# Supplementary material for: Homologues of potato chromosome 5 show variable collinearity in the euchromatin, but dramatic absence of sequence similarity in the pericentromeric heterochromatin
Source: BMC Genomics. 2015 May 10;16(1):374. doi: 10.1186/s12864-015-1578-1 (PMC4470070; doi:10.1186/s12864-015-1578-1)
Supplement: Additional file 3: — RH BAC tiling path sequences. Description of data: Nonredundant, multifasta sequence files of the individual BAC MTPs. The sequence contigs and scaffolds in the MTPs can be either ordered or unordered, depending on the quality status of the tiling path sequence. [file 12864_2015_1578_MOESM3_ESM.zip › mtp_1000.fasta]

>mtp_1000.contig_1
ATCTTATAGTTATCATATTATGATTTAAATATTAATATATTGATATATGTAAATGAATATTAGATGTATTTTATTATATG
AATTACTATTAGAGTTCTGTCGATTGGAGGGATAATGACTTAACCCTAAGCTTGAAACGTAGGAACTTAGAGATTTGGGT
GAACTTTTGGGTCTAGGCTAAACCTATAGTAATATGAGTGTTGTTAGTTTTGAAATCTTATTGTGAATATGTACTTGAAT
AGATTGCATTGATTTGGAAGCTCAACGAGGGAGGACTCAAGTCTTGGAGTGATTGTTCGATTATTTGAGGTAAAGGAATT
TCTAAACCCTTGTCAAGTGTATAGAATATTGTATTTCCTTGTGGTATGTGTTGGGGAGTAATGGGACTTGGTGATGGATT
GACTTGTCCACATTGAATAATTCTAATGATAAAAAATGAGTAAAACAAAGGCAGTGTGATTAATTGTTGATGTATGATGT
GTTGAGAATGGTTTAAAAGGCATATTGACTCATTGTTAATGTTGTATCACGATTGTGTTGTTGTGAATTCTCATTATTAT
GAAAATTTTCATCTCCTCACTATTTTTGTGAACATGTCATTTGCATTGGTTTTGAGACATGGTTGTGATAAGAGTTATGT
GAATTGAGGAAGAATAAGGAATTAAAGAGGATGTACCATTTTGAGGGACGTGTCGCGCACTGCGCCAGATACTATTGTCG
AGGGACGTATCACATGCCACGACAGATTTTATTATCGAGGATCGTGTCCCATGCTACAATGGATGCATGAAAAAATATGT
CCCCCATGGGTCCCGGACCAAGAGACAGCAAGTGTGTATCGTTAGGTCAGACATGCATTACTATTCTTGACATTCCATTT
CATTGCATTACATATCTATATTATTTGTTAACTTGTGAGTTCCTTTAAATGAAATTTGTGATTGATGAACTTGATCTTGT
GTGTTGTTGATCTGTAATTTTTGGCATGTTGTAATTGAGTTGTGTGCTATAAAAATTGTGAACTGTTAGGTTGGGCTAGT
TTTATGCAGGTTGTAGTTGTGGAGGTTCGGTTGGGATGTAAGGAGTACCAGTATTCTACTCCCTTAGCTTGTGTTTAGAA
GTTTACTCGTTGAGTACCATGTTGTTTGGTACTCACCCCTTGCTTCTAAATTTTTGTAGGTTACGAGCTCAGATCTTCAT
GATACTTTCTATTCTCTTCTTTGTGAGGCTTCCTGTGGAGATTTGTGAGGTAGCTGTTTATTATCTCAGTGGACCTTCTT
ACTCCTAATCATGATTTTGTTCTACTTGAGAGACAACGTCTTTTGAGACTTACGTATTATTTCAATTCCATTGTATAACA
TTAGAGGCTTGTGCACGTGAAAACCAGGTTTTGTGAATTTAGCTAAGTTGATTTATTATCCGCATTAGTAATTGTTATTA
AACTTTTATTTTTAGTTTATTTTCGCACTTTATCGAAATGGTTGGGTTTTAAGTTGACTTGTCTTGGTGGGATAAGACAA
GTGCTATCACATCCATTTTTGGGTTGTCACAAAATGGTATCAGAGCCCAGGTTCATAGGTCTCATGTGTATACAAGTTGA
GTCAACATAGAGTCTCGAGGATCGTATGCAGAGACGTCTGTACTTATCTCTGAGAGGCTATGAAGACTGTTAGCAAACTT
TCTCTTTGTTTATTCTTTCTCATCATGCGTGGTTACCTTCTTTAGTACTGAGCTATCGTATTTTCTTTTGACAGATGACG
AGGACTAAAGCTACTGTTACTGGTGGTAAAGGGGAGGCAGTCCCCGAGATAGTTGTTAAGGCCCCAGCTAGGGGTAGAGG
TAGAGCTCGAGCTAGAGGTCGTGCCTGTGGAGTAGTACCAATGAGGGGCCATGCTAGAGAGGTATCTCCAGAGCCTCAGA
TTAATGACAGAGAGGACAAGGTTCCTCAAGAGTCCGCATCCACACCTTTTCTTCAGGATACCTTACTTATGGTTTTGAAT
GTGCTCGAAAGTTTTTCTCAGGGCGGTGGTGCAATCGGCACACCGTAGGACTCTCAGACCAGAGTGGGGGCTCAGACACA
AGAACAACATCAAGCTCCAGTTATTCAGGATCTAGTGGGGCAGCCACGAGTAGATCCCGTGATTGGGAATGATCTTACAC
CGGCAGTTGGGGGTCAAGTTGCACCGTTGATTTTTCTGACAGAGGATGAGCAACATATGTATGAGAAATTTTAGAAGATA
GACCTACCTCAATTTCAGGGTGGGAAGAGTGAGGACGCTCATGAGTTTCTAAATACATGTTGAGAGTTGCTAGAGGTTTT
TGGGTTAGCTGAGTCACATGGGGTTTTGTATGCTACCCTCCAACTTCATGGGCCAGCGAGAGAATGGTGGAGAACTTATT
CAGGGTCTTTGTCAGTTGGATTTCCTCGAGTAACTTGGGAGATATTTTCCAGTGCCTTTAACGACTACTTCATCCCTTGG
AGCGTGAGAGAGGAGAGTCGTTTGAGGTTTGAGAATCTGAGACAGGCAGCTTATCTGTTACAGAGTGTAAGGCCCGTTAT
TTCCAGTTGTCTAGGCATTCTTTGGCCATTATTCCAGACGAGGAGAGGATCTATAGATTTGTGAGGGAGCTGACTATCTC
TATGAGATCGGCTGTGTTTACGGCATCTCGAGAGGGGGCTTCCTTCCAGTCCATTATGAGTGCCGCCAAAGAGGTGGAAT
TGATGGAGAGAGAGAGAGGATTTTGGGGACCCTAAGAGGGCCCGTACATCAGGTCAGTTTCATGGTGCCTTATTTGGAGG
TAGGGGATCACATAGAGGGGGTGGTTCCTTTCAGCATCGAGGACCTATTCATGCATCTATGTCGTCATCTGAGGGTGGTC
AGGTACTTCAGGGTTCTTATAGCAGAGGTCAGGATTCGTACAGTTCACATTAGCAACCTACAGTGAGAGACAATTATAGT
GGGTTTTTAGGATCCGCACAACAATTCTCGAGTCAGAGGTTTTGATTTAGTTGCGAAGATCCTGATCACCTAATGTGTCA
ACGTAATTCCCAGAGGGGTTGTGGAGGACCCCAACCTAATTCTTCTTTTCAGACTATACCACCAATACCAGAGAGTAGAG
GTCGAGGCAGAGTTCAGTCAGGTAGAGGCGGTATAGCTTCTGGTAGTAGTACTGCAGCTCAATCTAGTGGGGTACATGTA
CCACCCAGGTTGGAGGTGGCAGAGAGGGCCAGTGTTATACTTTCCCGGGGAGACCCGAGGTGGAGACTTCTAGTGTTGTT
ATTAGAGGTATCATCCTAGTATGTCATCGATATGCATTTGTATTATTTGATTCGGGGTCTACATTCTCTTATGTATCTAC
CTATTTTGCTGCTGAATTTGATATGATGTGTGATAGCATGTATGTATCTATTCGTGTTTCTACACCCGTTGGTGAGCCCT
TAGCGGTGGATCGAGTGTTTTAATCCTTTCTTGTTTGTTTGGCGGGGTATGACACTTGGGTAGACTTAATCATCTTGGGG
ATGGTAGACTTTGATGTTATCTTGGGTATGAATCGGCTTTCTCCTTATCATGTTATTCTTGATTGTAATGCTAAGACTGT
GACCTTAGCGATGCCTAGTGTTGTGAGGGTTGAGTGGAAGGGTGCTAGTTGTTCTTATCCTAGCAAGGTTATCTCCTTCA
TCCGTGCTCAGAGATTGGTGGAAAGAGGGTGTTTTTCTTACTTAGCCTTCATTCGTACACTAGTATTGAACCACCTCTTA
TGGATTGTTTTCCCGTGGTTCAGGAGTTTCTCGATGTATTCCCTTATGATCTTCTAGGTGTTCCTCTTAATAGGGATATT
GATTTTGCTATTGATTTGGGGTCGGGAACTAATCCCATATGTATTCCTCCTTACCGCATAGCGCCAGCAGAGTTGAAGGA
TCAGTTGTAGGATATGTTGAGTAAGGGGTTTATTCGCCCTAGTGTGTCACCTTGGGGTGCCCCTGTGTAGTTTGTAAAGA
GGAAAGATTGGACTATGAGGATGCACATTGATTACAGACAGTTGAACAAGGTAACAATGAAGAATAAGTATCCTCTTCCG
TGTATTGCTGACTTATTTGATCAGCTATAGGGAGCATCGTTGTTCTCTAAGATTAATTTGAGGTCCTGGTATCATCACTT
GAAGATTAGGGCATCAAATATCCCTGAGACAACTTTTAAGATTCGGTATGGGCATTATGAGTTTCTAGTGATGTCCTTTA
GGTTGACTAATGCCCCTGCAACATTCATGGAGTTGATGAACGGGGTGTTTCGACCATACCTGGATTCTTTTGTGATTATC
TTCATTGATGATATTTTGGTTTACTCCAGGACTAAGGAAGACCACGTTCAACACTTGACGATTGTACTTCAGAGGTTGAG
GGAAGAGAAACTGTATGCCAAGTTCTCAAAGTG
>mtp_1000.contig_2
TTTTTTTTTTTTTTTTTTTTTTGTATATATCTAATATAACTTGTTTCATAATAACATCTAATATTTTTGTACAACTAATT
ATATTAATGTTATTTATTTAGGAAGTCCAGTTTATGGTCAAAGAATGTCCAAAGGATGCCCCACATATGCAAGAAGAATA
AGTCATATTTGGTTAGGAATTCTAATTAGATTTAATTTAATAACCATGAATTAAGGGATCGTTTTCATTTTTACAATCGA
AATTGCCGCACATTTAACTAAATTAACTTAATAACCAATTTATATAATTAATTAAAATCAACCTAATTATACAAACGAAA
TATCTTTAGCTACTAAAACTATAGCTACACTATTTAAATAGGCAAACTCTAGCTATGAAGGCCTATTATGTTTCACATCT
TAGCTATTTGTGAATTTTTCTCTCTATTTTACAAGTGTGTGTCTCTTTTGCAGTTCAAGTCATTTTCTTACTTGGGAGAA
GAGAAAATATTTATTTTCCATGTGGGTTCGCGACATAGGGGTGTTTACAGGTCAATTGGGTCGGTTATTGGTCAAAATTA
AACCAACTTAATCGGTTTTTAAACTTTCAAAATCAAACCAAACCAATTATAATATAAATTTATCGATTTGGCTGTTATTG
GTTTCAATTTGATTTGGTTCGATATTCGTTTATTAACCATACACAAAAATAAAGGCAATGATTCATTCAAAATGGGGAAA
AAGTGATAACAATCTATTCAAAACGAAAATAGTTAGAATGACTATATTATAGAATTTACAATCACTAAATTTATAGTGAA
TAAAGCTTCAAAATTCACCATTTTTGGCTAGAAGGAATAAATAATGACATTTCCAGTCACACCTAGAATAATAAATTTTG
TTGAAAATGTATATAGGATCTTTAAAACTATTTGTAAAAACAATATATTATGTATGTATAAATCATATATATATATATAT
ATATATATATAAGAGAACTCTAGGCCCGCCTACGTGGCACCACCACAAACCAGGTTTCCCTTTTCATTTATTTATTTCCA
AAACTAATCTTCCCCTTTCATGAAAAGTTGTGACTTTTTTGAAGAGTTGCCACTTTTATGAAAAGTTGTGACTTTTATGA
AAAGTTGTAACCTTTCCGAAGAGTTGTAACTTTTCCAAAGAGTTGTGACCTTTCTGATAAGGCACAATAAGCATTTAATC
ACACTATCCTTTGTTGTCTATAAATAGAAGGCTTTCCTCTCATTTTAAAACAACAAAAATTGTGAACTTCTTCTTTTTCT
GCACAATTAAAGATTTGTGTACTTTGCTCATGTTGAGCGGTTCACTGACACCATTGTTTTTGTATCAATACACTAGTGAA
TAGAATCGTTCCATCCTAAGAGGATCTATTCCTTTAAACCTCGGGTACTAGAGAGAGATAATTTTCTTAAGGGGCCGGAC
ACTGTGCATTCAGTGAGCTCGATTTTTTCCTTTCTATTATATTTTACTATTACAGATCTTGATATGTATTTTACAGTCAT
TAATTTATGCTTATGATATTAATTGTTGTTTTTGAGTACATGTTTTAAACTTCTTTTTTTATGTTTTTGCAAAGTTATTG
TTATAAGTATTTGTTAGTACGAATTAAATAGTGCACGTTAATTGAGTATTCACATGAGTTTTCTCTACTGAAATTGTTGA
AGGTACAATAAAAAAATTCCTTAAAGATCTATACTATCATCTCTTGAAGAAAAAAATCAAATTTGGTATGTCATTGTAAG
GACATAAAGACCTTAAAAACTTTATCGCACCTTGATGTGCAAAGTGAACCAGGAAAAGTAAAACAAAAAATTAATAAACT
TTTGACATGAGTTCAAGGATGTGCCGGATGACCTATAGAGGAATATGACTAGACTTCAGTCTCTTTTAATTCCAAAGACA
TAGTTACCTACAAAATTAATTAATTGCTCATATTCAATATGAAGTATGGACAGATTATCAAGTTTACTGCAAGTTGTAAA
TATTTTTCCTGAAGTAATAAATGTGTTTCTTTACCATGTGATAAACGCTCAACTACACCTCATCCAATACTAGGTGTAGG
CGATCGTAATCTAGTATAAAACTCAACGAAGAGTTGGGGTCGATCCCATAGGGAGCGGTACAAGTTCGAATTCAGTTACG
AAGTTACAAAGTGGTCTAATCGGTCAGAGGAATAAATATTATCGAAAACATTTAGATAAGTCGAAGGAGTGATACGAATG
TTAGATGGGCGGTTTGATTTGTCAGTTAACAACTATAACATTTACGAAAATAGGGAAATCAATAAGTAGAGAGAAATTCT
CGGGGATGTGATCAATTATAGACTAATTTCGCTATATGAATAATTGGAGTTTACTAATAGTTGTTGAATCTCAGTGGGTA
GGCTATACTATAGATGCAATAGCTTTCTCTTGAACAATCAAGCGAGTTCTCTCGAACCTCGACAAATTTAACACTATAAA
CAACCTAAAACCTCAATTTATGTACTCTCTTGAGCTAGATAGGTAGAATTGAGTAAAGAATTCGCTCTCTCGAGCTGAAC
CCACAACAACCCAATAACTACAATCATCAATTGAAAACCTTAGTTCTAAACTTCTTTCTCGAGCAAACCCAAAACACTGA
GTTAGAATTGCATTTGCAACTACAATTCATAGATTAATACATAGGTATCAGTTAAACCCACTTCAATTAAGCATTTAAAT
CAGTAAATAACAATACCCATAAGCTAATTAAAACTAATAATCACATGATCAAACCCCAAGAATTGGAGTTTTAGCGCCAC
ACATCATAAATAGAAAGAAACAATTACCAATTATGTTAGCCATGAACTGGGTAATGTTTCCCAAACCTATACAATACTTT
AAATCAAACTTAATTCAAAAACCCAATTGAAAATTCCTCAAAACCAAGTCTCAAAAGCTCTAAGTTCTACAATGAAAACC
TCGGGGAAAAACTGGACTTAAGACTGGATATGACTCCTCCTGTCAACTCATTTTCAAATTTCAATTTATAGTTTCCCAAA
TTTTGACCTTCAGGACCATTAGGTGAAGAAAGTCGAGCATTGCTGGTCAAGTCGGCGACACGCCCATTGCTCCATTCCAT
CGCCGGCTTGCCTTGGCTTTTTATCGTCATGATTCTATGACTTTAGGCGAGCTGGATCGAGGTCAACGATCCGTTCGACG
GTGCGCCGACTGTCAATTTCCATCGCCAAGTAGGTTCTTCCCCAAGGTTGGCATGTTGGAACTTTTGGCGAGCTAAAGAG
CCACTCGGCGGCTCGCCAATTGGTCTTGGCGATCACCAGGATTGCCTTTCTTCAACTTCTTTAGTTTTTTCGCTCCTTTT
TGTCCGGTAATGTCCTTGCCTTGCTCCTTAGCCTTCATTGCTACAAATCATCACTTTATCATCAGTTTAAAGCATAAATT
AGGCATTGAGGACAATAAAACTATAAAAACAAAGCCCTAAATGAGTCGAAATCTCAGACTCATCAGTATGTTGATTTAAA
AAAAACACCAAAACAAATTGAATAGTTTTGTATGATATTTTTCCCTTTCAAGTATATATAATAAGTTGAATTGTTGTCCA
ATATGATACATTCTCCCTTTATTTTTTCATTTTAATAATTACTTATGATACATTGAAATGAGGAACTTTAAAATGGCATA
TGTAAAGCAAAAGGTAAGGTTAGAATTTCTACACGTTAGAATTAGAATATTTGTTCACTTTTCTCGACCTTCTAAAATTT
ATTTCACCAACAATTATTTACTTATTAAAAAAATTAATATCTTAGGTTGATGTTCATTTGATTCCCCAAAATATTAAATA
GTAACACTTTTGGGAAGCAAAAGAATAAATTATAAAATCAAATTAAAGATGATTGATTGAATGATAGATGATAAGGGGTG
TGTTTGGTATGAAGGAAAATATTTTCCAGAAAATGTTTTCCAATTTTCTCATGTTTGGTTGGGTTAAATGTTTTGGAAAA
TGTTTTCCAAATCAACTCATTTTCCTCAAATTTAAGGAAAATGACTTCCCTTCAAAACTTAAGGAAAACATTTTCCAAAC
TTCTCTTCCAATTTAAAAGTACAATTACTTTTTTGTTGAAAAAATCAATTTATTTTGTCCCTACCCTCAAACCAGCCCCC
CAACCACCCCCCCTCCCCAAAAAATAATAATTTTAAAGCTTGTTTTTAGATTCAATTTTTTTACCCCACCGTCACCCCTA
CCCCCACCCCCTCCCAAAAAAATAATTTTTTATTTTTTTACCTCCCACTTGCTACCCTCGCCCCCCATCATCCCCCCTAT
CATGCCCCAACCCCCTTCAAAAAAAAATAATTTAAGTTTGTTTATAAAAAATATTTTGAACTTCAAATTTTTATTTTTTC
ATCCCGATCATTGATCACCCACTCCCCTCCCCGGCCAGCCCCCCCGAAAAAAATTGAGTTTGTTTTTAAAAATTATTTTC
AACTTCAAAATTTCATTTTTTCACCATACCCTCGACCCCCCCACCCACCTCCTACCCAGCCCCCCGCCCACCCCACCCCC
GCCCCCCAAAAAAAAATTTAAGTTTGTTTTTAAAAAATATTTTCAACTTCAAAATTTCATTTTTTCACCCTACCCTTACC
CCCCCACCCGCCCCCTACCACCCCCCCCCC
>mtp_1000.contig_3
ACCCCACCCTTTATACTTTTTTTTGTGTGTGAAAGAACATCATTTACCAATTTTATCCATTTAACTACCCACTTTTAAAT
GGGTATTATTCGTTTTTACCCATTTTTAAATGAGTTGGATACCCAACCCATTTAAAATGGGTAAATATGAGTGGATACCC
ATATTAATTACCCATAGATTCTATACTATAGTCTATAAGCCTTTTATACAAAAAAATTCTCAATTTCAAATGAAAGATCA
TCCCAAACTATTACTTTAAATTCTTTGGCCATAAAATTTGGGCTAGATTTGGTTGAGCTGGCCTGCTTTGATGACTCTAT
TTATTCCCCTTGAACTTGTCTCGAAAAGTCAATTACATGTTTAAACTATCATAGTGACCTATTACACACCTATACTATTC
AAAAGTGAATTTTCTTACCCCTTAAAACCGACGTGCCAAAAAAATAAAACAAAAATAAAAAATAGGCGCGTCAGTTTGAA
ATTAAAGTTTAAAAAAATTGGATTCAAAAACTATCTTTTATTTTAGTTATTAAAAATTATGTCTTTCTTTCTCTAATCTT
GACCTTAGATGGTGGTATCAATCTCTGTTGAGATTCAACCCATTGAGATATAGAGAGGGGAAAGAAATCATGATTTATAA
TAGCAAGATAAAGTGTACTTAGCTTAGTTGAAGGCAGACATCTCAATAGCATGGACTACAATAAAGATAGATCCACTCAC
TTTGAGTTAGGGGTGATGAAATCGGATAAATGTGGGCAGCCATGGATGTAGAAGTATCAAATTTGATAGTTGATGATCTT
CAAATGCTAGAGGAAATTTTCCGAGCTAAGATCGAGCTCAACGAAGATGGTTGTCGATTGGTGTTGTTGTGGATGGAAAA
TACATCAAGGAGTGTATAGATCTGGAGTGTGAAGGCTGAAATTCTTGCAGATTTCTAAATGTGTGTCTGTTCGTTTTTTT
CCTTTTTGATCTCTTTTGTTTTGTTTTTTTGTTGTTTCCTTTTTGCATCTTTTTGTTTTTGTTTGGACCGGATGTCTTTT
TGTTTTCTTATTAGTCAATAAATGGGCCTTTGTGCCCTCATTCAATTTTATTTAAAAAAAAAAAAAAAAAACTCCCACAC
ATCTTCTTCTTCTTCATTCTTTATTTTCATCACACTTCTTTATTTTTTATCACAATCTTAAAGCACAATTTTTTTTTATT
CGCAATTAGATTAATTCTCATAGATTTGTTAGTGAATAATTGTATTTTATCTAGAAAAATTTTGATTGATTGTTTCTATC
TTTTTCTTTTTTAACTTTGTTAAAGAAATTTTGGTTGTTGATCAATTTTTGAGCTTGGTGGTAATAGCAGCTTTATGGGT
TTGGTGGTGATGGGTGGCGGGTGACAAACATTAAAAGAGGTATTTGAAGGTGGTGAAGAAGAAAAAATCGATATTGATAC
TTGTGGTGGTGATATTTAGTGTTGGGTGACAAAGAAGAAGAAAAATTGAAGGTGATATATTGGTGGTGAAGAACAAAATC
AATAGTGAAGGTGAGACCAGATATGATTTTCCGATGAAATGAGAATTGAAAATGGGTGAGATTAGTGATGAAGATGACAT
AATTATTAGAGAATTAAAATAATTAATTAGGAATTAGTTAGAGTAAAATATAGTTAACAAACGAAAAGTTAATTAACAAA
GAAAAGAAAACCAAAAATTATAATTTATGACATGACACTGACGTAGTGCTGATGTGGAAGCGAGCACCACATAATGTGAG
AGAGGTGTTACACGTCTCAGGATGGTAATAAATTCACTTTTGAGTAGTTAAGGTGTGTAATAGGTCACCATGATAGTTTA
AGCGTGTAACTAACTTTTTGAGACAAGTTCAGGGGGAAATCTATGCATTTTTCCTTTATACAAATCAAAATACTCTCTTT
TATCACACCCACTAATCTATCTCCTAAAATCTCTCACTTCCCCTTAAATAACTCAACCAAATTCAAATTCAAATTCAAAT
TTTGAAAATTTCATTCCTCCCTCCTAATCAATAGACGCATTCAAACCATGGATGAACAATCTCCATAAAATTAAAAGAAA
CCTCTTCTAGTAACAATGACTCAAAAATACATGTGAAAGACGATTCTAATGTAATGGACCAACAAGAATTTGTAGATTTC
AAGGTACTTCTATTTTTTATTTTTTTTATTTGTATAAGTATAGTTTCAATAGTTTTTTTTTTGTGTATGAGCATTCAATT
GAGTTGCATTATGACTTATTTGTACATAATTACATAAGTTTAAGCCACATATGTATAAAACAATATTTATACAATATATC
AGTTATAGTTATACAATTCCAACATTTGTTTAAATATACAGTTAAATTCATTAGGTTTTCTATAAATGAGTATTTAATTG
GTTTCCATTATG
>mtp_1000.contig_4
AAGCTTGAACTATGTTGCTCCGTTTATAAAAGACTTAGCCATCGATATGGCCATTTTATATGACATGCTTAAGAACAATC
CAAAAGCCTGGTCAAATGATCATATAGAAGTTGTTAACAAAATTAAGACCAAGGTTAAAAACCTCTCATGTCTTACTTTG
GCAAACCCAAGTTGGGAGAAGACGGTAGAAACAGACGCGTCAGACTTAGGATATGGTGGTATCCTTACACAATATTGTCC
GGATAATAAGAGACATTATATTGTTCAATTCTATTCTGGAAAATGGAACGCTGCTCAGAAAAATTACACTACTGTAGCCA
AAAGATATTTTGGCTATAGTAAAAAGTGTTCTTAAATTTCAGGGAGATCTCTAATATCAGAAGTTTATCATAAAAACAAA
TTGCCAGGCAGCAAAATTTATGTTTAATAAAGACTGTAAACATGATGTTTCTAAATAGATGTTTGCAAGGTGGCAAGCTT
TATTAGCTCCATTTGATTTTGATATTCATTATAAAAAAGATTAAATTAATATCTGAATAGATAGTCATTGATATTTGTGC
TGATCATCCTAGTGCTTTTTGGAATCGAAAAAAGCATATTGTTACTCTTCCATACGATGATACTTTCTCTAAGGATGATA
TTCCTACAAAATCACGTCCTTGTCAAATGAATGCTGAATTGGTTGAATTCTGCAAGAAAGAAATTGATAGTTTGTTACAA
AAGGGTTTGGTGAAACCTTCAAAATCTCCTTGGTCATGCACTGCATTTTATGTCAATAATGCAGCTGAAAAGGAACATGG
AGTTCCCAGGTTGGTAATAAATTATAAGTCGTTAAACAAATATTTGAAATGGATTAGGTATCCTATTCCAAACAAAAAGG
ATTTGCTTTCAAGATTATACGAAGTCAATATATTTTCTAAATTTGATTTAAAATCAGGTTATTGGCGGATTCAAATATTT
AAAGAGCACTCTTATAGACTGCCTTTAATGTTCCGTTTGGACAATATGAATGGAATGTTATTCCATTTGGTTTGAAAAAT
AGTCCTTCTGAATTCCAGAAAATTATGAAAGATATTTTCAACCCATAGTTAGATTTTATGATTGTCTATATTGATGATAT
CTTAGTTTATTCAAAGACTCTTGAAATTCACATAAAACATTTAGACATTTTCAAGAAAATAGTTATAAAAAACGGTTTGG
TGATTTCTAAACCAAAAATGAGTTTATTCCAAACTGAAGTCAGATTTTTAGGACATCTTATTTGCCAGGGGAAGGTTACC
CCAATTCAACGATCTATTGATTTTGCTTCAAAATTTCCTGATGTTATTATAGATAGGACACAGCTGCAGAGATTCTTGGG
AAGTTTAAATTATATTTCCCCTTTTTACAAGAATCTATCTCGTGATGTAGCCCCGTTATACCACAGGCTAAAGAGAAATC
ATAAAACTTTGTGGACTGATAGTCTCACCAATTTGGTAAAAAGTATTAAACTTCCTGTTAAATCTTTGCCGTGTTTAACT
TTGGCTAACCCTGCTTGGCAAAAGATAGTCGAGACTGATGCGTCTAATATAGGTTATGGAGGAATTCTAAAACAAATCAA
TCCTTATGATAAATCTGAGTATTTAATTCAATTTCATTCAGAAAAGTGGAGCGATGCTCAGAAAAAATATGTTACGGTGG
CTCATGAAATGTTAACCATCATTAAATGTGTTTTAAAATTTCAAGATGATTTATATAATCAAAAGTTTCTTGTTAACACT
GATGCTCAATCGGTTAAATATATGTTTGATAAAGATTTTAAGCATGATGCTTCCAAATTAATGTTTGCCAGATGGCAAGC
ACAGCTAGCCCCTTTTGATTTTGAAATTCTTTATAAGAAGGGAAGTGATAACTCTCTCCCAGACTTCCTATCTAGAGAAT
ATCTTCAAAATGAGTAACAGTATTAGCAACTCAGAAAATGGTGATGTTCCCATCTCCCTTTTCTTTACAGAAAAAATATT
GATTACAATATTAAAAGTTCTTCCTCTCAATCGAGACATGAAAGAACTAATCTGCTGGAAAATTATAGATGGAATGGTGA
TGGACCTTTTCCTATCAATGGAAGAATCTAAAACTTATTATGATGCTTATTGGGAATAAATCTCGATGTTTTGTTTGCAA
GATGAAACCCTCTTGGGTAACTAAGGGTCAAGGAAAGGGAAATAACCCACGAGGAAGGGGAAGGTACTCCCCAAGTTCAT
CAAGGTCTTCATACAGATCTTCATCTAACTCTCCGATTATACAAAAAAGGAGGAATGAGTTTATTTAATTTAAACTCAAA
AGCTCAAGAAGCAACTTCATCGGTACATCTGGAAGATATTCCAGAAAATAATCCATTACATGCCCAACTACATGCATATT
TATCACAAAAGCAAAGTGATACCTTTGCCTCAATAGCTAAAGATGA
>mtp_1000.contig_5
CCCCCGACCCCACCCACCCCTACCAGCCCCCACCCCTAAAAAAAATTTAAGTTTGTTTTTAAAAAATATTTTCAATTTCA
AAAATTATTTTCTACTCTAGTTAAAATAAAAGATACTTCTCAAAAATATTTTTCATTCATAAATCAAACACTAAAAATCT
TTTCCGGAAAATATTTTCTACTCACCAACCAAACATGAGAAAATAAGTCAAAAATCAACTTATTTTCCAAGAAAACATTT
TCTAGGAAAACATTTTCCTTCATACCAAACACACCCAAGATGTTATAATTATCATTTTCTTTTACATTATTAATGTCCGT
TACTACGTAATTTTGTATGTAAGATAACATAGTGTTTAAGTTGTAATGAATGATAAGTTTTTAAGTATTATTTTATAAAT
TCTGTGATATTGAATTCCTGTGCGAGACGCGGGTAATTTTACTAGCAATAAAATATATGTATATAATTTGTCGGTTCAGT
TTGATTATTTCTTCGATTTTTTTGAACAAAATCCAACCCAAACAAAATACTATAGGTTTTTAAAAATCTAGAACCAAATC
CAAATAACACTGATCATCTAATCGGTTTGATTCAATTTTTTGATTTGAATTGATTTTTATCCAAATCGTAAACATCGAAA
TTGTGTTGGAGTGCATTACATTTACTACGGTACCCCTGTCATTCTAATTAATACTATTTTATATTCTTTTCGTACCCAAA
AAGTCGTTGAAATCACTGAAGTTGAAGGGGAAAAGCAGTCGCTGTGTGCACGGAAATCGGCCATGGAAGGAGGTGCACAG
TATAATCCTCGCACTGTGGAGGAAGTTTTGAAGGATTTGAAAGGCCGTCGTGCCGGTTTGATCAAAGCCCTTACCACTGG
TATACTTTCACTTTTTTTTCTTTCTCTCTCTCGCGCACACACCCGCATTCCCTTATGTACCAACTGCATGTTTATCCTAC
TAATTTTTTTTTGACACAAAATTCTTCCTTTTCTGTGTTTAGAGAGTTCAATTTGTTCTTTCGCTTTAGAGTTTTTCATT
TTAATTTTTTGAGTTTTGTTAGTGTTGTATTATTGTACGCTGTAATACTTTAGAGGTTTAATTTGGCCATTTTCTTGCAG
ATGTGGAGGAATTTTATCAGCAGTGTGACCCTGGTGAGTTAGGGATCTTTACGTTCTAGCCTGTTTAAAATAGAATTTGC
ATTTCCTGATTATTTATTTGGTACTGTTTTTGCTCAGAAACGGGTCCAATATTTTAGTTGATGCGTGGGGCTCCTTTGTG
ATGATGGGTGCCGGCTTATAATTACTAAATATATTCTCTTTGAAAATAAGAAATTAATTTGCTAATTTTCTGCTTCTAAA
TCTCACTGCATTATTGTTGTTTTAACCTCCTCTTTTTTCGTTTTGCTGACTTTTTCATGTAGTTTCTCTTATGTTTTCAT
GAGTTCTGAATTGAAGTGTGATGATATGGAATTATGTGCTGTTCATTTAATAGATGGGTTCTATATGTAGACACATTGTT
CTGATTAGTTATTTGAAGGGGAGCTTTGGATTAATGGTAAAGTTGTTTCCGTGTTACCAATAGGTCACGGGTTCGAGCCG
TGGAACTAGCCACTAATGCTTGCATTAGGGTAGGTTGTCTACATCACACCCTAGGGGATACGAGTCTTACCCGGACCCTG
CTAATGCGGAATGCTTTGTGCACTCGATTTCTCTTTTCTTTCTGCAATGATTTCGCTCAATTAAACCTTTTTATTGATGT
CCCCAAGGGAAAAGCCTGATACCCATTTAAGTTTTTGATCTTTCCTGCTCTGTCAGTAACTATTTGAAAAAAAAAAACAT
TTTTCTTTGAGTGGAAGGATGCTATTTGCATCCAGAAATCTGGAAGAGGGGATGGGGAAGGAGGACAAATGAAATTATGG
CCCTTTTTTTAAGTGGCTATATAGGTCATAGCTCATTTGTTCAGGCTGGTCATCTTAACTATATTTCCAAACACATCTTT
TTGAAGGATGATAGTTTATTATTCAGGTCATTATTGTAGAAGAACCATCTGTTCACATTTTAATTCAACTCCTTTAATGT
CTTTTGAAACTTTGAAAGGGATGTTCAAGAGCCTGCACAACACCCCCAACCCCTCTCATTTGTTTTCTTAGAATGGTGAC
CTCCTCTAACCTTAGGTTGAGTGTAATGTGAATCAGTTGGCAATTACTAGTATGATGAGGGAAAAAAGTAACAAAGATTA
ACAGTGGAAGGTATATTTGAACACGTAAGTTTAGCAAAAAAAATTTCCTGCAAAACTTGCCCGTCCACTAGACTTGATAC
TTATACATTGCTTGAGCTTGCCTGAAGATGTGTCAATTGTTTCCTTGCTGCCATCACTCAGTTGTTGTCACAAACTTGAC
TCCAGCTTCCAATGTTTGGGTGTTTTAAGTTGCAATATCTTGGAAGGCTAATTGTACAACTTTTTTATATTGGGCTAGTT
TATGGCTTGAAATGTTGATTGGTCCATGAATTTAGGGCGTAAAATCTGTCTAATATCTTTGGCTTGACTGCTAGGTTTTG
TGCTCTATTTATCATCTTAATGAGGTAAGCAACATCAAACTGTTTGTCCTATATTCCCCATGACAGTTTATGATTTTGGA
AAATCTTATAGTTTTATGAATTCGATGAAAAGAATGCAATGTTGTTTCTCAGACAGAGCCTGGAATATCTTTTAGCCTAA
TAAGACTTCTGATCCTGGAATGTCTACCTTAGACAATTAAAACAGATGTTCAAATACTTTTATGTCTTTTTTTAAAAGAT
TTTTATGGTTAATTTAACATTTTATTTTATTGCTCAACTTTCTGAAAAATAGATGAGGTTATCTGAAACTTTTTGATGAC
ATCTCAATCTTGAAATTTATTTTTGCTCTCTCTTTCTCTCTTATTAAAACCTTGCAGAAAAGGAAAATCTTTGCCTCTAT
GGATTTCCAAGCGAGCAATGGGAAGTCAATTTGCCAGCTGAGGAGGTGCCTCCTGAGCTTCCAGAGCCAGCACTAGGTAT
AAACTTTGCCAGAGATGGGATGCAGGAAAAGGACTGGTTGGCCCTAGTTGCTGTTCACAGTGATGCATGGTTGCTCTCTG
TTGCCTTTTATTTTGGTGCCAGATTTGGTTTTGACAAAGCTGATAGGTACCATACACTTTGTTTTTTCTTGACAGATTTC
ACAGAAACAGTTGCATTGCCTTTTGCCTTCCTTTTCTGTGTGTATTCAATCTTCCTTTGTGAATCCCTTATAAAAAAATA
AAAATAAAAATTCCTTTGATGAATTTGTTATTGCAGTTCATCTTTTATTTTTATTTATTGTGGACATATAGCCTACCAGG
AGCTGGTTATTCTGTTAAGTAGCTAAGCAGTGTAACTCTGTAAAGCCCTTGTATGTGAATGGTCACAGGACTCAGGAGAT
GCATGTGCATGTGCATGTTCTGTTCATGACAGAAAAACAGTTATTTACTTATTTAACTAAATTGAAAAGCTTTACCTAAA
CATTTTTGGTCTCTGTGATTCAGGAAACGCCTGTTCAATATGATAAATGAGCTGCCAACTATTTATGAAATTGTCACTGG
AGCTGCCAAGAAGCAAGTAAAAGATAGATCATCAGTCTCTAATCATAGCAGCAACAAATCCAAGTCAAACTCTAAATTGG
TATGACACTATCACTCTGAAACCCTCTACCCAAATAAAAATTGCTGCTTCTTTGATAACCATTACTTTGCAGTATTCACT
TAAAAGATAGCAAGGCAAGTGGTAGTTTCTCATGAAATCCTTGGACTCTCGGACCATAGGGCACTAAATATTAACCTTGA
AATTTAAGATTGTAGTATAAAAATAGATATCCCCAAAAAGAAAAAAGAAAGGGGGTTGTGGCCTGAAAGTATTGGTCCAG
CTATCAGCTATGGGAGTTGGGATTTGACCCACAGATATCAGATCCGTCGTTTACTTGCTATTGTTTGTTTATATGTTTGT
GAATTATTTACTTCTGCCTGAGGTGTAATTGGGGACTTGTATGCCTGACTTGTATTGTGTATGATGGCTCAGATGCGTTG
TAATTAGTCTGAAGAGAACAATTATAGTGACTAGCACAATTTGTTGTATTAGATAGATAATATGGATGACTCAAGCATTT
GTGCATTTTTCTCCTATAGTTGATATTGGTGAAATGGGGCTGAATCGAGTGGAACTGATATAGAGGATATAATATATGGC
TCACCCCAACTAGTTTGAGAGTAAGGGTTAGATGACAGTGGCAGAACCACTTGGTAAAATATGGTGCACTTGAACCCATG
CTCGACTAGAGCTGTAGAATATGTATACATATTTTGGTTAGAAATGGCTACATGTTATAAGATGCACCGATGTATACAAC
AAATAACATTTGTGATCTTTCCTTTAGATGATATTGTTTCTATTTTATCTTTTCCCTTATTACATATTATTCTCTTTTGT
TTCTTTTCTATTATTCACTGGGTATGTTGTTGTTTCTTTTTCTTTTATCTCTTTCTTTCTGTTTTCCAATATGCTATTCC
TTCTTCCTCTTTTCATCCTTTCTTTTCTCACAAGTTCATTTATCATCTTTCCTATGTCATTAATCATTGATATATAAACG
ACTTTTACGTAATTTGATAATTTTAGAAGTTCAAATATTTGACATATAAAAGTACTTTTTCTCGAAAAAGAAAAACAAAA
TTTTCTGTCTTTTCTCTTTCGTCCAACTCCATTCCGATAGCGTTCAAATATTAATTAGTTTGTTATCTCTGAACTTGCAA
GTATGATATCCAATTCCCAGATTCGTTCCTCTCCTATCGCTAGTATAGGTGCACCCTTCTTCTTGAAAGCCTAGATCCGC
TTTTGTTAGTTGATAGGTGAATTCAGGAAAAAGAACTAAATTTGTAAATTTTGTATTTCAATAAATTGATCCTAATGGGA
CAAAATCTAGAAAAAATCTATTGGATTAAAAGATATCAGCAAAAAAGTACCTCAATGGTCACACAAATTAATCACCAAGT
TGGAACAAAAATCAAGTGAATATCACGAGGGTGTACCACTTAAATTCATAGAAAGCCAAATTTGTAGTGATTTTTAGTAG
TCAGCAAGCATAATAATGATCATAAGGATCCCGATGAAGTGATTATTAATTAGGTCTCTGCCTATTATCATATGTTGCAT
GGATATGAGTGCATATATTAGATGTGGGTGTGAATCTAGAATTTGAATTTTGTCCTAACCTTTATCTTAGATTTTGGAGG
GTATGAATAGGAGTACAAGTACATTGTTGAGGTACAACTAATAAATTGTGTTTTTTTTTTTTTGATAAACAGTGATTTTG
TGTTATACCTAGAAAAGTACTTGGGTAGTACTGAAACCATATTTACAAAATGGACTCTAGAATGCTTCTATCTCTGTCTA
TAATGAATCAAGTACATCAAAAACAGACATAGAGTCATTAGAGTATAACTGGTTACACCAAAAACAGAGCAGTAAGATAA
AGTTAAGCTTGATCCTCTGCACTTCATTTTCTACACCTTCATAGCATCTGGTGTTCCTCTCCTTCCACACTGTCCACCAG
ATGAATTCTGGGTTGAGTTTCCACCTACACCTAGTTTTAGCTATTGCTCCTACTTCATCCTAGCTTCTCAGAACTTCAGA
AACCTTGATTGGCATGACCCATGTTAGGCTTTTAAGGTTAAAATAATGCTCCATAACCTGCCTGTGAACTTGCAAAAAGA
AATAAGTGGATGACTGTCTCGACTATCTCCTTACACAAAAAACACCTTGAACACATGTGAATTCCCCTCTTCATTAGATT
ATCCAGTGTTAGCACAACTCCCCTTGCTAATAGCCATATTAAACAGGAGACTTTATATGGAATTTTGACTTTCCATAGCC
AGTTGAGAATCTGATAGTTGGACTGATTCAATTGATGATAAGCAACATTGACCTTGTATAGCCCTTCAATATTACCTTGC
CACCATAGAGTATCCTCTCCTGTTTGGAGACCTGAGAACTAGTTCAAAGTGTTGAGAAAATCAGTAACTCTGTTGATTTC
CCAGTCATTCATCTGTCTTCTAAAACTGATATTCCATCCTTGGGCCGACCACATCTCTGCCACTGTTTTGAGAGGATGAT
TAGTTAGGTTGTACATATCTGGAAAGACCACTTTCAAAATGCCAACTTCATGCCATTTATCATCCCAGTAGCTAGTCTTA
TTCCCATTAGACACTTTTATCTTGGAGTGTGCTTGCATTTCACTCCACAATGCTCGGATAGATTTCCATAGGCTTACCCC
ATAAGGAGTGGTGACCTTCTTGGTCATCCAGTTATCCTCCTGGTCATATTTAGATTTGATAACTCTTCCCCGCAACTGAT
TTTGATCTGTGGAGTACTTCCATAACCATTTCATCTTGAGGACTTTACTGTGAACTTTCAGATTCTTAATCCCCATACCT
CCAGTCTTTTTGCCACTCATAACTGCTCTCCACTTGAGTGAATGGTACATCTTTCTTTTAGAGTTACCGTCCCATGAAAT
CTCTCCTGATGCTATCCAGCCTACTGATGTCACATGCAGGAATAGGTAACAAGGACGACATGTATGTTGGAAGGGCATTA
AGAGTAGAGTTTATGAGAGTAAGTCTGCCCCCAAAACAAATATTGCAAATTCCATCTGGCCAATTTCTTCACTTCTTTCT
AAAACATTGTTCCATATATTTGTTGAATTTGAGTTGGCCCCAGGGGCATTCCCAGGTACACAGTAGGAGGATCCCCCACC
TCTCCTCCCAATATAGCAGCAAGTGTATCCATACTAGTCACTTCATTTATAGGATATACCATACATTTCCTCCAATTGAT
ATGTAGTCCTGAGAGACCTTCAAAGAGGACCAGAATAACTCTAAGATGTCTTAACTGGTCTGCATCACAAAAGATTAGAG
TGTCATCAGCATGTTGCAAGTGGGACACCTCAAGGCTCTCAAGATTTGACCTAGCTACTTCAAGTTACCTTAACCATCCA
TTTGTCTTGGCAGTTTAAATCCTGCTATTAAGTCCATAGCAATCAAAAACAAGAAGGGGGACAAAGGATCTCCTTGCCTA
AGACCTCTTTGAGCTTTGAAAAAACCTGTTGGTGCACCATTTATAAGGACAGAGAAACAGACTATGGATATGCAAAACTT
TATCCACTAAAGCCATTTGTGTCCAAAACCTCTCTTTTCCAAAAGGTTGAGTAGGAAACTCCAATTTACATGTCTTCACT
GTAGGATCACTAATATTTTATGGAGCATTTTTCATCAATTCGAAGGGCCCACTTTGGGTGATGCCAAGAAATATTGTCCA
GGCCCTGAAGATATGGAGTAGCTTTGCCTACATTTCTGGTCATAAAGAAAGATGGAAGATCATTCCCACCTGTATCTGGT
GGTCTGTGTGAAGAGAGGAACCTCAGATTAACAAAAGTAACAACATCCAGAAGATGAAGATGAATTGCTTGGTTTTATTT
CATTTTTGGTGTAAACAGGAGTATATGGAAGATCTAGAATCAGTAATGAATGCTTTAGGCACCTTGTAATTTTTGCTATT
TAGGATTGAAGATCTTCCTGATACTCTCCTTATTTGTAATTAGTAAACCTGTAACAAGTTGTGGCAGGTTTTATTTTTTG
GAATATAATACAAGAGTGTTACCTTCTTAAAAAATATATGCTTTTTCTATGTCCAATTTGCAAAGAATCCTAGGTTTCTT
CTCTTTTTGCCTGGAGTCCACTACTTCATTAGCCACAAGCACAACATCCGTGATTTGTCTATCCTTGAAAAATGTCATCT
GTTGTTCATCTACTAGTTTCGAAATCACCACTATCAACCTTTCTGTGAGTAGTTTGGAGAGCAATTCATATACGTTGCCA
ATTAAGCTGATGGGCCTAAAATCTCTAAGTTCTCTGGCTCCTTTCTTCTTGGGAATGAGAGCAATGAAAGAAGCATCAAA
ACTTTTTTCGAAGAAACTATGCTCGTGAAAATTTGTGGAATGCCTCAATAAGGCTTAAGTTATACAAGGCCCCTTTAAGT
TGTCCGCATAATTCATTTAGACACTTTATCTCGGGATTGTTCCAATTGAACACCTTCATTTGTTAAAAAAATATACCTAT
TGAACATTTTGTGACAATCAACTAAAAATAGAGTGTGTGTGATACACTCGCGAATGATGTGGCATAGTAACAAATAAAAA
AAAGACATGTGGCATTTCATACATAATAACAAGTAAAAAATAAAATTAGAAAGAAAAATAATAGAAAAACTATGTTTTTA
ATAAAAAGAAAAATAAAAAACCTTCCTTCCCTCATTCTTCTTTGCCAGAGCGCCCCCCCCCCCCCCCCCCCACGTCTTGC
CTTCCACTTTACTTCTTTACCGGAACACACAGAGACGCCGCGACTAAAACCACCAATAATCTTCATTCCACCTTTTTTCT
TTCAACATATTTTTTCCACCCATACACCTGCCCCTCTTGTTTATTCCAATATCCATCAACATTGTAGTTGTCATTTCTCT
CAATCTCACTTTCTTTTTCAATCATCAATTAAGATTTTGATTTTTTTTCTTCTTCTATGTTGTGAGTTTTTTAGGATTTG
AATTTTTTAACAATTTGAAAGAGAATAATTCTAGATTCGTCTAGTCTTGCCAGAAAAAATGGAGTTTTACCGGAATTATT
TTTGACGCATTTGATTTTAGTTTTTGATAATATTGGTAATGGTGGAATAAGGCTAGAAAAAAAATTAAGGAGTGTATGGG
AAGGGGGTGTGGCAAAGAAATTTGGCCAGTAAATTTTTTAGATAATATGACATTGAAAAGTTTAATTGGGGATGACACTA
CTGCCAATAATTTAACTAGCAAAGTGAGTTTTTCATTTTAACAGAAGATGAAAAAAAAAGAAGAAAAATGTAGAACCAAA
ATGAAGTGCAAGAGATTTTTGAAATGGAGTGAAGAAGATGACTGGTAAAGGGGTGTGGGGTGGGGTTGTTTCTTTTTCTT
GATTAAGAGTTTTTTTTTTTTTATAATTTATGTCAGGTGTGAAATAAAAGATTGTGTTATGCCATGTGCTAGGGATAAAG
CACCAGTCCCCGACAGTTGCACCATGGCATTTTTCATAGCTTGTTGGGATGTGGTCAATAAAGAAGTAGTTGGAGCAGTA
CAAAACTTCCATGCTCAGAGTTCTTTTCAAAAAGTTTCAGTGCGACCTTCATAGTACTGATACCAAAAAAGATTGGGGCA
AAGGGGTTGAAGGACTTCAGACCCATAAGCCTAATAGGAAGCATTTACAAATCCTAATCAAAAATTCTGACTAAAGGCTC
AAGAAAGTAGTCTCCAAGCTGGTGGATGCTCAGCAAATTGGCCTTTATAAAAGGCAAGCAGATTATGGATGCAATTTTGA
TTGCAAATGAGTGTGTGGATGTTAGAAAGATCAGCAAGGTCCCAGGGATCCTTTGTAAGTTAGATATTGAAAAAGCTTAC
GATCACCTTCACTTGGGATTCCTCTGGAAGACTTTGGAGAATATGGGTTTTGGTGAAAAATGGATGAAATTCTGCATCAC
GACTATGAAATTTTCCGTTATGATATGTGGATCTCCTTCTGGATTCTTCTCATCTCAGAGAGGATTAAGACAAGGGGACC
CCCTATCCCCTTTTCTCTTTATTCTGGCAATGGAAGGACTAAATGACATGCTCAGAACAACCCAAATAAAAGGATGGATA
AGAGGTTTCTATGCCAACATGAATGATAGACAGGGCCTGACATATCACACTTACAATATGCTGATGACACCCTGATTTTT
TGTGATGCAGAGAGCTGCCAACTAAAGTACTTAAGAATCATCTTGATATTGTTCGAAGCCATCTCAGGGTTACACATCAA
CTGGGGGAAAAGTTTCATTTACCCCGTTAATAAGGTGCCCAACATAAATGCGTTACCAAATATCTGAGGGGGGGGTAGAT
AGGAGAACTTCCCACAGTGTACCTTTGCATGCCCTTGGGGGATAAGAGCAAGTCAAAAGGCATATGGAACAATGTTCTGG
AGAAGCTAGTGAATCGGAAAAGCAAATATTTGTCTCTAGGTGGAAGAGTTACTCTCATCAACAGTGTGTTGGATGCCATG
CCTACATACATGATGTCAGTTTTCCCAATGCCTGCAAATGTGATTGACAGAATGGATGCTATCAGGAGAAATTTTTCGTG
GCAAGGGAACTATGATCCTAATGAGCACAAATATCATCTTGTAAAGTGGGATGAAGTCATTCAAAGCAAAAAAGTAGGGG
GTCTGGGGATAAGGAACCTAAAGCTGCAGAATCAAAGCCTTCTGATGAAATGGCTATGGAGATTTGCATCACAAGAACAA
GCGCTGCGGAAGGAGACAATCAAGGCTAGGTTTGGAATGGAAAACAAATGGACTACCTACATGCCCACACAACCTTATGG
GACTAGAGTATGGAGGTCTA
>mtp_1000.scaffold_1
CTCCAATCTTCACAAGATATAGTTCACATATATAATTCAATGGCAAGATCATATCATCATAATAAAACCATCACATAAGT
AACCTTGAGCTTTACTTGACTATAATCCTATCTACACTAAGTATTACTTCTAGGCCACCATGATCATGCATAACATACCT
TGACCTTATTCATAGCCAACATTCATAAACAAGGAGACATCATACTCATATCTTATAATAAATAAAGTCACTCATAGGAA
CAATCCATATCATGTATACATAATTCATATATTGTCATAGCATAAGGAAACCACACTATAACCCCTTTATAATTCTACTT
GTGCAATGTACAGGTGAAGTCCCATACCGCAACTCACACTAAGTAAAGCTCATTAGGAAGTCATTAGTATAGTCCATGTT
CATATTCATAATAAAGCATACATTCATAATCATCATATCATAGGAGAGACATACCATGCCCACTCTCAAAATCTACTTGT
GCAATGCATGAATTAAGTCCCATACCTCCATCCATACTAAGTAGAACTTCTGGAGGAACCATAGTACCTAACTCATGTTC
TTATCATAATTCATATTCTTATCATATATGGATAATCATACTCATTACATATACATAGGGAGAGTCATACCATAACAACA
ATCCAATCAACATATATCATACCTTCATGTCTTACCATAACATAATGAACCAACCCATAATCCCTTTCAAAGCTCACTTG
TGCAATATAAAAGTGAAGTCCCATACCGCCACTCCTACTAAGTAAACTTATCATGAAATCACAAGTATAGTTCAAGTCAT
ATTCATTAGGTTATTACATAGGGAGAAGTGCATTAACTGACATAGACCATGTGAGCTACATGGAATCCGGTGTCATATAA
CCCCACACCGAAAAAGGCGTCCTACTTGCCTAAGGTAGAACTAGACATATATAGCTATAATATGGATCCACTAGCTAATA
CCTATGCAGGCACATAGTTATAGGATAGGGAGATTGCTTTTAGAAATCAGGCCTATTTTACTAGCGGGAGAGTTTCCATC
TCATGAGATCATATGTAGAAGACCCGCCATAAAACTAGCGGGAGAGTCTCTACCTCAATTGCCATATCCGCTCGGTGCTA
AGCATTATTCTCCAACTTAAACATAGTTAAGGTGAATTACAATTTCATATCAGAAGGAGTACATTACCCTTCATTCAACC
CAACTCATAACTTAGCTCATTGATTCAACATGGTGAGAACTACCTTTCACCTTAGAATCATCATGTAATCATCCAAGACA
ATTCATACATAATCATGTATAGTAGTAAAGGAAACTAGTCTTTCTACAATACCATAAATCACATATTAGTCATTGGATCT
TCACCATTCAAGTGGAACATAACTTCTTACATAAATACATGAAAATTAGGCACCTCCACCTTTCAAGTGGATCAATCCAT
TCATATATAAGAATCTTAAACATAAAGTACCTTCATACATTGCCTTTAAGGCTATACTTCAAGATTCAACACTTACAATT
AACCCTTCAAGAGTCATAGATCAGGTCCTGCAATCACCCTTAGAATTACTACTTTAAGCATGAATCAAACAAGACTAATT
GACTAAATAAACATAGATAATATTCTAAGTATTCACATTACATGAACAAACCCATCTCAATTTCATAAAGTTGGGGTCAT
GGGGAAGCACATGGGTTCATGGGGAATTTCATAATAAAAACCCTCATTAAACATAAAATTTATCATAATATAGGATAATT
AACATAAAGAAATCGTTTTCAAGAAGAACCCATGGCTAGAATCAAAACCCTAGTTTTTTGAACAAATTCCCAATTTCGAA
AATTAGTGTTGAAGGGCTTCATGGAGAAAGAAATTCCATGAATGAAGGTTCCCATACCTTAATTGAAGCTTTGCCACGAA
ATTGGAGTGAAAACCTTGGAGCTTGAACCCTAATCTTGAAGCTTTTTGTGTTCTTCAATAGAGGAACTTGTAGAGAGAGA
AATATTGGAGAAGAGATGAACTTTTTATTTTGAAGTGGGTGTTTGTGAAAGTGATTAATTTTGGGGATATTTTAATATAA
AATCCCTTATATAGTTATTTAGAAATAATATAAAAGATACCCACTTTCTAATTTAATTTAAAAATAATATTTACGAAAAC
GCCCCTGCACATATGGACTTAGCCAAAAAAACTAAGGAAATGTTTAAGGAAGCATTGAAGGTCCTTGAAGTGTTCCACTA
GCCTTGGACCCTCCCTTGGACTTTGCCTTTGGCTATTTAAAGGTAAGGCATATCCATGGGAGTATTCAAAAGGCCTATTT
ATATCATATATATATTTATTTAAAAAATAATATAGACTATACCCATTTAATTTGGACTAAAAAGGAAATTATGAAATTAC
CCCTTTTTATGCCTCCCTTGGATTGCCCAAATAAAACTAAGGCAATTACCAAGGTAGCTTTTAAGGCCCTTGAGTTGATG
TACCTTCCTTAAACCCTCCCTTGGACTTGCCTTTAGCTTTTTAAAGCTAAGGCATAAGTCTACAAGGGAGTACACGGCAT
TGGGCCCTCACTTGCACACGTGAACTGCCCATGTGTTAAGGCATCCCCCCACGTGTGGTGGTCCCCCCAGTTGGTCCTTA
AACCCTCACGTGGGTTGCCTTAAAAAAAACTAAGGCATTGGTTCAAGGAAGCTTCTAAGGGTGGTGAAGGCTTTTACCTT
CCTTGAACCCTCTCTTGAAATATACTTGGTCAAAATTGGCCAAGGCATTGGTTCAAGGAAGCTTCTAAGGAAGGTGAATC
CTTTCTCCTCCCTTGAACCCCCCCTTAAACTTATACTTCGCCAAATTTTTGGACCCTTTTATATCTCCAATTTATACATA
AACTTATAAGGTTCATACGTTAGGCACTAGTTTCACCTATCAATCTTTCGGCTGTTACATTATCTCCCCCTTGGGAACAT
TTGTCCTCGAATGATGATTTAGACACTTTACAGAATTTAAAGACTCATGACTAGCAGCCCAACAAGCATAAAATATCAAA
ATAATACGTCACATAAAGGAGGAAGCTTTAATTCCATTTCAACATAGTCAATGCAAACAAAAGGAAGTAGGAACTACATC
TATCAACATTATATGCATGTAATTCTCATAATTAGTTATGTTCAAGGAGGAACTATCATCTCCTTGTCATAACATGCTCA
ACATACTCTCATGGAGCTCAAATGCAAATTCTCATTTTCAAATTGCATTTATTCAAGGAGGAATCTCTCAACTCCAAACT
AAAGCATGCTCATGTATTCTTCTCATGATGTACAATAGGTAACTCATAGTCAATGCACCACAATATGAGGAAAGCAATTT
ACTTAAACTCATCTTCTTCTAAAAACACAAGTTTTCACAAATATGCACAAAACTCATCAATTCACATAAACATGGGAGGA
ACTATCTTCTCCAACTTAAAACAAGTTTAACACCTCAATATGAAGCTAACATGCCATAACATAAAGAACTCTCCTAAGCA
TGTTTCTCAATTTTCATCATGAAGTCAAGTATGCAACATTATAATACAATGCACAAACTAGGAGAAAATCTCAACTCTAT
CTCAAACATACTCCATGAAACACAAGAAAGTAGGAACTACATCTACAAACTCATTATGCATGAAGACTTCAACATTTCTC
ATTTACATTGGAGGAATTACCTTCTCCAACTCAAAACATACTCATCGTAACACCTTGAAGCCAATTATGCAATTACTTCT
GAAAAAGCACATTTAGGATTTTTCAACCTTTCACCTCATGAATCATATATGCAACACATACTAAATGCTTATCAACATGA
GGAACAAAAGTCATAAAAGCTCTTTTTTCCCCTTAAACATGAATTCTCAAAAGCATGCATATCGTAAGGAGACCATGTAA
ACACATAAATCACACATGACTCCCAAAACATAAAATAATCCCAACTAGGAACTCTTGGTCTCAAACCAGAATAGGAATAG
AAGAAAGAGATGAGGATATCGGGATTTCATCAATCATGTTTTCTAAGCACATAATCTCCCCCTTGGGAGGAAAGCCTTTA
CTAAAGTGCTCAAGTAACACTTCTTTCAATCAATCCCAAAGACATGACCAAACTCATCTTTGCTATCTTCGCAAAAGTCA
ATGGTTTCAACAACTTGCAATATCACCCTCTCATGACAAAATTCGGTACCAAATCCTAAAAAGGAGATATTTGTACTAAA
TCATCATCTTACTCAATAGGTGATAACTAATGCACATTTCAAGAGACCCATATTCTTCCTAACCACCAATATCGGGGCAC
CCCATAAAGAGATACTTCATTATTTATCAATTCCCTTAGTTGCTCCTTCAACTCTTTTGACCCCTTTGGAACCATTCTAT
AATGAGGAAATGGAGAAAAGTTGCATATCCGGGCTAAGGTCAATACCAACTAAGAATCTATTTCTCTCTTGGGAGTAATA
ACGGCAAACCAACGGGCAAAACTTCCGAAAACTCATTCACTGCCGGCATCAACTCTAGAGGAGGGGTTTTGAATTCAACA
TCTTTCACCCTAGTCATAGGCTCATAAGGAAATTGGGACCTAACCATCCGGGTCCTATCATCAATAAACATACCATGCAT
GCAACCCATCCATACAAAAAGTCACCTCAAAAACACAATATGTCAAGTTCTACCAAGTCGATAAAAGTAACTCTAGGGAA
CAAGGTAATGGGGCATCTTCCATAAACCCATTTGCTAACTTTAAATCATTAACTGGGGTAAAAGCCGAAAAAGGTTCTAA
TAAATCGTCCGTGGAAACATTAAACCTCGTAGCCTCAANNNNNNNNNNNNNNNNNNNNNNNNNNNNNNNNNNNNNNNNNN
NNNNNNNNNNNNNNNNNNNNNNNNNNNNNNNNNNNNNNNNNNNNNNNNNNNNNNNNNNNNNNNNNNNNNNNNNNNNNNNN
NNNNNNNNNNNNNNNNNNNNNNNNNNNNNNNNNNNNNNNNNNNNNNNNNNNNNNNNNNNNNNNNNNNNNNNNNNNNNNNN
NNNNNNNNNNNNNNNNNNNNNNNNNNNNNNNNNNNNNNNNNNNNNNNNNNNNNNNNNNNNNNNNNNNNNNNNNNNNNNNN
NNNNNNNNNNNNNNNNNNNNNNNNNNNNNNNNNNNNNNNNNNNNNNNNNNNNNNNNNNNNNNNNNNNNNNNNNNNNNNNN
NNNNNNNNNNNNNNNNNNNNNNNNNNNNNNNNNNNNNNNNNNNNNNNNNNNNNNNNNNNNNNNNNNNNNNNNNNNNNNNN
NNNNNNNNNNNNNNNNNNNNNNNNNNNNNNNNNNNNNNNNNNNNNNNNNNNNNNNNNNNNNNNNNNNNNNNNNNNNNNNN
NNNNNNNNNNNNNNNNNNNNNNNNNNNNNNNNNNNNNNNNNNNNNNNNNNNNNNNNNNNNNNNNNNNNNNNNNNNNNNNN
NNNNNNNNNNNNNNNNNNNNNNNNNNNNNNNNNNNNNNNNNNNNNNNNNNNNNNNNNNNNNNNNNNNNNNNNNNNNNNNN
NNNNNNNNNNNNNNNNNNNNNNNNNNNNNNNNNNNNNNNNNNNNNNNNNNNNNNNNNNNNNNNNNNNNNNNNNNNNNNNN
NNNNNNNNNNNNNNNNNNNNNNNNNNNNNNNNNNNNNNNNNNNNNNNNNNNNNNNNNNNNNNNNNNNNNNNNNNNNNNNN
NNNNNNNNNNNNNNNNNNNNNNNNNNNNNNNNNNNNNNNNNNNNNNNNNNNNNNNNNNNNNNNNNNNNNNNNNNNNNNNN
NNNNNNNNNNNNNNNNNNNNNNNNNNNNNNNNNNNNNNNNNNNNNNNNNNNNNNNNNNNNNNNNNNNNNNNNNNNNNNNN
NNNNNNNNNNNNNNNNNNNNNNNNNNNNNNNNNNNNNNNNNNNNNNNNNNNNNNNNNNNNNNNNNNNNNNNNNNNNNNNN
NNNNNNNNNNNNNNNNNNNNNNNNNNNNNNNNNNNNNNNNNNNNNNNNNNNNNNNNNNNNNNNNNNNNNNNNNNNNNNNN
NNNNNNNNNNNNNNNNNNNNNNNNNNNNNNNNNNNNNNNNNNNNNNNNNNNNNNNNNNNNNNNNNNNNNNNNNNNNNNNN
NNNNNNNNNNNNNNNNNNNNNNNNNNNNNNNNNNNNNNNNNNNNNNNNNNNNNNNNNNNNNNNNNNNNNNNNNNNNNNNN
NNNNNNNNNNNNNNNNNNNNNNNNNNNNNNNNNNNNNNNNNNNNNNNNNNNNNNNNNNNNNNNNNNNNNNNNNNNNNNNN
NNNNNNNNNNNNNNNNNNNNNNNNNNNNNNNNNNNNNNNNNNNNNNNNNNNNNNNNNNNNNNNNNNNNNNNNNNNNNNNN
NNNNNNTTATAATAAATAAAGTCACTCATAGCAACAATCCATATCATGCATACATAATTCATATATCTTCATAGCATAAG
GAAAGCACACTATAACCCCTTTATAAGTCTACTTGTGCAATGTACAAGTGAAGTCCCATACACCCACTCACACTAAGTAA
AGCTCATTAAGAAGTCATTAGTATAGTCCATGTTCACATTCATAATAAAGCATACATTCATAATCATCATATCATAGGAG
AGACATACAATGCCCACTTTCAAAATCTACTTGTTAAATGCAAGAATGAAGTCCCATAACCCCATCCATACTAAGTAGAA
CTTCTAGAGGAACTATATTACCTAACTCATGTTCTTATCATAATTCATATTCTTATCATATAGGGATAATCTTACTCATT
ACATATACATAAGGAGAGTCATACCATAACAACAATCCAATCAACATATATCATACTCTTACCATAGCCTAATGAACCAA
CCCACAATCCCTTTCAAAGCTCACTTGTGCAATATAAAAGTGAAGTCCCATACCCCCACTCCTACTAAGTAAACTTATCA
AGAAATTACAAGTATAGTTCAAGTCATATTCATTATCTTATTACATAGGGAGAAGTGCATTAATCGACATAAACCATGTG
AGCTACATCGAATCCGGTGTCATATAAACCTACACCAAAAAAAGGCATCCTACTTGCCTAAGGTAGAACTAGACATATAT
AGCTATAATGTGGATCCACTAGCTAATACCTATGCGGGCACATAGTTATGGGATAGGGAGATTGCTTCTAGAAACCCGGC
CTATTTTACTAGCGGGACAGTTTCCATCTCATGAGAACATATGTACCTGGCCTAAAACTACCGGGAGAGTCTTTACCTCA
TTTGCCATATCCGCTCGGTGCTAAGCATTATTCTCCAACTTATACATAGTTAAGGTAAATTACAATTTCATATGAGAAGG
AATACATTACCCTTAATTCAACCCAACTGATAATATAGCTCATTGATTCAACATGGTGAGAACTACCTTTCACCTTAGAA
TAATCATATAATCATCCAAGACAATTCATCCATAATCATGTGTAGTAGTAAAGGAAACTAGTCTTTCAACAATACCATAA
TTCACATATTAGTAATTGGATTTTCACCATTCAAGTGGAACATAACTTCATACATAAATACATGAAAAGTTAGCACCTCC
ACCTTTCAAGTGGTTCAATCCATACATATATAAGAATCTTAAACATAGAGTACCTTAATACATTGTCTTCAAGGCTATAC
TTCAAGATTCAACACTTACAATTTACCCTTCAAGAGTCATAGATCATGTCTTGCAATCACCCTTAGAATTACTACTTTAA
GAATGAATCAAACAAGACTAATTGACTAAATTAACATAAATACTATTCTAAGTATTCACATTGCATGAACAAACCCATCT
CAATTTCATAAAGTTGGGGTCATGGGGAAGCACATGGGTTCATGAGGAATTTTACAATAAAAACCCTCATTCAACATCAA
ATTCATCATAATATAGGATAATTAGCATAAAGAAATCATTTTCAAGAAGAACCCATGGCTAGAATCAAAACCCTAGTTTT
TGAACAAATTCACAATTTCGAAAATTAGTGTTGAAAGGGCTTCATGGATAAAGAAATTCCATGAATGAAGGTTCTAATAC
CTTAATTGAAGCTTTGCCACGAAATTGGAGTGAAAACCTTGGAGCTTGAACCCTAATTTTGAAGCTTTTCGTGTTCTTCA
ATGGAGGAACTTGTAGAGAGAGAAATATTGGAGAAGAGATGAACTTTTTATTTTGAAGTGGGTGTTTGTGAAAGTGATTA
ATTTTGGGGATATTTTAATATAAAATCCCTTATATAGTTATTTAGAAATAATATAAAATATACCCACTTTCTAATTTATC
TTTAAAATAATATTTATGGAAACGCCCCTGCACATATGGACTTAGCCAAAAAAATAAGGAAATGTTTAAGGAAGCATTTA
CGGTCCTTGAAGTGGTCTACTATCCTTGGACCCTCCCATGGACTTTGCCTTTGGCTTTTTAAAGCTAAGGCATATCGATG
GGAATATTCAAAAGGCCTATTTATATATATATATATATATATATATATATATATATATATTAAAAAAATAATATAGACTA
TACCCAATTAATTTGGACTAAAAAGGAAATTATGAAATTACCCCTTTTTATGCCTCCCTTGGATTGCCCAAATAAAACTA
AGGCAATTACCAAGGTAGCATTTAAGGCCCTTGAATTGATGTGCCTTCCTTAAACCCTCCCTTGGACTTGCCTTTAACTT
TTCAAAGCTAAGGCATAAGTCTACAAGGGAGTACATGGCAGTGGACCACCACTTGCACACGTGCACTGTCCATGTGTTAA
GGCAGTCCCCCACGCGTGTTGGTCCCCCCACTTGGTCCTTTAACCCTAACGTGGGTTGCCTTAAAAAACTAAGGCATTGG
TTCAAGGAAGCTTCTAAGGGTGGTGAAGGCTTTTACCTTCCTTGAACCCTTTCTTGAAAATATACTTGGTCAAAATTGGC
TAAGGCATTGGTTCAAGGAAGCTTCTAGGGAAGGTGAATCTTTTTGCCTCCCTTGAACCCTCCTTAAACTTACACATAGC
CAAATTTTTGGACCCTTTTATATCTCCAATTTATACATAAACTTATAAGGTTCATACATTAGGCTCTAGTTTCACCTATC
AATTTCTGGCTGTTACAAGCACCCACCATATCAACCTCGGTTTTGCATCCTTCTTTGCCATTAGGTAAATGAGTGCAGCA
TGATCATTGCGAACAATTACTTTGGTGCCTAACAAGTATTCCCGGAATTTCTCAAATGCATAGACTACCTCAAGCAACTC
TTGTCCAGTAACGTTATAGTTACGTTGAGCACTGTTTAGAGTCTTGCTTGCGTAATAAATTGGGTGAAAAAGTTTGTTGC
GTTTCTGCCCCAGCACAACACCTAATGTCGTTCCACTTGCATCACACATTACTTCAAAAGATTCTGACCAATCAGGACTA
ATAATGACCGGGGTAGATACTAATTTCTCCTTCAAGCACCGGAAAGCCACCATACAAGCATCATCAAATTGGAATTTCAC
CTCTTTCTCTAAGAGTTTGCATAAAGGATATGCAATCTTTGAGAAGTCTTTGATAAACCTCCGGTAGAAATTGGCATGTC
CTAAGAAACTACGAACCCCTTTTACCGAAATTGTTGGTGGTAATTTTTCAATTACTTCAATCTTCACTTTATCAATCTCC
AGCCCCTTTTGCGACACCTTGTGACCAAGTATTATTCTTTTTTTAACCATGAAGTGACACTTTTCTCAGTTGAGGACCAA
GTTCGTATCCATACATTTTTGGAGAACTTGTCCTAAGTGTTCTAATCACGTCTCAAAAGTATCACCCACAACTGAGAAGT
CATCCATAAATACCTCCATTGAATCTTCTACCATGTTGAAAAAAATTGATAGCTGCAACGTTAGACGGTTGTCGGGGCAT
TGCATAATCCGAATGTCATCCTTTTAAAGGCAAAAGTCCCATAGGGGAATGTGAAGGTAGTTTTCTCTTGGTCTTCCGGT
GCAATGGAGATTTGGTTGTAACTGGAATACCCATCCAAAAAGCAATGCCAACCTCTTTCCGAGAGTCGATCAATCATTTG
ATCCATGAAGGTCATGGGGAAGTGATCTTTTTCAGTCTATGAGCTTAACTTCTGGTAATCCATGCATACCCTCCATTCGG
TCACCGGCCTCATAGACACAAGTTCCTCCTTTTCATTCGGGACCACTGTGATACCCCCCTTTTTTGGCACACATTGCACC
GGGCTTACCCATTTTCTATCAGTAATAGGGTAGATCACACCTATGTCTAACCACTTTATTATCTCTTTTTTCAGTACTTC
TTGTATTGATGGGTTCAATCTCCGTTGATGTTCAACACTTGGTTTACACTCACTAACAAGATGAATTTTGTGAGTGCAGA
TATCGGGAGAAAGGCCCACTATATTAGCTATGTTCCAACCTATAGCTTTGGTATGCCTTCATAACACCTGAAGAAGCAAT
TTCACCTGCCATTCAAGCAAGTCAGCCGTAATAATCACCGGTAAGGTGTTAGTTTCCCCCAAGAAAGCATACAGGAGATG
GGGGGGGAGGGGGAAGTGCTTTTAATTCCAGATATGGTGGTTCTTTTGTTGATGGCTTTGCGGGAGGACTCTCTCTATTT
TTCAAATCAATGTCCAATTTCAATGGAGTTTTTGAATACCCTCCCGAGCCTGAAAGAGAAGCTACTCACTCTTCATAACC
TTAAATTTCAAATTCATCAAAGTTAGCAAGCACAACTTCAAGAGGTTCGGTCATGCATATCAAATGACTCACACTAACCA
CCGCCTCATCGATAACATCAATGGTAGACACCACATGAATATCACTTGGGTGTTTCATTGACTTACAAACATTGAAGGTT
ACTTCATCTTCGCTCACCTGAAACATCAACTCTCCGCTTTCAACATCCACCAATTCTATTTCGGTTGCTAAGAATGGTCT
TCCCAAAACAATGGGAGTTTCAACATCTATTTCACAATCAAGAATGAAAAAATCGGCCAGGAAAATGAACCAATCAACCT
TCACCAATATGTCGTAAAGTATCCCCACAAGATGTTTGATTGAACGGTCAGCCATTAGGAGTCTCATTGTGGTTGCTTTT
GGTTCACCCAACCCAAGTTATTTGTATATTGCATAGGGCATCAAGTTGATGCTTGCCCCCGAATCGCATAAATCTTTAGC
GAATTGAAGCATACCAATGGTGCAAGGGATTGTGAATGCCCCGTGATCCTCTCTCTTTTTGATCAACTCCTTACTCATAA
TTGCACTGCAACTATGGGAAACTTAAATTGTCTTAAAATCCAAGCTCCTTTTCTTTATGACTAACTCTTTCATGAACTTG
GCATATCCCAGAATTTCTAACAATGCCTATACAAGGGGGAGATTAATTAACAATGTCTTAAAAATCAATAAGAATTTCTT
GAATTCTCATCTTCATACTTCTTCATCAAACGTTGGGAAAATGGGGGAGGTATTTTGGGTAGAGGTTGCATGACTTTTGG
AATTTGAACGTGTTGTGTCACTCCCTTTTGTGGTTCCTTGGCAATGCTTTGATGGCTAAGTAACTCTTGTTCCTCCATGC
CTTTATCTTCTTCATGCTTTTGAGCATATTCATTTCCCATCACATTAGCTATTGCCACCTTTCCGCTACGAGTAACTACA
TCCAGCCCTCTAGCGTCATCTTCCATCGTCATCTGTGGTTTCAATTGAGCTAATAATAAACTCAATTGTCCTTCAAGTAT
CTTGATGGCATCAACATGAGAGTTCACTTTACTGTTTAATGATGAAAAGTCATTTTTCATCCCTTTCAACAAATCATCCA
AACTTTCAACTTTATCAAGTATGCGTGACAACAAGCCATTCACCCGGGGACTACTTGCACTCCCTTTTGATTTTAGGCTT
TCACTCGAGTGAGGATGGTTATCATCATTATCAACTTCCCTTCTCTAATAATTATTTTGCTTAGCCCAATCTTGATAGGA
TCTCCTTTGTTCTTCTCCCTTGTGATAGTTCCAACCTTAATTTCCACCTCGCTGTAGATAGCGTGGGTGGAAACCCTCCT
CATATCTCTTGGAGCTCCAACCTTGATTCTCCCCCGGCCTTGAGTAATCGGAAGTAGAACCCTCCTCAACTCTAAACACT
CCACAGGTCCCCTTCATGTGCTCTTGTAGAAATTCCATTTGGGTCAACATCTTCTTGATGTTTTCATCCCTCTCTCTCTC
TTTATCATGTTGTTCTTGCGTTAGTCTAAAACAAAATGAAAAGACTTGATCTTTTTGGGTCTACCACGCTTGGTTTATTC
TAGTCATGTCATCAAGAAGAAACGAAGCTACCTCAAATGATTGTAACATTATTCCTCCGCGTACCAATTGATCAGCCACT
CTTTTATTAACCAAATTAAGACTTTAGTAAAAATATTGAAGTAACAAATCATTTGGTAACACATGAGTTGGGCATTTAAG
TAGGAGTTTCTTACACCTCACCTATATTTCATGGATGGGTTCCTCCTCCCGTCGCTTGAAACCTTGAATTTCGTCTCTAA
GTTTCATCATCCTTGATGGAGGAAAGAACCTTGTGTTAAATGCTATAATCAGCTTCTCCCATGATGTGATGGAATTGTTT
GGTAACTTGGTTAACCACTTATTAGCTTCTCCTGTTAAGGACAGTGGGAATAACCGCATCCAGATTGACTCTTGTGACAC
ATTTTTGAATGAAAAAGGGCTACAAACCTCTGTAAAATTTCTTACGTGCTCATGTGGGTCTTTGTGATCTTGCCCTCCAT
ATAGCCCCCTCATTTGGAGTAAGTGAAGAGTGGTGCTAGTGACTTCAAACATCGCATTCTCATTGGCTTGTGGGATGCAA
ATTGCACCCATTCCACCCGATTGAGCTAGGTTGAAGACACTATTGATATCGTCTATACCATCTCGATGACCTACTTGGCT
ATCATGCATCTCTTCTTCACTCATGTTCACTTCTACGTAGTCCAACCAACTCTTACGCAAAGCAGCCAAAGCTAATTCAA
CTACAACCAACAAATTTGAGAGTGTAAAATCTTCAATCAAAGAATTCTAAGTAACGCTACTCCCCGACAGCGGTGCCATT
TTGATTAACATATCAAAACACTTCATCCAATACTAAGTGTCAACGATCGTTCATTTGTAATATAACCCAACAAAGTAAGT
TGGGGTCGAGTCCCAAAGGAGTAGTTTTTCCTTCAAATTCGAAGATGAAGTTATGACAACAATCTCGTCAATGAAACACT
TGTTGCGCCTTTATGGGTTGAGTTTCAAATGTCAAATTTCATGAATCAACACGAAATAAACAAATATTAAAGTAGAATTT
GGGGAATTAACCAGCCAATTGTTGAATTTTACTTTAGAGAGTGAATGTTGATACTCACAATAGGGTAATTTGTTGTGGGT
AGGTCGGGTCTTATATAAGATAACTTTCTTTCAAAAAATTACCTTTTCTATGTTGAATTCTCTCAAACATCAACACTAAT
CGGAAGATGCCCAGCCCTTTGTCCTCATCAAATCCACTCTCTCGAGCTGGATACAAAGGATAGATTTCGTATTTCCCTCT
CTCGAGCTGAAATCCAAGTAACCCACTACTAAGGATGCTAAGTTTGCTACCTTGGTTTTGTGCCTCTCTCTCGAGCATGC
TCACAACACTATACTTGTTACACTAAATATGCAAAACAACTTCAAAACGCAACAACAACTCAGACCCACTTCAAATTAAC
CCCATTATGTGCAATTCAACAATACCCACTTAGCAAAACTCAACAATTGGCTTCATAGTCAAAACCCCAAGAGAAGGGTT
TTAGCCACTCATATCGGAAGTAGAAAAATCAACATCCATCCTCACTCCCATAGTTGAGTACAAAATGAGAATTATATGAG
GAAATCAACTAAAAATCTTCTCTATTACAAAATCTCTAAGAAAATCTTGCTAAAATCACTTGCAAAAGCTTTTGGTAGTG
TTTTCTCTCTAAGTAATTTCTTCCTCACGTTTCTGAATAACTTTCTCTATCTAGCCAAAACTAATTTAAACAAGTCTGAT
GTGTTACTTGGCGAGGTAAGTCGGTTGTTACCAACAGATCGACAATTTTTCATCTCGCCTTCATTTTTCACTTCTTCTTG
GTTTGGCTAATGTAACTTTAGGCGATCTAGGTCAGGATCGCCGAATAATTCCGTGATTCGCCTTTTTTCCTTCTATCTCG
CCTATAAGCACTTGCTTGAATCTTCTTCAGCACTTTTGGCGACCTGGTTGTCCTACGTCAAAAATATCGGTGACACGCCG
AATGGAATTGCTGCTCGCCGAATTCACCCCCATTTTAGCTCTAGCAATTTGTAACTTTACGCGGTATCTTGTCAATTTGG
CGATTCGCCGAGTGACATCGGCGATCAACAAGTCTTCATTTCTTCATTCCTTTAGATTGCTTTGTTCCTTTTTTGATCAA
TAGTGTCCATGGATCATTCCTAAATCCAAATACCTAAAATTCAAGGATTTAAATCATTCATTGGCACAAAACATGCATTT
GAGGACACTAATTCTATTAAAATAAATCCCTAAATGAGTCTAAATCGTAGACTCATCACTTACCTCATTGAATCAACACA
CAACCTAGGCCGACCGTGGATGCATCACAATAAATCACATAATCGTCTGAACTATTTGGTAGAGTCAAGACAGGAGTTGT
AGTCAACCTAGTCTTCAATTCTGAGAAGCTTTTTTCACACTCATCTGACCACTGAAATTTGACCTTTTTCTGACTCAACT
TGGTTAATGGGGAAGCTATGGATGAAAACCCTTCAACAAGTCTCCTATAATAACTAGCCAAACCCAAAAAACTTTTGATA
TCTGCTGGAGATGTGGGTCTGGGCTAGCGTTTCAATGCCTCAATTTTCTAAAAATCCACTCGAATCTCTTCACTAGATAC
CACATGACAGAGGAAAGTGACCAACTGTAACTAGAATTCACATTTTCTGAACTTAGAAAATAAGTGGCGTTCTTTGAGAG
TTTGCAGAACAACTCTGAGATTAGTCACATGCTCTTCCTCACTCCGAGAATAAATAAGGATATCATCAATAAAGACGATA
ACAAATAAGTCCAAATACTATTTTAACACCCAATTCATTAAGTCCATGAAAGCTGCAGGAGCATTTGTTAGTCCAAATGA
CATAACCACAAATTCATAATGACCATACCAAGTTCTGAAGGCTATTTTTGGGATGTCACTATCTCTGACTCTGAGCTGAT
GATAGAAAAATATTAGGTCTATCTTAGGAAAAAACCTAGCACCCTGAATTTGGTCAAACAAGTCATCAATCCTGGGGATG
GGATACTTATTCTTGATTGTGACTTTGTTTAGCTGTCGATAGTCAATGAACATTCTGAGTGAACCATCTTTCTTTTTCAC
GAACAACACTGGAGCACCCCATGGAGAGATACTAGGTCTCATGAAGCCTTTATCTAGAAGGTCTTTCAACTGCTCTTTCA
ATTCCTTAAGCTTGGCTGGATCCATTCTATAAGGAGGAATCGAAATAAGCTGGGTATGTAGAAGTATATCTATTCTGAAG
TCGATTTCCCTTTTAGGAGGAAATCTGGGAAGATCTTATGGGAATACTTCTGGGAATTCATTTACTACAGAAACTGACTC
AAGAGTTAGGGTTTCGGAGCTTGAATCCTTAACCCAAACAATATTATAGATATACCCATTGGAAATCATTTTTCTAGCCT
TAAGGTGAGAAATAAATCGACCTATAGGCACTGAGCTACTACCCTTCAATTCTAAGACTAGCTTGTTTGGAAACTAAAAC
CGAACGATCCTAGTTCTACAATCGACTGAGGCATAACATGAATGTACCCAATCCATCCCTAGAATGATATTAAAATCTAC
CATTTCTAACTCTACAAGATCTGCTGAGGTGACTTTTTAGGAAACTGTGGTAGGGCAATTTTTACATACCCGTCTAGCTA
TAACTGGGTCACTAACTAGAGTAGAGACTGAGAAGGGTTGTGAAAGAGTTTCTGGACTGACACTGAAGTTTACTGATATA
TAAGGAGTTACAAAAGACAATGTTTGCCCTGGATCTAAATGAAATATTCATAATTTACTAGTGACCACATCAGGAGAATC
TTCCTAGTCCTGGCGATCCTGGAGAGCATACAACCTGTTCTGGTGCTGACTGCCAACACTACCGGACGAAGCACTTTGCT
GAGTTAGGCGACCTGCTGGTGCTGCTGGAGTTGTAGATTGAGCCATATTGTTGTTACCTCCTAGCCCCTACCTCGACGAA
GGGCAATTCTTCAACCTATGGTCAGACTGACCACACCTAAAGCACCCTTCCTTGCCTGCAAGACACTCGCCTAGATGGTT
CTTACCACACTTTGGACAAGTTGGGAATGTCTTGTTACCTGAAGCACTCCCCTGAGACTTAAAGTCTGATGCCCTACTGT
TTTGATCCTGTCGGAACCTGGGAGATGGAGCACTAGGTGATTAAGGTGTTGGGGCTGTCGATCTCTATTGAAACTGTGAG
CGATTTCCATCGCCTAATTTTTGCTGAGAGTATTCATAATTTAGTGTTCTAGCCTTCTTGTTGTCCTTAGTCATTTCCCT
AAGCTTGTCACCATGAACCTGCTGGGAATGAGTCATAAGCCTAGAGATATTCATACCCTCTAACAACATAGCATTCCTGC
ACTCTGTCTTCATCAAGTCGGATACCCTAAACAGAAACTTACTCATTTTGCCCTTGGATCGACAACAATGTGTGGAGCAT
ACCTGGAGAGTTGAGTGAACTTAAGTCCATACTCTTGGAGTGACATGTTACCTTGTCTCAAATTCATAAACTCCTGAGCT
TTAGCCTCCCTGAACTCTCTCGGGAAGAACCTGTCTAGAAAAGCTCCAGTAAAACATTCCCAAGTCACAAGAGCTGCATC
TGTACCCCTGTTTTCTTTCCACTGAGTGAACAAAATATGAGCCACGTTTTTAAGCTGGTAGGATGCCAACTCAACCCTAT
CATTACTAGTCACTTGCATCACCCCAGAGATTTTCTTAACCTCATCAGTGAAGTTCTGTGGGTCCTCACCAATCTGCGAC
CCTAGAAACTCAAACGAATATGTTCGAACAAAAGCACGAACCCTGGTTATTGCTGGCCCAACATTAGTATTAGTAGAAAA
AGGGCATGCTAATTGTTCTGGTTGGCTACACTCTAAGCCAAAAAGCTGGATAGCATTCCAAAACTCTACATTCAAAAACC
TCATGGTCTGGGACTGGAGGAACTGTGTTAGCGTTGTGGGCATTAACATTCCTTCTGTAAGCTCTACAAGGAGGCATGAT
CTGAAACACAGTACGATGAATTAGAAATGAGAAATTGGATCATACCTCATGCACGATAAAAGTAGCTAAAAAGGGAAGTT
TTTCCTAAAATACTTCGTAGCCTCCCTCTCATTAGATGTGGTGCACTTCACACCCATGAAAAGAACTCTACTTCGTGCGA
CTTTCAGACATCCTAGGACTTTTGAATCTAATGTTCTGATACCAAATTTGTCACGCCCAGAGGCTACCCCCTTGACGTAA
ACACGGGACCTAGGATCACGAGTGACCCCAAGTTAACCCTAAACTAGCATATCATAAGCATACTAAAGATAACAGAATAA
AGAAATACTATGTGAAAGCTAAAACATGAGATAACTGAATGTGAGGAATACCCAATACTGATCTAAATAAATATAAGGCT
TACTAAGAGTTTACTGATATTGAACAATCACTCAAAAACTGAACTTGAGTCTAACACTGTGTCTAAAAGGCCTCTTACTG
ACTAAAGTTGTTGGGACATGCCCCCAACTAACTCTAGCAAAACTGAAAACTGAAAGTAAAGGCTAATAGGAAAAGCATGT
TTATTGTCCTCGAAGTATGAGGACTCACCACTGAAGTTGTTGAATACAGATTGGGAACCAATCTATGCATGATCTGGATG
CTGAATACCTGAACCTGTAGCATGAACATAACATGTTGAGACTGGATACTAAAGTATAAACTGAAAAAACTTGGTCAAAT
GCACTAGAGTCTGACTGTGGGAGCTATTATTAACCGACATAAAACCACGTGAGCTAAACACGGAGTCCGATGTATACACC
TTATTGAGAGGACCCAATATACCTTGCCATGGGTATAAACGCATTACTGGAATGATCACTAAATCTGATGCCCACAGAGG
AGACGTATAAACATATGGGGGCACGTAGTTTTGGGACTATAAGGGTACGTTAAACCCTAGTCCAACTCGGTGTTAAGTCT
AATCCCAACTGTATATGTATATGACACATTATAACTGAAATACTTAAATGCTGAATAGCTTAAAATACTGACATGAAAAC
TCTGAGAATGTAACAATTATCTACTCACAATGTGACATTCAAAAACTGAAGCATGATTATATGTTTTACTGACCTAGCAA
GCATAATTCATGAACTAAGAGAATCTACACCACTAGGGTTCTGAGTTTCATGCAAAGAACTAAACAACGATCACAAAAAC
ATGATAAATTGATTAGGAACACTATAACATCTAAATCACAACAAATATATAAAGTTTCTAGAAACCCTAGGTCTAAACAA
GATATAGGGAATCAAGAGTCTTACTGAATTCTAGGGACCTAGTGGACGAAAGGAATCCACTAGTGAAATCCCACATACCT
GGTGATGAATTTCAAGGAGAAATCTTTCGATTTCTAGGCTGGAACTGAAGAAACCTGTTGCGTGTTCTTGAGAAATCTAT
CGCCTCTTCTCTCTTTATTTTCGCCTCTAAGCTTGATGAATTTTAGAGAATAATAGTTTTGGGTAAGTTCTAATAATTAC
TAGGCTTAAACTGAGTAAAACGATGTAGTACAGGGATTGAATGACGTAGTTTAGGCGTCCAACACATAGGGGAAAAGACT
AAAACGACCCTACTTAAAATCTGATGGGGGCCTTCCACGGACCCTATGACGGACCGTAAAAGGGACTACGGCCTGTCAAG
TGGGTCGTGGTCCTTAGGTAGTGACTACTAGTTCTGGGTGGCCCAACCACGAGCCCTACCACGGCCCGTGTGAAGGACCA
AGGACCGTGAAGGTCACTGTGGTTCTTCACTTGGGTTGGGGTCTGCTGGCTCAGGTCCACGGACGCCACCACAACCCATC
ATCAAGACCACGGCCTGTGAAGGGCTTCGTGGTCTGATGCCTGAGCCTGGTGAGTATTGCATGGCTTCCACGAGCCTCCC
CACGGATAGTGTGATGGTCCACGGCCCGTGAAGGGTCCTGTGGTCCACCATTTCTGGTTGGGTGTGAACAACGGGCATGT
CGACAGATCGTGGTTCCTTTCACGGTTCGTGAACCCTACCGTGGTTCACTAATTTTCTATTGTTTTGGTCTGATAAGTTC
TGAGGTGTTACAGAAAAAAATCCTATACAATTCTTTTAGAATAAATGAAGGACTAGCCCACTCCAATCCATGGTCCTTTT
AAGATTGTGGGGTTGCCATTTAAAGGTCTTTTTAAAGGAAAAATCTATGTAACTAGAGAAACATAAATTTGTTATAAATT
CATTGAATAATGGATTGACCATTTGGTTTATTTTTGAACTACCAAATTCATGTATGTATATTCCTTAGGTGATATGAACC
CCTCCCCCCCCCCCTTTGGATATGTCAACATATAAATTGAGATATCATTCATCATTGTATGATACACTTGATTATGAAGA
AAAGTATTCTCCTTTATCTACTTATATTGTCTTTTTCTCTTTATCATTATATTGTTCTGAGCTTGATTTTATACTACGTT
ATCAGCACGAGTTTTTATATTAATATTATGGTGCTTGATAGCAATACAGCTAGAAGATTTTGTACTTTTCCATTCTCAAA
ATTTCTATTAAAGAAAAAAAAAGAAACAGTAATGTCGACACACTCCATGACAGAGTTGGCTTGTTCCAAGATGCATCCAA
ATTATTTATCATCATGCTCCTATTATTGAGGGATTAACTTTTCCTATCTATTCTAATTTAAGTTATTTTAAGAGTTAAAG
ATTAGACTAGTTTATAATACATAATAATGTAATTGTAGTTTTGCAGGAATTGGAGTTGATTAAATCAACTAATCATATGT
AAGCTTTAGAAAGTATTGCTTACATTTAATTATTATTTGTCGGTTGTACTAACTATTGGAGAAGTAGTAATATGAAGATT
TGATTCCTCTGAATAGTGAGATGATTTGACTAATTTTGTTTGTACATATATTTGAATAAACAAATTCTCTTTTTAATGAT
TAATATTTTAAAATTTAGTTACACTAATTGTATAGTTGAGGTGGTGCAGGAAATTATATAAATGGAAATAGAGATTCAAT
TGATATTTGTTAAGATAAATTTAAGAGGATATGAGATAAGTCCATTTCACTTGACCTACTATAGCACTTGTTAAGAGAAA
ATCAAGTAATATCGCACCAAAAGGGGTAAGACATCGGATTTGAATCTTGATGCACCATAATGATAAGGTATTCGATTCAA
GTCCCACAAAATTATGGCTTAAGACACCTTTATATGGATAAGACATTGAGCTTGAGTATCAATGCATTATACTAGTGATA
TAATGATGACTAAGGTAAAAATAACATATTTTTTATGAACAGTCATGAAATTCGTCCCAATGAATTTGCTCCACTCCGTG
AAGAAAAAGTGGTTGCAATATATTTTAACGTTGAAATTTGCCCAATTGATTGCTCCATTCTATTGTATGAATGTGGTAGC
AACGAATAATAAGTTTGAAAGATGATAAATGATTGAATGTATCAATAAGGGCATGGAATGATGAAATAATAATAGTCATT
ATTGTGGTGAAAAGAACACTACAAGTTCTCAAAATAATCCTTCAAAATGTGAAGGAAATTTTTGTCATCAAAACAATATG
AAAGGTCATCGTACATGTATTTCTTGTATGACCTAATAATTTGATAATTTTATAAATCCTCCATCAAAATAAAAGAATAT
AAAACGGCAGTGCACTTTACCTTTCAAAGTGATGTTGAGGTGGATCATGTAAATATGTCAAATATGAAAGTATGACATGT
ATAAATGGTTATGGTCAACTCATGAAGAGATTGTGTATTGTGATAAATATCTTGAATGTTTGCTCATTGTTGAAAGCGAA
TCTGTCAAAATATAAAGGAAAAATATATGAATAAGAACATATTCATGTATGGTTGGAAATATACCATAACTCACCTCTAC
GGGAGGTTTGAGAGAATTAAATAAATTTTACTTGGCAAAAATGGTCAATGGTTGTGTATGTTTATATGTCATAAATATTA
TGGTATATTTACCGTAAAATATCGAAAGGAAAAAAGAAAGAAGTAATTCTTGTCTATAAAGATTGTGGCATGACCAAATA
ATATTATTGTGTGACAATACAAATTTGTCATTGATTGTGTACCTATGGTAAGAAAAAAGTGAAGAAAGAAACATGTCTTG
CNNNNNNNNNNNNNNNNNNNNNNNNNNNNNNNNNNNNNNNNNNNNNNNNNNNNNNNNNNNNNNNNNNNNNNNNNNNNNNN
NNNNNNNNNNNNNNNNNNNNNNNNNNNNNNNNNNNNNNNNNNNNNNNNNNNNNNNNNNNNNNNNNNNNNNNNNNNNNNNN
NNNNNNNNNNNNNNNNNNNNNNNNNNNNNNNNNNNNNNNNNNNNNNNNNNNNNNNNNNNNNNNNNNNNNNNNNNNNNNNN
NNNNNNNNNNNNNNNNNNNNNNNNNNNNNNNNNNNNNNNNNNNNNNNNNNNNNNNNNNNNNNNNNNNNNNNNNNNNNNNN
NNNNNNNNNNNNNNNNNNNNNNNNNNNNNNNNNNNNNNNNNNNNNNNNNNNNNNNNNNNNNNNNNNNNNNNNNNNNNNNN
NNNNNNNNNNNNNNNNNNNNNNNNNNNNNNNNNNNNNNNNNNNNNNNNNNNNNNNNNNNNNNNNNNNNNNNNNNNNNNNN
NNNNNNNNNNNNNNNNNNNNNNNNNNNNNNNNNNNNNNNNNNNNNNNNNNNNNNNNNNNNNNNNNNNNNNNNNNNNNNNN
NNNNNNNNNNNNNNNNNNNNNNNNNNNNNNNNNNNNNNNNNNNNNNNNNNNNNNNNNNNNNNNNNNNNNNNNNNNNNNNN
NNNNNNNNNNNNNNNNNNNNNNNNNNNNNNNNNNNNNNNNNNNNNNNNNNNNNNNNNNNNNNNNNNNNNNNNNNNNNNNN
NNNNNNNNNNNNNNNNNNNNNNNNNNNNNNNNNNAGTTTGGTATGAGATGAATTTATTTAACATGTAGCAACACTTATAC
GCATCAAGACAATAAAGGTCCCCTATCAAATTGGTTCAGGGTCAGGAACCAAACAATTTTCATCTAAAACTTTGAATGTG
CGATTATGATTTAATTGCTCCACCACACGCATAAAGATGCTTCCCTAAATGAAGTTGGGATGAATGATAGAGTTTCTAAC
ATTAAGGGAAGAGATGATTGACAGCTGAAAATTATGTGAGAGATGAATTATGAATTATCTAGTCCTTCATCTAAACAAAT
GTGAACTTGAAGTTTATGGGATAATTCATTTGCATAATGTTGCAAATCAATTGTCAGATGAGTTTACTGACCTTATGTTA
TAATTCAGTTGTAAATACTCCAACGAGAAGTCTTTGTTTAGCAGAGTCTACGATACGCTTGATGCATGATAGACCGATCG
ATTCCAAATATAAAACTCCTTGAGGAAGGACAGGAGAAAATGATCAAGATGGTCATGATAAAGAGGCAGGTGCTTTAAAG
GAGCACGACGACATGACACTTCATAAAATATTGATAAATATTCAGATATCTGAAATGATGAAAAATGAAGAAATCTCAAT
AAGTTATGTCATAATGAAATCGATATCAAATGACCGTCGACGATATCTTTAATATAAAGAAGCACTCAATAGTACATATC
GTGATGAGGATCTTGAATTCAAATTTGTCACATAGTGTGGACAAATAAATGATTGACCAAATAAAATGCGTAATTCCAGT
ATATTTTTTTTCACTTAGAAAAGTGACGTTTTGGACTGATAGTCCATAATCAAGTTATAATGTCAGTGAGGTATAAATAA
ATTATTATTCGATAGTATAACCGTAAGATATCAAGTACGACTTGTACTTTGGGGCATAAAGATTTTTCATAAATTCTTGA
TAGTATTGGAGATATTTTCCCTATGATGGATGCAATGAGGCTTGTTTTGATATGACAACGTATGAAAAACTTGAATGCAT
TTAATGAATAATTGTCATGTCTAGCTAGACACTGAAGGTTATATAAAATCCTTGAAGCATTCAAGGTGCGTGAAGCATTG
AAAGGTTTGAAAGAAACTTTTTCAATAAAGCTTCAAGAATCCTTACATGGGATGAAATAATCAAGGAAGAAAGGGTATAA
AAATGACCCTATTTGTCCTTACATTTTTATAAAAAGGTAGGGATCTGAATTTATTATAATAGTTGTGTATGTTGATGACT
TGAACATTATTAGCACTCTAAAAGAGCTTCCAAAAGTCGTCGAGTGTTTATAAAGGAAACTTATAATGAAAAGATCTTGG
TAAGATAAATTTTTGTCTTGACCTACAAATTGGAAATTTGACAAATGAAATATTTGTCCATCAAGCAACCTACATTGATT
TTTTTTTTGCGATTTTATAAGGATAAATGACATTCATTGAGTACCCCAATGATTATGAGATTGGTTGACATAAATAAGGA
TTCATTTCGATCTCAAGAAAAGGATGAAAAACTTTTTAGTGATTAAACTCCATATATCAGTCAATTGGAGGCACTAATGA
ACCTTGCTAGATACAATCAAATATTTTGCAGTGAATTTATTGACAAGATTCTGCTCCTCCCAGAAGATGTTGAAATGACA
TCAAAGACATTTATTTGAAGTTATTTGACAAGATAATCAACTGCAAATGAAAGTGTCCACAAGATGATTGTTACTATGAA
TAAGTTGAATGAACAATTTACTTGCAACAACGAGGTCATGAATATAGTGATTTTCAAGAATATGTTCGGCTAAACTCAAA
GCCTCATCATATCCACGGAACCAGAAAATGATATATCAGGATGAATTCAATCATGCTACATTTTCGTGAATGTGATTTGA
TTACAAAGACACTGTCAATATTTGAGAAGTTGGTATATGAGATTGGATGACATCATCATAAGAAATTAAGTGATATTTTA
ATAGGGTGAGTATAATACGCGTTTGCACTCTTTTTTCCTTGACCGAGGTTTTGTCCCACTGGTTTTTCCTGACAAGGTTT
TTAATGAGGCAACAAATAATGCGTATTAAAATATATGCGTATTCTTTTTTCCTTCACTAGAATTTTTTTCCCATAGGTTT
TTTCCTAGTAAGGTTTTAATTAGGCACATTATCAATGGACAATCAAGGGGGGTTGCTATGAATCCAATGAATAGTGGGTT
GTCCATTTGGTTTATTCATTAACTATAAGATTCATGTATGTATATTCCCTAGGTGATATGAACCGCCCCCCCCCCCCCCC
ATTTTTGGATAACAATGTATTTACTAGTTTAGTCATTGAACATGGTGACCTTTGGAGTGATATCTCAACCTATAAATTGA
GTTATCATTCGCCATTGTAAGATACACTTGAATATGAAGAAAAGTCTTCTCTTTCATCTACTTATATTGTCTTTTTCTCT
TTATAATTATATTGTTCTGAGCTTGATTTTATAATAAAATCTCATATTTAGTTTTAAAATTTTACTTTAAAATAATTACC
TAACAAAGCTATAATATTATTTTAATAGTGAATTACAGAGTTATACACAATACCCTATATCATGCATACTTATAAATTGT
AGCTGACTAATTTTTTTCTTTAACCTTTCTCTCACTTATACTATTCATATTTCTCTTCCATGTCATGACTCCATCAATTT
AGCATAATTTACTTTTAATTTCGTCAATTTTAAATCATAACTTTTCCAAAATTTTCGCTTTTATGATTTCTTATACCAAC
TAAATATTTTAATTAACGATAAGTGTATCTACTTATTTCTTCTTTCGGTGGAAAAACTAATGTTGAAGGGAAGTCGTCCA
AACTAATTATGAAATTTGTATTTTAACGACCTGACCCGATCATTATGATTAGGCCAATAGAGAAGAATTTGGGCCTAAAA
ACTTTTTTGGTAATGACTTAAATTTGTTTGGCTAGTGAGCCGAAAAAAAAGAATCAAGGCTAGATGAAGTCTAGGTTCAT
CCGGGAATGGGTTGGGTGTGATGTTAATTTTAGGTGATACGTTCTTGTTTCCGAGACATTATCTAGTTCTAGAGCCTTTC
AGAATTAAATTCGGGTAAGTAGAACTCCAGAATTGATCTTGGTGTGGAAGATATATGTTGTCGGGACATCAAGAGAAGAG
GTTGTGCTATAAAAATGGCTTTTTCTGAACTTTACAGTTTCTAAACTTTCATCGAGCTCGCTATAGAGAGAGGCTTCCCT
CTATAACGGAGTGTGCTGACCACTTAAGCGGGTTGAGCCTCTATAGCAAGGTGAATCGGGATTTATTGGAGAAATAGCCC
AAAATGCCTAGTTCTTGGACTAGGGAGGAGAATTTTGGGCAGTTTGCACTTGTTGTTTCATGGAATTTGTCAGTACGTTA
AGAATTATCAACCTTATGAATTAATTCTTAAGCCTTAGAATCTAGGTTATTTCCCTTGGAAGGATGGTTTTGACGTGATT
CCACAGTGGAAAAAGCCCTAAGTTGGGAAAGATGATCATATTTTGGACTAGGATTAGGATTTATTAATAATTTGGGTTAA
TTATTGGTCATTAGTGATTGATCATTTTTTATATTGTTGTGTTAGACCAAGAACAAGCCAAGACACTTCACATGGGGAAA
ACTTAAGCTATTTATAGTTTCCAAGAGGCTTGATTAGAAGTAGGTGATGACTGTATGTTTTTGTTTTATATATGTATGCA
TGTATACTTTTTTGTAGTATCATTTATTCAGTGCATGGTAGGGAGACATATGAAATAACATCATGTAGGTAATATCATGC
AATAAACTTGTTTTTGTGACTTGTGGTTTCCAAGATGTATTGTTCATTGTGCTAAGTGATTGTGCATGATTGTTTGTGAC
TATTGATTGGCTCAGGTACCATGTTGGTACACTAACTATGGATAACTCGGGTACCATGACGGTACACTAACTATGGATGG
CTCAGGTACTAAGCTAGTGCACTAACAATTTGGGTTTGAGTTCCATAAGAGGATCATGTATGTCATTATAGTTCCATGAG
AGAACCAGGCATTTGCATTTGTGATCATGTGGGAAATGCATTCATGTATTATTGTTTCATGGCATGTGACTGAAATTTTA
TGTGGTTTGTTACTTGATGTTATATACATTGTACTATGTTACTCTATTGTATTGAACTGTTTTATATTCATTTCTTGGAT
TTTTTGAGTGATCCTACCAGTACACCGTGATTTTTATATTGATATTGCACATGTTCTTTTTTTTTATAGAGTATACGACA
TCTTCGAGCGGTTGATCCAAGACCGTAGTTATGAGACTTCTGAATCCAAGGGTGAGCTACATCTTTCATGATGCCATTGA
CTCCTCTATTTTTCTTTCATATCTTTTCCGACACATACATTAAACTTTAGCTTTACTTTTAGTAGTTAGGGTTACATCCT
NNNNNNNNNNNNNNNNNNNNNNNNNNNNNNNNNNNNNNNNNNNNNNNNNNNNNNNNNNNNNNNNNNNNNNNNNNNNNNNN
NNNNNNNNNNNNNNNNNNNNNNNNNNNNNNNNNNNNNNNNNNNNNNNNNNNNNNNNNNNNNNNNNNNNNNNNNNNNNNNN
NNNNNNNNNNNNNNNNNNNNNNNNNNNNNNNNNNNNNNNNNNNNNNNNNNNNNNNNNNNNNNNNNNNNNNNNNNNNNNNN
NNNNNNNNNNNNNNNNNNNNNNNNNNNNNNNNNNNNNNNNNNNNNNNNNNNNNNNNNNNNNNNNNNNNNNNNNNNNNNNN
NNNNNNNNNNNNNNNNNNNNNNNNNNNNNNNNNNNNNNNNNNNNNNNNNNNNNNNNNNNNNNNNNNNNNNNNNNNNNNNN
NNNNNNNNNNNNNNNNNNNNNNNNNNNNNNNNNNNNNNNNNNNNNNNNNNNNNNNNNNNNNNNNNNNNNNNNNNNNNNNN
NNNNNNNNNNNNNNNNNNNNNNNNNNNNNNNNNNNNNNNNNNNNNNNNNNNNNNNNNNNNNNNNNNNNNNNNNNNNNNNN
NNNNNNNNNNNNNNNNNNNNNNNNNNNNNNNNNNNNNNNNNNNNNNNNNNNNNNNNNNNNNNNNNNNNNNNNNNNNNNNN
NNNNNNNNNNNNNNNNNNNNNNNNNNNNNNNNNNNNNNNNNNNNNNNNNNNNNNNNNNNNNNNNNNNNNNNNNNNNNNNN
NNNNNNNNNNNNNNNNNNNNNNNNNNNNNNNNNNNNNNNNNNNNNNNNNNNNNNNNNNNNNNNNNNNNNNNNNNNNNNNN
NNNNNNNNNNNNNNNNNNNNNNNNNNNNNNNNNNNNNNNNNNNNNNNNNNNNNNNNNNNNNNNNNNNNNNNNNNNNNNNN
NNNNNNNNNNNNNNNNNNNNNNNNNNNNNNNNNNNNNNNNNNNNNNNNNNNNNNNNNNNNNNNNNNNNNNNNNNNNNNNN
NNNNNNNNNNNNNNNNNNNNNNNNNNNNNNNNNNNNNNNNNNNNNNNNNNNNNNNNNNNNNNNNNNNNNNNNNNNNNNNN
NNNNNNNNNNNNNNNNNNNNNNNNNNNNNNNNNNNNNNNNNNNNNNNNNNNNNNNNNNNNNNNNNNNNNNNNNNNNNNNN
NNNNNNNNNNNNNNNNNNNNNNNNNNNNNNNNNNNNNNNNNNNNNNNNNNNNNNNNNNNNNNNNNNNNNNNNNNNNNNNN
NNNNNNNNNNNNNNNNNNNNNNNNNNNNNNNNNNNNNNNNNNNNNNNNNNNNNNNNNNNNNNNNNNNNNNNNNNNNNNNN
NNNNNNNNNNNNNNNNNNNNNNNNNNNNNNNNNNNNNNNNNNNNNNNNNNNNNNNNNNNNNNNNNNNNNNNNNNNNNNNN
NNNNNNNNNNNNNNNNNNNNNNNNNNNNNNNNNNNNNNNNNNNNNNNNNNNNNNNNNNNNNNNNNNNNNNNNNNNNNNNN
NNNNNNNNNNNNNNNNNNNNNNNNNNNNNNNNNNNNNNNNNNNNNNNNNNNNNNNNNNNNNNNNNNNNNNNNNNNNNNNN
NNNNNNNNNNNNNNNNNNNNNNNNNNNNNNNNNNNNNNNNNNNNNNNNNNNNNNNNNNNNNNNNNNNNNNNNNNNNNNNN
NNNNNNNNNNNNNNNNNNNNNNNNNNNNNNNNNNNNNNNNNNNNNNNNNNNNNNNNNNNNNNNNNNNNNNNNNNNNNNNN
NNNNNNNNNNNNNNNNNNNNNNNNNNNNNNNNNNNNNNNNNNNNNNNNNNNNNNNNNNNNNNNNNNNNNNNNNNNNNNNN
NNNNNNNNNNNNNNNNNNNNNNNNNNNNNNNNNNNNNNNNNNNNNNNNNNNNNNNNNNNNNNNNNNNNNNNNNNNNNNNN
NNNNNNNNNNNNNNNNNNNNNNNNNNNNNNNNNNNNNNNNNNNNNNNNNNNNNNNNNNNNNNNNNNNNNNNNNNNNNNNN
NNNNNNNNNNNNNNNNNNNNNNNNNNNNNNNNNNNNNNNNNNNNNNNNNNNNNNNNNNNNNNNNNNNNNNNNNNNNNNNN
NNNNNNNNNNNNNNNNNNNNNNNNNNNNNNNNNNNNNNNNNNNNNNNNNNNNNNNNNNNNNNNNNNNNNNNNNNNNNNNN
NNNNNNNNNNNNNNNNNNNNNNNNNNNNNNNNNNNNNNNNNNNNNNNNNNNNNNNNNNNNNNNNNNNNNNNNNNNNNNNN
NNNNNNNNNNNNNNNNNNNNNNNNNNNNNNNNNNNNNNNNNNNNNNNNNNNNNNNNNNNNNNNNNNNNNNNNNNNNNNNN
NNNNNNNNNNNNNNNNNNNNNNNNNNNNNNNNNNNNNNNNNNNNNNNNNNNNNNNNNNNNNNNNNNNNNNNNNNNNNNNN
NNNNNNNNNNNNNNNNNNNNNNNNNNNNNNNNNNNNNNNNNNNNNNNNNNNNNNNNNNNNNNNNNNNNNNNNNNNNNNNN
NNNNNNNNNNNNNNNNNNNNNNNNNNNNNNNNNNNNNNNNNNNNNNNNNNNNNNNNNNNNNNNNNNNNNNNNNNNNNNNN
NNNNNNNNNNNNNNNNNNNNNNNNNNNNNNNNNNNNNNNNNNNNNNNNNNNNNNNNNNNNNNNNNNNNNNNNNNNNNNNN
NNNNNNNNNNNNNNNNNNNNNNNNNNNNNNNNNNNNNNNNNNNNNNNNNNNNNNNNNNNNNNNNNNNNNNNNNNNNNNNN
NNNNNNNNNNNNNNNNNNNNNNNNNNNNNNNNNNNNNNNNNNNNNNNNNNNNNNNNNNNNNNNNNNNNNNNNNNNNNNNN
NNNNNNNNNNNNNNNNNNNNNNNNNNNNNNNNNNNNNNNNNNNNNNNNNNNNNNNNNNNNNNNNNNNNNNNNNNNNNNNN
NNNNNNNNNNNNNNNNNNNNNNNNNNNNNNNNNNNNNNNNNNNNNNNNNCCTTTGTTAATGTGTTTATAGACGAAATTTT
GATTTACTCCAATGGAAGGAGGAGCATGTAGACCATCTTTGTATTGTTCTGGATATCTTAGGAAAACAAAAGTTGTATGC
TAAATTTTCTAAGTGTGAATTATGGCTGCCCTCGAATTCTTTTCTAGAGCATGTGGTTTCACAAGAAAGGGTGATGGTAG
ATCCCCAAAAGATTTAGGCAGATAAAAATTGGGTTCGACCTAGCTCTATGACAAAGGTTAGATGTTTTGTGGGGCTTGCT
AGCTATTATCACAGGTTTGTGAAGAACTTTGCTTCTATTACTATGCACTTGACCATGTTTACCTAAAACGAGGTACCTTT
CGAGTGGTTAGATAAATGTGAGGAGAGTTTCCAAAATCTCAAGGATCTTTAGACCATAACACCTATCTTGACCTTGTCGG
TGGAAGGTAAAAATTTCATTATTTATTTTATGCTTCACATTTGGGTTTAGGTGTTGAGTTGATGTGGGTAAATAATGTTA
TAGCTTATGCTTCCAAACAGTTGAAGGTTCATATGGGGAATATCCCACCCATGATATGGAGTTGGCAGTGGTGGTGTTTT
TTCTTAAAATCTGGCGGCATTATCTATATGGGTGAAGTGTGAGGTATTCACAGATCATCGCAGTCTTCAATATGTATTCA
CTCAGAAGGATTTGAATTTGAGGAAGAGAAGATGAATAGAGTTTCTCAAGGATTATGATGTGACCATTCAGTATGATCTA
GGTAAGGCAAATTTGGTGTCAGATACATTGAGCCAAAAGACAATTAGCATGGGCACTTTGGCTTTATTGGGGCATATCTA
AGCGATTTTTGTCTAGAGAAATTTAGAGTTTGGAGTCTAAGTTCATGCAGTTGGAAATATCAGAAGAGGGTGGGGTGTGC
CAGTTTGGAGGCTAAGCCCTCCTTTATAGATAAAACAAGTCAAATAATTGGAGGAAGAGGAGTTGGCCAAGCTCAAAGTT
AAGGTGGAGACTGGGAGACCCAACATTCTATTCCCGATATAGATGGTGTGTTCGGTTTTAAAGGAAGTATTTGTGTTCCT
CGAGTTGGTCAATTGATCCAGAATGTTTAGGCATAGTCTCATGGTTCGCGCTAATATATCCATACAGGTATGATCAAGAT
GTATAGGGATTTGAGGCTACTTTATTGAGTATTAATGTTAGTGTCAGAACTGCCAACAGGTGAAGTATGAACACTAAAGG
CCTGCAGGTTTTCTTTAGAGGATGCCCATTTTTAATGGAAGTGGGAAATGATAGCCATGGATTTTGTGGTGGGACTACCC
AAGACTTTGGGAAAATATGATTTGATTGGGGTTATTGTAGTCATGTTGACTAAATCAACCCTTTTCATTCAAGTTAGGGT
GAATTACAATTGTTAGTAGTTGACAAAGATTTATGTCAAGAGATAGTAAGATTGCACGGGTGCCCCTTTCTATCATTACA
AACTGCGAGATTAAGTTTACTTCAAAGCTCTTTGTAAGTTGCATGAGGCATTGGGAACTCAACTCACTTTCAATACAACT
TTACATCATCAGACCGACAGTTAGTCAGAAAGGACTATTGAGGTAATGAAAGGTATGTTGAGAGCATACGAAATTGATTT
TGGGGGTGTTGGGATCATTTCTTACCCTTATGTGTGTTCTCTTATAATAATAGTTATCACTCTAGCATTGATGTGGTACC
ATTTGAGACACTCTATGAGAGGTGATGCAGATCTCTTATTTGTTTGTCTAAGGCTGGAGATGTGAAACCGTTGGGTGTGG
ATTTGGTTAGGGAAGATCAAGAAAAGGTGAGGGGGCTTCTGATGAGTAGTAGATTTACACTCATTTGAGGCTTTTTTAGT
TCAACAATTGGTATCCTTAATACCTAATTATGTCCTATTTTGATGATATTTTAATGATTTGCAGCTATGAAGGCTAAAGG
ACAAAGCAAGGATGAGTATATGAAAGAAAGTTCAGAAACATTGAAAGAACTATAAACTCCACACAGGTAGTCTCCTAACA
AAAAGGCGGACCACCCAAGTTGCCTGACCTTGCCCAAAGTAATAGTACTCATAATTGAAGAATATCAAGGCTAATACACG
GTCTAAAAAGTGAAATGATGACTCGTTCAATTTGAAGGGCAAAAAAGATGACTATCACCGAAGGTGACAGTACTTTGATG
AAAAATGAAGGCTTAAAAGACAAATAAAGGTGGTACTCAACGATCTGCCCAATGTGAAAGGAAAACTCGATCGAGTTCAC
CAACAGAAGTTCAAACACTTGAAGCCTGAAGCAAAAGAAAGGCGAGCTAAGGAAGAAATGGTGATCCACTGATCATTTTT
TGCAAGCCTAGCTAATGTCGCATAGTTGGTCACACAGTGAATTTTGGGAAACTATAAATAGCTCAAAGGAGAGAAAATTA
GAAAGTTTTTGGAAGAATCCCTCCTCGCCCACAAGCGGCCCAAAAGGGAAGTACCTAGGAATTACAGATTTTTTGTAGTT
TTTGTCATTGAGTATTTTGTATGAGAGTTCTTACCTTGTGAAAAACATCTTTAGTTTTGGGGTTTTAAATTTCACTCTTA
AAATTGAAACCATAAAGTTGAAATCAAAGTGGGTGTTGATTAGAATTACTTAATTTCATCACATCCATGGCTGCTATCAT
GATAGGTATAATTTCTTTACATTTTATGATGTGTGGCTGAAACCCCAATTCTAGAGGTGCAATTAAGGGATTGGGTGTTG
ATTTAATATAGTGGATATTTTTTCTTGTTGTACATTCATGGATTTAGGCTAATTAGAATGGGGTTAATTCATGAGTTAAT
TTTGCAAACTTAATCCTATTCTCGATCTCCAATTGATGTTCGAAAGAGATCAATTGGAGTGGGTACTTATTTTAATGCAT
GCAATTTGGGTTTGATTTCTATGGTTTCTCGAAAGAGAGAATATAGTTCAGATCTATTTGCCAAAATCTACTAGAAAAGA
GAGATTCCATAAGGTAATGGGTTGATTTTTTATTCTCATTTATGAGACGGAAAGGAGATTTTATGACTTGGTGCTATGAG
ATAAAAATAATATAAGTGTCATTAAAGATGACCCAACCTATCCATAATTGTTTAGTACTATTGAGCAACACAACTACTCC
TATGTGACATCGATTCCTATCCCCGCACCCCTAGATTACTTGCTTAAATTTCTAAAATTTAGTTTAATTGTGACACTTGA
TACTTCATGCTAATTTAGTAATTTGGTGGAATCACCACCAACTTGTCTTAACATGCTACAATGAATAGGTCTGCATTCTT
AATTTCCTAGTTGAATTTTTATCATTAAACTATTCCTTGTGGGATTCGGCCCTAACTCTTTATTGGGTATTTTTATTGAC
AACGACCGCTTACTCTTCTAATTATTTTTATGGTAATTTGAGTGTTATAAAAAATGGTACCACTGCCGGGGAATGGTAGT
TAAGAATTCAATTAGTGAAGTTAGTTTGTGAACTTATTGAGTTGTAGTAGATTGGTTCTTGGTATTGTTGTGTTACCTCT
TTGCAGGTACAAACTTGAGTGATAATGGTAGTGACGACACTAGTCATTATGGGGAAAATAATCAAATGGGTGACTGAAAT
GACATGCACATGATTTCATTGAGAATATTAAAGTTATCCGGTTAACTCCTACCATAGGGAGAGCAATGTATCATGTAACC
AGAACAATGCTACAAATGCTCCAAATGAGAGGAATTTTCGGGGGTTTTGCTCATGAGGATCCTCATGAACACCTTCGAAA
CTTTGTAGATACTTATGGGTTCTTCGTCAACAAGAAAATCTCACAAGAGTCTATTTGGTAGAGATTATTTCCATTGTTCT
TAACGGCGGAAGCCACAAGATGGTTGGCTGAGTTGCCAAATGATTCTATCACTTCTTGGGAGGACCTAACTGAAGCCTTC
TTAGAGAGATTCTTTCCTTCCTCAGAGAATGCCAAACTTAGGGACATCATCTAGAACTTTAAAATAGTGGGAGGTGAACC
TTTTCACGAGACATGATTGGGGTACCAAAATTTTTTACTACAATGTCCAACACATGGTGTTCCAGATAATTTGTTATTGT
AATAATTTTATTGCAGCCTTGATTCACTCAACAAAGGCTTGGCTAACCAACTTTTTCAAGGTGGGCTAATGCGACAACCG
TCCGATATGGCAACATTATTGCTAGATGTTATGACAAAAGTGAACCGAGTATGGCATACTAGAGAAGATCAGGTATCTTC
TTAACAAAAGGTAATGGGCAAGAAACGAATGGAAAAGGATTATGAGCACGATTAAAACATGGCTAAAATGATGACCCAAC
TTGACTTGTTTTCCAAACATGTCATGAGAGGTAGATTGAAAATGGTAAATGCAGTTGGAACAAACAGTGGGCAATGCCCA
GAAGATTCCAAGTTTGTGGCATTGTACAACGAAGAGGTAAATTACATGGGAGATCGATTGAGGGGTTCTCATCCTAACTA
CCCAAGACCGAGTGGGAACCAAGGTTGGAAGAAGGATCGAGACAATGGTTTGAGAGATTGAGGTGGCAATTGGAGAGATA
TGGAAGCTGGAAAGGATAGATATGTCCCACCTCATGATAATACTCAAATCACCCTCCAAAACCAATTAAGAGTGAGTGAT
CATAGTCAGTAAAAAACCTAACGAATAGTCGGGGTCGACCCCCACGGGGAATGGTATATCGTGGAGAATTCCTTATCAAT
AATATTGGACTTTAACTTAGCTCAATTGTAATAGTAAGGACAATTGGGTGGATGGTACAAAAAAACATATTATAAAGCTT
TGGTTATCAATTATCGCAATTAAATTAAAATTTAAACAAAATCAAGAGTTAATAATCAATCTAGGGGTGTGGGGATTGAA
AATCGATCTCACATAAGAGTAATTGTGCTGCTCTATATTGATGAACATTCATGATTAGGCTAAGTCATCTTCAATGATTC
TAATCATCTTTCAATCTCAAAGCATCTATGCATAGAATCTCCTTTTGACCTCATCTAAATGCCAATCCTAAACAACCCAA
TATATCACTCTATTCTCTCTTTCAAAAAAGGGCAAATAGATGTGACCCATAACCTGTCTTTCAAGCAAGCTACGTACAAC
AAACCTAAATTGCTATTATTGAACTAATGACCCACTCCAATTAATACCTCTCGAGTATCAACCAGAGATTGGAAGTAGAG
ATTAAGTTTACAAACTTAACCCTTAAGTTAACCTCATGGTAATTAGACCAAATTCATGCATAACAACAACAAAACAGATA
ATAACACAATACCCACTACATTAAATCACACCTAATCCCATTTGAGCACCCCTAGATCTTGGGGTTATAGCCACCTATCA
CAAAATGTAAAGAAATTATACCTTCCATGAAAGCAACCATGTGTAACTTGAAATCAAGCATTTTAGAGTAAACCCACTTT
GGATTTAACTTCAATTTATCAAATTCAAGCTTCAAATTGTAAATGCCCAAAATGCTAGAAATGTGTTCATCAAAGGTAAA
GTGTTCTTAGACTCTCTCTACTCACTTTCTGATCGACTCTTTAAATCAAAAACTTCTTTTTAAAAACTATATCATTTGGG
CTATTTATACTTTTCCAAAATGTGGCCCAAAATCCACTTATTAACCGACTCGGTGACATTAGTTGGGCTCGCCAAACCTA
ATCGGTGACTCGCCCTTCGCTCCTTAGCTTGCCTTGTGATGCTCTAGGCTTCTAGTGTTTGAATCTCAGTTGGTGAACTC
GATTAAGTCATCTTTTCACATTCAGCAAATCGCAGAATACCATCTTAGTTTGCCGTTCGAGCATTAAATAGTTGCTTGCA
CATTGTCGCTTCAGGTGATGTGCATCAGGACCGTCGTTCTCGTTCGGTAACTCACATTTTCAAAGGGAGTCTGTCGACCT
TCTTTGATAGACACAAGTACTATGCACTATCACTTTGGGTAAGGTCGTGCTCAGACGGCAATTCGCCCTTCATTTTAGGC
AATCAACAATGTTCACTTTGCACTTCTTTTTATATTTTTGGTCTTCTTTCAAACATCAGTCATTGCCTTGTCCAATTTCT
TTCACAACTGCAAATCATTAATATTCTATTAGAAAAGGATAAAATTAGGCATTGAGGACACTAAATATTGAACTAAATGG
ACCTTAAATGAGTGCAAATCTACCACTTATCAACACCCCCAATTTAAACTTTTGTTTGTCCTCAAGTAAATCAAGAACAC
AATAAGCTTAATAAGGGTGTGTACAATAGTACTCAATGAGAGCTAGCATGCAAGCACCATAGCAAGATTACTCTCAATAG
CATGCTACCCTAAATCATGATCAAAAAGCTTCAAATGATGACTAGCTAGTCTCCACACAAGCTCAAGCTCACTTTAGCTT
CTTGTCTAATGCAAGAACATGCTTAAACAAACGCATTAAAGTTCCTTCACATCAAAAACAATTCCATGCTCTCATGAATC
AAATCAACAAAAGTAATAGGAATCAATGCAACTCGCACTCTCTCAAAAGAGAAACATATGTAAGCTTTGTCCCATAGGTT
TGCTCATATTTTCCAATCATCACACAACCTAGTTCATGCAAGATCTCAAGGGTCTTTTAGACTTGTAATGGGACTAAGGA
TTAAGGCATGGACAATTTGGATTAGTGACTTATACCCTTTGCAAAGCATTGTTGCAATCATCATTACCTCTTCTCAAGTT
CTTTTCCTTCTTTTCCCATTTTGAGAACTCAAACTTTGACTTTCCACTCAATTTATTTGGAATCCCCTTTTATTCATTCA
CTTCCATTTTTTATTTTCATTTTTCCAAGGCATTTTCCTCATAATGAGCCCTCTTTTTTCTTTTATAAGGAGGAGTTCCT
TATTTTTGGTAACACTTTCAAAGTTGAGTATCATTTCTTCTTTATTTCCCCTTCACTTAGCTTTCATTCTTCCTTCCTTT
CCACAACCCAACTTAGGATTTTGACACAAGTTAGCTATTCAAACATCACAATGCTTCAAAAAGGATCTTTGGTGAGAAGG
AAGGGACAATTTTGGTTCAAGAGGCTTCTTTTGGTTATCAGCAAATTAGCTAGGCTCAAGTAGTGCCAACATGAATTCAC
ACCCTCACAAGGTAGTCACAAAGGCTTTATGGACAATTTAGTTCCCTCTTTGAATTTTTCCCCAAGATCGTGTCTCACAT
TCACCAATATTCACACAATTGGACTAACAAGATTCTAGGACTCTACATGCATGCTTTCAAGTAAAACCTCAACACACATG
GCACTTCGAAATACACTCATTTAGCACATCCTCAAAAGATCACAAGAATACGTGCGATGTTTATTGCAAAGCTCACATCA
AAACGTAGCTAGCAAAAATAAGATTCAAAGAGATTGCTCAAAAGGTGTAACCACATAGATTTCATTCTCGCAACCAACAT
AATGAATCATATTTATCATGAGTACTATTCAAGACATCGATATTAAACACAATCGATCCTCAAATTTTTATCAATGAAAC
CTTCAAGCATTTCATGATTTGAACTCATTGTGGGGTTACAACATCAAGGAAGAACGAAATAGAAGTAAAGAGATACATAT
TTACCTAAAAGAGAATTCTAATATAAAAAACATTAAACTACAATTTTTCAAAATATGAAATAACAAAATACAACTAAAAG
GGGAATATTGTCATGAAGGCCCTCACCCCACCAAAAATAGAATGCAGTGCCTCAATGCAAAATAAGTAAAAGTATTGGGA
GGTTGAGAGAAAGGGTCCCCCTAAAAGGCTATATTTGTGGAGCACTCTGATCTAGAGTCTCAGGTGGTGAAGCCTCAAGA
CGAGCAATGATGCCCGACAATAGGATCACTGGAGGCGGCATGGAAGGTCTTAGGGGGGAATTAGTGCCTATCTCAGCAGT
AGGAAGTATGGTAGAGTCTGGAGTGACTACACTAGAACCAACCTCTAAAGCCTCTTAAAGATATCTCTCAATGGCAGCTT
AAAGGATGACCTCTTCGGTTTCATGCAGCTTGGTCAGTTTCTCAGCAATCTCATTCTCTTTAGCTCACAACTCCTCCTCA
TCAATCTCCTCGGCCAACTCATCCTCGGCCCTCTCACTATCATTCTCAACAATAGTCTTAACATCTACAACAGCTTCGAA
CACACTAGGGGAAGGCACAACACTCACCATCTCAAGTGCATCTTGAAAGGGAACCTCGCCCTAAAGCATGGAAATGCTTA
TCGACTTTAACTAGACCACCTCCACCCTGAAAGTAGCAACCTTAACCCTTAAGGAGTCTAGTGCCCTGGAATTACCCTCG
GCCTTCTCCTGAGCCTCTATCCTAGCAGTGAGATCATCTAACCTCAATTTGTGGCTCTCTATATTTCCCTCACACTTGAC
CACCCGCTCTATCAAAGAAGCCAAAGCCTTCTGAATGGCCTGGTCAATGAGCTTGGTTAAATTCTTCTCAACCTAAACAG
TTCTAACATCTGCTGATCGGGCAAGGATACCTTTCTCATAGATCAATGCCTGGGTCAAGGGGGGATGGGTAACAGGAGAG
GGGGCAGGCCTCACAATAGTGTAAGCAGTAGAAATAGCATACATAAGTGTAGAAACAGAAGGGCCAGCAACAAACAAAGG
TGTGGAAATACCTGCCTGCTCCACAGAAGGGGAAGATATACTAGTCTCAGATGCCAAAGTAACAGAGTCGACCACAAGCG
TACACTCTAGTGGTGGCAGCTTCCTCGGAGCCGTATCATCTTGTAAACACTCTGCCGCAATCCTTCGAAAGTCACTGGAT
TAGGCCAGTGTGAACCTCACATCTGTACAAGCCATAAAAGAGACTTCTTCCCTCTCACATAACTACGTTATCAAAACTGG
AATGGGAGTGATGTTTGCTCCTGCCTCACTCTCATCAACATCTCATCAATAATAATTGCACCAACATATATGTGCTCTCG
ATCAATGATAGTACCTACCAATACCACCTTGTCGTGGTGATGGATGGACTTATTCAGAGATGACATCAGGTTGATATTGA
TGAATCCAAACCAATATCTAGCAACAAAATTCAAATCCTTATTCTTGATCCTAGCACCATCAACTATCTAGGAGGGGAAA
GAGTTTGAGATCAAAGGCTCCAGCCAACCCTTCAGGNNNNNNNNNNNNNNNNNNNNNNNNNNNNNNNNNNNNNNNNNNNN
NNNNNNNNNNNNNNNNNNNNNNNNNNNNNNNNNNNNNNNNNNNNNNNNNNNNNNNNNNNNNNNNNNNNNNNNNNNNNNNN
NNNNNNNNNNNNNNNNNNNNNNNNNNNNNNNNNNNNNNNNNNNNNNNNNNNNNNNNNNNNNNNNNNNNNNNNNNNNNNNN
NNNNNNNNNNNNNNNNNNNNNNNNNNNNNNNNNNNNNNNNNNNNNNNNNNNNNNNNNNNNNNNNNNNNNNNNNNNNNNNN
NNNNNNNNNNNNNNNNNNNNNNNNNNNNNNNNNNNNNNNNNNNNNNNNNNNNNNNNNNNNNNNNNNNNNNNNNNNNNNNN
NNNNNNNNNNNNNNNNNNNNNNNNNNNNNNNNNNNNNNNNNNNNNNNNNNNNNNNNNNNNNNNNNNNNNNNNNNNNNNNN
NNNNNNNNNNNNNNNNNNNNNNNNNNNNNNNNNNNNNNNNNNNNNNNNNNNNNNNNNNNNNNNNNNNNNNNNNNNNNNNN
NNNNNNNNNNNNNNNNNNNNNNNNNNNNNNNNNNNNNNNNNNNNNNNNNNNNNNNNNNNNNNNNNNNNNNNNNNNNNNNN
NNNNNNNNNNNNNNNNNNNNNNNNNNNNNNNNNNNNNNNNNNNNNNNNNNNNNNNNNNNNNNNNNNNNNNNNNNNNNNNN
NNNNNNNNNNNNNNNNNNNNNNNNNNNNNNNNNNNNNNNNNNNNNNNNNNNNNNNNNNNNNNNNNNNNNNNNNNNNNNNN
NNNNNNNNNNNNNNNNNNNNNNNNNNNNNNNNNNNNNNNNNNNNNNNNNNNNNNNNNNNNNNNNNNNNNNNNNNNNNNNN
NNNNNNNNNNNNNNNNNNNNNNNNNNNNNNNNNNNNNNNNNNNNNNNNNNNNNNNNNNNNNNNNNNNNNNNNNNNNNNNN
NNNNNNNNNNNNNNNNNNNNNNNNNNNNNNNNNNNNNNNNNNNNNNNNNNNNNNNNNNNNNNNNNNNNNNNNNNNNNNNN
NNNNNNNNNNNNNNNNNNNNNNNNNNNNNNNNNNNNNNNNNNNNNNNNNNNNNNNNNNNNNNNNNNNNNNNNNNNNNNNN
NNNNNNNNNNNNNNNNNNNNNNNNNNNNNNNNNNNNNNNNNNNNNNNNNNNNNNNNNNNNNNNNNNNNNNNNNNNNNNNN
NNNNNNNNNNNNNNNNNNNNNNNNNNNNNNNNNNNNNNNNNNNNNNNNNNNNNNNNNNNNNNNNNNNNNNNNNNNNNNNN
NNNNNNNNNNNNNNNNNNNNNNNNNNNNNNNNNNNNNNNNNNNNNNNNNNNNNNNNNNNNNNNNNNNNNNNNNNNNNNNN
NNNNNNNNNNNNNNNNNNNNNNNNNNNNNNNNNNNNNNNNNNNNNNNNNNNNNNNNNNNNNNNNNNNNNNNNNNNNNNNN
NNNNNNNNNNNNNNNNNNNNNNNNNNNNNNNNNNNNNNNNNNNNNNNNNNNNNNNNNNNNNNNNNNNNNNNNNNNNNNNN
NNNNNNNNNNNNNNNNNNNNNNNNNNNNNNNNNNNNNNNNNNNNNNNNNNNNNNNNNNNNNNNNNNNNNNNNNNNNNNNN
NNNNNNNNNNNNNNNNNNNNNNNNNNNNNNNNNNNNNNNNNNNNNNNNNNNNNNNNNNNNNNNNNNNNNNNNNNNNNNNN
NNNNNNNNNNNNNNNNNNNNNNNNNNNNNNNNNNNNNNNNNNNNNNNNNNNNNNNNNNNNNNNNNNNNNNNNNNNNNNNN
NNNNNNNNNNNNNNNNNNNNNNNNNNNNNNNNNNNNNNNNNNNNNNNNNNNNNNNNNNNNNNNNNAGCACTTTGAAGACA
CTCACACAAGACTCATAAACACTCAAAATGTATGAATCAAGAGAAAGGAACTAGAAAGGCTCTCAAATTTCTAAGGTTTT
GATTTTTGAATTTAAAAAAACCCTTGGCCTTTTTATATTAGGCCCGTTCGGTGATCTCGACTAAAATCTTTGTATGTGTT
CAACGAATCACCAATTGGATCTTAAGCTCGCCGAACACGTGTGAATAAACACAAAACATGAAAGTTGATTTAGAAGGCTC
GATGGAGTCCACCAAGTGCACTTCTGCGAATTTCCCTTTGGAATTCTGATCGCCGATCTTGACAGTATACTTTTTCATCT
ATTCCAGCTCAAAAAGCAGAAAAAGACCAGTCTGTATTATGCCTTCAGCGGATCGTCGTTTGGGTTTTGCATAGTATGTG
CTTCCCTTTTCAATCTTCCAACCTCTTCTCAACTTGCACTCATAATGCATATTATTTGAAAGCTGTAAAAACAAAAATAA
AAACTTGGGTTGCCTTCCAAGAAGTGACTTATTTAACATCGTGGCACCACATATTGCTCAAACTCAAAAATTATTTTTGG
GGTTCGGGATGGTGTCACTAGGCAAAGTTCCCTTTTGTGTTGGATCTCCAGCTTGATAGAAACTTAGTGTGAAGTCACCG
TCTGATATATAGTGGAGAAGTCATTTTTCAAATCCTTCAATACCTTATTAGACCCTTCAACCTTGTTGTAGATCCTTACA
AGCATGTCTTTCATCCGACTTTCTTCTAGACCAGTTGGTTCTTTTGGGCGTGCATGATCATGGGGAGGCACATAGATATC
TTTGTCCATCTCCCTATCTCTCCAATTTATACCCCGTCAGTCTTTCCAACCACAATCTCTATCCTTGTTCCAACCTTGGT
TTCCACTTTGTCATGATAACTTCTGTGAGAAAACCCCACTTAATTTCCTAAGCATTAAACTTTTTCATTTTATAATGCCT
CAAATTTGGCAACATCTGGGCACCACCCACTATTGGTTCCAACCATATTTACCGACTTTGTTCCACCTCCCATGACATGT
TTAGACAACAAATCGATTTGGATCATCATTTTGGACATGTTCTCATCTCTTTTATGGTCCTTGTACACCTATTCTTTGCT
TAGACCCACTTGTAGATTAGGAATTTGGTCCTCTCTAGTATGCCATGCTCAGTTGACCTTAGTCATATCATATAGCAATA
AAGCAGCTACCTCATACGGTTGTATTATTAATCCACCATGGCTAATTGGTCAGCCACACCTTTATTAATTGAATCAAGGT
TGCAATAAAAGTATTGCTATAGTGAATTGTCCGCAACGCCATGTGTTGGACATCGCAAGAGCAAATTCTTGAACCTCAGC
CATGTCTCATGCAAAGGCTCACCTCCAATACGCTTGAAATTTTGGATTTGGAGATGAATCTTAACCATCTTCAAGGGTGG
AAAAAATCTTTCTATGAATGCCTTAGTTAGCTCATCCCACTACGTAAAAGAATCATTTAGAAACTTCGCCAACCATATTG
TGGCATCTCCTGTTATAGAGAACATGAATAACCTCTACCTTACAGATTCTTGGGAGATATTCTTGAAAACAAAGGGTCCA
CACACCATTTAAATTCCTAAGGTGCTCATAGGGATCCTTATGACCTAGACCCCAAAAATTCCTTTCATTTGGAGCAATTG
TATCATAGTTCTAGTGATGAGAAAAACCGTCCTACGAGGTATCTAGATTGCTTTCATGGTTTGAATGACATTAATGGGCA
TGCCATTTGAATCACCCATGTTTTCATTTTGACCATAGTGATTGTCATTGTCACTCCCACGGTCACTCATTTTGTCAACC
TAAAAATCAACCAACAACAGCACCAAACAACAAATTACCACAAGTAAACCAAATTAAAATCTAATTTCTAAATTAGAATT
CTCAACCACCACTCCCCGAAAGTGGCTCCATTTTTGATAATGCTCAAATCACCCTCCAAAACCAATTAAAAGAGTGAGTT
GATCGTAGTCGGTAAAAAACCCAACAAAGATCCAGGGTCAAATCCCACAAGGAATGATATATCGTGGAGAATTCTTATCA
AGAAATTTGGACTTTAACTTAGATCATTTGTAATAGTAAGGACAATAGGGTGGATGATACCACCAACTTCATATAAAGTT
TTGGTTATTAATTATCGTATTCAAACTAAAATGTAAATGAAATCAAGAGTTATCAAGCAATCTAGGGGTGCGGGGATTGG
AAATCTATCTCATATAGGGGTAATTATAGTGCTCTATATTGATGAACATTCATGAATAAGCTAAGGCATCTTCAATGACG
CTAATCATCTTTTGATCTCAAAGCATCTATGCATAAAATCTCCTTTCGGTCTCATCTAAATGCCAATCCCAAACAATCCA
ATACCTTACTCTATTCTCTTTCTTTAAAAGGCAAATAGATCCAACCCATAACCTCTCTTTCAATCAAGCTACGAACATCA
AATCTAAATTACTAGTATTGAACTAATTACCCACTCCAATTAATCTCTCTCGAGCATCAACCGAAGATCAAAAGAATTAA
GTTTGCAATCATAACACTTAAGTTAACCTCATGGTAATTAGACAAAAACAGAGCATAGCAAAATACCCACTACATTAAAT
CAACACCCAACCCTATTTGGGCACCCCTAGATCTTGGAATTTTAGCCACCCATCAAAAAAATAAAGAAATGATACCTTCC
ATGAAAGTAGCCATGTGTAACTTGAAATCAAGCATTAAAGAGTAAACCCACTTTGGATTTCACTTCAATTTATCAAATTC
AAGCTTCAAATTGTAGAACCCCAAAATGCTAGAAATGTGTTCTTCAAAGGTAGAGTGTTCTTAGACTCTCTCTACTCACT
TTCTGATCAACTCTGAAAATCAAAAACTTCTCTTTAAAAATTATATCCTTTGGGCCATTTATACTTTCTTAAAAATTTGC
CCAAAATCTACTTTGTAATTGCCTCGGTGACATTAATTCGGCTCGCCAAACTTGATCGTAACTAGCCCTTCACTCCTCAG
CTTGCCTTGTGATGCTCTAGGCTTCAAGTGTTTGAACCTCAGTTGCGTTGTCCAATTGCCTTCATAGCTGCAAATCATCT
ATATTCTATTATAAAAGGACAAAATTAGGCATTGAGGACACTAATTATTGAGCTAAATAAACCTTAAATGAGTGCAAATA
TACCATTCATCACCTCATAATCCCCCAAATCCAAAGAAAACACCTAGACTTGAGGGGAATCAAACCAAAGATATGCTAAA
AAGGATCTTCAACAAAGTTGAAGGGTCAGACAAAGTGCTGAAAGATTTGAAAAATGACTTCTCTACTTTGACTCAAACAA
TTCTTCTCATTCTGTATCAATCAAGCAGCTGGAAACTCAATGCGTCAGATCTCTACCTATCTAAATCCATGGAAAAAGAG
AACGTTGCCTAGTGATACCATCTTGAATCCTAAAAAAGATTATTGATGAGTAAGAGATGTGTTATTCCGCGACGTTAAAT
AAGGAACTTCTTGGGAGGAAACCCAAGTCTATTTGATTGTTTTCAATAATGGGTGTGTGAGTGCAACTTGAATTGAAGTC
AAAAAGTTGAAAAAATGCACAAGTTGATGCAAGTACCCAGTCAGTTATGCACTAAAATGGTTGGGTGGACATCTTTATGT
TGGCCCTTTGAACCAAGAGTTTTGAAAAATTGTGTTGTCACATTTCGCGATCAAGGACCGAATCGACGATTTGCCAAGTT
ACACAAGTTTAAATACATTGGGTTTACTGAATTGACCATCAGGTTTGATTGTTGTTCAAGTATCATCGATGAGCTTAATC
TCTTTTGGTGATTCGTTGAATGTATTCGGCGATGTTTGTCGCAGATCGCCGAGTGTGCCTAAAATATAAATTCACATAGT
CTTTTTAAGTTTTGAAAAGCAATCTTTCATCTTTGTGAGCTCTTTCACTTCACAAACTCTACATACCCTTATTTCTTTGC
TTGTGTGACCTCTTTTGTGTGGATTTACTTAAAGTGCATTGTGCTACATGATTCTATATCATAGACCCATCTCCCATAAT
TTTTGTATAGTAACCTTCTATGAGGTTGGTTTTTGAGGCCATTAGTGATATTTTTGCTTAATCTTGATTTTTTTGATATG
GGTTTTGTGGAGTATTGTTGTTGTGTAGTCTGGTTTGATTGGGTTTTGCTAAATGTTGATGATTGAACTATTCCCAAGAG
TTAGGAAAGTTGATATTGTGCCTGATAATGTGAAACCTGATTGTAAGGGTTGAATATTGAAATCGAGTCGTCAGAAAGGA
TAGGTCTTGATTGATAATGAAATGGGTGAAGCCTGATTAGCTCAATATTGCCTCAAAGACTTGTATTTTCCCAATAACAG
ATAGAGTGGCAACTTTCTTAAGGGAAAATAATCAATTTGGGCAATTCTTTGAGAAATTTGGGGGAAGTCAGAGTACCCAT
GGGTAGAATAGCATGTGGTAGATTGTAAAACTGATATGGTAATGCGAACTGTTGCATGTCAGGGTTATGTTCATGAAAAA
TAGGCATTTGACTGAAATTGCATATTTACCGAGCTTGTCTTAGCTCGCCAAAGTGATTAGGCGAATCGTTGAGTAATTCT
TAAATCACCTTTTATGTTTGAATTTGTGACCAGGGTACTATCTAATTCAGTGAGCTTGTCTTAGCTCGCTGAAACCAACT
CGGCGAATCGCCAAGTTGGAGTAGACATTGCCCTTTGTACTTGTCCTATTTAGATGAACATTGTCACTTTCATTGAGCTT
GTCTTTGCCCATCGAAACCAACTCGACCAATCACTGAGTTGGAGATGACTCTGCCATTGATGCCTGAGTGAATTTGAATT
GTGATCTTTCAACTTTGGCGTGCTCTCCTGAGCTCACCTAACCTGTTAGGTGAATCGCCTTCCTAGTCGGCAAGCCTCAT
AACTTGTTTTGAGTTGTGTTTATATTTGAACTTGTTTCAATTAGACTTGCAGGAAATGGCCAAAACAAAAGAAAAAATAG
TTGTGACCTCTAACTTTGAGTCCGAGAGAGAGAATCCTACTATTCTCTCTTTGAAAAGAAGTAGGCAAAATACTATCAAC
GAGACCTACGAGGATCCCTAACAGCAAGGCGCTCTGCACACTTCTACGCAAATAAGTGAGCAGACAAAGAAGGGGATTGC
TAAGAAAAGAATGAACATCAGGTCAAAGTTGGAGCCAAACCCTATCTCTAATGTGAGTGTTTTATGAGTTCTCCCAATTA
TAGATTCAAGGGGAATTAATAGGCTCAAAGCGGTAGAAGAATGGATTGTCCTTGAGGAGAGGCGAAACTCAACTAATGGG
GTGTTAAGTGATTACCCAACCATTTGGGACACAATCAAGTTCCACGAGTTTGAGAGGTTCACAAGACCTCAACCCCCTTA
TATCCCAGCTTGGGCAAGGGAATTTTATATGGCCTATGCGAAGGCCTTTCCCAAAAAGAGAAAGGGCACTGTTTGGAAGC
CCTTAAAGAAGGTGTAATTCTATTGCAAGATGGTGCAGTGCAACGTAAGTGTTGTAACACCTCATCGAAAAGGGTAGAAA
ATTTCATCTGTTGCAGGATCTAGTGCCAGTCCAGATAGAGCCACCCACAACCCGTGGACTGACACACAGACCCTAGGTCA
CGTCGTGGATAGTAGTCCAAAGTTTTCCAAAAATGTCAAATTCCAATACTTTTTCAACGGTCCACCAAGACGGTCCGTCG
TCCAATGCATGCATCGTAGGTAGGCTTCGTAGATCAGCCCCTGACTTAGTGGAATTTTAGAGTAAAAAGTGGATAACCAC
GACTAGGCATCTACGGTCCATAGGTGGACCCATGAATTGTACATAGGGTCGTCGTTGGGAGCCCAAAAGTGTGGGTCTAT
GAACTCATCGACGACCAACTAAGACGGTCGATTAGTTGATCGACAGACCATAGGTTGTGTCGTTGGTGACGTCTGTAGTT
ATTTTAAGAGGGGATTTTAGGTCTTTTCCTAATTATTCTACCCTAATACTATATCATTTTACCCTTATTTAGAAGCCCTA
TATAAACATTTTAACCCCAAAAATTATGCAAATTAATTCATTCTCTCAAATTCTCAAAAGAAGAACAAGTTATCCTCTCA
ATATTTTTCTCTCTAGAATTTAAAAAAGAAAGTTAGGGCTTTCAAGTCAAATCTCCATTACCACAATTGAAATCAAGCTT
GTGGAATTAAGGTATGATAGTCTTCATCCATGGAGATCTTTCCTCCATGGAGTTCCTAAATTCTCCAATTTACAGAGTTA
GAAATCCCCAATTGAGTTAGGGCTTTCTTCCATGTCATGGGTTCCTTTCAATATTGATTTATTTGATTAGTTTCTGAACT
ATTATGCATGATTTGATTTATATTCCATGATTTTAAGATGAATCCCCATGAACCCATGCATACCCCATGCTTTCGAAGCT
ATGATGATATAAATATGGATTTTGAACTATGAAAGATGAGTTTATGAAATTATATATGTTCTTATGAAATTGATGTAAAT
ATTTTAAGGATGCTTTGAGAGTAAATTATCAATGTTTTTGTCGTTATGTTGTGAAAGGATTTCTCATATACACATGAAAG
CATGATTTTGAAAGGACTTTCTCACATAAAGGATTCTTACAGTTGAAAGGGTTTTCTCAATTAAACTTGAATCAAAAGTT
AAGGAGCTATTCTAAGAATGAGACAAGCAGCAATATCCATGTCCTCTAATAAAAGACAAGAGGCGATTACCCATGTCATA
TGATATAAGGACAAGAGGCGATTACCCAGTCCTTTAAAGAAAAGAAGAATAAGACTAATTAATGTTCCATGAGAGTTACT
CTTAGCACCGACTGGACAAGTGACGATTACCCATTTCCCATAAATTAGGTACCACCATAGGTATTCTAGATAGACATTAG
CTTATGAATCCACGTAAGCTAGAAGTTCATGATTCTCACCTTGGCAAGTGAGAACACCTCTTTTTGGTGTAGGGTAGATA
TCATATTCCATATTGATAGCTCAAATGGTCTTACATGTCAGTTAAAGGTGAATCTCCCATACTAATGAATCAAGGTTACT
TTAAGTAGTATCTCACATGTGATTTAAGATGATCTCTACTTGAATTGATCATGTTTTATGACTTGTGTTTTCTAACACCT
TTATCCCAAGTTTTAGCTTGGTCAATGCATGGTACGAAAATGCCCCTTTTATCATGATTTTTATACTACATGTGTCGCTA
TCATACTTGGTAAACTTTGTAATAACGCATACTCTTGCCGATATTTCTTATGAAAATGTAGGGTCCGACGCTCCAGATCC
GCATTCCTGAAGCTAGTGATAATTTAGTAGAAGTTGGAAGATTGGTGAGTCCTCATGTTTCGAGGACCAACCCTTTATTT
CATTATGTCTTTACATTTCAATTTTAAACTTGATGTACGGGTTACTTCCCGAGCACTTCTTAGGTATTAGATGGCTTTGA
GACATTGTTAGACTTCCACTTCGTTTTATAAAACTCTGTATTGTGAAATCATCTTTCAAATCTCTTAATTTCTATTATCT
TGTCTATGTATGTCCTGCCCCGAGAGCACCCCCTAGACGTGACATGGCGTACTCGACCCCTAAGGGGTCTCATACAAGCC
CTTAGCATAATCATAACATAAGATAATAGAACTTACGGGGAAATTAAAACTTTTTCCAATCAAAGTCATATTTCATTAAA
AACAACAAGCGGAAGACTTTGCTAAAACCTTTGTCTCAAACCATCTATATGATACTCATGAATAATAGTCTTTGGGACAC
AGTCCATACAAAGTCTAAAACATAAAGGAAATGACATAAGGTTAAAGTGGATGTTGTCCTCGAAACTATAAGGACTCACC
AAGATATTCAACTCTTCTAGATCCATGAAACCTAGCCTCCAAAGCAACTCAAATCTCCAAGACCCTACATTTGGTTAGAA
TGTAGGCAATATGCCTTAGTACAAAATGTACTAAGTATGAAAGCTAGCACAACATCATAAGAGCATCTCAAATGGTTAGT
CAACATAAGACATAAGCATAAGAGATAATAACATGGTCATAATATATTCATCATGCTCATAGCGTGGTCTCCAACATAAG
CTTCATATAAAAATAAGTCAACATAAGACATAGTTAATGAGCATAGGAGATAAATCATAATCATAAGTCAAATCTACAAC
ATAGGCTTCATATAAGCACACTTGACCCTTGGTCATCTTTACCCTAATAGCACCATTCTCAAATAACCTCAAAATCATAC
AAGTGCAAAGCAAGGATAGCATCCCATAATACCACCCAAGCCAAGTATCCATTTTTGGTCATCTTAATCATACTCTATAT
CCATGGTCTATGTCTTTAAGCTTTTCTACCATGACGGTACCATACTCTAAAGCAACCCCAAAGTAGACTTGTGCAATACA
TGAAAGGCATCCTATACTACCCTTCACACTAAGCATAACCTTGAAGTCATCCTAGTTATATTTACCCTACTTTGGTCGCA
TTACTAGCTTACTTCATAAAGACAAGGGAACTATCACCTTAGTCAATCATAGCATGTCAAGGAACGCAACTATAGCACAA
TCCTATCTAAACATACATCATACAAGAGGAAACATCTCATGAATCACCTTAAGGCAAGCTTGTGCAATGAATGAATAAGA
CCCCATAATCCTACCCATGCTATGCTAGACATTTAGGTTCATCATTCATATTTATCATCTCTTAACATCATAAGAACAAG
GGTATTCACCTCTTAGTCATGCATGTATTGTAGAGTTATCTATAACTACTAGCCAAACTAATCATGCTTATGCTCATAAA
TGCAAGGGGGAGTCACCTCAAGGCACAAATGTTTAGTTCATCATGAAAGACAAGGGGAATTACCTCAAGCCACATATATC
ATGGAATCATACAAACAAGGGTAATTACCTCTTGTCACACATACTAACAAATCATAAAGACAATGGGAGTCTCCACAAGT
CATACAAGTTAATGAATCATAGGTATTTGCCACCATGTCCATTTTAAGGTGATATAGGTATTTGCCTCCATATCATTATT
AAGGTGATATGGGTATTCGCCTCCATATCAATATTCATGTGTAATGTAGGTATTCGCCTCCACATCAACTCATAAGGATC
ATAAGTAATCTCCTCTATGATCAACATAAAGGCTAATGGATAATCACCCCATGCCTTGGGAGTCACACATATATGAAGGG
TAACCACCTCACACTCCCCATAACTAACTAATTGGGAATAAAGGAACTCACCCCACATTTCTATCATGTAAAGGTCATTT
AGGGGAATCACCACAAGCCTCATCACATTTTATAGTCCTAAGACTTAGATTCATTTTAGGTGAGCAAACCTTTCAACCTA
GAATCATTCTATGTGAGAGAACTTTTCATGTAATATCATCTTCATACTTAGTATCATGTGTAGAATAGTACATTTAAACA
AGGAAAACATCATGACCTAAGTGATTCTATCACTTCCTACCATCTATGATTCAATAGGTGACCTAGGTAGGTAAAGGTCT
CTCAACTCAATACTATTCATTAGCCTTGGATTCATATGTAGATTTGACTCTCAAAGCCTTATCCTTCATAGATCATCATA
TTGGATTTACTTCAAACCCTAGTGATCAAGATTCATTACTACAAGCCTTACATTCAAGATTTACTTCTTATCATCATCAT
TCATACGTAGTTTAAGGTATTCTTAATCATATTCATCATTACTAGGTGATTCAAACCATAATTGATCATAAAGGTTCAAT
TCTAACTTTACAGTCAAGATCAATCATACCCAATAGAGTCTAATTCAATTCATTATTATATGATCCTATCTTTGATCAAT
CACTACACATAACATTGATTTAGGAAGATTACGCATGAACCTTCAATTTCACCTCTAATGGCATAAACCTACAAACATCA
CATTCATTAATTTAGATTAGGGTTCACCATATAAATCACACTAAAACATAATAATATCACTAAACAAAACTAAATCAATC
ATAATTGAATGATATCTAACCATTTGGAATCATATTCAAGCACTACCCACACTTTGGAAGAAACCCTAGCCTAGATTAGG
GTTTTCTTCAAAATTGGGTGGGAAACTAGGGGGACTCTATGGGTGGAAGAACACATAGATGAATAAGCTTCACATACCTT
CAATCAAAGCCCTAAATAAAGCCTGAATCAATGGAGAAACTCGACCTAGGTGCTACCTTCTTCTTCTTCTTCTTCTTCTT
CTTCTTCTTCTTCTTCTTCTTCTAGAGAGAGAAATAATTAAGAGGAAGTGAGTTCTTTAGATGAATGAGTAAAAGTGATT
AGTTTAGGGTATATTAACTATTTATAGGAGGTTAATTAACTAACTAATCACCTCTCCTAACCCCTAAACTAATTACTAAA
CTAACCCTCAACTTATCAATTAAAACTAAAAACCCAAAATCTGACAGCACCCCCCTCCACCTACGGACCATAGGTGGAGC
TACTAGACGTGAATGGCCTCTGTGGTTTGCACCTGAGGCTTTGCAGGCTTGACCTACTCCCAAGACCTACGGGGTGTAGG
TTGATCTAAGGGGCGTGAATGGCCATCCGTAGGTCACTAAAATTGGACTGTTTTGGGGACTATTTTGGGGTGGTCCTTGG
GGAGTAGTACCCGGACGTTTAACCCCTAAACATTTCATTCTATGTATGGGAGTCATTTCTATGAGTTTTAACCCTCACAC
AACACTCCAAAACTCCACTACAAGACTCCACAACACACTAGTTCAACTCACTAGTTTCCGGGGTGTTACAATGTATGCTA
AGTGGCTTGTATGGGGCCTCTCGGGATCTTTTATGCTATGTTACACCTAGGGTCTACCTTGGGTCGTGATAAACTTGGTA
ATTAAATTCACAAGGTTTAGAAAGGTCCTAGGAAGTCTCATAAGCCACGTTGAATAGAGTCTTGTTCATGAGTGTGAAGC
GCACCATATTTATGAATGAGAATCTACAAGATGTTTAGGAAATTCTACTTCTTTCATTCCTTTAAAGTCATGCAATAGAG
TTTAACTCTATAGTGTCTCTCCCCTAATCCTTATGTGATGCTCTACGGGATATGGCCACTGGAAGGGCTTATGCTAGAAG
GAATGCGGTAGAGAATGTGGAACAAGAGGCTCCTCCTCAAGCTCCTCAAGTCCCAGTCGACCCTTTGGCTGAGTAAGGGA
CTAATGAAGAGTTTAGGGCTGCTTTTCAAGTGTAGGCTCAAGCCAATAGGGAAGTTGTGGTACCTATGAACCCAAATGTG
GGTACAACGAAAACTACGGTGAGATACTTCACTAGTATAAATCGTCCAGAGTTTCATGGTTCTTAGGTTGAGGAATACCC
TCAAGAGTTCATTGATGAAGTGTATAAGGTGTTGATGATCATGGGAGTGATGCTAGTGGAAAAGGCAAAATTGGCCGCAG
ACCAACTTAAGGGTGTTGCTCAAGTTTGGTTCAACCAATGGAAGGAAGGCAAGGAAGTTGATGCGGGTTCTCTCGATTGG
GAAAAGTTCAAAGTTGCTTTCCTTAATAGGTTATTCCCCTTGAGATGAGGGAGAAAAAGGTGCTTGAGTTCATCAACCTT
TCTCAAGAAAGAATGAGTGTGAAGGAATATGCTTTGAAGTTCACACAATTTTCTTGATATGCTCCTACTAATGTTGTCGA
TCCTAGTGCAAAAATGAGTAAGTTTGTTTGGGGGTGTCTGAGATGGTGGTTAAGGAATGTCGTACCGCTATGCTTATCAA
TGTTATGGACATTTCTCATCTCATGGTTCATGCTCAACAAATTGAAGAAGAGAAACTTAAGGAAAGGTCTAGGGCGGCAA
AAAGGGCCAAGACCAGTGATGGTAACTTCTCACATTCAATGTCTGATGAAGGTAATTGTTCTCAAGGTAAGGCTTCTAGT
GAGCAAATGTTGCCTGACTGTCGGGAGTGTAAGAGAAGACATAAGTGTGAGTGTCTAGCCGGTTCAAATGAATGTTTTGT
TTATGTCAAGATGGATCATAAGATGAGGGATTGTCCTTCGGTTGATAGAAATGACGGAGATAATCATCGACGAGCTCAAC
TCTACCCTTCCTCTGGTACTAGTGGTGGTTAGAAACAAAATAGGTTTTATGGTTTCCAAATTCGACAAGATCACGAGGGT
TCCCCAGATGCAGAAATTTGTAAGTTATGGCCTTTTAGCTTGTGGTTAGGCATTGCTTGACATTAGGTGTTTCGTTGTCT
ATGGTAAGACTCTATGTGTGGTTAGTGTGTTTCAGGTCGATCTTGAATCCTTGTGGAAATTCTTTAAGTGTTTACTTGTA
TGAATGGTTCTATGGTTGTTAAGACTTTGGTGCTATTCTTGGGTTGACGGAGGTGGATTTGAAAGGACTAGAGATGGTTT
GCACCCAAGGGGGAGATAGTGTGCTTCATGGTTGGTATGTGTGTGGGGGACTATTTATATTGATGGAAGGGTTTGTTAAT
TTGGGTTGGTATGTGAAAGGCCGGAGACAGTGGTATGTCTTAGTATCCATATCTTTTGCCTTCTATCTTCTTGTCTAGCT
TGAAGCCTTAGCTCTTATGGTTCACTCTTTAGGATTTATGTGCCTTAATCATTCTAATGTTTCCTCATGCATGCATGATT
CATGAAAATCTTAAATCTTTTGAGAGAATGAGTTAACTAGATTGATTTATTTATGTTCATGTGCATTTGAGTATGAGTTG
CATATAAACTTCACGATATAATGTTTCAAACATGCTTTATCTTGGAGTTGATGCTTCCTCCTCGGATATGTGCATTTATG
TAATTGTATTCATGTTGAGCTATTAGATTAAGGTCCTACCTTCTTTATGATGTCTTGAATCTCATTCGAGGATGAATATT
CTCAAGGGGAAGATAATGTAACACCTCGGATTTGTAAAGGGTAGAAAATTTCAGCTATTGTAGGATCTAGTTCCAATCGC
GATGGAGCCACCCACGACCCGTGGACTGATACGCAGACCGTAGGTCACGTCGTGGATGGCAGTCCAAAATTTTCCAAAAA
TGTCAACTTCTAGTACTTTTTCAACGGTTCACCGAGACGATCTGTCATCCAATGTATGATTCATAGCTAGGCTTCTGTCA
CACCCCAAACTCGAGGTGCGCAAAGGGCTCCTAATGCCAAAACTCAGTCCCGAGCCGACCCTGCTGAACCATTTGCTACT
AGCGCATGGCAGCCACACGCAATCAAGAAAACAAACAAGTATATCTCGGCTTAAAACTAAGCCCTTGGCTAGCAAGGCCC
TTGTCAACTGATCTATAAAAGAAACAGTTACTCCCAGGAGATCATATAAATAAATAGCCAACTAGCACAGAAGTCTTGAT
TGGGTCGTCAAGGCCACCATGATATCTATACCAAAACTAAAAGCAGGTATATATCAATACAATACATCAAACAGCTCACA
AGCTTCAGCAAACCAACAACATAGGACAGTATGGCGATAACGTAGCTATACACCCCACACACGAGTCTGCAAGCCTCTAT
GAGTAGTAAAGATTAGCGGGACAGGGCCCCAGCCTACCCATAAAGATAAATACAACAAAAGGTAACAAACCACCCAACTC
TGGCAGCTCCAGAGGAAATGGGCTAGCCAACCGGATAAAAGTCAATCCTGCTACTGAGGAGGTCTACTCGGTCGTCTGTC
AAGACCTGCATGCATGAATGCAGCGCCCTCAAGGCAATGGGGCGTCAGTACAAAATAATGTACAGAGTATGAAAGGCAAT
AGACTATGAGGAGGTATCCTGATATACCGAAATAATCTGATAAATAAATCAAGGATAAGATAAGTGTACTGACCTGCTCC
TAAATCTAAACTTATCAAAAATAATAAAACAACAACCTAACCAAGCCCCCATAAGCTCGGCAGGTACAAACAGCACACAA
GACCACCTACTCAGGCCCCCATAAGCACGGAAGGTGCCAATCAGCCTATATACCCCTATCGGTAGTCCCCTAGCCCCGTA
GGCAGTCACATAGCCCTCTTAGGCATTAATATAGCCCCATAGGCAGCACATAGCTCTCTTAGGCATCAACATAACTTATA
GACAACTCATAGCCCTCTTAGGCAACAACATAGCCCTGTAGGAAGCACATAGCCTTCTTAGGCGTCAATAGAGCCCTGTA
GGCAACTCATAGCCCTTTTAGGCATCCATATAGCCCTGTAGGCAGAACATAGCCCTTCTAGGCATAGGTCACATTCCTGC
AGCTAACCACAATAGCCCCAAGGGAAACAATAACAATCCAATCGCTAAAAGTGAGAAATTTAGTTATAAGCAACCTATAC
AAATAGCCTCTAAGTCGTGTCCAACATAGGGACGCTACTAACTGAATAAGAATCCCGACAAGGGATGATTATATCAACTC
GAGCAGCCAACAATCAACCATAATGGCTACAAGTGTAACAAGGATAACAACCCAACTACATTGCTCCTAAGCTTTAAGGA
AACATGTCGTAAGTAGGGAATAGCCTTAACATGCCTTTCCAATGAACGCTCGAAAGACCATAGTTCCTTCACGAAAGTTG
TTCCTTATGTCCTAAGCTTCGCAAACACTATATATACATAGATGGTACGCACCTATAAATAGTTCATAATTAATCTTAAA
TCGGCAGATTTTCCATATTGCTCCAACTTGTCGAAACGTCCGTAGAAATTCATAAAACAACCATAAAAGGGTCCCGAGAT
GATTACCTTAGTTAACCAAGTGTAAACCTTGAAGAAATACCAATAACAACAAATTTATATCTTCAAAAACCAGGTCCAAA
CACAACTAATAGAAGGGAAAAGTGATTGCCACGTGTAGGGATTACGTTTCTAGGCACGGGAGCAACGTTTAATGGTAGAA
ATCATCAAAAACTAACTTTCATGATGCTAGAACTCCATAGGAACCCTCTCTTAAGCTTTCTCTTTGGTTTGGAATTGAAA
TGAAATGTTTCATGGCTTAAAACGTTAAATAAGCCGACATACCATATGTTTTACCCGACCAGGATTCTCCCCCGGCAATC
CCTAGTAAAACCCTCATAACTTTTTACTCTGATGTCGGTTTAATACGGGGTTTTACGCGTTTCAAACTAAACTCGTAGGC
CTTCGATTTAATGGGTGATAGTCCTTCTAACTCTTTATATATTGGGAGAAAATATCAAAGACATTTGACCCAAATTTTAG
AGATATCTTTAAAAAGGAACTTACGATAACTTTCACCAACTTTTATTTTGCCACTTACTTAACTTCAAAACTTGAGATAC
AAGCCTTAAATACTTAAAAATATGGCATTCCATATCATTTTTTAATTTATTATTCACCCTCTTTGTCTTTCCACGAAGAT
ACGAGTTAATTTAGACGTTTTAAAAAGTCGGGGTGTTACAACTTCGTAGGTCATTCCCAGACCTAATGGAATTTTAGAGT
TAAAAGTAGAGAACCACGACTGGACATGTACGGCCCATAGGTGGACCTATGGACCGTAGATGGGGCCGTCGTTTGGAGCC
CAAAATTGAGGGTCTCTAAACTCATTGACGACCAACCAAGACAGTTCGTGAGTTGATCGACAGACCGTAGGTCGTGTCGT
CGATGAGGTCTGCAGTTATTTTAAGAGGGGCTTTGGGTATTTTCCTAATAATTCTAGCCTAATACTATGTTATTTTACCC
TTACTTAGAAGCCCTATTTAAACATATTAACCCCAAAAATCTTCCAAATGAATTCATTCTCTCAAATTCTCAAAAGAAGA
ACAAGTTATCCTCTCAATATTTCTCCATCTAGAAGTTGAAGAAAAAAGCTTGGGTTTTCAAGACAATTCTCAAATTCCAC
CATTGAAAATAAGATTTTGGCATTATGGTATGATAGTCTTCATCCATGGAACCCTTTCCTCCATGGAGTTCCTAAATTCT
CCGATTTACAAAGTTAGAAATCTCCAATTGAGTGAGGGTTTTCTTCTATGTCATGGGTTCCTTTCAATATTGATTTATTT
GATTGTTTTATGAACTATTATGAATGGTTTGAATTATATTTCATGATCCTAAGACGAATCCATGTGAACCCATGCATACC
CCATGCTTTCCAAGCTTTGATGATATAAATATGGATTTTGAACTATGAAAGATGAGTTTATGAAAGTATGCATGTTCTTA
TGAAATTGATGTAAATGTTTTAAGGATGCTCTGAGAGTAAAGTATCAATGTTGTTGTTGTTGTTGAATTGTGAAAGAATT
TATCATATACACAGGAAAACATGATTGTGAAAGGACTTACTCACATAAAGGATTATTAGGGTTGAAAGGGTTTTCTCAAT
TAAACTTGAATCAAAAAGTTAAGGAGTTGTTCTAAGAATAAGGCAAGCGGCGATTATCCATGTCCTCTAATAAAAGACAA
TAGGTGATTACCCATGTCATATGCTATAAGGACAAGAGACGATTACCCAAGTCCTTTAAAGAAAATATGAATAGGACTAA
TTAATGTTCTGTGGGACTTATGCTTATCACCGAGTGGACAAGTGATGATTACCTATGTCGCAAAAACTGTGTGCCACCAT
AGGTTATCTAGATAGACATTAGCTAGTGGATCCATGTAAGCTTGACGTTCATGGTTCTTGCCTTGCTAAGTGAGAAAACC
TCTTTTCGATGTGGGGTAGACATCAAATTCCATGTTTACAGCTCACATGGTCTTACATGTTGGTTACAGGTAAATCTCCC
ACACTAATGAATCAAGGTTACTTGAAGAAGTATCTCACATGTGATTTAAGATGATGTCTACTTGCATTGATCATGTTTTA
TGACTTGTGTTTTCTAACTCTTTTATCTCATGTTTTAGCTTGGTCATTGCACATTACAAAAATGCCCTTTTATCATGATT
TTCATACTTGGTACATTTTGTACTAACACATACTCTTACCTACATTTATTATGAAAATGTAGGGTCTGACGCACTAGATT
CGCATTTCTGAGGCTAGTGATCATTTAGTAGAAGTTGGAAGATTGGTGAGTCCTCATGTTTTGATGACCAAGATTTTATT
TCATTATATCTTTACTTTATAGTTTTGAACTTTATGTATGGGTTACGTCCTGAGCACTTACTATGTACTAGATTTCTTTG
AGACATTGTTAGACTTCCGCTTCATTTTATAAAACTCTATATTCTGAAATCATCTTTTAAATCTCTTATTTTCTATTATC
TTGTCAATGTATGCTAAGTGGATTGTATGAGACCTCTCGGGGTCTTATACGCCATGTTACACCTAGGGTCTTCATTGGGT
CGTGACAGGTGTATCAACAAAATTTTGGGTACCGAAGGCACAAGAGATGGTTACTACAGACTCCGATTGAAATAAGGTTA
GATGCACACAAGGGGTGGTTGGTACCCCACATTTGTGATATCTCTGCTCCATGGATGGTTGATGGAGCACGAATAGAAAA
TAAATATATGAACGTCACCTCTATATATTGATTCGACTTCATTAGGAGCAATCCTATGTCGTCCCAGAATGAAAAATTCT
CTAGAAGATTATTTTCAGACCGAGATTAGCCTCAGTGCCATTATTCAGGAGGAAATATTGACGAGAACTCGTAAGGAGCA
GACCTCTCTCCCTTTCCCAATATTGATCACAAAGTTGTGTGAGGATGCGAGAGTGCCTTTTTGGGAGAGGACAGATGTCT
GGATTACCCCCACCTATTCCAATGATATTAGGAGGACTAAGGCGGACTACTTGAGAGATGATGCGGCATGGAGGAAGCCG
CCACCACCAGACACCACCCCTATGGTTTATCCTACTACACTTAAGACAAATGTCGCTCCTTCTGTGGAACCATCATGTAT
TACTCAGCCTTCTATTATGCCTTCTACCTCCACAATTGTTGCACCTGTCCCTTCCTCCTGACCTCCCTTGACCCAGACCT
TAATATACCAAATGGGCAATCTTTCTTGACGTGCAGATGCTAGAGTGGTGAGAGTAGAGAAGGAGATGCCTAAACTGATT
GAGAGGTACATTGAGGATGCAATACTACTTGTTAGAGGCTATATGGTACAGTACTAGGCCACCCTATATCGTATGTGGAA
ATATTAGACAACCTCATAACTAGGGTAGAGGCTAGGGAGAGGAGTGAGGGTAGCTCGACTGAGTTGACTGCTTGAGGGGT
GACATTGCTACTCTTCGGGTTGATGTGGACCAAATATGGTTCATTGATATCTCTATGTTGTTGGGTAAGGTTCCCTTTAC
CAATATTCTGAATCTATGACAACCTCTGAGTTGAGAGTTGAGGCATCTAGTGGTGTGCCAGAGCAGCCTTGTGATATTGG
TAATGAAGAAGAGTTCAGGATAAGGCTGATGTTGACTCAGCCGAGGAAACAGAGGAGGAATTCTAGAGAGAGGATGAGTA
GCAGATTGCTAAGACTTTGATAGAGCTACAGCATATTAAGCAGACGATAGTGCTGGCTATGATGGAGAGATCTCGTGTGG
AGATCTCCACAGTTGGTACTAGAGGGGGGTCTTCAGACCCTACTATTTCTCCTACATATGTGTCGGGCACTGATACCCCG
GTTGATGCTACCATATTGACCCCTACTCCTATCTTGCTAGGCATGGATGCCTATGATGATGACATTCCCTCTAAGACACT
GGATCAGAATATTTCACATGTATAACCTATCAAAGGGATCCTTATATCACTCTCCTCTTGTAATTACTTCTATCGCATTG
AGGACACTACTATTTTTATTTTGGTGGGGTGAGGGCACTTATGTCAATATTCCTCTTTTTTATTGTATTTTGTTATTTTC
AGCTTTAGTTTGAGACATTTATAATATTTTGATATTTCGGTTTTTATCATGATAGTTTAGCTCATTTTGTCTCTCATTAT
TTATCACCCCAAAAGTTTGGATATTTTTGAAATTCTTGAGTTTTCATTAAAGAAATTCGGGATCGATATGTTCAATATTG
ATGTCTTGGATAGTACTTATGATGAGAAATATGTTTTGTCCTAATGATTGCAACAAAAAGTTTGTATGGCTTCACTTTTG
AATGATCTTTTTGATTCTTGTGTTAACTAGGTATATTTTTATGTGAGCCTTTCAATGTACATCACACGTAAGCTTTTGAT
TCTGTAGGACTGTGCTAAATTATTATGTTTGAAGTGCCTTGTGTCGTGAGGTTTTACTTGAAATCATGTTTGTTGAATCT
ATAATTTGTTGTGTTAGTCCGATTGCCTAGATTTAGTGAATGCAAGAAATGATTTTAGGTACAAATTTAGAGAGAAAACC
CAATTGTTCATACCTTTTTTGACTACCTTGTATCATTTTTGCACCATTTGAGCCTAAACTATTTGTTGTCAACATTGTTG
AAACCTCTTGACCTAAATTGTCCCTAACTTCTCGCCCATAAATCATTTTCTAAGCATTGGTTTGTTTGAATATCCAACTT
AGGTCAAAAGCCTAAGCTGGGGGTGTGGAAAGAAAGGAGGAAAGAAAGCCAAGTGGAATGAAAAGAAAGAAAAAGTGAGA
CTCAACTTTGAAGTTTGTTGCATAAAGAAGGAACCCCCTCCTTATAAAAAAAATTATGAGCAAAACTTTGAAAATTGAAA
TGAAAAAAAAAGTTTAACGAAATAAAAGGGGTGTCCAATAAATTGAATGAAAAATTGAAGTTTGAGTGTCCAAGTGAAAA
GAACGGAAAGAACTTGAGAAGAGGTGAAGATGAGAGTGATAATGCTTTGAAAAGGTGAAGTCACTAAGCAAAATTGACCA
TATATTTACCCTTATCCCCATTACAAGTCTAAAAGACCTTTGAATTCTTGCATGAATTAGGTTGTGTGATAATTGGAAAA
TATGGGCAAACCTATGGGCTGAAGCTTGCATGTATTTCTCTTTGGGAAAGTGAGAGTTGTATGTGAGATCATGGAATCGT
TCTTGATGTGAGGGCACTTGAATGAATTTGTTAAAACATAGTTTTACACTGCAATCGTGAGCTTGAGCTTGGATTGATAC
CGACTAGTCATCATTTGAAGTTTTTTAGCATGATTGAGTGTTAGTGATGCTTGCATGTTATCTCTCATTGACAACTGTTG
TAGACACCCTTGTTCAACTAATTGTGTTCATGATTTACTTGAGGACAAGAAAAAGTTTAAGTTTGAGGTGTTGATGAGTG
GTATATTTATACTCATTATAGGCCTTTTTAGTTCAACAATTAGTGTCCTTAATGCCTAATTATGTCTTATTCTGAGCATA
TTTGATTATTTTCAGCTATGAAGGCCAATAGACAAGGCAAAAATGAATACATGAAAGAAAGGCCAAAATCATTGAAAGAA
GTATAAACTACACACTTGTAATGACCCTCCAATTCATTTTCTTCATTTTCCAATCTTTTCAGTAATTAGAGCTTTCTCAT
AGCGACCACAAGTCATTTATGACTTGCTGTGACTGATAGTTCTGTCATCGGGTCGTTCGTTTGGATTTTGTATAATTTTT
TTGTATTTTGGAGCCTTTGAACTTGAATGGTTGACTTTAGACAAAGGTTCAGGAAGACGGCCCCAGAATGCAATTCTAAC
AGTTTCATAAACTCTGGCAGGGCTATTTTAGGCTAGGGGCTTGGTTGGTTCAAGCCCCGACACTTCTGGTGTGAGTTTGT
GTCGTTAGGTGTTTTCACTTTAAAGCTTAAGCCAAGGGTTAACTTTAGTCAACAATCTTGGTAAATGTGCTCGAATGAGA
ATTTTGTCATCGCGGTTAGCCCTGGAATGTCAAGTTTGGTCTAGAATGACCTTTCGTGTGATTCCCTAGGCTTCCAGTCT
CATTTTGAGCCTTCTTGTATTTTTTAACTTAAAACGGAACTTGGGTATGGGACCCACTTTTCATTGAAACAACCTCGGAT
GGGAGTTTTGATAGTTACGTTAAGTTTGGAATGTTGAATTCGATGGGGTAGCATATTTAGTTTGCACACACGAGGTTCTG
AATGAATCCCGGACACCCCGTCGGAGAATACGGAGTTCGAGCAAACCAACTAAAATGCTGATATACGGTGCAGACTTTAA
GCGACCAGATATCAGACTATTTATCAGGGTTTAAATCTAGAAATTTCAACTTTCGGTCGCCATTTTCAAGAGGCGATTCC
TCACCTGAGCTTCGATTTGAGTATTTGAAGTTCTGTGTGATTGTTGGGAGTGTGGCTACTTGTGTTTGTGATTTGAAGTT
GTTTAGAAACCTTCATTTGAGGTGAACTAGAGCTTGAAGCTGCTGTCTTTTCTTTGTTTTCTTATTAATTTTGTTGTTTT
TGTTGTGGTTGTTTTCAGGCCTCGAATTGTGTTTAAAATTGGAACATAAGTTTGAGGTATAGTTTAAGACCTTTTCATGG
ATTCAATTTCAAGATTCTGATGTGGGTCCCACATTTTCATTTTGACTCAATTTTAGGTCCATTTCCAATTGTTGCTATTT
TTGTGTCGAAACGTCCGTAATGACATTGTGATTGATAATTTGGTAGTTTTGCAATTTCTAGAAGTATTTCAGATGTGGAT
ATCTCATGTGTGATAGATTTGGAGTGCTCATGTTCGACTTTGAGATATACTTCAATCTACTTTCTTGATTGAGATTCTTA
GATAATGCCTAGTATAGATTTCATATTATTTTGGATGGTATTTGTCGGGTATTTAACTTCCCTCTTGTTATTCTATTGTT
TCTTGATTTTTAGGAGCCTTAGGCTTATTTTAGGTGTTGGGATCCTTAGTTTAGACTGTGGCTTCGCTTGTGGAGTAGAT
GATCTTGCTTATCCTTATAAGGATTGATTAATTGTTGCCTTAGACTAGGCTAGAGATTAGATGCTTTAGGTAGTGTTGTA
TTACCTCGTAGTTATGATTTGCTCTTTATAGGGCTTGTTTCTGAGCGTTCTTCTTGCACTGATGCTTGTGACCTTGGTGG
CTCATCGTAGTCATGGGTTGGTTCTAGTTGTGCTCAGTTTGGGACTGGAGCGGTGTGATTGGGGTAGGGCATCATCCCTT
GAGTTTGATCCTACTTTATTAATTTGAAATTTCTTCTTAATCCCTTTGGTTGTTAATTAGTAGTGGGCATGTTATATCTT
TATTGAGCTTATAATTTTATTGTCGGGCCTGAGGCCATACGAGCACCAGTTGGATCCCAGGTTAGTACTCTCTATTTTGG
TAGTGTGATTTTAGTGGTTGTATAGTTATTTGATTTGGAGTGCCTTGTTTGAATGCTGGTGATGGCATGCATTGCACTGT
TTTCTCATTCTCATAAATTTTGTGGTATGATCCGACCCATGAATTGGCATATTTATTATTAATGATGAGATACTATTTTA
CTCAGTTTTATTATAAACTGGTTTTAATAGGAGTCGTACCACCTGGATCACTTGACTTATTGATTTTTGAGATTATGAGG
CATCATGGACGTGCTCCTTTTTCTACTTGAGATATTGGAGGCATCTGGGATGTGATCTATTTTTACTTGATTATCGAGCA
CATCAACACCCTTTCTTGCATGCTTTTGGTTTTACTTATGCCCTTGGATCACTCTTGCTAGCTGGGTGGCTTATTCCCCT
AGAAGTGGACCGGCTGGCTGGGCAACCTTGATACCTAAGATCCTCTTCAGAGTTGGCACTCCCCTGAGTCACTCTTGCTA
GATGGATGACTTACGCCCCTGGGAGTGGGTTGCTGGCTGGGGGGCCTAGATACTTGAGATCCTTGTCGGAGTAGACACGC
CCCTGGGTCACTCTTGCTAGTAGGATGGCTTACGCCACTAGGAGTGGACTGACTTGTTGGGTGTCCTGGATTGATTTGTC
ATGCTTGCTAGTTGGGCTAGGAGTTAACTGGAGTCCTATGGTCTTGGTTTTGGATGGTCAGTGATGGTTCTGTTGCTCAC
CCTGCATTCATATGCATTGCTTATCAACAGTATACTTGTTTGTGGTATGTACCCTCTAGTTTATGGGGGTGATTAGGTGA
TGTTTGATGTTTGTACCTTCTGGGTTTATGGGGTCTAATTAGGTTATTGTTTGACTATATTTCGTTCTCTCCTATAGCTT
TACTGTTACTTGGTAGGTTTTAACTTTAGAATTATTGTTATTGGTCCTCCTAACAATGGGTAGTCAGCCTCATTTCTTAG
TTGCTTGCGATCCAGGTGCATTCTTGACCCGACGTCTTACCCCTTGTGTCCTATTTCTATTCTTTCTTTCCTGGCTACAT
TAGTATCTCATGTTTAGTTACTTGTGTTATGCTTTCCTTATTATTTATTGTTTCTGCTTGTGCGATCTTTTGAGCTCAGT
CAATTGTTGCATACTGAGTACCATTTTTGGTACTCATACTACACTTTTTCCTCCTAAAGATTGCACTTGATTTATTGGCA
TTGATTTAGAGTCGTGTAGAGCGGCTTGGGATTTTGGATATTAGGGTGAGCTCCTGGAGTCCGGAGCTACCGATTTCCAT
CTATTTTTGCTAGATTTAGTATTTATATTGTATTCAGAGACAACCTGCACTTGTCTTGTAATTGTGAAAGTCTTGTACTC
CTATTTTAAACTAGATGCTCAAGTACTAACTCATTACAGGTCTTGGGATGGTTCCTGTGTGGTTTTATTGATTTCCCTTT
CTTTACTTTGTTCGAAACTCTTACTTCTTTTTGTTGGATTATGTTTGGTAGTCCCTTGCTTATGGCTCCCGGATATATGT
TAGGCTTACCTACTGGTGGGGTGTAGTAGGTGCCATCAAAACTTGGGAAATTGGGTCATGACAGTTTGGTATCGACACTC
TAGGTTGACCGGTATCGTTGGTATGAGAGCAAATGCCAAGTAGATTCCTGCATCTTGGTGCAGAGACGTCTATATCCTTT
CTTAGGGAGGCTATATGGCATCCATAAAAAAATATGTTTTTGACTCTTATCCTGTATTTTCTCTTTGAGTAACCTTTAAA
ACTACTTCTTTGGAACCTACTCTCTCCTTGGTGGATAACACGAAATATTTTATGGACGTGGGTAGAGCATCAACACATCC
ATTAGAGTTTCATCTTGTGATTGGGCTACGAGGCCTTAGTCGACCATATACCTTGAGGTTGGAGAGATTCTTTAGCATTC
AGAGAGTCAGGGGAAGCTCAGGATTTGGTAAGGTCTTTGGCTACCTCGGTTACTTGGTATTCAGTGTTAGGAGGCCAGAG
CTCCTCTGAGGGTACACTTCAGGTAGGTGCAGTTCTTGGTGCAGCGGGTGCTCCTCCGAGAAAAGTTGGGTTGAGTGGTC
CAACAATGTTTATCATCTGCTTATGACTATCTGTTGTGATTTCTAGAGTGGGCTAGGCATAACCCCACATTATTTTCTTC
AGATCAAGAGTTGAGTTAAGGGCTGATTGGAGGGTTGGCTTTCCCACTCTAGTTAGTATTGGAGCATCTAATATCAACAG
GGTCTACCTTTTCCCTGGTTGCAAGTCATGTGAGGGTTCCAGAGCAGACATGCCTTAAGAGTTACAGCGATGGTGGTAAA
AGGCTTCGCCATCAGTACAACGGTGACAAAATTCTGCTTTGAGGTGAATATCAATTCAGCAAGGGACATCTTTCTTTTCG
ACCTATCAGGCCTATGGGGGTTCTGAGGTAGGTCATGGTGCTTACGGCAGACAAAGTTTAGGCAAAACCTCTCATGTTGG
TCATTCTGGACATTTGGGTTTTGGGTCTCATGTTACTTCAGTTGGGTCTTTGTAGGCAATTTCTCTCGATAATGGTTGTT
ATGGGTGTGGCGAGATACGCCACTATGTTAGAGATTGTCGTAAGGCTCTAGTGCGGTTTACTAGGGGTAGTTATATGTTT
GGAAAAGGTAGGCAGGGTAGATCACCACATTTTTTGCACTATAGAGGTTGCTATGATTATGGAAAGTTAGACCACTAGTC
TAGAGAGTGCCCCAAGTGGGTTTTGCTTTTCCAAGTATTGCATACATCTGATAGTCCCTAGGATGGGGTGGTCAGACTTA
GTTGTACCTATAAGGAACTTGGTCACCACCCTACAGTTTGTCCCCAACATGGGACCATGATGTGAGGTATTCATCTAGAT
CAGTCTTATGAGTTATTGGCTCCTTCAGTTAGAGGTAATGCCTTGGGTGTTGTCATTAATATATTAGGTTTTCATGTTAA
GGTCGGATATGGCCTTTTCTATACTTCTAAGGATTGGTTAGAGGCCAAGGCTTCACGTATCCCTTATTTGGATGCGATTT
TGTGGTTTATCTCATTGGTTTGTATTGTGTGTGATTCAAGGTTTTTATGCCCATTTGGGTTATTTGGCTTTTTATCTATC
GATGGCTTGTTATGGCAGCTTGATTTGAGGATTATGTATGTATTTTACCCCTGTAGTTGATTTCTTTTAGTAGTGGATTG
GCTACGTGTGTTTCTTCGATTTGGGAGTAGTAGTTGAGTAACTCCCTGTGACGTTGCTTGATATTTATTTTGTGGTTGTG
GCCTTGCTGGTTTCCTTTTTTGCCATCCTTGTTATATGTTTTTGCTATGATGCCAATTCTTGTTTGATAGGTGGGTAGAC
CAGCTTCGCGCGATTTGAGTTTTGTATGGTGTAGGGCCTAGTTGGCTTAGTTGTGAGCCGTCTCTTTTGAGTAGTGGTTG
GGAGATTGATAATTCTTGGTTTTGTGTATTAGGTAGTTAGCCTTCCTTGGTTGTGGTAGTCCTTTTTGGTTGCTTTCTCC
TTTTTCTTTAGTCTTTCCTTAATTGTGAAGTTGTGTTTTCGCTCGTTCAGCTCCTTTTGGATTCGTTCGTTTGTTGTAGT
CTTGGAGGTTAGTTATGGACAGTTGGAAATTGGAGGTGTGATCTTTTGTTGTGCCTGGACTAGCTATTGTATTGATTCTT
TATTGTTGTGTGATATCCCTCGAGGTCGGTGTATCATTTAGAGTCGGAATAATGGTGTTTATTTGTGATTTCAGTCCTTA
GCTCATTTGGGAAATGGAAACTTTCTAAGAAGAATCATCTTCGGGATGGGGTCATGGTAATTTGTGGGATTTATGTGTTG
GCTCTAATTTAGGATGCATGGTTTTCTTTTGTCATGCTTGGTAGCTTTCGTGTTCGTGATAGGGTTTGTACCATTGGGAC
ACTACCGACCAGTTGAATACGTTGATATGTTATTTGTCGACTTGGTTTCCCTTATGATTGGGTGTTTAGCTTGGATTTGC
AATGGCAGAGCAATTTGTGGGCTCNNNNNNNNNNNNNNNNNNNNNNNNNNNNNNNNNNNNNNNNNNNNNNNNNNNNNNNN
NNNNNNNNNNNNNNNNNNNNNNNNNNNNNNNNNNNNNNNNNNNNNNNNNNNNNNNNNNNNNNNNNNNNNNNNNNTTTCCC
TAGATTGAGTTCCTTGTCAAAGTAGTTGTCATTCCTCGATGTTCAAAAGAAGCATGTTATTTTTCTAAGATTGATGTTGT
ATGGGCTTGTAGGAAAGTTTCAATTGGTACTGGAGATGTTTAGGATAGCTAAGGACTTGTAGAACACTCTTGGTGGTTAG
AAGATAGTAAATCTGGAGCATAAGGCAAGTTTTCGATTTGGGGAGTTGGGTTGCATCTGTCATGGTCCTACGTTTGCTTA
ATTATGATGTTTTGGTATGTTGTTGGTATGTTCAGATGAATTTGGTGCTTTCAGGCAAGTTTGTTCAGTTGGGTGAGAGT
TGGAGACCAAAATGGATTTGGAGTTGTTTTTGGAGATTTGAAGTGAATTTGAGGATTTTTCCTCTTATCCTGAGTTCTGT
GATGGCATTGTTTGATTTGAGAGGGTGTCTGAGGGTCTAGCGGAGCATGTAGACTCAGTATCCTCATCTTTTTGTGCCTT
TAGTTTGTGTTTATCCTTCTATTTTCATGGACGAAAGTCCTTTTAGTAGTGGATGTGGTAATGAATCTCCAGGTCATTTT
CTTTTTGTTTTCCGATCTTTTCAGCATTTGTAGCTTTCTTGTAGCGATGTGGGACTGACAGTTCGATCGTCAGGTTGTTC
ATTTGGATTTTTTGTAAGTTTCTGTATTTTGGAGCCTTTGACCTTAAACGGTTGACTTTGGTCAAAATTTTATGAAGATG
GACTCAGAATGCAATTTTGATGGTTTCATCAGCTTTGAAAGGGTCATTTTAGGCTGAGGGTATGGTTGGTTCAGCCCTTG
AGACTTCTGGGGTGAGTTTATGTCATTAGGTGTCTGTTTTAACTTTGAAGCTTAAGCCAAGGGTTGACTCTAGTCAACAT
TCTTTGAAAATATGCTCAAATGAGAATTCCGTCAACAAGGTTAGCTCCAGAATGTTGAGTTTGGGCTAGAATGACCTTTT
GTGTAGTTCCCTACGCTTCCAGTCTCATTTTAATCGCTTTATGGTTTTTACGTTAAAACGAAACTTGGGTGTGGGACCCA
CTTTTCATCAAAACGACCTCGGATGGGAGTTTTGATGGTTCCATTGGGTCCAGAATGTCGAATTCGATGAGCTAGCATAT
TTCATTTGAGCGCACAAGGATCCAAATGAAATACGGACACCCCATTGGAGAATTTGGAGTTGGAGCAAACCAGATGAAGT
GTTGATATCTGGTGCAGAGTTTAAGGGTCCAGATATCAGACTTTTAGCAATCGGATTTGTACTTTTAGTGACTAGTATCG
AGTTTAAAATCTAGAACTTTAGCTTTCATCCCTCATTTTCAAGAGGTGATTCTCCCTTATCCGAGCTCTAATTTGAGTGG
TTCGGAGTCTTGTGTTATCGTTAGGAGTTTGGTAACTTGGGTTTATAATTAAAAGTTGTTAAAAAACCTCTGTTTAAGGT
GAATTTGAGCTCGAAAAAGCTGCCTTTGCTTTGTTTTCTTGTCAATTTTGATGTTTTTGTTGTGTTATTTTAGGGCCTTA
AATTGTGTTCAATTTTGGAACTCAAGTTCGAGTCATAGTTTAGGACCTTTTGACGAAGTCAATTTTGAGGTTTCCAGCAC
GGGTCCCATATGTTTCTTTTGACTCAATTTTGGGTCCATTTCCAATTGTTGCAATTTTGGTGTCAAAACATATGTTCACC
TCGGAAGTGGACTGACTCTCTGGGCGGCTAGGATTGATTTGTCACTCTTTCTAGTTGGGCTGGGAGTTGACAGGAGTCCT
ATGGTGATGGTTTCAAATAGTCACTGATGATTCTGCTTCTCACACTGCATTCATTTGCATTGCCTATTAACAGTATACTT
GTTTGTGGTCTGTACCCTTTAGTTTATGGGAGTCAGTCGGGTTATGTTTGATGTTTGTACCTTCGGGCTTTTGGGGGTCC
TGTTATTATTTGACTATATTCTCTTATCTTCTATTGTTTTATTGTTAGGCTTACCTTGTGGTGGGGTGTAGTAGTGCCAT
AAAGACTTGAGAAATCGGGTCGTGACAAAACTGGTAGTCGCCTAAACAAAAGGGTGGATTGCCCAAGTGGCCTGACCTTA
TCCAAAGTGACAGTACTCACAATTGAAGATGTTTAAGGCAGGTCAGCGGTCTAAACAGTGAACCTGCAACTCGTTGAAGT
TGAAGGGAGAACAAGATGACCATCGCCAAAGGTGACAGTACTTTGATGCAAATTGAAGGATTAAAAGGTGAGTAAAGGTT
TTGATCGGCAATCCGCCGAATGTGAAAGACATACTCAATCGAGTTTGCCAACTGAGGTTCAAATACCTGAAGCTTGGACC
AAAAGAAAGGCTAGCAAAGGAACAGATGGTAATCTGCCGATCATGTTTAGTGAGCCCGACTAAGGTCACCGAGTTGGTAA
GGCATTGAATTTTGGACCAAATTTTGGGAAACTATAAATAGCACAAAAGAGAGACAAAATAGAGAGTTTTTAGTAATAGA
GATTTTTTGTAGTTTGCCATTGAGAGTTTTATCTGAGACTTCTTACCTTGTGAAAAACATATTTAGTTTGAGGTTTCAAA
TTTCACTCTTCAAATTGACAATTGGAAGTTCAAATCAAAGTGGTTGTTAATAATAATTGCTTAATTTCATCACATCTATG
GTTGCTAACACGATAGGTATAATTTCTTTACTTCTTATGATGTTTGGTTTAAATCCAAATTCTAGGGGTGCAATTATGAG
GCTAGGTGTTGATTTAATGTAGATGATATTGTGTTTCTCTATTTTATTGATGTACATTCATGGATTTAGGCTAATTATCA
TGGGGTTAATTAACGGGTTAAGGTTGCAAACTTAATCTTATTGTTGATCTCTGATTGATGCTCGAAAAAGACCAATTGTT
GTGGGTAATTAGTTGAGTGCATTCAATTTAGGTTTGATTTCTATGGTTTGCTCTAAATAGAGATTATGGTTCAGATCTAT
TTGCCCAAATCTACTCGAAAGAGAGATTTTGTAAGGTAATGGGTTGATTTATAATTCTCATAGATGAGATCGAAAAGAGA
TTCTATGAATTGTTACTATGAGATCGAAGGAAGATTAGTGTCATTGAAGATGACCCATCCTATCCATGATTGTTTAGCAC
TATTGAGCAATACAACTACCCCTATGTGACATTGATTCCTAGCCGCACACCCCTAGATTACTTCTTAATTGCTTGAATTT
CTTATGTTTAGTTTAATTGTGACACTTGATACTTCAAACTATTTTAGAAAATTTGGTTCAAGCATTCCCTCACTTGTCTT
ACCATGCTACAATGAATAGGTTTGCATTCTTATTTTCTTAGTTGAATTCTTTTCATTAAACTATTCCTTCTGTGATTCGA
CCCCGACTCTTTGTAAGGTATTTTTATTGACAACGACCGCTTAGTCTTCTAATTATTTTTAGGGTAATATGAGTGTTATC
AGTTTCAGGCTAAGTTGTTAGAAGCCTAGAGTAGGCACAAGGATTATGTTGATTGCAAGGTAAGAGACATGGCTATACAT
GTTGGTGATCGAATTCTATTGATAGTGTCACCCATGAAAGGAGTCATGAGGTTTGGTAGTAAGTGATGAGTACACAAATT
GGACTTGTTTAGAGCTATATTTTGATAGAATTAGTGTCCTCAAATGCATATTTTATCTCAATATCTGACGAAAACCCTTA
AGTTTCAGGTATTTGGAGTTTGAGGGAAAGAATGGACATTACTTAGCAAAAAAGGAACAAAGGCAGCTGAAACAACGAAG
AAATGAAGATCTGAGAATCGCCGAACCCATTCGGTGAGTCGCCAAAAGGTCTTATCCTCGCCTTTTTATCTAGAGTGCTG
AGCCCTGAAGGAAAGGATCAGATCGGTGGTGAAAAGGAGCTGTCGGTGTATCACCGAGCAGTTCCACGAAGCAGTACTAT
GTCGCCCAATGATCCAAAACATGATGATGCTGAAGGATAGAGCAAGGCGGCGATGAAACCTACCAAAGAGCGGATCACCG
AGTTGATCAGTGATCTCGACAGATTTTTGAAAACTATAAATACTCGTTGAGAGTTGTAGCTTAATATTAGATTTTTAATA
TATAATTTTTAACATAGAATTTTGAGTTCTAAGTTTGGAAAGGGTTTTGAAGAACTTGAAGATTCAAAGGGTTTCAACTC
TAAGAATTTGGACTTGGGTCTTGTGGATTCTTCACTCTTTGCTTGTTTTGAGACTAAAATCTTCATACCCATTTGAATGC
AAACTCATTTTGGTATAAATTTCTCTCTCTTTTACATGTCTAGCTAAAACCCCAATTCTTGGGGTGTGATTTTGTGAATA
TGGGTTAGATTAATTGTTGGGTCTTGCTTGTTGATAGTTTATTTGTTGTTTAGATGTGATTTCGTTTAGTAGTTGTGTTG
GAACTTAATGAAATTGTAGTTGCAAATACAATTTCACCTTTGTGTTTTCGGCTTGCTCGAGAGAGAGGTCGTAAAACTAA
AACTACTAAACTGATGGCCAGTGGGAGTGGGTCGACATGAGGTTCAGCTCGAGAGAGTGAACCCTAGTCCTTCTCCCACA
CACTTAGCTCGAGAGAGTGAATGGGCTAAGGCGGAGGTTGTTCTTCATGCGGCAAGTGGGTGTTCGAGAGGAACCCATTT
GATTCGAGGTAAGTTGCTCGAGAGAGAATTTACCCCTACTATAGTCTAACCTAGTCATAAATACTCAACGGATTTACTAT
CAAAAGCATGTACCCAATAGTCTAGTGTAACCCGTATTCCTATCACATCCCAAGAATTCTCTCTCCTTGATTAGTACTCT
TTGCATTTTTGCTGTTTTTGCTTACTTGTCACAAACCCCCATTGATAATTGACGCTCGTGTCACCCCTTAGATTTAACAT
GTTTATATTCGATAATGTTTTTAGCTATAACTAATTAGAACTTAATTTTATTTTTCTATTAATTCTCAAGCCCACTCCCT
TTGGACTCGACCCCAACCCTTGGTTGGGTTACTATACTATTGTACGATCGTAGACACTTGCATTGGAAGTTGTGTCTTGA
TTACGCAAACATCAGTAAGGTAAGCTTAACCCTTGTTACGTCGGTCTATTTGAGGCTCTTAAAGGTGTGGGGCCAATGGC
TTACGAGTTAGAACTGCCAACCAACTTGTATGGGGTTCAACCAGTGTTTCTTGTGTCTATGCTAAAGAAGTACCATGGAG
ATATAGACTACATCATTAAATGAGACTCGCTAGTGTTGGACTAGGATTTGTAATTTGAAGAGGAATCGGATGTGATTCTT
CATCAAAATGTCTGGAAGCAGAGGACAAAGGAGATCAAATAAGTACAGGTTCAGTGGAAACATCATCCGATGGGAAAGCT
ACTTAGGAGACATAAAGGGACATGTGAGATAAGTAGCCCCACTTGTTTGAAGATTCAGGCACTGCCCTTTTTTCTACTTT
AGCCTAGTTTTTCTTATCTTATCACTTGAGGATGAGCGGTGAGTAAATTGATATCTATTGTAATGATCTGATCCAATTTT
TATGAGTAGGTCAATAGGGGAAGAATTTGGGCCAAAAAACTTTTTGGGTAGTGACTTAAAATATTTTGGCTAGGCTAGCC
TAAGATGGAATCTCAGCTAGGTGAGGTATAAGGCTATCCTAGAATGGGTTGGGTATGATGTTGAGGTTTGAGTTATACAT
TTTTGTATCCATGAAATTAAGGAGTCCATAGGGCCTTTAGGAATTGAATTCGGGTAAGTAGAACTTCCGAAATTGATCTT
CGCATGGAAGATATATGTTGGGATGTCAAGAGAGGAGGTTGTATTTTATAACTGATTTTTCCCGTACTTTAGGGTTTCTG
AACATTCATTGAGCTTTTTATAGTGGGAAGCGTCCCGCTACAGTGGAGTATGCAGGCTGCTATAGCGAGGAAAGTTCCAC
TATAGTGGCGCCGCTATAGAGCGTTGGGATGCTATAGTGGTGTAAATCGATATTTATTACAGAAACAGCCTAAAAACTCC
TATTTTTGTGCCTTGTGTTTTTGGACTTGGGAGGGGCATTTTTGGGCGGTTTGCACTTGTTTTTTTGTGGAATTCATCAG
TAAAAATATGAATGTGACTCCCCAAGCTTATTCATTGATTCTTAAGCCTTAGAATATAGGTTAGTTCCCTTGGAGGGAAG
GTTTTGACATGATTCAATTGTGGAAAAAGCCCTAAGTTGGGAAAGATGATCATATTTTGGCCTTGGGTTAGGAGTTGTTG
ATAATAAAGATAAATTATAGGGCATTACTGATTGATTATTGTTTATATTGGTTTTTTAGATCATTAACAAGCCAAGGCAC
TTTGCAAGGTGAACACTCGGGCTACTTGGAGTTTCTAAGAGGCTTGATTTGAGGTAGGTGAAGATTTTATGTTTCTTGTT
TATGTATGTATGCATGTCTACTACTTTGTAGTATCATTTGTACAATGCATGGTAGGAATACATTTGAAATTAAATCACAT
AGGTAATCTCATGCATTGAACTTGTTATTGTAACTTGTTATTGTGACTTGTGGTTTCCAAGTCATTGGTTTTGTAACGAC
CCTAAAAGCAAACTAGAGTAACTAGAGCCTAATGTGGGTTCGTTTGTGATCGTCTTGAGTGTTGATGGTATATCGTGTGG
TCAAGATGCTTGGTTAATGTATTTTTTTTAAAAAGGTATTAAAACATTTAAAATGGTATTTTAGAATTCATTCTTCATAT
TTCTCAAAAAACCAAAACCCTTCTCTCCTAAAAGTTCTCTCTAGAACTCCATGAAAGGTCAAGGTCCAAAATCAAGCTAG
GGTTAAGGTTTTAAGTGTTTTCTTCTCAAAATTCATGGGATTCATAAAGGTTAAGGTATGGGAATCCTTTATCCTTGATT
ATTCTTCCTTTCAAGGAGCTCAATCCAAATGATTTCAAAGTTCTTCCAAAAACACAAAAACCCAAATTTCGATTCTAAGC
ATGGGTTCTTACATTAAATGATTTTTAATGATGATTTATGTTATTATTGATGTTTGTTGATGGTTTTTAAGAAAGAAAAT
TCCATGAACCCATGTCTTTCCAAGTTTCCTAAATTTCACCATAAAGTGGGTATATTGATTTTTATTCGATGATAATAAAT
TATCTTTAGATTGTTGTGGGCTGTTGATTTATTCCATTAACTATATCTAATTGTGTGGAATTGTTAGTGAATTGAGTAAT
TGGGTTCATAGCCTTGAATGGGCATTTTGTGAATTAATCTTCATGATGATTATTGAATTATGTTTAGATTGAATTGTTTT
ATTGGTTTCTATTGTTATCTACACCTATCTTATGGTGAATTGTGGTAGAATTTAGTAAAGGTGATTATGGCTTTGGAGAA
TGGTAAGTTGACCTAACTTCATTGTTAATGTAAAGTTGATTTAGGATTGTGATAGATTGATGTGTGAGCCACTTATGGTG
GAGGTGTTTACTTATTGAATGTATTATGATCATGGCCTTAAAGGCATTATATGAATAATTGAGTATTACCATGATATTGT
GTTGTGAATGTGATGTGAAGGAGTTGAATGAGAATCTAATAAAGTAAAGGTAATTATGTTGTAAATGCAAGGGTGTTGTG
ATTGAAAGCAAGTTTTCTCTTAACACTTATGAATGAAGATGATGGAATGTGAAGTGCCTTATATTGTTGAATGTCATCTC
TTGACTTGGTAGACTTAGGTGCTCTTCTTGATAAATGAAAAGCTATGTTGAATATAAATCGATTGGCAATGGCATTCCTT
TCATATGTAAGTGATGAAATCTGTTTCTGAGTTGGGCAGTGTTTAGTAATTTATGCATATCTCATTCTCTAGAACTTCGT
TTACAATGAATAAATATGATTTGGAAAGCTAACACGTATACCTACAACTCTTATGTTTATGTAAAACTCTAATTTAACTG
TTATGGATACGAAATATGGGCCGCAACATAGGGCAAGTTCTGCCCAGATTTCGAAAATTGAAATCCTGTATGATCAGCTG
TTAGTGTTTTGAATATATCTTTTTGTACAAAATGTATTTTGTGGTGATTCTTGTTTGTTTGCAACCTTAAGAGATGTAGT
TACATCTTTCATGAAGGTTATAAAGTCTAGTTTTGCCATTTTCCTTTAACTTGCGACTTGAGGTACCAGGCTGGACAGAT
TCACTGTTTTGGGAGAATAGTTGTATTTGGACATGCTAGGCTTACTTGTGATGATGATCCTGTTTTACGTCAACATTACT
GAGCTAATAGAAGTTAAAGAAGTTATGTAATTGTATTTTTAAGGTTGTATATACTCGTGAACAAGTTGAGGACCTTGAAA
TGTTGGTTGGTCTACAGTCTGAACTCCCAAAGTTGTGTGGACTGTTTCTTTGTTAAAGTAATGAGGTTTGTGTATAAACT
TGTACTTGCACTCTTTTAACTGCTGGTAAATCTGAAAGTTTATCTTGGTACCTTGGTTACCTCTTGTCACTTTGCATTGT
CGTGTTGGTATCCTTTAAGATGTTAAAGACTCCTGTGTAACTCGCCCACTTGTACGGATTGTTTGATCACTTGGCACTCT
TGTTGGGACCTTGTCCTTCTTGTGGCTGTGACTTTGTCACTATTGGCTTGCCTCTTGATTCGGATCATTTGCCATGTTGA
CTCTGGATTTTTAGTCTGTCTTAAGAATGGAAGTTGTCCATTTTAAGTATGAACTAGGAAGCCATTTTTAATATGGTTCT
TGGTTCTCTTGATTATTGGGCTTTGACCCTTCTTGATACAGGGCATTGACCCTTCTTGATACTTGCTTGTGCTTGGTGCG
AAGACATGATGTACATATTGGGCAAGCCTTGTTATTGAATCTCTTGGAAATTTGTGCTATGAGCGTTCTTGACACTTGGA
TCTTTAAATGTAAAAACTTGATACCCTTAGTGTGAACTCTAGTTCCTTGATAGGTTCTACAACGTGTAGGTAGTAGTATG
GGATGCTATCTACACATGGCACGAGTAGGCTTTGAAGGTGCTAAAGTGAGTTCCCTAAGTCTATATGACTAAAGTGTGAA
GTCCCCTAAATGCATGAACGTGTCCTAAATGACTTTAAAGAAGAGTGTTGACTTATTGTCTAAATGATTTGTTGAATGAA
TAGCTTATGTTAATGAAGTGAGTTACTTAGTATGTTACCTTGAAGTGTGATGGTTCTTGTCTATAGTAGCCTTGAGGAAC
ACTTAGGTGTGTATGAAGAGTTGTATGAGCGGCCACTTCATATCCCACTCAAGTGTGTCTTACGGTAATTTTAGATAAGG
GTCCTTGGATGATGAAATGAGTTACTTGGTGAAAGTGTTGAGTATGTCTATAACGTGGTTAATGTCTTATATGTTGGTTA
TGTTCTATAATATGCCTAATATGTCAATGTTCATGAAGTTTTACTAAAATGGCATAAGGCATGACTTTCAACCAAATGTC
CTTTTTAGCATGTTTTTGCATGGTTTCCATACTTAGTACTTAATTGTGCTAACCCCTTTATTTCCCTTTTGATTAAAGTG
TAGGGATTTTTGGAGATGTTGATATTCCATGGTTGATGGATAGGTTTCTAAGGTGTTTGAAGATGAAGACTTGGTGAGTC
CTCATAGATTCAAGGACAATAACCAACATGATCCTTTATGTCTTGTAGTTTTGTTATAGTTTTGAGTGGGCTTAGTCCCA
ATGTTGTATTCAAGTATTAGATGGTTTTGAGACATCATGTATAATGTCTAGAAAGTCTTCCGCTTGTTATTTGATGAAAG
TTTCTTCGTGTGTGAAGAAAGTTTTTTTATTCCTTGTGGGTTTTAGTGTCTATGCGATGAATGAATGCTAAGAGTCTTGT
ATTAGACCTCCAAGAGGTCGAGTACGCCGATTACGACTAGGGGGTGCTCTCGGGTCGTGACAGGTTCTCCCATCAGGTGG
CTTAGTGTGGGTGTCACTCTTGACGGTCGGGTTCATGACATTTATATTCTTTATTTAATGTATCCAACATTTCATGATAC
ATCATGTATCATTAAGGTATCTAGATACATCATGTATCGAAAAGTTATCATGATACATCATGTATCAAAAAGGTAATGTA
ATGTATAAAACATGTATCATGTTGTAATGTATCAGAAAGGTATCATGATACATCATCTATCGGAAAGGTATTATGATGTA
ATGTATTAAAAAGGTATCATGATGTAATGTATTAGAAAGGTATCATGATACATCATGTATCAAAAAGGTATCATAGTGTA
CTGTATTGAAAACGTGTTATGATACATCATCTATTGAAAATGTATTATGATAAATAGATTGAAAAGGTATCATGATACAT
CATATATTACAAAGGTATCATGATACATCATATATTACAAAGGTATCATGATACATCATATATCATAAATTTATCATGAT
ATAATGTATCATATTGATATCGTGATACATCATATATTGAAAAGGTATTATGATACCATCAATTACATAATCTATGTAGT
GTTTCAAATCCCAAAATATCGTATTAGAACTGAATGGTTGAGATAATTGATACACCATAACAATAGACTAACATATTTCA
ATCCAGATCCCCCAATAAATAAAAATGAAAATGAAGCCAACGTTGTACATAAAAATTGTCAGACATGTGCTCAATAGTTG
ACTTTTACCAATTGGAGTCTCATCTAGACTCTTCTTCTTCTGAATATTCCATTCCAAAATTGGTTCTCATTTTCATTTTC
TTTGATTTTTTTGTGCTTCTTCTTCCTTTTTTTTGTTCTATATCAGTCTCTCTATTTGTTCTTTAGTCACTTATGGTTAC
TTTTTTATACCTTTAAGTGTTGCATGTTGGTATATCTTTTTTATTATTTTTATTAAGGAATTTAAAATTTCGTATTTGAT
TTTATAAACTTTTAGAAATGGAGTAAACAATTGCAGGTATCAAACTGCATATATGATTTTCTTTTTTGTGTTTAATGGGA
AGAAACATGTGATGACTCCAAAAACATAAATTACTTGATATTGATATTGGGGTGTATCACGATCCAAGTTAAGTCAGTCC
AATAATCTTACCAATTCAGTTTAATATACTAAGATAAAGGTAAGTGATAAGTAAAATATTCCATGAACAAGTCTTCTAAA
ATGAAATGAAGAAAAGTTGAAATACCACCCAAAATTTGGTGTCATAAGTACAAGAGCATCTAAAATATAGTGCAAGTCTG
TAATAAAAATGACAAGTCTAAAAGTACGAAATATCTTGTCTGACTACTAAAACAACATAATAAATAACAAGATAGAGTGA
GGTGTGGGATGTGGAACAATCAAGCATCTCACCACAACACAAGGTTAATCCAAGCTCAAACTCAGAAAGCTCCATGAGAT
GTACTCATATATCGAATTGGATATGCACCACAAAAGAGTGCAACAAGTGTAAGTATGAGTATGAAACCACTTGTACCCAG
TATGTTTCGTACAACGACAACAAAAAAGTAGTGACATGAGTATATAAGAAATCTTTCTTTCATTTTATATGTCTACATAA
TACTTATTAGTCAAGTTTCACCAAATAGGGATACTACAATGCCACGTAATGTCCAAACTCAATGATGCACAAAATCAAAC
AAGAATGAAGGATATGATGATATGCAATGCAAAACCATGAGATGATATGCCTCACAATGTAAGTAACCTCTCACTGTATA
TATAGAATACTTCTTGGAAAATCATCAAGAGTTCATGAACCATGGGTGACTCGCGAGGTCCATATATTGATACAGTCGAT
CTCCACGTGTATATGTAGATGATATCAACACACTACCAAAATATTAAACCATCCCAAGCACAGATGACCTCTACGTGCCA
ACTTATAATCATATTACGATCTCAACACGAATGATCTCTACGTGTCGGATACTTACTCATAGTAAATCTCATATCAATCC
ATGTGCACAATATAATATCAATAAGATAGGGGATGATGATGTATCTAGCCTAGACCTAAAAATCCACCAAAATCTATAAT
CAAGTTCATAAGTCTTGATGTCAACTAATATATCAAGTCTCATATTTCCTGAAAATATCATAAATTTAATAATATTCATA
TTTTAGAATACACCTATTTCACATTTGGCATAACACCGAGTACCACCTTTGTTCACCTTTTTAGACTTCAATTTTTCTCC
AAGTTTTCTCACCTTCGGCGACGGTCAGAAAGTTTGCACTTGAATTCAGCGAGTCGTTCCTTTTTAAGTTCGCCGACCTG
CCTCAATTAATTCAAGTGTTACTATCAATTAGGGTGAGGTCATGCTAATTCGATGATTCGTCCTTCTTGTTAGGCGATCA
ACAATGTGGAGTTTACACTTATTTTCATATTTTTGGCCATTCTTTCAAACATTCATCCTTTCCTTGTCCCTTAGCCTTCA
TAGCTACAAATCATCAAAATATCATTAGAATAGGACATAATTAGGCATTGACGAAACTAATTGTTGAACTAAATAGGCCT
CAAATGAGTGTAAATCTACCGTTCATCAAGCACGGATGCCCATAATGATGTCGTCCCCTCCCCTTCGATACTTCACTGGC
ATAGCATGTCAAGGGGACTTTATTATCACTCTCCTCCCATTTTTACTTTTCACCACATTGAGGACATTGCTTAATTTATT
TTAGTGGGGTTAGACCACTTGTACCAATATTTTCTTTTGATTGTATTTTGTTCTTTTAAGTTTTAGTTTGAGACATTTGA
AGTATTTTCGTTTTTATTGTGATAGTTGATGGTTTACCTTATTTTTTTCTCTTTATTCATTTGCCCCATGAGTTTGGAAT
GATATTCGAGAATCGACTGTATTTAGTATCAATATCTTGATAGTAAGTACTTACAATGAGAAATGTGTTTTGTGCTAATG
ATGGAAAGAAGAAATCAGTATGGCTACACTTTTGAATGATCATTTTGATTCTTGTGTTGACTAGCTGCGTTTTGATGTGA
GTCTTGCAATGAACATCGCACATAAGCTTTTGATCTTGTCTGATTGTGGTAAATGACTGTTTTTTAAGTGACTTGTGTGG
TGAGGTTTTACTTGAAATCATGCTTGTTGAATCCTGAAATTCGCCTTGTTAGTTCGAATTTCTAAGTTTTGGTGAATGCA
AGAAATGACCTTGGGAACAAATTTTGAGAGAAAACTCAAACGTCCATACCTTTTGTGACTACCTTGTGAGCGTGTGAAAC
CATCTTGGCACCATTTGAGCCTAAACCATTTGTTGCTAACCTTATTAAAACCTCTTGAGCAAAAATTGTCCCTAACTTCT
CACCCATTAATAATTTTCTAAGAATTGAGTTGTTTGAATAATCAACTTAGGTCAAAAGCCTAATTTGGGGGTGTGGAAAG
GAAAGAAGGAAGAAAGAAAGTCAAGTGGAAGGTAAGAAAGAAAAGGTGAGACTCAACTTTGAAGAATGTTACAAGTAGAA
TGAACCCCTCCTTATTAAAAAAAAATAATGAGCAAAAGTTTGGAAATTGAAATGAAAAAAAGTTTGAGAAAAAATAGGTG
TCCAATAAATTGAATGAAAAATTGAAGTTTGAGTCGGCAAATGAAAAGAATAGAAAGAACTTGAGAAGAGGTGAAGATGA
GTGCAACAATGCTTAGAAAATGTAAAGTCACTAAGCCAAATTGATCATACCTTTACCCTCATCCCCAATACAAGTCTAGT
ATACCCTTGATATCTTGTATAATCTAGGTTGTGTATTGATTGGAAAATATGGCAAACCTATGGCATGAAGCTTGCATATA
TTTCTCTTTTGGAGAGTGAGAGTTGTATTGATTCGTAATTTCTTTATTGATTTGCTTTGTGAGAGCATGAAATTATTCTT
GATGTGAGTGATGAGTCTGAGATTTGAACTTATTTAGGGCTTTGTTTAGATAGAATTAGTGTCCTCAAATACTTAATTTG
TGCTAATAACTAATGTAAAACCTTTGATTTTCAGGTATATGGATTGAGGAACAAAGCAAGGACACAAACAAGCAAAAAGG
AACAAAACAGGCTGAAAGGATGAAGAAAGGCAGCTTGGTAATCGCCAAGTTCACTTGGCGAATCGCCGAATGGCTATTTA
ACCGCCTAAAGTTCCAGTGTACCAAGCCCTAAAGGAAAGAACAAAGTTGGTGATGGAAAGGAGCAGTCAGAGGATCGTCG
AGTGATTCCGCAAAGCCAAGATAGATCTCCCAAAGTTATAGACCTGGAGGATGCTGAGTACCAAGGAAAAAGGGCGTTGA
AATAGACCAAAGGGTGGCTCACCAAGTGGTTCGGCATGCCCGACTTACTTCGTTGAGTGACTCTTCGCAGTTTGAACATT
TAGTTTAGTATCAATTACTCTTTAGAACAATTTTTTATTAAGTTTTGAGTACCTAGAGATAGTTTTTCTCTAGTTTTTCC
TAAGTTTTAAAGAATTGAAGTTTTTCACTTTTGAGAAATTGGAAGTGGGTCTTTGAGATTCTTTAAATTGGAGCACTGTA
AGGACGAATCTACTCTTACCCAGTTGATGGATAATCAATTTGGTAACATTTTTTACCTTTTTATGAGGTCTACCTATAAC
CCCAATTCTTGGGGTGTGATTATGTGATTATGGGCGGATTTAGTTTATGGGTATTGCTAATTGTTAGTTTAAATGCTATT
TAGAATTGAGTTTAATCATTAATTGTGGTTTAATTTAGGAATTGTAGTTGCAAATGCAATTCCAAGTTGGTGTTCTTGGC
CTGCTCGAGAGAGAGGTTTTGGAAATGAAATTATTGGTTGATAGTCAGTGGATATTGGGTTGACCTTGGTTCAACCCGCG
AGAGTGAATCATAAACCCAATCCCACACATTCAGTTCGAGAGAGTGAATGGCCTAAGGTGTGGGCTGTTCTTATTTTGCA
TGGGTGTTGATGTTCGAGAGAAATCAACTTGATTCGGGGTAAATTATTCGAGAGAAAGTTTACCTCCACTATAGCCTAGC
ATACTCACTAATATCTAGCTAATTACTAATAGTTGCAATTAGCCATTTGTCTATATTAGCCTATAATCTATCATATCCCA
AGAACCCAACTCATTATTGTTAAGTTTTAGTGTTTGTGATTGTTTGTAATTGATAATTAAAACCAAAATCCCCCATTTGA
CATTCGTGTCACCCCCCGATTTGAATGATGTCTTTATTCGATAACTTTTATTCCTATTACTGATTTGAACATGTTCATAC
TTCCCAATTGAATCTGAAACATGTACCACTCCCTATGGGATTCGACCCCAACTCATTTAGTTGGGTTTTATACTGATTTA
CGATCGTTGAACACCTAGAATTGTATGAGGTGTCATTGAAACGTAAAAAAAAATCAAAATGGCGCCGCTACCGGGGAGTG
GTATTGTTTGAAATTCTTTTGGCGAAGTTGAATTTATTTTTGTTAGTCATAGTTGAATCTACTTATTTTTAGTTTGGTTT
GTGTGTTGCTGTTCAAAATAGGAGAATTAAATGTCAACGGAAGCAATGGTAGCCATATGGGCCACCAAGATGACATCGGA
AATCTTAATGATGTCAACGAACCAAATGTCAATGACCTAAATCTTATGGGTGGAGTTGGTTCCATTCACTTTCCCCCAGC
TGAAGGGAACGTTGTGTTCCACATTACAACCATCATGTTGTAGCTCTTGCAATTGAAAGGATTGTTCGGTGGGTTGGCTC
ATGAGGATCCCCATGGGCACATAAGGAACTTTGTCGATGTTTGCGGACCATTCTCCTTTAAAAACATATCTCAAGAGTCG
GTTTGGTTGAGGTTATTCCCATTTTCTCTAATGGGAGAAGCATGTAAGTAGTTGGCGGAGTTGCCAAGATATTCTATTAC
TTCATGGGAAGAGCTTGTCACCGCATTCCAAGTGCAATTTTTCCCTCCTTCGAAATCGTTGACTCTGGGACAACATCCAA
AGCTTCAAGCATTTGGAGGGTGAGCCAATCCATGAGACTTGGCTAAGAATTAAGAAGTTGGTGTTACAATACCCAACTCA
TGAATTGCCCCACAACATTTTGCTGCAATACTTCTACTGAAGCCTTGATTTGGTGAACAAGGGAGTGGCAAATCAACTTT
CTTCGGGAGGTTTAATGCAACAACCTTACATTATAGCAGCCCAACTCTTTGATGGTATGACCAAAATTAACCGGGCATGG
TACACCCGTGAAGATCAGGTCTCCCCTCTCACTTTTAAATTGACAAAGGAGCAGCTAGAGAAAGATCAAGAGAGGGACCA
AAACATGGCAAAGATGATGACCCAACTTGACATTTTGGCCAAAAATGTCATGGGAGTTGATGCTAGGAGTGGTAATGTTA
TGGGTGTGGGTTATGTAAACCCCGATGAGGCCAAGTTTGAAGCGATGTACAATGAGGAAGTGAACTTCCTAGCCAACCAA
GGAGGAGATTATTGTGCAAACTACTCAAGGCCGGGTGGTAACCAAGGTTGGAATAGAGATGATGGCTGGAAAGACCATGA
TAGAGATTGGCGTGAGCGGAATGCCACCTAGAAAGAAAGAGATGGGGAGAAAGATAGGTATGATCCTCCCCACGAGCGTC
AAAAGCCCAAAGATTTTGAGGGTGGCCGAGCTGAGGAAATGTTCTCTCATATTCTTAACAAGGTTGAAGGGTCCAATAAA
ATTTTGAAATAAATAAAGGAAGATGTATCGACCCTTAACAAGACGGTGACCTCTCATTCCGTCTCTATCAAGCAGTTGGA
GACCCAAATGGGTCAGATTCCTTCTCATTTAAACCCGAAACAACAAGGAGGGTTGCCTAGTGATACTATGGCAAACCCAA
TGAATGAAGCTTGATTTAGGACTTGTGTCATCCCACGACGTTAACTAAGGCGCTTCTTGGGAAGCAANNNNNNNNNNNNN
NNNNNNNNNNNNNNNNNNNNNNNNNNNNNNNNNNNNNNNNNNNNNNNNNNNNNNNNNNNNNNNNNNNNNNNNNGTTGGCG
AGCCAAAAGTCCAGTCAGTGACTCACCGAAGAGGTCAGCGAGCCCAACTTGGACCGCTGTTGGACTCAAGAAATTATGAA
GATGGAATCTGTAAAACTCAGCGGGCCCATGGATGAATCGGCGACTCGCCGAATAGGTCGGCGAGCCTGACTTTGTCAAC
CGTTTGGACCCCAGAATTAACTGGAGGTCCTGTAAAACTCAGCGAGGTAAGTAACCACTCGGCATGTCGCCGAGTGGTTC
AGCGAGGTCGACTAATATCGCTGAAAGGGGGCAAACTGGACGGTTTTTAAAAGGCCAAAGGTTTAAAATTTCAACCTTTT
TCACATTCGCTCACTTTTTAAATTTCATACAATCACACCCACACTCTATATTTCCTATATTCTTGCATTTTACCTTTTTA
GTCATTTTTTAATTTCATACGATCACATCCACACTCTATATTTCCTATATTATTGCATTTTACCTTTTTAGTCATTGATT
TTGTGTTTGGAGTTGGAATTCTATGCCACCTAGGATTACAAATCGTATTTCAACATAAAAGGTTGGTTTTCCAAACCCCA
AACTCATAAATAGCGGTTGAAGTCATTTGCAATTGTGTAATTCTTATTGTTGTGTGTTGGGCCTCTCTGAAATCGTAAAT
GTGTGCTAGTTTGCCTATTCTAGTTCTGATATCGTGCCTAAATTGTTAATATACCGAATTGCATGCTTTAAAATTAATCA
TAAATTGTTGGGCCGTGGTATTTTGTTCTTGGGTCTAGTCGGGTGAAGTTTGAGTAACCCAAATTGTGCTAAATGACATG
CTTTTCCCAATGATGGAGCGTTTGACATCATTCTTAAGGGTTAAAGTCATCAAATGGCAAATTTCGGCCAAATCGGGGGA
AATCTAAGTACCCCAATGGGATGGGTCTAATGGGTCTGGGCTTAATTGAGAATGTGTGTTGTTTGATTTTATTTTTGTGT
GATGCGGGTTTGATTTTGGACGTCAGGGTTGAAAATAGGCACGTTCGGCAGTTTGGCGAGCTGGGTCGAGTTTGTCGAAC
CACTCGGCGGTTCACCAAAATCCCTCTAGCTCACCTTTAATTTCATGCTTCACTAGAGTTTAGGTCTGTAACTTTTAGAG
AGAAGCCTGAGCTCGCTGAAAGTCTTCTTTGATCGCCCTTTCTGTGCCCCTAACCCCTAAAATACACTGTAACTTTTAGC
GGGCTAGTCTGTGCTCGCCGAATGAGGTCAGCAATTCGCCGAAAGGCCCTTCCCATTGCCAACATTCCATTTTTCTAGGA
AATTTTTGAGCCAGTCCTTTTGGCGAGCCCGACTTGGCTCGCCTAAGTGACTAAGCAACTCACCGATAGGTTCGGCGAGT
CTTTCTGCAGCTTATTTTCTGCATTTTTCTTGAATCGTTCTAACTTATTTTGGTATATTTTGCAGATATGGGTAGAACCA
ATCTGGATATCCCCTCCCCCCACCCCCGCAAAAGCGCACGGGGAATAGTTATTAATGAGGGGGCAGTTGTCCATTCTAAA
AAGGGAAAGAAGGCACCTCCCAATGGAGGCAAAGGCAAGGGCAAAGAACCCGCATCTGAGGTACCCTAGCACAACTCTGA
AAGCGAGAGAGAATCCTTTCATTCCCAGGCTGCATTCTCTGAGCCTGAGGATGACCATCCCCTACAATCCCGGTGTGATG
AGATTCATTCCAAAGTTTGCCAGGATTTGCTAGGATCCTAGAGGCCACCCCTCCTGTTGTTGATACAGTGCCAGCTCCGG
CACAGATGGTAGCTCCGGTGCCACCAGTTCGGGGTCCTCCTCCCTGGCTACTCAACAGATTAAAGGCCGAGGTATTGGGG
GCAATTCTTGAAAAGAAGAGGCTATCTACAGATGGCCTAGGGGACAGGTACCCTAATTGCAACACTCTTAGGTTACATAG
GTTTTTAGCAGTCCACCAGGCCATGTCTATTCCTTCATGGGTCCAGGAGTTCTACATAGCTTATGCGACCTGGTACCGAA
GGGAGGGAAAGAAGAAGGCCAGTGCCTTCAGACAGGTAGAGTCAGTCTTGGTCAAGGGGAAGGTAGTGTGATGCAGCAGC
AAGTATATCAATGTTATCTTGGATAGAGGACTCGAGGCTGATTACCCGAGTTTAGACACCACTGTTTCCACGTTGGATGA
CCTTAAGGGATGGCTAGCCCCTCTATATCTGACACCACCCTAAGGTGGATCAAAGTTGGAGCTCTGATTGAGAAGAAAGA
TTTGAATATAGCAGCCCGATTCTAGTTTGGGTTCATTAGCAGTTCCATAATACCTTCGCAGAATGAATCTACCCTACGCC
ACCCAAAGATGGCCTGTCTCGAATCACTCATAGCTCGGAAGAACATTAATTTAAGACTCATCATTGAGCAAGAGATGGCT
ATAAGGGCCAAGCAGTGCCAAACGTACCTTCCCTTTTTGGTCCTGATGATCTCACGGTGAGAGTAACTATTTGTGAGAGT
CGACAGGGGGTTACTTCAAAGGTGACGGCTTTGAAAGCCGAGGTTATAGATTTGAGGAAGGACGTGAACTATTTGAAGTC
CACAAACTTTACCTCTCTATTTGAGTGAGCTGAGGATTAGGATGCCTCGGCCAGTTCTAAGATGCCTTCAGCTACTATCG
GAGATGTGCCTATGGAGGGATGTGGCAGCTGATGTGTCAGAGGCGAAGACCAATGAGAAGCAGCTGGGGCAGCGAGATGC
CGCCGTATATGATGATCTGGCCGACTTGGAGGATGCGATGTCCAAGACTGCCCGACAGACCTCTTTGAGCGACACCACCA
TGGTTGGGTCTAGTGGAGCTAGTGTTGATGTTACACCGGACACTGCGACCAAGGATCAGAGTGTGACCCCGGGCATTGAT
GCCCCGACAGATGGAGCAACTATGTAGACAGGACCCTTATTTACCTCCCTCTCTGTCATTTTTATTGACTTTTGTTATTT
TGTTGCATTTGTGGACAACTGCATTTTTCGTTTGTGGTGGGGTGAGGTATTTCCATACCTACCTCTTGTGACTACATCTT
TTGTATATATTACCAGGTTTTTGTGCTTAAATTGTGTTTTGATATTGTCTTGTGGATGTTTGATCTTGTGGCTCCTCATT
ATGAATGCAAATGGTTTTTGACCCTTTTGAAAATATTTTTCCACCTCTTGTGTGTGATTGTGGTTGTTCTTGTGCAAATT
GGAGTATCGGTCATGATCAATATCGATGACTTGAATGGTGCTCTTAATCGAACAAAAATGAATGCGCGTCTACCATAAGG
CCAAATGAAGTTGCATAGATAATATGTGGACTTTTTGCATCTCGTTGTGACTAGCCAATTATCGAATGAGTCTCTTGTGA
TGAACATTGCACATTAGCGAAAGTGTGGAGTCTTGTTTGATATTGGTGTCAATGCCTTGTGTGATGAGCTTACCGTGAAC
CTTGTGTGATGACACCTAGAATTTTCCCCGTTGGTCCGGTTGACTAAGTGATGCAAGCTCTTGAGATGATCTTAGGCAAT
AATTTGGAAAAGTGAAACAATTTGACAATATACCTCTTTTGTGGCCAACCTTGTGAGATGTGTGAACTTTTATTGAACCC
CTTGAGCCTTTCCCTTTTCTTGGAAGAAACTTGATGCAATTGTAACCCCTCTTTATCCATTCACCCATAATCCTCATGAA
GTGTGGTTTGTTTGGGTAGCCAACTTAGGCCAAAAGCCTAAGTTCAGGGTGTGGTGAAAAGAGGAGGAAAATCAAGAATG
TTTTGTTGTAGTGCAATACTCTTCCAGGACACTTTTGGGTGGGTAGGCATGAGCTTAAGATACATCTTTCTGATAGAAAA
TCTCCCTTCTTCAACCACTTCATTCAGCTTAACATCAAGATGTCCTTGTTGTAGGCAAGGAAGAAAATAGGAATGGGTGC
AATAATTAGTTGTGTATTTGCTATGCTTGTGTATCTTGTGTGGAGAGAACGAAATGCTATTCGGTTTCAGTCCAACCTCT
ATCAAAGCGACAGACTCTGTAAAGAAATTGTGTTGCATATACATGTGAGAGGAAGGGACCTGGCCAAGTGGAAGAATACA
CTGCAAACACTGGATAGACTACCCTGAAGATGGAACGATACTTTTATTTTATGTATGCATCACTAGATTGTATATAGTTG
CTACTTTATAGTTCCTTTTGAAAGTTGTCTTTTTGGTTGATATTTTTTTTAGAAGAAATTGGTCAGCAATTGTTTGGCAT
TATAATGCTCACTTTTTGGTATCAATAAATGATTAGTTTACCAAAAAAAAAAAAAGGTACTCAAATGCCCTCACAACAAA
GATGATTCCATATTCACACACAATTTTTTAACAATTTATAGCTCCGGAATCATATACAACTCTCACACTCACAAAGCTGA
ACACATGCATGACTTCACCCGTAGGTTTACCCTTATTTTCCAATCAACATTCGTTTCATATCATTCAAGATCAAAAAGGT
CTTTTCAAGGCTTGTAACGGGGCTGAGGGTAAAGGTATGGTCATTTAGGCTCAGTGGCTGCTATCCTCAAGAAATGTGGT
ATGAACATCATTTTTCCTTCCTTTTCTTCAGGATTTTCACTCATTCTCAAAATTCACCCCATTATTCACTTCCAATGGAA
TATCGGACACCCATTTCTTTTGCAACTTTCACAACTTTTTCATTCTTTTTCTTTTTCATTCTTCTTTTCTTTCTCTCCTT
TTTTTTTTGTGTGGAGGAGTTCCATCTCAAAACCATAGATCAAGGGGGACTTTTTCACACTGGCAGCAGTGTTCCACAAA
CTCAAATTAATAATATTCTGACCTCCTGCAGCCTTTGGAAGGCATAGTTTTTCCCACGAAACAAGAGCCTTCCTTGACCT
TACTACTGAGCCTGTCCACAAATAAGTTCTGCACACTGCCTCTATCATCTTTAACATTCTTTTTGGTAAGACAAATATTT
GTGCCCAGTAAGTCTGCATACCAAAGATGACTGATTTAATTAGCTGAACTCGCCCAGCATATGAAAGTAATTTGGCAGAC
CAACACCTAATTCTTTCTGTAATCTTCTCCACTAAAGGCAAACACTTACCAATGGTCAATTTCTTAGATGAGACAGGTAC
CCCCAAATATTTAAAAGGTATTTCCCTTTCTACATATCCCAAAGTTTCAAGGATAGTCTGTTTCAATTCTGGCTTCACTC
CTGCCATGAATATAGAACTTTTTTCATTGTTGGCTTGTAAACCAGAAGCTCTAGAGAACCTTTGAAAAGCTCCTTGGAGC
AATTGGATAGACTTAAGGTCATCTTTACATAACATCAACAGATCATCAGCAAAACATATATGAACTACCCCAAGTTTCTT
GCATCTTGGATGATACTTGAAGTCCTTGTTATGTTTAATCTCATCCAACTCTCTCTAAAGGTACTCCATGGCCAAAACAA
AATGATAAGGGGACATTGGATCCCCTTGTCTAATTCCCCTTTTCCCTCAAAACAACTTTGTTAATCCCCCATTGATAATC
AAAGTTTAAGATACACTGGACATACATTCCATTATCCAAGTTATGAATTTAAAAGGGAAACCCAATTCAGCAAGCACTTT
CCTTAGAAATTCCCATTCAATGGAATCATAANNNNNNNNNNNNNNNNNNNNNNNNNNNNNNNNNNNNNNNNNNNNNNNNN
NNNNNNNNNNNNNNNNNNNNNNNNNNNNNNNNNNNNNNNNNNNNNNNNNNNNNNNNNNNNNNNNNNNNNNNNNNNNNNNN
NNNNNNNNNNNNNNNNNNNNNAATTTAATTCTATTGGTCAAGATCTTAGTAATAATCTTATAGACAGTAGAACAACAAGC
TATAGGTCGATAGTCTTTCACTTGGGTGGGGTTAGCAATGTTAGGCACAAGTGTTACAAATGTACCACTGATAGCTTTCA
ATAACTTTCCAGTACTAAAGAACTTTTTAACAGCATTTTAGTACTTTTGTTAAGCTTGAACTTGCATTTGAAGCAAGTAT
TGTGAACTTGAGAATTTTTTATAATGGTGAGTCACAACTTGAACCTTTGAGTGCACAATTGATTCTTGCATGAGTAAGTT
GAGTCTTTTTGTGTGCATTCATGATTGAGTCTTTTGTAACACTGTTTGAGACATCCTTTTTGAACTGCTGAACTTGAGCT
TTACTTTAGGACAAGCAAAAGTTTAAGTTGGGGGTGTTGATAAGTCCGAGACTTAGACTCATTTAGGGCTTTGTTTATAT
AGAATTAGTGTCCTCAAATGCTTAATTTGTGCCAATAACTAATGTAAAATGCTTGATTTTCAGGTATATGGATTGAGGAA
CAAAGCAAGGACACTAATAAAAAAAAAGGAACAAAGCAGGCTGAAAGAATGCAGAAAGGCAGCCTGGTGATCGCCAAGTT
TGCTTGGTGAATCGCCGAATGGCTATTTGACCACCTAAAGTTCCAGTATGCCAAGCCCTGAAGGAAAGAACCAAGTTGGT
GATGGAAAGGAGTAGTCGGCAGATCGCCGAGTGATTTCGTAAAGCCAAGATAGATCGCCTAAAGTTACAGACCTGGAGGA
TGCTGAGTACCAAGGAAAAAGGGCGATGAAATAGACCAAAGGGCAGCTCGCTGAGTGGTTCAGCGAGCCCGGCGTACTTT
GGAAGATATGTTAAGGGATTGCGTGATTGATTTCAAGGAAAATTGGGATGACCATTTGCCTTTGATTGAATTTGCCTGTA
ACAATAGCTACCATTCTAGTATTAGTATGACTTCATTTGAGGCTTTTTATGGTAGAAGGTGTAGATCTCCTATAGGATAG
TTTGAGGTGGGTGAGGTTGCTTTGATAGGACCTGAGTTAGTTCATGAAGTTATTGAGAAATTTTAGCTCATTAGAAAGAG
GTTGAGAACGGCCCGAAGTCGACAAAAATTCTTATGCCGAGTTAGAATGAGAGACCTTGAATTTGATGTGCTTGATTGGG
TTTATTTGAAAATCTCACCCATGAAGGGTGTGATAAGGTTTGGTAAGAAAGGGAAACTTAGTCCCTGTTTTGTAGGCACA
TATCAAATTTTAAGGCGTGTTGGTAAGGTTGCATATGAGCTTGAATTGCAAAATGAGTTGGCGTCGGTGCATCCGATTTT
CCATGGCTCTATATTGAAAAAGTGTGTTGGAGATCCAACATCGATAGTCCCCCTAGAAGGGTTGGGAGTGAAAGAGAACC
TTTCCTATTAAGAAGTTCCGGTTGAGATTCTAGACCGGCAAGTTATGAAATTGAGGAACAAAGAGGTTGCTTCCGTAAAG
GTGTTACGGAGAAACCATCTCGTTGAGGGTTCTACTTGGGAGGCCGAATCTGATATGATGTCCCGATATCCCCTTATTTT
TCCTTCTCTAGCTTGAGGCAATGAATTTCCTCTTGATTTGCTCTTGTTTGAGGTCATATGTGTCTTTGTTTCCATGATTT
CCTCAAATTGCATGTTCATGAAAAAGCTAATTTTGAAGAAAATGGCTTTTGTGAATTATTTTCCTCATGTTTTTGTGCAT
TGAGTATGAGTTGCCTATAGACTGCATGAGATGAGTTAAAGAACATGCCTTAACTTGGAGTGGAGATTTCCTCCTTGAGT
ATGTGTGTTGTGTATAGATTGCATATAGGCTCCATGAGATTGTGTTGAGCATTGCTTTTAAGTTGGAGATGATAGTTCCT
CCTTAAGTGTAAGAAATCTGAAAAGTTTCATGCATATTGGGTTTTTAGATGTTGTTCCTACTCCCTTATGGTGCATTGAG
TATGTTTAGCTTGGAGTTGAGGTTTCCTCCTCGTTTGTGTGTATTTTGATGAGTTGCATGCATGATGGGTTGCTAGTCTT
GAGTCTTTTCATTGAGAAACGTGCTTAGAATCTCATTCGAGAACGAATATTCCCAAGGGGGAGATATTGTAACACCCCGT
AGCCTAAAGAGGAAATCTTAGCGGATTTTCAGTATTTCCAGGTGTCACCCACGAGGGCCAACCACGCCCATGGTTAGAGC
TAGTCCCCGTAGGTGAGCCTCGTGGATAGGCACCACAGACACTACCTAAGTGGACCCATGCCTCGTGGATGGGTCCACAG
CCCGTGGTTTGGGTTCCGTAGGTCCAAGGCCCCATTTTTAGACTCTCTGACCATGAACCACGATCGACCAAGACGGACCG
TAGGTCCATCCACAGTCCGTCAGTCGTGGTCTCATAGGTCAGGCCTGGACGATTATTTTAGGGGTATATGGGTCTTTTCT
GGTTTTAATTAAATTGAAGTGGTGTCGATTTGACTAAGTCTAAAGCACCTATATAAGTATTTTTAACCCCCAAAACGTCT
CATACAAGTCATTCTCTCAAATCCCAAGAGAAAACCCAAAACTCCTCTCAAAAATTCTCTTTGTAGAAGTTGGAAGAAGA
AGGAAGAAGTTGAAGCTTAAGGTCAAGTCAAGTCTCCAATATTCAAGCTTGTGAGGGCTTTGTAATTAAGGTTTGATGGA
TTTTCATCCATGGGATCCTTCCTCCCATGGAGTCCCCTAGAATTCCGCAATTGGAAGAAGATTTCCCCAATTCTAGTTAG
GGTTTGTTCCAATGTTGTGGGTTATGTTGAATGTTGATCCAATTGAGTGAATTATGATTTTTTATGATTGAATTGGTAGG
ATTACATGTTTATAGGATGAAATTACATGTACCCAAGTCTATTCCATGTTTCTAACCTAGAATATATGAAATTGGGTTTG
ATGCCTTGAAGGGAAACTTTATGGGTTTTGATATCTCCTTATAGGATTGATGAATTATGACTAGAATTGCTTGAGATTGA
AGCATATATGATGAATATGATGTTAATTGCTTGAGAATAAATCTTATATGATGATCCTGAGAATTAGGGTTTTGAGAGTA
AAGCTTATGATATGAATTGTTGGTAATTGATGTTATTTTTTAGGAAGGGATACTTCCCATATGAATTGATTAATTATGAA
TGTATGAATGTGAAAGGTTTACTCACATGAATGATTCTAGGTTGAAAGGATTGCTCACTTAAAATTAATGTAGAATAAGA
GCTTATGTAATTGATGAGGCTAGAGGTGATTACCCTTGACCTTCATATGTAAGGATATGAGGGTGATTCTCATAGTCCAT
AGAATTGAACAAGAGTTGAATCCCCGCGTTCATACTATGATGAATGTACATGGAGGCGAGTCCCCATGCTCCTTATGAAA
TAATGTAGAGGCGAGTACCTGTGTCATATGATGAGATTGTGGAGGCGAGTACCCGTGATCTTAAAGTAAGTAAGGCAGGA
GGAGAATACCCATGTCTTTAAAAGTGAGTATGTACGATATTATTATTATGTTATGAAGATGATTTGCTTTGGAGTGTTGC
TAAATATGCCTTTCATGATGTAAGCTTTACTAGAGTTGGATGATAAGTCTTGGCTAAGGTTAAGTGAGGGTACTTAAGGG
AGTATTCCTCTTTCATTATGATGTTTATTATGTCTTTATTATGCTCATGCCTTATGTCTTATGTTGACTAATGCTTATGT
TATGTTTTTTATGCTAGCCATCATATTTAGTACATTTTGGTACTAACGCATACTCTTGCCTACATTCTTATCAAATGTAG
GGTCCAGCTCTCTCGATTCACACACTTGTGGCTAGGTTCTTAGTTGATCAAGGAAGTGAAGCTTTGGTGAGTCATCATTG
TATTCGAGGATTGGATCACCCCTTTATCTCTTTTATGTCTTTCTTTTCATGTAGGACTATTGTATGGGCTGCGTCCCAAG
ATTTTATCTCTTATGTTAGATTGTTTGAGACAATGCTGTTAGACTTTCGCTCATTTTATAAAAGACTTTTATTGTGTTGA
AAATGTTTTAAATTTCTGCACTTTTCTATTACTTTATGTTATGATATGCTAAGTGGTTTGTATGAGGCCTCTCGGGGTCT
TACCTTGTTACATCTAGGGGGTACCCCTGGGTCATGACAGAATGGTTTGGATGTCCTATAATTTTCTATAGAAGCCTTGT
GGCATTCGGAAGATATAGTTAATCTTTGAATCTGAAGACCATATCTCCTCAATGGCTAAAAAAGTCCATTGTTGAGCCTT
GCCTATGAGTTGAAGTAAGGTAGGATCCTCGTTTTGTAACACCTTCACCTCCACAATAGAAATGATATTACTCAGTTCTA
AACTCTGACTCTAGTATCATTTGCGTCTAATAATCTAACCCCCAACAAGCTAGATGATGGAGCTCTTAGGCCATATGTCG
GTTCTAAGCTCCCAAAGGTGAAAGATTGTCCATGGACTTACAATTGAGGGCATCCTCTACTATATTGGGTTTCCTTGGAT
GATATATGATATCCACATCACATACTTTCAGTAATTCATGCCATTTGTGCTATTGTAGGTTCAACCTTTTCAGTCTAAAA
ATATATTGGAGGCTCTTACGATCTGTATAAATATCAACATTAAAGACGTTCAAGTAATTCCTCAAAATCTTCAAGGCATG
AATAATTGCAATCAACTCTAAATCATAGGTCGCGTAGTTCTCTTAATTCTTTTTTAACTGTCATTAAGCATAAGCAATTA
CCTTTCTATGATTTGTCAGAACATAAACCAGCCTAATGCTTGAAGCATAATAATACATTGCATTGCCCTCTGGACCGCCT
TGTAAGGTCAGAACTAGTGCTGAAGTCAATCTATCTCTTTGCTCTTGGAATCTCCCCTCGTAGGCTATGGTCTACTGAAA
CTTAGCTTTTTTCTTAGTCAACATTATCAGGGCTACTGAAAGTGAAAAAAAATATATTTCCACAAACCTTCTGTAATACT
CTACTAACCCTTAGAAAGATTCGAACTTCTACCAGGTTCATAGGTCTAGGCCTAGTTTTCACGGCCTCAATCTTTTGTAA
GTCAACCCGAACCAGTATCTAATACAATATGCCCCCCAAAAAACCATCGAACACAACCAAACCTCATACTTTGAGAACTT
AGCATACCACCTTTAACCTTGGAGTAACTGAATCACTACTTGGAGATGATCCTTATGTTTGCCTCTGAATAAGAATGTAC
CAGAATACCATTATCTAATACAATTGTGAGCAAGTCTAAAACAACATCAATATATTATTCATCAAAGTCGTAAATATTGT
TGGGGTATTCGTCAATCTGAAAGACATTACAAAAAACTCAAAATGGACATATCTAATCATGAAGGTTGTCTTTGGAATAT
TACTCTCTCGAACAAGTACCTAGTGGTACCCTAAATGTAAATCAATCTTTGGGAAGCATCCATCATCATATAGTTGGTCA
AAAATATCCATCAATCCTTTATAGTGGATATTTGTTCTTTATAGTCGCCTTATTCAGTTTTTGATAGTCTATACACTTTT
CCAATGAGTCATGTTTCTTCCACACAAATAATATTAGTGCACTACTTGGTGATGCACTAGGCCTGATGAAGCCCTTATCT
AATATATCCGTCAAAATATTTTTTTCAATTCCTTTATTTTTTTCTATGCAATTCTAAATGGGGGAATTGATAACGGTTGG
ACATCTAGTAATGTATCAATAGAAAACTCAATCTCCTGTTTTAGGGGAATAACAAGATGTTTGCTTGGAAATACAAATAG
AAACTCATTGACCACTAGAATAACTGAAGAGTCGATGACTTAGCATCAATATCTGAAACTCGCTAAGAAAATATGATAAA
TGCAGCCTTTGGCAACCATTTCATTGCCTGAAGATTGGATATAAACTTGCCTTTCGGCATTGCTATATAAGCCTTCCATC
GTTGTACTACTTCCCTTGGGAATTGAAATCTAACAGTCTTCTCTCGATAGTCGACATTAGCATAACAAGGTTTCAGCCAA
TCTATGCCCATATTAATAAGAAAGTCGAGCATCTTTAGCTCTATCAAGTCTACAAATTTCAGACAACCAACAATCTCTAC
CGTAAAATCTCGATAAATCCTCTTGAGCATAAGGACTTAGTCAGATAAGAAACACAAAGCACGATTTATATCTCATGCGT
ACTTATAACTCTGCTCTATTGCACTATCTACAAATAGAAAGAAATGTAACCAGTCCTACTTGCCTTTTACCCTCCTGATT
ATAAGTGTAGTGCACAACACACCTATAAACAAGAATCTACAAGACACGACTTGTGGACTCCCTAGGACACGACTTGCTCT
AATACCAAATTTGTCACGCCCCAAAATAAGGGAGGAGTGACTAGCACTCGATACCTTATTCATTGAAGTTAGCCACTAAA
ACATACTAATTGACTCAACTATGGTCCTAGAAGGTCGGGAAGAATAACATCAAAAATACTAAGTCTGGACCATTAAGGTC
ATAACCTAAATAACAAAAAGTCATATAAACGAAGGTAGATAAGCCAAAAATAATAAAGTACTAGTTAGTCGATGAGGCCG
CAACTAAAGACATACATACGTACATACATATATATACAGGCCAAGCCTATGGGACTGTAGAATGGAAGTTGTAGAAAGAA
ACCCAGAATATCGTGTCCATAATAGCCTCTAAGAGTGTCATAAGCATTGGTTGGGACAAGGCCTCGATTATACCCAAATT
GTACAATAAAAGTAAGAATTCTATGAAAGCTCCGAAAAGAGGTGGAGCTTACCAACTCACGGTTGAACCCTGAGTTCTAG
CGGGTCAATCAGAATATGTACATGGACCTACACGCACGAAACAAATGCAGCGTCCCAAAGAAACATGACATCAGTGTGGA
TACAAAGGTACTGGTATGTAAGGCAGATGTAGAGTCATAAATACTCGTTGTAAAAAGGATAATAAGGATACCACATGAAA
CGGACACTCTGGTAGACTTTGTGGCTGACATTGAACTTTATATAAATTAAATATGCATGATATGCTCATGTAATCTAATG
TTGTGAATACATATATATATATATATGCAAATGCATGTCATGCCCAACCAAGTTTTAGCAATCGTGGTGCCTTCGGTAGC
TAACCGACATCATAATCACCAACGTGTGGCCATCTTTGTCTCATACTGTCACGACCCAATGTATACCCTAGGTGTAACAG
AGCGTGAAGGACCCTGAAAGGCCCTACACAAGATATTTATCATGCATCATACAAGATAATATAAGATCAAGAGATTTTAA
AAGACGATTCATTTCATAAAGTGTTTTGTCAAAACAAAGCGGAAGTCTACATAGTCTCAAAAGCCATCTATTACATCAAG
AGTGATCAGAACGTAACCGGTACATCACAAACAATACTAAAAAGTAAAGACAATAAGAAACAAAGGCTCGGTCCTCGAAA
TATGATGACTCACCTATCTGTAATATCTACTAAGTGATCCGTAGCCACGGAGATGGAAAACTGGAACGTCGGACCCTACA
TTAGGAAACAATGTAGGCAAAAGTATGCGTTAGTACAAAAATGTACCAAGTATGATAGCAATGCATAGAGTTATAAAATC
ATTCTAAAAGGACATTTTCGTGATATGCAAAGACCAAATTAAAACATAAGATGAGAGGTTAAAATCATAATCATGATCAT
GGTCAATGCAAGTAAAATCATCTTTGAACACATGTGAGATACTTCTTGAAGTAACCTTAGTTCTTCATTATTCTGGAAAG
TAGTCTTAACCGACATAGAGACCATGTGAGCTATAACATGGAATCGGGTGTCTGCCCCACACCGAAAAGGGTTGTCCTTA
CTTGCCAAGGTAACAACCTTAACTTCTAGCTTACGTACATCTTATCACGACCCAATGTATCCCCTAGGCGTAACATCGCG
TATAAGACCTCGAGAGGCCCCATACAGGCCACTTAGCATTCATCATACAAGATAATAGAACATAAGAGATTTAAACGACA
GGTTCAACATATCAAAGTTTTATAGAGAAAAGCGAAAGTCTAAACATCGTCTCAAAACCATCTAGTACATAAGGTTGATC
GGGGCGTAGCCCATACGTCAAGTTCAAAAACTGAAAGTAAAGACAATAAATGAATCAAGCTCGGTCCTCGGGGAATGAGG
ACTCACCAATCTTCTATCTTCTATATGAGATCCCTAGCCATGAACATACGAATTTGTAAGGTCAGACCCTACATTTTAAG
AAAATATAGGCAAGAGTATACGTTAGTACAAACATGTACCAAGTATGATAGCCATGTATAAAACATTTGAAAACATGCTT
AAAGAGAGACATATTTCATGGTATGCAATGACCAAGCTAAAACGTGAGATAAGAGGTTAAAATCATGAATCATAAAAACA
TGGTCAATACCAGTAGACATCATTTTAAAACACATGTGAGATACTTCTTGACATACCTTAGCTCATCATAACTTGCTTGT
GGAAGTAGCCCTAACCGACATATAAGACCATGTAAGCTATTAACATGGAATTCGGTGTATCCCCCACCAAAAAGGGTTGT
CCCACTTGCCAAAGTAATGATCATGAACTTCTGGCTTATATGGATCCACTAGCTAATGTCTATCTAGACAATCCTACGTA
ATCGCCACTTGTCCACTCGATACTAAGATTAACTTCTATGTAATAGTTCTTAATCATATTCATCTTATCTTTTAAAGGAA
CATGGGTAATCGCCTCTTGTCCTTGCATCATCTGACATGGGTAGTCGCCTCTTGTCTTTCAATAGAGAGCATGGGTAATC
GCCTCATGCCTCAACATTAGAATAGCTCCTTAACATTGGTTCATTTTAGGTAAGAAAGCCTTTCAACCTTAAGAACCCTT
CTTATTTAAGATTATCCTTTCATAATCATGCTTTCATGTGTATGTGGAAAATCCTTTCAACAACACCACAACAACAACAT
CATTGATACTTCACTCTCAAAGCATCCTGAAAACAATTACATCAAATTTATGAGAACATGCATAATTCCATAATTCACCT
TTCATAGTTCAAAACCCATTTTCAATCATCAATATCTAGAAAACATGGGTTAGACATGGACTCATAGGGAATCATCTTAA
AATCACGAAATTATATCAATTCATTCATAAAAGTTCATAAATCAATTTAGTAGATCAACATTTAAAGGAACCCATGACAT
GGAAGAAAACCTAACCCAATTGGGGAATTCTAACTTTGTAAATTGGAGAATTTGAGAACAATATGGAGGAAAGGACTCCA
TTGATGAAAACTATCATACCTCAATGCCGAAATCTTGACTTCAATGGTGGAATTTGAGACTTGACTTACAAATCCTAGCT
TTCTTCTTCAACTTTTAGAGAGAGAAATATTTGAGAGGAAGTCTTCTTTTAGGAATTTGAGAGAATGATTTCAATAGGGG
AAATTTAGGGGTAAAAGTACTTAAATAGGGATTTAGGTGAAGGGTAAAACGACATTGTATTAGGCTAGATATTAGGAAAC
GACCCAAAACCCCTAAGAAAATAACTGTCGACACCATCTATGTTGGGGACCTACGGTTCCACCAACGCACCATCTTGGTC
ATCCGTCGATGGGTTTAGAGACCTTGATCTTTGGACCTAGACTGACGAGATCTACCCATGGGTCGTGGTCCCAATGACAG
ATCGTGGGTCTTAACTTTCCTGAAATTTCTCTTATGTCTAGAACACATCTACGAGACCTATTTATGACTCGTACACTGAA
CGATAGACCATCTTGGTGAACCATTGAAAAAGTACTGAAACTTGATATTTTAGGAAATTTTGACTTGCCAACCATGGGCC
TACCTATGGTCCGTGTGTCAGACAACGGACCGTTGGTGGCGTTCGTCAGTTCTGGCACCAAATTTTCTGAAGGACTGCAA
TTTTCTCTTTTCTAAATCTGAGGTGTTACAAATGCAATAGCTAATGTCTATCTAAGACAATCATCGTCTATCTAAGACAG
CATCCTATGGTGGCACATAGGTATGGGATAAGGAGATTGCTACTAGAAATCCGGCCNNNNNNNNNNNNNNNNNNNNNNNN
NNNNNNNNNNNNNNNNNNNNNNNNNNNNNNNNNNNNNNNNNNNNNNNNNNNNNNNNNNNNNNNNNNNNNNNNNNNNNNNN
NNNNNNNNNNNNNNNNNNNNNNNNNNNNNNNNNNNNNNNNNNNNNNNNNNNNNNNNNNNNNNNNNNNNNNNNNNNNNNNN
NNNNNNNNNNNNNNNNNNNNNNNNNNNNNNNNNNNNNNNNNNNNNNNNNNNNNNNNNNNNNNNNNNNNNNNNNNNNNNNN
NNNNNNNNNNNNNNNNNNNNNNNNNNNNNNNNNNNNNNNNNNNNNNNNNNNNNNNNNNNNNNNNNNNNNNNNNNNNNNNN
NNNNNNNNNNNNNNNNNNNNNNNNNNNNNNNNNNNNNNNNNNNNNNNNNNNNNNNNNNNNNNNNNNNNNNNNNNNNNNNN
NNNNNNNNNNNNNNNNNNNNNNNNNNNNNNNNNNNNNNNNNNNNNNNNNNNNNNNNNNNNNNNNNNNNNNNNNNNNNNNN
NNNNNNNNNNNNNNNNNNNNNNNNNNNNNNNNNNNNNNNNNNNNNNNNNNNNNNNNNNNNNNNNNNNNNNNNNNNNNNNN
NNNNNNNNNNNNNNNNNNNNNNNNNNNNNNNNNNNNNNNNNNNNNNNNNNNNNNNNNNNNNNNNNNNNNNNNNNNNNNNN
NNNNNNNNNNNNNNNNNNNNNNNNNNNNNNNNNNNNNNNNNNNNNNNNNNNNNNNNNNNNNNNNNNNNNNNNNNNNNNNN
NNNNNNNNNNNNNNNNNNNNNNNNNNNNNNNNNNNNNNNNNNNNNNNNNNNNNNNNNNNNNNNNNNNNNNNNNNNNNNNN
NNNNNNNNNNNNNNNNNNNNNNNNNNNNNNNNNNNNNNNNNNNNNNNNNNNNNNNNNNNNNNNNNNNNNNNNNNNNNNNN
NNNNNNNNNNNNNNNNNNNNNNNNNNNNNNNNNNNNNNNNNNNNNNNNNNNNNNNNNNNNNNNNNNNNNNNNNNNNNNNN
NNNNNNNNNNNNNNNNNNNNNNNNNNNNNNNNNNNNNNNNNNNNNNNNNNNNNNNNNNNNNNNNNNNNNNNNNNNNNNNN
NNNNNNNNNNNNNNNNNNNNNNNNNNNNNNNNNNNNNNNNNNNNNNNNNNNNNNNNNNNNNNNNNNNNNNNNNNNNNNNN
NNNNNNNNNNNNNNNNNNNNNNNNNNNNNNNNNNNNNNNNNNNNNNNNNNNNNNNNNNNNNNNNNNNNNNNNNNNNNNNN
NNNNNNNNNNNNNNNNNNNNNNNNNNNNNNNNNNNNNNNNNNNNNNNNNNNNNNNNNNNNNNNNNNNNNNNNNNNNNNNN
NNNNNNNNNNNNNNNNNNNNNNNNNNNNNNNNNNNNNNNNNNNNNNNNNNNNNNNNNNNNNNNNNNNNNNNNNNNNNNNN
NNNNNNNNNNNNNNNNNNNNNNNNNNNNNNNNNNNNNNNNNNNNNNNNNNNNNNNNNNNNNNNNNNNNNNNNNNNNNNNN
NNNNNNNNNNNNNNNNNNNNNNNNNNNNNNNNNNNNNNNNNNNNNNNNNNNNNNNNNNNNNNNNNNNNNNNNNNNNNNNN
NNNNNNNNNNNNNNNNNNNNNNNNNNNNNNNNNNNNNNNNNNNNNNNNNNNNNNNNNNNNNNNNNNNNNNNNNNNNNNNN
NNNNNNNNNNNNNNNNNNNNNNNNNNNNNNNNNNNNNNNNNNNNNNNNNNNNNNNNNNNNNNNNNNNNNNNNNNNNNNNN
NNNNNNNNNNNNNNNNNNNNNNNNNNNNNNNNNNNNNNNNNNNNNNNNNNNNNNNNNNNNNNNNNTCCCTTTCTTTCCAA
ATTTCATTACACCCTTCATGGGTTAAATTTCCAAGTAGACCCAATCATTCACATCAAACTCAATATCTCTTCTTCTAACA
TCGGCATAGGACTTTTGTCGACTTTCATCCATTTTTAATTTTTCTCTTATAAGCCGAACTTTCTCCATAGCCTCATGTAC
CAACTCGGTACCTATCAACATAACTTCACCTACTTCAAACCATCATATATGAGACTATACCTTCTACCATATAGAGCCTC
TAATGGAGCCATACAAATACTTGAGTGATAGCTATTATTATACGCAAATTCAATCAAAGGCAAGTGATCATCTCAATTAC
CTTTGAAGTCAATTACACACGCTCTCATCATATCTTCCAAAGTTTGGATAGTACGCTCCACTTGCCCATCGGTTTGCGGG
TGAAAGGTCATACTAAGATTGACATAAGTACCAAGCCCCTTTTGGAAAGATTTCCAAAACTGAGAAGTGAATTGGGTACC
ACGATCGGAGATAATGGAAAAAGGAACTTCATGAAACCTAACCATTTCCCTTAAGTACAACTTAGCATAGTCCTTCGCCG
AATATGAAACTTTGACGGGAATGAAATGAGCTGATTTCGTCATACAATCTACTATAACCCAAATCGAGTCATGTTGTCGC
TGGGTGCGGGGTAAACCAACAACAAAGTCTATATTCACATCTTCCCACTTCTAAGTAGGAATACTGATATCTTGTGACAA
ACCTCCCAGCTTTTGATGCTCAACTTTCACTTGTTGTCAATTTGGACACTTAAGACAAATTTCGCAATATCTCTCTTCAT
CCCATTCAACCAAAAAACCTCCCGCAAATCACGATACATCTTGGTGGCTCCCGGGTGAATGGAATCTCGAGAACTATGGG
CTTCTAATAAGATTTGTTCTCTCAAGTCATCCACATTGGGAACACACAAATGACTTTGATAACGAAGCACACCATTTACC
CCTTGAGAGAAAGCCTCTACAGACTTTTTAAGCACCGCTTCCTTCCATTCAACCAAATTTGGATCAAGACCTTGTTTGGG
TTTCATATCTACCACAAAAGATGATTCTGAATCATTTTGGACCACAACACCACCTTTGGTGGATTCTACCAATAGAACAC
CCATTCGGGCCAATCTATGAACATCTAGAACTAATTCTTTCTTACTATCCTTTATATGAGCAACACTACCCATTGACAAT
CGACTAAGAGCATCCGCCACCACATTTGCTTTATTGGGGTGGTAGAGAACACTTATATCATAATCCTTTAGTAACTCAAG
CCACCTTCTTTGGAGAAGATTTTGATCCTTCTGTTTAAACACATATTGCAAACATTTGTGGTCGGTAAAGAATCGACATG
AACACTATATAAGTAATGCCTCCAAATTTTCAAAGCAAACACAATCGTCGCTAGTTCTAAATATTGAGTAGGATAGTTCT
TTTCGTGCACCTTAAGTTTCCTTGAGGCATAGGCAATGACTTTCCCATTTTTCATAAGGACATACCCTAACCCATTTCTT
GAAGCATCACAATAAATAACAAACCCATCGGTTCCTTCCGGTAAAGTTAACACTTGAGCGGAAGTAAGTCTATCTTTCAA
TTCCTGAAAACTCTTTTCACAAGCTTCCGACCATAAGATTTGCACTTTCTTTTGGGTCAATGCCATCAATAGAGAGGCAA
TTGACGAAAACCCTTCCATAAACCTTCTACAGTAACTGGCTAACCCAAGCAACTTCTAATATCTGAAGGGAATAGAGGTC
TAGGCCAACTCTTTATCGCATCCGTCTTCGTAGGATCTACCTCAATACCCTTTTGTGGAACAATGTGACTAAGAAAGGCC
ACAAATTTTAACCAAAACTCACATTTTGCAAAGAGTTGTTGGTCCTTGAGGACTTGCAACACAATCTTCAAATGTTCGGT
ATGCTCATCTTCACTCCTTGAATTGATCAATATATCATCAATGAGCACAATCAACATGCCAAGGTATTGTCTAAGCACCC
TATTAATCAAATCCATAAAAGCAACCAAAGCATTATTCAAGCCAAAAGACATCACCAAAAACTCATAATAACCATACCGA
GTTTGAAAAGTCGCCTTCGAAATGTCATCCTCTTTCACCCTCAATTGGTGATAACCCGATTGGAGGTCAATCTTAGAGAA
GTAACTTGCTCCATGTAGTTTGTCAAACAAATCATCTATCCTTGAAAGAGGATATTTATTCTTAATGGTAACCTTATTCA
ATTGATGGTAATCAATACACATACGAAGCAAGCTATCTTTTTTTCGAACAAACAAAACTGGAGCACCTTATGGAGAGATG
CTCGGTCGGATGAAACCCTTATCCAAAAAATCTTTCAATTCCTTAAGATCTGCCAAATCCATTCGGTAAGGAGGAATAGA
GATAGGTTGTGTATTTGTTGTTGTAGTTGTTAATACAAACAAACCCCCTGATTTTTGACACTTGTGTCACCCCAAACTTG
AATTATGTTTTTCTTCGTAACTTTTTATTCCTATGATTGACTTGAGCATATTCTTACTTGCCTATTGATTCTCGATTTCA
AACCACTCCCTGTGGGATTCGACCCCAAATCACTTAGTTGGGTTATATACTGACTAACAATCGTTGGCACTTAGTATTGG
ATGAAGTGT
>mtp_1000.scaffold_2
TAGGGGTGCTTACCATCCGAACAACTCACTATTGTCGAGATAATAATTGAAATGTGCAATTTAAATAATTTTTGTCATTG
TTTCTTATGAAATTCGCGTTCAAAAGCTAGTGTGTTTGTTGTTATTCATTTCCTTGTGATATTTTCAATGTTGAATTACC
AATTATTATCGGGTGTTAAATGCTAATTAATGGGGATAAGCAGTAGTTGAGGGAATACAAAAGGCATAACTGTTCATTAG
GAGTTACAAAAACTTTAAAGTTTAAACTGTGCCTTTTCCTTTTCATGCAGTAAAAGATTGAAATTAATATAACATTTTTT
TTCTTCATTGACTTGATTGTGTTACACATTAACTGCATAATTTAAATTAAGATAAATGTGAAAACTTGAGAAAAATATTA
AAAAATTGAGAAGAAAGATAAATGTCATTCTTGGCTTTCGAAGCATGCCACATTAGCAGACCCATGTTTCTCAGATATAT
ATATATATATATATTGTAACACCCCGAAACTTTCTAAGTTAAGCCCAAACCATTCTTGAATTGCGTATAAGGTCATACTG
AGTGACTCTTAATTTTTTTTTAGGTGTTAAGGTAAATTCTTTAGTGTATGAATGATTTTGGATATCAATTAAGGTCACTA
GAAACTCCTAGCACAAAGTAGAGTTGAATATATATATATATATATATATATATATATATATATATATATATATATATATA
TATATATATATATATATATATATANNNNNNNNNNNNNNNNNNNNNNNNNNNNNNNNNNNNNNNNNNNNNNNNNNNNNNNN
NNNNNNNNNNNNNNNNNNNNNNNNNNNNNNNNNNNNNNNNNNNNNNNNNNNNNNNNNNNNNNNNNNNNNNNNNNNNNNNN
NNNNNNNNNNNNNNNNNNNNNNNNNNNNNNNNNNNNNNNNNNNNNNNNNNNNNNNNNNNNNNNNNNNNNNNNNNNNNNNN
NNNNNNNNNNNNNNNNNNNNNNNNNNNNNNNNNNNNNNNNNNNNNNNNNNNNNNNNNNNNNNNNNNNNNNNNNNNNNNNN
NNNNNNNNNNNNNNNNNNNNNNNNNNNNNNNNNNNNNNNNNNNNNNNNNNNNNNNNNNNNNNNNNNNNNNNNNNNNNNNN
NNNNNNNNNNNNNNNNNNNNNNNNNNNNNNNNNNNNNNNNNNNNNNNNNNNNNNNNNNNNNNNNNNNNNNNNNNNNNNTC
CAGAAACTAATTCAAGAATCTCAAGAAAGGTTTTCTTGATTGTTTACCTTCAAGCTAGGGTTTCAAGGCTTCCAATCAAG
TTCTTCTTCAAAATTCTTCAAGAACTTTGTTTTTTCAGGTATGTAAGGCTATCATAGTGTTGGACTAGTTCGTCCTCATG
CCCTACATCTATTTTCAGATCAGTAAAAAAGTAATCTTGTAACGACTGGGTTCCGTCGTTATAGAAAAGCCAACGGGGAA
AAATTGGGGGCGGGAAAATTTTTTCGTAGTAACTTGAAATTTCCCAACCTAGTCCAGATTTGGACGAAATTGGAGTCATT
AAGGTGTAGGGAAATCTAGCATCAATCGGGTAATTTATTTATGATTTTGATTACATGAGTGGATAGATAACTCGTTAAGG
GATCCATACGACTTTACAGAATTGAATTTGGGCGAGTAGAACTCCCGAAATCTATCTTAGCGTGAAGGGGATTTTCTGAG
CGTCGTTGGTTAGAGGTGTGTTGTGAAATGAGGGTCTTGGAATTATTAAAATAGCTCAATATTTCGTGCAAGCCTCTTTG
GCGCTAGGTTTTGTCGCTCTAGCGGGGTGAAAGCCACTGTGGCGGGCCAGACGCGACTTAAGGTCATAAATAAACCCCTT
AAACGAACTTATTCTGCACTTTTTAATTTTTAGAGTTAAGGAACAAACCCCAGGCGACTCTTGATAGTTTTCCACTATTC
TTGAGGCTAAAGGTAAGCTTTTCAGTCCTTGAATCCATTTTTCGATCCGTAGAACGTAATAGAATGGGTAAATATCGATG
GGGAAGGGTTTTGATATGGAATTGATGGTGGACACAACCCTAATTTGGATACTTGGGATCATGGGTATGAACTAGGGTTC
ATAGAATTGTTAGCAATTCAAGTAATTAATGATTGTTTATTGATTTCCGTGTTATTATAATTGTTTGTAGACCAAGAACA
AGCAGAACGAATCCGAAAAGGGAAGGATCAATTTTCTTTGGGTTTCCAGCTTGTTTCAAGGTAGGTGATGGTTGTGATTC
TATGATTGTGTGATGTATGTTTGTTCTTGCTTCATTATGATACATGTATGTATATGAATGTTGCATTATTGATCACACTT
GTTGTAAATGAGATAGATGAATGATGATTACCATGAAATCATGACTTAAATGCATGATCTTGAGGATATACTTGTGATTG
TGATTATGGTGTGTTGAATGGATTGGTTGCCACGTTTCGGCATAACTAACTTGGATCGGTTGCCACGTTCCGGCATAACT
ATGGGATCGGTTGCCACGTTCTGGCATAAACGTTGGATCAGGTACCACGTCTTGGTATGCTAACTGTTTGGGTTTGGGTT
CCATGAGAGGACCAAGGACTAGTCATATTTGTGTATCTTGAGAAACGTTCGTTGTTCATAAATGTTGATAATATTGTATA
TGTTCGATATATGCATGTGATTATTTTGTTGTGATGGCTTATATATGTTACACTTAGTAGGATAGCCGCGTGATCCTACC
AGTACATTGTAGTTGTGTACTGATACTGCACTTGCTCTTATTTTTGTTGAGTACAGAGCATCTTCTGGCGGCTATTGACA
AACCTCGCTTAGGCGATCAGTGATCGTCGCTTCGAATTCAAGGGTGAGTTAGTTCTTCCGGGCTGCCATGAGTTCTCTTT
TGTCTATGTCCACATTTCAGACTTAGACTTGTTCTAGTTAGTATTAGTTCAGTAGTTTGGGGTTGTATCCCTCCTTGTTT
AGACTTGATTCACTGTTAGATGTTTTGATATATTGACTTTCAGGCTCTAGGCATTACTTCCGCAATGTTAGTTTGTTATT
AGATTTTGTTTGGAGTTTATGGGAACTCTATTTTCTTTCCTTAGTATTTAACTTGAATGCCTTAGTTTTTGGTTTAGTTT
CTTGGTTTGGATTGTAGTAGTGGTTCTCCTACTAGAGGGTTAGTGTGGGTACCAATCACGATGGTCTGGGTCGTGACAAA
GTTGGTATCAGAGCCTAGGTTTGTTGATCTCGATGTGCCAAAATGAGTCTAGTAGAGTGTTGCGGAACGGTACGTGGACA
CCTTTACTTTTCTTCGAGAGGCTATATGACTTTAGGAAATCTCTCTGTTTTCTCTTGTCTCCTTTCGTGTTATAACTTGA
TTTTAATTGGTATATGTCGATTCAAATTGGTATCTAACCTCCTTCACTCTTCTATCTGCAGATGTTTAATACTAGATTCA
ACGGTGTGAGGCCTATAGCTCCCGTCAATGCTCCAGTTGAGGAATCTGCAACGAGAGGTCGCGATCGAGGCAGGGGTAGA
GGAAGAGCTAGGGGTAGAGGCCGAGGAAGAGTGGTGCCTGCTAGATGTGTGGGTTTGTGTTTAGGATTTACTCTCTCGAG
CTTAACCCAGGTCAACCCAATACCCACAAACCATCAATCAATAATTTTAGTTCTAACACCTCGCTCTCAAGCAAGCCAAG
AACACAAACATAGAACTGCATTTGCAACTACAATTTTTAAATTAAACCACAATTAATGATTGAACTCAGTTTTAAATAGA
ATTTAAACTAACAATTATCAACACATATAAGCTAAATAAGCCCATAATCACAAAATCACACCCGAAGAATTGAGGGGTTT
TAGCTAGACATTATAAAAAGATAAAAACCGTTACCAAATTGATTATCCATCAACTAGGTAAGAGTAATTTCATCCTTACA
ATGCTCCAATTTGATGAACTTCAAAGACCCACTTCCAATTTCTCAAAAGTGAATTTCTTCAATCCCTCAAAGCTAAGGAA
AAACTAGAGAAACATGTCACCAGATGCTCAAAACATAATAATAGATTGTTCTAAGAGTATTTGATACTAAACTAAATGTT
CAAATACGTATTTATAGTCGCCAAAAATGTGCTGCGAATAGTCAATTGGCGAAGTAAGTTGGGCTCGCCGAACCGTTCGG
CGAGCCGCCCTTTGGTATCTTCCATCGCCCTTTTGCCGTAGTACTCAGCATCCTCAAGGTCTGTAACTTTGGGCGAGCTA
TCTTGGCTTCGCGAAATCACTCAGTGATCTGCCGACTGCTCCTTTCCATCGCCAACTTAGTTCTTTCCTTCATGGCTTGG
CACACTGGAACTTTAGGGGTTTGATGAGCTACTCGGCGAAACGCCGAATGTTCTTGGCGATCCTCAGGCTCGCCCTTCTT
CATTTCTTGAGCCTGGTTTGTTACTTTTTGCATGTTAGTGTCCTTGCTTTGTTCCTCAATCCATATTCCTGAAAACCAAG
GATTTAACATCAGTTATTGGCACAAAAAAAACATTTGAGGACACTAAATCTATGTAAACAAATCCCTAAATGAGTCCAAA
TCTCGGACTCATCAACTTTTGAACTTTTCTACTAACATAGGCATAACTGATTCATACTAAGAGTTTGGAACTTTCTATAG
CACATAAGTCAAGAATGATATTATTTTGAACATGGTAACGCGTTATTTGAAGTTATCTTACATGAAACAAGGATATTTGG
GCACAAAGTAAGAATAGGAACACTATGCCTTGAGTGATATGATCGGTAGGTTTTACGCTTAGCAACATGTCTCAACTATG
CTCTCCTTTATGATTACTACACTTCATTAGCTGCAACTCCTAGCTCTCACTAGAGTATATGACTACTCTTACAAATGTCT
AAGTCAAATTGTTTTCTCTTACTGTATTCAAGCCTGACTCAAAATCATAAAGTACTAACATAGAATGATTATTCTAATCT
AAATCACAAGATTTAAGTTCTACACCTCTATCAGAAATCGCATCCCCAAGGATATAAATCCTTACCACCACATTCAACCA
ACCTCGAGTCTTAGTCAAGAACAACCTAGTGCATAATGCATTCATCTCCATGCTACTAACACCACATTCAAGCATAATAT
TTTAACCACTCCACAAACTCCAACTAACCAATCCTTATAAGAATTCCTCATTCTCTCGTCACTTCTACCAACTTAAATTT
CTTGCATTATTATCAGGAAACTGAATTATTACTTATCGTAAAACCTTATCTCCTTCTTCCTCCACATTTATAACCCTAGA
TGAAATAAGAAGACCACAACTACCACAATAAGAAACATCAACCCTCTTCTTCTATCATTACTCAACTACTATCAACAACA
TCGCTATCTAAACTTAAAAGGATCATTGAAAGAGCTTAGGGTGAAAGATCATAAGTATGATTCATTCAAGACATATGATA
TGAGAATATGCATGACATAACATTATGTTGCTAGCCATTGAAAGTAAATCATGAATTCGTAAAGCTGAGAATACTATAAA
ATACGAGTGTCTATATGAATAGGTTCATATCATGAGACTGATATTCATAACTTTATGGAGTAAGATTGAAATCAATGGGC
TAAAGGTTTTGCCCCTCATTTTGGGAACTGAGCCATAAATGTGAATCTCTATGAAGTGTATGAGCATAGGTCATAAACAC
AATTCTAATATTAGAAACATCAATGGAATGAATGAACTTTGAGGAATACACAAGATTATGAATGGATTGATATATCCCTA
AAACTCTACTCAACACATCACTATCTGATTCTCCATACTTGACTTGGTTTCTGATCTTATCATTTCCCCCTTAGGTCTAA
AGTAGACACGTTAAAAACTATGGATTAATTTCATCTTCTCTAAACTGGTCTACATTAGATTTACTCTAATACTGAGTAAC
TGCTACTCTCATTGCTACTAAATTCTCCATGTGTAGGTACTAAGATTCCTTCTAAAGCTTCTTTATCATATGCTTCTCTT
AGCCTCTTCTCATTGGCTTATAAGGCCGCTTCATCTACCTCTTAAGGAAAAATAATTCTTACATCAGCCTATTCCATATT
GATAGATTAAATATATTATCTATGCATACATGAAAAATCATAAATTTAATTGGAACCTCGTCTGGCTACATACGATCTCG
GGTACACCCGTTAATNNNNNNNNNNNNNNNNNNNNNNNNNNNNNNNNNNNNNNNNNNNNNNNNNNNNNNNNNNNNNNNNN
NNNNNNNNNNNNNNNNNNNNNNNNNNNNNNNNNNNNNNNNNNNNNNNNNNNNNNNNNNNNNNNNNNNNNNNNNNNNNNNN
NNNNNNNNNNNNNNNNNNNNNNNNNNNNNNNNNNNNNNNNNNNNNNNNNNNNNNNNNNNNNNNNNNNNNNNNNNNNNNNN
NNNNNNNNNNNNNNNNNNNNNNNNNNNNNNNNNNNNNNNNNNNNNNNNNNNNNNNNNNNNNNNNNNNNNNNNNNNNNNNN
NNNNNNNNNNNNNNNNNNNNNNNNNNNNNNNNNNNNNNNNNNNNNNNNNNNNNNNNNNNNNNNNNNNNNNNNNNNNNNNN
NNNNNNNNNNNNNNNNNNNNNNNNNNNNNNNNNNNNNNNNNNNNNNNNNNNNNNNNNNNNNNNNNNNNNNNNNNNNNNNN
NNNNNNNNNNNNNNNNNNNNNNNNNNNNNNNNNNNNNNNNNNNNNNNNNNNNNNNNNNNNNNNNNNNNNNNNNNNNNNNN
NNNNNNNNNNNNNNNNNNNNNNNNNNNNNNNNNNNNNNNNNNNNNNNNNNNNNNNNNNNNNNNNNNNNNNNNNNNNNNNN
NNNNNNNNNNNNNNNNNNNNNNNNNNNNNNNNNNNNNNNNNNNNNNNNNNNNNNNNNNNNNNNNNNNNNNNNNNNNNNNN
NNNNNNNNNNNNNNNNNNNNNNNNNNNNNNNNNNNNNNNNNNNNNNNNNNNNNNNNNNNNNNNNNNNNNNNNNNNNNNNN
NNNNNNNNNNNNNNNNNNNNNNNNNNNNNNNNNNNNNNNNNNNNNNNNNNNNNNNNNNNNNNNNNNNNNNNNNNNNNNNN
NNNNNNNNNNNNNNNNNNNNNNNNNNNNNNNNNNNNNNNNNNNNNNNNNNNNNNNNNNNNNNNNNNNNNNNNNNNNNNNN
NNNNNNNNNNNNNNNNNNNNNNNNNNNNNNNNNNNNNNNNNNNNNNNNNNNNNNNNNNNNNNNNNNNNNNNNNNNNNNNN
NNNNNNNNNNNNNNNNNNNNNNNNNNNNNNNNNNNNNNNNNNNNNNNNNNNNNNNNNNNNNNNNNNNNNNNNNNNNNNNN
NNNNNNNNNNNNNNNNNNNNNNNNNNNNNNNNNNNNNNNNNNNNNNNNNNNNNNNNNNNNNNNNNNNNNNNNNNNNNNNN
NNNNNNNNNNNNNNNNNNNNNNNNNNNNNNNNNNNNNNNNNNNNNNNNNNNNNNNNNNNNNNNNNNNNNNNNNNNNNNNN
NNNNNNNNNNNNNNNNNNNNNNNNNNNNNNNNNNNNNNNNNNNNNNNNNNNNNNNNNNNNNNNNNNNNNNNNNNNNNNNN
NNNNNNNNNNNNNNNNNNNNNNNNNNNNNNNNNNNNNNNNNNNNNNNNNNNNNNNNNNNNNNNNNNNNNNNNNNNNNNNN
NNNNNNNNNNNNNNNNNNNNNNNNNNNNNNNNNNNNNNNNNNNNNNNNNNNNNNNNNNNNNNNNNNNNNNNNNNNNNNNN
NNNNNNNNNNNNNNNNNNNNNNNNNNNNNNNNNNNNNNNNNNNNNNNNNNNNNNNNNNNNNNNNNNNNNNNNNNNNNNNN
NNNNNNNNNNNNNNNNNNNNNNNNNNNNNNNNNNNNNNNNNNNNNNNNNNNNNNNNNNNNNNNNNNNNNNNNNNNNNNNN
NNNNNNNNNNNNNNNNNNNNNNNNNNNNNNNNNNNNNNNNNNNNNNNNNNNNNNNNNNNNNNNNNNNNNNNNNNNNNNNN
NNNNNNNNNNNNNNNNNNNNNNNNNNNNNNNNNNNNNNNNNNNNNNNNNNNNNNNNNNNNNNNNNNNNNNNNNNNNNNNN
NNNNNNNNNNNNNNNNNNNNNNNNNNNNNNNNNNNNNNNNNNNNNNNNNNNNNNNNNNNNNNNNNNNNNNNNNNNNNNNN
NNNNNNNNNNNNNNNNNNNNNNNNNNNNNNNNNNNNNNNNNNNNNNNNNNNNNNNNNNNNNNNNNNNNNNNNNNNNNNNN
NNNNNNNNNNNNNNNNNNNNNNNNNNNNNNNNNNNNNNNNNNNNNNNNNNNNNNNNNNNNNNNNNNNNNNNNNNNNNNNN
NNNNNNNNNNNNNNNNNNNNNNNNNNNNNNNNNTCATAAAACTTCAGTCCTTCGGAAGGAAGGAGACCTCACTCAAAAGC
TGATGAGCGGATGAAGTGATTTCAACATACTCTTGTTGAGGATCCTAAGAACATGTATCTACATCATTAAAAGATGCAAG
TCGAATGACATCAATTCATTGAATTTACGAGCATGTAATATAGTTGCATGACAAATAGTTGAATGAAAGGACTACAATAG
ACATAGTTATATACTCAAGTGAATGTAAAAAAATAAAGAAGTGAAATCATTTAAAACTTTACAAAAACACGTACTCATCT
CTGAAACTCAACATACGAAGTGATATAATAAAAATAGAGTTTTACTTTTATTTGGGAGATTATCTAACTGACAACCATCA
CTATGAGCTACATGATGATACACTGTCTCGCCCATGCTACCAGAACTATCCTATACTTTGTCGGGGTATAGAACACATCA
CTTAAAATAAGCAATAAGGATTCACTTAAAAAGTATGATCCTTTACCCATGTCACCATAAATGGTTTATGAGGATTTGAG
TTGTCTGAACTCATCCCCATATCGGTGTTCAATACTACTCCCAATAATATATACTTATGTTCAATGTTTAAGAACATACA
CTTCCTCTAGTTTGAGATAATTTCTCAAACTATCCTCTTAAAAGAGGTAAATGCTCAGAAATATCTTTGAACTCATTCAC
TCATTTGGAAATCAAAGTTTCTCTTTTCTCAATGTAAAAATTGATACCTTTGGGAATACTTAGTTCCGTTATACTCTTAC
TCAATGCATATTTGAAAACTCTTTCTCAAAAATATATCAAAATCTTATTATGATATGATCATTGATGAATCGGGAAGTCA
TACTACATAAACATTGATGGCATATCTAGATAACATATTGCCTAAACATTTATGGCATACTCGACTGCCATACTAATCAT
GTTTAAAAAATTCTTTCTCAAAACTAATCTTTACTTCCTCAAAAACTCAGTTTAAAACTCAAGTGTTGGCTTTAAAAAGC
TTCTTAATATTTATAAATCAACATAGGGTTCATGCTGAAATATAGATATGAACAAATCAACTCAAGGATCTCAATTACAA
TATAGAAACTCAATACTCAGAACTCAACGATACTTCTCATCTCAAGAATACTCAATTCATAGTGTTTATGTTAAAATATA
GACATGAACGAATCTATTCAAGAATTTTAATGCATAAGACATAACAATTCAATAATTAGGAATAGAATTTCAAAATGAAT
GAGGAACTCGAGAACTCAAAATCAAATAATCTCAAGAATACTCAATTCTAGGGATAGAAACCTAGATTACTCTTTTACTA
ATTTGAAAGTAGACGTAGGGCATGAGGACGAACTAGTCCAACACTATGATAGCCTTACATACCCAAAAGAACAAGGTTAT
TAAAGAATCTTGTAAAAGAACTTGATTAGAAGCCTTGAAACCCTAGCTTGAAAGAGAACAATCAAGAAAACCTTTCTCGA
GATTCTTGAATTAGTTTCTTGAAATTTCTATGGCCAAGAGTTATAATTTTCGTTAGTGATTCATAATTGTATGGAGGAAT
TTGAGTTGGAAAGAATGGAATTCTTGGACAAGCACATTGAAGAAGAATCTTGAAAATGATTGAAGAAATCTTGAATGAAG
GTCTTCTACTTTAATTTTTCCTTAGGGTTTTGTCTTAGGGTTTGAGACAGAAGAGAATGGGGGATTAAGAGATGAAAATC
TGATTGTTTTGAGTCTTTAATTAGTCAATAAATTTGTTTAGGGTTTTCTTAGAGGTAATAAAACAAAAATGACCCTTTTT
AATGTTTTTTTGCCGGCTAATTTATCACTGCACTGTATCAGATTACTAAAATGGTCATATTTTTTACTCAAAACTCGGAT
TGTTGTGAAATTGGAGATGTTGGAAAGAAGAGTCAAATACCTTTAATTTGATATGTTAAGGGCGACGTAACTCTTTGTAT
TCTAAGAGATATGATCGTTTTAAGTTGACCCAAGTAGAATCTTACATCAAACTTAATCGGTATGGAAACTTTCAACTCAA
CTTTGTGCTAGGGGATTCTAGTGTCCTTAATTTATATCCAAATTCACTCCCACACTAAAGAATTGACCTTTACAAATATG
ATAAATTTAAGAATCGCCAGTATGATCTTATTCACATATGAAGAATTGTTTGGGTCTTAACTTAGAAATTTGTTAGAAGT
TACATGGCGCAATGGGGGCGCATCACCCCAGCCCCTCTGGCGCTATGGGGGAGCATCGCCCCAGCTCCTCTGGCTCTATG
GGGGCGCATTGCCCCTGCCCGAGCCCAGAAAACCTGACAAACTTTCTATCTCAATTTCCAGCCTTATCTCCTCTAGATCG
AATGATTTCCTCCAAATTCTCCTAGATTCATAAACCAAACACCATTCCAATGAAAACCCACACGAAATCCCTCAAGAACA
ACACTCATTCGTAAGACCCTCACCTCAAGAACTCAACAAGACTCCATTGTTAAACAATGAAGCAAAAACCTCAAGAACTT
CTCAAGAATTTGATAATTAGACTTCAAGAATGAATCCATGGTAACAGTTAACATGATTGGTGTGAGGGAGAACAAACCCA
ATGCTATGAAAGCTTAAATACCTTGAAGGAAACAAAGTTCTTGGCAAAAATCCTCGAAACTTGATGAACGCTTGAAACTT
TCATCTTTTTATCCTCTTCAACTTTGCCCTAATCTTCTAAATGCATTCGGAATGAATAAAAATTGACTTAGTCTGATTAT
ACCCCTTAACTTGGGTGGGTAAAACGTGTTAGGCTAGTGGGGTAAGGAAAAGACCAAAAATACCCTCCTTAAAATGGATT
AAAAAATGCCTAAATTAGAGAGGCTGCACTGAAATGAACATAACTCCTTCATCCGAACTCAGAAATTTAGCAAACTCAAC
GGCGTTAGAAAGAAGACTGGAAAAACTTCGATTAGATACCTCATGGGACACCTGACTTATTATGTACTGAAAGTTATGGT
CATTTCAAGTTGACCAAAGAATAATCTCATAGAGAAATTCAATTGGAACGAAAGTTTCTAACTCAACTTCATGCTATGGA
ATTTTAGCTACCTTAACATCTAAGAAAATTTTGAATCACTCGGCACAAATCTTATTCACCATAAAGAATGACTCGAGTCA
TAACTTAGAAATTTTTGGGATGTTATAGAACTAAAAAATGAAGATGAGTTAGGAAATAGTCAATTGTAGTTACTAATGCA
TAATAATTTCAATTTGAATATTTTCTACTTACAAAATTGATTTCAACACATGTAAACTCACCTCGATATTCAAAGTGAAG
AAGGATTTGATTCTTATTTAATGTGAATCATGAATTAGTATACATTGAGGCAGAATTCTGTAACTGTCTAATGTATATGT
CTTCAAATTGAATGTATACACAATTGGTATTATGTATATGCAGTTGAAAGTATGTATACAAATCTAATTTTATTTTTTGA
AATATTTTATATAAGGTAATGTATCTATACACATCAATATCTACAAATTATACTTATGTATATATTATTAATAATGTATA
CAAACAAAATGTAAGTAATGTATACATTATAGTGCGAATGTATACTCAATTAAATATAAACTTAATAACATGTATTAAAT
TGAACACATACTTATTTAAGTAGATTTCATGTTCAGCACATACTAGAGGTATATTTAATATATCTTGGACGCCTTAATAT
TTGATCAAATATATTTAACTAAATACACAAACAAATCTATAGTTATTTATACACTAAATAGATGTATACTGTATTTTATA
TTTAATATATTTATGGATTGAGATTCTCACTACAACTTCTAGCAAACAATTGAGAAAAATAATGTAACACCCCGGAAAAT
TTTTGAACTAAGACTCGAACCCCTCTTCGTTGTGAGTAGGATTTTACCAAGGAATTTAAAATTTCTTAAGTGTTAAGGTC
AGGTCACTAGATATAGCACCTTGAATTCCAAAAAGAATTAAAGAGAATCCATTCAAGTCATTCCTTAGTTCTTTTAAGTT
TTAGGTCAACTTTAAACGACCATAACTTTCGGTACAGGATGAGTTAGGAGACCCATAAGATATCAAATGAAAGATCTATG
AGTCCTCTTTCCAACCCCACTGAGTTTGCTAATTTTTGAGCTCGTATGAGGGATATATGCCCTTTTGAAGTGAGGCTGTC
CATTTAAGGAAAGTTACCCAAAAATATGAGGGGTATTTTGGTCTTTTCCTTACCCAATCAGATTAAACAAAATATGGTAA
TATTTAGGGGTCTAAACTGATTTGGTTCAGTTTTCTCAAATCCTAATTACGCTTAGGGTTTTAGAAGAATGTTCAAGAAG
AGAAATGAGGAAAAAGTTCAAGGTGTTCGTAGAGATTTCTTGCAATCTTCGAGGGGTTTTCACCAAGGATTCAATCCTAA
GAGGTATGTAAGCTTCTATAGTGTTGGGTTTATTCTCCCACACGTCAATCATGAGTTTCTTTTACAAATTTCATCCATGA
GATTGAGTATGTTTATAGTTTTGTTGAGTTCTTGAGGTTTTGTGCTTCGTTCTTTGATAATGAAGTTCTTGAGGTGAGAG
TTGTGAATGAGGGATTATTTTGGTAGGTATTTATTGGGATTTTGACCAAAGATGTTTAGTATATGAATCTAAAAGAATTT
GGAGGAAATCATTAGAGTTTAGACGAGGTAGGGCTGAAAAATTGAAGAGGAAATCTGTCGAGTTTTTCTTCTGGAACATG
GCTGGGGCGGCGCGCCCTTGTTGAACTTGAGGGGCTGGCACCCTGCGCCTAGAGTACGCCCCAGACCAGCCTCAGTCAAC
TGAGATTTGGCGCGGTGCACCACTGCTGCGCCAGGGACCTCAAGTCCTTTCCGCCTCCCTTCTTCGTTCCATATTCGTTC
TTTCACAACATGTCTTTGTTCTCTTACTGATTTTTACTATCTAAACTACATCTAATCATCAATAAATCATATATATCAAT
TCATGATCCTTAAATTCATAATTCAAATTCAAGGAAGAGTTAAGAGTAAAGTTTGAGAAAGTCCATTTGAGTTTTTTTGA
GGAGTCTTCTACAATAACTTATAAATTATTTCAAGACTCAAGTACGTGAGTATGAGAATGAGGAGAATGTATTCATGAGT
CTATATTATCATTCAAATCCTTGAGTCGAGTTAAGTCATTCTCATAATTCCGCATGAACTCCACAAATTGAGTATCTTTT
AGAGGAGTAGTATCTTCTAGTTCTATGTTCTTGAGTATTGAGTTCCTAATACTTTTTAAAAATAGTATTTCATAATTTTG
GATTACTATATGTGTCTGGATCTTCCACAAGGAGATCCTTGAATTGAGTGGGTCATGCCCTTCCCACATGAATCCTATGA
GTCAAGTATTCATGAGATGATTAGTATCATTGAGTCCTTGAATTTTATAGTCATTGAGTTTCGAGTATTGATTCTATATA
TGGTTATTGAAAACCTTGAAATGAGTCGTTCACATCCATAATTCGGCATGAACCCTATTTTTAGAAGTCTTTTACAATTA
TTCATAATTTGTTTAAAGGTTTGAATAAATGAGTATGAGGAAGAGTAGAGTCAACTTTAATTTTCTTTGAAATGAATATA
TGGGAACTAAGTATTCCCAAGAGTAAATGTTTTCACATTTAAAAGAGGAGGAAACTGAGATTTCCAAAAGAGTTTTGAGC
AGTTTGAGTACCATTTATTTTAAGAGAAAGAATTTTTGAGTAATAATCTCAAAACACAGAAAGAGTTATGTTTTCTTTAA
AACATATGAGCTAAGTATATTTTTGGGAGTAGTATTGAGCACTGATATGGGGGAGAGTGCTAATAACTCACAACCCCCAT
AAACCGTGTAGCCAAAGTGGGTAGAAAGGGTCATACTTTATAGATGATTCCTTATTGCATTTTAGCATATACTAGTGGAT
CCACTTAGTTAGTAGGTACTATACCCCGGCAACATATATGATAGTTCTGGTAGCGTGGGCTAGACGTTGTATCATCACAT
AACTCATAGTGATGGTAGTCAGTTAGAGAATCTCCCCAAACAGAGTTATTTTGTATCTTTACATACAAATAAGAGTTATT
ATTCTATTTTCATACAATTGAGTTATTATTGTATTTTTGCATACAACTGAGTCATTATACATTGTTTTAAAAGCTTTTTA
GATATTGCATCTTTTATTCACTACAAAAAACGCGCGTATTAGCCACGCAGGAAACCGTGACTAAATGGGACTCAAACCGT
GGCAAAGTGCACTTTGCCACTGTCCTTTAGCCACGACCGCAAGCGTGCCCATAACGGGCGTCGCGAGCACGTTAGCCACG
GTTTTGGCATCCGTGGTAACATTTATTTAACCACGGTTTGATTAATTATATCCACGGTCGTTGCATGGGTAAATAAGGCA
TAGTCAATATGAGGAATTATACATTAGCCACGGTTGAACCGTGGCAAACATAAACTTTTTTTTAAAAAAAAATTACAATT
GTTTCCCAGCATTATGCTAGTAACAATACATTAATAAATAAGCATTCACTAATAACTATCATACACAAATTATATGGCTC
AAGATGAAAATGGACTAATTGCAAGAACTAAAGATACATTGGCATCCATATTTTTTGGCACCACCAAGGCATATAATATA
TCTCCAAGGTCTTTTCTTTCATTTCCCTTGAGCAGCAAGTTTCTTGATAGTTTCAAAAGCAACCATGCAACAAGTTAGAC
CTCACAGAAATGATAAAGCCCAACCAAGAAACACAAGTTAGATTCCTAATTTATGCACACAGCTGGATAAACCAATTTAA
ACAGATAGTTTTGCTCAAGGTGAACTTCTCATTGGCTGAATAAGATGCTTCATTGTCATATCCACAAGGTAACATGAGAT
TATATAAGCTGATGCATGTTGAGGCACCTACCTAATTGAAATATCAACAACAAGAAGATGTATACATTTACACAGTTGAA
TAGCTCAAGGCATAAAATTCGTAATGCTACCATATACAACCAAAACATATGTCGAACTAACATAGAAATTTCAGCAAGAA
CTCAACAAATCAGCAGAGAAATCCAAGATCAACCGTTTGACAAATGTCCAGAAGACAATATCAGATATACATTTAGAATA
AAAGATAAACAATCAAACAAGGAGACGAGTAGGCATACACCAATTTAAGGTTGCTGATATAAGCAACACTTCAGCAAAAT
TGACAATCATTTTCTCCCATTTCAATCAATTCACACATAACAGGCAAATTATAGAAGTAATCCTGAGAAAGAGGGTCTTG
GTTGTGTCATTTTTCTAGTTCATCTAAGTGGAGATACAATTAGAAACAAATTTCAAAGTGTTAATAACAAAATAATACCA
GATCTAAAAGAAAATAAAGCAGATCAGTATGAAAAAACAGAACTCTATAATACCTTGATCCCAAAAGGAGACATTCGAAG
TTGTGACCCGAATCAAGTAAAATTGAACCACCAAAAGATGTCTTAGTGGGATGCTAAAACCAAACATAAAAGCACTGGCA
GTCTCCAATCTGAAGCAATCAATAAAATCACAGTAACAATCAATAACAATCAAAAAATCAAAAACATATTAAAAGTACAT
GATGAATCTTTTGGTCTTAAAAATGCTATGACATTTTTATAATGGAGTGTCATTAGGGATAGAATAGAAGTCTAAGAATT
AAATACTAACTAAACACAAAGAAGTAACATTCTTTTTATAGGCGAACTAAAAAGGAAAGTAAGCCACATAAATTGAAATA
AAGGGAGTGGGTAATTTGGAATAATGGACACAACTCACTACCCTAAAATGGTAGTATTAGGAAGTTCCTTGGGTCAATTT
GGTTTGTTTCAAAATTACTAGTGTTTGAATTAACTATTAAGAAGGTGGTTTCAAATACCAGGAGGCTCAAGCGACCAATA
TTAAGAAACAACGACATCTTTGATACTCTGATAATGTTCTAAGCAGAGATAGTAGAAATTCACCTTCCAAAACATCCTCT
TGATCACTACAGCACCACAAATGGCCTCCCACCCCACCTCATGTCCACTCTAAAAAAAATGCCATGGACATGGCCCAACC
TAGTTTTCTCTATATTCTTAATACTTTGAAACTAGATTTGGTTATGCATGACTTTCTTCAGCTATGGTTTTCAATTATGG
CTGCCTCACTGAAAATACACTATGTTCTGTTCCTCACCCCTAGTGCACTCACAGGTTCATATCTTTCACATATTGGTAAA
AATAAACCTGTTTTTGAATACCATTTTCCATCCATTTACCTAAGAGATTATGAGTACAAGAGGAATAGACATGTTTGAAC
CAACTGAAGAGGACGAAGCTAATGACAGATTTACATATTCACATAGAAAAGTCAATGGATGCACATATGGATTATCTCAA
ATCATCTTGATCAAGTCGATCAGACAATTAAAATGAAAAGACATTGATTCTCTCTCTAATATAAATAATAAGGGCTATGT
TTATCTTATACACTCTTTTGTCAAACTTTCAAAATTTGCTTATTCTCAGTAGTTAAATGATTTTTGTATTTCTAGAGAGT
AGTGTTCTTTTGAGTCACTACTAAAGAATAGAAATTACTGATAGAAAATTTTGATGTTAAACAAGTTTGCTTAATCATAA
CGACATTGAATTATTGATGCTAAACAAGGCATTTGCTTAAGACAAGCATCAAAGCACTAATGACCTGTCCTAAGACTGAT
GGACTGGTTTCAGATGTTCATTTTGAAAGTACAGAATTCAAACTCAGGCACAAACACATAATTGAAGTTACCAGACAAGT
ATTCGCCGACATGGAGACGGATATCAAGGATAGAACAATGACCACCAAATGGGACTTTCATTGATAGTGAAGATAAAATT
TATCTCATAGAGCTCCCAATCAACTCCATTACACCAAGCATAATGCTCTCACCTTACAATAGTTTAGCAAAACGTATTAG
CAAAAATAGGTGAAAAATATATTAACATAACATACCATTTAGCCAGTGACTAATTAATCCCAACAAGGAAATGTAAAAAA
GAAGGTAAATAATAGTATTGTAGTATATGGTCAGTTAATTCAAAGCTACTAAGAAAACCAAAAATTTCAAATAGACAAGA
CCTAGTGATTGCAAACCTACTCACAAGCTCACTTAAATTCCCCTGAAAATCACATAGTTAGGATAATGTAACTTTTCCAT
CTAAGCCTAAATCCCAAGCTAGTTCCTCAAGATTACCCACTTTGCTTAATTTAGACCCATTTCATCAAAACATTAGACCA
TGGTTCAAGCAAAAGCAACAATATAAACAACATGGTATATCATAAACACAAAGAAAATACTAGGCAATTTATCACCATGA
CAAAGAGAAATAGCCAGCATCTGTTTTCTCCAAGCAAAACAAACAAAAAGTTTTATGTACAAACCCACAACAAGTTTTTT
CTAGCTTTTTCACTAAAGAACTGATTGAACAAATTGAAAACAATAACTACAAGTATATTTGCCTAAAATCCCACAACCCC
ATCAAAGGTAAAAGAAATTTTGCACAAAGAGAAACCCTCAAAGAAACCCATTGAAAATTGAACAAAAAATTAACTTGAAA
ATCTTGGATAGCATAGATTTGTTACCTGAAAATGATTTTACTACTTTCTGTTACTATTTGACGTAGTCGAATTTTAGAAC
GGTGAAGAAGTACTCCAGCTTTGTTGAGAGATTTGAGTGCTGGTTACTTTCTTCTCCATTTTGGTAAAAATAATAATTGG
TGGGAATGGTTAAGAAAGATGATGTAAAAAGATAAATATTGGGAAAATGAAAAAACAAAAGGAGGGAGTGAAATTTTAAG
TCCCGCCTGATTTTGCGACGATATTTTAGCTTCAACTTTTTACCCGTAAAGAATTATCATTTATTTTGATGATTTTACCA
CGGTTTGTCAAACCGTGGCCAAAAAACTGTGGGTAAGAGCCATTTTTTTGATAGTGATTGTTGCTTTATCCTTGAGTATC
TAGAGTTTAGAATCGTATTGTTGAGTTGAGCCCTATTTCTCTGAGTTGAGTTGAACTATGTTTCACAAAGTTGAGTATCT
TATTGTTGAGTTAAGCCCTATTTCTCTGAGTTGAGTTGAACTATGTTTCACTGAGTTGAGTATCTTACTTTTGAGTTGAT
CTCTATTTTCTCCGAGTTGAGTTGAACTATGTTTCATTGAGTTGAGTGAATTGAGAAGAAGTAAGTATGTTTCTTTTCCA
TCAGTTCAAGCTTATGTTTATGCTTTAGAATTCCCCTTACATGCTCGTACATTCCATGTACTGATTCATTTGTCCTGCAT
CGTTTCATGATGCATATACAAGCATTCAAGATCATCGGCAGGCGTTTCATTGAGGTCATGTGATATTCCAGTCAGCTTTG
GTGAGCCATCTTATATTCCGGAGGACTTCACCTTTTTCTTATAGTTAGTAGTTTTGAAATGTCGTGGATCTTGTCCCGAT
ATCCTTCTGTAATAATAGAGGCTAAATAGATAGACATAATTGAGGAGTTTCTATATTTACTTTTATTTTGTGTATTGCAT
AGACTTTAACAAAGGTTTAGTATTTGAGTTCAGTGAAATTTAATTCAGTTTTAAGCTCTTGTATGCTGAGTTAGTCTTCC
GCTTGTAGTCAGCCAGGATGAGGGTTCTCTTGGGGACCAACAATGGTTTTCGAGTGCCGGCCACGTCCAGGGTGTAGGCT
CGGGTCGTGACAAATAATTTATTGATAGTAGAGACTCGTAAGAACATCCTTTGAAAGAAGAATAGTCAAAATTAAATGCT
TTTGCTAATTTTAGGAGATTTATAATTCTAAATTAAGTTTTTATCGGTTTTAAGGACAAAAAATTGGAAGTTAAGAGAGA
GATGATAATAAATATTTTAAATAAAAATAATTTATGGTTGGAAGTTAGAAGAGAGAGATCATAAGAAATATTTTTAATAT
TTTAAATAAAAATAATTTATGGTTGGAAGTTAGAGGAGAGAGAGTAGGAAACAAATATTTTTAATAAAAATAATTTGAAG
AGAGAGATGAGTGTGAATAAGAATTTTCTTTCCTATTTTTATGGAGAATAGGCGTACGGCTATTATATGTCAATTCTTTT
TATACTTTTATTTGCTAAATATTTATTTGGCTAAAACATGCTAATTTAATCTAAGAGTTGTATATATGTGTCAATTTTAA
GAAAATGGCACGACATTAGAACTTATAGATTTAGTTGACAATAAATAGCCTAATTTATTTATTTGGTAAATAAAGTTTTT
TTAATATTTATTTGGCATTTAATAGCCATATTTATTTTTCTTGAAAACGGTTTTTATTTTAATTTTATCTCTCTACTTCT
TGACACGTTATTTTTATTTTTTTTCTCTCTCCTTGTTATTTTTCCATCATCAAATTCAAAATAGTTGCATAAAAATAGGG
AACAATATTTTTTGTATATATAAAAACATGTATTTCCAGCTTTTTTTTCTCCCTAGTTTTCTCTGTCTTCCCTTTTTCTC
CCTCTTTGAAGATTTAGTGTTTCTATTTTCTTCTCTAAATTATCTCTATTTGAGATCAATTGCAACAATAACTTTTCACT
AACCAACTCAAATAACACCAATTTTTTTATATTGATTGTCTGCATTTTTTTTTAAAAAAAAACTTAAGAGTTTTATATTT
TTTTTATCTTGTAGTTGGATGCAAGATTTTTTTTGTTGATGAATTTTTCTGTGTGTGTGTTTTTTTTTTTTTTTTTTTTA
TATTTCAATTGGTAAGAGTTGTTCATTCTCAAAAGAGAAATGTAGAAAGTAATGAAGATGTGTAGAGAGTGATGAAGATT
GCAACAACAATGTGAAATTCTTAGAGGAAATAGGTGAACTGGAAAATGAAGATGACTTTGGAAATCGTCAATTGTAGGTA
TTAATGCGTAATAATTTCGATTTTGAAAATTTTCTACTTATAAAATTGATTTCAACACATTCAATCTCACCTCGATATTC
AAAGCGAAGAAGCATTTGATTCTTATTTAATGTGAATCATGAATTCGTATACATTGAGGTAGAATTCTATATCAGTCTAA
TGTACATGTCTTCAAACTGAGTGTAAACGCAGTTGGTATTATATATATGCAGTTGAAAGTATGTATACAAACATAATTTT
ATTTATTGAAATATTTTATGAAGGTAATATCTATACACATCAATATCTACAAATTATACTTATGTCTACTAATAATATAT
ACAAACAAAATGTAAGTAATGTATACATTATAGTGCGAATGTATACTTAATTAAATATAAACTTAATAACATGTACTTAT
TTGAGTAGATTTCAACGTTCACCACATACTAGATGTAAATATAAATATATATTGGACGCCTAAATATTTGATCAAATATA
TTTAACTAAATACACGAACAAATCTATAGTTATTTATACACTAAATAGATGTATATTATAGTTTATATTTAATATAAATA
TGGATTGAGATTCTCACTATAACTTCTAAAAAACAATTAAGAAAAATAAATTATTGATAGTAGAGACTCATAGAACATCC
TTTGAAAGAAGAATAGTCATAATTAAATACTTTTTGCTAATTTTAGGAGATTTATGATTCTCAATAAACTTTTTATCAGT
TTTAAGGAGAAAATGATTGGAAGTTAAAGGAGAGAAATGATAACTAATATTTTAAATACAATAATTTATGGTTGGAAGTT
AGAAGAGAGAGATCATAACAAATATTTTTAATATTTTAAATAAAGATAATTTATGGTTGGAAGTTATAAGAGAGAGGTGG
TAACAAATATTTTTAATATTTTAAATAAAAGTAATTTGAAGAGAGAGATGAGTGTGAATAAGAATTTTTTTTCCTATTTT
TATGCAGAATAGACGTACGGTCTATTATTTGTCAATTCTTTTTAGGCTTTTATTTGCTAAATATTTATTTGGCTAAAACA
TGCTAATTTTATCAAAGCGTTGTATATATGTGTCAATTCCTCAAATTCGGTTTAGGCTAGTCCGTGGGTCAAAAGCTATT
TAATTTAAATTAAAAACTAAAAGATTATAAATATATAAGTAAAACTATAAATAGTGTTTACTAAATAAGTCTTTGTATCT
TATACAATACTTTACTTATTAATCATTCAATCATAATCACCAAGTGTTCAAGTTGCACTCATAAGTGCGATTTCATTTGA
ATATAAAATTAANNNNNNNNNNNNNNNNNNNNNNNNNNNNNNNNNNNNNNNNNNNNNNNNNNNNNNNNNNNNNNNNNNNN
NNNNNNNNNNNNNNNNNNNNNNNNNNNNNNNNNNNNNNNNNNNNNNNNNNNNNNNNNNNNNNNNNNNNNNNNNNNNNNNN
NNNNNNNNNNNNNNNNNNNNNNNNNNNNNNNNNNNNNNNNNNNNNNNNNNNNNNNNNNNNNNNNNNNNNNNNNNNNNNNN
NNNNNNNNNNNNNNNNNNNNNNNNNNNNNNNNNNNNNNNNNNNNNNNNNNNNNNNNNNNNNNNNNNNNNNNNNNNNNNNN
NNNNNNNNNNNNNNNNNNNNNNNNNNNNNNNNNNNNNNNNNNNNNNNNNNNNNNNNNNNNNNNNNNNNNNNNNNNNNNNN
NNNNNNNNNNNNNNNNNNNNNNNNNNNNNNNNNNNNNNNNNNNNNNNNNNNNNNNNNNNNNNNNNNNNNNNNNNNNNNNN
TAAAACTGATTGCACAACTATACACAAATTTAAAGTGATTTAGTATTTTTAAAGTGAATTTAAATATTATAATTTTTGAA
ATGAAGTTATTTGATGATGTTAAACTAATTGAATTTGCATTCAAATGAAGACCAAGATAAAGATGTTAATTAAGATACCT
TATCATAAGCAAATCTAAATGTGTTTGAAATATTTGATGTTTAATATGCTATAAGTTGTGGTAGAATTATGTACTTTCAT
ATAATTATATATTAGAAGTGTTAACAAATTGACATACTTATTATAGGTTTGAATTAAGATTGAAAATGTCACACCTCGAG
GCTACTCCCTCGACGTAAACACGGGACCTAGGATCACGAGTGACCCTAAGCTAATTCTTAGGTGGCATATCATATGCATA
CTAAGGATAACAGAATAAAGAGATACTATGCGGATGCTAAAACATGAGATAACTGAATGTGGGCAATACCCAATCCTGAT
CTGAATAAATATAAAGCTTACTAAGAGTTTAGATACTGAACAATCACTCAAAAACTAAAGCTGAGTCTAACAATGTGTCT
GAAAAGCCTCTAACTGACTAGAGTTGCTGGGACATGCCCCCAGCTAACTCTAGCAAAATTGAAAACTGAAAGTAAAGACT
AATATGAAAAACATGTCTATTTTCCTCGAAGTATGAGGACTCACCACTGAAGCTGCTCAATACTGATCGAGAACCAAACC
GATCTATGCGTGATCTGGACGTTGAATACCTGAACCTACATTATGAAAGGATGTAGCGCAGAGTATGCGTCAGTACTTGG
AATGTACTAATCATGTAGGATATAAAATATAACTGAATAAATACATAAACTGAACAAAGCACAACTGAGCAATGATACAA
CCTGAACAAGAGTATACAAACTGAACATAACTGAAATGCAGAGCTAAATGCAATGACCAAGTATTGATTATAAACATAAC
ATGCTGAGATTAAATATTGAAGTATAAAGTGAAAACCTGGACAGATGCACAAGAGTTTGACTGTGGGAGCTTCTACTAAT
CGACATAAAATAACGTGAGCTAAACGCGGAGTCCAGTATATACGCCCCATCGAGAGGACCCAATATACCTTGCTAGGGGT
ATAAATGCATGACTAGTGTGATCACTAAATCTGATGCCCATATAGGGGACTTATAAACCTAGGGGCACGTAGTTCTGGGA
CTATAAGGGTATGCTGAACCCTAGTCTAACTCGGTGTTAAGTCTACTCCCAACTATGAGTGAAATTCTAAATAGCTTAAA
ATATTGACATGCAAAATCTGAGAATGTAATAGTTATACACTGACAATGTGACATTCAAAAACTGAAGCATGATTATCTAT
TTTACTAACCTAGCAAGTGTAATTCATGAACTAAGAGAATCTACACCGCTAGGGTTCTGAGTTTCATGCAAAGAACTAAA
CAACGATTCCACAAAAACATGATAATCTGATTAGGAACACTATAACAGCTAAATCACAACAAATATCTAAAGTTGCTAGA
AACCCTAGGTCTAAACAAAATATAGGGAATCAATAGTCTTACTGAATTGTAGGGACCTAGTGAACGAAAGGAATCCACTA
GTGAAATCCTACATACCTGGTGACGAATTTCATGGAAAAATCTTTTGATTTCGGGGCTAGAACTAAAGAAAACCTGCTCC
GTGTTCTTGAGAAAGCTATCGTCTCTTTTCTCTTCCTTTCGATCTAAGCTTGGTGAATTTTGGACAATAATCGTTTTGGG
TAAGTTCTTACTAAATTAGTAGGCTTAAACTGAGTAAAACGATGTAGTTTAAGGGTTAAACAATGTAGTTTAGGTGTCCA
ATGCATAGAGGTAAAGACTAAAATGACCCTACTTAAATTCTGGTGGGGGCCTTCCACAGACCCTATTACGAACCGTCAAA
GGGACCACGGCCCGTCAAGTGGGTCGTGGTCCTTAGCCAGTGACTACTAGTTTTGGGTGGCCCAACCACGAGCCCTACCA
CGGCCCGTGTGAAGGATCACAGACCGTGAAGGTCACCGTGGTTCTTCACTTGGGCTGGGGTTTGCTGGCTCTGGTTCTCG
AACGCCACAACAGCCCGTCATCAAGACCACGGCCCGTCATTAAGACCACGACCCTGAAGGGATTCGTTGTCTGATGCCTG
AGCCTGGTGAGTTTTGCCTAGCTTCCACGAGCCTCCTTACGGCTCGTGTGGTGGTCCACGACATGTGAAGGGTCCTGTGG
TCCACTATTTCTGGGTGGGTGTAAACCACGGGCAGGTTGACGGACCATGGTTCCTTTCATGGTCTGTGAACCCTACCGTG
GTTCACCAATTTTCTATTGTGTTGGTCTTATAAGTTGGAAGGTGTTACAATATCTACCCCTTGGGAACATTCGTCCTCGA
ATGAAGTCTAAACTAGCTAAGTATGGAGGGAAAGAGCTGCAAACCCTACCACTAAGTACTAGAAACTGATATCTAACTGA
ACTGGGTTCCAAGAACATGCAAATATGCTGAAATGCAAGAACAACTGAAGGAACAAGATACTAAAACTGAATTTACGTAA
GAGTAAACTAAGAAACTGGAGAGGAACTATTACCTGAAGTTGAAATGGAATTTGAAGGAAAGAGGTGAGGATACTTGGCC
TTCATGGCTGCTTTTGCTTCCCAAGTAGCTCCCTCTATGAACCGACTCTTCCACAAAACCTTTACTGAAGCTACTTCCTT
ATTTCTCAATCTACGAACTTGATGGTCAAGGATCTCAACTGGCACCTCTTCATAAGCGAGACTATCCTTCACATCCACAC
TCTGTAATGGTACTATTGATGCCGAATCACCCACACACATCTTCAACAAGGAACTGTGAAAGACTGGATGAATCGCTTCT
AGTTCTGTTGGCAACTCTAACACATATGCCACATTACCAATCCTTTTCAGGATTCTGTAAGGACCTACATATCTAGCACT
GAGCTTCCCTTTCTTGCCAAATCTCATCACCCCATTCGTAGGTGACACCTTTAGGAAAACCCAATCATCGATTTCAAACT
CTAAATCCCTTCTCCTCACAACTGCATAGGAAATCTGACAACTCTGATATGTCTTTAGTCTATCTCTGATGAGCTGAACT
TTTTCCATAGCTTCATGAACCGAACAAGCCCAATCAATGTTGCTTCACCTACTTCAAACCAACCAATTGGGGACCTTCAT
CTACGCCCATATAGTGTCTCATAAGGAGCCATATGAATATTGGAATGGTAGCTATTATTATAGGCGAACTATCTAAGAGG
TAGGTGATCACCCCAACTACCCTTGAAATCGATCACCCAAGGTCTCAACATGTCCTCTAAGGTCTGAATGGTACACTCTG
CCTAACCAACTGTCTGTGGATGAAATGTTGTACTGAGATTTACCTGAGTACCAAGACCTCTCTGAAACGATTTCTAGAAA
TGAGAGGTAAACTAAGTAACTCTATCTTAGATGATAGACAAGGGAAACTCATGTAACCTGACTATCTCATTGAGGTAGAG
CTTGGCATAGTTCTCTGCTGAATCTGCAGTCTTGACAGCCAAGAAGTGAGCATACTTAGTGACCTTGTCCACTATTACCC
TAATTGAGTCATGTTGTCTGCAAATACAAGGTAAACCCGTAATGAGGTACATGTTTATCACTTCCCACTTCCATGTAGGA
ATTTTAATAACTTGAGTCATACCTCGTGGTTTTTGATGTTCTACCTTCACTTGTTGACAATTAAGACACTTAACCACAAA
GTCTGCGATGTCTCTCTTCATGTCGTTCTACCAAAAGACTTCTCGCAGATCACGGTACATCTTAGTGGCACATGTAGGAA
TATAATATCTGGAATTATGGGTTGTTTTAAGGATCTGCTGGCTCAAGTCACTCACATTTGGAACACATAAAATTCCCCTG
GTAGCGAATCACACCATCACCCCCTTGGGAGAAAACCTTAACTTTCTGCTAATGAATTGTGCCTTACAATTGAAGTAATA
TAGGATCACTGTCCTACTTCCCCTTAACATATGCTACCAATGAAGATTCTGATCCATTCTGAACTATCACACAACTACCT
GATGTGTCCGTATGGCAAACTCCTAAGCGAGCAAGCCGGTGAACATCTTTGACTAACTCTTTCTTTTCTTCCTCAACATG
TGCTACACTACCCATAGACAGTCTACTGAGAGCATGAACCACTACATTGGCCTTACCATGATGGCAAACACATTCATGTC
ATAGTCCTTGAGGAAATCAAACCATATCCTCTGACGAAGATTGAAATCTTTTTGGGTGAACACCTACTGG
>mtp_1000.scaffold_3
GTCCCTTTACAATAGAAAGTCTAACAAATGTCTATTACATGAAAGAAATGAAACATCAAAGTACTTCTCCTCGAATCTAT
GAGGACATACCAATAGTCTTGGAAGAACTCAATCCTAGCTTCAACTAGAGAGAATCAAATCGAGTGTCAATCCCTACACT
TTGGTAAAAATGGAGAAATATGGGTTAGCACATTTAATGTACTAAGTATGATAGCCAGGCAAAAACATGCTTAAAATGAA
CATTTTATTTGAAAGTCATGCATTGATGCCAATTTGAGAAAACTTCATGAACATAAGTATATGAGGCATAATATACAAAC
ATAACCAACATACAAGTCATTTCATCACATTAGAACATAATCAACATATAAGTCATTCCTTCACATTAAGTTTTCACCTT
AAGTGACCCTCAAGCTATACTTTGTGCAATGTATGAATAGTGTCTCATACCACCATCCACACTAATTACCACATCAAGGC
CAACAAAAGTGAACTTACCATTCATCCTTTCCATCTTTACACAATACTCATATATAAGGAACATAGACAATTCATAAATC
AAATCATCACATTAGGACAATCATCTAGGGCAACCCTAAGTCATACTTGTGCAATGTATGAATAGCATCCCATACTACTA
CTCACACTAAGTACTCCTTTAAAGCCACCATAGACACGACACATTCAAATTCAATAAGTCATGACAAGGAAGTAACTCAT
AATACAATCCAAGTAAAGCATGCATCATTACATTAAGCATCGAAATCAGCATTTTTCATTAGCTTCATTAAGAGCACATT
CATTCATTAACATTATAACATAAAGGAACACACCATGACTACTCTCAAAGCCTACTTCTGCAATACATAGATGGCATCCC
ATACTATCACCGATACTATGTAGTGCATTCTTGAGAAACCATAGTTCATTAACATTTTTTGAGGGGGTAAGCCTTAACCG
ACATAGACCATGTGAGCAATTCATGGAATCCTAGTGCAACCCACACCGGATAAGGGATTCCTACTTGCCTAAGGTAGGAC
CATTACATTTTAGCTTAGGTGGATCCACTAGCTACACCTATGTGGGCACATAGTTATTGGATAGGGAGATTTCTACTAGA
TACCCTACCTCAACTTACGAATAAGCATCCATCTCAAGAGATTGTTACTAGATACCCTGCCTCAACTCTCGGATGTGCAT
CCATCTCAATTCATATCCACTCAATGCTTAGCATTATTCCTCACGGAGTACTTAACATTCATTACTTCAGTCATCATTAT
GGGATAAGAGATTGTTATTAGGTACCCCGACTCAACTTCCGGATGAGCATCCATCTCAAACCAAACATTCATTTATTAGA
TAGCTCATAGATTCAAAGAAGAGAATAACCTTTCAACTAAGAATCCCATATTGTGAGAAAGTCAGTTCACAACATGTCAT
TATCATTCATTAGAGTACAATTGAGAATAGCCTTTCAATCAATACTTCATCATTCACATAATCATATAAACTTCATTCAT
TCGTCATTCATGAATGTGTGTATGTGAGATTAACCTTTCACATATATCATCATCATTCATAAGTGTTAAATTTAGAATAA
GCTTTCAATACTAACACAATTACATTCTAAGCATGATCATAATGCATTCATTGAGATCACACACATATACATCACATCAT
AACCATACATAATCCTTCATGAAATTTCCCTTTGGGCTGTGAATCAATCTCAACCCATAAATCTAAGATACTACAATAGA
TAAGTTAATTAACATGATTCAATAACTAATTCAATATAAACATAAACAATACACCAACTATTCATGATCAATCAATTCCC
AATCACAATTCACAACTTAAGAATTTGGGGGAAACATGGGTTCATAGAAGAAATTAACCATAATTCATCAACAATTCAAC
AATCCATTCATAATTCATCATATAAAACCTTTTGAAATCATTTTGGAATTGAACCCATGCATAGATTGAAAACTAGGGTT
TGTTTGGGGAACTTTGGAGACTTGAAGTCATCTTTGAAATTGGCTCCTTGAAAGAAACTAAGTAAAGGATGAAGACTACC
ATACCTTTAGAAAAGAATTCCACACGAAATTGAAGATGAAATATGCTCCTTGACCCCTAGACTTGACCTTGAACTTGCTC
TTCAATGGAGTTTCTAGAGAGAGATTATTTGTAGAGGTAGTTTCTAACTTTGGAGTGTTTTGAAATAATGAATTGAAAAG
GATGTTTTAATACTTTAAAACCCTTAAAATACCTTAGTTAATCAATAATAACCGTCCATTAACTAAACTAACTCAAAAAG
GAATTTACTAATCTACCCCAACACTTGGCCGAATTAACAACTTTTACAGGTGGTGGTGACTCACGAACCCCACCCATGGA
CCGTGGGTGGGTCCATGGGACGTACTGGCAAGCCATGGTTCATGGCTACAACTTGCTTCTTAGGGCCTTGATCCATGGAG
GCCATCCACGAGGCATGGATGGACTTACGAGGCATAGGTCCCATCCGTAGATCACCATCTTTTTGGCAGCTTTTTGGTTT
CTTGGGGTCTTGGGGGCTAGGCTTTAGGGTCCTCCTCAAGGACCCCTTGGTTGGTCCTTGGGGATTCATACCTTGACGTT
TAACCCCTCAACCTTAGCTCGGGAAGACATTCTACCACATGCAATCCCATTACAAACTCAATACACAATTGTTAGGCTCT
AGTTTCACTTACTAGATTTTCGGGTCGTTACATTATCCCCCCTTAGGAACATTCATCCTCGAATGAGACTTTAAACACTT
TAAGGGATAACGACTCAAGACTAGCAACCCATAATTCATGCAACATCATAAACAATGAACAAAACTAGGAGGAAACATCA
ACTCCACATCAATAAGCACAATGCAACACAAGAAAGTAGGAACTATATCTACAAACTCATTATGCATGAAAACTTCAACA
TTTCTCATTTCATTGGAAGAATTACCTTCTCCAAATCAAATCATCTCTTCATAACATCATTAGGCACATTATGCAATTTC
TCTTAAAAGTACATTTAGGCATGTTCACCAATCAACCTCATGAAGCATATAGACAACTCATACTAGATGCACATCATCAT
GAGGAACATAATTCATAAAACTCATTTTCTCATTTAAACATAAACTCATCAAGAACATGCATAATATAAGGAGACCATGG
AAATACATATTCACACATGAATCCAAAATATGAAACAATCTACAAGGAACTCTTAGTCTCAAGCTTGAATAGGAATAGAA
GGAAAAAGATAAGGATATCAAAACTCTCAACAACCTTACTATTCAACCTACCATCTCCCCCTTAGGAGTAAACCCAACTA
AGGCTAACATGAAAACAACACAAGAACCTTAACAAGACATTCACAACTATAAGGAACTATCACATACCCGTGCCTTTATC
TGGAAGAGCTCATTTGCCCTCTTTGGCTTGAAGTGCATAGAAACGATTAGTCTTTGGAGTATTAAGATCCGGGCCATCAA
GAGAAGCTTACTTAGCATCTCTTTCTTTTGCCGAGAGTGTTGGGCAATCTCTCATCTTATGACCTTTATTTCCACACCCA
AAGCACCCATCCGTGTCGGCAAGGCACTTTCCCAAATGTTGCTTCCCACACTTGGCACATCTAGATCTTTCAAAAAAAGA
ACCACTTCATTTTCCTCCTTGGGAATTAGGGTTAGACACCCTATCATTGTTGACCATTGGGGAGTCTTGGTTAGAGGACC
TCTTTTTGAACCTTGGTTGACTTTGTTCATCGGAGCTAGACCTCTTCATCTCCCTATTCTTTCTCTCAAATTTGGACTCC
TCAATAGATTGAGCATACACCATGAGTCTAGAAATGTCCATGTCATCATGGAGCATTGCCATAGGACACTCTTCCTTAAC
TAGGTTGGATACACCGGTCACAAATCGACTCATCTCATCCCTTGGGTTAGACATCAAAGATGGAGCATACTTAGACAATA
GGGTAAATTTCAAGAAATACTCCTCCACACTCATGCTACCTTGCCTAAGGTTGATAAATTCCTCCACCTTAACTTCCCTC
TTCTCACGGGGAAAGTACCTACCAAGGAATGCTTTCTTAAACTCCTTCCATTCTATAGGACCCGCTCCTACCGGACTATT
GCTTTTCCATTGAGTAAACCAAACTTGGGCAACATCCTTCAATTGATAAGAAGTTAGTTCCGCTTTTTCTCTAGAAGTCA
CCCCCATAGCATTGACTACCTTATACACCTCATCCATAAACTCTTGGGGATCCTCTCCCACTTTGGAACCAACAAATATT
GGAGGATTCATCCTTACAAAGTCCCTCAACCTAGAAGACATAGTACTCTCATTAGCATTCACTCGAGGCCCCACATCCCT
ATTAACTTGCGCTGTTATGGCTTGGTCTAAGGTAAGAAAAGCCGACCTAATTTCTTCATTGGTCATGGCCGGAGCATTAA
CCGGAACTTGATTGCCTTGAGAAACTTGATAACCTTGAGGACCTTGGGGAAGAACTCCCTCATTCACATTCTCCTCTCCA
CTCTTCTTGCGGTAGTCCTTCTTGTATTCATATCCTATAAACATAAGAAAAGGGTTAGGAAAATGATATTTATAGAGCGA
TACTCTATGGCATGACTTCAAAAAGACATCAATTCTAAAAACCACTCCAAAACCTGGCTCTGATACCATGTTTGTCACAA
AATGAGTCTACACCCCGGAATCAGCACGGCGTATAAGACTCCGAAAAGTCTCACACAAGCCTCATAGCATTCATAACATT
CGATATAAGGAAAATGGTACACAATTAAAACTTTTCTTTAAATCCATACAATCAAAAACTTCATTTAAAACAATGAAAGT
CTACTAGTCTCACATGACCATTTAAAAACAATATTCGAAACAAAAGTAGTGATGTAATACGGATTACATCAAGGTCATTT
ACGAGAAGCCAGGCTCAAGACCTTCAAAGGATGAAAGGGATATTCATGCAGATGGAGGTGCTTGAGATGGTATTGATAGC
AAACAAGGGATTCCACACCTTGAAAGTTGCAGCTGGACATTTTGGTGAGCCAGAGCCAATCGGTGGATCGCCTAAGTCAC
TAGGTGATGACCCCAACTCGCCCTTTGATCCAGAACTTGGCTAAGTTAAACAACTATGCAGGAAGGCTCGCCAACCAGGT
CGGCGCATCGCCTAGTCCACTAGGCGACCCGACCCAGCTCGCCCTTTGGCATTTCGGGTCACTTTTGGGCCTTTTTATCT
TAAACCTATAAATAGCTAGCTTGGGTTCATTTTAGACTTAGATTATTTTGAATGTTAAAAACTGAAAACTCATGTTTGAG
TATTGAGAGCTTGGTAAAATTTGTGTTGCCCTTTGTTATAAATGTTGGTTGTTTGGGATATCGATTCCCTTAAGGTTATC
GTAAGAGTTAGGTGCGTATTGTAGGATTAACGGATTGAGGTCATTGGGTTTAATATACCCTTTGGTTGCTTTTTGTTTTC
TCTTTTTGTGTCTATCTATTTATCTTTACTTTCCTTCTTTGATTTCCGCATTGTAGTGTGATTTCCTTATAGGAATTATA
TCATTTGGTATCAAAGCCAAGCCTAACTTCATTCCTACTAATCTAGTCTTGGGGTTTTGTTACAAAAAAAATCTGTTCAT
TTTCAGTTTTGAGATCCTTGCTGAAATGGGTTTCTTAGATCTGAATCTTGTTTGAGTTTCTAAGATTGGAATAGTATTCT
CCAACTATATTTGAGTCTTAGGGTGAGATTGGAAGGAGTTTGGAGCCTTATTGAAGAATCCACCATTCAAGACTTGAAGA
AGCTTGAAGAAGACAAAGTGGTTTTGAAATCTGAAGGTTTTGGTTTGGAATTGAAGTTTAAAAAGTATTGGGTGTTGTTC
CCCACATAAAGGAGAGCCTTCACCTAAATTTTTGTGAAATTTCGAGACAAATTTTAAGGGTTTAATTTTGGGTTCATCTT
GTTCCTGAAGTTCTTGAAGAACATTCATATCTTCAAGAAAGGGGATATTTGAAAAGGCAAGTGTTTGATTCAAAAAGGGA
AGAAAGAGAAAGAGTAAAGGTGTTATTAAAGAGGGAATTTACCTAAAGGGGTAAATACTAAAGGAAAAGTGTAAGTGGGA
CCACACAGGTTCAAATTCAGAACGTTGAGGGAGCTGCAGAGGTCTATTGGGCGAGCAAAGGCAGGCATCGCCTAACCAGT
CGGTGCCTCGCCCTTTGGGCAGGTTGCTCGCCGAATTGGTTGCTCATTTGAGGGAGCTACTGGAACTTTCGGCGAGACCA
AACCTTGGTTGCCGAGTTCCATCGGTGAGTCGCTGAACTTCCTCTTACCTCACCGAGTTGCCTTGGCAGATTGTTGAGTT
TGGCGAGTCCTTCAAGATGGCGAGCTGAACTTAACTTTTGGTGAAGAAAAAAGGTCATTCGGCGATCGGAAACTCAAGTT
ACTCCTAATCTCAAGTTTTAAATTCTTAGTTTCTTTTCTTTTGATTCTCAAACGTTCTCAAGAATCCTAAACTGATTTGC
AACTTGTAAATACTCTACTTGTTGACTATTGGTTCTTGAATTCACTTCTTTGTTTGTGCCTTTTTTCTTTTTCATGCTTT
TCTCGTTTTACTTCGTAGCTAATTCTTTATTCAAGTCCGTTTGTTTATCGAGTCATCCGTTCTTCTTCAAACAAGCATCC
ATTCCGATCTAGAGTTGAAATTGGTACCTTGTGATCGACAGAGTAAAATTAATTGTCAACATTAGTTGCGCCAGTTGAGA
GGAAATCAAAGATATGTAAGCACGAGCGATTATGAGTTCATTTTATTAAACACTAACGTTGTTTGTTGTTTTGTGAGTTG
TCTTAATGTCAGGTACAATGGAGACAGGAGGAGACACTCAAGCACCCGTCGGAGAAATTACTTTGGCAACCTTGTTGGAA
GTATTGAACGATGTGAGGGGTGACCTATCAAGGATGAATGGGAGGTTGGCCACTGTGGAAGGTAGAGTCAATTCCAATGA
CTCCACACCACAAGCTACTTTTCGTGCTACTACAAGTGGGCAAGATCACACTCATTCTCCCACTCTCACACCCGGAACCC
TCCACCAAGCCTTGCACCCAACATTTGTGCAATTGGGTTCAAATAGCCAAAGTACCCATCGACCATTCCATTTTCCGCTT
AGTCAAGAAGCTCCGCCAAATCAAAGCCATCATTACCAAACACCACCTAACCAAATTATTCCCTACCAAAGACCACAGCC
ACAACCAAATCCCGTGAATGAGGTGAGGAATGATGAAGATCAAGGAGGTTATGAGGGTGAAGGTGAAGAAACACCATGGA
ATGAGTCACCAAGGAATCGACCAAGAGGTCAATTGTTGCAAGGTGGACCAAGAGGTAGATTGGGTCCAATTCCATTTGAT
AGGAGACAACATGGGAACCACCCTCCAGGTGGAGACCAATGGGAGGTCAATGTCAATCATGAAGTTGGTCAAGAAGCTAG
GGAAAAACATGGTAACCGCTATCAAAGAGGCCATCAAAGGGATTATCACTACAATGACCAAGGTGGCCATGGAGGCTGAG
ATATTGGCATCAACTCTATCAAAATGACTCTTCCGACATTCAAAGGGGAATGCAATCCCGATGCTTACTTAGAATGGGAG
TCTCAATGTGACCGGATTTTCAATGTGAATGAATTGGCGGAGGTTAAAAGTAGTTGCTATGCTAGCGCGCAATTTGAGGG
GTATGATGTCACATGGTGGGAGTACATGAACAGGTATCACTTAGTTGTTCAAGAAGGTCATCCTCCACCATGGCCGAGTT
AAAAAGGTTGATGAGAGCTAAGTATGTGCCGGAAAGATACCGCCAAGGATTACTTGCCAAATTGTATAACTTGAGGCAAT
GAAGCAAAAGTGTTGAAGCCTTTCATGACAAGTTCCAAAACATAGTCATGAAGCTGGATTATAGAGAAATTGAAGAGCAT
GCCGTGATTCGCTTCAAGGTAGGGTTGAACAAAGAGATTTCTTCTAAGATGACCCTTCATAGATTTGCTACTTTGAATGA
TGCCTTTGAGGCCGCCCATGAGTTAGAGCTAGAATTCAAGGAGGGGAAGGTGGCTAAGTACAAGACTTCATCTTTCAATT
CTTGGAGCAAGAACAAAGGGGGAGCTCAAACATCGTTGGGTTGGAATAAGGGTTCGGATGTTAAGAAGCCTTATGAGAAG
AAGCCCTTCAAAGGAAACACTCCAAAGTACCCACCTAGAGACAAAGGTATCACTGACCCAACCAAGTTCCTAAAGGTATT
CAATGTCATAAATGTAGGGGATGGGGTCATATAATGCGTGAGTGTCCCAATCGACTGATTGCTCTACTTCAAGGAGGGGA
AATATATCTTAGTGAAGAAAGGGAGCAAGAAGAAGGTTGCGAATAGGATCCTCAAGAAGAGGATGAGTTTGAAGATGGAG
AGGATGAGGAACCAGACCTTTGTGTCAAAGAAGGAGAGAGTGTCGTTCCTCTATATGTGGTGAGATGAGCAATGGTTAGT
AAGTCCTTGGATGATCCAAGCCATCGAGAGAATTTATTTCACTCCAAGTTCTTCATCAAGGATAATGTGTGTTCCTTAAT
CATTGATAGCAGGAGTTGTGCAAATGTTGCTAGCACTGCATTAGTGGAATTCTTAAAACTTCCTACCACTAAGCATGCTA
CACCTTACAAACTTCAATGGTTGAGTAAGTGTGGAGAATTGAGAGTGCATCAACAAGTGATGATCAAGTTTAATATTGGG
AAGTATCAAGATGAGGTTCTATGTGATGTGGTCCTAATGCAAGCTTGTCATGTGCTACTCGGGAGACCTTGACAATATGA
TCGTTCAACCAAACATGATGGGAGAACCAACAATTATTCACTTGTGTTGAATGATCATAAATATGTTCTTTATCTTATGT
CCTCCTCCCAAGTCAATGATATCTATCAAAGAATGAATGAATCNNNNNNNNNNNNNNNNNNNNNNNNNNNNNNNNNNNNN
NNNNNNNNNNNNNNNNNNNNNNNNNNNNNNNNNNNNNNNNNNNNNNNNNNNNNNNNNNNNNNNNNNNNNNNNNNNNNNNN
NNNNNNNNNNNNNNNNNNNNNNNNNNNNNNNNNNNNNNNNNNNNNNNNNNNNNNNNNNNNNNNNNNNNNNNNNNNNNNNN
NNNNNNNNNNNNNNNNNNNNNNNNNNNNNNNNNNNNNNNNNNNNNNNNNNNNNNNNNNNNNNNNNNNNNNNNNNNNNNNN
NNNNNNNNNNNNNNNNNNNNNNNNNNNNNNNNNNNNNNNNNNNNNNNNNNNNNNNNNNNNNNNNNNNNNNNNNNNNNNNN
NNNNNNNNNNNNNNNNNNNNNNNNNNNNNNNNNNNNNNNNNNNNNNNNNNNNNNNNNNNNNNNNNNNNNNNNNNNNNNNN
NNNNNNNNNNNNNNNNNNNNNNNNNNNNNNNNNNNNNNNNNNNNNNNNNNNNNNNNNNNNNNNNNNNNNNNNNNNNNNNN
NNNNNNNNNNNNNNNNNNNNNNNNNNNNNNNNNNNNNNNNNNNNNNNNNNNNNNNNNNNNNNNNNNNNNNNNNNNNNNNN
NNNNNNNNNNNNNNNNNNNNNNNNNNNNNNNNNNNNNNNNTCATAGGAAAATTTGTGGTTGTCTATTTTGATGATATTTT
GATTTATAGCAAGCATGCATGATCATGTTGAGCTTTTGAGATGTGTGTTTGATGTGCTTAGGAAGGAACAACTTTATGCT
AATCTTGATAAGTGTTCTTTTTATGTTAATGAAGTTGTCTTCTTAGGTTTTGTTGTGAGTTCAAGAGGGGTTGAAGTTGA
TGAGTCTAAAATTGAGGCTATTAAGAATGGGCCAATCCTGAAATCCATAAGCGATATTAGAAGCTTTCATGGGTTGGCTA
GTTTTTATAAACAATTTGTCAAAGGTTTTAGTACCATAGCATCCCCCTTGACAGAGGTAATCCGAAAGGATAAGCCTTTC
AAGTGGGGGGAGGAGCAAGCCAAAGCTTTTAAGGCTTTAAAATCCATGCTTAGTTCTGCTCCTTTGTTGCAATTACCTGA
TTTTGATAAAATGTTTGAAGTGCAATGTGATTCTAGTAAAGTAGGCATTGGAGCCGTCTTAATGCAAGACCAAAAGCACA
TTGCTTACTTTAGTGAAAAGCTAAAAGGTGCTACATTGAATTATTCCACTTATGATCTTGAGTTGTATGCCTTGATTAGG
GATTTGGGTAATTGGCAACATTACTTGTGGCCCAAAGAATTTGTCATAAGGACTGACCATGAATCCCTAAAACATATTCG
GGCACAAGGAAAGTTGAACAAAAGGCACGCCAAATGGATTGAATTCCTTGAAACTTTCCCTTATGTAATCCAATACAAAA
AGGGAAAGGAAAATGTGGTGGCCAATGCCTTGTCTAGAAAACATGTCTTGATAAATACTGTCTTCTAAATTGATTGGCTT
TGAATCTTTGAAGACATTGTATCCCAAGGATCATGTGTTTGCTCAAATCTTCAAAGATTGTGAGGAATGGGAGAGGGAAA
GATGGATGAGGGATAATTCTTCTACTCCCTATTCCAAGTTTGATGGTTTCTTGTTCAAAGGCAAGAGACTTTGTGTGCCT
ATGAGCTCTTGGAGAGACATATTCGTGCGGGAGGCACACAATAGGGGTTTAATGGGTCATTTTGGTATCAACAAAACTAT
GGGAATTCTTGAGGAACAATTCTATTGGCCAAAAATGCATAAAGATATTGTTCGAATTTGTGGTCAATGTGTTGAATGTT
GACATGCTAAGTCGCGCCTCCTTCCCCATGGTTTATACACTCCACTCCCCACCCCTCAAAGACCTTGTCTAGATATTTCA
ATGGACTTTGTTTTGGGATTGCCAAGGACCAAAAGAGGTAGAGATAGCATCTTTGTTGTTGTTGATCAATTTACAAAGAT
GGCTCATTTCATTCCATTTCATAAATGTGATGATGCTCCCAATGTAGCATCTTTGTTTGTTGAGCATGTTGTTAAATTGC
ATGGAATTCCTCAAACCATTGTAAGTGATAGGGATCCTAAATTCCTTAGTCACTTTTGGAATGAATTGTGGGGTAGACTC
AGTACTAAGTTGTTGTTCTCAACTTCTTGTCACCCACAAACTGATGGCCAAACTGAAGTTGTGAATAGGACTTTGAGTTC
TATGCTTCGTGTCGTAGTGCATGGGAAGTTGGCCTCGTGGGAGGAACATTTGCCTTTAGTTGAATTTGCTTATAATCGTG
TTATTCATAGAACTATTGGCATGTCTCCATTTGAAGTTCTTTATGGTTTTAACCCCCTAACCCCTTTAGATCTCACTCCT
CTTTCTCAAGATGTTGTGTTAAGCTTAGATGGGAGTACTTAGATGGGAGTAAGCGAGCTAAAGCTATGAAGAAGCTTCAT
GAAAAGGTACGGCTGCACTAAGAAAAGAATAACCAAGAAGTAGCCAAAAAGGCTAACAAGGGTCGTAAGAGGATCGTGTT
TGAACCAGGTGATCTGGTGTGGGTCCACTTTCGCAAAGAGCGATTTACCACCCATCGCAAAACAAAGCTGATGCCAAGGG
GTGATGGACCATTCCCAGTGGTTGAAAGGCTCAACGACAATGCCTACAAGGTTTCCCTTCCTCCGGAATATCAAGTGCAC
AACACTTTCAATGTATGTGACATGTCACCTTTCCCAACAGTTGCTGATGATGATCCGTCGAATTTGAGGACAAATTCTTT
TCAAAGAAGGAGAGAATAGTGTAATATGGATTACATCAAGGCCATTTACGAGAAGTTAGGCTCAAGACCTTCAAAGGATG
CAGGCGCTATTCATGAAGATGGAGGTGCTTGAGATGGTATTGACAGCAAACAAGGGATTCCACACCTTGAAAGTTGCAGC
TGGACATTTTGGCGAGCCAGAGCCAATCAGCGGATCGACCAATTCACTAGGCGATGACCCCAGCTCACCCTTTGATCTAG
AACGTGGCTAAGTTGAAAAATTATACAGGAAGGCTCGCCAACCAGGTCAGCGCATTGCCAAATCCACTAGGCGACCCGAC
CTAGCTCGTCCTTTGGCATTTTGGGTCACTTTTGGGCCCTTTTATCTTAAACCTATAAATAGCTAGCTTGGATTCATTTT
AGACTTAGATTATTTTGAATGTTAAAAACTGAAAAAACTCATGTTTGAGTGTTGAGAGCCTGGTAAAGCTTGTGTTGCCT
TTTGTTAGAAACATTGGTTGATTGGGATATCGATTCCCTTGAGGTCATCGTAAGAGTTAGGTGCTTATTGTAGGATTAAC
GGATTGAGGTCATTGGGTTTAATATACCTTTTGGTTGCTTTTTGTTTTCTCTTTTTATGTCTATCTATTTATGTTTACTT
TCCGTCTTTGATTTCCGCATTTTAGTGTGATTCCCTTATAGGAATTACAGCAAGTAAGGTCACGACCCTTTACAATAGAA
AGTCTATCAAATTTCTATTACATGAAAGAAATGAAACATCAAAGTACTTGTCCTCAAATCAATAAGGACATACCAATAGT
CTTGGAAGAACTCAATTCAAGCTTCAACTAGAGAGAATAAAATCGAGTGCCAATCCCTACACTTTGGTAAAAATGGAGAA
ATATTGGTTAGCACATTTAATGTACTAAGTATGATAGCCATGCAAAAACATGCGTAAAACGAACATTTTATTTGAAAGTA
ATGCATTCATGCCAATTTTAGAAAACTTCATGAACATAAGTATAAGAGGCATAATATACAAACATAACCAACATACAAGT
CATTTCTTCACATTAGAACATAATCAAAAGATAAGTCATTCCTTCACATTAAGCTTTCACCTTAAGTGACCCTCAAGCTA
TACTTTGTGCAATGTATTAATAGCGTCTCATACCACCATCCACACTAAGTACCACATCAAGGCCACCAAAAGTGAACTTA
CCATTCATCCTTTGCATTTTTGCACAATACTCATACATAAGGAACATAGATATTTCATAAATCAAATCATCACATTAGGA
CCATCATCTAGGGCAACCATAAGTCATACTTGTGCAATGTATGAATAGCATCCCATACTACTACTCACACTAAGTACTCC
TTTGAAGCCACCATAGACACGACACATTCATATTCAATAAGTCATAACAAGGAAGTAACTCATAATACAATCCAAGTAAA
GCATGCATCATTAAATTAAACATCTAAATCAACATTCTTCATTAGCTTCATTAAGAGCACATTCATTCATTAGCATTATA
ACATAAGGGAAGACACCATGACTACTCTCAAAGCCTACTTGTGCAATGCATAGATGGCATCCCATACTACCACCTATACT
AAGTAGTGCATTCTTGAGAAGCCATAGTTCATTAACATTCTTTGTGGGGGTAAGCCTTAACCGACATAGACCATGTGAGC
AATTCATGGAATCCCGGTGTCACCCTCATCGGATAAGGGATTCCTACTTGCCTAAGGTAGGACCATTTCATTTTAGCTTA
GGTGGATCCACTAGCTAGACCTATGTGGGCACATAGTTATTGGATAGGGAGATTGCTACTAGATACCACGCCTCAACTTA
TAGATGAGCATCCATCTCAAGAGATTGTTACAAGATACCCCGCCTAAACTCCCAAATGAGCATCCATCTCAATTCATATC
CCCTCGGTCTTTAGCATTATTTCTCACTGAGTACTTAAGATTTATTACTTTAGTAATCATTATGCGATAAGAGATTGTTA
CTAAATACCCCGCCTCAACTTCCGGATGAGCATCCATCTCAAACCCAACATTCATTCATTAGATAGCTCGTAGATTCAAA
GAAAAGAATAGCCTTTCAACTAAGAATCACATATTGTGAGAAAGTCCTTTCACAACATGTCATTATAATTCATTAGAGTA
CAATTGAGAATAGCCTTTCAATAATCATTGAAACTTCATTCATTAGTCATTCATGAGTGTGTATGCGAGAATAACCTTTC
ACATATATCATCATCATTCATAAGTGTTAAATTGAGAATAAGCTTTCAATACTAACACATTTACATTCTAAACATGATCA
TAATACATTCATTGAGCTCACAAACATATACTTCACATCATAACCATACATAATCCTTCATGAAATTTCCCTTTTGGGCT
ATGAATCAATCTCAACCCATAAATATATGATACTACAATAGATAAGGGAATTAACATGGTTCAATAACTAATTCAATATA
AACATAAACAATACAACATACATTCATGATCAATCAATTCCCAATCACAATTCACAACTTAAGAATTTGAGGGAAACATG
GGTTCATAAAATAAATTGACCATAATTCATCAAAAAATCAATAATCGTGATTTGACCTTGAACTTTCTCTTCAATGGAGT
TTCTAGAGAGAGATTATTTGGAGAGGTAGTTTCTAACTTTGGAGTGTTTTAAAATAATGAATTGAAAAGGGTGTTTTAAT
AGTTTTAAAACCCTTAAATACCTTAATTAATCAATAATAACCATCCATTAACTAAACTAACTGAAAAAGGAATTTACTAA
ACTACCCCAACACTTGGCCGAATTGATAGCTTTTATAGGTGGTGACTCACAAACCTCACCCACGGACCGTGGGTGGGTCC
ACGGGCCATACTGGCAAGCCGTGGTTCGTGAATGCAACTTGGTTCTTTGGACCTTGACCCATGGAGGTGGATGGCCTACG
GGGCAGAGGTCTCATCCGTAGATCACCATCTTTTTGGCAGCTTTTTGGTTTCTTGGGGTCTTGGGGGTTAGGCTTTAGGG
TCCTCCTCAAGGACCCCTTGGTTGGTCCTTGGGGAGTCGTACCTTGACGTTTAAACCTTAAACCCCTCAACCTAATCTCG
GGGAGACATTCTACCACATGCAACCCCATTACAAACTCAATACACAATCGTTAGGCTCTAGTTTCAATTACTAGATTTCT
GGGTCGTTACAAATTGAGACCTTGACTTGAAACCCTAGGTTGAATCCTTCTTGTTCTTCTTCAAGTTTCTAGAGAGAGAA
ATATTTTGGAGAGGAGAGTTGATCTTCTTTTGTGAATTTGTAAGAATGAAGTGAATGGGCTAATTTGGGAGTTGAAAATA
CTTATATAGGGGTCGTAGTAAAGGGTAAAACGACGTAGAATAGGAACTAATTACTTAGGAAAAGACCCAACTGCCCCTAA
AATTAACTGACAGTTAACCACCAATGGACCCCAGTCTATGGACAGTGGTCAGACCTACAGGCCGTCCTGGTGGACCGTCG
TTGGTCATCAGAAGGTAGCTTTTGGGCCAGTGAACCACGGACCATGATCTGGTCTACAGTCCGTAGGTCAGGCCGTGGTC
CTGAGCCTCTGCAACTTGGCAAGGTGGCCAGTCCACGGACCACGCTATGGTCTGTGGTCCTACCCACGGGCAGTGGTTGG
CCTCTGTGGCTGGCACCTGCCATTTCCCAAAATTCGTTTCATTTTTCTTTTTCGAATACAGGTTGTTACAGTATGAGGAC
TCACCAATCCAATAACTATGAGCTACTCAAAATCTAGCCACGAGCGGGAGGAGAAATGTCAGACTTTATATTATGAACAA
TATAGACATAAGTACGCATTAGTACATGGAATGCACTAAGTATGAGGAAATATGCATAAACGTAGACATGATATCACAAT
AGGCTTAAAACATAAAATACATGACACAGCAGGACATTTAAAAGCTTAAAGAGGCAAGATTATAAGAAAACATGATACAA
GGCCAATGCATTACTACGATGACATAATGTAAAGCTTTAAGGAAAACCATAGTTCTTTTGTGGGATATTAGCTTTAACCG
ACAATAGACCATGTGAGCTATAACATGGAATCTGATGTAACTCCGACACTGAGAATGGAGAGTCTACTTTCCAAGGTAGA
ACTCTGTATCACATCATAAAGGCTATATGGATTTACTAGCTAGGTCATTTAAGACAATCCTAAGGAGGCACGTAGTTTGG
AACTAGAGATTGCTACTAGAGACTATCCTATTTGAGCCTCCATCTCAAAGTTCTCTCAGTGCTAAGCTAAATCTCAATCG
AATAGATAAAGTCAATTATCAAAGCATAACATTAGAAAAAGCAATAGTCATGATACCAATCCAAACCATAAAGTCGTATA
AAAGGACTATGAGATGAACCTCACACTACAACTATCTAGAAACTAAATTTCAGAGACTCAACAAAAGGAGGACAAGTGCG
AGATGAGCATTGAACCCCGTGTTGCAAGGCAAGGCTCCTCGCACCACAACCCTCTTGTCCACCAACTGGGTTTGACCCAA
TCAATGCATGGTCCAACTAGGATTAAAACTTTGTCCCTATTATTATGTATATGTATTTTGATGATGATTTTTGGGTAATA
ACTATTGGAATATCTATTAGGACTTAGACTTAGAGATAAGAATTCATTATTATATGTGTTTAGGATTTACCCTACAGTTT
TAGACGATTATTGTGGAAGAAACAAGATTTGCTTGCAAGTACTGCTTTAATCAATTGTTTCAATTACTTTATTTACATTC
ATGTTTCTAG
>mtp_1000.scaffold_4
AAATATATAAATTACATTCTAGTAACAATATAGGAAAGCAATAAAAGAAGAAACACTAATCTTGAGGGAATTGTGCATAA
CAACAATTTGCAGATATGAAGAATAACCAACATAAGCTAGTGTAATTGAATTTACCGGAAACAACAAGAATTTTCCTTTG
AACCAATAGTATATATGTGAGCTTTTTCTTTCTTCACAGCTTTTTTCAATTTACATAGATTTATCATTTTATCTCTATCA
AGTTTATATCTAATAAAATCACAACTCTCATGTTACATTTTATTAGTATCTAACTATTTATAAACAGTAAAAGTTAGTTG
GTCCGTCAGAGTAAACAATCAATGAACTATGCTCTAATCTCAAATTAGAAGGAGCAAGCTACATGAGCAGTCTGTATCAA
TTAATCTCTATTCAGGTCAATTTCACATCATTACTAAATAATTTAAGGCAAATTAAGGTTCTTTAGAAATTAGAACTAAA
TATTAATACTTATCTCAACTCACTTTTATGTATACTTTACTAATAATGTATTTGGCTCTATAGCTAAATCCATGTGATTT
ATGTATCCCTTTGATTATCTTCAACTATCATATTGTCACATCTAAGGAACACTAGTGAACATGAAAGTCTACATAAAACA
CGACTAAACCATACCAAGCAACCTTACTTCATTTTATCCATTATGGGGCAGTTTGGTTACAAGGATTAGGGGAGTTACCC
AATATAGATTTGGTGCTAATTTGTCATGTGTATGGTTGTATGCATTAGCTAAAACCAGGATACATTTATACAAAAATCAA
GGGAAAAGTGTAGTCTTTAATAAAAGGCATACCTGAGACAAACAAAACAAGCATTAACATCCAAAAAAATTGAGAAAGTA
GTGAACGGAATGAAACAATTACATAGACTTATAATGTTCAGAACTAAATACATGTTCTAAAGCTGCTGCCATGTTTTTTT
TTTCATTTATCTCCCTTATTTGAACTCTTAAATACACGTGATGGAAGGAGCTTTTTTAAGGTGAGAATAGTCTATTACTC
CGGAAGAAGTAACCTACAAATGTATATTATTTAATAAAATTTACTTGCTTGAAAACATTGAAAAAGAGAACAACAAACAG
GATACATAACTGACTCAGATTTGTGTGTATCCAATTTTCTGGTTTTAGAGGACATACAAACTACAGAACCAAACAAATAA
AGAAAACAATACCAAAGATATATTCATCCACATTCAACAAATAAACAGGATACATAACTGATCATGCAACTCTCCCAGTC
CGAACAAAAAAAAAGGTATGTTAACTGGAAAAAACAGTAGCTACTCTTGTTGTGCATTCGAAATTTGAACAATTTTATAT
CAGACTCTATAAAAATAGTGGCAATAATTGATGGAGAAACCTTGAGCCACATTCATGATGGAACTACTGAAATGCCAAAA
TTATCACTCCCTCTGTCTCACTCGATGGATTGTGTAACCTCTGCCTTTATTAACATCTGTAATAAAATGACCACATCAAA
TGTAACAGATTATGTTTCCAGCACACTCCAAAGATAGTCACAACATATCCTTTGCTTGGATAGGACCAAAAGGATGGTAT
TGAACTATACAACTCTTCACAATTCCAAATTATATTAAAGGTATTTTTTCATTTAAATACTTAAAACGCACAATGAATGG
GGTTTTTCCCTTAAAGCCACCTTCAAGATGGGGGGTTAGGAATGACCCCTACCTCATATGTTAATAACAAATAACAAAAC
ACATGTATAAGAGGTATGCAATGCCTATCCTATTCAAGAGTTTCAAGATTGGACCTGTCCAATCTTTGCTAAAATTAACT
CTTGATTAAGCCATAGCTTTCTGAAAATGTAAATGCATAAAGTATGCTAAAGGATTATAAATGGAGTTTTCCCTCCTTTC
AATTTCCAGAAAGTAGAAATAGAGGACTAAAGAATAATCACACCACATCTTCAAATCTAATTTCAGGCATCTTTTATTCT
TAACTCTAAAATTAGGATATCTTCATTTTACTTCTTACTTCATTTGGTAGCTCTCAAAAGTCATGAATAAACATAATCAA
GTTGCTCATTTTCTAAAATATGGAGTGAATCAACAAAGGCTTGTATAAATTTGGATAAAACTCTTCTATATATTTAACCT
ACATAACTAAAGAATGACTAAGTTCCGAAGAATCGACCTCTATGCAATGATCTCACTTCATGGCATGTTCAATTACTAAC
AACTATACTTTAAGAGGAAGATAGACAGCCTAACTTTAGATCAGTGTTGGTCAGCAAATATGTTGCTCATTGGAAAGTGT
TAAAGAATGACAAAAGTCCCACATCGGTGGTTAATGAGATGGGTGGACTCCTTATAAGGCTTGGGCAATCCTCCTCCCTT
TGAGCTAGCTTTTGGGGTGTGAGTTAGGCCTAAGACCTAATTTAACATGGTATCAGAGCAGGGCCCATCTCACCCGATGT
TGGGCCCCCCAAAATCAAAATTGCCCACGCACCAGATGCTAAGCACTGGGCGTGAGGTGGGGTGTTAAAGAATGACAAAA
GTCCCACATCGGTGGTTAATGAGATGGGTGGACTCCTTATAAGGCTTGGGCAATCCTCCTCCCTTTGAGCTAGCTTTTGG
GGTGTGAGTTAGGCCTAAGACCTAATTTAACAGAAAGCAACTGAGAAATGATCAAAATATGATAATGAACAATATAATAC
ACTTTAACAACTGCATAGCCTGACACCAACTATATTCAAAGTCTAACTTTATAAATTTTTATTTTCAGGATATATACAAC
TGTATGTTTTCATAATTAAGTTCAAACCTAAGTGCTAGAATTCCTATGAAAAGAAGTAAGAAAATTAATAAATAAAATTC
AGTTACTTCAATTCTTCAAGCATATTATCAAACAACTAGACTACATTAGATGCACATAAAATATCTCCTTATACCGTCTA
AATGTTGGCTTCTTCTTAATAAATTTTGCAAGCAAACTTTTACTATATTTGTGCAGGTTCTTCATTGTTTTCTGCCAGCT
ATTTTGTTTTCTATGGTGGATTATTCTTAGGTATTAGACAATGATATTACACAAGAGAAATATACAAGATTGGAAACTGA
AATTATATCAAAAGTCATTTTTAATGTTATGACAAATTGCTTACAATTATTGTCTAGTGGTAATAAATAATGTAACTCTT
GAGCTGTTCAATGATGGACATATCAGTTACATAAAATAGAACCTGCACCGATGCACATGAATTCTTACAAGAGGCGTGTG
ATCAAACAATCTAATTCGTCAAAATTAACAAACAACTACGATTAAGAAGCCCAAAAGGTAAACAAAGTAAAACTTCAAAA
ACTTCATAAGTAGAATGAAAACAAAGTACAAATTTAAGAACTTCAGAAGTAGGATGAAGATCGCAAAGGCAGTAATCAAC
ACCAGGACCAACAAATAGAGCAAAAGAGCGAAGAACATTGTTCAAAATTACTGACGTTCATGCAAAATTCTAGCAAAAAC
TGATATACAATAGGGCGAGAATGATATCGAGAAGAAGACTAACATATATGAGCTGAGTGGCTGAATCTATCTCCATCGCC
ACAGCATGTAGAGTCTCCGATTCCTCCAGATCTGGAATTCTTCGAATTGTTTCTCTAGTCTCTCCCATAAAGGTGAAGAA
CGATTAAGGAAATCACAACCAAACATTGATAAAGTTACAATGGAGAATTTTTGGGGTGGAAATGAGAAGGAGAGAAAGTA
GGGTTTAACTTTTGAGCAGTGATATAGGCAAAGAGCAACTAGGAGAGCATTTTAATTTGGGGAAAAATGTTTTTAGAGTT
ATGTTTATATTGAGGTTATTTTTTGCCAATTAGAAATTGGAGGGAGAGTTAAATATATTGGGGGGAATACATTATTTTGG
TGAAAAATATAGGAAAATTATAAGGCCACACTAGTAAAGTTTTGTTTTAAGAATTATAAAATTATCACACTTTAAAAGCG
TAGTCATATGTATAAATATGCATTGCTAATTATATCATGATGTGGAAACACTTATAAAGTGTAGCCTATACTACTAATGA
GAACGTTTTATAAGTGTTGCCAAAATTACCGTAGCCAAATGGTAAAAACTAAGGATATGCTTTAAAAGCGTAGCCAAAAA
TGTTTTAGGCAACACTTTACAAGTGTTGTCCAGATTTAGTGTTGTCTTAGGCCTAAAATGGTGTAGTGCCGGTTGCAGAT
TTCAGAGGATAGTGATGGTATGATTGTTTTTATTGATGTTTGATCTTCTTTAGTCGAGAAGATCCCTGGGCACCAATTTG
ATGATGAGAAGTTATGTCTCATTCAAGACAAAGTATTGAGAGGGGAAACCAAGGAGGATATCCTTGATTCTGATGGTGTC
TTGAGGATCGGGGGTAGGATTTGTGTGCCCAAGACGGGCGAGTCAATTATATTGATTCTTGAGGAGGCCCATTGTTCTCG
ATATTCATCCATCCAGGAGCGAGGAAGATGTATCATGATCTGAGTCAGCATTATTGGTGGTGTGGTATGAAGAAGGATAT
TGTAGACTTTGTTTCTAGGTGTTTGACTTGCCAACAGGTCAAGTGTGAGCACCAGCGGCCCGAGGAGTATATCTCAGAGG
ATGCCTATTCCTTCTTGGAAGTGGGAGCGGATCACTACGGACTTTGTTGTGGGTTTGCCTACCACAGTGGGTGGTTATGA
ATCCATTTGGGTTATTGTTGACAGGCTGACCAAGTTTGCCCACNNNNNNNNNNNNNNNNNNNNNNNNNNNNNNNNNNNNN
NNNNNNNNNNNNNNNNNNNNNNNNNNNNNNNNNNNNNNNNNNNNNNNNNNNNNNNNNNNNNNNNNNNNNNNNNNNNNNNN
NNNNNNNNNNNNNNNNNNNNNNNNNNNNNNNNNNNNNNNNNNNNNNNNNNNNNNNNNNNNNNNNNNNNNNNNNNNNNNNN
NNNNNNNNNNNNNNNNNNNNNNNNNNNNNNNNNNNNNNNNNNNNNNNNNNNNNNNNNNNNNNNNNNNNNNNNNNNNNNNN
NNNNNNNNNNNNNNNNNNNNNNNNNNNNNNNNNNNNNNNNNNNNNNNNNNNNNNNNNNNNNNNNNNNNNNNNNNNNNNNN
NNNNNNNNNNNNNNNNNNNNNNNNNNNNNNNNNNNNNNNNNNNNNNNNNNNNNNNNNNNNNNNNNNNNNNNNNNNNNNNN
NNNNNNNNNNNNNNNNNNNNNNNNNNNNNNNNNNNNNNNNNNNNNNNNNNNNNNNNNNNNNNNNNNNNNNNNNNNNNNNN
NNNNNNNNNNNNNNNNNNNNNNNNNNNNNNNNNNNNNNNNNNNNNNNNNNNNNNNNNNNNNNNNNNNNNNNNNNNNNNNN
NNNNNNNNNNNNNNNNNNNNNNNNNNNNNNNNNNNNNNNNNNNNNNNNNNNNNNNNNNNNNNNNNNNNNNNNNNNNNNNN
NNNNNNNNNNNNNNNNNNNNNNNNNNNNNNNNNNNNNNNNNNNNNNNNNNNNNNNNNNNNNNNNNNNNNNNNNNNNNNNN
NNNNNNNNNNNNNNNNNNNNNNNNNNNNNNNNNNNNNNNNNNNNNNNNNNNNNNNNNNNNNNNNNNNNNNNNNNNNNNNN
NNNNNNNNNNNNNNNNNNNNNNNNNNNNNNNNNNNNNNNNNNNNNNNNNNNNNNNNNNNNNNNNNNNNNNNNNNNNNNNN
NNNNNNNNNNNNNNNNNNNNNNNNNNNNNNNNNNNNNNNNNNNNNNNNNNNNNNNNNNNNNNNNNNNNNNNNNNNNNNNN
NNNNNNNNNNNNNNNNNNNNNNNNNNNNNNNNNNNNNNNNNNNNNNNNNNNNNNNNNNNNNNNNNNNNNNNNNNNNNNNN
NNNNNNNNNNNNNNNNNNNNNNNNNNNNNNNNNNNNNNNNNNNNNNNNNNNNNNNNNNNNNNNNNNNNNNNNNNNNNNNN
NNNNNNNNNNNNNNNNNNNNNNNNNNNNNNNNNNNNNNNNNNNNNNNNNNNNNNNNNNNNNNNNNNNNNNNNNNNNNNNN
NNNNNNNNNNNNNNNNNNNNNNNNNNNNNNNNNNNNNNNNNNNNNNNNNNNNNNNNNNNTTTACCTTAGCTACCATTGGA
ATAGTTCTCCAGGTTAGTACTTTAACAAATTATTATTTAATTCTTTGATTGGAACATTAGCTTAAGGATTTAGGGGACAA
GTGTTGTGGATAATTATGGCATAGTGGAGGACACAGTGATTAAGAGTTAAGGATAGTATATTGTTGAGCTAATGAATGGA
GATGGTAGGTTAGGATGGGAAATTGGTGTAATTCTTGAGTCCTGCAAATTGTTTTCATCGCTGGAAGTTATTGTTGGCGT
AACTTTGCTATGATTTTGAATTTTTATTCTTATAGTTATCATATTATGATTTAAATGTTAATATATTGTTATATGTAATT
AAATATTAGGTGTATTTTATTATGTGAATTACTATTAGAGTTATGTCTATTGGAGGGATAAAGATTTAACCCTAAGCTTG
AAACTTAGGAACTTGATTATAGATTTGGGTGAACTTTTGGGTCTAGGCTAAACATACAATAATATGGGTGTTGTTAGTTT
CAAACTATTATTTTGAATATGTACTTGAATAGATTGCATTGATTTGAAAACTCAACGAAAAGGGAAGGCTCAAGTCTTAG
AGTGATTGTTCGATTATTTGAGCGAGTGAATTTCTAAACCCTTGTTAAATATATAGAATCGTGTATTTCATTGTGGTATG
TGTTGGGAGTAATGGGATTTGATGATGGGTTAAATTTTCCATGTTGAATAATTCTAATGATGAAAAATGAGTAAAAAAAG
GCAATGTGATTAATTGTTGGTGTGTGATGTGTTGATAATGGTTTGAAAGACTTATTGACTCATTGCTGATGTTATATCAC
GATTGTATTGTCGTGAATTGTGCATTATTATGAAAATTGTCATCTCCTCATTATTTATGTCAACATGTCATTTTCATTGG
TTTTGAGACAAGATTGCGTAAGTGTTATGTGAATTGAGGAAGAAGAAGAAATTAAAGAGGATGTACCTTTTCAAGGGTGT
GTCGCGCGTCACTACAGATACTATTATAGAGGGACGTGTCACACTCAACGACGGATTTTATCATCGAGGGTCGTGTCGCA
AGCCGTGACGGCTGCATGGACAAATATGTCCTCCATGGACAAATATGTCCCACATGGGTCCTAGACTGAGAGACAACGGA
TGTGTATCGTTAGGTTAGACATGCATCACTATACTTGACATTGAATGTCATTGCATTACATATCTATATCATTTGTTAAT
TTGTGAGTGTCTTTTAGTGGAATTTGTGATTGATGAACTTGATCTTGTGTGTTGTTGATCTGTAATTTTTGGAATGTTGT
AATTGAGTTGTATGCTATAAATATTGCGAACAGTTAGGTGGGGCTGGTTTTATGCAGGTTGTAGTTGTGGAGGTTCAGTT
TGGATGTAAGGAGTACACGTATTCTTTTTCCTTAGCTTGTGTTTAGAAGTTTACTATCTGAGTACAGCGTGGTTTGGTAC
TCACCCCTTGCTTCTACATTTTTATTGGTTACGAGCCAGGATCTTCGTGATACTTTCTATTCTCTTCTTTCCGAGGTTTC
CTATGGAGATTTGTGAGGTAGTTGTTTGTCTTCTCAGTGTACTTTCTTACTCCTATTCATGATTTTTCCTACTTGAAAGA
CAATGTCATTTGAGACTTACATATTTTATTTCAATTCCATTGTATTACATTAGAGACTTGTGCACGTGAAAACTAGTTTT
TGGGGATTTAGCTAAGTTGATTTATTATCCGCATTAGTAATTGTTATTAAACTTTTATTTTTAGTTTATGTCCGCACTTT
ATCAAAATGGTTGGATTTTAGGCTGAAGGTGTTTACATAGGAAAAGATTGAGGAAAAGAGCAAGTGCATCATTCTCCTTG
GATTCCAAGACTACAAAAAGGAAAGGCAAAAATTCTTTCTAGTGGTAAAGTAGTTGGCGATCTAGGGGTATGGAATGTGG
TGAAAGACAAGAATATTGGCACGAAAAAAGTAATCACCACTCAAACTCAACCCATGGTAGAAAATAGTTTTGAAATGCCA
AGTGAAGAATCCCAGAAGATAATCATACAGCCAACAAACAACAACAGAAACAACAACAACAATCCAAACACAATGGTTAA
TGATAAGCAAGAAATGAATAATAATAAGCAACATGGCATCACAAGTGATAAAGAAAGCTGTCAACATGGTGTTTCAGCCA
AGGAGTGGGTCACAAAAACCTTCGGCAAATCTCAAGAAGTTGATCCCAAGGCTCTAGTAGGTGGACTTCTTGCAGAACAT
ATATACCAAAACACATCTCAGGGGAATGATAATGGAGATATTAAAGATGTAGATAGAGATAAGGATGAGAGACAAGTACA
ATCAACTGCAAGTGTCACAAAAACCACAGATGGAAAAATAAATAAAGGAGGGCAGCAAATTACTCTCACAGAATTGTCAA
ATACTTGATGAGTCCGAGATTTGGACTCATTTAGGGCTAATTTACACTGATTTAGTGTCTTCAAATGCTTATTTTGTGCA
AATAATTGATGTTAAACCCTTGACTTCCAGGTATATGGATTGAGGAACAAAGCATGGACACTAATTTACAAAAAGGAACA
AAGTGAGCTGAAAGAACGAAGAAATGAAAGCCTGGTGATCGCCAAGTCCCTTTGGTGAGTCACTGAATGGTCATTACCTC
ACCTAAAGTTCCAGTGTGCCAAAACCCTGAAGGAGAAAACCAAGTCGGTGAGAGAAAGGAGCAGTCGGCAAATCGCCGAG
TGGTTCCTCGATGCAGTGTTGGATCACCCAAAGTTACAGAACTTGAGGAAGCTGAAGGCCAAGACAGAAAGGGGAAGACA
TTGACCAAAGGGCGAATCGCCGAGCCCGACTTACTGCGCCGAATGGTCTTTCACAGCATATTTTTGGTGACTATAAATAC
ATTTTAAAACACTAAGTTTAGTATCAAATTTTATTCTGAACATTCATTAGAGTATTTTTTGAGTTTGAACTCTGAATATT
GTGACTAAGTTTTCCCTAAGCTTTGGAGAATTGAAGTTTTCACTTTTGAGAAATTGAAAACGGGTCTTTGAGATTCTTCA
ATTTGGAGCATTGTAAGGACGAAATTGATCTTACCAGTTGATGGAAACATAAATTGGTAACGATTTTTTATCTTTTTATA
ATGTTTAGCTAAAACCCCAATTCTTGGGGTGTGATTATGTGATTATGGGCTTATTTAGTGTATGGGTATTGCTAATTGTT
AGATTAAATGTTGTTTAGAAGTGAGTTTAATCAGTAATTGTGGTTTAATTTAAAGAATTGTAGTTGCAAATGCAGTTCTA
CCTTCGTGTTTTTGGCTTGCTTGAGAGAGAAGTTTTAAAACCAAGATTGTTGACTAACGGTCAGTGGTTATTGGGTTGAT
ATGAGTTCAGCTCGAGAGAGTGAATCCTAAACTCAGTCCAACATATTCAGCTTGAGAGATTGAATAGACTAAGGTGTAGC
CTGGTCTAATTTGCTTGCTTGTTGGTGTTCGAGAGAAACTAACTTGATTCGGGATAAATTGTTCGAGAGAAAATTTATTT
CCTCTATGGCTCAACTTACTCACTAGCATTCAACTATTTTGTAACAGCTGCAATTACTCGTTTGTCTATATTAGCCTATA
ATCAAATCACATCCCAAGAACCCGTCTCATTATTGTTATTTCTGTGTTGATTTCTATTGTAGTTGATAATTTCAAACCAA
AAACCCCCCCATTTGACATTCGTGTCACCCCTTAATTTGAGTCATGTTTTTATTCGATAATGTCTATTACTATGACTGAT
TTGATCATATTCATACTTTTCAATTGATTCTCAAACACGTACCATTCCTTGTGGGATTCGAACCCAACTCATTTAGTTGG
GTTATATACTGACTAGCGATCGTTGACACTTAGAATTGGATGAAGTGTCCTTGATACGTCTAATCAATACTAACAACTTT
GAAAAAGTCAATACAAATTCAAAAGTAGAAATATCACATCAGCACGAAGAAGTAGTATATGATAGCATGGCAATAGTGGA
GGTCCCTATGGCAGTTCAACCAGACGAATCACAGCTTCTGGTGTAAATGGAGTCCCCTAACAAAGTGTTACATGACATTA
TCTCTCATAACATAGGAGAAGATAAGTGTTTGAAACAATAGGCCCAATTCAAATAGCCAAGACTTTAAAAGAGACAGAGG
TGTTTGAGGATGTACTGAATAATGTCTCAAGTGAAGCAGATTTGTCTCCTAGATTGATGAAGACTGCCAGAAAAGGGAAG
AAGCAAGGTAACAGAGAAAATAGTCAACCCATCAAAATTCAGCCAAAGAAGTCCAAATCAGTATCTAGTAAATATGAAGG
CTTTCATATGGAATATTAGATCAGTAAAGTCTCAACAAGATTTTCAAAGAGTACAACTGTTACACAATTATCATAAATTT
TCATTTATTGGATTCTTGGAACCTTTTTAGAATTCTAGACATATTAACAGATATAGAAGAAGATTGAGGATGCCTTTTTT
GCTTTTTAATTGTAATGGCAAAATATGGGTTTTTGCAAACCATTGTACAGTGGCGAAAGATACAGAGCAACAACTAACAA
TTTTCCTAAAACATCATAGCCAGACTCTCAATTATTATGTCACGCTAGTGTATGCCAAATGCAGAGCTGATCAAAGAGTG
AATCTTTGGGAGGACATCTATCAAGTGGCTGCAGGGATGAATATCCCATGGATATTTTGTGGTGATTTTAATGTAGTTCT
AAACGCAGAAGAAAAAATAGGAGGTTTACCCATGGTAGATGTTGATCATGAAGAGTTTGAATGTTGCATATCAGCTTGTG
AATTAAAAGAGGTCCAGTTTAAATGAAGTCCTTTCACTTGGTGGAATGGTAGGTCAGGTAATGATTGTATTTTCGAAAGA
TTAGACAGGATTCTAATTAATCAAGAGATGCAGGGTTGGTTTAATCATGCTGAGGTAGAGCATTTACCAAGAACTGGATC
TGATCATGCACCCTTGCTTTTATCTTGTGAAGAAACCATTACCAGACATAGGAAACCTTTTAGGTTTCTCAAATTTTGGA
CTGAAAATGAGTCCTTTAAAGATGTGGTTAGACAGAATTGGACTACCAGTCCCTCTCAGAATCCTTATTTAGATTTCAAG
GAGACTATTAAAAGGGGAAATCAGCTTTGACAAAATGGAGCAGTGATACATATGGTGACATATTTAAGCAATTGATCATT
AGAGAAGACATTGTTCTAATCAAGGAGAAACTCTTTGAAGAGATTCCCA
>mtp_1000.scaffold_5
TCCTTGGAAATCAACCCCCAAGAGTTTGCTCAGTTTGACTAAATTTTATTGAACCCAAACAGAGTTGTCTCTTTCCCTCT
CACCCATGTTTTGATCCTGTTGTACAAGCAGAGGTGCCACCTCTTCCACTTCCTAGCTATCTGAAATGGTAATCACGTTC
TGCTTTTTGATCACCGCTAAATTTCCCCCTTCGTTTAGATTCTCTTCAAATTTATCCTCTTGCATGCTATCTCTCCTCAA
AACTTGTGTAATTGTATCTTTCGCAATTTGCAGAGGGTTTTCCACCAATTCCTCACTTTGATTCACCATCATCTCCTGTG
CAGTATTTTGTTCTGTAGAAATCTGTCTCTATTGAGTATTGACTGATTAGGCCCATTTTCCACTTCAATTAAATAACCTT
CCATGGGCTTTCTCTAGGCCCAATTCAGAGCTCTTCATTAAAGAAGGCATGTGACTCTCACATGACTTATTTGAGTCCCC
TTTTCCAGCTGTCATCTGAACCTTCCCCACATGTTCTTCTATACAAAAATCCCTTAAATTTAGGGATTCTTGTACTGAAT
CACAGAGATTGACATAACTTTGTTTTACCCTCGTCCAAAGTTTGACCTAGATTTTCCAGTGGACTATCTTCTCCAGTGGT
ACAACAAGCCTTTTCCGGCGACATTTCGCACCTCAGTTTGCTATCAGTCCATGCAGGGAAGTGACATCTTATTCCTTCTT
GTGCTATTGACACCTCTTGTGGTATGCTTCTGCCGTTGTTTGCAACCAAAATTCTCGTCCATGTCATGTGGTTCTTCAAC
TTTGTCTCATCTTCAGTAGCGCTATCTAGCAACCACAAAGTTGTCCAATTTCCTCGAAAACTTGGTGCGTCCAAAGGTGT
AGAGGAACACCCCACGACTTGATCCAAGTTTCTTTGATCATCGTGGTGTTTGGAAAGCAGCCAAGCACCGGACTCCACCA
TTCTAGGTTAAAACCTAGTTTTTTCCACTTTCATTGGCCTTGCAGTGTCTATTCTGCCATGAACCTATTGGGGAATACAA
AAAGGAACATATCTCCATATAGCTCTATGTTGACCTCAAAGGTCTTCTTCCACTCGGATGATGATCATCTTCTGCTCTCA
GATGAAGAAGGTTTTTCTTTAATTGCCTTGGCCAGGTACCCAAAATGAGGCACCTCTTTAACAGTCCATCCTTTTGCCTA
TCTCAAGTGCTTTCCATCTCTGTTTGAAATCCATTTACTATCATACACAGTCTTTGAATATGGATAGTTGGATTCTTCTA
GTCTTGAGGTATTGGCTGTCTTTTTGAGCATTTAATGAGAGCATTTAATGACATTCTCCATCTTAAAAGCTAAATCGTAC
CATCCAACATTCAAGACTGGTTCTGGAATAATAATTACTGATCTTTCCCCAGCATTTGAAGATAATGGTTATAACTTATA
TATCTCCCATATTCATTATGTTTCCTCGTACAAGAATACTCTTCTTTTCTGTCAGCAAACTTCCACCTCCTTATGCTCTT
CTTTTGATCAGTTGATGCTTCTCTTATCAAGAAACATATCCAGTCCATCACCTTGCTGCTAACAGTAAATCTTCTCATCA
TCCTTCGCCTCCTCTCCACCCATTCATACCAAACAGATCCATCTGACCTCCATTTGGTAATGTCAAATGATTTGAATCCC
GAATTGAAATATATTGTGTTAATATGTTTTCCCCCATATCTGTCAGAGAGCAGGAATAGAAGAGGAAAGAAAGTAGACTA
CGGTAGAAGGAGATAACTGTGAAAGAGGAAGAGAGATGGTAGTTCTCAGGCGACCTATCAGAAAGAGGGTTCTCTCTCTC
CTAGGAAGTAGGAGAGAGAATTTTTGGGAAATGTGCCAGGGAGCATATATGTGACTTGTATTACCTGAAAGTATTGCAAT
AAATACACATCAAATTGTATTATCTCTCTCTCTCTCTCTATATATATATATATATATATATATGTATTGAAAGTCACCCA
TGTTTATTGACCAAATTCGGTGTGTATCTAACATTCACAAGTCACACCCAAATCATGTCGGAACGACGTGAGTGGATAAA
TGGTTTTGGATGATTCGTGTAACATAGTGTTATCCAATGTGGTTAGGGAAATCTACACAAGCCTTTTAAGCTGATAAAAC
ATTGGTTTTTCTTTCTATTTGAAGCATGGAGGCTTATTTGATATGCTATGTAGTACCAAATGTGTTGAGGCAGTGTTATT
TATTTTAGGCCATCGTTTTGTTGCTTATAGCGATGTTAAACAAGGGGTTATGCTTAGGGTAAAGCCATGCATTTCATTAA
AGTGTGTGCGCAAACAATGGTGAGACGATCCCAACAAGAAGCAGTTGGTGCTTTGAATCTCAACATTGAAGAGTTGGAGT
AATGTTGACATTATTGTGTATTTGGGTACTAGCATTACTTATTCCAATTGTAATTTGATCATTACAAAGACAACAACATA
CCCAATGTAATCCCACAAGTGGGATCTGGGGAAGGTTGGATCTTACCCCTACCTTTGTGAAGTAGAGAGGTTGTTTTTGA
TAGATCCTCGACTCAATAGAAGAATTATTGAAAAATAATTGCAAGAACAATATGAAAACAAAATAGCAATACCAAAGCAG
TTAGAAAAAATAGTTGTAGCAAAATAGGCACAAACAATGAACCAACTGTGACAATAAAATGAAATAAAAGACATTACTCA
CATACTAAATAGTAATTCTACTAATAAAGAAAAAAGTAGTAGAGAAAACTAAGCCTCGATTCTTGCCCTTAAAGGTGCTA
CGATAGAGACTAACCTTCAATTGTTGTCCTCGATCTCCAAACTTTCCTATCTAGGATTATGTCCTTAGACAGTTGGAGTT
GAGCCATGTCTTGTCCAATCACCTCTCCCCAGTTCTTTTTTGGCGTACCTTTCCTAACACCCATTATGACCAACTTCTCA
CACCTCCTAGTTGGTGCATTTGCGACTTCTCTACACATGCCCGAACCATCTTAGCCTAGCTTCCATCATCTTGTCCTCCA
CGGAGGCCACTTGGCCCCAAATATCTTCATTCCTAGTCATATCCCTCCTAGTATGCCACACATCCATTTATGGATCCTAA
TCTCCGTTCCCTTCCATCTTTTGAACACGAGCATTCTTGACTAGTAGCACTCTGCCCCTTACACCAATGTAGGTCTAACC
ACCGCCTTGTAGAACTTACTTTTATGCCTTGGTGTCACATTCTTATCACACAAAACTCTAGAAGCGAGCCTCTATTTTGC
CTATCCGACTCCAATATGGTACACTACATCCTCGTCAGTCTCTCATGTACCTTGTATTATAGACCCAAGATACTTTAAAT
TCCCTCTCCTAAGAAAGCTTCTGTATCAATCTTCATCTCCACTTTCGCCCCTTGTGCTATGTCACTAAACTTGCACTCCA
AGTGCTCCGTCTTAGTCCTGCTTAATCTAAAACCTTTAGGGGTCGTTTGGTAGGAAGTATTAGGAGAAATAGTCCATGCA
TTATGTATGGTATTGCTTGGTAGGAATTTTGGACCTATGTATAACTAATTCATAGATTAGTTATACACCCTAGATGGTAT
TATGTGATGTATAACTAATACCTTACATTTGGTGGTATTAGTAATACATAGGATTTAATACCATTGAATTAACCATGTAA
AGACAAAAATACCCCTCAAATCCTTTAATCACTTTATTTATTTTCTTGATTTTATGTTTTATATTTGTATTAGTAAATTT
ATTTAAATAAATTAGCTTACAAATTTTATTATTTAGAGAAAGTTGTTTGTTGCTAAATAAATCTAATACAAATTAGTACA
ATATTTGAAATGTAAGTTGTTTAACATTTACTAAGTGGAAAGGCACATGTATCACCATATGACATTTGTAATCTTAATTG
AATGTATTATTTGTTGATATATATATGTGTGTGTGTGTGTGGTTTTCTAATTATTTGTATTTTGAATAATTTATAAAATT
GCATACATATTAAAACTACAACTTGCAATTTTTGTGTAAACGTAGATGGTTTATTTGATTTTACTTTTGTTTACTATTTT
CTCGGTTTTAAAAGTAGATGGTCTATTTTTTTTTAAAATTGAAAATTGACGTTTTGTGAGTCAATTTATTAAGATGACAA
TTATTTACCCTCAAATAATTCAAGTGAGAAAATAGCAAATTTGACAACAAAATTGCTCTTCTCCTAGCTAATTATAAGGT
CATAAAAAATAATAATATTATCCGACAATTATCTACCTTGACCTAATTACATGAAATAGAAAATCTCATAATAACTCAAG
GGTATTATTGGAAAGAAGTTTTTTGTAGAGTTTTAATCCAAACACAAGATGAGGTGGGAAGCAATGCATCAAGGACTTGA
TAAAAAATAAACTTTGCATTACTTATCCCTACACTACCAATCCCTGCACTACTAATCCCTGCATTATTAATCTTTGTACC
AAACAACCCCTTAGACTCTAGGGTCTGTCTCCAAACTTCTAGCTTCTCATAAACTCTAGGATTCTTGTCTGGCTCAATCG
CTTTTCCTTTCTCCATCTTATGAATTGCCCCCTCAACCTCCACATACTTTATGGTCCTACAATACCTAAAATTCCCTCAT
GGAGTGCTCTTAACTCTCCCAACACAAGCACAATAACCCTGTCCCTCTTTTCTTTCAATAGCTTATGAAAATATGTATGT
CATCTCTATCTAATGAGTGCATCTTTACCAAAACTTAGTCATTCTCGTGTTTGATAGAGTTCACTAGGTCCAGATCATGA
GCTCTCCTCTCTCTTGTCTTGACGAGCCTATACAACTTCATGTCACCACCCGTCTGTACCTTCAATCTCTTTACACAAGT
GTTCAAATGCTGGCATTTTAGCCACTGTAAGCGCTAACTGTGCTTCCTTCTTAGCCATCTTATATCTCTCCCTATTCTTC
CTATTGTCCTCCTCGTCTATGCTTTCCACGACACCTTATACGCATCCTTCTTGTCCTCTTCTTTCTCTTGGACCTCTCCA
TTTTACCACCATTCCCCTCTAAGACCACCTAACTTACCCCTCGAGACCCTTCCCTAATGCAGCCGATTGTCCTAGTCCAC
ATACTATTTGCAACCCTGCTACTCTCCCAAGCCGTCATAGCCATCAACTTCTTCCCCAACTCTCGGACATTGGGAATAGT
CAAGCCTTCCCATTTAAACCTTGGTTGGCCATAAACAATCCTCTTCAACCTTGAGCTTATGCTGAGTAGTTAGGTTCTCA
CTCCAAATAACCTTGCACTCCTTGCATAAACCTTTATCACTCCTCCTAAGGAGTAGGTTATCTATATGAGTCTTAGTCAC
CCCACTATAGTAGGTCACCAAGTGCTCCACTCTCTTCTGGAAACTCAAATTTGCAATGACCATGTCAAAAGCTTTCGTGA
AATCCAAAACGCAACTCCCCCCGCGTTCTCTTCTCCGAAGCTGAAACTGCCATGAACATCTTCGTATCCTCTTGAAGTGC
TCCCTATGTGTCCATTGGAATAACCTCCCACAAAAATCTCCTCGGTGTGCGGGTTACCTCTCACCACCTCATCCATCTCC
TCTTAGAAGCGCTTCTTAACATCCTCGTTCAAACCCACTTCACTATGTTAAAAGTCGCCCCACCCACAACTAGCTTAAAA
GTCATTATTTCTATCGTTCACTTTCTTAACCTCAACCATGCTCCTGAGATCCATATCTATTGAAATGCTTACACTATTCC
TATCCTTTGAAACTGCTTACATACCACAACTTAAAACCGTCTACATCCCTCGACTTGGGTCTCACCCATCTAGTTTCCTG
AACACAAGCTATGTTGATTTTCGTGTTCCTGAGAATCTTCACTAACTCTATCGACTTTCCCCTTAAAGTACCTATGTTTC
AGGACCCAACTCTCAACCTAGGAGCTCCCTTGGTACCCTTTCCACCTCACACCCCCAACCCCAACCAAGGACAGGTCTAC
CCGAAGCCACTAACATTGGTTATACATGAGGACAAGAATTGAAACTAGAATGCAAGAATCAAATGCTATCTAGTACTAAG
TTAAAGTGCTACAGAAGAACACAAGAGAACCTTATGGTGTGGGTTCTTGGAGATCAATTAGAAGCTTGTGGCCACAAATG
GAGACAAATTTATATATCAAGGTCGGAAGTGGCACTAAAACAAAATTTTGGAAGGATGTTTGGATAGATCAATCCCCTCT
TAGGGATCTCTTTCCAGATCTTTTTTAAATCTGTGGAAATCCTGATGCTAATGTTGGCGAATGCTGGACTGAACAGGGTT
GGGATCTAGTTTTTAGAAGACTTCTCAATGATTGGGAGGTGGAAAGGGTGGCTGAGATATTAGGGATGGCTAGGTGGAGT
GAACATAAATGCAAATGCCACAGACAGGATGTTGTGGAAGCACAACAAAGATGGCCTTTCCTCAGTCAACAGTGCTTACA
GGAGGTCTCCAGATGATGGCAGGGAGACCAAAACACCTCTGGAACTATTTTTGGAAGGGGGATATTCCTACAAAAGTTAA
ATGCTTCACTTGGCTAGTGATAAAGGGAGCTTGTCTAACACAGGAAGTACTTCAGAAGAAGGGTAGACAGCTGGTCCCTA
GGTGTTTTTTATGCAATTTGACAAGTGAAACTAACAGCCACCTTTTCTTGCATTGTAATTACGCTGCTCAAATCTGGAAT
TTGTTCCTTAGTATTTCAAATCTGAATTGGACAATGCCAGAACGTACATCAAACGTGTTAAAGAGCTAGGTAAGGAGAGG
AGGTACCAAGAGTCAGAAGAGATGGTGAAGGTTAATACCATCATGTATATGGTGGTCAGTTTGGAAGGAAAGGAATAGTA
GATGCTTCAAAAATAGATCCAATTCCATACACAAGGTCAAATGGAATTGTATAGTATCTCTACTTTTTTGGTGTAAACAG
TTGTGTATAGTAGATACAGATCAGATTGTAGATTTGTTAGGAAGTTTGTAATTGACCCTCTTTGGTGGTGGCCAGCATGC
CCTTAATGCTGAAGAATACAACCTTAACAGTTTCAAAAAAAAAAAAAAACTAAATCAAAGTAATAGCACACAGTAAAACA
GAGTTGTTCCAGGAGAACAAGAACTTTAAAGAAGCAAAGAACTGAAACTAAGGGCAAGAATCAACAATACAGCAGGAAAT
GAAATCAAATAATATAACAAAATAAAGCAACTAAGGTGGTTCACAAACACGTAGCTATTCAATAAATGAGGCAGTAAGCA
ATGACAATTGTGTTAAATGTAAATATAGTTGAGAGTCGAGACGGAACCTGTTTTGCGCTTGAAGGACACAGGAAACCTGG
TTTTGGTAATCGCCAGAGTTTGCTGCTGGTGTTATCTGAAGGTTGTCGGTGATCTGTCCCGGCAGATCTGTTCCTTTATG
GATAAATCTGGACGCTGGTGGAGGAGGATGGTTGGAACCCTAAACCGGCTGGTACTCGCTGGTGGTAAGATGGACGGAGG
AAGATGACAAGGGGTTCTTGTGGGAGTAAGTTAGGCTTAGGCTTCTATGTTGCTGTGTAAGTTGCGACTTGTGGAAGTGA
GTTGGGCTTCTGGTTTTGGTGATGTAGTAGGCAATAAGTAAATGATGAAGAGGGTGCACCGTGTGGGGTGTATGCTTATG
CCCGTAGTTTAAAGAGGGGGCACCGTGTTTAGAGGCAAGACGGAAGTTTTCAATATTTAAGCTATATTTTAATACTGACA
TATAGTTCAGTTGGTTTGAATGTTGTGTTTTCACAATTATACTTCGTGGTATTCTTTTTTAATTAAAATATGATTTTCAT
TTTACTGAATTTGGTCTTCATTAATTTTCGGGTCAAAGTGCCTTGAAAATTGAAGTTGTATTTATTTCGAGTTTGCTTTT
TATTCTGTAAGTTTTACTATTTCCTTAGCTTTGGTCCTCATGTTGTGTTCCCATCACTTTATCTATGTTTTCTTCACCCC
ATGCACCAGGTTTTGTTCATTTTATTTGATACTAGACTCCGTCTCCTGCCACACATTTGCCTGATTATTATAGATAAACC
TTTAAAGGCAGTTTCATGGCTTGAGTACAGTTCTTTATGCATGCATTGAACTTACACCTACGTGTATTGACATAGTTTCG
CATTGCAATCCAGGGTAAATATGCAAAGGTTGAAGTAAAAGAAGAGGAAGATGGATTAGATGAAGAGGAGGAAGAGCATG
GTGATACCCTCTGTGGGGCATGTGGTGAGAATTATGCTTCAGATGAATTCTGGATTTGTTGCGACTTATGCGAGAGGTGG
TTCCATGGGAAGTGTGTGAAGATCACACCTGCGAAGGCTGAGCATATAAAGCAGTACAAATGTCCATCATGCAGCAACAA
GAGGCCACGCCCTTGACATCCTGTTGAATTTTCTGAGTTCCACCGTTATATTTGTCTCATGTAGGACTCAGCACAATGCC
ATATTACGTACATTAACATGTGGCATGTTCATCCAAATCTGGTAGTTGCTCTTTGTTTTTTTGGATAATCTACTAGGTAA
AATTGCTACGGTACTCCTCCATTTGACTCTAAATTGGAGGACATAGGGATCTTCTTGTAGGAAAGAATCTTGCCGTGATT
AATGCTAACTTGTGTAAAATTTAGCTGTTGAACCATTTGGACGCTGATGTTTGATTTTGAAAATTGTGTTAATCTTGCTG
GTATGAATCGATTTTGAATGTTTCTATGAGTTTTTGTGGTTGCAGCTTGTGATCTAGTTGACTAGGCATAGAATAGGTAA
CGTAAAATAAGGATGGAAGTAATAATGAATTATAGGAGGAGAATGAGTTTGAGCGTGAGATGCGAAAAGGTGCTAGTGTT
AGTTCCTTAGATGCATCATATATCTATTTCTGTTATTAACTCTATCTACTATGCTACTCTTGTGGGTTATCAACTACTTA
ATTAGATTATGTATTGTCCATTTAAGATTGTGTAATATAATAATCTAGCTGTGTTCACCCACTTTGATTTGTCCAGAAGA
ACCTCTCTTGTTGGTATAGAGTCATTTACATACCTAAACAGGAGCTATGGATAAGAATGAGTATAAAGCAAAAAGAGAGG
TCTCTGTCAGCTGGAGATAGTCCTGTCACCTGTGTAACAATTTCCTTGCACAATCTGTCTGCTAAAGAAGTCCCTCTTTG
AAATCTACTGATCACATTTCTGTCTCTCCAAAACAAATATACCAATAGTCCACTGCCCAAATTTTCTTCAGGGTAATGAA
TAAAGGGAGTTAATTCCGAGATAAATTTTCAGTATCCGTTAGTCCCTTGTTTGATTATAAAGTGTGTGATAACTTATCTC
ACGATTAAGAGAAAAGACAAAGTCACAATTGAAGTTGTCCCGAATTTAGCAATTGTCCTATTACCCCACTAAACAATTTT
GAACAGCTATTATTATATCATTTTTCGATCAACACCAGATTTTAAGAAGCAAGTGTGTTCACACACCAATCATTGCATGA
CACATGTTAATTTAATTAAAAAAAATTTCATTTTTAGGTTTTTCTTTATTTCTCTCTCTTTCTTATTTTTTGGCTTATTT
TAATTTTGATTTCATCTTAAATTTCACTTCATCTTCCACCTACCACTTCATCCCCCTATTTTCTTTCTTTTTCTTCACCT
CCCACCCTCACCCCAACCCCCTATGTCAAGTCGAACTCCACTCCCATTCTTTTTCTTCTTCTCTGGTCAAATTCATTATA
AAATTCATACTATTTTTTAGACTTTATTAAATTATTGATAACAAAATTAATTATTTTTCTAAGAAATTTAAAATTATGAA
GGTATCATCAACTACTCCTTTTCGTATAACTTCAAAATTAGAAATGATAATTTTAAAAGAATCAATGAATTTCTCAAAAA
TTGAAAGAATTTAATTGAAATCGGATAAAAAAACTATATGATACTTCCTAATCATCTTGAAATCTAATGGGTTTATCAAA
TTGTTCAAAATGTAAGAAAATATTTAGATAAAGTTTTAAAATTAAAGAGAGTAAAACTAATATAGTAAAAAAGGAAGGTG
AAGTTGTGGTAAAAATGGTGACATTGAAAGTGAGAAGCTTCAATGGAAATGACAATGAATTTTTGATGAAGAAGGAAGAA
AGGAAGAGAAAAAATAAAAAGGAAAAAAAGTTAAAATAATAAGAAAATATAGTTTATAATAAAATACTTGTAAAAATAAA
ATTATAGTAGTTATTTTAGGTTGTTCACTCTCTTTGAGAGAGTGCACACCACTCTCTATGTCAGGTGGACGAAAAATGAT
ATAATATCTGTTCAAAATTGTTTAGTGGGGTAATAAGCCGATTGCAAAGTTAAGGTGTCTGTTTGAAAATCCGAGACAAC
TTCAGTGATGACTTTATGTATTTTCTCCACGATTAATTATTAGTACTGGGATAATTTATCTCTACTTTTGGGTGGAATTG
TAAACATGACAAAAGTATTCCTTTAAATTCTTTTTATACATCATTTTTCATTTCCATGTATATTCACATTATTTTTAGTA
CTATGTATATAATATCCACAACTTTCGCTACTTGTTATTTTTATGAAATTTCTTCATATTTTTCTACTAAAAAATTACAC
TATATAAATATAATCTTCATTTATGAATTTATTTGACTATTTCTTATGTTTGTTTACATACTGAATTACATATCTTACAA
TTTAAGAGTGTCACGTGGTTAAATGAAATGATACAAATAATAAATCATCTTTTACTTTAAGAATTTAAGATGTAAGTTTT
GTTTTTAAACAAACACAGTACAATCACGAGAATGCACATACAAAATATTTAAGCTAAATATTATTATTTTTGTTTGAATA
GAATAAAGCAAAAGAGTGAATACAAAATTAACTCGTCTCTAGTATTCAAACCAAATGAGTAGTAGCTCCTGAACACAAAT
AACTTAAAACATATGCTGAAATAGGTTATGATAGAAATATGATTCAAAGGAAAATCACAACATCAGGAACAAATCTTCTA
TTATTACCAGGAATCACACGATTCTCAGTACATGACTACAGCTAACCATGTACAAAATCAAGCACATTTACAAAAGAGAA
CAAAAACTTAACAATATATTCCTTGACAACTGCACAAACATATACTGGTTCAGCACAATCGCTATGGACGTACAGAGACA
TTTAGGCAGAGCACGTCAATCCTTTGTCTCCTGCGCAACTCACAAGCTCTTTCATGTTCAATATAAACTTGCAGCTGCAT
TTGGGTGGTCACTTCGTCCCAATGAATAATAAAGTTTCCACCACTACCTCAGTCTGATTGTTTCATTAGGTAGTATCACA
TTTGAATTCCGGATATGTGGATTTAGTGCTGCTATATCCTTCCATTTAGTGCCTGTACCATGAACCCTAGAAGATATGCT
CCATAGTGTATCACCAGGCTGCACAGTGGTTGTTGCTGATGAAGCAGTTTCCTTTGAAGATTTGTTAGCAGCCTTTGACT
TCATAAATGGATGTTTATTTTTCTTTCCCATTCCATTAGCAACCAACCAACGAGAGCCAGACTGTTCTTGAGTTGTGGAA
CCCCATAATTTCTTTTTACCTTGCTCACTCTTCAGACCTGCAACATGCACTTCGGTTATTTTGTACTGTGCGATTGGCTC
AACCTCGGGGATCTTCTCTTCTTTGATGTCCACATTCGAGTCATTTTTCAGAGGTGAAGATTCATCGTCATCATCTTCAT
TGTTGTTTCTAACCTCAGAAACTGTGCTGTATATCTTAGGTTTAGGTGGTACAAACACTCTCTCTACCTGGACAAGAGCA
AGCATAGGTGTACCAACTGGCTCATAATTCCGCAAGGGATCACGGAGCTGCACCATTAGTGCCACTGTAAAGTTGTTTCC
CAGCAAACCACATTTCCTACTCTTTCCGCGTCTCTTCTCTCCCTTTGACCTGCCCTGAAACAAGTCTGTGCTGATAGCAT
GATGAGCTGCCAGCAATTTGGAGGTTCGCTCGCTAATCTCATCTTCATCATCAATCTCTCCCGAGTCCAACCTCANNNNN
NNNNNNNNNNNNNNNNNNNNNNNNNNNNNNNNNNNNNNNNNNNNNNNNNNNNNNNNNNNNNNNNNNNNNNNNNNNNNNNN
NNNNNNNNNNNNNNNNNNNNNNNNNNNNNNNNNNNNNNNNNNNNNNNNNNNNNNNNNNNNNNNNACATGCCTGTCTGTAT
TCTCAAACCCTCAATTGAAAGGGCTTCAATTTTATCCATTGCCAAAGGAGCAAGATCTTCCAAGGATACATATTCGGCGT
CCATGTGAGTGGTAGAACTTGTTTCCAACTTACTAGACATTGGTCCATGCGATTTTGCCTTTTTACTTTGAATGCTTTCC
ATATTTTGCCCAAATTCAAACTCATGTTGGAATAAATCTTGTCTGCAAAACAATTTCATAAAAGATATAAGTAGGTGCAA
GTATATGTATATTTGCAGTAAGGAAAAGTAACCCAACTCTAAAATGCAACATGTAAACAGAACAACAAACCTTTCAGGTC
CTTCTAAGCTCGGTGCATTTTCCCAGGCTATTTGTTCCACTGTCTTCCCAGTTATATCTTCCAAAGGCATTAATTTACTT
GCCTGCATCGAGAGTTTTTCTATTCCAATGGAGGCCAAGTGCTGCAGTATGTCCATTATACCAGACCCCATTTCTGCAGG
CACCACCAACGGACTGGATACCTGCATTATTAAACTCCCTCCACTCTTAGCATCATTGAAAATTGCAGGATTCATTGACC
TTAAGAATCCTCCATTTTTAGTTTGTAGCAAGTTTCCTAGGCCTTCTCCAAGAGGAGGCAATTGGTAAGGGTCTTCAGGA
GGCATATCGATTGGGCTGCCAAAACCACAAGAGCTTTTTGGTGGAGAACATTCAAATGACTTCTCATTCAATCCCCATTC
ACGCATCAAAGCCTCGGTCTCCAAGTCCTCCAACATGTAAGCTCTTGTTTTGTTACTTGTTTCCTCAATTGCTATCTTGG
GTATCTCCTCATACGATTGTGCAGAAGATGAGTAACCGAAATTCTCAGAGATGCTCCTCCACTGAGATACACTTGGAGCA
TCAGAAGAAAATTCTTCAATGTCCATATCAAGGTTAAACAAAGAACACCCACCAGCCAGAGTGTCCTTCTCAAATTGCCT
CAATAATCGTTCTCGTGGGGAATCAGGCTCGCTCTCAGAACTTGGGCCAAATGGACTATGCTCAATCCCTAGCATATCCA
GGAAATCACTAGCCACGGATTCAGTAATGTAATCCACGCTGAGGGATTTTCCCTTCCTAAGCTCTTTATAGTTCTCTTTA
GCGTCCAAGTAACCATCATTATTTATAACTTCATTCTCATGTTCCTGAGAGTATAATCCCTCGTTTTCCAAGTCAGAGAA
ACTGCTTAATGCAGATTCCAATTCTCTCATAATTAATTCTTTTGCTGACTCATCTGTCTCAAAATTGTTGGCACTCACTG
CAAGGTCTTCATTCTCACTGTCAAGACCCTTGGCCAATAGTACAGGCTGGGCCTCCTCTTCAATGGCCATCTTCAAGGTA
CTATCAGGTACAAGTCTCTCTGTCACAGCATCATCAACAGATTTCACAGAATCGTCTTCTTTTCCCTCCAGTTCCTTCAA
GGGATGTTCTATGCCTTGCTCTATAACAGAAAAATCACCAATTTCACACTCGTTTTCAACATTTCCCTTCACAGGATCTG
ATAACAAGGCTAATTCTGGTTTGAGGTTATCAACAGTATTAGAGAACACATCAATCTCTGGTTTGAACTCAAATGAAGCT
TCCAACTTCTCTTCCTCAAACTTCTGATACAGCACTTCTACAGATTTGTAGAGGTCAGAATTTGGCACCGGTAAAATCTC
ATGAAGATCTTTTACATCTTCTGCAGACTGCTGTGAATAAGAAGACCAAGCAGGAAGGCTTCCAGATCGCCTTATTATGC
TCAGCTCATCACTTTCCTCAGATTGTGCAAGAAGCTTTGCAGCACCACTGTTCTGCCTCAAGTTCCGCCCCTCAAGAACA
TCCCTATTGCTAGGAAGCGTGCCAGATGTGTTCCCATTTCCCACTATATGATACCCAAAACTAACATTCATACTTGCCCC
TTTAGCCTTACCTGACAATTTGAAACTAGTTGTCCACTTACCTGAGCTTCTCTCATCCTCCAATTCTTCCAGTGTAAGAG
GAAGCAACCTGGTAAGGTCAACCCGATGCTTCCCCAAGTCAAGTTCAGGAGTAGCGTAAACTGAAGCATACAACAAACAA
TGTTTTGCCTCATACTTTGCCGAATGATGAGGACCATTCCTACTGCCATATATAGAACATGTATAACTCAACTCTTCCTC
AAACTCAGCTACACCTTCACAAACCAACACAGGACATGTCATCAACTCACCATCTCGCCTCCTCCAATGCACGACAAGAC
TAAGGTCATTAAAAAATGCTGGTATCCCTTCAATGCAATGGACTTGAAGCGAAAAACAGCAATTGAACCTTTGGTTTTTA
ACATGAGTTAATGACTTTAAGCTCTTCCAACTCCATGTGGACTTCTTATTACTATCCTTCTCTAATAAATCTCTACCACT
GTCTTTATTCTTCGACTTGGGCTCCGGTAAACGTGCTCTCCCAACAGACTTAGAACGACTACTGGCCGTAGACATCAAAA
GCCGAGGTTGGGTTTTATCCAAATATAGGGCTTTACTTATAGTTTCAATATCATTCAACAACTTCCCATTTCCAGGCTTC
TCACCAATTTTTTTCCTAGAATCCATTCTTGATAACATTCTTCTCCACAAAAACTACAAAATTAACACAATTTAAAAGTT
ACCCACAATCCAAAATGAAATCTTGAAAATACAATTAAAAAAAAATCAATAAAATTTAACAAATTAGAAACTTAAACAAT
AGCTCCATGCCTAAGCAAGATTAGAACAAAGTCTTTCACCGACCCAGATCAGATTAGTTCAATTGCGTCTGAATCAAAAC
CTTGAAGCACAGATTCATCTTCCATGTTTAAATTGCGAAGAAAAAACTTGATCAAAATAATTGAGGAAGTTCTTACCAGA
GGAGTAAGCGATGCTCAAGAAGAGTGATTGTCTGAAGGACTCCTTCTTCTTCTTCTTCTCTCTCTCTCTCTCTCTTTCTC
TCTCTGTTTTGGCGTGACGATGTTTCATTCGAAGTTTCAAAATTATAAAATTATACGATACGACTGGAAGTGGAGAAGAG
TATTTGTCACACTCACTCCTCTACTTATTAATATATATATTTACACTACCAATACTTTAGTTTGTATATTTCGTATTTAG
CCCCATATGTTATACACTCACACACTCAACACTACCTCTTTTGGCGATAAATTATCCTGATTATACATGGTTAAAATTAT
GCGATTTTAAACTTTATTAGTTAAATCATGGTTCCCCCTACTGCTCATACCATTGCTCAAATTGCTATGCCTACCTTCAT
TTTATCCCCCTCTGTTATAATCTGTGAGACACTTTGATTTGTTTAAAATTAATAACAACTGAGATCACGATGTATAAAAT
AATATTTTAGTATTTTTCCAAACGTATCGACAACTATAACGTGTAATATCTATGTACTTTTGTAGTACACAAAGTAATTT
TTTGAAGAGTTATTTTAGTAGAAAGTTCATTATTTCTTTTCTTAGTTCCTAATACAAGTCCGATATATTTTATTGAATTA
ATCTTTTTCGTCATATATAAAATGCTAGGAAAATGTATAATATAAGCACTTCTCGAAATAGGAGAGCCTAAAAACACGTT
CTTCTTTTTTTGAAAGATTACATCAATACACAACTTAAGATACCATAATCTCTAAAATTTCCTATCATATAAAAAAATCA
TAAAAATCCCCTATCGAATACATGATCCCTCTCGGTTACATCCTTATTCCCTCTCAGACACATCTCTCTCCTCTCGGATA
CATCCTTATCCCCTCTCGGATACATCTATCCGCTCTCGAATACATCTCTCCTCTCTCAGATACATCCCTCCCATTAACTT
GTGTATCATTTGCAATGTATCGAACAACCAAGGAATGTATTCGAGAGCAATGAAAATTTTGAAATTTTTATAATTGGAGA
AACTTTCGAAATAAAATATAATTTGCCCGGATTTCTGTGAGGTTTTCTTCTTCTTCTTCTTCTTCTTTTGTTTGGCCATT
TGAGCCTTTTGCTTTTCAATATTGATCTATCTTTATGTGCTCTATAACAAGCCATCAAACCTTCTTTATGTAACCTTCTA
TGTCACATGCTATTATGATTAACCTTACATTTTGTAAGTTTATCTTATGAAGGAAGTGGTAAGGAAATAGAGAGAAAAGG
GATAGTACTTCATATTCATTATTTTTCTCAATTATGATTGTTGAATTCTCAACTATTCACGATGTAATCATTATATGTGT
CTAGGCTTTATGTTTGCAACATATCTTTTTATATTTTTATTCTTACCACTTTTTAGAAATTTTCATCTTTTTTTTTAACT
TTTTAATTGCTCAAATTCATAAATTTACTATTAAAGGTGAGAGATAATTATCACTCTATGCAATTCCCTTTGGCAAAGAT
ATCCTTTTTAGTTATTACCACAGTTTACAAACCATATAAATTGGTATGTCTCTATCATGCTCAAAGCATGTAAATGATAA
TCATGTTGAAATAATAATAATAATAATAATAATAATAATAATAGTAATAATAATAATAATAATAATAATAATAATAATAA
TAATAATAATAATAATAATAATAATAATAATTCGCCTGATACCCGGTTAGAACTATCAGACATATGGGCTCAATAAAAGT
ATGTATTAGCTTCTTGACAGATCCTTTGCTTGGGTAAAATAATTAAACCATGCAGTCTGAGAAACTATGTTAAAATTCTT
GTGTATTTCGATTCTTATGTAGTTGGACTACCTCTAAGGATATTAACTTGCTTGATCTATGACTGGACGGACCACCGCCA
GGTCAGTGATCCTGTATCGTTGGTATCAGAGCCTTAGAACTTTCATGGTATATATATAATTGATGTGAAGAATTTCGGCA
TAGATATATTCTCTCTTTTATGGATCAAGAAGGTATTAAAAGTACTCGATTAGAAGAGGTAGATATACCTCAAAACCTTG
ATTTGTTAAACAAATGGACTATTCCGAAAATGAATATAAAAACTATTTATGATTATGGTTGGTTCGATAAAATCTCAAAT
AAATAGTTGATTAAAACAACTGAGCAATCTTTGGCGTTAAACTCGTCATAACAAACTATTCGTTTATTAAATAAGTGTGA
TATTGAATTTTATAAATCTCAATACAAATTCTTGCATATTGACATGGTTCAAATTGCCTTCAAGACTTTGACTCTTAAAG
GGTTACCAGAGACTTTCTTAGCTGCTCTTCGTGACGCGAGAAATCTTAATTTTCGACAGTCTTTGATGGGTTCGATAGAA
TCTACAGTGGCCTATGGCCCAGTTTATTTTAATGCTCAGCCAAATTTGCAGTTATCTTTGACTGATTCTAACATCTTAGA
TGCTTTAACTTTGAATGTTAAGATGCATGGTTATAACTATGCAGCTAGTTCTGAATTAATCTGCTTGTCTTATAGAATCT
ATTATAAATTACTTGCTACTTTGAATCCTAGATGTAAGTTATATGATACATCTGATCAAACTATTTTGGTAGAAACTAAT
TTTGCCAGATCTAAGGTCACTACTAGAAGACCTATTAAATGGGAAGAAATTAATTTTTCTACTACTTGGATTCTAGATTC
TGTTATACCCCTGAACAACTGACAGATGCTGTCACCAATTCTGAATATTCTAATATTAGTCAAAATTTCGATGGAAAAAT
TTATATGCAGTTTGATGAAAAAAGTATTCCTTATAGTAGACATTTTTTTGCTTCTGATAGAAGACTGGCTATTCAACATA
TTTTTTCGATAGAACCTTGTTATGGTCCAGCTAGAAATCAAGCTGCTTTATTGCATACTTTATCACCAATTATATCTGCA
GAAAAACAAAAAATTAAAATTGATCTTCGGTTAAATATTGTTCAAACAAATAATAAATCATCTGATGTTTATGATAAAGA
TATTCCTTCTGTATCCGAGATGGATTTTAATCTTAATGATACTTAATGATGAGAAAACATCAAATTGATTTTAGTCCATG
TTCACTGGCAAGAAAATATATTCAAAATGAATTTTTAAATGAAAAATGGAACCGATTTAAAACTTGGTTTTTTGACACTT
ACAGTAGAGAAGATTTAAATAATATTTTTCAAGAATTTTATGAAACTTGTGCATTACATAATCATATTATGTTCTTTGTG
CCTTGGTTTATAACCACTTATTTACCTTTATTCATCAACGTTCTTGAACGATCTTACAAAGATGAATTAGGTAATATTAT
TCAATCCATTTATCCTTCTCAAGCTCCGTTTATTTTACCAAATAATACTGGTATTACTTTTACTGCTTTTCATAAATTTA
TTGATAATGAGGTGGCCGCAGTTAGTATTAATGAGATTAATTGACTTATTTCTCAAAATAATTATTTAGGTTTGTATGTT
AAAGTCATTGGTGAACATATTTGTTCTCTAGATAAGAAGTTAGATAATCGAACTCATTTGATTATTCAAATTGATGACAA
GTTAAAATCAGCGAAACAAGTCTCTGAACAGGCTTCTACGTCCAAATAGCCTGATGTTCCTATTCAAAGACCTCCTGAGA
TTCAGGATTTTATTCTTAGAGCTCTTCATGATCTTGAAAGCCTTTTAGATAAAAAGTTTTCAGAATTTGGTGCAAGTGCG
AAACCAATAAGCCTCGCTGAAGATTTTGCAGATGAAATGGAAGCCACTTTCGATTTCAAGACACAAGTGGAAATGGAAGT
TAATAAACTTCATGGTTATCCAAAGAAGAATAGTGGTAATACGTATGCTAGAAAACCTAGTATGCAAACTTACTATTATC
CCAGACCAACTCCTCAAGATGTTTTAATAGAGGAAAGAGATTGGAATCAAACTAACACCTCTTATAGTGGAAGCGAGATT
TATGAATGGAATCTCGATGGTTTGACTGATAGACAGTTAACTATTTTAGTTCATAGGATGCTTATGTATGCTACCATCTG
CAAGAGCGTTAATAACACTGACAGGACTATTTGCAAAATGATTATTGCAGGTTTTACGGGTCAATTAAGAGGTTGGTGGG
ATAATTATATGACCCTTGATGCAAAGGCAGCAGTCATAAACGCTAAAGCTATAGCCGAAGGAGCAGAGGCGTATCTAGAG
GGGGTGCCGTGGGTTCACGTGAACCCATGCTCCCCTCTCTAGATCATATATAGTAGTGTTATATATTTTTTAAAATATTT
AAATATAGATGTGTGAACCCATGTTTAAAGTATCATATAATAATGCGATGATGATTGGGTGCACTTTTCTAAGCGAGAGA
TAGAAATTTAAATCTTATATCTATCTTGTCTCTTTGAGTAACACTTTTCCAAGTGGTTATCAGTTACACTTTTATCATTT
CAACTAATTTTTCTATTGTTTTTTTCCCTTTATTCTTTCAAAATTTTCAAGTGTGTTACATTGATAATTCCTAAAAAATT
TAGCATTGTAAATTTTTTATATAATTAAATCAAATGTGTATATTAAAATTTAAAACTAGTAGTATTATATATTTTGGACC
TATAATTTTTAAACTTTAATGGTTCATATTACGAACTAAAAGTCAAATAGATCAAATTTATATTTAAAATACATTTTTTC
GTAATCGTGCACCCATCTAGCCGAAATCCTGGATACGCCTCTGCGAAGGAGTTGATAACCTAGGATTTGCTTTAGTTAAA
AATAGAGAAGACGTTGTTTATACTTTAGTCTTGACCATCCTAGAACATTTTAGTGGTAGATTTACCAATCAATATGAAGC
CATTAGATCTTTACTAAATGGTCTTAGATGTAAATATTTAGGTGAGTTTAGATGGTATAAAGACACTTATTTAAGTCGGG
TAATGGAACTTCCCGAAAATGGCTTAGAATTTTGGAAAGCCAAATTTATTGATGGTTTACCTTCTTTATTTGTAGAAAGA
GTGAAAAAGACTCTTAGAGATCCGAAAGGAATTATTTCCTATAATAATTTTACCTATGGAAAGCTTATTGGGGCTTGTAC
GCAAGAAGGCATAAATTTGTGCAATGAGTTAAAACTCTCAAGACAGCTAAAAATGGATAAGCTTAGAGAAAAGTTTCAAT
TGGGAGATTTTTGTACTCAGTTCGGTTTACCAGATGCTTCTAAAGGTACCATCCGAGAAACTTCTAAATCAGAATCTCAT
AGATCTCATCATAAGAAAAGAAGATCTAGGAGAAAGACTAGAGAAGAAAGAGATGAGCGCAGGGCTCATCGTAAATCTCA
TAGATTTACCAAGAATAGATCAAGGCGAGATCTTGATAAGATTAAGTGTTATAAATGTGGAAAATTTGGGCATATAGCTC
CAAATTGTAAGCTAGAAAAGCTTAAGACTCTAGAACTTGATGATGATATTCAAGAAAAGATTTATAGTTTTCTATATACT
TCTGGTTCTGAATCAGATTATGATGATTCTGAAGCAAGTTATGCAACAGAAGATGAGCAACCTAAGTCTTCTAAGGCTCA
TCAAGATTCGAATGATGCTTGCAAATATAATGGTGATATTTGTCACTGCGAACATGATGAATTCTACAAGCTACAATCTC
AGTTCGAAGACATGAATATGTTCACTATCACTGCAGACAACGTGATAGAACTTCTAAAAGAAGTTACCGATAATACTCTT
CGTGAAAAGATCATTCAATTGGCTGCTAGTAAAACTAGCTCTTCTACTAGTATTCCTAGTGATAAAAAGGTTAAAGATGA
ATTTAATTATTCTGCTCCTTACTCCTTGTCTGATAGTTCTAACCGGGTATCAGGCTTCCTTTCTCCTCTTCAATATCGCT
GCAACCTATAATTCAGACAAATCTATAGACAGAATCATAGGTAAGGTCTTATCTTTTCCCAAAAATGCATACCTAAAGTG
AGATGGTAATGTCTTCGGTTCAAGCATGAGTGATTTTTTAATTGAAGGCTTGGGTGGAGGACCCAACACCCTATTGAATG
GCTCCCAGTGATCTCTTGAGATGCCCACACTAGAAACCTCAATTAAATGCACCATTTCTTGTGCTTCAGCATCACCATAG
ATATCTTGGACCATTAACACACATTCTAGTGGATCCTTGGATGCGAGGTAATGAGCTTCTGCCGCAAGATCTATCACTGT
TATGGCCAACAACTCTTCATACATAGCTGACAGTTTCAAAGCTTTATACACATCAAATACTTCCACTTTATCATGATCCC
TCATGGTCAGTTGACCAGCTGCTACATCTATCATAGCATGCTCAACGACCAAGAAAGGTCTCCTAAGAATAAATGGCACC
TGAGGATCCGACTCGAAATTAAGCACCACAAAATCAATAGAAAATATCAATGATCCCTCTTGTACCAAGGCATCCTCCAC
AACACCTTCTGGACTAGCTACTGAACGGTTTGCCAACTGCAAGATACTGGTTGTGGGTTTAGGAATACCCAACCTAGTTT
CTTGTACAGAGCTGTTGACATCAAATTAATACTTGCTTCTGGATCACACAACTCTCAGGAATGAATGCTTTGCCCTACTG
TCATTTGAACAGTAAAACTACCCGGATCTTTGAGTTTGGTGGGCAACTTGTTTTCTATTCTGGAGCTGCACTCTTCAATG
AGTGGTATAGTTTCATACTCCTTCAATCTCCTTCTTATACTTAGCATACCTACAAAACATAAACAAGAGGCACATTAATG
TGAACTTGTTTCAAGAGAGAAAGAAACTTACCAAAGAATTCATCCTCATTTCATTTTTTAAACTTTTGAGGAAATGGCAG
AGGTGGTTTAACTATTGGTTGCACTATTTCCTCTTGTGTACCTTGTGCACTCTCGTTGGTCTTCCTCTCTCCAACAGAAG
GTTCACTATTTCTCTTCTTTGGCACCAATTCCTCCAATTGTAACCCACTACGAGTACCCACCGCATTTACTTGTTGAGGA
TTAGGATCAGTATTACCCAACAAAACTCCTTGAGGACGTAAGTTTTGGGCACTAGCAAATTGCCCAAATTGTTTCTCAAG
ATTCTGAGTTGCTAACTGGTTATGTCTCAAATCAGCTGCCAGTTTCTCCATGTTTGCATTTGTTTTGGCATGATCAGCCA
TGATCTTTTCAACATCTCCTCAGTGCTCATGTTACCTTGGTGTTTATTATGATTATGCCGCTGACCCTGTTGTTGATAAC
CTTGAGCATTACCCTGAGGTCTATATTGGTTCTGGCCTTGCACCTAATTCTAATTTCCTCTCTAGGAAAAAATTGGATGA
TTCTGCAACCAGAATTGTAGGAGCTACCATAATTTTTGTGACCTCCTCCTTGTTGTGCATTCCATACAAAGTTGACAGAA
TTCGGGTTTGCTCCACACATCTCTGCAGTGTAATCACCACTCCCACAGATCTCACACCATGTTATCAATTGTTGTTCCAC
ATTTGCCTGTGCTTGTTGTTGTCCTAATGATAGATTGTTGAAGTAGATATTCATCATATTCGACATCGCAACAATTTGTG
CAGTTAAAGCTATAAATGCATCCATTTCTAGCATCTCAGCAATCTTTTGCACTACCGGCTTGGCTCCTCCTCCATTCCAC
TCGAGGTTACCTTGTGAAATTATATTCAACAGAGTGAACAATTCAACATAAGTCTTCTCCAGAGCTTGTCTTCCTGCAGC
AGAATCAAGTAAATTTTTTGTGTTTGGTTCCAACCCTTCAATGAAGGTGTGGACCAACACCTCATTAGCTTGATAATAGT
GCAGACAACTTAACAACATTGATTTGAACCTGTCCCAAACATGGTACAAGTTTTCTCATCCTTTTGTTGGAAACTTAGTA
TCTTGCTCCTCAACATGGCTATTTTCCCACATGGAAAAAACCTTATTAAAAAATTCTGGGCAAGATTGTCCCACGACGTA
ATAGAGTTCGCTGGCTCAAAATTCAACCACATTTTAGCTTCCCCTAATAGAGAGAAGGGGAAGAGAATGAGTCTCACGTA
ATCAGAGTTCACTCTATTTGGAGTGTAAGTGTTAGTGATTTCGAGGAAGTTCTGGATGTGCACTTGTGTATCCTAATTAG
ATAACCCGGTGAATTGTCCATTCGAGTGTAGTAATTCCACCATGTTCTATTTCAATTCAAACCTCCCACTAGCTTGAGGA
TTTTGAATACACGAAGTAACGTTGGTGGTGCGTGGGATTTCCATGTCTCATACTTTCATCTCTACCATCACTAAAGGTGC
ATCTTGTTTAGCCCATTCCACTGGTATTACTGGTTCGCTTGAAATGAGAGAGATAGGGTAAGTGAGTCGTACTTGCTTTC
TCCGGTTGTGAACTAATCTTTCTGGTTCAGCAAGAGGCTCTACCAAATGTTGTTCGTCTTCCAGTTTGAAGTTCAAACAC
AACCTGCAAAATGAATACCTAAGATCAAGTTGTCAACACTTGATCAATAACTTCTAAAATTAGATAAATCAAAAACTTCC
TAATTCTAAGATCCCTGGCAGCGCGCCAAAAGCTTGTTGCGCCTAAATACACATGCAAGTGTACGTGGTTGTGCAAGTAT
TAAAGTGGCTTTTTTCAAGAGCTGGTATCGTATCCACAGGGACTTAAGATTAGATGTATTCAATCTTTCCAACAATTAAA
ATTCAGAAGAAGTGTTATCAAGAATAGTGAATTTGGTTTCAAATGATTAGTTATATAATTATTGGATTTAACTACTACGA
TTCAATTTCAATTAGGTTTAGAACAATGACTTAAGGAATTCTAGGGATGTAGCCTACATATGAATTCATGCACATAATTT
CATTTAATGGATGTCAATCAATTATCGAATCACTATTTACAGGGTTAATTGTATGATCATGGTCTCCCGACCTCTAATCA
CCTAAGATAATCTGTAGCTTAACTACATCGTTGATCGAGGATATACTGAACCAATTAACGAGCATTATGATTTCGTCTTG
TCTACTAACCAAGCAAGGTTTCTAGGTATATCCCTATCTTAGATACAAATAAACCCTAAACCTAGAGAAGATCATGCTCC
TTTTCCCCACATTCTATCCTCTTTTTCCTCTCCCCAGTTCAATTCGGACAAGACATTTATTTCTATGGTAATCCCACATG
AAATACTAAAACAAGAACAAAAGAGAGATTCATATGATAATTATCTTCAATCCATTAAAATCAATTAAAAACAATCATCC
TGGAGCCACAACCCTAAAACTAGGGAATTTAGCTACTCATAGCATGATTCTCAAATTTTCAATGTTAAAGTAACATAAAG
AGATCGAATAGAGTAAAATTCAGGAATAAACCCTAAGACATATGAAACAGCTCCCAAAGTCATCATTCTTCAAACCCCAG
AAAAGAATAATTAATAAAATAAATCTGAGTCTATTTATATTTATGGAAAAACATCATAAAATTGGTGCCCAGGTCCGCGA
CGCGGAGATGCTTGAGAATTCTGTTTTAAGTCAAACACAGCCTCTCCGTGACATGAGGAGGATACATAGTCTTCTATCTC
AAAAGTTTTCTCGCGAGCAAATAATAAATTCCCTCTCCGCGATGTGGAGAGGATACATAGAGGACTTGTTATCTTCATTT
TGTTTAAACTTCTTTTTGCTCTTTTGCTTTGATCCAACCTTGCTTCCCAATTTCCACTTTCGTGCTCATTTCTTCTTTTA
TCATCACTTGCAAAACTAATCATAAATGTTATTCCAAATGAATTGACACGACTCAACTCTATTAAAACCTAGCAAATATA
TTCCCAAACTCGTCCAAAACATGGGTATTCTTTAGTTCCCAGGCATACAAATACGCCCAAGATCAAGATGCTCCACTAGA
ACTTGAAGAAGGAGTGAAGATCACCATAGAACTCTTAGAGGAAGTTTACTTTGGCACTGATAAAGACCCAAGACAAACTT
TCTTGAGTGCCTTTCTAGAAGTTGATGAAGAAATCACTTATGTGAATATACTCAAAGAATATAGGGATTTCTTGGCTTGG
AGTTATAAAGAAATGCCTAGATTGAATCCTAAAGTAACAGTCCATCAGTTGGCAGTCAAAAATAGTGCTCGTCCTGTTAA
GCAAGCCCAAAGACGATTTAGGCCAAACTTGGTTCCATTGATAGAATATGAAGTTAACAAACTCATTACGGAAAAATTTA
TTTGTGAAGTTAAATATCCTACATGGATTTCAAGTATTGTTCCTTTGAGGAAGAAGAATGACCAAATTCGAGTTTGTGTT
GACTTCAGGGATCTCAATAATGCATGTCCTAAAGCTGAGTTCCCTCTTCCCATTCCGGAGCTGATGATTGATGCCACTAT
TTGTTATGAGGCGATGTCATTCATGGATGGTTCTTCTGGCTATAATTAAATCCGCATGGCACCAAAGGATGAAGAACTCA
CCGCATTTCGCACATCTAAAAGTATTTATTGCTACAATGTGATGCCTTTTGGTTTAAAAAATGCTAGTGCAACATATCTA
ATGTCTATGCAAAATATATTTGATGACTTGCTCCATAAAAATGTTGATAGTTATGTTGATGACCTGGTGGTAAAGTCGAG
AAAGAAAAGCAACCATGTGAAAGAGATAAGAATGGTGTTTGAGCTACTCCAAAGATATCAATTGAGGATGAATTCATTAA
AATGTGCCTTTAGAGTTACTTCTGGAAAATTATTTGGCTTCATTGTGAGATAGCGGGGAATTGAGATTGATCAAGCCAAA
GTTGATGCAATTTTGAAGATGTTAAGGCTCGAGACATTCATAAGGTAAAAAGTCTTCCAGGAAAGTTAGCCTACTTGAGG
AGGTTCATCTCAAATATAGATGGAAGATTCCAACTATTTAGTCATCTCATGAAGAAATGTGCTCTTTTTGAGTGGAATCA
AACATGTAGCAACGCCTTTGAAAGTATCAAATCATACCTTATGAAGCCTCCCATTCTAGAGTCCTCTATAACTATAAGGT
CATTGATACTCAACATTGCGGAACAAGAAAGGTCTATAGGGGCCCTGCTAGCTCAAGAGAATAGCGAAGGAAAAGAAAAC
TCTCTCTATCACTTAAGCAGAATGATGACACCAAATGAGATGAATTATTCGCCAATCAAAAAATTATGCTTGACACTTGT
TTTCTCAATCCAAAGGATGAATCATTATTTTCAAGCTCAAGTTGTTCGTCTTAGTTCTAGAGAAAATCCCATAAAGTTTT
TCATATCGAAACCTATCCTTAGTGACCGACTAGCAAGGTGGTACATCCAATTCCAACAATTTGAGATTTTGTACATCACT
AAAAAAAGTGTGAAGGGCAAGCATTAGCAGACTTCTTGGCAAACTACCCGATACCAGATGATAGAGAGTTAATCGATGAG
CTTCCTGATAAAGATGCGCTAACATTAAAATTCAACTTCATTGGAAGATGTACTTTGATGTGGATGCACATAATGGTGGA
GCTAGCACTGGCGTGGTGTTCATCACTTCACAAGAAGACATTCTACCATTCTCCTTTACTTTGAAGCAACATTGCTCCAA
CAATGTCGTTGAATACCAAGCATTGATACTTGGACTTGAAATAGTTGTCGACATGAAACAATCAAACTTACAAGTATTTG
GTGACTCTCAGTTAGTGATTAATCAACTCTTGGGAAGTTATGAGGTTAAGAAACCCAAACTACGTCCTTATTATGATTAT
TTTCAAAAGTTGATAAGATGTCTTGGAGATGTAACCCTCCAACATATGCCTATGATGGAAAATAAGAAAGCTAATGCTCT
GGCCTCCCTAGCTTCAACGCTAACTCTTCCTGATCAGACACAAGTTACTATCTTCCAAAAATGGGTAGTACCACCGCCAA
ATGAGGATAAATCTTTAGAAAATAAGCTTGAGTATCTCATCATTTTTTCTGAAACCGAGAAGGATGATTGGGGACAACCA
TTATCGATTATAGGTGTTATGGATACTTTTGGAAAATCCAAGAAGAAGGTCTGACATTCGCTGTCGTGCACCTCGCTTTC
TTTACTACAAGGACATATTATATAGAAGATCATTTGAGGGAGTATTCTTATAGTGTTTGGGAGAGGAAGAAGCAATCCAA
GCTTTGGAAGAAGCACACTTAGGAGTATGCGGATCACATCAATCTGGACCGAAGCTCCACTTTCACATAAAGAGAATGGG
GTATTAGTGGCCAACCATGGTGAAGGATTTCTTAGATTATGCTTGAAGGTGCAATACTTGCCAATTTTATGCAAATTGCA
TACATAAGCAACCCGAAGTATTACACCCAACTATTACATCTTGGCCATTTGACGGTTGGGGATTGGATGTTGTGGGACCA
TTACAAAAATCTTCTGGTGGACACGTGTACATCTTGGCTGCAACGAATTACTTCTCTAAATGCGTAAAAGTTGTCACTCT
TAAAGAAGTGAACAAAGAGAATGTTGCAAATTTCGTCCGAGTGAATATCATCTATCGCTTTGGCATCCCTCGCTACATAA
TAACAGACAATGGAAAGCCATTTGATAACAAGTTAATGAACAATATATGATCTCTTTGGCTTTGATCAGCGTAAATCTTC
TATGTATCATGTTGTCGTCAATGGTCTGGCCGGAGCTTTCAATAATACTATATGCAACATGTTGAAGAAAGTTTTCCTGA
AGTCCAAACGAGATTGGCATGAAAGAATGAAAGAAGATTTGTGGTCTATAGGACAGCATATCGCACACCGACTCAAGCAA
CACCATATTCACTTGCTTTTGGAGTTGAAGCAATCCTGCCACTTGAGCATCAAATACCTTCCTTATGACTTCGTATTCAT
GAAGGGCTTATTGAATAAGAAAATGCTCAACTACGTCTTGTGGTGTTAAAGGCACTTGATGAAAACATACTAGAAGTTAA
AAAAAATCTTGAATGTTGTCAAGCTTGTATATCTCGTGCTTTCAATAAGAAGGCTCATTTTAGGTGCTTCCAAGCTGGAG
AACAAGTTCTCGTTGTAAGAAGACCCATCATTACTTCACATAATTTTTGGGGGAATTTACCTCAAAGTGGGATGGACCAT
ATGTCGTGCAAGAAGCGTATTAAAATGACGCTTACAAGCTTGTTGATGCAAATGGTATTATGATGGGTCCTATTAACACA
AAATTCCTGAAGAGGTACTACCCTTGAAGTAAGATGATGCTCCTTAAGGTACGAGCCTAAACTGCATGTCACTCTTGGAG
CACAAGAGTATAAAGTGTGTACGACACACAAAAAAAAACACACTCACCTAGAACTACGTTGTGACTTGATCCTCTTCACT
GAGGTACATAGGCGCTTAGAACCATATTCTATGTTCATTTGCACGAGTGTCAAAAAACCACATGTTTCCACTAGATCTGT
CATATGATATTTAAAGCTACGAATAATCTTTCATCAAATTCCAGACTTGTACCAAATGATAGTTATCCGATGGGTGCAAA
CCCTTATGAATATAAGTTGTTTTGAAAATTGAAGTCTTAAAAAGTCTCCCAGTTTGTAAGTTGAAGTCTTCAAAAATCTC
CAAATATGCAAGTTGAAGTCTATAAAAATCTCCAAGTCTGTAATTTGAAGTCTTTAAAAATCTCCAAGTATGAAAGTTGA
AGTCTTTATAAATCTCCAAGTCTGCAAGTTGAAGTCTTCAAAAGTCTCCAAATCTGCAAGTTGAAGTCTTCAAAATTCTC
CAAATCTGCAAGTTGAGGTCTTTAAAAATCTCCAATTTGAAGTTTTCAAAAATCTCCAAATCTGTCTTTAAAAATCTCCA
AGTCTGCAAGTTGAAGTCTTCAAAAATTTCCAAGTCTACAAGTTGAGATCTTCAAAAATCTCCAAGTCTACAAGTTGCCT
TCAAAAATCTCCAAGTATGCAAGTTGAAGTTTTCAATGTTTCCAAGTCTACAAGTTGGAGTCTTAAATCAATCCAGCCAG
CAAGTTGAAGCCCTCAAAAGTCTTTCAAGTTGAAGCATTAAAACCACAACATTTGCAAGACATATTTGAATGCATAAACT
TAAAGAAAGGAGGAACTTCCATTATTTTCATTCTTATTGGCATAAAAAATATGGATGAAGGTTAGATTATTTAAACCTGC
AATCAAAGAATAAAGAGAAAATTTAAGAATGCAATGAAAGATGGGTATTATGCAAGATGTAAGATGAGTCAAAAGAAATC
TTTATTTTCATTAAAAAAATCATCTAGCATATTGATCAAACTCTAAAACAAACAAACAAACAAAAAAATAAGTGAATAAA
TAAAATCTAATCCGAGCATAGTTTGTAATTAATCAGTTCTTGATGCATAGCCTCTAGACACTCTTTCTTTTATCTTAGGC
CATTCAACAAGTCTCCGTTGAAACATGCATCAAATTCCTTGACTTCAAATAAGGTTTCTAGCTTGGCTCCTTCAACTTCA
TCCTCGACAACTGTCAAAAGAACTTCCAAATCTTGTGCCCTTTTGCACAATGCTTTTATCACCTTCTTCATATTATCTAG
CGATTGATGAAGGGAGGACACCACTTCAACTTTATCTTTCTCCACAAACATAGCATTTGTGAGACGTTCTCCCGCTGCTA
TAAACAACTTTTTTTTGGCGCTATCCACATCCATATGATGAATGATTGATCGTGCTTGATCATATGAAGAGGAAAACTCA
AAGAAGGAGTTCAATAACTTTTTCAATGGTGAAACATCCACGTACTTGCATTCCATCTCTTTGATAATTACTTGAATTTC
ATCTTTAAGATAAGAAGAAGAATCTACGTCACTTCTTGAAAGTTTTCCCTTAATGACATTGCAAAGAGCGGAAATAAAAT
CTTTCCGAGCATCTAGGATGACTTTCTTCCCATTAAATACAAATATAACAACTATTGGATGTTTGCGTGCTTTAGACCCC
AAAACGTTTTAACCTCATCGCAAGAGATAGAAGGTAGTCCCTTTTCCGCTTGAGTCACGGGAGGTGGTTTCATCAAATCT
GAACAAGATATAGATTCAGCACTATCTTGTGACTTTTGTCATTGTGGTGTCACATTATTTTCACCTATATAAAAAGGAGA
GGAATAAACAGTCAAGTAAAAAAATGCTAAGATATAGTCGATAAAGTGAAGGTCTTAGCCATACCTCATTAAGAGAGACT
ATTATATTCCTTGAAGTGTTGCTCGCATTGTCACACGATTCAACCACAGATGGAATAGTGTCATCTAATACCCTTAATCT
CCTCCAAAAGATTTCCTTGCTACTAATTTCACTCTCACAATGAAGAAACCTCTTGGAAAAATAAGCGGTAGGTGTCTTCT
CTTTTTGGTGCTACTGAAAGCAATTGACAGCTTAGGCGATGTGGACTATATGACTCAATAATAAATGAATTTTTACATTA
AAGAGGGAGATAGTTGAAGAGAATACTCATAAAATAGATCAACACCAACTCTGGTGCATGGTTATTAACCAAATGAAAGT
AAGGGTTTGTATTATCCAACATGGTAGATGTCCAAGCCACATTCTCCCCACCATGTTCTCACATCATTTCTGTTAAAATA
CCTTGTGCCATCCTCTCTCCAGTATATACTACCATAGTGGGGATAAAGGGCCCATTGAAAAATGCGTAATGGCTCTTGAA
ATAATGAGCAAGCCAACCATAAACATAGTGGATAGGGAAGTAGACTTTAATTTGATTAAAGTGTGATGAAGTCGAGATCT
TATTTAAATCAATATAGATGTTGGCTAATACCGGGATTGCAAGGCTGATCTTTTTCCCACTCTCCATCAAGCTTGCCATC
TTGAAAGTCCCTGGATGAACAAACTCATATTTCTTATTGGGAAGAGTGAAATAACACAACCAACAAGATAAGAAAGCTGC
CATATATGTTAAATCTATTTTGTCAGGTTTCACCCCAAGTCCAGAAAACACCCTTTCTTCGACACGTGACCATCTTGTTG
TATCAGGTAAACCCCCACTTAGATTATAGGTTAATTTGTGGTGAGTCGAATTCTTTTCCTCCCTTAGTGGATGTAATAAC
CATGCAGGTTGTTTATTGGAAAATTTTGGAAAATTACTATTTTACCCCTCCTGATAGTTTTCCCAAGTCTTATTTGATCA
GTTTATGAAGTTGTTTTGAAATTTGATTGTAAAGTTCTGATTTTTGGAAGTTTTAGGGTTTTGGAGAGTTAAAGTTGTTA
AAAGTGGTTTTTGATAACAACCGGAGCTACGAGTCTCGAAATGGAATTCCGTCAGTTTCATCAGCTTTGGAACATGACTT
TTGAGTTTGTAACACTATTGTCTTGGTCCCAAGGCTTTTAGTTTGATTTTGAGTTATTAGACCAGATGCAAAGAAAGTTA
AGGCTAAAGTTTGACTTTAGTCAACGCTTGAGGTTAGAAAGATCATTTTCAAGTTTTGATGATTCCACTAGGTCCAGATG
GTGATATTCAGTCTAGTTGAAGGTTAGGTTCAGTTTCCGAAGATTTTGGATGAGTTTCATATTCGTACTTTGAAATTTGA
AGATTCTTAAGTTACAGTTTACTTTGAGCAACATCTGGTTAAGGTAACCTTCTTTGGGTGTTTTGATGATTCCATTGACT
CCGAAATATCATTTCTAAGCTAGTAGAATATTTGGTTTGTGTTTGGGAGGTTCCAAATGAGGTTTGAGTGAGTTTTTAAG
TTTTTTGGGTGCTTTGACGTTGTTTCAGCAATTTGTGTCAACTAAAAGGTTCGATATTAATTTTAACAATCGTAAAATTA
TTTCAAAACTTCTGAAAGTTTGAGCATGAATTACAAGAATGATCTATAAAGTTTCATTCATTTTCGCTAAGTAGAGATTG
GACTTTTATTATGATTATGAAATAATTATTTACCGAGCAGATATGATATTTGACTAGACAAATGAGCATGAAATTAAGTT
TCGATTGGACAAACATGCTCGTATCCTTATTTAAAACATTTAGGAAAATGAATCGGGTCATTTCGCTATTGTATGTGGAA
TTTACGGCATTTTTAGTGAAATAAAAGTTGTTGGTTTACTAGTGAACCTACTGGTGTTCAGCTATTTAAAATTTCAAACT
GTGTTCATTTAGTATTTTGAGCATATTGTGAGTTCTAGATCTCTGAATGAAGTGATTCTTGGGGTATTCTTCTCGATTTA
ATATGGGGGATTAGGACAATAATCATCATTTCAGTATTTTCTCATGATTTCTTCATATGGTTTCTTTCCTTATCCGTGTA
ATTTTTGGGGGAAATTAGGATTTTATCAATTTGAACTCGGATTTTGATGAAAAATATATAGTTAGGCTCCTTATGTTATG
GGTAAACTGATTTTAGCATAAACTTGAGGATTCATCAATTATTTTCATCATATTAACCGCATGCTTAAAATTTGAGTTTT
CCCGGGTAAAGTTCAAGTTTGATAAATTGAGGATTTCAAGGTTGATTTAACTCCATTTTGATGAAATTTCATATTTGAAC
TTCTCTAAGCATGGGTAAGATCTTTTCCAAGAAACATTTCAGATTCGAGTGGGGGTTTTGGATCTGAGTATTGAGGGTTT
TTCTCATGAACTTGTGTTTTAAGTAAATTAGGGTTTTGAGCATGATTTCGACTCATTTTTCAATGAGATTTTAACTATGG
GATTTCAAAACCTTTGGGTAATATGATTTTATACAAATTTCCAAAAATATCCCTCGTTTTCAAAAATGTTTTTTTGGGCC
AAATTTGGCCCGATTCTCAAAATCACTAATATGGGTGTTGTTAGTTCTTAAATCTTATTGTGAATTCTCATTTGATTAAA
TTGGTTTGATTTGGATGTCGCATGAAGAGGGAAGACTCAAGTTTCAAAGCGATTGTGTGCTTGAATTTAGGCAAGTAATC
TCCTAAACCTTGTATTCTAGTAGAATTCGTGTATTCCTTCGTTGCTTGTGTGTTGGAGTAACGAGACTGAGGTGAAGGGT
TAATTTTCCACTTGGTGAATGTTAATGAATAAAAAGTGGTGACTTTTAAAATACTATGTGATGATCATGATGTTTGTGAA
TTGCCTTGTTGTAACCCTTGTTGATTGATTGATGAAATGCTCGATAACATGATAGTGGTCTTGAATAGTTTATATATTGT
TGTCTCTTCTGTGTGATGTGATATGGCTTGTGTGCATTGATTTGGAACACCGTGATGAGATATGTGATAGCTTGTGATGC
CGAGGTCATTTTCGTCAAGTGTTATAAAGCTGAGGTCATTTCCGGTTAGTGATTATTATGATCCTAGGTCATTTCTGGCT
AGTGATTGATATGAGCCGAGGTCATTTCCGGTTAGTGGTTATTATGATCCTTGGTCATTGGGTTAAGGTGTCCCTGTCTG
GGTATTTTAATAATTTTATTTACTCCAAAATATAATTTCCAAGATAGTAGCATATTTGGTTTGTGTTCGGGAGGTTCCGA
ATGAGGTTTCAGTGAGTTTTTATGCTTTTTGGGTGCTTTGGCGTTGTTTCAACAATTTTCTTCAACTAAAAGGTTCGTTA
TTAATTTTAACGATCGCAAAATTATTTTGAAAATTTTGAAAGTTTAAGCATGAATTATAGGAATAATCTATAAAGTTTGG
TTCATTCTCGCTAAGTCAAGATTGGACTGTTATTGCGATTATGAAATAATTATTTATCGAGCAAAAATGATGTTTGACTA
GGCAAATGAGCACGAAATTAAGTTTTATTGGGCGAGCAGGTCCGTATCATTATTTAAGACATTTAGGAAAAATAATTGGG
TCATTTCGCTATCGTATGAGGAATTTATGGCCTTTTTAGTAAAATAAAAGTTGGTTTGCTGGTGCAACTACTGGTCTACT
ACTGTTCAGCTATTTAAAATTTTAGATTGTGTTCATTTGGTATTTTTAGCATATTGCGAGTTCTAGAGCTTGGAATGAAG
TGATTCTTGCGGTATTCTTCTAGATTTGATATGCGGGTTAGTATCCAATCCTCATTTCAGTATTTTCTCATGATTTCTTC
ATCTGATATTCTTTCCTTATTCATGTAATTTTTAGAAGAAATTAGGGTTTTATCGATTTGAACTCGAATTCTGATGAAAA
GTGTATATTTAGGATCATTATGTTATGGGTATATTGATTTTGTTATAAACTTGTTGATTCATCATACTAACCGCGTATAA
GCTTGAAAATTTGAGTTTTTCCTAGATAAAGTTAAAGTTTGATAAATTGACTATTTTAAGGTCGACTTTAACTCTATTTT
TGATTAAGTTTCATATTTGAACTTACCTAAACATGGGTAAGTTTTTTTTAAGAAACATTTCAGATTTGAGTCGGGGTTTT
GGATCCAAGTATTGAGGGTTTTTCTCACGAACTTGTGTTTTAAGTACATTAGAGTTTTGAGCATGATTTCAACTTGTTTT
TCAATAAAATTTTAACTATGGAGTTCCAAAACCTTTGGGTAATGTGATTTTATACAAATTCCCCGAAATATCCCTCATTT
TTCGGAAATGGGTTTTTGGGGTAATTTGTCCCGGTTCTTAAAATCACTGATATGGGTGTTGTTAGTTCTAAAATCTTATT
GTGAATTCTTATTTGATTAGATTGCTTTCATTTTGATGTCGTACGAAGAGGGAATATTCAAGTTACATAGTGATCGTGTG
CTTGAATTTAGACAAGTGATCTTCTAAACCTTGTTTTCTAGTAGAATTGGTATTCCCTTTGTTGCTTGTGTGTTGGGAGT
AAATGGAATGAGGTGAAGATTTAATTTTCTACTTTGTTAATGTTAATGAATAAAAAGGGGGTGAATTTTAAAAGACTATG
TGATGATTATGATATTTTTGAATTGCCTTGTTGTAACCCTTGTTGATTGATTGATGAATTGCTTGATAGCATGAAAGTGG
ACTTGAAATGTATATATATTTTTGTCTCTTCTGTGTGGTGTGATACTGTTTGTGTGCATTGATTTGGAACACCATGATGA
GACATGTGATAGCTTGTGATGCCGAGGTCATTTTCAGCTAGTGATTGATATGAGCCAAGGTCACTTTTGGCTAGCGATTA
ATATAAGCCGAGGTCATTTCTGGCTAGTGATATGATATGAATCCGATGGGAAGTGGTCCCGGCAAGTGATACTGTAAAAG
CTGATGGGAAATGGTTCCCACTAGTGGCATGATATAAAGCTGATGAGAAATGATTTCGGATAGTGACATGATATAAAGCC
GATGGAAAATGGTTCCGGCTAGTGATTGATTAATGTGATTTGATGCATTATGATGCTTATGTTTGATTTACTTGTTAAAT
GTGATTGATACACTTGTTACTTGTGATTGATCTACTTGATATTGAGATTGACTTAATTGATACGTGTTGGTTGTTGAATT
ATAACTATTAGATTGTGATTATTGAGCCTTGTGACTGGTGTATTTTAGAACTTTTAGGTTGAGCTGATTTCTGTCAGGTT
GTAGTTTGAGGAGGTTCGACTAAGATGAAAGGAGTATTCAATTTCTAGCTAGTTGCCTTGTTTATTAGGTTGCTTGTTGG
GTACTGTATTGTTTGTACTCACTCCTTGCTTCTACACTTGTGTATGTTTCAAGCCGGGTATCGTGTGATTGCTCTTTTTC
TCTCATCTCCGAGGCTTGTCATAGAACTATTTAGAGGTAGTTGCTTGTCATCCCAGTGGGCCCTCTAGTTCTTCTTTTTA
TGCTTTGTTCTATTTGAGAAACAAAGACTTGAGACCTGTACTTATTTCTTAATTCCACGCTTTATGTGTTAGTGACTTGT
ACATGTGACAACCAGGTTTTGGGGTGTTAAATAGAATGAATAAGTTTTCCGCTTTTATCTTGTTCTTGCTTTATCTTTCC
GCTTTCCTTTCATTTTGTTGGGTTGAGGCTGACTTGTTTTGGTGGGAATAGACAAGTGTCATCACGTCCATCTTTAGGTC
GTGGCAATGGAATAGGTACAAACCTTAGAGGTTTCTTGAACCAGAAACTTATTCGCTTGCTAAAATATACTTCTTGATTA
GCTCCCCAAAGATGATGAAAGGACGCGAACAAATATTCACAAGTCTGAGTAATGTATTTTTCCCTCTTTTCATCAAATCC
CATAAGTTCCCTTGGCCTCAAGCACTATTTCTTCATAAATAGAACCCTAAATCGGTAAGCCTCCAAGAGTATGTAACTCC
CATACATAAATAGATAATTCTTCTGTAGATGTAAGAAGCGTATTCATTTTGGAACACCAAGCTTCACAAAACGTTTGTAA
AATATCTAAATTACGGTCATAAGTGAATAGTGATGCATAAACGACATCATAAATTTGGGTCGTACCCAATACCTCTGGGT
TCCTACCATGTATATCCTCGCTCCACTCCCAATACCCCGGAATGTGATGATACTCTCCTTGAACTCTCATTGTGTCCCCC
CAATCGTATTTTGCCTTGAATTATGCGACGACCAAAACTTGGAAGGGGAGTTGCAATATTAGCATGATGATGATATGGCA
CTTGAAGAGACCACATCTTGAATAGGTGAACTATGGGTATGCATCGAAGTCCAACTCGCCATTTGGAATGAATTTTTCAA
AGAAGACCACAAACTTGCATATCGACCGACTAATAGAGTATGAGTAAAAAACCGGGTTTGCTCTCCCCCTTCTTCAGTCT
CAACTACAAGATGTCTAAGTTTGGTGGAGGGAGAGATGTATTGCCCGAAAATCGTCATTTCTTCAAACTGCAAGGAATGA
AAAAGGTTGTTAGTGACAAAACTTAAGTGTACAATAGCAAAAAAAGGTCATGTTCAAGAAAGTTATTTGTCATTCTTAAG
GAGGGGATGTGTATCCATCCTCTTTACCCCATAAGATTACCTTTCTTAAGGCNNNNNNNNNNNNNNNNNNNNNNNNNNNN
NNNNNNNNNNNNNNNNNNNNNNNNNNNNNNNNNNNNNNNNNNNNNNNNNNNNNNNNNNNNNNNNNNNNNNNNNNNNNNNN
NNNNNNNNNNNNNNNNNNNNNNNNNNNNNNNNNNNNNNNNNNNNNNNNNNNNNNNNNNNNNNNNNNNNNNNNNNNNNNNN
NNNNNNNNNNNNNNNNNNNNNNNNNNNNNNNNNNNNNNNNNNNNNNNNNNNNNNNNNNNNNNNNNNNNNNNNNNNNNNNN
NNNNNNNNNNNNNNNNNNNNNNNNNNNNNNNNNNNNNNNNNNNNNNNNNNNNNNNNNNNNNNNNNNNNNNNNNNNNNNNN
NNNNNNNNNNNNNNNNNNNNNNNNNNNNNNNNNNNNNNNNNNNNNNNNNNNNNNNNNNNNNNNNNNNNNNNNNNNNNNNN
NNNNNNNNNNNNNNNNNNNNNNNNNNNNNNNNNNNNNNNNNNNNNNNNNNNNNNNNNNNNNNNNNNNNNNNNNNNNNNNN
NNNNNNNNNNNNNNNNNNNNNNNNNNNNNNNNNNNNNNNNNNNNNNNNNNNNNNNNNNNNNNNNNNNNNNNNNNNNNNNN
NNNNNNNNNNNNNNNNNNNNNNNNNNNNNNNNNNNNNNNNNNNNNNNNNNNNNNNNNNNNNNNNNNNNNNNNNNNNNNNN
NNNNNNNNNNNNNNNNNNNNNNNNNNNATTACCTTTCTTAAAGCAGAGATTCGTATCCATCCTCATTACGCCAAAAGATT
ACCTCTAAATTACATTTCTTAAGGCAAATATGCAAATCTACCCCCCCCCCCCCACACACACCTCAAGACCAAATTCTTGT
GTTGTAATAAAACTCTCCACTATGTAGCATCCATAAAACAAATATCGATTCGGTTCCCTACAAAAAAGAAGAAGAAGAGA
AGAATACCCAAATTTATACATACCTCAAGCTTTGATGTCTACACATTGAACGCAAAGAGAAGCTATTGGGATGAGCTCCA
AGTCCGCTGATATTGTTGTTGAAAGAATAAAAAACATACGTCACGTCTATTTATAGATGTTAAAGTGGTGGTAGCGACAG
GATTCCTCCTCCTAATACACCAATGATTCCCATTTTTTTGGTTGAATTTTTGTCCTATTCCTACCTCAATTATACAAAGC
TATCAATTGCGTAACAAAAATCACGTGAATTAAATAATTTACTCCAATTTCAACTACAATTTGGACTTAGTACCTCTGGC
CCATTTGTTTATGATATTCCTAGTTCTTCTCATGCACCCCGTCCCACTACTTCTGCTGCTGCTACCTCCCGACCCTCTAT
CACCCAGGCCATGCTTTATAAAATGGGTCATCTGGCTTATTCTGCCGATGTACGGGCCTCCCGAGTTGAGGTTGTTGTGC
CTGGGCTGATAGAGCGGGCGATTGTTGCTGCTTTGGCCCCGATTAGGGCTGAGAGGAGGGAGCATAGTGCATTTATCGGG
GGCCACAAGTTGGCATTGGATGCCTTTACGGTGAGGATTGAGGCTTGTGAGAAGACCATGGGTGCTACGGATATTGTCAT
GGCCTTGAAGGCCGATTTTATTAGGCTGAGAAAGAATGTGGACCAGTTTCAGTCCACAGATTTGTCGATGTTGTTTGGGA
CAGTGGAGATTCCCGAGATACCGAGCATTGATATTCCATCCATTTTTTAGGTTCCTCTAGCTACTACGATCGGAGATTTT
TCTAGGGTTCATGAGGTAGAGGTTGAGTCTGAGGCAGAGACAGATGAGGAGCAGTTGGATCTTAGAAATGAGGTTGTATA
CGATAATTTGGCAGATCTTGAGGGAGCCATGGTGGATATGGCTATGCAGGCATTGCTCAGAGATACATCTATGATGGGCT
CTAGTGGAGCCAAGGATGTTGTTGAGTTGGGCTTTGATGCCCCGACAGATGGAGTTTCATACACGCAGACTTCACCAAGG
CTTAGCCTGGCAGGATTATTCTCTTTACTCCATTTTTGTTACTTTTTAGACTATTTTTAGTATTTCTTTGCAATTGAGGA
AAACTACTATTTTTGTTTGGCGGGTGAGGTATTTCCATACCTACCTCTATTGGGTTGTTTTTGTTGATATTGTATTGTTG
TTGGTTTTGCTTTTGTGAATATTGGATCTTATTATGTGTTTATATATATATATATATATATATATATATATTGGCTATGA
ATTCATCTTGGTCCATTATTTTTAATGTGCAAATGGTTTTGAACCAATTTTAAAAAATTTGCCACCTCTTTTGTGTTTGA
TTGTGGTGGTTCTCTTGCATTTTCGAGTGTCGATTGTTGTCAGTACCGATGACTTGAATAGTGCTCTCAATTGAACAATA
TGAATGTGCAGTTACGATGAAGGCAAACTTAGTTACATTGGTCATATGTGAACTCCTAACATCTCGTTGTGACTAGCCAG
TTGTCGATTCAATCTCTTGTGATGATCGTTGCATGCCTAGCTAGAAAGTGTGGAGTCTTGAAGGATAATTGTATCGAATG
CCTTAACTGGTGAGGTTGTCTTGGATATTGTGCTTGATGTCACCTAGAACTTGCCATGTTAGTCCAATTGATTGATTGAA
GCAAGCAATTAAATTGATCTTATGCAAAATTTGTGAAGAGTGAACCTAATTTGTTAGTATACCTCTTTTTGTCTACCTTG
TGAGAAGTTTGAATCTTGTTTGACATCTTTTGAGTCTATCCTTTACATTGAAAGAAACTTGAACAACTTTGACCTTTTAG
TCCCATTGGCTATAACCTTCATGAAGTATTGGTTAGTTGAATAGCCAACTTAGGCAAAAGCCTAAGTTGGGGGTGTGGTG
AAAAAAAAAGGAAAGTCATGAAGTGTGAAAATCTCCCATTTGAAGCAATGGTTTGAAAAAGATGGAACCCCTCAATGTCA
AAAAAGAGAGAGAGAAAAGAAAAAGATGAAAATGGAAAAAGACTGAAAAAGAGAAAAGTTTGTGAAATAAAGTGTGTGAA
AGGAGTAAAAGAAGTGGGGTACCCAATGAGTTTTGCTTAAGTGAATAAGAGGGTGGATTGTGAACATGTTAGAATGATAA
AGAGAATGAGAAGAAGTGATTTGAAGGCCATACTTCATGAAGGTATAAACCACTAAGCCAATATGATCATACATTTACAC
TCAGCCCCGTTACAAGCCTTTAAAAGACCTTTATGATCTTGAGTGAGCTGAAAACAATGTCGATTGGAAAATAAGGGCAA
GCCTATGGGTGGGATCATGCATGTGTTCATATATGTGAGTGTGAGAGTTGTATTTGATTCCAAAATTATAAATTGTTGAT
GAATTTTGTGTGAGCATGCAATCATCCTTGTTGTCAAGGCATTTGAATTCTTTTATTGAGCTTCAACGTGCATTTGAAGC
AAGCATTGTGAGCTTAAGTATATTTGATAATTGCGAGTTACAATTTGAAACTTCGAGTGCACAATTGAACATTGTATATG
TAGTTTGAACCTTTTGTGTATTTGTGTTGAGTCTTGAGTAGCACTATTTGTAGACATCCGTGTTGAACTTATTGATCTTG
AGTTATACCTGAGGACAAGAAAAAATTTAAGTTGGGGGTGTATGAGTCTAAGATTTCGACTCATTTAGGGCATTGTTTTC
TTGGTTTTAGTTTTCTCAATGACTAATTTATGCTCGAAACTGATGTTGAAGTGTTTATTTGCATGAATGAAGGCTAATGA
GCAAGGCAAGGACATTACCAGGCAAAAAGGAGCGAAAAAGCTGAAAAAGTTGAAGGAAGGCTATCATAGTGGTCGCCATT
ACCACTCGGCGAGCCACCAAGTAGCTCTTTAGCTCGCCTAAAGTTAAAGCATGACAGCCCTAGGGAAGAACCTACTTGGC
GGCGGACCACCGAACGGATCGGCGACCACGATCCTGATCGCCTAAAGTCACAGAACCCTGAGGATAAAAAGTCAAGGCAA
CCCGGCGATGGAATGGAGCAAAAGACACATCGGAGACTTGGTTGGCGATGTTCCACTTACGTCGCCTAATGGTCATGAAG
GCAAAAATTTGTGAAACTATAAATTGAAATTTGAAAAGAAGAAAAAGGAGAGTTTCGAGTGTTTTGAGTTTTTCTCTAAG
TTTCTGAAGTTTTCCTAAGTTTTCCATTGTAGAACTTAGAGCTTTTGAGACTTAGTTTTGAAGAATTTTCATTAGGGTTT
TTGAATTAAGTTGATTTGTCGCATTGTAGAGATTTTGGAACAATTACCCAGTTTATGGCTAACGTAATTGGTAATTGTTT
CTTTCTTTTTATGATATGTGGCAAAAACCCCAAATCTTGGGGCGTAATCATGTGATTATTAGCTTAATTAACTTATGGGT
ATTGTTATTTACTGATTTAAATGCTTAATTGAAGTGGATTTAATCGATAAGTGTGTCTTAATATATGAATTGTAATTGTA
AATGCAATTCTAATTTAGTGTTCTGGGCTTGCTTGAGAAAGAGGATTTAGAACCAAGGTTTTCGATTGATAATTGTAGTT
ATTGGGTTGATGTGGGTTCAGCTGGAGAGAGCGAATTCTAAATTTGATTCTACTTAATTAGCTCGAGAGAGTAGATCAAT
TAAGTTTTTGGGCTGTGTATATTGTTAAGCTTGTCGATGTTCGAGAGAACTCACTAGAATCGTAATAGTTGTTCAAGAGA
AAGTTATTGCATCGATAGTCTAGCCTACCTACTGAGATTTAGCAATTGTTAGTAAATTTCAATTTCCCATATAGCGAAAT
TAGCCTATAATCGATCACATCCCCGAGAATTCCTATCTACTTATTGTTTCCCTTGTTTTCAAAATTGTTTTAGTTGCTAA
TTGATAAACCAATCCCCACATCTGACATTTGTGTCACTCCTTTTGATTTAATCAAATGTTTTGGATAATTTCTATTCCTA
CAACCGATTAGATTACGTTTAAAACTTTGTAACTGAATTCAAACATGTATTGCTCCCTGTGATTTCGACCTCAACTCTTC
GTTGGGTTTTATACTAGATTACGATCGTCTACACCTAGTATTGGATGAGGTGTAGTTGAACGTTTATTACTACAACAAGA
AGTTACTATGACTAATTATCTCCATTACTTCCCTCCATTATAAAGATAACCTCCACCTTTATGACCATTATTCTTGTAAC
ATTTTACCTCCATAACCTCCTTCATTTTATTCATGTTAATGTCATGTTTATGACTAACCTTTTGTATGCATCTATGTTAC
ACTATAAATAGAGGCATAAAGTTCTTATTGTGGACACTTGATTTTGTGAACACTTGAAAGTAAGAAAGTTATCTAATATT
GTTCCTCTTGTCTTATATTCTTCTTGTTTTCATCCTTTTATTGTTATTTGGTTCTTATGGTTTACAACAGTATACTGTTT
CTCTCATTGTAAGGTGAACTAGTTAAAATTTGATTAATATCTTAGGATTTTTTTTGTCCTATAAATGTGAAGAGAATTGC
AACCAAAATTAAGTACAATTTTTTAATATCTAAATTTTAAATTTAACTAATCAAATTTAAATCAAATAAATTAATCAAAT
TAACTCTCAAAAAATATAAAGTAACAATTCTTTTAAATGAATGGAGTATAAAGCTCCTACGTGGACTATTATATATATTT
GAACTTTCCTCTGTTTGTTGATAAAATATAAAAGAAATAATCAATGCATGTTGGTTTGCCCATGTGGAAATCTAATGACT
AACAATCAGTCATGAATATAAATGATGCAATGCAAGAGGGATTAGAATCTGAATTTAGGCCTTGCAGAACAACGTAGAAA
AAATTATTTAACTAGACATACATCCCGATCATATTTACTTATCAAATCTATATTTTAAAATAATTATCTATTTTCCAACT
ATGTAATAATTTGTATCAGTTTTGTAATGAAATAGATTGAGCTACATTACTCCTTCAAAAAAAAAAACTTTAAATAGAGC
CCTTCTTTATCTACCATCTGATAAATCCTTAAATTGCGTCCATAATTCCCAATAATTCAAACCCTCTCTTCCTTCCCTCC
CATGTTCATTAGCAAAATCTCTCTCCTCTATCTCCCTCACATGTTCATTAGCAAAATTTGTCTCCTCCATCTCCCTCCCT
TGTTCTTCTATAGTTACTCACCAATATGACATTGTTCAAAAAGCTATCTGAATTGTACCTAAAACTTGGGCTTTTTTAAT
TAGATATAATTTTATTTGCCCTTCTGCAATGAACACATGCTTACTCCAAAATGTCCTTAAACACCTGTTGATCTAACAAT
ATTTGGAGGGGTACATTTGTCACTATAACCACATAAGCTTCATCTTCTCTAAAAAAAACCATAGTCGTTGTTCTCTTCTC
CTTCCAATCTCAAGCTTCTTCATTTATTCATCGGTATGGATATGGATTTCTATGCACTTTTACTCTGTTTGTTTTAGGAT
TTTTTCATTTTTCTTGAATTTTATAGGAACTTTAGTTTCATGGTAAGTGGTTTATTATTTTATGCATGTTAT
>mtp_1000.scaffold_6
AAGCTTCCATTCTAGTAACCAGATGGCCTCTTATGAGGAATTATATAGGTGTAGATGCAGATCACTGATTCGTTTGTTTG
AAATAGGTGAATCAACATTGATTTGGCCAGATACGGTTCATGAAGATATGGAAAAATTTCAACTCATCATAGATAGACTT
AAGACAACTCAAAGTCGTTAGAAGTCCTATGTAGATGTAAGGAGAAGGGACTTAGAGTTTGAGATTGATGATTGGGTTTT
CCTGAAAATGTAACCTATGAAGAGGATGATGAGATTTTGCAAAAAAGGGAAGCTCAATCTTATATATGTAGGTCCTTATA
AAATCCTGAAAACGGTTGGTAAGGTGGCTTATGAGTTAGAATTGCCAGCAGAACTAGCAGCGGTTCATCCAGTCTTTCAC
ATTTCCTTGTTGAAGAAGTGTGTGGGTGATTCGACATAAATAGTACCATTAGAGAGTGTGGCTATGAAGGATAGTCTCAC
CTATGAAGAATTGTCCGTTGAAATTCTTGAATGTCAGGTTCATAGGTTGAGAAATAATGAAGTCGCTTCAGTAAAGGTTT
ATTGGAGGAGTCAGTCCATAGAGGGAGCTACTTGGGAAGCAGAAGCAGCCATGAAGACCAAGTATCCTCATCTTTTTCAT
TCCGATTCTGTTTCAGTTTAAGGTAATAGTTCCGCTTCAGTCTCTCAATCTACTCTTGCATAAATTTAGTCTTTGTATCT
TGTTCCTCCAGTTGTCCTTGCATTTTCAGCATATTTGTATGTTCTTGGAACTTAGTTCAGTTAGATATCAGATTCTAGTA
CTTAGTGGTAGGGATTGCAGCTCCTTCCCTCCATACTCATCTAGTTTACACTTCATTCAAGGATGANNNNNNNNNNNNNN
NNNNNNNNNNNNNNNNNNNNNNNNNNNNNNNNNNNNNNNNNNNNNNNNNNNNNNNNNNNNNNNNNNNNNNNNNNNNNNNN
NNNNNNNNNNNNNNNNNNNNNNNNNNNNNNNNNNNNNNNNNNNNNNNNNNNNNNNNNNNNNNNNNNNNNNNNNNNNNNNN
NNNNNNNNNNNNNNNNNNNNNNNNNNNNNNNNNNNNNNNNNNNNNNNNNNNNNNNNNNNNNNNNNNNNNNNNNNNNNNNN
NNNNNNNNNNNNNNNNNNNNNNNNNNNNNNNNNNNNNNNNNNNNNNNNNNNNNNNNNNNNNNNNNNNNNNNNNNNNNNNN
NNNNNNNNNNNNNNNNNNNNNNNNNNNNNNNNNNNNNNNNNNNNNNNNNNNNNNNNNNNNNNNNNNNNNNNNNNNNNNNN
NNNNNNNNNNNNNNNNNNNNNNNNNNNNNNNNNNNNNNNNNNNNNNNNNNNNNNNNNNNNNNNNNNNNNNNNNNNNNNNN
NNNNNNNNNNNNNNNNNNNNNNNNNNNNNNNNNNNNNNNNNNNNNNNNNNNNNNNNNNNNNNNNNNNNNNNNNNNNNNNN
NNNNNNNNNNNNNNNNNNNNNNNNNNNNNNNNNNNNNNNNNNNNNNNNNNNNNNNNNNNNNNNNNNNNNNNNNNNNNNNN
NNNNNNNNNNNNNNNNNNNNNNNNNNNNNNNNNNNNNNNNNNNNNNNNNNNNNNNNNNNNNNNNNNNNNNNNNNNNNNNN
NNNNNNNNNNNNNNNNNNNNNNNNNNNNNNNNNNNNNNNNNNNNNNNNNNNNNNNNNNNNNNNNNNNNNNNNNNNNNNNN
NNNNNNNNNNNNNNNNNNNNNNNNNNNNNNNNNNNNNNNNNNNNNNNNNNNNNNNNNNNNNNNNNNNNNNNNNNNNNNNN
NNNNNNNNNNNNNNNNNNNAAATCATTGCTTAGTTCCTTGCATGAAACTCAGAACCCTAGTTGTGTAGATTCTCTTAGTT
CCTGAATTACACTTGCTAGGTTAGTTAAACATATATACATGATCTAGTTTCGAATGTTTCAATCTCAGTACCTAAATATT
GCATTCTCAGATTTGCATGTCAGAATATTGAGTTATCCAGTATTTCAGTTATGTTGTGTCATTTACATTTCCAGTTGGGC
TTAGCACCACGTTGGACTAGGGTTCAGCTTACCCTCATAGTCCCAAAAGTAAGTGCCCCCGTAGGAGTATAAGTCCCCTC
TGTTGGGCATTAGATTCAGTGATCAAGACAGTCATGCCTTTATACCCCTGGCAAGGTATATTTGGTCCTCTCGATGGGGC
ATATACATAGGACTCCACGTTTAGCTCACGTGGTTTATGTCAGTAAATAGTAGCTCCCACAGTCACACTCTTACTGCATT
TGACCATGTTTTCAGTATATACTTCAATATTCAGTTTAGCATGACATGTTCATGAGTAGTACTTTGTCATTGCATTTAGT
TTAACTCTCGGTTATCTTTTCAATACTTACATTCTTGCTCAGTTTATAGTATTGCTCAGTTATATTTTGTTCAGCTTTTA
CATATATTTATTTAGCTTAGTATTTATACCATGCATGCTCAGTACATTTCAAGTACTGACGCATACTCTGTGCTACATCC
TTTCATGATGTAGGTTCAGGTACTCAACATTCAGACCACGCTTAGATCGATTCTCGGTCAACATTCATCAACTTCAGTGG
TGAGTCCTCATATTCCAAGGACAAATGACATGTTTTCATTTTAAGTTTTGTTAGAGTTACTTGGGGAGCATGTCCCAGCA
ACTTAATTCAGTTAGAGGGTTTTCACACATAGTAGTAGAATCAACTTGGATTGTTGAGTTTATCTTTCAGTTAACAGTAA
ACTCTTAGTATGTTTTATATACTCAGTTAGTTGGGTTGTTCCCCATTTCAGATAGACAATGTTTTAACTTCCGCATAGTT
CATGTTTATTTAGTTATATTTCAGTATGCTTATGATATGCCAGACACAAGGTTAGCTTGGAGTCACTCGTGATCCTAGGA
CCCGTGTTACGTCAAGGGGGTAGCCTCGGGTCATAACACTACAATTTTTTCTCTCCAACACCACTAATGAAACCATGTCT
CCCACTTCCTCTCCTGCAAAAGAAAATGGCATACTTCAAAAAATCTAGCAGCAGTAACTGGAATTTCTTAAGCTTCAGCA
ATCATCTTAGTTATAGTAAAAATATAACTGAAAATTGGACAACTCTACCAAGAAATTTAATCTTTGAACTTCCAAATGCA
TCCTTTAGTAGAGATCAAGACAGTAAGCAATAAAATTACCCTATGGAACTAACTATGTAACGACCCGAGAGCACTCCCTA
GCCGTTACCGGCGTATTCGACCTCTTGGAGGTCTTATACAACCCCTTAGCATTTGTCATAGCATTTATCATAGAAAATAG
CGAAAAATTTAAAACTTTTTCATAATATAACACAAGCTTAAATAGTCAACTCATTTAAACCTTTAATACAAAATCGGAGT
ACTACGTCTCAAGGTAGCCATCTTAAAGCACGACTACAACACAAGAGGGACACAGCCCTTACAATACAAAAGAAACTACT
ATCTAGTACATAGAACTTAAGGAAACTCTTAAACATAAAGGTCCTTGAATCTTTAAGGACACACCCGAACTTGGGAATAG
TAAGCCAAGCTCATCAATTCAAGGAAAGGCCCTTTAGCCACCACCACCTACACTTGGTGTGAAAAAAGATGAAGAAGAAT
GGTGTTAGTACAAGAATGCACTAAGTATGATAACCACGCAAAAACATGCTTTTAAAAGGGACATTTAGTTGGAAACCATA
CATCATTCCTTTTTAGAGAAACTTCAAGAACATTTAGTACATTAGGCATAATATAAACCACATACATCATCATACACATG
AAAACCATTCATAATAGAACATAGAGCCACTTATAACATTTTAGGCACATTCAATGCATACAATACATTACCTTCCTCTT
TATCTGAACTCCTTTCCTCAAGCAACCCTTAGGGAATACTTGGTGCAATGTATCACCTTAAGGTTACCAAGAGTGAACTG
ACATATAGCCTTCATCAATCCAACCACATATATTCATAGAGTCATAAGCACACCATAAGACATAGTCTTCACATAGGAAC
CATCACCTAAGACAACCCCCTAAGTCACACTAGTGCAATGTGCAAGTAGCATCCCATAATACTACTCACACCAAGTGTTT
CTAAGAAGCCACCATAGACTAGGCACATCATATTCAACAAGTCATAACATCTTCATTTAACATTAGACATAAGACCAACA
TACTTCACAACATCATATAAGGACTCATTCATTTACTACATCATTAGTCATAACCCATTTAGTTCATATCATAGGTAAAC
CACCCTCACAACCCCTTCACAAGATCACTTGTGCAATGTACACATGGAGTCCCATACCCCCACATATACTAAACAAACCC
ATTAAGAAGTCATAAGTGTAATTCACATGCATAATCATACCTCATGTCTTGACATAAGTAAAGTCAACCTTAACATGCTT
TCATATTGTCATACATAGACCATAGTCTTCATTACATAAAGAGCCTAATCATAACCTCCCTTTGAGTCCGCTTGTGCAAT
GCAAAGTAAGGTCCATAGTCCTACCTACACTAAGTAACTCTTCAAGATATCATGACTAGAGTTCATATTCTTATCGTAGA
TCATTTCTTAACTTTCGGGAGACCATGCCATAACCACCATAGACCATGTGAGCTACATGGAATCCGGTGTTCTACTCCCA
CACCGAAAAGATAGGATACTACTTGCCAAAGTAGGACCTACATACATAATAGCTATCTAGTGGACCCACTAAGCTAATAC
TTACGGGGGCGCGTAGTTATGGAACAAGGAGATTTCTACTAGAAACCTTGACTTACTAGGCATGGAGGTTTCCATCTCAT
GAGACAACATCTATGTTGGGAACCCGGACTTGCTTAACGTGAAGGTTCTCTTGTGGGAAGCCGGACTTGCTAAACGTGAA
GCCCCCACTCTCATTTTTCATGTTCACTCGGTGCTAAGCTCCAACTCCCTTTTTAAACATCTTTAAGCCTTTATTTAACA
TTAGTTCATAAAGTAGGCTTTAGGGACTTAATCCCTCATATCATATAGCTCAAAGGTTTCTAAGATGAGAATGACCTTTC
ATCATAGAACCTACATTATGTGAGAATGACCTTTCACATAGTCATACCATATTCATAACATAGTCTAGTTTAGAGTACAA
TTGAGGAAACCTTTCAAGAGACTCACTTTCACTAGATTATGATAACCTTATTCATTCATTCATGTGTGTGTGTACATATG
TGAGAAATCCTTTCACATAAATACCTTTATGCAACACATATTCATACGTTGCTAATTATACACTTTGCATGCATAATAAT
ATGTAAGGGTGCATATAAGAGTTAACCTTTCAATAGACACCATAACACATCATATTCATAGCTATACATGTAGAGTGTGT
GTGCATATTGGTCCTCATAGTGACGTAATAGCAACAACATTGATATTGAGTGCACTTCCCCTTAAGGGATCACAACACAT
TCACAATATCCCTAAATCATGAGCAATTCACCTATAAAGCCTTTAGGGATTCTAGACCACACACCCACACTTCATCATAG
GAGACAAGGACACATTCAACATTAAGTAGGTACTCCTAACATGTATATGATCAAACATTCATATATGCGTCATATAGGTA
GGGGTCATTCCATAATAGTACTTAACATAATCAATCATGTAGACCACACCTTATCCCTAACATTATCATTCACTTTATAC
TCCTCATCATCAACACATTTTAAACATCATGCTAGCATTGAGGATTTCATACATAACCTTCATAGCACAACTTCATAGAT
ATATACATCATAATCATCAATTCACTTCACATCTATTGCCTTCAAGGCCATGATCTTAACATGCATAGATAGACAAGAAG
TAAACACTGCCACCATAAGTGTACCAAACCACACAACATCAATTCTCATACTATAGACTAGAAGTTAGGTCAACTTACCA
ATTCTCCAAGCCATCATCACCATGGATCAATCCTCAACAATTCATAATCAATTGACATAGAAAGCAATAGGAATCAACAA
TGTAATTCAATAACATAAACATAATCTAAGTACAATTCTATAAACAAAGGGATCAACCCATAACTTTGCCCATAAGGCCA
TAATTATCAACTCATCAATATACCAACAATTCAACATGAATAAGTATAGATAATCATAGGAAACATCCATACAATCTAAT
CTAAACATAATTTCACCAATAGAGATTATATTCACAAAGACCCACATCATAGTCCAATTTTCGAGAATTTGGGGATCATG
GGTTCTTCAAGAATTCCTTTGAAATTATCTTAAAAACCTTAATTCAACATTAATTCATTAATACAATGATTTAGAAAATC
GTTTGACAAAGGACCCATGTTTAGATTAAAACTTGGGAATTTTGGTCTTTGAATCACTTTTGAAAATCTTTGATAGAACT
CCTTGAATGAGAGGTTATTCAAGAATCAAGAGTTACCATACCTTAATTATTGAAGACCCATGAAATTGAAGAAGAAATCA
GTTGAAAACCCATCTTCTAGCTTGAGCTTCATCAACGCCGTCAATGGAGTTTTTGAGAGAATCTATTTTGAGATGGAAGG
GTCAATTTGAAGAATGGGGTCTAATTCTAGGTTTTGGGGTTTTAACCAACTTAAAATACCCTAAAATAGGTAGAATAACC
ATTTATAATAATTCCCCGAAGTACCCAAACTACCCCTCACTTAGTTGGACCTTTTAAACAAGTAAAACTTGAGTTTTATT
TTAGCAGATTTCATCGGGAAACAAGTTCGCGACGCGGAGGTGTTCCCACAAGTTTTTGGAAATTAAATTTTGAGGCAGTA
GAGTCTGCGACGTGACCGCGACGCGGACCAAACTTTTGGCGCTTGGTAGAGCTAGTCCGCGACGCGGACATGCTCCCTCC
ATGAGCAACTTCAAGCTGCCTTGGCAGCTTGTTTGGCCAAGGGTTGGGTCCTCCTCAGTGACCCTTAGGGTGGTCCCGGG
GAGTCGTACCACTGATTTTAGACTCCAAACAACACATAAAAACATGAACAACATAGAACACACCAACACGCAAAAGACTA
GTTTCTAAACGTCTTGGTCGTCCCTTGACGTTTGACTTCCAAACTCTTTTAAAACTGACTAAAAAGGCTATTATTCATTA
TTTTAACAAGTTATTAATGCATAAAACCCATGTGAGGCTCTACTTTATCCTACTTCATTTTGAGGGTCGTTACAAACTAC
TTCAACTTCTCCATCTACGCCAAAACCATAACGTCCACCAGGACCGCGCACACGAACAAGACAACCTTTTTTGTACATAA
GTGCAGCAAACTCAACTTCTGAGTTAATGGAAAGTTAGAGAGACTGCAAAGGTCCAGGTAATCCTTCTTCTATAGGCACA
AAAACGATCATCTAAGTATACATTGAACACCATAGCGAGATAGAGCAGCAAGTCACCTGTAGCTTAGCTTTTTTCGTCTG
CTAGCTGCATAACTTGTTACTTGAATACTTCACATGACATTTGCCTGATCATAGGGAGAGATAAAGCAGAATTTCAATCC
CAGCCAGGATAAAGTACCATTAATCATGTGAAATAAGCAAATTTAACTTAAAACGGCCATGTCAATTATGTGACCATTAT
ATTCGGTATCTGTTAATTCTAAAAAAAAAAAAATTAACGACTAAAATTATATATAGATTAAGTGACATGTCCGTAAAATC
AAATTCACAAAAAAATCATAGAAAAGGACCTTCTTTTGTCTTATCGTTTCATGTTCTCCAATTTATGTCGCTTCACCTTC
CGTTTTGGTTGTACCTCTTATCCCATTATTCGTTTTGTTGTTCCTCTCTTTTCAAAAACAGTTTTATCCACACTCGATCT
GGAGAGTAGTTAACTGACGCATTACTTAATTTTGAAACAAAAGAACCCGGAGAACATTAATTAGTGTGTAATAAACATGA
ACAACACTTGGACCTTGAAGTCTACAACAATAGTTTAGTAGAAAGAGGAAAAAACTGTGCTTATTCTGTAGAGGCCAAAT
GTAGAGCATACTTTGTAAGGCTTTTATAACAGTTTAATGCACTGTTCATCCTCAAGCATGTTCAATACTTATGGAAACCT
TACAAGTGTTTGAGAAAGTAGACGAAAGGGTAATTTTCTTTTACTCTTAACTAGTATACGTACCCACGCGTTGCGCGGAT
AATATCAAAAAAAGTAATTATAGTATACATCATGTTCAATATACACTTGCCTATACAATTTTTTTTTAATGTAAATTAGT
ATATGAATGAGTGAAACTTATTAACGTATGAGTTATAATTGCATATTAGTATGAGATGATGTGCAAAGCAAGTTTTTTCG
TATTTCTTGACGCATCTTGAATATTTGTAATTTATGAAAAAAGATTAAATATGATACAAATTTATCATAAAATTCTCAAG
TTGAAAAGAATATACATCATCTTTAAAATCTAAAATTAATATTACCAAAATATTGCATAAAAATTTAAGTATTGATAGGA
ATTTTATTAAAAACATACCATTTAAAAAATATTAAATTAACAATTTTATATAATGGAAATAATAATAAAATATTTGTTGA
TCATTTTCTCAGCCTGTTTATCACTCCACTTAAATAACCTTAGTCATACATCTTTTTTTACACAAAATTAAAACTAATAA
ATACACTCAATCAATGTACAATTTTAAATTAAAATTTGAAATAATAAGGGGAACCTTAGTCATACATCTTTTTTTTACAC
AGAATTAAAACTAATAAATACGCTCAATCAATGTACAATTTTAAATTAAAATTTGAAATAATAAGGGGGCAGTAAACTAC
TCAAAATTCTCAACTGAACTAACATTATCTCTTTTATTTTTATTTTATAGTTTAATTTATTTTTTTTAATTCAATGATTA
ATTCTTTTTTGTGTGTGGTAAGTGATAGTCAAATTGGAGAGTTAAAACTTATTTTTAGACTATTAATTATAGTAGGTTGA
GGAAATACTCAAATTGAAAGTCAAATAGTCTATCGATTTAGTTGCCTGACGTGTTTGCTATAAAGGAGGAGCCAAATGGA
ACAAATATTTAGGATCAATCTAACAATAAAATAACTAATTTTAATTCAAATTTTAGTTATATTGCATGTTTGTTTCTAGG
TTAATTTTATTTAGATTTTTAGTTATTTATTTCATTTTTAATTTTTTTAATATATTTCTAAAAATTCAATTTATTACATT
ATTTTAATTTTTTTTATGTTTGCATTTTTTTGGATTTGAAAATAATTTTGTTGATTCAATATAAATTAATTTTAAAAGAC
TTCATCATCCATTGTGGATATTATTTTTTATTTTCAAATAAATTAATTTGTTGTTTTTGTAAATTATTTTTAAACATAAT
TCTGGATTGACAGTATTTTGAATTATTTAAA
