# Supplementary material for: Homologues of potato chromosome 5 show variable collinearity in the euchromatin, but dramatic absence of sequence similarity in the pericentromeric heterochromatin
Source: BMC Genomics. 2015 May 10;16(1):374. doi: 10.1186/s12864-015-1578-1 (PMC4470070; doi:10.1186/s12864-015-1578-1)
Supplement: Additional file 3: — RH BAC tiling path sequences. Description of data: Nonredundant, multifasta sequence files of the individual BAC MTPs. The sequence contigs and scaffolds in the MTPs can be either ordered or unordered, depending on the quality status of the tiling path sequence. [file 12864_2015_1578_MOESM3_ESM.zip › mtp_1011.fasta]

>mtp_1011
CAAAATTGCTCCTAGAATAATCAAAATGATCTTAAATTGGAAGAAATTTGGGGAAAAGATACATAAATTTTGTGATATAG
GAATATTGATGAAAGAGAAAGCATTAATGAGAGTAAACACAGGGAACCAGTCACATAAAACATGACTAGACATAATCAAT
TAAGTGTGTAATAATAACTTTCCTATTTAATATTAATAACTTTTCTGACTAATTTTATATAATTAACTTTGCTATATATT
ATGTAGTTATATCCATATAATATAAAAAAAAATAAACTATAGCTATTTATTTTAAATGTATATTAATGTTTGCCATATTT
TGTAGTTTGTCCATAAAAATAAACACAGGAAAGGAAAGAAAAATGTAAAAACGTTACTTTTTATTTATTTTTCTTTAACT
ACTTCCTCTCTTTCTTCTTTATTATATAGCATTTTAAATAGAAAAAAGTTATATAAATATACATATTGAACTTTCAAAGA
ATATATATATATTATTATTATTATTTGAAATTTAATATCATATTATAAATGTGAGTACAACTATATTAAAAAGTAAATTA
GATAATAATTTTTTTAAATTCTTTGAATTTGAATTTTTTTAACATAACACATAAATAATAAAAAATATTTTAAAAGTCAA
GAATAAGAGGGAAAAAATAATTATGATTCTTGGTTAAATAGATAATATTTTGACAAATTTTATAGATAAAAAGAAATAAA
ATTGAGAAAAAATAAAAATTTCATGCATAATAATAAATTACGATAATAAGGAAGAGAAATGAATAATATTATTAATTTTT
AGAATCATTTTAAAATATATATTAGAGAGAGGAATTTAAGAAAATATGATAAATTGTAGTAATGTGGGACTGGGGAGAGA
GACAAATATGATTTTTGAATTTTATTTCACTGATTTTATAGATCAAAAGAAAAAAAATTGTAAAGAAGAAAACAAATTTG
GATAATAATAGTAAATTATGATAATAAGGAGGAGAGATAAATAAGATTTTTTCTTTTAAAAATTTATAAAAATAGAAGGT
AAAAAGACTAATTTAAGAAAATATATTAAATTATAGTAACGATGAGGAGAGATGAAAGCAATAAATTATAGTAAAGGTAA
GAAGAGAGATAAATAAGGTAAACATATTTATTATAATCATAATATAAGGTGAGTACTATAATTATGTTTAAAATATATTA
AATACTATTTTATAACTTCTTTTGAGTTTTTTAACACAAAATATAAATAAGAAAAATATTTAAAAATCAAGAAAAGGAGA
AAAAGGATAACTTCTTTTTAGTTTTTTTCACATAAAATATAAAGGNNNNNNNNNNNNNNNNNNNNNNNNNNNNNNNNNNN
NNNNNNNNNNNNNNNNNNNNNNNNNNNNNNNNNNNNNNNNNNNNNNNNNNNNNNNNNNNNNNNNNNNNNNNNNNNNNNNN
NNNNNNNNNNNNNNNNNNNNNNNNNNNNNNNNNNNNNNNNNNNNNNNNNNNNNNNNNNNNNNNNNNNNNNNNNNNNNNNN
NNNNNNNNNNNNNNNNNNNNNNNNNNNNNNNNNNNNNNNNNNNNNNNNNNNNNNNNNNNNNNNNNNNNNNNNNNNNNNNN
NNNNNNNNNNNNNNNNNNNNNNNNNNNNNNNNNNNNNNNNNNNNNNNNNNNNNNNNNNNNNNNNNNNNNNNNNNNNNNNN
NNNNNNNNNNNNNNNNNNNNNNNNNNNNNNNNNNNNNNNNNNNNNNNNNNNNNNNNNNNNNNNNNNNNNNNNNNNNNNNN
NNNNNNNNNNNNNNNNNNNNNNNNNNNNNNNNNNNNNNNNNNNNNNNNNNNNNNNNNNNNNNNNNNNNNNNNNNNNNNNN
NNNNNNNNNNNNNNNNNNNNNNNNNNNNNNNNNNNNNNNNNNNNNNNNNNNNNNNNNNNNNNNNNNNNNNNNNNNNNNNN
NNNNNNNNNNNNNNNNNNNNNNNNNNNNNNNNNNNNNNNNNNNNNNNNNNNNNNNNNNNNNNNNNNNNNNNNNNNNNNNN
NNNNNNNNNNNNNNNNNNNNNNNNNNNNNNNNNNNNNNNNNNNNNNNNNNNNNNNNNNNNNNNNNNNNNNNNNNNNNNNN
NNNNNNNNNNNNNNNNNNNNNNNNNNNNNNNNNNNNNNNNNNNNNNNNNNNNNNNNNNNNNNNNNNNNNNNNNNNNNNNN
NNNNNNNNNNNNNNNNNNNNNNNNNNNNNNNNNNNNNNNNNNNNNNNNNNNNNNNNNNNNNNNNNNNNNNNNNNNNNNNN
NNNNNNNNNNNNNNNNNNNNNNNNNNNNNNNNNNNNNNNNNNNNNNNNNNNNNNNNNNNNNNNNNNNNNNNNNNNNNNNN
NNNNNNNNNNNNNNNNNNNNNNNNNNNNNNNNNNNNNNNNNNNNNNNNNNNNNNNNNNNNNNNNNNNNNNNNNNNNNNNN
NNNNNNNNNNNNNNNNNNNNNNNNNNNNNNNNNNNNNNNNNNNNNNNNNNNNNNNNNNNNNNNNNNNNNNNNNNNNNNNN
NNNNNNNNNNNNNNNNNNNNNNNNNNNNNNNNNNNNNNNNNNNNNNNNNNNNNNNNNNNNNNNNNNNNNNNNNNNNNNNN
NNNNNNNNNNNNNNNNNNNNNNNNNNNNNNNNNNNNNNNNNNNNNNNNNNNNNNNNNNNNNNNNNNNNNNNNNNNNNNNN
NNNNNNNNNNNNNNNNNNNNNNNNNNNNNNNNNNNNNNNNNNNNNNNNNNNNNNNNNNNNNNNNNNNNNNNNNNNNNNNN
NNNNNNNNNNNNNNNNNNNNNNNNNNNNNNNNNNNNNNNNNNNNNNNNNNNNNNNNNNNNNNNNNNNNNNNNNNNNNNNN
NNNNNNNNNNNNNNNNNNNNNNNNNNNNNNNNNNNNNNNNNNNNNNNNNNNNNNNNNNNNNNNNNNNNNNNNNNNNNNNN
NNNNNNNNNNNNNNNNNNNNNNNNNNNNNNNNNNNNNNNNNNNNNNNNNNNNNNNNNNNNNNNNNNNNNNNNNNNNNNNN
NNNNNNNNNNNNNNNNNNNNNNNNNNNNNNNNNNNNNNNNNNNNNNNNNNNNNNNNNNNNNNNNNNNNNNNNNNNNNNNN
NNNNNNNNNNNNNNNNNNNNNNNNNNNNNNNNNNNNNNNNNNNNNNNNNNNNNNNNNNNNNNNNNNNNNNNNNNNNNNNN
NNNNNNNNNNNNNNNNNNNNNNNNNNNNNNNNNNNNNNNNNNNNNNNNNNNNNNNNNNNNNNNNNNNNNNNNNNNNNNNN
NNNNNNNNNNNNNNNNNNNNNNNNNNNNNNNNNNNNNNNNNNNNNNNNNNNNNNNNNNNNNNNNNNNNNNNNNNNNNNNN
NNNNNNNNNNNNNNNNNNNNNNNNNNNNNNNNNNNNNNNNNNNNNNNNNNNNNNNNNNNNNNNNNNNNNNNNNNNNNNNN
NNNNNNNNNNNNNNNNNNNNNNNNNNNNNNNNNNNNNNNNNNNNNNNNNNNNNNNNNNNNNNNNNNNNNNNNNNNNNNNN
NNNNNNNNNNNNNNNNNNNNNNNNNNNNNNNNNNNNNNNNNNNNNNNNNNNNNNNNNNNNNNNNNNNNNNNNNNNNNNNN
NNNNNNNNNNNNNNNNNNNNNNNNNNNNNNNNNNNNNNNNNNNNNNNNNNNNNNNNNNNNNNNNNNNNNNNNNNNNNNNN
NNNNNNNNNNNNNNNNNNNNNNNNNNNNNNNNNNNNNNNNNNNNNNNNNNNNNNNNNNNNNNNNNNNNNNNNNNNNNNNN
NNNNNNNNNNNNNNNNNNNNNNNNNNNNNNNNNNNNNNNNNNNNNNNNNNNNNNNNNNNNNNNNNNNNNNNNNNNNNNNN
NNNNNNNNNNNNNNNNNNNNNNNNNNNNNNNNNNNNNNNNNNNNNNNNNNNNNNNNNNNNNNNNNNNNNNNNNNNNNNNN
NNNNNNNNNNNNNNNNNNNNNNNNNNNNNNNNNNNNNNNNNNNNNNNNNNNNNNNNNNNNNNNNNNNNNNNNNNNNNNNN
NNNNNNNNNNNNTTTGAAAAATAAAAATGATCCTTAAAATATTTTTGATATTCAAATATAAAAAAAAAGTTTAAAAATAT
TTGATTAGATTTTTTCTCACAAATTCACTAGTTTTAAATAAATATCAACAAGTTGAACATTTTAATGTTAGCCCATTAGG
GATGGCAATGGCAGTTTTAAGGTTATGTGGGGAGGGTGGGATGCGGGGTGTATTGAAGTGTATTTTTTTTATAAACTAAT
GCGGGGCTGGGTAGGTTGCGGGTCTATGTGATTTTATGCGAGTTCAGACTTAATTTTAATTTTTTATATGTTATAAGAGT
AATAGAGCATTATTTATTAAGATAATTTCTTTAAAGTTATCAAAATATTCAAGATAATAAATGACAATGTTTCAATAAAA
ACTAATACGATTTCTTACATGCTTCCCAATTGACCTTTAAAAAATAAACTTTAACTTACTATCTATTAAATTAATACAAC
TTAATGAGAAAATAAATTAATTTTTATGAATTTTATTTTAGTATCAAACTTAATTATAAAAAGGCAAATATTCAAAAATG
GGGTGGATTCATGCAGGGCAGGTGGGGCGGATTGAAAATGAAAATAGTTGTTATATGAGGTAGAGCGAGACGGGTTAAAT
TTGTACGGATTAAGCTCAACCCGCCCCGCACCCACCCCGCCTCATTGCCATCCTTGTAGCCCATACTTAATTGGAAGAAC
TTTTAATCTTCTTATACTTAAATGCCAACTTTCTGAGGAATTACATCATGTTGCTTTTCATCTTCTTTGTGAAATTTTAT
CTTATTCGTCTTTGAACTTTTCAGTTTTATCTGCTCGAAGTATTTCGGAAATGTATAGAGAAAGAGAACAAAATTTGAGG
ATTTTTACTCTCTCAGAGCTTACAAGGAATTTCAATAGACTGTAAAAAATTGGGGAAGGTGATTTTGGGAGTGTATATAA
AGGTTTTAATTCAACCTCCTAATGCGAAGGGTGATCCTATTTTGGTGGCTGTTAAGAAACTCAACACACTTGGATTTCAG
GTACGAACTTTTCCTTTTATCTGTGGTGTATGTACCATTTCATATTTGATATGAACTTGCTTATTACATTTTTGATACAT
GGTTGAAATTATTACCATTTCATATTTGATATATGCTTCGAAGGGAAATTTCACATTAGCACAGGAAAATGTCACCGTAT
AGCTGCTAATTAGAAAAACAAAATCTCAATTTTAGGAGAAACTATATTAACACAATCAACACCAGGGGAAACCTTTAACT
TCAAAGTCTCAAGCATTGGCAGATTATGCTTGTCTTCTGATCCTAGACAACTGAAAAACTTCGGAACGTTCTAACTGAAG
GCATATAAGATTGAAGATTGGGGAGTTGAGTATCATCAGGCAGCTAAATGATACACCTCTATTTGATTCTCTAAAATATT
TTAAAGATTGTGATGTTGAGCACTCAAGCTTCATAGTTCTCTGAAATATTTTAAAATTCTATTTGATTGAACATCACCAT
ATTCCACCCAAGTAGCTCTGGCTTTTTGCGTCAGCACCTCCTCCTCCACCTTGCTCCATTTCCTGGCCAAATAGCATTGA
ATCCAGCATACCTTGGAACCCATAGGTGATCTCATTCTATCACCTGAGCTCAACACATTGTTGAAGTCACCACACAACAC
CCAAGGGTAATTAATTATATTGCAAATCAACATGGGATATAGCATCCAATAATCTCTCCCAGTCATTCATAGCAAACACT
ATATTGAGAACATGAGTTCTAGGATCCTCAACAACACAGCAAATTGATTGATCCTTAACCTCAATTATAGTAACATTAAG
ACACTTTTTCCATATCAATCGAATTCTACCATTTGGCATCTCACTATAATTACATCAAGTTTCCCACCCTTGAGCATCCT
GTCGAATTCTCACGTAAAGATTAGAGATCAAGGATTGTATTAATGTTAAAAACTGTCGAGTACATGCTCCTTATATAGGA
GAGAGTCTTAGGCTAGCTATACTTAGAATCCTACTACAATACAAACATATAATTACATGAGTATAGGTTGACTACTACTA
CTACTACAATTATAATAACTTATCCTAGTCGACTTCAACTAGTACAAGACACAACAGCCTTGTCGACATTTAATCTCCCA
GTCCTAGTGTGACTTTTAATCTTCTTATTACCATCCTCGTAGCCCATACTTAATTGGAACAACTTTTAATCTTCTTATAC
TAATTAAATGTCAACTTTCTCAGTAATTACATCATGTTGCCTTTCATCTTCTTTGTGAAATTTTATCTTTTTGTATTTAT
TAATTGTAGTCTTTTCACTTTTCAGTTTCAGCTGCTAGAAATATTCCGGAAATGTTTGGAGAAAGAGAGTAAAATTTGAG
GATTTTTACTCTCTCAGAGCTTAAGGAGGCTACAAGGATTTTCAATAGATTGTTAAAAATTGGGGAAGGGTGATCCTGTT
TTAATTGCGGTTGAGAAACTCAACACACTTGGATTGCAGGTATATATCAACTTTTCCTTTGATATGTACCATTTCATATT
TGATATGAACTTCCTTCTTTTTAATTTTAGGAGTAAAATAAATTTTGCCACTCAAGTTAAATTCTTACTTACTCCCTAAA
TGGAGTCCATATTGTTCTATAGACACTGTAGCTCTTAATACTCTATTAGAAAATAAAAAACGGTTAACTGAGTTATAATT
TTTTTCAAAAAGAGTAAAAATATTTAGTAAAATTTTTAAATTTGTATGCTGTAGTAAAGAAAAGTTTTAAATATATTTAG
GGAAAATGGATTGCAAAAATATTTAAGAAGTAAATATATGGAAGTAAATAACTATGGTTAGGAGTTTGCTTTAATCTATT
AGATTTCAACCATTAATTCTAAACTGTGACACGTGTCTCCAATCCAAGCTAGAACTTGGGGAAAATGGAGAGAAGAGAAA
TGGAGAGGAGCCGGATCCACTAAAGTTGACTAAGTCTAGCTAGAAAATAGGGAAGTACTAAACTAAAACTAAGTAAAAAA
AAACAGTAAAAAATAATAAGTTGGAAGTTAAGAAATGACAATTGTTTAACACTCCTCCTTGACATTATCGTGACGAACAC
CGATTCTTTGCCTCAGATCTTCAAACCTTTCTTTTGGCAGAGAATTAGTGAAGACGTCAGCTAGCTTGTTCTCAGATGAG
CAATGAACAAGCAACACTTCATTAGATTGTTGGACTTCTCTAATAAAATGAAATTTGATCTCGATGAGCTTACTAAACTT
CTTTTTAGACAAAAAATAAAATAATCATAAATGTCAATAAACCAAGAAAAATAATGTTAGATTCTAATATTTGAATTTAT
GACTCTAATAAGTAATGATAAAAATAATGAAGCGGGAAAAACGTTGTATCAGAGGTTTATAAAATTCAAAACAAGTTAGA
GCTGAGTTATTTTTTTTACATATATCCAATATTTATCCCTTAACCATTATAAAAACATTTAACTTCTTACCTTACTCGTG
CAAGCATTGTTATCATTTTATTGGAAGTCCTAATCCTTCATATCTTGATGGACATTTTGTAGTTTTCAAAAAAAAAATCT
TTTACCAAAAATGTAGGAACCACTAAAAAGCATAATGACTTACCAAGGCATCATAAAGAGGCAGCATGTGTTTGGTGCTT
CAAATGCAGAACCTACCGTGAGTTGTTCACCTCGAGCCAAGTTATCGATGGGCACCGATGCAAGCACATAATTCATGACA
CTTGGATGAGAGGTCCCCAACGGTTATGTGCCCATAATTATGTACTTGCGTCGGTGCTCAGTGATTCCTTGACTCAAGGT
GAACACCTCACGGCAGGTCCTGCATCTGTAGCACCAATCACATCCTAGGCTCTTTATGCTACCTTGGTGAGTCATTATGC
TTATTGGAGGTTCCTATATTTTTTGTGAAGGATTTCTTTTTTAAAAATTAACATAAATGTCCATAAACATATAAAAGAAT
CAGGACTTCTAAAAAATTGGTAACATTGCTTCCATGAGTAAGGAAAAAGTTAAATATATTTATTATGATTAAGGGGTAAT
TCTAATTATATTTTTATAAAAACGACCCAGCTATGACCTTTTTTGAATTTTGTAAATCTCAAATGCAATGTTTTTCCACT
TTCTCTTTTTTTTTTTTCTCATTTTCTCTAAAGAGTCATAAATTTTAAGGTTAGAATCTGACATCAAATTTCTTACTTTA
TTGACATTTATGGTTATTATTTTTCTTTTTCAAAAAGGAGGTGAGTTTGGTATAATCTATACATCAAGTTAATAATTATA
TCATCATTTTTTTTCTTCTTTTTTTTTTTTAAAACAAAAAGATAGCATTTAATTTGACTAATTTCTTATACTTATCTCCT
ATGAGTACAAATTCTAACGAAACTTTAGAACAACCAATTCTAATTTAGCACATGACTAAATACATGTGAAATCAACCTTA
AAAGGTATATGACATCATTAGGAAGATTCTTTCGTTTGATTCGATATCATGCACCCTTAGTGTTAGAATATAGGCTTCCA
CTAAAAGTCAATGGACCAGGTCCCTTGACACGTTAAGAACAATAATGCAAGCAACATCAGTAAGACAAGAAAAATAACAA
AGACAACGCAAGCACTTAACGTGGAAACCCCCTTGCTCTATGGGAGGTGAAAACCACGACCTGTCCTCACACGCTTTTCA
AACCAAACTCCATTTCTTCCAAATAGAGCAATTATTTAGATTACAACAGCTTGCAACCTAGGAATTTACCTCTAAATACC
TTCCCCCTAAAAGTAGTATTTCCACTACAAATAGAGCAACTAAGCAATATCACTATTGCCCACTAAGCTACCCGACACAA
GATAACTTAGAATTCACTAAGCAACCCACGGTTGCTCACTAACCCACCTAACTCTAGATGACTTAGGATTTGACTAAGCA
GCGACACTACTAGAAATAAGCTATTTACCGACTACAAATATGTAATCGAAAATCTGGAAAAAATTTCGACTACTTTAATC
GATACATTAAAATTTATATTATTTTAATTGTTTTAAAATTTTACCGATAATGATTTCGATTACTGAAGTCATAAGTTTTA
TGAAATAAAGAAAACAAAATAATTGACTAGTGTTCCGACTACAGTAGTCGGTACTTTGTTAAAATAATTAAAAAATATTT
TTAATTGGCGACGCTGTAGTCGGCAATTTTACTATATTTTTTAATTAAATATTAATTTAATTTTTCGATTACAGTAAAGT
AATAGTGAAGGTCCCTACTTCGATTCTAGGCATCATCATTTTACTTTATAAATATTTTTTTAGTTAGTAAATTCTGACCC
ATATATTGTAAAATTGTTTTAAAAAGAGAAAATTGACTAGTGTTCCGTTTTTCCACTAACATTAATTAAAAAAGAAAACA
TTAATTTAAAAAGAGAAATTACTCTAAAGGTAAAGTAATAGTATTCTGACCTATTTTTTCACTGACTAGCGTCTCTCTAA
AATTACTATGTAAACTCTTTCTCCAAGCGATTCTTTTCACTTCGGTTGAGGACAAATCGTTTCCAGAATCTAAAAGCAAA
TTGTTTCCTGAATTGTTTGAAAGAGGTAATGTAAACTCTTCTCCTATTTCGGGTTTCAATTTGGTTGAGGTACTGTAAAG
TCTCTTCTTCTTTAGGGTTTATGGTCGGTTCTTCTTTTATAATTTCCGACTACCATAGTCGGTAAAGAATTTCCGACCTT
TAAGATACCGACTACTATAAAGTAGTCGGAAGGTCATCGGCAAACCCCATTTTGCGACTACATTCCGACTAATTTTGTAA
TCGGCAAACAACGAATTTCTAGTAGTGCGAACAATGCTACCCACTAAACCAGTTAGACACAACTGATTTACACTTTTAGA
TGAACTGACAAAAGATCTAATTCCTTTATAGTTTAGGATTATATTTATAACAATAAGCACTGAAGTAAAAACCTAAGACA
ACTAAAACACAAGTTGCTCTATCTGGTCCCTGTTGCTCTTTGGTAAGTACTTCTTGAGAGGAGTGGTTTTTGCCTTTTTG
CTCTGAAAATCTATATTGCAAAAACTAAAGTTCTGTTTGTGTGAAGAAGTCCTTATGAGAATAGACACAACCTTCAAGGC
AATGTGATTGGCCGAGGTTTATGCCACTTGGAGACCGTGCACAAGTTTGTGTACTTTTTCCAGCTGTCAATTGTACGGAT
ATGAATGACGGGGATTAGGTCCCCTTACAAGGTCCTCTGTTTGTCAAATCATCAAAACTGCGAATAACATTTTCCCCCTT
TTTGATGATGACAAACTCATAATGCTATATCCTCCTCATTCTCCACTTCCCCCTATCTATAAGGCACCCCTAAGGGACTC
ATTCCCCCTTTTGGCATCATAAAAAAGAGAGACAGTAAACCAAGATTAAAAGTAAGCATGCATAGAAAGACCATAACCTT
GAGTAACACATCATAGAAAAAGAATTAGACTGGAAGACATCAAAAAAATATAAGTCCTTTTCATGGCACAAAGTAAGCAT
TCAATACATTGACAATAAACTGCTAAAGAGAACCCGAGACACTGCCCACAAAAAAAAAATAGGCAAGGACAAAAGATGGA
GAGAATTAGGAAAAAAGAGGCTGATGAGTGAGGGATTTGATGACAAGGGTAAGTCGGTCATTGGTAGAGTCATGAGCTTT
GATCAACCTTTCTTGAAGATCGACAGTTTGAGTTAGAAGGGCTGCATTTTTCAGACGTAACTCTTTGACCTCTTCAGTAC
CAGGTCCCTCAGACTGAGCTTTGGCCAGTTGTGCCTTCAATAGTGCCATTTCAGCATCCTTCTTCCCAACAAGTGTTGTC
AGTTCCTCCAGTTCACGCTTGAGTTGATCTTGTTCAACCACTAAGTGAGACATTTTACTCAGTTGTCCTATTTGACCCTC
GGTTCACTCACACTCGACTAAGGTACTGAGAGAAATTAATTGTTTAACTGTGCCATCAGTACTTGGTCCCACTGAAACTT
TCAGATGATCGAACACTTTTGTGAGAAAGTATCCATATCCCATTCCATGCTTGCCTTTACGTTCAATCACTGTCTTGTGC
ATGTGTTCCAACATGAGTGCTGGCAGATTCAGTGGGTCGAACTTACAGAGAGATTCCATTAGGAATAAATCTGCTAAATT
GGCAACTGTACGTTTCTCAAATTGAGGAAGAACCACCTTGTTCACAAACTCAAACAACAATTGGTATTCCCCTTTCATGA
GCTTCTTTTAAATACCTGCACGATGCATGTCAGGAAGTTTAGAGCACTCATTGGCATAGTGCTGAGTGCTGAGTTTTCCA
GCCACGGACCTGATCCCTTCTCTAGGTACCTCTAGAATCTCTTCCAACAGCTCCTCATTTAGATGCATCCTTTTATCTCC
CACCAAAGTCTGAAGGCATCCATCTTCATTGAACTCCACATTGTAATAGAACTCCCTTACTTGGTCTTCATGCATTACAA
GAGATTTAGTCATGAACAGGTGCGTCCATGATTGAATCTCCACTAGATCCGCCAACGAGTTTCATTCCAGGTTTCTTGAG
GATCGTGGGGTCAAAAACTCTCCCACCCTGACCTTCTGTACACGTAGACTGTTAACAATATCTTGCTTGGTGTCCTCTTT
TGTATTTTGCTTTCTCTTAGTACCAGGTCCCTATTCTGGTACGTTTTTAGCAACAGGCATAGTCTCCACCTTTTCTTTTG
ATTTTCCCTTAACCTTCTTAGTTGTTGCCTTAGCCTTCTCCTTTTTTTCAGCAGCAACCCTTGTATAGAGAGATATCTAA
ATTTTCCCTTTTCTTTTCCCCTTTCTTGTTTCTCCCTTCGCCTTTGTATCTTAGCCAGTGGTGTATCTTCTGATTCAGTA
TCATTCTCTGAGTGTTCATTTTGAACCACCACCAGCCCTTCTTTAGGTATATCAATCTCCAAATTACCTGCCTTTCTCCT
TCTTCTGTTTTCTTCAGTAGTTGCTTTGTTTGACTTCATGGCATCCCCCATAAATTTCTTATTAGTTGCTCTGGTAACAT
GTTTTCTTTTTGGAGTTTCCTCAACAACCTTTTCCCTTCCTTTTGCAGTGATAGACACCATTCTTTTCTATACTGCCCAT
TTGAGTGGAGGGTTGTCCTCATTAGTGTCGTCTGAGTCATTAGCAAGAGTAATTCCAACTTCTGGCGTTCTGTCAAAGAT
TGGTTCGGTGTTTTCAAGAGAGACTTCACCAAAACCACAACTTTCCTCATTTCTCAGCCCTTCTCGCATCTGTGCCAGAC
TCTCTATAACTATGTTCTCACTAACAGCAAGGATATTTGATTCAGAATGCCGATGCTCAGGGAGGTTACCCTCAAACAAG
CAATCAGACAGTGTTGACAGATGGGGACTAGGTTGGCTAGGAGGTGCGAGATTATTAAGGTCAATAGGAGACAAGGGAGT
AGTACAACTCATTTCAGTATCTTTTGCCGGAAGAGAGATTGACAATTTCATCGGAGAGGAAACTTCAGGAGACAAGTAAA
AATCGACAGGATCTATTTCATTAGGAGTACCTAGTACATTCCTAGGAGGAGAGGGTGATTTAGATATGAGAGAAGAAGAG
CAAAGAAGAAGCCTTGAAGAGAATAAGTTAGGGTTTTGGTAGAGAAAGGAACAAAGTGAATTTTGTAAAGATTTTGTAGA
GGGCTGGTGGGAAGAGATATAAAACGGATTTGAAAGGATGTGTTAGGTCCTTGAGAGACGCGACACTTGAACTTGGACAC
ATCGGTCAAAGTGACCGATGACTGACACATGGAGGTCTAAACGGTTCTCAATGACAACAACAACAACAACAACAACCCAG
TGAAATCCCACTAGGTGGGGTCTGGGGAGGGTAAATAGTACGCAGACCTTGCCACTACCTCGTGGAGGTAGAGAGGCTAT
TTCCAGGAGACCCTCAGCTCAAAAGCATCAAATCTAAATGACGGGAGAGATATATGCAAACATAACAGCCAAATACCAAA
GATAGCGTATATTCAACAAATGAGACAATAACAAAAAGATACACGGGGTAAAACGCAGTAAACAGCATAAGGCTAGGACT
GCTCCAAACGCTAACACCCCAAACCCTCGCAAGGGAAGACAACCCACTAACCCTACTAACCTTCAACCTTAATACGCGAC
CTCCACTCCTTCCTATCTAGAGTCATGTCCTCGGTGATGTGAAGCATAGCCAAGTCTTGTCTAATCACCTCTTCCCAATA
CTTCTTGGGCCTACCTCTACCCCTCCGCGTACCCTCTACCACCATTACCTCGCACCTCCTCACTGGGGCGTCAGCACTCC
GTCTCTTCACATGTCCAAACCATCTCAGTCTCGCTTCCCTCAGCTTGTCCACCACAGAGGCCACTCCCACCTTCTCCCGG
ATAACCTCATTCCTAATCTTGTCGCTCCTAGTGTGCCCACACATCCATCTCAACATCCTCATCTCCGCAACATGCATTTT
ATGGACATGTGCGTTCTTAACTGGCCAACACTCCGCTCCATACAACAAGGCCGGTCTAACTACCACTCTGTAGAACTTAC
CTTTAAGTTTCGGTGGAATTTTCTTATCACACAATACTCCAGAGGCAAGCCTCCATTTCATCCAAGCAGCCCCAACGCGA
TGTGTGACATCATCGTCGATGTCGCCACTCCCTTGGATTACAACCCCAAGATACTTAAAACTTTCCTTCTTAGGAATGAC
TTGTGCGGCAAGTCTCACTTCCACATCTGTCTCATCCACCACATCACTAAATTTGCACCCCAAATATTCTGTTTTGGTCC
TACTCAACCTGAACCCTTTGGACTCCAGCGTTTGCCTCCACACCTCCAACCGCGCATTAACTCTGTCCCGCGTCTCATCA
ATCAGTACTATGTCATCCGTAAATAACATACACCACGGGACCGTCTCCTGAATGGACCGCGTCAACTCGTCCATCACCAA
AGCAAATAGGAAAGGGCTTAGGACAGATCCCTGGTGCAGCCCCATCTCAACTGGGAAATGTTCTGAGTCTCCTCCAACTG
TTCTAACCCGAGTCTTGGCTCCACCGTACATGTCCTTTATCGCCCTAATATAAATCATCGGGACTCCTTTAGACTCCAAG
CACCTCCAGAGGACATTCCTCGGTACTTTGTCATAGGCCTTTTCAAGGTCAATGAACACCATATGAAGGTCTCTCTTCCT
TTCTCTATATTTTTCTACCAGTCTACGCATAAGATGAATGGCTTCGGTAGTCGAACGTCCCGGCATGAATCCAAACTGGT
TCTCGGAGATGGACACCCCTTTTCTCACTCTCATCTCCACCACTCTCAATGACAGTTTTAAAATCAATGAAAAGAATGCT
AACCTTTAGACAGGACCAGGTCCCTATCTGAATGCGAAAATATCACTTCTGAATAGTTGAGGGCCTTCCTCAATTCTCCA
GTTTCCACTAGTGTATACCTATAAAGGAGGTACACAATTGGTCTAACATGCAAGGCATTACAAACAACAAGGATACCTAT
TTCGCAGATCATAGCCATTGAAGGTTGGATGCCTAAGAAGAGCCAGCTCAGTCTATTTTCAACATTCCTAGAAAGTGGTC
CATTTCGGAAGTGCTTTTCCTGTCAACCTGATAACCAGCAAGGTCTGCATCTGCGAAACCCACTAACTCAAATGAATCTC
CTGCTGGGTAGAAGAGGACCAGGTCCCCTGTCCCTTTTAGATACCTCAGAATCCTCTTGGCAGCCTTTAGGTGCGATTCT
CTGGGACAAGCTTGAAATCTTGCACACATTCCGACATTGAACACTATGTCAGGTCTACTTGTTGTTAGATACAACAGTGA
TCCGATAATTCCCCTATACATAGTTTGATTTACCATGCCACCAGAATCATCAGCTCCCAATTTTGAATTGGTACTCATAG
GGGTGTCAATGGGCTTTGAATCAGTGATATGAAATTTTTTCAGCAATTCGTTGATATATTTTTCTTGACAGATTGAGGTC
CCATTTGGAGTTTGCTTGATCTGCAAACCCAACAAAAAGGTCAGCTCTCCCATCATGCTAATCTCGAATTCATTTCCCAT
CAGATTAGCAAATTCTTCACATAGGACCTCGGATATGGCTCCAAAGATGATGTCATCCACATACACTTGAATGATAATCA
ACTCTCTCCCTTTAGTCTTCAGGAATAGAGTATTGTCAATCGTCCCCCTCTTGAAATCATTTTTAGTAGAAAGCTAGATA
GCCTTCCATACCAAGCTCTAGGAGCCTATTTTAGTCCATAAAGAGCCTTGTCCAGCTTAACACATGACTTGGGAGATCAA
TATCTTCGAACCCAGGTGGTTGATTTACGTACACTTCTTCCTTCAAGTCACCATTTAGGAAAGCACTTTTGACGTCCATC
TGGAACAACTTGAACTCCATATAGGCTGCAAAAGCAATAAGAATTTTGATGGCCTCCATTGTGGCAACCAGAGCAAATGT
TTCATCATAGTCAATGCCTTTTTCTTGATTATAGCCTTGAACCACCAACCTCGATTTGTTTCTTGTGATAATTCCATTTT
CATCAAGTTTATTTCTGAACACCCACCCAGTCCCAATAATAGTTTTGTCAGCAGGTCTAGGGACCAGGTGCCATACTCTG
CTCCGTTCAAATTGATGGAGTTCATCTTGCATAGAATTTACCCATTAAGTATCTGTCAATGCCTCTTTGATGTTCTTTGG
CTCAATGCTAGATATGAAGGCTGAAAAAGCAACCAAATTTCTTACTTTGGATCTGGTCTGCATCCCAGAATTTAAAGGAG
AAACAAGATTGTCAAGAGGATGAGATGACTGAAGTTTCCACCTGGACTGAGCATTAAGAGGTTAAGGCTGATCTGTTTGT
TCTTCTTCTGCTTCCTCATGAACATTTTCTTCAGGTTGAGAAGATTCATTTGGATCTGCATTTACATAGATACCAGGTCT
CTCTCCAAGCTCATCATCTTCTTTCACTTCTTCTGATGATTCCAGATCAGCATCTCCTGGATCTTGAGCACTTTCAGTCA
CAGATTCATTCACTTCATCTCTCTGAATCATAAGGAGTTCTTCCAGTTCATTCTCATCTATGTGATTTAAATCTGACAAG
GCACTAGCTTCATCGAAGATCACATGAATGCTTTCTTCAATGCACAAGGTTCTTTTGTTGTACACTCTATAGGCCTTGCT
GGAGGATGAGTATCCTACAAATACTCCTTCATTGCTTCTAGGGTCAAATTTTCCTAAATCATCCTTGCCATTGTTAAGTA
CAAAACACTTACAACCAAAATCCCTTAGATAGTTCAACTTGGGCTTTCTGTTATGTAGAAGCTCATAAGGTGTCTTGTTT
AGCAAAAACCTGATCAAGCAATGGTTGGTTACATAGCAGGCAGTATTGACTGCTTCAGTCCAGAAGGATTTCGGAAGATT
TGAGTCAATAAGCAAAGTTCTGGCTATGTCAACCAAAGTTCTGTTCTTTCTTTCCACAACACCATTTTGTTGAGGTGTTC
TGGGAGCAGAGAAGTCATGATGAATTCCATTTTCAGCACAGAAGTTGTCAAGCTTCGCATTTTCAAATTCAGTTCCATGA
TTGGACATGATCCCTGCAATCTTACAGTCTAACTTTGCTTAAATCATCTTGATGAAGATCAATATATCGTATGTTTCCTC
CTTGGACCTTAAGAACATTGTCCAAGTGAACCTTGAATAATCATCAACAATCACCAAAATGTACTTCTTTCCACCCCTGC
TCTGAATCCTCATAGGTCCACATAGATCCATGTGAATAATTAAGTTCAAGGGAACGAGAAGAACTCACTTGCTTCTTTGA
CTTGAAGGTGGATCTGGTTTGTTTGCCTTTGACACATGCATCACACACCTTGTTGTCACTGAACTTCAGCTTTGGTAATC
CCCGGACCAGGTCCCTGGAAGAAAGTTTGTTCAACAGAGAGGAGCTCACATGTCCGAGCCTTCTATGCCATAGATTGACA
TTCTCACTTTGAGCACTAAGACAGGTAAGATCATCTCTCTTAGCAGTATCCAGGTCAGCAATGTACATGTTCTTTTGCCT
TCTTGCTGTTAGAATTACTTCCCTTGTTACCAGATTAGTAACTATGTACTTTTCTGATAGAAACTTCACTTCATTTCCCC
TGTCACATATTTGAGATACACTGAGAAGACTATATTTCAGTCCACTTATGTAGTACACATTTTCAATAGAGTGCTCCAGC
GATTTTCCAACTCTTCCAACCCCAAGAATATATCCCTTCTTTCCATTTCCAAAAGAGACACCTCCGCCTTGAAGTGCCTT
GAGTGATAGGAAGTTGTCAGTCCTCCCAGTCATATGCTTTGAACATCTACTGTCCATGAACCAGCAATGACTGCTACTTC
CTCCACTCTCCTGCAATAAAGATCACTTGTTAGACTTGGGAACCCTTTTCAGTCTGAGTCCCCAGTAGGCAGATAGAGGT
GTGATAAGAGAACTTTTTGTGTAATGAGGCAGAATAATCTTTCTCATTTTAGACCCCTTTGGAATGGGAGTAGGTCCCTT
GTTTTTTGTAATTTTCTGTGTAGTGTAAGTCAAACGATTTTCTTGGGACCTTTTGAAAGCTGGGCAATCCTTCTTCAGAT
GGCCATTACGACCACAATGAAGACACATCAGATTGTCAGAAACAGATACATATTTGCTGTGAGGATTATAGGGAGGGTAG
ATGCTTGAACTACCTAGCCCTTTCCCACTGTGTTGACCTTGGCTTGTGATACTAGAGATTAGCTTAGAGGAGCTTGCCTA
TCTCATAGATTTTTCAAGCTCTTCTTTAAGTTGGACCAGGTCCCTCTCCAGCTGATTGTTTCTCTCCAAAGCCAGTGCAA
GTTTAGTCTCAGTACTATTCAGGCTAGTTTCTAGCTCTAGTTGCAAGTTGCTAGCTTCTCCCTTTCCTCTGCCATATTTT
TCATTCACCATTTTCATCTTTCCTTTGAGTTCTAGATTCTAAGTTTCTAGGACTACCAGTTGTTCCTCCACAACAGACAT
GTGTTCAACCAACCCAAACTTTTCTTCAAGAAATATATCTAGGCTATTATTCATAAAGTCCTTTTCAGTTGTTAACTCAG
TAATAGAGTCAATCAAGACAACAACTAGATTTCTCAATTTCTTAATAGAATAAGTGTGCAAATCTTGTTTAACATCAGAA
AGTGTTACCTCTTCCTTAGCATCTTTTTCATCGGAATTTTCCATGAGAGCAAACATGGTGTTGAACACATTTTCATCATC
CTTGACCGCAACCATTGATACGTCTTCAGGGTGTTCTGACTAGCTGACTCGCTAGAGGAGTCTCCCCAGACAGCAAGGGC
CTTCTTTACAACATAATCAGCAGCTGCTCTCCTTCCTTTTTTGTTAGGGATTAGGTCCCTTCTCATGTACTTATCTCCTT
TAGGTCTTGTATTTTCAGCCTTAGTCATAGGATAAAATCTGATAAAGTGTCTAGGCTTACCACACTTGTGCACAGATCAT
TTGCAGTTGTAACCCTGCCTAAAATTCCACCTTTTCGAAAGCCCCCATGTTTTCTCACAATTTTTTGGAATCTCCTGGTG
ATGTAGGCCATGTCTTCTTCTTCATTAGATGTGTTTCCTGATGCCGCCTTGAGGGATAGAGATTTATCCTTCTTCACTTC
CTTCTTTGATGCCTCTTAATTTATATTCATTTCATGAGTTTGAAGACTTCTAATAAGAGCATCCATTGTGAGCACTTTCA
GGTCCTTGGCCTCAGTGATAGCATTAACCTTGCTCGACCAGGATTTTGGAACAACTCGAAGAATCTTCCTGACCTATTGT
CTTGTGTGAACAGGTTCACCAAGGACCGTAACTCATTCATGATAGAGGCAAATCTAGTGCTCATTTCATGAATAGTCTCT
CCTTCTTTCATAGTGAAATTTTCATATTGGGTAGTTAGATGGTCTACCTTTGATTCTTTGACCTACTCTATCCCTTCATG
AGCACGTCCGAAAATAGTCCCAAATCTCCTTCGTGGACTCACAGGCGGAGATACGATTATACTCTTCAGCACCAATCCCA
CACACCAGCAACTTCTTGGCCTTGTAGCTTTTCTCTATCTTTTTTCTATCAGCTTTATCATATTGTTGACGTGTCTTTGG
AACAACTCTTGTGATATCACCTTCCTTAACCTCTATTGTAGGTATAAAGGGACCATCTAGCATAATGTCCCACAACTCAC
TATCTTTAGCCATCAAGAAGTCGTACATCCTCGTCTTCCACCAACTATAGAATTGGCCAATGAAACGAGCTGGTCTTGTA
GACGATTGTCCTTCCTCCAAGTTAAGTGGAGCATCCATTCTGCACAGGAACATCTCTTGGTGTTAACCAATATAGAGAGA
GCATGCTCTAATACCAATTGTTAGAATATAGTCTTCCACTAAAAGTCAATGGACCAGGTCCCTTGACACGTTAAGAACAA
TAATGCAAGTAAAACAGTAAGACAAGCAAAACAACAAAGATAACGCAAACACTTAACGTGGAAACCCCATTGCTCTAAGG
GCGGTGAAAACCATGACCTGTCCTTACATGCTTTTCAAACCAAACTCCATTTCTTCTAAATAGAGTAACGATTCAGATTA
CAATAGCTTGCAACCTAGGAATTTACCTCTAAATCCCTTCCTCCTAAAAGTAGTATTTCCACTACAAATAGAGCAATTAA
GCAATATCACTATTGCCCACTAAACTACCCTGCACAAGATAAATTAGAATTCACTAACCAAACCACGGTTGCCCACTAAC
CCACCTAACACTAGATGACTTAGGATTTGACTAAGCAGCGAACAATGTTGCCCACTAAACCAGTTGGACACAACTGATTT
AGACTTTTAGATGAACTACCAAAAGATCTAATTTCTTTATAGTTTAGGATTATATTTACAACGATAAGCACTGAAGTAAA
AACCTAAGACAACTAAGACACAAGTTGCTCTATCTGGTCCTTGTTGCTCTTTGGTAAGTACTTCTTGGGAGGAGTGTTTT
TTGCCTTTTTGCTCTGAAAATCTATATTGCAAAAACTAAGGTTGTGTCTGTGTGAAAAATTCCTTATGAGAATAGACACA
ACCTTCAAGGCAATGCGATTTGCCAAGGTTTCTGCCACATTTGGAGACCGTGCACCAAACTTGTGTACTTTTTCTAGCTG
TCAATTGCACAGATATGAATGACGGGGATCAGGTCCCCTTACAAATTCCTCTGTTTGTCAAATCATCAAAATTGCAAATA
ACACTTAGTATTGTTGGTTTTTGGATTTTTCATTTGTTTTGTTCTTTTGCATATGGTACGTATGAGAGGGCCACAACCAG
GGGTTATGTTCTTGAGCCAGTAGATAGAGCCCCAACTAGGGTCATGGCTAGATTTTAAAACTGATTTGGTGTACGAGTAA
CCAAACCTGTTTAGGATCAGGGTAGAGATATGACCCTTGATCCAGTTATTGAGCCCCAACAAGTACTTATTCCATTGCAA
TAGGTAGGGATGGGACTAGCCAAGTTACTACACTGGCCTACAATTGTGTCACGACTAAAGATGGTTATCACTCAACTTAT
AAAGGTGTTAGGAGGTATGTAGAAGGACCTAGTGATTCCAAGAGGGTAGCGTGCCATTGCGACTCCCCACGTAGAGGTAC
CACCAATACCTGTAGTTGCTCATCCTGAAGTAGTTGAGGCAGCCATGTCAGTATAGTAGTAGAAGATATCATGTCGCTTT
TTTAGATTGGATCCTTTGATATTTTAAGGGGATGCATGTGTGGATGTTCATGAGTTCATGACTAGCTATTGTGAAAGATC
ATACACACTGCATCGAGTTGAGTCTGTAGAGGATCACTGCATGACATATCTAGACAAAACAACCAGGCTATGGTGGCGTT
TGTGTATGGAATATAGGCCAACTAGGTCACCTTCCCTGACTTAGAGATGAGTTTTTTAGGTTGGAGCAAGACTCCATAAC
TGTACCATAGTACAGGACCCATTATCACGAGCTCTCAAGACATGTCCATATCTATACCATAGTACGGGACCCATTATCAC
GAGCTCTCAAGACATGCTATAATAATTCTACCTAAAGAAGAAGAGAGAGTTCGATATTTTGTCCAAGATTTGAGATTTCC
GCTCCAGATAGAAATAGAGTTTGTGGCAGATGGGTAGATCCTTTCTGGATGTAATTGACTATGCTCGTACTATGGAGGAG
CTCCGTCACGAGGCCCATGGGGTGGAAATAAGAGGACACATTTCAGGGCAGCTTCAATGTGTCGCAGTGCTGTGATAGGC
TACTTTTTGGTAGAGGACAACATGCTTATTAGCCCAAGGAAAGTGTAGCTAACCAATTCAGGCCTCACTCCAGACTTCGG
GCCTTGGAGGCCGGGGTGGATCAGATAGTCTTCCTTCTAGACCTTGGGGCGACCGAGGTTGTTTTGATTGTGTTGAGGTT
GGCCATTATGTTAGAGATTTATGCAGGCCAGGGTTGTAACACCTCTCAGTAAGGTTAGTAGGGTTAGTCCCTAGGATGCT
CAAGGAGGGGCATATGTAGGTAAAGCATATGGTAGAGCTGGAGCCCAGACTGGGGGAGGACGAGAGCATTTCCTAATGAT
GCCTTTTGGGTTGACAAATGACTTAGCAATGTTCATGAACTTGATCATGTGTGTTTTCAGGACTTATATAGACTCATTTT
TCATTGGGTTCATTAATGATATTCTTGTCTTCTCAAGCAGTATAGAGGAGAACGAGTAACATATTAGGATTGTGATCTAG
ATTTGGAGAAATTAGCGGCTTTATGCCAAGTTCCCAAAGTGCGAGTTTTGTCTTGAGTCCGTAGCATTCTTGGGGCATGT
GGTGTCCAAATACGGGATTATGGTAGACGCCACGAAGATTGAGGTAGTTCGTGGTTGGCCAAGGCCCACCTTAGTGTTAG
AAATTCAAAGTTTTATTGGATTGGCATACTACTATAGAGGGTTTATCAAGGTCTTCTCTTCTGTAATAGTACCCCACTAT
TGATTTGGAGCTGACAATATTAGTTTTTGTGCTCAAAATTTGGAGGCACTACTTATACAAAGTTCATTGTGAAATCTTCA
CAGATCACTAGAATCATCAAAATATTTTACGCCAAAAGGACCTTAATTCGAGGAAGCGTATATAGATTGAGCTTCTAAAG
AACTATGACCTCTCTATTTAATACCATCCAAGTAAGGTAAATGTGGTGGCAATGCCTTGAGCCTGAAGGCAAGTATAGGG
AGTCTAGATTTCCTTTCAATTTTAGAGAGACCTTTGGCTTTGGACACCTATTCCTTTGTCAATAGGTTGGTGTGACTTGA
TATATCTTGGATCTTCGTCAATTTCTAGCTTGTATTGAGGCTCGCTCTACCCTAGGGGAGCTAATTCATGATCGACAGTT
CGAAGATGAGATTTTGGTGGCCATTCATGATTTTTTTTAGCAGTGATGCTGGTGAGGTGACCTTATAATCTTAGGGTGTT
TTGAGAATAGGCAACTATATTTGTGTTCCTCAATTTGGAGATTTGATTAAATGCTACTTCAGGAGGCTCACAGCTCTAGG
TATTCTATTTAATAGGTCACGATAAAGATGTATAGAGATTTGAGGTAGCATTATTGGTGGATCTATCTGAAGAAGGATAT
AGAATACTATGTAGCTTGTTACTTATGTTGTCAGTAGATGAAGGTCGAGCACTTGAGGCCTGGTGGTAAGTTTTAAAGAT
TATTCATTCTTGAGTGAAAGTGGGAGGGAATCAACATGAACTTTTTTATGGGGTTGTTGCAGACTCTTGAGGTGTTGATA
TAATTTGAGTCATCGTGGATCAATTAATCAAGTCGACTCATTTCTTGCATGTTCACTCTTCCTTCAGTGCCAATAGTTTA
GCTTGTATCTATGTGTGAGAGGTGGTTTGTCTTCATGGGGTGCCTGTCATCTTCGATACATGCTCTCAGTTCACTTCTAG
ATTTTAAAGGGCATTCTAGGATGAGTTGGTACTTAGAGTGATCTTAACACACCATTTCACCTATACACCAATGAGCAGTC
AAAACAGACTATTCATGTTTTGAAGGATATGATTCAAGAGTGTATGTTGGACTTCAAAGGTCAATTGGTTCTATTTTTTT
CTTTGGCAGAGTTTTCTCATAATAACAGCTACCTTTTAAGTATTTTGGCGACCCCATTCGAGGTATTGTATGGTAGGCAT
TGTCAATCTCTAGTTGGTTGGTTTAAGGTTTCAGAGCCTAGGCCTCGTGGTATAGGACAGGCTACGGGGGTCTATATATA
GTTGCCTTAGTGTAGTACTTTGAGATGAGGAGTTTTTTCATCAAAATGTGCAACTTTGAAAGAATTTTTTGTGAGAATTT
GAATGAATGAGGCCGGTTGAATAGGATTGGAACGATAAATTATTGAGAAAGGAGAATAGTAAAAGGGAAATGGCCAAATG
GCTGAATTAAACTATAAGTAACATATACGCCCTCTGTTTTTCCTTATAAAATTAGTAGGTTTTTCCGACTATACTCTCAA
AGTAAAGAACTACCTCTTAATAGTTTTCAATTCAAAAAACATCTAATAAACAAAGGTAACTTTAGTAAATTATCCTTTCA
ATTTATTATTTTCTTTAATAAGTGTGAAATGAGCTAAAGTAACACTTATTTTGGGATGGAAGAAGTATTAGTAAATAGTT
ATCTCATTTTCATTCAATACTCATCTGCCCAACTGTGAAAGCCTATTTATCCGGGTGAATACCTTCATCTCGTGCACTAC
GCCGTGCTTCCACATGTCCCCCTCTTTCTTAAATATTGTAGCTATAAATATGGGCAATTTTACTTGCAAAGAGCTATAGA
TTCATACAGAGAGAGAGAGAGAAATTTGTAAAGAGAGAGAGATGAAAAATGGTTATCGTGTTGGTTCAAGAAAAGGAAGA
TTTCGTAGACGCAGATTCCCACAACCAACTGCTTCCCGTTCACTTTCCCTTGGTATGCTACCTAGCTTCTCTTTACTTTT
ATAAATGCATTCCCCTTCCCCATGGAACATTCGTGAAACTTTGTATTTGCTTTATATATTTGATTTTTATATGATTACTC
GAGTTGATCGTCTCTATTAAGAACAGTCTCTCTACCTTCACAAGGTAGGGGGTAAGATTGCATCCACATCACTCTTTTAG
TCTACACTTGCAAAATTCCATTGAATTTTTCATTATCTTCTTTAACTGTGTTGTGTGTGTGTGTGCATATATTAGTTGAT
CTAGTAAATGTTGAGAGTTGCATCTTATGTACATTTCTTTACTTGTTGTATCATCATGTTCTAGACATCCGTCTTTAATT
AGCTGGGGACTATATATGCATTTTTTTCCATAAATATATTCGAAAATCTAGTTGTTTGTATATCAAAGATCAATAGACCG
ATTCATGTTAATGGTGATTGACACAACCATTTTCTTTTGGAACTTTTTAAGACAGAGAGAACGAGAAACAAGCCGTCTAA
AGCTAGCAAGTTTGAAAACCAGCTAGTGGTATTACACAAATTAAAGGCGTTAATTTTGGCATAAAAATTGCCTAAAGTGT
TGGTTACAATTTGAGGAGATCTTTCAATATGAATACAACCACACACACACACACACACACACACACACACACACACACAT
ATATATATATATTTATATGTGTATTCATCATCAGAACAAATAGGCATTTTAAGAAGTTAATTAAAATCTAGCCAACATTT
CTGTATCCAAAGTTTAAGAAGCATTGCATATAACTTTAAGAACAACTAGTACTACAAATATAGAGTATATGAAACTAGTG
GGTAGAGTAGTGTCCATTACAATAAAATTTTGTTGCCTTTTGATCAGAGGCAAGTTTGGATATATGCGAGGGTTAGTTGA
AGATCAGACAAAATAAGGTAGATGAAGAAAACTACAGATGAAGCGTTTTATGTTACTTCAAATAGTTTGTATTCACACCA
GTCATATCTTTTGTCGAAATGATATATGTTTTTGGTGTTTACATTAATATTGTCTAAAATTCATAGTGTCGTCTTACAGT
AGTACTACTCTCATACCCAGCTAATAATTAGTGAAACATATAAATCCGTGCGCCATTAGCTTTGTGATTTCTTCAAACTT
GAAAAGTTAGTTAATAGCAAATGCGACTTTATAATGTTTAATTAGACTATAAATACTAGCTAGTTGTGATGAAATTAGAT
GAATATTTGATGATATATACTATAATTATTTTTCATTTCACTCTGATGTTTTGTTGTTGTGTGAAATTAAGATATGGAGA
CAGGCTTGGCACTGGCTATTCTTCTCCACCCAGCTAATGCTGCCCTTTTAGAACTTTTTGAATGCCCCATTCAGGAGAAA
GACCCATTCATGCCAATAGGAAGCGTGGTCATAATCATGCGCAAGATCCTTCCTCCCCATGCCAAGGTATCCAATGAATC
CAAAGTGTCCATCCAAGAGTGTGTCTCTGAGTTTATAAGCTTTGTAACAGGCCAAGCCAACGATAATTGCCAGCGTGAGC
AGCACAAGATCATCATGGCTGAAAATGTGCTTTCTGCCTTGAATGATTTTGGTTTTGATGACTACATCAAACCCTTGGCA
TTGTACTTGCATCGCTATCGTGAGGTTAATGGTGGTGTGGGTGGATCCCTGAAACAGGAGCCTTTGTTGTTGAAGCGTCC
TATGGTTGATCCAGCTTCAGGCTGCAGCATCATGCCCAATCATCTGGCTTCTAATTTTGATATGAATCATCCACCACCAA
TGGGTGACGGTTTTACGCAAGAGGATGCATCAAATGGAAGAACTTCTCAGTCTACAGTGTCTACTGTGGATAATGAAGTT
GATTCTCTTGCAAATGAGGGTAAAGAGTGATCACGTTTTCTGCTGAAGGAATTATGATGTTGTTGAAACTTAATTTGCAA
TGTTTAGGAATGTTTCTTTTGAACTAAGTGAGCCAAATGGTGTCTCCAATTGGCTGTTTGTTTATTTTGCTACCTCTCTA
TTTTTAGTATTTAACTAGTGATTGCTTGTGACTTGTACTTATTTTGACGCAAAATCCTTCAAATCAATCAAACACCAAGC
TTTCCATTCATGAGTATATGCAGTGATAAAGGACTCAAACATCAATTGGACTAATAGAGTTGCAACAAGCCATAAAAAAA
ACAAATCATTTGTTTGCCATCTCAAGTTTATTGAAGCATAAGTTCTTGAGAACAAGATGATACCAACGACTATCCTTATA
GTATCTAATGGAAGCTTTTGAAACTTCCAACTCTCAGGATTGCACTCTTTTAAATTCATGATCATCTCTCTCTTTTTCCC
CCTCAATATCATGTATTTTATTTCATGATCATATTTCCTTTCCGTTTCTTCTTCCCAATCAAAGAATGAAGTTTACCAAG
TCCTTACATGCCTTCTTAACTCTTTCCTGTTGGCTCGTAAGAATCCACCAGGAGTCAAGGGACCAGGTCCTTGACTAAGA
ACAACAAGAACAAGGAAGAACATAAACTAAAGCACACCCAATGTTTACATGAAAATCTTCTTTCTCAAGGAAGGAAGAAA
TCACAACCTACTATGTAGGATTTCACCAATGACTTCTCTAACAACACAACCCAAGTTTCAAATTACAAACTCTTGCAACT
TAGGGATTAAACTCTTAATCCCTTCCTCCTTATAATAACTCCATTATAAGATAAATAAATAAATAATAACTCTATTGGCC
ACTACACCAACTAACTCTAGCTAATATAGACTGTTGAAACAGAAATACTCCATTAAACTGAATTAAAGTATAAAACGGAG
TGAACTAATGAAATTCCAGCCATTCATTAACGTGCATAAGTTTTGAATTTATACAAGGGAAAAAACAGCCACATACAAAG
TGGATGGAAACTGAATAAAAATCATGTACCATTAACAGCCATAAAAGGGCCACTAACTTCAAAAAGTTAAGCAACTAAAG
TTGACTAAGTCTAGCCAGAAAATAGGGAAGTACTAAACTAAAACTAAGTAAAAAAATAGTAAAAAACAATAAGCTGGAAG
TTAAGAAATGACAATTGTTTAACACTCCTCCTTGACTTTATTGTGACAAACACTGATTCTTTGCCTCAGATCTTCAAGCC
TTTCCTTTGGCAGAGAATTAGTGAAAACGTCAACTAGCTGGTTCTCAGATGAACAACGAACAAGCAACACTTCATTAGAT
TGTTGGACTTCTCTAATAAAATGAAATTTGATCTCGATGTGCTTAGTTAGACCATGAAACACTATATATTTTTAGATTGA
AATTGTTGAACGGTTGTAACACATGATCCTGGAAGCTTCAGTTTGTTCATGGCCCAAGTGTTTCGACATCTTCTTTAGCC
AGATAGCTTGGTTCATAGCAGATGCGGGAGCTATGTACGCAACTTCTACTATTGATTGAACTGTAGATTCTTGTTTCCTA
AAGCACCACTAAAATAACTTGTTCCAAAATGAAACAGATATCCATAAGTGATTCTGGAATCATCAAAGTCGCTACCCCAA
TCACTATAAGAGTAATCGACCAGATTCATAGTCACTTCGGCAGATGTTGGGAAAAAATTCCAAACTTGTTGGTTCCTTTT
ATATACCTTAACACTCTTTTAGCTACTATGAAGTGTGTGTCTCTAGGCTAATGTCAGATATAGAAGTTGTCAATTAAGCT
TCTGTACATACTATCAACCACTTTTTTTGGAATCCTCATCCTTGCCAAGCTTCACACCAGTAGAGATTAGAGTAGTCACA
GGCTTTCAGTCTTGCATTTTGAACCTATTTAGAATATCTAAAATGTATTTCTGCTGGCATATAAAAATTGCATCATTGGC
TTACAACACCTCCATGCCAAGGAAGTACTTCATGTCTCCACGATCAGTCATTTCAAAGACTTCATTTCATCTGTGACCTT
TGGGTTAGTTCAATTTGACTTCCTATCACAAGCATGCCATCCACATAAATTGAGACAATTAAGGACCCACCACCATTGAC
TTTCACTTACAGAGTGCTTCATTTTGACTGCTACTAAAATCAAGTTGGGTGAGATGATTCTCCATCCTATTATCCCATAT
CCTTGGGGATTTTTTAGGCCATACAAAGCCTTCATTAAGATATAAATTTTATCCTCTTTTCTAGGAATTGTGTCACGCCT
CGAGCCTACACCCTAAATGCGGATGGCACTCGAGAACCATTGTTGGCCCCCTAGCAAACCCTTGGCATATCTTAACTCCT
AGTGGAAGACTTACTCAACAATAAAAGTCTAACATCTCACACATAGAAACAACTAGAAAGAGTTAAAATCTGAAAATATT
GATTTTTGGAAAGATTAAGGAAATCTGGAAAATTATGTCTAAGTTAAGGAAGTCAGTTTTTGCCATTTTCAAATCGCTAT
AACTCCTAGCTCAGGATGAGTTAGGAGAAGTTCTTGATATGGTTGTAAATTAATTGGATATATCTTTCCAACACCGCCGA
GTTTGCAAAATTCCGACATCGTATGAGTGAGATATGCCTTTCGGAAGTTGGGTTATTGGATTGAGGAAAGTCCCAATCCG
GATTTAGGGAAGGGCACAGTAGTCTTTTCTCTAATTAATTTCCTAATTTTATTTTAGGGGTTTATTGGAGTAAAAACAGA
ACCTAAATCAGTTTTGGAAAACTAAAGAACGCTTAGGGCTTGGAGAAGAGAGAAAGAAAGAAAGAACGGGAGAAAAAGGC
AAGAATTCGTCAAGATCATCCAAGCTTGCGAGTGGAATTCGTCGGGGGTGATCCCTATTAAGGTATGTGAGATCATTTCG
TGTTGGGTTAGTTCACCCACACACCAACTTGTTTCAATCCATTGATTGTGAGTTGTGTACATGTTGAAGAAGTAAGGTTC
TTGAAGAACAAATTGTAGAATTCTTGTTGGTTGAGTTGTTGATGCTTGGGGGTGAGTTGATTCATGTTTCCGGGTTATTT
TTTTGAGTTAGATTGGTTGTATATTGAGGATGCAATTGATCCTAAGTGTTTGGGGAAAGAATTATGGAAGTTAGGGGAGT
TTAGAGATGAAAAACGGAAGAGAAAAGTCGGAAGTCACTGGTCAAAAAGGGTTGGGCGTCGCGCCTGCCAGAACGCCACA
AAAACTTCTCTGAACTTTGGCCTCTGGCGTGTCGCGCCAGCTAGAGCGCCAATAAAACTTCTCTGAAGTTTGAGGGCTGG
CGCCCCGCGCCTCTTAGAGCGCCAGGGACGCCAGTTCTCCCCATTCGTTCCCCACTTTTCCGTACTTGTTCCTAAGCGAT
GTACCTATGTTTTCTAGTTGTTTCCAACACTCTAAGGTACATCTTAACATCATGAAATCATCAATAAACATGAGATCATG
AACCTTGAATCCATAATCCAATTCAAGGAAAGTTAAGATCAAAGTCAAAGAAGTTAAGAGTCAAGTCTAGAAGTTAAGAA
GCAAGTCAAAGTAAAGTTTCTTAAAGTTTTCAAGAGTCTTTATTAAACGTTTAAACTTCGTTTTAAGGCTCAAGTTTCAA
GTAAAGTAAAGAGTAAAGAGTAAAGAGTTGAGTTCATTTCTCAAAAGTTATTAGGGAACTAAGTATTCCCAAAGAAGTTT
ATAAATGTTTTCATATTTGAGCAAGAAAGGAACTATGATTTCCAAAAGAGCCTTTGGGCTAGTTTTCAGTAAAGGGAACA
TCGATTCCAAGAGAGCCTTTGGGCTAAAATTTGAGCAATTATCTCAAACTAAAGAAAGAGGTGTTTAAAACACGTATGAG
CTAAAGTATATTCTGGGAGTATTATTGATCACCGAATTAGGGACGCGAGTTCATATTAACTCAACTCTCCATAAGAACTA
TGTAGCCAACATGGGATTTAACGGGTGATAATTTTTAGATGATCACGTAAGTTAAGCTAGTGGATCCACTAAGTTAAGTA
AGGTCCTATATCCGGCGAGGTATAGGATGGTCCTTGTGCAACGTGAGGTAAAACGTTGTACCATCACTAGGGCTCATAGT
GGTGGTTGTCGGTTAAAGAATCTCCCACAAAAGTTATATTACTTTTATATATAAGTAAAGTTGAGTTTTTTATTGCTTTA
TCTTTAACGAACTAAGTTATTTACACTGTTTTACAAGCTTTATATATATATATATATTGCATGTGTCTTATTGCTTTATA
ATGAGTTCAGTTATTCATGAGTTGTACAGAGCCAAGGTAAGTGTTCCTTCTTACTCCTTTCAAGCTTAAGTTGTTGTTTA
GCTTTCCAACTCGCATACTCGTACATTCAATGTACTGATGCCAGTTGGCCTACATCTTATTATGATGCAGACGCAGGTAA
CCAGGATCAGCATCCAGCGCGCCGTTGATCTAGTCGAGCACTCCAGAGTCAGTGGTGAGCCTCTTTGCATTCCGAAGGAC
TCTTTTATTCGCTTTCCTAGTTTTTATTATTATGATGTTGTGGGGTCTGTCCCAACATCCATCTCAGTATTATAGAGGCT
TCATAGTCAGTCAGACAGTTAGTTATGAGTTTCTCATCTTTGTATTCCAGATGTTTTGCTATGAGACTTAAGTTGCCAAT
GTGGCTAAGATGTTATTTCTTTAAGTTATTGATTAAACTTATTTTGTTGATTAAGTCTTCCACTGAGTTCAGAAAGCCAG
GCCAAGGGTTCGCTTGGGGCCAGCAATGGTCTCCGAGTGCCAGCCACGTCCAAGGTGTAAGCTCGGGGCGTGACAAAAAG
AGCCTCAAAAGCAAACTTTACTTGAAGTCTATAAAAGAAATATATCATAGTGTTTAAAACCATTCACTGGCCAAAAGAGG
CAACTCAAGTCTCAATATTAACAACTGAAAATGAAAAAGACTCATAAACTACTATTGTCTATCTATGAAGCCTCTACTAA
CTGAGATGGACGTCGGGACAAGACCCACGACATCCTAATAACAAAACTGAAATGATAACATAAATGAGGGATCCTCTGGA
AGTATGGAGGCTCACCATACAACTCTGGAACTGCAACTGTTATCAACAAATCGCATGTTCATGACCCTGATCTCATGTAT
CTGCATCATGAAACGATGCAGGCCAAATGGCATCAGTACATTGAATGTATGAGCATGTAAGGGTAAAATTGAACATAAAA
TCAAAGCTTGAACCTTGGAAAGAAGGAAACATACTTACCTCGACTCAACTCAACTCAACCTCAACTCATAGATACTCAAC
TCCATGTAGTATAAAAACAACAATAAAGATGCAGTTTATATAAAACATTTAAAATAGTAGATAACAACTCAATGTATTCA
AAAATACAATAATAACTCAGTTTGTATCTAAAAATATAAAATATCTCTTTTTGGAAGATTCTCTAACCGACAACCATCAC
TATGAGCTATGTGATGATACAACGTCTCACCCACGCTGCCATAATTGTCCTATACTTTGTCGGGGCATAGAACTACTCAC
TAAGTGGATCCACTAAGCTATGCTAAAAAGCAATAAGGAATCATCCAAAAAGTATGACCCTTTCTACCCACGTTGGCTAC
ATGGTTTATGGGGATTACGAGTTGTTTGAACTCTCCTTCATATCGGTGCTCAATACTACTCCCAAAATATTACAAAGCTC
ATATGTTTTTTAAAAAACATTTTCTCATCCTCAATTTTGAGATTATTACTCAAAAGAATTCTCTAAAAATAGATAGTACT
CAAAACTTCTCATGAACTCTTTTGGAAATCGGTGTTTCCTCTTTTCTTAAATGTAAAAACATTTACTCTTGAGAATACTT
AGTTCTCATATATTCGTTTTGAAAAATTAAACTTAACTCTCCTCATCCTCAAACTCAAGTACTCAAGTCTTAAAAACAAT
TTTAAAAAATGATTGTAAAGACTTCTCAAAATGACTCAGAAGAACTCTCAACACTTAGCTCTTAAATTTACCTTGAATTT
GAATTATGAATTCAAGGTTATGATTCATGTTATGAATGATCTCTCGATTTTTAAATGTATTTTAGAGTGTGGATATCAAG
TAGAAAACATAGGTACGATTCGAGGGAACTCACACGGAAAGGACAGAAGAGTAGGGAACCTGGCGACCCTAGCGCACTGA
GTGGCGTGGGGCGCCAACCCCTGAACTACTGAAGGTGGGTTGGGGTGCACTGAGTGGCATGGAGCCCCAGGCCCTAAACT
ACATAAGCTTATTTGGGGCGCACTGAGTGGCGCGGCGCCCCCATCCCTTTTCTTAGAATTTTGACGAATTTTCTTTCTTC
ATTTTCATGTCTAACTCCTCTAGAATCGAGCGATTCCCCTCAAACTCTTATGGATTCATATACCCAACATAATTACAATG
AAATCCACCCCAAATTAATCAAGAACAATACCCAAACACAAGATCCTCATCGCAAGAACTCAACGAAACCTCATACTTAA
AGAATAGATCACAAACTTCAAGAAACTCATCAAGAACTCAAATTTATCAATATTTATGGATGGATTCGAATATGTAAATC
ATGATTGGCATGTGGGTGAACGAACCCAACACTATGAAAGCTTACATACGTCGATTTGGTGAAATCCCTCGACAAATCTC
CTGAATCTTGACAAACGCCTTGAACTTTTCTTCTTTTCTCCTCTTCTTGAACTCCTCTCAAAACCCTAAGCATATTTGGG
ATTATGAAAACTGATCCAAATCATAATTGACCACAAAAATATTACTAAATTCGTTTTAAGCTGATGGTGTAAGGAAAAGA
CCAAAATACCCCTCACTAATTCGGGTAACTTTCCTTAACCAAACAGACTAACTTGAAACTGGCATATCTCCCTCACCCAA
ACTCAAAATTTAGCAAACTTGGTGGAGTTGGAAAGAGGGTGCCAAGAGTTTTCCTTTGATATCTTATGGGTCATTTAATT
CATCATGTACTGAAAGTTATGGTCGTTTGAAGTTGACCCAAAACTCATAACTTAGCATAACTTGCAAAATTTTCAATTTG
GCTCTTTCCAAATTAGTTCTTTCTATTTGTAGCTCTTTCTAAGGCGGTATGTTACAAATTGAGAAACCATCAGGTTGCTC
TACATAGATCTCTTAAACAATATAACCATTCAAAAAAGTCGATCGGACATCAAGCTGATGAAACTGTCGAGAACTATGAG
ATGCAAATGCAAGAATAATCTTGATTGTGTCATACCTTGCTACTGGAGCAAATGTTTCTTGGTAATCTTGCCTTATGTTA
GAAATTTCTCCATCAGGATTGAGTTTTGTCTTGAAAATCCATTTTACACCAATCACTTTGTAATTTTTAGGCCTGTCAAC
GAGCTGTCAGGTTCCATTCTTCTCGATCATGTCTAGCTCAGTTTCCATAGCTCTCCTCCATGCCTTTGAGTCTTGTGCTT
CATCTTAGCTTGTTGGTTCAAAAATATCAAATTATACCACCGATAGACATATTTTAAGGTTCGGGTGCCCCGCATTAGTA
TATCATCCACTAGTTCATCTTCCGCAAGATGAGGATGCTCTTTTGAAAATAAATTAGAAAAAAAGTCTTCTTATTTTTTC
AATCCCAACCAGCTTCTTAATCAAACTTCATTTCTCGACTGAGAATTAGTATTTTTGTTTTCAGATAGAAAATCATGTAT
CCTTTGAATGAACTATAGCCCATAAATATGATCTTTTAATCCTTATTGTCCAGCTTATTCTCTTTGTTTCTAGAACTCAA
TAATAACATATACACCCACAGATTCTGAGATGGTGTACTGATGGTTTGTTCCCACACCAAGCTTCATACGGAGTCATGTC
CTCCAATGGCTTAGTAGGCAATCTGTTCAGCAAATATACTGAGGTATTGACTCCCTTCGCCCAAAACTGATTTGGGATCT
TTCTTTCAAGCAAAAGACACATGGTCATCTCTATTATAGTCATGTTCTTCCTTTAAGGCACACCATTTTGTTGTAGAGTG
TATGGTAATGTCAAATGTCGTTCAATACTTGTGATATTACAAAACTCCACAACTGAGCAGAAGTATATTCTCCTCTATTG
TCAGACCTTAAATCTTTAATATTGAGATTACATTAATTTTCTACTATAGCTTTAAATTGCTTAAAAACATCGAAGACTTC
ACTCTTCAGTCTAATGAAATAAATTTAACACATTCTAGTGTAGTCATGAATAAAGAGGAGAAAATATTTTTTACCACTCA
ATGGATCTGTTTTCCTTAGGCTACAAACATTCGTATGAATGAGCAGAGATTTCTAGTTAGCTCTCCATACTTGATTTACT
TGAAATGGAAATTTTGTTTGCTTAGCTTTCCCTATTGACAGGTTTCACAAACATGAGCATTAGAAAGAAATTCAGGCATA
TTTTCTACTATCTCCTTTTTTATCTCTGTGATGTTTCTTAGATTGAAGTAACCAAACCTTTTGTGCCATAGATTTGTACA
TGTTTGTGAAGTAATAGTGTAAGCTTGCTCAGTTATTTTCTCCCAATCAACTGAAAACATTCTATTACTCATCTTGAAAT
AAAATAATTCTACTCTAGAAGGGTCAGAAACAACACATTCACGATTCTTAAAATGCATAGAATAATTATTTTTAAGCATT
TTTTCAACACTCAATAATTTTGACTCATATCTGGTATGTATAGAACATTAGGAATACTTTTGATACCTGATATTGTTGAG
ATAGACATTGTACCTCTACCTTCGATTTCTACAGCCTCAACATTTCCCACTTTTACTTTGGATTTGTAAGTATCATCAAG
GAATTTGAACTTTTCAGCATCATTGTATAAGCAATGTATGCAACCACTATTAAGAAGCCACTAATTAGAGGATTCTTTGA
TTTTTGAAAAGTATGAAACTGCAAAGAGTTGCTCCTCATGTGCATCTATAACTTCTACTACTTGTCCATTCAAAGCTCTA
GAGGCCTTTGTTCTTGATTTTCAAACCTTGGATATGTGCCTCGTCTGTTTATAGTTGCCACATATTGCATCATCTCTCCA
CCAACAGTACTTCTCCATATGTGTATTTTTTTTTGCAATGTTTGCATAGAGGGAACTTCTACTTCACATCTCAACTATTG
TTTCCTCCATCATGCTTGCCATTATTCTTTTGGTTGAACTGTTGCTTTCTTTTATCTAAATTTTGCTTTTGTACAGAAAA
AGCTCCTTCAGTAAACTTTTCCTGTCTCATGGTCCTTTGCTCTTATGCTTGAAGAGCACTCATCAGTTAACCTAATGAGA
GTTTGCTTAAGTCCTTGGATTCTTCAAGAGAGGAAATATTAGATTCAAAGCTCCCAGGAAGAGTCACAAGAACTTTCTCC
ATAATCAGTTTTTCTGCAAATTCTTCACCAAGAAGTCTAATGTTATTAACAATCAAGGAGATTCGATCAATATAACATAC
TTACTGATTGTTTCATCATCCTGCATATTTAGGGACTCAAACTCTCTTTTCAGGTTCAACACTTGCATTTGAAGTGCTCT
ATCGGTGCCTTGATATTCTTATTTCAACCTACCGCAAGCCTCTTTTATTGTTTTACAAGTCATGATTCTACAAAACACGA
AATCTGCCACAGAATTTTGCATAAGCAAATTGGCCTTAGATTTCTTTGCCTTCTCTTAACTATTGGATTTGATCTAAACC
AAGGTAGGATTTGCTAGTATAGTTGCAACTAGTTTATCTTTTATCACAGTTTTCCCAAGTTCATAGGCTTTTAGAAAATC
TTGAATCTTCATAGACCAAATTTGGTAATTTTTACCAGTAAAAGTGAATTGTGGATTTAAAGGTAGGTTGTTGAATGTCA
TTTGTTAAAAAAAATCGGTCTTGTAAGATCAACTAGAGGCTCTGATACCACTATTGAAACAGAAACAATCCAATAAATTG
AATTGAAGTATAAAAACATAGTGAAATAATGAAATTACAGTCATTCGTTAACTTGTAGAAAATCTGAATACATACAAGGA
AAAAAACTAACAATTTCCTATCTAGTAGACACTTACAAAGTGGATGGAAAACTAAATTAAAAACATGTGCCACTAACTGT
CATAAAAGTGCCACTAATTTCATAAAGTTAAGCAACTAAAGTTGACCAAGTCTTGTTAGAAAATAGGGAAACACCAAATT
GAAATTGAGTGAAAACAAAAGCTGGAAGTTAAGAAAGGACAATTGTCTAACATAGACATCAATAATATTCCATGATCACG
ATCGGATCAAAAGTGGGTGCCTTATTTTTAGTGAGGGTCGAGAACCACGATCAAAGCCGATGTAAAAAGTCGAGGTTGAA
GTCAAGAGTCGAGCCCCAATTCATGTTTGGGGTTGGTGAGTCGGGTGTTAGAAGTCGAGGTCTCAAGTCAAAGACGGGAT
GAGGTCCAATCCTAGGTCATGGTTGGGAGTCGGGTTCAAGGGATGTGGGAGGTAGCCAAGATCTGGAATAGGGTGAAGAG
GCAGTGTCAGATTAAGGTATTGAGTCGGGTTCCATGTCGAGTTAGGAGTTGGGATCTCATGTCACTGTCAGTTTGCTATG
ATAGCCTTACATACCTTGAATCACTCCAATTGATACTCTAACATTGAAGAGGAATCCTTAAACTTTGTGCTTGAACCTTG
AGATGAGTTTCTTTAATGATCTAGGTTTTGATGGTAGAATATTACTTAGGATGCATAATTATATGTTAGAATCACTTAGA
AATCATCAGAGTATGATTACCTTGATTTTTGGAAGGAAGAACTCTTGATGGACCTTCTAAGTTTTCAGTGCCAAAACAGG
TTGCACATTGACGGGGCTGCTTTGCCATCTATGGATATTCTGGCCATTTTCTATTGTTATTCTCATTTTAATTTTTGTGT
CTTGTTTTTTGTTTTGTATATATTTCAAAATCATGTAAAAATATTATAAATCATGATAATTGACAACTTAAAATATTTTA
AATATATATAAAAAATTCGATTGACTCTTAAAATTTTATTATTGTCACATAAATTGGGACAAAGGAAGTAACATGTGCTA
TTTGAATATGTCATAAATAGTACTTTAAATCCTATATATATATATATATATATATATATAGAGAGAGAGAGAGAGAGAGA
GATATACACACACACACTCAAATACAATTTTATACAATATTATACAAAAAAAAATGAACTTTGTTTTCTTCCTTTTATCC
CAGCATAATCGAAAAATACCTCAAAAAATGCATCAAATCACCCAAAAATTCATATTTAGGATCTTCAATACGTAATCAAT
CTTTTATAATAATATTCATTCAAAATGGAGCTTATTTGTGAAAATAAGATTTTTCAAAATTTGAAGCTTCAAGCTTCAAC
AATTCAATAGTACTTGATATAGTAATTCCAATAACGAAGATAAATCAATGACTTATTATGTAAATTTCTCTAAAAGAAGC
GGTCATAACCAATATCTAAACTATATATACATACGAGATCATTCATTTCACTCCAAACAAGCAAAGAAAATATGTTAGTC
AATTACCGCCATCACCACTGTTGCAATAGTCACCCTTCATCGAAGAAACTGCCTTCATTTAACAAATCAGCTAATAAAAT
CAAATCTAAGAATTTCAAAGATGGACAACAAATTAGAAGAGAGAAAGAGAGGGAGAGAGAAAGAGAGAGAGAGAGAGAGA
GAGAGAGAGAGACGCCCCAAGGCTATCCCCTTGATGTAACACGGGACCTAGGATCACGAGTGACCCCAAGCTAACTCTGA
GTCTAGCATATCATGAACATACTGAATATATATATCTAAGTAAATATGAACTAAGCGGAACTAAATCAATAAACATATAA
AAAGGAACAAGTCCAACTAGTCTAAATAATCATAATAAAGCATAACAGGAATTTAGTGATAACTGAAAGGACCACTTAAC
AACTCAAGCTGAATTTACTACTATGTCTGAAAAGCCTTTAACTGAGTTAAGTTGTTGTAACATGCCCCCAACTAACTCTA
ACAAAACTGAAAACTGAAAGCAAAGACTAAAATGAAAGCATGTCTATTGTCCTAGAAATATGAGGACTCACCACTGAAGC
TGTTGAATGCAGACCGAGAATCGATCTATGTGTGATCTGGATGCTGAGTACCTGAACCTACATCATTAAAGGATATATCG
CAGAGTATGCATCAGTACTTGAAATGTACTGAGCATGTAGGATATAAATACTATGCTGAATAAAGTATATTGGCTGAACA
ATACAAACTTAACAATGATATAATTTGAACAAAAATATAGATATGCACTAAAGTATACTGAAAATAACTGAACTAAATGC
AATGACCAAATACTAATCATGAAAGTAACATGATAAACTGATTGCTGAAGTATATACTGAAAACCTGGTCAAATACACTA
ATAGTCTGACTTTGGGAGCTACTATTAACTGACTTAAACCACGTGAGCTAAACATGGAGTCCGATGTATACGCCCCATTG
AGAGGACCTAATATATCTTTCCAAGGTATAAAGACATGATTGTGGCGTGATCACTAGTACTGATGCCTAACAGAGGGGAC
TTATAATCCTACGTGGGCACGTAGTTATGAGACTTTGAGGGTACTCTGAACCCTAGTCCAACTCGATGTTAAGTACACTC
CCAACTGAATACATATGAAGCTAAAATGCACTAAATACTGAATAGCTCGAAATATTGACATGCTAACTAAGAATGCAACA
TTTATTTACTGAGAATGTAACATTCGAAATCTGGAGCATGATTTGCACTGACCTAGCAAGTATAATTCATGATTTAAGAG
AATTTACACAAACTAGGGTTCTGAGTTTATACAAGGAATTATGCAACGTTTCCAAGAAAACATGTTATTTAGACTATGGA
TTCTATAACAACTAAAATCACAACAAATTCCCAATATTTTACAAACCCTAGGTCTAGACAAGCTATGTAGAATCAAGGAA
CTGACTTAATTCTAGGGACTTAGTGGATGAAAGGAACCCACTAGTGAAATCCCACTTACCTGGTGACGAAATCTACAAAG
AAATCCTTTGGATTTCGGGGCTAAAACTTGAAGAGCACTGTTGCTTGTTCTTGAAAGAAACTAGCGCCTCTTTCTCTTCT
TTTCGTTCTAAATTGGATGATATTTGGAGAATGAGGGTTCTGGGTATGTCTGACTAAGTTATTAGGCTTAGACTAAGTAA
AAAAATCAAAGTTTAAGCATCAAGCGATGTAGTTTAAGTGCCCCAACACATAGGGAAAAGACCAAAACGACCCTGACTTA
AAAGATGACAAAGGCCATCCTTAGTGGTACTGACGAACCGTTGTTTGGACTACCGACTGTCGACTTCAGTCGTGGTTCAT
GGTCTGCCCGACAGGGCTTCACTAAAACAAGCATAACTTTTCACTCCGAGCTTGGATCTTAGCAAACTCGGTGGCGTTGG
AAAGAGGATTCAATTATTTTTAATTTGATAGATCATGGGCCACCTAATTCATTTTGTGCTAAAAGATATTACCATTTGAA
GTTGACCCAATAGTCATTTCCTCTAATTGGCTGTTGACCCTCACTTACGGCCAAACCTACGGTCCGTAGGTCCAACCATA
GACCGTACTGATCGGCTGTGGGTGGGATCAGAGATCCCTAAATCTTGGACCCCACCTACAGACCGTGTGTCAGACCACGG
ACCGTCGGTGGCTTCCATGGTTCTGACACCAGGTTGTGGAAAACTGCATTTTTCCATCTTCTCGTATCAGAGGTGTTACA
GAGAAAGAGAGTGTGTGTTTGTGTTTTGGTTTTGGGTGTATAGGGAAGAGAGAGGAAAAAAGAGGTACTAATAAGTTAGT
GACTAAATTTGGTAAAGTTTTAAAACCTTGGCCCATTTTGACAATGTTTTTGGGTAAATTGTACTTTTAAGTAACTATCT
CTACAAAATTTGTATCACATAAATTAAGATAAAAAAATTAATTTACGTTATTTGAAAATTATATAAAAATAATATGAATC
ACAATAATTAATAATTTAAAACTTTCAATTCCATTTGTATCACATAAATTGAAACCGGGAAAGTAACATATATTGTGTCT
ATGCAACATATATATATATATATAGGACCCATACAAAGTGCTGCAAAACAATTGATTTTTTTTTTAATCATTAGAAAGTG
GGAACTACAAAATGGTTCAATTGATTGCTCAAGTATGTTCAAAATTTAAAAAGTTTTCTTTACATTATTGATTGCGCATG
AGTAAGCCACGTATTTATTTCAAGTTTAAGTTTATCCCTTTTCAAATTTGGTGGAATACACATCTTGTTGGTGTTTGGTT
TGGGAACTCCCCTTTTGCTATTATTATTTATTACTTCTTATTGTAAGCATAATAATGCTACACATCTTATAGGTCAGAAT
CATTAGGTCCTAATGTTTAGGAGATTCTTTGTTTGGTTTTAGTTATTTTGAATGAAGATGAAAGTACGTATAACTTTTGG
GGGAAGGTGAGAACCAGTGTTGGCATAATTGCATGTATGCGGTGATCATTAAATTAGTGTTTTGATTTGACACAAAAATT
TAAAAAAATAATTAACACTTTTGAATTTTGTGGTATTAAAATATTTTTTAATCTTGTAATCTTTAACATATATTATGAAA
AGTTAAAATTAAAGAATTGTCAAAAACGAAAAAAATATCATTTTAAAACAAACTTTTTTTAAAAAAAAAGTAGGACAAAA
ACATAAAATCAAGAGAGTACAACGTAGCATGCATGATCCATAAGTAACTAGTAACTTAATTAGCCATATTATATGATCCA
TAAGTAACTAGTAGCTTAATTAGCCATATTGTTATTTTTCTTGTTTTATAGTAGGAACTTTTATAAAAATATACATTTTA
ATAAAATAATTATATTTGCATAATTCATATTATCGTATTACACCCGCATAGTTCATTTTATATAGTAGGATGTACAAAAT
CGAACCGAAAATCGAAATAAACCGTAAATCGAGTCAAATCGGAAAAAATCCGACTAATGACTTGGTTTGACTTGGTTTGG
TATTAAAAAAAATCGACTATACTTGAGTTGGGTTGGTTTGGTTTTAACTAAAAAAAAGTCAACCTGAGACCAAATCAACC
CGACATTAGATATATAATTTTTAAAATTTATTTTATACATAACAATATTTACTTTGATGTAATTTCTAAATATTACTTAT
ACGTTTTCATAATTTTTATATTTTAACATATTTTTTCAAGCTTATTGANNNNNNNNNNNNNNNNNNNNNNNNNNNNNNNN
NNNNNNNNNNNNNNNNNNNNNNNNNNNNNNNNNNNNNNNNNNNNNNNNATATATATATATATATATATATATATATATAT
ATATATATATATATATATATATATATATATATATATATATATATATATATATATATATATATATATATATATATATATAT
ATATATATATATATATATATATATATATATATATATATATATATATAGGACCCATACAAAGTGCTGCAAAACAATTGATT
TTTTTTTTAATCATTAGAAAGTGGGAACTACAAAATGGTTCAATTGATTGCTCAAGTATGTTCAAAATTTAAAAAGTTTT
CTTTACATTATTGATTGCGCATGAGTAAGCCACGTATTTATTTCAAGTTTAAGTTTATCCCTTTTCAAATTTGGTGGAAT
ACACATCTTGTTGGTGTTTGGTTTGGGAACTCCCCTTTTGCTATTATTATTTATTACTTCTTATTGTAAGCATAATAATG
CTACACATCTTATAGGTCAGAATCATTAGGTCCTAATGTTTAGGAGATTCTTTGTTTGGTTTTAGTTATTTTGAATGAAG
ATGAAAGTACGTATAACTTTTGGGGGAAGGTGAGAACCAGTGTTGGCATAATTGCATGTATGCGGTGATCATTAAATTAG
TGTTTTGATTTGACACAAAAATTTAAAAAAATAATTAACACTTTTGAATTTTGTGGTATTAAAATATTTTTTAATCTTGT
AATCTTTAACATATATTATGAAAAGTTAAAATTAAAGAATTGTCAAAAACGAAAAAAATATCATTTTAAAACAAACTTTT
TTTAAAAAAAAAGTAGGACAAAAACATAAAATCAAGAGAGTACAACGTAGCATGCATGATCCATAAGTAACTAGTAACTT
AATTAGCCATATTATATGATCCATAAGTAACTAGTAGCTTAATTAGCCATATTGTTATTTTTCTTGTTTTATAGTAGGAA
CTTTTATAAAAATATACATTTTAATAAAATAATTATATTTGCATAATTCATATTATCGTATTACACCCGCATAGTTCATT
TTATATAGTAGGATGTACAAAATCGAACCGAAAATCGAAATAAACCGTAAATCGAGTCAAATCGGAAAAAATCCGACTAA
TGACTTGGTTTGACTTGGTTTGGTATTAAAAAAAATCGACTATACTTGAGTTGGGTTGGTTTGGTTTTAACTAAAAAAAA
GTCAACCTGAGACCAAATCAACCCGACATTAGATATATAATTTTTAAAATTTATTTTATACATAACAATATTTACTTTGA
TGTAATTTCTAAATATTACTTATACGTTTTCATAATTTTTATATTTTAACATATTTTTTCAAGCTTATTGAGACTTTAGA
ATTTTGAATGGTCCAATAAAGGTTATAGTCCATAGATATTAGTAACTCTAACAAAGCTCAATTCAAAATCAAATCAATAC
TAATACTAACAAAATAATTAATTCAACACTAAGAATGACAATAATGTTGAATATTTGTTCTTTAGTTTTACATTGGTTTA
GACATTTAAAATATATATAACCTAATTTTGATTTTTCAATGTTTAATCATGTAATTAATACTTATTAAACTTATTTTAGC
ATGGTTTAGTACTTTATCATTTTCTTTATGACTTATCAATTTATAATATTTATTTTATACGATTTCATTATTGTTTTTTA
TTAAATATTTTAGTGTCATCACTCATCTCATATTTTGTGTTATTTTCTTAAGAAGCGCCTTAGATAGTTATATTTTGGTT
GGACTAAAAAAATATTTGAAGCACAAGTTAATTATATGTTTGTATGAATACTTTACCGGAAAAACCTAAAACCCCCCAAA
AAAATCTGAGGTTTATTAGTTTGGTTGATTTAAAAATTAAAAAATTTGACACAAATGGTTTGGTTTGGTATTTGAAAAAT
CCGAACCAACCCGACACGAGGTTGAAAAACTCGAAAAAAACCCGAATTTTATTAGTTTGGTTTGGTTTATAAATTTAAAA
ATTTAACAAAAATGATTTGGTTTAATATTTGAAAAACCCAAACCAACCCGATCATGTATACCCCATTATATAGTATACAA
TATTATACACTTACTATACATCAATGTATATGTTATAGTACATAAGAAGTGTTTATACACACTTTTGACATTTTTTTAAA
TTTGTATAAAGACTCTCCGATAAAAACAAACCAAAAAATGAGAACATTTATTGGAAGTAGGCTTTCAAAAAATTGTGTCA
TCTTTTTTCTAAAAATAAGTAATTGGGCCAAAAGATATAATAACTACGAAAATTATATAAAATAGCAAACTATTAATTTA
AATTAAATGATATAACCACAATTTTATTTAATTCTAATCTGTAGCAAACAATTTGCCACTCACCTCTCTCCCCAGAAATC
TCGCTCGCCACTCTCCCTGATCTCACTCGTCATTCTCCCTCGCCTCTCTCACTTTATACAAACACAAATGTATAAATTAT
GTTTGTGTTTGTATAAAGTGAGAAAAAACTGTATATACACATACAAATACATATCTCTTCGTCATATACACTTATAATTA
TACACTACAAATCTTCATATGCCCAGTTCTCTTTCTCGCTTTATACAAACACAGATTAAACAAAATACAATGCATAATTT
GTGTTTGTATAAAGCGAGATCTATATACAAAAACAAAGTTACATATACATATACAGATTCATATTTAAATACATATAATA
CAAATATACATATACAACTTAAAATCACAATAACAAAAACATATATACAAAAATACAGTTACATATACATATACAGATTT
TTATGTATAAGTATACTGAAATATACAAATACAGATTTTTATGTATATGTATATTGAAATATACAGATTAATAGCCATAG
CAAACATAAAATTTGCTATAGAGCTCAATTATGCAAACTATAGTTATAGCATACAAATATAATTTTCATGTTTGCTAAAT
CTAAAATTTATTCTTAATAATTTTATCCCAATATTCATATGGTGTAACTTTTTTTAAAATACTTCACTGCGTGTATCTGA
TCTAAGTATTATTTTATTTTATTTTGATTTACGACTTGGAAATGAGTAGATTAAAGTGGGGGCCAACATCTTATCAGGAG
ATCAGCTAAAACTCAATTGAAAGAAAACCTAGCCTACATGGGTGCAAAGCAGCCGCTAATGAATCTTGTCCCAAAATATG
ACTCTGCAGAATTGCCCTTTGGTGAACGATATGGAAAATCCATAGACTTTATCCTTCCTAACGCGGAAATTCTCCATCCT
CCATTTCTCCCTTGCCCCTGGTGCTTTTGTAGGATTTTTAGAGCATCCCTCATCTATTTTCTCCTTCCAAAGTGGGAGAA
AAACAAAATACGACACATAATTAGGTTGCTGATTTTTGATATCTTATTATAGCGGGTTTCAGACCATTATAGCAGTGTCG
CCATAGCGAGGGAACTTCCTGTATGGCGAGATGATGCCAACCCAACTCAAAAATGATTTAAGCCAAAATCTGTCATGCTC
AAATTTTAGGAATTCTTACACTAAACTACGAAACCTTTGGGACTCTACACGAGGTGCCCTTTCATAACGACGGATCGAGT
GATTACAAAAGGTATCAGTTAGCATCTTTCATGGCTTTACCTCTGAATAAGCCTTTCATTTATAGGAGGTGCAACATGAC
TTGTGACTTAAGAACCAATATTCCCTACCGCAGGTGGTAGGCCGATGGCTCTTGTAACACCTAGCTCAATGGTCTCATCA
TCTAAATCATTGGTGAACCCAACCACGCTCTTAGTATCATCCGCGAGGCTCATCTTGCCCTATTTTCACAATAATGTCAC
AAAACACATGAAAGTTTCAATTCAAAAATCAACTGGAGACGATCATAAGTCGATCTCCGACAGCAGTGTCATTTTTTTAT
AAACGTTCAACTATGTCTAATTTTCAGATTATATGTGGTCGTATACGAAATAATAGCCAACTTTAAAGGTTGGGGTCGAA
TCATGAGGATTGGTAGTTGGGATCACTTTCGAATTAATTTCTCAACCCAAGACAAACTAGCACATTGTACTATCAACAAG
TGTAAATCTTAAAAGGGGTGTTTAAGAGTAACTAGAAATTATCAATATCAAGTATCAAACGCAAGAAGTCAACAAAAATA
AGCTCTAATAAGATTGAAAATGACTAGGGGTGTATGTATTTTAAGTGGGTTTCAACACAATAGGCAAAGATTAATCAAAA
TCAATGGATAGCACTTGGTCTATGCTACATTCGATATTCTCTCGAACTATTAAATATATCCCCTGGATTCTCTCGAACTC
CAAGACCCTTTTCTAGTAGACTATCCCTAGTTCATATCATTGAATGGGAAATTAATTATATTATCTCATCTCTAGCTCAA
ATCCATATACTAATTTGACAACTCCTCACTATTGATATCTTACCTAATCTTTTTTATTTTCTCCAACCAAAATAGTGTTC
AAGAGCTCAATCAACATTTGTAACCACTGATTTTAGATTAAAACTTCAAGACAAAAATAGATTCATGTATAACGACCAAT
TTTAGAACTAATTAATCAATACCCATTAGGCGTTACTGTAACACCCCGACTTTCAAAAACGTCTAAATTAAATCGTATCT
TCGTGGAAAGACAAGGAGGGTGAGTAATAAATTAAAAATGATGTGTTATGTGATATTTTAAGTGTTCAAGTGTGGTATCT
CAAGTTTTGAAGTTAGGTAAGTGACAAAATAAAAGTTAGCGAAAATTACCGTAAATTCCTTTTTAAAGATTTGTCTGAAT
TTTGAGTCAAATGTCTTGGACGTTTTCTCCAAATCTATTAAGAGTTATGGTCCCCGCGAACTATGAAATCGAAGGTCTAC
GAGTCTAGTTTCTAACGCATCAAACCATTTGTTCATACAACTTCAGAATAGAGAGATATTCGCATTTTTGTGGGACTGCG
CAAGCAGGCACGTGAGGTAGGGCCCTAAGTCGGTGGAATGTTACATTTCTCCTTCGACTTTTTTCACCATTTTTAAGCTA
AAAAAACAGAGAAATTAGAGAAACCCATTTCTAGGATCAACTGAAATATAGATTTTCTCGACTTAAGTCCTTGACGAAAG
TTGTTCTACGTGTTGGGCTCATCATCGTGGTATAATTTCTTTTATCGATTGCGTAGTATATCACACTTTAGTGTTGGGAC
ATCAAGGGTTTGGATATATTTGAAGGTTTTGCTGCGTATTACGACCTTAAGATCGAGGTAAGACCCTTCTTTCATCGACT
CTAGATTTTATAAGCAGCAAATAGCAATTTGCGATGAAAATACATATATTTTATCGTATTGTCATGGTATCTTTTATTTT
TGTCTGTTGATTATGGTCCTACCTTGTTGTAGTATCGAGGGAGTATTGAGTAAAACTCATTAGGCCACGTGAATTTAGCG
AAAAAGATATGTTAAGGCTATTACCTACTTACGACATGTTTCCTTAGAGCTTAGAAGCACTGTATTTGGGTTGTTATCCT
TGATATACTTGTACCCGTGATTGTTGATTATTGGTTGCTCGAGTTGATATAATCCTCCCTTGTCGGGATTCTTATTCAGT
TAGTAGCGTCCCTACGTTGGACACGACTTAGAGGCTATTTGTATAGGTTGCTTATAAATAAATTGCTCGCTTTTAGCGGT
TGGATTGTTATTATTGACGTTGGGGCTATTGTGGTTAGCTATAGGAATGTGATTTATGCCTAGAAGGGCTATGTTTTGCC
TACAAGGCTATATGGATGCCTAACAGGGCTATCNNNNNNNNNNNNNNNNNNNNNNNNNNNNNNNNNNNNNNNNNNNNNNN
NNNNNNNNNNNNNNNNNNNNNNNNNNNNNNNNNNNNNNNNNNNNNNNNNNNNATAAATTGCTCGCTTTTAGCGGTTGGAT
TGTTATTATTGACGTTGGGGCTATTGTGGTTAGCTATAGGAATGTGATTTATGCCTAGAAGGGCTATGTTTTGCCTACAA
GGCTATATGGATGCCTAACAGGGCTATGAGTTGCCTACAGGGCTATATTGACGCCTAAGAAGTCTATGTGCTTCCTACAG
GGCCATGTTGTTTCCTAAGAGGGCTATGAGTTGTCTATAAGATACATTGATGCCTAAGAGGGCTATGTGACTGCCTATGG
GGCTAGGGGACTACTGATAGGGGTATATAGGCTGATTGACACCTTTCGGGCTTATGGGGGCCTGAGTAGGTGGTCTTGTG
TGTTGTTTGTACCTGCCAAGCTTATGGGGGCTTGGTTAGGTTGTTGTTTTATTATTTTTGATAAGTTTAGATTTAGGGGC
AGGTCAGTACACTTATCTTTGCTTTGATTTATTTATTGAATTATTCCAGTATATCAGGATACCTCATCATAGTCTATTGC
CTTTCATACTCCGTACATTATTTTGTACTGACGCCCTATGGCCTTGGGGGCGCTGCATTCATGCATGCAGGTCCTGACAG
ACGACTGAGTAGACCTCCTCAGCAGCAGGATTAACTTTTATTCGGTTGGCTAGCCCCTTTCCTCCGAAGCAACCAGAGTT
GGTAGGTTTGTTACCTTTTGTTGTATATATCTTTATGGGTAGGCTGGGGCCCTGTCCCACCAATCTTTACTACTCTTAGA
GGCTTGCAGACTAGTGTGTGGGGTTTATAGCTACGTTATGGCCATGCTGGCCTATGTTGTTGGTTTGCGGAAGCTTGTGA
GCTGTTTGATGTATTGTATTGATATATACTTGCTTTTAGTTTTCGTATAGATATCATGGTGGCCTCGACGGCCCAATCAG
GACTTCTGTGCTAGTTGACTATTTATTTATATGATCTCCTGGGAGTAGCTGTTTCTTTTATAGATCAGTTGACAGGGGCC
TTGCTGGCCGATGGCTTAGTTTTAAGCCGAGATATACTTGTTTGATTTCTTGATTGCGTGTGGCTGCCATGCGCTAGTAG
CAAATGGTTCAGCAAGATCGGCTCGGGCCTGATTTTTGGCATTAAGAGCCAGTTGCGCCCCTCAAGTTTGGGGCATCACA
AAACTTGGTATCAGAGCAACGTCGTATCCTAGAGAGTCTGCAAGCCATGTCTAGTAGAGTCTTGTTTATAAATGTGTTAT
GCACCACATTCGTTAAACAAGAAGCTGTCGGGCATGTTAGAATGACTATCCTTCTTTTGCTCACCTCGTGCTATAGAGCG
GTGTCTTAAGGGTTGAGGTTTCTGGCTTATAATTGATACTTGTATGCAGATAGAGATGACTGGCACTAGACAGACCACAA
CTAGCCAGGGGCTAGATACAACTGCAAGCGAGGGTACCGACAAAGTACCACAGGTGGAGGTTGCCCAACGTGAGACCCAG
GGAGAGACATCTTCTCAACCCCCTATAGCTTCTCCACAGCTTCAGGAGCCTCCGAGGGCTACAGGACTTCCGGCTCCACC
ATCAATACCACCTCTAGTTCCTCCTATTCCATCTGATCAGGATTTCAAGAGTGCAGTATATATGTTAGCACAGTTAGTAG
CTGCACAGTGCCAACCAGTTGGGCCAGATATTACCGGACCTTCTGAAAGACCCGGAAGTTCGAGAGTTCGTGAATTTCTT
ACCTTGAATCCTCCACAGTTTACAGGGACAAATCGCAGAGAAGACCCTCAGCACTTTGTTGATCAGCTTCATAGGATCTT
CAGAGTCATGCATGCCTCAGCGACTGAGTCAGTTGAGTTAGCAACATTTCGATTGCGTGATGTTGTAGTATTGTGGTATG
AAAGTTGGGAGAGATTTAGGGGAGAAGATACCTCTCTACCTATTTAGGATAGCTTTATAGAAGTTTTCATAGATCACTAT
TTACCTCGAGAGATTTGGGATGGCTGGGTGAACCAGTTTCTGAACCTCCGACAAGGTGGCATAAGTGTCCGAGAGTACGG
GCTGAGATTTGATTCATTGGCTAGATATGCACCAACATTTTTTGATACGATGCATGACAGGGTACGTAGATTTGTGGGAG
GGCTTAACTCAGACTATATTGAGGCTTGTTCTACCGCTGCACTAAATGATAAAATGGATATCTCGTGGATTCAGGCCTTC
GCATAGGGCATAGAGGATTGCTGACATCTACAGTATACGAGTGAGAGGGTTAAGAGAGAGAGACAGAAGAGGGCTAGGCC
CGCTGGTTTGTAGGGAGATTTTCCGGGTGGTTCCAGATCCCGATATTTTATTAGGCCACCTAGACCTTCACCACAGCAGT
TCCAGGGTAGTAGATTTGATCATCAGGAACATTTAGGCTCAGGTGAGGGTTCACGAGCATCAAGCTTACAGCAGCAGAGG
GGTTCAGGCCAGGCTAGGACATCCCCGCCGCGTTGCATTACTTGCGGTAGGATGCATTTCGGGAGGTGCAGACAAGGTTC
CACAAGTTGTTATTCTTGTGGACAGGAGGGGCATGGGTGGAGAAATTGCCCTACCATAGGTCAGGATGGTACAGGTCAGT
CGACCAGGTCAGCAGTAGGTTCCTCCTCATCAGCACAGTCTACAGGGCGTGGACCCCATACTTCAACATGTAGGGGTAGA
GGCGGAGGCAGAGAGGGAACATCTAGTTTTGGTAGTGGACAAAACCGTACATATTCATTAACCGACCGAAAAGACTCAGA
GTCATCACCAGATGTTGTGACAGGTACATTGATTGTTTGCTCCCATTGTGTTTATGCTTTGATAGATCCTGGATCTACTT
TGTCTTATGTTACTCCATTTATTGCGGGGAGGTTATGTATATTAGCAAATTCATTAGATCGACCCTTTATTGTATCTACA
CCAATTGGTGAGTCTACTATTCCTAGGAGAGTCTATCAAGGTTGCACGGTAGAAATTATCGACCGTCAGACCTCTGTAGA
CCTGGTAGAATTAGAGATGGTTGATTTTGATGTCATTATGGGTATGGACTGGTTAGCATCTTGTTATGTTAATGTTGAGT
ACCGAACAAAGATTGTTAGATTCCACTTTCTAGGAGAGGCAGTTCAGGAATGGAAAGGCGATACAGCAACGCCGAAAGCT
AGGTTTATTTCCTATCTTAAGGCAAGGATGATGATTACCAAGGGTTATATTTATCATCTTGTTCACGTTCATGATATAGA
TGCAGAACCACCGACTTTTCAGTCTATTCCGATAGTTAATGAGTTTCTAGATGTATTTCCAGACGAACTCCCTGGTATCC
TTCCAGAACGGGAAATTGATTTTGCTATCGATATGCTACCAAGTACACAACCCATATCTATCCCTCCTTATAGAATGGCT
CCTGCTGAGCTAAAGGAGTTGAAGGATCAGCTGAAAGACTTGTTGGATAAAGGCTTTATTAGGCCTAGTGCTTCACCATG
GGGTGCACCAGTGTTGTTCATAAGGAAGAAAGATGGCTCACTAAGAATGTGTATCGATTACCGACAACTAAATAAGGCAA
CTATAAAGAATAAGTATCCCCTTCCGAGGATAGATGACTTGTTTGATCAGTTACAAGGTGCTAAGTGTTTCTCAAAGATT
GATTTAAGATCAAGGTACCACCAGATACGAGTTCGGGAGAAAGACGTTCCAAAGACAGCTTTTAGAACTAGATATGGACA
CTTTGAGTTCTTGGTAATGTCTTTTGGATTAACTAATGCCCCAGCAGTGTTCATGGACTTGATGAATAGTATATTCAGGC
CGTATCTAGACTTGTTTGTGATTGTATTTATTGATGATATTTTGGTGTATTCACGTTCAAAAGACGATCACGCAAATCAT
CTGCGAGCAGTCCTTCAGGTTCTTCGAGACTGAGAACTTTATGCAAAGTTTTCAAAGTGTGAGTTCTGGTTAGACTCTGT
AGCTTTCTTAGGCCATATTATATCAGGTGCAGGCATTGCGATTGATACACAAAAGATTGAGGTCGTAAAGACTTGGCCCA
GACCCATGACTCCGACTGATGTTCGTAGTTTCTTAGGGCTAGTTGGGTACTACAGAAGGTTTGTAGAGGGATTTTCTTCA
ATTTCAGGCCCATTAACGAAGCTGACTCAAAAAGCAGCTAAGTTCCAGTGGACTGAGGCTTGCGAGCACAGTTTCCAGGA
GCTGAAGAACAGGTTAACATCAGCACCAGTTCTTGCATTACCAGATGGTTTAGAAGGCTATGTGGTGTATTGTGATGCTT
CTGGTGTTGGGTTGGAATGTGTTCTAATGCAACATGGTAAGGTTATCGCATATGCTTCAAGGCAGTTGAGGAAGCATGAG
AAGAACTATCTGACCCACAATTTAGAGTTGGCTGCAGTTATGCATGCGTTAAAGATCTGGAGACACTATTTGTATGGTGT
TCATGTTGACATATTCACAGATCATAAGAGCCTTCAATATATATTTAGACAGAAGGAGTTAAATTTGTGATAGCGTCAAT
GGCTTGAGTTACTGAAAGACTACGACGTGGATATTTTATATCATCCGAGAAAGGAGAATGTGGTAGCCGATGCCCTCAGT
CGAAAATCTATGGGTAGTTTATCCCACTTAGGTGTTGAGAAACGGGAGCTAGCGCGAGAGCTTCATCAGTTAGCTAGCTT
AGGAGTCAGATTGTTAGAGGCAAACGATAGTGGGGTCACAATTTAGGATACAGCCGTATCATCTCTAGTTGTAGAAGTAA
AATCATGGCAACAAGAGGATCCTAGCTTAGAGAAGCTTAGAGCCAAGGCTCAGGATCCACAGTCTTTAGCATTTGATATA
GCAGAAGATGGAGTCCTTAGATATAGCGGTCGATTGTGTGTTCCAAATGTTGCAGGGCTTCGACATCGAATTATGGAAGA
GGCACATCATTCCCATTATTCTATTCACCCTGGTTCGACGAAGATGTACCATGATATTAAGGAGATCTATTGGTGGCACG
GGATGAAGAAGGACGTTGCTGAATTTGTGGCACACTGTCCTAACTGCCAACAGGTGAAGGTTGAGCACCGAAAGCCCGCT
GGGCTAGTTCAGGAGATATCCATTCCTTTGTGGAAGTGGGAAGCAATTAATATGGATTTTGTTACATGGTTACCTCAATC
GCGTCGCAAGTTTGACTCTATTTGGGTAATTATTGATAGACTAACAAAATCAGCCCACTTTTTACCAGTCAGGGCTACTT
TTTTGGCCGAAGACTATGCAGGGCTCTATATTAGAGAGATTGTTAGGCTACACGGTGTCCCAGTATCTATTATCTCTGAT
AGAGGCACACAATTTACCGCCAACTTCTGGAAATCCTTCCAAAAAGGACTGGGGACACAGGTTAATCTTAGTACTGCCTT
TCACCCTCAGACAGATGGCCAGGCTAAGCGCACAATTTTGACACTCAAAGATATGTTACGGGCGTGCGCGCTAGACTTCA
AGGGGAGTTGGGATGACCACTTACCTCTTAGAGAGTTCACATACAATAATAGTTATCATTCCAGCATCGGGATGGCACCT
TATGAGGCTTTGTATGGGAGAAAATATAGATCCCCCATTGGACGGTTCGAGGTAGGTGAGTCATGGTTGATTGGACCCGA
CTTACTCCAGCAGACAGTGGATAAAGTTAAGCTCATTCGGGAGAGGCTGCTAACAGCTCAAAGCCGACAGAAGTCATACT
AAGATGTGTGACGAAGGGACTTAGAGTTTTGCGTCAATGACTGGGTATTCTTAAAAGTCTTGCCTATGAAAGGTGTTATG
CGATTTGGCAAAAAGGGAAAGTTTAGTCCAAGATTCATTGGGCCATACCGGATCCTTCGAAGGGTAGGATGAGTGGCTTA
TGAGTTAGAATTGCCTTTGGGGCTAAAATCTGTTCATCCAGTTTTCCATGTATCGATGCTACGGAAGTGTGTAGGAGACC
CTTCTCGGGTTGTCCCAGTTGAGGATGTTCAAATCACTGAGGAGTTGTCCTACGAGGACACTCCAGTTGTTATATTAGAT
TGGAAGGTCCATAAATTGAGGACCAAAGAGGTGGCTTCGGTTAAAGTATTGTGGAGGAACAAAAATAGAGAAGAGGTGAC
CTGGGAAGCTGAGGATGGCATGAGGTCCAAATATCCTCACTTGTTTCATACCCCAGGGTGATGTCAAATTAGTTTATATT
AGGGCAGTAAGGTAAGATACCTATATATATATATATATATATATATATATACTATTGCTTATTATTATTATTGTGGTTGT
CATTGTATATCTGCTCGCACTGTTGTGGTGGAGCTATAACGCTTAGCTATTTATGTTGTCATGTGAGACGCCTAGGTTAG
AAAATTTACATTTTAGGTTCCTGGATAGTGACATTTACAAAGGATACACTGCCTAAATTTTGGAAACTCCTAAGGACTCA
ACAGCGTGACTCAGATTTTTCATTCGAGGAGGAATGTTTCTAAGGGGGGGAGGATGTAACACCCCGACTTTCAAAAATGT
CTAAATTAACTCGTATCTTCGTTGAAAGACAATGAGGGTGAGTAATAAATTAAAAATGATGTGTTATGTGATATTTTAAG
TGTTCAAGTGTAGTATCTCAAGTTTTGAAGTTAGGTAAGTGACAAAATAAAAGTTGGCGAAAGTTACCGTAAAGTCCTTT
TTAAAAATTTGTCTGAAATTTGAGTCAAATTTCTTGGACGTTTTCTTCCAATCTATTAAGAGTTATGGTCCCCGCGAGCT
ATGAAATCGAAGGTCTACGGGTTTAGTTTCCAACGCATCAAACCGTTTGTTCATACGACTTCAGAATAAAGAGATATTCA
CATTTTTGTGGGACTGCGCAAGCAGGCACGTGAGGTGGGGCCCTAAGCCGGTGGAATGTTACATATATCTTCTCCTTCGA
CTTTTTTCACCATTTTAAGCGAAAAAAATAGAGAAATTAGAGAAACCCATTTCTAGGATCAAGTGAAATATAGATTTTCT
CGACTTAAGTCCTTGACGAAAGTTGTTCTACGCATTGGGCTCATCATTGTGGTATAATTTGTTTTATCGATTGCGTAGCA
TATCACACTTTAGTGTTGGGACAGCAAGGGTTTGGATATATTTAAAGGTTTTGCAGCGTATTACGACCTTAAGATCGAGG
TAAGACCCATCTTTCATCGACTCTAGATTTTATAAGCAGCAAATAGCAATTTGGATGAAAATACATATATTTTATCGTAT
TGTCATGGTATCTTTTATTTTTGTGTGTTGATTATGGTCCTACCTTGTTGTAGTATCGAGGGAGTATTGAGTAAAAGTCA
TTAGGCCACGTGAATTTAGCGAAAAAGGTATGTTAAGGCTATTCCCTACTTACGACATGTTTCCTTAAAGCTTAGAAGCA
CTGTATTTGGGTTGTTATCCTTGATATACTTGTACCCGTGATTGTTGATTATTGGCTGCTCGAGTTGATATAATCCTCCC
TTGTCGGGATTCTTATTCAGTTAGTAGCGTCCCTATGTTGGACACGACTTATAGGCTATTTGTATAGGTTGTTTATAACT
AAATTACTCGCTTTTAGTGATTGGATTGTTATTATTGCCGTTGGGGCTATTTTGGTTAGCTGCAAGAATGTGATCTATGC
CTAGAAAGGCTGTGTTCTACCTATAGGGCTATATGGATGCCTAACAGGGCTATGAGTTTCCTACAGGGTTATATTGCGCC
TAAGAAGGCTATGTGCTTCCTACAGGGCCATGTTGTTGCCTAAGAGGGCTATGAGTTGTCTATAAGCTATGTTGATGCCT
AAGAGGGCTATGTGACTGCCTACGGGGCTAGGGGACTACTGATAGGGGTATATAGGCTGATTGGCACCTTTCGGGCTTAT
GGGGGCCTGAGTAGGTGGTCTTGTGTGATGTTTGTACCTGCCGAGCTTATGGGGGCTTGGTTAGGTTGTGGTTTTATTAT
TTTTGATAAGTTTAGATTTAGGGGCAGGTCAGTACACTTATCTTAGCCTTGATTTATTTATTGGATTATTCCAGTATATC
AGGATACCTCATCATAGTCTATTACCTTTCATACTCTGTACATTATTTTGTACTAACGCCCCATGGCCTTGGGGGCGCTG
CATTCATGCATGCAAGTCCTAACAGACGACTGAGTAGACCTCCTCAGCAGCAAGATTAACTTTTATCCGGTTGGCTAGCC
CTTTTCCTCCGGAGCTGCCAGAGTTGGGAGGTTTTTTACCTTTTGTTGTATATATCTTTATGGGTAGGCTGGGGCCCTGT
CCCACCAATCTTTACTACTCTTAGAGGCTTGCAAACAGTGTGTGGGGTTTATAGCTACGTTATGGCCATGTTGGCCTATG
TTGTTGGTTTGCGGAAGCTTGTGAGCCGTTTGATGTATTGTATTGATATATGCTTGCTTTTAATTTTCGTATAGATATCA
TGGTGGCCTCGACGGCCCAATCAGGACTTCTGTGCTAGTTGACTATTTATTTATATGATCTCCTGGGAGTAGCTGTTTCT
TTTATAAATCAGTTGACAGGGGACTTGCCGGCCGATGGCTTAGTTTTAAGCCGAGATATACTTGTTTGATTTCTTGATTG
CGTGTGGCTGCCATGCGCTAGTAGCAAATGGTTCAGCAGGGTCGGCTCAGGCTTGAGTTTTGGCATTAAGATCCAGTTGC
GCCCCTCGAGTTTGGGGCGTGACAGTTACACATACATCATGATGTGCACACACACCTAGCTACAAGTTTAGCTACTCATA
ATGAAAGAAATAAAGACAATGCCCATATGGGAGTACTCCATTCCAAGAAAAAATGATTAACAAATCTGAGATCCAAAGCT
TAGAAGGATACAAATATGAGTTTTCTTCCTTAGCAAGCAATGAAAGTTCTATCTATTTTCTATCACTACAAAATTATCCA
AAAAGTTCTTCTTTCTAGACTATTCCCAATTGGAAAGAAAATAAAGATACATAATTTCACAAATCCCTATTCTATCCTTA
AAACCTTCCAAAGGGAGCATTGTATCATCCAAGTAAATTTTTGCCATTAAGCTTCTACTTTCAACTTAGGTTGGATCGGC
GAAACTCGGTGCAATGTTGTTTAGCGCCAATCGCATTGTAACACCCCTATATATGAACCAAGAGTCGCATGTCGATTTAC
CGTTGCTTAATTACTAGAATATGTTTTAGTCTCATGTTGGGAACTTGAAGTGTTGTGATAATTGCCAACTTGCTTAGCAT
AAATTCTTATCGTAATTTAAGGATTTGTGATGGGGTGTTTAGGTAATATTCTAATTAGAATTATGTTTAATTTTAAAAAA
GAGATGAGGGATATATATATATAAGTGTATATGTATACATTTTGGGCAGCACACAAATTTTTGGGCAACACCTTGGAAGG
ACAGCTGCCCAAGGGATAAACATCACTTGTTGACTATATAGTTTCACCCCTCCTTAAGTAATTTCGTTTTCCTCAAGCCT
TAGAACCTTAGAAACATATCTAAACAAAGTGTTCTTCAAAATCACAAGAGGAACTTGGCCCTTTTGGCTGGAATTCAAGA
ACACACACTTCTTGTTGGTAAGTGTCGAAATCTGTTTCTGAACTGGGCAGTGTTTAGTATTATACGTATATCTCTCGTTC
TAGAACTTAGTTTACAGTGAGTAAATATGATTTGGAAAGCTAATTCATAGACCTACAACTCTTATGTTTATGTCAAACTC
TGATTCAGCTGTGATAGACTCGAAATATGGGACGAAACATAGAACAAGTTTTGTCCAGATTTTGGAATTACAAATTCTGT
ATGAACAACTGTTAGTGTTTTGACTATATCTTGTTGTACAAAATACATTTTGTGGTGATTCTTGTTTTTTTTGCAACCCT
AAGAGATGTATCTACATATTTCATGAGGTTATAAAGTCTAGTTTTGCTGTTTTCCATTTCAAATCTACGTTGCGACATGA
GGTACTAGGCTGGCCAGAATCACTGTTTTGGGAGCATTGTTGTGGTTGTCCAGGCTAATTTTACTTGTGATGATGATCCT
ATTTTACATCAATATTATTGAGCTTCTAGGGATTAAAGAAGTTGTTTAATTGTATTTTAAAGGTTGTATATACTCGTGAA
CAAATTGAGGACCTTGATACATTGGTTGGACTGTTTCTTTGCTAAAACACCGAGGTTTGTGTATAGACTCGTACTTGCAC
TCTTTTAACCTCTAGTATATCTGAAATTGGATCTTGGTACCTTGGTTACCTCTTGTCACTTTGCATTGTTGTGTTGGTAT
CCTTTGAGACGTTAAAGATGCTTGTGTAACTCGCCCACTTGTACGGATTGTTTGATCACCTAGCACTCTTGTTGGGACCT
TGTCCTTCTTGTGGCTGTGACTTTGTCACTCTTGGCATGCCTCTTGATTCGGATCATTTGCCATCTTGACTTTGGATTTT
TAGTTCGTCTTAAGTATGGATGTTGTCCATTTTAAGTACGAATTAGAAAGCCATTTTTAATATGGTTCTTGGTTCTCTTG
ATTATTGGGCTTTGACCCTTCTTGATATAGGGCGTCGACCCTTCTTGATACTTGTTTGTGCTTGGTGTGAAGACATGATG
TACTTATTGGGTGAGCCTTGTTGTTGAATCTCTTGAAAAATGATGCTATGAACGTTCTTGACATTTGGGTCTTTAAATAT
CGAACTTGATACTCTTTATATATTGTTTACTTGATTTATTAATTATGTTCAATTATGTTGCTCATGACTTGAGAAAGTTT
GTTTTGTGAATCGGATGGCTCTGAAACTATAGTTTTGCACCACTAAGCTATATGATTAGCGATAGTTGTTTCTATCGTAG
GGGAATGATCGAGTGGATGCATGAAGCGGGCCATTGGAGATGGAATTTTTGAGAGCCTTAAGGAAGATCACATTTGCATT
TAGGCATCTATATTTTGTATAAACCTTGGGACTTGTACATGATCTTTGTGTTGTATATTCACATGAAATTTCGATGACTT
ATGTGATCATGTCACCATGGGTTGTAAATTAAGTATGGCTATATGTTTTGTTCTTTTGGGGTGTGTAAGCCCAAGTATTG
CAATATACTAAATTTACTATTTGTTTTGAACATTTGTGTGAAGCATGACCGGGCTGATTTCGGTACTCCGAAATGGGTAA
TATTCATGTTATTTCATCCTTAAGTGTGAAGATAATATATGCATGAAAAGCTCATCGGTTATTTGGTTAAATTATTTTTG
GGAGGGTTTTTCCGTCATAAGTTGAAACTCCGTGCCATATCAATTTTGACATCACATAAATGTTTAAATGGACAAGATGC
ACATCCTTATCTATTATTTTTCCTTTATGAACCTAATCCCTCTATTAAACTACAATCAATATGGCCATAGTAAATCTCTT
TTAAATGTCGCAAGTATTTAAGTAGTTTTCTTGCTTAGGTGGTAGTATCCTTTCGAAAGGGTCGTTACACGCATTGTCAC
TTCAACCATCAGTTTCTTCAATAACACCTACGCTAGAGTCAACGGAATGTCAATTAGTGTAACACCTCAGAAATTAGGAA
AGGAAAAAGACTTCATTTTGTCGTTATTGGTTGAGTCCTACGAGGCTCATCTATGATTTGTAGGTGGCACTATAGGGAGT
GGGTTGAGTTTTTGGGAATTCAAGTCTCAGTAAGTTGACCTACGACTAGACAAGACGAGTCGTAGGATGGTTTATGGGCC
ATAGGAATTGTCTGTAGGTTTTGTCCATACTTAATAATGTTTTGAGCTTAAACTTAAGGTCTACGGATGGGGTCTATGGA
CCGTAGAAGGGTCAGTGGTCCGCAGACGGGTTTTGTGGAAAGTTGGCAAACTTTTGGTTCCCGTACTTGGTTGTAGGATT
GACCAATATGGTCCATAGAAAGTCCTACAGACTGTAGGTTGAAGTCGTAGATTATGTCCAGTAGAATTTAATGAAGGTGT
TTTAGTCTTCTCCTATCTACCAAACTCCAAAACTACATTGTTTTGGCCCTATAACTATCCTATAACCGGTTTTACCCTTT
AAAATACTCATCCCCTCTCATTCACTCAAAAAAAAACCCTCAAAACTCCTAAATCATCTTCCCCAAATACTCTCAAGAGC
TCTCAAGGAAGGATCTTTGGGTTTGATCAAGCTTGAATGTTTCTTCTCAAAATTCTTAGGGATTTTATTGCCAAGGTATG
TGTGAATTCACCAATGGATCCCTTTCATCCATTGGGTCCCAAAAGAACTTAAATCTCCAATTTAGTTTCACTCAATTCAA
TTAGGGTTTATGTCAATCTATATGGATCCTTTTTTATTGTGATTCAATTGATGTTGTTCTATCTTATTGTGCATGATTTA
ACCTAATTACATGATTTATGATTGATTTCATATGAACTCATGCTTTATGTTTTGATTTTCACCTATGAACTATGAACTAT
GATCGTGAATTGATAAGGGATTTTATGCATATTTTATGAAAGGATGAAGTTATAATCTAAGGATGCTTTTAAGTAAGTAG
CAATGGTTTGTGAAATGTTTTATTCACAATTTGAAAGGAATCATGATTTTAGATGCTTACGAAGGTAATTGTCTATATGA
GCAATATTTTGAAATCTTGATTTTGAAAGAATCTACTCTCATACGACTTTATGATTTGGATTGATATTTTGATTGTCGTC
TTTCCTAATTTTATGTTTTTATAATTGACTTTATCTATTCTGTTGGGATTTTACTTAGCATCAGGAGAACTTTGAGATGG
AGGCTCAAATAAGGTAGTCTCTAGTAGAAATCTCTAGTTCCAAACTATATACCCCCATATGATTGTCTTAAGTGACTTAG
CTAGTGGATCCACATAGCATTAATGATATGACACAAAGTTCTACATTGGCAAGTAAACTCTCATTTCTCGATGTAGGAGT
TGTATCGGATTCCATGTTGTAGATCGCATGGTCTATTGTTGGTTAAAGCTAATATACCACAAAAAGAACTATGATTTTTC
CTCAAAGCTTCGATTACGTCTTTTATTGATGCTTATCCTTGTCTCATGGTTTTAATGATTGTGCTTTTTAAGCTTTTAAA
TGTTCTAATTGGTCATGCATTACATGTTTCAAGCCTACTAACATGGCATGTCTACGTTTATGCATATTTCCTCATAATTA
GTACATTTAATTTACTAATGCATAATTATATCTATATTGTCTTATAATATCGGTTTTGACGTTTCTCTTCCCGCTCGTGA
CCAGATTTGAATTGCTTATAGCTATTGAATTGGTGAGTCCTCATACTCTGAGGGCAAAGCCATGAAGACCTTTTATTGCT
TTTATTATTTACTTTTAAGACTTTGTACGTTGTGTATGGATTCCATCTCAACCACTCTTATGTTGTTTAGAATGGCTTGT
CAAGAAACAATTATGATTCCACATTCATGTTCAAACTCTCCTTTATAATATGAGACATTTTACTTAAACTCTCTTATTGC
ATATTCTATTGTGTTGTATGTATGTAAAATGGCTTGTGTAGGGACTCTCGGGTCCTATACATCATGTCACGTCTAAGGTA
TATTTTGGGTCGTGACAATTAGAAATTGTTTAATGCTAATGAGTCGTTGGTGCTTGGACAGTTTTCCTTCGGTCAAGCCG
GCAAGACGCCAACTGGCTACTGCGGGATGCCAGTTCCTTCTCTGGTGTGCTTCGGTGATTTTAAGACCCAAATCCTTTTA
AGTTACTTTTTCCAAGTAATGCCTACACACCAGAGAACTAGAGCCTCAAATTCCCTCAATTAGCATCAAAACATAGCAAT
AATTCTTAAATTTGAGTCTTATGAGCTGATAAACAAAATATTTTCTACTCATATTTGCTAAAAACTAAAAATTAAAATCT
GAAAATCATATAAATTTTGTAAAATATAGTGAACAAACACTAAACGTACAATTTGTTGTGTAAAATTAGGTAGAGAAGAA
ATATATTTTCTTCCAAAAATACAACGGTGTACGCCAACTAGCTCCTGGGGAATGCCAATTCCTTCGGCGGTATGCTTCAG
TGATTTTAAGACCCAAATCATTTAAAGTTGATTTTTTCCAAGTAATGCCTAGATACTAGAAAACTAGAGCCTAAAACCTC
TCAATTAGCGTTAAAACATAGGAATAATTGTTAAATTTGGGTCTTATGAGCTGATAAAATACCAACTCATCAGTCACCAA
TTATTTTCTACTCATATTTACTAAAAATTAAAATCACATAAATTTTGTAAAATATAATGAACAAACCACTAAACGTTCAT
TTGTTGTATAAAATTTGGTGGAGAAGAAATATTATTTTCTTCGAAAAATACAATGGCGTATAATAATAGTGAAAGAAGAA
GACAATTTTCTTTCACTAATCATTTCTGTTAGGGAGTGTTTTAACCCCCCCCCCCTCCCCTCTCCCCCCTCAATGTGGTA
CTTCCCAACGTGAATTCAAATTTAATCGGGTTCCAGTGTACATACCAGACACAAGGTGGGAAACAAAAAAATAGAATAAG
TGAAGACAGAGAAAATATTCACACAAAAAAAAAAATGAAGAGAGAGAAAAAGATTTAATTTTTTTAACATACAATCAAGA
ATCATTGCAAGTGGAAAACTAAAAAAATAAATAATTAATCCTCACTCTCAAAAATCCGCCTAAATCCCAAAATTTCTGCC
AAAAAATGTCAAAATAAATTATTATATTTTTATAACTAAAAACTATATTTTATAAATAAAAATAATTTATTTATATATTA
TAAATTAGGATCTTAAATATTTTATTTATGTGATTTTTTATAAGGGAAAATGGTTTGAAATATGTCTAATCTTTGAAGAA
AATTGTTGTAACAATCTCAAACTTTGGGCAGGACCTATTACACCATTCACTATTTAAAAGTATATTTTAAAGGTATATAT
GCACTCGATTGGACAAGTGTGTGAATACACATATGATGAGCGCGTAGGTCACGAAATAATACTTTATGAGTCTGTGATTA
ACTGTCACATATTGATGAAGGTTAAATTAATATTCATTAATTTAGACTCACTTCTTTTTATCATTTTACCTAATTCTTCT
TCCCCGTAGCGTTTTTCACTCAAAGACAAATCACCATTATGGCTCAAAGAGGTAAGCTTTAACGAATTATTCTCTTTAAT
TTTTTATTGCTCTGTTTGTCTTATTTGTTCAATTTTTAATTAGAGCTTCTAATTTTTTTCTCTGATTTCTGATTTCTTTT
TTGTTAGGGTTAGCCATGGAAGAGGTAAAATTGAATTGAATAGCATTTGTTTTGATAAGGATGATCCAAAATTGAATGAT
GAAGTGTGATACTTTCACGATTTGCTGCTCTCTCTGAAAACTTCTTGTTCCGATAATAATTTGGATAGAAGATTTTGATC
TTACCCATACTATGGATCAGAAAAGTGTAAATATTTTTATTGCAGAAATGATGTGGTTAATGAACGATCTAACTTCATCA
TTCCAAAGATGGTGAAGAAAATGAAGGACATGAATGAACTATTACTTGCAAATGTGAAGAAAATGAAGAAGAAGGAAGAA
ATCATGGGCTACAACGATAGAGAAATTACAAAGATGGAAGCTCAACATATATATACCTAGTTGAAAGAACAATGTAGTGT
GAAAGAGGTGGAAGGAGTGTTTTCTTTCAAGGGCCATAAAGAGGTTGACCTGATGAAAAATGCAATAGAGAAACTGATTG
AGGTGAAAAAGAAACAGAGTAACTACTGTAGTCTCAATAGAATCTTCATGTTGTGTCTCTTGATCATTATGTTGTTGTTT
GGATCAAAATATCTAGTTGAAGCATTTCTTTGGGTTGATGTAAGTTTGAAAGTTTTTATGTTTGCTAGTTTGTATGGTTG
AAATCAGTGAACTTGATTTTGTGTTGGATGCAAGATCCTTGTTTCTATGTTTTTACTGATTGTTTGAATCAATAGATGAA
CACAAAGTGCAAACACAAAGTACAAACACAGAGTGTAAACACAAATTTATTGACACAAACTATTAGCACAAACGGTTAAC
ACAAATGATAAGCACAAATTATTAGCACAAATAATAGAAACATTCAATAATAATAGCAAATAAGTTGGTTCATACAAAAT
TAGGGCATCAAGTTAATATAGATGTTCAAGTGGACCATCACAAGTTCAAAACATATAGCCTTGTTAAATTATATTACATT
GTATGGTGAAACAACTTGCCCAATTAACAATGTTATATCAGCTTTACTCTCAAAAAACTATTAACACCTTAACACTATTT
CCATTGTTCCTTGGATTGTGAAGAAGTTATTTTCTGTCTTTTATTCACTCTTATCTCACCCCTCATCATTTGAAGTAACT
TGTTGAATTTTCAAACCACTTATTAAGATGCCATTTTTGGCATTCCTATAGCACTTACACGTATTTTCAAAACCTTGTGT
CACGACCCAGGGGTACCGCCTAGATGTAACAAGGCATACAAGACTCCGATAAGTCTCATACAAGCCCCTTAGCATATCAT
AACATAAGATAGTATAAAAGTGAGGAANNNNNNNNNNNNNNNNNNNNNNNNNNNNNNNNNNNNNNNNNNNNNNNNNNNNN
NNNNNNNNNNNNNNNNNNNNNNNNNNNTACCATATAATACATGAAAGTCTTAGGGACACAACCCATACAAACGTTCTAAC
ATAAAGAAAGACATAAAAGAAAAGGATGAGAAAGTGCTTGATGCTATGAGAACTCACCAAATCTTCACTTGCTTGCTTCT
ACTAAGATCCTACCCACGAGAATGGAAGTCAATATCACCAGACCCTACATTTGATAAGAATATAGGCAAGAGTATGTGTT
AGTACAATAAAGTACTAAATATGATGGCTAGCATAAATCATCAACATAAGCATAATATAGGCATTCGTCAACATAAGACA
TATACCAAAATCATAAGAGACATCAACATAAGGCATAGACTATAAGCATAAGGGATAACAACATAGTCATAGGCATAATC
AATGCATCTAGATCAACATGACATAAGAAAAACACTTCATAAGTAACCTTCAAAGCATGTTTGTGCAATGCATGAATAAG
ACCCCATAAATCTCACCCATGCTAAGAAAACCATTTAGGCCCTCATTCATATTCATCATCTTTTGATCTCATCTTATTTC
TCATAGACAGGGGAAAATTCACCTTAAGTCAAACATATCAAGGAAGGCAACTATAGCAACAATCCAAGCTAATCTAACAT
CATACAAGCAAATCTCATATTGAAACATACTTACAATACTTCCTTGAAGTAATCTTGATTCATCATAAACATGCTACTTA
GATTAGGGACTTGTCCCTCATATTCATAGTAAATCATGGAAAAGTATTTCTTTACTAGTCCACAACATAACATCACTCAT
GAATGGTTACAATTTACTAATTCAAGGATATCAAGGAAAAGCATCTCACTATGCTAGACCAAGTTATCATGGAAAGCACA
CACTCATACAAGTCCAAGCTACTCAAGGAAGGGTACTATTGCTCAATCTAAGCTATCATGAAATGATGTGGCCTCACCAA
GCCAAGCTATCATGTAAGCATTCTATTATGTCCAAGCTACATTGGAAGGGTACAATTTCTCAATCCAAGGCTATCCATAA
GTTCTACTATCTCAAGCTACCTTGCATGGTCTTGTCTTACCAAGTCAAGCTATTCGTGAAGGGATATCTCATCACTACTT
CAAGCTAATATATCCTTTGAACACTTACGAGATACTATCTTCAAGCATGTCTTAGTTCACTAGGAAGGCTTATTAGATCA
TGCGTGAGAACATCACCATCCATGATCACTTTTACTCTTAGATTCATTTTAGGTGAGAAAACCTTTCACATCATGTTCAT
TATGTGTTCATGAGAATGTCCTTTCAATCATCACAACAACATTAGCATAATCATTAACACCTTACTCTCAAAGGATTCCT
AAAGAATTTGCATAGATTCTGTAAGAACATGCGTACATTCATAATAGAGATCATGTTGATAAGCCTTCCACAACAATACT
ATATACAATCAACATATATATAAGCTTCTCTCTCAAAGCCTTAACATTTATAGTTCATCATATTAGCCTTACTCTCAAAC
TAATAATTCTCATGATCATCACATAGGCCTAGTTCTTAAGACGTTCTAATCACATGCTTCATTCCTTAAGCAATTCTAAT
CATATATCATCATATAGTCTCAATCTCAGGCACTACTAACCATAATTCATCATATAAGTTGTAATCTAATTCAATTCATG
TCTATGTGCTTTACTCTTAAGCAATCCATATATATGTGCTCTAATCTCAAGCAATCCATAAAGTAATTCATCAATCTTAG
AAGATCACATCTAAGCCCTCAATTTCCCCTTTCATGACATAAAACCGAACTATATCAATTCCACCTTAGAATCATAGGTT
AAGCATGAATACATGTATAATCATACTAAAAACACGCAATTCTTTCATAAACGATCATAAACAATCATAATCCACTCTAT
TGGACCATAAGCCATAACATTAGAAGAAACCCTAGTTTGACTTGGGGAATTCTTCTTCTAAATTGGGGAAAACATGGGGG
CTTCATGGATGAAATGAATCCATGAATGAATAATCCATCATACCTTGATTACAAAAGCTTCCAAGCTTGAAACAATGGAG
ACTTGACTTGACCTAGCTTGATTCTCCTTCTTCTTCTTCTTTTTCTTCTTCTTCTTGTTCTTCTTCTTCTTCTTCTTCTT
CTTCTTCTTCTTCTTCACTTTCTAGAGAGAGAATTTGGGTTTCTTTTGGGGTCTTGAAATAATGACTTAGGATGACTTGA
TTTAGGGGTCTAAAGTACTTATATAGATTGTCTAGATTAGGGTAAAATGACACCACTTAATCCTAATTAAAACCGGAATA
CCCCAAAGTACCCCTAAACTAAACCACCAAAACTCCCCCATTTGCCCACCCACGAGACCACGCTGACAACGGTCCGTCCT
GGTCAGCCGTGGTTTGGGTTCAGAGATACTAGAAGTTGGGCTTGGATCTACGACCCCAACAACGAGGTGTGGACCCATTC
ATGGGGCATGGGTCCTACCCATGGTCACTGCCTTAGGCAGATTCTCTAAGGTGGTCATCCATGAACTCCACCCACGAGGC
GTGGTTGGACCCCTCGTGGGTGACACCTGAAATTCCTAAAGTTGCTACGTTCCCTCTTTCGGATACGGGGTATTACAATA
TCTCCCCCTTGGGAACATTCGTCCTCAAATGATGTTCTAGGCACTTCTTAAGGTCAAAACTCTAGACTAGCAACCCATAA
TGCATGCAACACATCTAAATGCACACAACCAAAGAGGAATCATCAACTCTAAGATAAACATGTTCAATGCATCACAAAGA
AGGTAGGAACTACATGTAACAACCCAAAATGCAAGTAATTTTCAACATCTACTCATGTTCAAGGAGAAACTTACCATCTC
CAAGCTATAAGCATACTTAACACAATATCATGGAGCCTATATGCAATCTATACTCATAACATACATCCAAGGAGGAATCT
CTCAACACCAAGCTAAGGCATATTTCACAACTCATCTCATAAGTCTATAGGCAACTCATCAATGCACTACACCATGAGGA
AGATCAATCAAGCAAACTCATTTTCTTTCATAAACACAAGCTCTTCATGAGCATGTACAACATAAGGAAATCATGAAAAC
ATCTAAAACAAACATGACTTCACATAAAGAATAAACGATGAGGAACTCATCATCTCAATGCTAAATAAGGAATACAAGGA
AAATGATGAGGATATTGGGACATCTTATTAGCCCTCGCCTCCCAAATAGCACCTTCAACTAAAACCCTCACTAAAAGATC
ACTCCTTAACACTTTAATGGAACAACTTCCTTGTTCTTCTATTTCTTGACTTGCCGGTCTAAGATCTCATATGGGTTTAC
AAAACGGGGACTAAACTGTCCCAAACTCATTACACCTCAAAAGGTGAGAATCTCTAACAACCCAAAGCATGAACATTAAG
GACACTCATCGACCTTGCTATTTAAGCACATCATCTCCCCCTTGGGAGTAAGCCTATACGAACTTTCTAAGCACCTTTTC
TTTCAATTCTAAGGTCTAAGGTCGGAACAAGTTATCACTAAGCTTTCACATCCACCACACAAGAGGATTCTAAGCCAAGG
TGAATTACACTACTACCCTTCATAGGAGTCACCTAGGTATTATCTAAATACCTACACATCAAGTCTTATAAACATACCCA
AAATGCAAAATGGCTAAGTAGGGTTCTACTATCAATAAAACAATAACAATAATGCAGCCCATTCGTACTAAAGACAACAT
CAAAGTCTAGCATATCAAGTCACAAAAGACAAAACAACACCGAAATCTATAAAGCATAAAACACATACCGGTAGTCACAT
CCGAGGGACACTCTTGTTCACCTCTAGCTTGGAGAGCATAAAACCTATTCTTCTTTAGAGCGTTCCCATCTGAACCACTA
GGAGCAACTTGCTTGCCCTCTCTTCCCTTAGCTTTCATCTTTGGGCAATTTCTCATCTTCTGGCCACTTTCACCACAACT
AAAGCAACCCTCACTACTGGCCAAGCACCTACCCTCATGTCTCTTTCCACATTTAGCACAAGTAGGCCATAGGGGCTCAC
TACTATTCCTTGCGGTTTAGTAGTTAGGAGCATTGAAGTAGTCTTGCCCGGAAAACCTTTGTCAATTCCTAGAACGACCA
TGTCCATCGGACCTCACATGAGAGGAATCACCATCATTAATTCTAGACCTCTTTTTCTCCCTAGCTCTCCCTTTTAGTTT
TGCTTCCTCAATTTATTGAGCATGAGTCATAAGACGAGCAATATCCATATCATAAACAAGCATAGCCATACGACATTATT
TCACCACTAGATCGGACACTCCCAACACAAACTTACTCATCTTAGCCCTACGATCCTCCATAATTTAAGGAGCATACTTA
GATAGTTGGGTAAACCTTAAGGTGTATTCCTTAACACTCATACTACCTTTCCTAAGTTTAATAAATTCAAGCACCTTAGC
CTCTCTCATCTCTAGAGGGAAGAACCTATCAATAAAAGCATTTTTGAACCTCTCCCACTCTATAAGATCCATCTCCTTCG
TTCTAGTTTCTTTCCATTGATTAAACCACACTTGGGCAACTCCTTTAAGTTAGTAAGCGGCTAGTTCCGCCTTCTCTACC
GGAGTAACTCCTATAATGTCTAACATCTTATGGACCTCATCTATAAACTCTTGGGGATCTTCCTCCATCTTTGACCCACA
AAACTCTGGAGGGTTCATCCTCATAAAATCCCTCACTCTTGAAGCGATTGTACCCACAATTGGGTTCACGGGAGCTACCA
CCTCTCTATTGGCTTGGGCCTTCGCGGCTTGAGCCATCATTTGAATAGTCTCCCTAAACTCCGCATGATTCACATTCCCA
TCTAAAGGGTCAATTGGAGCTTGGGAAGGAACTTATTGATCCACATTGCCTTCTTCATTCCTTCTAACATTAGCCTTTGT
AATAAACATATCCTGAAAACCATCGGGTACAGATTAGGAAAAAGACCTAAAAGAGTTAAACTCTATGGCACGACTTAGAG
GATGAAGAAGTGAAGTTTACTAAGCATATAAAAGCTTCTCATTCATAAATGTGGCGCACTTCACACTTATGAACAAGACT
CTACTAGACGTGGTTTTGAGACATCCTAGAACCATTATAAACCTTGTGCTCAGATTACCAAGTTTGTCACGAACCAGGGG
TACCCCCTAGATTTAACAAGGCGTACAAAACTCCGAGAAGTCTCACACAAGTCCCTTAGCATATCATAACATAGTAGAAA
AGTGCAGAAATTTAAAACATTTTCCAATACAACCAAAGTCTCATAAAATGAAGCGGAAGTTCTTAACATTGTCTCAAACC
ATATAATACATGAAATTCTTACGGACACAACCCATACAAAAGTTCGAATATAAACAAAGACATAAAAGAAAAGGGTGAGC
AACTCCTCGATGCTATGAGGACTCACTAAATCTTCACTTGCTTGCTTCTACTAAGATCTTACCCACGAGAATGGAAGTCA
ATATCGTCGGAACCTACATTTGATAAAAATGTAGGCAAGAGTATGCGTTAGTACAATAAAGTACTAAATATGATGGCTAG
CATAAATCATCAACATAAGCATAATATAGGCATTCGTCAACATAAGACATATACCAAAATCATAAGAGACATCAACATAA
GGCATAGACTATAAGCATAAGGGATAACAACATAGTCATAGGCATAACCAATGCATCTAGATCAACATGACATAAGAAAA
ACACTTCATAAGTAACCTTCAAAGCATGTTTGTGCAATGCATGAATAAGACCCCATAAATCTCACCCATGCTAAGCAAAC
CATTTAGGCCCTCATTCATATTCATCATCTTTTGATCTCATCCTTATCTTATTTCTCATAGACAGGGGAAAATTCACCTT
AAGTCAAACATATCAAGGAAGGAAACTATAGCAACAATCCAAGCTAATCTAACATCGTACAAGCAAATCTCATATTGAAA
CATACTTACAATACTTCTATGAAGTAATCTTGATTCATCATAAGCATGCTACTTAGATTAGGGACTTGTCCCTCATATTC
ATAGTAATCATAGAAGAGTATTTCTCTACTAGTCCACAACATAACATCACTTATAAATGGTTACAATTTACCAATTCAAG
GCTAGCAAGGAAAACCATCTTACTATGCTAGACCAAGCTATCATGGAAAGCACACTCTCATGCAAGTCCAAGCTACTCAA
GGAAGGGTAGTATTGCTCAATCCAAGCAATCATGAAATGATGTGGCCTCACCAAGTCAAGCAATCATGCAAGCATTCTAT
TATGCTAGTCCAAGCTACATTGGAAGGGTGCGATTTCTCAATCCAAGGCTATCCATGAGTTCTACAATCTCAAGTTACCA
TGGATGGTCTTATCTTACCAAGTCAAGCGATTCATGAAGAGATATCTCATCACTACTTCAAGCTAAAGTAATTCATACAT
GAAGCCTTTGAACACTTACGAGATACTATCTTCAAGCATGTCTTAGTTCACTAGGAAGTCTTATTAGATCATGCTTGAGC
ACATCACCATCCATGATCACTTTTACTCTTAGATTCATTTTAGGTGAGAAAACCTTTCACATCATGTTCATTATGTGTTC
ATGAGAATGTCCTTTCAATCATCACAACAAAATTAGCATAATCATTGACACCTTACTTCCAAAGGGGTCTTAAAGCATTT
ACATATATTCTATAAGAACATGCATACATTCATAATATAGATAATGTGCGTAAACCTTCCACAACAATACTATATACAAT
CAACATACATATAAGTTTCACTCTCAAAGCCTTAACATTCATAGTTCATCATATTAGCCTTAAGCTCAAAGCAATACTCC
CCATAATCATCACATAGACCTAGTTCTTAAGACGTTCTAATCACATGCTTCATTCCTTAAGCAATTCTAATCATATGTCA
TCATATGGGCTCAATCTCAAGCACTACCAACTATAATTCATCATATAAGCTTTAATATAATTCAGTTCATGTCTATGTGC
TTTACTCTTACGCAATCCATATCTATGTGATATAATCTCAAGAAATCCATAAAGTAATTCATCAATCTTAGAAGATCACA
TCTAAGCCCTCAATTTCCCCTCATAAAACCAAACTATATCAATTCCACCTCAGAATCATAGGTTAAGCATGAATACATGT
ATAATCATACTAAAACATGCAATTCTATCGAAAACAATCATAATCCACTCTATTGGACCATAACCCATAACATTAAAAGA
AACCCTAGTTTGACTTGGGGAATTCTTATTCTAAATTGGGGAAAACATGGGGGCTTCATGGATGAAAGGAATCCATGAAT
GAATAAGCCATTATACCTTGATTACAAAGCCTACCAAGCTTGAAACAATGGAGACTTGACTTGACCTAGCTTGATTATCT
TCTTCTTCTTCTTCATTTTCTAAAGAGAGAATATTTGAGAGAGAATTTAGGTTTATTTTGGGGTCTTGAAATAATGACTT
ACGATGACTTAATTTAGGGGTCTAAAGAAATTATATAGGTGGTCTAGATTAGGGTAAAACGACACCACTTAATCCTAATT
AAAACCGGAAAACTCCAAAGTACCCCTAAACTTAACCACCAAAACTTCCCCATTTGCCCACCCACGAGACCACGCTGACG
GATGGACCTACAGTCTGTCCTGGTCAAGCGTGGTTTGGATTCAGAGACACTAAAATTTGGGCTTGTACCTACGACCCCAG
CCACGAGGTATGGACCCATTTACAGGGCATAGGTCCTGCCCGTGGTAACTACCTTAGGCAGATTCTCTAGGGTGGTCATC
CACAAAACCCCACCCACGGGGCATGGGTCTAACCACGTGATGTTGTTGGCCCCCTTGTGGCGACACCTGAAATTCCTAAA
GTTGCTAAGTTTCCTCTTTAGGATACGGGGTGTTAGTCCTTGTCTCTTCCTGGTACTTAAATAGTTGCATCACCCCCTTC
TCATACCTTATCCTTTTGTTGGTGAGGAAGTGGTTGTAGAAGCCCTTCTAATGCCTATGCCTCTTCCTCTAACAGGTGTT
GTAGAATCTCTTCCAATGCCTATAACTCTTCCTCTTACAAGTGTTGTAAAAGTCCTTTCAGTGCATATGCCTCTTGCTCT
TACGGGTGTTGTAATAGCCCTTCCAATATCTATGCATCTTCCTCTTCCAGGTGAGAAAGTGGTTGTAACAACAACTCTTT
CCATAGCTCTTTCTAGTGCTGCAATAGGTCAAAAGTCATACCTCTGTCTATAGTTGATGCAACGGGTTCACGAGTCTTTC
CTCTGCCCTTTGCAGCTGCCTCAACATCAAAATCATTATTCCTTAGCTTGTTTATTGTTTTTCTTGTCCTTCCCCTAGCT
TTAGGGGTGCATCAGGATTAACATTTGGTTTTGGCATTCCCCCTAGAGAGTAGGTGTCTTATTTGGCCTGCCCCTAGGTC
TAGGAAGTGCCCAGAAGTACCAACTTCATTACTTGGTCCAACAACAACATAACTCAAATTTAAACCATAAATAAGAGATA
ACATGTAAAATACATACCTTTAAAGACAACTCCTTTTGTTGTGATTTTTTCTCTGATAGGTGCTACAAGTTATGTAAACA
CATTTCTTTAATAATTTTCCAGATTTTTATGACTCCTAAACTCTCTTTTTCTAATCTTTATGGCCTTTATGGCATATACT
TAACAACTAGAGATTCCACATGACGATTTCTTAAATCAGGCCATATTTTCATGTTGGTCACTTGTTGAAGGTAATGACAA
CAGGTTCTTAGATAAGTCTTTTACTGTAGCAATTATCAACATAGTTAATTGGTTTCCATTTCTAGTAAAGAATACTAGCA
ATGACATGTGGACATGATACTCCCTTGAACATCCCTGATCTACAATTACGTGTCCTACTCTTCATATCAATAGTATGGAC
ATATTCATTGAAAATTTCAAAGCCTCTCTCTCTCTCCATTGAAATCAATATGAAATCTCATTGGCTTTTCTATGTTTTTT
TCTAGTACTCTCAATACCATTGGAGAAATGTTGGTTGATCACATTTCTTGAAATAGAGGGAATTGTCCTAGTCTAATCAT
TACCTTCACTCTTATATCTTCAAACATAGTGATAATGGTTTTATGCTTTATAGCTAAGATTCAAGCATCGAAGCTTTCAG
TCATATTGGTATCTATGTTGTCACACTTAACATCAATCCTAAAGTACATTTTTCACCAAGATTATACATTATAGTGAAGT
AAATCTAGAACAATATTTTTGTTACCTAGTAATTTCATTTAAGCCGAATTTGCCTTCAATTCTCCCTCAAAGGTGTTTCT
TGCACATTTCCAAAATTGATTCCTTTATTTCAAACCTCTCCAATGTTTTTCCTAGTTATCAAGGATGTGTCTTGCATACA
TCCTATGCTCCACTTCTGATAAAAGATTCATGACTATTTCTCTAAGCCTCTACAATGAACAAAGATATCACTATTGCAGT
AACAAAAATAATGCATTAAACATAAGTAAATTAACAAAAAAACATACCTTTTACATATCTGAAATGAGTGTGTAATCTCT
TCCATCACCTAATCACAAGTCATCTATAAACAATTTAAATAATTATGTCCATGTATTTTTTTATTGTCATACTCTACTAC
ATCCCATGCAATAGACAACATTTGATTATTGGCCTTTAGAAACAACCAAAAAATTTCCTTTGGTTACTCCCTTCAAGAAA
CATCCATCTTAACCAATACATTTCCTATAACCACTAAGAAAAGCTTTTCTGCAAATATCAAAAGATATATAGAAACTCTA
AAAAATTAGCTTATCATTACCTTCAGAATCATCAACTTTTACCACATAAGTGTTACCTGAATTGGTCCTAAACAATTCAT
CCCTATAGTCAAAATTTCTATCAAACTCTTTTAGATGATCACCCATTAGTTCATGTAGTATTCTATGTCTTGCTCTCCTA
GTCGTAGTCTTCCCAACATGTATTCCCACCTTTGTTCTAAACAACTATTGAAATTTGAATATTCTAATGTTTGGTTGTTT
ACTGATTCTAACTTTGTAGTGCACATATAAGAACTTAGCATTGCACATGTAATTTTGTGTGGTCTTGACACATCTATGCC
TAGGATAGTAGATTATAATCATACTGACCCTCACCTTTTTGGGCTCATTAGTAAGCTTTTCTAACAGGACACCTTTTTGA
AGTGAATATTTTGTAACAGTGTTCCTAAAGTCATTCACACCCTCAAAAATCATGCACAATTGCCACACAACCTTTTTCAG
CAGTTTTATCAAAAATACCCTTCTATTATCCCTTCTTGTCTCATCATTTGAATCAGTTTCAACACTATATGCATCAAAAC
TACAATACACATGCTCATCCCCAATAATTTTACTTTCTAATTTATTATCAACAGGATCAGTCTCATCAAAACCAAAATTT
GGACCAACTTTAGCAATCAGAACTTCTTCTGAGTCATTTAGTATTCTTTCACTTCTTTTCCTCATTTGGTATAGCCTCTT
CTCAGCCCTCATGTTTATGTTTTTTTTCATAGACATCACTTTATATTCAACATCACATTCATTGAACAAATCTTGATGGT
CTGAATTTGAACAATTTTCAATTTACTAGTCAGAGTCTAGCACTGGAATGTCATCATCAAAAACAGATTCAACATTTGGA
GTAGTTGTTGGTTGAGTTGGTTCAGCAACAATAGGCTCAACATATGTTGTAGTTGATGCTTGAGTAGGTGTAATAGTCTG
GTGTTCAGCAATTGCAATACCTGATGCTTGAGTAGGTGAAACAATCTCAAGCTAAGAAGTTGCAAAACTTTGAGAAGTTG
TTGGTTGAGTAGTTGCAGCTTCAAACTTAAAATTTTCATTAATATGAACAACTCTCTCCCCTTCATGGGTCCCTTGTCCC
CTTCTTTATTAGAAGCACCAAAAGATTCGTCATTGGTAAGAGTGTATTCCAAAAAAACAAATTGGGCCATCTACTTGATC
AACCATGTGACAAACATACACCTCAATAATATCCCCATCTTGAGAGCTTTGTGAAATTTCAAAAATATATCCATTACTTT
GTATATCTAATAGAAAGTCACTCCTAGTTGGCCTAACATAAAAGGTGCAACTCGTAGTATACCATAACTCTTTAATACCA
TTAGTTAGTTCAAGTAAAATATTCTATCCACATCCACATCGAATATTTCAGTGATTTCTCCACCCTATATCATGGCTTTC
GACTCCTACTATTCAAAATCCCGACATGCTAATATTTCATTGGTATATATGCAAACGCACCCATTCCTAAATTTATGTCA
CATTTACAATACATAAATATTAGAAAATGAAGAATACAATCAGTTCTTACAAATTGAATAATTTGGGAGAAATGGATTAT
TCTATTTAGATAAGGAAAACCCTAATTTATCTACTCATATAATTGTTATCCATATACAACTCAAACATATATTGTAACCA
ATCACCATTATAATACAAGAACTCAGACTAGTAAAAAATCCTAATTTATCGACAAAACCTAAAAAATTTTACTTCAAAAT
CAACAATAATGACAATAGTAATCAAATCCTAAATAATTTCTGATGAAAAATTCAATTGTAAGGTTAGAAGACACGAAAAA
AGGACTAACCTTCAAGTTATGTAGGTCACTGATTCAGGAATATAGGTGAAGGGACACCAGAACAATAACACATGCACGAT
TTTAGTCATGTTATCAAGATCACACATCCACGTTACCACAAGAAATTTAGAAACACGATTGAGAAAAGTGTAGAAAAATG
AGTCACTTTGACAGATTTGGTCGATGAAAAATGTTTGGGAAAGAGAAAGGTCGACAATCGAATACAAATTTCCTTTTTTT
GACCTTTTAAAATATATTTCTTAAAATCAATTAATTAAACTAATTGACTAATTTAACTACTTAAATGAATTAAATGACTC
GTGTGAGACAATCACTTATGATTGATTGAGTAAGTGGTAAAGCTGGGCGCATATATATCTTTAAAATACATTATTAAATA
GTGCAGGGTGTAATAGGTGTAACACCTCGAAAGTGTAAAAGTTAGTTTGAAGTTGAAAGGTGTAGACAGGTTGTTGCTGC
AAGGTTCCATGAGTGGCATGTATGAGTCGTACATGGAACCACGGATCGTGGAACCCAATCGTAGTTGTATTTGGAAATTT
CAATAAATGTCAACCCTCATATGAAGTCTTACGAGCCAACAGGATGGCTCATGGATGGGTCTATGGATCGTGGATGAGGC
TCGTGGATTGAGTTTCAGACATGGTGAATTTTGACACCTTAAGTTCTACGGACATCTTGTATGGGTCGTACACAGAACTA
CGGGTCGTATATGGTGGTTCATGGTTTTTAGTCAAAGACTTGATTTCCAGTAGTGGGAACCATGAGAGGACAATACGGTC
CATAGAAGTTAGTACGGATCGTAAGTGCCCTTTCATAGACGGTTCTGTCGGTTTAAGTGGGGGTTAATTTGGTCTTTTCC
CATCCATTTTAAGCCTAAATCCTGACGATTTTACACCTACATAAGGTCCTTTTCAGTTTAGTTCGACCCTAACCCTCTAA
TAATAGTTCCCAAGACTTAGAACAAGGATTCAAGAGGAGAAAACTAGGGTTTCAAACATTTTCTTCAAGCTCCTTCAAGA
ACCTTGACCTTCCAAGTATGTAAGGCTATTCATAGTGATGAACTATGTTAGTCCTCACACCATACATCTAATTTCAGTCA
CTAAAAGTAAATTTTAGGGTTCTTACCCCAAGTCTTCCGTGTATCCTAAACTTGCCTTTCATTCATTGATTTAAGCTCTA
ATTTCTTATTATCGAGGCTGTGATATTTGATGCATTGAATTGTTGTTCATGCTTATTTATCACATGAACCCTACTAAATT
GAGAGTTGTTGAAAAATCTTTCATAGCTATTTTCTTGCACTGGATTCTAAATTAAAGTAAGTTAAGTATTTTAACTAATC
ATTTGTGAAGAGTTTTAAGGGAACCCTGATGGTTCCAAATGCATTATTTTGTTTAAAGAAAATCATTGTTAATTTGAGAA
GAGCATAAATAGTTTTAGAAAAAGTTCAGCCAACATAGTAAAGATCAGTTTTCCCTAAAGAGCATTTGAGTATTAACTCA
GTACAGATACTATATGAGAATTATTGCATATTTTGGGGGTTGTATTGAGCATCGATTTGGGTATGAGTTAAGACAAATCG
AACCCATGAACTACGTAGCCAGCGTAAGATAAGATTGTATCGTTGATTCAAGTGACTCCTTACCAGCCTCATTGAGGTAT
TTTTAGTTGGATCCATAAGTGGAGTTGTGTTTTATGCTTCGGCAAGGCAAGACGTTGTATCATCACAAGGCTCATAGTGA
TGGTTGTCGGTTAGAAAAACTCTCCATAAAAAGTAAAATATATTATTTTAGTGTTTTGCTATTATTGCATATCATATTAT
AAAACTTTAATGATTGCATTTCATGTTCATGCTTTACTTCAGCTAAGTTACTTTCAGCCTTCCATTTAGTTTATTACTTG
TTTTGTTTAGCGTTATTGCATATCATAAATTCCATGTACTAACATCATTCAACGTTGCATCATTTCATGATGCAAATGCA
GGTATTCCGGATCATCAACAGTCCCTTTGTTAAGATCACTCATTCGTCAGTTTTTTATGAGTTCTCATTGCTTTCGGAGG
ACTCAAATCTCATTGTTTTAGTAGTATTTTTTAGAGAGTCGTGAGTTTTGTCCCGACATCTATCTTCAGTTGGTAGAGGC
TTCATAAATAGATAAGATTACAAAATTGGTTTATTTTTCCTTCTTAGATGTTTTGACTCATGTTACTATTTATTTATATA
CTGAGTATTTTCAGACAGCGCATAAGTTTCAGTTTATTATTTTACGAACTCATCAATATAAGCTTTTGTATGCATGTGAT
AGTCTTCCGCTAATTAGTTAGTCAGGTCAAGGGTTCACTTGAAGATCAGCAATGATCGCTTAATGCTGGTCACGCCCAGG
ATGTAGATAGGTCCCGCCCAAAATTTGGAATTGTTACAATAATTTTTGTCAAAGTTTAGTTGGATCATTTTTCCTTTCTA
TAAAGGGATAATCCATTCGGTTCGTTCAACTAAATATTGTTCTTCTACTACATCAAATTTTTGAGGTTGTCAAAATAGAT
AAACAATTTAGTTAGGACAAGTGTTTAAATGGTTAGGCTAAAAAGAAAGAATAAGGTTTTGGGTGAGTTCCCACCATCAA
TCAGGTGGATTAATCAATATCACAACGTTTATTCTTAGTGGGGTTAATGACCCACTAAAGCAAGTGTCTTTCCAACGATA
ATCCCCTATTGCTTTATTCTTATAATTAAAAAGTGATTATATTAATCATTGATTGAACTTTGTTACGTTTTGATACTTTA
ATCCTTACATTCTTACCCTTCAGCCCAACCACGTCTTTTCAAATTTATAATACTCATTCCCCTTCTATTTAGTTATTCTG
CAGATGATGCAAAATACTATCTCCATCCATTTTTATCAGTTCACTTAAAACATAAATTTTCATAAATCTATAAAAAAAAA
TATCATGTATTATCTATAACATTAATAGTTATTTTCCAAATTATTTTTTGAAATTTAATACTAAATATTAATTAATAGAG
ATAATGTGGTAAAACAGTCATACCAACTATTATTATTAATAGGTGTGACAAATGCATCTATGACAAGTAGAAATGCATAG
AGGGACAATTTTAGAAATTTAAAATATAATTAATTACTACATTTTACCTTAATTTTACTCAATAAATGTGAAGAGAGATT
ATTAATGTGGTGAAAAAAGTGTAGAGTTATATTGAGATAAAAATAAATAAATAGGAATAATTCAATCAAATTACTTTTTC
AATTAATTTTTAAGAAACATGGAAAAAAAAATTCAAAATATAATTAATGTCAACAATAAACGCTTAGGCGGCAGCAAGCT
TCTTCAAATGAGAACTCAAAATATTATTAACATAATGATTAAAGTGCACAAAAATATGTTTACTATATTATATAAGTATA
TAAAAAATGAGTCTTAATACGATCGTACTTTTAATGTCAACAGTTTCAACATTTATTTTTATTTATATTTCATAAAAGAA
AGAACGTCAGATACTCGTCAGCTTTCTCTGGGTTTTGTTGGGTGCAATGTCTTAGTCATGCATACAATTATTTAATAATA
TTATTTTTATTAAATTAAATAATAAGCAACTAGCTGTTTGATTAATGACTTAAGTATGTTTGCATCTTAAAAGTCTTTTT
CCTTACATCTCTTTATGCCAAATTTTAATAAATTATGTTTTTCGAAACTTGTCTTTACTTGATTAAATGTGTAAGATGAC
CTAATAACCGTTGAATATAGGACCTATAAATAGACGGTGGAGTATGCACCCTAAATATAATACTCGTGTTTTTAACTTAT
TGAACATGAAGTTTAAAAAAAAGAAATTTTATTTTTTAATTTATAATATTAAACATATCATAAAATTTAGGACTCATGTA
TTTATTTTTAGGTGTGCAGAAGTTGAACAAATAGATACACGCATCGTACATGACATTTTGAATCTTATATGATGTCCTAC
ATGTATTATGTCATGTAGGATTCATGTATTTACTTGTTCAACTGTATATAAATTTAAATGTATATCAAATGATAAGTCAA
AATACAACTATCTTAAAATAAGAAGTTAGGATTATGTTGGAGAAACAAAAATTGATGATGACATTGTGCAATTAGATAAG
ATACTACTTTCTCCATTTAAAAAAGAATGATTTCCTTTTCTTTTTAATCTGTTTCAAAAAGAATGATATCTTTTTTTTTG
GTAACATTTTAATTTCAGTTTTCCACGTAACATGTTTAAGGCCACAAGATTAAAGAATAATTTTATATATTTGACATAAC
TATAATTTAGTACCATAGGATTTAAAAGTCTTCTTTAATTTCTTAAATTCTGTGTCAAGTCAAACTAGATCATTCTTTAT
GAAACGAGAGAGTAATAAAAAAAAAAAAAATCTATGGATTAGTCTAAGTCTGATGTTTATGACGTTGAACTTAATGTTTT
TTGTCGAGGTTTTAGGAAAGAGTAATCTGAAGTTTCGGCTCCCATGTCTGTCCAACTTACTTTCGTTTGTCTAATTGTCG
GATCTTCTTTTAACATCTTTCTATTTTTTTAGAAAAGAAAGTGACACGAAATTGTTCCGAATTTTTAAAAAGACATTTAA
ATTATGTGAGGGTTTTACTATTTTTTAAAATTATTTTAAATTAATATTATTATATTATTTTTTGTCTTCCTAACATAAAG
AGTGTATGCACTTTCTTAAAAAGAGCAATCTAAAATAATGAATATAAATTTTATTTTTACAAGTATTTTGTTATAAAATA
TAGTTTCTTGTTTTTCTAATTATTTTAACTTTTTTTCTTTATAATTTTTTCTTTTAATCACAACTCCACCCTCCTTTTAT
TACAATTAGTTTAACTCTCTTCCATTTTAAATTTTTATCCAACTAATGTTTTACCTTTCGAAAAATTTGATAAACTCATT
AAATTTCAATATGATTAGGAGGTATTGTTAAATCGAGAAAGATTTTGATGATTGACAAGTAAGGGAACAGATGAAAAGGA
GCACGTTGCGCCTCGTGTTCCTTTCAGACCGAATCCGACTGGGATAAGGAGAACGTCAACCACGCGAATTAGAAGTTATA
TATAAAGCGATGGATGAGTTGCTTTTTCGACAAGAAACCAGTACATAAAGTTTCCTTTTATAAAGGAGTCCTACAAGGAA
AAGGAAGCGCATAATGAATAACCTAGTTAAAATAGGATGCCTAATCCTACAAGAAGTAGGAACCACTACAAACGTAACCG
AGATCCAATTGAAGAAGGAAAGATCCTTTATCTATAAATAGGGCAAGATTTTCTCCAAAGAAGCTTGCGCACTTAAACAG
AAAGTTACAAGCAGAATACAATCAAATAGAGGGAGTTCATATTTGAGTGATTTCTGATTACAAAGTACAGCCAACGCGCA
AGGAAACAAGATCGAAGAACCTGATCCATATTCATAGGCTTATGCTTTATAGTTCTTAAGTCAAGTTTGCTTGTATTGAG
TTTTTATTGAATTGTATCTTCAATTCTTTCTAAATTCAGTGAAGTATAAACTAGAGTAGGAATAGAGTCTTCAAGTTGGG
CGACTTAAAGACTTGAGAATATAAACCTTGGGGGGTTGTGTTGGAGTTTATATATTAGAGTTAGTTCTTACGATTACAAG
AGTTGTAATCCGAATTCATAACTTGAGTGGGGTAGACAATCTAGTTGGTTGTTGGCATCTAGGAAATAGAGTTTATAATT
CCTTAGGTTACATAGGTTTGTAATTTTTTGTCGAGGCTCAGAGTTTAATGAAGTGGAGTTAAATCCTAAGAGGTGTAGGT
CGTGGTTTTTTTCCCTTTATGAGCTGGGGTTTTCCGGATAAAATATTGTGTCATTACTTTATTTGCTTTACATAACGTAA
TTGTTGTAATCTTCATAGGAATAGATAGAATATACATGTTCCTTAGTCAAATCAAGGGGTCAATATTCCAACAATTGGTA
TCAGAGCAGGTTATGTTAGTAGAGTCTAATAACTCAAGATAAGATTATTATGAATTATGCACCTCCTCTTGGACACAGTG
AAGGTCAACACATCAACATGCCATCACTATTCAATGGACATTACTATGCACGGTGAAAGGAAAGAATAGAGGATTTTCTA
CAAGCCCGAGACTATTAATTATGGATGAGAGCTACTGATGGTCTTCTTATTCCTATGATGAAGGATGCTGAAGGAAAAGT
AATTCCAAAGCCCAAGGCTCAATATAGAGAACTTGATTATAGAATGCTCGCAAAGAATGCTAAAGCTAAGTGCATCTTTG
TATGTGGACTTGGACCTGACGAGTTCAATCGCATCTCTGGTTGTACTACAACGAAACAAATTTGGGACACATTGGTCAAT
GCACATGAAGGAACTCCCCAAGTAAGAAAATTTAAAATTGCTACACTATGCATTGTATATGAAGCATTTAAGATGGAGAG
TGGTGAATCACTTCAAGATATGATTACTAGATTCACTACTATTGTGAATGAACTGGTGTATTTGGAAAAAATACACTACT
GAGGAACTTGTTGATAAAGTACTGAGAATCTACCTAGGTCGTGGGAGATCAAGGTAACTACAATTAGAGAAGCAAAGGAT
TTGACAACCATGAATTTGGATGAACTTGTAGCGAATCTAAAGACTTACGAGATGAATGAATGTTGATAACACAAAAATGA
ATGAAAGAAGCAAAGATATAATTGTTTCTTTCAAAGCAACTGGAAGTGATGAATCTGATCTGGATGATGAGGACATAGTC
GTAATCTACAAAAACCTCAAAAAGCTCTTCAAAAAGGGTGGAAACTATGAGAAAAAATTGTCCTCAAGCAAATAAGAAGA
GTCTGAAAACACTATGTATGCTGCTTGGGGGACAGGTTCAGACAACTTAAATGAAGATGATATAGAAGATATTGCTTTGA
TGGCCATGGAGGACTATGAACCAGACTCTGAATCAGACACTGAGATAAGGGAGGTAAATCTTCTTGAACTTAAAAATAAA
CTAAAATGTTTTTCAAAGAAAAAAAATATCTTATTCCTTTATTTTAAATCTCATAGATAATTTTCAAGAGTTGAATGAAA
ACAGTGATCAGTTATTGACTTTCTTGACCAGTTTAAAATTTGAATATACTGATCTTGAAAAAATTAGTTATGATCTCAAG
AAAGAAAATCAACTCCTGAAGAAAAAGGTACAACAACTTGATTCCTGCACTTTGGCTCTCAAATCTGAAAAGTGTTACAC
TGGAATGGGAAAGGCAAAATTAGTGGTGACTAAGGCTGGCAATTGGACAGGACCAGATCAACAAGATCGGTTTTATCGGA
ATTGGTCCTCGTTACAGGGTTAAATTACCGAAACCAATTTTACTAGAATTTTCCGTAAGTTCCGCCCAGTCCCATAGTTA
CCGGATTGGAATCGGTTTTGACTGGACCGAAATTGATTCTTACGGGATCATTGCCGGTATTTTTATTTATTTATTTATTA
ACTTTATGTCACGACCCGGGAGCACCCCCAAGTCGTAACAAGGCGTACTCGACCCCGAAGGGGTCTTATACGAGCCACAT
AGTCATTCATTGCATTCAATAATGAAAATAGTGCGGAATAAATAAAAAAAACTTATTTACATCCACACATTTAAACTTCT
TAAAACAACTTTAAAAACACACAGCGGAAGTCTAAGTCTCACATGGCCATCTTAGACACAGACGCAAAACATAAGTAGGG
ACACGGCCCTTTACAATCGAAAGAAGTCTATTACATGAACAAAAGAACTTAAAAGTCTTATCCTCGAATCCATGAGGACA
TACCAAGTCTTGGAGGAAAGCAATCCAACACTTCAAACTAGCTAAGAGGGATCACTTGCCGGAACCTACACTTATAGTAA
AAATATGAAGAATATGGGTTAGTACACAAAATGTACTAAGTATGATGACCATGCAAAACATACTTAAAAAGGGACATTTT
AGTTAGAAACCATGCATTATGCCACCTTTTTGAAATATCATGAACAATAGCATAAAAGACATACAAGACAAGCATAACAT
CAAGTAAGTCATAATATCACCTTTAAACAATATCAACATGAAAACCTTTACCTTGGACCTTCACCTCAAGAAACCCTTAT
GCTATACCTCGTGCAATGTATGGATGGCGTCCCATACCACCATCCATACTAAGGCACCACATTTAGGTCACTTAAAGTAA
CTTATCATTCCTTTCTTTCACCTTTGCACAATATTCATACATAAGAGGTATATCATTAATTAAGACATGACAAGGGAAAA
ATAACTCGTAATATAACCCAAGTATAACATGCATAACATATTAAGCATTTAAGAGCCAACATTCTTTAATAACCTCATTT
AGGGTACATTCATGTCACAGTCATTAGGATTTAGAGAAACTCACTATGACCCTCTCCAAGCCTACTCGTGCAATGTATAG
GTAGCATCCTATACTACTACCTACACTTTGTAGAACCTGTCAAGAAACCATAATGAAATCTCACATGATGGGAAGTAAGC
ATTTAACCGACATAGACCATGAGAGCTTGTCATGGAATCCGGTGTCATGAGTCCCCACACCGAAAAGAGGTGGTCTACTT
GCCTAAGGAAGACCGGTATATATAGCTTAATGGATCCACTAGCTTCCTATGCGGGCACATAGTTTATGGGATAAGGTAGA
CGATCATTGAAACTCATGCCTAACTGTCGGGGGAGTTTCCATCTAACCAAATCCGCTCGGTGCTTAGCCTACATTCCCAT
AGAATAGTTCATTACTTTGACATCATCACACATGAAAGGGTGCCATAAGCCTACCGATTCAAGGTACATTTAGGAAAGCT
CATTAACTCCTCTTGAAAGGGTGCCATGGGCCTACCGATTCAAGTCTCATCATTAACCTTTATGGAAAGGTGCCATAGGC
CTACCGAATCCAAGGTTCATTATAAGCATGTGTGGAAGGGTGCCATTAGCCTACCGATCCAAGGATTCAACAATCAACAA
TATAATCATTTATACAAGAAAAGGATGCATAAGCCCTACCCATTTAAGGTATACTTTATATTGAAGAATCCTTCATATTA
TATCATCAACATTCATAAGTGTCATCAACACATCTCTGGATTTCCATACATCTCATAACTCAAACTTTAAAGCATCGATT
CATCAATTCTCCATAGTTGGACATTTTGTCAAACACCTTGAAGGCATGTAATGGAATCAAAGAGCATGGAAAATAGGGTA
GTAATTATGCAACCAAACCAGTGAACAACCTACAACAACACCTTTACATTCATAACATGATCACATTATCTTCATTGAAT
TCTCATTCATATAATGTCATGATAACACTCCAATTTCTCATACTAAGCCTTTAAGGCCATAAGCCTCACATACCAATACA
CCAACAATACACCATAAAATAAGCATGGGTAATGACATACTTCAACAATCTAAAGACCTTTAAACAAGTTTGATTCATAT
ACATTCATTATCTAGCAACCCACTTCATAAAGGCATAAACTAGGAATAGAGAGAAATCATGGGTTCATGGAGTATTTTCA
TCTTAAATCGTCAATACAACAACAATATAACCATAAAGTGCCATTAGAAACCTTTTAAAACCATTTGGTGGAAGAACCCA
TGAGATTGAGTGAAAACCTAGACTTTTCATACTTTGAAATAACTTTGGATTTGGCTCCTTGAATGAAAAATTAGACAAGG
ATCAAGACCACCATACCTTTGCTATGATCTCCCACGAAATTTGATGAAGAAAGCCTTGAATCCAAAGCCCTAGCTCCCAC
TTCTTCTTCTTAAATGGAGGATTGTAGAGAGGGAAATGTTTTTAGGGATAGGAATTGGATTATGGTATATAGGAAATAAT
ATAAGTCCTTTGAAAAAAATGGTCCAACACTTAGAAAAAATTTCAGGCGGGTGAACAGTAATGAACAGTAAAATTAGCTA
CTGGAATTTGCATTTTCTGCCGGACAGACTTTACGAAAATGGGCATAACTTCTTCGTCCGAACTCCGAATGAGGTGAAAC
GAAGTGCGTTAGGTAGCTAACTCAAAGGGCTTTCCATGGATATATTATTGGCCACCCAAATAATTTGTGTGCTAGGAGAT
ATGACCCTCCAAAGTAGACCCTCGAAAAAGGCTTCACTTGGAAATTTCGGATTTTGATACGGTTGCTCTAAAATTTGGGT
TAGACCCATTTCCCACTCAATTTGACCCCCTAAACAAGAATATGAAGTCGGATTTTCAAAAAATGAAACGGATCTTTTAA
TATACAGCTAAACAAGTTTCCGGTAACTTCCGAAGCACATTTTTAAGAACTTTTGGGTCAAATTCAAATATAATCATTTC
ATTAAGTTCTCGACTCCAAACTCACATGTGAGGCTCTAGTTTCACTCTATCATTTTCCGAGTCGTTACACTTTAATTATT
ATATAATATATATTATTAATTATTATATTTATTATTAATAATAATATATTATTAAATATTTATTAACTTATTCTTTAACT
TTTTATAAAACTTCAATTTGAAACTTTAAACTTTAAAGTTTAATAATCATTCATAAACTCGTAGAGGATTCAAGACCAAG
ATAATCATTCATAAACTCATCTATATCATCACTTCTAGGCCTACAAAATGGAGGTTCAACTATTGGAATATGTTTTTTAT
AGCTTTATATGTATTATATAAATCTCTAGCTTTTATAAATAACACTAGAAATTTTATCATCTTTAATTTCTAAATTTGCA
TAATCTTTTCAACCATTCTTTCAACACCTTTTAATTTGTAATTTGGGTTGAATAAAGTAGCAATCAAATAGATTTGAGGA
ATAGGGAAAAAATATTTTTTGAATTTTTCAATCATAAAAGCAAGTGATTCTTTAGATCGATATTTTCCTTTATATTTTGC
AAATTCAGATGAAATAGCACAAATATTTACGAAAACAGAAGAAATAGTTGGACAATATTGACCAGAAGCAACATTTGTTG
CTTTATAAAAAACACTTAAAAATCTAATAAATTCTTTTGTATTTTCCCAATCTTCATAGTCAATTCTTAAATTTGGGTCC
GCATTATGAGTATTAAAAACTAATTGTATCGGCTCTTGATAAACATAAGCAACTTCAAGCATTTCAAATAAAGAATTTCA
TCTAGTGGCAAATGTTTAGAACTAGAACTACTTCCTCCTCCCTTATTATTTTTTCTTTTCGACATTGGTCTTTTACCACT
TTTTCTTTCCGAATTCATGTTCAAGTTTAAGTTATTTAAATATTATGAAAAACAATCAAGATAATATAATTTAAAAAATA
ACTTAATTAATAAACAAATAAAAAATTAAAATTGAAACGAATGTCGTACGTCTACATAAATGTAGACGTATAACCAAAGT
CGGAATTGAGAGATGCCAATTGAATCTTCCAATTTACTTCAAATAAATCTCCGAAATTCTAACTTCAAGTCAATATCAAA
AAATAAAATTATGAATTTATGAGAGATTGAAAATTGAGAGATTTTGTAAGATGATAATGAAATAGTTTATGAATTTGTGA
GTTAAATGAAAGAATATGGATATATTTATAGTGTTAAGGGGTTAGAGAGGGGTGGGGGCAAATTTGAGCCGTTTTGGGCC
CCAGCCAAATGGCTAAATTCTAATGTTCACATTTTTTAAAAAATGGAATTGACCGTTGAACCGGATCAATTGGACCGGAA
CCGGGTCTTACCAAACCGGATCAACCGGATAAAAACCCGGGTTTCGTTTCGGTACCTGTTCCGGTACCCTATAAGACCGG
CTCCGTACCGGTTTAATCGGTACCAGATATACTGGTACGGGAATCGGATTGAATCGGGCAAAATCCTGTCCAATTACCAG
CCTTAGTGGTGACCAAATCAGATGTGACCAAGATCTAAAGATGTTAAAAGATGAACTATTTTTTGAAAGGGAAAGTCTAG
AAGAATAAATTTTGACCTGGCTAGAACTAAGTATGAGCTTGAGAGGACAAACAAATGGACTCGGTACTCAATGATTGTAA
CTCAACTCAGTAGTAGAACACATAACGCTAAATGTGGAATAGGTTTTGTTAAAGAAGTTCCTAAGAAAATATCTTATTTG
TGCACACATTGTGGTAGTATTGGTCACTCAAAGGGTACCTGTCTAATAGTTATAGCACACATGAATAAAAACTTCAAGGT
TGCCTCAAATAGAAAAAATCAACCGTGTTAAAAGAAAGGAATCATGTCAAAGGAACAGGTTGGGGAAAAAGAAAAAATCT
AAAAATGTTTTACCAATATGGATCAATAGAGATCTCATTCATCCTTTTTATCTATACAAAGGGTCCAAGTTGTAATCCGA
ATTCATAACTTGAAGTGGGGTAGACAATCTAGTTGGTTGTTGGCATCTAGGAATTAGAGTTTATAATTCCTTAGGTTACA
TAGGTTTGTAATCTTTTGTTGAGGCTCAGAGTTTAATGAAGTGGAGTTGAATTCTACAGAAGTGTAGGTCGTGATTTTTT
TCCCTTTATGAGCCGAGGATTTCCGTGATAAAATATTGTACCATTACTTTATTTGCTTTACATAACATAATTGTTGTAAT
CTGGAAAGGAACAGATAAAATATACATGTTCCTTAGTCAAATCTGGGGGTTAGTATTCCAACAGGTATCATTTTAGCTCT
TTTTATCCGAATTCAATTATGGTTTTTCAATTTTTGGGGAATTCATTAATTCTTCCAAGACTATCATTTTAAATTTTTGA
AGTTATATGAAAAGGAAATAAATTAATTGATGATACCTTAAAAATTTTGAATTTCCTTTCAAAAATAATTATTTTTGTTA
TCAATAACTCAACAAAGGCTAGAAAATAGTTTGATTTTTTTAAGAAAAAAATTGCCTGAATAGAAAGGAAGTAGGCTAAA
GAAGAAGGAAAAAAATGGTAGAGGGGCTCAGCTTGAACATAGGGTAGGGTGAGGGTGGGAGAGGGGTTCAGCTTGAACAT
AGGGTAGGGTGAGGGTGGGAGGTGAAGAAAAGAAAGAAAGAAATAAAGAAAGAAAATGGGGGTTGGGGGTCAGCCTTGAA
CGCGGGGTAGGGTGAGGGTGGGGTGGGAGGTCAAGTCGAATTTAAAGTGAATTCAAAATTAAAGTAAAAAAAAATGAAAG
GGTAAGAGAGAAAAATAAATAAATAAATAAATAAAAGGATTAAAAAACTTAAAATGAAAAAAAAATGTATTTTTAATTAA
ATCAACACGTGTCATATAATGATTGGTGTGTGACAACACTTGCTTTCAAAAATCTGGGACTGATAAAAAATGATGTAATA
ATTCAAAATAGTTTTTCTTTGGGAAGGGGGCGGGGGCGGGGGCGGTGGGGGGGGGGATTATAGGACGTCCACATAGTTAA
TGTGTCTTTTTAAAAATTAGAGACGACTTCAGGTGTTATTTTATGTCTTTTATCTTCTATTTGTTTTCAAATGTTTGTTG
TTGAGTTTCCTTCATTTCAAGTTATTTTTATCTTTTTATTTTAATTTAAAATAAATGATATTTCACATAATCAAAAAAAC
ATTAATGATATTTTTTAATTTTACTTTTATTTTAATAAAAAAGTTACATAACTAAAATATTACTAAAGCATAACATTTTT
TGGCAACGTACTATTTAAAAAGAGTGAGTGAATAAATCACGATTCAATCTATCGAACTATGCGAACACCTATTCTAACAT
TTAATAGGAGAACTGCTACCTCCAAATTGGACAATAAATGCGAAAGTGAACAGATTAAACAGATACAGCTCCCATCATGA
AGGAAGAGGAGTAGAAGTTGTCAGATCATCTTTGTCTTCACCTATGAAATATCATTGAATCTTGTAATCAGACTATGTCA
AGTGTCATATCAAGAGTAGTATCAGTACAAACAACACGTATTGATAGGCATCATAGGTTGATCTAAATCCACCGCTTAAT
ATCATTCAAATAATCAAAGAAACATGCAACTTGAATATAAAATTAGGATGTCGATCCACTCATTCACCACTCTTAGAGCT
GGGCATTCGGTATTTCGGTTTAATTTTTTTTTTTTGATTTTTTCGATTTTCGATTCTTGTACAATGTGTATTGAAGACCG
AACCGAAATAATTCGGTTCGATTTGATTTTTATTATTTCGGTTCGATTTATGTTATTTCGATTCAGTTTTTGTTAGATCA
TTTTTATGTTCGGTGGCACCTGGCTGTTTGGAAAGTGGAAAGGTCGGCTGATGGCTGGTCGCTGTTGTGCTGCATAATAT
TGCTGCCTGCTGGTCGATTGGCGGCTACTGCTGGTTGACACCGATCACCAAAACTCGAAAGTGGGAACGGTCGCCGGAAC
TTGGAAGTGGGAATGTGGGAACGTCGGTCACTTTTTGCCTTTGGGAAGTGGGAACTTCGATACTGTAAAGTGGAAAAGTA
ACAAAAGTTTGAAAAGGCAAACTTTTTCTTTTTATTTTAAATTATAGTAATATTTATTATTTAATTTAATAATTAATATA
ATATTAATATATATTATAATGTAATATATTTCGGTAAACCGAAATACCGAATAACACAAAAATTACATACCGAAATACCG
AAAAATATAAAAACATATACCGAATATCGAATCGAAAACCGAAATACCGCAATAATTCGGTTCGGTTCGATTCGGTTTTT
CAATGTTTATGCCTAGCCCAATCATTCTCACTACAAGTTGCATTACCTTGAAATTCATACACTTTATCTCAAGTAAATCC
ATCTTCTTCCGTTGCCAACTCCTCCATCTAGGTAATCCACCCTCATATCAGATCATAACCTATTCTTTCTATCACATAGA
AATTTTTCGAATATAAGACCACTACTAACTATGTTAATCAATCTACTATTCTACCTCAAGCTCTTATGCCAACACCTGCC
TCTTGATCAATTTAGTAAACCTCTTGATCAATTTAGTAAACCACCTGCAAGACTCTTACTAAACCACCTTAACTCAAATT
TCCCTTCTCAAATATATCTCACCACCTAGACTACAGTACAGCTAAGCCAAACTCTCAGTCAACATCCTGACTTAACAATG
TTCCAGTTAAACAAAATATGAATAGATAACCACAACTTAGTAAAACAGATAACATACAATTATAACCATTGCCAGAAACA
TTACCCTGACTCTTATTCCTTACCCATACTTAACATTCATAAATCATATGATCCACAACATTACGAAAAGTCATACCTGA
TTCATCACACCTTTCAAATAATTTGGACCTCTAATGATCCGAAAAACATCATTACGGTATTTAGTATGCAATTCTACTCT
ACACAAAAACCACCCAAACATTTAAATATATTAATTTGGCCATTTAAAGACCAACATGTAATAAATATAAAACAATAAAT
AAATACGGTACGTTCATGATACGCATACAAATGATATCTCGTACCCATGCATGGTACTCATGCCAACTGCTAGTACATAC
CATGCATGGATCCGAGCCAACCATTAGTAATCTGTACCAACATGGTAACCGAGCCAACAAACAATCACAAACAACATACA
CTATCACATTCACAATGAAAAATCGCAGTTGAAGCCACAAGTAAATTAAATAGGTTCATTGCATAAGATTTATCAACATG
ATATGTAGTTTCATTTTCATCCCTTGTGTTTTCCCCACATGCATTGTCCAAGTAATACTATATAACAGTTGACATGAACA
CATCGCATAACTTGAAAATCAAATAACCATCACCTACTCAAAAGATTTCTTCCCGGATATTTTCTGATCATAATCTGATC
ACCCACAATTACCTTTCCTAGGATAACACTCAGCAAACACCATAAGTTGAACATCAACTAAGCAAATTCATCCTCAACCT
AAACCATAACTAACTACAATTCCAAGACTCCGTGCTCAAAGGCCTAAGCACGAAATCACTTGACAATCTACAAGATATTA
TATTAGTAAAGATAACTTTAACTACTCGGTTAAGAAGCGTAGCTTACTTGGGCCAAGCAGTTGTTAGAAGAAATTTGAAC
CCAACTTTCTGGCTCCGCAGGGTGATTCCTAACGAATGTAGATCAAAATTTTATGGGTGTTGACCTTTCTTGCGCTGAAA
TCTCTCCCATCAATTATCCTCAAATTTAAATTGGCGTATGAGGGTTTTTGGGATAGTCCTAACCTCTTTTACCACTAAAA
GAGGGTAGGTCGATTAAAAGAAATTATATTTTCAGAGTTCTGCTCCCCATGGCCTCATTATAGCGACTGACCTGCCGTCA
TACTAATAATAATAGTGTTGTCACAGCGGAAATATTTCCACTATAATGGGATGATGTTAGTCCGAATCAGTTTTTAAATT
TCACGATTTTATCTTATCCCTAATTTTAAATTGGTGACATATTCCAAAAGATTTTGAAACTTCGCACGAGGTGCCTTTTA
AATAACAGTGAAACAGATGATGATTACAATAGATACCAATTTACCATCGTTCATCCCTAAACGACTATCAATGCCGAAAA
AAGTGGTAGATGATCACGAGCGATCATCGGTTAATTTGGACAGCGCTAAAAGAAAGTTTACCTAATTATGCGAATATTAC
AAAAAAACAACGCCCCGCGTATATCAAATTAAGAAGTAAAATAAATGAATTCCCCCGCATATTGTCGAACTTCACTGATC
ATGTAGAGGTACCAGTTTGAGAGGCTTCTTTTGATGTGATATCTGACTTTATTGAGTAGCTTGTCAAGTAATGGGACTAT
GCCCATAAGGCCCACGTACAGTTCTCATAGTCCCCACAGGCTAGCTACTATTCGAAATTTCAACATATTATAATTGTGGG
TCAATGGATTGATGAGAAATCTGAAGTCGGTATGTTACTAGAGTACTGATGATGACTAAGGATGAAACATTGTTTATTTC
ATGTTGATAGGGGATGCTAAGTTATGGTGGCGGACATATATTGATTTCACAACCATCAGATGAGAAGACGATCACATACT
AAGAATGTAGAGGGTGTGATACAAGACTTTCATGCTAAGCCTGTGGTCAAGAAGATTGGTACGTAGTTTCAATGGATCCT
TTTCTAAGGGATTAGCTAGTTTTTGGAACCAGATCTCAAGGGTATTCCCAATGGTATATATAGTTGATTTTTTTGTTTAT
AAAAAACTCAATAACATGCTCTTATTGAAGATTGAAGTGCAGTATTAAAACAGACACGCACACGCAATAGGACGTAGGAA
TTAGGAAGAAAATTAATTTGTTCTTAAAAAATGTCATCTTATTACAATTTTTATAAAGCATTCTTAATAAAATTATTTTC
AATCACATTAATATTTAAATTTTTTTTTTTTTGATTAAATACCATATCAAAGTAAAAAAATATCACTCAAACTAAGATCA
TTTTAGGTTAATACCTCAGATGGTCACTCAACTATCTACTTTTGCCTCAGAAAGTCACTCAACTTTTAATTTTCACTAAA
AAGTCACCATGTGAGTGACTTTCTGAGGAAAGACTTGATAGTTGAGTGACCATCTGAAGTATTAATCCAAAATTTTTTAA
AAAAAGGTGAACATCGACTTTTTAACGAAACTACTTACTATAAATAGCAAAATGTCTTTTTTTTTTGGTTGAAAAATTCA
TAGAAGTGCCATGTGGAAGTAGATAAGGGATTAGAAGAGTGTCCTTGTCCTATATGGTAGCAAATACATCCCCATTAGGA
CACGCGGCAATGTTATTTGGTGTGACAAGGATACTAAATTTTATTAAATAAATACTCCCTCCGTTTTAAAAAAAAAAAAA
AACCTAATTTGACTTAGAATGGAGTTTGAGAAAATAAACAAGACATTTTAATCTTGTGATTTTAAATTAAAGTTATGTTA
AATGTACCAAAATGTTCTTTAATCTTATGGCTTTAAACATGTTACATGAAAAGATGAAGTTAAAGTGTTGCCAAAAAGAG
AAAGAGGGTCATTTTTTTTTTAATAGACTAAAAGGGAAATTAAGTCATTCTTTTTTAAACAGATGGAGCTAATCAGTATA
ATGCTAGATTGTGTAATTACACCAATTTCAATCATCAAGTGGCTTTCCTTAACCGATCCAAAAGTATAATTGGTATTTGG
TAAAATGGTAGAAATTAACAGCTACCAAACACGCATTATTATTTCTTTTACCATGAGATGTTTTTAATTGTCATGTTACG
TTTTTCGAAATTTAATTTGATTAATATTTAAAGTTAAATTAGATTGCATTAATTCAATATTTTAAACAAAAAATTTAGTC
AAAAACTATACGAAAAGTACTATAAATTGCAATTTTTTGCATATCAATATTATGAAAAAATAAATCATAAAATATTATTC
AAAATTCTTATAATTTAACTTTAAAAAAAGAATTATGAAAATTAAAAATTAACGGAAGGAATTGATTCTTTGAGCTTCGA
ACTGGCATTTAGCAATTTGGACAGGAAAAATAATTTTGGGTTACAAATAGTTGACTTTGCTATTATATCACATTATTTTT
ATTAATTTAAGTTAAATATTAAAAAATAATTTAGAGAATAAGTAACTAAAATTAAAGATAAAATATGAAGATATTTTTTT
TATTTTCTGAATATGTTAAAAATGGTTAGTATATATTTTTAAATAATAGAAAATAAAAATACACAAAAGAAATTTTAGTT
TAACGATATATATAGTTGATTTTTTTTGTTTATAAACGCAATAACATGCACTTATTGAAGATTCAAGTGAAGTATAAAAT
AAAAAATAAGTATATAAATTAATTTTATATTTTTTCAAATATCTAGTCTTAATCGGACTCAAAGAAACTATTTATTATAA
CTAGCAAAATGTCTTCTTTATTTATTACCTCCTTCCACTTTTAATTGTCATAGTTTCCTTTTTAGAGTCAAATGATATTA
ATTTTAACTAACATTTTACGATGTATTTTTTTATCATATTGATATGCTAAAATTGAAATTTATACTCCATCCATTTCAAA
TTAATTGAATTGTTGAGACATTTTTCATTTTTCAAATTAACTTAATTGTTTAATTTTTAAGACTACTTTTAAAATGTTCT
TCCAATTTTACCCTTCATTAATTAGTATTGGAATTAGTTATTAATTAATGTTTAGTTATTTTAATCATAAATTTGGCAAT
AATTAATAAGAGTAAAAATGAAAAATTATGTCTAATTTATGTCTTAATCTTATTTTCTTAAAGACGTGAAACATCTTAAC
AATTCAATTAATTTGAAATGAAGAGAATAATACTTTTTGTATAATTTTTAAATATCTAAATTATTTATTTAAAATATCAA
ATTAATATAATTTAATTTAACTTTAAAAATTAATTAAATTAACTTTTAAAAATCGTAACATAACAATTAAAATTGGATAA
ATAAAGTATTTTTTGGGCAGAAAAAATCATAAAAGTGCCATGTGGAAGAGGATAAGGATTAGAAGAGTGTCTTTGTCGTA
TTATGGGCAGCAAAGAGATCCCCCAATACGACACGTGGCAAATAGATGGGTTGTCCATTAAATGTTGTAGGTTATAATAA
TTGATCACAAGTCAGAGAAGGGGTGGATTGACGTGGCACGTCACTCTCTAAAAAGAAAAGACAAGTTTCTAGTGATGGCC
TAATCACTTTCTCACAACATCACTACATTCATCCTTCTTTTTCACTCTCAAAACCTTTTTTTTTCTTATTGAAAAGGGTT
GGAAATATCTTTAAATTATGGGTACGTATGTATGTATTATGTGTATATATATCAATTAGTTTATTAATTTTTTAAGAATA
ATGTATTAACGTACTTTTTAACTTGACTTCAAATTACACCTATGATAACATTAGTGACTTAGCTTTCGTGCTGTCAGCGA
CCATGTGCAGTGGCGGACCTACCTTGGTCCAAGGGGTGTCGAGCGATATACCTTCGTCGGAAAATTATGTTGTATATAGT
AATTAAATTTTAGTTTAATAAATATAAATACATAAATTGACACTTCTTGAAACAAATTGAAGGTTTAGTCTATTGGTTAG
AGGCTTGCAAACACTCCATGAGGTCATGTGTTCAACCCCTACTAGCCTATTTATAATTGTTTTTATTATAGTCATTGACA
CCCCTTAATGAAAATTCTGTGTCTGTCACTGACCATGTGGCAAGGGGAATATTAGAAGATTGATCTGCTCTAAAAAGTTG
AGTATTTCGATTTGCACTCATAGTCTTTAATTTTGGATGTGAACAAGTAGATATTTAAACTTGTAATACATATTCTAACA
CGAAATAACATGTGTCATATATGACATGATATAAATTAGTTTGGGTATATCTCACACAATTGTCACATAGTTTTTAAGTT
CAAGATTAAGTGTCCACTTGTTTACAGTTAAAGTTTGAAGACATATATAATAGCTGAAGTCAAGTTAAATGACATGTTCA
TGTATATGTTTATATAGACAGGGAAGGCGGCGGCGGGGTTGGGGGGCAATAAAAAATTGATCCGCTCCAAAAAGTTGAGT
ATTTCAGTTCAGTTTGCATTTACAACCTTCAATTTTGGGTATGAATAAGTAGGTACATATACTTGTAATATATATTCTTA
CACGATATAACATGTGCCCTATATGGCATAACATAAATTAGTTTGAGTATATTTCACACAAATTGTCATATAATTTTTAA
ATTCAAGTTTAAATATCTACTTATTTATACTAAAAAATGGAGGACATATATACTAGCTGAGTTCAAATTAAATAACACGT
TCATATATACATTTATCTCTTATTCTGCATTATCTACATTGATAAATAAATTTTGTTATCAGTAATATGAAATGTTATTT
AAGTTATATAATATAAGTAGATAATCTCTAAAGAAAATTGTTATGAAGTATATCTTTATTTTTAATAATTATTTTTATAT
TAATTTGATCGAAATATGTTTATAAAGTTATTATACTATAAATTTCATTTAAAACAGTAAAATTGTTTTTTATTCTATTC
ATTTGTTTCCTTTTAGGACGACATTAATTTATATCCTCAAGCAATACTTCTCAGTTCTCACTTTTCCTTTTTGGTCAAAT
TTGAGTTCTTTTATAGAAACTTTTTTATGTAAATTAAATAACAAAAATACTATGATTTTAAAGAAGTGTATATAAATTTC
TTTTGATAGTGTAAAGATAGAGAAGACATTTAGAAAGTTAATTAGGCAAAAAAGGGAGAGAATCACGATTTTTCAAACTT
GAGGGGGGAAATTTAATATTTAAAGTAAAGTTATGGATATAAATAATTTCCACCTGATATCCACATCTCACCTGATTTTT
TTTTATTAATTTAATTTATAATTTATTGTACTAGATGATATATAAAATACATACTTTAAACTTTAAATGACTACGTGTAA
TTTGAAATTTAGATTACGGGGTTGTTTACCATGCAACAAACCCCTCTACCCGACCACATAATATTATTGTGTTCTTTGTG
ATTCAACAACTATTGACGTGGTGAGAATTAAACTTTATTTTGTTAGCGGATCTAGAATCTAAGGTTGTGGGTGCTTTGAA
AGTGGCAAAGTAAAAAGTATAAAAAATACATGTTAACAATGAGATTCAAACTCAGACTCAACTAAAATAGCCTTAAGCAC
CCACTCAAGAGCCAATGGGTCAATTAGATTATTTATTCATTGGGTGCTCTATGTTAATTTTATACAAATACCTCTTAATT
TCTACATAAATATATATATTTTGAGACGAGGTTAATGGGTGCTCGAGCACCCGGCAGACTCCATGTGGGTCCGCCCCTGA
TAACGGGTGACACGTCGTGTCACGCCCCGAGCCTACACCCTTGGATGGACTGGCACTCGAGAACCATTGTTGGCCCCAAG
TGAACCCTTGGCCTGACGTACTTACTCAGCAGAAGACTTAAAGAATTATTACAAGAATCAAATGCATTTGTAAAACAACT
AGCTGGAATAAACTTAGAACGTTTAAAGATAAACATTCAAACTAGCCATAATTGGCACCTCAAGTCTTATAGCAAAACAT
TTGAAATACAAGATTAAAAAACTGTGACTACTCGTCTACGAAGCCTCTAAAACAAAGAGGGATGTCAGGACAAGACCCCC
GATCATCCTAACAACTGAAATACTAGAAAGCAAAGTAAAAGGAGTCCTCCGAAAAGCAAAAAGGCTCACCAACTGACTCT
GAGTCCTCAACTAGATCAACGAGGCGCTGGATGCTGATCCTGGTTACCTGTCTCTGCATCATAAAACGATGCAGACCAAA
TGACATCAGTACATTAAATGTACGAGTATGCGAGGGGAATACTAAACAAGACATAAGCTTGAAAGGAATTTGAAAAGAAC
ACTTACCTTGACTTTACTCAACTCATGAATAGCTCAACTCAAATGCAAAGTAAAACAACAATAATAGTGCAGTTATACAA
AGCATTTAAAATAGTAGTAGCAACTCAATTTGTTAAAGAAATGCAATAACAACTCAGTTTACATATAAAGTAAAATAATA
CTGTGGGAATTTCTCTAACCAACAACCATTACTATGTGCCTAAGTGGTGATACAACGTCTTGCCCACGCTGCTAGAACTG
TCTTATACTTTGTCGTCATATAGAACGCCTTAACTAAGTGGATCCACTAGTCTATGCTAAAAAACACCTAGGATTCATCT
AAAAAGTATGATCCTTTTCTACCCATGATGGCTACATGGTTTATGGAGACTTGAGTTATTATGAACTCGCGTCCCCATAT
CGGTGCTCAATACTACTCCCAAAATATACTCAGCTCATATGTTTTTAAAACAAAAACTCTTTCTTTGGTTTGAGATAATT
ACTCAAAACTTAGCTTAAAAGCTCTCTTGGAAATCAGTGTTTCCTTTCTTACTCAAATGTGAAAACATTTTAACTCTTGG
GAATACTTAGTTCCCGTATAATCTTTGAAGAAATGAACTTTACTTTTACTCTTTAATCAACTCAAAACCTAAGTCTTAAA
ACGATGTTAAAACGTTTGTAAAAGACTTTTGAAAAACTCTATGAACTTTTCTTGACTTGATTCTTAACTTCTTAACTTTC
CTTGAATTGAATTATGGATTCAAGGTTCATGATATCATGTTTATGGATGATTTCATGATGTCTAGACGTACCTTAGAGTG
TTGGAATCAATTAGGAAACATAGGTATGTTGCTAAGGAACTAGTACAGAAAGATGGGGGAAGTGTTAGGGTTTTGCCCTG
ATTTTCTTACCATAATTTAAGATTTATTTTTCCTTAAAGAAAAAACAAAACATTACCATAAATGTTTTTACTTTTCTTGA
AAGAAAAATATAATATTATTTTATATTTGGTTTATTCTCTCCTTTTAGGACTCCTTTTCTAGTAGGAAAGGTTTTAGGAC
TCTATAAATATAGGTTTGTTTCTTCTAAAAAAAACACAATAGAATCCACAATGTAGTCGTTTAAGAGTCTTGTTTATGGG
GAGATTTATTCTCTCTAAAGTTTCAATGTTTTTCTTTATATTAGTTTTGATATAATAATATTTTGATTTTTAGTATAAGT
TTTTTGTTATCAGATTTATCAACTATATGATTTGCAAATTGTAAGCTTCCGCATGACGCCCTAATCACCCTTCAGAACCC
AACAAGTGGTATCAGAGCACATGGTTCGATGATCCTATGGTTCAACAAGATTGAAGAAAGGTTCAAGTGGTTTCAAATCA
ATTTGCAACAAATTTGATGATAATGAAGATTTTTTGTCAAGCTACATGTGGAGAAGAAGTTTCAACATATTTTCAACATT
CCTGTTGCTGCAATTTTTAAGAATAAAAATAAAATATTTTTAACCCATTTTTAACCCATATATTTTAAACTTTATTTTTA
ACCATGACAAGCAACAGTGATGGAGATTTTGTGAAGAACAAGATTATCATGCAATGAAGAAGACAGATCAAGCTTTGTCA
AGAAAATTCAGCCAAAAGGGGAGATTTGTTAGGGTTTTGCCCTAATTTTCTTACCATAATTTAAGATTTATTTTTCCTTA
AAGAAAAAACAAAACATTACCATAAATGTTTTTACTTTTCTTGAAAGAAAAATATAATATTATTTTATATTTGGTTTATT
CTCTCCTTTTAGGACTCCTTTTCTAGTAGGAAAGGTTTTAGGACTCTATAAATATAGGTTTGTTTCTTCTAAAAAAAACA
CAATAGAATCCACAATGTAGTCGTTTAAGAGTCTTGTTTATGGGGAGATTTATTCTCTCTAAAGTTTCAATGTTTTTCTT
TATATTAGTTTTGATATAATAATATTTTGATTTTTAGTATAAGTTTTTTGTTATCAGATTTATCAACTATATGATTTGCA
AATTGTAAGCTTCCGCATGACGCCCTAATCACCCTTCAGAACCCAACAGGAAGAGTGGGAAGAACTAGCGTCCCTAGCGC
TCAGAGCGACGTAGAGCACCAGAGGGAAAACTTCAGAAGCAAGGGTGGGGCGCTTTGTCTGGCGCGGTGCCCCAAGACCT
AAACTTCAGAGCCTCTGCTGAGGCGCTCTGGCTGGGGCGGTGCCCCAGGCCCCTGCCCAGGTAAGTCCCGACTTTTCTTG
CTCGTTTTTCAACTCTAAATCCCCTAAATCAACTTGGTTCTTTCCCCAAACATTTAGAATCGACTATATCTTCAATATAT
GCAAGATTCAACTTGAAATCACACCTAAAAACATGAATCAACCTCAAGAAACTTCAACAACAAGAACCCACAAGATTTCA
AACGAATTTCATCAAGAACTCATAAGATTTGCTTTCAAAACAATATAACTTCGATGAATTGAATCATGATTGGCGCGTGG
GTGAACTAACCCAACGTTATGTGAGCTCACATACCTCCTAGGGATCACCCCTTGACGAAATCCACAAGCGATTCTTGAAG
AAATTGACGATTCTTGCTCCTTCTCCTCTTTTCTCCTATTATTTTCTCTTCCTTCAAAACCCTAACTTAGTTTAGACCCT
AAATAAACTCCTAAAAACGAAATAAAATAATTGGGTAAGGAAAAAACTAAACTACCCCTTCCAAAATTCGAATTAGACTT
TCCTTATTTGAATATCCCAACTTCAAATAGGCATATCTCACTCATACGAACTCGAAATCGCGCGAACTCGGCAGCGTTGG
AAAGTAATCCTAAGATCTTTACTACGGTATATGAAAGCACACCTAACTTATCCTGATCTAGGAGTTATGGTCGTTTGAAG
TTGACCTAAAACTCATTCTTAACTTAACTTAAACAAATTTCCAGATATTTCATTATTTCCAAAAACGACTATTTCTAATT
CTAGCTCTTTCTAGTTGTTTCAAATAGCGAGGTGTTACAATATCTCCCCCTTGGTAATATTCGTCCTCGAATGATATTAC
TCTTACTAGGCTAAGGGTGTAACAACTATCATTTAGTTCAAACACCCAACAAGCAAATCTAACACATCAAGTATATAAAT
TAAAGAGTAATCTTCCCAAGTAGCTTCCTCAACAAACTGATTCCTCCAAAGGACTTTGACTGACGCTACTTCCTTGGTTC
TCAACTTGTGAACCAGATGGTCTAAAATCTGAACCAGAATCTCCTCAAAGGATAAGTTATCCTTGATACCAATATCTTCA
GTTGGTATGATAAGTGAAGGATCTCCCATGCACTTCTTCAGCATGGAAATATGAAATACCAGATGAACCGCTGCTAACTC
TTGAGGTAGCTCTAACTCATAAGCTACATTACCAACCCTTTTGGATATTCTGTAAGGGCCAATATATCGGGGACTAAGCT
TTCCCTTCTTACCAAATCTCATAACACCCTTCATGGGTGAAACTGTCAAGTATACCCAATCATCTACTTCAAACTCTAAC
TCCATTCTCCTAACATCAGTGTAGGATTTCTGACGACTTTGCGCTGTTTTCAACCTCTCTTGAATGAATTTCACTTTCTC
CATATCTTGATGAACTAAGTCTGATCCTATCAACCCAGCTTCACCAACTTCAAACCGTCTGATAGGAGATATGCATCTTT
TCCCATAAAGACCTTCATAAGGAGTCATTTGGATGCTAGAGTGGTAACTATTGTTGTAAGCGAACTCAATGAGAGGTAGT
TGATCATCCCAATTCCCCTTGAAATCCATCACACAAGTCCTCAACAAATCCTTTACGGTCTAAATAGTGCGCTTTGCTTG
ACCATCTGTCTAAGGATGAAAAACAATACTTAAGTTCACCTTTAAACCCAAGCCTTTCTAAGAAGATTTCCAGAACTATG
CAGTAAATTATGCACCTCTATCTGAAATAATCAAAACTAGCACCCCATGAAGTCTAACCACTTCTTGAATATATAACTTA
GCATAATCATCTGTTGAATGGGCAGTCTTTACCAGCGTAAAGTGGGCTGATTTTGTTATTCTATCAACAATTACCCAAAT
AGAATCATGGTGCCTGTGAAACCTTGGTAAACCTGTGATGAAGTCCATATTGATCATCTCCCACTTCCATTCCAGAAGTT
CTATATTCTGAGCCATACCACCCAACCTTAGGTGCTCTACTTTAACTTGTTGGCAATTCGGGCACTTAGCAATAAACTCT
GCAATGCCCTTCTTCATACTAGTCCACCAATAAACCTTTCTCAAATCACAATACATCTTTGTGGAACCCGGATGGATAGA
ATAACTGGAGCTATGAGCTTCCTCCATGATCCTCTCTTGGAGTTCATCCATCCTTGGTACACACAACCTACCTTGATACC
TCAATATGCCATCTCTCCCTTATTCAAAAGTCAATACTTTTTACTTGTGAACATTTGCCTTCAATTCAAACAAAATAGGA
TCTTGGTCTTGCTTTTCTTTCACTTCTGACACTAAGGATGATTCAGCTCTATTCATCACCACTACTCCTCCTTTAGTGGA
ATTGATTAGACGAACTCCCAATCGTGCAAGCCTATGCACATATTTCGCTAACTCTCTCTTTTCTTCCTCAACATGGGCGG
TACTACCCATAAACAACCTACTCAAGGCATCAACAACCACATTAGCCTTACCTGGGTGATATATAATACTCAAGTAATAA
TCCTTGAGTAACTCTAACCACCTTCGCTGTCTCAGATTAAGCTCTTTTTGAGTAAACACTTACTGCAGACTCTTGTGATC
GATGAACACATCCACATGAATACCATACAGATAGTGGCACAATATTTTCAAAGCAAAAACTACGGCAGCCAATTCTAGAT
CATGGGTTAGGTAATTCTTCTCATAAGCTTTCAATTGTCTGGAGGCATAAGCTATAACTTTGCCATTCTGCATTAACACA
CAACCCAAACCAACTCTAGACGCATCACAATATACAACAAAGCCTTACGTGCCTTCTGGTAAGGTCAATACTGGGGCAGT
AATCAACCTCTTTTCAATTCCTGAAAGCTTTTCTCACAAGCTTCAGACCATTGAAATTTCACTATTTTCTGAGTCAACTT
GGTCAAATGGGATGAAGTAGATGAGAACCCCTCTACGAACCTTCTATAATATCCAGCCAACCCCAAGAAACTTCTAATAT
CAATTGGAGATATGGGTCTAGGCCAATTCTGCACTGCCTCTATCTTCTGAGTATCAACTTTAATTCTCTATCCAGACACA
ATGTGGCCTAAAAAGGCCACAGACTCAAGCCAAAACTCACACTTAGAGAACTTGGCATATCCTTTAAAGTTTGGAGAACT
ATTTTGAGATGACCAGCATGATCTTTTTCATTCCTTGAATAGATTAGTATGTCATCAATAAATACGATAACAAACATATC
TAAATAAGGTTTGAATACTCTATTCATAAGGTCCATGAATGTTGCAGGCGCATTGGTCAAACCAAAAGACATGACTAGGA
ACTCATAGTGACCATAAAGGGTCCTGAATGCTGTCTTTGGAATTTCACATTCCCTTACTCTCAACTGATGGTAGCCTGAT
CTGAGGTCTATCTTAGAGAAACAGGTAGTACCCTGAAGCTGATCAAAAAGATCATCAATTCTCGGAAGAGGAAACTTATT
CTTGAAGGTAACCTTGTTCAACTGGCGGTAATCTATACACATCCTAAGGGAACCATCTTTCTTTCTCACAAATAAGACCG
GAGCACCCCAAGGTGAGACACTTGGTCGAATGAAACCTTTTTGTAGGAGGTCTTTCAACTACTCATTCAACTCTTTTAAC
TCTGCTGATGCCATTATGTATGGAAGAAGAGATATAGGATGAGTATCTGAGTGTCTATACCGAAGTCTATTTCTCTCTCA
GGAGGGACTCTGGGAAGATCATCAGGAAAAACTTCTGGAAATTTTTTTACTATTGAAACTGACTGAATATGAGGTATCTC
AACACTAGAGTCATTAGTTCAGACTAAGTGATAGACACACCCCTTGGAAACTAACTTCCTCGCCTTAAGGTACGAAAGGA
AATGACCCTTAGGCACTGCTGAACTGCTACTCCACTCTATAACTAGCTCATTAGGAATTTGGAACCTAACAACTCGAGTT
CTACAATCAATGGAGGCATAACAGGCATGAAGTCAGTCCATACCAAGAATGACATCAAAATCTACCATGTCTAACTCAAT
TATATCAGCCATGGTGTTTTTGTGATTGATGGAAATGACACAATCATGATAGACTCGCTCAGCTAGAATAGACTCCCCAA
CATGTGTAGAAACATAAAAGGGTTCACAAAGTGTCTCAGGAAGAACATCAAAATTATTTTCAACATAAGGAGTCACAAAA
GATAAACTTGCTCCTGGGTCTAGCAAACCATAAACATCAAGAGTAAAGACTTTGATCATACCAGTGACAACATCTGGAGA
ATTCTCTTGCTCTTGACGACTAGTGATCGTATAAAGGCGGTTTGCTCTTCCGCTAGTACCGGAAGTAGCTCCTCTAGGTG
CAGCCCTGTCTGGTGGAGCAACTGATGAAGATTGGGCTCTAATTCCCTGATTTCCATTACCTTGTCGGTTCTTAGGGCAC
TCTTTCATGAAGTGACCCTCTTGTCCACACTTGAAACAACCTGTGGAGCCATCGCGACACTTACCTGGGTGAGTCCTTCC
ACACTTAGCACATGCAGGAGCCCAGTTACCTCCTTGTGCCACACTACCCTAAGACTGTGTAGGTCTAGCTCTGAAGTTCT
GTGAATTCTCACCATTGTACTCACATTTGTTTCTGGGTGCAGGTGTACTAGCAGATGATGGAGTAGGCCCTTTTTGCTTT
TGTTGGAAAGAAGACCGGTTCACATTATTTCTTTGCTGCCCAGACTCAATCCATGTCTTCGCTTTTTTGTTTCTAAACCC
CTCTCTATCCCTCAGCTTCTCTTTCTCAACCTGCTGAACATAGACCATCAACCATGCTATGTCCATGTCCCTAATTAGCA
TGGCTACCTTGCCCTCTTTGCTTGATAGACAAGATAACCCAGCTACAAAAAAAAACCCATCATGTTTCTCATATTCTCAA
CCATCTCCGAAGCATATCGGGAAAGTTGGGTGAACCTCAAGCTGTACTTATGAACACTTAGTGAATATTGCTTAAGGGTG
AGAAACTCTCGTACCTTGGCCTCTTTCAGTTCTCGAGGAAAGAAACGCCCCAAGAAAGCCTCCTCAAAATAAGCCCAACT
CGCAGGTGGTGCTCCCTCACCTCTACCCTTCTTCCATTGGTTAAACCAAGTCCTAGTAACATTCTTCAGTTGATATGCAG
CTAGTTCAACTCACTCAGCATCGGCAACATACATGACCTCAAATACCTTTAGCAATTCCTCAACAAAATTCTCCGGATCC
TCAGTAGTGCTTGAACCAGTGAAACTTGGAGGATTCATCCTCAAGAACTCTCGGATCCTCGAAGTATCAGCCACTTCCTG
TCTAGCTCCTCTTTGTTGCCCAACCTGGTTAGTCACAACTTGACTTAAATTTTGAATCGCTTCCCTGAACTCAGCATTCG
TGACTTCTCCTTGGGGTTGCACTTCAGGTGCATTAGATACCCCTTGCTCCTCAACGTTCCTCCTAGCAGTATGACCTCAG
ACAACTCTTCATGGAGGTATGATTAACTAAAAATATGCGCAAGCATGAATTATAAGAAACTTTCTAGAGATCAAACTCTA
ACACACGAAATGAGTGTAAAAGAAGTGAGGTAATTTTCCAAAGTGTTGCAGCCTCATAATTATAGATGTGACGCGCTTTA
CACCGATAACTAGGATTCTACAGACATGAATTTATAGACTCCATAGGACTCTTGAACTTTGGGCTATAATACCAAGTATG
TAAAGCCCCGAGCCTACACCCTGTGCGGGACAGGCACTCGAGAACCATTGTTGGCCCTAAGAGAACCCTTGGCCTGACTT
ACTTACTCAACGGAAGACTTAAAGCATTATTACAAGAATCAAATGCATTTGTAAAACTACTAGCTAGAATAAACTTAGAA
CATTTAAAGATAAACATTCAAACTAGCCATAATTGGTAACTCAAGTCTTATAGAAAAACATTTGAAATACAGGACTAAAG
AACTGTGACTACTTGTCTATGAAGCCTCTAAAACAAATAAGGATGTCGGGACAAGACTCCTGAGCATCCTAACAACTGAA
ATACTAGAAAGCAAAGTAAAAGGAGTCCTCCGGAAAGCAAGGAGGCTTACCAGCTGACTTTGAGTCCTCAACTAGATCAA
CGAGGCGCTGGATGTTGATCCTGGTTACCTGTGTTTGCATCATAAAATGATGCAGGTCAAATGATATCAGTACATTAAAT
GTACGAGTATGCGAGGGGAATACTAAACAAGACATAAGCTTGAAAGGAATCTGAAAAGAACACTTACCTTGGCTTTACTC
AACTCAAATGCAAAGTAAAAGAACAATAATAGTGTAGTTATACAAAGCATTTAAAACAATAGTAGAAACTCAATTTGTTC
AAGATATTAATTAACAACTCAGTTTACATGTAAAGTAATATAATACTGTGGGAGTTTCTCTAACCGTCAACCACCACTAT
AAGCCTAAGTGGTGATACAACGTCTTGCCCACGCTGCCAGAACTGTCCTATAATTTGTCTTCATATAGAACACCTTAACT
AAGTGGATCCACTAGTTTATGCTAGAAAAAACTAAGGAATCATCTAAAAAATATGATCTTTTTCTATTCATGATGGCTAC
ATGGTTTATGGAGACTTGAGTTATTATGAACTCGCGTCCCCATATCGGTGCTCAATACTACTCCCAAAATATACTCAGCT
CATATTTATTTAAAGAAAAAACTCTTTCTTTGGTTTGAGATAATTACTCAAAACTTAGCTTAAAAGCTCTCTTGGAAATT
AGTGTTTCCTTTCTTGCTTAAATGTGAAAACATTTTAATTCTTGGGAATACTTAGTTCTCGTATAATCTTTCAAGAAATG
AAATTTACTTTTACTCTTTACTCAACTCAAAACTTAAGTCTTAAAACAACATGAAAATGTTTGTAAAAGACTTTTGAAAA
ACTCTATGAACTTTTATTAACTTGATTCTTGACTTCTTAACTTGTCTCTTAACTTTCTTTGAATTGAAATATGGATTCAA
GGTTCCTGATTTCATGTTTATGGATGATTTCATGATGTTTAGACGTACCTTAGAGTGTTGGAATCAATTAGGAAACATAG
GTACGTTGCTAAGAAACTAGTACGAAAAGATGGGAGAAGAATGGGAAGAACGGGCGTCCCTGGCGCTCAGAAAGACATGG
AGCGCCAGAGGGAAAACTTCAGAAGCAAGGGTGTGGAGCTTTGGCTGGCACGGTGCCCCACGACCCAAACTTCAATGCCT
CTGTTAAGGCGCTCCGGGTGGGGAGGCACCCCAGGCACCTGCCCAGGTAAGTCCCGACTTTTCTTGCTGGTTTTTCAACT
TTAAGCCCCCTAAATCAACTTGGTTCTTTCCCCAAACACTTAGATCGACTATATCTTTAATATATGCAAGATTCAACTCA
AAATCATACCTAAAATCATGAATCAACCTCAAGAACCCACAAGATTTCAAACGAATTTCATCAAGAACCCTTAAGATTTA
CTTTCAAAACTATATAACTTTGCTGAATTGAATCATGATTGGCGCGTGGGTGGACTAACCCAACGCTATGTGATCTCACA
TACCTCGTAGGGATCACCCCTTGACGAAATCCACAAGCGATTCTTGAAGAACTTGACGATTCTTGCTTCTTCTCCTCTTT
TCTCCTCTTCTTTTCTCTTCCCTCAAAACCCCAACTTAGTTTTTCAAAAGTGTAAACTGACCAAGTTCAGTTTAGACCCC
AAATAAACTCCTAAAAATGAAATAAAATAATTGGGTAAGGAAAAGACTACGCTACCCTTCCAAAATCCGGAATAGACTTT
CCTTATTTGAACATCCTAACCTCGAATAGGCATATCTCACTCATACAAACTCGGAATCGCACGAACTTGGCGGGTTGGAA
AGATAATCCCAAGATCTTTCCTACGGTATATGGAATCACACCTAAATCATCGTGATATAGGATTTATGGTTGTTTGAAGT
TGACCCAAAAATCATTCTTAACTTAACTTGAACAAATTTCCAGATTTTTCATTCCTTCCAAAACTGACTATTTCTAATTC
TAGCTCTTTCTAGTTCTTTCAAATAGTGAGGTGTTACACGTCGTTATAACAAATGATCCTGCTATGCCGCCGCCGCTATA
GCAGGGTTAGTCGCAATTTTATGCAGAAGCTTTCCTAAACCATTAGTATTTGACAATTTCGTTTTGGGGAAGAGCAAGGG
TGACCTAGGGTGAGAGTTTTTCCATGTTTTTCAATGGTAAAGGTAAGTTAATTACTCGCCTAATTTAGAAATTTGATTCT
TGGACATTAGAAACTATTGTGGTTATCTTATGAGAGAGTTTTGTTGGATTTAATGGTGGATAAACCTTTATCCGGGTAGG
GATCCTCATGAGAATGGCCTAGGATTTAAGATCTGAGCATAATTTGGGTAAAAGGTAAGGACTTCATTGTATTTCATCAT
GCTTCTTTTTTTGGGTTGGGTGGTGTTAATGCAGGATAAGAGTGTGATAGCCTATGCTTCAAGGAAATTGAAGCTCCATG
AAAGGAACTATCTAACACATGATTTGGAGTTAGCAGTGTGTGGTACTTGTTGCACTCAAGATCTAGAGACATTATCTTTA
TGGTGTCAAGTGCGAGGTATTCACTGATCATCGTATCCTGCAACATGTGCTCACACAGAAAGATTTGAATCTGAGATAGA
AAAGGTGGATGGAATTTTTTAAAGACTATAATGTGATGATAAAATACCATTTAGGTAAGGCCAATGTGATTGTAGATGCA
TTGAGTACAATTATCATGGGTAATTTGGTTTACTTGAGCGATCTTTTTCTAGGGACATTCAAACTCTAGCATCTGAATTC
ATGCACTTGGGAATTTTAGATAAGGGTGGAGTGTTGTCCAACATCGAAATTAAACCACCTTCCTTGATGAGATCAAATTC
GAGAAATTTTAGGGTGAGAAATTGAGCAAGATTCGGGACAAGGTGGTATCTAGTGAGACCCCAGATGCCACACTTGATGT
TGGTCGGGTGCTGTGTTTTAGAGGACGGGAGATGTGAAACCTCTGGTTCTTGACTTGGTGAGGAAAGCCCAGGAAAAGGT
AAGGGGATACCAAGCTATTGGCAGCTCAGAGCATGCAAAAGGAATATGCAGATTGCAAGGTAAGAGACATGATGTTTCAG
GTTGGTAAGAATTATTTATTGAAGGTGTAACAAATGAAAGGGGTATTGCGGTTTGGCGAGAAAGGTAAGGTTAATCCTCG
TTATATTGGTCCATTTGAGGTTCTTGGCAGTGTGGAGTTATTAGTACAGGTTAGCCTTGCGACCCAACTTTTCTATAGTT
CACGAATTTTCTATGTGTTCATGCTGAAGAGGTACCATGGGGATAGATATTATATAATCAAGTGGAACTCGATATAGATA
GACAAGGATATAAAGTACAAATGAGAGTTGGTTGTTATTCCTGATGAGGATGTCTGAAAGTTGAGGACAAACAAAATCAG
ATCCATGAAGGTTTAGTGGAACCATCGCCTAGTTGAGGAAGCCATTTGGAAAACCGATAGGGACATGCGGGACAAGTGCC
CTCACTTGTTCGAGGATCCAGGTACTACTTTCTTCTTGACTTAGCTAGATTTTCTTTTTTTGACAACTCTATGATGAGCG
ATGGGTAAATTGATATCTATTTTAGTGACCCATTTCATCGTTACATGTGAACTAAGTGTAAAAGAAACTAGGCCAGGACA
CTTTTGGAGTGGTGAGCTAAAATTTTCAAACTAGGCTAGACTCAGACGAAATCTAAGAAAGGTGAGGTTTAGAAAAATCC
GAGAAAGAATTGGATAAAATATCTAAGCTTGAGCTGATTTTCTATTATTTAAGTTATTAAGGAGTTGGTGGGGCTTTTCA
TAATCGAATTCGGGCGAGTATAACTCCCGATATTAAACTTGGTGTTAATGGGTTGGTTTTGAAAGTCAAGGTATGAATGT
TTGTTGTAAAATGGGGATTTTTGGGGAGATTTCTAAGTTTTTGTCCCATACAAGCCGCTACAGCAGGTGACACGCCGTTA
TAGCGGAGAAATAAATTCCTTCTATACGAGGTGATCTTGCTATGGCAACACCGCTATAGCAGCGGGTTGGGGCTGTTATA
GTGAGGTTAGCTACAATTTTATGCAGAAACTTTACAAAACTCCCCATTGTTTAGCAATTTTGTTTTAGGGAAGAGCAAGG
ACGACCTAGGGTAAATTTTCTTTGTTTTCAATCGCTTTCATCGATATATGTAATTTAATTACTCCCCCTAACTTAGTAAT
TGATTCTTAGACCTTAGAATCTATGGTGGTTATCTCATGGAGGGTTTTTGTAGGATTTAATGATAGAAAACCTTGGTTTG
GGTAATGATGATCATGGGAATGACCCGAAATTTAGGATTTGAGTATAACTCGGGTATAATTAGGCCATGAGAGAATAATT
TTGTGTTATATTATTATTTATAGACTAAGAACAAGCTAAGATTCATAATAAGGGGAAGACTCAGGTCCAAGCTTTCAAAG
ATTGATTTAAGGTTAGTGATAGTTATTTATTTATCATTTATTTTATATGTACTTGTTAAATGCTTCGTTACTACTGCATG
TATGATGTATGGTTAGGGAATGAAAGGAGCATGAATTGAAATGTTAATTGTTGTCAATCACATGCAATGTATGTGTTTAC
TTGTGTGTATAAGTGTGATTGCAATTCATTATGAATGTGATGTGTGATTGATGATTGGCTCGGGTACCATGTTTCAAATA
TGATATTTCTATGGTTGGATCGGGTACTACGCCCGGTACATACTAATGGTTGGCTCGGATACTACGCCTGGTATCCATAT
ATGATTGGCTCAGGTACCACACTAGTACATACAAATGGTTGGCTTGGGTACTATGCCTAGTACATTAACTGTTCGTGTGT
GGGTTCCATAAGTGAGTCGACCGGGTTGACTTGTTATGATGTGGTTGTTCATGTTTATTATGCATATTAACTAATGGTGA
GGGCTGAGAGTCGGTGTTATGTTCATAATTGTGGTTATAATTGTATGTTATCTGTTTTTACTAAGTTGTGGTTGCCTGTT
CATAATCTATATGCTGGAACTAGTCGATGATCCTATTATTACACTATGAATTTTGTGTACTGATATTGCACTTGCTTTTT
CTTTGTTGAGTACATAACATATTTCAGCGGTTACTTCTTGATCTCAACTGTGATCCTAGCATTAACTGATTCAAGGGTGA
GATGTTTATTCTGCGCTGTCATGGATTCATCTTGTTTTTCCTAGTCCATTTTTTGGACTGAGACTCTCTTTAGTTCTTTG
TTTTGGGGTTGCATCGCTATATTCTAGACTAGTCGATGTTTCGGTACAGGACTTTCAGTTCCTAGGAGGTTTCTTCCGCA
AATGTTTGATGATAATGACTTGTGCTTTATGAAACTTAATTTTGAAATTATGAAAGTTTGTCTTTGAATTGAAAACAAGT
TATTTTTTATTCTTTAATGGACATGGACCGTGTGATAATAGTTAGTTGGTTCTTCCACCAGAGGTTAATATAGGTTTCAC
TCACATCAGATCGGAATCGTGACAATAGTCCTGAAATTCTTTTCAATCACATCAGCATAAGTAAGCTTAAAGAACAATGA
ACCAAAAAAAAGAAATTTCAATCTCGAGTCTTGATTGAAAAAATGGGGAAAAAAGGAACAACCTGTAGTTCGTTGCAAAA
AATGGCAAACAAAAGAAACAATATTAAAATGGAGTTTGTTGCAAGCCTACTCCTTTAATTTTATTTTATTTTAAAAATAA
TTAAAAAAATAAACGGACGTTAATGACCGACAATGACAAAAATTGGGGTTCGCCTAATAGCTGGGAACAACCCATTTGGT
GCAATGAGATGAAAAATGTGTCTTGTAGCGCCGGACTCTATTATTTTTTATAACCTTTATGTACAATCAATGTACTCTGT
GTACCAACAAAAGTTGTGTTGGAATAGTAAATATTTATTTAATTTTAATTAGAGATTTCGAGTTTTTTAGATACAGTGTT
GTCTTTGTTAAAAAACGTTTTATTTTTTTATGTGAACTTTCAGACGTAGATTCACATTTAATCGAGCTTTAATATGAATA
CCAAATAAAAAAACAGGTACTCTCTATGCGGATGGAGAAATTCTGTATATGCTTGTGACATTATGCCTATCAAGTCAATC
TTAGTTAGCTTGCAATCACTTTGATGCCACAAAATATCCAATCAACTCTCTCTTTTGTCATCTTTTTAATTACTTTATTT
GTTTCCTTGAGCATAATTAAAAGATTAAGAAAGTAGAAGAGAAAAAGGTTACTACAATGTGAAACACCTAAATATATTAT
TTTATTAATTATTTTATTAAAGAAGAAGGTTGGCCAACCAACTTTCTTATCTCACTTGTTTCTCTAGCAATTGGATTATT
TTACCATTAATATTCTAAATAAAGATGGTAAAGCAACATTCAAAATAATTAATTAGTTGGTTGCGTCCACAAGTTTTATT
GGGCAACAGAAGAAATAAAGACTACATTTTTAGTATTATAATATATAGTATTATTAAAAAGTTACAAAACATCGTCAGAA
ATTAAGTTAAGATGAAAATTTCTTTCCAATGAGAAGACAAATTTTTTTATAGCACATGAACTACGTTTTACCTAGTTCAT
CAAACGATGAAACTCATATTAGACGGTGCATCAACTATTTCATTGCACATTTAGATGTCTCACTAAAACCAATCAAGCAT
ATATATATATATATACACACACACGATATTGGAGTCTGTGTCAAACACGAGCTCAATATATGTTACTCACTTTGTTTCAA
TTTATGTAACACAAATGAAATTTGGAGTCAATTAAAAACAAAAAATATATGATTTGTAGATATTCAAGTTATTAATTATT
GTGATTTATAGTATTTTTTACATAATTTTCAGATAATATATGTTACTCTTTTTGTCCCAATATATGTAACACCGATAGAA
GTTCGAGAGTCAACCAAAATTTTCACGTTTTTTTAAAAATATATTTTAAGTTGTGAATTATTGTGATTTATAATATTTTT
TACGTTATTTTCAAATAACATATGTTAATCCCTTTATCTCAATTTATGTGACACTGATGAAATTTTGAGAGTCAACCGAA
CTTTTTATATGTCATTTAAAATTTTGAGTTGTTAATTATTGTGTGTTTATAGTACTTTTTAGTCATTTCAAATATTATAT
GTTACTTTCTCTGTCCTAATTTATGGGAGCATTGGTAGAATTTTGAAAGTCAATCAATCTTTTATATTTATATAAATATA
TTAAGTTGCTAATTATTGTGAGATAATATTATTTTACTTAATCTTTAAATATATAACAGACTGAAAAAAATAATAATACA
AACAAATTAAAACAGAAAAAAAAGTACAAAATGATCAAATTACCTGTTTAGGAAGCAGGCATGTTGATGACCACCTACCT
GCTTCCTAGACTCTTATTAATAGAAGTCAAACAAAGTAATATTCTACACCACAAGCCCAAACGAGCCCAAAGCCAGTTGA
CGATGTGTCTGCTTGAGTTATGTGCTTGTAGTGGTTCCTTCATTATTTTTTTCATTATAATTTTATTTTATCTTACTTTA
CTTTTTAATATGTTATACATTTGAAAATTATCTTTAAAACATTATAAATTACATTAGTTAACAACTTAAAATATTAATTT
TATATTTAAAAATTACGTAAATATTAAAGGACTATAAATCACAATATAACAATTTGAAATATCTAAAATATATAATAAAT
AATTTAGATTGGATCTCCAAATTCCATCTACACCACATAAATTGGGACAGGGGGGAGAAACACATATTATTTGAAAATGA
CGTATAAATTACTCTAACACACAATAATTAAAATTTTCAATTATTTTCAAAAACATATAAAAAATTAATTGAAGTTCTAA
ATTCCATCTATATTGCATAAATTGGGACAAAGACAATAACATATGTTGAACACTTACTGACTCCGGCTCCTATGTCTAGT
ATATCTTATATTGGAGTAATACTATGTTTGGCTTATGATCCTACTAGAGGAAATGACACGTGACACGGGCCCAATATTAT
AAAAAATTGAAATTATTAATATATTTTTGTTAAACAACAAATATCAAGATAAATATGTATATTTATTTTTTATTAAAAAA
AAGAATAACTATCAATGTCTTAATTAAAGTCAAAACTCTTAATTAGTTTAGGAATATATCAAGACGAAAATATTTTTCAA
CCTTATAATTGAAAAAAATGAATTTATATGATATTAATTTTTCACTTTTTTAGAAAAAAATCATTATATATGTTTTAAGA
TCAATTACACCAAAGATATAATTCACATAATTATATACTTCACTCAAAACCAACAAAACAAAAGACTCCAAATAAAAAAG
ACTCTATACGAGCATATCTCATCATTGGTCTGTGACCAATTTTTCATTCAAACACAATCTTAAAGAATCTCAAGTCAATG
GTATCAACCTCTCATTTTGCCTAAAGATTCACACAAATTTGTCGAATTCATGCAAATCAGTTGAAATCAAGACATCTCAA
TTAACCTGAAGGATACAATGTCCTCACATAACAGAGAATCTCACACACAATTAAGGATGTCAGTTCAAGTGATTGTAGAT
CATGCAAAAACACTTCCTTTCACAAATGAATTCAAGTATACACATTAACCCGCCCTATATGTAGATCGCCACAAATGTAG
ATTGATAAGACTCAAAATCTCCAAGGATTTGTGGGCTTAGCTTAGGCTTAGGAAATATGTAGGGTATCATTTGGTCAAGT
GACATTCTTATTTTTCTTCATTCATAGAATCGTTTCAGCACTTTTCAAATTAAAGCTTATGGTGCTTATGTTTTGGCTCA
AACCTCTTTGTTTCATTGGTGCACGAACTCCCAAACTTAGTTTTTTGCCTACATTTCAACTCATTCACTTTTTTCTTCTT
CCCGGAACTTAGGATTTTACCCTATATTACAAACCATTAGTAACTAGGGAGACATTAGGGTGTCAAGATAGAGAGCTACA
AAGGTTCAAGGTATGCAACACGATGGATACAAAATTTGGTTTAGGCTCGAAAAGGCTGACTAAAATCACATTATTGGAGG
GGGAATTTTGGATAGATTGGCTGGTAAAAAAAGGCATAGGTTCATCTTTCAAGACAAGTCAAATCTAGAATTTCGCCTTG
GAACATATTTTAGGGCAAGTTCTAGACTACATACACATACAAGAATGAATCAAATCCTTTCCGCACAAGACATTACAATC
CAACAAACTCTCAAGCTAGTCTCAAAATCAATTAACTCGAATGACTTTTGACAAACTACAATGGGGAGATCCCACTTGTA
AATTATAAAGCCAAATAAAAAATGTACGAACCATGATAAAAGATTGTTTTTCAATTCACTTTTTTCCATTTTTGAAAGCA
TTTTTAAAACTTCTTTTTCCAATAAATCTTTTTTGGTGGTCTCTCTTGCAAGAGGTATGACACAAGAATCGATTTAAAAC
TAAAATTTGACATTTTCTCTTAAGAAAGTCGTATCACAATCCATCATAGGAAGCGCCAACCCGATTCAACACAAAAAAAG
ACTCAAGAAAAAAGTAAAATAAAAGAAGAAAACAAATATTTTGCTCCTTTGAAAATAAACGCAACATATAGGAAATGTTG
GAGTTTATGCAACTAACAATTATTTACAAAGACAATTTATTTATGACTAGTAATATAATAGAGAAGTATAAGACTAACCC
GACTAACAATCAAGAAGAATATCTCATACGCCTAACATGACATAGTTTAACATTCTTAAAAGAAAAGTAAAATCAACTGT
CACATAGTCACAAAAATTAAAAATTAAAAATTAACACACAACAACCAAATTAACACAAATAACCTCAAATGACCCCCAAA
CTTAAAGTTAGCACTGTCCCCAATGCTCTTGTAATAAAATTAGAAGGGGGAAAACACTTAGTGGATCATTGGACCTCTTC
TTCTTCATCACCCACCCCCATTTCATCATCGTGTTGCTCGAACAACACGCTAGACTAAACTTCATCTCCTTGTGAGTGAT
TGTCCTAACGGATACCTCCATGGCTTGTTACATCTTTGTTATCTTCTCATTAGCTCCCTCCTCTGCGATCCCCATACTCC
ACATCAAAACATCTATTAGTCCAAGGGTGTTTTTCATAGTTTTCATACCTCAACCAACATAGACATTTCACTATCCTGTA
TCAGGGCTTTCCCCTATAAGTCTCTCATGCCAGTTTGCAAAATAGTGTCAGCCTCTTTGCACACGTTATTTACACTATTC
GCCAAGCCCTTTATTACTCTTTTCGTCACAGCCATGAGCATGCCAGGTGGAGATTTTGAAAGCCTTTTCAGTTGGCACTC
ATTAGAATAAGTTAGTTCCATCAGTGAGTGGTAGGAACTTTGGTTTAATGATAGTTGAGAAGAAGTTCCTCCCGGATTAG
TGTCTTCTCTCATTGTTGCATGTCTTGGTTCTATGGGAATTGGTCTATCCAGAGTATCATGAGGAAAATATTGGTCTCAC
AACATCCTAATTTTATGCTTATTGATCTTAGGTTCCTCGTAATTTCTCTTGCAATCCACATCAATCACCCCGATAGCGGA
TGAAGCAACATCCAAAGGTACGTACCTCACATGGGCATGAGTAGACAATTCTCCAACTAGAATTGGGAAGGGCATAGAGA
GGGTCTTTTGTCGTGCTTTTCTTCGTATTTATGTCGCAACTGTTTTCCCATAGTTGATATGGACCCCGTAATTAAACAAG
CGATAAGTATGTTAGCTCTATGGACTCCTTGTTCATTTTTAGAGGGAATGAGCCGCACACATATAAATTTGCTCCAGAGT
GTGGCTTGGCCCACAACAATAGAGTTGGCAACCCATAGAAGTTGGCTGCTCTTGGTGGAGATTTTCTCAGTAAATGCAGT
TTTTTTCTTTATCTTTTCATCCTAGAAGAGAGAGTTGATTGCCTTTGGTGTGTTGTCGATCTCCACGCCCTCACAAGAAC
TGAAGAAAGATTTGGAAACATTTCTACAGGTCCACAAAGGCCCATCAGCTCATGCCTTACCTAAGATGAGACATAAAATT
CCATGACCAATTTTGGAAAGAAGACCTATGGGGTGTTTGTGAAGGGGAATCCACTTTCTGGTGGTGAATTGTTGCATGAT
ATTAAGGAATTCTTCCCCCAACCTAGCTATGTTGAAGCTCTTTTTCGGAGTGAAGGTGCATTTACTTTTGTAGAGAGTAT
ACTTATCTTTCATCCACTCAACTCTGAATCGGATACACTCCACTTCATTGGCTTTATTGTGAGGAGATTTATCCTCTCTT
GCCTTTACTTTTTCCTTTGCCAATGTAAGAAGAGGGTTGGCGGTCCTTCTTGTTTGATGACCCCTTTTGAGAAGTCATTG
TCTTCAAAAGAAATTGTAACATAATAGAAGTGTAAAAATAATTCATCATTGAGGTGCCAAGTGAGGCCGACGTTTGACTG
ACGACTTGTAGATGTGAGATTGTAAACCATCTGTTCAAGCGCCACTTTTATCAGAAAACTGGCAACCATTTAGGCAAAAA
GTCATTACAGAGGTGTTACTTTCTTGAACTCTTTCTTGATATACTTCTTTAAAAATCTTGAAACTTACTTTATTCATGAA
TACAATTCATATGAATACTATAACAAGGTTTTCAAGTAACCTTACCTAAAAAGGCCCATGTGGTAGAATAATCATGAACC
ATTAACCAAGAATCATCAATAAATATGAAATATAATAGGATCAACAATGAACAATTTGAAATAGAGAGAATTCAAAATCA
TAAATTTTGGAGTAAAAACCCTAGCTTTAATCTTATTAACTGAAACTGTAGATGTAGGGCGTAAGGGATAATTAGGTTCC
TGACTATGATAGTATTACATACCTATAGGAGTAGAAATTAAAATAGAAGGAAGAACTCTAGATGAACTTTCTTGAATAAA
ACCCTAGGTTTAGCTCTTTGAGAGACTTTTGTGTCTTGAAGTTGTTGGAAGAAAATAATAAGGGATATTTGTCATGACCC
AAAGTATCCCTTAGGTGTGACATGGAGAATAAGACTTCGAGAGGCGCAAAACAAGTCACTTGACATTAACATGACGTAGT
AAAGTACAATTCAAGAGATATAATTGATATAAATCTCAAATCTACTAATGACATAAAAGATACCAACATGGTACATAAGA
GAATACACAAAACACTATTTATATCTAACAATATCTCTACTAATCATAATGTGACTAAGACAAACTCCTAAGTCATGAAC
AACACCTGAAAACTGAAAAGACTGGAAATCATAAAGCTAATAATGACCTTTCCCTCTAACTATGACGACTTACCAATCAA
TAGTAGCAGCAACTGATCAATCACCTAAGTGCGTTCATGTGGATGAGTGTCCGATCCTATATTATGAGACAATATAGGCA
TAAATATGCATTTGTATGGTTAATGTACTAAGTACGGAGAAATATACATAAACATAAATATAATATCATAATGAGTTAGC
AACGTGAATATGCAAGACCAAGTAAAGACATAGTGAAGTTTTAAAAGCCAATTCATAAAGTGTGTACAAGGTCAGTGCAT
CTTAAAATCATAAAGAAAGCTTTCTTAAAACCTTTTTGAAGAAACGTAATTCATTTGTGGGATATTTTACCGTCAATCGA
AAATAAGACCATATGAGCTATGACATGGAAACCAGTGTAACCCTCACACAAAAAAAAGAGAGTCTACTTACCAAGGTAGA
ACTACGTATCATTCATTATTTCTAAAGTGGATCCATAAGCTTAGGTCATTTAAGACATCCTACAAGGGCACGTAGTTTGA
GAGAAAGAGATTACTTCTAAAGACCTGGCCTCTACTAATGGGAGAGCCTCCATTTCAAGTCCTCTTGGTGCTAAGCAAAA
TTCCAACGAAAAATACTATTAATCATATCAATAATACTTGGAAAGACAAAATTTAAGACTACCAGTACAATGATAAGTCC
ATATAGAATAGTGTCACACCCCAAAATAGGGAGGCGTAACTGGCACTCGATAAACTAGTTGATCGAGTTATCCACTGAAA
CATACTAGCTAACCAAACTAAGAGACAAAAAGATGAGGCAACACAACATCTAAAATGTGAAGCCTGGACCATGAAGGTCA
TGACCTGTATGACAATAACCCATACAAATAATGGTAGACAAGCCAAAAAAATAAAGATGTACTAGCTAGTCGACGAGGCT
GCAACTGAAGACATACCTACTTATAGACACATATATATACCTGCCAAGTCTATGGGGTGGAGATTAAAACTTACAAAATA
AAACCAAGAATAATGTGTCCACGATAGCCTATACGAGTGACATAACCACTGTCGGGACAAGGCCCTGACTATACCCAAAC
TGTATAACAAAAGTAAACATTCTCTGATAGCCTCATGATAAGATGGAGCTTACCAACTCACAGCTGAACCTGAATCTTAG
CGGGTGGGTCGATTAGAATCCCTGCCTGAACCTGCTCTCACGAAACAAAAAGCAAGAAAGTAGAATCATAAGTAGCAACT
ATAAAAGGGTAATAGAGATACCATCTGAAACTAAAACTAAAATAATCTCCATGACTGACATTTAGCCTCTTATTGTTTAA
ATATACATGATATGCTCGTATAATCGTATGTCGTGAATACATATATATAGATGCAAATGCATGACATACCCAACCAAATA
CTAGCAATGGTGGTGCTTTCCAGTAGCTAACCGACATCATATTCGCAAACTTGTGGCCACCGGTGTCTCATATGTATAAA
TATAGGCAATAGGCCCCATACCTCCTAATTATAACTCGGGAATATAATGCATATCATGTCATGTCATGAATTTATAGAAC
ATATATGTTACCGTTGTCATGTTGCCAATCTTGGCCCGTTTATACTCTTGTTCTCATAACCTCATAATTATTTTCGTATA
ATATGTAACCATCTCATGGAACCCCATATGTTCTTCCGAATAAGCTTGAAAACTTAACTCGACTTTTTGAAAGATAACCT
AACCTTGAAGATGTTCATAACAAGTTTAAGGTGATTTACTTAGTTCCTATACTTGATTCCTAGATAATTTATAAAAGAAG
TATTTCAAATATCAAGTGTTCTAATAGTTTAAACATTTAAGTTATATTTGAAAGTTTTGAAAATCGTGTGTTACTTTAAA
GATTTTTCATCATAAACTTTAGCGGTTAAAGAAGGTTGGTTACAAATAATAAAGGTCTCCCATAATACTTTTAAGTCACA
TCACCCAAAGAAGAATAAGAATTCATACATATGAACATATAATTAAGGAAACCGATAAAATGACATGTAGATGTCGAATA
TCCTATGTCACGCCCCGAGCCTACACCCTGAGCAGGACTGGCACTCGAGAACCATTACTGGCCCCAAGTGAACCCTTGGC
TTGACTTACTTACTCAGCGGAAGACTTTAAGCATTAAGAAAAGAACTCAAATGTAAGATAACTCAACTGTCTCAAACTAA
ACTTGTCACGATCCTAAAAATGAAATAGGAACAACTAAAGCCTCACATGTTTATTGAAGTTGGTAACTTGATTAAATAAT
GTAAATCGGCTTTTTGAGTTTAGTTCAAAGAGATTTGGGGTCCGTAGATGCTGCCAACTTTTGACATTTTAATTTTTAGT
TGGGGCTTTGAGAATTAATTAGTTATTAGATTAAGGGCTTAGGGGGTCGGCTAGGAGTTAATTAAATGACTTATATAAGG
TTTTAAGTCTTTTAACAAGTCATTTACTCTCTTTTCCCAAAATCAAAATCCCAAAGTCTTCCCTCTCTCTATATTTCTCT
CTAACTCAAAGAAAAAGATGAAGTGGGAGCTAGAGTTGAGGATTTCATGGTGTTTCTTCTTCAATTTTTCTGGGATTCAT
GAAGGTTAAGGTATGGGGATCCTTTATCCTTGATTCATTTTCCATTCAAGGAGCCAAATCAAAGTGTTTTGAAAGTTCTT
CAAAAACTCAATAAAGTCCTAATTGCGGTTCTAGCATGGGTTCTTGCATTAAATGATTTTTAATGATGATTTATGTTATT
ATTGATGTTTATTGATGGTTTTAAGAAAGAAAAGTCCATGAACCCATGTCTTTCCAAGTTTCCTAAATTTGGCTTATGAA
GTGGGTTGAATGTTTATGATTGAATGATGATGGAAAAATTCTTAGGTTGAGTTGAGTAGTTGATTTCTATTATTATCTAT
GTTTATCTATTGAGAATTGTTGAAGAATTGAGGAATGGTGATTGTGGCTTTGGAAAAGGGTAAGTTGTCCTAACTTCATT
GTTAATGTAGAATTGATATAGAATTGTGATAGATTGATGTGTGATCCACTTATGGTGGAGGTGTTTACTTATTGAATGTA
TTATGATTATGGACTTGAAGGCATTATATGAGGAATTGAAGTGTTGACATGATATCATATATGTGAATGTGATGTAAAGG
ATTTGAATGAGAATCTAATGAAGTAAAGGTAATCATGTTGTGAATATAAATGTGTTCATGGGATCCCAAGGTGAGCTTGA
ATAAAGTATTATTGTATTGTGGTTAAAAGTATGTTCTCTCTTAACACTTATGAATGAAGATGATGGAATGTGAAGTGCCT
TATATTGTTGAATGTCATCTCTTGACTTGGTAGACTTAGGTGCTCTTCTTGATAAATGAAAAGCTATGTTGAATATAAAT
CGATAGCCTATGGCATTCCTTTCACATGTAAGTGATGAAATTTGTTTCTGAGTTGGGTAGTGTTTAGTAATTTATGCATA
TCTTGTTCTCTAGAACTTCGTTTACAATGAATAAATATGATTTGGAAAGCTAACTCGTATACCTACAACTCTTATGTTTA
TGTAAAACTCTAATTTAACTGTTATGAATACGAAATATGGGACGCAACATAGGGCAAGTTCTGCCCAGATTTCGGAAATT
GAAATCCTGTATGATCACCTGTAGTGTTTTTAATATATCTTTTTGTACAAAATATATTTTGCAGTGATTCTTGCTTAGTT
GCAACCTTTAGAGATGTACCTACATCTTTCATGAAGGTTATAAAGTCTAGTTTTGCCGTTTTCCTCTTCAAATCTAACTT
GCGACTTGAGATACCAGGCTGGACAGATTCACCGTTTTGGGAGCATAGTTGTATTTGTACATGCTAGGCTTACTTGTGAT
GATGATCCTATTTTATGTCAACATTACTGCTCTAATAGAAGTTAAAGAAGTTATTTAATTGTATTTTTAAGGTTGTATAT
ACTCGTGAGCAAGTTGAGGACCTTGAAACATTGGTTGGTCTACGGTTTGAACTCGCAAAGTTGTGTTGGACTGGTTCTTT
GCTAAAGCACTGAGTTTGTGTATAAACTTGTACTTGCACTCTTTTAACTGCGGAAATATTTGAAAGTTGATCTTGTTACC
TTGGCTACCTCTTGTCACTTTGCATTGTCATGTTGGTATCCTTTAAGACGTTAAAGACGCTCATGTAACTCGCCCACTTG
TACGGATTGTTTGATCACCTGGCACTCTTGTTGGGACCTTGTCCTTCTTGTGGCTGTGACTTTGTCACTCTTGGCATGCC
TCTTGATTCGGATCACTTGCCATCTTGACTCTGGATTTTTAGTCCATCTTATGAATGGGAGTTGTCCATTTTAAGTACGA
ATTAGAAANNNNNNNNNNNNNNNNNNNNNNNNNNNNNNNNNNNNNNNNNNNNNNNNNNNNNNNNNNNNNNNNNNNNNNNN
NNNNNNNNNNNNNNNNNNNNNNNNNNNNNNNNNNNNNNNNNNNNNNNNNNNNNNNNNNNNNNNNNNNNNNNNNNNNNNNN
NNNNNNNNNNNNNNNNNNNNNNNNNNNNNNNNNNNNNNNNNNNNNNNNNNNNNNNNNNNNNNNNNNNNNNNNNNNNNNNN
NNNNNNNNNNNNNNNNNNNNNNNNNNNNNNNNNNNNNNNNNNNNNNNNNNNNNNNNNNNNNNNNNNNNNNNNNNNNNNNN
NNNNNNNNNNNNNNNNNNNNNNNNNNNNNNNNNNNNNNNNNNNNNNNNNNNNNNNNNNNNNNNNNNNNNNNNNNNNNNNN
NNNNNNNNNNNNNNNNNNNNNNNNNNNNNNNNNNNNNNNNNNNNNNNNNNNNNNNNNNNNNNNNNNNNNNNNNNNNNNNN
NNNNNNNNNNNNNNNNNNNNNNNNNNNNNNNNNNNNNNNNNNNNNNNNNNNATGTTCTATAATATGTCTAATATGTCAAT
ATTCATGAAGTTTTACTAAAATGGCATAGGGCATGACTTTCAACCAAATGTCCTTTTTAGCATGTTTTTGCATGGTTTCC
ATACTTAGTACTTAATTGTACTAACCCCTTTATTTCCCTTTTGACTAAAGTGTAGGGATTTGGAGATGTCAATATTCCAT
GGTTGATGGTTAGGTTTCTAAGATGTTTGAAGATGAAGACTTGGTGAGTCCTCATATATTCAAGGACAATAACCAACATG
TTCCTTTATGTCTTGTAGTTTTGTTATAGTTTTGAGTGGGTTTAGTCCCATTGTTGTATTCAAGTATTAGATGGTTTTGA
TACATCTTGGATAAAGTCTAGAAAGTCTTCCACTTGTTATTTGATGAAAGTTTCTTCGTGTGTGAAGAAAGTTTTTTTTC
CTTGGGGGTTTTAGTGTCTATGCGATGAATGAATGATCCATGAGGCATGTATTTGACCTCTTCGAGGTCGAATACGCCGG
TTACGACTAGAGAGTGCTCCCGGGTCGTGACAAAATTCATAATGTTTTAAAAATAAACATTTAACTTAGCAAAAGTGGCA
ACTCAAAATTGAACATAAGTCAATAACAAGATAAAGACAAATGAACTAACTGAATGTCTACCTATGATGCCTCTAATAAC
TGATATGGATGTCGGGACAAGACCCACGACGTCCTACTGAACTAAATACTGAAAAGCAATAAAAAGGGATCCTCCGGAAG
CAAGGAGGCTCACCAACAAACTCTGGAGCTCAACTAGAATCAACAATGCGCTGGATGTTGATCCTGGTTACTTGTGTCTG
CATCATAAAAAGATGTAGGCCAGATGGCATCAGTACATTGAATGTACGAGAATATGAGGGGAATTCTAAAACAAGACATA
AGCTTGAAATGAACTGAAGAACTTACTTGGCTCAACTCAACTCAACTTAACTGAACTCATTTCAATATAAAGCAATAACG
TAAATGCAATATAAAGAAAAACTTTTAAAACATGGATATTATCATGACCCAGGGGTACCCCCTAGACGTAACATGGCGTA
CTTGACCCCGAAGGGGTCTCATACAAACCCTTAGCATAATCATAACATAAGATAGTAGAAAAGTATGGAAAATTTAAAAT
TTCTTTAAAACCATACAATCGAAAACATTTTCATAAGCAAATGGAAGTCTTTACTAAACCTTTGTCTCAAACCATCTATT
AAACTCTTGAATAAAAGACTTGGGACGCAGCCCATACAATGTCTAAAACATAAAGAAATGGCATAAAGGAATAATGGGTT
TGTCCTCGAAGCCATGAGGACTCACCAAATCTTCAATCTTCTTCTTGCTCCTTAGAAACCTAGCCTTCAAAGGAACTCAA
TCTCCAAAACCCTACATTTGATTAGAATGTAGGCAATATGCATTAGTACAAAATGTACCAAGTATGAAAGCTAGCCCAAC
ATCATAAGAGCATCTCAAAATGGTTAGTCAACATAAGACACAAGCATAAAAGACAATAACATAATCATAGCATAATCTCC
AACATAAGCATCATATCATCACAAGTCAACATAAGACATAGTTAATGAGAATATGAGATAAATCATATTCATGGCATAGT
CCTTACTTAGACTTTCATATTTACATACTTCAACCTTTAGTCTTTTATATTACAGGAGAAGTACTTCACAAGCCTCAAAG
TATACATGTACAAGGCAAGAATAGCATCCCATAATACCATCCAAGCTAAGTACCTCTTTTTGGTTATTCTTGGGTATAGT
CCACATTCATAGTCAAGGAACACTGGTGCAATGCATGAATGTCATCCCATAATACCATCCACACTAAGCATATCTTGACA
TCACTCTATTCATGCTTACTAGTCATAGGTGTCATTTTTGACCTACTTCATAAAGACAAAGAAATATCATCTTAAGTCAA
TCATATTATGGAAGACAACTATAAAAACAATCCAAGCTAAGCATATATCACATAAGATAAAACTTCATAAGTAGCTTCAA
GTCATACTTGTGCTATGTATGAATGACATCCCATACTATTACTCACACTAAGTACTTCTTTAGGCTAGCTTACTCAATGC
TTACTATTTATCATTTTAGACTATCAAAGAATAGCACACAACTAGGCTACACCTAACTACCATAGTAAGACACACTATCA
TGCAAACCAAGCTATATAAGGAGGAGTACAAGTACCACAACCTAGCTACCATGCAACATTCAATATTATGCATGCTACCC
TTAGGGGAGTATGAATCATCAACCCTAAGCTACCCTTAGTAGAGTAGGGTGTTTCAAATCTGAGCTATCCTTAAGAGAGT
ATAAATCCTCTATTCCAAGCTACCATGAAGTGGTCTTGGCCTAACCAAGTCATGCTACCATGAAGGCATTCTAACAATGC
TAGTTCAAGCTTCCCTTAGGAGAGTAATCATGCCTANNNNNNNNNNNNNNNNNNNNNNNNNNNNNNNNNNNNNNNNNNNN
NNNNNNNNNNNNNNNNNNNNNNNNNNNNNNNNNNNNNNNNNNNNNNNNNNNNNNNNNNNNNNNNNNNNNNNNNNNNNNNN
NNNNNNNNNNNNNNNNNNNNNNNNNNNNNNNNNNNNNNNNNNNNNNNNNNNNNNNNNNNNNNNNNNNNNNNNNNNNNNNN
NNNNNNNNNNNNNNNNNNNNNNNNNNNNNNNNNNNNNNNNNNNNNNNNNNNNNNNNNNNNNNNNNNNNNNNNNNNNNNNN
NNNNNNNNNNNNNNNNNNNNNNNNNNNNNNNNNNNNNNNNNNNNNNNNNNNNNNNNNNNNNNNNNNNNNNNNNNNNNNNN
NNNNNNNNNNNNNNNNNNNNNNNNNNNNNNNNNNNNNNNNNNNNNNNNNNNNNNNNNNNNNNNNNNNNNNNNNNNNNNNN
NNNNNNNNNNNNNNNNNNNNNNNNTCTATTTCAATTCATTATTTCATATTCCTATTCTTGAACAAGTTCTATACATGATA
GCAATTCTAGAGAATCTATCAAGAATCATCAATTTCTATTCGCAAGGCATAAACCCACATACTTTGATTTCTACGGTTAA
CCATAGAATTCACATAAATTCTTCATAGTATCATGAATCAACACTAAATTAATCATATATAAGTATTATCCAACCAATTG
GAATCATACCCATCTAAAACCCACACATTGGAAGTAACCCTAGCTTAGATTGGGGTTTTTCTTCACAAATTAGGGAAAAC
CTAGGGGACTATATGGGTGGAAAACCCCATAGATGAATAAAATAAACATACCTCAACACAAATCCCTAAACAAATCTTTC
TTCAATGGTGAATTCGACCTAGGTTGCTTCCCTTCCTCTTCTTCTTCTTCTTTGCTTCTAGAGAGAGAAATATTTGAGAG
GAAGTGTGTTCTTTAGATGAATGTGTTAATGACTTAGTTTAGGGTCTTATTAGGTATTTTTAGGTGGTTATTTAACTAAT
TAACCAACATCCCTAACCCTTAACTGATTACTTAATTAATTCCCTAAGCCCCTAACTAAAACTAAAAACTTAAAAAATTG
AAGGGACCTACGGGACCCCCACCCACGGACCGTGAGTGGGTTGACGGGCCGTTCTGTTGACTCGTGGTTCCCTACTGGAA
CTAGGGAGATCAGGGGAGGTCAAGCCTCGACCCACGATCCCCACCTATAGTGCTTGGGTCCACCCACGGTTCGTGGGTGT
CCATCCGTGGACCATGCTATTTTTTTTACAGCTTTTGGGCTGTTCCATGGGTTCTCCTCAAGGATCCCTTGGGTGGTTGT
ACCTTGACTCCCTAACCCTTAAACCCCTATTCTAAGTACGTGAATCATTTTTTACAACTTTCAATCCTTATACCACACTC
CAAACCTCTTACGAAAGGCTCTAGAACTCACTAGTTCAACTTGCTAGTTTCCGGGGTATTACAATATCTCCCCCTTGGGA
TCATTCGTCGTCGAATGACGATTATAAGCACTTCTTAAAGTAACAACTCTAAGCTAACATCCCATTATGCATACACTACA
TCTAAATGAACACCACCAATGAAGAAAACTTCAATTCCAAGCTAAGCACATTCAATACAACACAAGGGAGTAGGAATTAC
TTCTACCATCCCAAAATTCATGAAACTTTATATCTACTCATTTTCAATGAGAAACTAACATCTCCTAGCTAAAACATGCT
CAATACACACACATGGAGCCTAAATGCAAACTACTCTTAAAAATCATCTATTCAAGGAGGAATCTTTCAACTCCAAAGCT
TAAGGCATACTCATAATCAACTCGAGAAGTATATATGCAAATCTACTCAAATGCACTACAACATGAGGAAACAATGCATA
TAAGCCATTTCTAACAAGACCTAAGCATTCTAATGAACATGCATATAAGGAAATCATGGCAACACATAATCACATAATGA
CCTTATTACACAGGCACACTATCTCCCCCTTGGGAGTAAGCCTACACAAGTTCTTCTAAACATCATTCATACTAGAGACA
ACTTCAGGTCTAACATAACAAGTCACAAAAGACAAGAAATCCAGAAATTTACAAAAGCATAAAAAAAACACATACTGGAA
GGGACATGAGGAGATTACTCTAGATTTTCTCTAGATTGGAGAGCATAAAACCTATTCTTCATTTGAGGCTCCACATCATC
ACTACTAGTGTCAACTTGCTTACCCTCTCTTCTTGTAGCCTTTGCCTTTGGGCAATCTTTATTCATGTGGCCACTCTCAC
CACAACTAAAGAAACCTTATTTACTGGCCAAACACCTACCTTCATGCCTCTTACCACACATAGAACAAGTGGGCCATAGG
GACTCATTACTTATCCCTAGTGGCCTAGGGGTAAACACCCTCTCATCCTTATGCTTAGGAGCATTAGAAAATCCTTGTCC
AGAAAAATTTTGTCGATTTCTAGAGCAACCATGTCCATCAGACCCATCATGAAAGGACTTATCACCATCCATCCTACACC
TCATTTTCTCCCTAGCTTTCTCTTCCTTGAATTTTTCTTCTTCCATTTGTTCGGCATGAATCATGAGGTGTGAGATATTC
ATATTATCGACAAGTATTGTTGTACAACATTCTTTGGCTACCATGTCGGACACACCCGACAAAAACCTATTCATCTTATC
CTTCGAATTTGACACTATTGATGGAGCATACTTAGACAAAAGAGTAAATTTCAAGGCATACTCCTTGACACTCATGTTAC
CTTGCTTAAGATTAATGAACTCTTCCATCTTAGCCTCCCTCAACTCCCGAGGAAAGAACCTATCAAGAAAGGCGAGTTTG
AACACTTCCCACTCTATTGTGCCCGCTTCTACTGACCTAGCATCTTTCCATTGGTCATACCATATTTGGGCAACATCTTT
TAATTGATAAGAGGTTAGCTCTGCTTTCTCTATTGAAGTTACCCCCATGATAGCAAGTGTCTTCTAAACCTCTTTTATGA
ACCCATTTGGATCCTCTTCCACATTGGAGCTATTAAACTCCGAAGGGTTCATCTTCAAAAACTCCCTTACCCTAGAAGCC
CATCCCCTATATAGGGTTTGCCGGAGCCACCACTTCTCTATTGGCTTACGCCGTCAAGTCTTGAGCCAACAATTGAATAG
AATCCCTAAACTCCGCAAGAGTGACATTTTCAATCGGAGGGTCATTTGGAGCTTTAGGAGGAGCTTGGTTTGGAACTTGT
AGAGGAACCTCTTGTTCTCTATTGTCTTCATCTTCTCTCCTAGAATTAGCCCTAGTATTAGCCATATCCTGAAAAACCAT
AGGGCACACATTAGAATAATGACCTACTAAAGCCAAACTCTATGGCACGACTTAGAGAATGAAGGACTGAGATTTCCTAA
ATATCTAATAGCCTCCTATTCATAAATGTGGCGCGCTTCACATTTATGAACAAGACCCTACTAGACGTGGTTTGAGAGAA
TCCTAGAACCATTCTAAACCTTGTGCTCTGATTACCAAGTTTGTCACGACCCAGGGGTACCCCCTAGACGTAACATGGCG
TACTTTACCCCGAAGGGGTCTCATACAAGCCCTTAGCATAATCATAACATAAGATAGTAGAAAAGTATGGAAAATTTAAA
ACTTCATTAAAACCATACAATAAAAAAAATTCATAAGCAAACGAAAGTCTTTACTAAATCTTTGTGTCAAACCATCTATT
AAACTCTTGAATAAAAGACTTGGGACGCAGCCCATACAATGTATAAAACATAAAGAAATGACATAAAGGAATAATGGGTT
TGTACTCGAAGCTATGAGGCCTCACTAAATCTTCAATCTTCTTCTTGCTCCTTAGAAACCTAGCCTTCAAAGGAACTCAA
TCTCTGAAACCTTACATTTGATTAGAATGTAGACAATATACGTTAGTACAAAATGTATCAAGTATGAAAGCTAGCACAAC
ATCATAAGAACATCTCAAAATGGTTAGTCAACATAAGACATAAGCATACAAGACAATAACATAATCATAGCACAATCTCC
AACATAAGCATCATATCATCACAAGTCAACATAAGACATAGTTAATGAGCATATGAGATAAATCATATTCATGGCATAGT
CCTTACTTAGACTTTCATATTTACATAATTCAACCTTTAGTCTTTTATATTACAAGAGAAGTACTTCACAAGCCTCAAAG
TATACATGTGCAAGGTAAGAATAGCATCTTATAATATCATCCAAGCTAAGTACCTCTTTTGGTCATTCTTGGGCAAAGTC
CACATTCATAGTCAAGACCTAGGTTTTCATGTCATAAGAGCACTATACTCATAAGCAACCTCAAGGCACACTTGTGCAAT
GTATGAATGGCATCCCATAATACCATCCACAGTAAACATATCTTGACATCACTCTATTCATGCTTACTAGTCATATGTGT
CATTATTAACCTACTTTATAAAGACAAGGAACTATCATCTTAAGTCAATCCTATCATGGAAGACAACTATAGCAACAATC
CAGCCTAAGCATATATCACATAAGAGAACACTTCATTAGTAGCTTCAAGTCATACTTGTGCCATGTATGAATGACATCCC
ATACTACCACTCACACTAAGTACTTCTTTAGGCTAGCTTACTCAATGCTTACTATTTATCATTCTAGACTATCAAAGAAT
AGCACACTACTAGGCTAGACCTAACTATCATGGTAAGACACATTATCATGCAAACCAAGATATACAAGGAAAAGTACAAG
TACCACAACCTAGCTACCATGCAACATTAAATATAATGCATGCTACCCTTAGGGGAGTATGAATCCTCAACCCTAAGCTA
CCCTTAGGAGAGTAGGGTGTCTCAATCCTAAGCTATCCTTAGGAGAGTATAAATCATCTATCCTAAGCTACCATGAAGTG
GTCTTGGCCTAACCAAGTCATGCTACCATGAAGACATTCTAACAATGCTAGTTCAAGCTACCCTTAGGAGAGTATAGGTC
ATCAATCCTAAACTATCATGCCTATACTAATGCAAGCTACCATGGAGAACATCCCACAAATGCTCATTCAAGCTAACCTT
AGGAGAGTATAATTCCTCAATCCCAAGCTACCATGAGAACTACTAACTCATGCTACATAGACAAGCTATAAATGAAGGGA
TCATATGTCACAACTTCAAGCTATTCTATTCTAACATGATTTGATTCATTTTAGGTGATTAACCTTTCAATTAGAACCAT
TCTAGGTGAGAAGACCTTTCATATTCTACATACATGCATTCATATAGTTCTAGGTAGGTCATGTGGGTAGAAGCCTTCCA
TCACAACACTATCTATTTTGTTTACCAATTTCATGCAAGCTATCTCATCATATTAGACTTACTCTATAAGCCCTAGTGAT
CAACATTATGACTTAAAACCCTACCTTCAAGCTTTACTCCACAATCATCATACTAGACTAGATCACAAGACATATTAGTC
ATAAGCCTTAGTCATAGGCAATTCTAAGCATAATTCATCATAAGGCCCCAAATTCAATCACTACAATTCATGATCTTGCA
TACATTCATAAATCTAGTTCAATTCATGATTTCATATTCCTATTCTTGAACAAGTTCTCTACATGATAACAATTCTACAG
AATCTATCAAGAATCATCAATTTCTATTCACAAGGCATAAACCCACATAATTTGATTTCTAAGGTTAACCATAGAATTCA
CATAAATTCATCATTATATCATGAATCAACAATAAATTAATCATATATAAGTATTATCCAACCAATTGGAATCATACCCA
TCAATTTCTATTCACAAGGCATAAACCCACATAATTTGATTTCTAAGGTTAACCATAGAATTCACATAAATTCATCATTA
TATCATGAATCAACAATAAATTAATCATATATAAGTATTATCCAACCAATTGGAATCATACCCATCTAAAACCCACACAT
TAGAAGTAACCCTAACTTAGATTGGGGTTTTTGCTTCACAAATTGGGGGAAACCTAGGGGACTCTATGGGTGGAAGAACC
CATAGATGAATAAGGTAAACATACCTAAACATAAAGCCCTAAAGAAATCTTCCTTCAATGGTGAATTCAACCTAGGTTGA
TGCCCTTCCTCTTCTTCTTCTTCTTTGCTTCTAGAGAGAGAGAAATATTTGAGAGGAAGTGGGCTCTTTAGATGAATGAG
TTAATGAATTAGTTTAGGGTCTTATTAGGTATTTATAGGTGGCTATTTAAATAATTAACTGACCTCCCTAACACTTAACC
AATTACTTAATTAATTCCCAAAGCCCCTAACTAAAAGTAAAAACTTAAAAACTGAAGGAACCCCCACCCACGGACCGTGG
GTGGGTTAACGGGCCGTTTTGTTGACTCGTGGTTCCTTACTGGAACTAGGGAGATTCGGGGAGGTCAAGCTTCGACCCAC
GACCCCCACCTACGGGGCGTGGGTCCACCCACGGTTCCTAGGTGTCCATCTGTAGACCATGCTATTTTTTTTTACAACTT
TTGGGTTGTTCCAAGGGTCCTCCTCAAGGACCTCTTGGGTGGTTCTTGGGGGGCGTACCTTGACGCCCTAACTCTTAAAC
CCCTATTCTAAGTACGTGAATTATTTTTTATAACTTTTAATCCTCATACCACACTCCTAACCTCTTACGAAAGGCTCTAC
AACCCCCTAGTTCAACTTGCTAGTTTCTAGGGTGTTATAGATATCAACTCTGTGTATTTAAAAATACAATAGTAACTCTG
ATGTGTATGCAAGGATACAATATAACTCTAAAATGTATATAAAAAATACAAAATAATATTGTTGTGGGAGTTTCTCTAAT
CGACAACCACTACTATGAGCCTAAGTGGTGATACAACGTCTTGCCCACGCTGCCAGAACTGTCCTATACTTTGCCTTCAT
ATAGAACGCCTTAACTAAGTGGATCCACTAGTCTATGCTAAAAAACACTTAAGGAGTCATCTAAAAAGTATGATTCTTTC
TACCTATGATGGCCACATGGTTTATGGGGGCTGTGAGTTATCTGAACTCTCCCTCATATCGGTGCTCAATACTACTCCCA
AAATATACTAGCTCATATGTTTAAAAACATAACTTCTTTCTTTGGTTTGAGTTAATTACTCAAAACTTAGCTTAAAATCT
CTCTTGGAATCGATGTTCCCTTTCGTGCTCAAATGTGAAAAAATTTACTCTTTAACTGAAAACTAGGTCAAACTAGCTCA
AAGGCTCTTTGGAAATCAAGGTTTCCTTTCTTCTTTAAATGTAAAAACATGTACTCTTTAACTGAAATCTAGCTCAAAGG
CTCTTTTGGAAATCAAGCTTTCCTTTTTTCTTTAAATGTGAAAACATTGTACTCTTTGGGAATACATAGTCCCAATATAC
TCAAATGAACTTCAAAATTTACTCTTTACTCAACTCAAAACTCAAGTCTTAAAACAAAGTTGAAATGTTTGTAAAAGACT
TTCGGAAGACTCTAAGAACTTCTCTTGACTTGACTCTTAACTTCTCTTGACTTGACTTTTAACTTCTCTTGACTTGACTT
GTAACTTTCCTTGAATTGAATTATGGATTCAAGGATTTTGATTTGTGATAGAAAGATCTCATGATGTTTAGGAGTGTTTT
TAGATAGTTAAACATGAGAAAAGATCAAGAAATCACTATCTGGAAGCAAGTTCGAGACGCGAAGATACATTTATTTATTT
GGTCGTGAAATAATTTTAAGGCAAAACGGTCTGTGACCACTCCGTGACGCGAGGAGAACTTTTTCCCATTTTGAGGAATA
GGTCTGCGACGCGGACCTGGTACCCAGATTCTGCAGGCTTTTTCCTTTATCATTTTTTTACCCGAATTCTCCTAAACTCT
GTTCTTTTTCTCAAATTCCCTTTAGATTCAGATACCCATTGTATGTACATGAGAATCTAATTCAAAACAACTCTAACAAT
CGACCTTAAACTCTCAAAAACTCCTCAATCGCATCCCAAATTCAAGAATGAAAGCAATTCAAGAACATCAAAGTTTCAAT
CTTTTAGGATGAAAATCATACTGAAATAAACATGTTTGGCGCGTGGGTGAACGAACCCAACGCTATGTGAACTCACATAC
CTCGTAGGGATCACCCCTTGACGAAATCCACAAGCGATTCTTGAAGATCTTGACGATTCTTGCTCCTTCTCCTTTTTTTT
CTCTTCTCTTAAACCCTAACTCAATATTGTAAAAGCGTAAACTGAATCCTATCAGTTTAGACCCCAATTAACTACTAAAA
AATGAAATCAAGTCATGGAGCATTGAAAAGACCATAATGCCCTTCTAAAATCTAGATTAGACTTTCCTTAATTGAACAAC
CCAACTTCCAATGGGCATATATCACTCAGACAAACTCGGAATAGAGCAAACTCGGCGGCGTTGGAAATATAATTACAAGA
TCTTTCTTACAGTATCAAGAAGTACACCTAACTCATCTTGAGCTAGGAGTTATGGTCGTTTTAAGTTGACCAAAAACCCA
AACTTAACATAACTTAACAAATTTCCAGATTGTTCATTCTTTCCAAAAACCACTCTTTCTAATTCTAGCTCTTTCTAGTT
CTTTCAAAAAATGTGGTGTTACATCCTATTTATCTGAACGAGTGGAATATCAAAATAGTAGAAATAATTCAGCTGAGATC
TCAATGTTTTTCATAGATGGTTTTTCTAGCAAGAGAATAGCAAATTATCACATTTGGCATTTAAGGAATTTCCCAGGAGT
CATGCTAAAATGAAGGACAGAGCTTAGCCTTAACATACCTTTCCAATGAACGCTCGAATGCCCGCAGTTTCTTCACAAAA
GTTGTCCTTATGTCCTAAGCTTCACAAACACTATATATACACAGTTGGTACGCACCTATAAACAATCCATAATAGAGATT
AAATCGGTAGATTTTTCAAATGGCCCTAACTTGACAAAATGTCCGTAGAACTTCGTAAAAACAATCATAAAAGAGCCCTG
AGATGATTACCTTAGCAAACCAAGTGTAAACCTTGAAAAAACACCAATAAGTACCAATTTATATCTTCAAAAAAAAGCTC
CAAATGCAGCTAATATGTAACATTTCGCACCTAGAAACGACTATAAAGAGTTTAAAATATGAATATATTGATTTTTGAAA
AGAATAGGGAAATCTGGAAATTTTGTCTAAGTTAAGAAAGTGAGTTTTGGCCATTTTCAAACGGCCATAACTCCTAGCTC
AGGATGATTTAGGAGCAGCCCTTGATATGGTTGGAAAGATCTTGGAGAGATCTTCCCAACGCGGCTGAGATTGCACAATT
TCGACATTGTATGAGTGAGTTATCCCTTTTGGAAGTTGGGTTGTTGGATTGAGGAAAGTCTCAATCCGGTTTTAGGGAGG
GGCAAAGTAGTATTTTCTCTAATTAATATCCTAATTTTATTTTAGGGATTTATTGGGGTAAAAACATGACTTATTCAGTT
TGGAGAATTGAGAAATACGCTTAGGGCTTGAAGGAGAGAGAAAAGAAGAAAGAAAGGGAGAAAAAGGCAAGAATTCGTCA
AGATAATCCAAGCTTGCGAGTGGAATTAGTCGGAGGTGATCCCTATTAAGGTATGTGAGATCTTTTCGTGTTGGGTTAGT
TCACCCACACACAAACTTGTTTCAATTCATTGATTTTGAGTTGTGTATATGTTGAGGAAGTGAGGTTCTTGAAGAACAAA
TTGTAGAATTCTTGTTGGTTGAGTTGTTGATGCTTGGAGGTGAATTGATTCATGTTTTCGGGTTGTTTTTCAAGTTAGAT
TGGTTGTATATTGAGGGTCCAATTGATCCTAAGTGTTTGGGGAAAGAATTATGAAAGTTAGGGGAGTTTAGAGATGAAAA
ACGGAAGAGAAGAATCGAAAGTCGCTGGGCAAAAAGGGTTGGGCGTCGCGCCTGCCAGAGTGCCACAAAAACTTCTCTGA
AGTTTGGCCTCTGGCGTGTCGCACCAGCCAGGCTTCTCTGAAGTTTGAGGGATGGGGTCCCGCGCCTCTCAGAGCGCCAG
GGACGCCAGTTCTCCCCATTCGTTCCCCATCTTTTCGTACTTGTTCCTAAGCAATGTACCTACGTTTTCTAGTTGATTCC
AACACTCTAAGGTACATCTAAGTATCATGAAATCATCCATAAACATGAGATCATGAGCCTTGAATCCATAATCCAATTCA
AGGAAATTTGAGATCAAAGTCAAAGAAGTTAAGATTCCAGTCAAGAAGTTTAAGAAGCAAGTCAAAAGCAAAGTTCTTAA
AGTTTTCAAGAGTCTTTATTAGACGTTTTAACTTCGTTTTAAGGCTCAAGTTTCAAGTTAAGCAAAGAGTAAAGAGTTGA
GTTCATTTCTCATAAAACTATTAGGGAACTAAGTATTCCCAAAGAGTCTATAAATGTTTTCACATTTGAGTAAGAAAAAT
GGAGCATTGATACCAAGAGAGCTTTTAAGCTAAGTTTTGAGTAATTATCTCAAACCAAAGAAAGAAGTTATGTTTTTAAA
AACATATGAGATAAAGTATATTTTGGGAGTAGTATTGAGCACCGATATGGGGATGCAAGTTCATATTAACTCAACTCTCC
ATAAATCATGTAGCCATCATGGGTAGTAAAGAATCATATTTTTTAGATAAATCCTTAAGATGCTTTCAGCATAGACTAGT
GGATCCACTAAGTTAAGCGTTCTATATGACGGCAAAGTATAGGACAGTTCTGGTAGCGTGGGCAAGACGTTGTATCACCA
CTTAGGCTCATAGTGGTGGTTGTCGGTTAGAGAATATCCCACAAAAGTTATATTACTTTTATATTTAAGTAAAGTTGAGT
TGTTATTGCATTATCTTTAACAAACTAAGTTGTTTACACTGTTTTACAAGCTTTATATATATTGCATGTGTCTTATTGGT
TTATATTGAGTTCAGTTGTTCATGAGTTAAATAGAGCCAAGGCAAGTGTTCCTTTGTACTCCTTTTAAGCTTAAGTTGTT
GTTTAGCTTTCCAACTCGCATACGCGTACATTCAATGTACTGATGCCAGTTGGCCTATATCTTATTATGATGCAGACACA
GGTGACCAGGATCAGCATCCAGCACGCCGTTGATCCAGTTGAGCACTCCTGAGTCAGTGGTGAGCCTCCTTGCATTCTGG
AAGACTCTATTATTTCGCTTTCCTAGTTTTGCTTTATTAGGATGTTGTAGGGTTTGTCCCAACATCCATATCAGTATTAT
AGAGGCTTTATAGACAATTAGACAGTTAATTTTGAGTCTCTCAGCTATGTATTTGCAGATACTTTATTTTGAGACATAAG
TTGTCATTTTGGCTAAGATGTTATCATTTAAACTATTACTTGAGTTTATTTTGTTGAGTTAAGTCTTCCGCTGAGTTAAG
TAAGCCAGGTCAAAGGTTCGCTTGGTGCCAACAATGGTCTTCGAGTGCCGGCTATGTCCAAGGTGTAGGCTCGGGGAGTG
ACAAACTTGGTATCAGAGCACAGAGTTCAAGAGTCCTAGGGAGTCTATGAAGCTGTGTCTGTAGAGTCCTAGTTATCGGT
GTGAAGCGCGCCACATCTATAATTAGGAGGCTGCGATATTTAGGAAATTTTTCACTCCTTCATATCTATTTCGTGCGTTA
GAGTTTATTTCTAAAAGTTTCCCTCTAAATTCATACTTGTGTGTGTTTCTTATAACCGTGCTTAGACGAAAAGCAGCACG
AGGTCGTCCATCTAGGAGAACCGTTGAACCACAAGAGCAAAGGGTACCTAATACACAAAACGTGCAACCTCAAGGCGATG
TCACTAATGCCGAATTTCGTGAGGCTATCCGGATGTTGAGCCAAGCTGTGACTAACCAGGTTGGGCAGCCAAGAGGACCA
AGGGATGATGAGGCTGACACTTCGAGGATTCGCGAATTCTTGAGGATGAATCCTCCAAGTTTCACTGGTTCGAGCACTAT
TGAGGATCCAGAGAACTTCATTGAGGAGTTGAAAAAGGTATTCGATGTGATGTATGTTGCTGACACTGAGAGAGTTGAAC
TAGTTGCATATCAACTGAAGGATATTGCTAGAACATGGTTCGATCAGTGGAAATGGGGTCGACCTGAGAATGCACCACCT
GCTAGTTGGGCTTGTTTTGAGGAGGCCTTCTTGGGGCATTTCTTTCCCCGTGAACTGAATGAGGCTAAGGTATGAGAGTT
TCTTACACTGAAACAGGATTCCTTGAGTGTGCATGAGTATGGGTTGAAGTTCACCCAGCTGTCCCGCTATGCTCCTGAAA
TGGTTAAGGACATGAGGAGCAAAATGATCTTGTTTATTGCTAGCTTTGGTCATCTGTCAAGCAAAGAGGGCAGGGCAGCG
ATGCTGATAGGTGACATAGACATATCAAGGTTGATGGTTTATGTGCAGTAGGTTGAAGAAGAGAAGTTGAGAGATAGGGA
AGAGTTCATAAGTAAGAAAGTGAAGACATGGAATGAGTCTGGGAAGCAGAAAGGCAATGTGAATCGTTCGTCCTTTCAGC
AGAAGCAAAAGGGGCCTGCTCCATCATCTGCTAGTGCACCTGCACCTCGAAACAAAGGCGAATATTATGGTCAGAATTCG
TAGAACTTCAGATCTAAACCAGCGCAGTCCCAGGGTAGTGTGGTACAAGGAGGTAGTTGGGCTACTGCATGTGCTAAGTG
TGGGAGAACCCACCTAAGTAAGTGTCGTGATGGCTTGATAGGTTGTTTCAAGTGTGGACAAGAGTGACACTTCTTGAAAA
AGTGTCCTAAGAATAAGCAAGGCAGTGGAAATCCAGGCAATAGAGCCCAGTCTTCATCAGTTGCTCCACTAGACATGGCT
GCACCTAGAGGAGCTACTTCTGGTACTGGCGGAGGAGCAAACCACCTTTATTCAATCACCAGTCGCCAAGAGCAAGAGAA
CTCTCCAGATGTTGTCACTGGTATGATCAAAGTCTTTATTTATGATGTTGTTAACCCCTTATGTTGCAAATAAGTTTGAT
GTTATCCCTGAGAAACTTTGTGAACCTTTATGTGTTTCCACACTTGTTGGGGAGTCTATTCTAGCAGAAAGAGTCTATCG
TGATTGTTCTATTTCCATCAATCATAAAGACACCATGGTTGATCTAGTTGAACTTAACATGGTAGATTTTGATGTCATTC
TAGGTATGGACTGGCTTCATGCCTGTTATGCCTCCATAGATTGTAGAACTCGAGTTGTCAAGTTTCAGATTCCTAATGAG
CCAGTTATAGAGTGGAGTAGTAGTTCAACTGTGCCTAAGGGTCGTTTCATTTCGTACCTTAAGGCGAGAAAGTTAGTTTC
AAAGGGTTGTATCTATCACTTAGTCCGAGTTAATGACTCAAATGTTGAGGTATCTCCCATTCAATCAATTTCTATAGTAA
GAGAGTTTCCAGAAGATCTTCCTGATGATCTACCCGGAGTCCCTCCTGAGAGAGAAATAGACTTCGTCATAGACATCATT
CCAGATACTCGTCCTTTCTCTATTCCACCATACAGAATGGCACCAGCAGAGTTCAAAGAGCAGTTGAAAGATCTCCTAGA
TAAAGGTTTCATTCGACCAAGTGTCTCACCTTAGGGCGCTCCGGTCTTATTTGTGAGATAGAAAGATGGTTCCCTTAGGA
TGTGTATAATTACTGTCAATTAAATAAGGTAACTATCACGAATAAGTATCCTCTTCCAAGGATAGATGATTTATTTGATC
AACTTCATGGTGCCACCTGTTTTTCAAAAATTGACCTCAGATCAGGCTACCATCAGTTGAAAGTTAGGGAATGCGACATT
CCAAAGACAACATTCAGGACTAGATATGGTCACTATGAGTCTTGGTCATGTCCTTTGGTTTGACCAATGCACCAGCAACA
TTCATGGATCTTATAAATAGAGTCTTCAAACCTTATTTAGATATGTTTGATATATTCTTCATTGATGACATACTAATCTA
TTCAAGGAATGAAGAAGATCATGCTAGTCATCTCAGAATAGTTCTTCAGACCTTGAAAGATAAGGAGTTGTATGCCAAGT
TCTCTAAGTGTGAGTTTTGGCTTAAGTCTGTGGCATTCTTGGGCCATATTATTTCTGGTGATGGTATTAGAGTTGGTACT
CAGAAAATTGAGGCAGTGCAGAATTGGCCTAGACTCACATCTCCAACTGATATTAGGAGTTTCTTGGGCTTGGCTGGCTA
TTATAGGAGATTTGTAGAGGGTTCTTGTCTATTTCGTCTCCTTTGACCAAGTTGACTCAGAAGACAGTGAAATTTCAATG
GTCTGAAGCTTGTGAGAAGAGCTTTCAGGAATTGAAGAAGAGGTTGACTAGTGCCCCAGTTTTGACCTTACCAGAGGTTA
CTCAAGGTTTTGTGGTGTATTGTGATGCATCCAGAGTTGGTTTAGGTTGTGTGTTAATGCAGAATGGCAAGGTGATAGCT
TATGCCTCCAGACAGTTGAAGGTTCACGAGAAGAATTATCCAACCCATGACTTCGAGTTGGCTGCTGTAGTTTTCGCCTT
GAAGATTTGACGACACTACTTGTATGGTGTTCATGTTGATATATTCACTGATCACAAGAGCTTGCAATATGTGTTCACTC
AGAAGGAGCTCAATCTCAGATAGAGGAGGTGGTTGGAATTACTCAAGGATTATGACATGAGTATTCTATACCACCCAGGT
AAGACTAATGTTGTTGCTGATGCTTTAAGCAGTTTATCTATGGGTAATACCACCCATGTTGACGAAGAGAAAAGGGAGTT
AGCCAAAGATGTGCACAGACTTGCACGCTTGGGAGTCAGACTCATGGATTCCATTGAAGGAGGAATAATGGTGACGAACG
GGGCTGAATCATCACTAGTGTCAGAGGTGAAGGAAAAGCAGGACCAAGACCCCATTTTGCTTGACTTAAAGGCAAATGTT
CAAAAGCAGAGAGTATTAGCTTTCGAACAAGGGGGCGATGGTGTGTTAAAATACCAAGGTAGATTGTGTGTACCAATGGT
GGATGAACTCCAAGAGAGGATCATGGAAGAAGCTCATAGCTCCAGATATTCCATTCATCCAGGTTCCACAAAGATGTATC
GCGATTTGAGAGAAGTGTATTGGTGGAATGGCATGAAGAAGGGCATTGCAGAGTTTGTTGTTAAGTGTCCAAATTGCCAG
CAAGTGAAAGTCGAACACCAAAAGCCTGGTGGTTTGGCAAAGAATATAGAACTTCCAGAATGGAAGTGGGAGATGATTAA
TATGGATTTCATCACAGGATTTCCAAGGTCTCGCAGACAACATGATTCTATTTGGGTGATTGTCGACAGAATGACAAAAT
CAACCTACTTTTTGCCGGTAAAGACTACCCATTCGGCAGAAGATTATGCTAGGTTGTACATTCAGGAGGTGGTGAGACTT
CATGGAGTTCCAATCTCAATTATATCAGATAGAGGTACACGATTTACTGCACAGTTTTGGAAATCTTTTCAGAAAGGTTT
GGGTTCAAAGGTTAACTTAAGTACTGCATTTCATCCCCAGACAGATGGGCAAGCAGAGCGCACTATTCAGACATTAGAAG
ATATGTTGAGGGCTTGTGTGATTGATTTCAAGGGAAATTGGGATGATCACATACCTCTCATCGAGTTTGCTTACAATAAC
AATTTTCACTGTAGTATCCAAATGGCTCCATATGAAGCTCTTTATGAGAGAAGATGCAGATCTCTTATTGGATGGTTTGA
AGTTGGTGAAGCAGGGTTAATAGGACCAGACTAAGTTCACCAAGCTATGGAGAAAGTGAAAGTAATTCAAGAGAGATTGA
AAACAACACAGAGTCATCAAAAATCCTACACTGATTTTAGGAGAAGGGAGTTAGAGTTTGAAATAGATGATTGGATATAT
TTGAAAGGTTCACCCATGAAGGGTGTTATGAGGTTTGGTAAGAAGGGGAAGCTTAGTCCCCGGTATATTGGACCTTATCG
CATAGCCAAGAGGATTGGCAGTGTAGCTTACGAGTTGGAGCTACCATAGGAATTAGCGGCGGTTCATCCGATATTTCACA
TCTCTATGTTGAAGTGCATGGGAGATCCTTCATTGATCGTGCAAATTGAAAATGTTGAGATTAAGGATAATTTATCTTAT
GAGGAGATTCCAGTCGAGATTTTAGATCGCCAAGTTCGCAAGTTGAGAACAAAGGAGGTCGCATCAGTCAAAGTCCTTTG
GAGGAACCAATTTGTAGAAGAAGCTACTTGGGAAGCTGAATAGGGTATGAAGAAGAGATATCCATATCTCTTTGAATCCG
GAGAAAATTCATATCAAGGTACTAATCCTATTCTTAGTACTAGCTAAATTATGAGTATGTATGTTGTTACTTGCTTTTGC
TTGTTGAGTGTTGAACTTGATGTTGCTACCCTTAGCTTAGTGAAATAAAGCTCATTCGAAGACGAATGTTCCCAAGGGGG
AGATATTGTAACATCTCGCACCTAGAAACGACTATAAAGAGTTTAAAATATGAAAATATTGATTTTTGGAAAGAATAAGG
AAATTTGGAAATTTTGTCTATGTTAAGAAAGTGAGTTTTGGCCATTTTCAAACGGCCATAACTCCTATCTCAGAATGATT
TAGGAGCAGCTCTTGGTATGGTTGGAAATCTCTTGGAGAGATCTTTCCAACGCCATCGATATTGCACGATTTTGACATCG
TATGAGTGAGTTATGCCATTTGTAAGTTGGGTTGTTGGGTTGTTGGATTGAGGAAAGTCCCAATCCGGTTTTAGGGAAGG
GCAAAGTAGTCTTTTCTCTAATTAATTTCCTAATTTGATTTTAGGGATTTATTGGGGTAAAAAAATGACTTAGTTGGTTT
GGAGAATTGAGAAATACGCTTAGGGCTGGAGAAGAGAGAAAAGAAGAAAGAAACGGAGAAAAAGGCAAGAATTCGTCAAG
ATCATCCAAGCTTGCGAGTGGAATTCGTCGGGGGTGATCCCTATTAAGGTATGTGAGATCTTTTCGTGTTGGGTTAGTTC
ACTCACACATCAACTTGTTTCAATTCATTGATTTTGAGTTGTGTATATGTTGAAGAAGTGAGGTGTTTGAAGAACAAATT
GTAGAATTCTTGTTGGTTGAGTTGTTGATGCTTGGGGTGAATTGATTCGTGTTTCTGGGTTGTTTTTTTGAGTTAGATTG
GTTGTATATTGAGGGTCCAATTGATCCTAAGTGTTTGGGGAAAGAATTATGAAAGTTAGGGGAGTTTAGAGATGAAAAAC
AGAAGAGAAAAGTCGGAAGTCGCTGGGCGTCGCGCCTGCCAGAGTGCCACAAAACTTCTCTGAAGTTTGGCCTCTGGCGT
GTCGCGCCAGCCAGGCTTCTCTGAAGTTTGAGGGCTGGCTCCCCGCGCCTCTCAGAGCGCCAAGGACGCCAGTTCTCCCC
ATTCGTTCCCCACCTTTTCGTACTTGTTCCTAAGCAATGTACCTACGTTTTCTAGTTGATTCCAACACTCTAAGGTACAT
ATAAACATCATGAAATCATCCATAAACATGACATCATGACCTTGAATCCATAATCCAATTCAAGGAAAGTTAAGATCAAA
GTCAAAGAAGTTAAGAGTCAAGTCTAGAAGTTTAAGAAGCAAGTCAAAAGCAAAGTTCTTAAAGTTTACAAGAGTCTTTA
CTAAACGTTTTAACTTCATTTTAAGGCTCAAGTTTCAAGTTAAGCAAAGAGTAAAGAGTTGAGTTCATTTCTCAGAAAAC
TATTAGGGAACTAAGTATTCCCAAAGAGTCTATAAATGTTTTCACATTTGAGTAAGAAAAAGGGAACATCGATTCCAAGA
GAGCTTTTAAGCTAAGTTTTGAGTAATTATCTCAAACCAAAGAAAGAAGTTATGTTTTTAAAAACATATGAGATAAAGTA
TATTTTGGGAGTAGTATTGAGCACCGATATGGGGATGCAAGTTCATATTAACTCAAGTCTCCATAAACCATGTAGCCATC
ATGGGTAGTAAATGATCATACTTTTTAGATGACTCCTTAAGATGCTTTTAGCATAGACTAGTGGATCCACTAAGTTAAGC
ATTCTATATAACGGCAAAGTATAGGACAGTTCTGGCAGCGTAGGCAAGACGTTGTATTACCACTTAGGCTTATAGTGGTG
GTTGTCGGTTAGAGAATCTCCCACAAAAGTTATATTACTTTTATATTTAAGTAAAGTTGAGTTGTTATTGCTTTATCTTT
AACAAACTAAGTTGTTTACACTGTTTTACAAGCTTTATATATATTGCATGTGTCTTATTGGTTTATATTGAGTTCAGTTG
TTCATGAGTTAAATAGAGCCAAGGTAAGTGTTCCTTTGTACTCCTTTCAAGCTTAAGTTGTTGTTTAGCTTTCCAACTCG
CATACTCGTACATTCAATGTACTGATGCAGTTGTCCTGCATCTTATTGTGATGCAGACACAGGTAACCATGATCAGCATC
CATCACGCCGTTGATCCAATTGAGCACTCCAAAGTCAGTGGTGAGCCTCCTTGCATTCTGGAGGACTCTGTTATTTCGCT
TTCCTAGTTTTGCTTTATTAGGATGTTATGGGGTCTGTCCCAACATCCATCTCAGTATTATAAAGGCTTCATCGACAGTC
AGATAGTTAGTTTTGATTCTCTCAACTATGTATATGCAGATTCTTTGTTTTGAGACATAAGTTGCCATTTTGGCTAAGAT
GTTATCATTTAAACTATTACTTGAGTTTATTTTGTTGAGTTAAGTCTTCTGCTGAGTTAAGTAAGCCAGGCCAAAGGTTT
GCTTGGGGCCATCAATGGTCTTCGAGTGCTGGCCACGTCCAGGGTATAGGCCGGGGTGTGACATAATAGAAGGGGAAAAT
GATTGCCACGTGTAGAGATCACGTTTCTAGGCACAGGGGCAACCATTAATGGTAGAAAAAACTAAAAATTAACCTTCATC
ATGCAAGAATTCCATTAGAACCCTCTCTTCAACTTTCGTTCTGGTTAGGAAGTGAGAAGAAATGTTTTTATGGGTTAAAA
CGTTGAGTAGCCTACATACCATATTTTTTTACCCGACCCGGATCACGACCCGAATTTTGCCCAGACAGTCCACAGTAAAA
CCCTCATAACTGTTTACTTCGATGTCGGTTGGATATGGGGTTTTATGCGTTGCAAACTAGACTCATAGGCCTTCGATTTG
ATAGATTATGGGCCTTGTAAAACTTTATATATTGGGAGAGAACATCCAAGACATTTAACCCAAAGTTAAGAAAATTTTAT
TAGAGAAACTTCAATAACTTTTGCCGACCTTAGTTTCGCTAATTTTCTTGACTTCAAAACTTAACATACGACTATTGTGC
TATTATAATACCTCGTAGCACATGATTCTTAGCATGTTAAACACTCATAGGATTATACCCAAGGTATGGGATAATTTAAT
CCTTTCAAATGGGCGAAGAGCTACCCGAGCCATTTCTTTTATCCCAAAATTTTTTTGAGGGGTCCCTTTGACCTAAAACT
TTAGTTTAGTTCCTTGATATTGCCACCCATTTGCAATATTAATCTCCAATGTACTATACCAAGTCAGATACACCTCATAT
AACCACGCCATACTATGCCACACATATTATGCAAGAATAGAGAAAAAAAGTATGGGATCTTACAGCTCCTTTCAAAACCA
TGATTTCATATATTCATTCATTAAGACACTTACTTATCTAAGCATCCAAATCATGATTTTATTCATATGTGAGAAAACCT
TTCACAAATCATTGACACTTTGTCTTAAATCATCCCTTAGTCATAAATAATTACTTTCATCATAACTTCATAATCATAGT
TCATATTCATAAAATAGACATAGTAATGAATTCATTTGAAAGCAACTGAAAATATTGTAATCGAGTTAAATCATGCATAA
TAAGATTGAATATGAATAATTGAATCAAAATAAATTGAACTCCTAGAGAATAACATGAAACTCTAAAAAAAATTGGGTGA
AATTGGATTAGAGATTGGGATTCTTTTGGAATCCAATGGATGAAAGGGATCCATTGGTGAATTCTCACATACATTGGGTA
ATCAAAGCCCTAGCAATGGAGGGAGAAACCTTGAAGCTCTTGAAACCCTAGCTTTGCCTTGAGAAAAAATTAGAGAAGAA
GACTTGGGGGAATTCGAGGGATTTGAGTGAATGAGATGGAATAAGCTAAGTTTGAAGAGTAAATTCAGTTATAGGGGTAG
TTATATGGCCAAAATGACATAGTTTAGAGGTTAGATGGGTAGAAACAGACCAAAACACCCTTATTAAAAAATGGTCGGAT
GACTCCTACGGTTTGAACCTATGGATTGTAGGAATTTTTACGTTCCGTCCTAGCCATTTGTAGAGTCAACTACTGGAACC
CAAAACTTTGAACAATTCCTACGATTAGCTTTTACGAGTTGTCAACTTTTCTACAGTCCATAGACCTCTTCCGTAGAAAC
CAATTTACTAAAAAAAATCCTTTAAGTCCAACCACTTTCCAAAGGCACCCTTTCTATGGTCTTAACATGAACTCATACGA
TCGTAGGTCTTTTCGTAGAGCTAAGTCCATAATTTCACCAAGTCTGGAACCATTTCCCGTAGAGGTTCCTACGGTTTGTC
ATGTCCATTCATAGATTGTCATCAAAGACTTGGTATTTTCCAAACCCCTAACTCAGTTTCACAAGAGCCTCCTACGACCC
ACAGAGATTTCTACGAACCATAGATAGGCTTCATAGAAACTCACCAGTACACTTTTTCTGCAACTTTTCCCTTTCCAACT
CAACTTCCAATTTCTGAGGTGTTACACTACCCTTGATCTTATGCTTATACGAGACTTAAAAGTCGAGTGAGGCGTCCTAA
TTGGAAATGACCAAAATAGAATTAATGAGACAAACTCGGATGCATTTTTCACCTAGGAACAAAAGAGGTGCATTGTGGGG
TTCATTGTAGACACTGGGAGTCACCCCACAGGTTCCATCGCAAACCTAGGATGATTTTCAGCTTCTAAAGTTTAGTTTGG
TGATAGGTGTGACATAGACCTCAGAGTAGTCCTTAGTAAAATGGGCATAACTTCTTTCTCCCATATCGGATTGACAAATG
TTTGTTGTGTTTGAAACTAGACTTGTATACCTTTAATTGTATAGATTATGGGCCACATAACCCTTCTCATTATAGAAGAT
ATGACTATTTGAAGTTGACCCTTATTTGAACTTACACGATAACTTTGTAAGTAGGGAAGTGTTGAACTCGACTTAGTACT
AGAGGTTCCTTATGACCCTAATTCACATCTAATACACTTACCACATTTAGAAATTGACCCTAACCCTAAGCACAATTAGG
AAATCATCCGGTCTAGGCCTACACACATACAAAAATGGTTCGAATCTTAGAGTGGAATTTGCAGTGTGTTACACTATTAT
TCTCCCAATATTCATTGCGTCTTTGGGCCACATTCCCTTTTCTTCTTCTTTCATGACTTAGTTTTTTTCTTCTCTAACAA
CAACTATGATATCTCATAGGATGTTTATTTTCGATGCCTCTATGCTAATTCCTTTTCTAATTTCACTCTGATGTCATATG
CTCCTTTTGTCCTACGCCGCGACATGTACATGATCATAACATTCCCAATACAATCATGAAATAATGATTAGCTAGTAAGT
AGTAGAAAATGGTAAATAACTAACTACATTTAAAAATTTGTATTTATATTGGGGTTACATTTATCATGTGTTAGTGCTAT
AATATCCATAACCATACAAGACAACAAATTTTAATTAATTCCCCCTAAAAGAATATTTGTTGTTCTCTTACCCTCTTGGT
ATTAGATGCCATGCATGATATATTGCTCAACATGCAAGGATAATATTGTCCATTACCATTGTATAAACGTACAAAGAATA
GAGTTCAACAACTTGGCGTGTAACCATAGGACTTGTCTTGTGTGGATGGATAAGGCGATGTGAACACAAAGCTAAGTGGA
AGTATGAAAAAGAAAGGAAAAAAAGGAAGATAAAAAATATAAAGTCATTTTCATGCTGAGTGGAAGTATACTTTTCTGCC
CTTTATTATTTTTATCATAAGATGAGAATATGTTCATTTAATAATTTAAAGTATTTATTTATCTTTTATTATTTGGATGT
AGACATAAATTGGATAGAGAGATAACAGACCGTGGCAGCAGACATTTTCTACCACCACCATATTCCTTTCATCTTTGCTT
TTACAGATTCTTTATGAGTTTATATGAACCAAAACTCTTTTGTTTTTTTTTTTTTCTTTTTGGTTACATAACAAAATTCT
TAATTATTGACTGGCTATCCAAAAGTTGTTCTACTTGAATAAAAATTAGCTTGTAATTTTCATATTAAGGACACATCCAA
GATTCTTTGTCTGGGGTTGTTTTTTGCTTTATCCTGGTGTAATTACTTTGGAGAATCTTGATTTGGCCCATTGTTTTTGA
GCTTAACTTGGTAATAATCAAATTTGGAATCTTTGGGATGGGATCCCTTGATTCTTTCTTTGGTTTTTTGCTGTTTCTTA
TCTTGTTCATGAATTCTGGCATTCCCCTAATTTGAAGGAAGATAGCATCAAATTCTAACTTTTCACCTTCTTTATTCCTC
TCATCACATCTTCTTAACTAAAGTTTGAACCTTTACTGATGTTAGGTTCAGCAGACTGCTAATTCTTGAAAAGGGGTTTG
TGTTTGATGTGTTCCAGAGTAGTTGGATGAATTTGTTTCATGTTATTGGGTTTGGTTTGAAATTGGGGAGCCTACTTTTG
ACTCTATGTTACTGGTTTCTGTCTCTGATTTTTTCCATGAATGGTGAAGTTATGACTAGCAGCAAGACTTTGCTTGGTGA
TGGAGAGCTCATAGTGAAGAAATTGTGGGAGTTGAGTGCTAAGATTTATCATTGTTACCCTCAGTATGTTGGAAATAGGA
AAGTGGGAAACAAGTGGTGGAGGAAGCTTTTGATAGTATGGTTATTATTTTGGATTGTTGTTTCTTTTTCAGTCTTGTGG
TATATGAACTCTAAAGCTGTTGAAAAGAGAAAAGAAACACTTACAAGTATGTGTGATGAGAGAGCTAGGATGTTACAAGA
TCAGTTTAATGTTAGTATGAACCATGTGCAGGCCATGTCCATTCTCATCTCAACTTTCCACCATGCCAGGAATCCTTCTG
CTATTGATCAGGTCAAAATTACTCATCTTTCCAATTCAAGGACTATACTTGGTTTAAACCCCTCCTCCCATCAATGATTT
TTCACATATTTATGTGTTTCCCATCAATATGCCTTTGAATAATGAACTCTAAAACCATAAATTCTTGTGCTTTGTCATGA
ACCTTTTTTTGAACTTTTTATGTTGAACTCCATCCATACTCCTGTTTTTAATAGAATAAAAGTGAACTGTCTAATTTTTT
TCTGTTTAATGACGTCTTCTAGGTATTCTTAGTTTACATTGAGCCTAAAGAACCAACTTAATTAGTAATCTTTCTATTTA
ATTCACTAAAATACCGAAAAACTATGTTCGTGCAGTGTACTTTTGCAAGCTATACAGAAAGAACAGCATTTGAGAGGCCT
CTTACTAGTGGGGTGGCATATGCAGTAAGAGTGCTCCACTCAGAAAGACAAGAGTTTGAGAAGCGACACGGTTGGAGTAT
TAAGAGAATGGATTCACGTGAACCAACTCCAGTTCACAAAGACAATGAGTATGATAGAGATGGCCTGGAGCCATCTCCAA
TTCAGGCAGAATATGCCCCTGTTATTTTTGCACAGGATACAATAGCACATGTAATTTCTGTTGATATGCTCTCTGGAAAG
GTAACTTCTTTATTTAGGTTCCCAAGTGTTTATTGAATGTACAGTATTAAATAGCTAAATTTCTAGTCATTTTACTTTCT
GCTATTCACACACACCGACATACATACAAAGGGAAGTACAGAGCAAGACCCTTACAATTGATTGTGCCTAACAGGAAGAT
CGCGAGAATGTTTTACGTGCGAGGGAATCAGGAAAGGGTGTCCTCACAGCTCCCTTCAGGCTACTTAAAACAAATCGCCT
TGGGGTGATAAAGACATTTGCAGTTTACAAAACTGATCTTCCTTCCAATGCAACTCCAAATGAAAGGATCCAAGCAACTG
ACGGGTATGCCATCTGATTTTATGCAATCACTCACTGTGTAACCAACTTTTTGAATATGTTGCCCCTTCATAGTGGGAAA
AGAATCTCAGAACTGCAAGAGAAAGACAAAAGATAATAAACTTGTTCAACCTTTAAGAATTCACATTCTACGAGTAAGCT
AATATTCTGGGATACTTATTAAATAGGAGTTCATGAAGGGGATCGTAAACTAATGACTTCTCAAGACCTAAGTATGTTAC
CAAATTTCACAAATATTTTGACGCTTCTTCCCTTTCCAAGCAGGTACCTTGGTGGAGTACTTGACATTGAATCACTTGTA
GAGAAGCTTCTTCAGCAGCTTGCAAGCAAACAAACTATCCTTGTAAACGTCTATGATACGACTAATAACTCCCACCCTAT
TAGCATGTATGGTTCAAATGTGTCGCGTGATGGTCTGGAGCATGTCAGTGCCCTCAACTTTGGGGATCCATTTAGAAGGC
ATGAGATGCGTTGCAGGTGATTATGTTCTTTCATATCATTGGATGTTTTCTGTTTCAACTTCATCTTGTGGCCTAGCTTC
CATGTTGCTGATTGTGATATTTTGTTTGATGGAAGCATTTGTGCAGCTATTTTTATTTAGTTGAATGAGGTGTCCTTGAT
TTTTATAAAGCAAGCTTACTTACTAATAAAGCGGCAAGAAGCACCTTTTTTTGTGTATGATCATGATTCCTGTCATTTTA
GGATTTTTCTATTTGCTTAACTAGATATCCACGCTAAAGATTAGAGAAGTCTCCAGAGAATTGAATCCACTGGGATTGGT
ATTCGTTTTTGCAGATTCAAACAGAAACCACCATGGCCTTGGCTAGCCATCACAACTGCAACAGGAATCCTCATAATTGC
ATTGCTTATAGGGCAAATATTTCATGCAACCATCAACAGAATCGCCAAAGTTGAGGATGATTATCATGAGATGATGATGC
TGAAAAAACGTGCAGAGGCTGCTGATGTTGCAAAATCACAGGTATATACAACTTTTCTTAGTTCGCTTAATACTTTTATT
TAACACTTGTTATGGGATATGTTCTAAACTGACCTCTATCTTGTAGTTTCTTGCTACTGTTTCTCATGAGATCAGGACCC
CCATGAACGGTGTTCTTGGTGAGTGTAAAAATATTCATTTTGCTGCATCACTACTCTTAGTATATATCGGAGTGATTACG
ATAAACATATATACACTTGTTTCACAGGCATGCTTCATATGCTTACGGACACCAATCTAGATGTGACACAACAAGATTAT
GTCAGCACTGCTCAGGCCAGTGGTAAAGCTTTAGTTTCACTCATAAATGAGGTTTTGGACCAAGCAAAGATTGAATCTGG
TAAGCTTGAGCTTGACGCAGTTTGTTTTGACGTGAGAGCTACTCTGGATGAGGTTCTGTCACTCTTTTCAGGGAAATCTC
AAGAAAAAGGAGTGGAGGTAGTCCACAACGTAGACTTTCCATTTATTACTGTCTTCTTTTTCCTATTGTGTGATCTAATT
AACCTTTTCTCTGGAGAGCAGTTGGCAGGTTACATCTCTGATAAGGTTCCTGATGTGCTCATTNNNNNNNNNNNNNNNNN
NNNCAGATTATCACAAACTTGGTGGGAAACTCTATCAAAGTAAGTTCACTCATCTTTTAGACTTGGTTCCCAGAAAATAT
AGCAGCGACAGAGCTTGAAATTAGCTAGAAGCGAAAGCAGAATGCTACCCTGTAGCCGAGAGTTTGGGGGGGAGGGGGGG
AGGGGAGGAAGTAATTAATGCAATTGATAATGTGCTTGTCTGTTCTGCTAATTCATTTATCAAAGTTGCGCCAGGTTTTG
TTAAGTCTGTTATCTTGGTTATATATATCTCTCACCTTGATGACGATATATATAAAGTCCTCCATCAAGGATAAGTCTAT
GTATACTTGATATGATTCATTCTAGCCGACCTCAACTCGCTTGGGACTGGGGTGTAATTGTTATTGTTGTATCCAGGGTA
TAAAGGCATCCAAAGGATTCTCGTAAGGTGTTGGGATACCTAATTTTATTGGTTTTAGCTTGAATGGTTAGATTTGTGAC
AAGGTATCAGCCCCAACTTTTGGTAAACCTATTTTCTCACATGCAAATGTGCATTCAAGTCTGGAGTGTTGGAGATATGG
AATGACTCATATCAAGTATGTAAGGCGATAAGAGTAAGGAGGTTGTCACAGATATACAATGACTCATGTTGATCTTAGAT
CTATAAGGACAAGAAAGAGTTTTGGTGATATATAAAATCAAGAATTGCATATATAAGGGGTTAGTTGTGGGTACTCCGCC
CACATAAGGATTTGGTTTGGATGATCACTTTTCACACTCTCTAAAGTATAATATCTTTTTGCAGTTCACTGAAAAAGGCC
ATATATTTGTGACGGTCCATCTTGTCGAGGAAGTGACCGTGTCAGCTGAGGAGTTCAAGGTGAATTCATTGTTTAAGAGC
ACTTTGAGTGGATTGCCTGTAGCCGATAAACGACAGAGCTGGAGAAGTTTCATGGGTTTCAATCAAGAAGGATCTTCTTT
CACATCTTCCTCATTGGACCAGATTACTCTAATGGTTTCAGTAGAAGACACTGGTGTTGGAATTCCTTTAGATGCTCAAT
CTCGTATATTCACCCCCTTCATGCAGGTTGGTCCTTCTATTGCTCGCATCCATGGAGGAACTGGTATTGGACTTAGCATA
AGCAAATGTTTGGTACAGCTTATGAAAGGTGAAATTGGATTTGTAAGTTTGCCAAAGATTGGATCCACCTTTACTTTTAC
TGCTGTTTTCACCAATGGCCGCAATAATTGGAATGAGAAGAAGAGCCAGCAAATAAACAATCAATCGAACTCTATCTCTT
CAGATTTCCATGGCATGAGAGCCTTAATTGTTGACCCAAGAACTGTCCGTGCAAGGGTCTCACAGTATCACATGAAACGA
CTTGGAGTCCATACTGAAGTGGTCTCAGATTTGAATCATGGTTTGTCTTATGTAAGAACTGAAAATGGAGTTACGAATAT
GATCCTCATTGAACAGGAGATCTGGGATACTGATTCAGGAAAGTCAAGTCTCTTTGTCAAAAACTTAAGAAAGATCAATA
CTAGTAGTTCTCCCAAACTTTTCATATTAGCCAATTCTATAAATTCTAGCCGAGTGGGTGTCTCAGTCAATGGTTTTCCT
ACTCCATTTATCATCATGAAGCCATTAAGGGAAAGTATGCTTGCCGCATCACTCCAACGTGCCATGGGTGTTGGTAACAA
AGGAAATTGTACAAATGGAGAGCTCTCCGGTCTCTCTCTTTCCAAGCTCCTTCAAGGGAGAAAAATTTTGATTGTAGATG
ACAACAACGTGAACCTTAGAGTAGCTGCTGCTGCACTGAAGAAGTATGGTGCTGATGTCGTCTGCACAGACAGTGGGAAA
AAAGCACTCACTTTTCTACAACCACCTCATCAATTCGATGCCTGTTTCATGGATATTCAGATGCCAGAAATGGATGGGTA
TGTTTCTTAAGACAAACTATATTTTCTACCACTGTTTGACAAATTTAATCGCTTTTAAGCTGACTGTAACACTATAAATT
AAATTACAGGTTTCAAGCTACAAAAATAATCCGCGAAATGGAATCTGATATCAATAGCCGTATCAAACTTGGGCAACTTC
CTCCTGAAGCATACGGAAACATTTCAAGCTGGAAAGTACCCATTCTGGCCATGACTGCTGACGTAATTCAAGCTACAAAT
GAACAGTGTCAAAAATGTGGAATGGATGGTTATGTTTCGAAGCCATTTGAAGCTGAGCAGCTTTATGAAGAAGTATCGCG
CTTTTTCCAGATCAAGCCAACTCAGAATACCTGAAGAACATTCCTGATGAATTCTTATGATCAACCTCAAGTAGAAATGC
CATCGACTTCATGGTGCCTCAAGGTTGTTCACATTTTCTTTTTTTCCAACTGGGAGTTCTCTATGTCCGAAGCATGATTA
CTTCTGCAGGTTAGAATACTTGTTCAAAATCTCGATGTCCACCACTTGGATTCCAATGCATTCTTTTTCAGGGAAGGAAT
CTCTGAAATGTACATAAAACTTGAAGGATTGCTTTTGATCTCGCATCTTCCAAGCTTGAGGAGCGGAGGATGACTTGTGC
TTCTCTCATCAAGAAAGAAATATTACAATCCTTTAGATTTCTTAGGCTTCTTAGAATGGTATTGCCTGCCGTTACCATAG
AAAGTGGTTATATAGTTTATATAGCAACAAACATTGTTTGTAACAGAAATATGTTTTCATGTATATATTCTCAAATCCTA
TAAGGCAGATAGGGAAGTAGTCATAATTGGTGAAAAAAGGTTTAGTTCAGTCAGTCATAGTTGGCATAAACATAGGGACA
GCAAACAGCTGAGTTTGCTTCTTCTTTTTTTTCCCCTTGTGTATAGTAGAAAGAACAAGTTTGATGTAGGGACATTATGA
TATCAAGTGTAAAAGTAAGTTGCAATTATTTGCATATGTATATGGTTTGTCTGAACTCAGTCAATATTTGTGGAGCCAAA
TTGTGACCCATTTTGTACAGTAAATGCAACTTATTGACAATAAGAGTTTGTTGCCTTGTGTAGATGGGTCACCAGTGTCC
AACAGTCGCGTTTTTGGTAAGACAGGGATTTACTAACTACCAACTCTACAATTTGCAACCACTTGGGTTATACTCCACCC
ACTTTCTTATGGAGAGATAATTCCTACTAGATAAATTCCTTGTTTTTTCTGGAAAGGGATTTTCGAACTTGGGACCTCCA
ACGTGAAAGTTCCAAGTCCAAACCATTGGACCACCACGAAGGGTAAAAAGAAGGTTGTACTCAGCCCTTCTATCAAGGGT
ATTTACCATAGTCTAAAATTATTTACTCCCTCCGTTTCAAAAAGATTGGTCTGGTTTGACTTGGCACAAAGTTTAAGAAA
TTAAAGAAGACTTTTGAATCTTGTGGTCCTAAATTAAAGTTATGTCAAATGTACAAAATTGCTCTTAATCTTGTGGTCTT
AAACATGCCACGTGGAAAGCAAAAAGTAAAATGTTACCAAAAAAGAAAATAGGTCATTTTTTTGAAACTGACTAAAAAGG
AAAGAAGGTCATTCTTTGTGAAACGGAGGGAGTATTATTTATAACTACAGCATGACTAAACATAGAAATTGAGTTCCCAC
ATCATGTATAGTGTGTTTGGTGACATTCAAAAGACTTTGTTGGTAATATAATATAAACTTTTTCCTAGCTTTAAAATCAA
CAAAGTCGATATGTCCGAGTGGTTAAGGAGACAGACTTGAAATCTGTTGGGCTTCGCCCGCGCAGGTTCGAACCCTGCTG
TCGACGTTTTACTTTTTGTTGTTTGTTATTAAATTTTTAATCTATATTTTATTAAATGAATCGTCTTTCAATATTTTTTA
GAAATTATAATTAATTATATTTATAATATTGACTCCTAAACGTCCTGAAAAATTAGAAGTCCTAAATTAATTATTTTTAT
AATATTTTATGTAGAAAAAGTAGGTTTGACCATTATTGTTTTTGTTGGGAACAAGTTATTTCAGGATAACTTATTCCACC
ATATATGAGGAATAACTTATCTTGGGAACCTTGCTGTCGACCAGTGAATAATTAAGATTCCTTTTTCAATAGAATCTTTT
GCATTCACAAGTTCCGTCGTTCCCATCACTTCTTACTTAATGGTTAGGTCCGAATTCTACAATGGAGCTCAGAATCAAAT
TGGTTCTTGAGTCAATCTTCTCAGTCTTTATTTGCTCGAAGTTCTTGACTTTTTGTTCTATTTCTATAAGAAGATTCTTT
TTAGTATGGTATGAATGCGTATTGATGGTTTATTACATTGCCTTTTATGAGATTACTCATAGACCTTACATATTGGAATT
TTATATCATTGGTATTCTTTTTCTCTCTTTCTCTCATCCTTCCGTTTATCCACATCTTTTTTTGTCTATTTTGCTTTACA
ACTTAGAATCAGATTTTTTTTGTTTATGCAAAAGATTTCAGTTGCTACAAAGATATGACCTATGTATCATATCTTGACTG
GTTCTTTAGATCCAGATAATGCGAAGTGATGGATTGGTTATTAGTTCTATAATTTTTAGTTCATACTATGTGGGCTGGGC
TTTTTTAATCCTAACCCTAACAAAACCAACGAGTCACACACTAAACATAGCAATTATATCAAATGGTCAATCGAATTTTT
ATTCAACCTTATAGAATTAAGAATTATAAATGTTCCCCTTGATTAGAAAAAGAATGGATTGGTGTTTTTTTTTTGTTCAA
TCATTGGATAGAAGGGAAAGACAAGTAGTAAAATTATTCCTCGTCTAGTAATATCCAAATTTTGATGCCCAATATTCCAT
AGATAGTTCGAACTGTATAAAAGCAATAATCAATTTTAGCTCGAATCGTTTGTAGGGGAACCCTGCCTTCTCTAATCCAT
TCGACACGTGCAATTTCTTTTCCGTTGATACTCCCAGCAATTTGTATTTGAATTCCTTTTGTATCCACTTGTACTGTTAA
TTCAATAGCCTTTTTCATTGCTTTTCCAAATGAAACTCTATTCTTTAATTGTCCAGCTATAAATTCTGCAAGAATAATAG
GGTTTCCGTAAGGTTTTGCAATTCTTGTGACAACAATGTTCAGTTTTCGGTTTACACAATTAAATTATTTTTGTAAGATC
ATTTGTAATTCTTCGATTTCGCGCAGTCGACTTTCTATTAATAATTTTGGGAATCCCATAAAGATTATGACCTGGATCAG
ATCGATTCTTTTTTGAATCTCTATACGTGCAATTTCCTCGATGCCAGAGGACGTTCTCATATTCTTTTGTACATAACTCT
TGATACAATCTCTTGTTTTTTTTATCTTCTTGTAAACCCTCAGAATAATTTTGGGTTGTGAAAACCAAAGGGAATGATGA
CCTTGGGTTGTACCCCGTCTTAAACCAAGTGGATTTATTTTTTGTCCCATAATCCCCCGCTATTATACATATCATGATAC
GTCATAGCTATAGATTTTTTTTCCATCTCATTTTTTTTAACGAAGACATCTCGCCATAATCATCATCTAAAGATATATCT
TTCATTACAATAGTTATATGACAGGTCGATCTTTTTATTGGAAAACTACGTCATCGAGCTCGAGGTTTCAATTTCTTCAC
AGTAGTACTTTCAGTGACTTTGGCTTTACTAATGACTAAATTGGTTTCGTTGGAACCCATATTGTAACTAGCATTTGCTG
CTACAGAATAAACCAATTTCAAAATGGGATAACATGCTCGATAGGGCATGAGTTCTAGTATCATAAGTGTTTCCTCATAG
GAACGTCCGCGAATTTGATCAATTACTCTTCGTGCTTTGTCAGCAGACATAGATATATGTTCACCTAAAGCATATACTTC
TGTTTTTTTCTTCTTTAGCTAAGGTTTGTCTCTTACTACTGAATCATAAGCATCTAGATTTTTTTATTAATATTAACGAC
GAGATCTATTATCGCTTTTTGCATGTCCTCTAAAATTTAATGTAGGTGCAAACTCTCCCAATTTGTGGCCTACCATACTA
TCCGTTATATAAATAGGCAAATGCTCTTTTCCATTATGGATAGCAATAGTATGACCGATCATTGTGGGTATAATGGTAGA
TGCCGGGGACCAAGTTGCTATTATTTCTTTTTCTGCTTTTGTGTTAAGCTTATCAATTTTTTTTAATAAATGATTGGCTA
CAAAGGATTTTTTTTTTTAGTGAACGTGTCACAAGCTTACTCCTATTTTTATTTTTTTTGTAAAGTTTTTGTAAAAACGG
AGAATTAAATTCTATTTTCTCTCTTATTTACTACGGTGACGAAGAATCAAATTATCACTATATTTATTCCTTTTTCTACT
TCTTCTTCCAAGTGCAGGATAACCCCAAGGGATTGTGGGTTTTTTTCTACCAATTGGGGCTCTCCCTTCACCACCCCCAT
GGGGATGGTCTACAGGGTTCATAACTACTCCTCTTACTACAGGACGATTACCTAGCCAACGCTTAGATCCGGCTCTACCC
AAACTTTTCTGGTTCACCCCAACATTCCCCACTTGTCCGACTGTTGCTGAGCAGTTTTTGGATATCAAACGGACCTCCCC
AGAAGGTAATTTTAATGTGGCCGATTTCCCCTCTTTTGCAATCAGTTTCGCTACAGCATATGCTGCTCTAGCTAATTGTC
CACCCTTTCCAAGTGTGATTTCTATGTTATGTATGGCCATGCCTAAGGGCATATCAGTTGAAGTAGATTCTTCTTTTGAT
CAATCAAAACCCTTTCCCAAACTGTACAAGCTTCTTCCAAAGCATACAGCTTTCTGGATGTAGATGATGATATCTATACA
TATGGATCTTATATATATATCGTAGAATGAAGTACCACATAGGTGGATAAATATATATGAATCCAAATCTGCCGAATCAC
TCATGTTATGATCTTCTACATCCTGGGTCTTCCCGTTCCGTCATCTGGCTTATGTTCTTCATGTAGCATTCAGACCAAAT
GACTCTATGAAATTACGTCGATACTTTCACATATTATGGGTAACGTAGGAGACATCTCTATTTTCCCCCCGGGGAATCTT
TAGAATTCCCATTGCTTAACTTTCAATTCGCCTCTGACCATCAAATGAAATGTGAATAACCCGTCCTCCTCTCTTTGAAA
GAAGAGGCGCTTCCGGTTTTGTCGGTGCTTGAAACAATTTTGTCTTCTCCATATTACTATATCTCTAGAGTCAATAATTT
TATATGAGGAACTACTGAACTCAATCACTTGCTGCCGTTACTCTTCAATTTTTTGTTGAGGTCTATCCTGCAGAGGTACT
CAAATTGGATCAGTGATTGATTTCTAGGTTTCGTCGTAAACCTAATTGGTTATTTCCAATTACGTAAATCAATATTTCAA
ACAACCCTCAAAGGTAGTGCATTTCCCATTTTTATAGGAACTTCTGTACCAGAAACAATGGTATCTCCAATTATAGCCCC
TCTGGGATGTAAAATATATCTCTTCTCACCATCCTCATAGTGTATGAGACAAATGTATGCATTTCGATTAGGGTCATATT
CTATGGTTACGATTCTACCATATATGCCTTTTTCATTTTGTCAAAAATTGATTTTACGGTATAGACGCTTATGACCTCCC
CCTCTATGCCTTACGGTAATGATTCCTCTGGCATTACGACCTTTACCACAATGACGTTGTCCATAGATCAAATTATTTCA
TGGATTGGATCTCACTTGACTGTCTACGGTTCCATTGCGTTCCAGATCCACCAGGAGCTGCCACAGGTGTATCTGCCAAA
AAGTTCCGCACAGCTGCATAGAATCCCCGGGCCCATGAAAGAATAGAGGGGCTTCGGGGAGTAGTCTCCCTATCAGAAAT
AGGCCTCTTGCCTTTGCCTTTGTCTCCAGGTGGAGGTTCTTGTCTTCCCTTCTTGGGAGGATTTGACCTCCCTTCATTTA
TTTTGCAATTTTGTGCTCTTATCTTTCGGGGTGGCATGTTTCTTCCTGCAACTTTAGGTCTGGCCATGTCTGCAAAACAT
TGAGAAAGAGCTAGAAAATATTCAAAGAAAAACATGGAAAATCAGTTGCAGACAGACTCACCAAATCGGTTGGTGAGTCA
CCGAATCGCTATAGTGAGCAAGGGTCAGATCGCCGAAAGTTACAGTGCAACAAGAATTCAGGGGCACAAACAAAAGGCGA
TCAAGAAGACTTTCAGTGAGTCGCCGAGTGCCTTCGGCGACCTCAGGATTCTCGCCAATAGTTATAGAACCCAACAACAC
ATAAAGTATGAAATTAAAGGCGAGATGGGGACCTTCAGCGAACCGCCGAGTGGTTCGGCGAGCTCGACACATCTCGCCAA
ACAACCCAACATGCCTACTTTCAACCCAACTTCTCGAATTCAACCCCGCAACTCCTGAAAACATAATTAAAACATGCACT
ACTCAAATTAAAACTAGACCCATAGCACCCATTACCCTAGGATACTCAGACTTTTCCCGGTTTTGCCAAATTTGGCTAAT
TGACGACTATTGCCCTTAAGAATGACATCACTCACTCTATCATTGGGCAAATTACGTCTTTTGGCACAATACGGGCTACT
CACACTTTACCCAACTAACTTAAACAACCTGCAAGCACAACCCCACAAAATTTAATTCATTTTAAAGCACAAGAATAAGG
GATTTCAATAATCAAAACATTACGGGCAAGATTATCAAATTAAAATAGGCATTCAAACATTCTAATCCTATCAGAGAGTC
CCAACACACTTCATCAAGATAATATCATTGCAAATGAGTACAAATTCGATAAAAATAAACTCGGGGTTCAGAAAACTAAC
CTTAGATGCCGATTAAAATACTTTTGAAATCCTATGCGGCAATGTAATCTAACTCTGACCACCAATCAACAACTCAAATA
CAGTAACAACACAAGAAATATTGAAAATACTAAACGGGTGCGAGTTTGTGAAGGTCTAAAGTGAGGGAAAGTGTAGAGTT
TGAAAGTTTAAACCTTTGGCCTTTTAAGAAACCTTGCAGTTCTCGCCCATTCAGCGACATTAGTCGTGGTCGCCGATCCA
TTCGGTGACTCACCGAGTGGATACTTACCTCACCGAGTTTTACTGGACCTCCAATTTAAACTGGGGGTCCAAACGGCGGA
CTAGATCGCAATCGCCGACCAGGTCGGCGATTCGCCAATAATCTCCTGGGCACGCGGAGTTTTACAGAATCCACTTTGAA
GTTGTCTTTAGTCCAACGTCGGTCTAAGTCGGGTCGCTGACTTCTTAGGCGATGCGCCGACTAGACCTTTGGCTCGCCAA
TTTACACTTTTCACTCACTTTCCATACTTCCACCTACATAAACAACACACCACTATTTCTTAAAGCAAAAATAAAGCGGT
AAAACTTTGGGTTCCCTCCCAAGAAGCGTCTTATTAACGTCGTGGTACGACGCAACTTTTCACTCAAGTTCCATTAGTGA
GGTTTCCCTCATTTTCATGAGGCAACCCCTCTTTTGGCTCTGGGTAGAGAGAAGATAGCACTTGGTCCATTTGGTACCCA
TAGTTACCATTCATACTCATCTTTCATGTTTCAATACAAAAACAAGCAAAACAAAACTAATAATTAAGTAAGTGTTACTA
TAATTAACAAGAACGAAATTCAACTTAACTAAAGATTCTCAAATAACATCACTCCCCGGCAGCGGCGCCATTTTGATGTT
TGCGTAATCAAGACACAACTTCCAATTCGGCGACTCGCCGACAACTCTCTTCTATTGCCACTTGATTTTCTCCTTCAGGG
CATGGCACACTGGAACATTAGGCGAGGTGAAGGCCATTCGGCGACTTGCCCAATGGTTTAGGCGATCCTCAGGCCTTCTT
TTCTTCGTTCTTTCAGCTGCCTTGTTCCTTTTTGCTTATTTGTGACCATGCTTTGTTCCTCAATCTAAATACTTGAAATT
CAAGGACTTACATCAGTTAATGGCACGAAATATGTATTTGAGGACACTAAATCTATTAAAATAAATCCCTAAATGAATCC
AAATCGTGGACTCATCACTAGGCCCAATTTCATTCAATTGTAATAGATGTCTATGATGAGACAAGTGTCTAAACTTTCGC
TTTCTTTTATAAAGATTTTTTTTAGACTTGGAATATTGTTTTACTCTAAATTGTTTTATTTCTTATGTTATGAGGACTGA
GTGGCTTGTATGGAGTCCTTTGGGGTTCTATACGCCTTGTTACATCTAGGGGGTGCCCCTGGGTCGTGACAATATCCCTG
AGCTATAATAAATAGTATGAAGATACCCTCTGTCACACTTTTAAGGCATTGGTGCCCCTGCCATTCAAAAACTAGAGCAT
ATATGCCCTTCACTCTAACGAAAGACTAAATAGGGACACGTGGCACAACCTTATCCGTCGATCCAAAATTTAGTAAATGT
CAAGTCGGTGGATAAGATTATGACACGTGTATGTCTGTTAGTATAAAGGGTATATATGCTCTAGTTTTTGGACGGCAAGG
GCACCAATATCTCAAAAGTATGACGAAGGGTATCTGCATACCATTTACGATAGTTTGGGGGTATATTTGTCCTTTTTTCC
TCTTTAAAATACACTATTAAATAGTGCAGGGGGGTAATAGGTCCTGCCCAAAGTTTGGGATTGTTACAATAATTTCGGTC
AAAATTCAGTTATATTTCAGACATTTTTCCTTTTTTTTTTGTTACTGTTAATTTTTTATAACTAAATGTGTTATATTATT
AGTCTTATATATTTTAGTTCGTTTTTCTTTACCTTATCATTTAGTGTGTGTTTTTGTGTATCAATATCAACATAATTTTG
ACTTTTGATATCAATTACAAAAATGTGTTCACTACATTTAATGTTGTTCCTCAATTGTTAGTATGATAGTATGTTCCACT
TTTAAGTAACTTTTTTATCTAAATAATTTTACATTTTTTTTAAAAAAAAGCTATTAATAACGCAATACACTCGTACAAAA
CATGTACACTTGATTAGTATTTTAAATAGTGTGTCTAATTAAAAATGGCTATCTATAATTTAAAAATGTAACTAAATTGT
CCACATTAAACTAGATGAATTTATGAAACGAACATATATATCAGAGAACTTTATATATAATGAGGTGAAGAAAATTTGAG
TTCGGCAACGATATGGAGGGAGTTTTCTTTTCATAATCTTTCTCTATTTGAGAATATGTTGGTGTTGAAATTTGGTAGAA
TCTTTTTACTTTTTCTTTTTAGTCTAAGAAAATCTTCTATAGTATTTAATTTCCTTTCAAGTCTAGGGTTTACATTAATT
GCAAAATATTTAGTTTCCTTTTAGTTTAGTATTAAGAAGGAAAATAATATATTCTATTCTCTTTAACCAATTATAAATAG
TGATGTATTCTTCTATTTGAATCAATGCAATAATCAAAGAAGAGCTTTCAAACAAGATAAAGTTGTTGAAGGTATCTTTT
ATGCAAACTATCAAAAAAGAAAAGTTGATTATCCTCCTTGCAAATATTGCAAAAAGAAAACACACTTGAAATTTTTTTGT
TGGTGGAGATCTAATGCATTATGTGGAAATTGCAAACAAATAGGTAATGTTACAAAAGTGTGCAAGTTCTAAGACACTCA
AGATAAATCACAGGCACTATTAGTAGAAAGAAAAATGTGAGGATGAATTCTATTAATTGCCACAACAAAAACAAGGAGAA
TATATTTTAAAAAAATAATTAAGTGTTCAAACTCAAGTTAGAAACAACAACTTGAGTTTGAGGGGGAGTGTTGAAATTTG
GTAGAATCTTTTTACTTTTTTCTTTGTAGTCTAAAAAAAATAATATATTCTATAGTATCTAATTTCCTTTCAAGTCTAGG
GTTTACATTAATTGCAAAATATTTAGTTTCCTTTAGTTAAGTATCTAGAAGGAAAATAATATATTTTATTCTCTGTAATT
ATTTATAAATAGTGATGTATTCTTCTATATGAATCAATGCAAGAATCAATGCAAAGAGTTAACATTCATTATCTCTTTAA
TTTTTCTTTCTAATTTATTCGATTCCAATAGTTGGTTATTAAAGTTTGAGGACGATATTTCTTGTGTTAATTTTATATTT
TCTTTACCGAATTTTTTGACTAATTACTATTGTTAATTTAGTAAAAGAAACAATATGTTTTAGAAAAAAGAAAAGTGAAA
ATTACAATAATATACTCCTTCCGTTCACTTTTACTTGCCACTTATTCCTAAAATAGATTTTCATTTTTACTTGTCACTTT
TGACATATCAAGAAAAGACAATAATTTTTTCCATGTTTTACCCTCAACATTATATACTTATTTTCCAAATCATTTTTCAA
GACATCATTTAATATGGATAGTTTGGTAATTAAAGTACATATATCAATAATTGTTTTCTTAATGTGTGTGCCAAGTCAAA
GTCTGACGAGTAAAATTGAACGGATGGGGTACTACTTAAGACTTTTATTAACAATATATGCACATACTTCTTTTTAATTA
CAAACGTAATAGAAAAAATAATTTTCGAANNNNNNNNNNNNNNNNNNNNNNNNNNNNNNNNNNNNNNNNNNNNNNNNNNN
NNNNNNNNNNNNNNNNNNNNNNNNNNNNNNNNNNNNNNNNNNNNNNNNNNNNNNNNNNNNNNNNNNNNNNNNNNNNNNNN
NNNNNNNNNNNNNNNNNNNNNNNNNNNNNNNNNNNNNNNNNNNNNNNNNNNNNNNNNNNNNNNNNNNNNNNNNNNNNNNN
NNNNNNNNNNNNNNNNNNNNNNNNNNNNNNNNNNNNNNNNNNNNNNNNNNNNNNNNNNNNNNNNNNNNNNNNNNNNNNNN
NNNNNNNNNNNNNNNNNNNNNNNNNNNNNNNNNNNNNNNNNNNNNNNNNNNNNNNNNNNNNNNNNNNNNNNNNNNNNNNN
NNNNNNNNNNNNNNNNNNNNNNNNNNNNNNNNNNNNNNNNNNNNNNNNNNNNNNNNNNNNNNNNNNNNNNNNNNNNNNNN
NNNNNNNNNNNNNNNNNNNNNNNNNNNNNNNNNNNNNNNNNNNNNNNNNNNNNNNNNNNNNNNNNNNNNNNNNNNNNNNN
NNNNNNNNNNNNNNNNNNNNNNNNNNNNNNNNNNNNNNNNNNNNNNNNNNNNNNNNNNNNNNNNNNNNNNNNNNNNNNNN
NNNNNNNNNNNNNNNNNNNNNNNNNNNNNNNNNNNNNNNNNNNNNNNNNNNNNNNNNNNNNNNNNNNNNNNNNNNNNNNN
NNNNNNNNNNNNNNNNNNNNNNNNNNNNNNNNNNNNNNNNNNNNNNNNNNNNNNNNNNNNNNNNNNNNNNNNNNNNNNNN
NNNNNNNNNNNNNNNNNNNNNNNNNNNNNNNNNNNNNNNNNNNNNNNNNNNNNNNNNNNNNNNNNNNNNNNNNNNNNNNN
NNNNNNNNNNNNNNNNNNNNNNNNNNNNNNNNNNNNNNNNNNNNNNNNNNNNNNNNNNNNNNNNNNNNNNNNNNNNNNNN
NNNNNNNNNNNNNNNNNNNNNNNNNNNNNNNNNNNNNNNNNNNNNNNNNNNNNNNNNNNNNNNNNNNNNNNNNNNNNNNN
NNNNNNNNNNNNNNNNNNNNNNNNNNNNNNNNNNNNNNNNNNNNNNNNNNNNNNNNNNNNNNNNNNNNNNNNNNNNNNNN
NNNNNNNNNNNNNNNNNNNNNNNNNNNNNNNNNNNNNNNNNNNNNNNNNNNNNNNNNNNNNNNNNNNNNNNNNNNNNNNN
NNNNNNNNNNNNNNNNNNNNNNNNNNNNNNNNNNNNNNNNNNNNNNNNNNNNNNNNNNNNNNNNNNNNNNNNNNNNNNNN
NNNNNNNNNNNNNNNNNNNNNNNNNNNNNNNNNNNNNNNNNNNNNNNNNNNNNNNNNNNNNNNNNNNNNNNNNNNNNNNN
NNNNNNNNNNNNNNNNNNNNNNNNNNNNNNNNNNNNNNNNNNNNNNNNNNNNNNNNNNNNNNNNNNNNNNNNNNNNNNNN
NNNNNNNNNNNNNNNNNNNNATAAACAACGTAAAATACACTATCAATTACACCAAAAGATCTACCAAAAATAATCATGAA
ATTTGGTGTTTATAAACAACCTAAATACACTATCAAAGATCTACCAAAAAACAATCACCAAATTTGGTGTTTATAAACGA
ACTAAAATACATTATCAATTACACCGACTCATCTACCATTAAACAATCATGAAATTTGTGTTTACAAGCAACCTATAATA
CTCTATCAATTACACCATCACATATATAAAAAAAACAATAGCGAAAGTTGGTGTTCATTAACAACCTAATATACACTATC
AATTACACCAACTCATCTACTAAAATTCAATCATGAACTTTTGTGTTTATAAACGACCTAAAAGGCAGCATCACATACAA
CACTAATACGGTCAGATTTCGAACTAACAATCACGAACAAAATACCAAATATGTTAAATACATTATGTAAATTAATCACC
ACTTCAGTCATGATTTATCACATATACTTGATGGTCCTATCGTCCGTTGTGTTGAATTAGAATTGAAACATTGTTTGCAT
CCGTAATTGAACAAACTTTCAAAACAGAGGAGGTGAAGAATTTTATTTTGGTTAAAAAATCTTTTTTTGATGGGAGAGAA
TGTACAACCAATCTGAGTAAGATGAAATGATTTTTTTGTGGCATGTGGCATGTGGCATATAAGGAGAGTAAATAGTTACA
AAAAATCATGTTAGAGAGATAATTAATACTTCTGTACATTTAATATAGGGAAAATATCGGAAGGGACAAAATGATAAATT
ACCAAAAATGACCAACCGGATCATTACAGGTGTAACTCTTCTTTCTAACTTTATTAATGAAAATAAATTTTTGTTTCTTT
TTGTTTGGTTGATATCGAATTAGTCACTTCAGGATCTTACCCAACAACACAAAATTAGGCACTTACATCACATTATCAGT
GAATGAATATCAAATGAAATGGAAACACAATTCATATCATCACGTACCGCTGTCATACAAAATTATCCCTTCCCATGATT
TCCAACCATTACCGACTGTCCTAAAATAAGAGTTTCCCCACATAATGGAGTTATATTTACCTCTTGTGGGTCAGTGAACT
GGAAAGTATCGACCTCGAAACTACCCTCGTTCTTCAAATAAAGTCAAGTGTAATCGAGAGACAATTCGAAAATTCTTTGT
AAGTAATATCAAATGTAAGAGTGTGAAAACTTGCCCCTTGACGAAGAGATAAAATGTAGTATTTATATGAGAAGAATGGC
AGGATTTTTAAAATTCAAAATTTCGACAGAAAGAGTCGCGAGTTAGAGTAAGTAACAGACGGAATGGTGGAAGATGATTT
TGACACTATAGCTTGGTTAGTAATTTCACCAAAAATGGTGGTTGGTTTGACAAAAATTAAAAGAGGGCTACTTTGGTCAT
TAAAGAGGTATTCTAGAAAATTTTATGTGTTGGACTAAATTAGATATATTTTAAAGATATATTTGTTATGGGTTTGAGAC
AAATGAAGAGCGTGTGTGTGTGTGTTTACGACATATAATTACATACCATGCATATTTGATTACTATGAGGTCAGATGTCG
GTCATAAAGGTTATTATAGTTCCAGTTTCAGGTGGTAACTCTATTATTATTTTTACCTCAGCTACTTATGATCTTACTTT
ATGTCTTATATATCAGTACATTTTAATTCGTACAGACATTCCATTGCCTGGGGAACAATGTCTTGATTGGCCTTTCCAAT
AGGGGAGTTGTCTCAGCTAAGGATTGATAAGCTCCATTCTTCTTGAAGTTGTTGGTTGTCTGTAGATTTTGCATACTTAT
GTTTTGCATATAGTTATTGATATTGTCGGGGCTTTGTCTGAATCAATTGAGTTGCAGTATTCGCAAAGACTTATGGACAT
ACTCTATTAGGTCTTTTCAACATTCATTTGTGACCTTGTCGGCTTCTGTATATATGATATTGCATCGTCAACTTGCTAGT
TGTTTATTTGTTAAGTTGGCGTTGTTGACCCTTTCATTATGTTACTGATGTTGTTGTGACCTCACCAGTTCAGTTATCTT
GTTTCAATAGTTTATTGTGATGGCCTTGTTGGCCCTCGTTCCCTTTCCATTATGTTGTAGGGGCTAACTCGATTGAATAA
GGTATTTGATGTTAGTTTTGCCTCATCTAATTTGGTGCATGGCAGTCCTCTTTGTAGACCTCCCGGTGAAAAAAGACATC
ACAGATATTCCTCCAGATGAGGCAGTCCATAAGTTCACAGTAGACTCATATCACCCTCCAATAAAACAAAAACAACAACT
AATTCCCTTCGATTGCAACAAGTTCATCAAAGAGGAGGTATGTAAAATCCATAACATATGCAAAGCTAAAGAGGAACAGA
TGCAGAAATACTAAAGCAAGATCAGGGTGTTATTGACCCGATTCGAAGAACAATTTTTTTTCACTTTTCGTATACATTTT
ATTGGTTATTAAAAAAAATTAGGGAATCATTTGTTTGGGAGGAAATTTTCCCTTGACAAATGGGCGATTTAGACTAGGGT
ACATGGTTAAATCAAAACCAGAGAAATATTGATTCTTTCTACCTTAGGTCGACGAAAGTTTCAAGATCCCGTCTTCTGAC
ATGACCAAGATCAGTATATCATTAATACAATCAATTGGGCGCCACTCCGTAGCTGGATAGCTTTCATGATCTCTCATCGA
AAACAAGGCGCTTTATAGCTGAAATACTCTCATAATGACCATCAATCAAATCACCAGTCTATTTTGAGTTTAGCATCGAC
TTGCCCTTAATAAGTTTCGAGCGTAATGTCAGATCAAACATGTGCTAGGTAACTTTCCAAAATTAATGTATAGTCTTTTC
ACATTATGACTTAGACTTGACCTTTTGGCCTATAAATGCGCTCTTTCAGATGAAGGGATAACATCAGAACTCTCTCTAAA
AACATAATTAGATCCGTTCTCTTAAGGTTCTAATGAAAGAAAACTTTTGACCTTTTTTCTTTTGTATTTTTTCTTTTCGT
TTCTTTGAGTAATTTGCACTATTGTACCCGGTCTCTACTTTGTTGGTTCAAACAAAAGGAAATTAACTTAATTGATTTAA
TCCACTTGTCTTTTAACCCTATTTTAACAAATTATACTATTAACCAAAATGACAGCCTATTTTATAAACGATTACACTAA
GGTGAAAGTCATATATTACCATTAAAATAAGAGTGTGCAAGTTGGGGTTACAACTACTTAGCTCTAGTTCTGAATTGAGC
TATAATTATAAATTATCTAAATTCAAGGTTTGCACTAAACTAATAAATAAATAACGCATATATTTGCATGAAAAATATTT
TCTAACCTTAGTTATAACTATATTCCTACTTGAATTGATAAATTACTTTCTCTTTTTTAGTTTATTTTTAACAATTCTTT
AATTTCAATTTTACATGTAACATGCTTAAAATTACAAGATTAAAGAATTTTTAAGTATATTCTACCCATTTTAAAAAAAA
ATAGGAATAAAGTCCTCCTTTCACAATTTTTGCCCTAAATCATAAGGAAAAAAAAAACCCACAACAACAAGCGTTGATTT
GACGCCACCGTAGGCGGCCGTCTGTTCCTTCCTATATATAGAAAAACCCTTCACCTCCAACATCGACTGGTTATCTTGGG
CTTAGTAACTACACAAGTTCATCGGAAAATGGACCCTAACGAACTAGCAAAGGCATTCGTGGAGCACTACTACTCCACCT
TCGATACCAACAGGGCTGGGCTTGGAAATCTGTATCAAGAAGGTTCCATGTTGACGTTTGAAGGCATTAAAACTCAAGGT
TCACAAAATATTGTGGCTAAACTTACTAGCCTTCCCTTTCAGCAGTGTCAGCATACTATCACTACTACTGATTGTCAGCC
ATCTGGTCCTGCCGGTGGCATGATTGTTGTCGTCTCCGGTCATCTCCAGCTCGCCGGCGAACAACATGCTCTTAAGTTTG
GCCAGGTTCTAAAAATTTTCTGATTTGGGTTTGTTTTGTTAGTGCAATTTATGATTTATTCTTTACTGGGGTTTGTTTAT
TTTTTCGAGAATTATCTATTTAAGGGTTGCCTGCCTTGAAGCTGAATTTTGTTTGGGAATAGAAAAAACTTGAGCTAAAT
AATCAATATTATAATGGAAATTTATCAAAATTCATACTCAGGAAATGTAATATAAAGTTTTGTTTTGAATGCTAAGTGGT
GGAAATGAGAATGGTGGGCCTTTAGCTTGAGTTGAATTACTTCGGTATTTGGATTAACAATTTTCCTGAGCAATTTTTAA
CAATTCTGAGCAATGTGAATATAAGGTTATTTGATTCCTAATATTGCTTGCTGCTAGAGTCTTTTGCTGATAAAGTACTA
CGAACACAGTTAGGCTTCTACTTCTTCCTTGTCTAGTAATCTCTTCAGATTACATTTATGTTCTATTTGTGCAAACATGG
GCATTGTTCATTCTAATAACAGAGGGCAGAAATTGCTTAGTTTCAGAACTTACAAGTTTGCATTAGTCTGATATGACGAC
TGTGCTTCAATTCAAACATCTTTACATTCCATTTCGTGTCATTTCAAGTACATGGTGTATATGCGGTTTTTTTCATTTAT
CAAAATGTAATACTGTATTCTTTTTTGTTTCCAGTGCTTGTAACAGCCTCTCACTACCATAAAAGGGTTGGTGTTTTTCT
TTACCTATAATACAATATTGATAGGGGCTTGGTTAGTGTATATTGAGCTTGGGTTTGTTAAGTTTCATATGATCGTCTCC
GTCATAGTAGATTTTTTAATTAATGACTCCTCCCTTTGAGTGGAGTTTTTTTTTGACAATTGGCAAGTAGTATTCTTCAG
CATTAGCAATGGCTGGCCACCATCAAAAAAGGTTACAACCATGTTCCAAATTTTTTTTACAAGCTTCCTATCTTTGATTT
GATCTACATCTTTTATGCATTATTGTTTACACCAAAAGAGTAAAGATACTAAACAATTCCATTTGACTTTGTGGATGGAA
TTGATTCTATCTTGAAAATATCTACCATTCCTTTCTCTCTAGACAGCCCACCAAATACACGAAGGAATCAATTTCCACCA
TCTCTTTTGAGTCTTGCTGCCCTCCCTCTTCTAATCCAGCAGCTAAAGAGGTTGGAAGTATGTGCTGGCATGGTGCCAAA
GATGTTTAGGAAACCCTCCCATAGTTGGGTAGTGTACTTACAATGTAAGACTCCCTCATAGTAGACTTTAATGTGCAACT
TGATTTAATTGATTTCTTATTCTCAAACATTTTTATTGATGCACTCTCAGTGAGTTTATTGGACGTTGGCTTTGTTAGGG
TTATCATTATAGGAATTGTGGATAGAAAATCAGTTATCATTGTTAAAGCTACCGGGGATCGATCTCTGTGGAACTTGGGT
TAGCATTTTAGGAATTGTTGATAGAAATCAATTTTTGTTGTTAAAGCTACCGGGATCGATCGCTGTGGAACTTGTGCTTG
TAGATTGTATCTCTTGTACCACCCGGGTGAAGGTATCTTTGTTCAATGTGTAAATTATTGGGAACCTTTGTCACATGTTA
TATAAGCGCTTTTGGGCAGCCGTGGCCAAACTCCCAATAATGCGGTTTAAAGAAAAAGAAACAGAAATTTAATCTTGACT
CAGGCATGACTTAGTTTCAGATTTAACCTCTTTATTCTGATGGAAATTTTGGTAAAACTTTCATATATGTGGTGAATGGC
CCTCAGCTAAATTTAACCCCTTATCGGCAATGAATTTAAATAACACCAACTGTTCCTATATAACTTGTTACATTTAAAGC
AAAGAATTCTAAAGAACTTATTACATTCCTGGTATGTGACTCACAGGATTCGTTTCAAAAGATTGTACATTATTTTGTCC
TTGATAACACTTTGATAATTTGTTATTTTCTGTGGGCTTAAACTTCCAATTTTCCTTTTCTTGCAGATGTTCCATCTGAT
GCCAACACCACAAGGAAGCTTCTACGTCTTCAATGACATTTTCCGGTTGAATTATGGCTGATACGCTCAAGATGAATGCA
ACTCATGTTAATTTGTTCCGTCTTTTCCAAGTTTAAGACTTTTGGATGAAATTCAAGTTTCTTGAAATAGTGATATTTTG
TGTCTCTCCTTCATGTACTTGTTTTAGAAAATGCTATGATTTAATGTTTTTGAGTTGCTCCGGTTTCTGCTCTGTTGATG
TTGGAGAATTGACTTTTTGATGACATCAGTCTACCACCTGTATTGAAGATCAAAATATGAGTGTCATTGGTTTGTTAAGT
TTATGCTGAAAACAAATTATGGAAAAGTATACTAGTAAACTGCACACCATGAATCAATGCTTCAACCAAACCAATCCTAA
TAATACCACCTTATATTATTCATACGGTTTACAATATTACATGCATGAGTTGTTGTGTTTTGAAATACTTGTGTAAAAAC
AGAATGGAAAATGCTAGTCTTCTTCATTGATGAAGTCGAAAGATGTCAACTCCATATGTGGAAGCTCCGGAACTTTTAGC
TTTGGGAGAGACATGGCTTCAACTTGATGTTTAAGCTGTTTTGCAGAGTTGTTTAGATCGTCGTCTCGACCATTTAATAC
AGGTGGAGGGCCTTTAATCCAGCCTGTAAGCATACTAGTAATGGATCTAAAGGGATGATTTAATCCATCTTTCATTTTCA
AAATGATAGAAACCTCAGATAGTTGCCATGTCAAGGTGAGGACAATCATGGCTGATAAAAGACATTGAGTGATAAAATTC
TGCTTCTGTATCTTCCTTAGCTCTTTCACAACCTTCTCTTCTTCTTCTTCTTCTTCTTCTTCTTCTTCAGCTTCAGCTTC
AAGTTCAACTGGTGCTTCTTGTAAGTTGGTTGATTCATTCATTTGATCAAATTGAGATTCTTCTTTTAGTGAATCCAGCT
GTAAAGAATCAGAGTAATACAAAAAAGTAGCTCATGAAAACTGGACACAAAAGGGACTAGAGTAGCGCAATATGGGGATC
TGAACTTGTTTAATCTCTTTATGATCATAACATATGTCATTTAACATAGAAACACAAATAGTTGAAAATTTCATACCTGA
GTTAAAAGTTGTGAGAGGAGTTGGTGGCGGTGGTCGGTTTCTTCATCATCATCAACGGCAACGAAGCTGTCATCAAGAAG
ATGACATGTTTTTGATTGGAGTTGTTCATGATTTATTAATTGGTTGATTGCTTTCTGTATGAGTTCCACTTTCTTCACCC
TTTCTCTTTCCCTTTCCATAATTTCCAGTTGCTTCTTCTTTCATTCAAAGAGAGACGTGTTGATTTGTGGCTGTGGCTGT
GTCTGTGGATGTGGGTCATACAATATTATACAACAATACAAAACAAATGGTTTATAATAGAGTGTGAGAGAGAGTCAACA
GCTACCTCAATCCACTTCAGCTTCTGCCGTTAACATTAATCATTCATCACTCCACACGTATCAATTCTTTTGCATATATA
TTTTTAATTGCAAAACTGCAACCAAACAAGTGTTAAGTCATGTTGATATATATATATATATATATATATATATATATATA
TATATTCATAACTCATCTCTTTTATTCAAACAAACAAGGTATTGATTATGCTGAATTTTGCAAGGAAATTACTTCTCCAA
TTTGAACAACCAAACGCTTTCTCAGGACGGGTCGTTTGGTAGAGTAATGTATGCATTAACTTTGTGTATTACTAATGCCT
TGTTTAGTACTTTTTTTCGACCTATAAATAATTAATGCAAATATTAGTTATACACTTTATTGTGTAGTACTCTTTTTCAT
CTATGTATAGCTAATGTAAACATTAGTTATACACTCTATTGTATATTAAAGTGTGTATTACTAATACCATGAATTTCTAG
ATATTAGTAATGCAATGATTTTAATGCATGCATTAGCATGGTTAAAGACCCAATTGCCCTTTAAAACATTCTTGATATCT
TTTCCACCATAATTGTGAAGGGTATCTTTGTATTTTTTTTATGCAATACGTGCTATTTTTAATGCACCAAACCAAATAAT
GCATAAAAATAATCTATCTATCTATAATTAATGAATCATTACTAATACATTTTTTTTGGGTTTCACTTATCAATTTTTGG
AGAAAAACAAATAAATATTTCACCAACTACACAAAAGTAAATTTAGTTGCGTTTCTCCTATCAAGATAATGAGATGATAC
ATTTTTTAACTTCATTCAAGTTTGAGTATCAACAAGTGAGATTCCACACGAATAGTGAAATCCGTCAATTTAGAAGGGTT
GAGATTGATTTTGTAACCAAATAGGCAGTCATGCAAGTGACTATACCACAACCTACCCCTAGTATTTACCCTTTTAAAGA
TCATTTTTTTAGCACCTAAAAGATGCTCAAGCACAAAAGTACATGTTAGAGAAGAAAAATAAAACTTCCAAGCTAATCTT
GCAGGCATCCAATATTATAAAGTTCAAGTTTTGAACCTATAAAACCTATACACATATTATGAACAGCAGCACCTATAAAA
ATACATACCTTACAATGACTTACAAATTGAAATAACCAAACTTCAATGTATAATTCTTGAACCTACTGAAACTAGTTTGG
ATGACAATGAAGAGGTCAGTTGGATTAATAACTAGGGAACTGGTATATGTCATCATTTTCCATGTTAGACATGTCTCCAT
GAGCAGTTGATGCTGTTTCACTGTCCGCTCCTTCAAGTTCAGCCTGCAGTGCAAACAAAGATTATTAGTTGATTCGATTT
TCCTGATTTCGAACTATGAAAGGAGAACTAAATGCTCCCTATCCCCCTCCTTAAAAAAGGAAATTTTCCTTCAAAAGAAT
GGAGTATGCTGTGGACAAAACACATGGATCAAGAAGCTAATTATGTTTCCACCCCTATCCCAGATAGGCTGTAAATAATT
CAGACACACAAGAACATTCATTCACTCATATTTTTCCAGTTGCATAGACACTGCCACCAATAACCTCATATTTGGATTTT
TCTTTGTCCTTGTTCCATTGCATACGATGTAGCTACTCCAGAACCTGACTATTTTTACGACAACATCTTCTCTAACGCCA
TGAAATCAAATATTTACATTTATGTGACACTAGGAGATGGGAATAACAAAAACCTTTTTTTTTCCATCCTTTGAAGAAAA
GGTAAAAGAAAATTGAAAGCATAATGGAATATATACTTACTGCATCTGTGCCCCTAAAATCTCACAAAGGTTATACAGAA
CGGATTTAGTTCATTCCCAAAATGTACATAAAGCATTCGACATGCAAAACACTAAGTAAATATTCACCTATTGGAAGTTC
ACTAGCTCATGTATATGAATCACAAAAATGACGTAGTAGAATGATTGTTTAGCTTACCTTAGCTTGCCGATACTTCTCAA
GAATCCGATGATATTGCTGACGTGCCCCTGGAGATTCAACCATTGATAGAACTCTCGAGACAGCCTCGTCAATAGCAGCA
TCAACTTTTTGTTTGCGGAACACCTTTAGAATGTCTTCATCCTCAATTTCATCAATTGATTCTATGTCATGTCGAAATCC
CCGGAGACCAACACCTCGTCGACGCCACCTTAGCACCACCTTCTCCAAGATTCCAACAGCCCAACATACCTTGTATTGCT
TTCTAACCTGATAGCCTCGTACATGAGCCTGCCATGGAAATCACCTGGAAGTCACTTTCTCTGCTGAACAAATTATTTTC
TAATCTCCAAACATTTTCCATCCTCCATCCTCCACCCTCCCAAAAAAATAAAAAATAAAAAAATTGAAGAATGCTCCCAA
CTTATATATATTATTTTTTCCCCCAAGATAAATATGATGTACACTTCTTTATTAGTGAGAGATTGTATTTGAAGTCTATC
ACCGCTTAACTATCATATTTTCGAGTATAATGAGGCTTAAAATATCAATCTTGACTTCAAACATTTAAAGCACCTGTATC
TTCACTACTTTCTGGCGGAATGCAAGGAAATCTTTCCGGCCTTTCCATCCTCGATATTTCTTCTGAATAGCTAAGGCTGC
TGAGTTGTAGTCTCGTGGGTTGCGGAATGCCAACTTTGATGCAGCTGAAAGCCCCTGAATATCGTTTGAGAGGATACCAT
ATTCATCTCCACTAGCAGAGACACCAAATTCTATCTGTTGTCTTTTGCGGAACGAATGTGCTCGGAATGCAGACTGTATA
CGAGCAGCAGCCTGAGCTGCATTACGGACTGCAGCTAACGTGTCCTTTAAAGAACGCTGATCCTCATTTATGGTGGCACT
TGTGTTTGATATGCTACTAATAGTTCTCTCTGCTTCCACATCAGCAGTACCTTTTGAGAGCTCACTCTCCTCTAAAGTGA
GGGATGAAAGATGACTGGTGAGAGCTACCTCTGAAAGATATCCTGCAAGTCCCTTATGACCACAGCTGGAAGCAATTGAT
GCAGCAGTTTTACCAACTGGATCTCGTGAAGAGGGATCTGTAACAGCTCCAGCCGATGCCCCAGATGCAATGAGTGAAGC
AACCATTTTTTCCCTGTCACAGATATGGATATTTAGTCAACTGGCTATTTATGGGTACCACACATAAGGCCCTTGTAGAG
AATAGAGATTGTCAAAAGAAAATCCACTACACATGCAAACATCGACAGACATATAAAGGGAGAAAGATTCAAGGAGTTCA
CCCTGATATCTCTCTCTTTAATATTATTGTTATGTTCCTTTCTTGAATAATCAAGAAATCCCTATCAGCGGTGTAAAATT
CGATACTCGGTGCCTAATGGGCCTGTGACGTGTGCCTAACCCACACCACCCTGATATCTCAACATCCATTAAGTGTTTCA
AAGCTGAATCTGTCCATTTGATCAATATATTACTCCATAATGAATTTAAAAGGTTGAAAATATTGCCTAATGTGCTCAAC
TCTAAAATTTCACAAATGCAAATTAGGAACAACAAAAGATACCCAATGTAGTCCCACACAGTGGGGTCTGAGGGTAGTGT
ATACGCAGACCTTACATCTACCTCAGTGATAATGTAGAGAGGTTGTTTCCGATAAAACACCAGCTCAAGACAAAAAACAG
TCTAAGAAAAGACATAATGGAAGTACAATAGACAATAAATAGTAACATAACAGTACTACAGAAAAATACTGTTGTTTCCG
ATAAAACACCAGCTCAAGACAAAAATAGTCTAAGAAAAGACATAATGGAAGTACAATAGACAATAAATAGTAACATAACA
GTACTACAGCAAAATACTACTACAAACAACCTACATGAAACAATAGATAGTCACAGAGATCGAAGAACAAGAAACTACAA
GAGTAGTCCTCCGACTACTAGTAAGGCCAACAAGACAAAGCACTCCTAAGTCCTACCTACTAGTATGGACACAATCCTAC
CTACTAACCTTCTATCCTAATTCGTGTCCTCCACACCTTCCTATATAAGATCATGTCCTCGGTAAGCTGCAACTGCGCCA
AGTCCTGTCTAATCACCTCTCCCAAATATTTCTTTGGTCTACCTCTACCTCTCCTAAATTCATCCATAACTAACCTCTCA
CACCTCAGCACTGGGGCATCGGTGCATCTCCTCATCACATGCCCGAACCATCTCAACCTCGTAGCCCGAATCATAGGCAA
ATTAGGAACGAGACAAAAAGTTTCCGTAAAACTGCTGCAACTGAGTGAGTGAGGCAAAATTCAAAATATCATCCATGTTC
ATACTTTTTGTATGCATACACAAAAAGTAGAAGGTTAGTAGTCTTGCTTATCCTTTCCCTCCAGTAGTCGTAGTATTTCT
CCAATAGTGCTTGTCCTCAGATTTCTAGCACTATCTACTATCTCTTGTACTTCGATTTTGCACTATTTGTTGTAGCTACT
GTTTTTTTTTCAGAATGCTTTGTCATGCATTTTTCTAGTATATGCTTTGATATGCTATTCCTTAAGTCGGGGTTCTATAG
AAAACAACCTCTATACCTCCCAAGGTAGAGGTAAGGTGCGCGCACTCTACCCTCCCCAGACCCTACTTATGGGTTTACAC
TGGGTATTATGTTGTACACAGAATGTGGATGCGAGATATGGTTTTTTAATCTTTAAAATAACTGAAAAATCCATAGCCCG
ATGGTGCACGGAACGAAACTTTTTGGCTGATGCCCCTCTGCCTTTCTGCACTTAAATGACAAGCTTTTGTTTGTGTCAGG
GTTCGAACACAGGTTACGTACCTAACCCTCATATCACGCATTGCATCTCTTACCACTAGACCAAAGCCCTGGGGGCTAGA
AGCGAGACATGTTTGACTTCCTAAAAGTTTTTTATCCAGCTTCTATTGCTACTGATACCAACATAACATGCGAACTGAAG
TACAGTGAATAGAGAAGTCATTTACCAAACAGCAAAAAACATAGATTACCTCCCAAAGCGTGCAGCCCAGTGCAGGGCCG
TCCAGCCGTTAATATCACGGAAGTTAACACTGACTCCAGCATTTAGAATTGGGTGCAGCGCCCACTCAAATCCCAATCCA
GCAACCATGTGAATTATTCCTTGCTCTTTCTTAGATAAAGAACAGCCTATCTGATTATCTTTTTGTTGCAATTTACAAGA
AAGCCACTGCTGGAACTTGTCTTTCAAAAGCTCTTGAAGAAGCCAATCAATGGTTACCATTGGCATTGAAGATCCGAACA
AAAGAGATTCAATGATCTGGGACCATGAATCTTCACTTGCTTTGGATTTTTCCAAGAAATCATTGCCTAATTCAGAGCTT
TCTCCCTTTTGGACAGATAAGTCTGATAAAAGCAGCTGCACAAACCTGACAAGTAACAACAGTTCCTCTGTACTTCCATA
AGCTCCTTCTACATCAGGCTGATTATTTCGAGCACAATCATCAGGCTTAAACCGGTATTCAAACTCCCTCACCTCACTGC
ACGAATCCCGATTGCCGCTAGTAACACAGAGGGTGACCTTACCAGGTAAGTGACGAGGAGCTTGACAACAGATGACACCT
TCTTGAATGATCTGAACAGGAACTTCAATATCACCGAACATGCAAGTCCACGTGCACTCTGAAGGATTACAAAGAAAAGA
TCCAATGATAACAATCTGCATTGAACAGCTAGAACGTTCAAAATAATAATAATTTTTAAAAAACTAGATGCAAATCAGCT
GAAAAATATTAAATACAACCATAGTAACTAACTTGTCGATATCCTGAGCATGGTCATACATATAAGGTACATACAAAAGG
ATTTAAAACAGCTTTCTTGGAAAGCTATCAAAGTTTACCGGGATATCTAAGTTTTAAGGGGTTTTCGAGCATGAGCATTT
CAAAGGATGATAAAAGACAGCTGAATTAGCCATCATGGCTTGGTTGCTGGAGCAAGCAGTAGCTCTTCTTCCTTTTGACC
TTTCTATTCCTTTAAATTGCAATATTATTTTTCAGCATCCAGCAATAATGAGCCATATTAAGCCATCAAATAAAAGTATT
CCATCTAAGATATTGAAGTAATACCATTTAAAGTAGCCAATTGCAAAATAATGGAGATCTGTGTGCTTTGGAAGCCATAA
TAATCATAAGATATTGGGGCATAGAAAATAAAATACTGAAATTTGAAATGACTAAACAAACATATAAGCAATCCTCTCTA
CCCAACAAAGGTAGGGTGAAGTCTCTGTATACCCCCACTCTCCCCAAACCTCACTTGTGAGATTATACTGCATATGTTGT
TGTAAACATACAAGCAATCCGCTGGAGATATTTCAACATTACTTGCACATGCAGAAAACAAAAGTTCAACGAACACCACA
AGTCCAAAACCATGGAGCGCAGACAAATTTTGTGGTACAAACAGCAACAATCAACTAAATCATGACATATACCTTTGTTG
CCTCAGATGAATACCCCCAATCAGGGGATATATGTCGAATAGTAAATTTCTGCTTCTGAGCAATAGTTAAGCTCATCTCA
TCTTCAAGAGAAGTACCAATCTGATCTTGGTCAAATATTGTTGTATATTCGTCAGGGTTGGATCCAAAAGTAGTGATAGC
AGGAGGATATGTAGTATACTTGAAATCTTCGAGTTGCTTAAAAGCTGGTACAGGAGCTGCAAGGAAATACAAGTTCTCCA
GAAATTAACTAATTCCTGACATTCTATATTTAGTCGACATAAATTATCCTCTGGAGGTGAAAAAAATTATTACCCGTCTG
AGCCTCCCTGTCACTGAAATCACGCCACTTGTAACTTTCATATGCTTCTATGGCCCTTCTCTCTGATGAGGTTTGAAGCA
TTGCCTAAGGTACGTAAGACATGAAAAAAGATGACTAGGTTTAAAATTGAATTGTATAGCTGATATGAGTACATGAGAAG
AGGCAGATGTTGTATTTGGCCAGAAGGCCCTGAAATAAGGTCAAATCTCACACTATATTTTGATGTTATATGCATCTACA
GTCCTAATGAAACAGAGCTAACTACAAAGTATACGTTTCTCACATTCTCATCCAACTTGTGCAAATATTTGGTTTGTGAT
TCAGCAGATGCAGAAACCCCATAGTGATCCAGCATATCCTTCCACATGTGACCATCCTGGGTCAGATCTTGATGATGAGA
TTCACTGCTCTCACCTACAGAGGCACACTCTTATCAGCATACCTTCACATTTATTGCTTCTGAACAATAAACCGAAGAGC
ACTCCATCTAAAGATAAAAATAAGTACAAGAAATAACACATACAAAAGACAACAACATACCCAGTGAAATTCCACAAGTG
GGGTGTAGGGAGGGTAGAATGTACACAGACCTTACCACTACCTCATGGAGGTAGAGAGGTTGTTTCCGAAAGACCCTCGG
CTCAAGTGAAGAAAAAGGCAAAAGTGAAGAAAAGATAGTAAGCAACAAAAAAATAGTGCAAAGTCTACTAGAAGGGAGTA
AAGACAACAACAGAAATACAAAAGACACGGGTAAATATCCAAGAGGAAGCATCAAGTTGACTGGTGCCCGATCTTAAAAG
TTAACACTTTCACTTCTTTTTATTGGATTAGGTAAATCATTTTATGAATAATGGGAAGATCTTCACACAAGCAGTATTCC
ACAACACAATCATACAGACACAATATTCATTAGTGGATAATTAGAACCTATAAAAGCCTATAAAATGGTACTACTCAAAT
CCTATTTGTGCCATGAAAATCTATAACTAGTTGTGTGTTTAAATTTAATGGAATAACTCTAATGGTGTACAGATTTTCAC
TAACTCTAAAAGGACCTTCAGATGCTGATGTACGAATCAACATTAACCTCAGGTAAAATGATTAGGGAATAAAATAAATA
AAAGAAAAAAACACCCAGTTGCAAACACTTCAAAATAAAAAAAAACTACTGTTAAGAATCCAGGTCAACAGTTTCAAGCC
CAAGAACAAGCAGCCAGCCACACCAAACAAATTGACAGAAATATCTACCTAGTTCATGACTGTTAGAACTATCCTACTCA
TACAATCCTATAAGAATAGGAATAGGTTTATACAATCCTATTAGAATATGAATAGATTTATATAATCCTATTTAGAATAG
GAATAGGAATAGGAATACAAATAGAAATAGGAATAGTAAATAGTATCATATTTAATTTGTGTAGCACCGTGCCATCATTC
CGTGACTACTTTTTCATATTTAATTTGTGTAGCACTGTGCCATCTTTCTGGTGACTACTTTTTCATATTTAATTTGTGCA
GCACCGTGCCATCTTTCCGGTGACTACTTTTTTGTTTTTGCATATCTGATTTGCAGAACACCGTGCATCTCTCAGGACTA
TTTTTCATATTTAATTTGCGTAGTACTGTGGATTTTTCCGAACTACTTTCTCATATTTGAGTTGCATAGCACCGTGTGTC
TTTTTGGTGACTCCTCAGATTTGATTTGCATAGTTCCATTTGTCTTTCCGGTGACTCCTCAAATCTGATTTGCATAGGGT
TGTGCCATCATTCCGACCCTACCCATATAATTTCTCTCTTTCAGTAGGATCGTGCCATCATTCCGTCCCTACCCATATTA
TTTCTTTTCTTCAATAGGGTCGTGTCGTCAATTCGACCTTTCCTATATAGTTTCTATTTTCTAGTTGGGTCATGCCATCA
TTCTGACCCTACTCATATAATTTTATTTCTTAGATTGTGACCACTTTCAACCATCAAATCTAATACTCCGGCGTATAAGC
ATGTTCCGACCAATTTTTCGGTGACTTTCTTGTTTAATATCGACTCATATATTGATTCCAACACGATCCATATACTTTAT
ACTAGATTTTGAGCACTTTGTTGCACATGGGGGAGTTTAGTAGCCTTCTTTGTCGATTATGTAAGTCACTCCATGGTATG
AAACAGTCTTTGCAAGTTTGGTTTGGGAAGTTCAACACTGTAATTTTATCACACTGTTTTATCGGCATTATGCATCAAAT
TTAGTATGTCATGCGAAGATTTAAGCACATTGACATTGCTGACATTATGCATCAAATCCAGTATTTAATAAGAAGACAAG
CACATTGAGATTGGCTGTCAATTTTGTGAAGTCGACTGATCAACTTGCAGATATCTCACCAAACCCCTCATCGATCCTCG
TATTAATTACATTTGTAACAAGCTAGGAACATGAATTGCATGCACTAGCATGAGGGGGAGTGTTCGAACATGAATAGGTT
TATACAATCCTATAAGAATAGGAATAGGTTTATACAATCCTATAAGAATAAGAATAGGTTTATACAATCCTATTAGAATA
GGAATAGGAATAGGTTTATACAATCCTATTTAGAATAGGAATAGGAATACAAATAGAAATAGGAATAGTAAATAGTATTC
TACTTTGTAAAGGATTGTATTCTAGTGTCTATAAATAGGGTCTCAATGTAATAATGTAGACACAACAACAATTCAATAAT
ATACTTCTCCAATATTTCTCACAATGACAAGGCACAAATAAGTATGAAAATCCCCAAGCTTTGAATTGCCAATCCTAGAA
ATCCAAAGCAGAGATCATAAGGATCCATATGTCCAGAAGGTATAGTTCTTACCTCAGCTTTTTCTTTAAAATCACACTCT
TCCAATTTCCTACTGACGTAGGAAAGCAGAGGGAGAACTAGACATATCTTGCGGCAAAGACAGGTTAGAATGCATTCTAC
AATAATATCAAGGCATAAAAATGACAAACCTGAATGATGTTGCAACAGCAGACTGTTTGAATTCCCCTGCATCTGGATAA
GTGAACTGTCGTCATTAATTGCATCAGCATAGAGGGGATCAATTTCTTTGAAGCTGTCATCATTTAAACTTAACTGCTCC
TCAAGCCTTCGCAATGCTTGACTCATCTCAAGCCCCGGAGAACTGATGACCTCCTCTGTTCTCCCTATGGTGTCCGACGT
CCCGTTATTATTGATGATTGCATCAGAGCAAATTTCTCCAGGGCTAGGTTGGTTCTGGTATTGGTCATAAGATTCACTGG
CAATGCCAGTAGAGCCCGTATGTGGAGTAGAATAGGAGTTTGGACTGGGAGAGAAAGCAGAAGAAATTGGAGAAGATTCT
GACATGAAGGCTGGATTCTGCCTACCCTGTGTTCATATTTAAAACAAATGATGTTGGGACTAATTATACTTTTCACATAT
TATATTGCAGCTTACGTAAGTTTCAGATGATAAACAGATTGATAAGATGCATCAAACAGACATTTAGTCCTCCAATTTAG
CTGAACATACAGATCAATAGATATCATGGAAGCACCGCCAACATCACATTCTAGTGGCATTCACAGGGGAATAAAATTAC
ATACATGATGGTTGAAACTGAAGAACAAAAACTTAATGGTGAATAGACCTCCTTTTATGAAAAGTAATTTCAGGTGGTGC
CAAGAAATCTTATCATGGCATCATATTTGTGTATACTGGTTCCAGAAGACTGACCTCCGTTATGTCTCTGTAGTGAACCA
AAACAATGTGGTCGTACGCACTGCCCAAGCATGCAAAGTTGTGAACAATTAAAAGAAAAAACGACAATCAGTCACCGTTC
AACTTTTTGCTCTAAGAGATTCAGAGAGAGAGAGAGAGATGACAGAAAAGGAAGCTCTAGAATCTTAAGCTTAAGTGCAT
TCCACATTTCTTTTGTTCATTTATTTTTTGCAACTCCTAATAATTTCGCTATCATTTGAAATTATGGAGAGTTTAACGCC
TCTTTCTTAAAAGTTATCATAACCATAAAACACCATTTTACAGATAAATAAAAGAAAGTACACTCACGGATCCAACATCC
AATAGCTGCGTCTCTGGAAGTTAGGATTTTGCTCTCCATGTGCATAATAACAATTCAGGGCTTCAGCATTTCCAACCTGG
ACATGGAAGAGCCAAATTGGAATTTCTCATTCAATGAAAATTTTCAGGGAAACACGAGATGAACATCAGATGCACCATTT
TGGGATTGATTATATCCATGTGAAAAATACACCAAAATTTTCTTAGAAAGTCATTTGCAATATCAACAACACGAGTTTCA
TAAAAGGGGTTACCTTAAGGCGTTCATGTGCCTCCCCAACAGTTCTTCCATCTTTCTTCTTGCGCCAACTATGACCATCT
TTACGGAAGAACCTGAGGACCCTCTTGTTAAAGAGAAACAATGATCCGCCTGGTGATAAAATACTTTGTCAGGATGATAT
GATGAAAGAGGATAACCATCTAACAACAAAGGTTCCAATGTAATAGGGTTAGGAGATTACTGGGTGGCTTTTGAGATGGC
TCACTGGAGAGCTGGTGGTTCTCATGATTTTGCAGTATAAAGAGAACTTCAGCGGGTTTTAACCACCTGATTTGGGCTTC
TCGAACCAAATCATTGATATCATATCCTGAAAGATAGAATAACAGCAGTTGCTAAATCATCTAGTTCAGCAGAAACATAT
AACTACAACCCATTCTCAAAGTGGCATAATTCATAAGGTCAATCAGTAGATTCCAAGGAAAACAACTACATTTAACAAGA
AACACTTTAAATTTGGTGTGCTGTGCACTACAAATGAGAAAGTTGAATCATAATAGCAATAATAGCAATAGTGACAACAG
GATTATATTTGGTGTGCTGTGCACTACAAATTTAAATTACAAATATGTTATGCTTTTTTTTTCTTTTTTTTTTTGACATA
TGTTATCCTAGAAATTCAGAACTCTTGGCTTTTGTTCTGTTACATGTCTCTGAAATGAAGATCATAAGACATTTGAAGCC
TTTGTCAGAGTGTGTACAAGTAGTTCTTACCATAGTTTGTCAAGTGGGAAGTCAACCCATGAAACGGTTCATATAAGGGT
TTCTAATACAAATATACCAGGCATCAAAAAATATTCAGCTAACGGCCGCATGTATATGTAATGTATTTATATTGTATAAA
TAGTGTTAACCGTCTATATATGATGTATAACTATGTACAAGAAATATATATACATCTATATACACTGTTATACAATATTT
ACACATTGTTATATAATGTATATGTACTGTATCTATACTGTATATCTGTGTATATATGTTGTATAAATAATGTATCCACA
CTATTATACACAAAATCAAATGAAGAAAAATGACCATTGATTCTAATATTAGTTTAATGGGATAACAAATTTAAAGAAAC
AAATATAAAAAAAAAAAAACAAATTTTAAGAATGGGAAGAGAAAAGAATAAGGACCCGTTTGGCCATAGATATTGCAAGC
ATTTTTTTGGGAAATTTTTTGGCACAATTTGTTTGGCCATAAAATCTATCAAGTTTTGGGATTTTTCTTTTGGCAAAAAA
ACCCTAAAATCTACAAGAAAGTGGTTTTGGGGCAAAAATATACTTGTTAAGTTCTCTTAAATTTTTAAAACTTAACCCAA
ATTTTATATTTTACAAATAAATGCGCATTAATTATAACTCCAACTATAATTCTACCTACCCAACCCCTCAGTAACAATGT
TGCTTCGTCTTCTCGATCATCTAATCTGGAATCTGGAAATACATACTCACCGTGAAGAGATCGTTCTTAGAATGTGGGAA
GATTATGTTCAAGAATAGTTAGTTACTACTGTTGTTTATTATTTGTTTTTTTTTGCCTCGATGGATCTTCGTAACAAATC
GTAACTTGATGAACTGTAATAGCTGGTACTTGTGTTATTAGTAATTTTTATTAAAATAGCATAGTATGATTTTTGGATAA
TTAATTATTAGTTCATTATAAAAATGATAAGTTTGTCAAATTTATGGGTATTTTTAATAGTTTTTTGAACTTATGGGGTA
TAATCATGTTTCATTTTTTTTTGTTAAAAAAGTGAAATACATTTCCCAAAAACTATGGTCAAACATGTGTTCAAACTTCA
ATCCAATCTTCACCCAAATCTGGTTTTTCAAAATATTTGGAAATCTATGACCAAACGCTAGCTAAGAGTGGAGAAAAAGC
TTGGGCCATTTTCGATAATTAGCTGATAGTTAGGTCATTTTTCGTTAAAATAATGACTGATTGGCCATTCGCTTTAATTT
TCTCTTCATATAACCTCTCAAACTAGGCCCCCAAATGCTCCTCAAACCCTAATTGATGTGACCCTCTGACTTGAGGGGTT
TAACTTGTGTCCATTATTTTGACCCCTTAATTGGATCGGTTCAAGATTCGATCCATAGCCCATAGGCCAACAACAACAAT
GACGGCATACTCAGTGTAACCCACAAATGGAGTCTGGGGAGGGTAGAATGTATATCTTAGTGTTAACAAAAGTGAAAAGT
GCAAAAAAACTCTAAGGTTCGTTGGGGCTTTAAGCGCAAAACGCAAATAAATTGTGGGCTTTATTGAGAAAAGGTGCAAA
TGGAGAAAACATACATACATATATATATATATATATATATATATATATATAATCCAAGACTAATAATTATAAGCATGAAT
AACAAATATAAGGACAAAGTAATTAATTGTTTTTACGATAAAGTAAAATATCAATGGTTGTCTTAGAGCCTTGATGATGA
CATTGAGCGCACATTAAGCGAGGCAAAGCGCTCGACGCGTTCTGAGCCTCGCTTCAGGGCATAAGCGCACCTTTGATAAC
ATTGCCGTTTACCCCTATCTCATAGAGATGGAGAAGTTTTCGATATACCACGGCTAAAATAAGGCACACCAAACAGTCTG
AAAAAGGGAATACAGATATCGGAGCAAGAACAACAACAAATCAACACAAAATGGGGGAGTGTTAAGCAACAAACAGGGGA
AAGAACAAACACAAAAGCAAGATAATGCAATAATTAGAACACAAAAACCACTCGTGACAGTAAAAATCGAAGAACAAAAA
TAGTGTTAATACTACGACTAAGAAGAAAAGTCAAAGTATGACCACCAAGCCTATCACGTAGGGAAACGAGAGAACACTCA
CTACCAACTAACCTTCTACCTAATACGCGACCTCTAAACTCTCCTATCTAAGGTCATGTCTTCAGTAAGATCAAGATGCG
TCATATCCTATATAATCACTTCCCTCCAATACTTCTTTGGCCTACCTCTACTTCTCTTGGCGTCCGCCACTGCCAATTGC
TCACACCTCCTGCTTGGGGCAAATCATCTCAGTGTCGCTTCACACATCTTGTCCAGCATAGAGGCTACCCCTACCATGTC
CCAAATATCTTCATTCCAAATCTTATCTCTCCTGGTATGTCCACATATCCACCTCAACATTCTCATCTCCGCGACTTTCA
TCTTCTGAATATGAGAGTTTTTAACAGGCCAATACTCTGCTCCATACAACATAGTCGATCTAACCATCACTCTATAGAAA
GTCGCATTTTAGTAAAGTTTGTGATTTTTTATTTCCATGAGAAATACTTATTTCTTTTTCTTATTTCAAATTTTCACTTG
GCCAATTTTTAAGAATAAGCTTTTAATCATTCAAATTTTAAATTCAAAAATTAATAAAGTATAAAGTTTTTCTTTCATTT
GTATTCTTATACTCCCTCCGTTCCAATTAATGTGACACTCTTTTCTTTTGAAATAGGTAAACCATTGTATTTCTATATTC
TTAACAACAAAAAAACATGTTAAGAGGGGAACTCTTTGTTGCAAAAAGGGAAAAAAGGAACTCCTATCCAAAATACTACG
CAGTTACATCTATCAAGTCTCGTACTTCCCCCCACATATTCTGTTTTACACCAAAAATAAAAAAAACTAAGACAATTCAT
CCAAACTTCACAGATGTCTATGTTGCTCGGACTCTACAAAAATGTCGACAGGTGTGTGTCGGATCTTCCAAAAATAGTGT
ATTTTTGAAGGATCAACAGAGGTGCGGCAACATTTTTGGAGAGTCTGAACAACTTAGTCGGATGGGACTGCTCGTCTTCA
AAATACATGGAATTCTTTCCTACCATATTTTCCACCATATATATACTAAAATGATCTACCACCAATCCTCCTCAACATTC
CTTTTCCCCGCACTCTTCCAGCAGCTCAACAACTCCTTAATAGAACCAGCATAACCCAATTTATACCCAAAATACAAAAG
AAACATGTCCCCTAATTGGTAGTTATACTACAATGCATGAATAAATGTTCAATACTTTTTCCATCCTAACCAAAAACCAT
ACATCTTAAACAAATCTGGAGACCTCTTCTTTGTAGATTTTGTTGAGATAAACAATCTTTCCTTACCACCAGCCAAACAA
AACAGGATACCTTAACCGATACAAAGACTTCACAAAGAAGATACCTCTGTTCAGTCTGCATATATGCCTATCTGAATGTT
TTGAGATTACACCAAAAGATCCTAGCATCTGAAGTAGACTGGAAACCTGACAATTTCCCAATCATTCAGGGCTCTTCTAA
AATTCAAGTCCCATCCATGTTGAGTTCGCAATTGATCTACCTGAGCATGAGACTAAGAGCTTTTGGAATAGAGATCAGAG
AAGGCAGATTTGAGGCTGATATGACCCAGCCAGTGATCTAACCAAAAGGTTGTCTTTTTACCATTTTCCATCATGATTAC
CACATTCCTCCGAAAATTCTGCCATTGATTTCTTATAGATTTCCGTACAAACCTACCGAACGGACTCAACTTCTTTAGTG
ATCCACGGAATCTCAATCTCATACTTCTGAATGACAAAGTTCCTCCATAGTGCCATTTCTTCTGAGTAGAACCTCCATAA
CCATATTTGTAGCAAGCTCCTGTTATGTAAACTCAGATTCTTGATTTCCAGACCACCCTGCTTTTTGTTTAAAGTGAGGA
TTTTCCGCCTTACTAGATTATAGCCCTTGTTCATTTTATTGTCATGCCATAAGAAATCTCTTATTTTTTTGAGGATAGTA
ACACTAATCTATATATTCACAGGTAAACTACATCCAAAATATGTAGTTCCCTCAAAAGGTATTACAGACTAATTATATTG
CTGCCTATCACCTCTATTTCTTACAAATAATCTTAAAACATCCAAGATATCTTCTACTTGGACTTAAATGTTTTGTTTAC
ACCAAAAATAAAATAACGCTAGACAATTCATCTTAAAGCTCTGAAGTCCATTCTACTTGTCTTCAAAACACCTCTGATTT
CTCTCTTTCCATACAGTCCACCATATGCATGCTGGGACAATATTCCATCTCTCCTCCTTCGTTGCTGCATTACCATCACT
ATTCCAACTGTTGAGGACTCCTCTGATATTCCCTGGCTTTACCCAATTTATTTTCCTCAAGTTAATGAACATCCTCCAAA
GTTGTTCTATCCATTTGCAGTGCAAGAAGAGATGGCTAATTGTCTCCACTTGTTCCCCACATAAGAAGCATCTTGAACAT
AGTTGAAATTTCCTTTTGTTCAAATTGTCATGTGTCAGTACTGATTCCTTAGCCAATAGCCATATGAAGCAGTTGACTTT
GTATGGGATCTTGGTCTTCCATATCATCTTCCATGGCCAGTTTTCCTCCCTATGATTTGATCTATTCAGTTCTCTGTAAG
CTGAGTTGACAGAGAAAATACCTTTCCTTCCTTTCTTCCATACTATGGTATCCCTTTCTACAGATAGATTGTTGAAGCTG
GCCATAATGGTGTAAAAAGTTGCTACTCCTCCCACTTCCCAATCATTCAGGTTTCTCCTTAAGTTTAGGTCCATCCTTGT
CCGGTCCACATCTCTGCAACTGTGGCCTGTTGAAGACTACAAAGGTTGTGGAGATCTGGAAATTGATGTTGTAGTGGTGC
ACCCACTATCTAGTTATCATTCCAAAAAGAAATCTTTTGTCCATCACCTACTTTGTAGTTAATTCTTCTCTTCAACAGAG
GCCATACATTTCTGATAGCTCTCCAAACTGTGCGACTATATGGTATGGAAACCATGTTTGTTGTCCAGTTATCTTCCATC
CCATATTTGGCAATAATGACTTCCTTCCACAACATGTTATCATTTGTTCCAAATTTCCACAGTCATTTCATCATTAGACT
CTGATTTTGTGCTTTCAAATTTCTCATTCCAACCCCTCCTGCTTTCTTTCCCACTGTCAATTCCTCCCATTTAACTAGGT
GGAATTTGTTTTTGTCTACAGTGCCTTGCCAAAAGAAATCTCTTCTGATTTTGTCAATTCTTGTTATCACATTTGCTGGT
GTTGGGAAGATAGACATCATGTATGCAGGCAGTGCATCTAATACACTGTTCGCCAAGGTGAGCCTTCCTCCTCTAGAAAG
GTATCGACTCTTCCAATTTGACAACTTCTTCTAACATTTCTCCAGTACACCATTCCATATTACTATGGAATTGCTTTTTG
CCCCTAAAGGCATACCCAAATATGTAGTTGGGAGGTTCCCCACCGTTCCTCCTAGCTTTGTGGCCAAGCTTTCCAGTTCC
ACAACTTCATTTATGGGATAGATGAAACTTTTCTTCCAATTAATATGCAAACCTGACACAGCTTCAAAGATAATGAAGAT
AGCCCTTAGAATCAAAATATGTTCTTCCACTGCATCACAAAGAACTAGGGTATCGTATGCATATTGCAAATGAGTGATCT
CCAAACTATTTACATCACCGGTTTGGAAACCTCTAATCCATCCCTTCACCTTAGCTGTGTGCAGTTAGCTACTCAAACCC
TCCATTGCCAGAATAAACAAGAAAGGTGACAGGGTCACCCTGCCTTAATCCTCTATGAGAAGGAAAAAAGACATTTGGTG
TCCTGTTTATCAAGACTGAGAATTTTACTGTACTAATACAATGCTTAATCCACTTGATCCATCTAGCTCCGAACCCCATT
TTTTTCATCGTCTGAATTAGAAAGCCCCAGTTTAGATGATCATAAGCTTTCTGGATATCTAGTTTGCATAGAATACCTGG
TAGCTTACTCCTTTGTCTTGATTCCACACGCTCATTTGCAATTAGAATGGCATCCATAATTTGTCTCCCCTTTATGAATG
CCATCTGTTGTCTATCAACCAAAGAAATCTCTTCTTAAATTATCAATATTTTTCTCCACCCTTTTAGGAATAGGGAAAAT
AACCATCATATAAGTAGGAAGGGCATTCAACACTCTTTCTTTTTTAATCCGTCCCAAAAATAATTACACATTTCCAAAAT
TTGGTAATTCACATAAAATGTGACAAGGGAGTATTTGTTTTTATGAAGGTAACATTTTGTATTTGTCTCTTATAAGTTAT
TATTATCTAACAACTTAACTATGATAAATTATTAAATTAAATATATAACATAAATATAAAATATAACATATATGAAAAAA
CAAAATAATCAAAACCCCTTAACAGTTCAACCCGGTTAAAGGGATTAGTTGTCAAGGGGCCAGACCGTGTCCTAGTGTTT
CATAAAGGGGTTAGACCCGGCATGTAAAGAACTTGAACTGAACCTAACAGAGCACGCCCAACGAGCCAAACCCGTAATGT
ACCAAGTCAGCTTGGATAAACCCGTTTGACAGGTTTGGAAAATGTTGGATTTCTACCCAAATTAATGCAGTAATAGAGGT
CGCATATAGTTTCCTTTTCTTCTCAACTCCACATTGCCTTCTAATACCAGATACTGAATACAAGTCTACACCTGCTGCTC
CGATCTCTAACATGACAAGCCTACTTATGTCACAAATGCCACTTAAAATGTAATTACCTCAAAACAAGCAAATAAGTAAA
TTCAATAGAGATACTAACAACTACTAGACATACTAAGACCTCTCCCAAAAGTAGAAGAAATAACGTTGCAGGTCAACAAA
GACTGGGCAAGCAATATGCATTGCAAGCCCATAGATGTTTTGCATGTCTAACTCTCTCCAGTTTCAAATAACATTTTTAT
AAAGCTCAAATTGTAAATAACATTTTTTTGCAAGGCTCCAGTTGCAAACAACCTTTTTTATAAGGCTCAAATTGCAAACA
GATTTTCTTTTTAAGCTTCTGCATGCCTGAGTCTCTCGAGTTGCATGCAGGTTTCTGATCTCTCCTAACCATTGTGACTT
CAGGCAACTTGCCCATTCACCTAGTCTGTGTTAAATGCTTAGATTCTTTTCACATGGCACCAAAATCAACCTTTTGCAAG
CCCATTCTCCACTCATATGTCAACATGTAAATCTCAAATTTGAGTTATGTTTGCCAAAGGGTGTTGAGTTATATAGTGTC
ACACATGAAGTATAAAATGACGTCTAAAGTGGTTTAAAAACTGTTGGTTCACTCCACTCATTGCCATAAGGTTTTAGATT
GGCAGCTATGTTCTCTTACTTCTAAAGGCAGCTTGAATAGCCATGTTTTATCATAAGAACCCAGTCTATTATGTCATTAT
TCATGTGTCAATCAAATGCAGGGTCAGTCTATTATATCATTATTCATGTGCCAATAATAAATTATGTAATTATTAATGAT
AAGAAGTATTTTTAAAATAAAAATTATATTATTTTATTCTCTTTAATCCCATTCAAAGAGAAGAAATCAAAAAAATGTTG
TTTGCATTCTTACATTCTCTCTACTAACGCTCATATTATTTTATTCTTTTTAACTCCTTTTGCACGCTTCTTCTTCAATT
TTTTGATAAGTTAGAGTAATACTCTGTCAAACATATGAATCAATAGTAGAAAAGAGTTAAACTAAGTGAATTGCAAATTC
ATTATTATTTCTTATTCAAGCATTACAACAAAGTATATCAAGTTATCAATTCCTTGAATTAGATTCTATGGTTCTAATTC
TTATCTTTATATAAAATTTGTTTACTTATTACTGATAGAATTATGTTAACAATTCATATAATAATTGTCTTGGTGAAAAA
AAATCTATGTTGAATTGATAAAATCTTACCTAAGACTATTAATTGAAAAAGAATTCGAAGAAATCATTTATAAAAAAATA
TTGAGTAATAATTTGCATCTAAAAAGTATAAGAAAAATAAATTTTGAATAAATACATTTAAAGTTTGTTAAGATTTTAGG
CCTCTAATGGAAATTTCGCTTTAGGCCTCCAAATATGTTGAGCCTCTCCTGATCAAATAATGAGCCTTAATGTGAAATGG
CTTTACAAATTAATGGGCTCTCCTTCGCTGCTCACAACTGGTATATGCATGAAATGGTTTGGATGGAAGAAGAGACAAAT
CCAGGGAAAGGCACGAATACGAAGAGCTCACTAGCACAAGAGAGATGAGGGCTAGAAGAGCAATGATATCCATTGCGGAG
ATGGATTCGAGCAAATGTGTACTACAACTCCATCTAACTTATGCTAGCATTAAGAGCAATATTTTAGTGTTTAACCATTT
ACAAGTGAGGTTTCTTGCATGATTTGACAATGGGATAGGATGCCATCAAACTGCTACTCTGTTAAGACCTTCCATTATTT
GTAGGAGGGAAATTTCCCCTATTTGAAGACAATGAGTAAAAGGAATTTATTTTGCACCATTTGTAATCCATGCAATAAGA
GGTGGTTAACCAGGGACTACTAACTAGCTGGGATCTTTAGGCTTCTAGTGAGGGTCGGTCAGAGGCCAATCTTTTAATTA
GCCCTTCCCATTGGACAAAGCCTAGATAATCAATTATCGGTCACCTTGATTGACTGACTGACTAGGCAAGCACGAAGGAA
ATCCAAAGCCCTTCTAACATGGGACAGAGGAAAAAGAATCATTTTAAATCAGAAGTGAGTGTGCCCTTGCTGTGGCCTTA
GTCAATTAGCTGAATGAGACAACCTTTTCACTTTAGTCAATCAGCTGAAAGAGACAAGCTTGTTGCTTTTCTATATTAGT
ATTCTCTTTCACTTGGGCATAGAATACTACAATTTTGTTTGATAGAGCACAGCATCTGTCACTCCAAAGAGAATATATCA
TAATGATAAAATAATAAACTCATTCCTATACAAGCTTTTGCCAATTTTGTATGATCTTTTCAATCAGTAAATAAAGATTC
TAAAACTTACAACTCACAAAGTCATAGAGTGCAACAACCACAACAATCCACTCACCAAACACATTCATATTTTTCCAGTC
TGACATGCTTTTAGCATTTGTGAACCACAAAATTCTAGATCACCACTAACCAAGGAAATCATGCCCAAGAAATGGTCGAT
CTATCAACTACTCATACATCCGTCTCAAATTAGTGGGTGTCAACTATGCTAATCCTCTATATCCATTTTAGTACACTCAC
GTTTATTTCTTTCCAATGCTCAATTCTTTTCCCTTAAATTAGTCAGCATATGGTGCGGTTTCAGCTTACAAAGGACATGA
CCTTAGATAGGACTTATGAGGGTGTGGAGGTCACAAGATTAGAGTAGAAGGGTATTAGGTAGCAATACATTGTCTTGTTG
TCCATTCATATTAGAAGTCATAGTATTGTTCTTGTAGTTTCTTGTCCTTCGATTGATGTTACTATATGTTGATTACTTGT
AGCTCAACTATCGTATAAGTTTATTGTAGTTTTGTTACTATGTGCTGTTTTTGTTATTATCTATTTTTTTTGTACTTCCG
TTACTTGTTTCCCTAGATTATTTTAGATTATTTTTCCTTGAGCCGAGGATATATTAGAAAAAGTCTCTCTTCCTCTAAAG
TAAGGGTGAGATATGCATACAATCTACCCTCCTCAAATTAAATATGTTGTGGCCATACTTTTCTACCTATGCTGACAGAG
GATAGTAGGTCCCATGTCCAAATAAAGAGGATAATTTCATGATCCGTATAAAGACTTATGATAAGTCGTTACAAGCGAAT
ACTTGAGAAAGGTACTTGGAAAGATGCTTATTAACATCCATTGAAGCTCTTCAATCAGGTATCTCAGATCAGTCAAAATT
ATGTCATGATTAAATATTTAAAAATTGAACCTACAAGGGTTTAACCAACTCCAAAAAATACTGAAACGCACAAGTCAATT
GATCTAAACAAAACTAATTGAAGAGATTTAGCACAAAAATAAGTGAACTCACTGTAACAGTAAAACGCATAAGTGATCCA
AGTAGAGTTATTTTACCTGATTCGGCCATGATTTGTATCACTCAATAAGAAAATTCAGAAGTGCAGAGAAATATTCCTGC
CGACTTTTATATCAAATTTTCAACCAAAGTTGAACAGATCGTATCGCCACCGCAAATCGACCTTGACGGAAACGACAACA
GCGGCAGGTGGTGGTGGTGGAGGAGAGAGAGGGTATTTTGACTGGAAAACGACGGCTTGAATTTTGTAAGAGTCGATATA
ACGAGCTGAGCCTGAAAGCTACCACCAAGCTTCAGAAATGGAGTTTCGTTTGTTCTTTTGGGGAACAAAATGGACTATCT
GAAGGTGTAAGTTCGCTGGTTTACAGCTGACTCCAGTTTGTAACTGAAAAATAAATTAGTTTCATAATCTATAATATTGC
TCGGTTGGTAAGATTACCCATAACAATTTGGGGATAAAATAGGACTTTATTATTTTATCCCACATTTTAGCATGAGTATT
AATTAATAAATATAGTCTCGAAATATTTTATGTACAAATGCTGGGTCAAAATTATTTTAACTTTTTGATTTTTCTTTAAA
AATCTTTTATTTTTAATAGTAGACTTTTTTTTCTCATTTATTCTGTACAATGTTTATTTTATTTTTGATATTTTTTATCG
CCATCTATGTAACATTTTTTTAACATCTCATTTTCTTTTCGTCCTACTTTTCAACCGTTAGTGAACTTCTATTTTATTGA
ATAAAAAAGAAAAGAAAATCTAAGATTTTAATTTTTTTAATTATCACTAATTTTTTTGAAATGTTAGATCTTAGGACCAA
AAGTAAAGTTATCAATATGAGCTAGATATGTTCAATCGATGATTTAATAGGGTTGGGTTAATATTATTGGCTTAAACTCA
TAAATGCTCTTTATAAGAGTCGTCTTGCTCCTTTGTCCACCATAAAAAAAATAATCTTCATTTAATGAAAATTCTTTAGA
TAAAATTTCCCCTCCAAACCTAATAAATTAAAAAGAGCTTAATATTATATCATAATTTGTATCTTGATAAATATTTTTTT
TATAAGTAAGATTATATTTACCAAGTAATAATTACATATCCAAAAAACACAACAAATTTGGACAAATAACCCTAAGTTTT
GCTTCAGCAACTAATATCTAAATCTCTATGAGACAGACCTTAACTCAGGAATACATATTCAATTTTCTTTACCAATGTGT
CAGTCTAGGCTATTGAGAACCTCATTTTAATGACCCGTTAGATCATTTTGAGCACTAGAACTATTTTGACTCTACCCGTA
AAATTTTAAATGGAAATTTGAGCTATTCGGTAACTACGATTATTTAGTTAACGAATATTATTAAATAATAAATATAATTG
ATAGTTAACGGGTCAAGTTAATAATTATTTAATACGCCTTACCACTTGGACCATATAATTAAATTAAGTTAGTGAAATTT
ATCACTTTTAATATATAATTATTTTATTTAGAAAAAAGAAGAAAGACATTAGAAGAGCAACTACCTGCAGCGCAAACAAT
ATAATTATTTATGTGCTTCAGGTAATTATTCAACTTGAATGTATATTGAATATTTTTTAGGATAGAAAGTTAATTTATTA
TTATTAGAATATTGTTTTGTTGCAAGAATAAGTGAGGCAATATGGTGCATTAATGGCAGGGTAAGTGTTAGTAATAATTG
GGCAAGAATCTTTTTTTTTTTTTTCATTCTGTTCCATATTAATACGTGAATTTCCAATTGCTTGGTGGATCAAATTTTAT
GATGTTTCAATTCTTCTTTAGTAATTATCCTAAGATTATAAATTTAGTTTAAAGGATGAGCTAGTCAAAAACAGTATGGA
TAACATATAAAGTTTTTTTTTTTTCCTCGCCAACTTCATGAGAATTCGTGAGCTTTTCATAGTTTAGTTGGTTTTGGGCA
TATTGGTATATATTCAAATATTAAAGGTATTGTATTATATGAATACTATTAAATTTATGATATTTGGAGGAATAGATACT
TAACTTTAAACTTGAAATTTAGCAAACATGGGGCACCAAAGTTAGGAATTTGATGGTAGATTTGAGTGAGTTTTTGGGTC
TAGGATAGACATATAATAATACGGGTGTCTACGGACTCACTTGCTTACGAATTATGCATATTTGATAGATTGAAAACATT
CAGAAGCTTTATGAAAGGAAAAGGAAAAATCTTGAGGAATTCGTGGCATGTGTTCGACTTTCAAGGTATGTTAAGACTTT
CAGACTTTGTTGAAGGACGTTGTCCTAATTATAGATTAAAAATAGAATAGAAAATGGGTAAGGGTGAAAGATGAGTCTCT
CATACCAATGATGTGACGAGCATTGGTACAAGTACCGATTATAAAGAAAAAAATTATTACTATAGAATGCAGATTGTAAT
CTGAGAAATTCAAAACATATGGGCATTAGCTGATGTATTATTAACTTGATTTCTTTTGTGTGATTGTGTTTCTTTATTGA
ACCCGTATATAGGGGTGTACAAAACCGAACCGCAAACCGAACCAAACCGTGAACCGAAGAAAAAACCCGACTAGTGGTTT
GGTTTGGCTTGGTTTGGTATTGAAAAAAAAAACCCGACTATATTTGGGTTGGTTTGGTTTTAACTAAAAAAAACCAACCC
GAGACCAAACCAACCCGACATTATATATGTAATTTTAAAATTTTATTTTATACATAAAAATGTTTATTAATATATAATTT
ATATACTTTTCTTAATCTTTCTCACAATTTTTTGTTTAATATTAGTGGACTTTGGGCTACATTGTTGACTTGAGCCCACT
TGTTATTTTTAGGAATAAACAAAAGCCCAAATAAATTATACAATTCAACTAGCCCTTTAATATTCTCTTTCTCATTTAAC
AAAGGTCATTTAGGTCAGCAGCTCAAAAATAGCTCTTCACCTTCAAAGACTTAGTCATTGTTAGGTTTTACTCATTAGCT
ATTAGGACATATATTGAGCTTGTTTTTTGGATTTTAGATCAAATCGTCATCAACTCATCTTAATCTGGGTAAGTAATTGC
TACTAACTCGTTTTTAGATATTTTTCTTGTATTGCCATTGTCAACAACATCACATTTTTGGGTAGTTGAATCATAGATAT
AAACCTAAAATTATACATCTTGGTGTCCATATCTATGGTGTGTTAAGCTTAGCAACAAGATGATAAAGATGATGATAAAT
TTTTTGTATATAAGTTTCACTTATTTCTCTCTTTACTTATGTTGTTTCAATGCAATGAAAAAGGGGGAAGTGTTCGACTC
ATTGCTTTTGGTTCCATTTGTATGAAGGTTTTTGTACTGTAAACATTGTGATGGTCCGCAGAGATAAGGAAAAACAAGTG
ATAGAGATAAAAATTTAAGAGACTATTAGATTTGATAGCAGTAGCCAGTAATATACATCATACTTTTCTAACCAAATATT
TTGTACTATATTTGTATCTGTTTTGGTTTCAAAGTGAAATATACTTCTAAGTCTTGTGCACAATACTTGAATGGAAGTCT
TGTTGAAACACAATCTTGTATCAGAATACTAATAACTATTGTTATGTATGTGCAGAAACTTTCTTTTTGGATGGAAACTA
CACCTTCTGTAACGGATGTAGAGGTGATTAATAATATTCCTTCAACTATGTCGACAATATCTCAACAACAAGGCAAAGTA
ACTCCACATCGACGCATACCTCCTAAGAAGCAAAAAAGAGCAGCTCCTCCGGTCACTCCTAACTCTGGAACTACAGGTAG
AGAAACATCTCAAATTTGGGATCATTTCTCCAAGTTTATTGCTAAAGGAGGTAAATGTAGGGCAAAATGTAATTATTGTA
CTAAAACATTTGCTGCCGACAGTGTCAATGGGACAACTACGTTATGGAATCATTTAACTGTGAAATGTCTCAAGTCTCCA
TTTAAGTCCGATAAGTGGCAAACAACATTAAAACCTATCAAAAGAGGTTGGCCAGAAGGTGGTTCCACTGAAAAAGGGGT
TTTTAATATGGATGAAATTAAGAGAGCAATTACCGAATTTATAATTATTGATGAACAACCGTTTAGGGCTGTTGAGGGAG
AAGGATTCAAAAAATTAATGGCTAAAGCCTTTCCAAATTTTGAAGTACCTTCTCGTGTAACTGTTGCTCGACATTGTCTA
AGGATTTATCAAGAAGAGAAAGAAAAGCTTAAGGAGCTTATAAAAAACCAACGTGTTTGACTTACCAGTGACACATGGAC
ATCAATCCAAAATTATACTTATATGGTTGTCACTGCACATTGGATTGATGATCAATGGAATCTACAAAAGAGAATTCTTA
ATCTTTTTCAAACATCAGATCACAAAGGTGAGACTATTGCCAAGTGGATTGAGGATTGCTTATTAGGTTGGGGCATTGAG
AACTTGTTTACAGTGACCTTGGATAATGCAACCGCAAATGATGCTGCCATTAAGAGTTTAAAGGGGCGTATTGAAGATTG
GAAAGGTGTAATGTTTGAAAATCAGTTTTTACATGTTAGATGTAATGCTCATATTTTAAACTTGATTGTAAAAGAGGGGC
TGGATGAACAAATTGAGCCTATTTCTCATATAAGAAGTGCTATAAAATATGTCAGGTCTTCTTCTTCAAGATTTGCTACT
TTTAAGTCCGTTGTTGAGAAAGTTAAGATTGACACCCGTGGTCTTGTAAGTCTGGATGTTGAGACTAGATGGAACTCGAC
ATACACAATGTTGGATAAAGCTTTGAAATTTGAAAAAGCTTTTACAAGAATGTATGTGGATGACCAGAATTATCAAAAGC
AATGTCGAGAAATAAGTACAACAACAAAAAATCCATCAACAGATGATTGGAAGAATGTGAAAGCTTTTGTGAAGTTTCTT
AATATTTTCTATCAGGCAACTTTAAAATTTTCGGGCAGCTTATATTCTACTTCTCACTCTTTCTTTCATGATTTTTTCAA
TCTCCGAAATGATATTATCAAGTATACTAAACATGATGATCTCATTTTGGTTGATATGGCAACAAGAATGAAATCCAAGA
TGGATAAATATTGGGGTAAGTTTGAGAGTATGAATATGTTACTGATGGTTGCTGTTGTGTTGGATCCTAGATACAAGATG
CAATATGTAGAGTATATTCTTTCTATTGCATATGGCTCTTTGATGGGAAGATTAAAGTCTCAAGATGTGAGAGATGTTTT
GAATCTCTTATATAATCACTACAATTGCTCTTGCTCTGAAGATCCTAACGAAAATATTGAAAATGATAATTGTGTGATGG
GTGAATCTAGTGATTTGTTGCAATCTCAGTGGGAGAAACACATGAATAAAGAGGGATTTGTTGTAAAAAAATCTGATCTG
GAAATATACTTGAAAGATGATGTAGTGAAGATCAATGATTTTAATATTTTGAGTTGGTGGAAAGTTTCGTCCAGTAGATA
CCCAATTGTTGTGAAAATTGCTAGGGATATCCTTTCTATTCCTATTTCTACTGTTGCATCTGAGTCAGCTTTTAGTACAG
GTGGTCGAATTCTTGATAGTTATCGAAGTTCTTTATCTCCAAAAACGGTAGAAGCACTTATTTGCACTCAACAATGGCTA
CGATCGCCTTCTAAAGAATGCAAGCTTGAAGATATATTAGAGGAAGTCCAAAAAATTGACGAAATTGAAGAAGGTAACTT
TATATATTCTAATTGTTATTAAAAATGATTCTCTGCTTTTGAATTTTATTTAGTATTCAATTTGTTTCAGTTGTTTCAGA
ATACCCCGACTCACCTTTGAGGATTGATTAGCCAGTTGATGTACTTTAATTTCACTACATGGAACAAAGGTATTAGTTTA
TTCTTTTGTGATTGTTAATTACCTAATTACTGTTTGCTCTAAATAGCAATAAGAACTAAGGACTAAACATCAACCTAGTT
AATATGTTGCTAATCAACTTAATTGATTTGTATTGTCTACTTTGCAGATGCAGGCTATGGTTTTTGGAAAATATGTAAAG
AAGATCTCACTTCAAAAATGTTTTGTTCCTCTAGGTACAAGGTCCTAGGTTGTAATTAATGATGGTGTAGAATTTAAAGA
CTTGAATGTAAATAACTCGTATTAACTTTTGATGACAATATTTTGACTATGCAAAAATTGTTCAAGTCACTATGTTACTT
TCATGAATTTCTCTAATGTATAATGAATCACTCTTGATTATTGATATTATTTTATGATTTGTCCAAAATAGTAATAGTAG
TAATTTTTTGAGAATTTGTGTTCCAAATAGAATGGAGAATTGCCTATTGAACTCATGGGCTTGCAATGCCAAAAGAAACT
ACTGAATGCTTTTCTAGGATGAAAAATCATGTTAGTGTTCAACGTTTTTTTTAAATCACTGAAAGAACACTAGTTCTTTA
GTCTTTATAAAAAAACCCGAGAAAACCCGAATAACCCGAGAAAATCGAATAACCCGAAAAAACCCGAGATTGAAAAAACC
CGACTATTATTGGTTTGGTTTGGTTTATATATATTTTAACCCGATACAAATGGTTTGGTTTGATTTTTAAAAAACCCGAA
CCAACCTGGTAATGTACACCCCTACCCGTATATATGTAATAGTTGAGGTGATTATATATCATACCGGTATTTGATTGATT
GAGATGTATCATCATCCTCTTTTATTGAAATCACATTGTGCACATGCCTAGACATGAGATTGGGTATAAGTTGGGCACGT
GGAGATCGTATGTGCTGGAAATTGTTAGATGTTATGATTATAAGTTGGGCACGTGGAGATAGTTTGTGTTGGAAATTGTT
TGATTTTATGATAGTCATTGAGATCGTCTACACAGACACGTGAAGATCGTCTGTGTTGGTATATGGACCTTGCGAGTCCC
CCATGGGTCATGAAATCTCGATGTATTTCTGAGAAGTATCATGTACATACAGCTAAAATAGTACTTGACATCTGAGGCAT
TTCATTTCATGGTGTTGTATTGCATTTCATCTCGTTACATCATTTATTCTTAATTGATTATGTGCTTATAGAGTGGTTGG
ACATTACATGACATTTGAATATCTCTGTTTTATGAAATTTGACTGATAAGTATAGAGCAGACTTGTAAAATTAAGGGATG
AATTTCCTATATACTTCTGTTACTACTTTTCATTGTCGGTCTATGAAACATACTGGGTACACGTAATTTTGTACTCATAC
TACAACACTTGTTGCACCTTTTTGTAGTGTGGATCCAATTTCGAATACGAGCACATCTTGTGGAGCTTTCTGACTCCAAG
CTTGGATTATCTTGGAGTTGTGGTGAGTTGCTTGACTGTTCCGTAGCCCACACCTCCCTCTATCTTATTTATTCTATTAT
TTAATATTCCGACATGATACTTCTTTTATCATACTTGTCATTAGTTTTAGACTTGCATCGTATTTTAGAAGTTCTTGTAC
TTATGACACCAAATCTTGGGGGTGGTATTTTAGCTCTTTCGCAGTTCCTGTTAAAAGACTTAGTATTTAGAATATTATGC
TTGTCACTTACTTATTGTGTCACTTATATCGAATGTAATTGGTAAAAGTATTGGTTGACTTACCTATCGATTGAGAATAT
ATATGTCATCACGACCTGTGAATTTGGGTCGGACAATCCATGCGCATCTTGATTGATGAGCCTTATAATTACTTTTGCAT
TCCGCGCCTTCCCTTGAAAGAGTCTACAATTTCTTTCCTACCATCCATAATACACACTACCGGTTAAAGTCATGCGATAG
ATTTGAGCATTGTTATTCTTTCTTTTCATATGTGCTAGTGTTCATACATCTTCGATTAATGTCTTGTCGAGCCAAGAGTT
TTGTCCAAATAGTAAATACATATGGCATACAAAAATTAAAGAGGAAATTTCATAAATGTCAAAGTGATTTAACTAAATAA
TGCTCCATAGCTATAGTTTATCTAATTACGCTTCATATCTGGATTAATTTGCTATGGAGAATTACGTTTGTATGTCTCAG
TTTCTTTTTATAAATTTATATAAAAAAACGAAAAAAAATGACTACATGGATGATAAATACGATAACACTAATAATAAAAT
TCTCATCATTCACGCTAATCATATTTTTAATAAAATATATTGCCAAAAATGGCTTCTACTACGATAATAACACCATAACA
CATGGATTCGTCATATTGAAAAAGCTCAATTAAAAGAAAAAAAATTAATTGATCTCTATTCTTGATTATTCAACATTAGG
TAAGTGTTCGTTTAAAAAAAAACATGTTTTAAACGAAAAACAATATACAATTCATATTGATCATATACAATTGAAATTCT
AAGAAACAAATTTGATGTTTGATTCGTGGATGGATTTTCAGTTTTCTGTTTTGATGTATACAAACAAATTGAATTGTATA
TTAGCAATAAAATTTAAATTTTTAATGTGAAAATTTATATGTTTTATTTTTGTATATGTTTTTTGTTAAGACTGGATTTA
TGATCGAATGTATATATTTTATATGTATAGATAAATTGTATATATGTTGGATAAAAGATTATCCATTTGTATGAAGACTT
GTCGAATAAATATATTGATATGGATTTNNNNNNNNNNNNNNNNNNNNNNNNNNNNNNNNNNNNNNNNNNNNNNNNNNNNN
NNNNNNNNNNNNNNNNNNNNNNNNNNNNNNNNNNNNNNNNNNNNNNNNNNNNNNNNGTAAGATTTCAATATGCGAAATGT
AAATGTTTTATTTGTGTAATAGTGATTGTGATCGAATGTATATATTTCATATGTATGGATTTGATGTGTGAATATGTATA
TGTATAATTTTGGGTTATAGTATATTGATTTATTTTTTGATTAATAATTACAATATTTGTATCTCTACAAAAATATCTTC
TTTAACTATTTTGGTTATGCATTCTGGAAAATGGCGATAAAAATGTTTACATCGATTATATTATCGAGGGAGTGGTCTTT
AAGAAAATATATCATAAGAGTTTTATAATGTAATTGCAAATTAACTTGGTGTTGATGTGACTAGAAAGAAATTGAAGATT
AAGTACAAGGTTGGAGAAAGCAATACACCAACAGTGATACACAATGTCAAGGATGTGAGGGTGTATGTAATGCTTAAAAA
GGCTAACACTAATTTTAACAAATTTCTAATTTGTATATATGTTTTGAATACGTGTAATACACACAATGAACTGTGCAAAA
TTTCAGCATAGGAAGAAAGGGGGGTCTTGGCGTCAATTTGTATGAATGAAATTGATGGATATCAAACATAACATTTGACC
ATTGCACAATTGGTAGACCCAATTGTTGCATTTTTATCAGGCGACTGTAATGGGGTGATTTCAGATCCATTTAACAAATA
TGTAGAAATTGATCAAGTATATCGGGACAAAGCAACTTTAAAATTTGTGATGGAGCAATTTACAATCACAAAAAGGTTTC
AATATAGAACTGTGAAGTCAAATTCCATCGGATAATGTCATTCGTACTTTTTCTTAATATTTGTATATATGTGGTTTTGT
TTGTATACTAAGAAATATATTTGTATATATCTGTTTATTGTATATAAACTGATGCATTATAGTGTATTTTGTATGTAGTT
ATACACTAGAATGTCTCTCTGAAGATTGTGATTGGTTAATGAAGGCATCAAATATCAAAAAATTTAGAATGCTTAGAATT
ATAACTTTCAACACGGAGCATACATGTCCTTTAAAGAATAAAGTGTATTCAGATAAGATGTAATACCCGGAAAATCATAA
ATGGAGTTTGGGTTGAAAAGATTAGAAGAAGTTGCAGAAATCCAGTTCTACGAATTGACCTACGGGTCGTAATTAGTTCT
GTGGGGGTAGGATGCCTCTCTAGACACTGATATGAATTTTGAGAAAAATTGTCAAGTCTCTAATGATAAGTTACGATTTG
ATCAGGACGAGTCATCAAATGGACTATAAATCGTAAGTGGTATTCGTACAATGGTTCCACACTTAGAGATTTTGGTAGAT
AAGTGATCTACGGTTAGGGACTATGAATCGTAGTGTTGGTTACGAGTCATAGAAGGGTCTCGTGAAATGATGATTGGATT
TAAGTGATTGGTAATCTAAGGTCTACAGGTGAGGTCTATAGACGGTAGACAAGATGACGAACCGTAGAGAGGTATCTTGG
AAGTTGGATGAAATTTTGGGTTTCTGAAGTTAATTCTACAGGTGATCAGTATTGGCCGTAGAAAATCCTACAGACTGTAG
GTCCAATCTGTAGTACTGTCCAATAATTATTCATTGAGGATATTTGAGTCTTTTCATATGCATCTAAAATCTATAATATG
TCGTTTTGATTCTAATCCTAAGCTCTATACCTACTTTTCTATTCCACAAACTAACCCAACTCTCTCATTCTCTGAAAACC
TCAAATCTCATCCACATTCATCCTCTCCAAATTCTCTCAAGCTCAAGGAAGAACACTTAGGGGTCGTTTGGTAGAGTGTA
TTAGATAAAATAATGCATGCATTTGCTATATGTATTAGTAGTCCCTTATTTGGTGCATTTTTTCATGTTGTGTATAACTA
ATGCTTGCATTAGTTATACACTATATTGTGTATTGAGGAGTGTATTACTAATACCATAGATTTTTAGGTATTAGTAATGC
AAATGATTTAATACAGGCATTAGCATGGTTAAAGACCCAATTACCCCTTAAAAGCACTTTTACATCTTTTCCACCATAAT
TGTAAATGATACTTTTGTAAATAAATATTTTTATACAATGCATACTATTTTTAATACACCAATCCAAACAATGCATAAGA
AATAGTCTATGCATAACTAATGCAAGTATAATTAATACATGCATTACTAATGCAAGCATTACTACTACACTCTATTGAGT
ATTATTTTTATATACTCTACCAAACGACCTCTTAGGGTTCAAGCTTCAAGTCTCCTTTTTCTCTATTGATTTTGAGCTTT
GTTTATCAAGACATGTGGGAATTCACCAATGGATTTCATTCATCCATTGGTCCCAAAAGATTTCCAAGTTTCCAATTCAA
CTTCACCTAAAATTGATTAGGGTTGATGCAATCTCCATGGATCTTATGTGATTTTGATTTAATTATTCAATTTCAATCTT
CCTATGCATGTTTTGATTGAACTGCATGATTTCCAATTTTTTTTTTTTTTTATATACCCATGCTTTTTACTCAAGTATAA
TGAATTTATGGAAGAAGAATACGAATTGTTGAAGTATGATTTGTGAGAGTTATGCATGATTATATTTATGAAAAAAAAGA
TGTTTTATGAAACAAGGTTGCTTTTAAGATAAGCATCAACGAAATTGTAAAAAAAATTCTCACATATTAAGAAATCATGA
TTGGTGAAAGGTTTTCTCGCACTGAATCATGGTTAAGGAGCTACTCTATGATGAGTAATATGTGTGTCTTGTCAGATAAA
AATGAGAGCATTTTAAAAGCTGTTACGAGAGTGTATGACAAAGTGACACATTATGATTGTAGGTGACACTTGTGAATTAG
GTTTAAAAGAATATAGAAAGTCACACGAGAAGCTAACTGCTCTATTCCGTACAATTCCCAAGACGTGCAGGTAAAAAAAA
TTTGACAGGCTAATGGAAACAATAGAAAAGGTAGATATAAGATTTGAAGAATACTTATAGTTAGTTAGATATGATAAGTC
GGATCGGTGTTATGCACAAGTTCATCGGGGTGAAGTATGACATCGAATATTGCAGAAAGTATAAATGTTGCACTAGTATC
AATGAGAAAATTCACTATCTTTGATTTTCTATAGAAGGTTAGACTGATGTTTGTAAGATGGAATCATGACAATATGCATA
TTTACACCATTGATTGAAAAATATCATAAGATACTCACAGTAAATGAAGCAATGAGCACACAAATGACGGTATGATTTAT
GTATAATTGTATTAATATTTAATTATATATAAATAATTGTGTATTACATATTTGTATATACAAGTTGCTTCTTTATATAT
ATATATATATATATATATATATATATATATATATATATATATATATGAACAAGTTATACCGTCAAAAGAATATGTGCACA
ATGTGAATAATGATGGTCGAAATTACGTAGTTTTTCTTTGAAAAAAACATGCATTGTGACAGGTTTTAGTATGAAAAAAT
ATCATGTGAACATGCTTGGGCTGTATTGAAATCGAAAAATCTAACACTAGATGCATATTGCTCGGATATGATTGTGTTAA
AAATTTATGAGATGCCTATAAATTTATTATCAGATATAACTGAGTGGGTGATACCAAAACATATACAGGCTGATGAAGTA
TGCCTCCAATATTCAAGAGATCTCCTAGCAGGCTAATAAAAAGACTCACGAAAAAAAGGCAAAAAAGTTACTTGGGACTA
AGGAGAAAAATACATGTAGTACATGTGGAGTTGCAGGTCACAATAGGCGTTCATGTAAAAATAAGCCTTGAGTTGTTTAA
GGTTTTTAATTTTATACAATTGAAGAACTTGTACAATTGCGTTTGTAATCTTAATCGTATCTTATATGTTATGGCTTATA
TATACATGTTTGACCTGCTTTCATCAGTTTTTATATGGCATAAGTCTTCTAATTTTTTATTCAAATTTAATCTTTATAAA
TTGACGATTTTGATGTTTGTATATAAACACATGATAATTTTTCTCTATTACATACATATAAGTAATAAAAAAATTGTTAC
TTTTACCGCTATTATTGTTTGTGTACATCAANNNNNNNNNNNNNNNNNNNNNNNNNNNNNNNNNNNNNNNNNNNNNNNNN
NNNNNNNNNNNNNNNNNNNNNNNNNNNNNNNNNNNNNNNNNNNNNNNNNNNNNNNNNNNNNNNNNNNNNNNNNNNNNNNN
NNNNNNNNNNNNNNNNNNNNNNNNNNNNNNNNNNNNNNNNNNNNNNNNNNNNNNNNNNNNNNNNNNNNNNNNNNNNNNNN
NNNNNNNNNNNNNNNNNNNNNNNNNNNNNNNNNNNNNNNNNNNNNNNNNNNNNNNNNNNNNNNNNNNNNNNNNNNNNNAA
TGAAAAAGTCACGTGTTGATTATAATGCTTTGTTAATTCCCTTGTTGTGGATCCTAATTTGTTGATTGATGAAATGCTTT
GATGGCATTATTGTGGATTTGAATTGCTTGAGTTGTTGTCTCTTCCTTATGGTGTGAAATTGCTTATTTACATTGATTTT
GTTGCACCATGATGATAAATGTGATGAATAAGTCGAAGGAAAATGGTTCAGCAAGTGATATGATATAAAGTCGAAGGGAA
ATAATTCCGGCTAGTGATATGACATAAAGCCGAAGAAAAATAATTTCAGCTAGTGATATTGTGCCGAAAGAAAATGACTC
TGGCAGGTGATGTGATATCCAACCAAAGGAAAATGGTTCCGGCTAGTGATGTGATATAAAGACAAAGGGAATGATCCGGC
TAGTAATAGTGTTTCGAAGGGAAGTGGTTCCAGCAAGAGTTTGACCATTGTGATTTAATGTATTTTGACACTTGTGATGG
ATCTACTTGACACTTGTGATTGATCTACTTGATACTCGTGAATGACTTACTTGATAAGTGTGATCGATATACTTGAAACT
ATTGGCTGTGAACTGAAACTATTAGACTGTGATTGTTAAGCATTGTGAGTTGTGTATTGTAAAACTGTTAGGTTAAGCTG
ATTACTATGCAGGTTGTAGTTTGAGGAGGTTCTGTTGGGATGAAATAGTGCTCGTATTCTAGCTAGTTTTGCTTTGTTTA
GTAGGTTTCTTGTTGAGTACCGTGTTGTTTAGTATTCACTTCTAGTTTTGCTTTGTTTAGTAGGTTTCTTGCTTAGTTTG
TTTTTTGTGTAGAAAAGGTCTCAAAACTTCTGATTTTCTATAACTTCATTCTTGAAAAAAGAAAGGATGATTTATGACAA
TTTTTCTCAGTTTTTTCACCAATTTCTTCGGTAAAGGTAAATTAATTACTCTCCTAATTTGTATTTCAAATTTTAAGCCT
TAGAGTCGAGGGTGTTACTCTTGGGGAAGGTTTTAACTTGAATTAGTGATGCGTAAAAGCCCTCTTGAATAGAATGATCA
TGGGAATAATGTGGATTTAGGATTTAATTATAATTCGGGTACTGTGGAATCATTACTCATTGATTTTTTGTATTTGCTTA
TTGTTTTAGACTTAGAACAAGTTGGGTTTCATAACAAGGGGAAAGCTCAAAATTTTGAAAATTTTCATGGCTTGATTCAA
GATATGTGATGGTTGTGTGTTTTCCCATTTATGCTATATGTGTTTGTTAACTATATCATTAGTAATGCATGACATATGTT
AGGGAAATCGAAAATGATATGATATGAAATCAAAGATGTTGTCAATCGCATGCAATGAATATGTTTACTTGAACGTACAA
GTGTGATTACTATTCATTGTGATTATGATTATGTTGTGTGCTGCTGATTCAGATTGGGTGTCAAGCCGACACATATTATT
GTTGAAATGGATACCACACTGGTATACTAACAATGGAAATGAGTACCACATCGGTACTCTAACAATCTATATGTGTGGGT
TCCAAGAGAGAGCCTGGTTAACTTGTTATGCTATAATGATTCATGTTGTCGTGAATATTACTTCATTGTGAGGACGAGGA
ATCCAGACATATGTATTCTTGTGTTATTATTGTTTATTATATATTACTATGTTATGGTTGTTTGTTCATATTTCATATAT
TGAAATTAGCTTATGATCATACCAGTACACTGTGGTTGTGTACTAATACTGCACTTGCTCTTGTTTGTTGAGTACAAGAC
ATATTCGGGTGTCTTCTTCAAGACCTCAATTGTTAGACATGCGACGTATGAATCCAAGAGTGAGCTACATCTTCCGGGCT
GCCATAGATTATTCCCTATTTTATTGTTCATCTTTCTAGACACAAACATTTTAAACTTTAGATTTATGCTTTCTGGTTGG
GGTTGCAACTCCTTATTCAGACTTGTTAGACGTTTTGGTACTATGACTATCAGATTCGAGGGGTCAATTTCGACATAATG
TTTTGACAACTGATTTAGTTTGTGGGAACTGAATCCATTTTGCTTAAAAATTGTTTCATTCGACTATTATATATTTGAGT
TAGGTTGGTAGATGATTCTCCCACTGGGTGGTTTAGTGAGGGTGTCACTAATGACGGGTCAGGATAGTGACAAAACACTA
CTTATAATTTTATATATTGTTGTATATTTGGAGTATAGTATTGTATATCATGATTTTAAACATTGTTGTAAAACACTTTT
GTATATTATTATATACCAATGTATAATGTTTATGTATATATATATATATATATCCGTCCTGCACGTACATCGTTCGTGGT
CAGAGACTCGAAAATGGGGCTTCGACCTACGGACCTTGGACCATGGACCATGGTCTGACTGATGGTATGTTGGTCAGGCC
GTGGTCCTGGAGTCTGAGCCTAGACTAGGTGACCAACCATGGACCCCTACCTATGGTCCTTGGGTCAGTCCACGGGCCGT
GGGTGGCCGTCGTGGATTGCACCTGCAACTTTTCAGAAAGTTGCTATTTTACCTCTTTTGAATCTGGGGTGTTACATTAT
CTCCCCCTTGGGATCATTTGTCTTCGAATGAGATTCTAGGCACATTTCTAAACGAAAAGACTCAAGACTAGCAACCCATC
ATGCATGCAACTCATCAAAATGCACACAACCAAGGAGGAAATATCAACTCCAAGCTAAACATACTCAAAGCACCATATGA
AAGTAGAAACTACATCTAACAACCCAATATGCATGAATTTTCAGATTTCTTTCAATCAAGGAGGAGCTACCATCTCCAAA
CTTAAAAGCAATGCTCAACACAATCTCATGGAGCCTAAATGAAATTTATACACAAAGCACATATTCAAGGAGGAAATCTC
CACTCCAGGCTAGGGCATGTTCAACAACTAATCTCATGAAGTCCATAAGCAACTCATACTCAATACACAACAACATGATG
AAAATAAATCATAAAAGCCATTTTCTTTCAAAACTTGAGCTTTTTCATGAACATGCATTTTAAGGAAATCATGAAAACAC
ATAAAACACACATGACTTCAAACAAAAGCAAACCAAGAGGAACTCATTACCTCAAGCTAGAATAGAGGGAAAAAGATGAG
GAAACCGGGATATCATATCGGCCTCGGCCTCCCAAGTAGCACCCTTAACTAGATGGTTTCTCCATAACACCTTCACGGAA
GCAACCTCTTTGTTCCTCAATCTCTTAACTTGTCGGTCTAAGATCTCAACCGGAACTTCTTCATAAGAAAGGTTCTCTTT
TACTCCCAACCCTTCTAGGGGAATTATGGATGTCGGATCTCCAACACACTTTTTCAACATAGAGACATAGAAAACTGGAT
GCATCGACGCTAACTCATTTGACAAATCAAGCTCATATGCAACCTTACCAACACGTCTCACAATTTGATATGGGCTGTCA
CGCCCCGAGCCTACACCCTGGACGTGGCCGGCACTCGAAGACCATAGCTGGTCCCCAAGCGAACCCTCATTCTGGCTGAC
TCCAAGCGGAAGACTAACTTAAGCATACAAGAGCTTAAAACTGAATAAGAGTTCATAAACTCAACTTTACAAATCTTTAA
CTCAAAAGAAAACTCTGTATACTAGAATATATATACAACTCGCCATAAAAGGCAACTTTAGTCTTCAAAACATTTAACAA
AATAAATGAAAAGACTTCTGAAACTCTACTGTCTATCTATGAAGCCTCTAACTGATAAAGATGGAATTCGAGACAAGACC
CACGACCTCCTAACAACTAATGCAACTGAAAGGTAAATGAAATCCTCCAGAAGCAAGGAGGCTTGTCATGGCTAACTGGA
ACTCCCGGATGTATCAACGAATCTTCTGTTGATGATCCTGAATACCTGTGTCTGCATCATAAGAAGATGCAGTCCGAATG
GCTCAGTACGTGGAATGTACGAGTATGTAAGCTGGGAAGCTAAACAACATAGGCTAGAAGAAAAACTGGAATAAACTGAA
TAACTTACCTCTTTTCAAACTTCCTCAACTCAACGAATACTCAAAACTACTCAAACTTACTCAACTCAGAAGATAGATAC
TGAACTTAGAGACAGATACTCAACTCAAAGATAGATACTCAACTCTGGATACTCGACTCTTGAATAACTGAACTCAATAT
AAAGCAATAAGACGCATGCAATATATATATATATAGGTCATCCCCAAGTTCATCAAGATCATCATACGGATCTTCATCAT
CTACTACTCCAATTATACAAAAGGGAGGAATGAGTTTATATAACTTAAACTCTAGAGCACAAGAAAAAGCTTCATCAATA
CATCTGGAAGATATTCCAGAAAGTGATCCATTATATGCTAAATTACAAGAGTTTCTAACTCAAAAGCAAGGTGATTCTTT
TGCTTCAATCGCCAAAGAAGAAGTTGATAATATCAAAACATATGAAAAGGTAGAAAAAAGAGAAATGATATTTCTCTTAG
AAAACTCTAACAAACAGAGAAGAGAAGAACCTTGGAAGATATTCCAAAGGTATTTAGTTAATGGGCTTTATTTCCCGGGT
GAGTCATACAAAACTCAGAAATATTATGAGACTCTGCTGATAAGCACAGGTGTTGAGTTTCAACATTTTTCAGGATATAA
TACAAGTGAAAATGTTTATAACTTCTCTAAAATGATTATAAAACACGCCATTCATATTGAAGATTGGGGTATTTCCTCAA
TGACTGAAAGACAAATAGTCTAAACAACGTCATGGTAAGCGTTACCTATTGGGATTATATTCAGGCATTTAATAAAGTTC
TCTGTTATAACAATGAGAGACATAAACATACTTGGTTTATAAAAGTATGTGCCAAGATATTTGCTAATCCTATACCAAAT
TGGTTTTTAAACTGGTGGTCATACCACGGGCCAACAATAAAAATATTGCCCGAACCATTTCTCAAGTTATACAAAGAATG
GGTCAAGGTTTCCCTAGATCTCAACAAGTTATATCATCAAGAACATATTTGTTATTTTCAACAGATTAAACAGATATATT
TTTTTTATAGAATTCTCTGTTCCATGGATTCATAAATGGGTTCCGGAAGTAGATTTCACTGAGAAACAAATCCCTTGCCT
ATACAGAACTTATTATAATAATTTTTGGGACAAGTTGATGAAGAAAGATCCTCAAACAAAGTCTATATACGGACAAGAAC
TGCTGGATCTAATAACGAAAATCATACACGATTATAAATTGATTTCTAATAAAGGAATTATGACTGATGACTCAACCTCC
GTAAAACATATGGCTAGAAAAATTTCTAATCATGATGAAGGAGAACAAAATGAACTGATTATGAATTATCTAGAAGAAGT
AAATAAGAAGATTCTTCTAAATATAAGTCATTATGCAAAATCAGATTCGTCAATGCGTAGTGAAACAAGTGAAGATATGC
ACGAAGCCCAACCATATGAAGAAGAAAGTCCAGTGGATGCACTAAAGAAAGCCAAAGATTTTTTGGCAAAATTAAAGGAC
AAGATATAAAAAACAAAGGGTAAAGCTTATGCGCATCGGTAGCGGGCCCGCGCTACTGTAGCAACACTGTTCACCAACAG
TAGATACACTATTACCAGGACCCAGATAGGGGCCCAGTATCCTGTACGAAAATGCTTTCTTTTTTTCTATAAATAGGCTT
GTTTTTCTTTAACTGAGAGCAGGTTTTAGAAACCCTCTCTCATTCTTTCTACTCTCTCTCTCCCCACTTGTAAAATATTT
TCAAGTATTGTAAGATTACCGAACTTTGGCCGGAGGAATAAAGAGTGGTGTTTACTATAAGGTACTTCCTTTTATTTTCA
GCTTTATCTTTTTATCTCTGAGTTAAGCCGTGACTATGTCCGGCTAAAAAATTATATCTATGCCGGATAACTAACTTCTC
TTTTATATAAACCATGAACAGATCTAAGCTTTATTTAAATATAAAAGAATTTTAGTATGGCTTCTCGACTTGGTTCTGAG
ATTGAGGTACAGTCAAATCTAGTACTACTTTTATTGGCTTTGTCTTTGTGACTCCGTCTGATTAGCCGCGATTTTTAGCC
CGAAAAAAAGTTTGATAAGTAGGGCGCCTGATAACCGGTTAGAACTATCAGACATGTGGGCTCAATAAAAGTATGTATTA
GCTTCTTGACAGACCCTTTGCTTGGGTAAAATAATTAAACCATGTAGTCTGAGAAACTATGTTAAAATTCTTGTGTATTT
CGATTCTTATGTAGTTGGACTACCTCTAAGGATATTGACTTGCTTGATCTATGACTGGGCGGACCACCGCCAGGTCAGTG
ATCCTGTATCTTTGGTATCAGAGCCTTGGAACTTTCATGGTATATATATAATTGATGTGAAGAATTTCGGCATAGATATA
TTCTCTCTTTTATGGAACAAGAAGATATTAAAAGCACTCGTCTAGAAGAGGTAGATATACCTCAAAACCTTGATTTGTTA
AACAAATGGACTATTCCGAAAGTTAATATAAAAACCATTTATGATTATGGTTGGTTTGATAAGATTTTCAATAAACAGTT
GATTAAAACAACTGAACAATCCTTGGCGTTAAACTCGTCCGAACAAACTATTCGTTTATTAAATAAGCGTGATATTGAAT
TATATAAATCTCAGTATAAGTTTTTGCATATTGGCATGGTTCAAATTGCTTTTAAACCTTTAACTCTTAATGGGTTACCA
GAGACTTTTTTAGCTGCTCTACGAGATGCGAGGAATTTAAATTTTTGTCAATCCCTGATGGGTTCGATAGAATCTACGGT
GGCCTATGGTCCAGTTTATTTTAATGCTCAGCCCAATTTGCAATTATCTTTGACTAATTCTAATATATTAGATGCTTTAA
CTTTTAATGTTAAAACGCATGGTTATAACTATGCACCTGGATCTGAATTAATTTGCTTGTCGTATAGAATCTATTATAAA
TTACTTGCTACTTTGAATCCTAGATGTAAGTTATATGATACATCTGATCAAACTATTTTGGTAGAAACTAATTTCGCCAG
ATCTAAGGTCACTACTAGAAGACCTATAAAATGGGAAGAAATTAATTTTTCTACCACTTGGATTTTAGATTCTGTTATAC
CCCCTGAGCAAATGACCGATGCTGTCACTAATTCTGAATATTCTTATATTAGTCAAAATTCAGATGGAAAAATTTGTATG
CAGTTTGATGAAATAAGTGTTCATTATAGTAGACATTCTTTTGCTTCTGATAGAAGACTGACTATTCAACATATTTCTCC
GATAGAACCTTGTTATGGTCCAGCTAGAAATCATGCTGCTTCATTACATACTTTATCAACAGTTATATCTGCAGAAAAAC
AAAAAATTAAAATTGATCCTCGGTTAAACATTGTTCAAACGAATGATAAATCATCTGATGTTTCTGATAAGGATATTCCT
TTTGTATCCGAGATGGATTTTAATCTTAATGATACTTAATGATGAGTGAACATCAAATTGATTTTAGTCCAGGTTCATTG
GCAAGAAAATATATTCAAAACAAATTTTTAAATGAAAAATGGAACCGGTTTAAAACTTGTTTTTTTGACACTTATAGTAA
AGAAGATTTAAATAATATTTCTCAAGAGTTTTATGAAACTTGTGCATTACATAATCATATTATGTTCTTTGTGCCTTGGT
TTATAACCACTTATTTGCCTGTATTCATCAACGTTCTTGAACGATCTTACAAAGATGAATCAGGTAATATTATTCAATCC
ATTTATCCTCCTCAAGCTCCGTTTATTTTACCAAATAATACTGGTATTACTTTTGCTGCTTTTCATAAATTTATTGATAA
TGAAGTCGCCGCAGTAAGTATAAATGAAATTAATTGTCTTATTTCTCAAAATAATTATTTGGGTCTATATGTTAAAGTTA
TTGGTGAACATATTTGTTCTCTAGACAAAAAATTAGATTGCCTGTCTAATCTGATTGTTCAAATTGATAATAAGCTAAAA
TCTGTGAAACAAGTTTCGTAACAGGCTTCATCGTCAAAACAGTCTGATGTTCATATTCAAAGGCCTCCTAAGATTCAGGA
TTTTATTCTTAGACCTTTGCACGACCTTGAAAATCTTCTTGATAAAAAGTTTTCTCAATTTGGTGCAAGTGCAAAACCGA
TAAGTCTCGCTGAAGATTTTGCAGATGAGATGGAAGCCACTTTTGATTTCAAAACTCAAATGGAAATGGAAGTTAACAAA
CTTCATGGGTATCCAAAGAAGAATAGTGGTAATACTACTTATGCTAGAAAACCTAGCATGCAAACATATTACTATCCAGG
CCTACTCCTCAAGATGTTTTAATAAAGGAAAGAGATTGGAATCAAACTAACACTTCTTATAGTGGAAGTGAGATTTATGA
ATGGAATCTTGATGGGCTAACTGATAGACAGTTGACGATTATGGTTCATAGGATGCTTATGTATGCTACTATCTGCAAAA
GTGTTAGTAATACTGACAAGACCATTTGCAAGATGATTATTGCAGGATTTACGGGTCAACTAAGAGGATGGTGGGATAAT
TATATGCCCTCGGATGTGAGAGCAACAGTAATTAATGCTAAGGCAGTAAATGAAGGAGTTGATAATTTAGGCTTTGCCCT
TGTTCAAAATAGAGAAGACGCTGTGTATACACTTATTTTGACTATTCTTGAACATTTTAGTGGTAGATTTACCAATCAAT
ATGAAACCATTAGATCTCTACTAAATGGTCTTAGATGTAGACATTTAGGTGAGTTTAGATGGTATAAAGACAATTATTTA
AGTCGGGTAATGGAACTTTTCAAAAATGGTTTAGAATTCTGGAAAGCCAAATTTATTGATGGCTTACCTTCTTTATTTCA
GAAAGAGTAAATAAGACTCTTAGAAATCCACAAGGAATTATTCCCTATAGCGATTTTACTTATGGAAAGCTTATTGGGGC
TTGTATGCAAGAAGGCATAAATTTGTGCAATGAGTTAAAACTCTCAAGACAGCTTAAAATGGATAAGCTTAGAGAAAAGT
CTCAATTAGGAGATTTTTGTACTCAATTCGGTTTACCGAATGCTTCAAAAAGCACCAATCGAGAAACTTATAAATCAGAA
TCTCATAGATCTCATCACAAGAAAAGAAGGTCTAGAAGAAGGGCTAGAGAAGAAAGAGATGAGCGTAGGGCTCATCGTAA
ATCTTATAGATTTACTAGGAATGGGTCAAGACGAAATCTTGATAAGATTAAGTGTTTTAAATGTGGAAAATTTGGGCACA
TAGCTCCAAATTGTAAGCTAGAAAAGCTTAAGACTCAAGAACTTGATGATGATATTCAAGAAAAGATTTATAGTTTTCTA
TATACTTCTGGTTTCGAATCAGATTATGATGATTCTGAAGCAAGTTATGCAACAGAGGATGAGCAGCCTGAGTCATCAAG
TAAGGTTCAACAAGATTCGAATTATGCTTGCAAATGTCATGGTGATAGTTGTCACTGCGAACATGATGAATTCTACAAGC
TACAATCTCATTTCGAAGACATGAATATGTTCACTATCACTGCTGACAATGTGATAGAACTTCTAAAAGAAGTTACCGAT
AATACTCTTCGTGAAAAGATCATTCAATTGGCTGCTGGTAAAACTAGCTCTTCATCTAATATTCCTAATGATAAAAAGGT
TAAAGATGAGTTTAATTATTCTGCTTCTTACTCCTTGTCTGAAGTTCATAATAGACTCTCTTCTAAACAAACCATGATTA
TTCGCGATACCTTTTTTGATGANNNNNNNNNNNNNNNNNNNNNNNNNNNNNNNNNNNNNNNNNNNNNNNNNNNNNNNNNN
NNNNNNNNNNNNNNNNNNNNNNNNNNNNNNNNNNNNNNNNNNNNNNNNNNNNNNNNNNNNNNNNNNNNNNNNNNNNNNNN
NNNNNNNNNNNNNNNNNNNNNNNNNNNNNNNNNNNNNNNNNNNNNNNNNNNNNNNNNNNNNNNNNNNNNNNNNNNNNNNN
NNNNNNNNNNNNNNNNNNNNNNNNNNNNNNNNNNNNNNNNNNNNNNNNNNNNNNNNNNNNNNNNNNNNNNNNNNNNNNNN
NNNNNNNNNNNNNNNNNNNNNNNNNNNNNNNNNNNNNNNNNNNNNNNNNNNNNNNNNNNNNNNNNNNNNNNNNNNNNNNN
NNNNNNNNNNNNNNNNNNNNNNNNNNNNNNNNNNNNNNNNNNNNNNNNNNNNNNNNNNNNNNNNNNNNNNNNNNNNNNNN
NNNNNNNNNNNNNNNNNNNNNNNNNNNNNNNNNNNNNNNNNNNNNNNNNNNNNNNNNNNNNNNNNNNNNNNNNNNNNNNN
NNNNNNNNNNNNNNNNNNNNNNNNNNNNNNNNNNNNNNNNNNNNNNNNNNNNNNNNNNNNNNNNNNCGAGCCTATTTATA
GAGATATTAATGCTCTAATTGAAAATGAAACAAAAGCATGTTGATTATTTACAACTTGAGATATTTAGTATGAATATATT
CGATACTTTAAAATCTGCTAAAGTACAGGAAAAGATTAAACTCATTTCTGAAAGAATGGTCATTGATATTTGTGCTGATC
ATCCCAGTGCCTTTTGGAATCGGAAAAAGCATATTGTAACTCTTCCATATGAAGATTATTTCTCTGAGGAAAATATCCCT
ACCAAATCACGTCCTTGTCAGATGAATACCGAATTGGTTGAATTCTGCAAAAAGGAAATTGATAAGTTATTACAAAAAGG
TTTGATAAAGCCTTCCAAATCACCATGGTCGTGTATTGCTTTTTATGTTAATAACGCAGCAGAAAAAGAACGAGGTGTTC
CCAGGTAAGTTATAAATTATAAACCTTTAAATAATTTTTAAAATGGATTAGGTATCCTATTCCAAACAAAAAGGATTTAT
TATCAAGATTATATGATGCTAATATATTTTCAAAATTTGATTTAAAATCTGGATATTGGCAAATCCAAATATTTAAAGAC
CATTCTTATAGAACGACATTTAATGTTCTGTTTGGACAATACGAATGGAATGTAATGCCCTTTGGTTTAAAAAATGATCC
CTCGAAATTTCAAAAGATTATGAATGATATTTTTAATCGTTATTTGGATTTCATCATAGTTTATATTGATGATATTTTGG
TATACTCAAATACTCTTGAAATGCATATTAAGCATCTAGACATTTTTAAGAAAATAGTTATTCAAAATGGTTTGGTCATA
TCTAAACCTAAAATGAGTCTTTTTCAAACAGAAGTTAGATTTTTGGGTCATTTGATTTGTGAAGGAAAAATGACTCCTAT
TCAACGATCTATTGAATTCGCATAGAAATTCTCTAATATTATTACAGATAAGACGCAATTGCAGCGGTTTCTGGGAAGAT
TAAATTACATTTCTCCATTCTACAAGAATTTGTCTCGATATTTAGCTCCGTTATATGATAGGCTAGAAAAAGATCATAAA
AAGCCTTGGACTAATAGTTTCACAGATCTTGTAAAGACTATTAAAGAAAGTGTTAAATCTCTGCCTTGTTTAACCCTGCT
TGGCCAAAGATTGTAGAGACGGATGCGTCTAATATTGGGTATGGAGGTATATTGAAACAAATTAATCCGTATGATAAAAA
TGAATAACTTATTCGATTTCATTCAGGAAAATGGAGCGATGCTCAGAAAAAATATGCAACGGTAGGTCATGAAATGTTAA
CTATCGTTAAGTGCGTTTTAAAATTTCAAGATGATTTATATAATAAAAAATTCTTGATAAAAACTGATGCTCAGTCAGTT
AAGTATATGTTTGATAAAGATTTTAAATATGATGCGTCTAAGTTAATTTTTGCTAGGTGGCAGGCACAATTAGCCCCTTT
TGATTTCGAAATTCATTATAAAAAAGGAAGCGATAATTCCCTCCCAGACTTCTTATCAAGAGAATATCTTTCTTCTGATG
GGTTTTCTTGACTTCTTTCCTGTTAAAGATTTGGTTACGATTTTGAAGGCAGTTCCTCTTAATAGAGATTTAAAGGAACT
TATATTATGGAAAATTATAGATGGAATGGTGATCGATATCGTCAATAATTACATGATTGAACAAGAGCTTTATGAAAGAT
TTTATTGTGACGAAGTTTATAACCTCTTGAATGATTAAAAATATAACCTCTTGAATGATTAAAACTAAATGCTATGTTTG
CAGAATGGATCCTCATTGGATAACCAAGGCTAGAGGAAAAGGCAGTTATACTTGCGGAAGGGGAAGATCATCCCCAAGTT
CATCAAGATCATCATACGGATCTTCATCATCTACTACTCCAATATACAAAAGGGAGGAATGAGTTTATATACTGGTAAAA
CAGTATAAACAGCTTAGTTCGTTAAAGATAAAACGATAATAAACACAACTTTACTTATATAAAAGTAATATAACTTTTTT
GGGAGATTCTTTAACCGACAACCACAACTATGAGCCTTAGTGATGATACAACATTTTACCTCACATTGCCCAAGGACCAT
CCTATACCTTGCCGTGATATAGGAACCTAACTTTACTAAGTGGATCCACTAGCTTAAATTTCGTGATCATCTAAAAAGTA
AGACCCGAGAAATCCCATGTTGGCGCATGGTTCTTATGAAGAGTTGAGTTAATATGAACTTGTGTCTCCAATTCGGTGCT
CAATACTACTCCCAAAAATACTTTGGCTCATAAGTGTCTTTAAACACATCTTTCTTTAGTTGAGATAATTACTCAAAACT
TAGCCCAAAAGCTCTTTTGGAAAACATGGTTCCCCTCTTACTCAAATGTAAAAACATTTAAAACTCCTTTGGGAATACTT
AGTTCCCTAATAGCCTTTTTTAGAAAATGAACTCAACTTTAAACTCTTGACTTAACTTGAAACTTGAGACTCTTTACTTT
ACTTGAAACTCTTGGCTTGATGTGAAACTCTTAACTTAACATGAAACTCTTAACTTTTGACTTGACTTGAAACTCTATAC
TTAACTTGGAACTCTATACTTAACTTGGAACTTGAGCCTTAGAATGAAGTTAAAACGTTCAATGAAGACTCTTGAAAAGT
TTGAAGACTTGCTTTGACTTACTTCTTAACTTCTAAGCTTGGCTCTAACTTCACTTGACTTCTAACTTCACTTGACTTGG
ATCCTAACTTTCTTGAATTGAATTATGGATTCAGGAGTAATGATTTGGGTTTGGAAGGACCCCATGATGTTTAGGAATAA
TTTAGGACAGCTAAACTTAAGAAAAATTATGAAATTAAGTTCTGAAAACAGTGGAGTCTGCGTCCTGTCCGTGCCGCGGA
GTAGATTTTTTTCACAGAGGGAGCAAGTCTGCGACGCAGACTTGTTTCATGCAAGCTGCCCGACTTTTCTCCTTCATGTT
GCCAACTCTAAACCCTCTTAACTTCAAGGGTTCCAACAACAAACACTTGGGATCATAAACCCCTCAACATACAGTGGATT
TCAACTCAAAACACAACTGGAAACATGTACTAAACCAGCAAGAAACTTCAGCAACACAACCACAAGAATTCAACAATCAC
AACCCAACAACTTCAACAACACAACCAATCTTTTCTCGAAAATAAAACGAACTTGGCGTGTGGGGGAAAGGATCAACCCA
ACACTATGAACTCACGTACCTTAATAGGGATCACCCCCGACGAAAACCACGACGATCTTGACGAAATCCTTGCTTCTTCT
TCTCTTTCTCCTCTTCTTTCTCTCTTCTCTCCAAAACCCTAACTCTCACTTTTAAAAAGGAAAAACTGATTTAAAATCAG
TCTAACACCTCAATATAACCAAAAGAATTGGCTAGGGAAAAGACCAAAATACCCTTAAAATTTTTAGACTAAACTGCCCT
GTGCGACTGTGCCAACAGCCCAACTTCCAAAGGACATAACTCACTTATACAAACTCGGAATTGAGCAAACTTGGCGGCGT
TGGAAAGATCATTCCAAGGGCTCTCTAGACATAACTGGAAATTCGCCTAAATCATTCTGAGCTAGGAGTTACGACTGCTC
AAAGTTGACCAAAAACTCACCTTTTTTTTCCATACTTAGCCAAATTTTCCAGATTTTTGAATTCTTTCCAAAAATGACTA
TTTCCAATTCAACTCTTCTTGGAACTCAATGTGCTACATCTAGGGACCTTAATTTAACACTCAAGAAATTTTTATTCCTC
GGTAAAATCTCACTCCACATGAAGGACGGCTCGAGTCTTAGTTCGAAAAATTCTCTGGGGTGTTACATAGGCCTACAAAA
CGGGGACTAAATTTCCCTTTCTTACCAAACCTCATTACACCCTCATGGGTGAGATTTTCAAGTAAACTCAATCAAGCACA
TCAAATTCAAGGTCTCTTCTTCTAACATCCGCATAAGACTTTTGTCGACTTTGGGTCGTTCTCAACCTCTCTCTAATGAG
TCGAACCTTCTCTATAGCCTCATGGCCTAACTCGGGTCCTATCAAAGCAAACTCACCCACATCAAACCATCCTATAGGAG
ATCTACACCTCCTACTATAAAGAGCCTCAAACGGAGCCATACCAATACTAGAATGATAGTTATTATTATAGGCAAATTCA
ATCAAAGGTAAATGGTCATCCCAATTTTCCTTGAAATTAATCACACAATCCTTTAATATGTCTTCCAATGTTTGGATTGT
TCGTTCCGCTTGCCCATCGGTTGGGGGTGAAAAGTTGTGCTAAGCTTAACTTTCGTGCCAAGACCCTTTTGGAAAGACTT
CCAAAACTGAGAAGTAAACTGAGTACCTCTATCGGAGATAATGGACAAAGGCACTCCATGCAACCTTACCATCTCCCTCA
AATACAACTTAGCATAATCTTCCACCGAATAGAAAACCTTGACAGGAATGAAATGGACCGACTTCGTCATTCGGTCTACT
ATAATCCAAATTGAATCATATTGGTGCCGAGTACGTGACAACCCTACTATGAAATCCATATTCAAATCTTCCCACTTCCA
AATAGGAATGCTAATGTCTTGGGATAAACCTCCCGGTTTCTGATGCTCAACCTTCACTTATTGGCAATTAGGACACTTAG
CCACAAATCTCGCAATATAACAGTCTGCACACATACATATGTATATAGAGATATAGATATATATGCATATATATAATGTT
GCATATTTGGCGCATAATATTATATATCGTGATTTTAAATATTGTTATAAAAATTGTGTATATTATCGTATATCGAGGTA
TAATGTTGTTGTTTTATATATATATAAAAAATTAAACACTATTACTATAATATTATGAAATAATGAAAGGAAGATCACTT
GATATGTGATTTTATGCAGACTGTTATAATGAAAGAAAATACTTTTTAGCGAAAATATGTTATTATAGTTTGAGCAGGTC
AGAGTCGTGACAAAACACGTCTTATAATTTTATAATATGTTGTACATATCATGATTTTAAATATTATTATAATTTTTTTT
TTGTATATTATTGTATATCGAGGTATAATATATATATAAAATCAAATAGTGTGCAGGCTGTTATAACGATAATTTTTTTT
AAATAAAAACTAAGTTAGGGAACTTCGCATATAACCAGTAAAAAATAGTTTAATTACACTCCATAGCTATAGTTTGCTAA
TTATGATTCATAGCTACATGTTATAGGAAGGAGAGTGACGAGCGGATTGGGAGAGGGGGAGAGAGACGAGCGAGAGAGGT
GAATTGTATATGTATATCAGTTAGAGGATTGCATATATGTAACTGGTATACATATGTATTTGTATATCTGGCGAGCGAGA
TTGGGAGAAGGAGGAGAGAGGCGAGCGAGATTGGGAGAGGGAGGAAAGAGGCGAGCGAGAGAGGGCAATAATTTGTATAA
TTCACATCTCGTTTGTATAATTCGCGAGTACGTTTTTATAATTCACGTGTTTTTGTATAATTGAGTAATACAAAGTTTGA
AATTATACAAATATGATAAAACTCGAAATAACGAATTGATACAAACATAAGCATATGAACTTTAAAACAGTTATACAAAT
TATATTATACGAAATCTGAAAACTACACGTTTATACAAATTTTAAAAAGTTATACAAAAAAGATTGAATGTATATGATGA
TAAAACTGAAAAACCAAAGGAAATCATCGTCATGTACATATACAAATCATCGTATACAAATACAAATCAAACGAAGAATT
GTTTGTTGCGAATTGTACAAACGTGAATAATTATACAAACTCGAAGCCAGCCCACATAATTAATGGTTAATGTTAGTCAC
GAGTGGTAATTATACCAAACTATAGCTATGATGACTAATTAAGTAGTCTAAGTTTGCTTAACCACGTAATTTTCCCAGTA
AGATATTATAGTTTGGGTGGGTTAGGGTTGTAACAAAACACCCCTTATAATTTATATTTAATGTTGTATATTGGGCATAT
GATATTGTATATCATGATGTTAAATATTGTTGTAAAAAAAGTTTTGTATATTATTGTATATCGAGGTACAATGTTGTTTT
TCTTATGTATAATTAAACACTATTATTAGAATAGAGAAAATGGTCTAAAACCCCCCAACCTATACCCGAAATCCCAACTA
CACACTCCAACTTTACGGGTGTCTTATTACCCACCTGAACTTTTTATTTCTCTATTTTATACACTTAAGTGCTGACCTGT
CAAGGGAGGTGTTCTCACCTCCTCTAGGCGCGTTAGAAGGTTAATTTTGACGAAAAAATCCTCCTTCTCCAACGGTCATC
TTCCCCACCTTTAAATAAACCATTAGTTCTTCTTCCCCATCATTAACCCTTGTTCCTTTTATAAAAAAATCACAATTTCC
TCTCAAAATTAAGTAGGGTTTAGTTGTTAATGTTCATTTCTACTTCAAATCTTGAATTTAATGTTTGTAATCTGCTCTAA
TTTCTTATTTAGGTCTCTAATTTGAATTTTGAATTTTCTCGAAATTCATCAAAAATGGCAAATGAAAACTTGAATAAGCT
TTGTATGGATGAATCAAACCCAATGCTCAACGTTGTAGTGAGATGCAAACACGGAATTTTGCTGAATTTGCAAACTTCTT
GGTCGAAATTAAATTCGAGACCCAAAATTTTGAGCAGACTTCCAAAATTTTGTTTGCCTAAGCTCCGGCTAGTTCACCTG
AATTACAACCTCTGTTCATATCGATTCTACTTACATAATTGGGTGCGCTGGGCTGAGGGGATTCCATCATAGTGATTTGT
TTCACCTGAATCTCAGTTATCACCGGCGAAACTCCATTTGAGTTGAGAGGTGATTTTGGCGATTCTCCCCCCAAAATCGC
CTGAGCAGATCTCTCAAATGGTAAGATAGAATGTTGTGATTTTGTAGTATTAGGTAGATCTTGAGGTGTAGATTCCATTC
CATCAATTGGAACGATCTGAATCACTCCAAATTTGGCTAGGGAAATAATTTCTTGCGCCCACTTTAACTCCTCCTCCGAA
AGATGAACAGTGATCGCTGGATTGTAATTCAAATTCGATGAGCTGTGGTTGGAATTTGAAGGTGATTCTTGTTAGAGAAG
ATACGTCTCCTCCATGGGTATATTTTTGCATTGGTCTGAAGGTCGTCTGACCTTCGCCGGCGGTGCTATGGCCATTTCGG
TGGAACTGTCAACCTGTACTCTTCGTTACCAGAGTGCATTGCTAATGGAGAAGGATTGAAAATGAGAAAGGAGGATTTTT
TTTGTTCTTTTACGTTTTACGAGGGAAATGAGGGAAAAAACAAGAAACGGGAGTTGAAGAGGCGGGGGACCCAACGCGTG
GAATCACGAAGGCCTAATTATTTGGTTTATGTGTTGAGGTCAGCACTTAGGTGTGTATAAAATAGAGAAATAAAAAGTTC
AGGTGGGTAATAGAATACCCGTAAAGTTGGAGTATGTAGTTGGGATTTCGGGTATAGGTTAGGGGGTTTTAGACCATTTT
CTCGTTAGAATATAATGAAATAGTGAAAGGAAGATCACTTGAATTGTTTGCAAACTGTTATAACGATAAGAATACTTTTT
TTTTTTAATCAAAAATAAGTTATTATATTTTGGGCTAAAATTTGTAATGTAAATTTTAAACTTATTTTTGTAAAATAAAT
TAGTTAATTGTGTGCTTTTAAAATTATCCTTTTTATTATTAGGTGCTCAACAATATGCAACAATAGGGTAAGATGTTATC
CACACATATTAAAGGAGTCGGGTCGAAACTGACTTGGAATTAAAGTAATTATTTATTATTCTTTTTATTATATAGTAAGT
GGTGTTTTTACTTTTTTATTTTGATTCAAAATAAGTATTAGTGTTTCTCGTTATTATGGAGGTATCAATTGTCTTCTTTT
TAATTTATTCTATTTCGATAAGTAGAATTTTATGTAATCCAGAAAGATATCAAATAGCTACTCATTCTATTTTATATTAT
TTGTCTATTTATTTTTTTTGGGTATACATACTCTTTAAGAAATCATAAATACGAAGTATATTTTTCTTAAATCAATTTAC
CTTCTAACCCTTTTTAATACAATGATTTATGTTCTTTATCCATGAATATCTAGATTAATAATAGANNNNNNNNNNNNNNN
NNNNNNNNNNNNNNNNNNNNNNNNNNNNNNNNNNNNNNNNNNNNNNNNNNNNNNNNNNNNNNNNNNNNNNNNNNNNNNNN
NNNNNNNNNNNNNNNNNNNNNNNNNNNNNNNNNNNNNNNNNNNNNNNNNNNNNNNNNNNNNNNNNNNNNNNNNNNNNNNN
NNNNNNNNNNNNNNNNNNNNNNNNNNNNNNNNNTATTATTTATTAAAAATAAATAAAATATTTCTTATTTTGTAGAAGTG
AATAGATTTCTTAACAACTTGTTTAGGTAGTTGTTACTTATTGTATTGTATTGCAAGATTAAATCAAATATTTATTTTAT
TGTTATTTAAATTTTATTGTATTGTATCGTTAAATTTATCGTTAGGTATCGATAAAAAGTCTCATTTTGTGTAACAATTG
ATTCAATATGATTGTGTCGTTACCTTTTTTTAATTTTATATTTACTTATTATTTAATACTCCTTCAAATTGGCGTGTGTG
ACATTATGAAACGACAAAAAATGATACAATCTATCCGAATATAGGATTAATTAAAATAATACGATACAATACTATACAAT
ATGCTACATGATTAATCAAATACATAACAATCATCTAAACAAAGTGTAAAGGGTCATGTGTCCAAATTTAAAATACCACT
CATAATGAATCAGCGGGAGTAATCTCATGTATTAATTTGATTTTTTACTCAATATCTTATATTCATATTTAACTTCAATT
AATTTGAATCCACGCATTGCATGACCCTTGGGAGCAAAAATAGCGCTCATAACAATATTATTTTTGCATTCATGACTCAA
ATTCAATATTTTTAATTAAGGAAAAATCCTCTTGGCCAGAATTTGACCAGAATGGTATTTTATTAATGCTATTTTACCTT
TTTGAACATTTTTATACTTTTAACTTTAATACTTTTTAACTAAAAAATGGAAAATAGATTAATTTATTTTAAAATAAAAA
AGATATAATAGATTTTTTATTTTTCTGGCCAAATTCTGACCAAATTTTCTTGCCATTTAGCATTACCGTTTAATTAAATA
TGAAGAAATTTTAACTATCTCACAATAATTGAGACGAAAGTAGTCATGAATGATGATGAAACATAAGCATGGTACTGGTC
TACTAGAATATAATTAAGGTGGAGCCTCACGTTAATTATTTGGATATGATTGAATGAGACATTAATGTCCATAAGTTCTG
TACAATAATGTTATGTGCTTTATTGGGTTATCCACTCATCTCCTCAGACTTTATATCCAACTACCTATCATTTAAGTTTG
ACATTTATTTTCATCTCCTTTTCCCTAAAGCAAACCCCACCCATAAAATTTGTTTTCATCTTATTCTCTCCTACTAGTTT
AAATTAAGCCAAAACTTCTCAGGTTTGGATTACCTTCTCAACGTCTCTTAACTAAGGGAATATAGTAAGTAAGCATTATA
TAGCATTATAGTAAGGGTACTTGAAATTTAACCATAATAAAAAAGTTAGTAATTACAAAGTTAATTTATTAACTTATTTG
TATTGGGTTATCAGGTAAATGATTGAGAAACGGATACATTTTTTACAATTAACTATTTCTCGGATGATGGATTACTCAAT
TTCTTTATCAGTTCGGGGATGAATTATTCAATTCCTTATTGGATAAACCGTTAATCCGTTAAGAATTATGATGCTTTCAC
TTTTACCCCTAGTATATAAGTATATAAAGTATATATTAAATTATTATTAAACAATTACTGCAGAAGTCTGATCGCGAATC
TTGACTTCTTTTCTGAAACTTTAGTTTGTTCTTGGTCTAAAATAATAGTATAATACAAAATCAATCACAAATGGCCTAAA
TATTTCTAGATTATATTCGAATCTCAAATCTTAGGCCAGCCTCATATGATTTTTCCACCCATTCCAAGGCTTTGCCACCA
ATAATTCACCTAAATTATAAATTTCATGGTTATACAAGTAATATATGATAAATAAATCAAGAATAAACATTCTTAAGATT
AGCCCAAGGTCTTACACCCTAAAATCCTCATAAAATAGGATTTTCCCTACCTTATAATGAATTCAAACCATCTCCTAGGA
CCACAACTATATTTTCTAAGGACTAAAGAATCACACGAGTGTTAGATTGATGGAAGGACTTACCTTGAAGAAGAAAATCT
GAAAAAATGAATAAATCACCCCTCCCTTGCCCAAGCATGACCTTGGATGAGTTTTGGGAGTAAAATAACGTTTTAGGTCT
GAAAATAACTTTGAATTTCATGCAGCCCGCTGTAGCGGCCTAATTTCCTCTATAGCGGCCTAATTTCCGCTATAGCGGCC
TCAACCTCAACTTTTTAGCACAGACAAACTCTAGTAAAACGGTCATAACCTTTTGCTTCAAACTCCAAGTGATGCAAATT
TGGTGAAGTTGGAAAGAAGACTCGGAGAACTTTAATTTGATAGTTCATGGGCCACCTAATTCATTATAAGTTAAAAGATA
TGGTAATTTGAAGTTGACCTTAGTTTAAACTAATGCTCAAAACTAAATCGGTACGGGCACTTTCAACTAACTTTGACTTT
TTAGCACAGACAAACTCTAGTAAAAGGGTCATAACCTTTTGCTTCAAACTCCAAGTGATGCAAATTTGGTGAAGTTGGAA
AGAAGACTCGGAGAACTTTAATTTGATAGTTCATGGGCCACCTAATTCATTATAAGCTAAAAGATATGGTAATTTGAAGT
TGACCTTAGTTTAAACTAATGCTCAAAACTAAATCGGTACGGGCACTTTCAACTAACTTTGTGATTGGGGCATTGTACGA
CCTTAATTCATAAGTAATGCACTCACATACCAAAAATTTGATCATAACCCTATGACGAATGAGATTTGTATATCTTTACC
ACAAATATTTTCAGTAACGATGAAATAGATCATTATAGTAGTAGAAGTTGATTCCTCAACAGTTGGTACACCAGTAACTA
TCAAGGTAAGGTGCACGGCTTTCCCTTTCATTTTACAACTCTTGGAGCTCAACATATCTGGGCATTGCTAATTGGTGTTA
TGATATGGCATTCTTCAACCTCACCCCAATGGCAACTCTCGAGTATCAGATTATTAGACTGTTTATTGGCTCCAACCTTT
TTAGTTTTTCAAATACATAAAATCTGAGGGAATGTTTAATAATTTCTCCAACCTTTTTAATCTTGCAAATGAAAAGGTAT
ATCAGTTCTATATGATAAAGTCGAAGGGTATATTAGGCTTTTTTTCCTAAATAAAATGAGGAAAGCTAAAACTTCTCTTC
CTAAAATTTAATGGGGTAACTTTGTAAATAGTATAATAATCACTTGTATCAGAAAAAGAAAAAGAAGAGTATCTCTTGAA
AGAGATTTTGTGCGTTAGAAAAACTGAAAAGATTAGAGAAATTACTAAACATTCTATGTCCCCACCTCGTTATAAAAGTG
TCTCACATATATTCTTACCATTATAAAACTGGCTCACATATACCATACTGTTACAAAAGTGGCTCAAATATAACATTTTC
ATCTAATGATAGAACAAAATACTATTTTTTTATTTTTTATTTTAAGAAAATTCATGTAGAGGTAAATATGATCCTTCTAG
CAAAGTTTATGGGTATATTTGATATTTTTCACGCATGTATTATTTTTTTACTTATTTGATTATCATTATTTGAGTTTCTT
ATTCTTATTTAATTTTTTTCTTTCATTCTTTATTGTAAATATAATAGAAATATAAAAAAAAGTTTGAATGAAAAAAGAAA
AAAAAGATTTTTTTAAAAAAATATTTCTTTTATGGCTATATTGTAATTATTATTGTGCCTTATATTTGGGGCATCTATAT
AAAATTTTACAAGAAAATTACTGAAAATAAATAAATTTGAATATCAAAATAATAAATTTAAATAGTCGTTGAAAAATGTA
ACGACCGGGTTCCGTCGTTATAGAAAAGCCAACGGGGAAATATTTTTGGCCGAAAAACTTTTTCGTAGTAACTTGAGATT
TTCCAACCTAGTCCAAATTTAGACGAAATCGGAGTCTGTGAGGTCTAGGGAAATCTGGTAGCAATTGAGTGATCTAATTA
TGAATTCGATCAAATGAGTAGATAGATAAGTCGTTAAGGAACCCGTACGACTTTACGAAAATGAATTCGGGTGAGTAGAA
CTCCCGAAACTGATCTTGGCATGAATGGGTAGTTTCTGAGTGTCATTGGTTGAAGGTGTATTGTGAAATGAGGGTATTGG
AATTATTAAATTAGCTCACTGTTCCGTGCAAGCCGCTACAACGGGAATTTGTGTCACCAAGGCGGGGCCGCTGTAGCGGG
GTGGTACCGCTGTGGCGGGGCAGACACGACTTAAAGTCGAAAACAAACCCCAAAATGTCTTATTCTGCAATTTTTGAACT
TGCGATCTAAGGAACGGACCTAGGGCCTTTCTTGACAGTTTTCCATCATTCTTGAGGCTAAAGGTAAGATTTTCACTCAC
CGAATCCATTTTTTGATTCGTAGAACGTAATCTAATGGGTAATTATCGATGAGGAAGAGTTTTGATATGAGAATTATGGT
GGAAAAAACCCTAACTTGGATATTGGGATCATGAGTTTGATCTAGGGTTGATAGGATTGTTAGTAATTCGAGTAATTAGT
GATTTTTTATTGATTTCCGTGTTATTTTGATTGTTTGTAGACTAAGAACAAGCGGAATGAATCCAGAAAGGGAAGAATCA
AGTTTCTTAGGGGATTCAAGCTTTGTTCGAGGTAGGTGATGGTTGTGAGTCTATGATTGTGTGATGTATGTGTGTTCTTG
TTTCATTATGATACATGTATGTATGCGAATGTTGCATTATTGATCACATTAATTGTAAATGAGGATAGATGAATGATGAA
TGCCATGAATCATGACTTGATTGTATGATTATGAGAATGTACTTAATTGTGATTTTGACTTGTTGAATGGATCGGGTGTT
GTATTCCGACACACTAACTTGGATCGGTTGTCACGTTCTGGCATAAATATGGGATCGGTTGCCACGTTCCGGCATAAACA
TTGGATCGGATACCATGTACCGGTATGGTAATAGTTTGGGTTTGGGTTCAATGAGAGGACCATTGACTTGACATAACTGT
TTAATTGAGAATTGTGAACTTGATTGTTATTCAACTTTACCCCCACTCTCTTGGACCTAATTTCATGCTTTGTTTCTAGA
GAAATAAGGGCCTAGGACTTTGAGAGATTACAAGAAGGATGAGTTCATGACTTTGGAGCAAGGTGGTATGTCTGTGGCTG
CTTATGAGGCCAAGTTCCATGCCTTGTCTAGATATGCTACCCAATTGGTGATTACTAAGGAGGAAATGATCTGTTTATTT
ATTAGGGGACTAAATTCTGAGTTGCAGGTATTATCTGTTCATATGACCTCTGCAGGGAGAAGCTTTAATGAGGTAACTAA
CTTTGTTAAGAAAGTGGAGGGGGTGAGGCGAGACGATCAGGCTAAGACATTAGCTAAAAGGGCCAAGAACTCGGGTAACT
TTCAAGGTTCTTATTCCAAAGGGCAAGGGAGGCCAACACTTGCAGCCAGGCCAATTCAGTCCGCTATGCCCGCTTCTACA
TTTAATTACTCGGGAACTCCATCTCATAGTTTGATTCAGGATAGCCAAGGAGCCGCACCTTCGACGGGCAACATGCCATC
TTTTGATCGTACATGTTATAATTGTGGAGAACCTGGGCATATGAGGAGAGATTGTCCCCACCCACATATGATGGAGTCCG
CGCAGCAGCAGACTAGACCAGCGGGAAATGATAATAATGGTCGAGGGCGTCCACAAAGTGGGCGAGGAGGTAATCAGCGA
GGTCGTGGGGGTAGAAAAAATGGTAATGCAGGCAGATGTGCAGCGTAGCCAGGCAGGGAAATTGCCCGTCAAGATGATAG
GGCTTAGTGTTATGCCTTTCCGAGCAAGAATGAGGCAAAGACGTCTGACACAGTGATCACATGTACTATTCTTGTCTGTG
ACCGAATGGCTAATGTGTTATTTGATCCGGATTCTACTAATTCTTATGTATCCGTGCGATTTGCCTCAGAATTTGCTATG
ATTAGTGATATACTTGATGCCCCCATCCATGTTTCTACCCCAGTTGGAGAGTCTGTCATAGTCATCCATGTCTATCTTGC
TTGTCCTATTTTGTTTATGAGTTTTCAGACTTGGGCTGATTTGGTGATTTTAGATATGACTGATTTTGCTATTATATTAT
GCATGACTTGGTTGTCCCCTATTATGTTGTGGTTAATTGTAATACTAAGTCTGTAACTCTAGAAATTTCGGGAAGGGAAA
AGTTAGAGTGGGAAGGGGTGTACAAGCCTAAGCAAGCTAAGATCATATCCTCTATTCGGGCTAGTAAACTGGTAGAGCAG
GATTGTTTGGCTTATTTGGCTCATATTAGGGATGTTGAGGTTGAGTGTCCATCTATTGAGTCTATTCCTGTGGTGTTAGA
ATTTAGAGAAGTGTTTCCTAATGATTTGCCTGGTATGCCTCCGGATAGAGATATAGATTTCTGCATTGATTTACAACCTG
ATACTCGTCCCATTTTTATCCCTCCATATCGCATGGCTCTGACAGAATTAAGAGAGCTTAAGGCTCAAATCCAAGAGCTT
CTTGATAAGGGATTTATTCGTCCTAGTGCTTCCCTATGGGGTGCTCCAGTTTTGTTTTTTAAGGAAAAGGATGGTAGTAT
GAAAATGTGTATAGATTACCGAAACTTGAATTGTAACGACCCGAACCGTCATTAATTAGAAAAAAACAAAAATTCAGGAA
ATTCTGGGCCACTGTCCCGCCATGGGTAATCTAATTATGAATTCTATCACATGAGTAGATAGATGAGTCGTTAAGGAACC
CGTACGACTTTACAGAATTGAATTTGGGTGAGTAGAACTCCCGAAACTGATCTTGGCGTGAACAAGTAGTTTCGGAGTGT
CATTGGTTGAAGGTGTGTTGTGAAATGAGGGTATTGGAATTATTAAATTAGCTCACTATTCCGTGCAAGCTGCTACGGCG
GGAATTTGTGTCGCCAGCGCAGGGTCGCTGCAGCGGGTGGTACAGCTGTGGCGGGGCAGACGGGACTTAAATTCGAAAAT
AAACCCCAAAATTTCTTTATTATGCAATTTTCAAACTTGAGAGCTAAGGAACAAACCCAAGGCCTTTCTTGACAGTTTTC
CACCATTCTTGAGGCTAAAGGTAAGATTTTCACTCCCCAAATTTATTTTTCGATCCGTAGAACGTAATCTAATGGGTAAT
TATCGATAGGGAAGAGTTTTGATATGAGAATTATGGTAGAAAAAGCCCTAATTTGGATATTGGGATCATGGATTTGATCT
AGTGTTGATAGGATTGTTAGTAATCCAGGTAATTAGTGATTGTTTATTGATTTCCATGTTATTTTGATTGTTTGTAGACC
AAGAACAAATGGAAAAAATTCGGAAAGGGAAGAATCAAGTTTCTTAAGGGATTCAAGCTTTGTTCGAGTTAGGTGATGGT
TGTGATTCTATGATTGTGTGATGTATGTTTGTTCTTGCTTCATTATGATACATGTATGTATGCGAATGCTGCATTATTGA
TCACATTAATTGTAAATGAGGATAGATGAATGATGAATGCCATGAATCATGACTTGATTGTATGATTATGAGAATGTACT
TTGTGATTGTGATTATGGCTTGTTTAATGGATCGGGTGTTGCGTTTCGACACACTAACTTGGATCGGTTGCCACGTTCTG
ACATAAATATGGGATCGATTGCCACGTTCCAACATAAATATTGGATCGGATACCATGTACCAGTATGCTAACAGTTTGAG
TTTGGGTTCCATGAGAGGGCTATTAACTTGACATAACTGTGTAATTGAGAATTGTGAACTTGATCGCTATTCGTAAATGA
TATTGATATTGTATATGTTCAGTGTATACATGCTATTATTATGTTGTAATGGCTTATGCATGTTGCACTTAGTGGGATAG
CCGCGTGATCCTACCAGTACATTGTGGTTGTGTAGTGATACTGCACTTGCTCTTTCTTTGTTGAGTACAGGGCATCTTCA
GGCGGCTATTGACTGACCTAATGATCGTTTCGAATTCAAGGGTGAGCCAGCTCTTCCGGGCTGCAATGAGTTCTCTTTTT
GTTGATGTCCACATTTTCGAACTTAGACTAGTTCTTTAGATTTCTTATATTTAGTATGGGATTGTACTCCTTCTTGTTTA
GACTTATGGTTGAACCTTAGATGTTTTGGTACATTGACTTTCAGGTTCTAGGCGTATTTTCCACATTTGTTTAGTTGTTA
GACTTTTGATTTGGAGTTTATGGGAACTCCCTATTTCTTTCCTTAGCATTTAACTTGCTTCCGTAGCCTTAAATGCTTTA
GTTTTTTATTAAGTTGGTTAGCTAATTAGTATTAATGGTTTTTCCACTGGAGGGTTAGTGTGGGTGTCAATCACAATGGT
CTGGGTCGTGACAAAAAACGCGCGAGAAAGATCAAATATAACCCTAAAAGGATTATTAAAAAAATAAAAGATTAATTTAA
AATTAATTTTTCACTTTCGTTAGAGGAAAAGAGTATATATGAGTCAATTGTGTAACAACAAGGTATATATATTCTATTTT
CATAGAGATATGCAGACTCTAAATCACAAAGTTTGGAGGGGGTGGGGGTGGGTCACAACTTACATCAGACGCTTTAACCT
TGAATTTATCAATCTACTCTTTAGAAAATTAAAAGGTCATTCATTATTATTTTTTTCCAATTATATCTTACTCTTTTAAG
AAGATATAGATATTACTTCCTCAAGACATATTAATTAAATTGTTGGAGTATGGAATACTTTTTAACAAAAATATTTAAGC
ANNNNNNNNNNNNNNNNNNNNNNNNNNNNNNNNNNNNNNNNNNNNNNNNNNNNNNNNNNNNNNNNNNNNNNNNNNNNNNN
NNNNNNNNNNNNNNNNNNNNNNNNNNNNNNNNNNNNNNNNNNNNNNNNNNNNNNNNNNNNNNNNNNNNNNNNNNNNNNNN
NNNNNNNNNNNNNNNNNNNNNNNNNNNNNNNNNNNNNNNNNNNNNNNNNNNNNNNNNNNNNNNNNNNNNNNNNNNNNNNN
NNNNNNNNNNNNNNNNNNNNNNNNNNNNNNNNNNNNNNNNNNNNNNNNNNNNNNNNNNNNNNNNNNNNNNNNNNNNNNNN
NNNNNNNNNNNNNNNNNNNNNNNNNNNNNNNNNNNNNNNNNNNNNNNNNNNNNNNNNNNNNNNNNNNNNNNNNNNNNNNN
NNNNNCGGGCATCACACACTCCATTTGTATAACCGAAACTGCTTATTCTTTCTCAAGATTTATTTCTTTCCTTCGATACT
TTTAATCAATCTCTTTCATCTTTCATACTCTCTCATTTTTCTCCTAATTTCACTCAACATTATCCATTTTTGAAATTTCA
AAGTTTTTTTTCTCCCTCCAAATCATGCTTCCCCAATTTCAAATAATCTACATTGGCGGTTTTCAATTGATTTTTTTAGA
TTTTTGTTTCTATATTCTGTATTTTTGTACCTTCATTCAAATAATTTTCATCTAATTTTATTCATTTTTTAAGCATCAGT
TATTGTAGATTTTTATATTTGTATTATGTGTATATGTATTGTTAATTCGTATTTGTATATGTTTATCAATGGTATACATT
TATTTGTTCATATATGCATCAGTTGTATATATACAATAGTTGTCTATTATCTCTCATTTGTATATCTTACATGATTCTAT
TTGTGAATGTTATTCATAGAACATTTGATTTGTATATATTGTTGTATTTTTAATTCATATATGAAAGTTTTAGTTTTTTT
TTTATATATTTTCAGGAATTATACAATTTTAGGTTTTCTTTGTATATTTTTAGCAAGTATATACAACTATTTTTTGTATA
TATGCATCAGATGTATGTATGTATATATATATATATGTGTGTATATTTATATATGTAACACTCCGGAAAATTTTGAGCTA
AGACTCGAACCATCCTTCGTTGTGAGTAGGATTTTACCGAGGAATTTAAAATTTCTTAAGTGTTAAGGTCACTAGATGTA
GCACCTTGAGTTCCAAAAAGAACTAAATTGAAAATAGCAAAATCTGAAATTTTGCAAGTTATGCTTAAGTTATGAGTTTT
TGGTCAACTTCAAACGATCATAACTTTTAGCACAAGATGAGTTAGGTTGGCTACAAGATATAAAATTAAAGGTCTTGGAA
TCGTCTTTCCAACGCCATCGAGTTTGCTAGTTTTTGAGTTTGTATGAGGGAGATATGCTCATTTAAAGTCGGACTGTCTG
AATAAGGAAAGTTACCCGAATTTTAGAGGGGTATTTTGGTCTTTTTAGAATTAATTGAATCCATTTTTAGTAAATTAATT
GGGGTCTAAACTGAGTTAGTTCAGTTTACGCATTTACCAAATCACGCTAGGGTTTTGGAGAAAGAACTCAAGAGGAGAAA
GGAGAAGAAGAGTTAAGATTCGTCAAAATCTTGCAGTTTTGGTTGTGGATTTCACCAAGAATTAAATCCTACTAGGTATG
TGAGACTTTCATAACGTTGGCTTCGTTCACCCACGTGCCAAACATGTTTAATTCAGCGTGAAGTCGTCCTAAAAAGATTG
GAAGTTTGAATGTTCTTAATGTGTGTTCTTGAATTGTTTTCGTTCTTGAACTTGGGATGAGATTAAGGAGTTTCTTGAAG
TTATAGTGTTGTTTCCTTGAGTTGTTTGAGTTAGATTCTTTTTGTACATATACTGGGTATCAGCATCTAAAGAGAATTTG
AGAAAAAGAATCGAGTTTAGGTGAATTGGGGTTAGAAAACGAAGAAGGAAAATGTCGGGCAAATTTGGGTACCAGTTCCG
CGACACGGACCTATTCCTCAGGATGGGAATTTTTTTCTCCGCATCGCGGAGACGTCACGGACCCTTCTGCCTCAAAATTT
ATTTCGCGCTCAAATATTTAAATGCATACCCACGTCACGAACTTGGTTCCATACAGTGATTTCTTGATCGTTTCTCATGT
TTAACTATCTAAAAACACTCCTAAACATCACGAAATCTTTCCTATCACAAATCACAACCTTGAATTCATAAATCAAATTC
AAGGTAGAGTTGAGATTTCTTTCGAACATTTTTGAGAAAGTCCCTTTGAGTCTTTTTGAGGGGTCTTCTACAATTTCTAC
TAACTTGTTTCAAGACTCGAGCAAGTGAGTATGAGAGTGAGGAGAATGTATTCATGAGTCTATTTAATCATCACGAGATC
CTTCATATCATGAACCATAACTCTTGAATTCATAATTCACATTCAAGAGAGAGTTAAAAGTAGAGTTCAAGAAAGTCTTT
GAATTCAATTGTGAATCCTTTAAGATCAGCTATCGATTTGAGCCAAGTCTTGAGGAAGTAAGTATGAGAATGAGAAGACT
TGTATGCATTAGTTCCATATCGTTATGTTGAGTCGAGTCGTTCATGCCCATAAATTCCACATGAACTCCATAAATTGAAG
TATCTTTTAGAGGAGTAGTATCTTCAAGTTCTAAGTCTTGAGTATTGAGTTCCTAACCCTTTTTAGATTATATTATTAAT
CATGGGACTATTACATATTACCCATGGAGTCCACGAGTTAAGTTATTCATGCCCATAATTCCGCATGAACCCTATGAGAA
GGGGGGGAGCTACAACCATCCAAGGGTGGTTAGCTGAACACCCTTCGCCAGGAAATTACATCATATAGAGAGATCAAATT
CTGGATTTAAAGGATAAATAATTAATGTTGAACAATCTTGACATAAACTCTTCCGTGGTGCAGCGGTTAAGTGTGTTCAA
TTCCACCCTAGTTGCGTGGGTTCGAATCCCATAAAGCACACAATATTTTTGGTTTTATTTTGAGAGCAGAACACAACGAG
TAAAATATATGAATACATTATTTTAATTTTGAATAGTTAGATATCATGAATTTCTAATTTTTATCTAGGATATAATGCAC
TTTCGAATGGTGAAAACAAAAAAGCCAATATTTTACTTTAAAAATTTCTGTTTATATATGTTAACAACTTTAAACCCAAA
GCTAAAATCAATACATGTGTTTATCTTCTTCTTTTTTAAGAATTGCTTTTTCTACTGGTGTTATTTATGTTTTGTAAAGC
TAGACACATTTGTTCTATCAATATTTCACTTTAAAAACAATAGTCATATATTTTTATCATATAAAATCAATGCATCAAAA
AGAAAAAAAAACTCGATTGTTTATATTTGATATTGACAAATGTTGAGATCGTTCATGGTGGAATCCCTAGGTTAAACAAA
TAACAGTTAACTCACTTATTAAAAAAAATTCTTGAACAACCTTGATGGAATTTCTGGCTTCGCCACTGCCTATGAGTTGA
ACATTCTTGAGATGAGTAGTATCCCGAAATCCATGAGTTGAGTTGTTCATGCCCATAATTCCGCATGAACCCTTTGAGTT
GAGCATTCTAGAAATAAGTAGTATCATTGAAGTTCTTGAGTTCTGAGTTGTTGAGTTTCGAGCATTGAGTTCTATCTATG
GTTATTGAAAGCCTTGAATTGAGTCGTTCACGTCTATAATTCGGCATGAACCTTATTTTGAGATGTCTTTTACAATTTTT
TCTAAACTTGTTTTAAGACTTGAGCACTTGAGTTGAGAAAGAGTAGAGTTGAGTTCATTTTCTTTAAAATGATATATGAG
AAATAAGTATTCCCAAGAGTAAATGTTTTCACATTTAAAAGAGGAGGAAACTGAGATTTCCAAAAGAGTTTTGAGTAGTT
TGAGTAACATCTCTTTTAAGAGAAAGATTTTGAGTAATAATCTCAAACCACAGAAAAACTTATATTCTTAAACATATGAG
CTGAGTATATTTTGGGAGTAGTATTGAGCACCGATATGGGGACGAGTTCAGATAACTCAAGTCTCCATGAACCATGTAGC
CAGCGTGGGTAGAAAGGGTCATACTTTTTAGATGATTCCTTAATGCTTTTTAGCATAGACTAGTGGATCCACTTAGTTGA
GGCGTTTTATATCCCGGCAAGTTATAGGATAGTTCTGGCAGCGTGGGCGAGATGTTGTATCATCACATAGCTCATAGTGA
CTGGTGTCGATTAGAGAAACTCCCACATAATTATATTACTTTATTATATACAAATTGAGTTGTTATTGTATTCTTCAATA
CATTGAGTTGCTATCTACTATTTTAAGAGCTTTCCATATATTACATCTTTTATTGTTGCTTTATTCTTGAGTATCTTTAG
TTGAGTATCTTGAGTTGAACTGTGCTTCATTGAGTCGAGTACCTTACTGTTGAGTTGAGCCTTATTTCACTGAGTTGAAT
ATTTTTATCTTTGAGTTGAGTATCTTATTCCTGAGTTGAGTTAGTTGAGTGAGTTGAGAAGAGGTAAGTATGTTTCCTTT
TTATCAAGTTCAAGCTTATGTTATGCTTTAGAATTCCCCTTACATGCTCGTACATTCCACGTACTGAGTCATTTGGCCTA
CATCATTTTACGATGTAGATACAGGTATTCAGGATCATCAACAGGAGCTTCGTTGATACCACATGGAGTTCGAGTTAGCT
ATGGTAAGCCTCCTTGCTTCCGGAGGGTTCCTTTTTACTTTCAGTTATATCAGTTGTTAGGATGTCATGGGTCTTATCTC
GACTTCCATCTTTGTCAGTTAGAGGCTTCATTGATAGACAATAGAGTTTCATAAGTCTGTTCATTTATTTTGTTAAATGT
TTTAAAGACTTAAATTGCCTATTTTATGGCGAGTTGAATATACTATTTATATTTAGGGTTATCATTTCAGTATTGTTCAA
ATTATTTTAAAGTTGAGTATATGAATTTTATTCAGTTTTTAAGCTTTGTATGCTTGAGTTAGTCTTCTGCTTATAGTCTG
CCAGGATGAGGGTTCGCTTGGGGACCAACAATGGTTCTCGAGTGCCGGCCACGTCCAGGGCGTAGACTCAGGTCATGACA
AACTTGGTATTGTCCTAGCCTATCTATGAAGCCGTGTCAAGTAGGATCTTATTAGTGGTTGTGAGGGCCCCACTTCTACA
AATGAGGGACTACATACATTTAGGAAAAGTTTCCCTTTTTTCATACTCTTAATCGTGCAATAGAACTATGTCATAGAGAT
GTATTCATACTCGTGCGTTTCTTAGANNNNNNNNNNNNNNNNNNNNNNNNNNNNNNNNNNNNNNNNNNNNNNNNNNNNNN
NNNNNNNNNNNNNNNNNNNNNNNNNNNNNNNNNNNNNNNNNNNNNNNNNNNNNNNNNNNNNNNNNNNNNNNNNNNNNNNN
NNNNNNNNNNNNNNNNNNNNNNNNNNNNNNNNNNNNNNNNNNNNNNNNNNNNNNNNNNNNNNNNNNNNNNNNNNNNNNNN
NNNNNNNNNNNNGAAGTATGCTTAGAGCTTGGGGTAGTACTTTTGCCCTAAAAGATAGTATGAGTTACAAGATCATGAGC
AACAGTAGTGAAAGTGCCTAGAGTTAGGGGAAAGTATGCAGAAGTATAGAGATCTATGAAAGGGAGATAGTGATAGGGAG
ATTATGTTATTATAGTCATCCACCCGGTAAGTTATTGATGAGGAGTTTTTCCTTATGGATGGACTAAGAAGTGACGAGTT
GTGAAGATCTCATGATAGGAGGTAAAGTAAGAGTTGCTAATCAAGATGAGTTGAGACCAATGTGCCATCCTGTTAAAGGA
GGCTAAATATATGTGTTGAATAGAAGCACAGAGTATTCATGAAGTGATAGATCTAAGCTAGTCTTATGATATGTTTGAGA
GGGTCTTGATGTTCAGAAGGTTATAGAATTGATTAAGTAATGAGGTAGGCGAGCAATCTTATTGATATTCAGGTTTAGTA
ATAAACATTAAGCTTGAATTTGAGATGAGTGTCATGATTCAAAGAATGGAAACATGAGGGTGATGATGTTAGTCTTGAGA
TTCGATCTGGTAGACTTGACATAGAGTAGGTGAGAAATTTAGATGTTAGCTGCAATGAAGATGAGTGGTACAAGTGAGAG
ATCCTAACCTTTAGATAAGGGCAGTGTAGTGTGGCTAAGTCACAAGAGTAACAAGAGCATTAAGAGGTGTACTGAGGGTG
TATGAAATCAGAAGAGGTTAAGAGAAACACCTTAGAAATAGGTCTTAGTACCTGCTTATGCTCGGTAGTCATGAGATAAG
CTTCTCCCGAGTGTTAGAGTAAAAGAGGATGTACACCAGTTAGAGATGATGGAATAGGTCCATAGCTTTCAAGTGTCAGC
CTTAGACCTAAGGGGGAGATGACAAGATGAGAAATCAAGTCAAGTGATTGAGAGTAAGATAGTAATGAGTTCCAAAGAGT
ATGAGAGATAGCTTTTCAGATGTCCTTTTAAGAGTAAAATGATGTTAAAATGAGAAGGTTAATGATCTTATCATGATGAT
GATGGTGTGATAATTCCATCTAAGGTTATAAAAGAAGAGGATGAGGTTTTTCTATGAGAAATAGTTAAATGAGAGGCCTT
AGTTGGTTCTGAAGGAGTTAGTTAGTAGGAGTCCATGGAGTTGTTAGAGCACTAAGCTTGAATGTGATGTTGTTAAACAT
TAGGTGGTTCTTGATATGAGCCCAATGTGGTGGTAAAGAGAAATAGTAGGGAGAGGTATAGAAACTGAACCTAAGGATTT
GGGTTAAGCTTGAATATAGTTACAACATACCATTAGACGCAGACCTTAGTAAGAGTAGCCCATTCCATACCCAGTCCAGC
CATCATTCGAGGACGAATGATCCCAAGGGGGAGATAATGTAACACCCCAAATTTTTTTGAGCTAAGACTCGAACCATCCT
TCGTTGTGAGTTAGATTTTACCGAAGAATTTAAAATTTCTTTAAGTGTTAAGGTCACTAAATATAGCACCTTGAGTTCCA
AAAAGAACTAAATTGGAAATAGCAAATTCTGAAGTTTTGCAAGTTATGCTTAAGTTATGAGTTTTGGGTCAACTTCAAAC
AATAATAACTTTTAGCACAAGATGAGTTAGGTGGTCTACAAGATATTAAATGAAAGGTCTTGGATTCCTCTTTCCAACGC
ATCGAGTTTTCTAGTTTTCGAGTTCGTATGAGGGAGATATGCCCATTTGAAGTCGAGTTGTCTGAATAAGGAAATTTACC
CAGATTTTAAAGGGGTATTTTGGTCTTTTCAGTGCCCAATTAATTAAATCCATTTTTAGTAAATTAATTGGGGTCTAAAC
TGAGTTAGTTCGGTTTACGCATTTACCAAATCACTCTAGGGTTTTGGAGAAAGAACTCAAGAGGAGAAAGGAGAAGAAAA
GTTAAGATTCGTCAAGTTCTTGCGGTTTTGGTTGTGGAGTTCGCCAAGGATTAAATCCTATGAGTTATGTGAGACTTAGA
TAACGTTGGGTTCGTTCACCCACGTACCAAACATGTTTAATTCAGCATGAAGTCATCCTAAAA
GAATTCATAAATCAAATTCAAGGTATAGTTTAGATTTCTTTCGAACATTTTTTAGAAAGCCCCTTTGAGTCTTTTTGAGG
AGTCTTTTACAATTTCTAATAACTTGTTTCAAAACTCGAGTAAGTGAGTATGAGAGTGAGTAGAATGTATTCATGAGTCT
ACTTTATCATCACGAGATCCTTCATATCATGAACCATAACTCTTGAATTCATAATTCACATTCAAGAGAGAGTTAAGAAT
AGAGTTCAAGAATGTTTTTGAGTTCAATTATGAATCCTTTGAGATCAGCTATCGATTTAAGCCAAGTTTTGAGGAAGTAA
GTGTAAAAATGAGAAGAGTTGTATACATGAGTTACATATCATTATGTAGACCCTTGAGTCGAGTAGTTCATGCCTATAAA
TTCTGCCTGAACTCCATAAGTTGAAGTATCTTTGAGAAGAGTAGTATCTTCAAGTTCTAAGTCTTGAGTTCCTAACCCTT
TTCAGATTATACTCTTAATCATGGGACTATTACATATTACCCATGAAGTCCATGAGTTGAGTTGTTCATGCCCATAATTC
TGCATGAACCCTATGAGTTGAACATTCTTGAGATGAGTAGTATCCTAAAGTCCATGAGTTGAGTTGTTCATGCCCATAAT
TCCGCATGAACCCTATGAGTTGAGAATTCTAGAAATAAGTAGTATCATTGAAGTTCTTGAGTTCTGAGTTATTGAGTTTC
GAGTATTTAGTTCTATCTATGGTTATTGAAAACCTTGAATTGAGTCGTTCACGTCCATAATTCGACATGAACCTTATTTT
GAGAAGTCTTTTACAATTTTTTCTAAACTTGTTTTAAGACTTGAGCACTTGTGTTGAGAAAGAGTAGAGTTGAGTTCATT
TTCTTTAAAATGATATAAGTAAATGTTTTCACATTTAAAAGAGGAGGAAACTGAGATTTCCAAAAGAGTTTTGAGCAGTT
TGAGTAACATCTCTTTTAAGAGAAAGATTTTGAGTAATAATCTCAAACCACAGAAAAACTTATGTTCTTAAACATATGAG
CTGAGTATATTTTGGGAGTAGTATTGAGCACCGATATGGGGACGAGTTCAGATAACTCAAGTCTCCATTAATCATGTAGC
CAACGTGGGTAGAAAGGACCATACTTTTTAGATGATTTCTTAATGCTTTTTAGCTTAGACTAGTGGATCCACTTAGTTGA
GGCGTTTTATATCCCGACAAATTATAGGACAGTTCTAGCAGCGTGGACGAGACGTTGTATCATCACATAGCTCATAGTGA
TGGTTGTCGGTTAGAGAAACTCCCTCAGAATTATATTACTTTATTATATCAAATTGAGTTGTTATTGTATTCTTCAATAC
ATTGAGTTGTTATCTACCATTTTAAAAGCTTTCCATATATTGAATCTTTTATTGTTGCTTTATTCTTGAGTATCTTGAGT
TGAACTGTGCTTCATTGAGTTGAGTACCTTACTATTGAGTTGAGCCTTATTTCACTGAGTTGAATATTTTTATCTTTGAG
TTTAGTATCTTATTCTTGAGTTGAGTTAGTTAAGTGATTTGAGAAGAGGTAAGTATGTTTCCTTTTTATCAAGTTCAAAA
TTATGTTATGCTTTAGAATTTTCCTTACATGCTCGTACATTCCACGTACTGAGCTGTTTAGCCTGCATCATTTCAAGATG
CAGATACAGGTATTCAGGATCATCAACAAGAGCTTTGTTAATACCATATGTAGTGCGAGTTAGCTATGGTGAGCTCCTTG
CTTTCGGAGGGTTCCACTTTTACTTTCAGTTATATCAGTTGTTAGGAAGTCGTGGGTCTTGTCCCGACTTCCATCTTTGT
CAATTAGAGGATTCATAGATAGACAGTAGAGTTTCAGAAGTCTGTTCATTTATGTTGTTAAATGTTTTAAAGACTTAAGT
TGCCTATTTTATGGCTAGTTGAATGTACTCTTTATATTCAGAGTTATCATTTCAGTATTGTTCAGATTATTTTAAAGTTG
AGTATATGAATTTTATTCAGTTTTTAAGTTTTGTATGCTTGAGTTAGTCTTCCGTTTGTAGTCAGCCAGGATGAGGGTTC
GCTTGGAGACTAGCAATAGTTTTCAAGTGCCGGCCACGTCCAGGGTGTAGGCTTGGGTAGTGATAATATATATATATATA
TATATATATATATATATATATATATATATATATATATATATATATGCCTAACATTTCTCATTTGTATATCTCTTATTATT
CTATTAGTTAATGATTTTTGTGTACAATTGATTTATATATTTTTGTATTTTCTAACTCATATGTATTCATATATTTTATA
TTTATGCAAATAATCATATATGCAGGAAATTTGACTCAGAGTAAACGTATCAAAATTTTCAAAAAAAATTATATTTATGC
AAAATGCAGGAAATTTGAGTCAGTAAATGTATCAAAATTTTCAAAAAAATACAAATACAAATCACACCACAAGGAGAATT
TAACCCTGAAATCAATAAATTCATATTTAAATAAATCGATCAAATACATACAAATACAAATGTTCGTGTTCAAAAGAAAC
ACAATTGCTACATAAAGAAACTTAATCATATAATACACATAAAATTTAATCAAATTTCATAAACACAAATACAAATCGAA
ATGTAACAGAAGTATTTGTTGGCATCCTTTGAGAGGGCGCAACGTCGCGGTGACTCGTCAAAAAATAATAATTCAATTTT
AAAAGAATTAAAATAATTTTAAAAAGGGAAAATCGGTAAAAGGGAGTCGCTACCTAATTTTAGGAAAACTGGGAAATCAA
TTAACTAATTAACAAATAAAAAAGTTTACGAAACCATTAGATTCTAGGTAAACAGTTCAAGTTATTTCGAAGGGAAGGTG
TTAGGCATCCTTTTAAAATCCACAATTGTGGGTTTCAGGTGGTGGTTTGGTTGTTGTTTCTGGGTTGTTTGAGTGTAACG
ACCTATTCCCATCGTTATAGAAAAGCCAATGGGGGAAAATTTGGGATCGGAAAACTTTTTCGTAGTATTTGGTTTTTCCC
AACCTTGTCCAGATTTGGATGAAATTGGAGTCATCGAGGTGTAGAGAAATATGGTAATAATCAGGTGAAGTACTTATGAT
TTTGATTGCATGAGTGGTTAGATAAATCGTTAAGGAATCCATACGACTTTACGGAATTGAATCCGGGCGAGTAGAACTCC
CAGAATCGATCTTGGCGTAAAGGGTATTTTCTGAGCGTCGTTGGTTAGTGGTGTTTTTTGAAATGGGCATTTTGGAATTC
TTGAAATAGCTCTCTGTCTCGAGAATGCCGCCTTGGCGCTGGGTTTTGTCGCTGTAGTGGGGTGGTGGCCGCTGTGGCGG
GCTCGACGCGTATTAAAGTCATTAATAAACCCTTAAACGACCTCATTATGCACTTTTCAATTTTTAGAGCTAAGGAACGA
ACACCAGGAGACTCCTACTAGTTTTTCACCATTCTTGAAGCTAAAAGTAAGATTTGTTATAGATTCTATGGTGGAAATAA
CCCTAATTTGGATAATCGGGTTCATGGGTTTGATCTAGGGTTTATAGAATTGTTAGAAATCTGGGTAATTGATGATTGTT
TATCGATTCCCGAATTATATTGACTGTTTATAGACAAAGAACAAGCGGAACAAATCTGGAAAGGGAAGGATCAAGTTTCT
TCGGGTTTCAAGCTTGTTTCGAGGTAGGTGATTGGTGTGATTCTATGATTGTGTGATGTATGCTTGTTCTTGCTTCATTA
TTATACTTGTATATGTATGAATGTTGCAATGTTGATCACACTTGTTGTAAATGAGATAGAGAATTGATGAATGCCATAAA
ATCATAATTTAAATGTATGATCTTGATGATATACTTGTAATTGTGATTGTAGTGTGTTGAATGGATCGGTTGCAATGTTT
CGGCATAACTAACTTAGATCGGTCGCCACGTTCCGGCATAACTATGGTATTGGTTGCCACGTTCCGACATAAATATGGGA
TCGGTTGCCACGTTTCGACATGCTAACTATTTGGGTTTGGGTTCCATGGGAAGACCAATGATTTGACATAAAATGTGAAG
TTGTTCATTGTTCGTAAATATTGATAATGTTGTATATGTTGATATATATTCATGTGATTATAATGTTATTTGACTTGTTT
ATGTTGCACTAGTGGGATAGCTGTGTGATCCTACCAGTACACTGTGGTTATGTACTGGTTATTCACTTGTTTTTATTTTT
GTTGAGTACAAGGAATCTTCAAGTGATTATTGACAAACCTCGCTTAGAAGATCAGTGATCTTCGCCTCGAATTCAAGGGT
GAGCCAATTCTTCCGGGCTACCATGGGATTCTCTTTGGTCTATGTCCACCATTTTTGAACTTAGACTATGTTGTAGTTTG
TTGATTAGTTCATTAGATTAGGGTTGCATCCCTTCTTGTTTAGACGTGGTTCATTGTTAGAATGTTTTGGTACATTGACT
TTTATGTTCTAGGTTATTCTTCCACATTGTTAGTTATTATTATTAGACTTTTGTTAGAGTTTATGGAACTCTATTTTTAT
TTCTTTAGTATTGACTTAAATGACTTAGTTTTTAGATTATTTGCTTGATTTGGGTCATAGTAGTGGTTCTACCACCGAAG
CGTTAGTGTGGGTGCCAATCATGACGGTCTGGGTCATGACAAAGTTGGTATCAGAGCCTAGGTTCGTTCATCATGATGTA
CCAAAATGAGTCTAATAGAGTCTCGCGGAACGGTACATGGACGCCTTTACGTTTCTTCGAGAGGCTATAGGACTTTAGGA
AATCTCTCTATTTTCTCTTGTCTTCTTTCATGCTATGGCTTGATTCCAATTGGTATTTATCAATTCAAATTAGTATCTAA
CCTCCTTCACTCTTCTGTCTGCAGATGGTTAATACTAGATTCAACGGTGTTAGGCCCGTAGTTCCCATCAGTGCTCCGGT
TGAGGAATATGCAGCGAGAGGTCGCGGTCGAGGCAGGGGTAGAGGCCATGGAAGACTAGAACCAGCTGTAAATGGAGCTC
ATAATGAGAATGCTCATATGAATAAGAACCCTCCTGCGCATCATGAAGAGATAGATGAGAATGTTGATGTTGATGTTGAG
GATTTGGGACAAGGGGGAGACGTGCAGGCTGAGACTACATGTGTTCCTCCTTTGGATCCAGTGTTAGCTCAACAAATCAT
GTCGTTCTTAAAGGAATTGGTTGGTCCTGGAGTGCTTCCTTCTGCTCAAGCAACTCAAGCTCCTACTAATCCTCTTGTTG
CTAGCATTGCACCCAAGGTGGGTGGGATTGGAGGTAATGATACGTTCTTCCGTCCTTTGTTGGGTTCTGTTATGACTGGT
AATGAGCATGAAATGTTGACTAAGTTTCTGAAGCTAAAGCCTCCTGTGTTTCTTGGTTTCGAGAATGAGGATGCTTATGA
GTTCATTTTGGATTGCTATGAAAGACTTCATAAATTGGGTATTGTTCATCAGCATGGGGTTGAGTTTGTGTCTTTCCAAC
TTTAAGGTGAGGTTAAGCAGTGGTGAAGAGCTTATATGGAATGCAAATCTTCTACTTTACCTCCTCTTACTGTGACCTAA
TTTCATGTTTTGTTTCTAGAGAAGTATGTGCCTAGGACGTTGAGGGATCGCAAGAAAGATAAGTTTATGGTGTTGGAGCA
AGGTGGTATGACTGTGGCTGCTTATGAGGCCAAGTTTCATGTTTTGTCTAGATATGCTACTCAATTGGTGACTATTGAGG
AAGAGATAATCCAGTTATTTATTAGGGGATTAAATTCTGAGTTGCACGTATTATCTTTTCATATGACTTCTGCAGGGAGA
GGCTTTAATGAGGTGACAGACTATGTTAAGAGAGTGGAGGGGATGAGGTGAGATGGTTGATGTGAGGCCAAAAATACATA
TTTTTAATAATTATTTTCCTCACATTTATTATTTATATCTGCCCTTTTTGAGCATTAATTTTATGGATTGTTCTAAATAG
TGTATTTTATTTGTAGAAGTAAATTAGTGTAAAGTTGAAGAAGTTTGGCGCTAAAAACAAATTAAAGATTGAAGATTGAA
GAAGGAAATCAAGCAGACAGTTTAATGGAATAAATTCAATCTAATAATGTATAAAATATAAAGTTGAAAAGTTCAAATAG
GAAAAGAGGATTCTTCCACGTGGCAGCAGCGGAAGACACCTTTATATTGTTGAAGTCGTGTAAAGGAGGTCACAGTTCAC
GCGTAAAACTGGGAAATCCAATTCTATTCGGTTTGGGTAGCTAGTTTGATTGGGATTCAGTTATTTTATTGAGGATTTTC
TATATCTATAAATATTCCATAGAAATAATTATTTTGGAGATTAGGCAGAGGTGAAGATCAATTAAAGGGCTTCAAAGTAT
AAAATTATCAATACTTTTTAGGGTTCTTTTCTTCTTCTTTCTTTTCTAGAGATTAGTGGCTAAACTCCCTAGTTTTGGGG
CTGTAGCAACGAATTGAATGTTGATTATTTGAGGTTTATGAATTAATTATTGGTTGTCACTATAAGTTACTTCTATATTC
TTGCTTTAGTGTTTCTTGACTGGCCATCTAGAGATAAATATATTGTCTAATCTTAAAATCGGGAGAGGAGAGGTTAGATA
GACCAGAGAATATAAAGAGCTCGGTCCACCCATTAGATTGAGTTGATTAGTGTTCAGGAGTGATGCCCGGACGAATACCT
TGCTTGGTTACGAAATATGATGAAATATAAATGCTCGCCAATTAGTCTATTTATCCCCGCTCAACGATGTAGTTAGATAG
CTAACTGAAGTTGGCGATGAGAGGTGTATAGCCCGACTCATATAATTAACCCTATAAATTAGTAACTTGACAACTAAAAT
TAGTTCTAAGCCAAGAATATAATACATGAGATTCAATGCATGCTGCAGCCCTGGGATTTTCCAAATCAATGTAAGTAATT
TTATTATTTTATTCCTGCATTCTTTTCTTTTGACACTCTTAAATAAATAATTAGACCAATATAATTTAGTAAAAATAGTT
AATTTACAAGTCCTTTGGGTTTGATAATCTGGTTCTTTTAAGAGCCACTATATTACTTGCACGACCACGTACACTTGCGT
GTGCACTTGGGAGCAACAAGTTTTTGGTGCCGCTGCCGGAGACTTAGAAATTAACTATATGTCTAGGTTATACTTTTTCT
TTTTATTTATTTATGTTTTGGTATAAATTTTTTTTTTTTAGTTTTTTTCTTAACAAATATATATTTTATTCTTCTTGAAT
AATTTGGTACTCTTATTAATATGGATGATTGGGATAAATCGTGGTTGGGTGATGAATGTCCTTTATGTCATGTATGTGGT
CGTTAATATATTTATTGGAATGCTCTAAATCTTGTTCCTTTCCCCTGAACCCCTATTATGATTCTTTTGTTATTTGTGAT
GTTGGTAGAGGAAAAGTGGAGAATGCAAAACAAGAGGCGCGCAATGTGAATTCACTGATGGAATGTACGGACATGCTGGA
CAAAGTTAATTCAAAAATCGCTGAACAACTGTTTGAATGTGTGGAAGAGCAAAAAACAATCATAAAACTGTTGGTTGTGC
TTGATGCTATTCAATTGGAAAATACAGTTCTAGCTAAATTAGAAGAGATTGAAACCCAACAAGGAGAAATTTATGAAGAA
ACAGAGATAGTGAGCCAATCTTGGCTACAAGAACAAACACAACTTCTAAAGTTTCATGAGTCTATCTGTGATAGTCTGAC
ATACATGACAACTCAACTAATTGAAGGAAGAGTTGAGCTCACACAAGAAATAGATCAATTTGGTTCAGATATTCATGACT
TAGAGGCTCACTTGAACAAAAAGATTGAGGCATGTCTAAAGCCCAATTACCAATTATCGTGGATGATGACCAATTAGTGG
GGCAAAAAGAGGAATTCCAACCATTCAACTATACTTTATTCCTTAATATCGATGTTGAGAAAGAGTACAAAAGTGAGAAT
GTTGTAAATAATGTTGCTTTGGAGTTGAGGCATTTTGAATCTAATTCAAAACACTTTTCTATATCATCTGAAGTGTATAG
ATGAGGTACAAGTCCCCTACATCCTAAAGTTTTTTAGTCCACATAGACAAAACAAAATTCCTCACCTAATGGCCAATAAG
TGCAAGATGTGGCATATATTACTTGGTTCTTTTATCTTTATACCACCACCCCTTGAGAGGAGTAGAAAAATAGATGCAAA
GTTAGGGGTAAAATTCATAAGTTCAAAGTGGAAAGAAAAGTGGTGAATTTACTTGTGTCATGCCGCGACGTTAAATTAAG
CGCTTATTGGGAGGCAACCCAATTTATAGTGTAACTTCTTTCTTTTTTTTAGTGTTATTTTTTGTGTTGTTTTTATATGT
TTTCGAGAAGTCTGAGTATCCAAAATTTGTAGCTAAGGAGCACATTTGAGCTTAAGTGTGGGGTTACGACCCTTGATGAA
AATTAAGAGAACATGCTACTAGCTAGGCCTAAAGGCCTCAGGGAATTTTCCTAACCCTTGTTCTAAATTTTATTTGATGC
TTTGGGTACATAGCATCTTTTTAAGTGTGGGGTGGAAGAATGAATTCCTAGTTTTTACTGTTTTATTGAGTCTTTTCTTT
TTTTAGGATGGGTTCCTTGGCTTTTGTTTTCAGTTCTTTTCCTGAGGATAGTCACTTTGAACCGAATGTCTTTTATTTTT
TAGGAATAAGTTTTCTTTTATTTTTTTTCTATTTTGTTTGAGCGAAAAGAAAATACCCTTTTGAGTGGTGTGATACTTGC
TATTTAGGCATAATTTTTGAGTAGTACTTTATTGTGAATGCTTGATTGATAAGGAAATTGCAGACTCTTTGACACATAAG
CTCATGGTTGTGACTTTGTAGATAACTTATTTTATTTTGTAGTTTGTTATGATCCCGTCTCTCTTAGAAGTGGAATTGAT
CCATCTTGATTGATACTTGTGCCATGTGTGGTGAGATTCTGTATACTCCATGTTTTGCATCTTAGTCTAGAACTTGCCCT
GCATGTTATTGAAGCGAAATAAAAAGTTTTGCTTTGTTTAGGAGATGATAATAGACTTTCGTTGATTTGTCTCGTAAATT
TTAGCCTTTTAAGATATTATATCACTAGTTAGCCTTTTTGAGCCTAGAGCCTTTTGTTGCTAGCCATATTATTTGCTTGA
CTATTTTGTTGAATCCCTAGTTTTTGCACCCTGCCTCCTTGAGCATTATAGCATAGACTTATTCTAATTGTTAATTCTGA
AGAAAAGGGATGGTTGAGTGAAAAGGTAATCAATGATAGCTACAAAGTGTTTAAAAAGTCCTCTTTGAAAGAATGTGACA
TGAAAAAAAAAAGTTACCTTGATGATTGCCCTGGTCCTTCCAAGGACATCATGCACCTTAACGCATGTAAACTATGTAAG
TTGAGGGTGGCTATTATGAAGGAAAACTAAAAAAAAAAGATTGAAGCATTCTTGAAATGATGAGAATTACTTGTGAAATA
ATTGTTGAAGAGAGGGTTGAAAATAAAGAGAAGAAAATAATGGGTGATTAAGTCTTAAAGTGCAAAGTGCTTAAAGAAGT
GTAAGTCACTATTATATAGCTTTCCTACCTATCCCCTAGCTTACATTACAACCCGTTAAGGTCCTATTTGATTATATTCA
AGCATGCTTAATTAGTGGAGATATACATAATGGGCAAGCCTATAGTTTTCTGTGCATACATGCATGTGAATTTTATTTGT
AAGTATGAGAGTTGTTCTTGATATAACAACAACAACAACAACATACCCAGTGCAATCCCACTAGGTGGGGTCTGGGGAGG
GTAGAGTGTACGCAGACCTTGCCACTACCTCGTGGAGGTAGAGAGGCTGTTTCCGAAAGACCCTCAGCTCAAGTACACCA
AAACCAAGTTAAAGGCGAGGAAAACAATGCATAAAACGTACCATCCAATAAGAAAGATAGTAAATAATCAACGGAGGAGA
CGGTAGCCTCAAAAGGACAGTGAGAGAAGTGAAACGCCATAAACACATAAGACTATAGGAGCCACAGACAAGAACTGTAA
GAGATAGGCTACGACCACTACACACGCTAACAACCCATACCCACGCGAGAAAGGACAGCACGCTAGCCCTACTAACCTTC
AACCTTAATACGCGACCTCCACTCCTTCCTATCTAGAGTCATGTCTTCGGTAATGTGAAGCTGAGCCAAGTCCTGTCTAA
TCACCTCTCCCCAATACTTCTTAGGCCTACCTCTACCCCTCCGCGTACCCTCTACGACCAGCCCCTCACACCTCCTCACT
GGGGCGTCTTCGCACCGTCTCTTCACATGTCCAAACCATCTCAGTCTCGCTTCCCTTAGCTTGTCCACCACAGATGCCAC
TCCCACCTTCTCCCGAATTACTTCATTCCTAATCCTATCCCTCCTAGTGTGCCCACACATCCATCTCAACATCCTCATCT
CCGCAACCTGCATTTTCTGAACATGTGAGTTCTTGACTGGCCAACACTCCGCTCCGTACAACAAGGCCGGTCTAACTACC
ACTCTGTAGAACTTACCTTTAAGTCTAGGTGGAATTTTCTTATCACACAAGACTCCAGAGTGTGTTGTTGATATGAAATC
CTTAATTTATATTCAATATTTGAATTGAGTGTGTTGACTATTTCTTCTTATGAGGGCACTTGTTTCATGATGGATAGGTG
ATTTTATTAACTTTCTTTGATGAGAGTAGGTGAGCAAACTTAAATTTGATGAGTTTAAAGTCCTTCCTTGAGGTTAGGAG
GTTAGAGGTTTGTTGTTTATTTGGATGTCTTGCATAATGATTGAGAAGAGTACTTGATGTTTTGAAATTGGTATATGGCC
TAATTGTTTGTATTAACCAAAGTGATGACATTCCTAGTATGATATTTTGAGATGAGCTTTAATACTTGCTCGAGGACGAG
CAAAAGTTTAAACGTGGGGTGTTGATGTGAGGCCAAAAATACATATTTTTAATTATTATTTTCCTCACATTTATTATTTA
TATCTGCCTTTTTTGAGCATTAATTTTATGAATTGTTCTAAATAGTGTATTTTATTTGTGGAAGTAAATTAGTGTAAAGT
TGAAGAAGTTTGGAGCTAAAACAAATTAAAGATTGAAGATTGAAGAAGAAAATCAAGCAGGCATCTTAATGGAATAAATT
CAATATAATAATGTATAAAATATAAAGTTGCAAAGTTCAAATAGGAAAAGAGGATGCTTCCACGTGGCAGCAGCAGAAGA
CACCTTTATATTGTTGAAGTCGTGTAGAGGCGGTCACAGTTCACGCTAAAACTGAGAAATCCAATTCTATTCGGTTTGGG
TTCCTAATTTGATTGCGATTCTGTTATTTTATTGAGAGTTTTCTATATCTACAAATAGTCCATAGAAATAATTATTTTGG
AGAGTAGGCAGAGGTGAAGATCAATTAGAGGGCATCAAAGTATAAAGTTATCAATACTTTTTAGAGTTCTTTTCTTCTTC
TTTCTTTTCCAAAGATTAGTGGCTAAACGCCCTAGTTATGGGGCTGTAGCCACAAATTGAATGTTGATTATTTGAGGTTT
ATGAATTAATTCTTGGTTGTCATTATAAGTTACTTCTATATTCTTCTTTTAGTGTTTCTTGACTGGCCATCTAGAGATAA
ATATATTGTCTAATCTTAAAATCGGGAGAGGAGAGGTTAGATAGACTAGAAAATATAAAGAGCTCGGTTCACCCATTAGA
TTGAGGTGATTAGTGTTCAGGAGTGACGCCCGGCCGAACACATTGCTTGGTTACAAAATAGGATGAAATATAAATGCTCG
CCAGTTAGTCTATTTATCCCCGCTCAACGATGTAGTTAGATAGCTAATTGGAGTAGGCGACAAGAGGTGTATAGCCCGAC
TCATATATTTAACCCTATAAATCAGTAACTTGACAACTAAAATTAGTTCTAAGCCAAGAATATGATACATGAGATTCAAT
GCATGTTGCAGCCCTGGGATTTTCCAAATCACTATAAGTAATTTTATTATTTTATTCCTGCATGTTTTTCTTTTGACACT
CTTAAATAAATAATTAGACCAATATAATTTAGTAAAAATAGTTAATTGACAAGTCCTTTGGGTTCGATAATCTGGTTCTT
TTAAGAGTCACTATATTACTTACACGACCACGTACACTTACGTGTGCAATTGGGAGCAACAACGGCCAAGCTATGGGATG
GGTAAAATGGGCAAAGAACTTGGGTAACTTCAAGGTTCTTATTCCAAGGGGTCTGAAAGACCAACGCTTGCGGCCAAGCT
AATTCAGTCCGATATGCCCACCTTTACAGGTAGTTACTCGGAAACTCCATCTCATAATTTTCAGGATAGCTAGGGAGTCG
CCCCTTCAACAGGCAGCTGACCATCTTTTGATCGTACTTGCTACAATTGTGGAAAACCTGGGCATATGAGGAGAGATTGT
CCCCACCCGCGTGTGTTAGATTCTGCGCAGCAGCAGCCTAGAGCAGTGGTACCCGCGGAGAATGGTAATAATGGTCGAGG
GCATCCACAAGGTGGGTGAGGAGGTAATCAGTGAGGCAGTGGAGGTAGAGAAAATGGTAATGGTAACGGAGGTAGGGGTA
ACGCGCAACCAAGCAGGGAAGTGGCTCGTCATGATTATAGGGCTCAGTGTTATGCTTTTCCGGGTAAGAATAAGGCGGAG
ACGTCTGATGCGGTGATCACATGTACTATTCTTATCTGTGACCAGATGGCTAATGTGTTGTTTTATCCGGGTTCTACTTA
TTTATATGTATCCATGAGATTTGCCTCAGATTTTGATATGATTTGTGATATTCTTGATGCCCCTATTCATGTTTCTACCC
CAGTTGGAGAGTCAATCATGGTTACCCAGGTTTATCCTGCTTGTCTATTTTTGTTTATGGGATTTTAGACTTGGGATGAT
TTAGTGATTTTGGATATGATTGACTTTGTCATAATCTTAGGCATGACTTGGTTGTCCCCCTATTATGCTGTACTTAATTG
TAATGCTAAGTCTGTAACTCTAGAAATTCCAGGAAGGAAAAAATTAGAGTGGGAAGGAGTTTACAAACCTAAGCAAGCTA
AGATTATATCTTTCATTTGGGTAAGTAAACCGATAGAGCAGGATTGTTTGGCTTATTTGGCTCATATTAGGGATGTTGAG
ATTGAGGGTCCATCCATTGAGTCTATTCCTATGGTGTTTGAATTTAGTGAAGTGTTTCCTAATGACTTGCCAGGTATGCC
TCTGGATAGAGATATATAGATTTTTGGATTGATTTAGAGCCTGGTACGCACCCCATTTCAATCCCCCCATATCGCATGGC
TCCGGCAGAATTAATAGAGCTTAAGGCTCAAATCCAAGAACTTTTTGATAAAGGATTTATTCATCCTAGTGCTCCCCGAT
GGGGTGCCCAGTTTTGATTTTAAGAAAAATGATGGTAGTATGAGAATGTGTATAGATTACCGGCAATTGAATAGGGTCAC
TATTCAAAACAAGTGCCCTTTACCTCAAATAGATGATCTTTTTGACCAATTGCAAGGTGCATCAGTTTTTTCTAAGATTG
ATCTAAAATCCGATTACTATCAATTGAAAATTAGGCTTGAGGATGTGCCCAAGACGGCATTTAGAACTCGCTTTGGGCAC
TATGAGTTTTTGGTTATGTCTGTTAGTTTGACCAATGTGTCTACAACTTTCATGAGTTTGATGAATGGGGTGTTCAAATC
ATTTCTTAATTTGTTCGTTATAGTTTTCATTGATGATANNNNNNNNNNNNNNNNNNACTTTCATGAGTTTGATGAATGGG
GTGTTCACTCATTTCTTAATTTGTTCGTTATAGTTTTCATTGATGATATTTTGGTTTATTCAAAAAGTGAGGAAGAGCAT
GTCGATCATCATCATAGTGTTTTGGGTGTTCTTGGGAAGCAAAAGCTATATGATAAATTTTCTAAGTGTGAATTTTGGTT
AAAATCGGTTACATTTTTGGGGAATGTAGTTTCAAAAAAAAGGGGTAATGGTAGATCCTCAGAAGATTCAGGCGGTTAAG
AATTAGGTCCGACCAAGTTTTGTGACTGAAGATAGGATTTTTGTGGGGCTCACTAGGTATTATCGTCGATTTGTGAAATT
TTTTGCTTCTATTACCAGTCACTTGACTAATTTGACCAAAAAGGAGATACCATTTGAATGAACTGAAAAATGTGAGGAGA
GCTTTCAAAAGATCAAGACTCTCTTGACCACCGCATCTATTCTAGCATTACCTCTTGAAGGTAAAGATTTTATTGTTTAT
TGTGATGCTTCTCATTCTGGGTTGGGTGTTGTGTTGATGCAGCATAAGAATGTTATAGATTATGCATCGCGTCATTTAAA
GGTGCATGAGAGGAATTATCCAACACATGAGTTAGAGTTGGCAGCGGTAGTGTTTGCTCTTAAGATATGAGGACATTACC
TCTATGGTGTGTGTTTACTAATCATCGTAGTTTGCAACATGTTTTCACTCAAAAGGATCTGAATTTGAGACAGCGAAGGT
GGATAGAGTTACTTAAAGATTATGATGTGACCATTCAATACCATTCGGGTAAGGCTAACGTACTGGCAGACGCTTTGAGT
CGAAAAGCGGTAAGTATAAGTAGTTTAGCTTGCTTAAGTGTAGCCAAGCGACCTTTGGCTAAAGAAATGCAGACCTTAGA
GTCTAAGTTCATGCAATTGGGCATCTCAGAAAGAGGTGGGGTGCTAGCTAGTATTGAGGTAAGGGCCACTTTCATTGAAG
AGATCAAAGCCAAACAATTTGAAAATGAGAATTTGGAGGAAATTACATGATGAATTGGGCACACAACTCACTTTTAGTAC
AAATTTCCATTCACAGACAGACGGGCAGTCAAAGTGGACTATTCAAGTGTTAAAAGACATGTTGAGGGCATGTGTGCTTG
ATTTTGGAGGGTATTTGGATAAATTCATACCTTTGTGTGAGTTCTCCTATAATAATAGTTATCACTCCAGTATTGATATG
ACACCATTTGAGGCATTATATGGGAGGGGATGTAGATCACCCATATGATGGTTTGAGGTTGGAGATGTGAAACCATTGGG
GGTTGATTTAGTGAAGGATGCTCAAGATAAAGTTAGAAGTATTCAAGCTAAGCTTCTAGTAGCCTAGAGTAGACAAAAGA
AGTATGTGGATCATAAGGTAAGAGACATGACATTTCGATCCGGTGAAAATGTTCTTCTTAAGGTATCAGCCATGAAAGGG
GTGATAAGATTTGGTAAGAAGGGTAAGCTAAGCCCTAGATACATTAGTCCATTTGAAATTCTTGAATGCGTGGGGACGGT
AGCATATAGATTGACTTTACCTCCTAATATATCGAGTGTTCATCCAGTATTTCATGTATGCATGTTGAAGAAGTATCATG
GAAATGGGGATTATATCATTAAGTGAGACTCAATTGCGTTAGACAAGGACCTCCAATATGAGGAAGAACCATTGCAATTC
TTGATCATGATGTGTGCAAGTTGAGGACCAAGGAGATTAAGTCAGTGAAAGTTCAATGGAAGCATCGTCCAGTTGAGGAA
GCTACTTGGGAAACCGAGAGAGACATGCGAGACAAGTATCCCCAATTGTTCGTCGATTCAGGTACTACTTCATTCCTACC
TTAGCCTATTTTTCCTAAGTTTTGTCGCCCAGGGACGAGTGATGGGTAAATTGATATCTATTGTAACGACTTATTCCCCT
CGTTATAGAAAAGCCAATCGGGAAATTTTGGGGCCGGAAAACTTTTTCATAGTATTTGGATTTTCCCAACCTTATCCAGA
TTTGGAAGAAATTGGATTCATCGAGGTGTAGGGAAATCTGGTAACAATCAGGTGAAGAATTTATGATTTTGCTTGCATGA
GTGGTTAGATAACTCGTTAAGGAATCCATACAACTTTACATAATTGAATTCGGGCGAGTAGAACTCCCGAAATCGATCTT
GGCATAAAGGGTATTTTATGAGTGTCGTTGGTTAGGGGTGTGTTGTGAAATGGGAATTTTGGAATTCTTGAATTAGCTCT
CTGTCTCGAGAATGCCGCCTTGGCACTGGGTTTTGCCGCTCTGGCGGGGCTGCTGTAGCAGAGTGGTGGCCGCTGTGGCG
GGCTCGACACGAATTAAAGTCATTAATAAACCCCTAAACGACCTCATTATGCACTTTTTAATTTTTAGAGCTAAGGAACG
AACCCCAGGTGACTCCTACTCGTTTTCACCATTTTTGAGGCTAAAGGTAAATTTTTCACTCCCCGAATCCATTATTCGAT
CTGAGAACGTAATATAATGGGTGAATATTGATGGGGGAGGGTTTTGTTATAGATTCAATGGTAGAAACAACCCTAATTTG
GATAATTAGGATCATGGATTTGATCTAGGGTTCATAGAATTGTTAGTAATTCGAGTAATTAATGATTGTTTATTGATTTC
TGTATTATATTGATTATTTGTAGACCAAGAACAAGCGAAACGAATTTGGAAAGGGAAGGATGAAGTTTCTTAGGGTTTCA
AGCTTGTTTCAAGGTATGTGATGGTTGTGATTCTATGATTGTGTGATGTATGCTTGTTCTTGCTTCATTATGATACTTGT
ATATGTATGAATGTTGCAACATTGATCACACTTTTTGTAAATGAGATAGAGAATTGATGAATGCAATGAAATCATGATTT
AAATGTATGATGTTGATGATATACTTGTGATTGTGATTGTGATTGTGGTGTGTTGAATGGATCGGTTGCCACGTTCCGGC
ATAACTATGGGATCGGTTACCACGTTCCGGCATAAATATGGGATCGGTTGCCATGTTCCAGCATGCTAACTGTTTGAGTT
TGGATTCCATGAGAGGACCAATGATTTGACATAAAATTTGAACTTGTTCGTTGTTCGTAAATGTTGATAATGTCGTATAT
GTTGATATTTATGCATATGATTATAATGTTGTTTGACTTGTTTATGTTGCACTAGTGGGATAGTTGTGTGATCCTACCAG
TACACTGTGGTTGTGTACTGATTATGCACTTGCTCTTATTTTTGTTGAGTACAGGGAATCTTCAAGTGGCTATTGACAGA
CCTCGCTTAGAAGATCAATGATCGTCGCTTCGAATTCAAGGGTGAGCCAATTCTTCCAGGGTACCATGGGATTCTCTTTC
GTCTATGTCCACCATTTCCGGACTTAGACTATGTTGTAGTTTGTTGATTAGTTCATTAGATTGGGGTTGCATCCCTTCTT
GTTTAGACGTGGTTCATTGTTAGAATGTTTTGGTACATTGACTTTTAGGTTCTAGATTATTCTTCCACATTGTTAGTTAT
TATTGTTAGACTTTTGTTATAGTTTATGGGAACTCTATTTTTATTTCCTTAGTGTTGACTTAAATGCCTTAGTTTTTAGA
TTATTTGTTTGAATTGGGTAGTAGTAGTGGTTCTCCCACCGGAGTGTTAGTGTGGTGCCAATCAGGATAGTCTGGGTCGT
GACAAAGTTGGTATCAGAGCCTAGGTTCATTGATCTCGATGTACCAAAACGAGTCTAATAGAGTCTTGCAGAACGGTACG
GCGACGCTTTTACTTTTCTTCGAGAGGCAATAGGACTTTAGGAAATCTTTATGTTTTCTTTTGTCTCATTTCGTGCTATG
ACTTGATTCAAATTGGTATTTGTCGAGTCAAATTGGTATCTAATCTCTTTCACTCTTCTATCCACAAATGGTTAATACTA
GATTCAACGGTGTTAGGCTCGTAGTTCCCATTAATGCTCTAGTTGAGGAATCTGCAGGGAGAGCTCACGGTCGAGGTAGG
GGTAGGGGTAGGGGTAGAGGAAGAGCTAGGGGTAGAGGCCGTGGAAGAGTAGAACCTGATGCAAATGGAGCTCATATTAA
GAATGCTCATATGAATGAGAACCCTTCTGCGCATTATGAAGAGATAGATGTGAATGTTGATATTGATGTTGAGGATTTGG
GACAAGAGGGAGACGTGCAGGCTGAGACTACATGTGTTCCTCCTTTGGGTCCAGTGTTAGCCCAACAAATTATGTCGTTC
TTAAATGGATTGGTTGGTCCTGTAGTGCTTCCTTCTGCTCAAGCAACTCAAGCTCCTACTAATCCTTCTGTTACTAGCAC
TGCGCCCAAGGTGGTTGGGATTGGAGGTAATGATGCTTTCTTCCGTCCTTTGTTGGGTTCTGTTATGACTGGTAATGAGA
ATGAAATGTTGACTAAGTTTTTGAAGCTAAAGCCTCCTGTGTTTCTTGGTTCTGAGAATGAAGATGCTTATGCGTTCATT
CTGGATTGCTATGAGAGGCTTCATAAACTGGGTATTTTTCATCAGCATGGGGTTGAGTTTGTGTCTTTCCAACTTTAAGG
TGAGGCTAAGCAATGGTAGAGAGCTTGTATGGAATGCAAATCTTTTACTTTACCTCCACTTAATTGGACCCAATTTCATG
CTCTGTTTCTAGAGAAGTATGTGCTTAGGACGTTGAGGGATCGCAAGAAAAATGAGTTTATGGCGTTGGAGCAAGTGGTA
TGATTGTGGTTGCTTATGAGGCCAAGTTTCATGCTTTGTCTAGATATGCTACTCAATTGGTGACTACTGAGGAAGAGAAA
ATCCGATTATTTATTAGGGGATTAAATTCTGAGTTGCACGTATTATCTGTTCATATGACTTCTGCAGGGAGAAGCTTTAA
TGAGGTGACAGACTATGTTAAGAAAGTGGAGGGGGTGAGGCGAGACGGTTGATGTGAGGCCAAATATATATATTTTTAAA
CATTGTTTGCCTCACATTTATTATTTATATTTGCCTTTTTTGAGCATTAATTTTATGGATTGTTCTAATCAGAATGAATT
TCTGGACTGTGCAAAATATCAAAATGAATATTGACAAATGTAACAGATAAAATGAATGTGAAAAAGTGTAATGAACGTAA
CCAATGACATGCAAAAAATGCAATTTAACAGAAATAATGATTTAATAAAAAATGAACATGTATATAAACGTATTCAACCA
GCTGTGACAAAATAGTATAAACCGAATTAACCGATAAAAATTCTAATACTTTGAGAATAAGGATAATTATCAACAAATTG
TATTAAAATTACAAAACAAGTATTTTGAACTATTTAAAAAATAAAATACTTAAAAGTATTAACTTTTAAAATATCAGATC
AAAATTTGGTGTCAACCGCAATAACCAATAAATTTGTTACATTACAATGTTAGAAATCAAATTTGAGAGATCATGATTGG
AAACTAAAGAAGGAACTCAATTGAATTATTCATTTTAAATAGTAAAATACCTATTGTTGTATTTTAGATGAAGATATCAA
ACAAGCTTTTTGATTGATAAAATCCAATAAATGAATATTAGAGAATCAAGAAAGAAGTTCAGAACTTGAAGAGTTCATTT
TGATAAGAAAAAATAAAATATACTATGTGTTGTAATTAGGTGGAAGTCATGGGACCCACCTTTTGTTGTAGCAACATTAC
TTCTCCAAGTAATATTTTCTCTATAAAAGGGTATGCAATGCAGGATATCAGATATAGAGAAAACAAAAATGTACTTCTAT
TTTCTACTTTTCTTATTCCTTCTCTCTCCTCGTGCAATTTAAGTTTAAATTTTTTTTAATTTTATAACACGTTATTAGCA
TGAGACTCTAATTTTCTCCGAATAAGTTTCTATCTCAGAATATGGAAATTCCCCATACATCAGTTGGAGAACAAATTTAA
CAATTAATGAAGCATTATATTGTAGTAAGTCTTAAAGAAACTTATGAAGTTTCAAAGACATTCGTCAAAATGGTTATCAT
ATTGAGACTACAAATGATGAAAAAAGTGAGTATCCTTATATTACTACAATGATGTCGGATAAGAAGTTTATACTCAAAAA
GTTATCCGCTCTTTCATCTAGCTTTTACTACACAAGTATTATCATGATTGAAACACATTCCATAGTAAACAAAATGTTTA
GTAAATCAAATGATTTTATTATTTGGCATGACTGATTGGGCCATCTCGATTCTAATACGATGCACAAAATAATTGAGAGT
TCACATGGACACTCTTTGAAGAACCAAGGGATTCTTCAATTTAATGAATTATCTTGTGATGGATGTTCTCAAGGAAAATC
GATTACTAGACCATCAATAATCAAGGTGGGAATTGAATACCTAACATTTTTTAAACGTATACAGGGCGATATATGTGGGA
ACTCATGTGGATCATTTAAATATTATATTATTTTAATACATGTATCTACAAAATGGTCACATGTGTGCTTATTATCAATT
TGCAATGTGACGTTTGCGAGATTACTTGCTCAGATAATAAAGTTAAGAGCGTAATTTCTAGATTATACAATTAAGAAAAT
TCATCTTGATAATGTTTGTCAATTTACATCCCAAGCTTTTAACAATTATTGTATATCAACTGAATAAGAGTTGAACATCC
GATTGCTCATGTTCATACTTAAAATGGTCTAGCAGAATCATTGGTTAAACGTCTCCCAATTAATTGGTAGATCAATGCTT
ATGAGAACAAAACTTCCCATTTCATTATGGGGTCATGCTATTTTGCATACAATAAGTCTTGCACGGATTAGACCCACAAG
CTATCATAAAGTCTCTCCAATTACAATTGGCTTTTGGTCAAGAGCTAAACATTTTCCATCTTACAATATTTGGATGTGCA
GTATATGTTCCAATTGCTCTACCACAACATACAAAGATGGGTCCCCAAAGAAGGTTGGGGATATATGTTAGGTATGAATC
TCCTTCTATTATAAAACATTTGGAACCTATGACTGGAGATTTATTTACAGCAAGATTTGTTGATTATCATTTTGATGAAT
CAGCATACCCATCATTAGGGGGAGAAAATAAGCAGCTGAAAAAGGAAATAGATTGGAATACATTATCACTATCTCATTTA
GATCCTCGTACAAATCAATGTGAACTAGAGGTTCAAAAGATAATCCATTTGCAAATTATTGCAAATCAACTACTAGATGC
ATTCACTGACCTCTAGAATTACTAAATCTCATATTACAGCTGCTAGTGCTCCTATTCGAGTTGATGTCCCAATACGACAA
TTAATTAATACAAATAAATCTAAATCACACTTAAAACATGGTAAACCAATCAGTTCCAAAGATAAAAATCCTCAAAAAAA
GAAAAGGAGCTAAGATCAAGATGGTCATAATATGAAAGAACCTGCTCAAGAAGAGCAAGAAGACATAATAATTGATGAAA
CCTTGAAAGAGGTTCAGGCACTTGAACATAATGAAGAAATCTCAATAAACTATGTCTCATCAAGAAAAATATAGAACCAA
AATGATATAATTGTCAATAATATTTTTTCTTATAATGTTGCTATAGAAATAATGTAACAAAATGAGGATCTTGAACCAAA
ATCTGTCAAGGAATGTAGACAGAAAAATGATTGGCCAAAATTGAAAGAAACAATTCAAGTTGAATTAGCTTTGCTTAAAA
ACGCGAAGTTTTAGACCGATAGTCCGAACACCTGAAGGTATAAATCCAGTGGGGTACAAATGGGTCTTTGTGAGAAAATG
AAATGAGAAAAATGAAGTCGTAAGATACAAAGCACGACTTGTGGCACAAGAATTTTCGCAAAGACCTAGTATTGATTATA
TGGAGACATATTCTTCTCTAGTGGATGCAATCACTTTCAAGTATCTTATAAATTTAGCAGTTCATGAAAAACTTGGCATG
CATCTGATAGATGTTGTTACAGCCTATTTATATGGCTCACTAGACAATAATATTTTTATGAAAACTCCTGAACGGTTAAA
AATGCCTAAAATATATAAAGATTCTCGGGAAAATTATTCAACAAAACTTCAAAAATATTTATATGGATTGAAACAATCAG
GACACATGTGGTATAATCGCCTTAGTGAATATCTATTAAAAGAAAGGTATAAAAATGACCCAATTTATCCTTCTGTATTT
ATTAAAAGGTCTGAATCTGGATTTGTCATAATAGATGTATATGTTGATGACTTGAATATCATTGGAACTCGCAAAGAGCT
TTCATAGGCACTAGAATGTTTGAAAAAGGAATTTGAAATGAAAGACCTTGGAAAGACAAAATTTTGTCTTGGTCTATAAA
TTGACCATTTTACAAATGGAGTATTTAGTCATCAATCAACATATACTAAAAATATTTTAAAGAAATTTTACATTGATAAA
ACACATCCATTAAGTACCCCAATGATTGTGAGATCACTTGACATTAATAAAGATCCATATCGACCTCCTGAAAATGACAA
AGAACTTGTTGGTTCTGAAATACTATATCTTAGTGAAATTGGTGCATTGATGTACCTTATTAGTAATTCTCGACCATATA
TATTTTTTCTGTAAATTTATTAGCAAAATTTAGTTCTTCCCCAACACGAAGACACTGGAATAGTATTAAACATATATTTA
GATACCTTCGGGACCATCGGTATGATACTATTTTATTCAAAAGAATCTGATTCACAATTAATTGTGTATGCATATGCAGG
ATATTTGTCTGACCCACATAAAGGTCGATCTCAGACAGATTATTTATTTACATGTGGAGGTACAACTATATCATGACGTT
CAACAAAATAAACTATAATTGCTACTTTTTCAAATCATGCAGAGATAATAGTCATCCATGAAGCAAGTCGAGAATGTGTG
TGGTTGAGATCAATTACTCGACACATCCAGGAAACATGTGACCTTCCCTTAAAGGGAGACATCCCAACAACATTATATGA
AGACAATTTTGTGTGTATAGCTCAACTAAGAGAAGGATACATCAAAGGATATAGAACAAAACACATTTCACCAAAAATCC
TTTTTACTCATGATCTACAAAAGAAGGGTGAAATAGATGTTCAACAAGTTCGTTCAGTGCTATTTAGCAAATATATTCAC
CAAGGGATTACCAACATCAACCTTTGAGAAGCTAATATATAGGATTGGAATGTATTATCTTCAACATATTAAGTGTTGTC
ATCATCATGGAGAGTAAATACGCGTTGCACTCTTATTTCCTTAACCAAGGTTTTATCCCACTGGATTCCTAGTAAGGTTT
TTAATGAGGCAACAACAATGCGTATTATAAATAATTATATATATTTTATTTTTTCGTACATAAAAATCCAAGGGGGTATG
CAATGCAAAATATCAAATATAGAGAAAACAAAAATTTACTTCTACTTTCTACTTTACTTATTCTTTCTCTCTCTCCTCTT
GCAATTTAAGTTTAACATTTTCTTTATTTTATAACACTATGCATAATTTATGGAATTCTTTCCATTTAAAAATTTAATTT
TATGCGTTAATTGTCAGACGTATTTATATAATTGATTAAAAATCGTGAATTATACCATTACTAAATTTGGTATCTAATCA
AATCGTGGCTACTATTTATAACTAAACAAACATTAGGTAAGAAACCTTCATTATTTATCTAGTATTAATTATTATAAAAA
TTTTCACTTTAAGAAAAATTTACAGTTTCCTTGCCTTCTTTCCCTTTACTTTTCTAAAAATAAAATAAAATATAAATCCC
ATAATTTCTTCTCACTAACTATATAAGAAGTAAAATCTTGAACTTCAAATACAATACGAGGTGTTGAAATGGATTCAAAA
ATAACATGCAAAATAACAAGAAGAATGTATATTACTTTCTCGATTCACTTTTATTTGTCATAATTTGACTTGACTCACCC
CTTAATAAAATAATTATTGATATAAGTATTTTACCAAACTATTCCCAATTAAATGATATCTTAGAAAATGATTTGAAAAA
TAAGTATTTAAGCTGAGAGTAAAACATGAAAAAAAAGTTATTCTTTTCTTGATATATCAAAACTATAAGTAAAAATAAAA
ATTTATTTTGTGACAAGTAAAAATAAACGGAGGGAATATATTCCTTCAAATTTCAAGCTAAATAGCAAAACGTGCAATTG
ATCCCTTTTGTCACCTTTTCAACACTACCAAATATTCCCTCCCCCAAAATTATTCTTTTAAGCCACTGGTAAAGTGGAGA
ATAAATAATTTTTTTTAAAAAAGTGGAGAATAAATAAAAGAGACTCCAACCTTACAAAGTATTTCTATGAAATCGAATCC
GACAGCAGCTTAATCCCCAAGCAACCACCTCCCCTATTTCCTATAAAAACATTGAATACTTTATCCGATTTAATTTGTTT
GTCTGATTTAAATATTGAATTTTTTTGAATCATATATTTCTTTTGTCTTTTTTATTTGTCCAGTTTTAACTTTTATTTAT
CCCTTTTTATTTGTCATTATTTTACAATAAAAAAGATAATATTTTTTGTACCTATTATACCCTTAATTTATTTAGAGAGT
TAATGTTCTTAAAAAAAGGTAGAACCTCTTTAATAAGTAAATTGAGTTTGGAATTCTATCAATTAAAAGATAGAAATGAT
AAATTTATTATGTCAATTATTATTTTCTTAATAGGTGTTTCAAGTAAAAAATGGATAAGTAAATAGGAAGAGGGAGTACA
TGAAGAAAACAAAGTAAAATAAGTAAAGTAAAAGAGAGGGAATATTAAAGTCAAAGAACGCACAAACAAAAAGGGAAGAT
GAACATTCAGCATCCGCTAGCTGTCCTCCTTTCAATTTTCCAATTTTTGGATCTACTCCCTCCTTTTTATTTTACTTTAG
TCGTTGTAATAAAAATAATTCTTTTACGTGTTTATTTTATTCCTTCGATTTATTTTTACTTATTCATTATATTAAAAATA
AATATTTAATAATATTTGTTCAATTTGAAAAATCAAAAGATAATTTACTTTTTATATCTATTTTACTCTTGATATTAAAT
ACTATTCAATATCTAAAACATTTTTTAAAGCATTAAATTTAAAAAATATATTTAAATACACAATTTATTTTACCATATTC
TCTCATATTCTAGGATACATCACTTTACGCGTTATATAGGTGGGATATATCACTTACGCGATATATTGAAACGTATGTGA
TGTATTGAGACGTTGACTATAGAGGCGGATCTAGGATTTGGAAGTCCTGGGTGCCACGTCGTTCAAGTTAAATAAACGGG
TCGGTTTTTTTAATTTTGAGTTACAATTCAGGTTATTATCCTTTTCGATTTTTATAAACAAATCGATCAAACATGCATGT
TAGTAATATTTTCTTTTAGATATTCTGTGATTAGAGATAACTAAACAATTCAAAAAAAAATTTAGGAATTAAAGGCCTTA
TTCACTTAGACTTTGAGGAAAAAAGAATTTTTTTCACATTAAAATTTGAGCTTGTATAAACCATCTTATAGTGTTAACTG
AATATATTCATATTCCATTGACTTTATGTGTTGTTGCAGATATATAGTTGAGAGAATAAAATTGTAGTTTCAACCTAGTC
ATCTTACTTAGCAAGAATGTCGGTGAAAATCAAAAGAACCTTTAAATTGAAAGAACTCTAGTAATAATATTCATCATTTT
TAAAACTTATATTTTTTAAAAACTACTATTTAAATACATTCTTAATAATATTTATCAATAATCAGTGAAAGTTAAAAAAA
AGTAAGAATTAACTACGGTGAGAAGGAGCCAATTTGAATTAATAAAGTATAGTAAATAAATAAGAATGAATGGAAGACAA
TAAACTAAAGCCCTTTACACATTAATAAATAAAAAGACAAAAAAAAAAAAAAAAAAAGCTTCACTGCGTTCACAAAATAA
TATTGCTAGCAGCGAGATTCGAACTCGCATTGTGAGTATGGCATATCCTGCCCTTGGCCAGTTGAACCATTCATCACTTT
GTTTAGTGGGTGGCAACGTTAAGACATATTAATTTCTGATACATATATACATATAGGTAAAGATTTTTCTGAAATCACTG
GTGCCATGGCACCCCCACCCGTACCCTTAGATCCACCCCTAGTTTAGTGATATTAAAAATTGAAACGTGATGTATCAGAA
CATTGAGGGATGTATCCGAAATCGGGACGCGATGTATCGGGACGTTTTGGAATGTATCTAAATTCTGTCAAATTTTAAGG
AATTTTTGTAATTTGAAAAAGAGCATGGATATGATGTAATTAGCTCTTAACACTATGAGTTTTGTGTAAAATTCCCTAAA
ATGTAATATATGCAAAGGGTAATGTAGTAATACTATTCCATCTGTCTAACAATAGTTGTCCACTATTAACTTAACACACA
TCTTAAAAAATAATATAATAAGGTAATATTACTACATTACTCTTTGAATATATTAAATTTAATGTTTTGAGAAATGTATT
AGATATTGAATAGTATTCAATAGAAAAGATAAAATCGACACAAAAGAGTAAATTATCTCTTGATTTTCCAAAACTAAATA
AGTATTGTCAGACAACTATTTTTAGTTCTCCCTCGTTGTTGTCACACCCCGAGCCTATACCCTAGACGTGGCCAGCATTC
GAGAACTATTTCTGGTCCCCAAGTGAACCCTTGGCCTGAGTGACTACTCAACGGAAGAATTAACTCAAGAAATAAGAAGC
TTTAAATGCAGAATTTAACTCATATATCTCAAATAGACTCAAGTCAAATGTCTGAAAGTACTCAATTTTATAAATATAAT
AGTTTGTGAAAAATTTCGAAATAAAAGGGAAATACTGAGAGACTCCTCAACTCTAACTATATATGAAGCCTCTAGTACTA
GGATAGATCTCGTGACAAGACCCACGACAAATCAACAATAACTGGAAAATAAATGTAAAATCCTCTGGAATGCAAGGAGG
CTCACCAAATCTATCTAAAGCGCAAAATGATCTCAACAAAACGCATGTTGATGATCCTGAACACTTGTATCTGCATCATA
AAAAAATGCAGATCGAATAACATCGGTAAATTGAATGTACAAGTATGTAATATAGCCGAAGCAAAACAACTGAAAGAAAG
GACCGCAATAGAAAAATATATACTCAAGTAGAATCTAAAGAAATAAAGGAGTTAAATCATTTAAGGCTTTAAAAAACTTA
CTCGTCTCTGAACTCAACATATATAATAAATGATATATTAAAATACACTTTAACTCTATTGGGAGATTCTCTAATCGACA
ACCATCACTATGAGCTACGTGATGATTCATCGTCTTGGCCACGCTGCCAAAACTGTCTTATACCGTGCCGAAGTATAGAA
CCTCTCAACTAAGTGGACCCACTAAGTTATAAAAATTCATCTAAAATTTATGATCATGTACCAATGAGAATAACTTACAA
AAGTATTAGCTTTCTTCCACCCAACTATCCGAATTTGAATCATGCACCTTGTTCTTCACATGAGTCCTCTTGAAAGCCTC
TGGTTCAAGAGGAGTACGCATGTATTCTTTTTCCTATAAATAAAATTAAAATTTTGGATAATATTAATCAAATTATATTT
AATCAACTAATTATTTATTTGAAAGTTTGAATTAGAACTTATCATCTTTCTTGTAATTGTTCTAACGTTTTTTGCACTTT
TGGCGTGCAACGACCCACCCTTAATATTGCGTCTAACTTTTTTGGCTTGTTTGGACATCGCCTTGAATTCATTCGTGTTT
CAATATCGAACAATTCCTCAAAAACATGAGGCAACATCAAAGTCAGAGGTTTATCATTATCTTGAGCTTTTCTTAGCTAC
CTAGACAGTCTTACAAATATCTTCCTCTCAAATGTGATCCCAATAATCATATTGTACCTCGGCTTCCAAGTGCACATAGT
CTGAAAAAAATGAATAACGTTAGTAAAGTATACTAAAACTATTAAACTTAACTAAAAATATATATAACTAAACATTGTGT
GATATTGTCCCGCCCCGAAACTTCCTCTAGGGCGTAAACACGGGACCTAGGACCACGAGTGACCCCAAGCTAACCCTGCT
GGCATATCATAAGCATACTTAAACATAAACTGAAACAGGAAATACTGTGCGGAAGCTTAAAACATGAGATCAACTAAAAT
GATGGGGAATACCTATAACTATCTTAATAAATAACTGTGAGTTTAATGACAACTGAAAGATCAAATTCCAAAGCTAAAAC
GGAAACTAATTATGTCTGAAATAAAACCTCTAATTGACTAGAGATGTTGGGACATACCCCAGCTAAATCTAGCAAACTTA
AACTAAAGACTGAAAGTAGAAAGATAATCATGTCAATCGTCCTCGAAGAATGAGGACTCACCACTGATGCTGCTGAACTG
GAGATCGGGAACCGATCTATGCATGATCTGAATGCTGAGGACATGAACCTACATTATGAGAAGATGTAGCGCAGAGTATA
CGTCAGTATTTGAAAGGTACTGAGCATGTATGATAGAATAAAGGTGAATAAAACATATAACTGAACAAAGCGATAAAGAA
ATGATATAATCTTAACATGATAAATATGCTAAACATGTTGAATATGAACTAACTGAGTGTAGTGACCAAGTTTAGAATGT
ATAGAAGCTGAAGACTGAACTGTAACTGATAGCCTGGTCAATACACTAGAATCTGTATGTGGGAGCTACTAATAACCGAC
ATAAAATCACATGAGCTAAATGTGGAGTCCGGTGTATACGCCTCATCGAGAGGACCTAATATACCTTGTCAAGGGTATAG
AGGCATGACTGGCGTGATCACTAAGTATAATGCCCACAAAAGGGACTTACCTACGGGGGCACGTAGTTTTGGGACTATGA
GGGTAACTGACTCTAGTCCAACTCGATATTAAGCCTACTCCCAATAAAATGTATAAAATACAAAATAACTGAAATAACTG
GATAGCTCAAGATTCTGACATACTAACTGAAAATGCAATATTAAGTACTGATAATGAAACATTTGTAAATTGATGCATGT
ATATCTTAATAAACTGGCTTAGCAAGTGTAATTCATGAACTAACCAAATCTACACAACTAGAGTTCTGAAGCTCATGCAT
GGCTTTAGCAACATGGTCACAAAAACGTAATATTCTTATTAGGATTAATCTAACAGCTAAATCACAGCAATAATCTGAAG
TCCTAGAAACCCTAGGTATGAATATAATTAAGGAAATCAAAGAATCTGACTAAAATCTAGGGACCGAATGGGTGAAAGGA
ACCCACTAGTGAAATCCCACATACCTGGTGATGAATTTTACGGAGAAATCTTTTAATTTCGGGGCTGGAACAGACGAAAC
CTTGTTGCGTTCTTAGACTGGGGTTGCTCAACTCATTTCTCCTCTTTTTGTTCTAATTGGGTGAATTTTGGAGAATGAAT
TGACTAGGGTAGGTTCTAATTTAGTTGTTAGGCTAAAACTGACCAAAACTATGTAGTTTAGAGGTTAAATGGCGTAGTTT
AGGGGTCTTAATCCACAGACCAGGACCACGGCCTATGGTCTGACCTACAGTCCATGGGTCCGGCCGTGGGTCGACTCTTA
GACGATTTTCTAGACTCTTTTCTGGGAAGGGATGCAGGTGGCCATCCACGAACCCCACCTACGGTCTGTGGGTGGTGGCC
GTTGTTGGTACCTGCAACTTCTGAAATCTGCATTCTGGTTTGTCTAGGATACGGGGTGTTACAGATATATATTGTTTGGA
ATCTCGCTTCAAGAGTGACACTCTTTTGTAGAGCTTGGCAGCATCCTTTGAAGGATGCCACATGCAAGACACATAATAAA
CATGATATTTCATGAATAATATATTAATGTATAAAAAAATAAATAAAATAAAGAAACTAATAGATAACAAAACAAACTTA
CGATAATCCATCCGGCTCAAGCATAACTCAACCAATATTTTCCTTCTATCCAGGTGTTAAGAGGAAGAGTCTTATTAGGT
GTTGCAGCAGGTGAAGGTGAAGGTGATACTTTAGGATGCACATAATATTGAGTGAATAGATGAGTAACACTCATAGCATT
TGACTCAATACTATAATCTCTAATCTTCATGGCAGATAGATGAGGAGATGTACATATGGAAATGGAGATGTAGATTGATA
TGGAGATGGAGTACCAGTTGATATCCTATTTATCGATAAGAATCGTGCTCGACTATAAGGCTTTGTAGGTAGGACATCGT
AACATCATGGATGCAAGGACTATGAAGTAGAGGAAGCACCATGTGGTCGATGGTACTGAGGATAATATGCGGGATCCGCA
GTCCCAAATGGACAACAAATAAATGAGTATCAGTATTGCGATGCTACGACGTAGAAGAAATAAATCTTGAAATATCCTCA
ACAACTATAGGCCTTCTAGACTTCTCTTTTTAGCCTTACTAGGCTGGCGAACCCTAAGATGATCACGAGATCTATCACTA
TCACCACCCGATGACATCTGTATGCTAATTCACATTGATAATATATAAAAATCATAAATTAAATATAATTAGTATTAGCA
AAATAAATTAACTTACATACTAGCTATCGTTTATCATTCTATCACTCCTTCACCTTGCTTGTTTCATTTCTATCATTTTC
CTATTCTTCCTCCTCGATTGTTTCATTTTCATCGTCCCAAAATATGCTCTGTTTGATCTAATTATGTTCAACACCATATC
TAGGAAGTCTAACACGTGAAGCTTTTGTAACTTTAGGCAATTGAGAAACTTTATCTTAAATTTGATGCCCTATGAGTAAT
GGAGGTCGGAGGGCATTTTCAATCTTATTTTTCCAGAATGTATTTTTCATCTTTCTAAACTCATGGTCCATTGGCAAGAA
TTGATGCTGACAATCAAATCATGTATTTTTTTTCTGTCATGCTTTAAAGTGAATGTCTTACTATTTTCCATGCATTGATG
ACAAACTAGCTTCTCAGCTATCATCCAACCAGACAACATTCTGTATGCAGAAAAATCATTAATAGTCCACATTAAAGAAG
CACGCATAAATAAATTATGCTTAGTTGATATGGAAAAGGGCCAAAAGTACACTTGAATTATCTTAAAAAGTTTAAATATA
CCCCTCATTCACTAGAAATTTAAGCATTTGAGTTGGTATTAGCCTTGAAATTGTTGAATAATAAGTTATGGAAAAGAAGA
AAAAAGGCTTTTAAGTTTAAGAGAGGAAGATAGATGTATCTTTAAATTGGGTTTGGGTCATGAGTTGTGGAAATGGATCG
GGACTGGCAATGAAAAATTTGATGGGTTGGAGATTTAAGTTTATCCAATAGAAAGATGTCATGTAATAAATTATTATAAT
TATAATAATTAAAAATGGATGTTAGTTTTAAGGATAAAAATAGGTCAAAAAGATAGATTGAAGGGTATTTTTAGTCAAAT
AAATAAATGAGGGATATATTTAAACCTTTTCGGATAGTCTAAGGATATTTTTGGCCCTTTTCTGTAGACGATATATCATA
AGTCACTACGCATTCAAAACATAATTGTTTGAGCTCATCTATCAATGATTGTATATAGACAACAATCAAACATTTTGAAT
TACGGGGACCTAAAATAATACAACTTAAAGATGCAGGGACTTGTCATGCACATTTCAGGAGAAAGATTACACGATGTAAA
AACAAAACAAACGAGCAAGAAAAAGGTGAGACAACATTAGAGAATAGTGTGAAGCCATTTGTACACAATCTCAATCTAAT
ATTTCTTGGTTCACTAGCAAAATCAGAATATACGTTATCAAAATGCTTTCAAGCCTCTTCATCAGATGGATGAGACAAGA
CACCCCACGACCTTCTATATTCATGATGTCATCTCATATTTGGAGCAGACTTCATCGATGTGTACTTCTTTAACCTAGGA
ATAAGAGGTAAATAATGCATGGTCTTAACTGGACCATATTTCTAGCAGAAGTCCTCTTATAACGAGCATGTCCACAAAGT
TTACAATTTTCTAATTAACTATCAGTTTTGTAGAACATGCAACCATTAACACAACAATGAATTCTATCATATGACAATCC
TAACTTGAAAAACAAACTCTTTGCTTGATAGAAGTTCTTAGGTATGTTACACTCCGAATTAATTAATTCATCTAAAAGAT
AAACCATTGAGTTCATAGCTGCATTATGAACACTCGATTAAATATTTATTTATCTAACTGTAACTGACAAGGTAGAATGT
GGACTCCCTTCACATATTGGACCACTAGCATCTTCTAATTGTTCATAGAATCACCATGCTTATGCATTAGGAGCTTCATC
AAAATATTGTTCGTGCTCCATCCCACCTAGAACTCCGAAAGCATCATTGGCCATTTCATGAACTCTATCATGCTGAACCC
TGTCATGTGCAACCTATCACGTTCAACCCTAATTTGTCCATTTGGTGCAAGCATATTATATTCATCCATGGGCATCGAAT
TATAAAACATACCATTCAATCCATCTATTTCTTCATGATCAACTCATACAAAATAAAGTTTAAATCCATTACGGTACAAA
TGAACCATGATTGTATCTAGATTATAAAATTTCAAGAACCTACATGCACTATAAGGACACCAAATCAATCCATTATTCTT
AAGAATATCAAGTGTCAGTGCGTGTTCAATGAAACCTCTAACACCGTCAATAAACTCAGGTTTCAAATCATCACCAGTTT
CATAATGCATGTTATACATCCACAAACGATGACTCATCTACAAAAGTATTGATATTCAATTAAAATTAAATTTAATTAAC
CAGATTAAACTAATTTGTATTGTTAATATACAATTATAATTGCTTATATATATTTAACTAATTTATATACCTAAGTTCAT
AGATACAACATTTCAAGATCTCCAAAGTTCAAGCTTAATTAGTTCAAAGACTACATTTTATCAAGATTTCTAAAATTCAC
AACCTTATAAGTTCATAAATTCTACAATTCAATATTTCAAAAGTTCATAACCTAAAGTTCATATATAAATTCTACAATAA
TTCAAAATTTATAAAGTTTAAGCTTAATTAGTTCAAAAAGAGTACAATTCATCCACATTATATACTAAAGTTCACAACCT
AACAAGTTCATAAATTCTACAATTCAAGATTTCTAAAGTTCACAACCTAAGGATAAAATATCTTCAAGTATCTAAAGTTC
AATTAAGTTCATGACAAGATGAAGTTCTATGTTCTAATTGATTAGTTATAAAGTCTAAAGTTCAAAATTTATACAAACAA
AAAAGAATTCTAAGTTCAACTTCCAAAAATCCTAAAATTCAAGTTCATGACATTGAATATCTAATTTCTAATTTGTTCTA
AACTTCAAAAATCGTACAATTCAATATTTTTCTAAATTCAACTTTCAAACATCCTTATTCAAGTATCTAAGTTCAAAAAT
TCAACTAGTTCTAACTTCTAACTTCTAATTACTTCTTAGTTCTAACTTCTAACTTCAAAATTACTTCAATTCCAACTCCA
AAATACCCAATTCATAATCTAATAAAAAAAAAGCCTCAATTCAAACTAAAGCCCTAAAATCAAAATTATAATTTCATTCA
CTAATTCACAATCAAATATATAAACTAACTATGTTAATAATATAAGTTCAACAAACTAAATAGAATAAACTAACTAAAAA
ATAAAAAAATTACTCAAATTTAAAAAAAATTAACGTAAACACATAAACCCTAACCTTAATTTGATGTGAAAGAGGCTAGG
GTTGAGCGGCGGCAGGTTGGTGAGGCAGGGAGGGCAGCGACGATGGCGTGAGCAAGGGAGGTAGTGATGGTTGAGTTGGG
TATCTTTAGAAAGAAGAAGAGAAAAGAAGAAAGGGGAAAATGAATAGAAATTCCAATTTGATCTTCAGATAGTTAGTGAA
ACTGACGGACTGCATCACTTAGTCAATCGCTTTTTTGATAAAAAAAATATTTGAATCACAATTGTAGGTGCAAAAGTTTC
TGGTGCAGTGGTTCATGAGTGGGGTTTATAGGCAGTACTTGGGTTTGGCTCGTGGAAACTGATTGTGATTGGTACCTTAG
AAATCCAGAAAATGTCAAGTCTCTGACAACTTTATATGAGTCACCAATACGACCTATGGTTGGTTACACGAGCCGTAGTT
GGGTCTCGTGGATGCATCCTCAAAAAGTTGGTCATTTTTAGAGATTGGAGTCTACGAGGGAGTTGTACGGTTCGTCAAAT
AGTCTACGAGTCATATAGGTTGGTTTGTGGTTCTTCATCGAAGAGTTGGATTTTCAGTGGTTTGGCCCCCAAATTTAGAG
TTCGCAGTTGACGATTGAGTTTTCCTAAAAGTTTCACCTATGAAAAGTGTCATGAGGTTTTTCAAGAAAGGAAAACTTAG
CCCAAGATATATTGATCCGTACAAAACCATTCAACGGATAGGTCAAGTGGCATACGAGCGGAGTTACCTTCTGATTTGGA
GGTAGTACATCCCATTTTTCATGTATCAATGTTGTGGAAGTGCATGAGAGATCCCTTATGTATTTTGCCTATAGAGGATG
TACAAACCACAAATGAATTATCTTCTGAAGAAATATCGATTGCTATTCTGGATTGTCCAGTTTAAAAACATAGAACTAAG
GAAGTGGCCTCAGTTAGGCTGTTGTTAAGGAAGATGACATGAAAAGTCAAGAAAGAAATGAGATTGATTTACCCCATCTT
TATAAAATCTAAAAGTTCTCTTGAAAACTCCTATGGCCCTTGTTGAGCGTGCATCAATTGTGTAATTATATCGCCCATCG
AGGGCAATCAACACACATGAATCAAGTAGGAACACTTTTTTTTAGATTTATAAATCCTTCAACTGAGTATGTTATTGTAT
AAACCCTTCGAATTATTTCATATAAATTTTTCCCATCTTCCTAGAATAAAAGTGTTTTTCCATTTAAACCAATATTTTCC
CCTTCTTCCTATGTGTGGGACATAGGTCTAGATTTTCCATTACCAACCCTTCCCAATGGTCATGGGATCATACGTCATTC
AGACCGAAAATCCAACAGTATACATATAAAATGAGATTAGAATATATTAATTTTATCGCAATGTCTTTTTTTTTGTTTGT
TTCCATTTGATGTTTGATATTTATATTAGAACCCGATTATTTGGATTCGCATGTTGTAGTGCCTATTTCTGACACTCCCA
ACTAGATTTTTCATACACAAGACTAGAAAATGAATTTATTTGTTGCCTTTGTTTTCCATTACCATTTTTGGGCGATCCGG
CTTTTCAGAAAATATTTTTATTCAATTGTTTGAAGAAATTCCTTGCATAAACTACTTACAAGTTACTTACTTAATTACAA
GTTTTTTCAAGAAACTATTGCATGATATTTTTGAAATTTGCTTATAAACCTGTACTTGTTTAATTGCGAACTTCTTAAGT
AAAAAATGGTAGAAGTAGTAGTGAACATCCACAAACCACAATTTGGAGTATTCATAACAAATTGTGAATCTGGTATTTCC
ATATTATGCATCAATTTGAGTATATACTTGCCTTAGAGCTATTAAAAAAGTATATTTTAATAATTACCCTAACCATTAAT
ATAAGTGAAAAAGCGAATCAAACTCCCTTTCCGCAAATCTAAGCATCCTCACTGATCATTTGATTCCTTTCTTAATGCAA
TAATACTTAATTATGTTGTCATGTTAAAAAGAAGAAAAACAATTTGAACTATATATATACAAGACAAATAACAGAGTAGA
CAAAGAAACAATATATATACAAATAAATAAGGCAAAAAAAAAAAAAGAGAGAGATGTCTGATTGGGGGCCAGTGTTGATG
GCAGTGGTGTTATTTGTGCTATTGAGTCCAGGTTTATTGTTTCAGTTGCCTGGTAGACACAAAATTGTTGAGTTTGGGAA
CATGCAGACTAGTGGACTCTCTATACTTGTTCATACTGTCCTCTATTTTGGAGTCATTACTATCTTCCTTATTGCTATCG
GAGTTCACATCCATACTGGTTAATTTATTGAGGTTTTACAGATGTGCCTTCTTTTTTTTTTTTCTTTTAATTGTATTAAT
TTTATCGAATTAAATCATGTTTCAATTTAATATCTCAATTCCTGATAAATTGTTTTAATTAGACACCTTTTTGGAATTTC
TTTTTTTTTTTTTTGTTTGCCTCTATTCCTATTAGGTAGTTATGTTAATCACATAAAATATACATTATTTTCTTTAATTA
TACGCATTCGTCTCAATAAGATACAAAACTCAAACATTTTCTACATAGGATTTATGCATATAATTAAAGAAGATGACATA
TTTTGTAGAGTTAATTTAATTGTCTAATAGATCAATGAAAACATGCATTACACCTTTTTTTTTTTCAAAATTTGAATTGA
AAGTGTCTAATTAAGAGACATTATTAAGAGTTTGAGCTATTCAATTAAACAAGGCTTAGCTCAACTAGTGTTTAAATGTA
ATTCATATGCCCAATTTATGTAACACATCTCGTTTTTCGAAAGTTAACCCGTTTAAGTTTGGGCGATATTCTCACGGGAT
CTTCAATTTTTTAAAAATAAAATTTATATATTTGTAAACTACGTAAAAAAATACTATAAGTCGCAATAATTGATAATTCA
AAATATTTAGATATGTGAAAAATTTACGGTAAAAAATAAATTTGTTTAAATTTCAAAATTTGAAATGTGTCACATAAATT
TAGATCGAAGGAGTAATATTTATGCATATCCATTGTTTAGCTTGTCTCATGAGTTACGGTTGCTACAAATTGCAATTGTG
CGCTTGACTTTCAACGTTTGCTTTGAAAAGAGGTTAGCCGAATGAAAGATTAAGGTAATAAATGAATGGATTGAATTGAA
TTTAAGAATATTAAAATGATTGAGTTAATAAATTAATGAATTATTAATTCGTTTAAATGTTATTTAGGCTTAAATGAGCT
AAAAGTCAGATCATAATCCAACTCAGATAATTCTTACTAAGTTTTAAAATATTAATTTATTTTCTTATAAGTTATTTTAA
AAAATTCCCTTATATTATGGCTGTAAAAATTATATCTAATAAAGAACATATTTTTTTAAAAAAATATTTAGACTAAATTT
CTCATAAATCAATATGAGTTGCATATTCCCCTAATTATTGGGTGAAGTAATAGCTCAAAATGAGTCTAGTTAATAAAATA
AGTAGGCTGTTTACTCGGTCAAATATAAACAAGTTGGGCGACTAATTTTGACACCCTAATCTTCGCAAAAATCGATAGAA
TATCATTGAAAAAATCTGTAAATAAAATATAAGAGTTATTTTTGTACAATGACATCTTTCTAATTCAATTATACTCCCTA
TGTTCCATATTAATTGATCACTATACTAAAAATAGTTGTCTTAAATTAGTTGATCAGCTTACTAAATAAAAAAAAAACAA
ATTAATTTTTTTACCGTATTACCCTTGTCATTAATTCTTTTTGAAAATGTTCACACATGTTTGTAAAGTTCCAAAAAAGT
TCTTAAGAGGTGAATTGGTAAAACTACTCTCCTATTTGTGATTTCTTAATTCTTAATATACATGTAAAAAAAAAGTGGTA
AACTAATACTATGAGACAGAGAGTATATATTTAACTTAATTCCAATCTTGGACAAACAAATGCACGCACGTAAATGATCA
TTCATTTCTATGCTTATAATGGAAACCGAACGGATGTTAAAGTAACGATTTAATTTGACTTCCTCTGGTTCAAACTATTG
AATGAGTTGTTGGGTAAGACTTTAAGAATTAGGGCAAAAATCGTTTACACCCTAACTTTAGATTAAAAATCAAATTCCAT
ACTCGACTTTAAAAATAATAATTTTTAACTAATGCAAAAATTAGTTATGCATAACATGAAAAATATACCATATAAAGTAC
TAATAATACACAAAGTTAATGCATGTGTTATTCTTGCTATTACACTCTACCAAAAGACTCCTAAGATGATATCAGTAAAA
GTAAAGATACAGGTAATCGGGAAGTAAATACAATTAACGTAGAAATGCTACTTGTGAATTTTTCCCCTTCTGCTAGAAAA
GTAATATCTCTCATTTATAAAATACCTATGTTTCAAAACTGAATAAATCAATAACATACACCATAGTTATATGTGGCTTT
TGTTAAAAAAATACAATATGCAATAGCAGATAGTGAGTTTTCAAGTTCAAATATTGTTCCAATTGGCATGATCATATATC
AGGGAAATACTAATTNNNNNNNNNNNNNNNNNNNNNNNNNNNTTTCAAACTGAATAAATCAATAACATACACCATAGTTA
TATGTGGCTTTTGTTAAAAAAATACAATATGCAATAGCAGATAGTGAGTTTTCAAGTTCAAATATTGTTCCAATTGGCAT
GATCATATATCAGGGAAATACTAATTAAGCTTTGATTGTACTTGCAATATCACTCAGGGCGCGCTGGGTGTTGTTTCTAC
ATCTGTAATGGCACAAGAAATACAACATAGTTGCACTAAGATAAAAGAACATGGCACATCCATTTTGAGTTTTCTATACA
GTGTAGTTATAGCTAATCAAATATTTTCACTTTCAAATGCCTAAGCTGTCCTCCTGCAACAAACACCAGCATGCAATGTA
TTCATCCTCCATACATTCTTTAAACATTTGCAGGAAACTGCATCTAGTAAAGAGTTCGACCATGCTCCTCACCGTTGTGT
CCCAGTACAAATGTTTAAATTGCTTCACAATATTTTACACGCTGCAATACAGAATACAAACAAATGAGCCAAAAGACACA
AGTATCAAACATGGAGTATCACATAAAATTGGAGAATACATCCTGGACGACATGAGAATCTCAACACATCAACCATTCAG
GAGAAACATAGAAACTACAAATAAACGAGTCAACAGAGATATGAAATATGAGATATCACAAGAACTGAACTATCACCACA
CCAGCATCTCAACATCCCACATGAAGGAAAACAGCACACTTATACAGCTAGACTGATTGAGCGGAGGAGCAAACAAAGCT
GATATCTCTACCATACTATTTTCCTTGACACGTAGAAGCTAAATGAGCTCTAGTGAAGTCCCGTCACAAATTTAGATATA
AGTTATGAATCTTAATCACTTGAATAACTGGTTATATCCATATCCAACAACTGATGATTTCATAAGCTGTTGTACTGACT
ACACAGCTTGTCAATGAGAAGCTTAAAATTAGGTTGCCTTCTCAATTGGGTCGAATGCACATGCTGAGAATTTGCGACTA
CAGGTGCCAAGAACTGTTTGAAGCCTCCCTCACAAACAAGTTCCCTCTTCAATTCCATTAACATGCACCATCATAAATTA
CAACTCTGATGCAAAATAAGTTCTTATACCTTAAAATACGTTATAAATTATTACTCATTCTTAATGGACAAAATTCTGTA
ATGTCGAGTTAGACTTTGTACTAATATACTATATTTGTTTTTCTAGATACAGTTAATCAAACTTTAGCAAAGTGAAAAAC
ACTCCCATTCCCTTCCCCACTCTTGGCAGTTGATCTTCTTGTGACTATTTTCCTTATACTTCCACTAACTCTGCTACTGA
AAAGCCTAAGAAACATGGATGCCAAGTTGACGGAAGTAACAAAAAACAAGGCAATCTGATACATGTGGACAAAATAATCC
AGGCCAAATAGTTGCTAATACTATATTGGAAAGCCCAAAGAAACCAATTGAATCCTATCTAGAGAAATCCCAACCCCTCC
TTAAGTTTGGAAAGCAGGCAAAATTAATGAGGCAATTTGGTTTTTAACATATTAAGCCAATTTGCATAAGAAATGTGACG
GCCAGTAAATTAGGAGACCATAGAGAGAATGAAATCATATTCACAAAATCACAAATATGAAGTACAAGGAGAACAAATGA
CGATACCTCTGATATATAAAGGTGTCAAATCCAAATTATGAGATCTTAACAAAAGAACTATCAGAAAACATTACCCACAG
AACTCACCAAGCTACCTCACCTTTCCAGTTTTCATTCTTTCAAGAAATAAAGTTTCTACATCCACTTCCATGGAAACATT
CATTCCTGTCCAAACCTCCCGGGCCAAACCTTCACACCTTTGTAAGAGTTTTAACTTGTTTTTAGCCAATCTGAAGCCAT
TATAAGTTAATTAATCAACCATCTCATAGGTTCCATTTCGATTCGATTAGTATAACTGCATACTGGTATCAGCTAGTATA
TAGTCATCAAACTTATACAATAACACCTGATTTCATCATTAAAGAGTAACTTATATGAGCTGATACCTAGCAAATAATGT
AACTAACCTGCTAAATCATTAGACTACTATAGTAAGAGTTTTAAATATAACCTAGATCTATATTCCAAAACTAGTCAACA
CTATTAAAATGAAATCTAACGAATAGAACATATAAATGAAACATTCACAATAGATCAAAAGAGAGCTCATAATAATCCCG
CGCCAGCAACAGGACAAACAAGCGCGAGACATAACAAAAAATAGAGTTTCCAAGCTGAACAGATAAGGAATTCCCAAATC
AATAACTAAAAAATGCAAATTTTACAAAGAAAGAGAAGACTCAGAATAAAAAAACTGTAGAGGAGAACAATCCTTACGTT
GACTATGCGATTGAGATGAAGGCATAGGGCAGAAAATAGCTCGTCCAATCATTGACAAAACAGAAACAATTCCAGCTAAA
TACAAAACCATCACGAACACAAGAATCCACGGCATCATGAAAAACCCAATGAAGAACGTTACAGATCCACATAGCATCAA
AGCCATAGAAATACCGAGAAGCAGGGAAGCAAAACCCGCGGGAGTAATCTGTTGCATCGGCCTCACTGGCGGCAACTGTG
TACTGCGTTGGATAACCGGCGACTGATCGGAAAACTCGAACGGCGTAGTTGGAGATCGGAGAATGTTGAAAATCAAAGTA
GAAAGCTCATAAAGAAGCTTAGATTGTTGATCCTGTTGACTTCTCATCATGTTGGCTAAAGTTTCTCTTTCCTTTTTGTT
TTCTTCGAAGAGAAAAATAATAGAGTATCTTAAAAGGAAAAAAAAGGAGATAATGCACAAAACGAGGCAAGTGGATAAAA
TTTGTGATTAATTGGTATTTATCCAATCAAACAATTTATTGGAGGCGCTCTCTGACCCAAAAAGTGAAAGACGCGGCGGT
GCTGTTCCGATCACTCATCAGACACCCCCACCCACCATTCACCTTCTATCTTTAAAATTCATTTGAATATAGCTATAAGA
TCGCCGAAATGAAATATAGAATTATTTTATTTCATGTTTAATCGGAGAAATAAGATACTTATTGATTAATTTTTCTATCA
TTTTTATTATTGTGATGGGATAAGTACTACTCGTTTGATTGTGAGTAAGTTATGCTGGATAAGTTATCATAGGATAGTTA
TCTCATCATGTATATGAGATAACTTATTCATGAATGGTGGAATAAATAATTTCATCGCTATTTAATATTTCCAACTAAAC
ATAGGATAAAATAATTATACATTTTATCTATAGATTATTATAACTTATACCTCACATTAAATGACTACTAAATGATCATC
TAAGTTTTAGAAATTGTCTTTAAATATTATTTTCATTTTAAGATTAAAATATTACTACTATTATTCTCCAAAATACTTAA
TACAACAAAAGTTTCCTTCTCTGTTAGTTGGTATGTCAAGTCATTAAAGTGTTTTTTTATAATAAATTTGTTTAATTCAT
TAAATCAAAATCATAATTTTGTTCTTTATATTTAAACAAAAAAAGTAGATTAGTCTATTAAGAAGAAATTTGTATGCTTC
TAAAAATATTTTTGTTACTTAAACTTTATACTTATTATTTTTCTAAATAGTCACTCATGTTTTGAAAATTGCCTGTACAA
AATACTTTTATTTTTTTAAGACAATAATATCACTCAACTATTACTTCTTTTTCCCTAAAAAATACTAAATACCTCAAAAG
TCTCATTCTATTCTTGTTGACATGTTATGTTATTAGACCATTCATTTTTTTAAAAAAATACATACTTAATTCATCAAACT
TATGTCTCTATAATACAAAACACAAATATAAATTCATGGAGATTATACAAAAAAACACACAAATAATCTAACTTCCTGCA
AATTTTTCCACCAAATACAATTCAATGAAAAAATCTTTGTAGGTAATTATTACCTGAGGATTTTTGAAATCCCGAAGTTA
ATTATTTGGAAATTTTAAGCAAGTAATTTTCATAAAAATATTCAAATAAATCTGTAATATTGACATAGAGAAAAGTTGGT
AAAAATGATAAATAATTTCATGACTATTTAATACTTCCAACCAAATTGTCACGACCCAGGCCGTTGTGATTGACACCCAC
ACTAACCCTCCGGTGGGAGAACCATTATTACAAACCAAACTCAACAACTCAACCAAAAACTAAGACATTTAAAGATACGA
AAGCAGGTTTAAATGTCTAAGAAAAGGAAAATAGGGAGTTTCCATAAACTCCAACAAAAGTCTAACAACCAAATGCAGAA
ATAATGCCTAGAACCTGAAAGTCAATGTACCAAAACTCCAACAAGAACCATAGGTCTAAACAAGTAGGGGAACAACCTCA
AACTAACACAAGGAATCTAAAGCACTAGTCTACGTCCAAAGATGTGGACATGAACAAAAGAAGAACTCATGGCAGCCCGG
AAGAACTGGCTCATCGTTGAATTTAATTGCTCATTGATCTTCTAAACGAGGTCTGTCAGTAGCCGCCTGAAGATGCCATG
TACTCAACAAAGAAAGAGCAAGTGCAATATCAATATACAACCACAGTGTACTGGTAGGACCACACAGCTATCCCAATAGA
TGAAACACATGCAAGTAACCACAACATTATAAAACAGACATATACCGAACATATACAATATTAGTAACAATTCCACATTC
TCAATAATACACATATATGCCAAGTCAATGGTCTTCTCATGAAAATCATACCCAAATTGTTAGTGTACCAGTACGTGGTA
TCCGATCCAAGTTAGTATGCCGGATGTGACACCCGATCCCATATATGCGCCGGAACGTGGCACCCGATCCAAGTTAGTGT
ATTGGAATGTAACACCTGATTCATTCAACAAACCACAATCACAATGTACATTCTCATAATCATACCATCAAGAGTTGATT
CATGGCATACAATTATTTATTCATACTCATTTACGATTAGTGTGATCAATAATGCAACATTTGCATACATACATGCATTA
AAACGAAGTAATTACTAACATACATCACACCAACATGAAATCACAACAATCACCTACCTCGAACAAAACTTGAACCCTCC
TAAGAAACTTGATTCTTCGCTTTCCGGATTCTTTCCGCCTGCTCTAAGTCTACAAATAACCAATTCAATACAGGGATCAA
TAATTAAGGTCTAATTTACCCGGATTATGACAAACCCAATAACCCAAGACCCAAATTATGATCCTAAGGTGCAGCTAGGG
CTTTTCCCACCATCCAAAATAGTTCAAAAACCTTCCTCTAACAATAACTACCCATGAATTTACATTCTATGGATCAAAAA
ACGGATTGGGGGAGTGAAAACCTTAACTTTAGCCTCAAAAAAGGTGAAAACTCGTCAAGAAAATACATGGGGTCATCTCG
TAGCTCTCAAGAACAAAGTTCGCAGAATAAAGATGTTTTTGGGGAGTTTATTTCCAACTTAATTCGCGACTGGCCTGCTA
TGGCGGCCCCATCCCGCCACAGCGGCCCCGCCCTGGTGGCTTACACAGAGAAAGAACCTCAGAATTAGAGTTTCAAACCC
CCATTTCACAACACACCTTCAACCCATGACACTCAGAAACTACCCGTTCACGCTAAGATCAATTTCGGGAGTTCTACTAG
GTCGAATTCAATTCCGTAAAGTCGTACGGGCTCCTTAACATCTTAGATATCCACTCATGTGATCAAAATCATTATTAGAT
CTCTCATTTGTTACCAGATTTTCCTAGACCTCACTGACTTTGATTTCGTCCAAATCTGGACTAGGCTAGGAATTTTCAAG
TTACTACCAAAAAGTTTTCCGGCCCAAAATTTCTCTCCGATGACTTTTATATAACGACGAGAACAAGTCGTTACACAAAT
AAAGGGGTAAAATAACTATACATTTTATCTTTGGATTATTATAACTTATACCTCACACCAAATGACTCATAAATGATCAT
CTAAATTTTAGAAACTGTCTTTAAATATTATTTTCATTTTAAGATTAAAATATTACTACTATTATTCTCCAAAATAATTA
ATACTACAAAAGTTTCCTTCTCTCTTAATTAATTGACATGTCATGTCATTAACGTTCTTTTTTTTAATAATAAATTTGTT
TAACTCATTTAATCAATATCATAATTTTGTTCATTATTTTTTTTAAAAGTAGATTAGTTTATTTTTGTTACTTAAACTTT
CTATTATTTTCCTAAATAGTCACTCATGTTTTGAAAATCGCCTATACAAAACACTTTTATTTTTGTAAGACAATAATATC
ACTCAACTATTACTTTTTTTCCTAAAAAAATACGAAATACCTCAAAAGTCTCATTCTATTCTAGTTGACAAGTTATGTCA
TTAATCCATCCGTTTAAAAAAAAAATAGACATATTTAACTCATCAAACTTATATCTCTATAATACAAAACACAAATGTAA
ATTCCGTGAAAATTCATGGAGATTATACAAAAAAAAAATCACAAATAATCTAACTTCCTGCAAATTTTTCTACCAAATAA
AATTCAAAGAAAAAATATTTGTTGGTAATTATTACCTAAGGATTTTTGAAATTCCTAAGTAAATTATGTGGAAATTTTAA
GCAAGTAAATTTTCATAAAAATATTCAAATAAATCTGTAAAGTTGACATAGAGAAAAGTTGGTAAAAAGAAAAAAGAAAT
TTATTATTTAACTGTTTTTCAATTTAATTTTTTTTACTATTAATTATATTTATCTTAATATACAATTAAACACCAATGTA
TATTTTTATCTCATCCCGAATTCACGAAATACAAATAATAATTAATTGAGTTGTCTATTTTGATTCAATAACGCACACGT
TATACAAGATTAATTTGCTCGTTAATAAAGGTCAAATTTTATTTTCTAATACAAATATTATTCTCTTTCTATTATTATTT
TCAATAGCATTTTAAGTATGAATTTCAAAGTACACAGTCAAATTTTGGCCAAATACATAGATAGCCCCTCTAACTTACCT
TCATATTTTATTTTGGCACTCTATCTTACCTTTATTCCATTTTAACCATTCAACTCTATTTTTTATGTATCATTTAAATA
CAAAATAATAAATTTATGATTTTTTTATATGTATATGATCTGCAACTACAATTTTGCATTTTAAAAATTGACATTCGTCT
GTTAGTTTTGTAAAAAAAACCATAAAAATTGATGGAAGAATTTTGATTGTTTTTTAAAATAACAATTTATTTTTGAAAGT
TTCTTTGTATTTTTGCATGAAAAATAATCAACGAAAGTGGGTTGGTTTTCTTTCCTATAATATTAATGACAGACCAATGA
AATGTGTTGAATTTGTCGAATTTTAACTTTTTTAATTGTTATAAAAAATAAACAAGTCTTTTTTTTTTATTGTATTGAAG
ATGAGTTCATTTTATCCCTATTGAGTTGAATTAAAAAATTAGAAGGCTCTAGTATTTGAGTTAAATTCAGATAGCCTTTA
TATGAAATAAATAAAATACACGATATTATTTAATTTAACTGATTGTTAAAGAAAGGAAATTGACTCACTTTCATCGACTA
ACTTTATGTAAAAATATAGAGAAACTCTCAAAAAATTGATGTTCCTCTGTCATTTTTTTTTACAAAAGCTAACAGATGGA
TGTCGATATCTAAATGCAAAATTACAGTTGAAGAGCCTATTTAAAAATAAAGAAATCATAAAATTTGTATTTTGTGTTCA
AATTATATATTAAAAATGGGGTTGAAGGGTTAAAATGAAATAAAGCTAAGATAGAGTGTTGAAATGAAAAATAAGGAAAA
ATATTGATCAATTATACAATAATATGAATAAATAATGTAAGTTAATGCTCATGAAGTGAGCTATATATCATCGTTCAGTT
TGAACTTCAATTGAATATTTTAAATTTGTAATATATTTTAAATTTTATATGTTTATAATTATTCAAAATTGATGGCATTA
CAGTAAGTGTTAAAAGGTTATTCTTCATAGTAGAAAAAAAATAAAGTTTAAGTATGATAAATGATTCTTAAGTATGAAAA
TTTCTTCTTAATAAACTATTGTAATTTGTTTTTAGAAATAGTGACTATAATTTTAGTCAAATGGGTTTGATGAATTAAAT
AAGTCTATTATTAAAAAAAAAAGTTTTAATGACATGACATGTCAACTAGGAGAGAATTTTTTTTTTATTCGAAAGACCCA
GGAGGCCCGTTTTATTAAAATGATATAACAGTACAAAAAGGCATAGCCTAAAGTGCTAAGTCCATAAAAACAACAATAGA
TGAAATGAACAAATAAATCAGAAATGGAAAGTGGAAAAGGGATAGAAAGGTCAGTCCTCTGGAATAACATCTCCACCACG
ACCTCTTTATCGATTAGCCATGGAGCTCCACAAATTGAGCTCCCAGATAGGACCTCTCGATCGTCTAACAGCAATTGGGT
GAAGCTCCACAAATTGAGCTCCCAGATGGGACCTCTCTATCGTCTAAAGCAGTTGAGGTGGGTGAATGGATCTCTAGTAG
ATCGAAACTTGATGCCAGTGAGAAAAGGTACCCACTAACTCGATCTTTATCTATTTTGAATGTTGATCTTTCTTCCATCT
TAGGACTCAGATTCAAACTCAGGTGACGGCTCCTCAATGTCAACAATGGTAAGTTTGTACCTCATCTCTCAAATCTAAAC
TCGGTGGGCTGAATCCCACAATGTTAATACCACCACCTAAGCTTAGATCTTAAAGTGAGGTATTGACTTATTAGATTGTG
CAGGAATTCAAGAACTCTAATCTTGAGGTTGACTCGACGAGTAGAATAGTTGATACAAAGCGCAGGTACACAACTCCATT
TGTCATTTGTTATCTTAGATTGTTGAAGCAATAACATAATAAAATACCTCCCAGACATATACAAGCCTAGTACCACTTGT
CCTGGTTTTATATCACTTGTGACACCTTAAACTCTCACCAGATGCATGATATGTAACCAAATGAATCTAATTCAGATTGA
AGTGGTATATAGCCCTGCTTAGATTAGGAATATTTTATCACTTATTCAATAAATCTATGTATTGTGGACATAGGATGATG
TGTCTTGTCCTCAGATGAGGAAAACCATACTTGTCTGCATTTATTATAGCTTTCCTTACTCTAGGAACTTCCTGAAACTG
ATTAAACTCAAATGTACCTGCAAAATGAAAAACTAAGTTAGCAAAAAAACATCAGCAAGAGTATTTCCCTCCCTTAAGGA
GTGTCGTACTCTTACTGTCATCAATTCCCTCAGTCTATTAATGAAGTCGACTACCAAAGTCACACTCCATGGAACATCCC
ATTCTCCATTAAGCATTTTCACCAAAGCATAAGAATCAGACTCCAATAGAACTTGTATCAAACCATGTTCCCAGTAGTAT
TGTAGCCCTTCCCTCACAACAATGGCTTCAGCCACAATGCTAGTAGAATCTTGAATTTTAACCCCTTTAGCACCTACTAG
GTCACCTGCTGAATTACTTATACAAAATGCAGCTGCACTTGGGCCAGGATTACCTCTAGATGCCCCATCTGTGTTGCATT
TCCACCACCCCACATGTGGCATTAACCATCTAACTACCTGAGTCTGAAATGCAAGTTTATATACTTCCAATAGAGCTACC
ATTTGGGACCAAGTATTTGGAATGATTGTGCACTTGAATTTCATCTCAATGAAATTTCTGATAGTATTACTAATGTCCCA
AATTACCTTGTTGATAGTGTATGCACCTCCATGTAGCAATGTGTTTCTCCTCCTCCATCGAAACCATAAGTTAACATTGG
GAATTGCTTGATAGACCCTCTTTTGTCTTGGATTACCATGTGTATCCCACCATTTTCTTATCACTTGTTTCCCTGAATCC
ATGGACCCAGTAAACCAGCTGCATTAGAGAAATAAGCCCACACAGTGGTAGCAGTTTTCCCTTGTAAAAATAAGTGCTCT
ACTGTCTCCCTCACTGGAACCTCACAACAGCCACACATTGGTGAGGTATTTGAGTTCCATTGTGCCATTAGAGTGGCAAC
TGAGATTTTATTTGTCCACACCTTCCAAGTCAAGAATGAAATTTTGAAAGGAAGACCTTTTACCCATAGCTTCTTGTAGA
AATCCGTCTCCACTTTTCTTTTTCTAGGTAGCTCCCATGCACTCTTGACTGTGAACTTACCAGAGCAAGTTTTAGTCCAC
CAGGGCCTATCAGAAACATCATCCTGTCTCACATACTTCATATTCTGTTTGACATGTTCCACTACATGAGTTGGTATGTG
CATTTGCATCTCATCATAATCCCACCCATTATCATTCAAGAAGATCTCAATATCAATCATGTTATGGCAAATTTGATGTT
CTGTAGGTTGTGCAAAAAGAGGACCCAATCTTGTCCAGTTATCAAACCAAATAAAAGAAGTACCACCTTTAGGTTCCCAC
CACATATGTTGTTCAATAATATCCTTATTCATCAGCATACTCTTCCATAGTTGTGATCCACCTTTCCATTGTACTAACTT
GGTATTTGCTTCTTACAATATTTTTCCACATAAAACTTGACCATAGAGAATTTTGAGTTCTAAATCTCCACCAAAAGTTT
AGCATATAAAGCTTGAGACATGTCAAACATTGATCTAAAACCTAAACCTCCTTCCAGTTTAGGTAAACAAATATTATTCC
AGCCAGCCAATGTTTGCTCTTACCATTGACTTTGTTACTCCAGAAAAATTTGGCAAAGATGCTATGGATTTCTTTTAATA
CACATACTGGAGGAACAATAGCAGAAAAGACATGGATAGGAACACTTTGAAGTACACTTCTAATCAACACTTCTTTACCT
CCATAAGATAACAAATTTCCTTTACATGCATGTAAATAAGATCAGAATAATGCTCATTTCTTTTCCTGGCAAAAGTGATA
AGACATCCTAGGTATTTAAAAGGGAACTGACCTCTATTAAAGCATGTACACTCTTCCACCAGAGTTCTATCAACATCAAC
TACATTTTGGTGAATAAAAAAGGCACTCTTGTCTCTGTTAATCTTTTGACCTGATTGATTCTCATATTTCTTCAATACTG
ACATAATCTTCTTCAAAGAATATTTGTGGACTGATGCAAATATAATAATATCATCTGCATAGGCCAGATGATTTATATTA
GCACTCTATTTTGGCATTCCATATCTCTGAAACTGGCTATCCTCAAATAACGCATTTAGGGCCCTCGATAAAACCTGAGT
TGACAGTATAAATAATGTAAGGGATAGAGGGTCTCCTCGTTTCACCCCTCTGGTGGAATGAAAGAAACCATGAGATTGCC
CATTTATTAATACAGAATACCAATTATTGGCCAGTAATCTCCATATCAAATCAACAAAAGATTTAGTTAAGCCCATCTTC
CTTAGCACTTTCATCAGGAAAAACCAAGAGACCCCATCATAGGCCTTAGCCATATCAAGCTTAAATATAACATTTGAAGG
TTTACCTCTCTTTTTGATATCTGTAACAATCTCTTGTGTTAGTAACACATTTTCAATAATGCTTCTATTCACAAAATCTA
ATTGTTTTGAAGAGATTAATCTGGGGAGTAAGCCTTCCAATCTATCATGAACAACCCTAGTGTAACATCTCGCAATTTGA
AATAGCTAGGAAGAAGCTAAGAATTGGAAATAGTCATTTTTGGAAAGAATTGAAAATCTGGAAATTTGTTTAGGCTAGGA
AAAGTGAGTTTTTGGTCAACTTCAAACGGTCGTAACTCCTAGATCAGTAGGAGTTAGGTGTACTTTGATATGGTTGGAAA
TCTCTTGGAATGATCTCTCCAACACCGCCGAGTTTGCACAATTCCGAGTTCGTATGAGTAAGTTATGCCCTTTGGAAGTT
GGGTTGTTGGATTAAGGAAAGTTCAATCCGAATTTTGAAGGGGTAGTTTGGTCTTTTCCTTGCCCTTTTATTTTAATTCA
TTTTTGGTAATTAATTAGGGGTCTAAGCTGAATTAGATCAGTTTACACTTTTACCAAAAGAGTTAGGGTTTTGAGAGAAG
AGAAAAGAAGAAGAGAAAAAAGGAGAAAAGACAAGAACGTTCAAGATTCGTCAAAATCGTCGAGTTTGGCTTGTGGATTT
CGTCGGGGGTGATCCCTACAAGGTATGTGAGATCATATAGCATTGGTTTAATTCACCCACATGCCAATCATGATTCAATT
CAGTGAAATATGTGTGATTTGAAAGTAAATCCTTTGAGTTCTTGATGAAATTCGTTTGAATTCTTATAGGTTGTTTTGTT
GAAGTTTCTTGCGATTTGATTCATGTTTCCGAGTGTAATTTTGGTTTGAATCTATCATGTATTGAGGGTATAAATGATCC
TAAGTGTTTGGGGAAAGAACCATTGAAGTTTAGAGGGTTTAGAGTTGAAAAACGGAGTAGAAAAGTCGTCAAACACCTGA
GGAAGGGAGTGGGGCGTCGCACCAGCCAGCGCTCCCCCAAAGCAGTCCCTGAATGTGGGGCTTTGGGGAGACGCGCCAGG
CAGAGCGCCCCAACTTGTTCTCTGAATGTTGAGTGTTGGTGCCCCGCGCCTCTCAGAGCGCCAGGGACGCCAGTTCTTCT
CATTCTTCCCCCATCTTTTCGTACTTGTTCCTGAACAATGTACCTATCTTTTCTAGTTGATTCCAACACTCTAAGGTACA
TATAAACATCATGAAATCATCCATAAACATGAGATCATGAACCTTGAATCCATAATCCAATCCAAGGAAAGTTAGGATCT
AAGTCAAGGAAAGTCAAGAGCCAAGTCTACGAAGTTCTCAGAGTCTTTTCAAGAAGTCTTTTGCAAATGTTTTTAACCTT
GTTTTAAGACTTAAAGTTCAAGTTGAGTAAAGAGTAAAGAGTAAAGAGTATATATTGAAGTTCATTTCTTAAAAAGTATA
TGGGGACTAAGTATTCCCAAAGAGATTTAAAATGTTTTCACATTTAAAATAAGAACGGAAACTGAGATTTCCAAAGAACC
ATTGGGCTAGTTTTCATAAAAGAGTAGTCTCTTTCTAAATGAAGCAAGAGGGGAAACTTTGATTTCTAAGATAGCCTTTG
AGCTAAGTTTTTGAGCACTAATCTCAAATCACAGAAGAAGTATGTTTTTAAACACAAAAAGCTAATATAATATAATAGTT
TTGGGAGTAGTATTGAGCACCGATGGGGAAGAGTTCATGCAAATATCAGCCCCTTAAACCATGTAGCCATCATGGGTAGA
AAAGGGTCATACTTTTTAGATGAATCATTTTCGCATAAACTAGTGGATCCACTTAGTAATTCAGGTCCTATACCTTTGGC
CGAGTATAGGATGCGCTGGCAGCGTGAGAAAGATCGTTGTATCATCACAATAGCTCTTATGTGATGGTTGTCGATTAGAG
AAACTCCCACAGTAGTAATTGTATGGTTCCTCAAGGGGTTCTGCTTAGTATGAATGGGGGTATGGGACTTCATTCATGCA
TTGTACAAGTAGACTTTGAGAGAGATCATGGTATGTCTTTTATGATATTATGAATATGAGTTGACATCATGTTTTAAACA
GTTTTCTTTTTTTATTCTTTATATTGCACTTGTTTTAAACTGCTTTATATTGAAATAAGTTCAGTTAAGTATTCATGAGT
TGAGAAGAGCCAAGGTAATTGTTTCTTTCAGAATCTCTTTCAAGCCTATGTTGTTTTAGCATTTCAACTCGCATACTCGT
ACATTCAATGTACTGATGTCACTTGGCCTGCATCGTCTTATGATACAGACACAAGTAACTAGGATCGACATTCCAGCGCA
CCGTTGATCCAGCGAGCAGTTCAAAGTCAGTCAGTGAGCCTCCTTATATTCTGAAGGATCTATTTTCATTGCTTTCTAGT
CAGTTCATTAGGATGTTGTGGGGTTTGTCCCAACATCCATCTCAGTTGTTTTAGAGGCTTCATAGACAGTCAGATGTTAG
TCCTTTGAGTCTTTTCATTATCACTTCTTATTGTTAAGACTTGGGTTGCCACTTTTGGCCAAGTTGAATGTTTAACCTTT
AAGCATTCTCAGTTATTTTTGTATTCAGTTCAGTTAAGCACTATTGATCTTTATTAATATGCATATTGTCTTCCGCTGAG
TTAAGTAAGTTAGGCCAAGGGTTCGCTTGGGGCCAGTAATGATCTTCGAGTGCCAGTCCCGCCCAGGGTGTAGGCTCAGG
GCGTGACACCTAGAAAGGATCTTGTTGATAAAGTTACTCAAACTAATTGGCATTAAATCATCAAAAGTGTTAATCTGATC
TTTTTTGGGCAGTAAGATCAAATTAGTATGAGTAAATGACTTTGGGTAGAGAGTTACCCCTAAAAAACTCTTGGACTATT
CTGAAAATGTCTGGACCTATTATCTCCCAACAGCTTTGATAAAATTTACCTGTCAAACCATCAGGGCCACCAGCACTGTC
ACCATTCAGGCTGAAAACAACTCTCTTCACTTCATCAAGAGTAGGATCTCTACACAAATCTTCGTTTTCCTGTTCTGTAA
TACTCACAAGAATGTGTCTCAATAGTGAAAAGGATGTAGCATCTCTCTCTTGAAGAAATTGGTTAGCATAGAATTATGCT
GCCTCTGCTGCTATTTCATTTTCTTCCACCAGTCAAGCATCCTGACTTTCTTGAATTCTATTAAGTTGATGTCTCTTTCT
TCTACCCTTCATAATGCTATGAAAAAATCTTGTATTTCTGTCCCCTTTCTCAAACTAGTCAAATCCAGCCTTCTGTCTCC
AAAAAATTTCTTCAAAGTACAAGTATTTCTTGTGTTCTGCCTGAGCCTTCTGGAGTACTGCTCTGTTTTCAGCACTGGGA
ACCTCCTCAAACAATTTCTTTGTAACTTTAACAATATCTTCTCTAATCACTAATTGTTTAAAAATATCACCATAAGTCTC
TTTACTCCACTTACTCAAGACATTTTTAACCCTTCTGATATTTTCCTTAAATAATATAAAAGGATTCAGATTTTCATTAG
CCACCCAATTCTGTCTCACAACTTCAGTAAAAACAACATTTTCAGTCCAGAAGTTCAAAAACCTAATAGGTTTCCTATGT
CCAATCACCCCTTCCTCCATGTGTAGTAACATAAGAGCATGATCAGATCTTGTTCTAGCAAGATGTTTAACCTCCATATG
AGTAAACCAACAATCATTCCAGTTCTTCCATTCCACCAAGTGAATGGACTTCCTTTGAATTGAATTTCTGCTAGTTCACA
ACTATGGATACAAATATCAAAATCTTCATGATCAACATCATGGACTGGCAACCCACCAATTTTTTCTTCTGCATTCAAGA
CGATAATGAAATTCCCACCTATTAACCAAGGGCTGTCCATATCTGTTGATAGTTGATATATATCTTCCCAAAGCATTAGT
CTATCCTCAACATTGCATTTAGCATAGACCAATTTAATAAGCCATTTCAGACTTTGGTGGTGATATTTTAAGCATAATGT
CAATTGTTGTTCAATATCCTTGACCACTGTAATATCAAAATCTGAATTGACAAAGCACCATATTTTGCCATTACAGTTTG
CCTTCACCACCTGCATCTTCAGTCTTCTACAATATTTGTTAATGTGTCTGGTATGTTGAAAAGATTCCAATAAACCAATG
AAAGAAAATTTATGAAAGTTATGCAACGTTTACACTCTATGGAAAGCTTGTTGGGATTTCACCGACCTAATGTTCCAAAT
TAGAGCTTTCATAATTTAATCTTTGATTTATTTCTCTTTGGCTGCACCCTGATACATTGATTCTCCACTCCACTTGCCTG
TTGCTTCCTTTTTCTTGAGCTTTTCAATAACTTTGGGGATAAGTCTGCTTCCTGTGGTAGATAGTTCATTTCCTCATTGG
AATGTTCAACTTCTGATACACCTTTAGCCTGATTATCCTCCAAGACCAGTAGCTTCCCCTCTTCCAAGTTATGAGACACT
ATATCATGTAATACCCTAATGGGAGATATGACTTGAATAACATCTGTTTGATTTGGTACCATAATGATAGCCTTGTCGTT
GGCTACCTCCTCTGTATGTTGCACTACTTGATGACTTTGTAATACTGCTATTTCTTTGTTGTTTACTTGGTAACTATCGC
TTTCATTCTCAATACCACCACTGTCTTATGCTAATGGTTGTTCTATTGATTGATAATTGTCAGTGGTTACTTCCTTAACC
TCCTTTGCATTTGTTTCTTCTTCTGCAATTTTATCCATTGTTATTTGTTTCTTATTACCGATGTCTTTTTCATTTGCAGG
AATTTCTTTGACATCCGATCCATTGGCTTGATCAGTTGATGTTTTGCCAAAGACTTGGTTGACCCAATCTTTAGTTGTTT
CCTTTTGTTGTATCACCTCCCCTGTCTCTTTACGCTTATGTGCATTGGCTGTAATAACTGGATTGGAAATGTTAGCACTA
GACTTGCAAATCTATTACTCTTCACAACTCTCCATGTACCTGGGTCTCCAACTACCAGTCCACTTGATAACACCCTTGTT
TTTCCTTTTCTAAAGTAGTGAACCCAAGGTCTTTCAGGTTTTCCAGTATTCTCCAGTGCATCGTCTTTCTTTTCCTCCTC
CTTGCCTCTAATCTCCTTTTCTAGTACCACTATCTCTTGCTCTCTTTTTTTTTATCAAAAGTCGACATTCCTTTTTGTTA
TGTCCTTGCATATTGCATTTCAGACAATATTTAGGAACATAATCATATCTAATTTGAATTTCTTCAGATCACATCTCTCC
ATTCTTCTCATTTATAATATCCATCATAACCGATTTAGATCAATGTGCGCATAAGATATGAATATCCATCGTTGCACTCA
ATATAGTAGGCCCCTTTCGAGATAAGATTAACAAAATCTGCATGTTGAGTAAGCCTAATAAGAATGTGTTTGTTGCGTAG
TATTAGCCCAATTTGACAATCCCCTTTAATATTACATTGTTTGGGAATTATCAATCGTAGCTCTTCCAGATCAACTACAT
CATATGTAAATTTGCCAACGATCGCATACTGCAAATTTTCAATTTTGTTCATAGTATCCACCTCTGCCTCCGTCCATTGA
ATACGTGGAATGCCTTCCACATATATTACTTCCTTAAGTGCAATATGTATTGATGTAGGAGTACCATTTGTAATTGAATT
AATATAAGACTTCTCCATAGGCAAACTAGTAGCCGTGATAGGCATTTTAGGTTTGAGATGTGAGAATTTTGTCATAGAAA
GCTGACCAGCCTCCTTGGATAGCTGACCGGTGGCCATGGAGGCAGCGTTCATCGTTTGGATGACCTAATCACATGATAAT
TGAAGTTAATTACGCTTGCATATATTGGTAATCAAGACTCCAAATGACATATTGTCACGTAGTTCTTGGATCAACTAGGA
GAGAAATGGAATATAAGTGTTAAATATATATTTTTTAAAGATTTGTATTGTGTCTTGTAAATATATTTGTATCATAGTAA
ATATTTTTTTATATGTTTTTTTGAGAAAAAGCTAAGTTAGGAATCTAATTTTGGGATCGAATTAGTTTTTTCCTCTATAA
ATAAAGAGATTTTCCTTCAGATTATTCAACAAGAGAAATAAAAAAAACTTTTCTCTTTTGTTATTTTCTAATATATTCTA
TTTTTTAAAAAAAATATTTTATAATTTGATAACACAATATCAACACGTAACTCTAAAGTCTTACATAAATATCTTGAAAA
AGGAGATATGTGAGAGTTTATGTTATTTAGAGTTTTCCAAAAGTGTAAGAAGATAATTTCCCATTATGTGAAAGTTTAAT
TTTGTGGATTTTTGTTTGATTACTATCTTCTCTAATATGATTTTATTGAGAAGGTTGGAGTTTTGTGCAGAATGGTTAGA
AGTTTGAAATAGTATGCAAGAATCTTTTTGCTACTTAAGTTAACCAAATTGGTTATCAAAGTGTGAAATGGTAGGTTTCC
TTTAAAGACTTGACAAAAATGAGATATTTGTTTTTCAATTATGTGGAAGAGAAAAAGTGGTATGTTTACAATGGAAAAGT
ATAGAGGTTATGGGGAATACATGTAAGTAATTTGAGTCCTGATTATTCTTGATTTGATCAGTATTCTAATATAACTATTA
TATCTAAGACATATATAGAGAGTACGTAAATTAGATAACAATTTAAATCTGTTTAAAATTTTCTATGTACAAGAAATACG
TGGCCACTTGTAGTGACTAAGGTTGGGCACCCGACTGGATCGGAACCACCGGATCGGAATGAATCGGTACTGGATCGAAA
CTGGACGGTTTGATCGGTTTGTTGACCGGTACCAGGATGAACCGCACCGGTATTACCGGGATGGATACTAGGTTCCATCC
CGTCCCACTATATACCGGGATGGAACCGGACCGGACCGGAACAAAACAAGAACAGACCAGAATGGAACAGGATGGGATAA
ACGGGACGACACACATAGCTATTTCAAAAAAATAATATATTTTTTTAGTTATTTTGATTTTTTCAATTATGAAAATATGA
ATGTTTGTTTATTTTTCTAAGTTTAAATTAATTGTTTTGAAATTTAAGTTTTGAAATTTATAATGTAATTTTACTTAAGT
TTATTTTAAAGATATTATTTTTAATTTTTACTTATTAAATTTGCAAGTTTAAGCTTAATAAAGTTTTTTTTGTTTTAAAG
TTTTTGAGCTTACGTTTTCAAGATTTGAAATTTTGAATCTTTTGAAGTTTATAAGTTATTACTTATTAATATGTTATAAG
TTATACTTATAACTTGTAATTTAAATAACTTAAGTATGTAATTTTAAAAAATTAAATAAAAATAAGGATAAAACAATGAC
ACAAATTAACAAAATATCAATCCAATCCATTTTTTTAAAAATTTTGGAAATATATGCCTATATATATATAAATTATAAAA
TATACATTAATTAATAAAAAATAATTAATCGAAACCGGACCGGACAGGAATGAAACCGAAATAAATCGGGATAAATCGGC
ACCGGTATCAAATCGTGATACTGTTCCGTTCCAAGTACCGATCCACGGTGTCCCATTCCGTCTCGAAGACTACCGGACCG
GAATGGTACCTAAACGGTACCGGTACAACCCGATTTGGTGCCCAGCCTTAGTAGTGACATCATTTTTGAGTCTTGGTATG
ATTTATGTTAGGGTTAGTTTCAAATATATATAATAAAGTTAATAAAATTTATAGTCATATTTTATTTGCATAAAAGATAG
TCAAAATTCGTAGATTGTATACATTGACTATACAATATAGCTAGCCAAAACTCATAGAAAGTATACACTAATTATACAAT
ATAACTTACATTTATATGAATTATACACAAACTATATATTATGATACACTCAAAAAGATGAAAATAACTTAACTATACAT
AAAGTATACACTACCTATACATGAAATCTACACTGACTATTCAATTTCGATCATCTCAAAATCAACTCTAAATAATCTCA
AGTTTCATGACATTAAGAGATTAAGACATCGGGTTAGAGTTTTGATGTACGATGATGATAAATTATTGGGTTCAAGTTCC
ATCGTAATATGGCGTAACACACTTTTATATGGGTGAACATTGAATTTAAGTCCTAATGTACCATAGTGATGATATAATGA
TGACTAAAAAAGTAATGTACTTTTGATGAAAAGTCTTGAAACTTGTCCCACTAAATTCTCTTCACTCCCTAAAGTGAATG
TGATAACAGTACATGATAATTCTTATTTATGAAGAAATAATTATTATAGTTAAATTAATGAACATACGTGTGGCAAAGGA
TAAAATAATTTTAATTATCATTGTGATGACTAAAATAAAGAACATTATGGGTTCTCCAATTAGTCTTTCAAAAGGTGGAG
ATAATTTTTCTATCAATGGTATAAAAGATCATTGGGCACACGTTATCTTGCAACTTAATTTGATAAATTTTAGGGATAAT
GCACAAGTACTCCCCCTAGACTATGACCGAAATTCCAGAGACACACCTTAACTAAAATAAGGTCCTATTACCCCCCTTAA
CTTATTTTTTTATAATTTTGTACACCTTTTGTCTTATGTGGCACACTCCGTAACTCCACGCAATTGAGGCGCGTGGGAGA
TATTTGGATGCCACGTAAGCCAAAAAGGTGCACAAAATTACAAAAAGAATGGGTTCAAGGGGGGTAATAGGACCTTAGTA
AGTTAAGGTGTGTATCTGGGATTTCGGTCATAGTCTAGGGGGATACTTGTACATTTTCCCTAAATTTTATAAATTTGTCA
TCAAAATAGAAAATAGTACACAAAATTGTAAATGCCCAGGATCCTCTTTTTTTAGATCAAAGAACGTGATGGAATTGCAC
TACAATGGTGCATGTTATTGACTGGCTCAAAACTCACAGTTCTCTTCTTGGTAACCTAATCCTCCATGAATTTTGCATAT
TCAAACATATGTTCAAGTGCTTCTACTAAAGGGATGTTAATCGACAATTGATTCATCACAAATATAAATTTGTGGGATTT
GTCATCTTCCACTTTCTTCTTCAAACATTGTGGGAAGAAGGGATGAGTCGTCTTAGGAAAATGAGACAAAAGTTTCCGGG
ACTTCTTTTCCTTCCCCTTTTTAGTGACCATCACTATTGGAGACTTAGGCACTATACCAAGATTCTCATCTACATTTGTA
TCACTCTATTCTCCACTATATTTTGCCTTAATTAATAGCTAGTCCAGTCTGCACATTAATTTACTTTCTTCTTTTAGTAG
TCATTGCCATACAATGATTGTCATTCCTGGGATTTGCCTTGCAAACCAACAACATTCACCTTAGCAGAGCCAGTCCTAAA
GGTAGCAAAATCAAACTCAATCCGACCTAACATTTTGATTTTATATGTTATAATAAAGAAAAAAAATTATTAGGTACTAA
AGGCGNNNNNNNNNNNNNNNNNNNNNNNNNNNNNNNNNNNNNNNNNNNNNNNNNNNNNNNNNTTATGACCTGTTACTAAC
CCGTTTTGACCCAAATAAATTTGGATTGGGTTGGGTCTTGACCCGTTTATTACCAAAATTTAACCCAACCCACCCAATTG
TCACCCCTAGCCAGCCCCTATCAAATGTTTGGTGATTATATCATAGTTGTTAGGTGTGTCATATCCTGATCACGCTCTTA
TTTCCTTCTTCATGGTTCTATAGATAACCCCACTACATCAATGGTACCTGAGATTTCAGAGTTCCTAGTGTACCAAGCTC
TGCTGGTTTTTGTAACTCTATCTAGTACAACTATTGCATCGATATAAGTATGCACCATAAAAGATCCTCTAGACATTGTA
TCAATAATTGGTTTGGTATAGAGTTTAGAGTGCTGTAAAAAGTCTCTGTCAAGTGATCATCAGATAGTTTATGGTTGGGA
TACTGCTTCAACTTCTTGTTAAATCACAACCATGCCTTATAAAAGGGCTCAATAGGTAATTACATAAAATTGTTAATCTT
GTCCCTCACCTACAACATCTTTGATGGAGGAAAGAATATCTCAAAGAATACATCATTCAACTCTCTCCAAGTGATTATAG
AATCATGTGACAACTCATTCAACCACATTGTTGCTTTCCCATAAAGTGATAGTGGGAACAATCTTAGATCAATGGCAGAT
TTACTAACTCCGAATATCTCGAAAGACTTTCAAGTACCAACAAAGTTCATTAAGTGCATATATATTCAGATCATCTCCAG
CTAATCCTCTGAATAATCTCTTCAAGTTTAGAAATTGGATCATGGTACTTGTAATATTGAACATTGCTCATGGAGTCAAG
GTGAGGGGACAATAGCTTCAGTGGCACCAACTCCATCTAAGTCTGCCTCATCATCCTCATCAATATCAAAAAGAGAAACA
AGTCTTTGTTGTCCTCTATCTCTTTGGGGTAGACAATAATTTGCAATGGCAACATCATCCACCTTATCTCTAACAACATC
ATCAGCCTAATTATTGAGTTCATTGTGGGTGTTTCCCTTGGGTTGAGATTCAGCAATCTATCAAGTCTGAGTTGCCTCAC
ACTTCTGTCCATTCATGACTCTCTAAATAGATTTCTTGATTTTAGAAGGGTAAGATATTTGTTGTTTGCCCTTACTGCGG
GTGTTTGGCTTATACTAACATGTATTCTTTAAAAATAGAAACAATAAACTAAAAGAAAATTAGAAAATAAGGACTAAGAG
TGAAATAATCACAATTGACGTTATTCCTAAAACACATTCCCTAGCAATGATACCAAAAATTTATAAGTTTAAATTACACC
TCACAATAAAATATCATGGGTCATTGTTCAAATATAAAACCCAACTAGGTTGGAGTTGATCCCACAAGGAATATGGCTAG
AAACTGGGTCAATGTAGTTATTCAATCTTGTAGTCAATTATTTCCAAAGGGTTTTTTGTAATAACAATCAATAGTTTATC
AAATATTGGTTTGAATTAATAATGAGAATGGACTAAGACCATGATTGCATTTCTCAACAAGTATATTGTAGTGGTGATCT
ATTGCAGTGCTTAACATGCAAAATGATTTCAATCCTATTTAGATGATTGTCACTCTAAATACCTTCTGAACTTTGAGTGT
TTAAATTCAAACTTTTACTCTTATTTTAGATTAACTCTACCTTTCACAACTCAAGTTCTTAGACAATGATTTGTAGGCTC
AAATCTATGTCGTTAATCTATTTTCCTATTATATACTTCTTTTATCAAGCAAGTGAAGAATTAAGAATATTCATAATGTA
TACAACCGTCACAAAGCAATCATTCTAAAGAGAATAACAATACATGCATGCACATCGTTCAAGAATCATTTTTTATATTA
ACTTACTTCACTAATTCATAATGGTTTTCACAACCCTAGTTATTAAATTTAGATATCATATTCTCAAGAACACATTCAGA
ATGTGTGGGTGAATACATAATTATGAACTTACAAGAAGAATAGTCAAATCTGAAAACATAAATTATCAATACAGAATCAA
TAATCAAAAAGCAAAGTGTAGAATTGCTTTATAAGTCAGCTGTAGTATGCTATAAGAAATTTCCAAAATCACATTCTCAA
AATAAAGATCGTAATGTAATAATAAAACCTATAAAAGTATTTATAAACATCACAAATCATATCCTAAACAAATTAGGAAA
TCAGACTCGTCAACTTTGTACGACTTGTAGTAACAATCTGAAACTGAAAACTAAAGTCTGAAGTGGTCATAAGAACTCAT
AAGTTTTATATCCTAAAACCATGAGGACTCACCAATGTAGTGCTAAGATGATAGAATCATGTACTAACTGCGACTGAGAG
GATGTGCCTCAGAACCTATATTATGAAGTAATAAAGACAGAAAAATATGCGGTTGGTATTCGGAATGTACTGACTATGCG
AAATTGCATAAACATGACATAAAAATATGATAAGTCTAAAATCATGATAATGAAATGACCATGTAAAAATAATTTAAAAA
TTGATAATATAATTTTGAATACATAGTATAAGGTCATGCATTAGTCTAAAAATCATATCATATGTGGGAGATAGTGTTAA
CCAACAAAATCTTGTGAGCTATAATGTGGAGTTCAGTGTACTGCTATCACATTGAAAAGAGAGTGTTCTATTTGCCAAGG
TAAGGACCATAATCATAAGCTAAGGTGGATCCACTAGCTAATGTCTATCTGACACAAAGTCCTTGATAGAATGCGTGCGT
CCACTGTCAGTCAATGGACCTGGTCCCTTGACACAACAAGAACAGTAATGAAGAGTAAACAATAACAAGAACATAACACA
AGCAGTTTATGTGGAAACCTCCTTGCTCAAGGGAGTAACACCACGACCTGTCTCACAGTATTTTTCAACTGTTTCCACTA
ATCTCTTCAAGAAAAAGTGAAACCCAGTTACAACCAACGTGAGAAGAAGCTATTAATCTCACAACTAAGTAATAGCTCTA
TTACTTAATGACCCTAAGCAGATACTACACTGCCCACTAAGCTATCACCACTAGACAACTTAGGATTTGACTAAGCAACA
CGCAGGTTGCCCACTAAACCACCACGCTCCGAATGACTTAGAATTTAACTAAGCAACAAACAATGTTGCCCACTAAAACA
GTTAGACTCAACTGATTTAGACTTACAACGAACACAAGATTTGAATCATTTATAGATTAGGAACAAATTTACAATGAAAG
TATAGAAGATATAATCCTAAGACAACTAGACAACTTCAGCTCTATCAGGTCCTTGCTGCTCTTGAGGATTATTCTTCACC
TTTTGTTAGCCTTTGCAAGAGTTCTTGAGAATTTTCAAGTTGCAAAAACTTATAAAATGATAGACACAAAACTCAAACTC
AACAAAGATGCTTCAGCACTTTATCAAATCCTTTTGTTGAGTATGAGTATTGTTCTATCTTGAAGATGGCTTTTTCCTTT
TTAAGCTTGTGTGTTTTTGTTTGCCAAAATCTTGAGTTTGTGTATTTTGGAAAGAGATGTTATAAATCAACACAAACTCG
TTGAGACAATCCTATTAGCTGAGAGCCTGCTGGTGTGAAAAGTTGTGCACCTACCAGCAGCTTTTTCTGACGGACTGTCT
TATCACCTTTTCATATCGCAGTCTTGCAGGGACCAGGTCCCTTGCAAACTTCTTTGTGATCTATTGAAAAGTCCTACTAG
CTTTCTCTCTTCTTGAATTGATAATGCTGTTTGTTTATTGTTGTATATATCAATTACCAACACGAGTTTTAACCACTTAA
ACAAACAACTCCATCCGCCCTTCCTATTGGTGAAGTACGCTGCACATCTCACCAACCAACCTGACAAGACAACTGTAAAT
ATAGCTTTATAGCTATGCACCACTTTGAGTTTGGACGGAGGTACTCTTCCAAGGACCAGGTCCCTGAATTTGTGAGGACC
ATCAAAACACCTAGAATATAACAGTCCTACAAGACACGTAGTTTTGGGACTCGGGTAATCGTCACTAGTCCAACTCAGTG
CTATGTAATCTCTCACCAGAAAATGTGCATATTAATATTCATAGAAACAAAAAGAAATTGGTAATACTGAATCATTCGTG
ATAAATTGATAATCATAATAATAGCTCCTTAAAAATCATGATTTCATAACATGTTCCTTGAGACACTTATCTGAAACATC
TAAATCATGATATTCATATAAAGTGATTGATACTTTATCTGAAAGCATCCTTGATTCATAACAATCTTCATAACATAGTG
CATGCATAAAGAAATAGCTCAGTCAGGATCATAAAATACTTGCATAACATGTGTTTAAGAAAATATCATTTGAAAACATT
GAATTATGATCAAATCATGCATACTAAGATTACTCATGAAGAATAAACTTAAATTTAATAAAAACCCATAAAAGATCATG
AAATCGTAGAATTGGGGAAGAATCATAAATTGAGAAATTAAAATTTCTTTGGGACTCAATGGGTGGAGAATGACCCATTG
ATGAAGTTCCCACATACTTTGATAGAGACCCTAGGTTAAATTGGAGAAGGAGACCCTAGCTGCAGATGATAGAAATAACT
AGTTGGCCTCTCAAATTCTAGAATAGCAATTGGAACAGTGATAAGAATCAAAGGAAAAATTAAAAGAAATAAGAAAACAT
ATGAAGATTAAGATTAATAAATTGAGATTATGGGCAACAAAGGACTAGAATCTCACTTCCACATTGATTTCAACAACTTA
AATTAACCCTATTCAAGAATCAAAGGCGACCAAGAGATGACCACAAATGGGAGACACTTTGATTAATCAAGAAAAAAAGT
TAACTGACAATTAAGAGATCACTATTAATCACTAACTAATTCCTAAATGGAATTACACTAATCACTAAAACTAGACATTA
CCCATTTAAGAGTACTCAACATTCAAAATTCAATATAATCTAAGTCTTCCAAAATGGCAAAAGACTACAATTTATACTAA
GGAAATAAAGAAGACACTTTCTTTATAAAAATTTTAACCTTAATGAGATAAGGACCTTGTTTGGTTGCCTCCTTTAGTGA
ATTCTTGAATTTAAGAGATGGTCACTTGCACAAGTAACCTCTTTTCTCCATCCTTTTTCTTTGATTGTCCATCCACACAT
TGTATGTCTTCTTTTGGCATCCTTCAAGCTCCTTGACTTCACGTATCAGGACACTACTTTCAGTTCAAGTGTCAACGATC
GTGAGTAGTAATAAAACTCAACTAGTGAGTTGGGGTCGAGTCCCAAGGGAGCGATTCGTAATTGAGAATCATTAGAAAAG
CATAAATGTGTTCAAGTCAATTATAGGTATAAACATTTACGAAGAAAAACATGATAAATTAAACGATGACACAAGTGTCA
AGTATCAAAAGGGGGTTTTGTAATCAATTATCAACAAAAACGACAACTAAAAATGAAAATACAAATATGGAGACGGGATT
CTTGGGATGTGATAGGATTATGGGCTAAAGTAAACAACGGGGTAATTGGTACTGATAATAAATCGCTGTAAATTGGTAAC
TAAGCTAGACTATAGTGGGAGTAAACTTTCTCTCGAATAATTTACCCCGAATCAAATTGGTTTCTCTCGAACACCAATAA
GCGGCAATGAAACACAGCCTTCGCCTTAGTCCATTCACTCTCTCGAGCTGAATATGTGGGAGAGGGTTTATGATTCACTC
TCTCGGGCTGAACCCATGACAACCCAATAACCACATACCATCGATTCAGTAGTTTTGGTTTTAAAACCTCTCTCTCTCGC
AAACCAAAACACGAAGTTAAAATTGTATTTGCAATTACAACCCCATTAAATTCAAACGCAACCACTGAACGAAATCACCT
TTTTACAATAAATGAACTATCAATTAGCAATACCCAGCAGTAAATTCAACTCATATTCATATAATCACACCCCAAGAATT
AGGGTTTTAGCTAGACATAGTAAAGAGATAGAAATCGATACCGAAAAGTGTTTTCATCAAGTGGGTACGATTGATATGGT
CTTTACACACGTCTAAGAAAAGAAACTTCAATACCCACTTCCAATTTCTTCAAAATGGGGATTTTCAAAATCTCCAAAGC
TAAGGGAAAATGTCTCCATAAACTAAGTTCTAAAACTGAGTAATTCTAAAATTTCATAAACTGGTTGCATACTAAACTAA
AAATTCAAACAAGTATTTATAGTTGTAAACAAATGTGCTGCAAAAGTCCACTCGGCGCAGTTAGTCGGGATCGCAGATCC
ACTCGACGATCCGCCCTTTGATCTGGTTCATCACTTTTCTGCATTAGCCTTTAGCAAATTCAAGTTCTGTAACTTTGGGC
GATATAGCAACGCATCGCGAAACTATTCGGCGACTCGCCGACTGCTCCTTTCTATCACCGACTTGATTTTCTCCTTCAGG
GTTTGGCACACTGGAACATTAGGCGAGACCAAGGCCATTCGGCGACTCGCCCAATGGTTTAGGTGATCCTTTTGCCTTCT
TTTCTTCATTTTTTCAGCTGCCTTGTTCCTTTTTACTCAATAGTGTCCATGATTTGTCCCTAAGTTCAAATACCTAAAAT
TCAAGGATTTATATCAGTTATTAAGACAAAATATGCATTTGAGGACACTAAATCTATAAAAATTAAGCCCTAAATGAGTC
CAAATCGTGGACTCATCAGCACCCCCAACTTAAACTTTTGCTTGTCCTCAAGTTCAGTAATTCAAAAAGGATGTCTCAAA
CAGTGCTACACAAGACTTAATCGTGAATGCACACAAAAAGACTCAACTTACTCATGCAAGGATTAAATGTGCACTCAAAG
TTTCCAATTGTGACTCACCCTTATCAAAGAATCTCAAGCTCACAATACTTGCTTCAAATGCAAGTTCAAGCTCAACAAAG
GAAATCAAATCCCCTCACACAAAGAATGATTCTGTGTTCACACACAAGGGTTCAACAATTTAAAGTTTCGGAATCAAATG
CAATGCTCACACTCACAAAGATGAACACAATGTATGATTTCACCCATAGGTTTGCCCGTATTTTCCAACCAACATTTGTT
TCAGCTCACTCAAGATCAAAAAGGTTTTTCAAGGCTTGTAACGGGGCTGAGTGCAAAGGTATGGTCATTTAGGCTCATTG
GCTACAGTCTTCCTGAAACATGGTATGAACAACACTTTCTTTCCTTTTCTTCATCATTTTTCATTTGTGCTTACAAGTCA
TCACATTATTCACTTTACATGGACGGCTGGAAACCCCATTTCTTTTTGTATTTTCACAACTTTATTCCATAAATTTTTCA
TTCATTTTTCTTTTTCATTCTTTTCTTCTCTTTTTTTCTGTATGGAGGGGTTTCATTTTTCTCAAAACATGGGTAAAAGG
GGACTTTCTTGCACGTCTTAATTTACCTTCTCTTTTCACCACACCCCCAACTTAGGCTTTTTGCCTAAGTTGGCTATTTA
AATAAACCACAAATCATGAGGATTATGGGTAATGGATCAATCAAAGGTCACAATGTTGTCAAGTTTCTTCCAAGAAAATG
TCAAGGCTCAAAGGGTGCTCAAAAGGGTTTCACACACTCACAAGGTAGGCCACAAAAAGAGGAAATTGTTTCACACTCTT
TAAAGTTGCCTAAGATCATATCAAGAGTTCGCATTACTTAGTCAACCGGACCAACGGGATAAATTCTAGGTGACATCACA
CATGGTTCATGGTAAGCTCATCACACAAGGCATTGACACCCAAGTCAAACAAGACTCCACACTTTCGCTAGTGTGCAATG
TTCATCACAAGATATCAATTCGACACTTGGCTAGTCACAATGAGTGTAAAGAGTTCACATATTGGCTATGCAACTTCATT
TGGCCTCATCGTAGCCGCACATTCATTTTTGTTCGATTATGAGCACTATTCAAGTCATCGATATTAATCAAAACCGATAC
TCAAATTTGCACAAGAACAACCACATTCAATACAAACAAGAGGTGGCAAAAAAATTTCGGAAGGGTAAAAAATCATTTAT
AATTAAAAACAAGGAGCCACAAGCTCAAACATCCATAAAAAGCAGTGTATAACACAAATTTAGCTCAAAGTCCAAATATA
TAAACAAAATAAGAATTATGAATGTCACACAAAAGGTGGGCCTCACCCCACCACAAATAAAAGCATTTGTCCTCAAATGC
AAATAAGCTAATAATATCCAAAATTTAAAATAAAAGTAAGACAGAGAGGGAGGTAAAGAAGGGGTCATGTCTACGCAGTC
GCTCCATCTGTCTGGGCATTAGTGCCCGGTGCATCAGTCTGGTCTCGGGCCTCAGTACCCAGGGTCACCTTAAAAGGAAC
AACAACAGCACTAGGAGCAGCCAAAGGAGTATCTGCTAAGGAAGCATGCACAACAGCATCTACCATGGCCTCTTCAGTCT
CAGTAAGGCCCTCATATGAAACCTCCTTAGCCATCTCGAGCATCTCCTCATTAGTCTCCGCCCCAGACTCAGGATCAGCT
GCTTCCTCAAATCTACCCTTATCTCTGGTGGTAGCCGGAGGCATCTCTCGCACATCTGGGATCTCCACCATCCCAAAGAT
CATGGACATATCGGTGGACTTCAGCTAATCCACATCGCTCCGCAACACAGCTATAGCGGCCTTTAAAGTTGTCACCTCCT
CGGTGGCTTCTTGTCCATACTCACACACCACTATCCTTGACACAAGGGCATTAATGGCAGCGCTCAATGGTGTCACAGCA
TCAGCCAGGGCAACTTGAATCATGCCCAAAATAGAAGCCTCGAGTCTGGCAGCTTGACGATCAGCAGAATGGGCAAGTTG
CCCCATTCGGAGTAATGAAGCTTAGGTGATCGGAGTCTGGAAGACAACAACAGCAACAGGTCTAGGGGGCAGTGCAGCAG
CAGAAGAACTAGGAACATCAGAAGGAGTAGCAGTAGAGGTACCTGAAGGCCCGTGGGCCGGAGTAGACAACGTGCCTTTG
CAGGTATGGAGTCTGTGTCTACAACAGGGAAAGGGTCCATCGGGGTTGCTTTCTGCCCCTTCTCTACCTGATCATTAAGA
TATTTAGCTTCGATCCTCCGGATATCAGTGGAGGATGTGGGAATCACTTCCACATCCTTCTTTGCATCTCTGGGTACCCG
AGCCCATCTGCACAACTGGGTGATTAATATCGGGAAGGAAAGTGAGGTCTAGCGTTGTTTTGCACACATAAGAATCTCTG
AAGCCATGATCATCCCCAAATTTAGCTGAGTTTTATCAATAATGCAACCTAGACAAATTGTTTTGGCATGTCGGAGAATA
GACTCATTTTGGGATGTCATGATCGTACTGCTGATGAAACCAAACCAATACTGAGCTGCCACGTTGAGGCCCTTCTTTTC
AATAACAGCACCAACCTCAAGCCACTTGGGAGTGTCGTCTGAGATCAATGGAGCTAACCACTTCTTCATGTTGTCTAGCA
TTTTAGTCGTAATCATGCATTGGCAGTCATCATCAATGTTATCAGGACGATCTAGGATAGCATCAATAACGACATGGTCA
CACTTTCTTTCCTCGAATGACTACATAGTCAACCGGTTTAAGTGTTGATGTTTGTTTCTTCCTCTGTGGTATCAAGGTCC
CATAAGAAGCATAGAACTCCCGGACCCAATTTGGAATGTATGGGCCATGGGGCTTGGTGAAGATCTGTAAATCATGATAC
TTGAGGCAACTCATAATCTCTGGATACCTATCAATGACTCCATCCGTAGACAGACGCTTTTCCTCAATACTTGTCCTCAG
CCCCTCAGTCTTTAATCTATTCATCGACTTTGGAGGAGGGACCTATACGGGGGGTTCCAGCACCACTGCTTGTTCTGGGA
TTGGAGGAGGAGTGGTAGCCGGAGGAGTCCGAATCCTAGACGGATTATTCATTCTTTTTTAACATAGTTTTGCCCTCCGT
GCTACTACCAAATCATTATCATCAGACGATATAGTTTGAGGCTCCTGATGCTCACCCTTACTCTCAGATGTGGTGAGGTA
AGTGCCATAGATGCCGTCACTGTCGGAGCTTGCCTCCGGTGACGCAGGTGCTTTGCCTTTACCCTTGCCTTTCCCACCAG
TTGTAGTGAGTTTTGTGGCCTTTCCCCTGGATGCAGCTGCATCCTCATTGAGTGTAATCCCTTTTGCTTTCCCTCGGGGT
GGCATGTTTCTTCCTGCAACTTTAGATCTAGCCATGTCTGCAAAACATCGGGAAAGTTAGAAACATTTCAATTAAAATCA
CAAAAACATAGTTGCAGACAGACACGCCGAACCAGTCGGCAAGTTGCCGACTCGCTTTGGCAAGCTAGGTTGGGCTCGCC
GAAAGGATTGACTCAAAATTCTTAGTAAGTCGGTGAAGGGAAGGTTTGTCGGCGAATCGCCAATAGCTTTCGGCGAGCAT
GAACTAGCTCGTCGAGAGTTACAGTGCAAAAAGGGGTTTGGGGTGCAGACAAAGGGCGATCGAGAAATCTTTCGACGAGT
CACTGAGTACCCTCGACGACCTCAGGCTTATCGCCGAAAGTTACAGAATCCAACAACACATAAAGCATGAAATTAAAGGC
GAGATGGGTATATTACGCAAACCGCCGAGTGGTTCGGCGAGCTCGACCCAGCTCGCCAAATGACCCAACGTGCCTATTTT
CAACCCAACTTCTCAAATTCAATCCCGCAACCCCCGAAAAGAAAATCAAAACATGCACAACTCAAATTCAAATGAGACCC
ATAACACCTATTGCCCTGGGATACTTAGACTTTTTCTGGCTTTGCCAAATTTGGCCAATTGACGACCTTTGCCCTTAAGA
ACGAAGTCAATTGCTCTATCATTAGGCAAATTACGTTGTTTGACACAAATGCAAGCTTCTCAGACTTCACCCAACTAAAC
TAAACAACATGCAAGCACAACCCCATAAAATTTACTTCATTTTAGAGCACAAAAAAGACAGGAATTTAACATTCAAAGCA
CTAAGGGCAGGACTATTGAATTACAAATAGGCATTCAAATATTCTAATCATATCAGAGAGGCCCATCACACATCAACAAC
ATACTAATGCTTGCATAAGAGTACAAATTACTAAAATAAATGTGGGATTCGGAAAACCAACCTTAAATGCCGAATAATAA
TTACTGAAAAGCTAGGCAGCAATGTAATCCACTCTGAACACAACTCCGATGACTAAAATACTCTTAAAATGCAAAAATAT
CGAAAATACTAAATAGGTGCGAGTTTGGGAAGATGAAAAATGAGGGAAAATAAAAGAATTTGAAATTTAAACCTTTGGTC
ATTTAATAAACCATCCAGTTCTCGCCCATTCGGCGACGTTAGTCGTGATCGCGGACCTACTCGACGACACGCCGAGTGGT
CACTTACCTAGCCGAGTTTTACAGGACCCTCAGTTGATGTGGGAGTCCAAACGGCGGTATAGATCACGATCGCCGACCTA
ATTGATGAATCACCAATAATTTCTTGGGCTCGCCGAGTTTTACAGACTCTACCTTAAAGTTGTCTTGAGTCCAACGGCGG
TCTAGGTCGGGGTCGCCGATCTCTTTGGCATTTCGCCGACTGGACTTTAGCTCGTCAATCTGCACCTTTCAAACACTTCC
CACACTTTAACCTGCACAATCAACACACCATTATTTCTAAAACAAGAATTAAGCAATAAAACCTTGGGTTGCCTCCCAAG
AAGCGCCTTAGTTAATGTCGTGGCACGACGCAAGTCCTTACTCAAAATCCATTTGTGGGTTTGGCCCTAGTGTTACTAGG
TAACCCCCTTTGTCAATTTGGGTAGAAATGAGACAATACAAGACCCATGAGGTTTTCAATTAGCTTGATAGAGCTAGAGT
GAGAGCCAACCATCTGATTTAGCACTTCAACATTTTCCCTCATCTCCTCTAGAACTCTATCTTGCTCATTGAGATTTTGG
AGAATGATTAATAGTGTATCCTCGATATGTCTACTCTCATTTTCTGTATACTTTCTCCGCTCATGAGGGGGTATGTATAT
GCCCTTCTTTTTGGACAGTACCTCCAGTTCCTCGACCTTTTGGGCTAAGGTATCCATCTGACCCAGCAAAATGACCAAGT
GCTGGTCCTTCTCAACCTCCTTGTTGGTGTTGGCCACAAGATCAAGAAGTTTGGTTGCGGTCTCATAGGAGTGTCTCATA
AGACCACCTGAGATAAGTTGATCGATTAATCCTTTGCTCTCGAAATTAAGACTCTTATAGAAGCATTCTAGTATAACTAG
ATCGGAAATTTTATGAGTTGGGCATTGTATCAACAGTGATTTAAACCTCAGCCACGACTCATGAAAAAGGTCCCTTTCTA
GCTGTTTGAAAGTCAGGATGTTATCCCTGAACCTCATCACTTCTATCGGAAGGTGATCCATTTGTTCACAATCATCAATT
ACACTCATTCTTCCTGTTTTCAACACACAAACAAGCAAAAAAAACTACAAATTAAGTAAGTTTTACTATAACTAACAAGA
GCAAAATTTAACTTAACTAACAATTCTCAAGTAACACCACTCTCCGGCAGCGGTGCCATTTTGACTTCACGTATCAGGAC
ACTACTTCCAGTTCAAGTGTCAACAATCGTAAGTAGTAATATAACCCAACTAGTGAGTTGGGGTCGAGTCCCAAGGGAGC
GGTTCGTAATTGAGAATCAATAGAAAAGCATAAATATGTTCAAGTCAATTATATCTATAAACATTTACGAAGAAAAACAT
GATAAATTAAAGGATGACACAAGTGTCAAGTATCAAAAGGGGGTTGTGTACCCAATTATCAACTAAAACGACAACTAAAA
ATGAATATACAAAGATGGAGACGGGATTCTTGGGATGTGATAGGATTATGGGCTAAGGTAAACAACCGGGTAATTGCTAT
TGATAGTAAATTGCTGTAAATTAGTAACTAAGCTAGACTATAGTGGGGGTAAACTTTCTCTCAAACAATTTACCCTGAAT
CAAATCGGTTTCTCTCAAACACCAATAAGCGGCAATGAAGCACAGTCTTCGCCTTAGTCTATTCACTCTCTCGAGCTGAA
TGTGTGGGAGAGGGTTTAGGATCCACTCTCTCGAGCTGAACCCACGACAACCCAATAACCACATACCATCGATTCAGTAG
TTTTGGTTTTAAAACCTCTCTCACGAGCAAGCCAAAAACATGAAGTTAAAATTGTATTTGCAACTACAACCCCATTAAAT
TCAAACACAACCACTGAACAAAATCACCTTTTTACAACAAATGAACTATCAATTAGCAATACCCAACAGTAAATTCAACC
CATATTCACATAATCACACCCCAAGAATTGGGGTTTTAGCTAGACATAGTAAAGAGATAGAAATCGATACCGAAAAGTGT
TTCCATCAAGTGGGTACGATTGATATGGTCTTTACACACGTCTAAGATGAAGAATCTTCAATACCCACTTCTAATTTCTT
CAAAATGAGGATTTTCAAAATCTCCAAAGCTAAGGGAAAATGTCTCCAAAAACTAAGTTATAAAACTGAGTAATTCTAAA
ATTTCATAAACTGGTTGCATACTAAACTAAAAATTCAAGCAAGTATTTATAGTTGTTAAAAAGTGTGTTGTGAAGGTCCA
CTCGGCGCAGTTATCGCCAATCCACTAGGCGATCCGCCCTTGATCTAACGAANNNNNNNNNNNNNNNNNNNNNNNNNNNN
NNNNNNNNNNNNNNNNNNNNNNNNNNNNNNNNNNNNNNNNNNNNNNNNNNNNNNNNNNNNNNNNNNNNNNNNNNNNNNNN
NNNNNNNNNNNNNNNNNNNNNNNNNNNNNNNNNNNNNNNNNNNNNNNNNNNNNNNNNNNNNNNNNNNNNNNNNNNNNNNN
NNNNNNNNNNNNNNNNNNNNNNNNNNNNNNNNNNNNNNNNNNNNNNNNNNNNNNNNNNNNNNNNNNNNNNNNNNNNNNNN
NNNNNNNNNNNNNNNNNNNNNNNNNNNNNNNNNNNNNNNNNNNNNNNNNNNNNNNNNNNNNNNNNNNNNNNNNNNNNNNN
NNNNNNNNNNNNNNNNNNNNNNNNNNNNNNNNNNNNNNNNNNNNNNNNNNNNNNNNNNNNNNNNNNNNNNNNNNNNNNNN
NNNNNNNNNNNNNNNNNNNNNNNNNNNNNNNNNNNNNNNNNNNNNNNNNNNNNNNNNNNNNNNNNNNNNNNNNNNNNNNN
NNNNNNNNNNNNNNNNNNNNNNNNNNNNNNNNNNNNNNNNNNNNNNNNNNNNNNNNNNNNNNNNNNNNNNNNNNNNNNNN
NNNNNNNNNNNNNNNNNNNNNNNNNNNNNNNNNNNNNNNNNNNNNNNNNNNNNNNNNNNNNNNNNNNNNNNNNNNNNNNN
NNNNNNNNNNNNNNNNNNNNNNNNNNNNNNNNNNNNNNNNNNNNNNNNNNNNNNNNNNNNNNNNNNNNNNNNNNNNNNNN
NNNNNNNNNNNNNNNNNNNNNNNNNNNNNNNNNNNNNNNNNNNNNNNNNNNNNNNNNNNNNNNNNNNNNNNNNNNNNNNN
NNNNNNNNNNNNNNNNNNNNNNNNNNNNNNNNNNNNNNNNNNNNNNNNNNNNNNNNNNNNNNNNNNNNNNNNNNNNNNNN
NNNNNNNNNNNNNNNNNNNNNNNNNNNNNNNNNNNNNNNNNNNNNNNNNNNNNNNNNNNNNNNNNNNNNNNNNNNNNNNN
NNNNNNNNNNNNNCAACACCTTAACTCAACCCTCTTTATCAATCAAGGCTCATATATAAAGCTAATCAATCAATTATCAA
CTAGTTCTTCCATTCTAGGCATCTTTCACAAGCAGTTCTAGAGAACTTGAGCTAGATAAGAGTTTGCAACCTCAAATCAT
AAATAAAAGCATGAAGAAATAGATGAACCCATTTCAAACCAACATTTATTTAAGCAATAAAAAAATCCACAAACTAATTA
GGCATTCAATTACATATCACACCCCTAAGACTATAGGGTTTTATCCAAGAATCTAAAAATTAAAAGAGTTTTACCAAAGA
AATTATTCTCCATCAAAGCTAGAAATGTTTCAATCCTCAATTCGAATTAACCCAAATCAATACCCCAAATTCCCAAGTCT
TAGCTAGAAAAATATCCAAAAGCTTTAGAAGCTTCCAAGTACAGAATTATCATAACATAAAAGATGTGTTTCTCTCTCCT
GAATATTAATTTATACTTTTTCAAAAATTGGCAAAAAATTCACTTCAAAATCCACTTCGGCGAAATTAATCGGGCTCGCT
GAACAACTTGACAAGTCTTCGAATGCTCCTCTTCATTGCCCAATTATTTTTTAGCTTTACTCCATGCCTTCAAGTTTTGA
TCATGTTTTGGAGAGCGCGATGGAGTCCATCGACCTGAGCAGCGAGTCGTCGTTTGATCACGTCTCTCACTGAGTTGGCA
TGAGTTTATGAGCAGAGTTTTATGAAATTTTGGGCGAGCTAATTGAGCTCACCGAATGGATCGACGAGTCATTTTCTTCT
TTCACTAGCCAAATTGACTTGGAATTTTGAGCACATCTTTCTGAACTTTTTGTAGAGTTGAGGTCCATTTGGCGAGTCGC
CTAGTGTGTTTAGAGAGCTTCAACTTCTCCAGTTTCTTTACTTTTTCAAGTACTTCACTTCTTTTTTGTTATTATTTATC
CTCATGTTGTCTTTGAGCTCTCATAACTGAAATTCAAATAGTTAACATCATAAATGAACATAAACAAGCATTGCAAACAT
GATTTGGTGAACTAGAAACCTCAAATGAGTCTAAAATCCCCGACTCATCAGAGGCCCACATTTGAAATATAACCAACAAT
CTGTTATGTTGAAGAAGACCTATTCATCATATAAGGTACAAAGGAAATGGTAATTAGCAACATCATGAGACAAGGAATCC
CAAGAGATGATATCACATATACTTTAGGAGTCATAAGACACAATTATTTCATCGCCTCACAATAAGACCTCACCAAAAGT
GGTGCAATCACCCTTAAAGACTCATCCGGGTAAAAGAAGTGCAAGACCCATATACCTATACCTCTATAGTAAATAATTCT
CATACCAACATAGGTATCTTCATAAACAAAGAGGTAGTAAAGAAAGGTGCTAAGCATGTTTCCAAGAGTATCAATCATGC
TTCAGAGAATCACACTTGAAAATTTAGCTTGTCCAATCCTATGAAGGTGACAAAGAGTCCTTATTTTTGGACTCTCTTAA
AAATAAATAAGCAATTTAGCACCCACTAATTGGGGTTCACACAACTTAAGCACAAGTGTGTCAAACAAGGATGCAAGTAT
AAAGGAAACTCCAAAAATAAGCAATGACATATTTTTCTTGGGGTGCACAACCTTAAAATTACATTTGACAAAAGGATCAT
CATATGCAAACAAGTAATAAATAAAGGTGCTACATAAATGAACTTCATCCAAGGCGTGCCCACATATAGAATCACCCTTT
GATCCAAGAGCATTAAGGGCTTGATTAAGAATGAGGCCACGCAAGAATGAAGGGGTCATTGGAGAACATACACCACCTTT
CTTTAGAACACCATCCTTCCCAATGGACATGCTATCATCTTCTAAGAAGAGATTTTCATCATCAAAAAGTGTGTCATCAA
ACCATAGTGGATTACTAAATAAGTTGTAACCTTTAAGAGCGGCTACCCCATCATTACAAGACATTCCACTATGCACACCC
TCAATAGTCATGTCATCATCAAATAAGATGTTATCCCTAAACACACATCCCACCTCAAGATTTTCATGAGAAAAACAAGA
AATGGTATTAAGGTATAAGGATTCATTCAAAGCATGTGTATCAACACTTGGTGGACACAAATTAATATTACTAGAAGAAT
CAATGTGGTCATCAATAGGATTAACTAGTGTATTCACATTCTCAACATGCACATTATCAAAACATGGCAAAGAACCACAT
GAAAATGTATTATCATTCAAGACACAAGTGTCAACACTAAGTGGACACAAATTGATCTTATGGGAAGAAACAATTCGGTC
ATCAATAAGATCAACTAGTGTATGAACACTCTTAACAAATACATTATCACTATATGGTACGGAATCATTAATCTCACATG
AAAACAAGCTATCACTTATACTCCATTGGCTACCACACAATGAATTTACAAGTTTAAGGAAGTGGAAGAATTAACATTGA
TACCTTGTACTCATAACACAAAGTGTTGTCACTTTGATTGTGCAACTCCTTAGATTCTCATCACAACGAGTAGTAACCTT
TAATAGTCTTTCCAACTCATCGAGCTCCATCTCAGTGACTAATTGAGTGAGCTTTTCAATTTTTCTTTGTGTTGAAGCAA
ACAACTCATTTGTCCTCATAGTACGAGGATCCCGATATCAAAAAGATAATGGTCCTTCTACCATACCAGTACACTTCACA
CCCACCCAATCGTGAGAAAATAATGATTTACTAAAAACTTCTCTTTTTGTTTTGATGTTGTCAACATACCAAAAGAATAT
TTCTTTGTTATTTGTGTGTTCCATACTTGTTATATGCATAGTTATAGTCTATTAAATTGGTTGAATTTTTATTCATATTG
AAAGGAGTTGAGGTTGATAAAGAATTGTCATTTCTGAAATTAACAAATCATTAATTAATGGGTATTTTGAAGCAAATCAT
CCTAGAAGACTAATCCTATAGCTCACTTAGGTCAATCAATTCAAGTTAATATAAGTTGGGGAGGTGAGGGGGGGGGGGGG
GGTAAACAATTTTCACCCATTTAAAATATAATCCAAACCATTTTATAAGTTTAAATTCAATGACATTATCTACCTATTAA
ATGTTTGAGAATGTATACATAATTTTTTTTCTCAAAATTTGAGCCAATTTTTTTTTATAATTATGCATTCAGATGTTCAA
TTAAAATATATTATAATTTAAGTATCTAAATAAAATTTAATGATAAATTTAAGGTTTATAAATGTATAGTGCCTAAATAA
TTTTTCCATTATAATCCCACATAAGTAATAAGTGGACCAAAACTCCTTAACATTATAAGTTGGTTATGATGATGCATGAA
CATGGGGATGGGGGGTCATCAAATAAATCAACAAAAGAGTAGTAGTGAATAGGGATGAAAGAGTATGCAAGAACTCTCGT
TAGAGCTTTGCTGACCACATAAAAGGAATCAAATAATAGTAGTATCTACTTTCTACATTGTTGTTTCCTAGAAAATATAA
AGATAGCAACTACTTTATAGTGCCAATGAAACTTGACTAAAATGATTTGGTAACTATGATAAAAATAATAATTTCGAGAT
AAAATTTAAAAATTAAATTTATTTTATATTTGATTTGAAATACTAGCTAAGTGTCGAATTATTTTATCTCATATATATAC
TAAAATAATAGAAATGTTATCGCATATAAAAAGTGGTATAAAATAATTACATGTGATATTCTTACTTATTCCATTTCCTT
TGCCAAACAACCCACGAAGGTGTCAAAGAATGTAGAAAAGTAAATTTAACAAAATACAACAAGAAAATTGAAATTAAAAT
AAAGTTTCTGATAGAAAATGACTTTACATGTGGAAGGTTGTAAGCCAAGAATTAAAACAGGTAAGGATTTGCATAGTTGG
CACACACACTTGGCTGTGTTGGAGGTTTTCAAGCCAAGAGAAGTGCCAACTTGGCTAATCCTTGTTTTGCATATTTGTCT
CTATTTATTAGCTGCTCCCTCCAGCCCCGGACGCCTTCGAATCGAAACAAACTAAAGCTCTTCCATCTCTGTTTTTCTTC
TTTCGATCTGCCCATCAGCCTTAGCTTGTTATCAAGTATCAACACCATATTTCTTCATTAAAAGGTAAATACCATTTATT
ACTATTTAAAGATTTTATTTTACTACATGTATATTGCACCTCATCTATTATTACTTGATCAGAATAGATAATGAAATATT
GACGTACGCAAACCCTTGAGGTTACAACACATAATTTGCTATTCTTTTTGCTTCATTTATTTAGTTAAAAAAATATATAT
ATAGGATTAAACTAAAAACTATGGGTTGTAGTGCAGTGATAAGACTGTTTCACTCTTAATCAGAGGTTTTGGAGTTGAGT
CTTGGGTATGGAAATTTTTTTTGTTGGGAGCGCCACCCCCAAATGGGGCATGTAGTGCGCGATCCAGATTTAGTCAGGGC
TTCAACATGAACTCCGAACCGAATGAGAAATAAAAAAAAAATTAAACAAAACTAAGAAAATATGATGATGTGGTTGTGAC
TCATGGGGATGATTATGCATTTATGCTAATTACTAAGCTTGAGACTAGACTTTTATTGACACTTCACAGTCATAGACGCA
CGATGATTGGACAAGTTTTGAAGAGGATGCGATCCGCGATAACAAAGTAAAGCTAACAACTTTTAAAATTAACCAAAAAA
AAATTGTGATTTTATTTTATGTTCAATTAAATATAATTCCTTAAAATCCTTGATAACAAATAATTAACATTAATTATATA
TTTAGATAATTTAATAGTAACTAAATCGTGTTATTGTCATTCTTTATCATTATCATCTACCATTATTAGCATCAAAATTC
AAAATCATCATTCTTGTGATCAGTCACTATCACTAACCACTATTTACAATCATCATCACAATAACTGTAAATTATCACCT
TCCGTCACTACTTATATATAACCAACCACCGTCTTTATTCACTATCTCTATTAGCTACTACCGCCATAAATCTCTATTGT
TAATCCTCATCACCATTAGAATAACTATATGTTACCACCCTACAATCATCCCCACTAGATATCCACAAACATTACTACTA
TTCATCAATACCATCGACCACCTTAAAAAAATATTTTTTTGTTGATATTTACAGGGTATTCAATTAATTTAGTATTTTAT
TTAATTTTATATTTCTTAATTTCAAAATGAAGACAAATTTTATATATAGAAGTGTTTGAAAAACAAATAACTTTAATTAT
ATAGTATTCATATCTTAATATAACATCTTAGTAATTCATATATGTATTTAGATTCATACATCTAAATTATAATCTACATT
TTAATATCCAAATGTTTAATCAGATTCAGACATTTAAATTTTAATGAAAACGCATTAGGTCCTCTTTATTGTAAAACTAA
TTAATCAGTCACGTCTATTCAAACTCATTGAGTAACTATACCATTAAAATAACAAACACACTTAATGATTATGATTTGAA
TGATTAAGATTCAAACCTAAAAAATAAATGAACTTAATGATTGATATGTTATTAGTGACTAATAATTGAATAATTAAGTT
TAAAACCATCGTTAAGTGTGTGTGTATATTAGAGATGATTTAGAATTTTAATTTGGGAAAATGGTTTGATATACCCATCG
ACTTTGTCATTTGGAGGAATATAGTTAATATATCCTTTGTTATAAAAGTAGTTCATATATACTCCTATTATTACACAAAT
GGAAGTGAAAAAATTAATTTGAATTAATTTTTTAATTTTTTTTTAAAAAAACATTCATGTAGTATATTTGATCCTTCGAA
TTCTCACGCATATTTTTTTTTTTTACTTCTTTGATTCAATGACTAATTTGAATTTACTATTTTGATGGTCAAATTTATTG
TCACTAACTTTCTTGATTTTTTTTTATCATATATGCCCCAATTTTATTTTATTTACATATACAAAAAATAAATTATAATA
TATTCGGAATTTTTTAATTTTTTTCTTATTATTTTCTCTTTTCCATTCACTCTTCTTCTTTTCTAATTCTCATATTATTA
CACTAAAGAATGAACGAAAAATATTAAAATAAGAATAAGAAACTCAAATAATGATAATCGAAGAAGTCAAAAAGTATATC
ATGTGTGAAAAAGATTATATATATCCCTACATGATTTTTTAAAAGAATAATTTTTTTTTCACTTTTGTTAAATAAAAAGG
GGAAAAGGGTCAAATATGCCCCTAAATTATGCGAAAATATCTAGATATACCCTCCGTTTGAAGTTTAGCTCATTTGTGCC
CTCGCCGTCCAACTTTTCACCCATAAATGCCCTNNNNNNNNNNNNNNNNNNNNNNNNNNNNNNNNNNNNNNNNNNNNNNN
NNNNNNNNNNNNNNNNNNNNNNNNNNNNNNNNNNNNNNNNNNNNNNNNNNNNNNNNNNNNNNNNNNNNNNNNNNNNNNNN
NNNNNNNNNNNNNNNNNNNNNNNNNNNNNNNNNNNNNNNNNNNNNNNNNNNNNNNNNNNNNNNNNNNNNNNNNNNNNNNN
NNNNNNNNNNNNNNNNNNNNNNNNNNNNNNNNNNNNNNNNNNNNNNNNNNNNNNNNNNNNNNNNNNNNNNNNNNNNNNNN
NNNNNNNNNNNNNNNNNNNNNNNNNNNNNNNNNNNNNNNNNNNNNNNNNNNNNNNNNNNNNNNNNNNNNNNNNNNNNNNN
NNNNNNNNNNNNNNNNNNNNNNNNNNNNNNNNNNNNNNNNNNNNNNNNNNNNNNNNNNNNNNNNNNNNNNNNNNNNNNNN
NNNNNNNNNNNNNNNNNNNNNNNNNNNNNNNNNNNNNNNNNNNNNNNNNNNNNNNNNNNNNNNNNNNNNNNNNNNNNNNN
NNNNNNNNNNNNNNNNNNNNNNNNNNNNNNNNNNNNNNNNNNNNNNNNNNNNNNNNNNNNNNNNNNNNNNNNNNNNNNNN
NNNNNNNNNNNNNNNNNNNNNNNNNNNNNNNNNNNNNNNNNNNNNNNNNNNNNNNNNNNNNNNNNNNNNNNNNNNNNNNN
NNNNNNNNNNNNNNNNNNNNNNNNNNNNNNNNNNNNNNNNNNNNNNNNNNNNNNNNNNNNNNNNNNNNNNNNNNNNNNNN
NNNNNNNNNNNNNNNNNNNNNNNNNNNNNNNNNNNNNNNNNNNNNNNNNNNNNNNNNNNNNNNNNNNNNNNNNNNNNNNN
NNNNNNNNNNNNNNNNNNNNNNNNNNNNNNNNNNNNNNNNNNNNNNNNNNNNNNNNNNNNNNNNNNNNNNNNNNNNNNNN
NNNNNNNNNNNNNNNNNNNNNNNNNNNNNNNNNNNNNNNNNNNNNNNNNNNNNNNNNNNNNNNNNNNNNNNNNNNNNNNN
NNNNNNNNNNNNNNNNNNNNNNNNNNNNNNNNNNNNNNNNNNNNNNNNNNNNNNNNNNNNNNNNNNNNNNNNNNNNNNNN
NNNNNNNNNNNNNNNNNNNNNNNNNNNNNNNNNNNNNNNNNNNNNNNNNNNNNNNNNNNNNNNNNNNNNNNNNNNNNNNN
NNNNNNNNNNNNNNNNNNNNNNNNNNNNNNNNNNNNNNNNNNNNNNNNNNNNNNNNNNNNNNNNNNNNNNNNNNNNNNNN
NNNNNNNNNNNNNNNNNNNNNNNNNNNNNNNNNNNNNNNNNNNNNNNNNNNNNNNNNNNNNNNNNNNNNNNNNNNNNNNN
NNNNNNNNNNNNNNNNNNNNNNNNNNNNNNNNNNNNNNNNNNNNNNNNNNNNNNNNNNNNNNNNNNNNNNNNNNNNNNNN
NNNNNNNNNNNNNNNNNNNNNNNNNNNNNNNNNNNNNNNNNNNNNNNNNNNNNNNNNNNNNNNNNNNNNNNNNNNNNNNN
NNNNNNNNNNNNNNNNNNNNNNNNNNNNNNNNNNNNNNNNNNNNNNNNNNNNNNNNNNNNNNNNNNNNNNNNNNNNNNNN
NNNNNNNNNNNNNNNNNNNNNNNNNNNNNNNNNNNNNNNNNNNNNNNNNNNNNNNNNNNNNNNNNNNNNNNNNNNNNNNN
NNNNNNNNAGATTTGAAATTCAAAAATAGAGTGATGGAGATAATTGGTGATATCATTGAGTGATTTTAGGCGTGGAAAAA
GGAAAAAATATCTTTGGGTGATAGTATATAATGATGTATCCGAAAAAGTGAGAGAAATTATGAAAAAGAGGAATTTTTGA
AATTTTTTAGAATGATAGGGAGTAATAAAAAATAGGATAAAAAAGGAGGTGTAGTTAGATAATTTTTTCAAAACTTAATG
TAGCCTCAAGCATATCAAATTTCAGCAAAAGAAGAGGTAAATAAATCACAACCATCTTTTACAACCAAATTTAAATTATA
ATAAATCACAAGCATCTTTTACAACCAAATTTAAATTATAATACCCACATCTAAGATGGAAACAATGGCCAATAAGTAGG
CACAAACTTTTAAAGCATAGTCTTGCAGTGAGATCAGTAAAAATATTATGACAGTTGAAATTCTGTTAACAAGACCAAAA
TATTGTACAATAATACTTTTGTGCAAATTTCATTTATGATCAATTTAGGGGTATGCCAATGATGTGGAAGTGAGGCTTGA
CACACGTATCTTGGGTCTATAATTCCGGAGAGTGGGAATATCGATGATGATATCACACATCGTATTGGTGCGACGTGGAT
TAAGTGGAGGTTTGCCTTTGGAGTCTTGTGTGATAAAAAAGTACCACTGAAACTCAAAGGTAAGTTTTATAGAGTGATGG
TTAGACCGACATTGTATGGCATGGAGTGTTAGCCAGTCAAAAGCTCCTATGTCCAGAAGATGTATCTTGTAGAGATGAGG
ATGTTGATGTGGATGTGTGGTCATACTGGAAGCAATAAGATTAGAAATGAGGATATTTAAATGAAAGTGGGAATGACATA
TGTGATGGACAAGTAGAGGGAAGCAAGACTGAGATGATTTGGATATGTGAAGAGGAGATGCGTAGATGCACCAGTAGGAG
GTGCGAGAGGTTGGTTATCAAGGGTTCATGGAGAGACAAAGGTAGACCTATGATGCACTTGCAGGTTACCGATGACATGA
CCTTACATAGGAAGGTGTGGAGGACTCGTATTAGGGTTGAAGGTTAGTAGGTATTGTAGTTGGCTTGCTTAGGGTGGTTG
GTGGTTGACATAGAACTAGTTGGTGTATTGTAGCTCTTGTTTTCAATAATGTATCCTAGTATGATGTGTATTGTGTTTTG
ATTATCACATTATATTGTTGTTTTGCTCTCTTCTGGTAGACTTTACATTATCTCCTTGTTACTTGTTATATTTTCTTCAT
TGTCTCCTTTGTACTTGAATTTGTTGCACTTCAATATAGTCTTTTGGAAACCTCTCTATCTCCATGAGGTAGTGATAAGG
TATGCATACATTCTACCCTCCTCATATCGCACTTACAAAATTTTACTTGGTATGTTGTTATTTTTAGTGATATGTAAATA
TTAAATAATCATTGTTATTAGGACTACAACCTATATCAGAAGTGACAGACACTACAATCTAATTGATAAAATAACGTAAA
TATTCACCCTAAAATTTAAGCACGTTATTTCTAACTATAGCTCTAAAAAACCTCTATAACGTTATATGTATCTTGTATAT
AATGTACAAAATCGGGGTGAGCATAAAAATGAAGAAGAGGAAAGATATTTAGAATTTAGGTTATATGTATCTTCAAGTCA
TTTTGCTGATGCAGTAGTCCTTTGGTATAGCCACATTTGTCCCAAAATTTTAATGAACGGCAATGAATTAGACTGATATG
GACTATCAAACATAAACGGATTAGACGGGTCATAAAATTTATGGACTAATTGTCACCCTTACTTTTAATATAACCTCTAA
TTTACATAGGCATTGCATTACATACAAGTTATCGAGACGCTGCAGCAGCATCTCTTTATTTATCCTTATACAGTTTTTCA
GTGTTTCAACCATACCAAGACAACATACAAGAGAAGACTACATAGTAGCACACCCTAGTTAGATGCAGCAGATACAACCT
CGGCAGGACATATCCCACGGCAAGAGGAGTGGCTGCTCTGCTATATTTTGGGAAGGCTGTTATTTATATCTTGAGCTTCT
ATCTGATATGTGATGCCTTCAGTGTGTTTAGACTCTAGAGAAAATTCAGGGTCACCCTCTGTTGTCCACAATCCATATGG
GTTGGTGCAATGTTATTTAAATTCATTGCCATCTCATTTTCTTCTCTGTTCTTTATGGTACCTATCTGTAAACATACTAG
TCATTCACACACATGTACCAAATATCCACACAAATCACCCTAATATTTGTTTAGCGGAATTGCAGCACTTACCTCATCCT
CCAGAACTTTGTTTTCTTCTATCAGCTGCTTTTCCTGCAGATAAATAGTTTCCAGTCAAGTCTACCATGCTAAACATAAT
CCCAATGTAACACCATAAACCTGTGTCCAGAAAATGCTGATATATGGCACACTAATATTGCATAAACTTCAGTTGATAAT
AGGATTCCTTAAAAAAATCTATAGAGCTTAAAATAACTGTAAACAGCATGATGCCAGTATGCTAGTGAACTTGAAGAGCC
AAACTAGCTCCATGATTTTCTCAATTCCATAACAAGTCCAGCGTTAAGAGGTACAAATGCAATTGTCAGGGAAAACATTC
AGCCAGGAGTGAGGAGTTTGGTAGACGATCAAATGATAGAAAATATTTGATCCTTGTCCTAATGATTAAGTATCTGGCTT
AGCTCACTTCCAGAAAAGTTGATGCCCTGCATCTTATACCCTTTCTTGACACCAGGAAATTGTTTTTAAAACACTCTGCT
GAAGCAGTTTTTGACGGCCAGATGGCACCTCACCCATACATAGTGATAAAAAGAACTGTTATTATTTGCTGAATAGACAG
GTATATTGGAAAAATATCATGACTGTGCTCAACAATTAAACACTTTTTATTATAACCGTGGTGTCCGGGCCAGCTTGCGC
ACACCTCAACTAATTCCACGGTATAATTGCCACCTTCCACCAGTAATAGGCACCATGTAATTCTATCCACCAAGGCTAGG
GGAAGAAATCCCGTGGTGCTTTTGTCTCCGCTGGAATTTGAACCTGAGACCTCATAGTTCTTAACCACTTCATTGACCAC
TAGGCCACACCCTTGGGAGCTCAACAATAACACACTCTAAAAAGCCCACATACAGCGAAAACCTTTGTTGCCGTTGGAAA
AAGAATTCTCTTTGACAGCAAGATGGCACCTCACTATACAGCAAATTAGAACTTCCAAAAATTGCTCTCCCCAGACCCCA
CTTGGTGAGATTTCACTGGGTATGTTGTTGTCTCTCAAATTCTACAGTGGTCTGGACTCAAGAATATCATTCTATTTGTT
TAGTCTAGCAGCAAGAGTCATCTCTGGACCTAGCAAAATCCAAAACTCTCATGTGGATTTCATCAAGGCAGCAGGCTCTG
TTTAATTATGACATTGTCATGCAACAATACTCTTTACTTGAAAGTTGAAACTAAGGATGAGTATATAGCATTCAAGGTAC
CAAGGGATCTTACATCTCGTGGGGAGATGAAGTTTCAGGTTTTCATTTTATGCTGATGAAACAGAATATTAGCTGGCCTA
TATTGATAGACTTAAAACAGAGAGTTGAGAATCAAAGGATAAAAGTGACAAGGAGTAGAACACCATAACTTCCATTGATT
CAATGATGGAGACAGATAATACCAAGTATAGTGGGGGACGCTTGATGAATTTTAAGGTCTAGCTATTGCTACAACTAGAA
TGATAAGGCTCTTCAACTCATCATAACTTCCAACTTATCTTTGCCTTCTCATTGTTCTCATATCCTCTCAATCAGTTTAT
AAGCGCTTCACATCAGAACAATGCACGCTCATGAAAGAAGAACCAGGCCAGCTATGCCAATATTTACATCAACTAATGAC
ACAGTTCGGAAGCAGTTCTATAGAAGGCGCCCTGCATGCTCTTTGGGAAACTAAGCAAATCTGCTCAGGAAAAATGGAGA
CCTACCTTGTCATGAAGATTCTTAATTGATTCAATCAACAAGTGTGTCTGCATAAAACAAAACTAGTTAGCTTCACTTCG
TATCACTCCCAAAAGAAATAGGGAACTAAAGCAGTCGAACAGTAAAAAAATTGCAGATAATTTAAAAAGAAGGCAAAAGA
TAAAATTAGCACGCATGGGTGTAGGATTGGATTAAAATGATCACACCACTATGGAACTCTTTGTACGGTTGCAATGTCTT
AGAAATACAACTGATGTAGCACCACCAACAAGACTAATTCAGCTTTAGGCATCCCACTTATGTAAGTTCTAGGCCATAAA
AAGGTAAGTTGTTTCTATAGAGCAGCTGGAACAAGTCTGTGTATGAGTAAAGGTGCAGAGGAATGTGGAAAATCCAAAAC
CTTTCTAAATCTGGTTTGTGTCAGAGCAGTCTCGACTTGGTTTTCCAAATGGACAAGATCAGTAATGCTGAGATCATCAA
CATCAGGCTCCTTGAGTTGCCTGTCAAATTGTGGATCAATACCATGCTTTCCAAGGGAAGCTCAAAAAAAAAAAAAAAAG
AGCAGCAAAAGGTCAGTACTTTTCTACCGTCTGTAGCAGTTCTTCCATTCTCATGAAACTTGCATATTTTGATTCCTGTT
CCCATACAACGATAGAATAATTTCAGCAACTGAAATTGTATATAGTTACTCCAGGCATATTGGATTAACTCTCAATGGAA
TGACTATAGCTAATACTCATTATTTGCATGATGTATGTGACTGAACAACTGTCACGCCACTTTCCTGGTTTTGACGATGT
ACAACTTATGTTTAAAACAACACATTCTAGAAAAACAATCAGCAATATATTGAATAAGATTCATTTATGATGTAAAATGA
CCATCCTTAATTACCACATACTAAATTGGAGCTTCTAACTAGAGCAGGACAAAAGCTGAGAACATATAACTTCACATATA
GATTTAGTGTCCTAGGATCTACTCACAATAGATAAAGATGCATTACAAGCCACCAAGTCACCTGCAAAGATTTGTATTAA
CTTAACATCTATGGATTTGCTTTTGGGAAATCAAAAAACTATACAAACATTAATAATTTGACATGGTGATTAAACTTTTC
GACTTCACAGCCCATGAGTTGCTTTCTAGTCCGAAGAACCATAAAAACATTTAGTGTACTCGTTATATTTATTCATTATA
CAGTACCTCTGTCAAGAGATAAGAGGACAGTGAAGTTAACTAGATATATACCTCTGTGTCATCGACTTCTGCAGAGACCT
TATCTTCTGCTTTCATGTGGGTGTTATATCGGTGAATAACTCCTGTCAGACTGAAACACACATATCATGTGGTCGTCATC
AGTTTGTTAGCCAATCTACTCAAACAGGAAATGGACTCCACAATATTAAGTTCATACTTGAGGAAGGAAGAGTAATGTGT
GTAGTTCAAAAACACAATGCATCAAACAAATTCTCCACAAACTTGTGGTTTCTCTTAAATTTCAGCCTTGCATTAGGGAC
TGCAGTATCAAAACACAATTACACTAGACAGTAAAGTTGGAATATTTACAACCACACTGGTTTGATCACTAAAAAGCAAG
AACTGTTGGAAACAACTAGAACAGTGATAACTCACTTAGCCGTAAAAGATACTATAGCTACTTTCCAATTTCAAGAAATT
GTAGGGTCTCCACCACTTAATAAGAAAATGAATAGATAAGAAAAGCTATAGGTCAGACTACTTGGGCAAGAGAGGAACAT
GATGGTTCAGGAAAATGTTCATAGGAATCCAGACCCACCAACTTGGCCAAAACCATCCTGTTGCCTTTCAATAACTGGGG
GATTTCGACTACAATAGTCTACATGGTGACCAAATAGATTTAACAATCGATCATCAACCAATCGAATACACCTCAATGAA
AATAAGTAGAAAAGATTACATGAATCCTCTATATTCATTCCGCACTATTGAACTCCATTTCATTCAGATTCTAGATCGAG
TTTGCCAAAAGCTCACCCATATCCTTTAGAGCTAACTAGTTAGTTAGGAAGAGTTGAACAAATCCTCCGTTAGAATAGAA
ATAAGTATATACAATCCTAATTAGAATAGGAATAGGAATAGGAATAAGAATAGGAATCCTAGTTAGAAAAGGATTCCAAT
GTAGTGTCTATAAATAGGGTCTCAATGTAATAATGTATCACACAATTTAATAATATTTTTCTCCTATATTTCTCACATGG
TATCAGAGCAATGGTGAGAAAATTAAATCAGCCGTCACTGTGCAATTTTCCGGTGACCTAAATTGCTGTCCCAGAAAAAA
AAAGAAAAAAAATCAGCAATTATTCCGGCCATTTTTTTTTGCAGCAGTTTTTTTTTCCAGTGGGGTTGCCTCTTGATTCC
AAGGCTGACCATATAATTTATTTTCCTGATTCCAACCAGATTCCTTTTTCTTTTCCGGCAGTCAGATATATTTTCAGCAG
TCAGATTTTGGCCCCAAATTTTTATTTTATTTCCAACAGTTAGATCTAATTATTTTTATTTTTTGTGAGAATATTCTAAT
TTCACAATGTCATTCGGGATTGATATTTTTTTAATATAGAAAATAACTCAAAACGATCTTTCATTAAAAAAACCCAAGTG
CATCTTGAATAATCATCAATGAAACTAACAAAATAACGAAAACCTAAGGGTGAACTGACTCTACTAGGACCTCAAATATC
AAAATGGACTAATGAAAAATAGACTCTGAACGACCCTTAGTACTACGGGAAAATGTAGCACGGATGTGTTTCCCATCCAA
CAGGTAAATCTACTATTGGTTGCCGTTGGGTTTATGCAGTCAAAATTGATCCAAACGGTCAGGTTGATCAGCTTAAGGCT
CGTCTTGTTGCCAAAGGGTATACTCAAATATTTGGACTCGATTATAGTGATACTTTCGCTCCCTTAGCTAAAGTAGCATC
TATTTCGTCTTTTTCTGTCCATGGCTGCAGTTCGTCATTGGCCTCTTCATCAGTTGGACATTAAAAATGTTTTTCTACAT
GGTGATCTTGCGGAAGAAGTCTATATGGAGCAACCACATGGTTTTGTTGCTCATGGGGAGTCTAGTAACCTTGTATGTCG
ATTGCGTAAGTGGTGATCTTGCGGAAGAAGTCTATATGGAGCAACCACATGGTTTTGTTGCTCATGGGGAGTCTAGTAAC
CTTGTATGTCGATTGCGTAAGTCACTCTATGGTCTAAAACAGTCTCCTCAAGCCTGGTTTGAAAAGTTTAGCAGAGTAAT
TCAGGAGTTCGGTATGACTCATAGTGGAGCTGATCACTCTGTGTTTTATCGGTATTCTGCACCAAATCAGTGTATTTATT
TGGTTGTTTATGTTGATGATATTGTTATCACTGGCAATGATCAAGATGATATCACTAATTTGAAGCAACATCTCTTTAAT
CATTTTTAGACTCAAGACCTAGACCTTGGCAGACTGAAGTATTTTCTAGGTATTGAGGTTGCTCAGTCTAGATCAGATAT
TGTTATTTCTCAACGCAAGTATGCCTTAGACATTCTTGAGGAGACAAGAATGTTGGATGTAGACCAATTGACACTCCTAT
GGATCCGAATGTTAAACTCCTTCTGAATGTTAAACTCCTTCCAGAACAGGGGGAGCCACTTAGTAATCTTGAAAGGTATA
AACGACTGGTTGGAAAGTTAAACTATCTCACAGTGACTTGACCTGACATCTCTTTTCCTGTGAGTGTTGTAAGTCAGTTT
ATGACTTCCCTTGTGATAGTCATTGGTGTTCGTATTCTGAGATATATAAAGTCATCTCCTGGTAAAGGACTACTCTTTGA
GGATCAAGGCCATGAGCATATTACTGGATATACAGACGTTGATTGGGCAGGATCACCCTTCGACATCCGGATATTGTGTT
TTAGTAGGAGGCAATTTGGTGTCGTGGAAGAGTAAGAAACAGAGTGTGATTGCTCGATCTAGTGCAGAATCAGAATATCG
AGCAATGGCGGCAGCAACTTATGAGCTAGTTTGGATCAAACAGTTGCTAGGAGAGCTAAAATTTGGTGAAATCGATCAGA
TGGAACATGTGTGTGATAATCAAGCGGCTCTTCATATCGCATCAAATCCAATATTTCATGAAAAGACTAAGAACATTAAG
ATTGACTGTCAATTTGTCAGAGAAAAGATACTCTCAGGAGATCTATGATTTGTATAGACCAGCTTGAGGAGGAGTGTTAG
AATAGAAATAAGTATATACAATCCTAATTAGAATAGGAATAGAAATAGGAATAGGAATAAAAATAGGAATCCTAGTTGGA
AAAGGATTCCAATGTAGTGTCAATAAATAGAGTCTTAATGTAATAATGTAGATACACAATTCAATAATATTTTTCTCCTA
TATTTCTCACATCCTCCTTGAGCATGCTGCTCCATTTGTATCAATCTAATGTTTGAGGATCAATATTTGAAGAATGAGAC
CATTAACAAGTCAATCTCAACTAACTTATCATTTGGATGGATCCTTCACTTCTATCATATTATGTTCTTAACTGAGTGTC
TATTGATTCCAGAGATCTAGAACCCTCGTGATATAATCTCCATAATCTTAATTTGTGTTACTTGCACTCTCTATCAGTTG
TTACCATTTGCAATATTGGCCTCAAATTTACAAATCACATATTCAACATTAGATTCACATTTTGGAATGTTACAGAATCT
ATATAATAATGTATATAGATAATGTTAGAATAGAAATATGTATATATATTCCTACTTAGAATAGGAAGAAGAATAGGAAT
AGGAATCCTAGTTAGAAAAGGATTTCAATGTATTGTCTATAAATAGAGTCTCAATGTAACAATTTAGATACACAATTCAA
TATTATTTTTCCCATATATTTCTCACATGGTATCAGAGCATTGGTGAGAAACTTCAAGTCACCGTGTCAAATTCCGGCGA
CGATGGTTGGGACTGATTTGTGTCATCTTTCGTTCTGAAGGTGTTGTGCGAAAGACAACACCATCACGAGGCTCGGGAAG
CTCAGGCGACCGAATCCCAAGTAGATCCACCGGAAAACAACCCCCCACGCGCCGTTCGGAGGTGGAAGTTTTCCGACGAG
ATCTGTTCGCGCGTGAGTGCTGCTCCAGTCATCTATTTTCGAGTTGTTTTCTTCTGTTGGGGTCGCCCAGTATTTTCGAC
CAGAACCCATTCAGTTTTCTCTAGATCCGATCACCGAAATTAGGGTTTCGGTGATTTTCAAGCAATTTCCGACAAGTTCC
CAACGAAATCAGAATTTTCAGGCCACTGTGGGTAGATTCCGACAGTTTCCAGTGAGCTTCTTACTCTTTTCAAGTCAAAT
TTCGAAAAATGTCTTTCGGGTGTGATGTTTTTTGGCTCCAAAAATACGGGGATTGGAAGTTCAAGCCTTACAATCACTTC
AGAACCATTAATGGAAAGTTGAAACTATTTAGCATGGGCTTCTTCAGTTGAGTTGTGGTGCAAGGGTCAAGGTGTTCAAG
ATCACTTTGGCGAAAAGACAAAATCTAGTGACGAAGGTGCAAAAGCCAAAGCACAATGGGAGAAAGTGGATGCCCAATTC
TGTAGTCTCCTTTGGCGCTCTATTGATTCTAAGTTGATACCCTTGTTTCGCCCATTCCAGACATGTTATTTAGTTTGGGA
AAAGGCATGTGCTTTATACACTAATGACATATCTCGATTCTATGATGTGATATCTCGGATGACCAACTTAAAGAAACAAG
AATCCGATATGTCTACTTACTTGGGACAAGTACAGGCAGTCATGGAGGAACTTGAAACATTGATGCCTATCACTACAAAC
GTGGAAAAGCAACAAGAGCAAAGGCAGACATTGTTTCTAGTTCTTACACTTACTGGACTTCCTACTGACCATAACTCTGT
GCGTGACCAGATTCTAGCCAGTCCTACAATTCCCTCAATTGATGAATTATTCTCTCGTCTGCTTCATCTTGCTGCACCTC
CCAGTCACAAAGAAGTTTCATCACCCATTGTTGACTCCTCTATTCTCACATCTCAAACCATAGAAAAGCATATATACCAG
TCTATGGAGAATCAGCGAGGGGGAGGGCGTTTTGGGAAACCTCTATCCAAGTGTAGTCATTGTCATAAACCTGGACACAC
TCGTGATATATGTTATATTTTACATGGTCCACCACCCAGTTATGATCCAATTGTTCTTCAGGAATATAATGAGTTCCTTC
GAAATCGTGCAAGTAAACAGACATCTCCACCAGTAGCATATGGTGCTCAACCTAATCAACCATCCAATAATGCTCATATT
GCTCAGACAGAATATGACAAACGTCTCCACAAGTAGTTTCGGTTGCACAACCTGATGTTTTTGTTGCGGGTAATTCTTTT
GCTTGCGTGTCACAGTCTAGTACTCTTGGATCATGGGTCATGGACTTAGGGGCTTTTGATCATATCTCTGGTAATAAATC
ACTTTTGTTCGATATTGTTTATTCACAATCCCTTCCAGCTATTACTTTAGCCAATGGGATCCAAACAAAACCAAAAAGGG
TTGGAAAAGCCAAACCCCGATCTTCTGTCACCCTAGACTCTGTTCTTTATGTCTCTGGTTCTCCTTTTAATCTAGCATCT
GTTAATCGTTTGACGAAGGCTCTACATTGTAGCATAACCTTTTTTGATGACTTTTTTCTCATGCAGGACCGCAGTACGGG
ACAGACGATTGGAACAGGACATGAATCACAAGGCCTTTACTACCTTGCCTCTTCAAATTTCTTGAAAGCATGCTCCGTTA
CAGATTCCCCAGATCTAATTCACAAACGTTTGGGACATCTGAGTCTATCCAAACTGCAAAACATGGTGCCTAGTTTTTCT
AGTTTATCCAAATTAGATTGTGAGTCGTGTCAACTTGGGAAACATACTCGTGCTACATTTTCACGTAGTACTGAGGATCG
TTCAGAGTCTATTTTTTCATTAGTTCATTCTGATATTTGGGGTCCTAGTAGAGTCAATTCCACCTTAGAATTTCGTTATT
TTGTTAGTTCCATTGATGATTATTCAAGATGTACTTGGGTTTTCTTAATGAAAGATCGTTCTGAGTTATTTTCTATATTC
AAAAGTTTCTTTGCTGAAATACAAAATCAATTTGGTGTTTCTATTCGTACTTTTCGTAGTGATAATGCCTTAGAATACTT
ATCCTCCCAATTTCAGGAGTTTATGACTCATCAAGGCATTATTCACCAGACTACTTGTCCATACACCCCTCAACAGAACG
GTGTAGCAGAAAGGAAAAATAGGCATCTTATTGAGACTGCTCGTACTCTTCTCCTTGAATCCCATGTTCCGCTGCGTTTT
TGGGGAGATGCAGTTCTTATGTCTTGTTATTTAATAAATAGAATGCCCACATCTTCTATTCAGAATCAGGTTCCACATTC
CATACTGTTTCCTGAGTCACATCTCTATCCTATCCCCCTCGTGTCTTTGGGAGCACATGCTTTGTTCATAACTTAGCCCC
AGGGAAAGATAAATTAGCCCCTCGTGACCTCAAATGTGTCTTTCTTGGTTACTCTCGAGTTCAAAAAGGGTATCGTTGTT
ATTCACATGATCTTCATCATTACCTTATGTCCGCTGATGTTACATTCTTTGAGTCTCAGCCTTACTATACGTCTTCTGAT
CATCTTAATGTATCTATGGTCTTACCCATACCTCAGGTTTTACCTGTACCAACGTTTGAGGAATCTACGGTTACTTCTAC
ATCTCCAGTTGTAGTGCCACCACTCCTAACTTATCATCGTTGTTTGCGTCCAACGTTAGTCCCAGATGAATGTCATGCGC
CAGACCCTGCTCGTACTGCGGACTTGCCTCCTCCTAGCCAACCGCTTGCACTTCAAAAAGGTATACGATCCACTCGAAAT
ACTAACCCTCATTATACCTTCTTGAGTTGTTGTTGAATGAGTAGGCAAATTTAGTCATAATCTGCTCCACCATTGAGCTA
GTAGATTTGATTATAATCTGCTCCACAAATAAAGCTGGCAGATTTGATTAGAATATGCTCTTGTGAATATGGGATTAGAA
TATATTATTCTAGGAAAATAGTTTAGAGGAAATCCCTTGATTCAACGATTTCCTAAGAATTAGGGATTGATTAGTTTAAT
TGGTCTTTACTTGTTCTCTGATAAATATTGTACAAACACTATGAATAAAATATACTTTTGCAGTATCTAAACTTCCATGG
TATCAGAGCGGGCCTTTTTCCCCAAATATCATATGGGTAAAACAGCCTTTCACGGAGAGCATCTTTCTAAAACATCAACA
GAAGACAAAAGTTCTTCTCTGGAAGCTCCTGCAGAAAATCTGATGACACAAGGAGGCAATGCTTCTCATATGACCTTCCA
GTTAACTTCTCATCGATTAAATGGGAAGAACTATCTGGAATTAAAGCTTGCAATCGATGGCTATGGAAAGCTAGGACATC
TGACCAGAGAGACAAAAAAGTCGGGAGTTGGAGACCCAAAGATGAACTCCTGGAGATCAGAGAATTCACTAGTGATTGCT
TGGTTAATAAATTTCATGGAACCAGTCATAGGTAAATCTTATCTCTTTTTGCCCACTGCTAAGGATGTGTGGGAAGCCGT
TAGGGAGACATATTCAGATGTAGAAAATGCCTCTCAAAATTTTGAGTTAAAAATTCAACTATGGCAAGCTAAGCAGGGTG
AGAATGAAGTCACTACTTATTATAATGAAATGGTGTCCTTGTGGCAAGAGTTAGACCAGTGTTACAATGATGAATAGGAG
TGTTCTGTGGATAGTGTGAAAGCAAAAAAAAGGAAGAAAATGAGAGAGTTTACCTTTTTTAGCAGGATTAAACCGAGAGT
TTGACGAGGTCAGGTCACGAATCCTAGGAAAAAATCCTCTGCCCTCACTTCGTGAAACATTTTCACAAAGTGGTGAGAGA
GGACACTAGGAGGAAAGTTATGTTAAAACCTGATTTAAATGTTGAACTAAAACCTGTTAGACTCTTCAGCTCTAGTAACA
GTGAAGAATGGAGAGGACAAAAACAAAAGGCCATGGTGTGATCATTGCAAAAAATATTGGCACACTCGTGAAACATGTTG
GAAGATTCATGGGATACCACAAAACTGGAAGAAAAAGGGAGTTGATGATCGTGGCTTTCAATCTCAAAATGGTCAGGCCC
TCCAAACAACTTATTTTGATCAGGGGCAGTAACCTTCTCCAGACGTCTCCATTTACAAGGGAACAATTGGAAATTTTGCA
CAAACTCCTTCAATCTCCACAATTTCGTGCAAATGCACAAAATTCTTCTAATCCTTCCTGTTCTTTTGCTCAAACAGGTA
CTGTATCGTCTGCTTTTCTTAGTACCAATTCCAATCAAATAGATTCTTGGATCATAGATTCAGGAGCTAGTGACCACATG
ACTGGAAATTCCCGTTTTTTCTCTACTTACACTCCTTGTGCAGGGAACAATAAAATCAAGATAGGTGATGGTTCCTTCTC
TGCAATTGCTGGAAAAGGAACTATTAAGCTATCACCATCTCTGATACTTCATGACACTCTTCATGTTCCAAAGCTCTCTT
GTAATCTAGTTTCTGTCAGTAAATTAACCCGTTCTCTTAATTGTTGTGCTATTTTTTATTTCAATTTGTGTGAATTTCAG
GAAAAGGTCTCGAGGAAGATGATTGGCAGTGCTACAGAATCAGGCGGTCTTTATTTTCTTGACAACGGGAACAACTCACT
ACAACTGAATCCTATTTGTTTGAACTCTACTTTTGTTTTGAATAAAGTCATGCTTTGGCACTATAGGCTTGGACATCCAA
GTTTTTATTATTTAAGACATTTGTTACCTCAGTTATTTAGATAAAAATCCATCCTTATTCCAATGTGAATTTTGTGAAAT
GGCTAAGCATCACCGATCTTCTTTTCCTTCTCAAAGATATCAAGCTTCAAAACCTTTTACAATGATTCATAGTGATGTTT
GGGGTCCGTCTAGAATCTCAACAATGTTTCGGAAACGGTGGTTTGTATCTTTTATTGACGATCATACTAGATTGAGTTGG
GTTTTTTTATTGTAAGGGCAAATCTGAGGTTAAAAATGTGTTTGAGACTTTCTATGTCATGGTGGAAACACAGTTTAATG
AGAAAATCAAGATTTTTCAGAGTGACAATGGCCGTGAATTTTTTAATGAACAATTAGTAAGTTTTTTTAGAAAAACTGGG
GTAGTACACCAAAGCTCTTGTCCAGATACAACTCAACAAAATGGTATCGTCGAAAGAAAGAATAGACACCTTTTAGAGGT
AACGAGAGCTTTAATGTTTACTAGTAAAGTTCCACAACACCTTTGGGGAGAGGCTCTCTTGACTGCCACTTACCTTATTA
ATAGGATGCCATCTCGCCCTCTTGAATTTAAGACACCTTTTAAAGTTTTCAAAGAAAGTTTTCCTAGTTCTAGGTTAACT
ACAGATCTGCCTCTGAGGGTTTTTGGTTGTACAAAATTTGTTCATGTCCATAATCGTAGTAAACTTGAACCGCGGGCTAA
GAAGTGTATTTTTGTAGGATATACCCCAAGTCAAAAGGGATATAAGTGTTATGATCCACATGCTAGGAAGATAATTGTCA
CAATGGACTTAAACTTTCTTTGAGTCGCAACTCTATTTTACTACTCATCTTCAGGGGGAGTATCATGTAGGTGAAGATTC
TTTTTTTTTGTGATATTGAGGAAACTAGATATCAAGCAAATGAAGAGCCTGATATTACAATAAATACTGATGTGGGAGAT
GTAGGAGAAGATATGAATAAGTGTGATCCAAAAGATGATAAGGACCAAAGTGACTTAAATGATAAAAACTCAGAAATTGA
ACTTGAACCTGTAGCGCCTTCAAATGACAAAAATAAAAATGGGAATAGAGAACAAAAAACAGAAATGCAAGTGTATTCGA
GAAGGAACTGAACTCAAGAAAAAAAGACCGAAGATTCTCACACTGCCAAAAATCAGTCCCACAAGACCTTACTGTAATTC
AAGGTACTCTTCCAACTAATTCTATTTCTAATTCCTTAGATCTAGATCTACCTACTGCGAAACGCAAAGGTGTTAGATTT
ACTTCTAAATATCCTATGTCTATGTTTGTGTCCTACAAAAAGTTGTCTCCTAGTTATTCAGCCTTTTCTTCACAACTCAC
TAGTGTGGAGATTCCAACAAATGTGCAGGATGCTCTACAAGTTCCCGAGTGGAAGGAGGCTATTTTGGAGGAATTGCGAG
CTCTTGAAAAAAATGAGACATGGGAGTTAGTGGATTTACCCGAGGGAAAGAAACCAGTGGGTTGTAAATGGGTGTTCACC
ACCAAATTCAAATCAGATGGATCCTTGGAAAGGTATAAGGCCCGCCTAGTAGCTAAGGGATTCACGCAGACATATGGCAT
TGACTATCTCGAGACGTTTGCTCCAGTAGCTAAGCTAAACTCAATTAGAGTTCTGTTGACAATCGCAGTAAATCTCGACT
GGTCTCTTCAGCAGTTGGATGTGAAGAATGCTTTCTTGAATGGGCACTTAGAGGAAGAAGTCTATATGGATCCCCCACCA
GGTTTTGAAGGGAAGTACAAGTCAAAGATATGCAGGCTTAGAAGATCTCCTTATGGTCTAAAACAATCTCCAAGGGCTTG
GTTCGAAAGGTTTACTCAATTTGTGAAAAAGCAAGGGTATATGCAGGGACAAGCAGATCACACAATGTTTACTCGACATT
CACTGGAAGGAAAAACAACCGCTCTTATAGTGTATGTTGACGATATTATCCTCACAGGAGATGATGTGGTTGAGATAAAA
AATCTAAGGGAACGCCTTGCCTCAGAATTTGAGATAAAGGACTTAGGCCCACTAAAGTACTTTCTTGGCATGGAGGTTGC
ACGATCGAAGAAAGGAATTATAGTGTCACAAAGGAAGTATGTTCTTGATCTGTTAAAAGAAACAGGAATGAGTGGTTGTA
GACCAATTGAAACTCCAATTGATCCAAATCTGAAGTTTGTAAAGGAAGGAAAATTGATTGATAAGGGCCAATATCAGAGA
TTGGTAGGCAAGTTGATTTACTTGTCACATAGTAGACTTGATATTTCCTTTGCTGTGAGCCTAGTCAGCCAGTTCATGCA
TTCTCCACGAGAAGAACACCAAGAAGTTGTGTATCGAATCCTAAGGTATCTAAAGAGTTCAACTGGGAAAGGGTTGCTCT
TCAAGAAGAACAAGCAAAGAAGTGTTGAGGCTTATACGGATGCAGACTGGGCTGGTTCATCTATTGATAGGAGGTCTACA
TCTGGATATTGTACATTTGTTTGGGGAAATTTGGTGACATGGAGAAGTAAGAAGCAAAATGTGGTGGCTCGAAGTAGTGC
TGAGGCTGAGTATCGATCCATGGCACATAGAATTTGTGAAATATTGTGGCTCAAGAGATTTTTGGAAGAACTAAGAAGAC
CTGTGAGTTTTCCAATGAAGTTGTATTGTGACAATAAGGCTGCCATAAGCATTGCTCATAATCCAGTTCAACATGATAGA
ACAAAGCATGTTGAAGTGGATAGACACTTCGTTAAAGAGAAGATTGAAGATGGAAGTGTGTGCATTCCTTTTGTGCCAAC
AACAGAACAAGTTGCAGATATTTTCACAAAAGGTCTTTTCAGAACTACTTTTGAGTCCTTTGTGAGCAAGTTAGGCATGT
TTGATATTTACATGCCAACTTAAGGGGGAGTGTTGAATGAGTAGGCAGATTTAGTCATAATCTGCTCCACCATTGAGCTG
GCAGATTTGATTATAATCTGCTCCACAAATAAAGCTGGCAGATTTGATTAGAATCTGCTCCTGTGAATATGGGATTAGAA
TATATTATTCTAGGAAAATAGTTTAGAGGAAATCCCTTGATTCAAGGATTTCCTAAGAATTAGGGATTGATTAGTTTAAT
TGGTCTTTACTTGTTCTCTTATAAATATTGTACAAACACTATAAATAAAATATACTTTTGCAGTATCTAAACTTTCAGTT
ATCATCGTCTATCATCACCCCATTATGCCTTTGTATCGTCTTTGTCCTCTATCTCCATTTCTAAGACTACAGGTGAAGCA
CTTTCTCATTCTGGATGGAGGCAGGCTATGGTTGATGAGATGTCTATTTTGCATAAGAGTGGTACTTGGGAGCTTGTCTC
TCTTCCTACAGGTAAATCTACCGTTGGTTGTCGTTGGGTTTATTAAGTCAAAATTGACCCAGACGGTCAGGTTGATCGGC
TCAAGGCTCGCCTTGTTGCCAAAGGGTATACTCAGATATTTGGGCTAGATTATAGCGACACTTTCGCCCCTGTGGCTAAA
ATAGCATTTGTCCGTCTTTTTCTATCTATGGCTGTCGTTCGTCATTGGCCTCTTCATCAGTTGGACATTAAGAATGCCTT
TTTGCATGGTGATCTTGAGGAGGAAGTCTATATGGAGCAACCACCTGGTTTTGTTGCTCAGGGGGAGTCTAGTTGCCTTG
TATGTCGATTGCAGAGGTCACTTTATGGTCTGAAGCAGTCTCCTAGAGCTTGGTTTGGGAAGTTCAGCACAGTTATTCAA
CAATTTGGCATGACTCGTAGTGGAGCTGATCACTCTGTGTTTTATCGGCATTCTGCACCAAATCGGTGTATCTATTTGGT
TGTGTACATTGATGATATTGTTATTACTGGTAATGATCAAGATGGTATCACCAAATTGAAGCAGCATCTCTTTAAGCACT
TCCAGACTAAAGACCTTGGCAGATTGAAGTATTTTTTAGGTATTGAGGTTGCTCAGTCTAGATCAGGTATTGTTATTTCT
CAACGCAAGTATGCCTTAGACATTCTTGAGGAGGCTGGAATGATGGGATGTAGACCTATTGACACTCCTATGGATTCGAA
TGTTAAACTCCTTCCAGGACAGGGGGAGCACTTAGTAATCCTGAAAGGTATAGACGACTCGTTGGAAAATTGAATTATCT
CACAGTAGCTAGACCTGACATCTCTTTTCCTGTGAGTGTTGTAAGTCAGTTATGACTTCCCCTTGTAATAGTCATTGGGA
TGCAGTTGTTCGTATCCTGCGATATATAAAGTCAGTTCCTGGTAAAGGACTACTCTATGAGGATCAAGGCCATGAGCATA
TCACTGGATATACAGACGTTGATTGGGCAGGATCACCCTCTGATAGACGTTCGACATCCGGATATTGTGTTTTAGTAGGA
GGTAATTTGGTGTCGTGGAAGGGTAAGAAACAAAGTGTGGTTGCTCGATCTAGTGCAGAATCAGAATATCGAGCAATGGC
GGCAGCAACTTGTGAGCTAGTTTGGATAAAACAGTTGCTGGGAGAACTAAAATTTGGTGAAATTGATCAGATGAAACTTG
TGTGTGACAATCAAGCAGCTCTTCATATCGCATCAAATCCAGTGTTTCATGAAAGGACTAAGCACATTGAGATTGACTGT
CACTTTGTCAGAGAAAAGATACTCTCAGGAGATATTGTTACGAAATTTGTGAAGTCAAATGATCAGCTTGCAGATATCTT
CACCAAGTCCCTCACAAGTCCTCGTATTAATTACATCTGTAACAAGCTAGGTACATATGATTTGTATGCACCAGCTTGAG
GGGGAGTGTTAGAATAGAAATATGTATATATATTCCTACTTAGAATAGGAAGAAGAATAGAAATAGGAATCTTAGTTAGA
AAAGGATTTCAATGTATTGTCTATAAATAGGGTCTCAATGTAACAATTTAGATACACAGTTCAATATTATTTTCCCATAT
ATTTCTCACAGATAATATAGCCGATTCTTAGGGATTTGAATATTTAGTTACCATAGTTAGCTTATACTCTCCATGTATTA
ATATCATTGTTCTCTTTGAGTAATATACAAATTATTCTCAATATCTTATGAATTACATGGTATCAGAGTCAATGTCTGAG
TTGGTATTTTTTCTTTGCCAGAAGTCACTATGACTTCGCCAGAATCCACTATGGCTTCACCGGAAGTGATTGAGATTTCC
AAAATCTGCCACCACCCATTTAGCTACTTCCCACCATCTTAAACTCCTAGATCTCGGCAGCTGGAAGTCACTCGTGTGAG
AGTCACGCTCCACTATTACCCTTTCCAGTGAGACTGCAGTAGTGGTGCTGCATCAAATTTGGTGGTTGTTTGTTCAACAG
ACCACTACAATTTGAGAGAGTTGCTTGTTTCTGACCAATAATCTAGTGGTCTCTCTGTGTCGGGCAACTCCTAGTAGTAT
TTTGACATTTTTTTCCTAGGGATTTCTGCTAATATTTGATGTTTCGAGTTCACTCATGTTGTACAATTTTTACTAGCATT
GGGGAATTTGTTGTAGCATCATCAGGTTTTGCTCTTCAATCAACACTTCTACTTGGCTATTTATTTGATGATTTTCTGAT
TTATCAGGAGCTATTTTTGGGTCTCTGATTTGTTGGATAGCTAGCCTTGAGTGGAATTGGTGTGGGGAAGAACTGTTACT
TTGATTATTGATCCAAAATAGGTTACTGTCTATCTTGGGTATTGTCTAATTTTAAGATATAATTTGGTTGGACTAGTTGG
TTTCTCCATCAATTCATTTTGGTATAGTAAGTATTTTTGTTGGGAAAATGACCGACTGTAATTAGAGAATTCAAAGGTCT
AAAGTTGTTGGTGCTTGTAGTCCATTATCTAACAAAATGGTCCTAATTTCGGCAGAGGAGTTTGCTAAATTCTCTCAATA
CCATAAATTCTCGAAGGATTCACTTAAGTTAATTCCTTTGTTGAATCAAATGAAACATATCTTATCACCTCTTCAAATAA
ACAGGATTTTGATTCGGGTTCCACAAATCACATGACAGGTAATCATAATATTTTTCTTGCTTTCAAGAACACAGAGCACC
CTCTCTGATTACCAAAGCTGATGGATCAACTTGCAACAGTGTTGGATATGGGACGGTTAGACTAATCTTTTCTATTACTC
TATCATCTGTATTAAGTCTACCAAAATTGGCCTTTAATTTATTTTTGTTAGCCAAGTTACTAAGTTACTGGAGACTTTAA
TTGTTATATTTCATTCTTTCCCAATCATTGTTTGTTTCGCGATCATAAGACGAATCAGGTTATTGGTAAAGGACATGTTT
TTAACAATCTCTACATCCTTGATGAATGGGAGCCTAGATTTGTTGCCTGCTCTACTGTTGTGTCTCTATATGAAGCACAT
TATCGGTTGAGACATCTTTCTCTACCTCTATTAAAGAAGTAATGTCCTCAATTTCATAATACTTCTTCATTAGAATGTGA
GTCATATCGCCCCCAAGGCCTAGCTCGAGCACTTTTGTTCCAAATGAAGGTCCTAAACAATTTTGGGCAGATGTGATCTC
TCCAACTTGTTTTTTGATTAAGTGCATGCAATCTATTATGTTTGGAAGCACATGTTATGTTTGAGATGTTCGACCATCTG
TTACCAAGTTGAATGCAAAAGCATTGAAGTGTGTTTTTCTGGGCTATTCTCACCTTCAAAAGGGGTATTGATGTTATTCT
ACCAAACTTGGCAAATATTTGGTGTCAACTAATGTGGTATTTTCAGAGACTACACCGTTCTTCTATGCACCTCCTTTTTC
TACGAGTCAAGAAGAGAAAAATGAGTGGTTAGTTTATCAAGTCACTAGTGTTTTGACAGAAGAATTAAATGTTGTCCCTC
TATCTCTCAATTTTTCTATTAAGGACCAATCGACTATTGTTTCAGAACCTCCTTCTCCATTTGATGTGGCAAGACCACCA
ATTGTTCAAGTTTACTCGAAGAGGTGAGGAGCTGATGATACATGTCTTGCACCAATTCCTTTGTCATCAGATCCTCATTC
ATCTGATCCTCCACAAGATCTTGACCTCCCTATTGCTCTTCGCAAAGGTACACGTAGTTTCAAATCCTCGTATTCCATTA
GTAATTTGTTTCCTATGGCCACTTATCCTCTATGTCTAGATCTTTGATTGATTGCTTCTCTAGACTCTATTTCTATACCC
AAAAGGCCTTGAATCATTCTGGATGGTCTGATGCAATGCTTGACGAAATACATGCCTTAGAAGAAAATCACATGTGGGAT
TTAGTGGATTAACCCAAGGGAAAGAAATTAGTGGGATGTAATTGGGTCTTCACAGTGAAAGTTAAGATGGAACTATAGCA
AGACTTAAAGTTAGACTTGTAGCTGAAGGGTATGCTCAAGCATATGGGGAAGATTATTCACACACATTCTCCCCAGTTGC
CAAGCTCATTTATGTCCGCTTATTCATTTCTCTAGCTGCTTCCGAGAATTGGCCTTTACATAATTTAGATTTATTTTTAT
TTTTTTTCGATAACCGAGAAATCCGTCTGTGACCCGCCCTTTGGACCAATCATAGTCTTCTAAACTCGGTGGATAATGGA
CCCGCCCCTCTACCCTTCTCCACTTAAATACCAGGCTTCGCTTTGCATGGTGTGGGGCTTGAACCTGCAACCTAAGCCAC
AAATCCTCCACCTTTTGCCACTTGAGCTAGGCCTTGGGGGCCATAAGTTAGATATTAAGAATGCATTCTTTCATGGTGGT
CTTCGAGAAGATGTGTATATGGAGCAAAACCACCCGGTTTTATTGCTCAGGGGGAGTATGGGGAGTCTGTCATATGAAGA
AGTCCTTGTATGGATTGAAGCAGAGTCCTCGAGCTTGGTTTGGAAAGTTCAATAAGGTAGTTCAGAATTTTGGGATGAAA
ATGAGCGAATGTAATCACTCGATCTTTTACCAACAACCAACATCTGGCACTATCCTCCTTGTTGTATATGTTGATGACAT
TGTCATCACAGTAATTGATTATGTGGGAATCTTTTCCCTCAAATCTTTCTTGCATACTAGGTTTCATACAAATGACTTGG
GTCCATTGAAATACTTTTTGAGAGTAGAAGTAAACGGAAGCAAGAAGAGAAGTATATCCTTGACTTGCTTGCAGATATCG
GAAAGTTAGCAGCCAAACCCTGCAGTACTCCAATGGTTCCCAATGTGCATTTTATGAAAGATGATGGTGATTCTTTTGAT
GATCTCGAGAGATATAGAAGGTTAGTTGGGAAGTTAAACTACCTTATTGTGACTCGTCCAGATATTGCTTTTGCGGTAAG
TGTTGTTAGCCAGTTCATGTCTGCACCTACGATCAAACATTGGGAAGCTTTGGAACAAATCCTATGTTACTTAAAAGGAG
CTCCTAGACTTGTCATATTGTATAGCAATCACGATCATACTCGTGTGGAGTGTTTCGGAGATGCTGGACTTGGCATATTG
TATAGCAATCACGGTCATACTCGTGTGGAGTGTTTTGCAGATGCTAACTGGGCTGGATCCAAAATTGATAGAAGATCTAC
TACAGGCTATTGTGTTTTTGTTGGAGGGAACCTAGTATCATAAAGGAGTAAGAATTAAGGTATTGTATCTCGATCCAATG
CACAATCTGAGTATAGAGCTATGTTACAGTCTATATGTGGATACATCATCTTTTATCTGAAATTGGGTTGAAGCATCATA
CCCTAGCATAACTCTAGTGTGATAATCAAGCTTCTCTTCATATTACCTCAAATCCGATGTATCACGAAAGAACTAAACAT
ATTGAAGTTGATTGTTGTTTAATTCGTGAGAAGATTCAGGAGAATTTGATTTCCTTTGGCTATGTGAAGACAAGAGACCA
ACTAACTGATTTGTTTACAAAAGCGTTGAATGGAACTCGAGTTGATTACCTTTGTAACAAGCTGAGCATGATCAATATCT
ATGTTCCAGCTTGAGGGGGAGTGCTACAGAATCTGTATAATAATGAATATAGATACTATAGTTGATTTTAGGGATTTGAA
TATTTCATTACCATAGTTGGCTTATTCTCTCCATGTATTTATATCATTGTTCTCTTTGAGTAATGTACAAGTTATTCTCA
ATACCATATGAATTACATGGAATTTTCACAACACACGTGTTTGACCTAATCAACATTGCTCTCGTCCATTCCACACGCTG
CCTAGCAGAGACGTGGTTATATGAAGTGGATTCTCTCTTCTGTAGTAGATGCCGAACCTTCCCTTAGCGCCTCCCTCTAG
GCGGGGCTCACAACCAAAGGAGTTCATTTCGTTGGCAGAAACGATCCATTCCATTCGGGGCCTAGCTACGTAGCAGGCTC
AGAGCCTTTTGATGAGTCTGCTTCTTGTTCGGATGTATCACCTACTTCATTGGAAGAGTTCTATCCCTCAACGGGAGCAA
GGAAAATGTGCATTTCCTCTGTTTTGTGCTCGCTACGCCCTTGTGCCTTTAGTTGAAGTATAGGTCGTCCAAAAGTACCG
ACGCTCAATACATTAGACAAAAGTTCAACATGTCACACACGTTGTCCATTCTAACCAGTGGAAAATTGATAATTTAATCA
TCTTCTTGATTAAAGTAGGTGTCTCATCATAAATGTTAGAACATGAATAGGTTTATACAATGTATTAGAATAGAAATAGG
TTTATACAATCCTATTTAGAATAGGAATAGGAATAGTAAATAGTATTAGTAGGTAAAGGTTTGTATTCTACTGTCTATAA
ATAGGATCTCAATGTAATAATGTAGACACAACAATAATTCAATAATATTCTTCTCTTATATTTCTCACATGGTATAAGAG
CCTCTACGATCTTGGTAGAGAATCAAAGAGCTTTCGCAGCCGGCGGGTGGCTATTGCCCATATATGTTGTCCGTCTGGCC
AATGATTATGTTAACAAAAGTAAGATCAATGATATATGCATGAACATATTCAAGGGAAGAAAACTCAGTTAAACAGGTCA
CCGTGCGTCAATTTCCGGTGATTTTCTAGGACAGTTTTGTGTCCACCCCATATCCGTCGGTATTTGTGTAGTACCGTGCC
ATCTTTTCGGTGACTACTTTTTCATATTTAATTTGTGTAGCACCGTTCCATCTTTCTGGTGACTACCTTTTTTTGCATAT
TTGATTTGTGTAGCACCTTGCATCTCTCTGGACTACTTTTCATATTTAATTTGCGTAGTACCGTGGATTTTTCCAAACTA
CTTTCTCACATCTAAGTTGCATAGCACCGTGTGTCTTTTCGGTGACTCCTAAGATTTGATTTATTTGATTTGCATAGTTC
CATTCGTCTTTCCGGTGACTTCTCAAATTTGATTTGCGTAGGATTGTGCCATCATTCCGACCCTACCCATATTATTTCTC
TTTTTCAATAGGGTCGTGCCATCAATCCGACCTTTCCTAAATAATTTCTATTTTCTAGTTGGGTCGTGCCATTATTCCGA
CCCTACCCATATAATTTTATTTCTTAGATTATGACCACTTTCAGCCATCAAATCTAATACTCCGGCGTATGAGCATGTTT
CAGCCAATTTTCGGTGCCTTTCTTGTTTAACATAGACTCATCTATTGATTCCAACACGATCTATATACTTTACTTTATAC
TAGATTTTGAGCAGTTTGTTGCTCGGGGGAGTTTAGTGCCTTGTATGTCAATTATGTGAGTCACTCTATGGTCTGAAACA
GTCTTTGCAAGTTTGGTTTGGGAAGTTCAACACTGTAATTTTATCACTCTGTGTTTTATTGACATTATGCATCAAATTCA
GTATTTCATGAGAAGATTAAGCACATTGAGATTAACTGACATTATGCATCAAATCCAATATTTAATGAGAAGACAAGCAC
ATTGAGATTGACAGTCAAATTTGTGAAGTCGACTGATCAACTTGCAGATATCTCACCAAGCTCTTCATTGGTCCTCGTAT
TAATTACATTTGTAACAAGCTACGTACATTAATTGTATGCACTAGCTTGAGGGGGAATGTTAGAACATGAATAGGTTCAT
ACAACCCTATTAGAATAGGAATAGGTTTATACAATCCTATTTAGAATAGGAATAAGAATACAAATAGGAATAGGAATAGT
AAATAGTATCCTACTTGGTAAAAGAATGTATTCTAGTGTCTATAAATAGGATCTCAATGTAATAATGTAGACACAACAAC
AATTCAATAATATTCTTCCCTTATATTTCTCACAGTAAAGAAAGAAAGGGTAAAAATAGGACCATTGCCTGCCGTTTCCC
AAATCCAAAAAGAGGATATGGATAAGAATTTGTAAAAATCATTAGACATAAGTGCAACATGTCACCCCCGTTCTTCATTC
TAAATATAGCTAAGAAAACGTTGAAATTCCCCTAAGACCATTTCAGTCAATTTGACAAGTGTTCTAGTGATTTCCATCCA
TAACTTTGTGAATGCTCTTCTGGAACCAGTGGTTGTATGGAAGTGGTCAAAACTTCACCACTTAACAGTTGAATAACCTA
GCTTAGTAGTGTCACTGATTCATTTTGGTACTCTTGCTGTGTAAGGTGACTGCCAGTAAAAAAGACTATTGCCACCCAGT
AACAACTGATATGATCCATAGGAGATAAAAATCCTGAACATGAGCAAGAAAATAACCTAATGCCCGACAGAATCACTAGA
TGCACACACTTGTAAGAAGAAAATCCTTATTTCAGAAGCATCAACTAGCAGGACTGAGAAAAGGCAGGATAAAATATAGT
CTAATTGTACAATGATAAGAAATAGCTGTATAAATATGACATTAGATCACAGTTTACAAGAAGCATAGTCCATATTAACT
ATGTATTATCTGCATACATAAAAGTTAAACATGAAGCTGCTCTTCAAGGCTTCTTTATGGTCTCCAGGATCCCCAGGTAG
CTTAGTATGACTAGGTTCATTTAAAATTCCAGATGCTTTAAGAGTGTCTATAGTAGAGCATGGGTTCTCCAGGTAGCTTA
GCATGAATAAATTCAGTTAAATATTTTAGATGTTTTATGAGTCTATAATATTTATTTAGAAGATTCATAAGTGAGAGTCT
CATCAGAGCATTCTCAATAAGAACTAGAAAACATACTAGATGCAGATACCCGAGGGCAGCAAAACTTAACCATTGCAAAC
AGTGAAAATAAGGATAAGAGCTTTCAGTCTCTTCAGTCATTAGCTAAAAAGTTAGAAAAAATTTATTCTGGGCGAGGCAC
ACATACCGTCAGTTGTGTGAGGCCTCTTTTGGCTGCCACATGTATACTGTGGGACCCATAATGTACTTATTTCCTCACTT
TTTCTTTTCCAATTTTAATCTTTCTTTTACTTTTTCTTTCTTACCAGCATTTTCTTTTTTGTTTGTTAATTCTTAGTGTA
AATTTTATTTTTTATTTTTTGTTTTAATAAAGAAACTTTGAAACTCACCCACGGTATCTATTATATATTTTATAAATCTA
TTACTACTTATTTGAGGGGAAATTAAAGTAATATGTTGAAAAAATTAAATTTATTTATTTTTGGATGAATTCAAGAAAAT
TGAGGATAGTGAAATTTAAAAAAAATTGATTTCTTCAATAAAGTAAAAATTCATGTAATCAACCAATTGAACTACTAAAA
TTCAATCGGCATTATTTATTACACTTAAATATATAATTTCATTTTAATTATTTAAAATTTAGTCTCTTTTTTTTTGAGAT
TTCAATTTTAATCACTCAATTCTTAGTTATCAAATATGTTTTTTTTTATTTTTGTTTATGCTTAATATTAATAATAATGT
ATTAATGATATCAAACAGTCAATTATCTTTTCTTTTCCAGATTTGTTAAATTTTCCACCTCTATGGCATGTATCCAATAA
ATATTGCCAATATTGATTTTGTGTTTCTCGTTAAAGATTTTTTTTATGTTTAGTATCTTAAAATGTGAAACGAAACTTTT
ATAGATTCATTTTTTTCTTGTGGGTTACGAAAATTAATAGAAAAAAGAGTCAACCAAATGAATTTGTGAAAGCACAAAAT
AAATAATTGCATGAATATATTTATTTTCACTAAAGGTAGGACTACAAAAAAAAAATGCGGTAAAAATATTGGTAAAGAAA
AGGGTAAAATTTGAGAAAATGGAAGTGTGGGGGAGAAAGTGTGACAATAAGAGGGACCCACAGAAAACACATGTCAAAAG
GAAATGGTGCCCTCACACAACTATTGTTGGTTGTGCCTCAACCACCATAAAATTTTTCAACAAGTTAATTAATCTAAGAT
GACTTGAAAATTGTAAGGATCCAGGTAAAATAATGTCAGACCTTGATAAAAATGCAGGTTATTAAAGCCACTGAATATAT
TAGTTGGCTATTTGAGCATGATTACCCAAAAGTTGGTTTTCTATCAATTGAAGATTCGTTGGAAGAGTCTGTTCTTTTGG
GGAAATAAGAAACCTTCCTTTGTGCCAGACAGTGATAACAGGGTAATAAATGCTAATGAAAGAACACACCACGAGTTCCT
TTCAGAGAACTAGGAGGTGGAGCTGACCTTCAAATGCAAGAATGTAAAAGCCTACAATGATGCTAGTGCCAAGAACACAA
GTTGGAGTTTCATGGTCAATGATCTGCTACTATGACCTTTTCTATAAGCAACTCGAGTAAGAGCATAGATGAGTTGAAGA
TGGAGTTTTGTTTGGTTATAGTTTACGAAAACAATATTTAGTTGGTTGAATATCCTTTTCATAAAAATACATCAAATATT
AATTTTAATGGGGTCATTTTTACAAAAATAAAAAATTGAGGGTAAAATTTGAAAAAGAAAAATATAGTTGTTAGAATAGG
AATATGAATAAGAATAGTATATAGAATCCTACTTGGTTCTCACATGGTATCAAAGCATCAGTGAGAAATTATATGTAGTG
CAATATTCTAGCGAAGTTCCAGGAGAAAAATCACCACCATGCATAATTTTTCCGGTGGCTGCTCAGTGCTCACATCACAA
TCTTTATCTAGTAGTGTTGTGCAAAATTCGACACTACCACAGCATAGATCACGTTCAGTCGAGAAAACCCTAGTTTGTCG
CTCCAAGAAAACAATCCCCCGTGTGATCTCACGCGCTTCTCGAAGGTCCTACACCTGCGTGTGAGAAATCTTTTGGCCAC
TTATCTATCAGATTTCTTTTCCCAGTAGGTCATCCTTCATTCCGACCATACTCATATAATTTTCCATATCACTTTGTGCC
TGTCAGATCTAATTTTGCAGTGACACAAATAAGTCTTTACCAGATTCCAACGACGACTTATTTCTTTTCAGAATTTAGGT
TACAAAATTCTAATTTCACAAGTTGTCTTAGAGACTCCTAGCATTACCGTCTCATCCATGTTGGACACTTGGAGCATGTC
ATAGCTCAAGCTTGTCCAACCACAAGCTATTTTCAAAATGAAATAGGATTCCTCCTCCAACATGCTAGAAATTTCGAGCA
TAGCATATGAAATCCTTAATGTACTTCCACATAATGGCACCTATTTGCGTCTCAAACGATGGCAGTTTGTAATTGCCTCT
TTATCTCTTTTAACTACTCACAATTGTTGATGTATAATAAGCCTTTCTCCATGTCGACATACAGTCATCTCCACCAAAGC
ATAGGGATATCCTTTAGGAGCATTGATGTAAGGTTGACTATTGCAAGATTAAACTATGTTTCAATTCAAGTGCTAAATTG
ATTATATAAGATCATAATTACTAAATAGAAATAATTTATTAAAATAACATATGATTATTAGTAATCTAATTGTAGTGTGT
AAGTCAAAAGACATACTTAAAATTGCAAAATTATTTTTATATTACAAAAATTAACTTTTTGACTTCAATGCAATGAATTA
AAAGTTAAATGAACATTTCTATGAAATTAACCACTTGGATTATTCAACTACTAAAGAAAGAGATTAACTACTTGTCCAAT
ATTACTTCTGATTAAAGAAGGCAATCAAATAGATGTTCCTCTAATGCTAGAAAGAGAGCTCAAAATGAGGTCATCATAGA
TCCACCCCCTCCCTCCGTCTTTCCAATTAAAGAGAACAAAGAAGGAAAGGCACAAATATTTGCATCCAATCACATAAACA
TACACTTCTTTTAATGTGGGGATAATGTATAGAAGAGGAACACAAAATGATAGATGGGAACTCCATTAATGTGGAAGAAG
TGATGGAGACAAATTAAACAATGGAGTCAAACTAATTGAAATTACATGTGAAGAAAAAGAAAAAAAGGACTAAGTGAGGC
AACGAAACAACTTAAGGTTTAAAAGGAATATGCAAAGGTCCTGATCTTTTCGAACCAAAAATGTGTGCTCGATCTAGAGC
TCGTAGACTACTATCACATGCTCATAAACCAAGTTTAACATTTAGAGCTGTCAATATGGGCTGGCCCACCCCATCCGAGC
TAACCCATACAGGCTTTGAAATTTGACGGGTCAGGCCAGGCTAGCCCATTTTTGGTGTGGGCCAGAAAATGGTCGGCCCA
GCCCACAAGTATGTGGGCTACGGGCTTGCCCGGCCCGCCCTCTTTTCGTAAAAATATATTTTTTTTGTAATTTTTTAAAT
TAAATTATAATTCAAAAATATTATCATAAATATCGACAAGATAATATTACATGGTGTTAGTGTTACTACTTGTTAATCAA
TCCACAAATAAAATTATTTTTATAATATTTATTAAGTTTGATTTCAAATAAAAGCATAAATAGCTAAATAAAAATATAAA
CTTAATTGTTTTCCAATTATCATAATAAAACACAAAAAACTATGACAATATTCCATAGGCTACGGCCTATGTAGTGATTC
CTAGAAAGTTTAGGGTATTTTTATTTTACGTAATACGTATTTTATAAACATAATTTGTATTTAAATTGTAATATTTCAAA
CTTTAAACTGATCTTGAGTTTAGACTCTTGTTATTTTAATACTCTATTTTATTTTTTATTTTTTAATTAATTTTTATTTG
GCCCACGGGCCGGCCCTATCCATATTTCTCAATTCCCACAAATCGGCAAGCTTATTCAGGCCAAGCTAAAAAGCCCTTTT
CTTAAATGGGCTCCAAAAATCGTAGCCCAGCCCTATAAAATCCCAGGTTAGGCCAGACCGGGCCAACGGGCCTAGCCCAT
ATTGACGGCTCTATTTAACATCCAATGGTAGTAATATAAAGCAACAATTTATCCCCGGGTTTTGGAAGACATACAATAAC
AGGTCTTCCAAGGAAGAAGATGTTGAGTATTTGTTGGGCACACAATTGGTTGCTCCCAATTGAATTTTACATAGCAAAGT
AAAGAACTCCTTCAATTTTATAATTCTTACACTCAATTTTTCATGCACTCACACTCTAGCAAACTCTCTATGTTACTCTC
TCTTATTTCTCACTTAATCATTCCTTACTTGAGCTCAACCTATTTGAGCGCACACTCTTTATTTGGGTACACCTTATTGA
GCATACACACATCTCAAATGAACCACCTCTATTTATAAGTGGTGATGGAAGAATTTAGTTAAGGATATTTACTACTCTAT
TCTAGAATGTTTCTCCAACTATTTAATTCTAAAACTACTCTTTCTATAATATTTCTAGACTTCTGTGAGGAATACTCATT
CTAGAGATCCTTCTTCAATTATTCTACAACTATTGAATAATCTAGATTTTTCTTTGAAATATCTTAAATATTAATTAAGT
TGGTGATAAATACTCAACACTACCCCTCAATGCCAACTTAATGTGTTATGTGTGTTCGTCATGAGCAATCCCTGAAACTC
TACAAGCAACATGATGTCCATGCCCTTTCAAAATCTCAATCTCTGCCGGATTACTCTGATCCCTATGCTTTAAAGCTTTT
TCAAAGGTAATAGACTGTTCGATCTTGACCACCTCAACTAATTTTTGTTGCATATGTATATTTGTCATTTGGGCATTTCA
GTCGTGTCGATCTTCTTAGTTGAGGTTGTAGAGCTTATTGGACTCCTTACAACTCTTGTGGGGTTTCATGTACTCTAGTT
TGCCATGGGATCTTATTTTATCCTTTTGAAGATAGCTCTTTTGTATGTGATTTGTATTTTCCCTATACCTTTTTCAAGTT
AATGTTGTAACTCTTGCTTTGTATTTTCCCTATACCTTCATCAAGTTAATGTTGTAACTCTTGCTCTAGTTCTCTTGAAT
CTGGTACGACTGATTTGTACCACCATGTTGGTGCTTCATCAAATACCACATAAGGTATTTCAGCTGGTATGCCATAGATT
TACTCTAATCTTCTTCTCTAGATGATTGACGTACTTGTGACTTCCAAATTTTGATATACTTTATGTCATTTGGCCCAAAC
AAGACATAACTTCCTGAATTTGTTAGTTGTGACACAGATATAAGTTCTTCATAGACATGATAGATATTTTGAAGTTCCAC
TTGTCTCGGGCTATGACAAAGCACAAACACGTCTTACCAATATTATAAGTTATTGGCATTTTTGAATTACTTGTAGTCAC
CACACTACTTACCACCTTTATATTCGCTCAAGGCGATAAGCTTTTCACATCACTTGTCATATGATTGGAGCATCACAAAT
TAATGATTCAATCATATGCTCATAACTGATAAGTTTATCATTTACAGTTGCAAGATCTAGCTTCCTTTCTTCGTTAGAGT
GAGAGGTGAGAAGCTCTTACGGTTGATTTATTTCCGGTATTCCCATTCCCTTGGCCGTGAGCTTCTCTTCATCCCCTTTT
TCAGTAGCATTGTCTTTTGCTGAAGAGTGCCTTATCTTCATTTTTTTTAATAAGAACACTTGATAATGGTTTCTCCAAAG
TCTTCTTCATTTACCAATAAATTTTCCAACACAAATAAAGTTGGTTCTCTGGCCAAACCAGCGTGTGGCCGTAATTATGT
CTCTATACTCCAATTTTAGACATGAACCATGATTCTCCTCATCCTTGTCTCTCTGATAGTATTCTCTGGATCTAATTTTG
ATATTTCATTAGATAAACATTTTACCTTTGAGAAGTATTGTTTGATCTTCATCATCCGTTGTGAGATCGACAAAACTCAT
TTTCAAGTTGTAATCGCGCATCATTCTTCTCAGATGAGATCGTCGTCAGAGTTGCTACCTCATTCTTTACCCACTCGACT
TTAATACCACTTGTTGAGAATTGTTGGGCTCGTAACTTGAATTTCATTATGTCATTGCAAAGTAAGGATCCACTTCGGTC
TTACAATTCTTTTTTTTTTATGACAAGGGAAACCCGCAGCCGCTACCCTTTGGGTGCGCGCAGGGTAAAACCCCCGCTCC
TATGCAATAGCTCACAAACCACATAGGAGAGGTAAACCGCACTAGGCAAGCTCGATGCGACGAGCTCGACCCAGAAGGCA
AACCCCTTGCTTTCGCTGGCAAGGGGTTTCAAACTTGAGACCTTCAATATAGAAGTCCCAAGCCCAAACCATTGGGCCAC
CCCGAAGGGTTCGGTCTTACAATTCTTACCCTGTATTTTTCTTGCACTCACACTCAAGCAACTCTCCTTTGTTGCTCTAT
TTTATTTTTATCTTGATCACTCACTTCTTGTTTATTTACTTGCTTGAACACTCAATCTTTACTCGAGTTCAACTCATTTA
CGCACTCTCTCTTTACTAAGTAAACCTTGTTGAGCACACACACCTCAAATGAGCCACTTCTATTTATATATGTAGTGATG
GAAGATTCTATTTATAGGTGGTGATGGAAGATTCTACGTGGTGATGGAAGAATCTAGTTAAAGGATGTTTACTATTTTAT
TCTAGAATGTTCCTCCAACTATTTATTTCTACAATATTTTTAGACTCAGAGAATACTCATACTAGAGATTTTTTCTTCAA
TTCTCTAACACTCTTGAATATTTTAGATTCTTCTTTAAAATATATATTAATTAAGTTGGTGATGAATACTTACACGGTAG
ATTCATCAAATTCCTTTCATCCTTTATATCTTATTGGACATGCTATATTATCCCTATAGGGCTTCCAAATCTACAACAAA
GATGCACCCTTATTCCTAACTTTGCTCTCTTTAGAAACAACCAGATTAAAGAGTCCATTCATAATTTTCATGTACTATGG
TAGTAAAATTTCAACTTTGATGTGGTTAATGGGTATTTCAGTATTGGTGTCCACAATAGCAGAGACGGACCCACCTTTAC
TAGTGGGGTGCATGTGCACCCGTTAACTTCGAAAAAAATCATGTGTATATATGTATATCTATTTTGAGAAACTAACAGAA
ACTACAATATAATTAACAATGCACCCATGAGGAGCATAGGGGTGTTCTTGTGCTGCTTGTACAAGGCAGAGAACCACCGG
GTTCGAATCCAGCTAGAGTGCTAAATTCATTCGCCTCTGCACAACAGTATATTATGACATGCAGTAAACTCTCTACCCAT
GTGAAACATGCTCAAAGGCAAAGAAGACTTTTCTGAATTCTGAGGCGTGAGGTAGAGCATGAAATAAAGACTTATATTCC
AATTAAAATACGTACAATGTTATAGACACAGCATATGACATAGGCGTCTGCGTTAGCTTATATAGCTTGACTTTAATCCG
ACAGAAAAAAACTGCTTTTGCAAATATCTAGGACTTAAAAAGTATTAGTATTATCATTATAATACTTTGTCGTTATATTT
TTCTTTTTTAAGTATGTTTTAATAATAAAAAAAGTCTCCATTAAAGGATTTAGTGCTTTTTAAAACATTACATATATATT
TATAAGGCTAATTCAAAAATCAAACTAACACGAGGAAGTATTATAATAGAAAAATCAAGCATATCAGTATTTTGAAGTAA
AAAAAAATAAAAATAAAGAAGAACCTGTTGGTACTGGAGAATTCAAAGAGGCGTCCACGGCTGGAGAAGACGAGGACGGC
GACATCAACATCGCAGAGAATAGAGAGCTGTTTGGCTTTCTTCATGAGTCCATTTCTTCGTTTGGAGAAAGTTGCTTGCC
TACTGCTCTTATCTTCAATTCGCTTTATTTCCACTTTCTTCCTTCCCATTTCTTCAAACTCCCAAACCCTAACTAATTCT
CACAAATGAAAATGGCCGTATATAAGAAGCTTTGTACCTCCATCTCCATCACTTTCACGAATTTCATAAAGTGCTATGAG
TTTTATGGTCTCTCCTCCTTTTTCGAATCGTCGCAATAAAGCCTTAATTTCATGTTTACTTATAATTCCCACGCCTATTC
GTCTTCTACTCTTTAGACCTCTATATAATTCTATTTTTTTTACAGGGGTAACTAGGTGAATATAAATAAAATAGGGAAAA
AGTTACATGTGTGAAATCCAGCCAATGAGAGAGCGACACCTGGCTCAAAATGGAGATTCCAACGGCGGAGGCGACTGCTA
GCGGTGATGGCGGCGTGGTGTTCTTAAAGATATAAGCGGTGATTGGCTGAAGAAAACGGTGACACAGACTGGGTTGTTTT
GATTTGAATTAGAAACTAGTAAAATTATCCGTACGCAAATTTATTATTGAAATTTCTAAAATAATACTTAAAACTTATTG
GTTATTAATCTAAAATATTATATTATCTTACATACAAGATTATGTAGTAACGAACATTAATAATGTAAAGGAAATGATAA
TTATAACATTTTTATGTTTCGATCAATCATCTTTAATTTAATTTTTATAATGTATCATTTTGCTTCCAAGAAGTGTTACT
ATTTGATATTTTTAGGGAATCAAATGAACATCAACCTGAGATGTTAAATTTTCTGATAAATAAATAATCGTTGGTGAAGG
GATAAATAATTTTTAGAAGACTGAAAAATGTGAACAAATATTTTAATTTTACATGTAGAAAGTTAAGTCTCTATTTTGCT
TTACATGTATCATTTTAAAGATCCTCATTTAAATGTATCATAAGAAGTTATTAAAATGGAAAATTAAAGGAAGCATGTAT
CATATTGGACAACAATTCAACTTATTATATATACTTGAAATATACTTGAAATGAAAATACATTACACAAATTATTTAGTT
TGTTTGGGTGCTTTTTAAAAATCATCACACCAGAGTGACAGAGTTCAATTTGAAAATACATTTATATTCCAATAACAGTG
TCGAGAAACACATTTATTACTTCAAGAAAAGTATTTACAACTTGCACTAAACTTGAAAATATATCCGTACTTCATATTAA
ATATGAGTCATTAATTTATTATGTAGTTATCTATGTCTTTGGGATTAAAAGAGGTTTCAACCTAGTCATATTCATCTATA
GGTCATTCGGTACAACATCATTGAAGTCATGTCAAAAGTTCATTAATTATTGTCTTCTTTACTTGCTTAACTTTGCACAT
CAAGGTACGATAAGGTTTTTAAGGTCTTTATGTTGGTCGTTTGGTAGAGTGTATAAGAATAATGCAAAATATGGTGCATT
AATACTTGCATTAGTAGTGCTTGCATTAGTAATATTAGCATGCATTCGTTATGCAAGCATTATTTCTTATACATTGTTTG
GTTTGATGTATTAAAAATAACAAATCTTGCATAATTTCTATTAAAAAATATATGTTTACAAAAATACCCTTCACACTTTA
TTTATTTGTACACTTCCTTTGCAACAAAGCTATTTGCTAAAACATCAAAAAAAAAAAAAAACTTTGCTAAAACATCATTA
ACTCTTCATTCTTCTTTTTCTTTTTTTCAAAAATAATATTAAATAGTTATACTATTGAGTCAAAATATTTTTAAAAAAAT
TGGCAAAGAATTTTTTTTGTCTACATTGAAAACAAAGCATTTAGGTTGTCATCAAATACTAATAAATACAGAAAAATAAT
GCAGTCAATCAAGAAAAAGATAGTAATTTACTTGTTCACATCTAATTATTACTTGGTTATTATGATAAATCAACTAAGAT
CAGATTCTTTTACAACAATAAAAATTCTACCTTCATTTTTTTTTATCATATTTTAAGGATGAATTTACTAATTAAGAAAA
GCATAACGGATGTGAAAAAAGAATAAGTTTTTCTTTTTTTGAGTTAATAAGTTGAGGTGAGGCAGTGGGCTGCTTAAAAT
TTATCGTTACAATAGTAAAATTTTTGATTAAATTATATTGAAATTAGATTATTTTTTTAAAGATACTTAAGAGGCCATAA
GCCTATTAAGACACCAATAAATTAAAAGACCCTAAAAAACAAATCAACATAAAAATAAAAACTTATGAGAACAAAGAAAA
TGAAAAGACTTTAAGGGTAGTTTTGTAATTATTTAATCTAATGCAAGTGTTAAAATGTTATGTATTACTAATACCTAGAA
TTCCTTGGTATTAGTAATACACAACTTAATACACAATTGCATTAGTTATACATGGCATGAAAAAGTGTATCAAACAAAGT
ATTGCTAATACACACATCTAATACATGCATTATATTCCTAATACACTCTATCAAACGACCCCTTAGGGTGTCCAAGAATC
GCATAGGTGAATAAAAATAAGTTAACACATGAGTGTACTAAAATTTTGTAAATCAAACTACGTTACATTAATGATAATTT
ATTTTAATTAATAAATATACCAAAAATTATAAAATCAAACTACATGATAATTAGTTTTGACGTTCATGTTTATATAATAG
GAAGTGAACGAACAAAGAAAAAAAAAGAAAAAATTAAGTTAGAATGAAATCACTTTTATGCTTCAGGATTTCACGAATCT
CTGAAGACTAACAACGAGACATGATAAATAAATAGTAGAATTGAACGAGTTTTCTTTTAAAATGAAATTCTATACGGGGC
CTTTTTCACTTTTAGTAGCTTTATAAAAAAAAAAAAAAGGATTTACTTATTAACTTTAAGTTAAATAATTACTTTTAAAT
TTTATTAAAAATTTTAATGAAAAAGAAAAAAAATCAGAAGTCAGATTGATTAAAAAATCAATTGACTACTGAACTTTTAT
TTTCTCTTAAATTTTTAAGTTGTAGTCTCTAATTTAATAGATAATATTATATTAATAAATCAAGTGTAATAAAAAGTGCA
GCAATGGGGAATCGAACCCACGTGCATGCTGGCTATCAAGCTTTCGCGGTGCAACTGAAACCAATGCGCCAAGACACTTC
TTTGATTCATGGCTGTCCAAAATGTATTATCTAACCATTAAAAAGATTATTTTACTTATATATACGGTATAATTTTTCGA
CGAAGCGTGTCCGCTTGGATACCCTAAGCCTACTGAAGCTCCGCCCCTGCTTACAATGGCATACCAAATTTGAATTTTGT
CTTCAAGAGATAGTAGTATAGATCTTTAAGGGATTTTTTTATTGTACCTTCAACAACTCCAGTAGCAAAAACTTACGTGA
ATAGTCAATTAACGTTTGTTATTTAATCTGTACTAACAATTACTTTATAACAATAACTTTGCAGAAACATAAACAATAAA
GTTTTAAGCATGTACGCAAAAACAACAATTAATAACATAAGCATAAATTAATAACTTTAAAAAACATACCATGATCTATA
ACAATAGTTAGAAACATAAAGAAAAAATCGAGCCCTTTAAATGCACTTATGCACAGTGTTCCCTTAAGGAAATTATTTCC
ATCTAGTACCCAAGGTTTAAAGGAATAAATTCTCTCAGGATAGAACAATTCTATTCACCAGTGTAC
