# Supplementary material for: Homologues of potato chromosome 5 show variable collinearity in the euchromatin, but dramatic absence of sequence similarity in the pericentromeric heterochromatin
Source: BMC Genomics. 2015 May 10;16(1):374. doi: 10.1186/s12864-015-1578-1 (PMC4470070; doi:10.1186/s12864-015-1578-1)
Supplement: Additional file 3: — RH BAC tiling path sequences. Description of data: Nonredundant, multifasta sequence files of the individual BAC MTPs. The sequence contigs and scaffolds in the MTPs can be either ordered or unordered, depending on the quality status of the tiling path sequence. [file 12864_2015_1578_MOESM3_ESM.zip › mtp_1015.fasta]

>mtp_1015.scaffold_4
AATTCAAATATTAAATTTTTAACTTTTTTATAATATAAAAACTAACATTTAAAAATTATGATAAAATTAACTATTTAAGA
GGCATATTAAAATAATACTAACAGAATAAATTAATTAACTCAAAATTTTAATTGTGCCACGTAAATCGGAAGGGGATTTT
AAAAATATTTTTTAAAAATCTCACATGATTTTCTACCTAAAAAGGGGGTAGGTAGGGATACTTTTCCAAATAATTCTTGA
CCATTCAAAGAAGCAAGAAAAATGGTTAGTTGGATTTTTTTAACCATATCTCAAATACACTAATTTATGTGTAGGTGAAG
AAGTTCCAATGTAAATGTTTGGTTTGAACTTCGAGAATGAAAAAAATCTTGATTGATTAAATATTTTAGTATAATTAAGT
TACAAAATATAAGAAATAATGAAAGGTTTTTTAAAATATAAACAACGTTATTATTAAGAAATTTGATCTATATAAATTAT
GATGAATTTACCCGTGAGTCAAAGTTATAGCATCGTTCCACGTGTTTAGATACAAACTATGATGGACCCTACATTTAGTT
TTTTCTATAAATAAAGCCCCTCAAGAAGAACTTAAAAGAACAACAACTCCAATAAGTACATAAATTGTTCTTCAATTTAT
CTTCAAAAAGTTCAAACAAGGTACTACTTCTTCCTCATTATATTTAATTGACTATCATTTGATTATAGATTTTGGATTAA
TTTTTGAAAATGTATCATCTATTTAGCTATGAAATATTTTAATTTCAAGACCTCAAAAACTAGCTCCGATCATTTTTTTG
CATTTTTGGACTTTTAGTCTTTTACTAACAAATTCTTCAAGAAAAATATATGTCTAAAACAACTCTAAAAACTTAAATTT
TCAAATTTCAAGTTTCAACTTCAAAATTTACGTGATCGAACTGGAGCTAAAGGAAAGAAAGAGATAAGAGATTGAATTCT
TAATTATTAATTAGTACTATAAATTGAGTTTCTCCTTTACTGATAAATTTTCTTTAATTGTTTTTGTTTTGAAGAATTAT
TGAAGATGGAACTTATATGGTGAGTGATTTCCATGCCATGCTTGTCAAGTGAGCAGTCCTTTTTGCTGTTAACCTTTGTC
TCATTGTCTGTTCGACCTTGAATAAATAAATAAATAAATAAATATACGAAGAAATGATTTTATTATATATAGATAATATA
GTATAATTTTCTGGTGAAACGTTCATGGTAGCTTTACCTCGTACACAAATCCTAGCTACTAGATACTTAGTAAACAAAAA
AAACCCAACTTAACACGATTAGCTTTCCTGATTTTGGATTTAATTAAAATATAGTTGCAAAAATTCCTGTAAATATAGGT
GTAAATATTTGCATCAATATTATATGACCAAACATATAAAGAACTAATATATTTACGCTAATTTACTATCATCAATATTT
AGCTTAATTAATTAGTGATTAAATCTTCAAGGTTTGAAGGGTTGAGGGTAAGGGAAAAAAAAGAAACTTCAATTTATTGA
AAATTCAACTTTCTAGATTTATTCCCTTGTCAATGTTTATAGGATGGTTTATTTCATGAACAAATAATTAAGTCTTTGAT
CTTTTGCTAATTTAATGGCAGACAAATTAGGAACTACATTTACCAGAAAAATTATATATGAAAATATTATTAATGTCCAA
TAAACAAATTTCTATTGGGGATCGATGTATAGAATATAATAACATTATGATGATCTTTTTAACAAAAATAATAATGAGAT
AACGTATTGAAAACACTACTAAACTCAGCGTGAATTATTAGTTTCATTCTCAAATTATTGTCAGTCTTAAAAACACCCAT
TTACTTGACTATGGGGAGTGCTAGAAAAGCCAAAAAAAAGTCCATAATGAAGAATCTCAAAAGGCAACAATCGCTCTATT
TTCTCTTTCCTGCCTACAGCTCACGACGTACTTTCCTTTCTTTGAGCGACTGACCTGAGAATTGTTTTTGCTTTTTTTGC
TAAAAACTTTTGAAATTTTTTTCAAAGAGCCTTTGCATAGTTTACGAATTCTGCTTAGTAGGGACCTAAACACAAGAATT
TCTTTTCTCAGAGTACTGAATTTAAATGTACCCCTTATTTTGTAACATGAGTCAAATACACCACTGATTTTGTAACATGA
GTGAAAAACACCCCTAAATTCTCGTCAAATTTAAGGGTGTTTTCAATATTTTTCTCTGCTTTTTATTAAGAGTTTCATGC
ATCTATAAGAGTTTAAGACCACTTCTATGTCATGTTGCAGATTAGATGTGTATCTAAGTTTAGTTAGTTAAATAAAACGA
TGTTTTAAGACTGTAATAATTCAAAAACGAGGCTAATAACTTATGCCGAGTTCATAAGCGTTTTCAATAAAAATAGCCCC
AATCGTCTACGAGACAAGTAGTCAAAAAATACCACAAGTAATAAGAAAATCGTTGTAGTTTTGAAAGCACTTGTCCTGGA
TAAAGGATAGTAGATAATAAAGAGGTAGTTGAGAGGTTAGAGATCGATTTTTTCAGTCAAAATCTTTTCAATCGAGTTCA
TCGCATATATCTTGTCTATACACAATTTACCTTTTTTGTGTAAGTTTATGAGCTATTTTAGAAAAAAACATTGAAAAGGT
AATGAAGAGGTAATGTGGGACAAGCTCTTAGAACTTAGAAGCCAGTTCTGATAATGACTCATGAGTTAGGTGTAAGGAAA
AAAAAAAATCATCAGATTTCATGCAAGTGGTCTAAGTTTGTGAGTTTTGAATTATTATTTTAATTTTTTTTAAAAATATA
TTAAATTAAAATTTCAATATAAATATGAAATTTAATTTGAAAAAAGTTATTACATTCGATTGAATTCAAACTTTAACATT
GGCTCCGCCCCTTATTCTTGCACTTGACCTGTCTTTATTTTACAAGTTAATAATATTAAAAAAATAATTCATGGTTATCT
ATATTTATCATTTACGTAAAATATCGTTTGCACCGTTAGTATATTAAAGTTAAAATTCATTTTTTATAATTAAAGAGAAA
ATACTGGTAGTGGATATTTTGTTTAATTAAGGTCGAACATACAATGAATCTAAGGTAAAAAAAAAGCAAAGAGACTGCTA
ATTTGTCAAGGTTTTGCACTGAAATCAACACCAATGCTGAAGCTCACAATTACGAGAAATATATGGAAGTTGATCTTTTA
CGGGTTATAGCAGGTAATAATTTTATTCTTGAGTTATTCTTTTTTTAAAATTATGAATGAGTACGTATATACATTATTTT
TTATGTAACAAGGTAATGTAAATATTCGATATACTGAAATTAAACTCGTATATATTCAATCTTCTAGGACAATTTTTATG
TACGTGGAACATATAAATTTAAGTTATCAACACATTGAAATGAATTATCTGGCTGATAATCAACAACTCATGATTACGTA
CTTTTATCTAGTTAACAATTAATGTTATCATAAAGATTTAATTATAATTACATTAGTATAAGATTTAATTAGATCGGAGA
TCTCAAATATGATTTAATAATCTTATTTTAAAACTAACACCTCCAAATATAAATAATCATTATTTCATCGTCTTTCTTTT
GTTGTAAGTAGTTTCAAGATTAAAAAAAACGTACAACTTGTATCAATCTAATCTAGTGGTTTAATTATACACTATAAGTA
TTTCATAATTGAAAGTTAATTATTGATGTCCTGCCATAACTTGCCAATTTGAACTTCCAGGCATGTCAACTGCGTATGCA
TATATTAATTATCGTCATATATTAAATGTTACGTATTTTATCACCAACTAAGAGTTTTCGATCATATATTGAAAGAAAAT
ACACTTAAATAAATGTAATTTTTTTTATCAGATACACAAAAATAGGGAGAGAGAGGCGAGCGAGATTGGGGAGCTAGGGA
GACGAGCGAGATTCATATGTATCCCATATACAAGTGAATCACTCTAGATACATGTATCTATATGTATCTGGAGTGATTCA
CATACCATATACATGGGAGAGAGGCGAGACAGATTTGCTATCTATCCTAGATACATGCGGATCCACTTACACTTAATTTT
GACTTCATGTATCCGAGATACATGTATCTAGAGGCACCAAAATTTGGTAAGATACATAATATTGCAGAATAGAGTGTATC
TAAGTAGTAATTAGCCCCTAAACTAATGAAATTTATGTAAGTGCCCAAAAATTTATAGTATCGTTCCCTCGAACAATACT
AGCCGACTTGTTATCGTGTGATGATGCATATAGTATTATTAATATTATGTAACTACTCTTCTGTACCATAAAACTACATG
GTTAATTAAGAAACCACAGATACTGAAACATGAAAAAGGGAAAGTTTAAAGTTACGAACCAATAGTCATGGTCAAGAGAA
CAAAGAAGAAAATAGCAAACTTGTTGTTTTGGGCCATATTTTGCAAAATTAAACCTAATTTGGATAATATTGCTAATAAT
AGTAGAGACGATTGTGTTCGTTTTGGTGATTTTTTTTCATGGAGAAAAGGATCATATTTATAAGCCCCCAAATACACTAA
TATTAATTAATTAAATGCCAATTTCGTACTAATATATGTTGAATGACTAAGCTCACATGGACATAATTAATATTATGAAA
ATAAATGTATAGCTATTGTATCATCAAAAGCTAATTAGTATAATCTTTTCATATATCTTATGAGATTGATTCAACATTGG
AAGGTTACGCTTCGAATGCCACAATATTTTAGCGTACACATACAATATTACATACAAACTGCCATCTTGAAATAGAGAAG
TACAATAAAATTTAAAAACTACAATTATCTAATGATGATCTCGATGAAAATCGAGGATTTTTTAATTAATTATCAACATG
GATTGTTGTTGTGAATCAACCTCACTCCGTAAGGGCCTATGGGCTATTAGAGACTTTTATTTGGGATCTAGGCACAATAA
CCATTTGTTAAAAAAGACTAGGAGTTAGAAAGAACAGTTGTGCAAATTATGTCGAAGCTTTGGCTATCGGTTATCTCTCA
TCCCCTTTCTTTGTTCTTGTATCTCATCCCCTTCTAGTTACTTCTTCTATGTTATTCTCTCCTAAGTTAGCGTGTTATTA
CATTGTTGAGCGTATTTTACATTGTAACTTGTATTCAATGAATAATATATATTAGTGTTTGTATTGGAATCGAGTTTGTT
TCAATTGTGGTGTAGTGGTGGGACTGCTCCATCATATATTACAGGTCTCGGGTTGAGCCCTGAGTATGGAGAAAAATCAT
GTTAAGAACGCCACCCTCAAATGGTGCATGCACGATCATGATTTAATCATAACTCTAATATGGACTCCAAACACCAAATG
AGAAACTAAAAGAAATATAATGCTACCTGATCAGAGTTAGGTGTTTCCCGAAAATAAGAAATTAATTTTGATTTGAGTCA
TATATATTGATAACGTTTATTTTTAGTTGTTTTTCATTTTAATTTTTTAATTTATCAACATAATTTAAACTTAGTGTAGC
AAGTTAGTATTACGTAACTTTCACATATAGCAAACACAAAATTCATAATTNNNNNNNNNNNNNNNNNNNNNNNNNNNNNN
NNNNNNNNNNNNNNNNNNNNNNNNNNNNNNNNNNNNNNNNNNNNNNNNNNNNNNNNNNNNNNNNNNNNNNNNNNNNNNNN
NNNNNNNNNNNNNNNNNNNNNNNNNNNNNNNNNNNNNNNNNNNNNNNNNNNNNNNNNNNNNNNNNNNNNNNNNNNNNNNN
NNNNNNNNNNNNNNNNNNNNNNNNNNNNNNNNNNNNNNNNNNNNNNNNNNNNNNNNNNNNNNNNNNNNNNNNNNNNNNNN
NNNNNNNNNNNNNNNNNNNNNNNNNNNNNNNNNNNNNNNNNNNNNNNNNNNNNNNNNNNNNNNNNNNNNNNNNNNNNNNN
NNNNNNNNNNNNNNNNNNNNNNNNNNNNNNNNNNNNNNNNNNNNNNNNNNNNNNNNNNNNNNNNNNNNNNNNNNNNNNNN
NNNNNNNNNNNNNNNNNNNNNNNNNNNNNNNNNNNNNNNNNNNNNNNNNNNNNNNNNNNNNNNNNNNNNNNNNNNNNNNN
NNNNNNNNNNNNNNNNNNNNNNNNNNNNNNNNNNNNNNNNNNNNNNNNNNNNNNNNNNNNNNNNNNNNNNNNNNNNNNNN
NNNNNNNNNNNNNNNNNNNNNNNNNNNNNNNNNNNNNNNNNNNNNNNTAATTAATAGTTTGCTATTATATACAATTTTTC
CTACTTTTATTGGGTTACCCAACTAATGTTATCATAAATACTTAACTTTAATTGCATTAATTGTTTGTTTTCATCAAAAT
GAAATCCTTAACAAATAGTCAAAGTTGTAGCATGAAAATATGGAATAGAGAGAAATATACAGTTGCATATCATAGTTCTC
TTAAGGTTAATGAAATCTTTAAAAAAAAAATCTAATTTTTTTTTATGTATTTTTAATTTTAGATATTTAAAAGGGTTCGG
ATGAACTCTAACGCCGATTAGCTCCGCCTATGCTTTCGCACATAATGATGGAGTTCAACATGTAACATGCAACATAACTT
TAGAAGCTCATAAAAAAAACAAATGGTATTTGGGAGTTAGAACTATAAAATTAAACATATAATCAAATCCAAAAAAGATG
GAAATCAAGTAATTAATTAAGGGCAGCAGGAAAATAATAAAATAATTATGGTCAAACATTAGTGTTCGATTTATGCTATT
AATATTAAGAACTCGCAAAGAAGGTTCATGTATAATTATAGAAATAATAAAATAATATATACTCAACTCTCCATTCTTCA
AGGATTTAATTAATGTATTGACACCTTGATCTAACTATGCATCTCCAAAAATAAAATAAAATATAATGGGATGGATATTG
TTATCTTCATTTTTAATTAGACATGTTGTATTCGAGCTGCATGGATTAAAAGAAAATCATGTAAAGAAAGATTTTTTTTC
TAATATATCTTACACGATGAGAAATTATTCAAAGAAAATGCATAACAAGAATATCATAAGGAGTGATCTTGAACTTTTAT
TTTTGATATATACTTACCAAAATCTTTTAAAAATGATCCAACTTAAAAAAAATTGTTTGGGCAAAATATATATGTCGCCC
ATTATCGACCTAAGTTCTAGTTATAATGTGCTCAATATTTTCGAAAGAAAGGTTATTTTTCAATGTTAAGCAGGACCAAA
AGTTCAAGTCCACTATTTATGGAGATCAAAAAATTTGTAAATCACTCAAATTGATTAATTTGGACAGTAGGTCCAGATGG
CCAAATGATTATAAAAATAACTAATCCATCGAACTAAAATATTACTGTACTACTTATTTACGCCTAATGAATATCTGAAT
TTTAATTATTATTCCAATGCTAGTTATTACTATTTTTTTGCACTTAGTACATTTCACAATCTTAATTAATGAAATTTTAG
TTATTAAATACAAAGAAATAACGTCTTTGTCCGCCTTTAGTATTTTCTTTCTTGTGCAAATTGTACGTTAATGAAATAGT
ACTTTCACTGTACTGACTACGAGGAATTAGGAAGAATCGATAATGCTGGGAACAACTTTCACTGTACTCACTACGAGGAA
AAAAGGTTTGTTTTTTTTTCTAATTTACATAATTGAAAAATTAGTGTTATATTAGATCTTGATTTTCTCAGTCATTTCTC
ACCGAATCAATTCACAAAAAATATCTATGATGAGAAATAGATTTTCACTGAAATAGTGAGAAATTTCCTAATTTTTTCAT
ATGAAAAATTACTATTTTTTCTTTTTAAAAAAAATTCAATCAAAATATATGTCTGGATATATATTGCATTTGAACATTTT
TCAATGAAATAATAGTAATTTTTTAGACCAAAATATTACTCCATTATTATTGAAAGGATACGAAATACAAACATTTTAAT
CCGAAATTTATTATTGAAACACTAGATAACGATATTAATTTTCGATCCGTGATGTATATTAATTAGTTCAAGGTAACACC
CCACATTCCTTGTATTTACGACCAGTAAAGGTCGACTTCTCCCAACACCATTGGCATAGAGTAAATCCGCCACTGCAATC
GCTATTAGTCTTGCAAGGATTAGAACAAGCTCCCAAAATATTAATATCGGGAAATAGCTTCATTTTCATTATTGTTCTTT
CTGCGTTGATTTGCAAGTCTCGTAGAGCCATCACTTGCATATTTGACGTTTCAACTGTATATATTACGAACAATATTGTT
ATAAGAATCCAATTATAACGTAAGACGCTAAGTAAATAATGTAGCAAAAAAAATTGAATCACGAACCAATAGTCATCGCG
AAGAGAAGGACAACGACTATAACAAACTTGTTCACTGCAGCCATTTTTGCAAGAGGAAAATAGAGTATGGTGATTATATT
TTTTTCATTGAGAATTAAGGATCATATTTATAAGCCCCCCGGTGCATTAAATTAAATTAAAATGCTTACTATAATGGCCC
TTTTCTAAATTTATAAGCCCCCCGGTGCATTTCACGTTGCATATTAAAAAAATAAAATTGCAGCTCCTTATAATTGAAGC
GTTGAAAATGAATAAAAAATATTTGCCCTAGAAAAATATGGGGATTTTAAAAATAATTCTTCGCACTTAATAAGGAAGCC
TAACATGTAAGATGTATAATTCATTAAAGAATTAATATTTGATTATTTGAAGTCAGAGCTATAAAATTAAATATTAAAAA
ATCAGAAAAAAAAATGTGATCAAGTAATTAGTTAAGGGCAGAAGGAACTCATGTATTTTATATGGGAGAAACTACGTAAT
TAGACATACTTCACTATCATATATACTATTATTAACTATTTTTTCAAATTATTACGTATTTTACCACTAATTAAAAGTTT
TCTATCGTACATTGAAGAAAATACACTTCTATACATGTAGTTTTGCTACCATATACACTAAAATAGGGAGAGAAGCGAGC
GAGATAGAGAAGGAGGCGAGCGAGATTTTGTTGCGTATCCTCAATTCATGCGAAGCACACTAGATACATGTATTTGTATG
TATTTAGTGTGATTCACATGTATCGGGAATACTACATACATATATAGGAGAGTGGTTAGCAAGATGAGAGATAGGCGAGG
GAGGCGAGCTAGATTTGTTATGTAAGTCAGACGATACATGCAGATAGATACAATGTATCTATAATAAATTACATCTAATT
TTGATCTCATATATTTCGAGATATATGTATCTGGACCAGGGGCGAATTTAAGCTTAAAAAATGGGTCACCTGAACCCGTG
GTCATCCGACAAAACTCGATATATTACTTGTATAATTTTTAAAATATATCAAATAGCAACTGAAGGAACCCATGAACACA
AACAACTAGATGGTTCACTGGTTTGAGTGTCAGTTTTCCACTTTGAGGTTGACGGATCGATTCCCAGATGCTGCATTTTC
ACAACCTTGCATTTTATTTTATTCACAAAAGAGTTTCTGCATTCAGCCTTTTTTAAACTTCTTCTAATGACTTTTTCTTT
TAATAAAATTTATTTTTTTTGCAAATGTATTTAATATTTTTCTTATGAAAAATCTATATTTATTATTGCTAAAATAAATA
AGGTCCCTCAAATTTAAAAGCCTAAATTAGTTGCCTTTTTTCTTAAAGGGACAGAGCCGCCCCTGACAATGATGCACCCG
TCTTCTTGAAATTCTACATTCGCCTCTGATCTGGACATATCATAACATATTTGGACAAACCAAAATCTGATAAAATATTA
TCTCCTAAACTAGTGAGATTTATGTAAGTTTCCTATTTTATATCCAACTTATAGTATTCAATAACATCATTATCTTGACA
TTATGATCTAACCATCACAAAAAGATGAAAGATGAAATGCATACAATATCTTTATTATTAATTAAAAAGTTTAGATTCGA
TTTCTGTAAATGAAAAAAAATCATGTACAAAGTGCTTGTTTTTAAATAGGCCTTAAGCGATGAGAAACTAATCGAAGAAA
ATTACACAAAAAGAATATTATAAGGATTGATCTTGAACTTTAGTTAGAATGTCATATTACTTGAGTAAAGTACCAGAAGG
AGATTTAGTCTTACCTTATCACACAAGGACAAACTGTAATGACCCGGAAAATTATTTTAGAAATTATCATAAAAATTATC
GTTTTATCCCTTTCGATAATTGTTCGAGTCATTTATGATCAGTCGAAGAAGTTGGTTTGAGAATTTTAAACTATTCAATA
ACTATAATTATTTAATTGACGAATATTTTATTAATAATTAATTTATTTAGTTGGTAATTAGTGGGCCAAGCCCATAACAC
TTGGCTCATATTTGTTAAAATAAGTTAGGGGTTTATTACTTTTAGTACATAATTAATTTAGAAAAGAAAATAAAGAAGAG
AAAGAAAGAAACCTTGAGCGGCGCAGCCAACTTGCACAGGTAATAACCAGAACCTTAATTTTCATTATTTCGTATATGGA
CGGATGGTCATTGATATTACAATGTGGAGTTTACTAGTAATATGTTAGGCGGAAAATTATTCATTTAACTTTAATTATTA
TTTAATAAGTTGGGGGGTTAGATATTGCTGGTGCAACGTGAATGTGGGGAGCAGACCTTGTCTGCAATCATTGGTAATAA
TTACCAAGTGATTGAGGTAATAATTGGAATTATAAAAGTGGTAGTATAATGACTAAAGGGTAGGATGATGGATGGCTTAA
GGATCTGTTAAGTTACTGATTTTGCAACTTCATTAAATTGTTACCGGTTCTTTTCTTTTCCTTCTTATTGATTATCGTAT
AAAGTTCAAGTTTTGGTAATAATTGAGATGTGTAATAAAATAATGGGTGTATTGTGATATATAAAGATCATTAATATTAT
GTTAGTTTGAGATATTGAGACTAAACCCCGGACTTGAAATTTGGAAAATATGAGAGTTGACATGTTAGCAAGATAAGGAA
ATTGATTATAAATTTGAGTGAGTTTTTGGGTCTAGGCTAGACCTATAGTAATGTGGGTGTTGTTAATTTCGAAATCTTAT
TGTGATTATTAATGTGAATAGATTGCTTTGAGTTGGAAGTACAACGAAAAGGGAAGGCTCAAGTTCCGGAGTGATTGTTC
GATTATTTGGGCAAGTAGATTTTTAAACCCTTGTTAAGTGTATGAAATTCGTGTATTTCCTTATAATATGTGTTTGGGGG
TAATGAGACTTGGTGATGGGTTGACTTGTCCACATTGATTAATTCTAATGATGAAAAAGGGATAATGAAAGGCTTGTTGA
ATCATTGTTGATATTGTATCATGATTGTCTTGTTGTGAATTGTGTAATGTTATGAAAATGGCCATCTCCTCATTATTTGT
GTGAACATGTCATTTGCATTGTTCTGAGACATAATTGTGACAAGTGTTATGTAAATTGAGAAAGAATACGAAATTAAAGA
GGATGTACCATTTCGAGGGACGTATCGCACCGCGATGGATACTATATTTCGAGGGACGTATCGCGCGTTGCGATGGTTAC
TATTATCGAGGGTCGTATCGCACGCCGCGATAGATACATGGACATATATGTTCCCTATGGGTCCCAGACTGAGAGATAAC
GGGTGTGTATCACTAGGTCAGACATGCATTACTATACTTGACATTGTGTTTTGCTAATCTTGTGAGTGCCTTTCTGTGGA
ACTTTGATTGATGAATACTGAGCTTGTTGTTGAAGATATGTAATTGTTAGAGTGTTGTTGTTGAGCTGTGTGCTATGTGA
ATTATGAACTGTTAGGTTGAGCTGGTTTTATGCAGGTTGTAGTTGTGGAGGTTGTGATTGATGAATATTGAGCTTGTTGT
TGATAATATGTGATCATTAGAATGTTATTGTTGAGATATGTGCTTGTAAATTGTGAATTGTTAGGTTGAGCTAATTTTAT
GTAGGTTGTAGTTGTGGAGGTTCGGTTAGGGTGTAAGGAGTACCCGTATTTTATCCCCTTAGCTTGTGTTTAGAGGTTTA
CTTGCTGAGTACTGTGTGGTTTGGTACTCACCCCTTGCTTCTACAATTTTTGTAGGTTACGAGCCTGGATTTTGTGATAC
TTACCATTCTCTTATTTTTCGAGGCTTCTTAGAGATTTGTGAGGTAGATGTTTGTCATCTCAGCGAACTTCCTTACTCCT
ATTTATGATCTTGTTCTATTCTAGAAAGGGAAAATACATAATTACCCCATCAAACTTGTACCATTTTTTGAAATAGACAC
CTAAAGTTTGCGGGGGTCCTATTACCCCATCCAACTATTTCCAACAATTCTAAATACACAATTTTTACAATATTTGCAAT
CTCATAACCGGTGCATGTGTTTCACCCCCAAATAAAATATTTTTTTTTATTTTTCTTACCTGTTTAATTGTGGGTCGGGT
AAAACCCTGACCCACTCACATTTTAACCCTTAAGCCCTTCTAGAAAATTCGTGTTCATTGTTTCCGATTCCTTTTCCTTT
TCTCTACATGATATTTAGTGGGATGTGAAGATGAAGGTATTGTTTACTCACTGGAGTGAACTTAACCAAGATCTTCTTGA
GAGGGTTCTTTCATGACCATTAACTTTTATATTTCTTATATTAAACTCTATTTGAAAGAGGTGAAAATCTGAAAATTCCT
TAGTTACCCATCTAATTTTCTTAAAGAAAAGCAACAAAATGGTTCAAATTTCCTACTTGTTGCTTATGGTGGACTCCTCT
GTTCCCATAACAATAAAAATGGTGAATTTTTAATCTGCAATTTTGTTACTTTCTTAGTTTTCAAGCTCCCTTTATTGAAT
TATTTAGATATTCTTTATGAAATTGGGATAATTTCGACTCAGAAATCATACAAACTCTTTTTAATTCTTAAGTAAATGTG
AGAATGTAGCAGCAATTAGAATACAAAAAAAACATATATATAGTATTCGTCAATAATCACCCTGAAAAGCTTTGGCCAAG
AAATCCTTTGTTCTTGAACCTTTTAGGGGAAGTGGTGACTTGCAATCTTGCTACGTGGCACGTTTACATTGGTTTAGGGG
CGGATTTTTATTCATTCACGCGCCCCTCAACACTTGAGATTACACCTTCTCTGAAAATGGGTTAAAATGGTGTATTTAGA
GCTGTTGAAAATGGTTTCGTGGGGTAATAGAACTCCCGCAAACTTTAGGTGTCTACTTAAAAAAATGGTCCAAGTTTAAT
GGGGTAATTATGTATTTTCTCTTCTAGAAACAAGGTCATTTGAGACTTGTGTTTTTCTTTTGAATCAATTATAATAATAC
TCTAGAGGCTTGTACACGTAACAACCAGATTTTAGGGATATTTTTGAGTTGATTATAAAAATTCTGCATTTTATTGTAAT
GGTTGAGTTTTAGGCTGACTTGTCTTGGTGGGATAAGACGAGTGTCATCACGTCCATTTTTGGGACGTGACACAAACAAA
TTTATCCTTCACAAAACAGTCAATCAAAAACTCACTAATTAATGATCCCTTCGGAGACATTCGATAAAATTGAAACGATA
CAAGAAAAAATTCACTAATTAATGGCCCATCCCTATTTGAATTTTTTTTTAAAAATATAAATAAAAAATAACTGCACCTC
GTGTTTAAATGTGTCAAAAAACTATACCCCATATTCTCTTATTTAATAAGAGGGAGTTGAGGGAGAGCTAACAGGACTCC
GTCAACATGTGTTTGTTGACATTAACTTTATCTTGAGGGCAATTTAGTTATTTGGTATTTCTTTATGTATCAATTTTCTT
GTATCTTAGGCTTAAATAAGAGAATCTTTATCCGTTTTAATGATGATATTCATAAACCTCTAATTTTCCTTTATGATACT
GATTATTGTACCAAATAAATTATTGTGCCAGAGGTTTTGTAGTAGTTTAAATGCTTTCTAATTTCATAAATAACGTGTAT
ATGCATCAATCTTCATTTCAAGAATTACACCTATCATTTTAATTTCTTCGTCTGATTTTGATTTGACACAAAATTTAATA
AAAAAAATAATAATTTGAAATCGTGTAATATCAAACTAAAGATATGTAAAATATATTAAAATTCAAGTTTTTGACTTCTT
GATTACATGCCAAGGCTTTCCATAATGTAGCGGAATGTATAATCCACATATGGTATTGGAAAGTTCTTGCCCATAGTCTT
TACAAGCTGGGAATTTAAACCAAACCAAACGACTCCTTATTATTCACCTTGTCAGGATTGGATGTAAACCTGAAATGAAA
AACTAACACAATCAATCCAATATGTTTTTTGTCCAAACATTACCAACTTTTATACCTTTTCATTAATTTTCTGAAGCATC
GAGCGCTAAGTGAATAAAATATCTAAAAATGACAATATAGTCAGAATATTAGCTGAACCGAAACATTATCAAGAAATGGT
CCAAATAGTGGTTGGAATATGGTATTATTCAAACCAACCCCACAAACAAAAGCATCGCGTATCACCTCTAACAACATTAG
CAAATTCAGTTCTTCCTACTTGGGATTGTATAATAAGAATTCATTGACATTGTTTTCAAATAGTGGCTTAAAACATATTT
CTAATATGAATAACTATAATCAAATTCCAGTAATAGAACCAACTAACCACTATAATCCATTTTTTACAAGACACATCGAT
AGAACAACCAGCACCGCCAAACATGGATACTAACACAGCCGCAAGCATGTTCTCATTAACACCTTTGCCTACATTTCAAG
CAACAACAACATTTAGTTGTCAGAATTTTACCTCAGCAGTGCAGAGTGATTTTAATTCAGATCCATTTGAGACATTCCTA
AGTAGCGATGAGACGTTAAATGAGAGTATGCATCAGAAAGATTTTTCGGATGAACAAAAATTATGGTTGCAAAATCAAAA
CAAGATCATAGCTAAGCATGTCTTAAATTTGCTCCTGTCAGCTTAGATGCCAATTTTGATCTTTAAGTTTCCCTTTTTTG
CTTTTTATTCTTAGTTTTGATCTTGCACTTTTTACTATGACAGTGAAAATAGCAAGGAAAATCGTATCAAATCAAAGTTC
TATTCAACCCAAAATTTCAATCTTTTTCCTTCCATTTATAGACGGAGAAATGTCACCATAGAATGACGAACAACAAATAA
GAAAATAGTGGGAAAAGAATAAAGATTTGAGCAAAAGTTGAGAGGAAATCATACCTCAAAATAGTAAGATATTCTTGAAA
GTATGAAGGAGAACTGCAATAGCAATAGCACTCCTCTGTTCTCTTGGAAAACAAATGAAGTCTAACTCTATTTGTGTAAT
CCCGACAACATCCTGCAGTTTTTGACAATTCCAAATTGATAATTCTTTCATCCATAGCTACATTAGCGGGAATATAATGC
TGCAAAAAATTTTCAAACATATTACTACTACTACTATGATAACAAGAAAGGAAAAGCAAGAGAGAAGTTGTATATTCGAA
AATGTAACAATAACTACAACAAAATAAGATGATAATCAAAGTATAAGAGAATCAAAAACAAGAAACTACGTAGTAGTATT
ATGATTACTGGTACCTGATTAATCTTTTATCCTAATCTGAATCTTCCATTAGCTGCTATCTAAGTCCATATGGTTGGTTA
GCCGAAAAGTATGTCATGTGCTATTTAACCTCTGAAAAGCCAAATAGAATATCAACTATCGAATCAGAAAGTATGAAATG
GAAGGAAAAGGAAACACAACAAATACATTACCTTAGCTGAGCAGTGATTACAACTCAAGAGTTTTTAACAGTGGTTTCTC
GACATGTGGATGACAGAGATACCAAGCCTATTGAAGCATGACAAACGAAAAGTAAAATTATTGAGTGCCTTCTTATTACT
GTAGATGTTGTGTCGTCAACATTCAAGTGGAAGAATAAGCTAATTTGTTTTAAAAAGAAATGGGGTAATTCAAAACTAGG
AGAACCTTTTTAATGGTTACTGGGTGTTAGAAGAGGCAATTGAATTGAGAACAGAAATAAGAATGTATAACTTCAAATGT
AATATAAGTAATGGTATTAGGAAAATTTGAAAAACATGAGTTTAAGTGAGTGTTAGTATTAAATTAGTAATAATGGAAAC
CTTTTCGAGGGAGCAGGGGAAGTTGTGGTTTTGTATTGGGACAATGGTTCCTTTCACGCGGGTACCAATAGTGTAGTCTT
GATGAATCATCATTTGTTTTGCATGAGTAAGTAGTTGGTTTATCATTTTGTTTGAGTTGTTTGATAGTTTGCAGCCACTG
TAACAAGAAGCGGGATTGAGTAATGAGGAAAAAGAAATTGAACAGTAGTTATATAATCAGACATTGATAATTTCTGAAAT
AGGGCATATGAACAAGTTGTTGAGTGACTCACATAATAAGCCTGCATCATAAGTCAACATTCTGTATCTATTATGTGCAG
TAGTTGCATAAATGTTGGCACATCTTAGTCAGTTATCGAGATACCTGGAATATGTTTATAACAAAGCTTTTTGAATGATC
TCATTGTATACTACATTACAAGTTGATTGATCATCTTCATTATCTGCAGTAGGAGGTCGAATCAATATTTTTATACAGTT
TGAACTTTTCGCTTTTGATAAAGCAACATATAATTGACCATGGGAAAAAACTGGTTCACGTAAATAGATACCAACATAAT
CTAATGTCTGTCCTTGTGCTTTATTTATAGTCATTGCAAAGCATAGACGTATAGGAAACTGCGTTCTTTTAAAAGGGACA
GGTATTTTTTCATCCTCTGATGATAGTAATGATATTCTTGGAATAAATACGTGCTTATCTTTGAAGTCACCACTTGCAAT
TTTACAACTTCTAACATGTGTTTTGAAATCACATCACACCAAACGTGTACCGTTATATAAGCCTTCAGAAGGATTTAAAT
TTCGCAATAATATAATAAGACAATTTTGCTTTAACATTAATCTGTAACGGAGGTAATCCAGGAAGATTTAGAGTGTGTAA
GAAGTCCTCAAATTGAGGTTGATCGTTTGGTTCAATAATCTCATCAGTAGCAATGAATATTTTAGCAACTGTTGGAAATT
GAGTTATGAGTCTATCGTTTAATTCATCAACAAAGTCATTTTTTGTAGTCAAGATAACACGAGATGTCATAAAAGAAGAG
TCATTGAAAGATGTATGTAAATTCGGATATATCACTTTGAACAAAAGATCTAATGACTCTTTTTCAGTAGTGAAAGGAAT
GATGAACTGCTTTGGGATTTCTATTTTATTGTTAATATTTGTTTTTTCTTTTCCATTCCCAATTCTCATCAGATATTCAC
AAAAAGAAGGATCAGTCCTTGCACGCATATTTTCTGATAGTCTCAATTTTTCAAGTTGATTCCAAATTCTGAAGTTTAAA
ATATTTTCAGAAATAAAGTCTTCCTTTTTTCCACTTCGGACAACAGGAAGTGTTTGCCTAAAATCACCTCCAAACACTAT
AACTTTTCCACCAAAGAGTATATTTGTTTCAGTTAGGTCTTTCATAAGCAAATCAAAAGCTTCAATCATATTTTTTTTTT
TGACATTGATACCTCATCCCATACAATTAATTTTGCATCACGAATTAAAGATGCGAGAGAGCTTTGCTTACTGATGTTAC
AGGAGAACTGCTCGTCAATATTAATTGGAATTTTGAAACGTGAATGGGCTGTTTGTCCTCCAGGAAGTATAGATGCTGCA
ACACCAGAAGTTGTTGTCGCCAAAGCTATGAAACCTTTAGATCTTACAGTGGCCAATAAAGCACGGTACAAAAATGTTTT
ACCACTTCCTCCCGGACCATCAATGAAAAAAGCACCTGATTCGTTAGTAAGTACTCTTTGAAGGATAGTATCATATGCTA
TTTTTTGTTAGGTATTCAATTTTTTATATAATAGCAGATCTTCTTCAGTAACAACTATATTCCTTTCAAAATTAACATCT
TTTGCCTCTGACTGTACTCTTGAACTCACAACATTTTCAGAAATCAATCTATACTCATTGACATCATGTCCCATGCTATG
TAATACATCATTAATATGGTTCAAAACTGAATGTCTTGTTTTTTTTGGATCCATGTTTGGTAATTTATTGAAGTCTTCAG
ACATTGACTCTTCAAATTGTTCCCATAATTCTTTTGGATTATCAAGATTGCAATATACTAATATTGTAGCAAATAGATGT
CGCAAGCTATAAGGCATTTGATATCATATAGCCTCTGTCATACATTCAACCAAGTTGTTATTATGATGTAACAATCCTTT
TTTTTCTGCAGATTCTCTAAATGTGTTGTAGTATTTTCCATCTATTTTTCGAAGATCTTGGTATGACTCTGGGGATCTTA
CATTCATTAGTAAAAGTCTAAGATAATATCTCTCTCCTCTGTTGGATGACATGTCACAAGACGGCCAATAACATGACCTC
GTTGTCTTCGTGTCCAAATTTTGTATGATTTTGACCACACAAAATATTGTGGAAATTCTTTATATAATAAATTGAGTTGT
TTAGCATATTCGTTAGTTCTATTCATTAGGAAAAATTCTGTCAACATTGTTTTCTTAATCATGGGGTTATTCATGATTTT
GTTTATGTTATCAACTATTTTAAAAGAAACCAATTGTTGGTTTTCGAGGTGCAGTTGAAGATGATAAACAGATGGACTCA
TTTCACTAATGGGGAAGCAAAATAAACGCCATACAACTTCTGGTGCAGATACCCATCTAGCAGATTGATATTCTTTTATT
TCATCTATTTCAACATTTGTATCATCCTCCCGAAAAAGGAGATTTTATCGTGTCCTTTACATATATATTTATAGATATAC
TTGACAACCTTTATATCAGAACATACTTCGACATTGATATGACAATTAAATTTGCATAGTAGGTAGGGGTTAAAAGGTAC
TACCCATGAATTGTCAAGAAGTTGTTTTCTAACCTCCACATGGTTGCCTATATTTCTTCTTCTATAGATTGCATACGAGT
TTTTTCCTTTTGTTGTTTTGTCAGCAAAATTCTTTGGGTACTTGAATTTGAAAAATCCTTTTTTCTTCATACATGAATTT
GTAGGATTTAAATAACCACAAGGACCATGCATCATATGTTTTTAACAAGTAAGGACTTTCATTTATATCAGGAAGCTCAG
CAAAAACAACTTGATCATATGATTCGGGAGTAATTAATTTGAAATCATCATTAAGAATTAGAAGAAAATGAGCATGTGGA
AGGCCTCGTTTTTGAAACTCAATAGTGTACATAAATGCAACAACTTTTCCAAATATGTTTTTTTAAATATATCTGTTTTT
AGCTCTTCAACTTTTGCTTTGAATACTCGGCAAATCAAATCAGGTCTATTTTTAGCTTCATCCGTTGACAGTAAATATTC
TTCTATTTCTGGCCAAGAAGGATTACAAGTCATAGTCAAAAATATATCAGGTTTTCCAAAATGTTGAACTAACGTAATAG
CATCCATATAACGTTGACGCATATCTCTAGGACCTCCTGTAAAGCTTACAGGAAGAAATGTTTGTTTTCCTACTTTGAAG
CATCTCTGTCACCATGTCTAAGAGGAAAACTTTACCAGTGTTGGCAGGAATAAAATGTCTACTACTTATAATAATTTTTC
TTGCCAAATCCAATTTCCTGTAGCGTTGGTTTTTAATTGATAATGCTTTGTTTTGCCTTTAATGTTACGTAGAAAACAAT
TCTTGTGTTGAGAAAATCTACCACTTTGTTAGAACTCTTTTGCTCTATCTGTTTGTTCCACTAAGTAGTGCAAAGATTCA
AATTTTATGAGAGTGTTCTTCCTCTATCTTAGATTCATTTTTCTTATAACTTTTGGTATCCTCTGGAAAAGACTGAAATT
TTGAAATACCTATAATATCTATAAGAAATACTAAGATTTTTTAGAATTTGAATTTCATAAATCCTTACTTCCTCTGTTTT
GGAAATGGGGAATTTTCTGGCAGCATAATGTTTATATTATATTCATCATTCACATGCTAATCTATTAAACCACTTCCCAT
TTATGCTAATTAGAGAGCAACACGACATAGAGCCTAGAGGCTCATCACCAAAGACTTGCACATACGGTAAATGTAAGAGC
TGAAATTTAGGAGTTCATTTAGAATCCACGACCAACACTATAGATCGAAAATTACAAGTAAAGTAACCGTTGAAGCAAAA
AGTTTAGTGCATGTGTATAATCAGTTTAAGCTCAGAATAATCATTTCCTTCCGAAATCTTTTCTATGATTTTCTTTTGCT
AACATCAAAACTACACATTCAAAATATTTGTAAACCCAGAAGAAACAAAAATTGCATCAAATATCATGGAAAGAAAAGTC
CAAGTTACTACTAATGAAATCCACCGGAGAAACAATATCGAGTAGAAGTGGAAAAAGAGAACTCACAAAGTATAGATAGA
TCGGCTGAAATAGAAAGCTTGGAAAAAAATCTTCAGCAAGATCGACCAAAAGGACTGATGGGAAAGAGGAAATCCCAAAT
TGGAAGAAGAAAATGAGGAATTTACAAAGGAGAAATCGCTGTTGAAGTCATAATGGTTGTTAATGCTGTGAAACCTTCTA
AATTCAGATAAGAACAAGCACCGCTTGGAGAACCAGAGAAAGAAAAAGACAAATCTACCCTTTGAGGATGACGACGAAGA
GCAGCTTCATGTTAGATATATAAAATAATATAATATGTATGTAGTAATAAAGTAAAGTAAAAAAGTAAGAAAACTACTGT
GATAACATTGAAGACAATAATGGGCCCTACATTTATAGAAGTCCGTGTGTTTTGTTTTACTCTTCCAATGTGTGGATAGC
CACGTGGCCTTAAGAATATGCTAGAATTTGAGTGGAATTTCAGTACTTCCTATGCACGAAATACAATTGCTATTAAGTTG
TACATTTTGCTTGTTTACGGATTTACCCTTTGTCGTCATTGGTCTTCACTCTTTTGTTTACGAATTTACCCTTGGTCGTC
ATTGCTCTTCACTCTTCTATATAATACTAGATAAGGGTGCCCGTGCAAGGCACGGGCATATTGTGGGGATAAAAATAGTT
GTAAAGAAAGACGTGAAAAAAAAAGTGCTAAAAGAAAGAAATATTAATTAGCCCTACGTGGCCATTTTTGATTGGTTTGG
CAGTATTAGAGTAGCTCTTTTAAGGAAGGAAATGACGGGAATACCCTTGGTAGTCCAAGGGAAGCCCTACGTGGCCATTT
TTGATTGGTTTGGTAGTATTTGAGAGCCAAAAAAAGTGCTAAAAGAAAGAAATATTAATTAGCCCTACGTGGCCATTTTT
TATTGGTTTGGTAGTATTTGAGGAGCTCTTTTAAGGAAGGAAATGACGGGACTACCCTTCGTAGTCCAAGGGAACCACCA
CTTATATAGTATGAGATGATGAAGTATGATGATGATGATGATGATGATGATGACATGCAGTCTGCCACAATAACACGTGT
GAAGAAGCAAAAAAAAAGTGCTAAAAGAAAGAAATATTAATTAGCCTTACGTGGCCATTTTTTATTGGTTTGGTAGTATT
TGAGAGCAAAAAAAAAGTGCTAAAAGAAAGAAATATTAATTAGCCCTACGTGGCCATTTTTGATTGGTTTGGTAGTATTT
GAGAGCAAAAAAAAAGTGCTAAAAGAAAGAAATATTAATTAGCCCTACGTGGCCATTTTTGATTGGTTTGGTAGTATTTG
AGGAGCTCTTTTAATGAAGGAAATGACAGGAATACCCTTGGTAGTCCAAGATTAATTAGTCCTACGTGGCCATTTTTGAT
TGGTTTGGTAGTATTTGAGAGCAAAAAAAAAGTGCTAAAAGAAAGAAATATTAATTAGCCCTACGTGGCCATTTTTGATT
GGTTTGGTAGTATTTGAGGAGCTCTTTTAAGGAAGGAAATGACGGGAATACCCTTGGTAGTCCAAGGGAAGCCCTACGTC
GTCATTTTTGATTGGTTTGGTAGTATTTGAGAGCAAAAAAAAAGTGTTAAAAGAAAGAAATATTAATTAGCCCTACGTGG
CCATTTTTGATTGGTTTGGTAGTATTTGAGGAGCTCTTTGAAGGAAGGAAATGACGGGAATACCCTTGGTAGTCCAAGGG
AACCACCACTTATATAGTATGATGATAAGTATATAGGAAGGAAATGACGGGAATACCGTTGGTAGTCCAAGTGAACCACC
ACTTATATAGTATGATGATGATGAAGAAAGAAATATTAATTAGCCCTACGTGGCCATTTTTGATAGGTTTGGTAGTATTG
GTAGGAGCTCTTTTAAGGAAGGAAATGATGGGAATACCCTTGGTAGTCCAAGGGAACCACCACTTATATAGTATAGTATG
AAGTATGATGATGATATATTGTAAGTTGGTAGTCCAAGGGAACCACGACTTATATAATATGATAGGAGCTCTTTTAAAGA
AGGAAATGACGGGAATACCCTTGGTAGTCCAAGGGAACCACCACTTATATAGTATGATGATGATGATATATAGTAAGTTG
GTAGTCCAAGGGAACCACGACTTATATAGTATGACAGGAGCTCTTTTAAGGAAGGAAATGACGGGAATACCCTTGGTAGT
CCAAGGGAAACACCACTTATATAGTATGATGATATGATGATGATATATAGTAAGTTGGTAGTCCAAGGGAACCACCACTT
ATATAGTATGATCAAAGGAAACCACCACCTATATAGTATGATAGTACGAAGTATGATGATGATATATAGTAAGTTGGTAG
TCCAAGGGAACCACCACTTATATAGTATGATCCAAGGGAACCACCACTTATATAGTATGATGATGATGATGATGAAGTAT
GATAATGATATATAGTAAGTAAAAAAAATAAAATAAAATAGATAGAAGTAGAATAGAAAATAGAATATAATAGAAAGAAA
TAGAAAGTAGAAATAGAAAATATTATATAAAAGAAAGAAATATTAATAGAAAGAAATAGAAAGTAGAAATAGAAAATATT
ATATAAAAGAAAGAAATATTAATTAGGCCCAAGTGGCCATTTTTGATTGGTTTGGTGGTAGTTGAGGAACCACCACTTAT
ATAGTATGACTAGATTCTTAAGGCCCGTGATACGGGCCCAATATAATCAATTATTAATCGTTATTTGACAAATATTAAAA
GGTATTTCCATAGCATTCTGATCAACATTAATTAATATTGATCCTGGTAAAAAATTTAGTATTAAAAAATATCAAAAAAT
AACCATCAAAGAATATAGTGCATTGAATGGTGTTTCTCCTTCCTTAATTAAATATCATAATTTTGAGTTTTGGATATGAA
AAAAATTCTTAATAGAGAGCTCTATATCCGAATGGGCAACTCCAATATAAATATGAAATACTGAATAAAAAATATTAAAT
TAAATTAACCCAATAATATTTTCAAGTATAATTGATATTAGCGATGGGTTGATTCATTTTTTAAGTTGTAAAACTCTGAA
GCATAATATTCAATTTATTTATTTATTACTATAAGACACACATTTAGTAGGATTTAGTGTTAATTTGTCTGTTAGATTGG
ATTATATCTTATATAAAAATCATGAATCATTATGTAATATCATCTTGAAATCTATTTTATTCATTTCAATTAATCTGTCG
AATTTTTCTTTATAATCTATTAAAAAGTAATGTCCCTTTTCTTTTCTTAGTTCCAACTCCACATAGCATATTTAAGATCA
GAAAATTAAAAGACATTTACTATATTTCACATATTTAAAATTTAAAATCACAAGAATAAAAAATCTTCCTTAATTTCTTA
AACTTAATGCCAAATCAATATAGAACAAACGCATTGAAACAGAGAGATTAATATTTTTTATTTATCACTCATACATAAAA
ATTAGAGCTAAGAAGCATGTCTCACTATTACATGAAGTTCTACATATGCATAATTTGTCTTAATGAACATAATTTTTTTA
GCATGATATAAATGTGTTTTTGGTTCTCTTTTTTCATGCACAATAACTTATAGGAACAAGTATTTTTGTTATTTTTATCA
ATTTAGTGAAAAAATTTCAAATAATCTGAAAACATAAATGCATTTTCTTTGTTTTAAAAAAATCTATTCAAAATTAAATG
CTAAATTAGCATGATATTTTAATACATAGATCACTACATATCGTATTGATTTTCCATCCAGATATTTTATCTTATTTCAA
AATTTAAAAAAGTACTATTAATCATTTGCTATTTTTGTCATCTCTTTCTAAATATTAATCTACTTAAATTTATTTTACTT
CTCTAATTAATGTATTGATTTTTCATGTGTTCCGATTCTTAACTTCTTATTTCAAACAAAAGAATAGCAATTAAGTAAAT
AAAGTAAACAATCTGATTAATGTTAAAGTTAAAAATATTCTATTATCAAAATATTCTTATCATTAATGTATATAAATTGA
ACACGAAAAATAATTATTATTTCTCTTTAATATTTGATTCGCAAAATTTTAAAACTATTTATTTAAAAATTTAGTTAGTT
TCTTAGTTTACTTTAATTTCATTTAATTTAACTATCCATTTTATTTATTAATTTTTATTTTTATGCTCCCTAATTAAAAT
ATTTTATTTTTTAATACATTTTAAATCATGTTTGCTTCTTTTTATATTTATTTTAGTGCAAAAAGTAAAGGTGTTAATGA
AATATAAATTGATTTAATAAATGGGTCCCACCATTTTTAGATTGTATGGCTACTTATGATATTTTTTATGCTTTTCATGA
TAGAAAGTACACGTGGCTATCATAATAATAGCAATTTGGTTGGGTATTTGGGAAATTCAATAATTTTCCTACAGAAAGTA
CAATTGTTTTAAGCTGATAATTTTGGTAAAATAACAAAAGTGCCCCTGGTCGTCCTGGTCATCTTCACTCTTCTATATAA
TAATAATAAAAATAGATAGAAATATAAAGTTGAACAAGTAGACAAATGTGTCCTACGAGACATAATTCACGTAAGACGCC
ACATAGAATGTCGCATAGGACATGAATTATATCGCCGCGTAGGACGTCAAGTAGGACACATGTGTCTACTTGTTCATTTC
TATACAAATTTTTGTGTCTACTATGCACATCCAAAATTGGAGGACACTGATGAATGAAACTAAATTAAATGACATATTTA
TGTATTATGCATTTTAGAAAAATATATTTATATTTTTATATAAAATTTAACCAAAGACGACTTTAATTATACATTTTTTA
ATAAAATAAAAACTATATTTTCATGACCGAACCAGATTAAGAAAGATAATGATTAAAAGGCCTCGAATTTAAATTTTGAA
TATGAAAAAAATCTCATTAAAAGTAGTAAGTACATTCAAAAATAAATATGAACTCAAATTAATTATTATATTTTTTTTAA
AAAAAATGTGTGGTCTTGAATGCATAGACTTTTGAAGTGAGTCAAAAATGGAGTCCATGTTTTAACTTTGCATTAATTTC
TTTTACTCCTCGGCATTTGCTATTTTTGTCATCTCTTTCTAAATATTAATCTACTTATATTTATTTACTTTTCTAATTAA
TGTATTGATTTTCATGTGTTTCGATTCTTAACTTCTTATTTAAGAAAAAAGAATAGCAATATTAAGTAAATAAAGTAAAC
AATCTACTATAATTAATGAAATTTTAATCTGCTTAATCTTAAAATTTAAATTATTTTACTATCAGAATATTCTTTTCATC
AATGTACGTAAATTGAACACGAAGAATACTTATTATTTCTCTTCAATGCTTGATTCGCAAAATTTTAAAACTATTTATTT
TAAAATTTAGTGAGAGTCTTAGTTTAATTTTATTTATTAATTTTTATTTTTATTCTCCCTAATTAAAATATTTTTATTTT
CATTTAATACATTTTAAATCATGTTTGTTTCTTTTTATATTTATTTTAGTGCAAAAAAGTAAAGGTGTTAATGTAATATA
AATTGAATTAAAAATGGGTCCCATCATGTTTAGATAGTACGGCCACTTGTGATTTTTTTTGTGCTTTTCATGATAGAAGT
ACACGTGGCCTTCTCTTTCTAGTATTCCTATTTTAGTAAAAGACTCATTTACCCTTGGTTGTCCTTGGGCTTATCTTTCT
AGAAAATTCCTCTTTAGTGTGTGGATGATGGATATTATTATTTAGTAGTAAAAGACTCTTTTACCCTTGGTCGTCCGGTC
GTCTTCACTCTTCTATATAATAATATAATAAATATAAAAATATAGAATAGAATATCCATACATTTAATTTAGAACACACA
TGATGCATTGATGATTTACCACAAAGCCAACAATAACACTTTTATTCATACAATTTTTTATTCATAACTTAATCAGTATC
GAAGAAAGATCAACGACAGAACTTTATTAGAAACACGTATATTTTTGGATGGAGTACTTCCTCCGTCCCAAAATTTTAGA
TATTCTTCATCAAATTAAGAAGCCACACGTCTTGGTTGTAAAGCCATCAATTGGATTGGTTCTCTCTTTACATAGAGGGC
AGACAAAAATGGCCACACTAAAACAATCCATGTCTGTTGTACAAGGTTGATTGCACATAGCTCCCATAACTTGCAATTTT
GAAGTTCCAGACATATCAACTGCATGCATGAATATATTTAAGGGTTAATAAACTATAATGTAAAACTATTTAAATATGAT
ATGTGATGTATTGATCTTAATGCATGATTACTTCACAAAATTATACTAGTGATAGTAATTAGAGATGTCAAATTAGCAGG
CTGAGATGAATTTGGTCTATCTTATCAAAATAAGATGAGTTAATGAATGGACATGTTATTCATTCGTCCAAAATTACTTG
AATAACTTAAATATTTAAATAAAAAAAAAAATTAAAGTTACGAACCAATAGTCATGATCAAGAGAAGAAAGAAGAAAATG
GCAAACTTGTTCATTGTGGCCAAATTTGCAAATTAAAGCTAATTTGGATTATAATTAATGTGTATGTGTGGTGATTTCTT
TCATGGAGAAAGGATCATATTTATAAACCCCAAAAGTACATTAGTATTAATTAATTAATTAATATTCATCGATGGTGGAC
AAGAAAATTACGTGCTCATTTTATTTTTAAAAATACTTATTTTTTTCCTCTTAATATATTCATATATTTAAATAAAAATA
ATTTAAAAAGTATTATATGGTAACTTGGACTCTAAATTAATTATACTAGTTTGTTTAGGATTATTACTTGGTTTAGCAAG
AATAAAAAAGGATTCTTTCACGCTTTCTTTTCATTATTTTCATTATACGGTGACTTGGACTCTAAATTAATTATACAAGT
TTGTTTAGAATTTTTACTTGGTTTAGCAAAAATAAAAAATGATTCTTTCACGCTATCTTCTCATTATTTTCATGCTCCTT
TTCTCTCCCACCATTGAAGCACCTCACGTACATCATTGAAGCAATTTGAGATAATTATCACTAATAACTTATTAAAAATA
CTTATTTCTCTTCTCTTTATTCAACTATTATATTTTGGAATTCTGTCTATAAGCTTATCTATAGAAAAACTGAATAGGGT
AATTTAGCTTAAAAGTTTAAAATATTTTCCAATGCTAATGTATTGAACTTTTCCAATTAACTGAAGAATATTCTCTAAAA
ATCATTGTCAGCACAAAACATAAAATTCTTCCTACATTGAAATAAGATACCTTTTCTGTGCCAATTTATGTGACACTTTT
CGATTTTTGAGAAAACAGTTTAAGTTTGACCGAAAATTTGTGCATGGAATCTTCAATTTTTTGAAATAGAATTTATATGT
TTGTAAATTACGTAAAAAGTACTATAAGTCACAATAATTGATAATTCAAAATGTTTAAAGATCTATAAATTATGATCAAA
TATAGATTTGTTTGTATCTCGAAATCAGAAAAGTGCCACATAAAATGGGACGGAGGGAGTATTTTTTTTTAAAATAACGT
TCAATTTTTTTTTTGGTACAATCGACTTTGAGTATTATTTAAATTGGAGTACATATAGTGGTATATGGATCAAAATTTAT
TTTCAGTTAATTTGTGTTGTTGATTGAATGAACTAAGAAGAGAAAATACAGCTTGAAGCACTAGAAACACCTATTGAAAC
ATTTTTTCATGTTATGAAGAAAAAAATACAAGTAAAAAGTTACGAGAGCATGAAAATAATGACAAAAAAGATTGAAATTT
TTATTTATTTTTTTATTTCTGATAAACCAACTAAGAATCCTAAATAAACTTGTATAATTAGTTTAGAGTCCAAGTTATCA
TATAATACTCTTTTTATTATTTTTATTTAAATATTAACCATATGTAAATATATTAAGAGAAAAAAAAAAGTATTTTTAAA
AAGAGAAACTTTCACATATAGCAAACAAAAAAATCATATTTGTATGCTATAGCAAAGTTTGCATAATTGCNNNNNNNNNN
NNNNNNNNNNNNNNNNNNNNNNNNNNNNNNNNNNNNNNNNNNNNNNNNNNNNNNNNNNNNNNNNNNNNNNNNNNNNNNNN
NNNNGGCTCCTCTTCAGAATTGTATAATTTCGCTGGCAGGCCATTTGTATAAATTGTTGTTAGCCTCTCGTTTGTATAAA
TCGTTGACAAACATAAATTATACATTATACAAGCATAAAACTGGGCAGGGAAATATTTTTATTGTATAATTATAAGTGTA
TAGGACGAATATATATGTATTTGCATGTGTATATACAATTTTCTCGCGCTTTATACAAACAGAAACACAATTTATACAAT
TTTGTTGTATAAAACGAGAAAGAGAGAAAGACAAAAGAGAACTGGGCAGGGGAATATTTTTATTGTATAATTATAAGTGT
ATAGGACGAATATATATGTATTTGCATGTGTATATACAATTTTCTCTCGCTTTATACAAACAGAAACGCAATTTATACAC
TTCTGTTGTATAAAACGAGAAAGAGAGAAAGACAAAAGAGAACTGGGCAGGGGAATATTTTTATTGTATAATTATAAGTG
TATAGGACGAATATATATGTATTTGCATGTGTATATACAATTTTCTCTCGCTTTATACAAACAGAAACGCAATTTATACA
CTTCTGTGTATAAAGCGAGAGAGGCGAGCACAGAGAGAGTGAGCGAGAGAGGAGAGTGGCGAGCGAGAGTTTGAGGGAGA
AAGGCGCTGACAAACAGTTTGCTACAGGACACAATTAAATCAAAGTGTGATTATACCATTTAATTTGAATTAATAGTTTG
CCATTATGTACAATTTTCCCTTTTAAAAATAAGGTGAACCGTCCGGTGGATAGTAGTTAATCTCATATTTTTAAATCTTT
GGCCGATGACTTGGGTTGGGCTTCCTCTTCCTTGTTTTCCAATAGGTGGAAGAGAGATATTTTTGAGCTATTTTCAATAC
GTTGCGGACATTTTAACCCTTTTCCCTATATTTATCAATGTACGCAAGTTCAATTTAAAACAATCTATTGAACAATTAGT
GTTGGTGACTTGGTGTAAAATAGTTGTTATGATACTTATTAATTAGTTTATTCTGTTATCGTAGCTATAAAGTTATTTTT
ACAAGAATTTCAATTTTGTAATCTTAAATTAAATATATTTGAAATGTATTAAAATGTCTTTTAGTCTTATAGTTTTAAAC
ATGTCATATGAAAAATTAGAATTAAAGAATTGTCAAAAAATAAAAAAAGATGAACATAACACAAATAAATTGAAACGAAG
TACATAACACACATGATTCATTGATATGATTTACCACAAAACCAACAATAACACTTCTTATTCATATTACATAATTTTTA
TTCATAACTTAATCAATGCCGCAAAGACATGACACGACTTTATTAAAAACACACACACACACATATATATATATATATAT
ATATTTATAAATATAGATATAGATATCTGGTACACACGACACTTGTTTTGGGACGGAGGGAGTATCAGTACTCTCTCTGT
CCCAATTTTTTTTATTTTCTTCATGGCAAGAAGCCACATTCACTGTATTTAGTGTCATCAAAGGGGTTTGTTCTCTGAAA
ACAGAAACGACAAAGAGTAAAGCCAGTGCAATCACTGTTAGACGAACAACGATCAGAACAACTAGCCATAACTTGTAATT
TTGAACTTCCAGGCATATCAACTGCATGCATGCAAAAAATTTAGGGTTAAATAAATGTACGTAAAAATCATCCAAAACAA
TATGTAAAATATATAAATGTATATGTATTTATGTATCCAGCTTTATTGTAAACTTATAGTCGTAGTAGTTGGAGATGTTA
AATGGACAGGTTAATTAAATAGAATTTGAACGGATCAAAATGAGCGGAGTTAACAAGTTGATGAGTTATTCACTAATGCA
AGAGTTATCTGGGCTGAAATAGGCTAAAATACAGGTCATAATTTGATTTGTCCAATTTTTACTATGTTTTATTTTATCCT
TTACAAATTTATTTTGTACCTAATAACACTATTTTATTTTATTTTGCTTATATTTATTATGATCTTATATAACATATCGA
ATAATTATTTTTTGAAAAGATTGTTCATGGATAAAATGGGCGGGTCAGGTCACAAACTTGAATGGATTGGACGAGTTATG
TTTTCATGGACTAATTTTCTACGCACCTATAATAATATTTCCCCATTTCAATTTATTTGTCTGATTTTGAATATGAAATT
TAAGAAAATAAAGAAGATATTTAAAATTAGTCATCTTATTTTAAAAGTACGTAGAATGTAGCATAATATCATTTAACCTT
GTGTTCTTAATTAAATATGTCACCTAAAAAATTAGAATTTAAGAGTTGCAAAAAAATTATTTTTCTTTTAAATAAATGAA
TAATAATAATAATAAAATAACACAAATAAACTGAAACGAAGGAATAGTAAATCAAAAAAAGTAAGTTACGAACCAATAGC
AATAGCCAAAAGAAGAACGAAGAAGATAGCAAACTTGTTCACTTGAGCCATATTTGCAAATTAACACTAAATTAATGTGT
GGTGATGGTTTTTCTTTCATGGAGAAGGATCTTATTTATAAGCCTCCAAGTATACTACTAATAATTAGTAAATGAATTAC
TCATTTGACTTTTCTCTTTTACTTTTAATTTCTTTTTTATAGGTAAGACGATTTTCTTTCATTTGTTCCAAAGAAAAAAA
CAAGACCAACAAATTAAAAAAAAAACACCATTATTCTCTTGCCAAACCCTCTAACTGGCCTACATTATTCTTGCCAAACC
CTTATAGTACTAAGGTAATTAGAGGTAAATTATTATTAAATTGATGGGAAAAAATCTTATCAAGAGCTCATCGATGAATC
TCCGTTAAAGAATTAATCTAAATAGTCATTTATCAAATTAATTAAATTAAAAAAGTCAATATAAAAAAAAATTCATGTAC
AATATATTATATGTATGATTGTGTTTATATAATTAATACATAATCTAATGTATATGTGTACCGGATTTAAAACAGGAGAT
TTATCAACTTGAAAACTGTACTTGAGGGGAGTATAAGGAAAATATTTTCCTGAAAAAAAATTATTTAAGAAAATAAGTGG
AGTTTATTTACTTATTTTTCATGTTTAATTTAATTAATTAACAAGAATATTATCCTTAAAGTATTTGTATATAATTTAGA
CTAGATAAATACTATGAGAGGTGGGAGATAGGGGCTACGGGAGTGGGAGATAAAGATGAGATGTATTGAAGGGCGAGAAT
GATATATGAAATATTATTTGTGAAACTTAATTTCCCTATTTTTACTAAGGTAATTTTCCGCCGTATCGTACACACCTAAA
TTGTACACACCTATATATATGGAGGAATGTTATTCCATGTACGATCATAGGTAGTGCATTTAACTCATCTCTTTTAATTT
GCCCCCTAGGATGGCTATGCTATCCTTCTTCTATAATAAAATAATTAGGGAGTCGAGTATCATGTATTCATCTATTTTCT
TCGATCCATTTTTTTAATCATATTTAAAGTATATTTCTTAAGAAAATATTAACCAAAAATTAATTTATCTAAATTATTTT
TATTCATTTATTGATATCAATTTAATACTAATTTTTTCGTACCATATAATGAATCTTTCTCCATATTTTTTTTGAGTAAG
AGAAAAGGTACAAAATACAGAAAACTTGTTAATTTGATTAAAAGTATATTTTGTGTTTAACCTAGTTAAGCTAGATTGTT
ACAATTAATAAAAATTAGCTAGCATGGTTAAATTTTGGACAACTTGTTAATATTTAGCCACAATTTAGGAGGCAAATAGC
ATCTAAATAAAATTACTCCTAGCAAAAAATACGGAATTAATTCGAGCACAAAATGTTGGAGTTTCAAGTTTTTACAAGTG
AAATGTGTTGGAGTTCGAAAAAAAAATTCTAAAGTAATTATAAGTTCAAATTATTATGATGAACGAAGAGATATTTAATA
CGATATCTAGTGAAGATGAATCTGATATAAATATCAATTAATCTACCATTTTAATTTTAAAGAAGATTGAAAAGATTATA
ATTTGTAAAGAGAAGGGCTCATATGATGTGATAAATATAATTCAATAATGTAGTTTACTCACAGATATTTAATTTGTTTT
AATAAAACAAAATTCGTATTTACATTATTTGATTTGGTAGCTCACATGTCCATTTATTGTCTTTTCACTTTATTGACTAT
AGGTGCCAAAAGTTGCTGGAAGTTTTTTTTTTTGGATAATTAAAAATACTTATATAATATTAATTAAGCATAGAAAAAGT
CAGTGTCATGACTAACCATAATTGTTTGGTGTGTTTATCCTGCGTAAGGTTGGAGGTATTAGAAGTCTCAATGTTAGTAT
ATATTAAAAAGAGAAAATGATCTAAAACCCCCCCAACCTATACTCGAAATCCCAACTACACACTCCAACTTTACGGGAGT
CCTATCACCCACCTGAATTGTTTAAAACTGTAATAATTACACCCCTAAAACGCCATAACCAGATCTGTGTTGGCCTGTGA
ACTTCACGCGTTTTACAGGTGAAAATTCAATTAATTTATTTATTTATTTCAATTTTTTTATAATTCCTTTCCACTTTTTC
CTATACTCTCCCAATTTCTTAAAATCTCTAAGGTAATTTCTTCCCCCAATTCTTTCAAATTCCTATGGAATTGTGAGGAA
CAAAGATGAATATTGATAGCGGGAGCTTGTCAAGCGATATTCGAGTTTTGCTTGTCGGAGAACATTGAAAAATAATCTAA
AAGGATCTGTTTTGCTTGCTTCGCCGGAGCTCGCTGGTTGGAGCAGGCAGCCACAAGGTTTTGTTGTTGTTGTTGTTGTT
GTCGACCTTGTTATGAGAACAGAGGTAGGTCTTTATGGTGGTTGTCTCGGAATGGGAGAGAGATAAGAGGAGAGGGGAAG
AGGAGAACGAAGTTTTGTTGGTGGTTTGGATTTCGCCGGAGGCGGCGACAGTGGTGGCTGATGGTCGAGCAACAAAAGAG
GGAGAACAAACTAAAGCACTAGCAATGCCATTAATGGAGGTCAAATGAGATTGAATCCTTTCATTGATTAATTGGGGAAG
ATGACTATTTTCTCGGAAAATTTCGTCAAAATTCACCTTCTAACGCGCCTAGAGAAGGTGAGAACACCTCCCATGACAGG
TCAGCACTTAGGTGTGTATAAAATAGAGAATTATAAAGTTCGGGTGGGTAATAGGACACCCGTAAAGTTGGAGTGTGTAG
TTGGGATTTCGGGTATAGGTTGGGGGGGTTTTAGACCATTTTCTCTATTAATAATGGAATGAATTATTCCTCATACATAA
TGTAATAACTTATCTTCAAATAATTACTCTTGAAATAACGCATTCCCAACTAAACGACCCCTAACACTGCAATGTCAAGT
TGTACACCTAAAATACTGTACTACTTAATCATTACAAACCACAAAACTTGCTAGCAGACTAGACGATATGATCAATAAGT
TTTTTTTTTAATTTAAAATAATATCCTCTATAATAGGATTTTATTATAATAATCAAATTTTTTTTGAAATCAGTGTGGAT
TAGTTGTTTTTTTTTTGTTTTTTTGTTATTTAAAATAATATCCTTTATAATCAAGTTTTTTTTTTTTGTTTATTTAAAAT
AATATCCTCTATAATAGCATTTTATTATAATAATCAAGTTTTCTTTGAAATCAGTGTGGATTAGTTGTTATACGAGAGAC
AACCACTAGACCAGTAAACACAATACTTACCTTAGCTTTGCGTAACATAGTGATATAGGCGCGATAGCAATTAAATTATA
TCGCGCAAGACCCCTCGTATATACGGAACTATACCGAAATTCAAATTGTTTTTTTTTTTCATTTTTGTGCTTAAAAAATT
GCGGAATAATGTCGTTATACATGTCAAACTCATCAATTAAATGAAAAAAAAAAAATCTACTCCCTTCATTTCAAATTGAT
TATCCAGTTTTTACTTGAAACAAAATCTAAGAAAGTTAAAGGAGATTTTTTGATTTTGTGTTCTTAAACATGTCATGTGA
AAATTTGATATTACAAAAATGACCGAAAAGAAAAAGAAACATTTCTTTTAAACGAACTAAAAAGAAAATAGAATAAACAA
ATTGAAATCGGGGCGTATCTATGGGATCCGTATCATTGAAAAAATTGTCAACACGCGCTGGGCCCACAAGATAGTGTCAC
GTAGGCCGAAAAGGGGTAGAAAATTATATATAAAATAAGTTCGGGGGGGGGGGGGAGGGTAATAGGACCTTAGTAAATGT
TAGGTGTGTCTCAGAGATTTTGGGCATAGTTGAGGGGATACTTATGCATTTTCCCTTTTATTAATAATAAAACTATAAAA
TTGAATATACATGAGATTACGCCTCGTGGCTTACACCTAGCCCCATACGAAATAAAATGTCTCGGCTCACGCCCCCGCCT
TTTAAAATATCGGATGTGATCTATATAATTCAATAATGTAGTCTAATCACAGATATTTAATTTGTTTTAATAAAACAAAA
TTCGTATTTACATTATTGTTTTGGTAATTAAAAATATTTATATAATACTACTAATTAAGTATAAAAAAGTCAGTGTCATG
ACTAACCATAATTGTTTGGTGCATGTGTTTATCATGACAGTGTAAGGTTGGAGATATTAGACGGTCTCAATTTATCCCAC
TATTTATATATTAATAGTGGAATGAATTATTCCTCATACATAATTAATCAAACATTAGAAAATAAGTAAGAAAATTTTAA
AAAAAATATTTTTGTGCTTAAAAAATATAGGCGCGATAGCAATTAAATTACAGCTATCGCTCAAGACCCATTGTATATAA
GGAACCATACCGAAATTCAAATTGTTTTTTTCATTTTTGTGCTTAAAAAATTGCGGAATAATGTCGGTATACATGTCAAA
CTCATCAATTAAATGAAAAAAAAAAAAACTACTCCCTTCATTTCAAATTGATTATTCAATTTTTACTTAAAACAAAATCT
AAGAAAGTTAAAGGAATTTTTTTTAATTTTGTGGTCTTAAGCATGTCACCTGAAAATTTGATATTACAAAAAAGGCCGAA
AAGGAAAAGAAATATTTTTTTTAAACGAACTAAAAAAGAAAATAAAATAAACAAATTGAAATTGAGGCGTATCTATGGGA
TCCGTATCTATGAATGATTGTTTTAAAAAAATATATAAATAGTGTGTATATATATATGAATGATTGATTTTTTAAAAATA
CTTATATAAATAGTGTAGAGTTGTCCTCTTAATTAAGAGCCATGCATTAACGTGAAATAATGTCGTAAACCAAATCTTTT
TATTTAGTGAACATATATATATTGTTGGGTTTTAGCAAGGTGTGAATGAGAAATAAGAAGAGAAAATGGAAATGTGGGGG
AATCAATTTTGGAGGGAAAATGAAAAGTCACTGCAAATGAAAAGTCATTTCTCCCATATTGGTAGAAAAAAGGAAAATTG
TTGTCCTTATATTAGGAAATACTTCCTTTAGTTCTTAAAGGGTTAAGAAGAAGGTGTCCCTTCTGGAAAGACACCATTGT
TCGAACAGACGTGTTCCTTGCTGCAAATGGCTATAAATAAGAGGTCTTTTTTGTTTTTCATTCGCTGAAAATTTTTCCTC
TCTGCATACATTTTCTTACATAAACAAATTATCAATCGACTAAGTCTGTGTGTGCTTTCGTTATTGTTCTTGCATTCACT
GAAATTATTGAAGTTTGAGGTACCGCTACTTCTCTAATAGGTTAATCCATTTTATCTTGGGAGGAATTAATTTGCAACCT
CGAGTTCTTGAGGAGATTAAATTTCTTAAGGAAATACAATGAGTTCTGTGGACTCAAATTATTATTTCTATCTGTTTCAT
CTATTTTATGTTTCTGTTTTACTAACCTTAATACAAGGTTAACATATATATGGATAACCCCACACAATAATTTACATAGT
AAACAAATACAATGAAGAAGGGCCTACATGCAAATAAAAATGAATTTTTTAAAAATAAGAGTGAATTATTAATTTCCTCC
TAATGAAGAGCTATAAATTGTGAAGAATGGACACAACATTTTCAATATACTCATTCTATTAACTCTTCATAATATATCCA
CAACAATTAATATATCCAAAGTTTGTATTATAATTAGCAATATGGCTCTTTCTTCAATTCAAGTGTTTACTTTGTTTCTC
ATTGCTTTCATAGCTACAACTACCGGTGAATTCATGATCTCTACCTCCCCTCTTCTTAATTTACCTACATTCGTTATGTG
TGCGTGCTAACTACATAGCGAAGTTAGAAATTTCATCAAAATTAATTCAAGATTTAAATAAATAAAAAGTATGATATATG
ATCTATATACATAGTATGATTTTTCGACTAAGGTATTTTGTTTACACTTCCTTCATGAAGGTATGAATCTTAATTATTCA
GATCTTAGTCATTAGGTATTTTTCTATGATTTTTATACTTAAAGATGCAATTTCACCACTATTCCATCCGCTTTCACCCC
AAACTGTTGTCACTAGCTACTACTACATACCCACAACCACCACCACCAAACACAACCATCATGCATCATTAGCTATTACT
CCCTCTGTCCCTAATTACTTGTCCACTTTTGAATTGACACACCTATTAAGAAATCAATTAATGACATAGTGAGTTTATCA
TTTACCCCTATTAATTATGAAGTGGATGAAAAGTTCTGCATTTTTCAAAGTAATTAGTCATTTAATTGAGGGTATAATGG
GTAAAATTTTTTGTCCTTTCTTGATTTGTCAAAATGGACAAGTAATTAGGGACAACTATAAAAGGAAAAATGGACAAGTA
ATTAGGGACAGAGGGAGTATTACCACTGTGTATATATGAAGCGTTATAATTATTTTAATTAAGATTGATCTTGGGATAAC
AAACATCTTAGTTATTTAATATTCAGATCTTAGGAGTGCACTATTCAAATCCATACATCTTAACTAATCTTATTATACCT
ATTCATATTCAGTTCAGGTGAAGGCTTCACGAGATTTATCCGTGGACATCGCCACTATTGAGCAAAAATTGTCTCTTGTT
GGAGGTTTGATGACTTGCCTAAGGTCATGCAATGTTAATAGTGATTGTGATGATGCTTGGCTTTGTAGTGATTGTACACC
AGATGCTTTCCCACCAAACTACCATTGTGATAAGCTCACAGCTAATGGTCAAGGATATTATGCAACTATGTTACAAGCAC
GTTACAACAAGCAAATTGTTTGATTATATATATATATATATATTGTAAATTACTATCAAGTCATGTTTGTGTATGTGATG
CTTCAAAAGTTTATGTGAGTCTTGTTTGTGTGTGTGTGTTGTAATAAGTGATCAAATTTCTTTCTAAGAAAAAGAGATTT
GGTTACACCTCTAGTTGGAGCTACTTATCATGATGTTCTACCACCAATATATATTATATTATATTATGTGTGGTTGTTCT
AGTTATGTTCTTCGTTCCAGTTTATGTCTTTAATACATATGTGTGTAGGTCTAAATATGTTTTTATATTAATCTTCTAAT
TATCTTAGGATGTTAAATTCTGTATGAAATAAGAATAATTTTTAACTGAATTATTAACGGTAGAAATATATTTACGCCAA
ACTATTAATGAAGAATAAATCTGATGATTTTCGCATATTTTAAAGACATTTTAAACCTTTTTTTAATATATAAAATCTAG
GAATAATGCAATCAAATAATTGATTAGCAGAAGAATTGAAATTAAATAAATATAATATGATCGTAATTAGTTTCATGATT
ACATACAATATTCAATTAATTTCTCATTAATCATTAGGGTAACATTGAAAACTTGTAAAGAAGGAATTAACTCATGTATT
TTCTATACTTTTGAAGGACTCTTAATCTGTTTGATGATTACATACAATATTCAACTACACTACAATAATTAGAAAATAAC
ACGTGTCACTTTGTATAGAGGTTTTGTTATGTAACATCCTATTCACCTATCATAATAAAATGAATGAAAATTCTTTCACT
TAAATCAAATGTTTTGAGTCAAGATCTTTTATAAGTATACTCTTTTTAATAGATTTTATATAACACAAATTTAAATTATC
GAAATCATCATTGTTATAAAATGAAAAAAAAAAAATGTGTATATTATGATTTTTAAAAAAACGTTTTTTTTTTCTTTTTC
TGCGACTCCACATGGTATGTGATCGTACTAATTGAAATATTAAACAAATGTAGCTACCTACCCATATGTCTGCAATTTAA
TTTTTTTTTCCCCCAAATTCTTACTACTCAATCGGCGGCGACTGTGATCTCGCCGGGAAATCTTTCGCCGGCTAAGTATG
TTGTCGTCTACATTGAAATCAGTAGTGGGTTCACTTCCCACAGTGTCAGAACCAAATGGCTCTCAAACAAGATCAGCACC
TTCACTAACAATGTTGAAGTTGAACAAAACTATCTTTTCTCCTCTTCAGGTTTTGTTTTCTGGACTTTTTATGGTATAAA
ATGTTTAAAGATCGGATTTGTTTTGATGGGTGTTGTTCTTTTTGTTAGTATTTGGCTTATATTGAAGTTGAACAGACTTT
TGTTTTCTGATTTTTATGCTGTGGAACTGTTTAAGATCATATTTTGTTAGATGGGTATTGTTCTTTAAATGTTAGTTTGA
TGTGTATTTGGTTTATATTGAAGTTGAACAAACTATTCAGGTTTTGCTTTCTGATTTTTATGCTGTGGAACTGTTTAAAG
ATCATATTTTGTTTGATGGATATTGTTCTTTTTGTTAGTTTAATATGCATTTTGCTTATATTGAAGGTGAACAAACTCTT
CAGGTTTGTTTTCTGATTTTTATGTTGTGGACCTGTTAAAAGATCATATTTTGTTAGATGTGTATTGTTCTTTTATGTTA
GTTTGAACTTTGATGTGTATTAGGCTTTGGCTTATTGAAATTGATCAAAACTCATGCATCATCAATTAAATGAAAAAAGA
AACTACTCCCTTCATTTCAAATTGATTATTCAGTTTTTACTTGAAACAAAATCTAAGAAAGTTAAAGGAGATTTTTTAAT
TTTGTGGTCTTAAGCATGTCACATAAAGTATTGATCTTTGACCTATATACACAATATGATTTTTCGACTAAGGTTTTTGT
TTACACTTACTTCATAAAGGTATGAATCTCAATTATTCAGATCTTAGTCATTAGGTATTTTTCTATGATTTAGGTCTGAA
TTTGATCACTTAGACGTCAATGATTAAGTGTATCTATTTTTTGTATCGCTTAACATGTTTAGTTTATATTTATAATTATA
TATATATACTAAATGATTAAGATTTATAATAATATTTTAATATCATTAATATGTTATATAATTATGGATTTTTATAGGGT
GACATTTCACCGCTATTCCGTTCGCTTTCACCCCAAAGTTTCGTTGCTCATCACCAACCAACCATCATGCATAAATATGA
AGCATTATAATTTCAAATAAGGAAAAGTTTTTTTACATTAAGATCGATATCACGATAACAAACAATCTAAAATTAGTTAT
TTAATATTCAGATCTTAACATATTTCAGACGTATATTCAAATCCATACGTCTTAACTAATCTTATTATACCTATTCATAT
TCAGTTCAGGTGAAGGATTCACGAGATTTACTCGTGGAAATCGCGGCGATGGAGCAAAAATTGGCTCTTGTTGGTGATTT
GATGACTTGCCTAAGGTCATGCAATGTTAAAAGTGATTGTGATGATGCTTGGGTTTGTAGTGATTTGTGCACCAAATGCT
TTCCCTGGTGGATACCATTGTGATGTGCTCACAGCTAATGGTCAGGGATATTATGCAACTATGTTACAAGCACATTACAA
CAAGCAAATTATTTGATTATATATATGTATTGCAAATTACTATCAACTATCAAGTTATGTTTGTGTATGTGTTGCTTCAA
GAGTTTATTATGTGAGTCTTGTTTTGTGTGTGTTGTAATAAGTGATCCAATTTCTTTTTAAGAAAAAGAGATTTGGTTAC
ACCTCTAAATTAAATGGAGCTTTTTTCTTATCATGTCATATTAAGTGTGGTCATTCTACGTCAGAATTTATGTCTTTATA
TATGCGTGTAGGTCTAAATATGTTTTTATATTAATCTTCTATATTAGGATGTTTAAAATCAAATTACTAACGTACGCCAA
ACTATTAATGAAGAACAAATAGGGTGATTTTTGCATATTTTAAAGACATGCTATAAGCCCTTTTTTGAATATATAAAATC
TAGGAATGATGCAATCAAATAATTGATTACCAGAAGGAATTGAAATTAAATAAATATAAGGGAAAATTGTACATATTGGC
AAACTATTAATTCAAATTAAATGGTATAATCACACTTTGATTTAATTGTGTCCTGTAGCAAACTGTTTGCCAGCGCCTCT
CTCCCTCAAACTCTCGCTCACTCTCTCTGTGCTCGCCTCTCTCGCTTTATACACAGAAGTGTATAAATTGCGTTTCTGTT
TGTATAAAGCGAGAGAAAATTGTATATACACATGCAAATACATATATATTCGTCCTATACACTTATAATTATACAATAAA
AATATTCCCCTACCCAGTTCTCTTTTGTCTTTCTCTCTTTCTCGTTTATACAACAGAATTGTATAAATTGCGTTTCTGTT
TGTATAAAGCGCGAGAAAATTGTATATACACATGCAAATACATATATATTCGTCCTATACACTTATAATTATACAATAAA
AATATTCCCCTGCCCAGTTTTATGCTTGTATAATGTATAATTTATGTTTGTCAACGATTTATACAAACGAGAGGCTAACA
ACAATTTATACAAATGGCCTGCCAGCGAAATTATATTATTCTGAAGAGGAGCCAACGAATTATACAATTGCTTCTTTTTG
TATATATGTATAGCGAATTATACATNNNNNNNNNNNNNNNNNNNNNNNNNNNNNNNNNNNNNNNNNNNNNNNNNNNNNNN
NNNACAATTATGCAAACTTTGCTATAGCATACAAATATGATTTTTTTGTTTGCTATATGTGAAAGTTTCTCTAAATATAA
TATGATCGTAATCAGTTTCATGATTACATACAATAGTCAATTAATTTCTCATTAATCATAAGGGTAACATTGAGAACTTG
TAAAGAAGGAATTAACTCATATATTTTCTATAGTTTTGAAGGATCTTAATTAGTTTCATGATTACATACAATATTCAATT
ACACTACAAAAATTAGAAAATAACACGTGTCATCACTTTTTATATACAGTTTCTATTGGTAGGATTTCAATATTGAATTT
AAAAGTATGGGCTCAAATACATTATTTGTTATAATTTTAGTAAATTATAAAAATATAAATTTATACTCGACATAAAAAAA
CAAAAAAATTCAAGAACATCATACTTTCCTTTCATAATCAAATGAATGGAAATTCTTTCACTTTAATCAAATGTTTGAGT
CAAGATTTTTTTATAAAAATATTATTTTTAATAAATTTGACGTAACACAAATTTAAATTACCGAAATCACCATGGTTATA
CAATAAAAACGAAAAAAATGTGAATATCATGTTTTTCTGCGACTCCACATGGTATGTGATCGTACTAATTAAAATATTAA
ACAAACGTAGCTACCTACCCATATGTCTGCATTTAATTTTTTTCCCCAATTCTTACTACTCAAAGAACAATTTTTTGTCT
ACTAATCGGAGATTGTGATCTCGCCGGCTAAGTATGTTGTCATCTCCATTGAAATCAGTAGTGGGTTCACTTCCCACAGT
GTCAGAACCAAATGGCTCTCAACCAAGATCGGCACCTTCATTAGCAATGTTGAAGTTGAACAAAACTATCTTTTCTCCTC
TTCAGGTTTTGTTTTCTGGACTCTTTTATGCTATGAACTGTTTAAAGATCAGATTTTGTTTGATGGGTGTTGTTCTTTTT
GTTACTTTAGTAAGTATTTTGGCTTATATTGAATTTGAACAGACTTTTGTTTTCTGATTTTTATGCTGTGGAACTGTTTA
AAGATCACATTTTGTAAAATGGGTATTGTTGTTTTTGTTAGTTTAATATGTATTTGGCTTATTTGAAGTGAACAGAGCTT
TTCAAGATTTGGTTTTTGATCTTTTTGTGCTATGAAACTGTTTAAAGATCATATTTTGTTTGATAGGTATTGTTCTTTTA
TTGTTAGTTTGATGTGTATTTGGCTTATTGAAGTTGAACAACTCTTCAGGTTTTGTTTTCTGATTTTTATGCTGTGGAAC
TGCTTAAAGATTACATTTTGTAAGATGGGTAGTGTTCTTTTATTGTTAGTTTGATGTGTATTTGGCTTATATTGAAGTTG
AACAAACTCTTCAGCTTTTGTGTTCTAATCTTTTTATGCTATGAAACTATTTAAAGATCATATTTTGTTTGATGGCTATT
GTTCTCTTTTGTTAGTTTAGCAAGTATTTGGCTTATATTGAAATTGAACAAACTTTTGAGGTTTTATTATCTGATTTTTA
TGCTGTGGAAATGTTTAAAGATCACATTTTGTAAGATGGGATTGTTGTTTTTATTAGTTTAGCAAGTATTTTGGCTAGTA
TTGAAGTAGAACAAACTCTTCAAGATTTGTTGTTTGATCTTTTTATGCTATGAAACTGTTTAAAGTTCACAACTATTAGA
TGGGTATTGTTCTTTTTGTTAGTTTAATATGTATTGTCTTATATTAAAGTAGAACAAAACTTTTTTTTTCTCCTATTCAG
GTTTTGTTTTTGGATCTCTTTTATGCTCTGCAACTGTTTAAAGTTCAAATTTTGTTAGATGGGTTGTGAATTTCTATTGT
TGTTTATGTTGTATTTGGTTTATTTTGAAGTTTCTACTTGGGTGGTAAGTAGTATTGGGAAGGACTAAGAGGGGTTTTAG
TGTGAAAGAATCTGAGCATCCAATCCAAAACTTTAATGTAATGCGTGGATTCACCTATGAATATATAAATCGACTAATAG
GTAGTTGGATGAATGTAGCTTGATTAATGATAAGGGGATTCTGATGCTGATCTTTAATCTTAAGCATCATTCTGGCTATT
TCATTTGAGAGAAAGATGGAAAATATATAAGTAATTGATTTATGAATTTGTGTAGAAAAAACTACCTTAATCCTCATTAA
AGATGTGGCAAGTGCTTTCCTTTGGCCCAGGTGGCTGTGCAACCTGGTCGGAATTGTAGCTGATTGTGCATCTGTTCTAG
TGAGAGCATGAAGGTTAGGCTTCAGGAAGGCTCTGAAGCTCATGTTAGTTACACTTTGTGCATATTTGTAGATAGTAGTG
AATGTTCTGCAAAATCATAGTCATATGAATCAAAATGTTGGTATTGTAGGATAAAGTTGGTAGAGGGTGTTGTGCAAATC
ATAGTTGATGAATCAGGCAATAAAAATATAGATATGAATACAGTACCACCTGATTACAAAACAGGCTAGTTATGTCTCTT
ATGGTGTGTTTGGTTATGAACAGAATAATGGTCCAATTAAGGTGTCAATCGAGTGAGTTTGAATAAATGTGGAGAAGAAA
AGGTAGTCTACTTGTCAGTTTGCTTGATCTTGAACATTTTTGCTGATTTTTGTAGAAAATATATGTACTGCTTCCCAAAC
CTGCTATATGTGATATACACAGAGTAATTCCCCAATGGATTAAGTCCAGTCTTAAAGCAGTGGATCTACCTTTGCTCCTT
AAGAGTAGACGAAAGAAACTTTCCCCTCCCTATTGAAGGTGCTGTCAAGGCTAATATTGACCGCTGCTCTTAAAACTGGT
TTTAGAGTTACAAGATCAAAACCAACACCTTATTTTGGGCTGATAAGTCCCCATGCTCTTTAAATCCAGGACTTCAGCTC
CCTATCATTCTCTAGCAAGTACAAATCCAAGTTAGTTTTATTCCAATCACAAGGCTTGCACACCTGGGCCTGAGAATAAG
ACCTGCTGTTCAGACTAGATGTTGTTTAAGGCTAAACTGAACTGTAGAGCCGACAAGCATCCGAGCAAGCTGGAAATACT
TGAATATTTGATGAAGAGAATATGAAGAGAGAACTAGATTTGACTTTTTCGATAAGTAAGCAGTTTTTTATCAAACAATA
TCAGGGATGAATACGACCAGTCACTTGGGGCAGTTTGTAGGATAGATCAACAACCATATGTGAATATAAAAGACACAGAG
CTTTTACTTCATTGAAGGACTTCTCAATTGTTGAATTCCAGTTGCCGGAACATTTGTTTCTACTTTAGGCAAATCCAATA
ATTGAATTACTTGTGCTAGATGAGGTGATATGGTGACCTATGCAGAGTTGAAAAGTTTCAAATGCTTTACTTTTGTGAAA
CTTGTTAGCAACTCATGTTGGCAACAAGTGTCATTAGTGTATATATAACTAAATGCGTGCTAATATTATATAAGATAAAA
GTAAAGTCAGCGTACTGAAATTATGAACGAAGTCATGTGGCTTATTACTTTTTTCAAGTGCATTAATTGGTATCCCTTTG
ATAAGAGATGCTTTTACTTGATAAGATGTTTTTGTTTGGAACTTCTCCATTTCCACCAACATATTGACATGCATACAACC
CAAAGCAACGATTAAGCTCCAATAAGCTAAGTTGTGTGGACTCTTCACTTTCAATGCCGTACTCGTGTCGTATTCTCCAA
AAATATACTACTTTTGAGAATCCGACGCGTGCCTGTTGATATTTTTGAAGAGTCCAAGCAACATAGCCGATAAGGATATG
GTATTTGCAAAGTTTGACCTCTTTTTCTCCATTCTTGATGTTATTTGCTTCTAGCATTCACAAGCCATATGAAATTGAGA
GTGTTATTTTACTGAGCAAACACAAGCATAAGTAATTTTAAGAAGTAGATGGTTGTCTTTGGTTCCGCTAGCGATTTTAG
ATGCTTTCTTTTGTATCTTAGCATGTTCTTTCCCTTCCAGTTGTCAGGCAATGGAAAGGAGTTACCTCGGCAGGAGACAA
CCGCAACTGCTGTTTCAAGAAGAGAATTGATAGGTTTGGCAGCTACAACATTAGGTGGACTTTCCCTTTTTGCTGCAGAG
CCTGCAGAGGCACTTGAAGTAGCTGATATCGGGAATTCAATCAAGGAGCTGTTTGGATTTTTCAAAGGCAAACCAAAAAC
AGGAGATGACAACGAAAAGAAACCAAATAGCGGAACTGATGATAAGAAGCCAAAAATGGAAGGCCATGGAAACAAACCAA
AGATTGAAGCTGATGAAAAGAAGTCAAAAGTTGAAATCCATGGAAACAAACCAAAGGTTGAAGATGAAAAGAAAACCAAA
AACGGAGATTATACGAAGGCGTCAGCCCCTCATCACTCAGAGAAGGAAAAAGTGTCATCTTCTTCTGCTGCTGCACTAAC
CCTTCCCAAGATTTTGAATAACACAGTTCCCTAACTTCTCATTTAGAAATGCTGTTGTCTCAGATACATTTTCAAGAAAC
TTGACAGACTTTTTGGATCCTACAATTCATTGTTGCTAAACTCATGTCTAAATGAAACCTTAGACAAGGTTTGTATAGGT
CAATGAGTTCAATGTCAAGACTATTGAAGTATTTTCAGTTCAAAGATTCTCATTTTATTTGTCCATTTAATTACAATTGA
CAATCTAGTGCACAAGGCATCCCGCATTCATGCAGGCTTTAGGGAAGGCCTGCATGTCCAAGGGGTGTAATGTAGAAAGC
CTACACTGATACAAATGTCAATGATTGATTCCACAATCCGAATCGTGACTAATAGGTCATATAGAAGAAAACTTACGCAA
GTGTCAATGAATGATTACACCACTCGAATCGTGACTAATAGGTCATTATGGAAGAAAACTGACATCCCGCATTCATGCAA
GCTCCTAGGAAGGCTTGCACACCAAAGGGTGTAATGTAAGTAGCCTACAAATTCAAGTTTCAATGATTTCACTACCCGAA
TCGTGACTAATAGGTCATTATGAAAGAAAATTTACACAAGTGTCAATGATTGATTCATGACTCGAATTGTGATTAATAGG
TCATTGTGGAAGAAAACTAACGCAAATGTCCACGTCATCATTCACGACTTGAATCGTGATTAAAAGGTCAAATTGGAAGA
AAACTAACGCACTGATTCCACGACTCGAATCGTGACTAATAGGTCATTCATTATGAAAGAAAAAATTTCAATCTTGTTAC
AATAGTAACTAATATAAAGAATATAACTTTTTTTTATAAAATTAAACTAGTTTAAATCAAGCTATCAGAACATTACGATT
CATATAGCTTACCTCAACTTGCTCAAAATTGAATTAGAAAAAAGTGCATATAACAAAGAAAACAACCATAAGATCTTTTT
TATATTATTGTGGAAGAAAACAAACACTTGCTACTTCTAATTCCCACTACAAACTAACCAAAAAAAATAAAAATCAAACT
GTTTTTTTGTTCAAGCTTTCCACTAACCTATGCATTTGAAATCTCCAAATAAAGAATATAAACAATCCAATACCAATTAA
TATATATAACCAAACAGGCTCTTCTTCGCTTTCTTTCTCAGATTCCACTTCAGCTATACCAAACTCATCTCTTTCTTCAT
TTCCATTTATACCCTTCATTACATGCCCATATAACACATATACCCTCCTCTCATCTCCTACTGTCACAGCTGTAGCAAAC
CTCTCCCTCTCAAGGGCAGTTTCGTCATATACTCCTCCTTCTCCCCATCCATCATTGCTATTTAAAAAATATAGCTTCTC
TTGACTCACAACCAAAACGACGCCGTCTCCTCTAATGGTAATTCCGTCAGCCGCCGTTAAGTCTCTGTTTAATATAACGG
CTCTCGCTACTCCGTCGTCAACGTTGACTTTGAATAATTTCCCGGTATTTGATTGGACCACGAGTAAATATCCTCTCGGA
CTAAAAACGATGCCGTTTAAACCACATTTGTGGTAATCTGTCGTCGTATCGACTGGATGAGATTTGAACGCTTTTGATTT
AGATAAGATCGAAACGTCACCGTTTAGGGTGATTTTCCAGATTAAATCGCCGCCGGAGTTGGTGACGTAAGCATTGCCGT
GGAAATCGACGGCGACGTCGTTAGCGACGGCGTTCTCGACCGTTTCGATTTCATCGAGGAGAGGGGAGAGGAAGAGGCGG
CGGTTAGATTGGAGATCGTAAGAAGCTAGGGCGTTGAAAGGTGTGGGAGATTCAGGGGAAGGGGGACGGTGGATACAAGC
GAGGAGACGGTTGTTGTATCGGTCGACGGTGAGGCCGAGGAAGGAGGAGTTTTCAGGAAGTGAGGTATCAGTGATTAGAG
ATTCGACTACGCCTGCATCGGAAACAGCGATGAGTTTCTGATGATGAGTGCTTCCGACGATGAAGTGTTGGGATTTGGGA
TCCCAAGTGAATGATTCCGGGAAGAGATTACGTGATCGGAAATTGATGACGTGGGGTTTTCTGCCGGCGGCGAAAGGAAC
TGATAAAGTGATGAAGATGAATAATAAAGTAGAAAAGAGAAAACTCAATTTCATGGTTATGGAGTAATAATAAGATCACA
CTGATAAATCAATTCTCTGTATTTATAGCTTTATAATAATCCAAATTTGGTGTCGAGTTATTAAATTATATATATATACG
TTTTTTATTAAACATAGTATATGATAGATTATATAGTGTATATATAAGGAAAAATTGTATATAATAGCAAATTACTAATT
CAAATTAAATGCTATAAATATACTTTGATTTAATTGTACCCTATAGCAAACTATTGCTATTTTTGCCACTCTCCCTGGTG
GAATCTCGCTCGCCACTCCCGTTTGGTGGCAGTCTCGCTTGCCTCTCTCACTTTATACAAAAACGCAAATGTATAAAATG
CGTTTGTATTTGTATAAAGCGAGAGAAAATTGTATATATACATATATTTTCGTTCCACTCTCTCCCCTCTCCCAAATCTC
GCTCGCCACTCTCCCAGATCTCGCTTGCTCACTCGCTTCTCTCACTTCATACAAACAGAAACAAAATGTATAAATTGCAC
TTTTGTTTGTATAAAGCGAGAGAAAATTATATATATACATATATTTCCGTTCCCCTCTCCCAGATCTCTCTCTCGCTCGC
TCACTCTCCTCTCTCACTTTGTACAAACAGAAACGAAATGTATAAATTGCACTTCTGTTTGTAAAAGCGAGAGAAAATTG
TATATCCACATGCAAATACATATATCTTTGTCTTATATACTTATAACACTACAAGAAAAAGGTGAATTACATGGGGATTT
TCCTGAGGATTAATATGAAAAATTGCAGGAAAATAAGTTTCCTGCGGATTTTCATACTAATCCCTAGGAAAATCCCCATG
TAATTCACAGTTTTCCTGTAGTGTAATTATATAATACAAATATTTTCCTGCCCAGTTTTTTTTTATCTTTCTCTCTTTCT
CGTTTTATACATACACAGATTATACAATTGATCTTTTGTATACAACTGCTTTCTTTGTATATGTATAGCGAATTATATAC
ATATATATGTATAGCGAATTATACATATATATGTTTGCTATGGAGCGCAATTATGCAAACTTTGTTATATCATACAAATA
TGAATTTTGTGTTTGCTATATGTGAAAGTTGCTCTATTATATACCGGCTTATTAAAAGGAAAAATTAGATTACTTTTCAA
ATACTATCCTTTAGTTTAGGTAAATTGGTATAAGAATCTTATTTTACCACATTTTTAGATAGTTCTTGGACAAAAAATTA
TTTTTCGATAGTTATTGTTCGGTTAGAGTACAAATAGAACTCTTTTTATTGTGTGTTTTTTTTTTAAAAAAAAAGTATAA
TATTGAAAATTACCATGTTTATTTTTTAAAGGGAGAAACATAAATTCACCCTCGAACTTGTTTCGAAAAGTCAGTTACAC
ACTTAAATTATCATGACGACCTATTACACACATTTACTATTTAAAAATGATTTCTTTTACCCCAAAACTGACGTGGCAAA
AAAAAAAGAGCAACTTTCACATATAGCAAACACAAAATTCATATTTATATGTTATAACAAAGTTTGCATAATTGCGCTCC
ATAGCAAACATAAATATGTATATTTCGTCATACATATACAAAAGAAAGCAGTTGTATAATCTGTTTTGGTATACATATAC
AAAAAGATCAATTGTATAAAGTGAGAGAGACGAGTGAGTGAGCGAGATCTAGGAAAGTGGCGAGCTAGATCTGGGAGAGG
GGAACTAAAATATATGTATATATACAATTTTCACGCATTTTATACATTTGCGTTTTTGTATAAAGTGAGAGAGGCGAGTG
AGAGAGAGCGAGATCTGGGAGAGGGGAGAGAGGGGAACGAAAATATATGTATATATACAATTTTCTCTCGCTTTATACAA
ACACAAACACATTTTATACAATTTGCATTTTTTGTATAAAGTGAGAGAGGCTAGTGAGAGAGCGAGATCTGGGAGAGGGG
AGAGAGGGGAACGAAAAAATATGTATATATACAATTTTATCTCGCTTTATACAAACACAAACACATTTGATACAATTTGC
ATTTTTTGTATAAAGTGAGAGAGGCTAGTGAGAGAGCGAGATCTGGGAGAGGGGAGAGAGGGGAACGAAAAAATATGTAT
ATATACAATTTTCTCTCGCTTTATACAAACACAAACGCACTTTATACACTTGTGTTTGTATAAAAAACGAGAGAGACGAG
GGAGAGAACGAGAGTGGCGAGCGAGATTCACCAGGAGAGAGGTGAAATAGCAACAGTTTGCTATGAGATACAATTAAATC
AAACTATATTTATAGCATTTAATTTGAATTAATAGTTTGGGAGAAAAAAGCACATTTGACAGTAAATAAAGTAAAAAAAT
AAATTAAAATCTTCAATTGAATTAATTGAGTACAGAAGAGCACTATACCATTCGAATATAATTTTTTCCTTATAATACTA
AAAATACTAAATATAAATATATAAATTACATATAAACTAAAGTGAAGAGGTAAAACTTAATAAGAAAATTATAAAAAAAA
AAGAAGGTAAACGATGCTTAAATCCGACCAAAGTTGGAATATAGTTGATAGATGATTAGAAGATAAATAAATTGTTTTGA
TAGACCTGTGACTTATCATTCACTAATGATAATGAGGAAAATATTTTGTTATGCTAGAATACATGCTTAAATCTCATATC
TAGCCGCAATTAGACGGAATAAACTGCTATAAGATTCAGTATTGTGAATCATAGATATGGCAAACATTAAAACAGTTTCA
CTATTCATAATTGTCATTGTTTTACACTTACTTGCATCTCTACCTGGCTAATTAGCATTAAGGAATTCATCAATCAGATG
CTAAAATTGAGAAGTAAGCATAACAAATGGGGCAAAGTACAAAAATCCTATATATTTGAGGGCTAATTACATTCTATCTC
GAAAGTTTCTCCAATTACAATTTTTTTTAATTTTTTATCGTTCACGGATACATTCCTCTGTTGTCGGATATTGCAAACGA
TATATTACTTAAGATTATGTTATGTCATGTACATTCCGTTGTTGTCGGATACATTTATCTCTACTCTGTTACGTGTTGCA
TCAGATACCTTTCTCTGTTTGTCGGGTACATTGGTCTCTACTGATTCTATTACATTGGATGCATTCCTCTGTTATCGGAT
ACATTGGTCTCTAGTCTATTGTTGCGTCGGATACAGAGATTTTTATAAACTTTTTAAATGATAGAAAATTTTAAGTTATG
TATGCATGCATGCCATTTTTTTTTTAACAAATACCTCATAGATTTATTTAGTTAAAAAAAACATAAAAGGCTAAAAAATA
CCCCTAAATTATCGAAAATAGCTCATATTTACCCTTAAACTATATTCCGGCTCAAAACTACTCTTCCCGTCAAAGTATTG
GATCACACTTACCCTTCTAGTTAACAGAAGTATGTTAAGTGCCACGTGGACGCAACATAAGCGCCAAACATTTGTTAAAT
AATGACAAAAGTCCCACATCGGTGGTTAATGAGATGGGTGGACTCCTTATAAGGCTTGAGCAATCCTCCTCCCTTTGAGC
TAGCTTTTGGGGTGTGAGTTAGGCCTAAGACCTAATTTAACAACATTTCCCACTTCCACGTAGACTAATAAGATACCTAA
TATCTAATTTTCCCAATCATTTCTCTTAAGATACGATTTCACCCATTTCCCCTAATGTTGTTGGTATTCGTCGTCTGGAA
ATCAGCTTTGTGAAGCTGAGGAAATTGATTCTAAAACATGATAATGATGAATGCCATGCCTTGAAATTCATGCCCCGTAT
ATTCGACATTTGGAACTTTGGGGATTGTGCTATTAGGAGAAACACTTTCAGTTGAAAAATGTGGCTTCACTTGTCAACTG
GATTTGTTGCTCTTCAGGCTGCTGCAAGTTACTGGCTAGCAATTGCAATTTAAAGTCCTAAAATTAGTCATATCATGGTT
ATTGGTGTCTATAGTTCAGTGTCATTAGCTACTGCATTTTTCATCTACCTCAGATCTCTATTTGCAACTCTTCTGGGATT
AAAAGCTGTGAAACCCTAGCCGCGAAAATGAGGGGAAATGGATGAAATCATATCTTAAGATAAATGAGGGAAAAATTAGA
TATTAGGGATCTTATTAATCTACGTGGAAGTGGGAAATGCTTGACGCTTATGTGGCGTCCATGTGGTGTCCATGTGGCGT
CCACGTGACACTTAACATACTTCTGTTAACTAGAAGGGTAAGTCATAAGTGTGACCCAATACTGTGATGGAAATGACAGT
TTTGAACCGAAATATAGTTTAAGGGTAAATATGAGCTATTTCCGATAATTTAGGAGTATTTTTGAGCCTTTTCCAAATAA
AAAAAACACATAACCATAAAGAAAAACTTCAATAAGATTTGCTTTACAAAAAGAAAAAAGAAAAACATTGCATTGGACCA
TGAGACTAGACCAAAATAGCAAAGGAAGCTATCATCAACACATTCATAATAAGTTAAAATTGCCACACAGAATCTGTGTC
TATTGTTTAACTTTAACAAGTTTAAATATTTGTTTATGCACATTCAAAATTAGATCTCGAATAATAAAGATGACAGTTGA
AATCAAGTTAATATACACGTTAATCAATTATATCAAAATTCTATAATGATATATGAATAATTATTTTTTTAGGTAGACAC
GCGCCTAGATATAGCCTATATTTTTTATAATATAATGAAGGGCATTAGTTCACATAGAAGAAGGGCGGTTTTCACCAAAT
TCAAATAGATTTCTTTCAAATAAAATTGGAAAACATAATTTGATAACATTTTCTTACGACATTGAAAAAGCTAAAGATAT
GTATGCCATTTCTTTCCCTCACTTTATAAAAAATCGCAAATTCATTTTTACGTGGAAAGCTGATCATATCCACAATTTGT
GAAAACATAAAACTCTAATAATTAGAAGTTTTAAATATTTACCAATCTAAAAAAATAATATAGTTATCATTTTTATTTTT
ACATTGATAGCTTGTTGTTTTGAATGTAGTGTTCTTAAATGTCATGAAACCTCTAGTTCACCTTGCAATGATGGGCAAAC
TATGGGGCTCCTAAATGTCTATTCATACTGTATATTGCATTAAACAGGAGGCTGGCAACAAAAGTCAGATTGGCTAAATG
GGGAATAGAAACAACATTGACATGTTTCATGTGTCAAGAGGATGATGAAGCCATTGATCATCTATTCTTTGATTGTTCAT
TCAGTGCAAGTGTATGGACCAAGTTGCTAGCATGGCAGGGAATACATAGACTTGTTTTAAAGTGGTATGAAGAAATTTAA
TGGGCAATCACACACATGAAGGGTCGGGAACAGTGTAGCTCAAGTATATAGGATGACTTTGGCTGAGACCATTTATTGTT
TGTGGATGGAACGTAACTGCAGGATCTTTCAAAATAAACAGACATCTGATTAGACGTATCATTCGAGATGTTCATGAGAT
TAACTACTGTTTATTGATAGTGTATAGAAAAATTACTCTATCAGTTACTTATTTTTTCTAATTTAATTATTATATTTTCA
CATTGGAAGATTAATAATTTTTCGGTTGCTCTTTTTTTCTTTTAAAGCAATTCTATAAATTGAAGATTTAACTTTTCGAA
CTAACATTCAAATATTTTTTATACTATCAAGGATAACATTTTTTAATAATTTTTTTACCCCTCTTTCTAGGAGCTCTCAT
CTTTACTTTCAAATTCAAAATCACAATTTTAAAATTAAAAATGAATGGTGCTTATTACTTGACATCTGAACAAACTCCTC
TTATATTTACATCTCATAAGTTAACTTATATAGGTTAAATGGAATTATACACCATTGGTTAGGTCTTGTAAATACTTTAT
TCAAACAATTTTTTGGGAACTTACATAAATCTCACTAGTTTAGACGTTAATTATATAGATATACTTTACTTTGTAATATT
ACGTATCTTATCATATTTTGATGTCTAAATACGTCCAAATACATAAATCAAATTTAGGTGAATTTGTTGTAGATACATTA
TATCCAAGCTAGGATATATAGAAAATCACACTCGTCTCTCTCCCTATTTTTATATATCTTATTGCAAAAATACATATAGC
TAAGAATAAGATTCATAGGAAACTCTTAACTTAATAAGATATGTAACATTTTGAAATATAGATAATAATAGTATATATAT
ATGTATGATAGTTCCATAAATTTTTAATCGAGTATGCCAAACACAAATTATGTACCCCTACTACGTTTACAAAATATCTA
TCATCATCCAATTTTAAAACTCCTCAAAATCACCAGAACTTTCCAAACAAAATATCTCAGGTCACAGAAACTAAAAATAT
CTTCTTATATTTATCAAACCAATGTACCATAATTGAATATTTTTGCTTCCGGAACCTTCTTGAAGCTTTATTGTTTATTC
CCTAGAACCCAATGGAACCTTTTTCCACCTCATAGATATTTCTATCTATCCATGTGGCTGCTGATATTTTTGACAAACAA
AGTTCCATTGGACCCCACTTCATCACCGACTTTAAAAATTCTTTCTTTATATAAATGTTTTCCTTAACACACTTTTTATG
TCACATTTTCTTGATTTTCAGTTTTTGGGTTGTTAAAGATCTGATCTTTTTGACAAAATATTTAAACTGGAGGATACCCT
TTTGCTTATTTGTTGTTATTTTGTGGGAATTTGATGAATTTAGAAAAAGGGGTTGTTAAAGATTTGATTTTTTTGAAGAA
ATATTGAAATTGGAGGACACCCGTTTTGCTTATTTGTTGTTATTTTGTGGGAATCTGGTGATTTTAGAAAAAGGGGTTGT
TAAAAGTTTTGATTTTTTTTGAAGAAATATTGAAATTAGAGGATACCTTTGTGAATGGAGATGGAGTTTAAAGAAAGGTT
GCCTTCATATTATAGTGTACTTGGTGTAAATGTTGATTCTTCTGATGAAGAAATTAGACGTGCCTATAGAAAGTTAGCAA
TGGTATGGTGATGAAGAAAAGTTTGTGTTTTTTTGTTGTTATGAGAGTAGTTTGATTTTGGTTGTAAATGGAAAATGGTG
ATTTTTTTGTTGCAGCAATGGCACCCTGATAAATGGACTAGGACACCATCATTGTTAGGTGAAGCTAAGAGGAAGTTTCA
GCAAATTCAAGAAGCTTATTCAGGTAATAAAGTTGCTATCTTTTTCAATTTCATTTTGGGGGTCGAGGATTAAGTTAGAA
GGTTAGTTGGTAGTTGAGCATTGTCGAGTTTCTAATGTGTATTTTTGATGTTTCAATAGTGTTGTCGGATCGAAAGAAGA
GAATGATGTATGATGCTGGCATGTATGATCCAGAAGAAGATGAGGATGAGGTATGCTTTGTTTTTTGTTTTTTTTGTTTT
CACCTTAATTTAGTATAAATGATGGTGAAGTTCATTTGATATGTTTATTTTTAAGTATTCATTGCTTAATTCACTTGTTT
TATTGCAGGGATTTGCTGATTTTCTACAAGAAATGGTATCTCTAATGGAAGATTCAAGGAAAGAGGTATTGTCTTCATGT
AAACTCGTGTTATGACCTTCTTGTAATAAAAAAATATATGATGTTGTTTTAACTTGTATGCATTGATAATGTAAAGATCA
CGGTTTTGTGTCGTGAAATTAGTCATTGATGCTTGCGTTAGAATATATATATATATATATATTCACTTATATAATGCCAT
TTTGGGGTGCGGTCCTTTCTTGAATCTTGTTTAAATGTGGGATGCTTTGGGTACTGGGCCTCACTCATAATATGTTATGA
ATTGCATTTTATCTTGGATAAGAACCATATTTTAATTAATTAATTAATTAAAATGAATAAGTGGTTAGTGTTTCTTGTAC
TTAATTAAAATAAATTATCTTAGCTTACCTACTTTTCATAGTCTTGAGTCAACCTAGGCCTAATTTTTTGTTCTTTTGTG
GCTTTTTTTATAGCGCATAATACGAAGTTTGAACTAAAGTTACTAGATTCTATCGAACTTATATGTTAGAGCTTATTTCT
GATTTGATTTTTTTCATTGCGAATTGTTGAAAACAGGAGAAAAGTTACAGTATGGATGAGTTACAAAGCATGTTTTGGGA
GATGGCTCAAGGGTTTGAGACTTGTAATTGGTCTAGCTTTTCTCAACAAAAACAGAACTTTGAGTCTCCACAATGGTTTT
GTGGTAGTTCTATGGCTTATGATGGCTCCAGAACATCTCAGTTGAACGCGAATTTCGCAGACACAGATCCCTTCTTCGGT
TTCTCAACAATGCAGATGCAAGGGGCTAACCGTTTCTGCAGATAATAGTAATAATAGAGGTTCTTCAAGAAAGTAGTTAT
CTGCAAAGTTTTCACTTTTCAGTGTTTTTTTGCATCTTTAGAATGTTCGAGTGTAGCAAACGTTCATATAGAGTGCTACG
AATTTTGGCTTCGAATGAAGGATGGATGCGATCATACCAGCACTCGCACTGAACTCGCACTGAACAAGTCATTTTTTGGT
TTTGAACTTCAACAAGAATATGTGAATCCTCAGTTTTCTTTTGTAAATTTAAGTGGAATGGAACTTTTTTTTTTAGTGTT
GTCACTTTGGATGAGATTTGTGGAAAAATGTTATGCTTGAAATATCTTTATTTTGTGTAGTGTACTCCTATCTATGTGTC
TATCCCAACAATTAGGCAATATTTTAAGTATCAAAAAGGGCTAGCTATATCGAAGTCATAGGAAATATTTCAAGTATCGA
AAAGGGCGAGTTATATCAAAGTCATTATGTTCGAATTGGGTCTAATAGCTCTATTAGAGTCATTATGACCGAGTTGGGTT
GCGTCCATATAACCAAGTTGGGTCGAATTGGGTCTAATAGCTTCTATCAGAGTCGTTTTAGGCTTTTAGCTGAGTTGGGT
CGCTATATCGGAGTCAATATAGCCAAGTTGGGTCGGATAGTTTCTCATTTGTTGTGGCTTGACAGTTCATTTTCTTATAG
TCACGTGGTTTTTCTATGTGCATCTATAAGTCGCTCTGATGAACCTCTTTCCGCCTGTTCATTAGAGTACATTAAGTTCC
ATTTCCCCTAAAGATGTGATTCCTGTCTTTGAATGACCCGGGTTCTATATCATCATAATAGGTGTGGATGGGCTGATCGG
AGTAGTTATTTCTCGCCTGATGTCCCGAAGAGCCTATAGAAGGTGAGCCCCGATAGTGTTTAGAATACTGAAATAGATCT
CGATGGGCTTGGTAACTCAATAGAAATAGCTCTTTATGAAATATCTAGGTCGTTAGGTCTAGGTATGGCTTTACCTGCAT
GCCATAACTTATGAGTCAAGGCAACATGAAAAGCACCTATCTAGTGGGCTAGTAGAGCAGGCCCAGAACTATTTTTCTGG
TCAACACTAGGAAAATTCAGTGAAGATGGGCCATAACATAAAGCCCATAAAGACCTTCCTACATGTGATGGGCCCAATTG
TTATAGCCCAATCTATATGTGTTGCCAGGACATTTTGGCCCAAATAATTTCCCCACACAAATTCAATTAGTACATTATAG
AACATTGTATTGTTCTTTCTTGATTTTGAAGGGTTAATATTGAAGTGTATGATCATTTCGTCAATTGTTATAATTTATAA
ATATTTAATTATATTATATCCTAAAACACCCCTTCATGTAGTTAGTGTGGTTCTCTTTTACATTTTTTTGGGTACTGATG
ATATTTGAACTTGGAATCATTTTCGCTTACTCTAATATTACTTCATATATTAGCTCATAAGGTGAAAAATGCGTAAAATT
GTATAAAAATTTACCAATGAACATGCCTTCAATTTTGTCTTAGTTAGACTAGTGTATTCTAGTTGACTATAATGGTTTCA
AAGTTGTCAACAAAAGCAACACGTTTCCTCCATACTTGAATTTACTAGACCTAATACATGGCCCAACCTTAACCAATTTT
CAACTCAAGTTTCACAAGATATGTATGTCTTTTCGGATGTATGAATTTCTATAACGATCTCAAAAGTTGTCAGGTTTCCA
TAAACAAGTCTTTACCTCTATCAACGTACATATACAACAAATCGACAATAGTCTTTACTTATTTTCCTCCTTTTCTCATC
TATACAAGATTTATGGTCAATTTCTTGATTCCAATAACTTTTTTAATAAATAAGTAAAAATAAAAAAGAATAAAATATTA
TTCCCTTTAAATTGCAAGAATTTCCTACTTTTGAGTAGGATTGGAAAAGGAAATTAAAGTCTTCACATGCACCATAGCAT
ATTATAACCTTCACTTTGACTTTTCAAAATCCAAAATCATCATTTATAATCAAATTCAACTAACCAAAATACTCCAATTT
TTCAATGTTTATGTTTAATAATTAGGATTACCACTTTTCCACACACAAGATACTAGACCAAAGTACTAAATACCTAAAAA
GGTACAATTATTGAAAGAATACATACTTCATAGATGTACAAAGTATGTTGGATTATAATTAATTAAAACAAAATAACTGG
TATTAGAATTAAATCAACTCCAATAAGATTAAAAGAGTAGAAAAAGAGTCCAATGGTGGGGACACAAATTGGACCATCCA
CTTGCATATGTAAATTGTCATCTTGATTAAGCCAATAAATACCATACATACAAGAGACACCTCATCATCAAACTCTTTTA
TTTTTCTTATTCTAAGAGTACCCTCCCACTCCTCTAAGGAGTTGCTCGGACAGTAATCATTCTTCATTTTAAATTCGAAG
GTTGTAAATTTGAGTTATCAACAAAAGATTTTTTTTTTTTTTAAAAAGACCTCCCTAGACTCCCCTACCCACCCCACCCA
AAAGAAAAAAGCTCAAAACCAACAACTTAAATTCCTTTCTCTTAGCTTGCAACTTCCATGCAATATTCTCAAGAAGTGTA
ACAAAAACAAACTCTCTCATTTCTCCAAAACACTTCCCTTTCTTTCCTTTTCATTTCTCACTAGTTAACATACTATTCTT
GTCACATACACTCATAAAAAAAATACTTTTTCTTCTAAGGAAGAAGAAGAAGAAGAAATTCACACTTCTATCAAGAACTC
AAAGGTTTTCACCAGCAAATCTCTGACACATGTCGCGACTTGTATTTTTTCTCTTATTTTTTGTGGTGGCTACACCTATA
ACCAATGGACTAAATCCACGAAAACTCGATGAGGGTGAAAATAAATGTGGAGGTTGTCCTTGTAACAAACCTTGTATTCC
ACCTTCTCCTCCACCACCACCACCGTCACCACCACCACCATCACCACCACCGCCAAAGAAACCACCAAGTGGCTATGACT
GCCCTCCTCCTCCTTATTCCGGTGGCGGCGGTGGTGGTGGTGAAAATATTCCCTATCCTCCAAATTCACAATACATATAT
ATGACTGGTCCACCAGGGAATTTGTACCCCGTTGACCATGATTTTGGTGGTGCAAAAAGGAGCTTTTCTAGTGGATTTCC
ACTTTTGATTGGTGGATTTTTCTTGGGATTGTTTTATTTTTTGTGAAATCCAAGATCAAATCAAGTAAGAATAAGAGGAA
GAAGCAGCAAATATTAGAGATCAATAATTTTAGTGGCTATGAATATTCTATATGAATAAGGTAATTGGTCCTAATTAATT
GGCTGTAATCTTGATATATTCATGTGTTTCATAACCTTATAATTTTTCTTCCACTTTTTTTTTGTAAAATCAAATTGTCA
ATCCTTAATCAAGAGATATGTTATCATCTGTTCATATTTATATTGTACTCTGTCCGTTTATTTTTACTTGTCATTGTTTC
ACTTAGTACATCTATTAAGAAAATAATTATTGATATAGGTATTTTATCGCACTATTCCTATTTATTATTGTTTAGTATAA
GGTCTTGGAAAACAATTTGGAGAATAAGTATTTAATGCTAATGATAAAACATGAAAAAAAATATTATTTTTTCTTGATAT
GTCAAAAGTGAACGGAGTAAGTATTTTCTCCATGTACTTTTCTTCTTTGTGAATATCATCTCCTTATGGTAGGATTAATT
AAAATAAAGAAAAAAAATGGATTTCAACTTTCAAATAGAAGAATTTAGTAGTCCTCAAATTCAGTGAAGAATTTAGTGTC
TATTTTTTAAAATAATTTTATGAAATGTCAAGTGCAATAATTAGAAAAGTCTTTGGTTTTGCCTCCTTTTGTGGTCCACT
AAATTGTTAGGCTGTGATAAGCAATTGTCATGGCGTATGCGCGTGGCAACATCAACTTGATATAATGACGTTGTTCGGAT
TAATTTGTATGCATTTAACTATTTTTCTAATTATCAGTAACATTATTAGTATGGTGACGGGTCATTTTCGTTATTTTATA
TGTTAATTATCATTTACTTCGTTTGATCGTTAGATTACACCCTTGAGTGTTTACTACTTAATTATCTTGATAATTAGTTA
AAAATTGTGAAAAACAAATGTATAATTAGCACCACCGACTAAACCATAAAGAAGATATAATAATTATTTTATTGCGATAT
GGACAGACCACTAAATTATATTGGGTATGACACGTTTAATTAATTTGTCGATTTAGACAGAAAACTATATAGGGGATTTT
GTGTAAATTATTAATCAAGTGCAACTATACTAGTATATATCCTAATATTAATACTATTTTTTTTTATATTCCTCATCCCA
TAATAAGATAAATTTCATCAATGACTTAATTAACAAGAAATCATTTACTTTTGATATGACTACATTTTGATGTGGTAAAC
TCAACGAAAACCACTAATGACTAAACCATTATTATGCTCGTGACGGAACTTAAACCAATGACTTACGACATGAGCTGATA
ATAATTATGATAGTGAAAATTCTCTTATTCTTTGATCAAAAACTTAATTGACGGTTGGTTATATTTATTTCACGAGAAAC
AATATAGACGTAAATAATATCATTCTAACTTCGTCAATTAGAAGTAACAAACGTTCAATAAAATAGTTGAAAGGCAACCA
AATTGATCTAGACACTTCCAATTTTATAAGAAATTCTTTTGTGGGGGTTATTTTGTTTTTGTTTTTTTTGGAAAAAAAAA
TGAACAAGAAGGCCCTAATAGTTTTACCATGAAGATTTTATATGTCAGAATTTGTTGTCAGAAATGAAAAGTACTAAGTG
GGGGAAATGAAATCAACTTTGGTTTCACAAACTCTAGAATCCACTTTATATCTCATATTATTAAATTCCATGGTCCCAAA
AGCTACAATAAGCTTATTGAAGTTTCAATTTTAGCACAATGTTTCAATTAGGTGGCTATCATTCAATGAATATTGTGACT
TGATAGAGTTGAATTTGTCCACTTGTATGACTATAATTTTCCACTTTAGTAGCTTATAACTAACCCATGTGCTGTTGTTT
GGTTTAAGTTTTAATTTTCATAAGGAAAATGTTTTTTTTCTAGCCATGGTATCATTGGAAAGTTTTTTATTTATGTCTAG
TATTTATTTTGAAGTTCTGATTAATATGAATGTATGTTTAGAGAATTATTGAAAAGAAAGTGATTATTATTAAAATAATT
TTATTTTTAAGATTTGAATCTTATCAACAATTATTCATAATGTTATAGTTAGATTCTTGTGGTTTCTAATCGTGCAATTA
TTACTTTAGTAGAGATTAGATTTTTACCTTATATTAAATCAAGGGAAAACGCAATGAAAATTGTCTAAAGTCTTAGGAAC
TTACATGAATCTCATTAGTTTAAGAACTAATTACTTAGATACATTTTAGTATATAATATTATGAACTTACTAGATTTTGG
TGCGTTCATATACATTCACATACATGAATCTCGGGATACATGGGGTCAAAATTAGGTGTAATTTATTTTAAATACACTAT
ATCAAAATGGATTCGCATGTATCTAAGATAAATAGGCAAATCTCCCGTCTCCCTCACCTACCTCCCATCTCGCTTGCCAT
TCTCCCGTGGTATCTCAGGTACATATATGTGATTCACACCTGATACATATAAATACATGTATCAAGTGTGTATCTAGTGC
TTCACATATATCTAGAATACACGACTATCTCGCTCACCCCTTCTTCATCTCGCTCGTCTCTCTTACTATTTACTATATCT
GATAGCAAAATATATATGTATCTAGCTAGGTATATCTTCCTTAATATATGATAGAAAACTTTTATTTAGTCGTAAGAAAC
ATAATTATTTGAAAATATTGATAGAATTAATATATATGATATGAATATGTGTTTAATAAGGTAGTTTTCCCAATACTTTA
TCTATTCCCAAAACGTAACTTGCTTACTCTCTAGAATAACCTCCACTTTAGTGAATTATGTCAACCAATACAATAAAAAC
ACTCAAATATGAAAGAAAAAAATAAAGATCAATTTAATAAATTAATAATTTTAAGATACAAAGGATTTCCTATTATAACG
AGTTGTTTAAATACTCTTCAAAAGTAAGTAAACAAATTCAAAACATACAAAAATGTAACTAATTTCATTATGGCTCAAAG
TGTTATTGCGTAATGTCTAATTAAAAATGAAGAAATTATATTATTTATTTAATATATTTGATTATTAACAGCTGAATGGA
CAGCACAACAAAATGGATAACTACAAGTTTTGATTTGACGTGAAACAAATGGACATATGTAACATGTTAACTCTCCTATC
ATGTGTCAATTTGTTCCACTCTAGAAGTTGTTGCAATTCTCTGATTTCTCAAGGAAAAAAAAAAAAAAAAAAAAAAAAAA
AGGTCCTTTTAATTTATATTTGTAGATTTAAAATAATTTCTTCAATAGATTTTTTTAAAACATTTATGATATCTTAAATT
TTGTCAAAGGTGGATATATATATTAATTCTAGCTAAACTGTGGGAAAAAATAGTACTCCCTCTGTCTATTTTTTGCGACA
CCCTTTCTTTTTACTCTGTTCCAAAAAGAATGTCTTCTTAATATAATTAGAAATAATTTAACCTTAAAATTCCTCTTTTA
TCCTTAATGAAATGGTTTTGAGACACACAAATATCTAAAGATTATTTTAGATCATAAGTTTAAAAAATCTTTCCTTTTTT
TAAACACCGTGTTAAATCAAATAGTGTCACACAAAATGAAACGGGGGCTAATGAATATAGCAATCTGGTCCCAAAAAATA
AATTGATCTTTTTTCCCATTTTTTAGTTAAAAGGAATTAAAGTTAAAAGGGTAAAAATGTTTTAAAAGGTAAAATAATAT
AGATAAAATATCATTCTGACCAAATTCTGGCCAAATTTTTTTTCCATATATATATACCATAAATAAAGGGGGGAAATACC
TAAAGATAAAGGATAAAAGGTAGGAAAAGGGAATAAATTCTTGAAATTTCCAAGGAAACTAAAAGTTTCTATATTATTAT
TATATATACCAATTTTTTCCATCTAATTTTTGTTGTTGGAAAGATCTACTTTTTATTCCCTTTTAGTTGTTTTTTCAAGA
AGAATTAAAGTTATAACTTATACTTAATAATACTATACTTTTTAGAAGAAATTTTCCAGCTTGTTGCATAAAGGCTAACA
CTTTATTATTTTGAATGTTGAGGTAGTTGTTTTGTCTGCAGCACAAAAAAAAAATTAACCATTATGAAAAAAGTGTTGTA
ACTTTAATTTGGAATTGTAAAGCTAGTGTTTCCATATTTCTATTTAATAGTTTTTTTCTTTTTTCTAATCATTTGGTATC
GGAGGTGCCAGCTATTTTGTGGAATAATAAAAGTTACAAGTAGAGTTATATGTATTGATACTTTTTCATAAAAAATTATA
TTATATGATTAGATTAAAAAAATGTGTATATAAAATATATGACTCTGATTGACTTTTTATGGGTTTAGTACTCTGTTGAA
GTCATTTGGTAAGCAGGATGAAATAAGTAAAAATATTTCATCAGAATTGTGTTGTTTCACCTTTTATATGAAACGGTAAT
TCCTTCCACCAAATCAGTTTAAATTGTCGCATAAATTAATTTCAAATTTAGCTAATATCTCAAATTCAACATGAATTAAA
GTTAATCTCAAATTTTGTTCTGAAGTTATTATCTTTGTCCAACATACTAACAAGAGAGGGATATTGAAAACACTTCTGAA
CTTGAAGGAAATTATTAGTTTCGTCCACGAAATATTGATAGCATTAAAAACACTCATTTACTTGACCAACTAAACTTAGA
TACACCCCCGATCTGCCACATGACATAGCAAGTGGTCTCAAAATGGAGCTCTTAATAAAAAGCCGAAAAAAGTGTTGACA
ACACCTTAAACTTGACGAGCATTTAGGAATTAGGGGTTTACTTCAATCATGTTGCAAGATTGAGGATGTATATTTTAAGT
CCAGTTAGTTAAATAAATGACATTTTAAAGATAAATAATCTAAAAATAAAATTAATAATTCACGTTGAGTTTAGAGATAT
TTACGTTAATTCTCCCTATTAATAACAACTCTCATGATATCTATTATATTAATTTGAAATAGGTTAATTGGATAAGACAG
ATGAATCATCATCCTAGTGATAAGAGAATAATAAAAAAGATGAAAAGACAACCCATCAAACAATATTATTGAACTTGTAA
TGTGCTTTATGCTAATTGGTAGTTACAATATAATAAATTAATAAAATTAAACTTGAAAAGTTTTGGACATATATATTTTG
AGTTTATATTCCTTTGAAGAACTTCATGGTGTCTTCCTTTTTCCTTTTGGCCCACACATCTCCATCATTAGGGCATCTCT
CATCTCTCTCAATATTATATATCAACAACTAGCACTAATCCTATTATAAAACGAGTGTGGTAGAATGAATGAAATTAAAA
AATTCACGAAAGAAAGTTAATGCGACATGTTCATGAGATTGTTCGAAAATATTTTCTTGATGTATGATGATTTTCATCAA
ATTGTTAGATAGTTTAGTAAGTGATGGAAAATATATAAAAAGTATTCGAAACTTGAGATATCAGAAAGTACAGAAACTAT
GAATGTGAAATACTAGATGATTAGAAAAAAAATAACACTTGCCCTACCTTTTCAATAATTTCACTTGCGTGTGGAATAAT
TCAATTTTTGAGTATTCAACTACTCTATTATATAAACAAGTCAACAAATGGATGCTTTAAGAACTAGCTATAAATTTTAT
TTTCTAGTAACATTTATTACACTTTGGTTGAAAATTTCCATGTACTATTTTCCTCATCCACCTTCGTATATTATGTATGT
TATATTATTTATAATTATCTTTTGAATGATCTGATAATTAATATAAAAATTATTATTATACACTACCAATGTTTAGAAGT
ATAACTCCCAAATATAAGGACATCACCTTTTTTTTCCTTCATAATTTGCTTTGAATATCAAAATCTAAGATAAATTGGAA
TCGTTGTCTCTGATTGAGAATGTTCTACACTAAAATAAGACTTCTGACATGAATTTTAACTAATCGAACTCCAAAAGAAT
ATCGAACACGGCAAAATTACATTTGAGTCCTGTATATAAGAAAAGGAGAATTGGGAAAGGGACAAGACTTTCAGGGGTCG
TTTGGTTAGGAACAAGTTATCCCAGGATTAGTTATCCTGGGGTTAACTATCCTAGGATAACTTATTGTTATCTCCTGTAT
TCAGGTATGGAAAAACAGAAACAGAAAAAAGAAAAATGATGAAACAAACAGAAAATAAATAATCTGAGTCTACAGAACTC
ATTGTGTTTCCTTAAGAAATTTAATCCCCTCAAGTATCCGAGGTTGCAGATTAATTCCTCCCAAGATAAAACGGATTAAC
TCTTAGAGAAGTAGCGGTACATCAAACTTCACTATTTTTGTCCAAAAATATTATCAATCAATTATATCATTTGCCAAATC
CAAATCCAAATCCAAAATCCCGAATTCCGAATCCGAACCGAGGTCAAGCGAGCAACGACGATGGCCGAAGCCGAATTCCA
AATCCGAAATCCCGAATCCAAATCCAAAATCCAAAATCCAAAATCCCGAATCGAGGTCGAGCGACGCGAATTTTCAAATA
ATTCTGTTATGCGAAATTAATTTTGTTAATTAATTAACATTCTAAATTAATTTATAAGAGAAAATGAAATTAATTAATGA
GATTGATTAAATAATTTTTTGTCAAAAAATATTATCAATCAATCACATTATTTGCCAAATCCAAAATCTGAACCGAGGTC
AAGCGAGCGACGAAGATGGCGCGATGGGCACCTTCTTCTTAACCCTTTAAGAGTTAAATGAAGTGTTTCATAATATAAGA
ACAACATTTTCTCTTTCTTCTACCAATATGAGAGAAATGACTTTTCATTTTCCCTCCAAATTGGTTCCCCCACATTTCCC
AATTTCTCATTCTTATTTCCCATTCACACCTTGCTAAAACCCAACACTTATCTCTTCATGTATATGGGATAACTTATCCC
ATCACTATGATAATAATGGTGGGATAAGTTATTCCAAATATAACAACCAAACAAGATATAAAAAATTTATCCCATCATTA
TTTATTTTTATCCCTCACACCAAACGACCCTTAGGGATTGATTTGACAATTGTTTGGTGATATTGAAAGGCAAAAATTAA
ACAAGATCCAAGAAAATTATTTCAAATCTCGAGTAGTAACCTTGAATTCTCAATTTGAATTATTATTATTTGTAATGTGA
AGTAGAATATACTATGGTTGAAAAAGAATTCCCATTTTTGAGAAATTTCCAACTTGAGTTGTGTCCCCTCCCTACTTTCC
TAGCTTGTTGTTTTCTGCTATTTACAATATGGGTTGGCAATTTTGTAATGGTTTATTTATGATAAAAAGGTGAGTCAAAA
AGTACTATTAATTTGATATAATAATATAATGGAGCAATAGCAATATAGGTAGATTGAATATAGTGTCATGCTTGGTAAAA
AAATGTGAATAATTGAGTAACATAGAGTAAAATTTGGTTATTTGGCAAAATTAGTGGATATTTAGAATAAAAATAATATC
AAAAGTTTTGTCTTTTCAACAAAAACTGTTAATAATTGAATAACACAAATAAGATTTATTATCAAGTAAGACTTTTTATC
GATTCAATAATATCAAATTTTAGGCGTTAGGTAAAAAATTTTGAACAACTGAACAAGTATAATTTTTCAACGCACAATAT
CCATGTTTCACTCATATAATTAAAAAATAGTTATTATTATAAAAATTAAATTTTCATTATAAAATTTCAACCTTCACGAC
AATAGCTTATTTTTAATTTTAGGAATCGAAAAAGGACTTATTTATGAATTTTAATATGTTTCGAGGGCTCTAGAGAGTAG
TCATATTTTGACCACTAGGCTATGAAGTTTCCCTTAGAGAGTGATGAAAACATTCCTATCACCTAATCTTATCATCAATT
TTTTTATCTTATTATAAAGGAATAAGGGTCTGAAAAATACCCCAACTTTGGTCGAATTTGCTGTTGCGATACTAAACTTT
CATGAGAACCTATTACCTCCCTAGATTATTTAATACCGTATTTTTTTACCTCTTGAACTATTTAATAGTGTATTTTAAAG
GTATATATGTGCCCACGTGGACACATTACTATTTATAATTTTGCATTATTTTTTATGTCCACGTGGGCAAATATATATGT
TTAAAATACGGTATTAAATAGTCTAGGGAGGTAATAGGTCCTCATGAAAGTTTAGTGTCGCAACAGCAAATTCGATCAAA
GTTAGGGTATTTTTCAGATCCTTATCCCTATTATAAACTATATATTCACCAAAAAAGATACTATCTTAACAAATTCTTAT
TTTAAAATTACTTGAGCCACCTAATATTAAATAAATAACAAAAAAAAAATATGCATGGTAGACAATATTCTTGATTCTCC
CACCTAAATTATCAAAAGACAAACTATACAAAGTGGCCTAAAACCTCTTCGCTTTTGTTCCATACCTTTGCATCTTTTTT
TGCCTCTTTCTTTCATCATAAGCAAACCCCTCAAAAAATCCATTAACTCAATTTCTACTTCATTCCTTAGTAGCCCTTTT
TTCCTTTTCACACCCCCTCCCCCCCCCCCCCCGCGTTTTCCTTCCATTTTTCCTACAATCTTGAACACCCCCCTCCCCCT
TCCGATTCAATCGGGAGCTAATCTATTCGGTCAAGTAATCTTTTTATTCTTTAATCTTTGCTAATTCAAGTTGATTCAAG
ACTCTTTCAATCTCGGATCGATCTCTCCACCCTTCTAAGCTGCAAAAAAGACTTGATTCTGTCGAAGAGCTAACACCTCC
GCACCCCATTTACTCAAACTTCTACTTCATTTTCTTAATACCCTTCTTTTTCATTTCCCCCTTTCNNNNNNNNNNNNNNN
NNNNNNNNNNNNNNNNNNNNNNNNNNNNNNNNNNNNNNNNNNNNNNNNNNNNNNNNNNNNNNNNNNNNNNNNNNNNNNNN
NNNNNNNNNNNNNNNNNNNNNNNNNNNNNNNNNNNNNNNNNNNNNNNNNNNNNNNNNNNNNNNNNNNNNNNNNNNNNNNN
NNNNNNNNNNACTTCATCCCCCCCCGCCCTCCTAACTCAAACCTCTACTTCATCCCCCCCCCCACCCCCACCCCTCCTTT
TTCCTTTCATTTTTGTCTACAATCTTGACCCCCACCCCCATTAACTCAAACATCTACTTCATTATCTTAATACCCTTTTT
TTTTTCACAATTGCCCTTCCATTTCTTCCTACAATAAACACAAAACATGGTTTCTAAATTCACACTACTATATCTTCTTC
cacttgtaacactcctcctcaactttccggcaagaatcacatcccaagaatgtgcttacccttgttatcctcctccgacc
ggccccaccggaaacaaccctcctccagccaccaccacaaccccaccaaccccacaaggtggatatgtcccaaatccatc
atcaaccacctatcaaccaccaccatctggttacaacaatatcccatatttgaattctccacctaatgattatggtaatg
gtgaagcaccaccaccaccagaaccaattgtcccttggtttccatattattatagaaaacctcctcattctgatcttgat
caatcttcatcatcaagaaccacatggaagaagatgattagtttattagtattagtaatattttttgtttaattttggtt
ttttcattagttattatctatgtgcaagtgaattttgatgtaattagtagtggacaacatgttgattttaatgtctaatt
aatgatcatcagtttcaatttttatgtttgttttgagtttatgtgaaacagaggagttcctctgtttcttgatttttatg
tgcacaaaatggaaacttttcttcttcttcaataacaaacactcaaacttacaaaatgattatgaaagacaccttcaaaa
tttacgtgttgtgttagagaaaatgattatgaaagacaccctcaaatttatgtgttgtgttagagttaggtgtttacgag
gtacagtagaaacgagttggggtgtttggttgtcagttgagattactaagttgatgtgtttagatgtacacaaaggcgta
ttcaggatttataaataatgggtgcactattacaaaaaggtggatctaagacataaatttgaccggttagattcttttac
tgaaaatcattaaaattttaaaatcataggtccaaaattaacttttatttattcaaaccagttacaaaatcttagaaaga
aaactaaaacaagatagataaacaattcaaatttctaacctcacctagagaggtgcatccaatcatcatcgtactacatt
atatgaaacttcgagtctgggttcacgcatctatatttagatattttttaaaaatataacactactatatatgatttcgg
gaggggaacatggttcacatgaacccggtgagcccctcctgtatacgcccctggatgtacactcttaaagtgaggagtgt
ttacgtattaattgaaatcaaacttaagtgtatgtttatatattatgtcttttttaaatgaagcaaaatttacgtgttga
taagtcacttttttcatccttcgttaaaggtttttttgggtttgaaattataattacttttagaaagaagtgtttttttt
tttaatgtaaattcaaattaatcaaatattaaaatgagtaataggaaggcaaaaaatcaagttttcaagagtcttggctt
ttacgtttggcaattagattcttctatatcgttcttcatttattgtatttacatatacatacaaaaatggacatttggac
ccttctagttttgaggtcaatataaggtttcttcaatcacttggttacaactagctagtattatttaataattgtaatat
ttgattcgattaattttagataaatcttttataaaaaaaaattctttttcaagtttaaatttgaaaattttaattaataa
tgaaggaatttcatctattctatcacagaacgagcttaggcttctacaagatcataaccaccacctaattttgatctctc
ttttgaacaagtgccttctccttccctatcatgacaattgacaaccaactttccccaaaaattcatgctacttgcatcac
ttccttttgccttttaatttcttcaatgacaccaccttttttgttgttttcttcccctcttttttctttggtttattttg
tgttttgtttagttactaaaaaaaaaaacaggtaaccttctgtgacataaaaaaaaaagtctggtgtattaaagctttca
ctatgcacaaggtccagagaaggacttattgtatgtagtcttatcttgcatttctgccagagactgttttcaaggcttga
acccatgaccttatggtcacatgacagtaacttctttaacaaatacaccaacaatcgagcatatttagtgtaatttcata
aatgagatttatagaagatgatgtgtatgcgaatgttatccttactttgacaagatagaaagctcattttcgattaaccc
tcaaatcaagtagaacattttaaggcatatatatgatgacctagaaacacaagaaaagaaaaaaaaataccacaattttc
tgtctattttaaagcatgttttgggcagtactgagaggtggaaattaattatttgaagaaataaaacacaaattaataac
aggctgtgagagatttatttggccatcaaaagagagtgatattttgtctagtagcttgagatgttaaaatggtacaatct
catataatattcgttttgcctatatggtttgcaattaattaaagacttgatagattagcaaatatatgatgttaattaat
ctcaaattatggcatgaattgatttgattatttatttttgatggtgactttttagtcattaagcaatagtataagttaat
agtatagtattaattacatgtatttaattaaaataaatgaccagctgtgctttagcgactagtctctatgagagatacca
atcaactaccaacaatggtgggttagccctttcctttttcccaagggtgtttggggggggggggaggggggcgatcaata
aataaataaatatgttatttcgatagcatgttgaacgtttaaatgagacgttcactcacttcaacatgatattaggtaac
agatctgaatgaggttgtcgctcatcatccaactatatcaacatctctatcccaagaaaaaggatcatgcacgtatatta
gaaatcagattagaaagatatcccttcaacataggtcaaacttgaaagtatccctaacttttactattcctcttgtagaa
gtgcagaataagattatgtatccaacgtttagcgaaaacttagtgcatcagagacccttatggtctggcccttatcgaac
ccatgtttagtggaagcttagtgcaccggaactattcttcacagatatacaaatattaccaagttgcataacttctaata
ttattctggcttttgtcttaaaacttgctatctagataataatgctatctataccaatctttgaaacattttatcaaaga
aagatttcagtattaaaacattggcagaaacactgcaaagtagtgcaacttaacattttactcaaagtgagtatagcttt
aatagcacagcatttatggtatttcaagaacttgacttaaagaggttcataattattaactatcccaactaggaataatt
acatacagcatatctagcagaaatgctaacctacacactaagtatatcgtctcggatacgagatccatcgcctttgctat
gttgagaatatgagagaattcacacagtacaatctgacttagcaagctcatcatgttaccttcatacttgatccatcttg
ctgacatgatgagtcttaaatgacgtagaagttgatgcgtctaggaagcaacaccaacagctaaacgacccactcttgta
ctacggctcaaatcaatacttctaatatcttttctcattgcattgtttcctattgatcttcgcgcaaccacctttgtttt
gtcttcagctttgaagcccttgtttcccttgtttgtatctgctgttctcggtcttggagaattcaggacctgccttttat
cttgctctctctttggagctactgttctatttgatcgagtctgccaggacgttttgcttgttggagctgaagatgggatg
ctgctgtcagataactctgctgaaggatgattggttacttctgaaacctgtggtgaatcagccacatttagatgttcact
agtggaacaaggaacagtgttctctgttgcactagtagctctagcccctgaagtcgaaggtctgctttgtgatttacttg
atttagttttacttactaactcctgaaaaattaatcaacaaagcaagttatatgatttgttctatcgaagcgggagggaa
aaataatcacttattaggagtataaggatgaagaccaactgatgaacaagtgcagacactcataagcaaggagactgaca
gataattagtaagacatttttctcatattacttgcatccatatgaaaggataatatccataacacatttagctttcggtc
ttgagagaatgttagacagtgaaaagtttccaaccatgacattccagaaattaacggctggctccaccaaaaaacctttc
taagagaagcaagagagtatgctgcttatcacgggccctaaaggtaatcataatcagaagatcaaggtacaagattctct
attccgtcctttagtgtcaatgtttcccttgaatcttgatcaagggcttatactataaccagtataacagcttgtaaaca
tattttctcaagtactttcaaatgagaatggtatgctgaagagtgtggttttgaagcatcctagtttcaacataggaaaa
tagaaaacaagagaagaatacagttgagaaacagaaagctgagtattgggactccgaacattctcattatctgtgacttg
ttaataccttgtttctgtctgaccgacgaccaggttcatggtagaaggcaggcatgggagttgctttgaaattgagattt
ctccgtagctgttttaactctgcttctttctttacctatagatatcacaaagcaaaacaaaatgtcattaatcatggtta
ctgatcatcaaaaaacttcatctaactcatagctgcaaatgatatataatacaagtctaaacagatggaagaaaatctaa
cagaatttatcccaatgacattttaaagctagcatcgacagaaatccacctaatgattctctatatcaatccaaacctgt
ttccaacagtcacaagaatcattgcccgagtttattacctgagttcttgcttggagctgatgtttttctgcctcaactgc
atgcattttctcctctaacttcataaggaactgagtcaatatcaaaaacttcatttaggttatatatgaattttaaactt
acatcgaattgacgcaagaaaccagtccttacctctttccttttcttggcgcgctcttcacttttgaaaaggaaaccaga
tccattctgtttcatgcctggttgacatgaacttacactctgcttatccctgtacaacaataatatgtataagaaaaatg
tttatgaacacaatatggagttaaagatcacaattttcccaccatatatacctgtttacactttgatgtactctatgact
aactttctctgtacaggaaggacgagaagcggcagcctttcttgctataggctgttgttcggtgctacatcattcaataa
aaaacaagtttggaaaaattaggatgaatcagtgcgaccaaaatatcctaaactttccatttggaagacatgattaagaa
gcttaccttttctgttgattgagtacattagcttttgaacccgaacaaacctgtacaaggcaaggtatcggttaccataa
attcgataatcaattaagaattactgaagtataatctgactaaaaaaaaagttgagcaatagttccacagcgttaaaata
gcaagtttactcatctgccttgaaatttgaagataacactaagccttaatctgatacaaacctctgattttggcattctc
gctgttgaacgcaaaagagcgccaggagcgtccaatctgggcttttctccttttcgtgtcaaggaaacgtcactatgcct
tctatttggtttacttggcatgtctttatatgcttgttttgagattgtccccttgccactagcaacactaacttgggaca
acatcctagattttgtttctctagattgagatacagtcctcacctgcattttgagcacaagacaaactacataaaggggc
gaaaattttctgctctccgaataagactacaaatgctaatatttataatagcttactacagtcagcaagcaagatgggaa
actgatgtaataactgaagattaatagtcacaaatgctaaaagaggtctacctttgaagatgaacttcgttgaggttctg
aattaacactaccatctttctcagtggtgtgagcattagaggatagatcaacggagtttgatgagaactccatactgcta
tcttggccctctagtttcacttttacttcaatctcagttttaggatcatcatcaaaagctgaatttccagcattgagatg
aaaatttgcttcagcttccatatgttcaggaacactttgaagaacatcggaactatcggtagctagttcagtctggggtc
cagaatggagaattatactatctactccaccacattctgtgacctcgatgtctccgttgtgagatccatcaagactttct
tcaaagcgtgtaggatgaccaacctcattcactcgctcaaagtcaccatcataacctgtgttctcagcttgatactttcc
attcttcaataaatggatcgatctatcaatattttcatcaaagtgtgcagaatggccatcttcgttaacatgctcaaagt
cccccgcatagccttcattttcagtgacatcattttcagtgacatcattttcactatacttttcattctccagtaaattg
gctgatctatcatgattttcaacgaagcgtgtcgaatggccaatctcattaacatgctcgaagtccccctcataacttgt
attctcatggccatcattttcactagcttgagattcagtcccattttgccactctgatgagctctggcgtagaagtgcct
tctttcttagacgtgcctcaaaatatgccttcttctcagttacagaacctggcttggagtatttctcaacctcttcaaga
tacctgttatgtgtaaaagaagacctcctctcccaacataaactttcattctcaaatctaccgaatgagatagatcccga
ttgccacgaatctgcctgtcaattttggtaagtaaattaagatcaggatgcaaaaccaagtaatgagtaatcatatatca
agtaaaaaagcctcatagatttagttctcacggaaaatcttcactttcccctaatggtctaattagtaatgtctcaagta
gtatatcctaacctgcttatacgaccaattatatgagacgtcgaaactctcaaaaatcattggcactaaaagttcattat
aacaaacttcaatcaatgaataaacatgcattccagcatttaatctgatctcatagaagtgttatggatccataactaac
ccgaggagagcagggagaatgcttcccaattactctctcagcactattatacaagtaagcaacatacacaatttcgaact
gaaagcaagatcttacaaccacactcgaaaaagcaggcaacaaagttcattccatgcctcattgaagtaggaagcaagta
ataaagagagatgtgacaagcatgctaagttgcacaagactcttcactttcgatccggcatccatgtctgactttccaaa
aatacactatttttggaaaatccgacacaacactattgacacttttgaagagtacaagcaacatagcaaccatgagtttt
caagtcaataaaaaaacaaaaaaagaaactactagaaattcagtaaccgcttcaaaccgcttagaaaagggtccaaattt
aattcacaaaaactgattatatgcatcttcttttttcataattaatcatattcaacacctaaaacagacaaattaatact
gaaatacaatctcctgaattaccaatcaaataaagattccacttttttcattcccaatcaactaaaaccacaagaacaca
tatcctcctaccaaatccatcagtataacacatttgaaaacaaaaatttaaccaaagaaatacaaatgaatatatcacag
taaacaaagagtaagatccaaagggaatttattttctaaaaaaaaaatacctgaaaactatgcctaaagggttcttcaat
atcaccagccatttcaaaaaaactgatcctttttaaaccacctccatagatatcatctgcatttcccaaatcttgaaatt
ctgtccaaaatcaaaaaaatcaacaccccatcacttaaaagtgaaatcttttcactatttcatacataaacatcattaaa
aatgaaatctttacactattccatacataaacatcataaaaaatggaccaaaaatgaagttttacagagaaaagatgaag
aaaattacagtttttaaaggaagaaattgacagaatcttgaaaaggggttgaagaagaagcaaaattgagatgatttctt
tgagaaaaagtgagaaataaatgtgaaagaaaacgtgtctgagtacagaagaatcgctactttgctttgaagaaggcagt
taaatggagtgaacatgaattgttgaaaaattgtctaattaaatatttttaatttatgggaaataattaattagttttgg
gattatttagatcttaaatcaaatcatattgcagatacatccttctagtttgacaatattgcataatatagtcccaactg
acttgtaaatcaagacgtacctctcttggtttagctcgtgtttgactatagattttaaagttaaatttaaaatttaaaat
ttgaattttttaagttgtgatttttgaaatttgtatttcttgaaaatatttaaaagtcaaattttatggtcaaataaata
tttaaagataattttttgtaatctacttttaaaatgtaagctcgtgtttgattatagattttgaagttgaaatttgaaat
ttaaaatttgaaactttgaattttttttaagttgtgatttttgaaatctgaatttatatttgaatttaaaaatatttaaa
tatcaaattttgtggtcaaataaatatttaaagataaatttttgtaatctactttttaatgtatggtncaacgataactt
aattttgaattaccaattaaatagttggaatattttaaagacaatatactctttcntaaatcatttttcctctccttcta
ttaattttttgtccaacctaaatgtaacttaaaaaagttatttctttaaaacaaaaatctccttttggtttaggtaaatt
cctaaatttgtgtcagatttttttatacaaatcattttgtaacgttttattatancaattaagttctcctgatagcattt
tgtttaacatttagatgaatataaaaatgaacgacgttattttagagaaatttgatcgtttatttaaatggggtgatatg
ttcatacaatttattttatttaaagaaaaggaagaaatgtgtaaatattagaaaattagaaggaaaaaatgtgcaattta
tgaaaaaactttatgatccagtgcttgtgggggtacatcagtaatcatgtgcttgtgttcccctttttgtctacttctgc
ttattggcccacgtgtaacatgggtcccactttaaaccttccccacctaatctttatggtctggttagatcagacggtca
ggaattagttcagcctcttccacgtgtcttttcacccttgccctttataaaaatgaaaacttaacctaaataacgaatat
taatcagagatcttgctttcgagttttggacatgagatagggagtccttttcttctaatgggatcctatgtggtaaattt
tttgatataatcgaacttcaatacgaataccaaacattaaatgaaatacaaaaataactaaataatgctcgttcaactac
ttcattttaaaaatagtcagttcatatatatataatataaaaatatataaatcggatagaaaaaagaagaagagagaatt
aaagccacgcctaaaatatatgggagtttgagtgctattagatttgtgagattctattcgtattatcaccaaatgtttat
tgaaatataattaaattatcagttattatttgaatttcatacctaaaatttcagatatgaaaagtgaacaatcatatata
gtattagtgtatttcaatagatatttggtaataactcatatactagactcaaaaaattaaaatactttaaatatattttt
agctctttaactcaaaaataaataatgaatttgatcggctatttccataaagatcacaacaggattaaaaagttaagtga
gacccatagaaggatgtctaaaaagaaatttttactacaaaaaaaaggaggataataattgactaattagatcttcaaat
atgtggtggaaatgatgaatcgtatgattaatagcttttgtaatggtggagccattatgtggataatataaatttgcctt
tttgaaaaaaaaatggtaaaggatttgttgaatttttttttatatagaaaaataattaaatgctaaaaaggaaataaaaa
gtggggttgtattattatgatcttatttgggattagaaagatgttgatttgcattattgaaaagcattattaggataatc
ttttgagacataaagatagaatgtcatttttagtaatgcattttaaaagtttattaatttatgggaaaaaaggtgcgggc
cattatatccattaatttccataattcctttttattgttatcttagtgatactttttttttttaatctaaaaaaggatat
agtgtgattttggtaaaaagcaaagaatggaatgagattatcaattttgaatttctcatgtatggtgaataaagaaaggc
atatagtcgtgtacgtaatgttagttgttgcttttagcggtttagaaactaattcagaatttaaatagtttaaattgtga
tgtgtgattgtctaacattatatttatgttaggttgattcgttaaataagaaccaagacaagtgagttatattaatgata
tctacttcatcttcagatgaaagcagaatctgaaatatattgagatcgccgaaaaagacacacaaaactaggagaaggaa
gcaacacccaactcgattttactgaagcagtagatctacaagactcggtccttcttttttctttctcagttttaaaagag
aaaagataccatattttgaaacgaattcagaatttaaatattataaattgtgatgtgtgattgcctaacagtatatctat
gttaggttgattacgttaaacaagaggacccctattgatatcgactttcatgacatgttgataggcaataaacattatta
attatttattgcatattgatatgggatttaattaatgattcgtagagacagctcataataaattgagctttaatttatcg
gtgcactcatagtaattaaaatcctgtgaggttatcttatccaaatgatttgaagtgttggcccatgcatattgtaatta
attaaattaaactcatccacggattaatgctggtaaaccctaaaataattactatattatatgtacgtatttagtgagtg
aaagccactaaatataatagttatattatatgtacgtatttagacggtaacaataacaataaaataattaatgtaacttt
ataagtgagtttttgaagagaggtccaattatgaagtccttgaagaaatagcatggatcgaaatgtagctgctacatcaa
aattaggtgtaaagaaccaatcagactgacctagcggataaattagaaatacataaacaaaatcaacaattgaaccagag
aatgtgattgcattataaggtctcaattgaacagatcaagcaagcgtatagaatgtacgaacgtcttattcttaatttaa
gaagtagaaataatgtcttagataaatccttgagtacttaaggggaaaaacatatcaagagacacgatttatatgactta
catttttttagtcagttacaaaaagaatgacacatttatatatttaatgtaacaatttaattttaaaatgtctattttat
tttttaatgaaattatttatagctttctcacacaaatatgaaatatctatgacttattttagacacaaattttaaaggtt
tttctttctttcttaaatttcgtatcaaatcaaactgactcatataaattaagacggaggaaataatattcttgactctt
atattgatcacgccaaggttaacttttatttaatttgattcacatatgaattactcttatatattttgaaagcttaattt
ttgcaaactctaaaacaaaacacaacatcatataattttggttgttttaagtatcataattttattatatagttttgcac
aaacatcacatattatttttgtgatcacacaaaaaaaaacaataacaaaagaagacaaacaaattggagtattattacat
taattttacattcatagtttttcttgaaaatagtgcatgtgcttgtttcattattgccgacatgttgaattttaagtgat
tttttttaattaattaatagtggaaaaatgtgcaccaccaattactggccgttctccgccgtgatcgggtcttgcttctc
cgactccggccaccgtcaaattattaatgagcttgtgataattgtttagtgacaataatataattgtcattttataatat
ttagcggcaataacaaatatgagtatttataactaatactttgtaaaaatgctactaaaggctttaataactttgaatgt
attgacattaattcaattattgttaaacgtgtgttgtggcaatcttatctatgccattacatgtctctctttgttgtagt
gtgaattggtaatctgtttaggttcatatgtcatatatttacgtgatatcaaattcatgtttatttctatttggactcct
gatcaacgcttcaattatattttgattagttgttgaaggtattagagtgggttagaattctacgttggttaggaaatgaa
cttgtgatccactctattcatatattataagagaaattaattttggaacaaaataaactaaaagtgttcctcgtgaatag
tttggcccatagaattatgtctagaattttttttaaaaagctcaattattaaagttcatttctccatttgtttgttaatg
tccctaagctaaaaagcagaaaaagtgaatattgataaacaaaaagggtcaatataaatggcttattcattttttatgaa
taaaaaatgaaacccacgagtgacataattagagggtctctaatttatgttttctcctttctttttttttgtcttttttt
tgtttcttccttttggaaatgcaaaagatatggcaaaagcattattaaaaataaagttatcttcttgaatatgttatact
tatccctaactaattacatatattttggaatataatttataatgagtgaaatttttattggggcggagctacgacgaaag
ccaattatcttgtataataggtcaatttttctatttacatacataatatatatcgaatctcttaacctcttaattttttt
ccccatatatatagacttcttttaataaaataatattttagccccgccattaagtttatacattgatgtttcaattaatt
taatggtaactaacagagttttcattattttagtacttaattatctctatttcctttacttttcattattactttaactt
attagaatttggagttctatctgtgtccagatatatatatatatatttcgaatacatatactcaaaattaagtgtaattt
tagatacaatgtatatatatatccaagtggattcacatgtatctgactcttgctcgcctctgtcctctctcgctcgccac
tttctttgtataaatatttcagatacatgtatttagtgtgattcgtatgtattggggtacatagactatcttgtttgtct
tcatccttctctagcacacctctctccctatttaattgtacctatgagtaaaaatacatgtgtttaagtgtatctgactt
gaaatcagataggaaattattaatcaatgagacaatatataattatttctaactatagaaagaattagtaaatatggtag
aattatttatataattagataatttattttttccttaatttaaatttatattgtataagtccatttaaaaaagagcactt
ctatttaaaaactcagatcattaatttaaacccaaaatatctaattaagtaatagtaaaataaactcttgaaatgaccat
aattcccaagtattgttttgttgcaacatattggaccttacatataccatgcaaaaggcatataataatcatcttatata
gtatatattctctgcattggaactctaacattaagaatttgtattgacctactgtccagtgtccacctacatttaatttg
ttcttctgaaccaaagataagtttttcaaatgacatgaaaaaaataaagagataagtagtatttaaaaaataaaaagatg
tttcaagaaggagaagggaaacctctacaaaaataaataataaattatactctctccattcattttacgtgacacttttc
aaatttcgcgattcaattaagtttattttttaccataagtttttcatagattttttaaatattttgaataatcaattatt
gtgacttataatactttctacgtagtttacaattatatacattttatttcaaaaaaattgacaattctatgtgtaaattc
ctgactaaacttaaattatttaacttttgaaaaatgaaaaatatcacataaattaatacagaaaaaataccatataagaa
acttataaataaatggtatggtttaggaaattaggcccacacccatgtggcattgtgacataactagtatagagtccaag
aaaactcctccatatttttggtgaaaggactacattaattttttttatggaaaaaataattaataaaaagaacccaaaaa
taaaatgcaaccattataaaaattaaatataagtggacttttcatgtcggtgcatgcaaattgcatggatggagacatga
gtgcttgacttgattaatagttttttttttatattaataactaggtaaattactcatgcttcgtacgaaattgaactctt
ttattaatcttacataagattattcagaaatatttgtactttcgatatacactctacattgttaataacattttatctta
aggcaaaacattccttcgaaatcttaaagtgttatattaataacataaacataaattaatgactgtaaaaaaacatacct
ggatctgtaacaatataatgtaacagaaaagaaaaaattgagcccactaaatgcacagtgtccccttaaggaaactattc
ccctctacatacccgaggtttaagggaatagatcctctcgagatagaacaattctattcacaagtgtattgatacaaata
caatggtgtagtaagtcactcaacaggagcaaagtacacaaatatttatttgtgcagaagaagaagaagaaattcagaat
tttcattgttttaaaatgagaggaaatccctctatttatagacaacaaaggatagtgtcaacaaatatttattgtgcttt
atcagaaaggtcacaactctttggaaaagttacaacctttcataaaggtcacaacttttcataaaagtcgtaactcttca
taaaagtcacaacgtttcatgaaagggaaagacttgttttgaaaataaataaatttaaaaaggaatcctaatttgtggtg
gcgccacgtagacaggcctaaggttctctttatatatatatatatatatatatatatatatataatttattccgattgag
cacctacatatctaataaaatattttataaattagtgttcttaaaaattagatacttttgattttaattgtgattttttt
tcatgttaagttttcattgcgtaaataagttaactacttaaaatatgtcatctaataatatgcattagctttaataagca
cggtaaaatctcaagcttgtattaaaaaaaaaatattttatataattaatttaactatttaagagatatttgagaaataa
attttaataactcagctaattaactatatgaactttcactttagcaaagattcaattgcccaaccttataattcctaaaa
ttctaaaaattgaacaaaaatatctaataaaaacacttttatcgtccctatgaaaactttctttgtgaagtcctatatga
aagattagatagaatattataatgtttaaattaacggtgagaagatatatattggaggtcatgcatgtgaaagttacaaa
aaatcatgtgactccatgtgtttcacttttatttattttattaacaataattattagtacccaaacttcgtggcacatga
tcatattcaggacaaaagctacaaaactgttttacgtaattataatctttttctctttttatggcatgggattaaatgta
tattatattcagaggcggagataggtgggtttatgagtttgaatgaattaatccaataattttttcatagattttatatt
tatactaaaaaatcaaataaatatatatgtatattaatttgtaaattcttaaaaaattgattaacgattcaatggtaaaa
aagtgaccgttaaaatgcttttaacactaaaattatgaactcgaactccaacttagctccacctctgattatatcctttt
tctaatatagttcatgactgaaaaagaaagtaaatataaaaattactgacagcggcctgaaaattctttcaatgaactca
aacatcctgtgagactcattaactacatagaccttttattttaaaaaataataatgtcgaaaacatttatattgaagttc
catgttacaataaaaagtgtcttcttgaaattatatttaaaataaaataaatttgagagaggttagccgactcagaacca
aaattgaagtgaatgaatttaaaaaagaatgaaataaataacgagagttataactatattaaacatatcaattcttgaaa
ttcgaaaaattaaaatactatataaaagaagaaagtaaaataaatgaattaagtaaaaaagaaactacacaagaagatca
attcaatttcagtatcttacatttgaacaaaaaaaactacaggtttcatacacccaataaataaaattaaaagaaaattg
ttacttctatacttaaatttccaataattctattattttttttctcttaacaagccactagtggcttaattttattttaa
accacagggctcagagattattttttttaattaattaagaaaaatggaaattaattattttctggacatgctcttaagaa
atgttgtagttttagtgagagttagttctttaagtggtttttctgtaaacctaattaggttatatgtgaaagcaccacat
attgtacctaatataggcccaattatgtaaacccaaagccctttataatgatgcatcacaattgctggcccaatacttct
tgctgggttcattgatgctcctgatactggcctgcaaaaaaggaattaaagatgggcctttagaatttgtagcaaagccc
aattgtatttgtataggttaggttgaaggttcgagtcaaactcgaggagaaatgaaaacactattgatccgaggttgggg
tggggtggagaaaagaaatatttgtattgacttaactcttacttttttttttctttagccattcgatatgttgaaattta
ctgacttgattaattcagattcgcattatatatgacactccttattattaaggtgtaagagtataggatctcatctgtcc
caccactctccccgtagatggcttactcatatattatgccatggtacaacttatacatgatatataaatgtttcattctg
gttaaaaatagttttttttttaaaagggcaattgagtgagtattccgcatttattccgaatagggggaagaatcgcatcc
taaggaagtgtgatgcaactagtctatcttaacacaaatattagctaatttcacaactcaaacccttaaattatagataa
cacaaagacaattttaccgtttctccaaagttgcctataattgtacacaactgtagttgtacttgagagttgagatatct
ttatccctcaagctataagttgaaaatgtttataaacacgtatggaaagaaaaagaaattttaggagaaataaataataa
aaattaccctgcaatcaaaacatttaggagtatagtcattccaatagcaattcctgctagctctccaatctgttcaaaaa
ttaaaaatatatttgtcaacctcaaatttattttaaaaaaacattataaatatatcaaaaagtaacaaaaaattttaaaa
aattactcactgatctattgtcagtagcaacaccagaaatgacaaacattaataggtaagaaattatgaattcaagaatc
aaagattgaacatttgatccaactggtgttgttccaaaaaatgcttgtgttttcaaatccagcaacaagtacaatgttcc
acttccaagaattgccccaaccaattgtgccattatatataatggcacctaaaatagacataacaaaccaaatttagagt
ccatttcagcaaaaatagcttttatcggcaataaatatgcacattaacaaagagtgataaaacttttattgatattagtt
aattgacattagattcaatgtctctataggctttaggaacatttacaaagagtgataaatgcctctaaaaaacatattta
acggcaattaagtttttatgtgccgttaataattgctgctaaaaattatttttgatatagtgtttgtctgagctgaataa
aagtagctgacaagcatcaagtgttgcaaaccacttaaacgtggtgttgaaattgttttattagtataaatatatgcgtg
cttacatagaagtgttgaaactaataagaggttaatgttacactttttttaaagaaaaatataactgaaatgtccttgaa
actatttataagaaaataatataatttaaaagtgacgaacaagatggatgtttgttgtctcaaccatttttttactctcg
agcctgctaaggaaaggggaaaataatagaaaatttatattaaaaattgtgttttaggaagagtatttcaaagattagaa
aatatattatggataaaattgtaaaagaatcgtcaaataaaaaatgcttataaggtgtaaacggtaaaatcgtaagatag
aaatgaccaacttatgacttttgactgacaagtctttttatgtttatcaaacgcattaataagccaaagaaatgttatag
gttcaccaaacaccctattaatccaaaggaaacaaaacatagacatttcaactataaactctatgacataatcccaagtc
aattaggatcgatcatatgaatcattaatatccatttgacacgtggcgataattttaaaagggaaaggaaatataaaaaa
ataaaataaattaaacctgtttgaaggggaaatgtctaaagattgcaaaagcaatagtaactgcaggattaaaatgtgca
ccagaaatatgtccaacagaataaaccatgaccataacaattaaaccccatgccacacatattcctggaaatgttactga
accatatgttttatccacagctactgcaccacatcctacaaatatcaaaaagtacgttcctatcgcctctgctattacct
ataacaaaatccaagaattttttttaaaaaaaattgttgaatatatttttaagttttttttttttttttgggaatttgca
aaccttttgaatgacaatgacaacttcaggtgaagtacagaggcttgaatcttctccactatcattattggtataatttg
aacaatttccttcttctatttctcttatgtcttttgttgacattctaatttattgtttattttgaaagtttgttaagaaa
aaaattacactaaatttttactctaaaaggatagaaataggcctaaatatatagtatatggttaaggatttgatggttta
gctatttttcagagtggtctatggatagtttgtcgtattggtgaaatctagcctctcaacagaaattgaaagttatattt
aggacaaataattgtaattttatcttaaacatttttgttaaaccaaattaatataaataaatggacatatatatagatat
cacaaaaagttattgttgattagcttccttcttgtcctaattgcctgtaagttacactgatctctgtcttctttgcagag
taagtgattcttataagtattttttactttcttaaactctgtgttaagtcaaaatgagacagataatggagacaatatca
aaataatcataacattctaaggatcgatcgagctataacaagcttgaacaccaatatgaatcatccaacaataaagaaaa
gacttgcatagtattcacatacgtataattcgaacttccattagttgatcattgctcatttcttgattgcttttgttaat
tgaaaagacaatttcaagaagcatttgtttctcattatgtatcatattgataacgaatggatgaatcatcataagttttt
ctagcaagagtagtcttaccgatacctctcataccaacaactgatatgaggaagtactaattgcttccgcgcttgtgaaa
cttgatcaacatcacctctttgttgagataatacaattcttgatctaatagccctttctcgattctctctgcaatctgct
agaataactcttcgtaggcttaaatcaagtctgttttctgcgttgtacactacacgttcagagtttctatatcttttggt
ttgctttgtagtatcttcaaggaaaacttatagaaaaaatagactactttattaattagcagattcgacatgttattgta
tacaacttccacaaaccaaacgttgattaggtcgctggagttgcagcagtgtatacatgcataagaagaaagagcaacat
tccttggataatactaaggaatgaaagaaacaggaaacaccacatgaattggataactaagaatttggtggattgacaaa
tgcactaatttctcttcaataatactttaggttcacactcactattagtattttttttttcttaaataaactttatcaag
tagtaattgtcattttgaggcaaataaacaaagctgcatactgtactcatggtaaagactccgattagaggatgtcattg
gtagtatgtttcttagcatatttggtgcgctctatcaccctgaatctaataagaagcctcactatctttgtatgctttcg
ccattctcagtctcaaaagtactaaatgaggtattacaccttaagcagcttaaaatgcgaattagccctttgtactgtac
ctgccaaaattattagacttgaatcaattaagtcttgtagatactcctctgcaaccacttctaaatctttattgcttctt
gcatttacgaatagctcagcaatccatagcctaatcaacttcgaaacagaaatctccatatcttcgggaaaacctccaaa
tcacatctctgaagctctttaccaaaaccttcaaaatttcagtatctatgatttccttagtagtatcctcaagaaaaact
tgcagatcgcaaagactttgatgagcagattcaacaaaccaaacgttgctttaatgtatgcataagggaagaatgagcag
cataagccattttctccgagcttagatttctgtactaattctgttttcgcgagacaaaatttgagtgattcaaattagtg
gtaccatttgcatttacaaacttgatagagtagttgacattagaattgaaaagagagaaattttcattttcaggctaatg
acatttcattattttacataataacaggtctaattaattggagaaagttataagtagtatttatttttaaaccaggtccc
tgcaaagaaccaacctagatcaacaacaggctgatgatctgcttcaactattatatctttagagtttgaggattgagctt
tttgagagattgcattgcgattgaatgatggatttcaattctattatcaatttttggaggacattttggtattcaacttt
caactgtgggacttctcaccaaattgaaggacattttggtatttaattttcaactatgtgatgaatggatggatagacag
acagacaacagacagacagacagatagttagataaatctatctatatatctatatagatagatagttagttagacagaca
gatagacagacagacagatagatagatagatagacagagagatagatagacaaacaaatagatagatatacagatagaca
aataaatagatagagagacaaatagaaaaatagatagatagataagagttcacaaacctttattagcacgcgaaaacaag
aaatgaaaaaaaaccagaaaacattacatgaatttattaaccaaccctacataaaaaatgatcattagcggcaattaatt
aacggcaatagcataattgctgctaaatatgtatttttagcagcaataagcactctttgcatatgcccctaaagcatata
gcaacattggttccaatgacacctaattaatgccggtaaagactttagcactctttattaatatctatatttattgccgc
taaaaaatgtgttgttgtagtgcaaatatcgtaaagaaggtacaattttaatttgaagctcacaatttccccagctttgt
tgatcttgtagaatattccttgcactatcgtcgactgtaggactacaatatttggactaattttagtgtcattatttctc
caacactttgtggaatatcctctagttcttcgagatgctgaaggactagttgctcaagcatcgagaaactatcactagct
gcttccaacaattccagatcatctgccctcataattcgtacatattttagtttttgaaacacaacatcttcatttagatc
ccaatctgttcccgtgaatgcaagatctgctttgagcacttcaagattggtgtaaatttgcaagcacatccatttcttcc
caaggcaatgaagtataagctaatctcaaatgctttagattaggcgcgcaaaaagcactagagagattacatagactgtt
gtcttctgttgctgttatacttagcttttcaagcctctgtaggaacgagacaatcaagaaaatcagaccactcattatgt
ttattagcagctctaatcttcagcttatctatattgggtgttctcaataggatttctgcccaaaaaggcgaggaatcgag
agagagtgtttgcaagttattcaggttgttctccaatacttgggggattaagcatatctatttgttcaatatcgacatgt
tttaactcctcccctgctttcagctacaactaattcttcttaaataacttccccattgaaagaattctatatcaattaac
ttattttcattacattgcaagtgtgtgtatatacattcagagcactaaattggaggtgtaatgcttgtttaaattcaggg
accgtttagctacgaatcaggttgatttaaagttaaaattttatttcgacatgcatattatttagatctcaaaagtttca
ctttttcttataaacataaaagctccacaatatgtaagaactatcaaaacttcatactcttatacaaactctccaaatga
gaaaatcatagttcataacaaggtatcgaaatatcctaagacaacacagtaataaatcacatatctccagactccatgtt
ccatttataaataaatggttgagataatatgctattacaaatttccaatgtctcactccaaagagaacttatgatcttct
ttttcaagaatcagataataatcaaagatggaattttaacatacctataattcgaatttgaagctcataattcccaagct
ttcttgctcttcttgaatcttcgttgcactagtgattgttgtagagctacagttttctatttgaattaattttagagtgg
ctatttctccaatactctcaggaatctcatccagctcattgatatcaatcaggattagttgctcaagcacgagaaaatta
tcactagatgcttcccaactttcaagatcttcgagctcaaatcgtagatactttagtttttgaaacacaacatgttcatt
tagtatccattttgttccattgaatgcaccttctgttttgagcacctcaagatttggtaaattagccagcacaaccatat
cttcccatgccaaattagtccaatctaatcttaatttttttagattaggcgcgcaaaaagcacttgggagaatgagagga
ccattttctgctattgctcttatgcttagcttttcaagcctctgtagaagaatgagacaatcaagaagagatgaccattc
gttatgtagattaacagctctaatctttagcttatctacattgggtgttctctttaggatttctgccaagaaaggcgagg
aatcgagagagagtgtttgcaagttattcaggtacaaagattcaggttgttctccaatactattatgactttctgcctca
acaggattagccataactatagcccgtccaatttcaagatgtcttacatttgacattgtccagatctctagagggaggta
gatccagcctgctaacgtatcgagaattatggtctgtagattccacaatctggctagtgaaggagcttccttaatgtttg
cagcaacatatatcaaatgtacaagctgaggtataacacgagagaaatcgtaatcaatagaataaacatctaaaacctta
agcagcttgaaacatgaaataataggacacattacacgaacttcattaggatttctcataacaacaaagctgcgagttgt
atttgtaataccactcccgtgctccggaagataaacatgcctcatgtcaatattaagaagaagcatcactcgtcgttggt
aatttatgtcttctttggagttgtggacattataatttatgacctgcaaacaattctcaatttgagcttctcttatgcat
aggtgtcgaagaagatcatgaatcttgcaagttttcatgcttccattagcctttcgtgtaccaaccaaaattagacttct
atcaattaagtcctgtagatactcctttgccaccacttctaaacttttatcgcttcttgagtttacaaattgctcagcta
tccatagcctaatcaactttgaaataacaatttccatatcttcaggaaaacctccaacatagagaaaacagctcttcaaa
taatggggcaaataactgtagctcaaagaaagtattacttgacattgttcagacactgtaccaaagaatgagttcaaatt
tccctctactttcttccagttgtcatgcgttggatccatttttccaagaattccagcaacgacaacgattgagagaggta
atccttgacatttccgtacaatatgcttctctatttcttctagttgaggaggacaaggatcttttctcaatagtctttcg
gtaaatagtttccagctatcatctaaacttaggaaagacacatcacgaggaggaaaatcacgacaactagcataatcagc
aacatctttgagacgagtggttagtataattcggcttttgttgttatcattttgaaatattcttcgcatttggtcccaag
cctcagtgttccaaagatcatctatgacaattagaaatctcctacccttgagacctctatacacaatcaccattaattca
tcattgctcatttcttgattgttgattccagtaattgaagaggcaacttcaagaagcatttgtctcttattatattgttc
agatatggtgacccatgcatgtttatcatatcgatcacgaataattgagttatcaaaaacttttctagcaagagttgtct
tacctataccgcccataccaacaagtgatatgactattagctcttttgtttgggcattgaggcaatttagtatggcttcg
tagtcatccttcatcccaacaaaagtcgtttcttcggttgatattgaggaggaagtttttgctaattctgttgattttct
tccacgcttgttaagctcaatcaccatcacctctttcctgagagaagcaaattctatttcaacttgttgcaattcttcat
tgaagaatttacaagccttttctcggtcgtcttcaatatctgctacaatgatgcttcttaagcttgaatcaactctatct
tctgctttgtagactacatctctgatctttttttctaaaacgttgagattttcaatatcattggcttcatttgtggtatc
ctcaagaaaaacttgaagatcacatagactttgataggaagattcaacatgttgttgttgtatacaacttgcacaactat
tcaaaggtgatttagcctgcaagagatgctgcagtgtctgcataagtgaagaaagagcagcataagccattttatcggag
cttagatttctgtcctaattctgttttcgcgagacaaaatttaagtgattgaaattagtggtaccatttacattaacaaa
cttgatggagtagttgacatttgaattaaaaagagagaaattgtcattttcaggagtagttgacttttgaattaatgagt
tggagtaagaacataatgtagttattaagaattaagctgagtagtgcaggggggaagctattacttttgaactttatcat
gtagtagttgacatttgaattcataaagaaagaaattgtcattttcagccaaatgaatagtttttatcaacagggtgact
aatccaatatcaaatgaagaattaactgaggattctcctattctacaatgacttgaccttccttattttggaggacgttt
tcgtttaactttcaactatgggacttctcatctttagagtagtatagatagataagtagacaaataagagttcacaaacc
tttattagcaggggaaaacaagaaaaaagaaaacatcatatgaatttattaactaagaattggaaataatcaaagatcgt
attgtaatgaaggtacaatttcaatttgaagctcacaatttccccagccttgctgctcttgtagaatattccttgcactt
gtgtcgactgcaggattgcaattttccacttggactaattttaatgtcattatttctccaacactttgtggaatctcctc
tagttcttcgagatgctgaaggactagtttctcaagcattggaaaattatcactagttgcttcccatctttccagatcat
ctgcgctccaaattcgtagatattttagtttttgaaacacaacatcttcatttagcgtccaatctgttccattgaatgca
ctatctgctttgagcacctcaagattgggtaaattagcaagcacatccatttcttcccaaggcaatgaagtataagctaa
tctcaaatgttttagattaggcgcacaaaaagcactagacagaatgcgcggactgttgtcttctgttgctgttatactta
gcttttccagcctctgtagattaatgagacaatcaacaaaatcagaccactcattatgtgtattagcagctctaatcttt
agcttttctacattgggtgttctctctaggatttctgccaaaaaaggcgaggaatcgagagcaagtgtttgcaagttatt
caggtacaaaaattcaggctgttgatctccaatactaaggggattaggcatatccatttgttcaatatcgaggtgtttta
tctgtgacattgtccaaatctccgcggggagctgcacatttctccttgaatagacaattatggtttgtagattgaacaat
ttggctagtgaagaaggattctcaattcttgcatcaatatacctcaaatgtacaagttgaggtattatatgtgagaaatc
gtagccaatttcacgtgcatccaacaccttaagtagcttgaaatctgaaatactatcaggccagtgatttatttcaggta
ctagataagatttaccagctcccataaagatcaagctgcgggttgtaatcttaccactcatttgacttggatgattgcaa
aaataatcctcaatgagaaaaggaatcatcacacgcctacgatcatttatgtcatctgagtaagcgggaacaagatcact
gtaaggaaaatgcacaacattttcactttgagcttctcttatgcacaactgcctaagaagatcatggattttgcaagttt
tgaatcttccattaggctttcgcgttttacccaaaattagactcctatccatcaactcttgcacatactcctctgccaca
acttctaaccttttatcgcttgttgcctttatgaattgctcagctatccatgagctcatcatcttcgatacacgaatctc
catatcttcaggaaaacctccaatatagagaaagcacgccttcaagtatgggggcaagtaatcgtagctcaaagaaagaa
ttgcttgacactgttctaaaaccgaaccatgaaatgagttcaaattttcctcaattttcttccaattatcatatgtcaca
cctatcttgccaagaagttcagcaatgacaataatcgagagaggtaatccttgacattgttgtatgatatgcttacctat
ttttcgtagttgtggaggacaacgatcttttttgaatagtcttttggtaaatagtttccaactatctttaaaacttagaa
aagacacatcatgaggaggaaaatcaggggagcttgcataatcagcaacatgtttgagacgagtggttagtataattcgg
cttttattgttattattttgaaatattcttcgcatttggtcccaagcatcagtactccaaagatcatctatgacaattag
aaatctcctacccttgagactcctatacacaataaccatcaattcatcattgctcatttcttgattgttgactccactaa
ttgaagaagcaacttcaagaagcatttgtctcttattatattgttcagatatggtgacccatgcatgtttctcaaatcga
tcacgaatagttgagttaccaaaaacttttctagcaagagttgtcttacctataccgcccataccaacaagtgatatgac
tattagctcttttgcttcagtatggctttgtagtcttttttcataccaacataagtcgtttcctcgattgatgagaaaga
agttgttgctgctaactccgttgatttgcttccacgcttgttgcactcgatcaccatcacctctttcctgagagaatcaa
attctgtttcaacttgttgtaattcttcattgaagaatttacaagctttttctcggtcgtcttcattatctgctagaagt
atgcttgttaagcatgaatcaactctatcttctgctttgtagactacatctttgatctttttttctaaaatcttgagatt
ttcaatatcattggcttcatttgtggtatcctctagaaaaacctgaagagaacatagactttgataagaagattcaacat
gttgttgtatagaactttcacaaatcaaaggtgatttagcttgcaggagttgctgcagagtttgcataagtgaggaaata
caagcataggccattttctctctctaggttttgttagtcaaaagtatatgaaagcatgaataatgaagcacataaataaa
atcaattactacttgctacttttcttataaaatcattttttcatcaccaaacaaaacaggttgtggtgtagtggagggag
ttgctcttaccttgtaaaaaaattcttgatagggagcgtttccccacgaatgggaccctatgcagcgcgaattaggaata
gttggacttcattgcgagtaccagagacacagacactgggtgggaagtaaaaaatgaaaactcatctagggtgttttttg
tatgaaggaaaatattttttctagaaaaactttattgaaaaaataactagtttcttacctattttctagtttcagtaagt
aaacaagaaaatagtgtttctataatattggtatgtaatttagaaaaaacactatagaggttggatggggtggggacggg
atgggaggggagtgagattcgggtggtgagggcattggatggtaaggagaagacaatttgttattactactttcattgag
aaagaaaaatttctctaaacatttcgaccagttgaaaaggaaaaaatttaataacacttggaaaatatttttctgcttac
caaacacactcaaatgtaatgttgctttctttaataaataaagttggtggattgacaactggtttgttgacaaatgcact
aatttctcttcaataaacctttaggttcacactcacaatgttctgaatagtctaaagcacacaaactttgactgattcaa
attaatggtaccatttatgtggtgtagtaacgtattattagcattttttttcttagataaactttattaagtagtagttg
acatttgaattaataaagaaagtaattgtcattttgtggctaataaacaaagctgcatactgtactcatggtaaagaccc
cgattttttcaaagataagagatgtcattgctagtatgttgtgtaaaggcagtacagtttagttttggtcgagtctaggg
acctgacctggtcggtcttgtggtattgggactgatgatagggggaatgaacgaaaccaagggtcgaaagttgaagaggc
tgaatattagtttgtcatcatcaaaaaggggggaattgttattttaacctatgtctgaagttttgatgattaaacaaact
ttgaacctgatccctgacgaaagtgtgaattccctaccggaaaactaaagctgtctaaaagcctgcaaaacctgctatgg
ttgatgcccggctcccatggtacatcaggccctcaaccaatgaaattgctttgtatgtttgcactcatcatcctataata
tgtccactctccactactatcacaaacaagtttttgcaacatagatttctcacataaagcaaaagcatctctcaacgaaa
tgttgctccagaacggccgaaggacctgatagagttatcgttgttgctagggtttatatttcaatggttaatattcttgt
aagatctattcctaagtaataaagaaagtagatcagttttcatattagaacacaacaacgattagctagagttagctatg
ttgggttcttgaagtctagatcgactagagttagttggtttagtggacaatagattattgcttagtagttactggtagta
gagttgctacagtaagggggaagggattaaagagtttgtaatctgttcccccgaatgcatcttttgctttgagcagctcg
agattaggcaggaagggagggcaagtgttttcaagttattgagaaacaaagattgttgttcttgactttctgcttcaaga
ggattagacatatgtattgacaatccaatatcaagatgtctaatctttgccattgtccacatgtctggtggaagatgcaa
gtatgtcctaattctgtatgtatcaagaattatggtctgtagattccacaatttggctagtgatggagcttcgccaattc
ttgcagaaacatgtctcaaaactactaaatgtgaattacacaagagcaatcgcaatcacaatcgcaatagcaggaagaca
catccaacaccttaagcagcttaaaatgtgaattagcccgttgtactgtaccagccaacattagacttgtatcagttaag
tcttgtagatactcctctgcaaccacttcaatgggacttcttacctttagaattgtatagatagatagatgagagttcac
aaataggtgaaaacaagaaatgaaagaaaacagaaaacattacatgtattgtaaagatggtacaattataatttgaagct
cacaatttccccagctttgttgatcttctagaatattccttgcactatcatcgactgtaggactgcaatatttcacttgg
actaattttagtgtcattatttctccaaaactttgtggaatatcctctagttcttcgagatgctgaaggactagttgctc
aagcatcgggaaactatcactagctgcttcccacatttccagatcatctgccctcttaattcgtagatattttagttttt
gaaacacaacatcttcatttagatcccaatctgttcccgtgaatgcatgatctgctttgagcacctcaagattgggtaaa
ttagccagcacagccatatcttcccaaggcaatgaagtttcagctaatctcaaatgctttagattaggcgcgcaaaaagc
actagacagaatgcgcggactgttgtcttctgttgctgttatacttagcttttccagcctctgtagattaatgagacaat
caacaaaatcagaccactcattatgtgtattagcagctctaatcttcagcttatctacattgggtgttctctttaggatt
tctgccaaaaaaggcgaggaattgagagcaagtgtttgcaagttattcagaaacaaaggttgttgctcttcaatactaag
aggattaggcatatccatttgttcaataatcacatgttttatctctgacattgtccaaatctccaccgggagctgcacaa
tatttatccttgaataaataattatggtctgtagattgcacaacttggctagtgaagaaggatcctgaattcttgcatca
acatacctcaaatgaacaagttgaggtataatatgagagaaatcgtagccaatttcacgtgcatccaacaccttaagtag
cttgaaatctgaaatactatcaggccagtgatttatttcaggtactagataagatctaccagctcccataaagatcaagc
tgcgggttgtaatcttaccactcatttgacttggatgatcgcaaaaataatcctcaatgagaaaaggaatcatcacacgc
ctacgatcatttatgtcatctgagtaagtaggaacatgatcactgtaagggaaatgcacaacattttgaatttgagcttc
tcttatgcacaactgtctaagaagatcatgaattttgcaagttttgaatcttccattaggctttcgagttttacccaaaa
ttagactcctatccattaactcttgcacatactcctctgccacaacttctaaccttttatcgcttgttgcctttatgaat
tgctcagctatccatgagctcatcatcttcgatacacgaatctccatatcttcaggaaaacctccaatatagagaaagca
cgccttcaagtatgggggcaagtaattgtagctcaaagaaagaattgcttgacattgttctaaaaccgaaccatgaaatg
acttcaaattttcctcaattttcttccaattatcatatgtcacacctatcttgccaagaagtccagcaatgacaataatc
gagagaggtaatccttgacattgttgtatgatatgcttccctatttttcgtagttgtggaggacaacgatcttctttgaa
tagctttttggtaaatagtttccaactatctttaaaacttagaaaagacacatcatgaggaggaaaatcaggggagcttg
cataatcagcaacatgtttgagacgagtggttagtataattcggcttttattgttattattttgaaatattcttcgcatt
tggtcccaagcatcagtactccaaagatcatctatgacaattagaaatctcctacccttgagactcctatacacaataac
catcaattcatcattgctcatttcttgattgttgactccactaattgaagaagcaacttcaagaagcatttgtctcttat
tatattgttcagatatggtgacccatgcatgtttctcaaatcgatcacgaatagttgagttaccaaaaacttttctagca
agagttgtcttacctataccgcccataccaacaagtgaaatgactattagctcttttgtttgggcattgaggcaattcag
tatggctttgtagtcttttttcataccaacataagtcgtttcctcgattgatgagaaagaagttgttgctgctaactccg
ttgatttgcttccacgcttgttgaactcgatcaccatcacctctttcctgagagaatcaaattctgtttcaatttgttgt
aattcttcattgaagaatttacaagccttttcgcggtcgtcttcattatcagctagaatcatgtttgttaagcatgaatc
aaccctatcttctgctttgtagactacatctttgatctttttttctaaaatcttgagattttcaatatcattggcttcat
ttgtggtatcctcaagaaaaacttgaagagcacatagactttgataagaagattcaacatgtttttgttgtatgggactt
tcacaaatcaaagatgatttagattgcaagagttgctgcagtgtctgcataagtgaggaaatacaagcataagccatttt
ttctctctagagttttgtgtttccttgctttctttttcttgttaccacttggttttgttagtcagaagtatatgaaagaa
tgaataatgaagcacatgaataaaatcaattactacttttcttataaaatcattttttcatgaacaaacaaaacaggttg
tgatgtagtggagggagctgctattaccttaattagaggtttcaggtttaatctgaggtgtggaaaaatccttgattgag
agtgtttcctccgaatgggattctatgcggcgcgaatttggaataattggacttcattgcgagtaccaaacactgggtgg
gaagtaaaaaatgaaaactcatctagggtgtttttggtacgaagaaaaatatttttctagaaaaactttattgaaaaata
agtgagtttcttacctagtttctgtaagtaagcaagaaaatattgtctctataatctttatatgtaatttagaaattaag
acactatagaggttggatggggtgggaggggaggggagtgagattcgggtggcgcgggcattgaatagtgaggagaagac
catgaacttgaaaaatcacttataaaacttggtttttactactttcattaagacaactattttcctcttgtattagagaa
aatgttctctaaaacatttcaaccagttgaatatgaatttttttttaaaaacacttagaaaatattttccttcctatcga
acacaccaaaatgtaatgttgctttctttaataataaataaagttggtggattgacaactggtttgttggcaaatgcatt
aatttctcttcaataaaacttttaggttcacactcacaatgttctgaatactctaaaccacacaaactttgactgattca
aattaatggtaccatttgtgtggtgtagtgcacatattattttttattaaatgaactttatcaagttgtagttgacattt
gaatttatgataaaaaaactgataataaaattaagaaatcaattcattaagaacctaatcacctcctatttattcaataa
aacacctaaagtagttgaatcttcaatcataacaatactcaacaaaatctaaatgaaaagatgacataatattcattatt
tatactgaggcctaaacaattactccctccattttaatttatttgtttactttcctttttagttagcttcaaagaatatt
tctttcctttttaagacaactctctaattctaacttccacctggcatgtttaaaatcagaagattaaaggacattttagt
atattcaacatatttttattttaagactacaagattcaaaagtcttctttactttcatgaactccgtatcaagtcaaaat
cagacaacatccatatatactaattctacttatactttcaaataattatgtattttaccactaattaagagttcttacca
tagatagaggaagatatacctagataacactaaaatagggagaaaggtgagcgagatggggagggagatggtcatgtatc
ccatatatatacgaatccactttgatacaatgtatctagaacaaattacacctaattttgacccaaatgtatctcgagat
atatgaatcttgatgtaccaaaatctgataagattcgtaatattgcaactagagtgtgtctaaacaattagcttctaaac
tagtgtgatttctgtaacttttcttaaaaagaaacaaaatatgtgtttgggctctttacttgtaattaggcctctttggg
ccctcatacttgaatgcatttgtagactctatttgcttctcccaaagatcattaatcaaagtttcccccacttcatcaaa
tgcatcccaatatgttgaaggtccttagctactctattttgaaacttgaaatttgagtcctataacaaatccaagttttg
aggcccattaaatagaagagggaaagcctttagtttgatatgggcttgggcttacaattgtgataatactcttgtcttgt
ttgtatagcctacatctcattcattttcacaaaattttgccccaagtttttggatccaaaactcccttgattcgagaatc
ttttctatctaatatacgagagtgtgcatgtatttgtattattatgttctcaacatgtatctcgtatgttctagtaggac
tacactgaatatgttgttactgttgtttcgtaaggtctcgttgttttaaaaaaaaaatcacgcggaaacatatacctatc
acgattcccataatagtatgcttttctctattatattaaacaacaactacatacaaaataaactatgggttgtatttttt
gtattatatacctagtgaatgttaattttttaaccaataagtcatgaagcattaactattgcatagtcattgtagtcagt
aatagggggaccaaaacagaactcttatgtttaatttcattctttttctgtgaccacttttaggtgtattattgtattta
aatatgtatatgacagaatgaataatgaagggaaagcacatgaacaggtccaggtatatacatttattttttagcaaaat
tatcatccaagacttgtggataagagccaaatgaccaattcaattattactgtatatattatatatatcatatatatatc
acttttatttgtggccacatatcaaaattggaccacaaaccacatcaatttcacattcagttttatcacatacaccaagt
ttgacataaatgcactgtgaaaaatgtcttttcttttgtcttaaagttgcatattttctttaatattgatcattaatata
tgatatcgagattttataatacacagtaacaaaattaatcgtaccctaaagtaaatatcagacatagagtaagagaatgg
attctttcattttagctttatagtttaaaactcacgtatcattcacttagaacacctataagataagatgatcaacatgt
aaataattgaatcctcacctatacaggatagttcgacttgagattttgttcatacattcaacaatataatctcttcaact
aaggtccacatgagtcattatcacgattcacaagtcatttctaagattcatttatttgtcatttttcatacttgtctcgt
cgaatcatcatttgattttgataataactatgtcaatccaaaaatactcttaacatattgtattactttccgctttaaat
caagtttccaaacaatttcatactatatatatataacttttgatcttttcaactatcaataccgaactttgttcgcgtaa
taccctcaacaattatacctcacaagatttggaactttcttgtactcatgacaaagtcatgaaccaaactcaaattggtc
agagtttttttttaaaaagtaacaatgaataaataactacatacatatacactaggacctatcataccattcttggtcca
gcaaataaatacaatcttacaaaaacagtcccacatggctacacataaattgccagatactcatttttgcttttggtcca
actctttgatagttctaacaaaataccccaaaacagaaaatgaaagattggaaaaaataaaattaagttaattttctaca
tatatatatataaataccatactatagccaaaaaaagttcatcacatgaagattgttgttgttacatcatgtgcatgcag
tgccaactattttgggaccaaaatagaccaaccagtgagtgaatactttaagacattttctttacatcatttgtgaaatt
ataactatttttataaaataagcaaaaaagagaaggggttatcaatttataaggaatcgtttgatttacaaacaaagtta
attcagaattatattagtcttgagattataatcgcgatagataatctcacaatcttataaatttgacctatagttttaac
taatacccacaatttatactagataacctcctaattcctataaccaaactcccataagggaataacatgtagcttgccca
aggtaggacagagtaagaatttcaactaaggagtgtcaaagtatagataatacaatcgcgtagaagccaaagagtgtata
tttttacctagctacacagtgtaattttccaacgaagggatatcgatcgacacctctcaagtggctctgccactggtaca
aggtgcattgagaggcgatctttcaacattcaaggatatgatctaatagtcaataaactaagtataggtattgtgaaaga
tcagtgtttaaatttcaccaaacacaaactgacggtttcttcctactatttaagctttgatgataaagttactcaatatt
tgtgttagtacgtaaaagattgacaaaaaggcatacaaattgatttgaacatcacagttataaaaacaaatcgcatccaa
accttcgtcgtcgaaaggtttaggatgtgttgtcaaaccacactaaaataatttaaaatctagccaattgatgtctctct
caaattctcaaatggtccctaaaggagatcaacccatgtctgtagtttaagctacatagattgtgacacttgtttcctat
ctctttctcacaaaaaattacttactccatcactatatatctctatatcaaatcatttattttatctcttatttgtttgc
ttacatttattcttatttaaactataccttagattttttttatatatgtccaactcccacttgtatctaacatcattgtt
gttcccattttaatcttatatttaattataagataccttgaactagttttttttatttatttattaaaatgtatttttta
gtaacaagtccacataaaaatcatactaaaagaaaaatatatacatgaagggagagacttcgatatgactgacgttgttt
ttacttttttttgagttttgagtcttaaaatacaaaattatgattattgaaacttttagtgcgtattaatatatgagtta
ttcaaaaaattattgccaaacttcatttatcttgaaatttcgcatgtcatttttatttttatttgcgttaagttctgaaa
cgtgaattcatgattgttggagttttatctcatatattaagtttgtgatacgagaatcatgattattagagcttttaatg
tgtgttaactcatgaattttttgaaaaattatcaattatttttaaaaaaaatatatatattggaagtccaaaacacaaac
ttatgattatcaggcaattaaagttatagttccaatagctctgacgctagctagtaatttttaaatatgacaacttaatt
gattggtcgattaagtgattttccaaactcacaaaatttaaattctaaaaattaaataagcatatgagcatatatgtata
tgggttaagagtggattggataaaattgattgacatagttaaaaatggaaatatatgtaaaaggttggtgaaaatcttaa
tgtattttaaaaactaataatatattattgggataatttgaaaaaatctttttagccgaggtggatgtggccttttagtc
ataggttcatcacaaactcactttctggagaattttattgatctcacatataatacagaaaatttggaattagcacccat
atttaagaataaaagaacaaagatttagttgaaaatttgaaagatattcacgagcagatgacaaagcgacgataaagtac
gagtctaaaacactaaatgtaccgctatcttaattcaatagatcaatgaatcacaagataacttcttaaacgttcgcaaa
tacaaaaaaattactttagcggaccacaaactcacgaacctaatagttgagaatccatgatctttcacacaaatgctcta
catataatattagatctgaattctataattttaacgaatagtaaacttagtgcctactaaatttaagtttcaaattcatc
tttacttcgaatctatttttttttttactgtataagatatatatgtagttatgtcaaatcgttacaattaggaagatggg
ctccttgaagagaataaatccatgcacacgaggacacaatcatatgtttgttttctcttggaataacattaaccattcat
taacttcgaatatttttagccattgtttttttatttgataatagtatcgaaattaattaacattgtccattttcttccta
cctctttcatgtgatgggattccttaccataaataactacatatataagttacataagtcaattatgcaagttgtgttat
taaaaaaagtctcgttgaaagtaagagcttagactataacattgtttttattagttttaaagatcaacttcgatccttct
gatctggccctctcgtaacaatatggataaattgcctgagtaaaaaatgtattcattaatttggacacataaaagaaaca
acgtggaagcttttttaatagcctaagattatgattgatcaagatttataaataaatatttcaatatcaacatatatcac
atctttaaagttatttgtttttttaaaaaaagtggaggctatgcctatttttgcttgattaaagaaaaagatgattagct
agtacctaaaagcataaacattatacccaaattaaagattcaagaatttgaaagaccttttttttctttttttttaaggt
ataatatttgagaataaggaaaatataattgtacttactaatatatgttgaaagatatatagaaatgaatataaaatact
ctttcatccttaattagcggctcggattcaagtctcacctttattagggagcgttttacccctaatgtggaactttcaaa
tttgatcagatcccaatataaataccaaacatcgagcggaaaaaaaaatataaacatctttcatataattccaaaagagg
GTAGGGACATGTTTGGTATGCATCAAAATCTCCACCACATATATTCTTTGCTAGGTAGGAAATTAATTAGCTCTGCCAAA
AAAAAAAAAAAAAAAGTGGACGAAGAAAAAAGAAAGGAAAATAAGAAANNNNNNNNNNNNNNAAAAAGTGGGACAGAAAA
AAAGAGGAAAAATGAAAAGAGAAGCAATTAATCAAAGGGTGTATTATTCCATCCTCCATTTCACATAAAACAAGGAAAAA
GCCATAAAATGAGTAACCACAAAAGTCCACAAAAGTCTCTGCCAAACTTCATTCTCACCCCATATATATGTATAAATATA
GGTCCCTCCCTACCTTTAGTTGGCCTTTAATTATCTTCTCCAAAGCCTCCTTCCCTATCACCATTGCCCCCCCCCTCCCC
CAGCTCCATTTCCTATCACACTTTAACATGATATCAGAGCAGACAGAGATCTTGAGATCGAGTCTCGCCACCATCCATAT
AAAACGATCACACTTTAACATATGCCATATTAGAAATCAATCAAAATTTCGATAGACGTTCTATCATAAAATTGCTCGTC
GAAGATGTTTTTAATGAATTTTTAATCAAAAATCCAACACGCATATGTCTATCAAAATTTAACTGATTGCCGATAAATTC
CAACAAATATTTCGAAAGAAAATATTATATAGTATCTATTTATTAGTTTTTAAAGATTTGAATTCATCAAGTCTAAATTC
TGAATCGACTTTTATACATTCTACTACTCCACCCCACATATTGGAATAATACCATACATGTCAATATATGCACATATATT
TGGCTAGTCACTTTTTCTCTCCCAAAACCCTAATATATCCCATGCACATGTCTACAGCATGGGCAGACACATGAAAATGG
ACCCCTTCTTGTCTTTGCTCACGTGTGAGTGTGAGATTAATTTGTGTCTACACATTGTATAATAATGTATACCATGATAA
ATGATTGTGTGTATATATATCGACATATATAGTACTCCATATAATATGCATGGTAAGTGACTTCATTATAATGTAAAAAT
TGTTAATATAAGTTTATGTAATTGTTACATTTGATGTCCTATATGTGTGTTTGTAAATTGTAATGATACACTACTATATC
AATCATTTGGACATGTTGAGCATTTTTATATGAGAAATTTTGATGCTGCAAAATTTGTATTATGCAATAATCATTAAGAA
AGAAAGAAAATTACACATATAATTTTGCTTATAAGAAATTTATAAAGGGATAAGTCGACGTGGAATGATTATTATAACTA
GTCCATGCGCATTTCACTTGTCGTGTCACATTGATTATTAACTTGACTATATATATACTAATTAATAATAATTTTACACA
AATCACATAGTGTTAAGAGTAAATTACATTTTATCCCTACTTTTTTTTCAAATTACAAAAATTCCTTAAATTTGGTGGAA
TCCGGATACATCGCGTTCCGGTTTCGAATACATCACTCAATGTCTCGATACATCGCGTCTCGATTGCAAATACATCACTC
GAAGTCCTGATACATCGCGTAAATTGATGTATCCGAGAATAGAAGAGAGTAAAGATTTTTATAATTTTTTCAAATGGTAC
AAACTTTTTAAACCAAAATAGGATTAATTACAGAAATCCCACTTTTTAGTTTACTTATTACCATTATCCCCTATAAGTTT
TACAAATCTCCAAAATCCCTCATTTTCACGCACCAGATTAGTGTATCTGGCGCATCAGATTAATAAATCAGCGCATTAGA
TTAGTGTATCTCGCGCATCAGATTAGTGTATCATGTATAAAATGTACATCAGATTAGTGTATCATGAATAAAATGTAATA
TATCTTACTTAACGATTAATGTATCTCGCGCATCAGATTAATGTATCAGCGCTTATATTATTGTATCCATTTGAGGGATT
TCTGTAATTATAAACGTTTAAGGGATAGATTGTAATTTTGCCTTAAAAATATGTGATTTCTGTAATTTGCCCTAAAAAAT
ATAATAAAATAAGTTATGTATGTGGGTAATTTTCCATATATATTATCACCTAAAGTGGCTACATATATATAAAGTGTATA
TGTTTTTGGAAATTATTCCCTTCCACCCTCCCCCACCAATAGTAACAAGTCATTATTATAGCATTAAAATGAAGACGTTA
ACATTTTTTTTTCCATCTACCTCGTGTCAATTATATTTCAAATGAAGAAAAGTGACAAAATTAGACTACGAAAATATGAC
TCGTTCAATTCATTTAAATTTGGGCGGATTAATTATTATCCATTTCAACATGTTCAAATTCAAGTGATAACACTATTCTA
TAGGCAGAATCAAGTTAGATATATATCAAGTCTGCTCAATACTCTTAACGGTGATCAACTCAAGCTAATCTAAATAACGT
AGCATATCAATTTCAATTTACACATGTCATTTTTGCATAGGATCATGATAATCTTCCCTGTATCGCGTTCAATGAAATAT
GTACGATCGATTACATCAAATTGATTCATATATTAAATGAACAAAAACGAGACAACAAAAAGGGCAGAAGAACATGATAT
ATTAGCTGGCTAAGAACATAATAATTTTGTCCAAAACAAAGTATTATGGTGAGAGGGCCACAAATGTCTCCAACTATAAG
AAAAACACTACGAATAACAATTTCCTTAATAATCAAATAGTACTAAATATTATATTATTTCTAAAGGGAAAAAAATATCA
AAGTTTGAGACAAACAATAGTGGAATAAAGGGATACAACAAATGGAGGTGTTTTAATTTTCTGGCTTTCTTGCTGGCTAT
CATATCTTGTAAACTTAGATTGATTAGTTCCCTCTATGTTGACAAGCAAATCAAACTAACATTATGTTTGGTTTTTTCAT
GCATGTAGCTAAGGTACGACGTGATAGAAACACACATGTATGTTGCTTTTGCAATTGAGTATTATAACTGTGACATGTTC
TGATCAATCAAATATATATTTATCGCCGAGCTCCATATGATTGACAAATGGTTATATAGAATCTTAGTAGCTAATTAGTT
GGGTGGTTACTTGAACTTATTTCACTGTGAGTGTTCGGGGGATGTATTTAAGTTTAGTTAGTCAAGTAGAGGAGTGTTTT
TTAGGCTGTCAATAGTTCGAGGACGAAACTAACAATTCACGGCCAAGTTCAGAGGTGTTTTCAATACTTCTGTCAAAATA
AATTGATGGATGGTTCAAGTCGACAAATCAAAATAATATTTTTACCCACTCTAACATCCCCTGGGCCCAACTAGAGTGTA
GACCGGGAGCCAAGGAGACCACTAGTCCATTCATCAACCAATGATATCATGTAAAAACATGACACCTCAGTCTAACTCAA
TTCCAAAAGTTAGCTCATGAGATGAGAATTGCCCAAGTCCATATAAGGAGACCACTAATCTATTTCCCAACCAATGTGGG
ACTTTACCCACTCTAACATAAAATATGCTTTCATAGTGAATTTACGTAGATGGTCTTTATGGAATATTATTATACTTTAT
AATTTAAGTTAATAACGTCTATTTCTTTGAAAAATATTGCACATCGAATATGGATGGTATAATATATAGTTTGACCTCAT
GGAAATAATTGAAAATTGTTAGTAAGTCATAGATTTGTTTTTTTTTTGTGATAACACATAAGCTTAAAACTAAAATACAT
ACCAAAGATTTTATCTTCAAATTGTTTTAGGTCTTGGGCAAGGAAAAAGAAAGCCTAACAAATTAAATTATATACAGTAA
TGTCAATTTAATTGGAACTATTTTGGTCAATGATGATAATAAAATCTTGAATTTTCAAACTTTTCTTTCATTTTCAAAGC
AACTATCTAGGTGTAATAATATTGACTCAAATTAAATTGCTAGAGTAAAATATATCATTAGAATGTTTTATTAGTATTTA
CTGTTAAAAAAATCTTTGAAATTGTTCTTTGACTAGAAAATTATATATAAAGACAAATTGAGGTGCCTAAATTCTTAGAT
TTTAATAATTTTAACGAGCTTTTGAAAATTGTTGGTGATATAGGGTCCCATTTCTAAAATTGATCAAATGATGTATGATT
AAACACTTCTAAATTTAGAAATAAGAATTAAGATTGACAGTAACAAAAAAAAATGATTACATTAACTTTTTTTTTTGCTT
CTTTGAATAACATGTTCTCATTTTATGATTAGATTGTAGAAAATATTCTTATACGCAAGCATTTTCATATCGATATGACC
AAATAGACTTAGATACTTTGTATCGTTCTCTATCTTTCAAGACATAAGTACGAAGAAAAACACATCAAAAAAGAAAAAGA
AAACTACGATATGAATTTCTTGATTTTCTATTTATTAAAAAGAAATTATATGACTAAATATAGGTTGTCCATTGATACTA
ACAAATTAGATGACGATGAAGTTATAAGTTCTTTATTCTTAACTAAAATCTTCTGATTCAAGTCTTCAATATGAATATTG
TCTTTGTTAGAAAGCTTTTGCTTCGATATAAAACTTTTTATTGAGAATCTCAATTTAACAACCCCAATACAAATATCAGA
CTAATGAAATACCAAAGGAAAAAAGGTTAATACTAAAATTTAAAAGGAATGAATGTGCCCTTTCCACTTGTTGAAGTTAG
ATTGAATGGTATGTCTCTTACTTTTTTTTTTAATTATTCTTTTAGTAAAAAAATAAAAAAAAAGTCATCTTGGTGGCTAA
TTTTTAAAGAGTTTATTTATTTTTTTCAAAAAAAGAAAAGAAATAATTTATAGAGAAAAAGGACAAAAGTGCAATATTTA
GAAAATTGAAGACAGTGCTTCTCCATTTGGGGAAAGAGCTTTTGCCTTTTGGTTTCACCAAAATATTATACTATTAACTA
GGAAAAAAATAAGAGCTTAGTATTAAGTAAAATTTGGGATATCACTTATCGAGACCACAATATCTTTATTTTTTATGTCA
AAGAAAATCCTGTTTTGATCTAATCTTGATAACACCAACAAAGTAAAAAGTGATTTTTTTTTATAAATAGACTAATCGAG
ATTTTCAACACCTTAAATTTATTAAAAGGGAAGCAATTTCAATAAAAAAAGAGTCATTCCTAAAGTAGACGGGTAAAGAC
ACGACATCATCAAAATTAAACTTCAACCATTATTTTTTATGACGCCTATCATAGTAAATTCACATTAATCTAAGTTAATT
GTGTGCTCGTAACAACACTTGAGAGGCTAATATACATTTTACGATATCACTAAAATTAAATACGATATAGGAGAATAATA
ACACACGATATGCATGATATAATCTAATTAAGGGTGAAAGAATTTTATCGAGTTCGATTCATAGGAGGACAATTGGCGCG
TGATAAAGAGGCATTTTTGTTACCTACTCCCTACAACCCACGTTCTCTATCCTTTTCAAGCCACTAATTTTTTCATTATT
TTTTTACCGCCGTAATTTATGGTAAAAGATTAATTCATAATCTCATAGGGCTACGGTAAAAAAATAAAAAAATTGTAGAG
TAAATCGAAGTGTTTGGGAAAAAATAATGCAAAAAAAGTAGTGCATGTGCCCCCTAATAATAGGACAACGTAATATCAAC
GTCTTTTAGATTGAGAAGAATGTTGTGCTACGTGACATTTCTTTCTTGAAATTTAAACAATCTCAATCTACTACTATTCA
CAACTTTCATGAGGGATAAGGTAATCAAGCGGTCGTGGCGGAGTTGGTGTAATACGTGATATTCCATAAGAAAGGTCAAG
AATTTGATTTTCTTTGTCAATGTCTTTTTAGTCATATTCATTGCATTAGACGGTTTACATCACTTATATAGTATGCGAGT
TGTTGTATAGGAATGAGTTTACTCAGTACACACCTGAGGAATAACAATTGTGGATTTTAAAAATAAGATAAAAGTATTGA
AAACACCTTTAAACTTGACGTAAATTATTAGTTTCGTCCTCGAACTATCAACAACCTTAAAAATATCCCTCTAGTTGATT
TACTGAACTTTAGTACACCCTGATCTTGTCACATGAGTGAAATACACTTTTAAATTCTCATTAAACTTAGAGGTGTTTTC
AACAATTCTCTCGATTTTTTTATTAAGAGCCCCACACTCCTACAAGAGTTTGAGACCACTTGTTATGCTATGTGACAGAT
CATGGTGTATTTAAATTCAGTTAATCAAGTAAAAAAGTGTTTATGTTTATCAAATAGAGATAAATATTTAGATGTGTGTA
AGTTGTTGGATGATGTTAATATTATGCCTTAAGCGGCCTATATTTATTTATTTCTTTCTTTCTCTATCAACTTTGTGTAA
AGATAGAGCATCAAAATGTAATTAGCATGCTAGTTTATTACACCTAGCTAGCTAATGACATAATTAAAGACACCATAGCT
TAAGAGCTAATGAACTATTTTGAGTTGAATATGACTTTTTCAACATTTCAACATTATGAAAATGAAAAAAGTAAGACAGC
TTTTGAGGTGATATGTTCATTGTATTACAACCCATGCTTGGGTTAGTAGGGTAGGATTATGGGCACATCGATCAGTATCA
TCATCCTGTTCATTATTTTTCATCTTTTCTTTTTAATTTCTCATTCGATGTTCAGTATTCAGATTCTGTGATTCTATTCT
ATTTTATACAGATATAAGGTCTACTAATAGAGAAAACACTCTCTAGTCTCTACTAGTTTTTTTTTTTCATTTTTAAAATT
TCAGTATTGAAGTTGAGTCAAAATTTTAACAAAGAAATACGATTTTAAGTGTTAATAACTAAGTTCGAGCAAGCTTGTAT
CCATTGTAGTTTCGTTTCTCCAATGTCATTTTCCCTTTTTCATACTTATTTTGATATGTTGTACTTGAATCAAGGGTTCT
TCGAAATCAGTCTCTTACCTCTACGAGGTAGGATATGATGCGTACACTCTATCCTTCTTAAACTCTACTTGTGAAATTTC
GTATATGTTGTTGAGCAAGCCCGAATCTAAACTTCTCCTTACACACATATCTCTGATAACATATAAAGAATCATATTCAT
CCCATCATAACCTTCGTATTCACAATCATTGTCTCGACAATATAGAGATCAAAAGCACTTTTGACTCATGCAGCTTTGTG
CTCTCTTTTCTTTTTCTCTTTGTATATGAGTTATATCACGTTGCTCTCAATTAAAGCCCCCACACTTAAAGTGCTTTGTG
CCCAAATTTTTTAAAAAAAGTTGCAAATTGCAAAGATCCATTGTAGCCTTAGTAGGGAAAATAAAATAAAATTTACTTTC
AAAGATCCACCCAATGTTTCCCCTTTTTTCCTTTTTTATAAACAACAACTCTTTTAGCATCTAATGCTACTTTTTTCTTT
TGAGGTGAAAATTCTAACTTTGAATGTGAGATGTCTCTCTTTTTTATGAATACATCATTTTCGAAATATGAAATCTTTTT
TTTAACACAACACGACAAAAAAATAGTCAGACGTTCATACTGAGTCCAAAAGATCATGCCCCTAAAGGATAATATAAACA
GTCTATTGATTTCACGACTGGAACATGTAACATGAGATCTTTTGAATAATAGTCTTAAGAATCTAAAGTAATTTACAATG
GAAGTAAACAACTAGCAAACCAAACTATTACAATTAATAACCTTAGTAAATAAATAAATACACACGGTACGATTGGTTAA
TTAAACAAAAAAGGTACTAAAAATCTAACATTGAAAAGTCAAAATCAATTTGAATTTCTACTAATTGACAAATTTTTTTC
TTTTCAAATTGATAATTCACACGCGTAATGATTATGGGAAAGAAAATATAGACTATAGATTATAATTAATCATCCCTTTT
GCTTCCATGTTTTGCTCCTTCTTGTCTCCTCTTTTCTAAATTTTGCAACATTTTTGATGTTTTTTTTCTTCAAATGGAGG
CCTTCAAAAACTAATTTAAGTCAAATTTCTTGTCCTAATGCTCCAAATATCTGGGAATTTTCATGAGTAATTTTAATTAA
TTCTCATCCCATGAATTAATTAAACCATTAATGATTCCCACTATTGTTTTCCTCCTTTCTTCACTTGACATATATTCTTA
TAATCCAAGAATAATGTAGTACACTAATGTGATTGGCAACGCTATCAACATCCCGAAAATAACCCTGAAATACGAAGAAA
AAAAATCATAAATTATTGCACGATTATATATGTTGTAGTGTAATTTAACTGATTATAACAGATCGAGAAATAATTTTACT
TACGCAGTACTAAGAATAGCTGGATGAACATTGTACTCCTTAGCAAACACAAATGGGACAATCCCTTGTGGCAATGCAGC
CTAAAAATATAAAATAACAATTTAAAAAAAATTCAATATATCAAATTATTAAAAATAAATAAAAATTGAACCAGCAATTT
TAATGCAACATTTAATGAAGTAGATTATAAATTTGTCATTTCATGGCCACCAAAAACTATATATTAAAAAAAAATGTCTA
TATGAATAATTTATTTACCTGTACAATGGCTACATGAAGAAGAGTACCACGAAGGCCAACAGCAATTGAAGCAGCAGCCA
TAACTGCTGGGCCAGTTAGAAACCTTACAGCCATTGCAAATGTAGCCACTGTGTTACCACATGCAATGATTTTTGGTTGA
AGAGCCATAAACAAACCTACACATAAATTCATCGTGACTCGTGAGTTTAACTGAACTCGTTGCTTTCGACTTTAATTATA
TATACAAATGAAACAACCTAAGTTCAAGTCGTGTGTTTTTTCAATTCACGCACTAATTAAAATTCTGAATCCGCCTCTAC
TGTATTTAGATAGCTATTGAAACTTCATACATTAAATTTCAACTACTAGTAACCAAACCAATGATTAAGTCAAGTAAGGA
CCCCACGAAGACTATGATTTTGATAATATAACTACCCTATTAATTCTACCATTGGATTTGGATGGTCAAAATTGTAAAAC
TTAACGTAATAGAAATGGTTTAACATATGAAAGAGAAAGCAAGGTACAATTTATAGTTGAAAAGTATAAATGCTTTAAAT
GTTTGATAATGCTAGCTTCAAGAATTCGTATTACGTAACTATAGTTCAGTTCGATAAAATTCTTGATGATAAGAATGATT
TATTTAGAACTCGATACGATTTACTTACCCAAGCTAAACATAGCCATTCCAAGGCCAGCATCAGAGAGAATGGAGATTGA
CTTCTCTATAATTTTGGGCATATGCACATGCCATCTAAAAAAACAAACAAAACAACTAATTAATTGATGGACAAATTTTA
AACTTTTTCCTACTAAAAAACTCAAAATGTTTGAGAAAGTTAAGAAAGTAATTAGTTTTTTAAATCCATAAATAGTTTAC
CTGAATGAGATTAGAGACCAAATCAGACCAATGAGGCTCGAATACGTGTTTGGGTTACGAATAAGCTTACGCCAAACCAT
GATTAAGATCAAACGAGTCATAACACTTGCTGGAGGCATCTGTTTTCCCATACCAGCATCTTGTCCTCCAGCGAGTTTGG
GGTGTAGCTCCGATGTGGAGCTAGACCCCAGTTTAGTCAGTCCAGTGGGTCCCTCTTTTTCGCCTTTTTCTTCATCGCCA
TCTTTTCCACCACCATTGGCACCTCCAAAAGTGAAATCCTCACCACCAAATTCCCCTGTTTGCGGAATGGCTTCATATAT
AAAATTATTTAAGCATATATTAAAATAATATTAAGACACCTCGTCTAGCGGATTTACTTTTTTAAAAAAAAATATATTTA
AATAGTTTATATTCTGAGTTAATTAGTAAACAAAATAAAGAAAATTGTACCTTTACTGTCTCCATTTTGAGTATGGTCAG
AAACCAACATCCGAATTTCTTTGGCTCCATCGGATCGACCTGATTGTTCGTTGGCACTGAAATCATTGCCACCGAACACG
TGGAGGCCACCGGCCTCCGACACCGGAGAATTACTAGAGCTCCATACAAACATATGAAGTTCCTTAGCATCATGATTATT
AGCTTTAGCATTTGGCTGTTGTTGCTGTTGCTGCTGCTGCTGCTGTTGTTGTTGTACTTCCTGCTTCTGTGTTTGTACAT
TTGGTTGCTGAGGTTTTGTGCTTTTAGGCACTGCGGAAGAAATTTCGGGGTTCGGGGCAGGATAAGATCCCGGCGCAGAC
TGCTGCGCGGGGAAATACCCGAACCTCGGAGAGCTCTGAACTAGACCTCCCGGAGCACAGTTTTCTTCGAAATTAGACGG
TCTCGGAGTCGGACCCCGAGACGATTGTACAGAGTACATATCTGCAGGACCAAAATTGGATAATCTTCCTCCAGGAAAAC
CCATCATAGAGTAAAAATCGTTATGATTAAAATTAGACCCTCGAGGAGTCGGATTCCTCGAAGAACTAAGACTGTAAATC
TCAGCTCCGGTGAGATTCGACGGCCGATGGTCCATAGCAAACGACCTCCGGGACGCATTTGATTTTCTCACAGTAACATG
AAGTTTACCATCTTGACCAATTTCAGCGTCTGTTTCGAGAAAATCATGTCCATCTAGAGATACAACATCAGATTCCACTT
TAAACGAAACAATTGAAGCAGCAGTTTCTGGAAATTGCTCCATTATAAGCATTTTCGCACCGCGATATTCGAACAAAAAG
AGCAAAAGTGTGTACCAAATAATGCACTGCAACACCACTACTTGTACCATGAGACTACCAGAGTACTCACCATACATAGC
AATTAACAAAGGAATACCCATCACCAATGTATTCGGCAGTGTTGAAAGAGAAAAAATTGTAATACTCCATTCAAGGCTAC
CATTTTTAGTTAAATTAGCCCATAGCGAAAGAACAACCAGCATAATCACTTTCTGCAGTGAATCCGCCGCAATGAAACGG
AAATTCATTTCATATGGATTATTCATAGCTATGAAATGAAAAGACAACAAAGGAACTGCAAAAATGGCTACAAATCTGTT
GATCCCAGAACATTGATCGGGAGAGAAGATTTTCCACCATCGAACAGAACCATAAGCTAATATCATAGCAACATAGAGAG
GAACAACTGCTGTTAACACAACATACAGATCGTGCCAAGTGATCATTTTCGCAAAAAAAATTGTCAAATAGAAGAAGAAA
AAACCGTTATTTAACTGCAGCACTGTGTATATTGCAGTTGATTCTGCAGTACTGGTGCAGAAGAATTCTGCAGCAAATTG
CAGAGAGAGATTAAAAAGGACTGATGAGAAATTAAAGTGTGTGTTTTTTTCTTTTCTTTGGTGGAAGAGGAAAGAAGAAA
AAGGAGTGAGATTACATGAAGGTGTAAAATGTGGAAGAATTATATATAGAGAAGAGAGATGAGGGTACCAATGGGGTCAT
CCGAACCCTCTTCGATAAAAAAATGAAGCTAACTTACGTAAATTTTATTATTTTAGAATCTAATTACTTAAATTTACGTT
AATTTGTAATATGATAATTCTTTACCATATTTTGGGTCTAAAATATATGTATCTTGTACTAATAATTAGTGTGTCCAATT
AATGGACATAATTGAAAGTCATTAATTAAGAAGCGTGTTTAATTAAGAGATATGACTGAAAGTGTCATTAATTAAGAAAA
AATTCACATTTGCACGAACTATTATTCAAATACATGCATATATTTTGTCAGATACATATACATTTAATCAAATATACTGA
TAAAAAAACTAGATAGATATAATCTTAACTCAATAGTGTGTCGGATACGTCAATAATGTGTCAGATACATGCGTAAATCT
CCAATACGTGTGTATGTTTATTCATATACATATACACTTAATGAGATACACTGATAAAAAATGTATACATATAATCTTAA
CTCAATAATATGTCAAATACATCAATAATGTGTTAGATACATCAATAATTCCAATCCGATCTAAAAAGTCTCTTTTCTTC
TTCCTTGTTAAGGTTTATCACGCATAAACTCTCTTATTTGCAACAAATTACATACTATCTTTCTCTTTTGTTCGTCAAAT
TTGTTGCATTTTTGGATTTCCAAATTTAAGAGGCTAAAAATATCTTATGTATCTTTAATAATATATAGTATAAATTATTA
AAACTAGTAATGTATGTAATTGTTTGAAAGTAGAGATAAATTTAGTATAGGTCATGATGTATGTCTAATAAGGTAGCTTA
TCTTAAAAAATTATATAACATATGTATGGTATTTTAAAAAATTGTTTTTATGTATTTATATAAAATTTGAACTCGTGAAT
ATAAGATTAGAAATTGATTTAATGATTGAGAAATTCAAAATTTAGCTTGCAATTCCAAATTTAAATCTTAAACATTTTTT
TTTTTATTTCTCAAATCCAATTAGTGAATATTCTGAATCCGCTGCTAAATGGAGTGATTGAACTTGGAACTTTGGCAACT
TATATTTTAAGAGGAAAATTTGAGTTTTTTTGGGGACCAGTTGAATTTTTTAAGATGGCATGTTGATAAAGAAAGAAGTT
AAGAAAAAAGGGGTTCAATTTTCTTTTGCTGTCGGGTGGGGTGGGGGTTGGGGTGAGGGGGGGGGGGTGTGAGTTGGTTA
CAAGGTGACCACATAGTGTGGTTAGATTAAAGGGACAATATGAGATATCGAAGTTTCGACTAATCTAAATTAACACATAT
TATGTTTAACCCATCAAAGAAGAATCACTTCACAGATTATTATTTTTTAATTAAAATTTGAATTCAAAATATTTTATTAA
AGATGAAAGGATCGTATTCATGTGATGGCGGACCATTTGCATGTAATATAGTAACGTGGCTAGTATTTGATGGGCCTGGG
TTTTGTGAGGACGTGGACAACTTTTCTTCTCTATATTTTGTTTTCTTTTTACGTTTTCTTTTTGTGTTGTATAAGAAAAT
TTTATTTGAAGTATCATTATTAAGATTATAAATAGTAATTTAGACTTTTCATTTAAATTAACTCCTTGTAAAAAAAGTAG
ATAATCGAACCTTATACCATAGACAAATGAATTTTAAACTTTCGGTCAGAACATAATTATTATATTCCTCTGTATAAGGA
TGTAATAAACTAGCTATTTATTTTATTTTATTTATTTTTGTCAAAAAGTTTCCTATGTTTTAAAGATTAAAAATTTCTGC
CAAAGTGAAAAAAAGATGCAGGTTCTCAAGCTGCAATTTTTTATTAAATAAAGTTAGATGAAAATGACATTGGTTCTTGT
TCATGAACATGTTATACTACTTTTTCTTTTTGAATTTGTATCCATAGTTTGATATTCACATTGATAACGGTTGAATTTTA
AAAGGTATGAATGAAAAATAAAGAGTTGTAACTTTTATGAAGAGTTGTGACTTTAATAAAAGGTTGTGATTTTTATGAAA
AATTTTGACTTTTAAAAATAGTTGTGATTTTAATGAAAAATTGTGACTTTTATAAAAAGTTGTGACTTTAATGAAAAGTT
GCGACTTTCATGAAGAGTTGTGACCTTTATGAGAGATTGTGACATTTCCGAAGGATTGTGATCTTTCCAATAATGCACAA
TAAACATTTGCTCACACTACTCTTTGTTGTTCATAAATAGATGGATTTCCTTTCATTTTTCAACAATCAATTTTTGGACT
TCTTCATCTTCTACTAAATCTAGTATTCTAAATATACTTTATTTTCGAGCGTTTAGTTGACACTGGATTTTTAGGTACCG
ATACACCGGTGAGTAAGATTGTTCTATCCTAGGAGGATATATTCCATTAACATCGGATACTTGAGGGGAATATTTTTCTT
AAGGACACAATGTGCATTTAGTGGGCTCGATTTTCTTCTTTGAGAAAAATATTTTGTATATTATTCTAATTTGTTTCAGA
TTCTATTTTCTTTATTGGTTTTAAGTTTCTCGTTTTGAAAATATTCTTTAAACTTTGTTGTTTCTTACCAAGTTCTTCAA
AGTTATTGTTTTAAGTATCGTAAGAATATAGGTTGAACAACAACAACTAAATCTATATCCCTATTTACATCCATTTTTAG
AGGATGATACTCTCGATATAACTTTTTTCATTTTTAGAAACTTGATTAACCTGAAACCTCTAACTAAAAGTGAAGAGATT
TCGAGAACCATTCCACTCCAACACACTATGTACGTAACATGTTACTACTTATTCACTAATTAGGATTTATATCTATATTG
ATACTAAAACATATTTTAACGACAAAATCATGAGCTTCATTATTCAACTCTAAACTAAATTAAAAATACTCAGCTATAGG
ATGACAATCCTTCACTCCAGATGGGTAAGTTCCATACCGACAAGACCTCCTATTCCAGAATTCGTTCATTTCACACCAAC
TAAAGTGAAACTTAATCACCAAAATAGAATTGTATAAAATCCTAATATAGCTGAACAAAGTGAAAAACCTGTAATATAGA
AGCAAAACACTTTGTTTGTAAGAAGAAAAAATATTAATTAATTTAATTTCTTCACTTTCATAAAATGTACGTAACTTAAT
CATATTTACCCTCCTTAATTAAAACTATTAATCCCATTGTGTGTTGAACTCTTTAATTTAACAAAACCTTTATTTAGAAA
AAGAAAACAATAGCCAATAATACTCAAATATTTAGTCAAAATCTAGAATTGAAAAGGTGTATTTAAATTTATTTCTTCTT
TATATACTTTTGGGATTAATTATAACATTTCACGTGCTATAGTTTTAGGTGAATCTTGGTCTGTGTCCGTGACCTTTCTT
AGGTCCAATAATATCTTATAATTTCCCTAAAATTATAAAATCTTATATACTGTATTTCAACTAAGACAGATTTTGTAATT
TGGTTTGACCAAAATTTAAATAAGATTTTTCATTTAAAGCCCAATATTTTCTCAAAGATAAAGAGCTAAAATCAATAATA
TATATATATATATATATATATATATATATATATTCCTATCTCTTTAGTAATCAAATAAGAACATAACTTGCCTAATATGC
AACTGTTTATAAACAGTTTCTTGATATAATATTCCAATATCCTCGGGTTTATGTTGTTTTCTCATAAAATTGACATAATT
GTATGTACACATTAACATTATTATGCCCCAAAAGCATATTATATATTATACATTCAATGGTTAGGTACAAAAAAATCTAT
AGTATATGTTGAATAGACGAGAATATTAGACGTGGCAAATGAGTCAGGCCCAATTAAACCAATTACGCCTAATACTCAGG
AACAAGATCGGTAAGCATAAAGATAAATAGAGTGAGTCACACACCTCAGTGAAAAATATATTGGGGATAAATAGCTAATT
TCGAAATCATAAGATAATAGAGTAAGTTTTACTATTTCATATCCATACATTATAACACATAATAACCATCATTGTATATT
TGCATTGTAATTAATAATATACATATATGATACTATGGTACAATATTGTTTGCTAGAATTTAGTTAATGTTATAATTATA
TGTTTGTCTCTTAAGAAGAGTAAAAAATGATTTGACATATGAAATGGGACAGGCTATACATTATATACAATTCAAGCATC
AATTTTTTTGGTGAAAATTGTAACAAAGATCAAATCAACAAGTATATATATTATGCTAGTTTCTTTTACAAATAAATCAT
TTGCATATTAACAAACAATTGAAAGAAAGTTATTCTTTTTCTTTTGTTTTGTTTTTTATTTTTTGGGTGGGAAAACTAAC
ATATGTCACACTCATGTCTCATGTACCTAAAAGATCAATCAACTTTTATGCCTACATGATTGAGTAATATTATCATATTC
ATTCATTCAAAAAAATAAAATAAAATAGGTAACAATCTTTTCTTGAATTCAATTTCAGTACTCACCACTATATAGGCAAC
TCTTCTTAAAGTCCCAATTAAAATAAAGTTTGTTTTGGACAATGATTTGACCATAAGAGGACCACCCTTTCCACAAACAC
CCAATCACCAAACTTCTAAGTTCTAATTAAACTACAAGTTAAAAAGAGAAAAACAAAAGGTTCTTCTACCTAAAGGAGGG
ATTGGTTAGTTAGAATCATCAAGAATCATATATAATATAGTTTAGATCAATTTAATAATATTTTAAAGATCTAAATCTCA
CGGGTCAAAATCTGATTAATAGCTATGAACATATATGTTTATTTGCCCGACTTTATGTGACACAGTTATAGTTTGAAGAG
TCAGATGAAGTTTGCTTTTGACGGCGATTTCATCACATATATATCTTTTAAATATTTTGAATTAATAATTATTATGATAT
ATCGTAATTTTTATATAATTTCTAAATATGTAAAATTTTATTTTAAAAAGTAATCTTGAAAATTCACATTGAAATTAGAT
GGTTTAACCCTCGTATTCTAAATCATGTCAGATGAAGTGGGACCATAGAAATAGCCAGTTTTAAATGTTTGGAACGTTTG
TTTTGTATATGATTAAACTTATAAGTTTTCTTTTAATGGATAGATTTATTACATTTAAAGGAGTAAGGTTGTGTAGTATC
AAATTACAAAGATAAAACTTAAATACGTATGAATCCTAGGATTTGGCATATGGTCTTGGTAGTTTATGAATTCTGTACTT
TATGTTTCTTTTATATTCTCCGATATTCTAAGGGCAGACATTTTAGGAACTATATATAATAGAAACTACATATGGATGTG
ATAAGAAAATGAACATAAAGCGTAACTCAACTTCGAAAGTTAATTAATCAGGAACTGAGGACTATTGAACAACAAATATT
GAGACTGTGTCTCCATTAAAAACCGATGTGGGAAATTTTGATACGCTAGCTCCCAGAGCCTGCTTATTAGAGCGTGGATA
ACATAGCACATTATGAGAGGGCTCAAACTTGGATAAATTAAGAACTGAGACGAGGCGAATTCTGATACTATGATAATATT
TTACCACTTAACACTAATTAAAATGGGAGTAAGTAAGGATAGACATCAATAGACAAGTGATAAAAGAAGTACATACCAAA
TTAAACAAGAATATTCTCATCCATATATGAAATGCCAAATTAATATAAATCTTTCTTGATAAAGCCCCCTATCCCACCCC
TACCCAACCCACCCCCACCCCCTTCTTCTTTTTTCCTATCTTGTCACAATGCAAAGTAACTAATAAACTTCCAAGCTAGC
TACTTGTACATGTCTATCTTTGCAATATGTAATGTCTTTGAAGATCCTATCTTTTTTTGGTTTCACAATTAAGAAGAGAT
AAAGAGGAAAGACAATGAGATGCAAAGGGATGAGGGTATAGTACATAAAGGAAAAAATGTGACAAAGGTATGGTCCAAGT
GAAGTGGTTTTAAGTCACTCTCTTGAATGTGCAAGTCAAAAGAGGTGGGCTTCTTTGGCCCATTGGACTTGGCCCACCAC
CCACATTCTCATGCTATTTCTTTCACTCACCATCTACTAGAACTACCCTTAGTCCCCACTAGAATAAGTCTCTCTATATG
ATGCACACTTATAGGTACTTAATGGTATTATATTCTATGTCGGGTCATTTGGTTTTGTAGTTCTTTATAAATCAATACAA
AATTACAAGCATTCTTTACTTTTACGCATTAGAGATCTGATAGGGTCCCATCTCTATGAACTATAATTAATAGGCGGTAT
CCATAAATCTTTTTCTTCTATTATATCCTACGTTTTGCTAAATGTGCATGAATATGTAGAGATCGTAGGTTTTAAGAAAC
AATTTTCGTAATTTAGGTTTAAATGATAACTATGCATGTCAAAAAATTGTGGAAAATGTAAAATGCATCGTCACTTTTTC
ATAGTTTACTAAAAAAAATAGGATTATTGTTTTTACCCTTTAATTACTATATTATTATATGCATACATCTATGACTGATT
TATCAGATTTATTAAATTAAAAACATGGCATAGAAAGTGATTATTAGCCTTTCCATTGGAATTGGATTGGGCCTTTGCAA
GATTTAGAATACTGGATCAGCATGCTAAAATGAAAAGCCCATTTCTCGGCAAATATTTGCTAATGTCGGTATCACTCTCA
TGCAGTTTCACTTAAAAATTAATATAATTGAAGTTCTAGCACAATTTATATATTTTTTAATTACAGGACTAAAAAGTGTC
TAGTACACGCTATTGCTATCATTTTATTCAAAAATATTCTGAAAATAAAATATCAAACAGTGTTTGAAATTTTATAAATC
AGTTGCTAATAAATAAATAAATAAATTAATTAGTTTCATTTCTTCAAGAATTCTAACTTTTTTTTCTTTCCTTTTTGATC
TATTCCTTCTTTTCCCAACTTCCCCCTCTCATGAAATTAATCATTCTCAAAATACATGGTTTTTTTTCTTTTGTACCATG
TGTTGGGAGATGAATATGATAGAGGAAATTAAGTTGAGAAAAGAAGGAAAAAGAGCAAAAAGGAAAGGAAAAGATAGAAT
CTTGATCAATATTGCCATAACAAAAAGGAACTTCTTTAAGTTCAAATTTATGTGTGTTTCTACTTTCTTGTGGTGATTTG
AATAAAAGAGTGGAGTAACTTTGTAGTGATTTAATTTTGCATGATATATATGTAATCACCAAGGTATTCATCTCTATTTA
TACATATAATAGCTTGAAATATACATAAACGTTCTTGTTATAAGGAAGCACCCTTGGTATTGCCCCTTTATTTTTGTCAA
TTATTACAGAGTCATCAAAGTTGCATGCAATTTTATAGAGTAATTTCCCTAGATAATCACCCATGTTTGGGAAATTACCT
AGAAATATCACTTATGTTTGTTTTAGGACTACAATATCACCCAACTTTGCCTATTTTCCTCAAAATATACTTGACACAAA
AAATACATTATCTCTCTCCTACTAGGATGCCATGTCACATTTTTTAATTTATTAATAGTACTTTTTTAATTCTTTAAATG
ACAGCTTGTTTAATGTATCTATAAGAGAGCATTAATCCATTCTCTATGAAAATCTAGTTACTTCAATTTTATAGCGAAAA
TCTTTATCCTATGTTTCATTTACGAGTATTTGCCGTTATATCCATACAAAAAATTAGTCTTGCTATCGAGGAAAAAATTA
AACTAGTTACTTGAAGCTGAGGAAGAAACAATAAATTTAGTTGGATATTTAGAGATAAACTAGATATTAGGAACATTGAT
TTTTACACAAACTATAAACATCCGTTGCTTGTTCACGGTAAAAAATCAAAGGTTTCTTGTTCATGGTAAAAAAAAAAAAG
ATTTTTACACAAACTATAAATATTTGTTCAAAGCTTAGGCAGATTCAAACGATAGAAATATCTGATTCAAAAACAAGCAA
GCAAAAAACTCCTAAATTTTAAGAAAATTACTCCAATATCATGTTAAGTATTCAAATTATTTCACAATTTACACTTCAAA
AATAAAAGAATCAGAAGAAAACTTGAATTTACCTCGTGGCGATTTATTTGGTCATCAAAGGTATACAGCGGCTCAGGAGA
CAGTTCCTTATGCAAATTCGTTAATTTATTCCTTGAAGAACCGGAGAAAGCCACATATTTTCTTGAAGAATCGGAGGAGC
TCATATTAGAGTTTCTTATGTAAATTTTTTTTATTGGGTATAATCTATGGATTGTCTAATTTTTTTTAAAAAAATTGTTA
ATAATAATAAAAAAAGGAATAATGTGACATGGCATCCTATTAGGAAAAAAATAATGTATTTATTGTGTCAAGTATATTTT
GAGGAAAATAGGTAAAGTTGGGTGATATTGTAGTCCTAAAGCAAACATAAGTGATATTCCTAGGTAATTTCCCAAACATG
GGTGACTATCTAGGGAAATTACTCCAATTTTATATAAGAGAGCTGAATTTGAATAAATTCGGAATATAATACTATCAAAA
TTATATATATATATATATATATATAGGGTTTATTGAAAACAATATCTCTATCTTCATAAGGTAGGAGTAAGGTTGCATTA
TACACACAACCCTCCACAGGCCTACATGTAAAATTATAGTGATTTTATTGTTTATGAAATAAATCATTCTATTAAGAATA
AAATGTGATACATAAAACTAGGATAGGGAAGTAGTAAATAAAGCAAAACCTTCTCATACTAATTGATTGATATTCGTGGA
GTATATGAGCTATTCGTACTTGAATTGGGGGAAACTTACATAAATCCTACTAGTTTAGGAGCTAATTACTCATATACAGT
TTAGTCTGCATTGTTACGTATCTTACCAGATTTTGGTGCCTTCAGATATGTCCAGGTACATGTATCTCGGATACATGAGA
TCAAATTTTGGTGTAATTTGTTCTAGATATTGTATCTAAGTGGATTCACATGTATATGAGATACATAGCAAATCTCGCTC
GCCTTGCTCGCCTCTCTCCTATCTCGATCGCCACTCTCTCATGTATCTGGTATCCCAGATACATGTGAATCACTCTAGAT
GCATACAAATACATGTATCTAGTGTGATTAACATGTATCTGGGTCTCGCTTGTTGCTCTCCCTATTTTTGTGTATTCAGT
AGTAAAAATACATATATTTAAGTGTAAGATACGTTGAAAACTCTTAATTAATGGTAAGATACATAATATTTTTAAAGTAT
AGATAATAATAGTATATATGATAGTGAAGTATGTCTAATTATATAGTTTTCCTATCTTATTCTCTTTTGTTCAATTTTTT
CATATAGGCTCGAAGATTGCACCAAGTCCACTACATGTACGATTGGGCTTGGCCCATTTTGAGGAACTTTGGGCGCACAA
AAACCTTCCTAAACCCAACAGCAAGCTCCATTATACTTGCAACTATATAACACATAAAGACTAAAATATGGATGGTTTGT
ATTAGTGTATTGTCTCTATAATGATTTTCCTCTATATTAATATTTAACTATAACAATTACGTTTTCCTTAATTGATTTCA
TGTTACGTTATATTGTATGTTTTCTGTAATAGTATTTTGATATAACAACTAAAAGATATCCAAACAAACAACGATGTTGC
AGAGAGGTTTAACTGTAGCCTGAACTTCCTTTTTCCTTATGTATTACGTGCCTCAACTAGATTAGGAGAAATCGCAGTAT
CGGTATGCAAAAGTTGTCATACATATAATTAAGTATGAGAAAACAACAAAATTTGATCGAAGATATCATTAGTCTCTTAA
TTAATTATATTAACTCAAGTCAAATCTCTTGTATTTGCTAGTACTTTACAAAATTTAGTTAAACATATTCAATTCAATGT
ATAAAGCTAACTTTGCCACTATATACATGAACATGGTTAATTATTAATGTCCGACCTGTTATTATTACTATATATTTGTC
TTGTTTAGAAAATTCATCAAATCATCATTAGTCATTAATACAACATAATTATGAAATGGGCTTACCAATTACGATTGCTG
CGGAAGTGTGTCCCCTGTCGTCCTGAAAATATTGGTATGCTACTTTACTAGACAAGTTAGGGTTATTGGTGCCATTTGTA
GGGCCACCCTTGTCTTCTATGAGAGGGGCGGAAGAATCATCTGAATTCAATAACTTTAACTTAAAAATCAGATACGGATA
TATTGAATGATTATTTGAACTTAACAGTTTTAACCTAGATTATGTATATGTGTGGCTAAATAAGTGCAAATAATTAATTT
TTGATGATGTAATTGTGGAATTTTGAACTCGAACTCATTATGTTCAAATTCTAAATCCATATTCAGAATCCACAATCACG
GTGGATAAATTTCTGAATACAAAACAAAAATAAAAATTTGATCCTTGTTATATTTCTCAATCACTTTGTGGCATCGAATG
TGGGTGAGCCATCTTCGATGGGGAACTAAAGCATAGAAATGAAGCTTATATAAAGAATACACCCCTCTATTTGACTAACT
ATACTTAGATACACCCCCAATCTGCTACACATGTCATAGCAAGTGGTTTCAAACTCTTGTAGGAGCATGAAGCTCTTAAT
AAAAAGTCGAGAGAAGTGTTGAAAATACCGCTAAACTTGACGTCAATTTAGGAGTGTATTTCACTCATGTTGCGAAATCT
GGAGTGTATTTCGGTTTAGTTAGTCAAGTAAATGAGTGTTTTTAAAGCTGTCAATAGCCGAATTAAAGAATATTTTCAGT
ATTTCCCTCTTTTTTATAATACAAAGTTCAACCAACGAAGAATTGATATAAGATAAAAGGAAGCACTAGCTAGCTAACCA
AACGAACATATAAGAAATCCCAAAAGTTGAATTTAATTAAAATCACTAAACTATTGTTTTAGAATCATACGATATAAACA
TATGAAGAAAAAAAAACTTAAAAACATATACATACTAATAACTACATGTCAAATTGTTTCCACTTCCAATTACTTAGTAA
TACTAATTTTAAATTTTGGATTCGTCTCTGACATTAGTCCTGGTGACACGTTCACAATGAGGGCACATGGTGAGGGTAGA
TGCCGGTAGGGGATGGCAACTATGGGGTGATAACACCGTTGGCGGACCTACTTTCATGGCTCGTAACTCTTCAACTTCTT
TCTTTAATCTTCGATTTTGTTCATTCAGTGAACCAAACCATCTCTTTAAGTACTCACATTCCATCTCTGTTTGCTTTAGC
TTGCTTCTGTTTAACACAAATATAACTAAATTAAGCTCGACTAATTCAAATTCGCATTTTTTTCAAGAAAGAATTAACTA
ATGCATTGATGATTGGACCTTTCTTCCAACATTAAATAAATGCACGTGCATTATGGCTAACACCTGGAAAAGTTGATCTA
ATTAAATGCTCAAATTGACCGATCGATTATTATTCTTTCTTCTCTAAAAGGGAAAATACTATTCGTGGAGTTGTGTGGAG
TTGTTTGGTGTGAGGTATAATAATTGTAAACATAAAATATAGGATTATTTATCTCGTGTTTGATTGGAGGTATTAGGTAG
TCATGAGATTAATTATTTCATATTTTAATGATGAGAGAAGTTAATCACATATACTGATATACATAATGGAATAACTTATC
TCGAGATATATCATTTGTTCCCAACCGAACGACCTATGTAATTATAGGTAGAAAATATAAGGTACTCTAATACTACACTT
TTTTTCGATTTTATTTTACTTGTCCCCTCTATTAAAAATCAATATTTTATTTTACTTGTTCATTTTAACAAATCAAAAGG
GTTTTATATATATATTATCCCTAGTGTTAAATGATTACATAAAATAATACTAGTCAAATTTATAATAATAAAATTAATTT
AGTAAAATATGGGAGTAATATAGCTTAGCTACTATTTGTCAATATTAAAGTAAGAAGGTTGATATGACTTTAGTGTAACA
ATTCTATTTGCCTCTTCTTTGGTGGAACCTTTTTAGTGTGGAACCATTTTGAAAGAGTCAAATTTCCTAATTTTCTGGAG
TTTGTTCCCACTACCTCCAAAATGAATTAATTGTTTTCATTCTTCATCAGGAGACTTAGGGTATGTGTGTGAAATTTTTC
GACGTGAATTAAGATTTAGTTATACCCCATTACAAGTATTGGACAACGAGTGAGAAATAACAACAACATACTAATTGAAA
TGTTAGAAGTGGTGTTTGAGGAGGGTAGAGTGTACGCAGTCCTTATCACTATCTCGTGAAAGCAGAGATGTTGTTCTAAG
AAAACACTTGATTCAAGTATACTCAAACCCAAGTAAAAGCCGAAGAACGAAAACTTTATAGGAAACACATGGCTTTTGGG
GTGTGGGGCTTAATTTAATTTTGGTTCTTAAATGTTTATTCAGATATTTGCATTATAGAGAATGAAATATCACTTTCTAT
TCCCAGATCAACAAGAAGAACAATGCAATAGAATCTGATCCTTGTTTTTAATACTGGACACTTCTTATTATTGTTCTCTC
TCTCATGAATAATTCACTAGTAATTTACTTTATAATATATGTAATTTTTTAGTTTTAGTTATAAATATAAAGAAAAATAA
ATTAGTGTAATTACTTCCTCACCATTAATTATCTCTGCTCAACTACCAACACATTAGTTAGCAATATTACTACCTAGCTA
CTCCACTTATTTAATTGGTTGTTTAAGGTTTTGAGGCATTTACTATTAATAACTAATGTCTTATTGGAAGACTAGTAACG
TAATAAAACGTTCAGTTCATTTTTACTTGTTTACTATTTTAAAAATAAATTTTTATTTTTACTTGTTCATACATCAAAGT
AAAGTCAATTTTGTTTCCATGTGTTATCTTTGATTTTAGTTATTTATTCCCCAAATCATTTTTCAGGACCTAAATAAATA
GTCATGTCAATTATTATTTCTTTAATAGATGTGTAAGGTTCAAATTATTATGTGACAAATAAACGTGAACGGAGTGATTA
ACATTTTGACTTTAACAAAAGAGAGTAGTAATAGTAGTAATAAATAGCCATAAAAAGTGTATAGATATATATAAATGTAA
AAGTACCTTGCTCTACGGTTTTGAAACCAAACCTCCACTTGCCTTGCCTTTAACTTTAATTGCATGGCTAAAGCTTCCTT
TTGTTTCTGCATTTATTTAGCATTACATTAGATTAAAGAATGGTCAAATGTAAGAAAGAAAGAAAAAAAACCGTTTGACT
GAACATAAAGTTTTAAAATATGATGCAGTTTGACTGAACATAAAATCTAAAAAGAAGTTATCTTTCTTTCATAACAGACT
AAAAAGAATGTGTTAATACTTACCGGGTTCAAAGTATGATTTTGTCTAAAGCTTTCTTCAAGAAGAAAAGATTGCTGTTT
TGTTAAACGTAGTTTTTTCCTTGGAGCCCCATTAATATTATCATTATTATTATTATTAGAGCTCTCTTCTTCTTCTTCCT
CCATGCTAATTTCTTCATCATTAATATTTCCACTTGAAGGTACTTGATTTATATCAAGCTCTAGATCTCTCATCATATTA
TAACGTCCACCACCCCCTTCACCTTCATCAATTAAAACAAAAAAAATAATCAACACAAGATAATTACAAATAGGAAAAGA
TCAACATAATTAAAAGTAACTCATCACACATGTATATAAATAAATAAAGAAACTTCACTAATTAAACAAAGGGAATATAT
ACATATACCAAGGCAAATAAGCTATGATCGACAAAGGGTGGTCCGTCTAACACTCTTTGTCAGAAAATCAGAAACAAATT
CAGAACTTGAAATTTTAAACACTCATACTGAAAATTATGATTTCGTCACTCGTGAAAATAAAAAATGTCATCTATAGCAT
AAAACGGCCCAAATTAAAAATATCAAACTATTTATACAATTTAGCTTTTGAAAAAATAAAAAAATTCTCTAGTGATAAAT
AATTAATTAAACTTACCAGAAGAAGGAAAAGATGAAGAATTAGAAGAAGATCCAGGAATAGACATGGTTAGCTCCAAACA
AGCTGAACTTTCTGGCATAATCTCCATTTTATTAAATTAATATAAGCTAAAATATTCTTAATATTTTGCAAGAATTAAGA
AGAAGGCTAAGAGTTTTTTTTTTTTTCAGAGAAGAGAATAAAGTATAAAAGGGACAAATGAAAGAAGGGGGCAGGAAAGA
AAATAATGAAAGGGAAGAACCAATTAAGGGTCAAATAAATAGAAGGAAGAAAAATAATTACTGTTATAAATTTCTTATAT
TATTAATTGTGGTATTGACTAATGACCATGGTCGTCAAGTCAAATAGTCATACATATCTTAATAATAAATCACACGTTAT
CTTATTAAGATTAGTAAAGTAAGATCGAGTCAATTTTTTGTTGTCAGATATTTTTTTTGATGGTATAATTTAGAAAAAAA
TATATTATAAAGTGAGATCGAGCCTTTTTTGTATTGTTAAATATTTTATCTAGTGGTATAAATTCGGAAAAAATATACAA
TATTGTGGCGACAAATAATTTTGAGAGTGAAAATTGTGTTTTTTTTTCCTTCCTCATGTTTGGCCAAAAAGGAGGTTGTC
GGTTCATAAGTCAGCTACTTATATGATTGGAATTTGGAATTTGGAAAAATAAGAAAATGCCCTTTTTTATATATTTTATC
TTTAAAATGAATAGAATTTTGATCTTGAATTTTTTATGAGAAATTTTGAATTTTGATCTCTGAAATGGAAGAAATTCTTG
GTAGGAACACTTTTTTCTTAATGAATTTTATGTGGCGAAACTAAACTAAATTAAATGAGTTAGAAGATGATAGATTATAT
CATATGATTATACCAAAAATGTTGTGTGATTTTTATTATTTTATATATAAAGTTCTTAAACACCCTTCAAAGGAGATATC
TAATAACCTTAATCATAGGTGACTCAAGTTGATCACTTTAATAATGTGCAAATTGACTAAATTTGGCTACAATTTTTTAA
CTTTAAGAAAATACCAAGAGTGGGTTTGTATATATAGGATTATAGGTGTTGACTACTTTACTTAAATAGACAATTTTAAT
AAATTCAAAATATTATTTTTAAAAAATTATGGGACATGCACTCTTTTAATAAACTTGACAAGTCAAAGTCCTCTTAATAC
ACATTAATTATGTCAAATTAAGGAGCTATAATTTCTTATAATTAAAATGTCCTCTAAATTTGTTCAAAAAGAATCTTTAG
AAGTGACATTATAAGTACGTAATTTATTTATTTTTTAATTTTATTTATTTTGTCTGGTCTATGAATAGTAAAGCTGTTTT
TATATAATGTGGCATTTAATTCATTTGCAGGTGTGGAAAATTAGTTTAACGTTTCATTTGCATTTATGGCAATAAGAAAA
AAGACACCAAAATGTACTACAAATTAAACACCTTCATTTAATTAGGGAACTTTGTCTCTTCGTCTTCTTTTTAAAAAATA
ATAATAATAATAATTAAGGAAATATAAAATAATCTCTTTTATTTCCCTTATTATTTGGTGGAAATCAATCACTTTTTTGT
GCACGAAAACATTATATAAAAGCAAAAGTCATATAATTAGGTCACTTTTTACTCCAACAATTGGTACTACATGTATATAA
TTCTTGTCGGAAAAAAATTTGTTTAATCACTGAAATTTCCTATTTAATAATAATTAAAAAAATTCTGTTAAAATAATATT
TAACTTAAATTTTTTCTGAACTTGTGATTCTATAAAAGACTTTCTTCTAATTCTTCTTTCTTTTACTTTTTACTTTATGA
ATCGATAATCAGATTCAAGATTTTTAGTTTACTAGTTCTGAATCAATATTCATATTTACTTACTGAGTTATGAATATACA
GTTTAATTTATTAATTATAAATATAAAATTTTAATCTAAATTAGTATTAAATTTTGTCAAACTCGAAACTGTAACGGTGG
TTTTACCTTATTTCGTAACTTGTTGGAGACTTAGCTTGACTTCAGCTTTCGTGACCAAAAAATCAAAACAGTTTGTATTT
ATCAATTTTGGACTCAATTAGTAAAAAATGGAAGTACTACTAGAGTAGTATGATTATCAAAATAATAGTTATTTACATTA
GTTAATTGCTTAAATTAAAAATAATCAGTGAAATGTTGTGATTAATTACAAAATTGTAACTAACTATTCTTCCATTTTAT
ACCATTATAAATTATAGGTACGTTTGTACTCACACAATTTATACGTTATAACTTCTCAAATTAAAAGTTATAAAGGACAT
GAGAAATGTAGCAAGTCCTTGTTGAAAAAAATGAAAGACTATATAAATATCAATTTTGACCATATAATTTTATTGTTGAT
ATGTTTTATCACAATTTTCAAGAATTTTCTCAATTAGTATTCCAATTGCATACTGAGTCATCATCCTCTTTCTAGACTTT
TTTTTTGTGGTTTCAATATTTGAATTTTTGTATTTATACTATATATATATATATATATATATATATATATATATATATAT
ATATATATATATATATTTTAAAGAAAACTTTAATTTGATAATAATTCTTGCTTATATGTGCACTATAAGTATTAGATAAA
ATTTTATTATATTTAAATTTGTGGAATATATTAATTTTAATAGTGAATTCCAGGTTCCGTGGTCGCAGTTTGATAGAAAA
ATAAATAAGTCTCTTTCACACGTGAAAAAAATAATATAATAATTAGAGTCAAATTTTCGAATTAATTATATATTTACATA
TTTTTAATTATAAGTATGAAAAAAATTGATATAAAAATAAAAAAATGGAACCCAAGCACACGGGTGGACAGATAAAAACT
AATCTCTATGAAAAAGTAGAGTTGAAACCCAACCCAAAAGACAATTTTGGGCCATGGGTTTGATGATTAGGTTGGAAATA
TGGTCTATTGTGGGACCTGTCTTGATCATTGGGTAGGGGACATTTGGCCCCAACATGTCTGCTTCTTTTATATCTCAGAT
ACAGAATCACACTAGATACACACTAGACAAATATATATGTATGTATCTGGTATTTCAGATGAAGAGTGACGAACGAGATG
GAAGTGAGGCAAGGGAAGCGAGCGAGATTGTTATGTATATAAGATATATGTGAATTCACTTGGATACCGTGTATCTAGAA
TATATTATACATAATTTTGATCTCATGTATCTCGGGATACATGTATCTGGACGCACCAAAATATGATAAGAATTTGTAAT
ATTGCGAACGAGAGCGTATTTAAGTAATTAACTCCTAAACTAGTGGGATTTATGTAAGTTCCCTTTTAATTTGTTTCTCG
TATCTTGATTTGATACAGAGTTTAAAAAAGTAAAGAAGACGTTTGAATCTTCTAGTCTTAAATTAAGGATATGCAAATCT
TGTGGTCTTAAACATGACATGTGAAAAGTTACAAATAGGAATGAGACATTTCATTTTGAAAGGCACTAAAATAGTAGTAT
AAAAATCTATAAAAAATTTCCTCAAAATATGCAATTTCGGCTATGAGATTTTACTTTTAAGACAAAATGTGTTTGCAAAA
TGTGATTTATATGTATCTTGATTTATATTTAACATAATAAACGATTTGAAAAACAACATTACCTTGTATGATATTTCAAA
AATATATCTCTACTATACTCATTTTGTGAGTATGTTTTATGGAACTTATCTTTCATCATAGGCAACATATTCATAGTTTC
ACTGATTGATCATTGATGTATATCAAGATCTTGAAATCATATACAATGTTGGTTTTGCACAAGATTGGCAAGGACTAGTC
GAAATATATAGTTTAGTGTACATGACTTGCATAATTAGAACTTCAGTGCATTTCTAGAAACAGAGAAATGCAGCAGCAAA
CTATAAGAAACTACGTGATAACTATAGAGCAGATTTCGAGAAAAATACATGAATACATTCTCATTCAGTTTAAGGATTAT
GTACATGATCTCCAATACCTTATAACATGTAATCTAGGTCAGACTTCTACAACACTGTCATCTTATCTTGTACAACACTC
CAACTCTTTAAAACACTATCTTAACCATACTAGTCTTAGCATTCAGTTCAAGTAAATTAGACAATCATTCACCTGATAAT
AAGATAATGCCATCGACAAAAAATTATCTAAGAAGTAGAAGAAGAAATATACATATTGCATTAGCTTTTCAGTTACAAAA
TGCATATACAAAATTCTAACGAAGATCACAATGACAACAATCGTGCATAACTGATAAAATATGGGTTCACGTCTAGCTTC
TAATGCTCTGCGATGTTCGATTTCTTTTTCAATTTGTTCAATCCTTACTTGTAACATAAACCGTCCGAAATTTCTACGTC
CTGCCATATATTGAAGTGATTGCCAATATTTGACATATCCCGACCCAATGTATATTCAAGTAGTCATCCAAATAACAGAA
ATTCAATCAATTTTGGTGTATTTTATGGTGAATTGAAATAGACAGGCTGATGGTTGAAGAAGAAGAATAATAATTTGGGA
GAGTAACGATGAATTTGAAGAAAAATTGGAGGGAAATGAGAATATTAATCAAGTACAAAGTTTGTTTTTATATAGACAAT
TTCGTTTAGTGATTTTAATTAACTATAATTAATTACTTCTAACTAATCGTTAATTTAATGCTTATTAAACCTTACTCAAA
TTTTAAGTATGAAAAGAAATGGTAAAGGTAAAGAGAATGGAAGCCCAAGCACACGGCGGGTACAGAAAAACCTAATGTGA
AAGCAAAAATAGAGTTAAATCCAACCCATGTTTGGACATATGTTTGATGATTAGGTTGAAAATATGGTCCATTGTTGAAA
ATTTGGCCCCAACATGGCTGCTTCTTTTATAGCTACATTCCGTTTGCTTACTTTGCTCCCTCCGTTTTAATTTAGGCGAA
ACTATATCGTTAGACATATTTCACTATTATATATACTACTATTACTTATATTTTAAAATATTACATATTTTATCACTAAT
TATGAGTTTTCTATTATATATTAAGGAAAATACATTTAGATACATGTATTTTTGCTACTAGCTACACTAAAATAGGGAGA
GAGGCGAGCGAGATAGTCAATTGTCCCAAAAACATGCGAATCACACTAGATACACACTACATACATGTATTTGTATGTAT
TTGAGATACCAGATACATAGGAGGGTGACTAGCAAGATGGAGGGGGGAGGAAGGCGATCGAGATTTATTATGTTTCCCGG
ATACCTTTGAATCCACTTGACTACAGTGTATCTAGAATATATTATACCTAATTTTGACCTCATGTATCCCAAGATACATG
TATCAGGATGCACCAAAATATGATAAAATCCATAATATTGCAAACTAGAATGTATATAAATAATTAGCTCCTAACCTAGT
GAGATTTATGTAAGTTTCCCTTTAATTTTTCTATCTTATTTTGATTTGATACAAAATTTTAAAAAGTAAAGAAGACTTTT
GAATCTTCTAACCTTTAATTAAGTATATGCAAATCTTGTGGCCTGAAATAAAACATGTGGAAAGTTGCAATTAAAAAATT
GTTAAAAAGGAGAAGAGACATTTCGTTTTGAAACAAATTAAAAGAAAAGTATCACAAAAAATTGAAACAGATGGAGTATT
ATAGTTAAAGTGGTAAATAAATCTTACAATTTTTTCCTCAAAATATGCAATTCTGGCCAAGAGATTTTACTTCAAAAACA
AAACATGTATGCAAAATGTGCTTTATGTCTTGATTTAACTGAGGTAATAAACAGTTAGAAAAATAATGTTAGCTTATATG
ATATTTAAAAAATATATCTCTACAATACTCTGTTTGGGAGTGTTCTTTGGAATTTATATTTCACTTTCATAAATACTTTT
AACGACCCAAAATCACTCCCAATATAACATTATTCATCTTGTATATATTTTATAAAATTAACCTTTCACTTCTAAAGAAT
TAGCTGTAACAGCTTGCAAGAGGTCTTACAAAATTGGTTATACACAAATGAACAACATCCATCTTACAACAATACAAAAA
TGAAGTTTTTCATTGATTAATGTACATCAAGATCTTGAAATCATATACAATGAAGGTTTTGCTGTATAGTTTACTGTATG
TGACCTGCATAATTGGAACTTCAGTGCATTCCTAGAAACAGAGAAGTGTCGTTGCAAGCTTCACGCCTTATCAGTCGCAA
CTGCAGATTAGTCACCTAGAAGACACAGTGGTTGCCTCATGCTAAGTTCAGCCTTGAGGTTTGGATATTTCTCCAGATCA
AGAGAATCACCCAAAATTTTCTGGAAGAATGATTAATAATATCTTAGTTTTGTTTGGCAGAAAAACTATACAATGAGGGG
ATCAATAGAATATACAGAGATGTCAAGTAAACAACATAGAGTTAAAAACCAGAGGCTCAAAAGAAAAGTATCCGACACAG
GATTGTAATAAAAAGACAGCAAATAACAAGATATGAAAAACACGTGCAGCAACAGATGGTAATACACATTGAGAATAAGA
AACTACGCGATGACTAAATAATACTACTAAAACGGAGAAGTGGAGAGGAGGAGGCTATCACACACAGCTTTAGTCCATGA
AGGAAACCATCTCACTTGCAACCACTTAAAGAAGCTATGAAGCAAATTTCGAGAAAAATACGCAAATACGTCCTCATTCA
GTTTTAAGGATTATGTGCATGATCTCACTGTCTGGAATATTATTATAGTTGACTATGTTGTTGAGACAAAATAGTATGCC
GGTGAGTTTGTCTGGAATACTGTCTCATGCATAATAAAGAGAAATAGAAGAATAAAAGACTAAACAGATGAGTTACCAGC
AAATGCTAGAAACTTTAATAGGCATACAATACCTTATAACATGTAATCTAAAGGGGAAAAGTACAAATGGTTAAAAAGGA
ATAAAAAGGTAAAATAAGACAATGTTGCATAAAATATGAAACCAGAGAGTAGATTAGAGGATGTATCGTGAATTTGACAT
GTTTGGTTTCTCTATCGGCTAGCATATTCTTTTGCTATATTTTGTTGTATTTATTTTGTGTTGTTCGATGCTATTCAGTG
TTCTATTAAGCTGTATAGAGTACCGAATTAAAAATTAGCATAGACAGGGCTCCGTGTAATGTGGTTTGTTCTTTATAAAA
AAAGAGAACTTTTGGCTATAATTTATGCTTCTTATATACAAAGAATATGATTTTGTGTCCAACTCACGTTGTTTCCCTGT
GATTTCTAGAATTTTGTATCTTAACACCAAGTTGATTAACAGAAAATAAGACATATTGAGTATAAAAAAATGCGTAAACT
CATCGATCTACTAGTAAAGATCAAGAAACTTATGGATTAGATATTGAAGTCATTGGTAGGAATTGTACTCACCAAAGCAG
CAAGATGTGCATCTTGTATGATATTTCCATCTATCTCTAACCGAGCAATAGGAAACTCTGGAAGATGTCCAGACTGCTTC
CTCCCAAGTAAATCTCCAGGTCCTCTCATTACAAGATCCATATTTGCGAGGTAAAAACCGTCAGATGATTTCTCAAGCAC
CTGCAAGCGACTTAGACTGCTGTCGGTTGATCCCACCAATATACACTTGGACTTTTTTTCTCCACGTCCAACTCGTCCTC
TAAGTTGATGCAACTGAGCTATTCCAAATCTCTCAGCATTCATAACAACCATCATAGATGCATCTGGAATATCAACCCCA
ATCTCAATAACTTGCGTTGAAAGTAAGATAGTGGTTTCTCCGGATCTAAACAGGTTTAATGCTTCACTTTTCTCATCACC
CTTCATTTTTCCATGTAAGAGACCGCAGTTGTACCCTGAAAACTTTTGAGATATAGTCTCAAGATCAGCCGAAGCTGCAC
GAAGCTGAGGCAATTGCTCGGATTGTTCAATGACCGGATAAACAAGATATATTTTACCCCCTGCTTCTAACTCATCAAAC
ATCATCTGTACTGGAAATAGTGCTATAGGAAGTTAGACAAAAACATATGTCGGAAACAAGATCAAGCTTGTGACTGACCA
GTACAAATTGGCTGTATTCTTATTTAGTATAGTAACAATGATTAAAATTTTGGACTTCAAAAGTCCCATTTCTCCAGGTT
ATAATGACTACAAACAGCAAAGCTGATTATTCTGTCAAGATGAAACAAGAGAGTTGTAGATATCACTATTACCAACATGA
ACTACCTAAATATCATGCTTCAAAGTTCAAAGAAATACAAAGTGTAATTGTGCCTGAGACCAAGGAAAAGAAAAAGATAC
GACCTGATAGACCTTCTCAAATCCAGGTTCATTTCCTTCAATCACAAATGTTTCAACAGGAATTCTTCCAGGAGGCAAAT
CAGTGATCTGTTGTTAAAAGAAATCAAGCAAAGAAAAATAGTACATAGAAAAAGGTGATTATTCTGAAGTTACAGCAACA
AACTAAAACTTATAGAAACCAAGTCACACAGTTGAACTGCCAATAAAATCAAGAAAACCAGGTAAAGAAGACTCAAAGAG
CAAAAGGCCTTCCTTGCCCAAAAATTTTATAGTATGCGTAACTAAATCTTGTTATGCCATCCCTTGAATACTTGCTAGAA
GCTCAAATGTAGGCATAACAAATCTTTGTATGCAACATGATTCACAAAAAGAATACTGCAACTTCCCAAAAGGTATATAA
GTGAGCGGAAAATGAGAGTTAAAAGTCAAATTGAAAATATGGAGATGGGGCTTTGGGCAAAAAAACAACTTAAAATTTAC
TCAACTCCAGTTCCAGTACTAAAAGCATGTACTGAAATCAGAAATGATCTCAGCTAACAGGCAGTAGCATATTGACATAA
GGATACAAACTCTTAAGTCTTAACACACCTGTGTCAAAGACATGTCTCCATACAAAGCCAGAGCCAGAGACCTTGGAATT
GGAGTGGCCGACATAGCTAGGATATGAGGAGCCATAATTACACTGTCCTTGGAGGAATCGTCTGAGATTTTCGAAGAGAT
CTTGGAACTTATTGAGTTATAATATAACTGCAAGACCATAGAGGCTTCAATCAATTCCCGGTTAAAGAAAGAAACCATAT
TAAACCAAACATGTGCATTAGTTCACAGGATTCCTATCCTTTTAATAAAGTTTCATCAAATTTAAATTAGTGCATTGGCA
ACAATGCATGGAGATTGTTACAGATCCTTGAAATTACAGACAATCTTGTATCTAAGTGTTATATCTATCTACATAAAAAA
AGATCACCATTCACCAGTTTAAGATTATGCATTATAGCATAACTGCAAAATGATCATGTTAAGCACAATATGTTTTTTTC
CTTAAAAAAAAAAAGGAATCAGCAAAGCTGCACACTTAACTACAAAATCTGGTTAGTTGTAGTCAAAAGCATTTTCAACA
TCAAAATGTTTTTGATAAGATATCATATTGATTCATGAAACTCACAATCAAGCATCGTCACATAGAAGCAGTGTAAGTTT
TCATCAGTAAATCAAGTTATCATTAATAAAATTTAACCAATCATCTAAGCAACATTTAGCTTCAGTACTCCACAAATAAA
GTATACTATTATATCATGTTCTGCACTAGTGCAAAGGATTGATCTCCACTTCATTACATGCAAAAAGAAAATTAATAACC
TGACATTCACAAATAAAACAGTCAGATGAAGAATGAGTGAACGATCTGTAATTATTCCTAGTTTGGTTTTATCTTGATTG
CATAGTGGGAAATCCTCAGCAACTTTTAGATGCACAATCACCAATCAAGGCGAGGCAGGTCCAAGCACATTACCTTGCTG
TTAAATCGTCCTCTTTGGATTACTCCAAAGCGATGTTGCTCATCCACAACAGCGATGCGTAAAGCCGAAAATTCCACTTT
TTCAGCGATTAAGCTGTGAGTCCCAATGACCAAAGAGATATCGCCAGTTTGGAGACCCTGCCAACAGATGGCAAACAGTA
AAATAAACTGAAAGGAGAAACGTAAAACCCTTGATAATAAAAGCATGTCAGCTATAGGTGATTTTGTGATAATAAGGAGA
ATTCTTCAGCTTAGTCCTTCTTTTGAGCTTTTAGGCAGGGGATTCATACAACTTAACATGATACCCAGTGCAAGGAAAGG
TGGAAAGGTCTTAAATTCGAGTGACTTCGTTATTGATGAACAAAATATCTTTGTCCTCTGACTCTTCATTCTTGTGTTCT
CCTTTAAGAACATTTTACTACAGAAAATTTAGACTAAAATCACATGTGTTTCTCTATTTCACTACCTTTTAAGCCACACT
GTGCTAATAGGTACCTTTTCACTCAATTTGATGCCTACATTTCAAAGTCAGCAAAGCAGCTTTTGCTTAAAGATATCCCA
ATTCCCACATCAATGGTGGCCAAAACCATTTAATAAGGAAAAGTTAAAGTGCTGCCTTAAGATTTCTTACCTGGCGAATC
AACCGTGATTCCTTTGTAGATGTTGAGCCAGTCAATAAAGCAACTGATAGTTTGCATTCTGCCGCTTCCATGTTTGCTAA
TAAGTTTTGAATTTGCTCATAATGCTGAATAGCAAGCAACTCGGTTGGGACCATAAAAGCTGCCTAAAGATGAGAACTTA
GCAATTATTACATGTGGCACTGGGTAGTTAGAAGGCCGAAAGAGTTTATAGCTCCAAGCTTGTATTCTAGAAGGGATGTA
TGAAAACCAAATTCTTTTTTTGGATACTTGTACTAACAATCATAACATAGCTAATAAAACAAAGCAAAATATAGCCACAA
AGAAATCACAAGCTAATGCAGAAAAAAATATTAATGCTGACTAACCTGGTAACCTAAACTGATAACCTCCAAACATGCTA
AAAATGCAACCACAGTTTTCCCGCATCCAACATCACCCTGAAAAAGTGAGCAAATTTGAAACACCCATTCAAATCCGCAA
AAAAACTCTAGTCTTCCAAAAGAAAGTCAAGTAATTCTATTTCAGAAGCAAAAACATCATTTCTCAGTTGATATCTGAGA
AAAAAAGTTAAAAGAAAAACATTAATTGAGAGATGGCGAGTACAATATCCAACTCGACTGCCAATTTTAATTTGTCAAAA
AACTTGAAATTAAAAAGAAGACGGACTAGGAAAATGTTGTTTTTAACTTATGCAGATGCCATGCTGACCTTCCGTTAAAA
TCATTTGTGTCTTTTTATAATTAGGTAACCAGTTTCATTTCATAAAATCAAAAGGCCAGTGTCTGTATACAATAAGTATG
CCAAAGAGTAAAAAAATCTACAAAAAGATATGGTTCCCTACAAAAGACGCCCAATCCTCTATACATCCCCGAACTACATG
GGTGCACCACAAATAAATGAGGGATTGGAGACTACTCAACTGCCCAAAACTCATTTCTACTCCTTCAAAAACCCTCATAT
TTCTCTCTTTCCAGTCTCCAGGTGATCCACATCAAAATGAATGACTACCAAGAATAATGACAAGTGTAATAAGAATGAAA
AATGTGATGTTAGAAGAAATGAATGAAAACCAAAAATAGTTTCCCCTCCCCCACCCCAAAAAACAACTTGCAAGTAAACA
GTTAAGCACATCTCACTACCTGTAGTAGACGATTCATTGGGACAGGTTGCTTTAGATCCCAAATAATTTCTGAAGCAGCT
CGCAATTGACTGGGTGTAAGAGAATATGGAAGAGCCTTCAGAAATTTCTTAGTCAGCATGGACCATCCATCTGTGTTTAT
CAAATTGAATTCAGATTTCCGATACTTATCCAGCAATCCATCTTTCTCTACTTTTGTACCAAGACCTTCAAGCATTTGGA
ATAACCGCCCAAGCTGCAAGATAATGAAAGCAGTGAGTGATACTAACAGCATCCCAAGCCACGAGATCATGGAAAAGCAT
CCATGTCTGTTTTTTGTAAGAACACAAGCATCCATGTCTCTTATTGTGCGTCAAAATCTGAAAGTTGGTTATTGTGGCTC
TATTTTCATGTGCATATTATCAAATTTCCCAGAAGCTAACTGACCATGGTAAAGTCACATTTGTTATAATCAACATACAT
GTTCAAGCAGATCCCTGTCGAATTACAGGGTATATTTGGAAAATGAAGCCTAGACTAAACAGAAGGCTAGATGATTTGAA
CTTCAATCCTTAATGGAATATGCACTGGATATTTGTACCAAGGATAAACGCTGTTAGGAGAGTGGAATATGGAAATTTGA
TGTATTAATTCTGGGAGATGGGGTAGAAGTGGGAATAGTTAATACTATGACTGGCAGCATGTTCAATGTTGGAACAATTT
TGTTTTTCTTTCTTGAGTTGCAGTTCCTTACTTTGGTAATAAAATAGTTAGTTACCAAAAAAATCAAGTTCAGATGAGAG
AGAGAGAACCTTCATACCAAAATCATAATGGGTAGCTCAATTAGGTCTACAGCAACTTGAAAGAGTTGATTTTCTTTTAA
GCATACAGAAAGTGGTAACAGGGATACTACTGGTCCCGCAATAAAGGTATTTGATGGAATCAGAGATTTGTGCTGCATGT
TTCCTGTAGACATCTGGTGCAAAAACAATGCTCTTGCCATGTTACCCAAGAAAGGAACTTCTTTTCCCGACTGAGTTGTA
CTTTTCTAATATCAATGTTTGGGGAAGATATCTACTACTCAAAAATCAAAATACAGCAAGGGTTTGAAAACTGAAGTTCT
TTATTTTAAAGTGGTGTAATCTACCTCCATGCCTATCCCTCTGTCTTACCAAGGATACTACTGGTCCCGCAATAAAGGTA
TTTGATGGAATCAGAGATTTGTGCTGCATGTTTCCTGTAGACATCTGGTGCAAAAACAATGCTCTTGCCATGTTACCCAA
GAAAGGAACTTCTTTTCCCGAATGAGTTTTACTTTTCTAATATCAATGTTTGGGGAAGATATCTACTACTCAAAAATCAA
AATACAGGAAGGGTTTGAAAACTGAAGTTCTTTATTTTAAAAAGGTGTAATCTACCTCCATGCCTATCCCTCTGTCTTAC
TAAGTTAAATAAGATTTATATTCCATGGTCATGATGGAGGAGTAGCTGCTAGCAAACAAAGTCTTATACAGGATATCATT
ATCAAACATGGGAGAGAAGTTCTGGTGCTCTATGATAAACTAAGGGAGACTAACACCTTGTCATGAGTCATGACAAAGGC
ATAGCTACCTCTGAAAAGGATGAATCCAAATAAAAAGTTACAGTTAGACTGCAGGTACTAATGATGACAGGAAGGATGAG
AGGGCAAGATGATGCAGCTTAAGAGAGCATGATTCTTCCTAGTAGTGTTTCTGAAAGGAAGTAATGTCTCTTTTTCTTCA
GTCATTGGTGGAAGGATGGTGCAGAAACAAAAGCATTTTGCTTTTAAATATCACAACAGAGTGAAATCCTAAAGGACAAT
GATCTCATTTTCTTCAGTCATCGAGTGCCAGGGTGGTCAAGAAAACAAAAGCATTTGTTTTTTGAAACTTAGAACAGCAC
GATATTCTAAAAAACGAACAAAGGAAGAACTGGAATCTCTTGGAGCTTTGCAAGGTATGGTTTTGGAGAAGAGAGTTGAA
ACCTCCCATCATCACAACAAAATAAAGGCCCAAGAACGATACTTCTTAATACAAGAGTGTGACTGTTCCAGCATCATGTG
AAATTGTGAATATAATTGAAGAATCAAAGTCAAAAAAAAAAAAAAAGGAGGGGGGACAAAGTGCAGCCTAAAGTCCAGTT
CACAAGAGCGGAGAAACTAAATTCGGACGTTCTTTATGCTATTTTAGTTCTTCCTTTATGTAGAAATTGAATTCAACAAC
TAAGAAGCTATTTAGCACCTTTAATATCCAAAACTATGATTACCTGAAGATAAAAGAATTCATCAAATACAAGCCTTTTG
CGCGCTAACTCAGCCTCTTTTACACTTTTTGGCTGGTGAATTCCTGCATATGCCTGTTTATTGTAAAGCCACAAGAGGAA
AAAGAACAATCAGTCTCAACAAAAAAGGAGATTCGGAGTAAAAAGAGTTGTCGATGACATAAAAATAAATAAAAGTGTCT
CTTCTTTAATGATTTAGTTTTTGAATAAGGTGGTTAACACAGATCATCATACCAGAGCAAACAAAACTTCTGGGTTTGAG
TCCCTCCATCACCCATTAACAAAACATTTTTCATGTGCTTGGCCCGAGAAATGAATCGTGCCCAAGAAAAAGATTTTTAG
CAGTCTCGTTAATATTCTTGCACATGATACAAGCATCAGAAAAAGGAGACTGGAGAATCTCCAAATTACTATTAGGAGAG
TGGTACTAAAGGAGGGGTGGAGAATATGCCAGAAAAATCCATTGAGCCTGAACAAAGAGAGCTAAATCCTGAATTTGGTA
AGTCAATAGGTAAACTAAAGGAGAAAGTCTCAGCTCTAATTTTCTAACACCACAAGCATGAGACGATGATTTAAGTGTGC
AAAATACTNNNNNNNNNNNNNNNNNNNNNNNNNNNNNNNNNNNNNNNNNNNNNNNNNNNNNNNNNNNNNNNNNNNNNNNN
NNNNNNNNNNNNNNNNNNNNNNNNNNNNNNNNNNNNNNNNNNNNNNNNNNNNNNNNNNNNNNNNNNNNNNNNNNNNNNNN
NNNNNNNNNNNNNNNNNNNNNNNNNNNNNNNNNNNNNNNNNNNNNNNNNNNNNNNNNNNNNNNNNNNNNNNNNNNNNNNN
NNNNNNNNNNNNNNNNNNNNNNNNNNNNNNNNNNNNNNNNNNNNNNNNNNNNNNNNNNNNNNNNNNNNNNNNNNNNNNNN
NNNNNNNNNNNNNNNNNNNNNNNNNNNNNNNNNNNNNNNNNNNNNNNNNNNNNNNNNNNNNNNNNNNNNNNNNNNNNNNN
NNNNNNNNNNNNNNNNNNNNNNNNNNNNNNNNNNNNNNNNNNNNNNNNNNNNNNNNNNNNNNNNNNNNNNNNNNNNNNNN
NNNNNNNNNNNNNNNNNNNNNNNNNNNNNNNNNNNNNNNNNNNNNNNNNNNNNNNNNNNNNNNNNNNNNNNNNNNNNNNN
NNNNNNNNNNNNNNNNNNNNNNNNNNNNNNNNNNNNNNNNNNNNNNNNNNNNNNNNNNNNNNNNNNNNNNNNTGGATGGA
AGCACCTTTAAGGCTCTATTTAAATATTAAAAGAAGGCATATAATACTTGAGAAGAATGATACACAGTTAAATCAAAATT
ACAAAAAGCATTAAACAAATAAATCATGCAAGATGACAAAACACATTTAACAACTTAAAGCTAGAAACTATGTCCATGTT
TCAATTAAGAAAACAATTAAATCTCAAGACAACATAATGAGATCAGCTGGAATAGTTGCTACAGGCAGACACTACAAGGA
AGCAGGTCAGAAAACAGATGCTGACAACGACAAATTTGGGACAATAGAAACTAGCTAAAAGAAGCCCGAGTCCACATCTG
ATACATGAGTATTGTTCAGCTATGTACTTTCATTACTCTTATGTCATCAACTTATGTCATGTTTACCTTCAAAAGAAAAT
GGAAGTTGTCAGACCACCACAAAGAGTAGAGTGCTAATACTAGTGGTATAACAGGCATTATTTAGTTACATTTTGTGAGA
AATATAGGAAAAGGATATTATTGAATTGTTGTGTTGTTTACATTATTACATTGAGACCCTATTTATAGACCCTAGAATAC
AATCATTTACCAAGTAGGATACTATTTAGTATTCCTATTTCTATTTCTATTACTATTCCTATTCTAATAAGATTGTATAA
ACCTATTCCTATTCTAATAGGATTGTATAAACATATTCCTATTTTAATAGGATTGTATAAACCTATTCCTATTCTAACAC
TCCCCCTCAAGCTAGTGCATACAATTCATGTACCTAGCTTGTTACAAATGTAATTAACACGAGGACTGATGAGGGGCTTG
GTGAGATATCTGCAAGTTGATCACTCGACTTCACAAAATTGACAATCAATCTCAATGTGCTTGGTCTTCTCATGAAATAC
TGAATTTGATGCATAATGCCGATAAAACACTGAGTGATAAAATTACAGTGTTGGAACTTCCCAAACCAAGCTTGCAAGGA
CTGTTTCAGACCATAGAGTGACTTATGTAATCAAAATACAAGGCTACTAAACTCCCCCTGAGCAACAAAATTAGGTGGTT
GCTCCATATAGACTTCTTCACAATGCAGCGGTCGTTGTAAGTGCTCAAAATCTAGTATAAAGTATATGGATCATGTTGAA
ATCAATAGACGAGTCGATATCAAACAAGTCACCGAAAAACAGGCCAGAACATGCTCATATGTCGGAGTATTAGATTTGAT
GGCTAAAAGTGGTCACAATCTAAGAAATAAAATTATATGGGTAGGGTCAGAATGATGTCACAACCCAACTAGAAAATAGA
AACAATATAGGATAGTTCGAATTGATGGAACGACCCTATTGAAAAAGAGAAATAATATGGGTAGGGTCGGAATGATGGCA
CGACCCTGCTGAAAAAGAAAAATTATACGGGTAGGGTTGGAATGATGGCACAACCCTACGCAAATCAGATTTGAGGAGTC
ACCGGAAAGACGAATGAAACTATGCAAATCAAATCTGAGGAGTCACTGAAAAGACACATGATGCTATGCAACTCAGATAT
GAGAAAATAGTTCAGAAAAATCAACGGTACTACACAAATTAAATATGAAAAGTAGTCCGGAGAAATGCACGGTGCTACGC
AAATCAAATATGCAAAAAAAAGGTAGTCACCGGAAGGATGTCACGGTGCTACACAAATTATATATGAAAAAGTAGTCCTT
TACCAAGTAGGATACTATTTAGTATTCCTATTTCTATTTCTATTACTATTCCTATTCTAATAGGATTGTATAAATCTATT
CCTATTCTAATAGGATTGTATAAACCCATTCCTATTCTAATAGGATTGTATAAACATATTCCTATTTTAATAGGATTGTA
TAAACCTATTCCTATTCTAACACATTTCATCAGTTAGAATAGTTCAGTTACACCATTTGACAAAGGAATAAGTTGCAATG
GTAAATCTCAATTCACAATATTCTTCAAGATGTCCTTTGCACTTGTGTGCTCTAAGCTTGTCTTTAACTCTCCTGCACAT
GCAGTCCATGAAAAATTTTAGAGTTCTTTTATTCCGATAAATGCTATGCAACTTCAAAAAACTAAAGTAGGTTATTGAGA
TCATCACGATACATGCATATGTTTTTGTTCCTGTTATGCCATGCAATCTATGAAAAATTAACGTCACTTGACACAAATCG
AGTGCTTCTTGAGCAATTTCAAATAACTAAAAGCAAGTTCAATGGAATCAACAACATACATCATGTGCTTTAAACAAAGA
ACTCATCCTCATTTAGTCAATGTCTTACTAATAACATACTACATAAATACATGTAAAACTAGAACAAAATAAACAAATGT
GAGAATGAACATAAACACATAAGCTTCTCATGACGAAAATGGCAAGAAATGGCTTTTTAAATATACCATTTTGCACATAC
TACTACAAAGTAGCTCGGGTTTGAGACCTGACCTTGAAATCACATCCCTAAGGAAGTTAGAGCTTAAACCTCCTTTTGAA
GGATATATAGGATACGGCCTCCCTTGTGCACAAAATGATGGATCCTTTTCATCTTGTAGCACATCCATATTGTATTCCCT
CATCTCGTAATGATTTTTTGACCTCATAATCCGCACCTTTCAAATAGTAACATACAGATTACAATATGCGAGAAACTAGA
AAACCAAAATAAGACGCAGAGCCTCAACGATAACTGACATGTATTCATAACAACCATAAACAACCGATTGCTCCACATAA
CGGCCTACAATCATGCCATTATGTGCAACGTTTATAGAACCCATGTGCTAATCAACTAAGAAGACTCAGACAATGAACAG
GAATAGTGAATCTAATCTATCATTTGTCTCATTACTAAGGAGTAGGAAACTAAGAAATCTAAAACTCTGCCCCTTTTGAC
TTTCAAAACAAATGCCTGGATGTCTAAAGCTGCTATTTGACACTTGAGATTCAACTTGCAACCATAATATGGAGTTTCCC
ATGAGAAAGTTCATCAGATCGCGCACACGACATAACAAACAATTCTTAGCTTTGGTAACTCTCAGAAACTGCTATATCAT
ATATATGATATAAGTAAAACAAGTAACCAACTGTTTCCAGATCACGCTATAGACCATAACAGATCCAGTTTAGCTTAAAA
GGTGACTTGTGCAATAAGTAGTAAGAGTTTGTCATCATTAGCAATAAAGTTAAAAATTGCTAGAAGATAATAACAAATTC
ACCAAATTCTTTCAATGATGGATTAAAGATTGATCAACTCACCTTACCACTGACACACACAATGTCTCCAACCTTTTGCT
TCTCCTCTAGGCTCTTGAGAAAAGGTAGATACGTGAAGCGAGTGCCTCGGAAAAACTTTTTTAAGTGTAAAAATACTGTG
TTCTTCCTTCCATTATCAGCTTTATCACTCATTAAATCAGCACCATCATCCCTAGAAGTTGATGGTGATTCATTATCAAC
AACATCACAAGCAACAACAACCTCAAGGAATGACAAAGAATAACTAGCTCTTATTCCCCTGCATGAAAAAATACAAAAGA
AAATTATTCAATTTAACAAAGATTGTTTTTATATTTGAAGTTTGAAGTATTGGCAGATGTACACTGTTGTGAAAGCATAT
ACACCAGTGAAAGCAAGAGAATCTAACTTATCCATTAGGAGCTATTTGCTAAAACGATATTACTGTTGCAGCAGGTACCA
AGAGAATCTAACTTATCCATTAGGAGCTATTTGCTAAAACGATATTACTGTTGCAGCAGGTACCAATCAATTAATACTTC
ACTCAAAATACAGGAACAACAGATTCCAAGCAAACTTGATATTATTCAGTAAACACCTATTAGAAACAGCAGATAGATCC
TAAACATCCTCTCAAGAAAAGGCTATATGAATCCTCACTTCTTAATTTAAGCTCAACTAATATCATCATCATATCAAATT
AAATAGAAATGAAAAATTTAGATATTTAAAAACAATAGTAATATTATTATTATTATTATTATTATTAACAATAATAATAA
AAATAATCTCTAACAATTATAAAAATATACAGATCTTTTTCTCTATTGTGCCTTATCTACAGCTACCCAGTCCCTTTTTA
ACAGTGTCACTCACCAAAGTTTCACGCCTATGGACCGGTGCATTTGTAGGTCGATGCAGGACATGATCAAACCATCTCAA
GCGACCTTATTTCATTTTATCCTCAACATGTGCTACTTGCACGGTTGCACCTTCGGGTGAATGTAGTCATTGTTAATCAT
AGAGGATATGTGAAAGGTGCATGTTACAAGTCCGAAATGAGGCTATCTAACAAAATCTGAGTGGAGAGGTAAAAGAGCAG
GCCCATTATCCCAAAGTTTTGAAGTTGAAAAACAGATTTCTCAATCCAATATAAAATAGTGCTAACCATTCCATATTCCA
AAAAGAAATAGAAATATCTTACATTCAAAACAATTAGAATCAATCATGAACAGTTAAGTCTTCTTGCGAAGCATAAAAGG
TAAGGTAAGGTAAGAACTTCTGTAACGGTAATTCACCTTGAGGACTTGATTTTTCCAATAAAAATCAAGTATTGCCCATC
CTCGATTCCAACCTGTGCATTTTGCAGATCAACATATGTCCGAGGAAAATGCTGCAGCAATTTGCGCGACTACACATACA
CCAGATGATTATTAGAGTTGTGAGTTTGAGAACAAAATTATAGTAGGCTAAATGGTTCCAAGTCTCACTGTGTGAAAGCC
ACAGTTTTCCAGCTGACGAGAGTGTCGTTTGCTGAGCCCAGGAATAAAGCTAATAGATTGATCAAGCATTACTTGAATCA
ATCCATCATTCTGTTGGACCCCATGCTGAGGCAGGTTAGAAGGTTTATCTACAGTGAACTGCGAGTCTTGTCTTGTTTCT
GTCTCCAAAGTATCAGGAATATAAGTGGTCGAATCCATATTAGTAGCTCCCGAATACAAAATATGCCATGTTTCATACAG
TGAATCAGGATCGATCAATTGTTCACCCACAGAGCTAGACAGAAACTCTCTACAAATTTTAGTGGCCCACAGCCCACTGT
CTCCATGGTTGGATGTTGTCCCATCGTATAATTCAACAGGTGGAGAAGAGCCCAACCTGATTGAAGAGAATTGTTTACAC
ATTAAGGAGAAATCAAAGTCAACTGCTCCTCCATCAGGATGACTATCAGATTGTTTTTCAGTTCCTTTGCCATCAATCAG
GTCATCTAAACCATCATAACCCATCACCACAGAAGCCTGGGAGAAATTCAAATAACTATCACACGATGAGGGGAAATTTC
TGGGGAATTGAAGATGCATCAAAAACAATTTAAAAAACTACCAAGTTGGGGAACATCTTCCCTTTTACATTTCTTTTTTT
TTTTTTATTGGAGATGGTAATGTTGTATACTTCCTTCTACATTTCTGTTCAAGACAACCACCACAGTTTCCCAAAGGAAA
GACAATATAGTACAAACAAGTAACCAGAATATTTCATACAATTGGGTCAAACGAAATTGAGGTAGCTCAAACATGAGAAA
AGCAAACAGAAGGAAACACGTGTAATCATTTGAGGCACCTTTTGAAGAAAGAAGGGTTGCGGCATGTCGATGGCCAGAGT
AAAAATAGTAAAATTCTGAAAAATCTTCTAACTACGGATACAGAGGTTCATTGACTTGATGATACTAACTGACTAGGATT
TAGGCCCCTTCTCCATACACCCAAACAAACCCATAATATGTTCATTACACCATTCATAGTGAATCAATAATAAGAGAAAA
GGCATTTGCAAGCATTCAGCATACTACTCCCTTACCCAGCTCACCCGAGATTCTAAGAAATACAACAAAATGCATCTACA
ATCCATCAAAGATCACAACTATAGAACATATACCATCCATCATCTAGTTTAGCTAAATTAAATGGACAAAGGTCAGTCAA
ATAGAGCAAAAGATTATAGAAACTTCACAAGCACATTTCACAGTAATTCAAAGTAACTGAAGAAGTATCCATTTTCCAGC
CCCTCTAGTAAATGTACATAAATTTCTTTCTTTTTTCTTTTTTTCAATCCTCTAGTATATGTACATATATGTACCACTCT
TTATTCTTATTAACATTGGAGCAAGGTTATCCCTAGTACAAGAAACTATATGCTGATATATTCCCAAGATCGGATTATGT
AGTATTTCACTGGGAAAGCGGGTTTAATCGTTAAAGGTATAAGTTTTATATTCAAACCAAACACTATGGTTCAAGGATCA
AAAAAGAATGCCAGGATGGGGGAACTATTGATTTCAGTACCATGTAAGGAAGGTTTATCTCCAGCCCCAAGCTTTTATGT
GACTTCATTAGGGAAATGCAAGTTATCTACCTCCTATTTTGTGATGACTTTCATAGGGTTGCAAAATCTCTTTCCATTCT
AAGTAGTGGAGACACTATCCCCTTGCTCCTGTTATATATCCTCTCCTGCTATCCCTTCCCTTTCACCCAACTAACATAAA
AAAAGATGGTAGGTAAGCATTTAATAGGACTTCCGAATAAATACAGAATCTTGAAATATATTGCATCCATTGTGAGGGAA
GATTCCAATACTGAATGCCAACGACGATTCATTTATGTAATTTCAAGTGACATGGTTTGAACAAGCTTGCCCAAGTCTTA
AGATGCATTATGATGACAGGTTATCAAACATGAGACTTGATATTTCAAGGTCTTATATTTACCTTGTCTTCTACACTTGT
TTTTCTCATCCTACTGATTGTTTTCTTTCTATAAATTCGTAACTGTTTCCTCTTTAATGCAAGCTTGCCCCGAACTCGAT
CATTAGTCAGATAGCACAAATGTTAATCAACAAAAAGGAAAGAATACAAAAGGAAAAGAAACCATCTTGAGGAGGACGCT
GGGGGAGTAACTAAAAAAACACAATACATTTTCCCATTCATCAAGAATTTAGACAGATTTACTGAAGCAGCATGATACAT
ATTGGTGATGTTAGCTGAGTCTGATAAAAAAAAATATGTAACCTTATTTAAAAATTTCGACCTATCTTTGACACTAGCGC
AGCCATAAACATCTACTTCCTTCAACAGTTTTCCCGCAAGCTTATGCTTCGACCTAGAAAACACTGTCAACATCTTGGAA
TAAAGAAAATTGTTAAACCTGCATGATATTAGAGGAGTTAAATATAGTATTGAAGTTCGAAAATTGACTCAATCAGGAAG
AATTCACATAACTATAAAATTATCAGTACCTCATATCTTTATTCACAAAGTTCCTATATCCTTTTTGAGCTTCAAATATC
AGTGCACTTCTCAAGCACTTCTCACTTGAACACTGGAAAAGGTAAATGAGATCATAAGGAGAAGAGCAGATGATCGAAAA
CTTCTAAGATTGACACATTCCACAGAGGAATTTGGGAAGAAGCTACAACATACATACCAGTGAAATCCCACTAAGTGGGG
TCTGGGGAAGAAGGTAAAGTGTACGTAGACCTTACCACTATCTCTAGAGAGGCTAATGGTAAAAGCAAAAGAAGCTAACG
CCTCAAGGTAGGTTTAAGTTGTCATACTCATACCATTAAGATGTTGAGGTTCACGGGTTCAAGCTGCAAAACAAAGGTAA
GGTTTTATCCATAAGCCCCAATGTGACCCTTCCCTGGGGCTTTCCCGTGCATAGCAGAAGCTTAGTGCTCCAAGCTGCCC
TTTACTCAGTCTTACTTGTTAGCAATTGAATTAATGTATGTTTGCAGGGGAGAAAACTAGTGAGTCTAAAATCCAAAACC
CGTAAAGATGAAATCTTGGCTCCACCTCTATATGTTTTCACAATTACAGAGAAATCAACTAAATTACAAAACGAGGCACA
CTCGAATTCAAGATAGCAGCTTTGTTAAGCAGATATGCAACAATTGACAAAAGCATATACTGATAGAAAAAGGGGAAATT
CAAAACAAAACAAAAAAAGGGCTTACCATAGTATTACGTGATTGCACAACAAAGGTTGAAACTGCCATGGATGAAGTACA
GACATCAAATTGAAACTGCTCTTCAAAATGGATTAATCTCTCGTTGGGGATTAAACTCTTCTTCCATAACACTCACTCGA
AACAGAGTTCAGAGAGTACTAAAAGAACAAAGCTTCTATCATTTTCCTATTAAAAAATTAGAGGAGCTATTTGTTTATTT
CATTTTATTTTATTTTTAAAAAAATATATATAGGAGTAATTTTAGCGGACTTAGAGGTTGTCGAGGGGTTCACTCGAACA
TCCGGCAAAAAATTATGTTGTATATTTAAGAATTGTTATGTCTATATATTGATTTTGAACCTCCTAAATGTAATATTAGA
GGTTGGCTCAGTGGTTGAAGGGTTCAAAACTCACCTTGAGGTTCCAAGATTAAATCTTAGGCACTACTCTCTTTTTTTCA
AACTTCCTTAATGGAAATTCTGGATCCGCCACTGCATGTCACCCTTATTAAATACTTCCTCTGTTCTTATTTATATGTCA
CCATTTTAGATTTCACATGGCTTAAGAAATTATGTATTTTTTACTATTGTATCCTTATTTAATAATCTCCTAAAGTCAAA
TTTTCAATAAATGAGCATACATTAATTCATTTTGATTAATTAAATTGACCAATGAACATGAATTAATCATTTTAGTTTTT
CTATGTTCGTCAAATTCAAACTTTCAAGGCTAATAACTCTCAACGTTAAAATATGAAGAATAATGTCATTTATGCATTGA
TTTTGTGAAATGACAAATATTAAGAATCATTTATTTTTAATAAGGACAACATATAAATAGGAATGAAGGGATTAGCGAGT
AGTATCTAATAGTAAGGGTAAAATAGACACAACATATTAAACTATTCATTGATTTTATAAAATGAATAAGTATTGAGGGT
AAAATTAATAGACACATAAAGAAAAAAAAGACTTAGTTTGACTTGATACAAAAAAAAGAATTTTTTAATTTGTGGTCTTA
AATTAAAGCTATATCAAATAAAGTATATAAAAATATACTTTAATCTTGTAGCCTTCAGTATGTCACATACTAAAGATGAG
TTAGTGGTACCTAACTGCTCCTAATTACTATCAATGCTTGCTCATCTCAAGCCATCACATCATCTTACCGCCCCTTCGCT
TTTACACCTCAAAGATAATGTACTATATAATGATTATATAGGATTCAACTTCTATAGTTTGTCTTTCAAATTACCTACTC
ATATCTTGAATAAATATCTTATCTCATGGTGCAACTTCTAATGGTTGGTTGGATCTTGTTGCTGGACCCAACCATAAGGT
ATCTCTAAAACAAGTAATGATTTTGAATCTATCACTAGTTTGGATGATCAAGCACTATTTGTGTCGCCAAATAGCAACTC
TTTCTCAATTCCTGCAAGAAGTGATCGCAATGGATGTCAAGCAAATTGCATCTATTTTACTATGGATGTCATTGATGCTC
TCTACAAGAAATCTTTAACTATATTTATCGTCAATCGGGTATTTACTTAATGCAAGAAGAAAGGATCAAACGACCTTTTC
CTAATCCACCATTGTGGTTTCAACCACAGCTTCGCAATTAAAACTTTGTAATATAATTGGTACGTTTCCTTGTTTTCTTT
TTCCTTCTTTCTTTGCGATTATTTAGACAAGTGTTTATATCAAGATATGTAAATTTTTACACCCTCCCTAGGAGCTCCCA
CCCCCTTGGTGACTCGAACTCGCAACCTTCAGGTTGGAAGTGAGGGGTGCTTACCATCCAAGCAACTCCCTCTCGTCAAG
ATATGTAATTGTTAATATTAAGAAAAAATCGTGTGTCTTTAAGTTTGTAGTCGAGATGGTGTGATACTTATTTTATACAT
AGTTACTAATTTAGTGTGGAACATAAATATATGTATAAAAATTTGTAAATGGCATCTATTTTACTGTGGATGTGCTTTAT
ACTCTCCACAAGAAATCTCTAGCCCTTTATCGTCAATCGGGTATTTATTGTATGCAAGAAGGAAGGATCAAATGACCTTT
TCCTAATCCACCAATGTGGTTTCAACCACGACTTAGCAATTAAATAAGCACATTTTTTCTTTTGCTACAATCATTTTCGT
TGCTTAGTATTGATTTCATATGTATTATACATGTTATTCAAGTTTTGGATGTTCAAATTATACTTAAGTTAGTTCTAAGT
TAATACATATGTTTTATAATGTGCCTTCCGGTCTTAGTAACCTAAGTTGATGGCTGAAAGTTAACTTAGTTTTCCCTTAC
TTATATTAAGTTGTCCCCTGAATCTAATAACTTTTAGGTCTTATCTATTTTTTCTTCCTAAAATCATATATTTATCCTAA
CTTTCATAACTAAACATTTTAAGTCGCTACTTTGATAGTATTTCTTGTCTTTTTTTAGTGGAGATCTACTCGGTTGCCTA
TTGAAGATAGACCCCTATCTATGCTAACTATGTTTGTTTGGTACGTTTATTACATCATGTTTGTCATCCTACTGTAATTT
ATGGTTATTTCCTACATAAAAATATGGACATGGATGTTTTTTACAGCTATCATGAAAAAAATTTATCATCACTATATAGA
AAGAAAGAAAAAAAAAATTGTGCTTTGTGTTCACAACACACAGAGAAAAGAAGACCATATTATAGTCTTGACAATTGCCC
CTAATAAGCTGATAAGGATATCCATCTTTGGCATACGGACAAATTAATTATGTTTATATATATTTATTATGGAGTAATTA
ACAACCGAAAAAGTAGTTTCTTTTTATCTTCAGTTACTGTCATTTTTTTTGCCAGCCCCTTATCCTTCCATTAACTTATC
TTCCTATTGTAGATTTCTGGGCAAATTTTTGTGCAACTCCAAACTTTCAGTAACGGTGGAACCTTGAGCGACCGGCACAG
ATTTCCATTTGGAATATGAAGTCATACAATGGATGGTTCCTTTTTGTAGTTCTGTGGACAATTGGCTCGACACTGGGCAG
TATGATTTAGGTGGTGCGTACATTGCTAAATCATCAATGTACACGGGTCTTTTAATTGAATATTTTAGAGGGAATCGGGT
GGGTATGGGTTTATGGGGCGGGTTGTTAGTTTATGGGTTAAAAATAATGATCAAACGGGTAGTTGATTAGGATTAAAACA
CGTGTATAGGATGAGAGGGCCGTTAGTGAGAGGGGCATGTGTGTACCGATAATTGGACGGCAGGGGCTGAGATGGACCCA
AAGTATAACGGAGGGCATAGACGTACCATTTATCAAAGTTCGGGGGTAAATTCGTCCTTTTTCCCTATTATTAATTACCC
CCTCAAACATTATTTTTTGGAACTATTTACCCCTAATTTGTGAGAAGTTTTAATTATCCCCTTAAATATGAATTTTTGGT
ACTATGTATCCCTAAATATGCCACATGGCGTAAAAAAAATTATTATGTCCCAATTTAGATGACTATCTTAAGAGAAATGA
CATATTCCTCTGATTGTATATTTTCCATTTTATTTTTAATGAAACTGAAAATTAAATTGGGCTCATCAGTGAAAATTTTC
TTAAAATGGGTAACGGCTGGAATGAGTAAAGATTAAATCAAATTCAAATTATTTTAGCTCAATCCTTAGAATTCTGACGG
ATTGAACGAGTTACCGTTACTTGGGTTCATTTTTTACACCCCTAATTTTATTTATGAGGAACTTTCGCAAACAATCACTA
TAATAAACTTAATTATACTCCATAGCTATAGTTTGCATATTTACTGGTTGTAGCTATAGTTTAAGCTGTCTCGTTTGTAT
AATTCGCAGATTTGTATAATTCGCGGGTATATTTGTATAATTTTGTTATTTTTAAACTCGAAATAACGAATTTATACCAT
TACAAACATCAAAAGTGTAAACAATTATACAAAAGTTATACAAATTATATTATACAAAATCTGAATTATACAAACGTGCG
AATTATACAAAACTAAAAAGCTGAGCCGCGTAATTATAGCTAAAAGTAGATCGCGAATTGTAATTAAGGCAAACTATAGC
GCTATGTTAAGTAATTAACTAGTATATGATTGCCTATACGCGTAATTTTCCCTTTTATTTAATTATTTGTCTTCACTTCA
ATTTAGTCTCCACTCCTATTCATATGATCTGGTGATCTTACGTTCTTTTAATTGTTGTGGTAGGAGTTTAATTCTTGGTT
TATTTTCGTTTGTGTTATTGTTTTAGTATACGTGGATAGGGGTGTACATGGGTGGATTGGTTCTAGTTTTTCATATATCA
AATCAAATTATTTTTGTCAGATTTTTAAACTTATAAATCAAATTAAACTAGTAAAATTCGGGTTTTTTTTAATCTGTTCG
ATAAAGTATTTCTACAAACATATAACTAACTTGTGCTTCAAATATTTCTTTAGATAAATATTTTTGTATACTTATACATA
AAAATATGTATACGTATATGTAACTGTATTTTTGTATATATGTTTTTTTGTTGTGATATTCAGTCGTATATGTATAAGTG
TATTATATGTATATGTATATGTAATATTTTTGTATTCAAATAGATTTATATAAAAATCTCTCTCTCGCTTTATACAAACA
CAAATTACACATTGTATTTTGTATAATTCGTGTTTGTATAAACCGAGAAAGAGAGAAAGGCAAAAGAGAATTGAATAGGA
GAAGATTTGTATGGTATGATTATAAGTGTATAGGACAAAGATATATGTGTTTGTATGTGTAGATACATTTTTCTCTCGCT
TTATACAAACAGAAACACAATTTATACATTTGTATTTGTATAAAGTGAGAGAGGCGAGGGAGAGTGGCAAGCGAGATTCG
CTGGGGAGAGAGGCAAGTGACAAACTATTTGCTACGGATTAGAATTAAATGAAACTGTGGTTATAACATTTAATTTAAAT
TAATAGTTTGCTATTGTATACCATTTTTCCTAAAAAGAATATTACAAATTAAAAGTCATAATGAAAATTATCATAATTTA
AATAACAATCAAAATAAATTGTATTGTATTTAAATTAATATCACAATATAATGGGTAGCAACAATCAAAACATGAAACTA
CCTTCTTCTTTTTTAATAAGCGTGTTACTATAAAAAAAATAATCCGGAATAGACCCGTATAGTTTCACTAAAATTACCAA
ATTAGAATCTTTTTTAATAAGCGTGTTACTATATAAAAAAAAAAATCCAAAATAGACTCGTATAGTTTCACTAAAATTAC
CAAATTAGAATCTATAGTACGTTGTAATAATTAATAATTCTAAATAATTTTAATTTGATAATTTAAAACATTATTACATT
AATATATATTTTTGCGACGTTTACTTAATATATTAACCAAATTTTTGGACATCCATGCTTATGAACCTTACGTTGAATGA
ATTTTGGGAACTCGACGCCATCTTCAAAATTAGCATAGTTAAAATTGATATGGTTTTCCCTCGATTTTCATACCTTATTT
GAGCTCTACTTTTCTTTTTTTTAGTAAAATCAAAACATTACCATAAATGTTTTTACTTTTTGAAAGAAAAAATATAATTA
TATTTCATATTTTGATATTTTTTCTTTAGAGAAAAAATTTTGAACTCTGTAAATTGAACCTCCTCTAATCATATCAAGAA
TACAACAACATCCGCAATGTCATTTAAGAGTTTTGTTTAGGGAGAGATTTTCTCCCAACATGTTTATGTTTTTTCAATAT
AAGTTTTATAATATGTAATTCAATTGACCAAATCATATAATAATATTTTGATTTTTTAGTATAGTTCTTTGTTATCTGAT
TTATCGAGTCTATGATTTGCAATTATAAGCTTCCACATGAAACCATGATTACTTTCGAACCCAACAAAAATTCACTAATT
TCAAATTAAATCGATATAATCTATCTCTTTTTTTAATTATCATAAATTTTTACTTTTCCTAGTTACTATAGGATTATATT
TGTTGCTCTCCTTATAAATGTACTAGCCTGGATTTTATAACCTTATATTTTAATCGCAACCAAATAATGGCCCTTAGAAG
CATATGGCAAGAAGAGACCCTCATAGATATCATGGACATGATACTGAAAAGAGTTGGCATTGGTGACTATGTACGTATGA
CTCTCGTTTGCAAGTCATGGAGATCAATGCTTGCTCATCTCAAGCCATCACATCATCTTACCGCCCCTTGGCTTTTACAG
ATAAAAGATTGTGTGTATAACGATCATATAGGATTCAACTTCTATAGTTTGTCTGAGGATCGTTTTTATTCTTTTAAACT
ACCTACTCATATCTTGAATAAATATCCTAAGGTAGCTCATGGTGCTACGTTCTGTTGTGCAACTTCTAATGGTTGGTTGG
TTCTTGTTGCTGGACCGGACCATAACCCTGATATGTTCCTTTTTGACCCTATTTCAGAAATTGATGTCAAACTCCCTCCA
TTGACAACAATACCATTCTCATCACGTTTTGATTATCGACGCGGTAATGCATTCCAAAAAATCGCATTTATGGTTAATAT
GGTTCATGTATTTTCAATTTCGAATGATTATTCAACTAGAAATCTCATAGTCGTGGTGAATTTTATGAACGAGTTGGAAG
ATGAAGAAGTCGGAGAAATATTGGCATTTTGTAATTGTGACATTGGAGTGACAGAAGAAGAGAGATCATGGAAATTATTT
GATGCAGATGGAACAATTACCCACAAAAATATTGAAAGCATGTTATTTCACAATGATATGTTATACATTATTGTTTCTAA
GGAAGAGGATTTTTTGACTTTTAAGTCAAGTCAAGATAACGAGAGAATTGGTAAAGAAATAAATTATGTTGTCGTGACTG
ATCGTTGCGAGTTGAAGATAAAAATAATCAATATAGTAAAACACAACATGGCTCCTCATATTCGGCCTTGTAATAATGAG
CTTCGTTATATTGCTTATTCTGGCCTAAAATATACTTATTTGGCTAAGTCAATTACAGGGGAGTTGCTTATAATTTGGAA
CAACACAGATCCATTTTCTGAAGATGATGTTGATTATGATCTCGTTATTTATCATACTACTAAATTGACAATCGAGCGAT
ACGAAGGTATCGAGAAAAAAAGTAAAGACTTCAAATACATCTCTAGTTTGGGTGATCAAACACTATTTGTGTCACCAAAT
AGTAATTCCTTTTCAATTCCTACCATAAGTGGCAATGGATACCAAGCAAATGGCATTTATTTTACTGTGGATGTGCTTGA
TACTCTCCACAAGAAATCTCTAGCCCTTTATCGTCAATCGGGTATTTATTGTATGCAAGAAGGAAGGATCAAACGACCTT
TTCCTAATCCACCAATGTGGTTTCAACCACGACTTAGCAATTAAACAACCACATTCATTTTCGTTGCTTAGTAGTGATTA
CATGTTATTCAAGTTTTGGATGTTCAAATTATTCTCATGAAATGTTAAGTTTTGTTATGAACTCTATTTTTTACTCATAA
TGAACAAAAAATCAAGGAAGTAATTGAATAGGATGAGTTTTGACCTTAGGAACTACATAAATGGGAAGGGTATACCAATA
ACATAAATGGTACTAACTAGGGTGATTCTCCCCAAGTCTATTAGGGTTTCGTAAAGCCGTGTCAAAGTCGTTAATAGACC
CTAAACACTACAAGAAAGTAGAGATACAATGACATTTATTTAGTGACATGTCGGGAAAAAAAAAGAACTTTTCGACATTT
ACGAAAGAATGTCATATTAGTAACAACATTTGATACAAGTATCATAAAAACAACGACATTTAGTGATTAATTATATAATG
AATAACAATTAGTGAGTAATTTGGAACTAATGAAAATTACTTTAAACAATGTATATGTTATAATCGTGAAGATATATATG
TTTGCTTCATGTTATAAAAATTTGAGGCTATAACTAGCTCAATAGCTTCATGTTATAAAAAATTGAGGAAGTAAAGTCAT
TTGTTTAGCTAAAATATTTTATTTCAAGTTTTATATTTTATTACTCCGTAGTGTACGAGTCTAATTTGGTAATTAAGTGA
AACTATACAAGTCTATTATGGATTTTTGTTTATAGTAACACACTNNNNNNNNNNNNNNNNNNNNNNNNNNNNNNNNNNNN
NNNNNNNNNNNNNNNNNNNNNNNNNNNNNNNNNNNNNNNNNNNNNNNNNNNNNNNNNNNNNNNNNNNNNNNNNNNNNNNN
NNNNNNNNNNNNNNNNNNNNNNNNNNNNNNNNNNNNNNNNNNNNNNNNNNNNNNNNNNNNNNNNNNNNNNNNNNNNNNNN
NNNNNNNNNNNNNNNNNNNNNNNNNNNNNNNNNNNNNNNNNNNNNNNNNNNNNNNNNNNNNNNNNNNNNNNNNNNNNNNN
NNNNNNNNNNNNNNNNNNNNNNNNNNNNNNNNNNNNNNNNNNNNNNNNNNNNNNNNNNNNNNNNNNNNNNNNNNNNNNNN
NNNNNNNNNNNNNNNNNNNNNNNNNNNNNNNNNNNNNNNNNNNNNNNNNNNNNNNNNNNNNNNNNNNNNNNNNNNNNNNN
NNNNNNNNNNNNNNNNNNNNNNNNNNNNNNNNNNNNNNNNNNNNNNNNNNNNNNNNNNNNNNNNNNNNNNNNNNNNNNNN
NNNNNNNNNNNNNNNNNNNNNNNNNNNNNNNNNNNNNNNNNNNNNNNNNNNNNNNNNNNNNNNNNNNNNNNNNNNNNNNN
NNNNNNNNNNNNNNNNNNNNNNNNNNNNNNNNNNNNNNNNNNNNNNNNNNNNNNNNNNNNNNNNNNNNNNNNNNNNNNNN
NNNNNNNNNNNNNNNNNNNNNNNNNNNNNNNNNNNNNNNNNNNNNNNNNNNNNNNNNNNNNNNNNNNNNNNNNNNNNNNN
NNNNNNNNNNNNNNNNNNNNNNNNNNNNNNNNNNNNNNNNNNNNNNNNNNNNNNNNNNNNNNNNNNNNNNNNNNNNNNNN
NNNNNNNNNNNNNNNNNNNNNNNNNNNNNNNNNNNNNNNNNNNNNNNNNNNNNNNNNNNNNNNNNNNNNNNNNNNNNNNN
NNNNNNNNNNNNNNNNNNNNNNNNNNNNNNNNNNNNNNNNNNNNNNNNNNNNNNNNNNNNNNNNNNNNNNNNNNNNNNNN
NNNNNNNNNNNNNNNNNNNNNNNNNNNNNNNNNNNNNNNNNNNNNNNNNNNNNNNNNNNNNNNNNNNNNNNNNNNNNNNN
NNNNNNNNNNNNNNNNNNNNNNNNNNNNNNNNNNNNNNNNNNNNNNNNNNNNNNNNNNNNNNNNNNNNNNNNNNNNNNNN
NNNNNNNNNNNNNNNNNNNNNNNNNNNNNNNNNNNNNNNNNNNNNNNNNNNNNNNNNNNNNNNNNNNNNNNNNNNNNNNN
NNNNNNNNNNNNNNNNNNNNNNNNNNNNNNNNNNNNNNNNNNNNNNNNNNNNNNNNNNNNNNNNNNNNNNNNNNNNNNNN
NNNNNNNNNNNNNNNNNNNNNNNNNNNNNNNNNNNNNNNNNNNNNNNNNNNNNNNNNNNNNNNNNNNNNNNNNNNNNNNN
NNNNNNNNNNNNNNNNNNNNNNNNNNNNNNNNNNNNNNNNNNNNNNNNNNNNNNNNNNNNNNNNNNNNNNNNNNNNNNNN
NNNNNNNNNNNNNNNNNNNNNNNNNNNNNNNNNNNNNNNNNNNNNNNNNNNNNNNNNNNNNNNNNNNNNNNNNNNNNNNN
NNNNNNNNNNNNNNNNNNNNNNNNNNNNNNNNNNNNNNNNNNNNNNNNNNNNNNNNNNNNNNNNNNNNNNNNNNNNNNNN
NNNNNNNNNNNNNNNNNNNNNNNNNNNNNNNNNNNNNNNNNNNNNNNNNNNNNNNNNNNNNNNNNNNNNNNNNNNNNNNN
NNNNNNNNNNNNNNNNNNNNNNNNNNNNNNNNNNNNNNNNNNNNNNNNNNNNNNNNNNNNNNNNNNNNNNNNNNNNNNNN
NNNNNNNNNNNNNNNNNNNNNNNNNNNNNNNNNNNNNNNNNNNNNNNNNNNNNNNNNNNNNNNNNNNNNNNNNNNNNNNN
NNNNNNNNNNNNNNNNNNNNNNNTTGACATGTGAAAATTTAAAAAAAAATTGGTGTTATTTTTTGTTATTAGAATAACAA
ATACTACTTTATATTGGCCAATAATTAACTTGTCGAGGTCAAGAATTTATTTGTATGGTTCTATTTTTATGATAGGTAAT
TCAATGATAAGCGATTGAATTCTAAGGCAGTGATTTTTGAAAAGAGACTTTAGGCAGTGATTTGGGCGAATTCGAATTTA
GATAGGTAGCGATACCGAATGCCAGATGAAAAATCAAAAAACAAAACGTATAGTTTTTCTGAGTTTCACCCAGAAACATT
AACAAGTTCATCAGTTCTCATAAAAGCAAAATGTAATGGCGTTTGGAGGCGAATTTGTGAACGAAAGAGTTCTAAACTGG
GAAATTGACTCAAAAAAGTGAACAAAATTCACTTTCAGAAGCAAAAACCCATTCTTAGAACTGCAACAAATCCGTACTAT
GATGCCATTTTTTTATTTAGGCTTTGAATTTGCAGGGCACCCCACAGAAAACCTGTAAGTATTTCAGAGCTATAATTCAT
AAGCTCTCCCCTGTTTTGCAATCCAAAGCCCTACAAATTCATTTCACAAAAATAAAATTCAAAAAAACTGAAGAAAAAAA
AAAGAAGACAAAGCAATTCGCCGTCAATTGAACAGAAATTTTCGGAGCTCTACAATGGTGTTTAGCTTGAATCTGTTAAT
GAGGAAACCCTAATTGTGTTTTCTTTTTTATTTATAGAGAGAGAAAGAAAGAGAATACTGTTGGGCTGGGCTTTGGAGTT
TGGGCTAAAATGCATGTGTCGTTCGATTTTAGGTTTTGAAAAAGTGGATATCCAATATTGAACATTTCAATTTCGATTCG
ATTTGATTTGGTGTTTTTAGAACGAGTTTTTGATGTGAATGAAAAATAAAATGAGGATAAAATCAAAGTACAAGACACTT
AAAAATTTAAAACTATATTAAGTGATGATATGTCTTATCATGGAACACTTATATTGTGCTTAAAAGACCATGTTTGTTTT
TGTCAAGAATATTGTGCCCTCCAACTACTTCTCGAGGAAAATCAAAATGAAGACGAGTTACTTTACATGACATACATCGA
CAAAAATACGTATGAGTTCTTCTTGAGGAATAATATTTGAAGTCAAATATCTGAATTGTAAATTTGTTACTACTTTGAGT
TGTTCATGAATGATTTAATTGCTACTTAACTTCTATTTTTTGGTTAATGAAATGTCCATATATATATATTATTTTTATTT
TTAATAAAAAAATAATAAAAGTCGGATCTTCGGTGCACCAGAGTTTGAAACCTTACACAAAACACCGAACCAAACTTTTG
AAAAACAAAAGTACATAGCCAGCCAAATAAATAGTAATGGAACTTCACTAACAAGATCCGAGAGACATAGTGGGACGGAT
GGAATCAATCCACAATTAACCAAAGGTCTCGGATTTGACCCCTTAGGGCAAACCCCTTAATAGGAAGCGATTGTTCTTTT
AATGAGTCATGCTCAACGTGAATCCAATAAATTCAACCAAGTTTTAAATTACCAATAACCAATTTTTAGGAGAACAAAAT
AGAGTGGATTATATACATGAAAATAGTTGCTCAAGGTAGTTAAAATTAAACTCTTCTCATTCATTGTATTCGATAAAACT
GTTGAAGCATATAAAACTAATCTAGAACGCCATACAGACGAAAATGGCCAGGTCTTGGACCTCTTAGTAGCCAAACTGTT
ACATTCTAGCAAGTGTTACTAATCAGAAATCTATCAGTGGCTCATCCGCGCCAGTAGAAGAAGTCAAGCATACAATGTTG
CTGGCTCCTTTGACGATCTACTAATCCCATTATCATATCGTTTGTAAGTTGTATCCTGAGGAGAAATGCAGAGTTAAGGT
GAAAACATGAACGATAGAGAAGTGTTTCTTTATTTTGTGAGTGAGTTGTTTTCTGAAGATCAAAATGTGACATATGAGAA
GAACTTACCTCACAGTCATCCCACACTGCCCCAACACACTTGGAAAAGCTAATGCTAGCACTTCTTATTAAGCAGCGTGC
TGTGTTGCTTGTTGGACTAAGCTCATTCTGGCTATGACCTTCATTTTCATTACTCGAATCAGCTTTGTTGACCTCGTCTG
TTCCTCTCTGGCTTAGAAGGCGTTTATGAGCAACAACTGTTTCAACATGTCTTTCGAAATCATCATGTTGATCAGTTTCC
TCATTTATTGAAACATAGACACGCTCTCTGTCGAAAAAAAATGATGAGTGTATTTGAAAGTAAGCAAACTTTATCCGACA
CTACTCGCAATAACAAATATCAGGGTCAACTAACCTGGGCAAAGAGGTATATCGCCTTGGATGGTGCGTTATATTCCTTC
CATCTCCCTCAAGTAGGTCAAATTGTTCCTTAAAGCAATCAACACCACTGAATGCAGATCAAAATTCATGTTAGTATAGC
ATTCAAAATTATAGCTTAATGCACACAATCAAAGACGCTTATATGTTAAGTGTCAATTCGAGCGATACATTTTTGAAATA
TTCTCGAAGCTCATTTTGATCCATTACAATAATTTTTATTAATACATGACCAGATGGCGGATATCACACAGATTGAAACT
GAGTGGAGTGTTCAAAACTGGAAGAACACTGCTTCAAGTATGGGCGCGGGCTGTAATTGCAACACAAGAAAGTGGATGAA
TAAGGAGAACTATTGGCAGTACCTTGGGTACAAAAACCTAGTGTGTTCAGTGCCATGAAGATACTCCTGCAACATCTGAG
GGTGGTACTCCAAAATCTGTCCAGGGAAACATCAATGTTGTAGTACAACGGAGGCAGAACAAAATGAATGTCCACGAAAG
ATAAGAATGTTTGACAACTCATACCTCCCGGTAGATGAGTTCTGTAATATCCTCTTTTGCTAGTTTTCTTCTTTCAAAGT
CGAATTCAAATTTTGAAATAGGCCGAGCAGATGGTTCATGCTCAATGTTTGCTAAACCACGGAAGTACGGATGTGCTAGT
GCCTGTATTAGGACAACATGAGTGGAATATAACTTGCAGCACAAACTGCAATAAATGTACTATGTTTTCTAAGTCCTACC
TCCTCAGCAGACGGGCGATCTTTGGGGTCAAAAGCAATCAAACTCTCAAGTAATCTTAGAGCTAATGGATCTATATCCGG
GAATTTTTGAGAGAGAGGAACAGGAGCTTTCTTCGTCATGCTGCTTAAATGTATCCTTGCTTTGTCATTTTTAATCTACA
CATATGGGGAAAATGGATCAGACTTATTTGGCTATTCGTTATACATCACTAACTTATTGACTTTAACTGAGAAAAGGGAA
GGACAAACCCTTGAAATAACTTCAGTGGATGGAGAACCAAGCAAATCAGTAATCAAATCCAATTGGTGGACAACATCATC
CCCCGGAAACAATGGCTGCTTTGTAAGCATTTCTGCAAATATACATCCTATACTCCACATATCAACTGCCGGCGTGTACT
GCAATAAGTAGTTTGTTTTAGAATTGATACAAAGTAGAATTAATTCTGTAGTGTCACCGGATAAGAAACAGAAGTATATA
AGAATGTTAGTTATCCTATAAATGACATACTTACTTTGGAGTAAAACGAACCACAAAGTTCAGGAGCACGGTACCAACGA
GTTGCCACATAGTCCTATACAGAGCAAAGAAGTTAAGAATCTTACTTGGAATAAATCAAAAATAGTTTTTAGATATATTT
CAAGAAAAAGAAGGGATAGACTACGAAACAAAGAGAAGTATATGAGGTTATTGAAAGGTATGTTGCTCAGATTCTCCAAA
ACTGTACTACTTTTAGAGGATCCAACATGCACCCGTCAACATTTTTGAAGAGTCTGAACAACATAGCTTGAAAGAGGTGT
AATAACTTGACATTTTAATGATAGCAATGAGACCTTTTGGCTGGATATTATGGTTAAGATATATCGAGAAAATTTTAAGT
AGAGAAATGCTTCATACAGTCCAGAAAATAGCAGACGGGGTATCGCCAAATGCTGCCCGAGCAAGCCCAAAATCACAAAG
TTTCAGCTTGCAATCTGCATTTGCTAAAATGTTCTTTGGCTTCAAATCTCGATGGAACACGTTTGCTGTTGAATCAATGA
ATGAGAAAATAAGTCATAAAACATGTGAAAGAGAAATCTAACTAGAATAACAGAGAGAAAAATGAGGAACAGCCACCTGT
GTGCATATATTTTAAACCTCGAAGAAGCTGATACAAGAAGAATTGATAATGTTCAGGCGAGAGACTGCCGTTGGCCTTAA
TGGCATGCTGAAGGTCACACTCCATCAACTCGAAAACAACATATATATCCTTGAATTCTCTCGGACATGGAGGTAACAGA
ATATGCTTTATTTCTACAATGTCTGGATGACGAAGCAACCTTAGGAGCTTTATTTCTCTAAGAATACGAGTGGCTTCAGA
GACATGCTCAAAAATATTGTTGATCTTCTTTATAGCTACCTTCTTTCCTGTATGAGTATCAACTGCTGATGCAACAACAC
CATAGCTCCCCTTTCCAACAACCTCTTGGATTTCATATTGATGTGCTTCACCATATTCAGTGAAGAATTCCTTGAAAGGC
ATTGTCTGAGATATTAAAAGACATTATTAGAACTGTACGTGCCCAAGTCCATATAAGCAGACCATCAATCCAATCTCCAA
CCAATATGTGACTTTAACTGGCTCGGGAGGATTGCCCAAGACCATATAACCAAACCATCAATACATTCCTCAACCAATGT
GGGACTTTAGCCCACTCTTAACACTTACATTAATTTTCAGTGATTTTGTGGAAAGTGTTCAAGAAAATAAGGAAATATTG
ACTCGAGCAGAGGGAAAGTAAATCAGCTTCTACTCCAGAGAAAGTGGAAATGCTTAAGAAATATCGCGAGTTATAAGGTA
GTCATGGGAAATCAAACACTAGCAATGAAAATTAATAACATTCATAGTTACACAGAGACAGAAAATACTAAGAAACAAAA
AGTGGCAATCACAAATCAACAGCTAAAACTAACACAACTACTATGCAGGTGAACAACAATAAGGAAAACACCATTACACA
TGAATAAGTTAAACTTGATGATGAGAGTGATCGAATTGTTTACAAGAACAACAACATACCCAGTGAAATCCCAGAAAGTG
GTGTCTGGGAGGGTAGACTGTTTCCAAAAGACCCTCGACTCAAGCAAATCAATGCAGTAATTAAAAGGAAAAAAAAAAAG
TAAAGTTACCATCTTTTTAGTATTTAGACTTCAATTTAAGATGCACCTGTTTAAAATCACATCCAAGACCTACAATATGT
CAAAAAGTTAAAAATAAGTGCAATGAAAGTTTAAGAAAAATCAAAATAAAAGTTTATACCTCTGAATTATGGTTAGGGAA
AACAGCTCTTAGATAATAATAATAATAATATGTCTTCTTCTGTCCACACTTTCTGGTAAGACTTTATATTTATACATTCA
TGAAAGTGTAGCACGTCTAAAGAAACGACCAGGTAAAGGCAACCCCAGTTGAAAGCTGTTATATTTGTATCAGTAAAATA
TTAAAATACTATATAATAAAATTTAAAAAAGAAAATAGGCAAATTTAGAATATGTCAGCTNNNNNNNNNNNNNNNNNNNN
NNNNNNNNNNNNNNNNNNNNNNNNNNNNNNNNNNNNNNNNNNNNNNNNNNNNNNNNNNNNNNNNNNNNNNNNNNNNNNNN
NNNNNNNNNNNNNNNNNNNNNNNNNNNNNNNNNNNNNNNNNNNNNNNNNNNNNNNNNNNNNNNNNNNNNNNNNNNNNNNN
NNNNNNNNNNNNNNNNNNNNNNNNNNNNNNNNNNNNNNNNNNNNNNNNNNNNNNNNNNNNNNNNNNNNNNNNNNNNNNNN
NNNNNNNNNNNNNNNNNNNNNNNNNNNNNNNNNNNNNNNNNNNNNNNNNNNNNNNNNNNNNNNNNNNNNNNNNNNNNNNN
NNNNNNNNNNNNNNNNNNNNNNNNNNNNNNNNNNNNNNNNNNNNNNNNNNNNNNNNNNNNNNNNNNNNNNNNNNNNNNNN
NNNNNNNNNNNNNNNNNNNNNNNNNNNNNNNNNNNNNNNNNNNNNNNNNNNNNNNNNNNNNNNNNNNNNNNNNNNNNNNN
NNNNNNNNNNNNNNNNNNNNNNNNNNNNNNNNNNNNNNNNNNNNNNNNNNNNNNNNNNNNNNNNNNNNNNNNNNNNNNNN
NNNNNNNNNNNNNNNNNNNNNNNNNNNNNNNNNNNNNNNNNNNNNNNNNNNNNNNNNNNNNNNNNNNNNNNNNNNNNNNN
NNNNNNNNNNNNNNNNNNNNNNNNNNNNNNNNNNNNNNNNNNNNNNNNNNNNNNNNNNNNNNNNNNNNNNNNNNNNNNNN
NNNNNNNNNNNNNNNNNNNNNNNNNNNNNNNNNNNNNNNNNNNNNNNNNNNNNNNNNNNNNNNNNNNNNNNNNNNNNNNN
NNNNNNNNNNNNNNNNNNNNNNNNNNNNNNNNNNNNNNNNNNNNNNNNNNNNNNNNNNNNNNNNNNNNNNNNNNNNNNNN
NNNNNNNNNNNNNNNNNNNNNNNNNNNNNNNNNNNNNNNNNNNNNNNNNNNNNNNNNNNNNNNNNNNNNNNNNNNNNNNN
NNNNNNNNNNNNNNNNNNNNNNNNNNNNNNNNNNNNNNNNNNNNNNNNNNNNNNNNNNNNNNNNNNNNNNNNNNNNNNNN
NNNNNNNNNNNNNNNNNNNNNNNNNNNNNNNNNNNNNNNNNNNNNNNNNNNNNNNNNNNNNNNNNNNNNNNNNNNNNNNN
NNNNNNNNNNNNNNNNNNNNNNNNNNNNNNNNNNNNNNNNNNNNNNNNNNNNNNNNNNNNNNNNNNNNNNNNNNNNNNNN
NNNNNNNNNNNNNNNNNNNNNNNNNNNNNNNNNNNNNNNNNNNNNNNNNNNNNNNNNNNNNNNNNNNNNNNNNNNNNNNN
NNNNNNNNNNNNNNNNNNNNNNNNNNNNNNNNNNNNNNNNNNNNNNNNNNNNNNNNNNNNNNNNNNNNNNNNNNNNNNNN
NNNNNNNNNNNNNNNNNNNNNNNNNNNNNNNNNNNNNNNNNNNNNNNNNNNNNNNNNNNNNNNNNNNNNNNNNNNNNNNN
NNNNNNNNNNNNNNNNNNNNNNNNNNNNNNNNNNNNNNNNNNNNNNNNNNNNNNNNNNNNNNNNNNNNNNNNNNNNNNNN
NNNNNNNNNNNNNNNNNNNNNNNNNNNNNNNNNNNNNNNNNNNNNNNNNNNNNNNNNNNNNNNNNNNNNNNNNNNNNNNN
NNNNNNNNNNNNNNNNNNNNNNNNNNNNNNNNNNNNNNNNNNNNNNNNNNNNNNNNNNNNNNNNNNNNNNNNNNNNNNNN
NNNNNNNNNNNNNNNNNNNNNNNNNNNNNNNNNNNNNNNNNNNNNNNNNNNNNNNNNNNNNNNNNNNNNNNNNNNNNNNN
NNNNNNNNNNNNNNNNNNNNNNNNNNNNNNNNNNNNNNNNNNNNNNNNNNNNNNNNNNNNNNNNNNNNNNNNNNNNNNNN
NNNNNNNNNNNNNNNNNNNNNNNNNNNNNNNNNNNNNNNNNNNNNNNNNNNNNNNNNNNNNNNNNNNNNNNNNNNNNNNN
NNNNNNNNNNNNNNNNNNNNNNNNNNNNNNNNNNNNNNNNNNNNNNNNNNNNNNNNNNNNNNNNNNNNNNNNNNNNNNNN
NNNNNNNNNNNNNNNNNNNNNNNNNNNNNNNNNNNNNNNNNNNNNNNNNNNNNNNNNNNNNNNNNNNNNNNNNNNNNNNN
NNNNNNNNNNNNNNNNNNNNNNNNNNNNNNNNNCTTGAATATGCCGTTTAAAATATTGATGGAGAGAAGTTGCAAAATGA
AGATATTACTGATTAAAAGATAAGTTTAACATAGAACATATATCTTGGAAGAGATATAAAATTGTATGATCAAAACCGTT
TAGCTAAAATTAATTTCTGAAATGTTCCAAAACAAAAAGGAAATAATATATTAGGTTGAAACATTAGCTCACAAACATAA
AGAGCAAGCAACATAAATCTGACTAGTTTAGAGTTTAGTTATATGTCTTTATTTATAGTTTTCGAAATTACCTTATGCAC
CACAGTTACTTTGCCAAATAGCACTCAAATACATGTATCTCAGGTACATGCTGGTCAAACACTATACCGAAAATAATCTT
TAGCGATATTTAATTAAGGACATTAGCTTAATTACCACTAAAATATGCATTTTTAGCGGCAATAATACTTTTGTAAAATG
TCTCTAAAATTTATAGTGACATTGGATCCAATTACAATTAACTTATATCGGTAAATGTTTTAGCACTCTTTATTAATGTA
TATATTTACTACTGCTAAAAGTTATTTTTGCTATAGTAAAATTAGGTGTAATTTATTCCAAATACACCTTAACCAAGTGT
GATCACATATATCTGAAATACACTAATTATCTCGCTCGCCTCTCCCCCCATGTATCTATATTTCAAATTGTATTTGGTAG
CAAAAATATATGTATCTATCAAAAGATGCATGTTGACTCTCTTGCTCGTCTCTTTCTTCTCTCACTCGCATATCCATGTG
AATCCATATTTTAGAATGTATCTGGTAACAAAGATGCATGTATCTAGTATTAAAAGATACATGTTAACTATCTTGCTTGT
CTCTTTTCTCTCTCGTTCGCCTCTTTTCCTATGTATTTGTATTTCAGAATGTATCTTGTATCAAAGATACATGTATCAAA
AGATACAGGTTAATTCTCTTACTCGTCTCTCTCCTCTCTGACTCACCTCTCTCTATGTATTTGGTATCAAAGATACATGT
ATCTAGTATCAAAAGATATATGTTGACTCTCTTGCTCGTCTCTTTCCACTCTCACTCACTTCTTCCTATGTATAAGTCTA
TTAGAATGTATCTGGTAACGAAGATACATGTATGTATCTGGTATTGAATGATACACGTTGACTCTGTTGCTCGTCTATTT
CCTCTCACACTCGCCTCTCTCCTTTTGTATATGTATTTCAGAATGTATCTGGTATCAAAGATACATGTATCTACTATCAA
AAGATACATGTTGACTCTCTTCCTCGCATCTCTCCTCTATCACTCACCTCTCTCTATGTATTTGGTATCAAAGATACACG
TTGACTCTCTTGCTTGCCTTTCTCCTCTCTCACTCAACTCATTTAAGATACATATATCTAGTACTTTACTATATGTATAT
TACTTGAAATTTGAAGAAGTGATACATCTAACTTGAAATATGGTAGAAATTATTAATTAGTGAGACAATATGTAATTATT
TCAAACTAAATTAGTATTTTTGATCCTTAATAGTAGTAGACTTTATGGACAGATTATCAAGCCATATGGACCATTCTGGA
AATTTGCCATCTGTGGGCCGAGGAAGCCCAAATAACATGAGCAGCTAAAGTAGGCAGGCCCAGCTAGAGAGTACAGCCTA
CAAAACAGCACTTCCGCTGCTTCACGGCCCGGTCTCTCGCCGTCTCCTTTGAAACCCTAGTAAGTTTGCCTTGCTCTCCT
TTTCTTCTTCCATTGAAATTGTTGTTTAGGGTTTAAGCTAATTGAAGCAGGAATTTCTGTTCATTGTTTGCAGGGAAGTG
TAAGTTTAGACTTAAAGGAGTTGAAAATGTCGGACAAAACCAAAGGAAGAAAAGAGGAAGTGGTTACCAGGGAGTACACC
ATCAACCTCCACAAGCGCTTGCATGGCTGGTAATCACTGTTTTTGTTTTGGATTTCTGTTTAATACGATTTTCATTACAA
ATTTTGATAATCACTTTCATAATCTGAATCAGTATTTTGTTATTGTACCAAAAAATACATCTTTTGTTAAATAGAGCTGA
TTGCTTTTGTCAATTTTATGGTTATATGAAGAAAATTTGTCCTTAGAATATGTAGCTGTGTTGTTTCATATCCAATGTAT
GGAGGCATTTTGAGTTCTAGAGTACGAATAACTGTTTCCGTTAGCTCATTTGACAACTGTGAGTGTGGAGCCTAAATGCC
GTGACAAAAGGTGAAGTTGGATTATTAATTCTATAGAGTTGATCACTTTTGTCAATTTTATGGTTATCTGAATAAAATTT
GACCCTAGATATAGCTGTGTTCTTTTATTTCCAATTTATAGTTATCTGGTGCTTGTTTATCTTTTATGTGTATTATGTAA
ATGCCAGATAGTAGGGATGCATTTTGAGTTCTAGAGTATGACTAAGTGTTTCCACAGCTCATTTGATAACTATGAGTGGA
ACCTAAATGAGGCGAAGTTGACCAAAATAATGGGCAAAAAAACTTTATGAAAACTGTATATAGCGTACTAATTAAGTGCT
CTATACGACTTCCATTGACGAACCAAACTTAATGGCCATTAAAGTCCCCCAGCATCTTCCCCATTCAATATAGTGCTCTA
AATATTTAGTGCGCTATGTAGTTAGTTAGTTTTAGCTTGAAAAAACTGTTTATTTCCTAATGTTAACAAAATTTTAACTA
AATTAACATTAGGAAAATAACTAATTTAATACATTAACATTATGGAATCAGATAAAGTAGTAAATAGCGAAGTAACACAT
TAAAAATTGAAATTAGTTTACTGATTGACACATTAACAATTGAACAAATAACAAAAAATAAGCAATTTACTAATAATAAT
TAAACAAAGAAAAAAAACACTTAGTTGAAACTATAAAACGATCAACTATTTAGAATACCAAGACTAATAAACAAATAAGC
ATGCTTTGGATATAGATGTATTAGACATTGAACACAATTTTTTTTGAAATAAATGCCTCAATTGAAAGTTGTTTAGAGTT
GATTTGAATCGTATTGAAAGTTGATTTTTTCCGTTGATTTTTGCTTAGAATCTTGTTCTTTGACTCAAACATACCTATAA
TCTTGATTTTTGGGGAATTCTTAACGAGGTGGGGCTGGACCTTCAATGGCTTCACGTTTTTCTTTTTTGAAAATTGAATG
GGGACCTGTGGGGAAGAAGAGGGTGAGGGACTTTTTAGGGAGTTTCATAGTGCACTAATTTAGTGCGTTTTATTGCTCCA
TTGACTTTAACGGCTATTAAGGCCTGGTCTGGCGATGGAAGTCATAATAAATTGTCCATTATTTTGGTCAACTTCCAACT
TTTTCCATGTCATTTAGGTTCCGCTCTCGACAATATATAGATAGCCAGGCTATAGTGTGCATGAGTGAGAGTTTGCTAAA
AATGTATGAACAGTGGGCCAAATTGTCAACTAGTGTGAAAAGAAAAATGGAATAGTAAGTAAATAAATACCCATTTTATG
AAAGCTGCTGTTAGGGAAGAATATTGACATGCTTCATAACTATTGTACACCAAAATCCCTCAGGTTAAACTCAATTTATC
ATTTCAATATATTGGCTGACTGGAATTTGTGGAATAGAGACTGTCCAGATACTTCACATTGCTGTTATGGTTATAATAAT
TTAATTTATTGTGTGTTCTAACTGATTTTGTGTTGCTAATTAATCAAACTACCATTATTTTCATAGTATTTTTAGTGTTC
TCATCATCAATATGATGTGTGTGCTGTGTATTTTTGTTGATGAACCCCTCGATGCTCTCCTGTAAAGTTATGACCTATTG
AGTACAACTATACATTTCGGTACCCTCGACCAGGATTATTAGCTTTATGTTTTGGTGGGGAGAGATTTCTGTTGAAATTT
CCTTTTGGCTCGGTGAAACTGTTAACAGCACATTCAGTTTTTGTATATATGCTGCTCCATGCCGAGTAGTGGTCTAACAT
TAGAATGCTATGCTTTTGTAACAGCACATTCAAGAAGAAGGCTCCCACAGCCATCAAGGAGATCCGGAAGTTTGCAGTGA
AAGCTATGGGTACAAAGGATGTCAGAGTGGACGTGAAGTTGAACAAGCACATCTGGAGCAGAGGAATCCGAAGTGTCCCA
AGGAGAGTCAGAGTTCGTATTGCTCGCAAGAGGAATGATGACGAAGATGCAAAGGAAGAGCTCTACTCTTTGGTTACTGT
AACTGAGATCCCACCAGAGGGATTGAAGGGACTTGGCACCAAGATCATTGAGGATGAAGATTAAGCTATCAGTAGTGGAG
AACGATAGACACATTATTTATTTGAGAATTATCAATTTTGTTTCGAAACTTAATTTGTTCTTGGACTAATATGGTCTACT
TCACAATTCGGATTGTTAGATTTGTGTGCCTTGGGCTTACGAGATCCAATTATCTGTTGTGTCATCAGTATATGACCATG
CAAGTATTTTTGTGATTTCTAGATTTCGTGCTGTGATTTTGGTTGTGCTTTATATAATAGTAGTATCTGTAAGGGTTAAT
GTTGGGTGTCTGCTTACTGTGATTTGTTCTATTTGATTACTAACATATATTCATCAAAGTTGTATTCTGTGATCTTCATT
TCAAACCCAACTCCACACCATTAAACGTTGGAAAAATTGACAGAAGATTGTAAGGTGATGGCGAGTAAAGCCCAGATATC
CAACCATACAACTCGAGTTCAAATGAATTGGTCATGAACAGCAAAATTAACTTCTTTGCTCAACTTGATCATTGCACAAA
GGAACTTAGAGACTGCTAGACATTTGTCTTTCACTATAGGAAGTATAGTTCGACTACTCGATGACATCTACTTTTTCAGA
CAATCAATTAACATGTGGAAAGAAGTATTTTATTACAATCAGATCATCAACCTATATTTGCAGATCTTAGCAGACAAGTT
CATGTACAAGGAGCCTAAAGATGTTCTGAATCCCAATAACAAGGAACCTGTGTAAAGGAATGAGGACTATACGCAAACAA
CGTGCACAGGATTCACCATTTCGTTGATTGGCATTTAGCAGCTTTGCTACCATCATTGAGGTAAGACTGGAAAGTCCGAA
CAACTTCCTCATACGTTGGCCTCTTGTAGTCTACAGCCTGTCATTATTTAGGACGACAAGGTTCAAAGTTAGTGTTTTGA
CATACGTAGATATGTATGAAGTTTAAAACTGGTTATCCACTTCGGAATATACCTGCTCAATTACTTCTTCTGGTCTTGCC
CACTTCCACTCTGAGAATTCTGCTTCTGCTTCACCAGTTGCTAAGTTGATTTCACTTTCAGCATTGGTAGATTGCATAAG
AAACCTGCCAGACACATAAAATCCTTTTTTTAGATGTTACAGTTGACTTCAATGTCTCCGGAAAAACTACTATTCGTTCA
TGAGAACAGAAATGTGTCATTTTGGCTGAAAACTAGACAAAGCTTATCGAGTGCAATTGTGCAAATGCTATTTTATATAC
TTCTTTCATCAACTGATGGGTGAATCCAAAATATAAACAAGTAAAAAAGCTGCATCAGGCGCTGATCTTTTAGCACAAGT
ACTTGCTATGGTGTGAAAGAAACTGATGCAAAATCTTCATTTTACAAAAGCAGAAGCAGGAAATCTAGATCCAATTGCAG
GCTTCTGCTTTACCAGAACCAATACCTACGAGTAATTACACCATTAGCTCCCTACACTGCTTAGATCCTTCGCTTGTCTT
GACGTACTTATATTGAATGAGTTTGACACGGGTGTCGGTACTTCATGTAGGGCTTCTAAATTTAAAAACAGCAGAAAACT
ACATATACCCTAATTGGATATCTACACACTCTTATCAAATACAAGTACCCACTTCCGGGTAGATGCAACATAGTTATCCC
CCGGGAACACAGGAATCAGGAAGTATTGGACTCAAATCACTGCCCACATAAGCTCCAAGTCCCCGAGTGTGTACAAGATC
TATATACTGCTCTAACTCTCCATGATTATTTATCATTTGGGTTGACATAATTTAACAGAGGATAGACTAAGATGTAACTC
AATCTAAAAGATAAATTTTCCTAAAATCAGAACGACGCATCGGATGTAGGTGAATTCCAAAAAGACCACTTCTCCCGACA
TGAGATATGCTGGCATCATTTCATTTTCAAAGAGAGAAATAACAGTGAACTATCCAAACTGTGCTCATGATGCAAAGCTT
TTCTTTCACATCAAATGATAAAGTATTTCCATTTATTTAGACTCCTTAGGACATTAAATCCAATTCCAGAAGAAATCCAC
TGACATCTTACATCACATGGAATTCGGAAACATGTTGTACAAAGCTGGAAACATTCAGCAGAGACGAAGAGGAATGAGAT
AGTTTATAATAGATGGAAGAACTACTTAACATTGCTCCTTATCTGCAAACAGCAAAAAACAAGAGAACTCTAATGTACTG
TTAATTTACACTATTCAGGAATGAAACCTAACTGAGGTGTTCTTTCGGAGAATAATCCATTATTTTATCACATATACATT
TTCAGTAATACCTTCAGAGTATCTGCTTCTAATGCCCACAGCTTAGGGGAAAACAAAAGAATGATATCTTTTAGCAGTGG
AGGAGGAGGAGTAGTACAAATATCTACAAAAATGCATGAGAACAAGCAAATAAAATGAGTGGAAAAAGTAGGATTCAATG
GACATCTTAATTTTGGTGTCGAATAAAGAGTTTAACTCATATATTTTCTAATCCACCTATGTGATCTACTTTTATAAGGC
TTAACCGATACATGGAAAAGGACTGGTGGCAGCAGCTTGAAACATTGTTTCATAGGCGAAATATGAATAAGGCATCTTTT
AAGTTTGATGATGCAAACATACAAGGTTCCTCCCAGGGAAAAGGTATTTATGGATAAACACAATATTTCTTGAAGATATA
TTTTGCCTTAAAAGAACAAAGCACAATTATATCAAGAAAACCATAGGATACCTACCATTTCTGTGCCTGTCCATGCCATT
CTCCTCCCCAAAGACGGTTTACTTTGGCCTTTACGGCTGGTGGGAAGTCATATGTCAACCATTGTGGGACCTGACATTAT
GAAACAACCATTATAAATAAATGATCTGATCATTTGAGCTTTTGGACACCAAGGTTTCATGTTTCTTGCCGGATAAATAC
TTTGCGGTCAGAGGGGAATTAATATTTAACATGACATAATCTAGACATATATATCTAACTAATGAAAACTTTTCACGTTA
GACGAACCTCTGCAATTATTTCAGCTGATGTTATTCCAGTTTCCTCTCGCAATTCCCTAATGGCAGCAGATTTAGGGTCT
TCTCCATCTTCAATGCCCCCCTAATCAAGTTAATTACCATAAGATAGCTAAACAGTACCAGCACAGTTATGAATATTGAG
TGACAAATGGTACAATTCAGTGTGTTAGATTGTGCAAATACTTGGCAACTAGGTGCCACAACTTAGTTTTAATAAATACA
TGCAATTGAGTTTCACCAAAGGATGAACCATAATACGATAATCTTGAATCACCTCCTTTCAAAATTTAATACATCGTATC
CTTATATTAGTAATCAAGGCTAGAATATAACTCTATTCCTACAAAAGCTGGTAGTGAGCCCCTTTCTACAATGAGTAAAT
TAATCAGGTGTTAAAAGTAGAGAAGATATTAATAACAATGTTACCTGTGGCATTTGCCATGCTCCGGGTACATTCAATCT
GGAAGCCACAAAGACCTGCAATTGCATCATAACCAGATAAGACCCCAGATTTTCCGTATTTATATTTAGTAAAGACACCA
TTTACAACATTTTTCGTTGATCAAAATACAAGTGAAAGTAGTTATCTAATTTATGATTACATTTATTGCATGTAAACAAA
GACGGAAAAGGGGAAGTTATAATTTGAAATTTCTGATCAAGTGAAAACAAAATGCAACCGATACTTGACACAGAACTAAG
GAGAGAAAATCAGAAGTACGTCCTACTGTTGCAAAGTCATTCCCTTCAAAACTTAAGTACTTTACTGGCTGAGATATATT
ACTTTTACTGCTATTTGGAATTAATAACTTTGTTTATGGAAGTTGGAACAGTAACAATAGCAATCAGAGAACTCGTTTTT
TTCTGCTCTCCATTATTGACTCCTTCAATTGAACTGCTCCATTCCCCATCTTTTCTCATTCCAGTCTAAAAACTTTCTAG
CTCAACTTAACATACTTTCAGGTTCTCACCCCTCATGTTACTTCATTTTTTTATAATCATGGTTTCTGGGCCCTTGACTA
ATTCCACGGGATACATGTCACCTCCCACCAGCAACATATACCAGTTAGTAACTGTTACTCTATCCACCAAGCTAGGATAG
AAAAGAAGAAATCACCTAACGTTTTTTACTACGCTGGGATTTGAACCTGAAAACTCATGGTTCTCAACCCTACTCATTGA
CCATGAAGCCACACCCTTGAGTGTCATATTCCTTTACTGTTCTTCTTTATGTTTTTGGGCTTGTCTAATTTTAGTCCTTT
GTTTTCTAACTCGAGGGTCATCACTCTGTCAGCCGAAGGGCTAAAGTTGCTCTTGTCAAGGACGGAACTAGCAAGGGGCC
AGGCTGGTCACCCTAACCCTCTTCAACAGAAAATTATATTGTTTATATATGATTACAGTTACTTTTTATGCATACATGAT
AGATGTTGAACACCTTCAACTTCTTTGTGTGTCTACTTCTTCATATTTTGAACCCTCTTAGTGAAAATTCTGGCTCGGTC
ACTAAATCTTGTTTGACAAATTAAAAGGGTAAAAATCAACAATTTGATAAAAGATATTTACTAGCATAAAGTAGAGTAAA
AAATGCTCATTTTTAGCATCCCTAAATAGATTTTTCTTTTGTTTCTCAGAAATATTTTTTTTTAAAAAGAGAAAGATTTC
CCTAAATAAATACAGGTTAGATCAATAAGTACACTAACAAAACATAAATATCTAAATCTCAATTTATTACCCTTTTTAGT
ACAAATATCAGTAATCATGTAATTTAATTTTACCAAACTCCAAAAATAATTGCTCAGATCCAAACAGAGAAACCCAACAC
ATCACATAAGAAAACCCAGAATCAAACACCAGAAAAACAGAGTAAACATGGCTTTAAGCCTTCTATTTGTTAGTAAAATG
AAAGAATTAATTGAATAAATGAGAAAAGTATACCAAATGATCATGATTGATGAGACAAATTCCTACGTTAGGACGATAAC
CACAAGGGAGATTCTCCATTGATAAATATGCTTCTTCTGGGTTTGAGAAAATAAAGTCAGAACTGAGAAGTTTCAGAGAG
AGAAAGAGAAAGAGAAAGAGAAAAGATCACTATCAGAAATCAGAAATAGCAGCAATATATATGATAAAAGTCAAAACTTG
TACTACTGCAACTTTTTAAAAATAAAAGTGCTAAAAAGAGTTTAGTGGAAGGAATGAGGTGATGATGACGAACTTCGACT
CGAGACTTCTGATTAAGTAAGAAGAGCGTTATTAGTATTTCTCATTTATTATTATTAAGATCTCGAATTTGAATTCTGAA
TATACATTTATTTTTATTAGGAAGTGATTAACTCAATTTGTGACTACTCATAACTGAATTTGAGTTTTGACATGTTATTT
AATTATTAAAAACAGAAATTATTTTAATGCATAAATTAGATGAAGATCTGGTTGTCAAGAACAAACTAAATAAGAGTATT
AAAAATTTAAGCTTTCTACCATACAAAAAGTGTGCCAATTATTTTGGAAAGAAAAAATAATATAGGCATAATAGATCATT
AATTCGTTTGAAATATACTTGTATTGATTTGTATTATATCACGTAAAATATATATGTTTACTTAGCTCATGTCAATGATA
ATATGTCCCACGGGGTATGGACTCAACCCCATGTTATCTATTCTGGAATAAAGGAATTTAAAAGTAAAGTGGGAAATTAA
AGAAACTAACATATGTAAGAGTTCTATTTATTAAAGTGTATATAATTAGCTTTTGATTATATTAAATTGATAAATACTTA
TTATTTATTTGAATTTGACTTTATGTAAAAAATAAAAAGAAGAAGAAGGTTTAGGTGATAGTACAAAATCTTTCCCCCGT
TAAGAAGGAATACAAATTTAAAAATAGCTTTTAAAATAAGATCATCTTATGCATCGATATGATTGTATAGCGGCGTGTGA
AATATTCAAACAAAATGTGTTAAAACTCTCATTTCCCCCTTTCTCGTACCAAATTTTTCCTTTGATTTTTATTTTATTCT
TTTCTAACTATTAGGAATTGAAATTATTTTTTTCCTTTTCTTCTCTCTAAACCTCCTTTCAAACATAATCAACGCATGCA
ATATTTCATTGGCAATTCATCATTTTTTATTGTTTCATTTTTTATATGACAAAAGGATAAATGTCAGTGAGTTACTATTT
ACTTGGATCATGATTGAAAAGATGAGTTAGAAAAAGAAAAATAATTTATTTATTTATTTATTTTGGAAAAAAAATAAAAA
GACCCTCATAAGTCGTAACAAAAAGAAAGGGACAAAAACAGTAGAATAAATAATTAGTGGGGGAAAAAGGTACGTTGACA
TTTTTTGGAGACTTTTGAGTGGAAAAAAGAATCTAATAATGGAAGAAGTAGCATCATCTTCAGGTGGATTTGTCAAATAT
TTTTAAATTTTTTTGGTTTTTCCCTCAATGTTTAATACCTGTATTGGAGTCTAATTATTTTGAATTTTCACCGCGTAGGA
CCCCATTTAAGAGAAAGTGTTTTCTACTAAAACTAAACTTTGATAATCAAAATTCAAACATGAGACTTCTGGTTAAAAGA
AAAACAATTGACCCACATTTGTAGATGGTGATTTGTCAATATTTTATTTCATAAAGAAATGAATATAACCTTAATATCCA
CACCTTACTTTTTAGTTTTGACATTATGTAAGGAATCAATTAAAAAGCAACTTGTCATTATTATAATTAATAAATAGCAT
ATGGGATTAGTACAAGTACTTAATTCAATGCATAATTAGAGGGGTAAAAGTCCACTTATATAATCACTTTTTCCCCTTAG
TTAATAATCTAATTTCAATTTATCCAAAAGTCAATTAAATTGCTATTTCATCCTAAATTTGATAAGTCTTTTTCAATCGA
TGCTTTTACTATGTTGAAAAAGTGTTGCTATCATAAGATTAGTGTTATAATATAGGATTAATGTAATGATGGTTTTTTAA
ATTTATCATTAAATGTCATTTAGATATTCAAATTAGGCCGAATCCATCAATGACCCCTAAAGTTGGCACTAAGTTTCACT
TACACTCTGTTTGGATCATTGTTACCCATTGTATTGTATTGTTACTATACCTACAATGTTTGTTTTGATTGTTACTTAAA
ATGTATTGTATTGTTAAATTTCGTTGTTACGTAACAATGAAAATCCCTACTTTATGGAACATCCGATTTGGTTTGTTCCT
ATTGTTACTTAATTTCTTTTTCCAATTATATCTTTACATAATATTTCAAAATACTATTTTACCCTTTACCTTATATTATT
TAATTCTAGTCAAACCTCCTACCCTAGAATAATTAAGGATATTTTAGTAAAATTATAAATTACAATACAGTACGATACAA
TCAAACCAAACAATTAAAATGTTATTAAACAACAACAAACAATACAGTCTAGCCAAACATTGTATCTACCATACAATACA
GTACAATACAATACAATACATTATGAAAGAATGGGTAACAATGATCCAAACAGAGTGTTAGACACCTCAACTGGGTGATG
TTCATTTTAGACACCTCACGTAGGGTTTCGTTGTGTCATTTTGACATTTTTGCTGACATGTCAAAATGAGTGTGATACAC
TCAAAAATAGAGCGTGAAAGACTCAATTTAGCTATTTTTTATTTTATTTTCTCTTCTTCTTCTCCATTTTTCAAGCTACC
ACCTCCCACCATTTTTTGAAGCTTAAATTCCTTCAATGGAGGTCAAATTTATTATTCAAATCCGTTTTCAAGTCATTTTT
CTTCTTCTTCATTGTATTACTTTTCTAAATCTACAATCACTCCCTCCACCTTTTTTACCGGAAAAATGGATACCAACACT
CATATTTATCTCTCTTTCTTTCTTCCTCTCCCTCTTTTCTTCCCACAAAACAACACTAAAAAGAAAGAAAAAAAAGAAGA
GATCCGAAACAATTTAAAAAGTTGATAAAAAAATTAAAAAAATTGTTGGGTGTAGTAGAGAAGACAACTACCTTCGAGGA
GAGGGGAGGGGGTTAAATTGATTTTTTTAGAATAATATTTTTATTTTATTTGCTAAATAGATTTTAAAATAATTTTTAAC
TTAAAATTACACATGTAATCATTTAATTGGTTGTTTGCCACGTCATCAACAAATGTATTACACTCTCCTTCAGCTTTTTG
CTTATTGTCAAAAAAAGTGTCAAAATGACATAGCAAGACCCTACATAAGGTGTCTAAAATAAACATCGTTCAATTGAGGT
GTCTAAGTGAAACTTGGTGCCAACTTTAGGGGGCCACCGATGAATTTGGCTTTCATTATGACATGTTTCAATTGAACATA
TGAATGTACATAGTTAAGAGTTAATCACATAAAATATGACATCTCCTTTAATTATGTGTATTCGTCTCTATATATAAGTC
GTAAAATTCGAGGCATTTTCTGATTGAGATTGATACATATATAATTAAAAAAGATAAAATATTTTTTATTTTTTGTGTGG
TAATTAACTTAACTACCTTATAGACTCTTGAGTACATATCAATAAAATTTCAAAATTTAAATTGAACATTTCATCACGTG
TTTAGATTCTCAATTGAAACCAACAATAGTTTGATTGTCTAAAAATATTTGCTGACAAATTTTTAAAAAATGACTATGTA
TTAAGCTTATAGTAAACCATTGCATTATTATATAAGCAAACAACACAAATTTCACTAATTTAGTATCTAATTATCTCATT
TTTCGTAATTTGCTATATTATGAATTCTACCATAATCCACATCTAGGATATATACATTTATTTATATTCTACTATATTAT
AAAAGAGAGTTTAGGGCCAACTATAATATATAATATTCAAGATTGGGACTTTTCCCAATCTTGAATATTATATATTATAT
TTATTATATAGTAGAACTTGGGAATAAACTCCCTTTTAAAATAATATAGAATATGTGTATATATATATATTAGAAGAGAG
AGTTTCAAAGGCTGCTTATTGGTTATTCAATTGATAAGTGGGGATATTTTTGTCATTCCAACTTCTCAAAGTGATAAGTA
TTGCATAGAAAAAATTGTACTATGAGTCTTATTATTTGGACCTTCTTAACATCTTTAGAAAAAAACCCTACACTTTTCTA
CTAAATTACATATTATGCCTTCTATCATTGAGTATGGTGGGGTCCATTTAATTTTACAATTGACACCTATACAATGATAA
CTTTATTGAGTTTCTATATATTCCCATTTTTATTCTCTACATATTAAATTGTTTAAATTTAATATAGTTAAATAATTTAA
TAAAATTTTATTATTTAGCTTTTATATTCAAAAACAAATTATTTTTTAATATTATATATATCATTAAATAACTATATAAG
ATTATTAATAGTCATATTTATATTTTTAAAGATAATTAATAAAATTATTTTTTAAAATAAACTCCTAATAAATAATTTAT
TAAGAAAAACGTCAAATTAATTTAAATTATTTCTTTTTATTATACTTTACTTTTACTTACTTATATAGAAAAGACAGCAA
GATGATTGATTTTTGCCATCTTTATAAAAGAATAAGGGTCTTTTGGTCATTTACACTACCAAACTCATCAATAAAGGCTG
CATACGTGTCTTAATACTGCTTTGGAAGAGACACGTAGCAATGCTGCCAAACTGATGTGCATTTAGGACATTCTATGAGA
GTTGATGCTCTGTCTCTCTTCTTCTTTATTTTGCAAAGCAAAAAAAATCAAGTTTTTCTGTCTAGTATATATATATATCT
CACAAATGGAAAAGTTCCAATCAAGGAAGCAACATATATCATTTACAAATGACTTAAAAAACTTTAAAATATTTAAAAAC
TATATAATAAAATAGGGTGACTCTCAGAATTCTATCAGGCTCACATATATTGGGACAGAAAAAATAACACATATCATTTT
AATATTACCAAAAAAGTATTATAAATAATAATAATTAACAACTTAAAATATCTTAAAGACATTTTAAAAGGGTTAATTTT
GTAATTTTATCCATATCACATAAATTAGGACAAAGTGACCAGTAATGTACATTATTTCAAAGTTACATAAAAATATTATA
AATCACAATAATTAATAACTTCAAACATTTTTAAAAAAATTATGAAAATTTGGATGACTCTCCAAATTTCATTTGTGTCA
CATAAATTGAGACAACAAAAATAACATATATTGGGTCCATTTTAATTTATTTGTCTTATTTTTTATATTTTTTTATATTT
AAAAATTGCGTAAAAATATTATAAATCATGATAATTGACAACATAAAATATGTTTTTAAAAAAAATACAAAAAATTCCAC
TGATTCTTGAAGTGAATCTATCGTAAAAAATACT
>mtp_1015.contig_8
AAAAAATAAAAGTTTATTAAATTATTTAACTATATTAAATTTAAACAATTTAATATGTAGAGAAAAAAAATGGAAATATA
TAGAAACTCAATAAAGTTATCATTGTATACATGTCAATTGTAAAATTAAATGGACCCCACTATACTCAATGATAGAAGGC
ATAATATGTAATTTAGTAGAAAAGTGTAGGATTTTTTCTAAAGATGTTAAGAAGGTCCAAATAATAAAGCTGATAGTACA
ATTTTTTCTATGCAATACTTATCACTTTGAGAAGTTGGAATGACAAAAATATCCCCACTTGCCAATTGAATGACCAATAA
GAAGCCTTTGAAACTCTCTCTTCTAATATATACTAGATAATGTTGCCCGTGCTATGCACGGGCCCAATAATATAAATGGT
ATATTTTGGGGCTAATAACCGAGTTTTTGAAGCGATTATTTGCGTGGATAAAGGAATAAGTTTTTTTATCACAAATCTAT
ACTTTCTTTGACGCTATTTAAGGCATAATAAGACTACCCACATACAACTTTTTTGAAATATTTTATGTTGTCAATTATCA
TGATTTATAGTATTTTTACGATAGATTCACTTCAAGAATCAATGGAATTTTTTGTATTTTTTTTCAAAACATATTTTATG
TTGTCAATTATTATGATTTTTAGTATTTTTACGTAATTTTTAAATATAAAAAAAATAAGACAAATAAATTAAAATGGACC
CAATATATGTTATTTTTGTTGTCTCAATTTATGTGACACAAATGAAATTTGGAGAGTCATCCAAATTTTCATATTTTTTT
TAAATGTTTGAAGTTATTAATTATTGTGATTTATAATATTTTTATGTAACTTTGAAAAAATGTACATTACTGGTCACTTT
GTCCTAATTTATGTGATATCGATAAAATTACAAAATTAACCCTTTTAAAATGTCTTTAAGATATTTTAAGTTAATTATTA
TTATTTATAATACTTTTTTGGTAATATTAAAATTATATGTGTTGTTTTTTCTGTCCCAATATATGTGAGCCTGATAGAAT
TCTGAGAGTCAACCTATGTTATTATATAGCTTTTAAATATTTTAAATTAGTAATTATTGTAATTTTAATGCTTTTTAAG
>mtp_1015.contig_2
TTAATAAAAAAAAAATTAAATAAACTCCTAATAAATAATTTATTAATATGACTATTAATAATATTATACTTTAAAAATAT
AAATATGACTATTAATAATCTTATATAGTTATTTAATGATATATATATTATTAAAAAATAATTTGTTTTGAATATAAAAG
CTAAATAATAAAATTTTATTAAATTATTTAACTATATTAAATTTAAACAATTTAATATGTAGAGAATAAAAATGGAAATA
TATAGAAACTCAATAAAGTTATCATATGTAATGACCCTAAAGGTTATTTTTGGAAATTTTCATAAAATGACCGTTTTACC
CCTCCCGATAGTTGCCCCGAGTCCTAATTGTTGTATTTTCGAAGTTGGTTTGGAGGAAAATTGATGAAAAGTTGAGTTTT
TAAGAGTTAAAGTTTGGTTAAAAGTGCTATTTCGAGTCATTTGGAGTTTCGAGACTCGAATCGAATTTCCGTCGATTCCT
GCAGTTTTAGAATGTCGAAACGGGTCTATGAGAATTTACGGAGTCGAATTTGGAGTTAAAACGAAGATTTGAGGTCCTAA
GTTGCTAAAATTCTGAAATTTTGATCAAGAGTTGACTTTGGTCAACAAACGAGGTTCCGGCGCTCGAAATGGAATTCCGA
GGGCACCGTTGGATTCAGGGGGTGATTCTAAGTCTAGAATGAGTCTTGGTTGAATTTTTAGAGGCCCCAAGTGAGTTTCG
AGTTTTTGAGCCTAAAGTTAGTTTCTTGACGCCTTATCAGATACCGGGTCAAGGAGACCTCGAATTCAAATTCCGACGAT
TTCATTGAGTCCGAAAGGTCATTTTCAAGCTAGTAGCATATTTAGTTTGTGTTCGGGAAGTGCCAAATGAGTTTTGGGTG
AGCTTTTAAGCTTCTTGGATGCTTTGACACTATTTCAGCAAATTGTGGCAACTAAAGGGTTCATTATTAGTTTTAAAGGT
CGAAAAAAATTTCCGAAGGTTCTGAAATTTTGAGCATGAATTATAGGACTTATCTGCAAATTTTGGTGCATTTTCGCTAA
CCCGAGATTGGACTTTTAACGCAAATAAGAAATAATTGTTTACCGAGTAGAAATGATATTTGACTGGGCAAACGAGCATG
AAATTGAGCTCAGATTGAACGAGCAGGTCCGTATCATTATTTAAGACATTTACAAAAAAGAATCAGGTCATTTCACTATC
GTATGAGGAAATTACGGCCTTTTTAGTGAAAGATTAACTGCTGTTTTTCTGGTGCATAACAGCCACGTACTGTTATAAAA
ATCTTAGACTATATTCATTTGGTATTTTGAGCATATCGGGAGTTCTAGAGATCGGAATGGAGTGATTCTTACGGGTTTCT
TCTTGAATTAATATGAGGGTTAGTATTCAATCTTCAATTCGACATTTTCTCATAATTTCTTTATCTAGTTTTTTTTCCCT
ATCCGTAAACCTCTTGGGAAAAATTGGGGTTTTATCGATTTGGACTCCCTTTTTGATGAAAAAGGTATATTTATGATCCT
TATGTTATGGGTAAACTGATTTTAACATAAAATTATTGATTCATCGATTATTTTCATCATATTAATCGCGTACAATTTGG
ACTTTCCCGGTAAAGTTAAAGTTTGATAAATTGAGAATTTCAAGGTCGATCTTAACTCCGTTTTTGATGAAATTTCATAT
TTGAACTTATCTAAGCATGGGTAAGATGTTTTTCAAGAGATATTTCATTTTCGAGTCGGGGTTTCGGATCCGAATATTTT
AGGCTTCTTCAAGAACGTGAATTTTCCTTCAAATTGAGTTTGTGAATTGATTTCAACTCCGTTTTCAAATTGGTTTTCAC
CATTAGCTTCCAAATACTTTAAGGATCATTTTACATAAAAAATTTCCAGATTTGGGTATCATTTTCCGGTATGAGACTTT
TGGACCGTTTTACCCTTTTTCCCTAAATTTCTTGATTTTGGTGTCATTGGACTCGAATTGTGATTGTGAATAATTGTTTG
AATAGATTATCGTGATCCGGATTCTACTCAGAAAGGAAAGGCTCAAGTCAAGTAACTTTTGGAGTTCGTTTTAAGGCAAG
TGGCTTCCAAACTTTGTAAAACTCTTAGACCACACATGACTACTTTCCTAATTGTGTTGGGGAGTAATGGGGATTGAGGA
TGGGTTTTATTTGTTGATTGAAATTGTTGTAAATGAAAGATGGGGAATAAAACGAGCTAAATGTGTTATATGTGACTTGA
ATTTGTTGAATAAGTCATGTGATAACTGATATTGAAGGGATAGAAGAGCATGAGTAGGCTATGATTGATACAAACATTGA
TATTGAGAAAGATGATGTGAAATAATATGATGTGGTCGTGATATGGTTGTGATTGAGACAAATGATGTGTAATACTATGA
TGTGGTCGTGATATGGTTGTGAGTGAGACAGATGATGTGTGATACTATGTTGTGATCGTGATATGATTGTGATTGATGAC
ATGTGCATATTCATTATTCATCCCATGTGTGAACTATCTGTTGCATGAGTTCTGAGACACTGATATGAGGATGGATGGAT
ATGAGACACAGTTGAGACTAGCTCCGGCTAGAGATATATATGAGATGGACTAGCTCCGGCTAGCGATTTGGATGCCGATG
GGATCTGGTTCCGGCGGTGATACATGGTCCATGTGTGGCCCCCATGGGTTCTGATTTGAGTATTCAGCGCGGACTGATTA
CGTCGACAGATGTGTATCGTAGGACAGACATGCATCACGAATACATGACATCATTATTGCATTTTGCATCGCATTTGCCT
TATCTTTGTCTGTGATGTGTGGATTGTATCGATTTACCCTTCTTATGTGGAATTTGATCTACTTGCTCTTATTTGTTGAT
CTGAGGTTGATGAGGATATACTGTTGGTTCTGGCTGTTGAATATGATCTGTTTAGTATAGGTTGGTTGGTTTGCTGCTAG
ATTGAAGTTTCGGTGGTTCGATTGGGATTGAAAGGAGTTGTTTGTAGCTGCTAGTTTTGCTTAGTTTAGAGTTACTTGCG
AGTACCTGTGGTTTTCGGTACTCACCCTTGCTTCTACATAATTGTGTAGGTTGACAGCTGATACGCTCAAATTACACCTC
CCTAAAGAAGTATAAGCGATCGTTATCAAGTAAAGAACCCAACTTGTAGGTTGGGGTCGATCCCACGAGGAAAATGGTTT
AGATTTTACTTTAACCAACAATTATATTCAATTAGCCAAAGTACTTCCAGAAACAAGAAATAAAAGGGAGGATTTGTAAA
ACAAATTGTAAGAGTTCAGTAAGTCATCAATAAACAAAAGTTAATTTCGGTTTTTTTATCAAGATGAGAGAATTAACTAG
GGTATCCGTATTCACCACAAGCTCATAACGCAGTAAATCTAGTAACAACAATTCTTTCCTAGTGTATTACATGCAAAGTG
ATAAGTTAGGTATCTCTAAATCCTTGATCCGGCATCTAAAGAATTTCACCCCGCACCTTGATCTGACTACGTGTGTATAA
TTTACTAACCTTTACCTTTACCTCATATTAGACATCATAATCGATGTTTGGCTTAGTTATTACTTCGCACCAATCGACAC
TAGCCTATTAGATAGTATCACACTAAATCTATGTTGATAATTCTTTTCTTGTTGATTACCTCCTTGATCCGGCAAGTAGC
AACAAGGCGAGTTTTAACGCGTGCACTCGTTAAAAAGACTTTTAAACGAAAGAATTATCAATGCATGCAAAACACTATTC
AAGAATTACTTATTTACTATTCATACTTTGTTAATCGCTCATGGATCCCACAACCCTAGTTGTGAAGTTTAGTTACCCAT
AATACCAAGAACACAATTCATAATATTAGATGAAGAAATCATGAACTTAGGTAAAACGAATAATAAACCCCGAATTTCAA
CTTGAATTGCAAAGCCAAAATCTTCAAAACGAATGTAGAAAATCAATAATAACTAGGGTTGCAACTTAATCTCCAAAGTC
ACAGAGTAAAACTAGAATAATAATGTCTAACCCCCAAAAACGAGGTTTACATGCCCTATTTATAGAAAACAAATCCTAAA
TTAAAAGGGAAACGAATTAAGGAAAGTTTTGTTCAGGTACGCGTCTTCAATCCACGAGACCAACTTACGGACCGTCGATG
GATCTACGGTTCGTAAGTCCCTTCCGTCAGTCAGGACTTAGAAAATATTTCAACTTCCAAAAATCAGCTTCTATGCAAAC
GACGGACCAGCAGTACGGATCGTAGATCTATCTACGGTCCGTCAATCCCCTCCGTAGCTCCACACTTAGAATCTTCAAAA
ATCAGGTACTGGAACCCTCGCAGTATCACTCTACGGATCAACAGTACGGTCCGTAGATCAATGGACGCCGTGGTTCCACA
CTTTGTCAAATTTCCCTGATTTGTCCTCCATGCCTTGCCTGCTGATCTACGGTCATCACCTACGGACCGTGAATAGACCT
ACGGTCCGTAGATCACCTCCGTGAATGCCCTGTTTCTGCATTTCTTTCCGCTGTCTCTATACTTCCGCGCCTGAACATCT
TTCCTGCAAAACATAATAAAAACACACATAAAAACCAATATAAGAAGGCCCTAGACACACACAACTTGTAAGTGAAATGT
ATTAGAAATACCGTAAACTCACGGTATATCAACAGCTCTCTCAGATTCGGCTTAGTATTTTTCTTTAGCATATTGAGCTT
CGGGACATACTCGAGAGGTAGCGGTTCATTCCAGACGTGCCCTTGAGTTATCTTTACTTTCAGTTTTTTTCTATTCGAGA
ACTATACTTTGAGACTTGTATATTTTTATTCGAATTCTGTATTTAGAGGTTTGTACATGTGACAACCAAATTCTGGGTAG
TGTTGAGTCTCAATTAAAGTCTTCCGCTTATTTATTATCTTTTATTCTCGTATTTCTACTTCTCTATCGTTGTGGTTGGG
TTAGGCTAACGTGTCCGGTGGGAAATGGACACGTGCCATCACATCCGGATTTTGGGATGTGACATTATTGTATACATGTC
AATTGTAAAATTAAATGGACCCCACTATACTCAATGATAGAAGTCATAATATGTAATTTAGTAGAAAAGTGTAAGGTTTT
TTCTAAAGATGTTAAGAAGGTCCAAATAATAAGGCTGATAGTACAATTTTTTCTATGCAATACTTATCACTTTGAGAAGT
TGGAATGACAAAAATATCCCCACTTGCCAATTGAATGACCAATAAGGAGCCTTTAAAACTCTCTCTTCTAATATATATAT
ATCCTAGGTGTGAATTATGGTAGAATTCATAATATAGCAAATTACGAAAAATGAGATAATTAGATACTAAATTAGTGAAA
TTTGTGTTGTTTGCTTATATAATAATGCAATGGTTTACTATAAGCTTAATACATGGTTTACTATAAGCTTATATAATAAT
GCAACTGTGATTTGATTCTTTTTCCAATCTTATAATTTATGAATAATATTTTTTCTTCTTCTCTCATATGTATCAGGTCT
TAATCTTTTGATCAAAGATCAAAACAACTCAATTTGCATCTCAGCTAACTTTCTATACAATGTATCACATTTTGTTATTA
TGTAAAATAAGTTTACAATAACTATCTTGTAAAACTTAGTTCCTTCAAATATCAACAAACGATTAATATGCAAGGTTATC
TTACGCTACATACTTGCAATCCAACTTTTAATTGGTATCAAGTTATGATATTTATTATAGAAATCATTTCCTCATTTCAA
AAGAAAAAAAAAACTTATTTTCTACAGGAAATATGTTGCAAAAATTTTAGCTCATCAAATATAGAAAATTAATAACATTT
TACAGAACACACCGATAAATTCATCAAATTTTTTTCTACAATTTCATGTAAAAACAAATTTAACAAAATAAAATAAAATA
TTACATAATAATATTGGGCCTGTGCTGACACGGGCCATTACTTTCTAGTATATATATATGTGACACATCCAAATACATAT
ATCCAAAATACATGTTAGCTAGATAATTTTGGATGTCTACCGTATCATAACTCCTAAAAAAAATTAAAGATTCATACTTA
TAATGGGATGTCCGGTTCTTCCCATCCAAATTTGAATATATGTTAGTATAAAATTTAAAAATCTTTTTAATGCTTAGAGT
ATCTATAAAACAAAATGAAGACGTTGCCCTTATTATATTGTTCTTTTAATTTGCATACAAAGACACATTAAAGGGTCTAC
TAGCTAATAATATATTCAATATAATTTTATAATTGGATGTAGAAAAGATAGAGTGTACGAATATTTTTTTCCTGGCTTAA
AAAATAGAAATGTTGTTTATGATAGACACTCAACTCAATAAAAAATAATTCAAAGCGATGAAAACAGAAAAGTCATGATA
AAATACTATATAAAGA
>mtp_1015.scaffold_8
TAATTCATTATTAGTCTTCCCTAATATCACATAGAAATTAGAATACCTAGTAACAAGTCCTTTCATATATATCATAAAA
AAGACACAACATTAAGTCCATATCAAAACAAAAGATAACGTGCACATTAAAGTATAATTTATTTGTCAAAATATTGACT
TGCTTAATACAAATATGTAACAAATAATTGAGATACCATCAAGCCATGTTGATGATATATTTCAATTAGTTTACCTTCC
AGTTTGATCATCACATTTTCAAAATTTGTCATTTTATTTTATTAATACTACTAACTAATTAATTATTATTTTTTCTATA
CAACATATTTTACCTCATTTGCCTAAACAATAACCCATATTTGTTAAATATTGAAATTTATATCATATTGTTTGACAAT
TGTTAGAGAACACTTTATTTCTTTGGTGTTATTTGAAGTTACGTCTTGTATACCAAGCAAATGCATATGAATAATGGTT
TTGATGTTTTATCAAGTTAGGAATAACATAGGCACTAATTGCAATTAACTATAACTACTTTCATTCTACAAGTTAACTT
TTACAACTAGATAGAATCATATATATATTTTTTTTAATCTCTCGATGCTGAATAATTTGCATATTTTCAAATTATTCCG
TTTATTATTTTCTTCTCAACCTTTTCTCGGTCACGAAACTGAGTTAGTAAACTTCACCTTCTCGAAATTTCCTTGCTCG
AGCAATAAAAAAAATCTATGATTTTCATATCGAAAAAAAGAGTTAAAAGCTACAACACCTCCTATAACTTCACCATCAA
AACCACGTAACATTTCTAAATTGTAACTCTTCAACATTAATCAAGTTGTTTCAGTCTTTTGAGCTTTGAGTAGTACATG
TTTTATTAAAAAGTAACTATATGAGGTATTGTTTGATTATGATTTTTTTTCACTTTTTTTTTTTCAAAATTAAACTTCG
AAAAACATGTTTGGACATAAAATCTTGAAATTCAAGTTCAGAACTTTCAAGATTTTTGAAAATAACACTTTTTACTTCA
AATTACTAACAAAAAAGTTGAAAACAACTCTAATTCATATTCATAATCAAACACAACTTCAATTTTCAAATATCATTTT
TCACTCTTACAACAAAAGCTACATTTTTCTTTTTCAAATTTCACAATGAAACATTATCAAACATCCTACCTTATGATTC
ATCTTTTTAGCTTTGACGGATGAGATGTGAGAGAAGTATTGAAAACATTCCCACAAATAATCAAAAGGCAATTCAACAA
CAATACCTACCATCTTCTTGAAATGCTAAATCCCGAGCGGGAGAGTTGAGTCTTGTACACGAAAAATCTCTAAGCACAC
GCATACATATCCATACAATACAATACAAGACTTGAATGTTCATCTCTTCTACAACACTTACCTAACTTTTCAAAGCAAA
CCCACAAAATCCCTTTTCCCCAATCCATAGGGTTTTACCAAAAATCCAATTTGAACCATTGAATTTAGCCCCAAAACCA
TAAAGTTCAATCCTTTTTAGTGAAACAATCGCAAATTACTTTGTGGGGTTATGGATGATGATGTTGTGCAGCGAGTATT
GCAAGAAGGTGGTCGCGATTACTACCAACAACAGCCTTCTACTTCATCTTCTTCACCTTCCATTCTTCAATCGCTTCCT
CTTCATGTGGTATGCTTTCCCTTTTCGTATCTTGAATGATCATGCTGATAAACTCGGACCCTTGTGTATTTGTTTTGGT
ATTTGAAAGTAGGAATATAAAGGAGAAACCTTTTTTTAAATTTTGAAATGTTGCAGTCATTTGATCATGGGTATTACTT
GTTGGTAAAATCTATTCAAGAGCTTCGTTCTAAGAAAGATGGTCTTGTAACTGTTGGCATTGGTGGACCAAGTGGGTCG
GGTAAAACGAGGTAAGCTTTGTTTATAGTCAGTCCTCTGTTTGCTTGTCATTGAGAATGGTAGACGCGGAGTGGAGATT
TTATCTATTGCTTGGCATAATCATGTGAATTCAATCATTTCTGAAGCTTAGCGGAGAAAGTAGCATCTGTACTTGGTTG
TATTGTTGTGTCAATGGAGAATTATCGTACTGGAGTGGATGATGGGAACGATATGGATTTAATTGACTTTGATCTTCTT
GTCAACAATCTTGAGGTATGGTTTTTGTTCCATTTTCCATCTTTGTTTATTGAAGTTGGATTATGTATAAAAGCTCTTT
GCTTTGAGGCCCAAAAAGGGTTTAACTTTTTTTTTTTCTGGTTTAGGATGATATAATTGTTTTGTAAAGTTCAGTTGTC
TGTAGATTTCAGTCCCAACAGCCTTGGAATATATGATCTCCTCAACAAATTGTTCAATTGGCCTAATAATTTTGAACAG
TTCACTTCATAAAAAAAAATACTGTAAATATTTTTAGAATAGTTTAATCTCCTCAAATTTGTGTTGTGGTCCTTTATCT
GATCGTTTGGGCAGGACTTGATAAGTGGCCGTGATACATTTATCCCAGTGTTTGATTTCCAAGGGAGAAGACGCATTGG
TACCAAAGCAATAAAAAGCAGCTCATCAGGAGTGGTGAGAATGCATTATTTGTTTCCCAGTCCTTTTTATAGTTGTATG
TTGATGATCATTGTTTCTATAGGTAGTAGTTGATGGTGCTTATGCTTTGCACGCTAAACTACGGTCTTTGCTAGATATA
CGAGTTGCTGTGGTAAAATCTAATGTCTTTTCATGCTGCATTCTGTTTAACCATGGAGCAACTACTTCTATATGACTTA
ATCAAATAGAGTATACTGTGTACCTGTCACTAGGTTGGCGGTGTTCACTTCAGTCTTCTTTCTAAAGTGAAGTACGATA
TAGGAGAATCTTGCCCGCTGGATTCCCTAATCGACAGTATTTTCCCTCTGTTCAGGAAGCATATTGAACCAGACCTTCA
TCATGCTCAGGTAAATTTGAAGTCTTCCATGCTAATTGGTCTTCTTGCAAAATCTTATTCTTGATTCCCTATGTATTTA
TGCAGATTAGAATTAACAACAGTTTTGTGTCATCATTTAGAGAGCCAATCTACAAGCTCAAATGCAAAAGTGAGGTATG
TAAGGTTCACTTCTAATTTCTAAATGTTGCTCTATGGAATTTAATGGTATGAGCTTTTACTTTCATGAGGGAGATTGTC
TAGTCCACACTCCTGAATATGTATGTCATGCTGACATGATCGTTGACATTTTGTGTCCTCAATGTTGCTGCCCCTGTAC
AACATTTTCTTGAGCCTAGGGTCTTATCGGAAACAACTTCTTACCCCACAAAGGTAGGGGTAAGGTTTGTGTACGCCCC
GCCTTTCCCAGACTCCACTTGTGGGATCACACTGGGCATGCTGTTGTTGCATTGTTGCTGGCCCTGATACAATTGGAAA
TCTTGTTAAGCATTTATTGATGGTGTTGAATGGTAGTTTACCCCCTTTCCAATGATAACACTTTTTCCGTAGCTGATTT
GTGCTTTTTACCTTGGATGTGCACATGGTCTTATGTGTAGATTATACATTTGATCATTCAAAGCTATGTGTTCAGTTAA
TAGGCTTCTTTCTGAATCACTAATGTGATAATCTTCTACATCCTGTGTGCTGTATTGTCATCTGGCTTATGTTCTTCAT
GTAGCATTCAAAAATAATGACTCTACAAGAAAAAAAAGTTTTTTTACTACATATGGCCTTTTAGAACTTTAGTTGACAA
CATCAGTTTCAAAAAAAAAAAACAGTTTCAAATAACTTCTATTGACACCAAGTTAGTCACTCATTAAATGTATAACCTA
TCCAACTTAGGGGATTAATCTGATAATTCAGGAGGCAGTGTTTGGTTTGTAATATATACCTCCAGTTTGGGAGACTACT
ATCTCCCAAATAAAGGGCATGCTTCTTAGGATCATTCATTTTTCGACCTGTATTTTTAATATGAAGACGTGTATCCTTG
TTTGATGGTGTAATCCAAGGAAGATTCCTGCTTAAGTTGTTTGAACTTTTCATAGTTCCTTAGAGTACTCTACCTTTAT
ATACTGGCTGCGTTTTTAATATAAGAAACATAAATCTGGCACTAATTAAATTCCTCTAGTGCAGCAAATCGAAGATGAG
CATGCATCTCATGTATTTCATGGAAAGGAAGCACAAGTCGATAAGTGAGTTCTAGGCTCTAGGTTCTTCCTAGCACTGT
GGCTGAATTATTTCCTCCATAGTGCTTGTACTTTTCTTTGTAATGATTAGTCACATCTGACTTTCTGGAGCTGTGTTCA
TAGTTTTATTGAGATGTACCTAAGACCTCCATCTGCCAGTGAAGAAGCACGCATTAATGATTGGATTAAGGTACGACAG
TCAGGTATCAGATACTATCTATCTCTGGGCGATCAACGGATAGTTGACAAAAATTTCATCATTCGTCCCAAAGCCGAAT
TTGAGGTAAGTGGTTTATTCTGATATTCGAGTAATGATCTATGCCTCAATTTTAAACTAGTTGAGATTAGTTATACAAA
TCATCTATATGTGTTGTATTCTATCTAGATTCATTTTATTCCAATAATAAACAATTTGTGTTTTTCAGAAAACATGAGG
TTTCTCTAAGTAAGAGGTTCTCTAAATCTCTCACTTATACTTACACAAATATACAAGTCTATTTACAATAAAAAGGTCC
TTATTTTTGAATAAAGAGACTTATAGAAAACACCAGACCTAGTGTAAGTGTAAAAAGAACAAGCAACAACAACAACAAC
AACATACCCAGTGAAATTCCACTAAGTGGGGTCTTGGGAGGGTAGAGTGTACGCAAACCTTACCACTGCTTTGTGGAGG
TAGAGAGGCTGTCTCTGAAAGACCCTCGGCTTAATTGCATCAAACCCAAGTAAAAGAAGTAGAAAACAATGAAGAACGC
ATAGCCATATATAAGAAAAGCAGTGTAAAGTCTACAAGAAAGAAACAAGCCTTAATCAAAATTGTTGGTATTATCTGAG
CTTAGTCCACACTGATTTTGAGATATTTTAGGCCGTTTCAGATTTTCTACATGATCTTTTTGATAGTCGAGAAATCCCC
GAGGCCAGTGTGTTCAAAACTCATAGGATAATGGGCCAGCCTCTTAACCTCTTTACCATTCTTCACTTAAATACTTGAC
TTTTGTTTGCCGCAAGGTTTGACCTTCGATGTGCAGCTAACCCACATATCACAGACTGATCTATTATACCAAATCCCCG
GCGGCAACTCCCCGTGTGATTTTAGGTTTACTTCATCAATATTCACCGCGGTCAATCATCATAATATCACACACCTGTT
TACCATTGCTTATAAAGTTCTTATTTAGATCAAATTATGAGGGTGTCTAGATTGACGTATTTTAAGTGCTTTTGGCTTT
TAAGCACTTTATCTTTTTTTTGTGGTGTTTGGGAAAGATAAAAAGTGTTTTTACTTTTAGGCCAAAAAGTACAAAAAAA
TAAGCTAAAAGCTAAAAGTTGGGTAGTCCCAACTTATGTCTTTTAGCTTACAAACTATTTTTTAAAAGCCAATCCAAAC
ATCCTCTATCTCAGGTGACCTCTAGTTTTATCCTCTAATTTGTGCTACATGGACCTCTAATTGTGGATTTCACTGGGTA
TGTTGTTAAATATTTGCAATAGCTCGAGGAGGAACCTTTTCTAACTTGTGGCCCAAGGAAACTGTAGTCACCACTTGCA
ATTAAACGCAACTAAGGAGTGATCATATACTAGACTTATTCAACTGCAGCAAAGCTTTCATGAAAAATAAAGGTCTGCA
GAACTGAACTGTCTGGTTCATGGATATGTTGTTGAGCGGACTGTGGTAAAGGATTTAGTTTTAGTTTCTCATTGCATTA
GAGTGATCCTAATGAACTTTAATGAACTCAAGATACATCTCTTTCAAAATTAATTGTCTGTCATTACCCTTCTCCATCG
GATGATCTAGGTTCATTAGTTGCCTTAATATTTCATGTTAATGTTTCTTTGTGTAATCCTTTCTGTTTATTGCCTAAAA
GCATTTGTCATTGTTCTTACTCTTACTATATTGAAATTTTTGTAGGTTGGACGGATGACTCTGGGTGGATTACTGACTC
TGGGATACAATGTAGTAGTAAGTTACAAAAGGGCATCAACATCAGTTGTTGAGGGCAACTTCTCACTTTCACTGGAAAC
CATCGATACGCTTGGCGAGACATATCTAGTTTTGAGGGGAATAAATCGAAAAGTATGTATTGTTTTACCTCATTCTCTG
AAGTGCCTGCTTCTAGGATGGTTAACCCATTGTATTCTTCTTCTTTGTTTTCATACTGTCTTTTTAGATGGTTGGAGCT
GAAGCATCAAGGATGGGTGTTAATGGACCTTGGATTACTAAATCATATCTAGAGATGGTTCTGGAGAGGAAAGGTCATC
TCTTGGATGCAGTTTCATCGTTGTTTTGTTTCTCCCACTGGTTTAAGAGTAGCCCATTGATTTATCAGTTCAAAATTTA
ATCGTTTGAACTCTTGGTCAGTTATAGTAATGAATCTGGCAGAAAACTGGCTTTTCTACTAAGATAGTTAAACGTGAAT
TCCAGAGTGCTTGTGAATGTATAAGAGATTTTTGAGTTTGATTATGGTGGTTAAGCTGTTGGGTTTCCATCTTTTCAAA
CATTATGTTATAGATAGGACTCCATAGTTTTGGTGTAGCTTTTATTAGCAATGACAAATCTAACAGCGTGTATGCATTT
TTTTTAGGGATTTTCTTAGGAAATTAATGGTGGGTGAGGGCATGCCACCTTCTAATCTTTTGACTGTTGCTTGCTTGTG
GTGGCATCAAGAGCTCTTTGATATTGACTTTATACACAGAATTTCTTTTAAATCCGTACCTTTTGCAACCAGAGAATGT
GAATGACATGACTCTTCTTTGGAAGTAGGGGGTGATGACATGTATCCTCTACTGTGCCCTTGGCATGCAGGGGTCTATG
GAGCGCTAGAAAATTTATATTTCTCCAAGGAAAATGGTGAAAAAGGAAAATTCTTTGCAACAATTGGATAGTATAAGCA
AATCCTAAGAAGCTATCATTCCTGATATCATCACAGGCTAGAATATCATGGATAGGGCTAGTGCGTGTTGCCTAATTAT
GATTCCTGGGATCCACAAACTTAAACATGTCAAAAGTTTACCTTCATTGCATCTTCTTGATGCCTATTTTATAAAATTT
CTTTATAAAAAAAAAAGGTTTGCCTTCATTGGTTATTGACTAACTTTAGGGTGACTGTGTGACTCTTGTACATAATTGG
TGATGTGACTTCAACAAGCAGATATTTGTGTTCTGATAAATTATTTTGCATTCGTAGGGGTACCACGTCTGAATACACC
ACCATTGTCTAATGCACCTAATGCTGTTTTAGCCAGCAACCAAGAGAGGCTGTTCACAGCTCCAAAGCCACTTCGTGTG
AGTTCAAACTCAGCTAACCGGCTAGAAGATTTATCCCAGCCTTGGACGCGTTCCCCCACGAAGTCCAAAATGGAACCTG
TGTTAGCAACATGGCAATTTGTCTCACTGGATCCAGAACTTGCTCATGGCTTTGTTATTGGTATGTTTGTCTTACTGGC
AGCAAGCAGTGACCTACATGTCATCTATTGTCCATTTGTTTCAATTCCGCTTATAAAACAGCAACAGATCCTACTTCTT
CCAGGAATGCCATGCAGCTTGCTCCCATGCCTGATTCATATGATTTAGACAGAGGATTACTTCTTTCTGTTCAAGCAAT
CCAGGTTCATATTATGGGATTAGCCATTTTTAACATTTTCATCGAATCCTGAGAACATCTGCTCATTCTTTTCACAAAC
AGAAATTTAGTTTTATTACTGGTTTCTTTTGCAGGCTTTGCTGGAAAACAAGGGTCTTCCAGTTATAGTTGGAATTGGT
ATAATGAACAACAAAGTTCTCTCTTTTCCCCCTCTCCCAAAATATACTGAAACTCATCCTAACTGAAGTTACCGTGATT
TCTAATTATCCAGAACTGTTGCACTAACAAATTTTCTCCAAGGATAAGGATTTTTTGTTGTTCAAAAAATACTTGTTAG
CTATACTGAAAGAAGGAAAAAAGTGTAATTACCCCTATACAGATTTTGGAACTTCATTTTACCTCCCTGTATCATACTT
AAACCGCAACTGCACATTCTATTTCCATAAATCATCATCAAACTATCTAAATATTTTTTAGATAGAATTATACGAATTG
GACAAAAAAATAGCTATAATGTATCCTCAAATAGAAGAGAATTGCTTTTGGAGGGTATTCGGGATTTTATCTTAGTTTT
TGCATATAAAATGTATTCAATGTATACATGTAAGAGGGTGAAGCAACTGATGGTTTTCAATACAGAAGGTGTCTCTTAA
CTAATTTCCATACCACAAGGAGGCAATATGCTAATTTTAGAAATCCAAAAGGAATAACATGCTTCTTTTCCCTAATTAA
AACATATCAATGTTTTAGTTTGATCATGAAAAATTATAGTTATTTAACATTGAAATTTGACTATGATGGTAATTTGATT
TCTAATATTGGTCCTAGTAAATATAGTTCTTGCTATACTGCTACTGGATCCTTTGGTTAGAAATAAATGTTGAGAAGTG
TTATCTTCAGTCAAAATTGTCATTCGCTATCTAAAATAAAAAAGTCAATATGTTTTATATTGAGTAGCATCTTATTTAG
CCTCCCTTTTTTCCCCGCTTTTGTTGCCATTATAGGAGGTCCGAGTGGATCTGGGAAAACAAGTTTGGCTCGTAAGATG
GCAAATATTGTTGGCTGTGAAGTTGTTTCCCTTGAAAGCTATTATAAGTCTGAACATGTAAAGGACTTTAAGTATGATG
ATTTTAGCTCGCTTGATCTCGGTTTGCTGTCAAAGGTACAGCATAATCCTTCCTTCTCTTCTGCTCTGTAATCTTTTCT
TGAAATTGATGCTCCGTTTGTTACTTTGAATGAAGATGGAAGGCGAATAAGGTTACCAACAAAGTCCTTTTTTCGTTTC
TTTTTTTCCCTAACAAAGTCCTTCAAATAGATCAGTAAATTGTGTTATTAAGAAATTCAAGTCTTAGGTTTTGCTTTGG
GAAATGTCATGTGAATGTGGGCCAGAGTTTAACTTTGACGAATGTATGCATAAATGAGGAAGAGAAGCAATGACTACAA
AGATCATTTGAAGAGGAAGAGGTCTGGGCATCGTATATAGCTCTTATTCCAAAGAGAAATGGGCAGAGAGTTGAGAGAT
TTCAGGCCTATTAGCCTGGTTGGTTCTGTTTATAAGATGATCTATAAGGTGCTGACTGAAAGACTCAAAGCTGTAATCT
TCAAATTGGTGGATAAGCAACATATTTCTCAACCTAGATCGGATTAGGGGATCAGTACTATGAGAAAATTCTTGGGGAT
TTTTCACGACTGATTAATCAGTTTTATTAAACTTGTTATAGAAGTAAACAATAAATCAATGCTTTCATGTGGCATTAAG
ATGATCTCTATATTGGTAGAAATGGTTTGTGGCTCTACACTTGGCTTTTTATTGGTGATCATTGGGTTGGGAACTTCAA
CTTTCTTATCGACTCCTACATTGCTTGTTGCGGGTCACTTATATAACATGTCTGCTCCTCTTTTCCATATGTCACTGAT
AGAATGGATGACCATTTAAATCTTCTATATGCTTTTAAGGGGGATTTGTTAGGGTATTGGGATTCATTAGTTGTCTTGG
TACAAACCTTTTTCTCCGGTGTATGAGAGCTTTTATTTTTGGTACAGAGAAGTTCTTCAAAATCAACACTCTCATTTAG
TTGTCTTGTGATAGATCCAATACCTAAGGCCAAATTTTAGTTTCTCATCTGGCAATTGGCATTGTAGTCCATGTATAGA
AGAGTGGAAAGATACTCTCTTCTGCATTGAGGTTGTCCTGTCATTTCAGGAAGCTTGTAATTTGTTGTTCACTTTATAG
TATCCATTGCACATTCTGCTTACATTGAAAAAATAATGTTGTACTTATTTGAGAAAAGAAATGATAAGAGCAGATACTA
CACTTTATCTTAGTCAAAAGGCCGAGAACTTATTACTTTCTAAAAAGACTGAGTGAAATTTTTTGGAAGTCTTACTTTT
GGGGTAATAATTTTGGACTGCTTGTATTTGGCATGACTTGTGGTTGTCCTGTATGCTTTTCCTTCCCTGGCCATGCTTC
TCAGTTCCTGAACTTGTTTTTGTCATTTGTAGAATATCAGTGACATCAGAAATTGCCGAAGAACGAAAGTACCTATCTT
TGACCTTGAAACAGGCGCTCGTAGTGGCTTCAAGGAGCTTGAAGTTTCTGAAGAATGTGGAGTGGTATGATATGTAACA
ATCCCCCCCCACCCCAAAAAAAAAAGTAGAAGAAAGAAATAAGAAGAACAAGACATGAAAAATGAAAGAGTGGTGGTGG
TATGCATGAATTTTTTCTTACTTCTACTAAGTCTTTGTACGATCTAAATAAGAAAAAAGAGGGTATAGGTCGAATTAGG
TGAGTAAAATTGATTTCCTTCTAAAAGTTGTGAAGTTTACTGTGGGTTTAGCTATTAGCTTTTGCTGTTTAACCTTCTA
TAGTAATTAGGCAAGCTAGGTTTTTCTTCTTGTTTTTGTGTTGGAACCAATTTTTGGAGGTCTCCAACATGTTCTTAAT
GCTGATGAATACAACATTACCTTTCTCCAAAAGAAAAAAAAAAGTAATTTGGCAAGCTGAGTAAGATCTGCTTAATTTG
GCTAGGTCATCTTTGAAGGTGTTTATGCTTTGCACCCCGACATCAGAAAATCACTGGATTTGTGGATTGCTGTTGTAAG
TATGATGATGTTATACATGATAATATTGAATTTGCTTCACTTTTTTGTGAAGGCATTCAACTAAGAAATTTATCACCAA
TGATTTTATTGCCTGTTTTGGAACAGGTTGGAGGTGTTCATTCACATCTTCTCTCTCGAGTTCAAAGAGACAAGAGTAG
AGTTGGCTGCTTTATGTCCCAAAATGAAATCATGACAACAGTGTTTCCAATGTTCCAGCAGTACATTGAGCCACATCTT
GTTCATGCACATGTTAGTCTATTCTGGAAATACGTTTACTTTTGACATTTTTTACATAGTATTCACTAGATAGTTTAAA
TTTGGACATAGTTGGGCTTTGGAATTTAATCATCATCTAAATCAAGAAGAATTTGCTACTAGAAATTTGAGTAATTGTT
CTTTTGTCATCAACTCTTAATAATGTTAATTTTGCATGGCTACAATGTGGAAGTTTATGTAATTACTTCATTTTTTTTT
GGTGCTTTATGTATGACTTTATACTTCGTAATAAGTAACAGTGCATGAGATAAGTCTTATACAATATCATGTGATTGAA
GTGGCTTTTGACATAAAGTGGCAATAGAAATCCGATTATCTGTTATTTAGTAAATTGCTAGCAATATTCATGGTGCTTT
GCCTTTATTGTTCTGCAGCTAAAAATCAGGAATGATTTTGATCCTGTGCTCTCCCCTGAGAGTTCATTGTTTGTGCTGA
AAAGCAATAAACAGGTCTGTTGCTTCCTTTCTGCTACTAGGAAGGACCCAGAATAATTTCATTTTGTTACTTTAACTAG
CAAACTGTTTACAGGTGGCATATCAAGACATTTTGAGAATTCTTGATCCTACCAAGATATGTAGTTCCGTCCAGAATTT
TATTGATATATACTTGAGGCTTCCTGGAATACCTGCCAATGGCCAGTTAACAGAGAGTGATTCCATTAGAGTCAGAATA
TGTGAAGGAAGGTTCGCATTGCTAATACGTGAGGTGTGTGGTTTGAAATGCATTCAAATGTAATTATCAAAATTCAAAG
GACATGCTGTACAGTTTCTTTTTCTGAAAATTATGTGCAAATGCTTGACCATACTGGCTTATGTTTTCTACTGCTACAT
ATGAAGCCTATAAGAGAAGGAAATTATATTATTCAGCCGAAAGTGGACTTCGATATCAGCATTAGTACTGTTGCAGGAC
TCCTTAATCTTGGGTATGTGGAATATTTGAGAATGGAAGCTAGTATTTATTGGGCCATTTCTTGCTCATGCATCCCTTC
ATTTCCATGTTTCATAATATCATTTGCTTTCCGCAGATAATGAGTATACTTTTGTTGTATCAATAGTTCAGGGCATTTG
AATCTATCTTTTTCTCACCAATAGTTGGTCCTAGCTTTATTCTACCATTTTCTCCTCTTACGATAATGAGTAAATAAAT
TACTTGTTCTCAGAAATAGGACACAATCTGATTGCAACCTACTTACTGGATAAGCCCTCAAAATTGCATGGAGAAAGCA
AGAAAAAAAGAACAAGATACAGATTGCCAAAAGGACAACAAACCCAGGCTCACTTTTCTCAAAATGACCCTAGGAAATA
TTGAATGTCTCTGCAATCCGCTGCTTCTACCCTTTTTCTTCCATTTAACACTTCTTTTTTCCAGATAAAGGTAACCATG
TTTTCACACAAAAAACTCATCATTTGAACTGTTGAGATGGGATCTTACAACCCATGGTGGGTATCTTCAAAAAAAATAA
AAACATAATGGTTGCCCTACAAAATCAACTAAAGGTTCTACTTCCTCCACCACATCTTGATTTAGCTATGATTTAGATC
ATTGAAGCCTTCCACTTGAGCCACCAATTTTCAAACTTGAAATAGGATCTCTACTATTCCCAGTTTCCACATTCTAGCA
TAATAGGGCTATGATCAGATATGTATGATATTCTTAAAAGTTTCTTCTCATTCCATGGAATAGAGAAACCTATGCAAGC
TGCACTGTGATGATTAACCCCCCTTCCATTTAACACTTCTTAGTCCATATTGTCCCAATTTATATGACCCACTTTCCTT
TTTAGTTAGTCCCAAAAAGAATGACACATTTCTATATTGAGTAATAATTCAACACTAATTCAAATGTGAATTGGCTCTT
ATTATGCAGTTTTATCTTTCGTAGGTTATTTCCTAGTTAGTCTATTTTTAATCAAATTCTTATGCTTCACAACTTCTGA
TTTCAGGTATCAAGCAGTCGCGTATATTGAAGCTTCAGCTTATATCTACCAAGATGGAAAGGTACTCCCAGTTTTGTGG
ATACTTTTTATCATACTGAAACACACTAAAGACTTGTCTATTGTCTTCTGTGAGAAATAAGTGAAAAGGAAGTTGTATC
CATGACTTAAATGATCATGGAATATAAGACATCTGTAGGTGTGAGATATAATTTATATCTTAAACTGACGAAAGACCAG
CTTAGTAATAACTCAAACATTTTGTCATAACTGGGTTTAGATCATGGAATACAAGGCAAATAATCTTCTTGAGAATTTC
TTGAATCAGTTTCAGTTTTAGATCTTTGTGGAGTTTATTTTGTCATAACTGGGTTTTCAAAGCTCAATATGTATTTGAA
TGCTTATCCAATAAGTAGATGGATGATCAGTGACTGCTTTTAGCCTGTAGCATATAGTAGACAGTTACGATCCATATGT
GATTGCTGATATGAGTTCCTTTAGTTGCTATTGAAGGTCTTCAGTAGTCTTCCTAAGTGTTTCACAGTAATTTTGTTGA
ACCTGATTTACCTTTTATCCGATGTGCTTCAGGACTGATTCCTGATAATTTAGGTTTCCCTGCTAATATGCTGCACTCT
ATCTCCTTCACAATTAGTTTCAACATTAAACCCTTTTATATATTCCGTCTCTTTTCTCTGTGTTATATATAGTTGATCT
TACCTATTAAGGTACACTTTTTCATATTCGACTTTGTTTCTGGGAAGTAAAGGGTTCTTCTTTTCAGATTCTTATAGAG
GTTGATCATCTACAAGATGTTCCTAGTCCTTACATACAGATTAAAGGGATCAATAAAGAGGTTGTGGCAGCCGCTGGCT
CAACACTCAAACTAGATGGTTCATATACCACAAAGGTTTCGACTTCCGTCTTCTTCTTTTTTTTCTTTTCTGATTTGAC
ATTGCTATTACTATCAGATGGATGTTCTATCTGACGTCAGAAACAGTCCAAACTGATAGCTTAATTTTCTAAATTTCTT
CAGAGTTATCTTCAACTAGTTCTAGAAAGGTTGCCTGCACTAAGGGGAAGTTCAAGTGGTATCCATTCTCAGCAGGCAG
CAAGGCTGCAAGAACTTGTGGAATATATACAATCTCAGGTAATCTTATTTGGTGGGCTGGCATACCTCAATTTTTTGGT
TTCTCTTGATTGATGTATTGATATTAGATAAATGTAGAAGGAAGCTTCAGAAGCACTGAAGCTTGGTTTTGCTTATACG
TGTGATAATCTTTGCCCTTTCCTGTTATGGTGTAGTAACTTGGAAGTGGCTGAGGCCAATATTTACTTCGATCATTTGT
TTCTGAGTTTCTCATTGTTCATGCATTTGCTGAGACACATTTTGTGTTTAACTATGCCGTTAGTGTTACTTTCCACTCT
TACAAATCAAAATGGAAATTGGCTCAAGTTAGCATTTGATACAAATATAGGATTTCGTCAAAAACTCACAAGATTTGAC
TTAACCTTTAATCTGAAAACTTGATTAGGCTGTTGGATTAATGATGGTAGGGCCACTGATTGACTTGGATGATGGTCTG
GACATGGTTGTTGCCTTGTTGGAAATGGTTTTCGTAATTAAAGAAGAATGGTTGTTGAAATTGGTTTGCACTAGAAATT
CTGCTGATAGTTCGGTCTTCCTCCAAGCTTGAAAATCTTCAAGGCTATCCATGAGGTTTCATTTTCTTGTTTTGTTTTA
TTATTTCTCTTTTTTCTTCAAACTATATAAAGATCCTTCTTGGTGAACTTTTCCTTTTTCTTTTAATATGAAAATTAAT
ATCTTTGGTCCTTCGACTATGGTTTTTTTATGCTTTAAACCTTGAGCATTGTTTGTTTCATTTTTGTTCCTTCAACTAA
AACAATTTGTTCATTTTTTATGCTTTAAACCTTGAACATTGTTTGTTTCATATCTGTTCTTCCAACTAAAACAAATTGT
CCAGATTTGGCCTTTTGCTCAATTTTTGGGTTAAAACCCCAACTCAGTCCTTTACTTAAAGCTATAAACTTCCTAATCC
CTCATTTGGTTTGGTTTGGTTTGTGATTAGCTGATGCTTTTTCACTATTTTGAGGTATGATGGGGTTTTATGCAATGCT
ATTGTTTGGTTCTTATACTCCCTCTTTACCAACTATGATGGTGCAATCACTCTTTTGGTAATCAACAGTAAATATGAGT
TTTCTAACATTTTAAATATTGAAATTGTGATACATACTTTTTAGTACCTTTAGTGCCTGTATATTGACCCTCGTTCTTC
AAAAAAATAAGGTGCATTGACCCAATTAATAGCAAAATAAGGTGTTCAAGTTAATTTAAATTTTTTTAGAAATTGATGT
CCCAATTGATAGCAAAATAAGGTGTATTGACCCTCAGTACTTCGAATATCATCACCTTTTAGGAAAGAGGGAGTACACA
TTAGGGTACATTATGCACTAAGAAACCTTGAGAATTGCCTTTAGATGTAGGTATCATTTGTGCGGCCACATGTCTTGTT
TTCCAATCTACCTTGGAGAGAAAAAATCACAAGTGGGTTAAACTTTGCCAAATGTCTAGTACCTAGAAAGGTCCTTTGG
TGGGTGTTGGAGAAAAAAAGTTCATAAATATAAAATTCCGTAAAGGACATGAGGGAGTCATCATTAGGTTGAGAATGGT
AGTAGGGTATACAAAAGCGGTTCCCATAACCACCTTGGGTTTACACCACAGATCAGCATTGCGCGAGTGCTTCTTAACC
TTGGATGGATGAGCCAACTAACATAATACAACATGAGACTAACGGGATTGCAATGCCCAAATAAACAATTCAGATAGCT
AGGTTTATTGTTCCAAGAGAATGGAATAACAAATGAAGATGTATGCGTAAAATCAAAATAGGATGGTTAAAATGGAGAA
ATGCTACCCAGGTGTTATGTCATAGAAAAATGTCTACCAACAACGTTATATGGTGAGTATTGGAAGGCTAAGGTCCAAT
ACATCCACAAGATGAGTGTTGCAGAGTGTGGATGCTATATGCGGTCATACAAGATTAGAAATGATTATATTTGCTAGAA
AGATCGAGCAGTACATATCGAGGATAACATGAAAGGTCACTTGAGATAATATGGTCATGTCTTGCGTCGACCACCAAAT
GCACCGATATGTAGATGTAAAATCATGGTGAGTGAAGGTATTGAATAGAGACAAGGTAGGCGTGAATCATTTCGAAGGA
AGTTGTCTCACAGGACCTGCAAATTGCAATTTCTTGGGATCTGTACAAATTTAATGAAAGATAACTAGATAAGGCACAA
GGAAGAATAAGATCTATATAGGAGATCTCTACTTTATGTCATGCTTTGCTAGGAGTTGTGTAGCGTTCCAGAGATTTAT
ATGCCTGTAGAAAATATAAAGAATTTTTAGTTTTTTTTAAAATTTTAATAAATATTTGCCGCAGGAGTCGCTAGTTTTA
ACAACAAAAGCCATATGGATGATAGCCTGACAATTTCAGTAAAGAAGCTCTTTCTCGTGCTTCCCATTAATTCATGAAT
CATATATGCCTTCATGTGATACACCACCTATTTCCCTCATCTACTAGTTTGACATTATGGTATGCTTTTACAGTGTTAT
AGTATATAGATTGAGCTCACTCACATAATACTCCGACGTTGTGGTATGTTTCTACATGGTTATAACATCTAGGTTGAGC
TTACTGTCGGAAATCAAGTGTAGTGATTAGTCAGTCTCTTAAATGTTTTGTGTATTGCAAACAGGGAAGCAGTTCATCT
TCAGAGTCCTCTCCCAGTAGAGAGATTTCACCATTGGATGGTGTAATAGAAGACATGCAGTCAAGAATTAAAAGGCTTG
AACGATGGCAAATGATTAATACGGTACCTATTTCCCTCGTTTTCTTGACTGCCCCCCTCCCTCCCTCTCTGTAAAACTT
TTAGTTCTGACTTAAATTCTATTATGTAATCACAGGTTCTATGGACATTTTTTATGTCTGCTTTTGTTGGTTACTCACT
CTACCAGAGGAAGAGACAATAGTTAAGGTTATAGAGTTGATTCAGCAAAGCTACTGCTTGACACCATCAGTGACTGGCT
CATTTGAACATTAACCAAAGAACAATCTCATAGCTTTTTGTGATCGTCACATTTTTATTGGGTGACTGATCTCCTTCTA
ATCGACTTTCGATTTAATGCCCTCAAAATGTATAATTTGTGACTCCATCCTTGTAAATACTAATCTGTAACTGATCAAC
AAATCCCAGTCATACATAGCATAAGAATCAATCTTGCAAAAAATTTCTAATCAAAAGTGATTTTTTTTTTGTGTCCTTG
CCACTTGTATGTATTTTAATGTATGATTCCAGCTAACTTGCATTCATTGACTTCCTTTATTTATAGGGTAGTCTCTAAT
TCTTTGCATGTTTAAGATTACAAGTTTTAAACGTCATGTCGAATGAAACAGAACCTAAAAATATTTATATACATCAATA
CATACCCAATGGAATCCCATAAGTGCAGCTTGGAGAGGGTAGAATGCTCACAAACCTTTACCACTACCTCGTAGAGGTA
GAGAGGTTGTTTCCGGAAAAGAAAAAGTTGTACTTTTGGATACATTACAATAGCTTTGGTGCCAATGTACCCCAGTCTT
AGAGAAGTTTGAATTCACCATAACCAACAACAAGAATAACTATTCCTTTCAAGTAAAATATGAGGTTCTTTAAACAAAT
TATTTGTATTGATATGAATAATGCTTTCTTAGCTAATGTTTTGGTTGTACAATTCAAGTATTGTAGTGAATCTAAAAGG
TGATGGATAGAACCAAATAGAATTACAAAGCTTATACAATAGAAAAAAAATATCAAACATGTTCTGGTAGTTGATACTT
TACAGTTGAGGAAAGTGAAGCTACTGCTTCATCAACTGTTAAGAAAAGGACACCTGGTCTCATCAAATTTTTGGTTTCA
TCAGCCCTTTGTAGTTTTTCCATTACTTCTCCTATTGGATTCACCAACACAAACTGCAATAGAATAGAAAAAAGAAAGG
TGTTAAAGAGTAGTTTGATTTCATCTGAAAAGTAAAAAAAGGTAAAAAGTCGTAAATAGATAGTACCATACTTTTGACT
TTTAACTTATTTTAAAACTTTTCCAAACACCTCCGAAACTAAAGAACTACTTAGAAGTCAAAAACATCTAAACATAAGT
TAATCCAAACGGCTACTTAGTGGTACTTGCCTCAAGTCCTTTCTTTTCCAATGCCATACTTAAATCCTTGAACAATGAG
ATTCCACTTGTATCAATAGCACTCACAGCTGCAAATAAGTTTTTGTTATAAGAAAGAAGACAGTTGAAGGAACTGTTTC
TTGATTGAAGACAGGAAGAACTTACGAGACAAATCGAGGACCACAACTCTAAGCCCGGATTGTTTCTTGGCTCCCTCCT
CCTCGTAGTCTTGTATCCATCTTGAAATCCTTTTGATGACAAATACATAAGTACGGAAGGAAGAAAAATGTAATACGAT
GCAATGCAGGGCAGGGCAGGGCAGTTGTAGTACTAACCTTTCTTTAAGATAAGTAACATTAGCAAAGTTGATTGGAGCT
TCAATACTTAAAATGAGAAAACCAGCAACACTCATAGCTTCTTTATAATGATCAACATTTCTATAAATTCCAGTACCAG
GTATATTCCCTAACATCACTGTTTTTGGCCTTGTAATTTGCATTAACACCTTTAAAATTGATATGCCAATCTGCAAGAG
AAAAAAACAGAACATAATAAGGCTAACACTCGTAAAAAGCAAGTAATGAACGAAACAATGAAAGAACGAAAGAATGGAA
GAAAGAAACTTTACTGCAATGGCAAGACCATCTTGAACAGAAATGAATATGACACCGAAGAATGCACATAACAACACTA
GGAAGTCAAATTTATCGATTTTCCAGATTTGAAAAGCAGCAGGGATGTCGATAAGTCCAATAACAGCAGTAACGATGAT
GGCCCCGAGTACAACATTAGGAGTGTATTGGAATAGAGGCATGAGGAAAAGTAGTGTAACCATCACTGTCACTGCCATT
ACTATGTTAGACATTGCTGTTTTACTTCCTGCATTGTGATTCACTGCTGACCGCGAGAATGAACCTGATCACAAGTAAC
GTTTGTTACAATATATACACACAACAATTCGATGAAAAAGGTCGAGCATGATCATGTAAATGTACGTACCGGTTGTGAC
ATAGCTGGAAGTAGTAGAACCAACCATGTTCATAAGCCCAATAGCAATCATTTCTTTGTTTCCATCAACTTGATAGTTC
TTTAAAGCAGCAAAAGTCCTCCCCACTGCAATTCCTTCCTATATATTTTTTTTACAAACTCATCAAGTTACGCCATCAT
ACTCTGTTCCATTTTATGTCACACCATTTGACTTGAGACTTGACACAGTTTTAAGAAAAAAAGGACGACTTCTAAAATT
TGTGCTCTAAAACAATCGTTAGATATTTGTATGTCTGAACATTCTAGTGTCTGACATTCTTTTTTGGACAAAAGGAAAG
AGCGTCACATGAAATGGTACATAATTTGAGTGTTCAACTTACAGTAAGTGAAAGGATGCCAGTGACAATTCCAGTTTTG
ATTACAAGTCCCAAGTAGCTTCCACTAAAATGTAACATGTTCCACGATGGAGGATTTAATCCTTGGTGCAATTTTCCAA
TCTACCAATATATGAAGATATTGATTAAACAAATATATATATATATATATACATATAGGTAAATAAATAAATAGGTTGG
TTTTTTAGAAACTTACAATGCTAATGCCATGATTTTGACCTTTGATTGCAAAGACAATAAGGGTAGATATAATGACAGA
TAAAAGAGGGGCACCTGCTGACACCCAAAATAACTTCGGCTTTCTCATACCCTGTTTTCAAAAGCGTTACACTTTTGAA
ATCGCAGATAATATGATATGTTTAAGATCACAAAATATTTAAATGACTGTACTTACGATGTGTCTGGTTAATAAGAGGA
ACACCAAGAAGCAAAATCCCATTAATATAGTTTGCCATGACCACTGCACATACAATATTACATCAGTCAAGCCCCTCAA
ACTAGTACTTTTCCCATTTCAATTCAAGTGTGTTACTTTCTTTTTTTGTCTGTCCTAAAAAAGAACGTCTCTTTTTTAA
TTAATAAGTTCCCCAATTTCAATATTTTATATGACAAGTTTGAAATTTAAATGACTCTCATTGTTTCTTAAGTTTCGTG
CTCAGTCAAACTAAGACCATAGGACGGAGGGAGTAATAAATATGTAAGTGAAGTGAAGCACCTACTATCTTTTCCCTTT
AAAATCTTTTTGGACTCAAAGGGTCAATCCCTTTGACTTCAAACAGTACAGTAAAAATTTTATATTCACAATGAAACTA
CTCTTTCCATCTCAATTTAACTATCTTTTTATCTCTTTCTATATTTAGTAAGTTTTTCAATCTCAATATCCTAGCTGTT
ACGTTTAAGACCACAAAATCTAAAAAACCACGCACATCAGTAAGTCAACACCACAAATTCAAAAACAAATCTTTATTTC
TTAAATTCCGTATCTTATCAAACTACTTCATTTTAGAATCTTGATTTCACATGATTGCATTAAAAGCCAAGTCAGCATG
TGAGTATTCTTTTACTAAAGACACACACAAATACAATTCTATGAAAATTTGTGCCAAAAAGCTGAAAGAATAAAGACAA
ATTTAGTTTTATATAATCCCAAGACAGGCAAATTAATACAATTATCAGTTACATTGACTATTAAACTATAGATTAAAAG
GGGGTTAAAAGATAGAGTAGTAATTAACCTCATTAATTGTGTGGAAAACAGAACTTAAAACAGGGATAATTGCCATTTG
CTTGGTAAAATTAGTGATGCCAAGAAGACCCTTGAGTTGTTGTAATGACACTATAATAGCAGCTCCAGCCATGAATCCA
ATCAATGTTGCTTTTGAAAGAAAATCAATAATAAACCCAAGTCTGCAAATTTCATAAAAAAAAATATTTCAACAAAACA
AAAAGAATTTCAAGTATTAAAAAAAAAAGTACTTCATTTGTTCCGTGACACATTTCGAATTTCGAGATTTCATTTAAAT
TTTTTTGAAGATTTCATGAGCAAACTCTCAATCAAACTTAAACTATTTGATTCTCAAAAAACGAAACGTGTCGCATAAA
TTGGAACATTCCACAAGGGAGTATATGATTTTACCTTAAAAAGCCTAAAGAAGCTTGAAATAGTCCAGCAAAAAAAGTA
GATGAAAAAGCAAGTTGAAGGAACAAGATTGGATCTTTAGTTGGAGACACCACTTCTCTCAACATAGATCCTAATACAA
GTGATGCAATTGAAACTGGTCCTACTGCTAAATCCCTTGAACTTCCAAGAACAGCATAAACAAGAGGAGGCACAAAACT
CGAATCTACAATACCAGTAAAATCTCATAAGTGAGGTCTGAATAACGCATAGTTACAAGTGGGGTCTAATGGTCTGGTA
GAATGTACTCAGACCATACATCCCTCTCTCTGCTCGAGTACAACATATCAAAATAACAAAAAATAACAATACTCACAAA
GACCAACAATTGGAGGTAAATTAGCCAATTTTGCATAGCTAATCCCCTGCAACTCAAAAAAAAAAAAACAGTGTTAACA
CATGTATCAACTTTAAAACAGAGAAATCATCAAAAAATGGAATGAACCTGAGGAATTGCAAGACTAGCAATGGTGAGTC
CAGATACAATATCAGATTTAAACATGTTGAATCCATAATTAGGACACCATTCAAGTATAGGAAAAAAATACTGAGCACC
AAGAATCAGTTTTTGTTTCATTGTCTGTCCTTTAAATTGTCTTAAAGGATCATCAGGGAAGAAAGTTTCTTTAAGCCTG
TTTTTGAGTTTCAACAAAGTGCTTCTATGTGGTGGTGACACAACTTTATGCACCTCAAAACTACCTGTTGTTATATCTA
TAACTCTATTTTCTTCCATTTTTTGACACTAACAACAACACAAACTAGTACTAGTACTGGTTAATTTATATATATAGTA
GTGTTGAAACAGACTTAGAAAATTGAATGAAATGTAAAAGTGTGGAAAATGGGGAAATGAAAATTTTCATTAAATGGAA
GGGTACACTTATCTAAGAAGGTTATGAAATTTATATAAAAGAGTCAGAGTGAGAATACTAAGGTCGGTATGGCGGCAAA
ACTACTCTCATTCATTTCTATCGTTCCATCTGTCTTAATTTATGTGGTATAGTTGAACTTAAATGCGAAATTTAAGAAA
TGAAGAAAGATTGACTTATGAAATATATGCTACAAATAAGTCATAGATGATTGTGTGACTATATATGAAATTTATGGTA
AACAAGTGCGACGGGAGTATGCCATTAGAGATAAAATGGATAGTTAAAATTAAATTATTACTAAATATAAAAATATGTC
GATTTTTTTTTGAAATTGACTGAAAAGAAAAATGAGTCAATTTCATTTTTATTTTATTACCTAGTATTTTTCTAGAGTC
AATTTTATTAATTTTCAAACCTAAATTAAGTTATATTAATTTAATATTTTAAACTAAAAATTTAAATATTTAAAAATTA
TAAGAAAATATTGTGAATTATATTTTTTTTTATAACAATATTATGAAAATATATATTTTAAAATAGTATTCATTTAATT
TGATTCTAAAAAGAATTATGACAAGTAATGTCCTATTCATCTTCTTTGACTTGTTTGAATTATAGATTTTACTATTCTT
AAAGTGGTAATAAAATTCTTTTGACTCAATTGGATTATAAATTCTTTTTAGGAAAAAACTCAGACCCAAAAAAATCACA
AATCCAGAGCATGCAAATAATAAAAATATGATTCATATTTAGCTAATTAAAATAAATTAATAGTTTAATAAATTGGACG
AATACTTTTTTTTTTTTTATCCATTTTACCGCATTAGTTGATCTCAAGTTCAAATAAATACAGACAAATACATCAAATA
ATTGTTTCACATCTGTCCAAATTTTGATAAACAAAATCATACTTTATATACCAATATTAAATAACATCTGATAAAATAA
TCGAAACGATAGCAAATTATTTATAACACCACCTTGATGACAAAAATAAAATGCAAATATCCTAATTATTCCAAACCAA
CTTTTTGGAGTTTAAAGTTGTTTCACATTATTAGAAGCCATAAGTCAAAGATGATTAAAGCTCACTATAGGCTCAAATA
AGATACTAATTATTCTAACTTTTTTATCAGTCACGAGTTAGGAAACAAAGAGACATCATTTTGAATATAAGACATAACT
TATAGACCAAATTGGCACATTCTCTATACTTCAATTTGTTGTTCAATTATAATTAGTACTACTCACTTTTTCATCCTCC
TAAATATAAGAGAAAGGCAAAGTTAGGTGTCCAAATTTGGGAGTAGTCTAGTTTATTTTTATTAAGATTAAGACGTTTA
AATTTGAATGTATATTTGAATATTAAGATGTGATTAAGATATAGAGGCATGAATCTAATTAAGACCTGAATATTAAATA
GTTAAGACTGCTTTTCCAACAACTGAATGTATACAAATTATCTTTGTTTAAAAAATAATGTGATTGTTTGTGTCGATTT
GAGAGATGTTGACGGATGATGATAGTTGTGGATAATATCTTATGGTATAATGGTTGGTAGTAGTGACTAACCACGGTTG
TTGTTGTTGATGGCCGATAATTAGAAGTAGAATGATAGCTAATGGTGATAGTGAATGAATGATAAAAGATTAGTGATAT
ATAATGTTGACTAATGATAGTAATTATCGATAGTGATTACTAGATGTAATAATGGTTGGTGATGATGATTGTAAATGAT
CGATAATGATTATGACTAATGACAATTGATTTTGGTGATTGACGACGATAATGATTGTTGTGGTTGGATTAAGGGTGGT
GGTTGTACTTTGTAGATGGTAGGTGGTGATAATTGTGGTGATGTGTGAAAATAACGATAAATTTTGCATTTAATAATTA
AGATCCAAAGCTTAAAAATAAATCAACTTAATAACTAAAATTAAAATCTTCATTTAACACGCAATGCGAAGGGAATGCG
CTAATTAATTGAGCAAAAAGAATAATAATAAACTTGTATTTAATAATTAAAATTCAAACTTTGAAAATAAATCAACTTA
ATAATTAAAATTAAGATCTTTCATCTAACACGCAATGTGAAGGGAATAAGCAAATTAATTGAGCAAAAAGATAAATAGA
GAGTGGATCACATGGGCACAGATTCTTGATGTTCTCATTCATCTCTCTATATATTTATATATTTTTTCGTCAAAAAATT
ATATTATTATATATACAAATAAAATATTATTTTTTATACATATATAATATTAAACTTTCAAAATATCCTTGACCCTACT
TAAATTTGTCACTAAATAGTGAGTCCACTTGGACTTTGGTTTTTTCCAATCAATAATATTGGAGTTTTTGTTAAAGTAG
CAACTTTATTTCCTCTCGTGATACCTTGCACCTTGTTTTGTACTCTGTTTTTTCCTTTTGATCACTTTTTAAATTAATC
CTTTAAGATTTGAATCATTATGTGTACCTACATTATATTATTATATTTGGTTGTTGTCAATTCGGATTGATTTGGTTCG
ATTATTATTCAATCTGGTTCGATTATTATTCATAGATGAATATGAATGAAATAATTCATTCAAAATGAAATGAATTGTT
TGTGTGTCATTCTGACTCTTATAATTCTTATACCAAAACTTCAATTATGTTTAACTTCCTGCTTATATTGTTAGATGAT
TCATTGTACTAAACAACATAAACTTACTAAACAATGCATAACCTATCGATATTATTGCACAAATAAAAAACGCATCATA
CCTTACTCTTTTTAATTAATTAGAGTACTACATTTTACACATAAAAAATTATATATTATGTATATATAATTATAAAAGA
ATGTGTATATAATTTGTCGATTCGATACAATTATTTATTCGGGTTATTTTAATAAAATCATAACCAAACTAAATATTAG
CAATTTAAAAAAATGTAAAACCAAATCAAAAGACAAAGGTCTGTTATAATCAATATATTTTATGTTCCCAATTTAAGTT
AAAAGTCATTTTATTTTATTGATTTAATTCAATTTTTCGATTTGGATTGATTTTTACTACCTATAAACCCCTAATACAT
TGCATAAGTATTTAATTTGGAATGAAATCGAATCTGACATTTTATATTTATACTTTTTTGTTGTACTATTAGAATAATA
ATGTACCTTTGTCCAATTGTGTATGTTTTGATCATTCAGTTTAATCATAATTAATATTCTTCTATCTAGTCTAGTACAT
ATTTCATAATTTAAATATTCTACACATGTCTTTCCCTAATTCATGAATAAAACCATATATATACATGGTGCATCTACAC
TTTCTAATTATTATTTTTCAATTTATCTTATATATAATATACACTAATATTCATGGGCCATTCCCACTTTTTGCTGGTC
TAATGTACATGTTATGTCTTTCTTCCCTTTTTGTTGGCTTAATTTGACGCCAAAAAAGCTCAATAGTTCCACTATATGT
CATTCTTATCCATAAAAATATAAAGTTGCTTTTATTTTAGACATAGACCCCAAAGTCGGAGAATTGGTTTATTACATCA
CTTGAATTATTTTCACTAAAGTTATGTATTATGACTTTTTTATAAGAGATTTTTATTTTTACACATTAGTAATCTGAAA
AACTCAAGTTTTGACAAGAGAAAGTTGTTCGTATGATAAGCATCCTTTACTTCCAACCTAAAGTTGTGAGTTCGAGTCA
CCAAGAGAGTAAAATGATAGGAGTTCCTGATCAGGGGTTAAGAAGGAAAAAAAAACGTTTTTTTAAATTCAATTTGTAA
GTGACTAAGAGATTTTATTTCTGTGAAGCTTATTATAAGGTTCAATCATTACTTAGTACTAACCTAAACCTCAACAAAG
TAATTATTGAAGGCATGGAACAAAAGATAAAATTAATGGTGTCAAACCACAAAAAATGACACTAAAGTAAAATAATGAT
TAGTAATATGTAGTGGTTGAAACTAATAAATAAAAGTAAGGTTGGTAAAGTAGAATTTTGAAAATGATATGATGAAGAT
GATGATAAACCTAACTAATAAGGAAAATCCTTATCCTGATCTTATGTTATCTTCAATAAAATTGATTGTATAGCTAGTG
CACCTTTCGGTTTCAAAATGTGACTTCTGTTCAATGCAGATTCTTTGTGTATATCTTGAGAAAGGAAATAGGGAAAAAA
AGATTGTACTTGGTACAGGGAGCAATGAGCATGTTTGTTATAACACATGTTGTAATTAAGTAGCTCAAGCAGATAACTT
GTAAGTAGTTTCTGAAAATTTTTGTAATAGTTTTGTCCGACTTTAATTAAGCAGACAGATTGCAAGTAACTTAAGTAGG
CAGGCTAGAAGTAGCTCAAGCAACTTCTAGAAAACCTTGCAACAATTTCCTCAGGCTTGCAATCAAGTATTGGTAATTA
CAAGTAGCTCAAGCAGACAATGCAATTTGTAAGTAACTTTTGGAAAACCTTGTAGCAGCTTACTCGGGCTTGCAATCAA
GTAGGCAATTGCAAGTAGCTCAAGCAGGCAATTTGTAAGCAACTTCTGAAAAATCTTGTAGCAGCTTATTCGGGCTTGC
AATCAAGCAGGCAACTTGCAAGTAGGTCAAGCAACTTCTAAAAAGTCGTGCAACAGAGGCTTGCAATCAATTAGCAGAC
AATTACAAGTAGCTCAAGCAGACAACTTGTAAGAAACTTCCTCAAACTTGTAATCAAGTAGGCAGTTTGCAAGTAATTC
AAACATATTGTAAGTAGCTCAGGCATTCTACAAGGCATTGCAACAGTTTCTTAAGTAGCTCAAGCAGACAACTTGTAAG
GAGCTTTAGAAAAGCCGTGTAGTTGCTTCGTGAAAATTTTCACAATAGCTTGTTTTTTTTCTACGAATAAAAAGTCAGT
TCACTTTATTTACATATCAATTCAAAGTTGAATAATATATCAATCTCTCTATATTTATCTCTGAAAATGTATTTACTTT
GTAATTTTTAATTAATTTTATACACAATTTCTATAGTGGAGTTTGTTTTCCGAAAAGGGAAAAAAAGAAGAAAAATATT
CCTTCTAACAGGTATTTATGTGTGTGTTCTCATGGCCAATGACAATGAGACATGCAACAACTAATTATTATTCAACAAA
TATATTTGTTTAATACTAAGGTGGTATATATAGGTTCTTAACCAGACGTTTGTGATGTGTAGTGGTGAGATTGTTTCAT
CATTAATCAAAAGTTTTATAAGGCATTTTCCAAGCATAAAATCACAAAGTCGGCCCAAAAAATGAGTGAGACTCGTCAT
TCTCCACTTGCAAGTCAAGCTTTTCAAGAGATATGAAGAAAATCGTGCTGAAAATGTCATCTCCAAATGGACTCTACTA
TGCACAATTTAAATTGAATTGAAACTCTAATGCAAACACTAAACATCGAATGAGGAAAAAAAAAGGTCTTGAGTAGAGA
AAATCCCACGAGGTTTGTGTGGTAAGAAAATAATAGCAGTAGACGTCCTACATGGTTAATAAATAATTGACGTAATATG
TGATATTATAGTAATTGATTTAATTAAAAAAAAGGGTTATTGTGGTAGTCAATTTTGAGAATAAATTCTTCCAAATATA
TATGATATTGTTCTTGACGGACTTTTCACCAAATTAATTAGTTGTTTCATGACCTTTTTGCCCAACATTAGACAGCATG
ATTGTAATTTACAGATATAATATAATCAAAGGATTGTACAATATTTATTTATTTACAATCTAACTTAAGAATATATACT
CTTTACTATGTTCCAATACCTATTCGAGTCAAAAGCTGTGTGAATATTGATCGGCCACCAAAGTCACTAAACTTCTCAT
TTTGTATTTTAAAATTCATTTAACTTTATCGATTAAACTTTCACACTTTGCCTAATTAAATGGTCATTTTAGCTAATTA
GTTAGGCAAAATTAGATGACAATGGAAATTGAAAGCTAACCAAGTTACATAATTTTTTAAAGACAAAACAAAGTTGAAG
CCTAATATTGTTGAAAGGGCTAATTTTGGAATATTAAAAAGAGAATTACTATTTGTAGAGAAAAAACAAATTACTAATA
AACAAACACTAACTACGTGGGCGGGGGCAGAGCCCTTCTAGTCATGCCCGATAACCCGCTCACCTTCATTGACCAGCTT
TTTGCTCTTTATATATATAAAATATATTAATCTTTCTACGTCTGATAAAATTTATGTATATCAAACATTCATTTCATAT
ATAAACAATCTTTAAATTATTTATATAGGATGTAATCATAATTCATAACTCTCACCAATCATATTTATCATTACTTCAA
TAATAGGATAAACTATAACTCATTTTCAATTTTACTTTTTTTATTGAACAAAAGTTCTATCAATAAATATTGTATCTAT
TTTTTAGAATAGTTTTGTGATAGTGCATTATATATTTATTATGAACTTTTACTTATTTGGTAAAATTGTATAAAAAATT
TGACAATTTTGATAGTTTTCACAATTAATGAGGAGTGATCTAGATCTCCGTGGTGGACAAGATGAGAAAAATGAGATTG
AGATTGTTTGGACATGTGAAGAGGATGCACGTACACCCTAGTAAAGAGGTGTGGGAGGTTGGTTACAATAGGTATGAGG
AGAAGTAGAGATAGACCAAATAAGTGTACGAGATGATTAGATAAGACATGACACAACTTCAAGTTATTAAGGACATAAT
CTTAAATAAGAGGGCGTGGATTAAAGAATATGTATTAAGGTAGAAGTTAGTAAACAATAAAAGTATTATCTTATTTTCA
AATTATGATTTCATCTCACGTGACTAAACGGACCTTTTAAGATTCTTGTCAAGTATATGTATCCTATATGATGAAGAGA
GTCGATTCTGGTATATTTTGTAGGAGGGCCAGACCCAAAAGCAAAGTAGGTGTGATAATTATATTAGTGGAAGTGGTAG
GTCCTTTTTTAATAACGTCACCTATATTATATAATATAAGGTCCAAAAGCAAAGGAACTAGAAACATCCTTATATAGGC
GCACTATAGTTATGGCTTTTCATTCATCTTTTTAGATTGCATGTTATCATATCTATCTATCAATATAATAAAGAACGTG
GAACTGGTAAGGACTCGGAAGGTACAACATAAGTTATTTTTTATGTGTATATATAAACTATAGTAAATGTTGAACTGTC
TTTAATTTTTTCTTCGTGTGTTTACTTCTTTATAGTTTGAACTTCAAAAATTCTGACTCTATTATTATAGTAGCTATAC
GTACCTATGTGTCTTTCCATATATACCAGCTACATACTACATAAAGTTAGCTAGCAAAAAGGAAGTTATTTTGACATAT
TGAAAATGATATTTAATTAGGTCCACAACTCAACTAAATGGTTTATTTTTTATATTTAGACTCAAGAAAAGAAAAAAGA
TGCATGGCCTTATACCAACAAGTGGAATTTTAATTTGTGCTACATGTGGCAAAGAAGAATGCATGGAAAAAGTACGTTA
TATATTTCTTTAATTGATTTGTAGTCTAACACTTTAGTAAACTCAAACCAATCTAATTATATATTTATTGTAATTAATA
GTAATAATAATGTCCTCCAACTTAAACACCTAAAAATAATTAAATTGATCTTTTCACCTTACCATGATGGCGTATAATT
AAAAAGTCATATACATAAATAATATCTCAAATCCCACTATGATATATTTTCCCCTAATAATTCCTACTTATTCAAATCT
TTCTAGAAACCTACTATCATATCCCTCCTTTCTCCAAATTATAATGATATATAGGTTTGATTAGATAATCAAATTATTT
ATTTATAAAATTCCATATCTAGTACTGAGAGATCCCCTCATAATTTCCCCAAAGCGTAACCATGTGTGAATAAATTTTG
AGCTAGTAGGGTTGCAGCCACGAGTAAGTCTTCCCTTGTTATTGTGTAGCCAGAATGCCGCAAAACTTCCATGCCTAAG
CGAACTGTTGAGAGTACGTTTCGATTTCTGACTGTGTTAGCCTGGAAGTGCTTGTCCCAACCTTGTTTCTGAGCATGAA
CGCCCGCAAGCCAACATGTTAGTTGAAGCATCAGGGCGATTAGCAGCATGATATCAAAACGCTCTGAGCTGCTCGTTCG
GCTATGGCGTAGGCCTAGTCCGTAGGCAGGACTTTTCAAGTCTCGGAAGGTTTCTTCAATCTGCATTCGCTTCGAATAG
ATATTAACAAGTTGTTTGGGTGTTCGAATTTCAACAGGTAAGTTAGTTGCTAGAATCCATGGCTCCTTTGCCGACGCTG
AGTAGATTTTAGGTGACGGGTGGTGACAATGAGTCCGTGTCGAGCGCTGATTTTTTCGGCCTTTAGAGCGAGATTTATA
CAATAGAATTTGGCATGAGATTGGATTGCTTTTAGTCAGCCTCTTATAGCCTAAAGTCTTTGAGTGACTAGATGACATA
TCATGTAAGTTGCTGATAGGTTTCCAGTTTTCCGCTCCTAGGTCTGCATATTGTACTTTTCCTCTTACTCGACTTAACC
AGTACCAACCCAGCTTCTCAACGGATTTATACCATGGCACTTTAAAGCCAGCATCACTGACAATGAGCGGTGTGGTGTT
ACTCGGTAGAATGCTCGCAAGGTCGGCTAGAAATTGGTCATGAGCTTTCTTTGAACATTGCTCTGAAAGCGGGAACGCT
TTCTCATAAAGAGTAACAGAACGACCGTGTAGTGCGACTGAAGCTCGCAATACCATAAGCCGTTTTTGCTCACGGATAT
CAGACCAGTCAACAAGTACAATGGGCATCGTATTGCCCGAACAGATAAAGCTAGCATGCCAACGGTATACAGCGAGTCG
CTCTTTGTGGAGGTGACGATTACCTAACAATCGGTCGATTCGTTTGATGTTATGTTTTGTTCTCGCTTTGGTTGGCAGG
TTACGGCCAAGTTCGGTAAGAGTGAGAGTTTTACAGTCAAGTAAGGCGTGGCAAGCCAACGTTAAGCTGTTGAGTCGTT
TTAAGTGTAATTCGGGGCAGAATTGGTAAAGAGAGTCGTGTAAAATATCGAGTTCGCACATTTTGTTGTCTGATTATTG
ATTTTTGGCGAAACCATTTGATCATATGACAAGATGTGTATCTACCTTAACTTAATGATTTTGATAAAAATCATTAGGG
GATTCATCAGTATCTAGTATGCAATCACAATCATGGTTTAAAGTGTTAATTAAAAATTAATATATAGCTAGATACTTCA
TCATGGATTCAAAACCATCACCTAATTAGTTTGGTAACTCAAGTTTAAGATCATATATAATTGAATTCTCCAGAAAGAT
AACTTTCTTGGGAATATGATATTAATATAATTTCGTGTCTGTAGGTGTCAAATGAGCAGGTAAATGATCAAGTTGAGAA
AATAATGGACTTGGTCTGAAATCGATCTACAAAATTCAGAATATAATCAAGATGTATAAGCTAAATGATTCATAATTCA
ATCCTTCTCGATTCTTATCGTTATTTAATTTTCTTTAGGTTTCTTTCAAAATTTGTTAGCTTAGCCAAACAAGTTATTT
ACAAAAAGCTTTTGTATCGAGACAAAATTTATATAATGAAAAATAAAAGAAAGAACAATGAAATATAGGATACACGATT
TGATTTAACACATGCATATATAAGCTTTGTTTATCTTTCTAGTCGAACATATACGCCAATAAATATAATTGAGATGACA
TAATGATAATATTAAGAGCTTGGTTTCAAGTTGATCTACAATTTAAGATAAGATGGTGCATGATCAATGATCATATAGT
AAGAGAGTCAGGATTTTCACTAAGCCAATTCAAGATATGAAAACTGAGTTCACATAATAAAAAACAATTTTAATCATGT
ATAAATAATACAATTTTTTATCGAAGGATGAACCACTAGATCCTATCTGGCTCCTCCTTGCTTTGTGATCATATATATA
TATATATGTCCATACTTTCTTGAGGATATTTGAAAGTGAGTTCTAATCTAGTGAGCCCACCCTAAAAAGGTGTTGGCTT
TTGGAGCTAGATGCCAAGTTTCTATACACCATTCTTATTGCCATATTGCCAAATTTTGGCTGTTTTCTATTGGAGGTTA
TCACAAAACAAGTCATAGGCTATATGCCATTTGATTTTCTCTTTTCAATTTTATTGGGACTAAAAGAGACGTATGGGTT
CACAAGTAGAAGTTGAGCCCCCCCCAAAAAAATAAAATTAGAGTGATTTCTCACCTCAGGGCTAAAGTAAATCGCTCGA
GTATAGATTCTCTATGTTTGTCAATATTGTGAATTCAAGTATACATATCATCTACTAATACACGGCAAATTGATGTTTG
ACTTAAAAGGTGTGGCTATGGTGCTAAAACCTTTCACAAAACAAAGAAAGCTAAGTTTACTTTATCAACACAAAAGTAC
ATGAGCTTTCCAAATTAACAAACATTTTTTTTGGTCTAGAACATAAAAGATGCATGCACCTTAGATGCTCAACATGTTC
TTAGGCTTCAAAAATATTGTAGAATATGCCAAATTAAAATATCATCAACTCTAACACATGGACTCAAACCTTCTCTCAT
AAAATTGATCATCTCTAAGTTGTTTTTGCAACTCCTTGAGAGTCTCAAAATTGTTTTGTTTCTATAAGCCACTTGATTT
GGAAGTTAAAAGATTTTGGGACCAAGTCAATTTGATGTTTTATGTGTGGTAGTTCGTCGATAAAGTTACTTTTTTCTCA
ATTATCATCCAAAATCTCTCTAAATTAATCATCGTCATATCAATTGATTCTCTCACTCCACTCTCAAAAACACAACTTG
AAGATCATTGTTACTCCACCACCATTTCACCCTAATAATACTCGTAGAAAGAACATGCGATTTTCACACAAAACGACTA
TCTCTCTCACACCTTTATCTTTATCATTTTCAGATATCACCATTTAGTCATGCAAATGAATTAGAAGCTAAATATTATG
TAACAAGGTTTGGTTTAACATTGTGAGGTTGAAGTGGAGCACCAACTGAGGTGAAACTTTAACTTGGTGTAATGTTCAT
TGTTTGAGTTTCATTTGGGATGATTTGAGCATATTTGAACAAATCTTGTAATGATAAAGAGTATACGTAACCATAAACA
TTAAAGAAAGGCAGATTTGGATGATTTCACAAAGTTAGAAAGAATATAAAAGAGGGCTTCAGGCATGTGTAAACACCTC
AACGAACTCATGTGGACACTCCTCAGCCCGAGGACAGTCTCTCAAATACATGTGTTGATGTTGTTGACCCGCTTTTCTT
TTCTTTGTTGATTCCTCTCAATGAAATTTTCCATGTTGCAATAACAGATTTGGACCTTCGTCGATAGTTGATTCAAGAA
CTGAACAAGGGCTCTGGATCTACATTTCTTCTAATCCTGAACAGTTTCAAAAAACAAAAGTAACATGTAAGTTGGATCA
AAAGTAGTAACTTATACATCTTCAGCTACAAATCATTCATCAAACACTGTAAACATGCCTTCTCTTGACCCTTTTTCCT
TGGCAACGTAACTTAGCTTATTGTTTGGTAAGAATTCTATGAATCAATGCTACATCTCAGAAATTAGGCTCATTTATAA
ACTATCAGCCTACGTACATCCTTTTCCACCCCCGTCCTGTCATAATCCAAGGGAGGAAAATACTCAATTTTCGGAATCT
ATAGAGTTATACTGGAGGTTGCCTGATACTAAGACATATTATTGAGCACAAATCGAATGATTTCTCACATCTAAGAAAG
TACATGCGATCCAATCCAGATGCAAATCTAATACAGATTAAAAACAAATCAGGTAAACTTTCGAAGCATTCTGGACAAT
ATAAACTTTACAACTAGAAGACTAAGAGTATCTAACCATATCATTAAAGATTAGTTTAAAGTATAGTTTTCAAAAGTCA
GAAGAGGAGACCTGTGCACTTCAGGACCAGTTTAAGAGGTTACAAGGATAAAACAAAATTAAATAGGTTCCCACTAGAT
GATAAAACAAATCAACGTGCCATGCAATGGACTCGAAGTGGAGATGTAGCTATTATAAAGGACAGTCTGGTGTATTTAT
CTCCCGCTATGCGGATCTAGGGGACAGATCGGACCGAATTGGATCTTATTGTACACAATCTTACCTTGCAAATATCGCG
TAGTTCTCAGTAAGTTAGAACCACGAAATATAATGTGTTAATACCTATACTAAGCTGTATTATTGAGAACAACTCGAAG
TTCCTAACAATCTACAAGTCACCCTGAACACACTGCATGAACCTTAGCAGCTTCCGTATTAGACATTAGAGGTCTTTCC
TGATAATTACAGTCAGAACAACTCTGCTGCTTTGCCTCCCAGTAAACTATGGTATTTAGAATTAAAAAACAGCAAATTA
AACAGCAAAACCCTGGCCACTCACCAATTGTCTTCTGCCCATTTGCAGCCATTAGTATCCACCACATGTAAACTGTATG
CATGTCGTGACTTTGAAGACTGGTTCTCAAAACTGCAACCATACATTATGAAGATTGAATGGATAAAAAACATCCCAAA
CGAACCAAATACAAATGGTAGCATAACTGACAGTTCTATATGGTCCAAGAGAAGTTCTTAAAGTGACTGACCTCTGGTG
AATAAGATCTCCGTGAATGACTACGAAAGATCCAGCTTTTACTTCAAGTGAAATGAAATCTTCCTGGTTATAGCATGGA
GATGGCTTATCAAAATGAACCCCACTTTCATCTCTAAGGAATCTCCTCACAAGGCCATCTAAAGAAATAGAACATTTTG
TATGTTACATGAAGGAGTTCAATGATTTAAAGGTAGGAAGACGAAGAAGAGTTGGGAGAAACAATACTTTTGTGGGACC
CTGGTATAGCCCATAGACAGCCATTTACAATTGTTGCGTCCTCTAAAGCTAGCCACAAGCCAGTGCATGTTGTTGGTTC
AGTGTACAGAAAAGAGTTATCTTGGTGCGGCACCACTTCACCCCCAATACCGGGTTGCTGAAAAACAGAGTTTTACATA
TCACTCGTAGAAGGATGGATAATAGTAATTACAACTCCATTATGGTTTTTGTTTCTTTTCTGTTATTTGTTCAATTGCA
AAGAGTGTGGTGACTCTACGTATATCCTCTACGATGTCATCATACTATTATAGACAATTGAAAAAACATTTTCAAGGGA
CACAAGAGGATATGCACGGCTAAAGAACATTTAGTAGTTCACTTCATCCTAGCGAGGTTTTGAATTTTTTAAAGTGACA
AGACATGAACATGGTATGGATGCATCCTTGGATAACACGAGCAAAGTAATGCGACATGAGCAAACATATATTATTTCAA
AAACTAATATGCTATTGAGTACATGATTCATCCAACTAATATAAAAATTAGATAGGAATGATGGCTTACTCAAGTATGG
GTTTTGGGATCCAGTGCAAACAACAATCATCGAAGCTCTACTGCTTCCTATGATTATTTAATTTTCTTCACTGTTTTAC
TTAGCTCGTTTACGAACATATTTAACTGCTAATACACAAACCTAACGAGTTATATCGACACGTGTCCTTGACCACATAA
CAAATCTAACCATACCGTTTTCCCGGTAAACATATACCTCGTTTGTATGGAGGACCTAACACCCTGGGAAGCTTTTCTT
TTAGATAATTTCATTGACCTTGTTAAATAAAAGAATCGAGATTTTTCTCGTACATTAAGTCCAGAAATAATATCACTTT
TCAACTGGGATACATTCTAGCCTTACTAAGACACCAACCTTCTAGAATGACACACACCTATCTGACTGGTGATCTTGAA
CAACCAAGGATTGGACATGATTTAGCTGAGGACAGTACAAAGATATAGGGCAGAGAAACCCCATTACTAGATAAAACAA
TACCAGAATTTACCTTAAATATGTACATTGATTGAATGACTACTGGCCTCTTATAACCCAAGGACCGCAACATGCTTGA
GACTTTGTCTGAGCTAGAGAACTTATTAAATACAGCATCTTTTTCATGAAGAGCTGCAATAGCACAGGTACGAGAAATC
TAAGAACAACCTTGTTAAGGTAGAGACTAAAAAGGTTACTCGAAAAATGAAACAACTCGGTTGACAACAAGTAATCAAC
AGAACCATACCATGTCCAACTTTATTTATTGAGAGTTGCTTTGGCTGCTTTAGGTTTCTATCTTCATCAAATGCTTTCT
CTGCCAAGACCATAAATATCAATAAAGCATCCTAAGCAAATACTTAAAACAAAATTAGCCTATGAAAGGAATTGAAAAT
TATAGACATAGAACTAAATATCATCTAAATAACGCCAAAAATGTCTCTCCATGGCGACAAAAAATTAACATCTTTACAG
TTTTTGATCCTTTGAGAGCCAATAACAAACTGATAACTGCCTCCTCAGCTATAATTGAAAATCAAGAACCAAGAGAAAA
GACTGATATGCAAACTCAAAGCCATTAATACATCCATTCACTCGTTCTTTTGCAATTTTAATTGAACTTGTTCGTAAAT
ACTACTGTTTACAACAAATTTTAAACGGATAAATAATACATTGCAATCACTAACAAAATATGAAGAAACATAATTTCAT
TGATAAAACAATATGGATATTTATCCCTTGATTCTTATCTCCTAAGATTACTCTATCATGAGGGTCATAGCATATTTCT
CGAATTATGATGATAGGGAGAGTCTATCCACATCTTGATCTCTGTGAATATTCCAGAATATATTATACTTCGTATAGGC
ATGAACTAGAGATTAGAGTAGAGTAGAATCCAGAATACTAACTGAAATTGAATTCGTCTCTCTTTTCTAGTCCCACAAA
ATTTTGATGTCTACAACTCCTGATCAGTTAAAAGACAAAAGACAGTACAAAAAAAACAAGAAGAAATTAAACACAAGCA
TACCTTCCCAGAAGAATGAAATCTTCTCAGCACTTTCAAAGAAGTGATCATTAGTCGTTTCTTGCTGAAACCCAAATGC
CACAAAACACACACAAAATTTTAAAAAAAAAGACAAAAAAGGGAAACATGGGTTTATCTCAAAACCAAATAAACTAAGC
TAATGAATTCAAAAATCAAACTACAGAGTATAAAAATTGAATCTTTACTTGATTCTTGGTAGAAAAAACAGAAGCATCT
GAAGAGCAATCAAACTCATCAAGCAACTGTTCCATTCTCTTCCTCATAGACTGGATCTCTTCTTGGCTTGCAAATGATT
CTAACACCAAATACCCATTAGAATCAAAGAACTGAAGCTGCTCTGAACTGAGGTTTCCTTCAATAACCACCATGTTTGA
CCTTCTGAGCTTTGTTTGGTGCTGTAAAAGGGTTGCAGATTTTCTGTATATTTTCTTTTGATAATTTATAGAACTAATG
TGCAAATTATTTTAAAGCTTGGTACTAAAATGTCAACTCAAAAAATAGTTTATATTTGTTTTTGTGTTTAGGTGCATGT
TCATGTTCTTACCCAAAAATCTCATGATCTTATCTTCCTACGTAATGGTGATGACAAAAATTAACGGTGGGAGTACTAT
ATATGCACAAATCTAATGTTAATGTATACATTAAAATTCATTACACTATTAATATTATGTATTAGTAATAAATAAATAT
CTTAATACATGTATATCGTTTGATAGAGTGTATAAGAATAATGTCAAATAAAGTGCATATCATTTGGTAGAATTTATAA
GAATAATACTAAATATATAGTGTATTACACCATTAATAATGCTGGCATTAATCATAGAGAGATTATATTTTATGTGTTG
TTTGATTTGGTGTATAAAAAATAACATGTATTGCATATTTTTCTAATTATTGCTATTATTCATAAAAAATACCCTCCAC
ATATGGTGGAAAAGATGTAGATTTTTTTTTTAGAGATAATTATGTCTTTAATCATGTAAATGCATGCATTAATAACTCT
TGCATTAACATTCAATAATGTGACCTAGTGATCAATAAAATTGTTGAGAACCCTTACATTGTATATGTTGCTGATGGAG
GTGTCATATAATAGATATCACATGGAATAAGTTGAGAGTTGCGCAAAAAATTGACCCAACACCACGATCATAAAAATAA
ACTCGCATTGCTAATATCATGATTTTTCATATATTAATAATATACACTTTAATGCACAATAGAGTAAGCATTTAGTTAT
ACATAAGTTGAAAAATTACTAAACAAGATACTACTAGTACAAGGTAAGACATATATATATTATATTTTGGGAAAACTAC
ATAAATGGGTCATAAAACCCAAAATAATTACATGTTCATATCCAAATTCAAAGTAATTCAAAAAATATCATTCTCTCGA
AAAATAAAACAAATTACAGCCCATACCCTCATTCATTAAGAATGATAATTTGTGCTTAACTGATACTAAATCAGTAGAT
ATATATTGTATTAGTATCATTAAGACTGATAATTTCGCTTAATTAATAATATTAGAGTATATATATTTTTATGGTATAA
TTAACGTTTCTTGTTCAGAAATTACTCATTAGTCAATGATAGTATCATTGACTAATGCCTTAATGATACCAATACAATA
TATATTCTGAACAAAAAACCTTAATGATACCAATACAGTATATATATATATATATATATATATATATACACAGAGAGAG
TTAAACAAAATTAGTTGGGGGTAACTAGTGTAATTATTTAGTGGGGTATGAATGTAAGGGGTATATGTTTGTAATTATT
TTATTTTTATGGGATATTTGCTTAATTTTCCTTTATATTTTCTAATACAGACTATCAAATGATCACATACATAAACGAC
CTGATATACCTTTCAACTTTACCATTTTAAATTAATATGCCCCTTGTTATGAATGTGACTCATATATACCCTTAACAAA
GGGCATATAAACTCTATATGACAAAGTTTTAGATCCTTTTTCCCTTTTAATATATCAAATAAAATACTACTACTAATAA
ATAAAACTAATGCATACATTATTTCGGAGAAGTGCACTATTCCAGCATGCCCCACCAGCCCATACTCAGAGCACGTGCA
TCCATCTTTTTTTTTTCCAGGTCACGTGCGCACCTTCTTCTCATAACGTTTTTTCTTTTGTTAAACCATTTTTAGCACT
TTGCCCTCTTCGCTTCTTCTTCAACTCTCTCTATACCTTCCCTCCCTCCCTCCGCCCTCTCTCTACCCGGAGCATCAAA
TCTTGAAATCCATTGAAGAGAGAGGAACAAAGGGTCGGAGCAAAAACAAAAAAAAATTCAATAAAATTGGGTTTTTTGG
GTAGTGATTCTCGAAAAACCCTTTAGATCAATCAATTCTGTGAAATTTGAGCTTTTTTTTGTTGTTTTTGGTGTGCAAT
ATGAACTGAAGCAGTAAGAGATTGAAACAGAGAGCTATGCACGCTTATAATAGATTACCGAGTAGTGGACACAGTAGCC
CATCAACGCCGTCATCGCCACGTTCACGGTCGCCTCGTTTACGTAGCAGTAGTAATAGTGGTGGTGGAGGTGGAGGTAG
TGGTGGTGGAAGGGTTAAACCCAGTGCCCGTTTTACTTCGGGTCAACAGCCACCGAGAACCCTAGCAAATCGTATAACT
GGGGCTATTCTATCTGTTCTGGTTCGTCGTCAGGGGATTTTCCTATTTGCTCCTTTGCTTTATATTGCTGGGATATTGT
TTTATATGGGGACAGTACCGTTTGATGTTGTTCCTATTATCAGGCACCGTCCTGCTCCTGGGTCTGTTTACCGGAGCCC
TCAACTCTATGATAAGCTTCGACCTGAAATGAACTCTGATAATTCTACTGCTGATGCGGTTAGATTTTTTACTTTGCCT
TCTATGGTTTGGGTGGAACTGACAAACAAAGTCTTTTCTTTTGTCTTACTGACTTTTGGGTTTTTGGGGATCACTGAGT
TAGTTCCATCGCAAATTTTATTCAATTAGTATTGTTCCAGTTTGAGTTGTTTTGTTTAGTCCAGATCTGTAATCCTGAG
TGTATTTGGTTCTGCTCTGTTGTATATCAATGCCATTGATCATGATTGTTTTACTGTTGCCCCATGGATTTTTTTCCTT
TTCCTTACGTTTTCATCTTTGTTACATCATTGGTTACTTCTAGTGCTTGCTGAGCAGTACATCTGAGTATTCTGTAGAA
AGTGTATATGATAGCTGCTAGTTGGGGTGCTATGTAATTGGATGGGATCTTTTAATTGTTAACTTGTTATCTTACTGAA
AGAGGTTGAAGTGTCATTTTCCTTGTCCGAAGATTCAAAAGATTGATGTATGAGGTGCATACAGCAAAAAGTAGGATAA
TCAGTGATATGTATGGAAAACAAGGACTCTGACATGTTGCATGAATTTATAATGAAAAAACTATGTTGTTGCATGTGAA
GGTAGAATCCTGGCACTTGGATGGAGGTGTTAACCTGGTTTCAAATGTCACGAGCTCTTGGGGATAGGAAAAGAGTAGA
AATGCTGCTAGGGGTTGAGACTCTAGGGATATGCACAATGATTTATTTGAACTCAGTTAGTGTTCCCAATTCCAATTTC
CACGTACAGTGGTTGAGTGAAAGTCCTCTTAACAGTGTGTCTGTGATACGTGTTTAGAAATGGTAAGATAATATATATG
ACTGTTGAGTTCTCCTTAAAAACTTTTTAATTGTTCAAGACCCTTTCTCTGCTTCCAGCATGACATCAAAACATTACTG
AGAATTGTGAGAATCAAGTAAGTAGTCTTTTGACCTTGAATAGTCTGAAGGGCATAAGTTTGTTTGTGATCATTTGAGG
CAATCAGAAATCCCACTGAAGTCTGCACAAACCCAAGTGACTAGTGTTGTTGCTGTCGAGTCCCTATGTTTTGAGAAAC
ATCGAGTTTTCTTTTTAATCGTGAAATATTTGATGATAAATTTAGGTTCTTATAAAGGACTTTTTAGGCCAAATATGTT
GTATGTGTTGGAGTATTGGCTGATCAAGAACTTGCACGCCGGAGTATTGGCGAGTCCCTATGTTTTGAGAAACATTGAG
TTTTCTGTTTAATCGTGAAATATTTTATGATAAATTTAGGTTCTTATAAAGGAGTTTTTAGGCCAAATATGTTGTATGT
GTCGGAGTATTGACTGATCAAGAACTTGCACGTCTAGAAGATAGAAGTAGCCGAAATGAGAATGTTGAGATGAATGTGT
GGCCATAATAGGAAAGATAGAATTAGAAGCACGGATATTTGGGATTAGGTGGGGGTGCCCTCCGTGTAGGATAAGATGA
GGGAAACAAGACTGAAATAGTTCATGCATATAAAAGATGCACAAATGTTTATATGCACAAATGCCCAGTTAAGGAGGTG
TCAGAGGTTTGCTATGGTGGGTCTGTGGAGAGGTAGAGGTAAACCGAAGAAGTATTAGGGAGAGGTGATTATCGAGAAA
TATATGAAGAAGGTCAAGGATTATGGTAGAAGGTTAGTAGGTGGTCGTGGTTAGTATAACCATTATTTTTCTCCTATTT
TCTTATTTTTTGATTTTATTAGTACTGGTTGTTTCCTTTGCTTCAGTTATTATATTATTTGTTGTTACTACTGTTCTTT
TTTCCATTATTTTCAACGTGACATCTTCTCTACTGTTTTATACCTAGTTTGATATGCTTTACTTGGGTGAGGGTCTATT
GGAAACAACCTCTCTACCTTCACAAGGTAGGGGTAAGACTGCTTACGCACCACCCTCTCATACCCCACTTGTGGGATTT
CATTGGGTATATTGTTGTTGTTGTTGTTGTTAAATTTAGGTTCTTGTTGCCCCCTTGAATTTTTCCGATTTCTTTGTGT
CAGTAAGTGTGTTACTTTGTAATTGATCTTGTTTTATGATTTCTGATATTTTAGTTCAAATTCTCCTAAAGATGGTGAT
CTTCTAAAATCTTACTCAGTAGAGGTGCAAATTTCCTGTAGATATCAACAATTTGGAAAAACTCCTATAGAGGTGGTGA
ATGGAGACCATGCATTAACAAATCCTCAGGAGGTACAAAATTTGGAGAATCAAACTTATCTTTTATCCTTGTTAGTATG
CTATATACTGCCTCTCTTTCCCTCTCTTAATTATTAGTCATATAGTAAGTGCAACTCTCTGGTTGCGTTCAGGTTATAT
TGGAGGTTTCCCAATGCATTAACTTATAGTAATTTGAATTTCAAGATAACTAATGCAGTTATATGCTTGAAAGTTTATG
TTCATTATACGTGTTGAGGTTTAGAGTACAAAATATTCTTCTCTAATTAGTTTAGAAACTAATAAACTCTGTATTCAGT
TAAGTTTTCTTATTTAAATGAATTATCTTTTTATTTTATAATCTAAATTTTTCTTGTTTCCAATGGACTAATATCTTAT
ATAAGCACCCTCTTGTTTCATGACCAGTCCGGCAAGCTTTTCCCTCTTGATATCTCTTTTCATATGGTACCACAACTCT
ATGGTTTTGATAAAGACCTAAGCAACTTCTTTTTATTAGTTGGCAGCATTATTTTTTTTTAAGGCAATATTAGTTGGCA
GCATTACAACATTTGTCTGGTCAAAGCTTTTACTTTCTCTTTTCATAATTTTTTTGAGCTCGTCTCTTTCCGGTGAACG
TTCTAGTGGCACCACCCTTTTGTAAAATATGGTGAATGATTTTATTAATGTCGGGGGAATCCTCGTATCAACAAGTACA
CCAAAATATGACTCTACAAAAGTCATCCACTCATCTATACAAATAAGAACCTCATGCGTGGACCAAAAAGGAACTAGAG
GTCTCGCTTTCGTGTGGATACATAAGAAATTAAATATGAAAATTGGCATGACACAACTCTTGGAGAATATGATGCGCTC
GACTTGCTTCTCTTGATCTCCACCCACTGCCAATAGAGGCGGGTCAATATCAATATCCATATATTAATATGGATGCAGT
CTATCAAAAACAACCTCTCCACTCAAAAGGGAGGGGTAAGGTACGCGTACCTTCTACCCTCCCCAACCCAAATTCCACT
TGTGGGATTATACAGGGCAGGTTAATATGGATACCCACCTGCAGAGTGCGGTAAGGACTCATTGTATGCATTTAGTTTC
TGTTGGGCTTGTCATTAATAGACAATCTCTAGTACAATTTAAGGAGAAAATGTCAAATAGGGTAGTCATCCTTTAGAAC
TTTTCTACTTGCATATCTTGTCAAAAGCCAAACCCCTAATGTTAATCTCATGTTTCAAACCCTAATGTACGTCCAAGAT
AGGATTTATATTAACTCATGAGGAGTTCAATTCAAAATCATGAAATTGGGATCAGATTCTTGTATATACTTCCATTTCC
TTAAGCCCTTAAAGCGAGAGGCGAGTGCCTTTCACATCACTGGATTAGATCTTACCTTAATCATGAGAAACTGTTGGAA
TTAGGGCTAGGTTTCTTCAGTTCTCCTCAATGATTGTTGTCAATAGCTATAGCTCGTTTTTTTGCAGTGCTCTAATATG
AGTAAGAGCTCAACTTTTGTACCCAAAGTGTAAATGTAAAACATAGTGAAAGGACCTCAACGCCATTAAATGTTTTCTT
CTTTTCAAAGCTCATTGTGACCATGGTGACTGGTTCTCAGTTTCAACATTCTTGAATCTGAAGCTGCATAGACACTACA
ACTACGATGGATACTGATCCGTTCCATCAAGGTTTGGGACGTGACAAACAATTTGTGTATAATTTATTAAGATTCAAAA
TCCTATATTGCTAGATTGGCGATTTTGAGGTTCTTGGTCTACTGACAACAACAACATCAACAACATACCCAATGAAATC
CCACAAGTGAGGTCTTGGGAGGGTAGAATGTACGCAAACCTTACCACTACCCCGTGGAGGTAGAGAGACTGTTTCCAAA
GACCCTCGGCTCAAATGTAGCTATTCCAGATATAAAGAAGAAATATAACACGTCACAAGAAAACAATGCAAAGTCTACC
CAATGGAGCACAACTACAAAAAAATAGTGCAGCAATCGAAACACAATAAACAACATACTAGATAGATTAGTGAAAACAA
TAATAAATACTGATGGAGTGATGGATATCAAAACAAGAACTACAGTAATACGCTATTGCTCTACAGAGTTTGGAAATAA
TATGCAACGATATTCTGTTTCTTTCTCTCTTTTTTTTCTTTTTAATTTTGACGAGGTTTGGTGATCAATGAACTAAGAT
TGTCTCACATATCTTCAGAAATTCCTGAATCAAATGGTTACCTTTATATTGAGGCAAATGGTGGTCTGAATCAGCAAAG
GACATCGGTATGTCCTTCAGTTCCAAAGATAATTGTTATTGAAATGCTGAAGTTTTGTTTGGATGACGATGATAGTTTA
AGATCACTAATGTTGCTTTTGTGCGTCCAGATATGCAATGCTGTTGCTGTGGCTGGTTTTCTTAATGCGACCCTGGTCA
TCCCACACTTCCATTTTCATAGCATTTGGAGGGATCCAAGGTTGGCTGCTGTTTCATCTTCTTTGTTTGCTTTGAGTAA
TTCAGTACCTTCCTTAGCGGGAGATTTATATACTGTATACTCAGAAATTTGGTAGAAGCATAAATAGTTTTTAGTTGTT
GCTATCATTACCTAGACTAGTTTTTTCTAATGAAAAGCTCTTGAGATGCTTTACCTGCTCTTATAGCATTAAATTGGCT
TCTCTTTAATAGAAATGTGTACTACCTCTTTTTTTTGGGTAAAGTAATCAAATCATATTAGAAAAGCATCAAGAAGATG
CAAATGTTACAAGAGAGCGAAAGAAGCTGCTTCAAACAAAACATGACGCAAACTTACCTGTAAAACAGCCACAAAAAAA
TTCCCTGAATATTCTACTATGGTAAAGACAGAGAACTAACAAAATCTAAAAAGTTATCCACACGGTTAACAGGGGAGAG
AAAGTGCCAGCTGAATAAACATCCAAACATCTAGCCTTGAGGGTGCTAATAGGAGTCGAGATTCCATCAAATCATAATT
GACTATATCACAAATGACCCCAATAAGATGTTAGTAGCCCTAGAATTTGAACAGATTCGGGGGTTTGGTGAATCTGTAC
CTTAGGTTCATGGTCATTTCCTTTTGAGATATTGATGAAGCAAACTAAAATCTGATTTACTTCACGCAACCTAGTACCA
TTCTTGTCAATCTGGTGGTGGATTGTCGTGAAATTATTTATGGTATAGTGGGTGTTCGTTTTAATCATGGCTGTTCTCT
TGATCAATCTTGTTTAATATCCATCTCTACACCTTCCTTTCATTTCAAATCATAAAAATGCTCGGCATTTGTTCTCTGC
AGCAAGTTCGGAGAGATTTATGATGAAGATTTTTTTGTTAAAACCCTAGCCAATGATGTGCGAGTGGTGGACAAGATTC
CTGATTATATTATGCAAAGGTTCGGTTACAATATGAGCAATGTTTACAACTTCAAGATCAAAGCTTGGTCCTCCATCAG
TTACTACAGGGATACAGTTCATCCAAAGCTGCTTGAAGAAAAGTGAGTTTTTGGACTTTTTTTTTTGTCACCACTATTG
GCTCTTGGGCCGAACTGCCTTTAGTTAGAATATTAGTGTCATATATATATATAAAACTAGAAGTGCTTACTTTCTAAAA
CAAGTACTTATGTTGAAGAGTAAAGTTGTTTGATCAAGTTCTTGGAAAAAAATAAGTGCTTTTGTGAGTATCTGAAGTG
TTTGCTATGGAGATGAAGTTGAAAAAAATTAGTTTCTAACCTAAGCAAAAGAAGTTCTAGTATTTTCTTGGGTTAAAAC
TCCATTTCAAAATTATTTTCTCCAAACTTGCTAAACAACAGTCAAAACATTAAACTCATGTATTGTTGACAGCACATCT
ATGATTGAAATATAATAAACCCACCTCTCTATTTTGTGATTCTCTTACATTTAATTAAATAAAATTGAAGATATAAATA
AAATTTCTCACAATAAATTCATATATCATTGGAAAGTACTAGTTGTAAAAGGAATCTTTACATGCTCCTTTCGTTGTTT
GACAATGAAAAGCATTTTTTCCCGGAAAGATTGGCAAAACACAAACTGCTTTTTTAATAGTAAAAGTTCTTCTCAAATT
ATTTCACCAAACACAAGCTGCTACTATTCAAAAATACTTTCTCTGAAACCTGATCAGGCAAAAAGTCACTTTTAAAGAT
GAGCAGACTTCGGATTTTTAGAGCTCTCATGTAAATATCGTTTCAGTAGTACCTAAGTATTGTTTTGGTTCTTTGTTTA
TATATACAGTTACCAATTTCGAAAAGAAAAAAAAAGCGAACATTGAAAGCTTGGCTAACAAGCTCTAGAATTGTGAATG
CCTAGACTTCCAATAGCTAAGTCTGTTATCGTGTTTCATTCTCCAAAAAAAAGAGTCTATTACCATGTTTGGTCAATTG
GATATATTCCTTGCCAGTTCTTTGATGCTTAATTGGTAGGTTCGTTTCTTCATATTTGAAGCATTTTGTTTTGTTATTT
ATGGCCACAGTTTTGCTAAATGTGTCTAATCATTCACCAGGCTCATCAGAATATCCCCATTTGCAAACCGTTTATCATT
TGATTCTCCTCCAGCAGTTCAGCGGCTTAGGTGCCTGGCAAATTATGAAGCCCTTAGATTTTCAAATCCCATTTTGAGT
TTGGGGGAAACATTGGTGTCAAGAATGAAAGAACGAAGTGCCAACAATAGTGGAAAGTATATTTCTGTGCATCTCCGCT
ATGAGGAGGTTAGTTTCATGTGTGTAAACTGATTTTGTATGTGCTCCATAGCTTAGTTTTCCAAGGGTATTGAGCCTTG
ATCATATTCTCTTGCAGGATATGGTGGCTTTCTCTTGTTGCATGTATGATGGTGGTGAAGAAGAAAAAAGGGACATGGA
TGCTGCAAGAGAGAGAGGATGGAAGGGAAAATTTACAAAGCCTGGTCGTGTGATTCGTCCTGGAGCAATCAGGATTAAT
GGCAAGTGTCCCTTGACTCCTTTAGAGGTAATATATTGTCATTTTTATTCCTTTTCAAGAGACTTGACTTAATGTTAAT
GGAACATGTCATGTTTCGGATAAGTTGTATGACTGTACTTTCTTGGCTTGATCAGAGCATTCTGATCCTTCGTGAGACT
TCCTTCCTAAAGAACAAGTTTTGTTTAGAAAGCATATGGTTTAGAATAGAACATATGGTTTAAAATACTTTCTGGAGAT
GGCACTTCTTTGTACCTGACCTTAATTTCAATTCCTCGAATATCGTACCTTTGTCTGAGATTTAGTGTATACTTATGCT
GGGCATGAGGATCCTTATGAGATGATGAGAGTGTAAAATTGGATAATTTCATTAGTTTTACTAGTATTGAATTTCTTGA
CTTACCCTAGTTCACCAAGAAGGGACTACTAAGTAACTCGTGAGACTTGAGTAGCATAATTGGTGGTGATTTTTGAAAA
TTTCTTCTCCTTGTTCACTCATGTGTGAAAAGATTGCCGTGGCAATGTGAGTGGAGTATCCTTCTTCTTTGTCTTCTTT
AGTCAATATCCACTGTCATAGTTCAGTTGCAAGGATTGTGACTAGTGCTTAGTAATCTAAGAACCATATGCTATTTTCA
TAAGATCTATTGCAGTTCTACATCCTGCTTATGTAGGCTGTACCTTTCAAGCATTGCTACTGTATATCAACAATTATTT
GTTTTTTTCTTTTCCTTGATGCTTTATCATTTTCGTGTCTATTGTTGGGTGCCTCTACAAAGACATGGCTGTGTGGGAA
TTTAGTGATTGAGAGAGTAAAGAAGCGGCTAGGAGTACGGAAAAAAGATGCTTGTGGAAAGAAGGAAAAAATGGTCTGC
ATATTGGAAAAAAGATGTGTGGGAATATGGCATTCTGCAACTGCATATTGGCTCTCGAGTCCTTCTCAATTCCTTTCAA
CTCCAAATCTTTTGTACACTCTGTACATGCTAAGATATCAACTTTCAACACTACATGATTATCATAGTCCGGGTCGAAC
CACACGAAATTTAGTATTCCAAGTCCAACCCGAATTTTCGGAGTGTTACATGGAAGCATGGTTAGTTTCTGTGAGTATA
TGAGAACAAGTTGAGGAAAGTCTATTCTAACACATACAGAATGTCTTGCCAAAGTGAGATGACAGTTCAACAAATTTGT
AGGTCTCATTGGGATTTGAGATTTTGGAGCAATTTACATGATAGGGAGGGGGAAGAATTTCATAATATGGTTGAGTTTT
TAGTGTGGGCAAGATATATTGAACGATAAATTGGATGTATGTAAATGGTGAGAGAGTAGAGATGGTCTATTCACTCTTT
CATTTTATTACAAGAGTTTACCAAGGAGAGGAATGTAACTTTCCTCATTGCTCTATACGGGTTTCCAGGGCATTGAAGC
AGGTGTTTTTCTTGGCATAGTTGAAAGCAAGGGGAATGATCTGTTGTTCTTTTTTGAAGGAAAGGAGAAATGTTTAAAT
CAAGGGGAATTTTTTTGACAGTGGAAAGCCTTAGAAATAGGAGGGTCATCTATGTTAGTTGTTTAATGTGCAAATGTTC
AGGCAAAAATATAGATCATCTTCTATTGTATTGTCAAGTGGCAAATCAATTGTGGAGGGTGGTTCTTAACTGATTTGAG
CTGCAATGGGTGATGCGAACTAGTGAAGGAGATGCTGCATAGCTGAGGGTATATAAGAAGGGGAGAGAGAAGTCAAAGG
GAACGGAAGGTTGCCCCTTTAGCAATTATGTGGGTTATTTGGAAAGAGAAAAATATGAGAGCTCTTGAACGGTTGAACA
AAATTTTATAAATTTGCAAAATAGTCTTCTGTTTCTAGTTTCCTTTTGGTGTACTCATGAGATCCCTATTTGTATAGAA
GATTGGCCAATGAGATCCCTATTTGTTTAGAAGATTGGGTTTCTTTCATTAATAACCATAGTTTGATGTAGGTTCTTGT
CTCTAAGTATTTGGCTTGTATAGGGTTTCCCTCTTATTGTTAATAAAATTATTTACCCTAAAATAATTTCCTTGCTAAT
TTTCTGCACACTTTTTATCAGGTTGGTTTGATGTTAAGAGGCATGGGATTTGACAAGGTTACATCCATCTATTTAGCAT
CTGGAAAAATATACGACTCTGAGCGACATATGAAACCACTATTAGAAATGTTTCCTCTTTTACAAACTAAAGAAATGCT
GGCATCCCCAGAAGAACTAGGCCCATTTCAGGTTTAAATTGTTTGATTTTCCTTCCAGGCATTTTAGTTCCCCCCTCTC
ACCCCTCCTCTTTGGCTACTGTCTGACTCAAGTTATTGCTTATAGAATTACTCTTCCAGGATGGCTGCCATAGACTATA
CTGTTTGCCTTCATAGTGAAGTATTCGTGACAACTCAGGGAGGCAATTTCCCCCACTTTCTGTTGGGGCATAGAAGATA
CTTATATGGCGGGCACTCCAGGACCATCAGGCCAGACAAGAGGAAGTTAGCTTTGTTATATGATAATCCCAATATCGGG
TAAGGTTTTGGTTAACTTTCTGCCATCTTTTTTTCTGTTTACGTGAGACCTTTCTAGTGTGCCTGTATATAAACTGAAA
GAAGCCACCCTATCGAAAAAAAATAAAGAAGGACAAAGAAACTGAAAGAAGCAGTTATGGGGATCGAAAACCCCTTTGG
TAAGTCTATGCAGTCTTGTATGTTGGCTTTGCATTGCTTTTGACTGGTGTATGTTTTCCATGCGCTCATCTTACAGGTG
GAAGAGCTTCAAGCGGCAAATGCTTAGTATACGAGCACATAGTGATTCAAAAGGAATTGAGATTAAAAGACCAAATGAC
TCAATATATTCATTTCCTTGCCCAGATTGCATGTGTCGGAGTAACAGGACTGAGGATTCTAGATCCTCCTCAGTAACGT
GACCTATTTGCCTGTCAATAGGTGGTGTTCTTATTCTCGTAGTACGCATGAACTTCCGCTGCTATCCTGTGTGCATGTC
AGCAGGTGCTGTTCTTGCTCTTGTAGTACATATGAACTTCAGCTGCTAACTGTGTGATTCTTTCATTTTTTTTTCCTTC
CACTATGGAGAGGGGCTTACTGAATCTTGGAGCTGCTTCTGGGATTTGTGTGACCGATCAATTTGATTATCTCCCGGGC
ACACGTTTGAGGGTACACTTTTGTACTTGATGGTGCGAGGAAGAATGGGGAAGTCATTTCCATCAGTGATGTAACCCCG
ACCATTGATTTCCCATAGCAGATTCATATTCTTCCAGCTGCTGTATCTAACAAGCCGTGAGTTGACACGAGACATATTT
GCACATTAGTTTCATAAGAGAGGATTTTGCACATAAGTGAAGTAGGAGTCCTAGATTATAGGAACAGGATGAGAAGAGT
GTAGGGTTATCAGAAATCAGGGTTCCAAAGTCTTTACTTTGGATAACCTTTCTTGCCAATGTTAGATGATCTCTCCATT
GTTGATATTTATTTGTCTCAGTTTCACTAGATTTATCATCTCATTTCAGAGCTCACTACAAATGTGTGGAATTTCCCTT
GATTAATTGTGGGCGTAATACATAAATATGTCCTTTAACTTGACTTCAGTTCACATTTATGTCCTCCAACTTTGGGTAA
ACTTGTATAAAAATTGAATAAATAGACACATGCATCCTACGTGACAATAGACTCATGTGTTTCTTTATTCAACTTTATA
TAAGTTTAAGTGTCTATTTGTGCACATCCAAAATTGAAGGACATAATTGTGAAATACGATTAAGTTAAAGGGCACATTT
ATGTATTATGCCATTAATTGTGTCTGACAAAAGCATTTACCATAGTATGTGCCAAATGCTACTTATAAATGGCTGTGCT
TGATTTGGTAACAAAGTTGGTCACACAAATTTCGGAAAATTTATAGACTAATACCCATGAAAAATTAAGATAATTTTAA
ATTCCTATTTTGTGATTTATACCGTTCAAAAAGCAACATCTGCCTTTAAAAAATAATGAGCGTCATTTAATAGGTTATC
AGTTGTCACCAATGGACCCAAAAAACTTCGAGCTCATACAACGTCGATCACACATATTTTGAAAAATTCAAGTATTAGT
ATAAACAAAAATTCAAAATGATCCCAAATTTCTGTTTTGAGATGCATAAACTCCAAAAAAGTAACTTTCTATTTCGTAA
AGTTTGAGCCAACAACGATTTGTGCATTGATATAAATGAAAATTTTTACATGCACATTTTATTTTACCATAATCTCTAA
AATTTCCTATAATTTTAAAAAAGTTACAAAAATCTCCTCTCGGATACATCCCTAACCACTCTCAGATACATCCTTCCCC
TCTTGGATACATCTCCTTATCCCCTGTCAGATACATTCCTCCCATTAAGTAATGTATCATCCGTAATCTGTGAGCTATG
TATTCACAGATTTCTTGAGGACTTGATGTATCCGAGATCCTATAAATATAAAGGGTTTTAATAATTTGGAAAAGAATAT
GTTTGATAGAATATAATTAACTCTTAATACTATGATATTTATGTAATTTTTTACGATATAAATTGCTCAAAATGTAACC
CATTATTCATGAAGGAGCCCAAATCTAACCTGTGAAGATGTATAGGCCCAATTTGCAGCTGAAGGTAATGTCGACAAGT
CTTGTACCTTGAAATACGATTTATAGAACTTGTTTTCCACACTTTCGTTAGGGAAGTCATTTTTTCTACTTTTAGAAAT
TTATTTTCCTAGAGAAGACATTTTCCAAAGATTTTGACTAACAAATATAAGAAAATTGAAAAACATTTCCTGAAAAAGT
TTTCCTTCATACTGAACACACCCTTAATCCATTAAAGTTGGGGGCTTATAAGTTTGGGTGTGTCATTAATCCGCTAATA
TATTACCTTAATTTACTTTAAATCATAAGTTAACTTAGTTTATTTTAATCCACTCAAATTTTGTCTATTTAATAGTTTA
GTTGTTTGGGCTAAATTCATTTATACAAAACTTTATCAAAATATTAATAAATTTTTTATATAGCCATATAAAAAAAAGG
TATTTCTTTTTATGAGTTCTTTTTTTTTTTTTTTGATAATTGAACAAATTATATTAATAAAACTAAAATTAAAAATTCA
AGAAATTACACCCAATAACTTTTAAAATGGTGGTCTTGAATTTTTAACCCTTGCTTATCTTGTGGTCCTTCAAAGTCAA
AATTAATTTATGAGGCAAAACTCGATAAATTTAAAGTTCTTTTCAATATTCATAAAGCAAGTAATGTCAAAAATTGAAA
AATGTTCATTTTTGTAAAATACACATCAAAAACATGAGTTGACCAACCTTTGGGCAGGGATTAGATAGTGACCCTTTCA
TTATTTTAGCTTATTATGGCCCGTCTAAATTAAATTCGATCCGATCATTTATTTGCTGCACGTAGCCTCTTGTATTTTG
TCCCAAACATTCTTTCTATCCCATGCTTTTATAAAGGATAAATCAGTGCCTTGTTCTTTTTAATTCTCTTAAGTAGTGT
AAATTGACATGAGTTTGAGTGCATATTGACATCTTGATATTGAAATTCAGACTATACTATAACAAATAAAGAATTTTGT
GACAATTATTTAATGGTAATAATATAATTATCGTTATATTATATTTAGTGGGAATAATTATTATAACCAACATTTTATA
TAAATGTCGCTGAGGGCTTTAGCGATTATGGATGTAATAACATAACTCAATTGCAGCTAAATGTTTTTGCAGGAACAAA
TATGATAGCTAAAAGAAAAATATATTGTCACTAAATGTCTTTTTTGTTGTAATATTATAAATCTCTCGTCCCAAATTAC
TTGTCATATTTTTTTCTCGACAGTCAAATTACATAAACCTTGACCAATATTTTAAGATATATTTTTTCATCATATTAAA
ATTAGAGAAATTGCAACTTATAGAGATATTTTTCATTTAGTTGTCAATATCTATGTTTTAAGTTTAAAATATTAAGTAC
TTTTAATAATTAATCATATTAATTTTCGAAAAGTGAAACATGACAAGTATTTTGACAACTGAGGGAGTAAAGTGCAAGT
TTTACATGTTTTAACGTACCTAAAAGATTTGTTTGTGTATAGTTCAATTTGGGCAAATGTGGATTGGAACATTTTTATC
ATTGGCTTTGGCAATGCCGTGGTGGAAATGGAATAGAACATTAGTTGTCACGATATAATGAATTTTTCAAAATATATTT
TACAATTTTCACACTTGTTATAACAAGTTATTTTATTTTAAGTTATGATAAAGAATCAAGTTAAGAAATGAGTATTATA
CAAATTATATTAAAAATATCATGCATGCATCTCTTAAAGTATCGACGTGAGACTCTTAATAAATATCACGAATACAACT
TTGACATATCAAATCATAAGGCTAACTTAATCTAAGAGTTAGTTGAGGAGGTGAGGATTTCATAAGTCAGAAGAGACTA
CCTACCACATAAAGCACCAATATGAAATTCTTCACAATTACAAATCAATGCGCGATTGATTAGAATTACTTGTTATTAT
TCTCTTTGAAATGATCTGAAGCCTTCTCCAATTTTTGAATTGTCGAAACAAGAACTTCATGTGAGAGTTGAAGCTCCAA
AATGAGAATTGGGGATTTTTCTAATAGGAGTGTACATTTTCTTACATATATTATCTATACATAGAAATTAAACTCATAA
AAATTAAAGAACTTAAAGTTATTTTATATTGATAAATGTAATGAATTTCTCACAAAATCAATGTAGTATGAAATTTTCA
CGTAATCCATTAATGTAATTTAGTTTGTTACAATAGATTACTTATGTAGTTATGTTTATTAATTCTAGGCTATGAACAA
CGCAAGTATTGAATAGAGTTGTTTACGTATTATTTTTTTAGTTAAGTGATTTGATTGTAGAAATATTTATATACCCTCT
ACATAAAATTTAATTTAAACTCGAAAATAATGCAATTTGATTACATGTGAAAGCATCACAAAAAAAGACATGAAAGAAA
GTTGTCTATAGGCCAAAATGATCCTGGTGCAGGTATGTGTTGCTATTGTCTAGTGTCTACTCTTCCTTGTGTTCACATA
CAATTTCTTAAATTGTTTAATTTCTTTCGGTGAAAAATTACATTACAGATATAAAGTTAATTTAGTTATTTATGTATAA
ATATTAAGTTCTAAATCCCACTTTAGTTCTGGGGCCGAAGGGTTTAGTGTTTACCTCATTATTATGGATTTGATTGTTG
CTAGAGACATTTTTTTACCTTTTTGAACTTACTTGCCGAAAGTTACGATTCCACCTCTGCTTCTAGATAAGGTTGCAAA
TTGTATACATATATGTATAACTTATATATTTTCTTTTTTAAAAAGTGCATAATTCAAATGGATACAATAAAATTGTACA
CTTTGTAGATTTTACGCTCTAAAATTAAGATATAACCTTTTGATAGATTAACACAAGATATAACCTTTTGACAGATTAA
CACAAGATATAATAGACGTTTGACTATATATTTCAATTAAAAATACTTTATTTAAAATTAGTAATTTAATTTAAATATC
TTGTGTGAGTAAATTCTTTACCAATATACGATATCAGTGTGAAGTGTGAACTGAAACTCAATTGTAAGAATTATGGCAG
AGGTATGGAGATTGGAGAGCATATATAATGTCTATTAATGATATAGATATAATGAACAATTAATTAATGAGGGAAGTAC
AAGTCTGAAATCGACAGTGGCCAATAATTCAATTAATCAAGACTTTAAAAAATATAATATATCACACATTGCATTCATA
TGAACCGTTTTTATATTATTTAATGAACCTTATATAATAATGAACTCAATAATTACTTCCTTAATTTTAAATTATATAT
TTGTTACACGTCTCTTGCAAAATAATAGTAGTTAGAAGGCTTTTCTTCATTATTTCACCAAATTTTTAGAAGATAAAAA
ATGCTTATTTTTAAAAAAATGAGGTATTTAATCGAGTTTATAATAAAAAATAAATGTTTTGGAGAGTAGTAGAAACTGT
TTTTATAAGCTTAAACGTGATTTTTACTGTAAAATTATTTTCTGAAAACCCTTTTGAGAAAAATAAATATACGTAGAAA
GTACATTTTAAATTTAACCAAGCACTAATTGTTGCTCTGTTTTTTTTAAATTTATCAGTCAAACACAAACTACTTCTCA
TAAAAAAAGTATTTTTCTGAAATCACTATTGAAAAAGCCCCTTTTAAAAATAAAATGATTTTAAAAACTTGATCAAACC
GGATAATCTCTTTATTCAATATTTATTCTACTAAGATATTTATAATCTTCAAGAACAACTACTAGTAAAAATAAAAAAA
AATTATTTTAAACTTTTAAAATAATAAATAATTATTTTTAAAAATCACGAAAAATAATCTAAGCCTGAGCGTATTCTAT
CTTAATACAAAGAACTTACTTTATTGACAACTTTCCATCTTTCCAAGATTTGAGAAAAGGTTCTCTAAAAGGAATAAAA
GTAAAAATGTTTCCTTAAAATCAGCCCAAATCAACATATTAAAATAACATTATTATTATACAAAATATACTCTAGAATA
TACCAAAAATCAATAATTGGCATCTTATCAATTGTGTCAACATCATAAACACTAATAAAGGACACAAAATCCAAATCAT
ATTATAATATCAAGAGTCTCAATTTCACACTTTAAAAAGTTAGACTGTTCACATCTTTCATTTATTATCCTTTTCCTAT
AAATAAAACCCCCAAATCACTTTATCAAATCACTACCAATACAAAAATTAATTTTTTTTTTGTACAAGCAAAAAAAAAA
AAAAATGGCTTCTAATTCAGCCTTTTCTCTGTTCTTGATTTTCTTGATTATTACGCAATGTTTATCAGTCCTCAATGCT
GCTACAGATTTTGACTTTTTCTACTTTGTTCAACAGGTACACATCTAATTTGTTTAGTTGATTCATTTTTTTTAAGTCT
GGAGAGGTTAAAATGTACGCAGATTATTGTATCTCTATTTTTGTGGGGTCGAGAGACTGTTTCGGATATAATTTTTTTA
TTATAATTAATATATGTTTTTTTTTTCTGTTTATGTAGTGGCCAGGATCATACTGTGACACTAAACAAAGTTGTTGTTA
CCCTACAACTGGAAAACCAGCAGCAGATTTTGGAATTCATGGACTTTGGCCTAATAATAATGATGGGACTTATCCATCA
AATTGTGATCCAAACAGTCCTTATGACCAATCTCAGGTATCCAATATTCTAGAAACATATTCTTATTCTAATTGATATC
ACCATAGGCGAATTCAAAATTTGAATATCTAGGGTTAGTCATTAGGTTTTAGTGTTGAACTCGTTATGTTTTTGAATTA
CGGGTTCAGAGTTTAATTTTTTGTTAAAAATTTAGCTTTTTTCCACTACTATTTTTTCTATTATTCGCGTTTTTTAAAC
TACAAGGTTCAATTGAACTCATAGAATTCTGGGGGCGGGTCTTAAAGGAAGGCAAGGGGTTTAAAGTACAAGGTTCACA
AGTATGACCAAAATGATATTTTTTGTTGTTATATATGAATTGTTGAATCTTATTGGCATAAAAAAAGATTCTAGTGGTT
TAATTGAGTCTCCTTCGTCAAAAAATTAGACGGTATATATATGACGAAAATGAATTCTCTTGATTATATATGAAGGGTT
GAATTCCTTGATATAAGAAAAGACTCTAGTGTAATTATATACGAGGTTCAAGATTTTCTTTAGATCATTAGTTCAACTC
ATAGGTGTGATGGTTCAACATTTTTTTGAATCTCCTTATATGAATTTCTGATTTCGTTACTATATACTCACAAGTTCTT
GAATTGACTCGACAGGTTTCTGACTTAATTAGTAGAATGCAGCAAAATTGGCCAACACTAGCATGCCCAAGTGGTAGTG
GCTCAACATTTTGGTCACATGAATGGGAAAAACATGGCACTTGTGCTGAATCTGTTTTCACAAACCAACATGCTTATTT
CAAGAAGACTCTTGATCTCAAGAATCAAGTTGATCTTTTGTCAATTCTTCAAGGTGCTGACATTCACCCTGACGGCAAA
TCTTATGACTTGGTCAACATTAGAAATGCAATTAAAAGCGCGATTGGATACACTCCTTGGATCCAATGTAATGTAGATC
AATCGGGTAACAGTCAGTTATACCAGGTTTACATTTGTGTTGATGGCTCGGGTTCAAATCTCATCGAGTGCCCTATTTT
CCCTGGAGGGAAATGTGGCACAAACATTGAGTTCCCAACATTTTAAACTAGTGTTTGTTCTTTAGCCTTATTTCATATG
CCTAAATTTGTTATTTTTCTTTTGTATTATTTCTTGTTTAGTAATATAATACATGTTCTAATCATTGGGAAAAGGCTAT
GCCTTGTTTGGAGCAATAACATATTGAAAATTGTCGTTTGTTCTTAGTACTCAACACTAAAATATATTATTAACTGAAT
TATAAATATATTTTGTTTCAAATGGGACAACTCAATAGACAAAATGTCATAATTTAAATCGCTATACACTTAGTCGGGG
ACGTAGATAGTAAGGTGATAAATTTTCCTTTGTCATGAAAATTAAATTGTATGAATAAAATATATAATAACTTTTGGGG
TTAAATTAAGTCGATTAATTCCGTTACAACTAGTAAAGTGACATTCTTTTATTCGTGGCAACTAGAACAAGAACAATGG
TGCCGTGTACGTTGTTGTCATTAGTCATTACCTTAGAAACGTTATATAGTAAATAATGTAACTAAAAAACAATATGGAA
AGTATGTTGGGACAGATTATTTGACCGGACACGTGGCAAATGAAGAGAGGATTCAGTAAAACGAGAAGTCAATTAATGT
CAATCAAATCAAAAACTTATTGGACTTTCAAAAATTAGCTCTCAAAAACCTGCTTCATTCGCACTGGTCCGGAGTGATC
TGTTTATATAGACTTGGAGGTGTGCCTCCGATAGATGATAATGCAAATTACAATCAAATTTTGAGATATTCATAATTTC
AATCATGTAACGTCTGAAATAGATAATTATAACGAAAACAGATAGACATAGCTCATTCTAAATTTCCCTTGCTCACCTT
CATTTTGGACATTTGAATACACCTTATTACACATTTTATACATATTTTATTGTTCAATTGCTGATAGCTTTTTAATTTT
TGCGATTTTAATCGAAAAGCTTAATAATAATCTTATCATTCCCTCCTTATTCTTATTTCAATTTGATCATCTCTTTTGC
TATTTCCATTACGTTATGTTTATTACATTAACAATATGAAAAGGATTAACTGATTTTGAATTGATTACGTTGTTTGTGA
CCTCACAATATAATAAATGAACTTTAGGTTATACGAACTTCTCTTACTCGTTTTGGAAAACGATTCGTTTCCTTTTCCT
TTTTAATTCTTTCTAACAAATTTCCCAAACTAAATATAAACACTTTTTTTTTATCGGTATTTGATATTCGTATTGAAGT
TCGATTACATACTTTTTTTTGTCAAAATGCATTTCAATAATAATAATAATAATAATAAAGAAGCTAATGTTAAAGAAGA
AAATCCTGTGTGGTCGCAAAATGTACAAGTGTAGACTCAATTAAAGTCCATTAATTTGATACATCTATTTAGTAGTTTT
CCTGAAACAAATTTATTGCATGTTTGACTAATTTTTAAAATTAAATTATTTTTAAAATTGTATTTTTATAAAAGTTTTT
AACAAAATCATATTTTTACGAGAAACAACTTGTATTTAAACAATAAATTTAAAAGTGTTATAATCCATTGTGTGGATTA
TCCATTAGATTTATTCAAGAATTAATTGGATTCATGTATGGATGCTTCCAAGGTGATAAGAACCTTAGGGGATAACTAT
GTATCTACTACTTTGGTGACCTTTGGGAGTGATATCTCAACACTATAAATAAAGATATCACTCACCATTTGGAATACAC
TTGAATAAAAAGAAAAATCATCTTCTTTATCTCTATATCTTGTCTTCTTCTCTTTATTATATTATTCTGAGCTTTTATT
TTATAACAAAAAAACATTATTAAGCATCTCTAATTAATATTCATCTAAACTTTTAAAAGTGTTTCTTAGTATTTTTTTT
TTTTCCTCAAATGTGTTTTTAGCAAAAAAACTACACATCTTTTAGTTTCTGCTTCTGCTACTTTTCCGAAGTACTTATT
TTTTTAAAATAAAAATTTGGTCAAACACTTTAATTTTAGCCTCGCAAAAATTTACCCAAGTAGATTATTACTTCCAACA
ATATATTTAATATGTATAGATCGGAAACATTTTATACCTAATGTAAAATTTTGGAACAGATCGAATTAGTTGAGCTTAA
AGAGGATACGGACCACCGGATGATAAAAATAAAAGAGAGAGAAAGAGTGTGTGTTTTAAATATGAATTTTGCTTGTTTG
TTCCTTTACTTCTGCAGGTCGCGAGACAGCAACCTTTTCGTTACTATATATATATATATATAGCTAATAGAGTCTTTAT
ATATAGTAGGTGGACGAAGATTTTATGGTCAAACGCGCTAAAGCGTTTGTGAAAAAACATTTGATCTAGTCGCCTAGGT
GTGTTTTGCTAATCATTAGGTGATAGTTCAGGTAAAATGTTCAAATTCTCAATAGTTTAGGGTATGAAGCTCAAAATTG
AGATAATTTAAATGCGTTTGTTAATCTTAATTCTTATTTTAACATTAGGTGAATTCAAAATTTGAAAATTTGAAAATTA
TAAATTCATATAATGATCTCAAACTAATCAGTATAAACTGATAAGTGAGTTTTTTTTTTAATTTCAGGAGATAAGTGAG
TTCATTATCAATTTATATATATTTAGTGGGGCTTAATACATATATTTGCTTACCTGATATCTGTTGCTGGTGGAATTGA
CAGGTATCTCGTAAAATTAGTTGAGGTGGATAAAAATTGACCCGAACACCACGGTCATAAAAAAAATACAAATATTTGC
TTCTAAATAAAATAAAATTCATGTCAATCTACAGTATATAATTAACAATGTTAATTTATTAAATTAATTTACTTAATAA
ATACCTTTTAAAGAGAAGCACAAATTAACTTAGGCCGGGTAAAATGTAACAAAGGAGTATATGATGAATGGATTGAATC
TCACATGCATCGGTTTAAGATTATTATTTTTTTCCATTGATCTAATTCTTAAGGTGTGAGTTATAAGGTTCAAAATGAA
ATTTGACATAATATAAGAGTCAGATCCAATTCATTGGGCCTTTAGATAAGGGGGAGGGGTGGAATGCCCTAGTATCAGT
TGAAGGGGTGTTTGTGTGTGAAAATACCTCTAAACCATAAATGTGTACTGTAATGACCCTAAAGGTCATTTTTGGAAAT
TTTCATAAAATGACCGTTTTACCCTTCCCGATAGTTGCCCCGAGTCCTAATTGTTGTATTTTCGAAGTTGGTTTGAAGG
AAAATTGATGAAAAGTTGAGTTTTTAAGAGTTAAAGTTTGGTTAAAAGTGCTATTTCGAGTCATTTGGAGTTTCGAGAC
TCGAATCGGATTTCCGTTGATTCCAGCAGTTTTAGAATGTCGAAACGGGTCTATGAGAATTTACGGAGTCGAATTTGGA
GTTAAAACGAAGATTTGAGGTCCAAAGTTGCAAAAATTGTGAAATTTTGATCAAGAGTTGACTTTGGTCAACAAACGAG
GTTCCGGTGCTCGAAATGGAATTCCGAGGGCACCGTTGGATTCAGGGGGTGATTCTAAGTCTAGAATGAGTCTTGGTTG
AATTTTTAGAGGCTCCGAGTGCGTTTCGAGTTTTTGAGCCTAAAGTTAGTTTCTTGACGCCTTATCGGATACCGGGTCA
AGGAGACCTCGAATTCAAATTCCGACGATTTCATTGAGTCCGAAATGTCATTTTCAAGCTAGTAGCATATTTGGTTTGT
GTTCGGGAAGTGCCAAATGAGTTTTGGGTGAGCTTTTAAGCTTCTTGGATGCTTTGACACTATTTCAGCAAATTGTGGC
AACTAAAGGGTTCATTATTAGTTTTAAAGGTCGAAAAATTATTCCGAAGGTTCTGAAATTTTGAGCATGAATTATAGGA
CTTATCTGCAAATTTTGGTGCATTTTCGCTAACCCGAGATTGGACTTTTTTCGCAAATAAGAAATAATTGTTTACCGAG
TAGAAATGATATTTGACTGGGCAAACGAGCATGAAATTGAGCTCCGATTGAATGAGAAGGTCCGTATCATTATTTAAGA
CATTTACAAAAAAGAATCGGGTCATTTCACTATCGTATGAGGAAATTACGGCCTTTTTAGTGAAAGATTAACTGCTGTT
TTTCTGGTGCATAACAGCCATGTACTGTTATAAAAATCTCAGACTGTGTTCATTTGGTATTTTGAGCATATCGGGAGTT
CTAGAGATCGGAATGGAGTGATTCTTACGGGTTTCTTCTTGAATTAATATGAGGGTTAGTATTCAATCTTCAATTCGAC
ATTTTCTCATAATTTCTTTATCTGGTTTTTTTCCCTATCCGTAAACCTCTTGGGAAAAATTGGGGTTTTATCGATTTGG
ACTCCCTTTTTTATGAAAAAGGTATATTTACGATCCTTATGTTATGGGTAAACTGATTTTAACATAAAATTATTGATTC
ATCGATTATTTTCATCATATTAACCGTGTACAATTTGGACTTTCCCGGTAAAGTTAAAGTTTGATAAATTGAGAATTTC
AAGGTCGATCTTAACTCCGTTTTTGATGAAATTTCATATTTGAACTTATCTAAGCATGGGTAAGATGTTTTTCAAGAGA
TATTTCATTTTCGAGTCGGGGTTTCGGATCCGAATATTTTAGGCTTCTTCAAGAACGTGAAGTTTCCTTCAAATTGAGT
TTGTGAATTGATTTCAACTCCGTTTTCAAATTGGTTTTCACCATTAGCTTCCAAATACTTTAAGGATCATTTTACATCT
AAAATTTCTAGGTTTGGGTATCGTTTTCCGGTATGAGACTTTTGGACCGTTTTGCCCTTTTCCCCTAAATTTCTTGATT
TTGGTGTCATTGGATTAGAATTGTGATTGTGAATAATTGTTTGAATAGATTATCGTGATCCGGATTATACTCGGAAAGG
AAAGGGCTCAAGTCAAGTAACTTTTGGAGTTCGTTTTAAGGCAAGTGGCTTCCAAACTTTGTAAAACTCTCAGACTACG
CATGACTACTTTCCTAATTGTGTTGGGGAGTAATGGGGATTGAGGATGGGTTTTATTTGGTGATTGAAATTGTTGTAAA
TGAAAGATGGGGAATAAAACGAGCTAAATGTGTTATATGTGACTTGAATTTGTTGAATAAGTCATGTGATAACTGATAT
TGAGGGGATAAAAGAGCATGAGTAGGCTATGATTGATACAAACATTCATGTTGAGACAAATGATGTGTAATACTATGAT
GTGGTCGTGATATGGTTATGATTGAGACAAATGATGTGATCGTAATATGATTGTGATTGATGACATGTGCATATTCATT
ATTCATCCCATGTGTGAACTATCTGTTGCATGAGTTCTGAGACACTGATATGAGGATGGATGGATATGAGACACAGTTG
AGACTAGCTCCGGCTAGAGATATATGAGATGGACTAGCTCCGGCTAGCGATTTGGATGCCGATGGGATCTGGTTTCGGC
GGTGATACATGGTCCATGTGTGGCCCCCATGGGTTCTGATTTGAGTATTCAGCGCGGACTGATTACGTCAACAGATGTG
TATCGTAGGACAGACATGCATCACGACTACATGACATCATTATTGCATTTTGCATCGCATTTGCCTTATCTTTGTTTGT
GATGTGTGGATTGTATCGATTTACCCTTCTTATGTGGAATTTGATCTACTTGCTCTTAAATGTTGATCTGAGGTTGATG
AGGATATACTGTTGGTTCTGGCTGTTGAATATGATCTGTTTAGTATAGGTTGGTTGGTTTGCTGCTAGATTGAAGTTTC
GGTGGTTCGGTTAGGATTGAAAGGAGTTGTTTGTAGCTGCTAGTTTTGCTTAGTTTAGAGTTACTTGCGGGTACCTGTG
GTTTTCGGTACTCATCCTTGCTTCTACACAATTGTGTAGGTTGACAGCTCTCTCTCAGATTCGGCTTAGTAGTTTCTTT
AGCAGATTGAGCTTGGGGACATACTCGAGAGGTAGCGGTTCATTCCAGACGTGCCCTTGAGTTATTTTTACTTTCAGTT
TTGTTCTATTCGAGAACTATACTCTGAGACTTGTATATTTTTATTCGAATTCTGTATTTAGAGGTTTGTACATGTGACA
ACCAAATTCTGGGTAGTGTTGAGTCTTAATTAAAGTCTTCCGCTTATTTATTATCTTTTATTCTCGTATTTCTACTTCT
CTATCGTTGTGGTTGGGTTAGGCTGACATGTCCGGTGGGAAATGGACATGTGCCATTACATCCGGATTTGGGGTGTGAC
ATGTACGCACTAGATCGGACAGTGAAATTTCAAATATAGTATATTCATGAATAAAATAAATCTCACATTTGTTAGGAAT
GAACTCTCTAGACGATCATCTCTTCTTGAACTAGCTTAGATAAATCTCTTCTTATTGAATTAGACCCAAAACCTAATTT
ACCATATTTATAAAAATGGTATAGTTAAGTTTCAATTGTGGAGAATCATTTCTAACATGTATTAAAGCAATATATTAAC
CCAAAGGGATCGAAGACATGTTCCTATACTTTGCTATTTAATTTGTTAATTATAAAAAGTCATAAAAGAATAATCTGCA
GAATTAATGAAACACTGCTTGTTAATTAAATTGAAAATTATAGAATTGACTTTAAATGAGATATACACAACCAAGTTGT
TTGGTAGATTGGATCGGGCCTATCACCTAATTTTTATCTACATTTATTCTGTTCATTTAACAAAAACTTGTACTTAATT
AAGTCTTTGAAGAATTAAAAAAAATTGACCCAATAAGAAATTAAGTAAAATAATTGAATTTTTTGTCCAAAAATGTCAG
AAAAATGGAGTTTTATCAAGGCATGTCACGATAAGCTTCTCAAAACTGTCTAATAATGTTATTTAATGAGCCACTTTGG
TGGCGGCTAAGTAATTGGTTGAGCAAGGACTTTTTTAAATCGAGTTTCTATTTTCAATATTATTTACGTGCATTTTTCA
ATTGAGCTCATCACATTGAAATGATATTTACAAAATTACTTTAAAATGAGATTTATCGTAGGAAGGTTCTTATAAGCTT
CGTTAATTCAAGATTAACTTTTACAAAATGAAAGATAAAAACATCTTCCCAATTACTAAGTACTTAACAATAATTAATT
ATAGATTTGGCAGTTTATGACATTAATAAAAATTACTGCACTTTGATTCAGCAAATAAATTTCATTGGTTGAGAGCCTC
TATAGTCTAAAGCTAACCTGGGTATCCTTATCTTCTTTTGTGTACGCAAATAAATAAATCAATCAATGGTTTTTTCCTT
TTTTACTCTCTAACATATGAAATTCATTAACCTAACTAATTAAGATTTACATCATAAGATTCATTTTAAAGATAAAAGT
GTTCCATTGATTCATTTTAAGGATAAAGTGCTTCCGTTGATGATCAATCACCTAACCTATTAAACAATTAAAAGATTTG
CTCCGTTCTATTCGAAGAATGACCCATATGATACAACTTAATCAATTATCCTTGTAATTTATATAAGATTTTAACTGGA
TTGAATTAAGTTTCTTAAAGTATGTTTCTTATCTCTCCCCAACCCCCTCCCCCTTTGAGCTTGTTCACTTATAGGGTGA
TCCTTACTCTTACATTCAAGTATTTGCTCGTCATTTAGGCTCAGGAGTAAAATTTATGCTCATTGCACTAACGAGAACT
TCTAAATATTCAAATTCAAACCCAAAACCTCAATTTTAAGAAACACTTTAATATTCATTGGCTATGTATGAATTTGAAA
TTTTCTTGCTTGATGAAAAATCACAAGCTATTATTCACTAAACGTAGCTCAAGCTGTACGTTTCTTTACTTAACTTCCA
ATTGAACTTAATTCCCAACTAGAAAAAAATAGTTAAATTTCTTCTTTTTTTTCAATTGAAATATTCCTTTTAGATATAT
ACTTATATTTATATTTATAGGTTGATTGATTTACAACTTAATTAGGAATCGGTCTGACCCCTTCGTCCAAATTAACAAT
CAGCTTAATTCAGAAAAAAATATTCCAAGATAATTATCAACTTAGAAATCCAAGACTAAAATTAATAATGACACGATAT
TTAACTTTTTTTATTATTATTTCCACTAACTTTGTAAAGTGTAAACTATACCTCGTCTTTAATACTTTTCTTAATGAAC
ATCAAAAGATTTAAAAGAAAGTTAAAATAGGATAAAGGGATTAATCTTTTTATTTTTATTTTTATTTTTGACAAGAGAA
TGGGTGTGCGCACATATATAGGTGTAAGAGGAATGGATTGAGTTAATAAATAAATAGATTATTATATTTAATGCCCCCA
AAATTACACAGGCTGAAATGAGCTAAAAACCGGGTCAAAATTTAAATGGAATGGGTGTGCACACATATAATTTTTCAAT
AGCTAATAAAATTATTATTTTTCTTTCTTATAACTATATAAAACATACAAAAACACGTATTTTCAAAATATTTTGATAA
AAACTTTTTTGGGCAAAATATCAACCCAAATTCTAATGGACTGAGCTAATAAATGAGTGTGCGAGTAAATTATCACTTT
GGAGAGTTATAATTTCATGACTAATTTTATCACCTCTATGTACAACCGCATAGGGTAAACTCCGATTTAATATAGTAGC
TCGTAAACAATACTAAAAAAGATAAAATACACTAGACAAATCCAAGCGATAAGCTCGATTGAGAAATTAATCATAGAGA
TCGTAATTAATTAGGTTTAAATTTTTCATGAATATAGAGAAGTAGAAGCTGATAAATTAATGCGTAAACCCCAAATCTT
AAGCACATGAAGATAAATATTGACAACTAGGACATTAACACATGTACTTTAATGTAGTACACGCAACAATATTTTAAAT
ATTATTTTTTTACACAATTAATTAATTAATTAGTTGGCATATACTTATCAGCATATTCCTTCACGACTTGTCTTAATTT
TCCCTATAAATTGAGACATAACTATATCAAACTAAAAATACCTTCTTTCTATTTTACTCACCCAAAAAGAAAATTCAAA
AGTTTATTGTAGGAGAAATTATTATTATTATTATTAAACTAGAAAATGAAGAAATCTCAAAAATCATTGTTGATTAAGA
TTATTGTTGTACAATGTTTGTTAGTTCTTTGTGTTGCAGCACAAGACTTTGATTTCTTCTACTTTGTTCAACAGGTATG
TCCTCTTAACTCTATTTTGTATACATATCGAGCAGTGGTGGAAGCAGGAATTGTAACAAGATTCAAATTAAAAACTTTG
AACTTGTAACATAAAGTATTTTTAGAATATCTTTGCCACTACAATAATAACATCACTTATAGCATTATATAACAAATTT
TTACGTTATCAGATCATCTTAAAATTTCGTTATGATATTATTGTAGTGGCCAGCGTCTTATTGTGACACGAGGCGTAGT
TGTTGCTATCCTACTACTGGAAAACCAGATGAAGATTTTAGTATCCATGGTCTATGGCCAAACTACGAAAATGGAAAAT
GGCCACAAAATTGTGATAAGGAAAGCTCTTTGGATGAATCTGAGGTATATTCACATTAATTTTCAAACTTTAGCTTTGA
AATAATCTAGCTATAGTAAGCAATAAATTATTATAATTAGGTATACGTCAATATCGTTTTCAACTTGTACAAATGGGAT
CTTTTATATATTGTTAAAGCCTTCCCTAATAGAGTATATAAAAAAGCGTATAATCTATGTATATCTGATAGAAAAAGAA
ATAGTGAATTTAATTGGGTATTTATGCTACGATTCCATTATTTTTAGACTTGTTCTTATGGTATATCCCACATTCCGTT
TATTTAACGAAAGAGTATATGATGCTTTTTAATAAACTAAAAAGAAAATTGTGTCAAAATATGAAAAAAATAATTAATC
AATATATGTTGTTTTTATATAGTATTTTTTATGTAATTTTTAAATACGTAGATTTTATTTTAAGAAAACATGAAGAATC
ATATATTAGGCTTAAACATTAAGAAATCATATGTAGGTACTTTGACCTATCGGATTAGTTAAAATAATTAATCAACACA
TACAAAGATGACATTTCAAAACAAGTCTTAATTTATTTTGGTTCCCGCCGCCGGATGTTCGGTATTCAGAATTTGGATT
CATGTTGGAAAGTCCCTAATAAAGATAACTTTGTACCTAGTGAGACTCGAATACGAGACCTTTGATAAAGAACGAAGGA
GTACTTACCATTCCATCACAATCCTTATTGGTAGAATTAGTCTTAATTAATCCTTCATCACGAAAAGGATTAAAGAACT
GCTAGGGGTAACTTCCAAGTTGATTCTTTCAACTTTTAGATTAATCACAAAAGAGATTGAAACCTGCCAAAATGAAACT
GAGTTAATTAATTCTACTTTAGGTACAAAAGTTCCTTTGTTTATCTTTAATAATATTTACTTATACAGTACTCCCTCCA
TCTCATATTAATTGTCTCACAATACTTGTAATTTTACAAAATTAAAATAAATTAATAATTTTTGTTCCATTTTATCTTT
AAAATTAAGTATTCTTGAAAATAAATATTAATTAGAGTGCAATTAATATGAGAGAGAAAAAAAGGATAAAGTAGTAAAT
ATATTTTTTTTATTTATGATTCCTTAAGGAGCCTAGAAAAAAATAAAATAACTAATATGAAACGGACCTAGTAATATTC
ATGCATGTTGTCAAGTTTTAGATGATTTTTTTTTCTTTTGACAAAAAAGTATAATATGTTATTCCTACTTTTTGGTGCC
CATGTTTCCTTGCTTAGACTTCTTGTTTTTAGGTATGGATTTATATATCCACTTGCATAATTTTGCTTCTACGAAATGT
TTTTCTTTCCTCGTATTAATTATATTTCTACTTCAAGATTATGTAACTAATTTAAAATTTTAAATATTTTATAAATAAG
TTAGTGTAGAATTCTTGACTTGAGACTTGTTGCTTAGAACCCATGTTTAATTCCTTGCTTAGTTGTTCTTGTTTTTAGG
TTGTTGGACATGATGGGATATTGCATTTGCTTCTACGAATGTTCTTTCTAAGTGGTCATTTTGGGTCTGGAAAATATTT
TCTAATTTTTTCATGTTTGATAGATCAAAATTTTGAAAAATATTTTCTTAAAATGAAGAAAGTGACTTGTTAGTGGAAG
CGGCCGGGGAACTTTCACAAGTTACATTCCATATCGATAGTGTCCTTCCCACCTTTCATAATAGTTGTCCAGATTATAT
TCAAATGCTTTTAGGAATTAGGAGTAATATTTTTACTTAGTACTGAATTCAAGTAAATAAGGGTAATTACAATCCAATA
TCTTACAAGTAAATAAGGGTAATTACAATCCAATATCTTTGAGTGATCTAGTTAACAAAATAGCCAGCAAATGTATAAA
TTTTGTATATTTAACTATAATATACATATTCGATGTATAGGTTTTATAAATTTCAGCCATATTAGTAAATAAGTTTCGC
CGAAATCATGTACATATATTAATATTTTCCTTCGTATCGAACACACCTTTTTGTCTTATTGAGTTGTATATATGAAATG
TTTCTAATCCAAACATTTTCCAATAAAACCATGCTTAAATAATTACCAAGTAGAAAATTCATGCAATAAGCTAATTATT
TTATTTTATTTTGTATGTTGTATATATGCAGTTCTCAGATCTTATAAGCACAATGGAAAAGAATTGGCCATCACTTGCT
TGCCCAAGTAGTGATGGTTTGAAATTTTGGAGTCATGAATGGCTAAAACATGGCACTTGTTCAGCTCTTAACCAACATG
CCTATTTCCAAACTGCACTTGACTTCAAGACCAAATCTAACCTTCTTCAAAATCTTAACAATGCAGGTAAATAAATATA
TTATAGAGTTTATAGCTTCTATACATTGACTTACGTGTAAAATAATATGTATAGTATCAGGTCACTTAAAAGATAACTA
TAGGAAACCTTCTAATATATGAGATCACGGACGATGGATGTAGCCTTTTGGCTACGGTTTACTTGAACTTATAACTTTC
GATACAATGTATAAACACACAAACTATGTGAGAGAGATATTAGCAATGTTCATAACAAGTTAAAATAATAGTCTATCAA
AAACAACCTTTATACCTTAGAAAGATAGGGATAAGATCTGTATATATATATATATATATATATATACACCCCATTTTCT
TCAGACTCACTTATGAAATTACACTGAATGTTATTGTTATATTAATTAGAAGTTAGATGCTAACTTAATTTTTTGTTGA
TTATTAATTAGGGATTAAACCAAGGAATGGAGAACATTATAGTGTAGAAAGCATTAAAAATGCAATTGAAGAAGGAGTT
GGACATACCCCATTCATAGAGTGCAATGTTGATTCACAAGGGAATCATCAATTATACCAAGTTTACCTTTGTGTGGATT
CTTCTGCATCAAAATTCATTGATTGCCCTATTTTCCCACATGGACGAAAATGTGGTTCCAAAATTGAATTCCCTCCTTT
CTCCTCAAATGATGACCATGCTGAATTTTAATTATTTTTTTAAAACTAATTAATTCATCATGATCATATTCTTGATCTT
CTATGTTGTATTTTTAATTGAAACCCTTTCATATTTGTACTAATAAAATCTCATTCCAAGGTAACAAGATGTCAAAATA
TATTTAGTGAAAAAAGGTCAATATTGACTCTAATTTGTTCATTTTGTTTTTGGCTCAAAATTATCCTATCATTAATGAT
GTAATTCACTTTCGCATATTAATTTTACCTCTAAACTATTCGAAATAGGATAACTTTTTCCGAAGTTTTCAAGAGAATC
AAGAAATTGCATTTTAAAATATTGATAAACTTACCTAAATTTCATTAGTTTAGGAGTTAATTTACTTAGATGCATTCTA
GTTTGCAATATTACAAATTTAACCAGATTTTGGTGCGTTCAGATACATGTATCTTGATATACATGAGTCAAAATTAGAT
ATAATTTATTCTAGATACACTGTATCCAAATAGAATTCACATGTATCTAGGATACAAAACAAATCTCGCTCACCTACTT
CCCATTCCAGCTGCCACTCTCCTATATATTTGGTATTTCAGATACATGCGAATTATACTAGATATGTGATTCGCATGTA
TCTGGGATACATGATTATCTCGCTTGTCTCCATCCCAAACTCGCTCGCCTTTCTCTTTATTTTAGTGTATCTGGTAGTA
AAAATACATGTATCTAGGTGTATTTTCCTCAATATATATTAGAAAATTCTTAATTAATAAAAAGATACGTAATTATTTA
ATATATATAATATGAATATATATCTAATAAGGTAGTTTTCCCATGACGTTATCTGAAATTTCATCGAAGGCAATGAAGC
AATTACATTTTAAACATTTTGTTGGAGTGACTTGAGAGAAGCCCATATGAATTTGCCCAGCATTTAGCCCAACAATCAG
CTCAGCTCAGGCAGCCCACATCTTTGTTTTCCTTATTTTGGTTACATTGTATTTATTCATTTTTACCAGTTTTATCTAC
AAATATAAATATTGCTAGATCTTTCTACATGTGTATCAAAGGGGAAAGTAGTGTGGCGGAATCTCTAGTATTAAATGTT
TTAGTGAGATCTATTTTTTACTGGGGAAATATAGTCAAACATTTAATGTTAACAAGAATTAGAATTAACTTATATAACA
TTTGTTCCCATATAATCGATATTTTAGAAGCAAAACCTCTCGATCCTGCCTCCTCGTGTGAAAATGCTTTTCGTGATAT
CTATCTCTATCTCACCAGCTCTTTCTCTCTTTAATAGGTTTGAGGTAGTTCAAGTCCCATGCCATTTTTTTCAATAACT
TAAATTAAATTCTTATTTAAGTTCCCTTCAAAAAAAAATTATATTATTCTAACCTTTCAAAATTAGCATCTAATTACCC
AATAAGTTGAGTAAAAACATAATTCCTTTGGGCGACTCTTTCTCTCTCTCTCTCTCTCTCTCTCTCTCTCTATATATAT
ATATATATATATATATAGAACAATATTCTATGTTAATACAATTAGCTTCATTCATGTATACAAATGATAAAAAAAAAGA
AGGTATACAGTGTAACACATACCTTGAGCAAGTCAATTTTATTTTAGACACAAATATATATATTATCAAAGTATATGTA
AAAATATATTTAATTTAATATGGACAATTTTGTGATGAAAAACGATGTTAATATATGCGTGTACGTTCAATTTAATGTT
GGTAATTTTATAATATACATGTGGTTCATGTATATACATAAATATAATGAAATTTGTCAATCGAATATAAAGTAAATTT
GTTATATACATTCGGTTCAAGTACATACTTTTGATGAATTTAATACTGTAATGACCCGTAAAGTCGTTTTTGGAAATTA
TCATATAAATTATCATTTTTACCCCTTTGGATAATTGCATGAGTCAATTATTTTGATAAATCGGTGGAGTTGATTTAGA
AAGTTTTGAGCTATTTGTTAATTACGATTATTTAGTGGATGGGTGATTTTTAAATAATTAATTTTAATTGGGAGTTAAT
GGGCCAAGCCCATGTGTAAAATTGAATTACATTAGAAAGGTTTATTACTATTTTGCATAACACAAGTAGTAAGCTAATC
CACGAACGGTGCGGCAACAACACGAAGACACCACTTTGCTGCAGGTAATTCATCACCACACCAAAATTTTGTACTATGA
TTATGGATAGTCATGTTATTAGTGCTATTATTATGTATTTGGCGTGAATAGAATTGGATTTGAGACTTGGTGTCGTGTC
GGCTTATTAAATTGAGGGCAAGTTCTTGCTGCTATCGATAATTGTTTATGGGGATTAGTGGTAAGTGTTGTAGGATTGA
ATTGATGAGAATATATCATACTAATATATTATTAATATGTTAGCAGATAAGGAATTGGAATACAGTATATGTTTTGCAA
CATGTGGTCAGAATGTATTATGGATAGTTGAAGCTATGGTTAATAACGACCTACTGATTTTAGGGTAGTTATAGGCCAA
TAATTGAATATTTAATTGTTGGGGGATAAATTATAGGAATATAACTTGTATCAATATGTGCCGTTCTGGATTGGTTTTT
CCGTGAACAAAATTGCGATGTTCACAAATTTGGAATTCTAGTGTTTCTCCAATTCCTTCTTATAATTATCACTTATGAT
TCAAGCTTTGAGATATTGAGACATGTAATTAATTACTAGGTGCATGATATCATATGAATACCATTATATTTATGATATT
TGGAGAAATTGGAACTTAGCCCTAGGCTTGAAATTTGGAAAACATGAGAGTTGACATGTTAATTGGCACCAAGATTAAG
AACTTGATTATAAATTGAGTGAGTTTTTGGGTCTAGGCTATACTTATAGTAATCTGAGTGTGGTTAGTTTTGAAATCTT
ATTGTAATTATTAATGTGAATAGATTGCTTTGAGTTGGAAGTTCAACGAAAGGGAAGGCTCAAGTCTCAGAGTGATTGT
TCGACTATTTGAGGCAAGTGGATTTCTAAACCCTTGTTAAGTGTATGTAATTCATGTATTTCCTTGTAATATGTGTTTA
GGGTAATGAGGCTTGGTGATGGGTTGACTTGTCCACATTGATTAATTCTAATGATGAAAAAGGGATAATAAAAGGCAAT
GTGATCAATTGTTTATGTGATGTGTTGAGAATTGTTTGAAAGGCTTGTTGAATCATTGTTGATGTTGTATCATGATTGT
GTTGTTGTTAATTGTGCAATGTTATGAAAATGGTCATCTCCTCATTATTTGTGTGAACATGTCATTTGCATTGTTCTGA
GACATGGTTGTGACAAGTGTTATGTGCATTGAGAAAGAATAAGAAAATAAAGAGGATGTACCATCTCGAGGAACGTATC
GCGCGCCGCGATGGATACTATATTTCGAGGGATGTGTCGCACGCCGCGATGGATACTATATTTCGAGGGACGTGTCGCA
CGCCACGACGGATACTATATTTTGAGGGACATATCGCGCGCCGCGATGGTTACTATTATCGAGGTTTGTATCGCGCGCC
GCGATGGATGCATGGACATATATGTCCCTCATGGGTCCCGGACTGAGAGACAGCGGGTGTGTATCATTAGGTCAGACAT
GCATCACTATACTTGACATTGCATTTTATTGCATTGCACTTCTTTATTATTAGTGAATTTGATCTTGTGTGTTGCTGAT
CTTGTGAGTGCCTTTCTATGGAACTTGTGACTGATGAATATTGAGCTTGTTGTTGAAGCTATGCAATTGTTAGAGTGTT
GTTGTTGAGGATATGAAACTATTGTTGTTGTTGAGGATATGAAACTATTGTTGTTGTTGAGGATATGAAATTATTAGAG
TGTTGTGTTGAGCTATGTGCTTTGTAAACTGTGAACCGTTATGTTGGGCTGGTACTAAGCAGGTTGTAATTGTGGAGGT
GGTAATTGATGAATATTGAGCTTGTTGTTGAGCATATATGATTGTTAGAATGTTGTTGTTGAGATATGTGCTTGTAAAT
TGTGAACTGTTAGGTTGAGCTGGTTTTATACAAATTGTAGTTGTGAAGGTTTGGTTGGGGTGTAAGGAGTGCTTGTATT
CTATCCCCTTAGCTCGTGTTTAGAGTTTACTTGCTGAGTACCGTGTGGTTTGGTACTCACCCCTTGCTTCTACAAATTT
TTGTAGGTTACGAGCCTGAATTTTTGTGGTACTTGTCATTCTCTTATTTTCCGAGACTTCTGGGAGATTTGTGAGGTAG
TTGTTTGTCTTCTCAACGATCCTTCTTACTCCTGTTTATGATCTTGTTCTACTCTAGAAACAATATCATATGAGACTTG
TATTTTTCTTTTGAATCAATTGTAATACTTTAGAGGCTTGTACACGTGACAACCAGATTTTGGGGGTATTTTAAAGTTG
ATTATAAAATTTCCGCATTTTATTGTAATGGTTGAGTTTTAGGCTGACTTGTCTTGGTGGGATAAGCCGAGTGTCATCA
CTCCATTTTTGGGTCGTGACAAATACAATATAGACAAAATATATTGTAAATATTTGATTCTAATATAAAGTAAATTTGT
TATATACATTTGGTTCAAGTGTATACTTTTGATGGGTTTAATACAATATAAACAAAATATATTGTAAATATTTGATTCA
TGTATACACTAGTAACTTAGGTGTACATTATTTTGATTCGCAGAAAAAGAAATAAAAGAAAAAGACCAATTTCACCAAG
TTTAGATAGAAAAAATACTTATTTACCTGGTTAAGTTAAGTTATGCATATTATTAGGCCCAACAAATTAGAGACAAAAA
AAAATATTTATTGATATATAAAATCCATTTTCTTCCCCTCTAGATCTAATCAATTTTGGCAGAGTTTCTATCGGCCTTT
TTCATTTTTCACTATGCTCACTCCTCCATTTTCCACCCTCACCTCCGTTTTAGTTGACTGAGTTATCTCAATATTTTTA
GGTCAACAATTTGCTAATTTATTTTTGGTTATGTGGACGAGGTTGTGGACACAATATTGTATATATATGTCAATTTTCC
CTTATTTTCCAGAATTACCCAAATAACTGTCCAATATAACCTATGCCTCCAATAATCCATCCAAACTTTTCATTTTGAT
AAGATATTTCTCGAATGATATATATAATGTATTTTTATTTTTTTTCATACTTCTTAACCATTAAAAATCTAATCTTCAT
CTAAAGAGATTATTCAAGCATCTTTTAAGAAGAATGTATTTGTTTTAATATACATTTTAAGTCCACTCATGTGATATTG
AAAGTGAATATAGCACAAAAGGAGCAAAACACATATCTTTAAGAAGAAAATTCTTTAATGAAATTTTGTGGTTGAATTA
TAATGGTATTTATGTATAATGCTCTAATTTAACAAAGAAAAAATTAACCTAGTTATACATACTGTAGACAATATCTTTG
GAGTGACAATGATTGAGCTATAAACTGGTTAATAAAATAGAGACTCTCCCATGTAAGGATATTGACATTTATGTTCAAT
TATAGCATATTGTTAGATTAGTTTTATAAACCTCTATAGTCTATATAAATATTCTACAAATCACAAAAAATTGAAAACG
CATTTTGAATAGTAGAACCTTGGCCTAATATATCCAATTAACTTCCATTTTAATTTTCCCATTGGTGTTCTTAATATGT
ATTATATTCCCACAGAAGATATTGTATTTCTTGTTAAATCTATTATTTATTATCAATCATAGAATTTTTGTGTTCGTTT
ATTTTATTTTATTTTGGGGTGGGAAAAGGAGAAGGAGAGATGGTGAGGGAATTATAAACTAGGGAATCGAACTGTTACT
AACAAAATNNNNNNNNNNNNGAGATGGTGAGGGAATTATAAACTAGGGAATCGAACTGTTACTAACAAAATGAAAAAAA
TCAGATAGTTAATCAATTGAACGATTAAGATGGATTAAGATGCATTGTGGGCAATTGAAAAGAAACAAATGAACTCTCT
AATTCTCAGAGTAAAGAATTGATCAATTGACCTTTTAATCTTCTTCTATTTAATTTTATCTCTAATATCCCTTATTTTA
TATACATTTGTCACACATTAACCATATTTTCATGTTCATCTGGAAAAAGCTTATTTAATTTATTTTATAATTAGATACA
GTAGTTTCCAAACTATGCTAGTTTATCATTGAAAATCTTTACAACACCTAAAATTTATGGACGTAAGAGAAAGTGCCTA
AATAGTTTTACAGATAAACAATACAAATTTCATTAGTTTAGAAGTAAATTACTTTTCTTCATGTGAGTTTCAAATATCA
CGAAACTTATCTGACTTTAGATTTCGTATATATGTATCTGACAAGTATATAATGTTAAAAGAGCAACTTTCACCTATAG
CAAACATAAAAATCATATTTGTATGTTATAGCTATAGTTTGCATAATTGCGCTCCATAGCAATTTTTTTGTTTGCTATG
GAGCTTTTGATTTGTATAATTCGCTAGAAACATCTAGTTTTATACAAATTGTTCAGTTTTGTATAAATTCATTTATACA
TTGTAATTTGTATAATAAGATCTGTATTTGTATAATTATATAGGACTAAAATATATGTATTTGTATTTGTATATACATT
TTTCTCTCGCTTTATACAAACACAAACGCATTTTATATATTTTATACCAAAATGTATAAAATGGCTAATTGAATACCGA
ATCAGATGGCAAAAAAATGGGGTGTTTGCTGCGAATTATAATTAAAATAAACTATGGCTATAACATTTAATTTGAATCA
ATAGTTTGTTATTTCATACAATTTTCCCATGTTAAAATTAGATATAATTTGTTCCACATATACTATATTCAAGTTGATT
CGCATGAATCTTACTCTCTCGCTCACCTCTCTCCATGTGTATCTGTATTTCAGAATGTATCTGGTAATCCAAATAGATG
TATCTAATGTGATTCGCATGAATTTGGATATATAGACTATCTTGTTCGCTACTCTCCCTATTTCAGTGTATCTGGTAGC
AAAAATGCATGTATCTAGGTGTATATAACTTAAAATTTCTTATATAAAATTAATAATTAATAAGATAATATATAATTAT
TTTAAATTATAAAAAGAATTAGTAAACATGATATAAATATATGTCTAATAAAATACTATCTTAGTTTTATATTAGGATT
TAAAAATAAATTTGCAGTATGAAAAAGTGCCGAGTAATTTTAGGAATTTGGGGGGAAAAGGTGCTTGATTTACGGCTTT
AGATTTTGTTGGGCCCATTAGTTTATTAAAAAGGACAAATTACTTAACTACACTCCTTTACTTACCTTAATATTCATTT
ATCCCTATTTATTTCAAAAATTTCAAAAATCCCTTATTTACCTATGTATCCCACATGTATCCCATGCACAACGCTATGT
ATCCCGCTACGTGGAATGTATCAAACGCTATGTATCCCGTGCACAACGCTATGTATCCCACATGTGTCCCGTGCACAAT
GCTATGTATCTTGCTATGTGGAATGTATCAAACCTAATGTATTCCGTGTACAACGCTATGTATCCCGCTATGTGGAATG
TATCAAACCTAATGTATCCCATGCACAACGCTATGTATCCCGCAAACATCATTTTTAAGGGATTTTTGGTAAATAGAAA
ACTAGAAGGGATATGATGTTATTTAGTACTTATAGTATGTGGTTCCTATAATTTATACTATTAAAAATGAAACGTTTGC
ATAGGTGAAAAACTAACCAAAAAAAAATTAAATAGGAGATTAATCCATCATAATGCGTTTCACTGATGCAGTTGAATTA
GCTTAATCTTTTTCCTTTTCTCAATTTTAAAAGAAAAAAGAAAAAATGTATATTATATTGAGTATATGACACACAAGAA
TTGGGAATAGTAAATTCTCTATTATTTTCACAAATCAATCCTATATTATAAGATGAATAAACCTTGATCGATTGTATTC
TATAGAAAAAGTCATGTTTAATTATAAAGACTACACTTCATTGATAATTTATATTTTTTATTAGATGAATAAATCCTTC
TTTGTTTAATTGTTTTGAGTGAAGAAAACATTATATTAATCTTGCCAACAAACATTACATTTGCAATTTGTTCAATAAA
AAATTAGAGAAGCTATGCTTATAGAAGCTTTACAAACTATATAGTGCAAATTAGAGAAGATATTATATCGTTAATTAGA
GGCGAAGCTATAATTTTTTCAACAAGACGCAAACTATAAAAAAAAAATAGATACATGAATTGTTGGGCTTGGGTTTGAC
CCAGATCCATTAGTTTGTTGTATATATAATTTCACGGTAAAACTATCTAATACACAAATATTCTTACCATATTTGATTA
TTTATTAATTTTCTCTATAATTTGAAATAATTATATTTTATCTCACTAATTAATAGTTTTCATACCAGAACGAGAGAGA
ACAAAAGGAAGGCGAGCGAGATTTCTCTATGTATCTCAGATACATGCGAATCACACTAGATTACAATATTCTATGAAAA
GTGTTCGCCTGGGATACCAGATATGCGAGCAAGATAGGAGAGCGGCAAGTGAGATTTGTTTATGTATCCAAACACATGT
GAATCCACTTGAATACAGTATATCTAGAACAAATTAAATCTAATTTTGACCCATGTATTTCAAGATACATATATCTGGA
CGTATCTCGAAACATCAAAATCTGATAAGATTAGTAATATTGCATACTAGCGTATATCTAAATATTTAACTCCTAAACT
AGTGAGATTTCAATAAGTTTTACTATATTTTATCAATAAAATGAATTGTTTGACCTTTTAATTAATATTTGTCCAAACT
AGCTAACTTGGATACCATGGATATAAACAAAAATAGAATAATCCTTCACCAACTTTGAGCAGCCCTCTCACCATCTATC
GTAACTTAGGGTTACAAGTCAAAATAAAACTTTGAATTATTATTTTTATTAATTAAATAAAAATAAGAGAATAGACAAC
TTACGGGTAAAACAAGGGAACTTTAAAACACTAGTACAACACATATTATATTACTACTATATGTTTTTGATATTTGACA
ACACAATGGATAGTAACTTAATAATTACTGAGGTAGAAGATTATGATACAAAGTTAGTATGTGACTGAGTATTGTTTAA
TTTAGTTTTCTTTATTGATATTATTATTAGTAATTTAGTATCATTTTTTTTATTATCTTGTTTTTTGATTTTTTGTTTC
TTGTTATTTTCTTTACTGTATTAGTTATTGTTGTTGGTGTTATTTTCCTTATTATTTTCTCTTGCTTCTTTATTATATT
ATATTTCCTTTTCATACCTATTTTGAAATGTTTTATCCAAGCCAAGCCCAATGATCAATTGCAAAAAAGCTTTTCTACT
CTATCATTAAGTAATGGAGCAGAGTAAAAAAAAAATTTAGTAAGTGTCAAAATATAAAAAGTGAACACACCTGAAAAAA
TTAGGCGAATCATCATATTGCATCAGTACATAAAATTAAAATTTTAACATAACTAAGAAAAATGTAATTTCTCGAAGTA
GTTTTCCCTTTACAAATTTGAAAAACAAAACTTATAAAGAAGAACCCAACTAACTCAAATAATTAATCTATTTTTTTTC
TCTATTTTTTCTTTCTTGCTTGAGTAATTGGTTTGGTTTGAGGGAGCACAATGGCAAGTAGGTTCATGAAATAAATGAA
AAATTAAAAATTAAAATAAATGCAACTGTCAATATTCATTAGATGGTACGTCTAGTTTATTATTAGCCCCACCGACAAT
TATTTTTGTATTAAAATTTTTAAAAACCAACTGTTTTTTTAATTCTTCCCCTTAATTTTTGTATTATGTTATATATTAA
AATATTTACTCTAGTACATGTTAATATCATTTAATAACTCTAGTTAAACTACTAGGATTTAGGAGCTGTCTAACTAAAT
TTTTTTCACAAAAATAAAAAAAGGGAAGTTTTTTTTTCCATACGTGTTAATGTTGTATTATAACTCTATTTTTATTTTA
TTTTTTTTCGCTCGGTGTTCGAAGCCCGCATGAAATCATGTAGCAGTCTCATCACTATACTACAACCTATGTTGGTAAC
TCTACGGTTTTAGTCTGTATATATAGTTTCTATACACACTTTTTGATGACATGTTCCGTGAATATTATGCTTCAAAAAT
AATAATTAAATGATAGTATACCCAAAAAAAATTAGTTTAAAATATCACAATTTTATGAGTTTTAACCAAAATTATAAGG
TATAGCATCCCATTAAACAACCATGAACTTTTTGTATTAGGTGAACTCATTTTTAAAACTTTTTTTTTTTTTATCTCCA
TGCATTTATCAACACATTATTCTAAATATTTTCTATATATTGGTTTTTAACCTATATATTCAATCTTATATTCTTATTT
TTATTTTACTTTGATATTGTTGTTGTGTTACCAAAAAGTTATTACAATAATATGTGTAATGTTATTTTATTAATTTGAC
CGACACTATCTTGTCCCTACCAAAAAAAAGAAAAAAAAAGTTATAAGTTAAAGCTAACTAATTAATATTGTGGCTTGTA
GTTTGTTGCTTTCAGTTTAAGGTTTTTTTTTTTTTTTTTTTTGTTTACCAAACGAGGCTACAAAAACTAAAATACTAGA
AAGCACAGTCACAACTAACATCAAAAAATCAAATTACTTCTTTTTGTTTTCCCTTTTTCACTATTTCTTCGTGATAATC
GGTGCGAGGAAAAAAATCCTTTCTTTTCATAGAAGATATTGAAAGAAAAATTAAAGATACAGTCATATTGTTATAAGAT
ATTGTTCTTTTTTATTTGTCTAGCTAAGTCTTGACTCATCTAACCATAATTCTCATCTTCTTCACCTGATTAAAAAGGG
AGGGTAATTTGACTTTGTGATCAATCTCTTCTATGTTATGGATAAAAGAATGTGCAGATCAATTTTACTTTTCATTTTG
CTATTTAGAGTTAGTTTATTGTAAGTTAGGATACAAAATTAAAATAGAATGTGATTATATCAATCAATCTTTTTTGTTG
CTATGTCTAGAGATAGTTTGTTTGTTGAAAGAAATTGTGTGCAAATAATATTAAGTCAATATTTGGAGCCTTAAATCTT
CTACAAATAGAAAGGGTAGAGATAGAAGTTAGATAATTTAATTTTTGTGCATCAAAAGGAATTGTATGTGCAAATATTA
AGACGTGGAGCATTATACTTTTCTACAAGTAGTAAGGGTGGAGACAAAATTTAGGAAACATTGATTTTTTGTGTGTTAA
ATAAGTTATTTTTGAACAACAATTAGTGTAATTAGTAATCTTAATTATTTTGGACAAACGTATGAGGAGAGATTTCAAT
ATTTTTTTGGAATTTAAAATGAAATGTTTTCTTAGGAAAGAAAATGACATTTTTATCGGTGTTTCAAATGAATCTTCAA
ATTTATCCACATAGACCATATAAATTAAGAAAGATTAGGCAAATATTCAAATGTTTATATTTCAATAAAGTTTTGAGTT
TTAACGAAATAATTATTTTTTTAACTTTTGAAAAAGTTAGACAAATTGTGCACCTTGGAATAGTTGTACATATGCACCA
TCTTGATTCCTTCCTTTTATTTTCAAGTCTCTTATTTGATTTCTCTTTTTAATTTTCTCCTAAAAGAAAAAGTGAAATC
ATGATTATGAAATAGTATCTTTTTTACCACAATGAGAAAAGTGGACAAAAATTTTTATATATAGTTTTCATTTAATTAC
GATTAATAAATATATATACGTTTATTTGAGAAGTAAGTACATTTTACTGTATAATTTTCGTATTTCTACTCATAGAAAT
CAAATCCTAACCTACTCTGATAGGTGTTTGGTCATAAAAATTATCAGTATTTAAATAAATAGATAAATTATTTTTGAAA
GTAAAAAAAATATTCAAAGTTATTTAAATATTTGAATAATTTGGGATAAAAAAATAAATTACGTTTTAACATTTTTAAA
TTAATTTTTTTTCCCAAACTTAATTTTCGAAGTTCTAATTCCGATTTTTTTTTAAAAGACCATGGCCTCTATAAAGTTT
ACATGGGATTGCATGCTAATTATTTTATACCGACACATGTAAGTTTGTAACATCTTGATATTAAGCAATACTAATTTAA
TTTGTAAAGTTATTTTCTTTGAATACTTTTTTTTAAAAAGGTTTGTGTGGGGACATGTGTTACTGGTGGCTAAAAGACC
AAGTTTTTAATTTATTTTAAAATATCAATATTCAAAATGAAGAGTCAATTGTTCGAACCTAGTCATGTTAAATTTTATT
TGGTTCACGTCATAATTTATTAGTACAAATTTACAACATTGAGCTTTGTAGATTGACGAAGTCTAACATATATTAATTG
ATGAAAGAATACCAACGTATAAAAAATAAAAAGAAACAAAATAAGTTCTGATGAACTTATTAAAGTAAATTTGAATTTA
GTTCATCACCTATTAAATTTTAAAATACAAACAAATAAATAAATTTTATTAATTTGTCAAAATGAACAAATAAAGAGAA
AAAATATTTTTAATTTACTATACTTAATAAATAGAAACGAAGAAGTCTTTTTTTTCTAACAATAACTAAGGTCTATAGT
TTTTATTAAGAGGAATTTAGTATAATTAATACTTGAATGATTTCTTATTTTATTTTTGTTTCTTTCACCTCTTAAATAA
GGTTTGGGACCTCATTAAATTCAAATTTATGTATCATGAAAATCATTTTAAAGAAGCTTTTACTATTCATTATTTTCAT
ACACTTAAATTATCATTAATTAAGTGTAGAAGTATGATAACAATTTCTAGAGCTGTCTATGAGCTGAATTTAATTCATA
ATCGAGGTGGGCATTATTAATGAGAGTACGCAAAAGGACATACCTTTGGTGTATGTCCAAAATGAACGTTGTATCTAGA
TAAGTGCTCCTCTAGTCCGACTTTTTCAAAGCTTTTAATATCAATATTTCTTTTTGAGAATTCAAGAAAAGATCAAGGT
TAGACGAGCCCGTTCATCCAACTAAGGATGGTCAATTAAAATTAATTAATTAGTTGAAATGTATTTTTCCCTCCGCGTT
CCTTTCGATTTTTCCTTAATTTGGTGTAAGACTAGAAGTCAAGTCCAAGCGACAGCGATGCAACAACGGGCCCATATAT
AAATCATCTTTCTCTCTCTAATTTTATTTTTTTAAGCTTCTCTCTCAATTCTGTTTTTTTTTCTCTCTTTTAACTCTTT
CATTGTTCATTTCTAGTGCTAACAAAATCCAAGTGTTTCTTCAACAAACTTCTCCGGCATAATTATTCTCACCATTCTC
CAGGTACCTTTTTTTTTTCGTTTTTGATATTAGAAAATGTTTGCAACCGTGTGTTTGTTCAAATTTTTTGACTGGAATT
TTCCTTTGTTAGTGCTGATTTTGCTGCTTACTTTTCAGTTTTAAGCAGTTCGATCTGTACATTTCGGGAACACTCTCGA
GATACGCTTCGTTTTTCTCGGTATTCAGAGTTTTAATGCTTTGAAGTTTGGATTTAAGTGTGTTTTTTCGAGTTTTTCT
CGTAATTTCTTACTCTTCGGCATTTTTAATTTTTTTTTTTACGTGTTTGATTGTAGAAAAGGTTCGCGGTCTTTGATTA
TGGCAGTTGTGATTGTTCAAATTTTTTAATGGAATTTTCATTTGTTTACTGTGGATTTTGCTGCTTACTTTTCAGTTTG
ATCTGTACATTTCGGGAATACTCTCGAACTTACGCTTGTTTTTTCTCGGTTATCGTTGTTGAAGTGTTTTTAAGTTTGG
ATTTAAGTGTGATTTATCGGAAAAATGTTCGTAATTGCTTCAATTTGTTTGGTTTTGCTGCTTATTTTTTTCAGTTTTA
AGCTCATCGATCTGTGCATTTCGGAAATTTCTTCTAATTTTTAGCTTCTCCGGCGTAATTGTATGCTTTGTTGTTAAAA
TCGCTTTTTTTGGAAGTAGAAAGTGTCGGTTGATTTTTTATAGCAGTTTTGAGTTTTAATCGGAAGTTTCTTCTGTTTA
GCTTTCAGGTTTAAGCTGTTAGATTTGTGCATTGTGCTTCATATTGAAGGAAACTGCGGCACTCTAGGATTAGTTGCTC
GATTAATGTGAATTTGCAGACCGCAGTGGCGTCTCCGGAGTCTGGAGAAGCTAATTTGTAGGCTTTTCTAGTGAATATG
GAGGAAATGTACTTATGTAAACTCCGAGTATGATTAAGTAAGTTTTTCCTTTTGTTTTTTCTCAAGTTTGATGCTCATA
CTTCTTCCATTTTTTATTGTCTTTATGTTAGGTATTTGCACTGTTTCTTTTTTCTTTGGTGTTGTGTTTTGTTGAGATT
GAGATCTGCATTTGAAAACTGGTGGAGATTGGCAGTTGAGTACTGATGGTTCTCACGCATTGTGCCGATCTAAATTGTT
CTTGTCTATTATGATAATTGTTTATTCTGTAACTTCAGGTGCTGGCTTCAGTGGCACATCTTAGTTTAAAATACTGATA
TATTGAAGAGTAAGCAGAATTTAATATAGCATTTGAGGGTGTAAAATCTTGGAAATAGTTTATAAGCATTTAATTTTCT
CAGACGACAGGGCAAGAATCTAGTATCATATTTTTATTAGTACCTAGTTGTTATCTATAAAAATTTCCACTCTGTTTTC
TGTTATTTTCTAGTGTGGATGTTTATTTTAGAGCATTTTCAGCTCTTCTTATGCTCTAGATAGAGTTTGATACTATTCC
TTTTCCTGATAGCCTTCAATGTTCCTTTCCATTTCTTTCCACTGGTACATGATCCTGTTAATAAAAGTTAAATACACTC
AGAAAGGGAACCAGAAATTCATTAGGATTGTCAAATGGCAGGTTTATAGATGTTTAGTTATTTAATTTGAGAGCCTCTT
TTTCTCCTTTATTTTTTTATCTAAGAATATCAGGCAGAAAAGATAATATTATCACCTTCGTATAACAAAATAGGACGGT
TATGATTCATTTGTGTTTATATATAATCTTCGAATCTTTTCTCTTGACTTGGCTGGCCTTAGTGTGTTTGACAGACTTT
TTTTTTTCTTGTCTTTGCTATTAAAATACTACTGAAACTTCTCCAAGTTATATAAACTGCAGACACCGCTTCTTGCCTG
CTGCCCTTACTATTTCACTATATAGCTTGGAACATACTCTTCTGCATTCAAGTTCTTATCTTTCCCTTTATCAAAAGAG
AAAGTTGGCATCTTTGCTTTGGAGCACTTTGTTCCTTTATTTAGAACCAATCTCTCTGTTAAATTTATTAGCCATTGAT
AGGGGACTTATATTAAAGCATAAGTCCTTTAGGTGTTCAATTCATTCTTGGAAAACTACATCTTTTGATGTTCAAGAAC
ATGCCCCCAAATTGATCATCAGCCAAGCAGTCAACTAGGTTCGACGTTTCCTTAGGCAGTGTACATGAATCTATAGTCT
CATATTAGACAATTTTTCATCTCACCTACCATCAGTATTTGGCCTCCAATACGGGAGCAATGTAATAGTGTGTGCTTTA
TTTGGTGTTCTGAAGAAACAAACATCGTTTCTTTTTGGCTTTTGGACTGTGCTAATAACCTTAACTGATTTAACACTTG
AGTCTGGACTCACATGATTAAGATTTGGTGTTGCGCTTCAAGTTGGTTGTGGTTCTTTTCTCCTCATTAGCATGTACTT
TTTTTTTTTGGTTAGCTTTTTGGTCCCTTGGACCATTTTATTAAAGCGCAGGTCCAAGAGCTGACCCAACTATTACAAA
AAAAAAAAAACAAAAAAAAAAAAACAAAAAGCAAATATCAGACATTCTGAAAGATATGTCTGAATGTAGTCTCTCTAAT
CTCACCCCCCGCCCCTGTAGCTCTTCCTCCTATAACGAAGATGAGCTTCATTAGCATGTACATCGTGAGATAAGTTATT
AAATTGTTAGCATCTGTTGCAGGTGCTACTGTTCTGTTGACTCTCTGGGCTCATCTAGTCTGACATTCATTGAATTAAG
TACTAAATGATTTAATAGTTGTATTGAGAACAGAAATGAAGAAATGGTACGGTGGTGTTTTAACTACATCCCTGTTGAT
GTTTTTGGTCCTGGGATACTGTGTGATGAGGAAACCTGTCAAGGAAAGCTATGTTACAAGTTCTCTCTACTTCAATATG
ACAAATCCCCTTGAATGGATAAATGCTATGGCTCCACCTGCAGCTCACCATCCAGAAAAAAATAATCAAGTAATACCTG
CTGAAATTGTTGTCTCTGATCTCTTTATCAAGAGGAACCTGTCAGCTCAGGAGCAACAATCTTTGTCTACGTGGTATCA
ATTGAAAAGGTTAATCACTCATGATCTAGTTTTACCTAATGCTATAGAGGCGGTTAAGGAAGCCACTGTTGCATGGAAC
AACCTCATGAGTGCAGTAGAGATGGACAAACTCGATACAAATGATAGTTCAATTAAGACAGGGAAACAGAAACAATGTC
CTCATTTTCTTAGCAAAACCAATGCTACAGAACTTGATGCTAGCGGCTTTAAGTTGCGGCTTCCTTGTGGTCTGACTCA
GGGTTCTTCCATCACAATAATTGGCATTCCAAATGGTCTTCTTGGGAATTTTCGGATAGATTTGACTGGTGAACCACTA
CCAGGTGAACCAGACCCTCCTGTTATTCTGCACTACAATGTTAGGCTCCATGGTGATAAAATAACCGAGGATCCTGTAA
TCGTACAAAACACCTGGACTATTGCACATGACTGGGGTGAAGAGGAGCGCTGTCCATTACCATCAGATGAAAAGAGTAA
GAAAGGTAATAGTTTTTTTCCCTCTTCACATAAGAGAGTTCATTCCTTAAAGTAGAAGTTCAAGCTTTGTAGCTCATTT
TCCTACATTTCTTTCAACTCTTTCAACCGACTTTTTAGAAGCGATGCTGCATCTTCCTGTGTGATCAATTAACTGCAAT
CACAATTTGGACATGCCATTTATGGAAATAAAGTTGTTATTCTTGAAGACGATGCCACCTGTGGACGTCTAGATCCTGC
AAATATATGGGAATTTAATTTGTGTGCTGATATTATACTAAACATTCTGAAAATGGTCTGTTCTCTTTAAATGCTTATT
TTTCTTGGAAAATTTCTTTCATCGTCTCTTCCCTGTTGATATTGATGATAAAATTGTCTCCCTTTTTGTTAACCAACTT
ATTGATTTATTTTTCCATTGCTGCAAACCTTTTCTCCGATTTGTTAAAAGCTGATTGGTCTATTTCCTGGAATCAAAAT
GATTTCTAAAATTGCATTATCTCCTTTGCTCCTCTATTCTCTCTGCTTGATGAGATTTCCCTTTTCTCTTTTAGCCTCC
TTTTATTATCTTTTTCAGCTTCAATGATGTCTTCACTTGTTCACCCTGTGCTCGTTGCATTGTTTCTAACATTGGTTAC
CTTTTTCGTCAGTGGATGAATTGGATCAATGCAATGGGATGGTGGGCAATGTCACGTCCACTCGGCATGTCATTGCAAC
AAATAAATCTAGCATGGTTCAGGACGGGGCTAAATCAAGAAAATATTTTCCTTTCAAGCAAGGATATCTCTCAGTTGCC
ACTCTGAGAGTAGGATCTGAAGGAATTCAGATGACAGTTGATGGAAGGCACATAACATCTTTTGCTTTCCGTGAAGTAA
TTTTTTCCCCCCATTTTCCTTTTCTCCTCTTTGTTTCCTCAGAAGTTTACGATGGATCTTTCTGCATCATCATAATGGT
TATCTGTTTTACTGAATCTTCTTTAATTTGGATATATATATATCTTATCAGACTTTGGAACCATGGCTCATAAGTGAAG
TGAGGATATCGGGAGACATAAAATTAATTTCTGTTGTTGCAAGTGGTTTACCAACATCAGAGGATGCAGAGCATATAAG
CGACTTGGAAGCCTTAAAAGCAGCTCCTCTTCCTCCACGAAAAAGACTAGATCTCTTTATTGGTGTATTTTCTACCACA
AATAATTTTAAGCGTAGAATGGCTGTCCGTAGAACGTGGATGCAATATGATGCAGTGCGGTCTGGACAAGTTGCAGTGC
GGTTTTTTGTTGGCTTGGTGAGTGATTCTTTTCTTTGTACTCCATAATGTGAAACTACCATTGGCTTAAAGGTAGTATA
GTGTTCAATGCCGATGCTTATTTGATCCTAATTACTGGATGTTGGGGTTTTAAGTGTCATAGTTTCATGTTCTGCTGCT
CATTAGAAGTCACATATTAGATTTCAATAACTGAAACTTCATTTGACAAGATATTCTTTGTTATGCATTTGCTGTAGCA
TAAAAACCAAATGGTGAATGAAGAGCTCTGGAATGAGGCTCGGACATATAGAGACATCCAGCTGATGCCTTTTGTTGAT
TACTACAGTCTTATCACTTGGAAAACCATTGCCATCTGTGTTTTTGGGGTAAAATCCTGTCTCTTCCTAATTCATGGCG
TATCTCGTGCACCTCTTGTTGACATCATCTATTGGACAGACGGAGGTTGTTTCTGCAAAGTTTGTCATGAAGACAGACG
ATGATGCATTTGTTCGAGTGGATGAAATCTTATCTTCTATGGAGAGGGTTGACACGACTCGTGGATTGTTATATGGCCT
TATTAACGCAGATTCCCAACCTCATAGGAGCCCGGACAGCAAGTGGTTTATCAGTCCAGAGGTGAATATCTTCGTCATT
TATCTCAGATGTCATTGCTGATTTCACCCCTTACTCTATTTCAGTGGTCAGCAATGGGGAAAGGGCATCTGTAGTAGCA
ACAACTCTAATTCTCACTAATTTGATCATAAAATGAAATAACACTTACTTCATCTGGTGTTACATATGTGTATTCAATC
TTATCCTTTGTTGATGTATAGGAATGGCCTGAAGAAACTTACCCTCCTTGGGCACATGGACCGGGTTATGTCGTCTCCA
GCGATATAGCAAAAACAATCAGTTCGAAACAGAGAAAAGGCCGCCTAAAGGTAAAGTGAACCTTCGTCTTTTTCACTTA
TTCAACTGTCATTTAAGTGAGTGAAGTTTACATGTGAAAATGTATCAGTCAGCCACTCAGGTCCTGTATCTCCTATTTA
ATTCTAAATGTTACAAGTTCCTTGAAAATACAGATGTTTAAGCTTGAAGATGTTGCTATGGGCATCTGGATTTCAGAAA
TGAAGAAAAAAGGGTTGGAAGTGAAGTATGAAAAGGAAGAGAGGATTTTTAATGAAGGTTGCCGGGATGGTTATGTAAT
TGCACATTACCAAAGCCCTAGAGAGATGCTGTGTCTTTGGCAAAAGATTGAAGAGAAAAAACGAGCTTTATGTTGTGGC
GATTAATACAAAATAGTTTTCGTCTGAGTTCTGAAGGCTCAGAAGTTCCTATAACTACGATTCTGCTGACCTTTTCTAG
TAGCTGACCACAGACATGTACTTGAGTAGGTCGGGATGAAGAGGCCAAGGTAATGATTATACCACGTCGTTGTAGTAGG
AGGTAGAGTAGTTACTAGCATATTGATATAAGTAGGTGATTAGATTAGCTTGTTACATATATCACTAGAGATTGATTAG
TGAAGATGTTGGGGAAGGTATCTGTATTATAAAGAGAGTCAAATGGGGGGCATTATACTTTGTATAGAGTACGGGTACA
CTACGTTCGGTGATTATTTTGTATGTAAATCACACGATCTCTCGTACCCATTATCGTTGAGTGATGCAGAGCATCGATA
TATACTACAGTATATTTTGACGTTGGAGTTCTAGTCTGCATTACATCTTGATCTATGTGTAGGACCTGCTACCATGGCT
ACGAAGTGGAAGGGAAGGAGCCTAAATCGACCCCAATGATGAAAAATGGATTGTGAATTGAATTTTTAATTTTTACATG
AACAACCAAAAATATTTCAAAACAGAATGATTAGCAGTATCATTTATAGTTCACCATCCCAGAATTCATCTGGGGATTT
GTATGGTCCATCTGGATGAACAAAAAGTTCACCTTTGAATCCCCTGCATTGAGGAATCTCTTGAATCTTAGCATTTTCT
TCATTGCTTAATTCCCAATCCAAAATTTGAAGATTCTCTTTCATTCTATCTTTGTTAAAACTCTTCACTAATACACTAA
CACCTTGCTCATATACCCATCTCAATGCCACCTACAAATATCAAACAATTACTATCCTTGTGAGCAATTTTATTTGGAT
GTTCGAACTAATATTTATTCTAATCACTTAAAACACATAGTAAAGCGTTTTATTAGAGACTTACGGTTCAAATTTTGAA
AAACTTTTAGCGTGTGTTCTCAAACGTCACACTTAAAACATGCTACCTCCTCTGATTAAATGTATTTGCCTTAATAAGT
CGTAAAACCTCAATTGAGGCTAATCGCATACTTAAAGGAGATGTCATATTTTATGGAGTTAACTTAACTATCTAGTAGA
TATCTTTTTTCTTCAAAATTTGAACTGAAAGTGTCTAATGATTACTAATAAAAAAAAATTTATCATGAGTTCAGATGTT
CAATTGAAACAAGTCTTACTTCAAGTGTCAAAATAGAATTTGAGAGCAAATTTAAAAAGTTATTGATATATTAAACGTT
AATATACTAATATAATTTAGTGTGAACACTGAGTGAATAATTTAATTATTTATTGGTACCTGTGGAATGCTCTTTTGTC
TATGAAAGGCAATGTCTTTTAGAACAGAGTTTTGCATAACAGCATGATTGCCCCAAAAAGGTATTCCATTTGCTCCAAG
AGGAGACCATGCACTTACATGTATTCCTTTCTCTTTACAAAATGCTAACATCTTCTCTTGTCTCCATGCTACATGCATT
TCCACCTGTCAATTATTGCATTTTATAATATATTTTTTATGTAATTTTTAAATAAGTAAATCTTATTTCAAAAGATTTA
AAGATTCTATACTAGAATGTCGTACTTTCCTCTCTAGTCTATACAAAAAGAATGTTATCATTTCTTGATCATAAACTAA
ATTTTAAATTAATTCATGTTATTATTAACGAAATGATTTATAGCCATAAATATCTATAGCTTTAAATTTCTTAAATTTC
GTTCCCAATTAAATATCGCTAAGGGTATAGTATGTTATATTTACCTGATTTACAGCAGGAGGAATGGTAGCATGAGTTA
GGAGTTGAGAGAGTTTTGTGCAACTAAAGTTGCATACACCAATAGATTTGGCCAAACCTAATTTGTGACATTCTTCCAT
AGCTTCCCATGTTCCTTTCATGTCAAATGGAATTACATCCTCATTTACCAACTTTATACCTTGGTCACTACCATTCTTC
ATCCTCACTGGCCAATGTATATGGTACAAGTCCAAGTAATCCATCCCTAATCTCCTACAAAACATTTTATGACATTCAT
GATTACAACAACAAGGATAGTTCCACATTATGTGAAATCTGAAAGAGGATGAGATATCTTTACATTCATGATTAATATA
TGAAATTGATGACAAAATATATGAAGTATAATAATTTGATGCATGTATTGTGTTTGTACCAATAACAACAATAATTATA
TAGTAATTTCAATTTATGTAGTGTATTTTGATCAGATGCAAAGTTTTAAAAAGAAATCAAGACTTATAAAATTCGTAAT
CTTAAACGTATCATAACATTTATATGACGATAAAATTTTTGAAATATGTGATATTAAATATATTGTATAATATTTGTGT
GATTATACAAATATGTCATTATGGAAAAAAGGAGAAAGTCAAAATTATATTATTATCAAAATTAGAAAATAGTCATTCT
ATCTAGAATGGACTTAAAAGGAAATACAATCACATAAATGAAGTTGGGAATATTACCACATATAAATTGCTATGAGCCA
ATGACAATATTTTTGTAGATTATAGACAAGATCCATGTCCCTCTAATTAAAGTGAATTTTTTGCTTATATATATATATT
ACTACATGGTAGGGGTTGAACCAAACCCCCACCCCGTAGAAACATGTATAAGATGTTAATCTATCACAACTTTTTATTT
TATTCGAATTTAAAATCAATAGTATGAGCAAACTTACGCGAGAGATCTTTTGAGAGCAGGAAGAACAAGGTCATGATGT
GTTTCGGTGCACCATAACTTAGATGTAATAAAAACATCTTCACGGCTCTCTATGAGTCCGCGTTGTATCGCGTCAGCCA
CGGCTCGACCTAGTGCTTCCTCGGAGCCATAGGCCGCAGCGGTGTCAAAGTGTCGATAACCAGCTTCGATAGCATCGAT
AAAAATGGAGACTAATTGGTCAATTGGTGGTAATGTTGGTGCCGTTGGTGCTGTTCCCATGCCTATTAGAGGCATTTCA
TGACCAGAATTCAACATAATTTTTGGGACTAACATAGCCATATGATTAAGTACGTACTTAATTGGAACGATACAAAGAA
GATTACAGCTGGATAGTGGCAATTTTGAAATGTGTAGAGATTTGGATGTACAAATTTTAAGTAGTTACCTTATCTGGTT
GAAGTGATAGATTTATTGATGTGTGTGGCAGAGGTTGTAACTTGTACATAGTTATCTTATCTAATTAAATTTAGTTTTG
AAAATTAGGAAAATTCACGACTCTTGAAAAGGACAATTACATTTGGAATAGAGGGGGTATTATTGAAAATTTGAAATAC
TCCACGTGATATATTTAAAAAGTCCAAGCAATATAAATATTTAGTTATAGCTGTTATTTTTGTGCAATAAATAGGAGGG
ATATGGGACATATTTAGAACAGCTAGCAAAATACCAATATATTTAAATTTTGAAATATAAATTTGAAAAAGAAAAGAAA
ACAATATATCATATAGATAATTTTAAATAAATATCGACCAACTTAAATTACAATATATATGAAACAGTATAAAACTAGA
AAAGAAATGTAGTCTAGTGTAGAATAAAATAAAAATAGCTAAGCAGACATACATCCAACACCATATCTAGAATTAGGAA
AAACAAGAAAAAGTCCACTACAAATAACTCCAACCATTAATGGAAAACTCCTCATAATTTCATCAAGTTCTTTAGCATG
TCCAGGAAATAGACAAAGTGTCACTCTATGATCAGAAAATGCAATTGCCACAAACACCAAAACAGACATCATTGCATGT
ACAAAATCTGTCAATCCCACAATGTACCTAGTACAACCAACCAACAAAAAGGTAATGATGTCAACACACTAAATTAAGG
GGGAAAAAACACAATATTAGTAATAAAGAAAGCATTGCAAATTTCGTCCACAATATTGAAGATTTTGCTATACAACTGT
CACGATTTATGGTGAAACAATGATTTTGAGGGGTGAAATTGATAATTTATCTAAAAACTGTCATCTTTTATGGTGAAAC
AATGACTTTAAGCAAATAACTATATTTTTAAAAAAAACACACAATTTTTGTGACGGAAAACCTTTTGTCACAATCATAA
ATTTTTTATAATTATGTGGATGAAAATCTTTAGTCAAAAATATTCCATCACAAATCTGTATATTTTCTCTTTTCTCATA
GAAAATAGTGTTCATAGCCAAGGGCGAATTTACATCTCACACACATAAACATTGAAAAAATCATCACTAAAAAGTTACC
TTTCTATCTTTTGTCACAATCATAAAATTTACATAAATGAAAACTCTCTAGTAAAAAATATTCATTCCATCACAAATTA
ATATTTTTCTCTTTTCTCATAGAAAAATAGTGTTCATAGCCAAGGGCGATGTACGTCTCTCACACACACAAATATTACA
AAAACCATCCCTAAAAGTTACCTTTCATCTTTTGTCACAATCATATATGTATGAAACTCTTTAGTCAAAAATATTCCTA
TCACAAATCTCTATTTTTCTCTTTTTTATAGAAAATAGTGTTCGTGGCTAAGGGCGATTACCAACATAAAAAATTACCT
TTCATCTTTTGGCACATCAACACCAAGTCCAGTCTTGAAAACTTTCAAACCTCTTGGTGTAACAAAACCATAGTAAACT
TTGCCATCAGGACCTCGAAAACTATCGGTAAAATGGAAGAAAAAACATGACAAAGTACAAAGTCCAAGTAATGTTAAAA
TCATAAATGTAGTAATTGGTGAACAATCTCCTTTACCAAATACTGATGGAAGTAACATTTCAAATGTTAAAAGTGTGCC
TGTTGGTAGAAAATTAACAAGTAATGAAGTTTTTGAAAGTGTTTTTTGTACACCATTTGCCATTGCTCTTCTTTTTTTC
CCACCAATTGGTAATGCAGGTTGAGATAATTCTGGGATTGTATCATCTTGTGGTAAATTAGTAGGATACATAGAAGATG
AATTATCGACGCGTTTCGATGTACTGTACATTTTTATTCCAATTCCTTCACTAGTTTGCTCCATTTTTGTGGTTTTTGA
TTGAGAAAATGGTAGAAAGTTTTGAATGAAGAAATAGGAATGAAGTTTTGTTGGTTTATTTATTGTTTTGGTTACGTAA
ATGCACTTACAAATGTTTTGAATCTTAGCTTCTATCTATATACAAAAAATTTCATGTATTTTTCTATAAGTTTTTTTTA
TATTAATTATTACTATTTTAATTTAATTTAAATGGTTGTTTAAAAACTGCCCAATGCACGATCAATAAAGCTTTTCAAT
AATTAATTTTGCAATATTTGAATGGATCCTTCAATACTTAACTCCATTTATTAACTTTTTCTTTTAAAAAAAACAAAAA
AAAAACGTCGTATGTTGATTTTACCTCTCAATCTTTTCGATTAGTGAGAAGTAGTGAAAATTTCCCTTAAAACTTGTGA
ATTATTAGTTTTATCTTTGAACTGATGACAGTTTTACAAATATCTATGTACTTAATTAATTGAACTTAAATACACCTAG
TTTTTCAACATGAGTGAAATGTATTCTTAAAATATTTTTAAAAAATTATCGTGAATATAAAAATTGAGTTACCAACTAA
ATATTTTCATGTTTTTAAACTAGAGTAAAATTTATCAATGACAATTTAACTTTAAATAAGCCGTTTTAAATATAGATAA
GAAAAAAGCTCCTTATTTGTAGCAACTAAATATACGTTTTATGACTCCTTTATAAGCAAGCACTCCTTTTCATCTTTTT
ATTTTTTATTTTTTTAAATTTACGTAAATTTGTATTTATCTAACAATTATCGTAAGCAGTTTAAATGTTTGAATTTGAA
ACTACTTATAACTGTATTCTTCATAGTTAAAATTTATCAGTGTCAGTTAATATACTAAGCAGTTTAAAAACGTCAACCG
AAAAACACTTTTTGAAATTTTTGAAATAAAAGAAATATTTTTCTTTTGAAAATATAAGGTGTTTGGCCAATAAATAAAA
AATGTTTATGAGTCGCAGCAGAAACAATTTTTCTATGTTAAAAAAAAGCTAAAATTTACTGTTTTTTTAAAACAGGCAA
TTGATTTTTCTCTCCCTCTATTTTCTTATTCAGATAATGAATTATTCAAAATTGGTTAGACAAAAGGAAAATAGAACTT
CGAATTTTGACTATACGTCTAGAGCAAATAAAAATATCTTAATTTGAACAACAACCAAACTATGCGTCTACTAGAGCAA
ATAAAAATATCGTAATCTGAACAACAACAAATATCAGATAAAACTATCCATCAAGGCTAGACATATGGAAAAAAAATCG
TCTAGTGGTCTTGTCTTTTCTAAGACTTGAACTTGATATTTCAGGTTCTCAATCCACTTTATTGACCACTAGGTCACGG
TTCACACACATGATTAGTAGCGGATCCAACAATTTTTGAGATTGAAATGTATATGCATGTGCCAAAAACCAAGTATAGA
TGGAGTTTAGATTTACATCATAACTCACTCGCGTATTTCAAAACCCATGACGTCTAAATTCTGAATTCTTTTGCCACTG
CAATGATATACTACTTTTGTAAAAGGTTAGAGCTCCAGAATCTTTAAAGGCTATACAAAATGCAGATAGAAAATAAGGA
AGAACTATTTGAACAGGAAACCATGTCGAGAAATGGCAATCTCAAAGGCTTGCATTCTGTCTCCTCGAGCAAAACCATT
TCGATCATAAGTTGAAATTTCATCGATGTTGAGATCAACACAAGTCTGCACTAGTTGCTCACCAACACGTTCTGCTGCT
TCCTGTGATCGAGAGGGGACAAAGTTAGGGAATAATGCCAAGGCTTGAAAATCCCATAACTGTCGTAACAAGAAACGTA
GAAATTTGCATAACACTACAAAATTACGGTCTCAATGTGCTGTAGATACTTACTATGGTGCTGCAAGGTGGATCACCGC
AGATTGATTTTTGCAAAGTGCTTCCGTAAAACAAGCACTTCTTGTTCTGGTCATCTATCAGTGTAGCATACAACTGTTT
TTCTGAGAAGAAGACTGAAAGTCTTGGTTTTTCAGGAGTGCCATTAAACTGACCAAGACCAAATGAGAAGTTTAATGAT
TATAGTGAATCAATAAACTTACACTTTTCGTTTGTTGTGATTGAGTGAGTGAGCGAGTGAAACGATTTTAGAGAACAAT
TAAGATTAAACATTGCATTCAGAAACAAAAACGGAAAGTGGATCAAGAACGAGGAGTCAGGGGGAAACAAACTTACAAA
TACAGAACAAGCCAACTGACGTTTCAAGACATCTTGGAACATGTCTAAAGATGTGAAGCAAGAGCAAAGGTACAAATCA
CCTATTCCTACTAGATATGGAGATATGCAATGTTTTAAATGTGGTGTAGGTAATATGACATATGAGTATACTTATAGAA
GAGGCTAAGAGCCATGTTGTCGAAGCCTGATGGTCTTTATGCAACGGGAGAAAGCATGAAATGGTAATCCGTTAGATAA
GAAAGTTGAAGTCATTGCTGGCTACTCCTATACAAATATGCCAAGAAACCAATAAACTCTTTGCATTTACCCTTCAATT
ATGTACACTTATTCTGTTTCTAAGCAGAAACGATCAATCTGTGCTCAACATTGTACGATCTTAAAGCCAATTTTTTACA
TTGATCCCTTGCAAATTAAAGGACTAAATGCATCATTCCCAAATCAAATCCCCTAAATTAGTTTCTTCTTTCTATCCGA
ACACCAAAAAATTGCAACTATATACATCAGCACCAAATCTTGTGCACTACCATTACTTCTTAGGGTGGTCAAATAACAA
CAACATACCTAGTGTAAGTCCACAAATAGAGTCTGGGGAGGGTAAGATGTACGTAGACCTTAGCCATATCGTTTCCGAG
AGACCTTTTTATGATTAAAGTAAATCAATAAACTTACACATATATGCTTTTTTTGTTGTGATTGAGTGAGTGAGCGAGC
GAGTCCACGAAATGATTTTAGAGAACAATTAAGATTAAACATTGCATTCGGCAATGAAAATGGAAAGTGGATCAAGAAC
GAGGAGTTAAGGGGAAACAACCTTACAAATACAGAACATGCCAAATGACGTTTCAAGACATCTTGGAACATGTCCAATG
ATGTGAAGCAAGAGCAAAGGTACAAATCACCTATTCCTACTAGATATGGAGATATGCAATGTTTTAAATGTCGTGGTGT
AGGTAATATGACATATGAGTGTCCTCATAGAAGAGCCATGTTGTCGAAGCCTGATGGTCTTTATGCAACGGGTGAAAGC
ATTAAATAGTAATCCATTAGGTAAGAAAGTTGAAGTCATTGCTGGCTACTCCTAGACAAATATGACAAGAAACCAATAA
ATTCTTTGCATTTACCTTCTTCAATTATGTACGCTTGTTCTGTTTCTAAGCAGAAATGATCAATCTGTGCTCAACATTG
TACGATCTTAAAGCCAAGTTACATAAATTAGTTTCTTCTTTCTATCCGAACACCAAAATATTGCAATAAAATACATCAG
CACCAATCTTCTGCACTACCATTACTTAACAACAACAACATACCTAGTGTAATTCTAGAAATAGAGTCTGGGGAGGATA
AGATGTACACAGACCACCCTATCTTTATGAGTGTAGAGAGGTTGTTTCCAATAGACTCTCGGCTCAATAGAGAAGTTAT
TCAGAGAAGGGTTGCAAGAAGTAAAAATGACATGATACAAAGCAAAATGAAGCAATAGATAGTTGAAACACATTAAAGA
AAAGAAATTACGCGATTACTAAACACTACTACTAATAAGGAGAAGAGGATATAGGGCTAGCCCCCTTGCTTCTCACACC
TAACATGCGGCCACACTCAGCTACCTACCGACCTTCTTACCATCCTATCTAGGGTCCTTAGTAAGCTGAAGTTATAACA
CAGAAATGTGGCTACATTAAATAGCTTATCATATCTCAAATTTGACACTCAACATTATTTGGCTGGGCAGAAATATCAA
GAGCCATAATTTTAACAAATGTCACATACCTTCTTTCGAATTCGCCTATTTCGAAGTTTAGCACTCTCAGTCCGAGAAT
TAGCTTTAGCTGTAGCTTGAATTACCAATGGCTTCATGTCTAACCCTACAAAGTATAATATACAAAGCTAAGTACAAAG
CAGAACCAAAAGACATTATTATCTAGTAAAGCTAGAAACTTTAGAGCAATTGACCATTAAAACTTACTTTTAATTTGGA
TAGGAAGAGTGGTATATGAGTGATTTATACAAATTCCAAAGAGCTCACAAGTCTTGATTTTTAGCGAACAAACATTACC
CAAAGCCATTGTTGCCATTCTTTAAGGCTAGTTTTTTAACTTGCTAAGAGAAATCAAAGCAGACCCATTTCTCTAAAAT
GGACATTTTGGTGCCTCGCTCTTTGGGGAATTTAATCAAACAGGTTATCTGCAAAATACCTTCTTCCCATGGCACACAC
TCTATCACTCTGCAGAAGATAATAAGAAGGGAATAAAATAGTTTTTGGACTCAATTAATAAGTATATTGGTTTTGGGCT
GGATATAAGCCCAAAATAAGCAAAGAAAGTTGTAGTCCATGAAATTTTTCGAAATCTCATGATCAAACGTGTTTTTTAG
AATTAAACTCCGGAGAAAAATAAAAATAATAATTATCGTCTTTAAATGCATGTAGAATATACTAAAATTGGTTTTAATG
CTCTTAATTCTTAAACATGTCTATTAATTGAAAAGTTTGAATTAAAGAATTGTCAAAAAAGAAAGATAAAACTATAGCA
CATGGACAAGGGTATTGAATTTACATAATGTTACGAATTAATAATTTGAATGAGAATCTTACAAGAAAAATAGGGTATG
GATAAAGCTACAATGAAAAAGGTAGAGTGAAAGATAAAATAGAATTATTAAATAATAAGTGACTTGCCAAAATGAGAAG
AAAACTATTAATGTAACAACACAATCCCACTAAATTGATCGTTACACAAAATGAGATTTTTCTTTGTTACCTAACTATG
GTTTTAAAACAATATGATATAGTAATACAATTGAATTAACAATCGAAATAAATATGCATTTAAACTAACAATACTATTG
AGTAATTTTGACACATAATTTGTACAAAAACAGTTAGGTAAACCTCGAGCATTGACCATTAGACGTATTTAAACTAACA
ATACTATTGAGTAATTTGACACATAATTTATACAAAAACAGTTAGATAAACCTTGAGCATTGACCATTAGACGTGTTTA
AAACATACAATCAAATTACAAAACTAAATTCCATACATGAATCTCATTACCTTAACAATTAGATAAACCTCGAGCATTG
ACCATTAGACGTGTTTAAAACACACGATCAAATCACAAAACTAAACCTCATACATGAACCTCATTACGTTTTACCAGTG
CCCCGCCCGAAGACAATTTCCAAAACTACCCTTTTAAAACACTAATATTTACAAGTTGACAAGTTCAATGGTGCTGGAC
CATAGAATGAAAGTAAAGACTCACTAGTATTAGATCAAATCCCTCAAAAATATCTGCCATCTATCTCAAAAGGATAAAC
ACTAATTAATTAATTAAATTAATCAAATCATAAAATTCAACCACCACAGTTAACTGTCTACATAATTCCAGAATCTTCT
ACAACTTTCTGTGTGCTTCTTTGCCTCCATTATATCTTCACTCATCTGCAACTATTAACTTTCTATTATGAATCTTCTT
CTCCAAATTTCTCTGTAAATTCTTAATTTAATGGCTTCAGAATCAGAATCGGTATCATCGTTGATGGAGAATTTGATGA
ATTCCAGAAACATAGACCTTTCTTTGTTTTTACCTTTCATTTTATCCATCACGAACAATTCAATTTCATCAAACCAAGA
TGAAGAAACAGATGAATCAACAACCCAATCTGAGTTTTCCGATCGGATCATCCTCGTTAACCCGTTAACCCAAAACATG
ATAGTAATGGAAACCCGTTCATCTACAACCTTAGATTCATTTCTGAACGAATTGATGAGCAAAGAAGGTCAACCACCAG
CTTCCAAAGCATCAATTGATGCACTTTCAACTGTTGAGATTTGCGAAGAAGGAGAAAAAGGGGAGTGCTCTATATGTTT
GGATGATTGGGTAATTGGTGGGGTAGTGAAAGAAATGCCTTGTAAGCATAGATTTCATGGAGATTGTGTTGAAAAATGG
TTGAAGATTCATGGGTCGTGTCCGATTTGTAGGTATAAAATGCCCGAAGAAAATGGTGATTCGAAAAATCGAGGAAGAA
GGAGAGAGATTTGGATGAGTTTTTCAAGTTCAGAAAATCATAATAATCAAACAGTTTCAGCTAATTTTAGTTCAGAAAA
TGATCATGCATCAGAAGCTTAAAAGTAACTTTTAATATTTTTTGTTCAAAATTTGCAGTTTTTTTAAGAATAATGTTAT
TGTACAGAGCCACATTTTGTTGTTTGTTGAATATGGTAAAATGGAGGTTTATTTTTATTTGTTATTTAGTTACTTACTA
TTTTATTTGTTTTTATCTTTTAACCTATTTTTTTAATCATAATTCTGTTTCGTATCTTATTTTTGTAGGACTATTTTCC
GTGTTACAATGTGTGATATTATATAGTAATTAAAAACAATAAAATTCATTCAAATATTTATTCAAATGATACAATTAAA
TGCAATATGATAAATCATGAAATGAAACAATATGTAGATAGAAGAAAAGATATTTATACAATCATTTTCCCCTTTGTTA
ATTCGAGTTGGGTATGGTTTCATGTAGGGAGGTCTTTTTATCAAACTCGAGACCTTTAATTAAAACAAGAACAACCTGT
CTCATTCGGGGGATTCTTATTAAATCTTAATTAAAAATCTCATTTGAGATTTTTAATTAAGAAAGCAACAAGCTCATTT
ATTGAATCATGTATCACTTCTTTTAATGTAACACAATCATCTTCCTTATAATTAAATTATAGTTAAATCTCTCTTGTTT
ATCAAACTTGAGACAAACCACTATCCATTTAGTTTTTATTTATAGAGAGATTTTGTATAAATCTATCTTATAAGATTAA
TTTTGACTTCTCACCCACTCTAGGAGAGTTGTGAGGCTAAACCTTGCACTAATTTAGGTTGCACTGGGAGATCAAAATT
GAACCTCCAAATTTAGTACAAAAGCTAATTTTCAAAAACTTTTGTGTTAATATTTAGTTTTACACAAATCTATCTTATT
CTGTTTTTTTAAGATAAAAATGGATTGTTTCTGATAGATTATAAAAAAAATAAGGCACGGAGAGAGTGAAATATNNNNN
NNNNNNNNNNNNNNGATTGTTTCTGATAGATTATAAAAAAAATAAGGCACGGAGAGAGTGAAATATACACAAATTTTAT
CCTATGATTTTTTTGTGAAAGAAGAAATTATGATTTTACCATGGATAAATCATTTGTCAATTAGTTTAAGTTATTTTAA
AGTCTCATTCTGACTTAACAATTCAATCTATTGGACAACTAAAGGTTCAATTTAACTTTATTGTGTTATTGGGCTAAGA
TTATTTTTTACTCATTTAGGCCTTTTTGAGATGATATTTCACTTCTACTTTGGCTAGTTCATTTCTCTCTCTCTATTTC
TCTGCTTAATTTTGTATACCACTTTTCAAATATTCTCATGTGTTTTAGTATTGAGTTCCATTTTCTTCCTTCTTACCAT
CCTAACCTGATTTTTGGTTCAAGTTTTATATTTTTTCCATTATTAAAGTAACAAAGAAAGAGTACTCTATTACAACAAC
AATATACTCACGGCAATTCCACACGTGGGGTCTGAAGAAGATGATGTGTTCGCAACCTTATGCCTATCTTACAAAGGTA
GATAGACTGTTTCTAATAAACCCTTTCAAAGAAAGAAAGAATTACTAATACATGGTTAAAATTGTTCACATGACAATAT
TTGATAAGTGACGAACACATTAAACTATAATGATAGTGTAATTATTTTCTTATATTGTCGATGCATATAACTTAAAATT
CCTCAGAGATTTATACCCTCACTAATTAAGAAAGCTGTCCTAAGCATTTTCTATTTTCCTTGTTTGCTCTAATAGTACT
ATTATTCATTTGTATTGATTTCTAAAACAAATAAATATTCCTTTTTGGTGTAGTTCAAATTCCTTGCTTGCATCTTTAG
AAAAGCATAACAAAAAATGGGATTCCTAGAACATATAGATTCTCCAAGTTTAGCCGCTCATATGCACCTGAGTTAGAAT
ATGGTATCACAAGGAAAGAAAAGAAAAACTAAAAAAGAGATGCCATTTATCTACACATATTCTCTTGAGTTGTTTTGCA
CCTATGGTAGAAGAACTTCACTTTGAATAATCTTTCAACATCATATTCATTTTTTTCATAAATCAAATTGACTATCTAA
CTTGGCCTGTCTGAGCTCGTTCACATTGTCGGTTTCAAGTCTGGATAAAGGTGGATGGTTGCCGAGGGTCAATCAGAAA
CAACCTCTCTACCCCATAAAAATAGAATTAAGGTTGGGTACGAGAGACTTCACTTGTGAGCTACACTTTTTCTTTTGTT
GTTGTTGATGTTATGTTTATTGTGTAATGCTCTCTATTTCACATTATTTCGCTGTTGCTATTGCTTTCATATTATAACC
CCTTTTCTCAAACTATTTAGAATGCTTTATTTATGCTGAGGGTCTATTAGAAACAACCCCTCTATCTCTACGAAGTCGG
AATAAAGTTTGCATACACTTTACCCTCCCCAGACCCTGAGATTATACTGAATATGTTGTTATCAGATTAACCATATGTT
ATTGGACTCATTCTTTGCAATGGAATAGATTCATGTACTTTTAGTAAATATGAAACAGGGAAAACAGAGTTGTGACTTG
TGAATTTGTGCTCATTATATCCAATACCTATCAAAATGGATATACTTTAAAAAGTTCTCTTAAGTTTCATTCACAAAAC
AATATACATATTATTATTAGTATTTTTTTCTATAAACAACATTACTAGCTATAAGAATCAATGACTTTTATAGAGAATA
AAAATAAATACAATACTAACTATACTCATTCAAGTCTATAACTTTTGTAACATTTTCATCATACTCATCTGGACATTTT
CTGTTCAAATCAATTGTCTCCAAATATCTTTTACCAGATGATTGTTCATCACCACAAATGTTATGTCTACTTCTTTTTT
TCCCTTTAGTTTCTTGATTCAATGAAAGTCCACAAATATCCTTTCTTGCTGAGCTCTCAGAAGATGTTAACGAACTTTC
AATCGAACACAAGATTCCTTCTTTCAATGTTTTATTCTCTGTGTCTTTCGAGATTGAACAATCGATTTCTGTTATGACT
GATAATGAAGAACTTGGACAACATCCCATGTTAACCATTGAAACTAATTGTGAGAGTTCAGCTTTAGCAAGTTCAACTC
CTGAAGAAGTACCATATCCTGCTAGTGTCTCTTGTGCTTTTCTTAAAACTGATTGTAAATACTTGCCTTGTGCTTCAAT
CCTAAGTTGTAAATGTCTTTGTACCTAAAATAAGTACAACAATTACGCCTCAATCCCAAGAAAGTTGGGGACAGTTAAA
ATTTTGTATATATTGTGAGGATTCATCATGACTTGACTAGTTTGTGTTGATCTATAGCGTAACACACCCCTTGTGACGA
ACAGTGTAAAACTAGTCAATTTATGATGAATCATCCTCGAATACATACAAATTTGTAAATATCTTGGAAAAGTATGCAC
ATGTAAATCAAGAAGATATTCATATTTTTTGATAAATTTTTACCTCAATTTGTTGATAAAGTTTCCTTTGTACATCCAT
TTGCATTTGTAAAGCTCTTGCAATTTGGAAACTCCTGAGAAAAGATTTAACTAGTTAGATGTTGTAAATGCTTGTGAAG
TTTCTATGTTAACCAGCGTTTGACCATAGATTTTGGATCAGATTTTGAAAGTTTATCTTCAAATATCTGTTTGACCATC
AAATTTGATGAGACTCAAAATACGACAATAAAATATTTTCAAGTTTTCAAAAACTGGCTCATACCACTTTTTGGTACTT
CCACTCACAAAATTTTGAATTTTCTTCCAAGTAAAATGCATGTTAAACACAACTTCAAAAACTCAAAAATTTTCAAGTT
TCAACTTCAAAATCTACGATCAGACAAGATCTTAATCTATTGCATTCAAAGAGAAGAAATCATTACTCATTCATCTGAT
TTTGAGATCCATCACATACTCCCAAAGATAACTTATGATCACTCTGAGGCAACTCTGTATCAAAATAAGTCCTCTGCTT
TAAGCCTCTGGAGATTTCATTTCCCTTTGTATCATCATCATTAGGTACTATTTCACACAAATCCAATTTAACTTCTTGT
TTGTTTTCATCAAAAGATTGATCAGTCACAGAACTCTTTCCTAGACGATATTTCTGTACAACAAGGAAAACCAATCAAT
TAATTCAAAGTCGTGCATTTTTGGAGGATCTGATAAGGGTGCGACAACATTTTTAAAGAATCTGAACAACATAGTTACC
TGTAAATGGCTCTTGAGGTGATATAAAGTTAGTCCATGAATGTTCATCACTCTCATCAATGATTTTGGTGTAGCCTCTA
CATTATCAATCAAATAGTAATATTTAAATTTGTAACAAGAATAAGTTGTTGCACCTATGTCAGTTGACACAGGTGCAAC
AACGACATTTTTGGAGGATCCGAGCAGGTAAAAAGTACTTACTATCTGGACCTCCTAGTTGAGAGACTGCATCGACGAA
TCGCTGGTGAAGATCAGGAGTCCATTTTAGTCTAGGCTTAGCATCACTTGATAAAACTAAGTTCATATCTTTAGTTTGT
TGTGCATTTTGATCAAGAGCCATCTTTTGTTGTTGATTTACAAGGTAGAAATGTATGTGTATTTTTTGAATTGAATCAT
GTAGAAAAGAGTTTGCTTTTGTGTGTCTGAAAAATGTGGCAACTCTTATAGTTGTATATATAATTGGGAAGTTTGTTAA
GGGTGTCCCATGTTGTTTTCTCACTCCATATCTGGAAACATATGTTGTAAGGGAATATATGCTCTCCCATGAGTTGTGG
CCCTTCTTTTCTTCCATTTCCCATTTCATATCAAACTTTTTCTTTATAAAAAAATATTTTTCTTGTGTTTCCAACTCAT
TTAACTTATCGCACTATTTTGACGTAGTTATTGTTCTTTTTTCAGAATATATTATCATGTTTTCTATAGTATTTTATCG
TGATTTCATTTTTCGATCTGCTTTGATATGTTTTCCTATAAATTAAGGGTTTATCAAAACAATTTTAGTACTGGCTGCC
TCTCAAGATAGGGGTACAATTTGCGTAGATTAGTACCTTCACAAGACATCACTTGTGGGATTAACACTTCTGATATTTC
TTTTTTCAATCTGTTTTAGTATGTTTTTTCTTGAGTGGAGGATATATCAGCAACGTAACGAGCTCTATAGAGATAACGT
TTGCATACACTTTATCCTCCTTAAAACTGACTTATAAAATTACACTAAATATGTTGTTGTTGATGTTAGTGATCTAATA
ATTTAATATTTTTTTCTTTCTTTTTTTTCAAAATGCTTTGTCATGTTTTTTATAGTATTTTGTCATGATTGACACTTAT
GATATTTCTTTTTCCAATCTGCTTTAATATGTTTTTTCTTGAGCCAACGGTCTATTGGCAACAAGCTCGATAGAAATAA
GGTCTGAGTGCACTTTATTCTCCCTAGAATTGACATATAAAATTACACTAATATATTATTATTGCTGATAGTGATATTT
AATAATTCTCTTTTCTCTTTCTTCTTTGACTTGAAAGGGTGTGTGTGAGAGAGAATCTATGATTCAGCAAAAACAAAGA
AAGCAAACACATTTCAATTTTGAAGTCTCAAAAGCAGAGAAAAGTAGAGGAAAAAAAAATAAAGTTTATAATTTGTTTT
TACTCTCCTTGTTTTTCCTTCTTATTTCTCTTTCTTTCTGCTTTGATTCCCCTACTGAAAATAGCCAGCCCCACCATTA
TTTATAATGGAAAACTAACTTTTTTTAAAAATCTTAATATAGGAGCCTTTGATGTAAGCAAAAAAAAAAAAACTATATT
TTGGTATTTCTTTATTGGAAATATTGATAAAAGGGGATTCTTTAAAATAATTATTTTCTTTGTTTTTTTTTCTTTCTTT
CTTGTTCATAATAATTTTCTTTTGTTGAGAGGTGTGGTTGTATTGGCAGATTCTATTTGTTTTTTTATAGGGATAAAGG
AATCAAGGAATCTAGTAATAATTTTTTTTTTTCTTTCTTGTACATAATTATTAAGTTTTTTTTTTTTATGTTATCAAGA
AGTACTTTATGAGTTACTAAGAGATAATAATGAAGCAAAAAACAAAATTTTCAAATAGAACTATTTAATTAATTATCAA
AAGTATTAACCTTAGTGTGTTTTATATATCTTTATTATCAATCTTTGAATTTTCAGATATACTATAAGTATATGCTTGT
TATCTACTATGTAAAAGAAACATGGAAGACAAAAAAGAGATCAGAAGAATGAAATCTATAGTTATTTTATTGTTTTTAA
TTTTAATGTAAAGCAAGAATAGTGTGATAGATAATAATGAAATGAAATGGAAATCAAACTTAGAAGAATTATTCAATGG
GACCCTTCCCTTGCAGAGAATTTGGGAAGACCAAGTCCATATCATTAATATATCTAAAATTTCTAAAATATTTAGTTTT
TTTTAACATGACATAATAGATAAAATTATATTAATATATATAAAATATCTAATTTTATAAAAACATACTTCATTTTTTA
ACTTATAAATTCACCTTTGGTTACGTTTTCCATCACCAGCTAGTTGAAGCTAGTTATATGAATCATTCATGTAGAAAAA
ATATCAAATTTGCTTTTACACTATTCAAAAATGTTCGATTATGTTATTCGTTACACGTTTGGTTATTTAGACTCTTTTT
CATTAGAAAATTATCTCATATTTGCTTTTCCATTAACGGATGATATAACATGAAATGTATGGACTAGATTCAGAGTAAG
ATTAGATCAAAAACATAACGAGCTAGGGGTGAAGCTAGGTAGAGCTGAACTTCCTTTCACGAAGAATTACACTATGTAT
ACATAGTTAAAATTATTTTGTATATATATATATATAATAGATGTTGAACTCTTTCAATTAATTCAAATGTTAACTTCTT
TATATTTTAAAGGGAAAAAAGACAAATATACCCCCGAACTATCATAAATGGTATGCACATATCATCTGTCATACTTTTG
GGACATTAGTGCCCATGCCGTCCAAAAACAGGAGCATATACACCATTTATACTAACGGACATACACGTGTTATAATCTT
ATCCATCGATCCCAAAAATATGACGGAGGGCATCTGCATATCATTTACGATAGTTCAAGGATATATTTATCCTATTTTC
CTAATTTAAACCTCTTAAATAAAAATCCTGACTCCGTCACCATTGAGGAGTACTGGACAAATTTGACCCTTTCCCCATC
GTTCATATCCAATGGAATATATTATTTCATTTATCCTAGAATATGGCAATGAAATGGTTAAAATTTCATAGCATAAAGG
CTGGCATGAGGACAATTTTGCACTAATAAGAATAAATTCTATATTTAATTGACGTTGGCTGAAGTGCCAAGAAAGGTAT
AAATATAATTTTATTTATTATTATATTGAAACTTTCTGATCTTCTTGATTTAGAAGGGGTTTGGATTGACTTAAAAGTT
GGTCAAATTTATTTTTAAGTTAGTTTTTGACAAATATAAGTTAATTTAAAATAAATCAAGAATGACTTAAAGTAAGTTG
GGAAGTGTTTGGGAAGGTGAAAAATGACTTAAAATAAGTTTAAAATGACTTAAAATAAGTCAAAAATCAAAAGTAGGTC
TCCCCTACTTTTTATTTTTTAACTTTTTATTTTTTACTTAAAAATTGTTTTTTTTTAAACCAATCCAAACGGGGAAAAA
AGATAAAGGTAGCTTGATCAGTTTATTGCTGATCATCACAATTTTTTTCTAATATATGCTAATGATAACTTAGGTGATA
GCAGAAACAAATATTCCTTCGGTGTTGTTTTCTATATTATATTTTAAAAAGTATATATATTTTTAAAAAAATTATTTTT
AACATTTCATCTGATATATTTAAGAATAAACTTTTGTGTATATTTATCCTTTTGGAAATTCACATATGTAATTATATCG
GAAATGTTGTATTATTATTATTATTATTGCTTTTATTATTTTGGTTATCTTACTATTTTTACTATCAATATTTTATTTT
ATTTTGGTATTTTCATAACTTGTTTGAAAACAATTTTTTTAGTCTAGGATTTATAATTAGAAGAGAAAATGGTCTAAAA
CTCCTCCAACCTATACTCGAAATTTCAACTACACACTCCAACTTTACGGATGTCCTATTACCCCCCTGAACTTCATATT
TCTCTATTTTCTACACACTTAAATGCTGACCTCAACACATAAACCAAATAGATAGTCCACGTGATTGCAAGCGCCGGGT
CCCCATTTCTGTTGATGATCGAAGGATTTTTCTGTGTATTTTGAACTTGATTTCGTAGTTATCAACTAATTTTGGGTTT
GATTCATCCATACAAAGCTTGTTCAAGTTTTCATTTGCCATTTTTGATGAATTTCGAGAAAATTCAAAATTCAAATTAG
AGACCTAAATAAGAAATTAGAGCAGATTACAAACCCAAAATTCAATATTTGAAGTAGAAATGAACATAAACAACTAAAC
CCTACTTATTTTTGAGAGAAAATCGTGATTTTTTTCTAAAAAGAAGAGGGTTAATGGTGGGGAAGAAGAAACAATGGTT
TATTGAAGGGTGGGGAAGATGAGTGTTGGAGAAAGAGGAAATTTTCGTCAAAATTCACTTCTAACGCGCCTAGAGGAGG
TGAGAACACCTCCTATGACAGGTCAGCGTTTAAGTGTGTAGAAAATAGAGAAATATGAAGTTCAGGGGGGTAATAGGAC
ACCCGTGAAGTTGGAGTGTGTAGTTGAGATTTCGGGTATAGATTGGGGGGTTTTAGACCATTTTCTCTAATTAGAAACA
AGCTCTACTTAACTGAAAATAAAGGTATACAAATTTGATTTATGAAATCACATTAAATATATTATTGTTATTTTTATTA
TCTCAAAATTATCGTAATTCTCACTCAAAGTCTACTAAAGTCTCTCAAAAAACGTGCCCCAACTTTATTTTTATTATAC
TTCAAAAGAAAAGCCCCCAACAAGAAAAAGATGAAAATTATCCCTAAAATTTTCTCGATCCACTTGAGTCCAAGTCAAT
AATTTGAACCTAAGTCAATGATTTTGATGCTCTAACAAAAAAAAACTTTTCTTTACCACTCCAAATGTAAATTACTTGG
AATTAGGTCATCAATCTAGAGTCTTTCCTCTATCATTTCTAGGTAAATAACCTATTTAGAGTTGGATCGTTGATCTCAA
TATAAGTATCTATAACTCAAAATTAACTTGATTTTTAGGCGCTTTCTTAATTTAAGCTAAACTATAAGACGTGTCTAAT
TTTAATTAGAATTTCTGGAAGTTACTCAACCTTAAATCCTAGTTAATGACTATATAAAAGGTATTAAATTTGAAGTGAC
ATCTCAAAAATTCCATAAATTCATGGGATATTCATAAAGATCACAATCTCAACTATCCGTCAACTCTTGGATAGTCATA
AAGAGATCAAAGTATGTCACTCTTTTTGATAATCGAATACTTCAACAAGATCCACAATTCCTTTCAATCAAATACTTCA
AGATCTATAATTTTTTTCATGGAGACATCTGTAGACATCAAAATTTCATGAGAGTACTCTACCAGACGTGTTCGATACC
ACTTGGTTGGTGTGTATGTGGGTGGGGGTGGGGGGGGGGAGGGGCGGTTGTTTAATTATATATCTTTTCTTCTTTTTCC
CTTTAATCAACACACGAATGTAGAAACTATAGAAAGATCCATATTTTCTTGTACTATATTACACAAAAGAAAAAAAACA
GAAGATTAGTGTGCTTTTTAAAAAGCCTTAAACCACATCCATTGGATCTAAATAAGTAAATAGAGTTATTATCTATACA
TAAAGCAAAAAAGAAAGAAAGGAAAAAAAGGACAAATTAAAGAAGGCCAAAATGGCAAACAACAAATCACAAAAAAGTC
AATTCAATTAGATCAGATCAATCTTGGGATTTAATTTTTTTAGGGTATGGTCAAGAGTTGGAATCCAAATCCAATGATT
GAATATACAAAGTTTTGCCTTCTTAGTGCACTACATTCACTTGGTCTGCTCCATTTCTAAAGATTTCAAAAGACTCAAA
AAAATAGATTCCAACTTATATATATAAAAATAATAATAATAATGCACTAGTAAGTAGCAACTATACTAGGCTTTTTAGC
TTTTGATCAAGTCAGTGTAATAATTGAACGGATAATTATTGATCGTGAAAGAGTGATAAGTACTCTAGTTCTTTATCCT
TAACTAGAAATTTCAGATTCGATACCTAAATAAGAAATTATTTTTGATAGAGAGTGCTTTACCCCAAATATTAGACTTT
TCGACACCTTACCCTCTATTTCTAAGGGTTCCAAAAGACTCAAAAACTAGAGTGCAACTTATATTTATACACTAGTTAG
AACTATGTTAGGCTTTTTATCTTTGGATCAAGTCTATGTAATAGTTGAATCGAGAATCACCAAAGATCTCAATGGAGTG
GTAATCACATCTTATATTTGGGAGGTTTTCAAGGATCATTTAATCAGTGTGGCCTTCTCTTTAAGAAGTAATTAATAAC
AGTGAACTCCTCATAAAAGAGTTAAATATTCATATCGGTAGATCCCTACTCGAGGGATATCGGTAACGGTATGCTAGTT
CTACCTTCTCACTAGCAAGGGCTTTACCGGTAAACTGTAATTACAAGGTGCACCAATAGTCTAACAAACCCGCTGAAAG
CTACGGGATTCATCAAGGTCTACTCCCATTTATACTTTTCTTATAATCAGTAGAAGCATTTAAAAATCGAACATAACAT
TTAAATCTTATCAAATCATAGTATTTCAAGTTGTATTTGATAGGGAGCATTTTACCATCAAAATTGAACTTTTCAATAT
GATCTGGATTAATCAAGCCTAAAACAAATACTAAATACCCCCGGGTGGAGGACAATAATAAAACTTGAACAGAGACTCT
AACTATAAAGTAACAAGGAGTCTTAGTAACTCAGTTAATTGACTATCTGAACTTTTAAAAGCGTTCAATTCTCCCCCTT
ATAATCACCTCCCCATTTTACCCTTAAAAAAAAACTATAAAGTAACAGTTCCCTATGTTCTTTCTTTATCTAATTAGGT
TACATTATCACATGAAGAATTATTAAGGGCTTAAAGTTGGAGCTGTGTATATTCATTATGCATATATAGGAATCGATTT
GATTCTAGTGTAGGGGGAAGCTATATGGTTTGAAGGGTTCAATTTAATTATCTTTGTCAGAACATAATTATACTGagca
attaagataatatatataaaaaaattgaattcccttgacataattagaacttttagtgtagaaataaagatggttcaaa
catattttaatcgtattaaagattagttcagaatcaatgtaggaaacgtaaattgtttaagataaagactttatatttg
tacatatacaattttttataattcttttgaaatacgtaaaacttttagtgtagcaacaaaagtggttcaaaaactacat
taatcgtattggagattagttcagaattgacgtaggaaatgtaaattgtttaactttgagtagtatttactagatttat
atatgaaattatgagtgaattattttatgaaaaactacaagtttgactatcatgtttaatatttttaaatttctgactc
cgccactaattaataatacaaaataATGGTGTGTTGATCATGTTGTGTATAGTTGAAGTTGGAAAAATTAAAAAGAACA
AAGGGTATGATTGGATTCTGTAATATTTTAATTATATGGCTAAGATGTGTGAAAATCAAGAAAAAAGAGGTAGTAATAG
AAGTATCTTTTTCTTTTCTTTTTTTTCTTGCTTTAATATATTCCATTACAAAGTAAAAAAGGAGATTCTAGGATGATGC
ATGATGCCTAATATTGAGTAGCAAATATGAGATCAAAAAGTCACTTAAACTAAAGTATTCTTGACATTGATCATCAATT
ATTATTGTGCAATAGGACCCCATATATAATAAATAAATATATACAAGAAGATATCTCTTTCTCACAAATCCAAAAGCAT
TTAAAGGAAAAGAAGATACCACTCAAGGTTACGGTTAAACGGTGAGTATTTCTTTATTATTAATTAGAGCTATCTGAGT
TGAGCTTTCAATACAGATTTGTATTTAGTATGAAGCGCTTTTTAGCGTAATTCATTAATCGAGCTGCAAAATAGATACT
GAATATCGGATATAAAATAAAAAATTAAAAAGGAAAAGAAAAGATGAGGGAAGAATATATGGCCTCATAAGGAATCCAA
AAAAGTGAAATGAAAGGAACTAGTCACAATCCCAACAAAGAATATAATTCATATCTTATCTCCCCAGCTGTTTTTATTT
TTACACctttggaacatatatatacacacacacacacacacaattgccttattgaaaatgacacaagcattatgtcatt
cttacctatcttaatctaatagtatcattttcttctttttcaaaaataaaaaataaaaattgttggacttgaatgttat
tcatgactaggcaatataacatgattggaagtgtaaatacataatggaaaataaaaatcatgatattgcctattaggaa
tgaatattgcacctacatgtggtattgctggtacatttttgaagtatctgatacgtatataataacacttttgaataga
caagcAATATAGGCCCTAGAAAGGAGCAAATTCAAGATGAACTTTTTTGAATTTGAATTTAAATTCGAATTCTATCCCA
TCCCGTTTAATTTACTGACTTCAAAATTTATTATTTATACTTATTTAATATAGGTTCGAATAAATTCATAGTTTCTTCA
CTAGATAGTTTCTTTTATTGGCTAAAGCAAAATGTTCTAATCATTGAACAGACTGGTCAAGTTTAGTTAAAATTCCTTC
TCTCTTCATTATTCATGATAACTAAGTAACATGATTAAGATTCCTAAATTTCCATATAATAATTAAACATTTGGTGTAA
GACCACATCCAATGTGGAGCACCCATGCAGTCAAATTTTCAACCTATTTTTTTGTTGTTGTTATATAATGAATATTTGT
CATCAACTCGATATAATGATGAAGTAGCGATGAATTATCAAAAATCATAATAGCTACGAACCAATAAACAACAGATTAT
TGAATATTTGTCATTAACTCTATATAATGATGAAGTATCGAAATCTTAGTAGCTACGAACTATTTAGCAACAAATTATT
ACATCAATTTTCTTTAAGGATAGAATCATAGAAAGATGAAGGAAGTTTAATTTTTTTTTCTTTTCTCATGTCAAAAATG
TTTAGTGTGAATATAAGAAACTTTTTCAAGGAATTTATGAGTTGGATATATAATTGTTTTTTTTTCTCTCTCTTTTCAC
CAAGGCAATCAATATCCCACTTACTTATGTACTGTCTGTTAATATTAGCACATCTATGTTTACAAGACACCACTATTTC
TGCCATGAAGACAAAACAAAATCATTAGAAAAATATTCCTTGCATGTTATTTTGGACAAGGATTACTAGTTTCACAATT
TCCTCAGATGGTTTATAGGACATCAACTCAAGTGAAGCAACTTCCACACTGATAAAAATATTTTTTAGCGGCAATAAAT
TTGTACATTAATAGAAAGTGTTAAAGTCGTTATCAGCATTAGTTAATTGTCATTGGATTCAATGTTGATATAGGCTTTA
GAGACATTTACAAAGAGTGTTAATTACTGTTAAAGATTATTTTTGATATAGTGTTGTCCTAAAACAACCATAGATAAAA
TAAATTGAGTCTGGATTTTCACTAAATAGATTGAAAATAAAAATAAGTAAATAAAAGATGAAGTCAAGCAAATTCAACA
TTTATCATATAAAAATACATACATATATAAAAAGTGTTATTTTAATTTCTAATATTAAAATACACAATAACATTAACAT
AAAGTAATTTTGACCTGATACTACAAAGAAGGTTCGAATGAATCTCCTGACATCTCAGCTCTACACATGGCTCCAATGA
CATTCATTTCTTGATATATTCAAAGTCCGTTTTAAGTTATATACATTAACAATAGAAATATCTATTATGCAACTTGTAA
CATGTTAGAGATATCAAAAAAAAATTAATCAAATTATCAATTAACTTGAAATAACAACTATGTGTATCACATACCCTTC
AAAGGGCATGAAATAACAACTTGGTCATAAATTATTTTTATTTCAAATATTTTTTCATGTGCATGATTTGCATTCCGAT
TACCTCAGCATATAAAAATCAGATATTGTACCCTATGAAATAGTTCCTATTGATTTGCCTGATAGATGTCTTAATAGCT
ATACTACAAAAGATGAAAATAGACAAATTTTGATGTCATTCACCAAAAAATTGGTTGAAATTAAAAAAGGACACAAGAA
CAAAATCTCTCTCAAGCCAAAAATTGTTTGATGTACACTTTTGGTTTTAGTTGTACTGGTCAAAATTGTTCTTGGAAGA
ATATTTTCTTAATAGAAATAGATAGTGTGGAGGTCATGTGGCAATTCATTTCTCCCCAAGAATGTTTATGTTGATCGGA
AGATCTTTTAAGTTGGCTAGAATCTGTTATTTTAGCGAAATTAGATCTTGTGAAATCATATTGAAGATTTGATAATACG
TTTTGTGTCTAGTTTAAAGAAAACTGATACTTTGTTTACCAACCACATATTCTTTAGCAAGAAATTTGAAATATCTGAT
ACTTTGTTTACCAACCACATATTCTTTAGCAAGAAATTCAAAATATATGCTATTTTAAAAATTCAAAGATGACATTAGT
TATTTTTCCTCAATTTGACTATTACTACTCCCTAGGGAAAAAAAATATAGCCATTGCCCATAATTAGTCATTTAAGGAT
ATGATATTAGGGTAATTTAGTCGAACTCCCCTTTGTGATTCATGAATTAATAAGTTTTATGTTACCTACTAGCCGATCA
TAACTCCTCTTTATTCGATCTTGAGACTGATAATATGAGCAAGCTTATACAACTAGAGTTAATTTAGGATTCACATAGC
CACCACAACTTGTTTGATATTGAGGCCTAATTATAATTTCAGTGGATCAAGCAAATGAACGGTTTTATTCACACATTAT
ACTAAAACACCAGCTTACAACCTGTTTTTCAACTCACTTTCCATTTTTGAGACGGTAGTATATTCAAATATGAACAATA
TTCAAATATTCTTTGCAAAATGTATAACCAAACATAACTCCATCTTCAATTTCAACCACATCAATTCCATAAAGTGAAA
AATATTTGGAATTTATGACCAAATGTCTACTTTTAATATGATTCTTGGGAAACAAATTGAGTACAAAGACTTTGGGTGA
AATGAAATTCCTGGAAGTTCTTTTTACACCTACATTTTCCCAATATTTTCTTATTAATGGACTTTTGACATATTCTTAA
AAAAAGCTGTTAGTTAAGGAAATTCCTATCTATCTCTAAGATATCTGAATTTTTTAAAAACTCCATAGACATACAAAAG
AGAAACATTATTCTATCTCTTTATAATAAACAAATTTATTTTTTAAGTTCGTTATTACATATAATTCCACTTAGGAAAA
GTTGTTTGTTGCGATTGGAATTTATAGTACTTGCTTTGAAATATATTGGTTATGAATTTACAGGTCATCCTTAATAACT
GCCATGGGGTCAAAGTTTGATGACGATAGAAGAAATCTAATTTTGACCATCAAAACCAGAAAATAAAATAAAAGTGAAC
GTGGTAAAATAAATTTATGAAAATATAATTTGTCCGATTTATTTAAGTTTGAGAGGGTTCATGAGTTGATATATATAGC
TCAAATTGGCCTATAAAATTTTCGTTAAAATATTTTCTCATTTGATATGTTATATATAGTAATAATAAAGAAAAATAAT
AATTTTATCAGAGATTAAAAAATTATATAACAAAGAAGATAAAACAATTAAAATATAGTAAAAATTATTCAAATTGAAT
TATGACTCATATTTTAAGCCAACCGAATTCAATCCAAGTAACTTTTGAATCCAATTATTAATTCAACTCATTTTACCTC
GTTCAAATGCAGCACAACCCGCTAAAATACAATAAGAATTGTGTGAATTGGACTATGATTCACATTTTAGTACAACTTA
GTTTAATCTAAGTAACTTTTGAATCCGTCAATTATTAGTTTAGCGCATTTTACCACGTTCAAATTCAGCTCAGCCCGTT
CATTTAACATAATCCATCGGAATAAAATGATGATGATGGATGAGAGCTAGCTAGTAGTTGCATTTATAAGTGGCTGACA
CCTCAGATCCACCTAATGCTATAATTATCTTATGCTTTCCATCTTTGTGGAGTGTTCAGGTAGTTTTTACACAAAGGCA
CTTCCTTTTATTCACCTTTTTTTTGGAATTAATGTCAAAAGATATTCCACTAAATTTGATGTCTGTCCCTGCCTCTCTT
ATTCTTAGAGAAAAAGAGAGGAAAAAAAACTTGAGGTACTAAATTAAAATGATAATGTATAGATGATGTGACACAAGAC
ATGAACTCAAAAGCTATCACTTGAGAGAAAAATTAAATGAGATCGCCCTCCCAATTCCTGGAAGTTTCAACTTTGTTGA
TTATGATAACAGTCGGTACTATAAGCAGACTCATGACTATGATAGGGCGGTACGCTTTGCTTTCTCACGATCCCTACTC
TAATCAAAAGACTAAAGGCTCCTACTGAAGATAGGTCGTCAAACTATGACCGAGAGTTTCACCTTCTAAAGTGTCAGTA
GTGTAGGGCGATATTTCACATATCTTTAGTTTAAGATTACAAAATTCAAAAGTCTCTTTTGCTTTCTTAAACATCGTGT
CAAATCAAAACAAACAAATAAATTAAAACAGAGAATATATACATATATATTCAGAAGATTTCGCCTATATGGAGGAACA
CCTACCCTAATACCCTACTGCTATCCCAAACATGATAAAATTGACCTATTTTATAGCTCAAGTTGTTTAGTGCACCAAA
TGATACATGCAATTTGTTGTTTTCGTTAATTTTTTTTATTTTTTGTATTTCTCCTAGTGGAGCATTTCATGAGCTAGAA
CAAATAGGGATAATTACGGTTCTAAACCATTTGGCTATTTAATTTAAAAAATAAATATAAAGTGTATAGACTGTATATA
TTTTAAATATACATATTTATACACAATATATGTATACTAATAATGTATATATTATGTATATTCAGACATATTAGTAATC
AAGCTGATCAAATGATATATATCGGTAACTATCCCAATTAAATATCCTTTCTGGTTTTCACTCTTCATTTTAATTTCAA
TATGAAAAAGTATCCATTGTTTGCTTTATTCTAAATTCACACGTATTTTTCCAAAAGGCCTCAAACTATATATATTAAT
ATAAGTATCCATATATCTTATAGTATACATGTTTTCTTTTTCATACTAACTTTTAATGTAAGACTTCGATCACATATCC
AACGATTTGTCCCTTGAACTAAATACGAGATTCTTCATCACCAAGATTCATGAACTTAATTAATATCTAGAAATTTATC
TTTGATAAAACTACTCTCCTCCATTTTCGTGCTCATCTCATCGAGCTATCAAAGCAACCAAAGACTATCTTAAAATGTA
CAATATATTCTAATTTGGAACTCTAAGTCTTATCTATGGTGTTAGTTTAATAAAAATCTTTAGTAGAGGAAACTGGACA
GGTACTAAGTGTCAAATGTTCGGATTTGATGATTAAAATAGGTTGAGTTAATAAATAAAGAGATACTTATCTATATGTA
TTACCTAAACAAAAAATTTACAATGAGCATATCCCAATAAATTTTTAAATTAAAAATAACCAATATATGTTAACATTGA
ATTTCATGAAGCAAATCTATTTGGAAGTTATTTTTTTGTACCTTCTTTCCTGAGCTACCATAGAACCCTCTTCATTTTC
CTATTTTTAATTTTTAAAATATGTATATAACATGATGTATAGAAATGTATATATGTGTATATACAAAATTATATATTAT
ACATGCGTCCTTATATATTACATATACATTGTACAAGCAATGTATAAACTAATATATATTACATATACATAACATATAC
ATTGTATATAAAATATATAAATAATGTATATACTGTATATAATCATGTATAAACATTGTATAACTATGTTTAACAATGT
ATCCCCACTATTAGTATAAGTTTTGGATCAAGAATTGAATGCATTAGAAATTGATACTGTAAAGAAGGAGTTTATCTAG
AAATTATCTACTTCAACAAGTCATGTTATACAACCTGTATCTTATCAATACAATGAATATTACAATTTCCATATTTTTA
AAATTCTAGACAAGGAATCTCTTTCTCTGGATATACTCGAAACAAGAACTATAATCTTTCTATTAAAAAAAAATCAAGG
GTTTTTGAGCTTCATCTCGAATTTTGATAGATTTTAGTCCAAGAACTTGAAGTTTGTTCTAAAAAATTTGTCTTGATCT
TCGAATGCTTAGAACACTAGAATTAATACTTGCAACTTGTAGAGAAATTTATGGTGTTTGATCTACAAGCTCTCTCTGT
CACTTAACCAAACCATATCAAATATGATGCTTCTTTTTGTATAAGTTTCGCTGTCATCTGATTTATCACCATCATAATT
TGCAATTATTAGATTTCGTGTGATCTCTAATCTCTTGATATTTCAATCCCAACAATTTTGACATGAGACGTTATCTTAT
CGTCTTTTGAAGATTGTGTCATTTTTTTTTATAAACGAACTAGTAAAAAATATAGTCTAATACCTCAAGTAATTATTGT
TTCGTTGCTTCACCGATGTAATAATAACAATGATCTTTTTGTTAGGGGAAAGAAGAGAGTATATATAATATGATAAGCT
GGTGGTTTGGTAGGATACATTAGAGAATATATGTATTTTTGCTATCTATATATATTCAGTGTCTTTGTTAGAGTCTGAC
TAAATTTGAATTCGCGCAGAAAAGTCCCGCATTTGGGGTAAACCGCTCCCTAACAAAGGCGACTATGTACTCAGGGGAA
CTCGAACCTAAGACCTCTGATTAAGGATGAAGGGAGTACTTAACACTCCACTATATACATCTCTTGTTGGTGAATGAAT
ACAAGGGTTATTGACATATGAATAAGCGTAGATAAAGATAAAATTATCTTTAATGTACTATATCAAATTCTGAATAAAA
ACTAATCTCAATATTATTTAGAGAAATTTATATATAATAGCAAACTATTAATTCAAATTAAATGTTATAAATATACTTT
GATTTAATTGTACCCTATAGCAAACTATTGCTATTTTCGCCACTCTCCCTGGTGGAATCTCGCTCGCCACTCTCGTTTG
GTGGCAGTCTCGCTCGCCTCTCTCGCTTTTATACAAACACAAATGTATAAAATGTGTTTGTGTTTGTATAAAGCGAGAG
AAAACTGTATATATACATATATTTTTGTTCTCCTCTCTCCCCTCTCCCAGATCTCGCTCGTCACTCTCCCAAATCTCGC
TCGCCACCCTCGCCTCTCTCGCTTATACAAACAGAAACGAAATGTATAAATTGTGCTTCTGTTTGTATAAAGCGAGAGA
AAATTGTATATACACATGCAAATACATATATTTTCGTTCTATACACTTGTAATTATACAATACAAATATTTCTCTGCCC
AGTTTTCTTTTGCATTTCTCTCTTTCTCGTTTTATACATACACAGATTACAATTGATCTTTTGTATACAACTGCTTTCT
TTTGTATATGTATAGCGAATTATACAACTGTTTTCTTTGTATATGTATAGCGAATTATACAACTATTTTTTTTATATGT
ATAGCGAATTATAGATATATATGTTTGTTATGGAGCGCAATTATGCAAACTTTGCTTTAGTATACAAATATGAATTTTG
TGTTTGCTATATGTGAAAGTTGCTCTATTATTTATTTTAATATTACTAACTAATACATTATATTGAATATTATTTTTAT
ACATTCTAGCAAACGAAAGGAAGAAGCCTTCAATTGGAAGCAAAAGGAACAGAAGTAAATGAAGAAACTAATGCTTTGT
GCTTCTTATCTATATTCATTAATTGCTTCAAAAATGACAAAATAGTAGTACTATAGTTGTAGGCCAAAAAGGTATATAT
CTTATAATGTGATGTACACAAATCATCAACTAGTTTTTTAACCTTACTTTCTTCAACCTTTTAACTTGCAAAGTTGTTT
GATTGATTTTGACCCCACTTTCTCAACTTGTGAACCATACTTTAAGGCATCTACATATGCACTAACTCAAGTTCCTTAT
ATTTCCCTCTTCTTACCTTATCCACCTTATTATTATAAGATAAATGTAATTACATATATGGTCATTGAATTTATGGTAT
TATTATTATTATTTTTAAAAAGTGATCATTTTTTGTAAGTTTTATAATTTTAAAAAAATAAAGTCCAAAAATGTATTAA
TTGTTATTATTATTTTTATAGTTTTTTAACTGCTTTTAAAACTCATATATGATTATCTCTACTTTTAAGAAGAGTTTGG
GTAGAATAAAATAGGTAATATTGATAAATTATTCTTTAGTTAATGTCTTTAAATATCTTTTGTAAGAATTGAGATACGT
ACACCTCGATAATTTGTTTATATTAAAAACTAGAGAGAGTGTCAATAAAAAAATTAAAGTTCAAAATTAACTGTAAAAC
ATGTACTATCAACCA
>mtp_1015.scaffold_7
TTGAAACTCAAGAAAACAAAATACTTTAGATATATTTTTGATTTTCCACTTGTAAATTTTTAAAGTTATTGAAAATTCAT
AAATTTCGAATCACGAATATACGCGTAAATTGATTCAAACGCAACCATTTTGAAGAAAAAAAGGTAACAAGGAGTCTCCT
TGAATCTTTTTTTGATACTCCAATATATAAAGAAGTGAAGAAACTAGTTGGAAAAAAATTCCAAAGGTATTAAAAAGCAA
GCATTTTGTATAAAAGAAAAAGATACGACAATCCCTTCAAAGTTCTTATCTATTACAAAAATCACATTTTTTTTTAATTT
AAAAAAAAAATAAAGTCCAAAAATATATTAATTGTTATTATTTTTTAGAGTTATTCTTTTTTTATAGTGTTTTTAACTGC
TTTTAAATCTCATATATGATTATCTCTACTATTAAGAAGAGTTTGGGTAGAATAAAATAGGTAATATTGATAAATTATTC
TTTAGTTAATGTCTTTAAATATCTTTCTTAAGAATTGTGATACGTACACCCCGATAATTCGTTTATATTAAAAACTAGAG
AGAGTGTCAATAAAAAATTTAAAGTTCAAAATTAACTGAAAAACATGTACTATCAACCAATCAATTACTCCCTCTGTCCC
TAATTACTTGTCCACTTTTCCTTTTATAGTTGTCCCTAATTACTTGTCCATTTTGACAAATCAAGAAAGGACAAATTATT
TTACCTATTATACCCTCAATTAAATGACTAATTACTTTGAAAAATGAAGAACTTTTCATCCACTTCATAATTAATAGGGG
TAAAATGGTAAACTCACTATATCATTAATTGATTTATTAATAGGTGTGTCAATTTAAAAATGAACAAGTAATTAGGGACA
GAGGGAGTATGTTATAATTGGATCAATTATAAGGATATTGTCTTATTTATCTCTAGTAATAGGAAGAACTTGAGAAAATT
TCATCAGGTGATCAATTTGTTTCATATGCTTAAGTTTTGGTATACAGAGTTCTCCGATCCAATAATACTTATATTAGTAA
GAAATAGAATATCTCATATTGAATAGTCAGGATGCGCGCATGAACAAATCTAGGATGGTGGGAGTGAGTTTTCGAAAAGT
TAATAACTTTTATCCAAATTTTATATTTAAATTGAGAAATTTCTTAAAATATACGTATAAGAAATATATTGTTGGAAACC
AATATCAAAGTTGTATCATGATCCAGTAGAATTAGCTTTAAGTTTTGCTATCCTTCTTGATTATAAGGATTTGATTTCTC
TTAGACACATATAATAAAGTTTGAGTTGGGATAAAAAAGAATGCCTAATTAAAGTATCTTGATTTTTTAAGTTTCTTTAT
CTGAATTATCAAGTATGTGAGTTTCCTAACTGAATTATCGCCAAATATTTATCCAAATAATTATCAATTCTCAGTTGTTC
ACCTTTCAACCTGAACGACTATAATATCAAAAAGGAAAAACGTAAAGAACTGAAAGTTAACGTATGTTTTCATAAACATT
TCGTAATACAGATAGAAAATTCACACATCTGATCATTCAAGAAAACATTCAGATTTTAAACTCAAGAAAACAAAATACTT
TAAATATATTTTTGATTTTTCACTTGTAAATTTTTATAGTTATTAAAAATTCATAAACTTCGAATCATGAATATACACGT
AAATTGATTGAAACGCAACCATTTCGAAGAAAATAAAGGTAACAAGGAGTCTCCTCGAGTCTTTTTTTGATACTCCAATA
TATAAAGAAGTGAAGAGACTAGTTGGAAAAAAATTCCAAAGGTATTAAAAAGCAAGCATTTTGTATAAAAGAAAAAGATA
CGATAATCCCTTTAAAGTTCTTATCTATTACAAAAATCACATATTTTTTTTAATTTTACAAAAAAATATTATTTTTAAAA
AAATAAAAATCTAGACAGCTGTTAGATGAATAAACGAGAGCCACGAAAATATTAAGATTCTTTAGAAAGTGGGCCAGTGG
GACCATTTGGGGACAACAAGGTAATGGTTGTCTGTGCTACACGTGTCAATCACTAAGAGCTTGATTTTCATTTTACTTTT
TATTATTAGATACTGGGGACCACAACATTCTATCTGACTGCGGTTGAGCTGGCAACGTCTGGTGGCTGTTTTTATTACAC
GTCAAATACCATATCACGTGATATAATTATCGATGAACCAATTGATATCCCCCACGTGTATCCTTTGATCCTCCTATCGT
TGCCGTTTATGTGATGTTGTTTGACTTGACCTACATATTTCTTCTAGTTTGATCCTCCCTCCGTCGTGGTTTATTGTTTG
ACTTGACACAGAGTTTAAGAATGAAATAAAGAAAAAAAAATTGAGGTTTATAATCTAAAACAAGTCATAAATGTTTATGT
GATTAGAATTTAGTAAAACTCAACTGACTTTTGACATAAGTGTGAAAGGATAGGAAAAAGCTCTATATAATCATCTCATT
AAGGATAAAATGAATATTTTAAAATTAAATTGTTATTAAATATAGAAATATTTTATTTTTGGGATCGACTAAAAAGCAAA
ATGTGTCATATAAATTGAGATTGAGGGAGTAATACTTGCTCGAATATAATACTCTCTCTGTTTTGATTTGATACGAAATT
AAGAAATTTTTTGAGTCTTTTGATGCTAAATTAAAAATATATAGAATATATTAATTTTATTTCAAGAGGAATTGAGTCGG
AAGGAGTAATATTTTAAAAGTACTTGAATTACTCTCTCGACATTTTACTTTATCGATTTTATTAAGACCTTATTTGTTTG
TAATTTGTAGTTAATAAATGTCTTAATTTTAATATTTATATTTGGATATTTATATTTCCATATTAAAAACGTCTTTAACT
TTTTCTACCTGAACAATTCAGTAATTAGTATTTCCAAAAATTAGCTTGAACTTCAATCCTCGCAAATACTAAACTTTTGT
AATTGGATTATTGATAAAATATCAAATAATAATTTGAGGATTGTTTCAAGTGAAATAATTTCCATCCACAAATTTTGCTT
TAGAAAAAGTTCTAGTAAAATTCATATCAAAATACAACTTAACTTTATCAATTTTCTATTTTAAATCTTCTATTTTTTCA
ATTTCAAAATATTGTCCAACTCATGATTTTAATTATTTCAGTAATTCAATTTCAACCTATCAAATTTTGGACAAACTTTA
GAAGTTGTTGTCAAATGTTTTTTTCTTCTAGACTTAAAACGTAAGGATAGTACTTGTGCATTTTTAATCAAGACAAAATG
TCAAAACATATAAAGCAACTTTTCTTATCTCTTTATCAAAATATATCCTATAGTTTCATTGGAGGATTGAGAAAGATGAT
AAAAAGTACGAGAATCGAAATCACACTTAATATGAGTTTTGATGTTTAGTTGAACTTTATTTATAAATTTAACTATACTT
TTAGAAAGTTTTGTTTATGGATAAGTAGTATATTTTACGAATGATTTAAATCTAATAGAAATTGATTGATGCAAATAGAA
TATGTAGTTAGTTTTTATCAACTTGATCGCTTTAATTATAAGTCTTTCATTCTGATCTTTCTTATCCATCACTTTATTCC
AAAAAAATAAATCTAAAATAATGTTACTTTAGATAATGAAATGACTATTACCATTAACAACCAAAAGCTTAACCGTCTGA
ATCATTTTTATTCTTTTAAGTTTAGGCCGCAATTATTTTAATTAAAATTAAGATATTTGAATGGTGGATATTAAAATGTG
TATTAAGTAAAATTTGATGATCTGAAACTGAATACACATCTGAATATAAAGATGTATCATCAAATTATGAATATTAAATA
ATAAGATTGTTTGTATTCTAAACATCTGAAATAAAATTTATTTTTGATTAAAAATTATTATATATAAAATACTAAATTGA
TATAAAATTATATAAAAAAAAATTAAAATATTACATGATAACTACTGGTGGTGATGACTAATGATGGTAGTTGTATGTCT
TGATTTGGGATGATGTTGGCTGATAATATAGTGGTTGTGTGTAATATTTTATCGTATAGTAGTTGATAGTAGTGATTAAT
CATGATTAATGGTGGTTGCGGCTGATAATTAATAGTGGAATGACACTGATAGATAATAACGATGGTGAGTGATGATGGCA
GTTAGCGATATATAATGTTGAATAAGATGATAATTATCTATAGTGATTAGTGGATGAAATAATGGTTGGTGATGATGATT
GCAAATGATGGCTAATAGTGAAAGTCAGTATAGCTGGGGAAAAAATCATCTTACTCTTACCTTAATAAATGACGAAGTTA
AGGTGACTGCAATGAGCATAAATTGTCACGCCCCGAGCCTACACCCTGGACGTGGCCAACACTCAAGAACCATTGTTGGC
CCTAAGCGAACCATTGGTCTGGCCTACTTATTCAGAGGAAGACTTTAAGCATTAAGAAAAGGATTCATAAGCTAAATAAC
TCAGCTGTCTCAAACTGAACTCATAATTTTTTTAAAATAAACATTTAACTTAGCTAAATTGGCAACTCAAATATGAACAC
AAGTCAATAACAAAATGATGATGAATGAACTAACATCTGACTGACTATCTATGAAGCCTCTAAAACAACTGAAATGGATG
TCGGGACAGTCCCACGACATCCTAATAAACTAAAATGATAAAGTAATGAAAAAGGGGGATCCTCCGGAATGCAATGAGGC
TCACCAACAACTCTGAAGCTCAACTGGATCAACGATGCACTGGATGCTGATCCTGGTTATCAACGTCTGCATCATAAGAC
GATGCAGGCCAACTAGCATCAGTACATTGAATGGACGAGTATGCGAGTTGGAATGTTAAACACAACTTAAGCTTGAAAAG
AATCTGGGAGGAACTGAAGAACTTATCTGGCTCAACTCAACTCAACATAACTGAACTCATTTCAATATAAAGCAGTTTAA
AAACAAGTGTAATATAAGGAAAAGTTGTTTAAAACATGATGTCAACTCTGTGTATTTAGAAATACAATAATAAATTTGTA
TGTATGCAAAGATACAATATGAACTTTGTTTGTATATAAAAATATAAAATACTGATGTGGGAGTTTCTCTAACCGACAAC
CATCACTTAAGATCTATAGTGATGATACAACGTTTTACCTCACACTGTCAAGGACCGTCTTATACCTTGCCGGGGGTATA
GAACCTAACTCACTAAGTGGATCCACTAGTCTATGCTAAAAAGCACTAAGGGTTCATCTAAAGAGTATGACTCTTTTCTA
CCCATGATGGCTACATGGTTTATGGAAGCTGTGGGTTCTCTGAATGCTCCCCCATATCGGTGCTCAATACTACTCCCAAA
ATATGATACTAGCTCTTTATGTTTAAAAATATAACTTCCTGTTGTGGTTTGAGATAATTGCTCAAAACTTACCTCAAAGG
TTATCTTGGACATCAAAGTTTTCTCTCTTGCTTCATTTAGAAAGCGATTACTCTTTTCTGAAAACTAGCCCGAAGGCTCT
TTGGAAATTGAGGTTTCCTTTCTTGTTTAAATGTGAAAACATTTAAACTCTTTGTGAATACATAGTCCCCATATACTTTT
GAAGAAATGGACTTCAAACTTTACTCTTTACTCAACTCGAACTTTAATTCTTAAAACAAAGTTAAAACATTTGAAAAAGA
CTTTTGGAAAACTCTAAGAACTTCTCTTGGCCTTGATCTTAACTGTTTTTTACTTGACTTTTAACTGGTCCTTGAATTGA
ATTATGGATTCAAGGATTGTGATTTGTGATTGGAAAGATCTCATGATGTTTAGGAATGATTTTAGATGGCTAAACATGAG
AAAAGACCAAAAATCAAAATTTGAGGGTGGGTCCGCGACGCAGAGGGATATTTAATTTTTGGTTTCGAAAATAACTTTTG
AGGCAGAACGGTCCGTGACCGCTCCGCGACGCGAAACAATATTTCTCAGTTCTGGGGAGTGGGTTCGCGACGCGGAGGCA
TGTCCAGATTTTGATCGACGAAATTTCTTCTTCGTTTTCCAGCTCTAAACCCTCTAAACTCCATGGGTTCTTTCCCCAAA
CACTTAGAATCGATTAAATGTTCAAAGTACATCAGATTTTACTCAAAATCAAACCTAAAATCACGGATTCGAATCAATTC
GAATCAAACAACTCTTCAACGATTTCAACAAATCACTAATTTAATAGAACTTCAACAAACCCATCAAGAACTCAATTTCT
AAGCTTTCAAGAACTTAAATTTTCTGAAATAAATCATGATTGACACGTGGGTGAACTAACCCAACGCTATGTGATCTCAC
ATACCGTGTAGGGATCACCCCCGACGAAATCCACAAGCTAATCTCGACGAATCTTGAACGTTCTTCTCCTTTCTCCTATT
TTCTCCTTTCTCCAAGCCCTAGCGTGAAAATCACTTTTCTAAAACTGACTAAAATCTGACTTTACCCCAATTAAACTTCT
AAAACGAACTAATTAAGTTGGGTAAGGAAAAGACCAAACTACCATTCCAAAATCCGGATTTGGACTTTCCTAATTTCAAT
AGCCCAACTTCCAAAGGGCATAACTCACTCATACAAACTGGGAATCGCGCAAACTCAGCAGCGTTGAAAAGATCATTCCA
AGATCTTTCCTACCATATCTGGAAGTACCTCTAACTCATCCTGAGCTAGAAGTTATGGCGGTTTGAAGTTTGCCAAAACT
CAACTTTTCCTAACTTGAACAAATTTCCAGATTTTCATTATTTCCAAAAATGACTATTTCCAGTTCTTAGCTTCTTCCTA
GCTATTTCAAATTGCGAGATGTTACATAAATCTCACTCATGAACTTAAACAATGAACAAACACTCTTAATGAATAGATGA
GCTTAAAGGGATATGGAGGCTAGAACCATGTTTTCAAAGACCTAAGTCAACCGCGAGCCCAAACCTCCCTACTTTATCTT
CACTTCATCCTTATAAACTTGTTGGACTGTCGATCATTTCTTCCTTTTTAATTAGATGAATTATATCATTCAAAAGCTTC
TTTAGTCATTTTGATTAGTTGCTTCACAAAAAACTTTAGGTGTGGCGGGGTAACAGTCATGGTTTAAGTGGATTGAGTAC
ATGATGTTTTTCTAATCTTATTTCAACAATTCAGTCCGCTAGTGATATTGTCTATTTTGGATCTAAGTTCGCACGACCTT
AAAACACGTCAATAGTATGTAAGGTCAGCTTACTTATATATACAATATCTCTCATCTGCTTTGCTAATGTAGGTCTTCTT
ATCCTAAATTGGAGTGTCACATATACCATTTCTTATGGATTCAGCGTCCTCGTTGAGATTTGTCCTACCACATTAAGTTT
GTCTAAACTCAACACTGAGATTTGCCCCATCCTACTGAGATTTGTATAAACTCAGTTACTTTGTCTCACATCGACTATCA
CATCGAGAGTGCCTCTGATACCATCTGTAACAATCCAATCTGCTAATGATATTATCCATTTTGCCTAGGTTGTACGACAT
TAAAACGTGTCACTAATGTGTAAGACATGCCTACTTATATATCCAACATCTCTTTTATGTTTTGTACATGTGCAACTTAT
CCTAAGTTGAAATGTCACAACCACCACTTCAAGGCAAACATGGAGAATTTTGCAAATTGAATTTCAAGGCACATCAAAGG
TAATAGTTATAAAACTTTGATTTTTTCGACACGAGCTTAAAACTTTAATCATGCAAGGAAATGAATTTGCGCAGAATTTC
TTTTCTACAACAATGACTATTATCTATCAAATGAGGTCATATAGAGACCAAATAACTAATCAAATTGTTCTTGCAGTTTT
TTGAGGAGTTTAACTTTTGGATTTAATCATGTTGTTACTTTAACTGAGGAATCCAAAGACTTGTAGAATTTTTCATTTGA
TGAATTAATGGGTTTTTTACAATCCATGAGACAAGGATAAACAGGTCAACTGAAAAGCAGAAAGAAGAAGCATTTGAATA
GAAGGTGGAAGCACCTAATTCAAGTGTACATTTTATTAGAGAAGACAAAAGTCTTGAGATCAAATCTTTACCGCCACCTA
TATGGAAAAAAAATCCACGAACTTGACCCATGAAAAAAGAAATAGAACCACACGTGCGGAGGTGTGTTGAAAATACAATT
AAATAATAAAAATATGCTTTCTCTAACAGTTTAAGTTTTTAGATGAGTCGATCACACACTTCAAACGTAATAACTTTTGA
TAGAGAATCCATTTTCATAACTATTCTAATCCACCTTTCTACAACATTCTTATCCATGATAGTAAAAAAAATTAAAACAG
AAATAGATATTAAGGCAAATCTTTTTTTTCTCTTTAGTATTAGGCCAAATCTATTTGAGAAAAAAATTGGGAAAGTAGTT
GCTGACATGGACAAATAAGAAAGGGAGAAAATAGTACCAAAAGCACTTGCCTTTTTACTTTTAGTTTTGGGTACAGAATC
AAAAAAACAGCAAACAAACCACACACACCTAAAAAGAACAAAACCAACTCTCCCCTCCCTCAAACCAAATGTATCAAGAT
TTCTCTATTGCCACATACAAATTTGTGGCTACAAATCCCTCTACCTTTAGTGACGTGTCCACCCCACCACCCACCTCTAA
AACCCTTTTTCTTCTTCATCTATAGTCCTCATAGTCCAAAACTTATAAGACACCAAACATCAAAGAAACAAAACAAGAAG
ATAAAAATTTGTTCCCATCTTACCCTTTTTCAAGTAACACAAACTACTTTGATTTCTTTCCCCCTTTTTGTGTTGTAAAA
AAAAAGAAGGAAAATCAAGAATTGAGAAGAGGAATTCAAGAAAATGTCTGAAGTTAGAGATCCTGCTATTAAGCTGTTTG
GTAAAACAATTGGTATGACACAACAAGAAACCAATTGTGTTTATCTTCATGATGATCATACAACCTCATCCCCTCTTTCA
ATTGATGATGATAAGGTAAATCTTTTTACCAAATTGTTTATAAATATATCATGAGTTAATAAAAATGGAATTTGGGTCAC
CAATTTTAGTTATAAAGTTTGAATTATAAAGTTTGAAACTTTATCTTTGATATATCTATTTGACCATACAATTTGATCAA
ACTTTTAAAAATATGATCTTTTTAGGACTTGTCTCATTTTTTTTCAAGTAAAAATTCAAATTTTCCAGTTTCAACTTCAA
AATCTACGACTAGACGGAGTTTTAGTATGTGGGTGAGTTTTGTTTTATGAAAAGATTGGATCTTTCTTGATACCATAGCT
TAAAATGGAAATGTAAAAAAACCAGTTTTAGGAAAGACCCTGTTTTGGGAATTGTTTTCTCATTATTTTTCTGTATTTGA
ATTTGGAAATTTACTGTTTTGGGATTATATTTTATTTTATTTTTTCAATCTAGATACCATAGAACTCTGATGTTTGATCT
GGTGATGTTAATCAACATTTAAAAAATATATATATATGGATATGATCTTACTTTCCAAGATATTTTTTTATATGTTTTTG
GAGTTAAGTATGTTAAAATTGTGTAATTTGGAAAGCACAAGGATTATATGCCCTGAAATATTCAGATCCTGAGGGTGTAG
CGGAAACAGTCTCTCTATCCTAAAAAGATAGGGTAACGTCTACGTACATCCTACACTCTTCAGATCCCATTTGTGGGATT
ACACCGGGTATGTTGTTGTTATTGTAGTTGTATATATTCAGATCCTCTGCCTTGTAAAACTTTTGTATTTATGGTGATCA
TATTGTTATGTGTTTTATCAAGTGGAATTGTTAACAACTGCTAGGAGTGGAGATTTAGGCGTAAATGCCCGGATCGTTTA
CCTTGTTCAATTGCTTATGCTAAAATGATGAGATCGTCGTCTTTTCAGTGACGAATAGTTTTGATTTGTTGTGAGAGAGC
TCAAACTGACCTGTTTTTTCTTGTCAATTGATCAGATCACTTTAGAAGGAGAATTTACACAAAGCAAACAAGATGATGAA
CTTGTCGATCCAACTGCAGACTCGTCGATTGAACCAGAAACATCATCTGGTATAAGCGATGACATCAAGATGCAGGATGC
AGATAAAGAAACATTATCATCAAAATCTATCGAGGAGGAGGATTCGAGTGAGGAAAAGGCACTCAAGAAGCCTGATAAAT
TGATTCCATGTCCGCGATGTAATAGCATGGAAACAAAGTTCTGTTATTACAACAATTACAACGTCAACCAGCCTCGTTAC
TTCTGCAAGAACTGCCAGAGATATTGGACTGCTGGAGGGACAATGAGAAATGTGCCTGTGGGATCTGGTCGCCGAAAGAA
CAAGAGTTCTTCCATTTCAAATTATCCTCTTCAAGCAGGTCGGGTCGAAGCAGCAGCTCACGGAATGCATCTTCCTGCTT
TAAGGACAAATGGAACTGTCCTTACATTTGGATCAGATAAACCCCTTTGTGATTCAATGGTTTCTGCATTGAACTTAGCT
GAGAATTCACATAATATGAATCGAAATGAATTCCATGGATCCGAACGAAGAATGCCTGCAATCGGGAATGATCAATCAAA
TGGAACTTGTAGTACAGCCTCAAGTGTAACTGACAAAGAAAGCAGTGCTGGTACTCATGATTTAGCAAATTGGAATAATT
TCCAGCCATTTCCTCCTCAAGTACCGTACTTTCAGGGCGCTCCGTGGCCTTATTCTGGCTTTCCAGTATCATTCTATCCA
GCAACACCGTACTGGGGCTGCACCGTAGCAAACCCTTGGAACGTACCTTGGCTTTCTTCTGATCAATCGTCAGTCCAGAA
CAACAGTCCTACTTCACCAACATTAGGAAAACATTCTCGGGATGAAAGCAAGATTGATCCATCACAATCACGGAGAAGAG
ATGCTAATTTGCAGAATAGAGAAGGCGAGAGATGTGTACTGATTCCGAAGACATTAAGGATTCATGATCCAAATGAAGCG
GCTAAAAGCTCTATATGGTCAACACTAGGTATCAGGAATGAGAAGATTGATTCAGCTCGTGGTACAATGCTCTTCAGTGC
CTTCAATCCAAAAGCTGATCATAGAAATCGCGAACATGACACTTCTTTTGCCCTGCAAGCTAATCCAGCAGCCTTGTCTA
GATCACTTCATTTCCGCGAGAGCACACAATGATAAGACTTACAACATGGTTCATAGTTGCCTAGTACCAATCATTGATGT
TAGTGCAGCTAACACCTATTCATGGAAATAGTCTCTTGCAGAAATGCAGGGTAAAGCTGCGTACAATAGACCTTTGTGGA
CTGGCCCTTCCTCGGACCCTGCGCATAGCGGGTTCTTGTGTCTAGGAGGAGAAGGAGACAGTATGCACAGAGTCTTCAAG
TTTTATAGTTTTGCAGTACTATGTGTACCTTGTACATTGACCTGTAGAGTTATTAATAGATAGAGATAAATAAGATGCAG
CTGAAGTTTTTACTGACTTCTCATATTGATAGTTTTATTCTGAATATTTACATTATTTTTATGATACTAAATCAATCATA
TTAATGGGCTTTGTACTTCTTGTAAAGATTCACTTTCTTGGCTAAGGAAATAAATCCTACTACACTCTCCTAATATTATG
GTTACTTTCACTAATTATGTTGCTCGAATCCTCCAAAAACACCACCAACTTATACCGAATTTTCAAAAAATTGCATAATT
TTGAAAGATCTAACACACATCTGATTTCATTTTTGAAAGATCCAAACAACATAACTTATGTTGAAAGTAAAGAACATCAA
AGATTGTTGTATCCAACAAAAGAACATCTATTTCCACAAAAAATACAGATTTTTTGTATTCAATGTTTATATCAAATCAA
TGAACCCAAAATATGTGTTGTTTCATACAAATACTTATTGTTTAACCATAGTTAAGCGATACGTGTTCTCACTTTAATTT
TCGACTGTTAAGATTAAATAGTTTGACATAAACACCAGATACGAATTGACAAAAAAATAAAAAGATCCATTCTAAACATC
ACCACCACCAAGTATTTGAACTTCAACCACAAATCATGATAATTTTTAGGGTAAACATTATATTAGGCAGAGCATATAGG
GTCAACAAACAAACAGCTCATTGAGAAAAAGAGAAAATTGACTATAAATTGGACATTTTAGGAAGGAAAAATAACATAAG
GACATGGCAGGTCCCCCCAAATTTTGTGTAGATAAAGTAGAATTTTTTTCTTGATAGAAAAAATAAAGGTGTCAATGCAT
CTTTCACTTTCATGGCAAAAAGGATCTATTCTTAATTCCTTACATATGCTAAAAAGGTGGAAATTTGAGGATAAAGTTCT
CTTTTTCTTCTTACTTTTTGGTTTCTTTTTCCAAGTATATAACTTTATATTTTAACCAATGAGAGATAGACATATAATTT
ATGGTTTATCCATTAGTTGACAATAAGGTAGATATATGTCATGATTTGAATAAAAACTATACATTAAAAATATTTAATGT
TGGACCGGCCAGTTGTATGTTTTCCTGACTGTTCTTTCAAGTTAAGACACCAATATTTTCATTACCCCCATTAGCTTTTT
GAACCACATATTTTCTTTAAAAAAAATGTGTTGTTCTATGGGACCCTAGACCAAAGTGCATGTTAAGCTTTAAATTACTT
TTAGTTTCTTGGATCTAAATTTAGTGTTTTTCCTTCATTTAGGACATTTGTTTGATTTTAAAGAGAACCTCATTTAATTA
GAAATGCATAATATTTGTGTAAATGAGAAGAAACTTTGGTGGACACGTGAAAAGAAGATGTACAGATGCCCCAGTAAGGA
AATGTGAAAGATTGATTATAATAAATTGTAGGAGAGATAGAGGTAGATCGAAGTAGAAAGGGAGTGGGGATGTTGATTAG
ACGACACATGACACATATTTAACTTATCGAGGACATGACGTAGATAAGAAGATATGAAGGTCGAGGATTAGGGTAGAAAG
GTAATAGGTAGTTGAATTTTGTTATAGTACTTTTATGTAGAGAGATGGTCTAGTCTCTTCTTCTTCATAGTTAGTAATAT
TAGTTTGTATTCGGGTAGTGTCTTTTTTCCCAATTTACTATTACATGTTGTTTCATTTGCTTTGTTCATCTTCCTATTGA
CGGTCATTACTTTACTTCCATTACTACTTTGATGATAACACTTTTTTTGAGACAAAAATCTACCGAAAATAGTCTTTCTA
CCCCATAAAGATATATAGACATAAGATTTGCTTATATCATATCCTTCCTAAACTTCACTCGTAAGATTACACTAAATTAA
CATTCAATGTTTATATCGAAATAAAATAATTTAACCTTCAGAGTAACAATTAAAGAGAGAATATATATATATATAATAAT
GTATCATTTACCCATAGTTTTTTAATAGATAAATGACTATACGCAAGACAAATGTGATGAAAAAAATACATAGAATTTGA
GTCCAAGCCTTTCGCAAGGCTTACTCCACTTGTGAGAATTTTGTTTTTTTGAATCTCCTCATTTTTAACTAAAGATAGAT
AAAATGTATCAAAATATTTTTTAATTTTATGATCTTAAATATTTCATGCGTAAAGTTAAAAAATAAAGAATTCCCAAAAA
GAAAAGAGGCACTCTTTTTTAAACAGACTAAAAAATTAAGAAAAGCTAATTGAAACAAACGAAGAAGAAGTTAGGAGTAG
TTGTAATAGATCCATATCAACTTCTAATAAAGAAATGGCCCAAGCAACCTTTGAGCCCTATCAGCCCATGCTCCAAGACC
TACTGAAAGAGCCCAAATTAGACTAGGTTTTGAGAGTCTCACTCACAAAAAAATTATTTTTATTTTAAGCAAAATACATA
TCTAAACATAATTTCAAAATTCAAAAATTCAAGTTTCGGGATGATTGGACTCTCACATAAGTTTAGGGGTATTATTAACA
ACCCCTTTTTCTTTACTCCTTTTAACCATTCAATTTCACCTTGCTTCTTGATTAATTATATTGGAAGTTTGTTCTGACTT
TGATATCATGTAAAAATATGAAATTTCGGGTTAACTCAACAAAAAAAAAAAAAAAAAACCTTATAAGAGGATAATTGTCC
AAGTTAATATTAGAAGATGAAAGTACCTATCCTTCACCAATGTGGGAGACTCAACAAATACTTGCACTATGATAGAAAGT
ACCACTACTCAACAAACCTCAAAAAATAGCTTTATCGCTATATCAATATAATTTAACCATTTTATCCTGAGAGGAAATAA
TCTTATACATCCGATACTAGGAGAGAGTTTATTTTTCTTTCTTCGGAAGAAAGAAACATTAGTTGGATTATCTTTATTTG
AAACTACGTATACAATTTGTATTGTGATTATATCATTTCACTATTTTAATCCTTCATATTACTAATACACATTGTTATTC
TTCATTTATTTCACATAAAATAATATATACACTTTATATAACTTATTTAGGTACTTAATCATTATTTAGGCAATTTTAAA
AACTCATACAAAATTAGTTAGCACTTTAGTTTTTTTTTTCTCTTGGTATTGGTGCAAGTAAGGACCTTGCTTGATTTTGT
TGCATGGAGGGATGGAGTGGACAACAACGTAAGAATAATGTATTGCTTTCATGTGAAGACATTACTAGGTACGTAACGTA
CGTAACATGTAAAATTGCATGTAAAACTAATAAAAACTTGTCAAATATCAAACAACAATCTAAGGGTTCAAACTGTTGGT
GTCTTCCGGCGGCAAAGTAGTGGTGGAATCAAAATTTACAGTAGAACATTCAAAATATGGAAAAAAAATAAACACACAAA
AAGCTATAGGGGATTCAATATATACTATGATTAACAGTTCCGTCGAAGAGATAAATATATAAAAAATAATCAGATGTGGA
AAATGCTTCTTGACACTATATATCATATTATATATTATGTATATCAGATATATCACATTTAAATTTTCATGAATACCAAT
ATAAAATTATTATATAAATAAATATGGTTATACACTTCTACTATATTAGTTCATCATTATAGAATATATTTAGCTCTCAA
TATGAGGATTTTAACCTCTGTTATTCTTAGTTGCTTAGATTAATTTTAGAAACTTCCCTCCTTTCTTTTTATTTCTTCTT
CTTCCCTTGGAAGATTTGTTACTAGTTTGAAATAATTATAACAATGAACTCTTATATTTGTACGTATAATCCCATTTATC
CATTTCGGGTGCTAGCTCATAGTTCCTTCCTTTTAACTGTTTCTTGTAGTAATTAGATTACAAGTGTACACGTAGCTCGC
GCCAGTGACAAATTTAGAATTTATAAAATATCACTCTAAGTTAACAACACAACATTCGATCAAATGCAGTATTAATTAGC
TTTATTGTAGCAAAACTACCAACAAATAGTATCATATCAATTCTACGACATATTTATACATAAAATATTTAATTTTATAA
CGAAATTATGAATTCACGTATATCATATTTTACCTATAAATTCACCCAAGTAGCATAACACATGTCCCGTGTGTATGTAA
AAAGATGAAATATGTAAGAAGATGATTAGGTCAGTAAAAGCATGTGTGTCAACTCATTTGTAACAGAAAGTTGAAACATG
CACATTTTGCAATCTCTTTCACTCACTGCTCCACCAAATTTTATGCGTATTACAGGGAACTACCTGTATACATGCCCCCC
CCTCCACCCCACCCCACCCCACTACCCCCCACCTTTTTTCACTTTTCATTATTCATTGTGCGGTAATTTATTTGTCTTAC
TTTCTGCTTAGTCCGTCTTTATCATAATGTCTTTCACTTTATCCATTTCATTTTATGTAGAATTATTTGACTTGGCACGG
TGTTTAAGCAAAAAAAAATAATTAAAACTTGTGGTTTAAAACAATTCTTAGATATTTATGTAGTTGAAAATCATTTCACT
AAGAATAAAATAAGTATTTTAAAATTAAATTGTTTCTAATTATAATAAGATGGCCTTTTAACGGGATGGACTAAAAAGAA
AAAAAGTTTCACATCAAATGGAATAGAAAAAGTAGCTTTTTAAAAAAATACTTTAATTTTGACTTTTCAGACGTATTACT
ATGCATTCCACCTTGCATATAAGATATCAGAATCACACAAAAATTGTCAAATTTTAGGCAATAAACTTCAAAAAAAATTA
TAGGTTTAAAAGTTTTAAAAATATTTAATTATTTTTTAAAATATTTGTGTATTCAAATTGGAACAAAGAAAAACTATGTA
TCTTACATAGTGCATAATTTATCTTAAATACCTTTATCAAAATTCTTAGCTTCGCCACTCATGATATATTTGAGTTAGAG
GCGAATCCTGAATTTGACGATTTTGGGTGTACCAATATTACCTTAGTTCATGGGTGTACTGTTTACTATATCTTAGTTTC
TACCAGTTTTTCAAAACAGATATACATATATACATATGATTTTTTTTCAAAGTTAGCAGGTGCACTTGCACCCCGTCCTA
AAGGTGTGGGTCCGCCTTGGTATGTGACATTCTTTTTCGACTAAATCTGAATTCGCATACATGATATATTGTTGTATGAT
GAGAGGGGAGGGGAGAGGGGTGGTTGGGTGAGGAATTGTCTTGTATTGAACTGTTGGAACAGTTCCAAATAAGCACTCTC
ATATAGGTGACATAAAGATTCTGCTGAGGCCAATGTATGTTTAACAGTTACCATAATTGAATGCATAAAATAGCAACTTA
TATAAAGTTTTTGGTGTTCAGGACCCCTGAATTTCTGCCTGTTTTTTTGGCAGGCTCATGAGAAAAGGATGTCTTCAATT
TCCCCACTTTTCTTGCTTTACACCCCCCCTCCCCTCCTTTAAATTTAATTTCAATGACCAAAAAATTATGAACTTTATTG
TGGTCACACTATTTGATCTCACTACTAAAACAAATGTGTAAAAAGGCAAAGAAGTGACAACACTTTGTTGTTAACAGTTT
GCAAAGTGGAGTTTTTTTATACTTTTTGATATTTCAGTGTCACAAATTGACACATAATAACAGAATGAGAAAACTAAAAT
ACTTGTTACATGCTCTACTAATACTGTTACCATCTCATTGTAAAGACTCAAAAGGTGGTGGGGGGATGGGGACCTTTTTC
AATTATTCAAGTGGCTCCTACTCCAAGAAAGTCTATAAATGGTGGTGTTGGTGGTGCAATTGTGGTATTATCACTGTTGT
TGTTGCTTCTTTTGTCCTCATTTGCTAGTCCTTGTTCTGTTGATGATGATGAAATTTGTGCAGCATAAGGAAACTGCAAG
ACATATTGCGATTGATCTTGTTGCATACTATTCATCATCATTAATGAATTAGATGGATGTTGGTGGTGTTGATGAGTAAT
TTCCCTTTGCCTATCCCAAGATCTGCCTGCTTGTTGGTTTAGAATAATATTCTTCATCTCATTCCCACAATGACCTTCAA
CCAAATCAAGAAAAACCAACATTCATAACTAACCATAAAGAAACATACAATTTTGTCTATTGTTTCAACCTTAACCTTAT
GTTGCGACTCTCCAAAAATGATGTCGCACCGTGTCAAATCCTCAAAAATACACTACTTTTCAAAAAATCAACACACACCC
GTCTACAATTTTGAAAAATTCGAGCAACATGAAGTTGCAAAAAGCATTATTCAACACGCACCCGTCGACATTTTTGAGGA
GTTTGAGCAAACATAGGTTTCAACTTGAAATTGCAAAAAGTATAGATTTTTATCATGTTCAAAACACAACTTATACTTCA
AGATTCACTTTTTAGACTTCAAACTTCTAGAAACTTGTATTTTTTTTCAAGTTCAACCAAATATGATCCAAAAAGTGGGA
GGAATTTAATGTAAATGAAACAATTGTTTAAAGTGAAAGGCAGATATATATACCTGCAGGTAATGAGTCAAAAGGGGGAG
CACAAAATGGTGAGTATGGAGAATAGAGAGGCACATTATTGGTGCTACTAGGAGTTGCTGCTGCTGCTTCTCCAGCAGAA
GTAGCCATGTGGGGTGAGCCATTTGGTCCATAAACAACCCAACCATTTGGACCATCATTATTCATTTTCATACTACAAGT
GGCAGCAAAGTGGTTAACAGAATTTTGGCCACTTGAATTTTCTGCTTCTTCAACTACTGTAGTTGTTGATCTTCTGTAAA
CAAATTGTCCCATTTTTCTCCTCCTATAAGCACTTGATTGTTCTCTATATTTTCTAGCCATTATTACATGCCAATGGTTC
TTCACTGCATTGTCTGTTCTCCCTGGAAATAGTCTTGCTATCATTGCCCATTTGTTACCATACAATCTATGAGCAGCCAT
TAATCTTTCCTCTTCCTCTTCACTAAATGCCCTTCTGTTGATTCTTGGATCTAACTGGTTAAACCATCTCAATCTACAAC
TTTTTCCTTCACACCAAAACAAGAAGAATAAATGAAAAGGGGGCATTATGAATCTTGAAAAAAGATACAACATCTAACAT
AATGAAAAGGGGGGCATTATGAATCTTGAAGAATAGAGTATACACAGACGTTAGACCATCTTGGGGAGATAGAGAGACTA
TTTCCGATAATCAACTAGAATCTTGAAAAAGATGAGATTTTTATTTCTTACCTGACCTTCCTTCTAACTTTTCTGCAATA
AGGTTCCAATTCTGAGGGCCATAAATAGCAACAAGTTCTTTAAGCTTAGCATCTTCAGCTGGTCTCCAATGACCTCTAGC
ACAAAGCTTTGATTGTCCATTCTCTGTTTCCTTGCCATTATTACAACCACAACCACTACTACTACTATTATTATTACTGT
TAAAAGTACTATGCATTGTAATTGGATTCTCTTCATTGAAACAAGAAGCATTAAGATCAATAGTCTCATTATTTTCTTCA
CTATTTTGGGCTTCATCAAGACTCTGAGAAGAAAAAAAAGACCCCCCTTTATTCAAGAATTGAAAATCCCAAGAACCCCT
CCTCCTCCCTTTACCCTCATCAAGACTTTTTGGAGTGTTTATAGAGAGTGAATTCAGATCAGCAAAAAACATCCCCATTG
AAGTACCCATAGGAGAACAAGAACAAGATGATGATGTTGATGACATGAGACTTTTTGTGCTTAAAGATTTGATCTTTACA
ACATTCTTGAACAAAATTCAAGAAAATAAGATAAAGGAAGAAACTTGACTACTATTTATATATCAATAAAACAACCCCAC
TGAAGTACTAGCAACCATAGAAGAAAAGCAACAAGAACAAGAAAATGATGTTGATGATGACATGAAATTTTTGGTGCATA
AAGATTTGATCTTTACAACATTCTTGAACCAAAATTCAAGAAAATGAGATGAAGGAACAATCTTTACTACTTTTTGTATA
TCAAGAAAACAACCCCATTGAAGTAGCTAGCACCCCATAAGAGAACAACACCAAAAACAAGAACAAAATGATGATGTTGA
TGATGACATGAGACTTTTGTTGCATAAAGATTTGATCTTTACAACATTCTTGAAGAACAAAATCAAGAAAATGAGATAAA
GGAACAATCTTTACTACTTCTCTATATATCAAGAAACAGATAAAAAGTGTGTTTTTTTTCTTCTCCTAACAGAAAACCTC
AAAAACCTCTATTTTTTCACAACCCCTTTTTCCCCTTTGCTTCTTCTCTGACTCTTTTGAGGGATTTTGTTATTGTGTTT
GTGTTTGTGTTTTGTGTTTGTGTGTGCTTTTGTATGTGTGTTTTGACAAGAGAAACACATAACAAACCTGATGTTAACTG
ACCCCAAATGGTTACCCTACTTATATAAATGTATAATATAAAGTTAAAAACTATTTTCTTGAAGAAAAAAATAATGATTT
ATTCATTTATTTATTTATTTCATTTATGTCGACAACATTATTGCTGCAGCATGTCTGAAATAAGCAAAATTAAAACGTTT
GATATGTGTATATTTTAGTCACAAGAGGACATTTTTCTTTATTATTATTATGTAGTTTTAACTAGGACATTATATTATAA
TAATAATGTATGAAAAAGGGGCTTTTAAGAATGAGTTGTCGGTCAACTTTATTAAAAATGTAGTACTAATTCTTAATCTC
ATTTTAAACGATTAGAAAGGACAAACATAAGACATAACATATGTTTGATGAAACAATAAAAATATAAATATAATGTGTTT
GTTTGAGCATGCAATTTAAAAAAGAAATAAAGACCTAAAATTTATGACATTATTAAAGTTATAATTTTGACTTTATAAAT
TCTAAATTCTAAAATAACAAATTTAANNNNNNNNNNNNNNNNNNNNNNNNNNNNNNNNNNNNNNNNNNNNNNNNNNNNNN
NNNNNNNNNNNNNNNNNNNNNNNNNNNNNNNNNNNNNNNNNNNNNNNNNNNNNNNNNNNNNNNNNNNNNNNNNNNNNNNN
NNNNNNNNNNNNNNNNNNNNNNNNNNNNNNNNNNNNNNNNNNNNNNNNNNNNNNNNNNNNNNNNNNNNNNNNNNNNNNNN
NNNNNNNNNNNNNNNNNNNNNNNNNNNNNNNNNNNNNNNNNNNNNNNNNNNNNNNNNNNNNNNNNNNNNNNNNNNNNNNN
NNNNNNNNNNNNNNNNNNNNNNNNNNNNNNNNNNNNNNNNNNNNNNNNNNNNNNNNNNNNNNNNNNNNNNNNNNNNNNNN
NNNNNNNNNNNNNNNNNNNNNNNNNNNNNNNNNNNNNNNNNNNNNNNNNNNNNNNNNNNNNNNNNNNNNNNNNNNNNNNN
NNNNNNNNNNNNNNNNNNNNNNNNNNNNNNNNNNNNNNNNNNNNNNNNNNNNNNNNNNNNNNNNNNNNNNNNNNNNNNNN
NNNNNNNNNNNNNNNNNNNNNNNNNNNNNNNNNNNNNNNNNNNNNNNNNNNNNNNNNNNNNNNNNNNNNNNNNNNNNNNN
NNNNNNNNNNNNNNNNNNNNNNNNNNNNNNNNNNNNNNNNNNNNNNNNNNNNNNNNNNNNNNNNNNNNNNNNNNNNNNNN
NNNNNNNNNNNNNNNNNNNNNNNNNNNNNNNNNNNNNNNNNNNNNNNNNNNNNNNNNNNNNNNNNNNNNNNNNNNNNNNN
NNNNNNNNNNNNNNNNNNNNNNNNNNNNNNNNNNNNNNNNNNNNNNNNNNNNNNNNNNNNNNNNNNNNNNNNNNNNNNNN
NNNNNNNNNNNNNNNNNNNNNNNNNNNNNNNNNNNNNNNNNNNNNNNNNNNNNNNNNNNNNNNNNNNNNNNNNNNNNNNN
NNNNNNNNNNNNNNNNNNNNNNNNNNNNNNNNNNNNNNNNNNNNNNNNNNNNNNNNNNNNNNNNNNNNNNNNNNNNNNNN
NNNNNNNNNNNNNNNNNNNNNNNNNNNNNNNNNNNNNNNNNNNNNNNNNNNNNNNNNNNNNNNNNNNNNNNNNNNNNNNN
NNNNNNNNNNNNNNNNNNNNNNNNNNNNNNNNNNNNNNNNNNNNNNNNNNNNNNNNNNNNNNNNNNNNNNNNNNNNNNNN
NNNNNNNNNNNNNNNNNNNNNNNNNNNNNNNNNNNNNNNNNNNNNNNNNNNNNNNNNNNNNNNNNNNNNNNNNNNNNNNN
NNNNNNNNNNNNNNNNNNNNNNNNNNNNNNNNNNNNNNNNNNNNNNNNNNNNNNNNNNNNNNNNNNNNNNCTAACATAAT
TAAGGTGCATAGACTCTTTCACTTTTAATGTTGTATTTGTATTGAATTTCAAAAATATATTCTCTCCATCCATTTTTACT
TCTTCAATATATTAAAAATAGTTGCCCAATTCTACTTGTCCAGTTTGAAAAAAAATCAAGAGATAATTTTATCATTTTAT
GTCTATTTTATACTTACTATTAAATACTATTATTTTTTAATATTTAAATGACTTATAATTAATAGAGGATGAAAAATTAA
AATGAACCATCTATTTATTAATAGAGAAGTATTTTTTAAAGAATATGTCAAATCAAATACAAATACAAACAAGTAAAAAT
AAATAAATAAAATATTATTTTTGAAAATCTAACACGTATCAATTAATATTTTTTTTAAATCCACGTAGAAAAGAAACTCT
TTAGTAATTAATTTGCTGTTTTAGTACAGTTGATAGCTTTCCCATGGACACATTTGGTAAAATTGGTAAGAGATTGGACT
TATCTATATAGACTCATCAGTTAAAACCTTTTTTTTCTTTTGGATAATCATGTTCAGAATCTTTACTTATTCTACTCTGC
TTAAAATTAAAGTTGAGTTGTTTGATTGTTTACATCACTTCACCCTTAATATGAGGTCTTCGAATTTTGGGTACAAATAT
TTTTTTGTTGGAAGGATCACTTTCGAATGGACTTTAAAATGTACAATTCGAATTTAGTCGGAGCTCTAATACGGACTTCA
GATACTGGATTGAAAATAAAAAAAAGTATTCTAGGTCACAATTTGATACTCTTCCACTGTGCATCTTTACTTGTCTATTT
TGAATTTTACACGTTTAAAAAATAATTACTAAATAATTACTAAAAATATTTTATCAGAATATTCATATTAATTGATGGAC
ATTCTGTCACGACCCAAACCGTCGTGATTGGCACCCACACTAACCGTCCGGTGGGAGAACCACTACTACAACCCAAACTA
AGCAACTAAACCAAAGCTAAGGCAATTAAGTTACGGAAGCAAGTTAATTAACTAAACAAATGCGAAATTAAATACCTAGA
ACCTGAAAGTCATTGTATCAAAACTCTAACAAGATTCATAAGTCTAAACGAGAAAATCATCTAAAGAATTAATCTAAGTC
CGAATATGATGAACTAGACAAAAAAGAGAACTCAAGGCAGCCCGGAAGAACTGACTCATCCTTGAATTCGAATCGACGAT
CACTGATCTTCTAAACGAGGTCTATCAATAGCTGCCGAAAGATGTCATGTACTCAACAAAAATAAGATCAAGTCCAGTAT
CAGTACACAACCACCGTAAACTGGTAGCATCACACGACTATCATACTAAGTGTAACATACATTAGTCAATAAAACAATAT
AATCACATCCACATATCAAACATATACAATATCATCAACATATACGAACAATGAACAACTTCACGATTCTCACATATCAC
AGTTATATCAATTTAGAGCAACATACCGTCTTCCAATATCAATCAGCATTAGATATGAACGCATTCATCACAAGTAGATA
CACAACACAATTCAATGGTCCTCTCACGGAACCCAACTCAATGGTCCTCTCATGGAACCCAAACCCAAATAGTTAGCATA
CCGGAACGTGGTATTCGATCCCATAATTATGTCGAAACGTGGCAACCGATCCCATAGTTATGCCGGAACGTGGCAACTGA
TTCAAGTTAGTTATGCCGGAACATGGCAGTCGATCCCATATTTATGCTAGAACGTGGCAACCGATCCAGTTAGTTATGAC
GGAACGTGGCAGTCGATCACTTATTTATGCCGGAACGTGGCAACCGATCCAGTTAGTGTGTCGGATCGTGACACCTGCCC
ATTCAACAAACCACAATCACAATCACAATGTATATTCTCACAATCATACAACAAAAGATGATTCTTGGCATACAATTATT
CAATTATCCTCATTTACAACAAGTGTGATCAATAATACAACATTCACATACATACATGTATCATAATGAAGCAAGACCAA
ACATACATCACACAATCATAGAATCACAACCATCACCTACCTCGAAACAAGCTTGAAACCCTAAGAAACTTGTTCCTTCC
CTTTTCGGATTCGTTCCGCTTGTTCTTGGTCTACAAACAATCAATATAATGTGGAAATCAATAAACAATTATTAATTACC
CGAATTACCAACAAATCTAACAAACCCTAGATCAACCCATGATCCCAATTATATAAATTAAGGGTTGTTTCCACCATAGA
TTCAAGATCAAAACCCTCCCCCATTAATGTTCACCCATTTTATTATGTTCTACGGATCGAAAACAGATTCGGGGAGTGAA
AAACTTACCTTTAGCCTCAAGAATGGTGAAAAATGAGTAGAAATCGCCTGGGTTCGTTCCTTAGCTCTAAAAGTCGAAAA
GTGCATAATGAGATTGTTTAGGGATTTATTAACGACTTTAATTCGCGTCGGGTCCGCCACAACTGCCACTACCCCGCCAC
AACGGCGACGCCAGAGCGGCAATAACTCCCGCCAAAGCGGCATTCTTGAACCAATGAGCTATTTGTCTTTCACCTACGAT
TTTAAGTCTCGTCGTACCCGCCACAGCGATCCTAATCCCGTTGTAGCGGCTCCGCCAGAGCGGCTAAACCCAGCGCCAAA
GCGGCCAAAACGAAACAGAGAGCTATTTAACGAATTCCAAAATTTTCCTTTCACAACACACTTCTAACCCATGACACTCA
GAAAATACCCTTTGCGCTAAGATCGATTTCGGGAGTTCTACTCGCTCGAATTCAGTTCCGTAAACTCATACAAATTCCTT
AACAAGTTAGCAATCTACTCATGCAATCAAAACCATAATTACTCCACCAGATTTCCCTACACCTTGGTGACTCCGATTTC
CTTCAAATCTGGACAAGGTTGGAAAAATTCAAATACTACGAAAAAGTTTTTCCTGCCCCAAATTTTCCCCCGTTGGCATT
TCTATAACGATGGAACCCGGTCGTTACACATTCTTAGGTCTTGCGAAATAATTTGAAGATTAAGTAATTAATGTTAAAGG
TTAAAGAGAAAAAAAAATTATTATGTTTTCTAAATATGTTAAAAAGTGACAAGTAAAAAAAATACTTTTAAAATATAAGA
CAAATAAAAAATGAGTGGAGGGATTAGTAGAAGATATAATTAAGTTTCCAAATAAGGCATAAGCAAATTGATTATATGGG
TGATTACCAAAAGTTGCTACAATCATTTTCATTCTTGTTGCTATATTAGGACTTTAATATAATCTTTTTATATTATATGG
GGAATTGAACACTGGTGTTGTTGGGATTTGGAAGATTTATAGTAAAATTTTAAGACCTTTAGCAGTCAATTAGTATAATT
ATTAGCCCATGGAAGCACTTTATATAATTTAATCAGATTATAACAAGCTAACATATTGACTTTTTAATTAATTAAAAAAA
AAATATTTTAATGCAATATATTAACTCTATAGTAATTCCTCTATTCATTTTTACATGTTTATATATTCAACACATATTTT
TCTTGCTGAAAAATTATTTAAAAAATTAACAGAATAATTTTGGTGCATGATATATCCCATGAATCATGATGAAATGTCAC
AACAAAGCAACCTAATTCATTTGTCTTTTATTTCTTGTTGATTATTGTATTTTTATTTTTATTTTTATTTTTGTTTTGTT
GATTATTGTATATTGAAATTTGAAATGTATCCGGTGTCTATTTGTATGTAACACAGTAACATCAATGATTAGTCCATCCT
TCTTGAACTTTTTATTTAAAGGATTTAAATATATATATTACTCCCTCCGTTTCATTTATGTGACACTTTTCAGATTTTAA
GATTCAAACAAGTTAATCTTTGACCTTAAGTTTTTCATTTTTGAATTATCAATTATTGTGACTTATAATAATTTTTCGTA
GTTTACAAATATATAAATTTCATTTTAAAAAAATGAATATTACATGTGCAAATTTCCGATTAATTACTTAAACTATTTGA
CTCTCGAAAAATGAATAGTATCACATAAATTGGACAGAGGGACTATCAAAATCTCTTTATAATAATTTTATTTATTTGAA
TTATTTTAGTTGTCATAATGAAATACTAGTATAAAAAGATAAAATATAATAAAACATGGACGTATATTTTAAAAGAGCTT
AATTAGTAAAGTGAAATATAATTATAAAAAGATTTGACTATACTAACATTATACCAAAAAAAAAAATATTATCTCAATAC
GATTTTACTATAAAAAAAAACCGTATATTTATGATAAACTATCTTTTAATTTTTTCAACTAGAAAAGTAAAAGAATTAAT
TATTTTTAGTAAATTCTATAACTAAAAATGGACAAAAAAAAGTAACATTTCAGATAATTTAATATAATAATATAACAATC
AAAGCACAAAATTTCTTTGTTACGATTTTTGTAGAAAGATGCAAACAACAAAATAAAAAATATTAATGAAAATTTGTATC
TTACAAATTTTACTAATCATAAGTCTTTATATATGCACATAAATAAAATAGCAGACTTCTCCTTAAGAAAAATTACTAGA
AACTGAATATTCTACTAAATCAATTAATAAACTTCTCATATCACTAAGGATATAATTAATTACTAATTATTTTTTTCCTT
TTTACCCTTAAATTAATATGATCTTTCAAAGTTTAAACAAATCTTAAAAATCGATTTTTTTTATTTTTTTTGTAATATAG
CGATAAAATCCGTTGTTTCAACTACTACAATAATGGAGTAAAACTTATCCACACCGGGTGTATATACCAATCCAATACAT
GCATGCCATGTGTTTAAATTTATAGTTCATTTTACTAAACCTTAATTAATTATCATGTGTTTTACTTCATTAAATCACAT
AATAATAGAAATTGCATTAGTTTGGTGTATACACCAGGTGCGAGTAAGTTTTTTCAACAACAATAATGTATTTCATCGCT
CCCCTTTTATGTAAAGTAGACCGTCAATTTAACAGATTATCGATGTATTACGTATTAATTAAATAAAGCAGTAAAATAGA
AGTGAAAATTTTACCCACATATTTTAGTAAAACCTAGTGGGAGACGTTTTGGTAGTATAATAAATGAAAGTAACAGGAAT
GTACAACATTTTCAGTGATTATTTCTTAGTCAAAATCTTTGAAAATCTCTGACTTTATATTGGAAACTACCCAACTGAAA
ATTATCACCAAGAATAAAAGTCTTTATAAACATCACCACCCATTTTCAGTTACTTCCAACTTCAATAAATATGGAGTATA
GTATTTTTAGGGTCCCATCTTTTTTAATACCATCACTATAACGTATACGCAAATTATTTTGTATTAATTACCATGTACTT
TAGTACTACTATATATCAATAAATAAAGTTCAGCCAAGAAGGGTTCTTTATTTACCCCTCAAACACATACACAAAATTTA
AAAAAAGTGAGGGTTTGGTTTGATGAAACACTTTTTTTTTTTATGTTATAATTATTTTTGAATCGCGATAATATACTTTG
CTTAATTTCGTAGGTGGGGTTTGAAAAGAACAGAAAATACACAAATATTACTTTTATTGCATATGACGTAAAGAAATTGT
TTACGAGAAAAACTCTTGAAATCAGTGTTATTCCTCTAGTGACAAAGGTTGAAGCACACATTTTATTTTCAAGAAATATT
CCAAGTTTTACAAATATATTCATGCCTCTTCCCGTTACTATTTATGTATTTTAATTGCTTCTTTTTTAGTCTGCTTCAAA
ATATTTTTAAAAAAAAATAACAGTTTACCCTCAACAAGGCTTTTAAATAGGATGTGACATATTTATATTTTGAACTATAA
GATTCAAAAAGTAATTTTAATATATTATGGTTTTTTTTAGACACAATAATAAGATTTTCTTTATATTTTTAAGTAGTCAA
ACTAAGATATATAAGTTTAAAATGGGGAGTATGTTAAGCATCAACAGTTCATTAGTACAATGAACTTGGACAGAATACTT
TAAGACTTGCAACTAATTAGTACAAAAGTGAAAAGTAAAATTTAATAGTCGATCGAATAATTTACGTAAAAAAATTATAT
GGTATACAAATGAAATATTGAATATTAAATTTGTAGTATCTTTATCAAAATTTCTGGTTTTTGCTACTATTTGTAATACA
TTGATGTCATGATGTTCAAAGGAAAACTTTGGAAATTAAACTTGCAATACATTTAATGTTTTTAATATACACATAAAAGA
CTCATTCAAGAAATGGAAGGTAGTTGAATTGCCAAAAGTGGAACAATTAATAGCATTTCATTTGTTTCATTGGTAATATA
TTTTTCAATAAAGTTCTTTTATAGAGGGAAACAGTATGGGGTGGGGGGCTTGGGGAAACAAAGGCATAATACATAAACAT
AAACATGATCTTTAACTTGATGTCAGTTTATAACTATGATCTTTAATTTTGTGTGTCCACAAGTAGACACTTAAATTTGT
ATAAAATTGAATAAATAGACACATTCGTTCTACATGGCACCCTACGTGGCAATTTTGTATCCAACACAGCGTCCTACATA
TATTATGTCATGTAGGACATATGTGTCTACTTGTTCAATTGTATACAAGTTTAAGTGTCTACTTGTGCACACTCAAAGTT
GGAGGGCATAGTTGTCCACTAAAACCAAGTTAATGGTCATGTTAACATATTATGCCGAATCAAAAATATCCCTCGAAGTT
TCTTATTTTCCATAGAATGTCTTCAAAAGTAAATTGCTTTACAAATTTCAAGAATGTAAGTCACACAAAAAGGGTAAAAA
AGGGATATAAAATATGGATATACAAAAACATAAAGATATATCGAACAAAATTTTAAATCATGATTTCATATTAGATACTC
AAACGCAAGCTTAGTACTGAGTTATACTAGTGCACAACTTCACCCATCATTACACGACATAAAAATAATATGTCAAATAT
TATTCAATTGTTTAACAATATGGATTAAAAGTTTAAATGGTTAGAAATATCATACTTTAATTTGTTTAGTTATATCCTCA
ACATGCCCTCTCATCTTATGTGTTGGGTTACTTCGTTTTCATAATCAAAAGCATGCTATTTTTTTTCATTAGGTAGCGGT
AAGACTTTAACCAATAATAACATATTCTTGCTTCGACACCATGTTAAGGTATTACCATCTCAAAAAATTTAAATATTAAC
CGATCTATTCAGATTCATTCATATACAACAAACTTCAAATAAAAAGGAGATCATAATTGAGCGGACATGCGACTCCCTTT
GCACAAGCTACTTACTTTGTCTAAATCATGTCTAGACAAATGTGTAGATTGTATTAATCATTGTGCGGAATGCCTTTTAA
ACCAGTCAATCAAGGATCGGAGTACTATGTATTTTCTTCCTTCTAGTTGTAAGTTATGCGTGATCAATGCTAAAAAAACA
TACTTTCTCTGTTTTATTTTATGTGAAACCCTTTCAATTTTAGTCTGTTTAAAAAAAAATGTCAGCTTACTATAATTGAA
AAAAATTGAACTTTAAAATTTCTCTTTATACCTTTAATGAAATGATTTAAGTCGTAGAAATATCTAAAGATTGTTTTATG
CCACAAACTTCAAAAGTCTTTTCAATTATTTTTAGGGATANNNNNNNNNNNNNNNNNNNNNNNNNNNNNNNNNNNNNNNN
NNNNNNNNNNNNNNNNNNNNNNNNNNNNNNNNNNNNNNNNNNNNNNNNNNNNCACGATGACATAAAAAATAATGCAAAAT
TATAAATAGTAATGTGTCCACGTGGGCACATATATGCCTTTAAAATACACTATTAAATAGTTCAGGGGGTAAAAAATACG
GTATTAAATAGTCTAGGGAGGCAATAGGTCCTTATGAAAGTTTAGTATCGCAACAACAAATCCGACCAAAATTGAGGTAT
TTTTCAGACCATTATCCCTTATTTTTATAAACAGCGTGTCAAGTCAAATTACATCACATAAAATGAGATGAAGAGAGTAT
TGTTTTTATTTGTTTAATATTAATTTTCTAACAAATTGGGCAAAGATAGTGTATGTGGTGGGGGTGGAGGTGGGTGGGGT
GTGGCATATGAGAATATAACATTATTGTGATGAGGTAAAAAGGAAAAAGATGATGAGATGATTAGTTATAAGTGAAGACA
AAGTTTGATGTAAGGATACAACTTACACGGAAAAGATGAGGAGGTCCATGCGTGTTTTTTTTTTTTGTTGGATTTTGATT
TTGATTTTGATGGAAAGGACAATCTTTGTGCTATTTGGTCTTCAATAGCTTGAGTGAAAACGTGTGGGTGCCCTTTTTGA
CACCTTATTTAAAGAATTATTTATTAGAATTGTGTATTATTTTCAAATGTTACCCCAACCTTAGACAAGAGAATATGTTG
TACTATTATACTTGATTTTTTATACTTTCCTATCAAAGGCGGAGTTAGGTAGAATCGATTGAGGAATTCATCTGAATCTC
TTTCAATGGAAAAATATATATATATATATATACTATTTTATATAGTTAAAATTATTTATAAGCATATATAATGAATGTTG
AACTTCCTCCGACTATTTTATATTTTAAATCTATTTAATAAAAATTCCGACACAGACATTATTTGCATCTACTCATTGGT
AGTTGTGTTATTCAAAATCCGTGATTTTTTGTTTTGTTCCTCTACCTGCCTTATGTCCTTACAATACACTCGTGTGTGTC
CTCTGACCTCACACATGCACATGTATACTTGCCCACTCCAATCACTTTTTTGTTCTAGTTGATTAAATGGATACTTAGTG
TGAATTTAGATATAATTGGATCTTAATATACATGTCAAATAACAGGTGAAGAATTAAAAAGAAAAAAGATTGAATGTATG
ATATTTTATTGAAAAGCTTAAGTTATTAAATGAAAATAATTGCATATATACTTTAACATGATATTATGTTTGATCGAAAT
GTTGTGATTGAATCTCATGTCACACATTATAATAATGATAAAAAAGAATTTTATGTGTTTGACCTGTAAAAAATTAGGTT
TGAACATGAAGAGGCATGTTTAAGACAGTAACAAAGCAAACCTTGTTCAATAGGAGTCAATTAATACTCTTATCTTCGAA
AAATTATATATGTAATCGGCTTTCGACTAAATGATAGTGTAAGATTTCTAGAAATGATCGACATATATATATATATAATA
ACCGTTATAAGAATAATTCCTCTTTCCCAAAGAAAATGACCCATCGATTTGGATTTTGGAGTACGAAAATTATCCCATCT
AATTATTTGTGCATTTTTTAACACTATTGGTTTCATAGGAATTTAAAGTAAAATTTACGTACTCAATCAATTTGCTTTAC
TGGTCAATTTTAAATTTTGCGCGCCTTTTAAAAAAAATTATGATTAATAGAAGTATTTTATCATAATATTTATATTAATT
AATATATAGTCTTAACTCTTAAGTCTTAAAAAGTAATATTGAGAATAAATAATTAATAATGGAAGTAAAACATAAGAAAA
TTAAAAAAATTCTCTTGATATGCTAAAAATAAAAAATTATTTTTAGCATAATGAACAAAAATATGGGGATGTGTGTGACA
AAACCCATTGGGTTGTTTGATAGTTGATTTGGAGGTGAGTTGTATAGTTATTAAATTTTATATAAGTAATATTATGTTTA
ATTGCTAATAAAAAGTAATTTATTCATAAATAAAATTAGTATAGTGTTTGACTTGCGCAATTTAAAAATTCACATAATTA
ATACATGTATAGGTTATGAAAGAATTTATATATTATAATTTGATGCATTATAGAAGATGAAATAAATAATACATGAATAA
GTGAACTCTGCATAACCAGTCTCTCTACATTAAAACGACTCCTTTGGAGTTGTTTGGTAGTTGGTTTGGAGCAGTGACGG
AGTTCAAACTCAAAACTCCTTCATTCAAAGAGAATGAATTATCACTACACCAAAGACATAGACTTTGTTAAAACTGTCCA
ACTTTAAATATATATTCTTTAAATGAAAAATTTGACTAATATATACATAATTTCAACCACCTATACCAAACGACCCCCTT
TATCATGAACATGAAAGAAATTAAAGTATGTCATATAGTTAGAAATAGGTCCACACCATATAATAATGTATGACTAGTTC
ATGGGATTCTGGTCCTTGGAACTACATGAAATTATTAATTTAGAGGGAAGGATAATGATGTTGAAAGAACTCACACAAAA
TAAAGACAAATGTCCCAACCAGTAACATGGGATTGCCAAGAAATAGCTTAAAGGATGTCTCCAGAGTTAAAAGTGAAAAG
GACTAATAAGCATTGGGGATATATCAAAGCATGGAAGTCTGTTAACTTTGTCCTCATGCCACTAGACCAAACTTAAACCA
ACTAGTCCTTACCCAACACACAACATTTTTAGTTGGATGCTTAATTATTAGAAATTTAAACATTGTGAATTTCCAATTGG
AAGAATATGTTGTGAATTTCATATTTAAAAATATATTCAAGTAATTTCATAAGTGGAGTCTAAAGAAGATACGATGTACA
CAAATTTTATTTCTATTTTTATAAGATAGAAAGATTATTTCCGATAGATCATCGACTAAATACTTTGTACAAATGTATAG
TGTTACATCTCAAAATACTGGATTTGTCAAGTTCGCAAACTCAATATTGATTGGGGATCAATACTTCTCCATATCCCTTA
AGAAGTTTCTGAGTTTCTTGGCACTCCTTATTCCCACAAATGTCTTAGGCTCAACAATTTTCACCTTAGAAGATTTGTCA
CGAGTTGATCTAGAAGAAGCAATAGCCAAACGCAAGACAATTCTGCGTGATGAATTATTTTTCCTTCAATACTTTGACAA
ATTTAGTTCGAAAGGCTTCATTATCCTTCATCATACCTTCAAACTGTAAAGTCGCTGCCTCACAAAAACTCAGACTCTCT
TCTAGGTTGTCTTTGATGTCAGTCCGATATAAACCAAATTCTGAATGAAAAACTTCAAATTTCATTTTCATTTCATAGAT
CTGCGTTGGGTCATCAAGTCGTTCATCCGTCAGGTCAATAAAAGCTTCAATTTTGCGCACTTGTTTTGGCAATCCAATGT
TTGTCACCATATTTCAATTCCTCATAAAACTGCTCTGATACCAATTGCAACAGGATGATCTTTGAACACTAATTTGTTCA
TTGATTTAACCTTGTACGCTAGCCAATACCTATGTTGACTCTAGCCTTCCCAAACACTTAGCCAAATTTAAGATTGTTTT
GGCTTAACTCGAATTTAGGCAATAACCCTTCAAGACTTTGGATTAATATTGTAAGCAACAATATATGAAAGCCAACGAAA
TATAGAAATGAGGACAACACAAGAAGTTTACAAAAAACTTGATTTCCAACTTATATTAATCAGAAAACATTGTCTTCCAT
ACCGAACACACCCTTAAGTTAACATTTTTGGTTTCTCCAATTGAAGCAAGATCAAAGACCGGGCCATTGTTGTAGTTATG
AAATTGACAAAATCTAATAACTTTGATTTAAATTTTGTATTAGTTTTCACATAATTATTTAACTTTGAACATAACAAATT
AAATAAAAAAAATTATGATACTTAAAGTTGTCAAAAGTACTTTAGTCACAAAAGTTAAAGCAAATATAGGAACCAAAGAC
CAATTTAATGAAAGGGGTTAAAATAATTGCAAACATATGAAATAAATGGTCGTGCAATAATTTAAGTTCCTTCCTCCAAT
GTAACTGGTGTACAAAGGACAGACCATTAATGTATTTTAATGAAATAAGAGAAAAATACAGTAGAGTCAAAGATAAAAGG
AAAGAAAATGGAAACTACTCCTAAATTAAATGGAGATTAATAAGCATATATAGCAAGATTTGGGCATTCATTACTCAATC
AAATGTTGTTTTTAAATTAACAATAGATAGCATAATTCAATTTAATAACATATTGTGTTCATTATCTACATTGATCCCGA
TTAAATTTGGATTCACATCAGGAAGTCCCTCATTAAGGGATAAGAAAATTCAAATCCAAAACCTCTGAATAAGGAAAAAA
GAATATTTATAACGCCATCACAACTCTGTTTGGTTACGCATACCTTATTACTAACTTGTGAAAGTAGAGAAATTATTTCC
GAGAAACAACATAATGTGAAATTATTATTTTTTTGTATCAAGATTTTCAAATGAGATCAAACATTGGGCCAAACAAAGGA
TTTAACAAGACGTAGCTAACTATATAGCCTGGTAGGCCAAAAAGTTGGCATGCATCATGAACATTGAAAAAACATTATTA
CTACTAGCACTAGAATTATCAAAATAAGATAAAAAGATGGGCAGTATTACAAGTCAAAAAAACAGTAACCTGACAGAAAG
CCGTTAGGAAGAAGCACCAAATTCACAAAAGAACACTAAGCTAACACACTTGTGGTGAGTATTCGCCGATNNNNNNNNNN
NNNNNNNNNNNNNNNNNNNNNNNNNNNNNNNNNNNNNNNNNNNNNNNNNNNNNNNNNNNNNNNNNNNNNNNNNNNNNNNN
NNNNNNNNNNNNNNNNNNNNNNNNNNNNNNNNNNNNNNNNNNNNNNNNNNNNNNNNNNNNNNNNNNNNNNNNNNNNNNNN
NNNNNNNNNNNNNNNNNNNNNNNNNNNNNNNNNNNNNNNNNNNNNNNNNNNNNNNNNNNNNNNNNNNNNNNNNNNNNNNN
NNNNNNNNNNNNNNNNNNNNNNNNNNNNNNNNNNNNNNNNNNNNNNNNNNNNNNNNNNNNNNNNNNNNNNNNNNNNNNNN
NCATCACCCCTAAATGAGACCTACAATATCCGATCCACATTTAATCCAGGCTTTAATGCGGGTTTCAAACCTCATATAAA
AAATAGTAGTGAGAAGCTAGTTGAAAAATAATTGAAAATAGGCCATAGAGTGTTGGCTAGTAGTAGAATGAATAGTGCAA
CTATTACTAACAATAGTACAACTATTGAGTAAATTTATCAATGAAATGAATATTTGCTATGGTTGTGGGGTTTATGTGTT
CCTCTATGTAAACCCTAAAGGACCCTAATTTCTTTCTTTTATACACATTTAATTTATAGGGGGTGGGGTGGGGACATGAA
CTTGATAATGTGGGTTTAGTTTTCCCCATTTCTTCATCTACCACTTTCTAACACAATGCAAAGGGCTTTGCCTTACCTTA
AGACATGTCAAATCAATCCATTGTGAAAAAACTTTGACAAGACTTCTATTAATTTATAATATAATTTGTGCATGCATGCC
AATTTACCATGTATCATGCACCTATATACTATTCTTGATCACCATCATGACCTAAGACAAATAATTCAGAGCCAATGTTA
TAAGACTTGGGATGTCTTGGTACAATTATTCTCTTTAACTTTTGACCATAACTACTACTTTGGTTAGACCACATTGAATT
CCATTTATGTTAGTTACAAAAAAAATACTCCATCTGTTTAAATTTCCATGTCTTTGTTTGACTAACATGAGTTGGAGTTT
CAAAAAGTAAAGTTTAAATTTTATCATTTTAAATTAAAAAAAATAAGAGAAAATACATAAATTTTTCTCAGAACTTGTCT
GCACAATTTACTTTAGCATTTTAACTATACGGGTGTTTGTTTACCCCCCTAATTTAATTTGAAGTGAATTTAATTATCCC
TTAAAGGGTGACGTAACAAAATTTGTATCACCAACTTTCTAAAAGCGCGTGAGACAGAAAAAAAAACAAAAAACTAACAC
ATGTCATCTTTTTATTGGACGACATATTTAATAACTTATTTTACTAATTTTTAAATATTTTATTTTTCAATTAACTTCTC
TTCTCTGTAGTTTTTTTTTTTTTTTTTTGCATCTTCTTCTTCCTTTCTTTTTCTTTTCTCAAGACTCTTTCTCTTTCTTA
TTATTTTCATTTAGTTCAAGGTAAACATTTACTCCAAACTGTAACTTTTTTCACATTTCTTCTTCTTCTTCTTTTTTTTT
TTTTTTTAATTGTTTCTTCTTCTTCTTTTTTTGTTTTTCTTTGACAAAATTTTTTGGTGTTTGATTCATTGACACCAATT
TCGACATAAAAAAAGATTATTATATCTATGAGTTTAAAGAGTTATAAAAAAAAGAACCCGATTTTCACTAAAAAAAATTC
AAAGATATTGTTGGCAAAAAATTGATTGTGGAGATTTTGTCCAATTCATTGATAAATTAACATTTTTATGTAAATATTTT
TTTAATTTTTGAGGAAGGTGATATGATGTAATTAAAAATTGAACTAGAATTGCAATTGAAATTTGAATTATAATTTGTAG
ATTGAGGGATAAATTCATCGATGAGTTTAGTTTTTGGCTCAATTTTAGATATAATCATGGTGGGTGTAGGAGTTGTTGAT
TTAATGTGGAAATTGATGTCTACAAATGGAATATTGAAACCTATTTTCTTACGAAAAGAAAGAAAATTGAAGAAGTTTTT
TTAATTCTTTACATAAAGAGAAAATTATTATATAATGGAAGAAGAAAAGTTGAAGAAAATTTCACTATAAAAAGAAGAGT
TGCTGTTGAGAAGGTGACAAACATTGGGGAAGACAATTAGTGATAAAAAAAAATTATTATGGAGAATTAAGTAATTAATT
AGAAATTTAGTTAATATACATGTGGACGAATAAAAACACGTGTGACTCAACAACACCTTGCCTTCAACTGGGCTAGTGAT
GGGAGGGTTGAAAAAAAAAAATACTTAAAAGATGTTAAGAGGGGTATTTAAACACCCGTATAGTTAAAGTGCTAAAGTAA
GTTATGCGGATAAGTTCGGGGGAATATTATGTCTTTTCCCTTAAAAAAAAAAATACTATAATGTACTATCATGTCTCTAA
ATTTTGTGGTGTACAAACAATGTTACGTAATATTTTTTTAAAACAAGCTGAAAAGAAAGTATAATAAATTGAAACAGAGG
GAATAATAACATAGTAAAGAGGTATGAAAATATTTGCAATTGATAACCATTAATAATCAACTCAAAAACACATTAATTAG
CCATTTCAATTAGTTTAGGGTGACTATTTTAATTTAAGTAGAAGTAATAGTTAGAGTCAGGAGAGTATTTTTGAGCTACT
TAACGAATGGTATGTTGTTTTTGAGTTACATATTTGTGGCAAGGGGTATTTTGTGCAAAAATAATTCAGAGATAAAATTG
ACAAGAATTCCAAAAAAAAAAAAATAGTTAAGGATTGTTTGGTGGATGTATTAGAGAAACTTATAAGTATTAGTGTATTA
TTAAATCTTTTGTTTGCTAATGTCATGACCTAAAAATGAATGTGATGACATTCGTCTATTTCCATCAAAACAAATTAATC
AAGCCAAAACATGGCAAAGAAATTGATACGGAGACCATATATATACATTGCAAACAATGAAATTTGTTTAATAATGATTA
TTAATGCATGAAAACACATGGTTAATGATATAAGCGTCTTTCATTACACCAAACTATAAAATGAATAAGTATCATAACTA
AATCTCATTATTATTAATATTGACATCACTAACACATTGTATTCAATACTATTCTTACATGCTCTATCAAACAACTCGAT
ATCGAATAATCGTTAAGATGACAATTGTGATGATGAGTGGTTGTGGGGTTCAACAGTAGTAACTCTTGAGTGAGTCTAAG
AAGACCTATATAGCTAGATGAAGAAATTGATAAGAATTAGGTCATCATCACACAGAACAAGAAAAATTGTACACTGACTT
CCGTGAAGTAGCTAGCTATCCAAAGATGGAGTTAGATTTACAACCAAATAATACTACATATAGGCTATAGCCTATATATA
TAAAAAAAAAGTGGTTAGAAATTTAACATCTCTATAAGTCAGTAAAAAAAGTAATTAAGTACCATTTTGCAGTGCTTAAA
ATAAAACATGACCTCATTCTAAATTTACTACACAAATAGTAAGTAAAGGTTTGTTATTTCACACCCCCCTACTTTTTCAT
GATTTGGTGGATCTTAACTACTCTCATAACCAAAAAGTTTCTAGTTATATAGGGGGGTTATTAGCTTTAATTTTTAATAT
ATTTTTTTCATTACATAGTGAAAAAAAATCATGTTTTATAATTTAATTTTTTTTATTAATTAACAATAAGAAAAATCTCC
TTTTCTTAGTAATGAATTTTCTCTTGATACCACTAGACTTTAATTTTTTATTGTGGATCATAGATTATATAGGTATTAAA
TATATTTTTTGTATAAAATTGGTGTAAATTGCGACAGCCGTAATGAAATTAGAATTTTCATCAAACAAGACAAAATATAA
AGAGACGCATATGAGAAGATGATGAAGCTAGTTTAATTGAGGAAGTCACTTTCTTTAATGTATACTAAATGGTAAACAAA
AGCATGACACATGTTGCTTTTCCCCTTTCTAGTTCATTCCCTTTTAGAAAACAAATCTACTTGAAAGCATATTTTAAAAT
TACATAGGTGAATGTAAAGTCATTGGTGTCCTCTTTGAGATGAAGTATTGATAGTCCCTAAATCAAAAGGGATGAGGAAA
AAGGGTTGAGAAAACATTCTTGAAAGGTGGGATATATTAAAAAGTGTTAGCGGAGAGGTCACCCAACTATTTACCATCTT
TGTCAAATAATCAGTTTCATGTAACTAAAATCATATATTTCTTCAATAATTTATATAACATATCGTTTGATTGAGCATAA
AATTTAATAAATAAGAAAAAACTTTGTTATATTTATCAAATTGTCCTTATCAAAGTCATTGCAGTGTTTATTTTATTTTT
TCACAATAAAGTATTAAGTCAAATCTAATAAAATAAAATGAGATTAATGTTATTAAATAATTATCAAATAACGAAAGTTG
ACATCTTTAACGACAAATTAAAAAAAAAAATATCACGTAAATTGAGACAAAATATAGAACACTTATCTATAGTTGCTTTA
TAAATAAAGTGATTGTGATATTTCTATTTTACTTTCTTGGGATAATGTTATGAGTGCATGAAATTCAACTTTTACTCATT
TCTAGCATTTTCATGTATACACACAAAGTGGGAAAACCTATTTACATAATGTAAAGGACCTAATCTGAAACCTAGCTAAC
TAAACCCTAGCTATTACCCATGGTGCTCTTTTCATCAAATCTAACCATCTACTGTCTGTTTGTGATATCTGACTCTTAAC
AGTACTCCCCATTTGTACTAAATAGAATTGTCTGCAGGAGAGTAGTGAAGAGACTGAGACACTGTTTAAGTTTAAAACAA
ATCTAGTACTAACAATTACTACTAAGGGTTGTTTGGTTCGTATAATAAGAGATAATAATTTCAGAATAAATGATAAATAA
TTTCACTTCGTGATAGGATACCAGGCTAAGAAATTCGGCATACTATTCTCTCGTGTGTCAATCGCTAGTGCATTTAGGAC
TCTAATCGGCTCCTGGCTTAGCTGGAGAGGCCTAGCCTAATTTGAGAAGTGTTAATTCAATTCTGGTAGATATAGTAGCA
AACCTAGATGTAACATAATTATGAATCGTAATTGGTGTGAGGTATAAGGTACAGTGGTGAAGGAACTAATGAAGTGATTT
AGAAAAATGAAAAGTAATTTTTAGCCTTTGGGAATGAGACCCTTCGGTTTTTTTGGGTTTAAATTTATTATTTCAACACT
TTTTCTTGGGATTTGAACCTTGAATGCAAGGGTCAATCTTTAAGGAGATCTACCATTGCACCACACTTTGCTTCTTGTTC
ATGAGGGGGTTTAAAATCATATGTCTACGTAAATGTTGAAAATTTACCTTATATATAGTGTAATTTTTTGTCGATGGGTT
CAGGTGAACCCCCTTGACACCCACGTAGGTCCTCCCCTAATTAGGTAGTCCTTGGATTATTTACTTCACTATTTTTTGTC
ATAATAATGGAATTAATTATCTCATATATTACACGATGGAATAATTTATTCTAGAATAACTTATCCTAAAATTAGTTATC
TTGGAATAACTTGTTTCCAATCAAATGAACCCTTTATAGTGTTAGTTTTATAACATTTCAAATGAGTAATAATAATGACC
CCAGGATTAAACACCAAAAAGACACGTAATACCCTTCTTCAAGACACTTCTCTCCAAGTTGTCCTTTAAAAAGTATAAGG
TTAGAATTGAAAAAATAAAAATGCATCCTAATTAATGTAAAATCAAACACATATATATCCCATATTTAGTCTCATAAACC
AATCGTACTTATCAAAACCAAGGTATATTCACTTAATAACTTGTTCATCAACCAAACATTATTGTGATTGCAATTCTAAT
TTACGTCGACTTAATTATGTACGTACTATAATCCCGTCATTGTGATTCCAATTGATATAATTAACTTGTTCATCAACCAA
ACGACCTCTTAAGAGAAAAAGGGCATTCTTGGAATATTGAATAAAAATAGTACTAGAGGTGTAACTATATACTGGTGACA
AAGAAATAATTCTAAGTAACTGTCCATGGGGCTGATGATATAATATGTTATGGCATATATGGTGTCAGTAATAAACAAAT
ATAAATATGGAACAGAGATTTTTTTAATTTTTTTTTTGTTATGATAATTCTAGTAGTTGGGGGTGGGGTAGGGGGATAGT
ACACTGCAATGCAAGAAGATGAAAAAAGGTACAGTCTTTGATTTCATTTTGAGATTTTCTTTCATTGATTGGGGTAGGAC
ATTGCTTTACAAACAGAAAGGAATCGTCCTCACATACATCTACATTTAAAAATAATAATTCAAAGTATAATATTTTGACG
GAACACATCGACAGTCTTTTGAATTTGTATTTTATATAGCAACAATATTTTGATTTAGTCTTTTTTTCTAAATGGTTTCA
TAATTAGACCTTGAACGATTGAACCTCTTTCATATGATGAAAATTGTTCGTGTATTGAGCATTATTTGCTATGTACCATT
CATGATGTTGTCGTAGAAACGACTTTATTTGAAAACGATACAATAATGGTGCAAATACATTTCATACTTTTAATCCAATT
CAAATCGGAGAAGCTTATTCAATGATTATTTGAAAACGATTCATTTCATACTTTAATCCAATTCAAATCAGAGAAGCTTA
TTCAATGATTATCATGCTTTTAGTCCCAAATTTTTTAAGATTGTTTTTTCTACATAATTCCAACAAAGATTAAAAAAAGT
TCGAACAAATAGCAGCTTCCATGTAAACATTATTTCTTATATTCCTTTCCTATTTATGTTAATAATCTTTTCTTTTTTGT
TAATCCAAAAGTAGGGGTGTTCACGGTTTGGATAAAAACCGATTCAAATCGAAAAATCAAACCAAATTGGTAAAATAAAA
CCGATTTTATTTGGGTTTGGTTTGGTTTGATATTAGATTTTTGAAAACCGATAGTATTTGGTTTGGTTATGGTTTTATTC
GAAAAAACCTGAAGAAATAACCGAACTGAACTGATGAATTATATACATATATTTTATTAATATACATACTTAATATATTA
TTTTTATAAGCAATTTTAAAGATCTTATACATATTTTCATTAAAATTTCTTTATAATTTACTTATTGAAAGCAAAAATGT
CCAGATGAAATATTTATCTTAACGATTTCATGTATATGAGTGTCTATGACAATTCTTTGTGGGACTGAAAATGTTATTGT
CTCTTCCTTCTAGGCCAATACAGTGAATTTTAAAGCTTTATTGATAGTAAATTTAGTGATTGAAAGTTCATTAATTTAAG
TCATTATAACTATTTTTCATTTTGAATGGATTGTTGTCACTTTTTTCACATTTTAAATGAATTGTTTCTTTTATTTTTGT
GTATGGTTAATAACCGAATAATCGAACCAAACCAAACCGAAACCGATAATCACCAAACCGATAAATGTATATTATATTTG
GTTTGGTTTGGTTTTGATAATTTTAAAACCGATTAAGTTGGTTTGGTTTTGGTTTTGACCAATAACTGATCCAAACCAAT
CCATGAACACCCCTATCCAAAAGAATGATATATTTTTATGATTATATAATTTGTCATTTTACCAAAAAAAATATATTTAA
TTTTGTCGTCTCAGATTAAAATATATTAAANNNNNNNNNNNNNNNNNNNNNNNNNNNNNNNNNNNNNNNNNNNNNNNNNN
NNNNNNNNNNNNNNNNNNNNNNNNNNNNNNNNNNNNNNNNNNNNNNNNNNNNNNNNNNNNNNNNNNNNNNNNNNNNNNNN
NNNNNNNNNNNNNNNNNNNNNNNNNNNNNNNNNNNNNNNNNNNNNNNNNNNNNNNNNNNNNNNNNNNNNNNNNNNNNNNN
NNNNNNNNNNNNNNNNNNNNNNNNNNNNNNNNNNNNNNNNNNNNNNNNNNNNNNNNNNNNNNNNNNNNNNNNNNNNNNNN
NNNNNNNNNNNNNNNNNNNNNNNNNNNNNNNNNAGTTGAAATAAAAATGACAAAAATGAATAAACAAATCTTTTAGGCTG
AGACGCAGATATCTCGCTCTCTTTAAGGAGATTCAAGCTCACTGCGGCATAATCTACACTGATCCAGCAGTATCACTCTT
GTCTTGTTCCCTCCAGGATACAACAGCCCAACAACGTCTTACAACTCAAACAACTCCGAATTAGTTGAAGATTTCAAAAC
TCCACGAGAGAACACCTTCTTCAACAAATAATTACTCTCTTGTTTGTATAGTGAATATAGTTGAAAACTTAGAATATTTT
TTTATGTCTCAACTCTTTCTTTCACTACACCAACCTCAATATAAACTTTTCACGTTTTCTTACACTATTTCTCTTCCACT
TTATCAATCCAAAGGAAGACCACTATTTATATGTGATGAATTTTTCCTTGAAATAGATAAGAAGATAATGGATATTAACT
TTGATAAGTGAATGACCTATAAGTTACATAGGTTACCAGAATAAAGAGGTAGAATAATGGATGAAATTAGTCGTAGATCA
TGGCAATAATAATTACAATAGTTAAATCAAAGTAATGATTACATTTTTATCAACTTATACCCACTAATATATGCACTTAA
TATTTTTATTTTAATATTTAAATGCATAAACACTAACTTATCGTACCCAGTCAAACACAATTCCAAAAAGTATAAAAATA
AGATTAGGTAGATGTCCCCACGTGCGTTAGTAATTTAGTGTCAAAGAGACAGAAGCAGACCCAAACGGTTCGTCTGGTTA
CGTGTTGGACATATATAAGACAGTACTACTACACCTTTGTTTAAAGCTGATTATTCATTGCCCCTTTTGATATTGATATT
CGATAAAATTTGAATTTACGAATATTTATTTTTGATGTCAATAGTTTTAGTAGAAATTTAATTTTTTTATTAAAGATGAA
ATGATGATGAACGCTCCCTAACAACTAGTAGTAGATGAGATTCTTCTATGTGATGTTATGACAAGTGGCATGTATTGGGA
TGGAGAGTATTATTATATATGAGTTCAATTGAAATATGTGTTAATTTTTTATATGGAATAGAAATAATTAAAATTTCCTA
TAAAAAATTAATTTTGACCTCATAATTTTGAAAATGTAAGGAGTTGAACGGTAAAAACATAAAATTTGAATTTTGAATTT
ATGTAAGGTGGAGTCATGAATAGGAGGGTTAAAAGTGAAAAAAAACTTATGATCCAACTTAAATTTGAACTAATTAGATA
TATAACGATCAACTATGTTATTAAAAAAATTATCAAAAGGGAAATGACATCGGCTGAGAAGACAATTGAAGACCGATCAT
GTTATTCCAATTAAATATGAAAACGATTCGAAAAGGAAAGCAAAATAATAGTTATATGATCAACGAATAAATAAATTGTG
ATCACATCACAACACAAAGACTACGTAGGATAAGAAAGTCCCTCATAGTAAAACATAGGAGAGCCATTGGATATATAAGT
ATTCATGCTTATATACTAGTGAAACATTTTAAAACAGTGCAAATTTATGTTCAAAACAAACAATATCACTAGCGAATTAG
ATTGTTACAAACAGATGTGATGCCAATTGAGAATGAATACAACCATATTTTAAGGGGTGAAAAAATAGAGAGGAAGAAGT
GAATCCAAATATAAATTCTATGGATCATACAATTAAAATAATGTAATTAATATGTCAGAGTTGTTAGTGAGCATTACATC
AGCTAACTCAGAACTGAAAATATTGTCCTTTTTCCCACTGCAAAAATAATTTTTCCTATCTGCACATAGATTTTCCATAT
CTCTATTTTAACAATACTCCATATTCTATATATCATGCAAAACGGTTACAATTTTTTTACATACACATAAGTAGCATAAC
CTGACAATGTAATATATTATGAGTATAATTTCATGAGTTATGGTAGTTTAAGTGTCATATTTATCGATTACTAATACTCC
ACCGGACTCAATTTATATGATTTTATTTGTTTTGACACGAAATTTATGAAAGAAAAGCTTTTGATTTAAAACAAGTTATA
AATATTTATGTGGCTAAAAATTAATCTCATTAAAAATAAAATAAACATTTTAAAGTTAGAATACTACGTATGGTAGAAAT
TGTCTTTGCGGTGATCTAATTATATAAATATCATTTATATTGTTAGAGCGTAGGATTTCAACTCAACTTAATATATTGTC
TAGTGCAATTGAGGTTTCAAATCCATTTTGAAATTTACGAGCATCTTTCTTTATCATATAAAATAATAATGATATGTGAT
GTCGTAAGGTGTTAGATTAAGTTCTCCAATGAGTGCAATTCTTATGTTTAGTTGTCATCGTTGAGTCTAGAACTCTGAAT
AAATTGTCTGTAATAAGTCAGAGGAAGGATCATGATAATGTCAAGTCATCATGCCCCGGAACCTATCTCAATGAGAATAA
AAGGGTGTCTACATATTGTGGATGATTTTTCTTCACCATTTATGATTTTCCTCTTGAATTTACGTTAGCTAGTTAAAAGT
GTTTTACTAGGGAGAGGAATTAGACTATCTCCTCATGAGTGAAAGGCCCTAGTAAAAGATATATTTCAAAGATATTATTC
ATATACTATATTATGATAATGAATATACCATATTAATTCGAGGTTTGGAATGACCTTGTGCTAAAGGAAACGTTTCATTT
TCCATAACAAAACAAATAATACCATGACTACTAATTTAGAGAGACACAAAAAATGTTGCCTTAATCTGCAAGGAAAATGA
ACTTTGCTCCTCGGTTCGTTGAGTTAATTTCTTGAGTTTTCACACCCAATTAGCTTTAACTAGATACCAAGGCTAAAGGA
TGAATTTGAAGTCTATTACATATTTTGTAAAGTAGATCAACCAAAGACATTAGACTGTAATTTTTCGAGTAAATAATTCA
CTCCCTTAAAGCCCATAACTCAAGAGATCATGATATATTAACTAGGGCAAACCACATAAATCCCACTAGTTTAGGTCTTA
ATTATTAAGATTCCCAATAGTTTCAAATATTACTTCTTGTATCATATTTTATGCTTAGGATACATGAGTCTGAATCCATG
AGATACATGTATCTGCCGAATTTTAAAATTGAGATACAAAAATTATTTATTTAAATTAATCGGTTGGAACAGATTTCCTT
AATTAGAGGAGTAATTGAGGATTTTCAAAATACATAGATAATTAATTTCATTTTATTATTCTTTGAAATAGTAAATTCAT
TAATATTATTAATATAAGATAAAAACATGTATATCTTGGTAATGCAATTTGATTAATTTCAAATTATTACTCTTAAAATA
ATAAATTCGTTAATTTGATGTATCTATTATCAATATATGATGTATCCAACAAACTAAACACTTAGATACATGAGTGTCCT
GCAAGTACATACATATGTATCATAGAAGTATCTAGCATTAATTTCATGTATTTGTTATAGGTATCTAGTATTAATTTTAT
GTATATATATATATAATATTAATTTCATGTATTTGTTATATGTATCTAGTATTAATTTGATGTATCAAGTATCAATTGCA
TATGTTATATCCAAAAACATGTATCTTGAATACATAGTAAGCATATACATCTAATTATGTGTATCTAAATATGGAATATA
CAAAAAGAAGAAGCATATACATCTAATTATGTGTATTTAAATTTCATACGTTATATCAAAAACATGTATCTCGAATACAT
AATAAGCATATACATTTAATTATGTGTATCTAAATATGAAATGTAGCTGAAACACGTGAATTTAGGAACAAATCACGACT
GTAGAGTATCTGTCGTATCATTAATATCATCGTGTTGTTAAAAATCATGTATTCGTAATTTAATGGTAGATACATATACA
TGGTCAGACACCCCATTACTAAAAATACAACTCAGATCTTAATTAAGATTACTACTTATTGGATACACATGTTTCAAGGG
CTCTATCAAAGTAATATTGGTACTACCAAATCCATGTCACGGTAACCAAAGAAAGCCTTAGAAGAACACCAGCAAACAAA
AACTCTCTACAATACTCCCTTTGATCCTTTTGCGTTGTGGCATAACATAATCAAAACTAAGATCCATTTCTTCCGGAGAC
AAACAATCAAGACCCATTATGAATTAAAGTTTTCTCTGTAGCAGTTACTTTGATTTGATCTAGTTATAAATGAACAATAC
ATAATAATATTTGGGTTCGGGAGAATTTGTTGGCCATGGTGATAATATCTTGAGAAGAAGAGAGTCAGTTAGCTATTGTT
GGAATGAAATTGTACGATGAAATTCTTGAATCATAAATGAGGAGGCATAATTGAGTGATAAATATGGGAGGGGAGAATTA
AGAGATAGTGGCTGATTTGGAGTGAAAGAGTTAATTAAGCAGATAATTAATCAATCCTAGTTTTAAGGTATGTGGGTATC
TAATAATCTAATTGTATCTTCAAATATTATATTAATATATGGTATAAAATATTAAAAGTGGTAATATATGTAATTGTTTG
AAAGTAAAGATAATATTAGTATATATAGTAGTGATGTATGTCTAATAAGGTAGTTTATCCTATTAACTACATATATTACA
GCCACAAATCTTTTAGCTTTAACTACTTCATTTCCTAGCAGAAAGCCCACCTTCTTGGGCCTTAAAGCCCAAGAGGCCAG
CAACGTTGATACTACTTCAAAAGGCCCATAAACTATTGCATACCCAAGTTCTTTTGATTTTTTTTGGCCCAGTTACTTTT
AAGCAAATGGAAAATGTGATTATATTTTCAAAATAAAACTTTAAACTATTGCATACCCAAGTTCTTTCGCAAAATCTTAG
TGTCATCGATATTGTCAAAGTACCATCTTCCGTTTCTCAAACTATTGCACACTCAAGAAACTAAATAAAAGTATTATTAT
TATTATAAATAAAAGGTAAAATAACTAAAACCTCTTAAACTTGTCAATTGGCTAAACTTTCATTATGTTTATTCAAATAA
ACAAAAATCACAAGGGATCATTTGTTCATTTTCCCTTTTCACAACTTCCTAAAAGCACAACATTTGTTCGGTAACAAGGG
ATTGACAAAAAAAAATTTAATTGGCTTAAGTCAATTGGTTCCAACAATGTGACATTTGAATTACATTAAGTGGAAACCTA
TGACAGGTACCAGACACTGGATGAAAAAACAATGTAGTTGCTCGATCTGAACTACTTAATCCACGTGCTAGATTGATCAT
CCGTAGTGTATGCACAAACTACTTCTACCATGTAGATTATCCACACTTCTTTTGGACAGTGAAACTAGGTAATCTGCTCC
AAAAGAGATCAATCATGAGGGAGGACGAACCTCAACTTCACCTCGTTTTTCCAACCTCCCTGCCATAACATGAGATATAT
TTGTATTTAGAACAAAAATTTCCTCTATTATAATAACCACAAAGAGCATCAAAATGAACTATTAATAACAGAAAGCAAAG
CGAGAAGTTTAGATACATATCGAGATATATACCTCTACTTATGACCTTTGTTTCTTAGAAGAGGAACAACTGGCTTCTTC
ATGATGTTCACTATTGTCTCAATGGAAAGTTCTGTTGATGGTTCATCATTGGTCTCAACAAGCTCAGATTCATCTTTATA
GAACAAACGAAGTCCACACTCCTTCAATTCTTCAGGAAAAGATAACATAATGTGCCCATAGTCATTCGGTGTTTTACCAT
TTGCGTTAAATGAATCCCATAATCCAGCAAAAGGTACCAAGAAAAACTGAATGTCAGAATGTGTACTACATTCTGAATGA
TTGGATAAGACAAGTTTCTGGGTGATACACGGCATCCCTTCAGAACTAATAATCAATTGAGCCGTGTTTTCGATTAAACT
TCCAGAGTAACATACAGCAAATCCCAAGAAGTTATCTGATACATACCAATTTTCAGGCAAATTGACTGAAACACTTTTAT
CCATTCCCTGATGGTGGAACCAACTTGGGATATTACTCCTCCAACTCGTTAACACTCTTAACGACAAGAAATCTGAAGCA
GAGATGTCATGGTGGAATGATGAGATATTTTGAAACAGTGAATTACAAATCAAATCATGGCGCCAATCTGCACATATTGT
ATCTAATTGCGGTGGAAATTCTGGCAACTGTGTAAGCCTCGTGCACTTTACTAAGTATAAGACTCGAAGAGCACCAAGTT
GGGCTATGCTTTGAGGCAAATGCTCAAAATTATCTCCCTTGAGATTTAACTCTTTCAAAGAGGATAAGCATCCAATATCT
TCCGGAATTCTTCCATCTATGAATTTGGAAGAATTAAGCACCAGGAATTCCAATGAGAGTAACCCGCCATTAATTGGAGG
AAACACAAAGTACACTTCATCTTTTGTTTTAATTTTCACAAAAATCAAGGATTTAAGCTTGTTCAAGCGGACGATGGAAG
AAGGAGGTCGTGAAATTAGAGTACATGTAGCATTAAGTTCCTCCAAGTTTTCTAAATCACCTATCTCTTCGGGCAAGCTT
TTAATTGTTTTGCAGTACGACACATTTAGCTTCACCAAACCTTTCAACTTAACAATGCTGCTTGGAAGAGCTTCAAGGTT
TTCCATGCCACCACTCAAATCTAGCTCTGTTAGATGAATAGCTAATGGTAGTTCCCTTATCCCACTGTTTACTGAGAGAC
TCACTAACTCCGGCTTCATTGTACCGAGGAATTCTGGAAATTCCATTATACTATAGCAATCTCGTAGATTCATAGATTCA
AGAGATTTCATGTTAACCCATGGAAAACACCAAAGCTTGTTACAACAATTCAAATTTAACTCAATGAGTTTTTCGCAATA
TGCTAGGGAATAGTGAACCTCTTCAAGCTTACTACAGCCCTCCAGATTCAAATACTCCAAATTTGGCATCCCCGTGAAAT
CTGGTGTTTGCACCAGGCTTTCAGAAAAGCTGAGAACTAGCTTTCGTAGAGACGGCAAATGCTGCTATTCAAAATAAAGA
AAGAATGATCTTTGTGTTTAATTTACCCCTTTAGACCAAAAATGAATAAAGACATCTGAATTATGAGAGTCTAACACAAT
ATTTTGAGTGAAATTGGAAAATGTTTTATTTTATTTTTATATGGAAATTACATGTTCAGAAACTAAATAAAAGTGTTTAT
TATAAATAAAAGGTAAAGTATCTATAACCCTTTAGACTTGACATGTTTTATTCGATACACACTTGATTGTTACACTTATC
TTAAATATCCCCTATATATACTTGACTATTTACTATTCCCTCCGTTTCACAAAGAATGTTTTAGTTTGACTTGGCACGAC
GTTTAAGAAAATAAAGAAGACTTTTGAATCTGTGGTCCTACATTAAAGTTATGTTAAATGTACAAAATTGTCATTTAATC
TTGTGGCCTTAAACATGTCACGTGAAAAACTGAAATTAAAATGTTACCAAAAATAGAAAAAGATCATTCTTTAAAAACTG
AGTAAAAAAAAAAGGAGGTCATTCTTTGTGAAACGGAGGGAGTGTCATTTATCTCTTGAACATTGATGTGGAAAAGAGTG
AATACACTCTTCTAGGTGCTTGAGTGAAAAGAAAAATGGAGGGCATAATTTTAACCCCAATTTATGTTTTTTTTTTATCA
TTTAGCTGTAATGACTATTTATTTTAATTATCTTTTTTTTTTCGGTGAGAGTGTTTAGTTGTTGGTGTAGCTCAAATATT
AAGAATATGGCATCTAGACAACTATTAAACGGGGAATGAGTTTACCCGATGGATTTTATGTTTTAAGAGTCATGTGGATG
TTACTTGAGTTTAACACTGTTACTTTTAAACGGATTTTATTAAGGAGATTAAAAGTACTCCACTTTAGCAAAATGAAGGG
ATTAAAAATGTTCATATTATATATATTTGAAGACCAAAATGAACCTATTCCTATAGATATGGTATAGTTTTAGCCCAAAT
CCAATATATGAAACCTTAATCATCATTCAAGAAGATAGTAGTATAGAATGAACTCCTTCGATAAGTATTCATTTTGTCCC
ACTACATAAAACCTAGGATGAGATTCATATTTTTGTAGGTAAATATTTGAATGATCAAATTTTAAATTGAGCTTCTTAGT
TAAAATAATGAGGCAAGCTTTGAAAAAAAAGACATAACGATATTATAATTTTAATAGAAATGGGACTAAATTGCCCTTGG
ACTATCAGAAATAGCTCCATTTTATCCTTCATTTGCTTTTGGTATACCAAAAATACCCTTGCTATCTACTTTTTGGACCA
AAAAATGTCTCCAAGCTAATGTTGTCCACATGAGCATGTTAGGGCCATTTAAATAATAGAAAAAGCTGACATGACAATTC
AATATGACAAAATAGGCAAAATGATCTAGTGAACCTTTGTACTTGTTTGAGTTTGTATTATAAATTCTTCTACTTATCCA
TTTGTCATCTGGACCCCTGAACCCATCTAAACTCAACATTTTAAACACTTTTTTTACCCTTTAGTTGTGCGTGTACCACA
AACGCGTGACACGTAATTTTAAAAATAATTATAAAATGACACGTGTATATATATTTCACTTCATGTCATCTTGATATTTT
TATTATATTTAATTAATATATTTCTGATTTTTATTTGCCTTTTGCCACCAAGCCCACCACTTTCCCCCACAATTTCATTT
TATTTCTCTTTCATCTTCCTTACATTTTTTTTTTCAACCTCTTTTACTCCTTTCATTGAAGAAAAACGCCAACAACAATC
TTTGCCATAGCAGTCTTCGTCTCTTTTTATCATCTTCCTTACCCTTTTCCTTTTTTCAACTTCTTCTACTCTTTCCATTG
AAGTAAAAAAGTTGGCATGATTTTGATTGTTCACAATATCATCGGAATTTGGAGTTGATTTTGGGTTCTGTTGGATCTGG
GTTTTGGTGGTGACCGGTGGTGCTAAGGAAGAGTGGGGTCTGTTGGGTGGTTTGATTGTTTCTAGTTGTTCACAATCTCA
CCGGAGCTCAGGGTTGGCGGCGTTGTGAAGGTCGAGGCTTATTGGCGGAGTTGGTTTGGGGTTTTTATTGTTGTTGGTTG
TTCTTGCTTATAGCTGCCAGTTGAAGCTTGGTGAGAACGAAGGCGGTTTGGTCGGAGAAGGTGAGGAGGATGAGAAGAAG
GGAGTAAGCTTGGGTTTGGTTTGAAATTGAAACAGGGGGTCATTTTGGTGGTGGATGACTGAGGGTTCAATGTTGAAAAT
TATTTGAGTTTTTGTTTAATTTTCGACTTATCTGGGTAGTTTTTTCAATTTATTTTCGAATTCATTTGTTTCTTCATTCC
CACAAAATTTGTTGGTTTTGTTTTATTTTTAGTTTATCTATGTAAATTTTGTAACTTATTTTCGTATTTGTATGTTGTTT
AGTCTAGATTTCATCTTCTATTTATGTCTTTGTTTAATTTTTAGGTTTTTAGTCGATTATACTGATTTTTTTAAATATTT
TTTGGGGATTTTATTTGTTATGCTTTCAATTACATGTTTCATTTATAGGATTATAAGAAAAGCAACTTTCATGATGGTGT
AGAAAACTACAATAGGATCAACTACAAAATGAAGCAAAGAATTAACTGAAAATGCATAGAAATAAAAGAGGAGTATAACG
ATGAAAAAAAATGGAGAAGAAATTTGGGGAAAGAAGATCGAAAAAGAGGCAAGAAAAAGCTCAAATTTATCTAATAATGG
TGTTAAATGCAAATGGGGAAGAAGATGACCTTATAAAACCCTAATGTGGCTATTAGACCCTTTTAACTAGATGTCACGCT
CCTCAGGTGTGTGTATCACACACACCTAGGTTGTGTCTGCCACATAGGATGCCAAGTCAGAAAACGTGTTTAAAATGTTG
AGTTTAGATGGGTTCAGATGGGTTCAGGGGTCCAGATGACAAATGGGTAAGTAGAAGGGTTCGCAATACAAACTCATACA
AGTACAAGGGTCTACCAGACCCTTTTGCCTGACAAAATAGGGTTAAATTGCCTTTGAAGAAATTGCTTATTTAATTTTTA
CATTTATATGACGTTGGGTTTCGTCGTATCAATGAATGATTCTTACCTAATCTATTTTTTTAAACTCGAACTTAACTTGA
TTGTTTAAAAGTGTATGTTACATTGAATCCATCAGAAAATAGATGGCAGGGTGTTTTGGTTGTCAGAAGCAAATGAAGGA
TTAATTGAGCTATACTTGTTAGTTTAAGGACAATTTTAGCCCTTTTTCAAAGTAACAATATGAAAACTCAATATTGTATA
ACATATATTAATTTGAGTTTATGGAATTAATTACTTATTTCATTTAAACACAAACACCATAATTCTAGGACAAGTAACCA
TAGAAAGTAGAAAAAAGGGGAAAATATACATCTTAACTATGTGATCTGGAGTGAATATACCTTTTGTCAAAAAAATAAAA
TGATGCATATATAACATGAACGTTTAACAAATAATGCATATTTATTATTTTCATTAACAATTAAATTTTAAAAAAATTTA
TGTTAGTTTTTTAATTTCTAAACACTCATATGGTTTTTAAAAAAATTACTCACTCAATTTTTACCCCTCTAGACCTAATC
CAACTAAAGAACCTCATCCCTCTTTATTCAGACTTGACTCAAACTCATCTTATGTTTGAGTAGAAGATGGATTGGGTTTT
TATTCATTTGGGTCGGGTCGGGTCTAAAGGGGCAAAAAAATGAGTGGGGTAATTTTTTAAAGTCACGTGATATTTTTGAA
TTTTAAAATTTTTATAATTCAATAAATACAGACTTGTTAACGGAAATAGTACATATGCACCATTTGTTAGACGATAGAGT
ATATATATCATTTTTTTAAATAAAGGATATATCAGTTCCAAATCGTAAAATTGAGGGGTATTTACCCTTTTCCTTAGAAA
GTAGCTTAAATAAAATGGTACCTCTGTTTCCTTCCATAAATAATGCAGCGAACTCCAACGGAATTCAATATGGACAAGCT
TTTCTGGTTTAAAATTTTCTGGCAATGACTTCCAAGAATAGCGATTCCAGACTAACCAACGCAAGTTATTGGACAGGTAC
TCAGTAGAGCCATCATGGTGATTCGAAGAGGGACGTGAAGCAAAGAATTTGATACCATCAACTAGGTGTAATATCCTAAG
ACTTTTCATTTTTTTCATTGCCTCAATATTAAAGCATATTTCTCCTTCATAGTAACTAAACCAGATTGCTTCCACTGTCA
TGGTTCCCTGATAAAAAGATCATGAGTCAACTAATCATAACTTCACATGTTGCTTACAAGAAATATTTTGTGCAAATATT
TATATTTTCTAATAATACTTTTTTTTGAGAAGTTCTTTAGCATCAAATCATAAAAAATTCAATGCAGTGATAGAATAAAT
ATTGTAATTGGAACAATACAAATGATTGTCATCTTTTAATTTTTATTTTTTTTAATCAATGATTAAGTGAATTCTTGGTT
GAGGATTGGTATGTTATGATTTGACCCTTCTTACTTGTATTTTTTTATATGAGGATTTTTATAGGGTAAATATGTGGGTG
ATATTAGCTTTAAAAACTATTTACTTATTGGTGTGTATAACATGCAATCTTAAGAAAGAAACTGGATAAAACATATGAAA
CACTAATTCATAGACGATTAGCTATGTTAGGCAATTGATGTTACTTTTGCTTCTTTTATTAAAAAATAAATAAAGTAAAG
TAAAGAGCTAAAATGACGTACCTGTAAGAATATGAAGCAAGAGGAACAAATAATTGGAATTGATTGGCTTATACGTCTTT
GAAATATAAAAATTAGAAATTAAATATTATTGCATTGTTTAGCTTACTTACTGTATAGTCTATCATCACTTTTTTGACAT
CTTCAACATCCCATATTCTGCTACGTTTTTTTGGAAGCTTTTGCATTTTCACCACATATCTACCCATATCTTCAATCAAA
TCATGCATTTCAATCGTATCATTTTCAGAGATGAACACAAGAGATTTATTAATCAGAACATTCAATCCGTATTCAGCTCC
AAAGTCACAACTCTCAAGAATTTGCATGACTTTTTTTCTTTTTTTTCCACGGAAGAAACATGCGATATCTAGAAATATCT
CTTGCTCTTCGAGCTCCAACCCATCATAACTTATTTTGAGTTTTTCAACAATTTCTGAATTAGAGTTTTTCTTTATTTGC
TCTACAGTTATTCTCCACAAAGTTAGACACTTTTTATGCAATAAACAACCCCACACCTTGAGGGCNNNAGGAAGGCCTTT
AGCGTGATTTACTACCTCCAATGAGAACTTCTTAAAACTCTCATCTGGATCTTCTTTTTTAAAAGCATGCTTATTGAATA
ATTGCATAGCTTCATGATCAGGTAGTGTAGACACTTCGTATATCGCATCATCCTTCTCTATCAAATGTTTGTTTCTAGTT
GTTACAATGACTCTACTGCCATTACCAAACCAATCAACATCACCTGCTAAATACTCCAAATGCTCACTGTGATCTATATC
ATCAAGCACAATTAGCACCTTCATAGAACAAAGTTTGCTCGGAATCATGCACTTCCCATCATACTTATCATTGACGTAAT
CATCTTTTTTTCTTAACAGTTTAGAGAGAAGGGTGTTTTGTAAAGAATGCAGCTCATTCTTTTTTGCATTTTCTTTAACA
TCTGCAAGAAAACAGGAAGCTTTAAATTGATCAGATATAGTATCAAAAATGGCTTTTGCTATTGTCGTTTTACCGACTCC
GCCTATTCCCCAGATCCCTAAAATCCGAACATCGTTGATTTCCATTTGAAGTTTGGATTTTAGTTTCTTTAAGTGATCGT
TTATTCCCACAACACCTTGCAAAAAAGATGAAGAATAAGCATTTGTGCAAAACTTGGAAGAGATGCAGTCTACGATCTGT
TGAATATGCTCTGATTCAATCCTACATAAAAAAGCAGATTGATAGTTTAGGAGGACTTTTATGTATCCTCTCTAATTAAA
TTGATAGAACTATGCCTTCTTAACAATAAAAATGTATATACTGTACCATCTAAATAATAATCAATGAAATTATATTGTGT
TTGAATGGAAATTATTCCATTTTTTCATTAAAAGTAATTATGTGTATTCAACTAACCCGTCACGGATATCATATCCCTTT
AGATTTGCGGCAACAGTTAGGGCATTTCTCCATCTTTGCACCTTCTGCATCCCCTCAACATCATCCTTATACTTTAATTC
ATGTTCAGCAAATGCTGCTCCAAAGCTTTCACTTTGGTTTCGAACATGTGATGGATCCACATCATAGAAGATTGGTATGA
CTGTTTGTCCATTTTCTTCATCTTTGCATTCCATGATCTTCACTAGTTCATTCAAGCACCACCTAGATGTAGCATAATTC
TTTGAGAAAACTATAAGTGCAACTTGAGACTCTTCGATAGCTCTCAAGAGTTCTTTCGGAATTGAATCTCCATGCTCTAG
CCTTTTATCATCTTGAAAGGTGCTTATTCCCCTATTTTTCAAACCTTCATACAAATGACCCGTAAATGTTTTCCGAGTGT
CTTCACCTCTGAAACTTAGAAACACAACGTACTTCCATCGAGGACAATACTTTGAATTACTCGCAGAAGAAGAAGAAGAT
GCCATAGATTCGATTAATTCTCTGAAAAGAAAAATATTTTTTATGGATGAGATCAATTGATGATATTTTGGACAAAGTCC
TTGAATTGACAATTCAGACAAGGCGGCGGAGGATATGGCTGTTGTCCATTGACTTTACAAATGTCGAAATGCCCTAGAAC
CTGATATTTGTTGGGCTGGATCTTCTAGATTAATTTTATATTGTTTTGGTATTTTTTATTTGGGCCAAAGTCCTTGTACT
GAATGGTTTCAGAAAGTTAAATAAAAAGTCCAGCAGGCCACAAATATTTGATTAGAAAAAAAAAAAGGTCCGAATTTATC
CTTATACTCCCTCCATTCATATTAATTTAATTTTTGAGATGTGAAGAAAAGTAAATTAAGACATAAATTGAACATAATTT
TTTATTTTTATCCTTATTAATTATTGTCAAATTTATGATTAAAATAACTAAATATTAATTAATTACTAATTCCAATACTA
ACTATAAAATTGAAAGCTCTAAAAGTAGTCTTGAAAACTGAACAATTAAGTTAATTTGAAAAATGAAAAATATCTCAAAA
ATTAAATTAATATGGAATGGAGAGAGTAGTTTATGAATATTTACTTTTACCCTCAATATTATAAAATCATAATTATACGG
ATGATTTGAAATGAAGCAATAGTACTTTAATGCTCACGCTTAATTCAACCAATTTAATAAGAGTTAAATGACATTCATAT
TCTCCTTCATTTATAGTCTATAAATGTTTTTTTTCCTTTCTTTTCCTCCTTATTTTCTGGTTTATTGTTTACCTATTAAT
AATAAAAAAATACTCCCTCCGTCCTATTTTATATGTTATCCTTTTCTATAAATAGCTGGATCACAATAACTTGTCATTTT
ATAAAATTTATGCATAAATTACCATATACATGTATGGTATAAATATTTTTTTTGGCAAACGAGAGAGTGACAATCAATAT
TAATGGTGTTATTTGCATCACAAAAAAAAAAACATATGCAGTATATATATTTGAGTATGTAATATAGCTACTCAAAGCTT
GTTCTAATAAAATGTAGTATTCCATAAAATCAATTTAGCATAAAATTTATGAGAAGACTTCATTATGTGTTCAATTGGAA
CAAAACATAATTTGAGGTTTAACAGAGGGCAAAACACTACCCCAACTTAACTCTCAAATATCAGAAGCACATGACTGGTA
GATAACAACTCTTCCCAAGGTCAACAACATGGAGGAAACTACAATAGCAACCTTCAAGGTTCAACCAACTGTCACTCAAC
AAGCTTTGAAAGTACATGTTTGATATTATAGAAGAATGCCCTAGACATAAGATTTCGAGTATCTATAGAGTCAGATAACG
AAATACCAACAAGAATATGTCAACAACAAAGTATAACGATTTTCTACAGACGTGGAGAAGCACATCTTTCAGTAGAACCA
GTCTGGGATCGAGCTACTTGTAGAAATGTAATACCACTAAGAGTTGCACAAATCTCTGGCCGGCAGAAAGCTGAGCAATG
TCAAACGAGGTGTTATTAATTGCTTACTACCCGTTGTTGAACCATTGTTTCAGCATGAGAAAAGAGAATGCAACAGAACT
CTCGCATAACAAGTTTCTGGCATACTTCAATTATTCTAACGTATAACATAGTCATTCAACCATTAAACTTATGCATCATC
GCCATTGCCAATGAACTAACCCTTGCAAAGTTGCAAGCATACTAAAATTAATAGCGTATTGGTAGTTAGTTATAGATATG
CATTAGTTTGAATTTTGAATTAAAAAGATCTGGTATACAGTTTGTCTCCTATAGGACTCTTCTAGGTATAGAATTTGTGT
CCTTGTAGGAGTTAACCACATCAGTCGTTCCTGTACTTTGTATCTATAAAAAGAGCGTCTTGCTCTTTCATTAACAATAA
GATCGATACTCTGTTTTACCAATTTATCATGGTATCAGAGCAGCAGTAAACAATAACAAAATAATAATGACGGGGAACGA
TAATGAAGTAGCCAATTCTCCATACACGCTGCAACCAACTGATAACCCTGGAGTGTCTCTGGTCACATGTTTGCTCACAC
AAGATAACTATTCTACATGGCGGAGGGCCATGAGAAATGCTTTGTTGGCTAAGTCAAAGTTAGGCTTTGTTGATGGTAGT
CTTCCGCGACCAACAACAAGCTCTACAAACGAAGCTGCCTGGATTAAGGGAAATTCCATGGTAATATCTTGGATTTTTAA
CTCTCTTCATCCCTCACTTCACAGTAGTGTAGCTTTTTTTGATACAGCAGGTGAACTTTGGAAAGATTTAGAGGAGAGAT
TTTCACAAGGGAATGCTCCTCGAGTTCACCAGTTGAAGATGGAGATAGTGAATACATAACAGCAGGATCAAACAATGAGT
GTTTACTACACCAAATTGAAGGGATTATGGGATGAGTATGGATCGTATTGTCAGTTACCAAACTGCAGTTGTGGTGCCAT
TAAGGAATATGCAGCAGAAAGGGAAAAAGAGAAGGTTCATCAGTTTCTTATGGGATTGAATGAGAAATTTAATGTTGTTC
GATCTCAGATTTTAAATACTGAACCATTACCATCTCTAGCCCGTGTGTATGGACTAGTTTCACAGGAAGAACGACAACAA
CAACTCACTACAAGCAAAGGAAATAATTTATTGGAGGGGGCAGCATTTGCTTCAAAGAGAAACACCAATACTTTCAATTC
TCGTCAATTGTCAGGTAACCGTGATGTCTCTAAACTATTTTGTGATCACTGTAAACGGTGGAGACACACCAAGGACAAAT
GTTTTGAACTACATGGCTATCCAGATTGGTGGGAAAACAATAGAAAAGGAAAAGGTAAGTCAGCTAATTCCAGTCGAACA
TCAGAAGTTGAACGTGTGGATTACTCCCCAATAAGTGGTTTATCAAAAGAACAATATAACCAGCTTATGTCTCTTTTAAA
CCTTGAAAACTCCAAGGGTATCGATTCAATGGCTAATTTTGCTGGTAAGGCTGTTACTTTTCCTGCCGCTAATTATGAAT
GGATATTAGATTCGGGAGCGTCAGATCATATGACTTGTCAGAAGAATTC
>mtp_1015.scaffold_3
TAAATGGTACAGACAACTAGGAGAATGTTGCATCAAGTTTTATTTCTACGATGAAAGAAAATGGAGCCCAACATAGTAAA
TTAGTCACAGGTAAGACTGGAAGAAACATGGGTAAAAGTAAAGATCAGGAGTTGTGAATACCATTACATCCTCTATGCAT
GTTATATCCACTTAAAAAATTAGTGACCTAATTAACTAAGTAAGAAGTGTTGCAGTTTGAATGGAAGGGAAAGGAGAGAA
ATGAGATGAGAACATGGGTGAGTTTAGTTCTTTGCTTTTGAGATTGACTTTTGGGAGAACAGGGAAGCGATAAGGGTATG
CACAAAGTTTTAATTTCAATTCCATCCATAAGTGGGCGGAAACAGAGGGAAAGACCCTTTCTAATGCCAAAAAAGATGCT
AAATGTATTAACAAGAGAAATACTTTGTTAATGGTAGCAAAGTCAAATGATATCTCTTCCCTTCTCAACCAAACACCGAA
TTTACTCCTCTTTTCTTTTACAAAGTCTTCATTCTTTCTTTTCATTTCTCTCCTTCCAAATACTATGAGTTTTCTTGCTT
ATAAATCTGCTACAATATACACCCATGCGCAGAGACTGAACCCCCCACAAACAGAGAAGAAATGAGGAGAAGAAAATGGA
ATAGTAAATCACCTGTCCGGATAGTCCACAATGATTTCAAAAAGTTTGGCTATTCTGAGATCCTGCAAGGTTTCATAAGC
ATAATACTCTAAGCGCAACTGCCATCTAACAAGCCCCTCAGATGGAATTCCAGTTCCAGAATAGCACAAGGAGGGGTGGG
ATGCCAGGGGAGATTTCAGGCCAGGGGAAGGGTCATTGCAGTTAGTAAAATCTCCAAGGTAATCAAGAAGTGCTCGTAAG
AACTGAAGGGGCACAGCCTGCACAAATTGGTTCTCAATGTTAGAAAATTGGATCCAACAGAAATTTCCTGATAAGTCAGA
TTGTTCTAAACATAAGTTTATCCATGTTCTTCAAGTTTGAACAAAAACTCATGTAGAATTGATATTCAAGATAATATAGT
CAACCTTTCACAAAGTTATTCTGTCATTTGTTTTGTCATCTATACAATGCCTCCCAAGCTATCGACACACAAATCACATG
AGTGAAAGTATCACTATCAATAAATTGGTTAAAAGCATAACAAAACCATTAGATCCATCTGACTCAAAATGTCTTTGTCA
TATTGCAGGGTATCAATGGAATCCAAACTAGTGCACTAGGCAAGGAAACAATGTTTCTTATTTCAGGATGCCAGTCACTT
AACATCCCAAATGAGTCAAATGACCACCACTATCTCAACTCTATTAGTTCTGACGAAGATAAATTTTAAACGACTTTGTA
TTGCTACTCCAAAATAGAACTTTGAAAGGGCCTTTGTCACTGTATTTTGAGACATGAGATTGGGATCATGCAGATGAGAC
TAACCTGTATCCATGCTTTGATGGACTCCAAAACAGAGCTCCTATAGTCATCACCAGCCAAATCATGTACTTTGTCCTAT
CACCCACATTCAAAAGAATAATTGTGTACAAGATTAAATGAATGTTTAATTTATATAATTTAAAACAATTTTTTTTGTCA
AATTAACAAAATCAAGAATCTGAAGAAACACCACAATATGATTGATGTCAACTGAAAATGTAGATAAATCAACTGAAACT
TTATCACTGTAGGCCATATACCTTTAAAAGAAAAAATATAGCAGAAGCATATGCATCTTCCGCCATAGATGTAAAGCCAA
TATTTCTCAGATTACGAACAACCATTCCGATGTTCTTCACCAACTTATTGTTCTCTGAAAAAACAGTATATTTATGGTTT
ATATCACTATCCGTGTCACCACATTTGTAGGGAAGTTTGCTTTTCTCGTCTAAATCCATTTTATCATCCATGCCTAACTC
CTCTTCATCCTCAGAGTTCGCAGCTGCAATTGTACTCAGCTCCTCCAGTCTTCCTTTGAAGTACCAGTGAAGTATCCCTA
AAAAATATAGTAAGGGGATGAATAAGAAAGAATTAAAAATTTAAACTTTATAGGTCATAGCCATAGAAGCATCTTTTGAT
ATCAAGATCCCCTTACCACTCTGTCTCTTCCGAAAAATTGAAGACAATGTAAATGCATAAGAATTTCAAACTTCTTCCTT
GCCATTTTATGTGTGTATATTATAAAGACATATCACCTAACTTATAAATTCAGAAACCAAACCCGTAAACCAGTGACTAA
AGAAGTATAATTCTTGTGTTGCAGCAAACAACCCCAGGCAATGGTATTGAACATTGGAGTGATTCGCTTACATGATTGGT
CCAAGAACAAACTATCTTAGGACTGTAACTTCAAATAGGAAAAAAAAAACAATCTTAGGATCAATCATGTAGCGAGGAAG
TAATCCACATACCAGGAAAATGGTGAGGAAGGCTAGCCAAAAGAACTGAAGACACAATTAGTTGATATTTCGAGAACAGA
TAAACTCGAGTAGAATCTGGGTTCGCTTGTCCTTGCAATTTGTCTTCTTCATAGGACTGTAAAGCACGAGCCAACAATAA
TAGGCACTTCTCCTGGAATTGCTTTTGAGATGATATTTCTTCCAAAGCTTTACATATTACTTGCTGAATTTCTTCTTCTA
GAATCTGCATCAATACCAATCAGGATTTAACCAAGTCATCGCTTGAGAAAGATTAAAATTGGTAATACGGCAAATGGAAT
CAGCAGCAATAACGAGTACATAACCATCCATATCCGCTAGCTAGACAAGATAATGACAAACATTTTTCCATGTAAATTAC
TTCCCAAAAATAATAAATGTAGTTACCTGTAAGGAAGCTAAGATTCAAAATATAAGACAATTGCGACAGTGTTCAATAAA
TTTGTAGCAATGGAAGAAAGAAGTAAAGACCAAGAAAACTATGATAATCATAAAATATCATAACTAAAACCAGTAAAAAG
TTTAAATCACTTACTTAAAAAAGGTGTAAATGGGTTGTTAGGTCATGTAACGTACACATACTCTATCAAAGTAGGACTGG
ATTGGGAACATAAGTGTAAAACTTTACACGAAGGTACAAAAATCCAAAAATTACGACAAACATAGAGAATCCTCATTAAC
AATAATCCTGCATCTGCAGAGACACAGAAAGTTACAAGTGAAAATCAAGTAGTAATCTATTTTTTCTAATTCCATAGAAT
AGGCCTTCTCTTTAACGTAGAATGACATGACAAAGGATCGTATGTACGTACTAGATCCTTATTAGTTTCAGATGGTGCAG
CATTTCTGTAAGGTTCAAAATAACTCCAGAACCTTTTTGCTCCATTTCTCTCAAAAATTTCCTGTTCAAACACAACATTG
TCACCGTGAGTTAAAAAAAACACATAGTAGAGTCATAATGGCCACACCGGCTTTAAAATACAAAAAACTAGGTTACGTCA
TAAATTTAGGAAATGATGATTCATACTATGCATGGTGTGGCTGAAAATGTTTTCACAGAATATTTTGGTTGATGAAATCA
TTGGCAAATATTTCGAATATTGACCTTGGAGAAAACACTTTCAAATTCAAGGTATTCAAACATTGAGATGATTTCATCAA
CCAAAATATTCTCTGTGATAACACATTCCCAATTTAAATCCCTTGAATAGTTAAAATTGTCTTCTCCAAAATCGAAAATT
TATGATAAGAGAAGAAAACTAATTCAGTCACTTAAGCGCGAAATTCATTTTCCATTTTTCTACTTATATCCAATATTATA
CCTTGAATAATTACCATATATCACCAACTATTATACTCAATCAAATGCAGGAAACAATAATCCAGGTCACAATTTTCCTC
TAGAAAGGAACAATCTTTACTTGTATTTAGCGAAATTGAGTAGCTATGAAGTTTTACCATTTTAATCTGCTTTCGGAATA
TGCACATTTTATTCAAAACAAATAACACTAAGAAGTAAAAATATTGATCAGACCTCAATGCAACGAAGGAAGTGTTGTTC
AACTAGAGATGAAAGGCCATGTTTGCAGAGATTCTTAGCTCGCATTTCAAACTCATCGCTGAATGACAAATCACCACTGC
CTTTGAGAAGAGCTTCTGAAAAAGAGCAAAAGCCATTCCAGTTTTCCGATATCTCTGTTATGGAATCATCACTCAACGAC
TCCAATTTCTCCAAACCGCATCCCGATGAAGACGTATCGCACGTCATTTGTGCAGCTCTTACAAAGTTTGCTACTGATGA
TTTAGAAATCTACTATTCCGGCGGAGAAAAAACCCTAATTGATTAAAAATCATGCATATAAGGATGTGTAATTGAGTTAG
CGGCGAGAAAAGGAGATTTAGAGAGAGAGGAAAAAGTGGGGCTTTGGGTTCTGTTGCTTCAATGGTGTGAAGAAGAATCC
AGCTCCTGCATTTGCCGCCATTTTCATGTTTGAGTGCACTGTGACTGAAGCCCATGTTCATACACGACCCGACCCGAAAT
CTAAGAGTCACAAATATCCCAATAACTTTTTGTGAAAATTTTCAAAAACAACTATAGTTTGCGGCTAGGTACAGAAGTCT
TTGTTAGGAAGCACTTTAGCCCCCATTTCATAGCGTCTGGGGGAACGCAAATTTGATCAAGGATTGGAGAGGAGAGGCTT
TAGCCCCCATTTCATAGTGCTCGGGGACGCAAATTTGATCGAGGATTGGAGAGGAGGGGCTTTGTTAGGGAGCGCTTTAG
CGCCAATGTGAGACTTTCCAGCGCGAATCTGAATTTAGTCGGTCTCCAATGTGTATATATCGGACACCGGGTGGAAACCA
ACAAAAAACTATAGTTTGTGGTTTAACTATCATATAGATTGTCTAATTACAATTCATAAAGTTGTACTATTTGTTTACTT
GAAGGTGTGTTTGTTCATTTACCTCTATTGTAACGGTTCGCTCTGTATTTCTCTCTTCTCAATTAAAAATTTAGTTGTGA
CAAAGATGGACAGTTAATATTGTTTCCGCTCTCAATTTTAGATTTAATTGTGACAAAGATGGACAATTAATGTTGTTTCC
GCAATTTATTGCATAAGCACTTAAAAGGATTTCAAGCAATAATGTCTTAACCAAAAGTGGTAAGGGTAGAAATTTGTTTG
GCATTTCTATTCTTGAAAACCACATTAAGGACCAAAGATCGATTAACCGAAGGCCGATAATAAACATCTTATTGGTTTGA
TTATCAATTTAGCATGATCACAAAAATCGATAAAAATTAAAAACTTGACAATACTTAAAGATCAAATATCAAAATTTGAT
CAAATTTCATGACCAAATAGATATTTGAAGATAAGAGTTATAAAAATCTATAGTCAAACGCTAGCGAAGAAGGTAACAAT
TCAAGGAAGGCATTTGGTGGAAAAGTTTGTAACTTCTGAATGCACTGCATAAACAATAGACATGCTCAAACATGAAAAAG
GAGACCATCAAAGCACAAGGATACAACAGCCATGTTACTAATATTACTGTTCCATAAAAAGAATGGAAGTACTCAAAATG
AAAATATTTTGATTCTATCCTATTAATCTCTCTATACTTCAGAATGTGAAACAGTTATCTTCAGACTTAGAAAACAACTC
CCTTAAAGGACAACCGTCCCCGACAACTACAACTAGTCTAGCTTATCCGGTTTGAGAAGATGGGTTTTCTTCGTCTGGTC
TTGTTCCGGGGTGAACAGAGTATAGAGGCTCTTTATGTTTCTCGATGAGTCAAAAAACCTGGTTGCTCGTCCTTTACAAC
CTTTAGAACAATAACTCAGTATCTGCTATTGCACTCACCTTTGTATCCTTTCTGGACAACTTATGCATATTGACACTTTA
ACAGCACTAACCAAATCAAGAGGCCATGTGGCATTAAATATGGTAGGTACTTGCCGATATAGAGTAAGTGGAAATCATCC
CATCTGCTATGAATTATAGCTATGCTCTACAATCTTGAGTCTTGGCTGTGCTAAAGCTGCAAGAAAAATATGCTTTAGAA
TTACATGGTCGGAAAAGTTTTAACTTTTTTACAATGAAGTTATCATATAAATCAACACGAAAAATAAAGCATTCAAACAA
GATTGTATTCAAAAGATGACGAACCTGGAAATATTTACAAAACTTTGGAAAAGAATATCCTAGACGACCACTGAAAATGG
TACAAACAACAATATAATGCATCTCTACTTGTTTGGGAATAATATGAAATATCCTTAGTTTGCTGCTTAACCTCAAAATA
TGCTTCTAAAAGAAAAATACAAGGGGGGCATTCCATTCCACCAAGCAAATCACTATAAAAGAAAACCGCAGAAACTCCTG
ATCTGTAAAAGTGTAACACAGAGGATACAGAGAAATTACAGTAATCAGCCTTAGTACATAGGCGTTCTAAAGTGCCATCA
TATTCTCAATCATAATAAGCCTACAAGATGGTCATTGAAATACTCATACTTCATATTATCTAGGCTTAACCCATCGGTAA
CCCCCTAAAATTGGCACCAACTTTCATTTAGACACCTTAACTAGATTTTGTTCATTTTAGACACCTCAAGTAAGGTTTTG
TTATGTCATTTTGACACTTTTCGCGTACACGTCATAGAGAGTGTGATACACTCGATTATTGCGCGTGGAAAGTTTATTTA
GTCAATTTTCAATTATTTTTTTCTTCTTCTTCCCCATTTTCAGCATCCATTTTCCAAGTTTAACTCCATCTATGGCGGAA
TGTTTTAAAATTTAAGAAAAAACCTATTTTAAGAATTAACTATTGAAATATCATGATTTTTTTTTTGGAGGAATTTAATA
TTGTCATATGGAAGTGGGTTTGATTTTTCACGCCTCTTCCATCTCAGGCTTTCAAACTCTACTTCACTTTAAGTGCTTTC
TTATTTTTTTAGTTAATTTTAATGATTTCAATTCAAGTTTACTGCTTTGTTATTGATTAAGAAGATTCCGAATTCATGAC
TTAGCATTATTCTTCTATAATATAATTTATTGTTCTTTGAGAAGTGATTTGGTCGGTTACTTCTTCTAAGCTATTTGAAT
TGACCTAGATTGAATACTTTTGGGAAGAATTTCAATTTAAAGAATGATGATTTTGGCACAAATGACAAATGTCGTCATTT
AATTGGATACTTTACACATCATCCGCGAGTGTATCTCACACACATTACATATTTTTGCTGATTGTAAAGAAAGTGTCAAA
ATGACACAGCAAGACCTTACATCTAAAATGAACAAAGTCTAGTTAAAGTTGGTGCCAACTTTAGGGGGCCACCGATGGGT
TAGGCCTATTATCAATGAAGTAGACCATCTTAAGAAAGCAATCTGCTCAACATGCTTGAAGCACCATACACATTTCTGGT
ATTATCTATTCGAAGCAAGTAACAAATAACATCTTGTTTTAATATGTTTCACTACTGCAAGAGCTCCATGGGCAAAACTA
ACATACAGTATTTAAATATGGGTTTAACGCTGGGTCAAACTTTTTAATTGAAAGGTCATTTTTTTGTAGTGTACCAATCT
TAACTTCTCCAAAGAATGTAAGAAATACGTAGCTTCTCTGGGATAGGATAAAAGTCCATTAGTTGATCTTCATAATAATG
AGTAGGAAACTGAACATGTTCTTAAGAAATGCCAAAAAATGTTAGGACTTAGGCATAATGCCCTTACTCATTAGAGTCAC
AGTCCCTGGTTGTGAAACTACATCTCGTGTATCTGGTTATAAAGTTTGGTAATTTCATGCTTATGTCTTTTGTTTGACAC
AAGGAAAGAAAGTAAAAGTAAAAAGTAAAGGAAAAAAGATCTTCCAGATGACAATAAAAGAGTAATATACTAAGTATTAC
CTGAATGGTAGGATCTTCACCAATAATCCCGACACGAGCACAATCCATCTTTTAAATGATGAAATCTCTTAGCATCTCGC
ATGATAATTTCCCGACCAACAAGCTTTGAAGCAATCTTTAATGCATTATGGCAATCACCACAGACACGCAGATTCTTTAT
AATCCGGATTGGTGATCGTGCAGAGCTATTCATAAGACCTTGAGCAAAAGCCAATCTCTCGCTGTGAGCCATTAAAGCGT
CCTCTTTAGTTTCTTGGTCTACATCATGTAACACAAACTTCGTCTCTGGTATATAACCGTCCTCCTTCATTAGCTGCTTT
AAACCCCTAAGCAATGCATATATCTTCTCATGATCGGGATGTGACCTATCTCCTGCACGATATTCATGAACTTTGCTTCT
AGCCTCAAGAAGACTTTGGGCAGATCTCTTCTTCTCTTTCTCCTTAGCGATGTCTGATGCTTTTACAGCCAAAAAACCTG
CCTTTGACTGTTCATCCAAACGAGATGGGTCTAGGAGCTCAACAATCTCAGCACAACGATCCCCAAGCTCCAAGTTCCCA
TGAATTCTACAGAGATTCATCATGGTTTCCCATACTTCAATACTTGGCTCTATAGGCATCCTTTCAATGAACTCCATAGC
TTCATCAAGATATCCCGTACTTCCCAACATATCTACCACTCCAACATATTGCTCCATTGATAGATCAATGTCATAATCCT
TACTCATTGATTCGAAGTGCAACATGCCCTCAACTATATCACCAACAACACTACAAGCATGGAAGACTCCCAGAAACATT
TGGCCATCAGGTTTCATCCCAGTTTCCTTGAATTCCCCAAACAATTCTATTGCATCTTCTCCAAGACCATTCTTACCAAG
CCATGTAATCATTGTGTCCCAAGAAGTCAGATTTCGTTGAGGCATTTTTCGAAACACTAAGAAGGCATCTTTCATGGAGC
CACATTTTCCATACATTTCAAGAATCTTATTGTACATTTTGATGTCAAGATGAGGATGAGATCTCACAAGGTGCTCATGA
ATTGGTTTAGCATCCTCAAGGGATTTATCCTCACTACACACATCCATCAACATAATATATCGAGACAAATCGACTGTGAC
ATGTTGCTGCTCCAACAACTGCAAAACTTCTACTGCCTCCTTTACTTTGCCTTCTTTACATAAGTCATCAAGCTCATCAA
CTGAACCTCTTTTACTGCTGCTATCATCAGAATCAATCGACTGTTCAACAGGTGTTGAACATCTCATTTCTTGATGGCCA
ACTATTCCATTCTGATATTGATAAGAAGCTTGATGTCCAGCACTAGAGGGGTTAAAGCCGCTTAAGTTTTGCTGATATTG
CCCCATCATCTCCCTTGAGTAGCCACTTGAATTCGTATGCCTTTCCATGTTATACCCACTTGCATTTTGTGGATACGTTT
CAGAATTTTCAGGTTGAACATTCCTTACATTTCCAGGGTCGTAATTGGAAAGGTTTTGCTGAGGCACTCCTACGTTACTC
GTGTAATTACCACTAAAATTCTGCCGTGACATTTCACTGTTTCCACCATTTAAATTCTGTTGATAGTGTCCATATACTCC
ATTTTGACTAGGCTGAGCTTCTAAACCTCCCTCAAACCTGGAACTACGCAGCAAATTTGACGAATTTTCACCACCACTAT
CATTTCTATTATGAACTAAATTACTTTGATAATCCTTTCGAGACCCGAAATCATTATTTCTCCCAACAGTTTGCTGAAAC
TCATTTCTAGATGAAACATTAACATACCCAGATGAAAAGTTCTCATTTTTCGCATATGGGTTCTGCTGAAACCCTTTGGT
ATCGTTTTGTTCGTGAAATTCAGTTCTAGGTTTTTGCGGATTAACCCCACTAGGGTTCTGCTCTATTCTCCTAGAATTTC
CACTATAACTCCCGCCGCCTTGCGTGCTACGAGATAACTGCTGATTATACGCCCATTCCTGACCCTTCCAGTTTAATTTA
TTCAAAGAACCCGTATTGTTCGAGTTATAATTGAAATCCCCATCTGGGTTTTGCTGAAAATCACTGTTATTTCCCCCCTT
TAACTCACTATAATTATCAATCTCAGATATTTGAGTAGCAGTGCCGATACTTCTCAAAAAAGTAACGAACTTTAACGATT
CTAAATGAAGAGATTGTCTGCTTACCTTTGATAGAGTTCTCAATGATTTGGATGTGAGTATGGTGGCTCTACTTCTATAC
ATTTTTGGCGATTATTTGATGAGCTTACGCAACAGAGAGAGGAGGCGCTGCGGCGGAGCAGTGGTGTTTCCGACTGCTTA
AACCCTCTCACAGTCGAGGCTTTAGATATGAAGGCGACGAAGAAGAAGGTTTGTAGAATCAAGAATGTGTGATATGATCC
CTTTACTTTTGGAAAAAACAACAAAAGACCCTATAACTTATTACTCATATATTTAACTTATTAATTTCAATGTTTATGAA
AAAGAGAGGCCAAAAATGAAAAATAAAGACTATATTAATGTAGTGTATAAAGAGAAATTGATATATGATTCAAGTTCGAA
TAAATATGTAAAAGAATTGAATTGACTTTGTATTTATAGAAGAAAAAAATGTTGGTAAAAAGAAAAGTTCACAATATGTC
ATCCACGATATATTGTAACATCTTTGTCGGTTTGAGCTACTTGTAAGTTGTCGATTTAAGTTATTTGTAAGTTGCTTGTT
TAAGCTACTTGTAAGTAAGTTGACTGTTTGAGTTATTTGCAAGTTATCTATTTAATTGCAAACTTATCTAAAAAAAAAAT
GTGTGAGCATTATATTTATAATACTTTTCCTCGAAGGTTCATCGATAGATCATGAGTCTTAATTAAAAATTTTGCTAGAA
AAAAACTAATTGAAAAAAATAACAAAACTTACATAAATTTCACTAGTTTAAGAGCGAATTACTTAGATACACTTAGCTTG
TAATATTACAAATTTTATCTGACTTTGGTGCATCCAAATATTAGATAAGTTCAAATACATGTATCTCGAGATACATGAGG
TCAAAATTAAGTGTAAGTTGTTTTAGATGCACTATATCCAAATAGATTCGTATAAATCTTATAGCAAATCTTGCTCGCCT
CCCTTGCTTCTCTCTCATGTGGCTCGTCACTCTTCTATATATCTAGTATCTCAAATACATGTGAATCACACACGCCATTG
GTATCTTAGGTCAGGATAAAAACTCTACACTTCGTCCATCAAGCTTAGCCACGGCCCAAGAGTTGAAGATTGGGCCAGCT
TCAAAGATGAGTGTTTAAGGTCTATAACACTGATGCCCCTCAGGCCTGGACCACTAGCTCAATGAAAGCCCAAGTGTTTA
ACGATGGCCGGAAAGCCCATACAGCAAAGATTGCCGTTACGGCGATGTCGGCAATGGCGGCGGAAACGGCGACGTTTCCG
GTTGACCTCATCAAGACGAGGCTTCAACTCCACGGCGAATCTCTTGTTTCATCTCGACGGATATCAGCCGTCCGAGTAGT
GGCGGAGATCTTACGAAACGACGGCATTTTAGGACTATACAAGGGATTGTCACCGGCGATTATAAGGCATATGTTTTACA
CTCCAATTCGAATCGTAAACTATGAATTTTTGAGGAATTTTTTGGCTCCTGCTGATCATACTCTTTCTCTGTCAAGCAAA
GCCATTATTGGTGGAATATCTGGTGTTATTGCTCAGGTAAATTGAAATCTCATTGATTTTTGGAATTACATTGTTGTATT
GAGCTAAATGAATTGGAGATATCGTGTTAACTCGGTCTGATTTTCTTCGACTAATTCCACGGAATACCATGGGAGATGAG
GTTTGAACTTGAGACCTCATGGTGCTCAAACGCATTTCATTGAACGCGCTAGCGCAACACTTATCTTTTTTATTATTGTA
TATGAAGGAATTTGACTAGATAGAGAGGAATATTTTGGTTTGATGTATGTACTTTGTTAATAATTGTGGAAGAACATGTA
ATGAAAAAATGGCTGAAAATTAGTTTGATAAGGAAAACATTGTTCAAGGTTTAAACTTTATATAGTTAAACAAATTGAAT
TACTGAAAAGTTGGTATTAAACAATACTATTAGTAAAATAGTGTCACAAATTTTGAGTTAGGTGGTCATCGGTGAGTGAG
TAGAGCTGATATCTCCTTCATATTGCAGAACTTTTCAGTTGGAAAAGATTTTTTACGTCTTAAAACACTAAAAAGACGAT
CAGAAAATCCTTCCGGAGAAGATCTCTTAATCAGAATGCTTCCAGATAAGATATGTCTAACCCCACCAAATAGAATCCAA
ATGATTTTTTGCTAGTCGTCTGCACCTATTGGACGTGGATACCGACTTAGTTAGGTGCAGTGCAATAGATCCTCGACTAA
GTGCTTGATGCAGAAATGGCTTTAAGTTGATTGCAACAAGATTAGTTAGAGAAAAATAAAAGGGATCCAAACCATTCATC
TGTACTTCACTGGCAAATTAGTTGTGTTGGTATATGAATTCTTTGTGTCCATAATACTAAATAATTTTCTTCCGAGACAA
ATTCGGAGTTTCCTAGAGCCTAAGGATCTCTAATTATGACATTGTCCCTGCAAAGATAACGAGTCTCTAAGCAGAATAAA
AGAACTCTTCGACTATAAGAATTTGCTTCAATTGTGGTCAGTTCTTAGACAAGTCCATATGAATTCTGAAAATATAAATG
TTAGATATGAATTTGTTTCTATAAACGATTCATGGTCATCTTCTTGTTTATAGAGCGGATTGCCTCATTTGTGGTGTCCT
CCGCTTCTTTAGCTTTCTTTTGATGAAGAGTAGCCCTTCAAAGAGAAAGAAGACACATTAAAGTCAGATCCTCCTTTGTA
CTAAAAATACAGGAGACGACAAGTGTTTTCTTTTGATGGATTCATCACACTCTGAATTTAGTTGAACAGTTGATTATACA
TTCTTAAGGGAAGAGGAATCTCTCTATTAGATTGTCAATTCTTTATTTCCTTTGTGCTACCCGAAATTTTGAGTAAGCGG
ATGAAGGACTAGTGATCGCCAGAACAAAACTTGGGTGTCATGATTTGTTATTTTTACGGACTAGAAGAATACAAAGTTCT
TTGTAGTTTTTCTTTCTGATTAATTTGTTCATTCTGAGTAAAAAGTCGGCTGTCTTAAACATTCTTTATAATAGTTTCCT
TTTGTTTTGAAATTTTATATACTGTACCGAGATATAGATGTTGGTAGGTGCACTTGGAAGGGTTTATGAAGCATGTATCC
ATTCATGTTTGTGAATTTATCACTCTAGTATGTTTATGAAAAGTAGTTCCTTTTATCTCTCCACCAAATATTGTATCGTC
TACAAACCCTTTCTCTTCTCATCTTTAATTTAGTCATTTTTAAGATTCCACATGACGCTATATTATTTATGTTTTACATC
TCTGATATCCTGTAGCTTTGTGCTTGTTGGGAAGAAAGTAAAGTATGACCAACTAATGCAAATCGATAAAAGAAATGTTG
ATACTGCTAAGCAGAGAAAAAATTGAAGAATGATTTGCGACTTGTCTTTACTAGGTTGCTGTACTTAAACTTTCAATTCC
TTACTTCAGCAGGACTCATTGTGGAACATGTTATAGTTGCATGTCTTCTTGTGATTCAGGTTGTGGCGAGCCCAGCTGAT
CTTGTCAAAGTTAGGATGCAAGCGGACAGTAGAATGGCAAGTCAGGGTCTGCAACCTCGATATTGCGGGCCATTTGATGC
TTTCAACAAGATTATTCGAACTGAAGGCGTCAGGGGACTTTGGAAAGGCGTGCTCCCAAATATCCAGAGAGCTTTTTTAG
TTAACATGGGAGAACTAGCGTGCTATGATCATGCAAAACGCTTTGTGATCGATAACAACATAGCAAATGATAATATATAT
GCACACACTTTATCATCTATAATGTCAGGCCTGTCAGCAACAACATTGAGCTGTCCAGCAGATGTAATTAAGACAAGAAT
GATGAATCAGGCTGCCGATAATCAAGGTAATTGTAAATATAAAAACTCCTACGATTGTCTTGTCAAAACTATTAGAGTTG
AAGGACTCAAAGCATTGTGGAAGGGATTCTTTCCTACATGGGCAAGACTTGGCCCTTGGCAATTTGTATTCTGGGTATCA
TATGAGAAATTACGACAAATCGCTGGTCTCTCTTCATTCTAACCAATTCATCACGCTGAGTGCTGTATAACACGGTGGAG
CAAAGGTTCGGTTTTCATTTTGTTCCCTTTGATTGATCTTGAGTTATATGTATGTTGTATTTAGTGTGTTTTTGAGAAGC
CAAGTATGCTTCTTTACTCCCTTTTGTAGGAAAACTGAGGAGACAAGAGTTCTACTTGGAATTATTCAGTATAGGCGTTA
GTTAAAGAATGTATTTTTCGGGCCGAATTCTGTTGCAGACAAGAAACTCTATATTTACGTGGAAAAGGACAGAGAGACGA
ACTCATTATCTAACGATTTTTGAACTGTGCATGTCATAGAGATTTCTATCCAAAAGGAATTTTCATTTCTTGTGATTATG
ATCAATGAAGAAAAACTTTGATAAAATATTTAGATGAACCCTTTTATCATCTGATATATGAACAGTATGATGCAAGTCAA
TAATATTACTCTCTTATATTTTGACTATGATAAAATATATAGATGAACCCTTTGCACTATCCAACCATCCCTACCTCCAC
CTATCCCCCACCCTTGTACCACACCCAACCTCGGGTTGGAGATCGAGTCCCGAGTTAGAGTCAGGTACTAGGGTTGGGGT
TGAAAGTTGGGTCCCGAGTTCGGGTTGGAGTTTTGGTTCCACGGAGTCTGGTTGAGATCGAGAGTTAGGTTCAGGATCAA
GAGTCGTGTATCGGGTCAAGTTTGGTAGTTGGGGGTCTGAGTTAGGGTCGAGAGTCGAGGTCGAGTTGGGTCTCCAATTC
TATTTTAGAATTGAGGTCAAGCTATAAGGTAGGAATCGAGAGTCTGGTTGGGGTCGGCTCTTGGGTCCCAGGTCAAGATT
GAGAGTCGAGTTTCGGCACTTTCGGGTCCCGGATCTCAGGTCCTGAGTTGGACTCGGAGTTGGTTCTCGGATTGGGTCGG
GAGTCGTGTCATGGATCGGGTCGGATAGTAATAAGGTTGAAAGGGATCAAAAAATATATTTCTTACTTTATGAAGAAAGT
CATTTTTCTTAAATTAAAAAAAAAAAAAGTCTATTTAAAAATTATTTTTTAAAACATGAATTGTTTTACCAGACTCACCC
TTGAAGTAAATTATTTTTACTTTTAAAGCTGATTTCAAATTTCTGCCTTTTAAGAGATTACAGTGAATTAGAACCATTAT
ACTACATTCATATTTTATCCTATCGGTGTATTTTCAATTCATCCAAATCCGATCTAATCCACTAAACACCAACCATTATT
AATTCTTAAACTCAAATATCAAAATTAACAAAGCTCTTATAATTCCTTTTCACTCATATCATTTACACTCTATCTATCCA
TATGTCAATGTCAATTAAACATTTCAATACAATTATACTCTTGTGTATACGTACATTGCCCTCATTATATTATAAATTGA
ATACACACCATCCCACTGTCTACGTACACTGACCTACTATTTAATTTTGCATGTGTCATTAACTTTATTTTCAATATACA
TTTATTCTATCCTCCAACTACACATATCATTATATCATCCAATTAATTACAACTTTATATAAACATATGGTTGATGTTCG
CCTAATAAGGAGTACTCACCATAAAGAAAATTCGAATCAAGAACAAAAATAACTTTTTGAGATAAGTTTAGGGATCATAT
GAGAAATCAACGGGTAAAACTTATCCGCAGCGGGTGTATACACCAATCTACTACATGCATGCCATGTGTTTAAATTTATA
GTTCACTTTACTTAACCTTAATTAATTAACATGTATTTTACTTCATTAAATCACATAATAATGAAAATTGTATTAGTTTG
GTGTATACACCCGGGATGCTGGTAAGTTTTCCAAAATCAACCCCGAAAAATGCGGTTTATATTAGTTAAAAAAATAATTA
ATTATAATGCATTCAATTTTAATTTATGACTAATTGCGGAAGAGACGGGGGAGGACAAAATCATAAATTTTAATGTCCCA
TCGTGTGGGTTGCATTAGCCTTAAAGTTATTAAATATATACATAATAAATAGAGGGGCCTCATTATAATAATGTTCACCA
AAATCTGCAAAACTCAATTTATTATAAAGCCTGTATTTACGTACTCATTTTTTCATTATATGGTCACACATTTACAAATA
TTAAACATAGTAATAAAGTTTTACGCGTTGGCACCCTTTAATAACCACCAATCCTTCATCTTTTTTTCTTCTTCAAAATC
[truncated: 917,948 more chars]
