# Supplementary material for: Homologues of potato chromosome 5 show variable collinearity in the euchromatin, but dramatic absence of sequence similarity in the pericentromeric heterochromatin
Source: BMC Genomics. 2015 May 10;16(1):374. doi: 10.1186/s12864-015-1578-1 (PMC4470070; doi:10.1186/s12864-015-1578-1)
Supplement: Additional file 3: — RH BAC tiling path sequences. Description of data: Nonredundant, multifasta sequence files of the individual BAC MTPs. The sequence contigs and scaffolds in the MTPs can be either ordered or unordered, depending on the quality status of the tiling path sequence. [file 12864_2015_1578_MOESM3_ESM.zip › mtp_1021.fasta]

>mtp_1021.contig_1
TTCGATATTCGGATGTCATTGGTGTAGTTCCAAAATTTTTTGAGGTGTTTTGATGCACTTTTCTTGATTTTTACATGTTT
CGTACATTTACGACAAAAAATTAAGTTTTTTGTTTTTTTTGCGCCTTTAAGAAAATGAGTAAAATATTAATAAATATTTT
ATTTCGAAATTCCTAGGTCATTGGTGCAGATTGAGAATTTTTTGAGGTGTTTTAATGTACTTTTCTTGATTTTAATATGT
TTCTTACATTTACAAGGAAAAATTAAATTTTTGTAATTTTTCAGACTATAACGAAAAAAATTAAGTTTTTTATCATTTTA
TTGTTTCGATATTCGGATGTCATTTGTGTAGTTTGAGAATTTTTTGAGATGTTTTGGTGTACCTTTCTTGATTTTTATAT
GTTTCTTTCATTTACGAGGAAAAAATATTTTTTTTGTAATTTTTCAAACTGTAATGAAAAAGTGTAAAATTTTGATCACT
TTTTTGTTTCGTAATTCAAAGGTCATTGGTGCAGTTTGAGAGTTTTTTGAGGTGTTTTGATGTACTTTTCTTGATTTTTA
TATGTTTCGTACATTTACGAAGAAAAATTAATTTTTTGGTATTTTTCACAGTTAAGAAAAAGAGTAAAATTTTGATCATT
TTTTTGTTTCGATAATCTAAAATCATTGGTGCAGTTTGAGAATTTTTAGAGGTGTTTTGATGTTCTTTTCTTGATTTTTA
TGTGTTTCATACATTTACGACGAAAAATTAAATTTTTTGTTATTTTCGGACAGTTACGAAACAGAGTAAACTTTTGATAA
TTTTTTTGATTCAATATTCTAAGGTCATTTATTAAGTTTGAGCATTTTGTGAGGTGTTTTGATGTACTTTTCTTGATTTT
TATATGTTTCGTACATTTACGAGGAAAAATAATTTTTTTGTTATTTTTCAGACAAATACGTAAAAGAGTAAAATTTTGAT
CATCTTTTTGTTTCGATATTCAAAGGTCATTGGTGCAGTTTGAGAAAATTTTGAAGTTTTTTAATGTACATTTCTTAATT
TATATATGTTTAGTACATTTACGAGGAAAAATTTAATTTTGTGTTATTTTTGAACAGTTACGAAAAAGAGTAAAATTTTG
ATCATTTTTTTGTTTCGATATTCAAAGGTCATTGGTGCAGTTTGAAAATTTTATGAGGTGTTTTGATGTACTTTTCTTCA
TTTTTATATGTTTCGTACATTTACGAGGAAGACATAAATTTTTTATTCTTTTTTGGACAGTTACGAAAAATTTTAATAGT
TTGATCATTTTGTTGATTCGATATTCTAATGTCATTGATTCAGTTTGAGACTTTTTTGAGGTGTTTTGATGTACTTTTCT
TAATCTTAATATGTTCCGTACATTTACGAGAAATTTTTTTGTTTTGTTATTTTTCGGAAAGGTATGAAAAAGAATAAAAT
TTTGATCATTTTTTTGTTTCGATATTCAAAGGTCATTGGTGCAGTTTGAAATTTTTTTGAGGTGTTTAGATGTACTTTTC
TTGATTTTTTTATGTTTCGTACATTTACGAGGACAAATTAATTTTTTTATTATTTTTCGGACAATTACGAAAAAGAGTAA
AATTTTGATCAGTTTTTTTTTCGATATTCAAAAGTCATTAGTGTAGTTCGAGAATTTTTTTAGTTGTTTTGATGTACTTA
TTTTGATTCTTATATGTTTCGTACTTTTACGAGGAAATTTATTTTTTTTGACGGTTACGAAAAAGAGTAGAATTTTGATC
ATTTTTTTGTTTCGATATTCTAAGGTCATTTGGTGTAGTTTGAGAATTCTTTGAGGCGTTTTGATGTTCTTTTCCCCAAT
TTTATATGTTTCATAAATTTACGACGAAAAAATATTTTTTTTTGTTATTTTTGGAAGGTTAAGAAGAAGAGTAAAATTTT
GATCATTTTTTTGTTTCGATATTCTAACTTCATTGGTGCAGTATGAGAATTTTTTGAGGTCTTCTGATGTAATTTTCTTG
TGGATATAATGTGTTTGATATTGTTTGTACAGGTGAAACAAGTGGACATGAAAGATGAAATAAAATAAGGCTGTTGATAA
CTAAGTGCCAAGTGAAGACCACGGAGCCCATTACGGGCCGTGGTCCTTGTCACGATCCGTGGTACCTATCGTGAAAGGTG
AACTAATGTGAAGGCCTTGGAGGAGTTAAGAGTAGAAGGGACCAAGTAAAGATCACGGGCAACTTCACGGACCGTGATCC
TTACAACGGCCCGTTGTGTCAGCCGTGGAGGTGAACCGGTAGAGAAGCATTGAAGACCCAAGCTGGGGAAATTCCAAGTG
AAGACCACGGAGGACTTCACGAACCGTTCGTGAAGTCCTTTACGGACCGTGGTAGCTTCCGTGGTGCGATTTCCCGTAGG
CAAGTATAGAAGACCCAAGCTAGGGGAATTCCAAGTGAAGACCACGGAGGGCTTCACGGATCGTGGTAGCTTCCGTGGTG
CAGTTTCGAGTGTTCAGGCATTGAAGACCTAATTGTGGATAGTTCCAAGGGAAGACCACGAAGGGCTTCACGGACTGTGA
AGCCCTTGGCGGGTCGTATAAGTGGGTGTGAAGGGCCCGACATTCCAGTCCTACTTCGAGTAGGACTCTTTTTTAAAACA
CTTATTTGAATTAATTAGGTCATTTTTATATTTTTTTTATCTTATCTAACCTTGAACGACGAACAAGTTTCCAATATTCA
TAGCTTTTGGTTTTTGATTTTGGATATTGAATTAAGTTTGAAGTTCGGATTTCCGGTTCTTGAATTATCAAAGTGGTTGT
TGATTGCTTATTCTCGTAAGTACTTTTTAATATGCTTTCATTCGATATTTCTGAACATTTACGTGAAATCATGAGTGGGT
AAATACCACAACTGGGGTTGTGGGATCCATGACATAATTCTAATTGTGATTTCGTAAAACGATTGAAAGGCAATTTGTGG
TTACAAACTGTAGTTTACTTTTCGTTATTCATGTATTCTAATGAGTGCACACATTAAGGTGAGCATGTATCTATCATTTG
TTCGAGAGAAAAATGATAGTTAGGAAAAAGCTAAACTAATCTAACTAAATGGAGTCAAAGTTTGAGTTCAAGAGAAAAGA
ACCTTAACACCATTGTAGGCAAGGGTAAATTGTGTAACACTCTAGGACCGAGAGGACTTGAGTGAAGATTATTTGAGTAG
ACTGAGAAGTGTCAGATATAGCTAACTCGCATGTAGTTTATAGAGGTAAATTGTTTCTAACTCAACTACAGAAGAACACT
AGACGCAACGTTATGGTGAACACAATCCTAGTTTCATTTAATTATTGAAACAACTTCAAAACTGATATTTTGTTAATTGT
TAAATTAGGCTTTATTTTGCAACTTTGGTTACTAAAGCATTAAAGCTAAACCCAATTTTACTTTTCGCAATTGTTTATTT
AGGAAATAATAACTACATTTGGGTAAAACGCGCTAGTGAAATCATTTCTGGAAAGGAATTCTGAAACGACCCCAAAAATG
CCCGAAAATGTGCTTCGGAAACACCTATAATTGTAATTTCCATATATCTCAAAATCCGTGCATGATTTCAGAAATTTGAC
TTCATATTCTTATTCAGGGGGTCAAATTGAGTGGGAAATGGGTCTAACCCGAATTTTAGAGCAACCGTATCAAAATTTGA
AAATCGCAAAAAATGCGATTTGGAGGGTCAACTTTAAAGGGGCATATCTCTTAGCACACAAGGAACTGGAAGGGCCACAA
CCTATTAAATTAAAGCCCTTTGAGTTAGCTTTCCAAAGCACTTGGTTTCACCTTATTCCGAGTTAGGATGAAGGAGTTAT
GACCATTTTCGTAAAACCTGTCTGTGCAGAATGGCAAATTCCAGTGAGCTTTTTTTTTTTAGCGGGTTGGGGACGTTTTT
TATAAATGTACCTCTTTCGCCTCTCCAAGGGGGTGGTAGGCCTTGGAAATACTACATTGATGGTCACTCGCCACACATGT
ACTACGCCCCTCTAAATATGATTTTTATGTAAGCACCATTATACATATCATCTCATTAATATGCTATCTATCGGGTATGA
TTATGCATTTTGCCTATGATGTCCATCTATTGTTGCATTGCATTGCATCCCATATACTTAGTACATTCAAACGTACTAAT
GCATACTCTATGCCTACATGATGTCACCATGTAGGGACCGGAGCACCGCTTGACCATCCTCCTCCGCGAGGCTAATACGA
TTTTCTATCGAGGTTATTGGTGAGTCCTCCATTCCGGGGACGTTGCTTATGATCTCTTGCTATGTATAAGACTTTTCTTT
TTTTTTTGTTATGTATTGACTATGAGGGTGAGCCCGGTAGTTTGTCTTGGCCCCCGCTAAGTACCCATGTTTAGAGGTGG
TGTTGGACAAGTTGTGTATTATACTTGAGCTTGACTCATCTATGGTATTTTTGTATCATTCTCTTTTTCTCTTGCTCCCT
TAGTCCCGATTTCCCCTTGATTATGCTTATCGCTTATGGTCATTTTAATTGCTTCCGCGACCAAGGATGTGTAATGATAT
GCTATGAGGCTTGTTTGGCGTTCCTTCGGGTTCCCCATTCGCCGGTCACGTCTAGGCCCTAGGCTCGGGACGTGACAAAC
TTGGTATCAGAGCACTAGGTTGATAGATCCTCGGAGTCCAATACACCGCGTTGATTAGAGTCCGATTCATGGTTGTGTTG
TGCACCACAACTATGAGTAGGAGGCTATGAGACGTTTTAGGAAATGTTTCCCTTCTCCATGTTCTAAGTCGTGCTATAGA
GTTTAATTATGTTTTTCCCTAACGGTTGTTCTTTGCTATGCTAGACCATGCCTAATACAAGAGGAAGACGAGCCCGCGCA
CCCGAGAAACAACTGACCAATGGAGATCTTCGGGTTGCCCTTACTTTATTTGCACAAGCTATGGCTAATCAAGCCAACCA
CGGGGCCCAAGCCCCTCAGGCTCCTACCCCGGCATCTCGGGTGAGAGACTTCATGCGGATGAATCCCCCGGAATTCTATG
GGTCTAAGTTAGATGAAGACCCTCAAGAGTTCATTGATGAAGTCCACAAGATATTAGCTATCATGGGCATGAGGTCAGAA
GATAAGGCGGAGTTGGTGGCCTACCAACTAAAAGGGGTGGCCCAAATATGGTACAACCAATGGAAGGAAGAGAAGGGGGC
AAACTATGTGGTGCCTTGGGAAGAGTTCAAAACGGCTTTCCTTAATCGATTCTTTCCTCTTGAACTTAGGGAAGCCAAAT
TGGTGGAGTTCATGAATTTAAAACAAGGGTCTATGGGTGTGAGGGAGTATGCCCTCAAGTTTAACCAACTTTCAAGATAT
GCTCCACACTTGGTTGCCGACTCACGATCTAGAATGAACAAATTCGTGATGGGTGTGTCCGACCTAGTGAGTGAAGAACG
CCGGTCCGCAATGTTGATTAGTGACATGGACTTGTCCCGCTTGATGGTCTATGCCGAACAAATGGAGGAGGAGAAGTTGA
GGAAGAGGAGGGGTCATGAGGCCAAGAGGGCCCGTTTTGAGGGCAAGTTCCAAAGTCGAAAGGGAGGCTGGTTTCATCAA
GGCCAAGGGTCTTCTCATGCGCCCCATAAGGGGTTTGCCAACGATGTTCCAAGGTCCCAAGGTGTTGGTAGTATGGGTCC
TATTGATGTATGTCCGAAGTGTGGTAAGGGCCATGGTGGCCCGTGCTTGAGAAATACCGGTGCTTGCTACAGTTGTGGGG
AAATGGGGCACAAGGCAATGGATTGTCCTCAAAATCGCAACAAGGGTAAGGAGGTCCGTCCACAAGGTGCCAATGCGGTT
CCTTTGGGGAGAGGGGGCCGACAAGATGGTGCCCCAAGGCACAATCGATTTTATGCTTTGCATGGGAGGCAAGGGGTCGA
TGAAGTCCCCGACGTCGTTACCGGTATGTTGAAATTTTTTTACTTTGATGTATATGCATTAATTGATCCGGGTGCCTCTC
TTTCTTTTGTCACCCCCTTTGTTGCCAACAAGTTTCATGTTGAGCCCGACTTGTTGCATGAGTCATATAAGGTGTCTACT
CCTATTGGTGCATATATTGTTGCTAGGAAGGTCTATAGAAATTGTCCTATTTGCATCTTGCATAAAATATTGCCTTGTGA
TCTTGTTGAGTTGAACATGGTTGATTTTGATGTTGTTCTTGGGATGGAATGGTTGCATGCATACTATGCTTCCATTGATT
GTAGAACCCGTAGGGTCAAGTTCCAATTCCCAAGTGAACCCATTCTTGAGTGGGAGAGCCAAAATATGGTAGTCAAGGGT
AGGTTCATCTCTTGCATTAAAGCCCGTAAGTTGATCTCTAAGGGGTGTCTCTATCACCTTGTGAGGGTTAGGGATGTGGA
GTCCAAAACCCTTCTTATAGAGTCGGTTCCGGTCGTAAATGAATTCCTTGATGTCTTTCCTAATGACCTTCCCGGTGTTC
CTCCCGAAAGGGAAATAGATTTTGGCATAGACCTCCTCCCCGATACTCAACCCATTTCTATTCCCCCTTACCGTATGGCC
CCGGCGGAGTTAATGGAGTTGAAGGAACAATTGAGGGACTTGTTGGAGAAGGGTTTTATTAGGCCTAGTCAATCACCATG
GGGTGCACCGGTGTTGTTTGTGAAGAAGAAAGATGGGTCCCTTAGGATGTGTATTGATTATCGGCAACTCAATAGGGTCA
CTGTCAAGAATAAATATCCTCTTCCTAGGATTGATGACTTGTTCGACCAATTGCAAGGGGCTAGCCACTTCTCTAAAATT
GATCTTCGGTCCGGGTATCATCAAGTGAAGGTGAGGGAGTGTGACATTCCCAAGACAGCCTTCCGGACTAGGTATGGGCA
TTATGAATTTGTGGTCATGTCCTTTGGGTTGACCAATGCACCGGCTATCTTCATGGACCTAATGAATAGGGTCTTTAAAC
CCTACCTTGATTCCTTTGTTGTGGTCTTCATTGATGATATTTTAATCTATTCGCATAGCGAGGAAGAACATATGGGTCAC
TTGAGGGTTGTGTTGCAAAGATTGAGAGAGGAGAAGTTGTATGCCAAGTATGAAAAGTGTGAATTTTGGTTGAGGGAGGT
TGCCTTTCTAGGTCATGTGGTGTCGGGGGATGGTATTAATGTAGACCCTAAGAAGACCGATGTGATTAGAAATTGGCCTA
GGCCATTGACCCCGTCGGATATTAGGAGCTTCTTGGGCTTAGCGGGTTACTACCGGAGATTTGTGAATGAGTTTTCTTCT
ATTGCTTCTCCCATGACTAAGTTGACACAAAAGAAGGCTAAGTTTGAGTGGACCGACGAGTGCGAAAGGAGTTTTCAAAC
CTTGAAAGATAAACTTGTGTCCGCTCCTATATTGTCACTACCGGATGGGCTTGAGGGATTTGTTGTGTATTGTGATGCTT
CTAGAGTTGGCTTGGGTTGTGTCCTAATGCAAAATGGTAAGGTGATAGCCTATGCTTCTAGACAACTCAAAGTGCATGAA
AAGAACTATCCTACGCATGATCTTGAATTAGCCGCGGTGGTGTTTGCTTTAAAGATTTGGCGTCATTACTTGTATGGGGT
ACATGTTGATGTGTTCACTGATCATAAGAGCCTCCAATATGTCTTCACCCAAAAAGATATCAACTTGAGACAAAGAAGGT
GGCTAGAATTTCTTAAAGATTATGATATGAGTGGGCATTATCATCCCGATAAAGCTAATGTGGTGGCGGATGCTTTGAGT
AGGGTGTCTATGGGTAGCCTAGCTCATGTTGATATTGGTGATAGGGAAATGGCTAGGGAGGTGCATCGGTTGGCTAGGTT
GGGGGTTAGGTTGGAAGAGGTTGGTAATGGTGGTGTGGTCGTTGTTGATGGTGCTAGGTCTTCCTTGGTTGATGAGGTGA
TAGCAAAACAAGATCTTGACTCTTCCTTGTTAGAATTGAAGGCCTTGGTGAAAGAGGGCAAGGTGGAAGTTTTCTCCCAA
GGGGGAGATGGTGCCCTTAGGTACCAATGTAGGTTGTGTGTGCCTTGTGTTAATGGTTTGAGGGAGAAAATTCTTGAGGA
GGCTCATAATTCTTCCTACTCCATTCACCCCGGTTCCACCAAAATGTATAGAGATTTGAGGGATGTGTGGTGGGGAGGCA
TGAAGAAGGACATTGCCAAATTCGTCTCCGGTTGTCATAGTTGTCAACAAGGCAAGGTCGAACATCAAAGGCCGGGTGGT
CTAACCCAAGACATAGAGATTCCTACTTGGAAGTGGGAAGAAATTAATATGGATTTTGTAGTTGGTTTACCCAAGACTAG
AAAAGGTTTTGATTCTATTTGGGTGGTGGTTGATAGGATGACAAAATCGGCTCATTTTCTACCGGTAAAGACAACATATG
GGGCGGAAGATTACGCAAGGTTATATATTCATGACTTGGTAAGGTTGCATGGGATTCCTCTATCCATCATATCGGACCGT
GGTACTCAATTTACTTCACACTTTTGGAAGTCCTTTCAAAGGGGTCTAGGTACGAGAGTTAAACTTACTACGGCCTTTCA
CCCGTAAACGGATGGACAAGCCGAAAAGACTATCCAAACACTTGAGGATATGCTTAGGGCTTGTGTTTTGGAGCTTAATG
GTAGTTGGGATGATCATCTTCCATTGATTGAGTTTGCCTATAACAATAGCTATCATTCTAGCATCGGTATGACTCCTTTT
GATAGCATCCAAGGAAGCTCTACTCCATTGAAGGACAAGGATGAAGCTTTAGAAACTCCAAGGAGGCCCATAACAAGATC
TCAAACCAAGGAGTTCAATGATAAGCTCAATGGGCTTCAATCGCTGATCCAAATGTTTCTTATTGGGGAAGAAGAGCTCA
AGCCCAAGGGAGAGGAATTGTCCAAATGCTACAATTATTTGGTGGCCCAAATTCAAGCCCAATATGAGGAATTTTAAGGT
CCAATTTCGTGCAAATAAGGTCAAGAAAAGTCCAAGAATCAGCCACAACAAGAGTTGCTTTCTGCCCAAGTTTTGAGAGA
AGACTAGTCAAACTTTCCAAGATTGTCAAGATTCTTTTCCTAGTTGGGATTTACCTTATTTATTTATTTATATATAGGTT
ATTAATATTTTCCTTAGTCTATTTATGGTCTCCTAAGTACCATTTAATGCTTTCCTAGAAGTACCAAATTTGTTCCTAGT
TAGGTTACTTTATTTCCTTTCTAGAGTAGGATTCCTTGTAATTGTCTTTTTAGGGTTTGGCATAAGGGGTCTTGGACATT
TTTCCCCCCTTCTCCTATATATAGGAGTCCTTTTTATTCATTAAAAACAATTTAGATTGATATTAATAATATTTGAGAGA
GTTCTTTGAACCTTTGTGAATTGTTCTTTGAGAATTTATCTTTAAACCTTTACTAGTTTCATAGTTTAAGGTATAAAGTA
ACTTCTTCTTGTGATATCTTTGGTTTCTTTTTGGTATTCTTTAGAAGGTGATTAGTTTCTACATACTAATTATTGTCTTT
AGTTACTCATAAAGCGGTCAAGATCCGAATCTATCGTTTTGATTCGTTTTCTCAAGTAAAGGCGTTAGATTTCTTCCATA
AATCTATACGTTGTTACTTGGATCTTTTCAAGGCCTTAGAACATCTAATCCTTGGAAATTCGTGGATCTTTCCTTCGAAT
TTCCCATATCTTTATTTAGTTTTTTCTGTTTCTTTTCTTTGTGCTTCCGTATTCTAATATTCAATTCTCTATTTGTGATC
TTCCTTAACCTTGCTGTTATCACCTTTTGAGGCTCTCTATGGGAGGCGTTCTAAATCACCGGTTGGGTGGTTTGAGGTTG
GTGAGGTGGCCTTGTTAGGACCAGATCTAGTTATGGAGGCTCTTGAGAAGGTTAGGATGATTAGAGAAAGGTTGAAGATG
GCCCAAAGTCGCCAAAAGTCCTATGCCGATGTGAGGAGAAGGGCTCTTGAATTTTGAGTTGGTGATTGGGTCGATTTGAA
GGTGTCACCCATGAAGGGTGTGGTTCGTTTTGGTAAGAAGGGCAAGTTGAGCCCAAGATACGTGGGACCTTATAAGGTGA
TGAGGAGAATTGGCAAGGTAACTTATGAGTTGGAATTGCCTAGCGAAATGGATTTGGTTCATCCGGTATTTCATGTGTCT
ATGCTGAGGAAGTGTGTGGGTGATCCGAATGCCATTGTGTCTCTTGATGTTGTGGGTGTTGTTGAAGATAATTTGAGCTA
TGAAGAGGTTCCGGTCCATATTTTAGATAGACAAGTGAAGAGGTTGAGAAACAAAGATGTGGCTTCCGTTAAAGTCCTTT
GGAGAAATCAACAAGTTGAAAGTGCTACTTGGGAGGCCGAAGCGGACATGCAAAGGCGATATCCTTATCTTTTCCACTCC
ACTCAAGCCTAAGGTATTGATCTAAGCCCTTTATAAAATCTCAGGTCTTAAGTTCAGCCCCCATGTTATTGCATACATTC
ATGTTTAAATTGACAAGTTCATTGTGGTTTTACAACTATGTTAAGGTTTTTGAAATAAGGTGTAAGTGCATTGTTGCATC
CTTATGTGGGCTGAAATTGCCATGTTTGTGTCTCACATTTGGGGACGAATGTTCCCAAGGGGGAGATATTGAAACGACCC
CAAAAATGCCTGAAAATGTGCTTCGGAAACACCTATAATTGTAATTTCCATATATCTCAAAATTCGTGCATGATTTCAGA
AATTCGACTTCATATTCTTATTCAGGGGGTCAAATTGAGTGGGAAATGGGTCTAACCCAAATTTTAGAGCAACCGTATCA
AAATTCGAAAATCGCAAAAAATGCGATTTGGAGGGTCAACTTTAAAGGGGCATATCTCTTAGCACACAAGGAACTGGAAG
GTCCACAACCTATTAAATTAAAGCCCTTTGAGTTAGCTTTCCAAAGCACTTGGTTTCACCTTATTCCGAGTTAGGATGAA
GGAGTTATGACCATTTTCGTAAAACCTGTCTGTGCAGAATGACAAATTCCAGTGAGCTTTTTTTTTTAGCGGGTTGGGGA
CGTTTTTTATAAATGTCCCATACTTAGTCATATTTTTTTTCTAACTTCAAAACACTCAAAAACACTCTCTAAACCCTCTC
CAAAATTCCACCAAGATCTTCAACCAAATTCAAACATCTCAAGCTCTAATTCCGGATTCCAGACTTAATCTCAAGCTTCA
ATTCTCCATTCCAATCTTCATCAAGGATTCTCCAAAGTTGAGGTATGTGGGTTTGATTGTGGAAACCTTCCTTTCCACAA
GTCCAACCATTTATCCTCTATTAATACTTCAAGTTTATGGGTCCTTATGGTTATTTATGAACTCTTGAAGTATGAAATTA
CTACTACACACCCTATTATGGTCTATTTTGCATATTATCATGAAATTGAATTATTATGTGATGTTTATGGTTTTTATGCT
TTCATGATCAAATTATGAAGGTTGATATATATATATGTATGCTGTTGTTGGGCTGATTTATATGGATTTTGGAATTGGTT
GGACTTAGTACTCTTGAAATACATGATTTTATTTACATGAACAATAGCCCACCATGTGTTTGATAAAATGCCCATTTATA
GAATTCTTGGGAAATGGAAGGTCCAATGTACGTCCTATGAGTCGGATGATTATATAATTACTGAAATCACGATGAAATGG
ACACATGTATATGATTTTCTCTATATAAGTGTTGTGAGTCGACCAAGCCTAGCTCGGGGGGTTGTAGGCCCGGGTAACCG
TATCGAGGGGTTGGTACCTTGGTTGCCTAGTACGGGGGGTAGTAGGCCCGTATAGCCATATCGAGGGGTTTGTACCTTGG
TCCCTAGCTTGGGGGGTGGTAGGCCCGAGTAACCACATTGAGGGGTTTGTACTTCTTTCGCCTCTCCAAGGGGGTGGTAG
GCCTTGGAAATACTACATTGATGGTCACTCGCCACACATGTACTACGCCCCTCTAAATATGATTTTTATGTAAGCATCAT
TATACATATCATCTCATTAATATGCTATCTATCGGGTATGATTATGCATTTTGCCTATGATGTCCATCTATTGTTGCATT
GCATTGCATCCCATATACTTAGTACATTCAAACGTACTAATGCATACTCTATGCCTACATGATGTCACCATGTAGGGACC
GGAGCACCGCTTGACCATCCTCCTCCGCGAGGCTAATACGATTTTCTATCGAGGTTATTGGTGAGTCCTCCATTCTGGGG
ACGTTGCTTATGATCTCTTGCTATGTATAAGACTTTTCCTTTTTTTTGTTATGTATTAACTATGAGGGTGAGCCCGGTAG
TTTGTCTTGGCCCCCGCTAAGTACCCAAGTTTAGAGGTGGTGTTGGACAAGTTGTGTATTATGCTTGAGCTTGACTCATC
TATGGTATTTTTGTATCATTCTCTTTTTCTCTTGCTCCCTTAGTCCTGATTTCCCCTTGATTATGCTTATCGCTTATGGT
CATTTTAATTGCTTCCGCGACCAAGGATGTGTAATGATATGCTATGAGGCTTGTTTGGGGTTCCTTCGGGTTCCCCATTC
GCCGGTCACGTCTAGGCCCTAGGCTCGGGACGTGACAAATTCTCTGTGGGATCGACCTCAACTCACGTTGAGTTCTATAA
ATTGACTTCGACCGTTTATATCTCTTAATTGAGGTGTAAGTTTGGACGTATCAAATTTTGGCGCCGCTGCCGAGGAATTT
CAATTCAGAAGTGTTTTACTAGCTTTTATTCTAAGTGTAGTTAGATTTCCTAATTTTACGCCTTGTTCCTTGTCTGTGTC
TTCTTCAGGTGAGTTCGATTGTGTATGCCAAATACCAGAAGTAAGGGAGCCCCATTAGTCCCATACGACCCAGAACTCAG
GAAGACAATCTGTAAGATGGTGAATGCACAAGAACTGGAGGCGCAGAGACTTAGATTTGGATTAGAAGCTGAAACCGTTG
CAAGAGGTATTCAGCCGAATGATGTGAACAATCAACCTAGGGCTTTGGAAGAAAACATAGCAGTGGATGGAATCATTCCT
CCCCACCGCCAACCAATAGCTCCAAGGGGTAGAGCACATCATCCAGCTCACATGATGTATGAGGAGGATGACTTAGATTT
GGATAGAGTTGGAGCCACCGGAGCGATAGTGTTACCTGCGCTACCTCTAGGTGTTAAGTTCACAATCATCAGCACTATGA
TTCAACTGCTAAATCTGAAAAGGTATGTTCAGGGGTGCAGCAAGTGATGATGCTAACAAGCATTTGATGTACTTTGTGGC
GATTTGCAAATCGCAAGAGATTCCTAGAGTAAGCCAAACAACGATGAGATTGAGGCTATTTCCTTTGTCTCTTACTGGAG
AGGCAACCAACTGGTTGAATGAAATGTTGGTTGACTCGATCAGGACTTGGATTGAGTTGAAGGAGGCTTTTCTGGAGCGA
TTCTTTCCTGAATCAAAAGCGTTGCAGATGAAAGACGAGATCAGTTCCCAAAAGCAACTACCAGGAGAAGCGATGCATGA
CACTTGGTGGAGATTCAGCCAAAAGCTGAAGAAGTGCCCAAACCATGGTCTCATTGAGAGACATCTAAAACATGCATTTT
ACAGGTCTTTAAATTATGTCACTAAACTTGTTGTTGATGCAGTGTGCGGAGGATCTTTTATGAGAAAGCCATTCTCAGAG
AGCATGCAACTGATGGACGACGTGTCAAAGAATAACAGGGCATGGTACACCAGGGATGCAGAAGTAGGGGATCTTGGGTA
CACCTTTGAACTTTCAGCTGAGCAAAGGAAGAGAGAAGAAGAAAGGGATCAAGAATGGCTCACATGAGGACCCAAATAGA
TCTACTTACAAAGAACATTGTCTCAAAGCTAGAAAAGGTAAATGTTGTGGTACAACCAAACAAGTATAAAGATCAGGATA
TTGATCTAGATGAAGAGGCTAATTACTTGGGAAATCAAGGAGGTTTCCGGAATTATAACTTGGGAAACCAGGGTTATAAC
TCTGGAAATGCAGGTCGGACTTATTCAAGGGAAGGACAGTATGAAAGGCTTGCAACTAGAGAGCAGGGAAACTGGAAGAA
CAGAGATGGGTACATGAATGATCGCAGTGGTGTGTATATTCCCCCAGGCAATAGAGATCGGGCAAGTAGCAGTTCCAGCG
GGTCTAAGCTGGAAGATATGTTGGTCAAGGTGCTCCAAAAAGTTGAGTCAACAGATGCATGGGTGAAGGAGATGAAAGGT
GAATTCTCCAGTATGAGTCAACTAGTAGACTCTCACACCACCTCTATCAAGCAAATTGAGCAGTAGTTGGGGCAACTTTC
AGCCTCATTAAATCAGAGGAGGAATTGGTCACTACCAAGTGACACGATCCAAAATCTGAAGAAGGACGGGCACTGCATGG
CTATCGCTACCAGGAATGGTAAGGTTCTTACTGACCCAATTTCTGCAGGCACTAGACATAAGCAGGTGTTGGAGCAAGCT
GTAAGAGAGGAGGATGAAGCTAAGGAAGTAGATGACTTGGATGATGTGCAACCAATAGCCAAACCAGCAGAAGCGAAAGA
AAAAGAGGTTGAGGGAACCTTGCCCTTACCACAAATCCCAAGACCACCTCCTTCTTTCCCTCAAAGTCTAAAAAAGAAAG
CCAAGGATGGGAAATTCGCTAAATTCATCACCATGCTGAGACAGTTGTCCGTGAACATACCACTGGTGGAAGCACTAGAA
TAAATGCCAGGATATGCCAAGTTCATGAAGGACTTGGTCACAAAGAAAAGAGTTGTAAGTATTGATTTAACTGACAATAT
TCATCATTGCAGTGCTATTGCTACCAGGTCTATGGTACAGAAGAACGAGGATCCGGGTGCATTTACCATACCGTGCACTA
TCATATCAATCGAATTCACAAAGGCCTTGTGTGATCAGGGGCCAATATTAACTTGATGCCGCTGGCCATCTATAAACAAC
TAGGGTTAGGAGTTCCAAAACCCACAACCATGAGGTTGATGATGGCAAATAGATCAGTGAAGCGACCTGTAGGCATCCTA
TGTGATGTGCTTGTAAAGGTGGACACATTCATCTTTCCGATATACTTCGTGATCTTGGATTGCGAAATGGATTTTAAGGT
TCCCATTATTTTGGGAAGACCATTTTTGGCCACAGAACGAGCCTTGGTAGATGTTGAGCGAGGAGAACTGAAGTTCAGAC
TCAACAAAGAAGAGGTAAAGTTTAATATATGCAGGTCCATGAAGCAGCCACATGATATGAATGTGGTGTCTGCGATAGCG
ATTTTCGATGAAGAAGAAATGAGAGCTACCATTGAAGAGAGGATGGCTATTGAAACCTTAGCTGCAGTGCTGATGAATTT
TAGAGTTGACTTCAAGTCTGACTATGTAGAGACCATAAAAGCTTTGCAGGGTATGGGAGCACACTCTTATGCTCCAAAGA
AGTTGGACCTGTATCTGAAAAATAGGCCAAGTCCTCCAGCAAAACCATTCATTGAGGAGCCACCTGTCGTGGAACTAAAA
CAGTTTCCCAGTCACTTGAGGTATGTATTTTGGGAACTAACAACACTTTACCTATGATTTTGGCTGCAGATTTAAATGAT
GAACAGGTCCAAGCTGTGATCAAAGTTTTGATTAGATACAAAAGGGCCATTGGGTGGACCATTACCGACATCATCGGGAT
ACCTCCAAGTATATGTACCCATAAGATCCAACTTGAGGAGGACTGCAACCCAAGCATTGAACACCAGAGGAGGTTAAACC
CACCTATGCAAGAAGTGGTCAAAAAGAAGATAATCAAGTGATTAGATGTTGGGGTGGTGTACCCCATTTTTTATAGTCAT
TGGGTCAGTCCAGTGCAATGTGTGCACAAAAAGGGATGTATGACTGTGGTTGCAAATGCCAAGAATGAGTTGGTCCCGCA
TAGGCTAGTCACTGAATGGCGGTGTGCATGGATTACATGAAGCTGAACAAATGGACCTTAAAGGATCACTTCTCGATGCC
TTTAATGGACCAGATGCTTGATATGTTAGCTGGAAAAAGGTGGTACTGCTTCTTAGATGGATACTCTAGCTACAACCAGA
TATCATTTGCTCCTTAAGATCAGGAAAATACTACCTTCACATCCTTATGGCACCTTTGCGTTTAAACGCATGCCATTTGG
ACTATGTAATGCACCAGCAACGTTCCAAAGGTGTATGATGTCTATCTTTTCAGACATGGTAGAAGACACTCTGGAGGTAT
TTATGGATGACTTTTCAGTGGTAGGTGATACCTTTGATGATTGTTTGCTGAATCTTTGCAGGGCCCTACAGAGGTGCGAG
GAAGCCAACCTAGTGTTGAACTGGGAGAAGTACCATTTTATGGTTAAAGAAGGCATAGTCCTTGGGCACACGGTGTCACA
AAAGGGGATAGAGGTCGACAAGGCAAAAATTGAGGTGATTGAAAAGTTGCCTCCACCTATTTATGTGAAGGGTGTTCAGA
GCTTCTTAGGACATGTCAAATTTTATAGGCGTTTCATCAAGGACTTCTCCAAAATTTCACAATCCATGTGCAAGCTT
>mtp_1021.contig_2
CGGGTATTGGCTAATAAAATTGAAACCAACTTCTTAAAGAAATTTCGCAAAGAGTTCATAAATCTTCACCAAATCTAAAA
TACAAACAATAAACCACAAATAGATTACATCACAGACCTAAATTAGAAAAAATAACATAAATTTCAGACAAACCCATTTG
TTATTCTTTAATACTTTTGAGAAACCCTTTAATGGAGTTTCAGATTATGCAAAATAGTATATGCATAACAAATTAGAGAC
AATGGGTACTTAGAAATAATGGAGTAGATAGAGGAAACTTAAAAGTAGTACACCTTTATATGCAAAAGCTTGCAGTTGAC
AAAGATTCTTGTTGAGAATAAGACCACTGGAGATGAACTGAAGAAGCCCAGATTGAAGAAGACGAAGAATCTCACTTTGA
AGAAGAAAACCTAAGCTTGTCGAAGAATTCTGTTGCCGTTAGCTGCAACTCATCATTATACTAAAGAAGAAGACCGATGC
TTTTCAGAAACACATAATGATCATAATGAGAAAGTTCTTCTCTCTATGTTATGGTTCTAAGGTTGAAAGTCCATTCTCAC
CTAATGAACCTATGAGCTATTATTATGAATGTTGTTGGATAGAGGGTAAGATACTCCTTCATGCTTGTAATTCCAATTCT
AGACTAAATATGAAATTGTGGGAAGTAATGCTTAACACCGAGTGGATATTGAAAATAAGTTAGAGGCTCTCCCGTCAATT
AAATAGGCTGGGTTTCTAAATGTAATCTCATGAGATGGAAGCTACCCCGTTGTGTGGTCGGAGGCTTGTGCGAAAAGCTT
CCAAGAGCTGAAAGATACACTCACTTCTGCTCTGGTGTTTACCTTAACGATGGGTTTGTGGTATATTGCGACAAGGTTTG
GCAAGAAAGGGAAGCTCAGTCCTAGATATGTAGGCCCTTATCGAATCTCGAAAAGGATTGGTAAAGTGGCTTATGAGTTA
GAGTTGCCAGCAGATGTGGCAGCAGTGCATCCAGTCTTCCACATTTCACTATTGAAGAAGTGTGTGGGTGATCTAGCATC
CGTAGTGCTATTAGAGAGTGTGGCTGTGAAGGATAGTCTCACTTATGATGATGTACCAGTTGAAATTCTTGATCGTCAGG
TTCGAAGGTTGAGAAACAAATAAGTCGCTTCAGTCAAGGTTTTGTGGAGGAGTCAGTCAGTAGAGGGATCTACTTGGGGA
AGCAGAAGCAGCCATGAAGGCCAAGTATCCTCACCTCTTTCCTTCCGATTCCATTCCAGCTTGAGGTAATAGTTCCTCTT
CAGTTTTTCAATCATTCATGCGCAAATTTAGTCTTAGTATCATGTTCCTTCAGTTTGTACTAGCATTTTCAGCATATTTG
CATGTTCTTGGAACTTAGTTTAGTCAAAAATCAGTTTCCAGTGTTTAGTGGTAGGGTTTGCAGCTCTCTCCCTCCATATC
ATCTAGTTTAGTCTTCATTCGAGGACGACTGGTCCCAAGGGGGAGATAATGTAGCACCCCATATCTAAAAGCAGACCATA
TTTCAGATTTTCAGAAGTTGCAGGTGCAACCTACGGTCGCCACCCATGGACTGTGGTCTGGCCCACGGCCCGTGCTGTGG
GTCCGTGGTTCACCATTGAAACCCCTCCTCAAACCCAGCTCAGAAAATCTACTAAGTCTCGACCCACGGTCTGTAGACCA
GACCACGGTCTGTGATCTGTGTCCGTGGATTGAGGTCCACTTTACCCAGCCTCTGAGGCAAACGACGGCCGACCAACATG
GACCGTTGTTCGATCCACGGTCCGTAGGTTTGATCGTTGGTGAAGGTCAGCAACCAGTTAGGGGGAAATTGCTGATTGGG
TCAACTTCAAATGGTCATCACTCCCAGCACGAAAAGAATTATGTGTCCCATGACCTATGATATGATAGATAATTGAATCC
TCTTTGCAATGCCACCGAGTTTGCTAAAATACGACCTCTGAGTAAAAGGTTATGCTCGTTTTAGTAAAGCCCTGTCGGTT
AGACATGAACTACGACCCCAATCTACGGACCGTAGGTTGACCTATGAACTGTAGGTCCCGTCCGTCGGTCACTCCGACAA
TAGTTAAGTCAGGGATCTTTTTGTTTTTTTCTATTTTGTTGGACCCCTAAGCTACGTCGTTCAGACCCTAAATTATGAGG
TTTTAGTCAGTTTAAGCCTAGAAACATAACTAGAACTTACCTAAGCCAAATCATTAATCAAAACATAGAAAAATTAGAGC
GTAACAGGAGAAGAGAAGTCAAGAACCCTAGTTCAAGAACGCAACAAGCTTCTATTAGTTCTAGCCACAAAATCTAAAGA
TTTCTCCATGAAATTCATCACCAGGTATATGGGATTTCACTAGTGGGTTCCTGTAACGACTCGGAAAATGATAGAGTGAA
ACTAGAGCCTCACATGTGAGTTTGGAGTCGAGAACTTAATGAAATGGTTATAATTGAATTTGACCCAAAAAGTTCTTAAA
ATGTGCTTCGGAAACTTTTTTAGCTGTATATAAAAAGATCCGTTTCGTTTTTCGAAAATCCGACTTCATATTCTTGTTTA
GGGGGTCAAATTGAGTGGGAAATGGGTCTAACCCAAATTTTAGAGCAACCGTATCAAAATCCGAAATTTCCAAGTGAAGC
CTTTTTCAAGGGTCTACTTTGGAGGGTCATATCTCCTAGCACAAAAATTATTTGGGTGGCCAATAATATATCCATGGAAA
GCCCTTTGATTTAGCTACCTAACGCACTTCGTTTCACCTCATTCGGAGTTCGGACGAAGAAGTTATGTCCATTTTCGTAA
AATCTGTCCGGTAGGAAATGGCAATTTCCAGTATGCGGGGTTACTGTTCACCCGCCTGATTTTTTCTAAAGTGTTGGACC
ATTTTTTTTAAAAGGGCATATATTATTTCCTAGATACCATTAGTTCATTCCCATCCCAAAAAACATTTCCCTCTCTCAAA
AACTCTCTCAAAACCCCAAGGAAGCTCAAGGTGAAAGATGGAGCTAGGGTGGATGGTGGCTATTGATTTCTTCACCAATT
TCGTTTGGTTCTTGAAGATTAAGGTATGGGGACTCTTCATCTTTGATTCCTTCTTCAATCAAAGAGTCAATCCAAAAGAT
TTCAAAAGTTGTTCAAAAACTCAAAATCCAAATTTTGAATTCTAGCATGGGTTCTTGCATTAAATGTTTTTAATGATGAT
TTGTGTTATTATTGATGGTTTTAAGAAAGGAAATTCCATGAACCCATGTCTTTGCAAATTTCCAAAAGTTGGCTTATGAA
GTGGGGTTATTGTTTATGATTGAATGATGATAGAATTATGCTTAAATGGAGTTGAATAGTTGATTTCTATTATTATCTAT
GCTTATCTATTGTGAATTATTGGAGAGTTGAGGAATGGTGGTTGTGGCTTTGGAAAAGGGTAAGTTGACCTATTTTATGA
AAAATGTTGAATTAGTAGGGAATTGAGTAATGTTGGTTATGGCTTTGGAAAATGGTAAGACGGCTTAATCTCTTAGTATT
GATATAATTGTTATTGGTTGGTTTGATCCACTTATGGTGGAGGTGTTTAATTATGGAATGTATTGTGACAATGGCCTTAA
AGGCAAGACATGAGGAGCTAATGTTGAATTAGAATTGTTTACTTGTTTGTTGCATTGTGACCATGGCCTTGAAGGCATAG
TATAAGAAATTGAAGTGTTATCATGACATTGTATGAATGAGAGTTCAATGAAGATAATGTGATCATGTTATGAATGTAAA
TGTGTTACTATTGAAAGATTATTTCTCAATTTGACACTCATGAATGTTGATGAAAGAATATGAAGGATTCTTCAATGTAA
AGTATACCTTGAATTGGTAGGGCTTATGCATCCTTTTCTTGTATAAATGATTATATTGTTGATTGTTGAATCCTTGGATC
GGTAGGCTAATGGCACCCTTCCACACATGCTTATAATGAACCTTGGATCGGTAGGCTTATGGCACCTTTCCATTAATGAT
AAGTAATGAACCTTGGATTCGGCAGGCCTATGGCACCCTTTCCATAAAGGTTAATGATGAGACTTGAATCGGCAGGCTTA
TGGCACCCTTTCAAGAGGAGTTAATGAGCTTTCCTAAATGTACCTTGAATCGGCAGGCTTATGGCACCCTTTCATGTGTT
AAATAATGTACCTTGAATCGGCAGGCTTATGGCACCCTTTCATGTGTGATGATGTCAAAGTAATGAACTATTCTATGGGA
ATGTAGGCTAAGCACCGAGCGGATTTGGTTAGATGGAAACTCCCCCGACAGTTAGGCATGAGTTTCAATGATCGTCTACC
TTATCCCATAAACTATGTGCCCGCATAGGAAGCTAGTGGATCCATTAAGCTATATATACCGGTCTTCCTTAGGCAAGTAG
ACCACCTCTTTTCGGTGTGGGGACTCATGACACCGGATTCCATGACAAGCTCTCATGGTCTATGTCGGTTAAATGCTTAC
TTCCCATCATGTGAGATTTCATTATGGTTTCTTGACAGGTTCTACAAAGTGTAGGTAGTAGTATGGGATGCTACCTATAC
ATTGCACGAGTAGGCTTGGAGAGGGTCATAGTGAGTT
>mtp_1021.contig_3
AAGCTTTTGCTCCTCAATTTGTTCGGCATGAACCATAAGACGAGAAATATCCATGCTTGGGATTAGCATAGCCGACCTAC
ATTCATTTACCACAAGATCGGATACTCCCATAACAAATTTGTTCATTTAGCTCTAGAGTTCGACACCAAAGTAGGAGCAT
GCTTGGACAATTGAGTGAACTTGAGGCCATACTCCTTCACACTCATACCCCCTTGACGGAGGTTGATGAATTATTGCATT
TTCCTCTCCTTTAGTTCCAAGGGGAAAAACCTATCAAGAAAAGCCATCTTGAATGTAGCCCAACTTATCGGACCCTCTCT
AATAGGTCTCCCCTCCTTCCATTGTTCATACCATACTTGTGCCACATCTTTGAGTTGATAGGCGGCTAACTCTGCCTTTT
CTTGAGAAGACACACCCATAGCCTCTAGAACCTTAAACACTTCGTCAATGAATCCTTGTGGATCTTCTTCCACCTTGGAG
CCAAAGAAAGTAGGGGGATTCATCCTTGTGAAATCCCTTATCCTAGAAGCGGTAGTGCTAGCATTGGGGTTCACTTGCAC
CCTAGCATCCCTAGCAACTTGAGTGGCCAACACTTGAGTCAAATTATGAATAGACGACCTTATCTCAATATTAGACATAG
CCCCTTCTTCAATAGGAACTTGAGGGTTTTGAGGAGCTTGAGGGGGAACCACCTCATTCACATTCTCCTCACCGGTCCTC
TTTGCATTGTTCCTTCTTGTATTCATTGCCTATAAGCACAAGAAAAGGATTAGAAGACAAGGACTAGATAGAGTTAAGAC
TCTTAGGCACGACTATGGAGTAACAAAAGAGCGAAAGTTCCTAAGCATCTCGTAGCCTCCCATTCATAATTGTGGCGCGT
TTCACACCCATGAACACGACTCTACTTGACGTGGTATCTTGTGACATGGATCCTACATTATTCTCAACCTTATGCTCTGA
TACAAAGTTTGTAATGACCTGAGAGCACCACCTAGTCGTTACCGGCGTATTCGACCTCGAAGAGGTCTTATACAAGCCCT
TAACATTCATCATAGCATGCATCATAGAATATAAACACAAAAAATTTAAAATTTTTTACTTTGGAAGTTCAACTTCACTT
CATATATGAAAAATAAAATCTAACTTCGTCACAAAGTACTATCTAGACATAGAAGTATTGAAAATGAGACTTAGCCCTTA
CATCAATAAGAATTCTAGAAATAGGAAAGTACAACAATGTCTTTCAACATAAGCTAAGAACTAAACATAGAAGCTAGATC
ATAGGGTCTTGTCCTCGGACTTGAGGACTCACCAACTTAGGGAAGCAACTCCAAGTGTCTTGAGAAGTAAGCTTGAATCC
TCAACGGCCCGAACCTAAATGTTTGGGGAAAAAGGAGACAATATGGGTTAGTACAACACACGTACTAAGTATGACTACTA
TGCATAAAAACCATTGAAACATGCATAAAAGGTCATTTTAGTCAAAACATGCTTTTTACCAAGTAAATCCAATATGCACA
CAAAGTAAGCATCATAGTACAAACCAACATAATATCATCCCAACACGTAGACAACCCAAGTAATACTAGTGCAATGCAAG
GAATAGAATCCCATAACCCTATTCAAAGCCAAGTATCACATTAAGCAACCTACTTCATTCATACATACATAAGATCATAC
TTCATCATAACTTACCATATTCATAATGATCATACATAACATAGCTTCAACATGCATAGGTCATAATCATCATAATCATA
AGTGAACACTACTACAACCATCTCTTAGGATCCCACAAGTGCAATGTGCAAGAGAAGTCCCATACCCTCCCTTACACAAT
GAAGAAACCCATAAGAAAGCCCTAGTAAGAGTTAACACCTTTCATACCCTCATTTAGTTTTAATTAGGGAGATATTGCCA
TAACCGACATAGACCATGAGAGCTACATGGAATCCAGTGTTCTACTCCCACACCGAAAAGAGAGGGTTAACACTTGCCTA
AGGTGTAACCATTCGTACATAGCTATCTAGGTGGATCCACTAAGCTAAAGTCCTATGTGGGCACATAGTTAAGGGTCAAG
GAGATTGCTCCTAGAAATCCTAACTTACTAAACGTGGGGATTTCCATCTCATGAGACAACACATACCGTGGGTAATCCGG
ACTTGCTAAACGTGAGGAAACCCATGTGGGGAGCTGGACTTACTAAACATGAGATCCCCATCACATTTATAGCCTGAATT
CACTCAATAGCCAACACAAACTAGGGTTAGAATTAGGAAAAGAAGGAGAAACATGGGTCTCATGGGGAATTCTTCAAGAA
ACCATAAATACACATAAATTCATTCATAATTGTTCATATAACATCAATCAAATTCCGTTTATAACATCAATTTCACTTAA
GAAAGAAGACCCACGTTTTTGGATTGAAAACCTATAAATTGGAGATTTTGAAATCCATCTTGAAGGGGCCTCTTGGGGAA
AGGAATCCCAAGAGTGATAAGCAACCATACCTTAGTTGATTCCTTGAGAATCAATGGAGAAACTCCAAGCAATTTGGGAA
AGAACCTTGAAACCCTAGCTCCAATGTATTCTTCTTCTTCTAAGGTTTTTAGAGAGAGTTTAGAGAGAAGTGGGAGAGTT
TTGATTTCAATAGGGTGTTGTGTATATGGCAAAAACTTGTGAATTTAGACTTAAAAACAATATATAATTAACCTCTAAAA
TTACCCAAAACACCCTTATTTAAATAGGACTTAAAAGGAAAAGTCCCAAAACTCCTCATTTAAATGGTCCCTGTCAGGGA
CCACGGCCAATATTTACGGACCGTGAAAGTGCACCACGGGCCATGGTACTGCCCGTGGTGTTGGAGGCAGTGGCTCCCCT
TTCGTGCATAAGCCAACACTTGGCCAAGGCAAGACCACGGAGCTTCCCACGATCCGTGGTCATGACCACGGTCCGTGGTG
ATGGTCTTGGTCATGACTTGGCCTTGTGGAGGAAAGGCCTTCAAGCCTTGGTGCCAAGTGATGTTCACGAGCCACTCTCC
TCCCTTGTCAAGTGCACCACGACCCGTAGTGGTTCCTGTGGTGCCTTGGGCAGTAGCTTCCCTAACAACCCCCAACTCCC
TGAAAGCTAAGAGGACTCCACTCCCACCTTCACGAGCCGTGAAGTGGACCACGACTCGTGGTCCCTCTCGTGAAGGGTAA
GGCTGTGTCTGGGACACTTGGAGGTCCCTCTACCTCGACCAAGGAAACTCCACGAAGCCTCCCACGGTCCGTGGTCAGGA
CCACGAGCCGTGGTGATGGCCGTTGAGTTTGAGGCAGTCGCTCCAAATTTGGCGCAGCCTTGGCCTTAGGCCTTGGCTTG
CCCCTTTTGTTTGGCACTTCTCCCTTAGGCCTTAACTCATAAACCACCATAGCACACCTAGATGGTCTACTAATTTAGGG
GAATTCATTTTATACCTCATTGACACTACGTTTAGGCTCTAGTTCCACCTACAAAATTTCCCGGGTGTTACATTATCCCT
AAGGTTTAGGGTTTAGGTTTCTTAGGGTTTGAGTTTAACATTTAAGGTCTTCTAGGTTTTTTTGGGTCATTTAGAGTTTA
GTGTTTTAGGTTTAGGGTTTTTCTAGGGTTTAGGGTTTAGGTTTGTTAGGTTTAGGATTTTTTAGAGGTTGTTTAGTTTT
AGAGTTTTTAAAGTTTTTTTTTGTTGTTTTTTAGGGTTTAGGGTTTGGGGTTTTCTTAGGGTTAGGGTTTTGGGCTTATG
ATTTTTAAGGGTTTACGATTTAGGGTTTCTTAGGGTTTAAGGTTCAAGGTTTAGAGTTTGGGATTTAGGGTTCCTTAGGT
TTAGGAGTTTTAAAGTTTTTTTTTAAAAATGTTTTTTAGGGTTTAGGTTTTGTTAGTGATTTTTAGGGTTTAGGTTTTCT
TAGGGTTTAGGGTTTCATAAGGTTTAGGGGTTTTTAAAAATGATTTTGGTTAAGGGATTTTAGGTTAGGGTTTAGTGCTT
AAGTTTTTCTAGGATTTTTTTAGGTCAAGAGATTTTTACAATTTAGGATCTTTAATGATTTTTTAGGATCATTATTGTTT
TTACGATTTTGGAGTTCTAAGGGATTAGGACTTAGGGTTTTAGATTATGGAATTTTTTTTGGGTTTTTGAGGTTTGTTTT
TGGGATTTTCAGTTTTAGGGTTTTGAAGATTTTTAGTGTTTAGTTTTTCTTAGGATTTAGGATTTCTTAGGGTTTAGGGC
TTGTTAGAGTTTCATAAGGCTTAGGGTTGGGGGTTTATCCCTAAGTTTTAGGGTTTATGTTTCTTGGGGTTTGAGTTTAA
TATTTAAGGTCTCCTATGTTTTTTTTGGGTCATTTAGGGTGTAGTGTTTAGGGTTTAGTGTTTTAGGTTTAGGGTTTTTC
TAGGGTTTAGGGTTTAGGTTTGTTAGGTTTAATATTTTTTAGTTTTAGAGTTTTTAAAGTTTTTTTTTGTTGTTTTTAGG
GGTTTTTAGTGTTTAGGTTTTCTTAGGATTTAGGATTTGTTAGGGTTTAGGGCTTCTTAGAGTTTCATAAGGCTTAGGAT
TGGGGGTTTATCCTTAAGGTTTAGGGTTTAGGTTTCTTAGGGTCTGAGTTTAACATTTAAGGTCTCTTAGATTTTTTTTT
GGGTCATTAGGGTGTATGATTTAGTGTTTTAGGTTTAGGGTTTTTCTAGGGTTTAGGGTTTAGGATTTTTTTAGAGGTTT
TTTAGTTTTAGTGTTTTTAAAGTTTTTTTTGTTGTTTTTTAGGGTTTAGGGTTTGGGGTTTTTTTAGGGTTTAGGGTTCA
AAGTTTAGAGTTTGGGATTTAGGGTTCCTTAGGTTTAGGGGTTTTAAAGTTTTTTTATAGGTTTTTTAGGGTTTAGGTTT
TCTTAGTGATTTTTAGGATCTAGGGTTTCATAGGGTTTAGGGTTTTTTAAAAATGATTTTTAGGTAAAGTATGGTGTAGG
ATTACTGTTTTTTAGGTTTAAGGTTTCCAGGGGTTTTAAAAGGTTTTTTTTTTAGTGTTTTTAGGTTTAGATTTTTTAAA
GGGTTTTTAAGGTTTCATAGGGTTTAGGGTATTAGGGTTTCTTAGGTATAAGGTTTCTTAGGGTTTAGGGTTTAGGATCT
TAGGTTTTAGGGTATTAGGGTTTATAAGGGTTTAATGTTTAGAGTTTCTTAGGGTTTAGTGTTTCTTAGGGTTTCTTGGT
TTAGTGTTTTAGGTTTAAAGATGTTTTTTTTTGAGTTTTTTTAGGGTTTATAAGGGCTTATGATTTCTAAAGGATTTTTT
AGGTTTAGGGTTTTAAAAGGTTTTAGGGGTTTTTACAAGGGTTTTTTTTAGGGTTTATTTATGTTTAGGGTTAAGGCCAA
AGGATTAGGGTTTAGGGTTTAGGCCCTAAGGTATAGGGTTTAAGGTTTAGGGTTACGGATTTTAAGTTAAGAGTTTTTTA
GGGTTTATGTTTTTTTTAGGTTTATGATTTTTCTGATTAGGGTTTTTAAATGGTTTAGGGTTTCTTAGGTTATTTTAAAA
TTTTGGATTTCTTAAGATTTAGGGTTACGTAGGCCTAATTTAGGGCATAGGATTTTAAGTTTAGGGCTTAGGTTTTTAAA
GGGATTTATTTTTTTTCCTCGGGTATTATAGTTTTAGGGGTTTTAATGGATTTTAAGGTTTAGGTTTTCTTAGTGTTTTG
GGTTTCTTAGTGTTTCATATGGTTTGGGGTTTAGGGTTTAGCCCTATGGTTTAGAGTTAAGGATTTAGAGTTTCTTAGGG
TATATGATTTAGCGTTTAAGATTTCTTAAGGTTTGGTTTTTTTTAGGGGTTTTTAGGATTTAGGGTTTTGGTCTTGAGAT
TTTCTAGGGTTTTATTAGGTTTAGAGAAATTTTTAGGTTTAGGGTTTTAAAGGGTGTTTAGGATTTTTATGGTTTTTTAC
GATTAAGGGGTTCTTAGAGCTTAGGGGTTTTATAGGGTTTTTAAAAGTTTAGGGGTTCTTAGGGCTTAGGGTTTCTTTGG
GTTTAGGGCTGTCACGACCCGAGAGCACCCCCCCAAGTCGCGGCACGACGTACTCAACCTCTCGGAGGTCTAATACAAGC
CTCTTAGCATTCATTCATCGCATAGACACTAAAAACCATAAGGAATTTAGAAGTTTCTTCACACACGAAGAATACTTTCA
TTAATAAGCAAGCGGAAGACTTTTAAAACATCTAACTTTACAATATATATGTCTCATAAACCATCTAATACTTTGGAGTA
CAACATAGGGACTAAGCCCATACAAGACTTAAACAAAGAAAATACTAGAAATACATCAAAAGGAACATGTAGGGTATTGT
CCTCGAATTTATGAGGACTCACCAAGTCTTCATCTTCAACACTTAGAAACCTATCAAGTAGCCATGACATGTCACCATCT
CCCAATCCCTACACTTTAGTCAAAAAAAGGGAAAGAAAGGGGTTAGCACAATTAAGTTGTAACGACTCGGAAAATGATAG
GTTAAGCAAGAGCCTATGACTTTGTGTTGACTTTATAATGAGGTTCTATGAGGGGTTTTTATGTAATTTCATTTTAATTG
TGTTACATCCGACAATTTAAAATGAATATGAAGTAGCTTGAAATTGGAAGTAGTCACTTTTGGAAAAAGTTCAGAACCTG
GAAATTTGGTTAAGTGTGGGAAATCAGTGAGTTTTTGGCCAACTTTGAGCAGTCATAACTCCTAGCTCAAGATGATCTAG
GAGTAGTTCCAGTTATGTTTGGAAAGCCCTTGGAACGATCCTTCCAACGCCACCGAGTTTACTCGATTCCGAGCTCGTAT
GAGCGAGTTATGCCCTTTGAAAGTTGGGCAGTTAGCAAGGAGTCCGTCCGGAAATTTAAGGGCATTTTGGTCTTTTCACA
AATCTTTTCTTTTGAGGTTATATTATTGTGTTAGGCTGATTGTGGATCATTTTTGTTCCATTTTAAAAGAGTAAGAGTTA
GGGTTCTTGAGTGAAGAAGAGAAGAAGAGGGGAAAAAGAAGAAGAAGAAGTTGGAGCTAGGATTGAAGATTTTGAGTTCT
TTCTTCTTCAATTCTCGTGGGTTTTCAACTTAGAGGTATGGGGATCCTTTATCCTTGATTATTCTTCCTTTCAAGGAGCT
CAATTCAAATGATTCAAAGTTCTTCCAAAAACACAAAAATCCTAATTTCGATTCTAAGCATGGGTTCTTGCATTAAATGA
TTTTTTTTGATGATTTACGTTATTAATGGTGTCTATTGATGGTTTTAAGATAGAAATTTCCATGAACCCATGTCTTGGCA
AGTTTCCTAAAGTTGGCTTATGAAGTGGGTTTATAATTTATGATTGAATGATGATGGAAGTATGCTTGGATTGAGTTGAA
TAGTTGACTTCTATTATTATCTATACTTATCTATTGTGAATTGTTGGAGAGTTGAGGAGTGGTGATTGTGGCTTGGGAAA
AAGGGTAAGTGGACCTAACTTCATTGTTAAGGTAGAATTGACATAGAATTGTGATAGATTGATGTGTGATCCACTTATGG
TGGAGGTGTTTACTTATTGAATGTATTGTGTTTATGGCCTTGGAGGCATTATATGAGGAATTGAAGTGTTGACATGATAT
CATATATGTGAATGTGATGTGAAGGACTTGAATGAGAATCAAATGAAGTAAAGGCAATCATGTTGTGAATATAAAGGTGT
TCATGTGATCTCAAGGTGATCTTGTTTAAAGTGTTATTGTATTGTGATTTAAAGTGTGTCCTCTATTATTGTTCATATGT
GATGATGATGGAATGTGAAGGATCTTTATAATGTGATGTGTGTCTTGACTTGGTAGACTCAGGTGCATCTTCTTGATACA
TTAGAAGCTTTGTTGAATATGAATCGATAGGATACGGCATTCCTTTCGGATGTAAGTGACGAAACCTGTTTTTGAGCTGG
ATAGTGTTTGGTATTTTAGGCATATCTCTTGCTCTAGAACTTAGTTTGCAGTGAATAAATATGATTTGGAAAGCTAACTC
GTATACCTACAACTTTTATGTTTATGTAAAATTCTAATTTAACTGTTATGGATACGAAATATGGGACGCAACATAGGGCA
AGTTCTGCCCAGATTCCGAGAATTGAAATCCTGCATGACCAGCGGCTAGTGTCTTGACTATATCTTTTTGTACAAAATAT
ATTTTGCGGTGATCCTTGTTTGTTTGCAATCCTAAGAGATGTATCTACATCTTTCATGAAGGTTGTAAGTCTAGTTCTGC
CATTTTCCTTTTCAAATCTAAGATGCAACATGAGGTACTAGGCTGGCCAGATTCACTGTTTTGGGAGCATAGTTGTATTT
GTACATGCTAGGCTTACTTATGATGATGATCCTATTTTACGTCAACATTACTGAGCTAATAGAAGTTAAATAATTTATGT
AATTGTATTTCTAAGGTTGATATACTCGTGAACAAGTTGAGGTATGTGGGTTTGATTGTGGAAACCTTCCTTTTCACAAG
TCCAACCATTTATCCTCTATTTCTACTTCAAGTTTATGGGTCCTTATGGTTATTTATGAACTCTTGAATTATGGAATTAC
TAGTACACATTCTATTATGGTCTATTTTGCATATTATCATGAAATGGAATTATTATGTGATGTTTATGGTTTTCATGCTT
CCATGATCAAATTATGAAGGTTGATATATATGTATGTTGTTGGTGGGCTGATTTATATGGATTTTGGAATTGGTTGGACT
TAGTATTCTTGAAATACAAGATTTCATTTACATGAACAATAGCCCACCTTGTGTTTGATAAAATGCCCATTTATAGAATT
CTTAGGAAATGGAAGGTCCAATGTACGTCCTATGAATCGGATGGTTATATAATTACTGAAATGATGATGAAATGGACACA
TGTATATTGTTTTCTCTATATAAGTGTTGTGAGTCGACCAAGGCTAGTACGGGGGTAGTAGGCCCGTATAACCATATCGA
GGGGTTGGTACCTTGGTTGCCTAGTACGGGGGGTAGTAGGCCCATATAACCATATCGAGGGGTTGGTACCTTGGTTGCCT
AGTACGGGGGGTAGTAGGCCCGTATAACCATATCGAGGGGTTTGTACCTTGGTCTCTAGCTCGGGGGGTGGTAGGCCTGG
ATAACCACATTGAGGGGTTTGTACCTCTTTCGCCTCTCCAAGGGGGTGGTAGGCCTTGGAAATACTATATTGATGGTCAT
TCACCACACATGTACTATGCCCCACTAAATATGATTTATTTTATGTAAGCATCATTATACATATCATCTCATTAATATGC
TATCTATCGGGTATGATTATGCACTTTGCCTATAAAGTCCTTATCTAAGGTAATCTTGGGGAACACTTAAGTGTGCTTGA
AGAGGATTGTGTGGGCGGTCACTTCTTGTCTCACTCAAGTGTGTCTTAAGGTTATATTAGGTAGAGGTCCTATGGTAATG
AAATGACATGTGTCCTTCTAAAGTTAAGCATGGGTTGTATATGGATTTATGTTAAGTATATGTATGGTTGGCTATGGTCT
TATATGTTAATGTTGACTTGTATTATGTCTCTTATACTTGTAAAGGAAAGGTTTTATCAAAGGACATGAAAGCATACATT
TCTTGTAAATTTTCGTTGTGCATATTTTCTTGCATGGTCTCCATACTTAGTACTTAATTGTGCTAACCCCTTTCTTTCGC
TTTTTGACTAAAGTGTAGGGATTTGGAGATGGTGATATGTCATGGCTACTTGATAGGTTTTTAAGAGTTGAAGATGAAGA
CTTGGTGAGTCCTCATAGATTCGAGGGCAATAACCAACATGTTGTTTTTATGTCTCTCTAGTATTTGCTTAAGTTTTGAG
TGGGCTTAGTCCCAATGTTATATTCAAGTATTAGATGGTTTTGAGACATATTGTATAAAGTCTAGAAAGTCTTCCGCTTG
CTATTTATTGAAAGTATCTTCGTGTGTGAAGAAAGTTTTTAATTCCTTATGGTTTTGGTGTCTATGCGATGAATGAATGC
TAAGAGGCTTGTATTAGACCACTTCGAGGTCGAGTACGCCGGTTACGACTAGGGGGTGCTCCCGGGTCGTGACAAACTTG
GTATCAGAGCATAAGTTTCCGGGATGGTCTTAGGTTGTCTCAAAACCACATCTAGTAGAGTCTTGTTCATAATGTGAAGC
GCGCCACATTATGAATAGGAGGCTATTGGGTGCTAAGAAAGTTTCACTTCTTCATTCTTTTAGTCGTGCCATGGAGTTTC
TCTCTATAATGTCTTCCCTTGTTCTGTATGTGATGGTCATTTGGGTGTAAACTTTGAGGAAGTTTTAATGTTGCAAGGGT
TGAGGGAGAGAGAATGTTGGTTTTGATGCCAACTATGACTTGGTGACCTAGTAGGTGCGCGGTGAAAGATTGTGGTGACG
ACTTTAGTATGAATGGGATTCCTTTGGTTACGCGTGTTGTTGGTAGTATCCGGCTTAGTCATGAGGAAGTTTTGTGATGT
GTTAAAGGAATTTGTGAAATGTGTGGTGATTTAGAAATGCTAGGTGTAATGAGTATAAAAGCCTAGTGTTGTTTTGATCC
AGTATTAGGATGGAAGGAGGTGAATTTGAAAGAACTAGTATGAGTATTCTCCCAAGTGGGGGATAATATGACTAGATGGT
AAGGCCCTTAAGTGTCTTTGATGTTCATGAGTTAGGCTTGATTGAAGTTTTATTTTAAGAGGTTTAGTGAATTAAAGAGT
TGGGTAAGAATGGTTTTGGTAAGATTGATGGTATCTTCATTGAAATTTTTATGAGATGTTAAGGTTGACCTTAGTTGGGT
TTAACCTTGTGTGGGGGATGGTATGTTGAGTAGTGAAGTTGTTGAGAAGTGTTGATATCCTTACCTACTTCTATATGTGC
CTACTCAAGCCTAAAACAAAGAGTTCCTAGAAGCTTGGGTTATGTTTTGGAGTCTTATGTGAAAAAGAGTTTTCCATGGT
TTCCTTATGTCATGCATGTTTTAAATGAATTCTTGTTAAATGAGAAAATGAGTTTTCATGAATTTTGTTCCTCATGTAAT
TATGCATCCATGATAAGTTGCCTAAATGTTGCATGAGTTGACTTATGAGCATGTTTAAAAGTGTTTTGATGATGTTGCCT
AAAGTGCTTCTATGAGAAAGTTGCATGATGTGCATTTAGCATAAGTTGTCTATTTGTTTTATGAGGTGATAATGTGAGCA
TGCTTACTCGAGTTTTGGAGAAGGTTGCATGATGTGCTTTAATGAGAAAATTGCATATTGTGTCCTTTGATGTTATGATG
AGCATGAGATGATTTGGAGAAGGAAGTACCTCCAATGAAATGAAATGAGAAATGAGAAAAGGTAAAGATGATGCATAAGG
AGTTAGTATATGTTGTGCCTACTTTCTTGAATTGCATGAAGTTGTGTGGGACTTTCTATGTGGAGTTGATGTTTCCTCCT
ATATTTATGCATTTGTATTGATGTTGTATGCATGTTGATGGACTGTTTACTTG
>mtp_1021.scaffold_1
GAATTCCATTGTTGATTCCTATTGCTACCTATGTCAATTGATTATGAATTGTTGAGGATTGATCCATGGTGATCATGGCT
TGGAGAATTGGTAAGTTAACCTAACTTCTAGTCTACAGTATGAGAATTGATGTTGGGTGGTTTGATCCACTTATGGTAGA
GGTGTTTACTTCTTGTCTATCTATGCATGTTGAGATCATGTCCTTGAAAGCAATAGATGTGAAGTGAATTGATGATAATG
ATTCATATGTTTATGAAGTTGTGCTACGAAGGTTATGTATGAAATCCTTAATGCTAGCATGATGTTTAAAGTGTGTTGAT
GATGAGGATTATAATGTGAATGATAATGTTAGGGATAAGGTGTGGTCTACATGATTGATTATGTTAGGTACTATTGTGGA
ATGACCTCTACCTATATGACCCCTATATGAATGTGTGATCATATACATGTTAGGAGTACCTATTCAATGTTGAATGTGTT
CTTGTCTCCTATGATGGAGTGTGGGTGTGTGGTCTAGAATCCCTAAAGGCTTTATATGTGAATTACTCCTAATTTGGGGA
CATTGTGAATATGTTGTGATCCATTGAAGGGAAGTGCTCTCAATATCAATGTTGTTGCTATTATGTCACTATGAGGACCA
ATATGCGCACTCACACACTCTACATGTATAGCTATGAATATGATGGGTTGTGGTGTCTATTGAAAGGTTAACTCTTATAT
GCACCTTTACATCTTATTATGCATGCCAAGTGTATGATTAGCAAGGTATGAATATGTTTTGTATGAAGGTGTTTATGTGA
AAGGCTTTCTCACATTTGTACACACATGAATGAATGAACAAGGTTTATGATAATCTAGTGAAAGTGAGTCTCTTGAAAGG
TTTCCTCAATTGTACTCTAAACTAGACTATGTTATGAATATGGTATGATTATGTAAAAGGTCATTCTCACATAATGTAGG
TTTTATGATGAAAGGTCATTCTCATCTTTCTAACCTTTGAGCTATATGATATGAGGGATTAAGTCCCTCAAGCCTACTTT
ATGATCTAATGTTAAATAAAGGATTGAAGATGTTTAAAAAGGAAGTTGGAGCTTAGCACCGAGTGAACATGAAAAATGAG
TGTGGGGGCTTCACGTTTAGCAAGTCCGGCTTCCCACAAGAGAACCTTCACGTTTAGCAAGTCCGAGTTCTCAACATAGA
TGTTGTCTCATGAGATGAAAACCTCCACGCCTAGTAAGTCAAGGTTTCTAGTAGCAATCTCCTTGTTCCATAACTACATG
CCCCCGTAGGTCTTAGCTTAGTGGATCCACTAGATAGCTATTATGTATGTAGGTCCTACTTTGGCAAGTAGTACCCTCTC
TTTTCGGTGTAGGAGTAGAACACACCGGATTCCATGTAGCTCACATCACTATGTCGGTTATGGCAATGTCTCCCAAAAGT
TAAGAAATGAACTAAGATAAGAATATGAACTCTAGTCATGTTTCTTGAAGAGTTACTTAGTGTAGGTAGTACTATGGACC
CTACTTATGCATTGCACAAGTGGACTCTAAGGAAGGTTATGATTAGGCTCTTTATGTAATGAAGACTATGGTCTATGTAT
GTTAATATGAAAGAATGTTAAGGTTGACTTTACTTATGTCAAGATATGAAGTATGATTATGTATGTGAATTACACTTATG
ACTTCTTAATGGGTTTGCTTAGTATATGTGGGGGTATGCGACTCCATGTGTACATTGCACAAATGAGCTTGTGAAGGGGT
TGTGAGGGTGGTTTATCTATGATATGAACTAAATAGGTTATGACTAATGATGTAGTAAAGGAATGAGTCCTTATATGATG
TTTTGAAGTATGTTGGTCTTATGTCTAATGTTAAATGAAGATGTTATCACTTGTTGAATATGATGTGCCTAGTCTATGGT
GGCTTCCTAGGAACACGTGGTGTGAGTAGTATTATGGGATGCTACTTGCACATTGCACTAGGGTGACTTGGGCGTTGTCT
TAGGTGATGGTTCCTATGTGAAGACTATGTCTTATGATGTACTTATGACTCTATGAAATAATGTGGTTGGATTGATGAAG
GCTATATGTAAGTTCACCTTTGGTAACCTTAAGGTGATACATTGCACCAAGTATTCCCTAAGGGTTGCTAGAGGAAAGGT
GTTAAGATAAAGAGGAAGGTAATGTATTGTATGCATTGAATGTTCCTAAAATGTTATAAGTGGCTCTATGTGCTATTATG
AATTGTTTCCATTTGTATGATGATGTGTGTGGTTTATATTGTGCCTAATGTACTAAATGTTCTTGAAGTTTCTCTAAAAA
GGCAGTATGCATAGTTTCCAACTAAATGTCCTTTTAAAGCATGTTTTGCATGGTTATCATACTTAGTGCATTCTTGTACT
AACACCATTCTTTTTCATCTTTTTACACCAAGTGTAGGTGATGGTGACTAAAGGTTCTTTCCTAGAAGTGATGATCTTGG
CTTACTATTCCCAAGTTCGGGTGTGTCCTTAAAGATTCAAGGACCTTTATGTTAAAGAGTTTCCTTAAGTTCTATGTACT
AGATAGTAGTTTCTTTTGTATTGTAAGGGTTGTGTCCCTCTTGTGTTGTAGTCATGTTTTAAGATGGCTACCTTGAGACG
TAGTACTCTGATTTTTTATTAAAGGTTTAAATGAGGTGACTTTTATGTCTTGTGTTATATTATGAAAAAGTTTTAAATTT
TCCGCTATTTTTTTATGATAAATGCTTTGACGAATGCTAAGGGCTTGTATAAGACCTCCGAGAGGTCGAATACGCCGGTA
ATGACTAGGGGATGCTCTCGGGTCGTTACAATCAACACCACAATAACACATAAGGTATAACATCATTACATTCTAAGTAA
TTTACCTTTCATACTTGAGTTCAAAGAAGAACCAACCTTCATACCTTCTTGCCCTTCGTGGGACATCCATACTTCAATTA
CAAGCAATTCATAACCAATACATAATACAAGGTAATTCATGAAGTAATAACATAATCAACATCAATATAAGCAATTGACA
TATTCCCTTCATTGCCTTCAAGGCTTCATTCAAAAAATCATCATACAAACATGAATTACATAACATCACATTCAATTCAT
AGCTTTCAATCAATATCCAACACAAACTAGGGTTAGAATTAGGAAAAGAAGGAGAAACATGGGTCTCATGGGGAATTCTT
CAAGAAACAACCAATACAACATAAATTCATCCATAATTATTCATATAACATCAATCAAATTCAGTTTATAATAACAATTT
CACTTTTATAAAGAAGACCTACGTTTTTGGATTGAAACCTAGAAATTAAAGATTTTGAAATTCATCTTGAAGGGGCCTCT
TAGGGAAAGGAATCCCAAGAGTGATAAGAAACCATACCTTATCGATGAATTAACCACGAAAATACGAGTTGAAACCTTCG
AGAGTTGGTCTTCTTCTCGAAGTTCCAATCTTCTTCAATGGAGTTCTTGAGAAGAGAGAGAGAGTAGAGAGGAGGAAGTT
TAGGTTTAGATAGTTGGGGTTTTGTGTTTGAGTGATAAAAGTGAGGTAAATTGACTTAAAAATCATTATATACACGTCCC
CTAAAGTACCCTAAATACCCCTCACTTAAATGGACTCTTTAATGAAGTAAAAAATAGATTTCTGAATTTCAACAATTTCG
TCGCGGAACAAGTCCGCGACGCGGAGCAATACCCTGAAGATATTTGGAATTAAATTTTGAAACAGTAGAGTCCACGACAT
GACCACGTCGCGAACTAGATTTTTTTCTCCTTGAGGAGCAAGTGCGCGACGCGCAGCTATTCCCTCCAAGTGCAATCTGT
AACCTGCCTTGGCAGCTTGCTTGGCTAAGGTTGGGGTCCTCCTCGAGACCCCTTTGGGTGGCCCCGGGGCATCGTATTCG
AACATTTTGACCCTAGGAACATATATTTACCTATTTTAAACCTTTTCACCAGATTATACCTTCATACGACACTCCTAAAC
CTGCCCAAAACCTAAGGACACACTAGAACACATTCTTCTCTAGTTTCCGGATGTCATGGTCGTTTCTTGACGTTTAGACT
TTTACTCTGCCAAACCAAATCAATTACATTAGTTTAGGTTTATAAACATCATTTTAACTATTTTTAAGTCATTATTCATA
AGGTGAGGCTCTAACTTAAGTCATAGAATTTCTGGGGTGTTACAACGTGGGTCTTGGCCTGCAACAGGTCTGCAAATGAA
GCCTCAGACCCCAACCACGGAGGTGATTGACTGGTAGTAGACCCATCCACGTTCCATGGATGGGAAGTCAACGTCAATCA
AGAAGTTGGTCAAGAAGTTAGAGAAGGACATGGTAACTGCTATCAAAGAGGGCATCAAAGGGGTTACTATCACAACGACC
AAGGTGGCCATGGAGGCCGAGATGTTGGCATCAACTCTATCAAAAGGAATCTTCCATTATTCAAAGGGGAATGCAATCCC
GATGCTTATCTAGAATGGGAGTCGCAATGTGACTGGTTTTTCAATGTCAATGACCTGACGGAGGTCAAAAGCAATTCTTG
TGATATCGCTCAATTTGAAGGGTATGCTGTCACATGGTGGGAATACATGAAGAGGTATCACTTCGTCGCTCAAGAAAGTC
ATCCGCCACCATGGCCTGAATTGAAAAGATTGATGAGAGCCAAGTATGTGCTGGAGAGATAATGCCAAGGGTTACTTGCC
AAATTGTACAACTTGAGGCAACGAAGTAGAAGTGTTGAATCCTATCATGATGAGTTCCAAAGCATAGTCATGAAGCTAGA
ATATCGAGAGATTGAAGAGCATGTCGTGATTCACTTCAAGGTAGGGTTGAACAAAGAGATTACTTCGAAGATGACCATTC
ATAGGTTTGCTACTTTAAATGATGTTTTTGAGGCAGCCCATGAGATATATATGTAATTCATGGAGGAGAAAGTGTCTAAG
TATAAGAATTCATTTTCCAATTCTTGGAGCAGGAACAAAGGGGGAGCACAAACATCGTCGGGTTGGAATAATGTTTCGGC
TGTCAAGAAGAATATGAGAAGAATCCCTTCGAAGGAAACACTCCAAAGTACCTGCCAACAGAAAAAGGTAGCAATGACCC
AACCAAATTGCCTAAAGGTATTCAATGTCACAAATGTAGGGGATGGGTTCATATGATGCGTGAANNNNNNNNNNNNNNNN
NNNNNNNNNNNNNNNNNNNNNNNNNNNNNNNNNNNNNNNNNNNNNNNNNNNNNNNNNNNNNNNNNNNNNNNNNNNNNNNN
NNNNNNNNNNNNNNNNNNNNNNNNNNNNNNNNNNNNNNNNNNNNNNNNNNNNNNNNNNNNNNNNNNNNNNNNNNNNNNNN
NNNNNNNNNNNNNNNNNNNNNNNNNNNNNNNNNNNNNNNNNNNNNNNNNNNNNNNNNNNNNNNNNNNNNNNNNNNNNNNN
NNNNNNNNNNNNNNNNNNNNNNNNNNNNNNNNNNNNNNNNNNNNNNNNNNNNGAGGGTGTATAAACAAGTGTTGATCAAG
TTCAAGATTGGGAAGTATCAAGATGAGGTTCTATGTGAAAAGTCCCAATGCAAGCTTGTCATGTGCTACTCGGGAGACCT
TGGAAACATTATCGTTCAACCAAACATGATGGGAGAACCAACAAATATTCACTTGTGTTGAATGATCATAAGTATGTTGT
TCACCCTATATCACCCTCTCAAGTCAATTAGGTATATCAAAGGATGAGTAAATCGAGGGAGAAGAAGAAGTGTGAAGAGG
AACATGTGGAGGCTGAGATCCAAGAAGAGGAGGAGAGGAGGAAGTTGAAAGGAAATGCCCAAGTTTTGTTGGCTGGGAAG
AAATTGAGTCCCAAAGTTCTTTGATCCTTATCACACATAGGGATCATGTGCTACAAACTAACCAATCTCATTCTTCTCTT
CCCGATTATATTTCCTTTCTTTTGCAGGACTATGATGATGTCTTCCCTAAGGAGCTTCCCAGTGGTTTGCCCCCTCTTCG
GGGAATTGAGCACCAAATTAATTTTGTGCCGGGATCACAAATGCCAAACAAGCTGGCTTATAGAAGCAATCAAGAGGACA
CCTAGGAGCTACAAAGGCAAGTTGATGAACTCCTCAACAAAGGTTATGTGAAGGAGAGGACGAGTCCATGTGTCGTGCCG
GTTCTATTGGTTCCAAAGTAAGATGGAATATGGCACATGTGTGTTGATTACCGAGCCATCAACAAAATTACAGTAAAGTA
TCATCATCCTATTCCTAGGTTAGATGATATGCTCCGTGAATTTAAAGGCTCTTGTGTGTTTTTAAAGATTTATCTTAGGG
GTGGTTATCATCAAATCCAAATTAACCCCGGTGATGAGTTGAAAACCGCATACAAGACCAATTTTGGTCTATATGAATGG
TTGGTGATGTCCTTTGGTTTCACTAATGCTCCTAGTACCTTTATGCGTCTCATGAATCATTTGATGAAACCCTTTATATG
GAAATTTGTGGTTGTCTATTTTGATGATATCTTGATTTATAGCAAGACCATGCATGATCATGTTGAGCATTTGAGATGTG
CGTTGAAAGTACTTAGGAAGGAACAACTTTATGCTAATGTTGATAAGTGGTCATTTTATGTTGATGCAGTTATCTTCTTG
GGTTCTGTTGTGAGTTCAAGAGGGGTTGAAGTTGATGAGTCTAAAATTGATGCTATTAAGCATTGGCCAATTCCAAAATC
CATAAGCGATGTTAGAATCTTTCATGGGTTGGTTAGTTTTTATAGGCGATTTGTCAAAGGTTTTAGTACCATACCTTGAC
AGAGGTAATCCGAAAGGATAAACCTTTTAAGTTGGGAGAGGAACAAGCCAAAGCCTTCGAAGCTTTAAAATCCATGCTTA
GTTCCGCTCCTTCGTTGCAACTACCTGATTTTGATAAAATGTTTGAAGTGGAATGTGATGCTAGTAAATTAGGAATTTGA
GCCGTCTTAATGCAAGATCGAAAGCCCATTGCCTATTTTAGTGAAAAGATAAAAGGTGGTACTTTGAATTATTGCACTTA
TGAACTTGAATTGTATGCCTTGATTAGGGGTTTGTGTAATTGGTAATACTACTTGTGGCCCAAGGAATTTGTCATTAGGA
CTGACCAAGAGTCCCTAAAGCATATTCGGGCCCAAGGAAAATTGAACAAAAGGCATGCCAAATGGATTGAATTCCTTGAA
ACTTTCCCTTATGTAATCCAATACAAAAAGGAAAAGGAAAATGTGATGGCTGATGCCTTGTCTAGAAACATATGTCGATA
AATACTTTGTCTTCCGAATTGATTGGCTTTGAATGCTTGAAGGCATTGCATCCCAAGGTTCCCATATTTGGATTGTGAGG
AATAAGAGAGGGAAATGTGGATGAGGGATAATTCTTTTATTCCCTATTCCAAGTTTGATGGTTTCTATAATGACCCGAAA
AACTAGTAAGTGAAACTAGAGCCTAACGTGTGGGTTAATGTCAAGGGTTAAAGAGTGTAGTGGTTAAACATTAAGGTAAA
TGCTAGACCCCGTAGTTTAGAAGACCTTCTAAGGTCTGGTTGAGGGATGCAAGGTCAAGTGTCAAGCCAAAGGCCAAGGC
TGCCCCAAGCTTTGCCAAACACTGCCCAAGGACCACGACCACCTTCAGGACTAGTGGTCTTGAGAACGGTCTGTGAGGGG
CTCGTGAAGGTACCTTGGGAATGTGGGAAGCAAGGCCTTGAGGACTCACCACTGCCTAGGAACCATGACCTTCACCACGA
CTCGTGGTCTTGACCACAGATCGTGGGAGGTCTCGTGCTCTTGCCTTGGCATTGCAGGGGCCAATGCTAGATAATACACC
ATCTAGACACTACCTACCATGAATACAAGGTTCTTCATAGCCCGTGGTGGCCACCACGAGTCTTGGTGCCACCGGTGGTT
GGCAAAACATTGTGCTTACAAAGCTTCCCAAGGAAGGCTCTCCTTCACGTGTGACTTCACGGCTCGTGGTGAAGACTACG
GACCGTGGGAAGGCTCATGGGATTGCCTTAATCACTTGGGAGCCTTGGAAAGTTGAGGGAGCTACTTCCTAAGAGACCAC
GGGCACCACCACGAGCCGTGGTCTCTTTAACGGGCCGTCCAAGTGGCCGTGGTCACTGGACGGGGCTGCGTAGTTGAGGG
CCTTTTTGGTAATTTCTTATTTAATTAGTTAGTTAATGGGGACATTTTTAATTGTTTTATATATATATATATAGTTTTAA
GTCTTTAAACATCTATTTACTCCATTATTTCCAAATACCCAAATCAAAACCCCAAAGTTTTGCCGCTCCAAACATTATTC
TCTCTAGAAGACTCCATTGAAGAACAAGCTTATCATACCATAAGGAAACCATTCCACAACATCCTAATAAGTCTCCTTGT
GCAATGTAAAAGTCAAGTCCCATACACCCACTTCTACCAAGTAAACCCATAAGAAGTCATAGTATAGTTCCTATCATATT
CATTATCTTATTGTTATTATGTAATATTAGCCATAACCAACATTGACCATGTGAGCTACATGGAAACCGGTGTCATATAA
CCCCACACCAAAAGAAGGCGTTCTTACTTGACGAAGGTAGAACTAATTATATTTAGCTTTCTAAGTGGATCCACTAGCTA
AGTCCTATGTTTGGCACATAGTTATGGGATAGGGAAATTGCTACTACAAACCCAACCTATTGCATTAGCAGAGGAGCTTC
CATCTCATGAGTTTACTATAGATGACCCAACCTATTGCATTAGCAGAGGGGCCTTTTCGTCATTGTCCATATCCACTCGG
TACTAGGAATTATTTCCTAATTATACATAATTAGTATGGAATTGTATCTACATGTGTGAAGGCATACTTTACCCTTCGTT
CAATACAACTCACCAAATAACTCATAGATTCATTTAAGTGAGAACTACCTTTCACCTTACAATCAACATTATTATTCGAG
AATAACTATCACACCAAGATCATGTGTTCCCATGAGAATGGAATTTCCATCAACACCACAGGATCAACATGGTTATGTAC
ATTTCATGCATAATAATGTGTAAATGTGCATATGAGAACTACACTTTCAATTAGTACCATTGATACATCAGATCATGTTT
ATACGTGGAGTGTGTGTATATAATTGTCCTTGCAATGACACAATCAACAACATTATAATCATCGTAGACCATTCATACAA
TATCAAGTGTAGGGGTTAGGGAAGAATAGTCTTTTCAACAATACCACAATATACTCAATAGTCATAGGACTTTCAACTTC
TAACTAAATCATGAGTTCACACACAATCTTGCCAACACGCAAAAACCTTCACAATATGCCCTTCAAGGTCTACGGACCAA
CTGATCCCAAACATATAGCAATAGAAAAATAGATAAGGGAATACCATGTTCCAACGACTCATCAATACATTAATCACATC
ATGATTGGCACTTTATACTTCAAGTATTCATCAACATGCTCATGATATCATGATCAAGTCAATTCATGTTTAGAAGAATT
ACCCTACACCAATTCAAGTCTAGGTGATCTAGTCTAAGGTATTACATTGAGAAATTCATTATTCTCGGAGAATCCCATTA
AAACCCTCAATTTGTCTCTTTCATTACATAACCCCAGAATCTTAGGTTAATCAAGAATATATGTATAATTATACTAACAT
CAATTAACTACATCATAATTAAACACCTCCACCGTTCAGGTGGATCAACATCTCTAATACAAGTTTACTACAACAAGTAC
TTAGGTCAAACTTGCCCTTTCAAGGCTATGATCACAAATCCTCAATTCACCAACAATTCACCATAATTAGTCATAGATGA
TAATATAAGTCAACAATCTATATCAATCTAGGCATAAATCCATCAACATTCATTCATAATCAACGAACCCACTTCATAAG
GCACAATTTAGGAATTGAGAGAAATCATGGGTTCATAAAGTGTTTTCATGTTAAATCATCAATTAAAGATCAATATAATC
ATAGTTTATTATTTGAAAATGTTTGATGCAAGAACCCATGAGGTTTAGTAAAATTTAGGGTTTTGTGTAACTTGAAAACT
TTGAAACTTCTTTGAAATTGACTCTAGGGTGAAAGCTAGCCCTAGATAAAGGATCACCATACCTTATACTTGAAGAATCC
AACGAAAATCTACCCAAAAGCCTTCTGCTTCAAGCCCTATGTCTTTTTCTCCTCTTCGTCTTCAATGAAGTTCTTAATGA
GAAGATATTTTGGGAGAGGGGGTTTTGATTTGGGGAAAAGTGAATAATGAAATCTAAAATACCAATTAAATGTTTTAAAT
ACTCTTAAAATACCTTAAGATACTTAAAATAAGCATCCATTCACTAATTGGGACTTGGGGTGAATTTACTAATTCAGCCC
AAGTTTGTCGTGTCCCTTAACAGCAAACCAAGTCTCATTCATGAAACCCCCATACCCGGACCATGGATGGGTTGACGGAC
TGTACTGGTCTTCCGTCAATGGTGGTTGTGGCTTGGTTAGAAGCCTTTTGACCTACGAAGGCCATCCACGGGGAGTAGAT
GGACCTACGGGGCGTGGACCCCTTTCATAGGTCACCCTTTTTTTGCCAACTTTATGGTTTCCTTGGGGTCTTGGGGTGTA
GAATTAGGGTCCTCCTCAAGGACTCTTAGGGTGGTCCTTGGGAAGTCGTACCTTGATGTCTAACCCCTAAACATCTCAAC
CATGAGTCAGGACAACATACAACACCATCAAATCTCTTGACAGACACAAATGGACACTCGTTAGGCTCTAGTTTCACTAG
TTCATTTTTAGGGTCGTTACATTATGATAATGTTGTTGTTGTGTCACTGGAAGGAAAATGACACGCATACACCCCATGGA
TGAATATGACTATGATGCGACTAAGGTGTTGCTTGTGGTTCATGGTCCTTGAAGGGCAAAGTTATGAGGGTTTGTAAATC
TTTATGGGAATTCTGTATAAGCTTATGATTCACTTAGAAAGTGAAGATCTTATGATTATTGTGTAATTGTGGTATTGTTG
AAAGGTAATTCTCCCCATACCCGTACACTTTATTATGCATGAACTATTATGACTATGATGATCTTGTTGTGTTGAATGAA
AGGCTATTCTCATGAAACACTATAAGTATAATGTGAAAGGTTTACTCACATGTTGATGATTCTAAGGTTGAAAGGACATT
CTCACCTAATGAATCTATGAGCTATTTTGATGTATGCTGGTTTGAGTGCCTAGCGCATTCTTTGATGAACCTAAACTTAA
GTAAATACTTAATGTAACTTTTAAAGGGAATTATGCTTAGCATTGAGTGGATATGAGTATGAGATGGTTTACCTCACGCT
AGTAGTCGGGTTCCCACTATGGTTATCTCATGAGAAGGAAACCTCCACGTTAGTAGTTAGGGTTTCTAGTATCAATCTCC
ATATCCCATAACTATGTGCCCACATAGGTATTTAGCTAGTGGATCCACCTAAAAGCTAATATGTACATTCTACCTTAAGC
AAGTAGGACACCTCCTTTTGGTCTATGTCGGTTAGAGTTAATTTCCCTATATAATACAAATATGAGCTATGATAAGAACA
TGGACTTTAATTATGACTTCTTAAGAGGTACTACTTAGTATGAGTGGGGGTATGTGACTTCACTTGTACTATGCACAAGT
AGACTTTAAGAGAGGTTATGGTGAGGTTCTCTTATGTAATGAAGACTTATGGATTATGTATGTAAGATATGTATGAATGT
TAAGGTTGACTTTACTTGTTACAAGTTATGATCATGAATGTCTCCTTACTTATGTATATTGGCTATGATAAGGCAAAAGT
AAGATATGTATGTTGTTGGTGACTTAAATGTGATACTTAGCATTTGTTAGGGTTATGGGATCTTACCTTTGCATTGCACT
AATATGACTTTGGGTTGCTTATATGTTGGTATGAACTTATGTTATGAATTATCATGGTGGCCTAGAAATGATACTTAGTG
TAGATAGGATTATGGGATTCTATATATGCATTGCACAAGGTATGTACTTATGCATGTGAATTATGTCTTGTGAAGATTGG
AGTATGCATTATGTTGTGTTGGAGACGATGCTTGTAATTATGTGGATATCCTCTATGTTATGATGAATTCTGTATGGGTT
GTCTTATGAACAACATTCTCCAACTATTTCAAAGATGATGTTCAAAAGTGGCATGTAGCATGGTTTTAAACAAAGTATCC
CTTTTATGCATGTGTTTAAGGATTTTCTTGCATGGATTCCATACTTAGTACATTTTGTGCTTACCCATATTTTTACATTT
TTTATAAGTGTAGGGTTCGGAGATTAGGGATTCTACCCTCGTGGCTAGGACCATTGTAGATCAAGAAGAAGAAGATTGGT
GAGTCCTCATATTATTCGAGGGCTTGACCATATGTCCTTTATGTCTTTCTTTTATGTTTTAGACTTACATAAGGGCCGTG
TCCCTAAGATAGTATTCAAGAATTTTAACTCAAATGTTATAGATGGTTTGAGACATAGTGTCATACTTTCTCATTTTATA
AAAGACACCTATTGTAAAGAATAGTTTTAAATTTCCGCATTTTTCCCTATGCTCCTATGTTCAAGATATTCTATGAGGCT
TGTATGAGACTTTTCGGAGTCTTGTATGCCGTGTCACGTCTAGGGGGTAGTGTCAGGTGGTGACAAACTTGGTATCAGAG
CATAATGTTTTGGGATGGTTTTAGGATGTCTCAAACCACATCTAGTAGAATCTTGTTCATAAATGTGAGGCGCGCCACAA
TTTATGAATAGGAGGCTATCGGATGTTAGTACAACTTCACTTCTTCATTCTTTAAGTTGTGCCATAGAATTTAGCTTTGT
TAGGTCTTTCTCCTATTGTGTGCCCTATGATTTTCAAGATATGACTACTTTAACGACTTACGTTGAAAGGAATGAGGAAG
ACAATGTGGAGCAAGAGATTCCTCTCTAAGCTCCATTTGGCCCTATAGGGGGAGATGTGACTCATGCGGAGTTTAGGTCT
GCTATCCAATTGTTGGCTCAAGCCTTGACGGTGCAAGTCAACAATGAGGTTGTAACTCCGGCAAATCAATAAGAGGGATG
GATGTTTCTAGGGTGAGGGAGTTCTTGGGGTGGTATCCTCCTATTTTTTATGGCTCCAATGTGGGAGAAGATCCTCAAGA
ATTTGTGGAGAAGGTTTCTAAGGTGTTAGACCGTATGAGAGTAATTCCAATAAAGAAGGTGAAGTTAGCTTCTTGTCACC
TGAAAGGGGTTGCACGATTATGGTATGATCAATGGAAAGAGACTAGACCGGTAGGATTGGGCCCTATAGAGTGGGAAGGG
TTCAAGAGTGCTTTTCTAGATCGGTTTATCCCTTTAAAAATGAGAGAAGCTTTGGTGCTTGACTTCATCAACCTTAGACA
AGGTGATATGAGTGTTAAGGAATATGCATGGAGGTTCACTAAATTGTCTAAGTATGTTCCAATTCTAGTGTCGGATCCCA
TATCGGGAATGAGTAAGTTTGTTTCGGGATTGTCCGATTTAGTGGTAAAGGAATGTGGTATGGCTATGTTTGAGTATAAT
ATGAATGTCTCTAGTCTTGTAGTAAACGCCTTTGAAATTGAGCAAAAGAAACTCGAAGAAAGGTTTAAGGAGAAAAAATG
GGTTAGGATGGATAATGAAAGTTCTTCTCTTGAGAGGTCCTTTGGACAAAATTCTTCTAAGATTCTCCCAAAGGTTAGTG
GGGGGAGGGTGTCTAACCCTAAGCCAAAAAGAGGAAGTAATAGTGAATCGGTGTCACTTAAGCCACTTACAAAATATGTG
GAAAGAAGCATTATGGTAGGTGTCTAACCGGTATGGAAGGTTGTTATGGTTGAGGTGGAAGTGACCACAAAATAAGAGAT
TGCCCGGTACTTCCCGCTAAGAGAAGAGAGAGGAAGAAAATTAGGTCTAATGCTCTTCAAGCTAGAGGTGAACAAGAGTA
TCCTCCTAATGTTGCTCCCGATTTGTGTTTCATTCTTATTTCTATTCCGGTAGTACTTGTCTTATGTGACTTGATAAGTT
GGACATGATGAGCTTTAATGCTAACCTTAGTAGGGCTTGGGTGCATGGCTATATACCTTTATTGTTTTTAGAGCCCGGTA
AGGTTGTAATGAGTCTTGGTGATGCTTTGGGTTTGTTTGAAAGGAGTAGTATTTGAGGTTTTAGTAAAAAGGGGCTTACT
CCTAAGGGGGAGATCATGTGCTTAGATAACAAAATTGATTGAGAGTTCCGATATCCTCATCCCTTTCTTCTATTCCTATT
CAAGCTTGAGAACAAAGAGTTCCTTGTGACTTGTTTCATATTTAGGAGTCATGTGTATTGTATATGTTTTCCATGATTTC
CTTATGTTGAGTTTTCCATGATTTCCTTAAATTGAGTGTTCATGATTTATATGTTCCTCATGTTGAGTTGCATTTTTGTT
AGTATGATGATGCCATATTTAACTTCATGAGGTGAATTCATGAACATGCTTAGTTATGATTTTGATGAAATGATATGTCG
GATCTATATTGTGAGTTGAGCTTGCTTTGTGTAACGACCCAGAAAATTAGGAAGTGAGACTAGAGCCTAACGAGTTTGTT
TTTGAGTTTGTTGTGGGGTTTGAGGGTGTAAAATGTCTTCCCGAGCTTAGGTTGAGGAGTTTAGGGGTTAAACATCAAGG
TACGACCGCCCAACGACCAACCAAGGGTCCTTGAGTGGGACCCTAAAGTCTAAACCCCCAAAGTTGCCTAGAACAAAAAA
GCACTAAAAAATATGGTGGTTCACGGATGGGACCTACTCACCGTAGGTCCATCCATGCCCCGTGGACGGCCACCGTGGCT
CAAGGCCCCAAAAGTCATGTTCCAGTCCCAAACCACGAAATGCCAGCACGGCTCGTTGACCCACCCATTGTCCGTGGGTG
GGGTTTCGTGAATGGCACCTGTAATCTGCCAACTTTCGGCCAAGTTGAGGGGTGGTATCGTAAATTCATTTTAAATTTAG
TTAATTTGGGGGACGGTTCATATTGAGTTATTAAGGTATTTTAAGGGTTTTAAAAGTATTAAACTCCTTTATAGACTTCA
TTATTTCAACTCTCAAAATTAGAAACGCACCTCTCCAAATATTCTCCCCCTAGAAACTCCATTGAAAAGCAAGATAAAGG
TCATGTCTAAGGGTCAAGGAGCAGATTTCTTCTTCATTTTCGTATGGAATTATTCCCTAAAGGTATGGTAGTCTTCATCC
TTGACTTAGTTTCTTTCAAGGAGCCAATTTCAAAGATGATTACAAGTCTCCAAAATCCCCGCAAAACCTAGGGTTTTCAA
TCTATGCATGGGTTCAATTCCAAACGTTTTCAAAAGGCATTTAAGTGATGAATCATGGTTTAATTGATGTTTTAATGGTG
AATTAAGATGATTTTACCCTATGAACCCATGTCTACCCCAAAACCCTAGGTTGTGAATTGTGATTGGGAATTGAGTGATC
ATGAAAATATGTTGAATTGTCTATGTTTATATTGAATTAGTTATTGAATCATGTTAATTCCCTTATATATTGTAGTATCT
TAGATGTTTGGGTTGTGATTGATGTATGGCCTTGGAGGACAATTTTATGAAGGATCATGATGTTGTAAAGACCTGTAAAA
TGAATAGGTGAACTAGAGCCTAGCGATTTTTGTTTTGAGTTTGGTGTGGGAATATGAGTTGTACCATGTTGTCCCGAGCT
ATGGTTGAAGGGTTTAGGGGTTAAACCTTGAGGTACGACTCCCCTAAGACCAACCAAGGGTCCTTGAGGGGGACCCTAAA
GCCTAACCCCCAAGACCCCAAGGAAACTAAAAATCTGCCAAATTGGTGTGACCTACGGATGGGGACCTATGCCCCGTAGG
TCCATCCACGCCCCATGGATGGCCTCCGTAGGTCAGGGCCCCAAATGGCAATCCACAGCCCCAAACCACGGATCAGCAGG
ACGGGGCGTCACCCCAGCTACGGTCAATAGCCCTAGGGGCATAGGTCATGTCTTTGTTTGCTGTCTTGGTTCGGCCTAGG
TGGGGGTGGTTTGGTAAATTGCTAATTAGTTCCCTTTAGTTGGGGGACGATTTTTATTAAGTTATTAAGGTATTTTAAGA
CTACTAAAAGTATTAAACTCACTTTTAAACTTCATTATTTCAAACACTCCAAAGTTAGAAACTCTCAAGGTCAAGTCTAG
GGGTCAAGGGGGCAGCTGTCTTCTTCAATTTTGTGTGGATTTCTTCTCTAAAGGTATGGCAGATATCATCCTTGACTTAG
TATCTTTCAAGGAGCCAATATCAAAAGTGATTTCAAGTTCCAAATTCTTCCAAAAACCCTAGTTTTCAATCTATGCATGG
GTCCAATCCCAAAACGTTTTAAAAGGCATTTAAGTGATGAATTGTGAATGAATTTTTGGTTTAATGATGAATTTAGTGAA
TTGTGAAGGATTCCCCAATGGACATATGTTTTCCCCTGAATTTCAAAAGTGAATGAATGTGATTTGGGTTTGATTGAACA
TGAAGTATATTGAATTGTTTAAGCTTATATTTATCTAGGTTATTGAATAATGTCACTATTCATGCCTAATTTTAGTATTC
TAGGGTTTGTTGGTGACTTGTGATCCATGCACTAGAAAGGCAAAGTATGAAGGATTCATGTATGATTATGATTAGAAGTA
TATGCATGTGAGTTCAATGAATGTATAATGCTCATGTTTAGAATGTAATTGTGTTATAATTGGAAGCTTATACTCAATTA
TGCACTTATGAATGATGATGATAGAATGTGAAGGGACTCTTCAATATAATGTTGTACTTTGATTTGGTAGGCTTAGTCAT
CCTCTTCTTGAATGAATGGTAGTATTGTTGAATGATGTATCTTGGATTGGTAGGCTTAAGGCATCCTTTTCTTGTATTGA
TGAATGTGTCTTGACTTAAAGAATATGAATCAACTGGCTTATGGCATTCCTTTAATAAATGTCTAATGAATGTATCTTGA
CTTCATGAATATGAATCAGTAGGCCTATGGCATTCCTTTTATAAATGAACTAATGTAATGACGACTCTTAAATCGATAGG
CTTATGGAATTCCTTTCCTAATGAGTCAATCTACCTTGAATCGATAGGCTTATGACATTCCTTTCATGTGTATAATGATG
TGAAGATGATCCATGAATGAATAAGCTTATGGCGTTCCTTTCATGAGTATTCATGAGCTATCCTTAAAATGAACCATGAA
TCGATAGGCTTTCCTTTCATGTGTAATGATGTACTTTGGGTCGATAGGCTTATGGCATTCCTCTCAAATACAATAATGTT
AATGAATGTGAACTACTCTATGGGAATGGAGGCAAAGCATCGAGTGGATATGGTAACATGGAAACTCTCCCAATGTTAGG
CTAGGGTTCCAATGAACATCTTCCTATCCCATAACTATGTGCCCACATAGGATATTAGCTAAGTGGATTCCACCTAAGCT
AAAATGTTACTAGTTCTACCTTACGCAAGTAGAACACCTTCCTTCTATGTAGGGTCATATGAACTGGATTCCATGAGTTA
GCTCTCATGGTCTATGTCAGTTTATGCCTATTCCCATCATGTGAGATTTGCATTATGGTTTCTTGAGAAGTTCTATGAAG
TGTGGGTGGTAGTATGGGATGCCATCCATGTATTGCGCGAGTAGGCTTTGAGAGGGTTATAGTGAGTTCTCTAATGTCTT
AATGTCTAATTTATGAATGTGATCTTAATGAAGCTAATAAAGGATGTTGACTTAAATGTCTAATGTATTGATGCATGCTT
TCCTTGGATGGTGTTATGAGTTACTTCCTTGTCATGTCTCATGAAATGTTTATGTCTCTTATGTATGACTAATGTGTAAA
GGCGAAAAGGATGAATGGTGAGTTCACTTTTGGTGGCCTTGATGTGGTACTTTAGTGTGGGTGGTGGCATGGGATGCTAT
TCATACATTGCACATAGTATAGCTTGGGGTTGCTTGAGGTGAAAGCCTAATGTAATGAAATGTCTTATATGGTTGATTAT
GTCTAATGTGAAGAAATGACTTTAATGTTGGTTATGTTTGTATATTATGTCTCTAACACTTATGTTCATGGAGTTTTATC
AAATTGGCATAAAAGCAGGACTTCCAAATAAAATGTCCTTTTTAAGCAAGGTTTTTGCATGGCTATCATACTTAGTACTT
AATTATGCTAACCCATATTTTCTTTTATTTTACTACAAGTGTAGGTTTCGGCTAGTGAGTTGCTTTCTCTCTAGTTCAAG
GGCTTGGATTGAGATTCTTCCAAGGCTAAGTGGTATGTCCTTATAGATCGAGGACATGTACTTTTGATGTTCCATTTCAT
TCATGTAATAGACATATGTTAGACTTTTGATTGTAAAGGGTCGTGACCCTACTTTTGTTTCGAGATATTGTTTTACATGG
CCATGTGAGACAATAGAATTCTATTGTTTTAAATAAGTATTTTCGATTGTATAGATTTAAATGAGTTTTAATTCCATACT
ATTTCTATTATCTATTGCAATGACATGCTATGAGTTTTGTATGAGGCTCTTCGGAGTCTTGTACGCCATGTGACGTCTAG
GGGGTACCCTTTAGGCGTTACAAACATGGTATAGAGCATAAGGTGATAGCATCCAAGGAAGCTCTACTCCATTGAAGGAC
AAGGATGAAGCTTTAGAAACTCCAAGGAGGCCCATAACAAGATCTCAAACCAAGGAGTTCAATGATAAGCTCAATGGGCT
TCAATCGCTGATCCAAAGGTTTCTTATTGGGGAAGAAGAGCTCAAGCCCAAGGGAGAAGAATTATCCAAATGCTACAATT
ATTTGGTGGCCCAAATTCAAGCCCAAGATGAGGAATTTTAAGGTCCAATTTCGTGAAAATAAGGTCAAGAAGAGTCCAAG
AATCAGCCACAACAAGAGTTGCTTTCTGCCCAAGTTTTGAGAGAAGACTAGTCAAACTTTCCAAGATTGTCAAGATTCTT
TTCCTAGTTGGGATTTACCTTATTTATTTATTTATATATAATATTTTCCTTAGTCTATTTATGGTCTCCTAAGTACCATT
TAATGCTTTCCTAGAAGTACTAAATTTGTTCCTAGTTAGGTTGCTTTATTTCCTTTCTAGAGTAGGATTCCTTGTAATTG
TCTTTCTAGGGTTTGGCTGACCTTTTAGCTTCTTATAAGGGGTCTTGGACGTTTTTCCCCCTTCTTCTATATATAGGAGT
CCTTTTTATTCATTAAAGATAATTTAGATTGATATTAATAATATTTGAGAGAGTTCTTTGAACCTTTGTGACTTGTTCTT
TGAGAATTTATCTTTAAACCTTTACTAGTTTGATAGTTTAAGGTATAAAGTAACTTCTTCTTGTGATATCTTTTGTTTCT
TTTTGGTATTCTTTAGAAGGTGATTAGTTTCTACATACTAATTATTGTCTTTAGTTACTCATAAAGCGGTCAAGATCCGA
ATCTATCGTTTTGATTCGTTTTCTCAAGTAATGGTGTTAGATTTCTTCCATAAATCTATACGTTGTTACTTGGGTCTTTT
CAAGGCCTTAGAACATCTAATCCTTGGAAATTCGTGGATCTTTCCTTCGAATTTCCCATATCTTTAGTTAGTTTTTTTTT
TGTTTCTTTTCTTTGTGCTTCCGCATTCTAATATTCAATTCTCTATTTGTGATCTCCCTTAACCTTGTTGTTATCAATTG
GTATCAGAGCGGTTCTATCAAGATTCCGTTCTTGATAAATCTTGGGATTTCTTCTTATATTAGAGCAGGAAAAAAAACTG
TAGCGTGAACTGTAGCGTCGTGAAAAAAAATAAATTACAGTAGCGTGAACAGAAAAAAAAAAGTTATAACTTGCTCTCTA
AGAAATCTGATTACTTGTCCTCCAAGAAATTTGATTACTTGATACCCAAGAAAGCTTATTACTTGCTATTCAAGAAATCA
TATTACTTGCTCTCCAAGTTTTTCATTAATTTGTTTCCAAGCAAGAAGGTAGCAAGAAGAGGGAATTCTAGATCTTTAAG
AATAAGTGAATTTTTTTTCTTGTTCTTATAATTCTAAAATAAGTTCCTTTTTATTCGTGTTTTGTTTCAACTAAATCCTA
CTTGTTCTAGGACTAGTTCTTTACTTTCTTTTTGTACCCCATGATTCCATACTTTATTACTACGAACTTGATACACGTTT
TGGTTTAATTATAAATATACAAAGTATTCTCGTTCAAAGGTTATTTTGAGTGGAAAAAGGCAAGTGTGGGTGAGTTTAAA
AGAGGGTAAAAGCCATATTAAAAGTGTGATACTTGATCATTTATTCTTTTTTTTTAGATGTCTAATTCAGGTGGTGATGA
GGAAAGGGCTCGTTTAGAAGTCGAGGTCAAAGGAAGGAACGACTTCACCCTTCAAGCTATGCACCAACAATTTGAGAGAT
GGACCCTTCAATTTCAAGAGATGAGGGATATGATTATCGAGCAGAATGACACCATAGCTGCAATTAGGAGGGAGAATGAT
GTTGTACCCCCAAATAATGTTAGACCCCAAGTTAGAAGGAATGTACCCCATATCCCTTTTGTAAATCCTGAATATGATAA
TGATGATTTTGATGTTGAATTTAATCTAGAAAGAAGAGATAAGAGGGGACAAAGAGGTAGAGTAGAAGATGATAATATAA
ATAGTATAAAGATGAAGATGCCATCTTTCAAGGGGACAAGGGATCCAGACTTGTACCTTGATTGGGAGAGACGAGTTGAA
GCCATCTTTGATTGCCATAACTACTCTGAGGGTAATAAAGTTAAACTTGATGTTGTTGAGTTTTCTGATTATGCTGCTTC
TTGGTGGAAAAAGCTTGCTAGGGACAGATTGCAAGAGGAGCTACCACCTATTGCTACGTGGGCAGAGATGAAGAGGGTAA
TGAGGAAGCGATTTATTCCATCATGCTTCCAAAGAGATCTACAGTCTCCTCTTCAACACTTGAAGCAAGGCTCCATGTCG
GTGGATGAGTACTTCAAAAACATGGATATGGCTATGATCCAAGCTAACTGCATGGAGGAAGAAGAGGCTACAATAGCTAG
ATTTTTAAATGGTTTAAATATAGAAATACCTAATATAGTAGAGATACAACAATATGTAACTTTAGATGAGTTAGTTGATA
TGTCTATAAAAGTTGAAAAACAAATTGAGAAAAAGTAGCAAAATAACTCATGGAGAAGTCGACCAAACACTATCTCTAAG
AAGCCATGGTCAACTCAAGAGGGGAAAGCTCCTTCCAAACCTCAAGAAGATAGAGGTAAAGGTAAAGTTGAGGAGGGAGG
TAATCCTAAATCTTCTAAACCTTCAAGTTCTATTCAATGTCACAAATGTCATGGAAGGGGACATATGATACATGAATGTC
CAAGTAGAAGAAACATCCTACTTAGAGAGAATGGAGAATATGAGAGTGAAAAAAGTGAGGGGGAAGAAAAAGAGGGAGAA
GGTGTAAGTGAGGAAGATGATTTGGAACTGCCTAATGATGGTATAATTGGGGTGGTTAGGAGAATTATGACTATCAATTT
GGGTAGTGTTGATGAAGGGCAGAGAGAGAATTTGTTTCATACTAGGTGTGGGATAAAAGGGAAGACTTATTCTATGATTA
TTGATGGGGGAAGTTGTGCAAATGTGGTGAGTTCATACTTGGTGGATAAACTAGAAATTGTATGCATGAAGCGCTCTACC
CCATATAGGCTCCAATGGTTGAATGATTGTGGAGAAGTAAAAGTAAACAAGCAATGCATGATTTCATTCAATGTTGGTAG
GTATGAAGATGAAATTCTTTGTGATGTAGTTCCAATGCAAGCATGTCATGTTTTACTTGGCCGACCTTGGCAGTATGATA
GGGATACTACTCATGATGGGAGAAAGAATAGGTATAGTCTTCTGCATAATGGTAAGAAGTATACTCTTGCACCATTATCT
CCTTCTCAAGTGTTTGAAGATCAAAAATGATTGAGGGAAATAATGGGAAAACAAAAGGGAGAGGTAAAAAGTGAGCTTGA
GGGAAAAGAAAAAGGCCAAGAGATAGAAAAAAAAAGAGATGACCGAGAGAAAGAGAGAGAGGGCAGCGATCTAAGTAAAG
AGGTAAAAGAGGGTGTGAGTAAAAAAATAAAATATTTTGGTGAAAGGAAAGAGGCTAAGGAAAAGAAAAATGAGAGCCTT
TATATAAAAGCCAAAGAGTGTTTGAATGCTAGGAGAGAGGGGCTGCCCATATTACTACTTACTTACAAAGAAGTATTGAT
TAATTTTGAACAACTAACTCTTATAAGGGGTCTTGGACGTTTTCCCCCCCTTCTCCTATATATAGGCGTCCTTTTTATTC
ATTAAAGACAATTTAGATTGATATTAATAATATTTGAGAGAGTTCTTTGAACCTTTGTGACTTGTTCTTTGAGAATTTAT
CTTTAAACCTTTACTAGTTTCATAGTTTAAGGTATAAAGTAACTTCTTCTTGTGATATCTTTGGTTTCTTTTTGGTATTC
TTTAGAAGGTGATTAGTTTCTACATACTAATTATTGTCTTTAGTTACTCATAAAGCGGTCAAGATCTGAATCTATCGTTT
TGATTCATTTTCTCAAGTAAAGGCGTTAGATTTCTTCCATAAATCTATACGTTGTTACTTGGATCTTTTCAAGGCCTCAG
AATATCTAATCCTTGGAAATTCGTGGATCTTTCCTTCAAATTTCCCATATCTTTAGTTAGTTTTTTTTTGTTTTCTTTGT
GCTTCCACATTCTAATATTCAATTCTCTATTTGTGATCTCCCTTAACCTTGCTGTCATCATAAGGTTTTTAGGATTGATG
TCTCACAAGCCACGTCTAGTACTATAGGACGTTAGGAAGCTTCACTTCTTTCATTATTCTTGAAGTTGTGCCATAGAGTT
AGATCTATAAGTGTCATTTTCCTAACCCTTCTCTTGTGTTTATAGGATATGAATACAAGGGAGAACCCATGAAGGATGGA
AGAGGAGAATGTGAATGAGGGAGTTCCTCCCCAAGGTCCTCAAGATGACAAAGTTCCTCAAGTAAATCAAGTTCCAGTTG
AACCTCCAGCCATGACCAATGAAGAAGTTAGGTCGGCTCTTTTGATGATGGCTCAAGCCGTAACTACTCAATCCCAAGCT
ATGACGACCCAACCTACTAGGGTTGTTGAGGCTAATGTGAACCCTATGGTGAGCACTATACTTCTTGGTTGAGGGCCTTT
GTGAGAATGAATCCTCTGATGTTTCTAGGTTCTAAGGTGGGAGAATATCCCCAAGTGTTTTTGGATGAGGTGTATAATAT
AGTGAATGTCATGGGGGTGACTTCTATATAAAAAGAAGAACTAGTCGTTTATCAGTTGAAGGATGTTGCCCAAGTTTGGT
TCACTCAATGAAAGGTTGATAGGCCGATTGGAGTGGGTCCTATAGAATGGGAGTTGTTTAAGGAAGCATTCCTTGGTAGG
TTTTTCGCCCATGAGAAAAGAGAGGTTAAGATGGAAGAATTTATCAATCTTAGGCAAGGTAGCATGAGTGTGCAAGAGTA
CTCCTTGAAATTTAACCAATTGTCTAAGCATACACCATCCTTGGTGCCTAACCCAAGGGATGAGATGAGTCAATTTGTGA
CGGGTGTTTCCGACCTAGTTGAGGAAGAGTGTCACACGACAATGCTCCATAATGACATGAACATCTCTAGGCTTATGGTG
TATGCTCAACCTATTGAGGAGTACAAACTTAAGAAGAAGAATAGGGAGTTGAAGAAGTCTAGGGCTAATGAGCAAGGTAG
ACCAAGGTTCAAAAAGAGAGCTCTAAGTAAGATTTTTCAAGAACTCCTAGGGTTAACCAAGACAAAGGAAGTAGGTCTCC
ATTTCCTAAACTTATTTGCACCACTTGTTGGAAGAAGCATTATGTGAAGTGCCTAGCTGGTACGAGTGGGTGCTATGGTT
GTGGAAAAAGTGATCACCAAGTGAGAAATTGCCCTACTCTAACGACCAAAGGAAGAGAGGCCAAACAAGCTTCTCTCAAT
GATTCGGATTTTGATGCTCCAAAGGAAAATCATTTCTAAGTGCTTCAAGCTAAGGATGACAAAGGAGCTCTTGCGGATGA
AGGCATCGGTAAGTGATGGTTTCTTGTAGTTGTGAGTGCCTTGTTAAGGTCCTTATGTTATTTTCATGTTAGCCTTGATA
TGGGTGTACTCCTAAGGGGGATACGGTATGTTGAATAGTATGGTTGTTGTGAGTTTTGATATCCTTATCTCTTTCCTTCT
ATTCCTATTCAAGCTTGAGACCAAGAGTTCCTTGTAGCTTGTTTGATGTTTTGGAGTCATATGTGATTATGTGTTTCCAT
GGTCTCCTTATGATATGCATGTTCTTGATGAAAATATGTTTAAATGAGAAAATGATTCTTAAGATTTATATGTTCCTCAT
GTTGATATGCATTTAGTGTGAGTTGTGTTTATGCTTCATAAGGTGAATTGTTGAACATGCCTAAATGTGCTTTTAAGAGA
AATTTCATAATGTGACTAATGATGTTATGATGATCATGATTTGAGTTGGAGAATGTAATTCCTCCAATGAAATGAGAAAT
GTTGAAGTTTTCATGCATAATGAGTTCGTAGATGTAGTTCCTACTTTCTTGTGTTGCATTGAACATGTTTGAGATGGAGT
TGAAGTTTCCTCCTAGTTTTGTGCATTGTATATAATGTTGCATGCATGATGGGCTGCTAGTCATGAGTCGTTAATCCCTT
AATGTATTTAAAGTGTCATTCGAGGACAAATGTTCCCAAGTAGGGTATAAAGTAACGACCCGTAAAATGAATAGGTGAAA
CTAGAGGCTAACGATTTTTGTTTTGAGTTTGGCGTGAGGATATGAGTTGTAAAATGTTGTCCCGAGCTATGGTTGTGGGT
TTTAGGGGTTAAACGTCAAGGTACAACCCCCCAAAGACCAACCAAGGGTCCTTGAGGGGGACCCTAAAGCCTAACCCCCA
AGACCCCAAGGAAACAAAAAATCTGCCAAATTGGTGGGACCTACCGATGGGGACCTACGCCCCGTTGGTCCATCCACGCC
CCGTGAGAGCAACAGCCCCAAACCACGGACCAGCAGGACAGGGGGTCACCCTTCCTACGGTACGTAGGTCTAGGGGTGTA
GGTCATGCCTGTGTTTGCTGTCTTGGTTCGGCCTAAGTGGGGGTTGTTTGGTAAATTTCTAATTAGTTTAGTTTAGTTGG
GGGACGTTTTTTATTTAGCTAATAAGGTAGTTTAAGACTAATAAAAGTATTAAACTCTCTCTAGAAACTCCATTGAAGAG
CAAGGTCACGGTCAAGTCTAGGGATCAAAGGGGCAACTTTCTTCTTCAATTTCGTGTGGATTTCTTTGTCACGACCCGAG
CCTATGCCCCAGAAGTGACACGGCATACAAGACTCCTAAGAGCCTCATACAAGCCTCATAGTTCATTTCATTGATTTGAT
TATAGAATTAGTACGGAATTAAAACTTTTTATTCAAAACCATACGATTCAAAAGATACTAAACATTTAAAAACATTGCAG
CGGAAGTCTACTTGTGTCATATGGCCATCTTAATACAATCTTATAAAAACCAACATAAGTAGGGTAACGACCCTTATCAC
TTGAAAAGTCTAATACAAAGAAGTAGCACAAAACATAAAGCTTCTAAAATGTGTCCACGAATGATGAGGACATACCACTC
TAACTTGGGAGTCTCAAAACAAGTCTTCACTAAAACAAGCAAGTCACTTGCCGGAACCTACACTTGTAGAGATGGAGGAA
AATATGGAGTTAGTACACAGAAATGTACTAAGTATGATGACCATGCGAACACATTCTAAACGGACATTTTGGTTTGGAAA
CCATGCATGATACCAATTTCAAGATATTTCATGAACATAAGAATAAGAGGCATCAAATACAAGCATTACCAACATCCAAG
TCATTATCATCACATTTCCACCAAACGTGAACTTACCATTCTCCTCATGCTCCTTCAATGTCAAGACACAATACAAGAAC
ATATGCACCAAGAAAGGCATCTCAATCATCTTAGGGTTCGTATCTATAATAGCCCTAAGACTCACTTAAGTAAGATATTA
AGTGGCATCCCATAGTACCTCTTCACACGCCAAGTGTCCATCTAGGCCACCATAGATAAGACTCCTTACATTTCAACATA
TCATGCTAAATAACTCGTATCACTAACTAAACTGAAACATGCTTCATATCATTTAGTCAACTACGACATACATCATATCA
TGGATGACATGCACCATTTCATATAGACATGTGAGACATACATCATATCATAGAAGACACACACCATTTTATATAGACAT
GTGAGCCATAAATCATATCATGGAAGACATACACCATTTCATATAGACATGAAAGACATACATCATATCATAGAAGACAT
AAAGGCAAATTGCTTCATTTGTTCATTTAGAACACATTCTTTCATTAGGAAGTAGAGATTCTCACTATATCCCTCTTGAA
GCCTACTCGTGCAAATGCATGGATAGCATCCCATACTACTACCCACGCGTCATAAAACTCCTCAAGAAACCATAATGGGT
ACCTCATATGATGGGAATAAGCATTTAACCGACATAGACTATGAGAGCTAAATCATAGAATTCGGTGTCATGTAACCACA
CACCGTAAGAAGGTGATCGACTTGCCTAAGATCAATCGGTGATTAGCCTAATGGATCCGCTAGCTATCCTATGTGGGAAC
ATAGTTAAGGGACAAAAAGTTGCAACATGACACCCCGCCTCAACTAACGTATGGGCATCCATCAAAAGGGATTGCTACTA
GATACCCCGCCTAAACTATCGTGAGCATCCATCCCACTCAATGACCTCTCGGTGCTTAGCCATCATTCCCATAGAGTAGT
TCATGTCATTAGTTCATTAAGGAAGAGATATTGTTACTAGATAACCCTGCCTCATCTAACGTATGGGCATCCATCTACAC
GGATTGCTACTAGATACCCCACCTCAACTATCGTGAGGGAATCCATCCTCTCCCAACATGAGCATAGCTCATAGATTCAA
ACATGAGAATAAAATTTCATATAAGAATCCCTTAACTTGCCTTTGTTAAGAGTTGAGGATAACCTTTCAAATGAACACAT
CATGACATTCATGATCATATAACTTCATACATTCTTTCAAGAAAAGGAAACCTAAGTCTACCAATTCAAGATACATTAAA
AACAAAGAAACCTTCGACATGCAAATATCTTAGTTCATAAGTGCATAATTGAGAAAGTCCTTTCAATACTAGCATAGTTG
CATTCTAGGTATGTTTACATTACTTGCATTTAGATCACACACCACATACTTCAAATCATGTTCAGGCATTCATTCTTCAT
ATCATTCTCATACATACATTATTTATATTTGCACATACCAACAATTTTTCATAATTAGCCATGCATAATCATATTACTTC
AATAAACTAATTCAATTTAAGCATCTCTTAATCACTTGCTAGAATAATCCACAAACCCACTTATTTGGGCACCATTGAAG
ACTTTAGCCAAACATGGGTTCTTTGAGAGTCTTCTTCATAAAACCACAATGAACATCAATACAATCACATTACTTCATAA
TAAAGTCATTTAAAACAATTTAAGTTTGAACCCATGTTGAAGAGTAAAAGATCTAGGTTTTGAAGTTTTGCAAGATTTGA
AAAAACCTTTGATACGACTCTAGGGTGAGAGCTAACCCTAGATAAAGAGCCACCATACCTTAATCCGAAGAAATACACAA
GAAATTTGAGGAGAAACGACCTTGAAATAGCCAAACCCCTAGCCTCAATAGCCTCCTTATTCTTCTTCTCTAATGGAGGG
TTTCTAGTGAGAGAAATATTTGAGACGAGATGAGTTTCCTTTAATTCTATTTGGAGGGACTTAAATGAAAGGATTTAGCC
CTTAAAAAAGGTTATATACATGTAGGGAGAGGAATAAAATAATAGGGACTCAACTTAGCAAAACAACTATGGACCCTAAA
GTTTTAACTTAAAAATTCTGCCCCTTGCCCGTTTGAGCTCGCCTTCTGGACACTTGGGCCCGCCAAGTGCACTAGGCGAC
TCACCAAGTGCACCCTTGGCTCGCCCTTTGTTCCAGTAGGCTCACCAAATGGGAAGTCTATTGGGCAATGGTGGGGTGCC
AAAGGGCGACATGCCAACCTAGTTGGCGAGCTACCCTTTAGCTCGCCCTTTGGTCCAGCATCATGGCCAAATGAGGCAGA
CATTAGTCGATCACAAGGGCAGATGGGCGAGTTGCCCAACCCTTTGGGCGATCGACTAGCCCTATCGCCAACCAGTTCCT
CTAAAATCAATGTTTCTACCACCCTTTCTTTCTAGCACATGTCCTTACTTGGCCAACTCAAAGTCACACTAACACAAATG
TCATGGATCTACTTCATCCTATCATATTCCGAGTCGTTACATTATCCCCCACTTAGGAACATTCGTCCTCGAATGACACT
TTAAACATTCAAGGAAGTAACGACTCAAAATTAGTAGCCCATCAAACGTAAAACATCATAATCCATTCACCAATTAATGA
AACATCAACTTTATTTGAACATGTAAACATTGCATTCTACGAAATCATTAGGCACAAATATTTCATCATTTCTTACTTTA
AATGCAGGAACTACCTTCTCCGATCATAAACATGCTCATTATAACAACATGAAGCCAAAAATATTAAATTACTCTCAAAT
GCACACATAGGCATGATCATACATTCACTTCTTGAATTCACAACAAGCATCTCATACTAATTGCACAACAACATGAGGGA
ATATAGATCAATTACTCATTTTATCATTCTATCATAATCTCATCAAGAAAATGAATAACATAAGGAAACCATCCAACATA
TAATCATGCATGACTCCAAAACATGAATGAAGCTACTAAGAACGCTAAGTCTCAAGCATGAATAGGAATAGAAGAAAGTG
ATAAGGATACCGGAATTCTTCACCACCTCATAATCAACATACTATCCCCGACTCATGGAAGAACTCATACTAATACTAGG
CTAACATGCACACAACATAAGGACCTCAACATCACATTCAAAATCAAAGGAAATCATCACTTACCGGTGTCTTCACCCAG
ATGACTTTCCTTACTCTCTTTAGCTTGAAGCACATAGAAACGATTCTTCTTGGGAGCATTAGGATCTGGTCCGCTATAAG
AAGCTTGCTTGGCTTCTCTCCCCTTATCCATGAGTGTAGGACAATCTCTCATCTTATGTCCCTACTTTCCACACCCAAAG
CAACCATCCGTACCGGCGAGACACTCACCCAAATGGTATTTTCCACAATTAGCATATGTAGGCCTATCATAAAGAGAACC
ACTTCCACTTCCTCCTTGAGACTTAGGGTTAAATACCCTACCTTTGCTCACCATAGAAGAATCATAGGAGGAATTTTGGA
TGATTGACCTCTTTTTGAACTTAGGTTGACCTTGATCATCGGATCTAGACCTCTTCAATTCCCTATTGTTTTCTTGGAGC
TTTTTATCCTCCATTTTCTTAGCATAAACCATAAGACGAGATATATCCATGTTATCATGAAGCATAGACGAACGACATTA
TTTTCTCCCCAAGCTAGACACATCCATCATGAACCTACTCATTTCATCTCTAGGATCCGCAACCATAGAAGGAGCATATT
TAGACAACTTGGTGAACTTAAGAGAATACTCCTCATCCCCCATACCTCTTTGACGAAGGTTGATAAACTCTTCTACCTTT
TCTTCCCTTTTCTCCCTAGGAAAGAATCTATCGAGGAAAGCTCTCTTGAACACCTCCGAACCTATAGCAACCTCTCCTTG
TGGCCTATTCCTCTTCCATTGAGTATGACACACTTGTGCCACACCATTCAATTGATAAGCGGCCAACTCCGGTTTATCCC
TTGTAGTCACCCCATAGCATCTACAATCTTATAAACCTCATCTAGGAACTCTTGAGGGACTTCATCCACTTGAGAGCCAA
AGAACTTAGGACGATTCATTTTAGTGAAATCTCTTAGCCTAGGAGCCATAGTGCTCTCATTAGGGTTCTCATGAGCTCTA
GCATCCCTAGTCACTTGAGCCGTCAAAGCACGAGTCAAGGTTTAGAGAGCCGTTCTTATCTCCACATTAGTCATAGCCCC
TTCATCAATAGGAACTTGAGGATCTTGAAGGATTTCCTCATTTTGGGGAAGTTGACCACCTAGAGGAACTTGATTACCCT
GAGGAGCAAATTACCTTAAGGATCTTGATTCTTTATAGGAGGAACTCATCTATTCACACCATCTCCTTCCACCTTCCTAG
CATTATTCCTTCTTGTATTCATATCCTATAAACACAAGAGAAGGGTCAGAAAAAGGACAACTATAGATCTAGCTCTAAGG
CACGACATAAGAGTATGAAGAAAGTTAAACATCCTAACGTCCTATAGCCTCTCGCTCATAGGTGTGTCACGACTCACACC
GATGGACAAGACTCTACTAGACGTGGCTTGTGAGACAACATCCTAAAAGTACCATTCCAAAATCTTTGCTCTGATGCCAT
GTTTATCACGACCCGAGTGTATGCCCCAGAAGTGGCACGACATACAAGACTCCTAAGAGCCTCATACAAGACTCATAGTT
CATTTCATTGCATCGATTATAGAATTTGTACGGAATTAAATTTTTTTTTTCGAAACCATACGATTCAAAACATAATAAAC
ATTTAAAGACATTGCAGCGGAAGTCTACTTGTCTCACATGGCCATCTTAATACAATCTTAGAAAAACCAACATAAGTAGG
GTCACAGCCCTTATCACTTGAAAAGTCTAGAAAGAGTCTAATACAAAGAAGTAGCACAACGCATAAAGCTTCTAAAATGT
GTCCCCAAATGATGAGGACATATCACTCTAACTTGGGAGTCTCAATCCAAGTCTTCACTAGAACTAGCAAGTCACATGCC
GGAACCTACACTTGTAGACACAGAGGAAAATATGGAGTTAGTTTACAAAAATGTACTAAGTATGATGACCATGCGAAAAC
ATGCTAAAACAGACATTTTGGTTAGGAAACTATGCATGATACCAATTTCAAGATATATCATGAACATAAAATAAGAGGCA
TCAAACACAAGTAATACCAACATCCCAAGTCATTATCATCACATTTCCACCAAAGGTGAACTTGCCATTCTCCTCATGCT
CCTTCAATGTCAAGACACAATACAAGAACATATACATCAAGCAAGGCATCTCAATCATCTTAGGGTCCCTATTTATAATA
TATAGCCCTAACACACACTTAAGTAAGATATGAAATGGAATCCCATACTACCTCTTTACACCCCATCTAAGTGTCCCTCT
AGACCACCATAGATAAAACTCCTTACATTTCAACATATCACACTAAACAACTCATATCACTAACTCAAGTGAAACATCAT
TTAGTCAACTATGACATACATCATATCATGGAATACATGCACCATTTCATATAGACATGTGAGACATACATCATATCATA
GAAGACATACACCATTTCTTATAGACATGTGAGACATACACCATATCATGGAAGACATACACCATGTTATATAGACATGA
GAGACATACATTATATCATAGAAGACATAAAGGCAACTTGCTTCATTTGTTCATTTAGAACACATTCTTTCATTAGGAAG
TAGAGATTCTCACTATAGCCCTCTTGAAGCCTACTCGTTCAAATTCGTGGATAGCATCAAATACTACTACCCACGCATCA
TAGAACTCCTGAAGAAACGATAATGGGTACCTCACATGATGGGAATAAGCATTTAACTGACATAGATTATTAGAGCTAAA
TCATAGAATTTGGTGTCATGTAACCCCACACCGTAAGAAGGTGATCAACTTGCCTAAGGTCGATTGGTGAATAGCCTAAT
GGATCCACTAGCTATCATATGTGGGCACATAGTTAAGGGACAAAGAACTTGCTACATGACACCCCGCTTTAACTAACGTA
TAGGCATCCATCACAAGGGATTCCTACTAGATACCCCACCTCAACTATCGTGAGAGCATCCATCCCACTCAATGACCTCT
TGGTGCTTTGCCTTCATTCCTATAAAGTATTTCATGTCATTAGTTCATTAAGGAAGAGAGATTGTGGCTAGATAACCCCG
CCTTAACTAACATATGGGCATCCATCTCATACCAATACACGTAAGCCTTTTGGGGATGGAGCTTGTTGCTAGATAACCCC
TCCTCAACTAACGTATGGGCATCCATCTCCAAGGATTGCTACTAGATACCCCACCTCAACTATCGTGAGGGCATCCATCC
TCTCCCAACATGAGGATAGCTCATAGATTCAATCATGAGAATAACCTTTCATATAAGAATACCTTAACTTGCTTTAGTGA
AGAGTTGAGGATAACTTTTCAAATCAACACACCATGACATTCATGATCGTATAACTTCAAACATGCTTTCAAGAAAAAAA
AACCTAAGTCTACCAATTCAAGATACATTAAAAAGGAAGAAACATTCCACATGCAAACATCTTCGTTCGTAAGTGCATAA
TTGAGAATGTCATTTCAATACTAGCACACTTGCATTCTAGGTATGATTACATTACTTGCATTTTGATCACACACCACATT
CCTCATATCATGTTCATGCATTCATTCTGCATATCATGCTCATGCATTCATTCTGCATATCATGCTCATGCATTCATTCT
GCATATCATGCTCATGCATACAATCTTTATATCCCCACATACGGATAATTATTCATAATTAGGCATGCATAATCATATTA
CTTCAATAAACTAATTCAATTTAAGAATCTCTTAATCACTTGCTTGAACAATCCACAAACCCACTTCTTAGGGGACCATT
GAAAACTTTACGAAAATATGGGTTCGTTGAGAGTTTTCTTCATAAAACCACAATGAATATAAATACAATCAACCAATTTA
AGTTTGAACCCATGTTGAAGAGTGAAAGATCTAGGTTTTGAAGTTTTGTAAGCTTCGAAAACACTTTGATAGGACTCCAG
GGTGAGAGCTAACCCTAGATAAAGAGCAATCATACCTTAATCCGAAGAAATCCACAAGATATTTGAGGAGAAACGACCTT
AAAATTGCCAAACCATAGCCTCAATAGCTCCTTCCTTCTTCTTCTTCTTCTCTAATGGAGGGTTTCTAGTGAGAGAAATA
TTTGAGAGGAGATGGGCTTCCTTTAATTCTATTTGGAGGGACTTAAATGAAAGGGTTTAGGTCTTAAAAAGGGTTATATA
CATGTAGGGAAAGGAATAAAATAATAGGGACTCAACTTAGGAAAACAACTAAGGACCTGAAAGTTTTAACTTAAAAATTC
TGCCCCTTGCCCGCTTGAGCTCGACTTTTGGACACTTTGGGCCCGAAAAGTACACTAGGCGACTTGCCAAGTGCACCCTT
GGCTCGCCCTTTGTTCCAGTAGGCTCACCAAATGGGCAGTTCATTAGGCAATGGAGGGTTGCCAAAGGGAGACACGCCAA
CCTGGTTGGCGAGCTACCCTTAACCTCTCCCTTTGGTCCAGCATCATGGCCAAATGAGGCAGCCATTAGTCGATCAGAAG
GGCAGATGGGCGAGTCGCCCAACCCTTTGGGCGATCAACCAACCCTATCGCCCACCAGTTCCTCTAAAAATAATCTTTCT
ACCACCCTTTCTTACTAGCATTGGTCCTTACTTGCACCCTAGATTGCATCCTCACCCCATAAGGTCCAAAAAACAGCCCA
TACACCAACTGAAAGTCACACTAACCCAAACGTCATGGCTCTAGTTGATCATATCATTTTCCGAGTCATTACATTATCCC
CAACTTAGGAACATTCGTCCTCGAATGACACCTTAAACATTCAAGGAAGTAACGACTAAAAACTAGCAACCCATCAAACA
TACAACATCATAATCCTTGCACCACCTAAAGAAACATCAACTTTATCTCAACATGTATTCATTGCACTCTACGAACTCAT
TAGGCACACATATTTCATCATTTCTTACTTGAAATGGAGGAACTACCTTCTCCAATCATAAGAATGCTCATTAGAACAAC
ATGAAGCGAAAAATATTAACTTAATCTCAAAAGCACACATAGGCGTGATCATACATGCACTTCTTGAATTCACAACAGCA
TCTCATACTAATTGCACTACAACATGAGGGAATATATTTGAATTACTCATTTTATCTTTCTATCATAATATCATCAAGAT
AATGAATAACATAAGGAAACCATGCAACACACAATCATGCATGACTCCAAAACATGAGATAAGCTATTAAGAACAATGTT
TCTACCACCCTTTCTTTCTAGCATAGGTCCTCACTTGCACCCTAGACTTCATCCTCACCCCATAAGGTCCTAAAAACCGC
CCATACACCAACTCGAAGTCACACTAACCCAAACGTCATGGCTCTAGTTCATCCTATCATTTTCTGACTCGTTACATTCT
TGATATGATTCTCACAAGAGGAATCAGAATAATCTGTGGAAAATAAGAAATATACTTGAACAGACACAAGATAAGAAACA
ATTGGCAACTAAAGGATGTATTAAATCCAATAACCTCCTATTTAGATCCTAACAAGCACCTAATTCTGATAGATAGATAG
ACACAACAGGAGGAAACAAAGAGCAACCTATGGGTATGTTAAACCCAAAGACCTCACTTCGTTAATCCAACAAAAAACAC
CTAACTTTTACGAAGACCTCAAGGGAATCGATTGTCACACCCCAACCCTAGGTAAGGTGGACAACTACCATATGAACACA
TGATTTACATGTGACTTGTGATTAGAAATTAAACTACTATGCAAATAGATTTACTGATGAGAAGCTTCATATACAACACA
TATGACTAGTTGAACGATACATGTGACAAGTGAAACTATGAATACAGATGATAACTTTACAATGTCTACAAAGCCTCTAC
TGGAATTCATGACTGTACCACTATGAAATACGCATAGTAAAAACTCGGCAAAGCCCTGAATCAACCTGGAGCTCACCAAC
AACCGCTGAGTATCATGTGCTTCTATTGGGGAGATCTAATAGTTAAGTACCTGTACTTGCAGCATGAAATGCAGCATCCC
CAATAAGGGACGTCAGTACAAAAAAATGTACTGAATATGTATGGCATAATACAACCATATGAAAAATGAGAGCTCAAGTG
AAACCAAATAACAATATATAAGGATTAGAGACCACCTTTGCTTATCCTTGTGGAATCATGTATGTTACATTCTTTTCTTT
ACTTTTCTTTGCATTATAATATTTATAAGACATATGATACAAATGACCAGCTGATCAGCGGTAGAAGAGGATGACCCATG
GTAGGAATTTTAACCCCTGAGATGATGTCCTCATAATTCCACAAATTGGGATCGGCCAATGTTAGGCTTTCACCCCTGAG
CTACCACCCTCTTTTACCAATTGGGATCGGCCTATGCTAGACTTTCACCCCTGAGCTGCCACCCTTCTATACCAATTGGG
ATCGACCCATGCTAGGCATTTGCCCTTGGGCTGCCACCCATAATTATACGGATAGCTTCACTTAAATTCTTTTTCTTTGA
GATTGTTGTTTTGATGTTCATAACTCTTTCGAGATTGTTTTTTGGATAATCATAACTCTTTAGAGATTGTTCTTTTGATG
ATCATTATATCTTTTGAGATTACTGTTTTGGTGGTCGTAATCATTGTTGAGATTTGGAACTATGGACCAGTAGTAGAAGA
CATATGAATATGGACTTACGATAATAACAATGACATGGAAAGCAAATGTGACATGCACATGTAATACCTAGGGGCATATG
ACTCAGTTAAGCATTTTGACATATCAAATTGAAGCACATATCAAGTGAAGACATTTAACATTCAACCAAGAGATTTGAAC
TCTATCTGGTAGTTGGATACTCACTAACTAATATCAAATACAAGGAATACATGAAAGTGGAACCAAAGGAGAACGTGGGC
AGAATCAACTTAAGGATGGATACAAATTCCAAGTAAGTACATATAAAATGTACAACAGAGCAAGTAGGGATCTTGTGAGG
TAACATTATAGTCTAACACAATGGGAGTAATAACCAATAAAGGTAACATATAAACATGTGACAAGATGACATATATATAG
ATAATTGAAGCAAGTTGGCATGATATAGGTAGATTGTATATCCAACATACAAACATATGTACCATCTGTAATATAGGATC
ATTTTGATTTATATAAGGGAAATATGTGCCAAGGGTACTTTGACGGTGAAACAAGTTTAAACCTTGCATGCTAATACTTG
GTAGAATAAGCACGTACATTTAGTAACAAACTCATATTAGAGTACTCATCTTAATGCTCTAGGGAGTAGGAACTGCACCT
ATGGATCAGTCACTACCAAGGGCACTTAGAAAGTTTACTTTTTGTAATGCAAGTGTTGAATTCATGCCAAAGAAATAGGA
CATCGAATAGCCTTACATACCTTGCTATACAATTCAAAAAGTATGAATTAAGATCCTTCTCTTCAGATTACTAATCTACA
ATAAAATAAGTTGTAAGACTAGTATTAGTAGCTAATCAATCAATTTGAGCTACTTGATCTCACCAAAATAATAACCACGC
AGTAAGCATGCAATTTATCTAGTCAATATTTTCTTTCCTTTCCTTTCCCTTAAATCGTGTCTATATACTGTACAACCTTC
GTATCAGGTCCTCCCCAAACCTCCCTACAATATTTAAGTCCTTTAACGTCTTCATAACTTACCCGAACATCCAGTCACAT
CCCTTATCATAACATACATAAAACAATCCTTAAACATAATAATGTAACAGAAGAAATATGAATCATGGTTTCTGATCACC
AGCACTTGAAGAGTTAACATTAATTTTAAGGTGCTCAAACAAGCTCATGACTCAAGATAAAGAGGACTCTCCTCCATGGT
TGTCCCAACATGCACTAATCACCCTACTTTTCCATTCAAATTATTTCTTGTGGGCTTGGAAAGATTAGGTCTTGGCTGTC
CATTTTCCCCTTATTCTCCTATTCAACTTGGGCCAGATTAATGCAAGTAGGTGTAGTGTACTTGGTCCAATAACATGGTC
AAAAGAGTCTTAGTAGGTGATGCACCTACTTGGTCCTTTGGGCTGGTCAATAAGTCAAAGTAGGTGATGCACCGACTTGT
GATCTACTACCTTAGTGAAGTCAAGCAAGCACCTCAATATTTTATTCCATTTCTAGACCTTAATACCATTAACTTAACTT
AAAACCTATATACACTATGTCACTTTAAACTTTAGACTCAAATACCAACTTATGATCTCAAGTTTAAATACTTCCATCGA
CTTCAACTTAATCGGGTCACATTAAAATCTACGGACAGTTCACTTTAAATCTATTCTATTGTCACTAGTTGCATAGGAAA
CCAATTCCATAACTATACCACAATGAAGTTTTTTAAGTGTAATAAATAGAACTAGTACACGAAGAATACGGGGTGTTACA
TCGATATCCCAAGCAATGTCCATTTCTAAACAAGGTTCAACAAAAGCTTTACCAAGCTTTCACACACTTACACAAGGAGT
TTAGGTTTACAACCACAATAATTAAACCATTCTAAGTCTAAAATGAACCCCTAAAGGCCTATTTATAATTTTAGGCATTA
CTACATAGATCGGTTCAAAAGTGACCCAAAATGGGCCAATGGGTTAGCAAAATCGGGCTCGCTTAATGGGTCGGCATTGT
GCCCAATAGGTTCGGTGAGAACCCCGCTCCTAGGCTTTTCCTTGGATGGCTTACTGTATCTTTCGACGGTTTGGGGGTCA
ATGGATGATGCGCCAAGTGCCCTCCGTGCTCGCTGAATGGGCAGCCTTCTCTTGCAGCATATTGGATCAGTTGGCGATCG
AGGAACCCTCGCCAAAGGGCTTTGGCGAGTCGCCGAAGTCTCCTTTGCCGAATGGGGCATATTCTTCATTTACTCTTGCT
CGCTTTGTTAGGCCTCCAACGCTCCAAGCTATCATCCAAGCATGGTGTTGCCCAAAGGGGAGCTCCTTCAAGGTGCATAT
GTTCCCATGTAAAGCATGGAACTCCCTCCTCATCATTCATACATTCTCAACAATCTCCATCCTTGTGAATGATCCATCAA
TACATTGAAGTTTGTGAATGGATAGCCTTGAGGTAATCTGTATTACATCATTCTCCACTTCTTGAAAAGGATTCGTCCTC
AAATCCACGCCTTGCAAAACCATAGAGGAAGCAAACAGTACAAAGATCCACATGGCATGAGGGTTATCGTTAGCAATAAA
AATTTCATCACCATGCCAAGGATGCACGAATTTAACATATAACCAAGCATAACAAATATCAACAAAGGATTTATAACCAA
TCAAATCAAGAGATACTTGGCTAAGCAAGACATATTGACAAAGGGGTAGAGCAAAGGAACCAATACACTTAAACAATCTC
ATATGTAAGCCCTCATTGGTTCCACATCCGATTAAGCACAAGNNNNNNNNNNNNNNNNNNNNNNCCCTCATTGGTTCCAC
ATCCGATTAAGCACAAGAACACTCTCATCCTTATGTAAAGTAGAACATGAACAATCTCATACCTAAGTACGAAGGCACAA
ATAGTGTAGACCCAAATTAAGACCCCTTCCAATGCACTAGATAACTTCAAGAGAGTAGTTATTCCCAATTCATGAGCAGG
TTCAAGTACATAAGTATCCCCCACCAAAATTGGTAAACATACCTTATTCAAGCACATTGGATCAAGTAATAACACCATAG
AAGAATCATGCAAATGACAGAGGGTGTTACTACCACACTCATCACACTTAAAGATGACACAGAGGTCAAAGGGAAAAGGA
TTCCATAGCAACGACTCAAACAGACTCTCATTTGCCCAATTTATACCACTACTAACATAAGATATGCAATCCACACAAGT
ATGATGTCACGTCCTAAACTCAAGGGGCACAACTGGTTCCTAATGCCAAAACTCAGGGCCAAGCTAACCCTGCTGAACCA
TTTGCTACTAGCGCATGGAAGCCACACACAATTAATAAAGCAAACAAGTATATCTAGGCTTAAGCCCTCGGCCAGCAAGT
CCCCTGTCAGCAGATCTACAAAAGAAACATCTACTCCCAAAAGTTAATATAATGAAATTACCAACTAGCACAAAAGTCCT
AATTGGGCCATCAAGGCCACCATGATCTCTATACCAAAACTGAAAGCAGGTATATAACAAGACAATGCATCACACAACTA
ACAAGCTTCACCATACCAACAAACTAGGCCAGCATGGCCATAACGTAGATATAAACCCCACACACTAGTCTGCAAGCCTC
TAAGAGTAGAAAATATTGGTGGGACAGGGCCCCAGCCTACCCATAAAAATATATACAATAATAGCTAACAAACCTCCAAA
CTCTAGCAGCTACGGAGGAAAGGGTTTAGCCAACCGGATAGAAGTCTATCCTGTTGTTGAGGAGGTCTACACGGTCGTCT
GTCAGGACCTGAATGAATGAACGTAGTGCCCCCAGGCAATGGGGCGTCAGTACAAAATAATGTACATAGTATGAAAGGCA
ATAGACTATGAGTAGGTATCCTAATATAGTAGAATAATCTGATAAAATAAATCAAGGACAAGATAAGTGTACTGACCTGC
TCCTAAATCTAAACTTATCAAAAATAATAATAAAACTACCTAACCAAGCCCCTATAAGTTCGGCAGGTACAAACAGCACA
CAAGACCACCTACTCAGGCCCCCATAAGCCCGGAAGGTGCCAATCAATCTATTTACCCCTATCGGTAGTCCCCTATCCCC
GTAGGTAGTCACATATCCCTCTTAGGCATTAATATAGCCCCGTAGGCAGCACATAGCTCTCCTAGGCATCAACATAGCTC
ATAGACAACTCAAGTCCTCTTAGGCAACAATATCATAGCCATGTAGGAAGCAAATAGCCTTCTTACGCCTCAATATAACC
CTGTACGCAACTCATAGACCTTTTAGGCATCAATATAGCCCCGTAGGCAAAAATAACAATCCAATCGTTAAATGCGAGCA
ATTTAGTTATAGGCAACCTATACAAATAGCCTCTAAGTCGTGTCCAATATAGGGATGCTATTAACTGAATAAGAATCCCG
ACATGGGAGGATTATATCAACTCTAGTAGTCAACAATCAACAATAACGACTACAAGTATATCAAGGATAACAACTCAATT
ACATTGCTCCTAAGCTTTAAGGAAACATGTCGTAACTAGGGAATAACCTTAATATACCTCTTTTTTGCTGAATTCACGTG
GCCTAACAAATTTTACTCATAACCCCCTCGATACTTCTACAAGGAAGGAGCATAATCAAGACATAAAAATAGAAGATACC
ACGACAATCTAAAAAAAAGATATGTATTTTTGTAGCAAATTGCTATTTGTTGCTTATAAAAGCTAGAGTCGATGAAAGAA
GGGTCTTACCTAGATCTTAACTTCGTAATACACCTCAAAACCTTCAAATATGTCCAAACTATTGTTGTCGCAACACTAAA
ATCTGATATGCTACGAAATTGATAAAATAAATTATACCACAATGATGAGCCCAACGCGTAGAACAACTTTCGTCAAGGAC
TTAAGAGGAGAAAATCTATACTTTAATTGATCCTAGAAATGGGTTTCTCTAATTTTTCTGGTTCTTAGATAAAATATAAG
AAGAAAAGGTCGAAGAAGAAGATGTATATAAAATTCCACTGACCTAGGGCCCTACCTCATGTGCCTGCTTGCGCAGTCCC
ACGAAAATGTGAATATCTTTCTATTATGAAGTCATATGAACAAACAGTTTAATGCGTTGCAAACTAGACTAGTAGACCTT
CGATTTCATAGGTTGTAGGTTCCATAAATTTGTATATATTGGGAGAAAATCTCCGAGACATTTGGCCAATATTTGAGAGA
AATCTTTAAAAAGGAACTTACGGTAACTTTCGCCAACTTTAATTTTGCCACTTACCTAACTTCAAAACTTGAGATACAAC
CCTTGAACACTTAAAATATGACATACCACATAATTCTTAATTTATTACCCACCCTCCTAGTCTTTCCGTGAAGATACAAG
TAATTTTAAACGTTTCCAAAAGGCGGGGTGTTACATATGAGTATCATCATATGCAAGTAGATAAAAGTGAGTCCTCGAAT
CCAAACCTTGTAAAACCATATAGATAATAAGCAAGAAGCATATCCTCTTAGCATGATGGGTAGTACAGAGGTTAGCATTG
AAATCATTTAACTGAGGAGACTCAAACTCAAGGAACAACCAAACATTCTCTATTGTCATGGCTATTAAGCCCACTAATGG
AGAACAAGGATAATGGTCATTCTTCTCAACAACAAGGTAGTACCACCCAAAAGATGATACTCCCACTAGTTCAAATACCT
TCATGCATTCACTGGGATCAAATGGATAGGGGTCCACTGAACGGGGTCATATCAACAAGTGTAGACCATAAGGATACCCT
TATCCGCATGCAATGCACTTCTAATCCAACTAGGGATCTCATCATATGCAAAGATATAGTAAAGGAAGGCACAAACTTCA
CCCTCTCTCTGAAAATATCTCTTACCCCCATGAGATGCACATTCAACAGGATCATGCTCAAGGTAAGAAATAGAAAAGGG
GTCTCGGAAGCTATCCTTCCCCACACACAATGTAGGCCCTTCAATTGGATGGTAAAACCTCAAGAAGAGTTTTCATGCAT
AAGGAAAGGAATCAACAATGTCGCCCACCTTATGCCTTCCATTTTGAACAGGCATTCCCACATGAATTTCACAACTCAGC
TCAATACAGGGGTCAAATGGAAAGGTCTTCCAAGAAGTTGGTTCAAGTGCACCTCCATGTATCAGGTGGGCACTCTTTCC
GCCCAACAACATACTCCACTCAACGTCATGAGCATCATAATATGTAAACAACTAATAGAGAAAGGTGTCTCTAAAATCCA
CTTTCTCTAGGGTGTTTTCATGGGTATGACTACTAATAGATTCAAACTCATGAGTCATACCATTGACAATTGGAACACAC
CAAGAAAAAGAGGTAACGGGAAAACAAACACCACCTTCCTCCTCATCACATTCCTTCCCTACAGGAGTAGTTCCAAGAAT
AGATTTCCATCTTTGGGCGGGAAATCCTCACACCGTAGTGGGTTACAATAACAAGTATAGCTATCAAGAACTATACTGCT
CTCAAGATTTACACCACTAGGTACATCACTAGGAGTGATTTCATCATCTTCAAAAAGGATTAGTACTTAAAGAGGGAGGG
ATCAACCACTAGAGAAGAATTAAAACATGCAAGTTCACCCTCAAAAAGACATATATCATCTTTCGAAGCATTTTCAAGAA
CATGATCTTTATGAGCAATGTAAGCAATTGGATCAGCCACAAAAGACATGCTCAAAGTGTCACTCCTAATCAAATGATCA
ACATTTTCATTAGTACCACCAAATTGAGGTTTCTTAGTCACATTACAAGAACCCTCAACCAGTGAACTACGAGTACAAAC
AGGTTGATCAATACAATCATTACAAAATAATAGCCTAGCATTCAAAGCATAGGTATCAACACTAGGTGGACACAAATCGA
TCTTACATGAAGAATCAATTCGGTCATCAATAGGATCAACTAGTGTATCCACATTCTCAACAAGCACATTATCAACAAAT
GGTAAAGAATCAATAGGCTCACATAAAGACAAGCTAACATTTACACTTTGTTCATTTGCAATGGTAAAAGTTCTAAGTTT
AGCTATTGTACCTTGATGCCCGCAGGAAAGATCTTCTTTACCTTGGATGTTGGGACATTCCCTAAGTGCATCCATCACAC
CTTCGACTGTAGGATCTTTAGCTGGAACTGGTGTTCCTCCATTGATCATGTTTGTACCTACATAAGAATCCTTACCAAGT
GAAGGATGAACAACACTGTTAAATTGAGATTGTGGAAACCCTCTCATTTCACTCCTCTCAACATCTTATTTTTCCACTCT
GACGTTGCTACTTTGCTTTCCCTTACTCCTCTCAATCTTTTGTCTCTCATTTTTCACCTTAGGAAGAGGAAATAGAGGTG
TTCCCCCAATGATCCACAACATGCTTGTACCCATTTTGCTCGTTTGGGACCTTATGTTCAGTAAACTAATTGTCCCCCAA
ACTTAAGTGGCAATAAGCCATGGGCATTATATCACACCAAACCTCCTCATAGTATTTTCCGCGTGTGAAAGAGACTTTTA
CCCCTTCAGTAACCTTACATCCTTCCATGGTGTATGCATAAGTCCTGTGTAGTCGAGGTAGCCCCAAGTAGGATACCACC
TCTGGAGTGATGTAGTTTAGATTGTACCCATCATCGAGGACAAGGTCAAGTCCCAAAGCCCCACAAATGCCAACCTTTAT
CCTAAGAACTAGTCATCTCGGATCGACATTGAAAAGCTTTGTGTACCCCTTTGGCACATGTCTGAATCTCATCAGCCTCT
TCAATTCTTCCCATGTCAATGGGTGGGTATTTCCTTGGACTGTTCGGAGCCTTCCCTCTTAAGTCGACCAACCCAACACA
AGACCTTTCAAATAAAAAAAGGCATACAAGGGTCGCCCTTGACATCTCAAATCATGGGTTTGGAAAGTATGCTCACATTT
CCACTCCCAATCAAGATATACCTCGGGATCACGCCTTCCTTTAAAGATAGGAAAATCAATTCTTTTGGTACGGAGACCCT
TGACACATCCCTCATACTTGCCTTTGTTCACATATCACAATAAGTGTGCATTACCATGAGAAGTATATGATACAATATCC
TTAGACTTTAGAGTTGCACACTCTCTCCTTCCCCTCAGATGACTTTTACTTGAGTTAGTGTAGCCACACACACTACTTCG
ACTTGGGTACAGATTAGCACAAGAGTAAGATTATGAATCTTCACAAGCCTTAGGGGCATGCTCCTCATACTTCTTATATG
ATAGAGTATTATACCTCACCTTACATTCATCCTGGGAGTGGGAAGTGTTACATGTTCCGACATCATCATAGGAACCATCT
TCACTATCGGAGTGAGAATAAGATCTCTCACATGCTCCCTCATCATCATATAAGCTTCCACAGGATGCTTTTTCTCCATC
CTCACCATAAGAGCTATGTTCACTATTTTCCTCATATTCTCCTCCGGAATAGTAGTTCTCATTCCCATTCAATTCTTGAT
CATGGCTATTATCAATATTCACATAATCAGCATTATCCTCACATACATAGCCCTTATCATCACAATCATAATCTACCATA
TCATAGTCACATGGGTCAGAGGCTATTGAGGACATGCTTTCTTATAACTCCTTGTACCTACAAAATGCCAACTCACAAAA
ACAATGAACACCGTTAGCGTTAATAAAATGAACTCACAATCGCTCATGTTTACACATTTTTCATTGCCTCTCAAATTGGT
GCAGATAATGTTGAAGATTGCTTATACTCGGTTGATCACAAAAATAATCAATTCTACTCTTGGTCGGAATGGATTTTTGT
TTCAAGAAAAAAAAAATGGACGACTCAATTAAAGCAAACTGACTTGAGTCAAGAAGTTAACTACGAAGTAAAATGAATAA
AAGCAAAAAAAGAAGAGCACTAACAAAGAAGTCAGTTTAAGAACCAATAATCAACAGGTAGGTAATTACGAGTTGAAAAT
CAGTTTAGGAATCTTGTCTACGAACTAGAATCAAAGAAAAGAAACTAGGAATTAGAACTGGAGATTAGAAAAGGTCATGA
CATGCATTTCCCATCGCCAAACGGTCTGTTTTCTTTGCCAAACTTGAAGTTCAGCTCGCCAACTTGAAGATTGACTCGCC
AAACTTGATATTCTGCCAAGTCAACTCGGCAATCTAGCTGGATGTTTTGCGATGCACTAAAAGGATTCGGTGACCAAGGC
TGAGCTCGCTGAAATTTCTAGTAGTACTACCAAAATGAGGGACAACTCGGCAACCAAACTACCCAAATGGCGAGGCGCTG
AGTGGGTTCGGTGATCCCCACTTTAGCTCACCTAATGGATTACTGTTGCAGCTGCAAACTTCGAAAATTTGAATTCTGGT
GGTCCCGCCCTGCCTTTGTCCTTTAGTATTTACCCCTTTTGGTAAATTCCCTTTTGTACAAACACTTTAACACTTTCTCT
TTCTTCATTTTTAGAATCAAACACCTTTTAGAAGATTCCTCCTTCTTGAAGATTTGAATTTTTTCAAGAACACTATGAAC
AAGATGAAGACCCAAAATAAAACCCTTTAGATTTTTAGCTCAGAATTTGACGAAATTCAAGATACAAGCTCTCCTAGATA
TAGGGAACAAACCCCAATAATTTTTAGCTTTCAATTCCTTGCCAAAAGTTCCAGATTTCAAAACCCACTTTGTCTTCTTC
AAAGCTTCTTCAACCTTCAATGGTGGATTCTTCAATAGTGTACCAAACCCTTTCAAATCTCAGACCTAGACATAAAATAG
GTTAGGGAACACTAATCTAACCTTGGAAACTCCAAAGGAGACTCAAATTAATAAGACCCATTTATGAAATTGTTCATAAA
CATTTTGAACACTTTTTTTTGTTTTCGTAACAACCCAAGACTAGAATCGTAGGAACAAATTTAAGCCTTGCTCTAAAACC
AAATGATATGATTCTCACAAGAGGAATCATAATAATAAATGGAAAACAAGAAATATAGAAGAAGAGACACAAGATAAGAA
ACAATTGGCGACTAAAGGATGTATTAAATCCAATAACCTCCAATTTACATCCTAACAAGCATCTAATTCGGATAAATAGA
TAGACACAATAAGAGGAAACAAAGAGCAACATATGGGTATGTTAAACCTAAAGACCTCACTTCGTTAATCCAACAAGAAG
CACCCAACTCTTACGACGACATCAAGGGAATCAACATCCCAAGCAATCCCCATTTCTAAACAAGGTTCAACAAAAGTTTT
ACCATGCTTTCACACACTCACAGAAGTAGTTTAGGTTTACAACCACAATAATCAAATCAGTCTAAGTCTAAAATGAACCC
CTAAAGGCCTATTTATAGTTTTAGACATTATTACATAGATGGACCCAAAAGAGACCTGAAATGGGCCAATGGACGAGCCA
AATCGGGCTCGCCAAATGGGTTGGTGATGCGCCATTGGGTTCGGCGAGAACCCTGCTCCTAGGATTTTCCTTCGATGACT
TGCTGTATCTTTTGACAGTCTGGGGGTCAATGGCCGAAGCACCAAGTGCCCTCCGTGCTTGCCGAATGGGTAGCCTTCGC
TTGCAGCTCATTGGATTAGTTGGCGATCCAGGAACCCTCGCCAAAAGGGCTTTGATGAGTCGCCGATGTGTTGTTCAGCT
CACCGAATGGAGAACATTCTTCACTTGCTCCGACTCGCTTTGTTAGGCCTCCCACGCTCCAAGCTATCAACCAAGCATGG
TGTTGCCCAACTGGAAGTTCCTTCAAGGTGCATATGTTCCCATGCAAGGCATGGAACTGCCTCCTCGTCATCCATAGATG
CTCAATAGCCTCCATCCTTGTGAACGATCAATCAATATGATAAAGTTCATGAATGGATAGCCTTGAGGTAATCTGTATTA
CATCATTTATGACTTACACTAGAGGAATCACAATAATCAATGGAAAACAAGAAATATAGAAGAAGAGACACAAGATAAGA
AATAATTGGCAACTAAATGATATATTAAATTCAATAACCTCCAATTTAGATCCTAACAAGCACCTAATTCAGATAAATAG
ATAGACACAACAAGAGGAATCAAAGAGCAACCAATGGGTATGTTAAACCCAAAGACCTCACTTCGTTAATCCAACAAGAA
GCACCTAACTCTTACGAAGACCTCAAGGGAATCGATATCCCAAGCAACCCCCATTTTTAAACAAGGTTCAACAAAAGCTT
TACCAAGTTTTCACACACTCACACAAGGAGTTTAGGTTTACAACCAAAATAATCAAATTATTCTAAGTCTAAAATGAACC
CCTAAAGGCCTATTTATAGTTTTAGACATTATTACATAGATGGGCCCAAAAAGACCCGAAATGGGCCGATGGGCAAGCCA
AATCGGGACTCGCCTAATGGGTCAGCGATGTGCCCAATAGTTTCGGTAAGAACCCTGCTCCTAGGCTTTTCCTTGGATGG
CTTGCTATATCATTAGGTGGTCTGGGGGTCAATGGGCGATGCGCCAAGTGCCCTCCATTCTCGCCGAATGGGCAGCCTTC
TCCTGCAGCTCATTGGATCAGTTGGCGATCCAGAAACCCTCGCCGAAGGGCTTTGGCGAGTCGCCGAAGTGTCCTTCAGC
TCGCCGAATGGAGCACATTCTTCACTTGTTCCTCCTTGCTTTGTTAGGCCTCCCACGCTCCAAGCTTTCAGCCAAGCATG
GTGTTGCCCATCTAGGAGATCCTTCAAGGTGCATATGTTCCCATGCAAGGCATGGAACTCCCTCCTCGTCATCCATACAT
GCTAAACAGCCTCCATCCTTGTGAATAATCCATCAATACGTTGAAGTTCGTGAATGGATAGCCATGAGGTAATATGTATT
ACATCATTTCTTCCCTAAAGTTATGGTAGTTTTCATCTTTGACTTAGTTTCTTTCAAGGAGCCAATATCAAAAGTAATTT
CAAGTTCTAAGTTCTTCCAAAAACCCTAGTTTTCAATCTATCCATGGGTCCAATCCCAAAATGTTTTAAAAGACATTTAA
GTGATGAATTGTGAATGTTTTGTTGGTTTAATGATGAATTTGGTGAACTGCGAAGAATTCCCCCATGGACCCATGTTTTC
CCCCAAATTTCAAAAGTGAATGAATGTGATTTGGGTTTGATTGATCATGAAGTCTATTGAATTGTTTAAGCTTATATTGA
TCTAGGTTATTGAATCATGTCACTATTCATGCCTAATTTTAGTATTCTAGGGTTTTCTGGTGACTTATGATCCATGGCCT
TCAAAGGCTAAGTCTGAAGGATTCATGTATGATTATGATGAGAAGTATATGCATGTGAGTTCATGTATGATTATGCACTT
ATGAATGATGATGATTGAATGTGAAGGGTCTCTTCAATGTAATGTTGTACTTTGATTTGGTAGGCTTAGGCGTCCTCTTC
TTGATTGAATTGAAGTATTGTTGAATGATATATCTTGGATTGGTAGGCTTAAGACATCCTTTTCTTGTATTAATGAATGT
GTCTTGACTTAACGAATATGTATCGATAGGCTTATGGCATTCCTTTTATAAATGACTAATGAATGTGTCTTTGACTTGAT
GAATATGAATCGTTAGGCCTATGGCATTCCTTTCAAAATGAACTAATGTAATGACGACTCTTTAATCGATAGGCTTATGG
AATTCCTTTCCTAATGAGTCAATGTACCTTGCATCGATAGGCTTATGGCATTCCTTTCATGTGTATAATGATGTGAAGAT
GATCCATGAATCAATAGGCTTATGGCGTTCCTTTCATGAGGATTCATGAGGTATCCTTAAAATGAACGATGAATTGATAG
GCTTATGGCATTCCATTCATGTGTAATGATGTGCTTTGGGTCGATAAGCTTATGGCATTCTTCTCAAATACAATAATGTT
AATGAATGTGAACTACTCTATGGGAATGGAGGCTAAGCACCGAGTGGATATGGTATGATGGAATCTCTCCCAATGTTAGT
CTAGGGTTCCAATGAACATCTTCCTATCCCATAATTGTGTGCCCACATAGGATATTAGCTAAGTGCATTCCACCTAAGCT
AAAATGTTACTAGTTCTACCTTAGGCAAGTAGAACACCTTCCTTCGGTGTAGAGTCATATGACACTGGATTCCATGATTT
AGCTCTCATAGTCTATGTCGGTTAATGCCTATTACCATCATGTGAGATCTGCATTATGGTTTCCTGAGAAGTTCAATGAA
GTGTGGGTGGTAGTATTGGATGCCATTTGTTTTAAGGATCAAACAACTTGCAAACTCAATTTCCTCCCTTATCTCTTTGT
AATTAGCCAACAACACTTGGGAATTTCCGTTCAACTTCCTCACGTCCTCCTCTTCTTGGCTCTCGGCCTCCACATGTTCC
TCTTCACACTTCTTCTTTTCCCTCGACTCACTCATCCTTTGATATATATCATTGACTTGAGAGGGGGACATAGGATGGAT
AACATATTTATGATCATTCAACACAAGTGAGTACTTGTTGGTTCTCCCATTATTTGGTTGAACGATCATGTTGCCGAGGT
CTCCCGAGTAGCATGTGACAAGCTTGCATTGGGACCACATCACATAGAACCTCATCTTGATACTTCCCAATCTTAAGCTT
TATCATCACTTGTCGATGCTCCCTCAATTCTCAACACTCACTCAACCATTGAAGTTTGTAAGGTGTAGCATGCTTTGTGG
TAGGAAGTTTTAAGAATTCCACTAATGCAGTACTAGTAGCATTTGCACAACTCCCACTATCAATGATAAAGGAACACACA
TTATCCTTGATGCAGCATTTCGAGTGAAATAGATTCTCTCTTTTGCTCGGATCATCCAAGACCTTTCTAATCATTGCTCA
CCTCACCACATATAGAGGAGCGACACTCTCTCCTTCTTTGACACAAAGGTCTAGTTTCTCATCTACCCTATCTTCAAACT
CATCCTCTTCTTGAGGACCTTCCTCACATTCACAGGTTGGTTCCTCCTCCGCACTAAAATAGATTTCACCTCCTTGCAAT
AGAGCATTCAATCGATTTGGAAACTCACGCATAATATGACCCCATCCTCAACATTTGTGACATTGAATTCCTTTAGGCAA
TTTGGTGGGTCAGTGGTACCCTTTTCTCTTGGCGGATACTTTTGAGTGCTCCCTTCTAAGGGCTTCTTCTCATAAGTCTT
CTTGAGATCCGCACCCTTGCCCCAACTCGACGATGTTGGAACTATCCCTTTGTTCTTGCTCCAAGAATTAGAAGATGAAG
TCTTATATGTAGCCACCTTCTCCTCTTTATATTCAAGCTCTATCTCATGGGCTAACTCAAAGACATCATTCAAAGTAGCA
AACCTATGAATGGTCATCTTTGAAGAAATCTCTTTGTTCAACCCTACCTTGAAGTGAATCACGGCATGCTCTTCAACCTC
TCGATATTCTAGCTTCATGACAATGTTTTAGAACTCATCATGATAGGCGTCAACACTTTTACTTCCTTGCCTCAAGTTGT
ACAATTTGGCAAGTAATCCTTGGCGGTATCTCTGTGGCACATACTTAGCTCTCATCAATCTTTTCAACTCGGGCCATGGT
GGAGGGTGACCTTCTTCAACAACTAACTGATACCTCTTCATGTACTCCCACTGTATGACAACATATCCTTTGAATTGAGC
GATAGCATAACAACTACTCTTGACCTCCGCCAAATCATTGACATTGAAAATTTGGGCACATTGCGACTCCCATTCTAAGT
AAGTATCGGGATTGCATCCCCCTTTTCATGTTGGAAGAGTCGTTTTGATAGAGTTGATGCCAATATCTCGGCCTCCATGA
CCACCTTGCTCATTGTAATGGTAACCCCGTTGATTCTCTCCTTGATAGTGGTTGCCCTATTCTTCGATAGCTTATTGACC
AACTTCATGATTGCCATTAATTTCCACCTTAAGGGTGGTTTCCAGGTTACCTCCTATCAAATGACAATGGACCCAATCTA
CCTCATGGTCCACCTTGCAAGACTTGACCTCTTGGTCGATTCCTTGGTGACTCATTCCATGGTGCTTCTTCACCTTCACC
TTCATAACCTCCTAGATCTTCATCATTCCTCACCTCATTCACGGGATCTGGTTGTGGTTGTGGTCTTTGGTAGGGAATAT
TTTGGTTAAGTGGTGTTTAGTAAGTATGGCGTTGATTTGGTGGAGCTTCTTCACTAAGTGGGAAATGGAATGGTCGATTG
GAACTTTGGCTATTTAAACCCAATTGATTGAAAGTTGGGTGCAAAGCTTGGTGGAGGGTTCCAGGTGTGTGAGAGTAGGC
GAATCAGTGTGATCGTACCTACTTGTAGAAGCACGGAATGTAGCTTGTGGTGTGGAATCATAGGAGTTGACTCGACCTTC
CACATTGGACAACCTGCCGTCCATCCTTGCTATATCACCTCTCACATTGTTCAACACTACCAACAAAGTCGCCAAAGTAA
TTTCTCCAACAGTCGCTTGAGCATCTCCTCTTGTCTTCATTGTACCTGACATTAAAACAACTCACAAAAATAGCAAACAA
CGTTAGCATTAATAAAATGAACTTACAATCGCTCATTTTTTGAGACCTTTGTTTGCCTCTCAAATTGACGTGGCTAATGT
TGACAATTGTTTGTACTCCATTGGTCAGTAGGTACCAATTTCTACTCTTGGTCATAATAGATTCTTGTTTTAAGAAGAAC
GGACGACTCAATTAAACAAACAGACTTGAATCAAGAATTAACTACGAAGTAAAATGAGAAAAACATGAAAAGAAAGGGCA
CAAACAAAGAATTGAATTCAATAACCAATGGTCAACAAGTAGAGTATTTACGAGTTGAAAATTGGTTTAGGATTCTTGAG
AACGTTTGAGAATCAAAAGAAAAAAAAAGAATTTAAAACCTATGATTAGGAGTAACTTGAGTTTCCGATAGCCAAATGAC
CTATTTTCTTTGCCAAAAGTGAAGGTCAGCTCGCCAACTTGAAGATGGACTCACCAAAATCTACAAACGGATAAGGCAAC
TCAGTGATATGAGGGGAAGTTCGGTGATGCACCGAATGGATTTGGTTACCAAGGCATGGTCTCGCTGATAATTCCAGTAG
CTCCCTCAAATTGGCAGCCAATTCGGCGACCAACTTGCCCAAAGGGCGAGGTGCCGTATGGTTAGGCGATGCCTGCTTTA
GCTTGCCCAATTGACCTTTGCAGCTCCTTCAAAATTTTGAAATTTGAACTCCTGTCCTCCCCCCTGCACTTGTTCTTTAG
TATTTACCCCGTTAGGTAAATTCCCTCTTTAGTAAACACTTTTACTCATTCTCTTTCTTCCCTTTTTGAATCAAACACTT
TGTTTTCAAAGATTCCCTTCCTTGAAAGTTTGAATGTTCTTCAAGAACATCAAGAACAAGATGAACACCCAAAATAAAAC
CCTTGAAATTTTTGTCTCGAAATTTCAAGAAAATTTAGGTGAAGGCTCTCCTTGATGAGGGGAACTATTCCAAGTTTGAT
GGTTACTTATTCAAAGGCAAGAGACTTTATGTTCCTATGATCTCTTGGAGAGAACTATTTGTGAGGGAGGCACATAATGG
GGATTTATTGGGTCATTTTAGTATTGAGAAAACTAGGGGAATTCTTGAGGAACAATTCTATTGGCCTAAAATGCATAAAC
ATATGGTTTAAATTTGTGGTCAATGTGTTGAATGTCGACGTGCTAAGTCACGCCTCCTTCCCCATGGTTTATACACTCCA
CTCCTCAACCCTTAAAGACCTTGGCTTGATATTTCTAAGGACCAAAATAGGTAGAGATAGCATCTTTGTTGTCGATCGAT
TTTGAAAGATGGCTCATTTCATTCCATGTCATTAATGTGAGGATGCTTCCAATGTAGCATCTTTGTTTGTTGAGCATATT
GTTAAATTGCATGGAATTCTCAAACAATTGTAAGTGATAGGGATCCAAAATTCCTTAGTCACTTTTGGAAGGAATTGTGG
GGTAGACTTGGTACTAAGTTGTTGTTGTCAACTTCTTGTCACCCACAAACTGATGGCCAAACTGAAGTTGTGAATAGAAC
CTTGGGTTCTATGCTTCATGCCATCGTGCATGGAAAGTTGGCCTCGTGGGAGGAACATTTGCCTTTGGTTGAGTTTTCTA
GACAAGGAATCGTCCACCACATTTTCCTTTCCATTTTTGTATCGGAATAGATGAGGGAAAGTTTCAAGGAAATTAAATCC
ATTTGGCGTGCCTCTTGTTCAACTTTCCTTGGGCCCGAATATGCTTTAAAGACCCATGATCATTCCTAAGGAAAAATTCC
TTGGGCCACAAGTAATGTTGCCAATTACCTAATGCCTTAATCAAGGGAATAATTCAAAGTAACACCTCTTAGCTTTTACC
AAAGTAAGCAATGGGTTTTTCGTCTTGCATTAAGACGGCTCCAATTCCTACCTTACTAGCATCACATTCCACTTCAAATA
TTTTATCAAAATCAGGTAATTGCAACAAAGGAGCAGAACTAAGCAAAGATTTTAAAGCCTCAAAAGCCTTGGCTTGTTCC
TCTCCCCACTTAAAAGGTTTATCCTTTCCGATTACCTCGGTCAAGGGGGCTGCTATGGTACTAAAACTTTTGAAAAATCG
TCTATAAAAACTATCCAACCTATGAAAGCTCCTAACATCGCTTATTAAAAGGTGTGGCTACACTTAGAGAACAAGAACCA
ACATGTAGCCAAAGGGGCTAACAAGGGCCGTAAGAGGATCATGTTTGAACCGGGTGATAGGGTGTGGGTACACTTTCGCA
AGGAGTGATTCCCCACCCATCTCAAGACAAAGCTCATGTTGAGAGGTGATGAACTATTTCTAATGATTGAGCAACTAAAC
GACTACGCCTACAAGGTTGCCCTTCCTTTGGAATATCAAGTGCACAACATTTTCAATGTGTGCGACCTGTCCCCTTTCCT
TACTGTGGAGGCTGATGATTCGTCGAATTTGAGGACAAATTCTTTTCAAGAAGGAGAGAATGATTTGATACGGATCTCAT
CAAGGCCATTTACTAGAAGCCAAGCTAAAAACCATCAAAGAATGAAAGGGTTATTCATGAAGATGGAGGTGCTCAAGATG
GTGCTGATGGCAAACAAGGGATTTCAGACGTTGAACATTGCATGGCGTCCTTTTGGCAAGCAGGTCCCACTGGGCGCATT
GCCCAATGACTTAGGCGATAGCCCAGCTCGCCTAAAGTTCCAAAATGTGCCTAGAGCTGAGGCCAACACAAGGAAACTCG
CTTACTAGGTCGGCGCACTGCCGAGTCCACTAGGGGAGCCTGACTTGGCTCGCCCTCTGTCACTTCTGGGTCTTTTTATG
ATGTTCTAGCCGAAAACTATAAATAGGCCATCATTTTAGTGTAGATTATTTTGAATGTTGAAAATTGAAAACTCATGTGT
GAGTGTTGAGAGCTTGGTAAGCTTTTGCTGCCTTTTTGTTAGAAACGTCAGTTGCTCGGGATACTGATTCCCTTGAGGTC
ATCGTAAGAATTAGGTTCTATTGTAGGATTAATCGATTGAGGTCTTTGCTTTTAATATACCCATAGGTTGCCTTTGATTT
CCTCTTTGTGTGTCTAACTATTTATCCTTTCCTTTCCGTCTTTTATATTTCCGCATAGTATCGTCGTTTCTCTTGTGAGA
ATCGTATGACACAAGGTATAGCATGGGGTTACTTAAGGTGAAGGCTTAATGTGATGAAATGGTTTATATGTTGGTTATAT
CTTAATGCGATGAAATGGTTTATATGGTTGTTATTTCTTAATGTGATGAAATGGTTTATATGTTGGTTATGTTTTAATGT
GATGAAATGGTTTATATGTTGGTTATGTCCTAATGTGATGAATTGACTTGTATGATGATATGATTGCATCTTATGCCTCT
TTTACGTATGTTCATTAGGTTTTCTCAAAACTGGCACATCAATGGTTTTCAGCCAAAATGTCCTTTTTAAGCTTGGTTTT
TTGCATGGCTATCATACTTAGTGCATTAAATGTGCTAACCCATATTTTTTCTTTTTACTACAAGTGTAGGTTCCGGCATT
TTAGTGTATTCTCTCTAGTTGAAGCTTGGATTTAGTTCTTCCAAGACTATTGGTATGTCCTCATGGATTCGAGGACAAGT
ACTTTGATGTTCCATTTCTTTCATGTGTTAGACTTTTTTTAAGACTTTCGATTGTAAAGGGTCGTAACCCTACTTTTGTT
TCAAAGACATTGTTTATATGGCCATGTGAGATTTTAGACTTCCGCTGTGTTTCTAAATGACTTTCGATTGTGTGGATTTA
AAGCAAGGTTTTAATTTCGCACTATTTCGATTATTTTATGTTATGAATACTATGAGGATTGTATGAGGCTCTTCAAAGTC
TTGTACGGCGTGTGACGTTTAGGGGGTACCCTTGGGGCGTTAAAAACATGCTATCAGAGTATAAGATTTTGGGAATGGAT
TTTAGGATTGATGTTTCACAAGCCACGTCTAGTAGAGTCTTGTTCATGGGTGTGAGTCGCGACACATTTATGAATGAGAG
GCTATAGGACATTAGGAAGCTACACTTCTTTCATTATTTTTAAAGTCGTGCCATAGAGTTAGATCTATAAGTGTCCTTTT
CCTAACCTTTTTCGTGTGTTTATAGGATATGAATACAAGGGCGAACCCAAGAATGATGGAAGGGGAGAATGTGAATAAGG
GAGTTCCTCCCCAAGGTCCTCAACGTAACTAAGTTCCTCAAGGCAATCAAGTTCCAGTGGATCCCGGCCATGTCCAAAGA
AGAAATTAGGTCGGCTTTTCTAACCTTGTCCCAAGCCAAGACGGCCCAAGTTAATAGGGATGTGGGACTTCAAGTGAATA
CTAATGACAGTAAAATGGCTTCGAGATTGAAGGATTTTTCTAGAATGACCCCCCCTCCCACCCCCGAGTTTCTAGGTTCC
AAAGTGGAAGAAGATCCCCAAAGGTTTGCTGATGAGGTTTGCAAGATACTTAGTGCCATGGGTGATACGATTCTCACAAG
AGAAACAACAATAATACGCGAAGATCGGAAAGACGAAAAGTAAAGAATAAATAATTAAACACACAAAGAGGAAATCAAAG
GCAACAAATGGGTATAATTATTTTAGTAAATTTGATTGTAAATCAGGATTTTACCATCTAAAACTAGAAGAAGAATCTAA
AAAATTAACAGCCTTTACAGTACCACAAGGATTCTATGAATGGAACGTACTACCTTTTGGATATAAAAATGCACCAGGAA
GATATCAACATTTTATGGATAATTATTTTAATCAACTAGAAAATTGCATCGTATACATAGATGATATATTGCTATATTCA
CGAATAGAAGAAGACCATATAAGATTATTAGAAAAATTTATACATATTATAACGCACTCAGGAATAAGTTTAAGTAAGAA
AAAAGCAGAAATAATGAAAACCCAAATAGAATTTTTAGGAATACAAATAGATAAGAATGGTATAAAAATGCAAAGCCACA
TAGTACAAAAAATAATAAATTCTGAAGAACAAATAGATACAAAAAAGAAATTACAATCATTTTTAGGATTGGTAAACCAG
GTAAGAGAATATATACCTAATCTAGCAGAAAATCTAATAGATACCTAATGTAGAATATTATTTTGATAAAAAAGATCAAG
ACCAAATACAAAAAATAAAATTATTATGTAAGAAATTACCTAAATTATACTTTCCAGACTAAAATAAAAAATTTATATAC
ATAGTAGAATCAGATGCCAGTGAAATAAGTTATGGAGGAGTATTAAAATATAAATACGATAAAGAAAAAATAGAACATCA
TTGTAGATACTATTCAGGAACGTTTACAAACCCTGAAATAAAATGGGAAATCAATAGAAAAGAATTATATGCTCTATATA
AATGTTTATTAGCTTTTGAACCATATATCGTATATAATAAGTTTATTGTAAGAACAGATAATACGCAGGTAAAATGGTGG
ATCACAAGGAAGATACAAGATTTAGTAACGACAAAAGAAATACGAAGATTAGTATTAAACATACAGAATTTTACATTTAC
AATAGAAGTAATAAGTACTAACAAAATGTCATTGCAGATTACATTTCAAGACAAAGCTACACAGACGGATCTAGACAAAG
AAAATACTATTGAAAAGATACTCAATACTATGACATTACTTTGTACAAAAATTGATAGCCTGGATAAAGAGCTACAACAA
ATGAAAAGTCAGCAGCATGACAATAAATATGCGGAGCTAAGTCAATCGGAAGACTTGAAAATTCCAGAGCTAGAAGGTGA
CGATGGGAAACACCAAAAAACCCAAACTAATAATTTGTTACATGCAACTACAGGAAGCACTTCTGCAACAAAGGAACAAA
GCAAAATCAGATATGCCAATACAAACATGAACAAAATATTCGAAAAACCATTTATACCAAAAACCCAAAAAGAACCATTC
ACACCACCCCAGCTTAATACATACAAAGAAAGCTTAGGACAAACCAAAAAGGCATATAATCATATAACCAGAGCCTATAT
AAAAAATATGCACAAAATACAAACTTTCTTAAACTTAAACCCTAGATCCAAAAATGCAAAAAACCCCAATGAAGACTATA
TTACCCAAAACCTACAAGGATATAACAAATTGATTGCACAACCAGGAACTAGTACCAACTTAGTAGGAACTTGCTACCAT
TATGGATTATTAAGTACAGTATATACCGTAACAGGAGATGAGATATCAACAATTCCAGAGCTACACAAAGCATTTATGCA
TTATAAGAGAATCACTAAAGGAACATTATTTTATATAAAATTCTATTCAGCACCAGCCGAAATATTGTATGATGAAATCA
AACCTATTATACAAGTGATAAAAATAGGATTGACAAGAGAAATGATAATACCAGAAAAAATAGAGAGACAAGAAGAAATA
CAAAAGATGGAAATACCAGGATTTTATGCAAGAAAAAGAGTTATTGGGATAGCTACAATATTAAATGAATTATCAAATAA
TTATTTAAGTGGAAATTCAGTATGGAGTTATTATACCAGAGAACAAACTATGATATATTCAAATTCCAGAGAAACCAGAG
AAGCAGATATGGAAGAGATACGCCAATGGATATTAAGTCTACTAAAACCTGAACAACAACCAACTACAAGAGCTATACGA
CGAGGTTTTATTTCAACGGAGATAATGGCAAATTATTGCAGAACTATTGGACACAAATATCCAGACCATCATTGCTCAAA
ATGCTATGGCGAAGATAATGTGATTCCAGCTGTCAATCTAGAGTAAAGAGGCCGACAAGATAAAGAAACAAGATAAAAAA
TCAGCAAAGGAGGAAAAGTTGTTTGTCCTATTATAAAAGAAAAGTTAGTGGAAGTGGAAGACTTTATATAAAGTAGTAGT
AACGTGTACATTATGATAAATGTAAAGTAACTATAGTCTATGTAAAGTAACTATAGTATAGATTAAAGTAACTATAGTAG
AGTTACTTATATTTGTATATATAGTAGATCCAGAAGGCAAGATAAAGCAAGACTTTCTCGACGAAAAGCAAAGCCTTTTG
TATACAAAATATTCTCTCAATAAAAAATCTAAATTTCAAGTTAAGCTATGGATCAAAATATTGCAGATACTACACAGGTA
CATATATTCATAATTATGCATAGCTAAATCTATTAGTTCATGAATATCATAGTGTTGATAGAATAAGTTTATATTAGTTA
TTATATACTAGAATTATTATCGAATGTTTTCTAGTTTGTTAACATGAGGAAAGAAAGGAAAACTTCCAACTATGCCATCC
TAAAGTTGAAACCATAGGCATGAGTAGCCGTGAGGGGAGTAAACACAGTTGAGGCACTGAAGGAAGAAAGTACTTTCTAA
AGTACGATGTTAACAGGGACAAGAAAATATTTGAGAATAATCTAATTTATAGTAATCTAATATGAATAATATTCGTCAGG
ATTATGATATGAGGGAATTGTATTAAAATTGTTATGTCTTATTTACATGATGAAATGATGTTAACACATAAGATATTAAT
CCTGTATGTACTAAAAAATATAACAGTAGAGATAAGAAGGATGATATAGGAAAATATATATGAAGAAGAAGAAATGAAAC
TAATAGACCAGATATGGTATGAAATAGATGAAATAAATAGAATGAATAATGAAATTATAGACTTTAATTTAAGTGATTTA
GAAATTCAATATTCAGATTAATGATAAACCAAGAATATTTAGAATATTGGCAACAAACTATAACAGATATTGCTTTATTA
AGTAATCTAATAAAAGAAAATATAGAAACATTCCAACAAAACCACAACATACAATACATAGAATATATATTATAAAATAT
AAAAGAAATTATAAGATTAATACCTTTAGAAAAAATATATTATGAACGGATCAATAAATGAAAAGGAACCCCTCCCCAAA
ATTGGTATCAAAGCTAGACATAGTAAAAGGGCGAGGCAAGTCGGGCTCGCCTAGTGGACTCGGCGGTGCGCCGACCTTGT
CAGTGAGTTTCTCTGCGTTGGCCTCAGCTCTAGCCATATTCTGGAACTTAAGGCGATCTGGGGCCATCGTCTAAGTCATT
GGGCGATACGCCCAATGGGACCTGCTCGCCAAAACGACCCCATGTAATCTTCAAGGTCTGTAATCCATTGTTTGCCATCA
GCACCATCTTAAGCACCTCTATCTTCATGAATAACCGTTGCATCCTTTGAAGGTCTAGAGCTTGGCTTCTAGTAAATGGC
ATTGATGAGATCCATAGTGCTTCATTCTCTCCTTCTTGAAAAGAATTTGTCTTCAAATTCGACGAATCATCAGCCTCCAC
AGTAGGGAAAGGGGACTGGTCGCACACATTGAAATTGATGTGCACTTTATATTCTAGAGGAAGGGAAACCTTGTAGGCGT
TGTCGTTGAGCCTTTCCATCAATAGAAATGGTCCGTCACCTCTCGTCTTGAGCTTCATCTTGTGATGGGTGGGGAATCAC
TCCTTGCAAAAGTGTACCCACACCCAGTCACCCGATTCAAACACGATCCTCTTACGGCCCTTGTTAGCCCTTTTAGCTAC
ATCTTGGCTCTTCTTCTCTAAGTGCAGCCGCACCTTTTCATGAAGCTTAATCATGGCTTCAGCTCCCTTACTCCCATCTA
AGATTAATACAACATCTTGAGACAGAGGAGTGATATCTAAAGGGGTTAGGGTATTAAAACCATAAACCACTTCAAATGGA
GTCATGCCAATAGTACTATGAATAAATCGATTATATGCATACTCAACTAAAGGCAAATGTTCCTCCCACGAGTCCAACTT
CCCATGCACGACGGCACGAAGCATAGAACCCAAGGTTCTATTCACAACTTCAGTTTGGCCATCAGTTTGTGGGTGACAAG
AAGTTGAGAACAAAAACTTAGTACCAAGTCTACCCCACAATTTCTTCCAAAAGTGACTAAGGAATTTTGGATCCCTATCA
CTTACAATGGTATGAGGAATTCCATGTAATTTAACAATATGCTCAACTAACAAAGATTCTACATTAGAAGCATCATCACA
TTTATGACATGGAATGAAATGAGCCATCTTTGAAAATCGATCAACGACAACAAAGATGCTATCTCTACCCCTTTTGGTCC
TTGGCAAACCAAAAACAAAGTCCATAGAAATATCATGACAAGACCTTTTAGGGGTGGGGAGTGGAGTGTATAAACCATGG
GGAAGGAGGCGTGACTTAGCACGTTGACATTCAACACATTGACCAAAAATTCGAACAACATCTTTATGCATTTTAGTCCA
ATAGAATTGTTCCTCAAGAATTCCCCTAGTGTCTCAATACCAAAATGACCCATTAAACCCATATTGTGTGCCTCCCTCAC
TAATAATTCTCTCCAAGAGCTCATAGGCACACAAAGTCACTTGCCTTTGAACAAGAAACCATCAAACTTGGAATAGGGGG
TAGAAGACCTATCCCTCATCCACCTTTCCCTCTCTCATTCCTCACAATATATGAATATTTGAGCAAACACTGGATCCTTG
GGATACAATGCCTTCAAACATTCAAATCCAATCAATTCGGAAAACAAAGTATTTATCAACACATGTTTTCTTGACAAGGC
ATATGACACCACATTTTCCTTTCCCTTTTTGTATTGGATTACATAAGGGAATGTTTCAAGGAATTCAATCCATTTGGCGT
GCCTCTTGTTCAACTTTCCTTGGAACTGAATATGCTTTAGGGACTCATGATCAGTCCTAATGAAAAATTCCTTGGGCCAC
AAGTAATGTTGCCAATTATCCAAAGCCCTAATCAAGGAACACAATTCAAGATCATAAGTGGAATAATTCAAAGTAGCACC
ATTTAGCTTTTTACTAAAGTAAGCAATGGGTTTTCGGTCTTGCATTAAGACGGCTCCAATGCCTACCTTACTAGCATCAC
ATTCTACTTCAAATATTTTATCAAAATCAGGTAATTGCAACAATGGAGCGGAACTAAGCATAGATTTTAAAGCCTCAATA
GCCTTGGCTTGTTCCTCTCCCCACTTTAAAGGTTCATCATTTCATATTACCTCTATCAAGGGGGCTTCTATGGTACTAAA
ACCTTTGCCAAATAATCTATAAAAACTAGCCAACCCATGAAAGCATCTAACATCGCTTATGGATTTTGGAATTGGCCAAT
TCTTAATAGCCTCAATTTTACACTCATCAACTTCAATACCTCTTGAACTAACAACAAAACGCAAGAAGACAACTTCATCA
ACATAAAATGAACATTTATCAAGATTAGCAGAAAGTTGTTTTTTCCTATGTACATCAAACACACATCTCAAATGCTCAAC
ATGATCATGCATGGTCTTGCTATAAATCAAGATATCATCAAATTAGACAACCACAAATTTCCCTATAAAGGGTTTCATCA
CATGATTCATGAGACGCAGAAAGGTACTAGTAGCATTAGTGAGACCAAAGGGCATCACCAACCATTCATATAGACCAAAC
TTGGTTTTGAATGTTGTTTTCCATTCATCATCGGGGCTCATCCAAATTTGATGATAACCACTCATAAGATCTATTTTTGA
AAACACACAAGAGCCATTCTATTCATCAAGCATATAATCTAACCTAGGAATAGGATGACGATACTTTACCATAATTTTGT
TGATGGCCCGACAGGCAACACACATGCTCCATGTTCCATCCTTTTCTGGAACCAATAAAACAGGCACGACACATGGATTC
ATGCTCTCCTTCACATAACCTTTGTTGACGATTTCCTCAACTTTCCTTTGTAGCTCCTTGGTGTCCTCCGAATTGCTTCG
ATCAGAAACCATTCATACTCTCATAACTCAAGTTGGATAACTTTCAAACAGTTCAAAGGAAAATCTTTCAGCACTTTCAT
TTATTGAGCGGTCTTTCCTCCTTTTTTGTTTGTCTCGTTTAAAATCAGATTCTTCAGTCTGATCCTGTTATTAAGACAAT
TAAAAAGGTGTTTCCTTGTTCTGAGATCCTTTATAAAATCAATTTTGCGTTATTCCTCGAAGAGGGGGCAATCCACTTGG
AAGCCCATTTGGGAAGACATCCTCATAATCCTTGAAGCAAATTAGGGCATGCTTTTCCATCTCTCGATATTCTAGCTTCA
TGACTATGTTTTGGAACTCATCATGAAAGGCTTCAACACATTTACTTCCTTGCCATAAGTAATACAATTTGGCAAATAAT
CCTTGGCGATATCTCTCCGGCACATACTTAGATCTCATCAATCATTTCAACTCGGGCCATGGTTGAGGGTGACCTTCTTG
AACAACTAAGTGATACATGTTGATGTACTCTCACCATGTGACAACAAATCCTTCGAATTGAGCGATAGCATAGCAACTAC
TCTTAACCTCCGCCAAATCATTGACATTGAAAATCTGGGCACATTGCGACTCCCATTCTAAGTAAGTATTGGGATTGCAT
TCCCCTTTTCATGTTAGAAGAGTCATTTTGATAGAGTTGATGCCAATATCTCGGCCTCCATGACCACATTGGTCATTGTA
TTGGTAACCCCTTTGATGCCCTCCTTGATAGCGGTTACCATGTTCTTCTCTAGATTCTTGACCAACTTCATGATTGTCAT
TGACTTCCCATTGATTTCCACCTTCAGGGTGGTTTCTATGTTGCCTCCTATCAAACGACATTGAACCCAATCTACCTAGT
GGTCCACCTTGCAAGACGTGACTTCTAGGTTGATTCCTTGGTTACTCATTCCATGGCGCTTCTACACCTTCTCCTTCATA
ACCTCCTTGATCTTCATCATTCCTCACCTCATTCACGGGATCGGGTTGTGGTTGTGGTCTTTGGTAGGGAATATTTTTGT
TAAGTGGTGTTTGGTAAGGATGCCTTTGATTTTGTGGAGCTTCTTGACTGAGCGGGAAATGGAACGGTCGATTGGAACTT
TGTCTATTTGAACCCAATTGATTGAAAGTTGGGTGCAAAGCTTGGTGGAGGATTCCAGGTGTCAGAGTAGGCAAATTAGT
GTGATCGTACCTACTCGTAGAAGCACAGAAATTAGCTTGTGGTGTCGAATCATTGGAGTTGACTCGATCTTCCACATTGG
ACAGCCTACCATCCATCCTTGCTATATTACCTGTCACATTGTTCAACACTTCCAACAAAGTTGCCAAAGTAATTTCCCCG
ACAGGTGCTTGAGCATCTCCTCCTCTCTCCATTGTACCTTACATTAAAACAACTCACAAAAATAGCGAACAATGTTAGCG
TTAATAAAATGAACTCACAATCGCTCGTATTTACACACCTTTGATTGCCTCTCAAATTGGCGCGGCTAATGTTAACAATT
GTTTGTACTCCGTTGGTCACTAGGTACCAATTTCTACTCTTGGTCAAAATAGATTCTTGTTTTAAGAATAATGGATGACT
CAATTAAACAAACGGACTTGAATCAAGAATTAACTACGAAGTAAAATGAGAAAAACAAGAAAATAAAAGGTACAAACAAA
GAAGTGAATTCAACAACCAATGTTCAACAAGTAGAGTATTTACAAGTTGTAAATCGATTTAGGATTCTTGAGAACGTTTG
AGAATTAAAAGAAAGGAAACTAAGAATTTAAAACCTGAGATTAGAACTAACTTGAGTTTTCGATCGCCGAATGACCTATT
TTCTTAGTCAAAAGTGAAGTTCAGCCTGCCAACTTGAAGATGGACTTGCCAAAATCTACAAACGGATAAGGAAACTTGGC
GATATGAGGCGAAGTTTGGCGATGTGCCAAAAGGATTCGGCGACCAAGGCTTGGTCTGGCCAAAAATTCTAGTAGATCTC
TCAAATTGGCACCCAATTTGGTGACCAACATGCGCAAAGGGCGAGGCGATGAATGGTTAGGTGATGCCCTCTTTAGCTCG
CCCAATTGACCTCAATAACTCCTTCAAAAATTCTGAAATTTGAAATCTGGTGGTCCCCTGTACACTTGTCCTTTAGTACT
TGCCCCTTTTGGTAAATTCCCACTTTAATAAACACTTTAACACTTTCTCTTTCTTCCTTTTCAGAATCAAAGCCTTCCTT
TTTGAATATTCTTCCCTTTGAAGATTTGAATATCCTTCAAGAACTCCAAGAACAAGATGAAGACCCAAATTAAAACCCTT
AAAAAAATTTGTCTCAGAATTTCACGAAAAATTAGGTGAAGGCTCTCCTTGATGTGGGGAACAACACCCAATAATTTGTA
TACTTCAATTCCAACCAAAAACTTTCAGATTTAAAAACCCATTTGCATCTTCTTCAAGCTTCTTCAAGTCTCCAATGGTG
GAATCTTCAATATGGCACCAAACTCCTTCCAATCTAAGCCTAAGACTCAAATAGGGTTGGGTAACACTATTCCAACCTTA
GAAACTCAAACTAGACTCAAATTAACAAGACCCATTTTAGCAATTTCAACAAAACGAAAATGAACAAATTTTCTTTTTTG
TAACAGACCCCAAGACTAGATTCATAGGAACGAAGCTACACTCAGCTCTAATACTATATTATATCATTCTCACAAGAGAA
ACGATGATAATATGCAGAAATCAAATAGACGGAAAGTAAAGGATAAATAATTAGACACACAAAGAGAAAATCAAAGGCTA
CATATGGGTATATTAAACCCAAAGACCTCAATAGATTAATCCTAAAATAGAACCTAATTCTTACGATGACCTCAAGGAAA
TCAATATCTCGAGGAACCAACGTTTCTAACAAAAAAGCAACAAAAGCTTACCAAGCTCTTAACACTCAAACATGAGTTTT
CAGATTTCAATAGTCAAAATAATCTACCCTAATATGAAGCCTAAAGGCCTATTTATAGTTTTAGGCTAGAACATCATAAA
AGGGCCCAAAAGTGACCCGAATATGACAAAGGGTGAGCGAAGCCGGGCTCACCTAGTGGACTCGACGGTGCACCAACCTA
GTTGGTGAGTTTCTCTGTGTTGGCCTCAGCTCTAGCCGCATTCTGGAACTTTAGGCGAGCTGGGGCCATCGCCTAAGTCA
TTGGGCGATGCGTCCAATGGGACCTGCTCACCAAAAGGACCCCACGCAATCTTTAAGGTCTGAAATCTCCTGTTTGCCAT
CTGTACCATCTCGAGCACCTCCATCTTCATGAATAACCCTTGCATCCTTTGAAGGTCTTGAGCTTGGCTTCTAGTAAATG
GCCTTGATGAGATCCATATCGCATCAAAATTAAAGAAGAAAGTTGCTCCTTTACCCTTAGACTTAACCTTGATCTTGCTC
TTAGATGGAGTTTGTAGAGAGAGAATATATGGAGAGGTAGTTTCTAACTTTGGAGTGTTTTGAAATAACGAATTGAAAGG
GAGTTTTAGTGGTGCTGATGACAAACAAGGCATTTCACACCTTGAAGATTGCATGGGGTTCTTTTGGTGAGCAGGTCCCA
TTGGGCGCATCACCCAATGACTTAGGCGATGGCCCCAACTCACCTAAAGTTCCATAATGTGGTTAGAACTGAGGCCAACA
CAGAGAAACTCGCCGACCAGTAGAACAAAAATGTGGATTCCACTTACGATAAAATGTTGATTCCACCTAAGCGAAAATGT
TACTAGTTAGTACCTTAGGCAAGTAGAACACCTTCCTTTGGTGTAGGGTCATATGACACCAGATTCTATGACTTAGCTTT
CATGGTCTATGTCGGCTAATGCCTATTCCCATCATGTGAGATCTGCATTATAATTTCTTGAGAAGCTCTATGATGTGTGG
GTGGTAGTATGGAATGCCATCCATGTATTGCATGAATAGGCTTTGAGAGGGCTATAGTGAGTTCTCTGATGTCTTAATGA
CTAATGTATGAATGTACTCTTAATGAAGCTAATGAAGAATGTTGACTTAAATGTCTAATGTATATCAGCATGCTTTACTT
AGATGGTATTATGAGTTACTTCCTTGTCATGTCTTATGAAATGTTTATGTCTCTTATGTATTAGTATTGTGTAAAGGTTA
AAAGTATGAATGGTGAGTTCACTTTTGGTGGCTTTGATGTGGTACATAGTGTGGGTGGTGGTATGGGACTCTATTCATAC
ATTGCACATAGTATAGCTTGGGGTTGATTGAGGTGAAAGCTTAATGTAATGAAATGTCTTATATGGTTGATTATGTCTAA
TGTGAAGAAATGACTTGAATGTTGGTTATGTTTGTATATTACGCCTCTAATACTTATGTTCATGGAGTTTTATCACATTG
GCATAAAAGCATGATTGTCAAATAAAATGTCCTTTTTAAGCATGGTTTTTGCATGGCTAACATACCTAGTACTTAATTGT
GCTAACCCATATTTTCTCTTATTTTACTATAAGTGTAGGTTCTGGCAAGTGAGTTGCTTTCTCACTAGTTCAAGGGCTCG
TATTGATGTTCTTCCAAGGCTAAGTGGTATGTCCTCATAGATCGAGGACAAGTACTTTTGATTTTCCATTTCTTTCATGT
AATAGAGATATGTTAGACATTCAATTGTAAATGGCCGTGACCCTACTTTTGTTTTGAGATATTGTTTTAGATGGCCATGT
GTGTAACACCCCATATTTTACGTGTACAAGTTCTACACTTATGGAACTTTATTTAGCCTGGTGGTATAAGTAATGAACTT
GATTTCCTAGATTAATGGTGACAATAAAGAAGCTATAAGGGTAACTCCCGTACACTGCAATATTGCACAATCGAGTGAAC
GTTAAATTTCAGAAGTATTAAAATTATGGATCGAAGGGCTGTATGTAAGTCTAAAAGTTAAGGTGATCAAATGTATATGA
GTTTTGAGTTAAACTAAATAGATTACGCTCGGAAAATGAATAAAAGAATTGAGGTGCTTGTTGGACTTTATAAAGCTAGC
AGGTGTCACCTACTTGCTTATCTCAAGTGGGCTAGGTAGATGGGGAAGATTAGTTCATGCATTAGTGGGCTCACTTGAAG
CCCAAATTAAATAAAAAGGAAAAGGGAATGGAGATGAGGCCTCACACCAATCTGCCCAAGTCCAACTAGTTGAGCCCAAT
AAAGATTAAGGCCCAAATTAAGGGTATAATTCTAGCCCATGACTTAATATTAGAAAGGGGAAAGATTGCAGCCCAAGATG
AGTACATAAAGGGCCCATTTTGTGTATATATAATTCCAAGCAAATGCATCACCTACTTGGACCACTTTGACAAATTAGTG
GCTGATATTAAAACTTTAGAGGTGGGGGAAAAATAAGATCTGTATAATCCCCAAGTTGCTGGCCATTTCCTCACTTTTAA
GAATAGATAAAAAAATCAGATTTCTCTCTAAGCTTCTCCTCTCCCTTTCAAAGCATAGCAGCAGCCACAAGTTTCCTAGG
GTTCTTGGATAAACCCAAGCCATTCCAAGGGAAGCTCAAGTTATTGTAGAGTTAAAGTTAAAAAGAAAACGAGTTATAAG
AATTAAGGTAAAGTGACTGCCCTATTTTTGTCTTCCTTAAAAACAAGTCTAAGTATGATATTTTAAGTATACTGTTGATA
AGAACTCTTGGGATGATGATGGGAAACTATGGTTTCACGTCCTCTATTGTATGTTGGATTGTTAGGACTGTTTTGGGACA
GGTTGATGTGTAAACATATTGGGGACAACTTGGTTGATGTCTGGAAAGGGTGTAAATTGTTGATACTGAAATATAGTTGT
GTAGTGTACAAATGCAATAAAAGAAGGCGGGGATTGAAAGAATACCCTCAGTTTGGTAATTACGGGTTTGCTGCCCGAGC
ATTATTATTGAGTGAGATTGGACTGCCTAAGCATGTTTAGTAACTACTAATACTAGTTTTCACCTACTCTATTGTAGATA
AGTATTTGAAAAGAAAGGAAGGTACTTCAAGGTAACTACAAGGTGGTACAACAAGGTATGTAAGGCTTTTCGATTTCCTA
CTAATTGACATGAAATCTAGACTTGTCCTCGACACATAGAGGCAGCCTACCAGCTCCAACACGACTTATGACCTTGTTCT
CACTCTTTAACATGTCTGCATGTTCCAATACATGTTCATTGTCAAATCTTTACATATACATTGAATACCCTGCATGAGTT
CTCCTTTTAACTAAATAAGGTCCATATATTATTTCAGTTCCTATGCATTTCATTAATTGTGTAACTACTCTCTACGTTCT
TGTTCCTGCATTATATGATTATTACCCATCACTTGTTGACTACATAGTCCCATAACTCAAAATGGTATGACCACCAAAAG
AATCATCTGAAATGTTGATGGAAAGATATTAAATGAATCTGCTTATTGATGGGTGGTATTCCAGGTGTGTAAGAATCACC
TACCATGGGTAGATCCCAATATTACGGGTGGTATCCCAGGGGTTAAAGGAAAGCCTAGCATGGGTTGATCCTGATTTATA
TGTCTACCACTGATCAGCTGGTCATTTGTAATATATGTTGTGCACAGAGTGTAAAGTAAAGAATGATAAAGTAAAAACAA
GAATGTAAAGTACCTGATTCCATAATATGAGAAAAGGTGGTCTTGTATCCTTACATTGGTACATGATTTCATTTGAGTTC
TTTTTTCACATACAATACTTTATAGCTTACATACTTAGTACATTCTCCCGTACTGACATCTCTCTCGGGGGACCTGCAAT
TTATGTTGCAGGTACAGGAGCTAGTAGATCTCCCCAGTAGGAGAACAGGACATCCAGTGGCTATTGGTGAGCTCCAGGTT
GATTCGGGGATTTTTGAGTCTATAGCATGTATTTTGGTGTTGTATAGTAGCTGAGTGTAAGGCGGGGCCAGTCCCGACCT
TAACCCCATAATGTTTTATCATTTGGAGGCTTTGTAGATTATGTATAGTGAAGTGTGGTTGTGCCTCGTGTCTTAGACAT
CATGGTCCCAACGACCAAGTCGTGTGCACTTTCTTTTGGCTTGTTAATACTGTCTACTTTCATGAAAACATGTTATCCAC
TATGGAAGCACCTTTAAATGTTCATAGATAGAGCATGATGATAGGTTGGTTCTCCCGAGCCTTCTCAGCAAAGGGTGCCA
GTTCGCCTTAATGGGATTTTGGGCATGACAAAAGTGGTATCATAGCAGGTCATCATAGAGAGTCTACAAAGCCGTGTTTG
TGTAGAGTCTTGCTTATGGATGTGTTGTGCACCACATTTATAAATAGGAAGCTATGAGACATGTAGAAATTGCTTTTTTT
CTTTCGTTTCTTAGATCGTGCGATAGAACCAATGTTGTAGGAGAATCGTATCTAACTTCTGAATTGCTTTACTATAGCAA
AGATGTCGGTTACGAGGAGTAAAAGTACAGGTAAGCGAGTAGATGTGGCTACCCAAGAAGGGACCAGCCAACCATCACCT
AATCAAGTTGTTCAAAGTGAGTCTCAGGATGAGCCTCTATCACAGACTTCCCTGACCCCTCCATCTCCAGAAGATCTAAG
GAGGGAAGATGCACCTCAAGAACCCACTATTAATGCTACCGAGCAAGATTTGAGGAATGCAGTTCAATTATTGACTCGTA
TAGTTGCTGGCCAAGTTCAAAGGCAAGAAGGCCCAGTTGCAGGTATTGGTGGTGCAGATAGGACAGCTAGCACGTGGATA
CGTGATTCCTTAATTTGGACCCTCCATCATTCACCAAGTCAGATCCTAATGAAGATCTGCAAGACTTTATCAATCAAATC
CAACGAACTTTGGATGTTATGCATATGAGTGGTAAAGAAGTTGTTGAGCTAGCAACATATAGATTAAAGGGTGTGGCTAT
ATTATGGTATGAAACTTGGAAGCAATCTAAGAACATAGATGCACATCCAACTACTTGGAAAGAATTAAGAAAGGCGTTTC
TTGATCATTATTTGCCATTGGACATTCGAGAGGCCCGCGCAGATCAGTTCTTAAATCATCACCAAGGGGTATGAACGTGA
GAGAGTACAGTCTCCAATTTAATTCCTTGTCCAGGTATGCTCCCAATGTAGTTGCTACTATGGAGGATAGAGTTCATCGA
TATGTGGATTGATTGGATTCGTATCTAGTTAGAGATTGTACTATTGCTTCTTTAAATAAAGACATGGATATAGCAAGGAT
GCAAGCTTTTGCACAGAAATTGGAGGATCAAAAGCAGAGAAGAAGGGCACAAGAGACAGAAAGGGGTCAATCCAATAGGG
CTAGGTCTACCGGGCAGTTTACACCACCCCAAGGTGAGTTTAAGCCTTTTTTTCTAATAGACCAGCTAGGCCGTCATTTC
CCTACTCTACAGCTAGTGCTCCACCCCAATTTCAATGGCTGAGAGGCAATCAGTTTAGGCAAAAGAATGAGAGCCAAGGT
TCACGGACATCGGGATATCCAGAGCAGGGCAGTACAAGCCAATCAATGCCTCCTAGACAGCCTTTTAAACAACGTGGGAG
TAGTCATTTAGGTATATGTCGTATTGGAACAGATGCCTGTTATTGGTGTGGTATGCCAGGGCATCTAATGAGATATTGCC
CTAAAAGGCGCATGAGTGATATAGCACAACCTACTGGATCAGTTGTTTCATCATCATCATCGGTGCCTCCTTTAGGTAGA
GGTCAACAGGTTCCTTACAGGTTGTGGTAGAGGTGTTAGAAGAATAGCTAGTTCTAGCGGAGTCCGAAATCGCACATATT
CTCTAGGGAGTCGACAGAACATGGAGGCTTCACCTGACGTAGTAACAAGTACATTGTTCATCTTTTCACATAATGTATAT
GCATTAATTGATACTGGTTCAACACTATCGTATATCACTCCACTAGTTGTTGGGAAGCTTAAAAGAACACCAAAATTATT
GAATAAACCATTTGAAGTGTCTACACCAACCAGTGAGTCTATTATAGCAAGAAGGGTCTATCGTAACTGCATAGTAACTA
TTTGTGATTGTGATACATTGGCTGACCTAATTGAACTAGAAATGGTTGAATTTGATGTTATAATGGGTTTGGATTGGTTG
GCCTTTTGTTATGCCACGGTGGATTGCCGAACTAAGAGAGTGCACTTTCACTTTCCAAACGAGGCAGTCCTTGAATGGGA
AGGCAATGTTGCAGCGCCAAAGGGTAAGTTTATTTCTTATTTGTAGGCGAGGAAGATTATGTCAAAAGGGTATATATGTC
ATCTAGTTAGAGTGAGAGATGTGGAGGCAGAACCACCGACTCTTCAATCTGTTCCGATAGCAAATGAATTTATTGATGTG
TTTCCTGAAGAGCTTCCAGGTTTACCCCCAGAACGAGAAGTAGAGTTTGGTATCGATTTAATTCCAGGCACTCAACCTAT
CTCTATTCCTCTGTATAGAATATCCCCGGCAGAATTACGTGAATTAAAGGAACAATTAAAGGACTTGTTAGAAAAGGGGT
TTATAAGGCCTAGTGTGTCCCCATGGGGTGCACCAGTGTTATTTGTACGTAAGAAGAATGGCACGTTGAGAATGTGTATC
TACTACCGATAATTGAATAGAGTGAAAATTAAGAATAAATACCCCCTCCCCAGAATTGATGATTTGTTTAATCAGTTACA
AGGTACCAAGTGCTTTTCAAAAATTGACTTGAGAACAGGTAATCACCAAGTGAGGGTGAAGGAGAAGGATATACCCAAGA
CAGCTTTTCAAACACAGTATGGTCATTTTAAATTTCTCGTTATGTCATTTTGGCTAACAAATGCACCGACAGTTTTTATG
GATTTGATGAATAGGGTGTTCAAGCCATTTTTGGATGTATTTGTGATAGTATTTATGGATGATATCTTGGTATATTCAAG
ATTAGAAGAGGACCATGCAAATCACTTACGGCAAGTATTACAAGTTCTTCATGATCGGCGGTTGTATGCCAAGTTCTCCA
AATGTGAATTTTGGTTAGAATCAGTGGCATTCTTGGGTCATATTTTATCTGATGAAGGAATAAGGGTTGATTCACAAAAG
ATAGAGGCCATGAAAGATTGGCCAAGACCAACAACACCCACAGAGGTTCGTAGCTTCCTAGGGTTGGCAAGTTATTATAG
AAGGTTTGTTGAAGGATTTTCTTTTATTTCTGCACCTTTAACTAAGCTAACACACAAGACAGCTAAGTTGTAGTGGAATG
ATGCATATGAAAGAGGCTTACAAGAGTTGAAAAGTAGGCTACCTTCCGCACATGTATTAGTACTTTCAGAAGGCACAGAG
GGGTAACAGTATATTGTGATGCTTGAGGGGTTGGTTTAGGATGTGTACTCACGCAGCATGGTAAAGTAATAGCTTATGCC
TCAAGACAACTGCGGCAACATGAGAGAAACTACCCAATACATGATCTTGAATTAGCAGCGGTTGTATTTCTTTAAAGATA
TGGCGTCACTATTTATATGGGGTTCACATTGACATATATACAAACCATAAAATTTTGCAATACATCTTCAAGCAGAAGGA
TCTAAATTTGAGGTAGCGAAGATGGTTAGAGTTAATAAAAGATTATGACGTTGATATACTATACTATCAAGAGAAAGCAA
ACGTAGTAGCCGATGTTCTTAGTCGCAAGACAATATCAAGTTTTAATGAGCAGACTGTGGAAAAAGAAGGGATGGCGAAG
GATCTACGTCAACTAGCTAGTTTGGGAGTTCGTCTTCTTGAAACCCCAAAAGAAGGAATTGTAGTGCATAATACGATAGA
AACTTCATTAGTAGTTGAGGTGAAGAGAAGCAGTTTAAAGATCTTACTCTATAACGACTCAAGGAGAAGGTAAATCAAGG
TACGACAAAGGGATTTGAGCTTACACAAGATGGAGTACTTTGTTGTCAAAACTATTGTGTGTACCTAATGTTAATGGGCT
AAGAAGGAGGGTAATGACAGAAGCACATCATTCAAGATATTACATCCATCCGGGATCAACTAAAATGTACCATGACTTGA
AAGGACTGTATTGGTGGGGGGGACATGAAGAAGGACATTGCAGAATTTGTGGCTCAATTTCTAAACTGCCAGCGAGTCAA
AGTAGAGCACCAAAAGCTAGGAGGTTATATACATTGTATGGAGCTTCCAACTTGGAAGTGGGACATGATCAACATGGATT
TTGTCATTGGTTTGCCTCGCTCGTTTCGTAAGTTTGACTCCATATGGGTAATAGTTGATAGACTCACCAAGTCAGCATAT
TTCTTGCCAATTAAGACTGATTATATACCTGAAGAGTATGCAAGGTTATATATTAAAGAGATAGTTCGGCTAAACGGGGT
TCCAATCTCTATTATATCTGATCGAGGAGCTCAATTCACTGCAAAGTTTTGGAATTCATTCCAAAAGAGTTTGGGAACAC
ATGTGAATTTAAGTACAGCATTCCACCCTCAAACGGATGGTCAAGCAGAATGCACAATCCAAACACTTGAGGATATGCTT
CGAGATTGTGTCTTAGACTTCAAAGGTTGCTGGGATGATCATTTGCCACTTATTGAGTTTGCCTACAATAATAGTTATCA
TTTTTGTATCAAAATGGAACCTTATGAAGCTTTTTATGGAAGGAAGTGCAGATCACCAATTGGCTGGTTTGAAGTAGGCG
AAACTGCTTTATTTGGACCAGACCTTGTTCTTCAAACTATGGAAAAAGTTAAGGTGATACAACAATGGCTAGCAAGAGCT
AAGAGCCGACACAAATCATATGTAGATGTTAGAAGGAGAGGATTAGAGTTTTCTTTAGGAGATTGGGTGTTCTTGAAAGT
ATCGCCAATGAAAGGGGTAATGAGATTTGGTAAAAAGGGAAAGTTGAGTCCACGCTACATAGGGCCATATAAGATTATTC
GAAGAGTTGGCCAAGTTGCATATGAGTTAGAGCTACTTCAGGAGCTTTCAGCAGTTCATTCGGTGTTTCACGTATCAATG
CTTCGGAAGTGCGTAAGTGACCCATCCTATATCACTCCTATTGAAGATGTACAAGTTATAGGGGATCTCACCTATGAAGA
AGTACCTATTGNNNNNNNNNNNNNNNNNNNNNNNNNNNNNNNNNNNNNNNNNNNNNNNNNNNNNNNNNNNNNNNNNNNNN
NNNNNNNNNNNNNNNNNNNNNNNNNNNNNNNNNNNNNNNNNNNNNNNNNNNNNNNNNNNNNNNNNNNNNNNNNNNNNNNN
NNNNNNNNNNNNNNNNNNNNNNNNNNNNNNNNNNNNNNNNNNNNNNNNNNNNNNNNNNNNNNNNNNNNNNNNNNNNNNNN
NNNNNNNNNNNNNNNNNNNNNNNNNNNNNNNNNNNNNNNNNNNNNNNNNNNNNNNNNNNNNNNNNNNNNNNNNNNNNNNN
NNNNNNNNNNNNNNNNNNNNNNNNNNNNNNNNNNNNNNNNNNNNNNNNNNNNNNNNNNNNNNNNNNNNNNNNNNNNNNNN
NNNNNNNNNNNNNNNNNNNNNNTAAATTTTAGATCGAAGGGCAATATGTAAGTCTAAAAGTTAAGGTGATCAAGTGTATA
TAAGTTTTGAGTTAAACTAGGAGATTATGCTCAGAAAACGAATAAAAGAATTAAGGTGCTTGTTGGACTTTATAAAGCTA
GCAGGTGTCACCTACTTGCTTAGCTCAAATGGGCTAGGTAGATGGGGAAAATTAGTTCATGCATTTGTAGGCTCACTTGA
GGCCCAAATTAAATAAAAAGGAAAAGGGAATGGAGATGTGGCCTTACACCAATCTGTCCAAGTCCAACTACTTGAGCCCA
ATAAATATTAAGGCCCAAATTAAGGGTATAATTCTAGCCCATGGCTTAATATTAGAAAGGGAAAAGATTGCAGCCCAAGA
TGAGTACATAAAGGGCCCATTTTGTGTGTATATAATTCCAAGCAGATGCATCACTTACTTGGACCACTTTGACAAATTAG
TGGCTGATATTAAAACTTAAGACGTGGGGAAAAATAAGACCTTTATAATCCCCAAGTTACTGGACATTTCCTCACTTTTA
AGAACAGATAAAAAAAATCAAATTTCTCTCTAAGCTTCTTCTCTCTGTTACAAAGCATAGCAGCAGCCACGTGTTTCCTA
GGGTTCTTGGATAAACCCAAGACCTTGCAAGGGAAGCTCAAGTTATTGTAGAGTTAAAGTTAAAATAAAATGAGTTATAA
GAATTATGGTAAATTGACTGCCCTATCTTTGTCTTCCTTAAACACGAGTCTAAGTATGATATTTTAAGTATACTGTTGAT
AATAACTCGTGGGATGATGATGGGAAACTATGGTTTCACGTCCTCTATTGTATGTTGGATTGCTAGGATTGTTTTGGTAC
AGGTTGATGTGTAAACATATTGGGGACAACTTGGTTGATGCCTGGAAAGGGTGTAAATTCTTGATATTGAAATATAGTTG
TGTACTGTACAAATGCAATAAAAGAAGGTGGGGATTGATAGAACACCCTTAGTTTGGTAATTATAGGTTTGCTGTCCGAG
CATTATTGTTGAGTGAGATTGGACTGCCTAAGCATGTTTAGTAACTACTAATACTAGTTTATCACCTACTCTATTGTAGA
TAAGTATTTGAAAAGAAAGGAAGGTACTTCAAGGTGGTACAACAAGGTATGTAAGGCTTTTTGATTTCTTACTAATTGAC
ATGAAATCTAGACTCGTCCTCAAAACATAGAGGCAGTCTACTAGCTCCAACACGACTTATGACCTTGTTCTCACTCTTTA
ACAAGTCTGCACGTTCCAATACATGTTCATTGTCAAATCTGTACATATACATTCAATACCCTGCATGAGTTCTCCTTTTA
ACTAAATAAGGTCCATATATTATTTCAACTCCTATGCATTTCATTTATTGTGTAACTACCCTCTACGTTGTTGTTCCTGC
ATTATATGATTATTACACGTCACTTGTTGACTACATAGTCCCACAAATCAAAATGGTATGACCACCAAGAGAATCATCTG
AAATGTTGATGGAAAGATATTAAATGAATCTGCTTATGGATGGGTGGTATCCCAGCGGTGAAAGAATCACCTAGCATGGG
TCGATCACAATATTACGGGTGGTATCCCAGGGTTTAAAGGAAGGCCTAGCAAGGGTCGATCCAGATTTATATGTCTACCA
CTGATCAGTTGGTCATTTGTATTATATGTTGTGCACAAAGTGTAAAGTAAAGAATGATAAAGTAAAGAAAAGAATGTAAA
GTACCTGATTCCATAATATGAGAAAAGGTGGTCTTATATCGTTACATTGGTACATAATTTCGTATGAGTTCTTATTTCAC
ATACAGTACTTTATGCCTTACATACTCAGTACATTCTCCCGTATTAATGTCTCTCTCGGGGGACCTTCAATTTATGCTGC
AGGTACAGGAGCTAGTAGATCTCCCCAGTAGGAGAACAGGACATCCAGCGGCTATTGGTGAGCTCCAGGTTGATTTGGGG
CTTTTCGAGTCTATAGCATGTGTTTTGGTATTGTATAGTAGCTGAATGTAAGGCGGGGCCTGTCCCGACCTTAACAACAT
AATGTTTTATCATTTAGAGGCTTTGTAGACTATGTAGTGAAGTGTGGTTGTGCCTCGTGTCTTAGACATCATGGTCCCAA
CGGCCAAGTCATGTGCACTTTCTTTTGGCTTGTTAATACTCTCTACTTTCATGAAAACATGCTATCCACTATGGCAGCAC
ATCTAATTGTTCATAGATAGAGCATGATTACAGGTTGGTTCTCCCGAGCCTTCTCGGCAACGGGTGTCGGTTCGCCTTAA
TGGGATTTTGGGCGTGACAATGTGAGACAATAGACTTCCAATGTTTTAAATAAGTATTTTCGATTGTATGGATTTAAATG
AGTTTTAATTCCATACTATTTCTATTATCTATGGCAATGACATGCTATGATTCTTGTATGAGGATCGTCGGAGTCTTGTA
CGCTTTGTGACGTCTAGGGGGTACTCTCGAGGGCATTACAAATGTGAAGTATTGTATGTGATTTCAATGATATAGTATTA
TTATCATGTTTAGAATGTAATTGTGTTATTATTGAAAGCATATTTCCAACTATGCACTCATGAATGATGAGGATAGAATA
TGAAGGGTTTCTTCAATGTAATGTTGTATCTTGAATTGGTAGGCTTAGGCATCCTCTTCTAGTGTAAATAAAATTAATAT
GATTGAGGCATGAAGGAGCATGCCTCAATCATATTGAGGCAGATAAGATAAGAAGCATGAAGGAGTTTACAATTGAGGCA
TAAATTTAGCAAACTTTCAAAGTCTGAAGCTATTTCGGTTGGTTAACTGTACCATGCACCTGGTGATAGCATAGGGGTGT
CCAAAGTGGTACAAAATCAAGACTCCAAAGTTCTTAGTGGTGTATTTGATTGTTGATAACTCCTATCTGCGCCCTCCACA
GATCCAATCCAAAAATTTTGCAAACCCATAAATCGTATAAGCAACAATGAGTTAGTTTTTCAATTCAAAGGTCTAAATTT
AGATGGTGGTATTAATCTCTTTGTGGGATTCAACCCATCAAAGATTAGACTAGAGAAAAGGAGTTCTAGTTCATATATAA
TGCTTTTCAAGTCTTACCTGGAGCATTTTAGAGCAGCACCCAAGAGCAGCATTTTCTCAGATTGGGAGGTCTCCATAGAT
TCCGATCTCCGGAGTCAAGTTTGAGTGTGGAAGCAGCTGAAATGATGGAGATACGACACTGGGAAGTTGATATCCGGCGA
GCGACTGGTGCTTGGAGATCATCAATGGTGGTGGCATAGAGATGGAAGAAGATGAGTTTCTATTTCCTTCTTTGGTTGCC
TAATTTGGTTTTTCCTTTCTCTTTCAGCTTTTTGTTTTGTTTTATTTTGTTATGATGATATATTCTCTTTTTTTATTTAA
ATAAATGAGGTTTAAAGGGCCTCACTTTTTTTAAAAAAAAAAGGAAGAAGTGTGGTTTTTTTATTTTTAAATGGGGTAGT
TTCTTTTTTATTTTTTCTAAATTTATTTTAAATTAGTAATATAAAAAAAATTAAAACTGATTATCAAAAAAATTTATAAA
ATAATTTAAAAATTGTGGATCTTCATACGTTAAATGGGGTTGTTTTTTTTTTTTTTTTTAAATATATTAAATTATATCCA
TATAACAAACCTTAGTTAATAATATAAAGAAAAAACTTCCAATCCAAAAAAAATAAATTAAAAGAACCCACAACCATTAA
GTAATCAATTTAAAATTTGAATTTCAAATATTAATTAATCTTATCCCTAAAAAAACGTCTAAACTTAAATTTTAAAATAC
CAATAATATTTTATTTGAATTAGTTTTGATTGTTTTTTTAAAAATCAAAATATTACGAAATGGAATCGACAAATTATAAA
CATATTCTTTTATAAATATATAACATAATATATAATCATAAGGAATAATTCTAAATATCTTACGTATGTTTTTATGACAA
AATTTATTTTTAAAAATTATTTTATAAAAAACAAAAAAAAATCAAATAAAAAATATTTCAAACATGTATGTATTCCCTAT
TTCTTTCACTAATCTTCTTTGTTTGTGCAGTGCAATCATCAATCAGATTCCATCATCACGTAGCATACTTGATTAATTAA
ATAAAAGTATGATAAGAAATAAATAGAGTTGTGAAAGCAAGAAACTAAAATTTTATCTATATTAAAAGATGAGTAATAGA
AGGACATAAGTGAACAAATAGTTTTTTAAAATACACACATGACAAAATGTTAACACAATAACGCTACATATGAACAAGAA
AATGAAAAAGCAGTAAATAAAAATTTCAATGTAAACCGATAATTAGTTAAATTTGATATAAGAAATTGTTTAGAAATATG
AAAAATATCATACTTATACTAATAAGATCATGTAATTGATATCATACTATATATAATGGCAAAAATAATTAAAAAAAATA
ATCAATGAGAAGCTCTCAAGCAATATTTTAAAATAAAAATAAAATACAAAATTTTCATGTGGATATTTTAGTTTTAAAGG
TAATACTCAAATTATTATATCTAAGAGAATAAATTCAGAATCACAATTTAGTAATGATATTATTTGAGTTACAAATGAAA
TACAAAATTAAAAAAGTTTTACCAGATACCAGATACCAAATACTAAATACCTAACTGAAATTTAAAATTTTGATATTTGG
TATCTACTTTTAACTACCAATTTTGAGTTACTGAATTCGAAATTTAGAAATCTCGAACCTCCACCCTAACACTGATTATA
CAATATAGTTTGCCAAAAGTTAGGATTGGCAAAATTAAGCCCATTCGCCCAACCCATTTAAGTTTGGATGGGTTATTGAT
CCGCTTATTTATTAGGTTAACTCATTTCAATCCATTAAAATTTAGGTGATATGTAACAAATATTGAATCAACAGAAATCT
TGTCAAAATATTCTTAAAGAACTTTTTTAAAAATTTGATATTTTATATACAGCCATTATAAAGAAAAATAATAATTTTAT
TAGGTACTAAAATATTGTAAAAAGAACAATAAAATAAGTAAAACATAGTAAAATTTGGGTTGGATTGAGTTTTGACCCAT
TCTATAACTCATTGCCGAACTTGACTCAAGCAAATTTGAATTGGGTTGGCTCTTGACCCGTTTGTTATCTTTACCCATTA
AAAGATTCTATAATTGGGACTCGCCTGTACAACCTTAATTATTTGTTTTTTTTTTATGATAAATATATTTTTCTATTAAA
AATTTACATTTTATAAATACAATTTTTTTATTTATGTTTATATTATAAGCTGAATTTATTTGCGTATTTATTATGTTTAT
TTATATTTTGATTTCTCTTAAAATGTTCACTTCACTACTAAATTACATATTTTTCATTAAATATTTTATTACTCACTTAA
TAATTATATTTTATCTATAATTAAAATGTGGACAACTTTAATAATAAATTTTCTTTTACTTTAATAAACTTAAAATGAAA
GTTTTATTTTTAAGCTAAATAAGATGAAAATTTTATTTTTAAACTAAATAAGATGAACGTTTTATTTTTAAGCATAAATA
AGATGAAAATCTTATTTTTAAGCTAAATAAGATGAACATTTTTAAGCTAAATAAGATGAATGTTTATTTTTTAAGTTATA
TAAGATGAAAGTTTAATTTTTAAAACACACGGCACAATGATGGAAATGCACACAAAAAAATATTTAAGCTAAATAAAATG
GAAATTTGGGATATTTGCCAAAAATATTTACCAACTAATGACAAATTGTATGGACAAACGCTATTTGCCAAATTTTTTCC
CAAATATTACTTGGGAAATCTATGGCCAAATTTTCTCCCAAATATTTATAAGTGTGCCTTATAAATACTCATTAAAAAAT
AAGCTAAAATAACGAGTTCCCTCCAATAACTTTTTGCCCGAATTTCAGAAAATAAGAGTACTACCATATTTTTGTCTAAA
ATAATAAGCTCCCCCCATATTTTCTATTTCCCCCCAATTTCTAAAAAAGACAAAAGCCCTAAATTTCATTCAAAGGTTTC
TGCTCAATCAGTTTAGCTAAGTCGCTTTTCTCAATTCTCCATTCTTATGCGTTTATTTGATTTATGACTAGGAAATTTCA
TCCATGGTAACCTTAAGTCTCCTTGTTTAGTGGAAAATAGTGTTGGGACTTTTGATGTTTTTGGGAAATGGAGATAAAAC
AAGGTTTCTTCTCAGCCTTTGAGGAAGAGGTGGTGCGGGTTATCGTCAAGTAGGTCAGGAGCGATGAGTCTGCCGAGAAG
TGAGTCACCCATCACCTCTTTGCTTTGGAGGAAGAACATTTCGTTTCATTGACTCTATTTCAGGTAGGGTACTTTCGATA
TTTCTCACAAATTTGGGCAATTTCTGAAAGATTTTCTCCTTCACAACCTTTTGTGATAATATGTGTGTGAAAGAGGAGTT
GTCATCTTTTCCCTGCTATTTGTAGTGAGATCAGGTAGTGTTGTTTCCACCTTTTGATTTTGAGTCAAACTGATTTTTTG
TGCAATATGGACAAAGTTGAAGAAGGACATTGCAGGTGCATTTTAGAAACAAGTTCTTTTGGTCAGTAGAACATGTAATG
ATACGTCAGGTATATTTTTCTTTACAAGTATGTGTATGTACACAAGACATACTATCTTTTGAAGTTTATTGCAAATCTAT
ATATTTGAATTACTTATTAGCTAATTTAATGTTTGAGATTATTTATTGCAAAACAATATTGGAGCTTTTTAATTAGAAAT
TGTGGCATATAAATATTTTATAGCCAAAATAATATTACCACACTTAAAAGTGTAGCCAAAGGACTGTAAATTGTGGTATG
CACATGGACAAGGACTACACTTCAAAGTGTTGTCATACATAAGATAGAAGAGGCAACACTTTAAAATCGTGGGCAATAAG
GAAGCAAAGACCACACTTGGCTTATGGATTATAAATTTTAGCATGTACATAAGAAAACTTACACTTAATAAGTGTTGTTG
TAGATGAGATATAAAAGGCGACACTTTTAAAGTGTGACCAATAACAACAGTTCAGGTACTTTAGTGATCGGATTTTAATT
TATATATAGTGGTCACTATGGTAGTCGGCGAATGCCGACTGCTGCAGTCGGGCAAGTATTTTTCGATGCTCAGTCTGCCG
ACTACTCAAAAGTAGTCGGAAAGTCATTGGAAAACTACATTTTCTGACTACATTCCGACCAATTTTGAAGTCGGCAAACA
ACAAAATTCTAGTAGTGTAATATATTCGACATTTGTATTAAAATGTCGCTATTTTAGCAACACTTTTGCTAAAAGTCGCT
AAAATCAATGACATTTTTCAACAAATGTCACTATTTTAGTGACATTTTTTCTAAATGTCACTAAAATCAAATGACATTTT
GGAGTAAATGTCATATCATATTCGACATTTATATTAAATGTCACTATTTAAGCGATATTTTTTCTAAATGTCACTAAAAC
CAATGACATTTTGTAATAAATGTCATATTATATTCGACATTTGTAGCAAATGTCATCATTTAAATGACATTTTCTCTAAA
TGTCGCTAAAAACAACGACATTTTGCAATAAATGTCATTATTTTAGTGACATTTTTTCTAAATATCACTATTTAGTGACT
TTTTTTCTAAATGTCACTAAAATCAATGACATTTTACGGTAAATGTCATAATATATTCAACATTTATATTAAATGTCACT
ATTTAAGTGATATTTTTTCTAAATGTCACTAAAATCAATGACATTTTGTAATAAATGTCATATTATATTCGACAATTGTA
GCAAAATGTCATCATTTAAATGACATTTTCGCTAAATGTCGCTAAAAACAATGACATTTTGCAACAAATGTCATTATCAT
AGTGACATTTTGGACCAAATGTCATTATATTTACGATATTTGATACCAAATGTCATTATTTTTACGACATTTGACATCAA
ATGTCATTGTTTTATGACATTTTGTTCTTAAATGTTGTGAAATTCTTTATTTTCCGACATTTGTTTCAAATGTCACCAAA
TTAATGTCGTCGTATGTACATTTTCTTGTAGTGGTTTAGGGTTTAGGGTTTAAGGTTAAGAGTTTAGGGTGTATGTTTTA
TAGTTTATGTTTTTTTGTTGTTTTTTTATTTATTTTAACTACCCTTGGAGAGGTCAGGGGCTTAACAGCACCCACAAGCC
TTAGCATAAATAAAACAAAAAAATGAAATACAAGGAGGGGGACATAAATTTTACCTCCAATCCTATGGTGGTTCAAAAGT
CGATCATCATACTAAGGTCAATCAACTCTTTCCCAATACTATAAAAGAAACCTAGCTTCTAAACACCTATGAGAGAACTA
CTCTCGATACAAACAAACTAGGAAAGCATAAATAATGGAGACTCTCCCTTTACAAGTGAAAACAAGAAAGGTAAAAGCCA
CTACTAGAAATAAGGCCTACGGCAACAAATTTTTTAGCAACACATAAGCAACTGTTACTAAAGAGGATCTATTGCAACAA
TTTGAACCGTTGCCAAAGGGATTGGTATTATTGCTACGGCTAGGTAATAAATCCGTTGCAATAGACCTACATATTGCAAC
GGTTGACAGAACCTTTGCCATAAAGTCATCTATGGCAACATTTAATGCGAATTTTTTTCTATTGGAACGGTTATTAAATC
CCTCCATAATTTCCCTCTCTTATTTTGTATGAACCGCCAAAAGATTTTCATTCTATTTTATTTTTAACTAATTTTTTAAA
TACAATTTATTTTTCTCTTTATCACATGTTGATACAAACGAGGCAAACATTTGCTAAGCTCATTTCCCATCTCTTCAACT
ATCAGAACATAGAAGTTGTCAGTGTTCTTCTCTTTAACCTAATTTTTCATCCATTCATAGCAGATCGATCGAACACAGAA
GTTGGGGAGCATTGCAGGTAAGTTCTTCATTTCTCTCATTTTAGGGCAAACATAAACCCATTTTTGATTTCGAATCTAAA
CCTATTTCTCTCTTCAAACCACTTGTGAAATCTAAGAAAATGGAGGGTTGTATGTTTTCTTGTAAAATCTGAGAAATCTA
GAGGTTTTCTTCTTCAACTGCTGGAGGTTCTCTTCTTCAATCTTTGAGGTTATAGCTGAAGAAACTACAAGTTTGGGCTT
TTGAGGTTTTATTCTTGAATCTCTTTTTTTGTCTTTAATATTTGGGTGTGGTTAGTATATTTGATGTATTTCTATGATTG
TAGGTTTTTTTCCATTAAATTGTAGCTATTGTGGGTTTAATATTTTTGTTGGAGTTATGATGAAATTGACTACTCTAGAT
CATATTTAACTTGACATTGATGTTGTATTTCTTGTGTATGAGTTATTCAATCAGGTTTGAATACACTTGCATTAATGATG
TCTTCATTGATTTCACCTCTCACTTGAGTAGGATGTCAAAAATACACTTTCATTATTGTTGAAGATTTATGTTAGAGCAA
CATGAAGCAAAAGATACATTAACATAAAAATGGAATAAATTAAAATTTGCTACTGGTTGGTACTAAAATTTGCTACTGGT
TCGAAAAGTGATCTTCTCTGTCAATCATCACCATTCAGAGCACAGTGCCATCTGCTCCGGCCAGTGCTTCCTGCCTTCGG
CCGAGTTCGCCATGGTCGTTTGAGCTAAAGCCATGGTTGTAACTTGTAAGTGCTCCTCTTTTTTTTTTCGCATTTCTCAG
TTGGATTCTTTCCGATTTATCGATGTATATGAACTATTGTGAAGTTCCATGGGTTGATAATTTCTTGGATATCATCATCA
TACTTCTGATTTTCCTCTTTTCTCCTTTACTGATTCCTTCTAATTGTTGAAGTACCTCTTCTTTTTGCTCCATTAAATTA
TCAAAAGTGCTATTGTTTGACATGATTTTAGGTCTATTTCCTGTTATAATAGAATGTAGCTTGTGTTGTGACTATTATGT
AGTTGATCCTTCATTGATGTCTTCTTGAAATGGACTTCTATCTGCTTATGAATTATAAAATAATTATTCATCAACAAAAA
GAGACCATGAATGTTCTGCCAAAAGCTATCAGATCAAGAATTCCACATTACCTATTTCTACCAATAGTTCAAAATGTCAG
TCTGTTCCGAGGCGTTTCCAGGGACCTACTTTTTCAACTGGTAATTTCTTGTTCTACATTATTCTGATCCCCTTCTCACT
TGGCGTATACAACGTATATTCAATGGTTTATTTCCTTCTTTTAAGGTTCCTGAAATGGAAGCTGAATACTATCCTTCCAA
GGAAGATGTGATTAAACAGAATGAGTCTCAAACAGATTTTTACATAATAGTCTCAGGAGCATTGGTAAGTTAATATGTTG
GGAAAAATTACTTGAACACATCAAATTTGTTTTTCGTGTTATTAATCAGCTATGTATACTATTGCAGGATCTACTAGTAG
ATATCGATGGACGTGAACAAGTAAGTATAACACATTCAACAATCATTATATCATTTTCAAACACATTAGCCTTAACTTAT
TTTTTCTGAAATATTTTCAAAAACAGATCATTGGGAAGGCTGTTGCTCGAGAATCATTTGGAGAAATAGGTGTTTTACTT
GGAAGGCCACAACCATATGTTGTTACTATAACTGAAATTTCTCAAATTTTATGTCTTAGTAGGAAAACATTTCTGAACAT
TCGATGCGACAATCAAAAGGATGAACATATTATAATAAGAAATCCTTTTCAGGTATGTGTACAGGGATATGATAACAAAT
TGCGCGACACACAACTATAATGAGAAAAGTTGTAATATACACTCAACTTTCTTTGATCCTTTTTCCTTTTGATAAATAAA
ACTTACAAAGATTTGGAGGCTTTGATAATGCGGACGAGGAAAGCGATCCAAGTTTAGTCTTCAACAACTGTTATCATGTT
TCTAAGCAAGATAGGCCAACCAATCCTAGTGATCTCATTAGTATAGATATCCAAACTTTAGAAGCTAGAACCAAGAAACA
AGTTGAAAATGAAAGTGAAAGTGGTGGACGTGAACACCATATAGTTCTTGATCATTCTGTAGTTCTTAAGGGGCATATTG
AAATGGCTCCGAGTCTACCAGAAAGAAGGTGGAAAGAAGATCAACTTGACATAGAACGTGGAGGAAACAAAAGCATCCAT
GAGGTCCCCTGCTGTTCTTATTCAGGTAATAGAAGTCAAACTGGTGAAATTGGGGGGAAATCCATCAAGAAGAGAGTTAC
TATCCACATGAGAAACAACATCAATTCATTGCAGGAGCAGAATGTGAAGCTAATAATACTACCTGATACACTAGAAGAGC
TATTCATACTAGTCAAAACAAGGAGAACTGACAATGATAGCTGATCTTGCAGGTCCTGCTTATAAGCTTGAGTTTTCGAC
AATTGGCAAGGTATGGACAAATATCTATGTGGTTATATTTGAGAAAAAAGATATTATCAACATTTTNNNNNNNNNNNNNN
NNNNNNNNNNNNNNNNNNNNNNNNNNNNNNNNNNNNNNNNNNNNNNNNNNNNNNNNNNNNNNNNNNNNNNNNNNNNNNNN
NNNNNNNNNNNNNNNNNNNNNNNNNNNNNNNNNNNNNNNNNNNNNNNNNNNNNNNNNNNNNNNNNNNNNNNNNNNNNNNN
NNNNNNNNNNNNNNNNNNNNNNNNNNNNNNNNNNNNNNNNNNNNNNNNNNNNNNNNNNNNNNNNNNNNNNNNNNNNNNNN
NNNNNNNNNNNNNNNNNNNNNNNNNNNNNNNNNNNNNNNNNNNNNNNNNNNNNNNNNNNNNNNNNNNNNNNNNNNNNNNN
NNNNNNNNNNNNNNNNNNNNNNNNNNNNNNNNNNNNNNNNNNNNNNNNNNNNNNNNNNNNNNNNNNNNNNNNNNNNNNNN
NNNNNNNNNNNNNNNNNNNNNNNNNNNNNNNNNNNNNNNNNNNNNNNNNNNNNNNNNNNNNNNNNNNNNNNNNNNNNNNN
NNNNNNNNNNNNNNNNNNNNNNNNNNNNNNNNNNNNNNNNNNNNNNNNNNNNNNNNNNNNNNNNNNNNNNNNNNNNNNNN
NNNNNNNNNNNNNNNNNNNNNNNNNNNNNNNNNNNNNNNNNNNNNNNNNNNNNNNNNNNNNNNNNNNNNNNNNNNNNNNN
NNNNNNNNNNNNNNNNNNNNNNNNNNNNNNNNNNNNNNNNNNNNNNNNNNNNNNNNNNNNNNNNNNNNNNNNNNNNNNNN
NNNNNNNNNNNNNNNNNNNNNNNNNNNNNNNNNNNNNNNNNNNNNNNNNNNNNNNNNNNNNNNNNNNNNNNNNNNNNNNN
NNNNNNNNNNNNNNNNNNNNNNNNNNNNNNNNNNNNNNNNNNNNNNNNNNNNNNNNNNNNNNNNNNNNNNNNNNNNNNNN
NNNNNNNNNNNNNNNNNNNNNNNNNNNNNNNNNNNNNNNNNNNNNNNNNNNNNNNNNNNNNNNNNNNNNNNNNNNNNNNN
NNNNNNNNNNNNNNNNNNNNNNNNNNNNNNNNNNNNNNNNNNNNNAGTCGAAGTGGAATTTGGGGACTTGAAGAAAATCA
CCTCAGTTTGCTTCCACAAAATAGGTCTGCATCATCTCTTTTTTCCCTTGAAATTCTAGAAATTCAACTGTCTTCATGCT
TCTGTAAAGAATATGAAAATTTGTTAGTTCTCATTCATGTGTGATTGAGAGTAAGAGGATTCACTTACTCAAAAAGATAT
ATTAATGTCAATTTTGATCAAATCGTCATTGTTTTTCATTTAGCAATATGTGATCAACATCTTTGTTTAAATTGATTAGT
TTTAAGGAAATTATGGTTTATACATTTCTCTTTTATGGTTTTGTGGTTCTGTTTATGTTACACACTTGGAGGTCATGCTT
TGAGACACAATGATCTGCTTCTGCTACTCATTTTATCTAGAAAAGATTTAAGGTCTTAGGATGAGTTTATGGTGAGTTCT
TGAACTTTACAATTTTAGAGTTCTACCCACAAGACATAAAGATTTTAAATGAAATTAACCATTTGATAAATATAAGATTG
TTTGTTTATTTTTAAGCCTAAAACATGCTTGAGTTCAATGAATCTCTCTGTCTTTTATATTTAGAACTTCATACTTAGAA
AAGTCATTTCTTTACTTCAAAAGGCAACATATGCCTATTTTTAATCAAACTAAACTTTTCCAGATTTGTGTTTATCTAAA
TATGAGCTAACATCTGATAACTTGGTTTGATCATATTGAAAATCTAGTGATATCCATATTGTACATCAAGAACACCTTGA
GTGAATGAATTCAAAGTCTTGAAGAGAAAAGGTGTTTTACCTTTCAAAATTGTCAATTGTTGTATTTAGCCATGGTTCAA
AGTTTGAGTTCTCTTGTATTTCAAGATATACATGTTGTCAAGTATATTTGTGTTTCCTACTCCATCTAAATGACAAAAAT
TTTAAAATAATGAAGTTGATATGTTTCGGTTAACTCTTGAATATCTGGCTACACATAACATTTTGTTTCGTATAAAACAT
GCCTACGAGAATGGTCCATATGGCGGTCTTGAACTAGATGAAATAATTCATCTTTAACTGTATGGATGAACAGATAGAGT
GTCAGTTTATTTCCACCCTTGTTTAAAATTTTGAGTTAAGTGTTTACCCTATTCAATTTAGGTTAGGAATTACAATTTTT
GTTTTTAAAATTTCAAATGTTGAATATATACATGCTTCATTATATAAACTTATTGTTTGTGCAGATTCTTATTTGGATGG
CCATGAATTATGCATTCTGGAATTAGTAAAAGCCTCGACCACAAGTGATCAACGAGCAAGTAAAAATGGAGTGCAAGTAT
AAGTATTTTGACATTCTGAATAGTAAACAGAAATGTAAAGATAAGTTATGAATAGAAGAACTGTATAAATAGAGAAACTA
TATATAGAGAGGATTTGAACAGGCTTGTTGGAGGAGCTAGTTATTGGTTGCTTTAATTGTAACTCTTCTGATTGTTGTTT
TAAATATTGTGTTTGCTGAACCAAAAATTGATTACTTTAAGAGTTTTATAAATTTTTATGTGCTATATTTTTATTATATA
TACAAATAATTATTACAATCAAATTAATATAATTTGGTATATTGAACCGTTGCAATATGCCATTTGGTTGTTGCAATAGC
CTACCAAACTATTGCAAATGGTTCAAATAACCATTGCAATATGCAAGTTGAACCGTTGCTATAGCTTCAAAAACCGTTCC
ATAAAATGTCATTACAACACATTAGAGACTGTTGCATTTGGCTAAAAATCTTTTGCTATAGATTGTCCTATGGCATCAAG
TTCATATCCTGTTGCTATAGAGACATCTATGGAAACTATTTTCCTATCGTTGCACAAAACCGTTGCGATAGACCTATCGT
AACGCGATCAGATGAAACAGTCCCTAAACCGTAGCCATAGGTCTATTGCAACAATTATCTTATCTATTGTAACGGTTTCA
GAACTTTTTCCATAAGCCTTTTCTCTAGTAGTGCGCCTATACCCTATAATGGTCTTTCTTCAAACAACCCTAACTCGTAG
TCAAGAGAGAACTATCATGAAGAAAGCTCAGTGATATCAAAAGGAAAAGCAAGCCCTTGGGCGATGCGCCAAGTGGACCC
TGCTCGCCGAAATTGCCTTCTTCTGCAATCTTCAAGGCATGAAAGTCCTTGCTTGTCATCAACACCATCTCAAGCACCTC
CATCTTCATGAATAATCCTTGTATCCTTTGAAGGTCTTGAGCTTGGCTTCTAGTAAATAGCCTTGATGTAATTCGTATTA
CATCATTTTCTCCTTCTTGAAAAGAATTTGTCCTAAAATTCAACGGATCATCATCAGCAACAATTGGGAAAGGTGACAGG
TCGCACACATTGAAAGTGTTGTGCACTTCGTATTCCGAAGGCATAGCAACCTTGTAGGCGGTGTCGTTGAGCAGCTCAAG
CACTGGAAATGGTCCATCACCCCTCGGCATCATCTTTGTCTTGCGAAGGTGTACCCACACCAAGTCACCTGGTTCAAACA
CGATCCTCTTATGGCCCTTGTTAGCCTTTTTGGCTATATCTTGGTTCTTCTTCTCTAAGTGCAGTCGCACCTTTTCGTGA
AGCTTCTTCATGGCTTCAGGTCGCTTAATCCCATCTAAGCTTAACACAATATCTTGAGAAAGAGGAGTGAGATCTAAAGG
GGTGAGGGGGTTAAAACCATAAACCACTTCAAATGGAGTCATGCCAATAGTTCTATGAATAACTCGATTATACGCAAATT
CAACTAAAGGCAAATGTTCCTCCCACGAGGCCAACTTCCCATGCACTATGGCACAAAGCATAGAACCCAAGGTCCTATTC
ACAACTTAAGTTTACCCATCAGTTTGTGGGTGACAAGAAATTGAGAACACAACTTAGTACCAAGTCTAGCCCACAATTCC
TTCCAAAAGTGACTAAGGAATTTTGGGTCCCTATCACTTACAATGGTTTGAGGAATTTCATGCAATTTAATAACATGCTC
AAAAAACAACGATGCTACATTGGAGAAGCATCATCACATTTATGACATGGAATGAAATGAGCCATCTTTGAAAATCGATC
AACAACAACAAAGATGCTATCTCTACCCCGTTTGGTCCTTGGCAAACCCAAAACAAAGTCCATTGAAATATCAAGCCAAG
GTCTTTGAGGGGTGGGGAGTGGAGTGCATAAATCATGGGGAAGGAGGCGCGACTTAGCACGTCGACAATCAACACATTGA
CCACAAATTTGAACAATGTCTTTATGCATTTTAGGCCAATAGAATTGTTCCTCAAGAATTCCCGTAGTTTTGTTAATAAC
AAAATGACCCATTAAACCCCCATCATGTGCCTCCCTCACAAATAGTTCTCTCCAAGAGTTCATGGGCACACAAAGTCTGT
TGCCTTTGAACAAGAAACCATCAAACTTGGAATAGGGAGTAGAAAATTATCCCTCATCTACCTTTCCCTCTCCCATTCCT
CACAATCTTTCAAGATTAGAGCATCACGGCATCCTTGGGATATTGTCATTCCTCGAACTACCTCTGAGACGTGGACACGG
GACCTAGGACCACAAGTGATCCCAAGCTAACCCTGCTGGCATGATCACGAGCATACTAAAGCTAATAAACTGATGCATAC
GATAAATCATAAATCAAATGAAAATATGGGGAATACCCATATACTATAACTGAGATAAAAGAAAACTGATGAGTTTAATA
CAAAGAAGATATTAACTCAATACTAGGCTGAATCTAACTAAGTCTGAAAATAGCCTCTAATTGACTAGAAATGCTGAGAC
AGACCCCAACTAAGTCTAGAAAAACTGAAACTAAAGGACTAAAAATACTGAAAAGAAACTCATGACTATTGTCCTCGGAG
AATGAGGACTCACCACTGATTCTGCTGAACTGGAGATCGGGAACCGATCAAACCGTGATCTTGATGCTGAGAACTTGAAC
CTACATCACGAGAAGATGTAGCATAGAGTATGCGTTAGTACTTGAAAGGTACTGAGCATGCAAGATAGAATAAAGCTGAA
ATAACATATAAATGAACAAAGCAAATAAGCAATGATATAATTTGAACATGATGTTGATACTGAATACTGAGCTAACTGAA
TACAATGAACAATTTACAATATACTGAGACTGCATACTGAAACATGGTCCATGCAATGGAGTCTTACTGAACTGTGGGAG
CTACTAGTAACCGATAATAAAACCACATGAGCTAAATGTGGAGTCTGATGTATACGCCCCATCGAGAGGACCCAATATAC
CTTGCCAGAGGTATAAAGGAATGCTGGCATGATCACTAAAATGATGCCCATGGAGGGGACTTACAACCTATGTGGCTAGT
AGTTATGGGACTATTTGGGTACGTTAAATTGTAGTCCAACTCGATATTATGCTAATCCTAATGGATTAAGTAATTAACAC
ATTATGACTAAATTTCTGTAAGTTACTAGATAGCTCAAACTGAACATGCAAATTGAGAATGCAACCATTAAACTGATACT
GATACATTAATAATTGAGGCATGTATAACTGAACAGCTGAAATATCTGACCTAGCATGTGTAATTCAAGAACTAAAGAAA
TACATAGCTAGGGTTCTGGAATTTATGCAATAAACTAAATATTAACGTACTAATCTGATTTGGATCATTCTAATAGCTAA
GAACCCAACAATTCTAACATTCAAGAAACCTAGGTCTAGTAATAATACGGGAATCAAGAAATTGATTGAAAACTAGGGAC
CTAATGGGTGAAAGGAACTGTCACGACCCGGGAGCACCCCCTAGTCGTAACCGGCGTACTCGACCTCGAAGAGGTCAAAT
ACAAGCCTCTTAGCATTCATTCATCGCATAAAACTAAAAACCATAAGGAAATTAAAAACTTTCTTTACCAAGAAAACATT
TCATAAAAAGTAGCAAGCGGAAGACTTTCTAGACTTTATACATGATGTCTCAAACCATCTAATACTTTAGAGTACAAAAT
TCGGGACTAATCCCGTACACAACTTAAACAAAACTAAAAAGACATAAAAGAACATATTGGGTATTGTCCTCGAATCTATG
AGGACTCACCAAATCTTCATCTTCGACACTTAGAAACCTATCAAAGCCATGACATGTCATCTTCTCCAAATCCCTACACT
TTAGTCCAAAAAGGGAAAGAAAGGGGTTAGCACAATTAAGTACTAAGTATGGAGACCATGCAAAAACATGCCAAAAAGGG
ACATTTTAGTTAGAAACCATGCATTATGCCACCTTTTTGAAATATCATGAACAATAGCATAAAAGACATATAAGACAAGC
ATAACATCAAGTAAGTCATAATATCACCTTTAAACAATACCAACATGTAAACCTTTACCTTGGACATTCACCTCAAGAAA
CCCTTATGCTATACCTCGTGCAATGTATGGATGGCGTCCCATACCACTATCCATACTAAGGTACCACATTTAGGTCACTT
AAAGTAACTTATCATTCCTTTCTTTCACCTTTGCACAATATTCATACATAGGAGGTATATCATTAATTAAGACGTGACAA
GGGAAAATAACTCTTAATATAACCCAAGTATAGCATGCATCTCATATTAAGCATTTAAGAGCCAACATTCTTTAATAACC
TCATTTAGGGCACATTTATGTCACATACATTAGGATTTAGAGAAACTCACTATGACCCTCTCCAAGCCTACTCGTGCAAT
GTATAGGTAGCATCCCATACTACTACCTACACTTTGTAGAACCTGTCAAGAAACCATAATGAAATCTCACATGATGGGAA
GTAAGCATTTAACCGACATAGACCATGAGAGCTTGTCATGGAATCCGGTGTCATGAGTCCCCACACCGAAAAGAGGTGGT
CTACTTGCCTAAGGAAGACCGGTATATATAGCTTAATGGATCCACTAGCTTCCTATGCGGGCACATAGTTTATGGGATAA
GGTAGACGATCATTGAAACTCATGCCTAACTGTCGGGGGAGTTTCCATCTAACCAAATCCGCTCGGTGCTTAGCCTACAT
TCCCATAGAATAGTTCATTACTTTGACATCATCACACATGAAAGGGTGCCATAAGCCTGCCGATTCAAGGTACATTATTT
AACACATGAAAGGGTGCCATAAGCCTGCCGATTCAAGGTACATTTAGGAAAGCTCATTAACTCCTCTTGAAAGGGTGCCA
TAAGCCTGCCGATTCAAGTCTCATCATTAACCTTTATGGAAAGGGTGCCATAGGCCTGCCGAATCCAAGGTTCATTACTT
ATCATTAATGGAAGGGTGCCATAAGCCTACCGATCCAAGGTTCATTATAAGCATGTGTGGAAGGGTGCCATAAGCCTACC
GATCCAAGGATTCAACAATCAACAATATAATCATTTATACAAGAAAAGGATGCATAAGCCCTACCAATTCAAGGTATACT
TTACATTGAAGAATCCTTCATATTCTTTCATCAACATTCATGAGTGTCAAATTGAGAAATAATCTTTCAATAGTAACACA
TTTACATTCATAACATGATCACATTATCTTCATTGAACTCTCATTCATACAATGTCATGATAACACTTCAATTTCTTATA
CTATGCCTTCAAGGCCATGGTCACAATGCAACAAACAAGTAAACAATTCTAATTCAACATTAGCTCCTCATGTCTTGCCT
TTAAGGCCATTGTCACAATACATTCCATAATTAAACACCTCCACCATAAGTGGATCAAACCAACCAATAACAATTATATC
AATACTAAGAGATTAAGCCGTCTTACCATTTTCCAAAGCCATAACCAACACTACTCAATTCCCTACTAATTCAACATTTT
TCATAAAATAGGTCAACTTACCCTTTTCCAAAGCCACAACCACCATTCCTCAACTCTCCAATAATTCACAATAGATAAGC
ATAGATAATAATAGAAATCAACTATTCAACTCCATTTAAGCATAATTCTATCATCATTCAATCATAAACAATAACCCCAC
TTCATAAGCCAACTTTTGGAAATTTGCAAAGACATGGGTTCATGGAATTTCCTTTCTTAAAACCATCAATAATAACACAA
ATCATCATTAAAAACATTTAATGCAAGAACCCAGCTAGAATTCAAAATTTGGATTTTGAGTTTTTGAACAACTTTTGAAA
TCTTTTGGATTGACTCTTTGATTGAAGAAGGAATCAAAGATGAAGAGTCCCCATACCTTAATCTTCAAGAACCAAACGAA
ATTGGTGAAGAAATCAATAGCCACCATCCACCCTAGCTCCATCTTTCACCTTGAGCTTCCTTGGGGTTTTGAGAGAGTTT
TTGAGAGAGGGAAATGTTTTTTGGGATGGGAATGAACTAATGGTATCTAGGAAATAATATATGCCCTTTTAAAAAAAATG
GTCCAACACTTTAGAAAAAATCAGGCGGGTGAACAGTAACCCCGCATACTGGAAATTGCCATTTCCTACCGGACAGATTT
TACGAAAATGGACATAACTTCTTCGTCCGAACTCCGAATGAGGTGAAACGAAGTGCGTTAGGTAGCTAACTCAAAGGGCT
TTCCATGGATATATTATTGGCCACCCAAATAATTTTTGTGCTAGGAGATATGACCCTCCAAAGTAGACCCTTGAAAAAGG
CTTCACTTGGAAATTTCGGATTTTGATACGGTTGCTCTAAAATTTGGGTTAGACCCATTTCCCACTCAATTTGACCCCCT
AAACAAGAATATGAAGTCGGATTTTCGAAAAACGAAACGGATCTTTTTATATACAGCTAAAAAAGTTTCCGAAGCACATT
TTAAGAACTTTTTGGGTCAAATTCAATTATAACCATTTCATTAAGTTCTCGACTCCAAACTCACATGTGAGGCTCTAGTT
TCACTCTATCATTTTCCGAGTCGTTACATTATCCCCCACTTAGGAACATTCGTCCTCGAATGACACTTTAAACACATAAG
GGGTAACGACTCAAGTAAACAACCCATCAACATGCATACAACATCAATATAAATGCATAAATATAGGAGGAAACATCAAC
TCCACATAGAAAGTCCCACACAACTTCATGCAATTCAAGAAAGTAGGCACAACATCTACTAACTCCTTATGCATCATCTT
TACCTTTTCTCATTTCTCATTTCATTTCATTGGAGGTACTTCCTTCTCCAAATCATCTCATGCACATCATAACATCAAAG
GACACAATATGCCATTTTCTCATTAAAGCACCTCATGCAACCTCCTCCAAAACTCAAGTAAGCATGCTCACATTATCACC
TCATAAAGCAAATAGACAACTTATGCTAAATGCACATTTTGCAACTTTCTCATAGAAGCACTTTAGGCAACATCATCAAA
ACACTTTTAAACATGCTCATAAGTCAACTCATGCAACATTTAGGCAACTTATCATGGATGCATAATTACATGAGGAACAA
AATTCATGAAAACTCATTTTCTCATTTAACAAGAATTCATTTAAAACATGCATGACATAAGGAGACCATGGAAAAACTCC
TTTTCACATAAGACTCCAAAACATGAACCAAACTTCTAGGAACTCTTTGTTTTAGGCTTGAGTAAACACATATAGAAGTA
GGTAAGGATATCAACACTTCCCAACAACTTCACTACTCAACATACCATCCCCCACTTAAGGGTAAACCCAACTAAGGTCA
ACCTTAACATCTCATAAAAATCTCAATGAAAATACCATCAATCTTACCAAAACCATTCTTACCCAACTCTTTAATTCACT
AAATCTCTTATAATGAAAACATCCTTCAAGCCTAACTCATAAACATCAACCACACTTGAAGACCTTATCATCTAACCACA
TATTTCCCCCACTTAGGAGAAACTCTTACTAGTTCTTTCAAATTCACCTCCTTCCATCCTAAGGTCGGATCAAAACAATA
CTAGGCTTTTATACTCATTACACCTAGCATTTCTAAATCACCACACATTTCACAAATTCCTTCAACACATCACAAAACTT
CCTCATGACTAAGCCGGATACTACCAACAACACACATAACCAAAGGAATCCCATTCATACTAAAGTCATCACCACAATCT
TTCACCTCACACCTACTAAGTCACCAAGTCATAGTTGGCATCACAACCAACATTCTCTCTCCCTCGACCCTTGCAACATT
AAACTTCCTCAAAGGTTACACTCAAATGACCATCACCTACGGAACAAGGGAAGACATTATAGAGAGAAACTCCACGGCAC
GACTAAAAGAATGTAGAAGTGAAACTTTCTTAGCACCCAATAGCCTCCTATTCATAATGTGGCGCGCTTCACATTATGAA
CAAGACTCTACTAGATGTGGTTTTGAGACAACCTAAGACCATCCCGGAAACTTATGCTCTGATACCAAGTTTGTCACGAC
CAGGGAGCACCCCCTAGTCGTAACCAGCGTACTCGACCTCGAAGAGGTCAAATACAAGCCTCTTAGCATTCATTCATCGC
ATAAAACTAAAAACCATAAGGAAATTAAAAACTTTCTTTACCAAGAAAACATTTCATAAAAAGTAGCAAGCGGAAGACTT
TCTAGACTTTATACATGATGTCTCAAACCATCTAATACTTTAGAGTACAAAATTCGGGACTAATCCCGTACACAACTTAA
ACAAAACTAAAAAGACATAAAAGAACATATTGGGTATTGTCCTCGAATCTATGAGGACTCACCAAATCTTCATCTTCGAC
ACTTAGAAACCTATCAAAGCCATGACATGTCATCTTCTCCAAATCCCTACACTTTAGTCCAAAAAGGGAAAGAAAGGGGT
TAGCACAATTAAGTACTAAGTATGGAGACCATGCAAAAACATGCCAAAAAGGGACATTTTAGTTAGAAACCATGCATTAT
GCCACCTTTTTGAAATATCATGAACAATAGCAT
>mtp_1021.scaffold_2
AGATATAAAAATTTCACATTTTTTGTGATTGCCCGAAAAAATTCAAATTTTTTAATTTGTAAACGTATAAAAATTATAAA
ATCAAGAAAAAGACATAAAAATACCTCAAAATATTCCTGAATCGCACCAGTCTCCTTAGAATATCGATATGAATATAATA
TCAAAATTTTACAATTTTTCGTGATTGCCCAAAAAAATCAATAATCTTAATTCGTAAACGTCCAAAAATATAAAAATCAA
GAAAAAGACATAAAAACACCTCAAGAAATTCCCGAATTGCACCAGTCACCTTCGAATATTAATATGAATAAAAATAAAAT
TCAACTTTTTCGTGACTGCCCAAAAAATATCAAACATTTTAATTCGTAAATGTCTGTAAAATATAAAATCAATAATAAGA
AATAAAAACACCTAAAAAAAATTCACGAATCGCACCAGTCACATTTTTTCGTGATTGCCTGAAAAATATCAAAAAATTTA
ATTCTTAAAGGTCCGAAAAATATAAAAATCAATAAAAACACCTCAATTTTTTTTTGAATCGCACCAGTCACTTTAAAATA
TCGATACAGATGAAAAATATCAAAATCTTACATTTTTAGTGACTGCCGAAAAATATCAAAAACTTTAATTCATAAACGTC
TGAAAAATATAAAAATCAAGAAAATGATATAAAAACTACTCGAAAATTCCCGAATCGCATCAGTCACCTTAGAATATTGA
TACGAATAAAATATCCAAATTTTACATTTTTTCGTGACTACCTGAAAATATCAAAAAATTTAATTCGTAAACGTCCGAAA
AATATAAAAATCAAGAAAAAGACATAAAAACACCTCAAAATATTCTTGAATCACACCAGTCTCCTTAGAATATCGATACG
AATAGGATATAAAAAATTTACATTTTTTCATGACTACCCGAAAACATCAATAATCTTGATTTGTAAACATCCGAAAATAT
AAAAATCAAGAAAAAGACATAAAAACACCTCAAGAAATTCCCGAATCACACTAGTCACCTTAGAATATTGATACGAATAA
AAATAAAATTACATTTTTTCGTGACTGCCCCATAAATATCAAAAAATTTAATTCGTAAACGTCTGAAAAATATAAAATCA
ATAAAAAGACATAGAAACACCTCAAAAAATTCACGAATCGCACCAGTCACTTAGAATATCGATATGAATAGGATATCAAA
AAATCACATTTTTTCGTGACTACCTGAAAAATATCAAAAAATATTATTTGTAAACGTTCGAAAAATATAAGAATAAAAAA
AACACATAAAAACACCTCAAAAAATTTCTGAATCGCACCAGTCACCTTAGAATATCGATACGAATGAAATATCTAAATCT
TACATTTTTAGTTACTTCCAAAAATTATCAAAAATTTTAATTCGTAAACGTCTGAAAAATATAAAAATCAAGAAAAAAGA
TATAGAAACACTTCAAAAAATTTCTGAATCGCATCAGTCACCTTAGAATGTTGATACGAATAAAATATCAAAACTTTACA
TTTTATCGTGACTGCCTGAAAATATAAAACAATTTAGTTCGTAAACGTCCGAAAAATTTAAAATCAAGAAAAAGGCATAA
AAACACCTCAAAAAATGTGAGGATGATTCAGGATAGGCTCAGGACAGCCCAGAGTAGACATCAGAGTTATGCAGACCGTA
GGCGTCGACCGTTGAAATTTGCTGTTGGTGATAAAGTATTCCTCCGTGTGTCGCCCATGAAGGGTGAAATGAGATTTGGG
AGGCGGGGCAAGCTTAGCCCCAGGTATATAGGTCCTTTTGAGATATTGAGGACAGTTGAGGAGGTCGCATATGAGTTAGC
TTTGCCCCTGACCTTTTCAGCTATTCACCCAGTTTTTCATGTTTCGATGTTGCGCCGGTATGTTCCAGAGGAGTCCCATG
TGATTCAGTATGATGCAGTTGACTTGGATGACAATTTGAGATACATTGAGGAGCCAATTGCTATTTTGGCCAGAGATGTC
AGACGGTTGCGTTCTAGAGCCATTCCTATGGTTAAGGTCCATTGGAGACATCGTCCAGTTGAGGAGGCTACCTGGGAGAC
CGAGCATGAGATGCGGGCGCGGTTCCCCGGCTTATTTGAGCCTTCAGGTACTTCTTGACTCTTACTTTCGAGGACGAAAG
TTCTTTTAGTAGTGGATATTGTAATGACCCTCCAGGTCATTTTTAAATTAAAACATTCATTCCATCGTTTAGAGCGTTCT
TGTAGCGACCCCAAGTCATTTATGACTTGCTGGCACTGACTGTTCGGTCGCCTGGTCGTTCATTTGGGTTTTAGGCCCGT
TTCCCTGTTTTGGAGATTTTATAACTTGAAAAGTTGACGTCGGTCATAAATTCAGGTAAAAGACCGCAGAATAAAATTCT
GACAATTCCATTAGCTCCGGAATGGCCAAATTTGGCTAGTAGCATGGTCAACACGAATATCGAGGCAATCAGTACGAGTT
TAGGGCCATTTGACGTTTTTGCCCTTGAAATTTGGCCTATAGTTGACTTTGGTCAACCTTCCTGGAAAACGTGCTCAGAT
GAAAATTCTGACAGCTAGGTTAGCTTCGGAATATAGATTTTGGTCTAGAACGACTCTTTGTTCACTTCCCGAGGCTTTAG
ATGGCCGTCGTGGAATCTGGCTCAAAACGATACTGGGTGTGGGACCACTTTTCATCGAAGCGATCTCCAATGGAAATTCC
GACTTCACCGTTGAGTCTGAAATACCATTTCCAATCAGATTCCTTATATGGTTTGTGTTTTTCCGACTCCGAACGAGTCC
GGAACATCAAAATTTAAGTTTGAAGAGTTGTTGAATTCTTACGCGGTGGTGACGTGGCAGAGCCACGTGACGCCACGTGG
CAGCGTGTTGAAATCTGGAAATTTCCAGATTTAAGGACGATTTTCGTCAAATTTTTTTCCCTCATCTTCAAACATAGTTA
TCTCCTCCATTTTAAGCTCAAATTAGGTGATTCAAAAGGCTAATTCCAAGAGAATTTTGTGGGGAATCTAGTGGTGAGCT
CAGAAACACGAGGGGAGGCTTCGTTTGAGATAAGGAATCGAATTTAGCTACTGCTAGAGTGACTTTCGGAATGAATTTTT
GTTGAACCTTGAAAGGTTAGATCTTGATCATCTTAGGTTTGTTTTTAGTTATTCTTAAGTCTAACTTGTAGATTTTTTCG
CAAGGATCGTCGTGGTATAATTTTTTTGGGTTGAAAGGGTCTCGTTTATCCAGAATTTGATGATCAAGGGGCTGCCAAGT
CTTAAGTTAAGACTTAATGATGATTTTAATTGTTGGGGCTGATTTGCTATGTTTTGGGCATCTATTTGTGCTATATTTTG
GGGTATTAATTTAGTAAGGTATTTGGGACGTTTTCATGGATTCATTTTCGGGATTCCAATTGTGGGTCCCACAATCCCGT
TTTAGACCCAATTTTGGGTCCGTCTCCGAAAAATATAGTTTTAGTGTCAACATATTCATAATGACGAGGTGATTAACCTT
TTGATAGTGTGGAAGCATTTGGAGACCGTTCGGAGGGGAAAAGCTCCGGTACCGTGAGTTGGAGCACGCGTGATCGGCTT
TCAGGTAGGCTATGGCTTTCCCCTCGTGAGATTGAGCATGTTTAGGCAATTGTTTATTGATTTGCTTGAGTATGGAGGGG
TTTGGGTGTCGAGCATGCTAAATGTCTATAATTCATGCCTTAGACCTTATTTCGGGAAATTGTTGGACTATGAAAGTATG
ACTCTTGATATTATTGAACATCCATACCTTGTGGTGTATATTATAATATTGATTTGAAGTATGTTTGGCCTTAGTCTAGG
CTTAGACTAGTGTTGCCATAGACTTGCGAGGTTTCAGATGTCGTTGGGCCGTAGAACTTTTTCCGACGTCGTTTCGGACG
GTCAGCTCCTTGTAGAATGATATAGCAGACTTGAGTCTGATAGTCTGAGCCTTAGCTAGGAGGTAACTCAACTTATGACC
TTGTATCCATAATGCCCTGCTTTTCTATCAGCTACAGATACCCGGTTAAAGTCCGTGCTCCAGTTTACTTATGTCCAGGC
TTAGCTATAGTACCCGGTTCGAGTCTGTGGTCCAGCTTACCTGTGATTTGATTTTGGCTACAGTACCCGGTTCGAGTTCG
TGGTCCAGCCCACCCGTGCCCGACCTTTGGCTACAGCACCCGGTTCGAGTTCGTGGTCCAGCCCATATAGGTTGACTCAT
TAGCTATAGTACCCGATTCGAGTCTGTGGTCCAGCTTGCACGTGGTGCATTCCCAATTCCTGACTGAAGCTTCAGTTTAG
TCTTTGATTACTCTCATCTGTAGGTTGAGGTTTTGGAGGTTGGAGATGTTCCGATTAAAGTCCGGGAAATAATGAGATCT
TGGAATATAATTGGAAATGGTTTGGTTAAAGTCCAAAAATTGGTAATATTGTGGTAGACCTTCTAGCTCCATTATTTTAC
TTCAACTGCCAGTGCATCTGCCGGGCTTATGGGGGTTCGTGCAGGTGGTTTCTTTTATTGTGCACGAGCGTACCTGTCGG
GTTTATGGGAGCCCGACGGAGTTAGTTAGATTCCTTGTCTTTGTTGCCTATACGCTCGTGTACATACCCACATTTACTAC
TCTTTTGTCCTTGATTGTGACCCTTTATTCGTGTTTCAGTTTACTTTTGCTTATCTTGCTCAGTCGGCCTGATGCCTACT
GGGTACCTGTTGTTTTGGTACTCATACTACACTCTGCATCTATTTTCGTGATGTAGGTTCGAGTACTAGCTACCGACGTT
GATTTGAGCCAGCTGCGGTCGTGATCAGAGGCGAAGGTGAGCACACAATGTCCTGGATTTGCCCGTCTCCTTCTGTACTT
AATTTTGCTTGTCTTTTGCCTTTTGAGACAGCTTGTTTCTGTAGTCCACTTTTGGGACTTGTACTTTTTGTTAGCAGCTC
TGTACTTGGGACTTCAATGTTTTGGGAGGGATTCATTTTGTGTATATATGTCTAGTCGCTTCCGCCCGTTCATTGCATGT
TCTTGTTATATTTATTACTATTTTAGGTTGATTGGTTAGTTTTCTACCCTAACATCCCATTACTTCGAGTTCTGGGATAT
GGGTCGGCTTGCCTACTGGTGGGTCATATAGTAGGCGCCATCATGACCTGAGAAATTGGGTCGTGACAAAATTGGTATCA
GAACCCCAGGTTCGTCGGTCTCACTTGTACAGAGCTAACGTCTAGTAGAGTCCTGCAGATCGGTACGGAGACGTCCGTTA
CTTATCTTCGAGAGGCTACAGGATGTCTTTAGGAACGTGTCTCTTTTGTATCACTGTCGTGCATTGTGTGTCTTATTGGT
TTCTGAAAATCTTACTTGTTCCACTTTTTTATGGGGATGGCTCGCACGCGTGGTAGGGCCCCAGCTAGGGGTAGAGGACG
GCCTCGAGGTCGTGCCAGAGCTACAACACCAGCCCAGGACCGAGAGCAAACTCCGGAGCCGGTGATAGAGCCACCAGCAG
CTCCAGCACAGCAGCAATCGATGGGCCCAGGACTAGCCTAGCCACCGCCCGAGCCTGTGGCAACTCCAGGTATACAGGCG
ATGATCGTACAGATACTAGCTGCCATTGGGGGTATGCAGCAGGCCCCAGCACCAGCCGCTCCAGTACCGTAGGGCCAGCC
TGCACCAGCGGCACCGGTTGTTCAGCAGCTAGCGGCACCGGTTGTTCAGCTTGACGATTTGGAGGGCGTCATGCCACTTC
AGGAGCAGAAGATGCTCGGGGTGTTCCTTAGACTATCACCACCGAGGTTTTCTGGGGCTGTGGGTGAGGATGCCTACGAG
TTTCTACTTACTTGCCGCGAGCGGCTATAGACTTTGGGTTTAGTGGAGTCGAGAGGAGCAGATTTCACCGCTTACCAGGT
AGAGGGTCCCGCCAGGCAGTGGTGGCGTACATACTTAGAGACCAGGCCATCTAGGTCTCCACCGGTCACATGGACTGAGT
TTTCAAAGGCCTTATTGGCCCGATTTATTCCCAGGAGCATCAGAGATCAGCTCAGAGATCAGTTTGCTCGGTTAGAGCAG
GGCTCCATGACAGTATCAGAGTATGAGGCCCGATTCCACGAGCTCTCCAGGCATGCCGCCATGATATTACCTACTGAGGA
GGAGAGGGTTCGTTGCTTTGTTCGAGGTTTGAGACTACAGTTGCAGATTGAGACTTAGTCTATAGTCTCAGCGGGCCGCT
CATTTCTGGATGTAGTGAACCATGTCCACACTATTGAGCAGCTCCGTCGCGAGGCCTAAGGGGGCAGCGGCAAGAGAGCT
AGACTGGAGGATAGCCATGATAGGCGTCGTTTCAGACCCCGAGAGTCTTATGATAGATCTCAGCAGAGGTTTCAGTCGAG
TCAGTCTAGTCGCCTCTTCTAGGCCTCTCTCCAGACATCAAAGGGTGATCACCACCGCCATATTGGTTTTAGTGCCGGTC
CTAGTCAGGGTTGAGGTAGTTCACAGATGGGTTCTTCTGGCCGGGGTAGCCGACCTCCAGCTCTCAGTCGACAGTCCCAG
GGGTGCTATGAGTGTGGGGTGTTAGATCATTGGGCCCGCGAGTGTCCCCATCGCAGGTTAGCCTTACCCGCTCCACAGGC
AGCTAGACATGCGCCAGCGCCAGCACCTCCAGCTAGAGGCGGAGGCTAGGGACAGGACCGCAGGATGGTCACCAGGGTAT
ATGGGGTGGTCCCCGAGGAGTCAGGTTAGGGGGCAGAGCCGATGCACAGGGTAGGGGAGCCCAGACCCACTTTTATGCAG
CTCCAGCTAGAGCAGATCCTGAGACCTCGGACAATGTGATCACAGGTACAGTGTTATTATGCCATCAACCCGCATCCGCC
TTATTTGATCCAGGCTCTACTTATTCTTATATATCTGTTTATTGTGCTCCTCGATTGAGTATGAGCCCAGAGCTATTGGT
TGAGCCATTGCGTGTTTCGACCCCGGTAGGTGATTTTTTTGAAGTGGATCAGGTATTTAGATCCTGTGTGGTGACTATTC
AGAGGCGAGACACTAGGGTTGATCTCATTTTGCTTGACATGGTGGATTTTGATTTGATTTTGGGTATGGATTGGTTATCC
CCCCACCGTGCGGTCTTGGATTGCTATGCCAAAATCGTTACTTTAACCATGCCTGGTATTCCACCAGTGGTGTGGCAGGG
CTCTTGTAGTCGCACGCTAGTTAGGGTGATATCTTTTGTTCGGGCCCAGAGGTTGATGGCTAGCGGGTGTTTGGCTTATT
TAGCTTATGTTAGAGATGTTAGTAGGAAGGGTCCTACCATTGATTCAGTACCTATTGTTCGAGAGTTTGCAGATGTGTTT
ACTGCCGATCTGTCTGGTCTCCCTCCTGATCGTGACATTGACTTTCCTATTGAAGTAGAGTCGGGCACTAAGCCCATTTC
TATACCACCGTACCATATGGCCCCTGTAGAGCTCAAGGAGCTCAGTGTTCAGATTCAGGATCTCTTAGATAAGGGATTCA
TTCGGCCTAGTGTATCGCCTTGGGGTGCCCCAGTCCTTTTCGTGAAGAAGAAGGACGGTACTATGCGATTGTGCATCGAC
TACAGGCAGTTGAACAAGGTGACGGTGAAGAACCGTTACCCCATGCCTAGGATTGATGATCTATTTGACCAACTTCAGGG
TGCCGTGGTATTTTCTAAGATTGATTTGAGATCCGGCTACCACCAGTTGAGAATTAGGGCAGCGGACGTCCCTAAAACTG
TATTTAGGACTCGTTACGGCCACTATGAGTTCCTAGTGATGTCTTTTGGGTTGACTAATGCCCCTGCCGCGTTCATGGAC
TTGATGACTAGGGTGTTCAGGCCGTACTTGGATTCGTTTGTCATAGTCTTCATAGATGACATTCTAGTATACTCGCGGAG
CTGGGAGGAGCATGAGCAGCATTTGAGGATAGTGCTCCAGACTTTGAGAGGCCAGCGACTTTATGCCAAGTTCTCAAAGT
GCGAGTTTTGGCTTGAGTCCGTAGCATTCTTGGGGCACGTGGTGTCTAAGGATGGCATCATGGTAGATCCCACTAAGATT
GAGGCCATTCGTGATTGGGCCAGGCCCACTTCTGTGACTGAGATTCGTAGCTTCGTCGGATTGGCAGGCTACTACAGGCG
TTTTGTTGAGGAATTTTCTACTATAGCAGCGCCTTTGACTCGGTTGACTCGCCAGGATGTTTCGTTTGTTTGGTCGGAGG
AGTGTGAGAGGAGCTTTTTGAGGCTTAAGGAGTTGCTTACCACCGCTCCTATATTGACTCTTCCAGTTGAGGGCGAGGGG
TTTACTGTTTATTGTGACGCATCCGGCATTGGTTTAGGTTGTGTACTGATGCAGCAGGGCCGCGTTATTGCTTATGCATC
AAGGCAGCTTAAGTTGCACGAGCGCAACTACCCCACTCATGACATAGAGTTGGCGGCGGTAGTTTTTGCGCTTACGATTT
GGAGGCATTACCTGTATGGAGTTCGATGCGAGATCTATACTGATCACAGGAGCCTTCAGTACATTATGAGCCAGAGGGAT
CTTAATTCGAGGCAGCGCCGTTGGATTGAGCTCCTGAAGGACTATGACCTCTCTATTCTCTACCATCCGGGCAAGGTGAA
TGTAGTAGCGGACACCTTGAGTCGGAAGGCAGTGAGTATGGGTAGTCTAGCCTTTCTTTCTACTACAGAGCGACCATTAG
CTTTGGACATCCAGTCCTTAGCTAACCGGATGATACGGCTTGATATCTCTGATTCTCGGTGTGTACTAGCTTATGTGGAT
GCTCAGTCATCTCTGCTGGATCGGATTCGCAGCCGTCAGTTTGAGGATAAGGACTTAGTGGCACTTCGAGATCGAGTTTT
GGGAGGTGACACTGGCCTGGCTACCTTAGATTTAGATGGGGTTTTAAGATTTGGTGATCGACTTTGTGTTCCAAGAGTTG
GGGTTTGATTCAGATGATTCTTACCGAGGCCCATGACTCCAAATATTCTATTCATCCTGGCACAACTAAGATGTATCGGG
ACTTGAGACAGCACTACTGGTGGAGCAGGTTAAGGCCGAGCATTTGAGGCCTGGTGGCAAGCTTCAGAGATTACCCATTC
CTGAGTGGAAATGGGAGAGGATCACCATGGACTTCGTTGTAGGATTACCCCGCACTTCCCGTGGTCTTGATAGTATTTGG
GTCATCGTGGATCGATTGACCAAGTCAACACACTTCATTCCTGTCCATACTTCCTACAGTGCTGAGAGGTTAGCCCTTAT
CTATATTCGAGAGGTGGTTCGTCTTCATGGTGTGCCTGTTTCCATCTTCTCAGACCGGGGCCCACAGTTCACATCTAGCT
TCTAGAGGACCTTCCAGGATGAGTTGGGTACCCGTGTTGACCTTAGCACAACTTTCACCCGCAGACTGATGGTCAGTCGG
AGCGCACGATTCAGGTTCTTGAGGACATGTTGTGGGCTTGTGTTATGGATTTTGGGGGTTAGTGGGACCAATATTTGCCT
TTGGCAGAGTTTGCGTACAACAATAGCTACCACTCGAGTATTCAGATGGCCCCATTCGAGGCCTTATATGGTAGGCGTTG
TCGCTCTCCAGTTGGTTGGTTTGAGTCTACAGAGCCCAGGCCGCGTGGTACAGACTTGATGCGAGAGGCTTTAGATCATG
TGATGATGATTCAGGATAGGCTCAGGACAGCCCAAAGTAGACATCAAAGTTATGCAGACCGTAGGTGTCGACCGTTGAAA
TTTGCTGTTGGTGATAAAGTATTCCTCCGTGTGTCGCCCATGAAGGGTGTAATGAGATTTGGGAGGCGGGGCAAGCTTAG
CCCCAGGTATATAGGTCCTTTTGAGATATTGAGGACAGTTGGGGAGGTCGCATATGAGTTAGCTTTGCCCCCGGCTTTTT
CAGCTATTCACCCAGTTTTTTATGTTTCGATGTTGCGTCGGTATGTTCCAGAGGAATCCCATGTGATTCAGTATGATGCG
GTTGACTTGGATGACAGTTTGAGATACATTGAGGAGCCAGTTGCTATTTTGGCCAGAGAAGTCAGACAGTTGCGTTCCAG
AGCCATTCCTGTGGTTAAGGTCTATTGGAGACATTGTCCAGTTGAGGAGGCTACCTGGGAGACCGAGCATGAGATGCGGG
CGCAGTTCCCCGGCTTATTTGAGCCTTCAGGTACTTCTTGACTCTTACTTTCGAGGACGAAAGTTCTTTTAGTAGTGGAT
ATTGTAATGACCCTCCAGGTCATTTTTAAATTAAAGCATTCATTCCATCGTTTGGAGCGTTCTTGTAGCGACCCCAAGTC
ATTTATGACTTGCTGGCACTGACTGTTCGGTCGCCTGGTCGTTCGTTTGGGTTTTAGTCCCGTTTCCCTGTTTTGGAGAT
TTTATAACTTGAAAAGTTGACTTCGGTCATAAATTCATGTAAAAGACCTTAAAATAAAATTCTGACGTTCCATCAGCTCT
GGAATGGCCAAATTTGGCTAGTAGCATGGTCAACACGAGTATTGAGGCAATCAGTACGAGTTTAGGGCCATTTGACGTTT
TTGCCCTTGAAATTTGGCCTATAGTTGACTTTGGTCAACCTTCCTGGAAAATGTGCTCAGATGAAAATTCTGACAGTTAG
GTTAGCTTCGGAATATCGATTTGGTCTAGAACGACCCTTTGTTCACTTCCCGAGGCTTTAGATGGCGGTTGTGGAATCTG
GCTCAAAACGATACTGGGTGTGGGACCCACTTTTCATCGAAGCGATCTCCAATGGAAATTCCTACTTCACCGTTGAGTCC
GAAATATCATTTCCAATCAGATTCCTTATATGGTTTGTGTTTTTCCGACTCCGAACGAGTCTGGAACATCGAAATTAAAG
TTTGAAGAGTTGTTGAATTTTAATGCGGTGGTGACGTGGCAGAGCCACGCGACGCCACGTGACGCCACGTGGCAGCGTGT
TGAAATCTGGAAATTTCCACATTTAAGGACGATTTTCGTCCATTTTTTTCCCCTCATCTTCAAACATAGTTATCTCCTCC
ATTTTAAGCTCAAATTAGGTGATTCAAAAGGCTAATTCCAAGAGAATTTTGTGGGGAATCGAGTGGTGAGCTCAGAAACG
CGAGGGGAGGCTTCGTTTGAGATAAGGAATCGAATTTAGCTACTGCAAGAGTGACTTTCGGAATGAATTTTTGTTGAACC
TTGAAAGGTTAGATCTTGATCATCTTAGGTCCGTTTTTAGTCAATCTTGAGGCTAACTTGTAGATTTTTTCGCAAGGATC
GTCGTGGTATAATTTGTTTGGGTTGAAATGGTCTCGTTTTTCCAGAATTTGATGATCAAGGGGCTGCCAAGTCTTAAGTT
AAGACTTAATGATGATTTTAATTGTTGGGGCTGATTTGCTATGTTTTAGGCATCTATTTTCATGGATTCATTTTTGGGAT
TTCAATTGTGGGTCCCACAATCCCGTTTTAGACCCAATTTTGGGTCCGTCTCCGAAAAATATAGTTTTAGTGTCAACATA
TTCGTAATGACGAGGTGATTAACCTTTTGATAGTGTGGAAGCATTTGGAGACCGTTCGGAGGGGAAAAGCTCCGGTACCG
TGAGTTGGAGCACGCGTGATCGGCTTTCAGGTAGGCTATGGCTTTCCCTTCGTGAGATTGATCATGTTTAGGCAATTGTT
TATTGATTTGCGTGAGTATGGAGGGGTTTGGGTGTCGAGCATGCTAAATGTCTATAATTCAAGCCTTAGACCTTATTTCG
GGAAATTATTGGACTATGAAAGTATGACTCTTGATATTATTGAATATCCATACCTTGTGGTGTATATTATAATATTGATT
TGAAGTATGTTTGGCCTTAGTCTAGGCTTAGACTAGTGTTGCCATAGACTTGCGAGGTTTCGGATGCCGTTGGGCCGTAG
AACTTTTTCCGACGTCGTTTCGGACGGTCAGCTCCTTGTAGACTGATATAGCAGACTTGAGTCTGATAGTCTGAGCCTTA
GCTAGGCGGTAACTCAACTTATGACCTTGTATCCATAATGCCCTGCTTTTCTATCGGCTACAGATACCCGGTTAAAGTCC
GTGCTCCAGCTTACTTATGTCCAGGCTTAGCTATAGTACCCGGTTCAAGTCCGTGGTCCAGCTTACCTGTGATTTGATTT
TGGCTACAGTACCCGGTTCGAGTTCGTGGTCCAGCCCACCCGTGCCCGACTTTTGGCTACAGCACCCGGTTCGAGTCCGT
GGTCCAGCCCATATAGGTTGACTCATTAGCTATAGTACCCGGTTCGAGTCCGTGGTCCAGCTTGCACGTGGTGCATTCCC
AATTCCTGACTGAAGCTTCAGTTTAGTCTTTGATTACTCTCATCTGTAGGTTGAGGTTTTGGAGGTTGGAGATGTTCCGA
TTAAAGTCCGGGACGTAATGAGATCTTGGAATATAATTGGAAATGGTTCGGTTAAAGTCCAAAAATTGGTAATATTGTGA
TAGACCTTCTAGCTCCATTCTTTTACTTCAACTGCCAGTGTATCTGCCGGGCTTATGGGGGTCGGTGCAGGTGGTTTCTT
TTATTTTGCACGAGTGTACCCGTCGAGTTTATGGGAGCCCGGCGGAGTTAGTTAGATTCCTTGTCTTTGTTGCCTATACG
CTCGTGTACATACCCACATTTACTACTCTTTTGTCCTTGATTGTGACCCTTTATTCACATTTCAGTTTACTTTTGCTTAT
CTTGCTCAGTCGGCCTGATGCCTACTGGGTACCTGTTGTTTTGGTACTCATACTACTGAAACGACCCCAAAAATGCCTGA
AAATGTGCTTCGGAAACACCTAGAATTGTAATTTCCATATATCTCAAAATCCGTGCATGATTTCGGAAATTCGACTTCAT
ATTCTTATTCAGGGGGTCAAATTGAGTGGGAAATGGGTCTAACCCGAATTTTAGAGCAACCGTATCAAAATTCGAAAATC
GCAAAAAATGCGATTTTCAGGGTCAACTTTAAAGGGTCATATCTCTTAGCACACAAGGAACTAGAAGGGCCACTACCTAT
TAAATTAAAGCCCTTCGAGTTAGCTTTCCAATGCAATTGGTTTCACCTCATTCGGAGTTAGGATGAAGGAGTTATGACCA
TTTTCGTAAAACCTGTCCGGGCAGAATTGCAATTTCCAGAGAGCTTAGTTACTGTAGCGGCTGGACGTTTTTCTTTTATA
AAAAAGAGGATTGTCCCATACTTAGTTATATTTCTTTCTAGCTTCAAAACACTCTCTAAACCCTCTCCAAAATTTCCACC
AAGATCTTCAACCAAATTCAAACATCTCAAGTTCTAATTCCGGATTTAAGACTTAATCTCAAGCTTCAATTCTCCATTCC
AATCTTCATCAAGGATTCTCCAAAGTTGAGGTATGTGGGTTGATTGTGGAAACCTTCCTTTCCATAAAGTCCAACCATTT
ATCCTCTATTTTTACTTCAAGTTTATGGGTCATTATGGTTATTTATGAACTCTTGAAATATGGAATTGCTACTACACACC
CTATTATGGTATATTTTGCATATTGTTATGAAATGAAATTTTTATGTGATGTTTATGGTTTTTATGCTTCCATGATCAAT
TTATGAAGGTTGATATATATATGTATGTTGTTGGTGGGCTGATTTATATGTATCTCGGAATTGGTTGGACTTAGTACTCT
TGAAATACATGATTTCAATTACATGAACAATAGCCCACCATGTGTTTGATAAAATGCTCACTTATAGAATTCTTAGGAAA
TGGAAGGTTCAATGTACGTCCTATGAGTCGGATGGTCATATAATCATTGAAATGATGATGAAATGGATACATGTATATGA
TTGTCTCTATATAAATGTTGTGAGTCGACCAAGCCTAGCTCGGGGGGTTGTAGGCCCGGGTAACCGTATCAAGGGGTTGG
TACCTTGGTTGCCTAGTACGGGGGGGTAGTAGGCCCGTATAACCACATCGAGGGGTTTGTACCTTGGTCCCTAGCTCGGG
GGGTGGTAGGCCCGGGTAACCACATTGAGGGGTTTGTACCTCTTTCGCCTCTCCAAGGGGGTGGTAGGCCTTGGAAATAC
TATATTGATGGTCACTCGCCACACATGTACTACGTCCCACTAAATATGATTTTTGTGTAAGCGTCATTATATATATCATT
TCATTAATGTGCTATCTATCGGGTATGATTATGCATTTTTCCTATGATGTCCATCCATTGTAGCATTGCATTGCATCCCA
TATACTTAGTACATTCAAACGTACTAACGCATACTCTATGCCTACATGATGTCACCATGTAGGGACCGGAGCACCGCTTG
ACCCTCGTCCTCCGCGTGGCTAATACGATTTTCTATCAAGGTTATTGGTGAGTCCTCCATTCCGGGGACGTTGCTTATGA
TCTTTTGCTATGTATAAGACTTTTCCTTTTTAGTTATGTTTTGAATTTGAGGGTGAGCCCGGTTGTTTGTCTTGGCCCCC
GCTAAAGTACCTACGTTTAGAGGTGGTGTTGGACAAGTTGTGTATTATTCTTGAGCTTGACTCATGTATGGTATTTATGT
ATTATTTCTTCCTTTTTTTTTCTTGCTCCCTTAGTCCTGATTTCCCCCTTTGATTATGCTTATTGCTTATGGTCATTTTA
ATTGCTTCCGCGACCAAGGATGTGTAATGATACGCTATGAGGCTTGTTTGGGGTTCCTTCGGGTTCCCCATTCGCCAGTC
ACGCCTAGGCCCTAGGCTTGGGTCGTGACAACTACCCTTTGCATCTATTTTCGGGATGCAGGTCCGAGTACTAGCTACCG
ACGTTGATTTGAGCCAGCTGCGGTCGTGATCGGATGCGAGGGTGAGCACACAACGTCCTGGATTTGCCCGTCTCCTTCTG
TACTTACTTTTGCTTGTCTTTTGCCTTTTGAGACAGCTTGTTTCTGTAGTCCACTTTTGGGACTTGTACTTTTTGTTAGC
AGCTTTGTACTTGTGACTTCCAGGTTTTGGGAGGGATTCATTTTGTGTATATATGTCTAGTCTCTTCCGCCCGTTCATCG
CATGTTCTTGTTATATTTATTACTATTTTAGGTTGATTGGTTAGTTTTCTTCCCTAACATCCCATTACTTCGAGTTCCGG
GATATGGGTCGGCTTGCCTACTGGTGGGTCATATAGTAGGCGCCATCATGACCTGAGAAATTGGGTCGTGACAAAAAAAC
TCCCGAATCACACCAATAATCCTAGAATATCGAGACAAATAAAATATCAAAATTTCACATTTTTCGTGACTACCCGAAAA
ACATCAAAAGTTTTCATTCGTAAACGTCCGAGAATATAAGAATCAAGAAAAATACATAAAATCAGTTCAAAGAATTCCCG
AAACACACTAGTCACCTTAGAATATTGATAAGAATAAAATATCAAAATTATATATTTTTCGTGACTGCCCAAAAATAACA
AAAATGTTGATTCGTAGACGTCCGAAAAAAATATTAAAATCATGAAAAAGACATAAAAACACCTCAAAAAATTTAGAATC
GAACCAGTCACCTTAGAATATAGATACGAATAAAGTATCAAATTTTTTCATTTTATCATGACTACCCAAAAAAGATCAAA
AAATTTAATTCGTAAACATTTGAAAAATATAAAAATGAAGAAAAAGACATAAAAACACCTCAAAAAATTCTCAAATTGCA
CTACTCACCTTAGAATATCGATATAAAATAATTTTTTTTTACATATTTTCGTGACTGCTCGAAAAATATCAAAAATTTCA
TTTCCTAAACGTTCGAAAAAATAAAAATCAAGAAAAAGAGATAAAAACACATCAAAAAATTTTCGAATCGCAAAAGTCAC
CTTAGAATATTGATAAGAATAAAATATCAAAATTATATATTTTTCGTGACTGACAAAAAAATATAAAAAATGTTAATTCG
TAAATGTTTTAAAAATATAAAAATCAAGAAAATGACATAAAAACACTTCAAAAAATTCACAAATCACACCAGTCACCTTA
GAAATTGATACGAAAAAAATATCAAAATTTTATTTTTTTTCCTTACTACCCGAAATACATCAACAATTTTAATTCGTAAA
CATCCGAAAAACATAAAAATCAAGAAAAGACATAAAAACACCTCAAAAAATTCACGAATCGCACCACTTACCTTAGAATA
TCGATACAAATAAAATAACAAAATTTCACACATTTTCTTGACTGCCTGAAAAGTATCAAAAATTTTAATTTGTAAATGTC
TGAAAATATAAAAATAAAGAAAAAATTATAAAAACATCTAAAAAAATTTCCAAATCGCACCAGTCACCTGGAATATTGAT
ACAAATAAATTATCAAAATTTTGGATTTTTCGTGACTGCCCGAAAAATATTAATAAATTTAATTCGTAAACGTTTAAAAA
ATATAAGAATCAAGAAAAAGACATAAACACAGGTCAAAAAATTCCCAAATCGCACAAGTCACCTTAGAATATCGATAGGA
ATAAGATATCAAAATTTTATGTTTTTTCGTGATTGCCTAAAAATATCAAAAATTTTAATTCGTTTACGTCTGCAATATAA
AAAAATCAAGAAAAATACCTCAAAAATTTTTCGAATTGTACCAGTCACCTTAGAATATCAATATGAATAAAATATGTAAT
TTTACATTTTTTCGTGACAACCAGAAAATATCAAAAATTTTAATTTGTAAACATCCTAAAGATATAAGAATCAAGAAAAA
GACATAAAAGCAGCTAACAAAAATTCCCGAATCGCACCAGTCACCTTAGAATATCGATACGAATAAGATATCAAAACTTC
AAATTTTTTCGTGACTGCACCAAAAATATCAAAAATTTTAATTCTTAAACGTCCGAAAAATATAAGAATCAAGAAAAAGA
CATAAAAACACCTCAACAAAATACCAAATCGCTTCAATCACCTTAGAATATCGATACGAATGAAATATAACAAAATTACA
TTTTTTTCGTGACTGCCCAAAAAATATCAAAATTATTAATTCGTAAAAGTCCGAAAATATAAAAATCAAGAAAAAGATAT
AAAAACATCTCTAAATATTCCCGAATCGTACTGTAATGACTTGAAAAGTTGACTTTGGTCAACCTTCTTGGAAGACGTGC
TCAGATGAAAATTCTGACAGCTAGGTTAGCTTCAGAAGATCGATTTTGGTCTAGAACGACCCTTTGTTCACTTCCCGAGA
CTTTAGATGGCAGTTGTGGAATCTGGCTCAAGACGATACTGGGTGTGGGACCCACTTTTTGTCGAAGCAAGCTCCAAATG
GAAATTATGCCTTCACCGTTGAGTCCGAAATATCGTTTCCAATCAGATTCCATATAAGGTTTGTATTTTTCCGACTTCGA
ACGAGTCCGAAACATCGAAATTTAAGTTTGAAGGGTTGTAGAATTTTGACGCGGCGGTGACGTGGCAGAGCCACGTGACG
ACACGTGGCAGAGGAGTGAATTCTGGAAATTTCCAGAATTTAAAAACGAAATTCGTCCAATTTTTTTTGTTCAACTTCAA
TTCAAGATTTCTCCTTCATTTTGAATCCAAATTTAGTGATTCAAAAGGCAAACTTCAAGAGAATTTCGAGGGGAATCTAG
CGGTGATCTCGGAAACGCGAGCGGAGGCTTCGTTTGAGGTAAGAAATCAATTTTAGCCACTGCCAGGGTGATTTCCGGAT
GGTATTGTTTTTGAAATTTGAATTGTGAGATCTTGATCATCTTAGGTCCGTTTTGAGTCATTCTTGTGGCTAACTTGTAG
AGTTTTTCGCAAGGATCGTCGTGGTATAATCTGTTTGGGTTGAAAGGGTCTCGTTTTTCCGAAAATTGGTGATCAAGGGG
CTGCCCTTTTTAATTATTGTGGCTGATTTGCGGTGTTGTAGGCATCTGTTTATGCTAAAATTTTGGGATATTAGTTTAGT
AAGGTATTTGGGACGTTTCCACGAATTCGATTTTGAGATTCTAATTGTGGGCCCCACAATCCCGTTTTAGACCCGATTTT
GGGTCCGTCTCCGAAAAATATAATTTTAGTGTCAATTTATTCGTAATGACGAGGTGATTAACCTTTTGTTAGTGGGGAAG
CATTTGGAGACCGTTCGGAGAGGAAAAGATCCGGTACCGTGAGTCGGAGCACGCGTGATCGGCTTCCAGGTAGGCTATGG
TTTTCTCTCGTGAGATTGAGCATGTTTAGGCAATTGTTTATTGGTTTGCTTGAGTATGGAGGGGTTCGGGTGTCGAGCAT
GCTAAATTTCTATAATTCCTGCCTTAAACCTTATTTCGGGAAAGTGTTGGATTATGACAGCATGTCTCTTGAGATTATTG
AATATCCATATCTTGTGGTGTATATGATAATATTGATTTGAAGTATGTTTGGCCTTAGTCTAGGCTTAGACTAGTGTTGC
CATAGACTTGCGAGGTTTCGGATGTCGTTGGGCAGTAGAACTTTGTCCGACGTCGTTTCGGACGGTCAGCTCCTTGTAGA
CTGATATAGCAGACTTGAGTCTGATAGTCTGAGCCTTAGCTAGACGGTAACTCAGCTTATGACCTTGTATCCATAATGCC
CTGCTTTTCTATCGGCTGCAAATACCCGGTTAAAGTCCGTGGTCTAGCTTACTCACTTGTGGATACTTCCTCGGCGATTT
GGGGTATATGAGGGTCGGACTAAAATGATTATTTATGGTAATTGGTTTGGTGATATTTCCCGCGACGTATGGTTGAATAT
TGATTCTTAGCTACAGTACCCGGTTAGAGTTCGTGGTCCAGCTTACTTATGTCCAGGCTTAGCTACAGTACCCGGTTAGA
GTCCGTGGTCCAGCTTACCTGTGATCTGGTTTTGGCTAGAGTACCCGGTTCGAGTCCGTGGTCCAGCCCACCCGTGCCCG
ACCTTTGGCTACAGCACCCGGTTCGAGTCCGTGGTCCAGCCCATATAGGTTGACTCATTAGCTATAGTACCCGGTTCGAG
TCCGTGGTCTAGCTTGCACGTGGTGTATTCCCAATTCCTCACTAAAGCTTCAGTTTAGCCTTGATTACTCTCATCTGTAG
GTTGAGGTTTGGAGGTTGGAGAGATTCTGATTAAAGTCCGAGACGTAATGAAATCCTGGAATATGATTGGGAATGGTTCA
GTTAAAAGTCCGGAATTTGGTAATATTATGATAGACCTTCTAGCTCCATTATTTTACTTCAACTGCCGGTCCATCTGCCG
GGCTTATGGGGGTCCGTGCAGGTGGTTTCTTTTATTGTGCACGAGCGTACCCGTCGGGTTTATGGGAGCCCGGCGGAGTT
AGTTAGATTGCTTGTCTTTGTTGCTTGTACGCTCGTGTACATACCAACATTTACTACTCTTTGCACTTGATGTGACCCTT
TATTTGCATTTCAGTTTACTTTTGCTTATCTTGCTCAGTCGGCCGATAATGCCTACTGGGTACCTGTGGTTTTGGTACTC
ATGCTACGCTCTGCATCTATTTTGTGATGCAGGTCCGAGCACTAGTAGCCAGCGTTGATCGAGCTTGGAGTAGACTTATC
CGGAGACGGGGGTGAGCACACGGCGTTTTGTACTATTTCAGTCTCCATCTGTATATATAGACTTGTCTTTTTCCTATCGA
GACAGTCCAGTCTCTGTTGTCCAGTTTTGGGACTTGTACTCATTTTGTAGTAGCTCTGTACTAGTGACTTCCAGGTTCTG
GGAGGGATCTTTATTTGTGTATACGTTTTTGGTTTGCTTCCGCCTGTTTATATTGTTATTTGCCGACTCTTGTTTAATTT
CTACCCTCAGATCCATTACTTGTGGTTCCGGGTTACGGGTTGGCTTACCTGCTGGTGGGTTATAGTAGGTGCCATCATGA
CTTGATAAATCGGGTCGTGACACGTACCAGTCACCTTAGAATATCGATACGAATAGAATATCAAAATTTCACATTTTTTT
GTGACTGCCTGAAAAATATCAAAAAATTTAATTCGTAAACGTCCAAGAAATATAAAAATTAAGAAAATACATAAAAACAC
CTCAAAAAATTCCCGAATCGCACCAATCACCTTAGAATATCGATACAAATAGAATATCAAAATTTCGCATTTTTTCGTGA
CTGCCCGAAAAATATCAAAAATTTTAATTAGTAAACATCCGAAAAATATAAAAATCAAGAAAAATACATAAAAACACCTC
AAAATATTCTCGAATCGCACCAGTCTCCTTAGAATATCGATACAAATGAAGAATCAAAAATTTACCTTTTTTCTTGACAA
CTCGAAAAATATCAAAAATTATAATTCGTAAACGTTAGAAAAATATAAAAATCAAGAAAAGCACATAAAAAACCTCAAAA
AATCCAGAATCACATAAGTAACCGTAGAATATCGATAAGGATAGAATATCAAAACTTTACATTTTTTTTGTGACTATCCG
AAAAATATCAAAAATTTTAATTTGTCAACCTACGAAAAATGTAAAAATCAAGAAAAATAAATAAAAACACCTCAAAAAAT
TCCCGAATCGCACCAGTCACCTTAGAATATCGATACAAATGAAATATGTAATTTTATATTTTTCGTGACAGTCCAAAAAA
TATCAATAATTTTAATTCGTAAACATTTGAAAAATATCAAAAATTTAATTTGTAAACCTCCGAAAAAAAGAAAATTCAAG
AAAAGGACATATAAACACATCAAAAAAATTTCGAATTGCACTAGTCACCTTAGAATATCGATACGGATAAAATACCAAAA
TTTCACATTTTTTGGTGACTGCTCGAAAAATATAAAAAATTTTAATTCGTAAACATCCAAAAAATATAAAAATCAAGAAA
ACGACATAAAAACACCTCCAAAAATTCCCGAATCTCCCAGTCATCTTAGAATATCGATACGAATAGATTATCAAAATTTC
ACATTTTTTCAGGACTACCCCAAAATTATCAAAATATTACTTCGTAAACGTCTGAAAATTTCACATTTTTTAAACACTGC
TCAAAAAATATTAAAATTTTAATTCGTAAACGTCCGAAAAAAGAAAAATCTAGAAAAAGACATAAAAACACCTCAAAAAA
TTCCCGAATCGCACAAGTCACATCAAAATATCGATAAAAATAAAATATCAAAAGATTAAATTTATTCATGACTGCCCAAA
AAATATCAAAAATTTTAATTCGTAAACGTTTGAAAAATATAAATATAAAAAAAGACATAAAAACAACTCAAAAATTTTTG
GAATCGCACCAGTCACCTTAGAAATCGATACGAATAAAGTGTCATATTTTTATATTTTTTCGTGACTATCCAAAAAATAT
CAAAAGTTTTAATTCGTAAATGTCCGAAAAATATAAAAATCAAGAAAAAGACATAAAAACACCTCTAAAAATTCCAGAAT
CGCACCAGTCATATTAGAATATCGATATGAATAAAATTGCAAAATTTCACACTTTTTAGTGACTACCCAAAAAATATCAA
AAATTTTAATTGGTAAACGAATGAAAATATAAAAAATTCATAACAACACCTCAAAAAATTCCCAAATCGCACCATTCACC
TTAGAATATCGATACGAATAATATAAATAAGTATAATTCGTAAACGTCTGCACAATATAAAAATCAAGAAAAAGACATAA
AAACACCTCAAAAAACTCCCGAATCGTACCAGTCACCTTAGAATATCGACTAAAATAAAATATCAAAATTTCACATTTTT
TTGTGACTGGCGTAAAAATATCAAAAAAATTAATTTAGCAAACTGCATCAATGACCTTAGAATATCGAAACAAAAAAAAT
GATAAAAATTTTACTCTACTTCGTAACAATCCGAAAAATAACAAAAAAAAATAATTTTTCCTCATAAATGTACGAAACAT
ATAGAAATCAGGAAAAGTACATCAAAACACCTCAAAAAAATTCTCAAACTGCACCAATGACCTTAGAATATTGAAACAAA
AATATAATCAATTTTTTTTCTTTTTCATAACTATCTAAAAATAATAGAAAATTTATTTTTTCCTCGTAAATGTACGAAAT
ATATAAAAATCAANNNNNNNNNNNNNNNNNNNNNNNNNNNNNNNNNNNNNNNNNNNNNNNNNNNNNNNNNNNNNNNNNNN
NNNNNNNNNNNNNNNNNNNNNNNNNNNNNNNNNNNNNNNNNNNNNNNNNNNNNNNNNNNNNNNNNNNNNNNNNNNNNNNN
NNNNNNNNNNNNNNNNNNNNNNNNNNNNNNNNNNNNNNNNNNNNNNNNNNNNNNNNNNNNNNNNNNNNNNNNNNNNNNNN
NNNNNNNNNNNNNNNNNNNNNNNNNNNNNNNNNNNNNNNNNNNNNNNNNNNNNNNNNNNNNNNNNNNNNNNNNNNNNNNN
NNNNNNNNNNNNNNNNNNNNNNNNNNNNNNNNNNNNNNNNNNNNNNNNNNNNNNNNNNNNNNNNNNNNNNNNNNNNNNNN
NNNNNNNNNNNNNNNNNNNNNNNNNNNNNNNNNNNNNNNNNNNNNNNNNNNNNNNNNNNNNNNNNNNNNNNNNNNNNNNN
NNNNNNNNNNNNNNNNNNNNNNNNNNNNNNNNNNNNNNNNNNNNNNNNNNNNNNNNNNNNNNNNNNNNNNNNNNNNNNNN
NNNNNNNNNNNNNNNNNNNNNNNNNNNNNNNNNNNNNNNNNNNNNNNNNNNNNNNNNNNNNNNNNNNNNNNNNNNNNNNN
NNNNNNNNNNNNNNNNNNNNNNNNNNNNNNNNNNNNNNNNNNNNNNNNNNNNNNNNNNNNNNNNNNNNNNNNNNNNNNNN
NNNNNNNNNNNNNNNNNNNNNNNNNNNNNNNNNNNNNNNNNNNNNNNNNNNNNNNNNNNNNNNNNNNNNNNNNNNNNNNN
NNNNNNNNNNNNNNNNNNNNNNNNNNNNNNNNNNNNNNNNNNNNNNNNNNNNNNNNNNNNNNNNNNNNNNNNNNNNNNNN
NNNNNNNNNNNNNNNNNNNNNNNNNNNNNNNNNNNNNNNNNNNNNNNNNNNNNNNNNNNNNNNNNNNNNNNNNNNNNNNN
NNNNNNNNNNACTCATTTTCATAACTGTTTGAAAAGATACAAAAAATTTAATTTTTCCTCGTAAATGTACGAAACATATA
AAAATCAAGAAAAGTAGATCAAAACACCACAAAAAATGATTAAACTACTCCAATGACCTTAGAATATCGAAACAAAAAAT
GATCAAAATTGTACTCTTTTTCGTAACTGACCAAAAAATATCAAAATTTTTTCTTCCTCGTAAATGTACGAAACATATAA
AATCAACAAAAGTACATCAAAACGCTATAAAAAATTTCAAACTGCATCAATGACCTTAGAATATTGAAATAAAAAATGAT
CAAAATTTTACAATTTTTGGAAACTATTTGAAAAATAATACAAAAAAATAAGTTTTCCTCGTAAATGTACGAAACATATA
AAAATCAAGAAAAGTACATTAAAACACCTCAAACAATTCTCAAACTGCACCGATGACCTTAGAATATAGAAATAAAAAAA
TGATCAAAATGTTACTCTTTTTCGTAACTGTTAGAAAAATAACAGAAAAAATAAAATTCCTCGTAAATGTAGGAAACATA
TAAAAATCAAGAAAAATACATCAAAACACCTCAAAAAATTCTCAAACTACACCAATGACCTTAGAATATCGAAACAAAAA
AATGATCAAAAGTTTACTCTTTTTGGTAACTGTCTGAAAAATAACCAAAAATTTAGGTTTTCCTCATAAATATACGAAAC
ATATAAAAATCAAGAGAAGTACATCAAAACACCTCAAATTCTCAAACTGCACCAATGACCTTAGAATATCGAAACAAAAA
AATGATCAAAATTTTACTCTTTTTCGTAACTCTCCCAAAAATAACAAAAAAATTATTTTTCCTCGTAAATGTATGAAACA
TATAAAATCAAGAAAAGCACATCCATACACCTCGAAAAATTCTCAAACTGCACCAATGACCTTAAAATATCGAAACAAAA
AAATGATCAAAAGTTTACTCTTTTTTGTAGCTGTCCGAAACATAACAAAATATTTAAAATTTTCCTCGTAAATGTAAGAA
ATATATAAAAATCAAGAAAAGTACATCAAAACACCTCAAAAAATTCTCAATTTGCACCAATGACGTTAGAATATCGAAAG
AAAAAAATGATTTGAAGTTTACTTTTTTTTGGTAACTGTCCAAAAAATAACAAAAAATGTAATTTTTCCTCGTAAATGTA
CGAAACATATAAAAATCAAGAAAAGTACATGAAAAAACCTCAAAAAATTCACAAACCGCACCAATGACCTTAGAATATTG
AAAAAAAATGATCAAAATTTTATTCTTTTTTGTAACTATCCGAATGTAATGACCTCTAGGTCATTTTTCAATTAATGCAT
TCATTTCGGTGTTTAGAGCGTTCCTATAGCAACCCAAAGCCATTTATGACTTGCTGGCACTAACTGTTCAGTCGCCTGGT
CATTCGTTTGGGTTTTAGGCCTATTTCCATAATTTGGAGCTTTTGAACCTTGAAAAGTTGACTTTAGTCAAAATATTAGG
TTTACGACTTTAGGACGGAATTCTTACGATTCCATCAGCTTCGAAATGGCCAAATTAGGCTAAAAGTATGGTCGGAACGA
ATCTCGAGGCCTTTGGTGCAAGGTTGGGACCATTCGGTGTTTTAGCCTTTGAAATTTGGCCTAAGGTTGATTTTGGTCAA
CATTCTTGGAAAACGCGCTCAAATGAACATTTTGTCAGCGCAATTAGTTTTGGAATGTCAAGTTAGGTCTAGAACGACCC
TTCGTTCGCTTCCCCAGGCTTGTTGTCTGATCTCGAGGCCCGTTGTGAAATTTGGCTAAAAATGACATTTGGGTGTGGGA
CCCACTTTCAGTCAAATGACCTCATATTGGAATTCCGACTGCGCCATTGAGTCTAAAACATCAAATTTAGTGGGGTAGCT
AGTCCGTTTGCGCACACGGGATTCCGAACGAATTTCGAGCACCCCGTCGGAGACTTTAAAATAGGAAAAGCTGAAATCTG
GTACGGCCCTTTTAGCGACTAGATTTTGGACTTTTAACGACCAGAATTTGAATTTTTAGCGATCGAATTCGTTGTTTAAA
AGCCCCATTTCAGCTTTCAGCCCTCCTTTTCAATTGCGATTTCTTGAGCTATAGAGCTCTAAATTGAGTGATTCAAAGCT
TTAAATTCTGTGGTTTTTTCGTGGTAACATAGTGGTGTGATTGGAATGTGCTGGGGAAGTTTCGTTTGAGGTTTTTTCTT
TGTTTTAGCTTCTACCCTCCTCTTGACTCTTCTCTTTAATGGAGGTTTTGATTTCTTGAGCTATAGAGCTCCGATTTAGG
TGATTCAAAGTGCTAGGTGTTCGTGTGGATTGTGGGTTCGCTATGGAGTGCTCGGAGAAGTGTGAAGATCAACGGTTTGA
GGTAATTTATGTTCCAAAGGGGCTGCCCTCTTCTTGATTTTCCCCATAAATCAAATTTTCGTTGCATGATCAAATTTCTT
TCATTCCGATCCTCGAATTGTGCCCCATTTTGGGGTACAAGTTCCATATTGTGCTTATACCTTTTCGCGGTGTCAAATTT
GGGGTTCCCATCGCGGGTCCCACAATCCTATTTTACGCTCGATTTTGGGTCCAACTCCGAAAATTATGATTTGGGTGTCA
AAACGCTCGTATTGTCGTTGTGATTTTATTTTTGAAAGCGTGGCAGTGTTCTGAGGCCATACGGAAGGGAAAGGCTCCAG
GTACGTGATTTGGAGCGCGCGCGATCGGCCTACAAGTAGGCTACGGCTTCCCTCTCCTTAGATTGAGCATGATTTAGCAT
TTGTATGTTGATTTGTGTGATTTTAGGGGTAATTGGTGGTTGAGCATGCTAAATTCCTAGAAACCATGACTTAGGCTCTA
ATTTCGGTACTACGAGTTACTGAAGCATGTCTAATGTAATTATTGATCATCCGTACCTTGTGGTGCGCCTTTTTATGGCT
TGTGTGTATATTTGAAAGCATATTTGGCCTTAGACTAGTGATATTCATAGACTTGCGTATTTTAGAGCCGTTAGGCCTTG
AAACCTCTCCGACGTCACTTTGGACGGCTTAGCTCCTTGTAGACTCATATAGTAGACTTGAGTCTGATAGTCTGGGCCGT
AGCCAAGTAGTAGCACCACTCTTGGAACCTTATATCCATAATTCGTTGTCCCGTCGGTTCCAATGTATTCGAATTCATGG
TTTGAAAGCTACTCGACGATTCTGGTTGGATACGGTTCGGGTTGGAGTGATTTATTGATGGCACTCGGTTTGGGGGTACT
CCCCGTGGCGCTCGGTTGATAGTTGATCCTATTTCTAACTAACTCGCCTCTATTCGTGCTTCAAGTCCCCAGATCACTCC
ACCGGGAGGGGTTCAAGTCCTTGTCTTGTTATATATCGTCGTGGTTCAAGTCCACCGCCACTTTTAGCCTTGGTTCAAGT
CCATAGCTACCTTAACCTCGGTTCAAGTCCTTGATCATATTTTATGTGGTTCAAGTCAACCATTATCCTTAACCTCAGTT
CAAGTCCTTGGTCATATTTTATGTGGTTCAAGCCCACGATTATCCTTAACCTCGGTTCAAGTCCTTGGTCATATTTTATG
TGGTTCAAGTCCATGATTATCCTTAACCTCGGTTCAAGTCCTTGGTCATATTTTATGTGGTTCAAGTCCACGATTATCCT
TAACCTCGGTTCAAGTCCTTAATCATAATTTATGTGTTTCAAGTCCATGATTATCCTTAACCTCGGTTCAAGTCCTTGGT
CATATTTTATGTGGTTCAAGTCCACGATTATCCTTAGCCTTTGTTCAAGTCCTTGATCCTTCATCTTCATTCGATTCAAG
TTTTTATTTCCTTATTAGCTCTGGGTAAGCTGCGGGCACATGGATTAGTTTGGTTCAAGTCCGGAAAGTTGTGGTAATCT
TGGAAACTTCATCGGATCCTCTTACTTCATTTCAACTCTCCCTTCTTTGCACCTGTCGGGCTTATGGAAGTCCATTCGGG
TTTTACTTTCATATTGTGCACGCGCGTACGCCTCGTGTTTATGGGATCCCATCGTATTTAGTTAGCTACTTTCCTTCTCT
TTGTGTGTGAGTACGCTTGTGTACATACCTATTAGGTGTTTCCTCCTTCTTATTTCTATTAGTATGTTAGATTTTCACAT
TTCATATTACTTTTGCTTTTCTTGCTCAATCGGTCTATGATGCACTAGGTACCTGTTGTTTTGGAACTCATACTACATCA
TCTGTTTTCGTGATGCATGTCCGAGCACCAACTATTATTATTGATTTTGAGCCAGCTGCAGTATATTAGGGGCGAAGGTG
AGCACATAGCGTCCTGGATTTGCCCGTCTCCTTAATTCTGTATTTATATATTGATTTGTATTTTGCCTTTTGAGACAATC
TTGTTTCTGTGGTCCACTTTTGGGACTTGTACTTATTTTGTTAGTAGCTCTGTACTTGTGACTTCCAAGTTCTGGGAGGG
ATCTTTCCGCCCTTCCATTTGTGATTCCTGTTGTTATCATTATTGGGCGAAATGATCTAATGGACCCTTATACTTGTATG
TGTTTTTATTGTGGATCCTTTTACTTAACACTTTACCAACTAAACCCATAAACTTAATCAAAAGTTGATTTTTAAACCCC
TTTTATCATGTGTGTAGCTCACTCTCCCTCAAATAGATGACATGTCAAATCCATGTCACATAAATTAATAACACATCATA
ATTATCTTCATTAACTATTTTTAAAAATTATTAATCAAAAAATTAAATAAAAGGTAAATAATTCTTTAAAGTAAAATTCT
TATTTCTCTCGCCTTCTTCCAATTTTCGTCCACCTCTCTCGACCAACAACCACCATCACCACCATCCTCACAACCACCAT
TACCTACACCCTCTTAGTCTCTTTCCTACCATTCAAACTTGTCTTCATACCAAAAAGGAGGGTTATCGAAAATGGAAGTC
TTGAAAAGAAAATCTTGAATCTTGAATTAGATCTAAATTAATCTTTCTATATTCCCTTTTCTTTTCCTTCCTTTGTAAGC
CTTTTGTATTTCAAAATTTTATTCTTAAATAGTAGTGTTTGATGAAACTAAAATGAAAACAAAAAAATGAAAGAAAAAAA
AAAGGGTCTACCAAGGTTGGGGGTGACTGAAAAGAAAGTTGAGGCAAAGATGGGTAGGGTGTAGTTGAAGCCTGAAAGAA
GGGGTTGGGGATGGCTGAAAAGGGGGATTGGGGTGGTGGGTGGGCTGAAAAAGAAGGTTGGAGCGCGGATGGGGATGGCT
AAGAAGGTGAGGTGAGGGGAACAAGATGACTTTTTTTAAAAAAAATTTATTATTTTATATTTTTTAAATTTAAATATGTT
ATTCACTTGCTTTTACATATGTGTGGTTACACTCTCTCGCCAACTCATCCATCTTAATTCCACATAAGCATGGTCAATGG
TCAAAGGGCTATTATATTTGTGTTTTAATGAGTTTAAGAGTTCAGTTGATAAAGAGTTAAATAGAAGGGGTCCATAATAC
GAACTCATACAAGTATAAAGGTCCATCAGATCATTTTGCCTTATTATTGTGTTGTTGGATTTAGTTTTCTACCCTCAATC
CCATTACTAGATGTTCCGGCATACAGGTTAGCTTGCCTGCTAGTGAGTTATAGTAGGCGTCATCATGACTCGAAAAATTG
AATCGTGACAAGTTGGTATCAGAGCCCTCAAAACATATAAAAATCAAGAAAAATACATCAAAACAACTCAAAAAATTCTA
GAACTCCACCAATGACCTTAGAATATCAAAATAAAAAAATGAGCAAAATTTTACACTTCTTCGTAAGTGTTCGAAAAATA
ACAAAAAAATTATTTTTTCCTCGTAAATGTACGAAACTTATAAAAATAAAAAAAGTACATCAAAACACCTAAAAAATGCT
AAAACTGCACCAATGACCTTACAATATCGAAACAAAAAAATGATCAAAATTTTACTCTTTTTCGTAATTGTCTGAAAAAT
AACAAAAAAAGAAAAAATTTCCTCGTAAATGTACGAAACATATAAAAATCAAGAAATTACATCAAAACACCTCAAAAATT
TATCAAACTGCACCAATGACGTTAGAATACCGACACAAAAAAATGATCAAATTTTTACTCTTTCTCGTAACTGTCCTAAA
ATTAACAAAAAAAATTATTTTTTCCTCGTAAATGTACAAAACATATAAAAATCAAGAAAAGTACATCAAAATACCTCGAA
AAATTCTCAAGCCTACACCAATGACCATAGAATATCAAANNNNNNNNNNNNNNNNNNNNNNNNNNNNNNNNNNNNNNNNN
NNNNNNNNNNNNNNNNNNNNNNNNNNNNNNNNNNNNNNNNNNNNNNNNNNNNNNNNNNNNNNNNNNNNNNNNNNNNNNNN
NNNNNNNNNNNNNNNNNNNNNNNNNNNNNNNNNNNNNNNNNNNNNNNNNNNNNNNNNNNNNNNNNNNNNNNNNNNNNNNN
NNNNNNNNNNNNNNNNNNNNNNNNNNNNNNNNNNNNNNNNNNNNNNNNNNNNNNNNNNNNNNNNNNNNNNNNNNNNNNNN
NNNNNNNNNNNNNNNNNNNNNNNNNNNNNNNNNNNNNNNNNNNNNNNNNNNNNNNNNNNNNNNNNNNNNNNNNNNNNNNN
NNNNNNNNNNNNNNNNNNNNNNNNNNNNNNNNNNNNNNNNNNNNNNNNNNNNNNNNNNNNNNNNNNNNNNNNNNNNNNNN
NNNNNNNNNNNNNNNNNNNNNNNNNNNNNNNNNNNNNNNNNNNNNNNNNNNNNNNNNNNNNNNNNNNNNNNNNNNNNNNN
NNNNNNNNNNNNNNNNNNNNNNNNNNNNNNNNNNNNNNNNNNNNNNNNNNNNNNNNNNNNNNNNNNNNNNNNNNNNNNNN
NNNNNNNNNNNNNNNNNNNNNNNNNNNNNNNNNNNNNNNNNNNNNNNNNNNNNNNNNNNNNNNNNNNNNNNNNNNNNNNN
NNNNNNNNNNNNNNNNNNNNNNNNNNNNNNNNNNNNNNNNNNNNNNNNNNNNNNNNNNNNNNNNNNNNNNNNNNNNNNNN
NNNNNNNNNNNNNNNNNNNNNNNNNNNNNNNNNNNNNNNNNNNNNNNNNNNNNNNNNNNNNNNNNNNNNNNNNNNNNNNN
NNNNNNNNNNNNNNNNNNNNNNNNNNNNNNNNNNNNNNNNNNNNNNNNNNNNNNNNNNNNNNNNNNNNNNNNNNNNNNNN
NNNNNNNNNNNNNNNNNNNNNNNNNNNNNNNNNNNNNNNNNNNNNNNNNNNNNNNNNNNNNNNNNNNNNNNNNNNNNNNN
NNNNNNNNNNNNNNNNNNNNNNNNNNNNNNNNNNNNNNNNNNNNNNNNNNNNNNNNNNNNNNNNNNNNNNNNNNNNNNNN
NNNNNNNNNNNNNNNNNNNNNNNNNNNNNNNNNNNNNNNNNNNNNNNNNNNNNNNNNNNNNNNNNNNNNNNNNNNNNNNN
NNNNNNNNNNNNNNNNNNNNNNNNNNNNNNNNNNNNNNNNNNNNNNNNNNNNNNNNNNNNNNNNNNNNNNNNNNNNNNNN
NNNNNNNNNNNNNNNNNNNNNNNNNNNNNNNNNNNNNNNNNNNNNNNNNNNNNNNNNNNNNNNNNNNNNNNNNNNNNNNN
NNNNNNNNNNNNNNNNNNNNNNNNNNNNNNNNNNNNNNNNNNNNNNNNNNNNNNNNNNNNNNNNNNNNNNNNNNNNNNNN
NNNNNNNNNNNNNNNNNNNNNNNNNNNNNNNNNNNNNNNNNNNNNNNNNNNNNNNNNNNNNNNNNNNNNNNNNNNNNNNN
NNNNNNNNNNNNNNNNNNNNNNNNNNNNNNNNNNNNNNNNNNNNNNNNNNNNNNNNNNNNNNNNNNNNNNNNNNNNNNNN
NNNNNNNNNNNNNNNNNNNNNNNNNNNNNNNNNNNNNNNNNNNNNNNNNNNNNNNNNNNNNNNNNNNNNNNNNNNNNNNN
NNNNNNNNNNNNNNNNNNNNNNNNNNNNNNNNNNNNNNNNNNNNNNNNNNNNNNNNNNNNNNNNNNNNNNNNNNNNNNNN
NNNNNNNNNNNNNNNNNNNNNNNNNNNNNNNNNNNNNNNNNNNNNNNNNNNNNNNNNNNNNNNNNNNNNNNNNNNNNNNN
NNNNNNNNNNNNNNNNNNNNNNNNNNNNNNNNNNNNNNNNNNNNNNNNNNNNNNNNNNNNNNNNNNNNNNNNNNNNNNNN
NNNNNNNNNNNNNNNNNNNNNNNNNNNNNNNNNNNNNNNNNNNNNNNNNNNNNNNNNNNNNNNNNNNNNNNNNNNNNNNN
NNNNNNNNNNNNNNNNNNNNNNNNNNNNNNNNNNNNNNNNNNNNNNNNNNNNNNNNNNNNNNNNNNNNNNNNNNNNNNNN
NNNNNNNNNNNNNNNNNNNNNNNNNNNNNNNNNNNNNNNNNNNNNNNNNNNNNNNNNNNNNNNNNNNNNNNNNNNNNNNN
NNNNNNNNNNNNNNNNNNNNNNNNNNNNNNNNNNNNNNNNNNNNNNNNNNNNNNNNNNNNNNNNNNNNNNNNNNNNNNNN
NNNNNNNNNNNNNNNNNNNNNNNNNNNNNNNNNNNNNNNNNNNNNNNNNNNNNNNNNNNNNNNNNNNNNNNNNNNNNNNN
NNNNNNNNNNNNNNNNNNNNNNNNNNNNNNNNNNNNNNNNNNNNNNNNNNNNNNNNNNNNNNNNNNNNNNNNNNNNNNNN
NNNNNNNNNNNNNNNNNNNNNNNNNNNNNNNNNNNNNNNNNNNNNNNNNNNNNNNNNNNNNNNNNNNNNNNNNNNNNNNN
NNNNNNNNNNNNNNNNNNNNNNNNNNNNNNNNNNNNNNNNNNNNNNNNNNNNNNNNNNNNNNNNNNNNNNNNNNNNNNNN
NNNNNNNNNNNNNNNNNNNNNNNNNNNNNNNNNNNNNNNNNNNNNNNNNNNNNNNNNNNNNNNNNNNNNNNNNNNNNNNN
NNNNNNNNNNNNNNNNNNNNNNNNNNNNNNNNNNNNNNNNNNNNNNNNNNNNNNNNNNNNNNNNNNNNNNNNNNNNNNNN
NNNNNNNNNNNNNNNNNNNNNNNNNNNNNNNNNNNNNNNNNNNNNNNNNNNNNNNNNNNNNNNNNNNNNNNNNNNNNNNN
NNNNNNNNNNNNNNNNNNNNNNNNNNNNNNNNNNNNNNNNNNNNNNNNNNNNNNNNNNNNNNNNNNNNNNNNNNNNNNNN
NNNNNNNNNNNNNNNNNNNNNNNNNNNNNNNNNNNNNNNNNNNNNNNNNNNNNNNNNNNNNNNNNNCTTAGAGTATCAAA
ATAAAAAAATTATTTTTTCTAACTGTCTGAAAAATTATTAAAAAAAATTATTTTTTCCTCGTAACAAGAACATGATCAAA
ATTTCACTCTTTTTCGTAACTATCCGAAAAAAAATAATCATTTTTTGTCGTAAATGTATGACACATAAAAAAATCAAGAA
AAGTATATAAAAATACGTCAAAAAATTCTCAAACTACACCAATGACCTTAGAAAATCGAAACATAAAATGATCAAAATAT
TACACTTTTTAGTAACTTTCCGAAAAATAACAAAAAAGTTATTTTTTCCTCGTAAATGTACAAAACATATAAAAACCAAG
AAAAGAAAATCAAAACAACTCAAAAAAACTCTCAAACAGCACCAATGACCTTAGAATATCGAAACAAAAATGATCAAAAT
TTTACTCTTTTTGGTAAATGTCCGAAAAATAACAAAAAAAATAATTTTTCCTCGTAAATGTACGAAACATATAAAAATCA
AGAAAAGTACATCAAAACACCACAAAAAATTCCCAAAGTGCTCCAATGACCTTAGAATATCGAAACAAAAAAATCATCAA
AATTTTACTCTTTTTTGAAATTGTCCGAAAAATACCAAAATTTTTTTTCCTCGTAATTGTATGAAAACTATATGAATATA
GAAAATTACATCAAAACACCTCAAAAATTCTCAAACTGCAACAATGACCTTAGAATATCGAAACAAAAAATAATCAAAAT
TTAACACTTTTTCGTAACTGTCTGAAAATAACAAAAATCAATTTTTTCCTTCTAAATGTACGAAACAAATTAAAGTCAAG
AAAATTACATAAAAACACCTCAAAAAATTGTCAAACTGAACCAATAACCTTAGAATATCGAAAAAAAAAAGATAAAAATT
TTAATCCTTTTACTAATAGTCTAAAAAATTACAAAAAAAATTATTTTTTTCTCGTAAATGAACGAAACATATCAAAATCA
AGAAAAGTACATCAAAAAACCTCAAAAAATGCTCAAACTGCACCAATGACCTTAAGAATATAGAATAAAAAAAATGATCA
AAATTACTCTGTTTCGTAACCATCCGAAAAATAACAAAAATTCAATTTTTCCTCGTAAATATATGAAACATATAAAAATC
ATAAAAAGTACATCAAAAAACCTAATAAAAACTCTCAAACTGCACCAATGACCTTAGAATATCAAAACAAAAAAATGATA
AAAATTTTAATTTTTTTCGTAATTGTCCAAAAAATAACAAAAAAAATTATTTTTTCCTTGTAAATGTACGGAACAAATAA
GAATCAAGAAGATTACATCAAAGCACCTCAAAAATTCTCGAACTGCACTAGTGACCTTAGAATATCGAAACAAAAAAATG
ATCAACATTTTACTCTTTTACGTTACTGTTCGAAAAATAACTAAAAATCTAATTTTTCTCGTAAATGTACGAAACATATA
AAAATCAAGAAAAGTACATCTAAACACATAAAAAAAATACTCAATTTGCACCAATGATCTTAAAATATTGAAACAATAAA
ATGATAAAAATTCTACACATTTTTCTAACTGTCTAAAAAATAATAAAAAAATTATTTTTTCCTCGTAAATGTACGAAACA
TATTTCAAGAAAAGTACATCTAAACACATAAAAAAATACTCAATCTCTACCAAGTCACATAGCCATAGTTGGCATCACAA
CCAACCTTTACTCCCTCACACCTTCTAACATACTCCTTTCAAGGGGGTCGCACTCTAAGGACCATCACATAAGGAATAAG
GGAAAGACATTATAGATTTAAACTCTAGGGCATGACTTGAAGAATGAAGAAGTGAAACTTTCTTAACACCCAATAGCCTC
CTATTCATAATGTGGCGCGCTTCACATTATGAACAAGACTCTACTAGATGTGGTTTGAGACATTCTAAGACCATTCCAAA
ATCTTGTGCTCTAATACCATGTTTGTCACGACCCAAGAGCACCCCCTAGTCGTAACACGGCGTACTCGACCCCGAAGAGG
TATAATACAAGCCTCATAGCTCATTCATTGCATAAGATACTTGAAAATAGAGAAGAATTTAAAACTTTCTTTACAATAGA
AGACACTTTCATTAAATAGCAAGCGGAATACTTTCTAGAATTTATATAGTAATTCTCAAACCATCTAATACTTTGAATAC
AACATTGGGACTTAGCCCATACAAAAAGCTTTAACAAAACTAAAAGACATAAAAGGAACATAATGGATTTTGTCCTCGAA
ACTATGAGGACTCACCAAGTCTTCATCTTCAAGCACCTTAGAAACCTATCCTTCAAGGATAGAATACCAACATCTCCAAA
GCCTACACTTTGGTAAAAAGGGAAAAGAATGGGGTTAGCACATTAGATGTACTAAGTATGATGACCATGCAAAAACATGC
TTGAAAAGGGACATTTGAGTTGAAAGTCATGCTTTTATGCCATTTTCGTAAAACTTCATGAACATTGATACAAGAGGCAT
AATATAAGTCACAACCAACATACAAAGTCACATAATTCACATTTAGTCAAAATCACATATATAACCCTTTACCTTCACCT
TGAGCCTTCACCTCAAGTAACCCTCAAGCTATACATTGTGCAATGTATGGATAGCGTCCCATACCACCACCCACATAAGG
TACCACATTAAGGTCACCAAAAGTGAACTTACCATTCATCCTTCTCACCTTCACACAATAGAGCATATACGACACATAAA
CATCACATGAATCACATCATCACATTAAGACCATTATCTAAGACAACTCTAAGTCATACTTGTGCAATGTGCAAATAGCA
TCCCATATTAATACGCACACTAAGTACTCCTTTGAAGTCACCCTAGATATGGCACATTCATATACAATAAGTCATGATAA
GGAAGTAACTCATAATACAATCCAAGTATAGCATGCATCTTTACATTTAAGCATTTAAGAGTCAACATTACTCAATAACA
TCATTTAGAGGACTTTCAAACAATAGTCATTAATACTTAGAACTCACTATGACCCTCTCAAAGCCTACTCGTGTAATGCA
CGGATGGCATCCCATACTACCACCCACACTTCGTAGAACCTCTCAAGAAACCATAATGCACATCTCACATAATGGGAATA
AGCGTTTAACCGACATAGACCATGAGAGCTAGATCATGGAATCCGATGTACTATCCCACATCGTAAGGGTTGGTCTACTT
GCCTAAGGTAAACCGGTATATAGCTTAAGTGGATCCACTAGCTAGACCTACGTGGGCACATAGTTAAGGGACAAGGAGAT
TGCTATTTGATACCCTGCCTCAACTCACGTGAGGGCATCTATCTCAAGAGATTGCTACTAGAAACCCCACCTCAACTCAC
GTGAGAGCTTCCATCTCATTCAATATCCTCTCGGTGCTTCGCCTACATTCCCATAGAGTATTTTACCATTCATCACATTA
AGGGATAAGAGATTGTTACTAGACACCCCTCCTCAACTCACATGAGGGCATCCATCTCAACCCAACATTCATTCATTGGA
TATCTCATAGATTCAAAGATGAGAATAGCCTTTCATCTAAGAATCCCATTATCGTTCATTAGTGCAAGATCGAGAATATC
CTTTCAATCAACACATCATTAGCATTCAATAGAGAACAATTGAGAATAGCCTTTCAATTGACTCAACATTCATTAACATT
ATCATTAAACTCATTCATTCATTCATGAAAAGGCTACCAAAATTAGATCTACCAATTCAACACATTAAGAAATCAAGTCA
AGATATACTCATCATATAAAAAAAATGATACCTAAACCTACCAATTCAAGAGATCTCATTCAACATTATATTATAGAATC
CTTCACATTCCATCATCAACATTCATGAGTGTTAATAGAGAGATAACATTCAATCCTAACACAATTAGCTTCTAGACAAG
ATCATAATTCAATTATTGAGATCACACATGCTTTACATCACATTCATATATACAACATCATGATAATACTTCAATTCCTC
AAACTACGCATTCAAGGCCATGATCACAATGTACATAGTAAGTAAACACCTCCACCTTTCAAGTGAATCAATAATTCAAG
ACAATTCTACTTTAACATGAAATTAGGTCACACTTGCCCTTTCAAGGCTATGATCACAAATCCTAAATTTATCAATAATT
CACCATAATTAGACATATATAATGATGCAAATCAATAATCTAAATCAATCTACACATAAATCCATCATCATTCATTCATA
AGCAACAAACCCACTTCATAAGGCCAAATTTAGGAATTGAGAGAAATCATGGGTCCATGGAGTAAAATCATCTTAAATCA
TCAATTAAACATCAATATAATCATAGTTTATCATTTGAAAATGTTTGATGCAAGAACCCATGAGATTGAGTGAAATCTAG
GTTTTTGGTGAAACTTGAAAACCTTGAAAACATCTTTGAAATTGACTCTAGGGTAAAAGCTAACCCTAGATGAAGGATCA
CCATACCTTATACTTGAAGAATCCCATGAAATTGATGAAGAAACACCTTGAAATCCCCAACCATAGCTTGAACTTGACCT
TGATCTCCAATGGAGTTTTCTAGAGAGAACTTTTTAGGAAGGAAGGGTTTTGATTTGGGGAAAAGTGAATAATGAAATCT
AAAATACCATTTTAATGTTTTAATACTCTTAAAATACTTAAATAACCCCAAAATAGTCGTACAAACACTTAACTAAACAG
TTAAAGAATTTACCAATATAACCTTACCTTGGCTGAACCCACACAACTTTTGTAGGTCCAATCTACGGAACCCAACCCAC
AGACCGTGGATGGGGTCACAAACCGTTCTATTGAAGCGTGGTTCGTGACTGTAAGGTGGTTTGGGGCCCCTTGACCTACA
GAGAAAAATCACGAGCCGTAGATCAGTCTACTGGCCGTGGATTGCTTCCTTGGTTCACAATATTTTGGCGGCTTGGTGGT
TTCCTTGTGGGGTTTAGACTTAGGGTCCTCCTCAAGGACCCTTAGGGTGGTCCTTGGGGAGTCGTACCTTGACGTTTAAC
CCCTAAACACCTCAACCATGGCTCGGGACATATCAAACCACATCAAAACTCATGACGAACACAAACACACACACGTTAGG
CTCTAGTTTCACTAGTTCATTTTTAGGGTCGTTACAAATAATTTTTCAATCCTAAGCTACCATGAGATGATCTTGTCTTA
CCAAATCAAGCTACACATGAAGGCATCCTAACAATGACAAGTCAATCTATACCTTAGGAGAGTATAGATCCTGATATAAA
ATGGATTACATCAGGCCTATCCATTCACGAACTTCCATGCTTTGATGGAGAGTTCACAAGGATGGAGGCTGTTGAGCATG
TATGGATGACGAGGAGGGAGTTCCATGCCTTGGATGGGAACATATGCACCTTGAAGGAGCTCCCAGTTGGGCAACACCAT
GCTTGGATGATAGCTTGGAGCGTAGGAGGCCTAACGATGCAAGAAGGAGCAAGTGGAGATGTTGTTCCATTCGGCGAGCT
AGCCTTCTCATCGGCAACTCACCAAACCTCTTTGGTGGGAGTTCCAAGATCGCCAACTGGCCCAAGGAGCTACGAAGGGG
AAATCTGTCCATTAGGCGAGCTGAAGACCATTGGCCCATCGCCAAATGGATTGGGGGATGGTCCCTAGACCGCCCAAAGT
TCGAGTAGCTCCCCAGCCAAGGCAAGGAGCAGGATTCTTCACCGAGTACATTGGGCGTATCGCCAAGCCATTTGGCGAGC
CCAGTTGGCCCATTTTGGGTCACTTTTGGGCCCATCTATGTAATAATGCCTTAAGCTATAAATAGGCCTTTAGGGGTTCA
TTTTAGGGGAAGACTGATTTTGATTATTGTGGTTGTAAACCTAAACTCCTTGTGTGAGTGCTTGAAAGCTTGGTAAGCTT
TTGTTGAACCTTGTTTAGAAATGGGGGTTGCTTGGGATATCGATTCCCTTGAGGTCTTCGTAAGAGTTAGGTGCTTCTTG
TTGGATTAACTAAGTGAGGTCTTTAGGTTTAACATACCCATAGGCTTCTATTTGTTTCCTCTTGTTGTGTCTATCTATTT
ATCCGGATTTGGTGCTGGTTAGGATCTAGATTGGAGGTTATTGGATTTAATACATCCTTTAGTTGCCAATTGTTTCTTAT
CTTGTGTCTCTTCTTCTATTTTTCTTGTTGAAACTACAATCCCATGCGGAAATCAAAAGACAAGAAAATAAGATAGATAG
ACACAAAAAGAGGAACCAAAAAGCAACCTAAGGGTATATTAAGCCCAAAGACCTCAATTCGTTAATCTAACAAGAAGCAC
CTAATTCTTATGAAGACCTCAAGGGAATCGATATCCCAAGCAACCCCCATTTCTAAACAAGTTTCAACAAAAGCTTTACC
AAGTTTTCACACACTCACACAAAGAGTTTAGGTTTACAACCACAATAATCAAAATCAGTCTTACCCTAAAATGAACTCCT
AAAGGCCTACTTATAGTTTTAGGCATTATTACATTGATGTGCCCAAAAGTGACCCAAAATGGGTCAATAGGCGAGCCAAG
TCGGGCTCACTAAATGGCTTGGCGATGCGCCTAATGTACTCGATGAGGAATCCTGCTCCTTGCCCTAGCTGGGGAGCTAC
TGGAACTTTGGGCGGTCTGTGGACAATCCCCCAATCCACTTGGCGATGCGCCAATGGTGTTCAACTCACATAATGGGCAG
CTTTCCCATTTGTAGCTCCTTGGTCCAGTTGGCGATCTTGAAATCCCCACCAAGGAGGTTTGGCGAGTCGCTGATATGGA
GGTCAGCTCGCTGAATGGAACAACATCTCCACTTGCTCCTCCTTGCATCGTTAGACCTCCCACACTCCAAGCTATCATCC
AAGCATNNNNNNNNNNNNNNNNNNNNNNNNNNNNNNNNNNNNNNNNNNNNNNNNNNNNNNNNNNNNNNNNNNNNNNNNNN
NNNNNNNNNNNNNNNNNNNNNNNNNNNNNNNNNNNNNNNNNNNNNNNNNNNNNNNNNNNNNNNNNNNNNNNNNNNNNNNN
NNNNNNNNNNNNNNNNNNNNNNNNNNNNNNNNNNNNNNNNNNNNNNNNNNNNNNNNNNNNNNNNNNNNNNNNNNNNNNNN
NNNNNNNNNNNNNNNNNNNNNNNNNNNNNNNNNNNNNNNNNNNNNNNNNNNNNNNNNNNNNNNNNNNNNNNNNNNNNNNN
NNNNNNNNNNNNNNNNNNNNNNNNNNNNNNNNNNNNNNNNNNNNNNNNNNNNNNNNNNNNNNNNNNNNNNNNNNNNNNNN
NNNNNNNNNNNNNNNNNNNNNNNNNNNNNNNNNNNNNNNNNNNNNNNNNNNNNNNNNNNNNNNNNNNNNNNNNNNNNNNN
NNNNNNNNNNNNNNNNNNNNNNNNNNNNNNNNNNNNNNNNNNNNNNNNNNNNNNNNNNNNNNNNNNNNNNNNNNNNNNNN
NNNNNNNNNNNNNNNNNNNNNNNNNNNNNNNNNNNNNNNNNNNNNNNNNNNNNNNNNNNNNNNNNNNNNNNNNNNNNNNN
NNNNNNNNNNNNNNNNNNNNNNNNNNNNNNNNNNNNNNNNNNNNNNNNNNNNNNNNNNNNNNNNNNNNNNNNNNNNNNNN
NNNNNNNNNNNNNNNNNNNNNNNNNNNNNNNNNNNNNNNNNNNNNNNNNNNNNNNNNNNNNNNNNNNNNNNNNNNNNNNN
NNNNNNNNNNNNNNNNNNNNNNNNNNNNNNNNNNNNNNNNNNNNNNNNNNNNNNNNNNNNNNNNNNNNNNNNNNNNNNNN
NNNNNNNNNNNNNNNNNNNNNNNNNNNNNNNNNNNNNNNNNNNNNNNNNNNNNNNNNNNNNNNNNNNNNNNNNNNNNNNN
NNNNNNNNNNNNNNNNNNNNNNNNNNNNNNNNNNNNNNNNNNNNNNNNNNNNNNNNNNNNNNNNNNNNNNNNNNNNNNNN
NNNNNNNNNNNNNNNNNNNNNNNNNNNNNNNNNNNNNNNNNNNNNNNNNNNNNNNNNNNNNNNNNNNNNNNNNNNNNNNN
NNNNNNNNNNNNNNNNNNNNNNNNNNNNNNNNNNNNNNNNNNNNNNNNNNNNNNNNNNNNNNNNNNNNNNNNNNNNNNNN
NNNNNNNNNNNNNNNNNNNNNNNNNNNNNNNNNNNNNNNNNNNNNNNNNNCAATGCACTTCTAATCCAACTAGAGATCTC
ATCATATGCAAAGAGATAATAAAGGAAGTTACAAACTTCACCTTCTCTTGGTAAATATCTCTTACCCCTATGAGATGCAC
ATTCAACAAGATCGTGCTCAAGGTGATAGATAGAAAAAGGGTCTAGGAAGCTATCCTTCCCCACACACAATGTAGGCTCT
TCAAGTGGATGGTAAAACCTCAAGAAGGTAAAGGAATTAACAATGTCAACCCCCACATGCTTGCCATTTTGACTAAACAT
TCCCACACAAATGCTACAATTCAGCTCACTACTGGGGTCAAATGGAAAGGCAAGCCATGTACTAGGATCAAGTGCACATC
CATTTACCAGGTTGTCACTTTTTTCTTCAAACAACGCACTCCACTCAACAACATGAGCTTCATCATATGTAAACAAGTAA
TAGAGAAAGGTATGTCTCAAATCAACTTCCTCTAGTGTGTTTACATGGGTATGACTACGAATAGGCTCAAAAGAACTGCT
CATACTATTAAGAAGTGAAACACACTAAGAAGAAGAGGTAATGGAAAAACAAACACCACCTTCCTCCTCATCACCTTCCT
TCCCCACAAGAGTACTCTCATCTTTCAAGAAGAGATTTCCATCTTTGGGAGGAAAAGCTTCACACCATAGTGGGTTGCTA
TAGATAGTATAGTTATTAAGAACTACACTACTCTCAAGATTCACACCACTAGGTACATCACTGGGAGTGATTTTATCATC
TTCAAATAAGATATTGTTGTACTTAAAGAGGGAATGATCAACCACTAGGGAAGAATTAAAACATTCAAGGTCACCCTCAA
AAAGACACATATCATTTTTTGAAGCATTTTCAAGCACATGATTTCTATGAGAAAAACAAGCAATTGGATCAACCACAACA
GACATGCTCAAAGAGTCACTCCTATTCAAATGATCAACATTATCATTAGTACCACCAAATTGAGGTTTCTTAATCACATT
ACAAGAACCCTCAACCAGTGAACTACACTCACAATAAGGTTGATCAACACAATTATCACCAAATAATGTACTATCTTTCA
AAGCACAGGTGTCAACACTAGGTGGACACAAATCGATCTCACTAGAAGAATTAATTCGGTCATCAATAGGATCAACTAGT
GTATCCAGATACTTAACAAGCACATTATCAACACTTGGTAAAGAATCAATAGGCTCACATAAAGACAAGCTAACATTCAC
ACTTTGTTCATTTGCAGTTGTAAAAGTGTTAAGATTAGCTATTGTACCTTGACGCTCACAAGAAAGATCTTCTTTACCTT
GGATGTTGGAACATCGCATTAGTGCAGCCATCACATCTTTAATTGTAGGCTCTTTGGCTGGAACTTGTGTTCCTCTCTTC
ATTACACTTGTACCTACATAAGAATTCTTACATAGTGAAGGATAAATGACAGGGTTAGGTTGAGATTGTGGCACCCTATT
TGAAGGGGTGTTCAACCTCTCCTCCGTTCCTGACAGCCTACCCTCCACGGAGGCCATTCGCTCTTTTATGTTCGACATTC
TCTAACTCACATCAGCAATTGCCTCTATTATAGATTCCCAGGTAACCTTCCCAATAAGTGGGAGGGTCTCACTTCTGGTG
GCCATGGTACCTAACAATTAAGACAACTCAACAAAACAACACACAACATTGCCATTAGTTTGCACACCTTTGATTGCCTC
TCAAATTGGCGCGGCAAATGTTGAAGATTGCTTATACTCGGTTGATCACAAGGCCTCAATTTCTACTCTTGGCCGGAGTG
GATTTTTGTTTAAACAAAAATGGACATCTCGATTAAAGCAAACGGACTTGAATCAAGAAGTTACTACAAAGTAAAATGAA
TAAAAGCACAAAAAGAAAAGCACTAACAAAGAAGTGAATTTAAGAACCAATAGTCAACACGTAGAGTAGTTACGAGTTGA
AAATCAATTTAGGATTCTTGACAACGAACTAGAAATAAAAGAAAAGAAACTAGAATTAGGACCTGAGAAGAAAGGGTCAT
AAGATGAGCTTCCGATCGCCAAATGCACTGCTTTCTTCGCCTAGCATGAAGTTCAGCTCGCCAACTTGAAGATTGACTTG
CCAAACTCAACACACGGACAAGGAAACTCAACGATATGGGTGGAAGTTCGGCGATGCGCCGAATGGATTCGGCGACCAGG
GGTTAGCTCGCCGAAATTTCCAGTGTCCACCAAAATAAGGTCCAACTCGGCGGCCTAGTAGCCCAAAGGGCGAGGCGCCG
AGTGGAATGGGAGATCCAAGTCGGGATTCATCCAAATTCCTCAAGTGGTACTTGCACAATTCCAAAAATTGACCTGCTGT
GGTTCCCCACTTCCGTTGTCCTTTAGTATTTACCCTTTTAGGTAAATTCCCTTTTATAAAAACACTTTTACACGTTCTCT
TTCTTCCTTTTTTAATCAAACTCTTTCTCTTTTGAAGATTCCTTCCTTGAAGATTTGAATGTTCTTCAAGAATTTCAAGA
ACAACTATGAAGACCCAAAATAAAACCCTTTAGATTTTTAGCTCAAAATTTCACGAAATTCGAGATACAAGCTCTCCTAG
ATATAGGGAACAAACCCCAATACTTTTTAGAACTCAATTCCTTGCCAAAACTTCCAGATTTCAAAACCCACTTTGTCTTC
TTCAAAGCTTCTTCAACCTTTAATGATGGATTCTTCAATAGTGAACCAAACCCTTTCAGATCTCAGCCCTAGACTTAAAT
AAGGATAGGGAACACTGATCCAACCTTGGAAACTTCAAACAAGACACAAATCAATAAACCCATTTCAGCATTTTTCACAA
AAATGAATTTGACAGTTTTTTTTTCTTTTTTGGTAGCAACAAACCCAAGACTAGAATTGATAGAACAATACTAAGCTAGG
CTCAGATACCAAATGATGTAAATCTCATAAGAGAAACTACAATCCGATGCGGAAATCAAAAGACAAGAAAATAAGATAGA
TAGCTAGACACAAAAAGAGGAAAGAAAAAGCAAACTAAGCGTATATTAATCCCAAAGACCTCAATTCGTTAATCCAACAA
GAAGAACCTAACTCTTACGAAGACCTCAAGGGAATCGATATCTCAAGCAGCCCCCGTTTCTAAACAAGTTTCAACAAAAG
CTTTACCAAGCTTTCACAGACTCACACATGGAGTTTAGGTTTACAACCACAATAGTCAAAATCAGTCTTACCTTAAAATG
AACCCCTAAAGTCCTATTTATACTTTTAGGCATTATTGCATAGATGGCCCCAAAAGTGACCCACAATGGGACAATGGGTC
AGCTTAGACGGGCTCGCCAAATGGCTTGGCGATGCGCCCAATGTACTCGGCGAGGAATCCTGCTCCTTGCCTTGGCTAGG
GAGCTATTGGAACTTTTGGCGGTCTGGGGACGATCGCCTAACCACTTGGCGATGCGCCAATGGTCTTCAGCTTGTCTAAT
GGGCAACTTTCCTCTTCGTAGCTCCTTGGGGTAGTTGATGATCTTTAAACCCCCCGCCAAGGAGGTTTGGAGAGTCACCG
ATGTGGAGGTCAGCTTGCTGAATGGAACAACATCTCCACTTGCTCGTCCTTGCATCGTTAGGCCTCCCATGCTCCAAGCT
ATCATCCAAGCATGGTGTTGCCCAACTAGGAGATCCTTCAAGGTGCATATGTTCCCATGGAAGGCATGGAACTCCCTCCT
CGTCATCCATACATGCTCAACAACCTCCATCCTTGTGAACTCTCCATCAAAGCATTGAAGTTTGTGAATGGATAGGCTTG
ATGTAATCCATTTTACATCACTAAACCCTAAGCCCTAAATCCTAAACTCTAAATGCTAAATCCTAAACCCTTAATCGTAA
ACTCTAAACCTTAAACCCTAACCTAAAACCCTAAATAGTAAAACCCTAAAACCTAAACCCTAAATCCTATACCCTTAACC
CTACACCCTAAACCTTAAACCCTAAACCCTAAACCCTAAACCCTAAACTCTAAACCCTAAACCTTAATCCGTCATTTCTA
AACCCTAATCCTTAAACCCTAAACCTTAAACCCTAAACCCTAAACCCTAATCCCTAAACCCTAAACCCTAAACCCTAAAT
CCAACAACCAAACTCTAAACCCTAAAACCTAAATCCTATATGCTAAACCCTAAACTCAATAACCTAAACCCTAAAGGATA
AACCCTAACCCCTAAACCCTATACCATTAAGCATAAACACTAATACCTAAACCCTATACCATTAAGCATAAGCACTAATC
CCTAAACCCTAAACCCTAAACCCTAAACCCTAAACCCTAAATCTAAACTCTAAGCCCTAAACCCTAAACTCTAAACCCTA
AATCCAAAACTCAAAATCCTAAATTGTAATCCTAAATCCTGAACCCTAATCCCTAAACCCTAAATCTAAACTCTAAACCC
TAAACCCAAAACCCAAAATCTTAAACTCTAATCCCTAAACCCTAAACCCTAAACCCTAAACCCTAAATCCTAAATCCTAA
ACTCAAAAACCTAAACCCTAAACCCTAAACCCTAAATCCTAAACTCAAAGTATAACAAGCTAAACTCAAAGTGGTCAGCG
AAGTATAACAATGAAGCACACAAGCTACTACTACAAGCTACACCATTATTCATTTGTTGGAACCTTTGGAAGAATCGCTG
TGCTAGTAAATACGGAGGCAAATCGTCCAATATTAGTCGAGTCAAATATGCAATCTACAAGGACAACTACAAACTAATGA
ATACAAACTTCCCCCAAATCAAATGGCCTTCAAAATGGAAGGATTTGTTTCAGCTGGGGGAGAAGTGCATTCATGATATC
AAAGTGACACTCGTTAAATGGACAAAACCATCGGCTCGTTGGATCAAAATCAACACGGATGGCAGTGCCTTAAGCAACCC
GGGCAGAATTGGAGCAGGTGGCATCCTAAGGGATCAAATGGGAGCAATGCTATTAGCTTTTGCTACTCCTTTGGGGGAAG
GCACTAACAACCAAGCGGAAATAGGAGCAGCCATTTTCGGCATGACATGGGCACTTCAACTAGGCTACAAGAATGTTTTC
TTGGAAGTGGATTCGCAGCTGCTGGTGGACTGGATCATGCAGAGAGCCAAACCTCCATGGAGCATCAGCACACAACTACA
ACAGCTTCAGGAACTCATCAGACAAACACACAACTTTCGGTGCAAACACACCTTCAGAGAGGCTAACTCTGTGGCCGACT
CCTTATCAAAACAAAGTCATAAGCTTACTAGTCCCCAAATCTACTGCCACAGCCAGCAACTACCAAAAGAAGCAAGAGCT
TATTATCAACTAGACATGATCGAAATGGCAAGTTTCAGAAGAAGGAAAATCAAGAGGATCAAAGAACCACCTTGAGTTGT
CTTCAAACCTTTTCAACTAACTATGATAGAAAATCGTAGTTCTTTTGCATAGGTCTAGAGTTTTATTTTGTCTAAGTGTA
AGGGGAGAGTCTCCCTTATTTATGAATTCTAGATCCTTTGTATCGAGAGGAGTCCTCTCTTTTAGGTGCTTAGTTTCTAG
AGTTTCCTTTTTTAGAATGGGGATAAGTCGACTATCCTTAGTAGGAAGGTCGACTAATGAACCACCATAGGATTGGAGGT
TAGGTTTATGTCCCCCTCCCTGTATTTGGTTTGTTTTTATTTATGTTAAGGCCTGGGGGTGTTGCTAAGCCCCTGACCCC
CCCAAGGGTCGTTCAAACAAAAAAAAAAAAAAAAAAAAAAAAACTCAAAAACCTAAACCCTAACCCAAAACCTAAAACTA
AACCCTAAACCCTAAACCCTTAACCCAAAACACTAAACCCTAAACCCTAAAGCTAAACCCTAAACACTAAACCCTAAACC
CTAAATCCTAAACCTAAACCTTAAACCCTAAACCCTAATTCCTAAACTCTAAATCCTAAACCCTAAACTTTAAACCCTAA
TTCATAAACTCTAAACCCTAAACCCTAACCTAAACCCTAAACCCCATAAACCATGGACCCTAAACTCTAAACCCTAAACN
NNNNNNNNNNNNNNNNNNNNNNNNNNNNNNNNNNNNNNNNNNNNNNNNNNNNNNNNNNNNNNNNNNNNNNNNNNNNNNNN
NNNNNNNNNNNNNNNNNNNNNNNNNNNNNNNNNNNNNNNNNNNNNNNNNNNNNNNNNNNNNNNNNNNNNNNNNNNNNNNN
NNNNNNNNNNNNNNNNNNNNNNNNNNNNNNNNNNNNNNNNNNNNNNNNNNNNNNNNNNNNNNNNNNNNNNNNNNNNNNNN
NNNNNNNNNNNNNNNNNNNNNNNNNNNNNNNNNNNNNNNNNNNNNNNNNNNNNNNNNNNNNNNNNNNNNNNNNNNNNNNN
NNNNNNNNNNNNNNNNNNNNNNNNNNNNNNNNNNNNNNNNNNNNNNNNNNNNNNNNNNNNNNNNNNNNNNNNNNNNNNNN
NNNNNNNNNNNNNNNNNNNNNNNNNNNNNNNNNNNNNNNNNNNNNNNNNNNNNNNNNNNNNNNNNNNNNNNNNNNNNNNN
NNNNNNNNNNNNNNNNNNNNNNNNNNNNNNNNNNNNNNNNNNNNNNNNNNNNNNNNNNNNNNNNNNNNNNNNNNNNNNNN
NNNNNNNNNNNNNNNNNNNNNNNNNNNNNNNNNNNNNNNNNNNNNNNNNNNNNNNNNNNNNNNNNNNNNNNNNNNNNNNN
NNNNNNNNNNNNNNNNNNNNNNNNNNNNNNNNNNNNNNNNNNNNNNNNNNNNNNNNNNNNNNNNNNNNNNNNNNNNNNNN
NNNNNNNNNNNNNNNNNNNNNNNNNNNNNNNNNNNNNNNNNNNNNNNNNNNNNNNNNNNNNNNNNNNNNNNNNNNNNNNN
NNNNNNNNNNNNNNNNNNNNNNNNNNNNNNNNNNNNNNNNNNNNNNNNNNNNNNNNNNNNNNNNNNNNNNNNNNNNNNNN
NNNNNNNNNNNNNNNNNNNNNNNNNNNNNNNNNNNNNNNNNNNNNNNNNNNNNNNNNNNNNNNNNNNNNNNNNNNNNNNN
NNNNNNNNNNNNNNNNNNNNNNNNNNNNNNNNNNNNNNNNNNNNNNNNNNNNNNNNNNNNNNNNNNNNNNNNNNNNNNNN
NNNNNNNNNNNNNNNNNNNNNNNNNNNNNNNNNNNNNNNNNNNNNNNNNNNNNNNNNNNNNNNNNNNNNNNNNNNNNNNN
NNNNNNNNNNNNNNNNNNNNNNNNNNNNNNNNNNNNNNNNNNNNNNNNNNNNNNNNNNNNNNNNNNNNNNNNNNNNNNNN
NNNNNNNNNNNNNNNNNNNNNNNNNNNNNNNNNNNNNNNNNNNNNNNNNNNNNNNNNNNNNNNNNNNNNNNNNNNNNNNN
NNNNNNNNNNNNNNNNNNNNNNNNNNNNNNNNNNNNNNNNNNNNNNNNNNNNNNNNNNNNNNNNNNNNNNNNNNNNNNNN
NNNNNNNNNNNNNNNNNNNNNNNNNNNNNNNNNNNNNNNNNNNNNNNNNNNNNNNNNNNNNNNNNNNNNNNNNNNNNNNN
NNNNNNNNNNNNNNNNNNNNNNNNNNNNNGAATAATTGTTCCAAATTCATGAGCAGGTTCAAGTACATAAGTATTCCCCA
CCCAAATTGGTAAACATACCTCATTCAAGCACATTGGATCAATTAATAACACCACAGAAGAATCATGCTATTGACAGATG
GTGTTGCTACCACACTCAGCACACTTAAAGACAACATCGGGGTCAAATGGAAAAGGAATGCGTAGCATCGAGTCAAGGAG
ACTCTCATTTGGCCAATTTATACCACTACTAACATAAGATATGCAACCCACACAAGTATGAATATCATCATATGCAAGTA
GATTAAAATAAGTCCTCGAATCCAAACCTTGTAAAACCATATAGATCATAAGCAAGAAGCTTATCCTATTAGCATGATGG
ATAGTACAAAGGTTAGCACTTAAAACATTTAACCGAGGAGACTCAATCTTAAGGAAAAACCAAACATCCTCTATTGTCAT
GGTTACCCAGCCCACAAATGGAGAACAAGGACAATGATTATTCTTCTCACCAACATGGTAATACCATCCAAAAGATGATA
CTCCCACCAGTTCAAATACCTTTATGCATCCACCGGGATCAAAATAATTGAGGGTCCACAGAGCAGGGTCCTACCAACAA
GTGTAGACCACAAGGATACCTTGATTCGCATGCAATGCACTTCTAATCCAACTAGGGATCTCATCATATGCAAAGTGTCA
CACCTCAAGCTTGTGTGAGGGAGACCGACACTCGGTGCCTTAACTTTGATACCATCACATGACCGAGCGAACCACTTATT
TAGAATACATATAGGGAACATATACAAATGATATTAAATGATGTCTTGACCAACAACTAGCATGAGAATATACTTTTTTT
ATTTATACATATAAAAGTCATAGGTACAGATGCTATCCGGTGGACCTAGAGGGTAGTATGGGGGACATAACTCTAAATAT
ATAAACCTTATTTGGACATAGTCTATGAAGCCTCTAACATATGACATGATCTGTAAATGTGTCGAGACAAGACCCTGACG
TACCTTAAACCATCTATGTAAATCCTATGAACAAGACAAGATCACAAATGGAATTGAGGCTCACTGACTATAGTGAAAAA
CCTGAGAAGGATGCATGTCGAGCAACTTGCCATCTGAATGTATGTACCTGCAATATGAATACAGCGCCCCCTGACAAAAT
AAAAAGGAACGTGGGTACATATGGAATTGTACTCGTATGTAAGGCAGATTGAATAGCAAGATAAGTACTGAAAATCCTAT
AAGAGAACACATGAAACATATTAGGCTAGAAGCACTTAGGGACTGTAACCATAGTATGAATCTATTGTAACAACTTATAA
CCAAGTAAGCTTAAGTACCTCTTCTTGTCCACAAATACATGTATCAAACTGCATGAATTGACATATACTGAGACACATAA
TTAAATCCTCCTTTTGGGAATATCTCTATTTCATCATGATACTTTATCCTAACATATTTCTCACATAAGCATAGAGGGGA
AAATAGTTGTTGAACCAATAAGCCACGTGGAGCTTATAACATACAAGCAGAGGAGCACAAAAGAGCCTTTAATATATGGG
CAAGTTAGTTATAAGAAGACATGACACATGAATAAGTGAGTTGTGACGATATGTAGCATTTGAGCAAGTGATGTATAAGA
CATGTGGTGGATATAAGTACGTGTATTATAAGACACATATAAGCAAGTGAGTATATGAAACATGTGGAACATAAGCAAGT
GGGCTTTGAAGTATGTGACATATAAACACGTGATTTTCAAGGTATGTAATATATACAAATGAGCCATCATGGGCACATGA
CACATAAACAAGCAAGTCATGTCACGTAAGCTATGAGAGCAGGGATATGTGAACAAGTAACTATGGGGACAAGTGACACA
TGAACAAGTAATTATGAGAACACATGACACATGAACAAGTAACTATGAGATCATATAAACACATGAGCATTTGAGGCATT
TGGAAACTAGGAACAACCCTTAGAATCACCATGCCATGTTTTACCATTCTCACCACGTTAATCGATTACCTTTGGATTTG
ATTATTAACACTTGGTAATATGATACTTAGATAAATATACATTTTACTCTTTTCTTCACTCTTCGTTTATTTATAATCTT
TATAAGGCATGTGATACATATGACCAGCTGATCAATGGTAGAAGAGGATGACCCATGCTAGGCATTTTAATCCCTGGGAT
GCGGTCCTCATTATTACACAAATTGGGATCGGCCCATGCTAGGCTTTCGCCCCTGAGCTGCCACCCTTCTATACCAATTG
GGATCGGCCCATGCTAGGCTTTCGCCCCTGAGCTGCCACCCTTCTATAACAATTGGGATCGACCCATGCTAGGCATTTGC
CCATGGGCTTCCACCCATGAATATACAGATTGCTTCACTTAGATTCTTTAATCTTTGAGATTGTTGTTTTGATATTCATA
ACTCTTTTGAGATTGTTCTTTTGATGATCATAACTCTTTCGAGATTGTTGTTTTGGTGATCATAATCATTGTTGAGATTT
GGAACTATGGACACTTAGTAGAAGACTTGTGAATATGCACTTGAGGCAGCAACATTAACATCAGTAGCAAATGTAACATT
TGAATGAATATTTAAACATTTCAAATGAAAACATATGTGTATATCAAGTGAAGAGACATATAACTCCTCAAACAATGAAG
TAAGGAATCTCTCAATAAGAAAATGTAATAGCTAAATACTTAGTAGATGATATGAAATGAAATGGTACATGAACATGGGA
ACTAATGATGCACATGGGCAGTTTCAAATCAGGGACAAGTGTATTCCAACTAACAACATATGAATTGTATAATGTGACCA
ATAAATATCCTGTGAGGTAATATTATAGACTAAATACAATGGGAGTGGTATCCAATGAAAGTAACATGTGATCATTTGAG
TAAATGAAATATATGATCAAATGGACAATTGAAGCAATTAGGCAGTGTATGGACAAAATGTGTATCAAACATATGAACAC
TCTTTACATGTGTAATCTAGTATATTATTTATATAAGAGATACATGTGACAAGGGTTCATTCCTTAACAACGGAAGAGAT
TTTTAGCCTTACATACCTTGTCTCCCAACCAGTACTATGTATTACCATGATTCAGCCTTTCCAAAACCTTAGCTGGGCAG
CAAGCTCGCCAACCCTCTACTTAAGGGTGCCGCCCTTTTCACACATTGCCTTCTCACCATGTCTACATAATACACTACCT
TCTCATGAGGTATCCCGGCATTTCTCGGGCTTCAAAATACCTAAAATAGTAAGCAGACACATAATGGGCTACAAGCATGC
GCAATCCTCAATTTAAATGGTGTATCACTGCAACCTTCATTTCTGCCCTAAAAATACTTCATATGACTTTCTATTAATGC
CAACCAACACTACAAATAGATTACATTACAATAGGGTCAATATGTAATGAAATAGACCACTAAAACATTATCTCAAACAC
CTAGCGGGGGTAAAACTCCACAATTTTCAGAAATGGTGTTTCAACACCCAACTATCCCATACTTATAAACAACACTCTCA
CTAGCATGTAGGTATAAAGAAATGTCCTTTACCACCAATTAGTTCAACCATATACCCAATACTACTCCAAGATTCACCAC
ATGTAGGAAGCCCCAAACCTTCCCATAATAATAAATAAAAACTTGGACTCACTATTGCTGATCATTGTACCATGAGTCCT
ACCCATTAAACATACTTTGAACACCCATATAATCTCATCTACAATAGTAGGAAGAGAAAGAATTATTACCTTAATTGGAG
AGAAATTTCCAGCCTCCTTATCTTGAATTCCAAAAAGAAAACTTGGCTGCAATAGCTGTTGATTTCTTCTTTTTAAAAAT
CTCCTTGAAGTGAACCTTCAAATTTCTTGAAGCTAAGAGAGAGGGTACTGTTTTGGGACTTTTTTGGTATGAAAAACCTC
ATGAATGAATTGAAAGAGAGAGGAGAGACATTCTTGGCTGTGTGGTTGAGAGAAAATTTCGAAGAGCAAAGTGAAAAATG
AAAAAAAAGATCTAACATTTGACCTTAAAAGGCCTTCAACCGCCCTAGGCTGCTTAACCTTGAAGTATTCCTGAAACATT
TGTCCAAAGTGGGTCCCTCCTTCACATGGTCTTCTTATGCAGCCCTCATTGACGTAAATACATATATAATATGAACTTCT
TTTATGTCCCACTTCTAGAATATTTCTCAAACCACGTAGGTGGCTCATAAGCAAGTAGCACATCTAAACAAGCAGGTGAA
GCACATAGGTCAAGCTACTAGGTGAAGCACATAGGTCAATCTACTAGGTGAAGCACATAGGTCAAGCTACTAGGTGAAGC
ACATAGGTCAATCTACTAGGTGAAGCACATAGGTCAAGCTAGTAGGTTACTTGATTCAATTCCTCATTTCTGCCCAAATC
TAAACACTTTAACCTTAGCTATTAAACATTATGTGTATATATTCTTGGACCCCTGATCCTTAGGCTCGATCATGACCTTA
TTCTCCTAAGTCAAATAGGTTCGTCGATGCGAACTTGTTCGTACAAACGATGGGGGACATGGGGTGTTATACAAAGAGAT
AGTAAAGGAACGTACAAACTTCACCCTCTTTCTGCAAATATCTCCTACCCCCATAAGATGCACATTCAACAAGATTATGC
TCAAGGTAAGAAATAAAAAAAAAGGGGTCTAGGAAGCTATCCTTCCCCACCCACAATGTAGGCTCTTCAAGTGGATGGTA
AAACCTTAAGAATAGCTTTCCTGTATTGGGAAAGGAATTAACAATGTTAACCACCATTTGCCTGCCATTTCGACCAAACA
TTCCCACACAAAGGCTACAATTCAGCTCACTACTGGGGTCAAATGGAAAGGCAAGCCATGTACTAGGATCAAGTGCACAT
CCATTATCAGGTTGAAACTCTTTCCTTCCAATAGCATACTCCACTCAACATCATGAGCATCATCATATGTAAATAGGTAA
TAGAGAAAGGTGTCTCGCAAATCAACCTCCTCTAGGGTGTTTTCATGTGTATGACTACCAATAGGCTCAAAAGCACTGGT
CATACTATCAAGGAGTGAAACACACCAAGAAGAAGAATTAATGGGAAAATAAACACCACCTTCCCCCTCATCACCTTCTG
TCCCTACAAGAGTACTCTCATCTCCCAAGAAGAGATTTCCATCTTTGGGAGGACAAGCTTCACACCATAGTGGGTTATAA
TAGCAAGTATAGTTATCAAGAACTATACTACTCTCATGAGTCACACCACTAGGTACATCACTAGGAGTGATTTCATCATC
TTCAAATAAGATATTGTACTTAAAGAGGGAATGATCAACCACTAGGGAAGAATTAAAATATTCAAGTTCACCCTCAAAAA
GACACATCAACTTTCGAAGCATTTTCAAGTACATGATCTCTATGAGTAAAGCAAGCAATCGGATCTTCGACAATAGATAT
GCTCAAAGAGTTACTCCTAATCAATTGATCAACATTATCATTAGTACCACCTACTTGAGGTTACTTAATTACATTACAAG
AACCCTTAACCAGTGAACTACACTGACAAACAGGTTGATAAACACAATCATTACAAATTAATGAACTAGCATTCAAAGAA
TAGGTGTCAACACTAAGTGGACACAAATTGATCTTACTAGAAGAATTAATTCGGTCATCAATAGGATCAACTAGTGTATC
CACACTCTCAACAAGCACATTATCAATATAAGGTAACGAATCAATAGGCTCACTTAAAGACAAACTAACATTCACACTTT
GTTCATTTGTAATGGTAAAAGTGTTAAGTTTAGCTATTGTACCTTGACGCCCGCAAGATCTTCTTTACCTTGAAAGGACA
TTCCCTTAGAAATGTCCGGACAGCCCACAAGTGTATCCATTGAAAGGGGTTCATGAGGATCCTGCAAAAAGGAAAGAAAT
AAAATGGGGAGGGGAAGAGTTAGATGGGTTAGCTTGCAACTCATGATTCTTTTGTGAGGCAAGGATCAATGCATTTTCGA
CTCCCACATCCTCCCTTATCTCTTTATGCTCAGCCAATAACAACTTGGCTTTTCCTTTCAACTTCCTTTTTTCTCCTTCT
CCTTGGGCCTCAGCCTCCACATGTCCCTCCTCCTTCTTCCTTTTATCCCTCAACTCATCCATCTTTCGATACATCTCTAT
GACTTGGGATGGTGACATTGGCTTAAGGACATATTTACAACCCATAGACATGACAATATAGGTGTTGTGCCTTCCATCAT
GGGTTGTCGGATGACTGTTTTTCCATGGCCTCCCGAGTAGTACATGACTAGCTTGCATGGGAATCACATCGCAAAGTACA
ACATCTTGATATTTCCCAATTTGAAACTTAATCAACACCTGTTCATGTACCCTCAATTCCTCCTCATTCAACCATTGAAG
TGTGTATGGTTTAACAAGCTTAGTGGTAGGAAGCTTCAAGTAGTCCACCACAACAGTTCTAGCAAGGTTGGCACAACTTC
CACTGCCAATGATCAAATACATACTTGGCTCTGGATGAGGCACTTGGAGTGGAAGATATTCTCTCTTTGTTCGTGATTGA
TCATGGCCTTCCTAGGTATAGTCCTCCTTACCACATATGATGGTGTGTGAACTCTCTCTCTCTTTGGCCCAAATCTCATC
CTCCACCTTGGTCAGTCAAGAATTTATCATAGATAGACGACCTCTAAACTCAGCCAAGCTTCCATCCAACATTCTCATCA
TCCGACTCTCTTCAGTAGGAGTCCTCATGGAAGATTCTAAAGTAACCTCATCATCCGACTTCTACACTTTATCTTTCTTC
CTTTTTAGAATCAAACACCTTTTTTGGAAGATTCCTCCTTCTTGAAGATTTGAATTTTCTTCAAGAACACTATAAACAAG
ATGAAAACCCAAAATAAAACCCTTTAGACTTTTAGCTCGGAATTTGACAAAATTCAAGATACAAGCTCTTATAGATAGGG
AACAAGCCCCAATACTTTTTAGCCTTCAATTCCTTTCCAAAACATCCAAATTTTAAAACACACTTGTCTTCTTCAACCTT
CAATGGTGGCTTCTTCAATAGTGAACCAAACCCTTTCAAATCTCAGCCCTAGACTCGAAATAGGTTAGGGAACACTAATA
TAACCTTGGAAACTCCAAAGAAGACTCAAATCAATAAGACCCATTTCTGAAATTCTTCAAAGACATTTTGAACATTTTTT
TTGTTTTCGTAACAAACCCAAAACTAGATTCATAGGAATGAAACTAAGCCTTGCTCAGATACCAAATGATACGATTCTCA
CAGGAGAAACGATGATAATATGCAAAAATCAAAAAGATGGAAAGTAAAGGATAAATAATTAGACACACAGAGGAAATCAA
AGGCAACCTATGGGTATAGTAAACCCAAAGACCTGAATCGATTAATCCTACAATACCACCTAATTCTTACGACGACCTCA
AGGGAATCAATATCCCGAGCAACCGACGTTTCTAACAAAAAGGCAACAAAAGCTTACCAAGCTCTCAACACTCAAACATG
AGTTTTCAGTTTTCAACATTCAAAATAATCTACCCTAAAATGAACCCCTAAAGGTCTATTTATAGTTTTAGGAATTATTA
CATAGATGGACCCAAAAGTTACCCAAAATGGGCAAATGGGCGAGCTGAGTCGGGCTCGCCCAATAACTCGGTGATCCGAC
CAATGGGTTCGGCAAGGAACCCTACTCATTGGCTTCTCCCTTGAAGGATTGTTGTAACTTTCGGCGTCTTGGGGGTCCAT
TGGGCGATACCCTGATGGGCCTCCTGTCCACTTGGCGATGGACCCTACTCCTGATACTTGTTTAGACATTAAGCAATCTG
GTGGTCATCGCTCAAGCGATTAGACAATGCACCGATTTCTTTTCAGCTCGCTGAGTGAGGAAATTCTAGTTGTAGATCCT
TGGGACCTTAGGCGATGTTAGAAGCCTCACCAAGGTAGCTTGGCGAGTCGCTGAAGTGGAGGTCAACTCACTGGCTGGAG
CAACATGTTCATTTGCTCCTCCTTCCTTCGTTAGGCTTCCTATGCTCCATGTTATCATCCACACATGTTGTTGCTCAGCT
GGGAGCTCCTTCAAAGAGCATTTGTTACCAAGAAAGGCTTGGAAGCCCTTCCTTGGCACCATCTCAAGCCCAAGAGCCTC
CATCCTTGTGAACACTCCATCAAAGTGTTGAAGTTTGTGAATGGATGGCCTTGAGGCAATCTGGATTGCATCACTGAACC
CTGAACTCTAAACCTTAAATCCTAAACTCTAAACCCTAAACCCTAAACTCTGACCCTAAACCCTAAATCGTAAACTATAA
ACCCTAAACCCTAAACCCTAAAAACTAAACCCTAAACCCTAAACCCTAACCCCTAACCCCTAAACCCTAACCCTAAACCC
TAAAACTACAACCCAAAAACCTAAAACCTAAATCCTAAACCCTATACCCTAAACACTAAACCATAAACCATCTCTCAAAC
AAAATCATAATCTTTCTGTTATTGCCATCCTTGAGCCTTTTTCTGACAACATTCATATTCAGCTCTTCACAAACTACTTG
ACTATGCACAAATTTATCTGTAATGATAATATAAAAATTTGGGTTTTTTGGAACAATGATATTGATTGTGTCCTTCTTAG
CTCGGATGACCAACAAATGACTTGTGAGTTTAGACATGTGGAGTGTGCAGAGAGTTTCATTATTTCCTTCATTTATGCTA
AATGCTGAGTTAACCTTTGAGCTCACTACTAGAAATTTGATATACAGCAACAGTTGAGTTACCATTGCAATAGGCTACTA
TATCGTTGCATTAGCTCTAATGCTACGGTTTAGGCAACCGCTACAACAGATCGCGTAACATTAGCTCTATAGCCACA
>mtp_1021.scaffold_3
TAAATTGGCCATGGAAGTGTATTTGGAAGGCTAAAGTTCCTATCTGGTTGCTAGAGAAGCTTGCCTAACTCAAGAAAACT
AACGAACAAAGGGCTTTCAACTGTGTTCAAGGTGTGTTTTATGTGGAAAAGCTTTAAAATTGTAACACCCCATATTCTAC
GTGTACTAGTCCTATTTATATGACCCTTATAAATTGCCTTGTGGTATAGTTATGGACTCGGTTTCCTATGCAACTGATAG
AATAGGTTTAAAGTGAACTGCCCATAAATTTTGATGCGACCTGATTAAGTTGACGTTGACATAAGTATTTAAACTCGAGA
CGGTAAGGTGGTAATTGAGCTTAAAGTTGGAAGCTTAGTGCTAAGTTAAAGAAAATGAGATTAATATTTAGAAAATGGAA
TAAAATAAGTGATCTGCTTGCTTGACTTAACTAAGCTAGTAGGTAACAAGTAGGTGCATGGTGACTTTGACTAATTGACC
CGTCCAAAGGACCAAGTAGGTGCATCACCTACTTGAGCTATATGGATCTAGTTAAAAAGGCCAAGGTTTATGGATCAGAT
TCGGACCTATGGTAATAGACTCAGTTGAGGCCCAAACTAAGTTAAATAAAATGAAAATGAAATTAAAGCCCAGCAGCCAA
ATCTACCAAGGCCCAATATATTTAAGCCCAAGTGAAAGCAAGTAGGTGCATCACCTAGTTTGACCTTTTGAGTTGCTAGA
TGTACATAAGCAAGTGCATCACCTACTTGACCAATAAGTGGCAGAAAATGGACCAAAAAAAGGGAGGTTCTAGAGGATAT
TCTTAAAGGTGAAGAAAGCTCAATATACGATATATTGGCTGCTATTCTCACTCATTTTTAACACACAATATTGAGAATTA
ACTCCAGTTCTCTCTCTCTTTTCTCTTAAGTATTAAAACATCAGCCTTAACGTTCCTTCTAGGGTTCTTGAAGAAATACT
CATATCTGCAAACCAAGGTAAGAGAAACACTTATGGATTTAGCTTAATTCTCCCGCGGAAGACTAGAAAACATGTTATTC
ATGCTCAATTATAAATAGAAGGTAGAAGTTCCCACAAGCTACTGCTCACTTTCCTTAATTATTAAGATACTTTTGTCTTC
TTCTTTGGTTTAAGTGTGAAGGGAAGTTGAAGTTCCAGAGGAATTCGAGTTATAAGGAGAAGTTGCAAAAATTGAGGTAA
GGTGACTGCTCCATTTTCTTCCTTTTTATGTATGAGTTTGAGTGAGGAATTATGGGTGTGCTGTCATAAAAGAACTCAAG
GGGGTGGTGAGTTCAATAATTGGTTGTATGATAAAGAATATTTGAGGCTGTTTTATGTGTGTTGTGGTTGGAGCAGCTTG
GGTAATGTTGGAAAAGGATATATAATGTATGTATTGGGCAGAGAAAGAGTGTGTGGTGATACACATTATTTTAAGGGTTG
TATGTGCTCATTATCCGTCAATGTTAGCTACTGTTTTATGGGATTCAGAGTGTGATAGCTGCTAATTTTAGTTTATCATC
ACTTATATTGTAGATTAAAACCTAAAAGGGGAGGCTGAATCATGATAGTTGTATTGGTCAGAGGATAAGGTATGTAAGGC
TATTCGATTTCCTATTTCATTGGCATGAATCCAACACTTGTATTACAAAGTAAGCTTTCTAAGTGTCCTTGATAGTGACT
GATTAAAGTGAGTACTCTAATATCGTCAAAGTACCCTTGGCACGTATTCCCCTTATATAAATCAAAATGGTCCTAGATTA
CACATGGTACATATGTTTATATGTTAGATATACAATCTGCCCATATCTTGCCAACTTTATTCAATTGTCTATTCCATCAT
ATATGTCATCTTTTAACATGTTCATATGTTCCCTTTATTGGTTATTACACCCATTGTGTTAGACTATAAAGTTACCTCAC
AATATCCCTACTTGCTCTATGGTACATTTTATATGTACTTACTTGGAATATGCATCCGTCCTAAAGTTGAATCTGCCCAC
GTTCTCCCTTGGTTCCACGTTCATGTATACCTTGTATTTGATATTAGTTAGTGAGTATTTGGCTATCATATAGAGTTCAA
ATCTCTTGGCTAAATATTAAATGTCTTCACTTGATATGTGCTTCAATTTGAGATGTCAAAATGCATATTGAGTCATATAA
GCTCCTAAGTATTACACGTTCATGTCACATTTGCTTCCCATGTCATTGTTATAATCGTAAGTCCATATTCATATGTCTTC
TACTACTGGTCCATAGTTACAAATCTCAACAATGATTATGACCACCAAAAAGCTATCTCAAAAGAGTTATGATCATCACA
AGAACAATCTCCAAAGAGTTATGAACATCAAAACAACAATATAAAAGATTAAAGAATCTAAGTGAAGCAATCTGTATAAT
TATGGGTGGCAGCCCAGGGGAAAATGCCTAGCATTGGTCGATCCCAATTGGTATAGAAGGGTGGCAGCTCAGGAGCGAAA
GCCTAGCATAGGCCGATCCTAATTGGTATAAGAGGGTGGCAGCTCAGGGGGGAAAGCCTAGCATGGGCCGATTCCAATTT
GTGGAATTATGAGGACAGCATCCCAGGGGTTAAAATGCCTAGCATGGGTCATCCTCTTCTACCGCTGATCAGCTGGACAT
TTGTATCATATGTCTTATAAATATTATAATGCAAAGAAAAGTAAAGAAAAGAATGTAACATACACGATTCCACAGGTATA
AGCAAAGTTGGTCTCTAATCCTTATCTATTGGTATTTGGTTTCACTTGAGCTCTTATTTTACATATGGTTGTATCATGCC
TTACATATTCAGTACATTCTTTCGTACTGACATCCCTTATTGGGGACGCTGTATTTCATGTTGCAGGTTCATGTACTCAA
CTAGTAGATCTCCCCATTAGAAGCACATGATACTCATCGGTTGTTGGTGAGCTCCAGGTTGATTCGGTACTTTGCTGAGT
CTTTACTATGCGTATTTCATAGTGGTACAGTTATGGATTCCAATAGAGGCTTTGTAGACATTGTAAAGCTGTCATCTGAA
TTCATAGTTTCACTTGTCACATGTATCGGTTCAGCTAGTCAACATGTGTTGTATATGAAACTTCATTAGTAAATATATCT
GCATAGTAGTAGTTTACTTTCTCATCATAGGTGACTTGTAATGCATGTGTTCATATGGTACTTGTTTGCCTCACTAGGGT
TGGGGTGTGACAAAAGTGGTATCAAAGTAGTTCGTCCTAGGGAGTCTATAAAGTCGTGTCTAGTAGAGCCTTACTTATGA
ATGTAATCACCCTCCAGGTCATTTTTAAATTAAAGAATTCATTTCATCGTTTAGAGCGTTCCTGTAGCGACCCCAAGTCA
TTTTTATGACTTGCTGGCACTGACTGTTCGGTCGCCTGGTCGTTCGTTTGGGTTTTAGGCCCGTTTACCTGTTTTGGAGA
ATTTTATAACTTGAAAAGTTGACTTTGGTCAACCTTCTTGGAAGTCGTGCTCAGATGAAAATTCTGACAGCTAGGTTAGC
TTCGGAATATTGATTTTGGTCTAGAACGACCTTTTGTTCACTTCCCGAGGCTTTAGATGGCAATTGTGGAATCTGGTTCA
AAACGATACTGGGTGTGGGACCCACTTTTTGTCGAAGCAAGCTCCAAATGGAAATTCCGCCTTCACCGTTGAGTCCGAAA
TATCGTTTCCAATCAGATTCCATATAAGGTTTGTATTTTTCCGACTTCGAACGAGTTCGAAACATCGAAATTTAAGTTTG
AAGGGTTGTAGAATTTTGACGCGGCGGTGACGTGGCAGAGCCACGTGACGACACGTGGCAGAGGAGTGAAATCTGGAAAT
TTCCAGAATTTAAAAACGAAATTCGTCCAATTTTTTTGTTCAACTTCAACTTGAGATTAATCCTTCATTTTGAGTCCAAA
TTAAGTGATTCAAAAGGCAAACTTCAAGAGAATTTTGAGGGGAATCTAGCGGTGATCTCGGAAACGCGAGGGGAGGCTTC
GTTTGAGGTAAGAAATCAATTTTAGTCACTGCCAGGGTGATTTTCCGGATTGAATTGTTTTTGAAATTTGAATTGTGAGA
TCTTGATCATTTTAGGTCCGTTTTGAGTCATTCTTGTGGCTAACTTGTAGAGTTTTTCGCAAGGATCGTCGTGGTATAAT
CTGTTTGGGTTGAAAGGGTCTCGTTTTTTCGAAAATTGGTGATCAAGGGGCTGCCCTTTTTAATTATTGTGGCGGATTTG
CGGTGTTGTAGGCATCTGTTTGTGCTAAAATTTTGGGATATTAGTTTAGTAAGGTATTTGGGACGTTTCCACGGATTCGA
TTTTGAGATTCTAATTGTGGGCCCCACAATCCCGTTTTAGACCCGATTTTGGGTCCGTCTCCGAAAAATATAATTTTAGT
GTCAATTTATTCGTAATGACGAGGTGATTAACCTTTTGTTAGTGGGGAAGCATTTGGAGACCGTTCGGAGAGGAAAAGAT
CCGGTACCGTGAGTTGGAGCACGCGTGATCGGCTTCCAGGTAGGCTATGGTTTTCTCTCGTGAGATTGAGCATGTTTAGG
CAATTGTTTATTGATTTGCTTGAGTATGGAGGGGTTCGGGTGTCGAGCATGCTAAATTTCTATAATTCCTGCCTTAGACC
TTATTTCGGGAAAGTGTTGGATTATGACAGCATGTCTCTTGATATTATTGAATGTCCATATCTGGTGGTGTATATGATAA
TATTGAATTGAAGTATGTTTGGCCTTAGTCTAGGCTTAGACTAGTGTTGCCATAGACTTGCGAGATTTCGGATGTCGTTG
GGCAGTAGAACTTTTTTCGACGTCGTTTCGGACGGTCAGCTCCTTGTAGACTGATATAGCAAACTTGAGTATGATAGTTG
GTAACTCAGCTTATGACCTTGTATCCATAATGCCCTGCTTTTCTATTAGCTACAGTACCCGGTTAGAGTCCGTGGTCCAG
CTTACTTGTGATCTGGTTTTAGCTACAGTACCCGGTTAGAGTCCGTGGTCCAGCTTACTTATGTCCAGGCTTAGCTACAG
TACCCGGTTAGAGTCCGTGGTCTAGCTTACCTGTGATCTGGTTTTGGCTACAGTACCCGGTTCGAGTCCGTGGTCCAGCC
CACCCGTGCCCGACCTTTGGCTACAGCACCCGGTTCGAGTCCGTGGTCCAGCCCATATAGGTTGACTCATTAGCTATAGT
ACCCGGTTCGAGTCCGTGGTCCAGCTTGCACGTGGTGTATTTCCAATTCCTCACTAAAGCTTCAGTTTAGTCTTGATTAC
TCTTACCTGTAGGTTGAGGTTTTGGAGGTGGGAGAGATTTCGATTAAAGTCCGGGACGTAATGAGATCTTGGAATATAAT
TGGGAATGGTTCGGTTAAAAGTCCGGAATTTGGTAATATTGTGATAGACCTTCTAGCTCCATTATTTTACTTCAACTGCC
AGTGCATCTGCCGGGCTTATGGGGGTCCGTGCAGGTGGTTTCTTTTATTGTGCACGAGCGTACCCGTCGGGTTTATGGGA
GCCCGGCGGAGTTAGTTAGATTGCTTGTTTTTGTTGCCTGTACGCTCGTGTACATACCCCCATTTACTACTCTTTGCACT
TGATGTGACCCTTTATTTGCATTTCAATTTACTTTTGCTTATCTTGCTCAGTCGGCCGATGATGCTTACTGGGTACCTGT
TGTTTTGGTACTCATGCTACGCTCTGCATCTATTTCATGATGTAGGTCCGAGCACTAGTTGCCAGCGTTGATCGAGCTTG
GAGTAGACTTATCCGAAGACGGGGGTGAGCACACGGCGTTTTGAACTATTTCAGTCTCCATCTGTATATATAGACTTGTC
TTTTTCCTTTCGAGACAGTCCAGGCTCTGTTGTCCTGTTTTAGGACTTGTACTCATTTTGTAGTAGCTCTGTACTAGTGA
CTTCCAGGTTCTGGGAGGGATCTTTATTTGTATATTTGTTTTTGGTTTGCTTCCGCCTGTTTATGTTGTGATTTTCCTAC
TCTTGTATAATTTCTACCCTCAGACCCATTACTTGTTGTTCCGGGTTACGGGTTGGCTTACCTGCTGGTGGGTTATAGTA
GGTGCCATCATGACTTGATAAATCGGGTCGTGACAAATTGGTATCAGAGCCCAGGTTTGTCGGTCTCACTTGTACAGAGC
TAACGTCTAGTAGAGTCCTGCAGATCGGTACGGAGACGTCCGTTACTTATCTTCGGGAGGCTACAGGATGTCTTTAGGAA
CGTGTTGCTTTTGTATCATTGTCGTGCATTGTATGTCTTATCGGTTTCTGAAATTTTACTTGTACCACTCTTTTATAGGG
ATGTCTCGCACGCGTGGTAGGGCCCCAGCTAGGTGATAGAGCCACCAGCAGCTCCAGCACAGCAGCAGCCGATGGGCCCG
GACCAGCCCAGCCACCGCCCGAGCCTGTGGCAGCTCCAGATATACAGGTGATGCTCGTACAAATACTAGCTGCTATTGGG
GGTATGCAGCAGGCCCCAGCTCCAGTCGTTCCAGTACCGCAGGGCCAGCCTACACCAGCGGTACCAGTTGTTCAGCAGCT
AGCGGCACCGGTTGTTCAGCCTGACGATTTGGAGGGCGTCATGCCACTACGGGAGCAGAAGATGCTCGGGGTGTTCCTTA
GACTATCACCGCCGAGGTTTTCTGGGTCAGTGGGGGAGGATGCCCACGAGTTTCTAGTTACTTGCCGCGAGCGGCTACAG
ACTTTGGGTTTAGTGGAGTTGAGAGGGGCAGACTTCATCGCTTACCAGTTAGACGGTCCCGCCAGGCAGTGGTGGCGTAC
ATACTTAGAGACCAGGCCAGCTGGGTCTCCACCGGTCACATGGACTGAGTTTTCAGAGGCCTTCTTGGCCCGATTTATTC
CCAGGAGCATCAGAGATCAGCTTAGAGATCAGTTTTCTCGGTTAGAGCAGGGCTCCATGACAGTATCAGAGTATGAGGCC
CGATTCCACGAGCTCTCCAGGCATGCCGCCATGATATTACCTACTGAGGAGGAGAGGGTTCGTTGTTTTGTTCGGGGTTT
GAGACTACAGTTGCGGATTGAGACTCAGTCTTTAGTCTCAGCGGGCCGCTCATTTCTGGATGTAGTGGACCATGCCCGCA
CTATCGAGCAGCTCCGTCGCGAGGCCCAAGGGGGCAGCGGCAAGAGAGCTAGACAGGAGGATAGCCATGATAGGCGCCGT
TTCAGACCCCGAGAGTCTTATGATAGATCTCAGCAGAGGTTTCAGTCAGGTCAGTCAAGTAGCCCCTTCCAGGCTTCTCT
CCAGGCATCAGAGGGTGATCAGCACCGCCATATTGGTTTTAGTGCCGGTCCTAGTCGGGGCCGAGATAGTTCACAGATGG
GTTCTTCTGGCCGGGGTAGCCGACCTCCAGCTCTCAATCGACAGTCCCAGGGGTGTTATGAGTGTGGGGATTTAGATCAT
TGGGCCCGCGAGTGTCCCCATCGCAGGTTAGCCTTACCCGCTCCACAGGCAGTTAGGCATGCGCCAGCACCTCCAGCTAG
AGGCAGAGGCCAGGGACAGGACCGTAGGGGTGGTCACCAGGGTATACGGGGTGGTCCCTGAGGAGGCAGATTAGGGGGCA
GAGCCGATGCACAGGGTAGGGGAGTCCAGGCCCACTTTTATGCAGCTCCAGCTAGAGCAGATGCGGAGACCTCGGACGAT
GTGATCACAGGTACAGTGTTATTATGCCAGCAGCCCGCCTTGGCTTTATTTGATCCAGGCTCTACTTTTTCGTATGTTTC
TGTTTTCTATGCCTCTCGATTGAGTATAATGTCTGAGCCTCTGGTAGCGCCGTTGCGTGTGTCGACCCCCGTGGGTGAGT
CTTTAGTAGTGGATCAGGTATTTCGATCTTGCTTAGTTACTATCCAGGGGCGTGACACCCGGGCTGACCTTATATTGCTT
GACATGGTTGATTTTGATGTGATTCTGGGCATGGATTGGTTATCCCCTTATCGCACTGTTTTAGATTGCTTTTCTAAGAC
CGTTACCTTGGCCATTCCCGGTATTCCTCCGGTGGTGTGGCAGGGATCTCGTGGTAGCACACCAGTTGGGGTTATCTCTT
TTATTCGTGCTAGGAGGCTAGTGGCTAGCGGATGTTTATCATATTTGGCCTATGTACGTGATGTGAGTAGGGAGGTTTCT
CTGGTTGAGTCAGTTCCTGTTGTTCGTGACTTCATAGATGTGTTTCCTACTGATCTACCTGGCCTACCCCGAGAGCGTGA
TGTTGATTTTCCGATTGAGCTTGAGCCAGGTACTCGCCCTATTTCTATTCCGCCATATCGGATGGCTCCTGCAGAGCTCA
AGGAGCTCAGTGTTCAGCTTCAGGATCTTTTGGGTAAGGGATTTATTCGGCCTAGTGTATCGCCTTGGGGTGCCCCAGTC
CTTTTCGTGAAGAAGAAGGATGGTACTATGCGATTGTGTATTGACTACAGGCAGCTGAACAAGGTGACGGTGAAGAACCG
TTACCCCATGCCTCGTATTGATGATTTGTTTGATCAGCTTCAGGGTGCCGTGGTATTTTCTAAGATTGATTTAAGATCCG
GCTACCACCAGTTGAGGATTAGGGCAGCGGACGTCCCTAAGACCGCATTTAGGACTCGTTATGGCCATTATGAGTTCTTG
GTGATGTCGTTTGGGTTGACTAATGCCCCTGCCGCCTTCATGGACTTGATGACACGTGTGTTCAGGCCATACCTTGATTT
ATTTGTCATTGTCTTCATTGATGACATACTGGTATACTCGCGGAGCCGGAGTGAGCATGAGCAACATTTGAGGATAGTGC
TCCAGACTTTGAGAGATCAGCGGCTTTATGCCAAGTTCTCAAAGTGCGAGTTTTGGCTTGAGTCTGTAGCCTTCTTGGGG
CACGTGGTGTCCAAGGAGGGTATTAGGGTTGATCCAGCGAAGATTGAGGCTATTCGTGATTGGCACAGGCCCACCTCTGT
GACTGAGATTCGTAGCTTCGTCGGATTGGCAGGCTACTATAGGCGTTTTGTTGAGGGATTTTCTACTATATCAGCGCCTT
TGACTCGGTTGACTCGCCAGGATGTTCCCTTTGTTTGGTCAGAGGAGTGTGAGGCGAGCTTTTTGAGGCTCAAGGAGTTA
TTGACCACCGCTCCTATATTGACTCTTCCAGTTGAGGGCGAGGGCTTCACGGTATATTGTGACGCATCTAGCGTTGGTTT
GGGTTGTGTATTGATGCAGCAGGGCCGGGTTATTGCTTATGCGTCGAGGCAGCTTAAGATTCATGAGCGCAACTACCCCA
CCCATGACTTAGAGTTGGCGGCGGTAGTTTTCGCACTTAAGATTTGGAGGCATTACCTGTATGGAGTTCGATGCGAGATC
TATACTGATCACAGGAGTCTTCAGTACATCATGAGCCAGAGGGACCTTAATTCGAGGCAGCGTCGTTGGATTGAGCTCCT
GAAGGACTATGACCTATCTATTCTCTATCATCCGGGCAAGGCGAATGTGGTAGCGGACGCCTTGAGCCGAAAGGCAGTGA
GTATGGGTAGTCTATCCTTCTTATCTGTTGAGGAGCGACCCTTGGCTATGGACATTCAGTTCTTAGCCAATAGTATGATT
CGGTTGGATATCTCAGATTCTAGACGTGTCTTGGCCCATATGGGAGTTCAGTCTTCCTTGCTTGACAGGATCCGTGGTTG
TCAGTTTGAGGATGAGGCCTTGGTGGCCCTTAGAGATCGAGTGTTAACGGGTGATGGTGGTCAGGCTACCTTAGATCCTG
ATGGAGTGTTGAGATTCGCCGGCCGCATCTGTTTTCCGAGAGTTGGGGATTTGATACAGTTGATACTTTCTGAGGGCCAT
GAGTCTAGATACTCTATCCATCCGGGCACAGCGAAGATGTATCGTGATCTGAGGCAGCATTACTAGTGGAGTGGCATGAG
GAGAGATATTGCTGACTTTGTTTCCCGTTGCTTGTGCTGCCAGCAGGTAAAGGCCGAACATTTGAGGCCTGGTGGCGAGT
TCCAGAGATTACCCATTCCGGAGTGGAAGTGGGAGCGTATCACTATGGACTTCGTTGTGGGGTTACCTCGGACTTCTAGA
GGTGTTGACAGCATTTGGGTCATCGTGGATCGGTTGACTAAGTCAGCATACTTCATTCCTGTCCATACTTCCTACAGTGC
TGAGAGGTTAGCCCGTATCTACATTCGAGAGGTGGTTCGTCTACATGGTGTGCCTGTTTCCATCATCTCAGATCGGGGCC
CACAGTTCACAGCTAGCTTCTGGAGGACATTCCAGGATGAGTTGGGTACCCGTGTTGACCTTAGCACAGCTTTCCACCCG
CAGACTGATGGTCAGTCGGAGCGCACGATTCAAGTTCTTGAGGACATGTTGCGGGCTTGTGTTATGGATTTTGGAGGTCA
GTGAGACCAGTTCTTGCCTTTGGCAGAGTTTGCGTATAACAACAGCTACCACTCTAGTATTCAGATGGCCCCATTCGAGG
CATTATATGGTAGGCGTTGTCGCTCTCCAGTTGGTTGGTTTGAGTCTACAGAGCCTAGGCCGCGTGGTACAGATTTGCTT
CAGGAGGCCCTGGATCAGGTGAGGGTGATTCAGGATAGGCTCAGGACGGCTCAGAGTAGGCACCAGAGTTATGCAGATCG
GAGGCGCCGGCCTTTGAGATTCTCTGTTGGTGATCGGGTATTCCTCCGTGTGTCGCCCATGAAGGGCGTGATGAGGTTTG
GGAGGCGGGGCAAGCTTAGCCCCAGGTACATTGGGCCATTTGAGATACTCCAGACAGTTGGGGAGGTTGCTTATGAGTTG
GCCCTACCTCCAGCATTTTCAGCCATCCACCCGGTTTTTCATGTCTCAATGTTGCGGCGGTATGTTCCTGATGAGTCTCA
TGTGCTCCAGTATGATGCAGTCGAGTTGGATGATCGTTTGACATTTGTAGAGGAGCCAGTTGCCATTCTAGCCAGAGATA
TGAGAAGATTGCGCTCGAGAGCCATTCCTGTTGTTAAGGTCCGTTGGAAACATCGTCCAGTTGAGGAGGCTACCTGGGAG
ATCGAGCATGAGATGCGGGCACAGTTCCCCGACTTATTTGAGCATTCAGGTACTTCTTGACTCTTACTTTCGCGGGCGAA
AGTTCTTTTAGTAGTGGATATTGTAATGACCCTCCAGGTCATTTTTAAATTAAAGAATTCATTTCATCGTTTAGAGCGTT
CCTGTAGCGACCCCAAGTCATTTATGACTTGCTGGCACTGACTGTTCGGTCGCCTGGTCGTTCGTTTGGGTTTTAGGCCC
GTTTACCTGTTTTGGAGAATTTTATAACTTGAAAAGTTGACTTTGGTCAACCTTCTTGGAAGTCGTGCTCAGATGAAAAT
TCTGACAGTTAGGTTAGCTTCGGAATATTGATTTTGGTCTAGAACGACCGTTTGTTCACTTCCCGAGGCTTTAGATGGCA
ATTGTGAAATCTGGTTCAAAACGATACTGGGTGTGGGACCCACTTTTTGTCGAATCAAGCTCCAAATGGAAATTCCGCCT
TCACCGTTGAGTCCGAAATATCGTTTCCAATCAGATTCCATATAAGGTTTGTATTTTTCCGACTTCGAACGAGTCCGAAA
CATCGAAATTTAAGTTTGAAGGGTTGTAGAATTTTGACGCGGCGGTGACGTGGCAGAGCCACGTGACGACACGTGGCAGA
GGAGTGAAATCTGGAAATTTCCAGAATTTAAAAACGAAATTCGTCCAATTTTTTTGTTCAACTTCAACTTGAGATTAATC
CTTCATTTTGAGTCCAAATTAAGTGATTCAAAAGGCAAACTTCAAGAGAATTTCGAGGGGAATCTAGCGGTGATCTCGGA
AACGCGAGGGGAGGCTTCGTTTGAGGTAAGAAATCAATTTTAGTCACTGCCAGGGTGATTTTCCGGATTGAATTGTTTTT
GAAATTTGAATTGTGAGATCTTGATCATTTTAGGTCCGTTTTGAGTCATTCTTATGGCTAACTTGTAGAGTTTTTCGCAA
GGATCGTCGTGGTATAATCTGTTTGGGTTGAAAGGGTCTCGTTTTTTCAAAAATTGGTGATCAAGGGGCTGCCCTTTTTA
ATTATTGTGGCTGATTTGCGGTGTTGTAGGCATCTGTTTGTGCTAAAATTTTGGGATATTAGTTTAGTAAGGTATTTGGG
ACGTTTCCACGGATTCGATTTTGAGATTCTAATTGTGGGCCCCACAATCCCGTTTTAGACCCGATTTTGGGTCCGTCTCC
GAAAAATATAATTTTAGTATCAATTTATTCGTAATGACGAGGTGATTAACCTTTTGTTAGTGGGGAAGCATTTGGAGACC
GTTCGGAGAGGAAAAGATCCGGTACCGTGAGTTGGAGCACGCGTGATCGGCTTCCAGGTAGGCTATGGTTTTCTCTCGTG
AGATTGAGCATGTTTAGGCAATTGTTTATTGATTTGCTTGAGTATGGAGGGGTTCGGGTGTCGAGCATGCTAAATTTCTA
TAATTCCTGCCTTAGACCTTATTTCGGGAAAGTGTTGGATTATGACAGCATGTCTCTTGATATTATTGAATGTCCATATC
TGGTGGTGTATATGATAATATTGAATTGAAGTATGTTTGGCCTTAGTCTAGGCTTAGACTAGTGTTGCCATAGACTTGCG
AGATTTCGGATGTCGTTGGGCAGTAGAACTTTTTTCGACGTCGTTTCGGACGGTCAGCTCCTTGTAGACTGATATAGCAA
ACTTGAGTATGATAGTTGGTAACTCAGCTTATGACCTTGTATCCATAATGCCCTGCTTTTCTATTAGCTACAGTACCCGG
TTAGAGTCCGTGGTCCAGCTTACTTGTGATCTGGTTTTAGCTACAGTACCCGGTTAGAGTCCGTGGTCCAGCTTACTTAT
GTCCAGGCTTAGCTACAGTACCCGGTTAGAGTCCGTGGTCTAGCTTACCTGTGATCTGGTTTTGGCTACAGTACCCGGTT
CGAGTCCGTGGTCCAGCCCACCCGTGCCCGACCTTTGGCTACAGCACCCGGTTCGAGTCCGTGGTCCAGCCCATATAGGT
TGACTCATTAGCTATAGTACCCCGTTCGAGTCCGTGGTCCAGCTTGCACGTGGTGTATTTCCAATTCCTCACTAAAGCTT
CAGTTTAGTCTTGATTACTCTTACCTGTAGGTTGAGGTTTTGGAGGTGGGAGAGATTCCGATTAAAGTCCGGGACGTAAT
GAGATCTTGGAATATAATTGGGAATGGTTCGGTTAAAAGTCCGGAATTTGGTAATATTGTGATAGACCTTCTAGCTCCAT
TATTTTACTTCAACTGCCAGTGCATCTGCCGGGCTTATGGGGGTCCGTGCAGGTGGTTTCTTTTATTGTGCACGAGCGTA
CCCGTCGGGTTTATGGGAGCCCGGCGGAGTTAGTTAGATTGCTTGTTTTTGTTGCCTGTACGCTCGTGTACATACCCCCA
TTTACTACTCTTTGCACTTGATGTGACCCTTTATTTGCATTTCAGTTTACTTTTGCTTATCTTGCTCAGTCGACCGATGA
TGCCTACTGGGTACCTGTTGTTTTGCTACTCATGCTACGCTCTGCATCTATTTCGTGATGCAGGTCCGAGCACTAGTTGC
CAGCGTTGATCGAGCTTGGAGTAGACTTATCCGGAGACGGGGGTGAGCACACGGCGTTTTGTACTATTTCAGTCTCCATC
TGTATATATAGACTTGTCTTTTTCCTTTCGAGACAGTCTAGGCTCTGTTGTCCTGTTTTAGGACTTGTACTCATTTTGTA
GTAGCTCTGTACTAGTGACTTCCAGGTTCTGGGAGGGATCTTTATTTGTATATTTTTTTTGGTTTGCTTCCGCCTGTTTA
TGTTGTGATTTTCCTACTCTTGTATAATTTCTACCCTCAGACCCATTACTTGTTGTTCCGGGTTACGGGTTGGCTTACCT
GCTGGTGGGTTATAGTAGGTGCCATCATGACTTGATAAATCGGGTCGTGACAATTAATGTGTTGCACGCCACATTTATAA
TTAGGGTGCTGCTTGGACATTTAGCAAAAGTTACCCTCCTTCGTAATCCAGATCGTGCGATAGAGCGAAGTTAAGAAGTC
AATTTCCACTTTCACCTGATCATGCTATTCATATTATGCTTACGATGGTTAAGGTTAACGATAGCTAAAATTTCAACATG
CAATCTACAAAAAAGGATCTGATGTTATCAAAATTTAGACTACATTGAGCTCATTTTATTTGACCGTCCCACTCCACAAG
GTATGTAAAGGCTTTTATGTTATATGCATTTTAAGTTGCATTTTTATCATTTGTATCACCTTGGTTCAATTGAGAAAGAT
ATAGTATGGTTATCCATATGCTTAAAAATGATGGGTTACCTAGTTACATATATGACCTGTAGCATTTCTAAACACATCTT
CTTAGGAGGATGTATCCAACTCTTGGGTTCTATATTTCATCCATATTTATAGGATCTATTCCTATAGAGGACACTTGTTC
TTAGTAAGTGATATACATAGAATTTTCAGCATTACACATGTTCTCGAAATTGATGTTGTTGAACCAGTTTTTTCTTCGGA
AGAAGGCAGTTGCACAATCTGATAGGTGGATGTATCAGTGCAATAGTGTTGCCATAGATACCCCTAACTGGCTGACAAGG
ACCAAATTCTCACCATATATCATTCCGAATATGTTAATATTTGGCTTTTATATGGTATGTGCCAACAACCCCGAATAAGT
ACTAATAACATTTATATTCTTTTCATGTTTATAAAACTTAGGGATAAGTGTGTCAATTTATGCAAGTGATATATGTATGG
TAGTTCCTATTATGATCTATGTTTTGGCTATGGAGGATTAGTATGCGACTAAAGGGTAAGGTTAACAAAAGGAAAAAACA
TTGATTGGTTAGACCTAAGTTGTGATTAGTCAAGTTGTACATAGTGGGATTAGAGTACATGAAGCTACTAGTTTTGATTA
AAAGGTACTTGTTAGATAGGAAGCATGTGAGAATGAAGCTTGAATTACATGGGCCGAATATGTACGTAGAGCTTCTCGTT
AGAAAGAGATGGGATATGTCAAATTCCCTAAACATAGGAGTAGGGGTGATATGAGGATGCTATAGAGGAGTGAGATAGGT
GATTACGAAAGAGAGGTTGCTAAGTGTATGAGGCAATAAAAAGGTATCAACTCTTCAATCCTAACGAGTTATAATGGCGC
ACTGGGAACAAATTTGTGAACCTTTGTTAGACAGAGAAGTCATTTTAGTATTGATTCAAGTCTTGATATTTGGTCCCGAT
AACAACAAGAAAAAAAAGAGGGGAATAGAAAGGTTACCTAGATAGAAGATACATGGACTTAGTTCATCTACATCATTAGT
ACAAAAGAGAAGTAGAGCATTATCCACATATATAGACTTCCATCAATTTGAATAGAGCTACTATAGGGTTCATTTAATAT
ATGCCTGTAGTAATTCGTCAGTCATAGTCCAGTTAAGGGAGAGAAAAAATTGATCATATGCTAGTTGTTATTATTTGCTA
TCTTGCATGGGAAAAGAGTCGGAGCACCCTCACTTGTTTTTTTTTATTTAAAAATCTATTAGTATGGCCAGACCTATCTA
GTTAAGCCCAAATGGGATAACTCTAAGATTTTATGAATCATGATATAACTTTATAGGTACCTGACATTTACATTTATTAG
ATTTCATGTTTTATGGTGCTTTCAAGCTTCACTATTGATTTTCTATTTCGACCTTCAAAGGGCACTAGGCATTGAGCGTG
ATATAACACAAGCTAGTAATGAATGCAAAGTTGACCTCGGCCTCCTACTCTAAAAGATGAACTATTGAGGATTTTCTTTT
TCTATCTTGACTGTAGTATTTATATTGACCTAGACGGAAGCCAAGTCCCAATAGCAGAACACCTATAAGAATTCTTAGGA
GATTGAAAAGAGTAGATGGGGAAATCAATTGTATGTGTTTTGAGGTGAGTAAGGAATATGAGCAGAACTATCCCACCTGT
GACTTAACGTTTAAGACTGTCACGACCCGATTTCTCAAGTCATGATGGCACCTACTATAACCCACCAGCAGGTAAGCCAA
CCCGTAACCCGGAACAACAAGTAATGGGTCTGAGGGTAGAAACTAAACAAGAGTAGACAAATAACAATATAAACAGGCGG
AAGCAAACCAAAAACATATATACAAATAAAGATCCCTCCCAGAACCTGGAAGTCACTAGTACAGAGCTACTAACAAAATG
AGTACAAGTCCCAAAAGTAGACAACAGAGACTGGACTGTCTCGAAAGGTAAAAGACAAGTCTATATATACAGATGGAGAC
TGAAATAGTACAAAACGTCGTGTGCTCACTCCCGTCTCCGGATCAGTCTGCTCCAAGCTCAATCAACGCTGGCTACTAGT
GCCCGAACCTGCATCACGAAATAGATGCAGAGCGTAGCATGAGTACCAAAACAACAGGTACCCAGTAGGCATCATAGGCC
GACTGAACTTGAAAAGTAAAGGCAATATGAAAAGAAGGAATAATACAAACCGAGGGTCAAGGGTGGAAATCTAAGTAACA
ATGGAATGCACACGAGTGTACAAAGAACTAACTAAAGTAATCTATAAGCTAACTACACCTAACTGGACCCCCATAAGCCC
AGAAGGTACACTCGTGCGCAAATTAAATAAAAGCCCGAACGGACCCCCATAAGCCCGACGAGTACACAAAATAACTATAA
CTAAAGAGAATTGCATAAAAGAACCCAAGAACGAAGAACATCGAACCAGAACCTCAACCCTAATTAGTAGAATCTGATAG
TACGGAGGCCGGACCTCGAACCGGATGCTCAGCAGAAGTACCCAAGTAACCAATCACAAGTAACAAGTATAAGAGGCCGG
AACTCTAACCGGATGCTCTATATAAGTATTTGGGCAATAGAGGCCGGACCTTAAACCGGATGCTCTATATAAGTATCTGG
GCAATAGAGGCCGGACCTTAAACCGGATGCTCTATATAAGTATCTGAGCAATAGAGGCCGGACCTTAAACCGGATGCTCT
ATATAAGTATCTGGGCAATAGAGGCCGGACCTTAAACCGGATGCTCTATAAAGGTGCCAATGTAATTGCTTAAAGAGTCC
TAATCGATCCACACTCATAAATATCCATGGAACGCCATCCATACTTAGCCAATCAATGTAAGTCCTTGGAACCAAATTGA
AAATCAAATTCAAATCGCGAAGTAGAATTAGTGTCGCCGACGTAACTCGTGAAGCCATAACATCGGGGAAAATAAGGATA
ACTAAAGTCGGAGAAAGAGTATCACCTAACTAAGGCCCAAACTATCAGACTCAAATCTGCTACACCAGTCTACAGGGATC
TAAGCCGGCCGAGCGACGTTGGGGCAAAACTAAAGCCTATCAGATCCGAATCATGTATTTCTAAGGCAAGCCCTAGTCAA
ACCTAAACTAAGGCCCAAATGCTTCAAATAAACAATAATTAAGCATGCAAGTACTCCACATAGCGAGGAGGGTCCATTAA
TAACACAAAGCATGCTCACAGTTACCCGATAATTCCCGAAATAGGCCGAAAACATGATTTCTTAACACCTATGCAGGATT
CAATAACTACCCAACCCAAATCCCAACTAATCAACATGCATTCACATTCTCGAGCTCAATCTAAGAGAGGGAAATCATAG
CCTACCTGTAGGCCGATCACACGCGCTCCAAAATCACTTCTCTAGAGCTTTCCCTTTTCGAACGTCCTCGAAACGCTGCC
CCGCTATCAAAAATATAATCACAACGTTAATACGGTCGTTTAGACACCAAAATCACAACAAACGGAGACGGGTCAATTTT
GGAGTCAAAACGGGAATCGTGGGACCCGCGCAGGAAATTCCGAAATTAACCCCAAAAGTGGGTCCTAACCAATTCCCCCA
GCTCATGTCCCAAAATGGGACACAATTCGGGGCTCGGGAACAACACAATATCAACATGCAACTAAAACCCAAATTTTCTC
AAAAATTAGAAATGGGACAGCGGTGTATTTACCAAAAACGGGCTGTCTACAGTAAAATCTGACAACACCACAACGTTCTC
CTCAAAAAACCACTCAAGATAGCCTCAAAAATCACTGAAATCGGACTTAAAATGACTGAAATATCAAGTCTCAAAAATTC
CCAAAATCAAGCTCACAAAAAGGGTGAGGCAGCAGGTATTTTACGAAAATTACCTCAAATGGGGACTCCAAATCACTATC
CGAGCTCACCAACACATTGTCCTCGAAAAATCTCACAACTTTGCCTTTTGAATCGCCCAAATCGGTTGAGAGATGAGAGA
GTTATGAGGGTTTGAAATTTGGGAAATNNNNNNNNNNNNNNNNNNNNNNNNNNNNNNNNNNNNNNNNNNNNNAGAAAATC
TGCAACATTTCCAAAACTTAAAATTTCGATGGGGTGCTCCGATCTCGTTCGGAACCCCGTGCACGCAAACGAGATATGCA
ACCATACCAAATTCGACATTCCAGACTCAACGGCGCAATTAAAATTTCCATCAGAGGTCATTTCGATAAAAAGTGGGTCC
CACTTCCAAAAGTCCTTTTAAGTCAAAACCCACAAAAGGGCTCGGAAAGATATCGAAAACCTCCAGACACGAAAGAAGGG
TCAATCTAGACCAAACTTGACATTCCAGAGCTAACGACGCTGACGGAATTCTCATCCGAGCGCGTTTACTCAGAATGTTG
ACCAAAGTCAAACTTATGTCAAATTTCAAAGGCTAAAACGCCTAATCGCACCGACTCACACTGAAAACCTCGGGAGTCAT
GTCGACCATGCTACTAGCCTAAAATGACCCTTCCGGAGTTGATGGAATCGTCAGAATTGGATTCCGATGTCATCTTCTTG
AACTTTTGATCGAAAATGATCGTTCAAGGTTCATAAGCTCCAAAACACAAAAACTCGCACCAAGACTAAACGAACGACCA
GGTGACTGAACTGTCAGTCCCAGCAAGTCATAAATGACTTGGGGTCGCTATAGGAACGCTCTAAACGACATACAGAAGGC
AAGACACAGAAATGACCAAGAGGGTCATTACAAAGGCAGTGTGTTTGCCCTTATTATGGTAGAGTGGTTCTATAGGATAT
CTCGTAGTTTCCAAAGATGGTTTGTTATATAATTATACATGATGCATGTATAACTTATCTATTTGTATGTCATTTGCCCT
TTGTGGATTACCTTCTCACAGGTTATCTAATGTCATAAAATGCTTGCATGTAAGTATTATCCGCTTCAGAGCACCCTTGT
TTATTGTTATATGTTTTCATATGACCTTTTCCTTACATATTATTTATTGCACTGGTTACTTTCCACGTGTCACTTGTCCA
TATTGCGTGGGTACTGCATGCTAATTGATCATATGCTATGAGAAAAATTAGTGCTTGTGGGTTATATGACTCGCATATCA
CTTGTTTACATGTCATATGCATCATAAACCATTTCTATGTATATTACATGCCTCGTAGCCTACTTGCTTAAACATTACAT
GCCTTATAGCTTTTCTAGCCATGTGTCATGTGTTCACTTGCTCATATTTCATAAGTGTACTTATTGATATGTTAGGTCAC
CAATCCATGCGATATAACGCACTTGATCAGTGTGATTTGTGTTCTGTAGTTCATATTTCATATAGTCTACTTGCTTACGT
ATTATATATTTTATAGCTTTAGTACTCATGCATCATGTGCTCATCTAGTCCATTTCCTACATTCCTTATAGTTCATTCTC
TCACACGCTACCCTATGAACCATATGCGTGCGTACACCATATATTTCTATAGCTTAATGCCCGTATATTATGCGCTCCCT
TTTGTGCTAATCTGCCTATGTGTCATACCCAATGTGACTTATTTATTTGTACACTATTCCCCTTTGTGATTATTGACTTG
AGTTTTGAACATTTTGGGAAAACATTTCCTTGTATCATTATGTAGTGAAGATTTTGACCCGAAAAGGTTGGGCATATATG
TAAATTTTATCACAACCATAGATAAAAAAAACTTAGCATAATGCCTTATTCGAAGGTGCGGCATAAAACTTTAGAGTTTA
TATTAACAGCTATGCGTTCTTATAAGTTTCACCTCTGAAAAGCGTCATTAGATAAAAGAGAAGGGAAAGTAGGTCCCCAA
TAGGTTAGGTCTATGAATTTGTGTTCATTCCATATACAAATATTTGGGAGATACCATAGTTATTCTTGATTGTTAAGGCC
CGGAAGCTAAGCTCAAAAGGTTTATTGTGGAAGGAATAGAATATAACATAAGATACTTGGGAATAAAAGATGGTAGAGAT
CCTAAATGCCCCTCCTCATTCTAAACCTCAACATAAGGATCTGAGATCATGTGGTCCCCTTATATGATCATAAATCCTAC
TAGCAGTTGTTCAGTTGATATGTCATTTGCATGTCTTATGTTTAGATATATTAAAATCCTTATTTGTATGAATTCTAGTT
GTGTATCTTCAGTGAATTACATGGTCANNNNNNNNNNNNNNNNNNNNNNNNNNNNNNNNNNNNNNNNNNNNNNNNNNNNN
NNNNNNNNNNNNNNNNNNNNNNNNNNNNNNNNNNNNNNNNNNNNNNNNNNNNNNNNNNNNNNNNNNNNNNNNNNNNNNNN
NNNNNNNNNNNNNNNNNNNNNNNNNNNNNNNNNNNNNNNNNNNNNNNNNNNNNNNNNNNNNNNNNNNNNNNNNNNNNNNN
NNNNNNNNNNNNNNNNNNNNNNNNNNNNNNNNNNNNNNNNNNNNNNNNNNNNNNNNNNNNNNNNNNNNNNNNNNNNNNNN
NNNNNNNNNNNNNNNNNNNNNNNNNNNNNNNNNNNNNNNNNNNNNNNNNNNNNNNNNNNNNNNNNNNNNNNNNNNNNNNN
NNNNNNNNNNNNNNNNNNNNNNNNNNNNNNNNNNNNNNNNNNNNNNNNNNNNNNNNNNNNNNNNNNNNNNNNNNNNNNNN
NNNNNNNNNNNNNNNNNNNNNNNNNNNNNNNNNNNNNNNNNNNNNNNNNNNNNNNNNNNNNNNNNNNNNNNNNNNNNNNN
NNNNNNNNNNNNNNNNNNNNNNNNNNNNNNNNNNNNNNNNNNNNNNNNNNNNNNNNNNNNNNNNNNNNNNNNNNNNNNNN
NNNNNNNNNNNNNNNNNNNNNNNNNNNNNNNNNNNNNNNNNNNNNNNNNNNNNNNNNNNNNNNNNNNNNNNNNNNNNNNN
NNNNNNNNNNNNNNNNNNNNNNNNNNNNNNNNNNNNNNNNNNNNNNNNNNNNNNNNNNNNNNNNNNNNNNNNNNNNNNNN
NNNNNNNNNNNNNNNNNNNNNNNNNNNNNNNNNNNNNNNNNNNNNNNNNNNNNNNNNNNNNNNNNNNNNNNNNNNNNNNN
NNNNNNNNNNNNNNNNNNNNNNNNNNNNNNNNNNNNNNNNNNNNNNNNNNNNNNNNNNNNNNNNNNNNNNNNNNNNNNNN
NNNNNNNNNNNNNNNNNNNNNNNNNNNNNNNNNNNNNNNNNNNNNNNNNNNNNNNTCATATCTGCAAACCAAGGTAAGAG
AAACACTTATGGATTTAGCTTAATTCTCCCGTGAAAGACTAGAAAACATATTATTCATGCTCAATTATAAATAGAAGGTA
GAAATTCCCACAATCTACTGCTCACTTTCCTTAATTATTAAGATACTTTTGTCTTCTTCTTTGGTTTAAGTGTGAAGGGA
AGTTGAAGTTCTAGAGGAATTCAAGTTATAAGGAGAAGTTGCAGAAATTGAGGTAAGGTGACTGCTCCATTTTCTTCCTC
CTTATGTATGAGTTTGAGTAAGGAATTATGGGTGTGTTGTCATAAAAGAACTCAAGGGGGTGGTGAGTTCAATAATTGGT
TATATGATAAAGAATATTTGAGGCTGTTTTAAGTGTATTTTGGTTGGTGCTGCTTGGGTAATGTAGGAAAAGGATATATA
ATGTATATATTGGGCAGAGAAGGAGGGTGTGGTGATACACATTATTTTAAGGGCTGTATGGGCTCATTATCCGTCAATGT
TAGCTACTGTTTTACGGGGCTCACGGTGTGATAGCTGTAATTTTAGTTTATCATCACTTATATTGTAGATTAAAACCTAA
AAGGGGAGGCTGAATCGTGATAGTTGTATTGGTCAGAGGATAATGTATGTAAGGCTATTCGATTTCCTATTTCTTTGGCA
TGAATCCAACAATTGTATTACAAAGTAAGCTTTCTAAGTATCCTTGGTAGTGACTGATTAAAGTGAGTACTCTAATATCG
TCAAAGTACCCTTGGCACGTATTCTCCTTATATAAATCAAAATGATCCTAGATTACACATGGTACATATGTTTATATGTT
AGATATACAATCTGGCCATATCTTGCCAACTCGCTTCAATTGTCTATTCCATCATATATGTCATCTTTTCCCATGTTCAT
ATCTTCCCTTTATTGGTTATTAATCCCATTGTGTTAGACTATAATGTTACCTCACAAGATCCCTACTTGCTCTATGGTAC
ATTTTATATGTACTTCCTTGGAATATGTATCCATCCTAAAGTTGAATCTGCCCACGTTCTCCCTTGGTTCCACGTTCATG
TATACCTTGTATTTGATATTAGTTAATGAGTGGATATCATATAGTGTTCAAATCTCTTGGCTGAATATTAAATGTCTTCA
CTTGATATGTGCTTCAGTTTGAGATGTCAAAATGCTTACTGAGTCATATAAGCTCCTAAGTATTACACGTTCATGTCACA
TTTTCTTCCCATGTCATTGTTATTATCGTAAGTCCATATTCATATGTCTTCTACTACTGGTCCATAGTTCCAAATCTCAA
CAATGATTATGACCACCAAAAAGCTATCTCAAAAGAGTTATGATCATCAAAAGAACAATCTCCAAAGAGTTATGAACATC
AAAATAACAATATTAGAGATTAAATAATCTAAGTGAATCAATCTGTAAAATTATGGGTGGCAGCCCAAGGGAAAATTCCT
AGCATGGGTCGATCCCAATTGGTATAGAAGGGTGGTAGCTCAGGGGCGAAAGCCTAGCATGGGCCGATCCTAATTGGTAT
AAGAGGGTGGCAGCTCAGGGGGGAAAGCTTAGCATGGGTCAATCCCAATTTATGGAATTATGAGGACAACATCCCAGGGG
TTAAAATGCCTAGCATGGGTAATCCTCTTCTACCGCTGATTAGCTGGTCATTTGTATCATATGTCTTATAAATATTATAA
TGCAAAGAAAAGTAAAGAAAAGAATGTAACATACACGATTCCATAAGTATAAGCAAAGTTGGTCTCTAATCCTTATCTAT
TGGGATTTGGTTTCACTTGAGCTCTGATTTTACATATGGTTGTATTATGCCTTACATATTCAATACATTCTTTCATACTG
ATGTCCCTTATTGGGGATGATGTATTTCATGTTGAAGGTACATATGCTCAACTAGTAGATCTGCCCAATAGATGCATATG
ATATTCAACGGTTGTTGGTAAGCTCCAGGTTGATTCGGGGCTTTGCCGAGTCTTTACTATGCGTATTTCATAGTGGTACA
GTCATGGATTCCAGTAGAGGCTTTGTAGACATTGTAAAGTTATCATCTAAATTCATAGTTTCATTGGTCACATCACATGT
ATCGGTTCAGCTAGTCAACATGTGTTGTATATGAAACTTCATTAGTAAATATATTTATATAGTAGTAGTTTACTTTCTCA
TCATAGGTGACTCTTAAAGCATGTGTTCATATGGTACTTGTCTGCCTCACTAGGGTTGGGGTATGACCAAAATCCAATGG
CCATATGTTTATATTGTCTTTCACTTGCAATTATGGCTATGTTCCTAAACTTGGTGGGGGTGTAGATGGACCATGTCTAT
TAATTCTGCTGGTCGTTGAGGCTTCAACTTGTTAAGACGCAACTGAACCATATACATAAGTCTACAAAGCCTCTAAAAGA
TAGAAAACCTTAGAGTAGGTCGGGACAGACCCCGTGTACCAACCCTCAAAATGAAGTAGGATAAAGTAGAGCCTCACATG
GGTTTTATTCATTAATAACTTATCAAAATAATGAAGAATAGCTTTTTTAGTCAGTTTTAAAGAGTTTGGAAGTCAAATGT
CAAGGGACGACCAAAACGTTCAGAAACTAGTCTTTTGCGTGTTGGTGTGTTCTAGTATGTTGTTCATGTTTTTATGTGTT
GTTTGGAGTCTAAAATCAGTGGAGATGACCCTAGTGTTTTAATAAATGTTTTTTAGGGTAAAAACGTTCGGATACGACTC
CCCGGGGGCCACCCTAAGGGTCCCCGAGGAGGACCCCAACCTTGGCCAAGCAAGCAGCCAGGGAAGCTTGAAGTTGTGCA
AGGAGGGAGTGGCTCCGTGTCGCGGACCTACTACACCATGGGCCAAATGTTTGGTCCACGTCGCGGACACATCGCAGACT
CTACTGTCTTGAAATTAATTTCCAGAAACTTGTGGGAACACCTCCGCGTCGCAAACTTGTTTCCCGACAAAATCTGCGAA
AATAAAACTCAAGTTTGACTTATTTAAAAAGGTCCAACTAAGTGAGGGGTAGTTTGGGTACTTTGGGGAATTATTATAAA
CGGTTGTTATACCTATTTTAGGGTATTTTAAGTTGGTTAAAACCCCAAATCCTAAAATTAGACCCCATTCTTCAAATTGA
CCCTTCCCTCTCAAAATAGATTCTCTCAAAAACTCCATTGAACACCTTGAAGAAGCTCAAGCTAGAAGATGGTTTTTCAA
TTGATTTCTTCTTCAATTTCATGGGTCTTCAATAATTAAGGTATGGTGACTCTTGATTCTTGAATAACCTCTCATTCAAG
GAGTTCTATCAAAGATTTTCAAAAGTGATTCAAAGACCAAAATTCCCAATTTTCAATCTAAACATGGGTTCCTTGTCAAA
CGATTTTCTAAATCATTCTATTGATGAATTAATGTGGAATTAATGTTTTTAAGACAATTTTCAAAGGAATTCTTAAAGAA
CCCATGATCCCCAAATTATCAAAATTGGCCTTTGATGTGGGTCTTTGTGAATGTGATCTCTATTGGTGAAATTATGTTTA
GATTAGATTGTATTGATGTTTCCTATGATTATATATACTTATTCATGTTGAATTGTTGGTATATTGATGAGTTGAGGATT
ATGGCCTTATGGGCAAATTTATGGGTTGATCCCTTTGTTTATGGAATTGTACTTAGACTATGTTTATGAGATATTGAATT
ACATTGTTGATTCCTATTGCTACCTATGTCAATTGATTATGAATTGTTGAGGATTGATCCATGGTGATCATCGCTTGGAG
AATTGGTAAGTTGACCTAACTTCTAGTCTATAGTATGAGAATTAATGTTGTGAGGTTTGATCCACTTATAGTGGAGGTGT
TTACTTCTTCTCTATCTCTACATGTTGAGATCATGGCCTTAAAGGCAATAGATGGTGATCCATGGTGATCATCGCTTGGA
GAATTGGTAAGTTGACCTAACTTCTAGTCTATAGTATGAGAATTAATGTTGTGAGGTTTGATCCACTTATAGTGGAGGTG
TTTACTTCTTCTCTATCTCTACATGTTGAGATCATGGCCTTGAAGGCAATAGATGTGAAGTGAATTGATGATTATGATGC
ATATGTTTATGAAGTTATGCTATGAAGGTTATGTATGAAATCCTCAATTCTAGCATGATGTTTAAAATGTGTTTATGATG
AGGAATATAATGTGAATGATAATGTTAGGGATAAGGTGTGGTATACATGATTGATTATGTTGGAATGACCCCTACCTATA
TGACCCCTATATGAATGTTTGATCATATACATGTTAGGAGTACCTCTTCAATGTTCAATATGTCCTTGTCTCCTATGATG
AAGTGTGGGTGTGTGGTCTAGAATCCCTAAGGGCTTTATATGTGAATTGCTCATGATTTGGGGACATTGTGAATGTGTGG
TGATCCCTTGAAGGGAAGTGCACTCAATATCAATGTTGTTGCTAATACGTCACTATGAGGACCAATATGCACACACACAC
ACTCTATATGTATAGCTATGAATATGATGTGTTATGGTGTCTATTGAAAGGTTAACTTTTATATGCACCCTCACATCTTA
GTATGCATGCAAACTGTATGATTAGCAAGGTATGAATATGTGTTGTATAAAGGTGTTTATGTGAAAGGCTTTCTCACATA
TGTACACACACATGAACGAATGAATAAGGTTTATGATAATCTAGTGAAAGTGAGTCTCTTGAAAGGTTTCCTCAATTGTA
CTATAAACTAGACTATCTTATTCATATGGTATGATTATGTGAAAGGTCATTCTCACATAATGTAGGTTCTATGATGAAAG
GTCATTCTCATCTTAGAAACCTTTGAGCTATATGATATGAGGGATTAAGTCCCTAAAGCCTATTTTATGAACTAATGTTA
AATAAAGGCTTAAAGATGTTTAAAAAGGGAGTTGGAGTTTAGCACCGAGTGAACATGAAAAATGAGAGTGGGGGCTTCAC
GTTTAGCAAGTCCGGATTCCCAACATAGATGTTGTCTCATGAGATGGAAACCTCCACGCTAAGTAAGTCAAGGTTTTCTA
ATAGCAATCTCCTTGTTCCATAACTACGGGCCCCCGTAGGTATTAGCTTAGTGGATTCACTAGATAGCTATTATGTATGT
AGGTCCTACTTTGGCAAGTAGTACCCTCTCTTTTCGGTGTGGGAGTAGAACACCAGATTCCATGTAGCTCACATGGTCTA
TGTCGGTTATGGAAATGTCTCCCGAAAGTTAAGAAATGAACTAAGATAAGAATGTGAACTCTAGTCATGATTTCTTGAAG
AGTTACTTAGTGTGGTAGGACTATGGACCCTACTTATGCATTGTACAAGTGTACTCNNNNNNNNNNNNNNNNNNNNNNNN
NNNNNNNNNNNNNNNNNNNNNNNNNNNNNNNNNNNNNNNNNNNNNNNNNNNNNNNNNNNNNNNNNNNNNNNNNNNNNNNN
NNNNNNNNNNNNNNNNNNNNNNNNNNNNNNNNNNNNNNNNNNNNNNNNNNNNNNNNNNNNNNNNNNNNNNNNNNNNNNNN
NNNNNNNNNNNNNNNNNNNNNNNNNNNNNNNNNNNNNNNNNNNNNNNNNNNNNNNNNNNNNNNNNNNNNNNNTTGTTGAA
TATGATATGCCTAGTCTATGGTGGCTTCCTAGGAACACTTGGTGTGAGTAGTATTATGGGATGCTACTTACACATTGCAC
TAGTGTGACTTGGGGGTTGTCTTAGGTGATGGTTCCTATGTGAAGACTATGTCTTATGGTGTGCTTATGAATCTATGAAT
ATATGTGGTTGGATTGATGAAGGCTATATGTAAGTTCACCTTTGGTAACCTTAAGGCAATACATTTCACCAAGTATTCCC
TAAGGGTTGCTTGAGGAAAGGAGTTAAGATAAAGAGGAAGGTAATGTATTGTATGCATTGAATGTGCCTAAAATGTCATA
AGTGGCTCTAGGTGCTATTATGAATGGGTTCCATGTGTATGATGATGTATGTGGTTTATATTGTGCTTGTGTACTAAATG
TTCTTGAAGTTTCTCTAAAAAGGCATGATGCATAGTTTCCAACTAAATGTCCTTTTAAAATCATGTTTTGCATGGTTATC
ATACTTAGTGCATTCTTGTACTAACACCATTTTTCTTCATCTTTTTACACCAAGTGTAGGTGATGGTGACTAAAGGGTCT
TTCCTAGAAGTGATGAGCTTTGCTTACTATTCCCAAGTTCGGGTGTGTCCTTAAAGATTCAAGGACCTTTATGTTAAAGA
GTTTCCTTAAGTTCTATGTACTAGATAGTAGTTTCTTTTGCATCGTAAGGGTTGTGTCCCTCTTGTGTTGTAGTCATGTT
TTAAGATGGCTACCTTGAGATGTAGTACTCCGATTTTTTATTAAAGGTTTAAATGAGGTGACTTTTATGTCTTGTGTTGT
ATTATGAAAAAGCTTTAAATTTTTCGCTATTTTTCTGTGATAAATGCTATGATGAATGCTAAGGGCTTGTATAAGACCTC
CGAGAGGTCGAATTCGCCGGTAACGAATAGGGGGTGCTCTCGGGTCGTTACACCCCGCCTTACCCTTAAGTACGATACAA
TACCAAAATAAATCTACCAAGGACTTAGTAAAGCTCTGAATCAATCTGGAGCTCACTAAAAGTAGTTGAGTGTCGTGTGC
TTCTACTGAGAAGGTCTACTAGCTGAAGTAAATGTGCCTTCAGCATGAAATGCAGCATCCCCCGCAAGGGACGTCAGTAC
GAGAAAATGTACTGAATATGTAAGGCAATAACATATATAAATAAGAGTTCGAATGAAACCACGTATCAGTATATGTGTGC
ATAAATCAGAACAGAAGACCACCTTTGTTAACTCTTGTGGAATCATATATGTTACATTCTTGTCTTACCTTTCTGTGTGT
TATGATCTTTATAAGGCATTTGATACGAATGACTAGCTGATCAGTGGTAGAAGAGGATGACCCATGCTAGGCATTTTAAC
CCCTGGGATGCGGTCCTCATAATTACACAAATTGGGATCGGCCTATGCTAGTCTTTCGCCCCTGAGCTGCCATCCTTCTA
TACCAATTGGGATCGGCCCATGCTAGGCTTTCGCCCTTGAGCTGCAACCCTTAATTATGCAGATTGCTTTACTTAGATTC
TTTAATCTTTGAGATTGTTGTTTTGGTGGTCATAATCTTTTTTTTTTATATTTGGGACTATGGACCAGTAGTAGCAGACA
TGAAAATAATACTTCAAGGCAGTAACAATGACATAAGGAGCTATGTAACATCAATGCATTACTTGTGAGCTTAAATGACA
CAATTGACTTCAACTAACTAAGAGGAGGATTCACCAAACTTGTTTTTGAAAATACCATTTCTTACAAGCACATAGGAGGA
TAATTACACAAGTATAAAGTGGTGAACATATAATGAAATAATTCTATACACTAAGGAGAGGGGAAAATATTGTCAGCTAT
TTGGAGATCGTACGCTGCCACTATATTTCCTTTACTAGGAATAGAACTTGGGAAATTCCCTTATTGATATTGATTGCAAG
TATAAGATTTCATGCCGAAGAATTATTGAATCGAATTGCCTTACATACCTTATTCTCTGACCAATATAACTATCACGATT
CAGCCTCCCCTTTTAGATGTTAATCTGCAATACAAATCATGATAAACTAATATTAGTAGCTATCACATCGTGAGCCTCGT
AAAACAGTAACTAACTTTGACTGGTAATGAGCCCATACAGCCCTCAAAATAATGTGTATCATCACACCCTCCTTCTCTGC
CCAATACACATTATATATCCTTTTCCAAGATTACCCAAGCTGCACCAATAACAACACACATAAAACAGCCTCAAATATTC
TTTATCATACAACCAATTATTGAACTCACCACCCCCTTGAGTTCTTTATGACAACACACCCATAATTCCTTATACATAAG
GAGGAAGAAAATGGAGCAGTCACCTTACCTCAATTTCTGCAACTTCTCCTTATAACTTGAATTCCTCTAGAACTTCAACT
TCCCTTCACACTTAAACCAAAGAAGAAGAGAAAAGTATCTTAATAATTAAGGAAAGTGAGCAGTATCTTGTGGGAACTTC
TGCCTTGTACATGAATAACATATTTTCTAGTCTTCCAAGGGAGAATTAAGCTAAATCCATAAGTGTTTCTCTTACCTTGG
TTTGCAGATATGAGAGTTTCTTCAAGAACCCTAGAAGGAATTTTTAGGCTGCTCTTGAAAGAAAAGAGAGACGTAGCTTA
AGTGAATTATGAATTTTATGTGTTAAACTGAGTGAAAAGATCAACTCATAATGAGTTTATATGGAGCCTTCTTGGCCATA
AAAAAATAATCCTCTAGAACCTCCCTTTTTTGGTCCATTTTCAGCCACTAATTGGTCAAGTAGGTGATGCACCTGCTTAT
GTACATCAAGCAGCTCAAAAGGTCAACTAGGTGATGCACCTACTAGCTTTCACTTGGGCTTAAATATATATTGGGCCTTG
GCAGATTTGGCTGCTGGGCTTTAATTTTATTTTCCTTTTATTTAACATAGTGTGGGCCTCAAGTGAGTCCATTAGCATAA
GACCAAATCTGATCCATAAACCTTGGCCTTTTTAACTAGATACATATAGCTCAAGTAGGTGATGCACCTACTTGGTCCTT
TGGACTGGTCAATAAGTCAAAGTAGGTGATGCACCTGTTTGTCACCTACTAGCTTAGTTAAGTTAAGCAAGCAGCTCACT
TATTTTATTCCATTTTCTAAATATTAAACCCTTTTGCTTTAACTTAGCACTTAACTTTCAACTTTAAGCTCAATTACCAT
CTTACTGTCTCTAGTTTAAATACTCTCGTTGAAGAAACATGGTCCCTCACCTATACTATAAGGTTATGTCAAGTGTCAGA
AGAATAAAACAAGCATATGCATAATACGGGCTGTTACAAAAAGCCCGCGTATAGAACAATTAAACTTATTACAATCATGA
ACTATATAAGGGATTGCCAATATGAAGTAATTATTTTTTTGAACCTGTAACTAAAATCTGTTTTATTTTTCTTTTCCATA
TTTTTAAATATGTTGTCCTTTTCATGAAAAAGGCATTTTTAAGCATGGTGAGATAGAAGCTCTGAGATCTTGTGTAAAAG
CTCTGAAATTCTGTGCTACTGAGAGTTATGAGGAGTTTAGGACTTTGCCCTTAACAAATTGAAGGGGATTGGAGATGAGC
TCATTATTATTCTTAAATCTGCAATAAAAGATGTTGCATGTGCCCTTAACAAATTGAAGGTGACTATGTGTTTTTTTTAT
GCATGTTGGTTAAATGTCCAATTTTTGTTGTTGCATGATGGTGATGATGAATATTCACTTCTTCTTAACTTGATAAGGTT
GTATGAACTTCAATTTTCTAGGAAAATTTCAATCAAAAGCTTGCTTAACGATCTTGAAGTGACTTCAAAAAACTTCAGAA
CTATTGATGACGAGGTGAGTATACTGTCGTTTGAAAATTTGTTTTTTTTGTATTCTTGCCAGTACTCAACTGCTTTGGCT
TACTATTCAGGTTATTGGATTTCTGCTTCTTAACATGCATCTGCATGTTTGCTGGCGACACTCTATCATAAACTATAGAA
CTATCCTGGAACAATCTATATCTTCCTTTATCTCCAAGCACAGTGCCTTGTTTGAACTACTTGAGTCCTTCTTGACTAAT
AAATCTTTGGAAGGTCTTTGTGCAAGTCAACTTGCATGTAGGGTAAGCATCATTTCAAACATCTATGTTCACTTATCTTC
TGTTAGTGCCTTTTATATTTTCTTTTGGTTAATTGAGTTTGTTGTTTTTCTTGGTCTAGGTTGTGTTATTTTTTCAAAAC
AGAGGTGGTTATTCAGGAAAGCAACCCTTGCAACCACGGAGCTAGAAGCTTTTGGGTACTCTCCAGACTAATCTATTCTC
CAAAAGTTCTTCCAGCTTTGTGGACGCCAACTAAATATTCCGGCTGGTCTTTGCTCTCCTATTCAATGTTTTCTTTTCAT
TTGTGGTAGCTCTAGCTCACATCTTATTGTTGTATAAAGGAATTGTAGTGTAACACCTCAGAAAAATCAACTTTTGGACT
CATGCCCACCCAGAAAAGAGGTGGACCATGGGACCCTTTTAGGGCCGTGGGGAGGCTCGGTAGAATCCACCAAGCTCAGG
TTAACCCACAGAGCCCTCCACGGGCCATGGTCTCGACAGCGGGCCATGGTGGTGTCTGTGAACTTGAACCAACAGATCCC
AACCCAAGTGAAGAACCACGGTGACCTTCACGGTCGGTGGTCCTTCATACAGGTTATAGTAGGGCTCGTAGTTGAACCAC
CAAGAACCAGTAGTCACTGGTTCGTCGGTGCGTCCGTGGTCGGCCTCGTCAGATTTTAAGTCAGGGGTCGTTTGGTCTTT
TCCCCTATGCGTTGGACACCTAAACTATGTCGGTTAACCCCTAAACTACGTAGTTTTGGTCAGTTAGAGCGTAGTAACTT
AGTTAGAACCTACCATAATTGATCATTCACCTAAATCAATCAAACTTAAAGCAAAAGAAGTAGAAAGAGGCGCCATTTTT
TTCCAAGAACAACCAGCAGGTTTTTTCTCAGGTTCTTGATCTAACTGATAGAAGGCACATACAGCACGAAGACATTGGAA
TCCCTCTCAATTGCATACTTCTGCAAGTACAAGTCCTTCTTACTTGGTCAACAATAAACCTAGCCCTCACTAATCTTGAA
TCAAGAATCTCCATTCCATAATACTTTACACCTCTTAGAGATATCTTTATTTTCTTCTAAAATTAACCTTGCCATTTGAG
AAACTTCTGTTATCCAAGTATTGGCGAATCTCCTCATATCGACATGCCTATTCATAATTTTGTGTCTGATTTCCTCCAAC
ATAGTAATAATTAACTTATGTATGGGACCGACTATCCAAGAATTATTGGTTTCAGAAATGTTGTTTTCAACAATATCACA
TTTAGAAGATGTAGGAAAAAAAATCCTTGCACCGAAATTCTTTATTGTATGCTAGTAGCTCTTCACATGTACCTTCATCA
GGTTTTGCAAATTTTGCTAGTTCATCCTTCAACTTCACTTCATATGAAGCCTTAGCACATCGCCAAAATTGCTTCCTTCT
TTCTTCTCCTTTCCAATTTATGGACCAGTTAGACCATATGTGTCTAACACACCTTATGTGTTCTGCATTAGGTAAAAGCT
ATTGAATAGTTGGAAAAAGACCCTACAAAATATGAAAATTAGAAACTTTCACAAACAATATAAAATAGAAAAAAAATGTG
AGTTGTAAATATAAATGATTAAAGAGAGCATACCTTTTGACAATCTGAAATTATTGTGAAGCCCACACCATTTCCTAACT
CCAAATTTGAAATCAAATATTCAATGAACCAAGTCCAAGAATGTTTAGTCTCTTGATCAACAACAGCCCATGCTATGGGA
AACATTTCATTGTTCCCACTCCTACCAACAGTTACCAGTAATTCCCCTTTACATAATCCCTTCAAGAACCATCCATCAAG
AACAATAATTTTCCTACATCTTTCTAACCAACCCCTTTTAAGAGCATCAAAACACACATAAAAATAAACAAACAAGTTTT
TCACTAGTATTGTATCCTTGCTTGTCCTAACCCAACAAGAACTTCCAGGATTTGTCTTCTTAATAATGTCAGCATAGTCA
CATAATCTAGAGAATTCCAGATTCCAATCACCGATAACTGACTCATTACCCTGCACTTGGCTCTATAACAAATTATCCTC
CCTACATACAAACCCAACTGATCCCTTACCAACTCCTGAATCTCCCAAAGTTTTATGTTAGGTTGAGATACAATCATATC
TTGATATTTATGTGCAATGTACACAGAAGTTCATAACCTGTTCTTGTTTTTAGTTGGGCAACGATGAAATAGGTGGTACT
TCTTCATAATAAAGTCACCAGAATTCCTGTCAGTGCTTGCATATATCTCCCATTTGCATAGTATTTTGCTTTTACATTTG
ACTCTAATTTTGTGCTTCTCATTAGGCTTAAGTTCGAGTTGCACTTTGTTCTCTACAGCATAAGATTGCACAGCTTTCCT
AAATTGCACAGCACTCTCAAAGACCATGTCAAGTTCAAAAATAGTTATCTGACAATCGGGATCAAACCTTAGTCTTCTAC
TCTTTCTTCTAGCTGGTAAGTCGATGCCTCTTTTAGCTAGAACATCCAACTCATCTCTACTATCATCACTACCAATATAT
GAGCTACTATAGCACTCCTCGTCTCCCCCAATCTTCCAGCATAATTGACTTTTTTGTTTCGCCTGTTAATGTCATTAAAA
CCTTTGTCTGGTCCAACCTCTCCTAGCTGATACCTAGTGTTGGAACAGGCATATTCCTCTTCTTTTTTTGATGATTTTTC
TTTGTTCTTTCTATTCTGAATGCTCTTAACTCGTAATCTAACTCACTATCATTTTCTTCAGGTATAACATCTAACTCAAA
TTCACTACTGTACATATTTGAAGGCAAATCACTATCATCTTCATTTGCATTAACATTTTCATCTCTTATATCTGTTGTTT
CTTCTTGCTCGGTAACATATGAACTGGTTGTTGCATCTCTATCAATAAATTTGAGGGTGTATAGAAGTTTATTGAGCAAT
AAGTTGAGGGTGTTCACCTAATGCAACCCTAGACCCCTATTTATTGAATTCTCACTATTTTAAACCACCCCAAGCTCACT
TGAAATTCAAATGGGACCCTCTCTTCCACCAAAATAGGTTGATTAACGACATGGCTAATAAACAAGTCTAAAAAAGCACC
ATGTTTAAGGTGAGATACAATAGTTAAAATATGTCTGTCATTTTCCAACAAAACAAATTCATTGGAATTAGATTTAAATA
CATAGAAACCCCCAACAGATGCATACCTTATATCCTTTGTATAACAACCCAATTCAACCAAAGAAAAATGGTCTTTATCT
AAAGGAGTTACCTTATTTCTCTCTCCCCCAACATATTTTGGATTTGGAGCTTTGATAAAAGAACCACCATGATGGAATTG
AACAAGAACGTATTCTTCTGCCATGAGTTAGATTTACACTGACATGAAAAGAAAAGGGAAAAGAAGAATATCATCAGAAG
ATTTACAGTGAATTTCGAAACTAAAAATCTAAATCTTGTATAAAAAATTCCTAATGAGAAACACTAAAAAAGAAAAAGAA
AAACCACATAGCATCCAAAAGGAAACTACAAAGCATGGTTCAGCTTATAGGATTTCTGCTTCTTAATTTGCATCTGCATG
TTTGTTGGCTACACAAACTACAAACTCTGGATCAGTCCTGGAACAATCTATATCTTTCTTTATCTCCAAGTGCAGTGCCT
TGTTTGAACTACTTGAGTCCTAACTAACTACTAAATCTCCAAAAGGTCTTCATGTAAGTCAACTTGTATGTATGGTAACC
ATTATTCCAAACTTCTATGTTCACTTCTCTCCTGATAGTGCCTTCTATGTTTTATTTTGATTAATTAAGGTTTTTTTGGT
CTAGGTTATGTTGTTTTTTCAGAACAGTGGTGGTTGTTCAGAAAAGCAACCTTTGCATCCACAGAGCTAGAAGCTTTGGG
GTACTCTCCGGATGAATCCATTCTTCAAAAGTTCAGGAAGCTTTCTGAACGCCAACTAAATATTTCAGGTGGTCTTCGCT
CTCCCAATCAATGTTTTCTCTAAATTCGTGCTAGCTCTAGCTCACATCTTACTGTTCTATAGAGGAATAGTAGTATGGCT
CTAACGTTATTATTTTTTCTTTAAACTGTATAAAAGCCCGCATCTAGAACAATTAAACTTATTACAATTATGAACTATAT
AGGGGATTGCCAATATGAAGTAATTATTTTTTTGAACTTTTAACTAAAATCTGTTTTATTTTGCTTTTCCAGATTTTTAA
ATCTGTTGTCCTTTTCTAAAAAAGACATTTTTAAGCATGGTCAGATGGAAGCTCTGAGATCTTGTGTAAAAGCTCTGAAA
TTCTGTGCTACTGAGAGTGATGGGGAGTTACAGGACTTTGCCCTTAACAAATTGAAGGGGATTGAAGATGAGCTCATTAT
TATTGTTAAATCTGTAATAAAAGAAGTTGTTGCATGTGCCCTTAACAAATTGAAGGTGACTGTGTGTTTAATTGATGCAT
GTTGGTTAAATGTCCAATTTTTGTTGTTACATGATGGTGATGATGAATATTCACTACTTCTTAACTTGATAAGGTTGTAT
GAACTTCAATTGTCCAGGCAAATTTCCATCGAAAGCCTGCTTAACGATCCTGCAGTGACTTCCAAAACCTTCAGAACTAT
TGATGACGAGGTGGGTATAGTGTAGTTTGAAAAATTGTTTTTTGTATTCTTGTGAGTACTCAACTGCTTTGGCTTACTAT
TCAGGTTTTTGGATTTCTGATGCATGTTTGCTGGCTACACTCTATCATAATCTCTAGAATAGCTAGAACTTTCCTGGAAC
AATTTATATCTTCATTTATCTCCAAGCACAGTGCCTTGTTCGAACTACTTAAGTCCTTCTTGACTACTAAATCTTTGGAA
GGTCTTCGTGCAAATCAACTTGCATGTAGGGTAAGCATCATTCCAAACAACTATGTTCACTTATCTCTTGTTAGTGCCTC
TTATGTTTTCTTTTGGTTAATTGAGTTTGTTGTTTTTCTTGGTCTAGGTTGTGTTATTTTTTCAAACATCCATGGAGCTA
GAAGCTTTGGGGTACTCTCCAGACTAATCTATTCTCCAAAAGTTCTGGTAGCTTTGTGGACGCCAACTAAATATTTCAGG
TGGTCTTTGCTCTCCCATTCAATATTTTCCCTTCATTTGTGGTAGCTCTAGCTCACATCTTATTATTGTATAGAGGAGTT
GTAGCGTAACACCTCAGAAAAATCAGCTTCGGGGCTCATGCCCACGCAGAAAAGAGATGGACCACGGGACCCTTCTTGGG
TCATGGGACGATTCGGTAGAACCCACCAAGCTCAGCGTTAGACCACAGAGCCCTCAGTGGGACGTGGTCTCGATAGAGGG
CCGTGGTGACGTCTGTGAACCTGAGCGAACAGATCCCAACCATATGAAACCCTAAATCCTTAAAATCACTAAGATAACTT
AAACCCTAAAAATCACTAAGAAAACCTAAACCCTAAAAAACCTAAAAAAAAAAACTTTAAAACCCCTAACTCTAAATCCC
AAACTCTAAACCCAGAATCCTAAACCCTAAATCGTAAACCCATAAAAACCATAAGCCGAAAACCATAAACCCTAAGAGAT
CCTAAACGCTAAATCATATACCCTAAGAAACTCTAAATCCTTAACTCTAAACCATAGGGCTAAACCCTAAACCCCAAACC
ATATGAAACACCAAGAAACCCTAAACCCTAAGAAAACCTAAACCCTAAAATCCATTAAAACCCCTAAAACTATAATTTCC
AAGGAAAAAAAATAAATCCCTTTAAAACCCTAAGCCCTAAAAAAAACCCTAAACTTAAAATACTATACCCTAAATTAGGC
CTACGTAACCTTATATCTTAAGAAATCCAAATTCTTCAAAAAAAAAACCGAAGAAACCCTAAAACATTAATAAACCCTAA
TCATAAAATTCATAAACCTAAAGAAGCCATAAACCCTAAAAACCTCATAACCTAAAATCTGAAACCCTAAACCTTAAACC
CTATACCTTAGGGCCTAAACCCTAATAATCCTTTGGCCTTAACCCTAAACAGAAAGAAACCCTAAAAAACCCTTAAAACC
CCTAAAAACCATTTAAAACCCTAAACCTAAAAAATCCTTGAGAAATCATAAGCCCTATAAACCCTAAAAAAACTCAAAAA
AATTAATCTTTAAACCTAAAACCCTAAGCCCTAAACCCTAAACCAAGAAACCCTAAGAAACACTAAACCCTAAGAAACTC
TAAACCTTAAACCCTTATAAACCCTAATACCCTAAAACCTAAGATCCTAAACCCTAAACCCTAAGAAACCTTATACCTAA
GAAACCCTAACACCCTAAACCCTATGAAACCTTAAAAACCTTTAAAAAACTCTAAACCTAAAAACTATAAAAAAAAAAAA
AAAAATTAAAACACCTAGAAACCTTAAACCTAAAAAAACCTAAAAAAACCTAAAAACAGTAATCCCTACACCATAATTTA
CCTAAAAATCATTTTTAAAATAACACTAAACCCTAAAAATCACTAAGAAAACCTAAACCTTAAAAAACCTAAAAAGAAAA
CTTTAAAACCCCAAACCTAAGGAACCCTAAATCCCAAACTCTAAACCTTGAACCCTAAACCCTAAATCGTAAACCCTTAA
AAATCATAAGCCCAAAACCCTAACCCTAAGAAAACGCTAAACCCTAAACCCAAAAAATCACTAAGAAACCCTAAAACCTA
AAAAACAACAAAAACGACTTTAAAAACTCTAAACCTAAAAACACCTCTAAAAAATCTAAAACCTAACGAACCTAAACAAT
AAACCCTAGAAAAACCCTAAACCTAACACTAAATCCTACTCACTAAATGACCCAAAAAAGACCTAGGAGACCTTAAATGT
TAAACTCAAACTCAAAGAAACCTAAACCCTAAACCTTAGGGATAAACCCCCAACCCTAAGCCTTATGAAAGTCTAAGAAG
CCCTAAACCCTAAGAAATCCTAAATCCTAAGAAAAACTAAACACTAAAAACCCCTAAAAATGACAAAAAAAACTTTAAAA
ACTCTAAACCTAAAAAACCTCTAAAAAAATCTTAAACCTAACCCTAAACCTTAGAAAAACCATAAACCTAAAACACTAAA
CCCTAAACCCTACACCCTAAATGACCTAGAAAAAACCTAGTAAACCTTAAATGCTAAACTCAAACCTAAACCCTAAACCT
TAGGGACAAACCCCCAACCCTAAGCCTTATGAAACTCTAAGAAGCCCTAAACCCTAAGAAATCTTAAATCCTAAGAAAAA
CTAAACACTAAAAACCTTTAAAACCCTAAAACTAAAAATCTCGAAAACAAACCTTAAAAATCCAAAAAAAATCCTTAATC
TAAAACTCTAAGTCCTAAGCCCTTAGAACTCCTAAATCATAAAAACAATAATGATCCTAAAAATTCTTGAAAAATCCTAG
ATTGAAAAAATCTCTTGACCTAAAAAAATCCTAGAAAAACTTAAGCTCTAAACCCTAACCTAAAAACCCTTAACCAAATA
ACTAAACTCTTATTCATCATGTACAGATTACATCATTTTTCAATATGCTCTATTCAGTTTTATATATATATATATATATA
TATATATATATATATATATATATATATTTGTTCAGCTTTATCATATCATGCATGCTCAGTACCTTTCATGTACTGATACA
TACTCTACGCTACATCTTCACGTGATGTAGGTTCAGGTCCTCAGCATTCAGATCACGTGGAAATTGGTTCCTGATCCGTA
TTCAGCAATAGCAATGGTGAGTCCTCATTTTTCAAGGACGATTTACATGCTTTATATTTAGTCTTTCATTTTAGTTTCAG
TTTTGCTAGAGTTAGCTGGGGGCATGTCCCAGCATCTCTAGTCAGTTAGAGGCTTTTATTCAGACATTTTTTTGTCACGC
ACCGAGGTTACCTCCTTGACGTAACATGGGACCTNNNNNNNNNNNNNNNNNNNNNNNNNNNNNNNNNNNNNNNNNNNNNN
NNNNNNNNNNNNNNNNNNNNNNNNNNNNNNNNNNNNNNNNNNNNNNNNNNNNNNNNNNNNNNNNNNNNNNNNNNNNNNNN
NNNNNNNNNNNNNNNNNNNNNNNNNNNNNNNNNNNNNNNNNNNNNNNNNNNNNNNNNNNNNNNNNNNNNNNNNNNNNNNN
NNNNNNNNNNNNNNNNNNNNNNNNNNNNNNNNNNNNNNNNNNNNNNNNNNNNNNNNNNNNNNNNNNNNNNNNNNNNNNNN
NNNNNNNNNNNNNNNNNNNNNNNNNNNNNNNNNNNNNNNNNNNNNNNNNNNNNNNNNNNNNNNNNNNNNNNNNNNNNNNN
NNNNNNNNNNNNNNNNNNNNNNNNNNNNNNNNNNNNNNNNNNNNNNNNNNNNNNNNNNNNNNNNNNNNNNNNNNNNNNNN
NNNNNNNNNNNNNNNNNNNNNNNNNNNNNNNNNNNNNNNNNNNNNNNNNNNNNNNNNNNNNNNNNNNNNNNNNNNNNNNN
NNNNNNNNNNNNNNNNNNNNNNNNNNNNNNNNNNNNNNNNNNNNNNNNNNNNNNNNNNNNNNNNNNNNNNNNNNNNNNNN
NNNNNNNNNNNNNNNNNNNNNNNNNNNNNNNNNNNNNNNNNNNNNNNNNNNNNNNNNNNNNNNNNNNNNNNNNNNNNNNN
NNNNNNNNNNNNNNNNNNNNNNNNNNNNNNNNNNNNNNNNNNNNNNNNNNNNNNNNNNNNNNNNNNNNNNNNNNNNNNNN
NNNNNNNNNNNNNNNNNNNNNNNNNNNNNNNNNCTAAAATTTCCTCTAAACCTAATAAAACCCTAGAAAATCTTAACCCC
AAAACCCTAAATCCTAAAAATCCTTAAAAAAACCAAACCCTAAGAAATCCTAAACTCTAAATCATATACCCTAAGAAACT
CTAAATCTTTAACTCTACACCATAGGGCTAAAACCCTAAACCCCAAACCATATGAAACACTGAGAAACCCTAAACCCTAA
GAAAATCTAAACCCTAAAATCCATTAAAACCCCTAAAACTATAATACCGAGGAAAAAAATAAATCCCTTTAAAACCCTAA
GCCCTAAAAAAACCCTTAAACTTAAAATCCTATGCCCTAAATTAGGCCTACGTAACCCTAAATCGTAAGAAACCAAATTC
TTAAAAAAACCTAATAAATCTTAAAATATATAAAAACCCTAATCATAAAAATCATAAACCTAAAAAAAACCATAAACCCT
AAAAAACTCTTAACCTAAAATGTGAAACCCTAAACCTTAAACCCTATACCTTAGGGCCTAAACCCTAAACATAAAGAAAC
CCTTAAAACCCCTAAAAACCTTTTAAAACCCTAAACCTAAAAAATCCTTAAGAAATCATAAGCACTTATAAACCTTAAAA
AAACTCAAAAAAAAAATCTTTAAACCTAAAACTCTAGGCCCTAAACCCTAAACCAAAAAACCCTAAGAAACACTAAACCC
TAAGAAATCTAAACCTTAAACCCTTATAAAACCTAATACTCTAAAACCTAAGATCCTAAACCCTAAACCCTAAGAAACCT
TATACCTAAGAAACCCTAATACCCTAAACCCTATGAAACCTTAAAAACCTTTAAAAAAACTCTAAACCTAAAAACTCTGG
AAAAAAACCTTTTAATACCCCTAGAAACCTTAAACCTAAAAAAACCTATAAAACAGTAAGCCCTACACCATAATTTACCT
AAAAATCATTTTTAAAAAACCCTAAACCCTATGAACCACTAAATCCTAAGAAAAACTAATCCCGAAAAATCACTAAGAAA
ACCTAAACCCAAAAAAAAACCTAAAAAAAAAATCTTTAAAACCCCTAAATCTAAGGAACCCTAAATCCCAAACTCTAAAC
CTTGAACCCTAAACCCTAAGAAACGTTAAATCGTAAACCCTTAAAAATCATAAGCCCAAAACCCTAACCCTAAGAAAACC
CCAAACCCTAAACCTTAGGATAACCCCTAAACCCCAAGACTTATGAAACACCAAGAAACCCTAAACCCTAAACCCTAAGA
AATTCTAAACCCTAAAAACACCTTTAAAAACACTAAACCTAAAAAAACACTTAAAACCCCTAACCCTTAAAAACCCAAAA
TCTAAAATCCTAAGCCCTAAACCCAAAGAAATTGTCACGCCCCAAACTAGAGAAGTCGTGACTGGCACTCGACACCTTAA
GCAATCAAGTTAGCCACATAAACATACCAACTAACTCAAGTTAGGGCTTAGAAGGTCGGGCAACACAACATCTAAAATAC
TATGACTAGACCCTTAAGGTCATAACTTGAATATCGGTAAGTCATATAGACGAAGGTAGATAAACCAAAGCTAATAAGGT
ACTAGCTAGCCGACAAGGCTACCATGAAGATATACACACATACATACATACATACATATCTATACATGCCAAGCCTATGT
GGCTGAAAACTGGAAGTTGCAGAAAGAAAGCAGAATATTGTGTCCACAATAGCCACTATGAGTGACATAAGCACTGGTCA
GGACAAGGCCCCGATTATACCCAAATTGTACAATAAAAGTAACATCTTATGAAAGCTCTAGGACGAAGTGGAGCTTACCA
ACTCACAGCTGAACCCCGAATCCTAGCAGAGGGGTCAATCAGAATCCCTACTTGGACCTGCACGCACGAAACAAAAATGC
GTCCCCATGCAACGGGACGTCAGTATGAATAAAAATGTACTGGTATGTAAGGTAGAACATAGAATAATAAAAGTTAATGT
AAATAGGGGAATAATGATACCACCTGAAACAGAAACTCTGGTAGCCTCCATATTTGACATCAAACCTTATATAAATTAAA
TATGCATGGTATGCTCGCATAATCGTATGTCGTGAATATATATATATATATATATATATAAGAAAATGCATGTCATACCC
AACCAAGTGCTAGCAATGGTGGTGCCTTCCGTTAGTGAACCAGGATCATATTCGCCAACTTGTGGCCATTTGTGTTTCAT
ACGTATAAATATAGGCAATAGGCCCCATACCTTCCGATTATAGCTCGGAAGTAGAATGCATAGCATGTAATGTCATGGAT
CTGTAATACATTTGTTACCTGAATCATGTTGTCAATCTTGGTTCATTGCTACTCTTGTCCTCATAATCTCGTAATCACTT
TCATATCAAATGTAAATATCTCGTGAAACTTATATACTTGTAGATTAAACTGGAACACTTAACTGGGATTTAGAAAGGCA
ACTTAAACTTGAGGATGTTCATAAAGAGCTTAAAGTTCTTCACTTAGTATCTATATATTTTTCCTTAGTGGATTGTAAAA
GAAAGTATTTCAGAAAAAAAACTCGTTCTTTAGTAGTTTAAACCTACGATTTATATTTAAGAGTTTTGGAGATCGACGTT
TTATTTTAAAGTTTTCAAAAATATAAATTAGCGAGGAAGGAGGACTGATTTCAAATTCATATTGTTCATCTCTAATCTTT
TTAAGTTACTACACCTAAAGAAGAATAAGAATATGTTCACATTGACCTATAGTCAAGAGAATTAACAAAAATGACATAAA
GACGTCAAATACCCTATCTAACCGAACGAGTGGAATAGCAACATAATGGAGTCACAAAAATACACCAGTTGCAATATCAA
TGCCTTTCACCAAATGTCTTTCTAGTAATAGAGTAGTAAAACAATATTTGACGATTTAGGATTCCAAAATTTGTGCTCAA
AGAAAGTACCGTGCTTATCCTTAACATACCTCGATTTTGGGTCTTGTTGTATCAATATGGATTGTACCCCCTTCCTTACA
GTATGTAGTCTACAAAAAATCATGTCACACAACCATTACAGGCAGAATATTAACACGTCAGGGTCAAAGTAGCAATTTAG
AGCTCACTAGCAGAGTGATTAGCTCGCCAGACCATTTTTAAATGTATGCTTCATTACCTTCTCTTCTCCAAATTACAACC
TCAAATTAATGACATAACATACATTTTTGCAGCAGCTATTAACAAGTGGAGGCCTACGCAATAGACAACAACAACCAAAT
AGAGTATGCCTGCACAACAATTAAAACTCGGCGTATCGCCACACCCCTTTTTTCCAACCCCAAATAACCATAACCAAATC
CTAACCACGAGTCTTCAAACCATTAAATCTACAAAAAAAAAATGTATAATACAGTCCTATAATTGTTCAATATAACCATA
ATAACTTGAACTCGCCTCTTCTAATCATCATCCTATACGTTCGTCCAATAATTACATTTGGAGTCATGTCTTTCTCTTCA
TATGCAATAAGAGCTTAAAAGGACAAAACCTAAACTTAAACTTGATGGATCTTGCAGTACATTAACATGTCTTGTCAATA
ACAAATAGTCTCCTTAAACGCAAGACGTTGGACCAAGAAGAAACAATTTGAAAATTGCAATGCAATAATAGAACCAACGT
TACACTAATTTATGTTACAATTAAATCCATCTATACTTCTTCTTCTCTTCCAGACTCATATCAACAAGAACCATACACAT
ACAAAGCATTTCCAAAAAAATTCCAGCTACAACAATATCAGAAAATACTTCAAAACAGCCCAACATCACGTAACTATCCA
AATACAATTTTTTCCAGTCGTCTATTCGTGTTCTTGCTTATATAGCATAGCTATAACTTGAACTCACTCAGTAAAATGAA
AGGTGAGAATTATTACTTCCAAACAAAGCAACACCACATAAAAAAAATGAGACTCCTTCAGCATGAAGAATCATTAAAAT
CACAACCAACGAGGAGGAAAGAAATAACACAGTCTCTATGAACATTCCGAGGGTGAAACCACGTTGAAATCTTGTAAATC
TTTGCTTGGATGATAGGGGAAC
>mtp_1021.scaffold_4
ACCATAATTTACCTAAAAATCATTTTTTAAAAACCCTAAACCCTAAACCGTCAAAATCACTAAGAAAACCTAAACCGTAA
AAAACCTAAAAAAAAAAACTTTAAAACCCCTAAACCTAAGGAACCTTAAATCCCAAACTCTAAGAAACCCTAAATCGTAA
ACCCTTCAAAATCATAAGCCCAAAACCCTAACCCTAAGAAAACCCTAAACTCAAAAAGCACTAAAAAACCCTAAACTCTA
AAAAACATCAAAAAAAACTTTAAAAACTCTAAACCTAAAAAACCTCTAAAAAATCTTAAACCTAAACCCTAAACCCTAGA
AAACCCTAAACCTAAAACACTAAACCCTACACCCTAAATGTCCTTAAAAAAACCTAGGAGACCTTAAATGTTAAACTCAG
ACCCTAAGAAACCTAAACCCTAAACCTTAGGGATAAACCCCCAACCCTAGGCCTTACGAAACTCTAAGAAACCCTAAACC
CTAAGAAATCCTAAATTCTAAGAAAGACTAAACACTAAAAACCTTTAAAACCCTAAAACTAAAAATCCCGAAAACAAACC
TTAAAAACCCTAAAAAAAACCTAAAAAAAAACTTTAAAACCCCTAAACCTAAGGAACCCTAAATCCCAAACTCTAAACCT
TGAACCCTAAACCCTAAGAAACCATAAATCGTAAACCCTTAAATATCATAAGCCCAAAACCCTAACCCTAAGAAAACCCC
AAACCCTAAACCCAAAAAAGCACTAAGAAACCCTAAACCCTAAAAAACAACAAAAAAAACATTAAAAACTCTAAACCTAA
AAAACCTCTAAAAAATCTTAAATCTAAACCCTAGAAAAACCCTAAACCTAAATCACTAAATCCTACACCCTAAATGACCC
AAAAAAAATCTAGGAGACCTTAAATGTTAAACTCAAACCCTAAAAAACCTAAACCCTAAACCTTAGGGATAAACCCCAAC
CCTAAGCCTTATGAAACTCTAAGAAGCCCTAAACCCCAAGAAATCCTAAATACTAAGAAAAACTAAACACTAAAAACCCC
TCAAAAACAACAACAAAAAAACTTTAAAAACACTAAACCTAAAAATCCTCTAAAAAATCGTAAACCTAACAAACCGAAAC
CCTAAACCCTAGAAAAACCCTAAACCTAAAACACTAAACCCTACACCCTAAATGACCCAAAAAAAAACTTAGGAGACCTT
AAATGTTAAACTCAAACCCTAAGAAACCTAAACCGTAAACCTTAGGGATAAACCCCCAACCCTAGGTCTTATGAAACTCT
AAGAAGCCCTAAACCCTAAGAAATCCTAAATCCTAAGAAAAACTAAACACTAAAAACCTTTAAATCCCTAAACCTAAAAA
TCCCGAAAACAAACCTTAAAAACCCTAAAAAAAATTCCTTAATCTAAAACCCTAAGTCCTAAGACCTTAGAACTCCTAAA
TCGTAAAAGCAATAATGATCCTTAAAAAAATTAAAAATCCTAAATTGAAAAACACTGTTGACCTAAAAGAATCCTAGAAA
AACTTAAGCTCTAAACCCTAACCTAAAAACCCTTAACTAAATACCTAAACTCTTATTCATCATGTTCAGATTATATCATT
GTTCAATATGCTCTATTCAGTTATATATATTTGTTCAGCTTTATCATATCATCCATGCTCAGTACCTTTCAAGTATCGAT
ACATACTATACGCTACATCTTCTCATGATGTAGGTTCAGGTCCTCAGCATTCAAATCACGCGGAGATCGGTTCCCGATTT
CGTATTCAGCAATATCAGTGGTGAGTCCTCATTATTCGAGGACAATTTACATGTTTTATATTCAGTATTTCATTTTAGTT
TCAGTTTTGCTAGAGTTAGCTGGGGGCATGTCCCAGCTTCTCTAGTCAATTAGAATTTTTATTCAGACATTGTTTTGTCA
CTCCCCAAGGTTACCCCCTTGACGTAACACGGGACCTAGGATCACGAGTGACCCCAAGCTAACCTTGAGTAGTCATATCA
TAAGCATATTAGATCAACACCTTAAAACACTTTTAAAAGCCTAAACCTAAGAAATTTGAAACCCCTAAGAAACCCTTAAT
CATAAACCTTAAACCCTAAGAAACACTAAACCCTATACCTTAGGGAAACCCCAACACTTATGAAACACCAACAAATCCTA
AACCCTAAGAAATCCTAAACCCTAAAAACACCTTTAAAAACATTAAACCTAAAAAAACCCTTAAAACCCCTAACCCCTAA
AAACCCTAAATCTAAAATCCTAAGCCCTTGTAACGACCCTAAAAATGAACTAGGTGAACTAGAGCCTCTCATGTGTTTTG
ATGGTTGGTCATGTGGTGTTTATGGTCATATCTCATAGCTCAAAACGAATTAGGTGGTCTATTACCTATCCAATTAAAGA
TCTTTGAGTCCTATTTCCAACGCCACCGAGTTTTCCTAATTCTGATCTCGGAGTTAAAAGTTATGCTCGAAATAGTGAAG
CACTGTCAGGCTGGAAATTCTTCACGACCCGTTTGACGGGCCGTGGTGATGATGACGGTCCATAGAGATGGCCTTGGAGT
TTCCTTGGCCGTTTGGAGGTTGGCAAGCCTTAGGGGAGATACTGCTTTGGGACCACGGGCCCCTTCACGGGCCGTGGTGA
TGATGACGGTCCGTAGAGATGGCCTTGGAGTTTCCTTGGCCGTTTGGAGGTTGGCAAGCCTTAGGGGAGATACTGCTTTG
GGACCACGGGCCCCTTCACGGGCCGTGGTCCCCCTTCACAGTCCGTAAAGTCTTCCTTGGTCCCTAACGGGGCTGCCCTA
GTGAGGGTTTTTAAGTAATTTCGGTTTAATTGTTTATTATTTGGGGTTGATTTTAAATGGGTTATATGATAAATGTATAA
GGTTTTAAGTCTTTTAACAAGTCATTTACTCTCTTTAGAACCCAAATCAAAACCCTATTTCCTTTCTCTCCCAAAGTCTT
CTCTCTAGAAACTCCTTTGGAGCTCAAGGTCAAGTCAAGCTAGGGTTGACGATTTCATGGTGTTTCTTCTTCAATTTCGT
TTGGTTCTTGAAGATTAAGGTATGGGGACTCTTCATCTTTGATTCCTTCTTCAATCAAAGAGTCAATTCAAAAGATTTCA
AAAGTTGTTCAAAAACTCAAAAACTCAAAAACAAACCTAATTTCAATTCTAGCATGGGTTCTTGCATTAATTGATTTTAA
ATGATGTTTTATGTTGTTATTAATGATTATTGATGGTTTTAAGAAAGAAATCTTCATGAATCCATGTCTTCTCAAATTCT
CTAAATTTGGCCTAAAGTGGGTCTATTGATTTTGAGTAATTGATGAAGGATTATTGAGTGGTTTGATGTGGGCTGTTCTT
ATATGATCTTAGCTATGTTGAATTATTGGAAATTGTTATTGAATTGTATAAGGTGAGGTAGTAGCCTTGAATGGTCATAA
ATTGGGAGTTAGCCTTTATGTTGGTTATTGGATATTGTTTAGCTTGACTTGTATAGTTGAATGTTGTTATTGTATTGTTA
ATTGTTGGAATATGAGGATGATTAAGATAGCTATGTAAAGAGGGTAAGTTGACCTAACTTNNNNNNNNNNNNNNNNNNNN
NNNNNNNNNNNNNNNNNNNNNNNNNNNNNNNNNNNNNNNNNNNNNNNNNNNNNNNNNNNNNNNNNNNNNNNNNNNNNNTC
AACCTTTGGTGGAAGTGTTGCTTGTTGCTTTTGAATTATGATTGTGTCCATGAAGGGCATTATATGAGTATTGTTGTATT
GTTGTGTTATTATATATATAAAAATGAAGTTATATGTAAAGTTCTATATGAAGCTATATGTAAAGTTTTATGTGAAGCTA
TATGTGAAGATATGATGTGAATGAGTTTATGTGACCTTGTGATGATCCTATGTAAATTGGATAGCATTGTGATCTAAAGT
ATGATTTCTCATGATGTATATATGTGATGATGTTGGATTATGAAGTGTCCTTAGATGATAATGTTGTGACTTGATTAGTA
GACTAAAGTGTCTCTTCTTGTTACTTAATGTCTTGAATGCATGAATGTGTGTAGTGGGCTAGAACTAAGAAATGGTGCCC
TTTCTATAAATGCTAAAAGGGGAATTCTAGGTCAAGACTTGAATCGGCAGAACTAAGAAATTGTGCCATTTCATAAGTCT
AGTTTTCCTAAGTAAATGGATAACCTTAAAGGATGGGCCTTAGGGCGATGTTCCCTTCTTGAGTGAAATGATACACTTAG
AGATGGATGGAGCTGGAACGGCATGAGGATCCTTATCTAAGAAAGTTAAATGAGCTATCCTTATGAACCTTGATTGGCTA
TGACTAAGAAATGGGGCCTTTCTAGGGAAGAGGTACTATGAGTTGGTTGAACTTGAAAAGGAACCCTCTCTAAGTACATA
TGTGATTGAATACCCTATGGGAAATAAGGCTAGCATCGAGTGGATGTGGTTAGGAAGGTGGCCTAGTTGAGTATGAGATT
AGGCACAATGAACTTCCTTGGACATCCCCTAAACCATGTGCCTACATGGGTTGCTTACTAGTTCTACCCTTGGCAAGTAG
AACAACCTCCACGGAGTAGGATAGACTCCAGATTCCATACCTAGCTAGTATGGTCTATGTCGGTTATGCCTATTCCCATC
ATATGGGATGTGCACTCTAGTATTGGATAGGTTCTACAAAGTGTAAGTAGTAGTATGGGATGCTACCTATACATGGTACG
ATTAGGCCTAGAAGATACTAAAGTAAGTTCCCTAAGCCTAACGACTATTATGTGAAAGTCCCCTTATGTGGTTGAATGTC
TCCTAAATGGTTTCTTAAAGAATGTTGGTCTATTGATGTTATGTTGTAAAGGAAATGTCCTTATCTAAGGTAATCTTGAG
GAACACTTAAGTGTGCTTGAAAAGGTTGTATGGGCGGTCACTTCTTGTCTTACTCAACTGTGTCTTAAGGTTATATTAGG
TAGAGGTCCTATGGTAATGAAATAACATGTGTTCTTTTAAAGTTAAGCATGGGTTGTATATGGATATATGTTGAGTATGT
GTATGGTTGGCTATGGTCTTATATGTGAATGTTGACTTGTATTATGTCTCTATACTTGTGAAGTGGAGGTTTTATCAAAA
TGATATGAAAGCATACATTCCTTGTAAATGTCCATTGTGCATGTTTTTGCATGGTCTCCATACTTAGTACTTATGTCACG
ACCCGGGAGCACCCCCTAGTCGTAACCGGCGTACTCGACCTCGAAGAGGTCTAATACAAGCCTCTTAGCATTCATTCATC
GCATAGACACCAAAACCATAAGGAATTAAAAACTTTCTTCACACACGAAGATACTTTCAATAAATAGCAAGCGGAAGACT
TTCTAGACTTTATACAATATGTCTCAAAACCATCTAATACTTGAATATAACATTGGGACTAAGCCCACTCAAAACTTAAG
CAAATACTAGAGAGACATAAAAAGAACATGTTGGTTATTGCCATCGAATCTATGAGGACTCACCAAGTCTTCATCTTCAA
CTCTTAAAAACCTATCAAGTAGCCATGACATATCACCATCTCCAAATCCCTACACTTTAGTCAAAAAGCGAAAGAAAGGG
GTTAGCACAATTAAGTACTAAGTATGGAGACCATGCAAGAAAATATGCACAACGGACATTTACAAGAAATGTATGCTTTC
ATGTCCTTTGATAAAACCTTTCCTTTACAAGTATAAGAGACATAATACAAGTCAACATTAACATATAAGACCATAGCCAA
CCATACATATACTTAACATAAATCCATATACAACCCATGCTTAACTTTAGAAGGACACATGTCATTTCATTACCATAGGA
CCTCTACCTAATATAACCTTAAGACACACTTGAGTGAGACAAGAAGTGACCGCCCACACAATCCTCTTCAAGCACACTTA
AGTGTTCCCCAAGATTACCTTAGATAAGGACTTAATAGGCAAAGTGCATAATCATACCCGATAGATAGCATATTAATGAG
ATGATATGTATAATGATGCTTACATAAAATAAATCATATTTAGTGGGGCATAGTACATGTGTGGTGAGTGACCATCAATA
TAGTATTTCCAAGGCCTACCACCCCCTTGGAGAGGCGAAAGAGGTACAAACCCCTCAATGTGGTTACCCGGGCCTACCAC
CCCCCGAGCTAGGGACCAAGGTACAAACCCCTCGATATGGTTATACGGGCCTACTACCCCCCGTACTAGGCAACCAAGGT
ACCAACCCCTCGATATGGTTATACGGGCCTACTACCCCCCGTACTAGCCTTGGTCGACTCACAACACTTATATAGAGAAA
ACAATATACATGTGTCCATTTCATCATCATTTCAGTAATTATATAACCATCCGATTCATAGGACGTACATTGGACCTTCC
ATTTCCTAAGAATTCTATAAATGGACATTTTATCAAACACAAGGTGGGCTATTGTTCATGTAAATGAAATCTTGTATTTC
AAGAATACTAAGTCCAACCAATTCCAAAATCCATATAAATCAACCCACCAACAACATACATATATATCAACCTTCATAAT
TTGATCATGGAAGCATGAAAACCATAAACATCACATAATAATTCCATTTCATGATAATATGCAAAATAGACCATAATAGA
ATGTGTACTAGTAATTCCATAATTCAAGAGTTCATAAATAATCATAAGGACCCATAAACTTGAAGTAGAAATAGAGGATA
AATGGTTGGACTTGTGAAAAGGAAGGTTTCCACAATCAAACCCACATACCTCAACTTGTTCACGAGTATATCAACCTTAG
AAATACAATTACATAAATTATTTAACTTCTATTAGCTCAGTAATGTTGACGTAAAATAGGATCATCATCATAAGTAAGCC
TAGCATGTACAAATACAACTATGCACCCAAAACAGTGAATCTGGCCAGCCTAGTACCTCATGTTGCATCTTAGATTTGAA
AAGGAAAATGGCAGAACTAGACTTTACAACCTTCATGAAAGATGTAGATACATCTCTTAGGATTGCAAACAATCAAGGAT
CACCGCAAAATATATTTTGTACAAAAAGATATAGTCAAGACACTAGCCGCTGGTCATGCAGGATTTCAATTCTCGGAATC
TGGGCAGAACTTGCCCTATGTTGCGTCCCATATTTCGTATCCATAACAGTTAAATTAGAAGTTTACATAAACATAAAAGT
TGTAGGTATATGAGTTAGCTTTCCAAATCGTATTTATTCACTGCAAACTAAGTTCTAGAGCAAGAGATATGCCTAAAATA
CCAAACACTATCCAGCTCAAAAACAGGTTTCGTCACTTACATCCGAAAGGAATGCCGTATCCTATCGATTCATATTCAAC
AAAGCTTCTAATGTATCAAGAAGATGCACCTAAGTCTACCAAGTCAAGACACACATCACATTATAAAGATCCTTCACATT
CCATCATCATCACATATGAACAATAATAGAGGACACACTTTAAATCACAATACAATAACACTTTAAACAAGATCACCTTG
AGATCACATGAACACCTTTATATTCACAACATGATTGCCTTTACTTCATTTGATTCTCATTCAAGTCCTTCACATCACAT
TCACATATATGATATCATGTCAACACTTCAATTCCTCATATAATGCCTCCAAGGCC
>mtp_1021.scaffold_5
TTTCGTAACAATCCAAAAAATAACAAAAAAAATTAGTTTTTCTCGTAAAAGTACGAAACAGATAAAAAACAAGAAAATTA
CATCAAAACACCTCAAAAAATTCTCAAACTGCACCAATGACATTAGAATATTGAAACAAAAAAATCATCAAAATTTTACT
CTTTTTTGTAACTGTCTTAAAAATAATAAAAAAGGTAATTTTTCTTCGTAAATGTACAAAACATATAAAAATTAAGAATA
GTACATCAAAACACCTCAACAAATTCTCAAACTACACAAATGACTTTAGAATATCGAAACAGAAAAAATATCAAAATTTT
ACTCTTTTTTCATAACTGTCTGAAAAATAACAAAAAAATTAATTTTTCCTCATAAATGTACGAAACATATAAAAATCAAG
AAAATTAGATCAAAACACCTCAAAAAATTCTAAAACTACACCAATGACCTTAAAATATCGAAACCAAAAGATGATCAAAA
TTTTACTCTATTTTAGTAACTGTCTTAAAAATAACAAAAATATTTATTTTTACTCGTAAATGTACGAAACATATAAAAAT
AAAAAAATACATCAAAACACCTCAAAAAATTCTAAAACTGCACCAAATGACCTTAGAATATCAAAACAAAAAAATGATCA
AAATTTTACCCTTTTTCGTAACCGTCCAAAAAATAACAAAAAAAATAATTTTTCCTTGTAAATGTACCAAACATATAAAA
ATCCAGAAAAGTACATCAAAACACCTCAAAAAATTCTCAAACTGCACCAGATGACCTTAGAATATCGAAACAAAAAAATG
ATCAAAATTTTACTCTTTTTCGTAACCGTCAAAAAAATAACAAAATAAATTAAATTTTTCCTCGTAAAAGTATGAAACAT
ATAAAAATCAAGAAAAGTACATCAAAACAACTAAAAAAATTCTCAAACTACACCAATGAGCTTTGAATATCGAAACAAAA
AAATGATCAAAATTTTATGCTTTTTCCTAACTGTCTGAAAAATAACAAAAAAATTATTTTCTTCTCGTAAATGGACGAAA
CATATAAAAATCAAGAAAAGTACATTAAAACACCTCAAAAGTTCTCAAACTGCACCAATGAATTTAGAATATCGAAACAA
AAAAATGATCAAAATTTTACTCTTTTTCATAACTATTGATATGTCCAAACTTACACCTCAATTAAGAGATATAAACGGTC
GAAGTCAATTTATAGAACTCAACGTGAGTTGAGGTCGATCCCACAGAGAATTTCTTTACAAAAATGATTTAACTGTCGCA
TTTTACCCAAATATCGCTATTATTTCCTAAATAAACAATTGCGGAAAGTAAAATTGGGTTTAGCTTTAACACTTTAGTAA
CCAAAGTTGCAAAATAAAGTCTAATTTAACAATTAATAAAATATCAGCTTTGAAGTTGTTTTAATAATTAAATGAAACTA
GGATTGTGTTCACCATAACGTTGCGTCTAGTGTTCTTCCGTAGTTGAGTTACATGCAATTTACCTCTACAATTTACATGT
GAGTTAGCTATATCTGACACTTCTCAGTCTACTCAGATAATCTTCACTCAAGTCCTCTCGGTCCTAGAGTGTTACACGAT
TTGCCCTCACCTACAATGGTATTAAGGTTCTTTTCTCTCGAACTCAAACTTTGACTCCATTTAGTTAGATTAGTTTAGCT
TTTTCCTAACTATCATTTTTCTCTCGAACAAATGACAGATACAGGCTCACCCTAATGTGTGCACTCATTAGAATACATGA
ATAACGAAAACTAAACTACAGTTTGTAGCCACAAATTGCCTTTCACTCGTTTTACAAAATCACATACGTCATGGATCCCA
CAACCCCAGCTGTGGTATTTAGCCACTCATGATTTCACGTAAATGTTCAGAAATATCGAATGAAAGCATGTTAAAAAGTA
CTTACGAGAATAAGCAATCAACAACCACTTTGATAATTCAAGAACCGAAAATCCAAACTTCAAACTTAATTCAATATCCA
AAATCAAAAACCAAAAGCTATGAATAATGGAAACTTGTTCGTCGTTCAAGGTTATATAAGATAAAAAAAATAAAAAATGA
CCTAATTAATTCAAATAAGTGTTTTAAAAAAGAGTCCTACTCGAAGTAGGACTGGAATGTTGGGCCCTTCACGCCCACTT
ATACGGCTCGTCAAGGGCTTCACGGTCCGTGAAGCCCATCATGGTCTTCCCTTGGAACTATCCACAATTGGGTCTCCAAT
GCCTGAACATTGGAAATTGCACCACGAAAGCTACCATGGTCCGTCAAGGGCTTCACGGTCTGTGAAGCCTTCCGTGGTCT
TCACTTGGAATCCCCCTAGCTTGGGTCATCTATACTTGCCTACTGGAAATCGCACCAAAGAAGCTACCACGGTCCGTCAA
GGAATTCACGGTCCGTGAAGTCCTTCGTGGTCTTCACTTGGAATTCCCCCAGCTTGGGTCTTCAATGCTTCTCTACTGGT
TCACCTCCATGACTGACACCACGGTCCGTTGTGAGGATCATAGTCCGTAAAGTTGGCCATGATCTTTACTTGGTCCCTTT
TACTCTCAAATCCTCCAAGGCCTTCACATTGGTTCACCTTCACGACAGGTACCACAGATCATGACAAGGACCACGACCCG
TAATGGGCTCCGTGGTCTTCACTTGGCTCTTGGTTATCAGCAGCCTTCTTTTCTTTCATTTTTACGTCCACCTGCTTCAC
ATGTACAAACACTACCAAACACATTATATCCACATAAATACACTCGATTCTAGTATCAATTCTTATTTTTCAAGCATCAA
ATGTGCCACGATTTCACGACACATCAACACCCTTAACTTAGAACCATTACTTGTCCTCAAGTGATGAGAAAACAATATTT
TCAGCCCTCAAATTATTCAAAAACTTTTACAACCATGCAACAACCACCTCAAGCACACTTTGTATCCAAAACCACGAATC
TAACGTGCAAGGATCAATATATGACATCTCATTACTCACAGTCGATCATGCTTATGCTTGTGACTTATCAGCTAACACAA
TCTACTCTCAAATGCAATCACTGTGTCCTCACACCAAAGAAGTCCCTTACTCATGATAATTGAGACTACGTACTATGCTC
ACACTCTCAAAGAACTTCTAACACTAGCAACAAACTACCATAGGCTTGCCCTTGCTTTCTACGCCCTTATCTTACAAACA
CCCGGAATAGGATCACTGTAGGACTTTATCGGCTTGTAACATAGGCTCAGGTTAGGGAATGGATATTTGGGTTTGTGAGT
GATTAGTCCCTTGGTTTTCCAAAGTCTCGTTTTCACACAACTCTTTTCTGGGCGATTCCCTCTTTTTCTTCATTTCAGCA
CATCCCAACACTCAGCAACCATTATTTTCTCTCTTTTTCTTTTTCTTGTCTTTTCTTCACATTTTTTTATATGCATTTTT
ATGCACTCAGCTCATTGGTTGAACCTTTTTTTTCACTTTTTTCTTTCTGTTCGGATTGCAAACACCCTCAACTTAGGCTT
TTGGCCTGAGTTGTGACATCGTATCTTCGGAGACCAAAGGATATGATATTTATCGGGTAAGAACAAAAGTTGATTTTTAG
GCTCAAATCGGGTTCAAGTGATAAGCTTTTTATTTGGTTGTTTATTTTTGGCTTTTTAATGACTTAACAAAAATGGCCTA
CTGATCCTTTCCTATACGGTTATTCTCATAATTAAGCAAAGACTACTCGGGCAAGTTCTAGTTTCTGCTCCTAATGTTAG
ACTTCAAGCAAACATTTCAAACACACATGACACATGACTACACTATCTAGTTTCTTGGTTCACCAATCTATTAATCAGAC
TAGCAATGCTCAACATGTAAATATCTAAGATGTCATCTAAAGATCCTAACAGTCAACCTCAGATCAAGGTAATCATTACA
CATAAATTAGCTGCTGCACAACTCAACACACAAACACACATAGAAGACCAGCTTTCACAGTAAACATAGAGTCAACCTCC
ATTCATTCTAACAACATAGAATGGTAGGTTGCTCACCACCCCCTCCCCAAAAAAAGGACTTTGCCTTCAAAGTCAATAAA
GAAAACAAAATAGGGCTGTGAGAAGGGGTCATATTACGGCGCACTAGGCGCCGGTAGTCGGCTCAACATCGGCCCCCTTA
TTAACGGGTGAACTCTCAAAACTCAGCACAGGATCAGGCTGGTTACCACTCGCCGAGGCAGGTGCTCCACTACCAGAAGC
TCCCGCTAACATTGTATCTCATTGTTGTTGCTCACGATCCTTTTTTTCTCTAGTTGCCTTCCTTGATGCCTTGTGGGCTC
TCTTTTCTTGCCTTCTTTCCTCTTTGGACAGGTCAGCTGGTAATCCTCATCAGATTCTCCAGCTCTGTGTTTTCTCTTGA
CAAACTTACTCTTGGGTAGTTCACTCCAGAGATCGTCAATTGATTGAGTGAAGGGTGCATGATTCAGCAGTTGCATTAAA
GAATCTGGCATAACTGGAGTGGGTACCTATATTGGCTTTTCAGCTAGTTTAGCAACCTGAGTTCGCATCTCGGCCAACTG
TGATTTGAACTCTTCAGTATCTACTGAACCTGCAGCCTGAAATTAATCCTGGACAAGGTTCTCCAAACCATCCATCCTGT
CTTTTAAGACAGCCAGCTCCTTCCGCATTTTATCTTTAAGCTCTTTTTCGCAGCTAACACATTTCTATGTATCAGCTGAG
GCATCCTGTTGACTATCTGTCGACCAAGGTCTTGGTTTGGTACTGATCTGCAACCAATTTCTCAAGAAATAGCATAGGGA
TAGTGACAAAGGTACCTAGAGCCTAGGAGGCTGAAACTGGAGGTGGTGGTGCCTTTGTGGAAGGCTGTGATAACTCTCCT
TATTCTGGACCTCTATCTGCATGTGGGATGTCAATTGGTACGTGAGGGACAACAACCAATGTACCTATAACTACAAATTT
TGCACTAAAGAGATGGTTCATGACATCCTTGATTTTAGAAACTTGGATGAGTCTAGCTGCTTTACCCCATCTGTCAACCA
ACTTGTATGGCGAAATGTTCGCTTGTCGGTATAGTTTCCTTATCAGACATGGAAATGGAAGTCCAGCCCTCTCATTCAGT
GCCTTGTCACGCAGATCGGTTGCTATGATCTACCCCACATTTATTGGGTAACCAACCATGAGGCATGCTACCAACGAAGC
TAGTGAAGCAGACAATGTATTATCATTAGCTGTCGGTCTCAATTGCGCACAGACAACATCCCACCAAACCTTTGCTGGGA
AAGATAATGAAGCTTTAGTAATGAGTGTTGGCGTTGCTTTGACCCAAACTGCATTCTCCCCATCTATAGCAATTTGCTTC
GTAATCCATCGCAAAACCCTCTCTCGAGAATTGTGATCCTCCATCGTAGTATCACTGGTGACCTCATGATGTTTGCCTTC
AAAAAGGCCAACTGAAGCTGGTGCAATGTATTCTAGGCCATGTAACATCCTGTTTATAGTCACCTCAGAGATATCTATCG
ATTTGCCCTAAACTATAATTGAGTTGAGTGGACCCCAGGTAATAGCAATGTCTTTTTGTCCATGTTTTGTATTCTTTGTT
TCTGCAGCAAAGTTCATCAGTGTAGCTGCATAAGATGAATAAAACTCTCTGTCCAGGTGGCTAGAGTATTCCCCAGGTGC
ATTGTCCATCCAGTCGAATTGATGAAACTGAAATGTCCGATAAATGCCATGGAATGCTTTGATATTAGCTACCACCACCC
TAGTCTCAGACATGATGGCTCGCTTCTTGAAGTCGCCAGTTTTGTTCACAATGCCATTGTTGAAGAATTCTTCGGACCGA
TCAACAGTCCACATGGAGCAGTAACAATCAATCAGTTGTTGTCTCGCAACGGGATCAGGTTCATGCATATTCACATACAT
CACCATGGTGTCATCGGTGGTGATCTCTATATCCTCATCTGTAGCATACGCCTCCTCCCGTACTCCAGTTTCAGCTTATG
TATTTACCACAGGTGGAGAGGTGGTTGCATCTTCTTGAGAACCGCTTTCAGACTCTGCACTTCCTCCCAATCCATCATCT
AACTGTTTCCCGAAGCAGTATCAGATTTACTTCCCGATTCCTCCCCTCTATCGGAACTACTACCTCCCTCTACAGACTGG
GGAGGAGTGTCCTGTTGGACAGCCCTAGCTACTGTGGATCTAGTAGCCCGAGGTGGATGATCGTCAGGCGTAATATTCAA
TTGTACCTCCGAACTACTAGATTCGAAAGCATTTTGGCCTTCCGATTGAGATGAAGTAGGGGAGGAATGTTTGATTACGT
TCTTTCATCGGGGAGGCATAGTACCTGAGAAACATAACACTCATTAGTACAAAACTCAGTAAAATGACACACTATGAGGT
ACTCAGACTTCCCTTGTGTAATTACATCGTAACACCTTGCCTTAAGAATGTCGTCACCAAATCTATAATTGGAAAGGGCC
ACGAAATTGAAAGACGAAACAGAAAAAATAATACAAAAATTAAACTGTAAAAAACACAAGTGAACTGTACGAGGGCTCCC
ACGGGCTGTGGTAAGTACCACTGTCAAGACCCAGGGTTACCCCCTAGGAGAGCACGGTGTACTCGACCCTTAAGGGGTCT
CAAACAAGCCTCATAGCATTCATTACATTCGACATATGAGAATAAAAAACGAAATTTAAAACTTTTCTTTACAATCGAAA
ACATCTTTCATAAAAGCAAGCAGAAGACATCTAAACTTTGTCACAAACCATCTACAACTCTTTGAATACAACATTGGGAC
ATAGCCCATACAAAAGCTCTAAACATAACATATAAGACATAAGGGAAAGTGTTGGGTTCATCCTCGAAACTATGAGGACT
CACCAAATCTTCAACTTCATGCTCATTAGAAACCTATCTTCCAAGTACAAGACATCCAATCACCAAACCCTACACTTTGG
TAAAAATGAAGAAATATGGGTTAGGACATTAGATGTACTAAGTATGGAAGCCATGCAAAAATCATGCTTAAAACAGACAT
TTTCTTTGGAAATCATGCATTATACCAATTTTGATAAAACTTCATGAACATAAGTATAAGAGGCATAATATACAATCATA
ACCAACATACAAGTAATTTCACCACATTAGGATATAATCAAAATTTAAACCATTACCTTCACCCTAAGCCTTCACCTCAA
GTAACCCTCAAGCAATATACTTTGTGCAATGTATGGATAGCGTCCCATACCACCATCCACACTAAAGTACCACCTTAAGG
TCACCAAAAGTGAGCTTACCATTCATCCTTTCAACTTTACACAATAAAGCATATAAGAGACATAAACATATCATAAGTCA
TAACATTACATTTGGACCAACATCTAGGACAACCCTAAGTCATACTTGTGCAATGTATGAGTAGCATCTCATACTACTAC
TCACACTAAGTACTCCTTTGGAGCCACCATAGACAAGGAACCTTCATACTCAATAAATCATGACAAGGAAGTAACTCATT
ATACTATCCAAGTAAAGCATGCATCATAACATTTAAGCATATAAGCCAAACATTCTTCATTAGCTTCCTTTTGAGAACAA
TCTTTCATTTACATTAAGACTTAGAGAACTCACTATAACCCTCTCAAAGCCTACTCGTGAAATGTATGGATAGCATCCCA
TACTACTACCCACACTTTGTAGAACCTCTCAAGTAACTATAGTGCACATCTCAAATGATGGTAATAAGGTTTTAACCGAC
ATAGACCATGAGAGCTTGACATGGAATCCGGTGTCTTAAATCCCCACACCGTAAAGAGGTGGTCTTACTTGCCTAAGGTA
GGACCGGTACATGATAGCTTAAGTGGATCCACTAGCTAGTCCCATGTGGGCACATAGTTATGGGATAAGAAGATGTTCAT
TGGAACCCGGCCTAACATTGGGAGAGTTTCCATCTTACCATGTCCACTCGATGCTTAGTCTCCATTCCCATAGAGTAGTT
TATTACTTTAACATTATTACACATGAGAGGGTGCCTTTGGATCTACCATCCCAAGGTACATTCATTAGCACATGAAAGGG
TGCCATGAGCCTACCGATTCTGTCACGACCCGGGAGCACCCCCTAGTCGTAACCGGCGTACTCGACCTCGAAGAGGTCAA
ATACAAGCCTCTTAGCATTCATTCATCGCATAAAACTAAAAACCATAAGGAAATTAAAAACTTTCTTTACCAAGAAAACA
TTTCATAAAAAAGTAGCAAACGGAAGACTTTCTAGACTTTATACATGATGTCTCAAACCATCTAATACTTTAGAGTACAA
AATTCGGGACTAATCCCGTACACAACTTAAACAAAACTAAAAAGACATAAAAGAACATATTGGGTATTGTCCTCGAATCT
ATGAGGACTCACCAAGTCTTCATCTTCAACACTTAGAAACCTATCAAAGCCATGACATGTCATCTTCTCCAAATCCCTAC
ACTTTAGTCCAAAAAGGGAAAGAAAGGGGTTAGCACAATTAAGTACTAAGTATGGAGACCATGCAAAAACATGCCAAAAA
GGACATTTTCAAGAAAGTAAATGCTTTTCATATCATTTGATAAAACCTTTCATTTACAAGTATAAGAGACATAATGCAAT
TCAACATTAACATATAAGACCATAGCCAACCATACATATACTCAACATATGTCCATATACAACCCATGCTTAACTTTAAA
AGAACACATGTCATTTCATTACCATAAGACCTCTACCTAATATAACCTTAAGACACACTTGAGTGAGACAAGAAGTGACC
GCCCATACAACCTCTTCAAGCACACTTAAGTGTTCCCCAAGATTACCTTAGATAAGGACATTTCCTTTACAACATAACAT
CAATAGACCAACATTCTTTAAGAAACCATTTTGGAGACATTCAAGCACATAAGGGGACTTTCACATAATAGTCGTTAGAC
TTAGGGAACTCACTTTAGTATCTTCAAAGCCTACTCGTGCCATGTGTAGATAGCATCCCATACTACTACCTACACGTTGT
AGAACCTATCCAATAACTAAAGTGCACATCCCACATGATGGGAATAGGCATAACCGACATAGACCATACTAGCTAGGTAT
GGAATCCGGAGTCTATCCTACTCCATGGAGGTTGTTCTACTTGCCAAAGGTAGAACTAGTAAGCAACCCATGTAGGCACA
TGGTTTAAGGGATGTACAAGAAAGTTCATTGTGCCTAATCTCATACTCAACTAGGCCACCTTCCTAACCACATCCACTCG
GTGCTAGCCTTGTTTCCAATAGAGTATTCAATCACATATGTACTTAGAGAAGGTTCCTTTTCTAGTTCAACCAACTCATA
GTACCTCTTCCCAAGAAAGGCCCCATTTCTTAGTCATGGCCAATCAAGGTTCATAAGGATAGCTCATTAAATCCCCCTGG
AAGGGTGCCTTAAGCCTGCCGGTCCAAGGTTCATCATTTCACACATGAAAAGGGCTACCACCATTAGGTCTACCGATTTC
ATGGTTTTACATTTACTTAGGAAAGCTAGACTTATGAAAGGGCACCATTTCTTAGTTTTTGCCGATTCAAGTCTTGGCCT
AGAATTCCTCTTTTAGCATTTATAGAAAGGGCACCATTTCTTAGTTTCGCCCATTTCACACATTCATGCATTCAAGACTT
TAAGTAACAAGGAGGGACACTTTAGTCTACCAACCAAGTCACAACATTTTCATTTAAGGATACTTCATAATCCAACATCA
TTTCATATATACATCATGAGAAGTCATACTTTAACTCACAATGCTATCCACTTTACATAGGATCATCACAAGATCACATA
AAACTCATTCACACCATTCCTTCACATATAGCTTCACATAAAACTCATTCACATCATTCCTTCACATATAGCTTCACATA
AAACTCATTCACACCATTCCTTCACATATAGCTTCACATAAAACTCATTCACATCATTCCTTCACATATAGCTTCACATA
AAACTCATTCACATCATTCCTTCACATATAGCTTCACATAAAACTCATTCACATCATTCCTTCACATATAGCTTCACATA
AAACTCATTCACATCATTCCTTCACATATAGTTTCACATAAAACTCTACATATAGCCTCATATGTGTATAATAATACAAC
AATATAATAACATTCACATAATGCCCTTCATGGCCTCAATTCACAATAATACAACAATTAACCACCTCCACCAAAGGTGG
ATCAAACCAACCAATAACAATTATATCAATACTAAGAGATTAAGCCATCTTACCATTTTCCAAAGCCATAACCAACNNNN
NNNNNNNNNNNNNNNNNNNNNNNNNNNNNNNNNNNNNNNNNNNNNNNNNNNNNNNNNNNNNNNNNNNNNNNNNNNNNNNN
NNNNNNNNNNNNNNNNNNNNNNNNNNNNNNNNNNNNNNNNNNNNNNNNNNNNNNNNNNNNNNNNNNNNNNNNNNNNNNNN
NNNNNNNNNNNNNNNNNNNNNNNNNNNNNNNNNNNNNNNNNNNNNNNNNNNNNNNNNNNNNNNNNNNNNNNNNNNNNNNN
NNNNNNNNNNNNNNNNNNNNNNNNNNNNNNNNNNNNNNNNNNNNNNNNNNNNNNNNNNNNNNNNNNNNNNNNNNNNNNNN
NNNNNNNNNNNNNNNNNNNNNNNNNNNNNNNNNNNNNNNNNNNNNNNNNNNNNNNNNNNNNNNNNNNNNNNNNNNNNNNN
NNNNNNNNNNNNNNNNNNNNNNNNNNNNNNNNNNNNNNNNNNNNNNNNNNNNNNNNNNNNNNNNNNNNNNNNNNNNNNNN
NNNNNNNNNNNNNNNNNNNNNNNNNNNNNNNNNNNNNNNNNNNNNNNNNNNNNNNNNNNNNNNNNNNNNNNNNNNNNNNN
NNNNNNNNNNNNNNNNNNNNNNNNNNNNNNNNNNNNNNNNNNNNNNNNNNNNNNNNNNNNNNNNNNNNNNNNNNNNNNNN
NNNNNNNNNNNNNNNNNNNNNNNNNNNNNNNNNNNNNNNNNNNNNNNNNNNNNNNNNNNNNNNNNNNNNNNNNNNNNNNN
NNNNNNNNNNNNNNNNNNNNNNNNNNNNNNNNNNNNNNNNNNNNNNNNNNNNNNNNNNNNNNNNNNNNNNNNNNNNNNNN
NNNNNNNNNNNNNNNNNNNNNNNNNNNNNNNNNNNNNNNNNNNNNNNNNNNNNNNNNNNNNNNNNNNNNNNNNNNNNNNN
NNNNNNNNNNNNNNNNNNNNNNNNNNNNNNNNNNNNNNNNNNNNNNNNNNNNNNNNNNNNNNNNNNNNNNNNNNNNNNNN
NNNNNNNNNNNNNNNNNNNNNNNNNNNNNNNNNNNNNNNNNNNNNTATGGAAGGGTGCCATAAGCCTACCGATCCCAAGG
TTTATTATCATCATTTATAGAAGGATGCCATAAGCTTACTGATCCAAGGTTCATTTTTAACATGTATGGAAGGGTGCCAT
TAGCCTACCGATCCAAGAGTCGTCATTACATTAGCTCATTTATGAAAGGAATGCTATAAGCCTATCAATTCATATTCATC
AAGTCAAGACACATTCATTATACAAGAAAAGGATACCTAGGCCTACCAATTCAACGTTCAATATTCACATTACTTTCATT
TGTACAAGAAAAGGATGCCTAATCCTACCAATTCAAGATACAATACAATCAACATGGCTTTAGAAGAAACTCTTCACATT
CTATCATTCATCATTCATGAGTGTTAATTGAGAATATACTATCAATAATAACACAACTACATTCTATACATGATCATCAT
TCTATCATTGAAATCACATGCATACCCTTCACATAATAATCATACCTTAACCTTCATACCTTGCCTTTCAAGGCCATGGA
TCATATTCACCCACACACCTTAGATTAATACAATTAGGAAAGAGTAACAACATAATTACAACATTCTATATCCATATAAG
CATAAACAATTCACATACTTCATGATCAATCAATTCCCAAACACAAATCACAACTTAGGAATTTGGGGGAAAACATGGGT
TCTAGGAAGAAATCATCTTAATTCATCTTTAAATCCACAATTCATTCATAATTAAATGCAATAAAGCCTTTGAAACATGT
TTGGAATCAAACCCATGCATAGATTAAAAACTAGGGATTTTGGGTAAACTTTGAAGACTTGAAATCACCTTTGAAATTGG
CTCCTTGAAAGAAACTGTCACGACCCAAGCCTAGGGCCTAGACGTGACATGGCGAATGAGGAACCCGAAGGAACCCCAAA
CAAGCCTCTCAAATTTGTCATCACACTTCATCGATCGCGGAAGTACATTCAACATTAAATAACGGGAAATAGGGACTAAG
GGCAAACCATTTCAAAATGACATCATAGAACAAGAGTCAAGCTCATTTACAAAATACTTGTCCAACGCACACCTCTACAT
ACATAGATAGGACGGGGGCCATGACATACTACCGGCTCCCCTCATAGTCAAAATACAATTGCAAGCTAAAGTCTCAAAAC
ATAGGAGTAGGAAACATAACATAGCCCTCGAATCATTGAGGACTCACCAACAAACTAGGATAAGCACCGTACTAGCCACG
TGAATGGAGAGAAGGATCAAGAGTAGCTCCGGTCCCTACATGGTGACATCATGTAGGCAAAATATGCGTTAGTACTTGGA
ATGTACTAAGTATGCGGGGTGCAATACAACAATAGACAAGGACACAATCGAAATGCAAGAATAGTTTCATAGGCATAATG
AATAACAATATGAGGATGCATGATCAAAGTGAAGTCAAAACATGTTTAAGTAAATCTATACTAATAGTAGATATCATATG
TGTATGCATGATCCAACCAATCTATAACCCCAACTTAGGATGGGGGATGTCGTTCACACCAGGACACCCTGGTGGCAAGG
TATAAACCCCTCACATGGTTGATGTTGGTTACACCCCAAGCATCCTAGGTGGTGAGATATAAACCTCTCAAATGGTTGAT
GTTGGTCACACCCCAAGCATCCTAGGTGGTGAGATATAAACCTCTCACATGGTTGATGTTGGTTACACCCCAAGCATCCT
AGGTGGTGAGATATAAACCTCTCACATGGTTGATGTTGGTCACACCCCAAGCATCCTAGGTGGTGAGATATAAACCTCTC
ACATGGTTGTCCGGTTCTTTTCCCCCGGACCGGGCATGGTCATGCAACACTTTATATAGGAAATTCCCATTAGGCTCTAA
TGCAATCTCACGTATGGAATGAACATATACACAAGCTTAGTTTGTCATCAACACATCTCTGAAATGTCATACATCTCATA
ACTCAAGCTTTAAAGCATCAATTCATCAATTCTCCATAGTTGGACATTTTGTCAAACACCTTGAAGGCATGTAATGGAAT
CAAAGAGCATGGAAAATAGGGTAGTAATTATGCAGCCAAACCAGTGAACAGCCTACAACAACACCTTTTAACACCCACAA
GACCACATGAAAATCTCCACATCCATTCCAAATTTAGATTCAAGTTCTAGAGTCACAACATGCTCAAAGTAATCACTTTT
CATGTTTAAAATTCAATGTGCAGGAAATTATTACAAAGAACAAGACTAATTTATGAATCTTTACTTAAACCATGAATTAG
TGAGTAGAATAGAGTCTAGGCACTATGGGTGGAAGGACCCATGAGTTCAACACCACATACCTTGAGTTTTTATGAAGGTC
TTGAGAGTGTCTTCAATGGAAGCTTGGAACTTGGAGCAAGAGTCTCTTCAATCTTGAGGAAGGTTTTGGATTAGGGTTCT
TGAGAGAACTTGAGAGAAAATGTGTCTAAGTATGGAAGAGGTGTTTTGGGAAATGTTTTAGGGATGGGAATTGAACTAAT
GCTATATAGGAAATAACATATGCCCTTTGGAAAAATGGTCCAACACTTAGAAAAAAAAAATGAGGCGGGTGAACAGTAAA
AACGCTCACTGGAAATTGCATTTTCTGCCGGACAGATTTTACGAAAATGGGCATAACTTCTTCGTCCGAATTCCGAATGA
GGTGAAACGAAGTGCGTTGGGTAGCTAACTCAAAGGGATTTCCATGGATATGTTATGGGCCACCCAATTATTTGTGTGCT
AGGAGATATGACCCTCCAAAGTAGACCCTCGAAAAAGGTTTCACTTGGAAATTTCGAATTTTGATACGGTTGCTCTAAAA
TTTGGGTTAGACCCATTTCCCACTCAATTTGACCCCCTAAACAAGAATATGAAGTCGGATTTTTGAAAAACGAAACGGAT
TTTTAGATATAGCTAAAACAAGTTTCCGGTAACTTCCGAAGCACATTTTTAGGAACTTTTTGGGTCATTTCAATATCTCC
CCCTTGGGAACATTCGTCCCCGAATGTGGAAGAGACGTACAAGGCAAGACTTAGTAAGAACATATCAGCCCCAAAATGAA
TGCAAAAATTTTATTCAAACATCACTTCAAGATCTCAAAACTTAGTGTAAATCATCCATAACTCATCAATTTAAACATAT
ATGCACATTAATGATTCAGGGGCTGAAATGTAAGACTCAATGGAGTACAAAGGACTTGATTTAATACCTTAGGCTTGAGT
GGAGTTGAATAGATAAGGATAGCGTCTTTGCATGTCCGCTTTGGCCTCCCAAGTAGCACTCTCCACTTGTTGATTTCTCC
AAAGCACCTTAACGGACGCCACGCCTTTGTTCCTCAACCTCTTAACTTGTCTATCTAAGATCTGAACCGGGACTTCTTCA
TACGTCAAATTATCTTCTACAACACCCACAACCTCAAGAGGTACAATAGCGTTAGGATCACCAACACATTTCCTCAACAT
CGATACATGGAATACCGGATGAACTAATTCCATCTCCTTGGGCAATCCCAACTCGTAGGCTACTTTACCAACCCTTCTTA
TTATCTCATAAGGACCGACATACCTAGGACTTAATTTCCCCCTTCTTACCAAAACGAACCACACCTTTCATTGGAGAAAC
TTTCAAATAAACCCAATCACCCACTTTGAATTCAAGATCCCGTCTCCTCACATCGGCATAAGACTTTTGACGACTTTGGG
CTGTTTTCAACCTCTCCCTAATCATCCTTACCTTCTCAAGAGCATCCATGACCAGATCCGGACCCAACAAGGCCACCTCT
CCAACTTCAAACCACCCAACCGGTGACCTACACTGTCTACCATAAAGTGCCTCAAAAGGAGCCATACCGATATTAGAATG
ATAACTATTGCTGTATGCAAATTCAATCAAAGGAAGATGATCATCCCAACTACCTTTCAACTCCAAGACACAAGCTCTAA
GCATATCCTCCAAGGTTTGAATTGTTCTTTCGGCTTGGCCATCCGTTTGAGGGTGGAAGGCCGTGCTAAGCTTTACCTTT
GTACCAAGACCCCTTTGGAATGACTTCCAAAAGTGAGAAGTGAATTGGGCACCACGATCCGAGATGATAGACTAGGGAAT
CCCATGCAACCTTACCAATTCATGAATGTACAACTTGGCATACTCTTCAGCCCCGTAAGTAGTTTTAACTGGTAGGAAAT
GAGCCGACTTTGTCATCCGATCAACCACCACCCAAACCGAATCAAAGCCTCTTCTAGTCTTGGGCAAGCCCACTACAAAA
TCCATGTTGATTTCTTCCCACTTCCAAGTAGGTATCTCAATGTCTTGAGTTAGGCCACCCAGCCTTTGATGTTCGGCCTT
GACTTGTTGACAACTATGGCAACCCGAAACAAATTTTGCAATGTCCTTCTTCATACCGCCCCACCAATACACATCCCTCA
AGTCTCTATACATCTTTGTTGACCCCGGATGAATAGAATAAAAAGAATTATGAGCCTCATCAAGGATTCTTTCCCTCACA
CCATCCACACAAGGAACACATAATCTACCTTGGTACCTAAGGGCACCATCTCCCCCTTGGGAGAAAACCTCCACCTTACC
ACTACTCACCGAAGCCTTTAATTCTACCAAAGAAGGATCAAGATCTTGCTTGACTATCACCTCATCAACCAAGGAAGACC
TTGAACCATCAACAACAACTACTCCTCCACTATCCACCCCTTCTAACCTAACTCCCAATTTGGCCAACCGATGGACCTCC
TTAGCCAACTCTTTACTACCTTCCTCCACATGAGCCAAGCTACCCATGGACACTCTACTCAATGCATCCGCCACCACATT
AGCTTTCCCCGAATGATAGTGAACACTCATATTATAATCCTTAAGGAATTCTAACCACCTCCTTTGTCTCAAGTTAAGAT
CTTTTTGCGTGAACACATATTGGAGATTCTTATGGTCGGTGAAGATATCAACATGCACCCCATACAAATAATGACGCCAA
ATCTTTAAAGCAAAAACCACGGCGGCCAATTCAAGATCATGGGTTGGGTAATTTTTTTCATGAACCTTAAGTTGCCTAGA
AGCATAGGCTATAACCTTACCACTTTACATCAACACACAACCCAAACCAATACGAGAAGCATCACAATAAACAACAAAAC
CTTCTAACCCATCCGGAAGTGACAAAATAGGAGCGGACACAAGCCTTTCTTTCAAAGTTTGGAAGCTT
