# Supplementary material for: Homologues of potato chromosome 5 show variable collinearity in the euchromatin, but dramatic absence of sequence similarity in the pericentromeric heterochromatin
Source: BMC Genomics. 2015 May 10;16(1):374. doi: 10.1186/s12864-015-1578-1 (PMC4470070; doi:10.1186/s12864-015-1578-1)
Supplement: Additional file 3: — RH BAC tiling path sequences. Description of data: Nonredundant, multifasta sequence files of the individual BAC MTPs. The sequence contigs and scaffolds in the MTPs can be either ordered or unordered, depending on the quality status of the tiling path sequence. [file 12864_2015_1578_MOESM3_ESM.zip › mtp_1034.fasta]

>mtp1034.contig_1
TTTATTTTTTTACTCACACCCTCTTTTACCTCTTTACTTAGATCGCTGCACTCTCTCTCTTTCTCTCGGCCATCTCTCTT
TTTTTCTATCTCTTGGCCTTTTTCTTTTCCCTCAAGCTCACTTTTTACCTCTCCCTTTTGTTTTCCCATTGTTTCCCTCA
ATCGTTTTTGATCTTCAAACACTTGAGAAGGAGATAATGGTGCAAGAGTATACTTCTTACCATTATGCAGAAGACTATAC
CTATTCTTTCTCCCATGATGAGTAGTATCCCTATCATACTGCTAAGGTCGGCCAAGTAAAACATGACATGCTTGAATTGG
AACTACATCACAAAGAATCTCATCTTCATACCTACCAACATTGAATGAAATCATGCATTGTTTGTTTACTTTTACTTCTC
CCCAATCATTCAACCATTGGAGCCTATATAGGGTAGAGCGCTTCATGCATGCAATTCCTAGTTTATCCACCAAGTATGAA
CTCACCACATTTGCACAACTTCCCCCATCAATAATCATACAATAAGTCTTCCCTTTTATCCCACATCTAGTATGAAACAA
ATTCTCTCTCTTGCCCTTCATCAACACTACCCAAATTGATAGTCATAATTCTCCTAACCACCCCAATTATACCATCATTA
GGCAATTCCAAATCATCTTCCTCACTTACACCTTCTCCCTCTTCTTCTTCCCCCTCACTTTTTTCACTCTCATATTCTCC
ATTCTCTCTAAGTAGGATGTTTCTTCTACTTGGACATTCATGCATCATATGCCCCCTTCCATGACATTTGTGACATTGAA
TAGAACTTGAAGGTTTAGAAGATTTAGGATTAAAGGTTTTACCTCCCTCTTTAACTTTACCTCTACCTCTATCATCTTGA
GGTTTGGAAGGAGCTTTCCCCTCTTGAGTTGACCATGGATTCTTAGAGATAGTGTTTGGTCGACTTGTCCATGAGTTATT
TTGCTGTTTTTTCTCAATTTGTTTATCAACTTTTACAGACAAATCAACTAACTCATCTAAAGTTACATATTGTTGTATCT
CTACTACATTAGCTATTTCTGTATTTAAACCATTTAAAAATCTAGCTATTGTAGCCTCTTCTTCCTCCATGCAGTTAGCT
TGGATCATAGCCATATCCATGCTTTTGAAGTACTCATCCACCGACATGGAGCCTTGCTTCAAGCGTTGAAGGCGAGATTG
TAGATCTCTTTGGAAGTATGATGGAATAAATCGCTTCCTCATTACCCTCTTCATCTCTGCCCACGTAGCAATGGGTGGTA
GCTCCTCTTGCAATTTGTCCCTAGCAAGCTTTTTCCACAAAGAAGCAGTATAATCAGAAAACTCAACAACAGCAAGTTTA
ACTTTCTTACCCTCAGAGTAGTTATGGCAATCAAAGATGGCTTCAACTCGTCTCTCCCAATCAAGGTACAAGTCTGGATC
CCTTGTCCCCTTGAAAGATGGCATCTTCATCTTTATACTATTTATATTATCATCTTCTACTCTACCTCTTTGTCCCCTCC
TATCTCTTCTTTCTAGATTAAATTCAACATCAAAATCATCATTATCATATTCAGGATTTACAAAAGGGATATGGGGTACA
TTCCTTCTAACTTGGGGTCTAACATTATTTGGGGGTACAACATTATTCTCCCTCCTAATTGCAGCTATGGTGTCATTCTG
CTCGATAATCATATCCCTCATCTCTTGAAATTGAAGGGTCCATCTCTCAAATTGTTGGTGCATAGCTTGAAGGGTGAAGT
CGTTCTTTCCTTTGACCTCGGCTTCTAAACGAGCCCTTTCCTCATCACCACCTGAATTAGACATCTAAAAAAAAAAAGAA
TAAATGATCAAGTGTCACACTTTTAATATGGCTTTTACCCTCTTTTAAACTCACCCACACTTGCCTTTTTCCACTCAAAA
TAACCTTTGAACGAGAATACTTTGTAGATTTATAATTAAACCAAAACGTGTATCAAGTTCGTAGTAATAAAGTATGGAAT
CTTGGGGTACAAAAAGAAAGTAAAGAACTAGTCCTAGAACAAGTAGGATTTAGTTGAAACAAAACACGAATAAAAAGGAA
CTTATTTTAGAATTATAAGAACAAGAAAAAAAATATTCCTCTTATTCTTAAAGGTATAGAATCCCCTCTTCTTGCTACCT
TCTTGCTTGGAAACAAATTAATGCAAAACTTGGAGAGCAAGTAATAAGATTTCTTGAATAGCAAGTAATAAACTTTCATG
TCTTCTACTATTGGTCCGTAATTCCAAATATAAAAAATGATTATGACCACCAAAACAACAATCTCAAAGATTAAAGAATC
TAAATAAAGCAATTTGTATAATTATGGGTGGCAGCTCAAAGGGGGAAAGCCTAGCATGGGCCGATCCCAATTTGTGTAAA
TATGAGTACCGCATCCCAGAGGTTTAAATGCCTAGCATGGGTCATCCTCTTCTACAACTGATCAGTTGGTCATTCGTATC
ACATGCCTTATAAAGATCATAACACACAGAAATTTAAAGACAAGAATGTAACATACATGATCCCACAAGAGTTAACAAAG
GTGATCTTCTATTCTGATTTATGTACACATGTATTGACACTCGGTTTCATTCAAACTCTTATTTATCTATGTTAATGCAT
TACATATTCAGTACATTTTCTCGTACTGACGTCCCTCGTGGGAGGATGCGGCATTTCATGCTGCAGGCACAGGTACTTCA
GCTAGTAGACCTCCTCAGTAGGAGCACATCACAGTCAGCTACTTTTGGTGAGCTCCAGATTGATTCGGAGTTTTACTGAG
TCCTTGGTAGTTTCATTTTGGTATTGTATAGTAGTTAAAAGCAAGGCGGAGTCTGTCCCGACCTATTCTAAGGTTTTCTA
TCTTTTAGAGGCTTTGTAGACTTATGTATATGGTTGAGTTGCATCTTAACAAGTTGTGGTCTCATCGGCCAAGTCATGTA
TATAAGTTTTAGGTCTACTTATGTTGGTTCGTATCGCTGCATCCTACGTGAACTTGTCACAAGATTCTCATAGTTATATA
CATAGTTAAGCACAAGTTACATGCTGGTTCTCTCGGGCCTTTAGGGTATTGGGTGTCTGTCCGTCTTAAAGGAATGTGAG
GCGTGACAAAAATGGTATCAGAGCAGGTCATCCTAGGGAGTCTAGAAGTTGTGACTGTGTAGAGTCTTGCTTATGGATGT
GTTGTGCACCACATTTATAAACAGGAGGCTATGAAACATTTAGGAGTTGTTTCTTTTCTTTCATTTCTTAGATCGTGCGA
TAGAACCAATGTTGTATGTGAATCGTATCTAGCTTCTGAATTGCTTTATTATAGCAAAGATGCCGGTTACGAAAAGAAGT
AAAAGTATAGTAAGCGAGTAGAGGTGGCTGGCCTAGAAGGGACCAGCCAACCACCACCTAATCAAGCTATTCAAAGTGAG
GCTCAAGATGAGTCTCTATCACAGACTTCCCCGACCCTTCCATCTCCAGAATATCTAAGGAGGGAAGCTACACCTCAAGA
ACCCACTATTAATGCTACCTAGCAAAGATTTGAGGAATGCAATCCAATTATTGATTCGTATAGTTGCTGGCTACGGCCAA
AGGCAAGAAGGTCAAGTTGCAGGTACTAGTGGTGTAGACAGAGAAGCTGGTATGCGGATACGTGACTTCCTTAATTTGGA
CCCTCCATCAGATCCTAATGAAGATCCACAGGACTTTATAGATCAAATCCAACGCACTTTGGATGTTATGCATGTAAGTG
GTAAAGAAGCACTTGAGCTAGCAACATCTAGATTAAAGGGTGTGGCTATATTGTGGTATGAAGCTTGGATGCAATCTAGG
GGAACAGTTACACCTTCAACTATGTGAAAAGAGTTCAAAAAGGTATTTCTTGACCATTATCTGCCATTGGAGATCCGAGA
GGCCCGTGCAGATCAGTTCTTAAATCTCTACCAAGGAAGTTTGAGTGTGAGAGAATACAGTCTCAAATTTAATTCCTTGG
CCAGGTATGCTCCTAATATAGCTATACTATGGAGGATAGAGTTCATCGATATGTGGATAGATTAGATTCATATCTGGTTA
GAGACTACACCATTGCTTCGTTGAATAAAGATATGGTTATAGCAAGGATGAAAGCTATTGCGCAAAAGTTGAAGGATCAA
AGGCAAAGAAGAAGGACACAAGAGTCAGAAATAGGGCATTCTAAGAGGGCCAGATCCATGGGGTAGTTCACACCATCCCA
AGGAGAGTTAAGGCCTCGGTTCTTTAACAGACCGCCTAGGCCTTCATCTTCCTACTCTACAGCTAGTGGCCCACCTCGGT
TTCAAGAGTCTAGGGGCAATCAATTTGGGCAAAGAGGTGAAGCCAAGGTTCACGAACAACGGGGTACCAAGAGCAGGGAA
GTATGAGCCAATCAAGACCTCCTTGACAGTCTTGTAAATAATGTGGAAGGAATCATCTAGGTGCATGTAGGTTTGGAACA
AATGTTTGTTTTGGTGTGGTATAACGGGTCATCTGATGAGAAATTGCCCTCATAGGGGTGTGGGTGGTGTTGCACAACCT
ACTAGATCAGTTGTTGCATCATCATCATCAGCACCTTCTTTGGGTAGGGGACAAATGCCTACTGGTCAGGGTAGAGGATC
AAGGGGAACAGCTAGTTTTAGTGGAGTTCAGAAAATCGCACATACGCTCTAGGGGATCGACAAAATTTCGAAGCCTCGCC
GGATGTGGTTATAGGTCATTGTCCATCTTTTCACATATTGTATATGCATTAATTGATCCGAGGTCTACACTATCATATGT
TACTCCATTGATTGCTGAAAAGTTCAGAAGAACATCAGAATTATTAGTGAAGCCATTTGAAGTGTCTACACCGATTGGTG
AGTCTATTATAGCTAGAAGGGTTAAATCATAATTGTATTGTAACTGTTTGTGATCGTGATATGTTGGCTGACCTTGTTGA
GCTAGAAATGGTAGATTTTGATGTTAGGGTATGGATCGGTTAGCTTGTTGTTATGCCACGGTTGATTGCCGAACTAAGAT
GGTGCATTTTCATTTTCCAAAAGAGGCAGTCCTTGAATGGAAAGGTAATATTGGGGCACCAAGAGGTAAATTTATTTCTT
ATCTTAAGGCAAAGAAGATGATGTCCAAAGGATACATATGCTATCTTGTGAGAGTGAAAAATAGAGATGTGGAGTCACCA
ACTCTTCAATCCATTCCGGTAGTGATTGAGTTTCCTGATGTATTTCCTAAAGATCTTCCAGGTTTATCCCCAGAACGAGA
AGTAGAGTTTAGCATTGATGTGATTCCAAATACTCAACCTATCTCCATCCCTCCATATAGAATGACCCCGGCAGAATTAC
GGGAGTTGAAGGAGCAATTAAAAGACTTACTAGAAAAAGGATTCATAAGGCCTAGTATGTCCCCATGGGGGGCACCAGTT
TTGTTTGTACGCAAGAAAGATTGCTCGTTAAGAATGTGTATCGATACCGGTAGTTGAATAAGGTAACGATTAAGAACAAA
TATCCCCTCTCTAGAATTGATGATTTGTTTGATCAGTTACAAGGTGCAAGGTGTTTTTCAAAGATCGGCCTGAGGTCGGG
TTATCACCAAGTGAGGGTCAAAGACAAAGATATACCCAAGACAGCTTTCCGAACACGGTATGGACATTTTGAATTTTTAA
TCATGTCATTCGGGCTAACAAACTCACCAGCAGTGGAGTGATGAATGTGAAAGAAACTTCCAAGAGCTGAAGAATAAATT
AACTTCTACACCTGTATTGGTACTTCCAAAAGGCACGGAAGGCTATGCAGTGTATTGTGATGCTTCGGGAGTGGGCGTGG
GTTGTGTATTGATGCAACATGGTAAAGTAATAGCTTATAGATAAAAGCAGTTGCGGCCACATGAGAAAAATTATCCAACC
CATGAACTACAGCTAGCAACAGTAGTGTTTGCTTTGAAAATATGGTGCCACTACTTGTATGGAGTTCATGTTGACATATA
CATTGATCACAAGAGTTTGCAATATATCTTTAAGCAAAAGGACCTAAATCTGAGGCAGCGAAGATGGCTGGAGCTATGAA
ATGATTATGGCATTGATATCTATGCCAACTAGCTAGCTTGGGGGTTCGCCTTCTTGAATCTTCAGACGAAGGGGTTGTTG
TGCAAAATGCGGCAGAATCCTCATTAGTAGTGGAAGTGAAAGAGAAGCAGTACACTGATCTTATTCTATTACAGCTTAAA
GAGAATGTGCAATAAGGTATGACAAAAGCATTTGAACTTATGCAAGAGGGAGTACATCGGTGTCAAAACAGATTGTGTGT
ACCTAACGTAGATGAACTGAGAAAGAGGATTATGATGGAAGCACATCATTCGAGATATTCTGTCCATTCGAGGTCAACTA
AAATGTGAAATTTGTAAGAAGTTTATTATGGTTGATGAGTAATTGGGCATGGATATGGCTCCTCTACAAGCCCATTATAT
GACCTCTCCACTTAATGTCCCTCCAGATAAAAGGCTTGAAAAGTGTCAAATGAACAAATGTCCTATAATTGATGAATATG
TTGTTGACAACTCGGAGGATTAACCTGATGAGGATAATCAATCCCTAAAGGACCCTGATGATGATGATGAGACTAGTGAG
TTATTGATTAGAGCTTTTAGTCCTCATCCTGATAAGGGTTTTACAGATGACATTCAGCAGGTGACTAATAATCAGGGATT
ATCCCCCAGAGGAATACACCGTGATAGATTCCAATTCAAAATTCAGGACATCAACACTGTCACTGTTGGCAGACCAAACG
CTAGCCTATTTACTTCCAGATCATCTGAATGATTAGTACAATTATTTGGAATGTGAGGGGGATCAACACCCAAGGGGAAC
TTGAAAGACTCAAAATGCTCAAGAAGATGCACCGACTCTCTATCATTGCTATCCTTGAACCTTTTTCAGACAGTACTCAT
GTCCAAAATTTTAAAAACCAATTAGCTATGGAGCATGCTGTGAGTAATTGCAATGGAAAAATTTGGCTTTTCTGGAGTAT
GGACATTGATTGTGTAGTACTAGAGGAAGATGAGCAACACATTACTTGTGACATTGGCCATAATGAACTTCAGACCCAAT
TCACCACCACCTTTGTGTATGCCAAGTGTAAAGATCATCTCAGAAGACCTTTATGGGATAGAATGTTATATCAAGCTGCA
GAAACTAACAGACCTTGGTGCTCTGTAGGTGACTTTAATGTTATTAGTTTTATTGAAGAGAAGCTGGGAGGGGTTCCTTA
CAACTTGAGAAAAAGTTTAGAGTTCATTCCTGTTATTGAAGCTTGTGGTCTTATGGATTTAGGCGTCAGTGGGCAGAAAT
TTACCTGGTCCAACAAGAGGGGTATACAACACATAATTTGGAAAAGGCTGGACAAAGCTTTAGTTAATGATGCTTGGCTG
GAAAAGATGCCCCAGACTACTATCACCCACCTGCCTTCTATAGGGTCTGATTACTGTCCTCTATTGATGGATCTGAATGC
AAAAGAAGAGGAGCACATCAGATACTTTAAATTCCTAAACTGCTGGGCTGACCAAACTAATTTCCTGGGCACTGCTAACT
CGTGGAGATTTCATCAGAAGTTGAAAAGGTTGTCCAACACCCTTAGTTCTTGGTCCAGGAGGGAACTTGGTGATATTTTT
AGTAAAGTCAGGGAATATGAGGAGAAGATTAGAGTGGCTGACGAGAACCTCACTCATGATCATAAGGATACCAACAGGAC
AATCCTTCATGAGCTTAATGCAGAATATATCAAGTTTTTAAAGTTGGAGGATTCCATTTTGAAACAGAAAACTCAACTAA
AATGGTTCAAGGCGGGTGATGCCAATACTAAATACTTTCACTCCCTGATAAGAGGGAGAAGAAGAAGGTTGTTTATTCAT
ATGCTTATTAGAGATGATGGGAAATGGTTATAGGGAGATGATACTATTGCTAAGGCTGCCTGTGATCATTTCCAGAATAT
TTTTACAGGGGACAATAAGTTAATTAATGAAGGGACGTTGGATTGTTTTCCTAGGATGGTCAATCAGGAGCAGAATGATA
GCCTCACTACCATGCTTAATCTGGAAGAATTAAAGGAGGTGGTGTTCTCTATGAATCCTAATTCTGCAGCTGGTCCGGAT
GGGACCTTGGTGTCATTCAAGCATTCTTTTGTGGTCAAATGATTCCCAAATATTTCTCTCATTCTTGCATTGTTCTTCTT
CTTAAGGTGAACAACCCCAATTAAGCTCACATAATTCAGCCCCATTAGTCTTAGCAACTTCACAAGCAAGATCATATCTA
AACTAGTAAATTCTAGACCAGGTCCTATCTTACCGAATTTGGTTTCCCTCAACCAATCTGGTTTTGTCAAAGGGAGAAGT
ACATCATAAAACATTATGTTGGGCCAAGAGATTATTCATCAGATTAAGAAACCAAACATTGGTAGCAATGTTATTATTAA
ACTGGACATGTCTAAAGCATATGATCGGGTTTCTTGGTCCTATATATGCTTGGTGTTGAGAAGAATGGGGTTTGATGAAG
TCTTTATTGATATGATTTGGAGGATCATGGCTAACAATTGGTATTCTATTATTGTTAATGGCAAAAGACATGGTTTCTTT
CAATCCACTAGAGGTCTCAAACAAGGGGATCCTTTATCTCTTGCCCTATTTATTTTAGGTGCAGAGGTCCTTTCTAGATC
CGTGAATAGGCTTCACAACAATCCAGAATATCATGGTTTTTTCATGGAACTCAGAGGTCCCCAAGTGAACCATTTAAGTT
TCGCAGATGATATCATCCTCTTCACTTTTGGAAAACAAAAAACTCTGAAACTCATCATGCAGACTTTGAATTCCTATGAG
GAGATCTCAGGCCAACTGGTTAACACAGACAAAAGTCATTTTATGGTTCATTCATGTGCTTTCAATAGTACAAGAGACAG
AATCAAGAGAATCACTGGTTTCAAATAGAAGGAGGGCCCTATCACCTACCTTGGTTGCCCTTTATTTGTTGGTAGACCTA
GGATTATTTATTTTTCTGATCTTATTAACAAGGTTTTGTGCAGAATCACAGGTTGGCAAACTAAATTATTAAGTTATGGT
GGTAGAGCAATATTGGTCAAGCATATGTTGCAGTCATTACCTATTCATCTCTCTTATCAGCAGTGACTCCTCCAGTTACT
GTCCTCAAGCAGATCCAAAGCATCATGGCTGACTTTTTCAGGGGATGGAGGGATGAGAGGAAAAAATACCATTGGGATTC
TTGAAAGAATTTAAGCTTTCCTTATGATGAGAGGGGTGTTGGTATGAGGAATCTCAAGGATGTGTGCAAGGCCTTTCAAT
ATAAACAATGGTGGATTTTTAGATCCAAACAGACCCTATCGGTAGACTCTTTGAAAGCTAAATATTGTCAAAGGTCTAAT
CCAATTAGCAAGAAATGGGATACATGAGAGTCTTTGACCTGGAAACATCTTATGCATAACAAACATAAAGTTGAAGAACA
CATTCAATGGAAACTCAATTCCGGCAATTGTTCCTTTTGGTGGGACAATTGGCTAGGTGTCGGACCTCTTGCTCACTTCT
CTACTGACAGACATAGATTCAACAACATCACTGTGGCAGAATTTTTGCTTGAAGGACAATGGAATTGGGACATGCTCATT
CAACAGGCACCTAACAGTCAACTGGCCAACATCCTGTTCACAAAGCTTTACACCCAACAAGACTTACCTGACCAAGCAAT
CTGGAAACCAAACAATGATGGAAAATTCAGATGTTCATCTGCATGGAATGAGACCAGGGAGAAGAGGACCAAGACCAAGT
TCAACTCATTCATTTGGCATAAGAGTATATCCCTTTTTAAATTTCTTTTCTTTTGTGGAGAATTCTTCGTGGTAAGCTTC
CTACTAACGAAAAACTAACCAGCTTTGGTATTGAGCCAGCAAATTGTTTTTGTTGTTGCAGCAGGCCAAGCCTAGATACT
ATAGAACACATATTCAACAATGGACATTTTGCGACCTAAGTGTGGAAAAGTTTTGCAGGAACTGCTGGTATCAATACAGA
TCACAGCTCCCTCCCCCAACTCATCATGCAATGGTGGTCAGCCAAGTACAACAATGAAGCACATAGGTTTTATTACAAGC
TACACCAATATTCATTTGTTGGAACCTATGGAAGAATCGATGTGCTAGTAAATATGGAGGCAAGTCGTCCAATGTTAGTA
GAGTCAAATACGCAATATACAAGGACAACTACAAACTCATGACTACAACTTTCTGTCAAATCAAATGGCCTTCCAACTGA
ATGAATTTATTCCAGCTGGGTGGAAAATATATCCATGAAACCAAAGTGACTCTAGTTAATTGGATAAAACTGATAGCATC
CAAGGAAGCTCTACTCCATTGAAGGACAAGGATGACGCTTTAGAAACTCCAAGGAGGCCCATAACAAGATCTCAAACCAA
GGAGTTCAATGATAAGCTCAATGGGCTTCAATCGCTGATCCAAAGGTTTCTTATTGGGGAAGAAGAGCTCAAGCCCAAGG
GAGAGGAATTGTCCAAATGCTACAATTATTTGGTGGCCCAAATTCAAGCCCAAGATGAGGAATTTTAAGGTCCAATTTCG
TGCAAAAAAGGTCAAGAAGAGTCCAAGAATCAGCCACAACAAGAGTTGCTTTTTGCCCAAGTTTTGAGAGAAGACTAGTC
AAACTTTCCAAGATTGTCAAGATTCTTTTCCTAGTTGGGATTTACCTTATTTATTTATTTATATATAGGTTATTAATATT
TTCCTTAGTCTATTTATGGTCTCCTAAGTACCATTTAATGCTTTCCTAGAAGTACTAAATTTGTTCCTAGTTAGGTTACT
TTATTTCCTTTCTAGAGTAGGATTCCTTGTAATTGTTTTTTTAGGGTTTGGCTTCTTGGACGTTTTTCCCTTCTCCTATA
TATAGGAGTCCTTTTCATTCATTAAAGACAATTTAGATTGATATTAATAATATTTGAGAGAGTTCTTTGAACCTTTGTGA
CTTGTTCTTTGAGAATTTATCTTTAAACCTTTACTAGTTTCATAGTTTAAGGTATAAAGTAACTTCTTCTTGTGATATCT
TTGGTTTCTTTTTGGTATTCTTTAGAAGGTGATTAGTTTCTACATACTAATTATTGTCTTTAGTTACTCATAAAGCGGTC
AAGATCCGAATCTATCGTTTTGATTCGTTTTCTCAAGTAAAGGCGTTAGATTTCTTCCATAAATCTATACGTTGTTACTT
GGATCTTTTCAAGGCCTTAGAACATCTAATCTTTGGAAATTCGTGGATCTTTCCTTCGAATTTCCCATATCTTTATTTAG
TTTTTTTGTTTCTTTTCTTTGTGCTTTCGCATTCTAATATTTAATTCTCTATTTGTGATCTCCCTTAACCTTGTTGTTAT
CAAGTGGTATCAAAGCGGTTCTATCAAGATTCCGTTCTTGATAAATCTTGGGATTTCTTCTTAGAGCAAAAAAAAAAAAA
AAAAAAAAAAAACTGTAGCGTGAACAGTAGCGTCGTGAAAAAAATAAAAAGTTATAGCTTGCTCTCCAAGAA
>mtp1034.contig_2
TATATATATTCTCAAGTTTTAATAAGTTCAAGTTTCAATTCAAGTTCATATATAATTTCTAAACTTAATTAGTTATATAT
TCAAGCTAATTAGTTCCAAGCTCAAGTTATAATTTCAAGTTCATATTCCTAATTAAGTTCAACTTATAGTAAATTCAAGT
TATAATTAATTATAAGTTCTAATTAAGTTGTAATTCAAATCCCTAAAATTCTAAATTCAAACTAGCTAGCTAGTGTCCCA
ACTTCAAACTATTAAATTAGTCCTAAAATATCAAATATAATTCAAACTATTAGTCCTAAATTCCAAATTCAAATTAGTCT
TAAAATCACAAATTGAAAGTACTCCTAGAATTCAAAAATCAAACTATAGTGCTAAAATCCCAAATTCAAACTATTAGTAT
TCCTAAAATCTCAATAATAATTCAAACTAGTCCTAAATTCAAAATTCAAACTAATCTTAAAATCACAAATTCAAACTAGC
CCTAAAATCCCAAAATCTAACTAGTACTTAAAATCCTAAATTCAAATTAGCTAGCTATTCCTAATCCCAAATTCAAACTA
TTAGTCCTAAAATCTCAATAATAATTCAAACTAACTCAAATAATACCCAAGTTCAAACAACTCCTTAAATACCCTAATTC
AATCTAATCTTACAATTCCAAAATCAAACTAATTAACTTAAGAAATACCGAATTTCAAACAAATCCTAAGATACCCTAAT
TCAAACTAACCCTAACATTAAAATTTTCAATTCACAATCAACAAACACAAACTAACAATCAAATAATCCCTAATTCAAAC
TAACAATCAAATAATACCTAATTCAAACTAACAATCAAAAACCCTAAATCATTCACTTACTAACTAACAATCAATCAAAC
TAACAATCAATAAAACTAAGTATATTAGTACTCTAATTTTGAGATACTTCAACTAAATAGAAACAAAAGTAATTTATTAT
GGAGGTTCTAAAAATTCACCTTCACTAAGAAGGTCGGGGATGGAGGTGCTGGCCGAGATGGAGGAGACGCCGGTCGGAAT
GGAGGCGGCGCCGGTCGGGAGGGAGGCGCGCGACCTCCTGCTGCTGGGCGTCACTCCCTCTGCAGCTGCCGCGACGTCCT
CTGCTGCTGCGAAGGAGGGTGGCTGCGGTGGGGGATGGCGGCGTGGCGCCGGTCGGAGAGGTGGCGTGGCGCCGGTCGGG
GATGGGTGGTGGGGATCGGCGCCGATGGGGTGGGTCAGGGGTGGATCTGCAGTTGGGAGTGAAAGTGGACTAGGTTTTGA
GAGTTAGTGTTTAATTAGGAGGAAGACTTATATTGTCAT
>mtp1034.contig_3
CTATTTAATTTTACCGACATACGGAAGTCGGTATTATAATTTTTTTTGTTTTTTATTTTACACAAAACCTATTGAGATAA
AATATTGTTTTTTTTTTTAATACCGACATCAAGAGGTCGGTTTTTATTGTAATTCATTTTTTTCGAGAAAATTTCCGACC
TCCAGAGGTCGGAATTTGGTTTTCACGCTTTCCGCAAACCGACCTCCGGATGTCGCTTTTAAAAGTAATTAGATGAAATA
AAAATACCGACCTCCGGATGTCGCTTTAATTAATAGAAATTAGATGAAATAAAAATACCGACCTCCGGATGTCGCTTTAA
TTAATAGTAATTAGATGAAATAAAAATACCGACCTCATGAGGTCGGTATTTTAATTACATACTACCGACATTCAGAAGTC
GAAATTATAAAATATTTAATTGAGAAAAAATTTCGACCTCAGGAGGTCGGAATTTTTAATGAATTATAATAAAAACCGAC
CTCTTGATGTCGGTATTATTTTCTCAATTAAATATAAAAAATACCAACCTCATGAGGTCGGTATTTTTATTGTAATTTAT
TTTTTCCGGGAAAATTCCGACCTCCGGAGGTCGGAATTTGGTTTTCCCTCTTTATTTTGCATAAAAACCGACTAGTTGTA
AATACCGACCTCCGGAGGTTGGAAATTACCGACCTCCATTTGAGGTCGGAAATTTTTAGGTCGGTATTCACTGTTTTTTT
TAGTAGTGTAACCTTAATCCCTAAACCCTAAATTCTAAACACTAAAACCTAAACCCTAGAGCCTAAATTCTAAATTCTAA
ATCCTAAACCCTAAACCCTAAATCCTAAATAAAAAACCTTAAACCCTAACCCTAAACCCTAAACCCTAAACCCCAAACCC
TAAACACTAAACCCTAAACACTAAACCTTAAACCATAAACCCTAACCCTAAACCCTAAACCCTAAACCCTAAACCCTAAA
CCCAAAATCCAAACTCTAAACCATAAATCCTAAAGCCAAAACCCTAAACCCTAAATCCAAACTCTAAAACCTAAACCCTA
AACCCAAACCCAAAACCCTAAACCCTAAACCTAAAACCTAAACGCTAAACCCTAAATCCTAAACTCTAAATCATAAACCC
TAAACCCTAAATCACAAACTGTAAACCCTGAACCCTAAACCCTAAACTATAAACCCTACACCTAAAACCTAAACCCTAAA
CCCTATACCCTTAAACATAAACCCTAAACCCAAAATCCTAAACCCTAAACACTAAACACTAAACCCTAAACCCTAAACCT
TAAATCCAAACTCTAAACCCTAAATGTTAAACCCTAATTCCTAATCTCTAAGCCCTAAACCCTAAACCCTAAATCCTAAA
CTCAATTGCACCCTTATTTCCCTAATTTTTTCTCTCTCTAAAAATTCTCTCTCTAAGATTCTCTCTAGACATGCAGGTAG
AAGCAGCTCTACCGGAATGGCTATAACAACGCCGGTAGACCAGCGCCGGCCTTCAAACAAAGCTCAATCAATGCAGCAAT
CCAATACGAACAAAACCCACCAAGACGCTTCCATAGATTCATCCGACAACTTTTTGAAATTGTGAAGAATTGAAGCGATC
CATGTTGCGATTTCAGAGCAAGAGGCAAGGTGAGATCATTTGGCAACACGCCGAATGGCTTCGGCGATCCGCAGATCTTT
ATGTCTCCATTCTTTCAGCTTCATTTGTTCTTTTTTGTTCAATTGTGTCCATGCCTTTGTCTCCAAGTCTAAATACCTAA
AACATAAGGTATTTTATCAATTTTTGAAACCAAACATGCATTAAAGGACACTAAACCTATTAAAACATATCCCCAAATGA
GTCCAATTTGTGGACTCATCAGAAGGTGATTTTGGATAGAATCGCCTGAAGTGCGCAATCAATTTCGACCCATTTCTAAT
GAGGCAAATGTGAATTCAACTACTGGGGAAGCTTCAAATTGATCTGAATATCCCTTCTAATCTGCAAGGCAAGGTAGCAA
CAAGCACAAATGGTCAAAAGGAAAAACTCTCATCACAATCAAACAAGGCCAATGATGCAGATATAGGAAAGGGGATGATC
GAAGATGGCAATAATTCACAATCCAAGTATGGAGGAAACGTAAAGGAAATTTGCACTAATGATCCAAGAAATGTGCAAGT
GCAGGGGAGGACTTAAATTCTATTCGAATAACCAGCATCTTGAATAAGGAGAACTATCAACTGCAGGAACAGGTGCAAGG
CCATGGTTCAGGTACACAACAATGCCAAGGGATCAGGAGCAGTCAACAAGGGGATCAAAACAATACCTAGGACTTGAACT
CTAGCCAAGGGGAAGAAGTAATGTAGGCAGGTAAGACTCCTAATCCTAAAGATAAATTAACTGATAATAATGCACAGGTT
AGAGAAGTGCAAAACAAACAAGGAGAACTACAGACTGGTAAGTCCCCTACCCCCATGCTAATGCTATTGTGAATCTTAGT
ACTGCACCTCAGTTGCAGTATAATGCAAGTGCTGCCCAGAATTCTGGAAAACAAGCACATGAACAGCTTAATAGGACCAG
GAAAAATCAAGGGAATGGAGAAACTTCAAGCCACCATCATCCTAATGGGAGTATAACAAAGCAAGGGAGTGGAGAATCTG
CAGGTACATAACAAAACAATGGGAATTTTGCTAGAACACCTCAGCAAAATCAGTTCCCCCAAATCTCCAATAATTTCACC
AAGTACAACCCTCAGGCTCAACAGAGTAAGCAAATTCGGCAAGATCAAGTTCCTCCTAAGGAACCAAACAACCATAATGT
TCACCAACATCCTAAAAAAGATGTGATCCAAGAACCTATTCCTTATAATGTGGTTCAATCTTTTGCTGCTAGATTTAGAT
TCAATAAGGCCAAAAACACTGCTCTTGTAAGTTTTGAGACTCCTAAGGTCATAACCAAGCAAGGTAAGCCGGCTGTGATA
TTTAATGAAGATGATTTCATGACTAACTGGGCTACAGATTGCAGGTTCACTCTTATTGGTAAATTTAGTAATACAATGCC
TAAGGTGGAACTGCTCAGAAAGAGTTTCATAACTCAAACTCAATTGTCTGGAGGAGTCAAGATAGCTCACAACAATTCTA
GGCATGTCTACATTGACCTGGACAATGAATTGGATTACATTACTGTCTGGTCAAAACAAAAAATGAGTATAGAGGGACAA
CTTATGAGGATTAAAACTTGGACCCCCACCTTTGAACCTGAAGAGGAAACTCCCATTGTACCAGTATGATTATCCTTTCC
AGGGTTACCATGGCATTTCTATAAGAAAGAAATCATAACTTCCCTCTTATCCCCCTATTGGTAAAGTTCTTTATCTTGAC
AATGCATCTGCCCAAAAAACAAGGGGTAGTTTGGCCAAGGTGAGAATACAAATTGATCTTACTAAAGAGAGAACACAACA
TATTTGGTTTGGCTATGATGAAGAGGATTTGACTAGAGGAAAGTGGCAAACTATTGAATATGATAGTATACCAGACTATT
GTACTTACTGTAAGCATCAAGGTCACATGATACATGTATGCACAATCGAAAAAAGAGATGAGGGATTACCATCAAAGGAA
GGAGATGGAAGCAGACAAGAAAGGTAAGTCCAAAGGAGAACATGAGAAGAAGGAAAATGCTACCAATCCAAATATAGGAA
AAGTCAAACAGACTGCTACCACATCCAATGAGAAATCACAAATGCAGCAGGAGAAAAAGCAACAAGGCCAAGGGGATCAG
TGGCAGACTCAGAAGAGGAAACAAAATAAGAATCAGGAACAGGACAACCCCAAGACTGTGTGGAGACCTAAATCACCTCA
ATACAAGGAAAGCAGGGACATTTTGCAACAAAAACCAGCTCAGACAAGTATAATTCCCACCATCCCCACTCACAATACTT
ATAGTGATTTAGAAATGCAGGAACAACTTAACACAGGCAATGTTGAACTGGACATCAATAACAAGACACTGGAGCAAGAA
GACCAAGCAAAGCATGAATCAGGTAATGACTCACCTCCAACAAACAATCAAAATAAACAACTTATGCAAAAGAATCAGAA
TGTTGACATTCATACCAACAAAAGCACAGGTATTGACCCAAAGCTCCCATTACCCCATTACCCGAATATTATTTATGCGG
TAAATATTGTGTATATTGATAAAGTTTCTGGAGGGATGGATGGAGGGATGAATGAGAAACCCACTAACCTGCAGGATGGG
GGAACCAAAGGGAGAGAATTGACTCATTTTCTGCATGAGGGGGAATACAATGACCAACTTAGAGACTATAGATCCCATGC
TACCCCTCAAAACAAGAAGACTCAGGCACAAAATCAGCATGCATATGATAAACATATACAAGGCAAAAGAGGTACAAATC
AAGCTGCAGAAACTAGTATGCAGAGATAGCCACAAATTGGTACTGATGGGATGCAAATCATTGGTATTCAACAGGGGAAG
GAAGGAATGAAATGTCAGACTCCACAAAATAAAAATGGTGAAGGGGAACCACCTGATAAACCCCTGAACAATAAATCTCA
AGCCAGGTTAAGCAAAAAAAGGAGAGATATTATCAAAAAAAATAACAAAGGGAAAGAGAGACAAAAAATGAGCAACAGGG
ACAAAATGAGAATGAAGAGGAATTTGATGAATATGGGGTCAACAATTTTGAAGATGAATATGATCAAGACACTCAATTCA
TAGACGATAATGAGGATGAAGAGGAGGAGATCAGTAATCATCTAATTAAGGCTTTTGGCTCCACATTTCAAAGTGAATAT
CAAGATGAGGTCCAAGAAGTCACGTGGAAACAAGGTCTATCTCCTAGAGGAAGGAAGGAAACAAGGCAAACCATCAAATT
CAACAGTATATCTGCTACCATTAGCAGACCAAATACTAGAGATAAAAGCAGAGGTTTATGATGATTAAGACACTTTGCTG
GAATGCTAGAAGTATCAACACCCAAGGATCCTTGGAAAGGATTCAAACACTCAAGAAAATCAACAATCTATCTATGATTG
CAATTCTTGAACCATTTGCAGATAGTTCCCAAATCAATAGTTATAGAATTCAACTGAATATGGACAAGGCTCAGAGTAAT
CCCAATGATAAAATATGGTTGTTTTGGACTAGTGAGTTTGACTGTAAATTTCTTAAAACTAGTGAGCAACACACTACCTG
TGAACTGAAGCACCTAGAGTATCCTGAGAAATTTATCACATCTTATGTTTATGCCAAATGCAAAGATCAGCTCAGAATGC
CTTTGTGAGATAGACTATTACATTTTTCTGAAAATGATCTTCCTTGGTGCACTATTGGAGAATTCAATGTTATTACTTCC
ACTCAAGAGAAACAAGGAGGCAGGGACTACAATATGAACAAGAGATTTGATTTTATTAGTGTCATTGAGGCTTGTGGGTT
GATTGATATTGGGTACAATGGCCAACCATTTACTTGGTGCAATTAAAGGGCTAAAAAGTCTAGGATTTGGAAAAGGCTTG
ATAGAGCCATGGTGAATGATAAATGGCTTGAAACTATGCCTCAAACCAAAATTACTCATCTTCCTTCAGTGGGATCAGAT
CATTGTCCATTATTATTGTAAATGAATATGAGACAAGATCAAATTACAAAGTACTTCAAATTTCTTAACTGTTGGACTGA
AAATCCTAATTTCTATGCAACTGTTCAGACATGCTGGGAAAGGGAAGTTTCTAGTAATTCCATATGGTCCTTACACAACA
AAATGATGATGCTGACTAACACTCTGAGTACTTGGTCAAGATTGGAGTATGGAGATGTCTTCGCAAAAGCAAAAGAGTAT
GAAGAAAAGGTCAGATGTGCAGAAGAAGAAATCATTAATGCCAATACTGAAGAAAACAGGTCCAAGTTGCACAATATATT
AGATACTTGAAGCTGGAGCATTCCATTCTCCAACAGAAAACTCAGTTACAATGGTTCAAAAGGTGGGGGATGCAAATACC
AAGTATTTTCATGCACTTATGAGGGGATGAAGGAGGAAGCTTTTCATTCACAAAATATGTACAGATGAATGAGACAGGAT
ACAAGGGGATGACAACATTGCTAAAGAAGCATGTCAATACTTCCAGAACATCTTCACTGGGCATACTGATAAAATTAGTG
AGGATATTCTGCAATGCATTCCCAGAATGGTTACTCAAGAACAAAATCAGGTCCTTGACAGCATGCCAACCATGGATGAG
TTGAAGCAGGTGGTAATGTATGTGAATCCTCATTCAACACCATATCCTGATGGCATTAGAGGAAAATTCTACCAATTCTA
TTGGGAAATTATTAAGGAAGACTTACTGGCTGCAGTCCAGTCCTTCTTTAATGGTCACATTATGCCTAAATTCAGGACTC
GTGCATGTTTGGTACTTCTTCCTATAGTGGAACATCCAAACAAGCTCAATGAATTTAGACCTATCAGTCTCAGCAACTTT
TCTAACAAAATTATTTACAAAATTGTTAGCATCAGACTTGCTCATATCCTTCCTAATTTAATCTCAGAGAATCAATCTAG
TTTTGTTAGGGGAAGAAACATTTCTGAATAAATCATGTTGGCCCAAGAAATCATTCATGGCATTAAAAAACCTAAAGAAG
GAGACAATGTAGTGATCAAGCTTGACATGGCCAAAGCCTATGACAGGGTTTCTTGGTCCTATACTTGTTTGGTCTTGACA
AAAATGGGGTTTGGAGAGCTATTCATAGACAGGGTCCGGAGAATTATGAGTAACAACTGGTATTATGTGATCATTAATGG
CAAAAGGCATGGATGTTTTCACTCCACAAGAGGTCTCAAAAAAGGTGATCCCCTATCCCCAGCCCTATTTATTTTGGGGG
ATGAGGTACTGTCAAGAATGTTGAATCTTCTTCATCAAAATCAAATGTACAAGGGTTTTCAAATGGAGCTCAGAGGACCT
CTAATTAACCATTTGTGTTTTGCTGATGATATTATCATTTTCACAACAGGAATCAGGCAATCTTTGCAACATATTATGAA
GACTATCTCTACCTATGAGGCAGTTTCTGATCAACTGCTCAACAAGAACAAAAGTCACTTTATGGTCCCTTCTAATACTA
GTTCTGATATTATTGTTATGATCAAGGAGACTACTGGGTTCAGCAGGAAAGAAAGTACTATCAATTACTTGGGATGCCCC
TTGTATATTGGTGGACAAAGGATTATATACCATTCTGAACTGGTTGACAAAGTGATTAAGAAAATTAGTGGATGGCAATC
CAGAATTCTAAGTTTTGGAGGCAGAGTCACACTAGTGAAACATGTGTTGCAATCTATTATAATTCACACCATGGCTGCTA
TCTCTTGTCCTAAAACCACCATAAAATATCTAAAGAGCATAACTGCTGACTTTTACTGGGGAATTAATAAAGAAAGGAAA
AAGTATCATTGAGCTTCATAGGAAACACTCAGCTATCCTACTGATGAGGGTGGTATAGGGGTCAGAATTCTCTCTGATAT
TTGTACCTCTTTTCAATATAAATAGTGGTGGACCTTCAGAACAAAAAATTCTCTTTGGGCACAATTTTTAAAAGCGTATT
GTCAAAGAGCCAATCTAGTGGCCAAGAAACGGGACACTGGACAATCCTTGGTTTGGAAATACCTTACTAGAAACAGACAT
GTTGTAGAGCCTCACATTACTTGGAAAATTCATTCAGGAAGCTGTCATTTTTGGTGGGATAATTGGTATGGGGATGGACC
TTTGGCTGAGCACAGTGACAATGTCTCTAGCTTAAATAATCTCCAAGTATCACACTTTATTGAAGAAGGACAATAGAAGG
AAAGCTTAGTGAAACAACACTTCCCCCCCCCCCCCCTCCATGGTCCCTATCATCCTTAATACTCCAATTCAACATCATGA
AGATATTCCTGATGAAGCAGTCTGGACTCCAGCAGACAGTGGTCATTTTTCTATTTCATCTGCATGGAAAATTATCAGGA
AAAACATGCTAAGGAATCAATACTTTCATATGGCATAAAAATTTCCCATTCAAAGTGTCTTTCTTTATTTAGAGAGCTTT
GAGAGGAAAGTTTCCAACTAATGAGAAGTTAGCCAACTTTGGAATTGAGTCAGCCAACTGTTACTGCTGTCACAGACCAT
GGAGGGATGAAATTGACCACATTCTTATCGCTTGGAATTTTGCAAATCACATCTGGAAGATTCATGTAGCTTTGATAAGA
ATTGAACACTCTTCCACAACTTTGAGAAGTTTTCTGATGAACTGGAGAAGTATCCAATACAGCAATGAGATTCACAAACT
TCTAAACCAGGCCCTTCCTATTTTCATTTGCTGGAATTTGTGGAAAAACAGATGTTCAGTAAAATATGGAGGCAAGCAGT
CCAGTATTGGCAAAGTTAAGCATCTCATATTCAAGGACATGATACAATTACTTATCACGGTGTTTCCATACCTGCAATGG
TCCAGTAGTTGGAAGGAAGTGATCACCATGATTGAAAAATGCAGGCATGAAATTAAGGTAATTCCAATCTGTTGGGAAAA
ACCTACAGTGGGAGTGTACAAGTTGAATACAGATGGTAGTGCCCTTACTAATCCAGGTAAAATTGGAGGAGGAATTCTAA
GGGATGACCAAGGCAATATGGTCTATGCATATTCTATACCTCTTGGTTTTGGTTCCAACAACAAAATAGAGATGCAAGCA
GCTACACATGGAGTAAATTGGTGCTTGCAACATGGATATAGGAAGATAATTTTAGAAGTAGATTCTGAGCTACTTAGCAA
ATGGCTCAACCAGAACAGCTCACCACCTTGGCAGATTCAACAGCACATGCAGGAATTATCAGCAATCAGCTTAAGTATTT
CCAATGCAAACATACCTTCAGCGAAGCTTATTGCACAGCTGATCAATTATCTAAATGGAGTCGTAGGCAAGATATCATTC
AACATTTTTACACTCATCATCAATTACCTGGGGCATCTAAAGGAAGTTATATTCAGGAAAAAAATGGGTATGCAAAATTT
CAGAAGGAAGAGACTTAGAAGAATTAAACAACCACCTCAATGTGTGCAACCTTTTCAACCTAGCTATGATTTAATAATTA
TAGCTCTTTTGAATAGGAATAGTTGTTTTCTCTTTTCTCACTTTTTGTAAGGGGAGAGTCTCCCTTATTTATGATTCCTA
GTTTCTTTGTATCGAGAGGAGTCCTCTCTTGTAGGTGCTTAGTTTCTAGGTTTTTCCTTTTTTAGTATGGGGATGAGTTG
ACTATCCACTTAGGAGGATGGACGACTAATGAACCAACATAGGATCGGAGGTCAGGTTTATTCCCCCCCCCCCCCCTCCT
TGTACTTATTTTGTATTTATTTATGCTAAGGCCTGGGTGTGTTTCTAAGCCCCTGACCCCCTAAGGAACTTTCAAATAAA
TAAAAAAAATCCTAAACCCTAAATCCAAACTTTAAACCCTAACCCAAAATCCTAAACTCTAAACCCTAAACCCTAAACCC
AAAATCCTAAACTCAAAACCTATACCCTAACCCTAAACCCTAAATACTAAACCCAAACCCTAAAACCTAAACTTAAACCC
TAAACCATAAATAATAAATCCTTCACTCTAAACCCTAAACTTAAACCCTAAACCCTAAACCCTAAACCCTATACCATATA
TCCTAAACACTAAACCCTAAACCCTAAAATCTAAACCCTAAACCCTATTCCCTTAATCATAAACAATGAGCCCTAAACCT
TAAACCTTTAACCCTAAACCATAAACCATAAACCCTAGATCCTTAACCCTAAATCCTAAACCCTAAACCCTAAACCCTAA
ATCCTAAAGTTAAAACTCTAAAGCCTAACCCTAAACCCTAAATGTCATGCCTCAAATCCAATTAAGACAGACAGGCACTC
GATGCCCTAAAGGCCCGAGATGATGTAATACGGATTACATCAGGGCTATCCATTCACAAACTTCAATGCTTTGATGGACT
GTTCACACGGATGGATGTTGTTTGGATGATGAGAAAAGGGTTTCATGCCTTGCATGGGAACATATGCACCTTGAAAGATC
TCCCAGTTGGGAAACACCATGCTTGGAGCATGGGAGGCCTAACGAAGCAAGGAGGAGCAAGTGAAGGACTGCTCCATTCG
GCAAGCTGGAGATCACTTCGGCGCATCGCCAAAGCCCTTTGGCGAGGGATCCAGGATCGCCCAATGGCCTTATGAGTTGC
AAGAGAAGGCTTCCCATTCTTCAAGCATGGAGGACATTCAGTGCATCGTCCATTGGCTCCCAGACAGCTAAAAGTTATAG
CAAACCATTCAAAAAGGAGCCAAGTGAGCATGCATATCGCCGACCAGTCGGCAACTCGCCAAGAGGATTGGGCGAGCCCA
ACTTAGCTCGCCCATTGGCCATTTTGAGTCATTTTTGGGTCCATCTATGTAATAATGCTTAAAACTATAAATAGGTCTTT
AAGGGTTCATTTTAGGGAAGACTATTTTGAATATTGATGAATGATGAATTGAACTCCTTGTGTGAGTGTTTGAAAGCTTG
GTAAGCTTTTATTGAGCCTTGTTTAGAAATGTCGGTTGCTTGGGATATTGATTCCCTCAAGGTCTTTGTAAGAGTTAGGT
GCTTCTTGTTGGATTAACGAGGTGAGGTCTTTGGGTTTAATATACCCTTAGGTTGCTCTTTGTTTCCTCTTTTTGTGTAT
ATATATTTATCCTTTATTTTTTGTATTTGATTTTCACTGTTTTTGTGATTCTTCTTGTAAAATTTACATCATTTGGTATC
AGAGTCGAGTTTAGTATCGTTCCTACGATTCTAGTCTTGGGTTTGTTGCTACAAAAAAAATTATGTTCAAAACTTTTTTG
TGCAAATTTTTGAAATGGGTTTGTTGATTTGTGTCTTGTTTGAAGTTTCCAATCGTTGATTCGTGTTCCCTAACCTTATT
TGAGTCTAGGGATGAGATTTGAAAGGGTTTGGTTCACTATTGAAGAATCCACCATTGTTGGTTGAAGAAACTTTGAAGAA
GACAAGTGGGTTTTGAAATCTAGAAGTTTTGGAAAGGAATTGAAGGCTAAAAAGTATTGGGGTTTGTTCCCTATATCTAA
GAGAGCTTGTATCACGAATTTCATCAAATTCCGAGCTAAAAATCTAAAGGGTTTTTTTTGTGTGTCTTCATCTTGTTCAT
AATGTTCTTGAAAAAAATTCAAATCTTCAAGAAGGAGGAATCTTCCAAAAAAAAGGTGTTTGATTTTAAAAAGGAAGAAA
GATAAAGTGTAGAAGTGTTTGTACAAAGGGAATTTACCGAAAGGGGTAAATACTAAAGGACAAATGCAGTGGGAGACCAC
AGAGGTTCAATTTTTGGAGTTGTACAGTTGCAGATTGAGGACATTGGGCAAACCCCGACTTAGCTCACCTAGTCCACTCG
GCGCCTCGCCCTTTGGGCAGCTAGGTCGCCGAGTTGGCTCTCATTTTAGTGGTGCTACTGGAAAATTCGGTGAGCTCAGC
CCTGGTCGCCGAATCCACTATCGCATCGCCAAACTTCCACCCAAATCGTCGAGTTTCCTTGGCAAATTGTCAAGTTTGGT
GAGTCAATCTTCAAGTTGGCAAGCTGAACTTCACGGTTGGCGAAGAAAACAGGCCATTTGGCGATGGGAAACTCGTCTTA
TGACCCCTTTCATCTCAAGATTCCTAGTTTCTTTTCTTTGATTCTAGTTCATAGAAAAGAATACTAAATTGATTTTCAAC
TTGTAATTACCTACATGTTGACTATTGGTTCTTGAATTCACTTCTTTGTTAGTGCTTTTCTTTTTGTGCTTTTTTTCATT
TTACTTAGTAGTTAACTTCTTGATTCAAGTCCATTTGCTTTAATAGAGTTGTCCATTTTTCATTAAACAAAAATCCATTC
CGGCCAAGAGTAGAAATTGAGACCATGTGATCAACCAAGTATAAGCAATCTTCAACATTAGCCGCGCAAATTTGAGAGGC
AATCAAAGGTGTGCAAAAACGAGTGATTGTCAGTTCATTTTACTAACGGTAACATTGTTGTCGTTGTTTTGTTGAGTATT
TCTTATTGCTAGGTACCATGGAAATCGGAAGCAAAACCTACCCACCAAAGGGAAAGGTTACCTTAGAATTTTCCACGAGG
ATTCTACTGAAGAGAGTCAGATGATGAGAATGTTGGATGGAAGCTTGGCTGAGTTGAGAGGTCATATATCCATGATAAAT
TCTAGATTGATCAAGGTGGAGGATGAGATTTGGGTCAAAGAGAGAGAGTTCACACTACCCTCGTATGTGGTAAGACGAAC
TATACCTAGGAAGGCCATAATCAATCAAGAGCAAAGACAGAATATCTTCCACTCCAAGTGCCTCATCCAGAGCCAAGTAT
GTATCTTGATCATTGATAGTGGAAGTTGTGCCAACCTTGCTAGCACTGTTGTGATGGACTACTTGAAGCTTCCTACCACT
AAGCTTGCTAAACCATACACACTTCAATGGTTGAATGAGGAGGAATTGAGGGTACATGAATAGGTGTTGATTAAGTTCTA
GATTGGGAAATAACAAGATGATGTCCTTTGTGATGTGATTCCCATGCAAGCTAGTCATGTACTACTCAGGAGACCATGGT
AACACAGCTATGCATCAACACATGATGGAAGGCACAACACATACACCGTCATGTCAATGGGTAGTAAGTATGTCCTTAAG
CCAATGTCACCATACCAGGTCATAGAGATAAATCAAAAGATGGGTGAGTTGAGGGATAAAAGGAAAGGGGAGGAAGGACA
TGTGGAGGCTGAGACCCAACGAGAAGGAGAAATGACGAAGTTGAAAGGAAAGTCCAAAGTTTTGTTGGCTGAGCATAAAG
ATATAAGGGAGGATGTGGGAGTCAAAAGTGCGTTGATCCTTACTTCACATAAGGATCACGAGTTGTAAACTAATCCATCT
CACTTTTCCCATCCCCATTATATTTCTTTCCTTTTGCAGGATCATCGTGAAGCCCTTTCTATGGATACAATTGTGGGCTG
TCCAAACATTCCTAAAGGAGTGTCACTTCAAGGTAAAGAAGATCTTTCTTGCGGGCTTCAAGGTACAATAGCTAAACTAT
CACTTTTACCATTACAAATGAACAAAGTGTGAATGTTAACTTGTCTATATGTGAGCATATTATTTCTTTACCATGTATTG
ATAATGTGCTTGTCGAGAATATGGATACACTAGCTGATCCTATAGATGACTGAATTGATTCTTCTAGTAAGATTGATTTG
TGTCCACCTAGTGTAGACACCTATGCTTTGAATGATAGTTCATCATCTTATGATAATTGTGTTGATCAACCTGTTTGTGA
GTGTAGCTCACTGGTTGAGGGTCCTTGTAATGTGATTAAGGAACCTCAAGTTAGTGGTACTAATGATAATGTTGATCAAT
TGAATAGGAGTGACTCTATGAGCATATATTTTGTGGAAGATCTGATTGCTTACTTTGCTCATAGAGATCATGTGCTTAAA
AATGCTTTGAAAAATGATATGCGTCTTTCTAAGGGTGAACTTGCATGTTTTAATTCTTCGCTAGTGGTTGACCATTCCCT
ATTTAAGTACAATATCTTATATGAAGATGATGAAATCACTCCTAGTGATGTACCTAGTGGTGTGGATCTTGAGAGCAGTA
TAGTTCTTAATAGCTATACTTGTTATAGTAACCCACTATGGTGTGAGGCTTTCCCTCCCAAAGATGGAAATCTCTTCTTG
GAAGATGATAGTACTCTTGTAGTGAAGGAATGTGAGGAGGAGGAAGGTGGTGTTTGTTTTCTCATTTCTTTTTATTCTTG
GTGTGTCCCAATTGTCAATGGTATGACCCATGATTTTAAATCTATTAGTAGTCATACCCATGAAAACACCTTGGAGGAAG
TTGAGTTGCGGGACAGCTTTCTCTATTACTTGTTTACATATGATGATGGTCATGCTATTGAGTGAAGTATGTTGTTGGAA
AGAAAGAGTGCCAACCTAATAAATGGATGTGCACTTGATCCTAGTACATGGCTTGTCTTTCCATTTGACCCCAGTAGTGA
GCTGAATTGTAGTCTTTGTGTGGAATTTGTGGTCAAAATAGCAGGCAAATGGTGGTTAACATTGTTAATTCCTTTCCCTA
TGCAGGAAAGCTCTTCTTGAGGTTTTACCATCTACTTGAAGAGCCTACATTGTGTGTGGAGAAAAATATCTTCCTAGACC
CATTTTCTATTTCTTACCTTGAGCATGATCTTGTTGAATGTGCATCTCATGGGGGTAAGAGATATTTGCAGAGAGAGGTT
GAAGTTTGTACCTTCCTTTACTATCTCTATGCATATGATGAGATCCCTAGTTGGATTAGAAGTGCATTGCATACGGATCA
GGGTATCCTTGTGGTCTACACTTGTTAGTATGACCCTGTTTTGTGGACCCTCTATCCTTTTGATCCCGGTGAATGCATGG
AGGTATTTGAACTGGTGGGAGTATCATCTTTTGGGTGGTACTACCTTGTTGTTGAGAAGAATGACCATTGTCCTTGTTCT
CCATTAGTGGGCTTAATAGCCATGACAATAGAGGATGTTTGGTTGTTTCTTGAGTTTGAGTCTCCTTGGTTAAAGGATTT
TAATGCTAACCTTTATACTACCCATCATGCTAAGAGGATAAGCTTCTTGCTTATGATCTATATGGTTTTACAAGGTTTGG
ATTCGAGGACTCACTTTTATCTACTTGCATATGATGATACTCATACTTGTGTGGGTTGCATATCTTATGTTAGTAGTGGT
ATCAATAGGGCAAATGAGAGTCTTCTTGACTCGATGCTATGTAATCCTTTTCCATTTGACCCTGGTGTCGACTTTAAGTG
TGCTGAGTGTAGTAGTAACACCGTCTGTCATCCTTATGACTCTTCTTTGGTGTTATTACTTGATCATATATGCTTGAATG
AGGTATGTTTACCAATTTGGGTGGGGAATACTTATGTACTTGAACCTGCTCATGAATTGGGAAAACTCTCTATTGAAGTT
ATCTAGTGCATTGGATGGGGTCTTAACTTGGGTCAACACTACTTATGCCTTCGCACTTAGGTATGAAAGTGTTCTTTTGC
TGCTTGACATAAGGGAGGCCTTGTGCTTATTTGGATATGGAACCATTGAGGGCTTACATATGAAGTTGTGTAAGTGTATT
GGTTTCTTCGCTCTACCCCTTTGTCAATGTTTCTTACTTAGCAAGTATCCATTGCTTTGATGGGTAACAAACCCTTGGTT
GATATTTGTGATGCTTGGTTATATGTTA
>mtp1034.contig_4
TAATTAAGTTCATGACATTCAAACATTCATCTTCTACTCATAACACTTCAATTACTAATTTCTAACTTCAAATTAACACT
TTACTAACTAGTCCTAAAATCAAATCCAAAAAAATCTCAATTTAACCTCAAATTACATATTCTCAAGTTTAAACTAGTTC
TAAAATACAAAAATGCTAATTCTTCACTAACTAACAATGCCCAATTTAAAAATGCCTAATTTCTTTTTAAAAAAACCTTA
AAATAAAAATCTTCAATTATCTATACCTAACTAACAATAATCAAATCAAAATAACAATTGAATAACACAACCAACAAACA
AAAACAATAATATACTAACAAACAATCAATTATAATTACTAGCATTAAAGCCAAGTATTAATACTAGATGGACACAAACA
CATTATTCAAAACAATTGTACTTGAACTTGAGAAATTTAGAAGCACCAACCTTATCTCCAACTTTGATGAAAGAAGCAAA
ATAGTCATGTATCAACTTTTTTACATGTTGAGCTTCCTCAGTTGCCTAGCAC
>mtp1034.scaffold_1
TGCTTCTTGGTGGAAAAAGCTTGCTAGGGGCAGATTGCAAGAGGAGTTACCACCTATTGCTACGTGGGCAGAGATGAAGA
GGGTAATGAGGAAGCGATTTATTCCGTCATACTTCCAAAGAGATCTACAATCTCGCCTTCAACGCTTGAAGCAAGGCTCC
ATGTCGGTGGATGAGTACTTCAAAAGCATGGATATGGCTATGATCCAAGCTAACTGCATGGAGGAAGAAGAGGCTACAAT
AGCTAGATTTTTAAATGGTTTAAATACAGAAATAGCTAATGTAGTAGAGATACAACAATATGTAACTTTAGATGAGTTAG
TTGATTTGTCTGTAAAAGTTGAAAAACAAATTGAGAAAAAGCAGCAAAATAACTCATGGAGAAGTCGACCAAACACTATC
TCTAAGAAGCCACGGTCAACTCAAGAGGGGAAAGCTCCTTCCAAACCTCAAGATGATAGAGGTAAAGGTAAGGTTGAGGA
GGGAGGTAAAACCTTTAATCCTAAATCTTCTAAACCTTCAAGTTCTATTTAATGTCACAAATGTCATGGAAGGGGGCATA
TGATGCATGAATGTCCAAGTAGAAGAAACATCCTACTTAGAGAGAATGGAGAATATGAGAGTGAAAAAAGTGAGGGGGAA
GAAGAAGAGGGAGAAGGTGTAAGTGAGGAAGATGATTTGGAACTGCCTAATGATGGTATAATTGGGGTGGTTAGGAGAAT
TATGACTATCAATTTGGGTAGTGTTGATGAAGGGCAGAGAGAGAATTTGTTTCATACTAGGTGTGGGATAAAAGGGAAGA
CTTATTCTATGATTATTGATGGGGGAAGTTGTGCAAATGTGGTGAGTTCATACTTGGTGGATAAACTAGGAATTGCATGC
ATGAAGCGCTCTACCCCATATAGGCTCCAATGGTTGAATGATTGTGGAGAAGTAAAAGTAAACAAACAATGCATGATTTC
ATTCAATGTTGGTAGGTATGAAGATGAGATTCTTTGTGATGTAGTTCCAATGCAAGCATGTCATGTTTTACTTAGCCGAC
CTTGGCAGTATGATAGGGATACTACTCATCATGGGAGAAAGAATAGGTATAGTCTTCTGCATAATGGTAAGAAGTATACT
CTTGCACCATTATCTCCTTCTCAAGTGTTTGAAGATCAAAAACGATTGAGGGAAACAATGGGAAAACAAAAGGGAGAGGT
AAAAAGTGAGCTTGAGGGAAAAGAAAAAGGCCAAGAGATAGAAAAAAAGAGAGATGGCCAAGAGAAAGAGAGAGAGGGCA
GCGATCTAAGTAAAGAGGTAAAAGAGGGTGTGAGTAAAAAAATAAAATGTTTTGGTGAGAGGAAAGAGGCTAAGGAAAAG
AAAAATGAGAGCCTTTATATAAAAGCCAAAGAGTGTTTGAATGCTAGGAGAGAGGGACTGCCCATAATACTACTTACTTA
CAAAGAAGTATTGATTAATTTTGAACAACTAACTCCTTCTTTGCCAAATAGTGTTTCTTCTCTTTTGCAGAATTTTGAAG
ATGTTTTTCCTGATGACACTCCAAAGGGATTGCCACCTTTGAGAGGGATTGAGCACCAAATAGACTTTGTGCCTGGGTCT
CAACTTCCTAATAGGCCTGCCTATAGGAGCAATCCTGAAGAGACCAAAGAATTACAACAGCAAGTTGAAGAATTGCTTGT
AAAGGGATTTGTTCGAGAGAGTATGAGCCCATGCTCTGTTCCAGTCCTATTGGTCCCCAAAAAGGATGGAACATGGAGGA
TGTGTGTAGATTGTCGAGCCATCAACAAGATAACGGTAAAGTATCGCCATCCTATCCCTCGTCTTGATGACATGTTGGAC
CAACTGTATGGTTCCAAAATCTTTTCTAAAATTGATCTAAAGAGTGGTTACCATCAGATTCGTATGAATCCTGGAGATGA
ATGGAAAACTGCTTTTAAGACCAAATATGGACTTTATGAGTGGTTAGTTATGCCCTTTGGCTTGACTAATGCACCAAGCA
CTTTTATGAGACTAATGAATCATGTTTTTAAAGATTTCCATGGAAAATTTATTGTGGTGTATTTTGATGACATCTTGATC
TTTTCTCAAAATCTGGATGAACACCTAGAGCACTTAAAACAAGTTTTTGAAGTTCTTAGAAATCAGCGCTTATTTGCTAA
TCTCAAAAAGTGTACTTTCTGTGTGGATCGTGTGGTTTTCTTAGGTTTTGTGGTCAGTTCTAAGGGAGTTGAAGTAGATG
ATGAGAAAATCAAGGCAATAAAAGAATGGCCTAAACCTAATAGTGTAACTGAAGTTAGGAGTTTTCATGGACTTGCTAGT
TTTTATAGGAGGTTTGTGCGAGACTTTAGCACCATTGCTGCTCCTTTAACTGAAGTTATTAAAAAAGATAAGGTTTTTAC
ATGGGGAAAGGAACAAGATGATGCATTTAACTTGCTGAAGGATAAATTGTGTTCTGCGCCTCTTTTGCAATTGCCTGATT
TTTCTAAGTCTTTTGAAGTTGAGTGTGATGCCTCTGGTAATGGCATAGGTGCAGTTTTGATGCAAGACTCCAAGCCAATT
GCCTACTTTAGTGAAAAGCTAAGTGGAGCAACATTGAACTACTCAACTTATGATAAGGAGCTATATGCCTTGGTGAGGGC
GTTAGCTACATGGCAGCACTACTTGTGGCCTCGAGAATTTGTGGTCAAGACTGATCATGAGTCATTAAAATACTTGAAGA
GCCAAGGTAAACTTAGTCGTAGGCATGCTAAATGGGTAGAGTTTATTGAAACTTTTCCTTATCTAATTGCTTACAAACAA
GGAAAGGAGAATGTGGTTGCTGATGCACTCTCAAGAAGGTATGTTTTGATCTCTACTCTTACTTCAAAGTTATTGGGTTT
TGACCAAATCAAGTTCCTCTATGCTAATGATTCTGATTTTGGTGAGATTTTTGCTGAATGTAAGTTAGGTCCTTTTGAGA
AATTTAATCTTCAAGATGAATTTCTATTCAAGGAAAATAAATTATGTGTTCCTAACTGCTCGTTGCGTGAACTATTTGTT
AGGGAAGCACATTGTGGAGGGCTAATGGGACATTTTGGTGTACCCAAAACACTGGAAATACTTTCTGAACATTTTTATTG
GCCTAGCATGAGAAAGGATGTTGAAAAAGTGTGTTCTTATTGTCTTGAATGTAAACAGGCTAAGTCTAGAACATTGCCGC
ATGGTCTTTATACTCCATTACCTGTTTCTAATTCCCATTGGATTGATATTTCTATGGATTTTAGGGTTTAGGGTTTCTTA
GGATTCCCAATGGTTTGGGGTTTAAGGTTTAGCCCTATGATTTAGAGTTTCTTAGGGTATATTATTTAGCGTTTAGTATT
TCTTAGGGTTTGGTTTTTTAAAGGTTTTTTAGGATTTAGGGTTTTGAGTTTACGATTTTCTAGTGTTTTATTAAGTTTAG
AGGAATTTTTAGGTTTAGGGTTTGAAGGTGTTTAGGATTTCTATGGTTTTTTAACGATTAAGGGGTTCTTAGATCTTAGG
CGATTTATAGGGTTTAGGATTTTTAAAAGTTTAGGGCTTTTAAAGTTTTTTAGGGTTTTTTTTATTTCATAAAGTTTAGT
GTTTCTTAGGGTTTAGCCCTAAGGTTTAGGCGGAAGGGTTTAGGGTTTCTTTGGGTATAAGGTCAAAGTTTTTATTTAAG
GGTTTTAAAGATTTAGGGCTTAAGTTTTTGTTGAATTTTTTAGGTTTAGAGTTTTTTAGGGTTTAGGATTTTAAAAGGGG
TTTTCAAGATTGTTATGGATTTCTATTGTTTAGGGGTTCTTACGGTGTAAGGTTTCTTTAGGTTTAGGGCTTAGGATTTT
AAATTTTGAGTTTTTAGGGGTTAGGGATTTTACGGGTGTTTTCAGGTTTAGTGTTTTTAAAGGTGTTTTTAGGCTTTAGG
GTTTGATGGTGTTTCATAAGTCTTGCGGTTTCCCTAAGGTTTAGGGTTTAGTATTTATTAGGGTAGGGTTTCTTAGGGAT
TTTAGATTTCTTAGGTATAGGCTTTTAATGGTGTTGATCTAATATGCTTATGATATGCCAACTCNNNNNNNNNNNNNNNN
NNNNNNNNNNNNNNNNNNNNNNNNNNNNNNNNNNNNNNNNNNNNNNNNNNNNNNNNNNNNNNNNNNNNNNNNNNNNNNNN
NNNNNNNNNNNNNNNNNNNNNNNNNNNNNNNNNNNNNNNNNNNNNNNNNNNNNNNNNNNNNNNNNNNNNNNNNNNNNNNN
NNNNNNNNNNNNNNNNNNNNNNNNNNNNNNNNNNNNNNNNNNNNNNNNNNNNNNNNNNNNNNNNNNNNNNNNNNNNNNNN
NNNNNNNNNNNNNNNNNNNNNNNNNNNNNNNNNNNNNNNNNNNNNNNNNNNNNNNNNNNNNNNNNNNNNNNNNNNNNNNN
NNNNNNNNNNNNNNNNNNNNNNNNNNNNNNNNNNNNNNNNNNNNNNNNNNNNNNNNNNNNNNNNNNNNNNNNNNNNNNNN
NNNNNNNNNNNNNNNNNNNNNNNNNNNNNNNNNNNNNNNNNNNNNNNNNNNNNNNNNNNNNNNNNNNNNNNNNNNNNNNN
NNNNNNNNNNNNNNNNNNNNNNNNNNNNNNNNNNNNNNNNNNNNNNNNNNNNNNNNNNNNNNNNNNNNNNNNNNNNNNNN
NNNNNNNNNNNNNNNNNNNNNNNNNNNNNNNNNNNNNNNNNNNNNNNNNNNNNNNNNNNNNNNNNNNNNNNNNNNNNNNN
NNNNNNNNNNNNNNNNNNNNNNNNNNNNNNNNNNNNNNNNNNNNNNNNNNNNNNNNNNNNNNNNNNNNNNNNNNNNNNNN
NNNNNNNNNNNNNNNNNNNNNNNNNNNNNNNNNNNNNNNNNNNNNNNNNNNNNNNNNNNNNNNNNNNNNNNNNNNNNNNN
NNNNNNNNNNNNNNNNNNNNNNNNNNNNNNNNNNNNNNNNNNNNNNNNNNNNNNNNNNNNNNNNNNNNNNNNNNNNNNNN
NNNNNNNNNNNNNNNNNNNNNNNNNNNNNNNNNNNNNNNNNNNNNNNNNNNNNNNNNNNNNNNNNNNNNNNNNNNNNNNN
NNNNNNNNNNNNNNNNNNNNNNNNNNNNNNNNNNNNNNNNNNNNNNNNNNNNNNNNNNNNNNNNNNNNNNNNNNNNNNNN
NNNNNNNNNNNNNNNNNNNNNNNNNNNNNNNNNNNNNNNNNNNNNNNNNNNNNNNNNNNNNNNNNNNNNNNNNNNNNNNN
NNNNNNNNNNNNNNNNNNNNNNNNNNNNNNNNNNNNNNNNNNNNNNNNNNNNNNNNNNNNNNNNNNNNNNNNNNNNNNNN
NNNNNNNNNNNNNNNNNNNNNNNNNNNNNNNNNNNNNNNNNNNNNNNNNNNNNNNNNNNNNNNNNNNNNNNNNNNNNNNN
NNNNNNNNNNNNNNNNNNNNNNNNNNNNNNNNNNNNNNNNNNNNNNNNNNNNNNNNNNNNNNNNNNNNNNNNNNNNNNNN
NNNNNNNNNNNNNNNNNNNNNNNNNNNNNNNNNNNNNNNNNNNNNNNNNNNNNNNNNNNNNNNNNNNNNNNNNNNNNNNN
NNNNNNNNNNNNNNNNNNNNNNNNNNNNNNNNNNNNNNNNNNNNNNNNNNNNNNNNNNNNNNNNNNNNNNNNNNNNNNNN
NNNNNNNNNNNNNNNNNNNNNNNNNNNNNNNNNNNNNNNNNNNNNNNNNNNNNNNNNNNNNNNNNNNNNNNNNNNNNNNN
NNNNNNNNNNNNNNNNNNNNNNNNNNNNNNNNNNNNNNNNNNNNNNNNNNNNNNNNNNNNNNNNNNNNNNNNNNNNNNNN
NNNNNNNNNNNNNNNNNNNNNNNNNNNNNNNNNNNNNNNNNNNNNNNNNNNNNNNNNNNNNNNNNNNNNNNNNNNNNNNN
NNNNNNNNNNNNNNNNNNNNNNNNNNNNNNNNNNNNNNNNNNNNNNNNNNNNNNNNNNNNNNNNNNNNNNNNNNNNNNNN
NNNNNNNNNNNNNNNNNNNNNNNNNNNNNNNNNNNNNNNNNNNNNNNNNNNNNNNNNNNNNNNNNNNNNNNNNNNNNNNN
NNNNNNNNNNNNNNNNNNNNNNNNNNNNNNNNNNNNNNNNNNNNNNNNNNNNNNNNNNNNNNNNNNNNNNNNNNNNNNNN
NNNNNNNNNNNNNNNNNNNNNNNNNNNNNNNNNNNNNNNNNNNNNNNNNNNNNNNNNNNNNNNNNNNNNNNNNNNNNNNN
NNNNNNNNNNNNNNNNNNNNNNNNNNNNNNNNNNNNNNNNNNNNNNNNNNNNNNNNNNNNNNNNNNNNNNNNNNNNNNNN
NNNNAGTGTTTTTAAAGGTGTTTTTAGGCTTTAGGGTTTGATGGTGTTTCATAAGATTGGGGTTTCCCTAAGGTTTAGGG
TTTAGTGTTTCTTAGGGTAGGGTTTCTTAGGGATTTCAGATTTCTTAGGATTAGGCTTTTAAAGGTGTTGATCTAATATG
CTTATGATATGCCAACTCAGGGTTAGCTTGGGGTCACTTGTGATCCTAGATCTCGTGTTACGTCAGGTGGGCAACCTCGG
GGAGTGAAAAAAACAATGTATGAATAAAAGCCTCTAACTGACTAGAGATGCGCTAGGACATGCCCCCAGCTAACTCTAGC
AAAAATGAAACTAAAATGAAAGACTAAATATAAAACATGTAAATCGTCCTCGAAAAATAAGGACTCACCACTGATATTGC
TGAATACGGATCGGGGATCGATCTCCGCGTGATCTGAATGCTAAGGACCTGAACCTACATCAAGAGAACATGTAGCGTAG
ACTATGTATCAGTAGTTGAACGATTCTGAGCATGCATGACATGATAAAGTTGAACAAATATATATAACTAAATTGAGCAT
ATTGAACAATGATATAATCTGAACATGATTAAGAAAAGTTTAGGTATTTGGTTAAGGCTTTTTAGTTTAGGGTTTAGAGC
TTAAGTTTTTCTAAAAAAAAATTGGTCAAGAGTTCTTTTCAATTTAGGATTGTTAAAGATTATTTAGGATTATTATTGTT
TTTACGATATATGAGCTCTGAGGGCTTAGGACTTGGGGTTTTATATTAAGGAAATTTTTTAGGGTTTTTAAGATTTGTTT
TCGGGATTTTTAGTTTTGAGGGTTTTAAAGGTTTTTACGGTTTAGCTTTTCTTAGGATTTAGGATTTCTTAGGGTTTAGG
GCTTCTTAGAGTTTCATAAGGCTTACGATTGGGGGTTTATCCCTAAGGTTTAGGGTTTGGGTTTCTTACGGTTTGAGCTT
AACATTTAAAGTCTCCTAGGTTTTTTTGGGTCATTTAGGGTGTAGGGTTGATAACAACATGGATAGCATGGATCGCGTAA
AAGCGTTAGAGGAGCTTGATGGACACAAAATCAAGCAGTACAATGTGTGGAAGGTCCATCTAAGTGAAGAGAAAGAAGAA
AGAGACCATTTGTGTAAATGGTCATCTCATAATTTCAAGAATTCACAAAAGAAGACAACCAAACAAGGCCCTTACCTCAT
TAAGGGTAAAATTGTCAAAGAAGTGTCTTCTTTACTTTATTTTCAAGAATTCACAAAAGAAGTCAACCAAACAAAGCCCT
TGCCTCATTAAGGGTAAAATTGTCAAATAAATGTCTTCTTTATTTTATTAGTATTAATAGTAGTATCTTTTAGTTTGGAA
GATTTAGACTATATGGATTTTGAATGTGAAATGAACAAACTCTTTCAAGGGTGTAGTTTAAGGGTGGAATCCCTTTAGGA
TAGCCTAGCTTAGTGTAGCTTAATCTAGATTAGTTATGGGTGGATTCTCATTGTTGGTTTAGGACTTCTTTAACCTTGAT
TTAACTTGAGATTTCTCATTTGTGGTTTTCAATTTGAGTTGTTTCTTTTTGAATTCAAGTTTCTCTTCTTCCTTGGTTGA
TTGTTTATTCAATTGCCTTTCTTTCTTCTCTTCTCATCTCTTATTTCTCATCTATCTTACTTTTTTGTTGTTTCATTCCA
CATTTGATTTCAATTGGTTTCATCCCCAATTGGAACCCTTATTAGAGCGGCTGGCACGCGGATACCTGTTTTCCTTAATT
TGGACCCTCCATCATTCATCGAGACAGATCCTAATAAAAATCCACAAGACTTTATAGATCAGATCCAACACACTTTCCAT
GTTATGCATGTAAGTGGTAAAGAAGCGCTCGAGCTAGCAACATATAGATTAAAGTGGTTATATTGTGGTATGAAGCTTGG
AAGCAATCCAGGGTAACAGATGCACCTTCAGCTATATGGAAAGAGTTCAAAATGGCATTCCCTGACCTGCCATTGGAGAT
CCGAGAGGCCTGTGCGGATCAGTTCTTAAATCTCCACCAAGGAAGTATGAGCGTGAGAGAGTACAGTCTCAAATTTAATT
CCTTGGCCAGGTATGCTCCTAATGTAGTTGCTACTATGGGGGATAAAGTTCATCGATATGTGGATAGATTAGATTCATAT
ATGGTTAGAGACTACCCATTGCTTCATTGAATAAAGATATGGATATAGCAAGGATGCAAGCTTTTGCGCAAAAGTTGGTG
GATCAAAGGCAAAGAAGAAGGACACAAGAGTCAGAAATAGGGCATTCTAAGAGGGCCAGATCTATGGGGTAGTTTACACC
ATCCCAAGGTGAGTTTAGGCCTCGGTTCATTAACAGACCGTCTAGGCCATCATCTTCCTACTCTACAGTTAGTGCCCCAC
CTCAATTTCAAAAGTCTAGGGGTAATCAGTTTCGGCAAAGAGGTAAAAGCCAAGGTTCACGAACAGCGGGATACCAAGAG
CAGGGAAGTATGAGCCAATCAAGACCTCCTTGAGAGTTTTGTAAACAATGTGGAAGGAATCATTTAGGAGCATGTCGGTT
TGGGACAAATGCTTGTTTTTGGTGTGGTACACCGGGTCATATGATGAGAAATTGCCCTCATAGGGGTGTGTGTGGTGTGG
CACAACCTACTAGGTCAGTTGTTGCATCCTCGTCATCAACACCTTGTTTAGGTAGAGGACAGATGCCTACTGGTCGTGGT
AGAGGAGCTAGGGGAGCAGCTAGTTCTAGTGGAGTTCAGAATCGCACATATGCTCTCGGGGATTGACAAAATTTGGAAGC
CTCGCCGGATATGGTTACAGGTACATTGTCCATCTTTTTACATATTGTATATGTATTAATTGATCTGGATTCTACACTAT
CATATGTTAGTCCATTGATTGCTGAAAAGTTCAAAAGAACACCAGAATTATTAGTGAAGCCCTTTGAGGTGTCTACACCG
ATTGGTGACTCTATTATAGCTAGAAGGGTTTATCGTAATTGCATTGTAACTATTTGTGATCGTGATACGTTGGTTGACAT
TGTTGAGCTAGAAATGGTGGATTTTGATGTTATAATGGGTATGGATTGGTTAGCTTCTTTGTTATGCCATGGTAGATTGC
CGAACGAAGACGCTGCATTTCCATTTTCCAAAAGAGGCCGTTCTTGAATGGAAAGGTAATATTGGGACACCAAGAGGTAA
ATTTATTTCCTATTTTAAGGCAAAGAAGATGATGTCCAAAGGATACATATATTATCTAGTGAGAGTGAGAAATATAGATG
CGGAGCCACCAACTCTTCAATCCATTCCAGTGGTAAATAAATATCCCGATGTATTTCCTGAAGATCTTTCGGGTTTGCCT
CCAGAACAAGAAATAGTATGGTATTGACGTGATTCCAGATACTCAACCTATATCCATCCCTCCATATAGAATGACCCCCA
CAGAATTACGGGAGTTGAAGGAGCAATTAAAAGACTTATTAGAAAAAGGATTCATAAGGCTTAAGTATGTCCCAATGGGG
AGCACCAGTTTTATTTGTACGGAAGAAAGATGGCTCGTTAAGAATGTGTATCGATTACCGGCAGTTGAATAAGGTAACGA
TTAAGAACAAATATCCCCTCCCTAGAATTGATGATTTGTTTGATCAGTTACAAGGTGCTAGGTGTTTTTCAAAAATTGAC
CTGAGGTCGGGTTATCACCAAGTGAGGGTCAAAGACGAAGATATACCCAAGACAGCTTTCCGAACACGATATGGTCATTT
TGAGTTTGTAGTCATGTCATTCGGGCTAACGAATGCACCAACAGTTTTTATGGATTTGATGAATAGGGTGTTCAAGCCAT
TTTTAGATGAGTTTGTGATAGTATTCATAGATGACATTTTGGTGTATTCAAGATCGTAAGTTGTATGCAAAGTTCTCTAA
AGGTGAGTTCTGGTTAAAATCCTTGGCATTCCTAGGTCATGTTGTATTCGATGAAGGAATAAGGGTTGATAATCAGAAGA
TAAAAGCGGTGAAAAACTGGCCAAGACCTACAACGCCTACGGAGAAGATGGCTGGAGCTATTAAAAGATTATGACATTGA
TATCTTCTATCAATCATCCCGGGAAAAGCAAATATAGTAGCTGATGCTTTAAGTCGTAAAATAGTGGCAAGCACCTATGG
GCAGTCTGTGGAAAGACAAGGAATAACTAAGGATCAATGTCAACTAGCTAGCTTGGTAGTTCGGCTTCTTGAATCTCTTA
ACAAAATGGTTATTGTGCAAAATGCGGCAGAATCCTCATTAGTAGTAGAAGTGAAAGAGAAGCAGTACACTGATCCTATT
CTATTAAAGCTTAAGGAGAATGTACAACAGGGTATGACAAAGGCATTTGAGCTTACGCAAGAGGGAGTACTTCGATGTCA
AAACATATTGTGTGTACCTAATGTAGATGAATTAAGAAAGAGGATTATAATGGAAGTGCATCATTCGATATATTTTGTCC
ATCCGGGGTCAACTAAAATGTATCATGACTTAAAAGAAATGTATTGGTGGGGGGACATGACGAAGAACATTGCGATATTC
GTGGCTCAATGTCCAAATTGTCAACAAGTGATAGTAGATAACCAAAAGCCCGGAGGTTATATGCAGTGTATAGAACTTCC
AATTTGGAAGTGGGATATGATCATTATGGATTTTGTCACTGGTTTGCCTCGTTCATTTCGGAAGTTTGATTCTATATGGG
TAACTGTTGATAGATTGACCAAATCAGAGCACTTCTTGCCGGTCAAGACTACTTATACAGTTGAGGAATATGCAAGGTTG
TTTATTAAAGAGATAGTTCGTCTACATGGAGTGCCAATCTCTATTATATCTGATAGGGGAGCTCAATTCACTGCAAATTT
TTGGAACTCATTTCAGAAGAGTTTAGGAACACCAGTGAATTTAAGTACAACCTTTCACCCTCAAACAGATGGCCAGGCAG
AGCGTACAATTCAAACACTCGAGGATATGGTGCGAGCTTGTATATAAGAGGCTTCAAAGGTAGTTGGGATGATCATTTGC
CATTGATCGAGTTTGCATACAACAATAGCTACCATTCAAGTATTAAAATGGCACCTTATGAAGCTTTATATGGTAGAAAA
TGTAGATCACAATTGCTTGGTTCGAAAAAGGTGAAACCACCTTATTTGGGCCAGCTCTTGTTCATCAAGCTATGGAAAAA
GTCAAAGTGATATAACAGCGGCTAGAAACAGCTCAAAGTCGACATAAATCATATGCGGATGTTAGAAGGAGAGGACTAGA
ATTTTCTATAAGGGATTGGGTGTTCTTGAAGGTGTCACCAATGAAAGGGGTAATGAGGTTTGGTAAAAAAGGAAAATTGA
GTCCACGCTATATAGGGCCATATAAGATTATTCGAAGAGTTGGCCAAGTAGCCTATGAGTTAGAGCTACCACAAGAGCTT
TCATTAGTTCATCCGGTGTTTCATGTCTCAATGTTTCGGAAATGCATAGGTGACCCATGTCATATTACTCCTACTGAAGA
TGTACAGGTTACGAGAGATCTCACTTATGAAGAAGTACCCATTGCTATTCTGGATCGACAAGTTAGGAAGTTAAGAAATA
AAGAAGTAGCTTATGTAAAAAGTATTATGGAGGAACCAACAAGTAGAAGACGTTACATGGGAAGCGGAAGAAGCAATGAA
ATTGAAGTATCCTCATCTCTTTCAAATCCATGAGAAGGATGAAAATGCTTAGTCTAGACGCTGACAAGTAAGTATAAGTC
TATTTGTATTATGTGATTAATAGTAGCACTAACTTACGCTTGAACTTGTTTGGGCTGGATAACCATGCTAACATTCGAGG
ACGAATGATTTTAAGGGGGAAAGAATGTAACAACCTGTATTATGCGTATGCTAGTTCTATTCACGTGATACTTGACATAG
CCTTATAGTATAGGTGAGGGACCGTGCTTCTTATATGATTAGTGTTGGTTTAAAGTAGCTCGCAAGGTGATGTAACATCT
TGCACGTTTCAGCATGTGTAATGCAAGTTAGCTACGACGGAAGTATTTAAACTAGAGGTAGTAAAGTGGTAATTGGGTCA
AAGGCCCAATAGTCTTAAGTCCAAAAAAAAAAGCCCAAGTTAAAAGGCCAAGTAGGTGGGTCACCTACTTGACAATATTT
GGCCAAAATTAGTCAAGAAATTCGGCCATTACACTTCCTTTTTAAAGGGATAAAGATCAGATCTTTTGCTTCATTTTTAA
CTTGCAAAATTTTCAGATTTCTTAAGTTTTTCTCTTGGTCTCTCTTGGCTTCAATCAGCAGCCCTAGAAAATCTTGGGTC
ATTGAATATTGCCCCATTTTCAAGTAAAAGTTTGAAGGAGAGTTTCAGTTCTTGGAGTACAAGTTTAGAAGATAAATTCC
TAGAAACTAAGGTAAGACTACTGCCCATTTTTGCTTCTCTTTAAATACAGATTTGTGGTGGAGAATTTTGTATATATTTA
TCAAGAACTAATGGATGGTGATAAATCTTTGAGTCAATATTTTCCTATTATGCTGAAAGATTTTTAGGGATTGATAGTAG
CTGCCTTATGTATATTGTTGTTGGGGGCTGTATGGGTATCTTGGAAAAGGATGTATGAAGTTGTATTAATGTACAGAAGA
AGGGTGTGGTGGTTCACCATTGGTGCAAGGGTTGTATAGGCCTACTTTCCGTCAAGTGTTAGCTAATGTTTTTAGGGCCT
TAATGTGATTAGCTACTGACATTAGCTTAATTGTGACTTATATTGTAGATTAGCATCCAAGAAGGGAGACTGAATTGTGA
CAGTGGTATTGGTCAGAAAATAAGGTATGTAGGGCGATTCGATTCCATATTCCTTGGGATGAAATCTGATACTTGCAATT
AATGTCAATAAGTGAATTTCCTAAGTTCTATTCCTAGTAAAGGAAACATAGTGGCAACGTACGATATCCAAATAGCTAAC
TCTATCCCCCCTCCTAAGTGTACATAATTACTTAATTACACGTTCAGTACTCTATAGTCAATTGAAGTCAATTGTGTCAT
TCAAGCTCTCAAGTAATGCATTAATGTTACATAGCTCCTGATATTGTAGCTACTGTCCTAAAGTATTATTTTCATGTCTC
CTACTACTGTTCCGTATTTCCAAATCTCAAAAAAGATTGTGACCACCAAAACAACAATCTCAAAGATTAAAGAATCTAAA
TGAAGAAATTTGTATAACTATGGGTGGCAGCTCAAGGGAGAAAGCCTAGCATAGGCCGATCCAAATGGGTATAGAAGGGT
GGCAGCTCAGGGGCGAAAGCCTAGCACGGGCCGATCCCGATTTGTGCAATGTTGAGGACCGCATCCTAGGGGTTAAAATG
CCTAGCATGGTCATGCTCTTCTACCACTGATCAGCTGGTCATTCGTATCACATGCCTTATAAAGATCATAACACACATAA
AGGTAAAGACAAAAAAAAATGTAGCATACATGACCCCACAAGAGTTAACAGAGGTGGCCTCCTATTCTGATTTATGCACT
TATACGTTGATATCTGGTTTCGTTTGAGCTCTTATTTTATATATGTAGTTGCCTTACATATTCAGTACACTTTTCGTACT
GTAGTTTCTCGCGGGGGGACACTGCGTTTCATCCTGCAGGCACATGCACTTCCGCTAGTAGACCTCCTCAGTAGGAGCAT
ACGATACTCAGCTACTTTTGGTAATCTCCAGGTTGCTTCAGAGCTTTACTGAGCCCTTGGTAGATTCATTTTGGTATTGT
ATCGTAGTTAGGGGTAAGGCGGGGTCTGTCCCGACCTACTCTAAGGGTTTCTATCTTTTAGAGGGTTTGTAGACTTATGT
ATATGGTTCAGTTGCATCTTAACAAGTTGTGGCCTCAATGGCCAAGTCTTGTATATAAGTTTTGGGTCTACTTATGTCGG
TTCGTATCGCTGCGTCCCTAGCGAACTTGTCACAAAACTTTCATAGTTACATGTATAGTAAGCACAAATCACATGTTGGT
TCTCTCGGGCCTTTAGGGAATCGAGTGCCTGTCCGTCTTAATGGGATTTGAGGCGTGACAAGTTAAACACTAAAAACCTT
TAAAACCGTAAAACTAAAAATCTCGATAAGAAACCTTAAAAACCCTAAAAAAAGTCCTTAATCTAAAACCCCAAGTCCTA
AGCCCTTAGAAGCTTATATATCGTAAAAACAATAATGATCCTAAAAAATCTTTAACAATCCTAAATTGAAAAAAACTCTT
GATCGAATTTTTTGTAGAAAAACTTAAGCTCTAAACCCTAACCTAAAAACCCTTAACCAAATACCTAAACTCTTCTTAAT
CATGTTCAGATTATATCATTGTTCAATATGCTCTATTCAGTTATATATATTTGTTCAGCTTTATCATGTCATGCATACTT
AGAATCTTTCAACTATTGATACATAGTAGACACTACATCTTTTCTTGATATAGGTTCAGGTCCTTACTATTAAGATCACG
CGGAGATCGGCTCCCGATCCGTATTCAGCAATATCAATCGTGAGTTCACATTTTTCGAGGATGATTTACATGTTTTACAT
TCAGTCTTTCATTTTAGTTTCAGTTTTGCTAGAGTTAGCTGGGGCATGTCCCAGCATCTCTAGTCAGTTAGACGCTTTTA
TTCATACATTTTTTGGTCACTCCCCGAGGTTACCCACTTGACGTAACACGAGACCTAGGATCACGAGTGACCCCAAGCTA
ACCTTGAGTTGGCATATATCATAAGCATATTAGATCAACACCTTTAAAAGCCTAAACCTATGAAATCTGAAATCCCTAAG
AAGCCCTACCCTAAGAAACACTAAATCCTAAACCTTAGGGAAACTGATCAAGGTTAAGGGAGGTCACAAATAGAGAATTG
AATATTAGAATGTGGAAGCACAAAGAAAAGAAACAAAAAAACTAACTATAGATATGGGAAATTCGAAGGAAAGATCCACG
AATTTCCAAGGATTAGATGTTCTAAGGCCTTAAAAAGATCCAAGTAACAACGTATAGATTTATGGAAGAAATCTAACGCC
TTTACTTGAGAAAACGAATCAAAACGATAGATTCGGATCTTGACCGCTTTATGAGTAACTAAAGACAATAATTAGTATGT
AGAAACTAATCACCTTCTAAAGAATACCAAAAAGAAACCAAAGATTGATGAAGGTTTAAAGATAAATTCTCAAAGAACAA
GTCACAAAGGTTCAAAGAACTCACTCCAATATTATTAATATCAATCTAAATTGTCTTTAATGAATGAAAAGGACTCCTAT
ATATAGGAAAAGGGGAAAAAAACGTCCAAGGAACCCTAGAAAGACAATTACAAGGAATCCTATTCTATAAAGGAAATAAA
GTAACCTAACTATTAATAAATTTAGTACTTCTAGGAAAGCATTAAATGGTACTTAGGAGACCATAAATAGACTAAGGAAA
ATATTAATAACCTATATATAAATAAATAAATAAATAAGGTAAATCCCAACTAGGAAAAGAATCTTGACAATCTTGGAAAG
TTTGACTAGTCTTCTCTCAAAACTTGGGCAGAAAACAACTCTTGTTGTGGCTGATTCTTGGACTCTTCTTGACCTTATTT
GCATGAAATTGGCCCTTAAAATTCCTCATCTTGGGCTTGAATTTGGGCCACCAAATAATTGTAGCATTTGGACAATTCCT
CTCCCTTGGGCTTGAGCTCTTCTTCCCCAATAAGACACCTTTGGATCAGCGATTGAAGACCATTGAGCTTATCATTGAAC
TCCTTGGTTTGAGATCTTGTTATGGGCCTCCTTGGAGTTTCTAAAGCTTCATCCTTGTCCTTCACTGGAGTAGAGCTTCC
TTGGATGCTATCAAGAAGAGCACACAATGAAAAGGATTCATTTGCCAACAAGACGTAAGCATTTTCATGAACATGCATAT
AAGAAAATCATGGCAACACACAAGGCACACCATAACCCTACTAGATAGGCACACTATCCCCCACTTAGGAGTAAGCCTAC
ATAAACATTTCTAAACAACATGCTTACTAAAAATAACTTTAAAATCCAACATAACAAGTCATATAAGACAAGAAATCTGG
AAATTCTCTAAATCATGAAAGAAACACTTACCGGAAGGGACATGAGGAGATCACTCTTGATCATCTCTAGATTGGAGAAT
ATAGAACCTATGATCACTTGGGATCCTTTGACTTGGCCTCCCTCCCTTTAGCCCTAAGGATTGGACAATCTCTCTTCTTG
TGACCCTCATTACCACAACCATAGCGCCCCTCATTTTCGGCTAGACACTCACCATAATGCTTCCTTCCACACTTGGAGCA
AGAAGTCTTAAACAACACGGATTTACTATTACTCCCTCTTAGAGGTTTAGACTTGAGCACCCTCTCTTGGTTGGAAAGTT
CTTGATGGGTCCTAGGTTGATCATATCCCTCGGAGCTAGAATTGGAGAAATCCCCATCACCGATTCTAGGTCTCTTAGCT
TCCCTACTCATCTTCTTAAGTTTAGTCTTTTCAACTTGTTGAGCATACAACATTAGACGGGAGATGTCCATATTATCATG
TAGCATTCCTGCACGACATTCTCTCTCAACTGATTCGGACACTCTGGTAACAAATAGACTCATCTTATCTCTAGGGTTTG
ACACTAAAGATGGAGCATATTTGGACAACTTAGTGAATTTTAGGGAATATGCTAGAACACTCATACCCCCTTGCCTAAGG
TTGATTAATTCTTGTACCTTAACTTCCTTCATTTCCCTTGAAAAGAACCTATTAAGGAATGCCTTCTTGAAAACTTTCCA
ATCTATGGGTCCCACCCTTAAAGGCCTATTATCCTTCCATTGAGCATACCATACTTGGGCTACATCTTTAAATTGATACC
CCGCTAATTCAGCTTTCTCAATAGGAATTACCCCCATATCTTTCACTATCTTGAAGACCTCCTCCAAAAACTCTTGTGGG
TTCTCATCCGCTTTGGAATCCAAGAAGATAGGAGGGTTCATCCGAGTAAAGTCTCTCAACCTTGAGCTTGAGTGGTGACG
GCTTGAGTTTGGGTTGCCATGAGTTGAGTCAAAGTTTGGAGAGCCACTCTTATCTCCACATTAGTCATCGCCCCTTCAAC
ATTAGGAACTTGAGGGGGAACTTGGAGAGGAACCTCTTGCTCCTCATTTCCTTCCTCATTTCTCCTAACATTATCCCTCG
TATTTGCCATAACCTAAAAAATCATAGGCAACCAATAGATGAAAAGACCTACTAAAGCTAAACTTCTTTTGGCACGATTA
AGAGAATGAAGAAGTGAGACTTTTCCTAATCATCAATAGCCTCCTATTCATAAAATGTGTCAATACTCACACCCATGAAT
AAGACTCTACTAAGATGTGGTTTGAGACAACCCCAAAAATTTCCCAAAAACCTTATGCGCTGATACCAACTTTGTCACGA
CCCGAGAGCACCCCCTAGTCGTAACATGGCGTAGTTGACCCCGAAGGGGTGCATACAAGCCCTTAGCACATTCTCAACAT
AAGTTAAATAGAAAATACGGAAGAATTTAAAACTTTTACAATCGATATCATTTTCTCATAAAAGCAAACGGAAGACTTTG
TAGACTTTGTCTCAAAGCCATCTATTAAAACTTTATAGAATAAACTCTTGGACACAACCCATACAATAGTTAAACACTAA
AAAAAGACATAAAAGTAAGTGGGTTTCATCCTCGAAGCTATGAGGTCTCACTAAGATCTTCAATCCTTCTAAGTCCTTGA
AACCTAGCCTCCAATAGCAACTTAATCTCCTCAACCCTACATTTGGTTAGAATGTAGGCAATATGCGTTAGTACAATAGG
TAATGAACATCTCAAATGGTTAGTCAAAATAATACATAAGCATAAGAGTTAATCACAAGTCATAACATAATCATTATAGT
CATTACGTGGTCTCCAACATAAGCACTATAAACATACAAATCATCATTAAGTATATTAATGAACATAGGAGACGAGACAT
AATAAGTAAATGGACTCTTTGTCATCTTTACCCTAATAGTCTAAGTGTATAGTCAACTTTTAAGTCTTTCTACCACAAGG
GCACCACACTTCTATGTAACCTCAAGGCACCCTTGTGCAATGCATAAAGAGCATCCCATAATACCCTTCACACTAAGAAT
CACCTTGAAGTCATCCTAGTCATATTCACCCTCTTTTGGTATCATTATTGACCTACTTCAATTAGACAAATATACTATCA
TCTTAATCAATCATATCTTGGATATAATTATAGCACCTATCATTCAAGAATAACTCATGTAAGACAATACTTATAAGGTA
ACCTTTAGTCATACTTTTGCAAGGCATGAGTAGCATCCCATACTACTACTCATACTAAGTACTTCCTTCGGTCATTATAC
TCATGTTACTTGACTTAGAGACTAGCCCTTCCTTTCAAAGTATAGGAACTCTAGGATGATACTTTACTGAGGATATCTAG
TTCATTCTTGTTTTGAACCCTTAGAAATACTATTCTAGGTAAATCTTGGTTCATCATATCCTAAGAAATGCTATTCAAGG
CATGATCTAAGTTCACTAGACTTGAACTCTTGGAGATGCTATTTAAAGCATAGTCTTAGTTCATTATAAGGGTGAACCCT
ATGAGATGCTTCTTTTAGCATGTCTAGGTTCATTTATCATTATGGACTCTATGATGCCTTACTTAGGCATATCTAAGTCC
CTTCATACTATTGACATTACGAGGTACTTTACTAACTTGTCTTAGTTCCTCATTACTTAGAACCCTAGGATATACTACTT
TAAGTACAACTTAATTCACTTAGGTTCAACCCTAGAAGATACCACACTAGGTACATCTTGGTTCCATAAGTTGGGTCTCT
AGGAGATGCTCCTTCAAGCATAATCTTAGACCATTACTTGCATTGGACTCTAGGAAATGCTACATTATGCATAGTCTTAG
TCTTTGAACTCTAGGAGATGCTACATTTAGCACAATGTTTGTTCATTATTAATCCTGCTTTATTGGGATATAGCCATAAC
CAACAAGAGACATATGATCTCTAATGGTGTTACCCACACAATCAAGGGTTGGTCCACTTGCCAAGGTGGAGCCGGTTTGT
TAGTTTAGTTGGATCCACTAGCTAACTTCCTACGGGGCATGTAGTTAAGGGATACATATATTGCTACTAGAAACCCAAAC
TCTTCTAGGTGAGGTTTCCATCTCATGAGACNNNNNNNNNNNNNNNNNNNNNNNNNNNNNNNNNNNNNNNNNNNNNNNNN
NNNNNNNNNNNNNNNNNNNNNNNNNNNNNNNNNNNNNNNNNNNNNNNNNNNNNNNNNNNNNNNNNNNNNNNNNNNNNNNN
NNNNNNNNNNNNNNNNNNNNNNNNNNNNNNNNNNNNNNNNNNNNNNNNNNNNNNNNNNNNNNNNNNNNNNNNNNNNNNNN
NNNNNNNNNNNNNNNNNNNNNNNNNNNNNNNNNNNNNNNNNNNNNNNNNNNNNNNNNNNNNNNNNNNNNNNNNNNNNNNN
NNNNNNNNNNNNNNNNNNNNNNNNNNNNNNNNNNNNNNNNNNNNNNNNNNNNNNNNNNNNNNNNNNNNNNNNNNNNNNNN
NNNNNNNNNNNNNNNNNNNNNNNNNNNNNNNNNNNNNNNNNNNNNNNNNNNNNNNNNNNNNNNNNNNNNNNNNNNNNNNN
NNNNNNNNNNNNNNNNNNNNNNNNNNNNNNNNNNNNNNNNNNNNNNNNNNNNNNNNNNNNNNNNNNNNNNNNNNNNNNNN
NNNNNNNNNNNNNNNNNNNNNNNNNNNNNNNNNNNNNNNNNNNNNNNNNNNNNNNNNNNNNNNNNNNNNNNNNNNNNNNN
NNNNNNNNNNNNNNNNNNNNNNNNNNNNNNNNNNNNNNNNNNNNNNNNNNNNNNNNNNNNNNNNNNNNNNNNNNNNNNNN
NNNNNNNNNNNNNNNNNNNNNNNNNNNNNNNNNNNNNNNNNNNNNNNNNNNNNNNNNNNNNNNNNNNNNNNNNNNNNNNN
NNNNNNNNNNNNNNNNNNNNNNNNNNNNNNNNNNNNNNNNNNNNNNNNNNNNNNNNNNNNNNNNNNNNNNNNNNNNNNNN
NNNCACATAGATGAAAAGCTTAAATACCTTGAACCACAACTGTTGACACCCAATTTTGGCTCTCCACATTTGATAATAAT
AATAATAATAATAATAAATTAAAATAATAATAATAATAATAATAATAATAATAATAATATATATGCATATATATTTTTTA
TAAATTTTTTTATAAAGGAATAAGAAAAGCTTTATTTTAATTATTTATTTTTACCTCATAAATTTATTTCAATTTCTTAT
AAAAACTTAAATATATTATATTATATTACTACTTATTTTTTCATTTATTTTAAAAAAATAAAAATAAGTGTCGTTTTTAA
GAATTGAATCTATTTATGTTCAAATATAATTTCTTTTGTCGCAATGGTTAGTTTTCGTACATTGTTTAAAATTAGAAAGC
TTAATTAATTAATAAGTTACTAATTTATATTAATTTAATTTTAAGAGTGATTACTTTTATCAAATAAGTTAACCTTGCGA
AATAATTTTTTTTAATAAATTATGACTATTTAATAAAGAAGATGATATAATCTAATTGGATCTTAATATGAGCAATTTTG
GCAATCCAAGTCTTCTTAAACCGGTCAATCCGTGTATGCCACGTAGGCTAGCACATGTATTGTGCTTCTTTAGCCTAAAT
TTTGACCCTACAATCTAATCTAACGGCCTTAATTAATCTACCCTCTTATATATATAATTATTTTTTTCAAACTCTTTATT
TTTCTCAACCGTCTGATCAAATGATCGGACAGCCCAAATTAAAACCCAATTTTTTTTCATCTTTCCCAAATAGTACAACT
CATCAGCCGCATACTTTTCTTTTTCCCAGAACTTTCTCCTTCCCCATACGTTTTCTCTTCCCAAAAACCGCCCCTTTCCC
ATCAAACTCTTTTCCTCTCATCTCCCATCGATCTCTCTCTCCTCTGCCAGCTTTTCCGCCTACAGACCACCGGAAAATGG
CAATTTCCGGTGCTCTTCAATATATCTCCCCATACCGTCCATCAATCATATCTTCCTCATGTCAACTTTACATCTCTTCC
ATCATCTTTTCTGAACCACGGCAGGCCTAAAAAGCCACACTATTGCCGCTGCTACGATTGAAAAGGTGAAGAACGTGAAG
GACAATCGGATTTGGGATCGTTATCCCATTAATTCGATGGTTGTAAGAGTGGAAGCCTCCCCAAATTCGACTATAAAATC
AGCTCTTTGGTTCTCATTCACCATCCAAGAACGAACGGAAAAAAGAGAGATAGAGCACACTTCAAGCATTAGATTTAACA
AAAATTATATCTTCTTTCATCTTTCGATTTTCGGTCTTGAATTCGAGTTTGAGAAAGTTGGAAGTTAGAATCTTGACGTC
GAAGTTCTAGTTTGCTGCTCTACATAAGGTCAGTAATCTCGTTCATTTGGTTCATTTTCAAGGATTGGTTATTGTAGTAT
GGAACATTTTTTGTTATTATTCTCTGATTTAAATATGCACTGAAATATGTCTTGTTGTATTTTAGTTAGAAATCAGTTTG
CAACAGGTTAAATGAGGTTCTTAGATTAGGAGAATTGACTGCGAACTCGATTAGTTGAAGTTGTGATTGACATTTATAGC
TCATTTCAGTTTTTTTTTTGTGTGTTAGAATTATCTTTTGGTTTTCTGTCCAAAAATTGTTGTTTCTTGTTATCCAAAAA
AACCTTTTCATGTTCATGTATTGACTAAAATTGACTATACATGGTTTAAAGTATTTTTACTATGCGACTAAATGAAAATA
CTGCTCTGTTTGATCCTAGTTCTATCAAATAATTTGAACTGATGTTGAATGTGTGAAAAATGTTCATGGAGTCTAAAAGT
ATTTGTGTTAATTTTTTTTAAGAATGGGTTGTTAAGCCGAAACTAGTTTTTTATACCTAACTATTATTATTTAGATAGGA
GTGATTAGCTGAATATTTTCTTGAGAATATCTTAGTACTCTATTGATCCTAATCTCGTTTTTAGAGTTCTCAAAGTACTG
TTTCAAATTTAGCTAGAAAATGTATAGATTCTCAAGAGAAGTTTTCTTTTTATTGGTAATATAAGGTAGCAAGTACCTCC
TAAAGTCAAATGTTAACACTCATAAGAAAAATTGATATTTACATGATTTTGTTGGCAAATTAGCTCGTCTTTAGGTTCGT
AAATTGTTGGACTTATAAGAATTGATGTCACTGTATTTATTTACTTTTGTTCATGTTTGTTTGCATATTTACCTTATTGT
ACCATTTAGTTATTTACTAATCTTTATCTTGTATTTCTTTTTTATGTTTCATGTACAACCGGAGGGCTGGAGTTTCTACT
TTGAACTCGTTATTGCCCTAAAATATTAGGCCAACAGCAATTAGGATCATCGTAACGCTTGGATTCTCGCGAATTAGGAG
TCCAATATTTCCTAGCCTTCCTCTTTTTCGAGTCTTAATTATATTGTTTGGATATATTGGCTAATCTTTACTTACATGTT
TTGATATATTGTTTGTCTTTTATTTTGAAGCTTATTCAACGTGAACTAATATTATTTGTTTATGAATTTAGGTAAGACAC
CTTTAGAACAAATTATGCAAAAGATATTTTTTAAAATGGGTTAGCATTTTCACTTATAATATTCTTTTAGGCCTTTTAAG
TTGAAAATAGGGGCTTACAGTTTTAAAAGATTTCCAAAAGAAGTTTCAAAAGGGTGAAATAATATTCATTTAGGTATTTA
AGTAGGAAAAAATAAAACTCATGAATTGGGACTTCCAAATAAATTTAGAGATACATAAAGGCTAAAAATAATTAACTTGT
GGAATTATATATATATATAAAATAAGTAGGAAAGTAGGCTTATAGATTTAACAAAACAAATGTGACTATAGAATGAGTCC
TAATAGTTAGGCCTATTTTTATACTCTTTACATCACCCCTTTACAAAAATATATTGGTTATTCTTACTTTTTGGATCAAG
CATTGCTAAGAACATTCGAATATTTTAACATGTTATTTCAAAATTTTAGATATGCCAACAGGTTCAAATACAAGGTATAT
ATATATATATATATATATATATATATATACTACATAAATATACATATTACTTTACTACATATAATCTATCGTCAATTTGT
CTATACAAGTAAATAAATAATAAGTGTTCATATGTTCTAAACAACTTACATGTATATACTACTCTTTATAATAAACATAT
TTAAGATCACAAACTCTACATGATACTTTAACATCTAGTATCATTTATTTTTATTTTTTTTAGAAAACTCCATTCTATAT
ATTTTCATTCAAATTACACATCATATATTACTACATATTTACACCCAACTACTAACTTATTTATCATGTCTTAAATATAT
ATATATTAGGATAAGTTTATCATGGCACAACTATATATTTTTTTTACATATAAATTTATCATACATTTAAGTACATTTAT
TTTATTTATTTTACAATATGATAATATACTACTATTAAATCTATTTTATAAGACATATATATGTTGTACCTTGTATTTTA
CTCTTTTCTTAAACTAACTAATTAACTTATCATTTAATTATTAAAAGCAAATAAATAAACAAGTTTTTCCTAATCATATT
TTCCTAAATTGAGTTTAAGGACAGTCTACAGTCTTCGGATAGGCTCTGAGGGATGCTTAACACCTTCCCCTCGAGTAATC
AAAACCCTTACTCAGAATCTCACTGGTTTCGCAAATCAAAATAGAGTTTACATCTACATATTTAAAAAATGATTTTTCCT
AATATTCTCCTTAAAATTTAGGTGGCGACTCTAAAATAAAATATATTTTTTTTCAAAATCAGAGTGTCACCCATATTATG
TTATGAACTGTTTCGGCTAGTTCGAAATAGGGTGCAACAACAGCCTTAAACTAATCTTAAATACAATGGAGAATTGACCT
CTTCTTCTTCTTCTTCTTCTTCTTCTTCTTCTTCTTCTTCTTCTTCTTCTTCTTCTTCTTCTTCTTCTTCTTCTTCTTCT
TCTTCTTCTTCTTCTTCTTCTTCTTCTTCTTCTTCTTCTTCTTCTTCTTCTTCTTCTTCTTCTTCTTCTTCTTCTTCTTC
TTCTTCTTCTTCTTCTTCTTCTTCTTCTTCTTCTTCTTCTTCTTCTTCTTCTTCTCCTCTTCTTCTAGAGAGAGTTTTGG
GGTCTTTAGTTCGGTGAGTTAGAATGATAAAGTTAAGGTTTAATTAAGCTTATATAGGTGGTTAAATAACCTATTAATCG
ACCTTCATAACCCCCTAATTAATTACTAACTCAACCCCTAACTTCTAACTTAAAACTAAACTAACTAAAACTGGCAGCAT
TGACGGATGGACCGTCCACAGACAGTAGACGAATCTACTATCCTTGGTTTGGTCTCGTCATTTGTGACTGAGACCCCAAG
GTTTCAGGGAACCAAGCCTGCTGCAGGTCTGATCCAAGAACCCAATCCACGGGGCGTGGATCAATTGACGGCTCATCAAT
TGCCTTCGTGGGCCATGCTGCCTTTTGACAGTTTTTGGCTCCAAGGTTAGGTCCTCCTCAAGGACCCCTTGGGTGGTCCT
TGGTGGGAGGTCGTAACCAGACGTTTGGACCCTAAACAAGTGGTTTTACCTAATTAAATTATTTTTACAAGATTTAGTCC
ACATACGACACTGTAAAGCCACATCACAAGACCTAGCACCTCAGTAGTTCAAATGACTAGTTTTCCGGACGTCATGGTTG
TTTCTTGACGTTTGACTTCTAAAATCACCAAACTAACTTTAAAAGCCCTTTTTCATCATTTAAACAAGTTTCCAACTATA
AATTAGCCATGTGAGGCTCTAAAGTCAACTATTAACTTCCATTGGACCTTAGCTTGTTTTTACTATATTTTCCGGGTTCT
TACATTATCCCCCACTTGGGAACATTTGTCCTCGAATTACCCTCTAACAATTTTACCAAGTCCAAAATCTAACTTAGTGT
CACACCCTGAACCAACACCCTGGGCGGGACTGACACTCGAAGACCATTGCTAACCCAAGCGAACCCTTGGCCTGACTTAC
TTAACTCAGGGGAAACTTAACTCAACAGAATAACTCTATGCAATAAAAGATCATAAAACAACCTATATGCTAAAATCTGG
CCAAAAAGGCAACTCGTGTCTCAAAATAGAATATTTATATATACATAGATGAGAGACTCAATACTAACTGTCTGACTGTC
TAGGAAGCCTCTATAATATTGAGATGGATGTTGGGACAGCCCCCGCAACATCCTAGTAAAGCAAAACTAGGAAAAACGAC
ATAACAGAGTCCTCCGGAATGCAAAGAGGCTCACCACTGACTCTAGAGTGCTCAGCTGGATCAACGGCGTGCTGGATGCT
GATCCTGGGTACCTACGTCTGCATCAAAATAAGATGCAGGCCAACTGGCATCAGTACATTGAATGTACGAGTATGCGAGT
TGGAAAACTAAACAACAACTTAAGCTTGAAAGGAGTACAAAGGAAGACTTACTTTGGCTCTGTTCAACTCATGAATAACC
AAACTCAATATAAAGCAATAAGACACATGCAATATATAAATCTTGTAAAACAGTGTAACTGACTTAGTTCGTTAAAGATA
AAACAATAAGAAACTCAACTTTACTTATATATAAAAGTAATATAACTTTAGTGGAGATTCTTTAACCGACAACCACCACT
ATGAGCCCTAGTGATGATACAACGTTTTACCTCACGTTGCCCAAGGACCATCCTACACCTTGTCGTGATATAGGACCTTA
CTTAACTTAGTGGATCCACTAGCTTAACTTACGTGATCATCTAAAAAGAATGACCCATTAGATCTCATGTTGGCTACATG
GTTCTTATGGAATTTTGAGTTAATATGAACTCACGTCCCCAATTCAGTGCTCAATACTACTCCAAAAATACTTTAGCTCA
TAAGTGTTTTAAACACATCTTTCTTTAGTTTGAGATAATTGCTCAAAGCTTAGCCCAACAAAGGCTCTCTTGGAAAAACA
TAGTTCCTTTCTTATTCAAATGTGAAAACATTTATAAACTTCTTTGGGAATACTTAGTTCCCTAATAACTTTTGGAAAAT
GAACTCAACTCTATACTTTGCTTGAAACTTGAGCCGTAAAACGAAGTTTAAACGTTCATTAAAGACTCTTGAAAAATTTA
ATAAAACTTGCTTTGACTTACTTCTTAACTTCTAGACTTGACTCTAACTTCACTTGACTTTGATCCTAACTTTCCTCGAA
TTGAATTATGGATTCAAGGGTAATAATCTCATGTTTATGAATGAGTTCGTGATGTTTAGATGTACCTTAGAGTGTTGATA
GCATCCAAGGAAGCTCTACTCCATTGAAAGACAAGGATGAAGCTTTAGAAACTCCAAGGAGGCCCATAACAAGATCTCAA
ACCAAAGAGTTCCATTCTTCTACTGGTAAGACTCCTTTTGAAGTTGTATATGGATCCAACCCCCTTACCCCCCTTGATTT
ATTGTTTTTGCCTACTAATGATTTTGCTAATCTATATGGTAAGAAGAAGGCTGATATGATGAAGAAAATTCATGAACAAA
CAAGGTTTGCAATTGAAAAGACGAATAAGGAAGTTGCATTGCGAAGGAATAAGGGTAGAAAATATGTTGTTTTTAAACCT
GGTGACTTGGTTTGGGTGCATATGAGAAAGGAAAGATTTCCTTCCAAAAGAAAGACCAAACTAGATCCTAGAGGAAGTGG
GCCTTACAAAGTCCTTGAAAGGATTGGAGACAATGCTTATAAACTTGATCTTCCTGGTGAGTTCCAAATTAGTGTTACTT
TTAATGTCTCTGATCTTTCCCATTTTGATGCAGATTTGAATTCGAGGACGAATTCTCTTCAAGAAGAGGGAAATGATATA
GCATCCAAGGAATCTATACTCCATTGAAGGACAAGGATGAAGCTTTAGAAACTCCAAGGAGGCCCATAACAAGATCTCAA
ACCAAGGAGTTCAATGATAAGTTCAACGGGCTTCAATCGTTGATCCAAAGGTGTCGTAGTGGGGAAGAAGAGCTCAAGCC
CAAGGGAGATGAATTGTCCAAATGCTACAATTATTTGGTGGCCCAAATTCAAGCCCAAGATGAGGAATTTTAAGGTCCAA
TTTCGTGCAAATAAGGTCAAGAAGAGTCCAAGAATCAACAACTACAAGAGTTGCTTTCTGCCCAAGTTTTGAGAGAAGAC
TAGTCAAACTTTCCAAGATTGTCAAGATTCTTTTCCTAGTTGGGATTTACCTTGTTTATTTATTTATATATAGGTTATTA
ATATTTTCCTTAGTCTATTTATGGTCTCCTGAGTACCATTTAATGCTTTCCTAGACGTACGTTCCATGTTAGGTTACTTT
ATTTCCTTTTTAGAGTAGGATTCATTGTAATTGTCTTTCTAGGGTTTGGCTGACCTTTTAGCTTCTTATAAGGGATCTTG
GATGTTTTCCCCCCTTCTNNNNNNNNNNNNNNNNNNNNNNNNNNNNNNNNNNNNNNNNNNNNNNNNNNNNNNNNNNNNNN
NNNNNNNNNNNNNNNNNNNNNNNNNNNNNNNNNNNNNNNNNNNNNNNNNNNNNNNNNNNNNNNNNNNNNNNNNNNNNNNN
NNNNNNNNNNNNNNNNNNNNNNNNNNNNNNNNNNNNNNNNNNNNNNNNNNNNNNNNNNNNNNNNNNNNNNNNNNNNNNNN
NNNNNNNNNNNNNNNNNNNNNNNNNNNNNNNNNNNNNNNNNNNNNNNNNNNNNNNNNNNNNNNNNNNNNNNNNNNNNNNN
NNNNNNNNNNNNNNNNNNNNNNNNNNNNNNNNNNNNNNNNNNNNNNNNNNNNNNNNNNNNNNNNNNNNNNNNNNNNNNNN
NNNNNNNNNNNNNNNNNNNNNNNNNNNNNNNNNNNNNNNNNNNNNNNNNNNNNNNNNNNNNNNNNNNNNNNNNNNNNNNN
NNNNNNNNNNNNNNNNNNNNNNNNNNNNNNNNNNNNNNNNNNNNNNNNNNNNNNNNNNNNNNNNNNNNNNNNNNNNNNNN
NNNNNNNNNNNNNNNNNNNNNNNNNNNNNNNNNNNNNNNNNNNNNNNNNNNNNNNNNNNNNNNNNNNNNNNNNNNNNNNN
NNNNNNNNNNNNNNNNNNNNNNNNNNNNNNNNNNNNNNNNNNNNNNNNNNNNNNNNNNNNNNNNNNNNNNNNNNNNNNNN
NNNNNNNNNNNNNNNNNNNNNNNNNNNNNNNNNNNNNNNNNNNNNNNNNNNNNNNNNNNNNNNNNNNNNNNNNNNNNNNN
NNNNNNNNNNNNNNNNNNNNNNNNNNNNNNNNNNNNNNNNNNNNNNNNNNNNNNNNNNNNNNNNNNNNNNNNNNNNNNNN
NNNNNNNNNNNNNNNNNNNNNNNNNNNNNNNNNNNNNNNNNNNNNNNNNNNNNNNNNNNNNNNNNNNNNNNNNNNNNNNN
NNNNNNNNNNNNNNNNNNNNNNNNNNNNNNNNNNNNNNNNNNNNNNNNNNNNNNNNNNNNNNNNNNNNNNNNNNNNNNNN
NNNNNNNNNNNNNNNNNNNNNNNNNNNNNNNNNNNNNNNNNNNNNNNNNNNNNNNNNNNNNNNNNNNNNNNNNNNNNNNN
NNNNNNNNNNNNNNNNNNNNNNNNNNNNNNNNNNNNNNNNNNNNNNNNNNNNNNNNNNNNNNNNNNNNNNNNNNNNNNNN
NNNNNNNNNNNNNNNNNNNNNNNNNNNNNNNNNNNNNNNNNNNNNNNNNNNNNNNNNNNNNNNNNNNNNNNNNNNNNNNN
NNNNNNNNNNNNNNNNNNNNNNNNNNNNNNNNNNNNNNNNNNNNNNNNNNNNNNNNNNNNNNNNNNNNNNNNNNNNNNNN
NNNNNNNNNNNNNNNNNNNNNNNNNNNNNNNNNNNNNNNNNNNNNNNNNNNNNNNNNNNNNNNNNNNNNNNNNNNNNNNN
NNNNNNNNNNNNNNNNNNNNNNNNNNNNNNNNNNNNNNNNNNNNNNNNNNNNNNNNNNNNNNNNNNNNNNNNNNNNNNNN
NNNNNNNNNNNNNNNNNNNNNNNNNNNNNNNNNNNNNNNNNNNNNNNNNNNNNNNNNNNNNNNNNNNNNNNNNNNNNNNN
NNNNNNNNNNNNNNNNNNNNNNNNNNNNNNNNNNNNNNNNNNNNNNNNNNNNNNNNNNNNNNNNNNNNNNNNNNNNNNNN
NNNNNNNNNNNNNNNNNNNNNNNNNNNNNNNNNNNNNNNNNNNNNNNNNNNNNNNNNNNNNNNNNNNNNNNNNNNNNNNN
NNNNNNNNNNNNNNNNNNNNNNNNNNNNNNNNNNNNNNNNNNNNNNNNNNNNNNNNNNNNNNNNNNNNNNNNNNNNNNNN
NNNNNNNNNNNNNNNNNNNNNNNNNNNNNNNNNNNNNNNNNNNNNNNNNNNNNNNNNNNNNNNNNNNNNNNNNNNNNNNN
NNNNNNNNNNNNNNNNNNNNNNNNNNNNNNNNNNNNNNNNNNNNNNNNNNNNNNNNNNNNNNNNNNNNNNNNNNNNNNNN
NNNNNNNNNNNNNNNNNNNNNNNNNNNNNNNNNNNNNNNNNNNNNNNNNNNNNNNNNNNNNNNNNNNNNNNNNNNNNNNN
NNNNNNNNNNNNNNNNNNNNNNNNNNNNNNNNNNNNNNNNNNNNNNNNNNNNNNNNNNNNNNNNNNNNNNNNNNNNNNNN
NNNNNNNNNNNNNNNNNNNNNNNNNNNNNNNNNNNNNNNNNNNNNNNNNNNNNNNNNNNNNNNNNNNNNNNNNNNNNNNN
NNNNNNNNNNNNNNNNNNNNNNNNNNNNNNNNNNNNNNNNNNNNNNNNNNNNNNNNNNNNNNNNNNNNNNNNNNNNNNNN
NNNNNNNNNNNNNNNNNNNNNNNNNNNNNNNNNNNNNNNNNNNNNNNNNNNNNNNNNNNNNNNNNNNNNNNNNNNNNNNN
NNNNNNNNNNNNNNNNNNNNNNNNNNNNNNNNNNNNNNNNNNNNNNNNNNNNNNNNNNNNNNNNNNNNNNNNNNNNNNNN
NNNNNNNNNNNNNNNNNNNNNNNNNNNNNNNNNNNNNNNNNNNNNNNNNNNNNNNNNNNNNNNNNNNNNNNNNNNNNNNN
NNNNNNNNNNNNNNNNNNNNNNNNNNNNNNNNNNNNNNNNNNNNNNNNNNNNNNNNNNNNNNNNNNNNNNNNNNNNNNNN
NNNNNNNNNNNNNNNNNNNNNNNNNNNNNNNNNNNNNNNNNNNNNNNNNNNNNNNNNNNNNNNNNNNNNNNNNNNNNNNN
NNNNNNNNNNNNNNNNNNNNNNNNNNNNNNNNNNNNCGTGGATCTTTCCTTCGAATTTCCCATATCTTTAGTTAGTTTTT
TTGTTTCTCTTCTTTGTGCTTCCGCATTCTAATATTCAATTCCTTTAACCTTGTTGTTATCAAGTGGTATTTGACCAAAT
CAAGTTCCTCCATGCTAATGATTCTGATTTTGGTGAGATTTTTGCTGAATGTAAGTTAGGTCCTTTTGAGAAATTTAATC
TTCAAGATGAATTTCTATTCAAGGAAAATACATTATGTGTTCCTAACTGCTCGTTGTGTGAACTATTTGTTAGGGAAGCA
CATTGTGGAGGGCTAATATGACATTTTGGTGTACCCAAAACACTGGAAATACTTTCGGAACATTTTTATTGGCCTAGCAT
GAGAAATGATGTTGAAAAAGTGTGTTCTTATTGTCTTGAATGTGTAAACAGGCTAAGTCTAGAACATTGCCGCATGGTCT
TTATACCCTTTTACCTGTTTCTAATTCCCCTTGGATTGATATTTCATAATGGGGCTGCCAAGGACTAAGTATGGTAAGGA
TAGTATATTTGTGGTAGTAGATAGATTTTCTAAAATGCCTCGTTTTATCCCATGTAAAATGACTAATTATGCATCTCATG
TGGCTGACTTGTTTGTAAAGCAAGTAGTTAAATTGCATGGAATAGCTAGAACTATTGTTAGTGATAGGGATGCCAAGTTC
TTAAGTCACTTTTGGAGAATTCTTTGTGGAAAGTTGGGAACTAAATTGCTATTTTCTACATCNNNNNNNNNNNNNNNNNN
NNNNNNNNNNNNNNNNNNNNNNNNNNNNNNNNNNNNNNNNNNNNNNNNNNNNNNNNNNNNNNNNNNNNNNNNNNNNNNNN
NNNNNNNNNNNNNNNNNNNNNNNNNNNNNNNNNNNNNATTCTTCTACTGGTAAGACTCCTTTTGAAGTTGTATATGGATT
CAACCCCATATCCCCCTTGATTTATTGTCTTTGCCTACTAATGATTTTGCTAATCTTGATGGTAAGAAGAAGGCTAATAT
GATGAAGAAAATTCATGAACAAACAAGGCTTGCAATTGAAAAGAAGAATAAGGAAGTTGCATTGCGAAGTAATATGGGTT
GAAAATATGTTGTTTTTAAACCTGGTGACTTGGTTTGGGTGCATATGAGAAAGGAAAGATTTCCTTCCAAAAGAAAGACC
AAACTAGATCGTAGAGGAAGTGGGTCATACAAAGTCCTTGAAAGGATTGGAGACAATGCTTATAAACTTGATCTTCCTGG
TGAGTTCCAAATTAGTGTTACTTTTAATGTCTCTGATCTTTCCCATTTTGATGCAGATTTGAATTCGAGGACGAATTCTC
TTCAAGAAGAGGGAAATGATATAGCATCCAAGGAATCTATACTCCATTGAAGGACAAGGATGAAGCTTTAGAAACTCCAA
GGAGGCCCATAACAAGATCTCAAACCAAGGAGTTCAATGATAAGTTCAACGGGCTTCAATCGTTCATCCAAAGGTGTCGT
NNNNNNNNNNNNNNNNNNNNNNNNNNNNNNNNNNNNNNNNNNNNNNNNNNNNNNNNNNNNNNNNNNNNNNNNNNNNNNNN
NNNNNNNNNNNNNNNNNNNNNNNNNNNNNNNNNNNNNNNNNNNNNNNNNNNNNNNNNNNNNNNNNNNNNNNNNNNNNNNN
NNNNNNNNNNNNNNNNNNNNNNNNNNNNNNNNNNNNNNNNNNNNNNNNNNNNNNNNNNNNNNNNNNNNNNNNNNNNNNNN
NNNNNNNNNNNNNNNNNNNNNNNNNNNNNNNNNNNNNNNNNNNNNNNNNNNNNNNNNNNNNNNNNNNNNNNNNNNNNNNN
NNNNNNNNNNNNNNNNNNNNNNNNNNNNNNNNNNNNNNNNNNNNNNNNNNNNNNNNNNNNNNNNNNNNNNNNNNNNNNNN
NNNNNNNNNNNNNNNNNNNNNNNNNNNNNNNNNNNNNNNNNNNNNNNNNNNNNNNNNNNNNNNNNNNNNNNNNNNNNNNN
NNNNNNNNNNNNNNNNNNNNNNNNNNNNNNNNNNNNNNNNNNNNNNNNNNNNNNNNNNNNNNNNNNNNNNNNNNNNNNNN
NNNNNNNNNNNNNNNNNNNNNNNNNNNNNNNNNNNNNNNNNNNNNNNNNNNNNNNNNNNNNNNNNNNNNNNNNNNNNNNN
NNNNNNNNNNNNNNNNNNNNNNNNNNNNNNNNNNNNNNNNNNNNNNNNNNNNNNNNNNNNNNNNNNNNNNNNNNNNNNNN
NNNNNNNNNNNNNNNNNNNNNNNNNNNNNNNNNNNNNNNNNNNNNNNNNNNNNNNNNNNNNNNNNNNNNNNNNNNNNNNN
NNNNNNNNNNNNNNNNNNNNNNNNNNNNNNNNNNNNNNNNNNNNNNNNNNNNNNNNNNNNNNNNNNNNNNNNNNNNNTTC
TTCTACTGGTAAGACTCCTTTTGAAGTTGTATATGGATTCAACCCCATATCCCCCTTGATTTATTGTCTTTGCCTACTAA
TGATTTTGCTAATCTTGATGGTAAGAAGAAGGCTAATATGATGAAGAAAATTCATGAACAAAGAAGGCTTGCAATTGAAA
AGAAGAATAAGGAAGTTTCTTTGCGAAGTAATATGGGTTGAAAATATGTTGTTTTTAAACCTGGTGACTTGGTTTGGGTG
CATATGAGAAAGGAAAGATTTCCTTCCAAAAGAAAGACCAAACTAGATCGTAGAGGAAGTGGGTCATACAAAGTCCTTGA
AAGGATTGGAGACAATGCTTATAAACTTGATCTACCTGGTGAGTTCCAAGTTAGTGTTACTTTTAATGTCTCTGATCTTT
CCCATTTTGATGCAGATTTGAATTCGAGGACGAATTCTCTTCAAGAAGAGGGAAATGATATAGCATTCAAGGAATCTCTA
CTCCATTGAAGGACAAGGATGAAGCTTTAGAAACTCCAAGGAGGCCCATAACAAGATCTCAAACCAAGGAGTTCAATGAT
GAGCTCAACGGGTTTCAATGGTTGATCCAAAGGTGTTTTAGTGGGGAAGAAGAGCTCAAGCCCAAGGGAGAGGAATTTTC
CAAATGCTACAATTATTTGGTGGCCCAAATTCAAGCCCAAGATGAGGAATTTTAAGGTCCAATTTCGTGCAAATAAGGTC
AAGAAGAGTCCAAGAATCAACAACTACAAGAGTTGCTTTCTGCCCAAGTTTTGAGAGAAGACTAGTCAAACTTTCCAAGA
TTGTCAAGATTCTTTTCCTAGTTGGGATTTACCTTGTTTATTTATTTATATATAGGTTATTAATATTTTCCTTAGTCTAT
TTATGGTCTCCTGAGTACCATTTAATGCTTTCCTAGTAGTACGTTCCTAGTTAGGTTACTTTATTTCCTTTCTAGAGTAG
GATTCCTTGTAATTGTCTTTCTAGGGTTTGGCTGACCTTTTAGATTCTTATAAGGGGTCTTGGACGTTTTTCCCCCTTCT
CCTATATATAGAAGTCCTTTTCATTCATTAAAGACAATTTAGATTGATATTAATAATATTTGAGAGAGTTCTTTGAACCT
TTCTGACTTGTTCTTTGAGAATTTATCTTTAAACCTTTACTAGTTTCATAGTTTAAGGTATAAAGTAACTTCTTATTGTG
ATATCTTTGGTTTCTTTTTGGTATTCTTTAGAAGGTGATTAGTTTCTACATACTAATTATTGTCTTTAGTTACTCATAAA
TCGGTCAAGATCCGTATCTATCGTTTTGATTTGTTTTCTCAAGTAAAGGCGTTAGATTTGTTCCATAAATCTATACGTTG
TTGCTTGGATCTTTTCAAGACCTTAGAACATCTAATCCTTGGAAATTGGTGGATCTTTCCTTCAAATTTCCCATATCTTT
ACTTAGTTTTTTTGTTTCTCTTCTTTGTGCTTCCGCATTCTAATATTCAATTCCTTTAACCTTGTTGTTATCAAGTGGTA
TTTGACCAAATCAAGTTCCTCTATGCTAATGATTCTGATTTTGGTGAGATTTTTGCTGAATGTAAGTTAGGTCCTTTTGA
GAAATTTAATCTTCAAGATGAATTTCTATTCAAGGAAAATACATTATGTGTTCCTAACTGCTCGTTGTGTGAACTATTTG
TTAGGGAAGCACATTGTGGAGGGCTAATATGACATTTTGGTGTACCCAAAACACTAGAAATACTTTCGGAACATTTTTAT
GTGGAGGGCTAATATCTTCTAAGTTCTAAATAGTGCGTCTGCTTGCCCATCAGTCTGAGGATGAAAGGCAGTACTTAAGT
TCACCTTTGAACCCAAGCCTTTCTGAAAAGATTTTCAGAACTGTGCAGTAAATTGTGCACCTCTATCAAAAATAATGGAG
ACTGGGGACTCCATGAAGTCTCACCACCTCTTGAATATATAAATTGGCATAATCTTCTGCTGAAAGGGTTGTCTTTACCG
GCAGAAAATGGGCTGATTTTGTCATTCTGTCGACAATCACCCAAGTAGAATCATTCTGTCTGCGAGACCTTGGCAACCCT
GTGATGAAATCCATATTGATCATCTCCCACTTCCATTCGGGAAGTTCTATATTCTGAGCCAAATCACCGGGCCTTAGGTG
TTCAACTTTCACTTGCTGGCAGTTTGGACCTTTAGCAACAAACTCAGCAATGCCTTTCTTCATACTATTCAACCAATAAA
CTTTTCTCAAGTCACGATACATCTTTGTGGAACCCGGATGAATGGAATATCTGGAGCTATGAGCTTCCTCCATAATCTTC
TCTTGGAGTCCATCTAGCATAGGTACACATAATCTACCTTGATATCTGAATACACCATCTCCTCCTTGTTCAAACATTTT
CCTTCAACTCAAGAAAAATGGGATCTGGGTCTTGTTTCTCTTTCACTTCTGACACTATTGATGACTCGACCCTGTTCGTT
ACCGCTATTTCTTCTTTTGCGGAATCCATAAGTTTGACTCCCAGGCGTGCCAGTCTGTGCACATCTTTTGCTAACTCTCT
CTTTCCTTTTTCAATATGGGCGGTGCTACCCATTGACAACCTGCTTAAGGAATCAGCAACAACATTAGCCTTACCTGGGG
TGGTAAAGAATACTCAGGTCATAATCCTTAAGTAATTCTAACCACCTCCTCTATATGAGATTAAGCTCTTTCTGAGTGAG
CACATACTGAAGACTCTTGTGATCAGTGAATACATCAACATGCACACCATACAAGTAAAATGACACCATATCTTCCAAGC
AAATATTACAGCAGTCAACTCTAAGCCATGGGTTGGGTAGTTCTTCTCATAAACCTTCAACTGTCTGGAGTCATAAGCTA
TAACCTTGCCATTCTGCATTAAGACACAACCCAAACCAACTCTAGATGCATCACAATATACCACAAAACCTTGAGTACCT
TCTGGTAAGGTCAAAACTGGGGCAGTAGTCAACCTCTTTTTCAATCCCTGAAAGTTTTTCTCACAAGTTTCAGACCATTG
AAATTTTATTGTCTTCTAAGTCAACTTGGTCAAAGGAGATGAATAGACGAGAACCCCTCTACAAACCTTCTATAATAGCC
AGCTAAACCCAAAAAATTCCTAATATCAGTTGGAGAAGTGGGTCAAGGCCAATTCTGCACTTCCTCAATTTTCCGAGTAT
CAACTTTAATTCCATCACCAGACACAATGTGGCCTAAGAATGCCACTGACTCAAGCCAAAACTCACACTTAGAGAACTTG
GCATACAACTTCTTATCTTTCAAAGTCTGAAGAACTATTTAGAGATGACTAGCATGATCTTCTTCATTCCTTGAATAGAT
TAGTATGTCATCAATGATGACGATAACAAACATATCTAAAAAAGGTTTGAAGACTCTATTCATAAGGTCCATGAATGTTG
TTGGTGCATTGGTCAAACCAAAGGACATGACCAAAAACTCATAATGACCATATCTGGTTCTGAAAGCTGTCTTTGGAATA
TCACATTCCCTTACTCTTAATTGATGATAGCCTGATCTGAGGTCAATTTTCAAAAAAACAAGTGGCACTCTAAATCTGAT
CGAAAAGATCATCAATCCTCGGAAGAGGATACTTATTATTGATGGTAACCTTGTTCAATTGGCGGTAGTCTATACACATT
CTAAGGGAACCATCTTTCTTTCTTACAAACGAGATCGGAGCGCCCCAATATGAGACACTTGGTCAAATGAAACCCTTATC
TAGGAGATCTTTCAACTCCTCTTTCTATTCTTTCAACTCTGCTGGTGCCATTCTATATGGAGGAATAGAAATAGGACGAG
TATCTGGAATGAGGTCCATGCCGAAATCTATTTCACTCTCAAGAGGAATTTCGGGTAGGTTATCAAGAAAAACTTCTGGA
AACTCTCTTACTATAGGAACTTACTGAATGGGAGGTATCTCAACACTAGAGTCATTAACTCGGACTAAGTGATAGACACA
ACCCTTCGAAACTAACTTCCTCGCCTTAAGGTATGAAATGAAACGACCTTTAGGCACTGCTGAACTACTACTCCACTCTA
TGACTGGCTCATTTGGAAATTGAAACTTGACCACTCGAGTTCTACAATCTATTGATGCATAACAGGCATGAAGTCAGTCC
ATACCTAGAATAACATCGAAATCTACCATGTCTTAACTCAAATAAATCATCCATGGTGCTCTTGTGATTGATGGAAACGG
GACAATCACGATACTCTTTCTGTTAGAATAGACTCCTCAACAGGTGTAGAAACACAAAAGGGTTCACAAAGTCTTTCAGG
AAGAACATCAAACTTATTTGCAACATAAGGAGTTACAAAAGATAAACTTGCTCTTGGGTCTAGCAAAGCATACATATCAA
AAGCAAAGACTTTGATCATACCAGTGAAGACATCTGGAGAGTTCTCTTGCTCATGGCGACTGGTGATTACATAGAGGCGG
TTTGCTCCTCCGTCGGTACTAGAAGTAGATCCTCTAGGTGTCGTCCTGTCTGGGGGAGCAACTGATGAAGTTTGGGCCCT
ATTGCCCAGATTTCCACTACCTTGCCTGTTCTTAGGGCACTCCTTTATGAAGTGACCCTCTTGTCCACATTTAAAACAAC
CCGTCTGACCATCAAGACATTTACCTGGGTGGGTTCTACCACACCTAGCACATGCATGGGTTAAACTACCTCCTCGTGCC
ACACTACCTGAAGACTGTGCTTGTCTAGCCTTGAAGTCCTTCGAATTCTGGTCATTATGTTCACTTCTGTATATGGGTGT
CTGTGCCCTAACAGATGATGGAGCAGGTCCCCTTTTCCTTTGTTGAAAGGACGAACGGTTCGCATTACCCTTCTACTGCC
TGGACTCAGTACCGGTCTTAGCTTTCTTATTTCTGAACTCTTCCTTGTTCCTCAGCTTCTCTTCCTCGACCTGCTGCACA
TAAACCATCAAACTTGAAATGTCCATGTCCCCGATAAGCATTGCAGCCCTACCTTCCTTACTCAACAGACGAGACAGCCC
AACAACAAACAAGCTCATTCTACTCCTCATGTCCGCAACCATCTCCGGAGCATAACGGGATAGTTGGGTGAACTTCAACC
CATACTCATGAACACTCAAAGACTCCTGCTTAAGTGTAAGGAACTAACGTACCTTAGCCTCTTTCAATTCTCGAGGAAAG
AAACACCCCAAGAAAGCTTCCTCAAAACAGTCCCAACTCGCAGGTGGTGCATCCTCAACTCTGCCCCCTTTCCACTGGTC
GAACCAAGTGGTAGCAACATCCTTCAATTGATAAGTAGCTAGTTCAACTCACTCAGTATCTACCATATGCATCACATCAA
AAATCTTCTCCACCTCTTCAACGAAGTTCTTCGGATCCTCAGTAGTGCTCGAACCCATGAAACTCGGAGGATTCATCCCC
AAAAACTCACGAATCCTTGAAGTGTCAGTTTCCCGTTGCTGACCAATCTGGTTAGTTATAGCTTGACTCAGTATCCTAAT
TGCCTCTCTGAACTCATCATTAGTAACTTCCCCTTGATGTTGCACTTCAGGTGCATAAGGTAACTCTTGCTCCTCAACAT
AACGTCTAGTAGGACGCCCTCTGCCAGCTCATCGTGAAGGCATGATTATCTGAAAACACGCGCAAGCATGAATTAGAAAG
AAACTTTTTAAAATGCACGAGATGAGTGTGAAAAAAATGAGAAATCTTCCTAAGTGTCGTAGCCTCTTGATTATAGATGT
GGCGCACTTCACACCGATAACTAGGACTCTGTAGACATGGCTTCATAGATTCCCTAGAACTCTTGAATTCCGTGCTCTAA
TACCAAGTTTGTCACACCCCAAGCCTACACCATGGGCGGGACTAGCACTCGAAGACCATTGCTGGCCCCAAGCGAACCCT
TGGTCTGGCTTACTTAACTCAGCGGAAACTTAACTCAACAGAATAACTCTATGCAATAAAAGGTCATAAAATAACCTATA
TGCTAAAATCTGGCCAAAAAAGCAACTCGTGTCTCAAAATAGAATATTTATATATACATAGATGAGAGACTCAATACTAA
CTGTCTGACTGTCTATGAAGCCTCTATAATACTGAGATGGATGTTGGGACAGACCCCGCAATATCCAAGTAAAGCAAAAC
TAGGAAAAACGACATAACAGAGTCCTCCGGAATGCAAAGAGGCTCACCACTGACTCTAGAGTGCTCAGCTAGATCAACGG
CGTGCTGGATGCTGATCTTGGGTACCTGTGTTGCATCATAATAAAATGCAGGCCAACTGGCATCAGTACATTGAATGTAC
GAGTATGCGAGTTGGAAAGCTAAACAACAACTTAAGCTTGAAAGGAGTACAAAGGAACACTTACCTTGACTCTGTTCAAC
TCATGAATAACCGAACTCAATATAAAGCAATAAGACACATGCAATATATAAAGCTTGTAAAACAGTGTAACAGACTTAGT
TCGTTAAAGATAAAACAATAACAAACTCAACTTTACTTATATATAAAAGTAATATAACTTTAGTTGGAGATCCTTTAACC
GACAACCACCACTATGAGCCCTAGTGATGATACAACGTTTTACCTCACGTTGCCCAAGGACCATCCTACACCTTGCCGTG
AAAACTTTAAAAAAACTTGTTTTGACTTACTTCTTAACTTCAAGACTTGACTCTAACTTCACTTGACTTTGATCCTAACT
TTCCTCGAATTGGATTATGGGTTCAAGGGTAATGATCTCATGTTTATGAATGAGTTCGTGATGTTTAAATGTACCTTAGA
GTGTTGAAATCAACTAGAAAACATAGGTACATTACTAAGGAACACGTACGAAAAAGTGGGGAAGAAATGGGGAGAACTGG
TGTCACTGGCGCTCTGAGAGGCGTGTGGCGTCAACCCTCAAATTCTAGAAGGCCTGCTGGGAGCTCTGCATGGTGCGCCG
CCCCAAGGGGGGAACTTCAGAGTCCCTTTTGGGGAGCGACGCCCCAGCCTATTCCCCAGAAAATCCAACTTTTCTCTTTA
GTTTCTCCAACTCTAAACCCTTTCAACAACAAAGGTTCTTTCCCAAAACACTCATAATCATTAAAACCCTCAATATACAA
TAGATTAAACTCAAAATTCCATCCGGAAACATGTACCAAATCAACAAGAAACTTCAACACAACCACAAGAATTTAACAAA
CACAACCAATCTTTTTTTTCTCGGAATTAAAATAGGTTTGGTGTGTGGGGGATGAACCAACCCCACACTATATGCACTCA
CATACCTTAATAGGTATCACCCCCGATGAAATCCGCGACGATCTTGACGAACCTTGCTTCTTCTTCACTTTTTTTCCTCT
TCTTTCTCTCTTCTCTCTCAAACCCTAACTCTCACTTTTAAAAGGGAAAAATGATTTAAAATCAGCTTAGACCCTTAATA
TAACCAAAAGAAATGGTTAGGGAAAAGGCCAAACTACCCTTAAAAATTCGGATTGAACTTCCTTATGCCAACAACCCAGC
TTCCAAAGGGTATAACTCACTCATACGAACTCGAAATCGAGCAAACTTGGCGGCGTTGGAAAGATCATTCCAAGAGCTTT
TCAAACATAACTGGAAATATACCTAACTCATTTTGATCTAGGAGTTATGACTGTTTGAAGTTAACTAAAAACTCATTTTT
TTCGATACTTAACTAAATTTCCAGATTTGAATTCTTTCCAAAAAAGACTATTTCGAATTTTAAGGTTCTTCATAGTTATT
TTAATTTGCAAGATGTTACAATATATCCCCCTTGGGAACATTCGTCCTCGAATGAGATTACTCTTACTTGGCTAACGTTG
TAACATCAAACTCAAACGCCCAACAAGCAACAATGCAAACAACAACAACAACAACAACATGCTCAATATAATTAAAGAGA
ACTAAGAAGGAAATTAGTACCTTGGTCTACATTTCCTTCGAATTCAAAGAGATATGGATACCTCTTCTTCATATCCTCCT
CACCTTCCCAAGTAGCTTCCTCAACAAATTAGTTCCTCCAAAGGACCTTGACTGATGCTACCTCTTTTGTTCTCAATCTG
CGAACTTGGCGATCTAAAATCTGAACAGGAATCTCCCCATAAGATAAGCTATCCTTGATCCTAATACTTTCAGTTGGTAG
GATCAATGAAGGATCGCCTATGCACTTATTCAACATGGAGATGTGAAATACCGGATGAACCGCTGCTAATTCCTGTAGTA
GCTCCAACTCATAAGCAACATTGCCAATCCTCTTGGCTATGAGGTTAAGTCCAATATACCGGGGACTAAGTTTCCCCTTC
TTACCAAACCTCATAACCCCCTTCATAGTGAAACTTTCAAATATACCCAATCATCTACTTCGAACTCTAACGCCCTTCTC
CTAACATCAGTGTAGAATTTTTGACGACTCTGTGCCGTTTTCAACCTTTCTTGAATCACTTTCACCTTCTCCATAGCTTG
ATGAACTAAATCTGGTCCTATCAACCCTGCTTCACCAACTTCAAACCATCCAATAGGAGATCTACATCGTCTCTCATAAA
GTGCTTCATATGGAGGCATTTGGATGCTAGAGTGATAACTGTTGTTGTAGCCAAACTCAATGAGAGGCAGGTGATCATCC
CAATTACCTTTGAAATCAATTATACAAGCCCTCAACATATCTTCTAAGTTCTAAATAGTGCGTCTGCTTGCCCATCAGTC
TGAGAATGAAAGGCAAGTACTTAAGTTCACATTTAAACCCAAGCCTTTCTGAAAAGATTTCCAGAACTGTGCAGTAAATT
GTGCACCTCTATCTAAAATAATGGAGACTGGGATTCCATGAAGTCTCACCACCTCTTGAATATATTACTTGGCATAATCT
TCTACTGAAAGGGTAGTCTTTACCGGCAGAAAATGGGCTGATTTTGTCATTCGGTCGACAATCACCCAAATAGAATCATT
CTGCCTGCGAGACCTTGGCAACCCTGTGATGAAATCCATATTGATCATCTCCCACTTCCATTCTGGAAGTTCTATATTCT
GAGCAAAACCACTGGGCCTTTGGTGTTCAACTTTCACTTGCTGGCAATTTCGACATTTAGCAACAAATTCAGCAATGCCT
TTCTTCATACTATTCAACCAATAAACTTCTCTCAAGTCACGATACATCTTTGTGGAACCCGGATGAATGGAATATCTGGA
GTTATGAGCTTCCTCTATGATCTTCTCTTGGAGTCCATCCACCATAGGTACACATAATCTACCTTGATATCTCAATACAC
CATCTCCCCTTTGTTCAAAAGCTAATACTTTTTGCTTTTGAACATTTGCCTTCAGCTCAAGCAAAATGGGATCTTGGTCT
TGTTTCTCTTTCACTTCTGACACTAATGATGACTCGGCCCCGTTCCTTACCGCTATTTCTTCTTTTGCAGAATCCATAAG
TTTGACTCCCAGGCGTGCCAGTCTGTGCACATCTTTTGCTAACTCTCTCTTTCCTTCTTCAATATGGGTGGTGCTACCCA
TTGACAACCTGCTTAAGGAATCAGCAACAACATTAGCCTTACCTGGGGTGGTAAAGAATACTCAGATCATAATCCTTGAG
TAATTCTAACCACCTCCTCTATCTGAGATTAAGCTCTTTCTGAGTGAGCACATACTGAAGACTCTTGTGATCAGTGAATA
CATCAATATGCACACCATACAAGTAAAATGACACCATATCTTCAAACCAAATATTACAGCAGTCAACTCTAAGTCATGGG
TTGGGTAGTTCTTTTCATGAACCTTCAACTGTTTGGAGGCATAAGCGATAACCATGCCATTCTGCATTAAGACACAACCC
AAACCAACTCTAGATGCATCACAATACACCACAAAACCTTGAGTACCTTTTGGTAAGGTCAAAACTAGGGCAGTAGTCAA
CCTCTTTTTCAATCCCTGAAAGCTTTTCTCACAAGTTTTAGAACATTGAAATTTTATTGTCTTCTAAGTCAACTTGGTCA
AAGGAGATGAAATAGACGAGAACCACTCTACAAACCTTCTATAATAGCCAACTAAACCCAAAAAACTCCTAATATCAGTT
GTAGATGTGGGTCTAGCCAATTCTGCACTTCTTCTATTTTCCGAGTATCAACTTTAATTCCATCACCAGACACAATGTGG
CCTAGAATGCCACAGACTCAATCCAAAACTCGCACTTAGAGAACTTGAAGGCATACAACTTCTTATTTTTCAAAGTCTGA
AGAACTATTCTGAGATGACTAGCATTATCTTCTTTATTCCTTAAATAGATTAGTATGTCATCAATGAAGACGATAACAAA
CATATCTAAAAAAGGTTTGAAGACTCTATTCATAAGGTCCATGAATGTTGTTGGTGCATTGGTCAAACCAAAGGACATGA
CCAAAAACTCATAATGACCATATCTGGTTCTGAAAGCTGTCTTTGGAATATCACATTCCCTTACTCTTCACTGATGATAG
CCTGATCTGAGGTCAATTTTCGAAAAACAGGTGGCACCCTGAAGCTGATCAAAAAGATCATCAATCCTCGGAAGAGGATA
CTTATTCTTGATGGTAACCTTGTTCAACTGGCGGTAGTCTATACACATTCTAAGGGAACCATCTTTCTTTCTTACAAACG
AGACCGGAGCGCCCCAAGGTGAGACACTTGATCAAATGAAACCCTTATCTAGGAGATCTTTCAACTGCTCTTCCAACTCT
TTCAACTCTGCTAGTGCCATTCTATATGGAGGAATAGAAATAGGACGAGTATCTGGAATGAGGTCCATGCCGAAATCTAT
TTCACTCTCAGGAGGAATTCCGGGTAGGTTATCATGAAAAACTTCTGGAAACTCTCTTACTATAGGAACTGACTGAATGG
GAGGTATCTCAACACTAGAGTCATTAACTCGGACTAAGTGATAGACACAACCTTTCGAAACTAACTTCCTTGCCTTAAGG
TATGAAATGAAACGACCTTTAGGCACTGTTGAACTACTACTCCACTCTATGACTGGCTCATTTGGAAATTGAAACTTGAC
CACTCGAGTTCTACAATCTATTGATGCATAACAGGCATGAAGTCAGTCCATACCTAGAATAACATCGAAATCTACCATGT
CTAACTCAACTAAATCATCCATGGTGCTCTTGTGATTGATGGAAACGGGACAATCACGATACTCTTTCTGTTAGAATAGA
CTCCTCACCAGGTGTAGAAACACAAAAGGGTTCACAAAGTCTTTCAGGAAGAACATCAAACTTATTTGCAACATAAGGAT
TTACAAAAGATAAACTTGCTCCTGGGTCTAGCAAAGCATACATATCAAAAGCAAAGACTTTGATCATACCAGTGGCGACA
TCTGGAGAGTCCTCTCGCTCATGGCGACTGGTGATTGAATAGAGGCGGTTTGCTCCTCCGCCGGTACTAGAAGTAGATAC
TCTAGGTGTCGTCCTGTCTGGGGGAGCAACTGATGAAGTTTGGGCCCTATTGCCCAGATTTCCACTACCTTGCCTGTTCT
TAGGGCACTCCTTTATGAAGTGTCCCTCTTGTCCACATTTAAAACAACCCGTCTGGCCATCAAAACATTTAGCTGGGTGG
GTTCTACCACACCTAGTACATGCAGGGGTTAAACTACCTCCTTTGCCTTTGTTGAAAGGACGAACAATTTGCATTACCCT
TTTGCTGCCTGGACTCATTACCGATCTTAGCTTTCTTATTTCTGAACTCTTCCCTGTCCCTCTGCTTTTCTTCCTCGACC
TGTTGTGCATAAACCATCAAACTTGAAATGTCCATGTCCCCGATAAGCATTGCAGACCTACCTTCCTTACTCGACAGACG
AGACAGCCCAACAATAAACAAGCTCATTCTACTCCTCATGTCCGCAACCATCTCCGGAGCATAACGGGATAGTTGGGTGA
ACTTCAACCTATACTCATGAACACTCAAAGACTCCTGCTTAAGTGTGAGGAACTCACGTACCTTGGCCTCTTTCAATTCT
CGAAGAAAGAAACACCCCAAGAAAGCTTTCTCTAAACAGGCCCAACTCGCAAGTGGTGCATCCTCAACTCTGCCCCCTTT
CCACTAGTCGAACCAAGTGGTAGCAACATCCTTCAATTGATACATTGCTAGTTCAACTCGCTCAGTATCTACCACATGCA
TCATATCAAAAATCTTCTTCAGCTCTTCAATGAAGTTCTCCGGATCCTCAGTAGTGCTCGAACCCATGAAACTCGGAGGA
TTCATCACCAAGAACTCACGAATGGTTGAAGTGTCGGCTCCCCTTTGCTGACCAATCTTGTTAGTTACAGCTTGACTCAG
TATCCTAATTGCCTCTCTGAACTCAGCATTAGTAACTTCCCCTTGATGTTGCACTTCAGGTGCATAAGGTAACTATTGCT
CCTCAACATAACGTCTAGTAGGATGCCCTCTGCCAGCTCTTCGTGGAGGCATGATTATCTGAAAACACACGCAAGCACAA
ATTAGGAAGGAACTTTTTAGAGATAAACTCTAACGCACGAGATGAGTGTGTGAGCTGCACAACAACTAGTATGTGAAAAA
TAAGGACCTGAATTTGAGTTTGACTATTAGGATCTTTAGATGACATCTTAGATACTGATATGATGAACATGGCTAGTCTG
ACCAATTAATTGGTAAACAACGAAACTGAAAAATGTAGTCCTGTGTCGTGCGTGTGTAAGTTTGATTGAAGTCTAACATT
AGGAGCAGAAACTAGAACTTGCCCAATAAGTCTTGCTTGAATCTGAGAATAACCGGATAGGAAAGGATCAGTAGGCCATT
TTTATTAAACCAGTAAAAAGCCAAAAATAAAAGAACCAAATGAAAAGCTTATCACTTGAACCCAATTTGAGCCTTAAATT
TGTCTTTGTTCTTACCCAACATATACCATATCCTTGGTTCTCTAAAGGTACGATATCACAACTCAAGCCAAAAGCCTAAG
TTGAGGGTGATTGCAATCCGAAAAGAAATAAAAAGGGAAAAAGAAGGTTCAACCAATGAGCTAAGTGCATATTAAAATTG
CATATAAAAAAAAGAGAAAAAAAGAAAAAGAAAATAATAGCTACTGGGTCGGGCTGAAATAAAGAAAAAGAGGGAATCAC
TCACAAAAGAGTATGTGAAAATGTAACTTCGGAAAACCAAGGGATTAGTCACTCACGAAACCAAATATCCATTCCCTAGC
CCCGAGCCTATGTTACAAGCCAATAAAGTCCTACAGTGATCTTATTCCGGGTGTTTGAAAGATAAAACGTAGAAAGCAAG
GGCAAGCATATGGTAGTTTGTTGTTAGTGTTAGAAGAGCGTGAGCGTAGTACTCAGTCCCAACTATTTTGAGCGAGGGAC
TTCTTTGTTGTGAGGATGCAGTGATTACATTTAGAAGTAGATTGTGTGAGCTGATAATTCACAAGCATAAGCATGATTGA
CTTTGAGTAATGAGATGTCATGTATTGATCCTTATATGTTAGATTCAGGATTTTGGATACAAGTGTTATTTAAAAAGGTT
GCTGCATAGTTTCAAAAGTGTCTGAACATTTTGAGGACAAGTAATGGTTCTACGTTGAGGGTGTTGATGTGCCACAAAAT
CGTGGCACATTTGATGCTTAATAACTATGAACTAATACTGGAATTAAGTGAAATTTTGTATTATCTGATGGGTTTGTTGA
ATGTGTAGGCAGAATCTGGTTTGTGTAGAAAATGGAAAAAGAAGCTGCAAAATGATGATGATTCAAAGTAAAATTCACGA
TCAACTTCACGGACCGTGACCTTCATTGTAGTCCGTGGTTGAACTCGTGAAAGTGAGGCAGTGATGGGCCTTGCGAAGAT
GAAGAGCATGAATAACCAAGTGAAGGTTGTAGTCCTCACCACGGACCGTGGTACCTGCCGTGAAGTTGAACCAACATGAA
AGCAAGGAAGAGTTGAAAGAATGTCGGAACCAAGTGAAGACCACGGACGCCATCATGGGCCGTGGTCCTCACTGCAGCCT
TGTTCCAATGGATGGCATTGAAGACTCAAATTTTAGGAAAGTCTAAGTAAAGACCACATACGTCCTCACGGGCCGTGGCC
CCTATGACGATCTATGGTCTCATCCGTGATGCAATTTCCAGTGACCAAGTTTGAAGACCCACTTTTGGGAAGATCCAAGG
GAAGACCACGGAGGGATTCACGAACCGTGAAGCCCTTGACGGGTCGTGGTAGTGGCAGTGAAAAGGCCAGACAATTCAGT
CCTAGTTCGATTAGGACTCATTTTAAACATTCTATTTTGAATTACTTTAGGTCGTTTTTGAATTATTATTCATTATCTTA
TGTTTTACGACTAAGAAATACAGTGTTACTCTTAGCAGTTTGAAGTTCGAATTCAGATTATCAGATTATCGAAGTGATTG
TTGATTTGCTAATTATTTTCGTAAGTCTTTCTTAACATGTTTTCATTCTTCATTACTGACTGTTCTCGTGAAAGCATGAG
TGGCTAAATACCACGACTGTTGTGGGATCCATGACGAAATTCTAGTTACGATTCCGTAAAATGAGTAAAGGGCAGTCTGT
GTTTACAATCTGTAGTTTTAGCTTTCGATATCATTATAATCTAGTGAGTGCACGCATTAGATGAGCATGTACATAGTATT
TGTTCGAGAGAAAAATACCAGTTAGGAAAAAGTTGAACTAAATTAACAAATTGGAGTTAAAGTTTGAGTTCAAGAGAAGA
TCTTTAACACCATATCATTTTAAGCGAGGTTCAACGTTAGTAACACTCTAGGATCGATAGAACATGAATGATAATCATCT
GATTTGGCTGAGAAGTGTCAAATAAATTTAACTCACAATGAAGTAAACATTGATTTGCTTGATGCTCAATTACGGAAGAA
CACTAGAACTAATGTTAGGGTGAACACAATCCTGGTTTCTCTTAATTAACTGAATCAATCTTACAACAAAATAGTCTATT
AGTCGTGAATCTGGATTTTGACCGCAAGTTTTGGTAATGATAACATTTGAACCCAATTTACCGTTGTTATTTGTTTAGGA
GATAATAACAACCTTTGAATAAATGCGACAGTGAAACCTTATCTGTAAAGAAATTCTCTGTGAGATCGACCTCAGCTCTA
GTTGAGTTCTGTCAATTGAAATCGACTGTTTATATTTCTTATTTGAAGTGTAAGTTTCGACGTATCAGACAGCCCGAAAA
ATATCAAAAATATTAATTTTCAAATCGCACCAGTCACCTTAGAATATCGATACAAATAGAATATCAAATATTTACATTTT
TTCGTGAGTACCCAAAAAATTATCAAAAATTTAAATTCGTAAACGTCCGAAAAATATAAAAATCAAGAAAAAGACATAAA
AACACCTCAAAAAATCCCCGAATCGCACCACTCACCTTAGAATATCCATAAGAATAAAATATCAAAATTTTACATTATTT
CCTGACTGCCAAAAAAATTTAAAAAAAAATTAATTCGTAAACGTCTGAAAAATATAAAACTCAAGAAAAAGACATAAAAA
CACCTCGAATAATTCTCGAATCGCATCAGTCACCTTAGAATATCAATACGAATAAGATATCAAAATTTTACATTTTTTCG
AGACAGACCAAAAAATATCAAAATTTTAAATTCATAAACTTATGAAAAATATAAAATTTAAGAAAAACACATAAAAACAG
CTCAAAAGATTTCTGAATCGCACCAGCCACCTTTGAATATCAATACGAATAAGATATCAAATTTTTACATTTTTCGTGAC
TGACCGAAAAATATCAAAAATTTTAATTCGTAAACGTCCGAAAAATATATAAAAAAAAAGACATAAAAAAACCTCAAAAA
ATTCCTGAATTGCACCGATCACCTTAGAATATCGATACAAATTGAATATTAATATTTTACATTTTTCTTGACTGCCAAAA
AAATATCAAAAAATTTAATTAGTAAACGTCCGTAAAGTATAAAAATCAAGAAAAAGACATAAAAACACCTCAAAAAAATT
TCTGAATCGCACCAGTCACCTTAGAATATCAATACGAATAAGATATCAAAATTTCACATTTTTTCGTGACAACCCGATAA
ATATTAAAAATTTTAATTCGTAAATGTCCGAAAAATATTAAAATCAAGAAAAATACATAAAAACACCACAAAAAAAATTT
CTGAATTACACCAGTCACCTTAGAATATCAATACAAATAAGATATTAAAATTTCATATTTTTTCGTGACAGCTCGATAAA
TATCAAAAAATTTAATTCATAAACGTCCAAAAAATATATAAATCAAGAAAAAATCATAAAGCACCTCAAAAAATTATGAG
TCGTACCAATCACCTTAGAAGATCGAAACGAATAAAATATCAAAAAATCACATTTTTCGTGACTCCCTGGAATATATCAA
AAAATTTCATTCGTAAATGTCTGAAAAATATAAAAACCAACAAAAAGATATAAAAACACTTCAAAAAATTCTCAAATCGC
ACTTGTCACCTTAGAATATTGATACAAATAAAATCTCAAAATTTCACATTTTTTCGTGACTGCCCGAAAAAATATCAAAA
GATTTAATTCGTAAACGTCTGAAAAATAAAAAAATAAAAAAAGACTTAAAAATACCTCAAAAAATTTCCGAATCACACCA
ATTACCTTTAATATTGATAAGAATAAACTACCAAAATTTTACATTTTTTCATGACTGCCTAAACATTATCAAAAATTTTA
ATTCGTACAGGTCTGAAAAATATAAAAATCAAGACAAAGATATAAAACCACCTCAAAATAATTCCTGAATCGCACCAGTC
ACCTTAGAATATCGAGATGCAAAGAATATCAATATTTTATATTTGTTCGTGATTGCCCGATAAACATTAAAAAATTTCCT
TCGTAAACGTCCGAAAAATATTAAATTAAAGAAAAAGAAATTAAAACACATCAAAAAATTCCTGAATAACAACAGTCACC
TTAGAATATCGATACAAATAAAGTATCAAAATTTTACATTTTTTCGTGTCTGTCCAATAAATTTTAAAAACTTTAATTTG
TAAACGTCCGAAAAATATAACAATCAAGAAAAAGACATAAAAACACCTCAAAATTTTTTTGAATCACCAGTCAATTTAGA
ATATCGATACGAATAAAATATCATAATTTTACTTTTTTTCGAGACTACCCGAAAAAGATCAAAAATTATAATTCGTAAAC
GTCCAAAAAATATAAAGATCAAGAAAAAGACATAAAAACACCTCAAAAAATTTTCGAATCCCACCAGTCAAATTAGAATA
TCAATACGAATAAAATATCAAAATTTTACATTTTTTCGTGACTGTCCAAAAAATATCAAAAATTTTAATTCGTTAACATT
CGAAAAATATCATAAACAGGAAAAAGATATAAAAAACCTAATTATTTTACATTTTTCGTGACTGCCCAAAAAATATCAAA
AGATTTAATTTGTACGTCCAAAAAATGTAAAAATCATGAAAAAGACATAAAAACACATCAAAAAATCCTGGATCGCCCCA
CTCACCTTACAATATCGATACGAATAAAATGTCAAATTTTACATTTTTTCGTGACTGCCCAAAAAATATCAAATTTTTTA
TTCGTAAAGGTTTGAAAAATATAATAATTAAGAAAAAGACATAAAAACACCTCAAAATTTTACCTTTTTTTGTGACTAAG
CGAAAAAGATCAAAAAATTTAATTCGTTAACGTACAAAAAATATATAAATCAAGAAAAAGACATAAAAACACCTCAAAAA
ATCACGAATCACACCAATCACCTTAGAATATCAATTTGAATAGAGTATCAAAATTTTAAATTTTTTCGTGACTGCCCGAA
AAATATCAAATTTTCTATTCGTAAAGGTTCGAAAAATATAATAATCAAGAAAAAGACATAAAAACACCTCAAAATTTTAC
CTTTTTTTGTGACTAAGCGAAAAATATCAAAAAATTTAATTCGAAAACGTCCAAAAAATATAAAAATCAAGAAAAAGACA
TAAAAACACTTCAAAAAATCACGAATCACACCAGTCACCTTAGATTATCAATTTGAATAAAGTATCAAAATTTTAAATTT
TTTCGTGACTGCCCGAAAAATGTAAAAAAATAATAATTTGTAAACGTCCAAAAAATATAAAAATCAAGAAAAAGACATTA
AAACACCGTAATAAATTTGAATCTCTCCAGTCACCTTAGAATATCGATACGTATGAAATATGAAAATTTTATATTTTTTC
ATGACATTCCGAAAATTATCAAAAAATTCATGTATCGCACTAGTCACCTTAGAATATCAATACGAATAAAATATCAAAAT
TTTACATTTTTTCATGACTGCCTGAAAAAATATCAAAAATTTCATTTGTAATCGTCAGAAAAAATATAAAAATCAAGAAA
AAGATGTAAAAACACCTCAAAAAATTTCCGAATAGCACCAGTCACCTTAGATTATCGATAGGAATAAGATATCAAAATTT
TACATTTTTTTGTGTCTGCCTGAAAATTATAAAAAAAATTATCCGTAAAAACGTCCGAAAAATATAAAAATCAAGAAATA
ACACATAAAAACACCTCATAAATTTTTTCCAAATCGCACTAGTCAGCTTAGAATATCGATACAAATAAAAATATCAAATT
TTTACATTTTTCGTGGCTGCCCGAAAAATTATCAAAATTTTTAATTCATGAACGTCCAAAAAATATAAAATTAAGAAAAC
GACATAAAAACAACTCAAAAACTTCCCGAATCGCACCAGTCCCCTTAGAATATCAATACAAATAAGATATGTTTTTTCGT
GATCTCTAACAAATTATCAAAAGTTTTAATTCTTAAACATCTGAATATTTTGAAAATCAAGAAAAAGACAGAAAAACACC
TCAAAAAATTCTCGAAAAGCGCCTATCAACTTAGAATATCCATACGAATAAAATTTAAAAAAAATTATACTATTTCGTGA
TGTCCGGAAAATATAAAAAAATTTAATTCGTAATCGTCCAAAAAAAATATTAAAATCGGTAAAAAGACATAAAAACACCT
CAAATAAATTTTGAGTCGGACAAGTCACCTTCGAAAACTGATACGAAAAAAATATCAAAATTTTACATTTTTTCGTGACT
GTTTGAAAATTCTCAAAAAAATTGATTCATAAAAACGTCCGAAAATTATAAAAATCAAGAAAAAAATATAAAAACACCTA
AAAAAATTATCGAATCGCACCAGTCACCTTAGAATATTGATATGAATAAAATAACACAATTTTAACTTTTTTCATGATTA
CCTGAAAATTATCAGAAAAATTTAGTTCGTAAAAATGCCCGAAAAATATAAAAATGAAGAAAAAGACATAAAAACACCTC
AAAAAATCCTGAATCGCATTGGTCAACTTAGAATAACGATATGAATAAAATATCATGATTTTACTTTTTTTCGTAACTGC
CCAAAAAATATCAAGAATTTTAATTCGTAATCGTCCGATAAATATAAAAATTCAGAAAAAGACATAAAAACAAATCAAAA
AATTCCTGACTCGCACCAGTCACCTCAGAATATCGGTTCAAATGGAGTATCAAGATCTTATATTTTTCTTGACGGTTCGA
AAATTATCAAATATTTTAATTCGTAAACGTCCGAAAAATATAAAAATCAAGAAAAATACATAAAAACACCTCAAAAATTT
TCTGAATTGCACCAGTCACCTTAAAATATCGATACAAATAGAATATCAAAATTTTACATTTAATCGTGAAAGTCCAAAAA
AACAAAGATATTAATTCGTCAACGTCCAAAAAATATATAAATCAAGAAAAAGACCTAAAAACACCTCAATATTTTACATT
TTTTCGGGACTACCTGAAAAATATCAAATATTTAAATTTGTAGAAGTCTGAAAAATATAAAAATCAAGAAAAAAACATAA
AAAAACTTCAAAAAATTCTCGAAACGCACCAGTCACCTTAGAATATCAATACGAATAACGTGTCAAAATTTTACATTTTT
TCATTACTGCACAAAAAATATCCAAAATTTTAATTCGTAAATGTTCGAAAAATATAAAAACAAGAAAAAGATATAAAACC
ACCTCAAAAAAATTTCGCATCGTACCAGTCACCTTAGATTATCGAGACGAATAGAATATTTAAATTTGAAATTTTTCGTG
ATTGCTTAAAAATATCAAAAAATTTAATTCATAATCTTATGAAAAATTTAAAAATCAAGAAAGAGACTAAAAAACACCTC
CAAAAATTCGTGAATCGCACCAATCACCTTAGAATATCGACACGAATAAAATATCAAAATTTCATATTATTTTGAGATGC
CCAAAAAGTATCAAAAATTTAATTTGTAATCGTCCGAAATAAATATAAAAATAAAGAAAAAGACATAAAACAAACACCTC
AAAAAATATCAAAAATTTAATTCGTAGTCATTCGGAAAAAATATATAAAAATCAAGAAAAATACATAAAAACACCTCTAA
AAATTTTCGAATGGCACCAGCCACCTTATATTATCGATACGAATAAAATATCAAAATTTTACCTTTTTTCGTGTCTGTCT
GAAAATGATCAAAAAATTTAATTCGTAAAGATGGCCGAAAATATAAAAAATCAAGGAGAAGACATAAAATCAACTCAAAA
ATTTTTTCAAATCACACCAATTGCCTAAGAATATCGATACAAGTACAAATATCAATTTTTTACATTTTTTTGTCACTTCC
AGAAAAATGATCAAAAATTTTAATTCGTACACGTCTGAAAAATATAGAAATTAAGAAAAAGACATAAAGACACCTTAAAA
ATTCCCGAATTGCACCAGTAACATTAGAATATCCATGCAAATAAAATTTCAAAATTTTATATCCTTTCGTGAATCTTAGA
AGATATCAAAAAAATTAATTCGTAATCGTCCGAAAAAAATATAAAAATAAAGAAAAAGACAATAAAACACCTTAAAAAAA
TTTCGAATTGCACCAGTCACCTTAGAATATCGATACGAATAGAATATAAAATTTTACATTTTTCGTGTCTACCCGAAAAA
TATCAATATTTTTAATTAGTAAATGTTCAAAAAATGTACAAATCAAGAATAAGACATAAATACACCTCAAAAAATTCCCG
AATCGCACTAGTCACCTTAGAATATTGATACGAATAAAATATCAATTTTTTACATTTTTTCGTGATTGCACGAAAAATAT
CAACAATATTAATTAGTAAACGTCCGAAATTAAAAAAACACATAAAATTTACCTCAAAACTTTTCGAATCGCACCAGCCA
CCTTTGAATATCAATACGAATAAAATAACAAAATTTTAAATTTTTATGTGACTGGTCAAAAAATATTAAGAATTCTAATT
CGGAAACGTCCGAAAAATATAAAAAGATAAAAAAGACATAAAAACAGCTCATTTTTTGTTTTTAATTGCACCAATCACCT
TAAAATATCGATTCGAATAAATTATCAGTATTTTACATTTTTTTCGTGACCGCCCAAAAATATCAAAAATTTTAATTCAT
CAACGTACAAAAAATATAAAAATCAAGAGGAATAGATAAAAACTCCTCAAAAAAATTTAGAATCGCACCAGTCACCTTTG
AATATTGATAAGACTAAAATATCAAAATTTAAGATTTTTTCGTGACTACCTAGAAAATATCAAAAATTTTAATTCGTGAA
CGTTCGAAAATATAAAAATAAAGACAAAGACATAAAAACACCTCAAAAAATTCCTGAATCGCACAAGTCACTTTAGAATA
TCGATACGAATAAATTGTCAAAATTTTACATTTGTTCGTGACTGCCTGATATATATCAAAAATTTTAATTTGTAAACGTC
CAAAAATATAAAAATCAAGAAAAAGACATTAAAACACATCAAAAAAATCCTGAATCGCACCAGTAACATTAGAATATTGA
TACGAATGAAATATCAAAATTTTACATTTTTTCTTGACTATCCGAAAAATATAAAAATAAAAAAAAATATATAAAAACAC
CTCAAAAAAATTCCAAATCGCACCTGTCACCTTAGAATATCAATACGAATAAAATATCAAAATTTCCTATTTTTTCGTGA
TTGCCCGAAAAATATCAAATTTTTTAATTCCTAAACGTCCAAAAAATATAAAAACTAAGAAAAAGACATAAAAACACCTC
AAATAATTTCTGAATCGTACCAGTCACCTTAGAATATCGATACAAATAAATTATCAAAATTTCACATTTTTCCATGACTC
CCTGAAAAATATCAAAAAATTTAATTCGTAAACATCCAAAAAATATAAAAATCAAGAAAAAGACATAAAAATCAAGAGAA
AATTCTCAAATCATACGAGTTGCCTTTAGAATATCGATAAGAATAAAATATCAAAATTTCACATTTTTTTGTGAGTGCCC
GAAAAATATCAAAAAATTTAATTCGTAAACATACAAAAATATAAAAAAACAAGAAAATGACATAAAAACACCTCAAAAAA
TTCGCGAATCGCACTAGTCACCTTAGAATATCAATAAGAAAAGAATATCAAAATTTTACATAATTTCGTGACAATCCAAA
TAATATCAAAACTATTAATTCTTAAATGTCCAAAAAGTATAAAAATAAATAAAAATACATAAAAACACCTCAAAATTTTA
CATTTTTTTGTGACTGCCCGAAAAATATCAAATATTTTAATTTGTAAAAGTCTAAAAAATATAAAAATCAAGAAAAAGAC
ATAAAAACACCTCGCAAAATTCTCAAATCGCACCAGTCACCTTAGAATATCGATACGAATAACATATCAAAAGTTTACAT
ATTTTCGTGACCGCCAAAAAATATCAAAATTTTTAATTCGTAAACGTCTGAAAAATATAAAAATCAAGAAAAGACATAAA
AATACCTCAAAAAATTCTCGAATCGCACCCGTCACCTTATAATATTGATACAAATAAAATATCAAAATTTTATATTATTT
CGTGATGCCCGAAAAATATAAAAACAATTAATTGGTAATCATCCGATAAAATATTAAAATCAAGAAAAAGACATAAAAAT
ACCTCAAAAGGTTTTCGAATCACATCTACCTTAGAATATCGTTACGAATGGAATATCAAAATTTTACATTTTTTCGTTAC
TGTCCAAAAATTATCAAAAAATTTAAACGTCCGAAAAATATAAAAATAAAAGAAAGACATAAAAACACCTCATAAAATTT
CCGAATCACACCAGTCACCATAGAATATCGAAACGAATAAAATATCAAAATTTTACCTTTTTCGTGACTGTCTGAAAAAT
ATCAAATATTTTAATTAGTAATCGTCCGAATAATATGAAAATAAAAAAAAGACATCACAACACCTCAAAAAATTCTCGAT
ATGAATAACATATCAAAAATTTATATTTTTTTCGTGACTTTCCAAAAAATATCAAAAAAATTAATTCGTAATCGTCCCAA
CAAAATATAAAAAACAAGAAAAACAAATAAAAATACCTCAAAAAATTCCCGAATCGCACCAGTCACCTTAGAATATCGAT
ACGATTAAAATATTAAATATTTAAATTTTTTCGTGACTGCCCAAAAAATATCAAGTTTTTTAATTCAAAAACGTCCAAAA
AATATACTCCCTCCGTCCCTTTTTAGTTGTCCACTTTAGAAATGGCACACAGATTAAGGCAACAATGTTTAGCACAGTGA
AGTTACAATTTTACCCTTATGACAACTTTTCACTTCAAAATTACAACCACTTATTTGAATTCAAGTGAAATAAATTGGAG
GGAAACAACATACACTTTTACAATTTTCAAGAAGTGTAAATAGGGGTATAATAGGAAAAAAATTGTTTTTCTTTCTTGAT
TTGTCAAAATGGACAACTAAATAGGGACAACTAAAAAAGGAAATATGGACAAGTAAATAGGGACGGAGGGAGTATAAATC
AAGAAAAAGACATAAAAACACCTCAAAAAGTTCTCGAATTACACCAGTCACCTAAGTATATCAGTACGAATAAAGTATCA
AAATTTTACATTTTTTTGTGACTAATGGACAAATATAAAAAAAATTAATTTGTAAACGTCTGAAAAATATAAAAATCAAG
AAAAAGACATAAAAACACCTCAAGAAATTCTCCAATCAAACCAGTCTCTTAAGAATATCGCTACGAATAAATTATCAAAC
TTTACATATTTTCGTAGCTCCCCGAAAAATTTCAAAAAAATTAACTCAAAAACGTTCGAAAAATACAAAATTGAAGAAAA
GACATAAAATCACCTCAAAAAATTCCCGAATTGCACAGTCACCTTAGAATATCGATACGAATAAAATATAAAATTTTACA
TTTTTTAGTGACTGCCCAAAAAATATCAAAATTTTTAATTCTTAAACCTCCGAAAAATATAAAAATTAAGAAAATGACAT
AGAAACACCTCAAAAAACTCCCGAATTGCACCAGTCACCTTTTTATTTTTTATTTTTTTATTTTAACGGCCCTTGGAGGG
GTCAGGGGCTTAGCAACACCTTCAGGCCTTATCATAAATAAAAAACAATATACATAAAGGGGGACATAAACCTTACCTCT
AAGCTTAAGGTGGTACACAAGTCAACCTTCCTACTAAGGATAGTCAACTCATCCCTGTACAAGAGAGATGCTACCTAGCT
TTTATGTACCTACAGAGAGGACTCCTCTCAATACAGAGATTCTAGGAAGCATAAATAAGGGAGACTTTCCCTTTACAAGT
AAAAAGAAAGGTAGAAACCTAACTAATTATTAGCTAACAGAAAGCCATCGGGGGGTTTCTTTTATTCTCTTAATTTTCCT
CCTTCTGAAATTTGCCATTTCCATGATATCCATCTGATGATAAGCTCTTGTTTCCTTTGGTAATTGCTGCTCATTGAAAT
ATAATTGGGGACCGGTAATATTGTGACTACGCTTTGAAAGAGAATCTGCAACAAAATTAGCTTCCCTGAAGGTGTGCTTG
CATTTGAAGTTGTCTGTCTGATTGATGAGCTCCTGGAGTTGTTGAACCTTTGTGCTAATACTCCAAGGTGGCTTGTCTTT
GAGCATGATCCAATCCACCAAGAGTTGGGAGTCCACCTCTAGAATGACCTTCTTGTACTCTAAGTGTATGGACCATGTCA
TACCAAAAATGGTAGCCTCCAGTTCAGCCTGGTTGTTAGTTCCTTCCCCCATTAGTGTGGCAAAAGCTAACTTCATGTGG
CTCTTTTGATCTCTTAGGATGCCACTAGCACCTATCCTACCTGGATTACCCAGAGCACTGCCATCAGTGTTGAGTTTAAT
CCATTTGTTAGGGTTTTATTCTAGTACACAATAGTAACCTTAGTCTCATGAACACATCTCTCCACTAGCTTGATAAGGAC
ATTCCACTTAGAGGGCCATTTTATGTGAGGGAAAACAGAGGTCATAAGCTTGTAGTTGTCCGTGTAAATACCATACATAA
CTCTAGCAAGGTTAGACTTTTTGCCCGCATACTTGCTAGCACATTTATTCTTCCATAAATTCCAACAGATGAGTATTGGA
GTTGCCTGAAGAATCAGTTTATGAGCCTCATTATTGTGTTTAGTAGACCACCATTTCCCTATTAGATCAATAAGTGATGT
ATGATCTGTGCTCACTCCAACAGTTGCAGCAAAAAATTTCCATACATAAGAAGCAAAGTGACCATTATTGAAGATGTGCT
CAATAGTATCCCAACCTGGTGTGTTACAACAAGAGCATGCAACAGGCTCACCTCCAATTATGATAATTTTTTCATTGGTG
GGTAATTTGCCTCTTAACACTCTCCATAAGAGGAAAGAACACTTGAAAGGGATGTTTTTATGCCAAATGAGTGACTTGAA
TTTAGTTTTGGTTCTTCTTTCCCTAATTTCATTCCATGCTGAGGAACAAGTTAACTGTCCATCTATATTTGCTTTCCATA
CTGCCTGATCAGGGGTCTCTTGTTGAATTTGCAAGTGAGTGGCCAGTATGTTAGCTACTTGACTGTGAGGGGCCTGCTGA
GTTATCATTTCAATATTCCATTGTCCTTCAACCCACAAATTTGCCATAGTGTTGTTGTTGAATCTATTACTCTCATCAGA
AAAATTAGCTAAGGGTCCCACTCCAAGCCAATAATCCCACCAGAATGAGCAATTTCCAGTGAATGTGCTATTCAGCTTGG
TGCTTGATTTGTGTTAAGTATCTCCAAGTTAAGGAGTCACAGGGGACTTTTATCCTGCTGATAGGATTAGATCTCTGACA
GTATTATCCCTTAGAAAGTCCCCCCAAAGAGTGTGTTTTGATCTGAATATCCATCATTGCTTGTACTGGAATGCCATGCA
TACATCCTTCAAATTACTCACACCAATTCCTCCTTCATCATAGGGAAAACTCATATTCTTCCAAGATGACCAATAATGTT
TTTTCCTATCATTTGTCCATCCCCAGAAAAAGTCAGCCATAAGGCTTTGGATTTGCTTGATAATAGATGATGGAGGTGAG
ATAGCAAAAACCAAATGAATGGGAAGAGATTGGAGTACATGCTTGATTAGAGTTGCTCTACCTCCATAGCTCAAAACCTT
TGTTTTCCAGCCAGTAATTATGTTGACCACTTTCTCAATAAGATCAGAGAAATAAATAACTCTAGGTCTGCCAATATACA
AGGGGCACCCAAGGTAAGTGATAGGTCCCTCCTTCTGTTTGAACCCAATTATCCTCTTAATTATATCCTTTGTACTCTTG
AAAGCATTGGAATGGACCATGAATAGACTTTTGGCTTTGTTTATCATCTGTCCTGAAGTCTCTTCATAGGTATTCAAGGT
GTGCATGATAAGATTGAGAGACTTCTGCCTGCCTGAGGTGAAGATTATAATGTCATCTGCAAAACTCAGATGGTTTACTT
GTGGTCCTCTTCTTTCCATGAAAAAATCATGATTATCAGGGTTGTTGTGGAGTCCATTCAGAGATCTTGAGAGAACCTCT
GCCCCTAAAATAAATAAGGTAGGGGAAATGGGGTCACCTTGCTTGAGTCCTCTAGTAGATTGGAAAAAACCATGCCTCAT
TCCATTAACAATAATAGAGTACCAATTGTTAGCCATGATCCTTCATACCATATCAATAAATACCTCATCAAATCCCATTC
TTCTTAAAACTAGGCATATATAGGACCAAGAGACCCTATCATATGCCTTTGCCATGTCCAACTTAATAATGACATTGCTG
CCCATATTAGGCTTTTTAATTTGATGGATAATCTCTTGAGTGGGCATAATATTCTCTGAGATACTTCTACCTTTGACAAA
CCCTGACTGGTTAGGAGAGATCAAGCTAGGTAGAATATGGCCCAACCTCAGGCTCAAAAGTTTAGAAATGATCTTGCTAG
TGAAGTTGCTCAAGCTGATAGGGCTAAATTCAGATAACTTATTAGGATTGTTCACCTTGGGGAGTAGCACAATACATGAA
TGAGAAAAGTACTTAGGGATCATTTGCCTACTGAAGAAGGCCTTGATAACCTCCATGAGGTCTTCCTTGATAATAGACCA
ACTTTTCTTGAAGAAACACCCATTCATACCATCAGGACCTGCTGCTGAGTTAGGATTCATAGAGAAAACTACCTCTTTCA
ATTCTTCCATGTTGGGCATAGCTGTTAGGTTACCATTCTGCTCTTGATTGAGCATTCTAGGGATACAGTTGAGAGGTTCC
TCATTAATTAGTATGTTCTCCCCTGTAAAAATATCCTGAAAGTGATCACATGCTGCTTCTGCTATAGTTTCCTCTCCTTG
TATCCAGACCTCATCTTCTCTAAGAATTTTGTTAATATATAATTTCCTTCTTCACCCCCTTATGAGTGAATGAAAGTATT
TTGTGTTACCATTCCCCTCGTTGAACCATTGAAGTTGAGTCTTCTGTTTGAGGATAGAGTCCTTTAGTTTCATGAATCTG
ATATACCTTGCATTCAATTCATGTAAGGTAATTCTAATCTCCTCAGTGTTATTCTGAATAAGATTCTCCTCAGCAACCCT
GACTCTCTCCACATAGTCTTTGACCTTTACAAATATATCTCCAAATTCACTTCTAGACCAAGTACTAAGGGTGCCAGCCA
GCCTTTTTAATTTCTGATGAAATCTCCACATACTGTTACCTTCAATGTTCCTTTCCCAACATGCTTTCACAATATCCAAG
AAATTTGGTTAGTTAGCCCAACAATTCAGGAACCTGAAGTACTTAATGTGATTATCATTAATAGCATTAATCTCCATCAA
TAATGGACAATGATCAAAATCCACAGAGGGGAGGTGGGTGATAGTAGTGTGAGGCATATTTTCAACCCAAGAATCATTGA
CCATTCCCCTATCCAATCTTTTCCAGACCCTGTAGTTTATTCCCCTGTTGTTGGACCAAGTAAATTTCTACCCATTGAAG
CCTAAGTCCATCAGGCCACAGGCCTCTATCACATCAATAAACTCCAAACTCTTCCTCATGTTGTATGGTAGACCTCCAAG
TTTCTCTTCAATGGCTCTAATGACAGTGAAGTTACCTATAAAACACCAAGGAGAGTTGGTTCTTTTAGTAGCATAGTGCA
TCATTCTATCCCATAGGGGCCTTCTAGGTGATCTTTGCACTTGGCATATACAAAGGTAGTGGTGAATTGATTGTTGAGCT
CATTATGAGAGATGTCACAAGTGATCTGCGACTCATCTTCCTCTAACACATTACAAGTAATATCCATAATCCAAAAAATC
CAAAATTTTCCATTACAATTGCTCACAGCTTGATCCATTGCAAGATAATTTTTGAAATTTTGAATTTGGTTGTTTTCTAG
AAAAGGCTCTAGAATGACAATAATAGATAGATGATGCATCTTCTTGAGATTTTTTAGCCTTTCAAGTACACCTTGGGTGT
TGATTCCCCTGACATTCCAAATAAGAGAGCTAATCATTGGGATGATCTAGATGTAAAGAGACTGGTATTTGGTCTGCCTG
TAGTGACATAATTAATGTCTTGATTTGTGTTGGCCTGAAATCTATCATGATGGAAACCTCTGGGGGGTAATCCTTGTTTG
TTAGCCATCTGCTGGATTTCCTTATCCAAACCCCTATCACTATGAGGGCTAAAGGCCTTAATTAGTAGCTTACTAGTCTC
ATCATCATCTGGGTCAGTTAGGGATTGATTATCCACATCCAGTTCATCCTCAGAGTTGTCCACCCCATATTCATCCACTT
CTGGTATAATATTGACTTGACAAATTGTAGGACTCTTATCAGAAGGAACACTAGAAGGAGGTGTGATGTAGTGAGCCTGT
AAATGAGTGATATCCATTCTATTCTGATCATCTACCATCATAAATTTTTTACAAGGATTGTCTTGCTGCTCCTGGTCTTC
CTGGTGATTCTTGTCTTGTTTTTCCCCCTGTTTCTTCTTAGCTGTTTCTCTTTTCTTTTTGTAGGGTTTATTCTTACTCT
TGGGTGTCTTTGCTTGGTTGCTAGTTCTAGCTTTAGAACCCATATCCTTTGCCATAGCCCCCCTGTTCTGATTACCATCT
TCCCTTTTGTCAGTTTGCTGCTTGGCTGTCTCAGATTCTGGTGTTGTATTTTCCTTACTTTGTCGTTTTGTCTGTTGGTC
CCTTGTTTTGTTTTGCTGATTTATAGGGGTAGCAGAGGCTCTAAGGTCTAAACTATGGTCAGTGTGTAAATCCTCATGCA
GAACATGAGTCAAATTCCCCCCTTTGGACACCCCTTCCTACATGTTAGTATAGTTCTCCTGACTTCCCCCTTTCATCCCT
CCTTCAACTTCCACATTATCAGATAAAATAGACAAATAATTGGGGTTTGTGGGGATTGGGAGCATTGAGTCAATACCGAG
TCCCTTTGTAGTCTTCTTGTTTCCTGTTGGTTGATCTGTTCATTTTGGTTATCCTTTGCTTCATGTCTTTTTTTGTGCTC
CTTGTGATGGTTTCCTTCCTTGTGTAGTTTGCTCCTCCCTATCTTCTTTGTGTTGTTCATGTGTTTCTAAATTGGCTTAA
TAGTTTTGATGAGTGGTAGATTGTATACCTATTTGTTGTGCTGATTTTTGTTGTTGCACAATGGTCATCCTGTTTTGAGG
TGAGGTTGGTCTCCATGCTATTTTTTGAGTTTTCTCCTCTTGCTGTTTGTTTTGTCTTTTTCTGTGTACTTGCCATCCTT
CCTCTTGTTGTTGATTTGGTTGTTCCTGGTTCCTTTGATTTCTACTATTTGGGTGTTTTTCCTGCTCCTTGCCCTTTGTC
TATATGCTTCATGATGATGGTTTCATTTTGTGCTTGCTCCCCTTTGGTTTTATTCGTTTTTTCAGCTTTTAGATCTTTAT
TTCCTTTTGAAGTCTTCCTCTCTTATTTTGATGCTACACTCTTGTATCATATGACCCTGGTGTTTGCTATATTCACAATA
GTATGGCACATCCTCATATTCAATAGCTTGCCATCTCCCTATTGTAAGATCATCTTCATCTAATCCCAACCACACATGTG
GTGGTCTTTCCTTTGTAAGGTCTAGCTGTATTTTTACCTTTGCCATACTACCTCTGGTTTTCTGTACAGAAGTTGTGTCC
ATGTATAAGACCTTACCTATGGGAGATAAAAGAGTTGTCACAACCTGCTTTTTATAACAGTGCCATGGTAAACCTGGGAG
GAAAACCCATACTGGCACCACAAGGGTCTCTTCCTTAGGTTTAAAATTTAGGGTCCATGCTTGTATCCTCATAAGTTTGC
CCTTTATGCTCATCCTTTGTTTTGTCCACACTTTGATGTAGTCCAGCTTAATTTCTAAGTCCATGAAAACATGTCTAGCA
TTGTAGTGGGCTATTTTAACACCCCCTGTTAGCTGAGTTTGCTTGATGAAACTTTTCCTGATTAGCTCCACCTTAGGCAT
AGTGTTACTAAATTTACCAACCAAAGTATGCTTACAATCAAAAGTAAATGATGTCATGAAATCGTCCATGTCAAATATGA
CTGCAGGCAAACCTTGTTAGGTAGTGACCTTGGGTGTAACCATGTCCATAAGAACCTCAGTTTTGGCAAGATTATGTCTG
AGTCTAGCAGCAAAACTTTGCACAACAGTGTAAGGGGTTGGTTCATTGGGCTGATCCTTTTTGGTGGTCACTTGGAGGTT
GGGGTTAGGATTCTCAGTATATTGATTATCTTTGGAGTTTTGCTGACTTTTTTGGTTGTTAGGGATAGGTTTCTCAAATT
TGTTGGATATCTTGGGGAAAGCATTCTGATAGCTCTACTGGTCTGGTGAAATTTTATGTTGAGATTGGTCTTTGTTGCCC
ATATCCTTTCCTTTGTTTTCCTTAGCATGCTGGTGGGGTTTTGAACTATCAATTCCCTGTTCCTGTTCAGACACATCACC
TAACACTTATCCCTTTGCATTTGACTGCCCATGAGATTCCCTATTACCTAGGCTTCCAACATTAATATGAGAATTTGCAA
AGTTAGAAGGCTTACTTGTATGTTCCTCCTCACTGCTTGCTATTTTGTTCTTCCTTTCATTGCTTGCCCTATGTTGCTCC
TGCAGGGGGTTAATATTACTGATAGACTTGGAACTTGTAGTAATACTTGGACTTTGCTATTTTTCCAAGTTAGTTATGAC
TTGATTAGTACATTTCACTCCAAAGGAGAAGTGAAATGAGCTCTCCACATCCATCACGTCAATGTTCCCAGAATTTGCAT
TGGCCTGGTCTTGTCGACTGACTCATTTCCCTTCCTTCAAACTTTCACTGTTCTGTTGTTGGTTGATCATGTGTCGTGAC
TGATCCCTAACTAACTTAACTAACTCCTCTTCCTATCCCTGTTCCTGCATCAAATGTTCAGAAATTTGTGTGAGATGAAC
ATCCTCATTAGAAGCATAATTTCCAGTAACATTTGCATTTTGACTTTTTTCTTAGAGAAAAATTCTATTGCCGGAATTTT
GGTCGCGGGAGATTCGACCGTCCATTTGGTCTAAAATTTCAGTGAGGTGTACGTCTTCATTAGGGGAGTAATCCCTACTA
GTTGATTCACTATGAACACGTTGGGAACTTGCTCGAATTTGAAGGCACATTTCAGGCGATTCCGTCTAGATTTTTGCCAA
AGTTGCCTCACCAATTCTCGCAATTGGCTCTGTAGAATCAAGTGATTTTTCAGTATGTTGTAGCTCTTGATTGGGAGAAT
CAATCCCACTAACCACTTTTCCATGAATCAAAGTATTGCGTTGTGGGGAAATAATGTCCCTAGTTTCCTCTAACTCTTTC
TCAGAAATAACACTATTGATTGCTTCTCTTTTTCGCGAATTCACAGAGTTGTTGGAAGAATTTGTGGACGATTCCTTGTG
TGTTTTGTTGCTATTATCATAGCACCCACTTTGAGATTGGTCCGGTGGCCTGAAGAACCCTACCGGAGGCTCACGCGCCA
TTTCGGTGGCTCAGCCGTTAGGGAGTTGGTTGAGAGCGTTTGTTTTAGAGAGAAAAATTGTGTTTAGGGTTATAGATTTC
ACCAGTTACCTTAGAAAATCGATAAGAATGAAATATCAAAATTTTATATTTTTTTTGGGGGAAAACCCGAAAAATATCAA
AAAATTTAATTCGTAAACGTCCAAAAAATATAAAAATCAAGAAAAAGACATAAAAGCAATTCAAAAAATTCTCAAATCGC
ACTAGTCACCTAAGAATATTAATACGAATAAAATATCAAATTTTACATTTTTTGTGACTGTCCAAAAAATATCAAAACCT
TTAATTCGTAAACATCTGGAAAATATAAAAATCAAGAAAAAGACATAAAAACAACTCAAAAAATTCCCCAATAGCACTAG
TCACCTTAGAATATCGATACGAATAGAATATCAAAATTTAACATTATTTCCTGATTGCCCAAAAAATATCAAAATTTTTA
ATTCGTAAACGTCGAAAAATATAAAAAACAAGAAAAATACATAAAACCACCTCAAAAAATTCTCAAATCGCACCTGTTAA
CTTAGAATATCGATATGAAGAAAATATCAAAATTTACATTTTTTCGTGACTGCCCAAAAAGTATCAAAAATTTTAATTCG
TAACCATCCGAAATATAGAAAAATCAAGAAAAAGGCATAAAAACACCTCAAAAAAATCCCGAATCGCACCACTCACCCTA
GAATATCGATACGAATAGAATATCAAATTTTTTCATATTTTCGTGACTGTCCAAAAAATATCAAAAAATTTTGTTCGTAA
ACGTCCGAAATATAAAAATCAAGAAAAAGACATAAAAACACCTCAAATGATTTCCAAATTGCACCAGTCACTTTGGAATA
TCGATATGAATAAAAAAATTACATTATTTCATGACAGCCCAAAAAAATGTCAAAAATTTAATTTGTAAATGTCCAAAAAA
TATATAAAAAAGACATAAAGCACCACAAAAAATTCACGAATCGCACAAGTCATCTTAGAATGTCGATACGAATAAAATAT
CAAAATTTTACATTATTTCTTAGCTACCTGAAAAATATCAAAAAAATTAATACGTAAACATCCGAATAATATGAAAATGA
AGAAAAAGATATATAAACACCTCAAATAATTCGCGAATCGCACCAGTCACCTTAGAATATTGATACGAATAAAATATAAA
AAATTTACATTTTTCGTGAATGCCTGAAAAATATAAAAGAATAAAATTCGTAAACGTTCAAAAAATATAAAAATCAAGAA
AAAGACATAAAATCACCTCAAAAATTCCCAAATCGCACCAGTCACCTTAGAATTTAGATACGGATAAGATATCAAAATTT
AACATTTTTCGTGACGAACCAAAATATATCAAAAATCTTAATTCGTAAACGTCTGAAAAATATAAAGATCCAGAAAAAGA
CATAAAATCACCTCAAAAATTTCCCGAATCACACCAGTCACCTTAGAATATCGATACGAATAGAATAACATAATTTTATA
TTTTTTTCGTGACTGTCCAAAAAGTATCAAAAAATTTAATTCGTAAACATCCAAAAAATACAAAAATCAAGAAAAATACA
TAAAAAATTCCGAATAGCACCAATTACCTTAGAATATTGATACGAATAAAATATCAAAAAATTTACATTTTTTCGTGTTT
GCTCGAGAAATATAAAAAAATTTAATTGGTAAACGTCCGAAAATTATATTAGTTAAGAAAAAGATATAAAAACACCTCAA
AAAATTCTCGAATCGCACCAGTCACCTTAGAATATCGATATGAATAACATATAAATTTTTTACATCTTTTTGTGACAGCT
TGAAAATTATAAAAAATTTAATTTGTAAATGTCCAAAAAATATAAGATTAAAAAAAAGACATCAAAACACCACAAAAAAT
TCCCGAATCGCACTAGTCATCTTAGAATGTCGATACGAATAGAATATCAGAATTTTACATTTTTTCGTGACTATCCAAAC
AATATCAAAAATTAAGAAAAAGTCATAATAACACCTCAAAATATTCCCGAACCGGACCAGTCAAGTTAGAATATCGATAC
GAATAAAATATCAAAATTTTATATTTTTTCGTGAATGCCTGAAAAATATAAAAAAATTGAATTCGTTAACATCCGAAAAA
AATAAAAATCAAGAAAATGACATAAAAACACGTCAAAAAATTCTCAAATCGCACTAGTCACCTTAGAATATCGATTCGAA
TAGAAGATTAAGATTTTATATTTTTTCATGACTGCCCGAGAAATATCAACAAATTTAATTTGTAAACGTGCGAAAAATAT
AAAAATATAAAAAAGACATAAAAACACCTAAAAATTCCTGAATCGCACTAGACACCTAAGAATATCAATACGTATAAAAT
AACGAAATTTTATATTTGTTCGTAATTGCTTGAAAAATATCAAAAAATTATTTCGTAAACGTTCGAAAAATATAAAAATC
ATGGAAAAGACAAAAAAAACACATCAAAAAAATCTCAGATCGCACCAGTCACCTTAGAATATCGATACGAATAAAATCTC
AAAATCTCAAAAAAATTAATTCGTAGGCGTCCAAAAAAGTTTATAAGAATAAAGAAAAAGACATAAAAACACCTAAAAAA
ATTCTCAAATCGCACTAGTCACCTTAGAATAACGTCATGAATTGCACCAGTCATCTTACAATATCGAGACGAATATAATA
TAAAATTTTTATATTTTTTTGTGACAATCCAAAAAATATAAAAAAATTTAATTCATAAACGTCTGAAAAATATAAAAATC
AAGTAAAATACATAAAAACACCTCAAAATATTTTCGAATCGCACCAGTCACATTAGAATTTCAATACGAATAAAATATCC
AAATTTTACATTTTTCCATACTGCCCGAAAAATATCAAAAAACTCGAATCGTCAACGTCTGAAAAATATAAAAAACATAG
AAGAAGATATAAAAACATCTCCAAAAAATTCTGATTCGCACTAGTCATCTTAGAATATTGATACAAATAAAATATCAAAT
TTTTAAATTTTTTGTGACTGTCCGAAAATATCAAAAATTTTAATTCATAAACGTCCGAAAAATATAAAAATTAAGAAAAA
AAATAAAAACATCTCAAAAAATTCCCGAATCGCACCAGTCACCGAAGAATATCGATACGAATAAAATATCCAAATTCTAC
ATTTTTTTGTGTTTGCTAGAGAAATATCAAAAATCTTAGTTCGTAAACTTTTAAAAAATATAAAAATCAAGAAAAAAACA
GAAAAACAACTCAAAAAATTCCCGAATTGCACCAGTCACCTTAGAATATGGTTACGAATAAAATATCAAAATTTTACATT
TTGTCGTGAATACTTGAAAAATATTAAAACTTTTAATTTGTAAACGTACGAAAAAATATAAAAATCAAGAAAAAGACGTA
AAAACACCTAAAAAAATTCCCGAATTGCACCAGTCACCATAGAATATGTATACGAATAAAATGTGAAAATTTTACATTTT
GTCATGACTACCTGAAAAATATTAAAACTTTTAATTCTTAAACGTCCGAAAAATATAAAAATCCAGAAAAAGACATAAAA
ACACCTCAAAAAAATCCAGAATCGCACCAGTTACCTTATAATATCGATCGAAATAAAATATCAATATTTTACATTTCTTC
GTGACTGTCCGAAAAATATCAAAAAATTTAATTCATAAACGTTTGAAAAATATAAAAATAAAAAAAGTAAGAAAAATGCC
TCAAAAAATTCCTGAATCGCACCAGTCACCTTGGAATATCGATACGAACAAAATAACAAAAAAAATTCATTTTTTCGTGT
CTACCTGAAAAATATCAAAAAATTTAATTCGTAAACGTCCAATAAATATAAATATCAAGAAAAAGACATAAAAATACCTC
AAATAATTTCCGAATCACACCAGTCACCTTAGAATATCGATAAGAATAAAATATCAAAATTTTACATTTTTCGTGACTGC
CAGAAAAATATCAAAACATTTAATTCCTAAACGTTCGAAAAATATAAAAATCTAGAAAAACACCTCAAAACATTCTCGAA
TCGCACCAGTCACCTTAGAATATCGATACGAATAAAATATCAAAATTTTGCATTTCTTCGTAACTTCCTGAAAAATATAA
AATTTTTTAATTATTAAACTTCCGAAAATATAAAATTCAAGAAAAGACATAAAAACACCTTAAAAAAATTTCGAATCGCA
CTAGCCATCTTAGAATATCGATAAGAATAAAATTTCTATAGTTTACAATTTTTTCGTGACTGCCCCAAAAATATCAAAAC
TTTTAATTAGTTAACGTTCAAAAAATATAAAAATCAAGAAAAAGATATATAAACACCTCAAAAAAATCCTGAATCGCACC
AGTTACCTTAAAATATCGATACGAATAAAATATCAAAATTTTACATTTTTTCATGACTTCCCGAATACTTTCAAAAATTT
TAATTCGTAAATGTCCGAAAAATATAAAAATCAAGAAAAAGACATAGAAACACCTCAAAATATTCTCGAATCGCACTAGT
CATCTTAGAATATCGATACGAAAAGAATATCAAAATTTTATATTTTTTCGTGACTATCCAAAAATTATCAAAAAATTTAA
TTCGTAAACGTCCAATAAATATAAAATCAAGAAAAATACATAAAAATACCTCAAGAAATTCCCGAATTGCACCAGTCACC
TTAGAATATCGATACGAATAAAATATTAATATTTTACATTTTTTGTGACTACCCAAAAAATATCAAAATTTTTAATTCGT
AAACGTTTGAAAAATAGAAAAATCAAGAAAAAGACATAAAAACACCTAAAAAAATTCTAGAATTGCACCAGTTACCTTAG
AATATTGATAAGAACAAGATATCAAAATTTAACCTTTTTTCGTGACTGCCTGAAAAATATCAAAAATTTTAATTCGTAAA
AGTCCGTTAAATATGAAAATCAAGAAAAAGACATTAAAACACCTCAAAAAATTCCCGAATAGCATGTCAGCTTAGAATAT
CGATACGAATAAAATATAATTTTTTTTCATTTTTCGTGACTGCCCAAAAAATATCAAAAATTTTAAATCGTAAACGTTTG
AAAAATATAAAAAAATCAATAAACAGACATAAAAACATCTCAAAAAATTCCCGAATCGCGCCAGTCTCCTTAGAGTATCA
ATACAACTAAAATATTAAAATTTAGCATTTTTTCGTGACTGCTCGAAACATTATAAAACAATTTAATTCGTAAATGTCCA
AAAAATATAAAATTCAACAAAAAAGACACAAAAACACCTCAAAAAATTTGGGGTGTAGGGTTTAGGTTTTAGGATTAAGG
GTTTAGGATTTAGAGTTTAGAGTTAGGGTTTATTGTGTATGGTTTAGCGTTTAGGGATATGGGTTTAGGGTTTAGGGATA
TGGGTTTAGGGTTTGGGATTAGGGTTTAGAGTTTAGGATTTATGGTTTAGGGTTTAGGGATTTGGATTTAGGTTCAGGGT
TTAGTGTTTAGGGTTAGGGTTTAAGGTTTAGGGTATGGGTTTAGGGTTTTAGGGTGTAGGGTTTAGAGTTTAGGATTTAA
GGTGTTTGGTTTAGGGTTTAGAGTTTGGATTTACGGATTAGGGTTAAGGGTTTAGCATTTTTTTTAAATTTTATTTGAAC
GACCCTTGAGGGGGTCAGGGGCTTAGCAACACCCGCAAGCTTTAGCATAAATAAAAGCAAAAAGATACAAGGAGGGGGAC
ATAAACCTAACCTCCGGGCCTATGGTGGTTCATCAGATGACCTTCCTTGGAAGGATAGTCAACTCATCCCCATACTAGTA
AAAGAAACCTAGGAACTATGCACCTACAGGAGAGGACTCCTCTCAATACAAAGATTCTAAGAAACGTAAAAAAGGGAGAT
TCTCCCCGTACAATATCACAAAAACTTAAAAACTACCTATGCTAAAGAGCTATAATTGTAGAATTATAGCAAGGTTGAGA
GGGTAAGTTCTGCTCAAGGGGGTTCTTTGATCTTCTTGATCTTCCTTCTTCAGAAATTTGCCATTTCGAGTAAATCTAAT
TGATAGTAGGCTCTAGTTTCCTTTGGTAATTGGTGTATGCCGAAGTAGAGATGTGGACTAGTAATTTTGTGGCTATACTT
TGATAGAGAGTCAGCCACAAAATTTGCTTCTCGGAAGGTATGCTTGCATTTGAACTCATGTATCTGTCTTGCAAGGGCCT
GCAATTTCAATATCTGTGTGTTAATGCTCCAATGGGGGTTGGTTTTGTGCTCTATACAGTCCACCAATAGTTGTGAGTCT
ACTTCCAAAATGACATTCCTGTAACCTAGCTCTAGTGACCAGGTCAATCCAAAGATAGCTGCTGCCACTTCCGCTTGGTT
ATTAGAACCTTCCCCCAAAGGAGTTGCAAACGCTAGCAACATTTCTCTAGCTTGGTACCTTATGATGCCTCCTGCTCCAG
TTCTGCCGGGGTTCCCTAATGCGCTGCCATCAGTGTTAATCTTAACCCAGTCATCTGGAGGTTTGATCCACTTAACAATA
GTTACTTTTGTGTCATGAATGCATTTTTCCCCCAATTGAATCAGGTCCCCCCAGTTTGAAGGCCATTTGATATGAGGAAA
ACTTGTCGTTGTGAATTTGTAGTTATCCTTGTAGATTGCATATTTGACCCTACTAATGTTTGATTGTTTCCCTCCATGTT
TGCTGGCGCACCTATTTTTCCTAAGATTCCAACAAATGAATATTGGTGTAGCTCTTAGTAACAGCCTGTGTGCTTCATTG
TTGTACTTAGCTGACCACCATTGCATGATGAGTTGGGGTAGGGAGCTGTGATCTGTGGTGATTCCCGCTGGTGCAGCAAA
GCTCTTCCACACGTAGGTAGCAAAATGCCCATTATTGAAGGTGTGCTCTATGGTGTCCAGACCTGGCCTGTTACAGCAAC
AAAAACAATTGGCAGCTTCATTGCCAAAGCTTGTTAGTTTTTCGTTAGTAGGAAGTTTACGACGTAAAGCTCTCCACAAC
AGAAAAGAACATTTAAAGGGGATACTCTTATGCCAAATGAAGGAGTTGAAATTAGTCTTGCTCCTCTTCTCCCTGATCTC
ATTCCATGCAGATGAGCAGCTGAATTTGCCATCACTATTAGGCTTCCAAATAGCTTGGTCTGGGATGCCCTGCTGGATGT
AGAGTTCTGTGGCTAGGATCTTGGCAAGCTGGTTGTTAGGTGCCTGTTGCAGGAGCATGTTCAGGATCCATTGTCCCTCG
AGCCAAAATTCTGCTACAGTGATCTGATTGAACCTGTTACTGCCAGTGGACTGGTATGCAAGAGGTCCAACTCCAAGCCA
ATTGTCCCACCAAAAGGAACAATTGCCTGAGTTTAACTTCCAATTGATATGTTCCTCAACTTTATGTTTGTTGTGCATCA
TGTGTTTCCATGTCAATGACTCTCCTGTATCCCATTTCTTACTAATAGGATTAGACCTTTGGCAATACTTGGCTTTCAAA
AAATCTCCCCAAAGGGTATGTTTGGATCTGAAAATCCACCACTGTTTATACTGAAAGGACATGCACACGTCCTTGAGATT
CCTCATCCCTACACCCCCCTCATCATAAGGAAAACTTAAATTTTTCCATGAAGCCCAATGGTATTTTTTCTTCTCATTCC
TCCATCCCCAAAAGAAGTCTGCCATGATGCTTTGGGTCTGTTTGAGGACAATACTAGGGGGGGTTATTGCTGAAAGAAGG
TGAATAGGTAGAGACTGCAACACATGCTTGACAAGAATTGCTCGACCACCATAACTTAACAATTTAGTGTGCCAACCTGT
GATCCTGCAAAGCACTTTGTTAATAAGATCAGAAAAGTAAATAATCCTAGGTCTACCAACAAATAGTGGGCATCCAAGGT
AAGTGATAGGGCCCTCCTTTTGTCTGAAGCCTGTGATCCTTTTGATTCTGTCCCTGGTGCTGTTGAAGGCATTAGGATGG
ACCATAAAATGACTTTTATCAGTGTTAACAAGCTGGCCGGAGGTCTCCTCATATAAGTTCAAGGTTTGCATAATAAGTTT
CAGAGTTTTTTGTCTTCTAGAAGTGAAGAAAATAATATCATCTGCGAAACTTAAATGATTAACTTGAGGGCCTCTGGGCT
CCATAACGAAACCATGATATTTCGGATTGCTATGAAGTCTGTTCAGGTATCTAGAAAGGACCTCCACACCTAAAATAAAT
AGGGCAGGAGATAGAGGATCGCCTTGCTTCAAATCTCTGGTGGAGTGGAAGAAACCATGTCTTTTGCCATTGACAATAAT
AGAATACCAATTGTTGGCCATGATCCTCCAAACCATATCAATAAATATCTCATGAAATCTTATTTTTCTCAATACCAAGC
ATATATACGACCAAGAGACCCTATCATACGCTTTTGCCATGTCAAGTTTAATGATGACATTGCTACCAATATTAGGTTTC
TTGATCTGATGAATGATCTCTTGAGCCAGCATAATATTTTCTGATATACTTCTCCCATTGACGAACCCAGACTGATTGAG
AGAAATCAGGTAAGGTAAAATAAGGGTTTAGCATTTAGGGTTTAGGGTTTGGGGTTTACAGTTTAGGTTTTAGGGTTTAG
AGTTTTGGAATTAGGATTTAGGGTTTAGGGTTTAGGGTTATGGATTTAGAGTTTGGGATTTGGGATTTAGGGTTTAGAGT
TTAGGGGTTAGAGTTTGGATTTAATATATAGGGTTTAGGATTTATGGTTAGGGTTTAGGGTTTTGAGTTTAGGATTTAGG
GTTTAGGGTTTGGGGTTTAGGGTTTAGAGTTTAGGATTTAGGGTTTAGGGTTTAAGGTTTAAGGTTTAGAGTTTGGGTTT
AGGGTTTAGGTTTTAAAGTTTAGGTTTTAGGGTTTGGAATTTAGGGTTTAGGGTTTATGGTTGAGGGTATAGGGTTTAGG
TTTTAGGCTTTAAGGTTTAGGGTTTAGGGTTCAGGATATAGGATTTGGGGTTAAGGGTTTAGGGTTAAGCTTTAGGGTGT
ATGGTTTAGGGTTTAGGGTTTAGAGTTTAGGATTTAGGGTTTTGGGTTTCAGGTTAGGGTTTAAGGATTCGGGTTTAGGG
TTTAGGGTTAGGACTTTAGGATTTAGGGTTTACGGTTTACGGTTTAGTGTTTATGGTTTAGGGTTAGGGTTTATGGTTTA
GGGTTTAAGGTTTAGTGTATATGGTTTAGGGTTTAGACTTTCGAGTTTAGTTTTAAGGTTTAGTGTTTAGGGTTTAGGGT
TTAGGGTTTAAGGTTTTGACATTAGGATTTAGGGTTTTGGGTTTTAGGTTTAGGGCCTTAGGGTTTATGGGTTTTTTTTT
ATTTTTATTTATTTATTGAATGACCCTTGGGGGGGGGGCAGGGGCTTAGCTACACCCCCAGGCCTTAACATAGATAAAAA
AGCAAAAGTACATGGAGGGGGGCATAAACCTAACCTCCAGTAAATGGTGGTATAAGAGTTGGTAGCCTACTAAGTATCTT
AGTAAGTTCTCCAACTCTTTCCCAAACTACTTACGAGCCTATCAACTAAGCACCTATATGAGAGGACTCATCTCGATACA
AAGAATCTAGGAAAGCATAAATAAGGGAGACTCTCCCTTTACAAGCAAAAGACTAAATAAAAATCTTTCCTATCAAGGGG
GAGTCTATAGGGATTGACTGATAGATCATCAAATAAGAGAGCCTGAAGAAGTTCTGGCTTCTTCATAGGACCTCTAGGCA
GTGAAAAATTAAGGAGGTTCTTTAATTCTCTTCAATTTTCTTCTTCTGAAACTTGCCATACCTGCGTGGTCTTGTTGAAG
ATACGTTGCTGTTAGTTTGGGGAGTTGCTGGCTGCTGAAGTACACGTGAGGACTGGTGAGCTGGTGACTGTGTTTGGATA
ATGAGTCTGCCACAAAATTTGCTTCCCTAAGAGTATGAATGCAAATGAAGTGAGTGAGTTGATTGATAATTTGGTGAAGC
TGTTGCATTTGGGGTGAGATAGACCACGATATTGATTTGTTGTTCATAAGCCAATCCACAAGGAGTTGGGAGTCGACTTC
AAGGATCACATTCTTATAATTCAATTGTACACACCACGATAAACCAAATAAAGCAGCCTCCACTTCCGCTTGGTTATTGG
TTCCCTCGCTTAACGGGGTTGAAAATGCAAAGATAATATCTCCCAAAGAATTCCTGAGCACACCCCCTGCTCCTATGCTG
CCCGGATTACTCAAGGCACTCCCATCCGTATTTAATTTAAACCACCTGGCTGGTGGTTTAATCCACTGGACAGCAGTGAC
CTTGATATCGCGAGTACATTTTTCAATGAGTGTGCATAGCTTGTTCCATCCCAAAGGCCACGATATATACGGAAAGGTTG
TATGCAGCAGCTTGAAGGTGTCCAAAATCACTAAATGCTGAACTCTTGCAATGTTGGATTGTTTGCCTCCATATTTTTTC
GCGCATCTATTTTTCCACAAGTTCCAACAAATAAAGATTGGAGTAGCTTGGAGAATAAGCTTGTGTGCTTCGTTGTAATG
AGTAGAGCTCCACCATCTCATGATCATGTTTCTAAGAGGCAGAAAATCAGTTTGGATGCCTAAAGAAATCGCAAAAAATC
TCCAAACATTTTTGGCAAAGTTCCCCTTGTTAAAGGTATGCTCAATGGTGTCTGCTCCTGGAGAGTGACAGCAGTAGCAT
TCATTTGGTTCGATTCCAAAATTAGATATCTTTTCGTTGGTAGGGAGTTTGCCTCTAATTGTTCTCCATAGCAAGAAAGA
ACATTTGAAGGGGATATTTCGATTCCAAGTGTAGGAGTTAAACTTGGTTTTTGCTCTTTTATCTCTAATAATATCCCAAG
CAGAAGATACAGTAAAGAGGCCACTGGAATTGGGACTCCATACTGCCAGGTCTGGATTAGCATGCTGTAACTGTACGTTA
GTGGACAGAATTGCAGGTAAATGGTTCTGAGGAGCAAGCCTGATCAGTTTGTCGATGTTCCACTGCCCATTTGCCATAAA
ATCTACGATAGTTTCATTGTCGAATCTATGGCTCGTGGTAGTGAATTGAGCTAAAGGTCCTACTCCTAACCAGTTGTCCC
ACCAAAATGAACTCGAACCATTGTTAATCTTCCATTGGATATGTTTTTCCACCTTATGCTTGTTCCTCATAAGGACCTTC
CATGCTTGAGACTCACCCGTATCCCATTTTTTGCTAATGGGATTCGATCTTTGGCAATATTTTGCTTTAAGAAAGTCTCC
CCAAAGTGTTCGTTTGGTTCTAAAGATCCACCAATGTTTGAATTGGAATGATTGACAAACATCATTCATTTGACTTACTC
TAATTCCCCCTTCCTCATACGGAAAGCTAAGATTTTTCCATGACGACCAATGATACTTTTTCTTGTCATCTCTTCGTCCC
CAAAGAAAGTCAGCCATAATGCCTTGAATCTGTTTAAGAATACTAGAGGGGGGGGGGGGGGGGAAATAGCAGAAAGAATA
TGGATTGGCATGGATTGAAGTACATGCTTAATCAAGGTGGCATTACCCCCATAACTTAGCATCTTAGATTGCCAACCATT
AATTCTATTCATTATCTTGCTGATAAGCTCAGAAAAGTAGATCAGTCTCGGTCTTCCAATAAAGAGTGGACAACCAAGAT
ACGTAATAGGAGCCTCCTTTTGATGAAATCCAGTATACCTTTTAATTCTGTCGCACGTAGTTTTGAAGGCATTAGGATGG
ACCAGAAAATGACTCTTATCTTTGTTAATGAGTTGACCAGAGATCTTTTCATAAGTAGCCAAGGTCTGCATGATGAGTTT
GAGAGAATCCTTCCTCCCCGAGGTGAAAATTATGATGTCATCCGCGAAACTTAGGTGGTTAATCTGAGGTCCTCTCATCT
CCATATAGAAGCCATGATAAAGAGGATGCTGGTGGAGTCTGTTCAGAGACCTAGCTAACACCTCAGCACCTAAAATAAAT
AGGGCTGGGGATAGTGGATCACCTTGTTTAAGGCCTCTAGTTGAATGAAAGAAACCATACCTTCTACCATTAAGAATGAT
AGAGTACCAATTGTTGGCCATAATTCTCCATATCATGTCAATGAAAATCTCTTCAAAGCCCATTTTTCTTAGGATCAAAC
AAATATATGACCATGAAACCCTGTCGTAAGCTTTTGTCATATCAAGCTTGATCACAACATTGCTTCCAATAATAGGTTTC
TTAATCTGTTGTATAATTTCTTGAGCTAGCATAATGTTCTCCGATATGCTTCTACCTTTTACAAAGCATGATTGATTTGG
AGAAATCAGACTAGGTAAAATAGGAGCTAATTTAAGACATAAAAGCTTAGAAATAACCTTGGTAATGAAATTACTCAAGC
TGATAGGCCTGAATTCATTGAGTCTGTTAGGGTTCTTCACTTTAGGCAGAAGAATAAGACAGGCATGTGAAAAATATTTA
GGGATCATCTGGCCACTGAAAAAAGCATGAATCACAGCCATCAAATCCTTGCTGATAATATTCCAGCATTTCTCGAAGAA
AAAGCCATTCATACCATCTGGTCCCGCTGCTGAATTGGGATTCATGGAATAGACAACTTCCTTAAGCTTATCAATGTATG
GAATTTCTTTCAGACTGTCGTTCTGTTCCTGGCTGACTAGTCTTGGGATACATTCCATAGGGAGTTCATCAATCTTCTTA
TCTTCACCTGTGAATATATGCTGAAAATGATCGCAAGCTGCCTTTGCAATATGTTCGTCTCCTTGTATCCATTCATCATT
ATCCTTGAGGATCTTATGGACAAATAATCTTCTCCTCCTTCCTTTAATCAAAGCATGGAAATATTTGGAGTTACCATCAC
CATCTTTAAACCATTGTAATTGTGATTTTTGTTTAAGGATAGCATCTTCTAACTTCATGTATCGAATATACTCAGCATTA
ATACTATGAAGCTCTTCTCTATGATTCTCTGTGTTGTGTTGAAGGAGATTGTCTTCAGCTACCTTGACTCTTTTCTCGAA
ATCCCTGACTTTAGCATAAATATCACCAAATTGCATCTTGGACCAAGCACTAAGAGTAGAAGCTAATCTCTTCATTTTTT
GATGGAAGATCCACATGGGGTTTCCTTCGATAGGTCTGTTCCAGCAGGCAGAGACAGTGTTCTCGAATGAAGGATGCTCA
ACCCAACAGTTAAGGAATCTGAAATATTTGATGCAATCGTCAGGCCTGACAGTCATTTCCATAAGTAAAGGGCAGTGATC
AGACCCCACAGAAGGGAGATGGGTGATGCAAGAGTGAGGCATATTTTGCAACCAATTATCATTAACCATAGCCCTATCCA
ACCTCTTCCAAATTCTGAAATTGATACCCCTTTGGTTAGACCAAGTGAATTTAGGTCCGTTAAATCCCAAATCCATGAGT
CCACATGCCTCAATAACACTAATGAACTCTAGACTTTTTCTCATATTGTATGGAATACCTCCCAATTTTTCATCAATGTC
AGTTATGACATTAAAGTCTCCAACTGTACACCAAGGAGTATTATCTCTAGTATTAGCAAAGTGAAGCAGTCTGTCCCAGA
GAGGTTCCCTGAGATATCCCTTGCATTTGGCATACACAAAGGTTTTGATATAATTACCCTGAATTTCAGTGTGGCTGATT
TCACAAGTGACCTGTTGTTCATCTGCTTCCAATACAGTACACGAGATATCAGTGTTCCAAAAAATCCAAATTTTTCCATT
GGTGTTACTGGTAGCATGATCCATGGCGAGCATACTTTTAAACATATTGATATTGATGCTATCTGAGAATGGTTCTAATA
CAACAATCATTGACACATGATGGATATTTTTGAGGTTTTGGAGTCTTTCCATAACGTCTTAGGTATTGATTCCTCTAAGA
TTCCATATGGTTGTACTAATCATTGGGATGATCTAGAAGTGAAGAGTCTAGTGTTTGGTCTTCCTGCTGTCACAGGAATA
GGAGAAGCAGGTTGTTTGAGGGGGAGCCTGTCAAGATGCATGCCTCTGGGGGAAAGGCCTTGTTTGTTAGTGACTCGTTG
AATTTCATTTTCTAGAAAATTGTCCTTATTGGGACTGAAAGCATTGATAAGAGCTTCACTGATCTCATCATCCTTATCAC
GATCATTAATAGGTAAATTATCCGCATCAAATTCATCTTCTGAGATATCCACCTCATATTCATCTCTAACTGTGGCCTTA
GACTGATCTGGAGGCTTCCCAGAGGTAGGGGTGGTGTATTTAGCTTTAAGGGGTGCCACATCCATAATCTGATCCATCAT
TATGAAGTCTTTGCAGGGATTTTCTTCAGGATGACTGTCATAAGGAGCCTGTTCTTGGTGTTGTTGTTCTGCTTGTTTTC
TCTTGGTAGCTTTTTTTTTTTTTTTGCTAGGTTTGTTCTTGCTTTTAGGAGTATGTATTTGTCTACTCGTACTTGTCTTG
TTTCCCATGTCCTTGGCCATAGAACCTTTTGGCTGATTATTAGCTTATTTACTGATATGAACTTGTTGATCAGGTGTGTC
TGTGTCTTTGTCTCTGGTTTGCTGAATCTTCTCTTGGTGTTGAGGAGTATTCTTAGGAGTGGTAGCAGGGGCATGATTAA
CCACCCTTCCCCTAGGATCCCCTTCCTGCAAGTTAAAAGTTTTCTCCTGAACTTCCACCCTCCCTCCAATAACTTCAGCA
GCTACAACCAGTGGGGATACATGGGCAGGGGGATCATTGTCATCACAATGATCATCAACATCAACAATTACAGGGGATGG
GGGAGTTGAAATCTGATCACCAGATTTCCGGTTCACATTCACAGGAGTGTTAGAAGCTATACCTGATTGCTGCATTTTCT
GCTGCACCTGTATGCTATTGGTCTGCTGTTTTTGTACCTTCAGGTTCGAATTTTTACCTTATTCCTGATTTTGCTGGTGA
TGCTTGTTTTTCTTTTTGGTTTGAACTTGCCATTGCTCCTCCTCGTGGGTAGTATTCTTCTCCATATGCTTCCTGTCATT
GGCTTGTTGGTAAGGCTGTATGGTCACATTGGATTGAGTATGTGGCTGACTACCTTTGGGATTTGGAATGTTCTATTTTT
CTTGACTTTTCTTTGCAACCTCCTGATCTTTGTTTTTCTTGAACTCATCATCTTTTTCTTTCTGGGGGCATTCTCCAAGT
ACATGGCCTTGATGTTTACAATATATACAATATGAAGGGACATCTTCATATTCAATAATTTTCCATTTGCCTAAGTTAGG
GTCTTTTTCAGAAAAGCCTAACCAAACATGTTGAGGTCTTTCTTTAGTAATATCTATTTGAATTCTAACCTTAGCAACAC
TTCCCCTAGTTTTTTGCATGGTCACAGAGTCCAAATATAATGCCTTACCAATAGGGGACAGCAGGGGGGTTAGTATGTCC
ATATAATGACAATGCCAAGGAAGTTTCGGCAAGGTAATCCAGATGGGGACAATGGGTGTTTCCTCCGCCGGTTTGAAGGT
TGGAGTCCACATTTGTAATTTCATCGACTGACCTGCAATATACATTTTTTGCTTTGTCCACACAGAAATATGATCAGCTC
CATTATCTAAGTCAATGTAAATATGCCTTGAATTAAAATGGACTATCTTGACACCACCCATAAGTTGAGTTTGCGCAATA
AAACTCTTTCTAATAGCTTCCATTTTAGGCATAGCATTGAGGAATATTCCCACCAAGGTATACTTACATCGTCCCGGCAT
CTTACCTAGGAAATCCTCTTCATAGAAAGTGATAGAAGGATATCCTTGGCGAGTGGTGATAATAGGCTGGTCGATGATCA
TGGGAGTTGCATTTTTCAGCTGGTTAGCTCTAAGTCTAGTGGCTAGAGATTGAGTCACAGTGGGAGGGGCAGGATCAGGG
ATTTGCTGGTGGTTGTTCTTGTTAACCGAATTGCTGACCGGGGTTTTTTTCAAGGTTTGTTCGACGTTGTTTTGGCTTAT
TTTTTGCTGGACAGGACGATAGACATCAAAGTTGGAGGAGATCTTTATAGGAGGAGGGATTTTAGAGTTCATTTGATTAT
GGTCTTTATGGCCCTGCTGATCAACTCCACCATTTCCATTAGTTTGCATCAACAAACCATCATTCTCAATCACAATTTGA
TTACTATTAGTATTATGATCTAAGTTAATAGACTTACCTGCCTCCTTGCTGCTGTTGGTTTGTTGATTTCCTTCTTCCTC
TTCGCGATGCTGTGTGGTGTTGTCCTTTGAACTGATTTTGTCCCTTGCTTGCCAAATGAACTTCTCCCCATTGTTATGTT
GTTTATCCATGAATGTTCCAGCTTGTTCATTAGACTTTGGCATCTTCTTTATTTGGTTCTGCTTAGTTGTTGTAGATCGC
TCAACTTGCAGATTTTTTTCCACATTTTCATCTGTGATTGCCTTTGCATTCTTCTTCATTTGTTCTTGATTCATAACTTC
AAACATCTGATTTTGTGTAAGCATTGTATTTTGATTGTTTCCTTGATTCATCTTGCTCATCACCCTTACTGATCCTTGCT
CTTCCTCACTGATATGCTCCTTTCAATGTGATGCATCTTTGCCCTGAAAATTAGAAGAATTGCAATTGTTATTTTCATGT
TGAGTAGTTGGTATTGTTACCTCAGGGTTGTTGTCCTTGTCACACTGAGTATTTTGGTGTTCAGCTTTATCTCCATTGTT
GATCGGAGTTCCGGTGACTTTGCCGGAATTAGTGTGTCCTGCGATTTCACCGTTAAAACTCGTCGAGATTTCAGTAAGAT
GTACATCAAGACCTGGGGAAGATTCCCCAGTGGTCGAAACTTCTTTAATTCCATCGGAAGTTGTTCGAATATGGCGGCGC
GTCTGAGGCGATTTCTACAGAAATCGCCTCCACAGATCTCCCAATTTACTCGATGGAATCTTGTGATTTTTGGCTTGTAA
CTAGATCTTTAGATGGGGATTCATTATTCCTGGTTGAATTAACATGAATCAAACCAGATTGGTCTAAGGAAATAATTTTT
CGTGCCTAGTCCAGTTCCTCTTTCGAAATTGCGACGTGGATCGCCTCAATGCGTCGCAATTTTGAGAAATTGTTTGATGA
TTCTGGTGAAGCGCCCAGTTGGGATTTGTAGCTATTGGAGTACCGCACCACCTGGACCTGGTCCGGCGGTAAGAGCTGCT
TCTCCGGCGGCTCTACAGCCATTCCGGTGAACTGCTGTTCCAAGTACCTTTGGAGAGAATTTTAGAGAGATAATTTTTAG
AGAGAGAAAAAATTCAAGAAATGGGATGGCGATGGGGTTTAAGGTTTAGGGTTTAGCGTTTAGGGTTTAGGGTTTTTTTT
TTTTTTTATTTATTTGAACGACCCTTGAGGGGGTCAGGGGCTTAGCAACACCCCCAGGCCTTAGCATAAATAAAAGCTCA
AAAGAGCTCAAAAAAATGTACAAGGAGGGGGACATAAACCTAACCTCCGGTCCTATGGTGGGACATAAGTCAACCTACCT
ACTAAGGTTAGTCGCCTCATTCCCATACTATAAAGGAGAAACCTAGAACTATGCACCTAAGGAGAGGACTCCTCTCAATA
CAAAGATTCTAGGAAAACATGAATAAGGGAGACTCTCCCCTTACAAAATAAAAGAAAAATAAAACTAAAACTAAGTCTAT
GATGGAGAGAAGGTCTTCTCAAGGGGGTTCCTTGATCTTCTTGATTTTCCTTCTTCGGAAATTTGCCATTTCAAGTATAT
CTAATTGATAATAGGCTCTAGTTTCCTTTGGTAGTTGGTGTATGCCGAGGTATATCTGTGGACTAGTGATTTTGTGGCTA
TGTTTTGAAAGAGAGTCAGCCACAAAATTTGCTTCTCGGAAGGTATGCTTGCATTTGAATTCATTTGCTTGTCTTGTAAG
GGCTTGTAGTTTCAAGAGTTGTGTGTTAATGCTCCAATGGGGGGTGGTTTTGTTCTCTATGCAGTCTACTAAGAGCTTTG
AATCTACCTCCAAAATGATGTTCTTGTAACCTAGTTCTAGTGACCAGGTCATCCCAAAGAGAGCTGCTGCCACCTCTGCT
TGGTTAGTGGATCCTTCCCCCAAAGGAGTTGCAAATGCTAGCAACATTTCTCCAGATTGATCTCTTATGATGCCTCCAGC
TCCAATTCTGCCGGGGTTCCCTAAGGCACTGCCATCAGTATTAATTTTAACCCAGCCATCTGGAGGTTTGATCCACTTAA
CAACGATCACTTTTGTGTCATGAGTGCATTTTTCCCCCAGCTGAATCAGATCCCACCAGCGTGAAGGCCATTTGATATGA
GGAAAGCATGTCGTCATTAATTTGTAATTGTCCTTGTAGATTGCATATTTGACCCTACTAATGTTTGATTGTTTCCCTCT
ATATCTGCTAGCACATCTATTTTTCCAGAGATTCCAACAAATGAAAATAGGTGTCGCCTGTAATAGTAACCTGTGTGCTT
CGTTGCTGGCCTTAGCTGACCACCAGTGCATGATGAGTTGGGGGAGGGAGCTGTGGTCTGTGATGATTCCTGCTGGTGCA
GCAAAGCTTTTCCACACATTGGTAGCAAATTGTCCATTATTGAAGGTGTGCTCTATAGTGTCCAAACCTGACCTGTTACA
ACAACAAAAACAATTTGCAGCTTCATTGCCAAAACTTGTTAGTTTTTCGTTAGTAGGGAGTTTACCACGTAAGGCTCTCC
ACAAAAGAAAAGAACTTTTAAAGGGGATCCTCTTATGCCAAATGAAGGAGTTGAATTTAATCTTATTCCTCTTCTCCCTG
ATCACATTCCATGCAGATGAACAGTTGAATGTGACATCACTGTTAGGTTTCCAGACAGCTTGGTCTGGGATGTCCTGCTG
GATGTGGAGTTCTGTGGCGAGGATATTGGCCAGCTGGCTGTTAGGGGCCTGTTGCAGGAGCATGTTCAAGTTCCATCTTC
CCTCGAGCCAAAAATCTGCTACAGTGATCTGGTTGAACCTGTTACTGCCAGTGGATTGGTACGCCAAAGGTCCTATTCCA
AGCCAATTGTCCCACCAAAAGGAACAATTGCCTGAGTTTAGTTTCCAATGAATATGTTCCTCAATTTTGTGTTTGTTGTG
CATCATGTGTTTCCATGTCAAAGACTCTCCTGTATCCCATTTTTTACTAATAGGGTTGGACCTTTGACAATACTTGGCTT
TCAAAAATTCTCCCCAAAGTGTATGTTTGGATCTGAAAATCCACCATTGTTTGTATTGAAAGGACTTGCATACATCCTTA
AGATTCCTCATCCCAACACCCCCCTCATCATATGGAAAACTTAAATTTTTCCATGAAGCCCAATGGTATTTTTTCTTCTC
ATTCCTCCATCCCCAAAAGAAGTCTGCCATGATGCTCTGGGCCTGTTTTAGAACAACACTAGGGGGGGTTATTGCTGCTA
GTAGGTGGATAGGTAGAGATTGTAAAACATGCTTGACTAGAATTGCTCTACCACCATAGCTTAACAATTTAGTGTGCCAA
CCTGTGATCCTGCAAAGCACTTTGTTAATAAGATCAGAAAAATAAATAATCCTAGGTCTACCAATGAAAAGAGGACAGCC
AAGGTAAGTGATAGGTCCCTCCTTTTGTCTGAAGCCAGTGAGCCTTTTGATTCTGTCCCTAGTGCTGTTGAAGGCATTAG
GATGGACCATGAAGTGGCTTTTATCAGTGTTAACAAGTTGACCAGAGGTTTCCTCATATAAGTTCAAGGTTTGCATAATA
AGTTTCAGAGTTTTTTGTCTCCCCGAAGTGAAGAGAATAATATCATCTGCGAAACTTAAATGATTAACTTGAGGGCCTCT
GGGTTCCATCACAAAACCATGGTAGTCAGGGTTACTATGAAGTCTGTTAAGGGATCTAGAAAGGACCTCTGCACCTAAAA
TAAATAGGGCAGGAGATAGAGGATCGCCTTGCTTCAAACCTCTGGTGGAGTGGAAGAAGCCGTGTCTTTAGCCATTGACA
ATAATAGAATACCAATTGTTGGCCATGATCCTCCAAACCATATCAATAAATATTTCATGAAATCCCATTTTTCTCAACAC
CAAACATATATAAGACCAAGAGACCCTATCATACGCTTTTGCCATGTCAAGTTTAATAATGACATTGCTACCAATATTTG
GTTTCCTTATCTGATGAATGATCTCCTGAGCCAGCATAATATTTTCTGATATACTCCTCCCCTTGACGAACCAAGACTGA
TTGAGAGAAATCAGGTTAGGCAGAATGGGACCAAGTCTAGAGCTCACTAGTTTAGAAATGATCTTACTAGTGAAATTGCT
TAGACTGATGGGTCTGAATTCTGTTAGCTTGTTGGGATTACTCACTTTAGGAAGGAGAACTATGCAGGAGTGAGAAAAGT
ATTTAGGAATCATTTGGCCACAGAAGAATGCATGAATGACACCAAGAAGATCATGTTTGATAATATGCCAACATTTCTGA
AAGAATAAACCATTCATCCCATCCGGACCAGCTGCAGAATTAGGATTCATGGAGAACACCACATCCTTCAATTATTCCAG
GTTAGGCATGGCAGTAAGGGTATTATTATGTTCTTGACTGACCATTCTGGGAATACAATTGATGACATCTTCCTTGATAA
CCTTATCCACTCCTGTAAAAATATTTTGGAAGTGGACACAAGCAGCCTCTGCAATATTGTCATCTCCCTGTATCCTTTCT
CCATCTTCTCCGATAATGGTATGAATAAACAATCTTCTTCTCCTTCCCCTTATCAGTGAATGGAAATATTTTGTGTTTGC
ATCACCCTCTTTGAACCACTGTAATTGAGTTTTTTGTTTCAAAATAGAATCCTCCATTTTTAGAAACCTGATGTACTCTG
CATTAAGTTTATGAAGGTCTGTCCTGTTGGTCTCATTGTGTGTATGAATGAGGTTTTCCTCAGCAGCCCTGACCTTCTCT
TCATACTCCTTGACTTTAGTGAAAATATCACCAAATTCCCCCTTAGACCAAGAGCTAAGGGTGTTGGATAGCCTCTTCAA
TTTCTGATGAAACTTCCACATGTTATTCCCTTCTATAGGTCTGTCCCAACAGGCTTTAACAATATCACTGAAATTAGGTT
GGTCTGTCCAGCAGTTGAGAAATTTAAAGTACTTGATGTGGTCCTCTTCTTTAGCTATCATTTCCATCAATAAGGGACAA
TGATCAGAACCTACAGAGGGGAGATGAGTGATGGTGGTTTGAGGCATTTTCTCCAGCCAAGAGTCATTTACCATAGCCCT
GTCTAGTCTTTTCCATACCCTACTGTGAAGACCCCTTTTGTTAGACCATGTAAATTTCTGACCACTGAATCCGAGATCCA
TCAGACCACATGCTTCAATTACGGCTATGAATTCCAAACTCTTCCTCATGTTGTAAGGAATCCCTCCAAGCTTTTCATCC
ATGGAAGTGATGACATTATAGTCACCTACTGCACACCAAGGAGAACTGGCTGTATCATTAGCCTGCTGTAACATTCTGTC
CCATAAAGGTCTTCTAAGAAGATCCTTGCACTTGGCATAAATAAATGTGGTAGTGAAATGAGTTTGCAACTCATTATGAG
CAATTTCACAAGTAACATGCTGATCATCCTCGTCAAGTATTTTGCAGTCAATATCTAAGTTCCAAACTAACCATATCTTA
CCATTGCAATTGCTCATAGCATGATCCATAGCCAGTTGGTGTCGAAATATTTGGACATGAGAATTGTCAGAGAATGGTTC
CAGGATCGCTATAAGTGAAATATGATGCATCTTTTTGAGCATTTTGAGTCTTTCCATAACCCCTTGGGTGTTAATCCCCC
TTACATTCCATATAAGAGTACTGATCATTGGGAGGATTTGGAAGTAAATAGCCTGGTGTTTGGTCTGCCTGCAGTGGCAG
AAATAGATTTTTGCCCTTTGGTATTTTGGAATCTGTCATAGTGAAGTCCCCTAGGTGATAATCCTTGTTGACTTGCTACC
TGCTGTATTTCGTCTTCTAGATCATTGGCATTCTGAGGACTAAAGGCTTTAATCAACAGCTCGGCAGTCTCATTATCATC
ATCTTGATCTTGTATGGATTGATTATCTATATCTAGTTCATCCTCAGAATTCACCACATCATATTCATCATTAGCTGGCA
CATAGTTTACCCTGCATGCTGTAGTTCTGTCTGGAGGATCTTTATGAGAGGGAGTAAGATACTGAGTTTGCAAGGGAGTA
ATATCCATACCCTGCATGTCATCTACCATAATAAACTTCCTACAGGTGCTGTCCTGATTATTCTGGTCCTCCTGCTGGTT
TTGTTCAGTTCCTTGCTGTGCCTGTAATTTTTTCTTGGCTGCTTCCCTCTTCTTTTTACTAGGCTTATTCTTGGTCTTAG
GTGTAGTACCTTGTTTGCTAGTACTGGCTTTGGACCCCAAATCTTTTGCCATAGCTGCTCCTCTTGGCTTGTGATTCTCC
CCTTTGCCTTGATGTTCATTTGTACCTTCTGCCTTTTCTGCATTTTCTGTCTGTTGCTGCAGTTTCTGGCATTGCTGTGT
GTTATGTTGTTGCTCAGTAGTGGTTGCAGAGGCTCTAAGGTCTGGACTATGGTCAGTGTGAACCCCCTCATGCAAAACAT
GAGTCAAATTCCCCACTTTGGATACCCCTTCCTGCATGTTAGAATGTTTCTCCTGACTCCCCCCATCCATCCCTCCTTCA
ACTTCAACAGTGCATTCAATAGACACATTATTAGGGTGTGTGGGGATTGGGAGCATTGAGTCAATACCTGTGTACATGTT
ATATTCTTTGTTGCCATTTTGTGTTACTTGATTTGTTTGGTTAGGGCCTGCTACAGACCTGTTTTGCGTCTCCTGTGCTT
GCCTCTGTCCATTGCTGGTATGGTCTTCCTTTTCCTCAGTATGAGCTTCCTGCATAGTCAGATTAGTAAAGGAATTACTG
CTAAGGTTATTCGATTTACCTGTTGGTTGAACTGGCATCCTTTTTTGTGGTGAAGTTGGTCTCCAAATTGTTTTTTGGAT
TCTTTCTTCCGGTTGCTTGTTGTGTTTCCTTTTTTGTGTTTGCCATTCCTCCTCCCTTTGCTGTACAGCTTTCTTTTGGA
TGCTAGCCTCCTTGTTCCTTTGATTATGCTCCTCTTCTTTTCCTTTCTCCTTGACCTGGTTGCTGTCATTGCCCTTTTTC
AATTGCTCCCCTTTGTTTTTGTCTTTCATTCCTGCCTCCAGCTCCTTCCTTTGTTTGAACTCTTCATCCCTTATTTTGAA
ATTGCACTCATATACCATGTGGCCTTGGTGTTTGCAATATTCACAATATGGAGGGATACTTTCATACTCAATGGTTTGCC
ACCTTCCTATGGTAAGGTCCTCCTCGTCCAGTCCTATCCATACATGCCTAGGTCTAGCCTTAGTTAGGTCCACTTGGACT
TTTACCTTGGCCATGCTAGCTCTGGTTCTCCTAATGGAAGCTGTGTCGAGGTACAAAACCTTGCCTATAGGAGATAATAG
AGGTGTTATAAACTCCTTTTTGAAACAGTGCCATGGTAAACCTGGGAGAAGTATCCATATCGGTACAATAGGTGTTTCTT
CCTCCGGAGTGAAGGTAGGAGTCCAGGTCTGTATCCTCATGAGTTTACCCTCGATAGTCATTCTTTGTTGTGTCCAAACT
GTATTATAGTCCAACTCATTTTCCAAATCAATAAATACATGTCTTGCATTGTAATGAGCTATGTTGACCCCCCCAGTCAG
TTGAGTTTGGAGAATGAAACTTTTCCTGATAAGTTCCATTTTTGGCATAGTACTACTGAATTTACCTATCAACGTATACT
TGCAATCCACAACCAATTTGGTCATAAAATCATCCATATCATAGATGATAGCAGGTAAGCCTTGTTTGGATGTGATTTTA
GGAGGTACCAATTCAATGGGATTTTCTTGTTGAGCTTGATTATGTCTAAGTCTCGCAGCCATGGTTTGAACCACTGTATA
GGGAGCTGGTTCACTGTTCTGTTCCCTTTTGGTTGGTGGAGGGTTGTTTGGTGTGGTATCATCAGTGGATTGAGTTGGAT
TATTGGTGTGCTGGTTTTTGTGGGTCTGGGGTGCATGCCTCTCAAAGTTATTGGAAATTTTTGGGAATGCATTGTGATAG
CTATTAGGATCAGGATGCTCTCCTTGCTTATATGTGCGAGTCTGCATTAATGTTTCAGTTTCCTTACGATGGTATTGCTC
ATCCTTTTGCTGAGACTGCCTGTCTCTCCTTACCTGTTCCTGCTCAATTATACTAACTTCCTGTTGCCCCTTTGCATACA
ATTGTATATGATCTTCACTACTACTCTGAGTTGCAGCAGTATACTCAAGATTTGGATTAGTGAATTTACCTGACTGAGTT
CCTTTTTCGTTTGAAACATTGCCCTGTGGCCTGATTTTGTTTCTCTGCTGTACCTGCACCTGAGCAATATCAATATCATA
ACTCGAATTGACATCCTTACCTGGTCGTTGCTGTGCCACCTTGTTGGGATTTGTATCAGCAGCTTGAACTCCAAATGAGA
ATTGTGAAGAGGATTCCACATCAATTACTTCGACTGCTTTCTTCCCTGTGCTAACTAGCTGATCATTCTGACCTTGTCCT
GTTCTTTGATCCTGTTCCTTACATTGTTCTCCATTGTTTGTTGCATTCATCCTTTGGGGGGATTGTTTTTGGTTGTTCGA
TTCCTCCTGGCGGTGTGAGGAGGTCCCATTTTGATTAGAATCATGACTATTACGTTGTGCTGCACTTTCCGGTTGATGAT
TGTGTGCTTGTTGTGATTGCATTCCACCCGTTCTTGTTGGAATCTCCTCTTGGACCTGTTCCTGAGTTAGATTAGTGGAA
ATATTAGTAAGATGAATCAACTTACCAGTAGAATTGCCTCCTTGAACCAAGTCACCAACGAACTCTTCGTTTAGTTCGTC
TCCGCCACCGGTCTTCTCGCCGCCGGCGATTCGAGTATCCATTTGACTTGAGATTTCAGTGAGATGGACCTCTTCATGAA
GGGAGTAATCCCCACAGTTCAAAGCGCCTCGAATTTGCTGGGAGGGTGCTCGAATTTGACGGCGGCGTTCAGGCGACTCC
TTGGCGATTTGTCCAGAAATCGCGACTTCAGGTCTCACGATTGGAGTGATAGAATCAATTGATTTTGTAGTATGTTGTAG
CTCTTCATCTGGGGAGTAAACCCCAGTGCTCAAAACATCTCGAATTTGCTGGGAGGATGTTCGAATTTGAAGGCGGCGTT
CAGGCAATTCCTCGACGATTTGCCCAGAATTTGCTTCTTCAGATCTTGCGATTGGAGCGATACAATCCGATGATTTTATA
GTATATTGTAAATCTTTATGAGGAGAATCATTCCCCCTAACCACCTCTTCATGAATTACATCAGTATGATCTGAGGAAAT
ATTTTTTCGAATCCCATCTAACTCCCTCTCCGAAATCGCGATATTGATCGCCTCATTAATACGCGATTTCACAGAGTTGC
TGGATGAAGTAGTGGGCGATTGTTGGTGGGTTTTGTTCCTCTGGTCCATGCGCTCCTGCTGGGACTGGTCCGGCGGCCTG
AACAGGTCCTCCGGCGGCCTGAACAGGTCCTCCGGCGGCTCACGCGCCATTTCCAGATGGTACAGTAGCCGTTGGAACTG
TAGCCGTTTTTCAGAATTTGAGAGATTCCCGCGTAGAGAGAGAAAATAGAGAGAGAAAAAAAATTGAGAAATGAGGAAGC
GATGAGTTTAGGGTTAAAGGTTTAGGCTTTAGGCTTTAGGGTTTAGAGTTTAAGGATAAGAGTTTAGGGTTCAGGTTTAG
GGTTTAGGGTTTAGGGTTTAGGGTTAGTGTTTAGGGTTTTTTTTTGTTTTTTATTTGAATGACCCTTGGAGGGGTCAGGG
GCTTAGCTACACCCCCAAGCCTTAGCATAGATAAAAAACAAAAGTACATAGAGGGGGACATAAACCTTACCTCCAGTTAA
TGGTGGTATGAGAGTTGGTAGCCTACTAAGTACCTTAGTAGGTTCTCCAACTCTTTCCCAAACTACTTACGAGCCTATCA
TCTAAGCACCTATTATGAGAGGACTCCTCTCGATACAAAGAATCTAGGAAAGCATAAATGAGGGAGACTCTCCCTTTACA
AGCAAAAGACTAAATAAAGATCTTTCCTACCAAGGGACAGTCTGTAAGGATTGACTGGTAGATCATCCAACAAAAGAGAT
CCTGAGGAAGTTCTGGCTTCTTCGTAGGAGTTCTAGGCTATGAAATTTAAGGAGGTTCTTTAATTCTCTTCAATTTTCTT
CTTCTGAAGCTTGCCATACTTGCGAGGTCCTGCTGAAGATAAGCTGCTGCCAGTTTGGGGAGTTGCTGGACGTTGAAGTA
CACATGGGGACTGGAGAGCTGGTGACTGTGTTTGGAGAGTGAGTCCGCCACAAAATTTGCCTCCCTAAGAGTATGAATGC
ACTTGAAGTGATTGAATTGAGTGACAATTTGGTGAAGCTTTTGCATTTGGAGTGAGATAGACTATGATATTGATGTGTTG
TTCATAAGCCAATCCACAAGGAGTTGGCAATCCACTTCAAGGATCATGTTCATGTAATTCAATTGTACACACCACGATAT
ACCAAATAAGGCAGCCTCCACCCCCGCTTGGTTATTGGTTCCTCGCCTAATGGAGTTGAAAATGCAAAGATAATTTCTCC
CAAAGAATTCCTGAGCACACCCCTTGCTCCTATGCTGCCCGGATTACTCAAGGCACTCCCATCCGTATTTAATTTAACCC
ACCTGGCTGGTGGTTTAATCCACTGGACAGCAGTGACCTTGAGGTCGTGGTACATTTTTCAATGAGTGTGCAAAGCTTGT
TCCACCCCAAAGGCCAAGATATATATGGAAAAGTTGTGTAAAGCAGCTTGAAGGTGTCCAAAATCACTAAGTGCTTAACT
CTTGCAATGTTGGATTATTTGCCTCCGTATTTTTTTGCGCATCTATTTTTCCACAAATTCCAACAAATAAAGATTGGAGT
AGATTGGAGAATAAGCTTGTGTGCTTCGTTATAGTGAGTAGAACTCCACCACCTTGATCATATTTCTAAGAGGCAGAAAG
TCGGTTTGGATGCCTAACTGAACAGCAAAAAATCTCCAAACATTCTTGGCTAAGCTCCCTGTATTAAAAGTGTGTTCAAT
GGTGTCTGCACCTGGAGAATGACAGCAGTAGCAATCACTTGGTTCGACTCCAAACTTAGACAGCTTTTCGTTGGTAGGGA
GTTTGCCTCTTATTGTTCTCCATAACAAAAAGGAACATTTGAAGGGAATATTACGATTCCAAGTGTAGGAGTTAAACTTG
GTTTTGGCTCTTTTTTCTCTAATAATATCCCAGGCAGAAGAGACTGTAAAGAGGCCATTCGAATTGAGGTTCCATACTGC
CAGGTCTGGATGAGCTTGATGTACTTGTATTTGAGTGGACAGAATTGCAGGTAATTGTTTCTGAGGAGCAAGCCTGATCA
GTTTGTCGACATTCCACTGCCCATTTGCCATAAAATCAGCGATAGTTTCATTATCTAATCTGTGGATAATGGTTGTGAAT
TGAGCAAGTGGTCCTACTCCTAACCAGTTGTCCCACCAAAAAGAACAGGAACCATTTTTAATTTTCCATTGGATATGTTT
TTCCACCTGAAGTTTGTTTCTCATGAGAACCTTCCATGCTTGAGACTCTCCCGTATCCCATTTTTTGCTTATGGGATTCG
ATCTTTGGCAATATTTAGCTCTAAGAAATTCTCCCCAAAGAGTTTGCTTGGTTCTAAAGATCCACCAATGTTTGAATTGA
AATGCTTGACAAACATCACTCATTTGCCTTACTCCTATTCCCCCTTCCTCATACGGAAAGCTGAGATTTTTCCATGACGA
CCAATGATACTTTTTCTTGTCATCTCTTCTTCCCCAAAAAAAGTCAACCATAATACTTTGAATCTGTTTAAGGGTACTGG
AGGGGGGGAAATAGCCGACAGAATATGAATTGGCATGGATTGAAGCACATGCTTAATCAAGGTGGCTTTACCTCTATAAC
TTAGCATTTTAGATTGCCAACCACTGATTCTGTTCACAATCTTGCTGATGAGATTAGAGAAGTAGATCAGTCTCGGTCTG
CCAATGAAGAGTGGACAACCAAGATAAGTAATATGAGCCTCCTTTTGATGAAATCATGTATACCTTTTAATTCTATCACA
TGTAGTTCTGAAGGCATTAGGATGGAGTAAAAAATGACTCTTATCTTTGTTGATTAGTTGACCAAAAATCCTTTCATATG
TAGCCAAAGTCTTCATGATGAGCTTGAGAGAATCCTTCCTCCTTGAAGTGAAAATAATGATGTCATCCGCCAAACTTAGG
TGATTAATTTGAGGTCCTCTCATCTCCATATAGAAGCCATGATACAAAGGATGTTGGTGGAGTCTGTTCAGAGACCTAGT
TAACACCTCAGCACCTAAAATAAATAGGGCTGGGGATAGTGGATCGCCTTGTTTAAGGCCTCTAGTTGAATGAAAGAAAC
CATACCTTCTACCATTAAGAATGATAGAGTACCAATTGTTGGCCATAATTCTCCATATCATGTCGATGAAAGTCTCTTCA
AAACCCATTTTTCTCAAGATCAAACAAATATATGACCATGAAACCCTGTCATAGGCTTTTGCCATATCAAGCTTGATCAC
AACATTGCTTCCAATAATAGGTTTCTTAATCTGATGGATAATTTCTTGCGCTAACATAATGTTCTCCGATATGCTTCTAC
CTTTTACGAAGCCTGATTGATTTGGAGAAATCAGACTAGGTAATATAGGAGCTAATCTAAGACATAATAGCTTAGAAATA
ATCTTGGTAATGAAGTTACTCAAGCTTATGGGCCTGAATTTATTGAGTCTGTTCGGGTTTTTCACTTTGGGAAGGAGAAT
AAGACAAGCATGTGAAAAATATTTAGGGATCATCTGGCCACTGAAAAAAGCTTGAATCACTGCCATCAAGTCATTGTTGA
TAATATTCTAGCATTTCTGGAAGAAATGCCCATTCATACCATCCGGACCAGCAGCTGAGTTGGGATTCATGGAATAGACT
ACTTCCTTAAGCTCATCCATGGAAGGGATTTCTTTCAGTCTGTCATTGTATTCCTGGCAGACTATTCTTGGAATACAATC
CATAGGGAGTTCATCAATCTTTTTTGCCTCTCCTGTGAATATGTGCTGAAAATGATCACATGCTGCCTTTGCAATGTGTT
CATCTCCTTGGATCCATTCATCATTATCATTGAGGATTTTATGGACAAATAATCTTCTCCTTCTTCCTCTAATCAATGCA
TGAAAGTATTTGGAGTTTCCGTCACCTTCTTTAAACCATTGCAACTGCGATTTTTGTTTAAGGATAGCATCTTCCAACTT
CATGTATCTAATATATTCAGCATTAATATTATGAAGCTCCTCTCTAAGTTTCTCTGTGTTGTTGTGAAGGAGGTTGTCTT
CAGCTATCTTGACTTTTTCTTCAAAATCCTTGACCTTAGCATAAATATCACCAAATTGCATCTTGGACCAAGCACTAAGG
GTAGAAGCCAATTTCTTCATTTTTTGATGAAATGTCCACATTAGGTTTCCATCGATAGGTTTGTTCCAGCAGGCAGAGAC
TGTCTCCTCAAAGGAAGGTTGCTCAACCCAACAGTTGAGGAATCTGAAATATTTGATGCAATTAGCAGACCTGGCAGTCA
TTTCCATAAGTAACGGGCAGTGATCAGACCCCACAGATGGGAGGTGGGTGATGCAAGTGTGAAGCATGTTTTGCAACCAA
TTATCATTAACGATAGCCCTATCCAACCTCTTCCAAATTCTGAAATTGATACCCCTTTGATTAGACCAAGTGAATTTAGG
TCCGTTAAATCCCAAATCCATGAGTCCACATGCCTCAATAACACCAATGAACTCTAGACTCTTTCTCATATTGTACGGAA
TGCCTCCCAATTTTTCCTCAATGTTAGTTATGACATTAAAGTCTCCAACTGTACACCAAGGAGAAATGTCTCTAGTATCA
GCAAGATGAAGTAACCTGTCCCAAAGAGGTTCCCTGAGATATTCCTTACATTTGGCATACACAAAGGTCATGATATAATT
GCCCTGAACTTCAGTGTGGTTGATTTCACAAGTAACCTGCTGTTCATCAGCTTCTAAAACAGTACAAGAGATGTCAGTGT
TCCAAAAAAGCCAAATTTTTCCATTGGTGTTACTGGTAGCATGATCCATGGTAAGCATACTTTTAAACATGTTGATATTG
TTGTTTTCAGAGAAAGGTTCTAACACTGCGATCATAGACACATGATAAATATTTTTGAGATTTTTGACTCTTTCCATAAC
ACCTTGGGTGTTGATTCCTCTCACATTCCATATGATTGTACTTATCATTTGGATGATCTAGAGGTGAAGAGTCTAGTATT
TGGTTTTCCTGCTGTCACAGAAATAGGAGAAACAGATTTTTGGAGGGGAAGTCTGTCCAGGTGGATGCCTCTGGGAGAAA
GGCCTTGAGTGTTAGTGACATGTTGAATTTCTCTTTCAAGAGTATCCTCATTGTTGGGACTGAAAGCTTTGATTAGTGCT
TCACTAATCTCATCTTCCTCATCTCGATCATTAATAGGCAGATTATCAGCATCAAATTCATCTTCTGAATTATCTACCTC
ATATTCATCTCTAACTGTGACCTTGGACTGATCTGGAGGCTTCCCAGAGATAGGGGTGGTATATTTAGCTTTAAGGGGGG
CCACATCCATAATCTGGTCCATCAAAAAATTTGGACCATTGGAGGGGTAGGGGCTGAGCAACACTCCCAGGCCTTATCAT
AAATAAAAGAAAAAGTACAAGGAGGGGGACATAAACCTAACCTCCGGACCTATGGTGGCTCAGTAGTCGACCTTCCACAA
GGGCTAGTGAACTCATCCCCTTACAAAAGGATAAACCAAGAAACTAAGTACCTAAAAGAGAGGACTCCTCTCAATACATA
GAATCTAGGAATCAGAAACAATGGAGACTCTCCCTTTACAAAAGTAAACAAAAAACTATACCTATTCAAAGGAGCTATAA
TTCTTAACTATAGCTAAGTTGAAACAGTTGCATTTTACTTAGGGTGTTCTTTGATCTTCTTAATCTTCCTTCGTCTGAAA
CTTTCCATTTCATGCATGTCTAGTTGATAGTAAGCTCTTGCTTCCTTTGGTAGTTGATGACTATTGAAATAAAGTTGAGG
GCTAGTATCTTGTGGCTGTGTTTTGAAAGGGAATCAGCAACAAAATTGGCTTCTCTGAAGGTGTTTTTGCATCTAAACTC
GTGTGTTTGTTTATTGAGAGCCTGCAACTTCAATATATGTGGGTTGATACTCTAATGAGGGTTGGTTTTATGCATTATCC
AGTCCACCAGAAGCTGTGAGTCCACCTCCAAAAGAACTTTCCTGTATCATAATTCTAAGGACTAGGTCATCCCAAAGATA
GTTGCTTCTACTTCAACTTGGTTGTTAGTACCTTCCCCTAACGGAGTGGCAAATGTTATCAACATTTCTCCGTCTTGATC
CCTTAATATACCTCCTTCTCCAATTCTGTCAGGATTAGCTAATACACTGCCATCCGTGTTGATTTTTACCCACTAATTTG
GAGGTTTTATCCACCTAACAAGGGTCACTTTGGTATCGTGCACACATTTTTCCCCAAGCTGAATCAGGTCCCTCCAGTTC
GAAGGCCATTTGATGTGAGGGAAGGTTGTAGTCATGAGTTTGTAATTGTCCTTATAGATTGCATATTTGACTCTACTAAC
ATTGGATAGCTTGCCTCCATATTTGCTAGCACATCTATTCTTCCATAGGTTCCAACAAATGAATATTGGTGTAGCTTGTA
ATAACAGCCTATGTGCTTTATTATTGTATTTAGCTGACCACCATTGCGTGATGAGTTGATGTAGGGAGCTGTGATCTGTG
ATAATTCCAACATTTGCAGCAAAGCTTTTCCACATGTAGGTAGCAAAGTGACCATTTTTGAAGGTGTGTTCGATTGTATC
CATACTTGGCCTGTTACAACAACAAAAACAATTGGCTGGTTCATTTCCAAAACTGGTTAGTTTCTCATTAGTAGGGAGTT
TACCTCTTAAAGTTCTCCACAAAAGAAAAGAAGATTTAAAAGGGATACTCTTATGCCAAATGAAGGAGTTGAATCTAGTC
TTGATTCTCTTCTCCCTGATAGCATTCCATGCAAAGGAGCAGCTGAATTTGCCATCAGTGTTGAGTTTCTAGATCGCCTG
GTCTAGGAGATCTTGTTGAATGTGAAGCTTTGTGGATATGATGTTGGTTAATTGACTGATGGGTGCCTGCTGGATGAGCA
TACTCCAGTTCCACTGTCCCTCATGCCAAAATTCTGCTACAGTAGTATTGTCGAATCTATTACTGTCAGCAGAGAATTGA
GCAAGAGGTCCAACACCAAGCCAATTATCCCACCAAAAGGAGCAAATGCCCGAGTTGAGTTTCCATTGAATGTGTGATTC
CACTTTGTGTTTGTTGTGCATTAGATGTTTCCAAGTCAAAGATTCACTTGTATCCCATTTTTTACTAATAGGATTAAATC
TTTGACAATACTTGGCCCTCAAAAAATCTCCCCAAAGTGTTCGTTTGGATCTAAAAATCCACCATTGTTTATATTGGAAT
GACTTGCAAACATCTTTGAGATTCCTCATACCAACACCTCCCTCATCATAAGGAAAGCTTAAATTCTTCCATGACGCCCA
ATGATATTTTTTCCTCTCATTCCTCCATCCCCAGAAAAAGGCTGCCATGATACATTGAATTTGTTTAAGGACAGTAACTG
GTGGAGTCACTGGTAAAAGGAGATGGACAGGTAATGACTGCACTACATGCTTGATGAGGACTAATTTACCACCATAGCTC
AATAATTTTGTTTGCCAACCTGTAATCTTGCACAACACTTTGTTAATAAGATCAGAAAAATATATAATCCTAGGTCGACC
AACAAATAAAGGACAACCAAGGTAAGTGATAAGGCCCTCCTTCTGTTTGAAACCAGTGATTCTTTTGATTCTATCCCTTG
TGCTATTGAATGCATTAGTGTGGATCATAAAGTGACTCTTGTCTATGTTAACAAGTTGGCCTGAAGTCTCCTCATAAGAC
TTCAAAGTTTGCATAATGATTTTTAGAGTTCTTTGTCTTCCATAAGTGAAGAGAATGATATCGTCTGCAAAACTTAAGTG
ATTCACTTGGCGACCTCTGCGTTCCATGAAGAAACCATGATAATCCGAATTGTGGAGACCATTCAGAGATCTAGAAAGGG
CCTCCGCACCTAAAACAAGTAGGGCGGAAGATAACGAATCCCCTTACTTGAGACCTCTAGTGGAATGAAAAAACCCATAT
CTTTTGCCATTGACTATAATTGAGTACCAATTATTAGCCATAATCCTCCAAACCATGTCAATAAAGACTTCTTCACACCC
CATTCTTCTCAGGACCAAGCATATATAGGACCAAGAAACCCTATCATATGCTTTAGCCATATCCAACTTAATGATCACAT
TGCTCCCAATATTAGGCTTCTTAATCTGGTGAATAATCTCTTGGGCCAACATAATGTTTTCTGATATGCTTCTCCCTTTG
ACAAATCCAGATTGGTTGAGGGAAATCAAACTAGGTAGAATAGGACCAAGTTTGTAGCTCAACAGTTTAGAAATGATTTT
GCTAGTGAAATTACTTAAACTAATGGGTCTGAACTCAGTGAATTTGCTTGGATTGTTCACCTTAGGGAGGAGGACAATGC
AAGAGTAAGAAAAATATTTAGGGATCATTTGGCCATAGAAGAAAGCCTGAATGACACCAAAGAGGTCATGCTTAATCATA
TGCCAACATTTCTGAAAAAAATAGCCATTCATCCCATCAGGACCAGCTGCTGAATTAGGATTCATAGAGAAAATCACTTC
CTTCAACTCTTCTAGAGTGCTTAACTCCCCTAAAAATATCAAAAAATTTAATTCGTAAACGTCCGAAAAATATAAAAAAC
AAGAAAAAGGAATAAAAACACCTCAAAAAGTTCACGAATCGCACCAGTCTTCTTAAAATATCAATACGAATAAAGCATCA
ACATTTTATATTTTTCCGTGACTGCCCGAAAAATATGAAAAATTTTAATTCGTAAACGTCCGAAAAATATAAAAATCAGG
AGAAAGACATAAAATACTTTTAAAAATTCCCAAATCGCACCAATTATCTTAGAATATCGATACGAATAAAATATCAAAAT
TTGACATATTTTCATGATCGCCCAAAAAATTTAATTCGAAAACATTCGAAAATTATAAAAATCAAGAAAAAGACATAAAA
ATACTTCAAAAATTTCCCGAATATCACCAGTCACCTTATAATATCGATACAAATAAAATATCAAAATTTTTTTTCGTGAA
TGCCCAAAAAATATCAAAATTTTAATTTGTAAACGTCCGAAAAATATAAAAATCAAGAAAAATGCATAAAAACACCACAA
AAAATTTCTGAATCACGTCAGTCACATTGGAATACAAATAAAATGTCAAAAATTTACATTTTTTTGTGACTGCCTAACAA
ATATCCAAAAATATAAATAATAAGAAAAAGAGATAAAAACACCTCAAAAAATTTTGAATCACATAAATCACCTTAGAATA
TCGATACGAATATTGTATGAAAATTTACATTTTTTCATGACAGCCTAAAAAATATCAAAAAACTTAATTCTTAAACGTCT
GAAAAATATAAAAATCAAGAATAAGACATAAAAACACCTAAAAAATTCCCGAATCGCACCAGTCACCTTAAAATATCGAT
ACAAATGAAATATCAAAACCTCACATTTTTTCTTGACTGCCAGAAAAATATCAAAAATTTAAACTCGTAAATGTCAAAAC
AAAGAAAAATGCATAAAAACACCTCAAAAAATTCACGAATCGCACCACTCACCTTAGAATATCGATACGAATAAAATATC
AAAGCATAAATTTTTTTCGTGACTGCCTGAAGAATATCAAATATTTTTATTTGTAAAAGTCAGAAAAATTAGGAAAAATG
CATAAAAATTCTTGAATCGTACCAGTCACATTAGAATATCAATACAAATAAAATATCAAAACATTACACTTTTTTAGTGA
TTGCCCGAAAAATATCAAAAATTTTAATTCGTAAAAGTCCAAAAAATAGAAAAATCAAGATAAAGACATTAAAACACCTC
AAAAATTTCTCGAAACGCACCACTCACCTTAGATATAAATACGAATAAAATATTAAAATTTTACATTTTTTTGTGACGGC
CCGAAAAATAACAAAAACTTTAATTCGTTAACGTCCGAAAATTAAGAAAATCAAGAAAAAGACATAAAAACACCTCAAAA
AATTCACGAATCACACCACTGACCTTAGATATCAATACGAATAAAATATCTAAATTTTACATTTTTTCGTGACTGTCCGA
AAAATATCAAAAATTTTATTTCGTAACCAGTCAAAAAATATAAAAATAAAGAAAAAACATAAAATCAGCTCAAAAATTTT
TCTAATTGCACCAGTCACCTAAGAATATCTATACAAATAGAAAATCAAAATTTTATATTTTTTGTGATTTCCCGAAATAT
ATCAAAAAATTTAATTCGTAAAATATAAAAATAAAGAAAAAGACATAAAAACACCTAAAAAAAATCCTGAATCGCACTGA
TCACCTTAGAATATCGATACAAATAAAATATCAAAATTATACATTTTTTCGTGACTGCACGAAAAGATATCAAAAAATTT
AATTCGTAATTGTATGAAAAATATAAAAATCAAGAAAACGACATAAAAACACCACAAAAGTTTCCCGAATCGCACCAGTC
ACCTTAGAATATCAATACGAATAAGATTTCAAAATTTTATATTTTTTCCTGACCTTCAAAAAATATAAAAGAATTTAATT
CGTAAACATCTTAAAAATATAAAAATCAAGAAAAATATATAAAAAACCTTAAAATTTTTACGAATCACACCAGACACCTT
AGAATATCGATATGAATGAAATATAAAAATTTTACTTTTTCATAAATGTCAAAAAAATATAAAAATATAGAAAAAGACAT
AAAAAAAATGACTTAAAAAATTAACCAATCGCACCTGTCACCATAGAATATTGATACGAATAAAGTAGGAGAAATTTACT
TTTTTTTGTGACTGTCCGAAAAATATCGAAAATAAAATTCATACACGTCTAAAAAAAATATATTAATAAAGAAAGAGACA
TAAAAACACCTCAAAAAACTCATGAATCGCACCAGTCACCTTTGAATATCGATACGAATAATATATCAAAATTTTTATAT
TTTCGTGACTTCCCAAAAAATATCAAAAAATTTAATTTGTAAACGTCCGTAAAGTATAAAAATCAAGAAAAAGACATAAA
AACACCTCAGAAAATTCCCGAATCTCACCAGTCACCTTAGAATATCAATATGAATGAAATAGCAAAAAATTATGTTTTTT
CGTCACTGCCCGAAAAATATCAAAATTTTTAATTCGTAAACGTCTGAAAAATATAGAAATCAAGAAAAAGATATAAAAAC
ACCTCAAAAAATTCACGAATTTCACTGGTCACCTTAAAATATTGATATGAATAAAATATCAAAAGTTTATATTTTTTCGT
GACTGCCTAAAAAATAAATAAAAAATTAATTCGTAAACGTCCAAACAATATAAAAATCAAGAAAAAGATATAAAAATCCC
TCAAAAAAATTTTGAATCGCAAAGTCACCTTAGAATATTGATACGAATAAAATATCAAAATTTTACATTTTTTCGTGACT
GCCTAAAAAATATCAAAAATTTTAATTCGTAAATGTCTGAAAAATATGATAATCAAGAAATAGACGTAAAAACAAGTCAA
AAAATTCTCTAATCGCACCAGTCACCTTAGAATGTCGATACAAATAAACTATCAAAATTTTACATTTTTTTGTGACGGTC
TGAAAAATATCAAAACTTCTAATTCGTATACGTCTGAAAAATATAAAAAACAAGAAAAAGACATAAAAACACCTCAAAAT
ATTCCAAAATCGCACAGGTCACTTTAGAATTTGATACGTATAAAATATCAAAAAAATTACATTTTTGCGTGAGTTCCCGA
AAAATATCAAAAATTTTAATTCATAAACATCAGAAAAATAGAAAAATCAAGAAATAGACAAAAAAACACCTCAAAAAATT
CCTAATTGCACCAGTCACCTTAGAATATCGATACGAATAGAATATCAATTTCTTAATTCGTAAACGTTGAAAAATATAAA
AATTAAGAAAAAGACATAAAAACAGCTCAAAAAATTTTCGAATCGCACTAGTCACCTTAAAATATCAATATGAATAAAAT
ATCAAAATTTTACATTTTTTCGTGACTGCCTGAAAAATATCAAAAATCTTAATTTGTAATTGTTTGAAAACTATAAAAAT
CAAGAAAAAGACATAAAAACACCTCAAAAAAACTCGAATCGCACCAGTTACCTTAGAATATTGATACGAATAAAATATCA
AAATTTCATATTTTTCATGACTGCCCTAAAAATATCAAAATTTTCCTGCGAAATGGTCTGGTGGACCTTTGTACTTGTAT
ATGTTTGTATTTTGAACACTTCTACTTACCTTTTTATCTTTTGGACCCCTGAACCCATCCAAACCCAACATTTTAAACAC
TTTTTATGATGTGGTATGGTGCGTGTTGCTCAAACTCGTACACGTTGGCCAAAAAAAAATTAATCCATGTATGAATATTA
TATTCCACGTTGGCAAATGACTCATATGAACTAAGAATAGTCCAAACCTTCACGATTTTTCTAAACCTTCGCCGCTTTTC
CACTTCTCCCCTTCTCCTCTCCGCGATTTCTCACTGTTCGTCTGCGATTTAGCTCAGTTCCACTGCGATATTCGTTGTAA
GTTCTTACCTTTTGCATTAGTTTTGATTTTTTTTATTTTCTTCGCGCATATCTGTTTGATTTTAGGGTCGATTGTCATTC
CATTTTCTGAATTTTTTTGGGGATTTTACTTTGGTTTGGGTGTAATGTTAGTGCTATATGCTTTCGTAGTTGATGTATGA
CTTTGAGTGACTTCAATGGCATATTTAGTGAACTTGAATAGATTCTTGGGTTTATTTGTAAAATCTCAATTTTGACTAAA
AGTAATATTTTATTTCTGGTTAATTGTCTTGTGTATTGATAGTGTTAGTGGTAGTGGTCCATTGTTACAACAATTACAAC
AATTCATTAGTGGTCCATTGTTACAGCAATTACAACAATTCATTTAGTGGTCCATTGTTACTTTAGATTCTTGAGAATTG
ACACCTTGTTTTCTTAAAAAAAATTAGGGTTTTTTTGTCTTACAGTCTTGGTAAGTTAATGGCTTTAACTATAGTTGTTT
TTCTTTTGACTTTACAGACATCGTAAGTTAATGGCTTTAACTATAGTGACACTTCAATTTCACTATGGAGGTTGTTATGT
ATCTGATCCTACTTTAAGGTATGCTAATGGAATCACTAGTATTGAAAAGATTAATATAGATGTAGATGAGTTGCTATGTA
TGTTGTTTCATAAAATAGCACTGAAATTGGGTGTTGAAAATGATGAGAGATTTGGATGTAAAGTCAACAAGAAGGGTATA
TTTTACATGTTAAATACTGATTCTGATGTTTTGAACTTTTTTAATGTTTTGAATGGTGCTGATTTTGTTGATGTATATGC
TGTACATCCCATTAGTATACATTTAGTTGTTTAGGAGATACTTGTATTGCCTAGCACTAATGTTGATGTGTCCTCATCTC
CACAAAAATATAATGTTGATGTGTCCTCCTTCCCACACAAAAATAGGGCTGATCTGTCATCCTCCCCACAAATAGATAGG
GCTGATGTGTCTTCATCTGAACCATTTGATGAAAATGAAAATAGGAATTTAAACCAAAATCAGTCCCCTATAGTTGAAGA
GCAGCTCCCTAGAGTTGAAGAACAAGCCCCTGCCCCTAGAGTTGAAGAACATTCTGATTCTTATTCACTCTATGATGTTG
ATGAAAATATTGATAATTTGAGTGATTTGGATGAGGAGTTGCTTCAAGCTAGGCAGTCTAACATTCAAGAACAAGTTAAA
GAAAATGTTGATAGAGTAAATATAGATGAGATTCCATCTGGTCATGTAGGTATAAATGTTGGATTTGAAGACATTTATAA
GGAGAAGATGGGGAGATCTGAAGGCAATTTGGGTGGTGATGATCCTTATTTTGATAGCTCAGATCCTGGTAGTGACATTA
GTGAAGATGAAGGGGATCCTGTTGAGAATGATGAAGTGGTAGATCCAGCACCTAGGAAGGAAAGTACAAAGATCTACTTT
GATCCAACAGCTAAAAAGGTTTTATTTCAATTGTATATGTTTTTTTTTAAATCACATTGAGTTCAGGGAGACGCTGCAAA
CTTACTCTATTTAGAAGGGTGTTAATATTAAGTTGAAATCTAATGAGAAGGAAAGGATAAGGGCAAAGTGTAAGAAAAAG
GATTGTCATTGGCATATTCTTGGAAGTATTGATGGTAACACTGGAAACTTCAGTGTTAAAGCATATTTTCTTGTCCACAA
GTGTTTTAAAAGAACAAGAAACAAACTGTGTACCCCCATTTGGATTAGTAAACATTACAAGGACATGATTATGAGTGAGC
CTACCAACAAACTACATCAGATTCAGTCTTTGATACAAAAGCAGTATGGTTTGTATGTTAGTAAGACAAGTTGTAGAAAG
GCAAAACTGAGAGTTATGAATGAACATATGGGAGATTTCAGAGAGGAGTTTGCTAGGTTGTATGATTATGCTGAGCAATT
AAAGACCACAAATCCTGGAACTACTGTATCTATTAGGACATCCAAGAACACTATTCCAGGAAAAAAGATGTTTATGAGCA
TCTATATTTGTCTTGGTTCCTTAAAAAGTGGATGGAAAGAAGGGTGTAGAAGTATTATTGGTTTAGATGGTCATTTCTCT
AAAGTGTATGTAAAGGTGAACTGTTATCTTGCATTTCCAAAGATGGAAATAATCAGATGTACCCTATAGCATGGCCAGTA
GTTGATAAAGAAACTAAGGACACATGGTCTTGGTTTCTCAAGTGCATCAAACATGATTTGGAGCTTACATAAGGTGAAGG
ACTAACAGTGATGTCTGATATGCAGAAGGTATTACTATATTATTTGTTAAATTTATTCTTTAATTTATGGAGTAATTGAT
ATTTAATATTGTTGTACGTCAAATGTTCTTTGTTTGACAGGGTCCTCATCTTGCACTTATTGATGTATTGCCAAATACTT
AAATTAGATGGTGTGCTAGGCATATATGGGCAAACTGGAAGAAAGACTAGAGGGGTGAAGAAAGGAGAAGAAAATTCTGG
CAGGTTCCCACGACATCATTTGAGGTACTTTTATAGTCCAAACTTCATGACATGAGTGAGTTAGGAGAAGGCATTGTAGA
AGCTTTGTTAAAGTATAACAAAGAAGCATGGTGTAGGGCATTTTTTAAAGAACATAGAAAGTGTGATGTGGTTGAGAACA
ACATGTGTGAGACTTCAACAGTTGAATTTTAGGTGCTAGGTTCAAATCAATAATCACTATGCTAGAGGAAATAAGAGTCA
AAGTTATGGAAAGAATGAATCAAATGAGAGAACTTTCAGAAAAATAGATTATTAATGTATCACCAATGACTATGGATATT
CTTAGAAAAAATACTGAAATTGCAGATAATTGTGAGATAAAGTTTAATGGTGATCTTGGCTTTGAGATTCATGATCCACC
ATATAAACATATTGTTGACCTAAAAAAGAAGGTGTGTAGTTGTAGGTCATGGAAACTAAAGGGAATTCCTTGTGGCCATG
CACTTACATCAATTCATTATAAAGATTGGGTTGTTGAGTCATTTGTTGATCATTGGTATAAGAAGGAAACGTACCTGAAA
GCATATAATAGGTTTATTCAACCTATGACAAACATGAAGATGTGGCCAAAAAGTGATAGACCAGCCATTGAACCACCTGA
AATTACTACCATTCCAGGAAGACTAAGAAAAAATAGGAGAAAAGATAGTAATGAGCCTGTTAAGAAGAAGTTTGTAAAGG
CTACAAGGAAGGGAAGAAAAATGAAATGTTCTGTGTGTAAGACTTTTGGACATAACAAGAAAGGATGTCCAACTCTGGTA
AGTTGTGCTTTAATGTCTCTTTGAATTTTACTGTTGTTATACTTTTGACTTTAATATATGTTTGTAGGAAAATGCTGGAA
CTTCATATGAAAAAACTTCAAATGTTGTTGCTGGAACAAGTGCTGCAACCTGCAAGTGCTGCAACTGCTGGAACAAATGT
TGCAACTTCAGATTTTACAAATGCTGCAAATTGAAGCCAATCAAGTGTAAATGCAGGTCCAAGTGTAGGTCCAAGTGCTA
GAAGGCCTACAAATGCTTCATCAAGTGGTGTGAGGCCTGCAACTGCCTTAACATCTGGTGGAAGGCCTATCAGTGCTACA
TCAAGTGATGTGAGACCATTAAGTACTCAACAATCAACTTCTTGTGCAGTTGGCCAAAAAAGAAAGACTAGCACATCTTT
GAGAGGTGGTGCAACTCTTGCATATAAGAGACCAAGACAAAAAAAAAAGCAAAGACAGTTGGTTATGGTCTCTTATTTGG
ATCAGGTAGCAGTGTAACTGAGAGGGTATGTATTTTATCATTTAAACACATTTAATTGCTTTAATTGATATTAGTTCATC
TTTAACTTAAGATTTTTGTTGTTCTCTCATTCTAGAAATACTGATAGAGTGTTACATAGTGCTACATTGTCAAGTTCAAC
TCCTACCAATATTGATCTTGGTTACAAATCCAATGGACTAAGATGGAAGGAAAGAGCTGCAGTTACTCAAAGGTAGCTAC
GAGAGGAGAGTTACAGAAGCACTCAAGGCATAATAGACACTCATGCCACACCAAGAACTCAAGGCACACATTAGATTTCA
CTTTGTTTAGCTTAATGGCTTGATCCCAACTAACTTTATTTTGATTAATGACTTGATCCCAACTATTTTGCTTCTGCTAT
TAGGAAGACTTTGTTTTTGTATATGAATGGCGCCTATATGAATTTGTGTTAAGTTGCTAATGGGAAGACTTTGTTTTTCT
GTATGAATTTGTGTTTGAATGAAGTTGCTATACAGATTTCTAAAGCAAATGCAATCAACTATTGAGGCCAATGCCTTTGT
TAATCCATTTAATTATCAAATAACACCTAGTACAAATCAATATATCTTAAAAATAATGGCTAGAAACCAAATAACAACAA
TCACAATAAATGTGATATCAATACTAGTGTTTGATCCTTGTCTTCCTTTGGTTCCTTGCCTTCTATGTCTTGCTTGTCTT
CCTTGCCCTGAACTCGTTGATAAATTCTTGATTTGTATTGTTCTTGGCATGTTGAATCATTTGCATCAAAACATTCCAAT
CGTCCTCGAAGAACAAGACTTACCACTGATATTGCTGAATACGGATCGGGAACCTACACGTGATCTCAATGCTGAGGACC
TGAACCTAAATCACGAGAAGATGTAGCATATAGTATGTGTCAGTACTTGAAAGGTACTGAGCATGCATGATAGGATAAAG
CTGAACAAATATATATAACTGAAAAAGCATATTGAACAATGATATAATGTTCAAACATGATGAATGTACTTCAACATACT
GAATATGAACTAACTGAATACAATGACCAAGTACTGAACATGCTGAAACTGAAATGTAACTGGTAACCTGGTCAAATGCA
CTAGAGTTTGACAGTGGAAGCTACTAATAGCTGAAATAAAACCACGTGAGCTAAATGTTGAGTCCGATGTATACACTTCT
TCAAGATGACCCAATATACCTTGCCAAGGGAGTAAAGGCATACTGGCGTGATCACTACATATGATGCCTTAAAAGGGGAC
TTATAACCTACGGGGGCACGTAGTTCTAGGACTATGAGGGTGACTCACCCTAGTCTAACTCAGTGTTAAGCCTACTCTCA
ACTGGAAATATGTATACAACATAACTGAAATATACTGGATAGCTCAATATTATGACATGCTAACTGATAAATGCGACATT
AAAGTACTGATAATGAAACATTCTTAACTGGAGTATGTATAAACTAACCTAGCAAGTGTAATTCATGAACTAAACGAATC
TATACAACTAGGGTTCTGAATTTCATGCAAGGATTAAGCAATATGGTTACGAAAACATGATAATCAGATTAGAAATAGTC
TAACAACTAAATCACAACATTTTTCTAAACTTCAAGAAACCCTAGGTCTGAACAATATGAAGGGAATCAAGAATCTGACT
GAATTCTAGGGACCTAATGAGTGAAAGGAACTTACTAGTGAAATCCCACACACATGGTGATAAAATCTACAGAGAAATCC
TTCAATTTTGGGCTGAAACTTGAAAAAAACTTGTTGGTTGTTCTTGGCAAAAAACTGGCGCCTCTTTCTACTTCTTTTGC
TCTAAGTTTGATTGATTTAGGTGAATGATCGATTAGGGTAGGTTCTGACTAAGTTACTAGGCTCAAACTGACCAAAACTA
CGTAGTTTAGGTGTCCAACGCATAGGGGAAAAGACCAAACAATCTAAAATCTGACAAGGCCGACCACAGACGCAACGATG
GACCGTCACAAGGACCACGTTCCGTCGTATGGGTCGTGGTATTTGGGCCAGTGACTACTGGTTCTGGGTGGTTCAACCAC
GAGCCCTACCACAACCCGTGTGAAGGACCAAAGATCGTGAAGGTCACGATGGTTCTTCACTTGGGATGGGTCTGTTCGCT
CAGGTTCACAGACGCCACCACGGCCCGCTGTCGAGACCACTTCCCGTGGAGGGCTCCATGGTCTGACGCCTGAGCTTGGT
GGGTTTTTGCCTGGATTACACGAGCCTCTGCATGGCTCGTGGGGTGGTCCATGGCCCAAGAAGGGTCCCATGATCCACCT
CTTTTCTGGGTGGGCATGAGCCACGGGCAGGTCGACGGATCGTAGTTCCTTTCACGGTCCGTGAACCCTTCCGTGGTTGA
CAAATTTTTTGCTGAGTCCAAAAGCTGATTTTTCTAAGGTGTTACACTACAATTCCTGTATACAACAATAAGATGTGAGC
TAAAGCTACCACCAATGAAGAGAAAACATTGAATGGGAAAGCAAAGACCACCTGGAATATTTAGTTGACGTTCACAAAAC
TTCCAGAACTTTTGGAGAATGGATTCATCTGGAGAGTACCCAATGCTTCTAGCTCCGTGGATGCAAGGGTTGCTTTCCTG
AACAGCCACCTCTATTTTGAAAAAATAACACAACCTAGACCAGGAAAAACAACAAACTCAAATAACTAAAAGAAAACATA
AAAGGCACTAACAGGAGATTAGTGAACATAGATGTTTGGAATGATGCTTACCCTACATGCAAGTTGACTTGCACAAAGAC
CTTCCGAAGATTTAGTAGTCAAGAAGGACTCAAGTAGTTCAAACAATTCACTATACTTGGAGATAAATGAAGATATAGAT
TGGTCCAGGATAGTTCTAGAGTTTATGATATAGTGTAGCTAGTAAACATGCAGATGCATGTTAAGAAGCAGAAATCCAAT
AACTAAATAGTAAGCCTAAACAATTGAGTACTAGCAAGAGTACAAAAAAACAAATTTTCAAACTACAGTATACCCACCTC
GTCATCAATAGTTGTGAAGTTTTTGAAAGTCAATGCAAGATCGTTAAACAAGCTTTTGATGGAAATTTGCCTGGACAATA
GAAATTCATACAATCTTTTCTAGTTAAGAAACAATGAATATTCATCATCACCATCATGCAACAACAAAAATTGGACATTT
AACCAACATGCATCAATAAAACACATAGTCACCTTCAATTTGTTAAGGGCACGTACAACAACTTCTTTTATAGCAGATTT
AAGTATAATAATGAGCTCATCTACAATCCCCTTCAATTTGTTAAGAGCAAAGTCCTGTAACTCCCCATAACTCTCTGTAG
CACAGAATTTCAGAGCTTTTACACAAGATCTCAGAGCTTCCATCTCACCATGCTTAAAAATGCCTTTTTCATGAAAAGGA
CAACAAATTTAAAAATTTGGGAAAGCAAAATAAAACAGATTTAGTTTCAAGTTCAAAAAAAATTACTTCATATTGGCAAT
CCCCTATATAGTTCATGATTGTAATAAGTTTAATTGTTCTATATGCGGGCATTTATACAGTTTAAAGAAAAATAATAGTG
TTAGAGCCATACTACTATTACTCTATACAATAGTAAGATGTGAGCTAGAGCTGCCACGAATTTAGAGAAAACATTGATTG
GGAGAACAAAAACCACCTGGAATATTTAGTTGGCGAACACAGCTTCTAGAACTTTTGAAGAATGGATTCATCTGGAGAGT
ATCCCAAAGCTTCTAGCTCTGTGGATGCAAAGGTTGCTTTCCTGAACAACCACCACTGTTCTGAAAAAATAACCCAACCT
AGAGCAAAAAAAACTCAATTAATCAAAAGAGAGCATAGAAGGCACTAACAGGAGAGAAGTGAACATAGAAGTTTGGAATA
ATGGTTACCATACATGCAAGTTGACTTGTACGAAGTCCTTCCGAAGATTTAGTAGTCAGGAAGGACTCAAGTAGTTCAAA
CAAAGCACTGCGCTTGGAGATAAAGGAAGATATAGATTGTTCCAGGACTGATCCAAAGTTTATGATAATGTATCCAGCAA
ACATGCAGATGCAAGTTAAGAAGCATAAATCCAATAAGCTGAGCAGTAAGCCAAAGCAGTTGAGTATTGGCAAGACTACA
AAATAGAATTTCTCAAACTACGGTATACCTACCTCGTCATCAATTCTTCTGAAGTTTTTGAAAGTCAGTACAAGATCGCT
AAGCAAGCTTTCAATGGAAATTTTCCTGAACAATTGAAGTTCATACAACCTTTACAAGTTAAGAATCAGTGAATATTCAT
CATCACCATCATGCAACAACAAAAAATGGAAATTTAACCAACATGCATCAATAAAACACATAGTCACCTTCAATATGTTA
AGGGCATATACAACAACTTCTTTTATTGCAGATTTAAGTATAATAATGAGTTCATCTCCAATCCCATTCAATTTGTTAAG
GGTAAAGTCCTGTAGCTCCCCATATCAGTAGCACAGAGTTCTAGAGCTTTTACACAAGATCTCAGAACTTCCATCTCACC
ATGCTTAAAAATGACTTTTTCATGATAAGGACAACAAATTTAAAAATTTGGGAAAGCAAAATAAAACAGATTTTAGTTAC
AAGTTCAAAAAAAAATATTACTTCATATTGGAAATCCCCTATATAGTTCATGATTGTAATAAGTTTAATTGTTCTAGATG
CGGGTTTTTATACAGTTTAAAGAAAATTAATAGAGTTAGAGCAATACTACTATTCCTCTATACAACAATAAGATGTGAGC
TAGAGCTGCCACGAATTTAGAGAAAACATTGATTGGGAGAGCAAAAACCACCTGGAATATTTAGTTGGCATTCACAAAGC
TTCCAGAACTTTTGAAGAATGGATTCATCTGGAGAGTATCCCAAAGCTTCTTGCTCTGTGGATGCAAAGGTTGCTCTCCT
GAAAACCACCACTGTTCTAAAAAAATAACACAACCTAGACAAAAAAAAAAACTCAATTGATCAAAAGAGAGCATAGAAGG
CACTAACAGGAGAGAAGTGAACATAGAAGTTTGGATTAACGGTTACCATACATGCAAGTTGACTTGCACGAAGTCTTTCT
GGAGATTTAGTAGTTAGGAAGTGATAGCATCCAAGGAAGCTCTACTCCATTGAAGGACAAGGATGAAGCTTTAGAAATTC
CAAGGAGGCCCATAACAAGATCTCAAACCAAGGAGTTCAATGATAAGCTCAATGGGCTTCAATCGCTGATCCAAAGGTTT
CTTATAAGGGAAGAAGAGCTCAATCCCAAGGGAGAGGAATTGTCCAAATGCTACAATTATTTGGTGGCCCAAATTCAAGC
CCAAGATGAGGAATTTTAAGGTCCAATCTCGTGCAAATAAGGTCAAGAAGAGTCCAAGAATCAGCCACAACAACAGTTGC
TTTCTGCCTAAGTTTTGAGAGAAGACTAGTCAAACTGTCCAAGATTGTCAAGATTCTTTTCCTAGTTGGGATTTACCTTA
TTTATTTATTTATATATAGGTTATTAATATTTTCCTTAGTCTATTTATGGTCTCCTAAGTACCATTTAATGCTTTCCTAG
AAGTACTAAATTTGTTCCTAGTTAGGTTACTTTATTTCCTTTCTAGAGTAGAATTCCTTGTAATTGTCTTTCTAGGGTCC
TTGGACGTTTTTCTCCCCTTCTCCTATATATAGGAGTCATTTTCATTCATTAAAGACAATTTACATTGATATTAATAATA
TTTGAGAGAGTTCTTTTAACCTTTGTGACTTGTTCTTTGCGAATTTATCTTTAAACCTTTACTATTCATAGTTTAAGGTA
TAAAGTAACTTCTTCTTGTGATATCTTTGGTTTCTTTTTGGTATTCTTTAGAAGGTGATTAGTTTCTACATACTAATTAT
TGTCTTTAGTTACTCATAAAGCGGTCAAGATCCGAATCTATCGTTTTGATTCATTTTCCAAAGTAAAGGCGTTAGATTTC
TTCCATAAATCTATACGTTGTTACTTGGATCTTTTCAAGGCCTTAGAACATCTAATCCTTGGAAATTCGTGGATCTTTCC
TTCGAATTTTCCATATCTTTAGTTAGTTTTTTTTGTTTCTTTTCTTTGTGCTTCCGCATTCTAATATTCAATTCTCTATT
TGTGATCTCCCTTAACCTTGCTGTTATCAAGTGGTATCAGAGCGGTTCTATCAAGATTCCGTTCTTGATAAATCTTGGGA
TTTCTTCTTAGAGCAAAAAAAAAAAAAACTGTAGCGTGAACAGTAGCGTAGTGAAAAAAAAAATTACAATAGCGTGAACA
GTAGCGTGAACAGAAAAAAAAAGAAGTTATAACTTGCTCTCTAAGAAATCTAATTACTTGTCCTCCAAGAAATTTGATTA
CTTGATACCCAAGAAAGTTTATTACTTGCTATTCAAGAAATCTTATTACTTGCTCTCCAAGTTTTGCATTAATTTGTTTC
CAAGAAAGAAGGTTGCAAGAAAAGGGTATTCTAGACCTTTAAGAATAAGAGGAATTTTTTTTTCTTGTTCTTATAATTCT
AAAATAAGTTTCTTTTTATTCGTGTTTTGTTTCAACTAAATCCTACTTGTTCTAGGACTAGTTCTTTACTTTCTTTTTGT
ACCCCAAGATTCCATACTTTATTACTACGAACTTGATACACGTTTTGGTTTAATTATAAATCTACAAAGTATTCTCGTTC
AAAGGTTATTTTGAGTGGAAAAAGGCAAGTGTGGGTGAGTTTAAAAGAGGGTAAAAGCCATATTAAAAGTGTGATACTTA
ATCATTTATTCTTTTTTTTTTAGATGTCTAATTCAGGTGGTGATGAGGAAAGGGCTCGTTTAGAAGCCGAGGTCAAAGGA
AGGAACGACTTCACCCTTCAAGCTATGCACCAACAATTTGAGAGGTGGACCCTTCAATTTCAAGAGATGAGGGATATGAT
TATCGAGCAGAATGACACCATAGCTGCAATTAGGAGGGAGAATAATGTTGTACCCCCAAATAATTTTAGATCCCAAGTTA
GAAGGAATGTACCCCATATCCCTTTTGTAAATCCTGAATATGATAATGATGATTTTGATGTTGAATTTAATCTAGAAAGA
AGAGATAGGAAGGGACAAAGAGGTAGAGTAGAAGATGATAATATAAATAGTATAAAGATGAAGATGCCATCTTTCAAGGG
GACAAGGGATCCAGACTTGTACCTTGATTGGGAGAGACGAGTTGAAGCCATCTTTGATTGTCATAACTACTCTGAGGGTA
AGAAAGTTAAACTTGTTGTTGTTGAGTTTTCTGATTATGCTGCTTCTTGGTGGAAAAAGCTTGCTAGGGACAGATTGCAA
GAGGAGTTACCACCTATTGCTACGTGGGCAGAGATGAAGAGGGTAATGAGGAAGCGATTTATTCCATCATACTTCCAAAG
AGATCTACAATCTCGCCTTCAACGCCTGAAGCAAGGCTCCATGTCGATGGATGAGTTACTTCAAAAGCATGGATATGGCT
ATGATCCAAGCTAACTGCATGGAGGAAGAAGAGGCTACAATAGCTAGATTTTTAAATGGTTTAAAAATAGAAATAGCTAA
TGTAGTAGAGATACAACAATATGTAACTTTAGATGAGTTAGTTGATTTGTCTGTAAAAGTTGAAAAACAAATTGAGAAAA
AGCAGCAAAATAACTCATGGAGAAGTCGAACAAACACTATCTCTAAGAAGCCATGGTCAACTCAAGAGGGGAAAGCTCTT
TCCAAACCTCAAGATGATAGAGGTAAAGGTAAGGTTGAGGAGGGAGGTAAAACCTTTAATCCTAAATCTTCTAAACCTTC
AAGTTCTATTCAATGTCACAAATGTCATGGAAGGGGGCATATGATGCATGAATGTCCAAGTAGAAGAAATATCCTACTTA
GAGAGAATGGAGAATATGAGAGTGAAAAAAGTGAGGGGGAAGAAGAAGAGGGAGAAGGTGTAAGTGAGGAAGATGATTTG
GAATTGCCTAATGATGGTATAATTGGGGTGGTTAGGAGAATGATGACTATCAATTTGGGTAGTGTTGATGAAGGGAAGAG
AGATAATTTGTTTCATACTAGGTGTGGGATAAAAGGGAAGACTTATTCTATGATTATTGATGGGGGGAAGTTGTGCAAAT
GTGGTGAGTTCATACTTGGTGAATAAACTAGGAATTGCATGCATGAAGCGCTCTACCCCATATAGGCTCCAATGGTTGAA
TGATTGTGGAGAAGTAAAAGTAAACAAACAATGCATGATTTCATTCAATGTTGGTAGGTATGAAGATGAGATTCTTTGTG
ATGTAGTTCCAATGCAAGCATGTCATGTTTTACTTGGCCGACCTTGGCAGTATGATAGGGATACTACTCATCATGGGAGA
AAGAATAGGTATAGTCTTCTGCATAATGGTAAGAAGTATACTCTTGCACCATTATCTCCTTCTCAAGTGTTTGAAGATCA
AAAACGATTGAGGGAAACAATGGGAAAACAAAAGGGAGAAGTAAAAAGTGAGCTTGAGGGAAAAGAAAAAGGCCAAGAGA
TAGAAAAAAAAAGAGATGGCCGAGAGAAAGAGAGAGGGCAGCGATCGAAGTAAAGAGGTAAAAGAGGGTGTGAGTAAAAA
AATAAAATGTTTTGGTGAGAGGAAAGAGGCTAAGGAAAAGAAAAATGAGAGCCTTTATATAAAAGCCAAAGAGTGTTTGA
ATGCTAGGAGAGAGGGACTGCCCATAATACTACTTACTTACAAAGAAGTATTGATTAATTTTGAACAACTAACTCCTTCT
TTGCCAAATAGTGTTTCTTCTCTTTTGCAGAATTTTGAAAATGTTTTTCCTGATGACACTCCAAAGGGATTGCCACCTTT
GAGAGGGATTGAGCACCAAATAGACTTTGTGCCTGGGTCTCAACTTCCTAATAGGCCTGCCTATAGGAGCAATCCTGAAG
AGACCAAAGAATTACAAAGGCAAGTTGAAGAATTGCTTGAAAAAGGATTTGTTCGAGAGAGTATGAGCCCATGCTCTGTT
CCAGTTATATTGGTCCCCAAAAAGGATGGAACATGGAGGATGTGTGTAGATTGTCGAGCCATCAACAAGATAACGGTAAA
GTATCGCCATCCTATCCCTCGTCTTGATGACATGTTGGACCAATTGTATGGTTCCAAAATCTTTTCTAAAATTGATCTAA
AGAGTGGTTACCATCAGATTCGTATGAATCCTGGAGATGAATGGAAAACTGCTTTTAAGACCAAATATGAACTTTATGAG
TGGTTAGTTATGCCCTTTGGCTTGACTAATGCACCAAGCACTTTTATGAGACTAATGAATCATGTTTTTAAAGATTTCCA
TGGAAAATTTATTGTGGTGTATTTTGATGACATCTTGATCTTTTCTCAAAATCTGGATGAACACCTAGAGCACTTAAAAC
AAGTTTTTGAAGTTCTTAGAAATCAGCGCTTATTTGCTAATCTCAAAAAGTGTACTTTCTGTGTGGATCGTGTGGTTTTC
TTAGGTTTTGTGGTAAGTTCTAAGGGAGTTGAAGTAGATGATGAGAAAATCAAGGCAATAAAAGAATGGCCTAAACCTAA
TAGTGTAACTGAAGTTAGGAGTTTTCATGGACTTGCTAGTTTTTATAGGAGGTTTGTGCGAGACTTTAGCACCATTGCTG
CTCCTTTAACTGAAGTTGTTAAAAAAGATAAGGTTTTTACATGGGGAAAGGAACAAGATGATGCATTTAACTTGCTGAAG
GATAAATTGTGTTCTGCTCCTCTTTTGCAATTGCCTGATTTTTCTAAGTCTTTTGAAGTTGAGTGTGATGCCTCTGGTAA
GGGCATAGGTGCAATTTTGATGCAAGACTCCAAGCCAATTGCCTACTTTAGTGAAAAGCTAAGTGGAGCAACATTGAACT
ACTCAACTTATGATAAGGAGATATATGCCTTGGTAAGGGCGTTAGCTACATGGCAGCACTACTTGTGGCCTTGAGCATTT
GTGGTCAAGACTGATCATGAGTCATTAAAATACTTGAAGAGCCAAGGTAAACTTAGTCGTAGGCATGCTAAATGGGTAGA
GTTTATTGAAACTTTTCCTTATGTAATTGCTTACAAACAAGGAAAGGAGAATGTGGTTGCTGATGCACTCTCAAGAAGGT
ATGTTTTGATCTCTACTCTTACTTCAAAGTTATTGGGTTTTGACCAAATCAAGTTCCTCTATGCTAATGATTCTGATTTT
AGTGAGATTTTTGCTGAATGTAAGTTAGGTCCTTTTGAGAAAATTAATCTTCAAGATGAATTTCTATTCAAGGAAAATAA
ATTATGTGTTCCTAACTGCTCGTTGCGTGAACTATTTGTTAGGGAAGCACATTGTGGAGGGCTAATGGGACATTTTGGTG
TACCCAAAACACTAGAAATACTTTCTGAACATTTTTATTGGCCTAGTATGAGAAAGGATGTTGAAAAAGTGTGTTCTTAT
TGACTTGAATGTAAACAGGCTAAGTCTAGAACATTGCCGCATGGTCTTTATACTCCTTTACCAGTTTCTAATTCCCCTTG
GATTGATATTTCTATGGATTTCATATTGGGGCTGACAAGGACTAAGTATGGTAAGGATAGTATATTTGTGGTAGTAGATA
GATTTTCTAAAATGGCTCGTTTTATCCCATGTAAAAAGACTAATGATGCATCTCATGTGGCTGACTTGTTTTGTAAAAGA
AGTGGTTAAATTGCATGGAATAGCTAGAACTATTGTTAGTGATAGGGATGCCAAGTTCTTAAGTCACTTTTGGAGAATTC
TTTGGGGCAAGTTGGGAACTAAATTGCTATTTTCTACATCTTGTCACCCACAAACGGACGGGCAAACGGAAGTGGTTAAT
AGAACTTTAGGGAACATGTTGAGGGCTGTTTTGAAAGGAAAGTTGACTTCTTGGGAAGATTACTTACCTATTGTAGAATT
TGCTTATAATAGGACCTTCCATTCTTCTACTGGTAAGACTCCTTTTGAAGTTGTATATGGATTCAACCCCCTTACCCCCC
TTGATTTATTGCCTTTGCCTACTAATGATTTTGCTAATCTTGATGGTAAGAAGAAGGCTGATATGATGAAGAAAATTCAT
GAACAAACAAGGCTTGCAATTGAAAAGAAGAACAAGGAAGTTGCATTGCGAAGGAATAAGGGCAGAAAATATGTTGTTTT
TAAACCTGGTGACTTGGTTTGGGTGCATATGAGAAAGGAAAGATTTCCTTCCAAAAGAAAGACCAAACTAGATCCTAGAG
GAAGTGGGCCATACAAAGTCCTTGAAAGGATTGGAGACAATGCTTATAAACTTGATCTTCCTGGTGAGTTCCAAGTTAGT
GCTACTTTTAATGTTTCTGATCTTTCCCATTTTGATGCAGATTTGAATTCGAGGACGAATTCTCTTCAAGAAGAGGGGAA
TGATAGCATCCAAGGAAGCTCTACTCCATTGAAGGACGAGGATGAAGCTTTAGAAACTCCAAGGAGGCCCATAACAAGAT
CTCAAACCAAGGAGTTCAATGATAAGCTCAATGGGCTTCAATCGCTGATCCAAATGTGTCTTATTGGGGAAGAAGAGCTC
AAGCCCAAGGGAGAGGAATTGTCCAAATGCTACAATTATTTGGTGGCCCAAATTCAAGCCCAAGATGAGGAATTTTAAGG
GCAATTTTCGTGCAAATAAGGTCAAGAAGAGTCCAAGAATCAGCCACAACAACAGTTGCTTTCTGCCTAAGTTTTGAGAG
AAGACTAATCAAACTTTCCAAGATTGTCAAGATTCTTTTCCTAGTTGGGATTTACCTTATTTATTTATTTATTTATATAT
AGGTTATTAATATTTTCCTTAGTCTATTTATGGTCTCCTAAGTACCATTTAATGTTTTCCTAGAAGTACTAAATTTGTTC
CTAGTTAGGTTACTTTATTTCCTTTCTAGAGTAGGATTCCTTGTAATTGTCTTTCTAGGGTCCTTGGACGTTTTTTTCCC
CTTCTCCTATATATAGGAGTCCTTTTCATTCATTAAAGACAATTTACATTGATATTAATAATATTTGAGAGAGTTCTTTG
AACCTTTGTGACTTGTTCTTTGAGAATTTATCTTTAAACCTTTACTATTCATAGTTTAAGGTATAAAGTAACTTCTTCTT
GTGATATCTTTGGTTTCTTTTTGGTATTCTTTAGAAGGTGATTAGTTTCTACATACTAATTATTGTCTTTAGTTACTCAT
AAAGCGGTCAAGATCCGAATCTATCGTTTTGATTCGTTTTCTCAAGTAAAGGCGTTAGATTTCTTCCATAAATCTATACG
TTGTTACTTGGATCTTTTCAAGGCCTTAGAACATCTAATCCTTGGAAATTCGTGGATCTTTCCTTCGAATTTCCCATATC
TTTAGTTAGTTTTTTTTGTTTCTTTTCTTTGTGCTTCCGCATTCTAATATTCAATTCTCTATTTGTGATCTCCCTTAACC
TTGCTGTTATCACCCGGTAGGTTAGGCCTATGATTTTGTGTTCGTTCCATATACAAAAAAATTGGGAGATACTACAGTTA
TTCTTGATTGTTAAGGCCCGGAAGCTAAGCTCAAAAGGTTTATTGTGGAAGGAATAGAATATACCATAAGATACTTGGGA
ATAGAAGATGGTAGAGATCCTAAATGCCCCTCCTCATTCTAAACATATACATAAGGATCTGAGATCGTGTGGTCCCCTTA
TATGATCATAAATCCTACTTGATGAATTCTACTTGCGTATCTTCAGTGAATTACATGGTCAAGAAAAGGGTTAATTTGTC
ATATTATTATTTCATGAACCATATCTATTGAGATGTCATGCTAGACTTGTCTATACATGTATTAGGTTAGTCTACGTATT
TTGGATAGTCCTATTTACAGAGGGAACTCTCGCAAATCTCCAAATGAAATTCTAAGGTTAACTAAACTATCAGCTTAACC
TATCATTCGAAGATGAATGATCATAAAGGGGGGAGGATGTAACACCCCGTATTCTACGTGTACTGATTCTATTTATATGA
TGCTTATAAATTGCCTTGTGATATAGTTATGGACTCGATTTCCTATGCGACTAGTGACAATAGTATAGGTTTAAAGTGAA
TTGCCCATAGATTTTGATGCGACCCGATTAAGTTGACGTCGAAGGAAGTATTTAAACTTGAGATCATAAGGTGGTATTTG
AGTCTAAAGTTTAAATTGACATAGTGTAGATAAGATTTAAGTTTAATTAAAGGTATTAAGGTCTAGAAATGGAATAAGAT
ATTGAGGTGCTTGATTGACTACACTAAGCTAGTAGGAGACAAGTAGGTGCATCACCTACTTTGACTTATTGACCAGCCCA
GAGGACCAAGTAGGTGCATCACCTACTAAGACTCTTTTGACTATGTTATTGGGCCAAGTGCACTACCACCTACTTGCATC
AATTTGGCACAAGTTGATTAGAAGAATAAGGGGAAAATGGACAGCCAAGGCCCAATCTTTCCAAGCCCATACGAAATAAT
ATGAATGGAAAAGTAAGTGCATCACTTACTTAAATGTGTGGCCTAAATTAACGACACATGTTGGCTGCAAATGAAGTACA
AGAAAGGTGGCGAAAGGCTCAATGTTCTTAAGTCCAAAAAGGCCCAGGTGAAAAGTCCAAGTAGGTGGGTCACCTACATG
ACAAATTATGGTCCAAAATGAGTGAGAAAGTCTGCCAAAGTAGGTCCCATTGAAAGGGATATATATCAGCTTTTTCCAAC
CATTTTTAATTTGACAAAAAAATCTGATTTCTAGATCTTTCTCTCTTCTCTCTTAGCTTCATACAACAGCCATTAAATAC
CATTAGGGTTCTTGAACATTACGCAATTCAAGTTATTGGAAGGTATAATTTAAGACAAGTTAAGGAGGACAACCTTTACC
TTCAAGAATCCAAGTCTTAGCAAGTGGTAGTTCTGTCCAACAAGGTAATCTACTGCAATTTTCTCCCTTTTGTGCTTGAG
TAAATTAGGACACTTGGTATGTGTTAGTGAGTTGGAAATTGTTACGTTTACATGGTGTAATATTGGGGAGGATGTTCTGG
TGATTAGTGCATGTTGGGACAGCCATAGAGGGGAGTCCTCTTTGAATTCAATTATGAGCTTGTTTGAGCACTTTAAAAGT
TATGTTAGCTCTTCAAGTGTTGGTGATCAGAAACCATGATTAATATTGCTTATGTTACAATATTATCTTTAAGGATTGTT
TTATGTATGTTATGATAAGGGATGTGACTGGATGTGCGGGAAAGTTATAGAGGCGTTAAAGGACTTAAATATTGCAGGGA
TTTTTAAGGAGGACCTGATACGAAGGTTGTACAGTATATAGACGCGATTAAAGGAAAAGGGAAGGAAAGAAAACACTGGC
TAGATAAATTGCATGTTTACTGCTTGGTTACTATTTGGGTGAGATCCAGTAGCTCAAATTGATTGATTAGCCACTAATAC
TAGTCTTACAACTTATTTTATTGTAGATTAGTAATCTGAAGAGAAGGAGCTTAAGTCATACGTATTTAATTGCATAGCAA
GGTATGTAAGGCTATTTGATTTCCTATTTCTTTGTCATGAATCCAACACTTGCATTACAAAAAGTAAGCTTTCTAAGTGC
CCTTGGTAGTGATTGATCCATAGTTGCAGTTCTTACTCCCTAGAGCAGTAAAGTGAGTACTCTAGTATGAGTTTGTTACT
AAATGTACATGTTTATTCTACCAAGTATTAGCATGTGAGGTTTAAACTTGTATCATCGTCAAAGTACCCTTGACATGTAT
TTCCCTTGTATCAAAATGATCCTAGATTACACATGGTACATATGTTTATATGTTGGATATACAATCCGCCCATATCACGC
CGACTTGCTTCAATTATCTATATATATGTCCTCTTGTCACATGTTCATATGTTCCCTTTATTGGTTATTACTCCCATTGT
GTTGCACTATAATGTTACCTCACAAGATCCCTACTTGCTCTATTGTACGTTTTATATGTACTTACTTGGAATATGTATCC
GTCCTTAAGTTGAATCTGCCCACGTTCTCCCTTGGTTCCACTTTCATGTATACCTTGTATTTGGTATTAGTTAGTGAGTA
TTCGGCTACCATATATAGTTCAAATCTTTTGGCTGAATGTTAAATGTCTTCACTTGATATGTGCTTCAATTTGAGATGTC
AAAATGCTTACTAAGTCATATAAGCTCCTAAGTATTACACATTCATGTCACATTTGCTTCCGATGTCATTGTTATTATCG
TAAGTCCATATTCATATGTCTTCTACTACTGGTCCATAGTTACAAATCCCAACAATAATTATGACCACCAAAACAGCAAT
CCCAAAAGAGTTATTATCAAAAAAAGAACAATCTCAAAAGAGATATGAACATCAAAACAACAATCTCAAAGATTAAAGAA
TCTAAGTGAAGTAATCCGTATAATTATGGGTGGTAGCCCAGGGGTAAATGCCTAGCATGGGTCGATCCCAATTGGTATAG
AAGGGTGGCAGCTCAGGGGCGAAATCCGAGCATGGGCCGATCCCAATTGGTATGGAAGGGTGGCAGCTTAGAGGTGAAAG
CCTAGCATGGGCCGATCCCAATTTGTGGAATTATGAGGACAACATCCCAGGGGTTAAAATGCCTAGTATGGGTCATCCTC
TTCTACCGCTGATCAATTGGTCATTTGTATCATATGTCTTATAAATATTATAATGCAAAGATAAGTAAAAAAGAATGTAA
CATATACGATTCCACAAGTATAAGCAAAGGTGGTCTCTAATCCTTATCTATTGGTATTTGGTTTCACTTGTTCTCTCATT
TTAAATATGGTTGTATTATGCCTTACATATTCAGTACATTCTTTCGTACTAACGTCCCTTATTAGGGACGCCGCATTTCA
TGCTGCAGGTACATGTACTCAACTAGTAGATCTCCCCAATAGAAGCACATAATACTCATCGGTTGTTGGTGAGCTCCAGG
TTAATTTTGGGCATTGTTGAGTCTTTACTATGCGTATTTCATAGTGGTACTGTCATCGATTCCAGTAGAGGCTTTGTAGA
CATTGTAAAGCTATCATCTGAATTCATAATTTCACTTGTCACATGTATTGGTTCTACTAGTCAGCATGTGTTGTATTTGA
AGTTTCTCAGTAATAAATATATCTGCATAGAGTAGTTTACTTTATCATCATAGGTGACTTGTAAATCATGTGTTCATATG
GTACTTGTACGCCTCACCAAGGGTTGGGGTGTGACAATTATATTGAATGCTAGGGGTATCAATACTTAGGGAGTCATGGG
AAGAGTTACAAATCTCATCAAAATTCAACAGTTGTCTATGGTGTCTATTCTAGAACCATTGACTGATAACTCGCACCTTA
ACCGTGTTAGAATCTCCTTCTGCATGGATAAAGCTACTTGTAATCAGAATGGAAAAATTTGGCTATTCTGGAATCAAGAT
GTAGAATGTAAACTGTTGGAATCAGATGACCAACAAATTACTTGTGAGATCAGTATTGTTACTAATCCTATTACTCATCT
CATCATTGTGGTGTATCCCAAATGCAAAGAAAACCTAAGAACACCTCTCTGGGATAGACTGCTTCACTATGCTGATAGAG
ATATTTTGTGGTGTATAAGGTGATTTTAATGTAATCATTGATCCTGAAGAGAAACTAGGTGGCATTCCCTATAATATGAA
GAAAAGCTTTGATTTTATTGGTGTCATAGAAGCTTGTGGCCTTACTAATTTGGGATTTCATGATCAAAAGTTCACATGGT
GTGTAACCAAAGGGATCCAGATCATAGAATTTGGAGAAGGCCTGATAGAGCCATGGTGAGTGACAAAAGGCTTAAACTTA
TCCCTCTATCTATTGTTTTGCATCTGCCATCTGTTGGCTCAGATATTTCCCTTTACTTCTTGAAATGGCTGAGAGACAAC
ATGGCTCCATTAAAGACTTTAAGTTTTTACATTGCTGGGTGGAGAATAAATCTTTCTTGAGAACTATTAAGGATTGCTAG
AACAGAGTAACCACTGGGTGGAGAATAAATCTCTCTACCAAGTCGTACCATGAAACATTACCTGAGATCTATCTGTTGAT
GCCTTAAGATTTGACCTATAACCAATAAACAACTGGGATTGAGTATTTATCTCAAGTGGGCTAGAATCATCTTACAATGA
TATGAATCTTTCAGAGTGAAATAGCAAAAACAGGGATATGCCTTGGAGCAATGGTAAAGTTGTGTCCCTGTGACTGACTA
TAGGTCACGGGTTCAATCAGTGGAACCAATGCTTGGGTCAAGGTAGGCTACTTACGTAATACACCCCCCCCCTTTATTTG
AGTGTGGCTCTTCCCCTGACCTAGCGTGAATGGGGATGCATCATGCACCGGGCTCCCTTTTTTTATACAATCAGTCAACC
AAACATTTTAACCAGATCATTCTCAAATTTTGAAGTAAGACTTCTCTTCTGCAATTTCATGAAAAAGTTCACTAGAAATT
GGAAGGCCGACCTGCCAAGTGACAAAAATAAAGCAGGAATCATCTCAGTTAACAAGTATCCATGCACACCATTTTTAGTG
CCTCTAAAAACAAATGCTTTAACACGGTTAGCAAATGCTTAATAACCTTAGATACACTTGTCCCATGCATTGAAAGATAA
GATAGTATCTCCAGAGCAAGATATTCTTGTAGATATAGGTTATAGTGATGAAATATGTTAGAAGCTGCTAAGGAAAATTA
ACAGTAAGATGGAGAGACATCATTATTGAAGCTGGTAATTACGGTACAACTCACTTCAACTTCACTATCATCGAAGCCTA
TGACCACTTACCCAACATCCCAACAAGAACATTTCTCATCTTATAAGATTCCCCTCCAAAATGTGGGATTAACCAATATC
AGTTGAGACCAACTTAGGCAATCTATCAACGAGCTCTACAAGTAAGCGCCCAATAGTGGAAATCCACCACTCATCAACGC
CCCCAACTTAGAAATTTTGTTTGTCCTCAAGTAAAGAAAATCAAAAACACAATAGGCACTTATTTTAAAACACACCACAA
ATCAATTTCCCCTTCTCCATTAAGCACAAAGGTAATGGCTTCAGTTGGTACTAACAAATAGTCCACATGCAAACTTTTCA
CAAAAGAAATCCTCTCATTCTCATGAAACATTTTCCAAAACCAAGAATCATTTAAGTTACAAACTTTTCAAGAAATGACT
CAACTCATTAACTCTTTCACATGCTCACTTGACTCAATTAGGAATTTTCAAAATCACCACTTTTTCAACTTACATGCCCT
CAAAAGAAAGAAATGTCCCAAAACCACACACATATAAACAAAACGAGGGACAAAGATGCAACACTCACACTCACAAAGAA
TCATCTCATGCACACAAATGTCACACCATATGCTTGCCCATATTTTCAATCAACGTTGACTCAACTCCATTTGGTTACAA
ATCTCAAAGGACTTTGTTAAGCTTGTAATGTAGGCTTAGGGAAGGTTAGGATATCATTTAGGTATAAGTGACTACACCCT
CCTTGAACACTACACAACAACTTATCATTTCCAACTTTCTTCACTTTTCAAACCCATGCACATTCCACACTACTTTTCAT
TTTTATTTTCTTATTTCCACTCTAGATGCCCCACATGCAACAATTTTTCGCCACTTTTCAAACCCATGAACATTCTACAT
TACTTTTCATTTTTCTTTTCTTATTTCCACTCTAGATGCCCCACATGCAACCATTTTCAACTTTTGGAGAATTCAAATCT
CATTTATTCATTTTCTTTCTTTCTTTTTCAAAGATTTTTGTTTCTTTAAGACTTTCCATCCATCCTTCAATTTCTCTATT
CTTTTTTTATCTTTTTTTTATATATATATCAAGCCCTCATGTGGTAAGCATCCCTTCAATGAATTTTTCATAACACCACC
AACTTAGGCTTTTAGCCTCAACTTACACAACCTCAAGTTCAAGGAGGGAAGGGTTCAAAAGAGGGGTTTTTCAAAAAGGA
TAAGGCTTGTAATGTGGTTGCCAATAAAAAGGATTAGGCTCAATGGGAACAACTAAGGATATATTTAGTACAAAGGTGGG
AGTTATAGGCCAAGTCGACTTCAAAAACATCAAAGAAAGCCTAAGATCATTTCTCCAACCAAACTCAATCAAGATCAACA
TTTCAAGACTAACCGGGCAAGTTCTAGGTAACAAAAGCAAACACAAGGCATTATTCAACAACTCTCCACACATGGCCTGC
AAATCAAAATATGGTTCAAAATCTTAATTCCTTTTCAAAATACAAGTAGCATTGACCATTTTAACCACTAACGAAACAAA
AGTCACAAAAAGAGTAGTAAGAGTTGTCACAAAATTATTCATAACATGCTCAACCTTATTAAAATGGAGAGGTATGCTCA
ACACTATCCACATGCATGACTATGCTTCTTAGTACCAACCAAGTCACAACCTTCCTAAAAAGATGACAGTTTTACCCTTA
AGAAAGTCTTCAACCAACCTATCACCAGGAAACCTCATGCATCTATCCAGGAACAACTACTTAGACTTCGCCACAATTAA
ACACTCACAAGCAATCGACGATTTACTCTTAAGAAAGTCGTCACCCTCTATCCATCATTGGCCATCGTCAATCCAAATCT
TATTATCAAAACAAAAACAAAGAAGCTACAAATGAAAAACTAAAATAGACCAATCCAACACAATATCAAAAGAAACATCC
ACAATATCAAATCCCGACAAGGGCACACATATCCATAACAAAGAAAGAAAAACACGTCCGACAAGGGCACACCAATCATA
ACAAAGAAAGAAGCACACCCGACAAGGGCACAATCACTGCATGCAGAAACAATCAATAAAATTACTACAAGGGAGGCACC
CCCAACTGAAAATGAGATTGGGTTTTGACCGTCCAAATATCAAAAGAGAATATGAGGGACTCCTTGAAACTACATCACTA
TGAGCTCGAGCTGCTTCTACATGTCGGTCCTAACCTCATAGAGGTTACTCTCTCCATCACTTAAAGGATCACTGATGACC
TCAACCGGCAGCAGCCGATTTAATCTCTGAGTTATGGTGCTTCCAAAAATCAGTGGCTCGCGTTTTTCATGTCGTCCCTG
GATTTTTTCAAATTCCTTGTGTTGTATATAAAAAATTATTGTATCAAGAACATATTCCTTAGCAGTATAAGCCTTTATAA
TTCCATTGTAGTGATAGGGAGAACCCCAAAAATCAATGCAGACTTGTAGCCTATGTTTAACCATAAGGTTGTGAATAGAA
GGAATAAAAATGGTGAAGTCCTCTCCAAGAGCATGAGCTAGGCAACTATCACAGCCAAAATCCCATTAAGGCGGATCGAC
ACCCGTTACCGAGAAGGCTCAGGAGGACCAACCTGTAATCATGCTCTATCTATGAACATTTAAAGGTGCTGCCATAGTGG
ATAACATGTTTTCATGAAAGTAGACAGTATTAACAAATCAAAAGAAAGTGCACATGACTTGGCCGTTGGGACCATGATGT
CTAAGACACGAGATACAACCACACTTCACTATACATAGTCTACAAAGCCTCTAAATGATAAAACATTATGGGGTTAAGGT
CGGGACTGGCCCCGCCTTACACTCAGCTACTATACAATACCAAAATACATGTTATAGACTCGAAAAGCCCCGAATCAACC
TGGAGCTCACCAATAGCCGCTGGATGTCAGGTTCTCCTATTGGGGAGATCTACTAGCTCCTATACCTGCAGCATGAATTG
CAGGTCCCCCGAGAGAGAGACGTCAGTACGGGAGAATGTACTGAGTATGTAAGGCATAAAGTACTGTATGTGAAATAAGA
ACTCAAATGAAATCATATACCAATGTAAGGATACAAGACCACCTTTTCTCATATTATGGAATCACGTACTTTACATTCTT
TTCTTTACTTTATCATTCTTTACTTTACACTCTGTGCACATCATATAATACGAATGACCAGCTGATCAGTGGTAGACATA
TAAATCGGGATCGACCCATGCTAGGCTTTCCTTTAACCCCTGGGATACCACCCGTAATATTGGGATCGACCTATGCTAGG
TGATTCTTCCACCCCTGGGATACCACCCATCAATAAGCAGATTCATTTAATATCTTTCCGTTAACATTTGAGATGATTCT
TTTGGTGGTCATAACATTTTGAATTATGGGACTATGTAGTCAAAAAGTGACGTGTAATAATCATATAATGCAAGAACAAC
AACGTAGAGAGTAGTTACACAATTAGTGAAATGCATAGGAGCTGAAATAATATATGGACCTTATTTAGTTAAAAGGAGAA
CTCATGCAGGGAATTCAATGTATATGTACAGATTTGGCAATGAACATGTATTGGAACGTGCAGACATGTTAAAGAATGAG
AATAAGGTCATAAGTCGTGTTGGAGCTGGTAGGCTGCCTCTATGTGTCGAGGACGAATCTAGATTTCATGCCAATTAGTA
GGAAATTGAAAAGTCTTACATACCTTGTTGTACCACCTTGTAGTTACCTTGAAGTACATTTCTTTCTTTTCAAATACTTA
TCTACAATATAGTAGGTGATAAACTAGTATTAGTAGTTACTAAACATGCTTAGGCAGTCCAATCTCACTCAACAATAATG
CTCGGGCAGCAAACCCGTAATTACCAAACTAAGTGTGTTCTTTCAACCCCACCTTCTTTTATTGCATTTGTACACTACAC
AACTATGTTTCAATATCAACAATTTACACCCTTCCCAGACATCAACCAAGTTGTCCCCAATATGTTTACACATCAACCAG
TCCCAAAACAATCCTAACAATCCAACATACAATAGAGGACGTGAAACCATGGCTACCCATCATCATCCCACGAGTTCTTA
TCAACAGTATACTTAAAATATCATATTTAGACTCGTGTTTAAGGAAGACAAAGATAGGGCAGTCACTTTACCTTAATTCT
TGTAACTCGTTTTCTTTTAACTTTAACTCTTCAATAACTTGAGCTTCCCTTCACATAGGCCAAAGAAAAAGAGAAAAGCC
TCTCAATAACAAAGTAAAGTGAGCAATTAAACTTTTGACAGATTCAGTCCTCTACTTGTTCTTAACTAATAACATGTTTA
TCTAGCATTCTATGAGAGAACTAGGCTAAATCCATTAGTAATTTCACTTATCTTACCTTGCAAGGGCTTGGGTTTATCCA
AGAACCCTAGGAACTTGTGGTTGCTGCTATGCTTTGAAAGAGAGAGGAGAAGCTTAGAGAGAAATCTGATTTTTTTTATC
TATTCTTAAAAGTGAGGAAATGGCCAGCAACTTGGGGATTATAAAGGTCTTATTTTTTCCTCATCTCTTAAGTTTTAATA
TCATCCACTAATTTATCAAATTGGTCCAAGTAGGTGATGCACCATTCATCTAGGAAATCAAGTTCATTACTTATACCACC
AAGCTAACTCAAGTTCCATATGTGTAGGATTTGTACACATAAAATTCGGGGTGTTACAGCAACAAAGTGAATCAATAGCG
TCTGCTTTAGAATTAAAATAGAAAGAATAAGGTAAAAAATGATAAGATAAATTCAACTGAGTTTTCAAAAACAACAGTAG
TAGAATCGTCTAGCGATTGTTCGTGACATAAGGAAAGGAATCGCATTCAAAATGAAGTTTGGACAGACATGAGAAAAACT
CTTGCAATATTGACTGCAATTGAAACACTAATATAATGATTTAAATTTTAATGTTTGCTTCACAATTTTTCAGCCATTTG
TGTCAAACTACTGGATGACCTTCAGTAAAAGGAAGTAGAAGCTGCAATTAGTATACACTCCAAGGTATTCAGAGTTCAAG
GTTCACTTCTATATAAGTGTGTGCGAATGCAGATACATCTGGGCCGGAATTTGATATCTGAGAGTGTACTCACTAGAGTC
AACATCGAAACCCACAACTAGTAGATCTCTGTCATTTCATTTGTTATCTATTGATTTGAAGAAAACAAGTCACATATATT
ATTATCAGTGATATTAATGAGAAGGAGAAAAAATAGACCCGTCCAAGACAAGCTTCAAGTGATGCACAAGCGAAGCTATG
TGTCCAGTATAACCTGCAAAATGGAAATGAAGAGAAAAAGGAAAAGAGTTTAGGAAAACAAGCAATCAAATGGAAACAAC
GAAACTTAGAAACATTCCCTTAGTCCCTTTTACACCAACCTGCACATAAGGTTGATCTTGTAAGAGTTTTGATTGCACCA
CGTCTTACTTATACTAGAGTGTCCATTTTAAACAACCGAAATAAGTGCAGGAAAAAGAAGATGCATATGCTCATCTTATG
TCCTTGCACATTAAGGTGAGACCACTACCATAAACATCAAAGTGATACTAACCAAGGCATGGACCAGAAGCAACCAAGGA
AGACTAACCACCAAAAACTTCAAGGGTGTGGAGAATAGGAATAACATATGTGTAGTCATTAAACCTCTCTCCATCAGTAA
GAACTTGAATACAATAGGGAAGTATATCAGGAAGATACTTTCTGAATTCATTGTTGAGTACCAAGCAAAGTTGCTCCACG
AGATGCAGAATCTAAAATAAGAAAAGAAAATGACCAGTAATATCTTTCTAAATTCATCGTTGAGTGCCAAGCAAAGTTGC
TCCACGAGATGCAGAATCTAAAATAAGAAAAGAAAACGACTAGTAAGATCATTAACCAAAGCATATGTGATTATAATGAC
CTACACCAAAAGTATGTGCAATATATTAATACCAACTGAAACTACTACTTACAGGAGCACTGTGAACAGGTCTGTTAGCC
ACAGGCAAGCTGAACGACGACCAAAATTCTGTTATCAGAGAGTGACAGATATTTACGGATGTGCTACAAACAAAAAATCA
TTTTATAGACCTTAAGAAAATAACAAGTGCAAAAGAACAACAAGACATGCAATATAATTAAAATGAAATATTACCTGTCG
TGCAATAGATACCAAGGTTCCAAGTTTCCATGTTATAAATTCCTTTAGACCATCCTCACATATACGTACAATGTGAAACA
GATTAGGCAAAACCTACAGAAAAATGAAAGATACAATCATAAATAAATAAGCATCTCTGATAAAATCATCCACAACTAAT
GATTGGGAAAAGAAGGCTATACTAATTACAAGCAATAGAATTCACTATGTCCTACTTAAGTTTTTAACTTCCCCGTGTCA
TTGGCTGGTTTTCCCCTACTTTTATAAGTTAAAAAAAGTAAAGATCTAAGATATCTTTTTTTAAAAAAACTGGTTATTCA
ACTCAGGTTCTTTTTCTCTCACCTTTGCTATGTAAAAAGGGTGCAAATGGGAGGGTCTTTCGGGCGTGGACAACCAGGTG
AACTGATTGTGACATGCTAAAGAATCACATTTGATGAAACACCGGGGGAAGGATGGTCCCTTATTTCTTTTGGTGCACCG
ACAAAGTTCTCAATTGTATAGAATATTAGGTGGAGTTTGTAAAGAATCAATTATTTTTGTAGATTCTTTACCTTTTGGTA
TACCCCTTGTATAAAATCATATTTTTGGTCATGTTTATGAATGAAAATATGTACTTGATTTTTTTTTAAAAAAGAAGACA
TTCTCTTTAAGACAGACTCAAAAAGAAAAGTATGTCTATAAGCCTGAACGGATTTCTTATTATAAACCAACAATGCAATA
GCCTTTATACTGACACTTCACTCAACAGTCACAAAAGTTGTCCAACTTGATCAATTTTTACAAATGTAAGTTCTTCACAT
TCACAAGAAAACCAGAACTTAAGCAGATATAAATACAAAATATATATATATATATATATAAAACAGTGATCTCACTCTTT
AATGTGGGTAACACTTCCTGCGCTTGTAGTCATGAAGTAATGGGCTAATTGAATTGACTTGGGCAAAGACTTTGACTAGT
GGTGGTGAAGTTCTTGTACAACCTTCAGTGATCAAAATAATTCATAAATAAAATATAAATATTTTAAATTGATTTTGGGA
ATTAATTAAGTCAAATCAAAATCAAATAAAATGTTAGTTAATACAACAATGAATAAACAAGAGGGAAGAATACCAAATTT
GGGCCTTTGGCCCAAATTCAAAATCTGTTGAACATGTCCTAATGCTAAGAATTACCCAAAAACAAGGGTTTGGGCCTATT
TATATCAAAGACCAGCTGCTGGGCCATTCTTTTGAGCCTTTGGTGTATATCATATACACCAGGTATATGACTGATATACA
ACCCATTTTTATGAACTCCAAAACCTGCCTTTTTAATTTCAGCCATGTATTTTAGTATTTTGGTATTTCTTGACCTGTAT
CTCAATATTTTCATCATGTATATTGATGTATACCACTGCATACAACCGATATACAACCTATATCTTAGTTTTTCAGCATG
TATTTCATCTTCGATTTTGACCTGTTCATCGATTTCCTGCTGGCTGACTCAAGGATAAAGAAATTTGGGCCTTCATGGCC
CCAATGAAATGCAAAGGGAGGAATAGGGGGTTCATGATGAACTCGGGCATAGCAAAACAAATAAAGCACATAAGTATTAA
CATCATAATAGGTATTGAGCTAAATGATAAGGCATATAAGCATTATATACAACAATAAACCCATAATGACTCAACATACG
GTACATAATGAGATTATTAAAGACATGCTCCTAACCAAACAACGTATCAGAATATGCGCATCACACAGGTAAGAGATTTC
AAAGAAGGGACAAAACTTGAGATGCTAATGAGCTACCATTCATAAAACATAGCACTAGGCTTTAACCCAAAAAATTATAA
TAGGCATTTTGAGACCTTCCAGTAGCAACAGATATAAGCAGGAAAGTCAAGAAATAACAACCTCAAAAGATGAACACTAC
TAGTTAACTGATGCAAACATAGAAAAAAAATATTGATAAATATACCTTATCTCTAACAAGACTAAAAAAAAAGAACTAGT
CAAATAAAACCAGAGACTCGAATCTTATGACGAATCAACTCACCAACAGTAATCCATTTGAACATCAACTATTAAGCCAA
AGAAGGCAGAGTTGAACGAAAGATTACTCTTAGGCAACGACATAGAGAAAGAGAAAGTGAAATAGTTAAATACCAATGTA
TCTCCCCAAAAGAAAAACAAACTCCAACAACTTGAATATCTCATCATGTGGCTCATCTCCGTTAGAGAGAAACTTGAAAC
AAACTAACTTGGTACACAGAATGATAAAGCATATGCAACTCTATGTTATTAAAGCCAAGATTTCCAAAAATGCAATAACT
AATATAGCGTCGGACCCTTTAGCTTTAAGAACAGAAAACACCGAAGAGAGAATAAGACAGTAAAGCAATCAACCCATACG
ACTGAAATAAGCAGAGAATGAGAAGAAACTGTATATCAGATATGAAAGCCGAAATAAGGTGATTTCGAACTTCATGATTG
AATCTCCAACTTTCTCGGCTAACCAAACGAGATAGTCAATAAAGAGAAAGAATAGAATCAACAAACCTTCAAAGCAAACT
AAAAAAAAACAACAACAATCGAATAACAACATTGATTTGCAGTCGATGACAAGTCAAAATGCTTTCAAAATTTTAACATT
TTGAACAGCCCAAGATCAAATAGTCGATCATATTAAATTAAAGTAGAAGAGAATCAAAACGAGTGTTATCTTTTCGAGGG
CAGTAGAAGATCAGTGACCAACCTCACAATGAATGGAGACGACGGCGAAATAAGGCTTCGTAATTGGGGAGCTGAGAAAT
TTCGGATAAACAAGGGCCCATTTCAAATGCTACGCGGCATGATAAACCCCCTCATCCTTGGTTGCTTTTGCTGCTGAAAT
CGTAACGTTGAAGAATAAGACAAGAATCGTACGCACGTGTTCACAACTATTTTTTGTCTGCCTCCGTGAATTCATCGTTT
GCCACTGCCATGTATTGACGAAGACGCCATTTGGATTGTTGTTGTCGTTGCACACAGTTGATGTTGTCATTTTGCTGAGC
TTGAAGACGCCGTTGTGATGCCGCTGTGAAGACATTGTTTGGTCGTCATGTACTGCTAATGTTAACGTTGGGGTTGAGTA
AAGAATCTTCAGGGTTTCTTGAGTTTGATTAACAGAAATGAGTCGGGTATGGAGGAGAATAGGAATTGGGCTGCTGGAAT
TGGAAAGCTGAAGAAGTGGGTTGCTGGGAAGGTTTTTGGGCTGTTGAAAATGGCACTAAAAGGCCCAAAATTGATCTCCA
AATGGGTGAAGATATTTTTGGCTAATCCAACAATAGCCCAAATAAATTTCAAATGTAACCAAATTGAGATTAATCAGTCA
ACATGTAATTATCATGAATTAATTAATGAGCTTCTCAAACTTAACGAAATAAAAGAATTAATTTATACAAACTAATTAAC
TCGAAATTATAACTATAAAATTTGAACCAAACTAAATTAATAAAATATTTTGACTAAAAGTGTAAAATCTTTTTAAATTG
TTTTCGAATGTTTGCAAAGTATTTAATTACGTAAGGAAATCATATAAAACTATTTATTATCGAAAATATATTAAACATGA
CTGAATTACTCTAAAATCTTAAAAAAATATTTGAAATTTATAAACTAATTATTCAAAATCGTTTAAAATCTAAGAAACTC
GCGAAATAATTCTTATCAGGGAGAGTCAAAATTGGGTGTCAACAATATCTATCAAAGAATAATCAGAAAAAAGAGAACTA
CTAGGTTGACATCTACAGAAATGGTAAAATTGGGACCCTCTAAATCATCCCACCTCTCTCTCTCTTTGGCATACATATAC
ATACTAAAGAAAATTAATTATTTTTTCAAAAAAAATGCATGCATATAGACAGTTTAGAGAAAACACAGTGAATCTTGCAT
AAACTAGCAATAAAATTTGATAAATATCAAGAAGAGTGCTAACTCATTCTTATGTCAACAACTATTAAATCGTATAGATT
TTGCATATGGACTTACATGGAGTCCTCCAGATGTAGGAGCTTGACCTAGAATTCGAATTCGACATTCAACAAACTGCACT
CCATATGTATGTCCCCAACGCCACGATGTAGGAGCTTGACCTAGAATTCGAATTTGACATTCAACAAACTTAAATTGAGT
CGTTGATTCAATTCAAAAGGTCTCAAATGAGAGAGGAAAAGGCCGAGAGGACGCGCTGCACTGCTGGATGTTGGGTTCGG
GTTTGGGAGGAAGAAGAGTATGGGTCGGTTGGTATCCCCATATACTATGCGTACATATTGTATTTGTTGGTGGGTTTTGG
GTTGGGGTCTTACTGAATGAAATTGGGCTTGAGAAAATGTGGGCTGGGTTTTTGTATTTATATTCCAATTCCAATTAGAG
TTAAAAGTGTGATTAGAATTGAGTTTAATTTGAGTAAATTCGGCTAACAATTAACGAGTTTCGTAATCTTAACAAAATAA
AATAATTATAAATTAATTAACTGTAAAATATAAAAATATTACTTCAACCAAACTAATTGACAAAATTATTTGGTATTCCG
AAAATACTGAATACTAAATGGTAATATTGTCTAACACTAAATTCAAACCCGAATACGATAATTCTAAAAGTTTACTCTTG
GATACCATATCAAATATTGAATACCAGATTATCAAAAAATTCAATTTGATTTGATTAGGTAATTTGGTTTTTGATATTTT
ATGTTCTGCCCTACTAGAAGCAATGTGGGCTTTAGTAAGTTTTGATTCTTTAAAAAATGATCAAAACCCCTATTTTTAAA
TTATGTAAAATTAAGTAAAAATATTCTTACCATTAATAGTTGACTGCTAATAGTTTTGGTTAAAAAATGTTAGATTGCGC
TTCCCTCAATAGTCATTTCGTCCAGTGAGGTATTAAAATCACTACACGTGTCCCTTAATATAATAAATGGTTCAGATTTA
TTTGTTAAAAAACCAAAAAATTTAGCTATGGTCAACAATTAACCCTATCTTCCTTTTCTCTACCACCAGACCCCAAATCC
TCTTCTTTCCCTGAAAAATTTAATACCAAGTCAAAACTAGTGGGTTCCTCTAATAGCATATTAAGTGAAGTATTTGGAAA
AAATTTATGTTGAAATTGCTTCATATAGGGCTAATAAGTATGGAAGTTAATGGTCATTCATTTCATATTTAGCATGTAAA
AAGCTAAAAGCATTAGCAAAAATTGAAGCCTATTGGAAATTTTAATGGTGCGCTTGATAACGGATCGCTCGTAGCCATGT
TTTTCACACTCTACAACATACATCAAACAAAATCCTAACACGATCGAAATTCGGCATCGGTATTTGCAACTGGATAATGG
ATCTCTCATAACCATGTTTTCACAATCTACAACATACACAGAACAAAAACCTAACACGATCGAAATCTGACACCGGTGAT
TGCAATTGGATAACGGATCGCTCACCATGTTTTTGACACTCTACAACAGAACAATATCCTATTTGTGAATACTCATTTGT
GTTTAAATTTGTATAAGAGATAGGGAGAGTGAGCTTTAGGAGAAAAAAATGGAAAAACTCGATTGTGAGTACAACTGGTA
TTAAGCTTGTGGGTGCAACAAAGGCGCAACACTATTATACTCTTTTGTTACTCTTTTCTTGTTTTTTCCTATCAAAATAT
TTAATTTAATAATAATATCTACTTTCATAAAAAGAAATTATCAAAAAACTAAAAGCAAGATAGCAAATTATTTATTATTT
ATTTAAAACTAGAAGGGAAAGCATGTGCAGACAATCTTACTATCTAAAATCCATACATTTTGTAACGATGGAAAATATAA
TTTTTTGAGTACGGTGATATTTTTATTGTTTTTCATTTTAATGAACTATATTAACGGTCTAATATAAGAAATAAGTCATC
AATTCTAATAATAAAAAATTGAAAATCTTATTTAATCGACATTTCATACGAAATAAATTAAGCTATTATTACTCACAATT
TTCAATCTCCCTTTTTCAAGTGAAGCCCATTTCCAAACATTATTACTATAACTTTCAAACACATTTTTTAATCTCCAGCT
GTAAATATTTTTGACTTCTTATTTTAAAAAAAGAACCTTTCTAATTGATAACTTAAAATTCAAATACTCTTATTCTAATC
GGAAAAGGGCCATATTTACCCTTGTAATCTTAGAAAAGGGTTATGTTTACCTTTTGTTATATTTTTTTTTATTATATTTG
CCCCTACCATCCAACTTTGGGTTTATATTTACCCTTTGGGTTGTTAAGTTTCACATCACTCCCTTTTATCATCCTATGTG
GCTCCTAAGTGGATACTCTAATTTTGGTATTACACCTCACCCCAAAGAATTGAAAGTAACCAAGTGAAAAAAATGTTACT
GTTCTTTTGCTTTAAGTATTTTTTTTTCCATCTTCTTCTTCTCTAAGTAACTGTGGTGCATATGTTCCTTTTCTTACATT
TAATAATTACCCAAACTCAAATTCGTCAATTCAAATATATATTTTACTCAAAATCCATTTTGAGATTCTCAATTTCAGTT
CCAATGGCACCAAAAGCAGAGAAAAAGGCAGTAGAGAAGAAGCCAATGAAGGAGAAAGATATTGAAAAAACCCCAAAAGC
AGGGAAGAAATTACAAAAAAAATTAGGTTCTTCAAGGTGGACTGTTGAACACTAATGTCATTGTTCTGAATTCTGTATCG
CCGCTAAGTTGAAATTGAAGCCATGGTAATTTTATTGATTTTTTTTTATCCCCCAATTTGAAATTATCTTGCATTTTTTA
TCAATCTTATTGCTTCAAATCAGTTGTTTGGAAGTTGAATGTGTGAATCTTGGTGAAGTAATAATGTGTTTTGAGTTATT
TGTTGCTTTCCAAAGACTTAAACAGACAAAATCATTTGAAAGAAAAACCAAAGAGGGTTCGGGGTTCAATTTACATTTCG
TATGGGTTTAAACATTTGAAATGTCCGCTGACGTGCGATTGACCTACGACTTGACTAAAATTTGACTAACTTTGAAAATT
AATAAAAATAACCCATTTTTTTACTTGAAAGGAAATGGACTTAGCATAATTTTTTAAGGAAATAAATTCATAGCTAAATA
TATAAATAAATTTTAAATATTCAATATTAAATATAAACAGAAGAAGACTATCTTTTAGAAATTAAATTAAATTAAAATAA
AGGTTAGAGAGTTAATACAAAGAAACTAAGAGTTTTTGCTTTAAAAAAAGAGTGAATACAAATAAACAAATAATAAGAAG
AAAGACATTAAAGTCAAAATTTGGACTTTCAGCCCAACCTGTCCTAACTCTAAAATGGGCCAGCTGCAAATAGATAGATT
TCAGCCCATTAGTTTCTGATGGACCTGTTGTGCTATAACACCCCGTATTCTACGTGTAATAGTTCTATTTATATGACGCT
TAGAAATTGTTGTGTGGTATAATTATGGACTCGGTTTCCTATGCAACTAGTGACAATAGAATAGGTTTTAAGTGAACTGC
CCATAGATTTTGATGCGACCCGATTAAGTTGACTTCGATGGAAGTATTTAAACTTGAGATCATACGGTGGTATTTGAGTC
TAAAGTTTAAATTGACATAGTGTATATACGTTTTAAGTTAAATTAAAGGAATTAAGGTCTAGAAATGGAATAAGATATTG
AGGTGCTTGATTGACACACTAAGCTAGCAGGTGACAAGTAGGTTCATCACCTACTTTGACTTATTGAGCAGCCCAAAGGA
CCAAGTAGTTGCATCACCTACTTTGACTTATTGACCATCCCAAAGGACCAAGTAGGTGCATATGGTGTAATATTGGGGTG
GATGTTCTGGTGATTAGTGCATGTTGGGACAGCCATGGAGGGGAGTCCTCTTTAAATTCAGTTATGAGCTTGTTTGAGCA
CTTTAAAAGTAATGTTAGTTCTTTAAGTGTTGGTGATCAGAAACCATGATTCAAAATGCTTCTGTTACATTATTATGTTT
AAGGATTGTTTTATGTATGTTATGATAAGGGATGTGCGGGAAAGTTATGGAGACGTTAAAGGACTTAAATATTGCAGGGA
GTTTTGGGGAGGACTTGATACGAAGGTTGTATAATATATAGACGCGATTAAAGGGAAAGGGCCTTAGAAAACACTGGCTA
GATAAATTGCATGCGTAATACTTGGTTACTATTTGGGTGAGATCAAGTAGCTCAAATTGATTGATTAGCTACTAACACTA
GTCTTACAACTTATTTTATTGTAGAGTAGTAATCTGAAGAGAAGGAGCTTTAGTCATACGTATTGAATTGTATAGCAATG
TATGTAAGTCTATTCGATTTCCTATTTCCATGAATCCAACAATTGCATTACAAAAAGTAAGCTTTCTAAGTGCCCTTGGT
AGTGACTGATCCATAGTTGCAGTTCTTACTCCCTAGAGCAGTAAAGTGAGTACTCTAATTTGAGTTTGTTACTAAATGTA
CGTGCTTATTCTACCAAGTATTAGCATGCAAGGTTTAAACTTGTTTCATCGTCAAAGTACCCTTGACACGTATTTCCCTT
ATATAAATCAAAATGATCTTAGATTACACATGGTACATATGTTTATATGTTGGATATACAATCTGCCCATATATGCCAAC
TTGCTTCAATTATCCATATATATGTCATCTTTTCACATGTTCATATGTTCCCTTTATTGGTTTTTACTCTCATTGTGTTA
GACTATAATGTTACCTCACAAGATCTCTACTTGATCTATTGTACATTTAGTATGTACTTACTTGGAATATGTATTCGTCC
TAAAGTTGAATCTGCCCACGTTCTCCCTTGGTTCCACGTTCACGTATACCTTGTATTTGATATCAGTTAGTAAGTATTTG
TCTATCATATAGAGTTCAAATCTCTTGGCTGAATGTTAAATGTCTTCAAAGATATGTGCTTCAATTTGAGATGTCAAAAT
GCTTACTAAGTCAATAAGCTCCTAAGTATTACACATTCATGTCACATTTTTCCCAGGTCATTGTTATTATCGTAAGTCCA
TATTCATATGTCTTCTACTACTGGTCCATAGTTCCAAATCTCAACAATGATTATGACCACCAAAACAACAATCTCAAAAG
AGTTATGATCATCAAAAGATCAATCTCCAAAGAGTTATGAACATCAAAACAACAATCTCAAAGATTAAAGAATCTAAGTG
AAGCAATCTGTATAATTATGGGTGGCAGCCCAGGGGAAAATGCCTAGCATGGGTCGATCCCAATTGGTATGAAGGGTGGC
AGCTCAGGGGCGTAAGCCTAGCATGGGATGATCCCAATTGGTATAAGAGGGTGGCAGCTCAGGGGAAAAAGCCTAGCATG
AGCTGATCCCAATTTGTGGAATTATGAGGACAGCATCCCAGGGGTTAAAATGCCTAGCATGGGTCATTTTCTTCTACCGC
TGATCAGCTGGTCATTTGTATCATATGTCTTATAAATATTATAATGCAAAGAATAGTAAAGAAAAGAATGTAACATACAC
GATTCCATAAGTATAAGCAAATGTGGTCTCTAATCCTTATCTATTGGTATTTAGTTTTACTTGAGCTCTCATTTTACATA
TGGTTGTATTATTCCTTACATATTTTGTACATACTTTCGTACTGACACCCCTTATTGGGGACGATGCATTTCATGCTGCA
GATACATGTACTCAACTAGTAGATCTCCCCAATAAAAGCACATGATACTCAACGGTTGTTGGTGAGCTCCAGGTTGATTC
AGGGCTTTGCCAAGTCTTTACTATATGTATTTCATAGTGGTACAGTCATGGATTCCAGTAGAGGTTTTGTAGACATTGTA
AAGCAATCTGAATTCATAGTTTCACTTGTCACATGTATCTGTTCAGCTAGTCAACATGTGTTGTATATGAAGCTTCTCAT
TAGTAAATATATCTGCATAGTAGTAGTTTACTTTCTCATCATAGGTGACTTGTAAAGCATGTGTTCATATGGTACTTGTA
CGCCTCACCAGGCTTGGGGTGTGACATGTGCAAAACAAAAATTGGGTTTTGGCCTGGCCTAATGCCTAAAAGACTGCATA
TACATCGAGTGTATACCAGTGTATGCAGGAAGTATTTTGGTCCTTTTTTTTGTATAACGAAATGTATATCAAGTGTATAC
AGTCTAATTCAGTTTCCGAATATCTTTATTAATTTTTTGGACCTGTATTTGCTGCACTCAACCCGTACATCAATATATAC
TGAGTATACGAGTTATGTATGAGAATGTTTTAAGCTTTTCGAGGCCTGTATTTTGCCTTCAGAACCTGTATTTCAGTTTT
CCTTTTCACTCGAACATTGACGGGCAAACTCAATGGAATTCAACTCAATAATAGGCAAGGAATGGAGTCTATTAGACTCA
AATTGGATTTACATGCAATAAAAACAAAATCACATAAGATCTTGTTCAATCCATGAGATACACAAAAAAATTGCATTGAA
AAGTAATCTACTGTATTGATTTTTGGAGAATACAACTAAGAGATGAAAATATGATATATTTAATCTTGCAAGGGTTGAAC
TTTTTTAAGAAAATAAATCACTAATCATAAAATGAAGAAAACAAAGGCTCATGAGTAAGAATTTATGATACTTAACAAAC
ACAAGTAAAAACATTAGTAGTTTATCCCTAATCTGATTAAACTAACAAATAAGAAGACAAATTGGTCATCAAATAGGATA
AAAGGTGTTTACTCCACTTAAGTATGTGAAAGCGGACAATAATAGTTGATTTTTTTCACATCTCTTTAATTGATATGTTT
TTGCTTTATATATTTTTTTCATTTTCCTTTTTTTTCTTTATTTTTAGTTCTTTTTCTTTCTCTTTCTATCTTGACTTTTT
TCTTATCCATCACCTTTTTACCATTTTGACCATGAATTATTATTATTTTGAGAGTTGAATTTTGAAAAGAATGATTTTTG
GCCATAATTTTTTTTTCATTCACTTTAAAGCTGAGTTTCAAAAAATTAAAAATTTTAAAAAAATTACTTTTTCATTTCAA
ATTACTTATAAAATTTCAAACAACTTCTATTTGTGTTCATGACAAAAAAATTTAAACACCATTAATTACTTTGAAATAAT
TATTTTAAAAAAAAAACTCATGTTTTTCATAGTAATCCGCATTGTGGAATAAGATGTCTTTTTGTCAAAAGAATTAATAT
CCAAATTGATCAGTTCGTCGTGTTCTTGAAAGTAATCACATTCCATATGGTACATTAACAATCCAATTAAAAACAAGAAT
TATAGATTAAGCAACCTATATTATGAAATAGACTATGAAAAGACACAAAATTAATAAAAATGTAATTGCTCATATATTAA
TACACATAGAAAGAATCTTTGACAAAGGAATGTTCAGGAGTACATGTTTTATGTTTGAAAAAGAAATATATATGACTTAT
TTTCAAAAAATCGTTTCAACTCAAAATTTAAAGAAAAAATGGTTTTTAAAAAGAGTCGCCACTTATATTTTTTTAAGAAA
TCAAGAAAATTTGTAATTTTCCAAAGACTTAAAAAGACAATCATTTGAAACAAAAACAAAAGGGGGTTTGGAGTCCGATT
TACATTTCGAGAATGGTTTAAGCATTTGAAGTATCCGCTAACGCGCAATTGACCTACGACTTGACTAAAGTTTGACTAAC
TTTGAAAATTCTCATTTTTTTACCTGAAAGGAAATGAACTTAACATGATTTCTTAAGGAAGTAAATTTTATATCTAAATA
AATAAATAAAATTTAAATATTTCAATTAAACATAACAGAAGAAGACTATCTTTTAGGAACTTAATTACATTGAATCCAAT
TAAAACAAAGGTTAGAAAGTTAATACAAATAAACAAATAATAAGAAGAAAGGAAGTAAAGTCAAAATATGGGCTTTTGGC
CCACCCATTCTAACTCTAAAAATGGGCCAGCTGCAAATAGATGGATTTCAGCTCATTAGCTTCTCCTGGACCTGCCGTAC
AAAATAAAATTGGGCTTTGGCCCAGTCTCATGCCTAAAAGACTGCATATACAATGACTGTATACTAGTGTATAAGTATTT
GTTTTTTTATTATGTATATCGGAATGTATATAAAGTATATACAGTCTAATCCAGCTTCTGAATACCTGTATTAATTTTTT
GGCACTGTATTTACTACACTCAACCCGTATGTCAATATGTATACTGGTGTATACAAATTATATATCAGCCTAGTTTAAGC
TTTATGAGACTTGTATTTTGCTTTCGGAACCTGTAATTTCAGTTTCCCTTTTCACTCGAACTTTGACGGGCTGAGTCAAA
TAAATTCAACTCAATAATAGGTAAGGAATGGAGTCCATTAGACTCGGATTGGATTTACATGCATCAAAAATAAAATCAAA
TAAGAGCCTTGTTCGATCCATGAGATACACAAAAATAATGCATTAAAAAGTAATCTATTGTATCAATTTTTGGAGACTAC
AACTAAGAGATGCAAATAAGATATATTTTTAATCATGCTAAGGTTGAACTTTTTTAAGGAAAAAAATCATTAATCATAAA
ATGAAGAAAACAAAGGCTCATGAGTAAGAATTAATGATACTTAACAAACACAAGCAAAGACATTAGCAGTTTATGCTTAA
TCTAATTAAATAAACAAATAAGAATACAAATTGGTCATCAAATAGGATAAAAATGTGTTTACTCCACTTAAATATGTGAA
AGCGGACAATAATATTTGATTTTTTTTCACGACATCTCTTTAATTGATATGTCTTTGCTATATATATTTTTTTTTTCATT
TTCCTTTTTTAGGTTCTTTTTCTTTCTCTTTCTTCTTCAACTTTTCTCTTATCCGTCACCTTTTTACCCTTTTGATCATG
AATTATTATTATTTTGAGAGTTGAATTTTGAAAAAAAATGATGTTTGACCATAATTTTTTTTACATTCACTTTGAAGCTG
AATTTTAAAAAAATAATTTTTTCTTTTTCATTTCAAATTATTTATATAAAATTTCAAAAAAACATCTATTTGTTGTTCAT
GATAAAAAAAAATTAAACACCATTAATTACTTTGAAATAATTATTTGTTTTAAAAAACTTATCATTTTCATAGTAAACAT
CCTCATGGAATAAGATGTCTTTTCGTCAACAAAATTCATATCCAAATTGATCAGTTCGTAGTTAATCATTTTCTTGAAAG
TAATCACATATGGCACTACAATTAAAAGCAAGAATTATAGATTAAGCAACTTATATTATAAATAGACTATGAAAAGACCC
AAAATTAATTAAAAAATGTAATTGTTCATATATTAATATTAACAAATCAAAGAAATCTTTGAAAAAAGAATGTTCAGGAG
GTTTGAAAAATAAATATATATGACTTATTTTTGAAAAATCAATTCAACTCTTTAAAGAAAAAATAGTTTTTAAAAAGATT
TGCCACTTATATTTTTTTAAGAAATCAAGAAAACTTGTAATTTTCCAAAAACTTAAAAAGACAAAATCATTTGAAAGAAA
AACAAAAGGGGGTTTGGAGTCCAATTTACATTTCGAGAATGGTTTAAGCATTTGAAGTGTTCGCTAACGTGCGATTGACC
TACAACTTGACTAAAGTTTGACTAACTTTGAAAATTCATTTTTTTACTTGAAAGGAAATGAACTTGAAATGAACTTGACA
TGATTTCTTAAGGAAGTAAATTTTATATCTAAATAAATAAATAAAATTTAAATATTTCAGTTAAATATAAACAAAAGAAG
ACTATCTTTTAGGAACTTAATTACATTGAATCCAATTAAAACAAGGAAAAATTACTTAAATACACAACACTTCTTTACCT
ATTCTCAATATTTCCCTACTCTTTTACTAAAATACAAAAATCCCTTATTTTCCCCCAATTCAACTTAACCGGATACTTTA
TTAGTTTAAGTATCCGCCCGTTATTAATTAAAGTATCCGCGCTGCTATATTATGCATCCGCCCGTTAATTAAGTATCCGT
GCTGCTAACAACTTAATAATTTAAGTATCCGCCCGTTATTAATTAAAGTATCCGCGCTGCTATATTAAGTATCCACACTG
CTATATTATGTATCCGAAAAACACTAAAAAGGAATTTTTGGTCATTAATGAAAGAGTAGGGAAAGGAAGTAATTTCTTTC
TTATACTATGTCATTTGCCTAATTTTTACTTAAAACAAAGGTTAGAGAATTAATACAAATAAACAAATAATAAGAAGAAA
GGAAGTAAAATCAAAATATGGGCTTTTGGCCCACCCATTCTAACACTAAAAATGGGCCAGCTGCAGATAGATGGATTTCA
GCTCATTAGCTTCTCCTAGACCTGCTGTGCAAAATAAAATTGGGCTTTGGCCCAGTCTCATGCCTAAAAGACTGCATATA
CAACGAATGTATGAGTCGTGTATACGGGAAGTATTTGTTTTTTTATTTTGTATATCGGAATGTATATAAAGTGTATACAG
TCTAATCCAGCTTCTGAATACCTGTATTAATTTTTTGGCCTTGTATTTACTACACTCAACCTGTATATCAATATGTATAC
TGGTGTATACAGATTATATATCAACCGAGTTTAAGCTTTATGAGACCTGTATTTTGCTTTTGGAACCTGAAATTTCAGTT
TTCCTATTCACTCGAACTTTGACTAGCTGAGTCAAAGAAATTCAACTCAATAATAGGTAAGGAATGGAGTCCATTAGACT
CGGATTGGATTTACATGAATCAAAAATAAAATCAAATAAGAGCCTTGTTCGATCCATGAGATACACAAAAATATTTTGTT
GCACAGTGATTGTATCAAATTTTGGAGACTACAACTAAGAGATGCAAATAAGATATATTTAATCATGCAAAGGTTGAACT
TTTTTACGAAAAAAAAAATCATTAATCATAAAATGAAGAAAACAAAGGCTCATGAGTAAGAATTCATGATACTTAACAAA
CACAAGCAAAGACATTAGCAGTTTATGCTTAATCTGATTAAATAAACAAATAAGAAGAGAAATTGGTCATCAAATAGGAT
AAAAATGTGTTTACTCCACTTAAATATGTGAAAGCGGACAATAATATTTTAATTTTTTTCACGACATCTCTTTAATTGAT
ATGTCTTTGCTATATATATTTTTTTTTTCATTTTCCTTTTTTAGTTTTTTTCTTTCTCTTTCTTCGTCGACTTTTTTCTT
ATCCTTCACCTTTTTACCCTTTTGATCATGAATTATTATTAATTTGAGAGTTGAATTTTGAAAAAAAATGATGTTTTATC
ATAATTTTTTTTACATTCAAAGCTGAATTTTAAAAAAAAAAATTAAAAAGTAATTTTTGCTTTTTAATGTCAAATTACTT
GTAAAATTTCAAAAAAACTTCTATTTGTTGTTAATGATAAAAATAATTTAAACACAATAATTACTTTGAAATAATTATTT
GTTTTAAAAAACTTAAATTTTCTTAGTAAACAACCTCGTGGAATAAGATGTCTTTTCTTCAACAAAATTCATATCCAAAT
TGATCAGCTCGTAGTTCGTCGTGTTCTTGAAAGTAATCACATTCCATATGTTATATTAACAATACAATTAAAAGTAAGAA
TTATAGATTAAACAACTTATATTATAAATAGACTATGAAAAGACCCAAAATTAATAAAAAATGTAATTGTTCATATATTT
ATTAACAAATCAAAGAAATCTTTGACAAAAGAATGTTGAGGAGTACATGTTTTACGTTTGAAAAATAAATATATATGACT
AATTTTCGAAAAATCAATTCAACTCAAAATTTAAAGAAAAAATGGTTTTTAGAAAGAGTCGCTACTTATATTTTTTAGGA
AATCAAGAAAACTTATAATTTTCCAAAGACTTAACCAGACAAAATCATTTGAAAGAAAAAAAAAGGGGTTTGAGGTTCAA
TTTACACTTCGAGAAGGGTTTAAGCATTTGAAGTGTCCGCTAACGTGCGATTGACCTACGACTTGACTAAAATTTGACTA
ACTTTGAAAATTCATTTTTTACTTGAAAGGAAATAAATTTAACATCATTTTTTAAGGAACTAAATTTTATATCTAAATAA
ATAAATAAAATTTAAATATTTCAATTAAACATAAACAGAAGAAGACTATCTTTTAGGAATTTAATTAAATTAAATTAAAT
TCAAATAAAACAACGGTTAAAGAGTTAATAAAAATAAACAAATAATAAGAAGAAAGGAAGTAAAGTCAAAATATGGGATT
TTGGCCCAACCTATCTTAACTCTAGCAACTAAAAGAAAGCTAAATCGAATCGGAATAGGATAAAGAACGCGCGAAGGGTC
AGAGATAAAGAGGATTCTAAAAGCTAAAAGCCTAGAAAACTAGATTGTCAAACTCGGAGGTAGCAGTAACATCTGTCTCC
AGAGAAGGCATGTGGGTTTTCTAAAAATCTCGTCTCATTACTTGGATAAAGCTCTTAAGCTTAAACTTTTACGAACTGAA
AGATCTTTCCATTCTAAATAAGAATGAGTCTTTCAACTAGATGTGTTCCTTTGGCTGGGTTTGAGAGAGAGAGAGAGAGC
GTGAGATAGTTGGTCTAATAATAAAAATGGGCCAGCTGCAAATTGATGGATTTTAGTCCATTAGCTTCTCCTGGACCTTT
TCTATTTTCTTCCAATAGTTCCGAATATAGCTGGTTTTCCGCGAAATCTATTTTAGTAGAGCGTATGATGTCAATGGCCC
GAGGTAGATCACTCAATGGGCTAGGGTGACCAATTTCCCTAGTTGACAATATGACTTTTATACTTGGTGGCAATTCGGAT
CTTATTATTAGAGAAATGTTTGGAACGAAGTAACTCGCCTAAAAGGAGAGGTACGAAGTCACCCGACTGAAAGGAGAGGT
AATTCAAGCACTGGTCGACAAACTCATCTCCAACTATATTTTCGGAATGCACTCCTAGACAAGGAAGCGCAGGTTTGAGC
CCAGCTCGTGAAAAGGCCTTTGCTATTAAAGGAGAGCAACTGGTGTAAAAATAAGGGATAGGGGCCATACTACATAGCCT
CTTTTTCGTACAAAATTTCCGAATTTTCGGTTCTCGAGATTCTCAATCGCTCTTTTTAGTGGGGAGGGATAGTACGTGAA
TAGCGGTTGAATAGTGGGGAGGGATAGTGAAGAGGCTAGAGCAAGCTGCTCTTCGTCAACATGTCTGCTTCACGCAGGGG
TATTTTCATCCTTTCAAGTGCAGTTGTGTGTGGCATTGAATCTGTTACGGCTTAGAAACCCCCATATCATTTCTATCTTC
TTCTCGGTGATTCCTCTACCTTGGGATGTGATATTTTCATCTGTAGATTTTTTTCTTTGTTTCTTTGTTGAATTTTGCAT
GTCTTTATTTGAGGGCATTTTAGTAGATTTAGTTCGCTTGGCACTTTGCTTTTCAGATTAGACGACTCAACTAGGATCTG
ATTGTTTGATTTGAAGTTGGACCTGTGTGATCTGGGCTTGATGGGTGTCAGGATGAATTTAAGCTAATTCAATGTCGACT
TAATTTCTTTGTGCGAACTGTGACTGAAAAACATTTATCCTAAATTGGGCCGATTGGGTTAGCTTCTTAGTTTCTTTCTA
TGTTATGTCAACATTCTTTGATTACTAATAGAGTAAATTGGGCCGATTGGGTTAGCTTTAGGAACTGAATTAGGTGTTTG
AGTGAGCTGCTGCTTGGTGTTGTTTGGACTGAAAAAAAGAGCCCCAAAATGGTTTGAAGGGGGAGGAAGTGGCTACAATT
GCAATTACAACAGTTTGGCCAATGAAGTTAAGAAGTTAACCAAATTGAATTTAATTGGTAAAATTCAGCCAAGTCTTAAA
CAAGACTAATTAACTAGTTTCTTAAACTTCACGAAATGAAATAATTAACTTAATAATAAACTAAAAAACTTTTTTAAAAA
ATATAACTATAATTTAAACTAAAGTAGATTAGTAAAATAATTAACTAAAAATGCAAAATCTTTTGAGGCGATTTTCAAAT
ATTTATAAAATATACTAAGTATATACATAATTATACAAAGCGTATATATTATTTAAAAATTATAAAAAGTGATGAAACTA
TTTAAAATAACTTGCAAAATATTTTTTTCTTTGAGATTTTCTAACAAAAATAGTTTGAAATTGAAGAAGCTCGGTGATTA
ATTTATATAATGGAAGTCCAAAATTGGGTGTCAACACACATGAATTATGGTCAAACTAAAACACCTGATTGATTTTAATG
CTAATGTTCTACTATTCCGAAGAGTTTTATAAGTCATTTTATTTAATAGATTATATATTTTATATTGAAAAAAAATTCAA
AAAAGGAGGAAAAAGATAAATAACAATGTCGCCCAAAGATATATATATATATATCAACTGTAACCTTGTGATTTTACCAA
AAAACCACTTTTTGAAATGTTTCAAGTATATAAAATAATTTAGAAAAATATATATTTAGAAAAAGATTCACTACTTGATT
TTTAAAGATATTAAGAAATCTCAATTTAAAAAGGTAACAGATAAACCTTTAAAAATTAAAGAAAATGAGTAAGAAATCCT
TATTTTTACTTTAAGAAGGTATTAGCACTTAAAGTAGCCGCTAGATAGATTGAAAAATTCATGACTCTTCTTGGTAATAA
AACACTCTGAAAAGCCCACATACTGCGATTTGACTAAAATATTTGACTGACTTTTTGAAAAAATAATTAAAGAAAGTAAA
GATATTGAAAATTTACTTAACTTAAAACACTTGGCATAAATTGGAAAGAATAAGCATTTGTCAAAAACAAAATGGCTGAG
TAAAGGAAGCTCTTTTTGAATTATTTGAAAAAAGAAATAACTTGAATAATTTTAAACTTGATTAAAAATTTAACCAAATA
ATTGATTTAAGTGAAAAGATATTGAAGTAAACCAACATAAACAAAATTAGTTGTTTTTTGGTGATTTTAATCAAGTTAGT
TAAAAGTTAGAATTAATCAAAAGAAAACAATAAATATTTACAATCAAATAATTGAGAGAGTAAAGGAGGAGGAAGATGAA
TTTGGGCCCCATTTTAGGCCAAACTTGCTATTGTTTTTGAGCTTTCAGCTCAATTTCCGTTTTTGTTATACCTACTGTAT
ATAAGTGTATACATGCTCGTATCTCAACTCTGTTTCCGATATATTTGCTTCCATTTTCATTCTCCCCTTTCACCACAAAG
ACGAGGATGACTCGAAATAACTAGATGAGGGGCAGGAATGGAGTCCAAAATAGACCCGGCCAATGTCACATGTGAAAGAA
ATAGAGGAGAGGAAATAATATGAGTAAAAGGATATAACATTTGAAGATAAGCGATTTCATTACGATCAGTAAAGGAGAAG
ATGCAAAACAAGATCTTATTTATTCTCAACATAAAGAGCAGCAACACATGGGGTGAAAACATGAGTTAACAAATGCAGTA
GAAGAGATAAAGATCATACTTAAAAATGATAAAATACTTACATACTAGCCATCATCAATTGAATGTTATTCAAGCGCTTC
ACATGATTTTAAGAGATGGAAACAAACTAACAAGAATAAATTGTGTTATCACAAACAACTTTCAAAGAGAGGCATTTTAC
ATAGCCGAGGTTTCGTTTCTACTCATAAGAGAACCGTAAGTGACTAAGATAAGCACAAGTTTTTGATAAGTTTCAGTACT
AAATCAATGTGAACGTAGATGTTAGAAATGTACAAATTAAAGGAGTCTAAATTATGCTCAAAAGCTCCTGTTCAAAACTT
AAAACTTCATTATTAACAGAATAATTTAAGTTAAAATCAGACATTTTAGCACATCATCAGCACACCCAAAGAAAAGAATA
TACTCAACCTACATGAAACCTAAGAAAAGAAGTGAATGGAATCTTAACATTTCCGTATAATCACGGAAAATGAGCTTAGA
GTGGAGACATAAACAAAATATGCAAAATCAGCACATTGTGACAGTACCAGACATAACAAATTTATTAAGGGAAAATTATA
GAAGACTAAATCATGTGTTTTGGAACACCACATCAACATCTAGAAATAAGAATGTACCAAAATAATTCACCAAAAAAAAT
TGGAGAATAGGGAAGATTTTACCTTTTGTGGAGCAGCGCTCCAGAACAACAAAGCTTAACAACGAGGCAACTTCCACCAC
AACGACTAGAGCTCTGCCAGAGAAGCCCTCCAATTCGAAAACTGAAAATACTTCAGATTCCTAAGATAAGATCTAGCCAA
AGCTATTTGGGGAACTTCTTCCCCTAAAAGCTGTATTTCTTTAAATGAACTCTTGTATTTTTGAAGGTCTTAGAGGGTCA
AAAAGGGTTGTGATGAGAAGGTATACTACCTCCAATTTCAACTTCCACTCCCCTCTGAAAACAGTGAGGACACTGTAACA
CTTAACCCGTCTCTCTGTAGCTCATGCTTAAGTTATCTCTAAGGCTGCTAAATCAGCACACATCACCCAGTACCAAAATA
AACATCTGATAGTTGTTTCATGTTCGAGACCATGAGCTCCCAAAATTATAAGTGCAACCATTCTACCATGCTTCAAAACA
AAATTTATAACTTCTTAAGTCACGCCTCACTAGATTTCTTATTTAGCAATCAGAAGATAAACAATTGGAATGATTTTTTT
ATAGATTACATACAGTGCTACCCGTTAAGTCGCCCTTGGACATTAAGGCTCCAATTAGGAACTCCAGTGAAGCAAGATCT
CCAATATTTGAATCGATAGTAAGATTCAAGAGATTCTTAGCATTCTACTCTGGGTTCTTCCTAACATATATAGTAATGAA
AGCATTCTCAACAGTTTCATAAATTGCTTTGTCTTGTGAAAATACCTGCATATGTGCTTTATTAGGTCAAAATGTTTAAT
AAGACCTCATTAATAAAACATATTGAAATCAATTATTGCTCCGATTATACAAAGTTAACATTACCAGTGTCATCTGGAGA
GTACCCCTAAGCTTCTAACTGTGAGGATGCAAAGGTTGTTTTCTTGAACAACCACCACTGTTCTGAAAAAATAACACAAA
CCTAGACCAAGAAAAACAACAAACTCAATTAACCAAAACAAAAAGTAGAAGGCACTAACAGGAGATAGGTGAACATAGAT
GTTAGGAATAATGCTTACCCTATATGCAAGTTGACTTGCACGAAGACCTTCCGGAGATTTAGTAGTCAGAAAAGACTCAA
GTATTTCAAACAAGGTACTACACTTGGAGATTAAGAAAGATATAGATTGTTATAGGACTGTGCCAGAGTTAATGATAGAG
TGTAGGCTCCAACAAACATGCAGATGCACGTTAGGAAGCAGAAATCCAATAACCTGAACAGTAAGCCAAAGTAGTTGTGC
ATTGGCAAGACTACACAAAATAATTATTCAAACTACAGTATACCCACCTCGTCATCAATACTTCAAAAGTTTTTGAGAGT
CTGTCTCTCCAAGATCCTTATGCAAGCTTTCAATGGAAATTTACCTTGACAATTGAAGATCATCCAACCTTTTCAAGTTA
ACAAGAAGTGAAAATTCAGCATCACCATCCGGCAACAACGAAAATTGCACATTTGACCAAGATGCATAAAAAACACAGTC
CCCTTCAATTTGTTAAGGCACATACCACAACTTCTTTTATAGCAGATTTAAGTTTGATAATGATCTCATCTTCAATCCCC
TTCAATTTGTTAAGGGCAAAGTCTTGTAACTCCCCACGACTCTCAGAAGCACAGAAGTTCAAAGCTTTTACCCAAGATCT
CGGAGCTTCCTTCTCACCATGCCTAAAAATGCCTCTTTCATCAGAAGGACAACAAATTTAAAAATTCAAGAAAAGCAAAA
CAAAACAACTTTTAGTTACCAGTTAAAAAAAGTTCATATTGGCAATCCCCTATATAGTTCAACATCGTACTGTAGATACT
ACTGAGGAGCAAACCATCAGAAAACGGAAGGAAAGTTTATAAGCAAATTATCAGAAGGACACTTGAGATGTTCAAAGAGA
AACAAGGCATCAGACATCATTTACGTTCAATATGCTAAATATAACTAACTAAAGATTTTCCGATACAGACTTGTCAATGA
ACTGATTTCTTATACTTAACTAACTTTATCAACAACACCAAAAAGAATTCTTAAACTTCATGGCCAATTATGAAGGCTGC
CAGTGCATTCAGGAAAAGAATTTTAATGTCATGAAATATTGCACAAATTTGTGCATTGGAGGTGTATAGGATGATGCATA
GTAGTTGAATGAATCACAATATCCACATAACCATGGACAAGTAAGCTAACTGTCACACCCCAAACTCGAGGGGCGCAACT
GGCTCCTAATGCCAAAACTCAGGTCCGAGCTGACCCTGCCGAACCATTTGCTACTAGTGCATGGCAGCCATACGCAATCA
AAAATACAAACAAGTATATCTCGATTTAAAACTAAGCCCTCGGCCGGCAAGGCCCCTGTCAACTGATCTATAAAAGAAAT
AGCTACTCCCAGGAGATCATATAAATAAATAGTCAACTAGTACAAAAGTCCTGATTGGGCCGTCGAGGCCACTATGATAT
CTATACCAAAACTGAAAGCACATATATATCCAGACAATACATCAAACATCTCACAAGCTTCAACAAACTAACAAACTAGG
CCAGTATGGCCATAATGTAGCTATACACCCACACACTAGTCTGCAAGCCTCTAAGAGTAGTAAAGATTGGCGAGACAAGG
ACCTAGCCTACCCATAAAGATATATACAACAAAAGGTAACAAACCTCCCAACTCTGGCAGCTCAAGAGGAAAGGGGCAAA
CCAATCATATAGAAGTCAATCCTGTTGCTGAGGAGGTCTAGTGAGTCATCTGTTGGGACCTCCATGCATGAATGCAGCGC
CCCTAAGGCAATGGGGCATCCGTACAAATTAATGTACATAGTATGAAAGGCTATAAACTAAGTGAGCAAGTAGTATAATA
TACCAAAAGCAATCACGTAAGGAAATCAAAATTTTAGATAAACATGCTAACCCGCTACTGAATCTAAAAATACAAAAATG
ATCAAACATCAACCTAACCAAGCCCCCATGAGTTTGGCAGGTACAAACAACATACCACCTACCTAGTCCCCCATAAGCCC
AGAAGGTGCCAAATCAATCTACATAGCCTTATCGGTAGCCCCTTGTTTTGTAAGAAATCACATAGCCCTTTTTGGCAACG
ATATAGCCCCGTAGGCAACACATAGCCCTCTTAGGCAACATCATAGCTCTGTGGGTTGTACATAGCCCTCTTTTGCATCA
ACATAGCCCTGTAGGCAACACATAGCCCTCTTTGGCATCCAAATAGCCCCATAGGCAACACATAACACTCTTTGGCATCA
ATATAGCCCCGTGGGAAACATATAGACCTCTTTGGAAATAACATAGTCCTATTAGACAACATCATTACCCTCATAAGCAG
TTCATAGCTCAACAACTAACCACAATAACCCTAAGGGAAATAACAAACAATTGAATAGGCTAAAGGCGAGCAATTTAGCT
ATAAACAATATATATGATTAATCTCCAAGTCGTTCCTAACTGAGGGTCGTTCTTAACAGATTACGAGTCCCTAAAATGAG
GGTTTATAACCACTCAATCAACCAACCACTCACAATTACATCTACAAGATCACCAACATTAACTACCTCTAGGGAACATG
TCGAATGAAGGGAATAGTCTTAACATACCTTTCCAATGAACGCTCGAAAGACCGTAGTTCCTTCATGAAAGTTGTTCCTT
ATGTCCTAAGCTTCACAAACACCATGTATACACAGCTGGTACACACCTATAAATAGTTCATAATTAATCATAAATCGGCA
TATTTGTCATATTGCCCCAACTTGTCGAAACATCCGTAGAAATTCATAAAAACAATCATAAAACAGTCCCGAGTTGATTA
CCTTAGTTAACCAAGTTAAAACCTTGAAGAAACACCAATAACTACAAATTTATATCTTCAAAAGCCAGCTCCAAACACAG
CTAATAGAAGGGAAAAACGATTGTCACGTGTAGAAGATCAGGTTTCTAGGCACGGGGGTAATGTTTAATGGTAAAAATCA
TCAAAAACTAACCTTCATCATGCAAAAACTCCATAGGAAACCTCTCTTAAGCTTTCTCTTTGGTTTGGAAGTGAAAAGAA
ATGTTTCAGGGCTTAAAACGTTGAGTAAGCCGACATACCACATTTTTTACCCGACCCGAATTCTGCCCCGTCAGTCCGTA
GTAAAACCCTCATAAATTTTTACTCTGATGTCAGTTGGATACGGGGTTTTGTGCGTTGGAAACTAGACTCGCAGGCCTTC
AATTTAATGGGTGATAGGCCTTCTAACTCTTTACACAATGGGAAAAAAAATCCAAGACATTTGATCTAAATTTCAGAGAA
ATCTTTAAAAAGGAACTTACGATAACTTTCGCCAACTTTTATTTTGCCACTTACCTAACTTCAAAACTTGAGATACAACC
TTGGAACACTTAAAATATGACATAACACATCATTTTTAATTTATTACCTACCCTCCTTGTCTTTCCACGAAGATACGAGT
AAATTTAGACGTTTTGAATGTGCTTCCTCCCTTGGAAACATTCGTCCTCGAATGAAAAAATATGAGTCACGCGGTTAAGT
CCTTAGGAGTTTAAAAAATTTAGGCAGAATATCCTTTGTAAATGTGATTATCCTGGAACATGAAACACAAAAATTCTAAC
CTAGGCATCTCACAGGATGACATAAATAGATAAGCACTATAACTCCACAATAACAGTGCGAGCAAATATACAACGACAAC
AACAATAATAATAAGCAACAATATAAAAAAAATCAGATTGGTATCTAACCTCACTGCACTAATATAAACTGATATGCCAT
CACCATGGGTATGAAACAAGAATTGAGGATATTTGGACCTCATGTCATCAACAGCTTCCCAGGTCACCTCTTCTCTATTC
TTGTTTCTCTACAATAAAATCGTCAAAAAAAAAAATTGAATTTTTTTTAAATTTTGATTTGTTGTTTTTGACACTAGATC
CTTGTTTCCTAGTGTTTCTTTGAGTCTAGGTTTCATTTTTGTTCAATTTGGAGTTGTAGAAGTGAAGTTACCATTGAAGG
GTTTCAAGCTTTTCAAATTTTGAAAGTGGATCTTTTGATTGAGGCGAAATTGGAGGTTAATAATTAGTGGGCTTTGTTCT
CTTAGTTGAAGGGAAGAAAATCCTAAATTTTGAGTTGATTTGAGTGTATTGGGGTTTAGTGTGTGTTCTTGGTGTCTTCA
AGTTGTTCTTGAAGAAGAAGAAATGAGAAAGTACATTTGATCCAACTTTTCAAGTCAAAGTTGGTCAGGTGTTTTTTTTG
GGTCCATTAGTGGAATTTTGAAGAAGAAAAAAAAATTGAATTTCAAAAAAAAAAAAAATTATAAAAAAAATCCACGTGGA
CTGCCACGTCAGCAATCAACTGCCAACACAGCAGCCACTTCAGCGCCAGCTCAGTGCCACAACAACAACTCACTGCCAGG
CCATCCCAGACGCGCCACGTGGCGCGTGTGGCTCAGATTCAGAGAAGAAAATGTGCAGGTTTTTGCTTAAGACCCCAAAA
ATATTATGGAAGTTTTTTGGACCTAGAAACTTTTCTCAGTGTCCAAACTTCGTGATTCTTTTTTCTAACATTTTTTCCTT
CAATTCCTCAACTATTTAACAATTAATTATCATCTTTAATTACTTGTTAACTAGTTTTAATCATCAAATCATCCAATCAA
AGTCTTACAAGTGATGGACTTCTTTGAGGCATAATTTTTTTTCTAAGTGTCCAAATTCACTTCTTCTTCTTCTAAACTCA
TTTTTCTTCTAATTTTCAGCTATTTAACAATTAATTATCATCTTTTATTACTTTTAACTAGTTTTTAATCATCAAATCTT
TTCTTTGATCCTTCAAATTAAGTAACAAGAAGTAATTCTTCTACTTTTGTTACTTGGTTTATTTTGAGTCCGAATTTTTT
TTGGTACTTCTTTCTTCTACTTTTGTCATCTTAATTCGTTGATAACCTTCTTGATTCCAATCCTTTAGATTTTTGGGTCA
TCCTTCTTTCAAGAGTCACAAGAATCCACTCCACCACAAAGAATTAGTGATCTTGTGATTTGATTGGCCAAAGGTAGTTC
TCTATCAACTTTGGGAAGACACTTTAGGAAGGTGAGTGTGAGATCAAATAAGAGAGGTGTGAGGAATTTTGCCACTAACC
TTGTTTGCTAAGTTTTGTAGGTACCCAAGGTGATTACAAGGAAGAGTGTCATCCGTAACTTCCAAATATTGTGGAGATGA
TATTGGTGAATACACTTGTAGCAATATGAGCTATGAGCATGGTGAAAATGAGTTTTGTGAGGGCTATGATGGTGGTCCTT
ACGAGCATGGTAATGGGGCTCTTGTTTATGATGGTGATTCTTATGAGGGATATGATGGTCCATGGGATAATGAACAACAT
GGTGGTGAGAACTACTACTTCGGAGATGATTTTGAGATGAATGGAACTTATGACTCTTGTGATGATGTTGAAGGGATGGA
AGAACCTTATGGTGTATATCATTGTGGAGATGAAGGTTCTCATGCTATGCACCATGGTTATGATGGTGATGTGAGGTACA
ATTCTTTCTCTCATAGGTCTTATGAATCCTTTGAGCAGAATATAGATAGAAATGGAGGTTGTGAGGTTGAATTTACTACC
TCGTCTTGTGCTACTTCCTATCCTAAGAAAGAAGGCATAGATGTTTGGGTGGGACCATTTCAAAGTCGTCGTGTGGACCA
TAGAAGAAGTAAATGCCCTACTTCTCGAAATATGCTAACTTATTCTTCTCATCCTAGTTCCAATGTTTCTTGTTCTTCGT
ATGGTGATGAGGTTGAAGGTAGAGGGGGAGGAACACTAAGCCATGAAGTAGTAGAGTTAAGAGAATCTTTTACAACGTTG
AGGGAAGATTTTGATGATTTCTTGCGGATGTTTGAAAAGGTTACGTCTATGGTACAAAAGAGGCAAGTTATTCATCATGA
AGATACGCCTAAGGAGTTACCCTTGGAAGAAAAACAAGATACTCCTTGTAAGGTTGGCACTAAGGAGTTGCACATGGAAG
TCAAAACACCGACTCCTTGTGCACCAAAATGGAAGTTGAACTTGAAGGGATCTTCTAACCCTTCAAAAGGAATCCTGGGC
ACTTGCCCTAACTCCCATCAAATTGAGAGACAAAAGATTGAGAGGAGTAAGGATGTGAAAATTGACAACTCTAGAGTGGA
AAAAGGAGAGGTTGGGTGGAGTGTTGTGAGAGGGTTGTCACATTTTTCTCCTAACTTATGTAACTTTACTTTCTCTAGTT
GTTTGAAAATTTGTGCAGGTATCCTTGGAAGCAAGCCTAGTGAGGCACCCCAAAATGTGAAGAATCATGAGGTTCTTGNN
NNNNNNNNNNNNNNNNNNNNNNNNNNNNNNNNNNNNNNNNNNNNNNNNNNNNNNNNNNNNNNNNNNNNNNNNNNNNNNNN
NNNNNNNNNNNNNNNNNNNNNNNNNNNNNNNNNNNNNNNNNNNNNNNNNNNNNNNNNNNNNNNNNNNNNNNNNNNNNNNN
NNNNNNNNNNNNNNNNNNNNNNNNNNNNNNNNNNNNNNNNNNNNNNNNNNNNNNNNNNNNNNNNNNNNNNNNNNNNNNNN
NNNNNNNNNNNNNNNNNNNNNNNNNNNNNNNNNNNNNNNNNNNNNNNNNNNNNNNNNNNNNNNNNNNNNNNNNNNNNNNN
NNNNNNNNNNNNNNNNNNNNNNNNNNNNNNNNNNNNNNNNNNNNNNNNNNNNNNNNNNNNNNNNNNNNNNNNNNNNNNNN
NNNNNNNNNNNNNNNNNNNNNNNNNNNNNNNNNNNNNNNNNNNNNNNNNNNNNNNNNNNNNNNNNNNNNNNNNNNNNNNN
NNNNNNNNNNNNNNNNNNNNNNNNNNNNNNNNNNNNNNNNNNNNNNNNNNNNNNNNNNNNNNNNNNNNNNNNNNNNNNNN
NNNNNNNNNNNNNNNNNNNNNNNNNNNNNNNNNNNNNNNNNNNNNNNNNNNNNNNNNNNNNNNNNNNNNNNNNNNNNNNN
NNNNNNNNNNNNNNNNNNNNNNNNNNNNNNNNNNNNNNNNNNNNNNNNNNNNNNNNNNNNNNNNNNNNNNNNNNNNNNNN
NNNNNNNNNNNNNNNNNNNNNNNNNNNNNNNNNNNNNNNNNNNNNNNNNNNNNNNNNNNNNNNNNNNNNNNNNNNNNNNN
NNNNNNNNNNNNNNNNNNNNNNNNNNNNNNNNNNNNNNNNNNNNNNNNNNNNNNNNNNNNNNNNNNNNNNNNNNNNNNNN
NNNNNNNNNNNNNNNNNNNNNNNNNNNNNNNNNNNNNNNNNNNNNNNNNNNNNNNNNNNNNNNNNNNNNNNNNNNNNNNN
NNNNNNNNNNNNNNNNNNNNNNNNNNNNNNNNNNNNNNNNNNNNNNNNNNNNNNNNNNNNNNNNNNNNNNNNNNNNNNNN
NNNNNNNNNNNNNNNNNNNNNNNNNNNNNNNNNNNNNNNNNNNNNNNNNNNNNNNNNNNNNNNNNNGTCTTTGTGTGTTC
CACCTTGTGATGTAATGAGTGCTAGGATCCTTAAACCTAGTTTTAATCTTGCATATACGAACACCTTATATGACTCTTAT
GTGCATGACACATTTCTCTACTATCTCTTTGCATATGATGAGTCTCATATTTGTCTTAAATGGGCATTGCATTTCGGTCG
AGGTATCATTGAGGTCTATACTTGTTTGTATGACCCCATTATGTGGACCTATTATCATTTTGACCCCGATGAGCATTTGA
GCTTGTAGTAATGTTATATTTTGGGTGGTATTATATCCTTTTGATGTGAGGAATAGCCAATTTCCTTGTTCTCCAACTGC
GGGCTTAATAGTCCTAATAATAGAGGATACTTGGTTGCTCCTTGAGATTGTGTCTCCTTGGTGTAATGCTTTTTGTGCTA
ACCATTATACTAACCCTCATGCTATGAGGATATATTTGTTGTTTGTCCTTTTCATGGTTTTGCAAGGTTTGGATTCGAGG
ACGAATCATTTTCAAGAAGGGGAGGATGATAACAACATGGATAGCATGGATCGCGTAAAAGCATTAGAGGAGCTTGATGG
ACACAAAATCAAGAAGTACAATGTGTGGAAGGTCCATCTAAGTGAAGAGAAAGAAGAAAGAGGCCATTTGTGCAAATGGT
CATCTCATAATTTCAAGAATTCACAAAAGAAGACAACCAAGGCCCTTACCTCATTAAGGGTAAAATTGTCAAAGAAGTGT
CTTCTTTACTTTATTTTCAAGAATTCACAAAAGAAGTCAACCAAACAAGGCACTTACCTCATTAAAGGTAAAATTGTCAA
ATAAGTGTCTTCTTTATTTTATTAGTATAAATAGTAGTCTCTTTTATTTTGGAAGATTTATAATATATGGATTTTGAATG
TAAAATGAACAAACTCTTTCAAGAGTGTAGTTTAAGGGTGGAATCCATTTAGGATAGCCTAGCTTAGTGTAGCTTAATCT
AGATTAGTGATGGGTGGATTCTCATTGTTGATTTAGGACTTCTTTAACCTTGATTTCACTTGAGATTGCTCATTTGTGGT
TTTCAAGTTGAGTTGTTTCTTTTCGAATTCAAGTTTCTCTTCTTCCTTGGTTGATTGTTTATTCAATTGCCTTTCTTTCT
TCTCTTCTCATCTCTTATTTCTCATCTATCTTACTTTTGTGTTGTTTCATTCCCCATTTGATTTCAATTGGTTTCATCCC
CAATTGGAACCCTTATCAAGATCTCACTCCTCTTTCTCAAGATGTTGTGTTAAGCTTAGATGTGAGCAAGAGAGCTGAAG
CAATGAACAAGCTTTAGGAAAAGGTGCGGCTGGATTTAGAGTAGAAGGACCAAGAAGTAGCCAAAAAGGCTAACAAGGAC
CGCAAGAGGCTTTTTGTTTTCCTTCCCTTTTCCAAATTTTTTTTTCTTCCTTCTCATCCACATGGACAAAAGGATCTACT
TCAAATTAGGGGGGAAATCATATGATCTGATTGAAACTAGATCAACCACAGATTTTTGGTACGAATGGGTGGAGAGTGCC
CGGCTTCACATGAGAAGGACGAAGCTTAGTAGGGGTGCACTCCTATGGTTATGCAATAAGCTCAAAGATGCTTCATCTAT
TAAAGGGAAATCATTTAAGACTTGGAAATGCAAAGATGCAACTACCAACATTTATTGTACCTTAAAGTTCAATAAATATG
GAAAGTTTAATTTCTGTTGTCTCAGTAAATGGCCAGGCCAGAACAGTGATTATTTTACCTGAAAACTCATCCATTCAATG
AAAGATGGGGGTACTTGTATTAAAGATAGACAAATTTATAAATCAAAAGGCAAGAGTACAAGTTTCTATTACAGAGCAAG
GAGGTCCCACTCCATGACTAAGGGGAAAGGATAGTTACAAAGAAATTATACAAAGAAAGAAATGGAGTGTTGGAGAACAG
AGCTAGACTCCTTTCCCAGAAGGAGAAAAAGGACCCTTTAGTAGGTGTTTGGTGGGAAGATTCCTAGGGTGCGACGAGAC
ACCCACCCGAAGTGAGGTTAGGAGCTGGGCGGAAAAGGCATGGATGGGCATCCACAATCTGCATATCTATGACATGAATG
GAACTCAATTCCTATTTGAGTTTTAATAGAGACGAGATTAAGAGCACATACTCATGGGAGAGTGGGTTCGAAAAAATCAC
CATATACTTCTAGAATGATGGACACCAGCGGCAGAAGCTTTTTCGGCAGAAACAAACTTTGAGTGGTTCTGGGTGCGTAT
CCTAGGTCTACCATTGCAGCTTTGGAATGATAAAGTGATGAAAAAAATTAGAGATCTTTGTGGGGGATGGCTGGAAACGG
AGGAAGAGACTCAACTGAAAAACCATCTACGATGGTCTCGAATCCGAGTGCGGGGATCGAGAGAGAAAATTCCTTCTTCG
GTGGAGATTAATGATGATGAACTCATATTTACACTGTCGTTATGGGTTGAAGCTCCGGCCATATCAGAGAAAGGGAAGGG
ATGAGCCCAATAATCGAGGCAGCAATATGAGTGAGAAAGGAAAGGCGATAGAAAGCCCTAATCTAAAGTTGATAGAGACA
GACGACACGACAGAATAGGGAAATCTTTTTCAAAAGATTGTCCAGTGGTCCTTAGCAAGGACTCTGACACTTTTACTAGT
GGGAGCCACATGACCCTTGAAGGAAATGTGTAAACACATGTGCATGGAGTGGACCCAGTTAGTCACAACAATTTTATAGG
GCAGAAAATTTGTGGGAATTGTTGTGGGCCTATTAAAGCCCAAACCTCTGATAGCCCAAATTTCATCAAAGGGGTGTTGA
TCCCATTTTAAAATTCCCTCAAATAAGTGACGAGTACACTTTTTTTTCTCCAAATTATCTTAATAACACAAAGCTGGAGA
CTGTTATGAGAATGAAGATCAAGAAAATACATGGAAGCCAAAATTCAAGAGAAGAACAAGAGGAAATTAACATGAAGAGT
GAAGGAAGAAGAGAGGAAAATGACCTAACCCTCTCTACGGAAGATGTACATGAAAACCGGACTGGAGAAGAACAAAGTTA
GTTGTCAGCAGGACATATTACAATATATGAAGAGCCAGTGCCAATTTGGATGGAAGAACCTTTGCCGGAACAGGATATCG
AGGACAAGGCTACTATCTGGGTGCAAACAATGTTTAAAAATTCAGTAGGATGTTTAGCGCAGCCTTTGAAGGATGTGATA
AAATAGCTTTTGACCATTTTATGAAGATAGATAAAAAAAAAAAAGGGCTATTAGATCAAAAGAAGGAGGCGAACAAAAAA
TACACCAAGCAGAACTCTATTCCTAAAGAACTCAGGAACCTTGAATTCCATGTAAATTTTAAGGATGGGGAACCTAGAGG
CAGGGGGAGAACAACAACCCTGATGCTCAAATGAAGATAAAAATCATATCTTGTAATGGGAGGATAGCGGTGATGTGGGA
TAAGAGGTACTGGAAGGGGGAGTTTGTAGGGGTAGGAGGGCAAATGCTTACATGTAAATTGATAGGCATAGAACAATTTT
TTTTTTTGGTTTCTAAGTGTTGTCTATGCTGACTGTAACATAGTGATCAGAAGGGAAGTATGGAAGGAGCTAACAACAAT
TAGAGATTCTTGTGATGGGCCATGGGTTGTGTGCGGTGACTTCAACATCACTAGGCATCCTAATGAGAGAACTGGAAATC
AGAGTCTATTTGGGACAATGACAGAGTTCATTGATTTGATTAATGAGATGGAATTAATTGATCNNNNNNNNNNNNNNNNN
NNNNNNNNNNNNNNNNNNNNNNNNNNNNNNNNNNNNNNNNNNNNNNNNNNNNNNNNNNNNNNNNNNNNNNNNNNNNNNNN
NNNNNNNNNNNNNNNNNNNNNNNNNNNNNNNNNNNNNNNNNNNNNNNNNNNNNNNNNNNNNNNNNNNNNNNNNNNNNNNN
NNNNNNNNNNNNNNNNNNNNNNNNNNNNNNNNNNNNNNNNNNNNNNNNNNNNNNNNNNNNNNNNNNNNNNNNNNNNNNNN
NNNNNNNNNNNNNNNNNNNNNNNNNNNNNNNNNNNNNNNNNNNNNNNNNNNNNNNNNNNNNNNNNNNNNNNNNNNNNNNN
NNNNNNNNNNNNNNNNNNNNNNNNNNNNNNNNNNNNNNNNNNNNNNNNNNNNNNNNNNNNNNNNNNNNNNNNNNNNNNNN
NNNNNNNNNNNNNNNNNNNNNNNNNNNNNNNNNNNNNNNNNNNNNNNNNNNNNNNNNNNNNNNNNNNNNNNNNNNNNNNN
NNNNNNNNNNNNNNNNNNNNNNNNNNNNNNNNNNNNNNNNNNNNNNNNNNNNNNNNNNNNNNNNNNNNNNNNNNNNNNNN
NNNNNNNNNNNNNNNNNNNNNNNNNNNNNNNNNNNNNNNNNNNNNNNNNNNNNNNNNNNNNNNNNNNNNNNNNNNNNNNN
NNNNNNNNNNNNNNNNNNNNNNNNNNNNNNNNNNNNNNNNNNNNNNNNNNNNNNNNNNNNNNNNNNNNNNNNNNNNNNNN
NNNNNNNNNNNNNNNNNNNNNNNNNNNNNNNNNNNNNNNNNNNNNNNNNNNNNNNNNNNNNNNNNNNNNNNNNNNNNNNN
NNNNNNNNNNNNNNNNCACTCAAGTTGTATGCTAGTGACAAGGCCCCGGGCCCAGATGGTTTCCCTATGAGTTTCTACCA
GACTTCTGGGAAATCATGAAGGTAGATATCATGAAGACAATGCAATAATTCCATGATCAACATGTTTATGAAAAAAGTTT
GAATGCAACCTATATAGCTCTATTCCCTAAGAAAGTGGGAGCTGTTGAATTAAGAGACTTCAGACCTATTAGTTTGATAA
GTGGAATCTACAAAATAATTGCCAAACTTTTAGCAGAAAGACTGAAAAAGGTGATAAGCAAGCTAGTCAATAAATATCAA
ATGACCTTCATCAAAGGGAGATAGATCATTGACGTAGGTTTAATAGCAAGTGAATGTGTTGACTCAAGAATTAAAGGGGA
AGATCAGCATTATGTGTAAATTGGACATAAAGAAGGCATATGATCATTTAAACTAGAAATTCCTGCTCAAAATTCTAGAG
CAGATGGGTTTTGGGGGAAAATGGTTGATGTGGATTGGGTTTTGTATAAAAACCGTTAGGTTCTCCATTGCAAGTTTTTT
TCCATCAGATAGAGGACTCAAGCAGGGAGATCCACTCTCTCCTTTCCTGTTCATCTTAGCTATAGAGGGTTTTAACAGCA
TGATGAGAGTGTCTATTCAAAATCATTGGATAAAAGGATTCGTGATTGGCAATCTTTCAAGGAAGGAGATGCAGATTTGT
CATCTATTATATGCAGAAAACACAATCATATTTTGTGAAGCAAAGGCAAGTCAGATTTCATTCATAAGGATGACCTTGGT
GATATTCGAGGCAGTTTCTGGGCTATCAATAAATTGGAGTAAAAGCTACATATTTCCCATTGAGGAGGTTCCTCAAATAC
AAAGTTTGGCAACTATTTTGGGGTGCAGAGTAGAACAGCTTCCAACGACCTATTTAGGCATGCTGCTGGGACACAATCGC
AAGGAGTTAGAAATATGGGATGGCATCATTGAGAAGACTGAAATGAAATTGGCTAATTGGAAAGCTCAATACATCTCATT
AGGAGGGAGAGTTACTTTGATAAACTCTGTTTTGGACTCGCTGCCTACCTATGTAATGTCACTGTTTCCCATCCCTGCTA
AGGTGGAGGAAAGGCTTGACAAGCTAAGAAGAAATTTTTTGTGGTTGGGAAACAAAGTAGGAAAGGGTCGCCATTTAGTT
AAATGGCAGGTTGTACAACTTCACAAGCAGTCAGGTGGACTTGGAATAAAAAATCTGAGAATTCAAAATACATGTCTTCT
CTCAAAGTGGCTATGGAGGTTTACCAGTGAAACACATGCTTTGTGGAGAGAGGTTATAAGTAAACAAATACGGTATGGAT
GGAAAATGGTGCTCCAACTTAGTGAACGACACCTATGGAGTTTCAATATGTAAAACCATCAGGAATTTGTAGCCCAATCT
AATCAGAAATATAGACTATAAAGTGGGATCCAGAACCAAGACTTCATTCAGGAATTTGTGGCTGATGTTTGGTCCCAACA
GGGATGGAACATTGTGTTTAGAAGATTCCTTAATGATTGGGAGATTGGGAGAGTTGCTGCTTTATTACAAATATTGGATG
GGTTTACAGGAACAACAATGAAGGAAGACTCTACTAAATGGAGACATAGTAGTGATGAGGTGCTATCAGTTAACAAATTA
CATCAAGGAAGTGAAATAGTTGCAAGGTGGTAAGATTGGTCCCTGGAACCAGATATTGAAATCCAAGGTAACAAACGAAG
GTGAGGTCTTTCTCCTCGTTGGTGGCAAGGAAACGTTGCTCCACTCATGAAAGGTTAAAGAACAGAGGATTTCACATTGC
TTCTTGGTGCTCTCTATGTAATGAAGCTGAGGAAACTAATAGACACTTGTTCCTACATTGCAGAGTGACAACAATATTAT
GGAACTTATATTTGGGCCTAACACAAACAGAGTGGACCATGCCGGAACACACTGCAGATTTACTCAGTTGCTGAATCAAA
AGAAAGGGAAGTAAAACTCAAAAAAAATGGTGGAGTATGATTCCATCATACATATGGCGGTCCATATGGAAGGAGAGAAA
CAATAGGTGCTTCGAAAACAAGGCTAATACTTTTGATAAGGTTAAATGGTTGTGTATGACAACCTTTTATTTTTGGTGTA
AAGCAGAAGGAATAGATCAGAATGCACAAATTATAGATTTTATAAAAAATATGTAGTCGTAGATTGAAATGATGTAAATC
TTTTGGAGGTCTCCAGCATGTCTTTAATGCTGATGAATACAACATTACCCTTATAAAAAAAAAAGGACCGCAAGAGGGTT
GTGTTTGAACCAGATGATTGGGTATGGGTACATTTTCGCAAGGAGCGATTCCCCACTCATCGCAGGATGAAATTGATGCC
AAGAGGTGATGGACCATTTCCAATGCTTGAAAGACTCAACGACAATGCCTACAAGGTTGACCTTCCTCCGGAGTGTTAAG
TGCACAACACTTTCAATATGTGCGACCTGTCACCATTCCCAACAGTTAATGATGATGATCCGTCGAATTTGAGGACAAAT
TCTTTTCAAGAAGGTCAGATTGATGCAATCCGGATTACATCAAGACCGTACACGCGGAGTCAAGCTTGAGACCTTCACAA
AATGCAAGGTTTATTCATGAAGTTAGAGGTCCTTGAGCTCATGTTGATGGCAAACAAAGGGTTCCATGCCTCGAAGATTG
CTTGGGGAGATACTGCTACTTTTGGCGAGTAGGAGCCAGTCGACGCACCGCCCAATGGCTTGGGCGATGGTCCCAGCTCA
CCTAAAGTTCCAGAACATGGCTAGAGCGTGAACCAAATGGGAACCACCGCTGAACCAGTCGGCGCACCGCCGAGTTCCTT
AAGCGAGCCCAACTTGGCTCACCCTTTATCCTTTCAGATCACTTTTGGGCCTTTTTCACCTAAATCTATAAATAGCTAGT
TTGGGTTCATTTTAGACTTAGACTATTTTGAATATTGATGTTGAAAACTGAAAACTCATGTTTGAGCGTTGAGAGCTTGG
TTAAGCTTTTGTTGATTGTTGTTTAGAAACGCCGGTTGTTTGGGATATCGATTCCCTTGAGGTAGTCGTAAGAATTAGGT
GCTATAGTTGGATTAACGAATCGAGGTCTTAGGGTTTAATCTACCCTTTGGTTGCTTTTTGTTTCCTCTTGTGTGTCTAT
CTATCTATCTATCTATCTATACTTTCTTGTATTTTTTATTTCCGCATTGTTTTGTGATTCCCTTTGAGGAATAATATCAA
TGCGTCTTCTCATTTTTGGCATCTCTTAAATTTCATCTTTTCACATGACATGTTTAAGACCACGAGATTTAAGAACATTT
GGTACATTCTACATATCTTTCGTTAAAGTTCATAAGATTCAAAAGTCTTCTTTACTTTCTTAAAATCCATGTCAAGTCAA
AACAAGGCAAAAAATAATATGGATGGAGTAATGAACTTGAAAAGCTGCACCAATAAGAAGTTACAGAAACAAAGATACCT
ACCAACAGGATGAGGGTCGGTTGTCCTCAGATGGAGATTCCATTGGTTTATTATCCCGAACATGGTCATTTTGAGTAGAT
ATATAAAATAGTAATTAGCTCAAAGCAGCCATGGAAAACCTTCTCCCTTTCTCTTGCCTGTCTCTCAGACCATCAGTTAG
TCACCTAATATTCCAGAATTTGCCAGCTCATCCCCAAAAAAAGTAGAGTCACAAATCAACAAACCAATACGTGAAGCAAG
TTGAACATGCAACAGAGAAGAAACCTTGGAGTCACGAAACATTTTGAGTAGAACCAATACAATAGGTCCATTGGTCAAGA
CGTTGGCTGCATTAGCATTGCTGCTCAAAAGCTCAAGGTATTCATCACATTTCTCTTCTCCCCTGAGGGAGTATTTCCCC
ACTATCAATACTCTGATGATTCTACTATTCTAATTGCTCTTTTGATATTTTGACAAAATCAGACGGTTGAGGTGCATCAA
ATAAAACCGAAGGAATTGCATCTGAACCTTTTTCTGATTTTCTGCTAGGTATTAAGGCCTGACTGAGAGATCAGATGGAT
GCCAAATAATATCTGAAAGGTTCGTAGATGGTCTTCAGATATCAGAGAAATAATATTTTAATAAGAACTAGAAGAGTAAA
AGGAAGCATGATTGAACTTCAACGTCATATAATTGGTCAAAAGCACTTCCAAACAGTTTACCTTTAATGAACTTCCAAAC
AGTTATGCCACCAATTTAACTTTTCCTTTGTTCACTTCAGGGCAAAAAAGAGGGAAGAGAGAGGTGAACTACCTGGGAGG
AAGGTGTCTTTTTTATATCACTAAATTTTCTTGCTAATCCAAAATCACACAGCTGCCAGGAAACAAATAGAACTTCAACA
TCATATAACTGGTCAATGCTAACTCATCATGATGTGGAAAAGTCACAACATAAATATCACCATACCTTTGTGATTCCATT
TTCGTCCAACATGATGTTTGATAGCTTTAAGTCACAGTAAATTATTCTCTTTGAATGCAACTATCTGGTATAGTAGACAA
AACACCAAAAAAGTAATTCATGCAGAAAACAACAAGTGTTACAAAAGAACAATGAAGGCTAAAGTATACTTACAAAAGAG
CTCTAACAAGGCCACAAGCAAGTTCATGTATTGAATATTCAGGAAGCTTGCCATCCTTCAACCAGAGATTAAATGATGTT
AAAAATCTCCCAGGTGTGGTTTAAACTAACATACATGTAAGATGATGCAGATGCGAGTGGTGACATTACCAACTACAGTA
AACTGTGGTCATTTTGACTACTCTTTAAATACAAATAAAAAATAAACCTATTTCTTTCACATTATTTTACTGGCACAAGA
AACAAGTTAGTCCAAAGAGTGAGAACCTTTATTTGTGAGAATACAAACAATCATCTCTGTTAAAGTGTTCAATCACATAT
GACATTGATGTCCTTAGTGCCTGTTTGGGAAATCCCAATGTAGGCATGCAACAAATTTACCATGGAACCTCAAAATGCCA
CGCCTCTACTAAAAAAGGACCAAGAAGAATTAGGGTGTTGTCACAAATTTTGGATGTTCGTGTCTAGTGTCGGCATAAGG
AATCCTATATTCCAACACAGTATTTATACTACTGGAACAATGAAATGTATTTATAAGATAGGAGACCTACCAGTGCTTAC
CTGCTGCAACAAACTTATGAGATTTCATCCAACACAATATTCTAAAACTAACCACCAGTGTGCATATATTTCATACCTAT
GGATCGGTTGAATTTAAAAATAAGTCAAAAAAATCTTCTTATGAAACCCCAAAATGATATTTACCATAGAAACAAAATTG
AAGAAAAAGAAAGGAGTTACATGCAAGACAGGAAAAAGAAATATGATCATTTGTTCACGAGACTTTAAATTTATGCCACA
GAATAGAAAAACTGTGTTATGACTCATAATTTCCAATAATCTCATAACAACAATAGTCACAAGCATCAACAATCCATAAC
ATCTAGAAATATGATGGGGCAAGTTGTTTTCTAAGACCACACTTACTAAAATCATATACATTCATTCTGAAGTAGTTCAG
CTGCTTTTGAATATTTGCAAGAACTACAGATAATGTTAAAACAATTGAGTACACTGATCCATTAGCACTGTAGATTAGCA
GGCACCAATAGAATTTTACCGCAAGTCAATGCATATAACTTACACAACAACGTGTTGTAAGCAGGCGATTTCTAAAGTCC
ATACTGCGGAGGTTCACGGATAATTACCCTGTAACATAACATTTTTCCTCTATATCTATCCCTTTAAAAAAGTTGACTAC
AATTAAAAATCAATAGTATTATGAAGTTCTCAAATTTCTAAGAGAGCTATTGGGTAGCTAATTAATTTTGCAGCTTGGTT
CCCAATTAAATCATAAATTTTCATCTTCCCAATAGGGTGGTCTAGCAATCAAATAGATCAAGTAACAGCTTGGGAACTAA
GGTTCAAATTAACATGAAATAGTAATAACAGAATGAACATGCAATAGACTTGGAGAAAACTACCTTAAGTAATTTCAGAT
TCATCGATTTCCTCTTCTTCTTTTTGAGTCACAGTGATGCTCTCCTAGCTCTCCACTTTCTGTTGATGGCTTTGAGCATT
TTTGGCAGTAAGTTCTTGTTCCTTCCTCTCAATGTCGAATTTATTCAACTTTCTTCAAACTCCTCATCACATTTTCAGCT
CTTGACCTCTTTTTGCCTCAAGTTCACTTGGTTTCTTCAAATATCCTAAATCAACTCTCCATTTCATTTTAATGAAAAAA
TGAAATAAACCACGTTAAAAGCACCAACTCTAAACTAAAGCAAGCAAAACTAACTATGAAAAGAGCCTCAAATGAGTGGA
ACTCCACCACTCATCAGCCCCCCAACTTAGAAACTTTGTTTGTCCTCAAGTAAAGAAAATAAAAAACACAAGAGGCTCTT
ATTTCATGACACACCACAAATCAGTTTCCCTTTGTCAATTAAGCACAAAGGTAATGGCTTTGGTTGGTACTAACAAATAT
TCCACATGCAAACTTTTCACAAAAGAAATCCTCTCCTTCTCATGGAACATTTTCAAAAACCAAGAATCATATAAGTGACA
ACCAGTCAAACTTAAGAAATGACTCAACTCATTAACTCTTTCGTATGCTCACTTGACTCAATTAGGAATTTTCAAAATCA
CCACTTTTTCAACTTACATGCCATCACAAGAAAGAAGTGTCCATAAACCACACACACATATAAACAATAAGTTTCAAGGG
AGAGCTTCATGGTGGCAGAATATCGACAACCATAGTGCCTTAGTTCAAATTCCCAAAAAATCACTTGTCCAAATACCTGA
GAGAAGTGCAAAGACCTCCCTGGATGTTCATGAAGACCTGCATAATTGACCTTCTTAACTCCTGGATGGGAAGATATAAA
TATTCAGCAATTTTTTGTGCATTCTCCTGCAAGACTTTGAAATTATTTAGTTAGAACACTGTGATATGGTAGAACTTTAC
GAACTTTACGAACCAACCTAACTTTTCAGCACAATATAAAGATGAAGATGCGGCAATATGCATGCTATAATCATGAAAAT
ATATAGGTTCAAGAATAATAGATTAACAAAGTGCAAAGACCTCCTTGGATGGTCATGAAGCCCTGCATAATTGACCTTCT
TCACTCATGGATGGGAAGATAAATATTCAGTAATCTTTTGTGCATTCTCCTGCAAGATTTTGAAATTATTTAGTTAGAAC
ACTGTGATATGGTCGAATTTTACGAACCATCCTAACTTCTCAGCACAATATAAAGATGAAGATGCGGCAATATGCATGCT
ATAATCATGAAAATCTATAGGTTTAAGAATAATAGATTAACAAAGGCGCAAGAAGGCACATATGTTTCTAGAATGAGTGG
TGGGACAACTAATTTCACCACCAAAAAAAGCAAATAAAATTAAACTTGTTGTTTTTCAACACGAAGAGCCATTGTTTTGA
TTCCTCTCAAGCAAAGCCAACAATTAAATGATGCTAACCTTGCACCTTCAACATTTTGTAGGAAGTGCACCTCCTTCGCT
AGGCTGGTTAAGTATAAAAATTTATAAGCAAATTATCATGACACTTGACATGTTTGATAGAAACAAGGCATCAGACATTA
TTTACGTTCAATATGTTATACATAACTAACTAAACATTTTTAGATAAACTTATCGATGAACTGATTTCTTAAACTTTACT
TAACTTTATCAACAACAACAAAAAAGATTCCTAAATTTCATGGTCAATTATAAGGGCAGCCAGTGCATTCAGGAAAGGAA
TTCTAGTGTCACAAAGTATTGGACAAATTTGTGCATTTCAGGGTTTATAAGGTGCTGCATAGAGATGACTTCTTATTCAC
ACCATAAGCCATATGGAAGGTATCCATATTTGACTTCCATACAACCCTGAGCAAGTATACTAAGATTGTACGAAGGCTCA
TCCTCGGGCCTGAGTGAAGGCCCTTATTCAGAGTAAAGAATTATGGAAGTTGCGATATTATCGTCCTTTATATCCTTTTA
ATCCAATCCAAAGAAAATAGAAATTTTATTTTTATAAAAAAATGGAATAGGAAAAGGAAGCATGATATCAACATTTTGTA
CCTATTGTTGAACAGTTCTAGAGTTTCACTATGAGTTGGGTAAGTGATTCATTGCTAGAGAAACCAACAATGGGTCTACT
TACAAACTCATGTTCACTATAGTCAAGCTCCTAATGTGATTATTGGTTTAGGCAATATAACAATGAATCAAATTTTGAAA
CATATGTGAAATAGAGGAAAAACCTTTATATGTGAAATAGAGGAAAAACCTTTCTCCTCTGACAGAAAATACACTAGCCA
TGAGATCACTATAACCGGATATGAACTTAGTAGCTAAATGCACCACAATATCTACAAAACCATGGAAAAGTAAGCTAACA
TTCGATGCATGTTATTGGAGAGTATTCTAGTTAGCGGAACAAAAAGTATTTGCAACATACCCCCTCCGACCTCCAAAGGA
TGGGACAATACTGGGGACATAATGTTGTTGTCTACAAGCACAAGTGCCCCATGTGCATCAGCCATCTTGACAATTTTATG
TGATAAATCAGAAAAGACTAGTATGAGACAAAAAAATCATTATCTCTTGAAGATCAATATATTACTACCAATCAGCAACA
AAAGCTGAAAATTTTAAGTGCATAATATACATATGCCATTGTCAATCACCCACACGAATATGACAAGTTTGTTGATGAGG
GTTGGTTGGACTTTCCAGCCAAACAAGTTTTGTCCGTATTTAATCACAGAAGCAATCTCATCTAAGCTAGTGGTATCAAC
TCGTTTGTACAAATTAGATGACAATTATTATTCTAATAACCTAATTGAAAACAAAGTTACATCGACAATCAAGATTCTAA
ACAATGTCTCATCCGTGTTCACGGTGGACTGCCGCGTTACTTGTCAATTTGGGTACAAGTTGACTTACCTACTAGTGGGT
TATAAGTAGGTGTCATCGCAACTCGGGAAGTCGGGTTGTAACACAAATATACTTTAGTTAAGTTGGATATGAAACAGTAC
AACACACTATCTCCTCGTCTTTCTACTAGATTTAGAGTAAGGGCTCTATGTTTAGGTTATTATGCCTATGCTTCTTATTG
GTACTTCATTTTTCCTCTATCCTTGAGTGCACAGTTTCAAGGCATATGGCTATCAATAAGCAACATTGCTTTGATATTTA
TATGGTTTTCCTCCTTTATAGAATATGGTTTCTACCTTACCAAAGCAAAAGAAATAGTTGCACGTTTACTATAATAAATA
TGGAAAAGATTGAGAATGCAAATGTCATTAGGAAGTAGTTTGATAGGAAAAAATGATCTTAGAAAATAGTAATTGTGCAT
AAGATAAAACTAACCAAAACTGACTGTAATGATAAAGTACTTGGAAGCCTCAGCAACATGCTTAAAGAGTGCCAAAGAAC
CTGTCAGAATCTGATCTTGCACCCCTGTCCTGCAAATTGATCAATATTTAACTAGTAAGTCTCAAGGGAGAGCTTCATGG
TGGCAGGATACCGACAACCATAGCGCCTTAGTTTAAATTCCCAAAAATATCACTTGTTTGAATACCTGAGAGAAGTGCAA
AGACCTCCCAGGATGGACAAGAAGACCTGCATAAATGACATTCTTCACTCGTGGATGGGAACAATAATATTCAGCAATTC
TTTGTCCATTCTCCTGCAAGATATTGAAATTATTTAGTTAGAACACTGTGATGTGTTAAATTTTACGAACCACCATAACT
TCACTACACAATATAAATATGAAGATGCAGCAGTACACATGCCATAATCATGAAAATATACAGGGTCAAGAATAATTGAT
TAACAAAGGTGCATGAAGGTACATATGTTTCTAGAACGAGTGGTGGGACACCTAATTTCACAACCAAAATAAGCAAATAA
AATTAAACATATTGTTTTTCGACGCTAAGAGCCATTGTTTTGATTCCTCTCAAACAAAGCAAACAATCGAATGGCGCTAA
CCCTGGACCTATAACATTTTGTAGGAAGTACAGCTTCTTCTCCAAGCTAGTTAAGTAGGAAAATTTAGAAGCAAATTATC
AGAAGGACACTTGACATGTTCAAAGAGAAATGAGGCATAAGATGTTATTTACGTTCATTACATAATACATAACTAACTAA
AGATTTTCAGATATTGACTTGTCAATGAACTAATTCTTAAACTTCACATAACTTTATCAATAACAACAAAAAGAATTAAT
AAACTTCATCATCAACTATAGGATGCTGCATAAAGAGGACTTCTAATAAACTTCATCATCAACTATAGGATGCTGCATAA
AGAGGACTTCTTATACCCACCGTAAGCCATATGGATGGGATCCATTCTTGACTTGCATACAACCCTAAGTAAATAAACAA
AGATTGTCTGAAGGATCATCCTCAAGACTCAGTGAAGGCCCTTATTCAAAGAAGAGAATTATGGGAGTTGCGAGACTATC
GGCCTTTATATTCATTTAATCCAGTCCAAAGAAAATAGAAATCTTATTTTTATAAGTGGAAGAGGAAAAGGAAGCATGAT
ATCAACATTCCCTACATAGTTGAACAATTCTAGAGTTTCACTATGAGTTGGGTTAGTAATTCATTGCTAGAGAAACCAAT
AATGGGTCTACTTACAAACTCACGTTCACTTTAGTCAAGCTCCTAATGTGATTATTGGTTTAGGTAACCAAAAAAGACCA
TAGAAAACTAAGAATGTACAATCATAAGATAACAATAAATCAAATTTTGAAACGTATGCGAAATAGAGGAAAAACCTTTG
CCCTCTGACAGAAAGTACATCAGCTATGAGATCACTATAACTGGATATGAACTTAGTAGCTGAATTCACCACAATATTTA
CAAAACCATGGACAAGTAAGCTAACATTCAATGCATGTTATTGGAGAGTATTCCAATTATGGTAACAAAAAGTATTTGCA
AAATACCTGCTCCAAGCTCCAAAGGATGAGACAGTACTCTAGAGATAATGTTGTTATCTACTAGCACAAGAGCCCCATGT
GCATGAGCCATCTTTGTAATTTTCTGTGATAAATCAAAAGAGACAACAATATGAGACAAAAAATCATTATCTTTTGAAGA
TCTATATTATACTACTATCAGCAACAGTAAAAGTTGAAAATTGTACATGCATACTCTACATATGCCACTGTCAATCACCC
ACATGATTATCACAAATTTGTTAATAAGGGTTGGTTGGACTTTCCAGCAAAACAAGCTTTTTCCATGGTTTAATCACAAA
AGCAACCTAATCTAAGTTAGTGGTATCCACTCTCCTGTACAAATAAGATAACAATCAAGATTCTAATAACCTAATTAAGA
ACATAGTTACATCGACAATCAAGATTGTAATCACTGTCGCCTCCGTGTTTGCAGAGGAGTGTCGCGTTACTTGTCATTCT
AGGTATGGATTGGCTTACCTATTGGTGGGTACAGTAGGTGTCATCGTGACTAGGGAGACTGTTCGTCACACAAATATACT
TTAGTTTAGTTGGATATGAAACAGTCCAACACACTATCTCCTCGTCTTTTCGATAGATTTAGAGTAAGAGGCCCCATGTC
TATGTTATTTTGCCTATGCTTCTTATTGGTAGTTCAGTTTTCCCCTATCCTTGAGTGCGCTAGTGTCAAGGCAGATTGCT
TATGCTTCCATTGATAGGTGCCAATTAATAAATAAGNNNNNNNNNNNNNNNNNNNNNNNNNNNNNNNNNNNNNNNNNNNN
NNNNNNNNNNNNNNNNNNNNNNNNNNNNNNNNNNNNNNNNNNNNNNNNNNNNNNNNNNNNNNNNNNNNNNNNNNNNNNNN
NNNNNNNNNNNNNNNNNNNNNNNNNNNNNNNNNNNNNNNNNNNNNNNNNNNNNNNNNNNNNNNNNNNNNNNNNNNNNNNN
NNNNNNNNNNNNNNNNNNNNNNNNNNNNNNNNNNNNNNNNNNNNNNNNNNNNNNNNNNNNNNNNNNNNNNNNNNNNNNNN
NNNNNNNNNNNNNNNNNNNNNNNNNNNNNNNNNNNNNNNNNNNNNNNNNNNNNNNNNNNNNNNNNNNNNNNNNNNNNNNN
NNNNNNNNNNNNNNNNNNNNNNNNNNNNNNNNNNNNNNNNNNNNNNNNNNNNNNNNNNNNNNNNNNNNNNNNNNNNNNNN
NNNNNNNNNNNNNNNNNNNNNNNNNNNNNNNNNNNNNNNNNNNNNNNNNNNNNNNNNNNNNNNNNNNNNNNNNNNNNNNN
NNNNNNNACAATTTGATCAACATTTAAACAGTAAGTCTCAATCAGCGCTAACTCTGATTTGGGATTTTCCGTCAAATGAG
GGCTACATATGGTGAAATTAGTAATGGTAGGGGTAAAACTAACTTCATTTCAACGGCAAGGTCTTAGTCCACAAACAAAG
TTGAAGGGTATTTTTGACCCTTTTCCCAAAAATATATAAGCAAATTATCAGGACACTTGAGATGTTCAAAGAGATACAAG
GCATCAGACATCACTTACGTTCAATACGCTAAACATAACTAACTAAAGATTTTTAGATATAGACTTGTCAATGAGTGATT
TCTTATACTTTACTTAACTTTATCAACAACAACAAAAAGAATTCTTAAACTTCATGGCCAATTATGAGGGCAGCCAGTGC
ATTCAGGAAAAGAATTTCAATGTCACGATGTATTGTACAAATTTGTGCATTACAGGTGTATAGGATGTTGCATAGTAACT
GAATGCATCACAATATTTACAAAACCATGGACAAGTAAGCTAACATCCGATGCATGTTATTTGAGAGTATTCCAGTTAGC
GGAACAAAAAGTATTTGCAAAATACCCGCTTTGAGCTCCAAAGGATGAAACGGTACTGGGACACAATGTTGTTAGCTACC
AGCATAAGATCCCCATGTGCATGAGCCATCTTGGAAATTTTCTGTAATAAATCAAAAAAGTCAATAGTATGAGACAAAAA
ATTATTTTCTTTTGAAGATCAATCAATAAATACTATCTATGATTAACAGTAAAAGTTGAAAACTATACATGCACAATCTA
CATATGCCATTGTCAATCACCCACAAGAATATCACAAATTTGTTTATGAGTGTTGGTCACAAATTTTGTGAATGGTTTAA
TCAAAGAAGCAACCTCATCTAAGTTAGTGGTATCCACTCGCCTGTACAAATAAGATGACAATCAAGATTCTAATAACCTA
ATTGAAAACAAAGATACAACGACAATAAAGATTCTAATCACTGTCCCCTCCGCGCTAGTGGTGTAGTGCTGCGTTACTTG
ACGTTCTGGGTACGGGTTCGCTTACCTACTGGTGGGATACAATAGGTGTTATCGTGACTCAGGAAGTCAGGTCCTGACTC
AAATATACTTTAGTTGAGTTGGATATGAAACAGTCCAACACACTATCTCCTCGTCTTTATGTTAGATTTAGAGTAAGAGA
CCCCATGTCTAGGTTATTTTGCCTATGCTTCTTATTGGTAATTCAGTTTTCCCCTATCCTTGATTGCGCTAGTGTCAAGG
AAGATTGCCTATGCTTCCATCTCTTTATGCATTGCTCATTCGTAAGGTTTGCTATAAGATGTGGTATTCAAAAAGAAACA
AGGCATCATACATTATTTACGTTCAATACACTATACATAACTAATTAAAGATTTTCAGATATAGATTTGTCAATGAACTA
ATTTCTTGAACTTCACTTAACTTTATATCAACAACAACAAAAATAATTCTTAAACTTCATGGTCAATTATGTTTCAATTA
GAAAATGTAATGAGGATAATCATCAGATTACCTGGAAAAGAAACTCCACCAGTTTAAGCAGATTTGCCAACTGTTGCAGA
ACCTGATGACTAGCAATCCTTCTTTTCAGTGAAGCGCACCCAAGAAGATGCAGAACAGCAGGAAATAAATGCAATTCTTA
GAAGAATTTTGACTTGTGACGCTACTTATCTTCCCATGGCGTTTACCACCTTTCAGTTGCTGAATGTCCCCAGATATACA
CTCAAGTAAACTTGGTACAGTTGATGTGACAACCATCCCAAGTGCATCTAAACACTGCTTCACAACATCATTCTTCTCAA
CCAACTTATCAACGGTCGAGAGCAATTTAGCATTGGAAAAAAATAGTGGCAGCCACCTCTTCCCAATCATACAAAGTAAA
GCCACAAATATTAGTGCCTTACCCTTCAAAACTTCACTTCCCTGCTCAATTAGAGTCAACAGATACAAAACAAGATTCTT
GTCTTCGACCAAGGCAAGAAGGTACCTTCCAACACTTGGAAGTGTATGACTTTCAAGGAGGTTCATGTTCGAATGTTTAA
GAAGATTTGTTGCTCTCGTGGATTACGCTTGACCAGGCTTGAAACCATAACCTTGAATGAAAGTTTTTCCATGACTCGTT
GAATACTAGAAGGGCTAAAACTAACAAGACGAGCCAAGCAAGACCCTGTTGTCAGCCTCATGATCTCCTGCTTTCCAGGA
GCCCTAAATATGTAGCATATGTTAGTAATGACATCTTGGCTGGTGAAACAAGCTGACCAGTACCCTCCTTGATTGGAGAT
ATTTTCAATTGTCCTTAGAGCATAAAGTTGGGTAATGTCATCCTCTTTGTTTCGTAAAAGTGATGAAACCAATGAAATTA
TTGGACTTGTAACCTACAACATTAATATTTTCAGAAAGGAATGTTAAGACAGGATGTGAGGCTTTGCAATATGCAAATAT
AGTACATATGCTTGTATGATTTTATCATAGTTTTTCCACAACCCCAAGAGAAATATCTTAACACACTTGTTTATTTTACT
ACTATATAGTGTTGCATTACAAGGGAATTTGAAGCTTATAAGTTCATCCAGTTCACTAATTAAAAGATAAATGGTTTTTA
ACCCATTAATAAGTATACCATTTATATCCTAGAGACAAGTTGCATTTTTTCTCATAAGAGCTGCATTGGTGCTAGAACTT
TTCTGACAGTGTCTATGCTTTGAAGTGATTGATCATAGAACACTTAATACTTACAAACTAATTGCAATATAGCTTAGTAA
TTTATTGTGTAGAGGATTTTTAACAAATATAACACTCCATCCGTTTCAATTTGTTGATCCTACTTTCCTTTTTTGTCTGT
TTCAAAAACAATGTGTCTTCTCTTTTTTGTGGCAACTCTTAAATTTCATCTTTCCACATGACATATTTAAGACCACGAGA
TTTAAGAACATTTGGTACATTCTACATATCTTTAGTTTAGATTCACAATATTCAAAAGACTTCTTTACTTTCTTAAACTC
CATGCCAAGTCAAAACAAGACAAAAATTAATATGGAGGGAGTAACAAACTTGCAAGCTGCACCAATAAGAAGTTACAGCA
ACAAAGATACCTCCCAATAGGATGAGGGTTGGCTGTCCTTAGATGGAAATTCCATTGGTTTATTATCCCGGGCATGCTCA
TTTTTAGTAGATATATAAAATAGTAATTCGTCCAAAGCAGCCATGGAATGCCTTCTCACTCTCTGTTGCCTGTCTCTCAG
ACCATCAGTTAGTGCACCTAATATTCCAGAATTTTCCAGCTCATCCCCAAAAAAAGTAGAGTGACGAATCAACAAGCCAA
TAAGTTAAGAAAGTTGAGCATGCAACAGATAAACCTTGGAGTGACTAAGCATTTTGACTAGAACCAACACAATAGAGTCA
TTGGTCAAGATGTTGGCTGCATCAGCTTTGCTGCTAAAACAGCTCAAGGTATCTGATCACATTTTGCTTCTCCCCTGAGG
GAGTATTCCCACTAATAATGATGATTCTACTATTCTTATTGCTCCTTTGACATTTTGACAAAAATCAGACAGTTGAGGTG
GTGCATCAAATGAAAGTGAAGGAATTGCATCTGAACTTTTACTTGATTTTCTGCAAGGCATTACAGTTCAGACTGAGAAA
TCAGATGGACGCCAAATAATATCTGAAAGGTTCGTAGACGGTTTTGAGATATCAGAGAAATCATATTTTTATAAGAACTA
GAAGAGGAAAAGGAAGCATGATTGAACTTCAACGTCATATAATTGGTCAAAAGCACTTCCAAACAGTTTACCTTTAATGA
ACTTCCAAACAGTTATGCCACCAATTTAACTTTTCCTTTGTTCATTTTAGGGCAAAAAAGAGGGAAGAGAGAGGTGAACT
ACCTGGCAGGAAGGTGTTTTTTATATATCACTCAATTTTCTTGCTAATCCAAAATCACACAGCTGCCAGGAAACAAATAG
AACTTTAACATCACATAACTGGTAAAAAGCACTCATCATGATGTGTAAAAGTCACAACATAAATATCACCATACTTTCGT
GATTCCATTTTCATCCAACAGGATGTTTGATAGCTTTCAGTCACAATAAATTATTCCCTTTGAATGCAAGTATCCTATAG
TAGACAAAACACCAAAAAATAATTCATGCCAAAAACAACGTGTTACAAAAGAACAATGAAGGCTAAAGTTACTAACTTGC
AGAAGAGCTTCTAACAAGGCCACAAGCACGTTCATGTATTGAATATTCAAGAAGCTTACCATCTTCAACCAGAGATTAAA
AGATGTTAATATCTCCCAGGTGTGGTTTAAACTAAAATACAGGTAAGATGATGCAGATGCAAGTTGTTACATTACCAACT
ACAGTAAACTGTGGTCATTTTGACTACTCTTTAAATACAAATCAAAAAAGAAACCTATTTCTTTCACATCATTTTGCTGG
CACAAGAAACAAGTTACCTTTATTTGTGAGACTACAAATAACTCTATTAAAGTGTTCAATCACACATGACACTGATGTCC
TTAGTGCCTGTTTGGGAAATCCCAATGTAGGCATGCAACAAATTTACCATGAAACCTCAATATCCCACGCCTCTACTAAA
AAAAAGACCAAGAAGAATTAGGGTGTTGTCACATATTTTGGATGTTCGTGTCTAATGTCAGCATAAGGAATCCTATATTC
CAACACAATAGTTATACCACTGGAACAATGAAATATATTTATAAAATAGCAGACCTGCCAGTGCTTACCTGCTGCAATAA
GCTCATAAGATTTCTTCCAACAAAATATTCTATAACCAACCATAGGTGTGCAAATGTTTCATACCTATGGATAGGTTGAA
TTAGAAAATATGTCAGAGAAACCTTCTTATTAAACACCAAAATGACCTTTACCACATAAACAGAATTGAAGAAAAAGAGA
GGGGTTACATGGAAGACAGGAAAAAGATAAATCTCACCAGGAGTAGAACTTCAATACATTTGCATGATCTATAGAATGAT
GAATTCTGACCTGTAGCAAATGTAGCCATAGAAGAATAAGTACATGAATAGAGGAAACTGAAGGAAATAGATTTTAAGAA
AAGAGGTTGAGGTTCTTGATCATTTGTTCACGAGACTTCAAATTTATGCCACATAATAAAAAGACTGTGTTATGACTCAT
ATAATTTCCAATAATCTCATAACTACAATAGTCACAAGGATCAACAATCCTTAACATCTAGATATATGATGAGGCAAGTT
GTTTTCTAAGACCACGCTTACTAAAAGCATATACATTCTGAAGTAGTTTAGCTGCTTTTGAAGATTTGCAAGAACTGTAG
ATAATGTTAAAACAATTGAGTAAGCTGATCCATTAGCACTGTAGATTAGCAGGCACCAATAGAATTTTACCACAAGTCAA
TGAATATAACTTACACAACAATGTGTTGTAAGCTGACAGTTTCTAAAGTCCATACTGAGGAGGGTTCACAGATAATTACC
CTGTAACATAACATTTTTCCTTTGTATCTATTCCTCTAAAAAAGTAGACTACAATTAAAAATCAAAAGTATTATGAAGTT
ATCAAATTTCTAAGAGAGCTATTGGGTAGCTAATAAATTCTGCAGCTTGGTTCCTAATTAAATCGTAAATTATCTTCTTC
CCAATAGGGTGGCCTAGCAATCAAATAGATCAAGTAACAGCTTGGGAACTAAGGTTCAAATTTCACAAAAGACGACACTA
GGTGATATCTTCTCATCTACCTAAACCTTGATGTGCATAGTTAAACATAGAGTACTATGTAATACAATATACGGTGCCCA
AATACCAATGTTATCAAGAGGATAAATCAGGCACTTCCACAGTTTTATCATCAGAGGTGCAAGCAAATACAGCTAAGGGT
CCATTGAAAACAGTCTAATCACTCTACCTCCCAAGGTAAGGATAAGGTCGGTTTACACTCTACCCTCCTCAAACCCCACT
TTATGACATTATGTTATGTACGTTTTAGTTGTTGTAGGTGAAATCAAATTCAAACATGAAGCTCTAGTTCCCTCCGCCAT
ATGTTTTTTCAGAATGAGAACCTTGTCCACAAAACATAAAATAGTAATAACAGAATGAACATGCAATAGTCTTGGAGAAA
ACCACCTTTAGTAATTTCAAATTCATCGATTTCCTCTACTTCTTTTCTAGTCACGGTGATGCTCTCCAAGCTCTCCACTT
TCTGTTGATGGCTTTGAGCATTTTTGGCAGCAAGTTCTTGTTCCTTCCTCTCAATGTCGAATTTACTCAACTTTTCTTCA
AACTCCTCATTGCATTTTCAGCTCTTGACCTCTTTTTGCCTCAAGTTCACTTTATTTTTGCAAATATCCTAAATCAACTC
TCCATTTCATTTTCATGCCAATATGAAAAAAACCACGTTAAAAGCACCAATTTTAAAATAAAGCAAGCGAAAATAACTAT
GAAAAGAGCCTCAAATGAGTGGAAATTCACCACTCATCAGCACTCCTAACTTAGAAACTTTGTTTGTCCTCAAGTAAAAA
AAATCAAAACCACAAAAGGCTCTTATTTCAAGACACACCACAAATCAATTTCCCTTTCTCAATTAAGCACAAAGGTAATG
GCTTCGGTTTGTACTAACAAATATTCCACATGCAAACTTTTCACAAAAGAAATCCTCTCATTCTCATGAAACATTTTCAA
AAACCAAGAATCATTTAAGTGACAACAACTCAAACTCAAGAAATGACTCAACTCATTAACTCTTTCATATGCTCACTTGA
CTCAATTAGGAATTTTCAAAATCACAACTTTTTCAACTTCCAAGCCCTCACAAGAAAGAAGTGTCCCAAAACCACACACA
TGTAAACAAGACAAGGGACAAAGATGCAACACTCACACTCACAAAGAATCATCTCATGCACACAAATGTCACACCATAGG
CTTGCCCATATTTTCAATCAACATTGACTCAACTCCATTTGGTTAGAAATCTCAAAGGACTTTGTCAAGCTTGTAATGTA
GGCTTAGGGAAGGTAAGGATATTATATAGGTATAAGTGACTACACCCTCCTTGATCACTACACAACAACTCCTCATTTCC
AACTTTCTCCACTTTTCAAACCCATGCACATTTCACACTATTTTTCATTTTTCTTTTCTTATTTCCACTCTAAATGCCCC
CACATGCAACCATTTTCAACTTTTGGAGGATTCAAGTCTCATTTATTCATTTTCTTTCTTTCTTTTTTTCAAAGCTTATT
CTTTCTTTAAGACTTTCCATCCATCCTTCAATTTCTCTCTTCTTCTTTTTTTACATCAAGCCCTCATGTGGTAAGCATCC
CTTCAATGAATTTTCCATAACAACACCAACTTAGGCTTTTAGTCTCAACTTTCACAACCTCAAGTTCAAGGAGGGAATTT
TCTTTCTTTCTATTTCAAATCTTATTCTTTCTTTAAGACTTCCCATCCATCCTTTAATTTCTCTCTTCTTCTTTTTTCTT
TCTTTTTTTACATTGCGCCCTCATATGGTAAGCATCCCTTTAATGAATTTCCCATAACAACTCCAACTTAGTTTTTTAGC
CTCAACTTTCACAGCCTCAACTTTCACAACCTCAAGTTCAAGGAGGGAAGGGTTCAAAAGAGGGTTACTTTTTCAAAAAG
GATAAGGCTTGTAATGTGTTTACCAATAAAAAGGATTAGGCTCAAAGCGGACAACTAAGGATATATTTAGCGCAGAGGTG
GGATTTTTAAGCCAAGTGGACTTCAAGAACATCAAAGAAAGCCTAAGATCATTTCTCCAACCAAACTCAATCAAGACCAA
CATTTCAAGACCAACCGGGCAAGTTGTAGGTGACAAACGTGAACACAAGGCATTATTCAACAACTCACCACACATGGCCT
GCAAATCAATCAAGATGGTTCAAAATCTTACTTCCTTTCAAAATACAAGTAGCATTGAACATTTTAACCGCTAACGAATC
AAAAGTCACAAAAAGAGTTGTAAGAGTTGTCACAAAATCATTCATAACATGCTTCCTTTTAAAAACAAAGAGGTATGCTC
AACATTATTCGCATGTATGACTATGTTCTTAGTACCAACCAAGTCAAAACCTTCCCAAAAAGATGACGATTCTGCCCTTA
AGAAAGTTGTTAGCCAATCCATCATCAGGCAACCTCATGCATCTATTCGGGAATGGCTACTCAAACTTCGCCCCAATCAA
CGCCAATCAAACACTCACAATCAATCAATGATTTACCCTTAAGAAAGTCATCACTCTCTATCCATCATCGGGCATCATCA
ATCCAAATCTTGTTATCAAAATAAAACAAAGAAGCTACAAACTACAAATTAGAAACTAAAAAAGACCAATCCAACACAAT
ATCAACAAAAACATCCACAATATCAAAGTCCGACAAGGGCACACCAGTCCATAAAAAGGAAAGAAAAGTACGCCCGACAA
GGATACAATCACCATATGTAGAAATAATCAATAAAATGACTATAAGGAGAGAATCCCCAACTGAAAATGAGACTGTGTCC
TCACTTCGGGCCAAGTAATCATCTTATTTTCGGGCACATTTTGCCTATAGGAACCTACTCTCATCAAAAGTACTCTTCCT
CCTCAATTTTGCCTATAGGAAAACAGTCTTATCTCTCAACCTCCCAAGGTAAGGATAAGGTCGGTGTACACTCTACCCTC
CCCAAACCCCACTTTATGAGATTATGTTGTGTACGTTGTTGTTGTTGTTGTAGGTGAAATCAAATTCGAAACTTCACCAA
TCCAATTCCACTTCCCTAGAAAATTCTATACAAATTAAATCTAAATCTCAAATTACAATTAAAATTCAAATATAAAAAAC
AAGGAAACTTTTTTCATGGGGTTTCTTACTTCAAGAACCTTGTTTTTCTGAGATTTATCCACACTTTTAATTGCAAAATA
CTCGATTGTCTTCTTGTTTCTTCCTTTATATACAGTCTGTAAAAAGACAAGGAAAAACAAAAAAAACTTAAACGACGCAG
TCAACCTAAAGCGCAAACAAAAGAAGAACATAGAAAGAAAAAAAAACCATTACCAGTGTCTTCCACGGCCAAAAACTTCA
TATATATGATACTGATTCATATTTTTTTCACTTGCTCATACAAAATCACTTAGCTAGGGTTTTTCCTCTTTTAGTCTGCA
AAAAAATAAAAATAAAACTTAAACAACATAGTTAACCTAAAAACGCAAACAAAAGAAGAACATAGAAAGAAAAAAATCAA
TACCGAGTGTTTCCGTGGCCAAAAGCTTCATATGTATGATACTGATTCATATTTTTCACTGGCTCACACAAAATCACTAA
GCTACGGTTCTTCCTCTTTTCCTGAATCTGAAATTGAAACTAATCAAAGAGATTACTGAAGAATTTCATTGAAATCGATA
AAAAATTCGTCATGGAATCAAGAATTTCATTAAAAAAGGGTCAGATTTGTGAGGATGATAAGAGAGTGAGTGTGTGCAAC
GGTCCGATAGGGGTATATTGAAATGAAATGGAAATTATTTTTCTTTTAGAGAAAAGAAAATTTAAAAAATTAGAATAGGG
GGCAAAAAAGGTATATTCTGTTTGTTTTATAATTGTCCACTAATTAATGTACTAAAATTTGCATACATAAATACATTTTT
AGTTGATTAAGGTATAATATCGAATTTGAAAACAAAATTACTTCTTTTTTTTTTAGTTTTACGAGATAAATATGCTTTAT
ATTATAAAAAAAAGTTATTTTAGTTATTGAAAAATGAGCATGTTTGATCAAATATTTGAAATATGTTTATTTAAAATATA
TTTTTGGTCAAATGGAATTTTATAACTATTTTATTTGGGGAGAGGGAGAAAGTAGGGATGGCAATTGGGTGGTGTGGGGC
GGTGGTGGCAATTGAGCGGTGTGGGGCGGGGGTGGGGCGTTCCAGGGCAGGGGTGGGGCGGGTTGAGAAAATATGTCCAG
AAGAAGGCAAGGCCAAAAGATAAAGTATATGATTATAAAGTGGATTTAGAGTATGCTAGCTACTTAATGATCCATACAAT
ATAGGTTGGATTTGCAATAATACATTCATACTTGACATTTATCGGGTCAGCAAAATAACAAATTAAGGCTTTGTTATTTA
GCTAGCGTTTGACCACAAATTTTTAAATATTTTTAACAAATATTTTCGGGTGAAGTTTCATCATGCGTTTGACCATAGAT
TTTGAGAGAAATATTTTACTTTAAAAAAAAATGAATTATACCTATAAGTTTTAGAAACTATTTAAAATACCCATGAGTTT
TTATTATCATTTATAATGAAAATGTTCAATGAAAAGTCATGACAACGAACATAATTAATATGAATTTGAAAAAAGAGGAA
GAAAACAAAAGGAAAATACCATTGATTTTATACAAAAAAAAAATACTATTACTACATGTAATTGGAAGTAATTTCGGAGA
GCACGTTCGGATAAAATTGTATAAAATATGCGAAATAAATTTTGTACAACAAACAAGGAATGAAATTTAGTCTTTATAAA
ATATTAAAACATGGGATAATTTTTAAATTTTTATGATTCCAATTTCACATGTTTGGTTGGGTTTAATATTTTGGAAAATG
TTTTCCAAATCAACTCATTTTCCTCAAATTTAAGGAAAATGACTCCCATAAAAAATTTTGCAGCTTGGTTCCCAATTAAA
TCGTAAATTCTCATCTTCCCAATAGGGTGGCTTAGCAATCAAATAGATCAAGTAACAGCTTGGGAACTAAGGTTCAAATT
TCACAATAGACAACACTAGGTGATATGTTATCATCTACCTAAACGTTGATGTGCATATTTAAACAAATAGTACTATGTAC
TACAATACACGGTGTCCCACATACCACTGTTATCAAGAGGATAAGTTAGGCACTTCCACAATTTTATCATCAGAGGTGCA
AGAAAATACAACTAAGGGTCTATAAAAAACAATCTAATCTCTCTACCTCCCAAGGTAAGGATAAGGTCAATGTAAACTCT
ACCCTCCTCAAACCCCACTTTATGACACTATGTTATGTACGTTGTCGTTGTTGTTGGAGGTGAAATCAAATTCAAGCATG
AAGTTCTAGTTCCCTCCGCCATATTTTTTGTCAAAATGAGAACCTTGTAAATAAAACATGAAATAATAATAACAAAATGA
ACATGCAATAGACTTGGAGAAAACTGCCTTCAGTAATTTTAGATTCATTGATTTCCACTTTTTCTCTTTCAGTCACAATG
AAGCTCTCCACTTTCTTTTTATGCCTTATGAGCATTATTGGTAGTAAGTTCTTGTTCCTTCCTCTCAATGTCAAATTTAT
TCAACTTTTCTTCAAACTTCTCATTGCATTCTCAGCTATTGGCCTCTTTTTGCCTCAAGTTCACTTGGTTTCTTCAAATA
TCCTAAATCAACTCTCCATTTCATTTTCATGCAAAAATGAAAAAAATCACGTTAAATGCACCAATTCTAAACTAAAGCAG
GCCAAAGTAACTATGAAAACAATCTCAAATGAGTGGAACTCCACCACTCATCAGCACCCCCAACTTCGAAACCTTGTTTG
TACTCAAGTAAAGAAAATAAAAAACACAAGAGGCTCTTATTTCACGACACCACAAATCAATTTCCCTTTCTCAATTAAGC
ACAAAGGTAATTTACCTTTCACAACCTCAAGTTCAAGGAGGAAAGGGTTCAAAAGAGAGTTACTTTTTCAAAAAGGATAA
GGCTTGTAATGTGGTTGCGGACAACTAAGGATATATTTAATGCAAAGGTGGGATTTTTAGGCCAAGTGGACTTCAAGAAC
ATCAAAGGAAGCCTAAGATCATTTCTCCAACCAAACTCAATCAAGACCAACCGGGCAAGTTCTAGGTGACAAAAGCGAAC
ACATGGAATCATTCAACAACTCAACGCACATGGCCTGCAAATCAATCAAAATGGTTCAAAATTTTACTTCCTTTTTTTCA
AAATACAAGTAGGATTGAACATTTTAACTGCTAATGAATCAAAAGTCACAAAATGAGTTATAAGAGTTGTCACAAAATCA
TTCATTACATGCTCAACCTTTTAAAAACAGAGAGGTATGCTCAAAACTATTCACATGCGTGAATATGTTCTTAGACCCAA
CCAAGTCAAAACCTTCCCAAAAAGACGACGACTTTTCCCTTAAGAAAACTATCAACCAATCCATCATCAGGAAACCTAAT
GCATCTATTCGGGAACGACTACTCCGACTTCGCCCTAATCAACACCAATCAAACACTCACAAGCAATCAACAATTTACCC
CTATGAAAGTCGTCACTCTCTATCCATCGTTGGGCATCTCAATTCAAATCTTATTATCAAAACAAAAACAAAGAAGCTAC
AAACTACAAATAAAAAACTAAAATATACCAATCCAACACAATATTAACATAAACATCGACAATATCAAAGACTGACAAGG
GCACACCAATCCATAACAAAGAAATAAAAGTACGCCCGATAAGGACACAATAACAGTATGCAGAAACAATCAACAAAACG
ATTACAAGGAAGGCATCCCCAACTGAAAAATAAGATTGTATCCTCACTTGGGGCCAAGTAATCATCATATTTTCAGGCAC
ATTTTTCCTATAGGAACCTGCTCTCATAAAGATACTCTTCCTCCTCAATTTCTGGAGCCATTTCTTGATCATTCGAATTG
GTTTTGAAAGCCATTTTTAGTTCAAAACACCTACAAATGAAGCCAACTTGTCAAAAATTCTTGTGGACACTTAAAAAGTG
TATTAGGAAGTATTTAATCCAAAGAAATAATCAAAAGAAGGTTCAAGCTGAGCTATGCGAAGCTACTATTTTGGGCCTGC
CATCACTGACTCCTCCGTGTTCGCGGAGGAATGTTGCATTACTTGTCATTCTGGGTACAGGTTGGCTGACCTATTGGTGG
TTTATAGTAGGTGCCATCGTGATACGGAAAGTTGGGTCGTGACACAAATATACTTTAGTTGAGTTGGATATGAAACAATC
CAACACACTATCTCCTCGCCTTTCTGTTAGATTTAGAGTAAGAGGCTCGATGTAAAGGTTATTTTGCCTATATGTCTTCT
TGATTGTTCAGTTTTCCTTTACCCTTGATTGCCCTAGTGTCAAGGCAGATTGCATATGCATCCACCTCTTTAGGCATTGC
TCATTTTTAAGGGGTGCTATTAGATATGGTATTCAAAAATTTGTTCTTTGATGCTTATATGGTTTTCATCCTCTATAGAA
TATGGTTTCTGTCTTACCAAAGCAAAATAATAGTTGCACGTTTACTATAATCAACAGGAAAAGATTGAGAAGGCAAATGT
CATTAGGAAGTAGTTTTATAGGAAAAAATGATCTTAGAAAATAGTATTTGAGCAAAAGATGAAACTTATCAAAATTTACT
GTAATGCTGAAATACTTTGTAGCCCCAACAACATGCTTAAAGAGTGCCAAAGAACGTGTCAGAAAACTCAACACTGATCC
TGCACTCATAGCCTGCAAATTGAACAACATTTAAGAAATAAGTTTCAAGGGGGAACTTCATGGTGGCAATATACCGACAA
CCATAATGCCTTAGTTCAAATTCCCAAAAAAATCACCTGTTCAAATACTTGAGAAAATTGCAAAGACCTCCCTGGATGGT
CACGAAGACCTGCATAATTGACCTTCTTCACTTGTGGATGGGAAGATAAATATTCAACATTTTTTTGTGCATTCTCCTGC
AATATATTGAAATTATTTAGTTAGAACACTGTGATATGGAAGAATTTACGAACCATCTTAACTTCTCAGCACAATATAAT
GATGAAGATGCAACAATATGCATGCCATAATCATGATAATCTATAGGATCAAGAATAATAGATTAACAAAGGCGCAGGAA
GGCACATATGATTCTAGAACGAGTGGTGGAATACTAATTTCACCACCAAAAAAAGCAAATAAAATTAAACTTGTTGTTTT
TCAACAGGAAGAGCCATTGTTTTGATTCCTCTCAAACAGAGCCAACAATTGAATGGCGCTAACCCTATACCTTCAACAAT
TTTTAGGAAGTACACCTCCTTTGCCATGCTTGTTAAATACGAAAATTTATAAGAAAATTATTAGAAGGACACTTGACAAG
TTCAAAGAGAAACAAGGCATCATACATTATTTACGTTCAATACGTTATACATATCTAACTAAAAATTTTCAAATATAGAC
TTGTCAATAAACTAAATTCTTAAACTTTACTTAACTTTATCAACAACAACAAAAAAAGTTATTAAACTTCATGGTCAATT
ATAAGGGCAGCCAGTGCATTCAGGAAAAGAATTACAGTGTCATGAAGTATTGCACAAATTTGTGCATTGCAGGGTCAATA
AGGTGCTGCATAGAGGGGACTTCTTGTTCACACCATAAGCCATATGGAAGGGATCCATTTTTGACTTGCATACAACCCTG
AGTAAGTATACTAAGATTGTACGAAGGCTGATCCTTGGGCCTGAGTGAAGGCCCTTATTCAAAGTAAAGAATTATGGAAG
TTGCGAGATTAGCGTCCTTTATATCCTGTTAATCCAGTCCAAAGAAAATAGCAATTTTATTTTTATAAGAAATGGAAGAG
AAAAAGGAAGCATCATTTTAGCATTTCCTACCTATTGTTGAACAATTCTAGAGTTTCACTATGAGTTGGGTAAGTGATTC
ATTGTTAGAGAAACCAATAATGGGTCTACTTACAAACTCACGTTCACTATAGTCAAGCTCCTAATGTAATTATTGGTTTA
GGCAACAAAAAATGACCATAGTAAACTAAGAATATGCAATCATAAGATAACAATAAATCAAATTTTGAAATGTATGCGAA
TTAGAGGAAAACCTTTCTCCTCTGATAGAAAGTACACCAGCCATGAGATCACTATAACCAGATATGAATTTAGTAGCTGA
ATGCACCAAAATATCTACAAAACCATGGACAAGTAATCTAACATTCGCTGCATTTTATTGGAGGGTATTCCAGTTAGCGG
AACAAAAAGTATTTGCAAAATACCTTCTCCGAGCTCCAAAGGATAGGACAGTACTGGGACATAATGTTGTTGTCTACCAG
CACAAGATCCCCATTGCATGAGCCATCTTGAAAATTTTCTAAGATAAATCAGAAAAGACAACAGTTTGAGACAAAAAAAA
TCATTATCTTTTGAAGATTAATATATTACTATCTATCAGCAATAAAAGCTAAAAATTGTAAGTGCATAATATACATATGC
CACTGTCAATCACCCACACGAATATGACAAATTTGTTGATGAGGGTTGGTTGGACTTTCCAGCCAAACAAGCTTTGTCTG
TGTTTAATCACAAAGAGTAACCTCATCTAAGTTATAGTGGTATCCACTCGCCTATATAAATTAGATGACAATCATGAATC
TAGTAACCTAATTGAAAACAAATTACATCGACAATAAAGATTCTAAACAATGTCTCATCCGCATTCACGGTGGACTGTTG
CGTTACTTGTCATTTTGGGTAAAGGTTGGCTTACCTACTAGTGGGTTATAGTAGGTGTTATCGTAACTCGGGAAGTTGGA
TATGAAACATTACAACACACTATCTCCTCCTCTTTCTATTAGATTTAGAGTAAGGGCTCCATGTCTAGGTTATTTTGCCT
ATGCTTGTTATTCGTAGTTCAGTTTTCCCCTATCCTTGAGTGCACAAGTGTCAAGGCAGATGGATATGAAAACGCAACAT
TGCTTCGATACTTATATGGATTTCATCCTCTATAGAATATGGTTTCTGCCTTACCAAAGCAAAAGAAATAGTTTCACGTT
TACTATAATCAATAGGGAAAAGATTGAGAAGGCAAATGTCACTAGGAAGTAGTTTGATAGGAAAAAGTTATATTAGAAAA
TAGTAATTGAGCATAAGATAAAACTAACCAAAACTGACTGTAATGCTAAAGTACTTGGTAGCCTCAACAACATGCTTAAA
GAGTGCCAAAGAACCTGTCAGAAAACTCACTCTGATCCTGTACCCCTAGCCTGCAAATTGATCAACATTTAAATAGTAAG
TCTCAAGGGAGAGCTTCATGGTGGCAGGATATCGACAACCATAGCGCCTTAGTTTAAATTCCCAAAAATCACTTGTTTGA
ATACCTAAGAGAAGTGCAAAGTGACATTCTTCACTCGTGGATGGGAACATTAATATTCATCAATTCTTTATCCATTCTCT
TGTAAGATATTAAAATTATTTAGTTAGAACACTGTGATGCGTCAGAAATTTACGAACCACCCTAACTTCACTGCACATTA
TAAAGATAAAGATGCAGAATTATACATGCCATAATCATAAAAATATATAGGGTCAAGAATAATTGATTAACAAAGGTGCA
TGAAGGCACATATGTCTCTAGAACTATAATACCCCGGAAAATGGTAGGTCCAACTAGAGCCTAAACAAAAGGGTAAAAAT
CATAAAATGACTCCCCGAGTGTTAGTAAGTCATTTTAGGTTGAAAAGAGGACGTTTTGAGTTAAGGCCAAGGGGTAAGTG
CCAAGGCGGAGCCAAGCCAATGCCAAAGGCTAAGACTGCCCCTTTCTAGGAGTACATTGTTTCACATTCACGAGAGGGAC
CACGACCCATGTTCCACTCCACGACTCGTGAAGGGGGTCGTGAAACTCCCTTGGCCACGGAAAAATGGCCAACTTTTGGC
CTAGCCACTGCCTCAACTTCACGTGAGGGATCACGGCTCGTGGTCTTGACCACGACTAATGGAGCCCTCCGTGAAGTAGA
CTTGGGCAAAGTGGCTAAAGGCCCCAAAAGGCAAGCTCACTGCCTCAAGGACCACGAGAGGGACCACGGCTCATGGTCTT
GACCATGGCTCGTAGAGACCCTCGTGGTAATGCCTTGGGCTTGTGAGCCTAAGGCACCACTTCCCAGACCAGTGCCTCAA
CTTCACGGGCAGGACCACGGGTCGTGGTCCACACCACGGCTCGTGGTGCCTGGACGGGATTCACTAAAAGAAGGTCTTTT
AAGGAATTTCCTTTTTAGTCCAATTAAAGTGGGGTTGTTTTAGGTACTTTTAGGCGGAAGTATATAAGTTGATTTTAAGT
CAAAATTCATTATTTTAAGTCATAATACCCTAACACCTAAATCAAATAAAAAAGTCCCTCCTCTCTCAATAATTCTCTCT
CTAAGTTCAAGGAAGAAAAAGGAGCCATTGGAGCTATGGTTTGTAGATATTCAAGGTTCTTCCCCAAATTTCTTGGAAAT
TTTTAATTGAGGTATGGATGATTTTCATCTTTGGGTAGCTATCGCCCAAAGAGCCCCTTCAAATTATGTTTTCAAGATTT
CAAATCCCCCAAACCTAGGGTTTTCAATCTATGAAATGGGTCTTCTTCCAAAACGTTTTACATTGTTTCATTATGGTTTA
TTATGGTTGATTATGATTATTTATGATGGGAATGTTGAAGTATTGTTGGATTTTGATGAAAATCACCCTTGGACCCATGA
TTTCCCCTTCTTTCTAAATTGTGAACTATGTATGGCTTGATTGATGATGGTAGCTTGACAATTGATTATGTTTACATTGA
TTATGTTGTTGAATCATGATATCTCTCTATCTAGTATGGTAATTCTAGAAGTTAGGGTTAATCTTGATTCTTAGCCTTGA
AGGGCAATTTGTTAGGGTTTATATATGTTGATGAAGATTGTATATGAACTTGTGATTCACTTAGATAGTGATGAACCTAT
GACTAATGTATAATTTTGGTATTGATGCAATATCCTTCATCCCTATAACTTTACACTTGATTATGCATGAAGTATGTACT
AGATGGTGATTGAGACAAGGTCTAGATTCTTATTTTCGTTTAGGGCTAACCCATTGGTGGCCCCCTAAAGTTGGCATCAA
TTTTCAGTTAGACATCTAAATTAGGCTTTGTTCATTTTAGACACCTCATGTAAGGTCCTGATATGTCAATTTGACACTTT
TTTTACATTCAGCAAAAATATGATGGTAAGTGTGTTCCACTCGTGGATGATGTGTAAAGTGTCTAATTAAATGAGGACAC
TTGCATTTTGTTCAAAATAATTCTTAAATAATAAACTATCAATTATTAAAAAAAAAATGGCCAATGGATCTATGACACGT
GGCATTTTAAAAAAAAAAAACAAAAAAACGATTAAATCACCTTAAAAAATCTTTAGGAGAAACATCTCCCACCCCCACCC
CCACCCCATCATCTTCTCCAACGTTGGAGAAACAAGCACAGTAGCACACACCCCTTAATCTTCTATCATATACCCAAAGT
TTTCTCTATCTCTTTTACTTAAATATTGTTCAATCCTTATATGGTATAACCTTAGTGAACTTCTGTAACTCATTTTTTTT
CAAATAAATGCAACTCCACAAATTTTATTGCTAAAAGAAAATTCTACAGATTTTATTGCTAAAAAAAATAATCTAAGATC
CAATGAACTTTTAAAATACAAATGTGTACGTATACATATCACATTGTTAAGTTTCTTTTAATGGGATTATCTCATTTTTT
TGTGACTTTTTATTCATCCCCAACTTTTCATTTTTTTCTTTAAGTTTCAGTCTTGTTTTCTCAAATTAAATTGAGGAAGA
AGGGCATCATCCTTGGGAAATCTTGGGGAAAGCTCCGTTTGGAATTAGATTCCTCGTTTGTGGCATCATCGAATATATTT
CACCATGGAAGAAGTTCAAGTTTTAGAAAATGATGGTTGAAATTATGGGGAAGAAGAAGGAAATATAAAATAAAAATTGG
CCAAAAAAGAGCCTGACACGCGGTTAATGAGTGGGTCACACTCACTATGCCATATCAGCAAAAAATGTCAAAATGAAACA
TCAGGACCTTATATGAGGTGTCTAAAATGAACAAAGTCTAGTTCAGGTGTCTAAGTGAAAGTTGATGCCAACTTTAAGGG
GCCACTGATGGGTTAAGCCTTTCGTGTATGAAAAAGAAGTTGAATTCGATTGTAAAAGTTTTAAATTTTTCCACATTATT
CTATGACATATGTGTATGATTATGTTAGGTCTTCTATGCAACCCCTTTGGGGTCAAGTACATTGTCTTACGTCTAGGGAG
TACCCTTGGGTCGTGACAAATTTGGTAATTAGAGCACAAGGTTTAGAATGATTCTAGGATTGATGTCTCATGAACCACGT
CTAGTAGAGTCTTGTTCTTGAGTGTGAAGCATGCCACACTTATGAATGAGAGGCTACAAGATGTTTAGGAACTTTCCCTT
ATTTCATTACTCTTTAGTCGTGCTTTAGAGTTTTAACTCTATGAAGTCCTTTTTCCTAACCCTTTTCTTGTGTATATAGG
ATATGAATACTAGAAGGGGAAATGCAAGAAGGGGGGAAGATGGGATTGTGAATAAGGGAGTTCCTCCCCAACGTCCTCAA
GAGCCTCAAGTTCCTCAAGCTCCTAATGAAGAGGGGGCTATGACCAATGTGGAGATAAGGATGACTCTCCAAACATTGAC
TCATGCTTTGACGGCTCAAGTCACTAGGATGCTAGAGTTCAAGTGAACCCCAATGTGAGTATAGCCGCTTCAAGGTTAGG
GATTTTACAAGAATGAATCCCCCGGTGTTCTATGGCTCCAAAGTGGATGAAGATCCATAAGAGTTTATTGATGAAGTGCT
TAAGGTGCTTGATGATATGAGAGTGTCTTCCCAAGAGAAGGCAGAACTAGCCACCTACGAATTGAAGGATGTGGCTCAAG
TTTGGTATGAGAAATGGAAGGATGAGAGACCCGTAAGAGCGGGCCCTATAGATTGGGGATTATTCAAGTAGGTCTTCCTT
GATAGGTTCTTTCCTCTTGAGTTGCGGGAACAAAAAATGCAAGAATTTATCAACCTTCGACAAGGAGGAATAAGTGTGAA
GGAATATGGCCTAAAGTTCACCCAATTGTCTAAGCATGCTCCAACCTTAGTGGCGGACTCTAGGGCCAAGATGACAAATT
TGTTATGGGGGTATCCGACTTGGTGGTCAATGTTCAGCTATGTTCATCCCAAGTATGAATATTGCACGTCTTATGGTTCA
TGCCGAACAAATTAAGGAACAAAAGCTCAAGCAAGTGAATATAGAAGTGAAGAGGGTTAGTGTCGATGATGGAAATTCTT
CCAAGGGTAAATTTGAGGTTCAAGGTAAACCACGGTTCGAGAAGAGGTTTTCCAACCAAGGCTCTTCAAGTGCTCCAAAG
GGCCAAAAAGATAGGGTGTCTAACCCTAAGCTTCAAGGAGGTAGTAGTGGTGGTTCTTATGTTGAGAGACCTAATTGTGC
CAAGTGCGGCAAAAAACATGATGGCAAGTGCTTAGTTGGCATGGATGGTTGCTTTAGTTGTGGAAAGAGCGGCCATATGA
AGAGAGATTTTCCCATGCTAAAGGTTGAAGGAAGAGAGGGCAAGCAAGGCCCTCCTAGTGGTTCAAATTTTGATGCTCCC
AAGAAGAACCGCTTCTACGCTCATCAATCACGAGGTGACCATGAGAGCTCTCCGAATGTTGTAACGGATATGTTGGAAGT
CTTTTCCATTGATGTTTATGCATTATTAGGCCCCGGTGCCACCTTGTCATTTGCTATACCTTTTGTGGCTATGAAATTTG
AAATGCTCCCTGATGTGTTAGAAGAACCTTTCTCAGTGTCTACCCCGACTGGTGACTCGGTAGTGGCAAAAAGAGTCTAT
AGGAATTGTCCTATTTCTTTGTCTCATAAAGTCACTTTGGTTGATTTGGTAGAATTAGACATGCTTGATTTTGATGTAAT
TTTGTGCATGGATTGGTTGCATGCATGTTATGCTTCTATAGATTGTAGGACCCGAGTGGTCAAATTTCAATTTCCAAAAG
AGTCAATTTAAAAGTGGAAAGGGGGCGATTCTATTCCGAGAGGTCAAATTGTTTCATGTATAAAAGCAAGGAAAATGATC
TCCAAGAGGTGCATGTATAATATTGTTAGGGTTATGGATGTTGAGTCCAAGGTCCCTTCTTTAGAGTCGGTCCCCGTGGT
GAGTGAGTTTCTGGAAGTCTTTTCGGATGACTTGCCCAGTATTCCTCCCGAACGGGAAATAGACTTTGGCATTGACCTTT
TGCTGGATACACAACCCATATCCATCCCTCCTTATAGAATGGCTCCGGCCAAATTGAAAGAGTTGAAGGAGCAACTCAAG
GACTTGTTAGACAAGGGTTTTATTCAACCAAGCATCTCTCCATGGGGTGCTCCGGTATTGTTTGTGAAGAAGGATGGGTC
CCTTAGGAAGTGTATAGACTGCCGTCAATTGAACAAGGTGACTATAAATAATAAGTATCCTCTCCCTAGAATTGACGATT
TGTTTGATCAACTTCAAGGGGCTAACTATTTCTCCAAAATAGATCTTCGTTCGGGTTACCATCAACTAAGGGTAAGAGTG
GTTGACATTCCCAAAACGACTTTCCGAACTAGATATGGACATTATGAGTTCATTGTGATGTCATTTGGTCTAGCTAATGC
CCTAGCAGCTTTTATGGACCTTATGAATAGGGTTTTCTGGAAATATCTCGACATGTTCATCATTGTGTTTATCGACGATA
ACTTGATCTATTCTAAGAGTGAGAGTGACCATATGGACCATTTGAGAGTTATGTTGCAAGTCCTCAAGGATAACCTATTG
TATGCTAAGTTTAGTAAATGCGAGTTTTGGCTAAGGTCGATTGCCTTCCTAGGTCATATTGTGTCGAGCAAGGGTATAGA
AGTAGATCCGAAGAAGACAGATGCGGTCAAAGGTTGTCCTAGACCTCTAAATCTTACCGATATTAGAAGCTTTTTAGGTT
TAGCCGGCTACTATATGAGGTTTATTGAGGGTTTCTCCTTTATTGCTTCTCCATTGACGGCCTTAACTCATAAGAAGGCT
CAATTTGTGTGGTCGGAAGCCTATGAGAAAAGCTTCCAAGAATTGAAAGATAAACTCACCTCCGACAGGATTTTTACCTT
ATCGGAGGGTACTGATGTGTTTGTAGTATATTGTGACGCTTATCGAGTGGGTTTAGGATGTGTCCTTATGCAACATGGGA
AAGTAATTGCCTATGCCTCAAGGCAACTCAAGATACATGAGAAGAACTATCTGGCTCATGATTTTGAGTTGACGGCGATG
GTATTTGCTTTGAAAATATGGAGACATTATCTATATGGGGTGCATGTTGATGTGTTCACCGACCACAAGAGTCTCCAATA
TCGATGTTAGAAAGNNNNNNNNNNNNNNNNNNNNNNNNNNNNNNNNNNNNNNNNNNNNNNNNNNNNNNNNNNNNNNNNNN
NNNNNNNNNNNNNNNNNNNNNNNNNNNNNNNNNNNNNNNNNNNNNNNNNNNNNNNNNNNNNNNNNNNNNNNNNNNNNNNN
NNNNNNNNNNNNNNNNNNNNNNNNNNNNNNNNNNNNNNNNNNNNNNNNNNNNNNNNNNNNNNNNNNNNNNNNNNNNNNNN
NNNNNNNNNNNNNNNNNNNNNNNNNNNNNNNNNNNNNNNNNNNNNNNNNNNNNNNNNNNNNNNNNNNNNNNNNNNNNNNN
NNNNNNNNNNNNNNNNNNNNNNNNNNNNNNNNNNNNNNNNNNNNNNNNNNNNNNNNNNNNNNNNNNNNNNNNNNNNNNNN
NNNNNNNNNNNNNNNNNNNNNNNNNNNNNNNNNNNNNNNNNNNNNNNNNNNNNNNNNNNNNNNNNNNNNNNNNNNNNNNN
NNNNNNNNNNNNNNNNTGTGCTATAAGTGTTCTCTATGATTTCCTTATGTTGTGCATGTTCTTGTGAGAATTCATGTTTA
GCATAAATTGAGTTTTCATGATTTATGTGTTCCTCATGTTGAGTTGCATTTTTAGTATGATGATTGCGTATTTGACTTCA
TGAGGTGAATTGATGAACATGCTTAGTTATGATTTCGATGAAATGATATGTTGGCTCTATATTGTTGTGTTGAGCTTGCT
TTGAGTTGGAGAAGGTAGTCCCTTCTATGTTAATATGAAATGATAAATCTTGTGCATAATGGGTTGTAGATGTAGTTTCC
TACTTCCCTGTGATTGCATTTATTATGTCTTGAGATGGAGTTGATGTTTGATGTTTCCTTCTAATGAATTGTTCATTTTG
TTATATGTTGCATGCTCGTTGGCTGCTACTCTTGAGTCTTTACTTCCGTAAGGTGTCTAAATCGTCATTCGAGGACAAAT
GTTCCCAAGAGGGAGATAATGTAACACCCTGGAAAATGGTAGGTCCAACTAGAGCCTAATGTAAGGGTAAAAATCATAAA
ATGACTCCCCGGGTATTAGTAAGTCATTTAAGGTTGAAAAGAGGACTTTTTGAGTTAAGGCCAAGGGGAAAGTGCCAAGG
CAAAGGGGCCAAGGGCCAAGGCTTCCCCTTGCTAGGAGCACACTGCCTCACCTTCGCTAGAGGGACCACGACTCGTGGTC
CACTCCACGGCTCGTAAAGGGGGTCATGAAGCTCCCTTGGCCATGGGAAAATGGCCACACTTTGGTCTAGCCACTGCCTC
AACTTCACGTGAGGGACCACGGCTTGTGGTCTTGACCAAGACTCGTGGAGCCCTCCGTGAACAACACTTGGGCAAAGTGG
CTAAAGGTCCCAAAAGGCAAGCTCACTGCCTCAAGGACCACGAGAGGACCACGGCTCGTGGTGCCTCTCATGGTAGCTTG
GGCTTGTGAGCCTAAGGCAATACTTCCCAAGCCATTGCCTCAACTCCAAGGGCAGGACCATAGGTCGTGGTCCTCACCAA
GGCTCATGGAGTGGCTCGTGGTGCCTGTACGGGATTGACTGAATGAGGGTCTTTTAAGTAATTTTTTTTTAGTCCAATTA
AAGTGGGGTTGTTTTGGGTATTTTTAGGAGAATATAAGTTGATTTTCAGTCAAAATTCATTATTTTAAGTCATAACCCAA
ATACCCAAATGAAATAAAAAACTCCCTCCTCTCTCAATAGTTCTCTCTCTAAGATGAAGGAAGAAGAAAGACCCATTGGA
TCTAGGGTTTGTAGATTTTCAAGGTTCTTCCCCAAATTTCTTGGAGATTTTTAATTGAGGTATGGATGCTTTTCATCATT
GGGTAGCTATCCCCCAAAGAGTCCCTTCAAATTATGTTTTCAAGATTTCAAATCTCCCAAACCTAAGGTTTTCAATCTAT
GAAATGGGTCTTCTTCCAAAAAGTTTTCCATTGTTTAATTATGGTTTATTATGATGATTTATGATGGGAATGTTGAAGTA
TTGTTGGATTTTGATAAAAATCTCCCTTGGACCCATGATTTCCCCTCCTTCCTATATTGTGAACTATGTATGTCTTGATT
GATGATGGTAACTTGACAATTGATTATGTTTACATTGATTATGTTGTTGAATCATGACATCTCTCTATCTAGTATGGTAA
TTCTAGAAGTTAGGGTTAATCTTGATTCTTAGCCTTGAAGGGCAATTTGTTAGGGTTTATATATGTTGATGAAGATTGTA
TATGAACTTGTGATTCACTTAGATAGTGATGAACTTATGACTAATGTGTAATTGTGGTATTGATGCAAGATCCTTCATCC
TTATACCTTTACACTTGATTATGCATGAAGTATGTATGTATGTTTATGTTAAGCTTGTTGTGTTGATTGAAAGGCCATTC
TCATGAACACCCTATGAATATAATGTGAAAGGTTTACTCATATGTTGATGATTCTAAGGTTGAAAAGGCATTCTCACCTA
ATGAATCTATGAGCTATTATGATGTATGTTGGTTTGAATGCCTAGTGCATTCTTTCATGAACCTAAACTTAAGTAAAGAC
TTAAAGTGACCTTTAAAGGGAATTATTCTTAGCACCGAGCGGATATGAAAGTGAGATGGGAGCTTTTACGTTAGAAAGTT
CGGCTTCCCTATGTATGTAATCTCATGAAATGGGAACCTTTTACGTTAGAAGTTTGGGTTTCTAGAAGCAAACTCCCTAT
CCCGTAACTATGTGCCCACATAGGTCTTAGCTAGTGGATCCACCTAAAAGCTAAAATGTATGTTCTACCTTAGGCAAGTA
GGACACCTCTTTTTGGTGTGAGGGTAGAACACTGGATTCCATGTCGCTCACATGGTCTATGTCGGCTAAGGCTATTATCC
CTATATGATACGAATATGAACTATGGAAGAACATGGACTTTAATTATGACTTCTTAAGAGGTACTACTTAGTATGAGTGG
AGGTATGGGACTTCACTTACACATTGCACAAGTAGACCTTAAGGGAGGTTGTGGTGAAGTTCTTTTATGTTATGAAGACT
TATGAATTATGTATGTATGATATGTATGAATGTTAAGGTTGACTTTACTTGTTACAAGGTATGATCATGAATGTCTCCTT
ACTTATGTATATTGGCTATGATGAGGCAAATGTAAGATATGTATGTTGTTGGTGACTTAAATGTGATACTTGGCATTTCG
TAGGGTTATGGGATCTTACCTTTGCATTGCACTAGTATGACTTTGGGTTGCTTGTATGTTGGTATGACTTATGTTTCTTC
ATAAATGTGCATAATGGTTTTCAAACTAGATAAAGACATGATTTCAACTAAATGTCCCTTTTATGCATGTTTCAATGATT
TTGTGCATGGCTTCCATATTTAGTACTTATGTGCTAACCCATATTTTACTTTTTACTGTGAGTGTAGATTCTGGTCATTG
ATACATACTTCTTACTTCAAGTGAAGCTTGGGTTGACTATTCCCTAGGCTTGGTGAGTCCTCAAGTTCGAGGACAAGATG
TTATCATTTTCTAGTTTCTATGTACTTTCTATTTTTGAGACTTTATTGATGTAAAGGGCTTTGACCCTATTTGTACTCCC
TATTGTACTAGATGGTGATTGAGACAAGGTCTAGATTCTTATTTTCGTGTATGAAAAAGAAGTTGACTTCAATTGTAAAA
GTTTTAAATTTTTCCGCATTATTCTATGACTTATGTGTATGATTATGCTAAGGGCTTGTATGCGACCCCTTTGGGGTCAA
GTACGTTGTGTTACGTCTAGGGGGTACCCCTGGGTTGTGACAAGAACTAGTGGTGGGACACTAATTTCACAACCAAAATA
ATCAAATAAAATTAAACCTATTGTTTTTCAACGTGAATAGCCATTCTTTTGATTCCTCTCAAAAAAAGACAACAATCGAA
TGGCTCTAACTGATGTTTGCATAATCAAGACACCTTCCAATGCAAGTGTCTACGATCATACAATAGTAAAGTAACCCAAC
CAAGGGTTGGGGTTGAGTTCCAAGGGAGTGGTTTTGAGAATTAATAGAAAAACAAAATTAAGTTCTAATTAGTTATAGCT
AAAAATATTATCGAATAAGAATATGTTAAATCTAAGGGGTGACACAAGCGTCAATTATCAATGGGGGTTTGTCACAAGTA
AACAAAAATCAGCTTAAATATAACGAGTACTAATCAAGGAGATGGGATTCTTGGGATGTGATAGGAATATGGGATAAACT
AAACTATTGGGTACATGCTTTTGATAATAAATCCATTGAATATTTGTGACTAGGCTAGACTATAATAGGGTAAATTCTCT
CTCGAGCAACTTATCCCGAATCAACTCGGTTTCTCTCGAACACCAAATTGTCGCATGAAGAACAACCTCCACCTTAGCCC
ACTCACTCTCTCGAGCTCAGTGTGTGGGAGAAGGACTAGGGTTCACTCTCTCGAGCTGAACCTCATGTCGACCCAATCCC
ACCGGCCATCAATTTAGTAGTCTTAGTTTTACGACCTCTCTCTCGAGCAAGCAAAAAACACAAAGGTAAAATTGTATTTG
CAACTACAATTTCATTAAGTTCCACCACAACTACTAAACGAAATCACATCTAAACAACAAATAAATCATCAACAAGCAAG
ACCCAACATATAATCTAACCCATATTCACAACACCCCAAGAATTGGGTTTTAGCTAGACATGTAAAAGTGATAGAAATTT
ATACCAATATGAGTTTGCATTCAAATGGGTATGAAGATTTAAGTCTCAAAACAAACAAAGAGTGAAGAATCCACAAGACC
CAAGTCCAAATTCTTGGAGTTGGAACCCTTAGAATCTTCAAGTTCTTCAAAACCCTCTCCAAACTTAGAACTCAAAATTC
TATGTTAAAAATTCTATATTAAAAATCTGATATTAAGCTACAACTGTCAACGAGTATTTATAGTTTTCAAAAATTTGTGC
TGCAGCAGATCATTCTGTAACGTCCCATATTTTGCAGTTCTATGTGAGTAGTGAGGGTTTGAAATAGGTTTGACAATATT
CGAAAGAGGCTTGAGGCTAAATAGAGTAAGTAAAGTATAATTTGTCATAGTAATCAACCTACTTGCTTAAGCTACTGATT
AAGATATCTTACGTAATTAAGTTACTCACGTACATGTGTAGCTTACGTAGAAAGGATGACATAGGTTCTTAATGGTAGAT
TAACTCCTGACCTACTTAAATAAGTGGTAAGTAGGTGATGCACCTACTTAGGAAATATGTGGACTGCAATTTAAAAGAAA
AATGGCAACTAGGTGATGGAGCTACTTAAAGAACTTGTGGCGGAAATTAAGGGAGTGATGCACCTGCTTACTTAAAGTGA
GGGACTAGATATTTCTACATTTTTCTTAATGTAAAAACGTCCATAAAGGACCCTTAAGAGAATGAAATTCATGTTATATA
TCTCTCACTTGTTCTACAACAATTTACTCCCAAAAAGAAACCCTAGAAGCTCCAAAGTGCTGGCCTGCAAGTTCACCATT
AAAAATCTGAGAAAACCCTTTATTTTTCAAGTACAAGTTGGTGTAACATCTCCCATCTTAAGAAATTCAAGAGGAGGAAC
TGATTTCACCTTAAGGTAAGGCTACTGCCATATGTTAATTTTTTCATCCCTCTTTTGTGCTTGAATCAGTTAAGGGATTT
GGTATGTGTTAATGAGCTGAGAATTGTTCCTTTTACATGGTGTGAGATTGGGGAATGTTCTGGTTGATTATGCATGTTGG
GACAGCCATAGAGGGGAGTCCCCTTTAACTCAATTTTTAGCCCATTTGAGCATTTTAAATGTAATGTTAGTTGGATGCTC
AAGGGACAGTGGTCGGAAACCGTGAGTTCATATTGCTACTGCCACATTCTGATGTTTAGAAACTGATTTGTGTATAGTAA
CATAAGGAGGCATGTGCAGAAGTCATGAGAACTTGTTAAAGGATAAAACGGTAAAGGGTGCAGTAACGTACCATCTAATT
GGGCGTTGCATGAGCTTGCTGCCTGCAACCCCTTTATATACTGTTTTGCATATGTTATAAAGCTCGAGGAGTTTCAGGGG
ACCTTATTAGAAGGTCGTATTGTATATGACGTTATTAAAGGAGAAGGGGTGGAATGCATACCATCGGTTTGGTAAGTATG
GGTTTGCTGCCTGATTACTGTTTGCCAAGTTTAAGTAGCCCAATCTGTTGGTTAGCTACTAATATTAGTTGTGTTACTTA
TTTCATTGTAGATTAATAATCGGAAAGGAAGGAGGTTAATTCGTTGTACTATCTGAGTGGTACAACAAGGTATGTAAGGC
TATTCGATTCTATATTATTTGGCATGAACTTTGCTTGTGTCACTATCAACAAGTGAGCTTCCTAAGTGCTCTTTCAAGTA
AAAGACACTTAGTGGCAGCGTACAATTCCAAACACAGCTAACAATAGTTCCCCTCTCCTTAGTGTGTCGAATTGCTTCAA
TATATGTGCATCTTTACTTTTCCAAGTATTGGTATGAGAAAAGGGTAATTTCAGCAGTAGCTTTGTGATTCTTCCTGTCA
ATCAAATGAGGTCCATTGTGTCATTTGAGCTCTTATGTAATTCATTAGTGTTACATTTCCATCTTGTGTTATTGTTATTG
CCCTAAGTGCATATTCACATGTTTCCTACTACTGATCCACAGTTCTGATGCTCAAAAATAATTATGACCACCAAAATAAC
AATCTCAAAGATTAAAGAAACTATATGAAGCGGTATATGTGTAAGGGTGGCAGCCCAGGGGCAAAAGCCTAGCATGGGTC
GATCCCAATTTGTGTATAAGGGTGGCAGCCTAGGGGGGAAAGCCTAGCATGGGTCAATCCCAAATTTATATATTTGAGGA
CAGCATCTCAGGGGTTAAAATGCCTAGCATGGGTCATCCTCTTTTACCACTGATCAGTTGGTTATTTGTATCACATGCTT
TACAGAGATCGCAATGTAAAGAAAATTTACAGAAAAGAATATAATGTACATGATCCCACAACAGCAACCAGGGTGGTCTT
TAATCTAATCTATGCAGTTACATATTGATACTTGATTTTAATTGAGCTCTTGTTTACATATGTTATTGCTTTACATATTC
AGTACATTCTTCGTACTGACGTCCCTCTCGGGGGACGCTGCATTTCATGCTGCAGCCATAGGTACTCCAGCTAGTAGACC
TCCCCAGTAGGAGCACAGGACACTCAGCTGCTATTGGTGAGCTCCAAGTTGATTCGGGGCTTAATCGAGTCTTTGGCATC
TATTTTGTTACTGTATAGTAGTTAAGGGTAAGGCGGGGCCTTGTCCCGACCTAAACTAAGGTTGTCTATCTTGTAGAGGC
TTTGTAGACTAATGTATAAAGTTTGGTTGTGTCTTGTCTCTTAACAATTGTGGCCTCCACGACCAAGTGTTGTACATAAG
TTTTGGGCCTGTTTATGTCGGTCTTTTATCACTACAGGGCATATAAGCTTGTCATAGCTTCATAGTTATCATAGTTAAAT
GTATGGTAAGTACAAGTTGTAAGTTGGTTCTCCCGGGCCATTTAGACATCGGGTGCCTGTCCGTCTTAATCAGATCTGAG
GCGTGATACATTCGGCGTCGTTAGTCGAGATTGCCAATCAACTCGACGATCCACCCTTTGGTAGGTTTCATCGCCGTCTT
GCTCTATCTTTTAGCATCATCGTGTTTTGGATCATTGGGCGACATAGTACTACTTCGCGAAACTGCTCGGCGACACGCCA
ATTTCTCCTTTCACCAAAGATTTGATCCTTTCTTTCAGGGCTCAGCACATTGGAACAAAAGCCGAGGATAAAACCTTTTG
GCGACTCGCCGAATGGGTTCGGTGATTCTCAGATCTTCATTTCTTCGTTCTTTCAGCTGTCTTTGTTCCTTTTTGCTAAG
TAGTGTCCATGCTTTCCCTCTAACTCCAAATACCTAAAACTTAAAGGTTTTCATCAGATATTTAGACAAACTATGCATTT
GAGGACACTAATTTTATCAAAATACATCCCTAAATAAGTCCAATTTGTGGACTCATCAACACCCCCAACTTAAGCTTTTG
TTTGTCCTCAAGAAAACTCGAGTTCAGTTGTTCGAAAAGGGTGACTCAAACAGTGTTATACAAGAATCAATCATAAATGT
ACACAACAAGAGTTAACTTACTCATGCAAGGATGAAATGTGCACTCAAAGTTTCAAGTTGTGACATACCATTATCAAAGA
ATCTCGAACTCATAATACTTGCTTCAAATGCAAGTTCAAGCTTAACTATAGTGTACAAATGTCATCACAGAAAGAATGAT
TCCATATTCACACAATGGTTCACAGTTTAAAGCTTCGAAATCAAATGCAACTCTCACACTCACAAAGAACATAATGCATA
ATATCACCCATAGTTTTACCCGTATTTTCCAATCAATATTTGCTTTAGCTCACTCAAGATCACAAAGGTCTTTCAAGGCC
TGTAATGGGGCTGAGCGCAAAGGTATGATCATTTTTGGGCTCAGTGACTTTCATCCTGATGAAATGTGGTGTTCACAACA
CTTCCTTTCCTTTACCTTCATCATTCTCTTTAGTGCTCATAAGTCATCCTATTATTCACCTCCATGGATTGTTTGGAAAC
CCCATTACTTTTGTACTTTATTCCGCAACTTTCTTTTTCATTCTTTTCTTCTCTTTTTCTCTTTTTTTTTTTATTAAATA
TGTGGAAGGGTTCCATTTTTCTTAACACCATGGGTTAAAGGAGACTTTTCTTGCACTTCTTGACTTTCCCTTTTATTTTC
ACCACACCCCAACTTAGGCTTTTGGCCTAAGTTGGCTATTCAATCAACCACAAATCAAGAGGATTATAGGTAGTGGATTA
AGAGAGGTATAGTTTTCATCAAGTTTCTTCCAAAGAATGGTAAGGCTCAAGGGGTGTTCATAAGCGGTTCACACACTCAC
AAAGTAGGCCACAAAAGAGGTAAATATCAAATTGGCTCACACTCTTCGAAGTTGCCTAATATCATATCAAAAGATAACAT
CACTTAGTTGACCGGACCAATGGGTCAAATTCTAGGATCCATCATGCATAGTTCACAGGTAAGCTCATCACACTAGGCAT
TGACACTATAAGTCAAACAAGACTCCATACTTTCGCTAGTGTGCAGCGATCATCACAAGAGACTCAATTTGATCATTGGC
TAGTCACAACGAGATGGAAAAAGTTCACATATTGTCTATGCAACTTCATTTGGCATCATTGTAGCCACACATATATGTTT
GTTGGATTATAAGCACTATCCAAGTCATCGGTATTGATCAAAACCGATACACAAATTGCGAAAGGAACTGTCACATTCAA
CACAGAAGGGGTGGCAAAAAAATTTCAGAAGGAAATCATTTTGCAATTTAAACACGGGAGCCACAAGCTCAAACTTTCCA
CAAAACAGTGTATAAAACACAATTATAGCTTACAACCCAAATACATAAATGAAACACAATTCACGAATAACACACAAAGG
TGGGCCTCACCCCACCACAAATAAAAGCAATTTGTCTTCAAATGCAAGTAATAAAATATCCAGAATGTAAATTAAAGAAA
GACAGAGAGGGAGGTAAATAGGGGTGTAACACCCCGTATTCTACGTGTATTAGTTCTATTTATATGATGCCTATAAATTG
CCTTGTGGTATAGTTATTGACTCGGTTTCCTATGCGACTAGTGACAATATAGTAGGTCTAAAGTGAACTATCAATGGATT
TTGATGTGACCCGATTAAGTTGACGTCGATGGAAGTATTTAAACTTGAGATCATAAGGTGGTATTTGAGTCTAAAGTTTA
AAGTGACATAGTGTATATAAGTTTTAAGTTAAGTTAAAGGTATTAAGGTCTAGAAATGGAATAAAACATCGAGGTGCTTA
CTTGACTTAACTAAGGTAGCAGGTGACAAGTAGGTGCATCACCTACTTTGACTTTTTGACTAGTCCAAAGGACCAAGTAG
GTGCATCACCTACCATGACTCTTTTGACCATGTTATTGGTCCAAGTACACTACACCTACTTGCATTAATCTGGCCCAAGT
TGAATTGAAGAATAAGAGGAAAATGGACAGCCAAGGCCCAATCTTTCCAAGCTCACAAGAAATAATTTGATTGGAAAAGT
AGGTGCATCACCTACTTAAATGTGTGGACTATATTAAAGAAACATGTTGACTGCAAATGAAGTACAAGAAAGGTGGCAAA
AGAGAACCTATTAAGGCCAAATATCTGATACAAATATCTCATTTTCCTCTTATCCAAATTTTAAGCTCTCAAGTTCATAT
ATTTCTCTCTCTCAAGATGAAATAGCCACCCATATTTCCTACTAGGGTTCTAACTATTTTTGCATCTCATTTCTTCCAAA
GCAGCCACAAGATCACCTTTTCTCCTCTATCGTTTCAAGTATATTGGATAGTTCTTCTAGCGAAGTGAATTAGAGATAAC
TATATGTGTTAGCAGCCAAGGTTCTGCCACTCTCTTCCAAAGATTAAGAGAAGGTTACAAAAATAGTAATTGAAGGAGAA
TAACAAATTTAGATAACCAAGGTAAGGGCACTGCCACAACCTCTAATTATTAGTTTATTTGAGAATTCTAGACTTACTTG
TTTATTGCAACTCGTGGGATGGTGATTGAAAACCATAAATTCAAATATTTTGATTATTTTTAGTGTTGAGGACTACTATT
GTATTGATTTGTTTATGGGAGGTCATGGATGTACTTAGAGAATGATTGCGGAAAGATATAGGGGGCAAATTTATAAGCTA
TGGTGATGCACCATTAGATTAAAGTTTTGGTAAGCTCACTGTCCGTTCCATGGGAAGGTTGTTTCATGTAAATAACTATA
ACAGACATAATTTGTGAAAGAAAACAATCAATTAGAAGGATTGTGGGCTGGCTGCCTGGCTACTGTTTTGATGAGTTGAA
ATATCCCGAGTTGGTTGGTAAGCTGCTAATATTAGCCTTAATGATTGGTGTAGATGAAGACTAAGACGTTATAAGACAGG
ATGACACTTCGTAAGCTATATGAATTGGGAATTGAGGTATGTAAGGCTATTCGATTTCCTATTTCTTTGGCATGAATCCA
ACACTTGCATAACAAAAAGTAAGATTTCTTAGTGCCCTTGGTAGTGACTGATCCATAGTTGCAGTTCCTACTCATTAAAG
TGAATACTCTAATATGAGTTTATTACTAAATGTACGTGCTTACTCTACCAACTTAGCATGCACGTAACCTAGATTACACA
TGGTACATATGTTTATATGTTGGATATACAATCTGCCCATATCTTGCCGACTTGCTTCAATTGTCTATTCCGTCATATAT
GTCATCTTTTCACATGTTCATATGTTCCCCTTATTGGTTATTACTCCTATTGTGTTAAACTATAATATTACCTCACAAGA
TCCCTACTTGTGAGGTAATATGTTTATATGTTGGATATACAATCTGCCCATATCTTGCCTACTTGCTTCAATTGTTTATT
CCGTCATATATGTCATCTTTTCACATGTTCATATGTTCCCCTTATTGGTTATTACTCCTATTGTGTTAAACTATAATATT
ACCTCACAAGATCCCTACTTGCTCTATTGTATATTTTATATGTACTTACTTGGAATATGTATTCGTCGTTAAGTTGAATC
TTCCCACTTCTCCCTTGGTTCCACGTTCATGTATACCTTGTATTTGATATTAGTTAGTGAGTATTTGGCTATCATATAGA
GTTCAAATCTCTTGGCAGAATGTTAAATGTCTTCACTTGATATGTGCTTTAATTTGAGATGTCAAAATGCTTACTGAGTC
ATATAAGCTCCTAAGTATTACGTTGGTGTCACATTTACTTCCCATGTCATTGTTTCCATATTCATGTCTTCTGCTACTGG
TCCATAGTTCCAAATCTCAACAATTATGACCACCAAAACAACAATCTCGAAAGAGTTATGATCATCAAAACAACAAACTC
AAAAGAGTAATGAACATCAAAACAACAATCTCAAAGATTAAAGAGTCTAAGTGAAGCAATCTATATAATTAAGGGTGGCA
GCTCAGAGGCGAAAGCCTGGCATGGGCCGATCCCAATTGGTATAAGAGGGTGGCAACTCAGGGACGAAAGCCTAGCATGG
GCCGATCCCAATTTCTGGAATTATGAGGACGGCATCCCAGGGGTTAAAATGCCTAGCATGGGTCATCCTCTTCTAGCACT
GATCAGCTCGTCATTTGTATCATCATATGTCTTATAAAAATTATAATGTACAGAAAATTAAGAAAAGAATGTAACATACA
CGATTCCACAAGTATAAGCAGAGGTGGTCTCTAATCTTTGTCTATTGGTATTTGGTTTCACTTGAGCTCTCATTTTATAT
ATGGTTGTATTATGCCTTACATATTCAGTACAACTCCCTCTTGTTCAAAAGGCATTACTTTTTGCTTATGAACATTTGCC
TTCAATTCAAGCAAAATGAGATCTTGATCTTGCTTCTCTTTTACTTCTAACATTAATGATGATTCAGCTCCATTCATCAC
CACTACTCCTCCTTCTGTGGAATCCATCAGTCGGACTCCCAAGCGTGTAAGTCTATGCATATCTTTTGCTAACTCTCTCT
TTTATTCCTCAGCATGGGCGTTACTACCTATAGACAACTTGTTTAAAGCATCAACAACAACATTAGCCTTACCTGGGTGG
TAAAAAAAACTCAAGTCATAATCCTTAAGTAATTCTAACCACCTCCTTTGTCTGAGATTAAGCTCTTTCTAAGTAAACAC
ATACTGAAGGCTCTTATGATTGGTGAACACATCCGCATGAACAACATAAAGATAATGGCACCATAATTTTGAAGCAAATA
CTAGAACAGCCAACTCTAAGTCATGGGTGGGGTAGTTCTTCTCATGAACTTTCAACTGTCTCGAGGCATTAGCTATAACC
TTGCCATTCTACATCAACACACAACCCAAACCAACTCTAGACGCATCACAATAAAAAACAAAGCCTTGCGTGCCTTCTGG
TAAGGTCAATATTGAGCAGTAGTCAACCTCTTTTTAGATTCCTGAAAGTTTTTCTCAAAAGCTTCAGATCATTTAAATTT
CACTATTTTCTGAGTCAACTTGGTCAAAGGAAACGAAATGGATGAGAACTTCTCTACAAACCTTCTATAATAGCCAGCCA
AACCCAAGAAACTCCTAATGTCAGTTGGAGATGTCGGTCTAGACCAATTCTGCACTGCCTTTATTTTCAGGGTATCAACT
TTAATTCCCTCTCCAGACATAATATGGCCTAAGAATGCCATAGACTCAGGCCAAAACTCACACTTAGAGAACTTTCCATA
GAACTCGCTATCCTTTAGAGTTTGGAGAACTATTTTGAGATGACTAGCATGATCTTCTTCATTCCTCGAATAGATTAGTA
TGTCATCAATGAATACGATAACAAACATATCTAAATAAGATTTGAATACTCTATTCATAAGGTCCATGAATGGTGCAGGC
GCATTGGTTAAACCAAAGGACATAACTAAGAACTCATAGTGACCATAACGGGTTCTGAATGTTATCTTTGGAATGTCACA
TTCCCTTACTCTTAACTGATGGTAGCCCGATCTGAGATCTATCTTAGAGAAAAAAGTAGCACCCTGAAGCTGATCGAAAA
GATCATTAATTCTCCGAAGAGGATACTTATTCTTGATGGTAACCTTATTCAACTTATGGTAATCTATACATATCTCGAGG
GAAGCATCCTTCTTCCTCACAAATAAGACCAGAGCGCCCCAAGGTGAGACACTTGGTCAAATGAAACATTTTTCTAGGAA
GTCTGTCAACTGTTCTTTAAGCTCTTTTAACTTTGCCGGTGCCATTTTGTATAGTAGAATAGATATAGGACGAGTATCTG
GAAAAATGTCTATACGAAAGTCTATTTCTCTCTCAAGATGGACTCCGGGAAGATCATCAGGAAAGACTTCTGGAAACTCT
TTTACTACTAAAACTGACTGAATATGAGGTATTTCAACACTAGAGTCATTAACTCGGACTAAGTGATGGACACACCCCTT
GGAAATTAACTTTCTCGCCTTAAGGTACGAAATAAAACGACCTTTAGACACTGTTGAACTACTTTTCCATTCTAAGACTG
GCTCATTTGGAAACTAAAACTTGACAACTCGAAGTCTACAATCAACTGAAGCATAACAGGCATGGAAGCCAGTCCATACC
AAGAATGACATCAAAATCTACCATGTCTAGCTCAACTAGATCAGCCATGGTACTCTTGTGATTGACGAAAAAGGGACAAT
CACGATAGACTCTCTCTGCTAGAATAGACTCACCTACAAGTGTTGAAACTCTGAAGGGTTCACTAAGTTGCTTAGGAAGA
ACATTAAAATTCATCGCAACATACGAAGTTACAAAGGATAAACTCGCTCTTGGGTCTACCAAAGCATAAACATTAGAGTT
AAAGACTTGGATCATACCAGTAACAATATCTAGCGAATCCTCTTACTCTTGACGACTTGTGATAGCATATAGGCGGTTTA
ATCCTTCGCCAGTACCTGAAGTATTTCCTCTAGGTGCAGCTCTGTCTGGTGGAGCAACTGAAGAAGACTAGGCTCTATTG
CCCCCATTACCGCTACCTTGTTTGTTCTTTGGACACTCCCTCATGAAGTGACCGTTATGGCCACACTTAAAGCAACCAGT
GGAGCCATCACGACTTGTTCCTCAGTGGTTCCTTCCACACTTAGCACATGCAGGAGGCTCACTACCCCCTTTGAGCCATA
CTACCCTGAGAATAAGTAGGTTTGGCTCTGAATTTCTGACTATTGTACTCACTCTTTCTCCTTGGTGCAGGTGCATTAGA
AGATGATGGAGCAGGTCCATTCTTCTTATGTTGGAAAGAAGATCGGTTCACATTACTCTTCTGGTTCTCGGACTCATTCC
ATGTCTTAGCTCTCTCATTCTTAAACTCTTCTCTATTTCTTAGTGTGTTCTCCTCAACTTGTTGCACATGGATCATCAGC
CTTGCTATGTCCATGTCACCTATTAGCATGACTGCCTTACCTTCCTTACTTGACAGACTAGACAACTCAGCAATTCATCC
TACTTCTCATATCTGCAACCATCTTTGGGGCATAGCGAGAAAGTTGGGTGAACTTCAGTCCATATTCATGAACGCTCAAA
TAATCCTGCTTAAATGTGAGAAACCCTCTTATCTTTGCCTCTCTTAGCTCACAGGGAAAGAAGCATCCCATGAAGGCATT
CTCAAACAAAGCCCAACTCACAATCGGTTACGCGCAAGCACGAGTTAGAAAGAAACTTTTTAGAGATAAAACTCTAACGC
ACGAAATGAGTATGAAAGAAGTGAAGGAATTTACTTAATATTGCAGCCTCCTAATTATAGATGTAGCGCGCTTCACACCG
ATAAATAGGACTTTACAGACATGGCTTTATAGACTACCTAGGACTCTTGAACTCTGGGATTTGATACAAAGTTTGTCACG
TCCCGAGCCTACACCCGGGGTAGGACTGGCACTCCAGAACCATTGCTGTCAACAAGTGAACCCTTGGCCTGGCTTACTTA
CTCAACGGAAGACTTTAAGCATTAAGAAAAGAACTCAAATGCAAGATAACTCATAAATTTTTTAGAAATAAACATTTAAC
TTATCCAAAGTAGCAACTCAAATCTAAACATAAGCTAATAACAAAGTAAAGACAAATGAACTAACTAACTGTCTATCTAT
GAAGCCTCTAATAACTTAGATGGATGTTGGGCCAAGACACATGATATCCTAATGAACTAAAATACTGAAAGAAATAAAAT
GGATCCTCCGAAAGAAAGGAGGCTCACCAACAAACTCTGAAGCTCACTAGAATCAATGATGTGCTGGATGCTGATGCTGG
TTACCTGTGTCAACATCGTAAGAAGATGCATGACAAATGGAATCAGTACATTGAATGTACGAGTATGTGAGGGGAATTCT
AAAATAAGACATAAGCTTGATAGGAACTGAAGAACTTACCTAGCTTAAGTCAACTCAACTGATTTCAATATAAAGCAGTA
TAAATAAATGTAGTATAAAGAAAAGCTTTAAAACGTGGTTTTCAACTCTATGTATTTAGAAATACAATAATAACTTTGTA
TGTATGCAAAGATACAATATGAACTTTGTTTGTATATGAAAATACAAATATTTTTGATGTATATAAAAACACAAAATACT
GCTGTGGGAGTTTCCCTAACTGACAACCATCACTTAAGAGTTATCGTGATGATACATCATTTTGCCTCACATTGTCAGGG
CCTTCCTATACCTTGCCGGGGGGTAAAGAACCTGAACTACTAAGTGGATTCACTAGTATATGCTAAAAAGCACTAAGAAA
TCAACAAAAAAGTATGACCCTTTTATACCCATGGTGGCTACATGATTTATGGGGGCTGTGAGTTGTCTGAACTCTCCTCA
TATCAGTGCTCAATACTACTCCTAAAATATGATACTAGCTCTTATGTTAAAAATATACTTCTTTCTGTGATTTCAGATAA
TAGCTCAAAAACATATCTCAAAGGCTATCTTGGAAATCAATGTTTCCTCTCTTGCTTAATTGTGAAAGCACTAATTCTTT
TCTTAAACCTAGCTCAAAGGCTCTTTGCAAATCAAGGTTTCTTTTTCTTGTTTAAATGTGAAAACATTTTAACTCTTTGG
GAATACATAGTCCCCATATACTTTGAAGAAATGAACTTCAACTTTACTCTTTACTCAACTCAAAACTAAAGTCTTAAAAC
AAAAGTAAATAATTTGTAAAAGACTTTTGGAAGACTCTACGAACTTCTCTTGACTTGGTTCTCTTAACTTCTTTTGACTG
GGCTCTTAACTGGTCCTTGAATTGAATTATGGATTCAAGGACTGAGATTTGTTATAGGAAAGATCTCATGATGTTTAGGA
GTGTTTTTAGATAGTTAAACACGAGAAAATATCAAGAAATCACTGTTTGAAAGCTAGTCCATGACGCGGATCTGTATTTA
AATTTTGGTCGCGAAAATAATTGTTCAGGCAGAACGGTCCGTGACCGCTCCGCGACATGAGGGAGGATTTTCCAAATCAG
AAGAACAGGTCCGCGACGCAGACCTGGTACCCAAATTTGCCCGACTTGTTCCTTCTTTGTTTTCCAGCCCCAATTCACCT
AAATACATTTCTTTTTCTCCAATTCTCTTTAGATTCAGATACCCAACTTATGTAAACAAGAATTTAGTCAAACACAACTC
TAAAATCAACCTTAAACTCTCAAGAACTCCTCAATCTCATCCCAAAGTCATGAACAAAAGTAAATTCAAGAGCACACATC
AAGAACATTCAAACTTTCAACTTTTAGGACAAATTCATGCGGAATTAAACATGTTTGGCGCTTGGGTGAACGAACCCAAC
ACTGTGTGAACTTATATACCTCTTAGGGATCACCCCTTGATGAAATCCACAAGTGATTCTTGTAGATCTTGAAGATTCTT
GCTCCTTCTCCTCCTTTCTCTTCTTCTTTTCTCTTTTCTAAAACCCTAACTCAACATCATAAAAGTGTAAACTGAATGCT
ATCAGTTAAGACCCCAATTAATTACAAAAAATGAAATTAAGTCATGGGGTATGGAAAAGACCATAATGCCCTTCTAAAAT
CCGAATTGGACATTTCCTTATTCGAATAACCCAACTTCAAATATGGATATCTCACTCATACGAACTTGGAAACGCGCAAA
CTCAGTGGTATTGGAAAGATTATTCCAAGATCTTGCCTATGATATCTATAAATACACCTAACTCATCTAGAGTTAGGAGT
TATGGGAGTTTGAAGTTGACCAAAAACCCAACTTAACATACTTAACAAATTTTCCAGATTTTTATATTCTTTCCAAAAAA
GACTATTTCCAATTTTTAACTTCTTTCTAGTTCTTTCTAGTTACGGGGTGTTATACCGCAGGTGGATGAATTCCAAGAGA
GGATCACGAAGGAAGCTCATAACTTCAGATATTCTATCCATCCGGGTTCCACGAATATGTATCGTGACTTGAGAGAGGTT
TATTGGTGGAGTAGTATGAAGAAGGACATTGCAGAGTTCATTGCAAAGTGTCCCAATTGCCAACAAGTTAAGGTAGAGCA
CCAGAGGCCCAGTGGTATGGCTCATAATATAGATCTTCCAGAAGGGAAGTCGGAGATGATAAATATGGATTTTATTACAA
GTCTACCACGGTCTCGTAGGCAGCATGGTTCGATTTGGGTGATTGCAGATTGAATTACTAAATCAGCTCATTTCTTACCG
GTAAAGACTACCCATTCAGCAAAACATTATGCCAAACTATATCTTCAAGAGGTAGTTAGACTTCATGAATTCCCAATATC
GATTATTTCAGATAGAGGTGCACAATTTACTGCGCAATTTTGGAAGTCAATCCAGAAAGGTTAGGTTCAAAGGTGACGTT
GAGTACTGCTTTTCATCCTCAAATTGATAGTCAAGCAGAGCATAGTATTCATACTTTAGAAGATATGTTGAGAGCTTGTG
TAATTGATTTCAAGGGTTATTGGGATGATCACCTACCTCTCATAGAGTTTCCTTACAACAATAGTTATCATTCTAGAATC
CAGATGGCTCCATATGAGGCTCTTTATGGGAGACGATACAGATCTCCTATTGGATGGTTTGAGGTTGGTGAATATGGGTT
GATAGGACCAAACTTAGTTCATCAAGCTATGGAAAAAGTGTAGGTTGTTAAAGAGAGATTGAAGACAACACAAAGTCGTC
AGAAATCCTATGCAGATATTAGGAAAAGAGACTTAGAGTTTGATGTAGATTATTGGGTTTACTTGAAGGTTTCACCCATG
AAGGGTGTTATGATATTTGGTAAGAACGGTAAGCTTAGTCCCCAATATATTGGTCCTTACAGGATATCCAAGAGGATTGG
TAATGTAGCTTATAGGTTGGAGCTACTGCAAGATCTAGCAACGGTTCATCCAGTATTTCACATTTCCATGTTGAAAAAGT
GTATAGGCGATCCTTCACTTATAATATCTACTGAAGATAATGGTATTAAGAATAACTTATCTTATGAGGAGAATCCTGTC
AAGATTCTAGATTGTCAGGTTCACATGTTGGGAACCAAAGAGGTAGAACTAGTCAAGGTCCTTTGGAGGAATCAGGTTGT
TGAGAAAGCTACATAGGAGGCTTAGGAAGATATGCAGAAGAGATACCCACATCTCTTTTAGCTCGGAGAAATTCTAGATC
AAGGTATTAATTATCTTCTTCGTACTATTTAATTGATATAATGAATTTGTTAGATTTGCATGTTGGGTGTTTGAGCTAGG
TGTTAGATGATACACACTTAAACCACTTAGAATAATCTCATTTGAGGATGAATGTTCCCAAGGGAGATACATTGTAACAC
CTCGCTATTTTAATGAGTTATAAATAGAAAGAATGAAATTTGGAAATAGCAAATCTAAATATTTTGGCAAGATATGCTAA
GTATGTGTTTTGGGTCAACTTCAAACGACCATAACTCTTAGTACCGAATGAGTTAGGTGGGCTACTAGGTATCATATAAA
ATGTCGTAGAATCCCTTTTCCAGCGCCACCGAGTTTGCTAAATATCAAGCTCTTATGAGGGAGATATTCCCATTTGAAGT
CGGGCTGTCCATTTAAGGAAAGTTACCCAAATTTAAGAGGGGTATTGATAACATGGGCAGCATGGATGACACTAACATGA
GTGGCATATACCCCTCAAGACCATTCACACGGAGTCAAGCAAAGGATCTCCAAGGCCTACAAGCAATGTTCATGAAAAGG
GAAGCATTAGAGGAGCTTGAAGGTCACCAAAGAAAAACATACAATGTGTGTAAGGTACATCAAAATGAGAAGGAAGAAGG
AAAGAGGCCATGTGTGGAAATGACCATTTCATGAATTCAAGAATTCACAAAAGAAGGCAACCAAACAAGGCCCTTATCTC
ATTAAGGGTAAAATTGTCAAAAAGTGTCTTGTTTATTTTTTTTAGTATAAATAGTAGTCTCTTTTATTTTGGGAAGACTT
AGACTATATTGAATATTGACTCTCAAATTATAATATCTTCTTAGTGAGTAATTAGTGAGTAATTAGGATTGCTTGTTAAC
TTCTTGTGTTTGATTAATCAAAGTGTTACCCCTTTGTGATTCTTGGTTTCATTTGATTATTCTTCCTTGGGTTGAATTTA
GGTTGTTGAAGTCAATTGGGAGGTGAGGGTTTTAGTCCCTTGTTGCCCATAATTTCAATAACTCGAGTATTAATCCACAT
ATCCTTTCTTTCTTTATTCCTTTCCTTCCTTGATCGTTATCAGGTATTTTGGTCTTTTCCTTACCCTATAAGATTTATTC
CGTTTTTAGTAATTAATTAGGGGTCTAAACTGATTTGGTTCAGTTTACGCAATCTAAATTAATGCCTAGGATTTGAGAAT
AGTTCAAGAATAGGAGAATAGGAGAAAAATCAAGGCATTCTTGGAGATTTCTTGCGGAATAGAAGATCGATTCGCCAAGG
CTTGATCCCTAAAGAGGTATGTGAGCTTTCATAGCATTGGGTTCGTTCACCCACGGGCCAATAATGTTTATTTCAGATAA
ATTTGTTCTAGAAAGTTGAAAGTTTGATGATCTTGAATGGTGTTCTTGAAATTGGCTTTCGTTCTTGAGTTAGGATTGGA
TTGTTGAGTTGTTCAGGAAATCGTGTCAACTTTTGAGTTGTTTATGAGTAGATTCTTGTGTACATGTGATGGGTATCTGA
ATATAAAGAAAAAATGAGAAGAAGAATCAAATTTAGGTGAATTGGGGTTAAAAAACGAGGAAGAGAAAGTCGGACAAAAA
ACCAGTACCAGGTCCGCGCCTTCCTTCAGAGGGAACTTTCTCTCTCCACATCACGGAGAGGTCACGATCCCGACTGTTTC
AAAATTATTTCGCGACCAAATATTAAAATGCATCTCCTCGCCACGAACTTGCTCCAAGACAGTGTTTATCGATCCTCATC
GTGAAGTTGCTCACAAACAATGTTTTTTTTACTGTTACTCATGATTTGCTATCTAAAAACACTCGTAAACATCACGATAT
CCTTCCTATCTCAAATCATACTTCATAAATTCAAATTCAAGGTAGAGTTAAGAGTCATGTCTTATGAGTTCTTCAAGACA
TTTCAAAAGTCTTTCACAATTGTTTTTAAACTTGTTTTAAGACTTGAGTAAGAGTAAGAATGAAGTTCATTTTCTTCAAA
AGATTATATGGGAACTAAGTATTCCCAAAGGAATAAATGCTTTTCACATTTAAACAAGAGAGGAAACACCGATTTCCAAG
AGAGATTTTGAGCTAGTTTTTGAGTAATTATCTCAAACCACATAAAGAGTTATGTTTTTAAACATATGAGCTAGTTACAT
TTTGGGAGTAGTATTTAGCATCGATTTGGGGACGAGTTGAGTTCAGATACTTTAAAGTTTATATAAACCTTGTAGCCAAC
ATGTGTAGAGAAGGGTCATACTTTTTAGATGATTCCTTAATGCTTTTATCATAGACTAATGAATCCACTTAGTAGTTAGA
TTCTATACCCCCGGCAAGGTATAGGACGACCCTTGAAGTGTGAGGCAAGACGATGTATGTAACACGCCCAAAAACTAGTA
GGCTAAACTAGAACTTGACGTGAGGGTTAGAGTCGTAGATATGGCTTCCCCTACATAAAATAAAGGATTGAGGGTTAGAA
TGTCAAGGTACAACTCCCCAAGGTCCAACCAAGGTCCTTGAGGAGGACCCTAGCAAATTGCCCAAGATAGGCTGCCCAAG
GTTGTGAACCCACGGAGGGATTCATGCCCCGTAGGGGGGTACACACATCATGCGTGGCTTCTTGGGTGAAGGTCCCAACA
ACACTGCCCAGACCACCCCCACGATTGACCAGCATTCCCTATGGGTCCAGCCACATCCCGTGGGTGTGGTTCTGTGGGTG
AGGAAGTGAAGTTGTTTCAAGCGGTTAAGTTAGGGGTTAGTGGGTCATTTCAGATTTAATTAGGGGTTAAGTAGTGTTGT
TTTAACCTTACTTAGGACACCTATATAAAGACTATAGACACTTAATTAAGTGATTCTCAAATCTTTATTTCAACTCACCA
AAAGAAATCTAATTCCCTCTCAAAAATCCTCTCTTTAGAAGAAAGGGGTCAATATAGGTCAAGACTCCATTGTTTCAAGA
AGAAGAAGAAGAAAGACTTTAGACACTTAATTAAGTGATTCCCAAATCTTTATTTCAACTCACCAAAAGAAATCTAATTC
CCTCTCAAAAATTCTCTCTTTAGAAGAAAGGGGTCAATATAGGTCAAGACTCCATTGTTTCAAGAAGAAGAAGAAGAAGA
AGAAGAGGAGGAGGAGGAGGAGGAGCAGGAGGAGGAGGAGGAGGAGGAGAAGAAGAAGAAGAAGAAAGGGGTCGATATAG
GTCAAGACTCCATTGTTTCAAGATTGCTAGGCTTAGTAATTAAGGTATGATAACTTATTGATTCATGGAATCCTTTCATC
CATGAAACCCCCGTGTTTCCCCCAATTGTGAAGATGAATCCCAATTCTAGTTAGGGTTTCTTCCTACATTGTGGGTATTG
TTGTATGTTGATCCAATAGAGTAGATAATGGTTGATCGTGATTGTTTATGATGTATTTACATGATTTTAGTATGATTATA
CATGATTTCTTGATTAACCTAAGATTCTAGGGTGAAATTGATATAGTTTAGTTTTATGCCATGAAAGAGGAAATTGAGAG
CTTAGATGTGACCTTCTAAGATTGATGAATTACTTTATGAAACTGTTTGAGCTTAGAGTACCTAGTTATGAACTATTTAA
AAGTAAAGCTTGTAGACATGAATTGATTAGATTAAGGCTTATATGATGAATCATGATTAGTAGTGTTGAGATTGAGTCTA
TATGAAGATATATAATTAAAATTGGTTAAGGATGAAGCATGTGAGTGGAACAGCTTGAGACTTAGGTCTAAGAGGTGCTT
ATGAGATGAATTGCTTGAGAGTAAATCTTGTAGTCATAGATGATGAATTCTAGGGCTTTGAGAGTAAGGCTGATATGTTG
AATTATGAATGATAAGGCTTTGAGAGTGAAGCTACTTGTATGATTGAATTATATATGGTATTGTTGGGAAATGTGTAACA
CCCTAGAAATTCTATGACTTAAGTTTGAGCCTCACCTTATGAATAATGACTTAAAAATAGTTAAAATGATGTTTATAAAC
CTAAACTAATGTTTGACTTGATTTGGAAGAGTAAAAGTCTAAACATCAAGAAACGACCGCGATGTCTGAAAACTATAGAA
GAATGTGTTCTAGTGTGTCCTTAGGTTTTTGGCAGGTTTGGGAGTGTCGTATGATGGTATAATCTGGTGAAAAGGTTTAA
AATATGTAAATATATGTTCCTAGGGTCAAAATGTTTGAATACGATTCCCTGGGACCACACTAAGGGGACCCGAGGAGGAC
CCCAACCTTGGCCAAGTAAGCTGCCAAGGTAGCTTGCAAGTTGTGCATAGAGGGAATGAGAGCGCGTCGCGCACTTGCTT
CCCCAAGGAGCAAAAATCCAGTTCGCGACGCGGTCGTGTCGCGGACTCTACTGTCTCAAAATTTAATTCCAAATATCTTC
AGGGAATAGCTCGGCGTCGCAGACTTGTTCCGCGACAAAAATACAGAAATTCAGAAATCTAGTTTTACTTCATTAAAAAG
TCCAGTTAAGTGAGGGGTATTTAGGGTAATTTAGGGGACGTGTATATAATAATGTTTAAGTCAATTTACCTCACTTTTAT
CACTCAAACACAAAACCCCAAAGATCTAAACCTAAAGTTCCTCCTTCTCTCACTCTCTCTCTCTCTCTTCTGAAGAACTC
CATTGAAGAAGATTGGAACTTCAAGAAGAAGACCAACTCTCCAAGGTTTCAACTCAGATTTTCATGGTTAATTTATCTAT
AAGGTATGGTTGCTTACCACTCTTGGGATTTCTTTCCCCAAGAGGCCCCTTCAAGATGAATTTTAAAATCTCCAATTTCT
AGGTTTCAATCCAAAAACTTGGGTCTTCTTTCTAAAGTGAAATTGATGTTATAAACTGACTTTGATTGATGTTATATGAA
CAATTATGGATGAATTTATGTTGTATTGGTGGTTTCTTGAAGAATTCCCCACGAGACCCACGTTTCCCCTTCTTTTCCTA
ATTCTAACCCTTGTTTGTGTTGGATAATGATTGAAGGCTATGAATTGAATGTGATGTTATGAAGTTCATGTTTGTATGAT
GATTCTACCCTAGGTTATATACAATTTCTATGAAATTAGGGTTGAGTCTTTGAATGAAGCCATGAAGGCTATGAAGGGAA
TTTATCAATTGCTTATATTGATGTTGATTATGTTATTACTTCATGAATTACCTTGTATTATGTATTGGTTATGAATTGTT
TGGTAATTGAAGTATGGATGTCCCATGAAGGGCAAGAAGGTATGAAGGTTGATTCTTCTTTGAACTCAAGTATGAAAGGT
GAATTACTTAGATTGTAATGCTGCTATACCTAATGTGTTGATGACCTAGTTTCCTCATCCTTAACCCTCTACACTTGAAT
TAGCTATGAAGTATGTATGTATATTATGGTATGATTGCTATATGATTGAAATGTAGTTCTCATGATTATAGTGTAATGTA
AAGTGAAAGGTTTACTCACCTACCAGTAAGATGAATTCCGCCCCCAAAAATAATTCTAATACATAATAACTAACATAAAT
TTATTCAATCATATATATGATATTCAGGAATATATGAAATTAGTTCTGCATATTTTTTGAACAATATACCTTTGCCTCTT
GCTTGTCCATGATATCTGAAGTTTGTTCCATTATCTATTAAATATGGATAGCTTAAGTATTAAATATTTGAGAGAGTGTT
TATGAAATTGCTTCGTTCATTCAAAGTCTGCATTTTATGTTACATGTTCCTTCCTTTATATAGAAAGGAAATCCTACCGC
ACTTACGAATTCTAATAATGCACCTATAATGCACAATAATGCACTACCATGACTTTCTTACATATTACTATTTACTTTAT
GACTTTTTTACATTACACTTGTCCCTTTAGTAATGCACACTACCTCTCCACTTTACACTTGTCATCATTATTAATGCACA
CCATACCTACTACTTTTAATATGCATATGCATACTACCCTACTTGTTGACTATTTTACACTACACTAATAAGACTAATAA
TATTTACATGGTACTTTTTTTAAAAATATTATTTGCTTTTGGCCATTGCCTTATCTCTTTACGACTTTCTTTGCACATGT
GTCTTTTTATTTTTTTCTTCTTCTTCTTCTTATCTTCTTTCGTCTCTATCTCATTTGATCATTCCAGCTGGACATCGGGA
ATCACATTATCTTCTCCATTACTGATAGCATTCAAGGAAGTTCTACTCCATTGAAGGACAAGGATGAAGCTTTAGAAACT
CCAAGGAGGCCCATAACAAGATCTCAAACCAAGGAGTTCAATGATAAGCTCAATGGGCTTCAATCGCTGATCCAAAGGTT
TCTTATTGGGGAAGAAGAGCTCAAGCCCAAGGGAGAGGAATTGTCCAACTGCTACAATTATTTGGTGGCCCAAATTCAAG
CCCAAGATGAGGAATTTTAAGGTCCAATTTCGTGCAAGTAAGGTCAAGAAGAGTCCAAGAATCAGCCACAACAAGAGTTG
CTTTCTGCCCAAGTTTTAAGAGAAGACTAGTCAAACTTTCTAAGATTGTCAAGATTCTTTTCCTAGTTGGGATTTACCTT
ATTTATTTATTTATATATAGGTTATTAATATTTTCCTTAGTCTATTTATGGTCTCCTAAGTACCATTTAATGCTTTCCTA
GAAGTACTAAATTTGTTCCTAGTTAGGTTACTTTATTTCCTTTCTAGAGTAGGATTCCTTGTAATTGTTTTTCTAGGGTT
TGGTTGACCTTTTAGCTTCTTAGAAGGGCTCTTGGACGTTTTTCCCCTTCTCCTATATATAGGAGTCCTTTTCATTCATT
AAAGACAATTTAGATTGATATTAATAATATTTGAGATAGTTCTTTGAACCTTTGTGACTTGTTCTTTGAGAATTTATCTT
TAAACCTTTACTAGTTTCATAGTTTAAGGTATAAAGTAACTTCTTCTTGTGATATCTTTGGTTTCTTTTTGGTATTCTTT
AGAAGGTGATTAGTTTCTACATACTAATTATTGTCTTTAGTTACTCATAAAGCGGTCAAGATCCGAATCTATCGTTTTGA
TTCATTTTCTCAAGTAAAGGCGTTAGATTTCTTCCATAAATCTATACGTTGTTACTTGGATCTTTTCAAGGCCTTAGAAC
ATCTAATCCTTGGAAATTCGTGGATCTTTCCTTCAATTTCCCATATCTTTAGTTAGTTTTTTTGTTTCTTTTCTTTGTGC
TTCCGCATTCTAATATTCAATTCTCTATTTGTGATCTCCCTTACCCTTGCTGTTATCAATTACTTTTTGAACATATATGA
TATGGATATTTGTGTCCAATTATCTTACAATATCTGGTTAATAGTTCATTTGAGATGAATCCCTTTTTTAATGCTCTGGT
AATAGGTTGTTCTTCTGGTTTGAGTAGAGATAATATCCATTTTTGTACGTCGTTCATATCTGCTTGCCTTAGCTCCCTTG
AGTTTGAATATATCATAAGTTGGTCTCGTGAATAATAACTCCATATTGCATTCCCATTTAGATAATTATTTGCTAGTTCT
TGGATAATTGTTGACATACCAATTATTCTCTTATTAGCATAGAAACTTGGTATCTCAATTTCTTGTATCTCTGGTTGTTG
TCCGATATCTTCTGGAATTATCATATCTCTGGTTAATCCTATTTTTACAACTTGTATTATTGGTTTTATTTCATCATATA
GTATCTCTGCCGGGGCCGCATAAAACTTTACATAAAATAGATTGCATTTTGTTACTCTTTTATAGGTTATAAATGCTCTG
TGTATCTCTGGTATACCGCTTAGTTCTTCTCCATCGTATGTATAAATTGTACTTAATAATCCATAGTTGTAACAGGTTTT
GACTAAATTTGCTTTAGTTTTCGGTTGAGCTATCAACTTATTGTACCCTTGTAATTTTTGGGTTAAATAATGTTGGGTTG
GTTCCTTAGTGATGGTAGATCTGGGATTAAGATTCAAATATGTTTGGATTTTATGTATATTCCTAATATAGGTTTGTGTG
ATATGGTTATAAATTTTTTTGGTCTTTGTTTAGGCTCTCTGCCTACGTTGAGGTTTGCGGTGATATAATCAATTGATCTT
TTGGTATTTTTGGTGTAAATGGTTTTTCAAACATTTTGTTTAGATTAGTTCTTATATATTGTTTCCTAACTGTTTTGCTT
GTACCTGCAGCTGCATTGAAACAATCATTATGGGTTTTTTGGAGTATCCCATTGTCTCCTTCTAGCTCTGGATGTTTAGT
GTCTTCCGATTAACATATCTCTGCATGTTTATAGTCATGCGACTGACTTATAGCTTTAGACTTTAGTTTTTGTATCTCAT
TGTCCGTACTATCCACTTTGACACAAAGTGTAGTAATGGCTTTGAGTATATCTTCAATTGTATTTTCTTTCTCAGTTTGA
GTAGCTTTGTCTTGATAAGTAATCTGCAATAACATTCTTGTCAGTTTTTATTACTTCAATAGTAAATGTAAAATTTAATA
TATTTAATACCAATCTTCTTATTTCTTTTGTAGTTACCGAATCTTGTATTTTTCTTGTTAGCCACCATTTTACTTGTGTG
TTATCCGTTCTTATAATAAATTTGTTATATACAATATATGGTTCAAATGATAATAAATATTTATATACTGAATATAATTA
TTTCCTATTTATTTCCCATTTTATTTCCGTATTAGTAAATGTTCCTGAATAATATCTGCAATGATGTTCAATTTTTTCTT
CATCATACCTGTATTTTAAGACTCCTCCATAACTTTTTTCACTGGCGTCTGATTCTACTATATAAGTAAATTTTTTATTT
TCATCCGGAAAATATAGTTTAGGTAGGTTCTTACATAATAATTTTATTTTTTGTATTTGTGTTTGGTCTTTTTATCAAAC
TGGTACTCTACATCTTGCTTTAACTTTTGTTGTAATAGTTTTAAATTCCCTGCTAATTTTTGGTATGTATTCTCTTATTT
GATTTACTAGTCCTAGAAATGATTGTAATTTCATTTTTATATCTAATTGTTCATTTGAGTAAATTATTTTTTGTACTATA
TGTGTTTGCATTTTTATTCCATTTTTATTCCTAAAAACTCTATTTACTTTTTCATTATGTCTGCTTTCTTTTTGCTTAAA
CTTATGCCTGAATATTCTATAATATGTATGAATTTTTCTAATAATCTTATGTGTTCATCTTGAGTTTTAGAATATAGTAT
TATATCATCAATATATACTACACAATTTTCTAGTTGTTTAAAGTAGTTATCCATAAAGTGTTGATATCTACCTGGGGCAT
TTTTATATCCAAATGGTAATACATTCCATTCATAAAATCCTTGTGGTACTGCAAATGCTGTAAGTTTTTTAGATTCTTCT
TCTAACTTTAAGTGGTAAAATCCTGATTTGCAGTCAAATTTACTAAAGTAATTATATCCCTGTATTTATCTTATCTTTAA
TATTTTATTAGGTATTGGGTAATTATATGTTTTAGTTTTTGCATTTAAATTTCTATAATCAATAACCATTCTACTTTTTC
CTCTTTTTTGTTCACTATGTTTATTTACTATAAATGTTNNNNNNNNNNNNNNNNNNNNNNNNNNNNNNNNNNNNNNNNNN
NNNNNNNNNNNNNNNNNNNNNNNNNNNNNNNNNNNNNNNNNNNNNNNNNNNNNNNNNNNNNNNNNNNNNNNNNNNNNNNN
NNNNNNNNNNNNNNNNNNNNNNNNNNNNNNNNNNNNNNNNNNNNNNNNNNNNNNNNNNNNNNNNNNNNNNNNNNNNNNNN
NNNNNNNNNNNNNNNNNNNNNNNNNNNNNNNNNNNNNNNNNNNNNNNNNNNNNNNNNNNNNNNNNNNNNNNNNNNNNNNN
NNNNNNNNNNNNNNNNNNNNNNNNNNNNNNNNNNNNNNNNNNNNNNNNNNNNNNNNNNNNNNNNNNNNNNNNNNNNNNNN
NNNNNNNNNNNNNNNNNNNNNNNNNNNNNNNNNNNNNNNNNNNNNNNNNNNNNNNNNNNNNNNNNNNNNNNNNNNNNNNN
NNNNNNNNNNNNNNNNNNNNNNNNNNNNNNNNNNNNNNNNNNNNNNNNNNNNNNNNNNNNNNNNNNNNNNNNNNNNNNNN
NNNNNNNNNNNNNNNNNNNNNNNNNNNNNNNNNNNNNNNNNNNNNNNNNNNNNNNNNNNNNNNNNNNNNNNNNNNNNNNN
NNNNNNNNNNNNNNNNNNNNNNNNNNNNNNNNNNNNNNNNNNNNNNNNNNNNNNNNNNNNNNNNNNNNNNNNNNNNNNNN
NNNNNNNNNNNNNNNNNNNNNNNNNNNNNNNNNNNNNNNNNNNNNNNNNNNNNNNNNNNNNNNNNNNNNNNNNNNNNNNN
NNNNNNNNNNNNNNNNNNNNNNNNNNNNNNNNNNNNNNNNNNNNNNNNNNNNNNNNNNNNNNNNNNNNNNNNNNNNNNNN
NNNNNNNNNNNNNNNNNNNNNNNNNNNNNNNNNNNNNNNNNNNNNNNNNNNNNNNNNNNNNNNNNNNNNNNNNNNNNNNN
NNNNNNNNNNNNNNNNNNNNNNNNNNNNNNNNNNNNNNNNNNNNNNNNNNNNNNNNNNNNNNNNNNNNNNNNNNNNNNNN
NNNNNNNNNNNNNNNNNNNNNNNNNNNNNNNNNNNNNNNNNNNNNNNNNNNNNNNNNNNNNNNNNNNNNNNNNNNNNNNN
NNNNNNNNNNNNNNNNNNNNNNNNNNNNNNNNNNNNNNNNNNNNNNNNNNNNNNNNNNNNNNNNNNNNNNNNNNNNNNNN
NNNNNNNNNNNNNNNNNNNNNNNNNNNNNNNNNNNNNNNNNNNNNNNNNNNNNNNNNNNNNNNNNNNNNNNNNNNNNNNN
NNNNNNNNNNNNNNNNNNNNNNNNNNNNNNNNNNNNNNNNNNNNNNNNNNNNNNNNNNNNNNNNNNNNNNNNNNNNNNNN
NNNNNNNNNNNNNNNNNNNNNNNNNNNNNNNNNNNNNNNNNNNNNNNNNNNNNNNNNNNNNNNNNNNNNNNNNNNNNNNN
NNNNNNNNNNNNNNNNNNNNNNNNNNNNNNNNNNNNNNNNNNNNNNNNNNNNNNNNNNNNNNNNNNNNNNNNNNNNNNNN
NNNNNNNNNNNNNNNNNNNNNNNNNNNNNNNNNNNNNNNNNNNNNNNNNNNNNNNNNNNNNNNNNNNNNNNNNNNNNNNN
NNNNNNNNNNNNNNNNNNNNNNNNNNNNNNNNNNNNNNNNNNNNNNNNNNNNNNNNNNNNNNNNNNNNNNNNNNNNNNNN
NNNNNNNNNNNNNNNNNNNNNNNNNNNNNNNNNNNNNNNNNNNNNNNNNNNNNNNNNNNNNNNNNNNNNNNNNNNNNNNN
NNNNNNNNNNNNNNNNNNNNNNNNNNNNNNNNNNNNNNNNNNNNNNNNNNNNNNNNNNNNNNNNNNNNNNNNNNNNNNNN
NNNNNNNNNNNNNNNNNNNNNNNNNNNNNNNNNNNNNNNNNNNNNNNNNNNNNNNNNNNNNNNNNNNNNNNNNNNNNNNN
NNNNNNNNNNNNNNNNNNNNNNNNNNNNNNNNNNNNNNNNNNNNNNNNNNNNNNNNNNNNNNNNNNNNNNNNNNNNNNNN
NNNNNNNNNNNNNNNNNNNNNNNNNNNNNNNNNNNNNNNNNNNNNNNNNNNNNNNNNNNNNNNNNNNNNNNNNNNNNNNN
NNNNNNNNNNNNNNNNNNNNNNNNNNNNNNNNNNNNNNNNNNNNNNNNNNNNNNNNNNNNNNNNNNNNNNNNNNNNNNNN
NNNNNNNNNNNNNNNNNNNNNNNNNNNNNNNNNNNNNNNNNNNNNNNNNNNNNNNNNNNNNNNNNNNNNNNNNNNNNNNN
NNNNNNNNNNNNNNNNNNNNNNNNNNNNNNNNNNNNNNNNNNNNNNNNNNNNNNNNNNNNNNNNNNNNNNNNNNNNNNNN
NNNNNNNNNNNNNNNNNNNNNNNNNNNNNNNNNNNNNNNNNNNNNNNNNNNNNNNNNNNNNNNNNNNNNNNNNNNNNNNN
NNNNNNNNNNNNNNNNNNNNNNNNNNNNNNNNNNNNNNNNNNNNNNNNNNNNNNNNNNNNNNNNNNNNNNNNNNNNNNNN
NNNNNNNNNNNNNNNNNNNNNNNNNNNNNNNNNNNNNNNNNNNNNNNNNNNNNNNNNNNNNNNNNNNNNNNNNNNNNNNN
NNNNNNNNNNNNNNNNNNNNNNNNNNNNNNNNNNNNNNNNNNNNNNNNNNNNNNNNNNNNNNNNNNNNNNNNNNNNNNNN
NNNNNNNNNNNNNNNNNNNNNNNNNNNNNNNNNNNNNNNNNNNNNNNNNNNNNNNNNNNNNNNNNNNNNNNNNNNNNNNN
NNNNNNNNNNNNNNNNNNNNNNNNNNNNNNNNNNNNNNNNNNNNNNNNNNNNNNNNNNNNNNNNNNNNNNNNNNNNNNNN
NNNNNNNNNNNNNNNNNNNNNNNNNNNNNNNNNNNNNNNNNNNNNNNNNNNNNNNNNNNNNNNNNNNNNNNNNNNNNNNN
NNNNNNNNNNNNNNNNNNNNNNNNNNNNNNNNNNNNNNNNNNNNNNNNNNNNNNNNNNNNNNNNNNNNNNNNNNNNNNNN
NNNNNNNNNNNNNNNNNNNNNNNNNNNNNNNNNNNNNNNNNNNNNNNNNNNNNNNNNNNNNNNNNNNNNNNNNNNNNNNN
NNNNNNNNNNNNNNNNNNNNNNNNNNNNNNNNNNNNNNNNNNNNNNNNNNNNNNNNNNNNNNNNNNNNNNNNNNNNNNNN
NNNNNNNNNNNNNNNNNNNNNNNNNNNNNNNNNNNNNNNNNNNNNNNNNNNNNNNNNNNNNNNNNNNNNNNNNNNNNNNN
NNNNNNNNNNNNNNNNNNNNNNNNNNNNNNNNNNNNNNNNNNNNNNNNNNNNNNNNNNNNNNNNNNNNNNNNNNNNNNNN
NNNNNNNNNNNNNNNNNNNNNNNNNNNNNNNNNNNNNNNNNNNNNNNNNNNNNNNNNNNNNNNNNNNNNNNNNNNNNNNN
NNNNNNNNNNNNNNNNNNNNNNNNNNNNNNNNNNNNNNNNNTTCCTATAAGTGTTCTTTCTATATATCCTGGTGTTTCTG
TCATTACTATTTTATTATCTAATAATTGTTTTGATATATATCCCATCCATAATTTGATTGTTTTGTTTATATCTGCTACA
CAGTCTAAATCTAAAAAATTATGTTGTTTAGTTATTGGTTTATGTGTCCATTTTTTATTCAATCTTTTATCCCATATAGT
TTTTTCTTTATCATATTGTTCATAGTTTGTATTATAATATTTTAAATTTTTTGGGTTTTTTATTCTTGATGTACTAGGTT
TTTCATCCATGTCTATGTCTCCTGCATTTACTTCTAAATTCTTTGTATTATCTATGTTTGTTAAAAGTTCCGTATATGTT
TCGCTTGTTTCCGAATGTTGTTCATCTAGATCATCGTCATTTATTTCATCAATTCTTATTTCAGGTAGATTATCTTGGTT
ATTTTCTTCTTTTCCTTCTAATTCATCTTCTAATTGCAATTTTTCTTTAAATTTAATTATCTCATTTGCTAATTTTGTTT
TTGTTCTTTTTCTTTTTGTTTCATTTCATACATTTCTTTTAACATTGCCAACTCTTTTTCTAGTTCTATTATTTTAGTAT
TTTTTTACTTCTTCTAATTATTGTACTTCCTTTTTTGCTTGTTTTATTTTTTCAATTTCCGTTTTTTATCTATTTCTTCA
TTTTCTTTTGTTATTCTTATCATAACAGTTAAACTATCTTCTAGTTTTACTGTTTCTTTTTCTAACATTAAACTTATATT
GTCACCTATTTTTTTGTATCTTCTTCCTAGATTAGAAATATTATCTTTATTTTTAATCCGTCATAGTTTTCATATGTTTT
TTCATCTATTGCGTATTCTTCTTTATTCATTTATAAGTTGTGTTGTAGTTTATATTCTAAGCTTTCTATTTGTATTTGTA
GGTATAAAATAGTTTTCCTTTGTGCTACTATAGATTTTTTACAAGTTCCTGCGAATATATTACTGTTAAGTCTACTTTGT
CTATGTGCTAACTCTTGTCTTTTTGCTATAATTATTTCAACAAGTTTTTGTCTATATTCGTTATTCTCGTTATTCATTGT
ATTTTTAAATATTGAATATATTTATATTCTATTTAAGATATATTATCTATTAATAGATCTAATTTGTCGTTATCAGTTTT
TGTGATATTGAGTTGTTTGTATTCTGGATATAATTTGTTTAATTTTCTTCTTATTTTTCTTAACTTTCTATTAGTATGTT
TCTTCTTATATTTATTTTCATCCATAGCTCTGATATGTTGAAGCTATGTTATGTATGATCATTATGAATATGGTAAGTTA
TGATGAAATATGATCTTATGAATGTATGCATGAAGTAGGTTGCCTAATGTGATACTTGTCTTTGAATAGGGTTATGGGGT
TCTATTATTTGCAATGCACTAGTATTGCTTGGGCTGTCTACGTGTTGGGATGATATTATGTTGGTTTGGACTATGATACT
TAATTTGTGTGCATATTGGATTTACTTGGCAAAAAGCATGTTTTGAATAAAATATCCTTTTATGCATGTTTCAATGGTTT
TTATGCAAAGTAGCCATACTTAGTACGTGTGTTGTACTAACCCATATTTTCTCCCTTTTCCCAAACATTTAGGTTCGGGC
CGTTGAGGATTCAAGCTTACTTCTCAAGACACTTGGAGTTGCTTCCCCAAGTTGGTGAGTCCTCAAGTCAGAGGACATGA
CCCTATGATCTAGCTTCTATGTTTAGTTCTTTGCTTATGTTGAAAGACATTGTTGTACTTCCTATTTTCAAGACTTCTTA
TTGATGTAAGGGCTAAGTCCCATTTTCGATACTTCTATATCTAGATGGTGCATTGTGACGAAGTTAGATTCTATTTTTCA
TATATGAAGTGAAGTTGAACTTCCAAAGTAAAAGTTTTAAATTTTTCGTGATTTTATTCTATGATACATGTTATGACGAA
TGCTAAAGGCTTGTATTAGACCTCTTCGAGGTCAAATATGCCGGTAACGACTAGGGGGTGCTCTCGGGTCATTACAAAAG
GACTTTGATCACATGACCTATATTATTAGTATATGAGATTATGCATGTGATGATTTTATTACTTGAATTATGATTATGTC
CATGTCTAATGTAGTAATTCTAGATGTGTTGATTGAATATGATTCTTGGTCCTTGAAAGGGCAATGTATGATATTATGCA
CGTTTTATGAAGGTTATGTATATTCTCTAATAACACTTTTAGAGTAAAGTGATTATGACTATGAAGAAATGGTGGTGTTA
TTGAAAGGCTATTCTCACACACACGCGCGCATAACCATGATTATGAGATGATGTTGTGATGATTCAAAGGCTATTCTCAT
GAACACATAATGGACATGATGTGAAAGGTTTTCTCATATAATGAAGATTCTAGGTTGAAAGGCAATTCCCACATAATTGA
ATCTAATGTTATATGTGGACATGGACGGTGAAAGGTTATTCTTACACATTCTAATGAGCTATCCTAATGAAACAAGTTAG
GACTTAATAAGTACTCCATGGGAATTATGCTTAGCACCAAGTGGATATTGAATATAAGAGGAAGCTCTGCCATTAAGTAA
GGTTGGGTCCTGTTGAAGCAATATCTTGAGATGGAAGCTCTCCTGTTAAGTAAGGACGGGTTTCTAGTAACAATCTCCTT
ATCCCATAAACTACGTGCCCCCGTAGGTTATTGAGCTATTGGATCCACCTAAAGATAATATGATGATGGTCTTACCTTAG
GTAAGTAGGACAACCCTTTTGGGTGTGAGTAACACCGGATTCCATGTAAGCTCACATGGTCTATTTCGGTTAAGGCTAAT
TCCCACAAGGTTAAGTCTAGTATGAACTATGGCTACTCAATAGGCTTTACTTAGTATGAGTGAGATTATGAGGTCTTATT
CATGCATTGCAGAAGTATGCTTTGAGGGTAGTTATGGTATGTTCTCTTATGTTATGAGGATCTATGTAATGAATATGCTT
CTGACTTATGCTTAACCTGTATTGTTGCTATAAGTTGCTTCCTTTTATATGTTTGACTAAAGGTGAATGTTCCCTTGTCT
ATGAGAAATAAGCTAAGGATGAGATCAAAAGGTAATAAATGTTGAAGAGGATCTAAAGTAATTTCATGAGATTAAAGTGA
GTGTTTTGAGTAGATTAGTTTGTAATTAGGTTGGGAAATTGAATCTAAGGAAAAGTTTAGAAAAGAAATCGATTAAACGT
GATTTAGGATCAGAAAACGAGAGATGAAATTTATTGGAATTATGTGGGGTAATGGTGGCGCGACGCGCCACAGATGTGCC
ATCAGTGCGTCAGGATGGTGTCTTTGAAGTTTGGGGCTGGCTTCCTACGCAAAGAATGCACCAGGGTCGCCTACCTCAAC
TCATTTTCTATCGGTTGTCCCGTTTGAGTCCCTTTTAAGTGTACCTTCACTCCCTTTGATTCTAACTACTCTAAACTACT
TCTAAACACCTATAAATCATTCATAACATGAATCATAACATTGAATTCATAATTCAAATTCAAGGTAGAGTTAAGAGTTA
GGTTTTGAAAGTTCTTTCGAACATTTTGAGAAAGTCCCTTTGAGTGTTTTCGAGGAGTCTTCTACATTTTCTAATAACTT
GTTTCAAGACTCAAGTATCTGAGCGTGAGAGTGAGGAGAATGTATTCATTAGTCTTCACTATCACTGAGATCCTTCATAT
CATGAATGATAACTCTTGTATTAACAATTCACATTCAAGAGAGAATTAAGAGTAGAGATCAAGAAAGTCTTTGAGTTTAA
TTGTGGATCCTTTCAGATCAACTATCGATTAGAGTTAAGTCTTCAGGAAGTGAGTATCAGAATGAGAAGAGTCGTATGCA
TGAGTTCCCTATTCTTATGTAGACCCTTGAGTTGAGTCGTTTCATGACCATACATTCCGCATTGACTCTATAAATTTAGT
ATCTTTGAAATGAGTAGTATCTTCAAGTTCTATGACTTGAGTATCGGGTCCCAAACCCTTTCGAGACTATATTCCTAATC
ATGGGACTATTACATGTTAGCAATAAAGTCCTAGAGAAGAGTAGTTCATGCCCATAATTCCGCATGAACCCTATAAGTCG
AGTAGTCTTTAGATGAGAAGTATCTTTGAGTCCTTAAGTTGAGTAGTACATGCCCATAATTCCGTATGAACCCCGCTGAG
TCGAGCATTCTTGAAATGAGTATTATCATTAAAGTTCTGGAGTTATGAGTTGTTGAGTCTCAAGTATAGAGTTCTAGTTA
TGGTTATTGAAAAACCTTGAATTGAGTCGTTAACGTCCATAATTTGGCAAGAACTTTATTTCGAGAAGTCTTTTACAAAT
TTTTCTAAAATTGTTTTAAGACATGAGAATTTGAGTTGAGAAAGAGTAGAGTCGAGTTCATTTTCTTTAAAATTATATAT
GGGAACTAAGTATTCCCAAGAGTAAATGTTTCACATTTAAAAGGGAAGGAAACTGAGATTTCCAAAAGAGTTTTGAGTAG
TTTGAGTAATATCTCTTTTTAGAGAAAGATTTTGAGTAATAATCTCAAACCATATAAAGAGCTATGCTTTTAAACATATG
AGCTAGTTACGTTTTGGGAGTAGTATTGAACACCGATATGGGAACGAGTTTGAGTTTAGATAATTCAAAGTTTCCATAAA
CCATGTAGCCAGCATGGGTAGAAAAGGGTCCTACTTTTTAGATGATTCCTTAGTGCTTTTAGAATATACTAGTGGATCAA
CTTAGTGAGTGGGTTCTATACCCCTGAAAAATATAGGACAACCCTGGCAGCGTGAGACAAAACGTTGTATCATCACATAA
CTCATAGTGATGCTTGTCGGTTAGAGAAACTCCCATAGAAATATTTTGTTTTCTTAGATAAACATAGTCTACTTTGTATT
TTCATATACAACCAGAGTTTTTTTGGTATCCTTGCATACAAAGTGAGTTGCTTTCTACTGTTTAAAAAGCTTTCCATATA
TTGCATATGTATTGTTGCTTTATATTGAGTTGAGTATCCAAAGTTGAGTATCCAGAGTTGACTACCCAGAGTTGAGTATC
TTATTATTGAGTTGAGACTTATTTCACTATGTTGAATATCTTATAACTGAGTTTAGCCTTATTTCATTGAGTTGAGTATC
TTATCATAGAGTTGAACTATGTTTCTTTCAATTGAGTGAGTTGAGAAGAAGCAAGTATGTTTCTTTCCCCCCAGTTCAAC
CTTACGTTTATGCTTTAAAATTCCCCTTACATGCTCGTACATTCCACGTACTGAGCCATTTGTCCTGCATCATGTCATGA
TACAGATACAAGTATTCAGTATCATCTATAGGCGCTTCGTTGATACAACATGCAGTTCGAGTTAGCTATGGTGAGACTCC
TTGCTCCTGGATGTTGTCATTACTATTTCAGTTTTGTCAGGATGTTGTGGGTATTTTCCCGACTAATAAATTTGTTATCT
AGAGGCTTCATAGATAAAAAGTAGAGTTTGAGAAGTTTGTTTCATTTATCTTGTTAAATGTTTTAATGACTTGAGTTGCC
TAGTTTTCGCTAGTTGAATATATGATTATATTCTGAATTAATTATTTGAGTTTCAATGAATTTTATTCTATTTTAATATT
TGTATGCTTGAGTTAGTCTTTTGCTTATAGTCAGCCAGGATGAGGGTGTGCTTGGGGACCAGCTATGTTTCTCGAGTGCT
GACCACGTCAAGGGTGTAGGCTCAGTCGTGACGAGAATGCTTATAAATGTTTATAAGATGCTTATACTTTCATCTACAAT
CCTATGCAATGATTCTCAAAGTACGTCTATAATCTCTATATAATTTTCTTATACTTGTTGAGTTGTCTTTAGCCTTGTGG
ATGTTCTTGCAAAATGGAATAACAAGAACTTCCTAAAGGGATTAACCTCATGAGACAACACATTGATGGATGTGCTGAAT
GGAGTAGCAAAAAAGTGATTGATACAGTGATTGACATGAAAGGTGGAGAAAATGTAGGAAGGGTAGATATTGTTGTCTCG
ACAACTACTTTCTAAAATAGCTTTGATTAATTATCTCTTTACTCTTACTGTTGCTACCTGCAATCTAGTTTGTCAATTGT
TTGTTGGCTATGTATGATAGTGCAACTGCATTCATGGCATATTTGTTTGGCTAAATTGAGTAATTTTGGTCCGAATTTAG
TTTTTATCTCAAGAAAATAGACATAATGCTTTCTATTTTTGTCTTCTTGAATTTCCATTGTTCATCTCTATACTAGTTGA
GTTATTTGTACCATGTCTTTTAAATTTTGCTCATCACAATGTAATACCAAATCTTTGGAAATTCATTTGATTTCACATTG
TTATTCGACTTCATCTTTAGTATTAATTCAATTGTAAAACTTGTATGTTTAAGCTTTACAGTATATATTGGGTTGATGTA
CGTCTTGATTCAACTGACTTCAGATAGTCGATTTCCATCATAATTCAAAATTGTTTTGTGTTCACTGATTGTCTTGATAA
CTGAAAGTTGTCATTATATATGTGTTCTTCATCATATGGTTGTATATATTAATACATTCATAGTCACAAGAAGATTGGTT
GTGTGGATGGTGTAACACCCCAAAAATTTATGGTAAGACACGAATTGTTCTTCATTTGCATATAAGATCGTATGAGGTGA
TTCTTAAATTTTTCTTACATGTTCAGGTCAATTATTTAATGTAAGAATTTATTTGGAGATGAATTAAGGTCACAAGAATC
CCCTAGCACATATTAGACTTGAAAGCTTCCTTATCGATTCTGTTTGATTTAAGATTAAACTTAGGTTAACTTCAAACAAT
AATAGCTCTAAACATATGATGAACTAGGTGACCTATGACCTATATCATCGATGTTCTATGAGTCTTCTTTCCAATGCAAC
AAAGTTTGCCTCATTTAGAGTTTGTAATAAAAAAATTATGATTGTTTTATGAGAGACTACCACAATAGAGTTTTCGAAGA
GGATAACCTTTATCTCCCACTTTCAAAGAAATATAGTCCTATATCCTCTTTACCAGGACAATTATTGTTGAATAGACTAT
CCCAGATATCCCCATTAAGAACTAGTTCAAATTTAAGAATATGAGGGAATATCTTTGAAAACCCATACACCTTACGTCTA
ACTCTAGAAGGAGGATTAGCTGGAAACAATTATTGAGCACTCGAGGTGAAAATTCCAGAGCATATGAGATGTCAAAACAA
TTATATATATATATATATATATATATATATTATACATTGATGATCTCTCTTTTATTTGACAAATGGGATACATTCAATAG
GAAAACATGCTACATATATGATCTTTCTTTTATTTGAGGAGTGGAAAACATTTAATAGGAACACATGTTCTCTTCCCTAT
AATTAGTAGTCTGTCTCTTCGTATCCACATTTCAGGGGAAATTATGGCATCTCATGTTCCCCTGAATTTGCACCTAGAAT
GCTCAATAATTGTATTCAGGCTCATCCTCATTTTGAGTTAGATGTAAGGTGTATGATTTCTCAGAGCTATTTGTCACGCC
TCAAATCCCATTAAGCCGGATAGGCACTCGATGCCCTAACGGCCCGAGAGAACCAACATGTGACCTGTGCTTACTATGCA
TGTAACTATGAAAGTTTTGTGACAAGTTCGCCAGGGACACAACGATATGAACCGACATAAGTAGACCCAAAACTTATATA
CAAGACTTGGCCATTAAGGCCACAACTGGTTAAGATGCAACTGAACCCTATACATAAGTCTACAAAGCCTCTAAAAGATA
GAAACCCTTAGAGTAGGTCGGGACAGACCCCGCCTTACCCCTAGCTACGATACAATACTAAAATGAGTCTACCAAGGGCT
CAGTAAAGCTTCGAAGCAACCTGGAGCTCACCAAAAGTAGCTGAGTGTCGTATGCTCCTACTGGGGAGGTCTACTAACGA
GAGTACATGTGCCTGCAGCATGAAATGCAGCGTCCCCCGCAAGGGACGTCAGTACCAAAAGTGTACTGAATATGTAAGGC
AACTACATATATAAAAATAAGAGTTCAAACGAAACCAGGTATCAACGTATAAGTGCATAAATCAGAATAAGAGGATGCCT
CTGTTAACTCTGGTGGGTCCATGTATGTTACATTCTTGTCTTTACCTTTATGTGTGTTATGATCTTTATAACGCATGTGA
TATAAGTGACCAGCTGATCAGTGGTAGAAGAGGATGACCCATGCTAGGCATTTTAACCCCTGGAATGCGGTCCTCAACAT
TGCACAACTCGGGATCGGCCAATGCTAGGCTTTCGCCCCTGAGCTGCCACCCTTCTATACCCATTGGGATCGGCCCATGC
TTGATAACAGCAAGGTTAAGGGAGATCACAAATAGATAATTGAATATTAGAATGCGGAAGCACAAAGAAAAGAAACAAAA
AAACTAACTAAAGATATGGGAAATTCGAAGGAAAGATCCACAAATTTCCAAGGATTAGATGTTTTAAGGGCTTGAAAAGA
TCCAAGTAACAACGTATAGATTTATGGAAGAAATCTAACGCCTTTACTTGAGAAAACGAATGAAAACGATAGATTCGGAT
CTTGACCGCTTTATGAGTAACTAAAGACAATAATTAGTATGTAGAAACTAATCACCTTCTAAAGAATACCAAAAAGAAAC
CAAAGATATCACAAGAGAAAGTTACTTTATACCTTAAACTATGAAACTAGTAAAGGTTTAAAGATAAATTCTCAAAGAAC
AAGTCACAAAGGTTCAAAGAACTCACTCCAATATTATTAATATCAATCTAACTTTTCTTTAATGAATGAAAAGGACTTCT
ATATATAGGAGAAGGGGGAAAAACGTCCAAGACCCCTTATAAGAATCTAAAAGGTCAGCCAAACCCTAGAAAGACAATTA
CAAGGAATCCTACTCTAGAAGGAAATAAAGTAACCTAACTAGGAACAAATTTAGTACTTCTAGGAAATAATTAAATGGTA
CTTAGGAGACCATAAATAGACTAAGGAAAATATTAGTAACCTATATATAAATAAATAAATAAATAAGGTAAATCCCAACT
AGGAAAAGAATCTTGACAATCTTGGAATGTTTGACTAGTCTTCTCTCAAAACTTGGGCAGAAAGCAACTCTTGTTGTGGC
TGATTCTTGGACTCTTCTTGACCTTATTTGCACGAAATTGGCCCTTAAAATTCCTCATCTTGGGGTTGAATTTGGGCCAC
CAAATAATTGTAACAGTTGGACAATTCCTCTCCCTTGGGCTTGAGCTCTTCTTCCCCAATAAGACACCTTTGGATCAGCG
ATTGAAGCCCATTGAGCTTATCATTGAACTCCTTGGTTTGAGATCTTGTTATGGGCCTCCTTGGAGTTTCTAAAGCTTCA
TCCTTGTCCTTCAATGGAGTAGAGCTTCCTTGGATGCTATCATTCCCCCCTTCTTGAATAGAATTCGTCCTTGAATTCAA
ATCTGCATCAAAATGGGAAAGATCAGAAACATTAAAAGTAGCACTAACTTGGAACTCACCAGGAAGATCAAGTTTATAAG
CATTGTCTCCAATCCTTTCAAGGACTTTGTATGGCCCACTTCCTCTAGGATCTAGTTTGGTCTTTCTTTTGGAAGGAAAT
CTTTTCTTTCTCATATGCACCCAAACCAAGTCACCAGGTTTAAAAACAACATATTTTCTTCCCTTATTCCTTCGCAATGC
AACTTCCTTGTTCTTCTTTTCAATTGCAAGTCTTGTTTGTTCATGAATTTTCTTCATCATATCAGCCTTCTTCTTACCAT
CAAGATTAGCATAATCATTAGTATGCAAAGGCAATAAATCAAGGGGGGGTAAGGGGGTTGAATCCATATACAACTTCAAA
AGGAGTCTTACCAGTAGAAGAATGGAAGGTCCTATTATAAGCAAATTCTACAATAGGTAAGTAATCTTCCCAAGAAGTCA
ACTTTCCTTTCAAAACAGCCCTCAACATGTTCCCTAAAGTTCTATTAACCACTTCCGTTTGCCCGTTCGTTTGTGGGTGA
CAAGATGTAGAAAATAGCAATTTAGTTCCCAACTTTCCCCAAAGAATTCTCCAAAAGTGACTTAAGAACTTGGCATCCCT
ATCACTAACAATAGTTCTAGGTATTCCATGCAATTTAACCACTTCCTTTACAAATAAGTCAGCCACATGAGATGCATCAT
TAGTCTTTTTACATGGGATAAAACGAGCCATTTTAGAAAATCTATCTACTACCACAAATATACTATCCTTACCATACTTA
GTCCTTGGCAGCCCCAATATGAAATCCATAGAAATATCAATCCAAGGGGAATTAGAAACAGGTAAAGGAGTATAAAGACC
ATGCGACAATGTTCTAGACTTAGCCTATTTACATTCAAGACAATAAGAACACACTTTTTAAACATCCTTTCTCATGCTAC
TAGGCCAATAAAAATGTTAAGAAAGTATTTCCAGTGTTTTGGGTACACCAAAATGTCCCATTAGCCCTCCACAATGTGCT
TCCCTAACAAATAGTTCACGCAACGAGCAATTAGGAACATATAATTTATTTTCCTTGAATAGAAATTCATCTTGAAGATT
AAATTTCTCAAAAGGACCTAACTTACATTCAGCAAAAATCTCACCAAAATCAGAATCATTAGCATAGAGGAACTTGATTT
GGTCAAAATCCAATAACTTTGAAGTAAGAGTAGAGATCAAAACATACCTTCTTGAGAGTGCATCAGCAACCACATTCTTC
TTTCCTTGTTTGTAAGCAATTACATAAGGAAAAGTTTCAATAAACTCTACCCATTTAGCATGCCTACGACTAAGTTTACC
TTGGCTCTTCAAGTATTTTAATGACTCATGATCAGCCTTGACCACAAATTCTCGAGGCCACAAGTAGTGCTGCCATGTAG
CTAACGCCCTTACCAAGGCATATAGCTCCTTATCATAAGTTGAGTAGTTCAATGTTGCTCCACTTAGATTTTCACTAAAG
TAGGCAATTGGCTTGGAGTCTTGCATCAAAACTGCACCTATGCCCTTACCAGAGGCATCACACTCAACTTCAAAAGACTT
AGAAAAATCAGGCAATTGCAAAAGAGGAGCAGAACACAATTTATCCTTCAGCAAGTTAAATGCATCATCTTGTTCCTTTC
CCCATGTAAAAACCTTATCTTTTTTAATAACTTCAGTTAAAGGAGCAGCAATGGTGCTAAAGTCTCGCACAAACCTCCTA
TAAAAACTAGCAAGTCCATGAAAACTCCTAACTTCAGTTACACTATTAGGTTTAGGCCATTCTTTTATTGCCTTGATTTT
CTCATCATCTACTTCAACTCCCTTAGAACTGACCACAAAACCTAAGAAAACCACATGATCCACACAGAAAGTACACTTTT
TGAGATTAACAAATAAGCGCTGATTTCTAAGAACTTCAAAAACTTGTTTTAAGTGTTCTAGGTGTTCATCCAGATTTTGA
GAAAAGATCAAGATGTCATCAAAATACATCACAATAAATTTTCCATGGAAATCTTTAAAAACATGATTCATTAGTCTCAT
CAATGTGCTTTGTGCATTAGTCAAGCCAAAGGGCATAACTAACCACTCATAAAGTCCATATTTGGTCTTAAAAGCAGTTT
TCCATTCATCTCCAGGATTCATACGAATCTGATGGTAACCACTCTTTAGATCAATTTTAGAAAAGATTTTGGAACAATAC
AATTGGTCCAACATGTCATCAAGACGAGGGATAGGATGGCGATATTTTACCGTTATCTTGTTGATGGCTCGACAATCTAC
ACACATCCTCCATGTTCCATCCTTTTTGGGGACCAATAGGACTGGAACAGAGCATGGGCTCATACTCTCTCGAACAAATC
CCTTTTCAAGCAATTCTTCAACTTGCCTTTGTAATTCTTTGGTCTTTTCAGGATTGCTCCTATAGGCAGGCCTATTAGGA
AGTTGAGACCCAGGCACAAAGACTATTTGGTGCTCAATCCCTCTCAAATGTGGCAATCCCTTTGGAGTGTCATCAGGAAA
AACATCTTCAAAATTCTGCAAAAGAGAAGAAACACTATTTGGCAAAGATGGAGTTAGTTGTTCAAAATTAATCAATACTT
CTTTGTAAGTAAGTAGTATTATGGGCAGTCCCTCTCTCCTAGCATTCAAACACTCTTTGGCTTTTATATAAAGGCTCTCA
TTTTTCTTTTCCTTAGCCTCTTTCCTCTCACCAAAACATTTTATTTTTTTACTCATACCCTCTTTTATCTCTTTACTTAG
ATCGCTGCCCTCTCTCTCTTTCTCTCGGCCATCTTTTTTTTTTTTTCTATCTCTTGGCCTTTTTCTTTTCCCTCAAGCTC
ACTTTTTACCTCTCCCTTTTGTTTTCCCATTGTTTCCCTCAATCGTTTTTGATCTTCAAACACTTGAGAAGGAGATAATG
GTGTAAGAGTATACTTCTTACCATTATGCAGAAGACTATGCCTATTCTTTCTCCCATGATGAGTAGTATCCCTATCATAC
TTCCAAGGTCGGCCAAGTAAAACATGACATGCTTGCATTGGAACTACATCACAAAGAATCTCATCTTCATACCTACCAAC
ATTGAATGAAATCATGCATTGTTTGTTTACTTTTACTTCTCCACAATCATTCAACCATTAGAGCCTATATGGGGTAGAGC
CCTTCATGCATGCAATTCCTAGTTTATCCACCAAGTATGAACTCACCACATTTGCACAACTTCCCCCATCAATAATCATA
GAATAAGTCTTCCCTTTTATCCCACACCTAGTATGAAACAAATTCTCTATCTGCCCTTCATCAACACTACCCAAATTGAT
AGTCATAATTCTCCTAACCACCCTAATTATACCATAATTAGGCAATTCCAAATCATCTTCCTCACTTACACCTTCTCCAT
CTTCTTCTTCCCCCTCACTTTTTTCACTCTCATATTCTCCATTCTCTCTAAGTAGGATGTTTCTTCTACGTGGACATTCA
TGCATCATATGCCCCCTTCCATGACATTTGTGACATTGAATAGAACTTGAAGGTTTAGAAGATTTAGGATTAAAGGTTTT
ACCTCCCTCCTCAACTTTACCTTTTCCTCTATCATCTTGAGGTTTGGAAGGAGCTTTCCCCTCTTGAGTTGACCATGGCT
TCTTAGAGATAGTGTTTGGTCGACTTCTCCATGAGTTATTTTGCTGCTTTTTCTCAATTTGTTTTTCAACTTTTACGGAC
AAATCAACTAACTCATCTAAAGTTACATATTGTTGTATCTCTACTACATTAGCTATTTCTGTATTTAAACCATTTAAAAA
TCTAGCTATTGTAGCCTCTTCTTCCTCCATGCAGTTAGCTTGGATCATAGCCATATCCATGCTTTTGAAGTACTCATCCA
TCGACATGGAGCCTTGCTTCAAGCGTTGAAGGCGAGATTGTAGATCTCTTTGGAAGTATGATGGAATAAATCGCTTCCTC
ATTACCCTCTTTATCTCTGCCCACGTACCAATAGGTGGTAGCTCCTCTTGCAATCTGTCCCTAGCAAGCTTTTTCCACCA
AGAAGCAGCATAATCAGAAAACTCAACAACATCAAGTTTAACTTTCTTACCCTTAGAGTAGTTATGGCAATCAAAGATGG
CTTCAACTCGTCTCTCCCAATCAAGGTACAAGTCTGGATCCCTTGTCCCCTTGAAAGATGGCATCTTCATCTTTATACTA
TTTATATTATCATCTTCTACTCTACCTCTTTGTCCCATTCTATCTCTTCTTTCTAGATTAAATTCAACATCAAAATCATC
ATTATCATATTCAGGATTTACAAAAGGGATATGGGGTACATTCCTTCTAACTTAGGGTCTAACATTATTTGGGGGTACAA
CATTATTCTCCCTCCTAATTGCAGCTATGGTGTCATTCTGCTCGATAATCATATCCCTCATCTCTTGAAATTGAAGGGTC
CATCTCTCAAATTGTTGGTGCATAGCTTGAAGGGTGAAGTCGTTCCTTCCTTTGACCTCGGCTTCTAAATGAGCCCTTTC
CTCATCACCACCTGTATTAGACATCTAAAAAAAAAGAATAAATGACCAAGTATCACACTTTTAATATGGCTTTTACCCTC
TTTTAAACTCACCCACACTTGCCTTTTTCCATTCAAAATAACCTTTGAACGAGAATACTTTGTAGATTTATAATTAAACC
AAAACTTGTATCAAGTTCGTAGTAATAAAGTATGGAATCTTGGGGTACAAAAAGAAAGTAAAGAACTAGTCCAGAACAAG
TAGGATTTAGTTGAAACAAAACACGAATAAAAAGGAACTTATTTTAGAAATATAAGAACAAGAAAAAAAATAAAATTTCT
CTTATTCTTAAAGGTCTAGAATCCCCTCTTCTTGTAAACCTTCTTGCTTGGAAATAAATTAATGCAAAACTTGGAGAGCA
AGTAATAAGATTTCTTGAATAGCAAGTAATAAACTTTATTGGGTATCAAGAAATCAAATTTCTTGGAGGACAAGTAATCA
GATTTCTTAGAGAGCAAGTTATAACTTTTTATTTTCTGTTCACGCTACTGTTCACGCAAATGTAAATTTTTTTTTTCTTT
TCACGACGCTACTGTTCACGCTACAGTTTTTTTTTTTTTTTTTGCTCTAAGAAGAAATCCCAAGATTTATCAAGAACGGA
ATTTTGATAGAACCGCTCTGATACCACTTGATAACAGCAAGGTTAAGGGAGATCACAAATAGAGAATTGAATATTAGAAT
GCGGAAGCACAAAGAAAAGAAACAAAAAAACTAACTAAAGATATGGGAAATTCGAAGGAAAGATCCACGAATTTCCAAGG
ATTAAATGTTCTAAGGCCTTGAAAAGATCCAAGTAACAACGTATAGATTTATGGAAGAAATCTAACGCCTTTACTTGAGA
AAACGAATGAAAACGATAGATTCGGATCTTGACCGCTTTATGAGTAACTAAAGACAATAATTAGTATGTAGAAACTAATC
ACCTTCTAAAGAATACCAAAAAGAAACCAAAGATTGATGAAGGTTTAAAGATAAATTCTCAAAGAACAAGTCACAAAGGT
TCAAAGAACTCACTCCAATATTATTAATATCAATCTAAATTTTCTTTAATGAATGAAAAGGACTCCTATATATAGGAGAA
GGGGAAAAAACGTCCAAAGAACCCTAGAAAGACAATTACAAGGAATCCTATTCTAGAAAGGAAATAAAGTAACCTAACCA
GGAACAAATTTAGTACTTCTAGGAAAGCATTAAATGGTACTTAGGAGACCATAAATAGACTAAGGAAAATATTAGTAACC
TATATATAAATAAATAAATAAATAAATAAGGTAAATCCTAACTAGGAAAAGAATCTTGACAATCTTGGAAAGTTTGTCTA
GTCTTCTCTCAAAACTTGGGCAGAAAGCAACTCTTGTTGTGGCTTATTCTTGGACTCTTCTTGACCTTATTTGCACGAAA
TTGGCCCTTAAAATTCCTCATCTTGGGCTTGAATTTGGGCCACCAAATAATTGTAGCAGTTGGACAATTCCTCTCCCTTG
GGCTTGAGCTCTTCTTCCCCAATAAGACACCTTTGGATCAGCGATTGAAGCCCATTGAGCTTATCATTGAACTCCTTGGT
TTGAGATCTTGTTATGGGCCTCCTTGGAGTTTCTAAAGCTTCATCCTTGTCCTTCAATGGAGTAGAGCTTCCTTGGATGC
TATCAATGCTAGGCTTTCGCCCCTGAGCTGCCACCCATAGTTATACAAATTGCTTCACTTAGATTCTTTAATCTTTGAGA
TTGTTGTTTTGGTGGTCACAATCATTTTTGAGATTTGGAAATACGAGACAGTAGTAGGAGACATGAAAATAATACTTTAG
GACAATAGCTACAATATAAGGAGCTATGTAACATTAATGCATTACTTGAGAGCTTGAATGACACAATTGACTTCAATTAA
TTATAGAGTACTGAACGTGTAACTAAGTAATTATGTACACTTAGGAGGGGGCGGGATAATGTTAGCTATTTGGATATCGT
ACGTTGCCACTATGTTTCCTTTACTAGGAATAGAACTTAGGAAATTCACTTATTGACATTAATCGCAAGTATCAGATTTC
ATGCCAAGGAATATGGAATCGAATCGCCCTACATACCTTATTTTCTGACCAATACCACTGTCACAATTCAACCTCCCTTC
TTGGATGCTAATCTACAATATAAGTCACAATTAAGCTAATGTCAGCAGCTAATCAAGGCCCTAAAAACAGTAGTTAACAC
TTGACGGAAAGTAGGCCCATACAACCCTTGCACCAATGGTGAACCACCACACCCTTCTTCTATACATTAATACAACTTCA
TACATCCTTTTCCAAGATACCCAAACAGCCCCCAAGAACAATATACATAAGGCAGCCACTATTAATCCCTAAAAATCTTT
CAGCATAATAGGAAAATATTAACTCAAAGATTTATCACCATCCATTAGTTCTTGATAAATATATACAAAATTCTCCACCC
TAAATCTGTATTTAAAGAGAGGAAAAAAAATGGGCAGTAGTCTTACCTTAGTTTCTAGGAATTTATCCTCTAAAGTTGTA
CTCCAAGAACTGAAACTCTCCTTCAAACTTTTACTTGAAAATGGGGCAATACTCAAGAAACCAAGGTTTTCTAGGGCTGC
TGATTGAAGCCAAGAGAGACCAAGAGAGAAACTTAAGAAATCTGAAAATTTTGCAAGTTAAAAATGAAGCAAAAGATTTG
ATCTTTATCCCTTTAAAAAGGAGGTGTAATGGCCGAATTTCTTGACTAATTTTGGCCATATATTGTCAAGTAGGTGGCCC
ACCTACTTGGCCTTTTAACTTGGGCTTTTGGGAACTTCAACACTTGTTGGGCCCTACTCCTAATTATCCCTCTATTCATG
TCAATTTGGGCCATTATTAATGCAAGTAGGTGGTCCACCTATTTGGACTTTTCACTTGGGCCTTTTTGGACTTAAGACTA
TTGGGCCTTGGCTGTTCATTTTTCCCTTATCCTTCTACTCAACTTGGGCCAAATTAATGCAAGTAAGTGGTAGTGCATTT
GGCCCAATTACCACTTTACTACCTCTAGTTTAAATACTTCCGTCGGAGCTAACTTGCAGTACACATGCTGAAACGTGCAA
GGTGTTACATCACCTTGCGAGCTAGCTAGTTTAAACCAACACTAATCATATAAGAAGCATGGTCCCTCACCTATACTATA
AGGCTATGTCAAGTATCACGTGAATAAAACTAGCATACGCATAATACAGGTTGTTACATTCTTTCCCCCTTAAAAACATT
CATCCTCGAATGTTAGCATGGTTATCCAGCCTAAACAAGTTCAAGCCTAAGTTAGTGCTACTATTAATCACATAATACAA
ATAGACTTATACTTACTTGTCAGCGTCTAGACTAAGCATTTTCATCCTTCTCATGGATCTGAAAGAGATGAGGATAATTC
AATTTCATTGCTTCTTCCGCTTCCCATGTAACTTCTTCTACTTGTTGGTTCCTCCATAATACTTTTACAGAAGCTACTTC
TTTATTTCTTAACTTCCTAACTTGTCGATCCAGAATATCAATGGGTACTTCTTCATAAGTGAGATCTCCCGTAACCTGTA
CATCTTCAGTAGGAGTAATATGAGATGGGTCACCTATGCATTTCCGAAGCATCGAGACATGAAACACCGGATGAACTGAT
GAAAGTTCTTGTGGTAGCTCTAACTCATAGGCTACTTGGCCAACTCTTCGAATAATCTTATATGGCCCTATATAGCGTGG
ACTCAATTTTCCATTTTTACCAAAACCTCATTACCCCTTTCATTGGTGACACCTTCAAGAACACCCAATCCCCTATAGAA
AATTCTAGTCCTCTCCTTCTAACATCCGCATATGATTTATGTCGACTTTGAGCTGTTTCTAGCCGCTGCCGTATCACTTT
GACTTTTTCCATAGCTTGATGAACAAGATCTGGCCCAAATAAAGTGGTTTCACCTTTTTCGAACCATCCAATTGGGGATC
TACATTTTCTTCCATATAAAGCTTCATAAGGTGCCATTTTAATACTTGAATGGTAGCTATTGTTGTATGCAAACTCGATC
AATGGCAAATGATCATCCCAACTACCTTTGAAGTCCAATATACAAGCTCGCAGCATATCCTCGAGTGTTTGAATTGTACG
CTCTGCCTGACCATCTGTTTGAGGGTGAAAGGCTGTACTTAAATTCACTTGTGTTCCTAAATACTTCTGAAATGACTTCC
AAAAATTTGCAGTGAATTGAGCTCCCCTATCAGATATAATAGAGATTGGCACTCCATGTAGACGAACTATCTCTTTAATA
TACAACCTCACTTATTCCTCAACTGTATAAGTAGTCTTGACCGGCAAGAAGTGCGCTGATTTGGTCAGTCTATCAACAAT
TACCCATATAGAATCAAACTTCCGAAATGAACGAGGCAAACCAGTGACAAAATCCATATTGATCATATCCCACTTCCAAA
TTGGAAGTTCTATACACTGCATATAACCTCCGGGCTTTTGGTGCTCTACTTTCACTTGTTGACAATTTGGACATTGAGCC
ACGAATTCCGAAATGTTCTTCTTCATGTCCCCCCACCAATACATTTCTTTTAAGTCATGATACATTTTAGTTGACCCCGG
ATGGACAGAATATCTCGAATGATTCGTTTCCATCATAATCCTCTTTCTTAATTCATCTACATTAGGTACACACAATCTGT
TTTGACATCGAAGTACTCCCTCTTGCGTAAGCTCAAATGCCTTTGTCATACCCTGTTGTACATTCTCCTTAAGCTTTAAT
AGAATAGGATCCGTGTACTGCTTCTCTTTCACTTCTACTACTAATGAGGATTCTGCCGCATTTTGCACAATAACACCTTT
GTCAGGAGATTCAAGAAGCCGAACCCCCAAGCTAGCTAGTTGACATAGATCCTTAGTTATTCCTTGTCTTTCCACTGACC
GCCCATAGATGCTTGCCATTATTTTACGACTTAACGCATCAACTACTATATTTGCTTTCCCGGGATGATACAAGATTTCA
ATGTCATAATCTTTTAATAGCTCCAGCCATCTTCGCTGCCTCAGATTTAGGTCCTTTTGCTTAAAGATATATTGCAAACT
CTTGTGATCAGTGTATATGTCAACATGAACTCCATACAAGTAGTGGCGCCATATCTTCAAAGCAAATACAACTGCGGCTA
GTTCTAGATCATGTGTTGGATAATTTTTCTCATGTGGCCGCAACTGCCTTGAGCCGTAAGCTATTACCTTACCATGCTAC
ATTAAAACACATCCTAGGCCCACCCCCGAAGCATCACAATAGAATGCATACCCTTCTGTTCCTTCTGGAAGTACCAATAT
CGGTGTAGAAGTTAATTTATTCCTCAGCTCTTGGAAGCTTCTTTTACATTCATCACTCCACTGAAACTTGGTTTCTTTGT
GTGTTAGCTTTGTTAAGGGTGCAACAATGGAAGAGAATCCTTCAACGAACCTTCTGTAATAACCTGCCAATCCAAGGAAA
CTACGGATCTCCGTAGGCGTTGTAGGTCTTGGCCAGTTTTTCACCGCTTCTATCTTCTGATTATCAACCCTTATTCCTTC
ATCGGATACAACATGACCTAGGAATGCCACTGATTTTAACCAGAACTCACATTTAGAGAAATTTGCATACAACTTACGCT
CACGAAGAATTTGTAACACCTGTCGCAGGTGATTAGCATGGTCCTCTTCCGATCTTGAATACACCAAAATGTCATCTATG
AATACTATCACGAACACATCTAAAAATGGCTTGAACACCCTATTCATCAAATCCATAAAAACTGCTGGTGCATTCGTTAG
CCCGAATGACATGACTACAAACCCAAAATGACCATATCATGTTCGAATAGCTGTCTTGGGTATATCTTCGTCTTTGACCC
TCACTTGGTGATAACCCGACCTCAGGTCAATTTTTGAAAAACACCTAGCACCTTGTAACTGATCAAACAAATCATCAATT
CTAGGGAGGGGATATTTGTTCTTAATCGTTACCTTATTCAACTGCCGGTAATCGATACACATTCTTAACGAGCCATCCTT
CTTGCGTACAAATAAAACTGGTGCTCCCCATGGGGACATACTAGGCCTTATGAATCCTTTTTCTAATAAGTCTTTTAATT
GCTCCTTCAACTCCCGTAATTCTGCCGGGGCCATTCTATATGGAGGGATGGATATAGGTTGAGTATCTGGAATCACATCA
ATACCAAACTCTATTTCTCGTTCTGGAGGCAAACCCGGAAGATCTTCAGGAAATACATCGGGAAATTCATTTACCACTGG
AATGGATTGAAGAGTTGGTGGCTCCGCATCTATATTTCTCACTCTCACTAGATGACATATGTATCCTTTGGACATCATCT
TCTTTGCCTTAAAATAGGAAATAAATTTACCTCTTGATGTCCCAATATTACCTTTCCATTCAAGAACGACCTCTTTTGGA
AAATGGAAATGCAGTGTCTTCGTTCGGCAATCTACTGTGGCATAACAAGAAGCTAACCAATCCATACCCATTATAACATC
AAAATCCACCATTTCTAGCTCAACAAGGTCAGCCAACGTATCACGATAACAAACAGTTACAATGCAATTATGATAAACCC
TTCTAGCTATAATAGAGTCACCAATCGGTGTAGACACCTCAAATGGCTTCACTAATAATTCTGGTTTTCTTTTGAACTTT
TCAGCAATCAATGGAGTAACATATGATAGTGTAGACCCCGGATCAATTAATACATATACAATATGTGAAAAGATGGACAA
TGTACCTGTAACCACATCCGGCGAGGCTTCCAAATTTTGTCGATCCCCAAGAGCATATGTGCGATTCTGAACTCCACTAG
AACTAGCTACTCCCCTAGCTCCTCTACCACGACCAGTAGGCATCTGTCCTCTACCTAAAGAAGGTGCTGATGACGAGGAT
GCAACAACTGACCTAGTAGGTTGTGCCACACCACCCACACCTCTATGAGGGCAATTTCTCATCATATGACCTGGTGTACC
ACACCAAAAACAAGCATTTGTCCCAAACCGACATGCACCTAAATGATTCATTCCACATTGTTTACAAAACTCTCGATGAG
GTCTTGATTGGCTCATACTTCCCTGCTCTTGGTATCCCGCTGTTCGTGAACCTTGACTTTCACCTCTTTGCCCAAATTGA
TTGCCCCTAGACCCTTGAAATTGAGGTGGGGTACTAGCTGTAGAGTAGGAAGATGATGGCCTAGGCGGTCTGTTAAAGAA
CCTAGGCCTAAACTCACCTTGGGATGGTGTAAACTGCCCCATAGATCTGGCCATCTTAGAATGCCCTATTTCTGACTCTT
GTGTCCTTCTTCTTTGCCTTTGATCCTCTAACTTTTGCGCAAAAGCTTGCATCCTTGCTATATCCATATCTTTATTCAAT
GAAGCAATGGTACAATCTCTAACCAGATATGAATCTAATCTATCCGCATATCGATGAACTCTATCCCCCATAGTAGCAAC
TACATTAGGAGCATACCTGGCCAAGGAATTAAATTTGAGGTTGTACTCTCTCACACTCATACTTCCTTGGTGGAGATTTA
AGAACTGATCCGCACGGGCCTCTCGGATATCCAATGGCAGGTAATGGTCAAGGAATGCCTTTTTGAACTCTTTCCATATA
GCTGAAGGTGCATCTGTTCCCCTGGATTGCTTCCAAGCTTCATACCACAATATTGCCACACCTTTTAATCTATATGCTGC
TAGCTCGAGCGCTTCTTTACCACTTACATGCATAACATCGAAAGTGCATTGGATCTGATCTATAAAGTCTTGTGGATCTT
CATTAGGATCTGTCCCGATGAATGATGGAGGGTCCAAATTAAGGAAATCACGTATCCACATGCCAGCCGCTATATCTACA
CTACTAATAACCGCAATTGGACCTTTTTGCCTTTGGCCGTGGCCAGCAACTATACGAGTCAACAATTGGACTGCATTCCT
CAAATCTTGCTCGGTAGCATTAATAGGGGGTTCTTGAGGTGCAGCTTCCCTCCTTAGTTCTTCTAGTGATGGAGGGGTCG
GGGAAGTCTGTGATAGAGACTCATCTTGAGGCTCACCTTGAACAGCTTGACTAGGTGGTGGTTGGCTGGTCCCTTCTTGG
GCAGCCACATCCACTCGCTTACCTGTACTTTTACTCCTTCTCGTAGCTGGCATCTTCGCTATGATAAAACAATTCAGAAG
TTAGGTACTATTTACCACAACATTGGTTCTATCGCACGATCTAAGAAATGAAAGAAAAGAGACAACTCCAACATGTCCCG
TAGCCTCCTGTTTATAAATGTGGTGCACAACACATCCATAAGCAAGACTCTACATAGACATGGCTTTGTAGACTCCCTAG
GATGACCTGCTCTGATAACACTTTGTCACGCCTCAAATCACATTAAGACGGACAGGCACTCGATGCCCTAACGGCCCGAG
AGAACCAACATGTGACCTGTGCTTACTATGCATGTAACTATGAAAGTTTTGTGACAAGTTCGCCAGGGACACAACGATAT
GAACCGACATAAGTAGACCCAAAACTTATATACAAGACTTAGCCATTGAGGCCACAACTGGTTAAGATGCAACTGAACCC
TATACATAAGTCTAGAAAGCCTCTAAAAGATAGAAACCCTTAGAGTAGGTCGGGACAGACCCCGCCTTACCCCTAGCTAC
GATACAATACCAAAATGAGTCTACCAAGGGCTCAGTAAAGCTCCGAAGCAACCTGGAGCTCACCAAAAGTAGCTGAGTGT
CGTATGCTCCTACTGAGGAGGTTTACTAGCGAGAGTACCTGTGCCTGCAGCATGAAATACAGCGTCCCCCGCGAAGGACG
TCAGTACGAAAAGTGTACTGAATATGTAAGGCAACTACATATATAAAAATAAGAGTTCAAACGAAACCAGGTATCAACGT
ATAAGTGCATAAATCATAATAGGAGGCTGCCCTCTGTTAACTCTGGTGGGGTCATGTATGTTACATTCTTGTCTTTACCT
TTATGTGTGTTATGATCTTTATAACGCATGTGATATAAGTGACCAGCTAATCAGTGGTAGAAGAGGATGACCCATGCTAG
GCATTTTAACCCCTGGGATGCGGTCCTCCACATTGCACAAATTGGGATCGGCCCATGCTAGGCTTTCGCCCCTGAGCTGC
CACCCATAGTTATACAAATTGCTTCACTTAGATTCTTTAATCTTTGAGATTGTTGTTTTGGTGGTCACAATCATTTTTGA
GATTTGGAAATACGAGACAGTAGTAGGAGACATGAAAATAATACTTTAGGACAGTAGCTACAATATAAGGAGCTATGTAA
CATTAATGCATTACTTGAGAGCTTGAATGACATAATTGACTTCAATTGACTATAGAGTACTGAACGTGTAACTAAGTAAT
TATGTATACTTAGGAGGGGGGGATATTGTTAGCTATTTGGATATCGTACGTTGCCACTATGTTTCCTTTACTAGGAATAG
AACTTAGGAAATTCACTTATTGACATTAATCGCAAGTATCAGATTTCATGCCAAGGAATATGGAATCGAATCGCCCTACA
TACCTTATTTTCTGACCAAGACCACTGTCACAATTCAACCTCCCTTCTTGGATGCTAATCTACAATATAAGTCACAATTA
AGCTAATGTCAGCAGCTAATCAAGGCCCTAAAAACAGTAGTTAACACTTGACGGAAAGTAGGCCCATACAACCCTTGCAC
CAATGGTGAACCACCACACCCTTCTTCTATACATTAATACAACTTCATACATCCTTTTCCAAGATACCCAAACAGCCCCC
AAGAATAATATACATAAGGCAGCCACTATTAATCCCTAAAAATCTTTCAGCATAATAGGAAAATATTAACTCAAAGATTT
ATCACCATCCATTAGTTCTTGATAAATATATACAAAATTCTCCACCCTAAATCTGTATTTAAAGAGATGAAAAAAAATGG
GCAGTAGTCTTACCTTAGTTTCTAGGAATTTATCCTCTAAAGTTGTACTCCAAGAACTGAAACTCTCCTTCAAACATTTA
CTTGAAAATGGGGCAATACTCAAGGAACCAAGGTTTTCTAGGGCTGCTGATTGAAGCCAAGAGAGACCAAGAGAGAAACT
TAAGAAATCTGAAAATTTTGCAAGTTAAAAATGAAGCAAAAGTCTGATCTTTATCCCTTTAAAAAGGAGGTGTAATGGCC
GAATTTCTCGACTAATTTTGGCCATATATTGTCAAGTAGGTGGCCCACCTACTTGGTCTTTTAACTTGGGCTTTTGGGAA
CTTCAACACTTGTTGGGCCCTACTCCTAATTATCCCTCTATTCATGTCAATTTGGGCCATAATTAATGCAAGTAGGTGGT
CCACCTATTTGGACTTTTCACTTGGGCCTTTTTGGACTTAAGACTATTGGGCCTTGGCTGTCCATTTTTCCCTTATCCTT
CTACTCAACTTGGGCCAAATTAATGCAAGTAAGTGGTAGTGCATTTGGCCCAATTACCACTTTACTACCTCTAGTTTAAA
TACTTCGGTCGGAGCTAACTTGCAGTACACATGCTGAAACGTGCAAGGTGTTACATCACCTTGCGAGCTAGCTAGTTTAA
ACCAACACTAATCATATAAGAAGCACGGTCCCTCACCTATACTATAAGGCTATGTCAAGTATCACGTGAATAGAACTAGC
ATACGCATAATACAGGTTGTTACACTATTGCCTCATATATACTATTAAATTTGAACTAGTTTTGCATGGGGATATCTGGG
ATAGTCTATTCAATAATAATTGTCCGAGTAAAGAAGATATATGACTATATTTCTTTGAAAGTGAGAGAGAAATGGCATCC
TCTTAGTAAACTCATTTGAGGTAGTTTCTGGTAAAATGGTCATAACATTTTATTTCGTAAAAATCTAAATGAGGCAAACT
TGGTGGTGTTTCAAACAAGACTGATAGAAATATAATTTGATAGGTCATAGGCCGTCTAATTCATCAAAACTCAATTAGTA
AGGAAGCATTCATCTCAACTTTGTGCTAGGGGATTCTTTTGACCTTAATTCATCTCCAAATCAATTCACACATTAAATTA
TTGACCTTACTGTCACACCCTAGGGCAACCCCCTGGACGCAACATGGGCCCTAGGATCACGAGCGACCCCAAGCTAACCT
TGCTGGCATAATCATAAGCATACAAAAGATAAACTGAGCAATAAAACTGTGCGGAAGCTAAATCATATGACAATCTAAAA
TAATGCGGAATACCCATGTACTGTATAAATATAAGAAATCTGAGAGTCTTAATACAAGAGAGAAAACAAACTCTATGACT
AAAGCTGAAATTAACTATGTCTGAAATAATGCCTCTACTAACTAGAAATGATGGGACATGCCCAAGCTAGATCTAGCAAA
ACTGAAACTAAAGCTAAAAGCAATGAAGATAGTCATGTCACTAGTCCTCAAAGAAAGAGGGCTCACTACTAATGTTGCTG
AACTGAAGATCGGGAACCGATCTAAGTGTGATCTGACTGCTGAGGACCTGAACCTACATCACGAGAAGATGTAGCGTAGG
GTTTGTGACAGTACAGGAAAGGTATTGAGCAAGAGGGATAGAGTAAAGCTAAAATAACATATAACTGAACAAAGCAATAA
AGTAATGATAAAATCTGAATATGATATATATACTGAATACTGAACTAACTGAATGCAATGACCAGTTTATAACATGCTAA
GACTGAATACTGAATATAATGATAAAAGGTCAATGCAATAGAGTCTCACTGAACTGTGGGAGCTACTAATAACAGACATA
AAACCACATGAGTTAAATGTGGGGTTCGATGTATACGCTCCATCGAGAGGACCCAATATACCCGACCAAAGGTATAGAGG
ATGCTAGAATGATCACTAAAATGCTGCCCACAGAGGGGACTTACAATCTATGTGGTTTGTAGTTCAGGGACTATATGGGT
GACTGGACTTAGTCCAACTCGATATTATGCTACTCCCAATAGATTAAGTGATAAACACATTATGACTGAATTTCTATAAT
ATAATGAATAGCTCAAAACTGACATGCAAACTGAGAATGTATATTAATAAACTGATGATGACACATTCAAGACTGAGGCA
TGTATATCTGAAATATCTGGCCTAGCAGATGTAATTCAAGAACTAAAGAGCTACATAGCTAGGGTTCTAAAATTCATGCA
ATAAACAAAGTAATAACATGATAATCAAATTTGGAAGATTTAGATAACTAATTCATGATAATCTGCTGAACTTCTAGAAA
TCCTAGGTTTAGTCATAATAAGGGAATCAAGAATCTGATAGAAAATTAGGGACCTAAAGGGTGAAAGGTACCCACTAATG
GAATCCCACATACCTGGTGATGAATTCCACGGAGAAATCGATTTTGAGGCTGGAACTGATGGAACCTTGCTGCGTTTTTG
AACTAGGGCTCTGGACCTCTCTTCTCCTCTTACGCTCTAATTTTCTAAATTTTGATTAGTGATTTGACTTAGGTAAGTTC
TAGTTATGTTTCTAGGCTTAAACTGACTAAAGCCTCATAGTTTAGGGTCTAAACGACATAGTTAATGGGTTAAATGATTA
AGAAAAAGACCAAAACACCGCTTACTTAAAAGCTGTCGGAGTCACTGACGAACCGTCGATTGACTTACGGTCCTTGCTGG
TCAACCGTCAGTCGCCTTCAGAGAGTAAAACTTATGGGTCCGACATACTGCCCTAGTCCACGGATCATGGTTTGACTTAT
GGTCCGTAGGTCCTGGCGTCCCCTGAACCTTAATCAAATTCTTTTGCTACTTCTGGGGTTTACAGTGACCATCCACGGAC
CACCAGCACGGACCATGGGTCACCCTACGGTCCGTGGGTGGCGCCCATCGGTGGCACCTATAGCTTCTAAAATATGCAAT
TTGGTTTATTTAGGATACGGGGTGTTACATTATCTCCCCCTTTAAATAATTCATCCTCAAATAAAGAATAAACTAGCTGA
AATGGAGAGAGAGGGCTGTAATCGCTACCACAAAAATACTGAAACTGATTTCTGACTGAACTAAGTTCCAAGAACATGCA
AATACGCTGAAAATGCAAGTACAAACTGAAGGAACATGAAACTAAGACAAAAGCTACGCATGAATGACTGAAAAACTGAA
GAGGAACTATTACCTCCAACTGGAATGGAAACGGAAGGAAAGAGGTGAGGATACTTGGGTTTCACGTCTGCTTTTGCTTC
CCAAGTAGCTCCCTCTACGGACTGACTCTTCCATAAAACCTTGACTGAAGCGACTTCTTTGTTTCTCAACTTTCGAAACT
GATGATCAAGGATTTCAACTGGTACCTCTTCATAAGTGAGACTATCCTTCACGCCATACTTTCTATAGGCACAATAGATG
CTAGATCACCCACACAGTTCTTCAACAATGAAATGTGGAAAACCGGATGCACTACTACTAGTTATGTTGGCAACTCTAAC
TCATAAGACGCTTTACCAACCCTTTTCAAGATCTTGTAAGGGCCTACATATCAAGGACGTAGCTTACCTTTCTTTCCAAA
TCTCATCACCCCTTTCATAGGTGACACTTTCAGGAAAACCCAATATTCAACTTGGAACTCTAGTTCCCTTCTCCTTACAG
ATGCATAGGATTTCTGGCGACTCTGGGTTGTCTTAAGTCTATCTCTAATGAGTTGCACTTTCTCCATAACATCATGAACT
AAATTTGGCCCTATCAAGGCTACTTCACCTATTTCAAACCAACCAGCTGGAGATATACATCTACACATATACAGTGCCTC
ATAAGGGGCCATCTGAATGCAGGAACCGTAACTATTATTGTAGGTGACCTCTATAAGAGAAAGGTGATCATCCCAACTAC
CCTTGAAATCGATCACAAGCTCTCAATATTTCTTCTAAGGCCTGAATGGTACGCTCTACCTGACCATTTGTCTACGGATG
AAATAATGTTCTAAGGTTAACCTGAGTACCAAGACCTTTCTGAAACGACTTTCAGAAAGGAGAGGTAAACTGAGGACATC
TATTTGAGATGATAGACAAAGGAACCCCATGCAACCTAACTATCTCATTAATGTAAAGCTTGGCATAGTCCTCCACCAAA
TCTATAGTCTTAACCGCCAAGAAGTGTGAAGACTTAGTAACTCTATCAACTATCACCCAAATGGAGTCATGCTGTTTGCG
AGTACAAGGTAAACCTGTGATGAAGTCAATGTTGATCACTTACCACTTCCATGTAGGAATGTCGATCTCTTGGGTCATAC
CTCCTGGTTTCTGATGTTCTACCTTGACTTTATGGCAATTGGGTCACTTAGCCACAAAATCTTCTATATCTCTTTTCATG
CCATTCTACTAATAGACTTACCGCAGATCCCGGTATATCTTAGTTGCGCCAAAATGAATAGTATATCTGGAGTTATGGGA
TTTTGCAAGAATTTGTTATCTCAACTCACCCACCTTAGGAACACATAATCGTCCCTGATAGTGAAGCACACCATCTCCCC
TTTGGTAGAAAATCTCAACCCTTTACTGGTGGACTGCACCCTTAAGTTAAAGCAATATCGGATCACTATCTTACTTTTCC
TTAACTTCCACTACCAAAGAAGATTCTGACCTATTCTGAACTGTTACACCACCATTTGATATGCTCATAGGATTACTAAG
CGAGCAAGTGTGTTAACATCTTTCGCTAGTTCCTTTCTTTCTTCCTCGACATGTGCTATACTACCGATAGATAGTCTTCT
AAGAGCATCTGGTACTACATTGACCTTACCAGGATGGTAATGCACACTAATATCATAATCTTTGAGGAACTCAAACCATC
TCATCTAGCGAAGATTCAACTCTTTCTGGGTGAACACATATTGAAGGCTCTTATGGTTTGTGAACACATCTACATGAACA
CCATACAAGTAGTGTATCCAAATCTTAAGTGCAAACACCACTGCTGCTAGCTTGAGGTCATAGGTTGGATAGTTCTTCTC
ATGCACCTTAGGCTGCTTAGAAGCATAAGCTATAACCTTACCTCGTTGCATCAACACACAACCAAGGCCAACTCTTGATG
CATCACAATAGATAACATAACCATCTAAACCCTCTGGTAGAGTCAAGACAAGAGTTGTAGTCAACCTAGCTTTCAATTCT
GCAAAGTTTTTCTCACAATCATCTGACCACTGAAACCTGACTTTCTTCTGAGTCAATTTAGTCAATGGAGAGGCTATGGA
TGAAAACCCTTCCATGAGCCTTTTGTAGTATCCCGCTAGACCAAAGAAACTTCTGATATCTATAGGAGAGGTAGGTGTGT
GCCATTGTTTCACTACTTCTATCTTCTGAGAATCCACTCGGATCCCTTCGCTAGACACAATGTGGCCAAGGAATGCAACG
GATTACAACCAACACTCACATTTGCTAAAATTTGCGAATAACTGGTTGTCTGTGAGAGTTTGCAGAACAACCCTCAAATG
ACTCACATGTTCTTCCTCATTCCTAGAATAAATGAGGATATCATCAATAAAGACGATAACGAACAACTCCAAGTACTACA
TGAACACCCTGTTCATCAAGTCCGTGAAAGCTGCAGAGCATTGGTTAGTCCAAATGACATAACTACAAATTCATAATGAC
CATACTGAGTTCTGAAGGCTGTCTTCGAAATGTCACTATCTCTGACTCTGAGTAGAAGACAACCGGATCTGAGGTCTATA
TTTGAGAAATGACTAGCACCTTGAAGTTGGTTAAACAAGTAATCAATCATGGGGATGGAATACTTCTTCTTGATTGTGAC
CTTGTTCAACTGCCTATAGTCAATGCACATTCTGAGAGAACCATCTTTCTTCTTTACGAACAACACTAGCGCACCCCATA
GGGAAATACTGGGTCTGATGAAGCCCTTATCTAGAAAGTCTTTCAATTGCTCATTCAATTCCTTAAGCTCAGCTAGATCC
ATTCTGTAAGGAGGAATAGAAATAGGCTGGGTATCTGGAAGGAGATCAATTTCTAAGTTGATTTCTCTTACAGGAGGAAC
TCCGAGAAGATCTTCTAGAAATGCATCTGGGAACTCATGGACTATTGGAACTGACTCAAGAGTTGGGGTTTCAGAGCTTG
AATCCTTAACCCAAACTAGATGATAAAGATAACCCTTAGAGATCATATTTCTAGCCTTAAGGTAATAAATGAATCAACTC
ATAGACGCTAAGCTACTACCCTTCCATTATAGGATTTGCTCATCTGTAAACTGAAAATAAACGATCCTAGTTCTACAATC
GACTAAGGCATATGTAACCAATCCATGCCTAGAATTACATCGAAGTCTACCATTTATAACTCTACAAGATCTACTGAGTT
AACTTTATGAGAGACTGTGATAGGGCAATTTATGTATACCCATCTAGCTATAACTGGATCACCAAATGGAGTAGAGACTG
AGAAATGTTCTGAGAGAGTTTCTGGACTAACATTGAATTTGACTACTAAATAAAGAGTTACAAAGGAAAGAGTAGCCCAT
AGATCTAATAGGTCATAAATATCAAGATCAAAGACTTGTAACGTACCAACGACTACATCTGGAGAGTCTTCCTGATCCTG
GCGAGCCTGAAGAGCATACAACCTGTTTTGTCACTGACCGCCACCTATACCAGATGAGTTACCCTACTGAGTCGGGTGAC
CTGCTGATGCTGCTGAAGTCGTAGATTGAGCTCCACCATTATTATCTCCCTGACCCTGCTAAGAAGGACAATCTGTCAAC
TTGTGACTAGACTTACCACACCCAAAATATCCTTCCTTTCCTGCAAGGCACTCGCCCGGATGGTTCTTACCATACTTAGG
GCAAAGTTGGGTAGGTTCTGGTGCCTGAAATACTACCTTGAGTCTTAGAGCTTGACGCCCTACCGTTCTGATCGTTACAG
AACTTTGAGGATGGAACATTGGCTGATGAAGGTGTTCGAGTTGAAGATTTCTGTTGATAGTATGAGTGATTTCCACCACC
TGATTTCTGTTGAGAATAGTCATAGTTACCTGTCCTAGCTTTCTTATTCTCCTTGGCCTGTTCCCTAAGCTTATCACCCT
CAACCTACTGAGCATGAGTCATGAGCCTAGAGATGTTCATAATTTCTAGCAACATAGCATTCATGGACTCTATTTTCTCT
AAGTCTGACACTCCATATAAAACTTGTTCATTCGGGCCCTGGAATGGACAACCATGTGAGGAGCATACCTAGAGAGCTGG
GTGAACTTGAGCCTATACTCTTGGACTGTCATTTACCTTGCCTCAAGTTCATAAACTCTTAGAGCTTTTTCCTCCCTTAG
ATATCTTGAGAAGATCCTATCCAGAAAAGTTTCACTAAAGGAATTCCAACTCATAGGAGCTGCATCTGTACCCTTGTTCT
CCTTCCACTGAGTATACCATATATGAGCTGTATCCTTAAGCTGGTAAGATGCCAACTCAACTCGATCATTTCCAGGTACC
TGCAATACATAACTTTATCGTTGTTTAGATTATTATTGATCAGTTTCGCAATGTTCGGCATATATACTTTGTTAAGCTTA
GCATATCTATATCCTGCATACTCAGTACATTTAAAGTACTGACAGATACTTTGCGCTACATCGTTTCATGATGTAGGTTT
CAGGCATTCAATATTCAGATCACGCTTAGTTCGATTCCATGTCTGAATTCTGCAGCTTCAGTGGTAAGTCCTCATACTTC
AAGGACAATAGACATGCTTTACTTTTCAGTTTCTATTTCCAGTTATCAGTTTTGTTAGAGTTAGTTGGGGATGTCTCAGC
AACTCAATTGAGTTAGAAGGTTTTAAAACATAGTAGTAGATTCAGCTCGAGTTATTAAGTGTTATTTCACTCATCACTAA
ACACTTATTATGTCTTATATATTGATAACAGTAAGGCTTTCCCCATTTAAGATATCCACTGCTTTTAGCTTCTGCATAGT
ACATGATTTACTTAGTTATTTTTTAGTATGCTTGTTATATGCGAGACTAAGGGTTAGTTTGGGATCACTCGTGATCCTAG
GTCCCGTGTTACTTCTAGGGGGTAGCCTCGCGATGTGACAGGCATAATCATCACATGTCTCATCACGTTACAAAGAAATC
AATGCAAATAAGTAATTCTACACCATAAAAATAGACAATAACTCAAAAAATTCAAGTCCACAATATTGTCATCAAAGCTT
TTCATCAATCAACAAATCAGGGTCCACAACAAGGCACTCCATATGCACATTTATCAACATGTTGCCTTTTTCATTAATCC
CTTTTATATAATTAAGTGTAATAATTGAACTTATCACCTCATTCATATTACTCCCTGATGAGTCCACAAATTGGACTCAT
TTAGGGCTATATTTTGATAGAAATTGTGTCCTCAAATGCTTATTTTATCTCAATATCTGATGAAAACCCTTAAGTTTTAG
GTATTTGAATTTCGAAGTAAAGCATGGACACTATGTCGCAAAAAGGAAAGAAAAGGCTGAAAGAACGAAGAAATAAAGGC
CTGAGGATTGCCGAGTCGCTGAAAGGTCTTACTTCCCCTTTTGTTCCAGTGTGCTGAGCCCTAAAAAAAGGATCAAGTCG
AAGGAAAAGGGAAGCAGTCGGCTCATCGCTGAGCAGTTCCGCGAAGCAGTACCATGCCGCCCAATAACCTAGGGCACGAC
GTTGCTGAAGGCTGGTACAAGACGGCGATGAAATACGTCAAAGGGAGAATCGGCAAGTTAATCGGTGATTTCGACTAATG
ACGCCGAACGATCCGCTGCAGCTCAAATTTTTTATAACTATAAATACTAATTAGAGTTTTTAATTTTAGTATGAAACATA
TATTATAATTTTCATATCGAATAGTACTTTTTGATATTTTTGCTCTAAGTTTGAGAGGGTTTTGAAGACTTGAAGAAAAT
CAGGGTTTCATCTCCAAGGATTTGGACTTGGGTTTCTTGGATTCTTCATTCTTGGCCTGTAACAAGACTTAAATCTTCTT
ACCCTTTTGAATGCAAGCTCATTTATGTATAAATTTCTATCTCTTGATGTGTGGCTAAAACCCCCAATTCTTGGGGTGTG
ATTTAGCGAATATGAGTTAAGATAATTGTTGGGTCTTGCTTGCTGATATTTTAATCGTAGTTTAATTCTGACTTCGTTTA
GTGGTTATGGATGAATTTAATGAATTTGTAGTTGTAAATACAAGTTTATTTATGTGTTTTCAGCTTGCTCGAGAGAGAGG
TTGTAAAACTAAGACCACTAGATTGATGGCCAGTGCGAGTGGGTCGACATGAGGTTCAACTCGAGAGAGTGAACCCTAGT
CCCATGTCCACACACTCAGCTCGAGTGAGTGAGTGGGCTAAGGCATAGGCTGGTCTTCATGTAGCAAGTGGGTGTCCGAG
AGGAATGCATTTGAAACGGGGTAAGTTGCTCGAGAGAGAGAGCTTATCCCCCTTAAAGCTTTGCCTAGTCACAATTACTC
TATGAATCTTTTATCAAAAACATGTACCCAATAATCTAGCTTAATATGTATTCCCATCATATTCCAAGGATCCCCTCTTA
TTGCATAGAAACCCATGTTTATTTTGCTTTTTTTACTTACTAGTGACAACCCCCCCCCCCCATTGTTAATTGACACGTTT
TTGTCCCCTTTTAATTTACAATGTTTTTACTCATTAATGTCTTTAGCTACGACTAGTTAGAACGAAATTTTATTTTTCTA
TAAATTCTCAAAACCACTCTCTTGGGAAGACCCCAACCCTTGGTTGGGTTACTAAACTATGGTACGATCGTAGACACTTG
CATCGAAAGTTGTGTCTTGATTATGCAAATATCAAAATGGCGCCATTGCCGGGGAGTGGTGTTATTTGAGAATTTTTAGA
TTAGTAGATTTTTTTTGTTCTTCTTAGTTGTAGTCTACTTACCTAATTTTTAGTTTTGTTTTGTTTGTTGTATGAATATT
TCAGAAAGCATGAGCGTTAATGGTAGAATTGGTTAGTAGGCCACCAACACGACATCGGGAAGCTCAACGATGTCCAAGAG
CCTAACATCAATGGTCCCCCATCTCATGGGAGGTGTTGGAGCCATACGTTTACCCCAGCCGAGGGAAATGCAGTGTTTCA
CATAACAAGCACTGTGTTGCAACTTCTACAACTAAAGGGACTTTTCAGCGGAATGGCTCATGAGGATCCTCACGAGCATC
TTTGAAACTTTGTAGATGTATGCAGACCATTCTCGTTCAAAAACATCACTCAGGAGTCGGTCCGGTTAAGGCTATTCCCT
TTCTCGTTGATGGGAGAGGCATGCAAGTGGTAAGCTGAGATACCACGTGAATCCATCACTTCTTGGGAGGAGTTGGTAAC
AACATTTCAAGTGCGATTTTTCCCTCCCTCGAAGATGATGTCACTGCGGGATAACATCCAGAGCTTTAAAGGTCTAGAAG
GAGAGCCTCTACACGAAACTTGGCTAAGGTTCACAAAGATGGTGCTATAATGCCCAACTCATGGTTTACCTGATAACGTA
CTACTTCAGTACTTCTACCAGAGTTTGGACTCGGTAAACAAAGGTGTCGCCGACCAACTTTCACCTAGAGGCCTGATGTT
ACAACCGTATACAGTAGCAGCCCAACTTTCAGATGGCATGACGACTATCAATAGGGCATGGTACACCCGTGAAAACCAAG
TCTCCCCTCTCACATTCAAACTATTCAAGGAGCAGATGGACAAAGATAATGAGAGAGACCAAAACATGGCAAAGATCAAG
ACCCAGCTTGATATTTTATCGAAAAATGTCATGGGGGCCGGTGCTCGTGGTGTCAATGTTGTGGATGAGAACTAGACGGT
TTTTGCAAGCCAAAGGTTTAAAAGTTTCAACTTCATTCACTTTCCCTCACTTTTTATATGCCCAAACTCACACCTACACT
CTATTTCAATATCTCTTCACTTTTAGAGTATTGTAATTGTCGATTTGTGTTCGGGACTTGGATTACATTGTTGCCTAGAG
AATCAATTCCATTTTAATCAGCACGAAATGTTGGTTCCCAAACTCTGAGTTCTTTCTATCGATTTTGGACCAAATGCAAT
GATATTACCTTGTTGATTTGTGCTGGGTTTCTCTGGTAGGATTAGAATATTTGTCTACCTGTTAGATTTGCAAATTTTGC
ATGTACTAAGTTAAATAGTTAATTCCTGAAGGTTGCATTTTTTTATACTAACTTAAAATTTGTGGGTTGAACATGATTGT
CACTGGGTCTAAGCCTAATTTGAGTTGTGCATGCCTTAATTGTGTTTTCGAGGGTCGCAGGGTTGAATTCGTGAAAGTGG
GTTGAAAGCAAGCACGTTGGGTCATTTGACAAGCTGGGTCAAGTTCCCCAAACCAGTCGGCGATTCGCTTATAATCACCA
TCTCACCTTTAATTATAAGCTAATTGTGATGTTGAATTATGTAATTTTCGGTGAGATGCATGACGTTGCCGAAAGCATTC
GGTGTTTCTCTGAAAGACTTCTGGTTCACCCTTAATCTGCATTCTTGTATTCTCTATGCACTACACTCGGCGAACCGCCT
AAGTAATTGCGCTCTTCGTCAACTGGTTCGGCGAAGTGAAGTTGCAATTAAACTGCATTGTTTTTCTTTTGTCTGAGTAC
TTTCTAACTTTTTCTCGAAGCTTTGCAGAAATGGCTAGACCAAAATTAGCGGGAAGAGATATGCCACCCCGACAAACAAG
AGCGAAAAATTTCAGGAAAAATACAAAGGCAACAAATCCCCCCAACATAGATAATGAGGGCAAGAAGCCCAGTGCCAGCA
CGGGAATAAATCCCCGAGACCCCATTATTCCCTCGTGGAAACGTGGATATTTCACAAAAATCCACTCTTTTTTGGCAGCT
CATGACTTGGACAATCTTAGTAAGTCAACTGCCGCTAAATCTTCTGAAGAAGCTCCGGGGGCCATTATCAAATTCCAGGC
TGACACATCGAGCACTGATGCCCAGACTGATGGAGCGACTGTGTAGACAAGATTTCTACCTCCCTCTTTGTCTTTCTTTA
TTTTTAAAGTCTGGATATTATGTGATAATTGCATTTTATGACAAATTGCTTTTATTTGTGGTGGGGTGAGGCCCACCTTT
TGTGTGCTATTTGTGACTCATGTTTTCGCTTATGTATTTGGGCTTTGAGCTATTTTTGTGTTAAATAGTGCTCTCTATGG
ATGTTTGAGCTTATGGCTCCTTTTGTTCTTAATTGCAAAATTATTTTGATCCTTCCGGAAAATTTTGAATTTTTCAAACA
TTTTCGCCACCCGCTATATGCTCTTGAATGTGGCTGTTCTTTTGGTAAAATTTGAGTCTTGGTTCCGATCTATACCGATG
GCTTGAATAGTGCTCTCAATCGAACGAACATGAATGTACGGCTAAGATGAGGCCAAATGAAGTTTCATAGATAATATGTG
AACTCTTTGCATCTCGTTATGACTAGCCTAGTATCAAATTGATTCTCTTGTGATGATCATTGCACACTAGCGAAAATGTT
GAGTCTTGTTTAACTTATAATGTTAGTGCCTAGTGTGATGAGCTTACCTATGAACTATGCAAGATAGATCCTAGAATTTG
CCCCGTTGGTCCGGTCAACTAAGTGATGCTATCTCTTCATATGATCTTACGCAACTTCGAAGAGTGTGAACCAAATTTAC
ATATACCTCTTTTGTGACCTATCTTGTGAGTGTGTGATTCTCTCTTTAACACCCCTTGAGCCTTACCTTTCTTTGGAAGA
AACCTGATGAAAACTAGACCTTTCTTAATCCATCACCCATAATCCTCATGAAGTTGTGCTTAAGTTGGGGGTGTGTTGAA
AAGATAGGGGCAAGTCAAGAAGTGCAAGGAAAGTCTTCTCTTACCCATGATTTTGAGAAAAATGGAACCCCTCCATATAA
AAAAAAAGAAGAAAAAGAATGACAAAGAAATTTGTGGAATACAGTACAAAAGAAATGGGGTTTCCTAACAATCAATGGGA
AGCGAATAATAGGATGCCTCACGAGCACTAAAGAAAATGATGAAGGAAAAGGGAAAGAAGTGTTGTGAGCACCACATCTC
ATGAGGATGAAAGTCATTGAGCCTAAATGAACATACTTTTGCACTCAGCTCCTTACAAGCCTTGAAAAGACCTTTTTGAT
CTTGAGTGAGCTCAAACAAATGTTGATTGGAAAATACGGGCAAACCTATGGGTGAAATTATGCATTATGTTCTTCGTTGT
GAGTGTGAGCGTTGCATCTGATTCCAAAGCTTTAAACTGTGAAACCATTGTGTGAATATGTAATCATTCTTTCTGTGAGG
GCATTTGAACACTATAGTTGAGCTTGAACTTGCATTTGAAGCAAGTATTGTGAGCATAAGATTCGTTGATATTGGTGAGT
CACAACTTGAATCTTTGAATGCTTTATGTCATTTTGTTGATTCTCTTGACTATAGGTCCATGTGTACAAATTCTTATTCT
TTTTTAGGTGTAGTAGCTTAAAAAGATTAGAGATGAACAATATGAATTTAAAATCAGTTCTCCTTCCTCGCTAATTTATA
TTTTTGAAAACATTAAAATAAAACGTCGATCTCCAAAACTCTTAAATATAAATTTTAGGTTTAACTAATACGGGTTTTTC
TGAAATACTTTCTTTTACAAACCACTAAGGAAACATAAATAGATACTAAGTGAAGAACTTTAAGCTCTTTATGAATATCC
TCAAGTTTAAGTTGCCTTTCTATATCCAAGTTAAGTGTTCCAGTTTAATCTACAAGTATATAAATTTCACGAGATATTTA
CATGTGATACGAAAGTGATTACAAGATTATGAGGACAAGAGTACCAATGAGCCAAGATTGGCAATATGATTCAGGTAAGA
AATGCATTATGGATCCATGACATTACATGCTACGCATTCTACTTCCGAGATATAATCAGAAGGTATGGGGCCTATTGCCT
ATATTTGTACGTATGAGACACAGATGGCCACAAGTTGGCGAATATGATCCCGGTTCGCTATCGAAAGGCACCACCATTGC
TAGCACTTGGTTGGGTATGACATACATATGCATCTATATATATATATATATATATATATATTCACGACATACGATTATGC
GAGCATACCATGCATATTTAATTTATATAAGGTTTGATGTCAGCCATGGCGGCTACCAGAGTTTTTGTTTCAAGTGGTAT
CTTAATTTCCCTTTTTACAGTAACTATTTATTATTCCATTTTATGTCTTACATACCAGTACATTTTTTATTCATACTGAC
GTCCCCTTGCCTGGGGACGTATTTTTCTTTCGTGCGTGCAGGTCTTGGTAGGGATTCTAACTGACCCCTCTGCTAGGATT
CAGGGTTCAATTGTGAGTTGGTAAGCTCCACTTCTTCGTGGAACTTTCATATGATGTTACTTTTATTGTACAGTTTGGGT
ATAATCGGGGCCTTGTCCCGACCAGTGCTTATGTCACTCATAGAGGCTATTGTGGACACAGTATACTGGGTTTCTTTCTT
CAGCTTCCAGTTTCCAACCACATAGGCTTGGCATGTATAGATATGTATGTATGTGTGTATATCTTCATTGTAGCCTTGTC
GGCTAGCTAGTACCTTTTTATATTTGGATTGTCTACCTTCATCTATATGACTTATTGATATTCAGGTTATGACCTTAAGG
GTCCAGTCATAGTATTTTAGATGTTATGCTGCCTGACCTTCTAAGCCCTAAGTTGAGTCAATTGGTATGTTTATGTGGCT
AACTTGATTGCTTAAGGTGTCGAGTGCCAGTCACGCCTTCTCTAGTTTGGGGCGTGACAGAAATATATGGGGAATTACAC
ATTTCTTTAGACTTTGGTCATTATGCCTCCTCATGAATGATTCGGCAGACGTGCCCCTCATACACCCGATGGCTGATTCA
ACCTTTTCTTGACACTGCGGTCTTTCACAAAGACAGTTGTATTCAGGCCCAACTTCACGGTAGTGGTGTGGGTAGCACGA
TCAACTTGCAAGCTCCAACTTGCTCATACGGTAAGTTCCAACCTACTCTTCCAGCATGATCCTCATGTAGGGACTCTCCT
GCCATTCTTCGCAACCCGTCAGATGGCTAGGTAAACACAATATCCGACTATCCAGAAGGACACATACAAATGCCCTGAGG
CACGGCAGGACACTCAACTGATGCATGTACCGCATCTATGGCAAGATCTTTGCATGATCAAGCCCCAAAGTTTATAGTCC
ATGGATGGCATACCTATCAAAACATGGTTGCACAACCTGGAAAACGCAGACCCATTTACTGGCCACCTAACTTATTGGTA
CATTCCTGTCATCTTCACAAGCCTAGACTTTTCATGGCTAACAACTTAACTTGTCGCATTGCATAACACACCTAGACTGA
CAACCGTTTGTCCAATTTTGTAACAATACCACAACAACATCACACGAGGCACAACAAGCTAACCCAACGTGTCTTGACAT
ACTCCTTAAGAAAAATAGTATCCACTGATTGGAATTTATCTCTCGAAGATACCTCGATCACATTCGGATGCTTCAAATTC
GAATCAACCCACATAGAGAAATGCAATCAACCACTATGGAATGGCGTGATTCTGGTTATTATAGGTCTTTGGTTGACACA
ACTCCATCTAGCTCATTGTATGCAACCAATCTCTCTTAGACAGTAACATTGGTTAATCGATGTTTGATGAGCATGACGAA
CAACTCTATCTACTTAGACATAGTATCTACACGAAAGTTCACAATCTGCTCACACTTCCGCAACAACCTGGCTCAAACTA
GAATCACGAGCTTATTTTCAACTGCTTTAGCGGCACACAATTTACCCGTACGGTGCCCAAAGCTCCCCATAGCTTAGGGC
CACCCTTTCAACTTTTCCCACTTACTATAGTATGATGTACCTGTGGAGAGGTCTGCCTCAAGGCTTCCCTCATTGTGTCG
CCCGTCTCATGTCTAACTATGGCATTAACATTTATTGGACTCATATGTTGCACCCATACTTGTTGGATCACTTCCATGTG
CACTCTGGGGTTTGGATATGGACATACTTATGCCATGTCAGGACCTAAGAATTGCTTCCGCATGCACAATTCAATCCTCA
AGCTTGTCAGTCGCCTTGTGCTCCAACAGTTGGTAGTTGCTTCGCCTGAATAGGGCAATGTTGAATCCGTGGACTTATCC
ATGTGCGTCTTCCTTACCCTGCCTTCATATGTCTTAGGGGATATCCCAACATAGCCCACACATCATACATATAGGTCCCA
TAGTGCAGCAACAGCCCACGACTGCACATCTAGGCCAACAGACCCTTGCTCACTTGGTTGAACCCTTGCCAAGCTAAAAA
GTAAGCTCACGAGGTTTTGGAATGAGTCCCTCAATTGCTTATTTGGCTAGGAGATCTTTTCCCACAAGGAGAATTCCACG
GATGGCCCAACATTCAATATAAAAAGCCTTTATGGATGTCAGCACTCCCAACGTTCCCACAAGGGGAACGCCCCGTAGGC
AGACCATTATTTTCTTGTATTTTCTCTTCTGCATTATTTTCTTGTTTAATCTGGTAAGACAGAGCAGTTCTATCAAGGTT
CCGTTCTTGATAATCTTGGGAGTTTTAAAAAAAATCAATTTATAGTTGCTTAAAAGTTAAGCAAAACAAAAACAAAAATT
ACAAACAAAAGGGAAGAAAATTCAATTACTTATTTCAAGAAACTCCTTATTTGTTTGAATCTTGATTTTCTACTTCAAAA
AGGAAAATCAGGAAGAGGGGAAATTTGAAGTTTTAATTTCTTCTGTTTCACAAAGTGGTCTTTTTTCTTGTCTCAACAAT
CTCAATTTATCTAGGAGTTGGTAAATTCTATTTTTTTACATCTTAATTTTGAAAGGATTATTACTAGTAGGGTTTATACA
TAAATTCTAAAGAAACCAACCAAAGGTTGTAATTTGAGTGGAACAAGGCAAGAGAGGGTGAGAACATAGAGAGAAGAAAA
CACAAATCAAGAGATAATTATTTCTTTGAATTTTTTTTGAGATGTCTTTGACAGGAAAGTATGATGACAGTGGGACTAAA
AACAATGAATTAATGAAGGTGCTCAAAATGATTACGACCCAACTTGATGCGTTAGAGATTGCACAAAATACACATAATCC
AATGAACATGAACGATGTGAGGAGAATCCATCAAAACGCGATGCCTTAGGTTAGGAGACAAGCTTTCTGAGCTCCTCACG
TCCATCAAATTGAGGATCACTTTGGTGATTATGAAGATGAGTTTTAAGAAGCTTACCCACTGAGAAACGACGAAGAGTGC
CACGAGTTAGGGTTTAGGATGACAATCTTAGTAGCATTAATATGAAGATTCCTACTTTCAAGGGAACATGAGATCCAGAC
ATGTACCTTGATTGGGAGAGGAAAGTGGACGCCATCTTTGACTGTCATAACTACTCTAAAGCTCAACAATGGATTATGTT
TACATTGAATTATGTTTGTTATTGATGATACTGCTGATTTTAGATGATTATAACTTGAACTTCAAAGAATCCATGAGTTT
TCCCCAAACCTAGCTATGGCTCTTCCCGACACAATGAATGTTGTTAGAAGTTGATTAAATTGATTGAGTGTGAGTTGATT
ATGATGTAATTACATGATCTAAGTATGAATCTACCTATATTCTTTATTAACCTAAGATTCTAGGGTTATGTCATGAAAGA
GGCAAATTGAGGGTTAGATGTGAGTCTTTAAGATTGATGAACTTCTTAGTGAATTGCCTTGGATTAGATCACTTAGACAT
GAATTGCTTATGAATGAATCTTGTAGACATGAACTAACTTGATTAGGTCTTCTTATATGATGGATCATGGTTGAAGTAGT
ATTGTGATCTAGTTTACTTGATGTTTTATGCCTAAAATTGAGTAAGAATGAAGTATGTAGTTAAGTTTATTTTAAGAGTT
AGGTATACATGATTACAATGTGAGGCATGGCTTGAGAGTAAGGCTCATAATAGGAAGATGATTCCTAAGGCTTAAATGGT
AAAAGCTTATATGAATAGGTCAAAGACGCTTAGACTTAAAGAAGGAAGCTATTATGTATGTTGAGTTGTATATGACATGA
TTGTGAAAAGACTTCACCCACATGACCTATAACATGATAACATGAGTTTATGCATGAAATGAATGTATTACTTGACTCAT
GGTTGTATCTATGTTATATATGTTGGATGCTAGATGTGTTGACTCAATATGATCCTTGAATGCAATATATATGAATTATG
TATTATTGTGGTATTATGTACATGTTTATGAACACTTGAGAAGGAAGTCTCTATGATGATAATGTATCTATGGTGTTGAT
TGAAAGGTTAGTTCTCATATGCACCTTTACATACTATTATGCATGAAATGTAAATGGCCATGTTGATCCACTCGAAAGGT
GGTGGTGTTTAGTCATTATGTATATTGTGGTATTGATGCAAGATCCTTCTTTCCTATACCTCTATACATGGCTATGTATG
ATATGTTCTGACTGGTCGTATTGTTGTGTTGAATGAAAGGCTAATTCTCATGAAAACACTATGAATGATAATGTGATAGG
TTTACTCACTTATTGATGATTCTAAAGTGAAAGGATATTCTCACTTAATGAATCTTTGAGCTATTATGATGTATGTTGGT
TTTTACGTTCGGCAAGTCTGGCTTCCCAATGTATGTTATCTCATGGGATGGAAACCTTCTACGTTTAGCAAATCTGGGTT
TCTAATAGCAATCCCCATATCCCATAACTACGTACCTACATAGGTATTAGCTAGTGGATCCACCTAAAAGCTATTATGTA
TGTTCTACCTTAAGCAAGTAGGACACCCTCTTTTCGGTGTGGAGGTAGAACACCGAATTCCATGTAGCTCACATGGTCTA
TGTCGGTTAAGGCTATTATCCCAAAATGATACGAATACAAGCTATAATAACAACATGGACTCAAATTATGATTCCTTAAG
AGGTACTACTTGGTATGAGTGATGGTATGGGACTTTACTCTTACATTGCACAAGTGGACTTTAAGAGGGGTTATGGTTAG
GTCCTCTTATGTAATGAAGACTTTAAAGTTATGTATGTGTGATATGAATGAATGTTAAGGTTGACTTTACTTATTACAGG
TTATGATGATGAATGTCTCCTTACAAATGTATGTTGGTTATGAATGAATTAAAAGTAAGATATGTATGTTGTTGGTGGTC
TAAGTGTGATACTTGGCATTTGGTAGTGTTATGGGACCTTATCTTTGCATTGCACTAGTATGACTTTGGGTTGCATATAT
GTGGTGTGAACTTATGTTATGTATGATCATGGTAGCCTAAAAGTAATACTCAGTGTAGATATGATTATGAGATCCTAGCT
ATGCATTGCACAAGTTTAGCTTAAGGTTACTCATGTGATAGATCTATTATGTTGATATGATCTTTTTATGTACTTATGTA
TGTGAACTAAGCCTTGTGAAGATTAGAGTATGCAATGTGTTGTGTTGAAGACTATGCTTGTAATTGTGACGATATTCTAT
ATGTTATGATGAATTGTGCATGACTTGTCCTATGAGCTACATTCTCCAACTATTTCAAAGACGATGTTCAAAGATGGAAT
GAAGAATGTTTTTAAACAAAATGTCCCTTTTATGCATGTTTTAAGGATTTTCTTGCATGGCTTCCATACTTAGTACATTT
TGTGCTAACCCATATTTCTACATTTTCTATAAGTGTAGGCTTCGGAGATATTGGATTCCATCCTCATGGCTAGGACCCTT
GTAGATCAAGAAGATTGGTGAGTCCTCATAGTATTCGTGGACTTGACCACATGTTCATATTATGTTGTTCTTTTATGTTT
TAGATTTATGTAAGGGTCGTGTCCCTAAGATTGTATTGAAGAGTCTTAATTCTAATGTTATAGATGGTTTGAGATATAGT
GTCATATACTTTCTCACATTTTATAAAGACTTCGTTTGCAAAGAAAAGTTTTAAATTTTCCTCATTTTTCCTATGTTCTT
ATGTCATGATATGCTAAGGGCTTGTATGAGACCCCTTCAGGGTCAAGTACGTCGTGTTACGACTAGGGGGTGCTCTCGGG
TCGTGACAAACTTGGTATCAGATTCATTTAATATCTTTCCATTAACATTTGAGATGATTCTTTTGGTGGTCATAGCATTT
TGAGTTGTGGGACTATGTAGTCAACAAGTGACGTGTAATAATCATATAATGCAGGAACAACAACGTAGAGAGTAGTTACA
CAATTAATGAAATGCATAGGAGCTGAAATAATATATGGACCTTATTTAGTTAAAAGGAGAACTCATGCAGGGTATTCAAT
GTATATTTACAGATTTGACAATGAACATGTATTGGAACGTACATACATGTTAAAGAGTGAGAACAAGGTCATAAGTCGTG
TTGGAGCTGGTAGGTTGCCTCTATGTGTCGAGGGCGAGTCTAGATTTCATGTCAATTAGTAGGAAATCGAAAAGCCTTAC
ATACCTTGTAGTTACCTTGAAGTACCTTCCTTTCTTTTCAAATACTTATCTACAATAGAGTAGGTGATAAACTAGTGTTA
GTAGTTACTAAACATGCTTAGGCAGTCCAATCTCACTCAACAATAATGCTCGGGCAGCAAACTCGTAATTACCAAACTAA
GGGTGTTCTTTCAATCCCCTGCCTTCTTTTATTGCATTTGTACACTACACAACTATATTTCAATATCAACAATTTACACC
CTTTCCAGACATCAACCAAGTTGTCCCCAATATGTTTACACATCAACATGTCCCAAAACAATCCTAACAATCCAACATAC
AATAGAGGACGTGAAACCATAGTTTCCCATCATCATCCCACGAGTTCTTATCAACAATATACTTAAAATATCATACGTAG
ACTCGTGTTTAAGGAAGACAAAGATAGGGTAGTCACTTTACCTTAATTCTTATAACTCGTTTTCTTTTAACTTTAACTCT
TCAATAACTTGAGCTTCCCTTGCAAGGGCTTGGGTTTATCCAAGAACCCTAGGAAACTTGTGGCTGCTGCTGTCCTTAGA
AAGAGAGAGGAGAAGCTTAGAGAGAAATCTGATTTTTTTATCTATTCTTAAAAGTGAGGAAATGGCCAGTAACTTGGGGA
TTATAAAGGTCTTATTTTTCCCCACCTCTTAAGTTTTAATATCAACCACTAATTTGTCAAAGTGGTCCAAGTAGGTGATG
CATCTGCTTGGAATTATATATACACAAAATGGGCTCTTTATGTACTCATCTTGGGCTGCAATCTTTTCCCTTTCTAATAT
TAAGCCACGGGACAGAATTATACTTTTAATTTGGGCCTTAATCTTTATTAGGGTCAAGTAGTTGGACTTGGACAGAATGG
TGTGAGGCCTCATCTCCATTCCCTTTTCCTTTTTATTTTATTTGGGCCTCAAGTGAGCCCACTAATGCATGAGCTAATCT
TCCCCATCTACCTAGCCCATTTGAGCTAAGCAAGTAGGTGACACCTGCTAGCTTTATAAAGTCCAAAAAACACCTCAATT
CTTTTATTCGTTTTCCGAGCGTAATTTCCTTAGTTTAACTCAAAACTTATATACATTTGATAACCTTAACTTTTAGGCTT
ACATATAGCCCTTCGATCAATAATTTAAATACCTCTAAAATTTAACATTCACTCGATCGTGCAATATTGCAATGTACGGG
AGTTACCCTTATAGCTTCTTTATTGTCACTATTCATCTAGGAAATCAAGTTCATTACTCAAATTATGATTCCTTAAGAGG
TATTACTTTGTATGAGTGATGGTATGGGACTTGACTCATACATTGCACAAGTGGACTTTAAGAGGGGTTATGGTTAGGTC
CTCTTATGTAATGAAGACTTTTGAATTATGTATGTGTGATATGAATGAATGTTAAGGTTGACTTTACTTATTACAAGTTA
TGATGATGAATGTCTCCTTACTTATGTATGTTGGTTATGAATGAACTAAAAGTAAGATATGTATGTTGTTGGTGGTCTAA
GTGTGATATTTGGCATTTGGTAGGGTTATAGGACCTTATCTTTGCATTGCACTAGCATGACTTTGGGTTGCATATATATG
GTGTGAACTTATGTTATGTATGATCATGGTAGCCTAAAAGTAAGACTTAGTGTAGATAGGATTATGAGATCCTAGCTATG
TATTGCACAAGTTTAGCTTAAGGTTACTCATGTGATAGATCTATTATATTGATATGATCTTTTTATGTACTGATGTATGT
GAAGTATGCCTTGTGAAGATTGGAGTATGCATTATGCTGTGTTGAAGACTATGCTTGTAATTGTGACGATATTCTATATG
TTATGATGAATTTTGCATGACTTGTCCTATGAGCTACATTCTTTAACTATTTCAAAGATGATGTTCAAAGGTGGCATGAA
CCATGTTTTTAAACAAAATGTCCCTTTTATGCATGTTTTAAGAATTATCTTGCATGGCTTCCATACTTGGTACATTTTGT
GCTAACCCATATTTCTACATTTTCTATTAGTGTAGGCTTTGGAGATATTGGATTCCATCCTCGTGGCTAGGACCCTTGTA
GATCAAGAAGAAGATTGGTGAGTCCTCATAGTATTCGAGGACTTGACCACATGTCTGTAATATGTCGTTCTTTTATGTTT
TAGATTTATGTAAGGGTTGTGTCCCTAAGATTGTAATAAAAAGTCTTAATTCTAATGTTATAGATGGTTTGAGACATAGT
GTCATAGACTTTCTCACATTTTATAAAGACTTCGATTGTAAAAAAAAGTTTTAAATTTTCCGTATTTTCCTATGTTCTTA
TGTCATGATATGCTAAGGGCTTGTATGAGACTCCTTCGGGGTCAAGTACGTCGTGTTACGACTAGGGGGTGCTCTCGGGT
CGTGACAAACTTGGTATCAGAGTATAAGTTTTGGGATGGTTTTAGGATGTCTTAAACCGCGTCTAGTAGAGACTTTTTCA
TCGGTGTGAGTCGCGAAACATCTATGAGCAAGAGGCTATAGGACGTTAGAAAACTTCACTTCTTCATTCTCTAGTCGTGC
CATCGAGTTTAACTCTATAAGGTCTTTTCTCTCTAATCGGTGGTCTACAAGATTTGACCATTTGAAGGGCTCTTTTTACA
AGGAGCAAGGGAGAAGGTGTTGGTTGAAATACCAATTATGGCTATGTGACTAGATAGGACTTGTTATGCTAGATTTAGAT
GTCATTCTTAGGAAGGATTGGTAGTGCTATTGGTATGTTTCCTATGAGTTGTTAGAACCTGTATAGTCAAGTTGTTAGTC
CCCAAATGAGCTTATCCAAATGTGGAAGGGGGGAAAGATCTATGCCATAAGTTTGGATTATGTTTTATCTTAATGTCGAC
TTGGAGGGTTTCATGTACCACCCAGTTAAGGTGAAGAAGAAGAAAGTGTTGACCAACTTCAAAGAGTTAGTTATCTTTTA
AGATTGATCTTAAGTATGGTCATTTTGAGTAGGCTGTTTTGATAATACCTAGGTTTGATTGGTTGGTAGATCCTACCAAA
GATGATGATATGGATGAAAAGACTTAGTGATGGCTTTCCCCGACTTTAGAATTGAAAGAAATGGTGCTCAGAAAAGTTCG
TATAAGTTTACTCCCATGAGGAAGATTATATTCTTGAGGGTAAATTCATTGAGTGTTTTTTGTCCATGATTTAGATTGGC
TTGGAATACTCACCTTAGGAAGTGCTTTTAGTTGGGTAGTTCAGTCCTGGTTTTGTAGGCTCATACGAAATATTGAGTGA
AGTGAGTAAAGTTGGGATGCATTCTTGATAGACTTCTATTGATTTTAGACCCAACTTGTCCATTATGAGTATGTGATGGG
TTGGAGGATTTGATGAATAATGGTAAATAAGTGGTGCTTATAGAGTGTGGAGGTGGCATTTTAGTAAAGGTTTTAGTTGA
AGGTGTTTATTTGGGAGGCCAAGGGCCACAAAAGATGTCCCAATACCCTTATGTTCCCTTTTATTCTTCCTCTAGCTCAA
GATGATAAGTCCTCCTTGACTCACTTTATGGTTATGTAGTATTGGACATTATGTGTGTCCTAAGATTCCCTTTTCTCTTA
GAGTTACTCTTCCTTAGAAGGGTTTGGATGTTTGGTCATTAGACCTCTATTGTTTTGAGAGCCCGGTAGGTTATGATGAG
TCTTGTTAATGCCTAGAGTTGTTGACATGAGTAGTATTTGAGGTTTTGTAAAAAGGGGCCTACTCCCCAGGGGGGAGATC
ATGTGCTTGAGTAGCAACATTGATTGAGAGTTTCGATATCCTCATCCCTTTCTTCTATTCCTATTCTAGCTTGAGACCAA
GAGATCCTTTTTGGACTTGTTCCATGTCTAGGAGTAATGAGTATTTTAGAGATTTCCATGACCTCCTTATGTTATGCATG
CTTTTGAAAGATTCTTATTTTGTATAAAATGGATTTCTCATGATTTACATGTTCCTCATGTTGTTGTGCATCTTAGTATG
GTGATTGCGTATTTGACTTCATGAGATGAGGAAATGAACATGCTTTGTTAAGTTTTTTTTTATGAAATGGCACATTGGTT
CCATAATGTTGTACGGAGCTTGCTTATAATTGGAGGAGATGTTTCCTCCTTTGAATAAGTGCGCATTGTGAATAGTGTAT
CTTGAGTTGTGCATTATTTTGATGTTTCATGAATGATGGGCTGCTAGTCTTGAGTCTTTAATTCCATGAAGTGTTTAAAG
TGTCATTCGAGGAAGAATGTTCTTAAGGGGGGGATAATGTAAAATCCCGGAAAATCAGCAGGCTATACTAGAGTTTCATT
GTGTGGGTTGGTATGACTTCAAGTTGGTGTCTAGGTTGAATTAGAGCTAATGTGAGGTTTTATGTAACTTCCGGAGATGT
TTAAGACTAAACTAAAGCTAAAATGAAGGAGGTAAACACCTAGGATGAAGGTAAGGACCTAAACTATCAAGGAAGGGTGA
AGGGGAACTTGTTTTCTCTTTGGACAAGTTGGCGATTGGCAGCATGGTCACCTAGTGGGCTGTCTCCCTTAGCTTTAGAT
GCTGGAAAATGGGTGAGATAGGTCATGTCACCAATTGGGTTGGCGATTCGCCCATTGACCCTCCCCATCGCCTAGTGAGA
TGCCCATTTAGGGATCTTACTGGAATTTTGGGTGAGCCAAGGGCTCATTAGGCGAGTCGCGTAGTGCCCTTGGCTAGCCA
AGGGTGCCAAATGGCGAGCTCCAATGTGAGGAAGGTAAGTTTTTGTAGTTTAAGTAAGGGTTTTTAAGTAATCTTTCCAA
AACTTGAACCAACACTTTCCCACTCTTTTCCTAACAAGTATATATACTTTTTAAGGTCAAATTCCTTCAATTTGGTTACT
CCCACTTAATAAAAAGAAGAAACCCAAGAACATCATCATTCTCTCAAAAATTCTCTCTCTAGACTCAAGAAGAAGAAGAA
GACATTGGAGCTAGGGTTGCTAGAGTTTCATGGTTCTTCCCCAAAATTCTTGGAGTTCCTTAGACAAGGTATGGATGCTT
TTCATTCTTGGTTAGCTATCACCAAGAAGACCCTTCAACTATGTTTTCAAATTCCCCAAATTTAGAATTTTTCAATTCTA
GTCATGGGTCTTCTTCCAAAACGAACTCAATTGTTTAATTAAGGTTTATTATGGTTGATTAGGATGATTTATGATTGGAT
TAACGGAGTATTGTTGGTTTTTGATGAAAATCTCCCTTTGACCGAGATTTCTCCTTCTTCCCAAATTGTGAACTAGGGTA
TGACTTGATTGATGATGAAAGCTTGACAATGGATTATGCTTACATTGAATTATGCTTGTTATTGATGATACTACTTATTT
TAGATGATTATAACTTGAACTTCAAAGAATCCATGAGTTTTCCCCAAACCTAGCTATGGCTCTTCCCGACACAATGAATG
TTGTTAGAAGTTGATTAAATTGATTGAGTGTGAGTTGATTATGATGTAATTACATGATCTAAGTATGAATCTACCTATAT
TCTTTATTAACCTAAGATTCTAGGGTTATGTCATGAAAGAGGCAAATTGAGGGTTAGATGTGAACCTTTAAGATTGATGA
ACTTCTTAGTGAATTGCCTTGGATTAGATCACTTAGACATGAATTGCTTATGAATGAATCTTGTAGACATGAACTAACTT
GATTAGGTCTTATATGATGTATCATGGTTGAAGTAGTATTGTGATCTAGTTTACTTGATGTTGTATGCCTAAAATTGAGT
AAGAATGAAGTATGTAGTTAAGTTTATTTTAAGAGTTAGGTATACATGATTACAATGTGAGGCATGGCTTGAGAGTAAGG
CTCATAATAGGAAGATGATTCCTAAGGCTTAAATGGTAAAATTTGATATGAATAGGTCAAGGATGCTTAGACTTAAAGAA
GGAAGTTATTATGTATGTTGAGTTGTATATGACATGATTGTGAAAAGACTTCACCCACATGACCTATAACATGATCACAT
GAGTTTATGCATGAAATGAATGTATTACTTGACTCATGGTTGTATCTATGTTATATATGTTGGATGCTAGATGTGTTGAC
TCAATATGATCCTTGAATGCAATATTTATGAATTATGTATTATTGTGGTATTATGTACATGCTTATGAACACTTGAGAAG
GAAGTGTCTATGATGATAATGTATCTATGGTGTTTATTGAAAGGTTAGTTCTCATATGCACCTTTACATACTATTATGCA
TGAAATCCACATGACCATGTTAATCCACTTGAAAGGTGGAGGTGTATAGTTATTGTGAATATTGTGGTATTGATGCAAGA
TCCTTCTTTCCTATACCCCTATACATGGCTATGTATGATATGTTATGACTATGGTCGTATTGTTGTGTTGAATGAAAGGC
TAATTCTCATGAAAACAATATGAATGATAATGTGAAAGGTTTACTCACTTATTGATGGTCCTAAAGTGAAAGGATATTCT
CACTTAATGAATCTTTGAGCTATAATGATGTATGTTGGTTTGAGTGCCTAGTGCACTCTTTCACTAACTTAAACTTAAGT
AAAGACTTAATGTAACTTTTAAAAGGAATTATGCTTAGCACCGAGCGGATATGACAATAATCGGGAGGCTTTACATTTGG
CAAGTCTGGCTTCCCAATGTATGTTATCTCATTGATGGAAACCTTCTACGTTTAGCAAATCCGGGTACAGTAGCAATCCC
CATATCCCATAACTATGTGCCCACATAGGTATTAGCTAGTGGATCCACCTAAAAGCTATTATGTACGTTCTACCTTAGGA
AAGTAGGACACCCTCTTTTTGGTGTGGGGATAGAACACCGGATTCCATGTAGCTCACATGGTCTATGTCAGTTAAGGCTA
TTATCCCTAAATGATATGAATACGAGCTATAATAAGAACATGGACTCTAATTATGATTCCTTAAGAGGAAAAACTTGGTA
TGAGTGATGGTATGGGACTTTACTCTTACATTGCACAAGTGGACTTTAAGAGGGGTTATGGTTAGGTCCTCTTATGTAAT
GAAGACTTTTAAATTATGTATGTGTGATATGAATGAATGTTAAGGTTGACTTTACTTATTACAAGTTATGATGATAAATG
TCTCCTTACTTATGTATGTTGGTTATGAATGAATTAAAAGTAAGATATGTATGTTTTTGGTGGTCTAAGTGTGGTACTTG
GCATTTGGTAGGGTTATGGGACCATATCTTTGCATTGCACTAGTATGACTTTGGGTTGCATATATGTGGTTTGAACTTAT
GTTATGTATGATAATGGTATCCTAAAAGTAAGACTTAGTGTAGATAGGATTATGGGATCCTAGCTATCATTGCACAAGTT
TAGCTTAAGGTTACTCATGTGATAGTTATATTATGTTGATATGATCTTTTTATGTACTTATGTATGTGAACTATGCCTTG
TGAAGATTAGAGTATGCATTATGTTGTGTTGAAGACTATGCTTGTAATTATGACTATATTCTATATGTTATGATGAATTG
TGCATGACTTGTCCTATGAGCTACATTCTCCAACTATTTCGAAGATGATGTTCAAAGATGGCATAAAGCATGGTTTTAAA
CAAAATGTCCCTTTTATGCATGTTTTAAGGATTTTCTTGCATGGCTTCCATACTTAGTACATTTTGTGCAAACCCATATT
TCTACATTTTCTAGAAGTGTAGGCTTTGGAGATATTGGATTCCATCCTCGTGGCTAGGACCTTTGTAGATCAAGAAGAAG
AAGATTGGTGAGTCCTCATAGTATTCGAGGACTTGACCACATGTCTGTCTTATGTCGTTCTTTTATGTTTTAGATTTATG
TAAGGGCCGTGTCCCTAAGATTGTATTAAAGAGTCTTAATTCTAATGTTATAGATGGTTTGAGACTCAGTGTCATAGACT
TTCTCACATTTTATAAAGACTTCGTATGTAAAGAAATGTTTTAAATTTTCTGCATTTTTCCTATGTTCTTATGTCATGAT
ATGCTAAGGGCTTATATGATACCTCTTCGGGGTCAAGTACGCCATGTTACGACTAAGGGGTGCTCTCGGGTTGTGATATT
CAGTTATTCCCACAATCCCTTCCACACGTTGAAATGCACAAAATACAACTTCATACTTGTCCTAGAGGAACTAATGGCAT
AAACCAAAATATATGTCAATAGCACCTGTAGTTTTTACCAAGCACTCTCTTCGCCCAAACAACCTCCTCGAACCTTTACA
ACATCTTTTTTAAAGTAGTATGAACCTTTGCAATTGCAAGTAGATTTCCTCTCGGATACCAATGAAAATACTTTCAACCT
ATAAAATCCTAAAATAGGACCACGAGTATGATCCTATATCAAGTTTTAGGAACAAACACAACTTTTAGAGCTTAGGCTAC
CCCTTTATCAACATTAAGCACCACAAAAGGAAACAACTAGAATTTTTCACATGCATCAGGTAAAATCACAGTATAATCTA
GGTGATGATTTTATATAATTCTGTACCCATTCCCTCCCCCCCTCCCCAAAAAAATGGTTAACCAGTGATATTGCCCTCAA
CACCCAACCTGAAACAAACAACCATGAAATAACTCAAAGACTACAAGATCTTACTATTTACTATTACGATTTAATGTGTG
CGCTATAAAGCTCTAAGCACTTCTACTCCTTCTAGGGGCATCTCTATTACAGGAAAAATGGAGGGACTATCTTGTTAAGG
TAATTATTCTGGAGAATCTATATTCAAGTAGTCTGAACATGTAAAGGGACAATCCATATTCTTGTATACATAAGCTAATT
CTCCTACAATCCTGTATATGAAGAAACATGTAAATGCCTCTATATTGAACTCAAATTTAACATTAACACCGTCTTTTCGT
GAGAACATCAATGGATCAATATCTTCAAAATTGAAAAATATGGAAAAACTAACCAAGTTCAGAAGTGTAGCAAGAATTTC
AGGTGGGATATTTGGAGAAGAAAACGCCATTTCTAAACTCCGTACTAGCCTCAATAAGTTGTGACCAACAACTAACAAAA
CCTGCAACAAACAGCTCAAGCCCAACAAAAGGCTGCAAAAGTTCAACATTAGAAGAAAGTAAGACAACTAGAAGCACTTC
CTCATTTTCGGAAGTCTTTTAGCTTTTGGTTCTTTTTCTTATGAATAATGAAAAATGTGGTTTTCTATTTATTTATTTAT
TTTTGAGATAAAGGTATCTGATGATGAGGATGAAGATGTTGAAGGGGTAATACCTGTAGTTGAGCCAGTCTTGCACATGT
TCTTAATGCTGCACTAGGTGATTCTTTCAAAAGTTCAATGTTGAAATGCCTCATCCACTCTGCCCAATCCTCTTTAGTAC
TCCGTTGAGAAGCCTCACTGGTGGTACGCAATCTGCCATCATTGACCTACATAAATGTAGTTTAGAGTCAGTATACCCAA
CTAGACATCCTCAAAGTTTGAAGAAAACTAACAGAAATATTATTCAAATTTCGAGAGAAACAGAAATTCAATATTTGCTG
CTACAACTCAGAGTACAGGCCGACCTTCATATTTTTCTTGGTTTTAAAGAAGAAGGTGCAATGAGGAGCGGGTGAGAATT
TTTTTTTCAATTTTCTCTTTCCTACACTTTTCTTTCCATACGTATTCTATACTTAACCTATAACAGTCGTTTCTTAGAGA
GTGAACTACACGCTCTGCCCTATGGAGCCGCCAAACAAGGCTCTATCAGTGTGTGCTACTTCTCAGTTGACTCTCCAGCC
AGGTGCAATCACATCTGGCGAAGCAAACCAAGGAAAACCAACTTATGCAACAAATGTTACCATGACAAATCAATCAAAAA
ATGCTCCTACACGCCCCCAAAAAATCAGTAATTGCAAGAATCACTACTCATAATGGGATTCTGGCAGTAATATTCGAGGC
AAAAGATTACTATGGTATCATGGCAGAGGAATGTAGGTTGACAATTGTTGGGAGATTCTTAAAACTGAGACCCCAAATTG
ATCGAATTTGGTTAATTTTTAAGGAATTAATTCCAATCAGGGGCACAATCAAAATCAGTGTCTACGATAATCACTACGTG
TTCTTAGATTTCACAAATGAAGATGATTTTAACTTGGTATGGTTCAAAATGGTCATCGAGATGGAGGGACTTCAAATGTG
GCTACAAAAGTGGACTCCTGATTTCAAACCGGAAGAGGACATCCCTATTGCACCCATGTGGTACTACAAGAAAACATACA
CACGACGACATTAATTTGGTGACATTTGAAACAAATGTCGAAAAATAAAGAATTTCACGACATTTAAGAACAAAATATCA
TAAAACAATGACATTTGATGTCAATTGTCGTAAAAATAATGACATTTAGTATCAAATATCGTAAATATAATGACATTTGG
TCTAAAATGTCATTATGATAATGACATTTATTGCAAAATGACATTGTTTGTAGCTACATTTAGCGGAAATGTCATTTAAA
TGATGACATTTTTCTACAAATGTCGAATATAATATGACATTTATTAAAAAATGTCAATGGTTTTAGTGACATTTAGAAAA
AATATCGCTTAAATAGTGACATTTAATATAAATGTCGAATATATTATGACATTTACTGCAAAATGTCATTGATTTTAATG
ACATTTAGAAAAAATGTCACTAAAATAGTGACATTTGTTGTAAAATGTCATTGATTTTAGCAACTTTTAGCAAAAGTGTT
GCTAAAATAGCGACATTTAATACAAATGTCAAATATATTACACTACTAGAATTTCGTTGTTTGCCGACTTCGAAATTGGT
CAGAATGTAGTCGGATAATGGAGTTTTCCGATGACTTTCCAACTACTTTTGAGTAGTCGGTAGACTGAGCGTCGGAAAAT
ACTTGCCGACTACGACAGTCGGCATTTGCCGACTACGACAGTCGGCATTTTCCGACTACGACAGTCGGCATTCGCCGACT
ACCATAGTCACTACATATAAATTAAAACCTGACTATTAAAGTACCTGAACTGCTGACTATTGTAGTTGGAACGGTAGTAA
AATAATATTTTATTAATTTAAATACTACTGACTACTGTAGTCAGAATACTTATTAAATAATAATTTAATAACACCAACTA
TGGTTGTCGTAATAGTTAATTAATTATAAATATTCTGATCATTGTGGTCAGCATTTATTAATCATTTCAATACTCTTCCG
ACTACTATAGTGGGTATAAATAATTAATTTACTAACTATTAGGTGATCTTCTGACTATTGTAGACGGCATTTTTAATTTT
CTAAAAAATAATTCTATATGAAAGCTACTTTTAATACACAAAAAATGTTATTTATTTTGGTACAACACCTGCTATATTAT
ACTACCATCCATCCATAAAAATTAAAATAACAATACAAAACATCGAATACATTCGTAAACATTCAAATTCCACTTGATTC
ACATATTCACAAAGGAGTCTAAAAGTTCAAGCATCAGAAAAATCAAGTCTATTAAGTATTCAATTGTTATTCAAAATGGA
AGTAAATAGTTTAAAACAAGTCTAAATCTCATAGAACACTACAACATTTTAGGCTTTTAACCACCCCGGTAAAGTGTAGC
CTAAACTGGCAAAAAGTGTGGCCTTCGATAAAAAGCTACACATTTTTACTTTAGGCAACACTTTTTAGGGGGTAACCTAA
AGAAGCGTAACCTATGACACTAGGCCACACTTTTTAAATGTCGCCATAGCAGCTACACATAAAAAGCGTGGTCAAAGAGG
TATTAAGGCAACGCTTTGTAGTATTTCATTAGCAACACTTTTATTTGATTATACTACACTTTAAAGTGTGGCCTTTGCTT
TGTTATTGGTCACACTTTAAAAGTGTCGCCTTTTATATCTCATCTACAACAACACTTATTAAGTGTAACTTTTCTTATGT
ACATGCTAAAATTTATAATCCATAAGCCACGCATTGGACGTCCCTATAGCCACACTTACGAAGTACGGCAATATTGTGTA
GAATTTTTGTAGCCACAATTTTTAATTTTTAAGAATAATAATTATGATTGCATGTATTCAGTAATCACATAATTAAATAT
ATAAATGATATAAAGCACCAATTATAAAATAAATAATTCTAAGGTATATATTTCAAATAACTTCGAGAAACATGTCTTGT
ACAACCCATACTTTGAAAGCAATTGATTAAGGATCTCTACTAGCAATAAATTCCACAAAATCAAATGCATACAAACATAT
ATGGCAACAGTACAACAAACCTTTATCGTTCACTACAATCGAGTTTACGCCACTATTCAATTTCAATCACATGCATTTTT
CTGCACATTCAAAACAAAATTATAAGTTAGAGAAAGAAATCATTCTCAATACTAGTCATTTAATGGATAAAGACAACAAG
CGGGTCAAGACCCAACCCAATTCAAATTTGCTTGAGTCAAGTCTAGTAATGAGTTATAGAACGCTGGAAAACACCATCTT
AAAACTACTACTCCACATCCTCTGGAAACTAATTCTTTAAATTCGTATTCAAACAAATGTATCAACATCAAAATTAACAA
AATCGCAATATTTTTTTTATCTCTTCTCTAACACAAAAACAGTTTTGGTATGCAAGAAGAAGAATAAATGTACGACATAT
TGTGAAAGAAGTTTATGGTAGTGAACCATTCTATTTTTCTTATGACTTTTTACATTTTCACTCTCATGTACGTAATCTTT
TCATTCTCCATTATTTGTTAGTTGGATGGGCTTATTTATCCTTTTTATGATAGTGATTTAAAGGCGAAAGATGTGGAGCA
ACAAAGCCTAGAGGAAATTCATTATTGAAGTTCAGAGTTTGATTCGAGTATGATATAAAAATCTGCTAAGTTACATGGTT
ATTGTGTTGAAGGTTAAGTACATCTGATTGTATGTGATTATATTCAAGGGTAACATTCTACTAAAAGCCTTAGATTCTTT
AGCATCAACAGAACATTGCAGTTGTGTTTGTTGAGGGAATATTACTATAGGATTAAACATCATTCGATTATGTTAAGAGG
TTTATACTTCATTATTACTATGATGTTCATGGAAAAGTATATTTAGTGTTAATTTACAATTAATTATCCTAATTCAAAGG
AGTGTGAATGTATTTAATTTAAAATTGTATTAATTAATTTGAATTAATTATTAATTAATAAATTAAATTACTAAATAAAA
GAATAATAAGTAACACATTAAATATTTAAATACTGCTTCTTCTTCCTTTAATAACTTCCTTTAATAAGAGAACGGAGGAT
GCAAAACATAAACAATTCCTGCTTTAGTGCTTTAAATTGTTTTAATTTTTTGATAGTATTATCATTGTAGTTAATTTAGC
CTACGAATTAAAAGAAAAAGAATATTCGTTATTACTTTTTCACTAATCATTAGCAAAATAGGATTAATTACTCTTAATAT
TATTTTAAATAATTAAAGTTAAATTTAAAATTTAAATATTTATATTTTGAACATTAAAAATAAAAAGTTACCATGAAAAA
ATTATAACCAATTCAAATTTTTACATATTTTTAACATTCAATTTATTTTTTTAAAAAGTTCTCCTATCTAAATTAATACC
CCCACAAATCCTCACCCACGTCCCCATTACCTCCAATATAGGTGAGATATAGATAAAAAAAATAAAAATTCAAAACATTT
ACATGAAGCCAAATAATTAGAGAAGATGGTTTAAAAATTGTCAAATGACTTCTTTTGAAATGCAAATCAGTTGTTTAGTT
ATGAGTGTTCCAAAATATTTCTCTATTTTTTCTTCATTATATTTAATCATAATAATAAAAATTCAATATTATTTTAAATA
AATAGTAATAAAAATTTGATATTACTTCTCCTATATATAATAGGAGAAATAAAAAGTGTACATGTCAGCACCATAAAAAT
TCAATAATTTTAAAATTTAAAATGTAAAATTTAAAAAATAATTTAATTTTTTTTTAAATCTGTACCTTAAATTAACCAAA
AATAAATTTAAAAAAATTAGCCAACTAAATAATTCTATGTTTCTATATAATTTAAAAATCTTCTAAACATGATTCTTAAA
TTAACCAAAACAAAAAAATTAAAAAAAAACTAACTAACTAAATAATTCTATGTTTCTAAATAATTTAAAAATCGTCTGAA
CATGATTTTTAAATTAACCAAAAAGAAATAAAAAAAGAGTAATAAGCTAAATAATTTATGTTTCTTTTTTTTCTTCCTAA
AATTAAAATTTTGTTGTTGTTTTTTAATTTGAATTTTAAATTTTCATCTTTAGTAATAACACTTTAAATGTAAAAGGCAA
ATTGTTAACTTAACAACAACAACAAACAACAAACAACAACAACAACAACAACAACAACAATAACAACAACAACAACAACA
ACAACAACAACAATAACAACAACACAACAACAACAACAACAACAACAACAACAACAATAATAATAATGATCATAATAATA
ATAATTTTTAAATGGATAAATGCAAACACACAAAAAGAGGATATAACTAAAATTAAATCACGTTTATTTACACCAGGAAA
TTTTTTATCCAAAAAACTAAATTCATTTGTGTATAATTCAATGGATAGGAAAATGCATTTTCCTTTTGATTTTGACCGAT
GTAGAATTTTAAGCTAATTTAAAATTACAATATATAATTAATAAAATTATAAATTCATTTCACAAAACTAAATAGCGGTG
TATACAAAACTAATTTTGAGGAAAATTCCCAAAGTGAGGATTCATTTCACACTTCTTCCTTCATTTCCATCATCTCTCTC
AATCTCGACTATAGGCTTTAGATTTTTTGGGATCGTGAAGAACAACACCGTCCGGAATGTCGAAACGAGGACGATGAGGT
TCCGCCGGGTCTGTCGGTGGCGCGACGGTGAATTGCGCTGATATCACTGGTGCTAAGAACCTGTACATCATTTCCGTGAA
AGGGATCAAGGGAAGGCTTAACAGGTTGCCTTCAACTTGTGTTGGAGATATGGTAATGGCTACTGTGAAGAAGGGTAAGC
CAAATCTCAAGAAGAAGGTTATGCCTGCAGTCATTGTTCGTCAGCGCAAGCCATGGTGTTGAAAGGACGGTGTCTTCATG
TACTTTGAAGATAATGTTAGTGTGATTGTGAACCCCAAGGGAGAAATAAAAGGGTCTGCAATGACTGGCCCAATTGGTAA
ATAATGAATTGATCCAAAGCACTCTCGTTCACTCTAAAACCCTCAAACTTGATGGTACACATTTTGATCCATTTTTAACC
TAACTTATTGGTGAGAGATAGTAGTTTGATTTTGTAGATTATATATGCAGCTTCTAGTGACACTAATTTTGTAGTTTCAG
CAAAAATAATGTTGAATTTTGTAGTAATTGGATTTTTCAGTGAAAATAGTGGGATTTTATAGAGTATATGTAGTTTGTGG
CGAAGTTGTGTAGTTTCAGCGGAAACAATTTAACTTTGTATATTTTATGCAATTTCTGAGTGAAAGCTTATAGTTTGAGT
GGAAGTAAGTGGATTTTATGTAGACCTAGAACAACTTTATAGTTTGAGTTGTAGTGATTGAATTTTATAGATGTTTTCCA
GCTTCTAAGTGAAAGTTTATAGTTTAAGTTGAAATAATTGGCTTAAAAATAAAACTTTCATTTTAAGTTTATTAAAGTAA
AAGAAAATTTATTAACTTTTCCCTCTAATTTTTCTACTACGATAAAATATTCCCTCCTATTAGTAATAAGAAACTTTTTT
TAAATAAAAAAATCGTACTTCTCCTTAAAGTCTAGAGTTCTTTGTATATTGCCTCAGGCCCTCAATACATTGCTCAAGCA
AAGAAATTCATGGTAGCCATCTCTATCCACAGGTAATCCTAAGGTTTTTATTTCATACAAACTCATGATCTTACTGAAAC
AAACATTTGATCAAATAGTCACTGGTAGGATTTTGGGGTCAAGTTCTGTTAACTAATTGAAAAGGTATTGACTTTCGGAA
CCATGTGAAGTTTCAAGGTTTCACAATTTAGTTCTTAATTTATATTTTTTTGTAGCTTTTACTGGATTCATCTCATCCTA
AAAATATTTTGATTCCTAGGTAATCGAACAATTGTGACGATTTGTAATTTATTAAATCACTTTGGGCTCAGCAGAGGTTA
CTAGTGTGTCTCTCTGAGAGGATACTGGTGTCGCCTCTCTCAGAGTTACTGGATACTGGCATCGTCTCTCTTAGCATTTG
AATCTATGAACGAATTTGTGAACGAGGTACTGCAATTTCTCCTTCCTCTTTAGGGTTTTAATTTCAATAATTTTGAGTGC
GTAGGGTTTTAGTTTCAATTTTCATTGAGTTACTGTACTGTGAACGAATCTGTGAACAAGTTACTGTATTTTTTTTTCTA
GTTTTAGCATGCTCATAATTGATTTTCCTTTCTAGTTTCATAATCGATTGTTTTCTACTTGTGTTCAAATCGTGGGGTAA
CACTTTCAGTTTGGGCGCTATTCTAAAGAAGAAGAAGATAAAAATATAGAGAGTTTCTGCTTAACTAATAAGAGTTAGCA
GAAAAGGGATAACTACAAATAGTAGTAAATTTCTGTTACAAACAAAGGGTAAGGTTAAGAATCAATTGACGTTCATCAAT
ATCCTGGAGAGTTGAGAGAGTACGAGCATCAGTAGTAGTAGTAAAATATTCATGATTAGGTGCAGGAGGAAACTATTATT
AGAGGATGAGGAGGAATGATATACCGTGAGTTTACGGTACTTTTAATATATTTCACTTAAGAGTTGTGTGTGTCTAGGGC
CCTTTCGTATTGGTTTTTATGTTTTTTTATCATGTTTTGCAGGAAAGATGTTTGGGCGTGGAAGTAAAATTGATAGCTGA
AAGAAATGCAGAAAAGGGCTTCTAGGGAGGTGATCTACAGACCGTAGGTCCCTTGACGCTCCGTAGATGGTGATCGTAGA
TCAGCAGGGTAGGGCATAGAAGGAGAATTAGGGTATCTGACCAAGTGTGGAAGCACGGTGATCATTGACGGTTCGTAGTT
TGATCTACGGACCGTACTGCTGAACCGTAGAATGTGACTGTGAGGGTTCCAATACCTGGTTTTTGGAGAATTCTAAGTAT
GGAGCTACAGAGAGGGAACAACGGACCGTAGATCGATCTACGGTCCGTACTAGTATTCCGTCATTTGCTTCAGAGAAGCT
GATTTTTGGAAGCTGAAATATTTTCTAAGTTCTGGCTGACGAAAGTGACTCACGGACAGTAGATCCATTGACGGTCCGTA
AGTCAGTTTCGTGGAATGAAAATGCCTGCTTGAACAAACTTTCCTTATTTTGTTTCCCTTTTAATTTAGGACTTGTTTTC
TATAAATAGGGTATGTAAACCTCGTTTTTGGGGGTTAGACTTCATTACTTTTATTCTAGTTTTTGGCTTTGGAGATTAAC
TTGCAATTTTAGCAATTTTTAATTTCCTAAGCACGTTTTGGTAATTTTTACTTTGAAATTCAAGTTGAAATTCTGGGATT
ATTCTACTTTACTACGTAAGTTCATGATTTATTCTTCAAACATTATGAATTGTTTTCTTGCTAACATGGGTAACTAAATC
CACAACTAGGGTTGTGGGAACCATGAGCGATTACCAAAGTATGAATAGTAACTAAGTAATTTCCAAATAGTGTTTTGCAT
GCATTGATAATTCTTTCGTCTAGAAGTCTTTTTAACGGTTCGCAACGTTAGAACTCGCCTTGTTGCTACTTGCCGGACCA
AGGAGGTAGTTAATAAGAAAAGAATTATCAACATAGATTTAGTGTGATACTATCAAATAAAATTAATGTCGATTGGTGCG
AGGGTGTAAACTAAGCCATACATCGATGTGACGTCTAATATGAGGTAATGGTAAGGGTTAGTAAATTATACACACGTAGC
CGGACCAAGGTGTGGGGTGAAATTCTCTAGATGCCGGACCAAGGATTTAGAGATACATAACTTATCGCTTTGCATGTAAT
ACACTAGGAAGGGATTGTTATTACTAGGATTATGGAGTTATGAGCTTATGGGGAACAGATACACCCTAGTTTCTTTCTCA
ATTTGATAACAACAAAAATTTAAATCTTGCTTACTAACTATTTTCATAATTTCCAAAATTTGTTACACAAATCCCCTCCC
CCCTTTTACTTATTTGTCTCGGAAAATACATTGGCTAAACGAATATAATTGTTATTGAACTTAAGTCTAAACCATATTCC
TCGTGGGATCGACCCCAACCTTCAAGTTGGGTTTTGTACGTGATAACGATCGCTTATGCTTCTGAAAAGAGGTGTAATTT
GAGCGTATCAAATTTTGGCGTCGCTGCCGGGGAATAAGGCTTTTAGATTAAGTTTAACTACATTATTGAACTTTACTCAA
ATATTTCCTAATTTTACTTTTTCTCTTGTTTTTGTCTCTCTCAAGGTCTTACTCTAGTGTATGCCAAGTACACTGAGCCA
AGGCAAACCACTTACTCCCTACGATCCAGAACTGAACAGAACTTTGCGGAGAATAAATAATCAAGGAGTTCCGGTTAATC
CTATCGGAGGAGAGTTAGGTGAAAGAGTTTGATTGCAACCTTCGGGAGTAGGTGATGAAAATAATCAAGTATTAGCTGAA
AATAGATTGGGAGATGCATTGAGGGTACATGACCCACCAGGACCATGCAACTTGACAATTTTAGGGTCAACCTTAATATT
GTCGATTCTGATGGACCTCTTGTCCTACCGCCTCTACCTCAAGGGCATACATTTGTGGTGACCACCAGTAGCTTGATGCA
GATGCTTACAGCGAGGGGCTTGTTTGCGGGTTTGCCAACGGATGATCCATATACCCACATAGCCAAACTAAACCATGTCT
ATAAAAGCTGCATCGGTCGACCTGATTAGGATATGAACGTCATTGGGTTGTGAGTGTTTCCCTTATCTTTGACCGGAGAT
GCTGTTGTGTGGTTAAATGAACTCCCTTACAACTTAATCTATACATAGGAACAGTTGACAGAGGTGTTCTTAGCAAGATT
TTTTCCAGTATCGAAGAAGCTGAATAAAAAGGACAAACTCAACAACTTTATGGCACTACCTGGAGAGTCTGTGAGTAGTT
CTTGGGACAATTTCACTTCTTTCATGAGAGGTGTCCCGAATCACCGTATTGATGATGAGTCACTGAAGGAGTACTTCTAT
CGAGGACATGATGATAATGGTAAGGCAGTGCTGGATACTATTGTAGGATGTTCGTATGGTGAATGCACTTTTGCACAAAT
TACAAAGAAAATGGAGAAGATATCGTGAAACAATAAAGCTTGGAGCACTACAAAGTCAGATACTGGGAGGAACACGTTTG
TCGTTCAAGCTACAAACAACCAGCCCGCAAATGAGATTCGTGAGGAGATGGCCCAGATGAGAACTGAACTAAGGTTGGTG
GTAAATCATGTAACTGGAGGAGCGGAGAAGGTGAATGTTGTGAACTATTTGACTAGAACTCCACCGCCAGGAGAGGTGTA
TTACTTTAAAGAGGAGGCTTATGCGGTGAATGAGCAGACGGGGGATTTCCGACCAAATGCCAAAGGTTCCAATCTAGATA
ATTGGCGCCAGGGTCAAGGAAACCAAGGTCGGAACTATGGCAACTACAATTGAGAGGGTCAATATTGTTACGTCTCGAAT
CCCATTAATACGGACAGACACCCAATGCCCTAAAAACCCGAGAGAACCAACATGTAACATGTACTTACTATGCATATAAC
TATGACAATCTTTTGACAAGTTCACATAGGATGTAGCGATATGAACCAACATAAGTAGACCCAAAACTTATATACAAGAC
TTGGTCGTTGAGGCCACAACTTGTTAAGACGCAACTGAACTATAACCATCAGTCTACAAACCCTCTAAAAGATAGAAAAC
CTTAGAGTAGGTCGGGACAGACCCCGCCTTACTCTTAACTACGATACAATACCCAAAATGAATTTATCAAGGACTCAATA
AAGCTCCGAATCAATCTGGAGCTCACCAAAAGTAGCTGAGTGTCGTGTGCTCCTACCGAGGAGGTCTGCTAGCTGAAGTA
CTTGTGCCTGCAGCATGAAATGCAGCGTCCCCCGCGAGGGACGTCAGTACGAGAAAATGTACTGAATATGTAAGGCAATA
ACATCTATAAAATAAGAGTTCGAATGAAACCAAGTATCAATATATGTGTGCATAAATCAGAACAGAAGACCACCTTTGTT
AACTCTTGTGGGATCATATATGTTACATTCTTTTCTTTACCTTTCTGTGCGTTATGATCTTTATAAGGCATGTGATACGA
ATGACCAGTTGATCAGTGGTAGATGAGGATGACCCATGCTAGGAATTTTAACCCCTGGGATGCGGTCCTCATAATTACAC
AAATTGGGATCCGCCCATGGTAGGCTTTCTCCCCTGAGCTGCCACCCTTCTATAGCAATTGGGATCGGCCCATGCTAGGC
TTTTGCCCCTGAGGTACCACCCTTAATTATACAGATTGCTTTACTTAGATTCTTTAATATTTGAGATTGTTGTTTTGGTG
GTCATAATCATTTTTTATATTTGGAACTATGGACCAGTAGTAGAAGACATGAAAATAATACTTCAAGGAAGTAACAATGA
CATAAGGAGCTATGTAACATCAATGCATTACTTGTGAGCATAAATAACACAATTGACTTCAACTGACTAAGAAGAGGATT
CACCAAACTTGCTTTTGCAAATACCATTTCTATACCAGCACATATGAGGATAATTACACAAATATAGAGTACTGAACATA
TAATGAAGTAATTCTATACACTAAGGACAGGGGGAAATATTGTTATCTATTTGGAGATCATACGCTGCCACTATGTTTCC
TTTACTAGGAATAAACTTAGGAAATTCACTTATTGATATTAATCTCAAGTATTAGATTTCATGCCGAAGAATATTGAATC
GAATAGACTTACATACCTTATCCTCTAATCGATACAACTCTCACGATTCAGCCTCCCCTTTCAAGTTTTAATCTACAAAA
TTCATGATAAATTTAAATTAGCAGCTATCACACCGTGAGCATCGTAAAACAGTAGTTAACTTTGACGGATAATGAGACCA
TACAACCCTTAAAACAATGTGTATCACCACACCCTCCTTCTCTGCCCAATACAAACATTATACATCCTTTTCCAAGATTA
CCCAAACTGCACCAACAACAATACACATAAAACAACCTCAAATATTCTTTATCATACAACTAATTATTGAACTCACCACC
CCCTTGAGTTCTTTTTGACAGCACACCCATAATTCCACACTCAAACTTATACATAAGGAGGAAAAAAATGGAGCAGTCAC
CTTACCTCAATTTCTGTAACTTCTCCTTATAACTTGAATTCCTCTAGAACTTCAACTTCCCTTCACACTTAAACCAAAGA
AGAAGAGAAAAGTATCTTAATAACCAAGGAAGTAAGCAGTAGCTTTTGAAAATACTATGCCTTTATACCTATACTTGAGC
ATGAATAACATGTTTTCCTAATCATCCATGGGAGAATTAAGTTAAATCCATGAGTGTTTTCACTTACCTTGTCTTGCAGA
GATGAGGGTTTCTTCAAGAACCCTAGAAGAACTTTAAGGCTGTTGTTTAATCCTAAAGAGAAAAGAGAGAGAAAGAGCTG
GGGTTAATCCTCAATAATGTGTGTTAAAATGAGTGAGAATAGCAGCCAATATATCTTTATATTGAGCTTTCTTCACCTTT
AAGAATATCCACTAGAAAACTTCATTTTCAGCCACTAATTGGTCAAGTAGGTGATGCACCTGCTTATGTATATCAAGCAG
CTCAAAAGGTCAAACTAGGTATGCACTTACTTGCTTTCACTTGGGCTTAAATATTGGGCCTTGACAGATTTGGCTGATAG
GCTTAAATTTCATTTTCCTTTTATTTAACTTAGTTTGGGCCTCAAGTGAATCCATTAGGATAGGCCCAAATCTGATCCAT
AAACCTTGGCCTTTTAAACTAGATCCAAAAAGCTCAAGTAGGTGATGCACCTACTTGTCCTTTGAACTGGTCAATAAGTC
AAAGTAGGTGATGCACCTACTTGTCACCTGCTAGCTTAATTAAGTCAAGCAAGTAGCTCACTTATTTTATTCCATTTTCT
AAATATTAATCCCTTTTGCTTTAACTTATCACCTAACTTTCAACTTTAAGCTCAATTACCACCTTACTGTCTCTTTAAAT
ACTCCTGTTGGAGTTAACTTGCAGTACACATGCTGAAACGTGCAAGGCATCACATCACCTTCCGAGCTAGTTTAAACCAA
CACTAATCATATAAGAATCATGGTCCCTCACCTATACTATAAGGCTATGTCAAGTATCACAAGAATATAACAAGCATATG
CGTATTACAGGCTGTTACATCATTTCCCCCTTAAAACATTCATCCTCGAATGTTAGCATGGTTATCTAGCCCAAACAGGT
TCAAGCCTAAGTTAGTACTACTAATAATCACATAATACATATAGACTTATACTTACTTGTCAATGCCTCAACTACACATC
TTCATCCTTCTCATCAATCTAAAAGAGATGAGGATACTTCAATTTCATTGCTTCTTCCGCTCCCCATGTAACTTCCTCTA
CTTGTTGGTTCCTCTATTTTTACAGAAGCTACTTCTTTATTTCTTAACTTCCTAACTTGTCGATCTAGAATAGCAATGGG
TACTTCTTCATTAATGAGATCTCTTGTAACGTGTACATCTTTAGTGAGAGTAATAAGAGATGGTTCACCTACGCATTTTC
GAAGTATTGAGACATGAAACAACAGAAGAATGGTTGAAATCTCTTGAGGTAACTCTAACTCATATGCAACTTGGCCAATT
CTTCGGATAACCTTATATGGCCCTATATAGCGTGGACTCAACTTTCCTTTTTTACCAAACCTCATTACCCCTTTCATTGG
TGACACCTTCAAGAAAACCCAATCCCCTATAGAAAATTCTAGTCCTCTCCTTCTAACATCCACTTTGACTTTTTCCATAG
CTTGATGAACAAGATCTGGCCCAAATAAGGCAGTTTCACCCTTTTCGAACCATCCAATTGGGGATCTACATGTTATACCA
TATAAAGCTTAATAAGGTGCCATTTTAATTCTTGAAGGGTAGCTATTGTTGCATGCAAACTCAATCAATGGCAAATGATC
ATCCCAACTACCTTTGAAGTCCAATATACAAGCTCGTAGCATATCCTCAAGTGTTTGAATTGTACGCTCTGTCTGACCAT
TTGTTTGAGGATGAAAGGATGTACTTAAATTCACTTGTGTTCCTAAACTCTTCTGAAATGACTTCCAAAAATTTGCAGTG
AATTGAGCTCCCCTATCCGATATAATAGAGATTGGCACTCCATGCAGACGAACTATCTATTTAATATACAACCTCGCATA
TTCTTCGACTGTATAAGTAGTCTTGACAGGCAAGAAGTGCGCTGATTTGGTCAGTCTATCAACAATTACCCATATAGAAT
CAAACTTCCAAAATGAACGAGGTAAACTAATGAGAAAATTCATGTTGATCATGTCCCACTTCCAAATTGGAAGTTCTATA
CACTGTATATAACCTTCGGGATTTTGGTACTCTACTTTTACTTGTTGACAATTTGGACATTGAGCCACGAATTCTGCAAT
GTTCTTCTTTATGTCCCCCCACCAATACATTTCTTTCAAGTCATGATACATTTTAGTTGACCCCGGATGGACAGAATATC
TCGAATGATGCACTTCCATCATAATCCTCTTTCTTAATTCATCTACATTAGGTACACACAATTTGTTTTGACATCGAAGT
ACTCCCTCTTGCATAAGCTCAAATGCCTTTGTCATACCCTGTTGTACATTCTCCTTAAGCTTTAATAGAATAGGATCAGT
GTACTACTTCTCTTTCACTTCCACTACTAATGAGGATTCTGCCGCATTTTGCACAATAACCCCTTCGTTTGGAGATTCAA
GAATGCGAACCCCCAAGCTAGCTAGTTGACATAGATCCTTAGTTATTCCTTGTCTTTCCATGGACTGCCCATAAGTGCTT
GCCATTATTTTACGACATAACGCATCAGCTACTACATTTGCTTTCCCAGGATGATACAAGATATCAATGTCATAATCTTT
TAATAGCTCCAACCATCTTTGCTGCCTCAGATTTAGGTCCTTTTGCTTAAAGATATATTGCAAACTCTTGTGATCAGTGT
ATAGGTCAACATGAATTACATACAAGTAGTGGTACCATATCTTCAAAGCAAATACAACTATTGCTAGCTCTAGATCATGA
GTTGGATAGTTTTTCTCATGTGGCCGCAGCTACCTTGAGCCATAAGCTATTACTTTACCATGCTGCATCAATACACATCC
TAGGCCCACTCCCGAAGCATCACAATACACTGCATACCCTTCTGTTCCTTCTGGAAGTACCAATACAGGTGTAGAAGTTA
ATTTATTCCTCAGCTCTTGGAAGCTTCTTTCACATTCATCACTCTACTGAAACTTGGTTTCTTTGTGTGTTAGCTTTGTT
AAGGGTGCAGCAATGGAAGAGAATCCTTCAACGAACCTTCTATAATAACCTGCCAATCCAAAGAAACTACGGATCTCCGT
AGGCGTTGTAGGTGTTGGCCAATTTTTCATGGCTTCTATCTTCTGGTTATCAACCCTTATTTCTTCATCGAATACTATAT
GACTTAAGAATGCCACAGATTTTAACTAGAACTCACATTTAGAGAACTTTGCATACAACTTACGATCACAAAGAATTTGT
AAAACCTGTCGTTAGTGATTAGCATGGCCCTCTTCCGATCTTGAATACACCAAAATGTCATCTATGAATACTATCACAAA
CACATCTAAAAATGGCTTGAACACCCTGTTCATCAAATCCATAAAAACTGTTGGTGCATTCGTTAGCCCGAATGACATGA
CTAAAAACTCAAAATGACCATACCGTGTTCGGAAAGCTGTCTTGGGTATATCTTTGTCTTTGACCCTCACTTGGTGATAA
CCTGACTTCAGGTCGATTTTAAAAAAAACACTTAGCACCTTGTAACTGATCAAACAAATCATCAATTCTAGGGAGGGGAT
ATTTGTTCTTAATTGTTACCTTATTCAACTGCCTGTAGTCGATACACATTCTTAACGAGCCATTTTTCTTGCTACAAATA
AAACTGGTGCTCCTCATGGGGACATACTAGGCCTTATGAATCCTTTTTCTAATAAGTCTTTTAATTGCTCCTTCAACTCC
CGTAATTCTGCCGGGGCCATTCTATATGGAGGGATGGATATAGATTAAGTATCTGGAATCACATCAATACCAAACTCTAC
TTCTCGTTCTAGAGGCAAACCCGGAAGATCTTCAGGAAATACATTGGGAAATTCATTTACCACTGGAATGGATTGAAGAG
TTGGTGGCTCAGCATCTATATTTTTTACTCTCACTAGATGACATATGTATCCTTTGGACATCATTTTCTTTGCCTTAAGA
TAAGAAATAAATTTACCTCTTGGTATCCCAATATTACCTTTCCATTCAAGGACGACCTCTTTTGGAAAATGGAAATACAG
CATCTTAGTTCGGCAATCTACCGTGGCATAACAATAAGCTAACCAATCGATACCCATTATAACATCAAAATCCATCATTT
CTAGCTCAACAAGGTCAGCAATGTATCACAATAACAAACAGTTACAATACAATTACGATAAACCCTTCTAGCTATTATAG
ACTCACCAATCGGTGTAGACACTTCAAATGACTTCACTAATAATTCTGGTGTTCTTTTGAACTTTTCAGCAATCAATGGA
GTAACATATGATAGTGTAGATCCCGAATCAATTAATACATATACAATATGTGAAAAGATGGACAATGTACCTGTAACCAC
ATCCGGTGAGGCTTCTAAGTTTTGTCGATCCCTGAGAGCATATGTGCGATTCTGAACTCCACTAGAACTAGCTACTCCCC
TAGCTCCTCTACCACGACCAGTAGACATATGTCCCCTACCTAAAGAAGGTGCTGATGATGAGGATGAAGCAATTGATCTA
GTAGGTTGTGCCACACCACCCTTACCCCTATGAGGGCAATTTCTCATCATATGACCTGGTGTACCACACCAAAAACAAAC
ACTTGTCCCAAACCGACATGCACCTAAATGATTTCTTCCATATTGTTTACAAGACTGTCAAGGAGGTCATGATTGACTCA
CACTTCCCTGCTCTTGGTATCCCGCTATTCGTGAACCTTGGCTTTCACCTCTTTGCCCAAACTGATTGCCCTTAGACTCT
TGAAACTGAGGTGGGGCACTAGCTGCAGAGTAAGAAGATGATGTCCTAGACGGTCTATTAAAGAACCGAGGCCTAAACTC
ACCTTGGGATGGTGTAAATATCAGCCTTTTTCTTACCATCAAGATTAGCAAAATCATTAGTAGGCAAAGGCAATAAATCA
AGGGAGTAAGGGGGTTGAATCCATATACAACTTCAAAAGGAGTCTTACCAGTAAAAGAATTGAAGGTCCTATTATAAGCA
AATTCTACAATAGGTAAGTAATCTTCCCAAGAAGTCAACTTTCCTTTCAAAACAGCCCTTAACATGTTCCCTAAAGTTCT
ATTAACCACTTCCGTTTGCCCGTCCGTTTGTGGGTGACAAGATGTAGAAAATAACAATTTAGTTCCCAACTTTCCCCAAA
TAATTCTCCAAAAGTGACTTAAGAACTTGGCATCCCTATCACTAACAATAGTTCTAGGTATTCCATGCAATTTAACCACT
TCCTTTACAAACAAGTCAGCCACATGAGATGCATCATTAGTCTTTTTACATAGGATAAAACGAGCCATTTTAGAAAATCT
ATCTACTACCACAAATATACTATCCTTACCATACTTAGTCCTTGGCAGCCCCAATATGAAATCCATAGAAATATCAATCC
AAGGGGAATTAGAAACAGGTAAAGGAGTATAAAGACCATGCGGCAATGTTCTAGACTTAGCCTGTTTACATTCAAGACAA
TAAGAACACACTTTTTCAACATCCTTTCTCATGCTAGGCCAATAATAATGTTCCAAAAGTCTTTCGAGTGTTTTGGGTAC
ACCAAAATGTCCCATTAGCCCTCCACAATGTGCTTCCCTAACAAATAGTTCACGCAACGAGCAGTTAGGAACACATAATT
TATTTTCCTTAAATTTATTCATCTTGAAGATTAAATTTCTCAAAAGGACCTAACTTACATTCAACAAAAATCTCACCAAA
ATCAGAATCATTAGCATAGAGGAACTTGATTTAGTCAAAACCCAACAACTTTGAAGTAAGAGTAGAGAGCAAAACATACC
TTCTTGAGAGTGCATCAACAACCACATTCTCCTTTCCTTGTTTGTAAGCAATTACATTAGGAAACGTTTCAATAAACTCT
ACCCATTTAGCATGCCTACGACTAAGTTTACCTTGGCTCTTCAAGTATTTTAATGACTCATGATCAGTCTTGACCACGAA
TTCTCAAGGCCACAAGTAGTGCTGCCATGTAGCTAATGGCCTTACAAGGCATATAGCTCTTTATCATAACTTGAGTAGTT
CAATGTTGCCCCACTTAGCTTTTCACTAAAGTAGGCAATTGGCTTGGAGTCTTGCATCAAAACTGCACATATGCCCTTAC
CAGAGGCATCACACTCAACTTCAAAAGACTTAGAAAAATCAGGCAATTGCAAAAGAGGAGCAGAACACAATTTATCCTTC
AGTAAGTTAAATGCATCATCTTGTTCCTTTCCCCATGTAAAAACCTTATCTTTTTTAATAACTTCAGTTAAAGGAGCAGC
AATGGTGCTAAAGTCTCGCACAAACCTCCTATAAAAACTAGCAAGTCCATGAAAACTCCTAACTTCAGTTACACTATTAG
GTTTAGGCCATTCTTTTATTGCCTTGATTTTCTCATCATCTACTTCAACTCCCTTAGAACTGACCACAAAACCTAAGAAA
ACCACACGATCCACACAGAAAGTACACTTTTTGAGATTAGCAAATAAGCGCTGATTTGTAAGAACTTCAAAAACTTGTTT
TAAGTGGTCTAGGTGTTCATCCAGATTTTGAGAAAAGATCAAGATGTCATCAAAATACACCACAATAAATTTTCCATGGA
AATCTTTAAAAACATGATTCATTAGTCTCATAAAAGTGTTTGGTGCATTAGTCAAGCCAAATGGCATAACTAACCACTCA
TAAAGTTCATATTTGGTCTTAAAAGCAGTTTTCCATTCATCTCCAAGATTCATACGAATCTGATGGTAACCACTCTTTAG
ATTAATTTTAGAAAAGATTTTGGAACCATACAGTTGGTTCAACATGTCATCAAGACGAGGGATAGGATGGCGATACTTTA
CCATTATCTTGTTGATGGCTCGACAATCTATACACATCCTCCATGTTCCATCCTTTTTGGGGACCAGTAGGACTGGAACA
GAGCAGGGGCTCATACTCTCTCGAACGAATCCCTTTTCAAGCAATTTTTCAACTTTCCTTTGTAATTCTTTGGTCTCTTC
AAGATTGCTCCTATAGGCAGGCCTATTAGGAAGTTGAGAGCCAGGCACAAAGTCTATTTGGTGCTCAATCCCTCTCAAAG
GTGGCAATCCCTTTGGAGTGTCATCAGGAAAAACATCTTCAAAATTCTGCAAAAGAGAAGAAATACTATTTGGCAAAGAA
GGAGTTAGTTGTTCAAAATTAATCAATATTTCTCTGTAAGTAAGTAGTATTATGGGCAGCCCCTCTCTCCTAGCATTCAA
ACACTCTTTGGCTTTTATATAAAGGCTCTCATTTTTCTTTTCCTTAGCCTCTTAACTCTCACCAAAACATTTTATTTTTT
TACTCACACCCTCTTTTACCTCTTTACTTAGATCGCTGCCCTCTCTCTCTTTCTCTCGGTCATCTCTCTTTTTTTCTATC
TCTTGGCCTTTTTCTTTTCCCTCAAGCTCACTTTTTACCTCTCCCTTTTGTTTTCCCATTGTTTCCCTCAATCGTTTTTT
ATCTTCAAACACTTGAGAAGGAGATAATGGTGCAAGAGTATACTTCTTACCATTATACAGAAGACTATACCTATTCTTTC
TCCCATGATGAGTATATCCCTATCATACTGCCAAGGTCGGCCAAGGAAAACATGACATGCTTGCATTGGAACTACATCAC
AAAGAATTTCATCTTCATACCTACCAACATTGAATGAAATCATGCATTGTTTGTTTACTTTTACTTCTCCACAATCATTC
AACCATTAGAGCCTATATGGGGTAGAGCGCTTCATGCATACAATTCCTAGTTTATCCACCAAGTATGAACTCACCACATT
TGCACAACTTCCCCCATCAATAATCATAGAATAAGTCTTCCCTTTTATCCCACACCTAGTATGAAACAAATTCTCTCTTT
GCCCTTCATCAACACTACCCAAATTGATAGTCATAATTCTCCTAACCACCCAAATTATACCATCATTAGGCAGTTCCAAA
TCATCTTCCTCACTAAGACCTTCTCCCTCTTCTTTTTCCCCCTCACTTTTTTCACACTCATATTCTCCATTCTCTCTAAG
TAGGATGTTTCTTCTACTTGGACATTCATGCGTCATATGTCCCCTTCCATGACATTTGTGACATTGAATAGAACTTGAAG
GTTTAGAAGATTTAGGTTTAAAGGTTTTACCTCCCTCCTCAACCTTACCTTTACCTCTATCATCTTGAGGTTTGGAAGGA
GTTTTCCCCTCTTGAGTTGACCATGGCTTCTTAGAGATAGTGTTTGGTCGACTTCTCCATGAGTTATTTTGCTGCTTTTT
CTCAATTTGTTTTTCAACTTTTACAGACAAATCAACTAACTCATCTAAAGTTACATATTGTTGTATCTCTACTACATTAG
CTATTTCTGTATTTAAACCATTTAAAAATCTAGCTATTGTAGCCTCTTCTTCCTCCATGCAGTTAGCTTGGATCATAGCC
ATATCCATGCTTTTGAAGTACTCATCCACCGACATGGAGCCTTGCTTCAAGTGTTGAAGGCGAGACTGTAGATCTCTTTG
GAAGTATGATGGAATAAATCGCTTCCTCATTACCCTCTTCATCTCTGCCCACGTAGCAATAGGTGATAGCTCCTCTTGCA
ATCTGTCCCTAGCAAGCTTTTTCCACCAAGAAGCAGCATAATCAAAAAACTCAACAACAACAAGTTTAACTTTCTTACCC
TCAAAGTAGTTATGGCAATCAAAGATGGCTTCAACTCGTCTCTCCCAATCAAGGTACAAGTCTGGATCCCTTGTCCCCTT
GAAAGATGGCATCTTCATCTTTATACTATTTATATTATCATCTTCTACTCTACCTCTTTGTCCCCTCCTATCTCTTCTTT
CTAGATTAAATTCAACATCAAAATCATCATTATCATATTCAGGATTTACAAAAGGGATATGGGGTACATTCCTTCTAACC
TGGGGTCTAACATTATTTGGGGGTACAACATCATTCTCCCTCCTAATTGCAGCTATGGTGTCATTCTGCTCGATAATCAT
ATCCCTCATCTCTTGAAATTGAAGGGTCCAACTCTCAAATTGTTGGTGCATAGCTTAAAGGGTGAAGTCGTTCCTCATCA
CCACCTGAATTAGACATCTAAAAAAAAGAATAAATGATCAAGTATCACACTTTTAATATGGCTTTTACCCTCTTTTAAAC
TCACCCACACTTGCCTTTTTCCACTCAAAATAACCTTTGAACGAGAATACTTTGTAGATTTATAATTAAACCAAAACGTG
TATCAAGTTCGTAGTAATAAAGTATGGAATCTTGGGGTACAACAAGAAAGTAAAAAACTAGTCCTAGAACAAGTAGGATT
TAGTTGAAACAAAACACGAATAAAAAGGAACTTATTTTAGAATTATAAGAACAAGACTCTACTAGACGTAGTTTGAGACA
ATCCTAGAACCATTCTAAACCTTGTGCTCTGATTACGAAGTTTGTCACGACCCAAGGGTACCCCCTAGACGTAACATGGC
ATACTTGACCTCGAAAGGGTCTCATACAAGCCCTTAACATCGTGACATAGGTAATAGAAATGAAAATATGGAACAATTTA
AAACTTTTACAATCGAAGTCATTTCTTATAAAAGCAAGCTGAAGTCTTTCTATACTCTTTGTCTCAAACCATCTGATAAC
AGCAAGGTTAAGGGAGATCACAAATAGAGAATTGAATAATAGAATGCGGAAGCACAAAGAAAATAAACAAAAAAAACTAA
CTAAGATATGGGAAATTCGAAGGAAAAATCCACGAATTTCCAAGGGTTAGATGTTCTAAGGCCTTGAAAAGATCCAAGTA
ACAACGTATAGATTTATGGAAGAAATCTAACGCCTTTACTTGAGAAAATGAATCAAAACGATAGATTCGGATCTTGACCG
CTTTATGAGTAACTAAAGACAATAATTAGTATGTAGAAACTAATCACCTTCTAAAGAATACCAAAAAGAAACCAAAGATA
TCACAAGAGAAAGTTACTTTATACCTTAAACTATGAAACTAGTAAAGGTTTAAAGATAAATTCTCAAAGAACAAGTCACA
AAGGTTCAAAGAACTCACTCCAATATTATTAATATCAATCTAAATTGTCTTTAATGAATGAAAAGGACTCCTATATATAG
GAGAAGGGGAAAAAACGTCCAAGGAACCCTAGAAAGACAATTACAAGGAATCCTACTCTAGAAAGGAAATAAAGTAACCT
AACTAGGAACAAATTTAGTATTTCTAGGAAAGCATTAAATGGTACTTAGGAGACCATAAATAGACTAAGGAAAATATTAA
TAACCTATATATAAATAAATAAATAAATAAATAAGGTAAATCCCAACTAGGAAAAGAATCTTGACAATCTAGGAAAGTTT
GACTAGTCTTCTCTCAAAACTTGGTCAGAAAGCAACTCTTGTTGTGGCTGATTCTTGGACTCTTCTTGACCTTATTTGCA
CGAAATTGGCCCTTAAAATTCCTCATCTTGGGCTTGAATTTGGGCCACCAAATAATTGTAGCATTTGGACAATTCCTCTC
CCGTGGGCTTGAGCTCTTCTTCCCCAATAAGACACCTTTGGATCAGCGATTGAAGCCCATTGAGCTTATCATTGAACTCT
TTGGTTTGAGATCTTGTTATGGGCCTCCTTAGAGTTTCTAACACTTCATCCTTGTCCTTCAATGGAGTAGAGCTTCCTTG
GATGCTATCACAAAGTAATATTGCGCACCCACTCGATACGCTCCCCATCTCGATAAAATGACAGGTCATCCACCATAGTA
AAGTCTCTCCCTTCTCGGCATCCCTCTGAAATGCCCCACTCTGAACCACTCTCATCTTGTAGTCATACTCTGTTGTACTA
ATTGGCAGAGTGTGGTCTTGGCCATAAATGAACTGGCGGATAGTGGTCTCGAAGATGTCAACGAAAAAGTTCCACACCAA
GGTAGCCTAAAATGGGGGCTGAGCTAATGGCTTAGCCCATTTAGAAAGAGCATTACAGATAGTGGCTGCGTAGGAGGCGT
ATAACTCTCAAGTAATCTCCACGCTGAACTTTCCCGGTCCCCGTGCCATCCACTAACACATGTGCTTCTTGAACAACTCC
TCAATAGTGGGCATAGTGTAGAGGCTACCTGTAACTACCCGTCTCTCCTCAGTAATGGTTTGGGTCATCTTCATATGATC
ATTCGATACCTTGCTGTCATCATATATATCATACTGACCCGCAACGCACCACCTGCTTGGCTCTGTGGCGCTGGGAACCG
GCTCAACACTGGGGTTTTGGGCCTCCCTGGTGCTATTGGCATCGGAAAAGGAGGCGGAAGCACAGCCGGCACTGGAGCCA
GACTATGACTCTCTTGCTGGTGTGGCCCCCTCCTCAGACTAGGGGCAGTGACCTCGATCTTGTCACTAGAAGTAAGTATA
TTCCAGGCTCTGTTCCTTGTAGTCCAGGGACAGTGGGGGAGCCTCTGGTGGTCTCAAGGGAGTATTCGTCCTCACTAAAG
TTGACAATCATGCGGCTGGATGGGGCAATAAACTTAGACTTCTCCTCTTGCGTACATGAGAGATTGTTTTGGTGCCATGG
TACCTGTGGAAGACTAGTTAGTGCCTAAACAACACAAGAATGCCCAAGAAAAATTTTTAGAACAAGCTTAGGACTTAGGC
AAAAAAATTAAAAAATTCCAGGAGGTAGCTAGTTCTGTGACCTACGGTGGGTAACTACGGTCCATCGATGGAGTGACAGA
TTGTGGGTCACCTCCGTAGGTGAGGGTGCCCATTTTTGGGTCTCTGATGTTGGAACCACGGATGTACAGAATGGTCCGTC
GATGGAACGATGGACCGTGGTTCGTAACTTAGACGATATTTTTGTGCATGCAGTTGACGGGCCATGACTTACTGTCTGTC
AGTAGAGGTCGTCGACTAGTGTTGTGCCAGGCATGGATTTCCAATTTTCGTACAACACATTAACTTCAACAATCAATCTA
AGTCTAAACATGTGTTTCAACATATTGTGCAGTAGTTCATCATCCTCAGTGTTTCGATTATGCAAAATTCAATTATCTAT
AACGAGAAAACGAAACCCTAAGTCCAAACCTCCAACTAGAACTATCAAACCCATTTAGTCAATTAAAATTAACTACACAC
CCACATACCATCATTTCAAGGGTAGTATCTAAACCACATTTCAACATTTAAACAACTAATTAACAACCCAAGGTCAAGTT
CAACTTTGTGACTTCATGATTTAAACAATAAACAAGGAATTCAAAGTTATAGTGAAATCGTTTACCTTACAAGTAAGCAA
AGTTAGTGAGTGTCTGATCTAGTACAATTGCACCTTAGACAGACTTTGACACCGAACCCGGACCTTGAAAGCTTGGTGGA
AATGGAGGATTTTGGGAGAGAAAATAGAATTTGTGCAGAGAGGAGAATGAATGGGGGTATGGAATTGGAAATGGAGGATA
TAATGGAGTAAATGGGATAGAATATGAGATGAATATGGGTATGTTAATGGTTTGAAATGGTTGGGGAGAAGAGGGAAATG
GGGGATGTGTTTAAGATGAAGGAGTTTTATTTTTATGGGGTTCGGGTCGGGTCATCTGAAACCCTAACTTGGACCTACAA
AACCCCATCGATGGTCCGTGGGTCAACCTACGATCCGTCGATGGGTTTCGTGGTTCAATCTAAAACTTAGAAAAATATAG
AGCACATACCTAGGATCTACGGATTCCATCCACAGTCCGTGGTTCGACCGATGGAGCGTCGATGGTATCCATAGATCACT
ACATCAGTTTCTTCGATGGTATCCAAGGATATCTTGTAACACTGCAATGGGCCTCTTCACAGTTCTATCATCCATAAGTA
AACGCATCATAGTCAGTTTTGGAGCTCCTAAACCCAACTTCTTATAAATCGACAATGGCATCAAATTAATTCTAGCACCA
AAATCACACAAGGCCTTCGCAAAGTGCAACATGCCGATGGTACAAGGAATAGTGAAAGCTCCAGGATCCTATTTCTTCTG
CACAAGTGACCTAGTAGCAATAGCACTACAATGTTGTAACCTTTCTTCATCCTCAAAACTGACAGCCCTCTTTTTGGTCA
CCAAGTCCTTCACGAATTTTGCATACCCAGGCATTTGCTCCAAAGCTTCTATCAACGGGACATTGATGGAAATTTTTTTC
AACATTGCTATAAACATGTGGTATTTTGTTTCCTCAGTCTTTTTCACCAACCTCTGTGGAAAGGGAGGTGGAGGTTTAGG
CATGTGAACAACTTTTTTGTCACCTCAGTTTCTTTTTTTGTAGCATCTTTTGAATCTCCAGTAACCCCAATCTCATCCAC
ATCTTTTTCTACCTTTCTTTCAACCTCAGACGGCATGGGGGATAAACAGTTTGTTTTCCTCCGCGAGGAATGACTGCCAT
ACAATGCCCATCATTTTTTGAATTTTGGATGGTGTTTCTAGGAAGTGTGTCAGGCTGACGTGGGTTCACAGTAGCGGACA
ACTCACTAAACTGCTGCTCAAGTTGCTTGATCGACACTGCATGTGCATCAACTTTTTGACCAATCCCAGATAAATCATTG
CGCATGTCCTTCACATTCTCATCAGTCACATCAAACCTCTTCATCATCTTCTGCATCATATCTTCAATGCAAGTCATACT
AGTACCACTCTCTCTATTACCAGGTGGAACATAGGGTCCAACTCTCTCATTATTCTTTCCATAGTTATTCCGATTGTAAT
TGTTATCACCATTGAAGTTCCCATCCCGGACATAGTTTCCCTCTCGGTTGTAGTTTCCATAGTTCCAACCTTGGTTTCCT
TGACCTTAGCGCCAATTATCCTAATTGGAACCTTGGGCATTGGTTCGGAAAACCCTGTCGATCATTAACCAAATTCGCAT
CCTCCTCATAGTAACATTCCTCAACTGGCAGTGGTGGAGTTCTAGTTAGATAAATTATTGCATTCACTTTTTCTGCATTT
CCACTCACATGCTTTAATATTAAGCCAATTTATGTCCTCATTTGAGCCATCTCTTCACGAATGTAATCATTTGATCGACT
TGGTGCAATTTGGACAGCAAACGTGCTCCTACCAATATTTGCCTTTCTAGTGCTCCATACCTTATTGTTTTGGGAAATTC
TTTCATGTTTTTCAGCGATCTCCTCAAAAGTGCACTCACCATATGATCCTCCAGCAATAGTATCTAGCACAGCCGAAGAT
TGTCATCCTTTCCTCTGTAGAAGTACTCCTCCAGTGACTCATCATCTATGCGGTGATTTGGAACACTCCTCATGAACCCA
GTGAGCCTGTGAAATTATTAAGTTTATCCTTGTGATTTAACTTCTTGGACACCTGAAAATACCTTTCCATGGATACCTTA
TGTAATTGGTTCCATGTATAGATCGAATTGAATGGCAGCTCAGAAACCTACACAGCAGCATCACCAGTCAACGACAGTGG
GAATACCCTCAAACCAATGACATTCATATCCAACTCTGGTCTTCCCACACAACTCTTACAGACACTTCTCAATTAAATGT
GTGATCATATGGATCTTCCAAAGCTAACCAACCAAACAACCCTCTTGTTGTAAGCATTTGCATAGGACTGCTAGTCAGGG
AGAACAATAGGCTCATTTGATCCAACCGCATCGTAGTCAACCCTGTAGTTATCACGAAACCTCGGTGCTGGCGGATTCTA
CACCCTTTCTACATTTTTTATTAGATGTCCACTTTGAACCTATACGGGAACATTAATAACTCCAGAAGGCTGAATTTCAA
AACCGTCTCTGTGACCCTCTATGATTGGATTATTAAGTACCCCTTGCTTAGCCCTTTTCCTCAAAGTTTTCTCAATTCAG
GATCTTAGGGGATCAAGGGTATGCCTCGACTCCTTGTACTTGGCATACACAAGAGGTAAGACATGTAGAAAACAAAAACA
AAAGAGGTATAAAATTACGAAATACTTGACTAAAGTTTAATAATGAATTTAGATTAATCTAAAAGTCGTATTCCTCGGCA
ACAACACCAAAATTTGATATGCTCAAATTACACCTCCCAAAAGAAGTATAAGCAATTGTTATCAAGTAAAGAACCTAATT
GAAGGTTAGGGTCGATCCCACGAGGAATATGGCTTAGACTTAAACTAACTCATAATTAAATTCGTTTAGTCAAACTATTT
CCGGGGAAAGTAACAAAAAGGGGGGTTGTTCAAATAAAATAAAAGATTGTTTATTGTATCAGTAATAAGTAACCAGGTTT
GCAATTTTGAGATATCAATAGGAGATGAAAACTAGGGCATACGTGTTCCCCACGAGCTCTTCACACAGTATTCCTAATAA
TAGTAATTATATCCTAGTGTTTGGCATACACGACCGATAAGTTATGTATTCCTAAGTGATAGGTAATCTAAGTAGAAACT
TCCACTTGCGACTTAGTAAATCTATGTGTGTGTGCTTTACTTGCCCTTACCTTTACCCCGGATTAGCCCTCGTTTCAATT
AACTTAGGGTATTCACCCTTTCCTCAATTGATTAATGTCAGACTATTAGATAGCAGCAAATCCTTAACTAAATCTATGTT
GTTTAATTCTTTTCTCATTCATTATCCCCTTGGTAAGGTAAGTAGGAACAAGGCGGGTTTTAACGTTGTGCACCATAAGA
AAGACTTTTAAACGAAAGAATTAACAATACATGTATAAAGACTATTCAAGAATTACTTAGTTATTATTCATACGTTGTTA
ATTGCTCATGGTTCCATAACCCTAGTTGTGGATTTAGCTACTCATGCTTAAGAGTTCAAAATTCATATAAGGGTTAGAAG
AAATAATGAAGTTACAATTAGAATAGATAAAAACCAAATTCTTGAATTGAAAATCAAAGTGAAATTGCATAACACCAACT
TCTGGAAATCAATTGCTAAGAGTTTGCAAAATAATTCCGAAAGACCAAAACAAAAGTATCCAATATTTTCTAACACCCAA
AAACGGAACTTACAACCCATATTTATAGAGTTTAAATCCTAAACCAACTAGGAAAGGAAAATTAGTGTAACGCCCCATAT
TCTATGTGTACTAGTTCTATTTACATGATACTTATAAATTGTCTTGTGGTATAGTTATGGACTCGGTTTCCTATGTGACT
AATGGCAATAGAATCGGTTTAAAGTGAACGGTCCATAGATTTTGATGCGACCCAATTAGGTTGACGTCGATGGAAGTATT
TAAACTTGAGATCATAAGGTGGTATTTGAGTCTAAAGTTTAAAGTGACATAGTGTAGATAAGTTTTAAGTTAAGTTAAAT
GTAGTAAGGTCTAGAAATGGAATAAAATATTGAGGTGCTTGCTTAACTTAACTAAGCCAGTAGGTGACAAGTAGGTGCCA
TCACCTACTTTGACTTATTGACTCGCCCAAAGGACCAAGTAGGTGCATCACCTACTTTGACTTATTGAACAACCCAAATA
AACAATTAGGTGCATCACCTACTAAGACTCTTTTGAACATGTTATTGGGCCAAGTACACTACCACCTACTTGCATTAATC
TGGCTCAAGTTGATAAGAAGAATAAGGGGAAAATGGACAGCCAAGGCCCAATATTCATATGTCTAAAAAGGCCCAAGTGG
AAATTCCAAGTAGGTGGATCACCTACTTGATAAATTATGGCCCAAAATGAGTGAGAAAGTCGGCCAAAGAAGGTCCCTTT
AAAAGGGATTGATATCAGGTTTTTTTCCAACTATATTTTACTTTTAACAAAAATCTGATTTCTAGAGCCTTTCTTTCTTC
TCTCTCTTAGCTTCATACAACAGCCATTAAATACTATTATATTGGGGAGTTAAATCTATTGGAAGGTATAGGTTAAGACA
AGTTGAGGAGGAATACCTTTACCTTGAAGAATCTAAGTCTTAGCAAGTGGTTGTTCTGTCCAGCAAGGTAAGCTACTACA
ATTTTCTCCCTCTTGCTCTTGAGTTAATTAGGACATTTGGTATGTGTTAGTGAGTTGGAAATTGTTCCTTCTACATAGTG
TATTATTAGGGAGAATGTTCTGGTGGTTAGTGCATCTTAGGACAGCCATGGAGGGGAGTCACCTTTAAATTCAATTGTGA
GCTCGTTTGAGCATCTTAAGAGTAATGTTAGCTCTTCAAGTGTTGTGATCAGAAACTGAGATATATATTTCTTCTATTAC
ATTATTATATTTAAGGACTGTTTTATGTATGTTATGATAAGGGATGTGACTGGATGTGTGGAGAAGTTATGGTGACGTTA
AAGGACATAATTAAATATTGTAAGGAGTTTTGGGGATGACCTAATGTAAAGGTTGTTAGTATATAGACGTGATTAAAGGG
AAAGAGAAGGAAAGAAAACAGTGGCTAGATAAATTGCATACTTACTGCTTGGTTACTATTTTTGTGAGATCAAGTAGCTC
ATATTGGTTGATTAGCTACTAATACTAGCCTTAAAACTTATTTTATTGTAGATTGGTAATCTGAAGAGAATGAGCTTAAG
TCAAACTTTTTGAATTGTATAGCAATGTATGTAAGGCTATTCGATTTCCTATTTATTTTGCATGAATCCAACACTTGTAT
TACAAAGTATGCTCTCTAAGTGCCCTTGGTAGTGACTGATCCATAATTACAATTCCTACTCTCTAGAGCATTAAAGTGGG
TACTCTAATATGAGTTTATTACTAAATGTACGTGCTTACTCTACCAAGTATTAGCATGCAAGGTTTAAACTTGTTTCATT
GTCAAAGTACCCTTGGCACGTATTCCCCTTATATAAATCAAAATGATCCTAGATTACACATGGTACATATGTTTATATGT
TGGATATACAATCTGCCGATATCTTGCCAACTTGCTTCAGTTGTCTATTCCATCATATATGTCATCTTTTCACATGTTCA
TATGTTCCCTTTATTATTTATTACTCCAATTGTGTTAGACTATAATTTTATCTCACAAGATCCCTACTTGCTCTATTGTA
TATGTACTTACTTAGAATATGTATCCGTCCTTAAGTTGAATCTACCCAAGTTTTCCCTTGGTTCCATATTCATGTATACC
TTGTATTTGATATTAGTTAGTGAGTATTTGACTATAATCTAGAGTTCAAATTTCTTGGCTGAATGTTAAATGTCTTCACT
TGATATGTGCTTCAATTTGAGATATCAAAATGCTTACTGAGTTATATAAGCTCCTAAGTATTACATTCGTGTCACATTTG
ATTTCCATGTCATTTTTATTACCGTAAGTCTGTATTCATATGTTTTCTACTATTGGTCCATAGTACCAAATCATAACAAT
GATTATGAACACCAAAACAACAATCTCAAAAGAGTTATGGTCATCAAAAGAACAATCTCAAAAGAGTTATGAACATCAAA
ACAACAATCTCAAAGATTAAGGAATCTAAGTGAAGCAATTTGTATAATTATGGGTGGCACCCCAGGGGAAAATGCCTAGC
ATGGGTTGATCCCAATTGGTAAAAAAGGGTGGTAGCTCAGGGGAGAAAGCCTAGCATGGGCCGATCCCTATTGGTATAGA
AGGGTGGTAGCTCAAGGGTGAAAGTCTAGCATAGGCTGAACCCTATTTGTGGAATTATGAGGACAACATCCCAGGGGTTA
AAATGTCTAGCATGGGTCATCCTCTTCTACCACTGATCAAATGGTCATTTGTATCATATGTCTTATAAAGATTATAACGC
ACAGAAAAGTAAAGAAAAGAATGTAACATAAAGGATTCCACAAGTATAAGGAAAGGTGGTCTCAAATCCATATCTATTTG
TATTTGGTTTCACTTGATCTCTCATTTTACATATGGTTGTATTATGCCTTACATATTCAGTACATTACCACCTACTTGGT
CCTTTTGGCTGGTCAATAAGTCAAAGTAGGTGATCACACCTACTTGTCATCTACTAGCTTAGTTAAGTCAAGCAAGCACC
TCAATATTTTATTCTATTTCTAGACCTTAATACCTTTAACTTAACTTAAAACTTATATACACTATGTCACTTTAAACTTT
AGACTCAAATACCACCTTATGATCTCAAGTTTAACTACTTCCATCGACGTCAACTTGATCAGGTCGCATCAAAATCTACG
GACAGTTCGCTTTAAACCTATTCTATTGTCACTAGTCACATAGGGAACCGAGTCCATAACTATACATCAAGAAAAATTAT
AAGCGTCATGTAAATAGAACTAGTACACGTAGAATACGGGGTGTTACACATAAGCTATAACTTTACCATTCTGCATCAAT
ATACTACCAAGTCCAACTCTAGATACATCAAATAAAAAACAAAGCCATGTGTACCTTCTAGTAGGGTCAACACTGGGGTA
GTAGTGAACAGAGTTTTCAATTCCTCAAAGTTTTTATCACAGGTTTCATACCATTAAACTTAGCTTTTTTCTAAGACAAC
TTTGTCAACGGATATGAAATTGAAGAAAACGCCTCGACGAACCTTCTATAGTAACATGCCAATCCCAAGAAACTCCTTAT
ATCAGTTGGAGATGTGGGTCTGGGCCAGTTCTGCACTGCTTCAATCTTCTGAGTGTCAACTCGAGTCCCTTCACCAATTA
CAATGTGGCCTAGAATGCCACGAGCTCAAGTCAAAACTCACACTTAGAAAATTTGGCATACAACTCCTTATCTTTGAGAG
TTTGGAAAGCTATTCTGAGATTACTAGCATGATCCTCCTCACTCCTCGAATAAATCAAGATGTCATCAATAAAAAAATAA
TCAATCATGTCAAGATATGGCTTAAATACTCTGTTCATAAGGTCCATGAATGTTGCAGGAGTATTAGTCAAGCCAAAAGA
CATAACAAGGAACTTATACTAACCATAACGGGTCTTGAATGTTTTCTTCGAGATGTCACTTTCCCTTACTCTCAACTATC
AAATCTAAGGTCTATCTTAGAAAATCAAGTGGCACCCTGAAGTTGATCAATAAGATCATCAATTCTCGAAAGGGGATACT
TATTCTTTATGGTGACCTTGTTCAACTAGTGGTAATTAATATACATCCTAAGAGAACAATCCTTCTTCCTCACAAATAAG
ATTGGAGCACCCCAGGGTGAGACACTAGGTCGAATAAAACCCTTATCAAGAAGATCTTTCAACTACTCTTTTAACTCTTT
TAACTCAGCTAGAGCCATTCTATATGGCGAATAGAGATATGTCGAGTATATGGACGAATGTCTATTCTGAAATTGATTTT
TCTCTCAGAAGGGACTCCAGGAAGATCATCTGGAAAGACCTCTAGAAACTCACTCATAACTAGAAGTGACTGAATAGGTG
GTGTCTCAACACTAGAGTTATTAGCTTGGACTAAGTGATAGATGCACCCTTGGAAACTAACTTTCTGGCTTTAAGGTATG
AGATGACCCACTCTATAACAGGCTCATTAGGAAACTGAAACTTTACTACTCGAGTTCTACAATCAACTGAGGCATAACAA
GCATGAAGCCAGTCCATACCTAGAATAACATCAAAGTCCACCATGTCTAGCTCGACTAAGTCACCCACGGTGTCCTTGTG
ATTGATAGAGATGACACAATCACAATAAACTCTATCGGCTAGAATTGACTCACCAACAGGTGTGAAAACACTGAAGGGAT
CAAGAAGTCGTTCGGGAAGAATATCAAAGATCATAGTTATATATGGATTCACAAAAGATAGACTCACACCTGGATCAACT
AATACATATACATCAAAGGTAAAGACTTTGATCGTACCTGCGACAACATCTGGTTAATTTTCCTGCTCTTGGTGATTGGA
TATAGCATACAGACGGTTTACTTCTCTGCATATTCCTGAAGTAGCTCTATCTACCGAAGCTGCTGAAGAATATTGGGCTA
TATTCCCCCATTACCATTATCATGCTTGTAATTAGGGCACTCTCTCATGAATTGACATGCCTGACGACACTTGAAGTAGC
CATAGGATTCATCACAACACGTTCCACGGTAGTTCCTACCACACTTAGCACGTGTAGGGGACCAATAGGGCCCTTGCACC
ACACTACCATGAGACTGAGTAAGCCAAGCTCTAAAGTTCTGCGAATTCTAATTTCTGAAATCACCCCTATTCTTTGGTGC
AAATGCACTAGTTGATGATGGGACGACCCAGTTGGACTTTGCTGAAAGATAACCGGTTGGCATTTCTGGCATTTTGCTTT
TCAGACTCATTACCTGTTGTCTTCGCTCTCTTACTACAGACTTGTGCCCTATCTTTCAACTTGTCTTCCTCAACCTGATG
TACATGGATCATAAACCTCTTTATGTCCATGTCCCTTATCAACGTAGCAGTCTTACCCTCACAAACGAGATAGTCCAGAA
ACAAATAGACTCATCATGCTCCTCATATCAGCAACCATCTCTGGAGAATAATGGGAAAGTTGAGTGAACTTGAGGCTGTA
CTCATGGACTCCTTTTTAAGAGTGAGAAATTCTCTTATCTTTTCCTCTCTCAGCTCACGGGGAAAGAAACGCCCTATGAA
GACACTTTCAAGCCCAACTCACAATAAGTGCCCCTTCATCCCTACTCTTCTTCCATTGGTCGTACCAAATCCTAGAAACA
CCCTTGATTTGGTATGAAGCTAACTCCACACACTCAGCATCAGCAACACGCATAACCTCAAATACTTTGTATAATTCCTC
CACAAAGTTTTCCGAATCTTCAGTGACATTTGACCTTGTGAAATCTGGAGGATTCATTCTCAAGAACTCACGGATCCATG
ATGTATAAGCCACATCCTGACGAACCCCTCTTTGTTGACTAGCTTGATTGGCCACAACTTGACTCAACATTTGGATAGGA
TCCCGGAGCTCAGCATTGGTGACCTTTCCCTAAAGGGGTTGCACTTCTGGTGCATTAGAAACCCCTTGATTCTGGAGATC
ACCATTTCTCCTAGCAGGACGTCCTCGAATAACTCTTCGTGGAGGCATGATTTAAAAATATATGTGCAAGCGTGAATGAG
AAGGAAACTTTCATAAAGTTGAACTCGATCACACATAAGAGAGTGAGAAAGATGTGAAATGTTTCCTATATGTTGTAGCC
TCCTAATTATATATGTGGAATGCTTCACACTAATAACGAGGACTCTACAGACATGGCTTCATAGACACCCTAGGACTCTT
GAACTATGTGCTCTAATACCAAGTTTGTCACACCCCGAGCCTAAACCCTAGACGTGGCCGGAACTCAAGAACCATTAATG
GTCCTAAGCGAACCATTGGTCTTGCTCAATACTCAGTGGAAGACTTACTCAACAACATAGGAAACTCAAACGCAAAAGTC
AACTAATAATGTCTCATTAATAAAAATAGTTTAACTCAAAAATGTCTGAAATACTCAAATGAACACAAGTGTTCAACTCA
AATTCTTTAAAACATCAACGAGGGAAATGGAAAAAAAAACTCCTCAACTACTACTATCTATGAAGCTTCTAAATACTATG
ATGGAAGTCGGGACAAGACCCATGACTTCCTAATAATACTGAAATCTGAATGTGGAACCCTCCGGAAGCAAGGATGCTTA
CCAAAGCTAACTAGAAATGCAAGTGGTATCAACGGAGCGCCTGCTGATAACCCTGAACACTTATATCTGCATCTTGAAAA
GATGCATGTCGAATGATGTCAGGACATTTAATGTACGAGCATGTAAGGGGAATACTGAAGCATAAACATATATCTGAACG
GATAAAAAGGGAAGACATACTCACCTCAGCTCAACTCAAATCAATAGGAAAGCAATGATAATAAGATGCAATATATAAAG
CATTTAATAGAGTAGACAATAACTTAAAATTTATAAATATAGAATAATGAACTCTTTACTCTTATTTGGGAGATTCTCTA
ACCGACAACCATCAGTATGAGTTGTGTGATGATACAGTGTCTCACCCACACTGCCTGAACTGTCATATGCCTTTCTAGGG
TATAGAACACCTCAGCTAAGTAGATCAACTAAGCTATGCTTAAAAGCAATAAGGAATCATCTAAAAAGTATAATGATTTA
CCCATGTTGGCTACATGGTTTATGAGGAATGTGAGTTGTCTGAACTCATCCCCATATCGGTGCTAAATACTACTCCCAAT
AATATATATAACTCATGCTCAAATGTATAAGAACATAACTCATCCTCAAGTTGAGATTTTTACTCAAAAGAATCTCTTAA
AAGAGATAATGATCAAAACTTCTCATAAACTCATTTAGAAATCAAGGTTTACTCTCGTTTTAAATGTAAAAGTGTTCGCA
CTTGGGAATACTTAGTTCCCTTATACTCATTTTGAACCATTAAAGACAACTCTCCTAATTCTCATACTCATTTACTCAAG
TCTTTATTGAAGTTTCTAGAAGATTGTTAAAGACTTCTCAAAATGACTCAAAAAGGGTGCTCGAACTTTATGTCAATCCC
CGAGCCTATAGCCTGGACATGCCAGCACTCGAGAACCATTTTTTATCCCCAAGTGAACCCTTGGCCTGGCTGACTATTTA
GCGTAAGACTTACTCAAGAATAAAGAAGCTTTAAAAATAGAATTTATAGCATTCAAACTCAAGTAAATACTTAACCCAAC
TGTCTGAAAATACTTAATCCAATAATAATAATAATAATAATAATAATAATAATAATAATAATAATAATAATACTTTGCCA
AACAATCTCAAAACATCTCAAACAAAAGAGAAATATGGAGAGACTCATCAACACTAACTATCTATGAAGCCTCTAATACT
AGGATAGAAGTAGGGACAAGATCCACGATAACTCAACAATAACATGAAAGTAAATTGTGAAATCCTCCAAAAATCAAGGA
GGCTCACCAAAGTTGTCTGTAGCGCAAAGTGATCTCAATGATTTGCTTGTTGATGATGTTGAACACTTGTATATGCATCA
TAAAATTGAATGAAAGGACTACAAGAGATGTAGATATATACTCGACTAAATGTAAAGAAATAAGGAGGTGAAATCATTAA
AAACTTTACAAAAATACTTTCTCATTCTTTGAACTTAAACATAATAAGTGATATATAAAATTATACTATAACTCTATTAG
GAGATTCTCTAACTGACAACCATCAGTATGAGCTAAGTGATGATACAACATCTTGTCCACACTGCCAGAACTGTCCCATA
TCGTGCCAGGATATAGAACACCTCAACAAAATGAATCCATTAAGCTATTCCCGAAGGCTCTAAGGACTCATCTTCAAAGT
ATGATCTTGTACCAATGTTGGAAAGACATGGTTTATTGGGGTTGTGGGTTATCTGAACTCTCTCTCTCATATCAGTGCTC
AATACTACTCTCAATAATATTTAACTTTGTTCAATGTATAAAAACATTACTCTTTCCTTGTTTGAGATAATTGCTCAACT
ATCCTCTTAAAAGAGGCAACTGCTCTGAATTAACTATGAACTCATTACGCATTTAAAAATCAAAGTTTTGTCTTTTCTCA
CTGTAAAAAATTATAAATTTGGGAGTCAATAATTCCTTTAAGCTTTACTCAAAATGCCTCTTTAAATTTTCCTCAAACGC
TCCTATTTACTTTATGAAAAAATCAATTTAAGATAATTATTGGATTAAAAAGATTCTCATCAATAACTGAGTGAATACTT
CAAATAATAGGGTTCATGGTGAAAAATAGGCATGAATAATCAAGTCACGAATCTCAATACATGATATATAGTAACTCTAA
AATTAGGAATAACAACTCGGAATTCAACAACAAACTCATCTCAAGAATTATCAAAACTAAGGATGTAACCCTAGATTATT
ATTTATTGATAGAAAGTAGATGTAGGGCGTGAGAACGAACTCAGTACATCACTATGATAGCCTTACATACCGAGGAAGAA
CAGAGTTCTTGGCGAAATTGATGAAATTCAAAGAACAATAGAAACCCCTAGCTTTTCTCCTAATGAATCCTTGCTTTAAG
TGTTTGAAGTGTTAAAGAACGTAAAATAATGTTTTAACACTATTTAGACCTTAATTAGGTGAAAAAGAGTCGTGGGTTAG
GCTTAGAGAGGGTGGGAAAAGATTGAACTACCCCTCTTTAAAAGCTGTCAAAAACAGTCCATGATACCACCTATGGGTTG
TGGTTTGACCCACGGACCGTAGATCCCACCATGGATTCTATATTGAATTTTTAAGGCTCAAAGTCCATTTACGAGCCCAA
ATGACGGCTCGTAGGTCAACCTATGGCTCGCCGGTTGGATCTGTAGGATTTGGGTCCCAAAATTTAACCCCAGTGCTCTA
CAAATGTCACTCCCCAAACTCAAGGGGCACAACTGGCTCCTAATGCCAAAACTAAATCCTGAGCCGACCCTGCTAAACCA
TTTGCTACTAGCACATGGCAGCCACACGCAATCAAGAAAACAAACAAGCACATCTCGGCTTCAAAGTAAGTCCTCGACCG
GCAAGGCCCCTATCAATAGATCTATAAAAGAAACAACTTCTCCCAAAAGTTCATATAAAGAAATAGCCAACAAGCACAGA
AGTCCTGATTGGGCCATCGAGGCCACCATGATCTCTATACCAAAACTGAAAGCAGGTATATATAGAAACAATACATCAAA
CAGCTCACAAGCTTCAGCAAACAAACAAACTAGGCCAGCATGGCCATAATGTAGCTATACACCACACACACTAGTCTGCA
AGCCTCTAAGAGTAGTAAAGATTGGCTAGACAGGACCCCAGCCTACCCATAAAAATATAAACAACAAAATCTAACAAGCC
TCCCAACTCTGGCAGCTCCAGAGGAAAGGGGCTAGACAACAACACAGAAGTCAATCCTACTGCTGAGGAGGTCTACTAGG
TTGTCTGTCGGGACCTGCATACATAAATGCAGCTCCCCCAGGCAATGGGCCGTCAGTACAAAATAATGTACAGAGTATGA
AAGGCTATTGACTAAATAAGCAACTATCATAATATACCAATAGCAATCAAGTAAGGAAATCAAAATTTAGATAAGCATGC
TAACTCACTACTGAATCTAAAAAAATACAAAAATGAACAACCAACAACCTAATCAAGCCTCCATAAGCTCGGTAGGTACA
AACAACATACCACCTACCTAGGCCCCCATAAGCCTAGAAGGTGCCAAATTAATCTACATAACTGTATCGGTAGCCCCTTG
TCATTGTAAGAATTCGCATAGCCCTTTTTTGCAACGATATAGAACATCATAGCTCTGTGGGCTACACATAGACCTATTTT
GCATCAACATAGCCCTGTAGGCAACAGATAGCCCTCTTTGGTGTCAAAATATCCCCGTAGGCAACTCATAACACTCTTTT
GCCATCAATATAGCCCTATGGGAAACACATAGCCCTCTTAGGAAAAAACATAGCCCTATTAGACAACATCATAGCCCCCA
TAGGCAGTTCATAGCTCAACAGCTAACCACAATAGCCCCAAGGGCGACAACAAACAATTAAATAGGCTAAAGGCGAGTAA
TTTAGCTATAAGCAATATATATATAGTTTCCAAGTCGTTCCTAACTTAGGGTCGTTCTTAACAGATTATGAGTCCCTATA
ATAAGGGTTTACGACCACTCAATCAGCCAACCACTCACAATTACATCTACTAGATCACCAACATTAACTACCATACTATA
TCACTCCCAAGCTCTAAGGAAACATGCCGAACGAAGGGAATAGCCTTAACATACATTTTCCTTTATAATTTATGCTGAAA
ATACCTATGTCCGCACCACTACAACACTAAAGAAAATGGTAAAATCTATTAGTAATTAAGGATAAAAAATACTACGATAA
CTAGACAATCGATACGGATTCCTATCGTAAATCACTATCCAAGACCTAAGGTATTCGTAAACTACTAAAAATATGGTTCC
TACCTTTCTTCACATGCCTAGAACACTTGAATAAATCAAAACACTAAAGAAAAAGCCTGTTGCCACAACCTCCATGGAGC
TATACCACTCAATTCACCGTGAAAATTATACCAAAATGATGAGCTCGCTACGTAGGGCAATTTTTTATAAGGAGCCAAGA
AGAGATCATGAACACACAAGGATGATTTGAGGAGTATTTCTCTGATTTTCGTGGGTTTCTTACGAGTTGGAATGAAGTAA
ACTGAAGAAGATGCTATCTTATAAGCTTCCACCGACCTAGGGGTCCCATCTCACGTGCATGCTTGCACAGTATAGCAAAA
ATGTGAATATCTCTCTATTCTGAAGTCGTATGAACAAACGGTTTGATGCGTTGGAAACTAGACTCGTAGAGATTCGATTC
GATAGGTCTTGGGCCCCATAATTCTTTATAGATTAGGATAAAATCTCCTATACATTTGACCCAAATTTTAGAGAAATCCT
TAAAAAGGAACTTACGATAACTTATGCCAACTTCTAATTTGTGACTTACCTAACTTCAAAACTTGAGATACAACCCTTGA
ACACTTAAAATATGACATACCATATCATTCTTAATTTATTACTCACCCTCATTTTCTTTCAACAAAGGTACGAGTTAATT
TAGACGTTTCGAAAGTTGGGGTGTTACATCATTCCCCCCTAAGAAACATTCGGCTCGAATGAAAAATCTGAGTCACGTGG
TTAAGTCCTTAGGAGTTGCAAAAATTTAGGCAGAGTATCCTTTGTAAATGTGACTATCCAGGAACCTAAAACATAGAAAT
TCTAACCTAGACGTCTTACAAGATGACATAAATAGCTAAGCATTATAGCTCTGCAATAACAGTGCGAGCAAAATACCACG
ACAACAACCATAATAATAAGCAATAATATAAAAAATCAGATAGGTATCCTACCTCAGTGAACTAATATAAAATGATATGT
CATCACCCTGGGATATGAAACAAGTGATGATATTTGGACCTCATGCCATCCTCAACTTCCCAGGTCACCTCTTCTCTATT
CTTGTTTCTTCGCAATACTTTAAACGATGCCACCTCTTTGGTCCTCAATTTATGGACCTGTCAATCTAATATGGCAACTG
GAGTTTCCTCGTAGGGCAACTCCTCTGTGATCTGAACATCCTCAACTGGGACAACCTGAGAAGGGTATCCTACGCATTTC
TGTAGCATCGATACATGGAAAACAGGATGAACAAATTCTATCCCCGAAGGAAATTCTAACTCAGTAAGAGGTACGGTCAT
CCCAACTTCCATTAAAGTCTAGCCTGCATACCCGTAGCATGTCCTCAAGTGTTAAGATGGTGCGTTCAGCTTGGTCGTCT
GTCTGAGAGTGAAAGGCGGTACTGAGATTAACTTGCGTCCCTAATCCTTTCTGGAAAGACTTCTAAAAGCTAGTGGTAAA
TTGTGCTCCTCTATCCGAGATAATAGATATTGGGATGCCGTGCAACCTAACAAACTCTCGGATGTAAAGCCCTGCATAAT
CTTCAGCTGTGAAAGTAGTCTTGACTGGTAAGAAGTGGGCTGATTTTGTTAGTTTGTCAACATTTACCCAAATAGAGTCA
AACTTACGACACGATCGAGGTAACCCTATAATAAAGTCCATATTAATTGCTTCCCACTTCCACAAAGGAATGACTATCTT
ATGGACTTGCCCGGCGGGCTTTTGGTTCTCAACCTTCACCTGTTGGCAGTTAGGACACTGTGCCACAAACTCAGCAATGT
CATTCTTCATCCTGTGCCACCAATAGATCTCCTTAATATCATGGTACATCTTCGTCGAACCAGGGTGAATAGAATAACAT
GAATGATGTGCCTCATCCATAATCTGATGTTGAAGCCCAGCAACATCCAAAACACACAATCGACCGCTATATTTGAGGAC
TCCATCTCCTACTATGTCAAATGCTAAAGAATGTTGATCCTCAGCCTTGGCTCTGAGCTGCTCTAAGATAGGATCCTCCT
GTTGCCGTGCTTTTACCTCAACAACTAGAGATGATACGGCTCTGAGCTGCTCTGGGCTAGTTTGAATTTGTGATTTTAAG
ACTAGTTTGAATTTTGAATTTAGGACTAGTTTGAATTATTATTGAGATTTTAGGACTACTAATAGTTTGAATTTTAGCAC
TATAGTTTGATTTTTGAATTCTAGGAGTACTTTCAATTTGTGATTTTAAGGCTAGTTTGAATTTGGAATTTAGGACTAAT
AGTTTGAATTATATTTGATATTTTAGGACTATTTGATAGTTTGAAGTTGGGACACTAGCTAGCTAGTTTGAATTTAGAAT
TTTAGGGATTTGAATTACAACTTAATTAGAACTTATAATTAAATATAACTTGAATTTACTATAAATTGAACTTAATTAGG
AATATGAACTTGAAATTAGAACTTGAACTTAAGACTAATTAGGTTGAATATATAACTAATTCAGTTTAGAAATTAGATAT
GAATTTGAATTGAAACTTGAACTTATTAAAACTTGAATATATATATATATATATATAACTAATATTCTTGGATATGAAGT
TTATATTTAACTAATTTAAGAACTTTTCATGCTAGGCAACTGAGAAAGCTCAACATCTAAAAAAGTTGATACAAGACTAT
ATTGCTTCTTTCATCAAAGTTGGAGATAAGGTTGGTGCTTCTAAATTTCTTAAGTTCAAGTACAATTGTTTTCAATAATG
TGTTTTTGTTCATCTAGTATTAATACTTAGCTTTAATTTTGTGATAATTTTTTTGTGTCCATCGAGTGTTTGTTAAGCAT
AGGTACCAACACTAGTTGATCCTATTGATGACAAAATTGATTTTCTTGCAAGATCGATTTGTGTCCATCTAGTGTTGATA
CTAAGCTTTAATTTAGGAATAATGTATTTGTTAAGCATAAGTACCAACACTAGTTGATCCTATTGATGACAAAATTAATT
TTCTTGCAAGATCGATTTGTGTCCATCGAGTGTTGACACTTAGCTTTAAATTTAGAAATAATATATTTGTTAAGCATAAG
TACCAACACTAGTTGATCCTATTGATGACAAAATTGATTTTCTTGCAAGATCGATTTGTGTCCATCTAGTGTTGACACTT
AGCTTTAAATATAGAAATAATATATTTGTTGAGCATAAGTACCAACACTAGTTGATCCTATTGATGACAAAATTGATTTT
CTTGCAAGATCGATTTGTGTCTATCTAGTGTTGATATTAAGCTTTAATTTAGGAATAATGTGTTTGTTAAGCATAAGTAC
CAACACTAGTTGATCCTATTGATGACAAAATTGATTTTCTTGCAAGATCGATTTGTGTCTATCTAGTGTTGATATTAAGC
TTTAATTTAGGAATAATGTGTTTGTTAAGCATAAGTACCAACACTAGTTGATCCTATTGATGACAAAATTGATTTTCTTG
CAAGATCGATTTGTGTCCATCTAGTGTTGACACTTAGCTTTAAATTTAGAAATAATATATTTGTTAAGCATAAGTACCAA
CACTAGTTGATCCTATTGATGACAAAATTGATTTTCTTGCAAGATCGATTTGTGTCCATCTAGTGTTGACACTTAGCTTT
AAATTTAGAAATAATATATTTGTTAAGCATAAGTACCAATATTATTTGATCCTACAGATGATAAAATTGATTTAGTAGAT
AGATTTAGTTGTTGNNNNNNNNNNNNNNNNNNNNNNNNNNNNNNNNNNNNNNNNNNNNNNNNNNNNNNNNNNNNNNNNNN
NNNNNNNNNNNNNNNNNNNNNNNNNNNNNNNNNNNNNNNNNNNNNNNNNNNNNNNNNNNNNNNNNNNNNNNNNNNNNNNN
NNNNNNNNNNNNNNNNNNNNNNNNNNNNNNNNNNNNNNNNNNNNNNNNNNNNNNNNNNNNNNNNNNNNNNNNNNNNNNNN
NNNNNNNNNNNNNNNNNNNNNNNNNNNNNNNNNNNNNNNNNNNNNNNNNNNNNNNNNNNNNNNNNNNNNNNNNNNNNNNN
NNNNNNNNNNNNNNNNNNNNNNNNNNNNNNNNNNNNNNNNNNNNNNNNNNNNNNNNNNNNNNNNNNNNNNNNNNNNNNNN
NNNNNNNNNNNNNNNNNNNNNNNNNNNNNNNNNNNNNNNNNNNNNNNNNNNNNNNNNNNNNNNNNNNNNNNNNNNNNNNN
NNNNNNNNNNNNNNNNNNNNNNNNNNNNNNNNNNNNNNNNNNNNNNNNNNNNNNNNNNNNNNNNNNNNNNNNNNNNNNNN
NNNNNNNNNNNNNNNNNNNNNNNNNNNNNNNNNNNNNNNNNNNNNNNNNNNNNNNNNNNNNNNNNNNNNNNNNNNNNNNN
NNNNNNNNNNNNNNNNNNNNNNNNNNNNNNNNNNNNNNNNNNNNNNNNNNNNNNNNNNNNNNNNNNNNNNNNNNNNNNNN
NNNNNNNNNNNNNNNNNNNNNNNNNNNNNNNNNNNNNNNNNNNNNNNNNNNNNNNNNNNNNNNNNNNNNNNNNNNNNNNN
NNNNNNNNNNNNNNNNNNNNNNNNNNNNNNNNNNNNNNNNNNNNNNNNNNNNNNNNNNNNNNNNNNNNNNNNNNNNNNNN
NNNNNNNNNNNNNNNNNNNNNNNNNNNNNNNNNNNNNNNNNNNNNNNNNNNNNNNNNNNNNNNNNNNNNNNNNNNNNNNN
NNNNNNNNNNNNNNNNNNNNNNNNNNNNNNNNNNNNNNNNNNNNNNNNNNNNNNNNNNNNNNNNNNNNNNNNNNNNNNNN
NNNNNNNNNNNNNNNNNNNNNNNNNNNNNNNNNNNNNNNNNNNNNNNNNNNNNNNNNNNNNNNNNNNNNNNNNNNNNNNN
NNNNNNNNNNNNNNNNNNNNNNNNNNNNNNNNNNNNNNNNNNNNNNNNNNNNNNNNNNNNNNNNNNNNNNNNNNNNNNNN
NNNNNNNNNNNNNNNNNNNNNNNNNNNNNNNNNNNNNNNNNNNNNNNNNNNNNNNNNNNNNNNNNNNNNNNNNNNNNNNN
NNNNNNNNNNNNNNNNNNNNNNNNNNNNNNNNNNNNNNNNNNNNNNNNNNNNNNNNNNNNNNNNNNNNNNNNNNNNNNNN
NNNNNNNNNNNNNNNNNNNNNNNNNNNNNNNNNNNNNNNNNNNNNNNNNNNNNNNNNNNNNNNNNNNNNNNNTGAATTTA
GTTGTTGGAATTGAAATTATCATTATTGTTTGTGTAGATTGATCCTGATCGTAGTTGGATGTATAATAGAAACAATCCTG
GTCGAGCGGGTATGATTCCAGAATTCGCAGAAGGTGTCACTAGATTTATAAATCATGCAAAGACACTTGATGATTTTTTA
ATTTCAAGATTGATTAGGTGTCCATGTGTTAATTGTGAAAATGTGAGATATCATACAACAGAGAATGTTTCTATGCATCT
TATGATGAATGGATTCAAACCAGGGTATACAATTTGGACAAGTCATGGTGAGGTCGAAGGTGACACTATGTTTAATAACT
TTGTTGTCGGTGAAAGTAATAGATCTACCGAGCATAATTATTTCCAAGGTTCTAGAATATCAGATATGGTCGATGATGCT
TTTGGGATGCATTCTGATTTTGAACAGGGAGAAAATGTAGAAAAAGCTCCTAATGAAGAAGCAAACATCTTTTATGAACA
ATTGCATGATTGTAGTAGTGTTTTGTTCAACGGGAGTCAACACTCTAAATTTCCTGTTGCAGTTAGATTGTTAAGTATCA
AATCTGACAATAATATTTCTCAAGGAGCAATGGACTCTATGATAGATCTTATAAAGGAATTAGTTGATCCCAATGTAGAG
ATTCCTGATTCTTAATATAAAGCAAATGCATTGGTGTCTAAGTTAGGACTCTCCTCGATAAGAATTGATTGTTGTGAAAA
AGGTTGCATGTTATACTATAAGGAGGATGTCGATCTAGAGTCTTGTAAGTTTTGTAGTCACCCTCGCTATAAGACTGGTT
CTACCGGAAAGAAACTTGTTATTAAAGCGATGCATTATTTACCTCTTATACCAAGATTGAAGAGGTTGTATACATCAAAT
AGATTTGCTCCTCATATGAGATGGCACCGTGAAAATAGAAGGCCACCTGGTGTCATGTGTCATCCATCTAACGGAGAGGC
TTGGAAACATTTTGATAGAACTTATCCAGATTTTGCCGCTGAACCAAGGGATGTTAGGCTGGGTTTGTGTGCGGATGGTT
TCACCCCCTTTTCAGTTGGGGCTGCACCATATTCTTGTTGGTCTGTGTTTATTACACCGTATAATCTTCCACCTGAGATG
TGTATGACAAGTCCATATATAATTATGAATTGTGTCATTCCTGGTCCGAGTAATCCAAAAATCAAGATTGATGTGTACTT
ATAACCTTTGATTGATAAGTTGAAATTGTTGTGGTCTGAGGGGGCTAGAAATATGGGACATTTCTCGTAAACAATATTTC
AACATGCGTGCTACTTTAATGTGGACTATTAATGATATTCCTGCCTATGGAATGTTATATGGATGGAAGACTGCTAGAAA
GTTAGCATGTCCCTACTGTATGGAAGATACTAAATCATTCACATTAAAACATGGCCGAAAATATTCATGGTTTGATTGTC
ACCGTCGGTTCTTGCCACCTGATCATGAGTTTAGGAGAAAGAACTATGCATTTAAAAAGAATAAAACTGAACGAGATGGT
CCACCCCCAATATTAACGGGTGATGATATTTGGGAAAGGGTTCAAAATTTTCCAAAGGTAACTGAGGAACCACCGTACAA
ATTTGATGGATATGGTGTTGCACATAATTGGACTAAACATAGTATATTCTGGGAGTTACCTTATTGGAAGGATAATTTGC
TGAGACATAATCTTGATGTCATGCATATTGAAAAGAATTATTTTGATAATCTGTTCAACACTGTAATGGATGTGACTGGC
AAGACAAAAGATAATGTTAAGGCAAGACTTGACTTACCAGAACATTGTAGACGACCGGAGTTGCATTTACAAGAGTCTGC
CAACAATAAGTTACTTAAACCTAAGGCTAGTTATTCATTCACAATGGAACAGAAGAGAAACATTTGTGAGTGGGTGGAAA
GCTTGAAAATGCCAGATGGATATGCCTCAAATTTGGGAAAGAGGGTTGACATTGAGCATGGAATATTACATGGGATGAAA
AGTCACGACTGTCATGTTTTCATGGAACAATTACTTCCGATTGATTTTTGTGGATTCCCTAAAAACATATGGAAACCGAT
GACAGAGATCAATTTGTTCTTCAAAGACTTGTGTTCCGGCACATTGAGAGTAGAGAATCTGGTTAGGATGGCCAAAAATA
TCGTTGTTATTAGTAATAAGTTGGAGAAGATTCTTCCACCTGGGTTCTTTGATGTGATGGAACATCTTCCCATTCACCTC
GTTCATGAAGCCCTACTGGGAGGTCCAGTCCAATATAGGTGGATGTATCCTTTTGAACGGTAAGTAACTATAACATATTT
ATTCTTATTTCATAAATCTTTCATATATCTTTTGAAATTATATATCTAATATAAAATTTTACAGGAGCATTGGCAAGTCT
AAAAGGGGTATTAAGAATAAACATAGAGTGGAGGGCTGTATGGTTCAAGTATATCTAGCTAAACAAAGATCCCACTTTTG
TTCTTACTACTTTGATGATTATGTGTCATGTTTGAGAAACATACCTAATCGACACGGTGATACCGGGAATGATCCTGCAA
TACAATCATTATCAATCTTCAACCAACCGGGTAAGGGTTCAAAAAAGCGTACATTGTGCAAACTTACCGAAAAGGAGAAA
AAATCTGCAGAGCTTCATGTCTTGTTGAATTGTCCAGAAGTCCAACCTTTCTTAGAGTAAGAAAATTAAATATGTAAACA
ACATATATTCAACTCCGATTTTATTAAGGAAACTAACTATATTTTCAATGTGATTCTACAGTTATTTTGTGAGCCAATAT
GGTCATGATCAAGTGTTTCCATCATTTATAACGTGGTATACTAATTGGGTAAGTGTTGTAATATATACACCTATTAAGAG
ATTAGTGTACTCTTCTTTCTACTAACATTGCTTTTAATTTACTAACCATTTATAGGTCTACAATTCAGAAAATGCCGCCA
CATTTGATCAATTTTTCAAGGATATTTCTTGGGGACCAATTATAGTTCACACAATGTCCCAATATAACGTAAATGGTTTT
AAATTTGCCACAGAGAAATACTCAAAGAATAAGAAAACTAATAATAGTGGTGTTTGGGTTAAAGGTGATGATGGAAATCA
GAATGAGAATGTTGATTATTTTGGCGTCCTATAGGAGATTGTAGAGTTGGAGTATTCGGGTTGGCCAATCAAAAGAATAG
TACTTTTCCAATGCAAGTGGTTTGATCCAACTTCAAGAGGTACGAGGGAGCTTAAGCAGCATAATATCATTGAAGTCAAG
CACACTAGGAAGTATGAGGCTTATGATCCTTTTATTATTGCACAGAATGCTAAGCAAGTGTACTATGCTCCTTATCTGTT
GCGTAGGGATAAGTCTGATAGGTGGGTTGTAATCAAAACAAAACCGATGGTGCGAGTGGAAGTTGAGAATGAATTGGATG
TTGCATATCAAAATGAAATATGAAGTGTTCATCAAGTAGTGGATGTTGAGTTAGAAATGAATTTGGAGCATCCTGATCAC
ATTTTAGAAGAAGTTAATAGAGAAGAGCTATGCCAACAAATATGGAGGAGGATGAGGAGGAAACTTTCAAAGATGATGAA
TAGATAGATGAGGAGGAAACTTCTGAAGATGATGCATGTGAATGGATAGATGATGAAGAAACTTCCGAAGAGGATAAATA
ACAATTTGGTTTGTTGGTGGATTTTTAGCTATTCATATTTGAGTATACTTTATATTTTTGTAGTTTTAACTTTTGTTCGA
CATTGTGAAAGACTATTTAGTAGTTTTAACGCGTCTTGCAAGATCAATTTGTGTCCATCTAGTGTTGATATTAAGCTTTA
ATTTAGGAATAATGTGTTTGTTAAGCATAAGTACCAACACTAGTTGATCCTATTGATGACAAAATTGATTTTCTTGCAAG
ATCGATTTGTGTCCATCTAGTGTTGACACTTAGCTCAATTAATGACAAGTAGCTCATGAGTCATGTCAAAGAATCCTTAG
AATTTTAGAGTTTGATACATAGAAAAGAGTTCAATCTCACAAGTTACAGTGCAATGTAAGCCTCTTACATCATTTTTTAA
GTAAGGTAGGTAGATATTCTGAAACATGTGAACACACATTCCCTTTATTGATCATTGAATTTGCAGAAAACTAAGTGTTG
TGACTGGAAATGGAGAAAAAGAGTTTAGGGACAATATTACCACTTCTCTGAAATATAGCTTGTAAATTGAACAACATTGC
AAGAGTTTTCAATAATATTACCAAAGCAATTTGAATGATAGATTTTGGGGAAACTCCTCTCCACCTCAGTCTGCCCATTT
TGAGCTGAAAGCAATTCCAAAAGCCAAAAAAGTTAAACATAAGCTAAGGTGAAATGCCCAGGTGAATGATAAATAACAAT
TTGTATGTTTAGTTGGTGGATTTTTAGCTATTCATATTTGAGTATACTTTATATTTTAGTAGTTTTAACGTTTGTTCGAC
ATTGTGAAAGACTATTTGGATTAAGTCTTATGGTATGATAACTTTGTTTGATATATTTGTTCGACATTGTGACATTATTT
TGTACTACTTTATTTTAATTTTTATATTTAATTGATATAGATGGTAGATAAAGACAAGAGTAAATAAAAAAAATTTGGTA
ATCCAACAAAGATATTTAAGGCCAATGTTATGAGAAGGCCCACTGGGGTCGTGATATCTGATGAGCCCTCTCGAGTTAAT
ATTTCAAAACGAGCCTTAGTTTCAACTACTCACTCGGCACACCAGTCACAAAATGCGTCTACTCATGTGGCTCCACAATG
TAATTGTACGATATCTACACCCACTATGGTACCTAGTTCGGGTTACCAAACATTGTAGGGCTATTCACATCTTGGTCGTG
GGTCTTCCATACCATCAGCTAGTGCTAGTCAGTGCAATAGTTTGAATACTAGTAGTGGATCAATTGGACTTTCCAATCTT
CATCTTGAATTCAATGGATTAGAGCCTAATACTCCCACCACCCAGCACTCAGATGCACATGGTCCTCAGCTAGGTGATAG
AGCAATTTTTGGAGACTCGTCATCGAGCCATTAGGATACAAGTATGATTTAATTATGTTTCATCTTTCATTTATTTATTT
ATATTTTAATTGATTAATTATTTTTTGTTTACTCTACTTTGTCAATGAACTCGTATTTCAGATTACGTCCGGATGTGGGT
ATGGCAAAGATTATTTTAAAGTGCATCGGAACTCATTATAATGGTGTGTATCCGAATTGGAGTTCGATTCCACTTAACAC
CCAAGGGAAAATGTTCAACGAATTTAAGGTAAGAATATATATAAAGTAAATTCACATCATATACATTTAAATTCTCTAGT
CATTTGAACAATAAATATTTAGTTATTTTTTATTACAAAAATATTATGTATGGGCTCCCGAACACGAGGATGACATTCAA
GTGAACTTCAAGCTTAAAGCTTCAAAGTTGCTTTCTAGCACATTTTGTGACTGTCGGAGAGAAAACAGAATTCCTAAGTT
TATGTTACCGAATCAATGGGCTCTGTTATTGAAACATTGGAGTACTAATGAAAAATTTAAAAAGAGGAGTGAGATTGGGA
AGATGGATCGCGCATCAGAAAAGGGAGGCTATTTGCACACTGGTTGAGCTATTAGCCAGTTTACTAGGAAGGAAAGAATG
GTATACTTTCTTAATTTAGTAAAATAATTATTTTCTTTTTTGATAAGTACTTTTTGAAGATTAATGAGATCAAATTCTAT
ATATGTTATTTGCAGGAAAAAGAGTTGGGTAGGCCGGTAGCTGTAGCAGAGATGTTTAAGGTTACTCAGGTCAAGAAGCG
TACGAACCCACAGAAGAAGAAAGATGGATTGAGCCACGTGCTAAAGAGACATATGTAAGAACTCCATTCAAACTAATCTT
TTTTTCTTTTCCTTGTATATATTACATTTTTATTCGTAGAGTTCTTTGTTTAAATTATAGGATAGGTATATACGAATATC
TCAGGAATATCGTAGTACTCTCTACCTCTTGAGAGTCAGGACAGACCATTTACACAAGAAGAAAATGAGAATCTTTGGAA
ACAGAGTGTTGGTGAACCGATTAGAGGTTCAGTCTACGGCTATCCAAAAAAGGCGTATCAAAAGAAGATGTCTTAGTATT
GTGGTTCATCATCCTCAAGCTTTGATGGCGGGGATAGAGAGACAATATCTGTAATGGAGAGTAAGATAGCTTATCTCAAT
GCCGAGTTTGCTGCTGTAGCCGAAAGAGAGAAGAAGAGAGAAGAAAGAGAGAAGAAGAGGGAAGAAAAATAAAGGAAGAG
AGAGGAGGAGATTGCGGCAGCAAAGGAGGTAGAGAACAAGAGGTATGCAGCGCTTCAAGCCCAACTAACTTTTCTTTTTG
AATCATGAAATATTCTTCCTCCATGTCCGGCCAACAGTGATGGATCTGATCAGAAGGGTGATGAGAATGATAAGTCTGAT
AAGGAAAGTGAGGGTGATGAGAATGGTAAGTCTGATAAGGAGAGTGAGGGTGCTGAGGAGTAGTTGTATCTATTTGACAT
TTTAGACTTCTATATTTTTGGAATTGTTTAATTTGATCGTATTTTAGTTTATTTTGAAGTTGGATGAAGTTTATTTTGAA
ATAGTTTAATGTATATGTTGAAAATATTGTGTTGTTTTGGTTGGATGAAGTTTATTTGGCTTTGGGTTGTTTTGGTATAA
ATATGCAGGTGGGCAACTAAAAATTGCAGCAATTTGCTGCCTGTTTTGTAGCAGAAAATCGATCTCCGAAGGTCAGCATT
TCTAAAACAAAAATTAAAAATACCGACCTTCGGAGGTCAGAATTCCAAAACTAAAAAATAAAAAAATACCGACCTCCGGA
GGTTAGAATTTTAAAAATACAAAAATAAAAATATCGACCTCCAGAGGTCAGAATTTTAAAAATACAAAAATAAAAATACC
GACCTCCGGAGGTCAAAATTTTTAAAATACAAAAATAAAAATACCGACCTCAGGAGGTCAGAATTCAAAAACAAAAATAC
CGACCTCCAGAGGACAGAATCTCAAAAATTCAAAAACAAAAATACCGACCTCCAAAGGTCAAAATTTAAAAATTAAGAAG
ACAAAAATACCGACATCTGGATGTCGGTATTCCAAAATATGAGAAATAAATATTCTGACCTCAGGAAGTCGGAAATAATA
ATATATAAAACTGACCTCAGGAAGTTGGAAAATAAAATAATGAATTTTCCGACATAAAATAAAAACTGACCTCGAGAGGT
CAGCAAATACCGACCTTCAGAGGTCGGTATTGAATAGCGACCAAGCTTTTTCCAACCTAAGTTGGGATGTCAGTTTTAGG
TCGGTATTTCAGGGAATACCGACTTCCAGAGGTCAGTATTCACTGTTTTTTTAGTAGTGAGTTACAGAAATTGAGGTAAG
GTGACTGCTCCATTTTCTTCCTCCTTATGTATGAGTTTGAGTGAGGAATTATGGGTGTGTTGTCATAAAGAAATCAAGAG
GGTGGTTAGTTCTATCATAGGTTGTATGATAAAGAATATTTGAGGTTGTTTTATGTGTATTGTTGGTGCAGCTTGGGTAA
TCTTGGAAAATGATATATAATGTATGTATTGGGTAGAGAAGGAGGGTGTGGTGATACACGTTATTTTAAGGGCTATATAG
GCTCATTATCCTTCAAAGTTAGCTACTGTTTAACAAGGCTCACGGTGTGATAGCTGCTAATTTTAGTTTATCATGACTTA
TCTTGTAGATTAAAACCTAAAGGGGGAGGCTGAATCGTGATAGTTGTATTGGTCAGAGGATAAGGTATGTAAGGCTATTC
GACTCGATATTCCTTGGCATGAAATCTGATATTTTGGTTAATATCAACAAACTGATTTTCCTAAGTTCTATTCCTAGTAA
AGGAAACATAGTGGCAACGTACGATCTCCGAATAGCTAACAATATTTCCCCATCTCCTTAGTGTGTAGAATTACTTCATT
ATATGTTCACTACTCTATACGTGTGTAATTATCCTCCTATGTGCTAGTATAGAAATGGTATTTGCAAAGGCAAGTTTGGT
GAATTCTCATCTTAGTCAATTGAAGTCAATTGTGTCATTTAAGCTACTTTTGTCATAGTTACTGCCTTGAAGTTATTATT
TTCATGTCTTCTACTATTGGTCCGTATTTCCAAATCTCAAAAATGATTATGACCACCAAAACAACAATCTCAAAGATTAA
AGAATCTAAGTGAAGCAATTTGTATATCTATGGGTGGCAGCCCAGGGGCAAATGCCTAGCATGGATCGATTCCAATTGGT
ATAGAAGGGTGGAAGCTCAGGGGCAAAAGTCTAGCATGGGCCGATCCCAATTGGTAAAGAAGGGTGGCAGCTCAGGGGCA
AAAGCTTAGCATGGGCCGATCCCAATTTGTGTAATTATGAATGAAGACAGCATCCCAGTGGTTAAAATGCCTAGCATGGG
TCATCCTTTTCTACCACTGATCAGCTGGTCATTCGTATCACATGCCTTATAAATATCATAACACACAGAAAGGTTAGACA
AGAATGTAACATACATTATCCTACAAGAGTTAACAAAGGTGGTCTTCTGTTCTGATTTATGCACACATATATTGATACTT
GGTTTCATTCGAACTTTTACTTATATATGTCATTGCCTTATATATTCAATACATTTTTTTGTACTGACGTCCCTCACGGG
GGATGCTGCATTTCATGTTGCAGGCACATGTACTGCAGCTAGTAGACCTCCTCAATAGGAGCACACGACACTCAACTACT
TTTGGTGAACTCCAAGTTGATTCAGAGCTTTACTGAGTCCTTGGTAGATTCATTTTGGTATTGTATCGTAGTTAAGGGTA
AGGCGGGGTCTGTCCCGACCTACTCTAAGGTTTTTTTATATTTTAGAGGCTTTGTAGACTTATGTATATGGTTCAGTTGC
GTCTTAACAAGTGGCGGCCTCAACGGCCAAGTCTTGCATATAAGTTTTGTGTCTACTTATGTTGGTTTGTATCGCTGCAT
CCTATGTGAACTTGTCACAAGATTATCATAGTTATAAGCATAGGAAGCACAAGTTACATGTTGGTTCTCTCGGGCCTCTA
GGGCATCGGGTGCCTGTCTGTCTTAATAGGATTTAAGGCGTGACAAAAGTGGTATCAAAGAAGGTCATCCTAGGGAGTCT
ACAAAGCCATGTCTGTGTAGAGTCTTGCTTATGGATATGTTGTGCACCACATTTATAAACAGGAGGCTACGGGACATGTA
GGAGTTGTCTCTTTTCTTTCATTTCTTTGATCTTGTCATAGAACAAATATTGTAGGTGAATCGTATCTAACTTCTGAATT
TCTTTATTATAGCAAAGATACCAGATACGAGAAGGAGTAAAAAGTACATGTAAACGAGCTGATGTGGCTGCCCAAGAAGG
GACCAGCCAACGACCACCTAATCAAGCTGTTCAAAGTGAGGCTCAAGATGAGTCTCTATCACAGACTTCCCTGACCCCTC
CATCTCCAGAAGAGCTTAGGAGGGAAGTTGCACCTCAAGAACCCCCTATTAATACTACCGAGCAAGATTTAAAGAATGTA
GTCCAATTATTGACTTGCATAGTTATTTGCCATGGCCAAAGGCAAGAAGGTTCAGTTATAGGTATGAGTGGTGTAGATAA
AGCAGCGGGCACGCGGATATGTGATTTCCTTAATTTGGACCCTCCATCATTCACTGGGTCAGATCCTAATGAAGATCCAC
AAGACTTTATAGATCAGATCCAATGCACTTTGGATGTTATGCATGTGAGTGGTAAAGAAGCACTCGAGCTAGCAGCATAT
AGATTAAAGGGTGTGGCAATATTGTGGTATAAAGTTTGAAAGCAATCTAGGGGATCAGATGCACCTTCACTTACATGGAA
AGAGTTCAAAAAGGCATTCCTTGACCATTACCTGCTGATACGATTCTCACAAGAAGAATCACAATAAATAGCGGAAAAGA
AGAAAGATAGAAGAAGAAACACAAGATAAGAAACAATTGGCAACTAAATGATGTATTAAATCCAAAAACCTCCAATCTAG
ATCATAACAAGCACCTAATCTAGATAAATAGATAGACACAACAAGAGGAAACAAAGAGCAACCTAAGGGTATGTTAAACC
CAAAGACCTCACCTCGTTAATCCAACAAGAAGCACCTAACTCTTACGAAGACCTCGAGGGAATCAATATCCCAAGCAACC
CTCGTTTCTAAACAAGGTTCAACAAAAGCTTATCAAGCTTTCAACACTCACACAAGGAGTTTAGGTTTACAACCACAATA
TTCAAAATCAATCTAACCTTAAAATAAACCCCTAAAGACCTATTTATAGTTTTAGGACTTATTACATAGATGGGCCCAAA
ATGGGCCAATGGGCGAGCCAAGTCGGGCTTGCCTAAAAGATTGGTGATGCGCCCAATGGACTTGGTGAAGAATACTGCTC
CTTGCCTTGGCTGGGGAGCTACTGGAATTTTGGGCAGTCTGGGGACCATCGCCCAATCCACTTGGCGATGCGCCAATGGT
CTCCATCTCACCGAATGGTCAGCTTTCCCTTATGTAGCTCCTTGGACCAGTTGGCGACCTTGGGACTCTCGCCAAAAGGG
TTTGGCGAGTCACCGAAGTGGCTGTCCTCTCGCCGAATGGAGCACATCTTCAATTGCTCCTCCTCGCTTAGTTAGACCTC
CCACACTCCAAGCTATCATCCAAGCATGGTGTTGGCCAACTGGGAGCTCCTTCAAGGTGCATATGTTCCCATGCAAGGCA
TGAAACTCCCTCCTCGTCATCCATACATACCCAAGAGCCTCCATCCTTGTGAGCATTCCATCAAAGCGCTGAAGTTCATG
AATGGATAGACTTGAGGCAATCTGTATTGCATCATTCTCCCCTCCTTGAAAAGGATTCGTCCTCGAATCCATACCTTACA
AAACCATAGGGGAAGCAAACAAGAATAAGATCCTCATGGTATAAGGGTTAGCGTTAGCAATAACAATAACAATTTCATCA
CCATGCCAAGGATGTACAAATTTAACATATAACCAAGCATCACAAATATTAACCAAGGGTTTGTAACCCATCAAAGCAAT
AGATACTTGGCTAAGTAAGAAACATCGACAAAGGGGTAGAACGTAGGAACCAATCCACTTAAACAACCTCATATGTAAGC
CCTCATTGGTTCCACATTCAAACAAGCACAAGGCCTCCCTTATGTCAAGTATCACATGAACACTCTCATACCTAAGTGCG
AAGGCACAAGTAGTATTAATCCAAATTAAAACCCCATCCAATGCACTAGAGAACTTCAAGAAAGTAATTATTCCCAATTC
ATTAGTAGATTCAAGCACATAAGTATCCCCCACCCAAATTGGTAAACATATTTTATTCAAGCACATTGGATAAAGTAATA
ACACCACAGAAGAATCATGCAAAGGACAGATGATGTTACTACCACACTCAGCACACTTAAAATTGACACTGGGGTCAAAT
GGAAATGGATTGCAAAACATCGAGTCAAGGAGACTCTCATTTTCCCTATTGATTCCACTACTAACATAAAATATACTACC
CACACAAGTATGAGTATCACCATATGCAAGTAGATAGACTTGAGTCCTCGAATCTAGACCTTGTAAAACCATATAGATCA
TAAGAAAGAAGCTTATCCTTTTAGCATGAGGTGTAGTACAAAATAATTAACCGAGGAGACTCAAAAACAAGGAACAACCA
AATATCATCTATGGTCATGGCTATTAAGCCAACAAATGGAGAACAAGGACAATGGCGATTCTTCTCAACAACAAGGGAAT
ACCACCCAAAAGATGATACTCCCACCAGTTCAAATGTCTTCAAGCATCCACCGGGATCAAAAGGATAGAAGGTCAATAGA
ACTGGACCAAGTGCTTCTCCATTTATCAGGTGGGCACTCGTTCCTCCTAACAACATACTCCACTCAACAACATGAGCATC
ATCATATGTAAATAGGTAACAGAGAAAGGTGACTCTTAAGTCAACTTCCTCTAGGGTGTTTCATTGGTATGACTACTAGT
AGATTCACACCCATGGGTCATACCATTGACAATTGGAACACACCCAGAAAAAGAAGTAAAGGGAAAACAAATACCACCTT
CCTCCTCATCACATTCCTCCTCCACAAGAGTACTCTCATCTTCCAAGAAGAGATTTCCATCTTGGGAGGGAAAGCTTCAC
ACCATAGTGGGTTATAATAGCAAGTATAGTTATCAAGAACTATACTACTCTCATGACTCACACCACTAGGTACATCACTA
GGAGTGATTTCATCATCTTCAAATAAGATATTGTACTTAAAGATGGAATGATCAACCACTCGGGAAGAATTAAAACATGC
AAGTTCACCCTCAAAAAGACACATATCACTTTTCTAAGCATTTTCAAGAACACGATCTCTATGAGCAAAGCAAACAATTG
GATCAGCCACTAAAGACATGCTCAAAGAGTCACTCTTATTCAAATGATCAACATTATCATTAGTACCACCAAATTGAGGT
TTCTTAATCACATTACAAGAACCCTCAACCAGTGAACTACATTCACAAACAGGTTGATCAATACAATTATCATAAGATAA
TGAACTTTCATTCAAAGAACGGGTGTCAACACTAGGTGAACACAAATTGATCTTGCTAGAAGAATCAATTCGGTCATCAA
TAGGATCAACTAGTGTATCCACACTCTCAACAAGCACATTATTTGCACATTGTAAAGAATCAATAATAGGCTCACATAAA
CACAAGCTAACATTTACACTTTGTTCATTTGCAATGGTAAAAGTGCTAAGTTCAGCTATTGTACCTTGACGCCCGCAAGA
AAGATCTTCTTTACCTTGGATGATGGGAAATTCCCTAAGTGCATCCATCACTCCTTCGACTGTAGGCTCTTTGGCTGTAA
CTTGTGTTCCTCCACTCATCATGCTTGTACCTACATAAGAATCCTTACAAAGGGAAGGATAAACAACAGGGTTAGGTTGA
GATCGTGGCACCCTATTCGAAGGGATGTTCAACCTCTCCTCCATTCCCAGCCTATCCTCCACAGAGGCCATTCGCTCTTT
TATGTTCACCATTCTCCAACGCACGTCAGCAACAGCCTCTATTATGGATTCCCAGGTAACCTTCCCCTTAAGTGGGAGGG
TCTCACTTCCAGTGGCCATGGTACCTAACAATTAAGACAACTCAACAAAAACAGCACACAACATTAGCATTAGTTAAATG
AACTCACAATCACTCATGTTTGCACACCTTTGATTGCCCCTCAAATTGGCGCAGCTAATGTTGAAGATTGCTTATACTCG
GTTGATCACAATGTCTTAATTTCTACTCTTGGCTGGAGTGGATTTTTGTTTAAAGAAAAACGGATGACTTAATTAAAGCA
AACAAACTTGAGTCAAGAAATAACTATGAAGTAAAACAAAAAAAAAGCACGAAAAGAAAAGCACTACAAAGAAGTGAATT
CAAGAACTAATAGTCAACAAGTAGGTAATTACAAGTTGAAAATCAGTTTAGGATTCTTGATTATGAACTAGAATCAAAAG
AAAAGGAAACTAAGAAATTAGAACCTGAGATGAAAAGGTCATAACATGAGTTACCCTTCGCCAAATGGCCTGTTTTCTTC
ACCAAACGTGAAGTTCAGCTCGCCAACTTGAAGATTGACTCGCCAAACTCTACAAACGGACAAGGCAACTTGGCGATATG
GGTGGAAGTTCGGCGATGCGCCAAATGGGTTCGGCGACCAAGGCTTAGTTCGCCGAAATTTCCAGTGTCTTCACCCAAAA
AAGGTCCAACTCGGTGACCTAGCTGCCCAAAGGACGAGCCGCCGAGTGGAATAGGCGATCCCAGTCGGGAATCTCCCAAA
TTCTTCCAGCTGCACTTGCTAGACTCCAAAAATTGAACCTTGGTGGTCGCCCCCTTTTCCTTGACCTTTAGCTTTACCCT
TTTAGGTAAATTCCTTTTGGACAAAAACCTTTAACACTTTCTCTTTCTTCCCTTTTTGGATCAAACTCTTTCTCTTTTGA
AGATTCCTTACTTGAAGGTTTGAATGTTCTTCAAGAACTTCAAGAACACTATGAAGATCCAAAAATAAACCCCAAAGATT
TTTAGCTCGAAATTTCACAAAATTCGAGATCCAAGCTCTCTTAGATATAGGGAACAAACCCGAATACTTTTTAGCACTTA
ATTCCTTGTCAAATCTTCCGGATTTCAAACCCCACTTTGTCTTCTTCAAAGCTTCCTTCAACCTCCAATGGTGGTTTCTT
CAAATGTGAACCAAACCCTATCCAATCTCAGCCCTAGACTAGAATAAGGTTAGGGAACACTAATCTAACCTTGGAAACAC
CAAAGAAGATTCAAATCAACAAACCATTTCAGCAATTTTCTCAAAAATATTTTGAACAGATTTTTTTTTGTAGTAACAAA
CCCAAGACTAGAATCGTAGGAACGATACTAGCTTGGCTCTGATACCAAATGATACCAAATGATACGATTCTCACAAGAAG
AATCACAATAAATAGAGAAAAAGAAGAAAGATAGAAGAAGAGACACAAGATAAGAAATAATTGGCAACTAAATGATGTAT
TAAATCCAATAACCTCCAATCTAGATCCTAACAAGCACCTAATCCGGATAAATAGATAGACACAACAAGAGGAAACAAAG
AGCAACCTAAGGGTATGTTAAACCCAAAGCCCACACCTCATTAATCCAACAAGAAGCACCTCACTCTTACGAAGACCTCG
AGGGAATCAATATCCCAAGCAACCCTCGTTTCTAAACAAGGTTCAACAAAAGCTTACCAAGCTTTCAACACTCACACAAG
GAGTTTAGGTTTACAACCACAATATTCAAAATCAATCTAACCCTAAAATGAACCCCTAAAGGCATATTTATAGTTTTAGG
ACTTATTACATAGATGGTTCCAAAAGTGACCCGAAATGGGCCAATGTGCGAGCCAAGTCGGGCTCGCCTAAAATATTGGT
GATAAGCCCAATGGACTTGGTGAATAATACTGCTCCTTGCCTTGGCTGGGGAGCTACTGGAACTTTGGGCAGTCTAGGGA
CCATCGCCCAATCCACTTGGCGATGCGCCAATGGTCTCTCTCTCGCCAAATGGTTAGCTTTCCCTTATGTAGCTTCTTGG
ACCAGTTGACGACCTTGGGACCCTCGCCAAAGGGGTTTGGCGAGTCGCTGAAGTGGTTGTTCTCTCACTGAATGGAGCAC
ATCTTCAATTGTTATTCCTCGCTTAGTTAGGCCTCCCACGCTCTAAGTTATCATCCAAGCATGGTGTTGGCCAACTGGGA
GCTCATTCAAGGTGCATATGTTCCCATGCAAGGCATGGAACTCCGTCATCCTCATCCATACATTCCCAAGAGCCTCCATC
CTTGTGAACATTCCATCAAAGCGTTGAAATTCATGAATGGATAGACTTGAGGCAATCTGTATTGCATCACCTGCCATTGG
AGATTCGAAAGGCCTGTGCGGATCTGTTCTTGAATCTCCACCAAGGAAGTATGAGCGTGAGAGGGTACAATCTCAAATTT
AATTCCTTGGCCAAGTATGCCCCTAATGTAGTAGCTACTATTGAGGATAGAGTTCATCGATATGTGGATATATTAGATTT
ATATCTGGTTGGAGATTGTACCATTGCTTCATTGAATAAATATATGGATATAGCAAGGATGCAAGCTTTTGCGCAAAAGT
TGGAGGATCAAAGGCAAAGAAGAAAGACACAAGAGTCAGAAACAGCGAATTCTAAGAGGGCCAGATCCATGGGGTAGTTT
ACACCATCCTAAGGTGAGTTTAGGCCTCGGTTTTTTAACAGATCGCCTAGGCCATCATCTTCGTACTCTATAACTAGTTC
CCCACATCGGTTTCAAGAGTTTAGGGGCAATTATTTTGGGCAAAGAGGTGAAAGACAAGGTTCATGAACAGCAGGGTACG
AAGAGCAGGGAAGTATGAGCCAATCAGGACCTCCTCGACAATCTTGTAAACAATGTGGAAGAATTCATTTAGGTGCATGT
CGATTTGGGACAAATATTTGTTTTTGGTGTGGTACACCGGGTCATAAGATGAGAAATTACCCTCATAGGGGTGTGGGTGG
TGTGGGATAACCTACTAGATTAGTTATTGCATCATCATCATCAGCACCTTCTTTAGGTAGGGGACTACAGATGCCTATAG
GTCATGGTAGAGGATCTAGGGGAGCAGCTAGTTCTAGTGGAGTTCAGAATCGCACATATGGTCTAGGGGATCGACAAAAT
TTGGAAGCTTCACCAGATGTGGTTACAGGTACATTGTCCATCTTTTCACATATTGTATATGCACTAATTGATCTAGGGTC
TACATTGTCATATGTTACTCTATTGATTACTGGAAAGTTCAAAAGAACTCCAGAATTATTAGTGAAGCCATTTGAATTGT
CTACACCGATTGGTGAGTCTATTATAGCTAGAAGGGTTTATCGTAATTGCATTGTAACTGTTTGTGATCGTGATACATTG
ACTGACCTTGTTGAGCTAAAAATGGTAGATTTTGATGTTATAATGGGTATGGATTGGTTAGCTTCTTGTTATGCCATGGT
AGATTGCCGAACTAAGATGGTGCATTTCCATTTTCCAAAAGAGGCAGTCCTTGAATGGAAAGGTAATATTGGGGCACCAA
GAGGTAAGTTTATTTCGTACCTTAAGGCAAAGAAGATGATGTCCAAATTATACATATGTCATCCAGTAAGGGTGAAAATA
TAGATTGGAGTCACCAACCCTTCAATCCATTCCAGTGGTAAATGAATTTCCCGATGTATTTCCTGAAGATCTTTCGGTTT
GCCTCCAGAATGAGAAGAAGAGCTTGGTATTGATGTGATTCCAGATACTCAACCTATATTCATCCCTCCATAAAGAATGG
CCCCAGCGGAATTACGAGAGTTGAAGGAGCAATTAAAAGACTTGTTAAAAAAAGGATTCATAAGGTGCTAATAGTTGAAT
AAAGTAAATTTTAAGAACAAATATCCCCTTCCTAGAATTGATGATTTGTTTGATCAGTTACAACGTGCTAAGTGTTTTTC
AAAAATTGACTTAAGGTCAGGGTATCACCAAGTAAGGGTCAAAGACAAAGATATTCCCAAGACACCTTTTCGAACACGGT
ATGGTCATTTTGAGTTTTTAGTCATGTCATTCGGGCTAACAAATGCACCAGCAGCTTTTATGGATTGGATGAATAGGGTG
TTCAAGCCATTTCTAGATGTGTTCATGATAGTATTGATAGATGACATTTTGGTGTATTCAAGATCGGGAGAGGACCATGC
TAATCACTTGCGGCAGGTTTTACAAATTCTTCGTGATCGTAAGTTGTATGCGAAGTTATCTAAATGTGAGTTTTGGTTGA
AATCTGTGGCATTCTTATATCATATTGTATCTGACGAAGGAATAAAGGTTGATCCTCAAAAGATAGAAGCCGTGAAAAAC
TGGCCAAGACCACTAACTCCTACGGAGATCCGTAGTTTTCTTGGATTGGCAGGTTATTACAGAAGGTTCGTTGAAGGATT
TTCTTCCATTGCTACACCCTTAACAATACTAACACACAAAGCAACCAAGTTTCAATGGAGTGATGCATGTGAAAAAAGCT
TCCAAGAGATGAAGAATAAATTAACTTCTACACCTGTATTGGTAATTCTAGAAGGAACGGAAGGGTATGAAGTGTATTGA
GATGCTTCGGGAGTGGGCCTAGGATATGTATTGATGCAGCATGGTAAAGTAATAGCTTATGCATCAAGGCAGTTGCGGCC
ACATGAGAAAAATTATCCAACCCATGATCTAGAGCTAGCAGCAGTGGTGTTTGCTTTGAAGATATGGCGCCACTATTTGT
ATGGAGTTCATGTTGACATATATACTGATCACAAGAGTTTGCAATATATCTTTAAGAAAAAAGGACCTGAATTTGACGTA
TCGAAGGTGGCTTGAGTTATTAAAAGATTATGACATGGATATTTTGTATCATCCTAGGAAAGCAAATGTGCTAGTTGATG
CTTTAAGTCGAAAGAAGATTGCAAGCACTTATGGACAGTTCACGGGAAGACAAGATATAACTAAAGATCAATACCAACTA
GCTAGCTTGGGGGTTTGCCTTCTTGAATCTCCAGATGAAGGGGTAATTGTGCAAAATGCGGCAGAATCCTCATTAGTAGT
GGAAATGAAAGAGAAGCAGTACACTGATCCTATTTTATTACAGCTTAAGGAGAATGTACAACAGGGTATGACAAAGGCAT
TTGAGCTTACTCAAGAGGGAGTACTTCGGTGTCAAAACAGATTGTGTGTACCTAACGTAAAGGAATTAAGAAAGAGGATT
ATAGTGGAAGCACATCATTCGAGATATTTTGTCCATCCGGGGTCAACTAAAATGTATCATGACTTGAAAGAAATGTATTG
GTGGGGGGACATGACATGAAGAAGAACATTGCGGAATTCATGGCTCAATGTCCAAATTGTCAACAAGTAAAAGTAGAGCA
CCAAAAGCCCGAAGGTTATATGCAGCGTATGGAACTTCCAATTTGGAAGTGGGACATGATCAACATGGATTTTGTCACTG
GTTTGCCTCGCTCATTTCGGAATTTTGATTTCGTATGGGTAATAGTTGACAAACTCACCAAACCAGCGCACTTCTTGCTA
GTGAAGACTACTTATACAACTAAAGAGTATGCAAGGTTGTATATTAAAGAGATAGTAAGACTACATGGAGTGCCAATCTC
TATAATATCTTATAGATGAGCTCAATTCACTACAAATTTTTGGAATTCATTTCAGAAGAGTTTGGGAACGCAAGTGAATT
TAAGTACAGCATTTCACCCTCAAACAGACGGTCAGGTAGAACGTACAATTCAAACACTTCAGGATAAGTTGCGAGCTTGT
ATATTGAACTTCAAAGGTAGTTGGGATGATCATTTGCCTTTGATCGAGTTTCCATACAACAATAGCTACCATTCAAGTAT
TAAAATGGCACCTTATGAAGATTTATATGGTAGAAAATGTAGATCCCCAATTGGATGGTTCGAAATAGGTGAAGCTGCCT
TATTTGGGCCAGATTTTGTTCATCAAGCTATGGAAAAGGTCAAAGTGCTACAGCAGTGGCTAGAAACAGCTCAAAGTCGG
CATAAATCATATGCGGATGTTAGAAGGAGAGGACTAGAATTTCCTATAGGGTATTGGGTGTTCTTGAAGGTGTCACCAAT
GAAAAGGGTGATGAGGTTTGGTAAAAAAAGAAAGTTGAGTCCACGCTATATAGGGCTATATAAGATTATCCAAAGAATTG
CCCAAGTTGCGTATGAGTTAGAGCTACCTCAAGAGCTTTCAATCGTTCATACGGTGTTTCGTGTCTCAATGCTTCAAAAA
TGTGTAGCTGACCCATCTCATATTACTCCTACTGAAGATGTACAGGTTATGAGAGATATCACTTATGAAGAAGTACCCAT
TGCTATTCTTGATCAACAAGTTAGGAGGTTAAGAAATAAAGAAGTAGCTTGGGTAAAAGTATTATGGAGGAACCAACAAG
TAGAATAAGTTACATGGGAAGCGGAAGAAGCAATGAAATTGAAGTATCCTTATCTTTTCTAGACCAATGAGAAAGATGAA
AATGTTGAGTTGAGGCATTGACAAGTAAGTATAAGTCTATATGTTCAATGTGATTAATAGTAGTACTAACTTAGGCTTGA
ACTTGTTTGGGCTTGATAACCATGCTAACATTCGAGGACGAATGTTTTAAGGAGGGAAGGATGTAACAGCCCGTATTATG
CATATGTTTTGTTCTATTCTTGTGATACTTGACATAGCCTTATAGTATAGGTGAGGGACCATGTTTCTTATATGATTATC
GTTGGTTTAAACTAGCTCGGAAGTTGATGTGATGCCTCGCACGTTTCAGCATATGTACTGCAAGTTAACTCCAACGGGAG
TATTTAAACTCGAGACATTAAGGTGGTATTTGAGCTTAAATTTGAAAGTTAAGTACTAAGTTAAACCAAAAGGGATTAAT
ATTTAGAAAATGGAATAAAATAAGTGAGTTGCTTGCTTGACTTAACTAAGCTAGTAGGTGACAAGTAGGTGCATCACCTA
CTTTGACTTATTGACCAGTCCAAAGGACCAAGTAGGTGCATCACCTACTTGAGCTGTATGGATCTAGATAAAAAGGTCAA
GGTTTATGGATCAGATTTGGGCCTATGCTAATGGACTCACTTGAGGCCCAAACTAAGTTAAATAAAAGGAAAATAAAATT
AAAGCCCAGCAGCCAAATCTGTCAAGGCCCAATATATTTAAGCCCAAGTGAAAGCAAGTAAGTGCATCACCTAGTTTGAC
CTTTTGAGCTACTTGATGTACATAAGCAGGTGCATCACCTACTTGACCAATTAGTGGCTGAAAATGGACCAAAAAAGGAA
GGTTCTAGAGGATTATTTTTTTATGGTCAAGAAGGCTCCATCTAAATCCAATGTGAGCTGATCTTTTCACTCATTTTAAC
ATACAAAATTCACAATTTACTTTAGCTATCTCTCTATTTTCTCTCAAGAGCAACCTAAAAATTCCCTCTAGGGTTCTTGA
AGAAACCCTCATATATGCAAACCAAGGTAAGGGAAACACTTATGGATTTAGCTTAATTCTCCCATGGAAGACTAGAAAAC
ATGTTATTCATGCATAATTATAAGTACAAGGTAGAAGTTCCCACAAGCTACTACTCATTTTCCATAATTATTAAGATACT
TTTCTCTTCTTCTTTGGTTTAAGTGTGAAGGGAAGTTGAAGTTCTAGAGGAATTCAAGTTATAAGGAGAAGTTGCAGAAA
TTGAGGTAAGGTGACTGCTCCATTTTCTTCGTTCTTATGAATGAGTTTGAGTGAGGAATTATGGGTGTGTTGTCATGAAG
AACTCAAGGGGTGGTGAGTTCAATAATTGGTTGTATGATAGAGAATATTTGAGGTTGTTTGATGTGTATCGTTGTTGGTG
TAGCTTGGGTAATCTTGAAAAATGATATATAATGTATGTATTGGGCAGAGAAGGAGGATGTGGTGATACACGTTATTTTA
AGGGTTGTATGGGCTCATTATCCATCAAAGTTAGCTACTGTTTTACAAGGCTCACGGTGTGATAGCTGCTAATTTTAGTT
TATCATGACTTATATTATAGATTAAAACCTAAAAAGGGTGGCTGAATCGTGATAGTTGTATTGGTCAGAGGATAAGGTAT
GTAAGGCTATTCAACTCGATATTCCTTGGCATGAATATGATATTTGCGATTAATATCAATGAACTAATTTTCCTAAGATC
TATTCTTAGTAAAGGAAACATAGTGGCAACGTACGATCTCTAAATAGCTAACAATCTTTCCCCCTCTCCTTAGTGTGTAG
AATTACTTCATTATATGTTCACTACTCTATACTTGTGTAGTTATCCTCCTATGTTCTAGTAAAGAAACGGTATTTGCAAA
GGGAAGTTTGGTGAATTCTCATCTTAGTCAACTGAAGTCAATTGTGTCATTTAAGTTCCTTATGTCATAGTTACTGCCTT
GAAGTTATTATTTTCATGTCTTCTAGTATTGGTCCGTATTTCCAAATCTCAAAAATGATTATGACCACCAAAATAACAAT
CTCAAAGATTAAAGAATCTAAGTGAAGCAATCTGTATAATTATGAGTGGCAGCCCCGGGGAAAATGTCTAGCATGAGTTG
ATTCCAATTAGTATAGAAGGGTGGTAGCTCAGCGGCGAAAGCCTAGCATGGGTCGATCCTAATTGGTAAAGAAGGGTGGC
AGCTCAGGGGTGAAAGCCTAGCTTGGGACGATCCCAATTTGTGTAATTATGAATGAGGACAACATCCCAGGGGTTAATAG
CATGGGTCATCCTCTTCTACCACTGATCAGCTGATCATTCATATCACATTCCTTATAAAGATCATAACACACAGAAAGGT
AAAGACAAGAATGTAACATACATGATCCCACAAGAGTTAACAAAGGTGGTCTTCTGTTTTGATTTATGCACACATATATT
GATACTTGGTTTCATTGGAACTCTTACTTATATATGTTATTGCCTTACATATTCAATACATTTTTTCGTACTAACGTCCC
TCGCGGAGGACGCTGCATTTCATGCTACAGGCACAGGTACTCCAGCTAGTAGACCTCCTCAATAGGAGCACATGACACTC
AGCTACTTTTGGTGAGCTCCAGGTTTATTTGGAGCTTTACTGAGTCCTTGGTAGATTCATTTTGGTATTATATCGTAGTT
AAGGGTAAGATGGGGTCTGTCCCAACCTACTCTAAGGTTTTATATCTTTTAGCGGCTTACTAGACTTATGTATATGGTTC
AGTTGCGTCTTAACAAGTGGTGGCCTCAACGGCCAAGTCTTGTACATAAGTTTTGGGTCTTCTTATGTTGGTTCGTATTG
ATGCATCCTATGTAAATTTGTCACAAGATTGTCATATTTATAAGCATAGTAAGCACAGGTTACATGGTTGTTCTCTCGGG
CCTTTAGGGCATCGGGAGCCTGTCCGTCTTAATGGGATTTGAGGCGTGACAGAAAGAACTCATAAGGAACGAAGAACAAA
GAAGAAAGGGGCTTGATGCCCCTGGCGCTATAGTGGCGCGCTGCGTCGGCCCCAAAAGTTCTGGGCTGCTTTGAGGTGTA
GTACAGGCGTAGGGCGCCAGCCCCCCTGACGTTATGGGGGTGCGTCTCCCCAGCTGCGAGCCCAGAAAATCTGACGAATT
TTTCTTCTCAATTTTAAGAACTTCTCAAGAATTCAAATTCAATCAACTTCAAGAATGAATTTATGGATGAATTCACATGA
TTGGCATGAGAGAGAATAAACCCAACACTATGAAATCTTGCATATCTCGAAGAACACTTTTTCTTGGTAAAATCCTTAAG
TTCTTGAAAGAACACTTGAAACCCTTCTCCTTTATCCTCTTGAACTTGCTCTAAAATCTCTAAATGCTATTAGAATGTCT
GAAATTGACTTAGTCTGATTAGACCCCTTAACTTGGGTGGGTAAAATATGGGTAGGGCTTTATGGGTAAGGAAAAGACCA
AAATACCCTTCATTAAAATGAATGAAATGCCTTAACTAGAGAAGTTGCACTCAAAGGACATAACTCCTTCATCCGAACTT
AGAACTTAGCAAACTTGGTGATGTTGGAAAGATGACTCAAAGACCTTTTATTTGATACCTCAGGGGCCACCTAACTCATT
ATTCGCTAAAAGTCATGGTCGATTGAAGTTGACCCAAAACTCACAATTGAAGAGTAACTTCTATGAATCTCAATTTAGCT
CACCAACATATCCCATTACCTTCTTATTCTTCTTCTTCTTCTTCTTCTTCTTATTCACCATTTTCATTTTCTCTTTTCCC
ATTTGTCACCAAATTCCAAAAGCAGTTGCGGGTCAACGATGTTTAGGACATTCTAGATTGGTAGCAATAGTCACAAACCT
CTAAATTCTCACAAAAAGGTATAGGCCTCAGTCCTTGGGTTAGAGATGCTTGTTATGTATGCTTAAATCAGTTAAAATAA
ACTCTTGAGATGAAAGTCGGTGTGAGTGTTGTCGATTATATGTATGTGTGTTAGTAAATTACTCTTAATTGTGATCTTGA
CTTAGGTGACACTACGGTGCTAAACTGTTAACTTTATTTGAATTGTCATTGCTAACCCTAAGGATGACAAAATTACATGA
AAATTAATATGTTGAAATGCATGATATAGGATAGGTTGGGTTGATATTTAAATTGTGCACGCACATATGCATATAAACAC
TGTGCAGTTGCTACTTGAAGTCAACAACTTCGATCTACGTGTCATAGAACTTTCTACAGCTCGTAGATAAGTCTCGTCAA
TGTGATTACACAAAGCACTAGCCTAAGTTGCAAATGACACGACTTACAATCCGTAAAACCTTTGATAGATTGTACTGGTG
AACCGTCATTCCAACTAAAAAATATGCCTTTGTTTGCTACTGTTGGGTCCAACGATCCGTAAGAACCAATCGTAGGACCT
AAAACATGTACTCTTTCTGCATTTTATTTATGTTTTCTTTTGGTTTCGTAGTTTTATTTTCATTTTTCTTGCTTTGTTTG
TATGTTCTTAGTACTAATGAGTCTTCCACAAGTATGGGGTATCATTCCTCCAAAGGGTATGCTGTCAAAAAAGGGAAGTC
TAAGTCCAGCGCACCTTTGACTCAACTCCAACTTGTTAATGAGCCAACTGACGATGAGTCGAGCGGTTCTAAGTTCAACC
CTAGCACAAGTAATGACTCTGTCACGCCTCAAAACCCATTGCGACAGATAGGCACCCGTTGTCATAAAGGCCCGAGAGAA
CCCACATATAACCTGTACCTACCATGCATTTAGCTAAGATAATCATGAAGCTTTAACAAGTATATTTATAAGTTATAATG
ATAAAATAGAAACATAGGTAGGCCCAAAATATATACACATGACTCGTCCATTGAGGCCACAACTGTTAAGGAACCAACCA
TAACTCCATGTTATGCATTAGTCTACAAAGCCTCTATAAGATAGATAGACTTAGAGTAGGTTGGGACAGACACCGCCTTA
CCCTTAACTACGATACAATACCAAAATGAATCTACCAAGGACTCAGTGAAGCTCCGAATCAACCTGGAGCTCACCAAAAG
TAGTTGAGTGTCGTGTGCTCCTAATGAAGAGGTCTATTAGCTGGAGTACTTGTGCCTGCAACATGAAATGTAGAATCCCC
CGCAAGGGATGTCAGTACGAAAAAATGTACTTAATATGTAAGGCAATAACATATATAAAACAATGGCTCAAATGAAATCA
AGTATCAATATATAAGTGCATAGATCAGAACAGAAGACCACATTTGCTTACTCTTGTGGGATCATGTATGTTACATTCTT
TTCTTTTACTTTTCTGTACTTTATAATCTTTATAGAACATGTGATACAAATGACCAGTTGATCAGTGGTAGAAGAGGATG
ACCCATGCTAGGCATTTTAACCCTTTGGATGTTGTCCTCATAATTACACAAATTAGGATCGGTCCATGCTAGGCTTTCAC
CCCTAAGTTGCCACCCTTCTATACCAATTGGGATCATCCCATGCTAGACTTTTTCCCCTGAGTTGCTACCCTTCTATACC
AATTGGGTACAATCCATGCTAGGCTTTTGCCCCTGGGTTGCCACCCATCATTATAGAGATTGCTTCGCTTAGATTCTTTA
ATGTTTGAGATTCTTGTTTTGGTGGTCATAATTATTTTTGAGATTTCGAGATACAGACCAGTAGTAGAAGACATGAAAAT
AATAACTTCAAGGTAGTAACAATGACATAAGGATCTATGCAACATCAATGCATTACTTATGAGCTTAAATGACACAATTG
ACTTCAATTGACCAAGAAGAGAATTTGCCAAGCTTGCTGTTGTGAATATCATTTCTATACTAGCACGTAAACACAGAAAT
ATAGTGTAATGAACATGTACTGAGTAACTTGACTTACTAAAGAGAGGAGAAAATAGCATTAGCCATGTTGGAGATTATAC
GCCGCCCCTATGTTTCCTTTACTAGGAATAGAACTTTGGAAATTCACTTTGTTGATATTAATCGCAAATATCAAATTTCA
TGCCAAGGAATATGGAATCGAATAGCCTTACATACCTTATTATCTGACCAGTACAACTATCATGATTTGGCCTCCCCTTT
TAGGTGTTAATCTACAATATAAGTCATGATAAACTAAAATCAGCAGTTATTACATTATGAGCTTAGTAACACATCAGCTA
ACTTTGACAGACAATGAGCCCATACAATGCTTAAACAAATGTATATCACCACACACTCATTCTCTGTCCAATACATACCT
TATATATTCTTTCCCAAGATTACCCAAGTTGCCCCAACAACAATACACATAAAACAACCTTAAATATTCTTTGTCATACA
ACCAACTATTGAGCTCGCCACCCCTTGAGTTCTTAATGACAGCACACCCATAATTCTTCACTCAAACTCATGCATAAGGA
GGGAAAAAATGGAGCAGTCACCTTAGCTCAATTTCTGCAACTTTTCCTTATAACTTGAACTCTTCTAGAACTTCAACTTC
CCTTCACACTTAAACCAGAAGAAAAAAGTTTTTTAATAACCAAGAAGAAAAATGAGCAGTAGCTTGTGGGAACTTCTGCC
TTGTACTTATAATTAAGCATGAATAACAAGTTTTCCTAGTCTTCCATGGGAGGATTAAGCTAAATCCATAAGTGTTTTTC
TTACCTTGGTTTGCAGATATGAGGGTTTCTTCAAGAAACCTAGAAAGAATTTTATGGCTGTTGTTTTAATCCTTAATAGA
AAAGTGAGAGAGAGAGCTGGAGTTAATTCTCATTTTTTTTATGTGTTGAAAGGAGTGGAAATGGCAGCCAATAATTATCT
TATATTGAGCTTTCTTGACCCTTAAAAATATCCTCTAGAACCTCCTTCTTTTTAGCTTCATTTTCAGCCACTAATCGGTC
AAGTAGGTGATGCACCTGCTTATGTACATCAAGCTGCTCAAAAGGTCAAAGTAGGTGATTCACCTAGTTGCCCTTTTCCT
TAGTTAGGCTTAACTTACATTGGGCCTTGGCAGATTTGGCTGCTAGATTTTAATTTCATTTTCATTTTATTCAACTTAGT
TTTGGCCTCAATTGAGTCCATTAACATAGGCCTAAGTCTGATCCATTTTATCCCTTATTCTTCTACTCAAGTTGGGCCAG
AAATAGTGCAAGTACGGTAGTGTACTTGGCCCAATATGGTCAAAATAATCTTAGTAGGTGATGCACCTACTTGGTCATTT
AAGCTGGTCAATAAGTCTAACTAGGTGATGTACCTACTTGCCACCTACTTGTCACCTACTAGCTTAGTTAAGTGGGTGGT
GAAAACATCGGGCAGTTATAGTCTTATCAAAGTAAGGTAGTTTTATGCCTCCTACGCAGCCACTATGAAGAATGCCTTGC
ATCCAAAGGTCAAGGAGTTAAATCAGCCTCCGCTCTTGGATATTTTAATGTGGGATATTCCACTAGATTTATCATAGGTC
ACAGTCTGGCATTTTATTTACGGTCCATCTCATGCACAGTCGATTAATACAGTTGAGTTTGATTACCAGATATAGCTAGT
TCAGAATAGAGTTACTATGAGAGACATAGAGTAGAGAAAGGCCTTGTCTCGATGGGTAGATAGGTATATTACTAAGCAGG
GGGTCAAAGTTGAATGGGTTTGGGATTTTACACTTCCTATTAAGAAGACCACACTAAATTTTTTCTGCCAAGTTTTGGTG
GTCGATTGTCTATGCTAGATTGTCTCCTACGATGGTGAATAATCAATTGACATGGGATCAGGCAGTCATGATTTCTTGTT
TGATAGTCGGGCATGAGATTAATTTCACTTATGTATTGATTGCTAAGATACATGAGAGGGCATTCTAAAAGACTATTACA
CTGCCATTCCCTTGTTTGATATTTCACCAATGCAGAGAGGCCACTATTCCGGTAATTGGTATTGGTCAAATGATTGAGGT
GATGAAGACCATGGATGTTGGTCTAATCCATGATGAGGCCAACCCTTCTGCACCGAGACAAGGTATTCAGATTGATATGT
CGCCTATGGACAAGACACCTGCATAGGAGCAGCCTGGAGAGGGCAATATTCTAGCCCCTATTACTGAGACAACTAAGACA
ACTGCTCATTCTATATCAGTACCGATTGGGAGAACACCTTATGCTTCCCCTATTTCGAGTATCCCTATGGTCCCCTTGGC
CAGACTTCAAAAGCTGGAAACATAGATGAGTACGCTACTACTACATAATAGGCCTTGGATGCGGCAGGTTGTTGAGGACT
TTGAGGTAAGGATGCAGGTTGTTATAGTAGAGCAGAATCTTGACACACAAAAGAGGATAGATGCCTTCGAGGTGAAGGTA
CTAGCCAAACCTCAAACTACGCCGAGTGCTCATCTTAAAGGATTCCAGATGAAGTTGGCTACACTCTGAGCTGATTCAAA
TGCATTGTCTGTTGCGGTCTCTTCTGCACCGGATCATGTACCAATAGATGTTGGGATGAAATGATTTTTGCCTAATTTGG
TGATGATGCCCCTTCTTGTGACCCTCTTCATGCATGAAAGCAGACTTGGACCTCTGATGATGTTATTAATGGAGCAGAGG
AACGAAGAGTGAAGAAGAGAGACAAAAAGACGTGAGTTTGAAGCTACATGACGATAGTCTTTAGCTGATGAGCAGTTGTC
ATAGCAGAGAGACAGAGTTGGCAGTTGGAGCTTCAGGTTCGAGGGGCACTACTGATGATGCTCCTCATAACGTTCAAGGG
CACTACCGATGGTGCTCCTTTGGTTATTTTGGAGGGCATTACCGATGGCGCCACATAGATTGATGTAGAAGTGTATGTTG
ATGCACCAGGGTCTACACCGACGGACCACCACGTCTTTAATTAGTTGTTTCGCACTTATGTGCCATAGATTTGTCTTCAC
CCTTCATTTTTAATTTTTTATGCATTGAGGGCACTACACTGTATTTCACATGCGGTGGGGTGAATCTGTAATAAGTGTAA
AAGTGAAGTGTGAATAACCTGAACACTCTGCTTATGCCTTCGAATTTTCTTAATTATGATCTTTTTCCCCAAGTATTATT
TAATTTATGTTGAACCAACATGTTGAGGATGTAAATTGTAGAAGTAGACTAGAAATAAAAACATGATGGAAATGGAGCAT
TTTGAGTTATGTGATTTATCTGTGTGATTGATAAGTTAACTATGTACGATCTTTTTATGACATGATAGGAACCAACCGGA
TAACTTGACTTAAGCTGAAGCATGAACCAGGTACACTGATAATTTAATAAGTGAAGCAATGTTCCATGTGTGTGAGAGAG
AATAGTTGTTCAATCGTATTGTATATGCCAATCTAGAACTTGCTCTGTTAGTCTTGTGAAAGATGATTTAACTGTGAATT
AGGAAAGTATCATAGACCATTAAATTGAATCCACTTAAGCCTAAAAATATCCGACAAAATGAAAAAATGCACTCTTCGAT
CCAAAGTATTGAGCCTGAATTAGATCATTCTTTCAATTTACCCAACTCACCTTCCCTGTGAAAATTCTTATCCTTTACTT
TGGCTCTGGTCCCTACTTTGACATTGTGCACCTCAACTGAGGTAAAAATCCTAAGTTGTGGGTTGATACTATAAAGAAAA
ATAGTTATCCTTTGTTTTGGCCCTGCCTTGCTTGGACATCGTGTACCTCAACTCAGGCTAAAAGTTTAAGTTGAGGGTGG
CCACTAGAGAGTAAAACAAGAAGATGAAAGGGGTATGAAAAGAGTTGTGTAGTGAGAAACTAAAAGATTAGATGGTGTGG
TTGAATCGATAAAGAAATGTGAAGAAAATTCACACTTGAGCTTCAATGAACAATAAGGAGAAAAGAAAGATAAATGTGAA
ACCCTGATTGGTTGTAAAAGAGGAAACTAGTAAATGTAATGTCAAAAAGGGTAGAAAAGTCACTTAAAATCCATATATAC
CATACCATGACCCTAAGCATACATTATAAGCTAAGAAAGTCCTATACTGATCATAATTCAATGGTATTAAAGTCTAAGTG
TAGAAAATAAGGGAAAGCCTATGGTATTGTGCATGTATAGTATTGAATTCAATTATGAGAGTGGGTGTATATTGAATCCC
TAAACTTTAATGAAAAATCATTATTTGTATGGACAAAGGGATTTCTTTGCAGTGAGAGCACAAGTGAAACTGTCGAAGAG
TTGGTATCTTGGTGATTGCTAACTGTGTATGTGAATGTGTATATTGGTATGTCTATGTCATAAATTGATCTACATGTTTT
TAGCTTGTTGTTGAACTTAATGATTGCACTATGCTAAAAGCTGGTAATTGTGGGTTGACGGTGAAAATAATGTCATGTGA
TTGCTTAGGTTTTTGAGTTTTCTTTTGCATCATGTCGTTTAGAGTTAGAAGTGTCGCTTGAGGACAAGAAATGATTTTTA
AGTTGAGGGTGTTGATGTACTGTGTATTTACGGTACTTATAATGCTTTAAACTTGGATTTTTGCATGTGTTTTAAGCATT
TGTAATTATATTTGATGGAATTTTGCATGTATATTCCAGGAAAATAGGTTTTGGAGCAGTCGGGATTAAAAGACTTGAAG
CAGCATCAGTTCTTATGATTGACGACTCGACCTACGAGTCGTAGACTTTTCTACAAGTCGTAGGTATGAGTCGTGGACTA
AGGAAGTGGAAATTGAGGCTAAGTCTAACGATGAATCCACATGACGAGCAGGAACTTCTACGAGTCGTAGAATTTAGTTG
TGAAAAATTTCAGAAAGTTTGAGCTCCAGTGCTTAAATGACGGAATGTAAGAACGGGTGATACAAAGTTCTACAGTCCGT
AGAACATACCCGTAGAAGAGTCTAGATTTAAGAGGAGTAGTTGCTGATTGATGAAAGGTTCTTACAAATTGTAGGAATTC
TTACGGGTCGTAGGAATAAACCGTAGAAACAACTGCTAAGCCAAATTTTCTTAGATTTCCTTTTTCTACTTTATGTAGGA
TTTGATGTATATAACTATTTAGTTGTAATTTTTGTTTTTGGGAGTTAGACAATTTGATATTTTTGGTTTTGGCTTTGAGA
ATTAATTTTCAAACACTTTGTGCATTTAATTTCTTGTAGTGTGGTTTCTAATATTGCTTTTTGTTCATCAATTCAAGATT
CTAGATTTCATCTACTCTAAAAGTAAGTTCTTGATAGTGTTTATGCATGTATTAAGTAATCCTTGAATAGTGTTTATGCA
TGTATTATTGATCTCTTTCTTTTGATTGCTTTTTAACGATGCGGAGCATTAGAACTCATTGTATTCCTACTTGCCTGACC
AAGGAAGTAATGCATGGGAAAAGAGATTAAACAATAGAGATTTAGTGTTGATAATCCACTATCTAATAGCCTAACCTAAA
GATGCAAGGTTTGGGGTCAAGGGTAGGTTAGTAAAGCATACACCCGTAGACTGACCAAGTTGTGTGATAAAATTTCATAT
TTGGACGATCAATCACTTAAGAGATACCTAACTTACTGACTTTGCATGTTAAACACTAGATAAGGGTTACTATTATAAGG
TTTACTGCATTAAGAACTTATGGGGAACACATACATCCTAGTATCATCTTTTATTGGTTTAACAAAGAATTAAATCATGT
TACTTGGTTACTTGTTACTAACATCAATCAATATTTTGTGTTACAAAACCCCCCATTTTAGGGAAATAATCTGACTAAAA
GTACAATCAACAGTAAATTGGCCTAAGTCTAGACCTTATTCCTTGCAGGATCGACCTTAATCTCTGTTAGGTTTTTTATT
TGACAGCAACCGCTTATACTTCTTTAGGGAGGTGTAATTTGGGCATATCACTTGTTAAGAATACATATACAGATGAGGAT
TACGCCAGATTATATATTCGCAAGTAAGTCAGGCTTCATGGTGTTTTCTTATCTATCATCTTGGATAGGGATACTCAATT
CACTACTCATTTTGGAAGTCTTTCCAAATGGGTTTAGACACCCGTGTGGACCTTAGTATAACTTTTCATCCACAGATCGA
AGGACAAGCAGAGTGCACTATTCAAACTTTAGAATATATGTTGAGCGCTTGCGCGGTTGACTTTAAAGATAATTAGGATA
ATCACTTGCCTCTTATTGAATTTACGTATAATAATAGTTACCATTCTTGTATTTAAATGGCTCTCTTTGAAGTACTATAT
AAGAGAAGGTGTAGTTTCTCCAATTGGTTGGTTCGAGGTGGGTGAGGCTACTTTGATAAAACTGGACTTAGTCTACCAAG
CCATGCAGAAAGTTACATTGATTTGAGAGCGGTTGATAGAACTTCTCAAAGTTGGCAAAAATCGTATTCTGATGTGAGGC
GAATAGACCTAGAGTTTGAAGTTGATGATTGAATCTTCTTGAATGTCTCACCCATGAAGAGAGTGATGTGGTTTGGTAAA
AAGGGGAAGCTTAGTCCTCGGTAGATTGGTCACTATCATATTTTTTAGCAGAATTGAGAAAGTAGCTTATGAGCTAGAGT
TGCCTATGGAGTTGGCAGCAATGCGTCCTATGTTTCACGTCTCCATGTTGAAGAAATTTGTTGACAATCCATCACTCTTT
GTTACCTTTGAGACTATTGGGTGAAGGATAGTTTATCGTTTGAGGAGGTACTGATTCATATGGAGTTGAAAGCAGTGTGT
CCTATGTTTCACATCTCTATGTTGAAGAAGTTTGTTGGCACTCCATCACTCATTGTTCCTTTAAAGATATTGGGGTGAAG
GATAGTTTATCTTTTGAGGAGGTACTGATTCAGATACTAGATGATTCGCAAGTTGAGAACTAAGGAGGTGGTGTTAGTTA
AGATTTTTTGGATAAATCAATTTGTTGAAGAGGCTACTTGGGAAGCCGAAAAAACTGTGAAAGCTAGATACCCACAATTG
TTCACTCCTCAAGATGAAAATGCCAAAGGTTCTTACCCTTCTCTTACTTCAGGTTCAAGATTTATATCATGTGTCTAAGT
GTTTTAGCTTCTACATTCATCCTCTTCCTTTGTGTCTCCCTTTAAGAGGTAATGATCTTGTTAGAGATTTTGGTTGAGAA
AAGTTAGCTTTAGTTGGTTACGTAGCTTAACCATCATTCGAGGATGAATGATCCCAAGAGGGAGATATTGTAACATTTCG
TAACTTCTAACAAAGATCAGAATCATTTTTTTGTGTGTAGACCCGAACCCAAAGATTTTTAATCTGTATATGTGTGTTAA
GGTCTATTCCTAGGTGTAGGAAATGTAGTTGATGTGGTTTAGGGTCATAAGAGACCTCTAGCAATAAGTTGAGTTCAAAA
CTTCTCTACCAATTAAGTTTTTCCATGAGTCATACAAGAGTCAACTTTAAGTAACTATATCTCTCATAATATGAAGAGTT
AGGTAGACCACACCTATCAAATTAGAGGTCTATAAGTCATCTTTCCAACTCCACTGATCGTTCGTTAATATGAGTTCAAA
ATAGAAAGTTATAGTCGTTTTACTAGAACATGTCTAGACTAGAAAAATTGACGATGGCGCTTGCAAATCATCGAATAGTT
TGGCATATCGCCGAACTGCATAGAATTGTCCAAAAATCTTCAATAACTTTTACTTTGGCGATTCAAAGTTGTTAATTTTG
GCAATCCAACAAAAATTTTGGTGATGGGGCCTCCAAATCATCGAATTGGTCAACGTGATTTATTAAAAGGTCATTTTTAT
CAATTTTCCTAGTCTTCTTACATTTCAAGAGGAGTATTCTTGCCCTTTTACCCTCAATGAACTTCCCCAAGTCTATTTGA
TAGCCTAATAACCTCCTAATATGCATTGTAGCTCCTGCAAATACCTAATTTTCCTTCTTCTAAAACTCAAGAACAGCAAG
AAAGTGATCTCTCCATTTTTCTAAGTTCTAAAGGCTCCAAGTTCAAGATTCTCATCCAAAATCTTAAGGTACTCTTTAAG
GATTCTTCATCAAGTTTCGTCACTAATGTATGTATGACTTCAATGAGGAATTCCTTATATCCTCATGTTCAAAACTTCTC
AGTTTTCATGAATTTAGTTCCATAATTAGGGTTGTCAAAACCAATTTCAAATTCATCATATGTATGACCCGAATTGCATG
ATTATTTAAACTATCATGATTATGAATTCTTGACTATTATACTTCAATTTTATACATAGTAAGATTTTCCCTGTCATCCT
TATCAATTAGTTTTGGACATGACATTGTTTATGATTTATGAAGGTTTAGTTAAATAACAAAAAGACTCTAAACTCTTGAT
TTGAAATATAAGCATCATGAATCATAAAAAAATTGTTGTCCAAAACTAATTAATAAGGATGGAAATGAAAAATCTTAATA
AGTATAAAAATGAAGTACAAGATATGCATATTTTAGAAATTTTCTCATGATTTAAGCTATGAACAAGATTTGAAAGATAT
ATTTTAGAAAGAAATTTCAGCATATGATTTTAGGAAGAAGAATTTGAGCTTTGTCTTACAGATTTGAGTTTAGTCTCACA
CTTTATTCAGATAAATAGTACCTAATTATGATTATTTAACACCGAGAGGACGCGAATTCGGAAAATCTAAATTTCATAGC
CACATGTCACCGTGTCACGACCCGGGAGCACCCCCTAGTCGTAACCGGCGTACTCGACCTCGAAGAGGTCTAATACAAGC
CTCTTAGCATTCATTCATCGCATAGACACTAAAACCATAAGGAATTTAAAACTTTCTTTACCAAGAAAACATTGCATAAA
AAAAAATAGCAAGCGGAAGACTTTCTAGACTTTATACATGATGTCTCAAACCATCTAATACCTTAGAGTACAAAATTCGG
GACTAATCCCGTACACAACTTAAACAATACTAAAAAGACATAAAAGAACATATTGGGTATTGTCCTCGAATCTATGAGGA
CTCACCAAGTCTTCATCTTCAACACTTAGAAACCTATCAAAGCCATGACATGTCATCATCTCCAAATCCCTACACTTTAG
TCCAAAAAGGGAAAGAAAGGGGTTAGCACAATTAAGTACTAAGTATGGAGACCATGCAAAAACATGCCAAAAAGGACATT
TTCAAGGGAGTAAATGCTTTCATATCATTTTGATAAAACCTTCACTTCACAAGTATAAGAGACATAATACAAGTCAACAT
TAACATATAAGACCATAGCCAACCATACATATACTCAACATATGTCCATATACAATCCATGCTTAACTTTAAAAGAACAC
ATGTCATTTCATTACCATAAGACCTCTACCTAATATAACCTTAAGACACACTTGAGTGAGACAAGAAGTGACCGCCCATA
CAACCTCTTCAAGCACACTTAAGTGTTCCCCAAGATTACCTTAGATAAGGACATTTCATTTACAACATAACTTCAATAGA
CCAACATTCTTTAAGAAACCATTTAGGGCACATTCATGTCACATACATTAGGATTTAGAGAAACTCACTATGACCCTCTT
CAAGCCTACTCGTGCAATGTATAGGTAGCATCCCATACTACTACCTACACTTTGTAGAACCTGTCAAGAAACCATGATGA
AATCTCACATGATGGGAAGTAAGCATTTAACCGACATAGACCATGAGAGCTTGTCATGGAATCCGGTGTCATGAGTCCCC
ACACCGAAAAAAGGTGGTCTACTTGCCTAAGGAAGACCGGTATATAGCTTAATGGATCCATTAGCTTCCTATGCGGGCAC
ATAGTTTATGGGATAAGGTAGACGATCATTGAAACTCATGCCTAACTGTCGGGGGAGTTTCCATCTAACCAAATCCGCTC
GGTGCTTAGCCTACATTCCCATAGAATAGTTCATTACTTTGACATTATCAGACATGAAAGGGTGCCATAAGCCTGCCGAT
TCAAGTCTCATTATTTAACACATGAAAGGGTGCCATAAGCCTGCCGATTCAAGGTACATTTAGGAAAGCTCATTAACTCC
ACTTGAAAGGGTGCCATGGGCCTGCCGATTCAAGGTACATTTAGGAAAGCTCATTAACTCCACTTGAAAGGGTGCCATGG
GCCTGCCGATTCAAGTCTCATCATTAACCTTTATGGAAAGGGTGCCATAAGCCTGCCGATTCCAAGGTTCATTACTTTTC
ATTAATGGAAGGGTGCCATAAGCCTGCCGATCCAAGGTTCATTATAAGCATGTGTGGAAGGGTGCCATGGGCCTACCGAT
CCAAGGATTCAACAATCAACAATATAATCATTTATACCAGAAAAGGATGCATAAGCCCTATCAATTCAAGGTATACTTTA
CATTGAAGAATCCTTCATATTCTATCATCAACATTCATGAGTGTCATCAACACATCTATGAAATTTCCATACATCTCATA
ACTCAAGCTTTAAAGCATCGATTCATCAATTCTCCATAGTTGGACATTTTGTCAAACACCTTGAAGGCATGTAATGGAAT
CAAAGAGCATGGAAAATAGGGTAGTAATTATACAACCAAACCAGTGAACAACCTACAACAACACCCTTACATTCATAACG
TGATCACATTATCTTCATTCACATCATACTTTCACATATAGCTTCACATAAAACTCATTCACATCATACCTTCACATATA
GCTTCATATAGGACTTTACATATAGCCTCATTCATATATAATAATATAACAATACAATAACACTCATATAATACCCTTCA
TAGCCTCAATCATAATACATTCCATAAGTAGACACCTCCACCATAAGTGGATCACACATCAATCTATCAAGATTCTATAT
CAATTCTACATTAACAATGAAGTTAGGCCAACTTACCCTTTTCCAAAGCCACAATCATCATTCCTCAACTCTCCAATAAT
TCACAATAGATAAGCATAGCTAATAATAAAAATCAACTATTCAACTCCATTTAAGCATAATTCTATCATCATTCAATCAC
AAACAATAATCCCACTTCATATGCCAACTTTAGGAATTTAGGGAAAACATGGGTTCATGGGGATTTCTTTCTAAAAATCA
TTAATAATCATTAATAACAATATAAATCATCATTTAAAACCTTTCTTATGCAAGAACCCATGCTAGAATCGAAATAAGAT
TTTTTTGTGTATTTGAAAAACCTTGAAAACCTTTTGATTGGGCTCCTTGAAAGAAAGAATGATCAAGGATAAAGGATCCC
CATACCTTTGCTATGATCTCCCACAAAATTTGATGAAGAAAGCTTTGAATCCAAGCCCTAGCTCCCACTTCTTCTTCTTC
TTGAGTTGGAGAGAAATATTTGAGAGAGGGAATGATTTTAGGGATGGGGATGAACTAATAGTATATAGGAAATAATATAT
GTCATTTGGAAGAAATGGTCCAACACTTAGAAAAGTTTTTAGGCGGGTGAACAGTAAATGAACAGTAAATCGGCCTACTG
GAAATGCCTTTTTCTGCCGGACCGACTTTACGAAAATAGGCATAACTTCTTCGTCCGAACTCCGAATGAGGTGAAACGAA
[truncated: 496,045 more chars]
