# Supplementary material for: Homologues of potato chromosome 5 show variable collinearity in the euchromatin, but dramatic absence of sequence similarity in the pericentromeric heterochromatin
Source: BMC Genomics. 2015 May 10;16(1):374. doi: 10.1186/s12864-015-1578-1 (PMC4470070; doi:10.1186/s12864-015-1578-1)
Supplement: Additional file 3: — RH BAC tiling path sequences. Description of data: Nonredundant, multifasta sequence files of the individual BAC MTPs. The sequence contigs and scaffolds in the MTPs can be either ordered or unordered, depending on the quality status of the tiling path sequence. [file 12864_2015_1578_MOESM3_ESM.zip › mtp_1054.fasta]

>mtp_1054
AAGCTTTCCTCACACTCATCCGACCACACAAATTTATCCTTCTTTTGAGTCAACTTAGTCATAGGAGAAGCAAGAGAAGA
AAACCCTTCCACAAATCTCCTATAATAACCCGCTAAACCCAAGAAACTCCTTATATCCGACGGGGTCAAAGGTCTAGTCC
AATTCCTAATAACATCGGTCTTCTTAGGATCCACCTTAATACCATCCCCCGACACCACATGGCCTAAGAAAGAAACTTCC
TTCAACCAAAACTCACACTTTTCATATTTAGCGTACAACTTCTCTTCCCTCAATCTTTGGAGTACAACCCTCAAGTGACC
CATGTGCTCTTCCTCACCCCGAGAATAGATCAAGATGTCATCTATAAACACCACCACAAAAGAATCAAGGTAGGGTTTGA
AAACCCTATTCATCAAATCCATAAAGAAAGCCGGAGCATTAGTCACCCGAAAGACATCACCACAAATTCATAGTGCCCAT
ACCTAGTACGAAAGGCCGTCTTGAGAATATCACACTCCCTCACCTTCACTTGATGATACCCTGACCGAAGATCAATCTTA
GAGAAGTGACTAGCCCCATGGAATTGGTCAAATAAATCGTCAATCCTTGGAAGAAGATACCTATTCTTGACGGTGACCCT
ATTAAGTTGTTGATAATCAATACACATTCTAAGAGACCCATCTTTCTTCTTCACAAACAAAATCGGAGCACCCCAGGGAG
AATGACTAGGTCTAATAAACCCCTTCTCTAACAAATCTTTTAATTGCTCTTTCAACTCTTTCAACTCCGCCGGGGCCATA
CGGTAAGGGGGGATAGAAATAGGTTGAGTATCGGGAAGGAGGTCTATACCAAGATCTATCTCCCTTTCGGGAGGGACACC
GGGAAGGTCTTCTGGGAAGACATCTAGAAGCTCATTATCAACCGAAATAGACTCAATAGGAGGGACTTTAGACTCCACAT
CATTGACTCTCACAATATGGTACAAGCACCCTTTGGAAATCAACCTATGGGCTTTAATGCAAGAAATGAATTTCCCCTTC
ACCACAACATCCCGGCTCTCCCACTCAAGGACGGGTTCATTAGGAAATCGGAACTTGACTTTACGAGTCCTACAATCAAT
AGAAGCATAGTATGCATGCAACCAATCCATCCCAAGAATAACATCAAAATCCACCATGTTCAACTCAACAAGATCACAAG
GCAACAACTTATTCAATATGCAAACCGGATAATTTCTATACACTTTTCTAGCAACAATAGAGGCACCAATGGGAGTAGAT
ACTTCATATGACTCATGCAACAATTCCGACTTGACATGAAATTTTCTAGCAACTAAGGGGGTAACAAAAGAAAGGGTGGC
ACCCGAATCAATCAAAGTATAAACATCAAGATCAAAGATTTGCAACATACCGGTCACCACATCCGGAGTCTCATTAACAC
CTTGTCTACCATGCAAAACATAAAATCGATTGTCCCTTGGGGCACCACTTTGAGAAGCACCTCTACCCAAAGGAGTAGTG
TTAGCACTTCGGACCTTGTTGCGGATCTTGGGACACTCAAACCTCTTGTGACCCACTTCTCCACATTCAAAGCAAGCACC
CGAACCCTTCATGCAAGGACCACCATGCTTCCTCCCACACTTAGGGCATACATCCATAGAACCCACTTCACCTCCCCCTT
GAGGTCTAGGAACATTGATAGCAAATCCTCGGTTGACATGAGGGTTTCCTCGGCCTTGATGAAATCTAGCACCCTTAGGG
AACCTATTCTCCAATCGGGCCCTCTTGGCCTCGTGCCCCCTTCTCTTCCTCAACTTCTCCTCCTCCATTTGCTCGGCATA
AGTCATCAACCGAGACAAATCCATATCTCCAATGAGCATAGCGGACCGACACTCCTCACTAACCAAGTCGGATACACCCA
TCACAAATTTGTTCATCCTCGACCTAGAGTCGGCCACCAAGTGAGGTGCATACTTGGAGAGTTGGACAAATTTGAGGGCT
TACTCCCTCACACTCATAGCTCCTTGCTTCAAGTTCATGAACTCCACCAACTTTGCCTCCCTAAGCTCAAGAGGGAAGAA
CCTATTAAGGAAAGCAAGTTTAAACTCCTCCCACAACACCACATAGCCATTACCTTTCTCACCTTTCCATTGATCAAACC
AAATTTGAGCAACCCCCTTGAGTTGGTAGGCCGCCAATTCTGCCTTCTCACAAGCACCAACATCCATAATGGTAAAGATT
TTGCATACCTCATCGATGAACTCTTGCGGGTCCTCATCCACCTTTGAACCATGGAAGACCGGAGGGTTCATCCTCATGAA
ATCTCTCACCCTTTCCCCCGGGGTGGTAGCTCGAGGAGCTTGGGCTCCTTGTTGCACTTGGTTAGCTACCACTTGTGCAA
GCATGGTGAGTGCATCACGGAGCTCACCATTGGTGGGTGGCTCTTTCGGTGATCGGGCCCATCTTCCCCTCATGTTTGGC
ATGATGATCTAGCAATCCAAAGAACAAGCGTTAGGGAGAAATCACCTTATTGCACTCTAAGCACGACATAGAACATGAAG
AAGGGAAACCTTTCCTAAAACGTTTTGTAGTCTCCCATTCATAGTCGTGGTGCACTTCACAACCATGATTAGGACTCTAC
TCAACGCGGTGTGTTGGACTCCGAGAATTTAACAACCTAGTGCTCTGATACCAAGTTTGTCACGACCCAAGCCTAGGGCC
TAGACGTGACATGGCGAATGAGGAACCCGAAGGAACCCCAAACAAGCCTCTCAAACTTGTCATCACATTTCATCGGTCGC
GGAAGTACATTCAACATTAAATAACGGGAAATAGGGACTAAGGGCAAACCATTTCAAAATGACATCATAGAACAAGAGTC
AAGCTCGTTTACAAAATACTTGTACAACACACACCTCTACATACATAGATAGGACGAGGGCCATGACATACTACCGGCTC
CCCTCAAAGCCAAAATACAAATTGCAAGCTAAAGTCTCAAGTAGAAAACATAACATAGCCCTTGAATCATTGAGGACTCA
CCAACAAACTCGGATAAGCACCGTACTAGCCACGTGAATGGAGAGAAGGATCAAGAGTAGCTCCGGTCCCTACATGGTGA
CATCATGTAGGCAAAATATGCGTTAGTACTTGGAATGTACTAAGTATGCGGGGTGCAATACAACAATAGACAAGGACACA
ATCGAAATGCAAGAAATAGTTTCATCGGCATAATAAATAACAATATGAGGATGCATGATCAAAGTGAAGTCAAAACATGT
TTAAGTAAATCTATACTAATAGTGGATATCATATGTGTATGCATAATCCAACCAATCTATAACCCCAACTTAGGATGGGG
GATGCCGTTCACACCCGGACACCCTGGTGGCAAGGTATAAACCCCTCACATGGTTGATGTTGGTTACACCCCAAGCATCC
TAGGTGGTGAGATATAAACCTCTCACATGGTTGATGTTGGTCACACCCCAAGCATCCTAGGTGGTGAGATATAAACCTCT
CACATGGTTGATGTTGGTCACACCCCAAGCATCCTAGGTGGTGAGATATAAACCTCTCACATGGTTGTCCGGTTCTTTTC
CCCCGGACCGGGCATGATCATGCAACACTTTATATAGGAAATTACCATTAGGCTCTAATGCAATCTAACATATGGAATGA
ACATATACACAAGCTTAGTTTGTCATCAACACATCTCTGGAATGCCATACATCTCATAACTCAAGCATTAAAGCATCAAT
TCATCAATTCTCCATAGTTGGACATTTTGTCAAACACCTTGAAGGCATGTAATGGAATCAAAGAGCATGGAAAATAGGGT
ACTAATTATGCAGTCAAACCAGTGAACAACCTACAACAACACCTTTTAACACCCACAAGACCACATGAAAATCTCCACAT
CCATTCCAAATTTAGATTCAAGTTCTAGAGTCACAACATGCTCAAAACATTCACTCTTCATGTTTAAAATTCAATGTGCA
GGAAATTATTACAAAGTACAAGACTAATTTATGAATCTTAATTTAAACCATGAAATAATGAGTAGAATAGAGTCTATGCA
CTATGGGTGGAAGGACCCATGAGTTCAACACCACATACCTTGAGTTTTTATGAAGGTATTGAGAGTGTCTTCAATGGAAG
CTTGGAACTTGGAGCAAGAGTCTCTTCAATCTTGAGGAAGGTTTTGGATTAGGGTTCTTGAGAGAACTTGAGAGAAAATG
TGTCTAAGTATGGGAGAGGTGTTTTGGGAAATGTTTTAGAGATGGGAATTGAACTAATGCTATATAGGAAATAACGTATG
TCCTTTGGAAAAATGGTCCAACACTTAGAAAAAAAAATGAGGCGGGTGAGCAGTAAAAACGCTCACTGGAAATTGCATTT
CCTGCCGGACAGATTTTACGAAAATGGGCATAACTTCTTCGTTCGAACTCCGAATGAGGTTAAACGAAGTGCGTTGGGTA
GCTAACTCAAAGGGATTTCCATGGATATGTTATGAGCCACCCAATTATTTGTGTGCTAGGAGATATGACCCTCCAAAGTA
GACCCTCGAAAAAGACTTCACTTGGAAATTTCGGATTTTGATACGGTTGCTCTGAAATTTGGGTTAGACCCATTTACCAT
TCAATTTGACCCCCTAAACAAGAATATAAAGTCAGATTTTCGAAAAACGAAATGAATTTTTAGATATAGCTAAAACAAGT
TTCCGGTAACTTCCGAAGCACATTTTTTGGAACTTTTTGGGTCATTTCAAAATTGATTATACCTTTGCGTATGAAAATGG
AATCATCATTTGTGTGAGGGCATTCGAAGGCTTTTGTTGAGCTTACACTTGCATTTGAAGCAAGTATTGCGAGCTTGAGA
ATTTTTTGTAATGGTGTGTCACAACTTGAATCTTGGAGTACACAATTGATCCTTGCATAAGTAAATTGAGTCTTTTTGTG
TACATTCATAATTGAGTCTTGTGTAGCACTGTTTGAGACATCCTTGTTGAACTGCTGAACTTGAGTTTTACTTGAGGACA
AGCAAAAGTTTAAGTTGGGGTGTTGATGAGTCCACAAATTGGACTCATTTAGGGCTATATTTTAATAGAAATCGTGTCCT
CCAATGCTTATTTTATCTCAATTTCAGGTATTTAAAGTTTGAAGGAAAGCATGGACACTAAGTCGCAAAAAGGAACGAAA
AGGCTAAAAAGAACAAAGAAATGAAGGCCTGAGGATCATCGAGTCCACTTGGCGAGTCGCCGAAGGGTCTTACTTCTCCT
TTTGTTCTAGTGTGCTGAGCCCTGAAGGAAAGGATCAAGTCGGCGCATTGTCAAGAAGTTTCGCGAAGTAGTACCATGTC
TCCCAATGACCCAGAGCACAATGTTGCTGAAGGCTTGTGCACGATGGAGATGAACTACACCAAAGGGTGAATCGCCGAGT
TGATCGGCAATTCCGACTAACGACGTCGAATGATCCACTGCAGCACAAATCTGTGAAAACTATAAATACTAGTTAGAAGT
GTAGTTTTAAGTGTAGAACAATTATTATATTTTCATATAGAATAGTACTTTTTGATATTTTTGCTCTATGTTTGAGAGGG
TTTTGAAGACTTGAAGATCAAAAGGGTTCCATCTTCAAGATTTCGATTGGGTCTCTTGGATTTTTAAATTTTGGCCTGTA
TCAAAACTTAAATCTTCATACCCAGTTGAATGCGAGCTCAATTTGGTATAAATTTCTATCTCTTATACATATGGCTAAAA
ATCTCAATTCTTGTGGTGTGATTTAGCAAATATAGGTTAAGATAATTGTTGGGTCTTGCTTGCTGATAGTTTAATCGTAG
TTTAACTGTGATTTCGTTTAGTAGTTGTGGATGAATTTAATGAATTTGTAGTTGCAAATAGAACTTTATTTATGTGTTTT
TGGCTTGCTCGAGAGAGAGGTCGTAAAACTAAAACTACTAAATTGATGGCCGGTGGGAGTGGGTCGACAGCTCGAGAGAG
TGAATCTTAGTCTCATTCCCTCAGACTCAGCTCGACAGAGTGAGTGGGTTAAGGCGTAGGCTGGTCTTCATATGGCAATT
GGGAGTCCGAGAGGAACACATTTGAAACGGGGTATGTTGCTCGAGAGAGTGTTTATCCCCCTTAAAGCTTCACCTAGTCA
CAATTATTCTATGAATCTTCTATCAAAAGCATGTGCCCAATAATCTAGCTTAACCCATATTCCTGTCACATCCCAAGAAT
CCCCTCTCATTACTTAGAAATCCTTGTTTATTTTTGCTGATTTTGCTTCATTGTGACAAAACCACCCATTGTTAATTGAC
ACTCTTCTGTCCCCCTTTAATTTACAATTTTTTTAATCGTTAATGTTTGTAGCTACGACTAGTTAAAACTAAATTTTATT
TTTCTATTAATTCTCAAAACCACTCCCTTCGGAACGATCCCAACCCTTGGTTGGGTTACTAAACTATTGTACTAGACACT
TGCATCGAAAGTTGTGTCTTGATTACGCAAACATCAAAATGGCACCGCTTCCGGGGAGTGGTGTTATTTGAGAATTCTTA
GTTTAATAGAATTTTTGTTCTTCTTAGTTGTAGTTTATTTACTTTACTTTTAATTTTGTTTTCTTTTGAGTTGTTGGTTG
CATCCAGACACCCTGAGAATGGCTGAGGAAAGTGGTGTCAAGTTAGCTGAGGCGAACCAAGAAGTCGCGGGTGACCTCAT
GTTAACTGCGTTGGTAACTCAGCTGAACAATTTGGCCACCGAAATATCAGAGGTGGAAGTCCAGTGCAACAGCAAGGGGA
GGTACATTCCCCCTTATAAGCGAACATGGTTTACGAAAAATGAGAGAAAACGTGTCGAGGACACGCTGTTGATCATTCTC
CAAAAGATCAATGAGCAAGACAGAATCCTAGAAGAGATGAAGCAGAATGTCAGTGTTAAATCAAATGGTTGGCTCACACT
CAAGATCCATCCACCTAATCGAAGCACTCATAGGTCACATGTTGCCTCATTCTGATCCAATAAAGAAAAGGGGGTCACCT
AGTGGTATTAAGGTCAACCCTAAAATTGGAACGTGAATGAGGACGTGTGTGGTGCCACGTTGTTAACTGAGGCACTTCTT
GGGAGGCAACCCAAGGTTTAAGATGCTTTAATTTGTTTATTTTATAAATAATGGTGTGTTAGTGCTACAGGTTTAAAAGC
TAAAGGTGTTGAAAAAAACAGTTCGGCGTGTCTCCAACCAGGTCGGCGACTTCAATTTTGACCGCTGTTTGATCTCCTAC
TTTGATTGAAGGGCCTGTAAAACTCGGCAAGCCAAATGACCACTTCGCGTGTCGCCGAGTGGATCGGCAAATACGACTAA
CGTCACAGAATGGGGGCAAATTAAATAGTTTAAAAAGACCAAGAGTCTTAAAATTTGAAATTCTTCACTTTCCCTCACTC
TTAAACCTCTAAAACTCGCACCAAGGTAATATTTTCCTTATTTTAAGCAATTTACTAGTAGTTTGGTTGATTGATTTGCG
CTCGAAGTTGGATTTCTTTGCCGCCTAGCTTTCCAATCACGTTTTAATCAACACAAAAGATTGGTTTATGAATCCCGAGC
TTACAGTTGAAAAGTTTACACTCATTTCTATGATAGTATCGTATTGAGGTGTGTTGGGCCTCTCTGATAGGATTAGAATT
GTTAAATGCCTATTTAACTTTGAAAATCTTTCCCATATTGTTTGATTGCCAAATGCCCATAATTTTTGTGCTTTTTAATG
AATTGGGTTATGATTACATAACATTAGATTGACTAGGTCAAATATGAGTAGCCCACGTTTGTGCTAAATGTCAAGAATTT
GCTCAAAGATAGAGTGGGTGACACTACTCTTAAGAGCAAATATCGTGAAATGACCAAATTAGGGAAATCGGGGAGAAATA
TGAGTGTCCCGGGATGATAGGTATTATGGGTCTTGTTTGAATTCCATGAGTGCATGCTTTGATTTTGTTTTCGGGGAGTG
CGGGGTCTAATTCGAGAAGATGGGTTGAAAATAGGAACGTCGGGTTATTTGGTGAGCTAGGTCAAGCTCGCCAAACCACT
CGGTGGTTCGCCTAATGTCTCCATCTCGCCCTTAATTTCATGTCAAATTGATGTTTGAGACTGTAACTTTCGGCGAGAAT
CCTTTGGTCGCCGAAAGCACACGGTGACTCGCGCGAAAGTACTATTGATCACCCTTTGTATGCTTCCATGAACTCCAATT
GTACTGTAACTTTCGGCAGACAAACCCATGCTCATCGAAAGTAGTTAGCGATTCACCAAAAGGACCTTTCTATCATCAAC
TTGCTATAATTTGAAGCCAGTCCTTTCGGCGAGCCCAAGTAAGCTCGCCAAAGAGGTTCGGTGACTCGCCAATCCACTTG
GCGAATCTTCCTGCAGTAGATTGCCGGTGCTTCTATTTTATTTTTACCCTAACTCTTTCTAATTTTTTGTAGATATGACT
AAACCTAACGAAGCAGGTAGCAACACACCACCCCGAGGCAAAGAAAAATGGATCACAATCAATGAGGATGCAACTGCATC
CAGGATCAAGGCCACTAAACTTTCCACAACTGGTGGGAAAGGCAAGGGCAAGGACAAAACCGTTGAGCTATCAGATGCAA
GTTATGACAGTACTGGTTTTTACACCAATGACCCAACAACATATGACAGTGAGAGTATGGGTTCTGATAAAGATGAATTG
ACAGAGGCACGAAGAAATGAGTTACGATCTAAACAGATGAACGACCCATCTCGGATAAGAAATCCTCGATCCACCACTCC
GACTCCTTTAGTTCCAGAGCAGGTACTACTACCGGCACCTCCAGTATAAGGCCCCCAACCTAAATCAATGAGTAGAATAA
AGTCTGAGGGACTGAGAACGATCATTGAGGAAAAATGGTTCTCCATAAATGGGTGATCGACAGGTATCCCGAGATAATGG
AGTGCCTAAAATATCATAAATTTCAAATCTTCACAAAATCCCATAACTCTTACATACCAAGCTGGGTCAGAGAATTTTAC
AATGCCTACAGTGCATTGGTACCTCAACGGAAGAGCCTAGTATCATCTTTCAAAGCAGTTGACTACATGGTTGTCAGAGG
AAGGAAGGTAGCTTGTGATAGTGAGGCTATCAACACAGTCTTAGGTATGTCCAATAAGATTAATGATCACTACAAACACT
TGATCAGAACAGAGAAGATGGATGAGTTGAAAAAGTGGTTAGCCCCACTAATCTCAGATGATAGTGCTCCAAAATGGTTA
GCAGAAGGAGTTTCGATTGAAAAGAAAGATCTGAATGTTGCTGCAAGATACTGGTTCGGGTTCATCAGCAACACAATTAT
ATAATCACAGTATGAATCAATCATTTGCCTTGCTAAGGCAGCTTGTCTTAGATGCATCATAGAGAAAACCAGGATAAATC
TAGGGATGATCATTGCCTCTGAGATTCATATGCTTGCAAAGCAGAGCCAGACATATCTCCCTTTCCCGGTATTAATCACT
TCATTGTGCAAAAGAGCTCGGGTGCCTAGAGATGCAAAGAACGATGTGGAATTGGTTGCCACCACCTCCACTGATATTCA
AAAGATCAAAGCCGAATATCTTAAGGACTAAGCGGAAAAGAACCAAAAGGGAGCTGTGGCCATTAGATCTATACCTGTAG
AGGCATCTTTGCCTACTCCGGCTACTGGCCTTCAGGTATATCTGATGTCATTACCACTCTTGCTGGCCCTTCAGGTCCCT
CTGTTGCAGCGTTACCACCCAGACCTACTGTTGTTGTTGCCTCCTATGAGCCGATCACTCAGGCATCCTTGATTCGGATA
GGACAGCTTACGCAATCTACTAACTGTCGGGCTGCCAACATAGAAAGCTCCATTTTAGGTATGATTCAAGTTGCCCTCGA
TGATGTTGTTAAACCACTGAGCACTACTATTGATGCTCTAGCAGCCATGATAGCAGTGTGTGAGCGCGACCAAGGAGCCA
CAGAGGAGGTGACAGCTGAGGAAAGATGTGGACTATCTAAAGTCCACTGATATGTCCATGATCTTTGGAACAGTGGAAAT
TCCAGATGTGCCAAAAAATGCCTCAGACCACCATAGGACATGGGGGTGGAATGTAGCATACAACCGATCCTGAATCAGAG
GAAGAGACTGACAAAGAGATGTTTAAGGGGGCTGCAGCGGACGACATAGCCAAGACTAAAGAAATCATGATAGATGTTAT
TTTGCAGGCTTCCTTGGCAAAGGCTCCTGCTGCTGGATCCAGTGAAGCTGGTCCTTCTGGGTCACTCCAAGCACTGATGC
CTAGACAGATAGAGAGACTATGTAGACAGGATCCCTTCTTTACCTCTCTTTATCTTTCTTAATTTTACATTTCAGATTCT
GTGTTATTTGCATTTGAGGACAATTGCTTTTTAATTTGTGGTGGGGTGAGGCCCACACCTTTTGTGTGCTACTTTTGTTT
GTGTTTTGTGTATATATTTGAGTTGTTCTATTTTAAAATTTTGTGAATACTGGTTTTCTATGGCTATTTGGGCTTGTGGC
TCTTCTTATTTTAAATTGCAAAATGATTTTTACCCTTCCAAATTTTTTTAGATTTTTTGCACATTTTTGCCACCCTTTAT
ATGCTCGTGTGTTGAATGTGGCTGTTCCTTGGCAAATTTGAGTCTCAGTTTCGATCAATACCGATTACTTGAATAGTGCT
TACAATCGAACGAACATGAATGTACGGCTACAATGAGTCCAAATGAAGTTGTATAGAAATCATATGAACTCTTTGCATCT
CATTGTGATTAGCCATTTATAAAATCAATTCTCTTGTAATGACCATTGAATACTAAGGAAAGTGTGGAGTCTTGTTTGAC
TTAAATGTCGATGGCCTGTGTGATAAGCTTACCTGGAACCATGCATGACAACACCTAGAATTTACCCTATTGGTCTGGTT
GACTAAGTAAGACTTTCTCTTGATATGATCTTAGGCAACCAATTTGACATATACCTCTTTTGTGACCTACCTTGTGAGCG
TGTGATTCTCTCTTGAACACCCTTTGAGCCTTACCCTTCTTTGAAAGAAACTTGATGAAAACTAGAACTTTCTTTATCCA
TTCCCTATAATCTCTTGAATTGTGGTTAATTGAATTGCCAACTTAGGCCAAAAGCCTAAGTTGGGGGTGTGGTGAGAAAG
AAAAGGGAAAGTCAATAAGCAAAGAAAGTCTCCTTTAACCTATGGGGCTGAAAAAAATGGAACCCTTCCATATATATATA
AATATAATGTGGTGGAATAAAGTACCAAAAAAATAGGGTTTCGAACAATCCATGGGAAGTGAATAATAGGATGACCTATG
ATGCACTAATGAAAATGATGAAGGAAAAAGAAAGGAAGTATGGAGAGCACCACATTTCATGAGGATAAAAGTCATTGAGA
CTTACTCAGCATATCTTTGCACTCAGCCCCATTAAAAACCTTGTTAAGACCTTTGTGATCTTGAGAAAGTCGAAATAAAT
GTTGATTGGAAAATACGGGCAAACCTATGGGTGAAAGCATGCATTGTGTTCATCTTTGTGAGTGTGAGCGTTGTATCTGA
TTCCTGAACTTTAAATTGATTATACCTTTGCATGTGAAAATGGAATCATCATTTGTGTGAGGGCATTTGAAGCACGTATT
GCGAGCTTGAGATTCTTTGGTAATGGTGTGTCACAACTTGAATCTTTGAGTACACAATTGATCCTTGCATAAGTAAATTG
AGTCTTGTTGTGTAAATTCATAATTGAGTCTTGTGTAGCATTGTTTGAGACATCCTTGTTGAACAGTTGAACTTGAGTTT
TACTTGAGGACAAGCAAAAGTTTAAGTTGGAGATGTTGAGGAGTCCACAAATTGGACTCATTTAGAGCTGTATCTTAATA
GAAATTGTGTCCTCAAATGCTATTTTTAACTCAATATCTTATCAAAACCCTTCAGTTTCAGGTATTTGAAGTTTAAAGGA
AAACATGGACACTACGTCACAAAAAGGAACGAGAAGGCTGAAAAGAAAGAAGAAATGAAGGATTGAGGATCGCCGAGTCC
ACTTGGCGAGTCGCCAAAGGGTCTTACTTCGCCTTTTGTTCCAATATGTTGAGCCTTGAAGGAAAGGATCAAGTTGGCCA
AAAAGGGAGTAGTCAGCGCATGGCCGAGAAGTTCCGCAAAGTAGTACCATGTCGCCCAATGACCCAGAGCACGACGATGC
TGAAGGCTGGTGCAAGACGGCGATGAACTACACCAAAGGGTGAATCGCCGAGTTGATCGGTGATTCCGACTAACGACGCC
GAATGATCCACTGCAGCACAAATCTGTGAAAACTATAAATACTAGTTAGAAGTGTAGTTTTAAGTGTGGAAAAATTATTA
TAATTTTCATACAGAATAGTACTTTTTGATATTTTTGCTCTAAGTTTAAGAGGGTTTTGAAGACTTGAAGATCCAAAGGG
TTCCATCTTCAAGATTTGGATTTGGGTCTCTAAGATTCTTAAATTTAGGCATATATCAAGACTTAAATCTTCATACCCAG
TTAAATGCGAACTCCATTTGGTATAAATTTATATCTCTTATACATGTGTGGCTAAAAACCCCAATTCTTGGGGTGTGATT
TAGTGAATATGGGTTAAGATAATTGTTGGGTCTTGCTTGTTGATAGTTTAATCATAGTTTAATTGTGATTTCGTTTAGTA
GTTGTGGATGTATTTAATCAATTTGTAGTTGCAGAAACAACTTTATTTATGTGTTTTCGGCTGGCTCGAGAGAGAGGTTG
TAAAACTAAAACTACTAAATTGATGGCCCTGTGGGAGTGGGTCGACATGAGGTTCAGCTCGAGAGAGTGAATCCTAGTCT
CATTCCCACACACTCAGCTCGGGAGAGTGAGTGGGTTAATGCGTAGGCTGGTCTTCATGCGGCAAGTGGGTGTTCGAGGG
GAATGCATTTGAAACGGGGTAAGTTGCTCAAGAGAGAGTTTATCCCCTTTAAAGCTTAGCCTAGTCACAATTATTCTATG
AATCTTCAATCGAAAGCATGTGCCCAATAATATAGCTTAACCCGTATTCCCGTCACATCCCAAGGATCCCCTTTCATTAC
TTAGAAATCCTTGTTTATTTTGTTGATTTTACTTACTTGTCACAAAACCCCCCATTGTTAATTGACACTCTTGTGTCCCC
CTTTAATTTACAATGTTTTTAATCGTTAATGTCTTTAGCTACGACTAGTTAGAACTAAATTTTATTTTTCTATTAATTCT
CAAAACCACTCCCTTGGGAACAATCCCAACCCTTGGTTGGGTTACTAAACTATTGTACGATCGTAGACACTTGCATCGAA
AGTTATGTCTTGATTACGCAAACATCAATAGTTAGTATTCACACTTTAAAAATGATGTATCCATTTTCATATACCACTAG
TACCATATCGTAAAATTATGGTAGATCCACCACTAGAACACATCGTACCCGCCGAGAAGATTGTACTCAAATAGACCACA
CATTTCTGCTCATTAAATAACTACAATATACTACCAAATCCATTCAGTCTCTCGTCTAAAGTGATATGCATTCCTTCGTA
GATCAGGTCGATAGAAGGAGTAACACACTCTATAACTCTAACCAAGTAAGAATTGGTACTATTGTAGTAGTCGTATAATG
ACCCTCATTGATATACACATGATCTATGAAATCTTAGTAGAGATTCTGAACTCTATTTGTGCAACATCATTCTCACAATT
CGTTAAGCAATTCATAGATGTTATGACAACTTTACTGACTCTATTTTCCAAAGTTACAATGTTCATTATCTAGCCATCCC
TTTTATTATTGATTTTCCAATTATCGAACCACTCCAAATTTTACCTATGCCATACAAGTACTATTCCTTCTACTAGGGTA
ACTAACCTGAAAAATATAACACGTTCATGAAGTCCCTAAGACCATTATTCAACCTCATCATTCAAATATCTTCAAAATGC
ATCATCGAATCATTACCTTAATCAATCCTTCGAAATTGTTGAACATTCTTTATCTGTCCATACATCATTTCCATAAGTTT
ATCACTTCCACTTTAGTATTAGGTCTGAAATCCAAGACATACATGACACACCAACTTTACACATGAGGACCTATGCACGA
GTCATCACTATAAGTAAGAATGAATAGAGTGAATCGATATGAATCAAATTTGACCAAGGACACATGATAGAGATTCAAAA
AATGAAGATTATTCCTAAAAGTAATTATGGCATCTCAAAGATAAGAACATACGTCTTAGTACCGATCCTCGAAACTCTAC
TCAGACTCGGCTTGTATACACATGATACCTATGAATCTGGGGTTGTGATACCATTTTGTCACAACCCAAAATGGACGTTA
TGGCACCCCCCTTATCCCACCAAGACAAGTCAGCCTAACACTTGAATAATACAATAAATGCAAAGTAAAGCGAGAATAAA
AGTCTAATACTTTAATATAATGCAGAAATTCATAATAGATTTAAACATGCCCCCAAAATCTAGTTGTCACATGTACAAAT
CTCTAATGTGTTATAACAAAATTGAAAAAAATACAAGTCTTAAGTGGCATTGGTTTTAGAATAGAACAAGATCATAAATA
AGTACAAAGAAGGTCCACTAAGATGGCAAACAACTACCTCACAAATCTCCATAGGAAGCCTTGGAAAAGAAGAGAATAAA
GAGTATCACGAAGATTCGGGCTAGTAACCTATTAAAATGTAGAAGCAAGGGGTGAGTACGAAACCATACGGTACTCAGCA
AGTAAACTTCTAAACACAAGCTAAGGGAATAGAATACATGTACTCCTTACCACCCTAACCGAACCTCCAAAACTACAACC
TGCATAAAACCAGTCCAATCTAACTGTTCACAATTTATATAGCACGCAACTCAACAACAATACTTTAACAATTAAATATC
CTCAACAACAAGCTCAATATTCATCAATCACAAGTTCCACAGAAAGGCACACACAAAATCAACAACACACAACATTAAGT
ACACCAATGATAAATATATGTAATTCAGTGTCAAGTATAGTAATGCATGTATGACCTAATGATACACACCTGTTGTACCT
CAGTCCGGGACCCATGTGGGACATATCTGTCCACGTATACTTCACAGCGTGCGACACGACCCTCGATAATAAAATTTATC
GTGGCGTGTGACACATTTCTTGAAATATAGTATATGTTACGTCGCGCAACACGTCCATCGAAATTGTACATCTTCTTTAA
TTTCTTATCCTTCCTCAATTCAGATAACACTTATCACAACCATGTCTCAGAACCAATGCAAATGACATGTTCACAGGAAT
AATGAGAAGATGACCATTTTCATAACAATGAACAATTCACAACGACACAATCATGACACAACATCAACAATGAATCAATA
AGCCTTTCAAACCATTCTCAACACATCACACACCAATAATTAATCACATGGTCTTTTATCACCCCTTTTTCATCATTTGA
ATTATTCGATATGGACAAATCAACCCATCACCAAGTCTCATTACTCCTCGACACATACCACAAGGAAATACACGATTCTA
TGCACTTAACAAGGGTTTAGAAATTCACTTGCCTCAAATAGTTGAACAATCACTCATGGACTTGAGTCTTCCTCTTTCGT
CGGACTTTCAAATCAATGCAATCTATTCGAATAAATAATCACAATAAGTTTTGAAACTAACAACACCCATATGTCTAGCA
TAGACCCAAAACTCACTCAAATGTATAATAAAGTTCCTATCCTTGATCCCAATAACATGTCAACTCTCATATTTTCAAAA
TTATAAACCTAGGGTTAAGTTCCAATTTCATGAATCTAATGGTATTCACATAATACAATATACCTAATAATTAATTACCT
ATCTCAATATATCAAAACGTGAATAAAATGATAAGAAATCCAAAATTGAAACTAGAATGAAGGAGTCCAACCCCAACAGT
GCATTGATTGCCCACTAACCATCATTCCATTAATTTCCAATCATTGCATTGATTGCCCACTATCCATCATTCCATTAATT
TCCAATCATTTTCTCATGACTATCCTATAATGGAAATCACTTCNNNNNNNNNNNNNNNNNNNNNNNNNNNNNNNNNNNNN
NNNNNNNNNNNNNNNNNNNNNNNNNNNNNNNNNNNNNNNNNNNNNNNNNNNNNNNNNNNNNNNNNNNNNNNNNNNNNNNN
NNNNNNNNNNNNNNNNNNNNNNNNNNNNNNNNNNNNNNNNNNNNNNNNNNNNNNNNNNNNNNNNNNNNNNNNNNNNNNNN
NNNNNNNNNNNNNNNNNNNNNNNNNNNNNNNNNNNNNNNNNNNNNNNNNNNNNNNNNNNNNNNNNNNNNNNNNNNNNNNN
NNNNNNNNNNNNNNNNNNNNNNNNNNNNNNNNNNNNNNNNNNNNNNNNNNNNNNNNNNNNNNNNNNNNNNNNNNNNNNNN
NNNNNNNNNNNNNNNNNNNNNNNNNNNNNNNNNNNNNNNNNNNNNNNNNNNNNNNNNNNNNNNNNNNNNNNNNNNNNNNN
NNNNNNNNNNNNNNNNNNNNNNNNNNNNNNNNNNNNNNNNNNNNNNNNNNNNNNNNNNNNNNNNNNNNNNNNNNNNNNNN
NNNNNNNNNNNNNNNNNNNNNNNNNNNNNNNNNNNNNNNNNNNNNNNNNNNNNNNNNNNNNNNNNNNNNNNNNNNNNNNN
NNNNNNNNNNNNNNNNNNNNNNNNNNNNNNNNNNNNNNNNNNNNNNNNNNNNNNNNNNNNNNNNNNNNNNNNNNNNNNNN
NNNNNNNNNNNNNNNNNNNNNNNNNNNNNNNNNNNNNNNNNNNNNNNNNNNNNNNNNNNNNNNNNNNNNNNNNNNNNNNN
NNNNNNNNNNNNNNNNNNNNNNNNNNNNNNNNNNNNNNNNNNNNNNNNNNNNNNNNNNNNNNNNNNNNNNNNNNNNNNNN
NNNNNNNNNNNNNNNNNNNNNNNNNNNNNNNNNNNNNNNNNNNNNNNNNNNNNNNNNNNNNNNNNNNNNNNNNNNNNNNN
NNNNNNNNNNNNNNNNNNNNNNNNNNNNNNNNNNNNNNNNNNNNNNNNNNNNNNNNNNNNNNNNNNNNNNNNNNNNNNNN
NNNNNNNNNNNNNNNNNNNNNNNNNNNNNNNNNNNNNNNNNNNNNNNNNNNNNNNNNNNNNNNNNNNNNNNNNNNNNNNN
NNNNNNNNNNNNNNNNNNNNNNNNNNNNNNNNNNNNNNNNNNNNNNNNNNNNNNNNNNNNNNNNNNNNNNNNNNNNNNNN
NNNNNNNNNNNNNNNNNNNNNNNNNNNNNNNNNNNNNNNNNNNNNNNNNNNNNNNNNNNNNNNNNNNNNNNNNNNNNNNN
NNNNNNNNNNNNNNNNNNNNNNNNNNNNNNNNNNNNNNNNNNNNNNNNNNNNNNNNNNNNNNNNNNNNNNNNNNNNNNNN
NNNNNNNNNNNNNNNNNNNNNNNNNNNNNNNNNNNNNNNNNNNNNNNNNNNNNNNNNNNNNNNNNNNNNNNNNNNNNNNN
NNNNNNNNNNNNNNNNNNNNNNNNNNNNNNNNNNNNNNNNNNNNNNNNNNNNNNNNNNNNNNNNNNNNNNNNNNNNNNNN
NNNNNNNNNNNNNNNNNNNNNNNNNNNNNNNNNNNNNNNNNNNNNNNNNNNNNNNNNNNNNNNNNNNNNNNNNNNNNNNN
NNNNNNNNNNNNNNNNNNNNNNNNNNNNNNNNNNNNNNNNNNNNNNNNNNNNNNNNNNNNNNNNNNNNNNNNNNNNNNNN
NNNNNNNNNNNNNNNNNNNNNNNNNNNNNNNNNNNNNNNNNNNNNNNNNNNNNNNNNNNNNNNNNNNNNNNNNNNNNNNN
NNNNNNNNNNNNNNNNNNNNNNNNNNNNNNNNNNNNNNNNNNNNNNNNNNNNNNNNNNNNNNNNNNNNNNNNNNNNNNNN
NNNNNNNNNNNNNNNNNNNNNNNNNNNNNNNNNNNNNNNNNNNNNNNNNNNNNNNNNNNNNNNNNNTTGGTGGAGTTGTA
TGAAGAGGTGTATTAAAGAATTCATCGTTAAGTGCCCCAATAGCCAACAAGTTAAAGTAGAACACCAAAGGCCCGGTGGT
ATGGCTCAGAATATAGATCTTCCAAAATGGATGTAGGATATGATCAATATGGATTTATTATTGGCTTGTCGCGATATCGC
AAGCAACATGATTTGATTTGAGTGATTGTAGATCGGATGACTAAATCGGCCCAGTCCTTGCCGATAAAGACTACCTATTC
AGAAGAAGATTATGCCAGATTATATATTCAAGAGATAGTCAGACTTCATGGAATTCCAGTATGTATCATTTCGGATAGAA
GTTTTGGAAGTCTTTCTAGAAAGGTTTGCGTTTGAAGGTAAATTTGAATACTGCTTTCCACCCACAGACTGTTGGTCAAG
CAGAGCGTACGATTCATACTTTAGATGAAATGTTGAGGGCTTGTGTGAGTACAACAACAGTTATCACTCTAACATCCAGA
TGGCTTCTTATGATGCTCTTTATGCACGAAGATGTAGATCTCCTATTAGATGGTTTGATGTTGGTGAATCTAGGTTGATA
GGACCAGAATTGGTCCATCAAGCTATGGAGAAAGTGAAGATCATTCAAGAAAGGTTGAAAATAGCACAAGTTATCAAAAA
TCCTATACAGATGTTAGGAGAAGAGACTTGGAGTTTCAAGTGAATGATTGGGTTTACTTGAAGGTTTCACCCATGAAGAG
TGTTATTAGATTTGTCAAGAAGGGGAAACTCATTCCCCGATATATTGGTCTTTACAAGATATCCAAGAGAATTGGCAATG
TAGCTTATGAGTTGGAGCTACTGTCAGAGTTAGTAGCAGTCAATTCGGTATTGTATATTTTTATGTTGAAGAAGTGTATG
AAGATCCTTACCTTATCATACCTACTGAGAATATTGGTGATAAGGAAAACCTATCTTACGAGGAGATACCCGATCAGATT
CTCGATACTTAAGTTCGCAAGTTGAGAACCAAGGAGGTTGCATCAATCAAGGTCTTATAGAGGAATCAATTTTTTAAGGA
AGCTACTTGGGAAGCTGGGGAGGATATGAAGAAGAGATATCCTTATCTCTTTCATTCCGAATCAGTTCCAGGCCAAGGTA
ATAACTTTTGTCAATAACTTTTAAATTGATGTGCTAAGTTGTGTTAAAATTGCATGTTCGGAATTTGAGTTATGTGTTAG
ATGTATCCACGCTCAATTCTACTTAGAGTGATCTCATTCAAGGATGAATGTTCCCAAGGGGGAGATATTGTAACACCTCA
GTATTAGAAAGAGCAAAGTTAGAACGAACTAAATTGAGATTCATACAAGTTACTCTTCAATATTTTAGTTTTGGAGTCAA
TTTCAAATGACCATAACTTTCAGCAGAGAATGATTTAGGTGGCCCATGATGTTTCAAATTGAAGGTGTTCTAGTCATCTT
TCCAACGCCACTGAGTTTACCAAAATCCAAGTAAGAATGAAGGAGTTATGCCCCTTTGAGTGCATCCTCTCTAGATAGGA
CCTTTTCATCCGTTTTAAAAAGGGGTATTTTGGTATTTTCCTTACCACCACTAGGCCTAAACGTTCTTCTCACCCAAATT
CGGGTCTAAGCTGATTGATATAGGTTTTTTATTCTTTCGAACACATTCAAGAAAGTTAGAGCAAAGTTCAAGAGGAGAAA
AGAGGAGGTTTCAAGAATTCTTCAAGGATTGGGGGGAAACGCCAAGAACTTAGTTCTTTCGAGGTACGTGAGGTTTCTCA
TATTGATGGATTTTTTCATCCTCACGCCAAGCATGTATTTCTTTCATTAAATTGTCCATGAAATTGATAATGTAAAGGTT
CTTGAGGAATTCTGGAGGTTTTACTTCATTTTTTGTCAATGTAGTCTTGTTGAGTTCTTGAGGTGAGTGTTTTCGGAATG
AGTGATGTTCTTGATGAAGTTTGAGTGGGCTTGAGATTAGTTTTGTTGGGTTTATGAATCCAAACAAGTTCAAAAGGAAA
TCGTTCAATTCTATATGAATTAGTCCTTGAAATGAGCAAGAAAAATTCATCGGGTTTTATGGGTTTGGACTTTGGCGGGA
GCCCTGCGCCTATAGGTCGCCCCAAACCAGCCCCAGTTAATTGAAATGTGGTGTGGCGCACCACTGATGAGCTAGAGGCG
TCACACCCCTTTCACCTTTGTTTTTCGTCTAGTATGTGTTCCTTTGATTCGTGTCTTTGCTCTCTTTTTATTACATGTTA
TCTAAGTCTCCAATAATCATTGAGAGATCCTATATATATATATATATATATATCCTAATCAAAATCTTAAATTCACATTT
TCAAATCAAAGTAAAGTAAAGAGTAAAGTTCAATGAACACTTAAGAGTTTCAAATGTTATTTATATATTTATAGATACTT
ATGTACCTTTGTTGAATATCGGACTTGAAAGATAAGTTCGTAAGTGCATGTTATCTAGAATGAAAACATGTTTCATGTTT
TGAAAAGCATTTCAATAAAGTAAGAAGTCTATTCCTTGTAATGGGTAAATTGAACATAAAGTTATATCATATGTTTTAAG
AGTAGTATCGAGCATCGAGTTGGATTAGAGTCTTTTATGATTCCGATGATCCATAGAACTGCATAGCCAGCATAGCATAG
GATAGCATTAATTCTTCATGCTACTCCTTACCGCCTCTGAGAAGGCCAATAAGATGGATCCATAGTCACACTATCATCTT
ATACCCCGACAAAGTATAGGATGGCCCTGGCAACATGATGTGAAATGTTGTATCATTGCTAGGATCATGGTAATGGTGGT
CGGTTAGAGAATCTCCCCACAAGTAAAGTATATTATTGTCATGTAGTTTTCATTGTATATTATGTTTTAAAGATTAAAAT
GTTTTCATTTCGTATTCATGTATAATCCAGTTATGTTGCTTTCGGTCATTCAAGCCAGTAAATTGTTTACTCTAACCTTA
CAACTTACCAGTACATTCAATGTAATGACGTCAATCAACCTGCATCATTTCATGATGCAGATACAGGTACTCAGGATCAT
CAATAGGCATTTCGTTAAGATCACTACTCATTCGCAGACAGATTTTGTGAGGCCTCCTTGCTTCCAGGAGACTACATTTC
CTTTTCGTTAGTGTATTTTGGTGGTGTCGTGGGTATTGTCCCGACACCTATCTTACATTATTAGAGACTGAATTAGATGT
TTCCAGTATTTTCTCAGGATGTTTTTCTTAACTCATGATTCATGTTAAGTATTTTGCAAGACAATATTGTTAAGACTTTT
CTTAAATGTCTAATTGTTCACCTATTTAAGCTTCCACGTATTGTTTAATGTCAGATAAGTCATATAGCCAGGCCAAGTGT
TCACTTGAGGATAAAAAATGGTTCTCGAGTGTCAGTCGTGTCCAGGGTGTAGGCTCGAGTCGTGACATCTCCAATGACTG
ATTTCCCTTGTTTCCTTAGTTCACCATGTAAGAATGTATACCATGGATATTCATTAGTCTGTTTATCCAAGTGTTGTGTT
ATTACACTTAGTTCAGGATCTGAAGTTCAATTATACTTAGTCATTTTCAGAAGATCAGTTTTCACAATAGAAAGAGTAAG
AGGTACTAGCTCCACCACTGGTAACCTAGAAAGAACATCAATCACTGTGTTTTCCTTTCTCTTTTTGTACTCGACAATAA
AGTTAAATCATATTAGTTTGTCTATTCATTTCATTTGTGATTCAATATGAAGCTTTTGCTCCTAGAAGAACTTGAGAGCC
TTCTAGTTTGTCTTGACTACTAACCGACCATCCGATTATATTTTCAAAAAAAAAATGTAAATTTGTAATTGTTTCTTAAT
ATTCCATTCTTCATAGTTCTCTAAAAGAGTGACAGATTTTTATATTTAAAAATAATTTGCTTTTTCATTTTCTAACTTTA
TTTACAATAATATGTTATTTTGTTTTAAAAATCGTACTATGCTAAAAATTACAAAGTTTCCACAGTTTAATTTCATAAAC
ACAGTGCCACATAAAATAAATTAATGGAATAGACATATTTTTTGTAGATAGATTTCCCCCACCTAACGAATAAAAGGAAC
TTTTAGCCATAATTAAAAAAATTATGATAAAATTAATGAAAAATGAAAGGTTCTCTATAACACCCCGAAAATTTCTAAGT
TAAAGCCCAAACTATTCTTTATTTGCATATAAGGTTTTATTGGGCTATTCTTAAATTGCTCATATATGTAAAGGTAAATC
CTTTAGTGTGGAAATGATTTTAGACATCAATTAAGGTCACTAAAAGCTCCTAGCAAAATATTGAGTTGAAAGTTTCCTTA
CCGATTAAGTTTTTATGTAAGAGTTTACATGGATCAACTTCAAACGACCATATCTCCTAGAATATAAAGAGTCATGTGGC
CCATAACCTATCAAATTAAAGGTATTTAAATCTTCCTTCCAACACCACCAATTTCACAACAATCTGAGGTTTGAGGAAAA
CGTTATGACTATTTTAGTAACCTGATATAGTACTGTGATGAATTAGCCGATGGGAAAACATTAAAAAGAGTCGTTTTGTC
TTTTTACCTCTAAGAAAACCCTAAACGAATTTTCTGACCAATTNNNNNNNNNNNNNNNNNNNNNNNNNNNNNNNNNNNNN
NNNNNNNNNNNNNNNNNNNNNNNNNNNNNNNNNNNNNNNNNNNNNNNNNNNNNNNNNNNNNNNNNNNNNNNNNNNNNNNN
NNNNNNNNNNNNNNNNNNNNNNNNNNNNNNNNNNNNNNNNNNNNNNNNNNNNNNNNNNNNNNNNNNNNNNNNNNNNNNNN
NNNNNNNNNNNNNNNNNNNNNNNNNNNNNNNNNNNNNNNNNNNNNNNNNNNNNNNNNNNNNNNNNNNNNNNNNNNNNNNN
NNNNNNNNNNNNNNNNNNNNNNNNNNNNNNNNNNNNNNNNNNNNNNNNNNNNNNNNNNNNNNNNNNNNNNNNNNNNNNNN
NNNNNNNNNNNNGTGTATTCTTGAGTTAAGTTGATTTTGAGTTCTTGGATTGTTGATTCTTTTTTAAATTCTATTCCTAA
TTATTGAATTGCTATATGTTATGCATTAAGATTCTTGAGTTGATTCGTTCATGTCTATATTTCAACATGAACCCTATGAA
TTGAGTATTATTGAGAGGAGTAGTGTCCTTGAGTTCTTGCGTTGTTGAGTTCCGAGTATTGAGTTTCCATATTGCTATTA
AGATCCCTAATTTGAGTGGTTCATGTCCTTAATTCCACATGAACCCTATGAATTGAGTTATAAATTTTGAGAAGCTTTTT
TAAAGCCAACACTTGAGTTTTAAACTGAGTTTTGAGAAAGTACAGATGAGTTTTGAGAAAGAGCTTCTAAAACATGATTA
GTATGCCAATTGAGTATGCCATCAATGTATGAGCAATATGGTATCTAGATATACCATCAATGTTTATGGAGTATGACTTC
CCGAGTCATCAATGATCATTTCACAGTATGATTTTCATATGTTTTTGAGAAAATAATTTAAAGTATGAATTGAGTAAGAG
TATAAGTGTACTATGTATTCCAAGAGGTATCAATTTTTACATTTATAAAAGGGAAACTGAGATTTCTAAATGAGTTATGA
GTTCAAAAGTTATTTCAAAAGTAGTTACCTCTTTTATGATGGTAGTTTGAGCAATTATCTCAAACTAGAGGAAGAGTTAT
GTTTTTTTAAACATATGAACATGAATATATAATACTGGAGTAGTATTGAGCACCTATATGGGGGAGAGTTTAAATAACTC
ACAACCCCCATAAACTATGTATGCTAACATGGGTAAATGGTCATACTTTTTAGATGATTCCTTATTGATTTTAAGTATAG
TTTAGTGGATCCACTTAGTTGAGGATGTTCTATACCCCATCAAGGTATAGGACAGTTCTGGCAGCGTGGGCGAGATATAT
CATCATGTAGCTCATAGTGATGGTTGTCAGTTAGAGAATCTCCCAATAGAGTTAAAGTGTATTTTTATATATCACTTATT
ATGTTTATTTCAGAGATGAGAAAGTATTTTTTAAAGCTTTAAATAATTGAACTCCTTTATTTCTTTACATTTAGCTTGAG
TATACCTTGTTATTTATTGCAGTCCTTTCTTTCAGATTTTTGTTATTCAGCTATATTACATAATCGTACATTCAATGTAC
TGATGTCATTCGACCCTCATCTTTCAATGATGCATATATAGGTTCATAGGATCCTCAACAAGAGTTTGTTGAGATCACTT
CATCCACTCGTCAGCTTTCGAGTGAGGTCTTTTTGCTTTCGGAGGATTCCAGGTTAATGAGTTGTTAGTAGTAGCTTTTT
TGAGGAGTCGTGGGTCTTGTCCCAACACTTATATTTGTATAGTAGAGGCTTCATAGATAGAAAGTTTTGGAGTCTTTCAG
TTTTCAAATGTTTTGTTTAAACTTATAGTCATATTGAGAATATTCAACGAAGTTTTGAGATTCAGTGAAACATTTCTTTC
AATTTGTTGCTTTTATATGATTAGTTAGTCGTCTGCTTGTAGTTAGCCAGGATGAGGGTTCGCTTGGGGGACCAGCAATG
GTTCTTAAGTGTCGGCCACGTTCAGGGTGTAGGCTTGGGTTGTGAGAAACTTGGCATCAGAGCAAAGAGTTCAAGTGTCC
TAGGGTGTCTATGAAGCCTTGTCAGTAGGATCTTATATATGGTTGTGAGGGCCCCACTTCTATAAATGAGGGATTACATA
CATTTAAGAAAAGTTACCTTTCTTTCATACTCTAAATCATGCAATAGAGTTGTGTCATAAGGAACTTATTCAAAATTTGT
GTGTTTCTTATATCCATTCGACTACCCCTATTACTCAAGGTAGTTGAAAAGCAAAGCCAGATTCTTATCGATGATTATTC
TCATAAAAAGTCTTGAGAAATTCATGAGACTATAGATGGGCTTGAGAGAAGCCTGTGAGTAAGTTAAGTGTTGAGTTTCA
AATGAATGCACTCTTATTCATATGATTCGTCTGTTCGAGCTAAAGTGAGATGTATTCTCAAAACTCTTTTTCCTAAACCT
TATTTCAGTTGAGACCCTTATGGGAAAGTGTGTTTTAGAGCATGATATTATAATCAATAGTAGTAAAAGTGCCCAAAGTT
AGAAGAAATGCATGCAGAGGTTCAATAATCTGAGAAAGGAAGATAGTGATGAGGAAAGCTATATTATTATAGTCATGCAC
TCGGTAAGTTATTAATGAGGAGTTTTCCCTATATGGGTAGAGTAAGAAGTGACAAGTTTGTGTAGATTTCATGATAGGAG
ATAGAGTAAGAGTTACTAGTATGGATGAGTTAGAAGTATATTTTAACTAAAAATGAGTTTATGATGTTGTGTCATTGTGT
TAGTAACGACCAAGTGTAAGTGTGGATTAGAAAAAAGGAGTATTCATGAGGTGATAGCTCTAAACTAGGCTTATGATTTT
TAAGGGAGAGCCCATAATATTCAAAGGGTTACTGAATAATTAGGCATTGATGTATAGTGAGTAAGTAATTAGTACTTAAG
TCGTGAAATTGAATGTGATGATAATTCGTAAGTATGTACACAAAGAGATAAAGATTGACCACTTGTCATGAGATTTTAGT
GAGAGAGTGTTTCTTAATTTGTATCTAGTAGTTGTAAGTTAGTATAGTAAGCGAGAAATCATATTGATATCCAGGTTTAG
AAATAAACATTAGGCATGAATTTGAGATGAGAGCGGCGGTCAAAAAGAATGGAAACATGAGGGTGATGAAGTTAGCTCGA
GATCTAATCTGGTAGATTTGACATAGAGTAGGTAAGAAATTAAGGTGTTACCTTTTACAAGTGTGACTGGTACAAGTATG
AGTTTCTAACTTTTAGATGAGAGCAGTGAAGTGTGGCTAAGTCATAAGAGTAACAAGATCATTAAGAGGTGTGTACCCGA
AATTTTATGCAATCAGACGAGGTTTCAATTAAGTTTCTTGTTCTCATGTATTCCTAGAGAGTATAATTGAGCTGTCAATG
CAGAATAGGATAAAGTAAGCATTATTTTTCCTTTAAAGACTTAGGCGAACCGGCCTTATAAGCCAATGAGAAGAGGTTAA
TAGAAGCATCTTAGAAAGAGGTCATATAAGGAGTCTTAGTACCTTCTATTGGAGAGTTCCATAGCCATGAATAAGCCTTT
CCGAGTATTAAAGGGAATGTAGACTAATTTAGAGATGAGGGAAAGGTCCATTGTTTTCAAGTGTCAATTTTAGACCTAAG
GGGAGATGATAAGATGATAAATCAAGTCAAGTGTTGAGAATGAGAGAGTGATGTCTTCAGAAAGAATTAAAGTGATATAT
ATCAATCCATCCATAATCTTATGTATTCCTCAAGTTAAGTTATTACAACATCTTGTTGACATTTCTAATATCATAATTGT
GTCTATGAGCTATGCTCAAACACTTCAGAGAGTTTCACATCTATATATATGCTTAGTTTCCAGAATGAGGTGCAAAGAGT
TTAGCCCATTAACCTCAAGCTTAATCCATAAAGTTGTGGATATCAGCCTCATGATAGAACCTATTCATATAAGCATTCAT
GTCTCATAGTATGTTCAGNNNNNNNNNNNNNNNNNNNNNNNNNNNNNNNNNNNNNNNNNNNNNNNNNNNNNNNNNNNNNN
NNNNNNNNNNNNNNNNNNNNNNNNNNNNNNNNNNNNNNNNNNNNNNNNNNNNNNNNNNNNNNNNNNNNNNNNNNNNNNNN
NNNNNNNNNNNNNNNNNNNNNNNNNNNNNNNNNNNNNNNNNNNNNNNNNNNNNNNNNNNNNNNNNNNNNNNNNNNNNNNN
NNNNNNNNNNNNNNNNNNNNNNNNNNNNNNNNNNNNNNNNNNNNNNNNNNNNNNNNNNNNNNNNNNNNNNNNNNNNNNNN
NNNNNNNNNNNNNNNNNNNNNNNNNNNNNNNNNNNNNNNNNNNNNNNNNNNNNNNNNNNNNNNNNNNNNNNNNNNNNNNN
NNNNNNNNNNNNNNNNNNNNNNNNNNNNNNNNNNNNNNNNNNNNNNNNNNNNNNNNNNNNNNNNNNNNNNNNNNNNNNNN
NNNNNNNNNNNNNNNNNNNNNNNNNNNNNNNNNNNNNNNNNNNNNNNNNNNNNNNNNNNNNNNNNNNNNNNNNNNNNNNN
NNNNNNNNNNNNNNNNNNNNNNNNNNNNNNNNNNNNNNNNNNNNNNNNNNNNNNNNNNNNNNNNNNNNNNNNNNNNNNNN
NNNNNNNNNNNNNNNNNNNNNNNNNNNNNNNNNNNNNNNNNNNNNNNNNNNNNNNNNNNNNNNNNNNNNNNNNNNNNNNN
NNNNNNNNNNNNNNNNNNNNNNNNNNNNNNNNNNNNNNNNNNNNNNNNNNNNNNNNNNNNNNNNNNNNNNNNNNNNNNNN
NNNNNNNNNNNNNNNNNNNNNNNNNNNNNNNNNNNNNNNNNNNNNNNNNNNNNNNNNNNNNNNNNNNNNNNNNNNNNNNN
NNNNNNNNNNNNNNNNNNNNNNNNNNNNNNNNNNNNNNNNNNNNNNNNNNNNNNNNNNNNNNNNNNNNNNNNNNNNNNNN
NNNNNNNNNNNNNNNNNNNNNNNNNNNNNNNNNNNNNNNNNNNNNNNNNNNNNNNNNNNNNNNNNNNNNNNNNNNNNNNN
NNNNNNNNNNNNNNNNNNNNNNNNNNNNNNNNNNNNNNNNNNNNNNNNNNNNNNNNNNNNNNNNNNNNNNNNNNNNNNNN
NNNNNNNNNNNNNNNNNNNNNNNNNNNNNNNNNNNNNNNNNNNNNNNNNNNNNNNNNNNNNNNNNNNNNNNNNNNNNNNN
NNNNNNNNNNNNNNNNNNNNNNNNNNNNNNNNNNNNNNNNNNNNNNNNNNNNNNNNNNNNNNNNNNNNNNNNNNNNNNNN
NNNNNNNNNNNNNNNNNNNNNNNNNNNNNNNNNNNNNNNNNNNNNNNNNNNNNNNNNNNNNNNNNNNNNNNNNNNNNNNN
NNNNNNNNNNNNNNNNNNNNNNNNNNNNNNNNNNNNNNNNNNNNNNNNNNNNNNNNNNNNNNNNNNNNNNNNNNNNNNNN
NNNNNNNNNNNNNNNNNNNNNNNNNNNNNNNNNNNNNNNNNNNNNNNNNNNNNNNNNNNNNNNNNNNNNNNNNNNNNNNN
NNNNNNNNNNNNNNNNNNNNNNNNNNNNNNNNNNNNNNNNNNNNNNAAAAAGATGAAATTTTCATCTCTTAATTCATCAT
TCTCTTCTATCTCAAACCCTAAGGCAAATTCCTAAGGAAAAATCAAAGTAAAAGACTCCATTCAAGATTCTTTCGATCGT
TTTCAAGATTCTTCTTCAAGGTAAGTCTTTCTCCCAGAATTTCATTCTTTCCAAATCAAATTCATATACAATTATGAATC
ATTTATGAAAATCATAATTCTTAGCCATAGAGATTTCAAAAAACTAATTCAAGAATCCAAAGAAGGTTTTCTTAAATTTT
TTTCTCCTTCAAGCTAGGGTTTCAAGGCTTCTAATAAAGTTCTTTTTAAATATTCTTCAAGAACCTTGATCTTTCAAGTA
TGTAAGGCTATCATAGTGTCAGACTAGTTCGTCCTCACGCCATACATCTACTTTCAAATGTTTAAAAGAGAAATCTAGGA
TTCTATCCCTAGATTTGAGTATTCTTGAGATAAGTTGGTTTTGAGTTTTTGAGTTCTTGATTATTTATGAAATTCTATTC
CTAATTATTGAATCTCTATATGATATTCATTAAGACTCTTGAGTTGATTCGTTCATGTCTATATTTCAACATGAACCCTA
TGAATTGAGTATTCTTGAGATGATTAGAATCCTTGAGTTCTTGCGTTCTTGAGTTCTGAGTACTGAGTTTCCATATTGCT
ATTAAGATCCCTGATTTGAGTCTTTCATGTACATAATTCCGCATGAGCCCTATGAATTGAGTTATCAATTTTGAGAAGCT
TTTTTAAAGCCAACACTTGAGATTTAAACTAAGTTTTGAAAAAGTAAAGATGAGTATTGAGAAAAGAGTTTCTAAAACAT
GATTAGTATGACAGTCGAGTATGCCATCAATGTATGAACAGTATGGTATCTAGATATACCATCAATGTTTATGCAGTATG
ACTTCCCGAGTCATCAATGATCATATCACAATATGATTTTAATATGTTTTTGACAAAGAATTTTCAAGTATGAATTGAGT
AAGAGTATAAGGGTACTATGTATTCCTAGAGGTATCAATTTTTACATTTATAAAAGAGAAACTGAGATTTTTAAATGAGT
TATGAGTTCAAATGTTATTTCAAGAGTAGTTACCTCTTTTAAGAGGGTAGTTTGAGCAATTATCTCAAACCAGAGGATGC
GTTATGTTTTTCTACATATATAAGCATGAGTATATAACATTGGGAGTAGTATTGAGCACCAATATAGGGAAGATTTCAAA
CAACTCACAACCCTCATAAACGATGTATGCCAACATGGGTAAATGGTCATACTTTTTAGATGATTTCTTATTACTTTTAA
GTGTAGCTTAGTGGGTCCACTTAGTTTAGGATGTTCTATACCCCGACAAGATATATGATAGTTTTGGGAGTGTGGGCGAG
ACGATGTATCATCACGTAGCTCATAGTGATGGTTGTCGGTTAGAGAATCTCCCAATAGAGTTAAAGTGTATTTTTTATAG
GGAAAAAGGATAAATATACTCCCGAACTATCGTAAATGGTATACATATACCCTCCGTCATTCTTTTGGGACATTGGTGCC
CTTGTCGTCTAAAAACTAGAGCATATATTCCCTTTACTCTAATGGAAAACTAAACAAGGACACGTCGCATAATCTTATCC
GTCTATCCGATATTGAATAAATGTCAGATCGGTGGATAAGATTATGACACGTCTATGTCAGTTAGTATAAAGGGTATATA
TGCTCTAGTTTTTGGACGGCACGAGAACCAATGTCCCAAAAGTATGACGGAGGGGTATCTGCATCCATTTACGATAGTTC
GGGTATCTTTTTTCCCTTTTTTATATATCACTTATTATATTGGGTTAAGAGATGAGAATTTTTTTTTAAAATCTTCAAAT
GATTTAACTCATTTATTTCATTAAATTCAGGTCGAGTACCTTGTTATCTATTGCAATCCTTTCTTCCAGTTATTTATTAT
TCAGCTATATTACATACTCGTACATTTAATGTACTGATGTCATTTGACCCGCATCTTTTAATGAGTCTGTTGAGATAACT
TCATCCGCTCGTCAGCTTTCGAGTGAGGTATCCTTGCTTCTGGAGGCCTCCAGGTTAATGAGTTGTTAGTAGTAGCTCTT
TTGAGGAGTCGTGGGTCCTGTCCCAACACTCATCTTTGTATAGTAGAGGTTTCATAGATAGACAATTTTGGAGAATCTTT
CAGTTTTCAGATGTTTTATTTAAACTTACATTCATACTCAATATATTCAACGAAGTTCTGAAATTTAGTAAACTATTTTA
AACCTTTCTTTCAATTTGATGCTTATGTAAGCTCAAGTTAGTCTTCTGCTTGTAGTCAGCTAGGACGAGGGTTTGCTTGG
GGGACCAGCAATGGTTCTCAACTGTCTGCCACGTCCAGGGTGTATGCTGGGGTCGTGACAATCTCTATGTATAAGAAATT
GATGTAAAACATTGTGGGCCTAGAATATCATGGGGGAAAATGGGTGGGTATTAAAATTTTACCTTTTTTATCTATTCTTT
CTATCAATACCCTATATTATAAGAAATCATTTTCTCTCTTTTTTTGGCTTTACCCTGAAGCGCTGCATCGCTGTTATTGA
CCCAAATTCATTGGTTCACCCAAAATTGCTACTTTAGTCAAAAAGAATTCGACTACTTCGATGTTCCTAGCTTGAATAAT
AGCGAAAATGGTAGATTCACTTTATTTACGTAACAAATCTTTTCTACCTATGATGTACAAGATAATTTTTTTAATATTCA
ATGAGTTGTTTTGATTATTTATGTTTGTGCAAAAATTTTGAACAATTTAAGGAAATAAACAAATTTGGAAAGAAAAATTT
CTTTCTTTGTCACCCCATCTATGTTTTGTTGTTTAAATTTTTGCTTATATTTTTACTGATTTAGTTTTCTTGATTATTAA
TTTTTAGCTTTGGCTCTGTTAAGATTTGGATCTGACTCAAAAGCTTTGTTATAATTTACTAGAGGCCTGATTTATCCTTC
CCATAAAAATTCTAACCCTTCACATTTCTGGTCTTCTCTTCTATACGATATACATAAATTGATGATTTTGGAATATATCT
GTCATTATAGTATAAATTTAAACCTTTTCACCATTAACATATTTCGGTAACTTTTCTAAACATCTATGTCTACATAACTT
TGATTGGATGAGAAAGAAAGAATTTTTTCTAAGCTGCCTCTCAGATCTAGGAGTCCAGTTCTTAGTATGACCATATAGTC
CAAGTATCAATTCGTTTAAAGTGAAGTGGTACCACTATTGAGGATTCCCACATATTAAATAGGTCGTTGAGGGTTGATAG
CGGTTCAAGCCTAGAGAGTTCTTTTTATTTTCGAAGGTGATCTTGTTCTTTTCTCGAATCAATGACTCACTTTTCCTACG
CCGTTAAATCTCATTTCTAATACTTTGTTAAACCATTAACAATGTCGATATCGTTAAAAAACTTTTATTTTTGATAGACC
TTTTGTAGTCTTTATATCTATCGAACCGAACAACAAAAAGAGAAAGATAGAAAAAAAAAAGGAAAGGTGAATATTGGTTG
ATTGTCTAAGTTTGTTGTTGTTTTTATATTTTCTGATACCATTTTTCGGTGCGGAACTGGTAGTTTAGGAATTCATGGAA
GTGGTAGTGTGGTTAGTGGTAGTGTGGTAGGTGAGTAATTTATTTTAAAGATTTTATTATAATATTTTTTTGCTAAGTGT
CTTAATCTTGATATTTCTTTAATATTATTTTTTGGGGTTGCGGAATTCATGGTAAAATGTAATAATATTTATTGTAATAT
TCTTCTGATAGTTGTTTTAATCTGAGTATTTCACTAATATTATTTATGATATATTCTAGTTATAACATATCTTGGGTTCT
TTGGTACATATATAAATTTTCCTTCATTAATTGTTCTAATAGTTTTATATCTTCCATAGATTCTATTCAATATTGTAAAT
ATTCGTAGTTCATTTTAATCTGAATTTATTTCTAAATCATACCATTCTATTCTTTCGGAGTCTAAATCATGTAGGTCTAT
TTCATACCATTGTTGATTTAATATATCTTCTGATTCGTTATCATTAAATATTTTATCCCATATTATTCTTCTTAATTCAA
TTATTTCTACACCTTTAAGTATATATAAGATTAAAGTTTCATAGTTTTTTATCATTTCATCGTGCATGTATGTAGTCATG
TTCTTTATCATGCAGGTTTTTTATTTCAAACTATTCCTTCCTATCATATTCATAATTGATTAAATTCATATTAGATCATT
ATGAACTAGATTATCTGTTTATCATGTTCTCCTGTCACTACTAGCATCGTACTTTAGAGGATACTTCCTTCTTATCAGCG
CCTCAACTTTGTTTACTCCCCTAAATGGCTTTCCTTGCCTACCGGTTTCAACATTAGGATGGCATAGTATAGAAGTTTTC
TCCCTGTTTCCAGTGTGCTAATAAA
CATTGATTTGCATAACATGTGTTGTGAGTTGTTGAATAACGTCTTGTGTTCGCTTATGTCACCTAGAACTTGCCCATTTG
GTCTCGAAATGTTGGTCTTGATCGAGTTTTGTTGGAGAAACTATCTTAGGTTTTCTTTGATGTTCATGAAGTCCACTTGG
CTCAAAAATCCCACCCTTGCACTAAATATATCCTTAGTTGTCCCCTTTGAGCCTAATCATTTTATTGGCAACCCCATTAC
AAGCTTTACCTTTTTAAAAAAGTAATCCTCTTTTGAAACCTTCCCTCCTTGATCTTGAAGTTATGAAAGTTGTGGGTAAA
GGCTTATGTTGGGGGTGTTATGGGAAAATCATATAAGGTATGCTTCCCTTTACAAAAAAAAAGAGAGATTAAAAAAATGG
AGGAAAAGTCCTAAAGAAAGAAAAGGTTTTAAAAATTAAAGAGTGAAAGTGAATAAATGAAACTTGAACCCTCCAAAAAT
CGAAAATGGTTGCATGTGGGGCATCTAGAGTCATAATAAGAAAAGAAACAAGAAAAATAATGTGGAATAGGCATTGATTT
GAAAAGTGGAATAGTTGGAAATCAAGAGTTGTGGTATAGTGTAGAAGGAGGGTGTAGTCACTTATAAAAAAATAATATCC
TAGCCTTCCCTAAGCCTACATTACAAGCTTAACAAAGTCCTTTGAAATTCTAACCAAATGAAGTTAAGTCAATGTTGATT
GAACATATTGTCAAGCCTATGATGTGGCATTTGTGTGCATGAAATGATTCTTTGTGAGTGTGAGTGTTGCATCTTTGTCC
CTTTTCTTTTATATATGTATTTGTGGTTTTGTGAAGACACAAAGTACACCCTAGATGTGGCATGACGTATAGTACCCCGA
GAGGCCCTACAAGAGCCAATTGACATACATTCAACACATCATGATAGAAAATATGAGAAATAAAGATAGAAAGTCGCATA
TCAATAAAAGAGTTTGACATAAAAGTGAAAGTCTAGTCATAGTCTCGACAAACTATTTTATCATCTCAAAAGAAGTGGTC
GAGACGTAACTTTTACACCACGTAAAATATTTGAAAAATAAAGACGTACAACATCGAAGTAGATGTGACATGGTCCTCAG
AACATGAGGGCTCACCAACTCTTTGAACTTCGAATGGTCAAGCAACTAGCCACGAGCGGGAGGAGGAAGATCGTCATAAC
CTAAATTAGTTAAACAATATAGGCAGAAGTAGTCACTAGTACATGGGATGTATCAAGTATGAGAGACATGCTATATTAAA
TGAAACATGATCATACGGGGACCCAATAAAAAACATGATAAGTATGACCGAGCGAAACATAGTAAAAACCTTTAAAGAAA
TAATAATAAATCATGAACATGGTCAATGCATCTAAAAATCATAAGGAAAGATTTATAATGCCTTTGAAAGTAACTTAGTT
CATTTTGTGGGATATTAGATTTAACTAACAATAGATCATGCGAGCCATAATATGGAATCCATGTAACTCCCCAATACAAA
AGGGAGAGTCTACTTTCCAAGGTAGAACTATGTATCATATCATATGCTATATTTGGATCCACTAGCTAGGCCATTTAAGG
CAATCCCGCGGGGGCACGTGATACGCTCAAATTACACCTCCCTAAAGAAGCATAAGTAATCATTATGAAGTAAAGAACCC
AACTAGATCCTTATCTGAGCCATCTCCTCACGAATCTCATCCGCAGACTGGTTATCTGTAGCATGAATGGCAAATGTGTT
TCTCCCAGTATTCGACCTCCTAGTGCTCCATGCTTTATTGTTACGAGAGATCTTCTCCAGTTTTTTTGCAATCTATGTGT
ATGTGCACTCACCATATGAACCTCTAGCAATAGTATCAAACACTTCTTTATTGTTGTCATCCTAACCTCGATAGAAATAT
TCCTTCAGCGACTCATCATCAATACAGTGATTCGGAACACGTCTTATGAACGCAGTGAATCTGTCCTAAGAGCTACTCAC
AGAGTCTCCAGGTAGTGTCACAAAATTGTTAACCTTATCTTTGTGATTGAGCTTCTTGGACACTGGATAATATCTTGCTA
AGAGCACATCCTTCAGTTGGTCCAATGTATAAATTGAGTTATAAGGAAGCTCAGTGAACCATACAGCAGCATCGCCTGTT
AGTGATAGAGGGAACATTAGCAATCCGATGACATCCATATCCAAGTCTGGTCGACCTACACATCTCTTGAAAACCACTCT
TAGCTTGGCTATGTGAGCATGGGGGTCCTCCGATGGCAACCCTGAGAACAAGCCCCTCGCTGTAAGCATCTGCATCAAGC
TACTGGTCACTACAAATGTGTGCCCTGGAGGCAAAGGAGGTAGGACAAGACGTCCATCACAGTCGTGGGGCTGGTGGACC
ATGCACCCTCACTGCATAGCTCCCAATTGATTTTCACCTAGAACCTGGTTGTCCCCACTAACTACCCTCGGAGGTTGCAA
CTCAACTTCATCACCTAGATTGTCTCCAATAGGATTAACTTGAAATCCTTGATTGTTCATTCTTCACAAAGTTCGGTTCA
ACTCTAGATCGTAAGGAATAATTGGTTCACCGTGGCTCTGTGTACTTGGCATACACTGGAGTCAGAACCTGAGAGAGACA
AAAAGAAAAAGAAAAAGTAAAATTAGGAAATATTTTACCAAAGTTCAATAATGTAGTTAAAATTAATCTAAAAGCCAAAT
TCCCCGACAGCGGTGCCAAAATTTGATACGCTCAAATTACACCTCCCTAAAGAAGCATAAGTGATCGTTATCAAGTAAAG
AACCCAACTTGTAGGTTGGGGTCGATCCCACGAGGAAAATGGTTTAGACTTAACTTTAACCAACAATTATATTCGTTTAG
TCAACTTACTTCCAGAAACAAGTAATTAGAGGGGCAGGGGGGATTTGTGAAACAAATTGTAAGAATATCAGTAAGTAATT
AGTAAACAAAAGTCAATTTTGGTTGTTATCAAGATGAGAGAATTAACTAGGGTATACGTGTTCCCCACAAGCTCATAACG
CAGTAATCCTAGTAATAGCAATCCTTTCCTAGTGTACTACATGCAAAGTGATAAGCTAGGTATCTCTAAATCCTTGGTCC
GACATCTAGAGAATTTCACCCCGCACCTTGGTCCGGCTACGTGTGTATAATTTATTAACCCTTACCTTTACCTCATATTA
GACATCACATCGATGTTTGGCTTAGTTATTACTTTGCACCAATCGACACTAGACTATTAGATATTATCACACTAAATCTA
TGTTGATAATTCTTTTCTTATTGATTACCTCCTTGGTCCGGTAAGTAGCCACAAGGCGAGTTCTAACATTGCGCACCGTT
AAAAAGATTTTTAAATGAAAGAATTATCAATACATGCAAGACACTATTCAAGAATTGCTTATTTACTATTCATACTTTGT
TAATCGCTCATGGTTCCCAAAACCCTAGTTGTGGAGTTTAGTTATCCATAATCATATGAACACAATTCATTGTTTTAGAT
GAAAGAATTATGAACTTACGTAATTGAGAATAACAAACCCAGAATTTCAACTTGAATCTCAAAACCAAAACCTTCAAAAT
CAACTTAGGAAATCAAGAATTGCTAGGTTTGAAAAATAAATCCAAAGTCACAAAATAGAACTAAAGTAATAAAGTCTAAC
CCCCCAAAATGAGGTTTACATGCTCTATTTATAGAAAACAAGTCCTAAATTAAGAGGGAAACAAAATAAGGAAAGTTTGT
TTAGGCACGCGTCTTCATTCCACGAGACTGATTCACGTACCATCAATGGATCTACGGTCCGTGAGTTCGTTCCGTCAGCC
AGGACATAGAAAATATTTCAGCTTCTAAAAAACAGCTTCTCTGAAGCAAACGATGGAACACCAATAAGGACCGTAGATCG
ATCTACGGTCCGTCAATCCCACTCCGTAGTTCCATACTTAGTATTCTTAAAAAATTAGGTACTGGAACCCTCGTAGTAAC
ATTCTATGGTTAAGTAGTACAGTCCGTATATCAATTTATGGAGCGTCAATGGCCACTGTGGTTCCACACTTCGTCAAATT
TCCCTGATTTGGCTTCCATGCCTTACTTGCTGATCCAAGATCACCATCTACGGAGCGTTAATGGACCTACGGTCCATAGA
TCACCTCCGTAGATGCCCTTTTCTGCATTTCTTTCAGCTGTCTCTTTACTTCTGTGCTTAAACATCTTTCCTGCAAAACA
TGATAAAAACATATAAAAACCAATACAAAAAGGCCCTAGACACACACAACTCTTAAGTGAAATGTATTAAAAATACCGTA
AACTCACAGTATATCAGCACGTAGGTTGGAACTAGAGGTTGCTACTAGAGACTACCCTATTTGAGTCTCCACCTCAAAAT
TCTCTTGGTGTTAAGTTAAATCCCAATGGAATAGAAATATTCATAAATATACCATCATACATGTAAAAGTACAATTAAGT
TACTAATCATAGCTTAAAACATCATAGAGTAGCTCTTTAAACTATGTGTGAGAAAATATTTCACTAATCATGATTTCTGA
ATGTGAAAATACCTTTAAAATTTAATTGATGGTAATCTTAAAGCAACCTAGATCATAAAACATTCATTTTCATAAATCAT
GCATAACTTCATGAAAACATCATTCATAGATTCAAGCTTCTTCATAAATTCATGTAATTTAGGGTTCATAGTCAAATTCA
AGAATAATTCATTGGTTTATGTGATATCAATTGAAAAACATGTAGTTGAGTGAAAACAATAATAATAAGATAAAAATTAA
ACAACTAAATCAACATAATTAGAACCCATACACGATTGAATGAAAACCTACTTAATTTTGGTGAAATTAAACTTTGGAGA
ATTTAGAAAGCTTGGGGCTCAATGGATGAATGGAACCCATTGATGAAACCCTACATACCTTGTGGATCAAATCCCAAAAT
CAATGGAGGAATCAGAGACTTGAAGCTTGAAACCCTAGGTATGATCGTGAGAGAATTTGAGGATGAATGTGGATGGGAAT
TGGGGATTTGAGTGAATGAGCAAGTTGGGGTAACTTTATGGGTAGAAGGATAGTTATAGAACTTATAAATAAGGGTAAAT
CAACATAGTATAGGTAACAAATGCATAGAAAAAGACCCAAATACCCTTAAGAAACAACTGTCGGACGACCCTACAATTCG
AACCTACGGATTGTAGAAATTTTTACGAACTGTATTAATTAATCATAGGTGGAGTTATTGGGGCCTAGAAATTGGCCATC
TTCCTACGACACCGTTTTATGGACCATTTAACTTACTACGGACTATAGAACCCATCCGTAGACCTTAACTATAACCAAAA
TAATTCACTTAGTCTAGAACATTCCTACGGAACCCATCTACAACTCGTCAAAAGTCCCACGACTCATCTTGTCCATCCAT
AGGTTAATCTTTAGAAACTTGAAATTTCAAAAAACTCATCCCCAAGTCTACCACTCCTTTCCTATGGCCCGTAGAATTTC
CTATGGTTCATACAAAGGACTCGTAGAACTTGCCTCAATGCCAAAATCATAATTTTCCCTTTTCTTTCACTTTCCAATTT
ATGTGGTGGTACATTTTTTGGGATACTTATTTCTTTTGAGGGCATGTAAGTTGATAAAGTTGTGATTTGAAAATTTTAAA
TTGAATCAAGTGAGCATGTGAAGGAGCTATTCAATTGAGTCACATATTGAGTTAAAGTTGTTGTCATTTAATGATTCTTG
GCCCTTGAAAATATTTCATGAGAATGAGGAGATGAAAAATTCTAATGCGGACTATTTGTTAGTACCAGCCAAAGTCATTA
CCTTTGTGCTTAGTTGAAAATGGTGAAATTGATTTGTCGTATGTGTTAAAATGAGGGCCCTTGTGCTTTGGATTTTCTTT
ACTTGAGGACAAGCAAAGTTTGTAAGTTGGGATTGTTGATGAGTGGTGGATTTCCACTCATTTGAAGCTCTTTCCTTATT
ATTTTTTTAGCTTTCTTTGGGTTAGAACGGGTGCTTTTAATGTGGTTTTCTTCTTATTTGTAGGAAAATAAAATAGATAG
TTGATATAGAATATATTTGAAGAAACCAAGTGGAACTGAGGCATGTAGAGGAAACTGGAAGAAAGTTGATATCGCAGTGA
AGTACTCATCGCGACCTCATGAAACCGGGGTCACGATTGCATTGGACAATAATTTAATACCTTTCAATCACGTGGTAAGG
GTTCACAATTGCGTTACCAATGACACTACCCATCCCGATCGCGTGAGGTAGTTGTCACAACCGCGTAGATCAATTGCCTT
GAATTTGAGTAGATTGGGGATTTCACCTACTTGATCCCAAAACCCCTTTTTACAATCATTAGTAGTCACTATGCAAAGAG
GCATGCAAAGGAATAGAGAATAGTTCATCTTTTAGCTTAGAGTAGAGAAAAACTTGTAGATTCCACAATTTTGGTTGATA
TTATGAAGGGAAGTTGCCTCACAATTCACAATTGAGTTTGAAGATTGTTTGACTATTAGTAAAATCTTGTGTTCCCTTCT
TATTTCCTTGCTTTACATTGCTAAAAAATTGTGGGTGTAATTGTGTATATGTAATTGTGGTTTTGTGCTAAAAATAGACA
AAATTATTTGAGTATTTGATTTATCATTCTATTGCTTTTGTGATTCCTTGATTCCTTGCTTTGATTCATCAAATGGGTTT
ACTCTAATTTTCATATTTAGAGTTATGATGTGAGAGTGCACGCTAAAATCTAGATTCTGATTGTTGTGGGTTGCTTGAAA
AAAATTATTGAAGTGGAAAATTAGATTAATAATCATATTTTGGCTCTGAGTACTAAATTTGAGATTGAAATGACAAGATT
TTGGGTCTACTTTGTTGAATGCTAAACTTGATAGAAATAGAGGTTTAGATTAAGGTATTAGCTTGCTTTGTTGTTCAACA
TGATTGAGACCGAAAGGAGATTTTGTAATATAACACTTTGTGACCGAAAGGAGATTACTGTTGATTAATGGTTATCTAGC
CTTCCAATGATTAATAGAGCATTTGTTGAATTGCAACTGACCGTTTTAGTGTGGATTGAATTCAAACAATTTCAATTCCC
ATATATCTCTTACTCGATAATATCTTTGCCCAAATCTACCATTTTGATACTAAAATCACTTTTAAGTATATTACCTGTTT
AGGTTAAAAGATATAACTATTTATTTTTTTTCTTTTCAATTGTTGATAAATTGTTCCTTGTAGGATTCGAATCCTCGACT
CTTAGTTGGGTATTTTTATTAACGACGATCGCTTACTCTTTAAACTTGTTTTGAGGCTAATTTGAGTGTTATCAATTACT
TTGTGTGCCAGACACGAGGTTAAATCGTGACAAAGTTGGTATCAGATCTTGAGGTTCGTAGATCTCATTGTACTAAACCA
TGTCAAGTAGAATCTTGCAAAATGGTACAGAGATGTTTGTATAGCTCATCGACAGGGTATCAGCTATTAGGAGAACTCAC
TTCTTCATTTCCTTCATGCTATTACTTGATTTCAATTAGTATTTGGTGATCCAAATTGGTATCTAACACCCTTCATTCTT
TTTTCTTGTAGATGGTGAGGACATGATCAGGTGAGGCTAGAGGTTATTCTCTTGTGCGAGTTGTTGCACCATAGTGGCCA
GCACATTAAACACAAAAAAGGATATTGGAGATTTCACTATTTTGTGCACGATCAGGGTGCACAATGTAATAAAACCTTAT
GTGATTTGAAGGCATGTATCAATGTGATGCCTCTTTTGATTATCAAGAAGCTGGGTTTCGGGAATCCCAAGCCCACTCCT
ATGAGGCTATTTATGGTGGATCTGTCAATCAAGCTCCAATTTTAGGACTTGACTAAGTTCTTAGGAGAGTTCTACTTCTA
GGTTAAATAAGAAGGAACTAGATAACTAGGTGAAAGTTGGATTCCTTCAATGTTAAGACCCGAGTCTAAACCTTGAATGT
GGCTGGCACTCGAGAACCATTGTTGGTCCCTAAGTGAACTATTGTCCTGGATGACTATTACGCAGAAGACTAAATCAAGC
ATACACAAGCATCAAAACTGAAGAAAAGGTTTAAGACAGTTTACTGAATCTCAAAACTATCTGAAAATACAGAGTATGAA
ACATAAAATTTTAAATTAAACATCTGAAATTGAATACTGAAAGACTCTCCAAAGTTGTCGATATATGAAGCCTCTACTTT
CTAAAGATAGGCATGGGTACAAGACCCACGACACCTCAAACTGCTACTCCTACAAATATTATAGTATTGGAGTACTCTGA
AAGCTAGGACGCCTCACCAAAAGCTAATGAGCGGATGATACGATCACAAAAGAACGTCTGTTGATGATTCTATGTACCTG
AATCAGCATCATGATACGATGGCCCTAGCATGACCCGCTTGTGCATCGACAGATTCAACTACCAGCCTATGATCATTCTC
GTCACCCATTGAGAAATTTAACCTTCACTGCCTGAATGTTCTTTCTATTTCTGGGTGAACTGGAACCAAGAGAAATCCTT
GACTCCTAGTATCACACATAAATTATGAAAAACCCTTCAATGTACAAAAAACATAGCCAATGTGATTTGCAAAAATAATA
GATACTTATTAAATTTCTACGAAATATGAAACTCTAAATTACACTCTTCGGCAACTAGAATTTTTAATTTCTCTCATACT
ACACCTTTTTACGAGATTTAAGCGATAAATTCCAAAATTCAATAACTCAACTTAAAAATCAATCTATATTAATACAGGAT
GAGCAGTGATAAGCGAACAATATGAAAATGTATTAACATGTGAATCAAAGGCAACATTGATGAGTCCGATATTTGGACTC
ATTTAGGGCTTTGTTTACATAGATTTAGTGTCCTCAAATGCTTAATTTATGCCAATAATTGATGTTAAATCCTTGATTTT
CAGGTATATGGATTGAGAAACAAAGCAAGGACACTAACAGGAAAAAAGGAACAAAACAAGCTGAAGAAACGAAGCAGGGC
AAGCCTGAGGATCGCAAAGAGCACTCGGCGTGTCGCCGAGTAGCTCAGATGTCCGCCTAAAGTTCCCATGTACCAAGCTC
TGGAGGAAAGAACCAAGTGGGCGAAGAAAAGGAGCAGTCAGTGGATCGCCGAGTGATTTCATGAAGCGAAGATGGATCGC
CCAAAGTTACAGACCTTGAGGATGCTGAGTACTAAGGCAAAAGGGCAATGAAAGATACCAAAGGGTGGCTCGCCGAGTGG
TTCGGTCAGCCCGACTTACTTCACCGATTGACTCTTCGCAGCACATTTTTGGAGACTATAAATACGTTGTTGAAAATTTA
GTCTAGTATCTAATACTCTTTAGAACAATCTATTGTTAAGTTTTGAGCATCTGGAGACAGTTTTCTCTAGTTTTTCTTAT
CTTTGAGGATTTGAAGAAATTCACTTTTGAGAAATTGGAAGTGGGTTTTTGAAGCTCATCAAATTAGAGCATTGTAAGGA
TGAAATTACTCTTACCCAGTTGATGGATAATCAGTTTGGTAACTGTTTTTTCCTTTTTATAATGTCTAGCTAAAACCCCA
ATTCTTGGAGTGTGATCATGTGATTATGGGCAGATTTAGTTTATGGGTATTGCTAATTTTTAGTTTAAATTTTGTTTAGA
AGTGAGTTTGATCATTAATTATGGTTTAATTTAAGAATTGTAGTTGCAAATGCAGTTCTATGTTTATGTTCTTGACTTGC
TCGAGAGAGAGGTTTTAGAACTAAAATTATTGATTGATGGTTTGAGGGTATTGGGTTGACCTCGGTTCGGCGAGAGAGAG
TGAATCCTAAACCCAATCCGACACATTCAGCTCGAGAGAGTGAATGGATTAAGGTGTGGGCTACTCTTATTTTGCATGTT
TGTTGATGTTCAAGAGAAATCAGTTGATTTGGGTTAAATTGTTCGAGAGAAAGTTTACCTCCACTATAGCCTAGCCTACT
CACTAATAACTATCTATTTACTAATAGTTGCAATTACCCATCTGTCTATATTTGCCTATAATCGATCACATCCTAAGAAC
CCGTCTCATTATTGTTAATTCATATTACTTGTGACTGTTTGTAGTTGTTAATCAAAACCAAAATCCTCCATTTGACATTC
GTGTCACCCATTAATTTGAATGATGTCTTTATTCGATAATTTTTATTCCTATGACTGATTTGACCATGTTCATACTTCCC
AATTGAATCTGAAACACGTATCGTTCCTTGTGGGATTCGACCCCAACTCATTTAGTTGGGTTATATACTGATTTACGATC
GTTGACTCTTAGAATTGGATGAAGTGTCTTTGAAGCATTAATCAATCAAAATGGTGCCGCTACCGAGGAGTGGTGTTGTT
TGAAATTCTTTTGGTGAATTTGAATTGTGTTCTTTTTAGTCATAGTTGAATCTACTTACTTTTAGTTTTGGTTTTTGTGT
TGCTTGTTTAAAATAGAGGATATGAGTGTATATGGCAGCAATGGTAACCAAGTGGGCCACCATCCTTCAAATATGATGAT
CCTTAGGGATAACGTCCTAGATTTCAAGCACTCGAAGGGTGAGACAATCCATGAGTTGTGGTTAAGATTTAAGACACTAT
TGCTGCAATGCCCAACTCATGGAATCCCAGAAAAAGATGCTACTGGACTGTTTCTATAGAGGTCTTGGTCTTGAGAATAG
AGGAATGGTTGACCGACTGTCTCCAGGTGCTTTACTACGCTAACCCTATGCAATAGGATCCCAACTCCTCGATCGCTTGA
CCAAGACCAACAAGGAGCAAGAGAAGGACAAGGATGTAGCCGAAATGTTGACCCAGCTGGATCTCTTGGCCAAAAAGATC
ACGAAAATTGAAGCACTGTACAAAAAGAAAGATAGGTACATTCCTCTTCATGAGCGCAAAAAAACCAAGGATTATGAGGG
TGGATAGGTAGAAGAGATACTCTCACGCATCCTCCAAAAAGTCAAAGGACACGACAGAGTGTTGAAATAGATGAAAGAGA
GTGTCTCAATGCTAAATCAGCTGATTTCTTCTCATTCCATATCTATTAAGCTACTGGAGACCCAAATGGGACATATGTCG
TCTCATCTCAACTCAAGACAACAAGGAGGGTGCCTAGTGATACTATCGCAAACCCCAAGAATGAAGCTTGAGTGGATACT
TGCATCGTGTCACAACGTTAACTAAGGTGCTTCTTGGGAGGCAACCTAAGTTTTTATTGCTTTTTGTTTTGATTTTGAAT
AACGGGTGTTGATTGTGGAGGTGGAAAAGTGGAATGTGTTTTAAAAGTGTAGGTTGGCAAGCCAAAAGTCCAGTCGGCAA
CTCACCGAAGAGGTCGACAAGCCCGACTTGGAACGCCTTTGGACTCAAAAAAATCAAAGGTGAGGGTCTGTAAAACTCGA
CGGTCCCAAGTATGAGTCGGCGACTTATCGAACAGGTCGGCGATCCCGACTTTGTCTGCCGTTTGGACCCCCAAATTAAT
TGGAGGTCCTATAAAACTTGGTGGGGTAAGTAACCACTCAGCACGTCTCCGAGTGGTTCGGCGAGGACGACTAATATCAC
TGAAAGGGTTGCGAACTAAACGGTTTTTAAAGGCCAAAGGTTTAAAATTTCAAACTCTTCCACATTCCTTCACTTTAGCC
TCATACAATCACACCCGCACTATATAGATTCTATATTCTTGCATTTTAGTTGCTTTTTCTCGTTGATCTTGTGTTCAAAG
TTGAAATAAATTGCCTCCTAGCTTTACAAACTCGCATTTCTAGTTAGAGATTGGTTTTCTGAACCCCAAATGCAATTGTT
TAAATGTTATCGATGTGTGTTGGGCCTGTTTTGAACTTGTAATTGTGTGCTATTTTGCCTATTTTAGTTTTGACATCGTG
CCTAAAATGCGTATATTATTGATTTCCTAAATTTTGTGCTTTAAAATTGATCATAAATTTGTGGGTTGTGTTAAATTGTT
GTTGGGTCTAGTTGGGTGAAGTCTGAGTAACCCCAATTGTGACAAATGACGTACTTTTCCCAAGGATGGAGCGTTTGACG
TCATACTTAAGGGCTAAAGTCATCAAATGTCCAATTTTGGCCAAATCGGGGGAAGTCTGAGTACCCCGGTGGCATGGGTC
GTATGGGTCTGGGTTTAATTGATTGAATGTATTGTTTGATTTTGTTTTCGAGGGTTGCGGGCTTCATTTTGGGAAGTGGG
GTAAAAAATTGGCACGTTGGGTAGTTTGGCGAGTTGGGTCGAGCTCGTTGAGCTACTTGGTGGTTCGCCAAAGTCCCCCT
TGATCGCCTTTAATTTCATGTTGTGGTTGATTTTGATTCTGTAACTTTCAGTGAGAAGCCTGAGCTCGCCAAAATTTTCC
CTTGATCGCCTTTTTGCACCCGTAACCCCTAAAACACACTGTAACTTTCGGCGGGCTAGTTTGAGATCGCTGAGTGGTGT
CGGTGATTGACCGAAGGGCCTTGAACATCATCGACCTGCCATTTTGTTGGGTAAATTTATGGCCAATCCTTTCGGCGAGC
CCGATCTTATTCTTCAAAGTGATTTGGCGACTCACCGATCAATTCGGCGAGTCTTTCTACAACATGTATTCTGCATTTTT
CTTGAATTATTTATAACTTTTTCTGAGTTGGTTTGCAGATATGGCTAGGAAAAACATGTACGAGAGTGGTATACCACCCT
GTAAACGAGCATGGGGCATCGCGATCAATGAGGGAGCAATTACTCCTTCTAAAAAGGGAAAACAAGCACCTCCAAAAGGA
GGCAAAGGGAAAGGCAAAGAGCCTATAGCAGAAAGACCGGAGCACAAATCTGGCAGTGACGGGGAGTCTGCTCACTCTCA
GCCCTCATTCTCAGAGCCTGAGGATGACCAATCACTACAGACCAGGAGGGCTGAGATACATGCTCGAGTTCGTCAAGATT
CGTATAGGATTCCAGAGCCCACCCCTCCTGTTGTTGATATAGTTCCAGCTCCGGCACAGTGGTTCCAACACCACTAGTTC
AGGGTCCTCCTCCCCGGCTACTTAACAGGCTAAAGGCCAAAGTATTGAGGACAATTCTTGAGAAGAAGAGGTTGTCTACA
GATGGCCTAGTGGGCAAGTATTCTAAGGTATTGGACACTCTCTAGTACCACAAATTTGACATCTTTACCAGTCCCCATGG
CCTATATATCCCCACCTGGGTTTGTGAGTTCTATGTTGCGTACAGTGATCTAGTTCCCCAGGGGAAAAAGAAGGCCAGTG
CCTTCAGACCGGTAAAATCCGCAATGGTTCGGGGGAAAGAAGTGGGGTGTAGCAGTGATTATATCAATGTTGCACTTGAC
AGAGCTACTGGGATTGAGAATGAGTACGACGGCTTAGCTACAGCATACGCCCTAGATGATCTAAAGGGTTGGCTCGCTTC
CCTCATTTCTGACACCACCCCGAGGTGGATTGAGGCAAAAGCTCTAATTGAGAAGAAGTATTTGAATATAGCTGCGAGGT
ACTAGTTTGGATTCATTAGTAGCTCCATCATGCCGTCACAGAATGAGTCCATCCTCCGCCACCCAAAGGTAGCCTGTCTA
GTATGCATCATCGCAAATAAACGGCTGTACTTGGGACTCATTATTGAGTAGGAGATGTCCATAAGGGCCAAACAGCGCCA
TACATCCCTTCCCTTCCTGATCCTGATTACAGAGCTATGCCGGCGTGCTGGAGTATCTCGTGATGAGAAGAGGGGCATAA
AGGTTACTCCCACATCTTCTACTGATATCCGGTGCATAGAGGCTGAGTACACTAAGAATGAGATGGATAGGAGGAGAGCG
GCTCTGGTTGATGCATCCCTAGAGGTAGATGTTGAGTCTATAACTGCAGAGGTGTCTTTGCCTACGTCGGCCTCCGGGAA
TTCAAGTACACCACTTCCACTTCTTCCCAAGCTCCTAGTTCTTTTGTTGCTTCCCAGCCCACCAAGATTACTCAGGCCAT
GATTCTCAAGATGGGGCACCTAGCCCATTCTACCGATGTGCAGGCTACTCGGCTAGAGGCCGAGGTGCCTTGGATGATTG
AGCGAGCCATCTTAGCTGCGTTGACACCCATCCGGACATATATTGACGCTCTCATAGTGAGAGTAGAGACTTGTGAGAGT
TGACAAAGGGTTACTTCAGAGGTGATAGATTTAAAATTCGAGGTTTCAGAATTAAGAAAGGATGTGGACTATCTGAAGTC
CATAGACTTCACTTCTCTCTTAGAGGCACCTGAGGATTAGGATGTCCCGGCCAGTTCTGAGATGCATCCGGCCACCATCG
GAGATATGCCTATGGATGATGTGGTAGATGACGAGTCAGAGGTGGAGATGGATGGAGAGCAGCTAAATGCTTAGGAGGTG
ACCATCTATTAAGACCTGCCGGATTTGGAGGAGACAATTGTACAATAAGTCATTCAGATATCACTGACAGAGACGTCTGT
GGAAGGCCCTAGTGGAGCCAGTGTTGTTGCTACCCAGAGCACGGATGCCCAAGATCTGAGCATGACCCCCGTCATTGATG
CCTTGACAGATGGAGAGACTGTGTAGACATGACCTTTCTTTACCTCCCTCATGTCGTTTTTATTGACCTTTGATTATGTG
TATTACATTTGAGGACAACTGCCTTTTTATTTGTGGTGGGGTGAGGTATTTCCATACCTACCTCTTGTGACTATATTTTG
TATACGTTGGGTTTTTGTGTTTTGATTTGTCTGTTTTTCTTATCTTATGGATGTTAGAGATTATTGCTCCTTATTATGAA
TGAAAATGGTTTTTGACCCATCTAAAAATTTTTGCCACCGCTTGTTGTGTGTGATTGTGGGTATTCTTGTGCAAATTTGA
GTATCAGTTATGATCAATACGGATGACTTGAACAGTGCTCTTAATCGAAAAAAATGAATGCGTGGCTACGATGAAGCCAA
ATAAAGTTGCGTAGACAATATGTGGACTTTTTACATCTTGTATTGACTATCCGATTATCGAATGAGTCTTTTGTGATGAA
TATTGCTCACTAGCGAAAGTGTGGAGTCTCGTTTGATATTGGTATCAATGCCTTGTGTGATGAGCTTACTTTGAAACTTA
TGTGATGACACCTAGAATTTGCCCTGTTGTTCCGGTTGACTAAGTGATGCAGGCATGAAATGATCTTAGGCAACAATTTT
GAAGAGTGAAACAATTTGACAATATACCTCTTCTCTGGCCAACCTTGTGAGATGTGTGAACCTTGCTTGAACCCCTTTGA
GCCTTATCCTTTTCTTGGAAGAAACTTGAACAAATGTGACCCCTCTTGTTCCATTCACCCGTAACTCTCACGAAGTGTGG
TTTGTTAGAATAGGAAACTTTGGCCAAAACCGGCTAGGTCGGGGGTGTGGTGAAAACATAAGGTAAATCAAGAAATGTGA
AGAATTCCCCTTTGAGTCGTGGTCTTGAAAAAAGTGGAACCGCTCCATATAAAAAAAAAGAGAAAGAAAAGAAGAAAGAA
AAAGAAAAAGAATGAAAAAGTTGTGCAATAATGTTTTTAAAGTTGCAAAAGAAATGGGGTGTCTGGAAACTCATTGGAAG
CTGAATAATTGGGTGAATTTCGAGCATGGGTAAAAATGCTGAAGAAAAGGAAGAAAAGTGATGTTCATATTACATTTCAT
GAAGGTAGCTGCGACCGAGACTAAATGACCATACATTTACACTCAACTCTGTTACAAGCCTTGAAAAGACCTTTTTTTTT
TATCTTGAGTGAGCTGAAATGAATATTGATTGAAAAATAAGGGCAAGACTATGGGTGAATTCATGCATGTGTGCATCTTT
GTGAGTGTGAGAGTTGTGTCTGATTCCAGAGCTATAAATTGTTGAATAATAGTGTTTGAATATGGAATCATCTTTGTTGT
AAGGTCATTTGAGTACCTTTGTTGAGCTTGAACTTGCATTTGAACCAAGTATTGTGATGAAACGACCCCAAAAATGCCCG
AAAATGTGCTTCGGAAACACCTATAATTGTAATTTCCATATATCTCAAAATTCGTGCATTATTTCGGAAATTAGACTTCA
TATTCTTATTCAGGGGGTCAAATTTAGTGGGAAATGGGTCTAACCCGAATTTTAGAGCAACCGTATCAAAATTCGAAAAT
CGCAAAAAATGCGATTTTCAGGGTCAACTTTAAAGGGGCATATCTCTTAGCACACAAGGAACTGGAAGGGCCGCCACCTA
TTAAATTAAAGCCCTTTGAGTTAGCTTTCCAATGCACTTGGTTTCACCTCATTCCGAGTTAGGATGAGGGAGTTATGACC
ATTTTCGTAAAACCTGACGGAGCAGATTTGCAAATTCCAGTGAGCAAAGTTACTGTAGCGGCTGGAGACGTTTTTCTTTT
ATAAAAAGAGGATTGTCCCATACTTAGTTATAATTTGTTCTAGCTCCAAAACACTCAAAAACACTCTCTAAACCCTCTTC
AAAATTTCACCAAGATCTTCAACCAAATTCAAACATCTCAAGCTCTAATTCCGGATTCAAGACTCAATCTCAAGCTTCAA
TTCTCCATTCCAATCTTCATCAAGGATTCTTCAAAGTTGAGGTATGTGGGTTGATTGTGGAAACCTTCCTTTCCACAAGT
CTAACCATTTATCCTCTATTTTACTTCAAGTTTATGGGTCCTTATTATCATTTATGAACTCTTGAATTATGGAATTACTA
CTACACATCCTATTATGGTCTATTTTTGCATATTATCATGAAATGGAATTATTATGTGATGTTTATGGTTTTCATGCTTC
CATGATCAAATTATGAAGGTTGATATATATATGTATGTTGTTGGTGGGCTGATTTATATGTATTTCGGAATTGATTGGAC
TTAGTACTCTTGAATTACATGATTTCATTTACATGAACAATAGCCCATCATGTGTTTGATAAAATGCCCATTGATAGAAT
CCTTAGGAAATGGAAGGTCCAATGTACGTCCTATGAATCGAATGGTTATATAATTATTGAAATGATGATGAAATGGACAC
ATGTATATGACTTTCTCTATAAAAGTGTTGTGAGTCGACCAAGCCTAGTATGGGGGGTAGTAGGCCCGTATAACCGTATC
AAGGGGTTGGTACCTTGGTTGCCTAGTACGGGGGGTAGTAGGCCCGTATAACCATATCGAGGGGTTTGGTACCTTGGTAG
GGCTTATGCATCCTTTTCTTGTATAAATGATTATATTGTTGATTGTTGAATCCTTGGATCGGTAGGCTAATGGCACCCTT
CCACACATGCTTATAATGAACCTTGGATCGGTAGGCTTATGGCACCCTTCCATTAATGATAAGTAATGAACCTTGGATTC
GGCAGGCCTATGGCACCCTTTCCATAAAGGTTAATGATGAGACTTGAATCGGCAGGCTTATGGCACCCTTTCAAGAGGAG
TTAATGAGCTTTCCTAAATGTACCTTGAATCGGCAGGCTTATGGCACCCTTTCATGTGTTAAATAATGTACCTTGAATCG
GCAGGCTTATGGCACCCTTTCATGTGTGATGATGTCAAAGTAATGAACTATTCTATGGGAATGTAGGCTAAGCACCGAGC
GGATTTGGTTAGATGGAAACTCCCCCGACAGTTAGGCATGAGTTTCAATGATCGTCTACCTTATCCCATAAACTATGTGC
CCGCATAGGAAGCTAGTGGATCCATTAAGCTATATATACCGGTCTTCCTTAGGCAAGTAGACCACCTCTTTTCGGTGTGG
GGACTCATGACACCGGATTCCATGACAAGCTCTCATGGTCTATGTCGGTTAAATGCTTACTTCCCATCATGTGAGATTTC
ATTATGGTTTCTTGACAGGTTCTACAAAGTGTAGGTAGTAGTATGGGATGCTACCTATACATTGCACGAGTAGGCTTGGA
GAGGGTCATAGTGAGTTTCTCTAAATCCTAATGTATGTGACATAAATGTGCCCTAAATGAGGTTATTAAAGAATGTTGGC
TCTTAAATGCTTAATATGAGATGCATGCTATACTTGGGTTATATTAAGAGTTATTTTCCCTTGTCACGTCTTAATTAATG
ATATACCTCCTATGTATGAATATTGTGCAAAGGTGAAAGAAAGGAATGATAAGTTACTTTAAGTGACCTAAATGTGGTAC
CTTAGTATGGATAGTGGTATGGGACGCTATCCATACATTGCACGAGGTATAGCATAAGGGTTTCTTGAGGTGAATGTCCA
AGGTAAAGGTTTACATGTTGGTATTGTTTAAAGGTGATATTATGACTTACTTGATGTTATGCTTGTCTTATATGTCTTTT
ATGCTATTGTTCATGATATTTCAAAAAGGTGGCATAATGCATGGTTTCTAACTAAAATGTCCCTTTTTGGCATGTTTTTG
CATGGTCTCCATACTTAGTACTTAATTGTGCTAACCCCTTTCTTTCCCTTTTTGGACTAAAGTGTAGGGATTTGGAGAAG
ATGACATGTCATGGCTTTGATAGGTTTCTAAGTGTTGAAGATGAAGACTTGGTGAGTCCTCATAGATTCGAGGACAATAC
CCAATATGTTCTTTTATGTCTTTTTAGTTTTGTTTAAGTTGTGTACGGGATTAGTCCCGAATTTTGTACTCTAAAGTATA
GATGGTTTGAGACATCATGTATAAAGTCTAGAAAGTCTTCCGCTTGCTACTTTTTTATGAAATGTTTTCTTGGTAAAGAA
AGTCTTTAATTCCTTATGGTTTTTAGTTTTATGCGATGAATGAAGGCTAAGAGGCTTGTATTTGACCTCTTCGAGGTCGA
GTACGCCGGTTACGACTAGCGGGTGCTCCCGGGTCGTGACACTTGGGAAGAGTTCAAAACGGCTTTCCTTAATCGATTCT
TTCCTCTTGAGCTTAGGGAAGCCAAATTGGTGGAGTTCATGAATTTAAAACAAGGGTCTATGAGTGTGAGGGAGTATGCC
TTCAAGTTTAACCAACTTTCAAGATATGCTCCACACTTGGTTGCCGACTCACGATCTAGAATGAGCAAATTCATGATGGG
TGTGTCCGACCTAGTGAGTGAAGAATGCCGGTCCGCAATGTTGATTAGTGACATGGACTTGTCCCGCTTGATGGTCTATG
CCGAACAAATGAAGGAGGAGAAGTTGAGGAAGAGGAGGGGTCATGAGGCCAAGAGGGCCTGTTTTGAGGGCAAGTTCCAA
AGTTGAAGGGGAGGCCGGTTTCATCAACGCCAAGGGTCTTCTCATGCGCCCCATAAGGGGTTTGCCAATGATGTTCCAAG
GGCCCAAGGTGTTGGTGGTATGGGTCCTATTGATGTATGTCCGAAGTGTGGTAAGGGTCATGGTGGCCCGTGCTTGAGAA
ATACCGGTGCTTGCTATAGTTGTGGGGAAATGGGGCACAAGGCGATGGATTGTCCCCGAAATCACAACAAGGGTAAGGAG
GTCCGTCCACAAGGTGCCAATGCGGTTCCTTTGGGGAGAGGGGGCCGACGAGATGGTGCTCCAAGGCACAATCAATTTTA
TGCTTTGCATGGGAGGCAAGGGGTCGATGAAGTCCCCGATGTCGTTACCGGTATATTGAAAATCTTTGACTTTGATGTAT
ATGCATTAATTGATCCGAGTGCCTCTCTTTCTTTTGTCACCCCCTTTGTTGCCAAAAAGTTTCATGTTGAGCCCGACTTG
TTGCGTGAGTCATATAAGGTGTCTACTCCTATTGGTGCATATATTGTTGCTAGGAAGGTCTATAGAAATTGTCCTATTTG
CATCTTGCATAAAATATTGCCTTGTGATCTTGTTGAGTTGAACATGGTCGATTTTGATGTTGTTCTTGGGATGGATTGGT
TGCATGCATACTATGCTTCCATTGATTGTAGAACCCGTAGGGTCAAATTCCAATTCCCTAGTGAACCCATTCTTGAATGG
GAAAGCCAAAATGTGGTAGTCAAGGGTAGGTTCATCTCTTGCATTAAAGCCCGTAAGTTGATCTCTAAGGGGTGTCTCTA
TCACCTTGTGAGGGTTAGAGATGTGGAGTCCAAAACCCTTCTTATAGAGTCGGTTCCGATCGTAAATGAATTCCTTGATG
TCTTTCCTAATGACCTTCCCGGTGTTCCTCCCGAAAGGGAAATAGATTTTGGCATAGACCTCCTCTCCGATACTCAACCC
ATTTCTATTCCCCCTTACCATATGGCCCCGACGGAGTTAAAGAAGTTGAAGGAACAATTGAAGGACTTGTTGGAGAAGGG
TTTTATTAGGCCTAGCCAATCACCATGGGGTGCACCGGTGTTGTGTATTGATTATCGGCAACTCAATAGGGTCACCGTCA
AGAATAAATATCCTCTTCCTAGGATTGATGACTTGTTCGACCAATTGCAAGGGGCTAGCCATTTCTCTAAGATTGATCTT
CGGTCCGGGTATCATCAAGTGAAGGTGAGGGAGTGTGACATTCCCAAGACAGCCTTCCGAACTAGGTATGGGCATTATGA
ATTTGTGGTCATGTCCTTTGGATTGACTAATGCACCGGCTATCTTCATGGACCTAATGAATAGAGTCTTTAAACCCTACC
TTGATTTCTTTGTTGTGGTCTTCATTGATGATATTTTAATCTATTCGCATAGCGAGGAAGAACATATGGGTCACTTGAGG
GTGGTGTTGCAAAGATTGAGAGAAGAGAAGTTGTATGCCAAGTATGAAAAGTGTGAATTTTGGTTGAGGGAGGTTGCCTT
CCTAGGTCATGTGGTGTCGGGGGATGGTATTAAGGTAGATCCTAAGAAGACCGATGTGATTAGAAATTGGCCTAGGCCAT
TGACCCCGTCGGATATTAGGAGCTTCTTGGGCTTAGCGGGTTACTACCGGAGATTTGTGAATGGGTTTTCTTCTATTGCT
TCTTCCATGACTAAGTTGACACAAAAGAAGGCTAAGTTTGAGTGGACCGACGAGTGCGAAAGGAGTTTTCAAACCTTGAA
AGATAAACTTGTGTCCGCTCCTATATTGTCACTACCGGATGGGCTTGAGGGATTCGTCGTGTATTGTGATGCTTCTAGAG
TTGGCTTGGGTTGTGTCCTAATGCAAAATGGTAAGGTGATAGCCTATGCGTCTAGACAACTCAAAGTGCATGAAAAGAAC
TATCCTACGCATGACCTTGAATTAGCCGCGGTGGTGTTTGCTTTAAAGATTTGGCGTCATTACTTGTATGGGGTACATGT
TGATGTGTTCACCGATCATAAGAGCCTCCAATATGTCTTCACCCAAAAAGATCTCAACTTGAGACAAAGAAGGTGGCTAG
AATTTCTTAAAGATTATGATATGAGTGTGCATTATCATCCCGATAAAGCTAATGTGGTGGCGGATGCTTTGAGTAGGGTG
TCTATGGGTAGCCTAGCTCATGTTGATATTGGTGATAGGAAAATGGCTAGGGAGGTGCATCGGTTGGCTAGGTTAGGGGT
TAGGTTGGAAGAGGTTGGTAATGGTGGTGTGGTCGTTGTTGATGATGCTAGGTCTTCCTTGGTTGATGAGGTGATAGAAA
AACAAGATCTTGACTCTTCCTTGTTAGAATCGAAGACCTTGGTAAAAGAGGGCAAGGTGGAAGTTTTCTCCCAAGGGGGA
GATGGTGCCCTTAGGTACCAAGGTAGGTTGTGTGTGCCTTGTGTTGATGGTTTGAGGGAGAAAATTCTTAAGGAGGCTCA
TAATTCTTCCTACTCCATTCACCCCGGTTCCACCAAAATGTATAGAGATTTGAGGGATGTGTATTGGTGGGGAGGCATGA
AGAAGGACATTGCAAAATTCGTCTCCGGTTGTCATAGTTGTCAACAAGTCAAGGCCGAACATCAAAGGCCGGGTGGTCTA
ACCCAAGACATAGAGATTCCTACTTGGAAGTGGAAAGAAATTAATATGGATTTTGTAGTTGGTTTACCCAAGACTAGAAA
AGGTTTTGATTCTATTTGGGTGGTGGTTGATAGGATGACAAAATCGACTCATTTTCTACCGGTAAAGACAACATATGGGG
CGGAAGATTATGCAAGGTTATATATTCATGACTTGGTAAGGTTGCATGGGATTCCTCTATCCATCATATCGGACCGTGGT
ACTCAATTTACTTCACACTTTTGGAAGTCCTTTCAAAGGGGTCTAGGTTCGAGAGTTAAGCTTACTACGGCCTTTCACCC
GCAAACGGATGAACAAGCCGAAAGGACTATCCAAACACTTGAGGATATGCTTAGGGCTTGTGTATTGGAGCTTAGGGGTA
GTTGGGATGATCATCTTCCATTGATTGAGTTTGCCTATAACAATAGCTATCATTCTAGCATCGGTATGGCTCCTTTTGAG
GCTCTCTATGGGAGGCGTTGTAGATCACCGGTTGGGTGGTTTGAGGTTGGTGAGGTGGCCTTGTTAGGACCAGATCTAGT
TATGGAGGCTCTTGAGAAGGTTAGGATGATTAGAGAAAGGTTGAAGACGGCCCAAAGTCGCCAAAAGTCCTATGCCGATG
TAAGGAGAAGGGCTCTTGAATTCCAAGTTGGTGATTGGGTCTATTTGAAGGTGTCACCCATGAAGGGTGTGGTTCGTTTT
GGTAAGAAGGGCAAGTTGAGCCCAAGATACGTGGGTCCTTATAAGGTGATGAGGAGAATTGGCAAGGTAGCTTATGAGTT
GGAATTGCCTAGTGAAATGGATTTGGTTCATCCGGTATTTCATGTGTCTATGTTGAGGAAGTGTGTGGGTGATCCGAATG
CCATTGTGTCTCTTGATGTTGTGGGTGTTGTTGAAGATAATTTGACCTATGAAGAGGTTCCGGTCCAGATTTTAGATAGA
CAAGTGAAGAGGTTGAGAAACAAAGATGTGGCTTCCGTTAAAGTCCTTTGGAGAAATCAACAAGTTGAAAGTGCTACATG
GGAGGCCGAAGCGGACATGCAAAGGCGATACCCTTATCTTTTCCACTCCACTCAAGCCTAAGGTATTGATCTAAGCCCTT
TATAAAATCTCATGTCTTAAGTTCAGCCCTCATGTCATTGCATACATTCATGTTTAAGTTGACAAGTTCATTGTGGTTCC
ACAACTATGTTGAGGTTTTTGAAATAAGGTGTAAGTGCATTATTGCATCCTTATGTGGGCTGATATTGTCATATTTGTGT
CCCTCATGTACGTTTCTTTAACATTCGGGGACGAATGTTCCCAAGGGGGAGATATTGAAACGACCCCAAAAATGCCCGAA
AATGTGCTTCGGAAACACCTATAATTGTAATTTCCATATATCTCAAAATCCGTGAATGATTTCGGAAATTCGACTTCATA
TTCTTATTCAGGGGGTCAAATTGAGTGGGAAATGGGTCTAACCCGAATTTTAGAGCAACCGTATCAAAATTCGAAAATCG
CAAAAAATGCGATTTTCAGGGTCAACTTTAAAGGGGCATATCTCTTAGCACACAAGGAACTGGAAGGGCCGCCACCTATT
AAATTAAAGCCCTTTGAGTTAGCTTTCCAATGCACTTGGTTTCACCTCATTTCGAGTTAAGATGAGGGAGTTATAACCAT
TTTCGTAAAACCTGACGGAGCAGATTTGCAAATTCCAGTGAGCAAAGTTACTGTAGCGGCTGGAGACGTTTTTCTTTTAT
AAAAAGAGGATTGTCCCATACTTAGTTATAATTTGTTCTAGCTCCAAAACACTCAAAAACACTCTCTAAACCCTCTTCAA
AATTTCACCAAGATCTTCAACCAAATTCAAACATCTCAAGCTCTAATTCCGGATTCAAGACTCAATCTCAAGCTTCAATT
TTCCATTCCAATCTTCATCAAGGATTCTTCAAAGTTGAGGTATGTGGGTTGATTGTGGAAACTTTCCTTTCCACAAGTCC
AACCATTTATCCTCTATTTTACTTCAAGTTTATGGGTCCTTATGATCATTTATGAACTTTTGAATTATGGAATTACTACT
ACACATCCTATTATGGTCTATTTTTGCATATTATCATGAAATAGAATTATTATGTGATGTTTATGGTTTTCATGCTTCCA
TGATCAAATTATGAAGGTTGATATATACATGTATGTTGTTGGTGGGCTGATTTATATGTATTTCGGAATTGATTGGACTT
AGTACTCTTGAATTACATGATTTCATTTACATGAACAATAGCCCATCATGTGTTTGATAAAATGCCCATTGATAGAATCC
TTAGGAAATGGAAGGTCCAATGTACGTCCTATGAATCGAATGGTTATATAATTATTGAAATGATGATGAAATGGACACAT
GTATATGACTTTCTCTATAAAAGTGTTGTGAGTCGACCAAGCCTAGTACGGGGGGTAGTAGGCCCGTATAACCGTATCAA
GGGGTTGGTACCTTGGTTGCCTAGTACGGGGGGTAGTAGACCCGTATAACCATATCGAGGGGTTTGTACCTTGGTCCCTA
GCTCGGGGGGTGGTAGGCCCGGGTAACCACATTGAGGGGTTTGTACCTCTTTCGCCTCTCCAAGGGGGTGGTAGGCCTTG
GAAATACTATATTGATGGTCACTCACCACACATGTACTACGTCCCACTAAATATGATTTTTATGTAAGCGTCATTATATA
CATCATTTCATTTATGTGCTATCTATCGGGTATGATTATGCATTTTCCTATGATGTCCATCTATTGTAGCATTGCATTGC
ATCCCATATACTTAGTACATTCAAACGTACTAACGCATACTCTATGCCTATATGATGTCACCATGTAGGGACCGGAGCAC
CGCTTGACCCTTCTCCTCCGCGTGGCTAATACGATTTCCTATCAAGGTTATTGGTGAGTCCTCCATTCTGGGGACGTTGC
TCATGATCTTTTGCTATGTATAAGACCTTTTTTCTTTTTAGTTATGTTTTGACTATGAGGGTGAGCCCGGTAGTTTGTCT
TGGCCCCCGCTAAGTACCCATGTTTAGAGGTGGTGTTGGACAAGTTGTGTATTATGTTTGATGTTGACTCATCTATGGTA
TTTATGTATCATTTCTTTTTTTTCTCTTGCTCCCTTAGTCCCGATTTCCCCCTTGATTATGCTTATCGCTTATGGTCATT
TTAATTGCTTCCGCGACCAAGGATGTGTAATGATATGCTATGAGGCTTGTTTGGGGTTCCTTCGGGTTCCCCATTCGCCG
GTCACGTCTAGGCCCTAGGCTTGGGTCGTGACATGTGAACTTGAGCATCTTTGATAATGGCGAGTCACAATTTGAATCTT
TGAAAGAACAATTGATCCTTGCATGAGTAAGTTGAGTCTTGTTGTGTCACGACCCAAACCGTTATGATTGGCATCCACAC
TAACACTCCGGTGGGAGAAACACAACTACAACCCCAACTAAGTAACAAATCTAAAAACTAAGACATTTAAGTATATGAAA
GCAGTTAAGTACTAAGGAAAGAAATAGGAAGTTCCAATAAACTCCAACAAAAATCTAACAATGAAGTAAACAATGCGGAA
GAAAGAACCTAGAACCTCAAAATCAATGTACCAAAACATTTAAAGTTCAACATGTCTAAACAAGAAGGGATGCAACCCCA
ATCTAATGAACTAATCAACTAGCTAGAACATAGTCTAAGTTCGAAAATTGTGGACATAGACGAAAGAGAACCCAAGGCAG
CCCGGAAGAATTGGTTCACCCTTAAATTCGACTGATCACTGATCTCTTAAGCAAGGTCTGTCAATAGCCGCTTGAAGATG
CCCTGTACTCAACAAAAATAAGAGCAAGTGCAGAAGCAGTAAACAACCATAGTGTACTGGTAGGATCACGCGGCTATCCC
ACAAAGTGCAACATACATACATCACAACAACATAATCACATGCATATATCGAACATATACAATATTATCAACAGTTACTA
ACAACGAACAACTTCACATTTCTCAAGAGACACAATTATATCAAATCATTGGTCTTCTCATGGAACCCAAACCCAAACAG
TTACCATACCGGAACGTGGTACCCGATCCAATAATTATGCCGGAACGTGGCAATCGATCACATTGTTATGCCGGAATGTG
AAAACCGATCCAAGTTATTTATGGAGGAACGTGGCAACCGATCCATTCAACACACCACAATCATAATCACAAGTATATTC
TCAAGATCATACATTTAAGTTATGAATCATGGAATTCATCATTCTTCTATCTCATTTACAACAAGTGTGATAAATAATGC
AACATTCATATACGTGCAAGTACCATAATGAAGCAAGAACAAACATACATCACACAATCGTATAATCATAACCATCACCT
ACCTCAAAACAAGCTTGAAACCCTAAGAAACTTGATCCTTTCCTTTCCGGATTCGTTCCGCTTGTTCTTGGTCTACAAAC
AATCAATATAATACGGGAATCAATAAACAATAACTAATTACCCGAATTACTAAAAATTCTATGAACCTTAGATCAAACTC
ATGATTCGAATTATCCCAATTAGGGTTGTTTCCACCATAGAATCTAGATCAAAACCCTCCCTCATTATTAATTCCCATTC
TGTTATTTCTACGGATCGAAAAATGGATTCGGGGAGTGAAACGCTTACCTTTAGCCTCAAGAATGGTGGAAAATTGTTAG
GAGTCTCCTGGGGTTCCTTCCATAGCTCTAAAAATCAAAAAGTGAAAAATAGGGTCGTTTAAGGGTTTATTTACAACTTT
AAGTCACGTCGAACCCGCCACAACAACCCTCACCCCGTTGTAGCGGCCCCGCCAAAATGGCAAAAACCCCCGCCAAGGCG
GCTTGCACGAACCAGTGAGCTATTTAAATAATTTCAAGACCCCCATTTCACAATACACCTCTAACCAATGACGCTCAGAA
AATAACCTTTACGCTAAGATCGATTCTGAGAGTTCTACTCGCTCGAATTCAATTCCGTAAAGTCGTACGGATTCCTTAAC
GAGTTATCTATCCACTCATGAAATGTAAAACATAAATAATTCACCCAATTGTTACCAGATTTCCCTACACCTTAATGACT
CTGATTTCATCCAAATCTGGACTAGGTTTTGGAAATTTCAAGTTACTACGAAAAAGTTTGCCAACCTAAAATTTTTCCCC
ATCGGCTTTTCTATAACGATGAAATCCGATCGTTATAATTGATACCAATTTACCCATCACTCATCCCCTAGTGACAAACT
TAGGAAAAATAGGCTAAGGAAGGGATGAAATAATACCTTAATCGATGAACAATTGGGGATATTTCTCTCGCATGTCCCTC
TCGGTCTCCCAAGTAGCTTCCTCAACTGGACTATGCTTCCATTGAACTTTCACATACTTAATCTCCTTGGTCCTCAACTT
GCGCACATCACGATCAGGAATTGCAATCAGTTCCTCCTCATATTGGAGGCCTTCACTTCAATGCTAGCTAACACCCCACC
TCTTTCTAAGAAGCCCAATTGCATGAATTTAGACTCCAAGGTTTAAATTCTTTAGCCAAAGGTCGTTTGGTTATACTTAA
GCAAACTAAACTATTCATACTTACCATTTTTTGACTCAAAGCGTCTGCCACCACATTAGCCTTGCCCGGATGGTATTGAA
TGGTCATATCATAATCTTTAAGTAACTCCATCCACCATCGTTGTCTCAAATTCAGATCCTTTTGAGTGAACACATACTGC
AAACTACAATGATCAGTAAATACCTCACACTTAGCACCATAGAGGTAATGTCGCCAGATCTTAAGAGCAAACACTACCGC
TGCCAACTCCAAATCATGTGTGGGATAATTCCTCTCATGCACCTTCAATTGACGCGATGCATAAGCTATAACATTCTTAT
TCTGCATCAACACAGCACCCAAACCAGAATGTGAAGCATCACAATAAGCAATAAAATCCTTACCTTCCACCGGAAATGCT
AGGATAGGTGTGGTGGTCAAGAGAGTCTTGAGCTTTTGCAAGCTCTCCTCGCATTTTTCAGTCCATTCAAATGGTATCTC
CTTTTTGGTCAAATTAGTCTAGTGAGTCGCAATAGAAGAAAAATTCTTCACAAATCGACGATAATAACTAAAGAGCCCCA
CAAAACTCCTAATTTCCATCATAGAGCTAGGATAAACCCAATTATTAACCGCCTCAATCTTTTGAGGATTTACCATTACC
CCTTCTTTTGAAACTACATGTCCAAAAAATCCTACCGAAGTCAACCAAAATTCGCACTTAGAAAATTTAGCATACAATCT
TTGCTTCCAAAGAATACCTAAAACAATACGAAGATGGTCGGCATGCTCTTCTTCACTTTTTGAATAAACCAAAATATCAT
CAATAAAGACTATGACGAAAGAATCAAGAAATGGCTTGAACACCCCATTCATTAAACTCATGAAAGCTGCAGGCGCATTG
GTCAAACCAAAAACTCATAGTGCCCATAACGAGTTCTAAACGACGTCTTGAGCATATCCTCAGACCTAATTTTCAATTGA
TGGTAACCGGATCTTAGATCAATCTTAGAGAAAACTGCTGCACCTTGCAATTGGTCAAAAAGATCATCTATTCGAGGCAA
AGGATACTTATTTCGAATTGTGACTCTATTTAAATGCCGGTAATCTATACACATTCTCATACTACCATCATTTTTCTTAA
TAAACAAAACTGGAGCCCCCCCATGGGGAAGCACTAGGGCAAATAAATCCCTTATCAAGAAGCTCTTGGATTTGAGCCTT
AGGCTCTCTTAATTCTATTGGAGCCATGCGATATGGAGGAATAGAAATGGGGCGTGTACCAGGTTCTAAATCAATGCAAA
AATCTATATCTCTATCCGAAGGCATACCAGGCAAGTCGCTAGGAAACATTTCTTTAAATTCCGACACCACGGGAATAGAC
TCAATGGATGGAGCCTCAATCTCAACATCCCTAATATGAGCCAAATAAGCCAAACAACCTTGCCTTATCAATTTTTTCGC
CCGAATGGAGGATATGATCTTAGTTCGCTTAGACTTGTACACCCCTTCCCACTCTAATTTTTCCCTTCCTGAAATTTCTA
GAGTTACGGACTTAGTACTACAATTAAGCACAACATAATAAGGGGACAAACAAGTCATGCCTAAGATTATATCAAAATCA
ATCATATCCAAAATTACCAAATCAGCCTAGGTCTAAAAACCCATAAACAAAATAGGACAAGCACAATAGACATGGGTAAC
TATGACTGACTCTCCAACTAGGGTAGAAACAAGAATATGGGCATCAAGAATATCACAAATCATATCAACTTCTGAGGTAA
ATCTCACGGATACAGATGAATAAGTAGAACCCGGATCAAATAGCACATTAGCCATCCAGTCATAGACAAGAATAGCACCT
GTGATTACCACATCAGACGCCTCTGCCTCATTCTTGCACGGAAAAGCATAATATTGAGCCCTATAATCTTCACAAGCCAC
TTCCCTACTTGGTTGCACGTTACCCTTACCTATGTTACCATTTTCTCTACCTTCATGGCCTTGCTGATTACCTCCTCACT
CACCTTATGGATGCCCTTGACCATTATTATCGTCCCCCGCGGGTACCACTACTCTATAAGGTTGTTGTACGGCATCTAAT
ACACATGGGTGGGGACAATCTCTTCTTATATGCCCAAGTTCTTCACAATTGTAGCAAGTACGATCAAAAGATGGCCTGCC
ACCCGTTGAAGGGGCGACTTCCTGGCTATCCTGAAAATGATGAGATGGAGTTCCTAAGTAATTACCTGTAGAGGCGGGCA
GGGCAGACTGAATTGGCTTGGCTGCAAGCGTTGGCCCCCTAAACCTCTGGAATAAGAACCTTGAAAGTTGCCTGAAATCT
TAGCCTTTTTTGCCAATGCCTTAGCCTGACTGTCTCGCTTCACCCCCTCCACTTTCTTAACATAGTTTGTTACCTCATTA
AAGCTCCTCCCTACAGAAGTCATATGAACAGATAATACCTGCAACTCAGAATTCAGTCCCCTAATAAATAAGCGGATCAT
CTCCTCCTCAGTAGTCACCAATTGAGTAGCATATCTAGACAAAGGATGGAACTTGGCCTCATAAGCAGCCACAAACATAC
CACCTTGTTCCAAAGCCATAAATTCATCTTTCTTACAAACTTTCAAAGTTCTCGGCACATATTTTTCCAAGAACAGAGCA
TGAAACTGGGTCCAAGTAAGTGGAGGTAAAGTAGAAGATATGCATTCCATATAAGCTCTCCCCCAGTACTTAGCCTCACC
TTGAAGTTGAAAGGACACAAACTCAACCTCATGTTGATGGACAATTTCCAACTTATGGAGCCTCTCATAGCAATCTAAGA
TAAACTCATAAGAATCTTCATTCTCAGAACCAAGAAACACATGAGGCTTAAGCTTCAGAAACTTAGTCAACATGTCATGC
TCATTACCAGTCATAACAGAACCCAATAGAGGATGGAAGAAAGCATCAGTACCTATGTTTCCACCCACCTTGGGAGTAGT
GATAGCAATAGGGGGATTAGCAGGAACTTGAGTTGCTTGGACAAATGGAAGCACTCCAGGACCAGCCATTCCCGTAAAAA
ATGACATGATTTGTTGAGCTAACACTGAATCGATGGAAGGAATACATGTAGTCTCAACCTGCACCTCTTCCTCTTGCCTA
ACCTCATCAACATTCTCAACCTTAACCTCTTCTTATATTTCCTCATGATGTTCAGGAGGGGCCTCATTTTAGGGAGGAAT
CCCGATCGGTACCTCATCTCTAGTAGACACTACTTTTTCTCTACCTCTACCCCTAGTTTTTTCTCTACCCCTGCCTCGAT
CGCGACCTCTCACTGTAGATTCCTCAGTTGGAGCATTGACGGGATCTACGGGCCTGACGCTGTTAAACCTAGTGTTAACC
ATCTGTGGATAAGAGAGTGAAGGAGGTTAGGTACCAATTTGAATCGAAACATACCAATTGGAATCAAGTTATAGCACGAA
GGAGACAAGAGAAAAATAGAGATATTTCCTAAAGTCCTATAGCCTCTCGAAGAAAGGTAAAGGCGTCCCCGTACCGTTCC
GCGAGACTCTACTAGACTCATTTTGGTACATCGAGATCAATAAACCTAGGCTTTGATACCAACTTTGTCACGACCCAGAC
CGTTGTGATTGGCACCCACACTAACACTCTGGTGGGAGAACCACTACTACAACCCCAACCAAGCAGCTAATCTAAAAACT
AAGGCATTTAAGTATATGAAAGCAGTTAAGTACTAAGGAAAGAAATAGGGAGTTCCCATAAACTCCAACAAAAGTCTAAC
AACGAACTAAACAATACAGAAAAAACAACCTAGAACATGAAAGTCAATGTACCAAAACATCTAAAGTTTAACATGTCTAA
ACAAGATGGGATGCTCTAATGAACTAATCAACTAGCTAGAGCATAGTCTAAGGCTGAAAATGGTGGACATAGATGAAAGA
GAACCCATGGCAGCCAGGAAGAATTGGCTCACCCTTGAATTCAAACGACCATTGATCTCCTAAGCGAGGTCTGTCAATAG
CTACTTGAAGATGCCTTGTACTCAACTAAAATAAGAGCAAGTGCAGAATCAGTACACAACCACAGTGTACTGGTAGGATC
ACGCAGTTATCCCACAAAGTGCAACATACATAAGTCATCACAACAATATAATCACATGCATATATCAAACATATACAATA
TTATCAATATTTACTAACAACAAACAACCTCACATTTCTCAAGAGACACAATCATAACAAATCATTAGTCCTCTCATGGA
ACCCAAACCCAAATAGTTAGCATACTAGAACGTGGTACCCGATCCAATAATTATGCTGGAACGTGGCAACCAATCCCATA
GTTATGCCAAAACATGGCAACTGATCCAAGTTAGTTATGCCGAAACGTGGCAACCGATCCATTCAACACACCACAATCAT
AATCACAATCATAAGTATATTCTCAAGATCATATATTTAAGTCATGATTCATGGCATTCATCATTCTTTTATCTTATTTA
CAAAAAGTGTGATCAATAATGCAACATTCATATACGTGCAAGTATCATAATGATGCATGAACAAACATACATCACACAAT
CATAGAATCACAACCATCACCTACCTCAAAACAAGCTTGAAACCCTAGGAAACTTGATCCTTCCCTTTCCGTATTCGTTT
CACTTGTTCTTGGTCTACAAACAATCAATATTGTCACACCTCGAGACTACACCGTGGGTGAGACTGGCACTCGAAGACCA
TTGTTGGCCCCAAGAGAACCCTTGGCCTGGCTTACTTAACTTAGTGGAAGACTTAAACATAAGAAAATATAACTCATGCA
TAACTTAAGAAATAATAGTTTAGCCAAAATGGCAACTCAGTCTTTAAACAACATCTCAATGACAATGTAAAGACTACTGA
ACTGCTAACTGTCTATGAAGCCTCTAAAACAAAGAGGGATATCGGGACAGGACCCCCGATCATCCTAACACCTGAAGACT
AGAAAGCAAATAAAGGAGTCCTCCAGAATGCAAAGAGGCTCACCAATAGACTCTGAACTACTCAATGGATCAACGATGCA
CCAGAATGTCGATCCTAGCTACCTGCATCTGCATCATAAGACGATGCAGGCCAACTGGCATCAGTACATTGAATGTACGA
GTATGCGAGTTGGAATGCTAAAACAACAAAGGCTTGAAAAGGAATTTGAAAGAAACAGTTACCTTGGCACTTCTTAACTC
ATGAATACATAACTTAACTCATTCCAATATAAAACAGTTTAAAACAAGTGCAATATAAAGAGAAATAGATTTAAAACATG
ATGTCAAATCTGTGTATGTATAATGACACAACATAACTCTGAAATGTATGTAAAAATACAATAAACTGATGTATATAAAA
ATACAATAACTTCTGTGGGAGTTTCTCTAACCGACAACCATCACATAAGAGCTATAGTGATGATACAACGATCTACCTCA
CGCTGCCAGTGCATCCTATACACGGCCAAAGGTATAGGACCTGAACTACTAAGTGGATCCATTAGTCTATTGTGAAAAGG
GTTCATCTAAAAAGTATGACCCTTTTCTACCCATGGTGGCCGCATGTTTTTATGGAGATGTGAGTTATCTGAACTCATGG
TCGCCCCCAATTCGGTGCTCAATACTACTCCCAAAAAATACTAGCTCTTATGTTTTTTAAAAAAAACAAACTTCTTTTGT
GATTTGAGATTATTGCTCAAAAACTTAGCTCAAAGGCTATCTTGGAAATCTCAGTTTCCCTTCTTTCTTAATTTAGAAAG
CTATTATTCTTTTCTGAAAATTAGCCCGAAGGCTCTTTGGAAATCTCAGTTACAGTTCTTATTTAAATGTGAAAAGCATT
TTAAATCTCTTTGGGAATACTTAGTCCCCATATACTTTTTGAATAAATGAACTTCAATATACTCTTTACTCTTTACTAAA
CTTGAACTTTAAGTCTTTAAACAAAGTTAAAAGCATTTGCAAAAGACTTCTTGAAAAGACTCTTAAAACTTCCTAGACTT
GACTCTTGACTTTCCTTGAATTTGAATTTATGGATTCAAGGTTATGATTCATGTTTATGGATGATTTCTAGGTGCTTAGA
AGTAATTTAGAGTATTTATAATCAATGAAAAGTGTTAGGACACTTTAGAATAACTTAAATAGGCTAAACGACAAAAAACT
GGTGAAAAACGCTGATCTGGGCGAGTCCCTTGAGTACCTTCTGGTAAGGTCGAAACTGGGGAAGTAGTCAACCTCTTTTT
CAATTCCTGAAAGCTTTTCTCACAAGCTTCAGACCATTGAAACTTAACAGTCTTCTAAGTCAACTTGGTCAAAGGGGATG
AGATAGACGCGAACCCCTCCACAAATCTTCTATAATAGCCAGTCAAACCCAAGAAACTCCTAATATCAGTTGGAGACGTG
CGTCTAGGCCAATTCTGCATTGCCTCAATTTTCTGAGTATCAACCTTAATTCCCTCTCCAGACACAATGTAGCCTAAGAA
TGCCATAGATTCAAGCCAAAACTCACACTTGGAGAACTTGGCATACAATTCTCTATCTTTCAATGTCTGAAGAACTGTTA
TGCGGTGACTAACATGATCTTCTTCATTCCTTTAATAGATTAGTATGTCATCAATGAAGACGATTACAAACATATCTAAA
TAAGGTTTGAATACTCTATTCATAAGGTCCATAAACGTTGCTGGTGCATTAGTCAAACCAAAGGACATGACTAAAAACTC
ATAATGACCATATCGGGTTCTGAAAGTTGTTTTTAGAATATCACATTCCCTTACTCTTAACTGATGATAGCCTGATATGA
GGTCAATTTTTGAGAAATGGGAAGCACCATGAAGTTGATCGAAAAGATCATCAATTCTCGAAAGAGGATACTTATTCTTG
ATGGTAATCTATACACATCCTAAGGGAACCATATTTCTTTGTCACAAATAAGACCGGAGCACCCCAAGGTGAGACACTTG
GTCAAATAAAGCCCTTATCTAAAAGATCCCTTAACTACTCTTTCAAATCATTCAACTCTGTTGGTGCCATTCTGTATGGC
AGAATAGATATAGGACGAGTATCTAGAAGAAGATCTATACCGAAGTCTCTCTCTCTCTCAGGAGGGACTCTAGAAAGATC
ATCAGGAAAACTTTTGGGAACTTTTTTACTACTGGAACTGACTGAATATGAGGTACCTCAACACTTGAGTCATTTACTCG
GACTAAGTGATAGAGACACCCCTTAGAAACTAACTTTCTTGCCTTAAGGTACAAAATGAAACGACCCTTAGGCACTGCTG
AACTGCTCTTCCACTCTAAGACTGGCTCATTTGGAAACTGAAACTTGACTACTCGAGTTCTACAATCAACTGAGGCATAA
CAGGCATGAAGCCAGTCCATACCAAGAATGACATCAAAATCTACCATGTCTAACTCAATTAAATCAGCCATGGTACTCTT
GTGATTGACGGAAATGGGACAATCACGATAGACTCTCTCTGCTAGAATAGACTCACCAACAAGCGTAGAGATACTGAATG
GTTCACTAAGTTGCTCAGGAATAACATCAAAGTTCATAGCAACATATGGAGTTACAAAAGATAAACTCGCTCCTGGATCT
AGCAAGGCATAAATAGTAAAGTCAAAGACTCGAATCATACCAGTGACAACATCTGGTGAATCCTCTTGCTCTTGGCGACT
AGTGATATCATATAAGCGGTTTGTTCCTCCGCGAGTACCAGAAGTTGCCCTTCTAGGTGTAGCTCTGTCTGGTGGAGCAA
CTGAAGAAGACTGGGCTATATTGCCCCCATTACCATTTACTTGATTGTTCTTTGGACACTCTCACATGAAATGCCCAGTC
TGAGCACACTTAAAACAACCAGTGGAGCCCTCACGACAGATAGCTGAGTGGTTCCTACCACACTTGGCGAATGCAGAGGC
TTACTACCCCCTTGCTCCACACTACCCTGGGAATAAGCAGGTTTAGCTCTGAAGTTCTGATTATCGTACTCACCTTTGTT
CTTAGGTACAGGTGCACTAGCAGATGATGGAGCAGGTCCCTTCTGTTTCTGTTGGAAGGATGACCAGTTGGCATTACTCT
TCTGCTGCCCGGACTCATTCCCTGTCTTAGCCCTCTTGTTTCTGAACTCTTCCCAGTCCCTTAGCTTCTCTTCCTCAACA
TGGTGCACATAAACCATCAACCTTGATATGTCCATGTCACCTATCAACATCGCTGCCTTGCCCTCTTTGGTTGATAGACG
GGACAACCCAACAACAAACAGACTAATCCTACTCCTCATGTCCACAACCATTTCCGGAGCATAGTGAGACAGTTGGGTGA
ATTTCAATCCATACTCATGAACGCTTAGAGAATCCTACTTAAGTGTGAGGAACTCACGTACCTTGGCCTCTTTCAGTTCT
CGGGGAAAGAAACGCCCAAAGAAAGCCTCTTCAAAACAGGCCCAACTCGCAGGTGGTGCATCCTCAGCTCTACCCCCTTT
CCACTGGTCAAACCAAGTCCTAGCAATATTCTTTAGTTGATATGAAGCTAGCTTAACTCTCTTCATATCAGTAACATGCA
TCACATCAAACACCTTTTTCAGTTCATCAACAAAGTTTTCTAGATCGTCAGAAGAGCTTGAAGCAGTGAAACTTGGAGGA
TTCATCCTCAAGAACTCACGAATCCTTGAAGTGATAACCTCTTCTTGTCGAGCTCCTCTCTTCAGCCTAGCTTAGTTGCT
CACAACTTGACTGAGCATCCTTATAGCCTCTCTGAACTCAGCATTAGTAACTTCTCCTTGCGGTTGCACTTCAGGTGCTA
ACTCTTGTTCCTCAACATTACGCCTAGCAGGACAACCTCTGACAGCTCTTCATAGAGGTATGATTATCTGAAAACACGCG
CAAGCACGAATTAGAAAGAAACCTTTTAGAGATCAAACTCTAACGCACGAAATGAGTGTGAAAGAAGTGAGAAAATTCCT
AAATGTTGCAGCCTCCTAATTATAGATGTGGTGCGCTTCACACCGATAACTAGGAATCTACAGACATAGCTTCATAGACT
CCTTAGGACTCTTGAACTCTGTGCTCTGACAGAAAGTTTGTCACGCCCCGGGCCTACACCCTGGGCGGGACTGGCACTCG
AAGACCATTGCTGGCCCCAAGCGAACCGTTGGTCGGCATACTTAACTCAGCGGAAGACTTAAACATTAAAAAATATAACT
CATGCATAACTTAAGAAATAATAGTTTAGCCAAAATGGCAACTCAGTCTTTAAACAACATCTCAATGATAATGTAAAGAC
AACTGAACTACTAACTGTCTATGAAGCCTCTAAAACAAAGAGGGATGTCGGGACATGACCCTCGATCATTCTAACATCTG
AAAGACTAGAAAGAAAATAAAAGAGTCCTCCGGAATGCAAGGAGGCTCACCAATAGACTCTGAACTACTCAATGGATCAA
CGATGCGCCAGAATGCCGATCCTAGCTACTTGCATCTGCATCATAAGACGATGCAGGCCAACTGGCATCAGTATATTGAA
TCTACGAGTCTATGAGTTGGAATGCTAAAACAACATAGGCTTGAAAAGGAATCTGAAAGAAACACTTACCTTAGCTCTTC
TTAACTCATGAATACATAACTGAACTCATTTCAGTATAAAGCAGTTTAAAACAAGTGTAGTATAAAGAAAAACGGATTTA
AAACATGATGTCAACTCTGTGTATGTACAAGGACACAACATAACTCTGAAATACATGTAAAACTACAATAAACTGATGTA
TATAAAAATACAATAACTTTTGTGGGAGTTTCTCTAACCGACAACCATCACATAAGAGCTATAGTGATGATACAATGATC
TACCTCACATTGCTAGGGCATCCTATACCCGGCCAAAGGTATAGGACCTGAACTACTAAGTGGATCCACTAGTCTATTGT
GAAAAGGGTTCATCTAAAAAGTATGACCCTTTTCTACCCATGGTGGCTACATGATTTTATGGAGACGTAAGTTATTTGAA
CACATGCTCGCCCCCAATTTGGTGCTCAATACTACTCCCAAAATATACTAGCTCTTATGTTTTTTTAAAAAACAAACTTC
TTCTGTGATATGAGATTAGTGCTCAAAAACTTAGCTCAAAGGCTATCTTGGAAATCTCAGTTTCCCTTCTTGCTTCATTT
AGAAAGCTATTACTCTTTTCTGAAAACTAGCCCGAAGGCTCTTTGGAAATCTCAGTTTCCGTTCTTATTTAAATGTGAAA
AATATTTTAAATCTCTTTGGGAATACTTAGTCTCCATATACTTTTTGAAGAAATGAACTTCAATCTATACTCTTTACTCT
TTACTCAACTTGAACTTTAAGTCTTTAAACAAGGTTAAAAACATTTGCAAAAGACTTCTTGAAAAGACTCTGAAAATTCC
TAGACTTGACTCTTAACCTTCCTTGAATTTGAATTTATGGATTCAATGTTATGATTTATGTTTATGGATAATTTCTAGGT
GTTTAGAAGTCATTTAGAGTAGTTAGAATCAATGGAAAATGTTAGGACACTTTAGAATAACTTAAATAGGCTAAACGACA
AAAAACTGGTGAAAAATGCCGATACGGGCGCATCCCTGGAGCGCTGCGCCAGGCCCCAACTTACTGGGGCTTGTTTTGGG
CGCACTGCAAGCGCGCCGCCCCAACCTCCTGGTGCTATGGGGGCGGGACGCACCTGGCCCTCCCCAGGTGCATCTGACAT
GTTTTTCAATTCGTTTTCTGATCCTAAATCATTTTAATCTGATTCTTTTTCCCAAATTCACCTTAGATTCATGTACCCAA
ATCATATGCACAAAAATATAATCCAAACAACTCAAGGAAACAACACTTAATCATCAAGAAAGTCCTTAATCCCAACTCAT
ATTCAAGAACGAAATCAATTCAAGAACAACTATCAATAACATTAATTTCTCAATCTTTTTAGGACAAAAAGATGTTGAAT
TAAACATGCTTGGCGCGTGGGTAAACTAACCCAACGCTATGTGATCTCACATACCTTACAGGGATCACCCCCGACGAAAA
CCACAAGCTAATCTCGACGAATCTTGAACGAATCTTGAACGTTCTTGCTTCCCCTTCTCCTTTCTCTTTTCTCCAAGCCC
TAGTGTAAATTCCAATTTTCTAAAACTGACAAAATCTAATTTGACCCATATTAAACTCCTAAAAATGGATTAAAATAACA
AGGAAATGAAAAGACTAAAATACCCCTTAAATTTCCGGATTGGACATTTCCTTAATCCAACAACCCAACTTTCAAAGAGC
ATAACTCACTCAGACGAACTCGAAATAGCGCAAACTTGGTGGCGTTGGAAAGATCATTCCAAGGGCTTTCCAACCAAATC
TGGAATCACACCTAACTCAGCTTGAGCTAGGAATTATTGTCGTTTGAAGTTGACCAAAAACTCATTTTAACTTGCTTAAA
AATTCCAGATTTCCTCTTTCTTTCCAAAAGTAATTATTTCCAGATTTTAAACTTCCTTCTAGTTCTTTCTAGTTGCGAGA
TATTACAAATTTAATACGGGAATCAATAAACAATCACTAATTTTCCCAAATTACTAACAATTCTATGAAATCTAGATCAA
ACCCATGATCCCACTTATCCCAATTAGGGTTGTTTCCACCATAGAATATAGAACCCTCCGCCATCATTAATTACCCATTC
TATTACGTTCTACGGATTGAAAAACGGATTCTTGGAGTGAAAAGCTTGCCTTTAGCCTTAAGAATGGTGGAAAACTGTTA
GGAATTGTCTGGGTTTCGTTTCTTGGCTCTAAAAATAAAAAAGTGCAAAATAAGGTCGTTTAGGGGTTTATTTACGACTT
TAAGTCGCGTCAAACACGCCACAGCGGCCCTGCCACAGCAGCAAAAGCCCCGCCAAGGCGACTTGCATGAACCAGTGAGC
TATTTAAAGAATTTCCAGACCCCCATTTCACAACACACTTCTAACCAACGATGCTCAGAAAATACCTTTTACGCTATGAT
CGATTCCGGGAGTTCTACTCGCCCGAATTCAATTCTGTAAAGTCGTACGAATTCCTTAACGAGTTATCTATCCACTCATG
AAGTCGAAACATAAAGAATTCAACTGATTGTTAGCAGATTTCCCTACACCTTAATGACTATGATTTCATCCAAATTTGGA
CTAGGTTGGGAAATTTCAAGTTACTACGAAAAAAATTTCCGACCCAAATTTTTTCCCAGTTGGCTTTTCTATAACGACGA
AACCCAGTCGTTACATGTTGTGTGTATTCATGATTGAGTCTTATGTAGCACTCTTTGAGACATCCCTTTTGAACTGCTGA
ACTTGATTTTACTTGAGGACAAGCAAAAATTTAAGTTGGGGGTGTTGATCAGTCTAAGATTTTGACTCACTTAGGACTTT
ATTTACATAGATTTAGTGTCCTCAAATGCTTAATTTATGCCAATAACTAATGTTAAATCCTTGATTTTCAGGTATATGGA
TTGAGGAACGAATCAAGCACACTAACAGGAAAAAAGGAACAAAACAAGTTGAAGAAATAAAGAAGGGCATGCCTGAGGAT
CGCCAAAAGCACTCGGTGTGTCGCCGAGTGGCTCAGATCACCGCCTAAAGTTCCACTGGGCCAAGCTCTAGAGGAAAGAA
CCAAGTCGGCAAAGAAAAAGAGTAGTCAGCAGATCTTTAAGTGATTTCGCGAAGCCAAGATAGATCGCCCAAAGTTACAG
ACCTTGACGATGCTGAGTATGAAGGTAAAAGGGCAATGGAAGATACCAAAGGGCGGCTCACCGAATGGTTCGGCGAGCCC
GACTTACTTCATCGATTGACTCTTCGCAGCATATTTTTGGCGACTATAAATACATTTTTGAACATTTATCTTAGTATCAA
ATACTATTTAGAATAATCTATGGTTAATTTTTGGAAGGGAAGTCATTTTGCCATCTCTCTAGGTTGCACAACCCCTTTAG
ATCGTTCTATTCGTGCTTGAAAAATGACCCCATCGGTCCGCTCCTTTTAATGGACATCCTTAGCTGTCCTCCGAGGGTTA
ACACCCCATAGATCAGATCGTGAACTCTTTCAGACCCTTAGTTTCACTTGGTTGGGGCAGAGTTTCAGCCTGCCTTCCAC
CGAATATAAAAAACCTTAGAGCTGCCTAACCTGCTGACATCCCGTTAAAGAGAGTCATTTTTTGCGTTATATCTTCGAAT
TCGAGAGAGGGCTTTCCACTTATATCTCAAATTATAGGCATTGAAGCGATCGAGAGAAAGTAAGAAAACTATTGCACACG
CCCCCCCATTCACCCTTTACTAGCATAATAGAAGGTAAGGCAAAAGCAAAAGTGAAACTACGAGCTAAAAGCAGGCGTGC
CTCTATTATAAAAAATATGATACCATCCCCACTTTTGGCGCACTTGTTTGATGAGCTAAGCCTAAGCGCCATATAAGTCA
AAAGCTAGCCTGAGACCTAAAAAAGCAAGGTCGAAATCCATTCCTCTTTTTCCTGTATTTGACTAGTAGGGCTAATGAAC
GACCCTTTGATCTATGTCGTGTTCAGCCAGGTCTTATTAGAAGTTCCAAAATGAGTGGAGTGAGGGGCTTTAGAGGAAAA
AAAGAGGCGGCGAGCTTTAATTGAAGTAGGGGCGGAGATCCTCTCCTTACAGTCAAGTGGCTTTCACTCCTCATAGAGAG
TTAGAAAGCGTCAGTTCTCATAGCAAGGCCTAGGCTGACGGGGTAGGGCGTGGCCCCCCAATTCTCAATCCCAACCTATA
CAAGTGGTTTTTTAACCCACATTAGGAAAAGTTCTATTAGGTTCTTTGTAGCAATCGGCGGCCTTTGCTTCTTTTACTTC
ACATAGTTTTTCGTCTCCTTGATGGCTGGAAGTTCTCCAAAAGTATGAAAAGCTGGAGGACTTTGTACCATCCATTCCGG
TGTGGTTGGATTCTGTTCAATAGCCCAAGGACTTGGAGCACATCTTTTGTTCTTTCCACTGCTTCAAGTGATTGTTACGA
CCACGAAGAAATGATAAATCCCAACTACGGATATATAAGAGCCAAAACTACTAAGGGCATTCCATCCAGCGTATGCATCT
GGATAATCTGGAATGTGACGTGGCATACCCGAAAGCCCTAAGAAAAGCATAGGAAAGAAGGTCATATTAACCCCGAAAAA
GGTGATCCAAAAATGGATTTGACCAAAAGTTTTAGGGTATGTCCGACCAAAGATTTTACCTACCCAATAGTGAAATCCTG
CAAATAAAGCAAAAACTGCTCCCATAGAAAGTACATAATGGAAATGTGCAACCATATAATAAGTATCATGTAGAGCAATG
TCTAGCCCAGAATTAGCCAGAACTATTCCAGTGAGTCCTCCTATGGTGAATAAAAATATGAACCCTACAACAAATAACAT
GGGTGTTTTGTATTGTATCGAACCCCCTCACATGGTAGCGATCCAACTAAAGATTTTGATTCCAGTGGGGACAGCTATGA
TCATGGTAGCTGCGGTGAAGTAGGAACGGGTATCAACGTCTAAGTCCACAATAAACATATGATGAGCCCAAACAAGAAAT
CCAAGAACACATATACTGATCATGGCATAAACCATGCCTAGATACCCAAAAACCGGTTTTCCCAAAAAAGTAGAAACGAT
ATAACTTATGATACCGGATTCAGGCAGAATGGGAATATACACCTCTGGATGACCGAAGAACCAAAAGAGATGCTAGTATA
ATATGGGGTCTCCCCCTCCAGTGGGATCAGAAAAGGTTGTATTAAAGTTTAGATCGGTTAATAACATGGTAATTGCCCAT
GCCAATACCGAAATTGATAATAAAAGTGGGAATGTTGTCACTAGAACGAACCACACAAATAGAGGTGATCTATGCATAGT
CATTCTAGGTCCACGCATGTTGAAGATAGTTGTTATAAAATTAATAGAACCTAAAATGGATGAAACACCAGTTAGATGAA
GACTAGAAATTGCTAAATCAACTGCTCCTCCAGAATGGTTGGTAATACCACTTAAGGGCGGATAGACCGTCCACCCAGTG
CCACTACCCACTTTTACTAAGGCTGAGCTTCATAGGAGCAAAAGACTTGGAGGCAACAACCAGAATGAAATATTATTTAA
TCATGGAAATGCCATATCAGGCGCACCTATCATAATCGAAACAGACCAATTACCAAATCCACCTATCATCATCGGCATAA
CCATAAAAAAGATCATTAAAAAAGCGTGAGCCATTATTAAAAAATTATAAAGTTGATGATTCCCACCAAGAATTTGATCG
CCGGGTCGAGCTAATTCCATACGAATCAGTACTGAGAAGCATGTGCCCATCACTCCAGCAATGGCACCGAAGATGAAATA
AAGAGTCCCTATATCCTTGTAGTTAGTGGAGAACAGCCATCAGACCAGATTTGTCATAAAATTGAGATTATTTCATTTCT
TTCCCTATTAGAGGGGGCCGCGAGGCTTATTTATTGAAAAAGGGAGTGAGGGGGGAGGAAGAATGGAAAGCCCAAACTTT
ATTGATGGGACATTTTGCTCCCTCTTTCCTCTCATCCTCCCCCGATTTTGGTTTAGGAAAGGGTCAACGCAAGGATCTTA
TTTCGAAGTAATCTCTGGAGTTTTCCCTTATCCGAAAGGGTCTTTCAAGAAAATAGGATTTCATATTGAGCTCCAAATAT
ACGCTATTAGGATGGGATGGCTCCTACTAGATCTCCCCCCCAAGAACCGCATGTGTGGGTTCCCCCACATACGGCTCAAG
TGGCGAAGGCCCTTTCCTTCGCGCTAGGTAAGTGCTTCGTTGTAGCCAAGCTTACAACTAGCCTATCTACTAGAGCCAAG
CGTCGACCGCGACTGCTCATCGCTTCTGGCTACCTTATTCCGTCACCCGAGATCTAAGTCAGCACCGGCAAAGATCTTTT
GATTCCTTACGGCCCGGCCGGCTTGGAAGCAAGCTACCTCTTGCCTATCTCACCCCCTTCCTTCCGCTGGGTGAGCCTTC
ACTTTTTGGATCGTCTTCTGCCCAATGCGGTACCCCCCATTTTTTGGTTCCCATTGGGTTTACCTTGTTCACAGGTCGAC
CCCATGGCAGGAAGAAAAGGCGATCTTGTGCTATACTCCGGTGATATCTTTCCTACCAAGACACGCAAACTCCCATCGTG
TCCCAGATCACATTTTGTGAATCAAAAGGGGAAGCCTACTCATCTAACAGCTCCTCTCGTAGATCGGTGTGATTTTACGA
AGCGTCTAAGCACAGTTCACTCGCGTTGATCAATCAAGAGGGTTGCCACCACTCCTTAAGGTTATCTGTTGTATCATACA
CTTCTTACATTCTGTCCCACGCTTCATACTTCCTCTTTCTTCTTAAGGTAAGATAAAGGGACATGCATGGTGGGGTAGGA
GCATCCAGTCGACAATCTTTTTGGCTTGACCAAGAAGTCTTATGTCCTCCGAGTCGCATGGCGTTTTAACTGAAAGAACT
TATTACGCAATTCATGCCTTTCTATTTTTATGACCAGAAATTATTTCTTGATTTTCATAAAAAATTGCTCTCTGGACTTT
TTATCAATATGAGGTGATGTAACACAGTATATAAGACTCGTGATTCAGGCAATCCAATCTTCCGTGTGTAAGGCGGAAAT
CCCCAAAAATGGTTTTCCAAAAATGGGTGATCAAAAGATTGGATTACTATGCCTATCTTGGTGGTCGTTACTTTTGGTGG
TCTTTCTTTTTGGCTGACTCGCCTAAGTGCACTCCTTTGTCTCATTGTTTATCTCGTAATCAGTCGATTCCGCCCCAAAA
GCTAGCTCCTACTCCTCCTCCTTCTCCTTTAGGATAGGATCCTCATTGGTCCTTCTTTCACTAATGGTCTCACCATTTTC
TAGTAGTAGTAGTTACGCGTGGGACTTTCTATCGCTTGCTTAAATTTGAGGAAAATGAGTTGATTTGAAAAACATATTCC
AAACATTTTAAGCCAACCAAACATGGGAAAATTGGAAAATCAAGTACACCCTAAGAGTAAAGTTTGAGAAACCTTTTCGA
GTCATTTTGAGAAGTCTTTGCAATCGTTTATAACTTGTTTTATGACTTGAGTAAATGAGTATGAGAATGCGCAGAGTTGA
ATTCATATTTCAAAATGAGTATGAGGGGACTAAGTATTCCTAAGAGTAGTACTTTTACCTTTAAAATGAGAGAAACATTG
ATTTCTAAATGAGTTTATAAGGAGTTTCTGAGAATTATCTCTTTTAAGAGAAACCTTTGAGTAATTATCTCAAATTGATA
AGGATTTATGTTTTTTAATCATATAAGCATAAGTTATATATATTATTGGGAGTAGTATTGAGTATCGATATGATGATGAG
TTCAGACAACTCAAAATCTTCATAAACCATGTATGCCAACATGAGTAAAGGATCATACTTTTTAGATGATTTCTTATTGC
TTTTAAGCATAATTTAGTGGATTCATTCAGTTGAGGATGTCCTATACCCCCGCAAGGTATATGAAAGTTCTGGCAGCGTG
GGTGAGACGTTGTTGTATCATCACATAGCTCATAATGATGGTTGTCGGTTAGACAATCTCCTAAATAAGAGTAAAAAGTT
TATTATTGTATTGTTTTATATAGATTTAGTTATTATCTACTGTTTTAAAAGCTTTATGTGTGTGTATATATATATATATA
TATATATATATATATATATATATATATATATTGCATCTTTATTGTTGCTTTCATATTGAGTTCAGTTGAGTATCATTGAG
TTTAATTGAGTACTTTTGAGTTGAGTTGAGTTGAGACGAGGTGAGTATGTCTTCCATTATAACCAGTTCAAGCTGATATG
TTATGTTCCAGAGTTACTTTTGCATGCTCGTACATTCAATATACTGATGCCATTTGGCGTACATCGTTTTCATGATACAG
ATACAGGCATTCAAGGTCATCAACAAGCGCTCCGTTNNNNNNNNNNNNNNNNNNNNNNNNNNNNNNNNNNNNNNNNNNNN
NNNNNNNNNNNNNNNNNNNNNNNNNNNNNNNNNNNNNNNNNNNNNNNNNNNNNNNNNNNNNNNNNNNNNNNNNNNNNNNN
NNNNNNNNNNNNNNNNNNNNNNNNNNNNNNNNNNNNNNNNNNNNNNNNNNNNNNNNNNNNNNNNNNNNNNNNNNNNNNNN
NNNNNNNNNNNNNNNNNNNNNNNNNNNNNNNNNNNNNNNNNNNNNNNNNNNNNNNNNNNNNNNNNNNNNNNNNNNNNNNN
NNNNNNNNNNNNNNNNNNNNNNNNNNNNNNNNNNNNNNNNNNNNNNNNNNNNNNNNNNNNNNNNNNNNNNNNNNNNNNNN
NNNNNNNNNNNNNNNNNNNNNNNNNNNNNNNNNNNNNNNNNNNNNNNNNNNNNNNNNNNNNNNNNNNNNNNNNNNNNNNN
NNNNNNNNNNNNNNNNNNNNNNNNNNNNNNNNNNNNNNNNNNNNNNNNNNNNNNNNNNNNNNNNNNNNNNNNNNNNNNNN
NNNNNNNNNNNNNNNNNNNNNNNNNNNNNNNNNNNNNNNNNNNNNNNNNNNNNNNNNNNNNNNNNNNNNNNNNNNNNNNN
NNNNNNNNNNNNNNNNNNNNNNNNNNNNNNNNNNNNNNNNNNNNNNNNNNNNNNNNNNNNNNNNNNNNNNNNNNNNNNNN
NNNNNNNNNNNNNNNNNNNNNNNNNNNNNNNNNNNNNNNNNNNNNNNNNNNNNNNNNNNNNNNNNNNNNNNNNNNNNNNN
NNNNNNNNNNNNNNNNNNNNNNNNNNNNNNNNNNNNNNNNNNNNNNNNNNNNNNNNNNNNNNNNNNNNNNNNNNNNNNNN
NNNNNNNNNNNNNNNNNNNNNNNNNNNNNNNNNNNNNNNNNNNNNNNNNNNNNNNNNNNNNNNNNNNNNNNNNNNNNNNN
TATGCATTAAGATTCTTTAGTATATTCGTTCATGTCTATATTTAAACATGAACCCTATGAATAGATTATTTTTTAAAATG
AGAAGTATCATTGAGTTCTAAGTTCTGAGTTCTTGAGTCATTGAGTTCTGAGTATTGAGTTTCTATATTGTTATTGACAT
CCTTGAATTAATTTGTTCATGTCTATAATTCAGCATGAACCCTATTTTGAGTTATAAATCTTGAGAAGCTTTTTAAAGCC
GACACTTGAGTTTTAAACTGAGTTTTTGAGGAAGTAAGAATAAGTTTTGACAAAGAGTTTTTAAAACATGATTAGTATGA
CAATCGAGTACGTCATCAATGTTTAAGCAGTACTGTATCCAGATATGCCATCAATGTGTATGCAGTATGACTTCCCGAGT
CATCAATGATCATATCAAAATATGATTTTGATATATTTTGAGAATTTTTTTTAAAATATGAATAGAGTAAGATTATAAGG
GAACTAAGAGAAACATTGATTTCTAAATGAGTCAGTGAGTTCAGAGATATTTCAGAGCAGTTACCTCTTTTAAGAGGATA
GTTTGAGCAATTATATCAAATTAGAGGAAGAGTATGTTTTTAAAAATTGGGAATGAGTATATATTATTGGGAGTAGTATT
GAACACTGATATGGGAATGAGTTCAGACAACTCACATTCCTCATAAACCACGTATCCCAACATGGGTACAGGATCATACT
TTTTAGATGAATCCTAAGTGCCTTCAAATAGAACTTAGTGGATCCACTTAGTTTAGGCTTCCTATACCCTGCCATGGTAT
AGGACAGTTTGGTAGCGTGGGCAAGATTCTATATCATCACGTAGCTCATAGTGATAGTTGTCAGTTAGAGAATCTCCCAA
TAGAGTTAAATTGTATTCTTATATATCACTTATTATGTTGAGTTCAGAGATAAGAAAGTATTTTGTAAAGCTTTAAATGA
TTTAAATCCTTTATTTATTTTTTACATTCAGGTTGAGTATATTATTATCTATTGCAGTCTTTTTTTCCAGTTATTTGTTA
TTCAGCTATATTACATACTCATACATTTTTGTCATTCGACCTCCATCTTTTAATAATGCAGATACAAGTTCTTAGGATCC
TCAAGAAGAGCCTGTTGAGATCATTTCGTTTGCTCACCAGCTTGTGAGTAGGAGCTCTTTGCTTTCGGAGGACTCCAGTT
TTATGAGTTGTTAGTATTAGTAACATTTTGAGTAGTCGTGGGTCTTGTCCTGACACTCGTCTATATATAGTAGAGTCTTA
TGTAACATCCCGCCTTAGAAAGAGCTAAATTTAGAAAGAACTAATTTGGAAAGAGCCAAATCTGGAATTTTACAAGTTGT
GAGTTTTGAGTCAACCTCAAACGCCAATAACTTTCAGTACAAGATGAGTTAGGTGGCCTATAAGATATCAAATGAAAGGT
CTTGGAATCCTCTTTCCACGCCACCAAGTTTGCTAAATTTTGAGCTCGGATGAGAGAGATATGCACGCTTGAAGTTAGCA
TTCCCAATTAATGAAAGTTACCCGAATTAATAAGGGGTATTTTGGTCATTTCCTTACCTCATAATATTAAAACAAATTTA
GTATTATTTTGGGGTCAAATATGATTATACGCTTAGGGTTTTAGAAGAGAATTCAAGAAGAGGAAAAAGAGGAGAAAAGG
AAGAAAGAACAAGGTTTTTGCGAATTGGGGACTTTTAGTCAAATCGAGGTTTGTAAGTTTTCATAGTGTTCGGTTCGGTC
GCCCACACACAAATCATGCTTTACATTATCGAATTCATCCATAAAGGTTGAGAAATTTAGTTCTTGATAAGTTTCTTGAA
CTGTTGTTATTCGTTCTTGAATTTTGATGTTTGGTTGAGTTTTTGAGGTGAAGATTTTGTTAATTAGTTGAGTAAACCGA
TAGTTCTTTGGGTGGGTTTCGCTAAAATTGTTCTGGTTTATAAGAATTTGAGAGTTTTTACCTTAGAATTTCAGTGGGTA
TGAGTTCAATCTAGTTTGGGAGAGGAAGAGAAGCAAAGGCACCAAATTCCAGGTCCGCATGGCGGACTTGCTCCCCAAAG
AGATTTCTCTCTCTCCACATCGCAGAGAGAACGCGGACTCCACTGTTAAAAAAATTATTTCGCGACCAAATCTTTTAATT
TATCTAGGCTCGCGCCGTTGCTCCCCAGACAGTGTTTTTCGCTCATTTCTTATTATTAACTATCTAAAACTCAATTAAAT
CATCACGAGATCCTTCATATCTTGAATCATAACCTTGAATTCATAATTCAAATTTAAGGTGGAGTTAAGAGTTAAGTCTT
GAGAGTTCTTTCGAGTCATTTTGAGAAGTCTTTTACAATCTTTTAAACTTGTTTTAAGACTTGAGTACTCGAGTTGAGGA
AGAATAAAGTTGAATTTCTTTTTTTAAACATGAATATATGAGAACTAAGTATTCCCAAAAGTAAATGGTTTTACATTTAA
GAAAAGAGGAAACATCGATTTCCAAAAGAGTTCATGAGGAGTTTTGAGTACTAGCTCTTTTAAGAGAAACCATTTTAGTA
ATAATCTCAAAGTTGAGGAAGAGGAAATGTTTTTTTGAAAACATATGCGCTAATTTATATTTTGGGTGTAGTATTGAGCA
CCGATATGGGGGAGAGTTCAGACAACTCACAGCCCCCATAAACCATGTAGCCGACATGGCGTCACAAAAGATAACATAGC
ACCAGGATCAAGTAAAGCATAAACATCAAGATGAAAGACTTTCAAATATCGATAACCATATCGGGAGAACCCTCTTGCTC
ATGACAAGTCTAAAGTGCATAGAATTGGTTTTGCTTTGGAGCACTTGAATGGACAATCCCTTATATTATGGCCACTCTTA
CCACGACCAAAGAAACCATTTGTACTGTCTAAGCATTTACCCTCATGCCTCCTTCCACATTTAGAACAAATAGATTATGA
AAATCCACTACTATTTCCTCCTTGAGGTTTAGGGTTATACACCCTATCTTGTTGAATTTAGGTGGAGAATTAGAGGAATC
TTGATTGCAAACCTTTTTCAGAACTTAGAAACACCATGCCCATCGAACCTTGAATGTAAGAAGGCACCATCACTGATCCT
TGCCTTTTTTTGCCTCCCAAGATTTCTCCTTAAGTTTCTTTTCTTCTATTTGTTGATCATGCACCATTAGATGAGAAATG
TCCATATCATTGAGGAGCATGACGGTACAACATTCTTTAACTACCATCTCGGACACTCTAGAAACAAACTTACTCATACT
TTCCCTAGGGTCGACAGCCATAGTATGAGCATACCCAGACAATTATGTGAACTTCAAAACATATTCCTTCACACTCATGT
TTTGTTGATGAACTTTAATGGATTCAAGTATCTTTGCCTCCCTCATTTCAAGGGGAAAGAACCTATCAAGGAAAGAAACC
TTAAACTTTTCCCAATTAAGAGGACCTGCATAGACCGGCCTCTCTTTTTTCCATGGTTGAACCAAACTTCAGCAACACCC
TTAAGTTGATAAGTGACTAACTCCACTTTTCCACCGGCGTCACTCCCATGATCATCAACACCTTGTAACTTCATCAATGA
ACTCTTGAGGATCTTCCTCAACCTTGGAACAATGAAACTTTAGAGGATTCATTCTAGTGAAATCCCTCACTCTAGATGTT
GTCATACCCACATTTGAGTTCACGAGGACCACAACCTCCCTATTGACTTGAGACGTGATGGCTTGAGCTAACACTTCCAA
TGCAGCTCTAAACTCCACATTAGTCTCGGATAGGGATTAAGAGAAGGACATATAGAGTTACACTCTATCACCATCTTTAG
AGTAATGGAAGAAATGGAATTTCCTAATCATCTTATAGCTTCTTATTCATAAATATGACATGTTTGAAACTAATGAACAA
GACTCTACTCGACGTGTCTTGGAGACTTCTTAGGACCTTTATAAACTTTGTGCTCTAATACCAAGTTAGCCATGACCCAA
AAAACACTCTAGACGTAGCATGGCGTAAAGGACCCCGAGAGACCCTACAGAAGCCACTTATCATACATCATACANNNNNN
NNNNNNNNNNNNNNNNNNNNNNNNNNNNNNNNNNNNNNNNNNNNNNNNNNNNNNNNNNNNNNNNNNNNNNNNNNNNNNNN
NNNNNNNNNNNNNNNNNNNNNNNNNNNNNNNNNNNNNNNNNNNNNNNNNNNNNNNNNNNNNNNNNNNNNNNNNNNNNNNN
NNNNNNNNNNNNNNNNNNNNNNNNNNNNNNNNNNNNNNNNNNNNNNNNNNNNNNNNNNNNNNNNNNNNNNNNNNNNNNNN
NNNNNNNNNNNNNNNNNNNNNNNNNNNNNNNNNNNNNNNNNNNNNNNNNNNNNNNNNNNNNNNNNNNNNNNNNNNNNNNN
NNNNNNNNNNNNNNNNNNNNNNNNNNNNNNNNNNNNNNNNNNNNNNNNNNNNNNNNNNNNNNNNNNNNNNNNNNNNNNNN
NNNNNNNNNNNNNNNNNNNNNNNNNNNNNNNNNNNNNNNNNNNNNNNNNNNNNNNNNNNNNNNNNNNNNATCTCAATATA
TGGAATCAATAATCCTCTTGCCTCAACCTCGTAATTGGTAATCTTTATCTTGATCTTCCATGGGTTTTCAGATCAATTTT
CGAGGGAGGATATATATCCCTTATCTCAATTAGTTCTCGAGTCACTACATATGGCGTGTTGTTAACTTTGCAAGCTTCTT
CTTCAGCTTTTGATGGATAGAAATTGCAAAAGAAGGTCTTCTTAAGGCTAAGCAAAGGCTTTAGATCATACACCGAAGAA
ACTGTTACAATGACACAATTCCATAAAAAATTACATTGTTTCATAGAGAGGGCAGGAGCGCTTCAATTTATAACAGTAAA
ATTAGGTTTTTAATTTTTTCCTACTTTGAGAAGGAAATAGAAAAAAGTACTTCATTACTTTGGTGTGAAATTGATGGTCA
ATTATTTTATTATTATATTTATTTGTATTTTGACTTAGAAAGGAATTTAAGAAGATAAAAAAATATTAAATCTCGTGGTC
TTAATTGGCATTTGACATAAAATTCTGAATCATATTTCTAAAATTAGTGTTCAACTTTTATTAAACATAAATTAGATTTT
TGTCTTTAAAACCCCGCTAAATCCCTTCTTTCTCTTCTTTGTTTGCTTTGGTTTTCTATGTTTCTTTATAATGAATTGTT
CTTCTTCCTTCGGACCAAAACTTGAGCTTCACCATTTTACAGGGGCACATTTTCCTCCTGAACACCGCCGTCTAATATTG
AAAGATAGTCCTTCCGAAAAGAAAGAAAAAGCACCTCCAATAAACAGTTACAAAGCATTTTGGACTGAAAGCTTGTGACT
CTTGGTGTTAAATTGTATTCTTCAGTTACCGTAAATCATGAAACTTGTATGTCGAAACTTGTTCGAAAGGTTGATTTAAT
GAATTTAAAAATCACATTCCTCTATTTAAACATGCCCCAATATTGCACTCTATTCAGGTTTAGTAGTTCAGAAGTTAATG
ATTTCTCCTTATTTACAATCAGCAAATTCTAAGAGAAACAAAGAATCTGGAATTCATCAAATACTTTTGGACAGATAAAG
TAACATTAACGTTCTTCTGTAAGAAAAAGGCTACTTATAGGAGGCGTAAGAATAATTTCATCTTTGGCATTTTTACCTGC
TGAACCCATTGCTACGAGCCATGAGCAATGACCATCTATTACAATCAACATCTCTATTTGGATGAAATTTTTGTCCTACT
CTATCAACAATTACGAATGCTAGAACATAATTGACAATGATATCAACAAATTTAAGTAAAAAGACAGAAGAGGTTCTATC
AAAAGAATGTTCTTTCAAGAACAACACTACAACGTGTTTTGAAAAAATTGTGACCAAACAACTCAGGTTATCACAAGACA
TTCAAGATTATATAACTATGCATTTAAACACGTGAAATATCTTTAATAGAGAGCGAATCTTTTCTTGCTATTACAAGTAG
AGAAAATAAGACAATCATCATAGCCAAGAATCCAGAAATTCATATATTCGTACTATATTTTAAAAAGCTATGATCATATT
TCTTGAATCGTTTACGAAATTAGAGCATAAAACTTGAAGATATCCGGATATCTACAAAGGGATAAGGTATAAGTATCCCC
TAAACTATGGGCAAAATTTCAGGGACACATCTTAACTAAATTAAGGTTATATTACCCATGAACCCAATGTTTTTGAAATT
TTGTCATCTTTTTTGCTTATGTGGTGTAACACATTGGATTTGAAAAGATGGAAAATTTTAGCTTTTTTCTAGAACTGTTG
TCTGCACCAACAGAACCACCGACGGTCTGTGGATTGACTTACAGGCCATAGGTGGAAAGTCCCATTTTTTCTTGAAATGT
CAAATCTTAGTACTTTCATACGGTTCATCAATACGGTCCACAATCTAATGCACCAGTCGTAGGTAGGTCTCGTGGGAGAG
TCCCAGACTTAAGATATTTCGGGTCAAAAGTTAGGACCTACGGTCGTGGTGTACGGTCCATAAGTGCACCCACACACTGT
ACATGGGGTCCCATCATTGGGGTTCCAAAGATGGGGTCTCTGAACCCAACAATGGTGGACCAAGACAGTCAAGACAGTCC
ATGGTAGGACCTATAGATCGTAAGTCAGGCTGTTAGTGAGGGTTCAGTAGTTATTTTAAAGGGGCTTTTGGGTGTTTCCT
AATTATTGAAACCCAATACTATGTCATTTTAACCTTTACCCTTAGTCATATATAAACATTTTTAACCCCAAATTTCCAAA
TTAGAACTCATTCTTCTAAATTCTCAAAGATGATCAAAGTTCTTCCCCATATATAAAGCTTGAAGAAGAAGGCCAGGGTT
TCAAGTTCAAGTCTCATTTCTTCATAATTGGCTAGGGCTTCAACCAGGGTATGTAGGGAGTTCATCAATGGGTTCAATTC
ACCCATTAAGCCCCCAAAGTTTTTTCAATTCTCCAATTCAATTTCTCAAGATTTGATTAGATTTTCACTCAATTCCTTAT
GGGTTCTATTTGTAGGGATTCAAGTACTTTATTATGATCTTATTTTGTTGATTTGGACTTAGTTACATGCTTTTCAACCA
ATTCCTATGAATTATGACTAGGAACCCTAATTTACATGAAATCATGAAGAAGATTGAATCTATGAATATGTTTTATGAAA
TTATGCATGTTTTTATGAAAGCAATGTTTTAGACTCAAATAAGCTTATAGATGAAGATGTTTATATGTTCTATGAATCTT
TGCCACATGACATTAATGACATGTAGATTTGCCTTCGATGCTTTTGATGTTTGCGTAATCAAGACACAACTTCTGATGCA
AGTGTCTACGATCGTACAATAGTTTAGTAACCCAACCAAGGGTTGGGATCGTTCCCAAGAGAGTGGTTTTGAGAATTAAT
AGAAAAATAAAATTTTGTTCTAACTAGTCATAGCTAAAGACATTAACGATTAAAAACATTGTAAATTAAAGGGTGACGCA
AGCATCAAGTATCTAATGGGGGTTTTGTCACAAGTAAGTAAAAAAAGCAAAATTAACAAGGATTTCTAAATAATGAGAAG
GGGATTCTTGGGATGTGAATGGAATACGAGATAGACGAAATCATTGGGTACATGCTTTTGATAGAGAACTCGTAGAGTAA
TTTTGACTAGGCTAGACTTTAAGGGGGATAAACTCTCTCGAACAACTTACCCCGTTTCAAGCGGGTTCCTCTCAAACACC
CACTTGCCGCATGAAGAATAGCCTCCACCTTAACCCACTCACTCTCTCGAACTGAGTGTGTGGACAATTCACTCTCTCGA
GCTGAACCTCATGTCGACCCACTCACACTGGCCATCAGTCTAGTGGTCTTAGTTTTACGACCTCTCTCTCGAGCAAGCCG
AAAACACATAAATAAACTTGTATTTGCAACTACAAATTCATTAAATTCATCCACAACCACTAAACGAAATCACATTTAAA
CTATGAATAGACTATGAGCCAGCAAGACCCAACAAATAATCTAACACATATTCATAAAATCACACCCCAAGAATTGGGGA
TTTTAGCCACACATGTATAAGAGATAGAAATTTAATCCAAATTGAGCTTGCATTCAACTGGGTATGAAGGTTTAAGTTTT
GATACAGGCCAAGATTGAAGAACCTAAGAGACCCAAATCCAAATCTTGAAGATGAAACCCTTTCGATCTTCAAGTCTTCA
AAACCCTCTCAAACTCAGAGCAAAAATATCAAAATGTACTATTCTATATGAAAATTATAATAATTGTTCGACTCTTAAAA
CTACAACTCTAACTAGTATTTATAGCTTTCACAGATTTGTGCTGCAGCGGATCATTCAGTGTCATTAGTCGAAATCGCGA
TCAACTTGGCTATTCTCCCTTTGGTGTAGTTCATCATCGTCTTGCACCAGCCTTCAGTACCGTCATACTCTGGGTCATTA
GGCGATATGGTACTGCTTCACGAAACTTCTCGGTGATGCGCCGACTACTCACTTTTTCCGCCGACTTGATCCTTTCCTTC
AGTGTTCAGCACACTGGAACAAAAGGCGAAGTAAGACCCTTCGGTGACTCGCCAAGTGGACTCGGCGATCCTCAGGCCTT
CATTTCTTCGTTCTTTTCAGCCTTTTCGTTCCTTTTTGCGATATAGTGTCCATGCTTTCCTTCAAACATCAAATACTTGA
AACTTAAGGGTTCTCATCAAATATTCAGATAAAATAAGCATTTGAGGACACAATTTCTATTAAAATATAGCCCTAAATGA
GTCCAATTTGTGGACTCATCAACACCCCCAACTTAAACATTTGCTTGTCCTCAAGCAAACTCAAGTTCTGTCGTTCAAAA
ATGGTGTCTCGAACAGTGCTACACAAGACTCAATCATGAATGCACACAATAATACTCAATTTACTTATGCAAAGATCAAA
TGTGTACTCAAAGATTCAAGTTGTGACACACTATTACCAAAGATTCTCAAGCTCGCAATACTTGCTTCAAATGCAAGTTC
AAGCTCAACAAAAGCCTTTGAATTCCCTGACACAAATGATGATTCCATTTTCACACGCAAGGTAAAATCAATTTAAAGTT
TAGGAATCAGATACAATGCTCACACTTACAAAGATGAACACAATGCATGCTTTCTCCCATAGGTTTGCCCGTATTTTCCA
ATCAACATTTGTTTCAACTTTCTCAAGATCACAAAGGTCTTAATAAGGCTTGTAACGGGACTGAGTGTAAATGTATGGTA
ATTTAGGCTCAGTGACTTTTATCCTCATGAAATGTGGTGCTCTCAACACTTCCTTTCTTTTTCCTTCATCTTTTGCATTA
GTGCATCATAGGTCATCCTATTATTCACTTTCCATGGATTGTTTGGAAACCTCATCGCTTTTGTACTTTATTCCACAACT
TTATTTTTCATTTTTTTTCTTTTTCTTTGTCTTTTCTCTTTTTTTTATATGTAGGGATTCCATTTTTCTCAATACCATGG
GTTAAAGGAGACTTTCCTTGCACTTCTTGACTTTCCCTTTTATTTTTCACCAAACCCCCAACTTAGGCTTTTGGACTAAG
TTGGCTATTCAATTAATCACAATTCAAGAGGATTATAGGTAATGGATTAAGAAAGGTTTAGTTTTCATCAAGTTTCTTCC
AAAGAAGGGTAAGGCTCAAAGGGTGTTCAAGAGAGAATCACACGCTCACAAGGTAGGTCACAAAAGAGGTATATGTCAAA
TTGGTTCTCACTCTTCGAAGTTGCCTGAGATCATATTAAGAGAAAGTCTTACTTAGTCAACCGGACCAACATGGAAAATT
CTAGGTGTTGTCATGCAAGGTTCCAGGTAAGCTTATCACACAAGGCATCGACACTTAAGTCTAACAAGACTCCACACTTT
TGCTAGTGTGCAACGATCATCACAAGAGAATCGATTTGATAAATGGCTAATGACAACGAGATGCAAAGAGTTCACATATT
GTCTATGCAACTTCATTTGGTCTCATCGTAGCCGTACATTCTTCTTGTTCATTCGATTGAGAGCACTATTCAAGTCATGG
GTATTGATCGGAACCGAGACTTAAATTTTGCAAAAGAACAGCCATATTAAACACACGAGAGGTGGCAAAAATTTTCAGAC
AGGTCAAAATCATTTTGCAATTTAAAATAAAAGGAGCCATAAGCTCAAGCGTCCATAGAAAAAAGTAGTATTAACACAAT
TTTAAACAGAACATCCCAAAATATATCAATAAAACACGAACACGAGTAGCACACAAAGGTGCGCCTCACCCCACCATAAT
TAAAAAGCATTTGTCCTCAGATGCACATGACAAAATATCCAAAATGACAATTAAAGAAAGACAGAGAGGGAGGTAAAGAA
GGGATCCTGGCTAAGCAATCGCTCCATCAGTCTGGGCATCAGTGCCTAGACTATTTTCATTCTGCTTCTGGTTCTCTTTT
TCTTTTCGTTATGCTTTAGCTTCTACAGCGATATTAGCCTCGATCATATTGTCCAACTTGTGAGTTGCCACAAAGGCGTG
TATCACATTGCTGAACCCTCGGACCCACGAAGGGACATTAGGGTTGATGAGCATCCTCCTCCTCAAACTGGCTGTCTTGT
TCTCGCTCCTTGCAATTCTCCTAAACTTTTGTGCTCTTATGTGTCTGGGTGGCATGTTTCTTTCTGCAAATTTTGGTCTA
GCTATGTCTGCAAAGTCTTGAGATAATATTAGAACATATTTGACAACCAAAACAAAGACATTCAGCTGTAGAGAAACTAA
ATAGTCCATTCGGTGTTCCGCCGAATACATTCGATGACCCATAGACAATCCGCTGAAGGTCATAGTGCAGAATGAGTTAG
GGGTGCAGACAAAGTGCGAATAAGAAGACTTTCGGTGAGTCGTTGAATGCTCTTGGCGACCTCACACTTCTAGCCAAAAG
TTACAGACACAACAACAAATAAAGCATGAAAATAAGGGTGAGATAGGGTAAGTAGGCGAACCACGGAATAGTTTAGCGAG
CTCGTCACAACTCGCCGAATGACCCAACGTGCCTACTTTTGACCCAACTTCTCAAAATCAACCCCGCAACCCCCCGAAAA
TGCAATTTAAGCACAAAAAACACAAATTCAACCAGGACCCATAACATACAAATACCACTCATCACACATTAACTCCACTC
GATGCATTGATGAACAAGATTTCACAGTTTAGGCAATAAAGGCGGGGATATCGAAGAAAAATTGAAACATAAACAATTAA
GCCCAATCAGGGAGGTTCAGCAGATTTCAACAAGATTACAATATTTGCAAATGAGTACAATTTTGACAAGATAGTTATGG
GGTTCGGGACACTAACCTTTTGTGCTGATCAAATGGATATTGAGATGCTAGGAAGCACTGTAATCTGACTCCAAGCACAA
ATAAATCAACCAAAATACTCCAAAAATGCAAGTAATATAAAACTAGAGTGCAAGTGTGAGTTTGGGAAGGTGAACAAGTG
AGGGAAGGAAATGAAGTTGAAAATTTTAAAACCTGTGGCTGGAAAACCATCCAGTTTTCGTCCATTCGGTGATATTAGTT
CCGATTGCCAACCCTCTCGGTGAGTTGCAGAGTGAGCACTTGATTCACCGAGTTTTATAGGACCTTAAGTCAACGTGAGG
GTCCAAACGGCGGTCTTCCTCGCAATTGCCGATATAGTTGGCGACTCGCCAATAGCTTCTTTATCCCGCCAAGTTTTACA
GACCACAACATGAATTGGTTTTGGGCCTACCGGCAGTCTAGGCCAGAGTCGTCGAACCAATCGGCGACTTGCGGACTGGG
CCTTTAGTTTGCCAATCTGTGCTTCTCGTTCAATCTTCACACTTCCACCTACGCAATCAACACACCATTATTCTTATAAC
AAACTTAAACCATAAAAAGGGTTTTGGGTTGCCTCCCAAATAGCGCCTTAGTTAATATCGTGGCACGATACAAGTTAACA
ACTATTCTTCATCCTCGGAGTCAGCCATAGTGTAGTTAGGGGAGTCCTCGGCGAACGGTGGATAGCGACCTGTCATCAAA
TGGGTGGTCTGAGCATCCTTCAGCTAAATAGTCATGGAGTTTGAGGTAGACATAGGGCTGGCAAGGGGACGGGGACGGGG
ACTGGGGGACGGGACGGGACGGGGGACGGTTCTGGGGGGATTTGGCTGGGACCGGGATTGGGGGGACAAAAATAAGTCCC
ATCCCGTCCCACTATATATACTGGATGGGACGGGTTTTGGGGGGACGGGACGGGATGGGACAGGGGATTTTTTATTTTTT
ATATACTTATTTATTTGTATTGAAATTATATATTATTGAATAACATTTTTAGTTTATTTGATTTTTTTTCAATAACATTT
TTAGCTAATAAATAATGCTTAAGTTTTCAAAATTCAAATTTCAATTTCAAATTTCAAACTTCAAATTTCAAACTTCAAAT
TTCAAATTTCAAATTTCAAATTCAACTTTCAAATTTCAAACTTCAAATTTTAAATTTCAAATTTCAAATTCAACTTTCAA
ATTTCAAACTTAAATTTTCAATTTTCAAATTTCAAATTTGAGAAGTTCAAATTTGTATTTCAAATATTTTAAAGTAATTT
AAACTTGAAATTTTGATTTTTAAATTAAGTATTTTAAAGTTAGTTTAGTATATATGTAAATATGTATGAATATATTAAAA
TTAAAATGCAAGACAATAGTTATATAAAAAAGACTTAATAAAGCCTTCAAATTTATTCAATAAAATCTAATTGCAACTTA
GAACTTAGAAGTTACAATTTACAAATATTAGTGGAGTAACTAATCTACGCAGCCACCTTCTAGGAAGGGTTCTGTTTCAA
TAAGTTCTCATATGTGAACTAATATTTGTTACAAATATTAGATGAGCAACTAATTTACGCAGCCACCTTCTAGGAAGGGT
TCTGTTTCAATTAGTTCTCGGATGTAATATAATATTTGTATTCTCCTTTAAAATTTAATTCTAATTGTCGCATCATATCG
ACGGTAACATCCTCCGGTGTTGGCAAACTTGCTAGAAAATCTTGTGACTCTAATTCATCATCACTAGATCCAATTACCAC
ATTAATCCAAGCTTCTTGTTTGGAACTTAACTTTGGCAAATTATAATTTCTCCTCTCGGCGTTGACCCAATCTCTAAATA
AAACTGATATTTCCAAACTGTCTTCCGCCAATGAATGTCTATGATCGCCAAGTTGAAACCTTGCCGCACTAAAAGTTGCC
TCTGATGCAACTGATGAAGCTTGAATAACTAGAACATCACTAACCATTTTGCTCAAAATTGGAAATGCAACGCTCCGCCT
CCTCCACCATGCTAATAATTCTTCATTGCCATCTTCGTCTTCCACTGTTTCTAAAGATTGATTAAGATATTCTTCAAAAT
CATCACGGTTAGTAGAATTAAGACCAAGAAAATCTCGCATATAACTTGAAATTCGAGCTTTACTCTGAGGATTAGAAGTT
TGACCAACTTCTTGAGTATTTCCTGTAGTTCTATATTTTTCATATAAAATTTTTGCTTCTACTCTTATGCTACACTTACA
CATTTCACAAGTTGGATTTATTTCCGATAAAATTTCTAAGGTATTATAAAAAGTGTCAACAAGTCCCTGCACACCTTGTA
ATTTATAGTCAGGATAAAGTAAAGTAGCAGTTAAAAAAATTTGAGGAATAGGAAAAAAATATTTTTAAAATTTTTCAATC
ATACCTTCAATTGCAACTCTAAATTTTTCAATTTTTTTGTATTTAGAAAATTGAATTGAAATAGCACAAATATTTATTAA
TACTGATGAAATAGTAGGATAATAAATTCCAGAAAACATGGTTGTAGCATCATAAAAAAGTCTTAAAAATTCTAATAGTT
CATTAGTTTCTTCCCAATCTTCTTCACAAATTCTNNNNNNNNNNNNNNNNNNNNNNNNNNNNNNNNNNNNNNNNNNNNNN
NNNNNNNNNNNNNNNNNNNNNNNNNNNNNNNNNNNNNNNNNNNNNNNNNNNNNNNNNNNNNNNNNNNNNNNNNNNNNNNN
NNNNNNNNNNNNNNNNNNNNNNNNNNNNNNNNNNNNNNNNNNNNNNNNNNNNNNNNNNNNNNNNNNNNNNNNNNNNNNNN
NNNNNNNNNNNNNNNNNNNNNNNNNNNNNNNNNNNNNNNNNNNNNNNNNNNNNNNNNNNNNNNNNNNNNNNNNNNNNNNN
NNNNNNNTTCTTGGTGACAAATCACATAGTACACAACGCTCATTAAATTCCCTAATTCTAGCAGCTCTATTAGCATAAAA
AATCCAGGCAACAACATATTCAATTTTCATACAACCACATTCAAATAATGAAATACCATCTTGTACAACTAAATTTAATA
CATGTGCAACACATCTAACATGAAAAGAATTATCATCAATTGGACATAATCTAGTTTTTAACATACTAGCAGCGTTTACA
TTATTAGATGCATTATCTAATGCGACAGACATTACTTTATCTATAAGCATGTAATAATCTATAACACTCAAAATATTTGA
AGCTAAATATGCACCAGTTTTTTTCTCTACACATTCTTTATAACTTAAGATTCTTTTTTGCAAATTCCAGTTATGATCAA
TCCAATGTGCTGTAACAGTTAAATAATCACATCCATTAACACTACGACCCATGTCCGAAGTTATAGACACTCTACAATCT
AATATGCTAAACAAACAACGAAGATATTGACAATGTTTACCTTGATATACAAAAACATCAGATTTAATAGTATTTCTTGA
AAATCCTCTATAATTAGGATTATAAGTTTGTTGAATATATTCAATAAAACCGGGATGTGAAGGAAAACTATAAGGTAAAC
CACAAACAGAAACCATTTTAGCTAAATTTTCACGATCTCTTTCCTTATTATATTTACGTTGTGTTAGTGGATCACCGGGG
TTAGAAGGATCTAATGATCCTTGAACCATGTTAGAAGCCCCTACCGATTCATTAACATTAATATCAAAATCATTAACTGG
AATTCCTTTTTTTCTATTGGCTAATGATTTAGCTTCTTTATATTGAATCAGCACACAAGATAACAAATGTCTATTTAAGC
CCCCCGTCCCACCTTGACCTCCACCTTGTTTATGTTTAAAAGGTTGCTTACATTTATTACAAATAGCAATAGAATTTTCC
TTATCTAAAGTCATAAATTGCCACACAACAGAAGTTTTAGGGCGTTGATACTTCACCTTCTCCCTTGTAGGAGGTATAAG
GGGTGGGCGTCCAGAATTTTGCTCCGTTGAATTTGTAGTTTCATTTGGAACATTTGTCACCGGACTAGTAGGTGTATCTT
CTAATTCATCTTCTCCCGAACCAACTTCTACTTCTTCACCTGAATTTTCATCAAGATAAGGATTAATATCACCATAAATT
TGTTGTAAAAGTTCACAATCGAGTTGAGCATTTGAATCAATATCATAAGAAGTATCACCAACATAAAGTAGAATCATTTG
TATTAAATCTAACTCTAGAAGTACCACCACATTTACTCTTATTTTTTTCCTTACTACTTTTTTTAGTAAAATTAAATAAT
CTACTAATGCCACACTTGGTTCTTTCTCTTTTCCTTTACCGGTATCTTTTTTGTTAGAACTCATATTTAATTATATGTAA
CGTATAATATAAAAATAATAATAACACAAAAATTAATGACAAAAAATAAAATATAAATATTATGAAACGAATGTACCAAA
CGTCTGCGTTAATAGCAGACATTATAACCGATTCTTGAAGCTTGTAGTTTGTTGTAACTTGTAATTTGGAACTCCAATAT
TTGATAGCAAATATGAGAATTATATATATTATGATATATAATATGAAAACTTAGAATTGAAATATATGTATTATGATATA
ATATGAGACTTAAATGGAATAAAATATTGAGACTTAAGATTGAGACTTGAAAGGATATAAAAAATAGATGAGAGAATATA
TGATTTTGTAAGAAATAATAAGGGATAGAGGGGTATTTATAATATTAAAAGTGGGTTAAAGTGTATTTATAATAACTTGA
GGGTTTAAAGTAAATTATTAAAAGTAGGGGTGGTAGGGGGTGTTGGTAGGGGGAAAAAATGGTCAAAAAATCCGTTGGGG
GGGCCCACTAGCCATTGCCCAACGGATAGAATTTAAAAAATAAATAAATAAATAAAATGTTAGGGGATCCCACGAACCTG
CCGGTTCATCCGGGTCGGGTCAACCGGGCCCAACGGGTGAACCGGCCCCTGACCGGTCCCCTATCCCGACCCCTCCCAAA
CCGCCCAAAATGTGCGGGACCGGGTCCGGCGAGCCGGTTCTCGGACCGGTCGCGGGCCGACCCGATCCCCCTGCCAGCCC
TAGGTAGACATTTCATTCAGCATTTCAATGTTGTCTTTCATCTCATTCAACTTCTTTTCTTGTTCCAAGTTTTTGTTGAA
TAAGTGAGAAAGCATCATCTGTTTGCACATCCTTATGCTTCTTCCCGTGTCTACCTTCTCGAAGGAAGAAGTTCTTTTCC
TTTTCCATGGCTTGTGCTTCCAACCCTATGAATCGTTTGGATAGAACATCTACTTGAGTCACTAGTGCATCCCACTCGTG
TTTCTTTTGAGCCTCCTAGTTGGTTTCAACCTACAATCAAGGAGTGTTGCGACAACTTCGTAGGGCAGGTAGAGCATACC
ACCCTCAAAAAGTTGATCGGCTATGCTCCAATTTTCAGGTCCAAGACCCCAATAGAAGCACTCCAACAGCGTCTTGTTAG
ACATTCCATGAGATGGGCAGGATTGTAGCACTGATTGAAACATCAGCCATATCTCTTGAATTGTCTCATTCCCTGCTTGT
TTGAATGTCAGGAGGTTATCCCTGAGGTTTAATAATTTCAAGTTGGGATGGTCCGTGTGGTACCCATAATGATCATCCAT
TTTTATTTTCCTGCTTCGATATTCAAACAAGCAAAACAAAACTACAATTTAGATTAGTAAAGCTAAAACTAAGAAGAATA
AAAAATTTACTAATCTAAGAATTCTCAAATAACACCACTCCCAGCAGCAGCGCCATTTTGATGTTTGCATAATCAAGACA
CAACTTCTGATGCAAGTGTCTACGATCATACAATAGTTTAGTAACCCAACCAAGGGTTGGAATTGTTCCCAAGAGAGTGG
TTTTGAGAATTAAAAGAAAAACAAAATTTTATTCTAACTAGTCGTAGCTAAAGACATTAACTATTAAAAACATTGTAACT
TAAAGGGTGACGCAAGCATCAAGTATCTAATGGGGGTTTTGTCACAAGTAAGTAAAAACAGTAAAATTAACAGGGATTTC
TAAATAATGAGAGGGGGATTCTTGTGATGTGAATGGAATACGGGATAGACTAAATCATTGGGTACATATTTTTGATAGAG
AACTCGTAGAGTAATTATGACTAGGCTAAACTTTAAGAGGGATAAGCTCTCTCTCGAGCAACTTACCCTGTTTCAAGCGG
GTTCCTCTCAGACACTCACTTGTCGCATGAAGAACAGCCTCTGCCTTAACCCACTCACTCTCTCAAGCTGAGTGTGTTGA
CATGGGACTACGGTTCACTCTCTCGAGATGAACCTCATGTCGACCCACTCACATTGTCCATCAATCTAGTGGTCTTAGAT
TTACGACCTCTCTCTCGAGCAATCCGTAAACTCATAAATAAACTTGTATTTGCAACTACAAATTCATTAAATTCATCCAC
AACCACTAAACGAAATCACATTTAAACTACGAATAGACTATTAGGAAGCAAGACACAACAACTAATCTAACCCATATTCA
TAAAATCAGACCTCAAGAATTGGGGTTTTTAACCACACATGTATAAGAGATAGAAATTTATATCAAATTGAGCTTGCATT
CAACTGGGTATGAAGGTTTAAGTCTTGATACAGGCCAAGATTGAAGAATCCAAGAGACCCAAATCCAAATCTTGAAGATG
AAACCCTTTAAAATTTCAAGTCTTCAAAACCCTCTCAAACTTAGAGCAAAAATATCAAAAAGTACTATTCTATATGAAAA
TTATAATAATTGTTCGACTCCTAAAACTACAACTTTAACTAGTATTTATAGGTTTCACAGATTTTTGCTACAGCAGATCA
TTCGGCATCATTAATTGGAATCGCCAATCAACTAGGTGATTCACCCTTTGGTGTACATCGCCGTCTTGCACCAGCCTTCG
GCATCGTCATTCTTTGGGTCATTCGGCGACATTATATTGCTTTGCGAAACTTCTCGGCGATGCACCGACTGTTCACTTTT
TCCGCCGACTTGATCCTTTCCTTCATCACTCAGCACACTGGAACAAAAGGCGAAGTAAGACCCTTCGGTGACTCGCCAAG
GGTGACTCGGCGATCCTCAGGCCTTTATTTCTTCATTATTTTCAGCCTTTTCATTCCTTTTGCGACGTAGTGTCCATGCT
TTCCTTCAAACATCAAATACCTAAAACTTAAGGGTTTTCATCAGATATTGAGATAAAATAAGAATTTGAGGACACAATTT
CTATTAAAATCTAGCCCTAAATGAGTCCAATTTGTGGACTCATCAGCTTTTGGGCTATTTTCCTAAATTAGGTCTTAATA
AGTATGGTATCCGGATATGCCATTTGTCATGCCCTGCGGCTACCATCTAGACGTAACTTAATACCTAGGATCACAAGTTA
CCCCAATCTAACCCTAAGGCTTACATATATCAAGTATACTAAGAATAACTAAGTAAAACATGTACTATGTGGAAGATAAA
ACAATGGATATCTGAAAGTGGGGAAAACCCAACTAGTTTGAATATAAAATAAAATAAGAGCTTAATGTTGACTGACCCAA
CACTAAACAGCTCGAGCTGAATCTACTACTATGTAATGTACTGAGCATGCAGGATATAAATATGATAAGATGAACAAAGT
ATATAAGTTGGACAATACATAACAGAGCAATGTATAATCTGAACAAGGATATAGATGTTGAAGCATAACTGAAAAACTAA
ACTGAATGTAATGTAGCGATCCTTTCAAAATGATACCACTACTTAAACAAGAAATCTAATTAAATACTTCAGACATTTAA
AACCAAATAATGAGGGCATATTGATTTTAATCTAGTGGAGGGATTAGATTCATAACGAACTCCAAAAAAAAAATATAACA
TTTAAGCAATTAACCGACCAGATCTTCATGCATATGTTAACCTCACACTCGAGGGTGAAATAACAAGAATATTACAAGCT
TTCGAGTACCGAAATCAGCCGGCTCATGCTTCACACAACTTTCAAGACATATAGCAAATTAGTATATTACAAGACTTGGG
TTTACACACCCCAAAAAGATAAAACCGTATAACCATACTTATATTACAACCCATGGTGACATGACCAAATCAGCCCTCAA
AATAACCTGTAAATATACAGTAGAAAGATCATGTACAAGTCTCAAGGTTTATACAAACTATATATGCCTATATGCAAATG
TGATCTTCCTTAAGGCTTTCAAAATCTCCATCTTCAATGGCCAGCTTCAACCATCATCGCGAACAGCCCCTACGATAGAA
ACAACTATCGCTAAGCATATAGCTTAGTGGTGTAAAAACTATAGGTTTGGAGCCCTCAAATTCGACAAGTTATCATTCTC
AAGTCAAGGGCAGCACGATCGAAACAAAATCAATAAATCAAGTAAACAATATACAAGGAGTATCAAGTTCAATATTTAAA
GGTCCAAATGTCAAGAATGCTCATAGCACAACTTTTCAAGAGATTTAACAACAAAGCTCACCCAATATATACATCATGTC
GTCACACTAAGCACGAGAAGGTATCAAGAAGGATCAACGCCCTACATAAAGAAGGGTCAAAACCCAATAATCAAGAGAAC
CAAGAACCATATTAAAAATGGCTTCCTAGTTCGTACTTAAAATGGGCAACTTCCATTCTTAAGACGAACTAAAAATCTAG
AGTCAAGATGGCAAATAATCCGAACCAAGAGGCATGCCAAGAGTGACGAAGTCATAGCCACAAGAAGGACAAGGTCCCAA
CAAGAGTGTCAAGTGATCAGACAATCCGTACAAGTGGGCGAATTACACAGGCGTCTTTAATATATTAAAGAATACCAATA
CGATAATGCCAAGTGACAAGATGTGACCAAGGTACCAAGATAACTTTCAGATATACCAGTAGGTAAAAAAAAATACAAGT
ATAGGTTTATACACAAACCTCAGTTANNNNNNNNNNNNNNNNNNNNNNNNNNNNNNNNNNNNNNNNNNNNNNNNNNNNNN
NNNNNNNNNNNNNNNNNNNNNNNNNNNNNNNNNNNNNNNNNNNNNNNNNNNNNNNNNNNNNNNNNNNNNNNNNNNNNNNN
NNNNNNNNNNNNNNNNNNNNNNNNNNNNNNNNNNNNNNNNNNNNNNNNNNNNNNNNNNNNNNNNNNNNNNNNNNNNNNNN
NNNNNNNNNNNNNNNNNNNNNNNNNNNNNNNNNNNNNNNNNNNNNNNNNNNNNNNNNNNNNNNNNNNNNNNNNNNNNNNN
NNNNNNNNNNNNNNNNNNNNNNNNNNNNNNNNNNNNNNNNNNNNNNNNNNNNNNNNNNNNNNNNNNNNNNNNNNNNNNNN
NNNNNNNNNNNNNNNNNNNNNNNNNNNNNNNNNNNNNNNNNNNNNNNNNNNNNNNNNNNNNNNNNNNNNNNNNNNNNNNN
NNNNNNNNNNNNNNNNNNNNNNNNNNNNNNNNNNNNNNNNNNNNNNNNNNNNNNNNNNNNNNNNNNNNNNNNNNNNNNNN
NNNNNNNNNNNNNNNNNNNNNNNNNNNNNNNNNNNNNNNNNNNNNNNNNNNNNNNNNNNNNNNNNNNNNNNNNNNNNNNN
NNNNNNNNNNNNNNNNNNNNNNNNNNNNNNNNNNNNNNNNNNNNNNNNNNNNNNNNNNNNNNNNNNNNNNNNNNNNNNNN
NNNNNNNNNNNNNNNNNNNNNNNNNNNNNNNNNNNNNNNNNNNNNNNNNNNNNNNNNNNNNNNNNNNNNNNNNNNNNNNN
NNNNNNNNNNNNNNNNNNNNNNNNNNNNNNNNNNNNNNNNNNNNNNNNNNNNNNNNNNNNNNNNNNNNNNNNNNNNNNNN
NNNNNNNNNNNNNNNNNNNNNNNNNNNNNNNNNNNNNNNNNNNNNNNNNNNNNNNNNNNNNNNNNNNNNNNNNNNNNNNN
NNNNNNNNNNNNNNNNNNNNNNNNNNNNNNNNNNNNNNNNNNNNNNNNNNNNNNNNNNNNNNNNNNNNNNNNNNNNNNNN
NNNNNNNNNNNNNNNNNNNNNNNNNNNNNNNNNNNNNNNNNNNNNNNNNNNNNNNNNNNNNNNNNNNNNNNNNNNNNNNN
NNNNNNNNNNNNNNNNNNNNNNNNNNNNNNNNNNNNNNNNNNNNNNNNNNNNNNNNNNNNNNNNNNNNNNNNNNNNNNNN
NNNNNNNNNNNNNNNNNNNNNNNNNNNNNNNNNNNNNNNNNNNNNNNNNNNNNNNNNNNNNNNNNNNNNNNNNNNNNNNN
NNNNNNNNNNNNNNNNNNNNNNNNNNNNNNNNNNNNNNNNNNNNNNNNNNNNNNNNNNNNNNNNNNNNNNNNNNNNNNNN
NNNNNNNNNNNNNNNNNNNNNNNNNNNNNNNNNNNNNNNNNNNNNNNNNNNNNNNNNNNNNNNNNNNNNNNNNNNNNNNN
NNNNNNNNNNNNNNNNNNNNNNNNNNNNNNNNNNNNNNNNNNNNNNNNNNNNNNNNNNNNNNNNNNNNNNNAAGCTTTCC
TTTCTGGACAAATCTCATAATCTTTTTCCATGGAGATACCTTTAAGAATACTTTATCTCCAACTTGATATTCAATGTCAC
GCCTTTTAAGATCAGCGTACGACTTTTGTCTATCCGCAGAAATCTTTAGACGATCTTTGATAAATTTTACCTTGTCCTTT
GTTTGTTGCACAATTTCAGGACCAACAGGTTTTCTTTCACCAACTTCACTCCAACAAAGAGGGGTCTGACATTTTTTTCC
ATATAAGGCTTCATAGGTAGGCATTCCAATACTCGATTGGTAACTGTTATTGTAAGAAAATTCAATCAAAGCCAAGTGTT
TGTCCCAACTACCCTCAAACTCCATAATGCAAGCTCGAAGCATATCCTCCAAAATTTGTATCACTCTTTCCGACTGGCCG
TCTGTTTGAGGATGGAACGAAGTGCTAAATTTCAACTTAGTACCCAAAACTTCTTGTAAGCTACCCCAAAATCTAGATGT
AAAGCTTGGGTCTCGATCAGATACAATAGATACAGGTATCCCATGTAGTCTTACAATCTCATTAATGTACAATTCGGCTA
AACGCTCAAGTGAGTAATCCATCCTGATTGCTAAGAAGTGAGCACTCTTGGTTAGCCTGTCCACAATCACCCATATTGCA
TCATGGTTCCTTTGAGTGCAAGGAAGTCCTGAAATAAAGTCCATTGTTATTCTCTCCCATTTCCATTCTGGCATCGACAA
GGGCTGTAGTAAACCAATTGGGACTTGATGTTCTCCCTTTACTTGTTGACAAACCAAACATTTAGAGATTAATTCCGCAA
TGTCTCTCTTCATACCATTCCACCAATAATTTTCTTTGATGGTCTGGTACATCTTTGTACCTCCAGGATGCATTGCATAT
GATGCAGTATGTACTTCATCTAATATTTCTCTCCTCAATTTGTCATCATTAGGAACGCATAACCTGTTTTGATAAAATAA
GCCACCATCCTCCGTAAATGTAAAATCAAGTTTTTTCCCACTTTGAACTTCTCTGGTCAATTTTACCAGTTTCTCATCTA
ACTTTTGTGCTTCTTTCACTTGTTCAAGTAATATTGGCTTTACTTGAAAATTAGCAATAACTGAACCATTTAAATCAAGT
GTAAAACAATATTCAAGGCTCTTAACTCAAGGAGCAAGGGTAAAGGACTCAAAGAAATGCTTGCGAAGGATTTTTGACTT
AAGGCATCTGCAACCACATTGGCTTTACCTGGATGATAATCAATCGTGCAGTCATAATCCTTGATGAGTTCAAGCCATCT
ACGTTGTCGAAGGTTTAGCTCCTTTTGAGTACCTAAGTACTTTAAGCTCTTGTGATCAGTGAAAATATGACATTTCTCTC
CATACAAATAATGCCGCCATATTTTTAAAGCAAACACTATAGCAACAACTTCAAGATCATGAGTAGGATAATTCAATTCA
TGCGATTTTAATTTCCGATAGGCATAAGAAATTACCTTCCCTTCTTGCATCAAAACGCATCCGAGACAATTGTGAGAAGC
ATCACTGTATACTACATACTCTTTCCCTTCAATTGGTAGAGTAAGTATAGGCGCTTGAGTCAACAAGGATTTGAGAGTTT
CAAAGCTCTCTTAACATTTGTCATCCCAAATAAACTTTACTTCCTTTTGCAAGAGCTTAGTCAAAGGAGAGGTGATAATG
GAAAAGCCTTTCATAAATCTTCTGTAGTATCCTGCTAAGCCCAAGAAACTTCTTACCTCGGTTGGACTTTTAAGAGGTCT
CCATTCAACAACCACTTGTATCTTACTAGGATCCACCTTCACACCTTCTGTTGATACAACATGTCCCAGAAAAGCTACTT
CATCAAGCCAAAATTCACACTTGGAAAGTTTAGCATAAAGCTCTTTCTCCCTCAAGATTTGCAAAATAATCCGGAGGTGT
TTATTATGTTCTTCATTACTTCTGGAAAATATTAAAATATCATCTATAAAAACAACCACAAACTGATCAAGATAAGGTTT
AAATACTCGATTCATTAGATCCATAAATACCGCAGGAGCATTTGTCAATCTGAATGGCATCACCAAAATTTCATAATGAC
CATACCGAGTTCTAAAAGCAGTTTTAAGACTATTATTCTCTCAAACCCGCAGTTGGTGATATCCAAACCTTAAATCAATT
TTTGAAAATACTTTAGCACCCTTAAGTTGGTCAAACAAATCATCGATCCTTGGTAGTGGATATCTATTATTTATTGTTAT
TCTGTTCAATTGTCTATAGTCAATACAAAGCCTAAGAGTGTCATCTTTCTTCTTTACGAATAAAACAGGGGCTCCCCAAG
GAGAAACACTAGGTCGAATAAAACCTTTCTCAAGAAGTTCTTGCAGTTGAGATTTCAATTCTCTTAATTCTGCTGGAGCC
ATTCTATAAGGAGTGATAGAAATAGGGGTAGATCCAGGGATAAGCTCGATTGGAAATTCAACCTCTCTTTCCGGGGGCAA
TCCCGGAAGGTTTTCTGGAAATACTTCTGGAAAATCACATATAGTAGGTATGTCTTTGATACAAGGACACTTCAATTGTG
TATCAACTATCTGAGCAAGGTATGCCCCACAACCTTGACGCATCAACTTTCTTGCCAAGGCCACAGAAATAATACTAGAT
GTCACTGATCTTTCACCTTATACAATGATGTGTGAAAATGTAGGATCTTTAAAAGTCACATGCTTAGACCTACAATCTAC
CACCGCATGATATTTATAAAGCCAATCTATCCCGATAATAATATCAAAATCCTTGAAGGGCATTTCAATCAAATCAGCAG
GGAAGACTAGGTTTTGAATCACAAAGGGACAATCTTGGTAAACTCGACTACACACAACTTGATAACCCAAAGGACTTTCA
ACTAGCACATTATAATCAAGTCTCACAGATTTCACATTTCCAGGAGGAACAAGTGATGAACAAATATAGGAATGTGTAGA
ACCAGGATCAAACAATGTAAACACACATAAGCCAAATAAGTGAAATTTACCGACAACCACGTCTTGTCCATCTTGATGAT
CCCTTTGCCTCATCGCATAAGCGTGTGCAGTAGCCTTTTGCCCACTAGCCTGATTAACTCCACTTGTACCCGCTGCCTGA
GTGTTTTTACGTCTTGCACCTCTATTAGTTTGAGGAGGATTAACAGGAGGCTTATGAACTGAGCCTTCAGTTTTAAAGGA
ATGAGCATTACTAGGATTATGACAATCTTTCACTTTATGATCAAAGCTCCCACAATTGAAACATGCACCAGAAGCTCTCC
TGCAAGTGCCATAATGATTCTTTCCACATTGTGGACAAGTAGGAACGTGAGGCTTGCCTTGGCCATAATTTGGAGTGCTA
GTTGTAGAAAATTCTGATCTGTTTTACCTTTGTTGAGGTGGCCTGCTATCACTACCAGTCTTAGAATTATCAAACATTCC
CCTTTTGGATGGACCCCCAAAATCTGGTCTAGGCTTTCAGAATCTGTTTTCATTTCTACTAGTTTCTTCTTTATCAAGCC
GTTCCCAAGTAAAAGCAGCAGACACTAACTTACAAAATTTCTCATGTTGCAGGATCGCCACATTCTTTCTAATGGAATCA
TTTAAACCATCTTCAAATTTCCTGCACTTGTCTTTTTCCTCTTTAATAATACCACCAGCATAGCGAGAGAGCCTTAAAAA
CTTATGTTCGTATTTAGCAATAGACATGCCTCATTCCCTTAGATTCAAAAACTCCTTTTTTTTGCATCACAATAAGCAGG
TGGGACATACTTCATACGAAATTCCTTGAGAAAATCATCCCAAGTAAGAACAGAAGGTTTTACCTTGGCATTCGGAACAC
TTACCCACCAATCATAAGCATCCTTTTGTAATAGTGAAATAGCATACTTAAATTTGGCAACATCTGAACACTCCAACTGC
TCAAATACCCTCTCCATGTGATCAAGCCATTGTTCAACATCTGTGGGATCAACAGTGCCTTCAAACTCCACTCCACCCAT
TTTCCTCATTTTCTCAAAGTTAATCATGTGGGGATCATGCATCGATTCAGCCATATGGTGGAAAAATTCAGCCATTTGTT
CAAAATGAGGATTCATGGTTTGAGTACCATGACTCATGTAAGGATGTGGACCAGCTCTTACACCCCGATGGTTTCCCACT
TCAGAACCACTAGTGTGGGGAACATACTGATTCGAGATATGTTCTCCAACCCCTTCCAGTGCATGAGGTTGGGAAACAAA
GGCACCCAAACCTTCACGAGCAGCTTCCATAGGTCGGTCAGAAGAAGTGGCCATAACTTAATTCCTTCAAAAGGGAAGCT
CACATTGCATTAGGAATGTGTACTAGATGCATATGCACTCTACATGCGATGCAATTATCATAAACCATATAAGCGAACAA
ATAATCTAAATAGAACCTTTTCGAAAGCAAATAACTATATTAGCAATTCACAACAAAAGTCCTAGAACCACAAACCTAGG
CTCTGATACCAACACTTGTAGCGATACTTTCAAAATGATACCACTACTTAAACAAGAAATCAAATTAAATACTTGTGACA
TTTAAAACCAATTAATGAGGGCATACTGATTTTAATCTAGTAGAGGGATTAGATTCATAACGAACTCCAAAAAAAAATAA
CATTTAAGAAATTAACCGACTAGATCTTCATGCATATGTTAACCTCACACTCGAGGGTGAAATAACAAGAATATTACAAG
CTTTCGAGTACCGAAATCAGCCGGCCCATGCTTCACACAACTTTCAAGACATATAGCAAATTAGTATATTACAAAACTTG
GGTTTACACACCCCAAAAAGATAAAAATGTATAACCATACTTATATTACAACCCATGGTGACATGACCAAATCAGCCCCA
CAAAATCTCCTGTAAATATGCAGCACAAAGATCATGTACAAGTCCCAAGGTTTATACAAACTATATATGCCTATATGTAA
ATGTGAGCTTCCTTAAGGCTTTCAAAATATCCATTTTCAATGGCCAGCTTCAAGCATCATCGCGAATAGCCCCTACGATA
GAAACAACTATCGCTAAGCATATAGCTTAGTGGTGTAAAAACTATAGGTTTGGAGCCCTTAAATTCGACAAGTTATCATT
CTCAAGTCAAGGGAAGCACGATCGAAACAAAATCAATAAATCAAGTAAACAATATACAAGGAGTATCAAGTTCAATATTT
AAAGGTCCAAATGTCAAGAATGCTCATAGCACAACTTTTCAAGAGATTCAACAACAAGGCTCACCCAATATATACATCAT
GTCGTCACACTAAGCACGGGAAGGTATCAAGAAGGATCAACGCCCTACATCAAGAAGGGTCAAAACCCAATAATCAAGAG
AACCAAGAACCATATTAAAAATGGCTTCCTAGTTCGTACTTAAAATGGACAACTTCTACTCTTAAGACGAACTAAAAATC
CAAAGTCAAGATGGCAAATGATCCAAACCAAGAGGCATGCCAAGAGTGACAAAGTCATAGCCACAAGAAGGACAAGGTCC
CAACAAGAGTGCCAAGTGATCAGACAATCCGTACAAGTGGGCGAATTACACAAGCGTCTTTAATGTATTAAAGAATACCA
ATACGACAATGCAAAGTGACAAGATGTGACCAAGGTACCAAGATAACTTTCAGATATACCAGCAGGTAAAAAAATACAAG
TACAGGTTTATACACAAACCTCAGTTCTTTAGCACAAAAACAGTCCACCAAAACTCCACGAGTCAAACCGTAGACCTAGT
AGCGTATCAAAGTCTTCAACTTGTACAAGAGGATATACAACCTTAAAAAATGAATTCAATAACTTATTTACTTTCTAGCA
ACTCAATAATGATGAAATAAAATAGGGTTATCATCACAAGTAAGCCTAGCCTGTACAAATACGACTATGCTCCCAAACAG
TAAATTCTGACCATCCTAGTGCATCATGTCGCAACTAAGATTTGAAATGGCAAATGGCAAAACTGGACTGTATACTCTTC
ATGAAAGATGTAGGTACCTCACTTAAGGTTGCAAAAAACCAAGAATCACCGAAAAATGTATTTTGGATAAAAAGATATAT
TCAAAACACTAACAGTTGTCCATACAGGATTTCAAACTTCAGAATCTAGGTAGAACTTGTCCTATCATGCGTCCCATATT
TCGAATCCATAACAACCAAATAAGAGTTTAACATAAACATAAGAGTTGTACATATATGAATTATATTTCCAAATCATATT
TATTCACAGTAAACAAAGTTCTACTGAACGAGATATGCTTAATCCACTAAACGCTACCCAGCTCAAAAACAGGTTTTACT
ACTTACCAAAGAGAAGAGTGTAACTCGATTTCCAGCCAAAAGGACCAAGAATTTCTCTTGTGATCTTGAAAAACAATAGG
TTAGATAATCTTCTAAGGGGCTTATACTTCAGCTGAGACGGATTTCCTAAGAGGAGGTGTCAAAATATAGTAACACAAGA
GGTGCTTATCATATACACAGATGTCCCTAAAAGTTGGCTGCCCAAATAATTGTGTGCTACCCAATTGCATACATATACAC
CTATATATATATATATATATATATATATATATATATATATATATATCCTTCACCTCCTTTTAAAGTTATACATATTTTTA
ATTAAAACATTACGCAAATACCCCCATACAATACATTAAATTATGATGACAATTATTTTAAGCAAGGTTGCAAATATAAC
GTTATTTCAAGCTCCCAAAATGAGAATAAACTTATTGTAGTAATTAAGCAGTGGTTTATCGACACACGACTCTTGTTAGC
ATTTTCGGGGTGTTACATGTAATGACCAAGAACTAATCACGAAGATAACATACTAAACTAATTACTCAAGTAAATGTTAA
AAACGTGGTCAATGCACTAAGAATCTGATTGTGAGAGCGATTATTAACCGACATAAACCACGTGAGCTAAATGTGGAATT
TGATGTATACGCCCCATCGATAGCACCAAATATACCTTGCCAGGTGAATAAAGGCATGACTGTGGCGTGATCACTAAATA
TGATGCCCAACTGAGGGGACTTATAAACCTACACGAGCACATAGTTCTGGGACTTTGATAGTACGCTAAACCTTAGTCCA
ACTCGGTGATAAGTCTACTCCCATCTGAATATTTATGAAGCTAAAATGCACTAGGTACTGTATAGATCAATAACTGGCAT
GCTAACTGAGAATGCAATATTTATATATTGAGAATATAGCATTCGAAATCTCAAGCATGGATTTCTGTCTAGTTAGCCTA
ATAAGTATAATTCATGAACTAGGATAAATTTACACAATCTAGGGCTCTGAGTGATATGCACGTAATTATACTAGATTATC
AAGAAACAAGTATCTTTAGATCAAAGGAACCATAATCATAATAAATCTTGAAATTCTAGAAACCCTAGGCCTGACCAGTT
TATGAGAATCCAAAGAATTAACTGAATTCTAGGGACATAATGGGTTTAAAGAACCCACTAATGAAATCCCACATACCTGG
TGATGAAATCTACGGAGAGATCCTTTGGATTTCAGGGCTGAACTTTAAAGAACACCTCTACTTTTTCTTGGAAGAAATTG
GTTACTTTTCCTCATCTTTTTGCTCTAAGTTGGGTGATTTTTTCAGAATGAGGGTTCTGGGTATGTCTAACGTGGTTATT
AGGCTTAGACTGAGTAAAACGACATAGTTTAGGCATCAAAAGATGTAGTTTTAAGTGCCCAATGCATAAGGGAAAAGAAA
AAAATGACCCTGACTTAAAGCTGACAAAGTGCCACTCACGAGGGGACTGACGGGTCGTCGTTTGAACCACTGCCCGTCAA
CTGGGTTGTGGTTGAGGCCCTGCCCAACAAGGCTCTATTAAAAAGAGCATAACTTTTTACTACGAGCTTAGATTTTTGCA
AACTCAGTGGCGTTTGAAAATTGAATTTAATTATCTTTAATTTGATAGCTCATGGACCACCTAATTCATTTTTTTCTAAA
AGATCTGACCGTTTGAAGTTGACGAGAAAGCCCTTTATTTCTAGGTAACTATCGATCCTCACCAATGGCAAGGCCTACGG
TCCATAGGTCCAATCATGGATCGTACTTGTCGGCTGTGGGTGGGATCAGAGACCCCTAAATCTTGGACCCAAATGATGGG
ACCCCACCTACCGTGGACCACGCCCGTAGTTCTCAACTCCTTGGGACACGAGGTTTTACATTATCTCCCCCATGGGAACA
TTCATCCTCGAATGAAGACTAAACAATCTAAGTATGTAGAGAAGGAGTTGTAATCTCTACCACTAAGTACTCGAAACTGA
TATCTAAGTGAACTGAGTTCCATGAGCATGCAAATATGCTGAAATGCAAGAATAACTGAGGGAGCAAGATATTGAGACTG
AATTACACAAGAGTAAACTAGGAGACTTGAGAGCAACTAGTACCTCAAGCTGAAACTAAATCAGAAGGAAAGAGGTGAGG
GTACTTGGCTCTCATGGCTGCTTCTGCTTCCCAAGTAGCTCCCTTTACGGACTGACTCCTCCACAACACTTTTACTGAAG
CGACTTCCTTATTTCTCAACCTACGAACTTGGCAATCAAGAATCTTAACTGGCACCTCTTCGTAAGTGAGACTAATCCTT
CATAGCCACACTCTCTAATGGCACTGTCGATGCCGGATCACCCACACACTTCTTCAACAAGGAAATGTGAAAGACTAGAT
GAACCGCTACTAGTTCTGCAAGCAACTATAACTCATAAGCCACATTACAAACCCTTTTCAGGATTTTGTAAGGAGCTACA
TATATGGGATTGAGCTTCCCTTTCTTTCCAAATCTCATCATCCTCCATGGGTGCCACTTTCAGGAAAACCCAATCATTGA
TTTCAAACTCTAAGTCCCTTCTCCTCATATCTTCATAGGATTTCTAAAAACTTTGAGTTGTCTTTAGTCTATTTCTGATG
ATCTGAACTTTCTCCATAGCCTCATGAACTGAATCTAGCCCCAATCAAGGCTGCTTCACCTACTTCAAGCCAATCAATCG
GAGGCATGCATCTAGGCCTATATAGTGCCTCATACAGGGCCATTTGAATATTGGAATAAAAGCTATTATTTACAAGCGAA
CTCTATGAGAGGTAGGTAATCATTCCAATTACCCTTGAAATTGATCATACAAGCTCTCAACATGTCTTCTAAGGTCTGAA
TGGTACGCTCTACTTGACCATCCATTTGTGGATGAAATGTTGTACTGAGATTTACCTGAGTACCAAGACCTTTCTGAAAT
GATTTCCAGAAATGAGATGTAAACTGAGGATCTCTATTTGAGATGATAGATAAGGGAACCCCATGTAACCTGGCTATCTA
AATTGATAGATTTTGGTGTAGTCCTACGTTGAATCAGTAGTCTTGACTGCCAAGAAGTGAACTGACTTAGTGACTCTGTC
TACTATCACCCAGATGGAGTCATGTTGTTTGCGAGTACGAGGTAAAACCGTAATAAAGTTCATGTTTATCAATTCCCACT
TCCATGTAGGAACGCTAATCTCCTGAGTCACACCTCCTGGTTTCTGAGGTTCTACCTTAACTTGTTGATAGTTAGGACAC
TTAGCCACAAATCCTGCGATGTCTCTCTTTATGACGTTCCACCAATAGACTTCCCATAGATCACGGTACATCTTAGTGGA
ACCTAGATAAATAAAATACTTGAAGTTATGGGTTTTTGTAAAAAATTGTTGTCTCAATTCACCCACATTAGGAACACATA
AGCAACCCTGGTAACAAAATACACCATCTCCCCCTTGGGAGAAAACCTCAACTTTTTGCTGATGAACGACACCTTTCAAT
TGAAGTAATTTAGGATCGCTATCTTATTTTTCCTTAACCTCCACTACCAATGAAGATTCTAATTCATTATGAACTATCAC
ACCACCATCTGATGAGTCCTTAAGGCAAACTCCTAAGCAAGATAGTCGGTGAACATCTTTGGCTAATTCTTTCTTCTCTT
TCTCAACATGTGCTACACTACCATAAATAGTCTGTTGTGGACGTCAGCTACTACATTGGCCTTACCCGGATGGTAGAGCA
AATCTCCTTTGACGAAGATTCAACTCTTTCTAGGTTAACACATATTGGAGGCTCTTATGATCTGTGAACACATAAACACG
AACACCATACAAGTAGTGTCTCCAAATCTTTAGGGCAAATACTACGACTGCTAGTTTGAGTTCATGATTCGGGTAATTCT
TCTCGTGGACCTTAACTTGTCTAGAATCATAAGCTATGACCTTACCTCGCTGCATTAACACACAATCTAGGCCGACCCTG
AATGCATTGCAGTAAATCATATAACCATTTGAACCATCTGGTAGAGTCAAGACAAGAGTTGTAGTCTACCTAATCTTCAG
TTCTGAGAAGTTTTCATCATACTCATCTTACTAGACTTGACCTTCTTCTGAGTCAACTTGGTAAATGGGGAAGTTATGGA
TGAAAATCCTTCAACAAACCTTTTATAGTAACTAGCCAAACCCAAGAAAATTTTGATATCAGCTGGAGAAGTGGGTTCGG
GCCAGTGTTTTACTGCCTTAATTTTCTTAGAATCTACTCGAATCCCTTTGTTGGATACCACAAGACCAAGGAAAGCTACT
GACAATAACCAAAATTCACATTTGCTGAACTTAGCGAACAGCTAGCAATCTTTAAGAGTTTTCTAAAAAATTCTCAGATG
AGTCGCATGCTCTTTCTCACTTCGAGAATAAATGAAGATATCATCAATAAAGACAATGACAAACAAGTTCAAAGACTTCT
TGAACACCTTGTTCATTAAGTCCATGAAAGATGCAGGAGCATTTGATAGTCCAAAAGACATAACTACAAATTCATAGTGA
CCTTACCGAGTCTAGAAGGTTGTCTTCTGGATGTCATTATCTCTGACTCTAAGTTGATGATAGTCGAATCTGAGGTCTAT
CTTAGAAAGGCAACTAGCACCTTGATGTTGGTCGAACAAATCATCAATCCAGGGGATGGGATACTTATTCTTGATTGTGA
CTTTGTTCAACTGATAATAGTCAATGAACATCTTGAGAAAACTGCATTTCTTTAGCACGAACAACATTGGAGCACCCCAT
GGAGAGATGTTGGGTTTGATGAAGCCCTTATGTAGAAGGTCTTTCAACTCTTCTTTCAATTTCTAAAGCTGAGTTGGAGT
CATTTTGTAAGGAGGAATTGAAATAGGTTGGGTATCTCGAAAGAGATCTATTTCGAAGTGATTTTTCTTTCGGGAGGAAC
TTCGGGAAGATCTTCTGGGAACATTTATGGAAACTCATTTACTGCTAGGACTCACTCAAGAGTTGGGGTTTCAGATTTTG
AATCCTTAACCCAAACAAGATGATAGATATACCCTTTAGAAATCATTTTCCTACCTTTAACGTAAGAGATAAATTGACCT
ACAGGCACTAAGTTACTACCCTCCCACTCTAAGACTAATTCATTTGGAAATTGAAACGGAACTATCCTAGTCCTACAATT
GATTGAGGCATAACAAGAATGTAGCCAATCCAAGCCTGGAATGATATCAAAATCTACCATTTCTAACTCTACAAGTTCTG
TTGAGGTGACTTTCTGAGAAACTGTGAAAGGACAATTTTTGTATACCTGTCTAGCTATAACTGGGTCACCAACTAGAGTA
GAGAGAAAGATTCTGAGAGAGATTCTGGACTGACATCGACCCTGATAGCATCCAAGGAAGCTCTACTCCATTGAAGGACA
AGGATGAAGCTTTAGAAACTCCAAGGAGGCCCATAACAAGATCTCAAACCAAGGAGTTCAATGATAAGCTCAATGGGCTT
CAATCGCTGATCCAAAGGTTTCTTATTGGGGAAGAAGAACTCAAGCCCAAGGGAGAGGAATTGTCCAAATGCTACAATTA
TTTGGTGGCCCAAATTCAAGCCCAAGATGAGGAATTTTAAGGTCCAATTTCGTGCAAATAAGGTCAAGAAGAGTCCAAGA
ATCAGCCACAACAAGAGTTGCTTTCTGCCCAAGTTTTGAGAGAAGACTAGTCAAACTTTCCAAGATTTTCAATATTCTTT
TCCTAGTTGGGATTTACCTTATTTCCTTATTTATATATAGGTTATTAATATTTTCCTATTTAATGTTTTCCTAGAAGTAC
TAAATTTGTTCCTAGTTAGGTTACTTTATTTCCTTTTTAGAGTAGGATTCCTTGTAATTGTCTTTCTAGGGATTGGCTGA
CCTTTTAGGTTCTTATAAGGGGTCTTGGACGTTTTCCCCCCTTCTCCTATATATAGGAGTCCCTTTTATTCATTAAAGAC
AATTTAGATTGATATTAATAATATTTGAGAGAGTTCTTTGAACCTTTGTGACTTGTTCTTTGAGAATTTATCTTTAAACC
TTTACTAATATCATAGTTTAAGATATAAAGTAATTTCTTCTTGTGATATCTTTGGTTTCTTTTTGGTATTCTTTAGAAGG
TGATTAGTTTCTACATACTAATTATTGTCTTTAGTTACTCATAAAGCGGTCAAGATCCGAATCTATCGTTTTGATTCGTT
TTCTCAAGTAAAGGCGTTAGATTTCTTCCATAAATCTATACGTTGTTACTTGGATCTTTTCAAGGCCTTAGAACATCTAA
TCCTTGGAAATTCGTGGATCTTTCCTTCGAATTTCCCATATCTTTAGTTAGTTTTTTTGTTTCTTTTTTTTGTGCTTCCG
CATTCTAATATTCAATTCTCTATTTGTGATATCCCTTAACCTTGCGGTTATCAAGTGGTATCAGAGCGGTTCTATCAAGA
TTCCGTTCTTGATAAATCTTGGGATTTCTTCTTAGAGCCAAAAAAAAAACAAAAAAAAAACTGTAGCGTGAACAGTAGCG
TCGTGAAAAAAAAAAAAAAATTTAGTAGCGTGAACAGTAGCGTGAACAAAAAAAAAATTCTCTAAGAAATCTGCTTACTT
GTCCTCCAAGAAATTTGATTACTTGATTCCCAAGAAAGTTTATTACTTGCTATTCAAGAAATCTTATTACTTGCTCTCCA
AGTTTTGTATTAATTTGTTTCCAAGCAAGAAGGTAGAAAGAAGAGGGGATTCTAGACCTTTAAGAATAAGAGGGATTTTG
TTTTTTTCTTGTTCTTATAATTCTAAAATAAGTTCCTTTTTTATTCGTGTTTTGTTCAACTAAATCCTACTTGTTCTAGG
ACTAGTTCTTTACTTTCTTTTTGTACCCCAAGATTCCATACTTTATTACTACGAACTTGATACACGTTTTGGTTTAATTA
TAAATCTACAAAGTATTCTCGTTCAAAGGTTATTTTGAGTGGAAAAAGACAAGTGTGGGTGAGTTTAAAAGAGGGTAAAA
GCCATATTAAAAGTGTGATACTTGATCATTTTTTTTTAGATGTCTAATTCAGGTGGTGATGAGGAAAGGGCTCGTTTAGA
AGCCGAGGTCAAAGGAAGGAACGACTTCACCCTTCAAGCTATGCACCAACAATTTGAGAGATGGACCCTTCAATTTCAAG
AGATGAGGGATATGATTATCGAGCAGAATGACACCATAGCTGCAATTAGGAGGGAGAATAATGTTGTACCCCCAAATAAT
GTTAGACCCCAAGTTAGAAGGAATGTACCCCATATCCCTTTTGTAAATCCTGAATATGATAATGATGATTTTGATGTTGA
ATTTAATCTAGAAAGAAGAGATAGGAGGGGACAAAGAGGTAGAGTAGAAGATGATAATATAAATAGTATAAAGATGAAGA
TGCCATCTTTCAAGGGGACAAGGGATCCAGACTTGTACCTTGATTGGGAGAGACGAGTTGAAGCCATCTTTGATTGCCAT
AACTACTCTGAGGGTAAGAAAGTTAAACTTGCTGTTGTTGAGTTTTCTGATTATGCTGCTTCTTGGTGGAAAAAGCTTGC
TAGGGACAGATTGCAAGAGGAGCTACCACCTATTGCTACGTGGGCAGAGATGAAGAGGGTAATGAGAAAGCGATTTATTC
CATCATACTTCCAAAGAGATCTACAGTCTCGCCTTCAACACTTGAAGCAAGGCTCCATGTCGGTGGATGAGTACTTCAAA
AGCATGGATATGGCTATGATCCAAGCTAACTGAATGGAGGAAGAAGAGGCTACAATAGCTAGATTTTTAAATGGTTTAAA
TACAGAAATAGCTAATGTAGTAGAGATACAACAATATGTAACTTTAGATGAGTTAGTTGATTTGTCTGTAAAGGTTGAAA
AACAAATTGAGAAAAAGCGGCAAAATAACTCATGGAGAAGTCGACCAAACACTATCTCTAAGAAGCCATGGTCAACTCAA
GAGGGGAAAGCTCCTTCCAAACCTCAAGATGATAGAGGTAAAGGTAAGGTTGAGGAGGGAGGTAAAACCTTTAATCCTAA
ATCTTCTAAACCTTCAAGTTCTATTCAATGTCACAAATGTCATGGAAGGGGGCATATGATGCATGAATGTCCAAGTAGAA
GAACCATCCTACTTAGAGAGAATGGAGAATATGAGAGTGAAAAAAGTGAGGGGGAAGAAGAAGAGGGAGAAGGTGTAAGT
GAGGAAGATGATTTGGAACTGCCTAATGATGGTATAATTGGGGTGGTTAGGAGAATTATGACTATCAATTTGGGTAGTGT
TGATGAAGGGCAGAGAGAGAATTTGTTTCATACTAGGTGTGGGATAAAGGGGAAGACTTATTCTATGATTATTGATGGGG
GAAGTTGTGCAAATGTGGTGAGTTCATACTTGGTAGATAAACTAGGAATTGCATGCATGAAGCGCTCTACCCCATATAGG
CTCCAATGGTTGAATGATTGTGGAGAAGTAAAAGTAAACAAACAATGCATTATTTCATTCAATGTTGGTAGATATGAAGA
TGAAATTCTTTGTGATGTAGTCCCAATGCAAGCATGTCATGTTTTACTTGGCCGACCTTGGCAGTATGATAGGGATACTA
CTCATCACGGGAGAAAGAATAGGTATAGTCTTCTGCATAATGGTAAGAAGTATACTCTTGCACCATTATCTCCTTCTCAA
GTGTTTGAAGATCAAAAACGATTGAGGGAAACAATGGGAAAACAAAAGGGAGAGGTAAAAAGTGAGCTTGAGGGAAAAGA
AAAAGGCCAAGAGATAGAAAAAAAGAGAGATGGCCGAGAGAAAGAGAGAGAGGGCAGCGATCTAAATAAAGAGGTAAAAG
AGGGTGTGAGTAACAAAATAAAATATTTTGGTGAGAGGAAAGAGGCTAAGGAAAAGAAAAATGAGAGCCTTTTTATAAAA
GCCAAGGAGTGTTTGAATGCTAGGAGAAAGGGGCTGCCCATAATACTACTTACTTACAAAGAAGTGTTGATTAATTTTGA
ACAACTAACTCCTTCTTTGCCAAATAGTGTTTCTTCTCTTTTGCAGAATTTTAAAGATGTTTTTCCTGATGACACTCCAA
AAGGATTGCCACCTTTGAGAGGGATTGAGCACCAAATAGACTTTGTGCCTGGGTCTCAACTTCCTAATAGGCCTGCCTAT
AGGAGCAATCCTGAAGAGACCAAAGAATTACAAAGGCAAGTTGAAGAATTGCTTGAAAAGGGATTTGTTCGAGAGAGTAT
GAGCCCATGCTCTGTTCCAGTCCTATTGGTCCCCAAAAAGGATGGAACATGGAGGATGTGTGTAGATTGTCGAGCTATCA
ACAAGATAACGGTAAAGTATCGCCATCCTATCCCTCGTCTTGATGACATGTTGGACCAACTGTATGGTTCCAAAATCTTT
TCTAAAATTGATCTAAAGAGTGGTTACCATCAGATTCGTATGAATCCTGGAGATGAATGGAAAACTGCTTTTAAGACCAA
ATATGGACTTTATGAGTGGTTAGTTATGCCCTTTGGCTTGACTAATGCACCAAGCACTTTTATGAGACTAATGAATCATG
TTTTTAAAGATTTCCATGGAAAATTTGTTGTGGTGTATTTTGATGACATCTTGATCTTTTCTCAAAATCTGGATGAACAC
CTAGAGCACTTAAAACAAGTTTTTGAAGTTCTTAGAAATCAACGCTTATTTGCTAATCTCAAAAAGTGTACTTTCTGTGT
GGATCGTGTGGTTTTCTTAGGTTTTGTAGTCAGTTCTAAGGGAGTTGAAGTAGATGATGAGAAAATCAAGGCAATAAAAG
AATGGCCTAAACCTAATAGTGTAACTGAAGTTAGGAGTTTTCATGGACTTGCTAGTTTTTATAGGAGGTTTGTGCGAGAC
TTTAGCACCATTGTTGCTCCTTTAACTGAAGTTATTAAAAAAGATAAGGTTTTTACATGGGGAAAGGAACAAGATGATGC
ATTAACTTGCTGAAGGATAAATTGTGTTCTGCTCCTCTTTTGCAATTGCCTGATTTTTCTAAGTCTTTTGAAATTGAGTG
TGATGCCTCTGGTAAGGGCATAGGTGCAGTTTTGATGCAAGACTCCAAGCCAATTGCCTACTTTAGTGAAAAGCTAAGTG
GAGCAACATTGAACTACTCAACTTATGATAAGGAGCTATATGCCTTGGTAAGGGCGTTAGCTACATAGCAGCACTACTTG
TGGCCTCGGGAATTTGTGGTCAAGACTGATCATGAGTCATTAAAATACTTGAAGAGTCAAGGTAAACTTAGTCGTAGGCA
TGCTAAATGGGTAGAGTTTATTGAAACTTTTCCTTATGTAATTGCTTACAAACAAGGAAAGGAGAATGTGGTTGCTGATG
CACTCTCAAGAAGGTATGTTTTGATCTCTACTCTTACTTCAAAGTTGTTGGGTTTTGACCAAATCAAGTTCCTCTATGCT
AATGATTCTGATTTTGGTGAGATTTTTGTTGAATGTAAGTTAGGTCCTTTTGAGAAATTTAATCTTCAAGATGAATTTCT
ATTCAAGGAAAATAAATTATGTGTTCCTAACTGCTCATTGCGTGAACTATTTGTTAGGGAAGCACATTGTGGAGGGCTAA
TGGGACATTTTGGTGTACCCAAAACACTGGAAATACTTTCTGAACATTTTTATTGGCCTAGCATGAGAAAGGATGTTGAA
AAAGTGTGTTCTTATTGTCTTGAATGTAAACAGGCTAAGTCTAGAACATTGCCGCATGGTCTTTATACTCCTTTACCTGT
TTCTAATTCCCCTTGGATTGATATTTCTATGGATTTCATATTGGGGCTGCCAAAGACTAAGTATGGTAAGGATAGTATAT
TTGTGGTAGTAGATAGATTTTCTAAAATGGCTCGTTTTATCCCATGTAAAAAGACTAATGATGCATCTCATGTGGCTGAC
TTGTTTGTAAAGGAAGTGGTTAAATTGCATGGAATACCTAGAACTATTGTTAGTGATAGGGATGCCAAGTTCTTAAGTCA
CTTTTGGAGAATTCTTTGGGGAAAGTTAGGAACTAAATTGCTATTTTCTACATCTTGTCACCCACAAACGGACGGGCAAA
CGGAAGTGGTTAATAGAACCTTAGGTAACATGTTGAGGGCTGTTTTGAAAGGAAAGTTGACTTCTTGGGAAGATTACTTA
CCTATTGTAGAATTTGCTTATAATAGGACCTTCCATTCTTCTACTGGTAAGACTTCTTTTGAAGTTGTATATGGATTCAA
CCCCCTTACCCCCCTTGATTTATTGCCTTTGCCTACTAATGATTTTGCTAATCTTGATGGTCAAAAGAAGGCTGATATGA
TGAAAAAAATTCATGAACAAACAAGGCTTGCAATTGAAAAGAAGAATAAGGAAGTTGCATTGCGAAGGAATAAGGGCAGA
AATTATGTTGTTTTTAAACCTGGTGACATGGTTTGGGTGCATATGAGAAAGGAAAGATTTCCTTCCAAAAGAAAGACCAA
ACTAGATCCTAGAGGAAGTGGGCCATACAAAGTCCTTGAAAGGATTGGAGACAATGCTTATAAACTTGATCTTCCTGGTG
AGTTCCAAGTTAGTGCTACTTTTAATGTTTCTGATCTTTCCCATTTTGATGCAGATTTGAATTCGAGGACGAATTCTCTT
CAAGAAGAGGGGAATGATAGCATCCAAGGAAGCTCTACTCCATTGAAGGACAAGGATGAAGCTTTAGAAACTCCAAGGAG
GCCCATAACAAGATCTCAAACCAAGGAGTTCAATGATAAGCTCAATGGGCTTCAATCGCTGATCCAAAGGTTTCTTATTG
GGGAAGAAGAACTCAAGCCCAAGGGAGAGGAATTGTCCAAATGCTACAATTATTTGGTGGCCCAAATTCAAGCCCAAGAT
GAGGAATTTTAAGGTCCAATTTCGTGCAAATAAGGTCAAGAAGAGTCCAAGAATCAGCCACAACAAGAGTTGCTTTCTGC
CCAAGTTTTGAGAGAAGACTAGTCAAACTTTCCAAGATTTTCAAGATTCATTTCCTAGTTGGGATTTACCTTATTTCCTT
ATTTATATATAGGTTATTAATATTTTCCTATTTAATGTTTTCCTAGAAGTACTAAATTTGTTCCTAGTTAGGTTACTTTA
TTTCCTTTTTAGAGTAGGATTCCTTGTAATTGTCTTTCTAGGGATTGGCTGACCTTTTAGGTTCTTATAAGGGGTCTTGG
ACGTTTTCACCCCTTCTCCTATATATAGGAGTCCCTTTTATTCATTAAAGACAATTTAGATTGATATTAATAATATTTGA
GAGAGTTCTTTGAACCTTTGTGACTTGTTCTTTGAGAATTTATCTTTAAACCTTTACTAGTTTCATAGTTTAAGGTATAA
AGTAATTTCTTCTTGTGATATCTTTGGTTTCTTTTTGGTATTCTTTAGAAGGTGATTAGTTTCTACATACTAATTATTGT
CTTTAGTTACTCATAAAGCGGTCAAGATCCGAATCTATCGTTTTGATTCGTTTTCTCAAGTAAAGGCGTTAGATTTCTTC
CATAAATCTATACGTTGTTACTTGGATCTTTTCAAGGCCTTAGAACATCTAATCCTTGGAAATTCGTGGATCTTTCCTTC
GAATTTCCCATATCTTTAGTTAGTTTTTTTGTTTCTTTTATTTGTGCTTCCGCATTCTAATATTCAATTCTCTATTTGTG
ATATCCCTTAACCTTGCTGTTATCAGACCCCTGCCTCAAGTTCATAAATTCTTAGGCCCTAGCCTCCCTGAACTATGTTG
AGGAGAACCTATCCACCAAAGCAGTCTTGAAAAGATTCCAACTCACCAGACCTGCATTAGTACCACGAGATTCCTTCCAT
TATTGGTACTAAGTGTAGGCCACTCCCTTCAATTGATAGGCAGCCAAATCTACAATCTCGATTGGAGTGACACCTATGAT
ATTTGTTACCTTCTAAATGTTATTAAGAAATTCTTTTGGATCTTATTCTGACTTAGACCCATGAAACTCTAGAGGGCTCA
TCCGAGTGAAGTCCCGAATTCTTGATGCAACAGTGTTAGTCTGTGGCGGAGCTGGGGCCACAGCCTTCTGATTGACCTAG
GTGGTCATGTCCTGAGAAAGCACTTGGAAAGCAACCTTGAACTTGGCATGCGTGACTTGCTCAATCAATGGGTCTGTTGG
AGCTGCTGGCTGATTCCTTGCATTAGATCTTCTCTATGAGTCATTTTTTCAAATGCAAAGAGCAGGAGATTGAAGGAGAT
TAAGTAGAGTTTATACTCTATAACACGAGTTGGAAAAGAAAAAAGGGAAGTTTTTCTTAGAACACTAAGTAGCCTCCCTC
TCATAGGTGTGGCGCACTTCATACTCATGAAAGAGACTCTATTTAGTGCGGCTTTCAGACACCCTAGGACTCTTGAACCT
AATACTCTGATACAAAGGTTGTCACACATTGAGGCTACCCGCTAGACGTAACACGGGACCTAGGATCATGTGTGACCCAA
GTTAACCCTGAGTTTGACATATATCAAACATACTAAGAATAACTAACTAAAACATGTACTATGCAAAAGCTAAAACAGTA
GATGCCTGAAAGTGGGGAAAAACCCAACTAGTCTGAATATAAAATAAAATAGGAGTTTAATGTTGATTGACCCAACACTA
AACAACCCGAGCTAAATCTACTACTATGTCTAAAAAGACTCTAACTAAGTTGAGTTACTGGGAGATGCCCCCAGCTAACT
CTAACAAAACTGAAAACTGAAAATAAAGACTGAAATGTAAAGCATGTCTATTATCCTTGCAGTATGAGGACTCACCACTA
AAGTTGCTGAAGTCCAACTGAGGATCGAACTAAGTGTGATCTAGATGCTGAGATCCTGAACCTACATCATGAAATGATGA
AGCGCAAAGTATACGTTATTACTTGGAATGTACTAAGCATACAAGATATATATATATATATATATATATATATATATATA
TATATATATGCTAAGCTGAACAAAGTATATAAGCTGAACAATACATAACAGAACAATGATATAATCTCAACAAGGATATA
GATATTGAAGTATAACTGAGAAACTAAACTGAATGCAATAACCATGTACTAATCATTAAGATAACATGTTCAACTGATTA
ATGAAGTAAATGTTGAAAACCTTGTCAATGTACTAAGTGTCTAACTATAGGAGATACTATTAACTAACATAAACCACGTG
AGCTAAATGTGGAGTCCAATGTATACACCCCATCGAGAGAACCCAATATACCTTGACAGGGGTACAGAGGCATGACTGTG
GCGTGATCACTAAATTTGATGCCCAACTGAGGGGACTTATAAACCTACGCAGACACATAGTTCTATGACTGTAAAGGAAC
GCTCAACTCTAGTCTAACTTGGTGCTAAGTCTACTCCCATCTGAATAATCATGAAGCTAAAATGCACTAGATACTGAATA
ACTCAAAAACTGAAATGCTAAGTGACAATTCAACATTTATATATTGAGAATATAGCATTCAAAATCTGAAGCAAAAATTT
CTGTCTGGTTATCCTAGCAAGCATAATTCATGAACTAGGATAAATTTACACAAGCTAGGGTTCTGAGTGATGTGCAAGGA
ATTATACTAAATTATTAAGAAACAAGTTTATTTAGATCAAAGAAGCCATAATCATAATAAATCTTGAAAATCTATAAACT
CTAGGTATGAACAGTTTATGAGAATTTGAAGAATTAACTAAATTCTAAGGACCTAATGGGTGAAAGGAACCCACTAGTGA
AATTCCACCTACCTAGTGACAAAATATATGAAGAAATCCTTCGGATTTTGGGCGTGAACTTTGAAGAACACCTCTGCTAG
TTCTTAGAAGAAACTGGTGACTTTTCCTCTTCTTTTTGCTCGAAGTTGGGTGATTTTTGCAGATTGAGGATTCAGGGTAT
GTCTAACTAGGTTATTAGGCTTAGACTAAGTAAAACAACATAGTTTAGGCATCAAATGACGTAGTTTAAGTGCCCAATGC
ATAGGGGAAAAGACAAAAATAACCCTAACTTAAGGCTAACGAAGTCCCACTCACGAGGGGACTGACGGGCCATTATTTGA
ACCACCGCCCGTCAACTGGGTTGTGGTTATGGCCCAGCCCAACAGGGCTCTACTGAAACAAGCATAACTTTTTACTCCAA
GCTTGGATTTTTGCAAACTCGGTGGCGTTGGAGAGAGGATTCAATTATATTTAATTTGATAGCTCATTGACCACCTAATT
TTTTTATGCTAAAAGATATGACTGTTTGAAGTTGACCCAAAAGTCCTTTCTTTCCAAATAACTGTTGATCCTCACCACGG
CCAGACCTACAGTCTGTAGGTCCAACCACGGACTGTACTGGTCGACCGTGGACGGGATCAGAGACCCCTAAATTTTGGAC
CCAAATGATAGGACCCCACCTATGGACCGTGGACCATGGTTGTAGGTCTCATCTCTGTGGGACCTGAGGTGTTACACCAT
CAATGATTATAGATCACACTTTCAAAACTATTGCCATCAATAGTAGGGCGTCTCTAGCATGAAGTGAATGACTATGGGCC
TTGAATGCTATTATGAAAAGATTATTGATGGTGAAAGGTTTTCTCACGCATGGTGTAAGGAGTTATCCTATGATAAGACA
AGAGGTGAATACACATGTCCTATAATGATAAGACACGTTAAGATTAATGACTATTCTGTGGGATTTATGCTTAGCACCAA
GAGGATATTGAGATAGAAGCTCTCCCATAGCTCGAGGTCGGGTTTCAAGTAGCAATCTCCTTATCCCATACCTATGTTCC
CCTATAGGATGATTGTTAGATAGATATTAGCTTGTGAATCCACGTAAGTTAGAATTTCATGATTCTTACCTTGGCAAGTA
GGACACACCTTTTTAGTGTGGGGGAGACACTGGATTCCATGTTATAGCTGGCATGGTCTATATGTTGGTTAACGGTAAAC
TTCACACAAAAAGAACTAAGTTGATTTACAATGTTTTATGAAGCTTCCTTTATGATTTAAAGATGTATTGACCATGTTTA
TGATTTATGAATCTTCTTAATGATTTTACTACATTTTAACATGGTCATACATTTCATATTTTTCATTCTGTCTTTTTTTA
TCATGTCTCATGATTTATTGCATTCCCCTCACACTTGGTACATTCCATGTACTAACACATACTTTTGTCTATATTGTTTT
ATCAATGTAGGGTTTGACGTTCCAAGTTCGCATCTCCGTGGCTAGTGTTCGCTTTCGTAGATTTGAATATTGGTGAGTCC
TCATGTTGTGAGGGCCGAACTCTTTATTGGTTATTATCTTTACTTTTTCCATATTGTATGTGATGTATGTTTTACGTCCC
AATCACTTTGGATGTACTAGATGTCTTTTAGACTATGTTAGACTTCTGCTACATCTTGTCATACTCTTTACTGTCTTTTA
AACTCTTTAAATTTTATTATCTTGTATGATATATGCTATGTCGCTTGAGTAGGGCCTCTTTGGGTCTTATACGCCATATC
ACATTTAGGGTGTACCTTGGTCATGAAAAACTTTGTATTTAGAGAAAAAGGTTTAGACAGGTCCTAGGAAGTCTCATAAG
CCACGTCAAATAAAGTCTTGTTCATGAGTGTGAATCGCATCATATTTATGAATAAGAGGCAATAAGATGTTTAGGAAACC
CCACTTCATTCATTATTCTAAAGTCGTGTCATAGATTTTAACTCTATAAAGGTCCTCCCCTCCTAACACTTGTTTATGCT
ATAATGAATATACCTCTACGAAGGAATCCTATGAGAAGGAACATGAATGTTCGTGAAAATGTGAGACAAGAAGTTCCCCA
AGTGCCGAACAACCTTTTAGCCGAGCAAGTGACTAGTGATGAGTTTCGATCCATATTTCATGCATCAGCCCAAGCTTTGG
CGGCTCAAGTGAATAGAAAGGTTGTGGCTCCCGTGAACCCAAGGGTGGGTACGATGGCAACAAAGGTTAGAGACTTTGCT
AAAATGAACCATCCAGAATTTCATGGGTCTAAAGTTGAGGAAGATCCTCAAGAGTTCATTGATGAGGTTTATTAGATAGT
AGGAATCATGGGTAGTACTTTGGTAGGAAACACGGAATTGTCCGCTTATCAATTTAAGGCTGTTTCTCAAGTTTGGATTA
ACCAATGGAAGGAAAAGTGGGAAATAGATACAGGTCCTATTGATTGGGTTTTCTTGAGAGGTTCTTTCCCATTGAGATAA
GGGGGGCAAATGTACTTGAGTTCACTAACATTCGTCAAGGGAATATTAGTGTGAAGGAGTATTCTTTGAAATTCATGCAA
AGTTCCAAATATGCTCCAACTATGGTTGTCGATCCAAGGGCGAGAATGAATAAGTTTGTGTCGGGTGCGTCGGACTTGGT
GGTCAAAGAATGCCTAACCTCGATGCTTGTTAAGGAGATGGATGTCTCCTGTTTAATGGTTCATGCACAACAAATAGAAA
AGGAGAAGTTTAAGGAGAAAACTTGGGATTCAAAGAGGCAAAGAGGGGATGATGGTGTAGTTCTCACATTCAAGGTCCAA
TGGAGGTAATCAATCTCAAGGTAATGATTCTAGTGAGCAAACGGTATCTGAATGCCCAAAGTGCGGAAAAAGCCATAGGG
GTGAGTGTCTAGATGGTTCTAATGCATGTTTTGGCTGTGGAAAATGGATCATAAGATAAGAAATTATTCTACGGTTGCTA
AGAATAAGGGAGATAGTCGTCGACGGGCTAAACCTTACCCTTCTTCAGGTGCTAGCGGTGGTCAGAAATAGAAAAGGTTT
TATGCTCTTCAGCATCGACAATATCATGAGGGTTCCCTAGATGCGGAAATTGGTAAGTTATGGTCTTTTAGCTTGTGGTT
ATGCATTGCGTGATATTGGATGTTTCATTTTCTACGGTAAGGATCCATGTATGGTAATTATGTTTGAAGTGGAGCTCTAA
ATCTTCATGGAAATTGCTTAACTTCTTTCTTGTATAAATGGTTTCGTGGTTGTTAAAACTTTGGTACTATGTTTGGGTTG
AGGGAGATGGATTTGAAAAGACTAGAGAGCTTTGCTCCCAGGAGGGAGATAGGGTGCTTCATGGTTGGGTGTGTAGGGGG
GGGGGGGCTATTTAAATTGTTGGAAGAGATCCTTGCTTTGGGTTGGTATGTGAAGGCCGGAGTTGATGTGATGTCTTAGT
ATCCCAGTCTCTTTCCTTCTATCTTTGGGTCTAGTTGAGTCATTAGCCCCTCAGGTTCACTCATTAAGATTCTTGTGTTT
TAGTCATTTCAATGTTTCTTCATGCATGCATGTACATGAAAATTTGATTTTTCAAAGATATGAGTTAGCTTTATTGATTG
CTTCATGATTATGTGTATTTTGATGAAGTTGCATTAATGATGGGTTGTTCGTTTCTCTCCTACTCTTTTTGTGCTAGTTT
GAGTCTCATTCGAGGACGAATGTTCCCAAGGATGAGATAATGTAATACCTCGGATTCGAATAGATGGAAAATTTCAACTT
CTTCTAGAACGGGTGTCTATACATATCCTCATTTTCTAAAGTGGATCCACTAGCTAGGTCATTTAAAACAATTCTACAGG
GGCACATAGTTACGGACTAGAGGTCGCTACTAGAGACTACCCTATTAGAGCCTCCACCTTAAAGCCCCCTCGGTGCAAAG
TCTAAATCCCAACGTAATAAATAAAAGTCAAATATCAATATATCATAGGAAAGGCAATGATCAATACAAATCCACATCTT
TCAAGATAAAAATATAGAATAGCTTCATAAAAATACATATATGATAGAAGTCTTCACCAATGTGAATACATATGTGAGAA
ATATCTTTCAGAATCATGATCATAATAATATGTGAGAAAAACTTTCACAATAACATTGATACTTTCCTTTCAAAGCATCC
CGAATTCACTTACAACAATTTCATAAAAAAATATGCATATCTTCATAAGTTAATAATTCATAGGTTCATGAGCTCATCTT
AGGTTCCTATTTGAAAATCATAACTTAAAAATAATTTCAACTAAATATCATGTATTAACATTGAATCATGCATTAGAAGA
CTTAATATACGATAATCAATCAAAATTAGATGAAACCACAAATATTGAATTGAAACCCTAACTTAGTCAATTGAAATTGA
ATTGATAAACTGGAAACCTTGGGGACCCTATGGAAGAATGGATTTCATGGGTCATACCTTTCTATTAAAATCCCAATAAG
ATGGTGAATTGAAGACTTGAATGGATCCCTAGCTTTTCTTCTTCTTCCCTAGGTTGAGAGAATTTGGGGAGGATGAACTT
GGTTAGATTGAGGGAAATAGGAGAATGAGGTTGAAATGAGTAGTTTTAGGTCCTAGTAATCTTATAAAGGGCTTAGGATA
GATAACAAAATGACATGGTTTGATTTAAAATAATTAGGAAAAAGACTCAAAAGCCCTTTAAAATAACCGCCACACTCGAC
CTACAGTTTTGACCTATGGACTGTAGGACTTTCTATGGTCCGTACTAGTCAACCGTAGACCATGTATAGGGACCATGAAA
TCACCTCACTTTAGATGGAACAGTTCTACGGCTTTTAGGTTTTCCTACGATCCGTAGATATCAACCTTAACCCTCAAAAT
TTTACTAAGTCTGGGACTCAACTACGAGACCTATCTACGACTCATACAAAGGATGACGGGACGTCTTGGTGAACCGTAAA
AGAGGTACTTAGACTTAATTTTTGAAATTTATTTTCCCACTTCCTACGGTTGCCATCTACGGCCTGTAGAAGCTTCTAGG
GTCCGTAGATGGGACACGTAGACACAACCTGTAACCCAGAACTTTTTTTCTTTCTTTTCCCAAATTCTGAGGTGTTACAA
TATCTCCCCCTTGGGAGCATTCGTCCTCAAATGGAACTCAAGGCAACACAAGCAGGGTAGGGAAAAGATACCTAAGAACC
CAACATAAATGCAACTTCATCAAAAGCACCTAATCAAAAAAGGAACATCAATTCCAAGTTTACAAATATTCAAAACATCA
TTTCATAAGGTATACATGTAATTCATACTCAATGCACATAATCATCAAGCAATCAATGAAGTAAAACCAAATATCAAAAG
CAAGTTTTCATGAGTATGCAAGCATGAGGAAACATGAGAAGGACTAAGACATGAGGATGGACCGTAAGGAACTAAATACC
TCAAGCTAGAGTAAAGTCTGAGGTAAAGATATGGGTATAACAGGACATCATATCGGCCTCGGCCTCCCATGTAGCACCCT
CAACCCTTTGATTCCTCCGTAAGTTCTTCACGGATGCAACTTCCATACTTCTCAACTTCTTAACTTGCTAGTCTAAAATC
TCAACCGATACTTCTTCATAAGAAAGGCTCTCCTTTATACCAAAACTAGCTAATGGTACAATGGATGTCGGATCACCAAT
ACATTTCTTCAACAATGAAATATGCTAATCCATTAGGCAAATCAAGCTCATTAGTAACTCTACCAATACGCCTCAAAGTA
TGATATGATCCCACATAATGGGGACTAAGTGTCCCTTTCTTACCAAACCTCATGACACCCTTCATTGGTGAAATTTTCAA
GAAAAACTCAATCATCAACATCAAATTCTAAATCTCTTCTTCTAACATCAGCATAGGACTTTTTTCGACTTTGAGCCATT
TTCAACCTTTCTCTAATAAGTCAAACCTTCTCAATAGCCTCATGTACAAACTCGGGACCTACCAAGGCAATCTCACAAAC
TTCAAACCAACCTATAGGAGATCTACACCTCCTACCATAAAGAGCCTCAAATGAAGCCATACCAATATTTCAATTCAATC
AAAGGGAAATGATCATACCAATTAATCTTGAAGTCAATCACACAACCCCTCAGCTTATCCTCCAAATTTTGGATATTAAC
CTCAGCTTGCCCATCGGTTTAAGGATGAAGGGTCGTACTAAGCTTAACACGAGTATTAAGGCCCTTTTGGAAAGATTTAC
GTAATTGAGAAGTAAACTTGGTACCACGATCAGAAATAATTGATAGGGGCACTCCATGCAACCTAACCATCTCCCTTAGA
TACAACTTAGCATAGTCCTTCGCTGAATAAGAAACTCTGACGGAAATGAAATGAGCCAATTTTGTCATATGATCCATAAT
AACCCAAATCGAGTCGTGTTGTCACCGGGTGCGGGATCAACAAACAATGAAGTTCATATTCAAATCTTCCCACTTCTAAG
TAGGAATACTAATATCTTGGGACAAATCTCCCAGCCTTGGTGCTCAACTTTCACTTTTTGAACTTGGACACTTAGCCATA
AATTCCACAATATCCTTCTTCATCCCATTCCACCAATAGACATCTTGCAAGTCACGGTACATCTTGGTGTCTCTCGAGTG
AATGGAATATCGAGAACTATTGGCTTCTAATAGCATCTTCTTCCTAAAATCATCAACGTTGGGAACACACAAACGACCTT
AACATGGAAGCACACCATCTCCACATTGGGAGAAAGCCTCAATGAACTTTTTAAGCATTGCTTGCTTCAACTCAATCAAG
ATCCGGTCAAGACCTTGCCTTACTTTCACATCTGACACAAAAGACCATTCTAAACCATTATGAACTATAACACCACCTTT
AGTGGAATCAACTAGTCGAACACCCAATCGGGCTAATCTATGAACATCGTGAACCAACTCCTTCTTATCTTCTTCATTAT
GACCAACACTATCCATTGATAGTCGACTAAGAGCATTCGTCACCACATTCACCTTATCGGGGTGATAGAGAACACTCATG
TTGTAATCCTTTAGAAACTCAAGTCACCTCCTTGGCGAAGATTTAGATCTTTTTTCTTAAACACATATTGCAAACTTTTG
TGGTCGGTAAAGACATCAACATGGGCACTATATAAGTAATACCTTCATATCTTTAAGGCAAACACAACCGCCGCTAGTTC
CAAATCATGGGTAGGATAGTATTTTCATGAATATTAAGTTGCCTTGAAGCATAAGAAATAACCTTCCCATTTTGCATAAG
AACACACCCTAATCAATTCTCGATGCATCACAATAAAAAACAAACCCATCGGATACTTCCGGTAGAGTCAACACTGGAGC
AGAGGTAAGTTTATCTTTCAATTCTTAGAAACTCCTCTCACATGCATCTGAACATAAGAACTTAACTTTCTTTTGGGTCA
ATGTCATCAATGGAAAGGCAATCGAAGAAAATCCTTCCGCAAACTTTCTATAATAATCGGTCAAACCCAAGAAATTTTGA
ATATTCGAAAGGGACAGAGGTCTAGGACAAATCTTAACCGCATCCGTCTTCTTAGGATCTACCTCAATGCCCTTATCGGA
ATCAATGTGACCAACAAAAGCCACGAATATCAACCAAAACTTGTGTTTACTAAACTTTGCATAGAGTTATTGGTCCTTGA
GGACTTATAACACAATCCTCAAATGATCGGTGTGCTCATTCTCACTCCTTGAATGAATCAAGATGTCATCGATAAACACA
ATAAAAAACATGTCAAGAAATTGTTTAAACACTCTATTCATAAAGTCCATGAATGCGTCCGGAGCATTAGTCAAACCAAA
CAACATTACCAAAAACTCATAATGACCATACCAAATTTGAAAAGTCATCTTCGGAATGTCACCTTCCTTCACCCTCAATT
GGTGATAACCCGACCGAAGGTTGATCATAGTGAGTAACTTGCTCCTTAGAGTTGGTCAAATAAATCATCTATCCTTGGAA
GATGATATTTATTCTTAATGGTAACCTTGTTCAATTACCGGTAGTCGATACACATAGGAAGTGAACCATCTTTCTTACGA
ACAAACAACACTGGAGCACCCCATGGAGAGATACTCAACCGGATGAAACCATTATCCAACAAATCCTTCAATTGCTCTTT
CAATTCCTTAAGTTCTGCCGGAGCCATTCGGTAAGGAGGAATAGAGATAGGTTACGTATTTGGGAGAATGTTAATACCGA
ACTATATTTCTCTTTCGAGAGGAACACCGGGTAGATCATCTGGGAATACGTCCGGAAACTCATTCATAATGGGGACCGAC
TCAAGAGTAAGAGTTTTAGAATCCGTATCCCTAACCCGCACAAGATGATAAATGCAACCCTTAGAAATCATCTTTCTAGC
TTTGAGACAACAAACAAACTGAACCTTAGGTATATAATTTCCTTCTTTCCACTCTAAGATAGACTCATTTGGAAATTGAA
ACTTGACCACTCAGGTTCTACAATCAATAGAAGCATAACAAGAATGGAGCCCATCCATACCAAGAATAACATCAAAATCT
AACATATCAAGTTCTACAAGATCAACATAAGTGACTCTATGGGATAAGGAGACGGAACAATTTCTATAAACTCTCTTAGC
CACAATAGATTTACCTATAAGCGTAGAGATATAAAAAGGGTTTAACAACACATCCAGAAGAACATCAAACCTCATACCCA
CATATGATGTCACAGAAGACAAATTCGAACCGAGTTCAAGTGGATCATAAACATCAAGATGAAAATTTTTCAACATCCTG
GTAACAACATTGGGAGAACCCTCTTGATCATGTCGAATTTGAAGTGCATAGAATCGGTTTTGCTTTGGAACACTTTAACT
CGAACCACTAGGAGGAGCTTTCCTACCATCCTTTCCCTTGTCAATTCTAGACAGACAATCTCTCTAGCGGTGACAACTTT
TACCACAACCAAAGAAATTATTTGTATCCATCAAGCATTTTCTCGGATGACTTTTGCCACACTTTTGGCATGCAGGAACC
GAAGAATCATTCCCACTATCATTTCCTCCTTTAGGCTTAGGGTTATAAATTGTTTCCATGTTGAACTTAGGAGTCAGAGC
ATTAGAGGAACCGTGACCGAAAAACCTTTGTCGGAACTTAGAACGACCATGTCCATCGGGCCTTGAATGTGAAAAGTTAC
CATTACCGATCATTGCCCTCTTCACCTCCCTAGACTTTTCCTTAAGTTTCTCCTCTTCAATTTGTTGAGCATGAATCATT
AGACAAGAAATATCCATTTCCTTAATGAGCATGGTTGTACGACATTACTTAGCCACCATTTCAGACACATCCAAAACAAA
CTTACTCATTCTTGCCCAAGAGTCGGTAACCATAGAAGGAGCATATTTGGACAATTGTGTGAACTTCAAGGTGTACTCCT
TCACATTCATATTCCCTTGACGAAGGTTAATGAATTCAAGTACCTTTGCCTCCCTCATCTCAAGAGGAAAGAACATATAA
GGAGAGAACCCATAAACTTTTCCCAATCAAGAGGACCCGCATAAAACGCCTTATCTTCCTTCTATTGGTATACCAAACTT
GATCAATACCCTTAAGTTGATAAGTGGCCAATTCTGCCTTTTCCACTGGCGTCACTCTCATGATCATGAAAACCTTGTAC
ACCTCATCAATAAACTTTTGAGGATCGTCCTCAACCTTGGAACAATGAAACTCTAGGGGATTCATTCTAGTGAAATCTCT
CACTCTAGTTACCGACATACCCTCATTTGGGTTCACGGGGACCACAACCTCCCTATTGGCTTGAGCCAACACTTGAAAAG
CAGATCAAAACTCCACATTAGTCACTTGTTCGGCAAAAGGATCGATCGGAACTTATACAGACTCTTGAGAAGCTTCTTGT
TCCACATTCTCATTCGCATTCCTTCTCATATATGCTCTTTGAGGGGCCATATCCTTAAAATCATCGGATATGATTTGAAC
GTTAGATCGATTGTTAACTTTTTGATTAAGTATTTGTTTAAATCTGTCTTACCATTTTTAGTACATAAAATGATTAATTA
AAGCTAGAAATTTTAAGGGGAAAATTATTGATTCATTCACTTGTCAAATATGTGATCGTCATGTCTAATTTTAATTTCTA
TGATCTATTAGGATCGGCTTCATCTTTCTTCAAAGTCGAAATTAGTAAGTAAAAGGCTTAAATGACCTGTGAAAATTTGG
AAAAGCAATCGCTGATTTATATAGGTTTAAACTCGTCAAAATTTGCAAATGTTGAAATAACTTTATGTCCCTTCTGGAAT
CTGTTTTGGCAATGCTCTCCCGCTTTGATTTCTTATCTAATATCAGTTTTTTTTTTCAGCTTGTAGAATTTGGTTCACTG
TCGATTTGTTTTGAGTTGAAATAAGATTGTACATAAGTTTTTTCTTCTTGAATTAATAATTGAGTGAATTTGAACGTGAA
TGTTGATCATTTGGTTTTATTTTCTTTAAGGATTGTGTCCAAATAATAGGAATCTTTCCTATAATCCTTGTTAGTCATTA
TCCTATATGTTTTTATTAGAAAATCACAAGAAGGAAACCTTTTCTTTTACTTGTCACTGAGAAGTCATGTCTATTAGAAA
ACTTTACTGAAGCCTATTTGTCATAGCTTTGTCTAGTAAACTGGTCCATCATATTTAGTCTAAGTCTTCACCATTTCCCC
ATTCTCTAAACTTATCTTAAGGAAATATACTTATTGATTGTGTGAGAATATTTGTGAATATGAGATTCATATTTTGCTTA
TGAGTGTATGTACACAGATTTCTCATTTCTATCGTAGAAGTCATATATCTAGAAATCTTGTGTTAACTTTTTGCTTGAGA
ACTTTCTTTTCGCATTTAAAGAATATCCCAGATTGTTAGATTTATGATTTCATTTTATTTATATACTTACAAGTCATGTA
TAGATTGTTATTTTCTTTTAGTTTGCTGCTACGTGTTCCATGGACTCATCCGTAGTTAAGTATTTGATGATTATGTTAAA
AAATATGAATAGCCTAATTAACCCATATAATATAAATTTTGGGGTTTGTTTCCTCTCGTGCAAGAAGGGGGGTTCTCATT
GCAAGAAGTGTCATATGTGAGTTTTTTGTTTTCTTTAAGAGCATGCCCCCTCCTTCTGGGATCATTTTAGTTAATAAAAT
AGATTTAATATCCTAAAATCAATATTTCTGTTTGAGTCTTTGTTTTGATGTGAATTCATTATTTTTTTCATTTACTAGCC
TACAAAAGGAACCTCAATTACCAACAAAAAATTCGTTGGTAAATTGATCAAATTGGTTGGCAAATTGAGTTACCAACCAA
ATGCCAACTTATATTAATCTGTTGCTAAAAGGCTCGTCGGTAAATATTACCAACCGATTTTAATTTGTTGGTAAATACCC
AAAGATGTTGTTACAAAATTTTGAAACATGTCCCTTAAATTTTCGTTAGTAAATTCACCAACTAATTTTTTGTTAGTATA
TCGTTAGTAACTTTACTAACGAATTGAAAAGGAGTTAGTAAATTTTTTTCTTCATTATTCAATTTTGTTGGTAGTTATAG
CAACAAATGTCTGATAGTAAACTTTTCCAGATACATTGGTAATTGGTTGGCAATTTTACTAACAGAAAATTTATGTTGGT
AATTTACCAATAAATTTTAAATACTTTTTTTTTGTTTCCCATCCGGTGTCCGGTACCCACATTGGAGCCCGACTAAATTC
GGATTCACGCCGGAAAGTCCCACATTGGTGGGTAAAGCGCTACCTAACAAAGACGACTCCGTATCCAAGGGGAATCGAAC
CCAAGACCTTTTGGTTAAGGATGAAGGAGTGCTTACCACTCCACCACAACCCTTGTTGGTAATAAATTTTAAATACGGTA
GTATGATTATTTGTTTTTCTAATAAATTTACTAATTGATTGTTAGTTTGTTGGTCATATATCATTCAAGTTCAATGTTAG
GTTAGTAATTGATTGACAATATGTTCAAAATATTATTAACTGAATGATTATTCAATAGTAAAATATTTATTAATTTATTG
CATTTAAAAATCTAAGAGCACGAATATAAATTCAAAAATATTAATATCAATTTTATAAATCATATTTGAATGAAACAATG
CAAAATCTATGATAACAAGTTAAATTAATCTCAATATGACACATATCATTATATTTTAATTTGAGCACGTTTACTAAAAA
TATTGACCAAATCTAAATTTTGGCCAAAACTTAAAAGTTAGAACGCCTAACAACACAAACTGAAAATAGAAGCCTCAAAA
CCTGAACCAACCATCCTATTAGATATAAAAATGACCTTCCGAATCTAATCGCGCTGACGAAATTCTCATTAGAGCACGTT
TACAAAAAAGTTAAGCAAAGTCAAATTTTGGTCAAAAGTTAAAAGTTAAAATGCCTAACAAAATCCAAACCAACCATCCT
AATAGACGAAAAATGACCTTTCAGAGCTAACCGCGCTGACGAAATTCAAATTTGACCATGTTTCCCGAAAAAATTGACCT
AGTTCAAATTTTAGCCAAAAGTTAAAACACTTAACGACACAAACTGAAAATAAAAGTCTCAAAACCCGATCCAACCATCC
TATGAGACCAAAACTGAACTTATATGGCTAACCACAGTGACAAAATTTTAATTCGAGCACGATTACCAAAAATATTGAAT
AATGTGAAATTTTGGCCAAAACTTAAAAGTTAAAATGCCTAACGGCACAAACTAAAAACGGAAGCCTCAAAACCCGAACC
CTCTATCTTACTACATCAAAAATGACCTTTCGCATCTAACTGCACTGACGAAATTCTCATTTGAGCACGTTTATCAAATA
TATTGATCGAAGTTAAATTTTGGCCAAAATTTATAAGTTAAAACACCTAACGGCACACATTAAAAATGAAAGACTCAAAA
CCCGAACCAACCATCCTATTAGATAAAAAAAAATGACCTTTGGAGTTAATTACACTGACGGAATTCTCATTTGCGCATGT
TCACAAAAATATTGACCAAAGTCAAATTTTGGCCAAAACATAAGATTTAAAAACACCTAACGGCACAAACAAAAAACGGA
AGCCTCAAAACTTGAACCAACCTTCTTGTTCGATCAAAAATGACCTTTTGAAGCTAATGACACTGACAAAGTTCTAATCT
GAGGACGTTTACCAAAAATATTGACCAAAGTCAAGTTTTGGCTAAAATTTAAAAGTTAAAAAGCCTAACGACACAAACTG
AATATGAATGCCTCAACACTAGACGCTGATTTACCAAAATAATTAACTTCAATTGGTAAATTTATCAACTATTCAAATAT
AAGTTAGTAATTAATAATTTACCAATAAATTTTATCACAGTTGGTAATAGTTACTATTCAACTAAACATTCATATGTAAT
ATTACTAACTAATAATTAATATGTTGGTAAATTTTACCAATAAATTAATGATCGGTTGGTATATTACCAACTATTTTAAT
GATGTTAGTAATTTACTAACTATAATCTTTATTCGTCGGTAAAATTTCCAACTAATTGGATATTGGTTGGCAAGTTTACC
AACAAATTATATTTTGTTACTAATTTACCAACACATTTATATTTGGTTGGTAAATTTAGCAACACAATCTTGCCATTGGT
AAATGTTTGGTTAGTAATTCATTGCTAATATGTTAAGAAATTATATAAACAATTTTTTTGTCATATTTACCAACCGATAT
ATACTTCGTTGGTAATATTACCAACAAAAGATGTGCGTTAGTAATTCGTAAAATTTACACATAAAGTAATTTACATATTT
TATAACTACACAAAAAATAATACTCCCTCTATTCCAATTTATAACACTTTTCATTTTCGAAAGTCAAACAATTTAAGTTT
GACATACAATTTACGCATGGAAT
AAGCTTCCATGGTTATTAGTAAACTAGATAACCAGAAAGCCTATGACCACCTAAACTGGGGTTTTCTTATTCACATGCTA
GAAAACATGGGGTTTGGCGCCAGATGGGTCAAGTGGAGCAAGCATTGTATTAGCGCAGTGAGGTTTTCAATATTGGTAAA
CAGAACACCAAATGATTTTTCTTTTCTCAAGGGGGATAACGAACGATGATCCTCTTTCCCCCTTTCTATTCATCTTGGCA
ATGGAAGGTATGAGCAACTTGCTGCAGCCAACCAAGGGTAAAAGGTGGATTAGGGGATTTTAGGCTGGAGGTGACAAAAA
CATGGAAATCACTCACCTGCAGTATGCATATGACACTTTAAATATCAGGCAGTGGAGGAGAATAATTTGATACTGAGGGC
CATTAATAATTTTTGAAGCAGTTTCTGGTCTCGACATCAACTGGATTAAGAGTCCGATTTACCCCATTAATTAGGTGTTG
GGATTGGACAGTCTTGAAACAAAGCTTGGTGGCACTGGGAGCAAACAGTAATCCTATAGGGATATGGAATGGGGTCATTG
AAAAATGTGAGAAGTTAACAAGTTGGAAAGTCAATACTTATCCAGGGGAGGTAGACTGACCTTGGCAAACAGTATACTAG
ATACACTACTTGCCTATATGGTGTCAATTTTCCCAGTCTTTGCTAGTGTGATAAAGAGGTTTGATAGAATCAGAAGAAAT
TTTCTTGGAAAGGTAGTGGAAACAAGAAAAATACTTAGTGAAATGGGTGGAGCTGACAGCGGGAAAGAAGGTTGGAGGGG
TGTGGATTAGAAATATGAAGTTGCAAAACCAGAGTCTCATGATAAAATGGTTGTGGAAATTTGGATAACTGACAACATTT
TATGGAAGGATTTATTTGTGCAAAGTATGGGCTGGAAGACAATTGGACAACTAATATGGCAACTATTCGTCTATTCCATA
TAGTTTTGNNNNNNNNNNNNNNNNNNNNNNNNNNNNNNNNNNNNNNNNNNNNNNNNNNNNNNNNNNNNNNNNNNNNNNNN
NNNNNNNNNNNNNNNNNNNNNNNNNNNNNNNNNNNNNNNNNNNNNNNNNNNNNNNNNNNNNNNNNNNNNNNNNNNNNNNN
NNNNNNNNNNNNNNNNNNNNNNNNNNNNNNNNNNNNNNNNNNNNNNNNNNNNNNNNNNNNNNNNNNNNNNNNNNNNNNNN
NNNNNNNNNNNNNNNNNNNNNTGCTATGGAAGGAAGAAGGGTCTGGGATTTTCTCAGCTAGCTCAGCATATAAGTCACTA
ATCAAGCCACAGAGAGGTTAATTGGCCATGAAAATGACGTGGAAGACCAAAATACCATACAAAGTGAATTGCTTCACTTG
GTTACTGGCAAAGAAACTGTCTTGACACATGAGAATCTCAACAAAAGAGGATTTCATCTATGCTCAGGATGCTTTCTTTT
TGGTGAGCAAAGGGAGACAATCGACCATCTCTTTGTACATTGCTAGTGGACAAATCAATTATGGAGATTATTTATTTGTC
TAAGGAAGATAAACTGGGTGAAACCAGCTAGCATCGGACGAGTGCTGAGTTCTTGGAACAGTGATTGGCAATGCATGTCC
AAAGGAGTATAGATGGAAGATTGTCCCAACATGCATTTGGTGGACAATGTGGAAGGAGAGGGATCAGAGATGTTCTGAAG
ACAAGCAAATTGGCTTTCATAAATTCAAGATGAACTGTCTAGCCTTGTTTTATTTTTGGTGTAAACAAGATATTTTAGTA
CAAGCTGAAGACATTTTTGATGTCCTAGACTACTTGTAAGAAACAAGGTAGATAGAAAGACAAATGTAGTATGTAATACT
TTTGAAAGGGCACTACATATTTTGGATGTAGTGCTTCTGTGAATATATACTAACTGTTACCCTCCTAAAAAAAGGTTGAT
GTGGCAATTCTGGGTCCAGGAAGGTATATATCAATGGGGAACTAGACTCAGTATGTCCATGCTGTGGACATATCCTCCTA
CCACATAGTTGAACTTGTTTATGTGGAGAAATGTTGAAGGCACCAAACTGTGAACCCGTGATACTAAAATTGAAAGGAAA
TATGGAGGGCTGGAAGATGCAATATTCCTCAAAAGGTGGAAAAAGTCACTCTCATCAAGTTTACTTTGTCAAAATATCTC
ACATATTTGTTTCCTAGTTATTCACCTTAGTAAGAGTACTCATAATTAATGAGGGATTTCTTGTGGGAAGGTGGGTATGA
GTGAGAGAGAGAGAGAGAGAGAGAGAGGCAATACCATCTGGTAGGATGAGACATAATAGCAATCTCGATGGAGGGGAGAG
GCTTAAGTATACATAGTTTAAGCACCTTTGATCAATCTTTATCAAATAAATGTCTGTTAAGATTTGTTTGCCAGGAGGGA
TTAGGAAGGTGAAGGTGACACGGGTAAAATGTGTATACTTATGGATGCCTCCGGAGGAAGTCATAACCTTGTACAAGACT
AGCTTATTTATTGGAATTCTGAAGGGATGCAATGAGTTCCTCAAGATGCATTAGCACAACACTAAGACTTCAACTTGAGA
ATGAAAATGTATTCAATTGTATTTAGACATTGGGTATAGGATTGCAACTAGTAAAGTTGAGTTCACTCTTTACATTTACT
AGTCTCTGAAACATGTGTATTGCACGTGTATCCATGCTAACTAGTATAAATATCAGAAAATGGTAGGATAAAATGGTCAT
TTCACTTTTTAAGAGTATTTTTGTAATCTAAGTTTCAACTATGAGGCTTCCCATTTTTAGTATTAAATGATCAATAAAAA
AAAAAAAAACATGTTACATTTTGAAATATATACTTTGTTAATTCTTAGGTGAAGTAAAGTTACAAGCACCTCACTTTTCT
ATGCTCGACTATGATAATCCATATTTGTTCCAAATGTTGTTTACAATACTTATCAAATCGAGTGGCCACAAACAAGGAAA
ACAAACAACTTAAGCATGGTGAACGAAGGTTATTAGATGAAGGAAACATGGAGTAGAGAAGAATAAAGGAAGAGCACTTG
TTGATACCTTCAAATAAATCACTAATTAATACTATTAAAATGGAGATAAAACAGTAACTACAATGCAATGATACATATGG
TCTCAAACAGAGTTCCATAAGAGATATATGAGATGCAAGCCTTCAATATTCTTCATTAGATCTACCAACTTTCTGACTTT
CTAGGATGTAAAACGGGAAAGAAATAAGCTTGAACGCCACTTGATCAACTTATTCTTCAAGCCAAAAAAAATGAAAACTT
CGTAAATGATCTTCTCAACCAATTCAAGATTCTGACTGGAAATACAAGAAGACTTCACCATAAAAATGAATGTCTCTGCA
AATATATTCAAATTGTGAAGTTATATGTACTCTCGCAAACAAAATGATCTATTTATATGCCAAAAACAACATATAAAATC
AATCATTCACCAGAATAATATTAATTGCACACTTTACTAACCCAAAAGAATTAGTCTCTTCAATTGCCCTCATGTTCATA
TCACGTAATCAAATTAATAATTGTTCATTTGTATTTTGGTGAGTATATATATAATTAAGTGGTTTAAATAATACAATAAT
GATAGATTATGGGAAAGTCTTAAAAGGCATTACAAAACTCTTCATTACCCTCTTACACTAAAACTCTTCAACAATGTCCT
CTTTTGAAGTTATTTGTTGAAATCAGTATGAGTGGTTAAAACATTTATATATTTCAAGAAGAGAAAATGTTGTCTAAATT
ATTAATTATTCAATAGGAGGTAACTTTATTTTACTTCTAGATAAGGGTAAATTGGTTGTTAAACTTTTGAAGGGTAGGAT
AAAATGGTCACTTAACTTTTGAAGGGTATTTTTGTATTTCTACTTTCAATTATGAGGCTGCCCACTTTAAGTATGATATG
AATATGAATATGATGATGTGATATGATGATCACAACAAATAAGGATGCTACGGTAGTTAATGTTTTGTCGTTGAAACCTT
TTTCCTTAGGTCAAAGTAAATATGGTTAGGTTTAGGTGTGAGCGTTCGGTCGGTTCGGTTCGATTTTCACAATTTTGGTT
CGGTTTTCGGTTTGGTGGAATGTTATTCCAAACCAAACTAAAATTAATTCGATTTGATTCGGTTTCCACAATTTTGGTTC
GGTTTATTTCAATTCGATTTTGATTTGGGAGATTGGATGAAAAAATGCACAACGTAGCCCGCATGCCATGAACAGGGAAG
CAGGCAAGCATCATAAGCACAACTGACTCCCGTCCTAACAACTAACAAGGACCACAATTCCACCATATGCTCACTAAACA
AAGAATTAACCGTAAAGACCACAATTCCACCGTATGCTCACTAAACAATAATTAACTGTAAAGACCACAATTCCACCATA
TGCTCTTCAACTATAAGACAATAAATTCTACACATACACGGGCTAGAGAATCACTATTCACATCTGTAGCTTCCAATAGG
CAGAATCACATAGAAATTAATCAACCAACAATTATATAGTAAAAACAAAGAAACAAACAAAAACACATTTAACTTCTGTA
GCTTCCGGTAGGATTGAGAAACGTCTGTCGAGAACTTCGATGTCTCTGACTCTCAGTCCCAGTTCTGCTTCTGAGTTCTG
AGATGAGAGAGTGAGAAGAGTCGAAGATTGTTGAGGGTTGACTATTGAGTGAGACTCGAGAGGTGAGCTGCGATTTGAGA
CGTCGACGGCGCGACAAGTTGACTATGAAAGGTGAGTTGCAACCTGCGACAACAAGACAAATAGATGGTGAAAGTCGATG
AGAGATGAGCTGCGGTCTATTGGTACTTGGTCGACTGTTGGGTTTAGGGATTTGACATTTGGGAAGTGTCCAATTGGGTT
AGGCTCAGACAAAGGGGAATTTAATATTTGGGCCAGGCAAATTTGGCCTCTACTAGAGAGTAATTGTGTAACTAAATAAG
ATATCCTATACTAAGTATATAAATAATTTGGTTTATCAGTGAATCGATTTAAAATAGCTAAAAACCGAACCGAATAACTG
AACTTTTAGGATTTAAAATCGAAATTTAAAATAGCTAAAAATTGAACCGAATAACTGAACTTTTAGGATTTAAAATCGAA
ACCGATCGAACAAACCAAAAAACGGAAATTGAAATTAATTTTTTTTTTGGTTCGGTTGGTTTTTTCGGTTTGAACCATAT
TATGCCCAACCCTAATTAGGTTTATTTTTTTTCCCTTTTTTTCCTAACGTTTATTTGCTCAAAGTGGGATGAGTTAATCT
TAGAAATCCTAAGTGTTTCTTTTCCCTAAACTAGGATAAAATTGTGAGACTGCTAGAAAATACTAGTTGTTTCAAGATTT
TGCGGAGTTTCACTTTTTCGGTTTGGTTGTGTAGTATACTTTATTCTATACGAGTGATATACAACACCAAATTGTTCTAG
TGCCCATATTGTCTAAAGAGGGGTTTTTGACAAATTAATATTCCCCCTGTTTCATTTTGCTTCTTACTTTCTTTTTAGTC
CGTTTAAAAAAGCATGTCTCTTTCCCTTTTTGGCAACTCTTTGCTTTTCACTTTCGACACGGCATGGTTAAGACCACAAG
ATTAATGGGAATTTTGGTACATTCCATGTATCTTTATATTATTACCACGAGATTCAAACGACTTCTTTACTTTCTTAAAC
TCCCTCCAAGTCAAAACTAGTCAAACAAATTGATATGGATGGAGTAATTGATTAGTGTGATAGGAAAACCTCCACGTAGA
AGATGTTTTAACAAAGTAAATAATCTTGTTTATCAAAAGAATAATAGGTAAAGAATCTTCACAGAGACGTGATTCTCATG
GTTCACTTATTCAATTCCCTCATACAACAGAAATTTATAAAAGAAATATCCTTCATATAACCGAAGGAAGCTTTCAAACA
ACTACTTCTCAATATACTGCTGGTTGCTGGTTTTAATGTTTTCCACCTGGGTAGTACGTTCCCTTGAACTTTACACAAAC
GACGGCATTTCACTTCGGTGTTGTTTGATAGAGTCTATAGAAATAATGCTAACTAGAGTGTATTAGTAATGCTTGTATTA
GTTATGCTTGCATTAATTATACATAAATTATTTCTTATGCATTGTTTGGTTTGGTGTATTAAAAATAGCATGCATTGCAT
AAAAATATTTATTTACAAAGATATCCTCTAAAATTATGGTGGAAAAGATGTAAAAAAGGTTTTGAGGGGTAATTGAGTCT
TTCACCATGCTAATGCATGCATTAAATTCCCTTACATTACTAATACCTAGAAATCCATGGTATTAGTAATACACATCTCA
AGACACAACAGAGTGTATAACTAGTGCACATAGCATAAAAAAGTATACCAAACAACATATTACTAATACACAAAGCTAAT
GCATGCATTATTTTTGTTAATACACTCTACCAAACGGCCCCTTACTTAGGAGATAATGTCAGTGTTATCAAAGGTGAATA
GCGCAAAAAAGCTCTAAGTTTCTTTGGGGCTTTAAAGGCAAAGCATAAATAAAGCGTCGACTTTAATGATAAAAGGTGCA
AATGGAGGACAAAAATACAAATTTGCATCTGTAATCCGATTACAAGACTAATGATTATAAGCATGAATAACAAATATATG
GACAGAGAATTTTAAAAAAAAATTAAGATAAAGTGAAATATCAGGTGTTGTTTCTTCCGGATTAAGCTCATTGGCAAGGA
AAAGTATGTCTTAAAGCCTTAACAACAATACTAAAGCGCTCAACATGATTTGTATGTTGCTTTCAGGGCTTAAGCGCCTT
TGACAACACTGGATAGTGTAGACCATGTGGCATCCAGTTGAGCTGTCACTAAGTCAAGTCATAGTTATCTCTTTACTCGA
GTGTTGTTTGATGAGGTCTTTAGAATTTAAGTATTAGTTTACACTATTTGAGTTGAACTTGAAAAACAAAATTATTTGAA
GTTTCTGTTGATGAAATAGTTTGTGGAAGTTGAGTTGCGGTTGGATAGCTATAGTTTTTAGGGAAAAAAAGTGGATTTGT
GAGTGGAAGTTGAAAAATATATATTTGAAGTTGAAATACACTTCACACCACTATTTGAACTTGAAATAATATCTTTCACA
AAACTTGTGGAACAAACTTCGACTCGCGACTAATAAGTAAGAACATTTGGAAGTGAAGTTGTTAAAAAATGGGTCCTTAG
TGTATTAGATGGACGTCAAATTTGTTATTCTATATTTTGTAGTTACAATTATGTGTTGGAAGTTCTTGAAACTTCCTGAT
TTGCCAATTGACAACTCTTTTGGCTTTTTGACCAGCTGAGGAAGTGGAACGAGAGATGGGTGATATTGGATCCAACAACT
GGAAAAATGGAATATAAGTGTGTTTTTTTGGACTCGACATTTTCTTATAGTTTCTAAATCTCTATCATATGGTAGTTGCC
CTTGTTCAAGTTTTCTTGCATTTGGTTTCTAGGGCTAGGAGGAATGAGCCGACAATCAAGGGTACCATAATATTTGATGC
CAATAGCACGATATCCATATCTCCTGTAAACTTCCAGTAAGTTTTTAACATAATTTTTTTGATGAGTAAAAGAAATGATT
ATTTGAAACACTGGCATATCTTCCTGATGACTAATGCCATTTATTTCTTGTTCCGTGTATCCGGGTTTCAGTGGACTGCC
AAAATATGATAGCTGCTGTTTTTGTATCCAACTTTGATTTGTGAGATTCTTGTCCTATTTTCCCTGCTCTCCCCTCTCTC
TGAGGTCTAAGTGGGGAATTCCAAGCAAGTTCTTGTGTTGTTTCTTTTATTCTTAACTGTACTCAGATATTGGCACTCCA
CAAAAGAAGGAGTACTTCCTATGTGCAGAAACCCCTGGCGCAGCTAAGGCTTGGGTATCTACGTTGCAGTAAGTTATCAA
TGCTTTCTTTTTCTTTAGTGCTGTGGAGACTACAATCCTCTCATTGTTCTATGTTACCTCAATTGACAATGACACAATGC
TCTTTAGTTGGATATAGTTCGTAAAAATACCATCAGCTAAGTTGTGCAGATATTGTTCAGATTACAGATGATGTTTATAG
TAGCTTCATCTATGATTGTCATTGAAAGGAACTCCTAGTGATTTCATCTTGCGCTGCATGAATGAAATCATCCTTTTACC
TCTCTGACTTCTCTAAATCTGCTTTCTCAAGTTTCAATTTCTCCCTTTGGCTGACCATTCAAATGTTTAAATCTAAAGGA
ACATTGCTCGTTGTGAGGTTTAATCTTTAAGTTTTGATGGTGGAAGGAGTAATTTGTAGTCATTTAGGATGTTATAAATG
AGCATTTGGTTGTTTTTCAGAGAAAAATTCAATAAATAGAATACAAGGTAAAAACCATTATCTGATTGAGCAATATCAGA
AGTTAACAGTGTAGAATGGTTGAAATTTTCCTAATACTCATTAACGTATGCCAAAGTGGACACATACAAAAGACTTGAAA
AGGAACCAAAGCTTTTGAAGAACATCCCAGCTGTGTAGCTGCCATCAGATCACATGTTGATAAGTGGATAACTGTTTATC
TAGGTTTCCATTTCCTTTTAATGTTTAATTTGCCATCCTAACAGAATTAAGATGCTACAATGATGTGGGTGAGCCACCAA
CAATGAAACGACGACATTGACTTTGTTCTCTAGTGAGTAAGAGGTGAGGGAAGGGAAAGAAGACGAGATAGATGTCCGTG
GCTTCGTGTATTGGTGTTCAGCGGCTTTGTTGACCCAGGGTTTCTTATTTTTCTTTATCGTACTGTTGGCCTAGCAACAA
TGGTTATCTTTTTAAAATCACTGACAGTTCATTTTAAAACAGACCGTGTTGACTCAAGCTCTCCTATTTTATTCTAACTA
CCATATTTAAAGTGGATTGACCTTTTTGTATAGGATTATGTAATCCAACAAGCACCATTTTAGTCTTTTTTCTTGACATC
TATAAAATCCTTTACATGTTTCAGAAAAAGAATAAAAAGGGGATTGGCCTTGGAAAATAATTTGTAAAACAAAAGTTTTA
CTAAAGCTGCTTGTTGCGTGTGGGTAGCAGCACATGAAGCTTGCTTAACTCATGATAATCTGCAAAGAATAGGCATGGTC
ATCTGCTGTACATGTTACATATGTGAAGAAACAAATGAATCAGTTAATTTTCTTACATTGCAAATGTACTTGACAAATTT
GGACCATGTTCATAAATTTGGAATTAAGTAGGCCGTGCCTGGTAATCTACAGCAAGTAATTAGTAGTTGGAATGGACAGA
AGACCTGGAAGAGTCAAAGACAGTGCTACTTGAATGCTATTCCCACCTGTATAAGGTGGACAAATCTGGGTCAAGATGAA
TATAAGAAAGTTTTGAAGGGAAAAAATAACTCAGTTTTCATGTGAAATTTAGATGTTTAAAGCATCTTTTCTTTGGTGTA
AAAAGTATGTTGTAAATGACTTATACTCTCATGAAACCTTCTATATTCCTTGTACATAAGGAAATATCATTCCTTTTGTA
CTTTTAGTACCATCTTGATACCCTAATAATAAAATTTATCTTTCATTAAAAAAAAAAGGTTGCCATCAACGTTTAGGATA
ATAGAGGTTAACAATAAACAGAACATACACCATGAGATTTTTTACTTTTATTCCCTAAATATGCTCATTTAGGTGTTGGT
CTGCGTACATCCTACCCTCCCCAGACCCCACTTGTGTACACTGGGTATGTTGTTGTAGATAATTAGATTGTGTGGACACC
ATACTCAAGTTATGTGCATTTTATCCCGATCTCGTCCCATGAATGATATTCATCTACATTCATGTACCCCGAAATACAGA
ACCAGACAAGTTTGGTACCTTGGCCAAGCCTCCTAAAAGAGTTTGTGTAACAGGCTACCTCACATATTATATCTAAATAG
GTTTAGTTGAGCTCCTGTAACAGCTTTCGTTTCTCTTATGTTTTGTTCATCGTTTGAGGAGAGAGAAAAACCTCTTTTTG
AAGATGGTGGATTGGGCGGTTTGCCCTCCCTTGTTTAGACAGACTGACTTAATGACGTGTTCCCGCAAGCACTCTATTTC
ACATATGCCAGCCTCATTTTGTCTGCTATTATTACTTCTTATCTGCTTTTCTGTATATTGAATCAGTTGAATAGTTCAAT
AGAAGAGCTTTTGATGATATTAAGTTTCACAAAGCAGATTTTCTCTTTTTTTTCTTCTTTTTTTTTTCCTCTTTTTCTAA
ATTTTGTGCAGGATATAGCAGATTTTTAATCTTAATTATGATAGCATCTTCACTCTCTTATTCCTTATTTTCCTCTTTCA
ATGTATACAATCAGTGCGACACAGCTTGTCTTAAAGGCTCACAAAGAGGCTGTGAACTCATTAAGTGGAAATGGGTCAGC
AAAATTGGGAACAGTGGCCACTGTTGTCGCGGCAGCTAATTCAACTGCTCTTGAAGCTTCGAAGGAAATCGAGGCAGCAA
TGCAGATTGCAATGAGAAATGCTTTAGGAGCAATGTTGAACCGCCCACCTGATGGCCCTATGGATGACCTGTCAATAATG
AAGGTAAATGAAGTGCTACAATTTCATCTTTCTTTTAATCAGCAATATTTGTTTAGAAGTACAACTGAATCTAGTCAAAC
ACATGCTATAATGATGTGGAAATGACAGTCTCCTTCAAATCTTTAAATTTCTGCTATCTTGTCTTAGATGATTTTCTCTG
TAGGGCCTTGGTGTTCGTGAAAAGCAAGGTAGGCACTAGCTGTTTGCACTTTGCAGTTCAGAACACAATTTTCTTTTGAT
GTGACTGAGTGACTCTGCGTGTTTCTTATGTTATATCTCCTATAGGAGGGAATAGACTTTAGGGGTCAGCTTTGAAACCT
TCAGATTTTCTGTAGAAGCTTATCGCAGTTGTCTGCCACCTACATTTTCGTTAGGCCTACTGGAAATAGACATGTTTTTC
TGGTGCTTTCACTGATTTATCTCAAGATCATTAGTGAAGGATTTCTAGAACTCTATTCAACAGTTACTCCCCACTTCTTT
TGTACACCTTAGGTGTTGAGCAATTGGGATAATAAGGGGCCGATCTGACAGAAAATGAAGTTTGAACCAAATACAGCTGA
CTTATTTTTCTTTTTTCTTGTCGGATAATATAGGACAGCTTACTTGCTTTTCAAATTACTTCGAATCAAAACCCTCAGTT
GGCATTTTTATACCACATCATTCATCCTACTTTTGTTGCCAACAATCTGAATAATTGCATTGATAACTGAAGGTCTGAAC
TGGATTAGGTCTTGAATACACCCGACACTACTAATTATTTTGGCGGGCTCATTCTGTGATTGTGTCATCTTATTGAATAG
TCTAACGACTTGGTCTGCCACTGAGATTTGATAAGATTGTATTTATCACCTATTTTTTGACTCACATCATCAAGAACTCT
TCATGCACTAGAAACTCTATAAGGACCTTGCAATCTCAAAATAGGGGACTTGAGAATAAAGTGAAAAGGTAGAGACTCTT
GGTGGAATGCTAAGCAAACAATCCTGTTTCAATTCCTGAAGTGGGTTCTCTATGTTAAGGATTCGGATTATACATATTCA
CAGTTAGTCAACAACAAACTGAATACAAATTTACAAAGGCATTGCTTTATTGACTGTCTACTGCAGGAGACACTGAGAGT
TAAGGATGAAGAATTGCAAAATCTGGCCAGGGAATTACGTGCAAGGGATTCAACAATAAAAGAGTTAGCAGATAAACTAT
CTGAAACCGCTGAAGCCGCAGAGACTGCTGCATCTGCAGCTCAAACTATGAATGAGCAAAGGAAAATTGCTTGTGCTGAG
GTTGAACGCTTAAAGGCAGATTCAGAAAAGCAACTGGAATCGTCAAAGTCCAAGGTACTAATACTATAACACTACCTGCA
GTTAAAACATGTATATCATTGACGATCAGCTATTACATCGTATTTGACTCATGTTCTTGAATGTTATATTTGTAGCTGAG
GGAGTTTGAAGAGAAGTTTATGACCCTGAGTAAGGAAATGGATCAACTGATAAAGCAGAGAGATTCGGCAATTCAAGAAG
CACATTTATGGCGTTCTGAGCTCGCAAAAGCTAGAGAACAGGCAGTAATACTGGAAGGGGCTGTTGTTCGGGCAGAAGAA
AAGGTTAGAGTTGCAGAGGCTGATGCGGAAGCTAGAATAAGAGAAGCTGTACAAAGAGAGTCTGCTACTGCAAAGGAGAA
GCAAGAACTGCTGGCATATGTGAATATGTTGCAAGCACAATTAACAAGGTTTATTTTGTTATCTGTGTTAAAGATTTCAC
TGAATACATAGTTGCATAATCCTTTTTCCTTGTTCTGATTTCCTTGAAACATATTACATGAAATTTGATCCATTCTACAT
TTTAGTAGGCTTTGAGCAGGAAGAAGGTTTGGGGGAGGGCGTGTCAATCAAAAACTAATCTTTGTAGGAATACAACAACA
ACATACCCATGTAATCCCATCAGAATTCTTCGTAGGAATAGTGTACCTTTTTTTTTTACAAGGATTGTTTTATGATTAAA
TTACCTTACATCTCTTTAACTTGGTATTAGGAGCTTAAAGAGTTTAAGTATAGATGCATCATAGACATAGCAGTTAAATC
TGCTGAAATAGTAACTATGATTTTTATTATATTTGATATTTTAGTAGCTTCTCACATTCACATGATGAAAATCATGAGTT
GAGTCCCAAGCCATAGTATCCCCCCTCACTTTAATACAGTGTGAGTGGTGGTTAAGCGTTTGGGCAGGTGAGTCTTTCAA
ATGTAGGGTTTCAAAGTTGCCTCTGTTTCCTTCTCAGCTGTATTTTCTATATCATTGATGTTGTTTTCTTCTTGCTTGAC
TTAGAGATTAGAATTACTTGAACAATGGTTTTCCTCTTGCAGGCAGCATGTAGATATGAATCAAGTGTTTGAGAAGACAG
AGTCTTGCTCAAGTAGTATTAATAACTTACCACAAACCAAGCATGTGGATTTATCAGAAGAGAATGTGGACAAAGCATGT
TTAAGCGTTTCGAGGGACATCGATCATGTGCCTCCAGAGAATGTAGTTGATCTAACAGTAGATCAAACGAATCATCAGTC
AATTGAAAATGGTGAGTGGAGTGATATTCAACCAACAGAGTCCAGAATAGCTGATGTAAGAGAGGTAGCATCTGAAACAG
AAAGGAGCAGCTTAGACATACCAGTAGTTACATCACCTTCAAACGCGCATCAAGATCAAGGGTATAACTCTCATCAGCCT
TAGCTTTTTCATGCTGTCAACGGAGCGCCGTACATCACATAGAACCATATAACCCAATGCCAAATGTGCCCCAAGCAGTA
GCAGCTTTTCTTGGTCTTTAGGACCTTATTAAGTTTTACACTTACAATTATTGCCTGTCAGTGCGTTTAACTTTGTGCAT
AGTATCTTCTCTTCCTTTTAAACTTATTTATTCTTAAAGGATGAGGTAGCTGAGTCTTTTGTGATGTTTGAAGAATCTAA
ATAAAATCTCAGCTGATTGTGGTTATTCATACTTGAAGTTTGTATCAGTCCTGGACTTGTGTGGAGTCTAGTGCATGACT
ATGTTCCCAAATGTTTCTGATGCTGTGTTACAAGGTTTTGACCCAAACCTTCCAACTAAAATAAAATATCAGCTGATTGT
GGATATTCTCTTAAAGCCTAGTGTTGTATGACTATTTTTTTTTTTTATTTTGCTTTTTTGGTTTCTCATCCGGTGTCCGT
TATCCACATTGGAGTTTTACTAAATCCAAATTCGTGTTGAAAGGTCCCGTATTGGGTTAAAGTGCTCCCTAACTAAGGCG
ATTTTGTACCTTGGGGACTCGGTGTAAGGTTGCAAAGGAGTTTTAGAGTAATTCTTCGATAATCCATACTGCAACTCCCA
TTGCATCACTTTTAAATTTGACCAAATGGACTAGAAGGCTTCAGCCAAATTACAGAAGTAATAAACTATGCAGTTATATA
TATATATAACAACTCCATTGACAAAGGTCACTACAACAAAAATTACCTTTAGTGGCTTCAACAATATCATTTAAGTACTC
GTCTCAACCTCCAATCAACTAATATGCGGTGGAGTTAGGAATTTAAGTAATGGTATACAATTTTTTCTTCTTCAGTTGTG
TTAATCATGTCTGTGCAAAGTTAAATATAAACCTATAATAGCTAACGTTTAATATTTATACCCTATATAACTTTTCAACG
AAAGATATGCACAAGGTCACTCTTCGCCTAAATCTTTTACGAAGTGCGTCATCTAACTTTAAAATTTCCATAATATATAT
GTAACTAGTACTTATTATATTTACAAATATTAATATGTACATATGAAATAGATCAATACGACTTGAAAAAGATGCATACA
AGAATAAAATATTAGAAAAACCACACATTACCAAATATCCTAAGCCCATGTGCTAATATATGATCAATACCACTTGCGAA
AAGTTTTGCGTACGCACACTAATACTCACCATTTTTGTTTTTCATCTACATCATTGTTGCTAAGTCAACTATTGATTTGA
GGTCATCCCATTTATTCCCATGATCACCAAACAAATACTCCTCTTGAGTACTATTTGTGTTCCAAAAGCTAATTGAGCTT
GATGATGGGAATGTAGAGTCATGAGATATTAGATTTTGTTGGTTCCTAATTTCATCCATTTGAGCTTCATAATTATTATA
ATTTTGTTGTTGAAAAGATATATCTTTAAAGCTGTTGGAATGGTCATGATCAGTACTGTTTTCATCAGATTCCATGCTAC
ATGCTTTAGAACTTGCATCCCCAAGTAGTTGTTTCACTTCTTGTGTACTGTATGATGATCTCTTGTAAGTGGAAGTACTC
CTCTTGAATATTCTACATAGGGTCCAAACTTCCTGCCATTAATAGAACGACAATTTTATTATATCACTCTTAGAATATAT
ATATAAAAATCAATGTTTGCAAAAATATATTGACAAATGACTATAGTCTATAATTAATAATAACAAATTATCTCTTGATT
TGCTAAATTAAACAAGTAAAAGTGTGTATTTATTTTTAGTATATGATACTCCCTCTGTTTCAAAAAGAATGATCTAGTTT
GACTTGGAACGGAGTTTAAGAAAAAAAAAGATTTTTTAATCTTGTGGTTCTAAATTAAAGTTATGTTAAATGTACCAAAA
TGTTCTTTAATCTTGTGACCTTAAACATGCCAAGTGNNNNNNNNNNNNNNNNNNNNNNNNNNNNNNNNNNNNNNNNNNNN
NNNNNNNNNNNNNNNNNNNNNNNNNNNNNNNNNNNNNNNNNNNNNNNNNNNNNNNNNNNNNNNNNNNNNNNNNNNNNNNN
NNNNNNNNNNNNNNNNNNNNNNNNNNNNNNNNNNNNNNNNNNNNNNNNNNNNNNNNNNNNNNNNNNNNNNNNNNNNNNNN
NNNNNNNNNNNNNNNNNNNNNNNNNNNNNNNNNNNNNNNNNNNNNNNNNNNNNNNNNNNNNNNNNNNNNNNNNNNNNNNN
NNNNNNNNNNNNNNNNNNNNNNNNNNNNNNNNNNNNNNNNNNNNNNNNNNNNNNNNNNNNNNNNNNNNNNNNNNNNNNNN
NNNNNNNNNNNNNNNNNNNNNNNNNNNNNNNNNNNNNNNNNNNNNNNNNNNNNNNNNNNNNNNNNNNNNNNNNNNNNNNN
NNNNNNNNNNNNNNNNNNNNNNNNNNNNNNNNNNNNNNNNNNNNNNNNNNNNNNNNNNNNNNNNNNNNNNNNNNNNNNNN
NNNNNNNNNNNNNNNNNNNNNNNNNNNNNNNNNNNNNNNNNNNNNNNNNNNNNNNNNNNNNNNNNNNNNNNNNNNNNNNN
NNNNNNNNNNNNNNNNNNNNNNNNNNNNNNNNNNNNNNNNNNNNNNNNNNNNNNNNNNNNNNNNNNNNNNNNNNNNNNNN
NNNNNNNNNNNNNNNNNNNNNNNNNNNNNNNNNNNNNNNNNNNNNNNNNNNNNNNNNNNNNNNNNNNNNNNNNNNNNNNN
NNNNNNNNNNNNNNNNNNNNNNNNNNNNNNNNNNNNNNNNNNNNNNNNNNNNNNNNNNNNNNNNNNNNNNNNNNNNNNNN
NNNNNNNNNNNNNNNNNNNNNNNNNNNNNNNNNNNNNNNNNNNNNNNNNNNNNNNNNNNNNNNNNNNNNNNNNNNNNNNN
NNNNNNNNNNNNNNNNNNNNNNNNNNNNNNNNNNNNNNNNNNNNNNNNNNNNNNNNNNNNNNNNNNNNNNNNNNNNNNNN
NNNNNNNNNNNNNNNNNNNNNNNNNNNNNNNNNNNNNNNNNNNNNNNNNNNNNNNNNNNNNNNNNNNNNNNNNNNNNNNN
NNNNNNNNNNNNNNNNNNNNNNNNNNNNNNNNNNNNNNNNNNNNNNNNNNNNNNNNNNNNNNNNNNNNNNNNNNNNNNNN
NNNNNNNNNNNNNNNNNNNNNNNNNNNNNNNNNNNNNNNNNNNNNNNNNNNNNNNNNNNNNNNNNNNNNNNNNNNNNNNN
NNNNNNNNNNNNNNNNNNNNNNNNNNNNNNNNNNNNNNNNNNNNNNNNNNNNNNNNNNNNNNNNNNNNNNNNNNNNNNNN
NNNNNNNNNNNNNNNNNNNNNNNNNNNNNNNNNNNNNNNNNNNNNNNNNNNNNNNNNNNNNNNNNNNNNNNNNNNNNNNN
NNNNNNNNNNNNNNNNNNNNNNNNNNNNNNNNNNNNNNNNNNNNNNNNNNNNNNNNNNNNNNNNNNNNNNNNNNNNNNNN
NNNNNNNNNNNNNNNNNNNNNNNNNNNNNNNNNNNNNNNNNNNNNNNNNNNNNNNNNNNNNNNNNNNNNNNNNNNNNNNN
NNNNNNNNNNNNNNNNNNNNNNNNNNNNNNNNNNNNNNNNNNNNNNNNNNNNNNNNNNNNNNNNNNNNNNNNNNNNNNNN
NNNNNNNNNNNNNNNNNNNNNNNNNNNNNNNNNNNNNNNNNNNNNNNNNNNNNNNNNNNNNNNNNNNNNNNNNNNNNNNN
NNNNNNNNNNNNNNNNNNNNNNNNNNNNNNNNNNNNNNNNNNNNNNNNNNNNNNNNNNNNNNNNNNNNNNNNNNNNNNNN
NNNNNNNNNNNNNNNNNNNNNNNNNNNNNNNNNNNNNNNNNNNNNNNNNNNNNNNNNNNNNNNNNNNNNNNNNNNNNNNN
NNNNNNNNNNNNNNNNNNNNNNNNNNNNNNNNNNNNNNNNNNNNNNNNNNNNNNNNNNNNNNNNNNNNNNNNNNNNNNNN
NNNNNNNNNNNNNNNNNNNNNNNNNNNNNNNNNNNNNNNNNNNNNNNNNNNNNNNNNNNNNNNNNNNNNNNNNNNNNNNN
NNNNNNNNNNNNNNNNNNNNNNNNNNNNNNNNNNNNNNNNNNNNNNNNNNNNNNNNNNNNNNNNNNNNNNNNNNNNNNNN
NNNNNNNNNNNNNNNNNNNNNNNNNNNNNNNNNNNNNNNNNNNNNNNNNNNNNNNNNNNNNNNNNNNNNNNNNNNNNNNN
NNNNNNNNNNNNNNNNNNNNNNNNNNNNNNNNNNNNNNNNNNNNNNNNNNNNNNNNNNNNNNNNNNNNNNNNNNNNNNNN
NNNNNNNNNNNNNNNNNNNNNNNNNNNNNNNNNNNNNNNNNNNNNNNNNNNNNNNNNNNNNNNNNNNNNNNNNNNNNNNN
NNNNNNNNNNNNNNNNNNNNNNNNNNNNNNNNNNNNNNNNNNNNNNNNNNNNNNNNNNNNNNNNNNNNNNNNNNNNNNNN
NNNNNNNNNNNNNNNNNNNNNNNNNNNNNNNNNNNNNNNNNNNNNNNNNNNNNNNNNNNNNNNNNNNNNNNNNNNNNNNN
NNNNNNNNNNNNNNNNNNNNNNNNNNNNNNNNNNNNNNNNNNNNNNNNNNNNNNNNNNNNNNNNNNNNNNNNNNNNNNNN
NNNNNNNNNNNNNNNNNNNNNNNNNNNNNNNNNNNNNNNNNNNNNNNNNNNNNNNNNNNNNNNNNNNNNNNNNNNNNNNN
NNNNNNNNNNNNNNNNNNNNNNNNNNNNNNNNNNNNNNNNNNNNNNNNNNNNNNNNNNNNNNNNNNNNNNNNNNNNNNNN
NNNNNNNNNNNNNNNNNNNNNNNNNNNNNNNNNNNNNNNNNNNNNNNNNNNNNNNNNNNNNNNNNNNNNNNNNNNNNNNN
NNNNNNNNNNNNNNNNNNNNNNNNNNNNNNNNNNNNNNNNNNNNNNNNNNNNNNNNNNNNNNNNNNNNNNNNNNNNNNNN
NNNNNNNNNNNNNNNNNNNNNNNNNNNNNNNNNNNNNNNNNNNNNNNNNNNNNNNNNNNNNNNNNNNNNNNNNNNNNNNN
NNNNNNNNNNNNNNNNNNNNNNNNNNNNNNNNNNNNNNNNNNNNNNNNNNNNNNNNNNNNNNNNNNNNNNNNNNNNNNNN
NNNNNNNNNNNNNNNNNNNNNNNNNNNNNNNNNNNNNNNNNNNNNNNNNNNNNNNNNNNNNNNNNNNNNNNNNNNNNNNN
NNNNNNNNNNNNNNNNNNNNNNNNNNNNNNNNNNNNNNNNNNNNNNNNNNNNNNNNNNNNNNNNNNNNNNNNNNNNNNNN
NNNNNNNNNNNNNNNNNNNNNNNNNNNNNNNNNNNNNNNNNNNNNNNNNNNNNNNNNNNNNNNNNNNNNNNNNNNNNNNN
NNNNNNNNNNNNNNNNNNNNNNNNNNNNNNNNNNNNNNNNNNNNNNNNNNNNNNNNNNNNNNNNNNNNNNNNNNNNNNNN
NNNNNNNNNNNNNNNNNNNNNNNNNNNNNNNNNNNNNNNNNNNNNNNNNNNNNNNNNNNNNNNNNNNNNNNNNNNNNNNN
NNNNNNNNNNNNNNNNNNNNNNNNNNNNNNNNNNNNNNNNNNNNNNNNNNNNNNNNNNNNNNNNNNNNNNNNNNNNNNNN
NNNNNNNNNNNNNNNNNNNNNNNNNNNNNNNNNNNNNNNNNNNNNNNNNNNNNNNNNNNNNNNNNNNNNNNNNNNNNNNN
NNNNNNNNNNNNNNNNNNNNNNNNNNNNNNNNNNNNNNNNNNNNNNNNNNNNNNNNNNNNNNNNNNNNNNNNNNNNNNNN
NNNNNNNNNNNNNNNNNNNNNNNNNNNNNNNNNNNNNNNNNNNNNNNNNNNNNNNNNNNNNNNNNNNNNNNNNNNNNNNN
NNNNNNNNNNNNNNNNNNNNNNNNNNNNNNNNNNNNNNNNNNNNNNNNNNNNNNNNNNNNNNNNNNNNNNNNNNNNNNNN
NNNNNNNNNNNNNNNNNNNNNNNNNNNNNNNNNNNNNNNNNNNNNNNNNNNNNNNNNNNNNNNNNNNNNNNNNNNNNNNN
NNNNNNNNNNNNNNNNNNNNNNNNNNNNNNNNNNNNNNNNNNNNNNNNNNNNNNNNNNNNNNNNNNNNNNNNNNNNNNNN
NNNNNNNNNNNNNNNNNNNNNNNNNNNNNNNNNNNNNNNNNNNNNNNNNNNNNNNNNNNNNNNNNNNNNNNNNNNNNNNN
NNNNNNNNNNNNNNNNNNNNNNNNNNNNNNNNNNNNNNNNNNNNNNNNNNNNNNNNNNNNNNNNNNNNNNNNNNNNNNNN
NNNNNNNNNNNNNNNNNNNNNNNNNNNNNNNNNNNNNNNNNNNNNNNNNNNNNNNNNNNNNNNNNNNNNNNNNNNNNNNN
NNNNNNNNNNNNNNNNNNNNNNNNNNNNNNNNNNNNNNNNNNNNNNNNNNNNNNNNNNNNNNNNNNNNNNNNNNNNNNNN
NNNNNNNNNNNNNNNNNNNNNNNNNNNNNNNNNNNNNNNNNNNNNNNNNNNNNNNNNNNNNNNNNNNNNNNNNNNNNNNN
NNNNNNNNNNNNNNNNNNNNNNNNNNNNNNNNNNNNNNNNNNNNNNNNNNNNNNNNNNNNNNNNNNNNNNNNNNNNNNNN
NNNNNNNNNNNNNNNNNNNNNNNNNNNNNNNNNNNNNNNNNNNNNNNNNNNNNNNNNNNNNNNNNNNNNNNNNNNNNNNN
NNNNNNNNNNNNNNNNNNNNNNNNNNNNNNNNNNNNNNNNNNNNNNNNNNNNNNNNNNNNNNNNNNNNNNNNNNNNNNNN
NNNNNNNNNNNNNNNNNNNNNNNNNNNNNNNNNNNNNNNNNNNNNNNNNNNNNNNNNNNNNNNNNNNNNNNNNNNNNNNN
NNNNNNNNNNNNNNNNNNNNNNNNNNNNNNNNNNNNNNNNNNNNNNNNNNNNNNNNNNNNNNNNNNNNNNNNNNNNNNNN
NNNNNNNNNNNNNNNNNNNNNNNNNNNNNNNNNNNNNNNNNNNNNNNNNNNNNNNNNNNNNNNNNNNNNNNNNNNNNNNN
NNNNNNNNNNNNNNNNNNNNNNNNNNNNNNNNNNNNNNNNNNNNNNNNNNNNNNNNNNNNNNNNNNNNNNNNNNNNNNNN
NNNNNNNNNNNNNNNNNNNNNNNNNNNNNNNNNNNNNNNNNNNNNNNNNNNNNNNNNNNNNNNNNNNNNNNNNNNNNNNN
NNNNNNNNNNNNNNNNNNNNNNNNNNNNNNNNNNNNNNNNNNNNNNNNNNNNNNNNNNNNNNNNNNNNNNNNNNNNNNNN
NNNNNNNNNNNNNNNNNNNNNNNNNNNNNNNNNNNNNNNNNNNNNNNNNNNNNNNNNNNNNNNNNNNNNNNNNNNNNNNN
NNNNNNNNNNNNNNNNNNNNNNNNNNNNNNNNNNNNNNNNNNNNNNNNNNNNNNNNNNNNNNNNNNNNNNNNNNNNNNNN
NNNNNNNNNNNNNNNNNNNNNNNNNNNNNNNNNNNNNNNNNNNNNNNNNNNNNNNNNNNNNNNNNNNNNNNNNNNNNNNN
NNNNNNNNNNNNNNNNNNNNNNNNNNNNNNNNNNNNNNNNNNNNNNNNNNNNNNNNNNNNNNNNNNNNNNNNNNNNNNNN
NNNNNNNNNNNNNNNNNNNNNNNNNNNNNNNNNNNNNNNNNNNNNNNNNNNNNNNNNNNNNNNNNNNNNNNNNNNNNNNN
NNNNNNNNNNNNNNNNNNNNNNNNNNNNNNNNNNNNNNNNNNNNNNNNNNNNNNNNNNNNNNNNNNNNNNNNNNNNNNNN
NNNNNNNNNNNNNNNNNNNNNNNNNNNNNNNNNNNNNNNNNNNNNNNNNNNNNNNNNNNNNNNNNNNNNNNNNNNNNNNN
NNNNNNNNNNNNNNNNNNNNNNNNNNNNNNNNNNNNNNNNNNNNNNNNNNNNNNNNNNNNNNNNNNNNNNNNNNNNNNNN
NNNNNNNNNNNNNNNNNNNNNNNNNNNNNNNNNNNNNNNNNNNNNNNNNNNNNNNNNNNNNNNNNNNNNNNNNNNNNNNN
NNNNNNNNNNNNNNNNNNNNNNNNNNNNNNNNNNNNNNNNNNNNNNNNNNNNNNNNNNNNNNNNNNNNNNNNNNNNNNNN
NNNNNNNNNNNNNNNNNNNNNNNNNNNNNNNNNNNNNNNNNNNNNNNNNNNNNNNNNNNNNNNNNNNNNNNNNNNNNNNN
NNNNNNNNNNNNNNNNNNNNNNNNNNNNNNNNNNNNNNNNNNNNNNNNNNNNNNNNNNNNNNNNNNNNNNNNNNNNNNNN
NNNNNNNNNNNNNNNNNNNNNNNNNNNNNNNNNNNNNNNNNNNNNNNNNNNNNNNNNNNNNNNNNNNNNNNNNNNNNNNN
NNNNNNNNNNNNNNNNNNNNNNNNNNNNNNNNNNNNNNNNNNNNNNNNNNNNNNNNNNNNNNNNNNNNNNNNNNNNNNNN
NNNNNNNNNNNNNNNNNNNNNNNNNNNNNNNNNNNNNNNNNNNNNNNNNNNNNNNNNNNNNNNNNNNNNNNNNNNNNNNN
NNNNNNNNNNNNNNNNNNNNNNNNNNNNNNNNNNNNNNNNNNNNNNNNNTATGATGATGTAAAAAATTTACATTTTATTT
GGAGTATAAACAAATTAAATTCTTTAAAGTAATTAAAACGAAGAACTCTTCAAAATGTCTAAAATAGAAAGTCACTACTC
AAAAATTACTATTTTATGAGTGCAAAATGTTCAGTGACTACTTTCATATATATTTTGATAGAATTAATGAGAAAAAATAG
TTATGTTTTCATATGAAAATATTAGGAAATTTCTCAATATTTTAGCGAGAATTTGTTTCTGCCATACGTTTTCTTAGTGA
ATTAATTCGGTGCGAAATGAATAAAAACTTATAATTTATAACATAAATTTTTATTGATAATTCGAGATGAAAAAATTCTC
TATTTCTGAGAGAAAGTAATAGAGCGAGTATGATCATGAAAGATAATTTATGACTTCTCTGAAAATACAAAATCTGATGC
AATGAATAAAAAAAGAGTCAAATGTACCTTTTTTAATTTTACAATTTAAAACTAATATATTCATCGTTATAAAAATAACT
CACATATATCTTATCATTACATAAATGACCTAACTATCATCACAAGCAACTGTGGGAGTCCACTAGTGTGGGTATGGCAT
TGACTTGAAAAGTACAAAGTTTGAAGAAAACATGCAATTTACAGAAAAACATTTCAAAGACTTTAGAAAGTGCACAAGCA
AATAAAATAAATTATAATAATATAATAACTATAATAAAAGCCAATTAACAACTAAGGAATGAGTCTGGAAGATAGATAGA
TCATTGACCAAAGATACATTTATGTCAGACTCACCAGTTAACCAAGCAGAAGTAATGCGTCTGCCCCCATTGTGGACCTG
ATTATTGTCTTGCTTGGAATCTTAAGTCAAAGACAAAAAAAAAATTCCTCCTATTTTACTTTTTCTTTTTAGTTAACTAG
ATAAATAATTATTATAGGAAAAAATGATAAATATATCTCCAAACTATTATAAATAGTACTGCAGATACCCTTCATCGTAC
TTTGGAACATTGATGCCTCTGCTGTTAAAAAACTAGATCATATATGCCCTTCACTCTACCCTACTAAAATATTTGCTTTG
ACTCCACGTATTTGTCACTAGTGCTCAACCTATTAAAATAAAAATAATAAAAAAACTAAATCAGGAAATAATGACTAATA
GTCAAATAAAATAATGAACCTAATTCAAAATCCGTATTCTCTGGAAACAACATAAAAATTTGTTACGTTTAAATTACACC
TCCCAAAAAAAGTATAAAACAATCATTATTCAAATATAGAACCTAACAAAGGTTAGGATCAATCCCACGAGAAATGTGAT
TTGGACTTCGTTCAATTGCTATCATTCATTCTCTTATCATATTATTTCGAGGGGGGGGGGGGGTTGTGTAATGATCATAG
TTAATGTCGTCACAAGTAGAAAGTAAAAAAGTAGCAAGTTCATGTGTTTTGAATAATAAAAGACAAAACTAAGATGTTGT
GATCCCCAGAATTCATAACTAAGTAAAACCCGATATAATTAACTCTTTCTATTATGTAGGCTAAGTTCACCCAAGTGTTT
TGTCCCCTAAATAAGTGAATATCACCACATAACGTAGTTTGTCTACAAGTGTATGCTTTACTAACTCGTGGATGTTTTTA
CGATCCGTATTGCATAGTCGTAAAACTTAAGCTTCCATTTTATATCTCTGAATCTCCATCTATGAAGGCATCTATGACTC
GTCGTCCAAACCACAAGCTCGTAGAATGCACTCGTGAATTCTAAAATACCAATGAACAACTCCTAATTTTGTACTTCGTT
ACCAAATCTTTTTTTCTGAAAAAATATTACAAAACACATCAAATCTACTTTAACACACTAGAAAACTTACAAACATCGTA
CGTTTCAAACATCAAAAGTGTCGTAAATCCACGACACATCACTAGCACATCACTAGCCTAAAATTTTCAACTCACTTCTC
CAAAAGTTCTCTTACCCAAATTCTTTCACCATTGGTTCACCCATAACAATCTAAAAGGTCGTTACACCCCCCCCCCCAAC
CCCTTACTTCCTCTCTCTTCTACTTCTTTTTCTTTTTAGATATTGTTCACCATTTTAAATTTTAACTTTTCCCAACTTAT
GATAAAACAAGGGAGAAAAAAAGGAGGAAATAATGATGACATTTATATAGAAATAATTACTTCAATAGAAGATGATTTCA
TTAAGCCACTATGTACTTATCATGTATTTTTCTTTTGTGTGTACCCAAAATTCAAAATAAAAGAATGAAATAATTTTTTC
TCCTGTTCCCACTCCTACCTCACCATGATAATAATACAAATTAAAAGAGTATGAATTGTGTCACGGCTCAGACCGTCGTG
ATTGTCACCCGCACTAACCCTCTGATGGGAGGACCATTACTACAACCCACTACACAACTTAATGAAACTAGAACATTTAA
AGATACGGAAGCACGTTTAAATGTCTAAAGAAATATAGAGTTTCCATAAACTTTGAAGTTTAATACAACAACTACCAAAA
CATTTGCGAAAAATAATTCCTACAACATGAAAGTCATTGTACCAAAACTCTAATTTCAACAAGTCTAAGAAAAAGGGGTA
CAACCCCAACCAAGCATAAGAAATATCTAAAGAACTAGTCTAAGTTCGAAGAAAATGGACTAAACATAAGAGAATCCAAG
GCAGCCCGGAAGAACTGGTTCACCCTTGAATTCGGTCTCGATCATTTATCTCCAAGCAGAGGTCGATTAGTAACCGCCTG
AAGATGTCCTGTACTCAACAAAGAATGAGCAAGTGCAATATCAGTACACAACCACAGTGTACTGGTAGGATCATGCGGCT
GCTCCAATGAGTGAAACGTAGACAAGCAATCACAACATAGTATACACATATAAAGAATGCACAGAATTATCCTTTCATGA
GCAAGATACAGTTCTCAATATCAACAATAATTAGACATGAATATATAGAATCACAGTGGTCCTCTCATGGAACCCCTACG
CAAATTGTTAGTGTGTCGAAACGTGACATCTGATCCAATATATGTGTCAAAATGTGACACCCAATCCAATATATGTGTCG
AAACATGATACCCGATCAAATATATGTATCGGAACGTGACACCCAATCCAATCAACACAACCACAATCACAATCACACCC
ATAATGAACATTACTCATAATCATACAATCAAATATTAGGTTCATGGCATGCAATTGTTCATTCATACTCATTTTCATTA
GATTTGTTCTACATTACCTCATTCACATACATGCATGCATACAATGAATCAATTACCAACATATATCACACAAACAGTAA
ATCAAACCATCACCTACCTCGAAACCAAGCTTGAATCCTCCTAAGACACTTGAGCCTTCCCTTTTCGGATTCTTTCCGCT
TGTTCTTGGTCTAAAAACAATCAATTTACGCAAGGATCAATAAACAAGGCCTAATTTACTCGGATAATAATCAATTTATC
TATCCATGGTCAAACCCAAGATCCTATTATTCAATTAGGATTTTTCCCACCATTAACTTCAGGACAAAACCCTCCCCCAA
TGATCATTACGCAATATTTTAAGGTTTACAAATCAAATTATGGATTAGGGGAGTAAATCTTACCTTTAGCGCTAGAAAAT
GTGGGAAACTGGTCAAGAATTGTTCTAGGTCGTCTCCTAGCTCTCAAGGACCAAGTTTTGCAGAAAATAATGAATTTGAG
GTTTTTCCCAACTTAAGTAGTGACTGTCCCGCCGTAGCGGGACCCAGCCCGCCGTAGCGGGACCCAGCCCGCCACAGCGG
CCCCGTCTTGGTGGAATTAATCCCCCCCTGGTGGCTTGCACGGAGACAGAAGCTCAGAATTTGAGTTCCAAGCTCCCATT
TCACAACACACTTTCAAACCAGGACGTTCTAAAACTACCCTTTCACGCTAAGATCAGTTTCGGGAGTTCTAATCGCCCGA
ATTTGATTTCGTAAAGCCGTATAGGCTCCTTAACGTATTGTCTATCCACTCATGCGATGAAATTCATAATTAGATCCCCC
ATTCATTACCATATTTCCCCAAACCATACCTGACTCAGATTTCGTCCAAATCTGAACTAGGCTAAAAAATTTAAGTCACT
ACTCAAAAGTTTCTCTGGTCAAAATTCTTTCCCCATTGGCTTTTCTATAACGATGAAAACAGGTCATTACAATAGATACC
AATTTACCCATTACTCGTTCCTGAGTGATAAACTAGGAAAAACTGGCTAAGGTAAGAGTAGAGTAATACTTGATTAATCA
TCAAACAATTGGGGATACTTGTCTCGCATGTCCTTCTCGGTTTCCCAAGTAGCTTCCTTGATTGGACGATGCTTCCATTG
AACTTTCACGGACTTTATCTCCTTGGTCCTCAACTTCTGAACATCGCGATCAAGTATTGCAACTGGTTTCTCTTCATGCT
GAAGGTCTTTGTCCAATAGAACTGAGTCCCACTTTATAATGTAATCTCTATCACCGTGATACTTCTTCAACATGGACACA
TAAAACACTGGATGAACTCCAAATAAGCTAGGGGGTAAGGCCAATCTATAAGCCACTGGCCCTACACAGTCAAGGATCTC
AAATGGTCTAACGTATTGAGGACTAAGATTTCCCTTCTTGCCAAATCTCATCACCCCTTTCATGGGTGGCACTCTTATAA
GGACTTGCTCACCAGTCTGAAATGTCATGTCCCTTACCTTACGGTCCACATACTTTTTTTGTCTACTCTGGCTACTAGAA
GCTTAACTTGAATGCTTCTTACCTTATCATCCTTCACCAAATCAACCCCCAAAGGTTTCACATCTCCATTCTCAAACCAC
CCTATGGGTGATCTACATTCCCTCCCATAAAGTGCCTCAAAAGGTGCCATGTCAATGCTGGCGTGATAGCTGTTATTATA
GGAGAACTCACACAAAGGTAGAAACTTATCCCAATGCCCTCCAAAGTCGATCACACATGCTCTCAACATATCCTCTAACC
CTTGAATCGTTCTCTCTGACCTGCCCATCCGTCTGTGGATGGAAAGTTGTGCTAAAAGCGAGTTGAGTGCCTAACTTCTC
ATGCAATTTTCCCCAAAACTTGGATGTGAACTGCATACCATGGTCCAATATGATAGAAAGGGGCACTCCATGCAGCCTCA
CTATCTCTTTCGTATAAACCTTAACCAACTGCTGAGCATTATAGTCTACTNNNNNNNNNNNNNNNNNNNNNNNNNNNNNN
NNNNNNNNNNNNNNNNNNNNNNNNNNNNNNNNNNNNNNNNNNNNNNNNNNNNNNNNNNNNNNNNNNNNNNNNNNNNNNNN
NNNNNNNNNNNNNNNNNNNNNNNNNNNNNNNNNNNNNNNNNNNNNNNNNNNNNNNNNNNNNNNNNNNNNNNNNNNNNNNN
NNNNNNNNNNNNNNNNNNNNNNNNNNNNNNNNNNNNNNNNNNNNNNNNNNNNNNNNNNNNNNNNNNNNNNNNNNNNNNNN
NNNNNNNNNNNNNNNNNNNNNNNNNNNNNNNNNNNNNNNNNNNNNNNNNNNNNNNNNNNNNNNNNNNNNNNNNNNNNNNN
NNNNNNNNNNNNNNNNNNNNNNNNNNNNNNNNNNNNNNNNNNNNNNNNNNNNNNNNNNNNNNNNNNNNNNNNNNNNNNNN
NNNNNNNNNNNNNNNNNNNNNNNNNNNNNNNNNNNNNNNNNNNNNNNNNNNNNNNNNNNNNNNNNNNNNNNNNNNNNNNN
NNNNNNNNNNNCTGAGATGCCCAACTACATGAATTTAGGCTTCAAGGTTCGAATCTCCTTGGCCAAAGGTAGCTTGGACA
CACCCAAGCTAGCTAGACTACCCATACTCACTACCTTCCAGCTTAATGCGTCTGCCACCACGTTAGTCTTACCCGAATGA
TATTGGATGGTGACATCATAATCCTTAAGTAACTCCATCCACCTTCGCTGTCTAAGATTTAGGTCCTTTTGAGTGAATAC
ATGCTGCGGACTATGCTGGTCAGTAAGCACCTCACACTTGACACCATAAAGGTAATGTCACCATATCTTAAGGGCAAACA
CTACCGCTGCAAACTCCAAATCATGCGTAGGGTAGTTCATCTCATGCACCTTTGACTGTTGTGAAGCATAAGCTATAACA
TTCTTATCCTGCATCAACACAACACACAAATCTGAATGTGAAGCATCACAATAAATAATAAAATCTTTACCTTTCACCGG
TAGTGCCAAAATAGGTGCTATGGTCAAAAGAGTCTTAAGCTCTTGAAAGCTCTCTTTACATTTTTTGGTCCATTTGAAAG
GCATCTCCTTTTTGGTCAGCCTTGTCAGATGTGTGGCAATAGAATCAAAGTTTTTCACAAACTGACGAAAGTAGCTAGCG
AGCCCCACAAAACTCCTAACTTCAGTCACAAAGCTAGGCCGGACCCAATTTTTAACCGCTTCAATCTTTTGGGGATCTAC
CATTACCCCTTCCCTTAAAACTACATTCCCCAAAGAGGAAACTGAATCCAACCAGAACCCACACTTGGAAAATTTGGCAT
ACAACTTTTGTTTCCCAAGGACACCCAAAACAATGCGAAGATGGTCTGCATGCTCTTCCTTACTCCTTGAATACACCAAA
ATGTCATCAATGAAGACAATAACAAAAGAATCCAGAAATGATTTGAACACACCATTCATCAAACTCATGAAAGTTGCAGG
CACATTGGTCAACCCAAACGACATCACTAGAAACTCATAGTTCCCATAACGGGTCCTGAATGCCATTTTTAGTATATCAT
GAGGCCTAATCTTTAACTGATGGTAACTAGACCTTAGATCAATCTTAGAGAAAACGGACACACCCTGCAACTGGTCAAAA
ATATCATCTATTCGAGGCAACATATACTTATTCCAAATGGTGACCCTATTCAATTGTCGATAGTCTATGCACATCCTTAT
ACTACTATCTTTTTTCTTAACAAACAAGACAGGAGCACCCCACGGGGAAGCACTAGGACGAATGAACCCTTTATCAAGAA
GCTCATGGATTTGATCCTTAAGCTCTCTCAATTCAATCGGAGTCATGCGATACAGAGGGATGTAAATGGGGCTAGTGCTC
GGTTCCAAATCAATGCAGAAATCATATCTCTATCTGGAGGCATACCAGGAAAATCGGTAGGGAACACACCCTTAAATTCA
GACACTACAGGTATAGCCTTAATAAAGGGAGACTCAACCTCAACATCCCGAATATGAGCCAAATATGCCAAACATCCCTG
CCCCACCAGTTTCCTAGCCCGAATGGAGATATGACCTTAGCTGGCTTAGGCTTGTACACCCCTTCCCACTCTAACTTTTC
CCTACCCGGGATCCTTAAAGTCACAAACTTAGTATTATAATTAAGCACAACATAATAGGGGGACAACCAAGTCATGCCTA
AGATTATATCAAAGTCAGTCATATCTAGAATAACCAAATCAACCCAAGTCTGAAAACCCATAAATAAGATTGGACAAGTA
CGATAGACATGGGTGATTATGACAGACTCTCCAACTAGGGTAGAAACATGGATGAGGGCATTAAGTACATCACAAACCGC
ATCAAATCCCAAGGCAAACTGAACTGACACATAGGAATAAGTAGAACCCGGATAAAAAAAATTGTAGCCATCCGATGACA
AAAAAAAATAGTACTTGTGATCACTGTGTCAGACGTCTCAGCCTCGGTCATGCCCGGGACGGCATAACATTGAGCCATGT
CATCTTGACAAGCGACCTCCTTGCTTGGTTGCACCGCTCCTCTACCTGCATTACCATTTCCCCGGCCTCACTGATTCTCT
CCTCAACCACCTTGTGGACATCCTCTGCCATTATTATTGTTGCCCGCAGGTACCAATGCTCTAGTCTGCTGGTGTGCGGG
GTCAACCATGCGTATGTGGGGACAATCTCTGCTCATATGTCCAAGTTCTCCACAGTTATAACAAGTGCGGTCAAAAGACG
GCATGCCTCCTGCCGAAGGTGCGGCTCCCTTGCTATCCTGAATAAAATTTTGTTGTGGAGTTCTCGAGTAACCACTGTAG
AAGCGGGCATGACTGACTGAATTGGCCGGGCTGCAAGTGTAGGCCTGCCTGAACCTCTGGAGTAGGACCCATGAAAGTTA
CCTGTGCTCTTGGGCTTCTTAGTCAAAGCCTTGGCCTGCCCATCACATCGAACTCCTTTTACTTTCTTCACAAAGTCGAT
CACTTCGTTAACAATTTTACCTGCAGAGGTCATATTAACAGACAATACATGTAGCTCGGAGTTTAATCCCTTGACAAATA
GACAAATCCTCTCCTTCTCAATAGTCACCAATTGTGTAGCATATCTAGACAATGCATGGAACTTAGCCTCACAATCAGCT
ACAGACATACCACCCTGTTCCAAAGACATGAACTCATCCTTTTTGCGATCCCTCAAAGTCTGGGGCACATACTTTTCCAG
AAATAAATCGTGAAACTGCGTCCAAGTAAGTGGGGGCAAGACTGGCAATCTGCATTCTACATAGGCTCTCTACCACTGCT
TAGCCTCTCCTTGAAGCTGGAAGGTCACGAACTCTACTCCATGCTGATGTACAATATCTAACTTATGAAACCTCTCATAA
CAATACAAAATAAATTCATAGGCTTCCTCACTCTCAGAACCATGGAACACAGGCAACTTCAATTTCAGGAACTTAGTCAA
CATCTCATGCTCATTAACAGTCATCACATGACCTAATAGGGGAACGAAAAAAGCATCAATGCCTAATGCTCTATCCACTC
TGGGAATAGCAGCAGTAAAGGGGCGGTTGGTTGGAGGTTGAGCAACTTGCACTATTGGAAGGACTTTGGGGCCGACCAAT
CCATTCAGAAAAGTCATGATCTGCTGAGCTAACACTAGGTCTAAGGGAGGAACGTCGGTATTACCTGCCGATGCATCTTC
CTCTGGTCCAACATCCTTCTTGTTCCCAAACTCCACAATCTCTTCTACCTCTTCTTGGGGTGCAAGAGGGGCCTTTTCCC
GAGGAACATTCTCAGTTGGGACTCCACTCCTGGCGGGTGCAACTCTTTCTCAACCTCTACCCCTTCATCTTCCTCTTCCT
CTTCCTCTTCCTCTTCCCCTTCCTCGACCACAACCTCTTGTTGTGGACTTCTCTACTGGCTCATTGACGAGGGCTACGGG
TCTAACGTTGTTGAATCGCGTGTTTACCATCTGCAGACAAAAGAGTGAAGGAGATTAGATATCAATTTGGATCACCAGAT
ACCAATTGGAATAAAGTCATATCACGAAAGGAGAAAAAGACACAGAGATTTCCTAAAGTCATGTAGCCTCTCAAAGAAAA
GTACAGACGTCTCCGTACCCTTCCGTAAGACTCTACTAGACTCATTTTGGTACAATGAGATCAATGAATCTAGGGTTCTG
ATACCAACTTTGTCACGACCCAGACCATCGTGATTGACACTCACACTAACCCTCCGATGGGAGAACCATTACTACAACCC
AACTACACAACTTAACAAAAACTAGAACATTAAAGATATGGAAGCACGTTTAAATGTCTAAAGAAATATAGAGTTCCCAT
AAACTCTGAAATTTAATAAAACAACTACCAAAACATTTGCGGAAAACAACTCCTAGAACTTGAAAGTCATTGTACCAAAA
CTCTAATTTTAACAAGTCTAAGAAAAAAGGGGTACAACCCCAACCAAGCATAATAAATATCTATAGAACTAGTCTAAGTC
CGAAGAGAATGAACTAAACATAAGAGAATCCATGGCAGCCTTGAAAAACTAGCTCACCTTTGAATTCGGTCTCGATCAGT
TATCTCCAAGCTGAGGTCGATCAGTAACCAACTGAAGATGCCCTGTACTCAACAAAGAACGAGCAAGTGCAATATCACTA
CACAATCGCAATCGCAGTGTACTGATAGGATCACACGGCTACTCCAATGAGTGAAACATAGGCAAGCAATCACAACATAG
TATACACACATATATAGAACACACAGATCAAGCATCCTTTCAAGAGCACAATATAGTTCCCAATATCAACAACATTTAGA
CATGTATATATATATATATATATATATATATATATATATATATATATATATAATCACAGTGGTCTTCTCATGGAACCCAT
ATTTAAACTGTTAGTGTGTCAGAACGTGACGCCCGATCCAATATATGTGTCGGAACATGACATCCGATCCAATATATGTG
CCGGAAGGTGACATCTGATCCAATATATATGCCGGAACGTGACACCCGGTCCAATCAACATAACAACAATCACAATCACA
CCCATAATGAACATTAGTCATAATCATACAAATAAGTATTAGGTTCATGGCATGAAATTGTTCATATTCATACTCATTTT
CATTAGGTTTGTTCTACATTGCCTCATTCACATACATGCATGCATACAATAAAGCAATTGCCAACATATATCACACAAAC
AGGAAATCAACCATCACCTACCTCGAAATCAAGATTGATTCTTCCTAAGACACTTGAGCCTTCCCTTTCCGGATTCTTTC
CGCTTGTTCTTGGTTTGAAAACAATCAATTAACGCAAGGATCAATAAACAAGTCCTAATTTACCCGGATAACAATCAATT
TATCTATCCATGGCCAAACCCAAGATCCTATTATTCAATTAGAGCTTTTCCCACCATTAACTTCAGGTCAAAACCCTCCC
CCAATGATTATTACCCAATATTCTAAGGTTTACGAATCAAATTATGGATTAGGGGAGTAAATTTTTTATCTTTAGCGCTT
GAAAACATGGGAAACTGGTCAAGAACTATTCTGGGTCGTCTCCTAGCTCTCAAGGACAAAGGTTTGCAGAAAATAATGTA
TTTGGGGTTTTTCCCCGACTTAAGTCACCACTGTCATGTCGTAGTGGGACCCAGCCTTCCATAGAGGCCCCGCCCTAGCG
GCTTTCACGGAGACAGAAGCTCAGAATTTGAGTTTCAAGTTCCCATTTCACAACACACTTTCAAACCAGGGCGTTCTAAA
ACTACCCTTTCACGCCAAGATCAGTTTCAGAAGTTCTATTCTCCCGAATTCGATTTCGTAAAGTCGTACAGGTTTCTTAA
CATCTTGACTATCCACTCATATGATCAAATTCATAATTAGATCCCCCGTTCATTACCAGATTTCCCCAGACCATACCTTA
CTCAATTTCATCCAAATCTGGACCAGGCTAAAAAATTTCAAGTCACTACTCAAAAGTTTTCTGGCCCAAATTCTTTTCCC
ATTGGATTTTCTATAACAACGGAAGCAGGTCGTTACAATATGTAAGTTCATTTCAAATTTGAGTCTCTGGTATCCTAATT
AAGAATAAGAAATAAAAAAAAAGAATTAGAAAAAAGAAATGAACAAGACAAATGGAAAATTGATAGAAAATTTTATATTA
ATAAAAATAATAATTTTTTTTTAGATGAACAATCAGATGGGACAAGTATGTATTTTAGTTGGATCCACATTTATGAGTTA
GGTTATAATAAATTGGGGTTGATTTTAAATAGGCAAATAGGAATACATCATATAATTAATAATTTTTTGAATATTATTTT
GAAGTGTTTCGGGTCAAATTATGAATCATATGTGGTTATTGTTATTTATTTAAGAAGGATTAAATTCAGACTAATCAGAT
AAGACTACATGATTTATAAATATTTAATGATTTTACTTTAGCTGAATTGAAAAATTAGGCCAAATTTGAGCCAAAGGGTT
GATATTGAGAGTATTTTTGAGCCAAAAAGTTGACGTCAAGGGTACTTGGGGGCCGAAAGGAGAATGGAAGATTGTTTTGT
ACCAATTCAAATAGTTGAGGGGCATTTTAGGTCCTTCTCCGATATAAAAACAAAATTTTCATGCCAGTTAGAACATTTAG
GGGTCGTCTAGCAGTATTAGAGAATCTACTATATGTATTATTCATGATACTATATAATTCTTTTTTGGTAGAATTATTAG
TTTTATATGATAAGTTTAATAAGTATTATAGATTAAAGATAGTTAATACGTAGTAAATCATGATGTTAATAATTAATAAG
TTATTAATATATGAATAAGTATGAATAAAGATAGAATTGTCCTTAACACAGTAAATCAAACAGTGGATAGGAAATAGTCT
CAACATAACAAATCTGAACATAACTAATCACGATATTACTTTCCAGCATTTCTAATACACACTGTTTTGTACTATTCTTA
TACACTCAATCAAATGAACTATGAGATCTTTGTGTTATAAATATATTGTATTGTGGATGTTCACTACACAACTTATTGGA
TAAACTTTTAATTGTGTAAGCTTGCAATTAGATAATCATACAATTTGATAAGCTTGTAAAATAACTTTTATTTTTCTATA
AATAGAAAGTCAATTCAATTCATCTGTATATCAACATGACGTTGAATAATATATTAGATTTTTTTAATATTTTTTTCTAG
TGTATTTATTTTATAGTCTTTACTTTCATAACACAACGCAAAACACAACATTACCGTTTGAAGTGAGCTTTCAAAATCTT
TCAAATTCTAGTTTTGAAATTGCCAACAAACTTCAAGAAATTACTTACTGTATATTATGATGCTTTACAGATTGAGACAG
TATGTGTTTGGCTAGGTTTTGTTTAATTCCTTCATTTAATAATGTTACATTTTATTTGGAAATTAAGAAAAAATGAAATT
GAATAATGTATTAGCAATGGCAAATTTTATGTGGAAATTATTTGCTTGCATACTCCAAACTAAACTACATCACCTTAGAG
TTGACACCTCATTCATTTATCTATTTGCTTTTCTTTTCTTATTTTCTTTTTCTAGTTCATGAAACTAATATTATATATAT
AGACAAAGAAATGATGAGTAATGGCAATATGTCAGATTCATGTGTAGAGACTTTCTTTAAGAAGCTTCTTATTTGACCTT
TTCAATCCACAATGTATTTTCTAGATATAGCCCTTGATTTTCGTTGAATGTTCCTTTTTAGAAATTTAACTTTTATGAAG
ATATAAGTTTTAAATTAATCTATTGCTCCAGGATTTTAATATTTTCAAGAAGCAATATAAAATATATTACTCCACAAACC
GGAAAGGATAAATTATTTTCCATTCAATTTGTATGGGGGACAACTTTAAACAAAACTTAGGAGTTAGGATTATGGTATTG
TGAGTGGGGGTGGGGTGGGAGGTTACTTATTCTAGTATTATATTATTGTGATATTATTTGACTTAGTACGATGTTTAACA
AAAATAGATTTTTGAAATTTATGATCTAAAATAATCCTTAGATATTTTGTGTGGTTGTAAATCATTTCATTAAGGGTAAA
ATGAGGGATTTTGAAGTTATATTGTTTCTAACTATAATAATGTTACATTCTTTTTGGAATAAACTAAAAATGAAAAAAAT
CACTAATATAGGACGAAGAGATTACATTTTTTGGAAAAAAGGAAAGTAATACTAAGATGTGTCGGGAAGTCTTCGTTTTT
TTTTAATTTATCCTAGTCTTAGGAACTATTTGACCATAGATTTTCCAAGTAAAGTTTGAGGAGAAATTTGTCAAATAATA
TTTGTCCATATAATTTGTAATTATTTGGCAATTTGTTTTTAGCAAATAACCCAAATTTCTAAATATTAGAAAAAACTAGT
ATTTGGGTCAAATCTCATTATTTTGGAGCTTTCAAAAAATTTAAATTCTATACCAAATTTTTATCTTTTACAGCAACACC
CTCTATTTATTAACACCAACACACTCGCTTCGAATTACCACATTATTTTAGTGTCATGAACACTACTTGTTATTTTTTGC
AACGAAAATCCAACTGACTTGTTGTGGAAGTCATGAATCTTTTTACGTTGACGTTTTCATCTTGCTAAGTAATACAAATT
TGTGGTTAGTTTTGATATCTTTTAAAACTTATGGGTATAAAANNNNNNNNNNNNNNNNNNNNNNNNNNNNNNNNNNNNNN
NNNNNNNNNNNNNNNNNNNNNNNNNNNNNNNNNNNNNNNNNNNNNNNNNNNNNNNNNNNNNNNNNNNNNNNNNNNNNNNN
NNNNNNNNNNNNNNNNNNNNNNNNNNNNNNNNNNNNNNNNNNNNNNNNNNNNNNNNNNNNNNNNNNNNNNNNNNNNNNNN
NNNNNNNNNNNNNNNNNNNNNNNNNNNNNNNNNNNNNNNNNNNNNNNNNNNNNNNNNNNNNNNNNNNNNNNNNNNNNNNN
NNNNNNNNNNNNNNNNNNNNNNNNNNNNNNNNNNNNNNNNNNNNNNNNNNNNNNNNNNNNNNNNNNNNNNNNNNNNNNNN
NNNNNNNNNNNNNNNNNNNNNNNNNNNNNNNNNNNNNNNNNNNNNNNNNNNNNNNNNNNNNNNNNNNNNNNNNNNNNNNN
NNNNNNNNNNNNNNNNNNNNNNNNNNNNNNNNNNNNNNNNNNNNNNNNNNNNNNNNNNNNNNNNNNNNNNNNNNNNNNNN
NNNNNNNNNNNNNNNNNNNNNNNNNNNNNNNNNNNNNNNNNNNNNNNNNNNNNNNNNNNNNNNNNNNNNNNNNNNNNNNN
NNNNNNNNNNNNNNNNNNNNNNNNNNNNNNNNNNNNNNNNNNNNNNNNNNNNNNNNNNNNNNNNNNNNNNNNNNNNNNNN
NNNNNNNNNNNNNNNNNNNNNNNNNNNNNNNNNNNNNNNNNNNNNNNNNNNNNNNNNNNNNNNNNNNNNNNNNNNNNNNN
NNNNNNNNNNNNNNNNNNNNNNNNNNNNNNNNNNNNNNNNNNNNNNNNNNNNNNNNNNNNNNNNNNNNNNNNNNNNNNNN
NNNNNNNNNNNNNNNNNNNNNNNNNNNNNNNNNNNNNNNNNNNNNNNNNNNNNNNNNNNNNNNNNNNNNNNNNNNNNNNN
NNNNNNNNNNNNNNNNNNNNNNNNNNNNNNNNNNNNNNNNNNNNNNNNNNNNNNNNNNNNNNNNNNNNNNNNNNNNNNNN
NNNNNNNNNNNNNNNNNNNNNNNNNNNNNNNNNNNNNNNNNNNNNNNNNNNNNNNNNNNNNNNNNNNNNNNNNNNNNNNN
NNNNNNNNNNNNNNNNNNNNNNNNNNNNNNNNNNNNNNNNNNNNNNNNNNNNNNNNNNNNNNNNNNNNNNNNNNNNNNNN
NNNNNNNNNNNNNNNNNNNNNNNNNNNNNNNNNNNNNNNNNNNNNNNNNNNNNNNNNNNNNNNNNNNNNNNNNNNNNNNN
NNNNNNNNNNNNNNNNNNNNNNNNNNNNNNNNNNNNNNNNNNNNNNNNNNNNNNNNNNNNNNNNNNNNNNNNNNNNNNNN
NNNNNNNNNNNNNNNNNNNNNNNNNNNNNNNNNNNNNNNNNNNNNNNNNNNNNNNNNNNNNNNNNNNNNNNNNNNNNNNN
NNNNNNNNNNNNNNNNNNNNNNNNNNNNNNNNNNNNNNNNNNNNNNNNNNNNNNNNNNNNNNNNNNNNNNNNNNNNNNNN
NNNNNNNNNNNNNNNNNNNNNNNNNNNNNNNNNNNNNNNNNNNNNNNNNNNNNNNNNNNNNNNNNNNNNNNNNNNNNNNN
NNNNNNNNNNNNNNNNNNNNNNNNNNNNNNNNNNNNNNNNNNNNNNNNNNNNNNNNNNNNNNNNNNNNNNNNNNNNNNNN
NNNNNNNNNNNNNNNNNNNNNNNNNNNNNNNNNNNNNNNNNNNNNNNNNNNNNNNNNNNNNNNNNNNNNNNNNNNNNNNN
NNNNNNNNNNNNNNNNNNNNNNNNNNNNNNNNNNNNNNNNNNNNNNNNNNNNNNNNNNNNNNNNNNNNNNNNNNNNNNNN
NNNNNNNNNNNNNNNNNNNNNNNNNNNNNNNNNNNNNNNNNNNNNNNNNNNNNNNNNNNNNNNNNNNNNNNNNNNNNNNN
NNNNNNNNNNNNNNNNNNNNNNNNNNNNNNNNNNNNNNNNNNNNNNNNNNNNNNNNNNNNNNNNNNNNNNNNNNNNNNNN
NNNNNNNNNNNNNNNNNNNNNNNNNNNNNNNNNNNNNNNNNNNNNNNNNNNNNNNNNNNNNNNNNNNNNNNNNNNNNNNN
NNNNNNNNNNNNNNNNNNNNNNNNNNNNNNNNNNNNNNNNNNNNNNNNNNNNNNNNNNNNNNNNNNNNNNNNNNNNNNNN
NNNNNNNNNNNNNNNNNNNNNNNNNNNNNNNNNNNNNNNNNNNNNNNNNNNNNNNNNNNNNNNNNNNNNNNNNNNNNNNN
NNNNNNNNNNNNNNNNNNNNNNNNNNNNNNNNNNNNNNNNNNNNNNNNNNNNNNNNNNNNNNNNNNNNNNNNNNNNNNNN
NNNNNNNNNNNNNNNNNNNNNNNNNNNNNNNNNNNNNNNNNNNNNNNNNNNNNNNNNNNNNNNNNNNNNNNNNNNNNNNN
NNNNNNNNNNNNNNNNNNNNNNNNNNNNNNNNNNNNNNNNNNNNNNNNNNNNNNNNNNNNNNNNNNNNNNNNNNNNNNNN
NNNNNNNNNNNNNNNNNNNNNNNNNNNNNNNNNNNNNNNNNNNNNNNNNNNNNNNNNNNNNNNNNNNNNNNNNNNNNNNN
NNNNNNNNNNNNNNNNNNNNNNNNNNNNNNNNNNNNNNNNNNNNNNNNNNNNNNNNNNNNNNNNNNNNNNNNNNNNNNNN
NNNNNNNNNNNNNNNNNNNNNNNNNNNNNNNNNNNNNNNNNNNNNNNNNNNNNNNNNNNNNNNNNNNNNNNNNNNNNNNN
NNNNNNNNNNNNNNNNNNNNNNNNNNNNNNNNNNNNNNNNNNNNNNNNNNNNNNNNNNNNNNNNNNNNNNNNNNNNNNNN
NNNNNNNNNNNNNNNNNNNNNNNNNNNNNNNNNNNNNNNNNNNNNNNNNNNNNNNNNNNNNNNNNNNNNNNNNNNNNNNN
NNNNNNNNNNNNNNNNNNNNNNNNNNNNNNNNNNNNNNNNNNNNNNNNNNNNNNNNNNNNNNNNNNNNNNNNNNNNNNNN
NNNNNNNNNNNNNNNNNNNNNNNNNNNNNNNNNNNNNNNNNNNNNNNNNNNNNNNNNNNNNNNNNNNNNNNNNNNNNNNN
NNNNNNNNNNNNNNNNNNNNNNNNNNNNNNNNNNNNNNNNNNNNNNNNNNNNNNNNNNNNNNNNNNNNNNNNNNNNNNNN
NNNNNNNNNNNNNNNNNNNNNNNNNNNNNNNNNNNNNNNNNNNNNNNNNNNNNNNNNNNNNNNNNNNNNNNNNNNNNNNN
NNNNNNNNNNNNNNNNNNNNNNNNATTATCTCCCATAAATAAAGGTTTCCTACCAAAAACATAACTCCTTTCTCTGACTT
AAAAAATAGCCCAAACAAAGAACGATTATTGAAAAAAATGCATACCAATAATTTCTCAATTCTAATTCAACACAACGGGC
GATGGGACTCAGCAGGTAATTATATAAAAAATAATTCTCATGATTTTTTATTTTGTGGTTGAATTTGATTTTTCACAAAT
ATCTATTTTGTACTTTTTGGTAGTTATTCGTTTTATATATTTTGTCAATTTTGGTGTAAATTAATTCATACAATTTGGTT
GACGTTCGGGATCGTCCAAATTTTGGTGTAATTTCAACAATTTCGTATGATTTTGTTGTACACTGATGTGTAAAATTTGT
TTTTTGTTAAAGTTTATGTTTAATTGGTATGATGTGTTCCGTATGGTAGCAAATATTTTATATCAATAAGTTTTCAATAT
GTATTTCTGTATTTGTTTAGGTATTTGATCTGGTATAATTGTCACTAATAGCTGACACCAAACAAATAGCCTGATGCATG
ATTTGGTGTATTGTTTGGTCAATTATAGTATCTTACTTATGAACGTATATTAAAGTGAGTGTAGTTATAAATAATTTGGT
GTAATTGGTGGTGTCAAAAACTACAAGTTTGACGATCTATGGTATATAATTAGAACCTCGTAATAAAGTTATGGTACATA
TTTTAGTGAATTTTAAGTACATGAATTGGTGTAAATAATAATGTGCAAAATAGTTCGTACAATTACTGATGGTAACCTGA
AAATCATAAATTTTAAAAATTGGTTTAAGGGTATGTAATTTTTGACTGTTTTTTTTTACGTTTATTATATGGTTAAAATA
TTGGTAAATACTTTGTTATTTATTTGACTGTTTTTTTAAGATAATTAAATGGTTAAAATTTTGGTAAATAATTTGGTATT
TCAATAAATGGCTTATATACCAACGAAAATCAATGTATAAACAAATCTAAATAAGTTGATGACTGTAGTAGGTAATTCTG
AAAGTTCCTTTTAATATTAACAAAGAATTTGTTATTTTAAACATGCAATTACGTGAATTACAATATTGAAGGAGTTATGT
ATGATCAAATAAATAACAAAGTATTTACCAATATTTGAATCCTGATCATTATTTACTCTTAATCTTTTAGAGAGGGGGAT
ATCATCCTCAAAATCGTTGTCATGTGGATAATGATCTTCTACCAATTTTTCTTTACCCTTCGATTTTGTATCAGCCCCAT
AATCATCTTTTTGTTGAACTTTGTAGGATGATGAAGAATTGATAACAATAAACTCATTAGATCTACCAGATGGTCTTGAA
CTGATCGGCGGGTTATCAACGATTACCACAGATTTGTTAAATCTAGGACTTTTACGTGGAGTCTTTTCCATCGAACAATG
GCAATTTTTTAGATTAGTTGTCTTGTGAAAACGTTTCTATGAGAAGATTAAAGGTTATGAAAGTTGAAAAAGAATGAAAG
ATTAAAGGTTAAGAAAGTTGAAGAATATGGAAGGAAACCCTTTTGACTTCCCAAAATATTTTCAAGATTTTATTGAAACT
ATCACTCAACATTGAAAAGTGCACCCTTTCTTGGTAAAAAATATAGCTTTATCAGAACAAAAATAAAAAACTAATTATGA
TCCCAAAGAGTTCCACTATGCCTAAAAAACGAAAAAAAAAAGGTAATGAACGTGTGAATTTGGAACTGTTTAGGAGAGAG
AATATTTGATAAATATTAATATCCTAATTATACTCCCAATAAAAGGCACGAATTACTAAAAGTAAGAAAGAGAAAATCTG
TAAAATTAAATTAAATTAAATGTTTTGTTTTGTATGTAATTTAAAAACTTAGTTTGTAATTAAATATAAGTATACTGATA
TATTGTTAATAAAAGTCTTAAATAGTATATTTCTGTAATTTTTCCTATTTAGTAATTGACAACTTATTGAAAATTTTATT
AGTTATACGTAATTTGTTAATTCTAATTCTTTTGGTGGTGTGTAGGGTGTACAAGCCAAATCGGAAAATCAAACCGAAAA
AAAAAACTGATTTGTGGTTTGGTTTGGTTGGTTTGGTGGTTGAAAAAAAAAATCAACCACTCTTGATTTGGTTTGGTATT
AAAAGAAAAAAAGTCAAACTGAACCCAAACCAAATCGACATATATATATATATATATATATATATATATATATATAATTT
TATTTTATTAATAGATAAAAAATATAATTTATAATCTACTTTGTTAATATATTTTTAGTTAGTTTATAGTTTTTCAATGT
TTATATATGTTATTTCAAATTTGGGCTTGTAAAATTTTGTAAATATTATATATATATATATATATATATATATATATATA
TATGTATATACTACATATCTATAATTTTATTTTATATATAGATAAAAAAATATTATTTATAATCTACTTTGTTAATATAT
TTTTAGTTAGTTTATAGTTTTCAATGTTTATATATTTTACTTCAAATTTGGGCTTGTAAAATTTGAAAATATTTTATTTT
GTATTAAGATCCAAAGTTACAATTATATTGTTATAGTTTTTCAAATTCGAAGTTAACAATTTACTTTGTAATATTTTGTT
TTGTATTCAGTTTGCCTGAAGCCTTTAGTCTTATTAATCTAACATAATGAACGTTGATATTTTAAAAAATAAAATTAGTA
CTGATATACCGTGAGTTTACGGTATTTCTAATACAGTTCACTTACAAGTTGTGTGTGTCTAGGGCCTTTTTATATTGGTT
TTTATGTGTTTTTATCATGTTTTGCAGGAAAAGTGTTCAGGCGCGGAAGTTTAGAGACAGCTGAAGGAACTGCAGAAAAA
GGCATCCACGGAGGTGATCTACGAACCGTAGGTCCATTCACGGTCCGTAGGTTATGACCGTAGATCAGCAGGCATTGTAT
TGAGGACAAATCAGGGAAATCTAACCAAGTGTGGAACCATGGTGCCCATTGACGGTCCGTAGATTGATCTACGGACCGTA
CTGTTGATCCGTAGAGTGAGACTGCGAGGGTTCCAATACCTGATTTTTGAAGATTCTAAGTATGGAGCTACGGAGGGGAT
TGACGGACCGTAGATCGATCGACGGTCCGTACTGTTGGTCCGTCGTTTGCTTCAGAGAAGCTGATTTTTGGAAGCTGAAA
TATTTTCTAAGTCCCGAGTGACGGAAGGGACTTACGGACCGTAGATCCATCGACGGTCCGTAAGTCGGTCTCGTGGATTG
AAGACGCGTACCTGAACAAAACTTTCCTTAATTTGTTTCCTTTTTTATTTAGGATTTGTTTTCTATAAATAGGACATGTA
AACCTCGTTTTTGGGGGTTAGACACTATTATTCTATTTTTGCTTTGTAACTTTGGAGATTAATTTGCAACTCTAGCAATT
ATTGATTTCCCAAGTTCGTTTTGAAGATTTTGGCTTTGCAATTCAAGTAAAATTTCTGGGTTTATTATTCTCTCTACGTA
AGTTCATGATTTCTTCATCTACAATTATGAATTGTGTTCTTGCCAATATGAGTAACTAAATCCACAACTAGGGTTGTGGG
AACCATGATCGATTAACAAAGTATGAATAGTAAATAAGCAATTCTTGAATAGTGTGTTGCATGTATTGATAATTCTTTCG
TTTAGAAGTCTTTTTAACGGTGGCCAACGTTAGAACTCGCCTTGTTGCTACTTGCCAGACCAAGGAGGTAATTAACAAGA
AAAGAATTATCAACATAGATTTAGTGTGATACTATCTAATAGGCTAGTGTCGATTGGTGAGGAGTAATAACTAAGCCAAA
CATCGATTATGATGTCTAATATGAGGTAAAGGTAAGGGTTAGTAAATTATACACACGTAGCCGGACCAAGGTGCGGGGTG
AAATTCTCTAGATGCCGGACCAAGGATTTAGAGATACCTAACTTATCACTTTGCATGTAATACACTAGAAAAGGATTGCT
ATTACTAGGATTACTGCGTTATGAGATTGTGGGGAACACGTATACCCTAGTTATTTCTCTTATCTTGATAACAACCAAAG
TTGAGTTTGATTACTGATTACTTATTAAGTTCTTACTATTTGTTTCACACAAGCACAACCCCCCTTTAATTACTTGTTTC
TGGAAATAATTTGACTAATTCAATATAATTGTTAGTTAAAGTAAAGTCTAAACCATTTTTCTCGTGGGATCGACCCCAAC
CTACAAGTTGGGTTCTTTACTTGATAACGATCGCTTATACTTCTGTAAGGAGGTGTAATTTGAGCGTATTAAATTTTGGC
GCCGCTGCCAGGGAATCTGGTTTTTAGATTTATTTTTAACTACATTATTGAACGTTAGTCAAATATTTCCTAATTCTACT
TTTTTTTGTTTTTGTCTCTCTCAGGTTCCGACTCTAGTGTATGCCAAGTACACGAAGCCAAGGCGAACCACTTACTCCGT
ACGACCCAGAGTTGAACAGAACTTTGCGAAGAATGAACAATCAAGGACTTCCAGTTCATCCTATCGGAGGAAATCTAGAT
GAAGTAGTTGAGTTACAGCAGCCAAGAGTAGTTGGTGGAGAAAATCGGGGTCTAGCTGAAAATCAATTGGGAGATGCAGT
TAGAGTGCATGGTCCACCAGGCCCACAACAACATTACAACTATCGGGGCAACATCGACAGAGCAGACTCCGATGGACCCA
TTGTCCTACCTCCTCTACCTCCAGGGCACACATTTGTGGTGACTAGTAGTTTGATGCAGATGCTTACAGCGAGAGGCTTA
TTTTCAGGACTGCCATCGGAGGATCCACATGCTCACTTGGGCCAAGCTAAGGGTGGTTTGCAAAAGTTGTGTAGGTAGAC
CAGACTTGGATATGAATGTCATTGGATTACGAGTGTTCCCTCTGTCACTAACAGACGATGCTGCAGTATGGTTCACTAAG
CTTCCGTATAACTCAATATTCACATGGGACCAACTGACAGAAGTGTTTAAAGCAAAGTACTATCCGGTGTCTAAGAAGCT
CAATCACAAAGATAGGGTCAACAATTTTGTGGCATTACCTGGAGATTCTGTGAGTAGTTCGTGGGACAGATTCACCGCCT
TCGTAAGAAGTGTCCCAAACCACCGTATTGATGATGAGTCACTGAAGGAATATTTCTATCGAGGATAGGATGATAACAAC
AAAGCAGTACTTGACACTATTGCTGGAGGTTCATATGGTGATTGTACATATGCACAGATTGCTGAAAAACTGGAGAGGAT
CTCTCGCAACAATAAAGCATGGAGCACTCGGAGGTCAGATACTGGGAGAAACACATTTGCCGTTCATAGTACAAATAACA
ACCCTGCAGATGATATTCGTGAAGAGATGGCCCAGATAAGGATCGAGCTGGGGTTGGTATTGAACCATGTGAGCGGAGGA
TCAGAAAAGGTAAACGCTGTGAATTATTTAACTAGAACTCCACCACCAGCGGAAGAGTGTTACTATGAAGAAGATGCTTA
TGCTGTGAATGATCAGACGGGGGTTTCCGACCAAATGCCCAAGGATCCAACACGGAAAATTGGCGCCAAGGTCAAGGAAA
CCAAGGTCGGAACTATGGAAATTACAACCGAGAGGGTCACTATGTCCGAGATAGGAACTTCAATCGCGACAACAACTACA
ACAGGAACAACTATGGCAACAAAAATGATCGGGTTGGACCTTATGTTCCCCCTCAAAATCGGGAATCTGGTACTAGGGAA
ACTGGAGGCAATATGACGCGTATTGAAGATATGCTGCAGAAGATGATGAGAAAGTTTGATGCGACTGATGAGAATGTGAA
GGAGATGAGAAACGACTTATCTGGTATTGGTCAAAAGGTTGATGCCCATGCAGTGTCAATAAAGCATCTAGAGCAGCAGA
TGACTCAGTTGTCTACTACAATGAACCCACGTCAACCTGGCACTCTTCCTAGCAACACTATCCAGAATCCAAAGAATGAT
GGTCATTGTATGGCAGTTACTACTCGAGGGGGTAAGCAAACCATAGATCCACCTAAGCCGTCTGTGGTGGAAGTTGAGAT
TAGAAAAGAAGATGATGTGATATAGGGTAGACCAGATTCTGAGAAGGCTGTGACAGAACAAGAAGTGGAGATATCTCAGA
AAGTGGTTCCCATACCTAGACCTCCACCACCTTTTCCACAGAGGTTAGTGAAAAAGACTGAAGATGGTAAATACCACAGG
TTTATCACTATGTTGAAGAAGCTTTCTATCAATGTCCCTTTGATAGAAGCCTTGGAGCAAATGCCTGGATATGCAAAGTT
CATGAAAGATATGGTGACAAAGAAAAGGTCTGTGAGTTTTGAAGATGATGATAGACTGCAGCATTGTAGTGCTATTGCTA
CAAGATCTCTGGTGCAGAAGAAGGAAGACCCTGGTGCTTTCACGATCCCATGTACTATAGGGTTATTACACTTTGCTAAG
GCATTGTGTGATCTTGGTGCTAGCATCAACCTCATGCCTTTATCTATTTACAAGAAGTTGGGTCTGGGGGATCCAAAGCC
CACTGCAATGCGGTTACTAATGGCTGATCAGACTGTGAAGAGGCCCATAGGTGTGCTCCATGATGTGCTAGTAAAAGTAG
AGTCTTTCATCTTTTTGGCGAATTTTGTGATTCTTGACTGTGAGGTTGATTTTGAGGTTCCCATCATCCTTGGGAGACCA
TTTCTTGCCACAGGGCGTGCATTGGTTGATATGGAAAAGGGACAAATGAAGTTCAGACTGAACAATGAAGAAGCAACTTT
CAATATTTGTAGGTCCATGAAGCAGAATGGTGAGCTCCAAACAGTATCAGCCATAACTTACAAAATGGAGAGTGGGTCAG
AAGTGCAAATTGCAGAGCGACTAGGTGTTGAGGCACTAGCAGCAGTCATGATGAATTTCGCTAGTGATGATATTGAAGAG
TATGATGAGATGGTAGCCACACTTGATAAGTGTGAATACCGTTCCAAACCAAAGAAGTATGAGCTAGACATGAAGAATCG
CGAGTCCCCACCCACAAGACCATCTATTGTGGAGGCACCGAAATTGGAGCTTAAAGCTCTACCACCACACTTGAGGTATG
TAAATTTAGGCAAAGAGAATACTTTGCCGGTCATCATTGCAACAGATTTGAATGCAAGGCAAGTAGAGTGCTTGGTGACT
GTATTAAAGAAGTTCAAGCGAGCGATTGGGTGGACTATTGCAGATATTATTGGGATTCCCCCCGGTATTTGCTCTCACAA
AATCCAACTCATGCCAGATCATAAGCCCAGTGTTGAGCACCAGAGAAGATTAAATTCGCTTATGCAAGAGGTAGTCAAAA
AGGAGATCATCAAGTGGCTGGATGCGGGAGTTATTTATCCCATTTCAGATAGTAATTGGGTATGTCCTGTGCAGTGTGTG
CCTAAAAAAGGTGGTATGACTGTGGTTCCAAATGAAAGAAATGAGCTTGTTCCAATGAGGCCTGTCACTGGATGGAGAGT
TTGCATGGATTACTGGAAGTTGAATGCGTGGACAGAAAAAGACCACTTTCCTATGCCATTCATGGACCAGATGTTGGATA
GACTTGCAGGCAAGGGTTGGTATTGTTTTCTTGATGGGTATTCGGGCTACAATCAAATTTCTATAGCTCCAGAAGACCAA
GAGAAGACCACCTTCACTTGCCCATATGGGACTTTTGCTTTCAAACGGATGCCATTCGGATTGGGCAATGCTCCAGCGAC
CTTCCAGAGATGTATGATGTCGATATTTTCTGATATGGTGGAAGACACTATTGAAGTGTTCATGGATGATTTTTCAGTTG
TAGGTGATTCGTTTGATCATTGTCTAGAACATCTTGCTGAGGTGCTCAAAAGATGTGAAGACTGCAACTTGGTGCTGAAT
TGGGAGAAATGTCATTTCATGGTAAAAGAAGGTATATTGTTGGGTCATCGAATTTCAGAGAAAGGTATTGAGGTTGATAA
AGCTAAAGTTGAGGTAATAGAAAAGCTTCCACCACCCATCTCTGTAAAAGGTGTTAGAAGTTTTCTTGGGCATGCAGGTT
TTTATAGGAGATTCATCAAAGATTTCTCAAAAATTGCACATCCCTTGTGCAAACTGCTCAAGAAGGAGAGTAAGTTCTAT
TTTGATGATGCTTGTCTTAGAGCATTTGGAGAGTTGAAGGAAAAGTTGGTTACAACACCTATTATTATTTCACCGGATTA
GGAACAACCGTTTGAGGTAATGTGCGATGCAAGTGGAGTGGCACTTGGTGTAGTATTGGGTCAAAGGCGCGAGAAAATCC
TTCACCCTATTTACTATGCTAGCAAAGCTCTAAATGTGGCCCAGAAGAATTATACTGTGACCGAACAAGAACTTCTTGCG
GTGGTTTTTGCATTCGAAAAATTTCGTTCCTACTTGCTCGGTACTAAGGTCATCGTGCATACTGACCATTCTGCATTGAG
GTATTTGATGGCGAAAAAGGATGCAAAACCACGATTGATTAGATGGGTATTGTTGCTGCAAGAGTTCGATTTCGTGGTAA
AAGATAGAAAGGGAACCGAAAATCAAGTTGCCGACCACTTGTCCAGATTAGAGGAGGAGGCCATGCTAAAGCTTGGAGAT
AGGGTTGAAATTAATGATGCTTTTCTAGATGAACAGGTATTGGCTGCTTCTAATGATTTGATTCCTTGGTTCGCAGACTT
TGCTAATTATTTGGCAAGCGATATTGTGCCACTCGATTTGTCTTTTCACCAAAGGAAAAAGTTTATGCATGGTGTTAAGA
AATTCTTATGGGATGAACCTTATTTGTATCGTAGTTGTGCTGATGGGATTATTCGTCGCTGTGTACCTGAGGTTGAGATG
TTGAGTGTACTTGAAGCATGCCATTCATCGCCCGTTGGTGGGCATCATAGTGGTATTCAGACTGCACATAATATCTTGCA
GTGTGGATACTATTGGCCTACCATCCATCAAGATGCCCATGATTTCGCCAAGTCTTGTGATCGTTGCCAAAGAGATGGAG
GGATTTCAAAGAGGCAAGAGCTCCCTATGAATCCTATACTAGTGATCGAATTGTTTGATGTATGGGGCATTGATTTTATG
GGTCCATTTGTGAGTTCATATGGGATGAAGTATATTCTTGTTGCGGTTGATTATGTATCGAAGTGGGTGGAAGCAATAGC
GCTCTCCAACAACGAAGGTAAAAGTGTCACCGCATTCTTGAAAAAGAATATCTTCTCCAGATTTGGTACACCGAGGGCTA
TTATTAGTGATGGAGGTTCTCACTTTTGTAATAAGTTGTTCAAGGCACTACTTGAGAAATATGGTGTCCGTCACAATGTA
GCCACTCCTTATCATCCACAGACTAGCGGGCAAGTCGAAGTGTCCAACAGAGAAATCAAACAGATATTGGCGAAGACTGT
GAACGCCAATCGAACGGATTGGTCAAGGAAGCTTGACGATGCTCTATGGGCATATCGCACTGCATACAAGACCCCCATAG
GTATGTCTCCTTACTAACTTGTAAATGGGAAGTCTTGTCATTTACCAGTAGAGCTAGAGCACAAGGCTATGTGGGCAATG
AAGAAGTTAAATTTGGATTGGGGCACTGCATCAAATCAAAGTATGAATGACTTGAATATGCTTGATGAGTTTCGCCTAAA
AGCTTATGAAAGTTCAGCCTTATACAAAGAGAAGATGAAGAGGTATCATGATCAAAGAATTGAAAAACGAGAATTTGTGG
TTGGTGATCTTGTGCTGCTATTCAACTCTAGGTTGCGCCTATTTCCAGGCAAACTCAAGTCCTAGTGGACCGGGCCATTT
TTTCTCACAAAAGTGCTCTCGCATAGAGCAGTTGAGCTTGAAAATAAGGATGGAACGAGGTTTGTGGTGAATGGGCAAAG
GATAAAGATCTATCTGGGAAATGCTGAAACTGTGCAAGAAGTGATTGAGGCCTGCAATCTTGATGAAGTCTGAGTAATCA
AGACACCTGCGTCGTGCCGCGACGTTAAATCAAGCGCTGCTTGGGAGGCAACCCAAGATGTACAATCTAGCCAACGATAG
GGTGCTGTTTTCCATTTAGTAGTTTAGCTTTCTTTAATTACTTGCGTCTTTGTATCAATGTCGGTAGGTGCTTTAGTATT
TTTAGTTCTTAAAGTTGGCTAGAATTAATATAGGATCTGTGTCTAAAAAGTGTCAAGAAAATGTAAAAAAATAATAGCTT
AGTGGTTGCTACATGTGCAAGTACATCACACAATAAATCTGCAGAAAATTGTCTGGTGCAGAGATCTACGGATCCCATCG
ACGGTCCGTCGATTGATCCACGGACCGTCAATGGCATCCNNNNNNNNNNNNNGATCTACGGATCCCATCGACGGTCCGTC
GATTGATCCACGGACCGTCAATGGCATCCGTAGATCCCAGGTAAGTCCCTAAATTTTTCCAAGTGTAATAGTGATCTACG
GTCCCGATCTATGGACCGTAGATCAACTCACGGACCGTAGACGGGGTCTCGTGAGTCCAAACCCTAAAAGTTGTCTGACC
CGACCCGGACCCCATTACTTAAAAGCCCCCATGTTTCAAACCATTTCCATTCCCTCCATTACTCCCAAAACCGTTTCACC
CACTCTTTAAACTCCTCAAATCACTCCATAACTACCACATAATATCCTCCCTTCCATAAATTCCCAAAATCCCTTCCCTA
CCAAAATCAACCCATCCCATAATCTAACAAAAAGGGTTCGGTGTTTGGTCAGTAACGAAGAGGTGACTTCTTAGTCTTGC
TAAGCATAGTATCATCACGCAATCACCCCACTCCTTGTTGCTTGTAAGGTAATAGACTTTCCCTTCACTTTGAATTCCGA
TTCATAGATTGAATATAGAGAGTCGGGAGTTGGGTCTTGACCATGGGTACTTGTTAGATGAAAGTGCATGAAAAACTTGA
ATATTACAATGCCCTTGGAACGATAGATAGTGATTGTATAGCATTAGTTTATGTGATCGTAACAAGTACATGCTAGTTTC
GACTTAGGGTTCCACATCTAGTCTAAAGTGTTGGGTATAATAATCGGTTGGAATCTTAAGAATGACGAACTAGCATAATT
TTAAATTTGTAAATGCATGATAAGGCTGTGTCAATGTTGAAAACTAAGGCCAAAAATGTATGATGCCTGACATTGATGGC
TTCCACGATACCCCGTCTACGGACCGTAGATGGGGTTCGTAATTGGATGCACCTGAACAATTTCACCATGTGTGAAACCA
CGGAGGTGGACTACGGTTCGTAAGTCCATCTACGGACCGTTCTGCACTTCCATGGTTTCCATCTGTGACTTATATGTCAG
GCTCCTGATCCACTGAATAGATCCACGGACCGTAGATCAGTCTACGGACCGTAGGTCTCCTCCGTGGATGACCACTGTAG
CATCTGTCAAAATATTTTATTTTTTTTGTTTTGTGAACTTAGTTGAGGGTCGTTATCAATTATCAACGTTTTTTTTGCTG
CATATGGTTAGTGTTGGCACTAATATCGTTCCCGCAGGTACGATGGCACCCAAGAAGATGGTCACCTACTCAAAATGGGG
CAAGTCCAAATCTATTGCCCCTAGTTTCCGGTTGATTGATGAGGACACCGACCGCGACTCTAACCTAGCATATGTGCCTC
TCAACCCTAGGGCTTCTCGCGCTGCACCCAGAAGCACCCCCCGAAAGGTGCTCCCCGACGTAGTCACTGTCTCCCAGTCT
GATGAGGAGCACACACTGATCGGGTCACCAACTGGGGCTGCTTCCAGTTCAGAGGGACCTATGTTCGGGTCCGAGTCTGC
CCATGCCTCAAGCTCCCAGTCTGCCCACTCTTCAAAATCAGAGTCTGTCCATGCTACAGAGTCCAATGCCAAATCATCCA
CAGGGTCTGGAGAAGATGACCAAGCAGCCTTGTCTGACGAGGCAACTAGCTCAGAGTCCATACCTGCACCACGGAATGAT
GAGCCCACTCCTGTAGCCGGCGAGCTAAATAGGTGGTGCGTAGAGGGTCAATGGCAGATCTATCGGGATGCTAAGATGGT
CAATGACAAACAAAAGATGGCTCGACTGATTCAAGAGGAGCGCAGAGTCCTCACGGGGAGCTTGCATACTGTTCCAGATA
TTCACCGACTGTTCAAACTTCACAAGTGTGACTGGATGGCTCGAGACCCAGGGACGTATAGCGAGGAGATTGTCCGGGAG
TTCTATGATTTCTATGCTACCACTCTCCGCGGGTCCATTTCCAAGCGGTCAAAGCCGCTAGCTCAGGCTCCGCTCACTTC
CACCATGGTTGGAGGGTGTCCGGTGGACATATCACCCGCCACCATTAGCCACTTTCTCTATGGTCCTACCACGGACCACG
CTTGGTCTCCTAACACTTCAGAGTTTGATTACCGCTGGGACATCGTGCGGAGTGGTGCCTTTCAGAGGAATGCTGAGCAG
CGAGAGGCTGTGATACTATGGCTGGCTAGGTACATTGCCGCGGATGGCGAGCGGGCGGAATGGGTCGCTGCTCCACGGTT
GGGCATCCGGAAGGCCACGCTAAATTTTGTGGCCAAGTTCTTCTGGCTGCTGGTGCGTAATAGAGTGTCACCTACAAAAG
CTGACAATCAAGTCACTTGGGATAGAGCGGTGATGGTTGCAGCATTGGTAGCAGGAGTAAAGATCGACTTTGCCCGCATG
CTGCTGGCAGAGATTCACGAGAGAGCTTTCAGGACCTTCATTACTTACCCCTTCCCATGTTTGATTTTTCATTTGTATAG
GGACTCTGGAGTGCCGATCTGGCATTGTGACAGGTTAGTCCACCCTACAGGGGCATTGGACATCGGCCTTATTCGTGATG
AGGCCAATGTGGCAGCACCTCGCAGAGAGCCCCAGATTGAGGTACCTCCCTTAGGTACCGATCTTGCAGACACTGTGGGG
CAGGCACAGGGCGGTGACCCCATTATCCCAGACCACACCGACACTGTCCCAGGCTCCTCTTCTCAGGCAGCTAGTGTTGC
TCCTAGCTCTTCTCGGTCCACATCACAGTTGGGAGCGACGGTTGTCCCGATGGCCAGAGTACAGAAGTTAGAGGCGCAGA
TGGCTACACTGCTGCATCACATCCAGCCGTGGATGCAAAAGTCCATTGCTGAGTCCGAGGCTAGAATGGAGCGCAGGATG
GAGGGGATGATGGACTGAAAGGTCCAGGCTGTTAATAAGCTCCTTGATGCCTTCGAGTTGCGAGTCCTTGAGCGATCAGC
TTCGGCCACAGACTTATCTGCATTGCAGGCTGACATCGCCAGCCTCCGGACTGACGTTGATGCCATTCTTGCTGCACCTT
CAGTTGAGCCTCAGGCTGCCCCTACTGCGCTGGCTGATGATACAGTTCTAGATGCTCTATTCAGTGGCATCGCCGAAGAG
GGGCCTGCACCGACATATGCCAAGGGCAAGCGGCACCGCTCTCATCGCACGGAGGAAGAGAAAACTCAGAAAAGACAGTG
TCAGCAGGAGAAGGAGGCTAGGAGGGCTTTGATTGCAGACGAAGAGTTGCGCCAACAGAGGGTGCGTGAGAGAGCTGCAG
GGGTATCGAGCTCTGCCCCAGTTATAGAGGTTCAGCCTATTTTGAGGGGCGGTGTGAGCACCACTGATGGTGCGGAGCAG
TTGATAGAAAGCACTACTGAGGGTGCTAGGATTGCTGAGGTGGGCACTACTGAGGGTGCCCCCACTGATGTTCCAGAGGG
CTCCGGGAAACCGGACCCCCCTGCTTGTTGATGATTCGCCGGCGCTTTGCGCCACAGGTTTGCTTCACCCAAATCCATTT
TTTTCTACTGTTTATGTATGCATTGTGGACAATTGCATCTATTTTTGTTGGGGGTGGGGTAAATGGATTGTGAGTGATAG
GGTAAAGTCTGAGTAACCCAACTCATGAATCCTCTCTTGGAGTTTTCTTGCCTGTGTTCTTTTCCCCCAAGCGACTGTTT
AATTTTTGTTGAACCGGCATGTCTTAGGATTATTTGTGTAGAAGCATGATACAGAATGAAGCATGATGGCTTAGGAAAAA
TGATACTCGTCATATTCTGGGTTGTATGCTAGAAGTAGGCTACGATTAGTTGATTGTGTTGGCTCTGAGTATGACATAGT
AACAATCACTTGATTGCATGATTAAACTTGAAACTTGAACTGGGTAATCTGATAATTTGATAATGAAACTATGTGCCAAG
AGTGGGTGAGAATCATTGACTGTTCAAACAGTTTTGTGCAAAACTAGAACTTGCTGGGTTAGTCCTGCTAAGACAATTCA
ATCTAGAGGATAGGAAGTGAGCATAGGCCATTGTTATGAAAAATCTACAAATTGTCTAGAAAAATTCAACCAAATGAAAT
AACTATTCCCTTTGATCCAACTTTGAGCCTAAAAATAAACCATTTTTTTTAAAAACCCTGAACTCACTTTCCCATAATCT
ACTATATTGGCCCCGGTCCCTCCTTGGACATGTGCACTTTGACTTAGGCCAAAAGCCTAAGTTGAGGGTGGCTAATGTAA
AAAGTAACTTCAATCTTGGCCCTGACCTGACATCGGGTATTGTGCACCTCAACTAACGGAAAATCCATAAGTTGAGGGTG
TCTATGAAAGAGGAAACTGAAAGAAAAATGGGTAAAAAAAAAAGAGAGGGAAAACATGAGGAAAGGATGTGACTTTTTAA
AAGCGAAAGGAACAAGAAAATAAAAGGGAAATGAGCTACAAAGTCTAAAGTCACATCCGTGGTTGAAGAAAATCAAGGGA
AAGAAGGTAAAGCAATAATATGACAAAAATAGGGCAAAAAGAGGTTAAAAGCCTAGTGTAATGACAAGGAGGGCAGAAAG
TCACTAAACAGTACCCAAATGTACCACACCTGACCCTGAGCCTACGTTACAAGCCAATAAAGTCCTATAGTGATCCGAGA
GTCTAGTTTGGAGAGTCTAAGCAGTGAAAATAAGGGCAAGCCTATGACAGTAAGCACTAACTGTATTTGAAATTACTTCT
GAGCGTGAGTGTTGAATAAATCCTTGTACCATGAATGAAATTTAATTTTTGCGAAAAGAGGATTTCATTTGAAGTAAGGG
CACTAGTTACATTGTCAGAAAGTTGGTACCTGGGTGACAGTGAGAAGGTGGCTGTTGTGTGTCAGTTGATTGGTCTGTGT
CATGATGTGATCCACATGAGTTGGCTTGTCGAGTCTAAGAGAACGAATGTGCACCCGAACAATGAGGAGGTAGAGAGCCG
TGTGATTGCTTGAGTTTAGAAATACTTACTTCTATACAAGTGTCGTTTAGAATTGTAGTGCGTCGCTTGAGGACAAACAA
CGAATTTAAGTTGAGGGTGTTGATATACTGTGAGTTTACGGTATTTCTAATACAGTTCACTTACAAGTTGTGTGTGTCTA
GGGCCTTTTTATATTGGTTTTTATGTGTTTTTATCATGTTTTGCAGGAAAGGTGTTCAGGCGCGGAAGTTTAGAGAAAGC
TGAAGGAACTGCAGAAAAAGGCATCCACGGAGGTGATCTACGGACCGTAGGTCCATTCACGGTCCATAGGTTATGACCGT
AGATCAGCAGGCATGGTATTGCGGACAAATCAGGGAAATCTGACCAAGTGTGGAACCACGGTGCCCATTGACGGTCCGTA
AATTGATCTACAGACCGTACTGTTGATCCGTAGAGTGAGACTGCGAGGGGTCCAGTACCTGATTTTTGAAGATTCTAAGT
ATGGAGCTACGGAGGGGATTGACGGACCATAGATCGATCGACGGTCCGTACTGTTGGTCCGTTGTTTGCTTCAGAGAAGC
TGATTTTTGGAAGCTGAAATATTTTCTAAGTCCCGAGTGACGGAAGAGACTTACGGACCGTAGATCCATCGACGGTCCGT
AAGTCGGTCTCGTGGATTGAAGACGCGTACCTGAACAAAACTTTCCTTAATTTGTTTCCTTTTTTATTTTGGATTTGTTT
TCTATAAATAGGACATGTAAACCTCGTTTTTGGGGGTTAGACACTATTATTCTATTTTTGCTTTGTAACTTTGGAGATTA
ATTTGCAACTCTAGCAATTATTGATTTTCCAACTTCGTTTTGAAGATTTTGGCTTTGCAATTCAAGTAAAATTTCTGGGT
TAATTATTCTCTTTACGTAAGTTCATGATTTCTTTATCTACAATTATGAATTGTGTTCTTGCCAATATGAGTAACTAAAT
CCACAACTAGGGTTGTGGGAACCATGATCGATTAACAAAGTATGAATAGTAAATAAGCAATTCTTGAATAGTGTGTTGCA
TGTATTGATAATTCTTTCGTTTAGAAGTCTTTTTAACGGTGGCCAACGTTAGAACTCGCCTTGTTGCTACTTGCCGGACC
AAGGAGGTAATTAACAAGAAAAGAATTATCAACATAGATTTAGTGTGATACTATCTAATAGGCTAGTGTCGATTGGTGCG
AAGTAATAACTAAGCCAAACATCGATTATGATGTCTAATATGAGGTAAAGGTAAGGGTTAGTAAATTATACACACGTAGC
CGGACCAAGGTGCGGGGTGAAATTCTCTAGATGCCGGACCAAGAATTTAGAGATACCTAACTTATCACTTTGCATGTAAT
ACACTAGAAAAGGATTGCTATTACTAGGATTACTGCGTTATGAGATTGTGGGGAACACGTATACCCTAGTTATTTCTCTT
ATCTTGATAACAACCAAAGTTGAGTTTGATTACTGATTACTTATTAAGTTCTTACTATTTGTTTCACACAAGCACAACCC
CCCTTTAATTACTTGTTTCTGGAAATAATTTGACTAATTGAATATAATTGTTGGTTAAAGTAAAGTCTAAACCATTTTTC
TCGTGGGATCATCCCAACCTACAAGTTGGGTTCTTTACTTGATAACGATCGCTTATACTTCTGTAAGGAGGTGTAATTTG
AGCGTATCAAGTACTCATGTGAATTTTACTGTCTTTTCAAAAATTTCTATTCATTTAACATTTTTTAAGTTTAGCTTATC
ACTCAGTGAAAATATATGTGATCTCTTTTTCAAATACCGTATAGTTGTAAAAAACCGGAAAAATAAAAAAAATCGAAAGA
ACCGACTAAAGCTGAAACCGAAAAAATCAACTTTATGTGGTTTGATTTGTTTTTTAGATTTAATAAACCAACATAGTTGG
TTTAGTTTTTTTTTTTAATGAAAAACCAAACCAAACCGACCTATGTACACCCCTAGTGGTGTGATTAAAATGATCTCTTA
TGTTTAGGGTAGGTTTAGAATACTCATTTAATTATGTATACTCTTTAGAGGTTTTAGTCTATTAAGTTTGTGAAAAGTGA
GAACTTTTTGTAAGGCTCAAGAGGCCACTTTTGATGCAGAAGGTGTACTTAGTTTCAAAGGAAGAATTTGTGTTCCTCGA
GTTGATGATTTGATTCAAAAGTTATTGGCAGAGTCTCATGGTTCACGCTATTCTATTCATCCAGGTGTGACCAAGATGTA
TCGAGATTTGAAGCAAATTTATTGGTGGCAGCGCATGAAGAAAGGCATAGCGAAGTTTGTGGCGAAGTGTCAAAATTGTC
AACAAGTGAAGTATGAACATCAAAGGCCTGCAGGTTTACTTCAAAGAATGCCGATTCCAGAATGGGAGGGGATGTAGATC
ACCCATAAGATGGTTTGAGGCTGGCGATATGAAACCTTTGGGGGTTGATTTAGTGAAAGATGCTCAAGATAAGGTGAGGA
GTATTCAAGCTAAACTTTTAGCAGCCCAGAGTAGATGGAAGAAGTATGCAGATCAAAGGTAAGAGACATAGCATTTCAAA
ATGGTGAGAATGTTCTTCTTAAGGTATCACCCATGAAAGGGGTGATGAGATTTGGCAAGAAGGGTAAACTAAGTCCGCAA
TACATTGGTCCCTTTGAAGTTCTGGAATATGTAGGACCAGTAGCATATAAATTGGATTTACCTCCTAATCTATTGGGTGT
TCATCCGGTATTTCATGTGTCCATGTTGAAGAGGTATCATGGTGATAGGGATTATATCATTAAGTGGGACTTAATTGTGT
TAGACAAAGACCTCCAATATGAGGAGGAACAAATTAAAATTATTGATCGTGATGTTTGCAAGTTGAGGACCAAAGAGATT
AAGTTCGTGAAGGTTCAATGGAAGCATCGTCCGGTCAAGGAAGCTACTTGGGAAACCAAGAGGGACATGCGAGACAAGTA
TCCCCAATTGTTCATCGATTCAGGTACTACTTCATTCCTTCCTTAGCCTATTTCCCCAAGTTTTGTCACTCGGGGACGAG
TGATGGGTAAATTGGTATCTATTGTAATGACCTGCTCCCATCGTTATAGAAAAGCCAACGGGGGAAAATTGGGGCCGAAA
AATATTTTCGTAGTATCCTGAAAATTCCCAACCTAGTCCAGATTTAAACAAAATTGGAGTTATTAAGGTGTAGGGAAATC
AGGTAAAAATTAGGTAAGTTAATTATAATTTTTATTACATGAGGAGATAAATAACTCGTTGATGAATCTATACGACTTTA
CAGAATTGAATTCGGGTGAGTAGAACTCCCAAAATCTATCGTAGCGTAAATGGTATTTTTTGAGCGTCGTTGGTTAGAGG
TGTGTTGTGAAATGGGGGTTTTGGAATTCTTTAAATAGCTCACTGGTTCGTGCAAGCAGCTTTAGTGGGGGTTTTTGCCG
CTCTGGCGGCGGAGCTACAATGGGATGAGGGTCACTGTAGCGGGTTCGATGCGACTTAAAGTCGTAAATAAACCCCTAAA
CCACCTTATTTGGAACTTTTTGTTTTTTAGAACTAAGGAACGAACCGCAGGCGACTCCAAACAGTTTTTCACCATTCTTG
AGGATAAAGGTAAGCTTTTCACTCCCTGAATCCATTTTTCGATTCGTAGAACATAATAAAATGTGTAATTAATGATGGGG
GAGGGTTTTGATATAGATTCTATGGTGGAAGCAATCCTAATTTGGATACTTGGGATCATGGGTATGATCTAGGGTTGTTA
GAATTGTTAGTAATTCGGGTAATTAGTGATTATGTATTGATTCCCGTATTATATTGATTGTTTGTAGACCTAGAACAAGC
GGAACGAATTTGGAAAGGGAAGGATCATGTTTCTTAGGGTTTCAAGCTTGTTTCGAGGTAGGTGATGATTGTGATTCTAT
GATTGTGTGATGTATGTTTGTTCTTGATTCATTATAATGCATGTATGTATATGAATGTTGCATTGTTGATCACACTTGTT
GTAAATGTGATGGATGAATTATGATTGCCATGAAATCATGACTTAAATGTAAGATCTTGAAGATATACTTGTGATTGTGA
TTGTGGTGTGTTGAATGGATCAGTTGCCACGTTTCAACATAACTAACTTGGATCGGTTTCCACGTTCCGACATAACTAAC
TTGGATCGGTTGCCATGTTCCGTCATAACTATGGGATCTGTTGTCACGTTTCGGGATAATGATTGGATCGGGTACCACCT
TTTGGTATGCTAACTGTTTGGGTTTGGGTTCCATGAGAGGACCAATGATTTGATATAAAATGTGAAGTTGTTCGTAAATG
TTGATAATATTGCTATGTTCGATAAATGCATGTGATTATATTGTTGTAATGACTTACTTATGTTGCACTTAGTGGGATGG
CCACGTGATCCTACCAGTACACTGTGGTTGTGTACTGATACTGCACTTGCTCTTATTTTTGTTGAGTACAGTGCATCTTC
AAGCGACTATTGACAGACCTCGCTTAGGAGATCAGTGATCATTCGAATTCCAAGGGTGAGCCAATTCTTCTGGGCAGCCT
GGGTTCTCTTTCATCTATGTCCACCATTTTCGGAGTTAGACTTATGTTCTAGTTAGTTGATTAGTTCATTAGACTGGGGT
TGCATCCCTTCTTGTTTAGATTTGTTGAACTTTAGATATTTGGTACATGGACTTTCAGGTTCTAGGTTATTTCTTCCGCA
TTGTTAGTTGTGAGATATTTTGTGGAAGTTTATGAGAACTTCAGTTTTTAGCCATTATTTTCGTATACTTAAATGCCTTA
GTTTTAGATTAGTTGCTTGGCTGGGGTTGTAGTAGAGGTTCTCCCACCAGAGTTTTAGTGTGGGTGCTAATCACGATGGT
TTGGGTTGTTATAGATAATCATAGAAGATATAAAATAGATAGTAATTCATATCTTCAATTTAAGAACATACATTACATCA
ATGCAAATAAAGAATCTTAAAACGGGTTGAAATTGGAGATTAATTTGGGCTCAATTGAAGATTATCTTAAAATAGATTAA
TACTTGAGTGGGTTGAGATTGACCCCAATTCAAATTTTCTTGAGCTCAATCCTTAAAATTCTAGGTGAGTTGGATGGGTT
ACCTATATGTGGGCTCATTTTTGACACCCCTAATTCACACGAGTACCAAGTTATGTACTCATTTTCTTTTTATCGGGAGA
ACTGCATTCACAATGCAAGTTTAGATGCGCGCAACAAACCTACCTTGCTAGGCATTTGTTGCACCTGAGTTGTGGGGTTG
GTGAGCTAGATACCTACCTAGAGCTGGGTCGAGTCTAGTACTCTTTTGATGTCTATATACAAGAAGTATAGTTAGATCAG
GCACCTAATGTTGCGTCAAAATCGGAAATGCAAATATACGTGGTCAAACAAGTAATAATGTTATTTTTGCGAGCAGAATA
TCAAATTCGAAAGACTTTTGACAAGTAAATATCTAATTTCACTTTTAATTATAATTAAGTGCAAGTGTGAAAAAAGTGTT
TGAATAGTGATTTTAACCAAACAATTTCAATTAACACCTAAGAAAATTAAATAACAAAGACTGGAATTCAACATGGGGTT
TTGATCAATAATTAGGGCAATTTCAGGGTTACGAGTTTCATGCGAATTCATGCAAATTGTTTTCAACCTTTGTTTTGCTT
TGTTATCCAGTTAATGATTGATGAAGTTAATAATATGGTCATGACCTTTCATACCTCTAACCATCTATTAATATTGACTC
TAACCATGTAACGACCCAAAAATGGACGGGATGACACTTGTCGATTCCCACTAAGACAAGTCAGTCTCAACCCAACATAA
CAAAAGAAATGCGGAAAACAATAAAGCAAGAACAAGATAAAGTCGAAAAACTTACTCTTTCCATTAAAACCCCCAAAAAT
TTGATTGTCACGAGTACATGCCACCAAATACATAAAGTGCAGAATTAAGAAATAAGTACAAGTCTTAGAGTCTTTGATTC
TAAAATAAAACAAAGCTTAAAGAAAAGGAAAATAGGGCCCGCCGAAATGACAAGCAACTACCTCTCGATATTCCTTTAAC
AAGCCTCCGAAAGTAAGAGAAGAAGGACGATCACACTAAATCGACTCGTAACCTGCACAAGTGTAGAGGAAAGGAGTGAG
TACCAACATCACGATACCTAACAAACAATCTAATAAACAAGACATTTTGCTAGAAATGGAATACCCCTTACATTGTAGCC
AAACCTCCTCAAACTACAATCTGCACCCCACCCAAGAAGTTCTATAATGCACAACTCACAGGCTCAATAATCACAACCAA
TAGTCACAATTCAACAACCAAACGAATCAGGTAAGTCAATCTCAATGTTAAGTAGATCAATTACACACAACCAATGTATC
AATCAGAGTTAACAATCAAGTCACACATAACAAATGCTTCAAGTCACAATAATTAATCCCTCGGCGAAACCATTTCTTAT
CGGCACCATATCTCTAGCCTAAACTATTTCCCATCAGCTTTAGATCAATCCTCTAGCCGAAAATGACCTCGACATCACAC
CACTTGCCGGAAATGACCTCCGCATAATAGCACTCGCCGGCAATGACCTCTACATCGTTAATATCACATGTTTCATCACA
GTGTTCAACAATCAATACACACAAGCAATAGCACACCGCATGGAAGAACCAATAATTCATAAAATTCAAGTCCACATTCA
TGCTATCAAGCATTTCATCAATCAATCAATAAGGGTCACAACAAGGCAATTCACATCATCATGTTCATCACCTTGCCTTT
TCATTTTTAACCACTTTTTATCCATTAAGATTTATCAAGTGGACAATTAACCCTTCAACTCATCCCCATTACACCCAACA
CACAAACAATATAGGGAATACACGAGTTCTACTAGAATACAAGGTTTAGGAGATCAATTGCCTTAAATAAATCAATAATC
ACACCAATAATCGAGTCTTCGCCTTCTAAATCACTTCTAAAGCCACACAATCTATATACAAGCAAGTATTCACAATGACT
TTCTGGAAGGTTTGAATTCAAAATTTCAATACTTGAAAGTAGGGGTGTACATAGATCGATTTGGTTTGGTTTTTTATTAA
ACAAAACCTAAACCAATTATGTCGGTTTATTAAATCTAAAAACCAAATCAAACCACGCAAAGTCAATTTTTTCGGTTTCA
GTTTTAGTCGGTTTTTTACAACTATACGGTGTTTGAAAAAGAGATCAAATATATTTTCACTTACCTGTGTGATAAGCTAA
ACTTAAGAAATGTTAAATGAATAGAAATTTTCATAAAGACGATAAAATTCACATGAGTACAAAATATATTTTTTTAAATA
TCAACGTTCATTATATTAAATTAATAAATTTAAAGGATATAGTCAAATTAAATTCAAAGCGAAATATTTACAAAGTAAAT
TGTTAACTTCAAATTTTAAAAACTATAACAATATAATTGTAACTTCGGATCTTAATACAAAATAAAATATTTACAAATTT
TACAAGCCCAAATTTGAAATAAAATATATAAACATTAAAAACTATAAACTAACTAAAAATATATTAACAAAATAGATTAT
GTCGATTTGGTTTGAGTTCGTTTTGACTTTTTTTCTTTTAATACCAAACCAAAGCAAGAGTGGTCGGTTTTTTTTTCAAC
CGCCAAACCAACCAAACCAAACCACAAATCATTTTTTTTTTCGGTTTGATTTGGTTCGTCTGGTTGGTTTGACTTTACGA
TTTGACTTGTACACCCCTACTTAAAAGCAATACAACTTTATAAACTTATTGGTGAAAATCATTTAAAAAAGGACTCAAAA
ATAGTTCCAAATCTCCATTTAAGTTAAGAACTTGAGTTCTTGAAAAACCTCACAATTTACCAATCAAAATCATATTTTGA
GGTTAAAATCCATAAATATTCATAGGAAAATGAAGTTTTTGGGTCATGAAAGCTTACCCGAATGATTTAGCACATGAAAA
CCTTTCCAAAATCGCCACCAAGGATTTCCCAAGCTCAAAAATAGAAAATTAGGCTTCAATCTTAAAAAATGGCAGGTTAT
GTGATGACCCGAGTCTACACCCTGGATGTGTCCGGTAATCGAGAACCATTGCTGGTCCCCAAGCGAACCCTCATCCTGGC
TGACTACAAGCGGAAGACTAACTCAAGCATGCAAAAGCTAAAAAAAAGTAGAATTCAATTCCAATTCTCAACTTTAAAAT
AATCTAAAAAATTCTGAATATATAACTCTGAATAAATAATATATTCAACTCGCCATAAATAGGCAACTTAAGTCTTTAAA
ACATTTAACAAAATAAATGAACAAACTTCTGAAACTTTATTGTCTATCTATGAAGTCTCTAAATAACTAAGATGAATGTC
GGGACAAGACCCACGACCTCCTAACAACTGATATAACTGAAAGTAAAAGTGGAACACTCCAGAAGAAAGGAGGCTCACCA
TAACTAACTAGAACTCCATGTGGTATCAACGAAGCTCCTGTTGATGATCCTGAACCTGGATTTGCATCGTGAAAAGTTAC
AGGCCAAACGGCTCAGTACGTGGAATGTACGAGCATGTTAGGGGAATTCTAAAGCATAACATAAGCTTGAACTTGATAAA
AGGAAACATACTTACCTCTTTTCAAACTTTCTCAACTCAACGAATAATCAAGGATACTACAAACTACTGAAACTTACTAA
TCTCAGATATACTCAAGGATACAATACTCAATTCAGTAATAAGGTTCTCAACTCAGTGAAACTAAACAATAAGGTACTCG
ACACAATGAAGCACATATCTACTCAAGATACTCAACTCATGATACTCAAGGATAAAGCAATAGTAAAAGATGCAATATAT
AGAAAGCTTTTAAAACAAAAGAAAACAACTTAGTGTATTGAAGAGTACAATAACAACTCAATTTATGTATAATAAAATAT
AATATCTCTATGGGAGTTTTTTTTAACCGACAACCACCACTATGAGCCTAAGTGATGAGACAACGTCTTGCCCACGCTGA
CAGAACTGTCCTATACTTTACCGTCATATATGATGCCTTAACTAAGTGGATCCACTAGTCTATGCTAAAAAGCACTAAAG
AGTCATCTAAAAAGTATGATATTGTCTACCCATGATGGCTACATGGTTTATGGGGGCTGTGAGTTATCTGAACTCCCCCA
TATCGGTGCTCAATACTACTCCCAAAATATACTAGCTCATATGTTTAAAAACATAGCTTTTTCAGTGGTTTGAGATAATT
ACTCAAAAATCTATCTCTTAAAAGAGTTGGTACTCAAACTGCTCTGAAATCTTTTGGAAATCTCAGTTTCCTCTCATCTT
AAATGTGAAAGCATTTACTCTTGGGAATACTTAGTCCCATATATCATTATAAAGAAAATGAACTCTACTCTTACTCTTTA
GTCAACTCAAAGCTTAAGTCTTAAAACAAAGTTAAAATGTTTGTAAAGCACTTCTTAAAATATGGTTCATGTGGAATTAT
GGACGTGAACAACTCAATGCAAGGTTTTCAATAACCATAGATAGAACTCAATACTTGGAACTCAAGAACTTCAATTATAC
TATTTGTTTAAAAAATTCTCAACTCAGAGGGTTCATGTCGAATTATGAGCATGAACTACTCAACTCAAGGATTTGACGGG
TAGCATGTAATAGTTTCATGATTAGAAATATAATCTCAATGGGTATTAGGAACTCAATACTTAAGACTTAGAACTTGAAG
ATACTACTCCTTTCAAAAATATTAAAATTATGGAGTTTATGCAGAATTTATGAGCATGAACGACTCGACTCGAGGGTCTT
CACAACAATATAGAACTCATGTATACGACTCTTCTCATTCTCATACTTACTTCCTCAAAACATAGCTCAAATCAATAGTT
GATCTCAAAGGATTCACAATTGAACTCAAAGGCTTTCTTAAACTCTACTCTTAACTCTCTGTTGAATTTGAATTATGAAT
TATGAATTCAAGAGTTATGATTCGTGTTATAAAGAATCTCGTGATGATAAATGTAGACTCATGAATACATTCTCCTCACC
CTCATGCTCACTTACTTGAGTCTTGAAATAAGTTACTCGAAGTTGTAGAAGACTCCACAAAAGGACTCAAAGGGACTTTC
TTAGAATGTTCGAAAGAATTCTCAAAACTTAACTCTTAACTCTACCTTGAATTTGAATTATTAATTCAAGGTTATGAATG
ATTTCTAGGTGTTTAGAAGTATTTTAGAGTGTTTAGAATCAAAGGGGAGTAAAGGTACCCTTTGAAAGAACTCAAATGGA
TGAAACGATGAAGAACGCGTTGGGGCAGGCGACCATGGTGCTCTGAGTGGCGTGGGGTGCCAGACCCTAAACATCAGAGA
AGTGGTTGGGGTACTCTGGCTGGCGTGGGGTGCCAGGCCCCAACCCAGAAAACTTCGACGACTTGCTTTGCTCGTTTTCT
CACCCTAACTCGCCTAGAATCGATCGGTTTCTTCCCCAATAGCTTGGATTCGATTACTTAACATAATTACACTCTAGTCT
ACTTAAAACAATAGTCAAATCACTAAATTTCATCTCAAAAAATCATCAAAACCCCAATGCAACAAGATTTAGAATGAACT
TCAAGAACACCTATCAAGAACTCATCAAGAACTCTAATCTTTCAACTTCAAGAATCAAAATTTTGCTGAAAATAACATGA
TTGGTGTGTGGGTGAAATAATCCAACACTATATAAGCTTGCATACCTCTTAGGGATTAAACTCATGGCGAAAATCAACAA
CAAAACGCAAGACTCTCGACAAACGCTTTGATCTTCTCCTCTTTTGTCCTCTTTTCTCTTCTTTTTTCTTCTTGAACTCT
CAACTAAAACCCTAGGTGTATATTAGGATTATAAAACTGAAATGAATTAGATTAGACCCTTAAAACCTTACTAAAAATGA
ATTAAATATGATTTGATAAGGAAAAGACCAAAATATCCTTTACTATTTTCGGGTAACTTTCCTTAACTGGACATCTTAAC
TTCCAAAGGGCATATCTCACTCATCTGACCCCGAAACTTAGCAAACTCGGTAGAGTTGGAAAGATAATTCAAAGACATTT
CATTAGCTATATTGTAGCCCACCTAACTCATCCTGTACTGAGAGTTATGGTCGTTTGAAGTTGACCCAAAACTTAAAGGA
ACTTAGGAATGACTTGAATGAACTCTCTTTAGTCCTTCTTGGAACTGAAGGTGCTACATCTAGTGACCTTAACGCTCAAG
AAATTTTAATTTCCTTGATAAAATCCTACTCTTAACGAAGGATGGTTCGAGTCTTAGCTCAAAACTTTTACGGGGTGTTA
CAATATCTCTTACTTGGGATCATTCGTCCCGAATGACGACTAGACTGGGTATGAAATGGATTTACCCTTACCAAGGTCTG
AGACTAATGGTACACTTTCACTATATTCAAGCTTAACCCAAATCCTTGGGTTCTCTACCTCTCTATAGAGAATCTCATCC
CAAAACTATTACTCTTTACCACCACATTTGGCTCATATCAAGAACCACCTAATGTTTAACAACACCACATTCAAGCTTAG
TACTCTAACAAATCCATGGACTCCTATTAACTAACACCTTATGGACCCACTAGGGGATCTCATTTAACTATTTCTCATAG
TAAAACCTTATCCTCCTCTTTCTAAGATCACTCCATTACTAATAGGACCTCCGAAAGGATATCTCCCACACTCTGTGGAA
CTCATTACTATATTACTCTCAAACACTTGACTTGATTCTCATCTTATCATCTTACCCTTAGGTCTAAAGCTGACCCTTGA
AAGCTCTGGACCTATTCCATAATATCTAACTGGTCTACATTCTCTTTTACTCTAGCACTCAAGGAAACCTTATCTCATCA
CTACCAAACTCTCCATAAGCAGGTACTAAGACCTCTTTTTAAGGTGTTTCTCTTAACCTCGTAATGCTCTTGTTACTCTT
ATGACTTAGCCACACTTCACTGCCCTTATCTAAAGGTTAGGGTCTCATACTTGTACCACTCATATTTAATGCAGCTAATC
ACCTCAATTTCTCACCTATTCTATGTCAAGTCTTCTAGATCAAATATCTAGACTAACATCATCACCCTTAGGTTGCCATT
CTTTTGATGATGACACTCATCTCCAATTCAAGCTTAATGTTTATTACTAAACCCGAATATCAATATGATTGTTCACTTAC
TATACTAACTTACAACTACTTGATACAAATTCAGAAACAGTCGTCCACTAGGACCTTATGACACATAGTCAATCCTCACA
TCTTAGTATTCATACTTACAATTTACTATCACATTTCCCTTCACAACTTGAGTACTATTCACTCATTCACTATACAACAA
TGCCTAATTAGTTCTATAACACTCTTAATATTATGGGATCTCCCTCAAAATCATAAGCCTAGTTTACATCTATCACCTCA
TGAATACTTATGCTCTTCTATTCAACACTTACTCTAGGTCATTACCTACATAATGACACTTCATCACAAGCTCTTTTCTA
GCTAAAACACACTCTACCTACTATGATGTAATATTCACAACTCATAACTTCTTAGTCTACCCATAAAGGAAAACTTCTCA
TTAATAACTTACTAGGTGCATGACTATAGTAACATAGCTTGCCTCATCACTATCTCCCTTTCTAGGATTACTAAACCTCT
GCATATTTTCCTCTAACTTTGGGCTCTTTCACTACTACTGCTCATGATCTCGTCATTCATAATATATTTTTAGGATTACA
AAAACTACCCAAGCTCTAAACATTCTTCCTTATAAGGATCTCAACCGAAACAAGTCATAGGGAAAAGAGTACAACTTATT
TTAACTCAAATGCACGATTCATATATAATGAGTGCATTTCTTCTGAAACTCAACACTTAACTCACCGATAGGCTTCTCTC
AAGCCCATCTGGAGTCTCATGACTTCCTCAAGATTTCTTCTAAGAATAACTTATCGATAAAGGAATGACTTTTCTGTTCA
ACCACCTCTAGTATGATGGGTAGTTGAATGAATAAATCTGAGAAACACATGAGTATGAATAAATCTCTATGACTTAGCTC
TATTGAACTATTTCGATTATGAAAATTGGGAAACTTCTCTTAAATATCCATAGTCCATCATTTATAGAAGTGCGGCCCTC
ACAACCATAAATAAGATCCTACTAAGATGGCTTCATAGACACCCTAGGACTCTTGAACTCTGTGCGCTGATACCAAGTTT
GTCACGACCCGAGTCTACACCCTGGACGTGGCTGGCACTCGAGAACCATTGCTGGTCCCTAAGAGAATCCTCATCCTGGC
TGATTACAAGCGGAAGACTAACTCAAGCATGCAAAAACTTAAAAAAAACTGAATTCAATTCCAATACTCAAATTGAAATT
AATCTGAACAATATTGAATAGATAACTTTGAATAAATAATATATTCATCTCGCCATAAATAGGCAACTTAAGTCTTTAAA
ACATTTAAAAAAATAAATGAACAAACTTCTGAAACTCTATTGTCTATATATGAAGCCTCTAAATGACAAAGATGGAAGTC
GGGACAAGACCCACGACCTCCTATCAACTGATATAACTGAAAGGAAAAGTGGAACCCTTTGGAAGCAAGGAGGCTTACTA
TAGCTAACTCGAACTCCATGTGGTATCAATGAAGCTCCTGTTGATGATCCTAAATACCTGGATCTGCATCATGAAAAAAT
AGAGGCCAAATGGCTCAGTACGTGGAATGTACGAGCATGCAAGGAGAATTCTAAAGCATAACATAAGCTTGAACTTGATA
AAAGGAAACATACTTACTTCTTTTCAAACTTACTAAACTCAAGGAATACTTAAGGATAATCAAAACTACTCAAACTTACT
CAACTCAGAAGTACTCAAAGATACGATACTCAATTCAATAATATGGTTCTCAACTCCGTGAAACTCAACAATAAGGTACT
CGACACAATGAAGCACAAATCGACTCAAGATACTCAACTCATGATACTCAAGGATAAAGCAATAGTAAAAGATGAAATAT
ATAGAAAGCTTTTAAAACAAAGGAAAATAATTCATTGTATTGAAGAGTACAATAACAACTCAATTTATGTATAGTAAAAT
ATAATATCTCTATGGGAGTTTCTCTAACCGACAACCACCACTATGAGCCTAAGTGATGATACATCGTCTTGCCCACGTTG
TCAGAACTGTCCTATACTTTGCCGTCATATAGGATGCCTTAACTAAGTGGATCCACTAGTCTATGCTAAAAAGCACTAAG
GAGTCATCTAAAAAGTATGATCCTTTCTACCCATGATGGCTACATGGTTTATGGGTGTTGTGAGTTATCTGAACTCTCCC
CCATATTGATGCTCAATACTACTCCCAAAATATACTAGCTTATATGTTTAAAAATATAACTTTTTCAGTGGTTTGAGATA
ATTACTCAAAACTATTTCTTAAAAGTGACGGTACTCAAGCTGCTCAAAACTCTTTTGGAAATATCAGTTTCATCTTATCG
TAAATGTGAAAACATTTATTCTTGGGAATACTTAGTTCCCATATATCATATTAAAGAAAATGAACTCTACTCTTACTCTT
TACTCAACTCAAAGCTTAAGTCTTAAAACAAAGTTAAAACGTTTGTGAAAGACTTCTTAAAATATGGTTCATGTCAAATT
ATAGACGTGAACGATTAAATGCAAGGTTTTCAATAACCATAGATAGAACTCTATACTTGGAACTCTAGAACTTCAATGAT
ACTACTCATTTAGAAAATGCTCAACTCAGAGGGTTCATGCGGAATTATGATCATGAACTACTCAACTCAAGGATTTCATG
GGTAACCTGTAATAGTCCCATGATTAGAAATTTAATCTCAAAGGGGATTATAAACTCAATACTCAAGACTTAGAACGTGA
AGATACTACTCCTTTCAAAGGGGATTATGATCATGAACTACTCAACTCAAGGATTTCATGGGTAACCTGTAATAGTCCCA
TGATTAGAAATATAATCTCAAAGGGGATTATGAACTCAATACTCAAGACTTAGAACTTGAAGATACTACTCCTCTCAAAG
ATACTAAAATTATGGAGTTCATACGGAATTTATGGGCATGAACGACTCGACTCGATGGTTTTCACAACAATATGGAACTC
ATGTATACGACTCTTCTCATTTTCATACTTACTTCCTCAAAACTTAGCTCAAATTTATAGTTGATCTCAAAGGATTCACA
ATTGAACTCAAAGGATTTCTTGAACTCTACTCTTAACTCTCTGTTGAATTTGAATTATGAATTCAAGAGTTATGATTCGG
GTTATGAAGATTCTCGTGATGATAATGTAGACTCATGAACACATTGTCCTTTCTCTCATGCACACTTACTTGAGTCTTGA
AACAAGTTACTAGAAGTTGTAGAAGACTCCACAAAAGGCTCAAATGGAATTTCTTAGAATGTTCGAAAGAATTCTCAAAA
CTTAACTCTTAACTCTACCTTGAATTTGAATTATGAATTCAAGGTTATGATTCATGTTGTGAATGATTTCTAGGTGTTTA
GAATCAAAGGGGAGTAAAGGTACCCTTTGAAAGAACTCAAACGGATGAAACGATGAAGAACGGGTGGGGGCAGGCGACCC
TGGCGTTCAGAGTGGTGGGGGCGCCAGCCCCTAAACTTCAGATAAGTTGTTGGGGCGCTGTGGCTGGCGTGGGGCACCAG
GCCCCAACCTAGAAAACTTCGATGACTTGCTTTGCTCATTTTCTCACCCTAACTCACCTAGAATCAAACGGTTTCTTCCC
CAATCACTTGGATTCAATTACTTAACATAATTAGACTCTAATCTACTCAAAACAACCCTCAAATCACTAAGTTTCATTTA
ACAAAATCATCAAAACCCCAACACAACAAGATTTAGAATGAACTTCAAGGACATCTATCATGAACTCATCAAGAGCTCTA
ATCTTTCAACTTCAAGAATGAAATTTCACTGAAAATAAAATGATTGGCGTGCGGGTGAAATAACCCAACACTATGGAATC
TTACATACCTCTTAGGGATTAAACACATGGCGAAAATCCGCAACAAAATGCAAGACTCTCAACGAATGCTTTGATCCTTT
CCTCTTTTCTCCTTTTTTCTTTTCTTTTCTGTTGTTGAACTCTCAACTAAAACTCTATGCGTATATTAGGATTATAAAAC
TGAACCTAATTGGATTAGACCCTTAAAACCTTACTAAAAAGGAATTAAATCTGATTTGGTAAGGAAAAGACCAAAATACC
CCTTACTATTTCTGGGTAACTTTCTTTAACTGGATAACTTTACTTAAAAAGGGTATATATCACTCATCCGACCTCGAAAC
TTAGCAAACTCGGTGGAGTTGGAAATATAATTCAAAGACATTTCATTAGCTATCTTGTAGCCTACCTAACTCATCCTGTA
CTAAGATTTATGGTCATTTGAAGTTGACCCAAAACTTAAAGGAACTTAGGAATGACTTGAATGGACTCTCTCTTAGTCCT
TCTTGGAATGCAAGGTGCTACATCTAGTGACCTTAACACTTAAGAAATTTTAATTTCCTCAGTAAAATCTTACTCCCAAC
GAAGGATGGTTCGAGTCTTAGCTCAAAATTTTTCCGGGGTGTTACAGGTCAAAACCTCTGTAAGATGTGGTAAAAGCAAC
TAGGTCTTCGCGAATGCTAACCTCGCTAAAAGCTCAGGAATCACAAAAGCAGTGCCTTCTTCGCTAAAGTGAAGGTCGCT
TAAGCGATAGGCCCTTTACTTAAGTGATAAATCGGGAATTCAACTCATTTAGGGATCATCATTCAATGCATTAGTGTCCT
CAATACCTATTTTATTCTCATAATCGATGTTAATGTGTTTATATGAACAATGAAGGTTTAAGAATAAGGCAAGGACATTA
CAATGTGAAAAGGAGCGAAAAAGTTAGAAAAGCTGAAGAAATGAGAAGCTAAAGCTCGCAAAAGCCACTCGGCGACTCGC
CGAGTGAGCCTCCAGCTCGTCAAATCTTCTAGCAAATTAGCCCATGGATCAAGTCAACTCGGCGAGTGAAAACACAATTT
GGGACATGCTGAACGGAACGGTGATGGTGACTCAACTCGCCAAATATTCCAGAACAATGGGATGCAAGAGTCAAGTTAAA
TGGTGAAAAGACTTGTAGTTCAGTGGATCGTCAGGTTGTTCGGTGATCCTGACTAATATTGCCGATTGAACTCTATGCGG
AGATTTTGGGAAGTTTTTGAAAGCGTATAAATTCATTTTTGAAAAGAAATGAAGGGAGTGGGAAGAGGGCATATTACCAA
GTTTTGAGAGCTTTCACATGCTTTCACAAAATTAAACACTTTTGGAGATGATTTGAGCTTAGATTGGAGGATTTAGGATT
TTATTCTTAATTTTCGCATTGGGCATTGAAAATTGTTAAAAATTCAGATAGATAATATTTTTGGTAATGATTTCTTACTT
TTTTCTATGTTTGGATAAAACCCCTTACCTTAGGGGTATGATCATGTAATTGAATACATAGATTAGCTTATGGGTATTGG
TAATGGTTGAATTTGATGTTGTTTTGAAATAGGCTCAATTGTTTATTCATGTTTTAATTGATGAATTGAAGTTGCAAATT
CAGTTCTAGCTTAGCTCTCTATGCTTGCTTGAGAAATTTGCTTAGAGTAGAATGAATGATTGATAGTTGTATTGATTTAC
ATTTTTACAACCCAGCTTGAGAAAGTGGGTTTAATTAAGAAATTGGGTTGTTTTGTATTGTTAAGCTTGTTGAGGTTCAA
GAGAACTCACTTGAAACATGATAGCTGATCTAGAGATAGCTATTGTATTCAAAACCTAGCCTATCCATTAATATTCAACA
ACTTAAAGCAATTAATAATTACCAATCACGAGAAATTAGTAATCAATTGATCACATTCTTAAGGTCCTCATGCTAATCGT
TCAAATCCTGTGTTAATTGTTCTTGTTAGAAATTGGTTACTAAATTTCCCTTTTTGATACTGATAATTGAAACTCCTTAA
TTTACTTTATGTGACGTATTAGTTTACTTCTACAAAAGATTAGAACACTTCTTTACTTTGCAATTAATTTCTTTACCGTA
TCACTCCCTGTGGGATCGACCCCAACTCATCGTTGGGTTTATACTTGTTAGCGATCGCCTACACTTTTAATCAGAAGAAG
TGTAGCTGAGTGTTATAAAAAATGACGCCGTTACGGGGAGTGGTGTTTAGAATTCTTTTATTGACGTGTTTTGTGAACTA
ATTTTGTTGTAGTAGAATTTTCTTATTTTTGTTTATGTTGATTGTTCTAAACATGTGAAGAAATGAGTCTGAACGGGATG
CAAGTCAACTTGGGAACAATGATGACATCAGAAACTTGCATGATATCAATGTGGATCAACTGGGATGTACTGAAGCTATT
TTATTGCCTCTAACTGTAGGCAATACGGTGTTTCACGTGACTAGCACGGTCTTTGGGGGGACTGTCTCATGAGGACCCTC
ATGACAATATTCACAATTTTGTGGATGTGTGTAGACAGTTTTCCTTCAAGAACATCACTCAAGAGTCAGTCTGACTCCAT
TTGTTTACCTTTTCTCTAATGGGGGATGCAATAAAGTGGTTGAACAAACTACCAAGGGAATCTATTACTTCTTGGGAGGA
GCTCATAGAAGTGTTTTATGAAATATGAAAATTTGTAAAAAAAGGAAAGATCAAACTAGATTTCCATAAACATGTGGGGG
TAGATCTCTCCCTTAAACATGCAATTATTTTTCTATGATTCGATAAAAAATAAAAATATGACAACACCTTGCAAAATGCA
TAAAGTGGAACTCATCAACCTTACTTAAACATGTTAAAATCATCAGAGCTTTTGGCGCCCTAATTTTTATTGCAATCTTG
GTTTTTTTTGTGAAAGGGGACAAACTAGACTTTAAATGTAGATATTCACCGTAAGACCATTACTAAATTTATGAGACTTC
AAAATTCTAATCGACATATCCTGTGGATTATATATCATGAAAGTTGATTCAAACATAACAAACAATTTACCACCTTTTAA
CAAATAAAAAGATTGAGAAAGAAAATAATTAGTAGGTTCTGGAGTATAATTCATGGTAAACATTTTTATCCAAGATTATT
TATTCCCATACTCCTTCATAGACCACACATCTACTTGTGCAGTCAAATTATTACAAAGCATAGCAAGGTTACATTCCAAT
TCTCCCAGCATAAGAATACCTCCCGTGTCTCCATAGTAGGGCCGTTCCACCTTTCTTCATTTATCATCACCCAAATCAAA
AGAAGTTATCATTCATTCCCTTTCGTAAGAAAGACCAGAAGTAGTAGCCCAATGAAGCTTCCCATTCACAAACTTATCTG
AACTAATTAACCGTTTCCCATTATGAGGATAATTGATTCTTCGCCAAGAATCATTTCTTAGACTATATATATATATATAT
ATATATATATATATATATATATATTGATCTCTTGAAAATCACAATGATGGTCAATATTAATAAAAATATGCACTACCTTA
TAATCAACATCATGTATCTCGTCAAATCCAAAACCGTATAAGAAATGGCCAACATTGCTCACTTTAGGTTTAAAATCAGG
TTATTTCCTATACTTTCTTATTGTTGGGTTCCATAGGAATAATTTTTTTGCAATATTTTTAAGAGAAATCAATCCATTTA
CAGAACTCCTAGCCAAAGAATATCTACTAGAGTTTTTCATGGGATAACCCATATCAGATTCCTCAACAACAGATTCATAA
AGTAAATATTTAAGAGATCAACTATTAAGATTATTTTCAGGATGGACAGTCCTCAACATAAACCTATTATTAGTGTAGTG
TTTGTTATTAGCTTATAAACTCATATGATACTTGATAAACATAGGGCCACAGATAAAAGTAGGCCAAGTTTTCGAAACAA
ACCTGAACCACAAGAGAGATTTCACTGGAAGTCTTAAGAATATTTCAATAACTAGATCACAAGCAAACCAAGATTTCTTG
TTCATTAGATTCCTATTTTTCTTTCTTTCGTCCACTATTCTCTCCATTTATTTCTTTAGTGGGTAGCAATTTGGATTTGG
TGATTCTGTGTGAAAATGTTGGAGCTCATAAGAAAGAAAGAAAAAATAAAATAAAATGTTGGAGCTGATAAAGAAAGAAA
GTAATTATACTGCAAAAAAAATAATAATTCACATTTGGAAAACTGTTATATGTTATTGTCTTTATTCAAAATGGGTGGAT
AGTTTGTATGTACTAAATGTCTAAATCTTTTAATGCTTATTAGATTATTATGAAATGTAAATTTATGATGAGACTATGTT
GAAGTCAAGATGTAACTTAATGGTCAATGAAGTTGCACTAAACTATAGTGAGACCAAATGTTCAAAGAGGTTAAAAATGT
TAAGAATTATTTTTCATTGATGAGGACTTCGGTGGATATATAGACTTTTTGGTACATGTATATATTGAATTAATTGAGGT
GTGCAAAATTTTCTTGTAGCCAATGTAATTAAAAGAATATATGAAAACCAAATATAAGGCAAATAAAACTTTATAAAAGT
TATGAAATGTAAAACATTACATTCATTACCGAGGCCACCATAAAACTAAAATTAAAAAAAAAATTGAAAATAACTTTACG
TGCTCTTTGATTCTACATTAAAATACAATAAATCAATTTCCAAAACTAAAAAATTGATGATTTTATATTGATACTCCAAT
AAATTTTAAAAATGCTGCTATGAAGCCTGACCCTGAATATGAGAAATGAGTGTTCAACAACTCTTTTTGTTCCTCACATT
CTTTTCTCAATTGCATTTTGCTCTCCATTTCAACTCATCATTTTTCAAAATTAGAAAATATTATGTTTTGAATGATTCTA
CATTTTATAGATTGTTGTTGAAGAGATCATGTGGAGGGGAAGAGATTGGAAATAACCTTTCAAGATCTCTAATCCCACAA
TTAATTGCAAGTACCTAAGAAACATGTTTTTTTGAAGATAGCGCGTGGAACGAATCAATTGTAGATTCTTTTCCTGTCGA
ATCTTAAATTTTAAAATTGATTTGTTCATGCATTATTTTCAAGCAAGCATACACACATTCGTTAATATTTTTTTGCTCAT
ATAGATAATTTAAAAATGTGATCATTGACATGAAACCAAATNNNNNNNNNNNNNNNNNNNNNNNNNNNNNNNNNNNNNNN
NNNNNNNNNNNNNNNNNNNNNNNNNNNNNNNNNNNNNNNNNNNNNNNNNNNNNNNNNNNNNNNNNNNNNNNNNNNNNNNN
NNNNNNNNNNNNNNNNNNNNNNNNNNNNNNNNNNNNNNNNNNNNNNNNNNNNNNNNNNNNNNNNNNNNNNNNNNNNNNNN
NNNNNNNNNNNNNNACGACCCAATCTATTGGGAAGTGTGGGTGGCTACTCAAACACCTAGATAGGAAAACTCTTAATACC
CAAATTGAAACATGAAATGAGAAGTGATGTCACGACCTAGAGTACACCTTATACGGGACATGGCGTATAGGACCCCGAGG
TGCCCTACACAAGCCACTTAGCATACATCATACAAGATAATAAAATTTATGAGTTCAAAAGATAGTTTTTAAATCATAAG
AGTAGACAAAATGTAGCAGAAGTCTAAAAACAATACTTTTACTGACAAAATGAATAGATTTAACTACAAAATTATTACCT
TTTTTTAGAATAATAAATTTGTCCCTAATTTATACATTTAAGGACAAATTTATTTTTGTATATAAAAAGCAGTCATTAGT
GATGAAATTACATTTGTTCAACTACAAAATACATATAACTTTAGAGACAATTGATGTCGTCACTGTTTGAATTAATTAAT
TAGCAACAATACAATTTTGTCGGTAATAATAACCTTTTTAGTGACAAAAGATACTATTAACCACAAAAATATTATACTTT
TTATGACAAATAAATTTGTTACGAATAATTATTCATTTGGTGACGATTCTTCTTTTTGTAGTTAATATAATACTTTTAGC
GACGAAGCACTAAATCATATTTGAATAATTTTAGAGACACACATTTAGGGACGACTGCTTGACGAATTTTTTTTCGTCAC
ACAAGATTTTCAGTGACGAAAAACGATTTATTAATGACAAAATTATTTGTCCTTGATAATCACATTTGTTGTATTGATCA
TAGCCATCTATTACATCAAAGAGTTGATTGTGAAGTAACCCATACATCACATAAAAAAATGTTAAATGAAAATACATAAA
AACAATAAAAGAATCTCTTTCCTCGGAACATGAGGGCTCACCAATCTTCAAAACTCAATATGAGCTCACTAGCTATGAGT
ATGCGGAATAGAAGCGTCTGACCCTACATTAGTGAAACAATGTAGGCAAGAGTATGAATTAGTACATGGAATGTACAAAG
TATGATACCAATGCAAAAGAGTTATGAAATCATGCTAAAAAGGACTTTACATGACATGCAATGACCAATTTAAAACATAA
GATAAAAGACTAGAAAACATAAATAAAATCATGGTCAACGCAATCTAACATCTTTGAATAACATGTGAGATACTTCTAGA
AGTACCCTTAGTTCATTATTGTGGGAAGTTTGCCATTAATTGATATAGACCATGTGAGCTATAACATGAAATCCAGTGTC
TATCCCACACCAAAGAGAGATATCCTTACTTGCCAAGGTAAGAACCATATATTTCTAGCTTAAGTGGATCCACTAGCTAC
TGTCTATCTAACAAAAACTTATGATGACACATAGTTATGAGATATGGAGATTGCTACTAGAAACCCAGCCTCTACTATGG
GAGAGCTTCTATATCTCGATGTCGTCTCAGTGCTAAGTATAAATCCCGCAAAATAGTCATTAATCTTTACTCATTATGAG
ACATGAGTAATCACCACTTGTCTTATAATCTATGGAAGGACACATCAAGTAGACAATCCAAGCTAGAATACATTAGAATA
GCTCCTAGTTCTTGATTCAAAGTTTATTTGGAAAATCTTTCAACCCTACGAATCCTTCATGTGAGAAATTCGTTCACAAC
AACAACAACAACATCATGCTTCACTATCAAAGCAATCTTAAGTCATTTACATCAACTTCATAAAGAACATGCATATCTTC
ATAAGTTCATCTTTCATAGTTCAAAAACACCATCACATGATCATATCTAGAAATCATGGATTTCACATGGTTTCATGGGG
ATTCAACTTAAAAACATGCAATTACTTCAATTGATGGATAAAAATACATAAATAAATTAATTAGATCATAGTTGAAAGGA
ATCCATGAAAATTGAATAAAACCCTCATTTGATAGGGAAACCTAACTTTATAAAATGTGAGAATTAGGGAACTTATCAAG
AAAAGGACTCCATAGGTGAATACTATCATACCTTAAAGTTCAAAGCCCACTGTTGCTCCCAATTGCACACGCAAGTGTAC
GTTCTGGCGCAAGTAATATAATGGCTCTTAAAAGAACCAAATTATCGAACCCAAAGGACTTGTCAATTAACTATTTAGTA
AATTATACTAGTCTAATTATTTATTTAAGAATGTCAAAAGTGTTTGATTTTAATTTGTAAAGAAAAGAATGCAAGAATTA
AATAATAAGATTACTTACAATTGTTCAAAAATTTGAGTGCTGCAATATGCATAGGATTTCATGTATCACATCTCATGCAT
GAATTACCTACGGTTACCAAATTACTGATTTACCGAGTTGATTTTATGATCATGATCTCTCGACCTCTAATCGCCTACTT
AATTAGCTGTCTAACTACATCGTTAAACGGGCTTAGACAGTCCTAATTGACGAGCATTTATATTTCATCATGTTTTATAA
AAAAACTAGGTGTTCATTTGGGCATCACTCCTAAACACAAATCAACTCAAATAATGAAAGATCAAGTTTTCTATATCCTT
TGGTCTATCTACCTTAGCGTCTCCCAAGTTTAAGAGTAGACAAGCGATTTATCTCTATGATAGCAAGTCAAGAAATGCTA
AAACAAGAACACAAAAGTAATATAAAGTGATAACCGACATTAATTCAAAACAATTGATTTTCAACAATTACCCATAGCCG
CAGCCCCAAAACAAGGGTCTTCAGCTATTAATGTCATAGAAAAGAAAGAAAAGAAAAGAACCCTAAAATGTATTGACAAC
TGTATACTTGATGCCCTATAATTGATGATTCCCTAATACTTATTCTCTTGGACTATTTATAGGGATAGAAACCCTAATAA
AATAACTGAGTCCAAAATAAATTAGGAAATCAGAACCCAAAAGGAATTGAATTTCTAGTTGTACGCTTGGAACTTTAACC
GACTCAACAATTTTGTGAATCTCTTCATCTGCTACCACGTGGCAGTGATGATTGTTTTGGATTTTGTTGTTTGTTGCATA
AACTGCACTTTATATATTAATATATTATAATATTAAATTTAATCCATTAAGTTTTTTGATTTCCCTCTATAATCTTCTAT
CTTTAATTCGTTGAACTTTATGAAGGAAAGGACTCCATAGGTCAATACTATCATACCTTGGAGTTCAAAACCCACTGTTT
CTCCCAATTGCACACACAAGTGTACGTGATCGCACAAGTAATGTAATGGCTCTTAAAAGAATCAAATTATCGAACCAAAG
GACTTGTCAATTAACTATCTAGTAAATTATACTAGTCTAATTATTTATTTAAGAGAGCCAAAAATGTTTGATTTTTATTT
ATAAAGAAAATAATGTAAGAATTAAATGATAAGATTACTTACAATGGTTGGAAAATTCCAGGGCTGCAACATGCATAAGA
TTTCATGTATCAGATCTCATGCATGAATCAACTATGATAATCAAATTACTGATTTACAGGGTTGAGTTTATGATCATGGT
CTCCCAACCTCTAATCTGCTACTCCAATAAACTGTCTGACTACATAGTTGAGCGGAGAGAGACAATCCTAATTGCCGATC
ATTTATATTTCATCCTGTTTTGAAACCAAGTTAGGTGTTCGTCGGGGCATCACTCCTAAACACAAATCAACTCAAATAAT
GGAAGATCAATATTTCCTTATCCTTTGGTCTATCTACCTTAGCGTCTCTCCAATTTAAGAGTAGACAAGAGACTTATCTC
TATGATGGCCAATCAAGAAATACTAAAATAAGAAAAGAAAAGTAATTTAATATGATAACCACCATTAATTCAAAATAATC
GATGTTCAACAATTACCCATAGCCACAGCCCCATAACAAGGGTTTTTAGCTACTAATGTCTAAGAAAAGAAGGAAAAAAA
GAACCCTAAAACGTATTGACAACTTTATACTTGATGCCCTATAATTAATGATTCCCTAATAATTCATGGACTATTTATAG
AGATAGAAACCCTAATAAAATACCTGAATCCAAATTAAATTAGGAAATCAAAACAAAAAAGGAATTTAATTTCTAGTTGT
ACGCCTGAAACTTTAACCGACTCAACAATTTTGTGCATCTCTTCATCTGCTGCCACGTGGCAGTGAGTATTCTTTTGGAT
TTTGCTGTTTGTTGCACAAACTGTACTTTATATATTTATATATTATAATATTAAATTTAATCTTTTTTTAGAATACTTCT
TTTTTTTTTGAATCAGGTAAGCTTTGAAGCTGGCTGCTCTGCTATACTATACTAGTTGTAGGGCGCTAGCGCTTGACTAA
TATATTAGAAAGTAAAGGGACTCTATTAGGATCTTACGAATCTAAAGATCTCAAAATGGAGGAACGAGCTCTTTTGCTCG
CCCCTATCTCTAAAGTCCATTAAGTTGCCTGCTTGATTTCCCTCTATAATTGTCACGACCCAGAGGTACCCCCTAGATGT
AACAAGGCGTACTGAACCCCGAAGGGGTCTCATACTAGTCCCTTAGCATATCATAATATAAGATACTAGAAATGATGCGG
AAATTTGAAAACTTTTTCCATACAATCAAAGTCTTTATAAAAACAAGCGGAAGTCTACAAAACTTTGTCTCAAATCATCT
AATACAACCTTGAATTAGACTTTGGGACGCAACCCATACAATAGTCTAACACAAAAAGGAAAGACATAAAGGGAAAGGTG
ATCACATCCTCGATGCTATGAGGACTCAGCAAATCTTCAACTCCTTTGATCTTCTAGAAACCTATCCTCAAGAAAGGAAC
TCAATACCGCCAAACCCTACATTTGATAAGAATGTAGGCAAGAGTATGTGTTAGTACAAAATGTACTAAATATGTTAGCT
AGCATAATATCATAAGAGCATAACAAAAGCGTTAACCAATATAAGACATAAGTCATAAGCATAAGATAACAACATAGTCA
TAAGCATAACCTCCAACATAGTCATAATGTAAGCATTCATAAGACATAATCCATAAACATAAGAGGTATCACATAATTAT
AACATGGTCACTACTTAGAGATTCATACCATAAAAGTACCATCCCATAAGTGGTGCAATGAATGAATAAGACCCCATAAT
CCTATTCACACTATGTGTTACTCTTAGGTCATCATAATCATACTTACCAACCTTTGGTCTCATCCTTGGCTTACTACATA
TAGACNNNNNNNNNNNNNNNNNNNNNNNNCATCCTTGGCTTACTACATATAGACAAGGGAACTATCACCTCTGGACAATC
ATATCATGGAAGCAAACAATAGCAACAATCCAATCTAAACATGCATCATATAAGAGAAATACTACCTAGGCATCCTCAAG
TCATACTTGTGCAATTTATGGACAAGATCCCGTAACCTCACCATACTAAGTACCACTTTAAGTCATCATGCATATTGATC
ACCTCTTTGATCTCATATTTAGCTCATCATAAAGGACAAGGAAATATCCACCCTTAGCCACACATGCATTGGAAGGGCCT
TTCAAGCTACAATCTAAACTAAGCACATATCATAAGCATAAGCCATAAACATAGAGCATCATACCATAAAAGGAAGATAT
CATAACTACCCTCAAAGCATACTTGTGCAATGCATGAATAAGATCCCATAATTCCACCCATGCTAGGTAAAACTTCTTGA
GTAACTATAATTTATAATCATAATCATATTCTAGTTTTGGGAATTAGCCTTAACCAACATAGACCATGTGAGCTTTGGGA
ATTAGCCTTAACCAACATAGACCATGTGAGCATAACATGAAATTTGGTGTCTACCCCACACCAAAAAGGGGTTTCTCTAC
TTGCCTAAGGTAGAACCATACAATTAGCATAGGTGGATCCAATAGCTAAGTAACCTATGTGGGAACATAGTTATGGGATA
GGGAGATTGCTACTAGAACCCAGGACTCAACTAAGGTAATAAGTTTCCATCTCATGAGATACATATTTTGGGAATCCAAA
CTCAACTAGCGTAAAAGGAACCCATTTGGCCGGACTCAACTGGCGGAAAAGCCTTCATTGGGAAGCCAGACTCAACTTCC
GTAGAAGCTTCCATCTCATATTCATATCCACTCACTGCTAAGAATAATTCCCATATGAGTTCATATTAAGGCTTGACTTA
AGTTCATATTTATAGAAGAATGTCTTGACACTCAATCCAGCATAACTCATACTATAGATCCTAGATTCAATAAGTGAGAA
TATACTTTCAACCTTAGAATCATCATATTGTGAGAAAACTTTTCACATCATATCATATTCATACATAGGTGTGCATATGA
GGATATCATCCAACAACACAACAACTAGATCATAATCATAATCACTTTACTCTCAAAGTATTCATAAGCATGTACATAAT
CTTCATAAAACATGCATACTATCATATTTTGCCCATTTCAAGGTCAAGGCTCATATCAAATCAACACATCTAGAATGACT
ACATTAGACATGGATATAATCATAGCTCATGTGATTCTATCACTTTATGCATTCAAACATTCATGAGGTAGTTTAGGTGG
GTAAATTCCTTTCACAACCATTGTATCTACTAGTCTACCATTTTTATGTAAGCTTCACTCTTAAAGCCTTAACATGCATA
ATTCATCAAATTGGTTTTACTCTCTAGGCCCTAGTTATCAACATTAATAATTACAAGCCCTACTCTCAAGCTTTACTTCT
TACAATCATCATAAAAATCTAGATCACAAGACATTCTAGTAACAAGCCTCATCTTCAATCAATTCTAGCCATAATTCATC
ATAAAGTTTCAATCTCAAGCTTTACTAGTCATGATCCATCATATATACATTATTGTTCTAATTCAATTCATGCCTACATA
TTTCTATTCTTGAAAAATTACTATGCCAATCATCAATTCTAGAAGATAATCTATGAATACTCAATTTCCCTTCACAAGAC
ATAAACCCACATTATTCAATTTCATCAATTAGACTAGGGTTAACCATCAGATCATGTAATTTCATCATAATATCATAATT
CAATACTAATTCAATCATCAACAATCAAGATCTACTCAATTGGATCAACATCCATCATAACCCACAACATTGAAGAAACC
CTAACTTGAATTGGGGAAGTGCTTCATCAAATTGATGAATTCTAGGGGATTCCATGGATGGAAGAATCCATGGATAAATA
AGATAATTAACATACCTTGATTATAAAGCCCCACCAAGCTTGGAATATTGGAGGAATTTCACCTAGTTGACCCTTCTTCT
TCTTCTTCTAGAGAGAGGATTCTTGGGAGGGAATTGGGTTCTTTGGTGAATTGAAAATAATGTCTAGGATCAATGAATTT
AGGGGTCTATTAGGTTTATATAGGTGGTCTAGTTACTTATAAAATGACACCACTTAACCCCTAACTAATTATGGAACCTT
CCCTTAATCCCCCAACTTGACCCATTTAAGGACCAAGGCAGCCTCTCCCATTAGACCACGCCCACAGATGGTGGGTGGGT
CCACGGGGCATGTTGGTGTTCCGTGGGTGGTAGTCTACAGGTCCTAAGTTGGGGTCTTGACCCACGACCCCTTCCCACGG
GGCGTGGGTCGACCTACGGGGCATGAGTCCCAATCGTAGGTGGGACTGTTTTGGGTAGCTTTTATGGGCTGTTTTGGGGT
CCTCCTCAAGGATCCTTGGTTGGTCCTTGGGGAGTCGTACCTTGACATTAAGCCCATAAACCCTTCATTCTAAGTATGGG
AAGTCATATTTACGACTCTAACCCTCACATTAAACTCTAGAACTTCCTCGTAAAGCTCTAGTTGACCTACTAAACTACGG
GGTGTTACAATAATCTTCTATCTTTAATTCGTTTTACTTCCAAATTTCTTCATCTTTACACCACTTCACTCGTACAAATA
AAATACACTTTATAGCACAATCCATAAATCTCATGCTCAAAAGGGGTAAATACAAATTATAAATGTGAGCAAATAATGAT
TAAAAATATGTATTTTTGGCCTCACATAAACACTCCACACTTAAACGTTTCTCATCCTCGAGCAAACATTAAAGCTTATC
TCACATAATCATACTAGGAATTCCACCACTTTGGTTGATACAAACAATTAGACCATACACAAATTTCAAAGCATCAAGTA
CAATTCCCGATCATTATGCAAGACATCCAAATAAACAACAAACTTCTAACCTCCTAACCTCAAGGAAGGACTTTGAACTC
ATCGAATTTATGCTTTTTCACCTACTCTCATCAAAGAAAGTTAATAAAATCACCTATCTATTATGAAACAAGTGTCCTAA
CAAAAAGAAATAGTCCACACACTCAATTCATAATATTGAATTTAAATTAAGGACTTCATATCAAGAACAACACTCACACT
CAGAAAGAAAATTCACATAGATGCACAAAGAACCATATGATTGCCCATTATGTACATCTCCACTAATTAAGCCTGCTCGA
ATATAATCAAATAGGACTTTAAAGGGTTGTAATGTAGGCTACGTGACGGGTGAAAAACTATATAATAGTGACTTACACTT
CCTTAAGCACTTTGCAATTTTAGACTACCTCACCCATTGCTTTCTTCTCTTTATTTTCACCCCTCTCTTCAACAATTATT
TCACAAGTAATTCTCATCATCTCAAGAATGCTTCAATCATTTTTTTTTTCAAACACTTTTTTTTCATGTCACAGTCTTTT
GTTCTTTCTTTTTCATGTCACATTCTTTCAAAGAGGGGTTTCTAATCACTTTGTAGCTATTATTACCTTTTCCACTCAAC
CATCCTTTTTTCTCTTCAGAATTAACAATTAGAATAAGTATATGCTATATTGCTCAAGGAGGCAAGGTGCAAAAACTAGG
GATTCAACAAAAGAGTATAGGTAGAAATATAGCTAACAATAAAAGACTATAGGCTCAAAAGGGCTACTAGTGATATATAT
TTGAAAAAGATAAAATTTACAAGACGAATCAAAGAAAACCTATTATCATATCCTAAACAAGCAATACTATTTATTTCGCT
TCAATAACATGCTGGACAAGTTCTAACCTAGGATGCAAAACATAAAATAAACAAATTCTCAACACACATGGCACAAGTAT
CAATCAAGATGGATCAATTCCACTTCTAAGAGAGACGAGATCATAACAAACTACAAAATAAAATAAGCTATATCCAAAGT
CACAACCATGAAGTTAGGTGTCAAAGAGTTTGCAATTTCCTTATCAATCAAGGATTCACAAGAAAGTACTACTCAAAAAT
TAGGCCTAAATAGCAAGTATCACACCATTCAAAAGGGTCTTTTGTTTTCTCTCAAAAAAATGAATAAAAAAAGATTTTAT
TTCTAAAAAAATAAAAGACACTCAGTTCAATGGGACAATCCTCAGGAAAAGAACCGAAAACAAAAGCCAAGGGACCCATC
CTAAAAAAGAAAAGGCTCAATAAAAATGTAAAAACTAGGAATTCCTTCGTCCAACCCACACTTAAAAAGATGATATGAAT
TCACAACATCAAATAAAATTTAAAACAAGGGTTAGAAAAACTCCCTGAGGTCTTTAGTCCTAGATAGTAGCATGTTCTCT
TAATTTTTCATCAAGGGTCGTACACACCCCCACACTTAGGCTCAAATGTGCTCGTTTGCTTCAAATTTTTGGGTACTCAT
ACTTCCCATAACCTTCAAAAATAACACAAAAAAGTGACACTAAAAAATAACATAAGAAGTTTCACTATAAACTAGGCTGC
CTCCCAATAAGCACCTAATTTAATATTGCGGCACGACACAAATAAACTCACTACTTTTCTTTCCACTTTGAACTTATGAA
TTTTACCCCTAACTTTGCATCAACTTTTCTGCTCCTCTCGAGGGGAGGTGGTATACACATAAATGAACCAAGTAATATAT
GTCTCATCATGCACTTCTTGGCCCTTATGTGAGGAATGTCATTTTGTCTACGTGGACTAAATAACTTTAGGATGTAAGAG
ACTTGTTCCTCATCTATACACTCATCCATTAGATCAGATAACTTGAATTTCATGTCACCATCTAAGAATAATAAAGAAAA
GTGTTTTGAATGAAATTTAAGATGCCTCAATTCCAAAGCCGCATTATTTACAACATTCTCACTTTTGTACTCTTTCTCAA
CATTGATATTAAGGAATAAAGTATATTTGAATGGTTGGAATTCCTCTTTTTGCTCCACTAGTTGGTCATCATCCATGACA
ATTGGTGATTGGGCTTCCGATGCCTCAATCTTTTTGTTCAAGTGGGCCTCCAAATCATGAATATCTGGGCCAAATTGATC
TCTTTCTTGTGAGCTCAACTCTTCCTTCAATTAGTTGGATTTTCATGTATGTTAGACAATCACACATAGACTCTTGAAAC
TTTATAAGTTTAATTTGTTGTTGTAGCCAAGATTGGCTCACTATCTCTGTTTCTTCATAACTTTCTCCTTGCTACGACTC
AATTTCTTCCTCTAATTTAGCTAGGACTGCAATTTCTAATTAAATAGCGTCAAGCTTATCTTGCAATTTCATGGTTTTTG
TTCTCCTCCACACATTCTAATATTTTTCCATGATTTTTTAATTTACTTTGTCCAGCATGTCCGTACATTGCATAAATGAA
TTCACACTGTGAGCCTCTTGTTTTGAATTCGCCACTTCATCACCCTGCCAACATCACAAATAACAGAAGAATCATAATAT
GGGGTCCGAGGGAAGGGAATAAGATTTAGGACAACCATTCCAATGAACATATTGACAACCACATATATGACATATAAGAC
ACTCAATATCCAAGTGGTGTCCATTACAATAATTAAAAGTATATTTATATGAATACTTATCACCCAAACACGATATATCC
CAATCATCCATATCAATAAGAGTACCAAATTAACCAAATAAGGAAAAAAATAATTAATTGTACGGAAAAAAACTAATTAA
AAAAACTAAAAATAAATAAATAAAAAGAAATAGTATAACTTAGAAGAATAGTTAATTTGTAAGTCCCCAGCAGTGGCACC
AAAAAATTGCTGCTCCCAATTGCACACACAAGTGTATGTGGACGCGCAAGACATATTGTAGCTCTTAAAAGAACCAAATT
CTCAAACCCAAATGACTTGTCAATTAACTATTTACTAAATTATACTAGTCTAATTATTTATTCAAGAATCCCAAAAGTGT
TTGATTTTTATTTGTAAAGAAAAGAATGCAAGAAAAAAACAATAAGATTACTTACAATGGTTGAAAAATTCTAGGATTGC
AACATGCATTGAGTTTCATGTATGAAATCTCATGCATGAATTAACTATGGTTATTAAATTACTGATTTACATGTTGATTT
TTTTTATCATGGTCTCCCAGTCTCTAATCGCCTACTCCAATTAGTTGTCTAACTACATCGTCGATCGGGGATAGACAGTC
CTAATTGGCGGGCATTTATATTTCACCCTGTTTTGTAACCAAGCTAAGTGTTCGTCCGGGCGTCCCTCCTAAACACAAAT
CGACTCAATTAATGGAAGATCAAGCTTTCTGTATCCTTTGGTCTATCTACCTTAGTGTCTCCAGAGTTTAAGAGTAGACA
AGAGATTTATCTCTATGATGGCTAGTCAAGAAATACTAAAACAAGAACGCAAAAGTAATTTAAAGTGATAACCAACATTA
ATTCAAAACAATTGATGTTCAAAAACTATCCATATCCACAGCCCAAGAACAAGGGTCTTTAGCTACTAATGTCTAAGAGT
AGATGGAAAAGAAAATAACCCTAAAACGTATTGACAACTTTATAGTTGATGCCCTATAATTGAAGATCCCCTAATAATTA
TTCTCATGGACTATTTATAGAGATAGAAACCTTAATAAAATAACTGAGTCCAAAAGAAATTGGAAAACCAAAACCAAAAA
GGAATTGAATTTCTAGTTGTACGCTTGGAACTGTAACCGATTCAATAATTTTGTGCATCTCTTCATCTTCTGCCACGTGG
CAATGTGGATTCTTTTGGATTTTGCTGTTTGTTGCACAAACTACACTTTATATATTATAATATTAAATTTAATCTATTAA
GTTGCCTGCTTGATTTCCTTCTTTAATCTTCCATCTTTAATTCGTTTTATCTCAAAATTTCTTCATCTTTACACCAATTC
ACTCCTACAAATAAAATACATTATTTAGCACAATTCATAAATTTCATGCTAAAAAAGGACAGTACAAATAATAAATGTGT
GAAAATAATGATTACAAATATATTTTTTTCCTCACATCACCCACAATCAATGGAGAATTGGAGACTTGATCTTGAAACCC
TAGACTTCTTCTTCTTCTTCCTTAGAGAGAGATGTTTGAGAGGATGAACTTGATAAACTTTTTAGGAATCTAAGAGAATG
AATTGAATTGGGTAATTTGGGGGGTTTAAAATCATTATATAGGGCTTAGGGTAGAAGGAAAAATGACGTAGTAAAGGGTT
AACAAGATTAGGGAAAAGACCAAAAAACCTTACTAAAATAAATGCCAACTCGACCTATGAATCATACCTACTGTCCGTAG
GTCAAGTTACAAGACCGTCCTGGTGAACCATAGGTCAAGTACCGAGACCTTAAATTTTTGACCTTCAACAATGAGACCGA
TGTACAGTTCGCTGGTCTACCTACAGTTCATACATGGCCACTGTAAGTCCAACTTTAAACTTTAAAATTTGACTAAATCT
GCGACTCACCTATGAGACCTACCTACGACTCGTACATTAAACAAAGGACTGTCCTGGTGAACCATTAAAAGGGAACTGAG
ACATGTTTTGAAATAAATAATTTTCCCCCTTACCTACGAATTCCCCCTACGGTCCGTAATTGCACTTACCAATCATAGGT
GGGAGCTATAGGTCACACCTGCAACTTAAATCAACATTTTCTATTCTTTTCAAATCTAAGGTGTTACAATATCTCCCCAT
TGAGATTATTCGTCCTCGAATGGGACTTAAGACATCATAAGGATGGTAGGAACAAGTTCTAACAACCCAACATGAATGTA
GCCATATAAATGCATATATCCGTTAAGGAAACCTCAACACCATACTAAAACATGTCCAAAACATCATTTCATAAGGTCTA
TAAGAAACTCACACTCAAATTTACATAAACATGAAGAAATCAATCAAGTGTAACACCTTAGTTTCGAGAAAGGGTAAAAT
TTTAGTTTTTAGAAAGATTTGGTGCAATCCAATGGAGTCCAACCATAGTCCGTGAACTGAGCACTACTAGAAATTTGACC
TAATGCAACGCTTATTCGGCAACAATTTTACAATCGTGGCAATAGAGTATGTGTTGCAACAGTTATGACCGTTGCAATAT
ATCCTTAGATCTAAGAGAACAATTCTTAATATAAACCGTGGCATCATCTATATAATCGCCGCTATAGATTATCTATGGCC
ACATACTTATTAATCGTGACAAAAAAACACTCTGTGGCAACGATTTATTTAAGTGAAAAGTAAAAAAAATTTGCCCAACC
CGCATTTTATGTGAAAAATTAATTTCCCTCCATTAATTTAGTAGACCCGCACTTCTTTTTATTTTAGTGAACTAAGAGCT
CAAAATACATTCCCAAATACCCATTTCATTTCTCCAATAATCAAAATCAATGGATGAGTTAGCCCTAAATTTCCAAAACT
CTAGTGACTCCTTCAAGATCTTCGACAACAAACTTTAAGCTTCGGTGAAGAAAATCAGTTTCTTCTCCTACAGTGGCCTT
CTTCTCCAGTGTGAAGTGTTCATCTTCAGTGGTCTTCTTCTCCAAAAGTAGTCTTCCTCAACATTAAGCTTCTGCATATA
GAGGTGTACTATTTTTAAGGTGATTTCTAAGTCCTCATTGTCTCTATTTTAGATGTACTATTTTCCAAAATCAGAAATTT
CATTGAAGGACTTAAAGAATAGCAAATGGGTTTGTTGAAATGTATGTTATTTGTTCCGATTTAGGTGTTTGATATAATCC
ATTTGTAGTTTAGAGTTTGTAACTCTAATTTTGTGAAGATCCATAACTCTGTGAAAAATCATTGAGAAGATGGTTTCATT
TTTATGAAACAACTGTTGTTTGTAGTTGATTTTTTCATAGGGCTCTGAGTATTTTGATTTGCATTTTGAGTTTGGTCTAT
CTATGTGAACTAAAATTTCCCATTGGTCGAAAGTTTGAAGTTATTAGTGTGAACTTTAATTTTCATATCATTATGAATGT
TGCAAAAGTTTACAGGTATAGCTACTGTCATAGATGATAATGTTTACTGGTGAAAACTCCATTTTATTGGATTTTAAATG
TTGAAACCTATTAATCATGTTCTCTCTTTTAATTTTTTATAGTATCTACGTAATGACTGTTCTAGTATGTTTATTTATGT
GTTGGAAAAATTTCATGTTCCTAAGCTTTCATGTTCTGGCAAACGACAATGTATGCATCTGTTTCATCACTTTATGACCG
TGGTGATTTCTCTAGTTTTATCGCTAAACAGAAGTATGTTTTCGACATCTCTATCCTCCAATGGATAGAAGCTTCACATT
CTCTTTAGGTGGAACATTATATTTTTGTTGCTGGAACTTTGCTAGCAGCTTGTTCTGAAAAGGCCAAGCATAATAAAACT
CTTTGTCTATGTAGCATACTAGCGTTCCAGATCATTTCTCCTTTCCTCAACCTAGTGAGTTCACCTAATATTATCATAGT
TGTTGTGACTGAATGTGTAGCAGATGCAGTCAAGAGGTAGTGTTCCCTGTGATATCAATCTACCATTTATAATTTGATGG
TACTCAGAAATTTATATCAGGAAAATAAGGCACCTCACATTTCAAATAATATCTAGAATTGGGTGCTTATTTGAAAGAAT
ATATATACTTTTGAAAAGGTAACATAACATCTAATAAATAAAATCTTTTAAAAGATGATAAAAGATAAGACTCTAATTGT
TAAAAACCACTCAATAGACAAGTCACTAGATTTATTCTATTGTTGCTCATAAGCTCTAGGATCTGTACTACCCTGGGGTA
CTTTTATATGTACTGTTGTTTGGTTAATAGTTTAATGTGATCAAAATGATCTCGTCATGATATTTTCTACCATTTTAGTG
AATGACTTTTACCTTATTATCTATAATAATTCTTCTTCTGTGTAGTAAGGCACTACCTACAATGTACTATCAAATACATT
GAGGAATTAAACTATTAAGTAAAATATAGGTTATGTAACTAAATTGCACTTACCTAATGACCTAAATTAGATCATTTACA
ATCATGATTTTGTTAGAAAAAAAAAACTAAAAGAATATCTTGAAACTTTGAAAGGTAAAGTTCTCTTGATACTGCTTGTA
CTCATGAATTGTTTCCTTTAATGTTTTGCTCATGTAACATAGGATATTCAATGGATGTTGGAGATAAAAGTTGGATGGAT
CTCTGAAGATCCACCGATGAGTATATCCATGGAGTTTAGAGAGCTCCTTAAATATTGGAAGTCTGCGAAATTCAAGGTAA
AATGTAGTTCAGAAACTCAAACATGCCTTTTTTTTGACGACAAGTTTTCGTTTTCAATCTTAATGCAGGAGCGGAAAGCC
ACTTGACTGTAAGGAAAGGAAACATCATTTTTCAATTATTACTTACTGGGGCATCCATCTTATTCTTTTCCTGATCTCTT
TTGTGATATAGGTGCTGTTGCAACTTTATTTTTCTTTAACTTTCTCTTCTTCTATTCTCTTCTTTGTTGCAATATTGTTG
CAGCTTGTTACTTCTTCCAGTGTGGTAGTCACAACTTAAACGGAGGATTTTGTTCCAATCTTGGAGAATGTTCCATTTAG
TGAGATTTTTATCCTTATCTCACTGACTGTTTTTCTTATTTGTAATAGTCTAAAAATAATTTCAGTTAGAAGTTGATAAG
ATACAAATGTAACAGGATAAAATGTCATGTGTTCAACTCTCTACTCAAAAATAAAAAATCTTAAGAACTTATTTATTAGT
TAAGTTTGATCGCTGAAACTTGCATCAAGGTTTCACTAAACTAAGTGCCCTTTTGGATAAACTTAGTTTGATCACTGAAA
TCTGCAGATTGGTTTAAGCTTCATATGACAGTAACGTTCGTACTTATAAAGCATATTCTTCACTTGGAATTGTTAAAAAA
TAAATATTGAGACATTCACCTCGTCTAGTACATTATGTAGCACCCATATGCCTTTGGTTAACATTATTGATTCATTNNNN
NNNNNNNNNNNNNNNNNNNNNNNNNNNNNNNNNNNNNNNNNNNNNNNNNNNNNNNNNNNNNNNNNNNNNNNNNNNNNNNN
GCTTTAATCCGCAGTAAATTGGTGTGTTCTCTTATTTATTATTTAGGCTTAACCTTTCATTTAAGAAATTTCTGATATCT
ATTTTTATGTGACTAGGAAAAAGAAAAGAATGTGTATCCGCTAAGGAGCTCTTTGTGGTCACAAGAACAAGAAAACCTAA
TCGTTTGTACAAGGCATCAAATGAGAACACAAATAGTAAAATTGTATGAATACTGTCAATATAATTTTTTTTATTGAGAC
CAATTATTTATTCTAAATTTCAATTTACAAGACTGCTTGTTGGATATGCTTTGTTAGGCTGAAATGGAGGAAATTGAAAA
GCAAATGGGCACAAATGGTCAGTCTGTTGATGCATTTTAAGCCGTCATGAGTCCTGAACATCTGGGACGTCTAAGACTAT
ATGGAGTGGGGGTTACAAAGACAACTTTGAAAAAGAAAGTTGACAATTATGAACCAACTTTAAATGAAACAAATGATGTA
GTGCAACAAATGCAAGAAAAGATGCAAAAAATGGAGAAACAAATGGAGGAACAAAGGAGAACTATGCGGCAAGAAGTTAT
TGCTGATGTAGTTGCACAACTTCAGCATGCATAATTAATTGATCATAACATACTAGCAGCATTGTCCGTTCCTTCATCAA
GAGAAGCTACTTTTGCTCAAACAGCCGAGCAAGGTTAGTGTTGCTAAATCTCTGTTTAGACTATTTCTTCTTCTTCTACT
ACTACTTAACGATTTTTCGATTTCCTGGTGGACTAGTTTGTTAACTAACATTGATGATGATTTGAGTTTTTTAAGACAGC
CCTCCTAATCATTGCCTAATGAATCTCGAGACAATTCCATATTAAAATTATATTACATGTACTTTTATACCCTGAAAACT
CTATCCAGTGGCTTTTTTTTTGAAATTATTGTATCTCCCCCAGCAAAGTTATCTATTGTTGATTCTTTTTTCTCGTTGTA
GAATTTTAATGTTTGTTGGACTGCTGTAACATTTATGTTATAAGGGACTATTGAGTACGGCCTTGTCGATTTTTTGATTA
CCTATTTATTCTAATTGTGGCCTTGTCGGCTTTTTGGTTAGCTGAGTATTTTCTAGTAACAACCTCGGAGGCTATGAGTT
ATTAAGTATTAGCTTACATCATTCTATAAACCACTATTTTAGGAGATCTCCCCTTTGTCATTTGTTCTGTCCATTTCAGT
TCATTCTACCAACATATAGGGCCTCTAGAAATGATCAGCTATTGAAGTGTTAGTGATGCACTGATGCTATTAGTGAAATA
TTGTAAATTGTACCATGCTATTACTGTAATAAGAGAAATGATTAGTTTTAGAATTTTGATATTTCATTAACAAAGGTCTA
TGGTCAGAACATGTTCTAGCCAAATGTCTTATAGTAGTATTCTGAAATGGTTGGTCCCAATGGCTATTGATACAAACTCT
ATCCAATCTCTTCCAAATTCTCTTTCTTGGACTTCTGTTATTGCACCATATGAAGTTAGAGCCTATGAATAAGATATATG
TCAATCCACAATTGTCTAAACAACTTTGGAAATCCAAGCTCCTATCCATTTTATAAGCCTTCTTCATGTTGATAGTGACA
TGTTGATAATCATCAGAGATTAAATAACTAGATTGGAATTGCTCCAAAAACACCAAATCTGTCCATTGGAATTAGAAAGG
CAGTGTTGATATAATAGAAATTTTCTGTAACCATCTATCTTTTGTTTTCCAACAAAGGGTTCAAAAATGGCTACAAACTG
AATATTGTTGATGTGGACTAGATTTTTCAGCCTGTGAATGACCTTCTATGATCTAACACCTCTTATGTTCTAGAAAAGTG
CTTCTGTGTTGATTTTTGCCTGTGTTACAATTTTTTTGTGATGGCCTGTGTTAGCAGTCACCTCTTGTGAATGGCCTATG
TTACCATTTTTTTCTTTTTTTAGAGGGTTTATTTTGGCTTATGTGCTTTAGTGTTAGTCATTATTCTTCTTGCTGTAAAT
AAATAAGACTCATAACAGTGAGGAAGATATTAATTTTGAATAACTGTTGAATTGAACTAGCAGTGATGGGATAATTCCCA
GAAGCAGTATGCAAATATCTCCTGCAACTTTAAAATGAAAGCAATGACTTCTTGATCCATTTGTTGATTTACAGAGAGTA
GTAGTTGTTATCCCTTGGGGTTTTGCTTCAAGAAGTACTTTTTTTTAACTTCCGAAAATCGAGAGTCTTGATGGATTTTT
TTTGGTGATGAAGTTTATCAGCTAAGTCTAGGATTAGATCATCAAGTATAATAGCATTTGTGTCAATTTTGCTTCCTCTT
CTTGTGTAAATATCTACAGAGGTGCTGATTTTTTATTCTTTTTTTTCCTGAAATAATGCATATGCAAGTCTATTTGCTTA
TTTGAAAGATTATACAGTTAAGATAAATAAAGATCTAATGGTTGTTTCTTGGATGAAATTAGTTATAGAGAGTAACTAAT
TGGAGGCTTGCACCTTGTTTGGATGGTTGTTACCCGTTGTATTGTAGTGTATTGATTAAATACAATGTTTGTTTTAGTTG
TTACTTAAATTTTATTGTATCACGCTTTCTCCATTTTAAAATAAGTTGTGAATGTCTAGTATCTATAAACACTCAAATTT
ATAAGAATGGTAGTGCTAGCTAGCTTCGCAAAGTCGCAGCTTTAATTTGCAGGTAGTGTTACTAATTTCCTTTATTTTTC
CTTCCTGAAGAAACAAAGTAAACTTATTACTTGTTGAACATAAAATGCAGATTGTGTGAAGGTTTAGAACTAGAGTACTC
TACCATACGTGAATATTAGTAATTGGCAATATTGCCTCTACTAGCTAGGCATAGTACGTTTCACCTTTCTTGTATGTTTT
GAATGCTAACAACATGATGCAAGTTCCTTATCAAAGTTAACTTTAATTGCTTTAATGTCATTTGAAGCTTATTAAATTTA
TATGCACGTTGTAGATATAGAGTGATAACTTTAAAATATATCACTGAAGTCATTGAGCTTTTGCAACAAAATTGCTAAAG
TATTTTGTATTTTCATTAATTCTATGTAGGTGATGATATACAAGAAGGAGATGAAAGCAGTACTGAAGACTTGACATAGG
AGATGAATTGAGTTGATGTTAACTTTACCTATGTTCTGGAAGTCTATTATTTTTGAAGACTGAAAATTGTGTGTGGTGCA
TCTATACATTTCACCCTTTTTGAATGGTTGAAAATATTTATATATTTTGCTTTTATTGATATTACGTACCCAATTGCACC
CATGGATCTTAGATTATAATTTTGGTAATGAAATATAACTTCTTCCCATGATCTTTTTATGTGTATTTTATGTTATAGAA
GTATTGTAATGGCTCAATTAATAATATATGCGAAACCAATAGTATATATATGTTGGAATAGCCTAATATTAATCGTTGCA
ATAACTTGATATTAATTGTTGCAAAAAATAAAGAATTGTTGCATTACCCTGTAATAACTGTAGCAATAGACATTGAGCAA
CAATTATAATAGCTTAAAACTGATGCATTACCACAAAAATAACCGTTGCAATAGAATGAAATGGTTGTTAAAATAATCAT
AGCAACAACCTACAAAGAACTATTGCATAAAACTCTATCGCGATGGTACATAACCGTACTAATACGGTGTTAACCGTTGG
CAATGGACTGGAAATAAATGTGGCATAAAACTTTATTGCGACGGTTCATAACCATATCAATACAACTTTAACCGTTGGAA
ATTAATTAATCTGGGAACCTTCTCTATAGGGCCATCTACTTCTACAATTAAAGTAACCGTCGGACGCAATCGTCGCAATA
GAGCTATTGCTACGCCACTTGTTGTAGCGGTTGCCTTAACCGTGCCTTTAGCGCTACAACATTGGTAGGTAAGCCTATTG
CAACGGTAACTTAACCATGACATTAGATCATATTTCTAGTAGTGGAACCACGGACCGTAGGTTTTGTCCGTGGATTGGCC
GCCCATATAGGCTCAGAGAACCACGAACCACAACATGGACTAGTGGACCATCGTTGGGTCCACGGTCAGTGGATGAGGTC
GGTTGATCAAGGTGTAAAATTCCACCTTCTGACGTAAGACGACGGACCAGAAGGAGAGACTTTCGCTCAAACCACGGTCT
GTTGTTTAGGCCGTCGTTTGGGGTCGGTAGTTAATTTCCTAAGGGCAGTTGGGTATTTTCCTAATTAGTCTAGCCTAATA
CAATGTCATTTTACCCTTCACCAAAACCCCTATATAAGTGTTTTAACTCTAAAATTTCCCAATTGAAAATTATTCTCTCA
AATTTACAAAAGAAGGACAAGTCTTCCGCTCAAATATTTCTCTTTAGAAAAATTGAAGAAGAAGGGTCCAAGCTAGGGAT
TGTAAGTCAAGTCAACAAATTCCTCCATTGAAGTTAAGCAATTGGCATTGAGGTATGATAGTTTTCAGCCGGGGATTTAT
TCCATTCACAGAGTTCCTAAATTTTCCTATTTTCAAAGTTAGAATTCCCCAATTGAGTTAGGGTTTTCTTCTATGGTATG
GGTTCCATTACTTATTGATTTAGTTGATTGATCTATTATCTTTTATGAATGAATTGAGTCAATCTAACTATTTTATAATG
ATTCCTCATGAACCCATGGAATTCCCATGTTTTTCCAAATTATGATCATGTGATGTGAGTTTTGGATTATGAAAAAGAAG
TTTATGAAATAAAGCATGTTCTTATAAAATTTATGTAAATGTTTTAAGGATGCTTTGAGAGTGAAGTATCAATGATAATG
TTGTTGTTGTGTTGTTGAAAGGATTTTCTCATATACACATGAAATCATGATTGTGAATGTGGGCTAGGCCCAATTTCATT
CTTATGTACTAGATGGCTAATGAGACAAAGTGTTTAGACTTCCGCTTTACTTTATAAAACTTTTGGTACTTGAAATGTTG
TTCTTTATCTCTTTTGTTCTATGTCTTATGTTATGAATGCTATGTGGCTTGTATGGGGCTTCTCGGGGTCCTATACGCCA
TGTTATGTCTAGGGTGTACCCCTGGGTCTTGACAAAATTAGTAATCAAAACACAAGGTTTAGAATGGTCCTAGGATATCT
CATAAGTATGTCAAGTAGAGTCTTGTTCATGAGTGTGAAGCGTGCCACGTTATAAATGAGAGGCTACAAGATGCTTAGGA
AACTCCACTTCTTGCATTACTCTAAAGTCGTGCGGTAGAGTTGAACTCTATAAGGTCTCTCTCCTAATCCTTGTCCGATA
CTATACAGGATATGGCTACTCGAAGATCTTATGCTAGAAGGAATGCGAGGGAGAATGCGGAACAAAAAACTCCTCCCCAA
ACTCCTCAAGTTCCAGCCGACCCTTTGGCCAAGCAAGTGGATAATGCAGAGTGTAGGGCTGATTTTGAAGTATTGGCTCA
AGCCATGACGGCCCAAGCCAATAGGGAGGTTACGGTTCCTATAAATCCAAATGTGGGTACGACGACATCTAGACTGAGGG
ACTTCACTAGGATGAATCCTCTGTAGTTTCATGGTTCTAAGATTGAGAAAGATCCTTAAGAGTTCATTGATGGGGTTTAC
AAGGTGTTGGTGATCATGGAAGTGATGCCGGTGGAAAAGGAGGAATTGGTCGCTTATCAACTTAAGGGTGTTGCTCAAAT
ATGGTACAATGAATGGAAAGAAGGGAGACCGAAAGATGCAGGTCCTCTTGATTGGGAGAAGTTTATGGTTTCTTTCCTTG
ATTTATTCTTTCCCATTATTATGAGGGAGGCAAAGGTACATGAATTCATCAACCTTCATCAAGGAGGTATGAGTGTGAGG
GAATATGTTTTGAAGTTCACACAATTGTCTAAATATGGCCCGACAATGGTTGCTGATCCTAGGGCAATGATGAGTATGTT
CGTTTTGGGTGTGTCCAAAATGCTGGTTAAAAAATACCGTACCACAATACTCATTAATGACATGGACATATCTCGTCTCA
TGGTTCATGCTCAACAGATCGAAGAGGAGAAACTTAAGGAAAGGTCTAGGAAGACAAAGAGGGCTACAACTGGTGATGGT
AATTTCTCTCATGCAAGGTCCGATGGACATGGTCGTCCTAGATTTTGGCTAAGGTTTTTTGGTCAAGGTTACTTTAGTGG
TCCTCCTAGGTTCAATAAAGAGAGGGTGTCTAACCCTAAGCTTCAAGGAGGGAATGCTAGTTTGTCTTCATTGCCTATGT
CTGTTTGTGCTAGTATGGATAGAAGCACGAGGGTATTTACCTAGCCGACACATATGGTTGCTTCCATTGTGATAAAACTG
GTCATAAGAGGAGGGATTGTGTAATTCTTACAGCTAAAGGAAGAGAGAGCAAGTAAGCTCTTCTTAGTGGTTTGGGTTCC
AATGCTCCCAAGAAAAACCAATTCTATGCACTTCAGAGTCGTAGTGAACAGGAGAATTTTCCCGATGTGGTTATCGGTAT
GTTTTAAGTCTTCCAACTTGATGTTTATGATTTACTCGATCCTGATGTTACCTTGTGCTTTCTGACGCCATATGTGGCTA
TGAGTTTGATGTTCTTGCGGATGTGTTGTTAGATCTTTTTTTCGTCTCTACTCTTGTTGGTGATTCTGTTGTGGCTAAGA
GGGTCTATAGAAAGTGTCTCATTTCCTTGTTCTATAAAGTTACTCTTGTTGATTTGGTGGAGCTTGATATGCTAGATTTT
GATGTTATCCTTGGTATGGATTGATTGTAGAACTCGTGTAGTCAAGTTTTAGTTCCCGAATGAGCCTGTCCTAGAATGAA
AATGGGAAAATTCTATGCCTGAGGGCCAGTTTGTCTCTTGTCTTAAAGCTAGAAATATGATCGCTGCATATACCATCTAG
TTAGGGTGAGGGGTGTGGATTCTGAAACCCCTACTCTTGAGTTGGTCCCCATGGTTAATGAGTTTTCGGAAGTATTCCCA
AATGATTTACCCGGTATTCCTCTCGAAAGGGGAATAGACTTCGATATTTACCTTCTCCCCGATATGCAACCTATCTCTAT
CCCTCCTTACTGAATGGCTCCGGCAAAACTAAAGGAGTTGAAAGAACGATTGAAAGACTTGTTGGATAAAGGTTTCATCC
GACCAAGTATCTCTGCGTGGGTGCTCCAGTTTTATTTGTTAGAAATAAAGATGGTTCTCTTCGTATGTGTAATGAATATC
GCTAGTTGAACAAGGTGACCATTAAGAATAAGTACCCTCTTCCAAGGATAGATAATTTGTTTGACCAACTTTATGAAGCG
AGTTACTTTTGTAAGATTGACCTTCAGTCGGGTTATCACCATTTGAGGGTGAAGGAATATGATATTCCGAAGATGACTTT
TTGAACTTGGTATGGTCATTATGAGTTTTTTGTAATGTCGTTTGGTTTGACTAATGCTCTGGCGACATTTATGGATTTGA
AGAATATGGTGTTTAGACAATACCTTGACATGTTTGTGATTGTGTTCATTGATGATATTTTGATTTATTCGAGGAGCGAG
GATGAGCATATTGATCATTTGAGGATTGTGTTGCAAATTCTCAAGGACTAACAACTCTTTGCAAAGTTTAGCAGGTGTGA
GTTTTGGCTAAGGTTCGTAGCTTTTCTTGGTCACATTGTTTCAAGTAAGGGTATTGAGGTAGATTCTAAGAAGACAGATG
CTGTCAAGAGCTGGCATAGCCCTCTATCTCCTTTGGATAGTTTCTTGGGTCTAACCGGTTATTATAGGAGGTTTGTCGAA
GGTTTTTCTTCGATTGTCTCTCAATTAAAAGCATTGACTCAAAGGAAGGCTAAGTTCATATGGTCTGAAACATGTGAGAA
GAGGTTTCAGGAATTGGAATATAGACTGACTTCCGCTTCGATGTTGACCTTACCGGAAGGGACTAATCATTTTGTTGTTT
ATTGTGATTCCTTGAGAATTGGGCTAGGATGTGTGCTTATGCAAAATGGGAAAGTCATTGCGTATGCTTCAAGGCAACTT
AAGATTTATGAAAAGAATTATCCTACCCATGAACTTGAACTAGCGGTGGTTGTCTTTGTCGTAAAGATTTTGAGGCACTA
ATTGTATGGTGTCCATGTAGATATTTTACCGACCACAAGAGTTTTTAATATGTGTTTAATCAGAAGGATTTAAATCTTTG
CTAAAGAAGGTGGCTAGAGTTATTGAAGGATTATGATATGAGTGTTCTCTATCACCCCGATAAAGCGAATGTGATGGCGG
ATTCTCTTAGTCGGTTATCTATGGGTAGTGTTGCTCATATTGAAGAAGATAAGAAGGAGTTGGTACGAGATGTTCATAGA
TTGGCTTGGTTGGGTGTTCAGTTAGTGGACTCTACCAAAGGTGATGTTATGGTTCACAATGGTTCAAAATTGTCTTTTTG
TGGCAGATTTGAAAGCCAAGTAAGGTCTTGATCCAATTTTGGTTGAGTTGAAGGAAATGGTGCTTATAAAGCCGTAGAGG
CTTTCTCCCAAGGGGGAGATGGTGTACTTAGATATCAAGTTCGTTTGTGTATTCCTAATGTTGATGAATTGAGGGAACAA
ATCTTTTCAGAAGCCCATAGTTCTTGGTATTCCATTCAGCTGGGAGCCACTAAGATGTACCGTGATTTGAGTGAGATCTA
TTGGTGGAATGGGATAAAGAAGGATATTGCGGGATTTGTGGCTAAGTGTCGTAATTATCAACAAGTGAAAGTTGAGCATC
CGAAGTGATGAGGTTTGTCCCAAGACATTAGCATTCCTACTTGGAAGTGGGAAGATTTGAATATGTACTTTATTGTTGGT
TTGCCTCGCACCCGGCGACAACATGACTCTATTTGGGTTGTGGCAGATCGAATGATGAAATCGACTCATTTCATTCCCGT
CAAGGTTTCTTATTTGAAGGAAGAATATGTTAAGTTGTATTTGAGAGAAATGGTAAAGTTACATGGAGTGCCTTTATCCA
TTATCTCCGATCGAGGTACTCAAATCACTTCTCCATTTTGGAAATATTTTCAAACGGGTCATGGTACTCTTGTTAAGCTT
AGCACTACCTTTCATCCACAAACTTTGGAAGATATGTTGAGAGCTTGTGTGATTGATTTCAATGGTAATTGGGATGATCA
CTTGCCTTTCATTGAGTTTCCATATAACAATAGTTATCACTCAAATATTTGTATGGCTCAATTTGAGGCACTATGTGGTA
GGAGGTATAGATCTCCTATAATATTGTTTGAGATGGGTGGATTTTCCCTAATAGGTCCAAAGTTGGTACATGAGGCCATG
GAAAAAGTTTGACTTATTAGAGAAAGGTTGAAAATAACTCAAAGTCGAAAAAAGTCCTATGCCGATATTAGAAGAAGAGG
TCTTGAGTTTGATGTTAATGATTGGGTCTTTTTGAAAGTTTCACCCATGAAGAATGTAATGAGATTTGGTAAGAAAGGGA
AGCTTAGTCCTCGATATGTAGGCCCATATCAGTTTTGAGGGGTGTTGGTAAGGTTGCTATGAACTAGAATAGCCTAATGA
ATTGCCATCGGTATATCCAGTTTGTCATGTCTCCATGTTGAAGAAATGTGTCGGTGATCCGACAACTATAGTCCCCTTAG
AATATTTGGGAGTTAAGGAGAGTCTTTCTTATAAGGAAGTCCAGTTGAGATTTTAGACCAGCAAGTCAAGAGGTTGAGAA
ATAAAGAAGTTGCTTCTGTGGAAGTGTTGTTGAGGAACCAATTAGTTGAGGGTGCTACTTGGGAGGCCGAGGCCGATATG
ATGTCCCGATATCCTTACCTCTTTTCTTCTACCTCTACCCCATCTTGAGGTAATGGGTTCCTTATGGTTTACTCTTTTAT
TTTGGGGTCATGTGTCTTAGGTATTCCCATGATTTCCTCATTTATGCATGATTCATGAAAATCTCCTCTTTTAGAAAATA
AGTTTATTTGATTGATTTCTACATGTTTATGTGCATTCGAGTATGAGCTGCATATAGACTTAATGATGTAATGTTTTGAA
CATGTTTTAGCTTAGAGTTGATGTTTCCTCCTCGGATATGTGCATTGCATGCATGATGGGCTGTTAGATTTAGTTTTCGC
CCCTTTAATTATGTCTTGAATCTCATTCAAGTACGAATGATTCCAAGGGGGAGATGATGTAACACCTCGGATTCGAAAAA
GAGCAAAATTTCAGTTTTGAAAAAGATTTGGTGCCATTCGGCGGAGGCCAACCACGACCCGTGAACTGAGCCACACACCG
TAGGTTTGGTCCGTGGATTGGCCACTCAAATAGGCTCAGAGGACCACGAATCACGTCGTAGACCAATGGACCGTCGTTGG
GTCCATAGTCCGTGGATAAGGTCCATTGATCAGGGCCTCAAATTCCACCTTCTGACGCAAGACGACAGACCAGCAGGACG
GACCGTTGGTCAAACCAGGGTCAGTTGTTCAGGGTGTAGTTTGAGGTCGGTAGTTATTTCCCTAAGGGCAGTTAGATATT
TTCCTAATTGGTCTAGACTAATATTATGTCGTTTTACCCTTCCCCAAAACCCCTATATTAGTGTTTTAACTCTAAAATTT
CCCAATTGAAAATCATTATCTCAAATATACAAAACAAGGACAAGACTTCCTCTCAAATATTTCTCTCCCTAGAAAGCTTG
AAGAATAAGGGTCCACGCTAGGGTTTGCAAGTCAAGTCTTCAATTCCGCCATTGAAGTTAAGCAATTGGCATTGAGGTAT
GATAGTTTTCACTGATGGATTCCTTCCATTCATGGAGTTTCAAAATTCTCCTATTTTCAAAGCTAGAATTCCCCAATTGA
GTTAGGGTTTTTTTCTATGAAATGGGTTCCTTTAATTATTCATTTAGTTGATTGATCTATGATCTTTTATGCATGAATTG
TATTAGTCTAATGATTTTATGATGATTCCCTATGAACCCATGTAATTTCCATGTTTTTTCAAATTATTATCATATGATGT
GGGTTTTGGATTGTGAAAGAGAAGTTTATGAATATAACACCCCGAAAACTAGTAGGCTAAACTAGAGCTTGACGTTAGGG
TTAGAGCCTTGAATGTACCTCCCCGTACCTAAAAGTATAGGGTTTCGTTTTAGAATGTCAAGGTACGACCCCCAAGGACC
AATAATGGGTCCTTAGGGAGGACACCAAAAATGTGCCTTGGAAGTAACCCACGAGGGCAACCTATGCCCCGTAGGTCCAC
CCACGCGCCGTGGGTGAGAGGTCGTGGGTTAAGCCCCCAGAAACAAGTCCCAGTAACTCAACCCATGTTCACCAGCATGG
GCGGTGGTTCCAACCGCGGTCTATCAGTAGTGGGTCGTGGGTTAGGCCTGAAACTGCCTTTTGGCAGTTAAGTGTAGGGA
AGATTTGGGGTTTTTCGGTTTTAGTTAATATTAAGTGACTTAGTTTTACACTAAATTAGACTAACTCTATAATGATTTAA
ATCCCCAAATTTAGTTATCTTCCTCATTATTCCAAAATCACAAATCAAAACCAACTTTTCCCCAAATACTCTCTCTCTAG
AACTCCAAGGAAGAAGAAGAAGAAAGTGGAAGCTAGGGTTGAAGAAACAAGATTTTATACTCAAATTCGTTGAGATTTAT
AACCATGGTGTGGTAGCTCTTCATCCATGGATATAATTTATCCACGGAGCCCCTTCAAAACCCCCAATTTCAAAGCTAGA
AATCCCAAGAGTTAGGGTTTGACTTCCATCTCATGGATTCCTTTCAAATTCATTTTTAGTGATAGAATTATGTTTTATTA
TGGATATATTGATGATTTCATATGGTTTTATGTTGAATTCCCCAAGAATCCATGAATTCCCCTATTTTCCCAATTTGGAT
CTCAAAGTGTGGGTATTGGTTGATGCAAGAAGAATATGATTGAATTATGCATGTAGTAATTGAACTACTTGAATTATGTT
ATCATCCATGTGTAATGTAGTAATTATGGATGTGTTGATGGAATATGATCTATGGTCCTTGAAGGGCAAAGTAAGAGATT
TATGTATATGCTTTAAGAACACTTTGAGAGTAAAGTGATTATAATTATGATCTAGTTGTTGTGCTGTTGGAAGACATCCT
CATTTACACACCTATGTATGAATATGATATGATGTGAAAGGTTTCTCACAATATGATGATTCTAACGTTGAAAGGCTATT
CTCACCTATTGAATCTATGAGCTATAGTATGAATTATGTTGGATTGTGTGTCAAGACATTCTTCCATGAATATGAACTTA
AGTCAAGACTTAATATGTAATATATGAGAATTTATGCTTAGCACCGAGTGGATATGAATATGAGATGAAAGTTTCCACCT
TAGTTGAGTCCGGCTTTCCAAATGGGTTCCTTCTACCATAGTTGAGTCCAGGTTCCCAAATTATGTATCTCATGAGATGG
AAACCTTATATCATAGTTGAGTCCGGGTTTCTAGTAGAAATCTCCTTATTCCATAAACTATGTGCCCCCATAGGTTATTA
GCTAATGAATCAACCTAAGCTAAGAGTATGGTTCTACCTTAGGCAAGTAGGACAACCCCTTTTTGGTGTGGGGTAGACAC
CAGATTCCATGTTAAGCTCACATGGTCTATGTCAGTTAAGGTTAATTTCCCACAACAACATTATGAACAATAATATGAAT
TATGAACTATGTTTACTCAAGAAGCTTTATTTAACATGGGTGGGATTATGGGATCTTATTCATGCATTGCACAAGTAGAC
TTTGAGGGTATTTATGGTATGTCTCCATTATGATATGACTATCTATATGTTGAATATGCTTATGACTTATGCTTTTACAT
TAATCTTCATGATGATCCTTAAACTTGGTAAAGTGCATGTTTTTTTACTAAAATGTCCTTTTTAGCATGTTTCAAGGCTT
TTATGCATGACTATCATACTTGGTATATTTTTGTAGTAACCCATTTTTTCCTACATTTTTCCCAAGTATAGGATCTTGTT
CTCAAAGCGGTCCTCATTGTGGCTAGAGCTTGGATTCGGCTATTCTCCAAGGTTGTTGGTGAGTCCTCATGATTCAAGGA
CGGATGTTGTCATTGTAGTTTATTTTCTTGTATTTACTTTTTGGACTATGTTGCGAGGGATGTGACCCTATTTGATTCAA
GGATTGTAATAGATGGCTAATTGAGATAATTCTAGACTTCCATTTTCCTTTATGAAAATTTTGGACTTGAGAAATGCGTT
TTTACTCTTTATTGTTCTATGCTTATGTTATGATATGCTAGGTGGCGTACATGGTCCCTTTCGGGGTTCTATGTTCCTTG
TTACATCTAGGGGGTACCCCTAGGTCGTGACAATGAAATAATGCATGTTCTTATGAAATTTATGTAAATCTTTTAAGGAT
GCTTTGAGAGTGAAGTATCAATGAAAATGTTGTTGTCTTGTTGTTGAAAGGATTTTCTCATATACACATGAAAGCATGAT
TGTGAAATGTTTCCTCACATAGTAAGGGTTCTAAGGTTGAAAGGTCTTCTCACCTAAAAGAATCAAAGATAAAGATCTAT
CCTAATGAAACCTAGTTTGGATTGGTTATTGAATGACGCCATTCCATGGATGACTTATGACTTATGACCTAAATTAGATT
GGCAATATGATGTTCCTTTCCATGGATAAGAAGAATAAGTAAGAAAATGACTATTCCGTGAGATTTATGCTTAGCACTGA
GAGGATATTAAGATGGAAGCTCTACCGTGAGTAGAGGCTGGGTTTCTTGAAGTAATCTCCTTATCCTTACCTATGTGCCC
CCATAGGATGATTGTTAGATAGACATTAGCTAGTAGATCCACGGAAGCTAGAAGTTCATGGTCCTTACCTTGGCAAGTAG
GACAACCCTTTTTGGTGTGAGAGACACTGGAAGATCATGTTATCGCTCACATGATTTCTCTGTCGGTTAAGGCATATTCC
CACAATAATTATGAACTAAGGTTACTTCAAGAAGTATCTCACATGTGTTCAAAGGTTTTAAAGATGTTAGCTTGCATTGA
CCATGTTTTATGACTTATGTTTTCTAACCCTTTTTATATCATGTTTAGTTTGGTCATTGAATGTCATGAAATGCTCAATT
TTAGCATTATTTACATGTTTATATACATGGCTATAATACTTGGTACATATTTTTGTACTAAAGCATACTCTTGCCTACAT
TTCCCCAAATCTAGGATCCGACAGTTAGGGTTCTCAGTTTCGTGGCTAGAGGTTGATTTGAGAGATTCCAAGCTTTGGTG
AGTCCTCATGCTTCGAGGATGGATTTTCATTGTTTTCAGTCTTCTTCTTATTTTCAGTTTTGGACATGATGTATAGGCTA
GGCCCAGTTTCATTCTTATGTACTAGATGGCTAATGAGACGAAGTGTTTAGACTTCCGCTTTACTTTATAACTTTTTTGG
TACTTGAAATGTTGTTCTTTATCTCTTTTGTTCTATGTCTTATGTTATGAATGATAAGTGGCTTGTATGGGGCCTTTAGG
GGTCCTATACTCCATGTTACGTCTAGGGTGTACCCCTGGGTTGTGACATCGAGTTAACTCATTTTCTCAAAATTTAATCT
TTTCATGAATATGCATAAATAAGGAATCATGGGAATATCTAAGACACATGAACGCAAAAGAGTGAACCATGGGAACTAAA
TACCTCAATCTAGAGTAGGAACAGAGGGAGAAAGATGAGGATAACGGGACGTCATATTGGCCTTGGCCTCCCAAGTAGAA
CCCTCAACTAACTGATTCCTCTAACGAACCTTTACGGATGCAACTTTCTTATCTCTCAACTTCCGAACTTGTCGGTCCAA
AAATCTCAACCAAAACTTCATCATAAGAAAGTCTGCCCTTTATACCAACACTCACCAATGGTATGATAAATGTCGGATCA
CCAATAGATTTCTTCAAGAACGAGACATGGAAAATCAGATTCACTAATGCCAAGTCATTTGGAAAATCAAGTTCATAAGC
AACTTTACCAATATGCCTCAAAATCTGGTATGGGCCCATATAGCGGAGACTAAGCTTCCATTTCTTCCCAAATCTCATTA
CCCCCTTAATGGGTGAAATTTTAAAATAAATCAATGATTTACGTCAAACTCAAGATCTCTTATTCTAACATTGGCATAGG
ACTTTTGTCGACTTTGAGTCGTTTTCAACATCTCTCTCTAATAAGTCAAACTTTCTCCATAGCCTCATGCAACAACTCGG
GACGTATCCAATAAACCTTATCGACTTTAAACCAACCTATAGGATATCTAAACCTCTTACCATATAGAGCCTCAGATGGA
GCCATACCAATGCTTGAATAACAGCTTTTATTATACGCAAGCTCAATCAAAGACAAATGATCATCCCAATTACGCTCGAA
GTCAATTATAGAAGATCTCAACATATCTTCCAATGTTTGGATAGTACGCTCTGCCTGCCCATCGGTTTGCGGATAAAAGA
CTGTACTAAACTTAACACGATTACCAAGCCCCTTCGAAAAGATTTCCAAAACTGAGACGTGAATTAGGTACCTCTATCAT
AGATGAATGATAGAGGCACTCCATGCAACCTAACCATCTCCCTTAGATAAAACTTATCACAGTCTTCCACCGAATAAGAA
ATCGTGACTGGGATGAAATGAGTCAATTTAATCATACGGTCTACCATAACCCAAAACGAGTCATGTCATCATCGCGTACG
GGATACCCTACAATGAAGTCCATATTCAAATCTTCCCGCTTCATAGCAAGAATGCTAATATATTGGGATAAACCTCCCAA
CTTTTGATGCTCAACTTACACTTGTTGAGAATTAGGACACTTAACAACAAATTCCATAATATCATTTTACATCCCATTCC
ACCAATAGATCTCCCGCAAGTCACTATAATTCTCTTTGGCTCCCAGTTGAATGGAATATTGTGAACTATGGGATTGTAAT
AAGATTTACTCTCGTAAGTCATCTCTAATGGGAACACACAAATGATCTTGATATCGAAGTACTCCATCTCCCCCTCAGGA
GAAAGCCTCAATGGTCTTCTTAATTATCGCTTCCTTCAATTCAAAAAAATTGGATCAAGACTTTGCTTTGCTATCACATC
AGACAAAAACGATGATTTTGAACCATTATGGAAAATAACACTGCCTTTGGTTGAATAACAAACCAAACACCCAATCGGGC
CAATTTGTGAAGATCTAGAACCAACTCATTTTTACCATCCTTAATATGAACAACACTACCCATTGATAACTGACTAAGAG
CATCTGCCACTACATTTGCCTCACTAGGGCAATATAGAACACTCATTTCATAATCCTTTAGAAACTCAAGCCACATCCTT
TGGCAAAGATTTAGATATTTTTGTTTAAAAACATACTGAAAACTTTTGTGGTCAGTAAAGACATCAACATGAACACCACA
AAAGTAATGCCTCCAAATCATAAGAGTAAACACAATCGCTGCTACATCTAAGTCATGGGTAGGATAGTTCATTTTATGAA
TCTTAAGTTGCCTTGAAGCATAGACTAGGACTTCCTATTTTGTATAAGGACACAACCCAACACAATTCTTGAAGCATCAC
AATAAACCACAAATCCATTGGTTCTTTTTGGTAAAGTTAACACCGGAGAGGAGGTAAGCCTATCTTTCAACTCTTGAAAA
CTCTTCTCACACGTTTCAGACCACATGAACTTAACCTTCTTTTAGGTCAATGACATCAGGGGAGAGGCCATTGAAGAAAG
CCCTTCACTATAGCTTCCATAGTAACTAGCCAAACCCATGAAACTTTGAATAGCCGAAGATGATACAGGTTTGGGCCAAC
TCTTAACCACTTCTATCCTCTTAGGATATAATTCAATACCCTTTCCGGAAACAATGTGATAAATAAAATACATGGATCTC
AACATAATCTCACATTTAATAAACTTTGAAAAGGGTTGTTGGTCCTTGAGGTCTTGCAACACAATCCTCATGTGATCGGT
ATGCTCATCTTCACTCCTTGAGTAAATCAAAATATCATCAATAAACACGATCACGAACATATCAAGGTATTGTCTAAACA
CCCTATTCATCAAATCCATATATACGGCCGGTGTATTTTTGAAGCCAAAGGACATCACCAAAAACTCATAATGACAATAC
CAAGTTTGAAAAGTCGTCTTCAGAATGTCATCTTCTTTCACCCTCAATTGTTGATAACCTGAGTGAAGGTCAATCTTAGA
GAAGTAACTTGCTCATTGAACTTCATCAAACAAACATCTATCCTTGTAAGAGGATATTTGTTCTTAATGGTAACCTTTTT
CAATTGCCGGTAGTCAACACACATATGGAATGAGCCATATTTCTTTTGAACAAACAAAACTGGAGCACCACATGGAGAGA
TACTTGGTCGGATGAAACCCTTATCCAAAATATGTTTCAATTGCTCCTTTAATTCTTTAATTTCTATCGGAGCTATTTGG
TAAGGAGAAATATAGATAGGTTGCATAACTGGGAGTAGGTCAATACCAAAGTTTATTTTCCTTTTGGGAGAAACAACGGG
TAGATCGTTGGGAAACATTTCCAAAAACTCATAAACAATGGGGACCAACTCAAAAATAGGGGTTTCAGGATCCATATATC
TCACCCTAACTAGATGATATATGCAACCCTTAAAGATGATCTTTCTAGCTTTAAGACAAGAAACAAACTAACATTTCGGC
ATAAAATTCCCCCCTTTCAACTCTAGGATAGGCTCATCAGGAAATTAAAACTTGACTACTTGGGTTCTATAATCGATAAA
AGCATAACAAGAATGCAACCAATACATGTTAAGAATAACATCGAAATCTAACATATCAAGCTCTATAAGATCAACATTAG
TGACTCTATGGGATAAGGAGATGAGCCAATATCTATAGACTCTTTTTGCCACAATAGATTAACCAATATGAGTAGAGATA
GAAAAAGGGTCTACCAACACATTCGGAAGAATATTAAATATCATAGCCACTTATGGTGTCACAAACGACTAGGAAGCACC
AGGATCAAGCAAAGTATAAGCATCAAAATGAAAGACTTTCAACATAGTGGTACCCACATCGGGAGAACACTCTGCTCATG
ACGAGTTTGAATTTCATAGAATTGATTTTGCTTTTGAACACTTGGACCCAAAACACTAAGTGGAGTTTTCCTACATTCTC
TTCCCTTAGCCATAAGTGATGGAAAATACCTTATCTTATGACCACTCTTCCCTCAACCAAAGAAACCATTTGTATTGGCT
AAGCATTTACCCTTATGCTTCCTTCCATATTTAGCACAAATAGTCTATGAAAATCCACCACCATTTCCTCCTTGAGGCTT
AAGGTTAGACACCCTATCTTTATTGAATTTAGGGGGAGCATTGGAGGAACCTTGACTGGAAAACCTTTGTTAGAACTTAA
AATGATCATATCCATCGGACTTTGAATGTGAAAAGCCACCATCACCGGTCCTTTCCTTCTTTGTCTCACTAAATCTTTCC
TTAAATTTCTTATGTTCTATTTTTTGAGCATGCACCATTAGATGAGAAATGTCCATATCATTGATAAGCATGGCGGTACG
ACATTCCTTGACTACCATCTCGGACACTCCCGAAACAAACTTACTCATTCTTGCCCTAAGATTGACAACCATAGTAGGAG
AATACTTAGAAAATTGTGTAAACTTAAAAGCATATTCTTTCACACCCATGTTTCCTTGATGAAGGTTGATGAATTCAAGT
ACCTTTTCCTTCCTAATCTCTAGGGGAAAGAACCTATCAAGAAAATTTACCTTAAACTTTTTCCAATCAAGAGGACACAC
ATCAACCGCTATCTCTTCCTTCCATTGGTTAAACAACACTTGAGCAATACCCTTAAGTTGATATGCAGTCAACTCCGCCT
TTTCCACCGGCGTCACTCCCATGATCATCAACACCTTATACACTTAATCATTGACCTCTTGAGGATCTTTCTCAGCCTTA
GAACCATGGAACTCTAGAGAATTCATTCTAGTTAAGTCCTTCAGTTGAGATGCTTCCCATATTGGGTTGATGGGGACCAA
AACCTCCCTATTGGCTTGAGCCAACACTTGAAAAGCAGCCATAATCTTCGCATTCGTCACTACTTTGGCCAAAGGGTCGT
CCGGAAATTGAGGAGCTTCTCATCCCACACTCTTGCTCACATTCGTCCTAACATATGCTCTTAGAGGGGTTATATCCTAA
AAGGAATCATATAGAGATTAGGAGAAAGACCTATAGATTTACACTCTATAACACGACTTTAGAGTATTGAAAGAACTGGA
ATTTCCTTATCATCTTATAGCTTCTTCTTCATAAATGTGGCGCGCTTCACACTCATGAGCAAGACTCTACTTGACTTGGT
TTTACAGTTCCTATGACTTTTCTAAACCTTGTGCTTTGATACCAAGTTTGTTAGGACCCAGAGTACACCCTAGACATGAC
ATGACGTATATGACCCCGAGAAGCCCCTATATAAGCCACTTAGCGTACATCATACAAGATAATCGAATTTATGAGTTAAA
AAGAAAATTTTTAAATCATAAGAGTTGACAAAACGTAGCGGAAGTCTAATATAGTTTCATAGCCATCTATTATATCAAAG
AATTATTGGGAAGTAACCCATACATTACATAAAAAAAATTAAAATGAAAAAGCATGAAGGAAATAAAAGAATCTCGTTCC
TTGAAACATAAGGACTCACAAATCTTCAAAACTCAATATGGGCTCACTATCCATGAGTATGCGAAATAGAAGAGTCTGAC
CTACATTAGTGAAACAATGTAGGCAAGAGCATGCGTTAGTACATGGAATGTACAAAGTATGATAGCAATGCAAAATATTT
ATGAAATCATGCTAAAACAGAATTTACATGATGTGCAATGACCAAGCTAAACCATAAGCTAAAGGATAAAAATCATAAAT
TGTAATCATGGTCAATGCAAACTAACATCTATAAAACACATGCGAGATACTTCTTGAAGTAGCTTTTGTTCATTATTGTA
GAAGTTTACCATTAACCGACATAGATCATTTGAGGTATAACATGGAATCCGCTGTCTATCTCACACTGAAAAAAGATGTC
CTTACTTTCCAAGGTAAGAACCATAAACTTCCAACATTGCAGGAACTTCCATGATACACCCTTTGAATATGCCTATGATA
AGTAATCCACTCTTCATTTAAATTGCGCTGACTAATACAGTCGCGCTGACACCAATGGCACCAAAGTCGAACAATGATCC
CCCACCCAAATTTCAACATAATCGAGGTTATATCCCTGAACTGACTCTTAAATTTCTATACTCTTATCCCCCACACTCAT
TAGTATAGTTCCCTATTGAAGTTTAGAAATCAGTTAAGAACGAGGAACATGAAGAACTAGCTAGAAAAAGGAAGAACTTG
GAATAGAGTGTAGGAGTTATGTAGGGAATATGAGGCCACAAAGGCATCTCATTCACTTATGTGTGCATGTTTCCCACCCC
CATTTTCCTGTAGATTTTAAAATCCCAAATATAGAGAAATATAATAGTCATGTGGATCCTGTAGCTCATTTAAATAGACA
TTGTAATCAACTAAGAAGGGCACAAAGCGAAGATGAATTGCCCATGACTTATTTTTGGAAACGCTTGGTGGGAATCGACT
ATGAATGGTTCATAGATCAAGATATTTCTAACTAGTATATATGGGAAGATTTGGCTCGATGTTGTGTTCAACGGTTTCAG
TAAAACATTGACATAGTGCCAGATCATACTTTGATTGCAAAGATGAGGAAAAAGAACACTAAAAATTTTTGTGAAAATTA
TATTAGAAGCTACTAGGGTTAAGTCACCAATGAAAGAGTCTGAAATGATTGATGTTTTTTCTCCAAGTAAAAGAATCCGA
ATACTTTCATTGATTACTTTGCGTTGTTGGAAAAACATTCTCCAAAGTTATTGAGATTGGTGAAATGGTGGCAAATTCTA
TGTTAGATACATAAAAAAGTCCAAGGGGTCCACTTTATCAATATGCACCATCTCAATTCCATCATTATACCTCATGCAAG
ACACACAATACTCTATTGTCCCACTTTAATATGTAGTCTATAGTGCACAAGCAAATGCACTTCCACCAAACTATCCTCAA
TGGCGAGCGCCCACATATTAAAATGTTCGTCTTTCTTTTAGAATTTTTTATCACCCTATAATCCCCGTCCGAGACATTAA
TTTGAAGGAGGTCAAAGTCCTAGGTGAAATTTCACACCAATAGAGAGTCTTACACAATTTTATTTGAGATATTGAAATAT
TTGAATATGATAAAGCCGATTCAATAAAGTTGTGCAGATCCATGTTTGAAAAGTTTCAATCCTCTAACACGGTTTGCATA
TCATTCTGATGAGTCAGGGTACAATACTGAAGATTGTCAAACTTTAAAGAGTGAGTGATGAGTTGGGGATTTTGACTAAT
TTAGGGTATATCATTCTGATGAGTCAGGGTACAATACTGAAGATTTTGACAACTAGATTTCTATTGCACCGCAAGATCAA
GAAAAAACAACTTTTACATGTCCCTATAGAACATTTTCTTTCAAGAGAATGCTTTTAGATTGTGAAATTCCCTGACAACA
TTCCAACGATGTATGTTTTCTATTTCACCGATAAGGTTGAAGACTCAATGGAGGTCTTTATGGATGCTTTTTTGGTTGTC
GGTGATTCATTTGAAGCATGTGTTGAACATCTTGGGAGGGTACTACAAAGATGTGTTGAAACCAATCTTTTTCTAAATTG
GGAAAAGTGTCATTTTATTGTCAAAGAGGGTATTCTTTTGGGGCAAAAAATTTCAGGAGAAGGAATGCAAGTGGATCAAG
CTAATGTTGAAGGCATTGCTAAACTATCTCCTCCTATTGCGTCAGGATTTTCTAGGCCATGCGGGTTTCTACAGGTGGTT
TATAAAGGGTTTTTCCAAAGTAGCTCATCCCCTTTTTAAAGTTACTAGAAAAAGAATCCACTTTCAACTTTGATGAAGCT
TGCCTAAAAGCATTTTTGTGCTTAAAAGAAAAATTAGTGTCAGCTCTGATCATTGTTGCCCCTGATTAGAGTATTCAATT
CGAACTCATGTGTGTGCTAGTATTGTTACTTTTTGAGCTGTTGTTGGCAAACAAAAAGGCAATCTATTTCACCCGGTTTA
TTATGCGAGTAAAACCTTGAATATAGCTCAAAAAGATTATACCATCACTGAACTAGAATTGCTAGCGGTGGTGTATGCTT
TTGAGCAATTTAAAGAGAATTTGTTGGGTACTAAAGTGGTGGTGCACACGGATCATGCTGCAATTTCATATTTGATGGCC
AAGAAATATGCAAAGCCATGATTTATTCTGTGGGTTTTATTGTTGCAAGAGTTTGTATTCTAGATCAAAGATCGAAAGGG
TTTGAGAACCAAGTGGCGGATCAGTTATCTCTGCTGGAAACCAATATTGTTGATTTTGGTGAGAGGGACATTGAGGAAGC
ATTTCCTGACGAAGCAGTGATGAGGTTAACCCATGGCAAATCACCCTGGTATGCTGACTTCGCAAACTATGTAGTGTGTG
GGATTATGCCCAAGGGACTGAATTTATATCAACAAAAGAAGTTCTTGTTCAATGTAAAGAGGTACTTCTGGGATGAACCG
TACCTATTTAGGGAATGTGAAGACCACATAATTAGAAGGTGTGTACTAGAAGTTTAAGTAAATGCAATTCTCAAAGCTTT
CCACGCTTTGCCAGTCGGTGGACATCATAGCGGGGTGCGCACAACCGCCAATGTGCTTCAAAGTGGCTATTATTGGCCAT
CATTATGCCAAGATGCTCATTCTCTTGTCAAGCAATGTATTCAATTCCAAAAGCAAGAAGGAGTATCGAGAAAGCATGAG
TTACCTCTTCATCCTATTCTAGAGGTAGAGTTGTTTTATGTCTGGGGAATTGACTTCATGGGACCGTTTGTGAGCTCTTT
CGGAAATAAATATATCTTGCTGGCAGTTGATTACATTTCTAAATGGGTAGAAGCTGTAGATTTTCCCAATAATGAAGGGA
AGAGTGTTGTAAAATTCTTGAAGCGATACATTTTCACAAGGTTTAGTACTTCGCGTGCAATTATCTGTGATGGAGGGTCT
CATTTTTGAAACCGTTTGTTTACTTCATTGTTGAGAAAATATGGAGTTAAGCATAAAGTTGAAACCCCTTATCATCCGCA
CACAAGTGGCCAATTTGAAGTATCAAATCGAGATATCAAGGGAATTTTGGCAAAAATAGTCAATGCAAATTGGACTGACT
AGTCTGGGAAGTTGGATGATGCTCTCTGGGTGTACCACACCACTTTCAAAATTCCAATTGGAATTTCACCATACCAATTG
GTATTTTGAAAGTCTTGACCTACCAATCGAGCTTGAACACAAGACATTATGGGCATTGAAGGTGTTAAATTAGAATTGGG
GTGACGCTTCAAAAGGTAGAGTCAATCAAATCCATAAATTGGAGGAGTATTTGCTAAGGGAGTATGAGAGTTCATCAATT
TACAAGGAGAAAATTAAGAAGTGGCATAATACCGAAATCCTTCGACGAGAGTTTAAAGCTGTCGATCTTATTTTTCTTTA
TTACTCTCGTTTGAGACTCTTCCATGGTTAACTCAAATCAAAGTGGCCAGGCCTATTCAAGGTTACTCGAGTGTTTGCAA
CTAGGGAAATTGAGGTTGAAAGCAAAGAAGGATCAACATTCAAAGTAAATGGGGAACGCTTGAAGCTTTATTTTGGAGAA
TGTCTAGATGTCTCGGTAATTGAAGTGGTTTATTTGAAAGATACTTAAGAACATTTAAACATCGTGCCACAACGTTAAAT
AAGGCGCTTCTTGGAAGGCAACCCAAGTTTAGTTATTTTGAATAACGTTTGCCGAATGTGTAGGTTGAAGTCCTCATTTT
TTAAAGAATGGCAAGTGGGTGGTGGACCAACTCTGTCAGTGAATCGCCAAGTGCCCCCCAGTTCGCTCAAGTGCACTGCC
CATCGTCGACCCAACTTTGAGAATACTGCTAGAACATTTGTCGAGTGGCATAATTTTTGGCACATCGCCAAACCCTTCAG
CGAGCCCGACTGAGCTCGCCCTTTTTACCTAACTAGAGGGCCAACTTTCTGTAAATTTTGGTGAGCCAACTTCAGCTCGG
CGGCTCGCCAAATGGTTCGACCTTCCCAGCAAGTGCTCTCCGACTAGGCATGAAGTGAAGAGTCTCTCCTATTCTAATCC
TTTCATTCAGTGAACATTACTCTTCCGTTTGGCAAGTTACATTAGTTATATTTGCATTGAGAGCACTACACATTTTAAGT
TGGGGAGTGTTATGTTGTTCGTGAATGTTGAGACTGTTCTCTTGCGTATTTGAGTATCGGTTGTGATCAATACCGATGAC
TTGAATAGTGCTCTTGATCGAATGATATATTTGTGCAAGTCCAATGAGGAAAATTTGAGTTGCATAAGTTATGTGTGACT
CTTAGAATCTCATTGTCACTGGTCGATTATTGAAATGAGAATGTGATGATCGTTGCACGCAAGCTCAATTTGTAGAGTCA
TGATCGATGATTGTGTTGAATGCCTTGTGTGGTGAGATTTCATTGAAATATGTGCTTGGTGATACCTAGAACTTATCCCG
TTGGTCTAGTTGATTAACATTGGCGAATGAAAGAAATGATCTTAGGCTCAAATTTTGGAGAGTGAACCAAATTGCTATTA
TATCTTTTTGTGACCACCTTGTGAGAGTGTGAACCTAGCTTGACACCTGTTGAGCCTACCCTTTTCTTTGAATGAAACAT
GAACCCATTTAGCCTTTTTCCTTCGCACCTAAAACCTTCATGAAGCTATGGTTCATTTGAATAGCCAACTTAGGCCAAAA
GCCTAAGTTGGGGGTGTGATGGAAATTGAGAAGAGAAAATGAGCAATATCCTTGTGAAAATTCACCTTTGAAGAATCGTG
TTGAAAAATATGGAACCCCTCCATATATAAAAAAAAGCAAAAGAAGAAAAATATTGAAAGAAAGAATTTTGCAATGCAAT
TTGTGCATGTATACAAGAAAAGGGGTGTCCAATGAGTCATATAAGAATCTTTGTGCTGGAAGGAACTTAGGGTGGATTGT
GAAGCTAAAAAAGAGTGGAAGAAAAGGAAAATAAGTGAAATCTAAGCCATGCTTCATGATGGAAGAAGTCACAAATCCAA
AACAATCATACCTTTACCCTCAACCCCGTTACAAGCTTTGAAAGACCTTTGTGATCTTGATTGAGCCGACTGCCATGTTG
ATGGGAAAATACAGGCAAGCATATGGGTAGAATCATGCATGTGTTTATCTTTGAGAATGTGAGAATTGATTTTGATTCCT
TAATATTTAAATTTTGATAAGCTTTGTGTGGACATGGAATCATTCTTGATGTGAGTGCATTCAAAATACTTTTGTTGAAC
TTGAATTTTCATTTGAAGCAAGTATTGTAAGCTTGACTTATTTTTGATGATGGCTAGTCACAGTTTGAAACTTCTAGTAC
ACAATTGAACATTGCATTAGTAGATTGAACCTTGTGTGCATTCATGTTTAGTCTCGAGTAGCACTATTTGTAGACATCCC
TATTGACCTGATTGATCTTGTGTTTTACTGGAGGACAAACAAAAGTTTAAGTTGGGTGTGTTGATGAGTCGCGAATTTCA
TCTCATTTAGGGCTTAATATTCAAAGATTTAGTGTCCTCAATGCCCATTTTATGCTCATAACTGATGTTAAAATGTTAAT
ATATAGCAATGAAGGCAAAAGTGCAGGGGAAAGATACTACGAGGTTAAAAGGAGCGAAAGAGCTAAAAAGGTTGAAGGAA
AGGAGAATTGGTACTCGCCAAAGCCACTCGGCGAGTCACCGAGTGGACCTTCAGCTCGCTAAAAGTTCCAGCAGGCCAGC
CCATGGACAAAACCAACTTGGTGATCAGATAAGTATTTGGGTGATTCACCGAAGTGTTCATCGATGCCAATTTAGCTTGC
CAAATATTACATACAGAGGCGGTGCAAAGCCATGTCTAAAAGGTGAGAAGATGATCACTGGGTACGTCGCCGACTAGGTC
GGCGAGCCTGACCTACTTCACAAAAAAAGGTGAAAAGAGGAGCACTCGGTACGTCGCTAACTAGGTCGGCAAGCCCGAAC
TACATCACCAAAAAATACAAGGCAAAGAATGTGAGAAAAAGAACACTCGGTGCATCGCTGATCTTGTCGGTGAGCCCAAC
TTGCTTCGCCAAGTGACTCCGATGCTGAAATTTTTGGGGAAGTATAAATGCAATTTTCAAAAGAAGAAAAGAAGTTCCCA
CATTTTCTAGTTTTGGGTTTTTGATCTTGAACATTTTAAAACATTATTTTTACACTTTTTGAGTAGAAATGTAGGGTTTG
TTTGATTTTTAGCTGAATTTTGAGCATTTGGAACTTCTCGATTTTGCCCAAATTGATGGAAAACTTGGTTGGTAACGATT
TCTTGTTCTTTATTATGTTTGGCTAAAATCACCCATTCATGGGGGTGCGATTATGTAGTTGAATGCATTAAATATCTAAT
GGGTGTTGTTATTTACTGATTTTGTTATTGATTTGAAGTGGGTTCAACTAAGAGTTTGTGTTTTAAATTGAGGAATTTTA
ATTGCAAATGCAATTCTAGTTTAGTACTCTAAGCTTGCTTGAGAAACAAGTGTTGGAGTTAAATTATTAATTGATGATTG
TAGCGATTGTGTTGATACAGATTTAGCTTGAGAAAGTGGGTCTGAATGCAATCTTACAAATCTAGCTTGAAAAAGTAGAT
TGATTAAGGTAATGGGTTGTTAATCTGTGTTCTTCTTGTTGAGGTTCGAAGGAACTCGCTTGATTTGTAATAGTTGATTG
AAGTGGATATTGCATCCAAAGCCTAGCCTACCTGCTGAGATTCAGAGACTTTTAGAAAATAATAATCAACCTTGACGCGA
AATCGACATTCAATTTATCACACTCCCAATGAACCCTCTCTAGTTTTTTACCCCCATTTTTAGTAGTTGTAATTTGGTTA
CCCTAATTCCCCATACCCATATTTAGATTAACGGGGACCACAACCTCCTTATTGGCTTGAGCCATCATAGCTTGAGCCAA
CACTTGAAAAGCAGCCCTAAACTCCGCATTAGTCACTTGCTCTGCCAATAGGTTGACCGGAACTTGAGGAGCTTGAGGAG
GAGCCTCTTGATTCACATTCTCTCCCGCATTCCTTCTAGCATATGCCCTTTGAGTAGCCATATCTTGTAGAGCATCAAAT
AAGAATTAGGAGAGGGACATTATAGAGTTAAACTCTATCGTACGACTTTAGAGTAATGAAAGAAGTGGAGTTTCCAAAAC
ATCTTATATCCTCTCATTCATAAATGTGGGCCGTTTCTAAACTTTGTGCTCTGATTACCAAGTCATCACGACCCAATGTA
GCCTCTAGGCGTTACATGGCATATAAGACCCCGAGAGGCCCCGATACAAGCCACTCAACATTTATGATACAAAATAATAG
AAATATAAGATTCAAAAGACAGTTTAAACATATAAGAATTTATAAAATGAAGTGGAAGTCTAAATATCGTCTCAAAGCCA
TCTAGTACATAGGAAGTGCTCGGGACGTAGCCATACATTAACTTTAAAAATGAAATTAAATGACATAATGAAATAAAGGC
TCGGTCCTCAGAACATGAAAACTCACCAATCTTCAACTTCTACTAAATGATCTTAGACATGGAAGTGCGAGTCTGGACCG
TCAGACCCAACATTTTGATAAGAAATGTAGGCAAGAGTATGCATTAGTACAAATATGTACCAAGTATGATAGTGATGTAT
GAAGTGTAAAAATCATGATAAAGGGATATTTTCATGAAATGCAATGACCAAGCTAAAGCATGAAATTAAAAGACTGAGAA
AACATAAGTCGTAATGTAAATATGGTCAATGCAAGTAGACAACATCTTAAAGCACATGTGAGATACTTCTTGAAGTAACC
TAAATTCATTAATGTGAGAAAATTACCTTTAACCGACATGTAATACCATGTAATATATTAACATGGAATCTGGTGTTTAC
CCCACACCGAAAAGAGGTGTTCTCACTTGCCTAGGTAAGAACCATGAACTTCTAGGTTACGTAGATCCACTAGCTAATGT
CTGTCTAGACAACCTATGATGGTGCATAGTTTATGGGACATGTATCGCCACTTGACCACTCGGTGCTAACCATAATTCCT
ACGGAACATTCATTAGTCTTATTCATATTTTCTTTAAAGGGATTGGATAATCGCCTCTTGTCCATATATCACGTGACATG
GGTAATCGCCTCTTGTCTTTTATTAGAGGGCAAGAGTAATCACCACTTGCCTCATTCTTAGAATAGATCCTTAACTTTGA
TTCATTTTAGGTGAGAACACCTTTCAACCTTAGAATCCTTTATGTGAGAAAAACCTATCACATTCATGCATGGAGTAATT
ATGTGAGAGATCATTTCCCAACGATTAACAATAGCAACAACAACAACAACAACAAAAAAAACAACAACATCATATATGCT
TTACTCTCAACCAACTTACATCATAATTCATCAATCTCATACGAACATGCAAAATTCCATAATTCTCCTTAAATAATTTA
AAACTTACTTTCAATCATCATAATCTATAAAACATGGGTTAAGCATGGGTTCATGGGGATTCATCTTTAAAAATGCAATC
TTCTCAATTCATGCTTAATAGATCATAAAACAATCAAATAAAATCAATATTTAAAGGAACCCATTACATGGAAGAAAACC
CTAACTCCATTGAGAATTTCTAACTTTGTAAATTGGAGAATTTAGAAACACCATGGAGGAAAGGGCTCCATGAATGAGAA
CTCTCATACCTCAATGCTAAAAGCTTGCCTTCAATGGTAGAATTGGAGACTTGACTTGAAACCCTAGGTTGATTCCTTCT
TCTTCAAGATTTATAGAGAGAGAAATCTTTTGGAGAGGAAGACTTGTTCTTCTTTTAGGAATTTGAGAGAATGATTTCAA
TTGGGGAAATTTCGGGTTAAGAAAACTTATATAATGCTTTAGATGAAGGGTAAACCAACATATTATTAGGCTAGAATAAT
TAGGAAAAGACCCAAAAGCACTGAAGGAAAATGGTTGTCATGACTCAGGGGTACCCCCTAGATGTAACATGACGTATAGA
GCCCCGAAGGACTCCGTACAAGCCACTTATCTCTCATATTATAAGATATAGAACAATAAGAGTAAAACAATAGTCCAAGT
CCAAATCATTTTATAAAGCAAAGAGGAAGTCTAATTCACTTGACTCATCATAGCAATCTAATACAATAGAATGAAATTGG
GCCTAGCCCATACATCATGTTCAAAAGAGAAATACAACAAATGGAACTAAACAATAAAGGTCCATCCTCAAAGCATGAGG
ACTCACCAAAGCTAAGATATATCTCACAGCAACCTCTAGCAATAAAACCCTGAAACCTGACTGTCGGACCTACATTTGGA
AAATGTAGGCAAGAGTATGCGTTAGTACAAAACAATGTACGAAGTATGATAGCCATGCATAAAACATTTAAATCATGCTA
AAAGGGACATTTCATTCCATGACATGCAATTGACCAAGCTAAAACAAGATATAAAAGAGTTAAAATACATAAGTCATAAA
ATCATGGTCAATGCATGCTAACTTCATCTTTAAAAACTTTGAACTCATATGAGATACTTCTTGAAGTAACCTTAGTTCAT
TATTACTTGTGGGGAATTAGCCTTGACCGACATGTAAGACCATGTGAGCTATAACATAGAATCTGGTGTCTACCCCACAC
CGAAAAGAAGTGTCCTACTTTCCAAGGTAAGACCATGAACTTCTAACTATTGTGGATCCACTAGCTAATGTCTATTTGAG
ACAACATTCTATGGTGGCACATATTTATGGAATAAGGATATTGCTACTAGAAACCCGACTTTTACTAATGGGAGAGCTTC
CATCTCATGAGATTGTTTCTAGAAACCCGGCCTCTACTACGGGAGAGCTTCCATCCCATCATCAATATCTACTCATTGCT
AAGCATAAATTCCATGTAATAGTCATTTCTTACTTGACTTCATTAATCATGGCAAGGTGCCCTTGGACAACCAAACCTAA
CTAGTTCATTAGAGTAGCTATTACTATTTTGATTCAATTAGGTGAGAAAGCCTTTAAACCTACGAATCCTTTCTATGTGA
GAAAACCTTTCACATCATGCTACTATGTGTTTATGAGAATATCCTTTCACAACACAACATCATCATTGGTACTTTACTCT
CAAAACACCCTTAAAACATTTGCATGGATTTCATAAGAAAATGCACAAGTCCATAATTTACCTCTTGAATTTCAAAACCC
ACTTCCAATCATCAATACTTAGAAAACATGGGTTAGATATGGATTTCATCATAAATACATGTAAATCTTGGAATACATGC
TTAACTTCATAAAACTCTTCCTTGAAGATCAAAATCCCACATCATATGATTCATAACTTGAAAAACATGGGGATTACATC
GGTTCATGGGGAAATCATCATAAAATTGTAGTATTTAATCAATTCATGCATAAGAGATCATAATTCAATCATTTAAAACA
ATAATACAAAGAACCTATGATAATTGAAGAAAACCCTATCTCAATTAGGGAATTTGACCTTTAGAAATAGAAGAATTTGG
GAACTCCATGAATGGAAGGAATCCATGGATGAAAACTATCATACCTTGAATCCAAAAGCTAGCCTTCAATGGAGAAATTT
AGACCTTGACTTGAAACCCTAGGTTGAATCCTTCTTCTTCTTCTTCTTCTTCTTCTTCTTCTCCTTCAAGTTTCTAGAGA
CAGAGTATTTAAAGAGTTTTTCTTTTGTGAATTAGGAAGAATGAAGTGAATGGGTTAATTTTGGGGTTGAAAAAGCCTAT
ATAGGGGTCTTAGTGAAGGGTAAAACGACGTAGTATAGGAACTAATTAATTAGTAAAAGACCCAACTACCCCTGAACTAA
CTGTCAGCTGACTACCGACCTACCAACCGACGAACCCAGTTGACGGACCATTCTGTGACCCATGGCCCTTCCTGGTGGTC
AGAGAATTTTGGTCGATCTACAGTCCCCTGGACCACTGACCGTGGAACCACCTACGGTTCGTAGGTCCAGCCATGGTTCT
TCTCTGGAGAACTTCTGAGGGACCAATCCATGGACCCACATACGGTCCGTGGCCCACACCACGGGCCGTGGTTGGCCCTC
GTGGATGGCACGTGGGAGTTCTGAATTTTTTCTAGGCTTTCCTCTTTTGAATTCGGGGTGTTACAATATCTCCCCCTTGG
AACCATTCGTCCTCGAATGAGATTCAAATTGGTTCTAAAAGAGTAGGAGAGGAACTAACAACCCAACCTACAATGCAATG
CATACAATCAAGGAGGAACTATCGACTCCAAGATAGCATGTTCTCAAAACATCATAAGAGGGGTGAAACTAACTCTATCA
GCCCATTATGCATGCAATGCACTTAAACAAGGAGGAAACATCAACTCCAAGTTAATCAAACTCAAATGCATTATAAGGAA
GTAGGAACTACATCTAGCAACCCAATATGCATGAATTTTCGAAATTTCACATGTTCAAGGAGGAACTACCTTCTCCAAGC
TAAAAGTATGCTCAACACAATCTCATGGAGCCCATATGCAATTTACTCTAAAAAAGAATAGCTAAAGCATGTTCATCAAT
TCATCTCATGAAGTCTATAGGCAACTCATACTCAATGCACAACAACATGAGGAAAATCAATCATATAAACTCATTTTCTT
TCAAAACACAAGTTTTCATGAACATGCATAACATAAGGAGATCATGGAAATACATAAAATACATTACTCCTGAAACAAAA
GACAAACTAAGAGGAACTCATTACCTCAAGGTAGAATAGGAGTAGAAGGAAAGAGATGAGGATATCGGGACATCATATTG
TCCTCAGTCTCCCAAGTAGGACCCTCAACTAACTGATTCCACCATAACACTTTAACGGAAGCTATTTTCTTGTTTCTCAA
CTTCTTGACTTGTCGATCTAGAATCTCTACCGGAACTTCCTCATAAGAAAGATTGTCATCAACTCCCAACCCTTCTAGGG
AAACAATGGATGTCGGATCACCAACATACTTCTGAAGAATTAGAGACATAGAAAACAGGATGCACTGTTGCCAACTTATT
TAGCAAGTCTAACTCATAACCAACCTTACCAACACGCCTCAAAATATGATATGGACCCACATAACAAGGACTAAGCTTCC
CCTTCTTACCAAACCTCATTACGCCTTTCATGGGTGAGATTTTCAAGTAAACCCAATCGTTAACATCAAACTCTAGATCC
CTTCTTCTCACATTGGCATAAGACTTTTGCCGACTTTAAGCAGTTTCAACTTTTCCCTTATAAGTCAAACTTTCTCCATG
GCCTCTTGTACCAATTCGGGACCTATTAGGGCAACTTCCCCCCAACTCAAACCAACCTATAGGATATCTACACCTCTTAT
CGTATAAGGCCTCAAATGGAGCCATAGCGATACTTGAGTGATAACTGTTATTGTAAGCAAACTCAATCAATGGCAAATGG
TCGTCCCAATTGCCCTTAAAATCAATCACACAAGCCCTTAACACATCTTTCAAAGTTTGGATCGTGTGCTCCGCTTGCCC
ATCGGTTTGGGGATAAAAAACAATGCTAAGCTTAACCTATGTGCCAAGAACCTTTTGGAATGACTTCCAAAATTTAGAAG
TGAATTGGGAACCACGATTGAAAATGATGGACAAAGGCACTCCATGTAACCTTACCATTTCTCTCAAGTACAACTTGACA
TAGTTGATACGTTCAAACTTACACTTCAGTTAAGAAGTATAAATGGTCGATTTCAATTTATAGAATGTGAGTTGAGGTCG
ATCCCATAGAGAATTTCTTTACAGAAATGATATCACTGTCGTGTTTATCCAAATATTGTTATTATTTCCTAGTGAAAGTA
ATTTTGGAATTTAAAATGGGTTTAGTTGTAAAGTTCAGGTAACCAATGTTGTTAAACAAAGTCTAGATTAACAATTAACA
GAGTATTGATGCTAAGGTTTTATTGATAAATGAATGAAACCAGGGTTGTGTTTCCCATGAAGTTAAAATCTAGTGTTGAA
TCTTGGACTAGTTTCAAGTAATTCATTCTTTGCAAGTTAACTGTTAGTTAAATGTATCTAACACTTCTCAGTCTAGTTAG
ATAACTTCCACTCAAATATACTCGGTCTTAGACTGTTGATGGATTTATACCCTCGTATTTAATGACATTAAAGTTCTCTT
CTCTCGAATTCTAACTCCATTTCATCAGATTAATTTACCTTTTCCCAAACTATCACTTTTCTCTCGAACAATTAATAGAC
AGAGGTTGTTCCTAACGCGTGCACTACTTAGAACAAATGAATAACGAAAGCTGAATTATATGTTGCAAATATGAATCACA
TCTGAATCATTTCACGAACCCACACTTAGATTTACAGTCATCGTTCCCACAATCCTAGTTGTGGTGTTTAGCCACTTATG
CTTTCTACTAAATAAACAAACATTTGTAATGAAAACATTAGGAGAGATCACTTACGAAATTTTGCAAAATCAATGAACTC
TTGATATTCAAAAACCGAAATCCAACTTCGAAGATCAATTCAATGTTAATCCATAAAAAACCAAAAAGTGAGAATATTTA
GAAACTAGTCGCTTCTTCCAGATATGATCAGATAAAAACAAATTTCAACCTAATTAATTAAAATAGTCAGTCTAAAATGT
GTCCTACTTGAAATAAGACTGCAATGTAAGGCAACTTCACTGACGACTTGACGGTTCGTCATGCTGACCACGTCCCGTCT
TGGTGTCCGTAGTCTTTACTTCGCCAACCTTGACTGTGACTCTTCAAGGCATGTTCACTAGAATTCCACCAGGGACAGCA
TGACGACCCGTTATGATGACCACACCTCGTCTTGGTGCCCGTGGTCTTTACTTGGACAAACCATCCTATGACTCTTTGAG
GGCCTCCCACAGGTTCATTTCCAGGAGCAGTTCCACGGTCCGTCAGGGCTTCCGCAGTCCTTACTTAGCATTGTCCAAGT
CCACCTTCTCGAGGCCTGCATACTGGACAGTAGCCACGGGTTCTTACACAATCCGTCATGAGGACCACGGTCCGTGAAAG
GCTCCATGGTCTTCACTTGGCATTTGGTCATGATCAACTTCCTTTTTCTATCTTTCACGACCAAGTGTTTTACCTGCACA
AGCACTACCAAACACATCATATCCACATAAATGCACCTGATTTATTGTATTAATCCTTAGTTTTGAGCATAAAATATGCC
AATATTTCATGGCACATCAACACCCTCAACTTATAACAATTACTTGCCCTTAAGTGATGATAAATAACTTCCACGTGACA
CTCAAATAACCAACCTACAGTAATAGCATGCGACATGCATCTCAACCACAATTTGTATCCAGAACCATCTATTTAACATG
CTAGGATCAATGTATGACATCCTATTACTCACAATCAACCATGCTTATGGCTGTATGCTATCAGTTAACATAATTTAACT
ATCAAATGAAATCGCAGTGTCCTCACACCAAAGTAGTCCCTCACATATGATAATTGGTACTAAATTCTAAGCTCACACTC
CCAAAGAACTTCTAATACTAAAAACAAAAGTTTATAGGCTTGCCCTTGCTTTCTATGCTCTATCTTTCAAACAACCTGAA
TAGGATCACTGTATTACTTTATCGGCTTGTAACATAGGCTCAGGTTAGGGAATGGAATTTTTGTTTTGTGAGTTACTAAT
ACCTTGGCCCTCTAAAGTTTCATTCACACACATTTTCTATGACTGATTTCCTCTCTTTTCTTTATTTCAGTTCATCCTAG
CCGCCACACCATCTTCTTATTTTTCTTAATTTCCTTTTTTTTTTATTTTGCATATTTCTCCTGTTCAAGTGATTTTTCCA
GACCTTATGCATTAAAGCCAACCGAGTGAACCTTCTTTTTATACTTCTTCGCGGGTTGTAATCACCCTCAACTTAGGCTT
TTGGCTTGAGTTATGGGATCGTATATCGGAGACCCAAGGACATGATATCAACTGGGTAAGNNNNNNNNNNNNNNNNNNNN
NNNNNNNNNNNNNNNNNNNNNNNNNNNNNNNNNNNNNNNNNNNNNNNNNNNNNNNNNNNNNNNNNNNNNNNNNNNNNNNN
NNNNNNNNNNNNNNNNNNNNNNNNNNNNNNNNNNNNNNNNNNNNNNNNNNNNNNNNNNNNNNNNNNNNNNNNNNNNNNNN
NNNNNNNNNNNNNNNNNNNNNNNNNNNNNNNNNNNNNNNNNNNNNNNNNNNNNNNNNNNNNNNNNNNNNNNNNNNNNNNN
NNNNNNNNNNNNNNNNNNNNNNNNNNNNNNNNNNNNNNNNNNNNNNNNNAACACAATACATAGGCTGCTGCATAACTCAA
TACACAAAAACTCCACAATTTCATCAACACATAACACAATCATTAAAAACTCCATATTTTCATCAAAACACAACATAATC
ATCAAAATTTCCCAAGTTATTACAACACAAAACAGAGCCAACCTCCATATATTCTAATAGTTTGATGGCAGGTTGCTTAC
CACCCGTCCCAAAACAAAAATACTTTGCCCTCAAAGTATAATAAACATAAAACTGAGCTATGAGGAGGGGTCATACATAC
GGCACACTAGGCGCCGATAGTCGGAGTAGCATCGGCACCATTATAAATAGGTGCACTCTCAAAAACCTTCTCTGGGTTAG
TCTGGTTACCACTACCCAGGGCAGGTTCCACACTACTAGACGCGCTAGCTACCACTGCATCTTGCCTCAGCTATGCAAGT
TCTTCTGCTTTCCTTGCTAGTCTCCGGGAATCCTTGCTGACTTTCTTATGCTGCCTTCTTTCCTCTTTGGAGAGGTCAGC
TGTCAGCTCCGTAGCAAACTCTCTAACTTTGTGTTTTCTCTTGCTGGATTTATGTTGGGGCACCTCGTCCCTAAAATCAT
CAAGGAACTGAGTGGTGGAGGGTTTACTAAACAACTTTAACAAGGATATCAGAACAACCGGAGGAGGCATGATGACTGGC
TTCTCGTCCAGTTAGCAATATCGGCTCTCATATCCGCCAACTGAGTCTTCAAATCCTCTACAATCACTGATCTAGCAGCC
TGCAACTAATTCTTCACATGGACCTCCAGACCGTCCATCCTATCTTTGAGTACTGCTTACTCTATCCTCATCTCATTTTT
AAGCCGCTTCTTGATATACCGTGAGTTTACGATAATTTTAATACATTTCACTTAAGAGTTATGTGTGTATAGGGTCTTTT
TGTATTGGTTTTTATGTTTTTTTATCATGTTTTGTAGGAAAGATGTTTAGGAGCGGAAGTAAAGAAAGAGCTGAAAGAAA
TGCAGAAATGGGCATATACGGAGGTGATGTACGAACCGTAGGTCCATTGACGCTCTGTAGATGGTGATTGTAGATCAACA
GGCAAGGCATGAAAGGTAAATTAGGGAAATCTGATCAAGTGTGGAACCACGGTGGCCATTGATGATTCGTAGATTGATCT
ACAGACAGTACTGCTGATTCGTAGAATGATACTGCGAGGGTTCTAGTACCTGATTTTGAAGATTCTATGTGTGGAGCTAC
GGAGAGGGATCTACGGACCGTAGATCTACGGTCCGTACAGAGGTTCCGTCGTTTGCTTCAGAGAAGCTGAAATATTTTCT
AAGTCCTGGCTGACGAAAGGGACTCACAGACCGTAGATCCATTGACGGTTCGTGAGTCAGTTTCGTGGAATAAAGATGCG
TGCCTGAACAAACTTTCCTTATTTTGTTTCTCTTTTAATTTAGGACTTGTTTTCTATAAATAGGGTATGTAAAACTCATT
TTTGGGGGTTAGACTTTATTACTTTTATTCTAGTTCTTGACTTGGGAGATTAACTTGCAACTTTAGCAATTCTTAATTTC
CTAAGTTCGTTTTGAAGATTTTGGTGTTGCAATTCAAGTTGAATTTGTGGGTTTATTATTCTTCTTACGTAAGTTCATAA
TTCTTTCATCTAAAACAATGAATTATGTTTATAATATTATGGGTAACTAAACTCCACAGCTAGGATTGTGGGAACCATGA
ACGGTTAACAAAGTATGAATAGTAAATAAACAATTCTTGAATAGTGTTTTGCATTCATTGATGATTCTTTCGTTTAAAAG
TCTTTTTAACGGTGCAGAACATTAGAACTCGCCTTATTGCTACTTGCCGGACCAAAGAGGTAATCAACAAGAAAAGAATT
ATCAACATAGATTTAGTGTGATACAATCTAATAGTCTAGTGTCGATTGGTGCGAAGTAATAACTAAGGCAAACATCGATG
TGATGTCTAATATGAGGTAAAGGTAAGGGTTAGTAAATTATACACACGTAGCCAGACCAAGGTGCGAGATGAAATTCTCT
AGATGCCGGACCAAGAATTTAGAGATACCTAGCTTATCACATTGCATATAGTACACTAGGAAATGATTGCTATTACTACG
ATTACTGCGTTCTGAGCTTGTGGGGAACACGTATACCCTAATTAATTTTCTCATCTTGATAACAACCAAAATTGACTTTT
GTTTACTGATTACTTACTGAATTCTTACAATTTGTCTCACAAATCCCCCCCTTTGATTACTTGTTTGTGGAAGTAATCTG
ACTAAACAAATAGAATTGTTGGTTAAATTTAAGTCTAAAGCACTTTCCTTATGGGATCAACCCCAACCTACAAGTTTGGT
TCTGTATTTGATAATGATCGCTTATTCTTCTTTAGAGAGGTGTAATTTGAGCGTATCAAATTTTGGCGCTGCTGCTGGGG
AATTTGGCTTTTAGATTAATTTTAACTACATTAATGAACTTTGGTCAAATATTTCCTAATTTTACTTTTTGTTATTTTTT
TGTCTCTCTCAAGTTCTGACTCCAGTGTATGCCAAGTACACAGAGTCAAGGTGAACCACTTACTCCTTACGATCCAGAGT
TGAACCGAGCTTTGCGAAGAATGAACAATCAAGGAGTTCAAGTTAATCCTATCAGAGGCAATCTAGGTGATGAAGTTGAG
TTGCAACCTCCGAGGGTAGTTGGTGGGGACAACCACGTTCTAGCTGAAAATCAATTGGGATATGCAGTGAGGGTGAATGG
TCCACCAGGCCCACGTTTGCATGACAACTATAGGGGAAACATCAATATTGCTGGCTCTAATGGACCTCTTGTCGTACCCC
TTTTGCCTTCAGGGCACACATTTGTAGTGACCAGTAGCTTAATGCAGATGCTTACAACGAGGGGCTTGTTCTTGGGGTTG
GCATCGGAGGACCCCATGCTTACATAGCCAAGCTAAGAGTGGTTTGCAAGAGCAGTGTAGGTCAACCAGACTTAGATATG
GATGTCATCGGATTGCGAGTGTTCCCTCTATCACTGACAGGTAATGCTGCTGTATGGTTCACTGAGCTTCCTTGTAACTC
AATCTATACATGGGACCAACTGAAGGATGTGTTGTTAGCAAGATATTATCTAGTTTCCAAGAAGCTCAATCACAAAAATA
AGGTCAATAATTTTGTGGCACTACCTGGAGAGTCTGTGAGTAGCTCTTGGGACAGATTCACTGCGTTCATAAGAGCTGTT
CCGAATCACCGTATTGATGATGAGTCTTTGAAGGAATATTTCTATCGAGGTCAGGATGACAACAATAAAGTCGTGCTTGA
TACTATTGCTAGAGGTTCATATGATGAGTGCACATACGCACAGATTGCAGAAAAACTGGAGAAGATCTCTCGTAACAATA
AAGCATGGAGCACTAGGAGGTCGGATAATGGAAGAAACACATTTGCCGTTCATGCTACAAATAACCAGTCTGCGGATGAG
ATTCGTAAGGAGATTGCTCAGATGAGGACCGAGTTAGGGTTGGTATTGAAGCATGTGAGCGGAGGTGCGAAAAAGGTAAA
TGCTGTGAACTACTTGACTAGAACTCCACCACCAGTTGAAGAGTGTTACTATGAAGAGGATGCTTATGCGGTGAACGATG
TGACAGGATGTTTTTGACCAAACGCCCAAGGATCCAACACGGAAAATTGGCGCCAAGGTGAAGGAAACCAAGGTCGGAAC
TATGGCAATTACAACCGAAAGGGTCAATATGTCCGGGATGGGAACTTCAATCGTGACAACAACTACAACCGAAACAACTA
TGGCAACAAAAATAATCGGGTTGGACCTTATGTTCCCTCTTAAAATCGAGAATCTTGTACTAGGAAAGCTGGAGGGAATA
TGGCGCGTATTGAAGATATGATGCAAAAGATTATGAGAAGGTTTGATGAAATTGATGAGAATGTAAAGGAGATGAGAAAT
GACTTGTCTGGTATTGGTCAAAAGGTTGATGCCCATGCAGTGTCAATAAAGCGTCTAGAGCAGCAGATGACTCAGTTGTC
TACTATATTAAACCCATATCAACTTGGCACTCTTCCTAACAACACCATCCAGAATCCAAAGAATGATGGTCATTGTATAG
TAGTTACTACTCGAGGGGGTAAGCAAACCATTGATCCACCTATGTCGTCTGTGGTGGACGTTGAGATCAGAAAAGAAGAT
GATGTGGTAGAGGTAGAGAGGAGTTTGAGAATGCGACAGAGAAAGAATCGGAGATATCTCAGAAAGTTATCCCCATACCT
AGACCTCCACCACCTTTTCCACAGAGGTTAGTGAAGAAGACTGAAGATGGTAAATATCGTAAGTTTATTAGTATATTGAA
GCAGCTTTCCAGCAATGTTCCGTTGATAGAAGCTTTGGAGCAAATGCTTGGGTATGCAAAGTTTATAAAAGATATGGTGA
CCAAGAAAAGGTCTGTGAGTTTTGAAGATGATGATAGATTGTAGCATTGTAGTGCTATTGCTACAAGGTCTCTTGTGCAG
AAGAAGAAAGATCCTGGTGCTTTCACAATTCCATGTACTATAGGGTTGTTACACTTTGCTAAGGCATTGTGTGATCTTGG
TGTCAGCATCAACCTCATGCCATTGTCTATTTATAAGAAGTTGGGTCTAGGGGATCCATAGCCCACTATGATGTGGTTAC
TTATGGCCGATCAAACCGTGAAAATGCCCATTGGTGTACTCCATGATGTGCTAGTGAAAGTGGAGTCGTTCGTCTTTTCG
GTGGATTTTGTGATTCTTGACTCTGAGGTTGATTTTGAGGTTCCCATCATCCTTGGGAGACCATTCCTTGCCATAGGGCG
TGCGTTGGTTGATATGGAGAAGGGGCAGATGAAGTTCAGAGTGAACAATGAAGAAATAACTTTCAATATTTGTAGGTCCA
TGAAGCAGAGTGGTGAGCTCCAAACGGTATCTGCTATAACTTACAGAGTTGAGAGTGGAACAGAAGTGCAAATTGAAGAG
CGACTAGGCACTAGCAGCAGTTATGATAAATTTTGATAGTGATGGTATTGAGAAGTAAGATGAGTTGGTATCTGCCCTCG
ATAGGTGCGAATATCGGTCAAAACCAAAGAAGTATGAGTTACACATGAAGAATCGTGAGTCCCCATCCACGAGACCATCT
ATTGTGGAGGCACAAAAATTGGAGCTTAAGGCTCTACCACCGCATTTAAGGTATGTATTCTTCGGTAGAGATAATACTTT
GCCGGTCATCATTGCGACATGTTTAAATGTGAGACAAGTAGAGTTGTTGGTGACTGTGTTAAATAGGTACAAGCGAGCTA
TTGGGTGGACTATTGTAAATATTATTGGGATTCCTCCCGGTATTTATTCTCACAAAATCCAACTCATGCCAGATCACAAG
CCTAGCATCGAGCACTAGAGAAGATTAAATCCACCTATGCAAGAGGTAGTTAAAAAGGAGATCATCAAGTGGTTGGATGC
CGGATTTATTTATCCCATTGGGGATAGTAGTTGGGTGTGTCTTGTGCAGTGTGTGTCTAAGAAGGGTGGTATTACTGTGG
TTCCAAATGAGAGAAACGAGCTTGTTCCAATGTGGCCTGTGACTGGATGGAGAGTCTGCATAGATTATCAAAAGTTGAAT
GCATGGACAGAGAAATACCACTTTCCTATGCCATTCATGGACCAGATATTGGATAGACTTTCAGGCAAGGGTTGGTATTA
TTTTCTTGATGGGTATTCGGGCTACAATCAAATTTCTATAGCTCCGGAAGACCAAGAGAAGACCACCTTCACTTGCCCTT
ATAGGACTTTTGCTTTCAAACGGATGCCATTTGGGTTGTGAATGCTCTAGCGACCTTCCAGTATTGTATGATGTCGATAT
TTTTTGATATGGTGGAGGACACTATTGAAGTGTTCATGGATGATTTCTCTGTGGTAGGTGACTCTTTTGATCGATGTCTG
GATCATCTGGCTGAGGTGCTTAAAAGGTGTGAAGACTGCAATTTAGTGTTAAATTGGGAGAAGTGCCACTTTCTGGTGAA
AGAAGGGATAGTTTTGGGTCATCGGATTTCTGAGAAGGGCATTGAGGTTGATAGAGCAAAAGTAGAGGTAATAGAAAAGC
TTCCACCACCTATCTCAGTAAAAGGTGTTCGAAGTTTTCTTGGGCATGCAGGTTTCTATAGGAGATTCATCAAGGACTTC
TCTAAAATTGCACATCCATTGTGCAAACTGCTTGAAAAGGAGTATAAGTTTGATTTTGATGATGCTTGTCTGAGAGCATT
TGGAGAGTTGAAGGAGAAGTTGGTTACTGCACCTATCATTATTTCATCGGATTGGGGACAACCATTTGAGGTAATGTGCG
ATGCGAGTGGAGTGGCACTTGGTGTAGTATTAGGACAGAGGAGAGAGAAAATTCTTCACCTTATTTACTATGCTAGCAAA
GCTCTAAATGTGGCCCAGAAGAATTATATTGTGACATAACAAGAACTTTTCGCGGTGGTTTTCGCATTCGAGAAATTTCG
ATCATACTTGCTTGGTACTAAGGTCACAGTGCATACTGACCATTCTGCATTGAGGTATTTGTTGGCGAAGAAGGATGTTA
AACTGAGGTTGATTAGATGGGTATTGTTGCTGCAAGAGTTTGATTTTGTGGTAAAAGATAGAAAGGGGACCGAAAATCAA
GTTGCCGATTACTTGTCCAGATTAGAGGAAGAGGCTATGCTGAAGCTTGGTGATAGGGCTGAAATTAATGTTGCTTTTCC
AAATGAACAGGTATTGGCTGCTTCTCATGATCTGATTCCTTGGTTCGCAGACTTTGCTAATTATTTGGCAAGCGATTTGG
TGCCCCCGGAGTTGTCTTTTCACCAAAGGAAAAAGTTTATGCATGATGTGAAGAAATTCTTTTGGGATGGACGNNNNNNN
NNNNNNNNNNNNNNNNNNNNNNNNNNNNNNNNNNNNNNNNNNNNNNNNNNNNNNNNNNNNNNNNNNNNNNNNNNNNNNNN
NNNNNNNNNNNNNNNNNNNNNNNNNNNNNNNNNNNNNNNNNNNNNNNNNNNNNNNNNNNNNNNNNNNNNNNNNNNNNNNN
NNNNNNNNNNNNNNNNNNNNNNNNNNNNNNNNNNNNNNNNNNNNNNNNNNNNNNNNNNNNNNNNNNNNNNNNNNNNNNNN
NNNNNNNNNNNNNNNNNNNNNNNNNNNNNNNNNNNNNNNNNNNNNNNNNNNNNNNNNNNNNNNNNNNNNNNNNNNNNNNN
NNNNNNNNNNNNNNNNNNNNNNNNNNNNNNNNNNNNNNNNNNNNNNNNNNNNNNNNNNNNNNNNNNNNNNNNNNNNNNNN
NNNNNNNNNNNNNNNNNNNNNNNNNNNNNNNNNNNNNNNNNNNNNNNNNNNNNNNNNNNNNNNNNNNNNNNNNNNNNNNN
NNNNNNNNNNNNNNNNNNNNNNNNNNNNNNNNNNNNNNNNNNNNNNNNNNNNNNNNNNNNNNNNNNNNNNNNNNNNNNNN
NNNNNNNNNNNNNNNNNNNNNNNNNNNNNNNNNNNNNNNNNNNNNNNNNNNNNNNNNNNNNNNNNNNNNNNNNNNNNNNN
NNNNNNNNNNNNNNNNNNNNNNNNNNNNNNNNNNNNNNNNNNNNNNNNNNNNNNNNNNNNNNNNNNNNNNNNNNNNNNNN
NNNNNNNNNNNNNNNNNNNNNNNNNNNNNNNNNNNNNNNNNNNNNNNNNNNNNNNNNNNNNNNNNNNNNNNNNNNNNNNN
NNNNNNNNNNNNNNNNNNNNNNNNNNNNNNNNNNNNNNNNNNNNNNNNNNNNNNNNNNNNNNNNNNNNNNNNNNNNNNNN
NNNNNNNNNNNNNNNNNNNNNNNNNNNNNNNNNNNNNNNNNNNNNNNNNNNNNNNNNNNNNNNNNNNNNNNNNNNNNNNN
NNNNNNNNNNNNNNNNNNNNNNNNNNNNNNNNNNNNNNNNNNNNNNNNNNNNNNNNNNNNNNNNNNNNNNNNNNNNNNNN
NNNNNNNNNNNNNNNNNNNNNNNNNNNNNNNNNNNNNNNNNNNNNNNNNNNNNNNNNNNNNNNNNNNNNNNNNNNNNNNN
NNNNNNNNNNNNNNNNNNNNNNNNNNNNNNNNNNNNNNNNNNNNNNNNNNNNNNNNNNNNNNNNNNNNNNNNNNNNNNNN
NNNNNNNNNNNNNNNNNNNNNNNNNNNNNNNNNNNNNNNNNNNNNNNNNNNNNNNNNNNNNNNNNNNNNNNNNNNNNNNN
NNNNNNNNNNNNNNNNNNNNNNNNNNNNNNNNNNNNNNNNNNNNNNNNNNNNNNNNNNTTTTTTGTTGTCCATTTAGTAG
TGTTCTTTGTTTAGTTGATTCTCTATATTAATTTAGATATGTGTTTGAGTTTTGTATTAGCATTGGCTAGAATTACCATA
AGGTCCGTGTCTAAAAAGTGTCCAGAAAATGTAAAAAGAATAGCCTAATGGTTGCTACATATGCAGGCGCGCTATGAAAA
ATCTGTAGAAAATGGTCTGGTGGAGAGGTCTACGGACCCCATTGACGGTCCATCAATCCATCCACGAACCGTGAATGGTG
TCTGTAGATCCCAGGTAAGTGTCTAAATTTTTTTAAGTGTGAAGGTGATCTACGTTCCTAATTGATGGACCATAGATCGA
CCTATGGACCGTAAGTGGGGTCTCGTAGGTCCTAACCCTAAGTTGGATTGACCCACCCGGACTCTCCTATTTAAAAATCC
TACCTTTTAAATCATTCCACTTCCCTCCATTACTCCCAAACCGTTTCTAAAACTCCCAAATCCCTTAAATCACTCCATCA
CTCCCCAATAAATCTTCCTTTTCTCTTCCCTAAAATCCTAAATTCCGTTTCGTCTCCAAACTTCCACTCATCCCCAAAAC
TCCCCACAAGGTCCGGTGTACGAGTTCGGCGCAACTAGGCGTTTAGTGTGGTCTTGCAAAGCTTAGTGTAATCACGCAAT
CACCCCACTCCTCATTTCTTGTAAGGTAATAGACTTTCCCCTCATTTTGAATTTCGGTTCATAGATTGAATATAGAAAGT
CGGGAGTCGGGTCTTGACCTTGGGTAATTAAGTGTATATAATTGCATGCTAAAATTAAAGTAGTAAAACCCTTGGGACGA
TACATTGTGATTGTGTTGCCTTGATAGTGTGTTAAACCTATCTAAATGCTAGTCTATATGTAAAGTTTCGACTTAGGGTT
CCAAATCTTGTATAAAATAATTATCAAATTGAGTACTTGGAACCCTTGGAATGATGAACTAGCATATGATTAAATGTTGA
AATGCATGGTTAGACTAGGATAATGTTGAAAATGGTCACATATGTGGGCTTGAAAATAAAGAATGTCTAAAACTTGGCAC
AGATCACGTCCACGAGACCCCATCTCCGGACCGTAGTTCAATATACAGACCGTAGATCAGGTTCGTGGTTGGATGCACTT
GAAAATTTCACCAAGTGTGAAACCACAGAGGTGGACTACGATCCGTAGATCAATCTACGAACCGTTGTGTTCATCTGTGG
TTTCCATCTGTGACCAATATTGTTGATCCTCTAATCCACAGAAGGGTTCCACAGATCGTAGATCAGTCTACGGACCATAG
GTCCCCACCGTAGATGACCACTGTAGCCTTGTCTGAATTTCTTTTTGTGTCTTTGTTGTTGTTCGTTTTTAGTTCTAAAA
TTATTTCGAGTGTGTTTTTAGTTAGTTTTGGTACTAATAACGCTTCCACAGGTACTATGGCACCCAAGAAGCTAGTCATT
TATATAAAACAGGGCAAGTCAAAATCTGTTGCCCCTAGCTTCCGGTGAATCGACGGGGAAAATGATATGGAGATGCATCC
GGCATACGTTCCTCCCAACACAAGGACCTCTCCCACTGCACCCCGAGTCACTAGAGGCACCCCCGGAAGGTGATTCCCGA
CGTAGTCATTGTCTCCTAGTCTGATGAGGAGCACACACTGATCGAGTCACCAACTGGGGCTACTTCCAGTTCAGAGAATG
GGTCTATGTCCGGATCTTAGTCTACCCATGCTTCGGGCTCTGAGTCTAGCCATGCTTCAGGGTCCGAGTCTACCCATGCT
GAAGGGTCCATTGCTAAATTAGCCACAAGTTCCGATGAAACTGAACAAGAAACCTCGTCTGATGAGGCCACTAACTCGAA
GTCAGTACCAACACCATGGAATGATGACCCTATTCCAGTGGCCAGCGAGCCAAATAGATGGTGTGTTGAGGGCCAATGGC
AGATTTATCGGGATGCCAAGCTGAAAAATGACAAAGAGAAGATGGTCTGATTTATTACAGAGGAACGCAGAGTCCTCACA
TGGAGCCTGCACGCTGTCCCTGACATCCACCAAATTTTTAAACTTCACAAGTGTGATGGGATGGCTCGAGACCAAGGGAC
TTATAGCGAGGAGATTGTGCGAGAGTTCTACGTCACATATGCTGCCACTCTCCGAGGTTCTATCTCCAAGCGATCCAAGC
CCATAGACCAGGACCCTCTCACTTCCACTATGGTCCGAGGTTGTCCGATGGACATATTACATGCCACCATCAGCCGATTT
CTCTATGGCCCTACCACCGGCCACTCTTGACCACTAAACACAGCAGAGTTTGATTATCGATGGGACATTGTGAGGGGAGG
CGCTTTCCAGAGAAATGCTGAGCAGCGGGAGGTTGTTACACTATGGTTGGCTAAACACATTGTTGTAGATGACAAGCATA
TGGAGTGGGTCACTGCACCACGGTTGGGTATCCGAAAGGCCACAATAAATTTTGTGACCAAATTCTTTTGGTTGTTGGTG
CGCAACAGGGTATCGCCTACAAAGGTGACAACCAACTCACATGGGACTAAGCCATCATGGTTTCAGCATTAGTAGCAGTA
TTGGAGATTGACTTTGCCCGCATGCTGTTGACAGATATTCACGAGAGGGCGTTCAAGACCTCTACTACTTACCCCTTTTG
AAGTTTGATTTTTCAGTTGTGCAGGGACTCTGGAGTGCTAATCTGGCATTGTGATAAGTTGACCCACCCTACTGGGACTT
TGGATAGAGGCCTCATTTGAGATAGGGCAAATGTAGCGGCACCTCGCAGAGAGCCCCAGGTTGAGGTACCTCCCTTGGGC
TCAGATCTTGCAGACACGGTGGAGCAGGCACAGGCTGATGACCCCATTATACCAGACCACACCGATACTGTCCCGGCCTC
CTCTTCTTAGGCATCTAGTAGGGCTCTTAACTCATCTAGGTCCATACCACCGTCAGGAGTTCCCATTGTCCCGATGGCCA
TAGTACAGAAATTAGAGGCTCAGATGGCCACACTGCTGCACTATATCCAGCATTGGATGCAAAAGTCGATAACCGAGTCT
GAGGCCATAATGGAGCGAACGATGGAAAGCATGATGGACCGAAAGGTCCATGCCGTTAATAAGCGCCTCGATGCCTTCAA
ATTGAGAGTCCTCGAGTGACCGGTTCTGACCACAGAACTATCCTCGTTTCGAATCGAGTTAGCCAGTTTTTGGGCCAATG
TTGATGCCATTCTTGCTACCCCTGCAGTTGAGCCTCAGGCTGCACTTACTGCTTTGGCAGATGATACGGTGCTGGATGCT
TTATTCATTAGGACCGCCAAGGAGGAGCCTGAGCCTACACGTGCCCAAGGTAAGAGGCACCGTTCTAGCCTCACTGAGGA
GGAAAAAGCCCAAAAGAGACAGCATAGGCAGGAGAAGGAGGCTAAGAAGGCTTCGATCTTAGATGAAGAGTTACGCCAGT
AGAAGGTGTGTGAGAGTGTTGCGGGGGCATTGAGTTCTGCCCCAATTGTAGAGGTCCCGCCTATTATGAAGGACAATGTG
AGCACCACTGATGATGCAGTTAGAGTCACCAAGGGCAGTACTGAAGGTGCTATGATGGGTGCTGGGGCACCACTTAGGGT
GACCAAATTATTGTTCCAGCGGGCTCCGAGAAATCGGACCCACCCGCTTGTTGATGAGTCTTCGGCGCTATGCACCACAT
GTTTGCTTCACCCAATCTATTATATTTTACTGTTTTTGTATGCATTGGGGACAATCATATCTATTTGTTTTTTGGGTGGG
GTAAATGGATTGTGAGTGATAGGGTGACGTCTGAGTAACCTAACTCATAAATCCTCTCTTGGGGTTTTCTTGCCTGTGTT
CTTTTTCACCAAGAGTCTGTTTAATTTCTGTTGAATCGGCATATGTTAGGATCGTATGTGTAGAAGCATGAAAAAGAATA
AAGCATGATGGCTTATGAAAAATACCCGTCCAAATTTTATGATGTGTACTAGAATATGTAGGCTAAGATAAGTTGAATGT
GTTGGCTCTGAGTATGACATGATAATGAATCAACTTGATGGCATGACTTAAGCTAAAACTTGAACTGGGTAGTTTGATAA
TCTGATAATGCAACTATGTGCCAAGAGTGTGTAAGAATAGTTGTTGTTCAAACCATTTTTCTGCCAATCTAGAACTTGCT
CGGTTAGTCCTGCAAAGACAATCTACTCTAGAGGCTAGGAAGTGATCCAAATGAAAGAAATGCTCCCTTTGATCCAAATG
AAAGAAATGCTCCCTTTGATCCAAATGCTTTGAGCCTAAATTAGACCATTTCTTTCTAAACCCCTAACTCACCTTCCCAT
AATCTACTATGTCGGCCCCGGTCCCTCCTTGGACATGTACACCTCCACTTAGGCCAAAAGCCTAAGTTGTGGGTGGCTAA
TCTAAAAGGTAACTCCAATCTTGGCCCTAATCTGACATCGGATATTGTGCACCTCAACCAATGGAAAATCCATAAGTTGA
GGGCGGCTATGAAAGTGGAAACTGAAAGAAAATGGGTATGAAAATAGTTTGATGATTGAAAAAGAGAAAAAGAAAAGAGA
GGAAAGGATGTTACTTGTTGAAAGCCAAAGAAAAGAATAAAACGCAAGAGAAAGATGAAAGTAAAAAATAAAGAGCTACA
AAGAAATAAAGTCACATCCATGGTTGAAGAAAATCAAGGGAAAGAAGGTAAAATGGTAGGATGTCAAAAATAGGGCAAAA
AGAGGTTGAAAGCCTAGTATAATGTCAAGGAGGGTAGAAAGTCACTAAGACGACCTAAATGTACCACACCTGACCCTGAG
CCTACGTTACAAGCCAAGAAAGTCCTATAGTGATCCTAGAATCTAGTTTCGAGAGTCTAAGCAGTGAAAATAAGGGCAAG
CCTATGGTATTGAGCACTAACTGTACTTGAAGTTACTTCTGAGTGTGAGTAATGAATGAATCCTTGTACTCAAATTCATA
TTCATTGTGTGAAAAAGGAATTTCGTTTGAGGTAAGGGCACTAGTTACAATGTCGGAAAGTTGGTACCTTGGTGATTGTA
AAACAGTTTATGTTTTTTGTTGGTTGGTTGATCTTTGTCATGTTTTGATCCGCACAAGTTAGCTTGTTGAGTCTGAGAGA
AGAGATTTCCACTCGAGAAGAGAGTCGGGGTAGAAAGCCATGTGATTGCTTGTGCTTGACATGCTTGCTTCTATACAAGT
GTCGTTTAGAGTATTAGTGTGTCGCTTGAGGTCAAACACCGAATTTAAGTTGAGGGTGTTGATATACCGTGATTTTATGG
TATTTTTAATACATTTCACTTATTAGTTGTGTGTGTCTAGGGCCTTTTTATATTGTTTTTTATGTGTTTTTATCATGTTT
TGTAGGAAAGATGTTTAGGCGCAGAAGTAAATAGACAGCTGAAAGAAATACAGAAATGGGTATCTACGGAGGTGATCTAC
GGACCGTGGGTCCATTAACACTCTGTAGATGGTGATCGTAGATCACCAGGCAACGCGTGGAATGCAAATCAGGGAAATCT
GACCAAGTGTGGAACCACAGTGGCCATTGACGGTTTGTAGATTGATCTACGAACCATACTGCTGATCCGTAGAATGATAT
TGTGAGTGTTTGAGTACCTGATTTTTGAAGATTCTAACTGTGGAGCTACGGAGAGGGATCGACGGACCATAGATCGATCT
ACGGTCCGTACTAAGGTTCCGTCATTTGCTTCAGAGAAACTGATTCTTGGAAGCTAAAATATTTTCTAAGTCCTAGCTGA
TGGAAGGGACTCACAAACCATACATCCATTGACAGTCCGTGAGTCAGTCTCGTGGAATAAAGACACGTGCCTGAACAAAC
TTTCCTTATTTGGTTTCCCTTTTAATTTAGGATTTGTTTTCTATAAATAGGGCATGTAAACCTCATTTTTGGGGGTTAGA
CTTTATTACTTTTATTCTATTTCTTGACTTGGGAAATTAACTTGCAACTTTAGCAATTCTTAATTTCCTAAGTTCGTTTT
GAAGATTTTGGTGTTGCAATTCAAGTTGAATTTCTGGGTTTATTATTCTTCTTACGTAAATTCATAATTCTTTCATCTAA
AACAATGAATTTTGTTCATATGATTATGGATAACTAAACTCCACAACTAGGGTTATGGGAACCATGAGCGATTAACAAAG
TATGAATAGTAAATAAGCAATTCTTGAATAGTGTTTTGTATGCATTGATAATTCTTTCATTTAAAAGTTTGTTTAACGGT
GCGCAACGTTAGAACTTGCCTTGTTGCTACTTTTCGAACCAAGGAGGTAATCAACAAGAAAAGAATTATAAAAATAGATT
TAGTGTGATATTATGTAACAGTCTAGTGTCGATTGGTGCGAGGTAATAACTAAGCCAAACACCGATGTGATGTCTAATAT
GAGGTAAAGGTAAGGGTTAGTAAATTATACACACGTAGCTGGACCAAGGTGCGGGGTGAAATTCTCTAGATGCCAGACCA
AGGATTTAGAGATACCTAGCTTATTACATTGCATGTAGTACACTAGGAAATGATTGCTATTATTAGGATTACTGCGTTAT
GAGCTTGTGGGGAACACATATACCCTAGATAATTTTCTCATCTTGATAACAACCAAAATTGACTTTGGTTTACTGATTAC
TTACTGAATTTTTACAATTTGTCTCACAATTCACCCCCTTTAATTACTTGTTTCTAGAAGTAATTTGACTAAACGAATAT
AATTGTTGGTTAAAGTTAAGTCTAGACCATTTTCTTTGTGGGATCGACCCCAACCTACAAGTTGGGTTCTGTATTTGATA
ACGATCGCTTATGCTTCTTTAGGGAGGTGTAATTTGAGTGTATCACTTCTCTGCAGCTAACACATAGCGCTGAACAACTT
GAGGTCGTTTGAGCAAAATCTGATCAACAATGGCCCGGGTCTGTCTCCGATCAACAATCAATCTCTCATAGATCATAGTA
GGTATAGTAAGAAAAGTACCTGTGTCCTGGGGGGCTGATACTGGTGGTGGAGCTGCACCAGCATTTGTGTCGAAGCTGCA
CCCTGCTCACTATGACCCTCAGCTTGTAAAATGTCAACCGGTATATGCAGAACGACTGGTAGTGGTGCTACTGGAGCAAA
TTTCCCTCCAAAGAGATGATTGGCCACATCTTTGATTTTGGGTACTGCGGTGATTCTGTTTGCCTCGATCCAGATATGTA
CTAGCTTATTTAGAGGAATATTGGCTTGTAGACACAGTTTCCCTATCAGACAGGGAAATGGTAACCTGACTCCCTTATTT
AATGCTCTATCCCACATTTTGGTGGCGATGATACAACCTACATTGACTAGGTAACCAACCATGAGGCCAACAACTAGTAA
TGCGAGGGACGGGGACAAGGTGTTATCATTTGCTGTAGATTGCAACTGTGCATGAACAATAGCCCACCAAACCTTAGTCA
GGAATGTTAGCGATGCCTTAGTGATCTATATATGCGCCTCTACTACCCATAATGCATTCCCTATTAAGCGATCAACCAAA
TAATCCATCGCATGACCCTCTTCCTAGAAGTCGAATCCTCCATCTCAGCCTCACTTGTCACTGCATGCTGTTTCCCTTAA
AAAATGCCAAATGAAACTGATGTTATGTCTTCTGGACCATGCATCATCCTGTTGATTGTAAACTCAGAGATATCCACAGA
TTTTCCCCGAACCACTATTGAGTTAAGTGGTCCCCATGTACTTGCAAAATCCTTTTGCCCTCGTTACGTAGTTTTCGTGT
CAGCAGCAAAAATTCATCAGAGTGGCTGCATATGAAGAAAAGAATTCACGGGTAATGTGGCGAGAGAACTGGCCATGAGC
ATTTGTCATCCAACCAAATTGATGCATCTGTAATATTCTATAGATGTCTCGAAATGTCTGGATATCCGATGAGTCTACTC
TAGCTTCAGGTATGACTGACCGATTAGAAAAATTTCATGTCTTGGAAACGATCCCTTTATTGAAAAACTCTTCAAACCGG
AGCACAGTCCACATAGAACGACAATAGGCAATTAGTTTCTATCGTACCACTGGGTCAGCTTCATATAGGTGAACAAATTG
AATCATCACAACATTAGTGATGGCTTCTTCATTTTCTTCATAGTCATCTACGTCTTCATGTGCCGCAGTTTCAGCTTGGG
ATCCCATTTCAGATTGAGGTGCAACTACATTCTCCTGAGACTCGCTAACCGACTCTTCACCGCTACCTGAGCCATTACCT
GAACCCCTACCAGATGCTTCACCATTATGGTCCCACTGCCAGATGCCTTACCACTCCCGGATCCACTACCTTCCTCTTTA
AACTGGGATGAAGTGTCCTGAAGAATGGCCCTCGCTGCTCTTGATCTAGTAGTGCGAGAACGGTTTTCTTCAATAACAAT
ATTAATTTATACCTCTAAAGTACTATATGTTGCTGCATTATCACTTTTACTTGGTGAATGAGGAGGTGAAGGGTGTGCGG
GTGCGGACTTTCTTCGGGTGCCATATTACCTGAAAAAGAAACAAAACAGATTAATAATCGACATAACCAAAATAACACAC
TAACGGGTACTCAGACTTCCCATGTGTAAGTACAACGTGACGCCTTGCCTTAAGAAAGACGTCACCCAACCTATCATTGG
GAAGGGCCACGTAATCAAAATGAAAAACAGAAATGAAAAATATATTATTATTATTATTTATATTATTGGTTTTGTTTTTA
TTATACTGGGGTCTACATGGGTCGTGATGGGTACCACGGTCCGTGGAGACCATCGTGAACATGACAAATAACTTGGTGCA
GCAGAAACTAAACTAGTTATGGTTCACGGAGGGCTTCACGGTCCGTGCAGTGAATCACGGAGCATTTGGGCCCTCGTGAA
CTTGGCCAATGTATTCCTTTTTTGCTAAGTGTGGAACACGAGTGGGTCCACGGCCCGTGATTCCCTTCACGGTCCGTGAA
ATCCATTGTGTACTTACACTTGGCACTTTCCCAGTGACCTTTTCTTCCAAATGTGGACAATGTCAGATTTTATCCATTTT
TAGCACACAAACCCACTTTTATGAGACCTTTTAGAACCTATATACTACTAATGTATTGACTTTCGCCCAATATTATCTAG
ACAAGAGGAATATTTGCCTAATACACACATACCCACATACAAACACTTATCATTTCTCAACTTCACCCTGGTTTACCAGC
AAAATTCACATGGGCATACTCGACTTATGCAGTTTGGATTCAAATTCATGCTTAAATCATTATACAACACTATTCCCCAC
ACAAATACATCATACCCATACATGAAGACTACCAATTTAATCAATTTCAACAAACCCACAACAATTAACTGCCAACAACA
ACAACAACTTATCACATAATCATCCTCAAATTCGAACAGACAAATTAAATCTAACTTTCCAATTGATAAGATTAAACTTA
TAACAAGTTAATATAAGAACTTACTTGGAGTTGGATTACAATTTTAGCCCAAAAAGAGAAAGAAAATGCACTTCACTTCG
ATTCCTTGACATGTGATACTTAGGTTTTCGATGTGCAGATGGATTTAGGAGTTATAGTGGATGAATACTTGTTTAGTAAT
GCTCTTAAACATTACAAAATAGAAAGAAGAGGGAGAAAAAATGACCCTTGGCGCTTTGGGTATTTTATAGATCGATTGAG
TCTTTTTTAAAAAAAAAAACAAATTGTGCGGGTCAGGTCATTCTGGGCTCTACTGGCCTTCACATTGGACCGTGATTAGG
CTCGTGAAGAGCTCCACGTTCCGTGGGATGAGCTGTGACTAACAGTTTCTGAAAAAAACCTAACTTGAGGTTCACGAGAG
GTTAAGCGGTCCATACAAAGACTGATGGATTGTAAACGCTTCTGTGAACCAAGTTCTTGCAATTTCCAGTAGCACCTTTT
AAGAACCTACAGACTGTGATGGGCCGTAAGTTACCCGTGAAGAGCACCACGGCCCGTGGGACAGCGCGCGGAGAGCTTCT
TGAGCCCAACTTCCTACTTCTTTGTCCACTTCTTTCCTGCACATGCCAGCACACAGTGACACTATAAAAACAATGAAAAT
ATGTTAAAAAAAGAACTACCTCTTACATTTACAATCTTGGATTGCCTCCCAAGCAGCTCAGAATTTAAAGTTGCAGCGCG
ACGGAGGTTACTTGATTACTCAGACTTCATCAAGTTTGCATTTCTTCACTATTTTCACTTCCTCTGGAACTCCCAAATAC
GCCTTTATTCGCTGACAATTAGCCTTGAACCTCTCGCCCTTATAATTCTCAAGCTCAATAGCACCTGATTGAAATACCTG
AGTGACCTTGAATGGTCCAAACTATTTGGATCTCTGTTTCCCAAGAAATAGATGAAGTCTGGAGTTGAAAAGCAACACCA
AATCACCAGGACTGAAGGTTCTTTTCTCAATATGCTTATCGTGATATAACTTCATCCTTTCCTAGTATAATACAGACATC
TTATATGCTCTCAAGAGGAATTCATACATCTCATTGATTTGTTCCAGTCTCAGGTTTGTTGTTTCACTCCAAATGAGGTT
CAATTTATTTAAAGCCAGAGTGCCTTATGCTCCAGCTCGATAGGCAAATGACATGCCTTTCCAAACACTAAATTATATGG
AGATATATCACTAGTTGTCTTGAAAGCTGTCTGATATGCCCATAGAGCATCATCCAACATTCTTGCCCAATCTATCCATT
TGACATTTACTGTCTTTTCCAAAATCGCTTCGATCTCTCGATTTGATACCTCTACTTGGCCATTTTTCATTGGGTGATAA
GGTGTTGCCACCTTGTGTTGTTTAACCCCATATTTAGCCAGAAGATCACTGAGCACTTTATTACAGAAATGGGAACCTCT
TTCATTGATAATTGCTCTAGGTGTACCAAACCTTGAGAATATATTCTTCTTCAGGAAATCGACGACGCTTTTACCATCAT
TTTTAGGCAGAGCAACTGCCTCAAACCATTTGAACACATAGTCCACTGCACTAAATTAACCCATTTCTTACCGGTAAATA
CTACCCATTAGATAGAGCATTATGCCAAGTTATATCTTCAAGAGGTAGTTAGACTTTATGAAGTTCCAGTATTGATTATT
TCAGATAGAGGTGCATAATTAGCTCCACAATATTGGAAGTCATTCGAGAAAGGTTTAGGTTCAAAAGTGAATTTGAGTAC
TACTTTTCATCCTCAGACTGATGTCAAGCAGAGTGCACAATTCAAAATTTAGAAGATATGTTGAGGTCTTGTGTGATTGA
TTTCAAGGGTAATTGGGAAGATCACCTACCTCTCATAGAGTTTGTTTATAACAATAGTTACCACACTAGCATCCTAATGG
CTCTATATGATGCTCTTTATGGAAGGATATGCAGATCTCCTATCGGATGGTTTGAGGTTGGTGAAGCTTGGTTGATAGGA
CCAGACTTAGTGCATCACGCTACGGAAAAAGTAAAGGTTATTAAAGAGAGATTGAAAATAACGGAAAGTCGTCAGAAATC
CTATACATATGTTAGGAGAAGAGACTTAGAGTTTAAAGTGGATGATTTGGTTTACTTGAAGGTTTCACCCATGAAGGGTG
TTATGAGATTTGGTAAGAAGGGGAAACTTAGTCCCTCATATATTGGTCCTTACAGAATATCCAAGAGGATCAATAATGTG
GCTTATGAGTTGGAGCTACCCCAAGAGTTAGCAACGGTTCATCCGGTGTTTCATATTCCTATGTTGAAGAAGCGTATGGG
TGATCCTTCACTTATCATACCTACTGAAGATATTGGTATTAAGGATAGCTTATCTTATGAGGATATTCCTATTCAGATTC
TAGATCACAAGGTTCACAAGTTGAGAACCAAGGAGGTAGCATCAGTCAAAGTTCTATGGAGAAATCATTTTGTTAAGGAA
GTTACCTGGGAATCTGAGGAGGAGATGAAGAAGAGATACCCATATCTCTTTGAGTCCGAAGAAATTCCAAATTAAGGTAT
GAATCCTTTTCTTGGCATTTACTTTAAGTTGACTTGTTGTGTTTACATTTTGCTTGTTGGGTATGAAAGCTAGATGTTAG
ATGTTACACCCTTAGCCTACTAAGAGTAACCTCATTCGAGGATGTATGTTCCCAAAGGGGAGATATTTTAAATCCTCGCT
ATTTGAAAGAACTAGAATTAGAAAGAAATCGTTATCGGAAATAATTAAATTTTGAAATTTTGGAAAGTTATGTGAAGTAT
GAGTTTTGGGTCAGTTTCAAATGACCATAACTCCTAGTACATAATGATTTAGGTGGGCTACAAATATATCAAATGAAAGG
TCTTTGAATTATCTTTCCAACACTACCGAGTTTGCCCATTTTTGAGTTTGTATGAGGGAGATATACCCGTTTGGAGTTGG
GCTGTCTGGATAAGGAAAGTCAACCGGATTTTAAAAGGTAGTTTGGTATTTTCATTACCCAACTAATTAAATTCGTTTTT
AGTAATTTATTTGGGGGTCTAAACTGATTTGGTTTAGTTTACGCTTCATAAAATTACACTAGGGTTTTGAGAGAGGAGAA
AAGAAGAGAAAAGAGGAGAAAAGCCAAAGTTCGTCGCGTTCTTGAAGTTTCACTTATGGATATTTGCCAAGGGTTAATCC
CTACGAGGTATGTGACATCACATTGAATTGGGTTCGTCTTGAAAGAAGAGTTTATGAGTTCTTGATGAATTTTGTTGAAA
GTTTCATTTGAATCTTGATTGTGAGTTTTGGAGGAGTTCTTGAGTTAATTGCATGATATTTAAGGTTTTTTTAGTAGATT
CTTGTATACTTTGGTTGTGTATTCGAATCTAAGTGTTTGGGGAAGAAACCAATCAAAGCTAGATGGTTTATAGTTGAAAA
ATGAGCAAGAAAATTTAGGGATTTTTCTTGGCAGGGGCATGGGTCGCCGCACCACTCAGTGTGCCCCAAGAAAGAGTCTG
TAGGTTGGACACTAGGGGACCGTGCCACAACCTAGACTCTGTAGTTCAAGGTCTGGCACCCTGTGCCTTCAGTACGCCAG
GGTGGCTAGGTCTTCTACCCTTTCCCACTTCTTTCAGTTTGGGTTCCCTCAAATCGTACCTATGTTTTCTAGTTGATTTC
TACAATCTAAGGTACGTCTAAAAATCATGAGATCATCCATAACATAAGATCATAACCCTTGAACCCATAATTTAAATTCA
AGGAAAGTTAAGAGCCAAGTCTAGAGAGTTCGTAGAGTCTTTTCAAAAGTCATTTTACAAATGTCTTAACTTGTTTTAAG
GACTTGAGCTTTGAGTCGAGAAAGAGTTTGAGTAAAGTTCTTTTTTTCAAAAGATTATATGGGAACTAAGTATTCCCAAT
AGTTAAAATGTTTTCACATTTTAACAAGACAGAAATACCAATTTCCAAGAGAGCTTTTAAGCTAGTTTTGAGTAATAATC
TCAAATCACAGAAAGAGTTATGTTTTTAAACATACGAGCTAGTATATTTTGGGAGTAGTATTGAGCACCAATTTGGGGAC
ATATTTGAGTTCAGATAATTCAAAGTCTCCATAAACCGTGCAGCCAACATGGGTAGAAAAGAGTCATACTTTTTAAATGA
TTCCTTAATGCTTTTAGCATAGACTAGTGGATCCACTTAGTGAGTGAGGTTCTATACCCCCCCCCCCCGAAAAGGTATAT
GACAGCCCTGGCAGCGTGAGGCAAGACGTTATACCATCACTTAAGCTCATAGAGATGGTTGTCGGTTAGAGAAACTCCCA
TAGAGATATTTTGTATACTTCTATACACAGAGTTACTTGTATTTTCTTATACAAACTAGGTTGTTGTGTGTTTTTAAATG
CACTGAGTTGTTATCGTCATGTTATAAAGCCTTTCTTTATACTGAATCTTTATTTCTGCTTCATACTGAAAAAAGTTTAG
TTGAGTTGAGAAGAGCTAAGTGTTTCTTTCAGATTCTAGTCCAAGCTTATGTTTGTTTAGATTTCCCCTCACATGCTTGT
ACATTCAATGTACTGATGTCATTTGGTCTGCATCATTTTATGATGCAGATACAGGTAACTAGGATCAGCATCCAGCAGCT
TGTTGATCCAGTTGAGCATTCAGAGTCTTTTTGTAAGCCTCATTACTTTCTGGAGGATCCCTTTTTACATTGTTTTAGAA
TTTTCAGTTGTTAGGATGATCGGCGTCATGTCATGACATCCCTCATAGTTTAGAGGCAGATAAATATAGTTGTTTAGTCT
TGTATTTCAATTGTTTTGTTATAAAATTTGAGTTGCCATTTTGGCTAGTTAAATGTTTATTTCCAAAACATTCTCAGTTT
ATCTATTTAGACAGTTTGTTAAGATTTTATGTAAGTACATTTTCTGTTGAGTAAGTCTGCCACTGAGAGTCTAGCCAGGC
CAAGGGTTCGCTTGGGGCCGACAATGCTTCTCGAGTGCCAGTCCCGCCCAGGGTGTAGGCTCGGGGTGTGATAGTCTGCA
ACTCACCTACGAGACCTATCTACAACTCATGCATTAGATGACAAACCATCTTGGTGAACCATTGAAAAAGTACCGGAACT
TGACATTTTTTGACAACTCTACTTTGCCAACCAGGCCACCACTAATGGGTTGTGGGTGGTGCAGTCTGTGCTAGCAGCAG
GTCTGCGAAAAACTGAAATATCATGTCTTTCCAATTTTGAGGTGTTACACATATGCTTAGGCCCTTCAAAAGAAGCAAAA
TGGGACAGTCTAGAAATCACTTTAGGAAGTAGAGGTAAGAGGAAAGAAAGTCTGGTGTGATGCAAGAGACATTAACAGTG
CACTGAAGATGATGGCTTTTGAGTCAGAATTGTATTCAGTCTTGATGCACAACGACTTGGACTCCCTAAAGGGTTGGTTG
ACTCCATTGATTTTTACTCTTTTCCCTTCTAGATGGCAGATGGTCCTAGATCGACAAGAAGAAGTAGTACTCGATCCAAC
CAAAATTCATATATCACACAATCACAATCACAATCATACTCATATACAAATACCCTTGTAAATACAAGAAAATAAGATAC
ATTCGTCGCATGAGATTATCAACAAGGTTCTATTTTAGATTTGTTTCCTTGATCCATCTAACCATGCATCATACAAGTCG
TACTATAGGAATATTGATCATTCATACATAACATAATGTGAAACTATCAACCATCACCTACCCTAATGATTTCTTGCAAA
CCATCTCCGCTTATAACTGAATACCCACAATTATCTCCCCTTAGGATAACACCCAACTCTCATCATCAGGTCCACATTAG
CTAATCCGATCTATTACCACCCTTAGCAATAGTTAACCCACATATAACCGTCTAGACTCTATCTCCGAAGGCATATGAAT
GTGATCTCCTAATAATTTTTAAGGTATTATGTAAATTAAGATAGGTTTAACTACTCAGATAATCCTAGCCGACATGGATG
CCAAGAAATTACTAAAGAACATCGAAACATGCACTTCTCAATCCGTGGAGGAAAATCTTGATAGACGTAGGCGTAGGCCT
AAAATCCTTGGGTCTTGACCATATTTGCAGTGGAATCCCCCCCCTCCTTGTTCCCAAGCTTGGAGCTTCCTCAAAGGGTC
TTTTGAGTAATCCTAGTCAATTATCCCACTAAAAAGAAGGAAACATTTAAAAAATTATGTTTCTAAGTTACACTCCCGTC
AGCCCCATTATAAGGGGAATATTCCGACTATTGCGGGATAACGTCAGCCCAGATCATATTCAAATTCTAAAAATTTTGTC
GCGTCACCCTAATTTAATTTAGTGGTGTAATATTTCCTTAAAAAATCTCGAGATTCTACACGAGGTGACTCTTAAATAAG
GATGGAATAGGTCGTTAAAATAGATACCAATTTATCCATCATTCGTCCCTAAATATTTCTATTAAGTCAGATGGAACGAA
AGAATGGTCATGGAAAACCGTCACCTAATTTTTGACAAGTTACTAGAGAAATGACATTTTAAAAATGCCTCATAGAAGGA
TACAATATCATGAGTACCCAAGTATACCAGGTACTTGCTAATAGTCGATTAGGAAATTTGAACAAATAGAGAAGCAAAAT
ATTTTCTTCCAGCCCACCAATATGTACCTCACAATAGCTGGATTAATTTCTCTATATCCGCTAGTCAGTGGGTATAGTTG
CCTGACGGGACTTAAAATATGAATAAGGGTTGAGAGAAATGGGTTTCTCACATATTCTCTCCGTTTTACTCTCCAAAAAC
CACTTTCTCTATTGATCACTCCATTTTAGACGTCGATACAAAGGTAAAAATTAGTTTCCCTTTCTTGAATTTACGCATAA
TGACTGAAGCATGCTAGAAATAAAATGTTTAGAATAGACATTTCGGTTGGTTTTTGAAATTTGAATGTTGGTTCAATTTT
GTTGAAATTACTGAAGCATGTGGGTTTCCCCTACACCCAAAACGTTCCTACAACATTATTGATGTAAGGATCAAAATGAA
TAGGAGAAGAAATGGTCTGAAATGGTAGGAGGAAGTTAAATGATTGTTCTTGGTAAGAACTTAAATTTTGGGCAACAATT
TGATGTAGTAATCCCCACTCTTTTATATATTGTGGTAGTAGGGAACTATAGGAACACTAATCTAGAGTAAATTTGTTAGA
AACAAAAACAATGTTTTTGGGTCAAGAGGATCCATTGAAGCAACTCTTGGAGTTCTAAAATAATAAAAGGGGCTCTAACA
GCCTTGCTCCGCAATAGAGGGAGTCGTTGTAGTGGGAATATTCCCTCTTTGGCAACCTCTCTATAGCGGGACGCTACAAG
CTGTAGTCTCTCAGTGCGGTCAGGGGGTGTATTTTTCTCCAAAATAATCTTTATATGTACTTTTATGAGTTTTAGTCCCC
CTATTTGTCCATTTTGAGGTTCTAGAACTCCATGGCTAACATTCCAGAGTAAGAACACCCATTTTAAAAGTTACTACATA
AGATTAGTGAAGATTGATACCATGATTACCAGGGAAAGAAACTTTGTTTTGAGAGGGCATTCAACATAGGGGGTGTGGTA
AAGAAGGCAAGTGCCTTCCATGCTCTACTGAAGGAGTTTGGTTGGGGACACCTAGTAGAGGCTCCCCCTGTCGCGTGCTT
AGGCTAGGTGAGGGAGTTCTACGCCCTCCTACCTATTATTCCTTGGGATGAACCTAACCCCACTATTTGCATCCGAGGAA
AGGGACTTTCTATGCGTGTACAAACTATGAATGAGGTAGTAGGTGTGTCAGAGGTCTCCAATGCAGATAACAAGGACAAA
CTAAAGAGAATGGATATGAAATGGTTGTGGTATACACTAGTTGAGGAGGAGTTCATAAGACAAGTCTACTTTTTAACTAT
TGAGGGCATTACCATCCTCTACTTCACCATGGACACCAAAAGATGTTAGATATTGGTGTCTAGAGGATCCATTCATCGGA
CAAACTTATCGTTGTGATTTACTCTCGGGAACTAGTGGTGGCTTTTTCCATTGACGGATCAAACTGAATGCAGGGGCACA
AATAATATAGGAGTGAAAGGATTTATATTAGGGAAACAAGAAGGTCCCATTTCTTCCCAGGACATTGACCACAGTGTATA
AATGGGTAAGGTACCTCTAATCGGTTATGATGTGGAGCTACGCATGTATTCCCCCTTTCATCCTCTTAAAGTGAGATCGG
CATATTCCAACGGAAAGAAGATGTGGAGAGTGGGCGAGGAATAGAGTAGCCGTACCGACGTAGGTTTCGATGATGAGGTC
GACAATAATGATGATGAGGCTCTTGTTGGTGACCCTTTTTCCTAGATCCAGCAGCCACGTGGGGGAGGATCTGGCTGCAA
ACCAGAGTTTTGTGGGAGCCGCCACTACTGAACGCATAACACCACCTCCATTTGACCAAGATTATGCAATGCTCTGTTGG
GAGCTGGGTGTGGAGAAGAAGAACAAGAAGAACCGCTCCCTAGATCGCATGAAGGCTAGAATATTGAAGAGAATTAAGGT
GGGATTAAGCTATGTTACCCCAGAGAAAGAGTTGCCTAGCTTAGATAAGAGGATTTTCAAGAGTTCCATTTCTTAAGCAA
TGAGAAGGGTAAAGGATTCAATCCAAAGGGTGTTGATGCTTCAGGATAGAACTTCCCTTAGCTATATTTAATCATTTCTT
TTGGACTATTTCCCCCATCTGGGAATTTATTAGACATCCTTTCTTTTTCTATGTATCCTTGTTTTTTAGAACACAGATGT
TGCTTTAACCTTTTAATCATCATATATAAATGTTTTTACTTTTTAATCAATTTCTACTATCTCTATAGTAGTTCCCTCCT
ATATAAATGATCTTAGATGTCCTAGGAATGAAAAGTGAAACAGGGAAAATAGGATTGGAGTTATGTCCCATCTACCCACG
ATAGTGGTTGACACGTCGCTATAGCTGCTGCTGCTATAATAGAAAAATTATTGCCATAGAGGGAGGTTGTAACAGGTTAG
TTCTTCTATGACGGCCTCGACGAAGTCAGCCCAAAAAATTGAATTTTTTGCAAGGTTTCCCATTCCCCATTGTCAATACT
AACCTTGGGATCATAACATAGCCTTTAAAATAATTCCAATATCATTCCCAACCATTTATAATTCAAACTTTGCATCAATT
TAACATCAAATGCACTAAGCTACACATTATAAACTTTTTCACCACATCACATTCTCAATATAATATAAAAATAACTTTTT
TACCTTATGGTTCCCAATAAATCCCGATTGTCCTGAAACTGGAGTTTCCTCAATGTGACAATTTATCCTTGCTCTTTACT
CATGAAAACTACATGTTCAAAGAATCAACATAAACTCAATTTAATTAGAGGGAAAATCATTTCCTAGTATTATCCTAACC
ATGAAATGTTCTGAGCTACAATTTCACAGTTATGCAAACAAGTACACTTCACACATTTACATATACTCAGGAAACACCAT
ACACATAATCTCAATCATCAAGCTTTGTCACTAAATAAAATCATGCTCGTTATATTCATTCACATCACGGATGACCATTA
GATTATCATACATGCCATCACCTAGCCTCTAAGGCTAGATACCAATTAAAATCTTCCCGTATCCAACTTCCCCTGCTTGT
GCCTCTTTAGTCGTGACAACAACATCCAATTTTTTGTTGAGAAACAAATTGGAATTATGAGATACCAATTAAACTCAACG
CATAGAAACAAGTGACGGATATCATTAAAAGAGTGAAGAAGTTGAACAATTTTTTAGAATCCTTCATAGCTCCAAGAAGA
TTATATGTATATGACAACATACCGATCCTCAGGACTCTATTCAACATTTTCTTTTTTACTAGGAGGTCGATAACTTTGGA
TCTTATACAAAATTATCATGACCCAATCCATCGAGCCGCATGGGCACGTATTTTAACACCTAGATAGGAGAACCATTACC
ACCCAAACTGAAATATGAAATGAAAAAGTGAAAATATTATAAACCAACCACCTTATTTGAATACATAAAATACCTCAACT
GATTAAAATTAAGTACATTTGAGAAATACACTTATCCTTCCCTAGGAACTTGTCTAACAGGTACAATAGTTTCTAAGAGA
GTACAAATTATGAAAGAAAACAGATAGAGCTCCCAACAAGGGAAAGAGGAGTGGAAGCAGTCGGAGATAATTATCCTCTT
CACTAAGAAACGTCACAAATCGTGCAACAAAACTATACCAAGTGGCATAGTTTAAGTATTACAACCACACATACTAGTAG
GCATCATGAATCGACCTAAATCCACCACATAATATCATGTAATAAATTAATGAAAAAACACAAGACTTGAAAAATCCACC
CCTGATCCATTAGCCACCGCCCGTTCTACCAAACACTACCATCTAGATTTACAAACTATAACATTTGAGATTTAAAAAGG
GCTAGAAAAGGGTAAACATGCAAGTCCAACAACCTAAAATGGACCATGGACTATTCATGGCTCCCTAGACAGGTCGCGTA
GGGGTCCACAACCTGTTAAAAGGCTCGTGAAAACCACCTAGTACTGCCTTAGGCAAGAGTCCCCTAGATGGTGCCCCAAA
TGGCCCGTGGTGAGTTGATGAGCCGTCTAGGAGTCCGCACAAGTCACATAGTGAGAAATGTTTCATCCTAGGTCACTTTG
AAGGACCATAGACGTCTAGACGGCCCATGAAGCTTTACACGGTCCGTGAAGTTATCCGTGAAAAAGACTTATTAGACTTT
GAATTTTGTGTCAATTTGAAACAATCATATATTTCATCACAAAATAAATTAGGTATCCCATGACATATCAAATTAAAGAT
ATTTGAGTACGTTTCCCAACGTCGCAATGTTTTCCAAACTTCGAGCCTGGAGTAAAAAGTTATGCCCCTATTAGGGAATC
TTTGTTGGGCAGGGCATCATCGCGATCCACTAGACATGAAGTGATGCTCTAAGCGACCCGTAAATCCCCTTGTGAGAGGT
ACTTCGTTAGCTTTAAGTCAGGGGCATAGTGGTCTTTTTCCAATTCTTTTAACCCAATACTATGTCGTTTTACCCTCTAC
CATAGGTCTTATATAGTGATTTTTACGCCCAAAATCACCCAATTCAATTCATTTTTCTAAAATCCAAAAAGGTCATCAAG
TTCATCCTATCAAATATTTTTCTCTCTAAGATTATGAATAAAGATAGTATTTCAAGATCAAGTCTACAAATTCACCATTG
ATTGTAAGATTTTAGCATCAAGGTATGATAACATTCACCTATGGTATCATGACCTGAGTCTATACTCAAGGCGTAACTGG
AAATCGAGAACCATTTCTAATCCCTAAACAAACCCTTGGCCTTGCTACATAACTAACATTACATTATACAATATGCTGAA
GCTTAAGTAGGTGGACAATTAGACATTTAAAAAAGTCTTAAAATATTGTCTTTGCAAAATACATAACATGAACCATGAGT
TAAACAAAATATAATGAGAAAACAATAGAAAACATCTACTCAATCGTTCTACGAAGCCTCTAACAATGTGAGATGGATGT
CAGGACAAGACACACGACACCTCCTAAAGCTATTGTCTAAAATGAAATTGAGTCCCCCGAAATAAAGGAGGCCTCACCAA
ATTCTATCTGCAAGTAGATAATGATCTCAACGAATCACAAGTTGATGATGCAGATCGAATTACGTCAGCACATTGAATGT
AGTGGTATATAAAAAGGTTAGAGTAAACAATAAGCTGGCTTGAAGGACTAAAACAACATAATTCGATCAATACATGAATA
TGAAGTGAAAACCCATTTAAGATTTACAATATAATATTTAATGAAAGAAACATGAAAATAATATACTTTACTGGTGGGGA
GTTTCTCTAACCGACAACCATTACTATGAGCCTAGCAATGATACACCGTTTTGCCTCATGTTACCTGGGCCACCATATAC
TTTGCTGGGGTATAGAATGATATCGTGACAATGAATCCATCTAATTTGACCTTCTCAGAGGTAGCAAGGAGTCACATGAA
GAGTCAATCCTATCCTATCCTACGTTAGCAACATAGTTCTGTAGGACTTCCAAATAAAAATAAACTCTAACCCAATGTGG
TGCTCGATAATACTCCCAAATTATCAACGATAACTTTATGCTCAATTCACCCATTACAAGGAATGAACTTATTATTTGAT
CGAAATACTTTTTGAAACATTGGACATGTTCACATTCTTGAAAGCACACACTTGTGAACTTATCATTGAAGTTCAATAAT
CCACATAAGTACATAAGTATATATATATATATATATATATATATATATATATATATATATATATATATATATATATAACA
TGTGAAACTTAAGTGTTTATGAAATACAACCTTTGAACTTCCCTCTTAACTTTACTTTGATTTGAAAAATATAAGTTTAA
GAGCCAGGATTAGGACATGTATAAGATTTCTTAACGATTTATAGAGATTTAGATAGTTGGTATCAAGAAAAGAATGACAA
CTCAGCTCAAAGGAACAAGTACGGAGAGAGAACATAGAAGGAAAGTGTTCTAACAATCCGGGCGCTATAGTGGTGCATCA
CTCCAGGCCTGCTTTTTACTCGGGGTCTGATTAGGTACACTGCTGGCGCCTTGCGCCAGCCCTGGTGGAGCGTCGTGTGA
GGCATGCTTTTACAGGGGTCTGATTTGGTGCACTACTGGCGCCTGCGCCAACCCTAGTTACGCGTCACGCCAGGCCTGCA
TTTACTGGGGATTTGATTGGGCGCACTCTTGGTGCCTTGGGGGCGCGATGCCCCACCCAAAAAACAAAACTTTAACGAAT
TTTTCTTGTTCAATTCATGGCCTAACTCATAAAAAATTTAATGGTTAATCCCTAAACACATTTAGATTCATAAACTCAAC
AAAACTCATTGAAACTCCACTCAAATTACATCAAGAACATCACTCATTCACAAAACCCTCACTTTAACAATTTAACGAGA
CTCCATTGATAAGGTATGAAACAAAACCCTAAGAATCCTTAAGAACCTTTACATAATCAATTGCATGGACAATTTAATGA
ATGAAATACCTGTTTGGCATGAGGATGAACAAATCCATGACTATGAGAAACCTCACGTACCTTGAAAGAACTAATTTCTT
TGCGCTTTTCCCCAAAACCTTAAAGAACTCTTAAAACCTCCTCTTTTCTCCTCTTGAACTTTTCCCTAACTTGCTTAAAC
GTTTTTGAGATAATAAAAACTGATTTTTATCAGCTTATACCCCTATTTGGTGAACCAAAACCTGAGGGCTGAATGGGGTA
AGGAAAAGACAAAAATACCCCTCCTTAAAATGGATATAATGGCCCTATTTAGAGAGGTTGTACCCATATGGGCATAACTC
AATCATCCAAACTTGGATTTTTGCAAACTCAATGTTGTTGGAAAGAGGACTCGAAGACCTTTGATTTGATACCTCATGGG
CCATCTAACTCATTATGTTGTATAAGTTATGGTCATTTGAAGTTGACCTAAAAACTCAGAATTTTAAAAGTAACTTGCAC
GACTCTAAATTGTGTTCATTCTAATTTAGCTCTTTCGAAGACCAAGGTGTTATAATATCTCTCCCTTAGAAACATTTATC
CTCGAATAAGACCACTCTAAGTAGAACTGGGTGCAAAACATCGACNNNNNNNNNNNNNNNNNNNNNNNNNNNNNNNNNNN
NNNNNNNNNNNNNNNNNNNNNNNNNNNNNNNNNNNNNNNNNNNNNNNNNNNNNNNNNNNNNNNNNNNNNNNNNNNATCCT
TCTCAGCCTCCTTAGTAACTTCCTCAATAAATTGATTCCTCCATAAGACCTTGACCGATGCAACCTCCTTAGTTCTCAAC
TTGCGAACCTAACGATCAAGAATCTGAATGGGTATCTCTTCATCAGATAGGTTGTCTTTACTACCAATATCCTTAGTAGG
TATAATAAGTGAATGCTCATCCATACACTTCTTTAACATAGAAATGTGGAATACCAGATGGAATGCTGCTAACTCTGCCA
GTAGCTCCAACTCATAAGCTTCATTGCCAATTCTCTTGGATATCCTGTAAGAACTAATGTATCGGGGACTAAGCTTTCCT
CTCTTACCAAATCACATAACACCCTTCATGGGTGAAACCTTCAAGTAAACACAATCATCCATCTCAAACTCTAAGTCTAT
TCTCCTAACATCTCTATACAATTTTTGATGACTTTGCGTTGTCTTTAATCTCTCTTGAATAATCTTCACCTTCTACATGG
CTTGATGAACTAAGTTTGGCCTTATAAATTCATCTTCACCAACCTCAAACCTTCCAATAGGAAATCTACACCTTCGCCCA
TAAAGAGCCTCATAAGGAGCCATCTGGATGATAAAGTGATAGCTATTATTGTAAGCAAACTCTATGAGATGTAAGTGATC
ATCCCAATTACCTTTGAAGTGGATCACACATGCCCTCAACATATCCTCTAAGGTCTGAATTGTGCACACTACTTGGCTAT
AAGTCTGAGGATGAAAATCAGTACTCTGATTTACCTTCGAACCCAAACCTTTCTTGAAAGACTTCCAAAACTAAATGGTG
AACTATGCACCTATGTCTCAAAAGATAGACACACAAACTCCACGAAGTCTACCTATCTCTTGAATATATAATCGGGTATA
ATATTATGCTTAATATTTAGTCTTTACCGGCAAGAAATTGGCCGATTTAGTCATCCAATCTACAATCACCCAAATCTAAT
CATGCCGCCTGCGAGATCGCAGCAAGCCAGTAACGAGATCCATATTGATCATCTCCCACTTCCATTCCAGAAGATCTATA
TTCTAAGCTATACCACTGGGCCTTTGGTGTTCTACCTTAACTTGTTGGCAATTCGGGCACTTAGCAACAAACTCTGCAAT
ACATTTCTTCATACTAATCCAGCAATAGACTTCTCATAAGTCATTATATATCTTTGTGGAACCGGGATGGATTGAATATC
TGGAACTATGAGCTTCCTTCATGATCCTTTCTTGGAGTTCATCCAACTTTGGTACACATAATCTGCCTTGATACCTCAAT
ACACCATCTCTCTTTTGTTCAAAAACCATAACTTTCCTCTTATGAACATTTTCCTTCAACTCAAGCAAAAAGGGGTCTTG
ATTTTGTTTCTCCTTCACTTCAGATACTAGTGATGATTCAGCCCCATTCATCACCACTTCTCCACCTTCATCGAAATATA
ACAATCGGACTCCCAAACGTGCAAGCCTGTGCACATCTTTGGTCAATTATTTCTAGCCTTCCTCAAAATGGGTAGTACTT
CCCATAGATAACATGCTCAAAGCATCAAAAAGAACATTAGCCTTACCTGGGTGATAGAGAATACTCATGTCATAATCCTT
GAGTAACTCCAACTACCTCCTTTGTCTGAGATTAATCTCTTTCTGTGTGAAAACATATTAGAGACTCTTGTGATTGGTGA
ATACATCAACATGAACACCATAGAGATATTGCCGTCATATTTTCAAAGAAAACACTACAAAAACCAACTCAATATCATGA
GTCAAGTAATTCTTCTTGTGAATCATAAGTTGTCTTGAGGTATAAGCTAGAACTTTGCCATTCTGCATCAATATACAACC
AATTCCAACTCTACGCACATCACAATACACAACAACGCCTTGTGTAACCTCCGGTAGGGTCAACACTGGGCAATAGTTAA
CCGAGTTTTCAATTCCTGAAAGTTTTCTCACAAGGTTCACACTATTGAAACTTCAGTGTCTTCTGAGTCATATTTGTCAA
TGAGGATGAAATATATGAGAATCCCTTGACAACCCTACTATAATAACCAGCAAATTCCGAGAAACTCCATATATCAGTTG
GATTTGTGGGTCTAGGCCAGTTCTGCACTACCTCAATCTTTTGAGTGTCAACTCGAATCCCTTATCCATATACAATGTGG
ACTAAGAACACCACAGACTTAAGCCAAAACTCATACTTGGAAAATTTGGCATACAATTCTCTATCTTTGAGAGTTTGGAG
AACTACTCTCAGATGGCTGACATGATCCTCCTCATTCCTTGAATAAATCAAAAATGTCATCAATAAGCACAATAACAAAC
AGTTAAAGATATGGATTGAATACTATGTTCATAAGATCCATTAACACTGCAGGAGCATTGTCCACACTAAAAGACATAAC
AAGAAACTCATAATTACCATAACGGGTCCTGAATGTTGTTTTCGAGATGTCACTTCCTCTTACTCTAAACTAATGATAGC
CAGATCTAAGGTCTATCTTAGAAAACCAAGTGGCACCCTAAAATGATCAAATAGATCATCAATTCTCTAAAGAGGATACA
TATTATTTATAGTAATCTTGTTCAACTGGCGGTAATCAATACACATCCTAAGAGAATCATCTTTGTTCCTCACAAATAAA
ACTATACTGCCCCAAGGTAAGACACTAGGTCGAATGAAACCTTTATCAAGAAGATCTTTCAACTGTTCTTTTAGCTCTTT
CAACTCAACTGGAGCCATTCTATATCGTTGAATAGAGATTGGTTGAGTATCAAGAAGAATATTCATGTCGAAGTCTATTT
CTCTCTCAAAAGGGAATCGGGAAAGATCATCTGGAAAGACCTTTAGAAACTCATGCACAACTAAAACTGAATGAATAGGC
GGTGTCTCAACACTAGAGTCATTAAATCGGACTAGGTGATAGATGCACCCCTGAGAGACTAACTTTCTAGCCTTATGGTA
TGAAATGAAACGACCCTTAGGCACTGCTGAACTACTCCTCCACTCTATAACTAGCTCATTAGGAAACTGTAACTTGACTA
CTCGAGGTCTACAATCAACTAAGGCATAACAAGCATGAAGTCAGTCAATACCTAGAATAACATCAAAGTCCACCATATCT
AGCTTAACTAAGTCAACCATGATGTCCTTGTGATTGACAAAAATCGTACAATCACGATAGACTCTTTCGGTTAGAATTGA
ATCACCAACTAGCGTAGAAACACTGAAAGGCTCAAGAAGTTTTTTTAGGGGAAATGCCGAACTTCATGTCTACATACGGA
GTTACAAATGACAAACTCTCACCAGGATCAAGAAAGACATAGACAACATAAGCAAAGACTTTAAGCATACCCGTGACAAC
ATGCGGTGAGTTATCCTGATCCTGACGACTAGCTATACCATATAGATGGCTTGTACCCCTACATGTCCCTGAAGTAGATC
CTCTCTAGGTACTTCTATCTGCGGGAGCTACTGAAGAAGATTGGGCTTTATTCCTCCCATTACCCAGCTGATTCTTGGGG
CACTCCTTAGAAAAAGTGACATGTCCTCCCACACTTGTAGAAAAGATCCGTACCAACATGACACTCTCCCAGATAGAGCT
TACAATACTTAACACATAGTGGGTTGCTAGGGAACCTTGTGATACACTGCCCTGCAATTGAGAACCTTGAAATTAGAAAT
TCTAGGAGTTTTGATTCTTGTATTCATTCCTGTTCCTTGGTGTAGGCACACTAGCTGACGATGGAGCAGGTCAAGATGAA
CTCTGCTAAAAAGATGATCGATTCTTGTTCCTAATCTTCTTCTAGACGTACTCATGACCTCTTGTCTTAGCCCTCTTGCC
ACAGAACTCTTCCCTATAATTCAACTTGTCTTCCTCAACCTACTGCACTCGAATCATAAGCTTGGCTATGTCTATGTCTC
CTATTAGCATAGCCACTGTACCTTCATTACTCCAATAATGGGATAGTCCAGACACGAATATGCTAATTTTTCTCCTCATA
TCATCCACCATCTCCGGAGCATTGCAGGATATATGAGTGAACTTGAGGTTGTACTCTTGCACACTCATAGATTCTTGTTT
TGGATTCACAAATTCTCTTACCTTCGCTTCCCTAAGTTCACAGGGAAAGAAGCGCCCTAAGAAAGCATATTCCAACAAAG
GCCAAGTCAATTACGGTGCACCCTCGACCCTATTCTTCTTCCACTGATCAAACCATATCCTAGCACTGCCCTTGAGCCAG
TAAGCAGCCAACTCCACATACTCAGTATCAATAACATGCATGACCTGAAACACCTTCAAAGTTCATCCATAAAGTTTTCT
GGATCCTTATTGAGTTTTGACCCAGGGGGCTCATTCTCAGAAATTCTTAGACTCTCGATGTGTCATTCCCATCTTGATGT
CCGGCTCCATCGTGACCAAACTGTGTTGTCACCAGTTGAGTTAACATCTGAATAACATTTATGAATTCAGCATTGGTGAC
ATATCCTTGAGGTGGTTGCACTCCCGGTGCATTAAGAATATCTTGATCTTGAGGATCAACATTTCTCCTAACAGTACGTT
ATCAAACAGTTCTTTGTGGAGGCATGATCTAAAAGTTAAGTGTACAAACGAGTTAGAAGAAACTTTCATAGATTTGAACT
CTATCGCATGAGCATGAGTAGAAGAAAGTGAAGTATTTCCTTAATGTTGTACCCTCCTAATTAAGCATGTGGCGCGCTTC
ACACTAATAACCATAATTCTACAGACACTATTTCATAGACACCCTAGGACTCTTGAACTCTGGGCTCTGATGCCAAGTTT
GTCACAACTCGGGCCTACATCCTGGGTGTAACTAGCATTTGAGAACCATTTCAGATCCACAAGTGAACCCTTGGCCTGGA
TACATGAGTTACATGACATTAAACAATATGTGAAAGCTTAAGTAGATGGACAATTAGACATTTCTTTAAATACTGCCTTT
GCAAAATACATAACATAAACCATGACTTAAACAAAATATCCTGAGAAAACAATGGAAAACATCTACTCAATTGGTATACG
AAGCCTCTAACAATGTGAGATGGATGTCGGGATAAGACCCACGACACCTTCTAAAACTATTAAATAAAATGAAATAGAGT
CCCCTGAAAGAAAGGAGGCCTCACCAAATGATTTTTGGTAGTGGATAATGATCTTAATGAATCGAATGTTCTGTATCTGC
ATCATGAAATGATGTAGATCAAATGACGTCAACACATTCAATGTATTGGTACATGAAAAGGTTAGAGTAAACAATAAGCT
AGCTTGAAGGACTAAAACAAAATAACTGGATCAATACAAGAATATGAAGTGAAAAACCATTTAAGCTTTACAATATATTA
TGCAATGAAAGCAACATGAATAATATATACTTTACTTATGGGGAATTTCTCTAACCGACAACCATTACCATGAGACTAAC
AATGATACAATGTCGCCTCACATTGCCAGGGCTATCCTATTCTTTGTCGGGGTATAAGATGATATTGTGACTATGTATCC
ATATAATTTGTCCTTCTTAGAGGCAATGAGGTGTCACATGAAGAGTCAATGCTATCCTATCCTATGATGGCTACATAATT
TTGTGGGACTTTTGAATCATAAGAGACTCTAACCCAACTCGGTGCTCGATACAAATCCCAAATTATTCAATGATAACTTT
ATTCTCAATTTACCCATTACAAGGAATGGACATATTACTTGATCAAAATACTTTTTGAAACATTTGATGTGTTCACATTC
TTGAAAACATGCACTTGTGGACTTACCTTTCAAGTTCAGTAGGCAACATAGGTGTATATATATATATATATATATATATA
TATATATATATAATATGTGAAAATCTTAAGTGTTTATAAAATAGAACCTTTGAACTGCCCTCTTAACTTTACTTTGATTT
GAAAATATTATTTTAAGAATGGGATTAGGACATGTATAAGATATCTCAAGGATTTATAGATATTTAGATAGTTGGTATCA
TGAAAAGAACGATAACTCAACTCAAACGAACAAGTACAAAATGAGAACAGAGAAGGAAAGTGGCCTGGCGCGACATGCCA
CCATTCTTTTATAGGGGTCTAATTGGGCTCACTGCTAGCGTCCTGCGCCTGCCCTAGTAGCGCGTTTCGGCAGGCCTGCT
TTTACTGGGGTCTGATTAGGTGCACTGCTAAAGCCGTGGTGGTGCGTCATTTCATGCTTGGATTTAGTGGGGGTCTGATT
TAGCATACTGTTGGGGCTTTGCGCCTGCCCGCCTGCGTCCTTCGAGGCTGATGATATCTTTTTTGAACTGTTGATCTTGA
GTTTTACGTGAGGACAAACAAATGTTTAAGTTGGGGATGTTGATGAGTACAAGATTCAGACTCATTTAGGGCCTTGTTTT
GATAGATTTAGTGAGCTCAAATGACTAATTTATGCTATAAACTGATGTTAATGCCTTGATTTCAGGTATATGGCATTAAT
AGAAAAGCAAGGACACTACCATGCAAAAAGGAGCAAAACAATCTAAAGAAATATAGAAAGGCCAGCCTAGTTATCGCCAA
GAGCACTTGGCGAATCGCCTAATGGCTATTTCAACCGCTTAAAGTTCTAGCGTGCCAACCCTGAGGGAAGAAACCAAGTC
GGCGATAGAAAAAGTGCAGTTGGTGAATTTTTGAGTAGTTCCGCAATGCCAAGGGTGATCGCCCAAAGTTACAGAACTTG
AGGATGCTGAGAACTCATGCAGAAAGATGATAGAATAGAGTAATGGGCGGCTCATCGAACCACCCGATGAGCCGGACTTA
CCTCGCCCAATGGCCCTTCGTGGCTTATTTTTGGCTACTATAAATTAGATTTTAAGAATCATTTTTAAGAACTTTTGGTC
TAGAATAGTTTTCTCTGAGTTTGGAGAGTTTTTCATAAGACTTGAAGGATTTTGGAGATTTTGGAAGTGCGTTTCGAATT
TTCTGCAAATTGAAGCATTGTAAAGGCTAAATTAATCTTACATAATTGATGGCTAATCAATTTGGTAACCGTTTTTACTC
TTTTATGATGTTTGGCTAAAACCCCAATTCTTGGTGTGTGATCATGTGATTATGGGTTGATTTAGTTTATGGGTATTGTT
AATTACTAGTTTAAATGCTATATTGAAGTGGGTTTAATCATTAGCTGAGGTTTAATTTATGACTTATAGTTCCTAATGAA
GTTCTATTCTTGTGTTCTTTTCTTGCTCGAGAGAGAGGTTTTAGAACCAAACCTTTTGGTTAATGGTTTGTATGTATTGG
GTTAATTTCGGTTCAGCTCTAAAGAGTGGATCCTAAACCCAATCCTACCCATCTTGCTCGAGAGAGAAGATGTATTAGGG
TCATGGGTTGTTCTTAATTTCTATGTTTGTTGATGTTCAAGAGAAATCACTTGAAGCAGAATAGTTGTTCAAGAGAAAGC
TATTTCAATTATAGTCTAGCCTACCAACTGATATTTAGCTATTTCTTAGTAGTTTCAACAACCCATATATCAAAATTTTC
CTATAATCGATCACATCCAGAGAATTTCTCTCCTTATTGTTATTTCATTATTACTTGATAACGCTATAGTTGTCAACCGC
AAACTAAAACCCCTTACCTGACATTCGTGTCACCCCTTTTGATTTTCTTATATGTTTATTTCGACAAATTCTATTCCTAT
AGCTAGTTAGATCACCTTTGTACCTCATAACTGAACTTTGAATACGTACCGCTCCCTGTGGGTTCGACCCCAACTCTTTG
TTGGGTTTTATACTGCTTAACAATCGTTTGCACTTAGAATTGGATGAGGTGTACTTGAAACGTTAATCAAAATGGCGCCG
CTTCCGGGGAGGGGTGTTATTGAAAACTCTTTTATTAAAGTTAAATTGTGATTGTTGTAGTTATAGTTGAATCAAATTAC
TTTGAATTTTGGTTTTGTGTTGTTGTGTTGAACAAAGGAGGAGATGAGTGTTAACAGAAGTAATGGTAGCCAAATGGGCC
ACCAAGATGACATTGGGAACCTAAATGATGTCAATGATCCTAATGTCAATGACCCAATTGCATTGGGTAGTGTTGGTGCC
ATTCATTTACCACCGACCGAAGGAAACACTGTTTTTCACATCACAAGCACAATGCTTCAGCTTCTACAATTAAAAGGATT
GTTTGGGGGACTGGCTCATTTGGATCCTAATGAGCATATCAGGAACTTCATGGATGTGTGTGGGTCATTCTCCTTTAAAA
ATTTATCGCAATAATCGCCCCGTTACCAAGGGACTCCATCACCTCATAGGATGAGCTAACCATATCATTTCAAGTGAGAT
TCTTTCCCCCATCGAAGATGATGACTCTAAGGAATGACTTCTACGGATTCAAATGCTTGGAAGTTGAGACAATCCATGAG
ACATGGCTGAGATTTAATAAGCTAGTTCTTCAATGCGTGACTCACGGACTTCCTGATAATGTGTTGATGCATTATTTCTA
TAGAAGCCTCCATTCGGTAAACAAATGATAGGTTGATCAACTTTCTCTGAGTGGTATAATGCAACAAGCCTATGCAATAG
TGTCCCAACTATTTGATTGCATGACCAAGATCAATAGGGCATGGTACACTCGTGAAGACTAGGTCTCTCCTCTCACTTAT
AAAATGACAAAAATATCAGATCGAGAAGGATCAAGAGAGAGACCAAACCATGGCTAAAATGATGGCCTAGCTAGATATCT
TGACTAAAAATGTCATGGGTGCTGGTGCAAGGAGTGTTAATGTTGTGGGTTTTGGTAGAGCAAATCCCTATGAAGCACAA
TTTGAAGCGCTATACAATGAGAAAGTGAACTTCCTAGCCAATCAAGGAGGAGGTTATCATGCCAACTACCTAAGACCGGG
TGGTTATCAAGGTTGGAATAGAGATAAGGGCTGGAGAGACCATGACAGAGAATGGCGTGATAGTAACGCCACTTGGAAGG
AAAGAGTGGGGGTGAAAGATAGTTATGTTCCTCCCCATGAGCGTCAAAAGCCCAAAGAATCTGAAGGTGGCCGGACTGAA
GATATTCTCTCATGCATTCTCAACAAAGTTGAAGGGTCCGACAAAGTGTTGAAAGAGGTGAAATAGGATGTCTCCACTCT
CAATAAGATGATAACCTCCCACTCAGTCTCTATTAAGTAGTTGGAGACCCAAATGGGTCAAATTTCATCACATTTGTATC
CAAGACAACAACGGGGTTACCGAGTGATACAATGGCAAACCCTAAAAATAAAGTTTGATTTGGTATCCTCGTCGTGCAAT
GAAGTTAACTGAGGCGCTTCTTGGGAGGCAACCAAAGTTTATAATGCTTTAAGTTTGATTTTGAATACCATGTGTTAATT
GTGCAGGTTCAAAAGTGAAGTGTGTTGGAAAAGTACCAGTTTGGCGACGTGCCGAAGAGGTCGGCGAGCCTAATTTGGAC
CGCCGTTGGATCCATAAAACCTGAAGTTAAAGTTTGTAAAACTCGACGGGCAAATTGCTAAATCAGGGACTCACCGAACG
GGTCGGTGAGCCTAATTATGTCCCCTGTTTGGACACCCATATTGACTGGAGGTCCTGTTAAACTCAGCGAGAAAATTCAA
CACTCGGCGCATCGCTGAGTGGTTCGGCGTGGACGACCTACTCTGCTAAAAGGGCCGCGAACTAAAAGTTTTTAAAGGCC
AAACAGTTTAAAATTTTAAAATCTTCCATATGCTCTCATTTCTTACCCCATATACTCTTACCCAAACTTTAGATCTTCGA
TATTTTACTATTTCTTTCTCTTTTTGTGTGTGATCTCATTCTCAGAATCGCAATACTTTGCCGCCTAGCTTTTCAAATTA
TCAATTCGGCATAAAGGTTGGTTTTCGAAACCCCACATGTTTGATTTATGGTTGAACTCAAATGCATTCGGTAAATTTGT
GTTATTGTGTGTTTGGTAACTGTTGAAATCATTTTTGTATGTCGGATCACCCGTAATTATTTTCGAACTTGTACCTAAAT
GCTTAAAATGATGATTTCCTGACTTTTGTGAGTTAAAATTGATCTTAAATTGTCAGCTTTCTCTTATTTTGTGTTGTTTA
AGTAGACCCGAATATTGCTAAAATGACGTTATTTCCCCAATTATAGAGGTTTGACTCCATTCTTAAGGGTAAAAGTCATC
AAATGGCCAATTTCGGCCAAATTGGGGGAAGTCTGAGTACCCCGAAGGATTGGGTCGTATGGGTCTGTTGTTAATTGAGT
GGTGTGTGTGTTTGATTTTGATTACGAAGGCTGCGGGCTTGATTTGGGAAATGGGGTTGAAAATTGGCACGTTGGGCCGT
TTGATGAACTACGTCGAGCTCACCGAATGGGCCGACGGTTTGCCAATGTCTACCTTGATAGACTTTTAATTTATTAATTT
GGCTTATTTGAGCCTGTAACTTTAAATAGGGAACATGAGCTCGCCGAGTTCACTCACCAACTCGCCGAAAGGTTCCTTTG
ATAGCCCTTTCTACACCCCTAACCCTTAAATTACACTGTAATATTTTGTAGGCTAGTCTAAGCTCGCTGAGTGATGTCAG
CGACTCGCTAAAGGACCTTGAGTATCGCCAACATGCCTTATTTCTTGATTTGGAAAAGTTTAAAGTTGCTTTCCTTGATA
GGTTTTTTCCCCTTGAGATGAGGGAGGCAAAGGTACTTGAATTCATTAACCTTCATCAAGGAAACAAGTGTGAAGGAATA
TGATTTGAATTTCACGTGCTTGTCTCGATATGCTCTTACTATGGTCTCCTAACCTAGGGCAAGAATGAGTAAGTTTGTTT
CAGACGTGTCCGAGATGCTGGTCAAAGGGATGTCGTACCGCCATGCTTATAAATGATATAGACATTTCTCGCCTCATGGT
TCATCCTCAACAAATAAAAAAGGAGAAACTTAGGAAAAGATCTAGGGAGACAAAAAAGGCAAGGACGGGTGATCCTAACT
TCTCACGTTCAAGGTCCGACAGACATTGTTATTTTATGTTCTGGCAAAGTTTTTCCGATCAAGGTTCCTCTAATTCTCCT
CCTAAGTTCAACAAAGATAGGGTGTCTAACCCTAAGCATTAAGTAGGAAATAGTAGTGGATTTTCAGCACCTTCCTGTGC
CAGATGTGGAAGGAAGCATGAGGGTAAACGCTTAGCTGACACGGATGGTTGCTTCGGTTGTGGTAAGAGTGGTCATAAAA
TAAGGGATTGTCCATCTTTTACGGCTAAAGGGAGAGAAGGTAGGAAGGCTCCGCCTAGTTTTTCTGGTTCAAGTGCTAAA
AAGAAAAATCAATTATATGCACTTCAGACTCATCGTGAGCAAGAGGGTTACCCCAATGTGGTTACCGTATGTTGAAAGTC
TTTCATCTTGATATTTATTTTTTTCTTTATCATGACGCTACCTTCTCATTTGTGACGCCATATGTGGCCATGATGTTTGA
TATTCTTCTAGATATGTTGTAAGACCCTTTATATTCTCTACTCTCATTGGTGAACTTATTATGGCTAAGATAGTCTATAA
AAAGTGTCACATCTCCTTATTTGATAGAGTCACTCATGTTGATCTGGTAGAGGTTGATATGTTAGATTTCGATGTTATCC
TTGGTATGGATTGACTGCATTCATGTTATGCTTCAATTGATTGTAGAACTTGAGTAGTCAAATTCGATTTTCCAAATGAA
CCCATTCTAGAGTGTGAGTGAGGAAATTCTATGTATTAGAGTTAGTTTGTTTCTTGTAGTAAAATTAGAAACATGATATC
TAATTGCATGTACCATCTTGTTTGGGTTACGGATATGGATTCAGAAACTCCTACTTTTTAATCGGTTCCCGTTGTTAAAG
AGCTTCCAGAAGTGTTTCTTGATGATCTACCAGGTGTTCATCCCAAAAGGGAAATAGACTTGTGTGTTGACCTACTCCCG
GATACGCAACCAATCTCTATTTCTCATTATCGTATGGCTCCGACAAAACATAAGGAATTAAAGGAGTAGTTAAAGATTTG
TTGGATAACAGTTTCATCCTACTGAGTATCTCTCCATGGGGTGCTCCATTTTTGTTTATTCAGAAGAAAGATTGCTCATT
GTGTATGTGTATTGACTACCAACAATTGAACAAGGTTACTATTAAGAACAAATATCATGTTCCAAGGATAGATGATATGT
TTAATCAACTACAAAGAGCAAGTTACTTCACTAAGATTGACCTCCGATAGGATTATCACAAATTGAGGGTGAAGGAGAAT
GACATTCCGAAAATGGCATTTCAACTCGATATGGTCATTATGAGTTCTTGGTAATGTCTTTTAGCTTGACTAATGCTCTG
GCCGCTTTATGGATTTGTTGAATAGGGTGTTTAGGCAAAACCTTGACATGTTTGTAATTATTTTCATTGATGATATATTG
ATGTAATTTAAGGATTGTGTTTAAAGTTCTCAAGGAGCAATAACTCTTTGCAAAGTTTAGTAAATGTGAGTTTTTGTTGA
GGTTTGTGGTTTTTCTTGGTCATATTGTTTCCGCTAAGGGTGTTGAGGTAGATACTAAGAAAATGGATGCAGTTACAAGT
TGGCCTAGACTTTTATCCCCTCCAGATATTAGAAGTTTCTTTGGTATGGCTGGTTACTATAGAAGGTTTGTTGAATGTTT
TTCTTCTATTCCCTCTCCATTGACGACATTGACCCAAGAAAAGGTTAAGTTCATATGGTCGTAAGCATATGAGAAGAGTT
TCCAAGAATTGAAAGATAGACTTACTTCCACTGCGGTGTTGACTTTACCGGAAGGAACCAATTAGTTTGTTGTTTATTGT
GATGCTTGAAGAATTGGGTTAGGATGTGTCCTTATTCAAAATGGGAAAATCATTGTCTATGCCTCAATGCAACTTTAGGT
GCACTAAAAGAACTATCCTACCTATGATTTATAACTAGCGGTAGTTGTGTTTGTTTTAAAGATTTGGAGGCACTACTTAT
ATGGTGTACATATGGATGTCTTTACGGACCACAAAATTTTGCACTATGCGTTTAAACAAAAGAATCTAAATCTTCGCCAA
AAAAGGTGGCTTGAGTTAATAAAGAAATATGATATGAGTGTTCTCTACACCACGACAAAGGAAATGTGGTGGTGGATGCT
CTTAGTCAGCTATCAATGGGTAGTGTTGCTTTTGTGGAAGAAGTTAAGAAGAAATTGGTTATAGATGTTCATAAATTGTC
CTAATTGGGTGTTCGATTGGTTGGCTCCACAAAAGGTGGTATTGCGGTTCACAATCATTCAGAATTGTCTTTTGTGGAAG
ATGTGAAAGCGCTAAGCAAGGTCTTGAACCAATCTTGATTGAATTGAAGAAAGTGATGCTTAAGAAGTCAGTTGAGGATT
TCTTTGAACTGGACGATGGAGTCCTTAGAATCAAGGTCATTTGTCTGTTCCCGATGTAGATGACTTGAGAGACCAATTCT
TATGAGAAGCCCATAGTTCTCCATATTCCATTCACCCGGGAGCTACCAAGATGTACCGTGACTTGCGGGAGGTCTATTGG
GGGAATGGGATGAAGAATGATACTTCTAAATTTGTGGCTAAGTGTCCTAACCATCAACAAGTGAAAGATGAGCATCAAGA
GCTGGGAGGTTTGTCCCAAGATATCAGTATTCCTACTTGGAAGTGGGAAGATTTGAATATGGACTTCATTTTTGGGTTGC
CTCGTACCCAGCGACAACATGATTCCATTTGAGTTATTGTGGATCGAATGACGAAATCGGCTCATTTCATTCTCGTCAAG
GTTTCTTTTCAGCGTGGGACTATGCTAACTTTTACTTGAGAGAAATGGTTAGGTTGCATGGAGTGCCCTTATTTATTATC
TCCGATCGTGGTACCCAATTAACTTCTCAGTTTTGGAAATCTTTCCAAAAAAGTCTTGGTACTCGTGTTAAGCTTAGTAC
GACCTTTCATCTTCAAATCGATGGCCAAGCGGACCATACTATCCAAACTTTGGAAGATATGTTGAGAGCTTGTGTAATTT
AACTCAAGGGAAATTGGGATGATAACTTTCCTTTGATTGAATTTGCTTACAATAATAGCTATCACTCAAGTATTGGTATG
GCTCCAATCGAGGTGTCTTGGTAAGGCTGCTTATGAACATGATATTCCTAATGATTTGGAATCAGTGCATCTAATTTTCC
ATGTATCTCTGTCGAAAAACTTCGTTGGGGATCCTACATCCATAGTTCCCTTAGAAGGTTTGGGAGTTAAGGAGAATCTT
TCTTATGAATAAGTTTCGGTTGAGATTTTCGACAGGCAAGTTACGATGTTCTAAAACAAGAAAGTTTCTTCTGTCAAGGT
TCTTAGGAGGAATTGATATACCGTGAGTTTACGGTATTTCTAATACATTTCACTTACAAGTTGTGTGTGTCTAGGGCCTT
TTTATATTGGTTTTTATGTGTTTTTATCATGTTTTGCAGAAAAGGTGTTCAGGCGCAGAAGTATAGAGACAACTGAAAGA
AATGCAGAAACAGGGCATTCACGCAGGTGATCTACGGACCGTACGTCCATTCACAGTCCGTAGGTGATGACCGTAGATCA
GTAGGCATGGTATTGAGGACAAATCAGGGAAATCTGACCAAGTGTGAAACCACAGTTCCCATTGACGGTCCGTAGATTGA
TCTACGGACCGTACTGTTGATCCGTAGAGCGATACTGCGAGGGTTCCAGTACCTGATTTTTTAAGATTCTAAGTATGGAG
CTACGGAGGGGATTGACGGACCGTAGATCGATCTACGGTCCGTACTGCTAGTCCATCGTTTGCTTCAGAGAAGCTGATTT
TTTGAGGTGGAAATATTTTCTAAGTCCTGGCTGACGGAAGGGACTTACGGACCGTAGATCCATCGACGGTCCGTAAGTCA
GTCTCGTGGATTGAAGACGCGTACCTGAATAAACTTTCCTTAATTTGTTTCCCTTTTAATTTAGGATTTGTTTTCTATAA
ATAGGACATGTAAACCTCATTTTAGGGGGTTAGACATTATTATTCTAGTTTTACTTTGTGACTTTGGAGAATAATTTGCA
ACTTTAGCAATTATTGATTTTCCAAGTTCGTTTTGAAGATTTTGGCTTTGCAATTTAAGTTAAATTTCTGGGTTTATCAT
TCTCTTTACGTAAGTTCATGATTCCTTCATCTACAACTATGAATTGTGTTTTTGCTAATATGAGTAACTAAATCCACAAC
TAGGGTTGTGGGAACCATGAGCGATTAAAAAAGTATGAATAATAACTAAGTAATTCTTGAATAGTGTTGAAGCATGCATT
GATAATTCTTTCGTCTAGAAGTCTTTTTAACGGTGGCCAATGTTAGCACTCGCCTTGTTGCTACTTGCCGGACCAAGGAG
GTAATCAATAAGAAAAGAATTATCAACATAGATTTAGTGTGATACTATCTAATAGGCTAGTGTCGATTGGTGCGAAGTAA
TAACTAAGCCAAACATCGATTATGATGTCTAATATGAGGTAAAGGTAAGGGTTAGTAAATTATACACACGTAGCCGGACC
AAGGTGCGGGGTGAAATTCTCTAGATGCCGGACCAAGGATTTAGAGATACCTAACTTATCACTTTGTATGTAATACACTA
GGAAAGGATTGTTGTTACTAGGATTACTGCGTTATGAGCTTGTGGGGAACACGTATACCCTAGTTATTTCTCTTATCTTG
ATAACAACCAAAGTTGAGTTTGATTACTGATTACTTATTAAGTTCTTACTATTTGTTTCACGCAAGCACAACCCCCCCTT
TTTAATTACTTGTTTCTGGAAATAATTTGACTAATTGAATATAATTGTTGGTTAAATTAAAGTCTAAACCATTTTCCTCG
TGGGACCGATCCCAACCTACAAGTTGGGTTCTTTACTTGATAACGATCGCTTATACTTCTGTAAGGAGGTGTAATTTCAG
CGTATCAAATTTTGGCGCCGCTGCCGGGGAAATTTGGCTTTTAGATTTATTTTAACTACATTATTGAACTTTAGTCAAAT
ATTTCCTAATTTTACTTTTTCTCTTTGTTTTTGTCTCTCTCAGGTTCTGACTCTAGTGTATGCCAAGTACACGGAGCTAG
GGTGAACCGCTTACTCCTTACGATCCAGAGCTGAACCGCACCTTACGAAGAATGAACAATCAAAGGGATCCAATTAATCC
TATCGGAGGAAATCTTGATGATGCAGTTGAGGTACAACAGCAAAGGGTAGTTGGTGGGGACAATCAGGTTCCAGTTGAAA
ATCGATTGGGAGATGCGCTGAGGGGGCAAGATCCCCTAGGCCCACATGACAACTATCGGGGCAACATGAACATAGAAAAC
TCTGATAGACCTATTGTCTTACCCCCTTTACCTCCAGGGCACACATTTGTGGTGACTAGCGGTTTGATACAGATGCTTAT
AGCAAGAGGCTTATTCTCAGGATTGCCATCGGAGGATCCTCATGCCTACCTAGCCAAGCTAAGGGTAGTTTGCAAAAGTT
GTGTAGGTAGACCAGACCTGGATTTGGATGTCATTGGATTACGAGTGTTTCCTCTATCACTGACAGGCGATGCTGCAGTA
TGGTTCACTGAGATTCCTTATAACTCAATATATACATAGGACCAACTGGCGGACGTGTTCCGAGCAAAGTACTATCCAGT
GTCCAAGAAGCTCAATCACAAAGATAGGGTCAACAATTTTGTAGCATTACTCGGGGAGTCTGTGAGCAGCTCTTGGGACA
GATTCACTGCATTCGTAAGAGGTGTTCCAAATCACCGTATTGATGATGAGTCGCTGAAGGAATATTTCTATCGAGGACAG
GATGATAACAATAAAGCAGTTCTTGACACTATTGCTGGAGGTTCATATGGTGATTGTACATATGCACAGATTGCTAAAAA
ATTAGAGAGGATCTCTCGCAACAATAAAGCGTGGAGCACTAGGAGGTCAGATACTGGGTGAAACACATTTGCCGTTCATA
ATGCAACTGTTAGCTCTGCAGATGATATTCGTGAGGAGATGGCTCAGATAAGGACAGAGTTGGGGTTGGTATTGAAGCAT
GTGAGCGGAGGAGCAGAAAAGGTAAATGTTGTAAACTATTTAACTAGAACTCCACCACCAGTTGAGGAGTGTTACTATGA
AGAGGACACTTATGCGGTGAATGATCAGACGGGGGGTTTTCGACCAAATGCCCAAGGATCCAACACTGAAAATTGGCGCC
AAGGTCAAGGGAACCAAGGTCGGAACTATGGAAATTACAATCGAGAGGGTCACTATGTCCGAGATGGGAACTTCAATCGC
GACAACAACTACAACAAGAACAACTATGGCAACAGAAATGATCGGGTTGGACCCTATGTTCCCCCTCAAAATCGAGAATC
TAGTGCTAAGGAAGCTGGAGGTAATATGACGCGTATTAAAGATATGCTGCAGAAGATGATGAGAAGGTTTGATGCGACTG
ATGAAAATGTGAAGGAGATGAGAAACGACTTATCTGGTATTGGTCAAAAGGTTGATGCCCATGCAGTTTCAATAAAGCAT
CTAGAGCAGCAGATGACGCAGTTCTCTACTACAGTGAACCCACGTCAACCTGGCACTCTTCCTAGCAACACCATCTAGAA
TCCAAAGAATGATGGTCATTGTATGGCAATTACTACTCGAGGGGGTAAGTAAACCATAGATCCACCTATGTCGTCTTTGG
TGGTTATTGAGATTAGAAAAGAAGATAATGTGGTGGAAGATAAAGAGGAGTCTGAGTCTGCAACAGAACAAGAAGCGGAG
ATATCTCAGAAAGTGGTTCCCATACCTAGACCTCCACCACCTTTTCCACAGAGGTTAGTGAAGAAAACTGAAGATGGTAA
ATATTGCAGGTTTATCACTATGTTGAAGCAGCTTTCTATCAATGTCCCTTTGATAGAAGCCTTGGAGCAAATGCCTGGGT
ATGCAAAGTTTATGAAAGATATGGTGAAAAAGAAAAGGTCTGTGAGTTTTGAAGATGATGATAGATTGCAGCATTGTAGT
GCTATTGCTACAAGATCTCTAGTGCAGAAGAAGGAAGACCCTGGTGCTTTCACGATCCCATGTACTATTGGGTTGTTACA
CTTTGCTAAGGCATTGTGTGATCTTGGTGCTAGCATCAACCTCATGCCTTTGTCTATTTACAAGAAGTTGTGTCTGGGAG
ACCCAAAGCCCACTGTAATGCGGTTACTAATGGCTGATCGGACTGTGAAGAGGCCAATAGGTGTGCTCCATGATGTGCTA
GTGAAAGTAGAATCTTTCATCTTTCTGGCAAATTTTGCGATTCTTGACTGTGAGGTTGAATTTGAGGTCCTCATCATCCT
TAGGAGACCATTTCTTGCCACAGGGCGTGCGTTGGTTGATATGGAAAAGGGATAGATGAAGTTCAGACTGAACAATGAAG
AAGCAACTTTCAATATCTGTAGGTCCATGAAGCAGAATGGTGACCTCCAAATAGTATCTGCTATAACTTACAGAGTGGAG
AGTGGGTCAGAAGTGCAAATTGAAGAGCAACTAGGTGTTGAGGCACTAGCAGCAGTCATGACGAATTTCGATAGTAATGG
TATTGAAGATTATGATGAGTTGGTAGCCGCACTTGATAAGTGTGAATACCGGTCCAAACCAAAGAAGTATGAGCTAGACA
TGAAGAATCGCGAGTCCCCACCCACAAGACCATCTATTGTGGAGGCACCGAAATTGGAGCTTAAAGCTCTACCACTGCAC
TTGAGGTATGTATACTTAGGCGAAGAGAATACTTTGTCGGTTATCATTGCAGCAGATTTGAATGCAAGGCAAGTAGAGTG
CTTGGTGACTGTATTAAACAGGTTCAAGCGAGCGATTAGGTGGACTATTGCAGATATTATTGGGATCCCCCCCCCGGTAT
CTGCTCTCACAAAATCCAACTCATGCCAGATCATAAGCCCAGTGTTGAGCACCAAAGAAGATTAAATCCACCTATGCAAG
AGGTAGTTAAAAAGGAGATCATAAAGTGACTGGATGCAGGAGTCATCTATCCCATCGCAGATAGTAGTTGGGTATGTCCT
GTGCAGTGTGTGCATAAAAAGGGAGGTATGACTGTGGTTCCAAATGAAAAAAATGAGCTTGTTCCAATAAGGCCCGTTAC
TGGATGGAGAGTTTGTATGGATTATCGGAAGTTGAATGCGTGGACAGAAAAGGACCACTTTCCTATTCCATTCATAGACC
AGATATTGGATAGACTTGCAGGCAAGGGTTGGTATTGTTTTCTTGATGGGTATTCGGGCTACAATTAAATTTCTATAGCC
CCAGAAGACCAAGAGAAGACCACCTTCACTTGCCCATATGGGACTTTTGCTTTCAAACGGATGCCATTCGGATTGTGCAA
TACTCCAGCGACCTTCCAGAGGTGTATGATGTCGATATTTTCTGATATGGTGGAGGATACTATTGAAGTGTTCATGGATG
ATTTTTCAGTTGTAGGTGATTCGTTTGATCATTGTCTAGAACATCTGGCTGAGGTGCTTAAAAGATGTGAAGACTGCAAC
TTGGTGCTGAATTGGGAGAAGTGTCATCTCATGGTGAAAGAAGGTATAGTGTTGGGTCATCGAATTTCAGAGAAAGGTAT
TGAGTTGATAAAGCTAAAGTTGAGGTAATAGAAAAGCTTCCACCACCCATCTCTATAAAAGGTGTTAGAAGTTTTCTTGG
GCATGCAGGTTTTTATAGAAGATTCATCAAAGATTTCTCCAAAATTGCACATCCGTTATGCAAACTACTTGAGAAGGAGT
GTAAGTTCTATTTTGATGAAGAGTGTCATAGAGCATTTGGAGAGTTGAAAATCAAGTTGGTTACAACACTAATCATTATT
TCACCGGATTGGGGACAACCGTTTGAGGTAATGTGCGATACGAGTGGATTGGCACTTGGTGTAGTATTGGGACAAAGGCG
AGAAAAAATTCTTCACCCGATTTACTATGTCAGGAAAGCTCTAAATGTGGCTCAGAATAACTATACGGTGATCAAACAAG
AACTTCTTGCGGTTGTTTTTGCATTCGAGAAATTTCGAACCTACTTGCTTGGTACTAAGGTCATAGTGCATACTGACCAT
TCTGCATTGAGGTATTTGATTGTGAAAAAGGATGCAAAACCGAGATTGATTAGATGGGTATTGCTGCTGCAAGAGTTTGA
TTTTGTAGTAAAAGATAGAAAGGGGACTGAAAATCAAGTTGCCGATTACTTGTCCAGATTAGAGGAAGAGGCTATGCTAA
AGCTTGGAGATAGGGCTGAAATTAATGATGCTTTTCTAGATGAACAGGTATTGGCTGCTTCTCATGATTTGATTCCTTGG
TTCGCCGACTTTGCTAATTATTTGGCAAGCGATATTGTGCCCCCCAATTTGTCTTTTCACCAAAGGAAAAAGTTTATGCA
TGATGTGAAGAGATTCTTTTGGGATGAACCTTACTTGTATCGTAATTGTGCTGATGGGATTATTCGTCGATGTGTGCCCG
AGGTTGAGATGTTAAGTGTACTTGAAGCATGCCATTCATCACCTATTGGTGGGCATCATAGTGGTATTCGGACTGCACAT
AAGATTTTGCAATGTGGGTATTACTGGCCTACCATTCACCAAGATGCTCATGACTTCGCCAAGTCTTGTGATCGTTGCCA
AAGAGAAGGAGGGATTTCAAAGAGGCAAGAGCTCCCAATGAATCCTATATTGGTGATAGAGTTGTTTGATGTATGGGGCA
TTGATTTTATGGGTCCATTTGTGAGTTCATATGGGATGAAGTATATTCTAGTTGCAGTTGATTATGTATCAAAGTGGGTG
GAAGCAGTTGCACTCTCCAACAATGAAGGTAAAAGTGTCACCGCATTCTTGAAAAAGAATATCTTCTCCAGATTTGGTAC
CCCCAGGGCCATTATTAGCAATGGAGGTTCTCACTTTTGTAATAAGTTGTTCAAAGTACTACTTGAGAAATATGGTGTTC
GTCACAATGTAGCCACTCCTTACCATCCACATACTAGCGGTCAAGTTGAAGTATCCAACAGAGAGATCAAACAGATATTG
GCAAAGACTGTGAATGCTAATAGAACGGATTGGTCAAGGAAGCTTGATGATGCTCTATGGGCATATCACACTGCATACAA
GACCCCCATAGGTATGTCTCCTTACCAACTTGTATATGGGAAGTCTTGTCATTTACCAGTAGAGCTAGAGCATAAGGCTA
TGTGGGCAATGAAGAAGTTAAACTTGGATTGGGGCGCTGCAACTAATCAAAGGATGAATGACTTGAATATGCTTGATGAG
TTTCGCCTAAAAGCTTGTGACAGTTCAGCCTTGTACAAAGAGAAGATGAAGAGGTATCATGATCAAAGAATTGAAAAACG
AGAATTTGTGGTTGGTGATCTTGTGCTGCTATTCAACTCTAGGTTGCGCCTATTTCCAGGCAAACTCAAGTCCAAGTGGA
CCGGGCCATTTTTGCTCACAAAAGTGCTCTCGCATGGAGCTGTTGAGCTTAAAAATAAGGATGGAACAAGGTTTGTGGTG
AACGGGCAAAGGATCAAGATCTATCTGGGAAATGCTGAAACTGTGCAAGAAGTGATTGAGGCCTACAATCTTGATTAAGT
CTGAGTAATCAAGACATCGGCATCGTGCCGCGACGTTAAATCAAGCGCTGCTTGGGAGGCAACCCAAGATGTACAATCTA
GCCAACGATAGGGTTTTGTTTTCCATTTAGTAGTTTAGCTTTCTTTGATTACTTGCGTCTTTGTAGCAATGTGGGTAGGT
GTTTCAGTGTTTTAGTTCATAGTGTTGGCTAGAATTAGTATAGGGTCTGTGTCTAAAAAGTTTCCAGAAAATGTAAAAAA
ATAATAGCCTATTGGTTGCTACATGTGCAGGTACACCACGCAATAAATCTGCAGAAAATGGTCTGGTGCAGAGGTCTACG
GTTCCCATCGATGGTCCGTCGATTGATCCACGGACCGTCAATGGTATCCGTAGATCCCAGGTAAGCCCCTAAATTTTTTT
AAGTATAATAGTGATCTGCGGTCCTGATCTACAGACCATAGATCGACTCACGGACCGTAGACGGGGTCTTGTGAGACCAA
ACCCTAAGGTTGTCTGACCCGACCCAGAACCCCCTACTTAAAAGCCCCCATGTTTCAAACCATTTCCCTACCCTCCATTA
CTCCCAAAACCGTTTCCCCCACTCTTTAAACTCCCTAAATCACTCCATAACTACCACATCATATCCTCTCTTCCATAAAT
TCCCAAAAATCCCTTCCATTTCAAATACAACCCATCCCATAATCTAACAAAAAGGGTTCGGTGTTTGGTCAGTAACGAAG
AGGTGACTCCTTGTTCTTGCTAAGCTTAGTATCATCATGCAATCACCCCACTCCTTGTTGCTTGAAAGGTAATAAACTTT
CCCTTCACTTTGAATTTCGATTCATAGATTGAATTTAGAAAGTCGGGAGTTGGGTCTTGACCTTGGGTAAGTGTTAGATG
AAATTGCATCATAAACTTGGAATTTACAATGCCCTTGGAACGATAGATAGTGATTGTGTAGCATTATTGTATGTGATCGT
AAAAACTATATGCTAGTTTCGACTTAGGGTTCCACATCTAGTCTAAATTGTTTGGTATAATAATCGGTCGGAATCTTAAG
AATGAAGAACTAGCATAATTTAATGTTGTAAATGCATGATGAGGTTGTGTTAATGTTGCAAACTAAGGCCCAAAAATGTA
TGATACCTGGCACAGATGGCTTCCACGATACCCCGTCTACGGAACGTAGATCCATCTTCGGACCGTAGATGGGGTTCGTA
AATGGATGCACATGAAAAATTTCACTAAGTGTGAAACTACGGAGGTGGACTACGGTCCGTAGGTCCATCTACGAATCGTT
CTGCACTTCCGTGCTTTCCATCTGCGACCTATCTGACAGGCCCCCTGATCCACGGACCGTAGTTCAGTCTACGGACCGTA
GGTCTACTCCGTGGATGACTACTGTAGCATCTATCTGAATTTTTTCTGTGGACTTAGTCTTGGGTCGTTACCAATTCTAA
AAGTTTTTGTTTGCTGTGTATGGTTAGTTTGGCACTAATATCGTTCCCACAGGTACGATGGCACCCAAGAAGATGGTCAC
CTACTCAAAACGAGGCAAGTCCAAATCTATTGCCCCTAGTTTTCGATTAATAGATGAGGACACAGACGCCGACACTGATC
CAACATATGTGCCTCTCAACCCTAGGACTTCTCGCGCTGCACCCAGAGGCACCCCCCGGAAGGTTCTTCCCGACGTAGTC
ACTGTCTCCCAGTCTGATGAGGAGCACACACTGATCGGGTCACCAACTGGGGCTGCTTCCAGTTCAGAGGGGTCTACGTC
CAGGTCCGAGTCAGCCCATGCGTCAGGCTCTGAGTCTGCCCACTCTTCATGATCCGAGTCTGCCCATGCTACAGGGTCCA
ATGCCAAATCATCCACAAGGTCTGGAGAGAATGACCAAGCAACCTCGTCTGACGAGGCAACTAGCTAAGAGTCCATACCC
GCACCACGGAATGATGACCCTACTCCTGTAGCCGACGAGCTAAATAGGTGGTGTGTAGAGGGCCAATGGCAAATTTATCG
GGATGCTAAGATGGTCAACGACAAACAGAAGATGGCACGACTAATTACAGAAGAGCGCAGAGTCCTCACGGGGAGCTTGC
ATACTGTCCCAGATATTCACCGGCTGTTCAACCTTCACAAGTGTGACTGGATGGCTCGAGACCCAGAGACGTATAGCGAG
GAGATTGTGCAGGAGTTCTATGTTTCCTATGTTGCCACTCTCCGCGATTCCATTCCCAAGCGGTCAAAGCCCCTAGATCA
GGCTCCGCTCACTTCCACCTTGGTTCGAGGGTGCCCGGTGGACATAGCTCCTGCCACGATCAGACGCTTTCTCTATGGTC
CTACCGGGGGTCACTCTTGGTCTCTCAACACAGCTGAGTTTGACTACAGATGGGACATCGTGCGAAGTGGCGCTTTCCAG
AGGAATGCTGAGCAGCGAGAGGCTATTATACTATGGCTGGCCAGGTATATTGCTGCAGATGGCGAGCGTGCAGAATGGGT
CGCCGCTCCACGGTTGGGCATCCGGAAAGCCACGTTAAATTTTGTGGCCAAGTTCTTCTGGCTACTGGTGCGTAACAGAG
TGTCACCGACAAAAGCTGGCAATCAAGTCACGTGGGACAGAGCAGTCATGATTGCAGCATTGGTAGCAGGAGTGGAGACC
GTCTTTGCCTGCATGCTGCTAGCAGAGATTCACGAGAGGGCATTCATGACCTCCACCACCTACCCCTTCTCCTGTCTAAT
TTTTCATTTGTGCAGGGACTCTGGAGTGCCGATCTGGCATTGCGACAAGTTAGTCCACCCTACAGGGGCATTGGGCATCA
GCCTTATTCGAGATGAGGCTAATGTGGCAGCACCTCGCAGAGAGCCTCAGGTTGAGGTACCTCCATTGGGTGCCGATCTT
GCAGACACAGTGGGGCAGGCACAGGGTGATGACCTTAGCATCCTCGATCACACCGACACTGTCCCGAGCTCCTCATCTCA
GGCAGCTAGTATGGCTCCTAGATCTTCCCGGTCCACACCGCAGTTAGGAGCTACTGTTGTCCCTTTGGCCAGAGTACAGA
AATTAGAAGCTCAGATGGCCACCCTGCTGCATCATATCCAGCCGTGGATGCAAAAGTCAATCGCCGAGTCCAAGACCAGA
ATGGAGCGCAGGATGGAGGGGATGATGGACCGTAAGGTCTAGGCTGTTAATAAGCGTCTTGACGCCTTTGAGTTGCGAGT
CCTCGAGCGATCAGCTCCGGCCATAGACCTATCTGCTTTGCAGGCTGACGTAGCCAGCCTCCGGACTGACGTTGATGTCA
TTCTTGTTGCACCTTCAGTTGAGACTCAGGCTGCTCCTACTGCACTGGCTGATGATACAGTGCTAGATGCTCTATTCAGT
GGGACCGCCGAGGAGGGGCCTGCACCGACACATGCCAAAGGCAAGCGGCACCGTTCTCATCGCACGGAGGAAGAGAAAGC
TCACAAGAGACAGCGTCGGCAGGAGAAGGAGGCTAGGAGGGCTTCAATTGTAGACGAAGAGTTGCGCCAGCAGAGAGGGC
GTGAGAGAGTTGCAGGGGCATCGAATTCTGCCCCAGTTGTAGAGGTCTAGCCTGTTTTGGGGGACTTGGTGAGCACCACT
GATGGTGCGGAGCGGTTGATAGAGAGCACTACTGAGGGTGCTATGATTGCTGAGGTGGGCACTGCTGAGGGTGACCCCAC
TAGAGTTCCAGCGAGTTCCAGGAAACCGGACCCTCCTGCTTGTTGATGATTCGTCGGCGCTTTGCGCCACAGGTTTGCTT
CACACAATCCATTTTCTTTTAATGTTTATGTATGCATTAGGGACAACTGCATCGATTTTTGTTGGGGGTGGGGTAAATGG
ATTGTGAGTAATAGGGTGAAGTCTGAATAACCCAACTCATGAATCCTCTCTTGGGGTTTTCTTGCCTGTGTTCTTTTCCC
CCAAGAGACTGTTTAATTTTTGTTGAACCGGCATGTCTTAGGATTGTATGTGTAGAAGCATGATGAATAAAGAAGCATGA
TGGCTTATGATACCCCCAGATTTTGGGATGTATGTTAGAATTGGTAGGCTACGATTAGTTGAATGTGCTGGCTCTGAGTA
TGACATAATCATGAACCAACTTGATAGCATGACTTAAGCTGAAACTTGAACAGGGTAATCTAATAATCGGATGATGGAAC
TATGTGCCAAGAGTGTGTAAGAATCGTTGAGTGTTCAAACAGTTTTTGTGCAAAACTAGAACTTGCCCGGTTAGTCCTGC
TAAGATAATTCAATCTAGAGGTTAGGAAGTGATCATAGGCCATTGTTCTGGAAAGTCTGCAAATTGCCTAAAAGGATTCA
ATCAAATGAAATAACTGCTCCCTTTGATCCAACTTTGAGTCTAAAAATAAATCATTTCTTTCTAAAACCCCGAACTCACC
TTCCCATAATCTACTATGTTGTCCCCAGTCCCTCCTTGGACATGTGCACTTTGACTCAGGCTAAAAGCCTAAGTTGAGGG
TGGCTAATGTAAAAAGTAACCTCAATCTTGACCCGACATCGGGTATTGTGCACCTCAACTAACGAAAAATCCATAAGTTG
AGGATGGCTATGAAAAAGGAAACTGAAAGAAAAGTGGGTATGAAAAGAGTGATGTGAAAAAAAATAAAAAGGGGAAAACG
TGAGGAAAGAATGTGACTGGTTGAAAGCTAGAGGAAAAATAAAATAAAAGTAAATTGAGCTACAAAGTCTAAAGTCACAT
CCGTGGTTGAAGAAAATTAAGGGAAAGAAGGTAAAGCGATAGTATGACAAAAATAGGGCAAAAAGAGGTTAAAAGCCTGG
TGTAATGTCAAAGAGGGCAGAAAGTCACTAAGCAGTGCCCAAATGTACCACACCTGACCCCGAGCCTACGTTACAAGCCA
ATAAAGTCCTATAGTGATCCTAGAGTCTAGTTTGGAGAGTCTAAGCAGTGAAAATAAGGGCAAGCTTATAGCAGTAAGCA
CTAAATGTATTTGAAATTACTTCTGAGCGTGAGTGTTGAATAAATCCTTGTACCATGAATGACATTCAATTTTTGCGAAA
AAGGGATTTCGTTTGGAGTAAGGGCACTAGTTACAGCGTCGAAAAGTTGGTACCTGGGTGACAGTGAGAAGGTGTTTGTT
GTGTGTCAGTTGGTTGATCTGTGTCATGGTGTGATCCACATGAATTGGCTTGTCGAGTCTAAGAGAACGAATGTGCACCC
GAACAATAAGGAGGGTAGAGAGCCATGTGATTGCTTGGGTTTGAAAATGCTTGCTTCTATACAAGTGTCGTTTAGAGTTG
TAGTGCGTCGCTTGAGGACAAACAACGAATTTAAGTTGAGGGTGTTGATATACCGTGAGTTTACGGTATTTCTAATACAT
TTCACTTATAAGTTGTGTGTCTCTAGGCCCTTTTTATATTGGTTTTTATGTGTTTTTATCATGTTTTGCAGGAAGGTGTT
CAGGCGCGGAAGTATAGAGACAACTGGAAGAAATGTAGAAACAGGGCATTCACGAAGGTGATCTACGGACCGTAGGTCTA
TTCACGGTCCGTAGGTGATGACCGTAGATCAGCAGGCATGGTATTGAGGACAAATCAGGGAAATCTGACCAAGTGTGGAA
CCACGGTGCCCATTGACGGTCCGTAGATTGATCTACGGACCGTACTGTTGATCCGTAGAGTGATACTGCGAGGGTTCCAG
TACCTGATTTTTGAAGATTCTAAGTATGGAGCTACGGAGGGGATTGACGGACTGTAGATCGATCTACGGTCCGTACTGCT
AGTCATTCGTTTACTTCAGAGAAGCTGATTTTTGGAGGTGGAAATATTTTCTCAGTCCTGGCTGACGGAAGGGACTTACG
GACCGTAGATCCATCGACGGTCCGTAAGTCAGTCTTGTGGATTGAAGACGCGTACCTGAACAAACTTTCCTTAATTTGTT
TCCCTTTTAATTTAGGATTTGTTTTCTATAAATAGGACATGTAAACCTCGTTTTAGGGGGTTAGACATTATTATTCTAGT
TTTACTTTGTGACTTTGGAGATTAATTTGCAACTTTAGCAATTATTGATTTTCCAAGTTCGTTTTGAAGATTTTGGCTTT
GCAATTCAAGTTAAATTTCTGGGTTTATCATTCTTTTTACGTAAGTTCATGATTCCTTCATCTACAATTATGAATTGTGT
TTTTGCTAATATGAGTAACTAAATCCACAACTAGGGTTGTGGGAACCATGAGCGATTAACAAAGTATGAATAATAACTAA
GTAATTCTTGAATAGTGTTGAAGCATACAGTGATAATTCTTTCGTCTAGAAGTCCTTTTAACGGTGGCCAACGTTAGAAC
TCGCCTTGTTGCTACTTGCCGGACCAAGGAGGTAATCAATAAGAAAAGAATTATCAACATAGATTTAGTGTGATACTATC
TAATAGGCTAGTGTCGATTGGTGCGAAGTAATAACTAAGCCAAACATTGATTATGATATCTAATATGAGGTAAAGGTAAG
GGTTAGTAAATTATACACACGTAGCCGGACCAAGGTGCGGGGTGAAATTCTCTAGATGCCGGACCAAGGATTTAGAGATA
CCTAACTTATCACTTTGCATGTAATACACTAGGAAAGGATTGTTGTTACTAGGATTACTGTGTTATGAGCTTGTGGGGAA
CACGTATACCCTAGTTATTTCTCTTATCTTGATAACAACCAAAGTTGAGTTTGATTACTGATTACTTATTAAGTTCTTAC
TATTTGTTTCACGCAAGCACAACCCCCCTTTTTAATTACCTGTTTCTGGAAATAATTTGACTAATTGAATATAATTGTTG
GTTAAATTAAAGTCTAAACCATTTTCCTCGTGGGATCGATCCCAACCTACAAGTTGGGTTCTTTACTTGATAACGATCGC
TTATACTTTTGTAAGGAGGTGTAATTTGAGTGTATCAGGAATCAGTTAGTTGAGGGTGCTACTAGGGAAGCCGAAGCCGA
TATGATATCCTATTTTCCTCATATATTTCCTTTCATTCCTATTCTAGCTTGAGGTATTTTTAGTTCTTCATGGTTTACTC
TTTTGGTGTCATGTGACTTAGATATTCCTATGATTTCCTCATTTATGCACGCTCATGAAAAAATTGATTTTTGAGAAAAT
GAGTTATCCCGGTTGATTTCATCATGTTTATGTGCATTTGAATATGAGTTGCATATAGACCTTATGAAATGATATTTTGA
ACGTGCTTTATGTTGGAGTTGATGTTTTCTCCTCGGATATGTGCATTTAAGTGATTGCATTCATGTTGGGCTACTAGGTC
TAGTTCCTACCTCTTTCTGATGTCTTTAATCTCATTCGAGGATGAATGTTCCCAAGGGGGAGATATTGTAACACCTTGGA
TTTAAAAAGGGCTAGAAAAGGGAAAATGGGCAAGTCCAAGAACCAAACACTGACCATGGACCCTTCACAGAACCCTAGAC
TGTCTGTGTAGGGGTTTAAGACCTGTAAAAGGGCTCGTGAAAGTCATCCAGTACTACCCTAGGTAGGAGTCCCTTTGATA
GTGCCCCAGACAGCGCGTGGTGACTTGGACGGCCAGTTTAGGGGTCCATACAAGTCACCCGGTCAGCAAGGTTTCATGCT
AGGTCATTGTGAAAGTCCACAGACGTCTAAACGGTCCATGAAGCTTCACACGGACCGTGAAGTCATCCATGTAAGAGACT
TATCAGACTTTGAATTTTGGGTCAACTTCAAACGATCATATCTTTCGCACAAAATGAATTAGGTAGCCTATGAACTATCA
AATTAAAATTATTTGAGTCTTGTTTCTAACGCCGCCAAGTTTGCCTAATTTCCAACCCAAAGTAAAAGGTTATGCCCATA
TTAAGGGATCCCTATCGGAAAGGGCATCATCACAACCCACTAAATGGGTCATTATGCTTCAGAAGACCTATGAAGCCCCT
CGTGGAAGGCACTTCGCCAACTTTATGTTAGAGGTATATTTGTCTTTTCCCAATCATTATAACCCAATACTATGTCATTT
TACCCTCTACCCTAGGTCCTATATAATGGCTTTTACCCCCAAATCACTCAATTCAATTCATTCTTCTTAAATCCCAAAAG
TTGATCAAGTTTATCCTCTCAAATAATTCTCTCTCTAAGAAGAAGAACAAGGCTAGGGTTTCAAGATAAAGTCTCCAAAT
TCACCATTGATTGCAATAGTTTGGCATCACGGCATGATAGTATTCACCTATGGATTCCTTTCCTCCATAGGGTTCCTAAA
TTCTCCAAATTTGCAAAGTAGAATCTCCAATGGAAGCTAGGGTTTTACTCAATCTCATGGGCTCTTTTCAATTATGATCT
AATTTATTATTTTATGCCTTGTTATTAATGAATTGAAATAAATGCATGTTTCTAAGTTTAATTCCCATGAACCCGTGTAA
AATCCATGATTTCTAGACTATGATCATATGAAGAAGCTATTGAGCTATGAAAGATGAATTTATGAATATATGCATGTTCT
TTATGAAATTGATGAAAAATGATTTAAGTTGTTTTGAGAGTAAAGTATCCATGTTGTTGTTGTTGTTGTTGTGAAATGAT
TTCTCACATAAAGGATTGTTAGAGTTGAAAGGTTTTCTGAACTAAAATTTGAATCAGGATTTAGAAGATATTATAATGAA
ACATATCTCTTATTGGCTACTTGATGTGACTTTAATGGATGATAAGGCAAGAGGAAAGTACCCATGACGCTTAATGATAA
GAAAAGTTAAGAATAATGACTATTTCGTGGGATTTATGCTTAGCACCGGAAGGATATTAAGATGGAAGCTCTCCCATAGC
TTGAGGCCAAGTTTCTAGTAGCAATCTACTTATCCCATACCTATGTGCTCCCATAGGATGGTTGCCTCAGATTCACATTA
GCTAGTGGATCCACGTAAGCTAGATGTTTATGGTCCTTACATTGGCAAGTTGGACACCTTTTTTTTGGTGTGGGGTAGAC
ATTGGATTCCATGTTATAGCTCAAATGGTTTCTATGTCGGTTAAAGGTAAATATCCCACAATAATGAACTAAGGTTACTT
CTAAAGGTATCTCAAAAAGTTTTTTAAAGATGTTTAGCATGCATTGACCATGTTTATGATGTATGTTTTCTAACCCTTTT
GTCTTATGGTTTAACTTGGTCATTGAATGTCATGTAAAGTCCCTTTAGCATGATTTTATAACTCTTATGCATTTTTATCA
TATTTGGTACATTCTTTGTACAAACACATATTTTTACCTACATTGTTTCACTAATGTAGGGTCCGACACTCCTATTCCAC
ATCTCTTTGGCCAGTGATCACATTAGTAGATTTGAAGATTTGTGAGTCCTCATGTTTCGAGGACCAAATACTTTATTGCT
TATTGTCTTTTCATTTTCGTATTGTATGAGATTTATTTGTTACGTCCCAATCACTCATGATGTACTAGATGGCTTTAAGA
CTACATTAGATTTTTTGCTTCGTTTTCTTGTCAAACATTTTATGATATAAACTATCTTTTTAACTCTTTTAATTCTACTA
TCTTGTATGATGTATGATAAGTGGAATATGTAGGGCCTCTGGGGTCCTATACGTCATGTCACGTCTAGGGTGTACTTTGG
GTCGTGACATAAACTATACCACCAAGTCACTCACTTTATTTGGCTTTTAGCTCTACCCTAAAACATTAAACTCAATGGTA
ACTCAAAGGCTTTCCCAAGCCTACCATTAATACTAATAACCACATGTACCCCACTCTAAGATTTCATTGTGACCACCTTG
TCCCTTGGCCAGTTGTATGGACCCTCAGGTTATTGCTATGTTTATGCCTTTTATTCATCATTTAGAATTTTCATGTAACG
ACTGTTGGGAGTGACAGTTTGGTCACCTGGTCGTTCGTTTAGTTTCTATGCTACTTATAGAGTCTTTGAGCTTTTGAACC
TTGAAGGGTCATTTTTTTATTAGAAGTTTAGGAAGATGACCTCAAAATTATATGTTGAGGATTCAATCAGCTCCAGAAGG
GTCAATTTATACTTGTAGCACATTCAGCACAACTCGCTTCAAGACATTCGGTGCAAGTCTGTGTGATTAGACATTTTAAC
TTTCATGTTGAGGCCTTAGTTTGAATTTAGTCAACATTCAGAGTAAACAATCTCCGATAAGAATTCAATCAGTGTGGTTA
GATCTGGAATGTTTAGTTTGGTCTAAATAACCCTTTGATTAGGTCTTGAGGCTTACAAGCTTGTTCCGAGGCCCTTTGTG
GAATTTGGCATAAAGTGGACATTAGGTGTGGGACCCACTTTTCATCCAAAAAAAACCTCTAATGGAAGTTTCTATGGTTT
TGTTGGGTCCAAAATGGGGTTCTGGACGAGCGCTGCGCACCTTGTGAAGTTTTAAGAGCCTTATCACTTAGATATCAGCT
ATGGCATGCGTTGCGTCTACACTCCATGGCTGCATTCACGGATGGAAGGTGTCATGGCAGCTGTGTCTTCGTGCGGGCAC
TGCATTCACGGACTACAGCTGGCATGCGCAGCCGCGCTCCATTTGTGTCGGTTAGTTGATTGGCCTATATATTAAAGTGA
GTCGCCACCAGCCTTGGTAGAATTAAGATATCTCCTTCATTTTTGCTCTAACTTTTGCGATTTGAAGTCCCACATGCTCA
TAATTGTCGGAGATACATGGTGGAGTCATTGGATTGTGTTGCTCATTCTCCTTTAATTTGAGTTTTTGTTAGCTGATTTT
TGAGTCTCCAATTGTATCAAACTTTGGGATACAAGTTCAAGTCATGGTTTAGGACCTTTTGACGGAGTCAATTCCAAAAT
TTCCAACATGGATCTCATGATTCGTGATTGACTCTAAAATCGGTCTGTCTTTATTTTTGGTGTTTTTAGTGTCTCTACGA
CCCTATTAATCTAATGATCCTATTCTTGATGGCATGGAAGGTTTCACAGGCCATCAAGAATAGAAAACCTTTATCCTTGT
GATTTGGAGCACGTGCGGTCGGCCTACTAGTAGACTATGAATTACTTTCTATTTAGATTAAGCATGAATGTCTAAACTCA
TGATGATTAACGTGAATTGGGGAGGGGATACCTAGTTATTCCTGCTTTCTTTTAGAAACCAAGATTCAGGACTGATTACT
ACTATTCTGAGGATAGTATCATGATTAGTTGTGGTTGTACGTGTGTTGTCGCAATGTATGTGATTTACTCTTCTTACTAT
GTGTTTCTTGAATCATGTTTGGCCTTATAGTGTTTCCTTAGACCCGTGAACCTTGTGACTATGGTATGTCTCTGATGTCT
TTCAGACGTACTAGGTCCTTATAGACTAGAATGACACACTTCTGTTTGATAATATGAGCCTTAGTTTAGGTATTTGCGTA
GCTTATTGGCGCTTATGTCTTCTCTCCCTAATTTTGTGACTCTGATGTGTTATGGGAGGTTGTGTGCTTTCTTGGGATTA
AAGTACTTCAAGCTTGGAATTTTTTGTGACATCCTTGAGATTGGACATCGATCCATGGAGGCTTCGAGCCTACTTGAGAT
CCTCTTTGGAGTCGATACACCCCCGAGTCTCCCTTGCTAGTTGGTTGGATTGAGCCCCCAAAGTGGACTAGCTCGCTAGG
CGGACTAGATATTTTAGATCCTCTACAGAGTTGACATGCCCTCGGGTCACTCTTATTATCTGGGTGGCTTAAGGCCCTAG
GAAAGGACTATCTGGCTAGGCGGACTGGGTTGATTGTCACTCTTGCTAGCTATGTTGGAAGTTTATTGGTTCTTGGTTAC
TTGGCTTGGGAGCCCGACTGATGTTCTTGGATTCTGATCTGGGATACTCTCCTTTCTTGTAGACTTAGCTATTTTGTGTA
CCTATCTAGGCTATGGGGGTTCGTTTGGGTTTTATTTAAACTTGTGCATGAGTGTACCTTCTGTGCTTATGGGGTCAAGT
TAGGTTTAGTTTAGTTGTACTTAGATTTACCTTCAGTATGCTCGTGTTCGCTCTTTTCATATCTATTTTGACCTCTGCTT
GTTTCTAGATTCTATCTTTTCATATTGTTTTTACCTTTTGTGCTCGGTCAGCCTATGATGCCCACTGAGTACCTTGTTTT
GGTACTTATGCTACACTCTACATATCTTTGGATGAAGGTCCTAGTACAAGCTACCAATGGTGATTGTTCGTGCCATCTTT
TGTAGATTGTAGATATTGAAGACGAGGATGAGCACTTAGTGTCCTGGATAAGCCTGTCTCCTTTTGTATATATGTTAGCT
TGTCTTTTGCCTTTGAGACAGCTTGTTGTGGTCCACTTTTGGGACTTGTATTTATCTTGTTAGACAGCTCTATACTCGTG
ACTTCCAAGTTCTGGAGGTTATCTATTTATATAGTGTTTGGTTTTCCTTCTATTTCTATCTTTTCTTAGAGTTAGTATGA
CTTTCTGCTTAGCTCTACCCTTGTACTAACTACTTGTCATTCTTGGTACGACTTGGCTAACCTACTGGTGGGTTTAGTAG
GTGCCCTTATGCCTCGGGAAGTCGACTCATGACACCAATTTGACTCTATCGTTTTAATCACCACTTAGATTTATACATTA
TACCCCCAAGTCACTCACCTCATTTCACTGTCAACTCACCATTATATTGTCACTCCCCGAGCCTACACCTTGGGCGTGGC
TTGAACTCGAGAACCATTTCTGGCCCCAAGCAAACCATTGGTTTGGCTTACTACTCAGCGGAAAACTTAAATAACAAGAA
GATCATCTCAAAGATGAACTTATGAAATAAACCTAGAATGTCTTAAAAGAAACATTCAACTAGCCAAAGTGGCAACTCAA
GTTTTAACATAACCAATAACAATGTAAAGACAAAAGGACTAACTAATTATCTATGAAACCTCTAAAACTATGAGGGATGT
CGGGACAAGACCCTGATCATCCTAACAACTGAAAACTATTAAAGAAATGTAAATAGGAATCCTCCGAAAAGCAAGGGGGT
TCACCACAAGACTGTGAATGCTGAACTGGATCAACGAAGTGCTGGATGTTGATCCTGGTTACCTGTATTTGCATCAGAAC
AACGATGCAAGCCAAATGGCATTAGTACATTGAATGTACGAGCATGCGAGGGGAAAAGTAAATATGAAATAAGCTTGAAA
GGAACTGAAAGAACATACCTGGGCTCAACTCAACTCAACTAACTCATTTTAATATAAAGCAATAATACAAATGCAATATA
AAGAAAAGCTTTTAAAACATGGATAATAACTCTGTGTATTTAGAAATACAATAGTAACTCAGTTTGTGTGCAAAGATATT
ATATAAACTATGTGTATATAAGAAGAAAAAATAGTTTTGTGAGAGTTTCTCTAACCAACAACCATCACTTAAGAGCTATG
TGATGATACAACGTTTTGACTCACACTGCCAAGGCCGTCCTATACCTTGCCAAGGGCATAGAACCTAACTCACTAAGTGG
ATCCATTAGTCTATACTAGAAAGTACTAGGGAATCATCTAAAAAGTATGACCCTTTCTACCACGTTGGCTACATAGTTTA
TGGAGACATTGAGTTGTTATGAACTCGTCCCCACATCGGTGCTCAATACTACTCCCAAAATACTTAGCTTATATGTTTAA
AAACAAAAACTCTTTCGGTGGTTTGAGATACTTTCTCAAAAACTAGCTCAAAGGCTCTCTTGGAAATCGGTGTTTCCTCT
CTCGTTTAAATGTGAAAACATTTTTAATCTTTGGGAATATAGAGTCCCCATATACTATTTTGAAGAAATGAACCTTAATT
TTTACTCTTTACTCAACTCAAAATTCAAGTCTTAAAAATAAAGTTAAAACGTTTGTAAAAGACTTTTGGAAAACTCTATG
AACTTCTCTTGACTTTACTCTTAACTTTCCTTGAATTGAATNNNNNNNNNNNNNNNNNNNNNNNNNNNNNNNNNNNNNNN
NNNNNNNNNNNNNNNNNNNNNNNNNNNNNNNNNNNNNNNNNNNNNNNNNNNNNNNNNNNNNNNNNNNNNNNNNNNNNNNN
NNNNNNNNNNNNNNNNNNNNNNNNNNNNNNNNNNNNNNNNNNNNNNNNNNNNNNNNNNNNNNNNNNNNNNNNNNNNNNNN
NNNNNNNNNNNNNNNNNNNNNNNNNNNNNNNNNNNNNNNNNNNNNNNNNNNNNNNNNNNNNNNNNNNNNNNNNNNNNNNN
NNNNNNNNNNNNNNNNNNNNNNNNNNNNNNNNNNNNNNNNNNNNNNNNNNNNNNNNNNNNNNNNNNNNNNNNNNNNNNNN
NNNNNNNNNNNNNNNNNNNNNNNNNNNNNNNNNNNNNNNNNNNNNNNNNNNNNNNNNNNNNNNNNNNNNNNNNNNNNNNN
NNNNNNNNNNNNNNNNNNNNNNNNNNNNNNNNNNNNNNNNNNNNNNNNNNNNNNNNNNNNNNNNNNNNNNNNNNNNNNNN
NNNNNNNNNNNNNNNNNNNNNNNNNNNNNNNNNNNNNNNNNNNNNNNNNNNNNNNNNNNNNNNNNNNNNNNNNNNNNNNN
NNNNNNNNNNNNNNNNNNNNNNNNNNNNNNNNNNNNNNNNNNNNNNNNNNNNNNNNNNNNNNNNNNNNNNNNNNNNNNNN
NNNNNNNNNNNNNNNNNNNNNNNNNNNNNNNNNNNNNNNNNNNNNNNNNNNNNNNNNNNNNNNNNNNNNNNNNNNNNNNN
NNNNNNNNNNNNNNNNNNNNNNNNNNNNNNNNNNNNNNNNNNNNNNNNNNNNNNNNNNNNNNNNNNNNNNNNNNNNNNNN
NNNNNNNNNNNNNNNNNNNNNNNNNNNNNNNNNNNNNNNNNNNNNNNNNNNNNNNNCGGCAGAAAATGCAAATTTCAGTA
GCCGAAAACACTGTTCACCCGCCTCATTTTTTTTTTTTCTAAGTGTTGGGACGTTTTTTATAAAAAGGGGACATATCCAT
ACTTAGTCATTTAACTTCAAAACATCCAAAAACTCTCTCTAAACCCTCTCCAAAAATTCCACCAAGATCATCAACCAAAT
TCAAGGATCCCAAGCTTTAATTCCGGATTCAAGATTTAATCTCAAGCAATTCTCCATTCCAATCTTCATCAAGAATTCTC
CAAAGTTGAGGTATGTGGGTTGATTGTGGAAACCTTCCTTTCCACAAGTCCAACCATTTATCCTCTATTTTACTTCAAGT
TTATGGGTCCTTATGATCGTTTATGAACTCTTGAATTATGGAATTACTACTACACATCCTATTATGGTCTATTTTTGTAT
ATTATCATGAAATGGAATTATTATATGATGTTTATGGTTTTCATGCCTCGATGATCAAATTATGAAGGTTGTTACATATG
TATATATATATGTATGTTGTTGGTGGGCTGTTTTATATGGATTTTGAAATTGGTTGGACTTAGTACTCTTAAAACACATG
ATTTTATTTACATGAACAAGTAGCCCACCATATGTTTGATAAAATGCCATTTATAGAATTCTTATGAAATGGAAGGTCCA
ATGTACGTCCTATGAGTCGGATGATTATATAAGTATTGAAATGATGATGAAATGGATACATGTATATGATTTTCTCTATA
TAGTGTGTGAGTCGACCAAGCCTAGCTCGGGGGGTTGTAGGCCCGGGTAACCGTATCAAGGGGTTGGTACCTTGGTTGCC
TAGTACGGGGGGTAGTAGGCCCGTATAACCGTATCGAGGGGTTTGTACCTTGGTTGCCTAGTACGGGGGGTAGTAGGCCC
GTATAACCATATCGAGGGGTTTGTACCTTGGTCCCTAGCTCGGGGGGTGGTAGGCCCGGGTAACCACATTGAGGGGTTTG
TACCTCTTTCGCCTCTCCAAGGGGGTGGTAGGCCTTGGAAATACTATATTGATGGTCACTCACTACACATATACTATGCC
CTACTAAATATGATTTTTATATAAGCATCATTATATATATCATCTCATTAATATGCTATCTATCGGGTACGATTATGCAT
TTTGCCTATGATATACATCCCTTGTTGCATTGCATTGCATCCCATATACTTAGTACATTCAAACGTACTAACGCATACTC
TATGCCTACATGATGTCACCATGTAGGGACCGGAGCACCGCTTGACCCTCGTCCTCCACGTGGCTAATACGATTTTCTAT
CAAGGTTATTGGTGAGTCCTCCATTCCGGGGACGTTGCTTATGATCTTTCGCTATATATAAGACGTTTCCTTTTAGTTAT
GTTTTGACTATGAGGGTGAGCCCAGTTGTTTGTCTTGGCCCCCGCTAAAGTACCTATGTTTAGAGGTGGTGTTGGACAAG
TTGTGTATTATGTTTGAGCTTGATTCATCTATGGTATTTATGTATCATTTCTTCTTCTTTTTTCTTGCTCCCTTAGTCCC
GATTTCCCCCTTGATTATGCTTATCGCTTATGGTCATTTTAATTGCTTTCGCGACCAATGATGTGTAAGATACGCTATGA
GGCTTGTTTGGGGTTCCTTCGGGTTCCCCATTCGCCGGTCACGTCTAGGCCCTAGGCTTGGGTTGTGACAAACTTGGTAT
CAGAGCACTAGGTTGATAGATCCTCGGAGTCCAACACACCGCGTTGATTAGAGTCCGATTCATGGTTGTGTTGTGCACCA
CAATTATGAGTAGGAGGCTATGAGACGTTTTAGGAAATGTTTCCCTTCTTCATGTTCTAAGTCGTGCGGTAGAGTTGAAT
TAAGTTCTTTTTTTCCCTAACGATTGTTCTTTGCTATGCTAGATCATGCCTAATACAAGAGGAAGACGAGCCCGACTTGT
TGCATGAGTCATATAAGGTGTCTACTTCTATTGGTGCATATATGGTTGCTAGGAAGGTCTATAGAAATTGTCCTATTTGC
ATCTTGCATAAAATATTGCCTTGTGATCTTGTTGAGTTGAACATGGTGGATTTTGATGTTGTTCTTGGGATGGATTGGTT
GCATGCATACTATGCTTCCATTGATTGTAGAACCCGTAGGGTCAAGTTCCAATTCCCAAGTGAACCCATTCTTGAGTGGG
AGAGCCAAAATGTGGTAGTCAAGGGTAGGTTCATCTCTTGCATTAAAGCCCGTAAGTTGATCTCTAAGGGGTGTCTCTAT
CACCTTGTGAGGGTTAGGGATGTGGAGTCCAAAACCCTTCCTATAGAGTCGGTTCCGATCGTAAATGAATTCCTTGATGT
CTTTCCTAATGACCTTCCCGGTGTTCCTCCCGAAAGGGAAATAGATTTTGGCATAGACCTCCTCCCCGATACTCAACCCA
TTTCTATCCCCCCTTATCGTATGGCCCCGGCGGAGTTAAAGGAGTTGAAGGAACAATTGAGGGACTTGTTGGAGAAGGGT
TTTATTAGGCCTAGCCAATCACCATGGGGTGCACCGGTGTTGTTTGTGAAGAAGAAAGATGGGTCCCTTAGGATGTGTAT
TGATTACCGGCAACTCAATAGGGCCACCATCAAGAATAAATATCCTCTTCCTAGGATTGATGACTTGTTTGACCAATTGC
AAGGGGCTAGCCACTTCTCTAAGATTGATCTTCGGTCCGGGTATCATCAAGTGAAGGTGAGGGAGTGTGACATTCCCAAG
ACAGCCTTTCGGACTAGGTATGGACATTATGAATTTGTGGTCATGTCCTTTGGGTTGACCAATGCACCGGCTATCTTCAT
GGACCTAATGAATAGGATCTTTAAACCCCACCTTGATTCCTTTGTTGTGGTCTTCATTGATGATATTTTAATCTATTCGC
ATAGCGAGGAAGAACATATGGGTCACTTGAGGGTTGTGTTGCAAAGATTGAGAGAGGAGAAGTTGTATGCCAAGTATGAA
AAGTGTGAATTTTGGTTGAGGGAGGTTGCCTTCCTAGGTCATGTGGTGTCGGGGGATGGTATTAAGGTAGATCCTAAGAA
GACCGATGTGATTAGAAATTGGCCTAGGCCATTGACCCCGTCGGATATTAGGAGCTTCTTGGGCTTAGCGGGTTACTATC
GGAGATTTGTGAATGGGTTTTCTTCTATTGCTTCTTCCATGACTAAGTTGACACAAAAGAAGGCTAAGTTTGAGTGGACC
GACGAGTGTGAAAGGAGTTTTCAAACCTTGAAAGATAAACTTGTGTCCGCTCCTATATTGTCACTACCGGATGGGCTTGA
GGGATTCGTTGTGTATTGTGATGCTTCTAGAGTTGGCTTGGGTTGTGTCCTAATGCAAAATGGTAAGGTGATAGCCTATG
CGTCTAGACAACTCAAAGTGCATGAAAAGAACTATCCTACACATGACCTTGAATTAGCCGCGGTGGTGTTTGCTTTAAAG
ATTTGGCATCATTACTTGTATGGGGTACACGTTGATGTGTTCACCGATCATAAGAGCCTCCAATATGTCTTCACCCAAAA
AGACCTCAACTTGAGACAAAGAAGGTGGCTAGAATTTCTTAAAGATTATGATATGAGTGTGCATTATCATCCCGGTAAAG
CTAATGTGGTGGCGGATGCTTTGAGTAGGGTGTCTATGGGTAGCCTAGCTCATGTTGATATTGGTGATAGGGAAATGGCT
AGGGAGGTGCATCGGTTGGCTAGGTTGGGGGTTAGGTTGGAAGAAATTAGTAATGGTGGTGTGGTCGTTGTTGATGGTGC
TAGGTCTTCCTTGGTTGATGAGGTGATAGCAAAACAAGATCTTGACTCTTCCTTGTTAGAATTGAAGGCCTTGGTGAAAG
AGGGTAAGGTGGAAGTTTTCTCCCAAGGGGGAGATGGTGCCCTTAGGTACCAAGGTAGGTTGTGTGTGCCTTGTGTTGAT
GGTTTGAGGGAGAAAATTCTTGAGGAGGCTCATAATTCTTCCTACTCCATTCACCCCGGTTCCACCAAAATGTATAGAGA
TTTGAGGGATGTGTATTGGTGGGGAGGCATGAAGAAGGACATTGCCAAATTCGTCTCCGGTTGTCATAGTTGTCAACAAG
TCAAGGCCGAACATCAAAGGCCGGGTGGTCTAACCCAAGACATAGAGATTCCTACTTGGAAGTGGGAAGAAATTAATATG
GATTTTGTAGTTGGTTTACCCAAGACTAGAAAAGGTTTTGATTCTATTTGGGTGGTGGTTGATAGGATGACAAAATCGGC
TCATTTTCTACCGGTAAAGACAACATATGGGGCGGAAGATTATGCAAGGTTATATATTCATGACTTGGTAAGGTTGCATG
GGATTCCTCTATCCATCATATCGGACCGTGGTACTCAATTTACTTCACACTTTTGGAAGTCCTTTCAAAGGGGTCTAGGT
ACGAGAGTTAAGTTTACTACGGCCTTTCACCCGCAAACGGATGGACAAGCCGAAAGGACTATCCAAACACTTGAGGATAT
GCTTAGGGCTTGTGTATTGGAGCTTAAGGGTAGTTGGGATGATCATCTTCCATTGATTGAGTTTGCCTATAACAATAGCT
ATCATTCTAGCATCGGTATGGCTCCTTTTGAGGCTCTCTATGGGAGACGTTGTAGATCACCGGTTGGGTGGTTTGAGGTT
GGTGAGGTGGCCTTGTTAGGACCAGATCTAGTTATGGAGGCTCTTGAGAAGGTTAGGATGATTAGAGAAAGGTTGAAGAC
GGCCCAAAGTCGCCAAAAGTCCTATGCCGATGTGAGGAGAAGGGCTCTTGAATTCCAAGTTGGTGATTGGGTCTATTTGA
AGGTGTCACCCATGAAGGGTGTGGTTCGTTTTGGTAAGAAGGGCAAGTTGAGCCCAAGATATGTGGGTCCTTATAAGGTG
ATGAGGAGAATTGGCAAGGTAGCTTATGAGTTGGAATTGCCTAGCGAAATGGATTTGGTTCATCCGGTATTTCATGTGTC
TATGTTGAGGAAGTGTGTGGGTGATCCGAATGCCATTGTGCCTCTTGATGTTGTGGGTGTTGTTGAAGATAATTTGACCT
ATGAAGAGGTTCCAGTCCAGATTTTAGATAGACAAGTGAAGAGGTTGAGAAACAAAGATGTGGCTTCCGTTAAGGTCCTT
TGGAGAAATCAACAAGTTGAAAGTGCTACTTGGGAGGCCGAAGCGGACATGCAAATGCGATATCCTTATCTTTTCCACTC
CACTCAAGCTTAAAGTATTGATCTAAACCCTTTATAAAATCTCAGGTCTTAAGTTCAGCCACCATGTCATTGCATACATT
CATGTTTAAGTTAACAAGTTCATTGTGGTTTTACAACTATGTTGAAGTTTTTGAAATGAGGTGTAAGTGCATTGTTGCAT
CCCTATGTGGGCTGAATTTGCCATGTTTGTGTTTCTCATGTACGTTTATTTGACATTCGGGGACGAATGTTCCCAAGGGG
GAGATATTGAAACGACCCCAAAAATGCCCGAAAATGTGCTTCGAAAACACCTAAAATTGTAATTTCCATATATCTCAAAA
TCCATGCATCATTTCGGAAATTCGACTTCATATTCTTATTCAGGGGGTCAAATTGAGTGGGAAATGAGTCTAACCCGAAT
TTTAGAACAACCGTATCAAAATTCGAAAATCGCAAAAAAATGCGATTTTGAGGGTCAACTTTAAAGGGGCATATCTCTCA
GAACACAAGGAACTGGAAGGAGCTCAAACTATCAAAATTAAAGCTCTGTGAGTTAGCTTTCCAACGCAATTTGTTTCACC
TAATTCCGAGTTAGGATGAAGGAGTTATGACCATTTTCGTAAAACCTGTCCGGCAGAAAATGCAAATTTCAGTAGCCGAA
AACACTGTTCACCCGCCTCATTTTTTTTTTTTCTAAGTGTTGGGACGTTTTTTATAAAAAGGGGACATATCCATACTTAG
TCATTTAACTTCAAAACATCCAAAAACTCTCTCTAAACCCTCTCCAAAAATTCCACCAAGATCATCAACCAAATTCAAGG
ATCCCAAGCTTTAATTCCGGATTCAAGATTCAATCTCAAGCAATTCTCCATTCCAATCTTCATCAAGAATTCTCCAAAGT
TGAGGTATGTGGGTTGATTGTGGAAACCTTCCTTTCCACAAGTCCAACCATTTATCCTCTATTTTACTTCAAGTTTATGG
GTCCTTATGATCGTTTATGAACTCTTGAATTATGGAATTACTACTACACATCCTATTATGGTCTATTTTTGTATATTATC
ATGAAATGGAATTATTATATGATGTTTATGGTTTTCATGCCTCGATGATCAAATTATGAAGGTTGTTATATATGTATATA
TATATGTATGTTGTTGGTGGGCTGTTTTATATGGATTTTGAAATTGGTTGGACTTAGTACTCTTAAAACACATGATTTTA
TTTACATGAACAAGTAGCCCACCATATGTTTGATAAAATGCCATTTATAGAATTCTTATGAAATGGAAGGTCCAATGTAC
GTCCTATGAGTCGGATGATTATATAAGTATTGAAATGATGATGAAATGGATACATGTATATGATTTTCTCTATATAGTGT
GTGAGTCGACCAAGCCTAGCTCGGGGGGTTGTAGGCCCGGGTAACCGTATCAAGGGGTTGGTACCTTGGTTGCCTAGTAC
GGGGGGTAGTAGGCCCGTATAACCGTATCGAGGGGTTTGTACCTTGGTTGCCTAGTACGGGGGGTAGTAGGCCCGTATAA
CCATATCGAGGGGTTTGTACCTTGGTCCCTAGCTCGGGGGGTGGTAGGCCCGGGTAACCACATTGAGGGGTTTGTACCTC
TTTCGCCTCTCCAAGGGGGTGGTAGGCCTTGGAAATACTATATTGATGGTCACTCACTACACATATACTATGCCCTACTA
AATATGATTTTTATATAAGCATCATTATATATATCATCTCATTAATATGCTATCTATCGGGTACGATTATGCATTTTGCC
TATGATATACATCCCTTGTTGCATTGCATTGCATCCCATATACTTAGTACATTCAAACGTACTAACGCATACTCTATGCC
TACATGATGTCACCATGTAGGGACCGGAGCACCGCTTGACCCTCGTCCTCCACGTGGCTAATACGATTTTCTATCAAGGT
TATTGGTGAGTCCTCCATTCCGGGGACGTTGCTTATGATCTTTCGCTATATATAAGACGTTTCCTTTTAGTTATGTTTTG
ACTATGAGGGTGAGCCCAGTTGTTTGTCTTGGCCCCCGCTAAAGTACCTATGTTTAGAGGTGGTGTTGGACAAGTTGTGT
ATTATGTTTGAGCTTGATTCATCTATGGTATTTATGTATCATTTCTTCTTCTTTTTTCTTGCTCCCTTAGTCCCGATTTC
CCCCTTGATTATGCTTATCGCTTATGGTCATTTTAATTGCTTCCGCGACCAATGATGTGTAAGATACGCTATGAGGCTTG
TTTGGGGTTCCTTCGGGTTCCCCATTCGCCGGTCACGTCTAGGCCCTAGGCTTGGGTCGTGACATTAAAAGACCAAAGTA
CCCTTCTAAAATCTGGTTTTGACTTTCCTTATCTAGACAACCCGACTTCAAATAGGCATATCTCTTTCATACGAAATCTA
ATTGAGCAAAATTGGTGGCATTGGAAAGATAATTCAAAGATATTTCCTATGGTATCTGGTAGCACACCTAACTCATCTTG
ATCTAGGATTTAGGTCGTTTGAAGTTGACCTAAATCTCATACTTAGCTTAACTTGGTCAAACTTTCCAAATTTGATTATT
TCCAAAAAAAACATGGCTTCTTTCTAATTCTAGGTCTTTCAAATAGTGAGGTGTTACAATATCTCCCCCTTGGTACTATT
CATCCTAGAATAAGATTACTCTTAGTAGGCTAATGGTGTAACATTCAACTTAACACCTAACAAACAAATCTAACACATTC
AGTATATCAATTAAAGAGTACTAAGAAGAGAATTAGTACCTTGATCTGGATTTCTCTGAGCTCAAAGTGATATGGATATC
ACTTCTTCATATCCTCCTCAACTTCCCAAGTAGCTTCCTCAACAAACTGATTTCTTCATAGAACCTTTACTGATGCTACT
TCTTTAGTCCTCAACTTGCGAACTTGGTGATCTAGAATCTGACCAGGAATCTCCTCGTAAGATAAGTTATCCTTGATACC
AATATCTTCGATTGGTATTATTAGTGAAGGGTCGCCCATGCACTTTTTTAACATGGAGACATGCAATACCGACTGAACCG
CTTCTAAATCTTGAAGTATATCTAACTCATAAGCTAAGTTACCAATCCTCTTGGATATTCTGTAAGGACCAATAAACTTG
GGACTAAGTTTCCCCATTTTACCAAATCTCTAACACCCTTCATGGGTGAAACTTTCAAGTAAACCCAATCATCTACTTCA
AACTCTAAGTCCCTTCTCCTAAAATCTATATAAGATTTGTGATGACTCTGCACTATTTTCAACCTCTCTTGAATAACCTT
CACATCCTCAATGGCTTGATGAACTAAGTCTGGTCCTATCAACCCAGATTCACCAACTTCAAACCATCCAATATGAGATC
TGCATCTTCTCCCATAAAGAGCCTCATACAGAGCCATGTGGATGCTAGAGTGGTAATTATTGTTGTAAATAAAATCTATG
AGAGGTAGGCAATCATCGCAATTTCTCTTGAAATCAATCACGCAGGCTCTCAACATATCCTCTAAAGTCTGAATGGTGCA
CTCTGCTTGACCATCAGTCTGGGATGGAAAGCAGTACTCAAATTCACCTTTGAACCTAAACCTTTCTGGAATGACTTCCA
AAACTGTGCAGTAAATTGTGCACCTCTGTCTGAAATAATTGACATCGGAACTCTATTAAGTCTGACTACCTCTTGAATAT
ACAACTTCACATAATCTTCCGTTGAATGGGTAGTTTTTACCAGCAAAAAGTGGGTAGATTTAGTCATCTTATCTACAATC
ACCCAAAGAGAATCATGTTTTCTGCGAGACCGTGGTAAACCTATGATGAAATGCATATTGATTATCTCCCACTTCCATTT
TGGAATATGTATATTTTGAGCCATACCACCGGGCCTCTCGTGCTCTACTTTAACTTGCTGGCAATTCAGACACTTAGCAA
CAAACTGTGTAATGCCCTTCTTCATACTATTCCACCAATAGACTTCTCTCAAGTCACGGTACATCTTTGTGGAACTCGGA
TGGATAGAATATCTGGAGCTATAAGCCTCCTCCATAATCCTTTCTTAAAGGCTATACACCCTTGGTAAATACAACCTACC
TTGGTACCTCAAAACACCATCTCCCCCTATTTCAAAAGCCATTACTTTTCGCTTATGAACATTTTCCTTCAATTCAAGCA
AAATGGGATCTTGGTCTTGTTTCTCTTTAACTTCTGACACTAATGATGATTCATCAACATTCATCACTACTACTCTTCCA
TCTATGGAATCTATAAAACCAACCCCTAATTGTGCAAGTCTATGCACATCTTTTGCTAACTCTCTCATATCTTCCTTGAA
ATGGGCGGTACTAAACATCGATAATCTACTCAAGGCATCAGCAACAACATTAGCCTTACTTGGGTGATAAAGAATACTCA
TGTCATACTCTTTGAGTAACTCTAACCACCTCATATGTCTGAGGTTAAACCCTTTCTGACTAAACACATACTGAAGCTTC
TTGTGATCGGTGAACACATCTTCATGGACACCATAAAGATAATGATGCTATATTTTCAAAGCAAATACTATGGCAGCCAA
CTCTAGATCATGGGTTGGGTAGTTCCTCTCGTGAACCTTAAGTTGTCTGGATGCATATGCCATAACTTTGTCATTCTGCA
TAAATACACAACCCAATCCAATTCTGGATGCATCACAATATACTACAAAACCTTGTGTACCCTCTAGTAAGGTCATTTCT
GGGACAGTAGTCAACCTCTTTTTCAATTCCTGAAAGATTTTCTCACAAACTTCAAACCATTGAAACTTCACTGTTTTCTG
AGTTAACTTAGTCAAAGGGGATGAAATAGATGAAAACCCCTCGACGAACATTCTATAGTAACCAGCTAATCCCAAGAAAC
TCCTAATATCAGTTGGAGAAGTTGGTCTAGGCCAATTCTGCACTCCCTCTATTTTCTGAGTATCAACTATAATTCCATTA
CCGGAAACAATATGGCCTAAGAATGCCACAGACTCAAGCCAAAACTCACACTTAGAAAACTTAGCATACAACTCTTTATC
CTTTAGAGTTTGGAGAACTATTTTGAGATGACTAGCATGATCTTCCTCATTCCTCGAATAGATTATAATGTTATCAATGA
ATATGATAACAAAAAGATCCAAATAAGGCTTGAATACTCTATTCTTAAGATACATGAATGCTACAGACGCATTGGTTAAA
CTGAACGACACGACCAAAAACTCATAATGACCATAACGGGTCATGAATGTTGTCTTAGGGATATCACTTTCTCTTACTCT
CAACTGTGATAGCCAGATGTGAGGTTGATCTTAGAAAAACAAGTGGCACCCTAAAATTTATCAAAAAGATCATCAATTCT
CGGAAGAGGATACTTATTCTTAATAGTAACCTTGTTCAACAAATGGTAATCTATACACATTCTAAGAGAACCATCTTTCT
TTCTCACAAATAGGACCGGAGTGCCCCAAGGTGAGACAGTTGGTTGAATGAAACCATTATGTAGAAGATCTTTCAACTTC
TCTTTTAACTCTTTCAACTCTGCTAGTGCCATTCTATATGGCGTAATAGAGATAGTATGAGTATCGGGAAGAATATCTAT
ACCGAAGTTTATTTCTCTCTAACGAGGAACTCTGGGAAGATCATCTATGGAAAGACTTTTGGAAATTCACTAACAAGTGA
AACTAACTAAATATGAGGTGTCTCAACACTAGAGTCATTAACTCAGACTAAGTAATTGACACAACCCTTGGAAACGAACT
TCCTCATAGGTATGAAATAAAACGACCCTTAGGCACTGCTGAACTACTCTTCCACTATATCACTGGCTCATTTTGAAACT
GAAACTTGACTACTCGAGTTCTACAATCGACTGAGGCATAATAGGCATGATGCCAATCCATACCTAGAATGACATCAAAA
TCTACCATATCTAACTCAACTAAGTCAGCCATGGTTCTCTTGTGATTGATGGAAATGGTACAATCACGATAGACTCTTTT
TTCTAGAATAGACTCACCAACAGGTGTAGAGACACTAAAGGGATCAAGAATTTTCTTAGGAAGAACATCAAAATTCATAG
CAACATACGGAGTTACAAAAGATAAACTCACGTCAGGATCTAGCAAAGCATAAACATCAAAGTTAAATACTTGGATCATA
CCAGTGACAACATCTGGTGAATCCTCATGCTCTTGACAACTAGTGATAGCATATAGGCGGTTTGCTGCTCCACCAGTCCC
TGAAGTAGCTCCTCTAGGTGCAGCCATGTCTGGTTGAGAAAATGAAGAATATTGGGCTCTATTGCCCCTATTCCCACTGC
TCTGTCTATTCTTTGGATACTCCTTCATGACGTGACCCTCTTGACCACACTTCATGCAGCAGCCCAACTACCTCATTGTG
GCACACTACCTTAAGACTGTGCAGGTCTAGCTCTGAAATGTTGTGAATTCTAACTATTGTACTCACCTTTGTTCCTTGGT
ACAGGCGCACTAGCAGATGATGGAGCAGGTCCCTTTTTCTTTTGTTGGGATGAAGACTGGTTCACATTACTCTTCTGCTT
CCCGGACTCATTCCAGATGTCTTAACTCTCTTATTCTTAAACTCTTTTCTATCCCTCAGTTTATGCTCCTTAACTTGTTG
CACATGGATAATTAGCCTTGCTATGTCCATATCCCTTATCAGCATAGCTTCCTTGCCTTCCTTGCTTGACAGGCGAGATA
ACCCAACAATGAATAAAGTCGTCATGCTCCTCATGTTAGCAACTATTTCCAGAGCGTAGTGGGAAAGTTGTGTGAACTTC
AGACTGTACTCATGAACACTCGAAGATTCCTTCTTAAGAGTGAGGAATTCTCGTACCTTTGCTTCTCTCGCTCACAGGGA
AAGAAATGCCCCAAAAAGGCCTCCTCAAACAACTCCCAACTCACAATTGGTGCATCCTCAACCCTATTCTTTTTCCATTG
ATCGAACCAGATTCTAGCAACACCCTTTAGTTGGTATGCATCTAGTTCCACTCTCTCAGTATCAGTGAAATGCAGAATCT
CAAAAACCTTTTAAAGCTCTTCAACAAGAAAATTCGGATCCTCCATGACACTTGAACCAGTGAAGTCTGGAGGATTCATC
CTTAAGAACTCTCGGATCCTTGATGTATCAGTCACATCCTATCGAACTCCTCTCTGTCCAACATGGTTGGTCACAGCTTA
ACTCAACATTCACATAGCTTCCCAAAATTCAACATTGGTGACTTCTCCTTGGGGTTGCACTTCTGGTGCATTAGGTACCC
CTTCTTCATGTGGATCAACATTTTTTCTGGCAGGACAACCTCGGATAGCTCTTCGTGGAGGCATGATCTGAAAGATACTC
GCAAGCATGAGTTAGAAGAAACTTTTATAGAGATAAACTCTATCGCACGAAAAAAAGGATAAAGGAAGTAAGATAGTTCC
TAAATATTACAGCTTCCTAATTATAGATGTGGCGCGCTTCACACCGATAACTAGGAATCTACAGATACGGCTTCATAGAC
AGCCTAGGACTCTTGAACTCTATGCTCTGATACCATATTTGTCAAGCCCTGAGCCTACACCCTGGGCTTGGCTTGCACTC
AAGAACCATTGTTGGCCCCAAGTAAACCCTTGGCTTGTCTTACTACTCATCGGAAGACTTAAATAACAAGAAGATTGTCT
CAAAGATGAACTCATGAAATAAACCTAGAATGTCTTAAAAGAAACATTCAACTAGCCAAAGTGGAAACTAAAGTCTTAAC
ATGAGCAATAACAATGTAAAGAAAAAAAGGACTAACTCACTGTCTATGAAGCCTTTAAAACTATGAGGGATGTCGGGACA
AGAACCTGATCATCCTAACAACTGAAAACTATTAAAGCAATGTAAATAGGGATCCTCCGAATAGCAAGGAGGCTCACCAC
AAGACTCTGAATGCTCCACTGGATCAACGAAGCGCTGGATGCTGATCCTGGTTACCTGTATATGTATCATAACAACGATG
CAGGCCAAATGGCATCAATACATTGAATGTACCAGCATGTGAGGGGAAAACTAAACATGACATAAGCTTGAAAGGAGCTT
GAAAGGAGCTGAAAGAACATACCTGGGCTCAGTACAACTCAACTAACTCATTTCAATATAAAGCAATAATATAAATGCAA
TATAAAGAAAAGCATTTAAAACATTAATAATAACTGTGTGTATTTAGAAATACAATAGTAACTTAGTCTGTATGCAAAGA
TACACAATAAACTCTGTGTATATAAGAATATGAAATACTTATGTGGGAGTATCTCTAATCGACACCCATAACTTAAGAGT
TATGTGATGATACAACGTTTTGCCTCACACTGCCAGGGTCGTCCTATACCTTTCCAAGGGAATATAACCTAACTCACTAA
GTGGATCCACTAGTCTATGCAAGAAAGAACTAAGAAATCATCTAAATGTATGACCCTTTCTACCAACGTTGGCTACATGG
TTTATGAAGACATTGAGTTATTATGAACTCGTCCCCACATCGGTGCTCAATACTACCCCAAAATACTCAGCTCATATGTT
TAAAAACAACAACTCTTTCTGTGATTTGAGATAATTACTCAAAAACTAGCTCAAAGGCTCTCTTGGAAATTGTTGTTTCC
TCTTTTGTTTAAATGTGAAAACATGTTACTCTTTAAGAATACATAGTCCCCATATACTCTTTTGAAGAAATGAACCTCAA
TCTTTACTCTTTACTCAACTCAAAACTCAAGTCTTAAAAAGAAAGTTAAAGCGTTTGTAAAAGACTTTTGGAAAAATCTA
TGAACTTCTCTTGACTTGACTCTTAACTTTCCTTGAATTGAATTATGGATTCAAGGCTCATGATATCATATTTATGGATG
ATCTTATGTTGTTTAGACGTGCCTTAGAGTGCAGAAATCAACTAGAAAACTTAGGTATGATTCAAGGGAACTCATACGGA
AAGAACTGGGAAAGGGTAGAAGACTTAGCGCTTTGAGTGGCGTGGGGTGCCAGAGGGAAAACTACAGAAGCTGGGTTGGG
GCGCACTGGCTGGCGCAGTGCCCCAGAGCCCAAACATTAGACCCCAAGTTGGGGTGCTCTGGCTTACGGGGTGCCCCACA
CCCCTTCCCCAACTTTGACGAATTTTCTTGGTCATTTCTTAACCCTTAACCAACTAGATTCGATAGGTTCCTTCCCCAAA
CATTAGATCCGAATATATAGTCAAAATATGCAAGAATACACTAAAAACAACACCTAATTTCATGAATTTAGATCAAGAAC
TTCTCAACAACTTCAACAATCAAGAACCCAATAGAAACTTCACAGAAATCCATCAAGAACTCCATTTCTATACTTTCAAG
AATGTAAATTCGCTGAAATAAATCATGTTGGCATGTGGGTGAACGAACCCACTGCTATGTGATCTCACATACCTCATAGG
GATTAACCCTTTGCGAAATCCACAAGCAATCCCTCAAGAAATTGACGAATTCTTGCTTCTCCTCTTTTTTTCTCTTCTCT
TCTCTCAAAACCCTAACTTTTTTTGATAAAGCATAAACTGAACCAAATCAGTTTAGACCCAAACATTATTACCAAAAACA
AAATTAAATAATTGGGTAGTGAAAAGATCAAAGTACCCTTCTAAAATCCGGTTTTGATTGTCATCATCTTGACATCTCGA
CTTCAAATGGGCATATATCCCTCATACAAACTCGAAATTGAGCAAAATCGATGGCGTTGGAAAGATAATTCCAAGATATT
TCCTACTGTATCTTGTAGCACACCTAAATCATCCTGAGCTAGGAGTTATACTCGTTTGAAGTTTACCCAAAACTCATACT
TATCTTAACTTGGTCAAACTTACCAAATTTGATTATTTCCAAAAAAATGGCTTCTTTGTAATTCTAGTTCTTTCAAATAG
CGAGGTGTTACATAAAAAATCAACCCAATTGTCACTCTAAGGCTTTCCCAAGCCAATCGATATCGAACTTGTACCAAGCA
TGGTACCCGAGCCAACTAATAAGATACCCCGTACCATGCATTGTACTCGAGCCAATCAATATATGTACTAGGCATGGTAC
CTGAGCCAACCAAGAGAAATATTGTACCAGGCATGGTACTCAGCCAACCAAAAGTCATACATCACACAATCACAATCACA
ATGAGATACAATTACCCTTGTAAGTATAACAAAATAGGACACATTCATTGCATAAGCTTATCAATGAATTCCCATTTCAA
ATTCATTCCTTTGATCCCGGTTAACAATGCATCATATAAGTTGTACTCTAGAAATAATGATCATGCATACATTATGTAAT
CAGGAATAACCCATCATCATCTACCTTACAGATTCCTTAAGAAGCGTCTTTGCTCATAACAGATTATCTAGAATCAGCCC
TCCCGGAAGGCACCTAGAACTCATCATCAAGTCCACATTAGCTAATCCAATACATTACCATCTCGAACAACAATTAACCC
TTCTTGTAACCATCTAGAATCCATGCTCGAAAGCCTATGCGTGCAATTTCCCAAGAATTTACAAGATATTACGTAAATAA
ATATAGGTCTAATTACTTAGTTAATCCTAGTCTACCTGGATGCCAAAAACTGCTGGAGAATTTTCAAACACAAGCTTTTG
ACTCTGTGGAGGCAAATCTTGACGGGCTTATGCCTGAAATCCATGGGTCTTGACCCCCTTTGTGCTCAAATCCCACCCAT
CCCTTTTACCAAGCTTGGAGCAATTTCAAAGGGTCTTTTGAGTAACCCTAGTCAACTTTAGCACTAATGACAAGGAGGAA
AAATAAAAGAATCTGTGTTTATGAGTTTCTGTCTTGTCAGCCTACTATAGCGGCAATATTCATGTTATGTCGGGATGACG
TCCGCCTAAATAAATTTCAAAATTTTCATCAATCACCCTAATTTATTTGGCGGTGTAATTTTTAAAAAAAATCTTGGGAC
TTTGCACGAGGTGCCTCTCGAATAACAATGGAATAGATCATTACATTAAGTAATATGAAATAAAAGCAATATAATTTTTT
ATGGGTGAGAAATCAACATTAGCCATAATATATCGATCAAGAATGTAAAAGGTTAATAAAAGGAAACATATTTGATATTA
AAACTTAAACGTCCATACATATTAGGAGCTATTTAACTATGGAACCACACATGTTATTTTAGGAAAGTATTTTGATTTAA
AATAGGAAAAGGTACAAGTACCCCCTAGACTATGACCCAAATCTCAGAGACACACCTTAACTAAACTAAGGTCCTATTAC
CCCCTTTGAACTCATTTTTTTTGTAATTTTGTACACCTTTTTGGCTTACGTGGCATACAAGTATCTCCCACTCACCTCAA
TTGTGTGGATTCACGGAGTGTGCCACATAGGTCAAAAGGTGCACAAAGTTATATATAAAATGAGCTTCGGGGGTAATAGG
ATATTAATTTAGTTAAGGTGAGGTTATGTGTTTTCGTTCATAGTGTAGGTGGGACTCATGCCTTCTCCCAATTTAAAATC
AAGAATTGTAGAGTTTTATGCTATCATAGTATCACTAGTGTGTTAACACATGAGTTTGTGATTTATGCAGCGTCATTATG
AATAATTTATAACACCATCAAGTTATCTTAAGAATATTTATACGTAAAACCTCCTTAAAATAAAACGCTTAAATCTTGAA
ACAAGTACGGTACTTGCTAAAATAGGGAAATATACACACAACAACATATCTAGTAAATTCCCCTAGACAAGATCTAGGGA
GTGTGATAAGTTAGTAGATTCTATCAGATTATTCTGAGGTAGGGAGATTATTTTTTATAGACCATCAGGTAAAGAGAATT
ATTCTTTTTGTAAAAAATGTTTGAAAGAGAAGTAAGCGTAAATAATCTAAAATAAAGACGTTAACTATGATCAATGTTAT
AAAATTATTCATACTAGTTGTATATATTATTTAAACCGGTAATATATAGAACCTAGTTTTCTCCAAAAGTTAATTTCCTT
AAGATAGACAAAAGCATCTTTTTTTCTCCATTTGTCTTTTCGCCTTTTTAAAAATGAAGTGAATGACATAAATTTAGTAT
TTCTAATCTAACTTTTTATTTCAAAAATGTTTTTTTTTGTTTAGAAGAAAACGATGAAAAAAATATCCAAAACAACAATT
GATGGATAGTTAGTGTACCGGTGTGGAACACGAGCCATCCGTAGAAAGTGTACCAATGTGATACGAATGGCTCAGGTACC
ATTTCCAAATTAATTCAGAGTATTGATATTTAAATTGATTTTATTTTCATACTATATCAAGTTATATAGTCAAGATTCTT
TTCTTACTTTCTTAACTCAATGTGATGATATTTAAATTGATTTAGTTTATTACTATATTAACTTATACGCCCGAGATTCA
GTTCCATGCTTCAGTAACCTATACGATCAAGGATTTAGTTTCACAGTAATGGTCACATTTACCAATTATCTATGAGTAAA
AAAATATTGACGGATGTGTTTATGCTTGCTGGAACGTAGCACATGAACAAATTAATTTTAAGATTTAAGATTTGACGGGA
AAAGAATCTACAAGTTATTGATTTCACGCGCTATCTTCAAACAACATTTCTTAGAAACTTGTAATTTATTGTGGGATTAG
AGATCATGCAAGGTTATTTGTAATCTCTTCTCCACCACATGATCTCTTCAACAACAATTTATAAGATGTAGAATCATTCG
AAACAGAATATTTTTTCTAATTCTGAACAAGGATGAACGTCCGAAAATCATAATGGAAATGGAGAGCACTACGCAGTTGA
GGAAAGAATGTGAGAAACAAAAAGAGTTGTTGAACGCCCATTTTTTATTTTCAAGGGTCAAGTCATCATAGCAGGATTGT
TTAAATTTCTTAGAGTATCAATTTGATTTCACTAAATAGAATCTAGTTATTAAATGGATTATTAATTTGGAATAAATAAT
ATGAAAAGATATTTTTAAATGATATTTTTCATTTAGTCTTATACTCTTCTCTTTAACTAGTTACAAAATTAGATATGTTA
ATTAATCCTCTGTTTTATGGATGGATAAAAATGAAAATAGAAGAATAAATATTTTCATTCACTTAAATTCTTAGCTTCTT
CATTTCCTCACTAGCATCTAAAATGGAAGAACTTAATGGAGAGAATAACGTAGGAGGATGATTTGAAAAACAAAAAGCAA
CAAGATGTGTTTTCTTATTTTCAAAAAATGTCTCCTAACACTAGATATATCAAAGATAAAATGGAAAAGAAAAATAAAAC
TACTAAATATGATTTTATGGCAACCTTGTAATGAATCTAATGCTTCATATTTCATAACGTTTATAAAGTTTCGTTAGTAT
TATATTTGGTGTGCCAATGTTTCATATATTTTTTAATAACGTTGGCTGCAAGAAAAACTTAGCACACCTCAATTAATTCA
CTGTATATTTACTACTCCCACTTATACATGTACCCAATAAGTGTATATATCCATTGATGTTTTCACCAATGAAAAGATAA
TTCTTAATATTATTAGCCTCTTTGAACATTTTGTCTCAGTATAGCTTAGTCCAACTTCATTGACCACAAGTTATATCTTG
AGTTCACCATAGTCTCATCATAAATTTTACGTTTAATAATAATCTAATAGCATTAAAGACTTAGACATTTAGTACAGAAA
AATTAGTCACCCATTTTCAAAAAGTTAATAACATATAATTTTATCTTATTTTCCAAATGTGAATTAATATTTTTTGGCAA
TATAATTAATTTATTTCTTTATCAACTAGAACATTTTATTTATTTTTTCTTTCTTTCTTTATGAGCTTCAACATTTTCAT
AAAGAATCACCATATCCGAAATTTTACTCAGTGAAGAGATAAATGGAGAGAATAGTGAAGGTAAGCAAGAAACTTCAGAA
TCTATTGAATAAGAAATCTTGATTTTCTTTGATCTCATTATAGAAATCCTCTTAAGCCTACTAGTGATATCTCTCTTGCA
GTTCAGGTCTGTTTCATAAACTTGGCTTCCTTTGATCTGTAGCTCTTAGTTTATCAAGTATCATATAAGTTTATTAGCTA
ATAAAAAAGACTACACCAATCATAGGCTTATGTTAAGGACTGCCCATCTAGAAAATAATCTTAAGAATTGTTCTCTTAAG
TCTTTACTTTATGAGTTTGTTATTGATGAATATGATATGGATTATCCCACGAAAAACTCTCATAGATATTCTTTATCTTG
GAGTTCTATAAATAGATTGATTTGTTTTGCAAATATTGCAAAAGAATTATTTCTATGGAACCCAACAATAAGAAAGCATA
GGAAGTTACCTGATTTTAAACCTAAAGTGAGCAATGTTTTCCATTTCTTATATGATTTTGGATATGATGAGATTCATGAT
AATTATAAGATAGTGTGTATTTTTATTACTATTGGTCATCACCGTGATTTCAAGAGGTCAATATATATAGTCTAAGAAAT
GATTCTTGGCAAAGAATTGGTTATTCTCAGAATGGGACACGATTAATTAGTTAAGGTAAGTTTGTGAATGGAAAGCTTTG
ATGCGCAACTACTTCTGGTTTTGGTTACTAAAGGGGGTGGAGCATAACTTCTTTCGATTTGGGTGATGAGAAATGGAGAA
AGGTGGAACGGCTCCACTAATGAGAGAGGGATGGTATTCTTCTGTTGGGAGCATTGTGATGTAATCTATCTATGCTTTGT
CGTAATTTGATTGCTCAAGTAGATGTGTAGTCTATGAAAGATATAGAAATAAATAATCTTGGACAAAAATGTTTAGCATC
AATCATACTCCTCCAGAACCAATGGATTATTTTCTTTCTCAATCTTTTTATTTTTCAAAAGGGTGGTGAATTTTTTGTTA
TGTTTGAATCAATTTTCATGATATACAATCCAGAGAATAATTAGATCAGAATTTTCAAGTATCCTAAATTTGTTAATGTT
CTTACGATGGCAATCTACATTGAAAGTCTAAGTTATTTCCCCTTTCACAAAATGAATCAAGAATACAACAAGAATGATGG
CGGCAGAAGGTCTGATGATTTTAATGTGCTTAACTAATGTTGAAAGAGTTCCACCATATGCATTTTGCAAAGTGCTATTA
TACTTCTTTTTTTATGAAATAATAGAAAAATCATTACATATTTAAGGGAGAGAATTACCCCCCACTTCTTTATGAAAATC
TTGTTTGACGTTTCCTTTTCTTTTTTGCATATTTCCACGAAAAAATATACTTTTTATCATTGTTGCTTATAGCTTATTAG
ATTTTTTGGTGTTGTCTTTTCATTAATTTATTTATTTGGTCAATCAACCATTAATTTTTTTTTTCATTTTAGTAGTAACA
TTGATATTAGAAAGCTACTAATGTAAGTAGATTTCTTTTTTTTTTCATGCAACTGACAACACAACTCCATATGTTTCTCC
ACTAAAAAATACTTTTATTACTTAGTCGACTAAAATCATTAGTCAGAACTTGATGTTAAAAGAATCTAAGACAAAGGGTA
TTGCAGGGGATAAAAACAAGGATTTGTAAATCAGATACAAACCATTATTAAGGATTAACACCTTAATCATACTATAACAA
AAGAGACATTTGATGGCAATAGGATTTTTTTACAGAAAAAATATTTAGCGGGGCAATTGAGTTAATGTCATTAGATTCAA
AGTCACTAAAGTCGTTAGCGGTATTTATATATAGTGTTTGTGATAAATACTTATATTTCTTATTGATTCTATTTATATAA
TACAAAGACAATTATACTATTCTACTAAATAATTACAACATTTTTTTTATTGTAGTGTCACATGGTTTTATCGTCCACTA
TATACAACAATTTTGCGATAAGTGTATAAAATTCGACACTAGGGTTTGGCAACATTACTTTCAATCTATACAAACCCTTC
TTTCAAAGAAATGAAAATGAGTTTGGTCATAATTGGATTCATCAGTTTTCTTTTCCTAGGTTCTCTCTCATCGACACTGT
AAAAAACCGATTTGTTGTTACTAAAGGGCGCCTCGTAAGGAGTCCCAAAGGTCCGAAAGTGCGGTGTGGAAATTTTAAAA
ATTTGAGCACACGATGATTTTGGCCCAAATGGAATTTTAGGTCAGGCTGACGTCAGCCCGCCATTATGAGAGACTTCCCT
CTGTGGAGGCATAGTGGGCTAATGATAATTCTCCAACCTAACTAATGTGTTGTCTTTTACTTTCCTCTAAATTTTGAAAG
GAAAAAACAGATTAGGGATGCTCCATAAAGCCCCTAAAGGCATTCAGCCCAAGGGAGAAATGATGGAAAAGACTTACGGC
ACAAGTAAGCTGAAAGCCTAAGGTATTCAAGTGCTCGTTCATCATAGGTTGTTTCTGCGAAGTCAAAATTTCATGGGCAA
GGTTCATCAACTAATGCTTTGTACCTAGGTACGCTAGGTTTCCTTTAACTGAGTGGTTATAACCGTTTACAACATTATAA
TTTGCATATAGATATTTGGGAAACCATAGGAAAGCATATGTAATGACAACATATTGATAATCTCATGCAATGAACCCGTT
ATGTGACTTGTGATTTCAAGTGTTATTCTTCATTTTGTTCTTGATTGTGCATGATTTTCTGTTTTTGATGATTGGCTCGG
GTACACACCTTGTACATGATATTCCTAGGGTTGGCTCGGATACCACATTTGGTATATACTAATGGTTGGCTCAGATGCCT
TGCCAGGTATGGGGATACCCATATATGGTTGGTTCGAGTACCCCACCGGTACCATAAGTATGGACTGATTGGGTATCAAA
TATGGTCGCGAATTATTTAATCTTAGCATGATGATTAGGCTAATACTCATTATCCCATACAAGAAACATTAGGATTGCCA
ATGTGTGGGACCACTATTTTGCAATCATGAGACAGTTCCCTATTTCGATTCACCTCACCAAGATGACTAAGAGTTTGAAG
TTCTTTACAAAAGCTAAATGTACTTCTTCATTGAACTAGGATATGTGTTGTGTTGCTGCAACCCTACATTTTACAACTTC
ACAATTAGGTACTACAAGAGTAGTTGGATAGCTACCATCACTCTGCTTAGAAAGGTAGAGGCCCTGGAAATTTTTGTAAG
TTGCTTGATACAAGAGAGGGAAGGCCAAAGGAGTTCGTGGTTAGCATCTTACAAGCCCTTATTCTCTCATTTTTATAATA
CGAGTGAATAACCTTCTCCAGTAAAAGGATGCAGCTTCACCATTTCCCCATGTCTTGTAATCTACATATATTAAAGCAAT
GTCCTATTGGACATTGTTTTTTGTATGTGGAATTACTCTTTTTCCTTATCTATTTTTGAGAAAAGAAAAACAGAGATAAG
GAAGAACGTAACTATTGTACCTAGTTCTTCTACACCTATTAATATCTTGAGAGATCAAGGAAAATATTTTATAATTATGT
CGAAACTAAAGTAACTATGATATATCTATGAAAAAAATTGACATATCTATGGCAAAAATTTGCACTTTAATGGGTTTCAA
TTCATATAATAAAGACTTGGGATGCTTCTCTTTTTCTTCAACTTTTGGAAACACAAGCTTCAATTCAAATGCTTGGAATT
TTCTTTATCCCGTTGTTTTTGGAAACACACAATTCAACTTTTATATGTATCTTTTCAGGTTTAAATGGTACCTTTTCAAT
AAGTTTCCATCAGACTTAAGAAAAGGTCTATGGGTTTCAAGTTATCTAAATTAAACTCATATTAATAGATATTTACTTTT
AAGGCCAAAAATTTTAATACTTTATTAGATCATATAATGGGTTAACTTTAATGATAACATATCTAAGTATAATATATTAA
TATGTGAGTCCAAGAAATAGAAATTACTAATGATCTCCCACTTGGACTACATACATTTATGAAGAATCATACATAGATGA
AACTTTATTATGCACAAACGTTTGCTATCTTAACTTTAATATCTCAAAATAATCTGGTTCATTGATAATATCAATATTGG
ATCAAAGCAATTTTTGTAACATATATTCGTAACTAAACCCATCAATGGTCATAAATATCAGCATTATCAATGACATAGAT
CAACTACAAAAATTACATGTAAAATGATCTATATTGTCTTTATTTCTAACTAGTCCTACTATATAAATTTAATGGTCCAA
AAACACTTTCTTATACCTTATATAATAAACACAATAGAATGTTTATACCTTTATTTTTCGGAGTTATCAATAAACACATG
AAATTCATAAATTTCATAAAATTTTAATATGTACAGAAAATAAACTTTAACATGACAAAATCATAAATAAAATGACAAAC
TCCCACTAAAGCAACTCATCATCAGACCTAACAATACTCATATGAGCCACATGCCCAATAAACACTTTAGGAGGCAAACC
TTTCATGAGTAGATCCGTAATCATTGAATTTGTACTAATATGATCGATTGACATAAAACGAATTTGAACTCTTCATTTCG
CAAGTAGAAATTCAATGTCAATCTAGAAAAATACTACAACTTTCATTTCGAATAGAATAAGTATATCCAGATATGTCCTA
ACATGAAATAGAAATTAAGTTCCATCCAAATAACGGTACACCAAAATTTTTCACTAATTGCAAATAAAAATCAGTATCTA
ATAAAATTCCAAAGACACCAATAGCCTCTATAGCTGCCTTATTTCCACTGCCCACATAGATATATCTTTTAACATCAATT
AGCACTCGACTCCTTAGGCAATCCTTTCTTTTAACACCCAGCAACGTACTTGGAACACTCTTTCTTCATGTAACCAAGTT
TCTTAAAAAAGAAATAGGGCTTTTGATCCATAGGTTCCGATGTTCCTTTGTCTGCATGTCACGACCCAACCCACCAGGCT
GTTTGGGCACCTACTCTCACACCGAAGTAGGAGAACCCTCGATTCCCAACGATTTAAAACATGTGGAAGATTAAGGAAAC
TGATATAATTTGCAATTTCAAAAGATTTTATATGATCAAAGAGTTCTAAAACATCTCAAGTTAAGACTTGTAAAGTAGTT
AACACCCCAGGGATCTAGTCTAAATAGGCACAAGAGCTTCTAAGATTACAAGGTATAAGCAAATAGCAAGACACAACTCC
CACCATGCAGAAGAAAAAAAGAAGCTATGAAACATCACCGACCCTGCATCCAGACTATGCCAAAAAGGCATAGCAAGAGT
AGTATCAGTAAAAACCACACGTACAGGTAGGCATCAACGGTCAACCCGACGCCCACCACATAATATAAGAAATCGACTAG
TAGGAAACTTGCAATAAGACCGGTCATTGCTCCATCTTACCATACCCGGATACCTTCAACATATACTAGCACCATTAACT
CTAATACTGGTCTCCAACTCCCTGCTCACTCAGTTCTTGATCATAACTTAACCATTCTAACTCATGGAAGGGTCCCCGAA
TACCACCACAAGCACTCCGACTAACCACTCACAATATACCCTTGCTTCTTCCACATTACCACTCAACCCTTGACCTATAT
CTCATTTTATCAAGGCTAATTAACAGTTAACTATGAACCCTTCCCCAAGGTAGGATCTACCTATTTATTTACATTACGCA
CACTACCCCCACTTCTCAACTTTTAAGAACACGGACTGCCCTCTACCTAACCAATAGCAACTCTTGGACCCTTGGTCCCC
ACTCATCGTATCACATCCCGATTTGGGGCTTGACCCTCCCCAGTTCATTCAACAACGAGATCCATAACAAGTTTACTCAA
CATAGTAGAACAATCATATATAGGCTAATATAATCATTTACCATTTTAGGAGTAATGTATCATTCCACATTCTCATTAAC
AAGTAGATACGACAACTAAATTCACATGCATGTAACAATCACAACGGTCCTCTCATGGAACCCATATCCAAAATGTTAGT
GTGTCAGAATATGACACCTGATCCAATATATGCATATGTGTGTCGGTACGTGACACCCGATCCAATGTATATATGTATGT
GTATCGGTACGTGACACCTAATCTAATTCATGTTAGTGTGTCGATACGTGACACCCGATTCAATGTATGTTAGTGTATCG
ATATGTGACACTCGATCCAATATATGTATATGTGCCAGTACATGACACCCGATCCAATACATGTTAGAGTGTCAGTACAT
GACACCCGATCCAATGTATGTATGTTGGTACGTGATACCCGATTCAATATATGTATATGTGTCGGTTTGTGACACCCGAT
CCCACCAGCGCATTCACATTCACAATCACATTCATAACGAACATACTTATAATTACACAATCAAGTATTAGGTTCATGGC
ATGCAATTGTACATAATTAGTCCTTTCCTTAGGCTTGATTCATACATCCCAATTCCATACATGTATACACATAACGAAGC
CATTAACAAGATTATATCACACAAACATGAATTCAACCATCACCTAACCCTAACTCATAGGACGAGGCATCCCCCTACGG
TACACATCATACACAACATCTAGGATCACAAATAAAATCATCTTTTATTTGGTGCACAAATCCTACGCATGAATTCTACC
ATCGATTAACAATATACTACGCAGCAAACATGGATTTATAACTACTCAATTAATTAAACCTAGCCTACATGGGTGCCAAG
TGGTTCCAAAGATGTTATAGCTCTGATCCGAACGATGAGACAGTGATTTTTTACCATAAATCCGCAAGCTATCAACATCC
CCAGGCAAGAAATCTCTTTCTCCTTCCTTCCCAAGCTTAAAGAAGTTTTTGGAGGGTTTCTAGTGTGTTCCTCTCCTCTT
TTTGGTGTTTTTGGATAAAGGAGAAAATTAGACCTCGCGTTATTTAAATTTTGTCTCATCCATCCCGCTCTGGCGGCTCC
TTACCCTCTAGAGCGCCACCGCCCCAGCAGCAGCTGTCCCGCTCTGGCGGGATGATGGCCAGTTATTCCCACGTTTCGTT
TTTTCCTTATTAACGACAGTTCGAGTCGTTACAATAGTTATCAATTTACCCCTCGCTCGTCCCTGAACAACCAGCGAAAG
AATCAGTATGGGCTCTTTCTCGGAGTACTTCTAAACTAATGAATCGATCCATTACAAAACCACGAAGGATGGTGATTTTT
CAAATCTGAAATAGGAAAGGTCCTATACTTATAGATCGGTTAGGGAAAATGAGGCAACATACGGAGAAAAGAACGCGTCT
AATTTATGCAGCCTGATCCCGCAAGAGAAAAAGTCTCTCGCTGAAGCGGGACAGCTGAGGCGAGGCATCTCCCACCATAG
CGAGAGATCACAAATAGTAAAGGGGGGGGGAAAGTAGAATGGTTTCCCCATTTCTCTCTTTTCTCATTCAAACTCTTGAA
AATCCTCTCTGAATCTTCATTTCGAACATCAAAATCAAGGTGTTGTTCTCGTCCCTTACGCTTTTTAGTTCAATATTTAC
TTGATTACTATTGCATGACGATAACAAATCAAATCAGAATAGTTTTTGGGTAGTTTTTCGAAATTTAACATAGATTGCTA
ATTTGGTCGTAAAAGCGTAGCATGGACACTTCCCTTACGTCCCCAACGTCTTCACAACGTCCTAGGCGTAAGGATTTTAC
AATAATATGGTAGAAATGATACCAAATTGGGTGGGGGAAGTTGAATAGTTTCTTGGTTTAAAACTCAGATTCGGACACCA
TTTAGGGGTTATTTTTTAAAAAATAACTGCATATTTAGGTCCTAGGGTACTTAATATACTCTGATCTTCTGAAATTCTGT
TGAAATCGAGGTTTTGGGACAACGAGGTGCCATGATCGCGCCTAGAATTCATCCCAGATGAAGGTTGCTCTGATGGAGGT
GGCCTTTATCCTGCTCTGGCAGCCTATCTCATCCCGATCTGGCGGGTTTTTGGGCCGCTGTGGCGGGACCTGTTAAAGAA
GTGGCTTGTTCCCTTTAAGAAAATAAAATTTATTTTTCCCTTTAGCCAGATATTGTCTAATCTCTTAGAATTCTAACGTG
TATGGTTCACGATTTTTGCAGGTTTATCTAAATAGCTGTTTTTAACTAGGAGAACCTACCTTTTATCCAGTTTTCTGATG
TTGCTAGTCGTGTAAGGCATCACGACTACCCAACAAACAAATTTTACTGTGAGAGGGGTTTTCAGCTACTGAATCTAGAG
GAGAGTGTGTCCTCCTTCTATGTTCGTCTCATGGAGTTTGGTTGGGCTCCAATGATAGAAGCTCCTCCTACGGCACACTC
CACATGGGAGAGGGAGATTTATGCGATCCTTCTTACTGTCTATTGTGATGACCCTCACCCCACCATCTGCATCTGGGGAG
TTGATATCCCCCTAGATGCTCCTTTCATAAATGATGTGCTCGAGGTGCCAAAGGTCCCAACTATGGACTTCGAGTCGAAG
CTACGAGAGATGGACTTGGGTTAGTTGAGAGATACAATGGTAAATCCTGCGCGCCGAGATCGAGTCTACTGTGCTACTAT
AGAGGGCATCACTAGCACTGATTGGTCACCGGATGCCAAGAGGTGGTTGTGATCTATCATGAGATTACGGTATGTTTGAT
ACATTTCACTTCATAGTTGTGTGTGTCTAGGGCCATTTTGTAGTAGAAATAATATTTTGTGTTATGTTTGCAAGAAATAG
GCTTGGACGCAGTTGAGTGAGATGACAACTGAAAATATGCAGAAGGAGCCACCCACGGAGTGACCTATAAACTGTAGGTC
CTTTAACGATCCATCTATGGGTAGGCGTAGATGGAGCATCAGGTAATTTTGACCAAGTATGGAACTACGAATCGATCCAC
GGACTCTAAGTCGACCTACAGGCCGTTCTGCACATCCGCCGAATGTGTTCAAAGAATTGAAGTTCCAGTACCAGATGAAA
ATCTTAAGTGTGGAGCCACGGAAGAGGACCCACGGACTGTAGGTCAACCTACGGTCCATCCTGCACAGCTGTCGTTGCTG
ATCTGAGAGTGAAGGTTCTAGCCTCTGTTGAAAAAGTTCTAAGTGTTAACCTACGGACCATAGGTCGACCCACGGTCCCT
AGGTCGAGTTATCAATCAAAGTCGCGTCCTAAAAGTTAATTTCCTTATTTTGTTTCCTTTTTTAGGACATGTTTTTCTAT
AAACAAGGTATGTAAACCTCATTTTTGGGGGTTAGACATTATTGTTTACTTTTAGTTCTTGATATTTTCTTTGAGAACTA
ACTTGCAAACTTTGGCAATTTGGTTTTTGAATTTTGGTTTATAAGATTTTTGCTTTGAAATTCAATTGGAGATTTTGGGT
TTCATCTACTCTAAACGTAAGTTCATGCATTCTTCTTGTCAAAACATGAATTGTGTTCTTTCAAGCATGAGTAGCTAAAT
CCACAACAAGGGTTGTGCAAACCATGAGCAATTAACAACGTATGAATAATAATTAAGCAATTCTTGAAAAGTGTTTATGC
ATGTATTGGTAATTATTTCGCTTAAAAGTCATTATAACGAGTGCACGCGTTATAACTCGCCTTGTTTCTACTTGCAGAAC
CAAGGATGTAGTTAATGAGAAAAGAATTATCAATAGAGATTTAGTGGGATGCTATCTAATAGTCTAATGTCAATTGGTGC
GAGGGTGAAAACTAAGCCATACATTGATGTGATGTCTAATCTGAGGTAAAGGTAAGGGTTAGTAAAGTATACACACGTAG
CCGGACCAAGGTGCGGGGTGAAATTCCCTATTTGGAGGACCAATCACTTAGGGATACCTATCTTACCAATTTTGCATGTA
AAACACTAGGAAAGGATTACTATTATTAGGATTACTGCGTTAAGAGCTTATGGGAAACACATACACCCTAGTTTCTCTCT
CATATTGATAACTCGAAGTTTGAATCCTTCTCACTTGTTACTTAAACAACAATCAGCTATTTGTTTTACAAATCCCCCCC
CCCTTTATTTACTTGTCTCGAAAATAAGTTAACTAAACGAATATAATAGTGAGTTAAGTTTAAGTCTGAACTGTATTCCT
CGTGGGATCGACCCCAACCTACAAGTTGGGTTCTTTATTTGACAACGATCGCTTATACTTCTTTAGGGAGGTGTAATTTG
AGCATATCAAATTTCGGCGGTGCTGCGAGGGAATAAGTCTTTTGAATTAAGTTTAACTACATTATTGAACTTTAGTCAAT
TTTTTCTTGATTTTACTTTTTTTTTTTTTTTTTGGTTTTCTACAGGTTTCTACTCTTGTCTATGCTAAGTATATGGAGTC
GAGGTGAACTATTGACCCATACGACCTTGAACTAAGCAAGACTCTGAGAAAATGGAAAATCAAAGGGGAAATAATAATCC
AATGATAGAGGAGAATAAGGATAGAGTGAATAATGAGAACATTCAGGTTCCTGGTGGTAATCTACTCTAAGATGCATTAA
GAGTGTAGAATCCACCAGAACCAAGGCTGCGAGATACCTACAGGGTCGACTTCAATATAGTTGAATCAGAAGGACCTATT
GTTCTCCCTCCTCTACCTCCAGGGCATACATTTGTGGTGATAAGCAGTCTGATATAGATGCTTACATCAAGGGGGTTGTT
TTCTGGTCTAGCTTCGGAAGATCCACATCTGCACATGGCCAATTTGAGGAGTGTCTACAAGCGCTGCGTGGGACGATTGG
AGTTGGAACATCATAGGTTTGAGAGTCTTCCCTCTATCATTCACCGGTGATGTTGCGATGTAGTTTTGTGATCTTTCGTA
TAACTCGATTCATACATGGGACCAATTGCACAAGGTGTTCATGGCAAAGTATTTCCCGTTGTCCAAGAAGCTGAATCACA
AGGACAAATTGAACAACTTTGTAGCACTACATGGAGAGTATGTGAGCAGTTCATGGGATAGGTTCACTTCATTCATAAGA
AGTGTTTCGAATCACTAGATAGATGATGAGTCACTAAAGTAGTACTTCTACAGAGGTCAGGATGATAATGGTAAGGTTGT
GTTTGAAATTATCATTGGAGGTTCATATGGTGAATGCGCTTTTGAGGAGATCGCTGAGAATCTGGAGAAGATTTCCCAAA
ATAATAAGGCATGGAGCACTAGGAAGTCAGACACTGGTAGAAGCACATCTGCAGTTCAAGCCAAACCTAGTCAATCCAAT
GATGATATTTGTGAAGAGATGGCTCAGATGAGTGCAGAGAAGGTGAATGTGGTAAACTATTTGACTAGAACTCCACCACC
ACCAATTGAGGAATGCTACTATGAGGAGGATGCTTATTTGGTGAATGATCAGACGGGGGATTTCTGAGCCAACACCCAAG
GTTCTAACTCAGATAATTGGCGCCAAGGTCCAGGAAACCAATGTCAGAACTATGGTAACTACAATTGAGAGGGTAATTAT
GTCCAGGATGGGAACTACAATCACGACAACAACTACAACTAGAACAACTATGTCAACAGAAAGGAGAGAGTTGGGCCTTA
TGCTCCACCTACAAATCAAGAATCTGGCAATTGGGCAGCTGGGGGTAGTATGTCATGCATTGAGGATATGATGCAGAAGA
TGATGAAGAGTTTTGATGCGACTGATGAGATTGTGAAAGAGATACGAAGCGAGTTATCTGGAATCGGTCAATAAGTTGAT
GCCCATACAATGTCGATCAAGCAACTTGAGCAGCAGATGAAATAGTTGTGCACTACAATAAACCCACGTCTGCTTACACA
CTTGCTAGCATTACCATCCAGAATCTGAAGAATGATTGGCATTGTATGGCAGTCACTACTCGAGGAGGTAAGCAGACCAT
TGATCCCCCTATGTCGTCTGAGATTGAAGGTGTGGTAGAGAGAGATGATGATGAGATCGAGGTTACTGGAGAGTCTAAGA
ATGCTACAGAGAAGGAAGCGGAGATGACCAAAAAAGTTGTTCCCATGCCCAGACCTCCACCGCCATTCCCCTAGAGATTA
GTGAAGTAGAAAAAAGAAGGAAAATACCACAGGTTAATTACTATGTTGAAACAGCTTTCCATTAATATTCCATTGATAGA
GGCTTTGGAGAAAATGTCTGGGTATGCAAAATTTATGAAGATTCGGTGCCCAAAAAGAGGGTCATTAGCTTTGAGAATGA
TGAGAGGTCGCAACATTGCAGTGCTATTGCTATTAAGTCACTTGTGCAGAAGAAAAAGGATCCTGGTGCTTTCACTATTC
CTTATACCATTGGGTTGTTGCATTTTGCAAGGGCGTTGTGTGATTTGGGTGCTAGCATTAACCTGATTCCATTGTCTATC
TACAAGAAGTTTGGTTTAGGGGCTCTAAAATCGTCTGCGATGCGACTACTCATGGCCGATATAACTGTGAAGAAGCCCAT
TGGTGTTCTCCAAGATGCCCTCATGAAAGTAGAGTCGTTAATTTTTCCAGCGAATTTTATGATACTTGATTGTGAGGTTG
ATTTTGAGGTTCCCATCATCCGAGAGAGACCATTCCTTGCTACTGGGCGCACCTTGGTCGACATGGAGAGAGGGCAGATG
AAGTTCTGATTGAATAATAAAGATGTAACTTTCAACATTTGTTGGTCTATGAAGCATGAAAGCAATCTCAAGTCAGTATT
AGTGGTGAATCATATTGTGGAGCGAGGTTCTGATGTGTCTATTGAATATAGGTTGGGTTTGATGCACTGTCAGCAGTAAT
GATGAATTTTGAGGGTTTGAAGACTATGATGAATTAGTTGCCGCACTTCATAGGTTCAAATTCCAGTCCAAACCAAAGAA
ATCATAGCAAGATATGAAGAATCATGACTCTCCACCCGCAAAATAGTCTGTTCAAGTGGCTCCAAAATTGGAGCTCAAGG
CTCTATCATCGCATTTGAGGTATGTATTCTTAGGAAGAGATGGTACTTTACCGGTCATCATTGCGGCCGATTTGAGTGAG
GTACAAGTTGAGGCATTGTTTTCGATGTTGAAGAGGTTCAAGTGGGCTATTGGATGGACTATTGTGGACATTATTGGGAT
TCCCCCTGGAATTTGTTCCCATAAAATCCAACTCATGCCGGACAACAAGCCTAGTATCGAGCACCAAAAAAGACTAAATC
TGCTTATGCAAGAGGTAGTGAAAAAGGAAATCATCAAATGGTTGGATGCTAGAGTCATATACCCCATCGCAGATAGTAGA
TGGGTCTGTCATGTTCATTGTGCACCTAAGAATGGTGGGATTACTGTGGTTCCCAATGAAAAAATGAGCTTGTTCCGATG
CGGCTAGTGACTAGATGGAGAGTATGCATGTACTACCGCAAATTAAATGCTTCGACAGAAAAGGATCACTTTCCTATGTC
GTTCATGGATCAGATGTTGGATCACCTTGCTGGTAACGGTTGGTATCGCTTTCTTGATGGGAATTCAGGCTACAATCATA
TCGCCATTGCTCCATAAGATCAAGAGAAGACAACTTTCACATGTCCGTATGGGACTTTCGCCTTCAAAAGAATGTCATTT
AGGTTGTGTAATGCTCCATCAACCTTCAAGTGTTGCATGATGTCGATATTTTTAGATATGGTGGAGGACACCATTGAGGT
ATTTATGGATGATTTCTCTGTGGTAGGTGACTCGTTTGATGGTTGTTTGATGCATCTGGCCAAGGTACTAAAACAGTGTG
AAGAGTGCAATCTTGTGCTCAATTGGGAAAGGTGCCACTTTATCGTGAAAGAGGGGATACTTCTGGGTCACTGGATCTCT
GAGAAGGGTATTGAGGTTGATAGAGCTAAAGTTGAGATAATAGAAAAGCTTCCACCACTTATCTCTGTTAAAGGTTTTAG
AAGTTTTCTTGGGCATGCAGGCTTTTATAGTCGGTTTATCAAGGATTTCTCCAAAATCGCACACCCATTGTGCAAATTGC
TCGAAAAGGAGTGTAAGTTTTATTTTGATGATGCTTGTCTAAGATCATTTTGAGAGTTGAAAGCAAAGCTTGTTTCCGCA
CCTATCATTATTCCACCAGATTGGGGGCAACCGTTTGAAATGATATGTGATGCGAGTGGAGTGGCACTTGGTGTGGTATT
GGGATAGAGGCGAGAGAAGATTCTTCATCCTATTTACTATGCCAGCAAAGCTCTGAATGTGGCTCAAAAGAACTATACGG
TGACTGAACAGGAACTCCTTATTGTGGTTTTCGCATTCGAGAAATTTTGATCCTACTTGCTTGGTACTAAGGTCATAGTG
CATACTTACCATTCTTCATTGAGGTATATGATGGCTACAAAGGATGCAAAACTGAGGTTGATTAGATGGGTATTGTTGCT
GAAAGAGTTCAATTTTGAGGTGAAAGATAGAAAGGGGACAGAGAATCAGGTTGCTGACCATTTGTCTTGATTGCAAGATG
AAGCTATGTTCAAGCTTGGAGATGGGGCTGAAATTAATGATGCATTCCCAGATGAACACGTATTGGCTGCTTCTTTTGAT
CTTATTCCTTGGTTCGCAGATTTTGCTAACTACTTGGCAAGTGATTTGGGTCCATTGGATTTGTCATTTCACCAAAGGAA
AAAGTTTATGCATGATGTGAAGAAGTTCTTTTGGGATGAGCCTTACTTGTTCTGTATTTGTGCTGATGGGATTTTTCGTC
GTTGTGTGCCCGAGGTTGAGATGATGAGTATACTAGAGGCGTGTCATTGATCGCCTATTGGTGGGCATCATGTGGTATTT
AGACTGCTCATAAAATCTTGCAGTGTGGATATTACTCGCCTACCATCCACCAAGATGCTCATGATTTCTCCAAGTCTTGT
GACAGTTGCCAAAGAGAAGGAGGAATTTCAAAGAGGCAAGAGCTACCCATGAATCCGATATTGGTGATTGAGTTATTTGA
TGTTTAGGGCTTTGATTTCATGAGTCCATTTGTGAGCTCACATAGGATGAAGTATATTCTTGTTGCGGTTGACTATTTGT
CGAAATGGGTGGAAGCAATTGTGCCTTCAAACAATGAGGGTAAAAGTGTCACCACATTCCTGAAAAAAAGTATCTTCTCT
AGATTTTGTACACCTAGGGCGATTATCAGTGATGGAGGTTCCCACTTTTGTAATAAGTTGTTCAAAGCATTGCTCAAAAA
ATATGGAGTCTGTCACAATGTAGCTACTCCTTATCATCTGTAGTCTAGTGGACAAGTTGAAGTGTCAAACAGAAAGATAA
AGCAAATCCTTGCAAAGACTGTGAACGCCAACAGAACATACTGGTCAAGAAGTCTTGATGTGCTCAATGGGCCTATCGCA
CCACATCCAAGACTCCCATAGGTATGTCCCCCTACCAACTTGTATATGGGAAGTCATGCCATTTGCCGGTAGAGCTAAAG
CATAAGGCCATGTGGGCGCTAAAGAAGTTGAATTTGGATTAGGGCACCGCATCGAGCCAAAGAGTGAATGACATGAATGA
GCTTGACGAGTTTTGCCTAGAAGCATATGAAGTTCAGCCTTGTACAAGGAGAAGATGAAGAAGTATCATGATCAAAAGAT
TAAAATGGGTGAATTTGTGACGGGTGTTCTGGCACTTTTATTTAACTCAAGGTTGTGATTGTTCCCTCGCAAGCTCAAGT
CCAGTTGGACCGGGACATTTTGAGTGACTCAAGTATTTCCACATGGAGCGGTCGAGCTCGAGAACAAGGAGGGAACAAGG
TTCAAAGTGAACGGGCAAAGAATCAAGGTCTACATCGGGAAATCGAAGAGTGTGCAAGAAGTGATCGAGGCCTACTATCT
TGATGAAGTCTAAGTAATCAAGGTGTCTGCACGAGCCGCGACGTTAAATTAAGCGCTGCTTGGGAGGCAACCCAAGATGT
AGCATCTAGCCAACTATAAGTTTTTATTTTCGACTTAGGAGTTTTCTTCTTTTATTTTAATTTTTGTAACTCTTTAGATA
GGTGTTTTATTTTTGTATTAGTGTTGGCTTAGATATAGAATAGGGTCCTTGTCTAAATAGTGTCTAGAAAATGTAAAAAG
AAAATCCTAATGGTTGCTACGTGTGCAGGTACAAAAGGCAAAATCTGCAGAAAAACAGTTGTGCAGTGGTCTCCAGACCC
TATCGATGGTCTGTTGGTCCATCCACGGACCCTGAATGGCGTCCGTTGACCCTATGTAAGTGTTTTGAATTTTCTAAGTG
TCAGAGTAACCTACGGACAAGACCTACGGTCCGTAGGTCGACCCACGAACCATAGACGGGGTTTTGTGGGTCCAAAAACA
AGGGTCTGCCTGATCCGACCCGGACCCCTTCTAAATAAAACATCCCCCACATCATAAAATCCCTCCCAACCATTTTTAAA
CTATTTCTCTCCCACAATCACTCCCATTTAATCACAATACCCCAAAGATCAAGACCCTATTCACTTCCCAAATCCCAAAT
TATCATTTTTCTCTCCCAAATCACTCATCTTCATTCCCCAACAATTCCACAGTCCGGGTTCGGTGTCAAAGGGAAAGCAA
AGGTCTAACAAGTCTATTGCATCATAAAACTCACCCACTTCGATTACTTGTAAGTTAAACGATTTCACCCTGACTTTGAA
TTCACTATTCATTATTTGTATCATGAAGTCACGAAGTTGGAACTTGACGTTGGGTTGTTAATTTTGTGTTTGAATGTTAA
ATTTTATGCTAGAAACACCCTTGGTATGATGGTATGTGAGTGTGTAGTTAATTAAAACTGAAAAATTCAAGTTAATAGGC
CAAATTGGAAGTTTTGACTTAGGGTTCATAGGTATTCGGTGTGCTAATCTATAAAATTTGAACCCCAAGGATGATTAACT
ACCAACTTACTTGCTGAAATGCATGTGTAGGCCTAAGTTGTTTGTAATTGTTGAAAGATAAGGAATGAAAGAAATGAACC
ATCTGAAACCTAGCACAGACTGACCCACGAGACCCCGTCTACAGAAAGTAGGTCATTCTACGGACCGTAGGTTGGGTCCG
TGGGCCAATAGCACACACAATATTCAGTAAGTGTCAAACCACAGTGTGGACTACATGACGGACCGTTCTGTTCATCCATG
GTTCCCACATCATAGACCCAATTTTGGGTACTCTGACCTACGGAGGAGACCCACGGACCATCTTCCATCAATGAACCGTA
GGTCGATAGTTCTGCTACTGTCCAGATTTTTTTAGTTTTTGTTTTGATTCATTTCTTGTTCTAAAATTCTTCTAAGTGTT
TTATTTGCTTGTTTTGGTACTAACTAAGCTTCCACAGGTACCATGTCCCCAAAGCAAGCTCCGACCTATGCCGCTCGAGG
AAAATTGAAATTCGTCGCTCATTTGCGATGTATAATAATTGAGGAGGACACTGCATATATTCCTCCAAACACCAGGACCT
CCCCTACTGCCCATCGCACAACGACTAACCGAGCCCAACATGTGATTCCCGACGTGGTCAGTTCCCTTAAGTCTGAGGAG
GGGGCCACACCAATTAGTTCAAAGGCTAACTTTGAGTACCCATTCGGCTTCGGTTCCAGCTCCAACGGCAGCACTGCCTT
TTCCTCTATGTTCGAGAGTACAGGCGAGATCCGAGAGCCCCCCAATTCTGAGCCTGCTCCAGTTGCTACAGATCCCACTA
GATGGTGTGTGATAGGCTAGTTCTAGATTTACACGAATGCTCACATGCTGATTGAGCACGTTAATATGGCCCAATTAGTC
ACCGAGAAGCGTCGGGTTTCACAGGCAGCCTCCACACAACTCCAATTATCCATGATCTCTTCCGAAGGCACAGGTGTGAG
TGGATGGCCCGTAGCCCAGGGTTCTATAACGAGGATATTGTTCGAGAATTTGGTGTTTCCTATGCAGCTACCAACAGAGG
GTCCATCTCTAAGCGGGCCAAGCCCGCAGCTCAGCCTCAACTTGAGGCCACACTCATCCAGGGGTTCACTATTGACATCT
CCGAGACCACCCTCCACAGGTTTATCTACGGCCCAAACCATACTCTGCCCATCGATACAACAAATTTTGGCTATAGGATG
GGGATCTTTCAGAGTGGGGAATTTTAGAGGAATGCCAATCATAGGGAGTAATTTTTTCCAGTGGATAGCACCTCATATTG
ATGTCGAGTGAGTCCAGACCCCGAGCTTTGGTATTAAGAAGGCGACCTTGACTTTTGCTGCTAAATTCTTCTAGTTGCTG
GTGCAGAACACTGTGTCCACTAATCAAGCGGACAATGTGGTCACATGGGATCGAGCGGTGATAGTTGCAGCTATGGTTGC
AGCTATGGTTGCAGGTTTGGAGATAGATTTCACCCGCTTCCTGATTGCGGTGATTCATGAGAGGGTCTTCAAGGCAACCA
CTACCCTGACATTCCCATGCCTCATCTTCCAGCTTCGCAGGGATGTTTTTGTACCAGTCTCACATTGTGACCGGTTACTT
CAGGAAACCAAGACTCTGGATAGCGGCCTTATTTGGGATGAGACCAATTTAGTTGCACCTCGTAGAGAGCCGAAGGTTGA
GGTGCCAACATTGGGAGATGACCCCGTAGAACATGTGGAGCAGATGCAGGTCGATGACACTTCCCCTCCAGCCATTACAG
CGGATGCCTAGGCTCCTTCATCTTCGACCGCTAGTCAGGCCCCTAGCTTATCGAGAGCCACCCACTTTTCTGGTTCCATC
GCCTTCTCTCTAGCCGGAGTCTAGAAGCTAGAGACGCAAATGGCCACCTTGATTCTGCATATAAAGCCATGGATGCAGCG
ATCTATAGCAGAGTCTGAGGCGAGGATGGAGCGGATGATGGAACATAGGGCTCAGGTTGTTCATCAGCGCCTAGATACCT
TTGAGTTGCACGATTTGGATAGGCCATCCCCGACTGTTGATGTATCCACCGTCCAGTAAGAGTTGGCTAGACTCCGGGTA
GATATTGATACACTCTTGGCCACCCAGAGATTGAGCCAGAGTTGTCCCCTCCGACACTGGTTGATGAGGTAGTGATGACA
GCCCTTTTCAGTGATGATATGCCGCCACAAGATTCTTCTCGTGTTGTTGGGAAGCGCCCCCACTCTGGTCACACTTTTGG
TGATGTTAAGGCCTAGAGATTGAGAAAGAAGGGGCACCAGTAGTTGTAGGAGGCCATGAGAGAGTCATTACTAGAGGAGT
AGATGAGAAAGCAGCGGGCTAGGGAGGTAGGTGTTGGCCCATCCGCTAAAGTGAGCACTATTGAGGGTGCTGAGAGAGTT
GATGTGAGCACAACTGAGAGTGATGGGATAGTAGATGGGAGTGCTACTGAGGGTGTTTCGAGTGGTGATCTAGCGGGCTC
CGAGAAACCGAACTCACCCGCTTCTTAAGAGGTCTATGGCGCATTTGCGCCAAAGGTTCGCTTCACCTTCACCCTATGCT
TTATATTTTTGCTTTATGTGAATTGAGGGCAATTGCACCTTAATTTTTTTTGGGGTGGGGTAAATGGATTGTCAGTGATA
GGGTGAAGTCTGAGTAACCCAACTCATAATCCTCTCTTGGGGTTTTCTTTCCTGTGATCTTTTCCCCCAAGAGACTGTTT
GAATTTCTATTGAACCGACATGTTTAGGAATGTAGGTGTAGGAGTGAGTAGAAAAACAAAAGCATGATGGCTTTAAAAAA
GCATGAGAAAAATTATCCATGTCCAAAAATGATGAAATGTACTAGATCTTTAGGATTGATAAGGTGAATGTGTTGGATCT
TAATGTGACACGATAAAGGACCGATTTGACCTCATGACTTAAGCTATAACTTGAACATGGTGATCTGATAATCTGATAAT
GAAACAATTTGCCAACAGTGTGTGAGAAAACTTGAACGTTCAGACAGTATGTTCCAATCTATAACTTTCCCCGTTGTTCT
TGCTAAGATAATCTAGGCTAGAATTTGGGAAGTGTTCATAGGCCCTTGTTCAAATAAGTCCACTAAAGCCTAAAATGATC
CAACCAAATGAAATCAATGTTCCCTTTGATCCACATGTTTGAGCCTAAGAGAGACCACTTCTTTCAATTCACGTAACTCA
CCTTCCCTAAAATAATTGGTTTGGACTCGGTCCCTCCTTGGACATTTGCACTTTGACTTAGGCAAAAAGCCTAAGTTGAG
GGTGGCTAATGCAAAAAGTTACCTTGATCTTGGCCCTGGTCCAACATCACATATTGTGCACCTCAACTAATGAAAAATAC
ATAAGTTGAGGGTGGCTATAAAACAGGAAACTGAAACAAAAAGGGTATGAAAAGAGTTTTGTGTTGAAGAGAGAAAAACA
AAGGATAGAAGAAGATGTGACTTTGTGCCAAAGAAGCAAACAAATGATAAGCAAAAGTGGTGAAAGAAATAAAGAAAAAT
AAAGTGAAAGAAAAAGAGCCATAAAGTCAAAAGTCACATCTGTGTTGGAAAGAGTTAAGGGAAAGAAAGTAAAATGAAAA
GATGTCAAAAATAGGCTGAGAAAAGAGGTAAAAAGCCAATGTAATGTCAAGGAGGGCAGAAAGTCACTAAAAAGTACCCA
AATATATCCTACCTGACCCTGAGCCTACGTTACAAGCTAAGAAAGTCCTATAATGATCCTAGCAACTAGTTTGGAGAGTC
TATGCCGTGAAAATAAGGGCAAGCCTATGGTATTGAGCACTAACTGTACTTGAAGTCACTTCTGAGCGTGAGTGTTGAAT
GAATCCTAAAACTAAAAAATCATAACAACTATGTGAAAATGATTTCGTTTGAAGTGAGGGGACTAGTTACATTGTCAGAA
AGTTGGTACCTTGGCGATTGTGAAAAGTGTATGTTGTGGTGTCTATTGGTCGATCTTTGTCATATTTTGATATGCATGAG
TTAGCTCGTTAAGTCTAGATAAAAAGGTTTGCACTAAATGAGGGACTTGAGGGAATAAATAATATGTGATTGCTTGAGTT
TAAATGATTTCTTCTACACAAGTGTCATTTAGTGCGTTAGTGTGTCGCTTGAGGACAAACAAAAAGTTTAAGTTGATGGT
GTTGATATACTGTTAGATTACGGTATTTTTGATACATCTCACTTAAGAGTTGTGTGTGTCTAGGGACATTTTGTAGTAGA
AATAATGCTTTATGTGTTGTGTTTGCAGGAAATAGGCTTGGACACGGTTGAGTAAGATGACAGCTCAAAATATGCAGAAG
GAGCCACCCACGGAGTGACCTACGGACCGTAGGTCCTCTGACGGTCCGTCGATAGGTAGGCGTAGATGGAGCATCAGGGA
ATTCTTACCAACAGTGGAACTATGAAACGATCCACAAACCGTAGGTCGACCCACGGGTCGTCCTACACATCCGTCGAATG
TGTTCAGAGAGTTGAAGTTCCAGTACCTGATGAAAATCCTAAGTGTGGAGCCACGGAAGAGGACCCACAGACCGTAGGTT
GACCTACGGTCCGTCCTGCACATCCGTCATTGCTGATTTGAGAGTGAAGGTTCTAGCCTCTACTGAAAAAGTTATAAGTG
TTGACAAACGGAGGGGACCTACGGACCTTAGGTCGACCCACGGTCCATAGGTCGAGTCGTCGATCAAAGCCCCGTCCCAG
AAGTTTATTTCCTTATTTTGGTTCCTTTTTATTTAGGACATGTTTTTCTATAAATAGGGTATGTAAACCTCGGTTTTGGG
GGTTAGACATTATTGTTTACTTTTAGTTCTTATATTTTCTTTGGGAATTATCTTGCAAACTTTGGCAATTTGATTTTCGT
ATTTCGCTTTATAAGATTTTTGCTTTGAAATTCAATTGGAAATTTTGGTTTTCATCTACTCTAAATGTAAGTTCATGAAT
TCCTATTATCAAAACATGAATTGTGTTCTTTCAAGCATGAGTAGCTAAATCCACAACTAGGGTTGTGGGAACCATGAGCA
ATTAACAACACATGAATAATAATTAAGTAATTCTTGAATAGTGTTTATGCATGTATTGGTAATTCTTTAGCTTAGAAGTC
TTTTTAACGAGTGCACGTATTAAAACTATCCTTGTTGCTACTCTCTGGACCAAGGACGTAGTTAATGAGAAAAGAATTAT
CAATAGAGATTTAGTGGGATGCTATCTAATAGTCTAATGTCAATTGGTGCGAGGGTGAAAACTAAGACATACATTATTGT
GATGTCTAATCTGAGGTAAAGGTAAGGGTTAGTAAAGTATACACACGTAGTCGGACCAAGGTGCGGAGTGAAATTCCCTA
TTTGGAGGACCAATCACTTAGGGATACCTATCTTACCAACTTTGCATGTAAAACATTAGGACAGGATTATTATTATTAGG
ATTATCGCGTTAAGAGCTTATGGGGAAAACATACACCTTAGTTTCTCTCTCATATTGATAACTCGAAATTTGAATCTTGC
TCACTTGTTACGTAAACAACAATCACTTATTTGTTTTACAGCCCCCCCCCCCTTTATTTACTTGTCTCAGTGGCGTGCGC
TATTCAGGGCATTGGTCTTATTGTTGGCGCTCAGATCATCTCAGAGTGAAAGGTGTTTTATTGGGGAAACAAGAACTCCT
TCTTCTTTCCTGGGCTAGTGACTACAATGTGCAAGAGGGCGGGGGTGCCACTCTTGGACACTAATGAGGTACTCTATATG
GATCCCCCCTTTCACCCTATTTTGATTAGATAGGGTTCCACCTCCAGGAGCAAGAGCAGGAGGAAGGACAGGGCTAACAA
CAGTCAGGCGTATGATGAGGAAGGGGAGGACGGTGCAGGCGACAACACTCTCCCCACCCAATCCCAGCCCCCACTCTCAG
GTGTGCAGGTAGAGGAGGACTTGGCTACCGTCTGGAGGAGGTTGGGACGTTCATTTTCTATTGCTACTCCGGTTCCACCC
AACACTCCCTTAGGGGTTGAGATGCTCCGCGGTGAGCTACGCCAGGAGAGGAGGAAGGGTCTAGAGAGGGATCTTCTGAT
GGTCCAGATGTGGAAGACCTTGAAGATCGTCTTCTCCTGCGTAGCCCCCGGCCAAGAGGTTCCCTGAGTACAGAAAGGAT
ACTTCCGGTAGTTTACCTTCATGGTTGAGGTCGCGACTAGCCTGGTACCACCTGAGGACCTCAACTCTGATGACGATACC
TCCCTGTCCCAGGGATCCTGATTTGGCTTTTCGCCCCTCTTGGGTTTGTAATTTGAACAATAATTTATTTTACCTTTCCA
TTTTTTCATACTCTTTTGGCACGCCTCGAGCCTACACCCCAGACGTGGCTGGCACTCGACAACCATTGCTAGCCCCAAGA
AAACCATTGGTCTAACTTCACTCTTAGTGGAAGACTTAATTAACAAGAAGTAGTCTCAAAAGAATACTCATGCAATAACT
TTACAAAATATTATACTAGCCAAAATGTCAACTCAAGTCTTAACATAAACAACTGAAAATGGAAAGACTAAAGAACTATA
ACTATCCGTCTATGAAGCCTCTAAAATACTAAGAGTGATGTCGGGAGAAGACCCCAGATCATCCTAACAACTGAAATACT
AAAAACAATATGGAAAGGGATCCTCTGAAGAGCAAGGAGGCTCACCAACTGACTGAAAGAGCTCAACTGGATCAATGAGG
CACTGGATACTGATCATGGTTACCTAAATCTTCATCATAATAAGATGCAACCCCACTAGCATCAGTACATTAAGTGTACG
AGCATGCCGGGGGGGGGGGGGGGAACTAAACATGATATAAACTTGAAATGAATCTGAAAAGAACACTTACCTTAGCTTTA
CTCAATTCATGGATACTCAACTCTAATGCAAAATAAAACAACAGTAAAGGTGCAGTTTATATAAAGCATTTAAATAGTGA
TAACAACTCAAGTTACTCATATAGTAAAGTAATATAATTCTATGGGATTTTCTCTAACTGACAACCATCACTATGAGCTA
ATGTGATGATACAGCGTCTCGCCCATGCTGCCAGAAATGTCCTATAACTTGCGGAGATATAAAAAGCCTCAACTAAGTGG
ATCCACTAGTCTATGCTAAAAAGCATTAAGGAATCATCTAAAAAGTATGACCCTTTTTACCCACGATGGCTGCATGGTTT
ATGGAGACTTGTGTTACTATGAAGTTGTCCACATATCGGTGCTCAATACTACTCCAAAAATACCCAGCTCATATGTTTAA
AAACATAACTCTTTCTGTGGTTTGAGATTATTAGTCAAAAACTAGCTCAAAGGCTCTCTTGGAAATCGGTGTTTCCTTTC
TTGTTTAAATGCGAAAAAAATTTAACTCTTGGGAATACTTAGTTCCCTATACTCATTTGAAAAAATAAACTTTACTCTTA
CTCTTACTTAACTCAATTCTTAAGTATTTAAAACAAGTCTAAGACATTGGTAAAATACTTTCTTGAAAAGACTCTATGAA
CTTTCTACATTTGGCTCTTAAATTTTCTTGAATTTGAATTTACGGATTCAAGGTTATTATTCATGTTTACGGATGATATC
TAGATGTTTAGAAGTCATTTAGAGTAGTTAGAATCGATAGGAAGTGTTAGTACATTTATAAGGACTCAAACATGCTAAAC
GACGAAAAATGGGTTGGGGCGGACGACCCGGGCACACTGATGGAGCGCCGCGGCAGCCCCTTCCATTCAGAGAGCCATTT
CTAGTGCACTGTTGGCGTACCGCCCCAGCCTTCCTGGCGCTAGGGAGGCACGTCACGCTAGCTTTCCCAAAGGTGAATTC
CTGACGAATATTCTTCTCATTTTCTGACCTTAAATCGATTTAATCCGATTCTTTTTCTCAAAATCTCTTTAGATTCAGGT
ACCCAAAATGTATACACAGGAATCTAACTCAAAGCAACTCTAATAATCGACATTAAACTCTAATAAACTACTCAATCTCA
TCCTAAATTCAGGAGCGAAAGTAACTCCAGAACACAACTCAAAAACATCAAATTCTCAACCTTTTTAGGACGAAATTACA
CTTAATTAAACATGTTTGGCGCATGGGTGAACGAACCCAATGCTATGTGAACTCACATACCTCGTAAAATTGAATCCCTG
GTGAAATCCTCAATCAATTCCTCAAGAACGCGACGATTTTAAACTTTTTCTCCTCGTTTCTTCTCATCTTTTCTCTTCTC
TCAAAACCCTAACTTAATTTGTGAAAGCATAAACTGATCTAATTCTATTTAGATCCCTAAGTAATTACCAAACACGAATT
CAAATAATAGGGTAGTGAAAAGACCAAAGTACCTTCCAAAAATCCGGTTTTGACTTTTCTTATCTAGACAGCCCAACTTC
AAACGGACGTATCTCCCTCATACCAATTCGAAGCTGGACAAAATCGGTGGCGTTGGAAATATAATTCAAAGATCTTTCCT
ACAGTATTTTGTAGCACACCTAACACATGCTGAGCTAGGAGTAATGGTCATTTGAAGTTGTCCCAAAACTCATACTTAGC
TTAACTTTGTCTAACTTTCCAAATTTAATTATTTCCAAAAACGGTTTCTTTCTAATTCTAGTTCTTTCTAGTTATTTCAA
TTTGCGAGGTGTTACAATATCTCCCCATGGAAAACATTCATCCTCAAATGAGATTACTCTTAGGAGGCTAAGGGTGTAAC
CTCTAACATCCAGCTCATACAACCAACAAGTAAATCTAACACGTTCAGTATATAAATTAAAGAGTACTAAGAAAAGAATT
AGTACCTTGATCTGGAATTTCTCCGGGCTCAATGAGATTTGTATATCTCTTCTTCATATCCTCTTCAGCTTCCAAAGTAG
CTTCCTCAACAAACTGATTTATCCAAAGAAATTTGACTGATGCTACTTCCTTGGTCCTCAACTTGCCAACCTGACGGTCT
AGAATCTGAACATGAATCTCCTCATAAGACAAACTATCCTTGATACTAATATCTTTAATTGGTATGATAACTGAAGGATT
TCCCATGCACTTCTTCAACATGGAAATATGAAATACCAGATGGACCGCTGCTAACTCTTGTGGTAGCTCCAATTCATAAG
CTACATTACCATTCTTTTGGATATTCCAATATACCGGAGACTAAACTTCCCCTTCTTACCAAATCTCATAACACCATTCA
TGGGTGAAACTTTCAAGTATACCCAATTATCTACTTCAAACTCTAACTCCCTTCTCCTAACATCAGTGTAGGATTTATGT
CGACTCTGCACTGATTTCAACCTCTCTTGAATAACCTTCACCTTTTCCTAGCTTGATGCACTAAGTCTGGTCCTATCAAC
CCAGCTTCACCAACTTCAAACCATCTAATTGGAGATCTGCATCGCCTCTCATAAAGGCCTTCATAAGGAGCCATTTGGAT
GCTGGAGTGGTAACTATTGTTGTAAGCGAACTCGATGAGAGGTAGGTGATCATCCCAATTACCTTTGAAATCATTCACAC
AGACTCTCAACATATCTTCCAAAGTATGAATAGTGCGCTCTGCTTGACCATATGTCTGAGGATGGAAAGCAGTACTTAAG
TTCACCTTTGAACCCAAGCCTTTTTTAAAAGATTCACAGAAATGTACAGTAAATTGTGCACCTCTATTTGATATAACTGA
AACAAGGACTCCATGAAGTCTTACTACCTCTTGAATGTATAACTTGGCATAATCCTCTGCTGAATGGGTAGTCTTACCGG
CAAAAAGTGGGTTGATTTAGTCATTCGATCTACAATCACCCAAATAGAATCATGTTGTCTGCGAGACCACGGTAAAACTA
TAATGAAATCCATGTTGATCATCTCCTACTTCCATTTTGGAAGTTCTATACTCCGATCCATACCACCAGGCCTTTGATGC
TCTACTTTAACTTGCTAGCAGTTCGGAAACTAAGGAACAACTTCTGCAATGCCCTTCTTCATACTACTCCACCAATAGAC
TTCTCTCAAGTCACGGTTCATCTTTGCTGAACCCGGATGGATAGAATATCTTGAGCTATGAGCCTCCTCCATAATCATTT
CTTGAAGTTCATCCATCCTTGGTACACAAAACCTACCTTGATACCTCAGTACACCATCTTCCCTTTGTTCAAAAGCCATT
ACTTTTTGCTTATGAACATTTGCCTTTAACTCGAGCAAAATGGGATCTTGGTCTTGTTTCTCTTTAACTTCAAACACTAA
TGAATATTCAGCCCCATTCATCACCACTACTCCTCCTTCTGTGGAATCCATTAGTGGAACTCCTAATCGTGCGAGTCTAT
GCCCATCTTTTGCTAACTCTTTCTTATCTTCCTCAAAATGGGTAGTACTACCCATAGACACTCTACTCAAGCTGTCAACA
ACAACATTAGCCTTATCTGGGTGATAAAGAATACTCATGTCATAATCCTTGAGTAACTCTAACCACCGCCTCTGTCTGAG
ATTAAGCTCTTTCTCACTAAAAACATACTGAAGACTCTTGTGATCGGTGAACACATCCATATGTACACCATAAAGATAAT
GATACCATATTTTTAAAGCAATACTATGGCAGCCAACTCTAGATCATGTGTTGGGAAATTCATCTCATGAACTTTAAGAG
GTCGGGAGGCATAAGCTATAACTTTGCCATTTTGCATCAACACACAACCCAATCCAACTTTGCACTCATCACAATATACT
ACAATGCCTTGTGTACCCTCTGGTAAGTTCAATATTGGGGCAGTAGTCAACCACTTTTTCAATTCCTGAAAGCTTTTCTC
ACAAGCTTCAAACCATTGAAACTTAACTGTTTTCTGAAGTAACTTGGTCAAATGGGACGAAATAGATGAGAACCCCTCTA
CGAACCTTCTATAATAGCTAGCCAATCCCAAGAAACTCTTATTGTTAGTTAGAGATGTGGGCCTAGGCAAATTCTACATT
TCCTTTATTTTCTAAGTGTCAACTCTAATTCCATCACCGAAAACAATGTGACCTAAGAATGCCATAGACTCAAGCCAAAA
CTCACACTTAGAGAACTTAGCATAAACTCTATCCTTTAGAGTTTGGAGAACTATTCTGAGATGACTAGCATGATCTTACT
CATTCCTCGAAAAGATTAGAATGTCATCAATGAATACGATAACAAACATATCTAAATAAGGTTTGAATACTCTATTCATA
AGGTCCATGAACGTTGCATCCGCATTAGTTAAACAAAACAACATGACCAAAAACTCATAATGACCATAATGGGTCATAAA
TGTTATCTTTAGAATATCACATTCCCTTACTCTCAACTGATGATAGCCTGATCAGAGGTCTATTTTCGAAAAACATGAAG
TACCCTGAAGTTGATTGAAGAGATCATCAATTCTCATAAGAGGATACTTATTCTTGATGGTAACCTTGTTCAACTAACGG
TAATCTATACACATCCTAAAGGAACCATCTTTCTTTCTCACAAATAAGACCAGAGAGCCCCAAGGTGAGACACTTGGTCA
GATAAAACCTTTCTCTAGGAGATCTTTCAACTGCTTTTTTAACTCTTTCAACTTTGTTGGTGCCATTCTATAAGGCGGAA
TAGAGATAGGACGAGTATCGGGAAAAATATCTATACCGAAGTCTATTTCTCTCTCAAGAAAGACTCCGGGAAGTTCATCT
GGAAAGACTTCTGAAAACTCATTAAAAACTTAAACTTACTGAATATGTGGTGTCTCGGCACTAGAGTCATTAACTCGGAC
TAAGTGATACACACAACCCTTGGAAACAAACTTTCTCGCCTTAATCTATGAAATAAAACGACCTTTAGCACTACTAAACT
ACTATTCCACTCTATAACTGGCTCATTTGGAAACTGGAACTTGACTACTCGAGTTCTATAACTTATTAATGCATAACAAG
CATGCAATCAGTCCATACCTAGAATGACATCAAAATCTCCCATGTCTAACTCAACTAAGTCAGCCATGGTACTCTGGTGA
TTGACAGAAATTGTACAATTACGATAGACTCTCTCAGCTAGAATAGACTCACCAACAGGTGTAGAAACACTGAAGTGCTC
AAGAAGTTGCTCAAGAACAACATCAAAATTCATCACAACATAAGGTGTTACAAAAGATAAACTCGCTCCTAGATCTAGCT
AAGCATAAACAGCAAAATTAAAGACTTGGATCATACCAGTGATAACATCTGGTGAATTGATGAGTCCGAGATTTGGACTC
ATTTAGGGCTTTATTTATAATGATTTAGTGTCTTCAAATGTTTATTTTGTGCCAATAATTGTTGTAAAACCTTTGATATC
CAGGTATTTGGATTGAGGAACAAAGCAAGGACACTAATTTTCAAAAAGGAACAAAGCCAGCTAAAAGAATGAAGAAAAGT
AAGCCTGGTGATCGCCAAGTCTACTTGGCGAGTCCCCGAACGGGTTCTTGACCGCCTAAAGTTCCAGTGTGCCAATCCCC
AAAGGAAAGAACCAAGTCGGCGAAAGAAAGGAGCAGACGGCGGATCGCCGAGTGGTTTCGTGATGCAGTGTTGGATCGTC
CAAAGTTACAGACCTTGAGGATACTGAAGGCCAAGGCAGAAGGGCGATGGAACTGATCAAAGGGCGGATCACCGAGTGGA
TCGGCAAGCCCGACTTACTTCATCGAGTGACTCTTCGCATCACATTTTTGGTGACTATAAATACATTTTTTAACATTTAG
TTTAGTATCATATTTTCATAACATCAAATTTTTATTTTCGAATTATAATTATTCTGAGTATTTAGAAAAGTTTTATCTAG
TTCTTCCTAAGCTTTGAAGATTTGAAGTTTTATTCAATTTTGAGAAATTGGAAGTGGGTCTTTGAGATTCTTCGACTTGG
AACATTGTAAAGAGAACCATACAGCAGCATCACCTGTCAGTGATAGAAGGAACACTCGCAATTCAATAACATCCATATCC
AAGTCTGGTCGACCTACACAACTTTTGCAAACCACCCTTAGCTTGGCTATGTGAGCATGTGGGTCCTCCGATGGCAGCAC
TTAAGGTGTGGGTTGTTCTTATTTTACTTGCTTGTTGATGATCGAGAGAAATCAACTTGATTTGGGGTAACTTGTTTGAG
AGAAAGTTTACCTTCTCTATAGTCTAGCTTACTCACTAATATCTAGCTATTTTCTAATAGTTGCAATTACCCATTTGTCT
ACATTAGCCTATAATCGAATCACATCCCAAGAACCCGTCTCATTATTAATATTGCATATTGTTTTGCTCTTGTTGTAGTT
GATAATTCAAACCAAAACCCCCCATTTGACATTCGTGTTACCCCTTGATTTGAATTATGTTTTTATTCTATAATGTCTAT
TCCTATGACTGATTTGACCGTGTTCACACTTTCCTATTGAATCTTAAACACGTACTGCTACCTGTGGGATTCGACCCCAA
CTCATTTAGTTAGGTTATATACTGACTAGCGATCGTTGACAGTTAGAATTTGATGAAGTGTCCTTAAAACGTTAATCATG
AATCCTATTACTCTTGGCGACTAGTGATTGTGTAAAGAAGGTTTTCTCTTTCGCTTGCCCCTAAGGTAGCTCCTCTAGAT
GCAGATCTATTTGGTGGAGCAGCTAAAGAAGATTGTCTGGTGGGGCAGCTAAAAAAGATTGTCTGGTGGGGCAGCTAAAG
AAGATTGGGCTCTATTTCCTGTATTTACATATCCCTGCATGTTCCTTGGACACTCTTTCATGAAGTGACCACACTTGACA
CAACCAGTGGTGCCATCACCACATGCTCCGGGGTGATTTCTACCACACTTAGCACATGCAGGAGCCCAGCTACCTTCTGT
GCCACACTACCTTGAGACTGTGCAAGTCTAGCTCTGAAATGCTATAAATTCTGACTATTGTACTCACTTTTGTTCCTTTG
TGCAGGTGCACTAGACGATGATGGAGTAGGTCCATTTTGCTTTTGTTAGAACGAAGACCGGTTCTCATTACTCTTCTGCT
ACCCGGACTCATTCCCAGATGTCTTAGCCTTTTTGTTTCTGAACTCGTCTCTATCCTTCAGCTTATCCTCCTCAACCTGA
TGCATATGAATCATCAGCCTCGCTATGTCTGTATCACCTATTAGCATCACAGCCTTACATTCCTTACTCGATAAATGAGA
CAAACCAGCAACAAACAGACTCATCCTACTCCTCAAATTCGCAAACATCTCTAGAGCATAACGGGAAAGTTGGGTGAACT
TCAATCTGTACTCATGAACACTTAGTGAATCCTTTTTAAGGGTATGGTATTCATGTACATTGGCTTCTCTCAGTTCACGG
GGAAAGAAATACCCCATGAAAGCACTATCGAATACAGCCTAGCTCAAAATCGGTGCATCCTCAGCCTTACCCTTCTTCCA
CTGGTCAAACAAAGTCCTAGCAACACTCTCTCGCTCACCATCGGTAACATGCATAACCTCAAAAACTTTATGTAGTTCCT
CTACAAAGTTCTGCGGATCCTTAGTGGTGCTCGAACCAGTGAAGCTTGGAGGATTCATCCTTAGAAACTCTCGGATCCTA
AACGTATCAGGTACATACTGTCGAACCCCTCTTTGTCCCACTTGGTTGGTCACAGCTTAACTCAGCATTCGGATGTCTTC
CTAAAATTCAGCATTGGTAATCTCCCCTTGGGGTTGCACTTCTGGTGCATTAGGCACCCCTTGTTCTTGTGGTTCAACAT
TCCTTCTAGCCGAACGACCTCGGACAGCTCTTCGTAGAGGCATGATCAACTGAAAGACACACACAAGCACAAGTTAGAAA
GAAACTTTATAGAGATGAACTCTATCGCACGAAATGAGTATGAAAGTAGTGACGGAATTTCCTAAATGTCACAGCCTCCT
AATTATAGATGTGGCGAGTTTCATACCGATAACTAGGACTCTACTAAAATGGATTCATAGACTCCCTAGGACTCTTGAAC
TCTGTACTCTGATACCAAGTTTGTCACGCCCCGAGCCTATACCCCAAACGTGGCTGGCACTCGAGAACCATTGTTGGCCC
CAAGCGAACCCTTTGTCTGGCTTAACTCTTAGTGGAGTACTTAATTAACACGAAGAAGTCTCAAAAGAATACTCATGCAA
TAACTTTAAGAAATATTAAACTAGCCAAAATTGCAACTCAAGTCTAACATAAACAACTGAAAATGGAAAGACTAAAGAAC
TATAACTATCCATCTATGAAGCCTCTAAAACTAAGAGGGATGGCGGGACAAGACCCCCGATCATGCTAACAACTGAAATA
CTAAAAACAATATGGAAAGGGATCCTCTGGAAAGCAAGGAGGCTCACCAACTGATTATGAGTGCTCAACTGAATCAACGA
GGCACTGGATGCTGATCCTGGTTACCTGAATCTGCATCATAATAAGATGCAAGCCAACTGGCATCAGTACATTGAACGTA
CGAGCATGCAAGGGGAAAACTAAACATGACATAGGCTTGAAATGAATCTGAAAAGAACACTTACCTTAGCTTTACTCAAC
TCATGGATACTCAACTCAAATGAAAAATAAAACAACGGTAAAGGTGCAGTTTATATAAAGCATTTAAACAGTGATAACAA
CTCAAGTTACTCATATAGTAAAACAATATAATTTTGTGGGAGTTTCTCTAACAACCATCTTTATGAGCTAATGTGATGAT
ACAGCGTCTCGCCCACTCTACCAGAACTGTCATATAACTTGTCGAGATATAGAATGCCTCAACTAAGTGGATCCACTAGT
CTATGCTAAAACACGTTAAGGAATTATCTAAAAAGTATGACCCTTTCTACCCATGATGGCTACATGGTTTATGGAGACTT
GAGTTATTATGAACTCGTCCCCATATCGGTGCTCAATACTACTCCCAAAATACTCAGCTCATATGTTTAAAAGCATAACT
CTTTCTGTGGTTTGAGATTATTACTCAAAAACTAGTTCAAAGGCTCCCTTGGAAATCTGTGTTTCCTTTCTTCTTTAAAT
GTGAAAATATTTTAAATCTTGGGAATACTTAGTTCCCTATACTCATTTGAAGAAATGAACTTTAGTCTTACTCTTACTCT
TACTTAACTCAATGCTTAAGTCTTTTAAACAAAGTTTAAGACATTAATAAAAGACTTTCATGAAAAGACTCTATGAACAT
TCTATACTTGGCTCTTAACTTTCCTTGAATTTGAATTGATGGATTCAAGGTTGTAATTCATGTTTACGGATAATTTATAG
ATGTTTAGAAGTCATTACAAGTAGTTAGAATTGATAGGAAGTGTTAGTACACTTTAGAAGGACTCAAACGGGCTAAACGA
TGAAAAATGGGTTGGGGCAGACTGTCATGGTGCATTGCTGGCGCACCAGGCTAGCCCCTTCCATTTAGAGAGCCAATTCT
CGCGTGCTGCTGGCGCACTGCCCCAACCTTCCTAGCGCTACGGGGGTGCGTCGTGCCAGCTTTCCCTAGGTGAATTCGTA
ACGGATTTTCTTCTCATTTTCTGACCTTAATTCGATTTAAGCCAATTCTTTTCACCAAATTCTCTTTAGATTCAGGTACC
CAAAACATATACACAAGAATCTAACTCAAAGCAACTCTAAGAATCGACATTAAACTCTCATAAACTCCTCAATCTCATCC
CATATTCAAGAACGAAAGTAATTCAAGAACACAACTAAAGAACATCAAATTCTCAACCTTTTTAGGACGAAATTACACTG
AATTAAACATGTTTGGCCCGTGGGTGAACGAACCCAATGCTATGTAAAATCAGATACCTCGTAGGATTGAATCCTTGGTG
AAATCCTCAATCAATTCCTCAAGAACGTGACGATTCTAAGCTTCTTCTCCTCGTTTCTCCTCTTCTTTTCTCTTCTCTCA
AAACCTTAACTTAATTTGTGAAAGAATAAACTGACCTAATTCTGTTTAGACTCCTAAGTAATTACCAAAAACTAATTAAA
ATAATAAGGTAGTCAAAAGACCAAAGTACCCTCCAAAAATCCGGTTTTGACTTTTCTTATCTAGACAACCCAACTTTAAA
TGGGCGTATCTCTCTCATACGAATTCAAAACCAACCTAACTCGGTGGTGTTGGAAAGATAATTCAAAGATGCTTCCTATA
GTATCTTGTAGCACACCTAATTCATCCTGATAGGATTTATGGTTGTTTGAAGTTGACCCAAAACTCATACTTAGCTTAAT
TTTGTCAAACTTTCCAAATTTGATTATTTCCAAAAATGGCTTTTGTAGCACTTGGATGCTGGTTTTTTCGATTTCAACAT
CTAATAATTAAATGCTAGGGGTTGATAACATATTTTCTTATTGTTGGTATTGATTGGATTGTCGGGTTTAACTCTTACAC
AATTCGGGGTCTACAGGTGTGACTAGGGAAAAGCAGGGGAGACAGGGCTGAGATTCTGTCTCACCATGTCCCGCTCTGGC
GGGAGAATTCTCTCCCTGGCGAGAAAGATCCCCCTCCAGCGGCTCAGACTGAAACAGTACCGAAGCCAATAATCTTTTGG
GGTTTCTTCTCTCTTTCTAAAATTTTCCATTGATCCCTAACTATAACTAGGCATTTTGGACAATACTTTTAACTAGGATA
TTTGTTGCCTACCCCCGAATCAACCCAACGGTGTACACTTCAAATTTATTTCTGCAATTCCCACACAACAAACATGCACA
TCCCAAGAGTATTCTCATCACTCACGTGGTTCATCGCTTGTTGCAATACTCATCCAGATTCCTCTTACGAATCACATCAT
AATTCATCTAGACCCTTCTTGCATCGAACCCAGTGATGACTCTCTTTCTGACAACCAATTCACGAAATTCAAGCAATTAC
CATTCGCACAATTTTGAACATTTAGGCTAGCATATTGCACACATTGAAATTCGGACAAGAAATACTGAGCACATAATCGT
ATCATAGCATTCAAGTAACTACACACTTCACATCACAGTTATATTCAGGCAATAATACGTACACATTCAGAGTTTCAGGC
TACAACTAATAACAAGTCCAAATTATTAATTTGTTTCATTCCATAGATGATCATTACTGATCATCCATGCATTTATACAA
CCTCTAAGGCCAGATACCAATTGGAACCTCCTCGGTTCAAATTTACCTTGCTTGTGTCCCTTCAGCCATGACTACGGCAT
CTAGTTTACTTTGTTAAGATACCAATTAGTATTGGGAGATACCAATTGGACTCAACTCATCCCACAAGCGACAACTCGCA
CGAAAGGAGAGAAATGATGGAACACTTCCTAGAATGCTTCATAGCTTCCTGAAGATTAGATGTGGACATAGCACACCCAT
CCGAAGAAGTCTACTCCACATTTGCTTTTGTATGGGGAGACCGGTAACTTGGGCTCTAATACAAACTTTTCATGACCCAA
CCCNNNNNNNNNNNNNNNNNNNNNNNNNNNNNNNNNNNNNNNNNNNNNNNNNNNNNNNNNNNNNNNNNNNNNNNNNNNNN
NNNNNNNNNNNNNNNNNNNNNNNNNNNNNNNNNNNNNNNNNNNNNNNNNNNNNNNNNNNNNNNNNNNNNNNNNNNNNNNN
NNNNNNNNNNNNNNNNNNNNNNNNNNNNNNNNNNNNNNNNNNNNNNNNNNNNNNNNNNNNNNNNNNNNNNNNNNNNNNNN
NNNNNNNNNNNNNNNNNNNNNNNNNNNNNNNNNNNNNNNNNNNNNNNNNNNNNNNNNNNNNNNNNNNNNNNNNNNNNNNN
NNNNNNNNNNNNNNNNNNNNNNNNNNNNNNNNNNNNNNNNNNNNNNNNNNNNNNNNNNNNNNNNNNNNNNNNNNNNNNNN
NNNNNNNNNNNNNNNNNNNNNNNNNNNNNNNNNNNNNNNNNNNNNNNNNNNNNNNNNNNNNNNNNNNNNNNNNNNNNNNN
NNNNNNNNNNNNNNNNNNNNNNNNNNNNNNNNNNNNNNNNNNNNNNNNNNNNNNNNNNNNNNNNNNNNNNNNNNNNNNNN
NNNNNNNNNNNNNNNNNNNNNNNNNNNNNNNNNNNNNNNNNNNNNNNNNNNNNNNNNNNNNNNNNNNNNNNNNNNNNNNN
NNNNNNNNNNNNNNNNNNNNNNNNNNNNNNNNNNNNNNNNNNNNNNNNNNNNNNNNNNNNNNNNNNNNNNNNNNNNNNNN
NNNNNNNNNNNNNNNNNNNNNNNNNNNNNNNNNNNNNNNNNNNNNNNNNNNNNNNNNNNNNNNNNNNNNNNNNNNNNNNN
NNNNNNNNNNNNNNNNNNNNNNNNNNNNNNNNNNNNNNNNNNNNNNNNNNNNNNNNNNNNNNNNNNNNNNNNNNNNNNNN
NNNNNNNNNNNNNNNNNNNNNNNNNNNNNNNNNNNNNNNNNNNNNNNNNNNNNNNNNNNNNNNTTCTCATTAACAAGTAG
ATATGACAATTCAATTCACATGGAGTAACAATAACAACGGTCATCTCATGGAACCCATACCCAAAATGTTAGTGTGTCGA
AACATGACACCTGATCCAATGAATGCATGTGTGTGTCGGTACGTGACACCCGATCCAATGTATGTATGTGTTTCGGTACA
TGACACCCCATCCAATGCATGTTAGTGTGTCGGTACGTGACACTCAATTCAATGTATGTTAGTGTGTCGGTACATGACAC
CCAATTTAATGTATGTATGAGTGTCGGTACATGACACCTGATCCAATGCATGTTAGTGTGTTGGTGCGTGACACCCGATC
CAATATATATATGTGTGTCGGTACGTGACACCTGATCCAATGTATGTATATATGTCGGTACGTGACACCCGATCCCACCA
GCGCATTCACATTCACATTCACATCCATAACGAACATACTTATAATTACATAATCAAGTATTAGGCTCATGGCATGCAAT
TGTACATAATTAGTCTTTTCTTACGCTTGATTCATACATCTCAATTACGTACATGTATACATATATTGATGCCACTAACA
AGTTTATATATTACGCAAAAAAGGAATTCAGCCATCACCTAACCCTAACTCACAAACCGGGGCTTCCCTCTACGGTACAC
TTCCTACGCAACATGTAGGATCACAGGTATAATCATATTGTATTCGATGCACAAATGCCTACACATGAATTCTACCATCG
ATTAACAATATACTACACAAAGATCATGAATTTATAACTACTCAATTAATAAAACCTAGCCTACCTGGGTGCCAAGCGAT
TGCAGAGAGATTATAGCTCCAATCCGGGATTTCGAATGATGAGACAGTGATTTTTTATCGAAAATCTGCAAGCTATCGAC
ACCCCACGCTAGAAATCTCTTTCCCCTTCCCTCCCAAGCTTAGAGCAATTTTAGAGGGTTTCTGTGGTGTTCCTCACCTC
TTTTTGGTGTTTTTTGGAAAAAAGGGAAAATCAGACCTTGCGTTATTTAAATTTTGTCTAGCCCATCCCACTCTGGCGGC
TCCTTACCCCGCTAGAGTGCCACTGCCCCAGTGGCACCTGGCCTACTCTGGTGGGATGATGGCCCTGTTTTTCCCACATT
TTGATTTCTCCTAATTAACAACGGTTCAGATCGTTACACTATACTTTCTTTATTCTTGCTATTTTTCCGCTTATGTGAAT
TGACATTAGTTCCGGAGGTAGATGTCAAATGAGCACTTTCAATCCTCTCTTGTTTGAGTGTATCCTCCTCTTGAACATAT
TGAGCTAAAAGTTTATTTAAAGTCCATTCATCCTTTTAAGTATTATATAAAACTTTATATTGACTAAATTGTGATGGAAG
AGAAATCAAAACTAGGTACATAAAAATGTCATCAGACAACTCAAGCTTAAAGGCCCTGAGTTTTGTCATAAGATTAGACA
TCTCCATAAATGTACTCCCTTATATTTCCTTTACCCTTATATCGCATTGAAACAATCTTATTAAGAATAGTACTTGTTTC
AACCTTCTTGTTAGCAGTGAGTCGGTCTACGATTTCCTTTAAGAAACCTTTGGCATCTCTATTCCCCGTTATACCGCCCC
ATTAGGATTTCGGAATTGAATGTTGCATCATCATTAAACTCATGTGATTCGATTGCTCATATGCAAACTTTTGTTCACTA
GTGCTAGTTTCGTTCAAGTCCACGGGACGATCAAATCTTAATAAATAATCAAGATCCATGCAACCAAGCACAGTCATGAT
GTGCTCTTTCCATTTCTTGAAGTTTGTGCCATTAAGCATAAGAGTGTTGTTCATATTAGCAGATATAGAAGATACTATAA
GATAAAACCAAGTAATGCTCACAATTTATCAATCAAAATAAATCATGTATATGTGAAGATAAGTAAATTAAATAAACTAA
AGTAACAATAACAAATAATTTAAAATGCATTCATCAAACGCATAGATATATAAATAAAAGTGGGTCAATCTCAAGATACC
TTGCACAACACTATCATTTAGGAGTCGTTTAGTAGAGTGTATTAGAAAATATAATGCATGCAATAGGTGTGTGTATTAGT
AGTGCCATTAGTTATACGATCTATTGTGTATTACTAATACCAAGTAATTCTAGGTATTAGTAATACATAGCATTTTAACA
CTTGCATTAGATTAAATAATTACAAAACTACCCTCAAAGCCTTTTTAAAGGGTTAATATCTTGAAAGGTCATTGAACTAT
GAGAAATTATCTAGAAAATTCATTGAACTTTCTTTTGTATCAATAAAATCACTCAACTTACCATTTTTATCTTAAAAAAA
CATTCAACTATATTTATCATTAAAATAAAATCCTCAAACACATAAGAGACCAATATTTATACATCTAATAACTTGCTTTT
TGATCATATGAGTTACTCAACTTTGGATCCAAAAAACGTGAATGTCTTCCCCTCACTCCACAATTGCCATTCCTGAGATA
ATTATTTGACATGCGAGTAGGAAAAGATAAATCGAACAACTTTTCTGCTTACAGTGCCAGAGATGATCAGTCAATCTTTA
TAGCGATGAAAGTTGGTGATTTTTTTTTTGCTGCTTAGACTTTTGAGAAAATGTTTCTTGTATTGTCAGGCGACATATGA
CCACTGTATTGGAGATTATGCAGCCGGTGTCATGTTAGACACAACGGCATAATTATCAAGGTAAAAATAGATTACAGGCA
TATATTTTGTGGGGTAAAGTAATTTTATAATTTTGTTTATTTATGGGATCCATGATTGCTTGTTATAGAAAAAATATTGA
ATTCGTCATGAAATTTATTTCAATTATAAATATAGTGGAATGATTTTTGAAGATAAAAGTGCTAAGTTGAGTGATTATTT
TGATACAAAAGAAAGTTTAATGACTTTTCAAGATAATTTTACATAGTTCAATGATCTTTTAAGATATTAACTCCCTTTTT
AAAACATTTCCTAACATTTTCTCCTCTTTACATTTTTTTATTGTCATATGTTTTTATTTTATTTTTTATTTGTTTTTCAA
TGTCTTTTAATTTTTTGGTGTATTAATAGACTTTATGGCCTCTGAAGTATCATTTTTTTTAAAAAAAAATCTAATTTCAT
CATAGTATAATCAAAAAAATTTACTATTGTGGCAATAAGTTTGATAAAAAATTTCTTTGCCAACTTTTCACAAAAGAAAT
TTGACTCAAATAGTACAAATATTTAATATTATTTTTGAAAGAAGAAGAGTTAATCATATTTTAGCAAAGAAATCTTTTTT
TAGCAAAGAACTTTGTTGCAAAGGAAGTGTATAAATAAATAAAACGTGAAGGGTATTTTTGTAAACACATATTTTTAAAT
AGAAATTATGCAAGATTTGTTATTTCTAATACATCAAACCAAACAGTGTATAAGAAATACTGCTTGCATAACTAATGCAA
GCATTACTAATACACCATTTTCTTCATTATTTTTATACACTCTACCAAATGACCCCTTAGTCTTTGAACAGAAATAATAA
CTTGTAAGTGGTACTCTTATATATAGTCATAAACATTGATTACTAAAACGGCCTAACAATAGGTCGTTCTTTGGACCGAT
ACATTATGAGAATGCATTACTAAATGTATTACATATTCATGACTATCAATAATCTGAGGAAAATAACCTTCCTTTGGAAT
AACTATTTATGTAACAACCTATTCCCGTCGTTATAGAAAATCCAATGGGGAAAATTTTTGGGTCGGAAAACTTTTTGGTA
GTAACGTGGAATTTCTCAACCTAGTCCAGATTTGGACGAAATCAGAGCCAGTGAGGTCTAGGGAATATAGTAACCAATGG
GAGATCTAATTATTAATTTGATCACATGAATAAATAGCTAAGACGTTAAGGAACCCACACGACTTTACGAAATCGAATTC
GGGCAAGTAAAACTCCCAAAATTGATCTTAGCGTGAACTGGTAGTTTCTGAGTGTCATGGGTGAAGGTGTGTTGTGAAAT
GGGGATTTGGAACTCAAATTCTAAGGTTCTGTCTCTGTGTAAGCCGCTAAGGCGGGATAAATCCCTCCAGGGCGGGGTCG
TTGTAGCGCGATTGGGGCCGCCACAGTGACGGTCGCAACTTAAGTCAGAAATAAACCCCCAAAACGCCATTACTCTGCAA
TTTCCATTTTTGAGAGCTAGGAGATGACCCCGGATGAGTTCTTGACAATTTTTCACGAAAATTGGTGCTAAAGGTAAGGT
TTTTGCTCCCAATTCCATTTTTTGATCCGTAAAACGTAAACTCTTGATTGTATATCGTTAGGGGAGGGTTTTGAATGGTT
TTGGATGGTGAGAAAAACCCTAGTTGCACCTTAGGATCATAATTTTGGTCTTCGGTTGTTGGGTTTATCATGATCTGGGG
AAATTAGACCTTAATTATTGATCCCCGTATTGAATTGTTTGTTTGTAGACCTAGAGCAAGCGGAAAGAATCCAGAAAGAA
AAGAAACAAGTTTCTTAGGAGGATTCAAGCTTTGTTCGAGGTAGGTGATGGTTGTGATTTCATGTTGGTGTGACGTATGT
TAGTAATTACTTCATTTTAATGCATGTATGTATGTGAATGTTGTATTATTGATCACACAAATCGTAAATGAGTATGATTG
AATAGTTGTATGCCATGAATCAACACTTGATTGTATGATTATGAGAATATACATTGTTATTGTGATTGTGGCTTGTTGAA
TAGTTCGGGTGTCACGATCCAACACACTAACTGGAATCGGATGTCACGTACCGACTCATATATTGGAGAGGGTGTCACGA
TCCGACACACTAACTTAGAACGAGTTCCACGATACGGTATACTAAGAGTTCTGGTATGGGTTCTATGAGAGGACCATTGA
CTTGTCATATTGATGTTTTTGAGAATATGGAATAGTTTGTTGATCTTGATAAGATGACATATATTGCACATGTTCGGTAT
ATGTCTGTTTTATTATGTTGTTATTATTTGTATCTGTTTCACTTATTAGGATAGTCGGGTGTTCCTACCAGTACACTGTG
ATTGTGTACTGATACTGCACTTGCTCTTTTTTGTTAAGTACAAAGCATCTTTAGGCAGCTACTGACAGACCTCATTTAGA
AAACCAGTGATCAATTCGAATTCAAAGGTGAGCCAGTTCTTCTAGGCTGCCATGAGTTCTCGTTATGTTTAGTCAATTGC
TATTCATACTTAGACTAGTACTTTAGACTTTCTTATGTTTAGTTGGGTTGTACACATTCCCTTTAGACTTTTGGTTCCTT
GTTAGAGTTTTGGTACATTGACTTTTAGGTTCTAGAGAATATTTTCCGCAATGTTTTGTTAGTCGTTGTTAGATCTTTTG
GGAGTTTATGGGAACTCTATTTGACTCGAGTATTTTAACCTGTTTTCGTATCTTTAAATGCTTTGTTTTGAGGCTGGTTC
GTAGTTATGGTTCTCCCACCGGAGGGTTAGTGTTGGTGCCTATCATGAAGGTCTAGGCAGTGACAAAGTTGGTATCAGAG
CCTTAGGTTCATTGATCTCGATGTACCGAAATGATTTTAGTAGAGTCTTGCAGAATCGTACGGAGACGTCTGTACGTTTC
TTTGAGAGGCTATAGGACTTTACGAAATCTCTCTTTTTTCTCTTGTCTCCTTTCGTGCTATAACTTGGGTCCAATTGGTA
TCTGGCGATCCAAATTGGTATATAACTTCCTTCACTCTTCTATAGTCCGCAGATGGTTAACACTAGGTTCAACGGTGTCA
GGCCTGTAGCTCCTGTCAATGCGCCAGCTGAGGAATCCGCAGTAAGAGGTCGCAGTCGAGGCAGGGATAGAGGAAGAGCT
AGGGGTAGAGGCCAAGGAAGGGTAGCACCTACTAGGGGTGGAGCTCCGGTTGAGAATGCTCTCAGAAATGAGAATCCTAC
TGCGCATCATGAAGAGATAGCGGAGAACATAGAGGTTGAGAATGATGAGGATGTTGGACAATAGGAAGAGGTACAGACTG
AGACCACATGTATTCCTCCTTTAGACCCAGGTTTGGCTCAGCAAATTATGTCTTTCCTGAAAGGATTGGTTTGTCCTGGA
GTTCTTCCCGCAGTGCAAGCAACTCAAACTCCCGCCAACCACCCTATTGCTATTAATGTCCCCAAGGTGGGTGGAACTGT
AGGTACTAATGCTTTCTTTCATCCTTTGTTCGGTCCCGTAATGACTGGTAATGAGTATGCGATGTTGACTAAGTTCTTGA
AATTGAAACCACATGTGTTCCATGTTTCTGAGAGTGAGGACGCATATGAGTTCATAGAACCACAACCATCTAATAGCACA
TTATTTGTCCTCTCACTGAACCCATACTCAAACAGTTAGCATGCCAAAACGTGGCAACCGATCCCAAGTTAGTGTGCCGG
AACGTGGCAGCCAATCCCATATTATACCGAAACGTGGCAATCCGATCCAAGATTATGCTGGAACGTGGCAATTCGATCCA
AGTTAGTTATGTTGGGACGTGGCAATCTGATCCCATTCACACATCACAATCACAAAACACAAGTACATCATCAAGATCAT
ACATTTAAGTCGTGATTTCACGACAATGATATTCATCTATCTCGTTTACAACAAGTGTGATCAACACTGCAACATTCATA
CATACACAAGTATCATAATGAAGCAAGAACAAGCATACATCACACAAACATAGAACCACAACCATCACCTACGGATTACT
CCTCAGTCCCCATCTCATATATACTAATTCACCATACTCAGCCCTAGTTCATCATCAGGATTTCTTATTAGGGTTTAATC
ACAATTCATCATAATTCCTCAATTTCATCTCTTCAACTATCAGGAGTAGCATACATTCATAAATCTAGTCCACTCTTGAT
TTCATGTCCTCATTCTTGACCCAATTCTACCCATTATAGCAATTCTAGGTTTCTCTACCACTTCATCAATTCCTCCTCAC
AAGGCATAAACCTTCATACTTGGAACTCTAAGGATTATTCATGTAATTTACCCGGTGCACGAAGGTCTACACACAACCCT
ACCATTGATTTACATATATCACGTAGTAAGCACAGATTTAAAACTACTCAATTGTAAAAACCTAGCCTACCTGGGCGCCA
AGTAGCTGTATAGAGTTTTTGACTTCGATTCGAGTTTTCTGGGTTCGTGATGGTGAATTTTTCCAAGATTCCGCAAGATT
TCACCATCCTCACGCTAGAGTTATCCTTCTCCTTCCTCCCCAAGCTTAGAGCAGCTTTTTTGGGGTTTCTAGGGTGTTTT
ACGACTTATTTAGGTATTTTAGGAAGATGGAGAAAATAGGATTTCTCAAAATTTACATTCTACCTCGCTTATCCCGCTCT
GGAGCCAACTTACCCCGCCCTGGCGGCGGCACCCCAGTGGCACCTGGCCCGCCCCTGGCGAGTCAGTGGCCCAGATTTTC
TTGAATCTTTTGCTTTTCCTGATTAACGCTGATTTGGGTCATTACACCCTCAATTAAAAATTCTCAATTTATTTTATTTA
TTAATTCAATTATTTGTATTATATTTAAAATAGATACCTTTTCACATTTAAGGGTTGTGATTTTTTCAAAGAGTTGTGAC
TTTTCCAAAGGGTTGTGACTTTTTTTATGGGTTGTGACATCTTCGATGAGTTGTGAGTTTTCAAAGGGTTGTGGATTTTC
CAAAGGGTTGTCACTTTTCCAAAGGGTTGTGACTTTTTCAATGAGTTGTGACTTTTCCAAAGGGTTGTGACTTTTCGATG
AGCAGTGACTTTTTCAAAAGGTTCTAACTTTTCTGATAAGGCACAATTAGCACCTATTCCTACTACTATTTGTTAGATAT
AAATAGAGTAGTTTCCTCTCACTTTTAAACTATACTTTTTTTTATGTTTTATACTCTTCTTCTTCTTAAACAATCTCAAG
GGTTATTTGCAAGTTGCAACAGTTGATTAAGTTCAAAATTCAAAGAAATTCGAGGTATCAAGAAAGAGTTGGTGAACAAA
TTGTAGCAAATCATTCAACAATTCACACTCGGATTTTTTCTTACGATTTTCATGAGTTAACAATGATGAAAAGTTGTGGA
AAAGACAATAATAATAAACAAATATGAAAAAATTCACAAGATTTGGGTAAGATACTTCTTCTTTGTTTTTCCATTTCTTA
TTCTCTTACCCTCACGAAGGAGTTTCTTTCTAATTTTGCTAAAACAACGGGCATCAACGCAGTCCATTGAATTATTTGTT
TTGATGTTAAATTCACTATTTCAAAAATAAATTTTAATTTTTACTTATAATATGATAATATAGTCATCATAATAATTATT
TTTTAATAATTATGTAAGTAAAAATGAACGGATCAAGTAAAGTATTGGTGGCAAGAGATTTCAATGAAATGGAACACTCT
GGTGAATATACCATGAACATATATTTTCGTCTTCCTTCTTCATTGGCTATGTATTGTTCCATATATTTTTTTCTTTTTTA
TATTATATTGAGTATGAAATTTTTTAAGTATGAATTTCCTGTTATTTTGTGGTCATCTAAATTTGAGAAAATGTTATGTC
ACAAGATACACTCCTTGCTAGCTATATAATAATAGACAAGAAAATAGTGATTGATCATAAAATAATCTTAAATCAAATTA
AAGATTCTATAAGTAATACTGACTTTTATTCATCTATTAACTTTTACTAGTATACGTACCCGCGAGTTGCACGGATATTT
TAAAATATAATAATTTTTAAATTTAAAATAACTTATATGAATTATTATTAAGTAACAAAGTGCATGTATAGTCATATGTA
[truncated: 226,506 more chars]
