# Supplementary material for: Homologues of potato chromosome 5 show variable collinearity in the euchromatin, but dramatic absence of sequence similarity in the pericentromeric heterochromatin
Source: BMC Genomics. 2015 May 10;16(1):374. doi: 10.1186/s12864-015-1578-1 (PMC4470070; doi:10.1186/s12864-015-1578-1)
Supplement: Additional file 3: — RH BAC tiling path sequences. Description of data: Nonredundant, multifasta sequence files of the individual BAC MTPs. The sequence contigs and scaffolds in the MTPs can be either ordered or unordered, depending on the quality status of the tiling path sequence. [file 12864_2015_1578_MOESM3_ESM.zip › mtp_1058.fasta]

>mtp_1058
AAGCTTCGGAATCAAATACAACGCTCACACTCACAAAGATGAACACGATGCATACTTTCACCCATAGGTTTACCTGTATT
TTCCGATCAACATTTGTTTCAGCTCACTCAAGATCAAAAAGGTCTTTTCAAGGCTTGTAATGGGGCTGAGTACAAAGGTA
TGGCCATTTAGGCTTAGTTACTTTTATCCTCATGAGATGTGGTATTCACAACACTTCTTTTCCTCTTCCTTCATCATTTT
TGCTAGTGCTCATAAGTCATCCCATTATTCACTTCTCATAGATTTTTGGAAACCCCATTTTCTTTATATCTTCACACTTT
ATTCCTCAACCTTTTCATTCTTTTTCTTTTCCTTTTTTTTCTCTTTTTTTTATTCTTTATTTATTTATGGAGGGGTTCCA
TTTTTCTCAAAATCATGGGTAAGAAGGACTGTCTTGCACTTCTTGATTTACCTTTTGTTTTCACCACACCCCCAACTTAG
ACTTTTGGCCTAAGTTGGCTATTCAAAATAAACACAACTTCATGAGGATTATGGGTAATGGATAAAGAAAGGTTATGATT
TCATCAAGTTTCTTCCAAAGAAGGTAAGGCTCAAGGGGTGTTACAAAGAGGTTCATACATGCTCACAAGGTAGGCCACAA
AGAGATATATGTCAAATTGGCTCACACTCTTTAAAGTTACCTAATATCGTATCGGGAGATAGCCTTACTTAGTCGACCGG
ACCAACGGGGCAAATTCTAGGATCTATCATGCATGTTTCAAAGTAAGCTCATCACATTTGGCATTGACACTACAGTCAAA
CAAGACTCCACACTTTCGCTAATGTGCAATGATCATCACAAGAGACTCAATTCGATATTAGGCTAGTCATAACGAGATGC
AAAGAGTTCACATATTGTCTATGCAACTTCATTTGGCCTCATCGTAGCCGCACATTCATGTTCGTACAATTAAGAAAACT
ATTCAAGTCATCGGTATTGATCGGAACTGAGACTTAAACTTTGAAAAAGAACAGCCACATTCGATCACACAATGGGTGGC
AAAATATTTTCGGAAGGGTCAAAATCATTTACAATTTAAAATGCGGAGCCACAAGCTCAAACATCCACAAAAAAAGCAGT
GTAATAACACAATAATAGCTCACAACCCAAAATATATAATCAAAATAAATATGCACAAAGGTGGGCCTCACTCTAGCACA
AATAAAAATGATTTGTCCTCAAATTCATATGAAAGTATCCAAAAGTAAAAGTAAGTAAGACAGAGAGGGAGGTAAAGAAA
GGTCCTGTCTACACAATCGCTCTATTTGTCGGGGCCTTAGTGCCCGGTGTAGTGCTCTGAATATGGGCATCAGTATCCGG
AGTAACCGCAGGAGGAATAACAGTGCCAGATCCACCAGGAGCTGCTGTGGACGTCTCAGTCGGCGATGTCTGGGTCACCG
GCTGCACAACCGTCTCCATAAGATTTGGCAAATCTCTGAATATGCTCTCATCTTGGCTCTTTCTCATCTCCTCCTCATGT
ACTGTTATCAGCTCCTCGTCGGTCTTTGTATCCGACTCCTCATTTGCTGTGCCACCCCTCTACACATCTCCGATGGTAGT
CAGAGGAATCCCCGAGGTCTCAGAAGCATCCTTGTCATCTGTCCCTGCATCAATGAAGTGAAGTCGGTAGACTTCAAATA
GTCTATGTCCTTCCTCAAATCTACAACTTTGGCTTTCAAAGTTGAAACCTTGGATGTCTCCCCTTGTCTGCTCTCACAAG
CAGTGACTCTAGTAGCTAGATCATCAATAGAAGCCCTAAGGGGGTTCAGTATAGCCAAGATAGCACTGTCAATCATCCTT
GGGATGGATCTCTCCAATCAAGTCGCCCACACATCAGCTGAATACGCCAGATTCCCTATTTTCAGGATCATTGTCTGAGT
AATCTTGGCGGGCTGGGAGGATGATGAAACACCTGGGACCTGTTTAGAAGAGGAAGGGGCAGGTATACCTGAAGGCTCAG
AGGTCGGAGTCGGTGAAGATGCCTCTGATTGTAACGTGTCAATATCGACCTCTGGGAAGTATCTGTCAGAGCTTCACTCC
TCCTATCAACCTCCTCTCGTGTGTACTCGGCCTCAATACGCCGAATGTCAGTGGAGGAAGACGGGGTGATCTTAATATCC
CTCGTACTGTCCCAAGGTACTCCAGCACGCGAGCACAACTCAGTGATCAAGACTGAAAATGGTAGAGATGTCAGCTTCTG
TTTGGCTCTTATGGCCATCTTCTGTGAAATCAGCAGTCCCAGGTCAATGCATCTCCTAGACATGATAGAACCAAGGAAAG
CTACCTTAGGATGGCAAAAAATGGACTCGTTCTGGGATGGCATTATGGTGCTTCTGATGAAGCCAAACCAGAACCTGGCA
ACAATGTTCAAGTCCCTCTTCTCAATAGGGGATCCTACCCCGATCCACCTCGGGGTGGTGTCAGAAATAAAAAGAGCCAA
CCAACCTTTAAAATCATCTAGGGACTGAACAATAGGCAACCCCTCGTAAGGAAGTACATAGTGCATCGGTCTACCCAATA
CAATGTTAATATACTCACTGTGGCACTCAACTTCCTTGCCTCTGACCATGACCGACTTTACCGGTCTAAACTCGCTTGCC
TTGTTCTTATTCTTGGGCACCAACTCCCCATAAGTTGTGTAAAATTCCCTAATCCAAGAAGGAATGTAAGGGCCTCGGGG
ACTTGTGAACTGCTCAAACTCATCGTATCGGAGGGTGTCAATCACATCGGGATACTTGCCTTCTAGGCCCTCCGTAGATA
ATAGTTTCTCCTCTAGGATGGTCCGTACCCCATCACCTTTCAATCTGTTCAGCAGTCTAGGTGGAGGAATGATAAGGGGT
GATGTAAAATGGATTACATCAAGCCTATCCATTCACAAACTTCAATGCTTTTATGGAGTGTTCACAAGGATGGAGGCAGT
TTGGCATGTATGGATGCCAAGGAGGGAGTTCCATGCCTTTCACGGGAACATATGCACCTTGAAGGAACTCCCAATTGGGC
AACACCATGCTTGGATGATAGCTTGGGGCTTGGGAGGCCTAACGAAGCGAGGAGGAGCAAGTGAAGAATGTGCTCCATTC
GGCGAGCTGGCACTACTAAAAAAATGTCAAAAAATGACGGCCAAAAGCGACAGATTGCGTCGCTTTTTTGGTCAAAATCG
ACGGAAAAGCGACGCAGTCACCTCCGACGTTTTTTAGCTCGACGCTTTTGAAAAAGCGACGAACAGCGTCGCTTTTTGAC
TCTTTTTTTTTGAATTTTTTTTAACAAAAGCGACGGACTCTGTCGCTTTATTATAATTTTAATTTTAATTTTTTTTATTT
CTAAAAACCGATGTAGTCCGTTGCTTTTCTGGAAATTTTATTTTGAAAAGCGATGGGCAAAACCACATTGTCCGTCGCTT
TTCTGAGATTTTTAAAAAAAAAACCCAGAAAAGCGACGAATAAAACCACGTTGTCCGTCTCTTTTCTGGAACTTTTTTAA
AAATAAAACTCAGAAAAGCGACAACAATACCGCGTTTTTAAATCCTAGAAAAGCGACGGACAAAACTACGCTGTCCGTCG
CTTTTCCTACAATATTTTTGAAAGCAGAAACTGGTTCTGCTGCCCACCTGCAAATCCAATTAAATTCAATTCTACACTAT
TTAGCCCAATCAAACACACACAATTATAAACAATCTAAACAAAACATAAAACAAAAAACTTACAATAACATTAAAAAGTA
TCTAAATCACAAATTAAAGACTTATAAAGTCTTTCAAAATTCGTTTCAAAATTACAAAAGTTCATACATGTCTAAATATC
TAAACTAGGGAGTGGGTTCTATATAATCATCATCATCACTCTCGTCGTCAGTGTCATTAGGAGCCGAAGTAGTAGGTCGA
CGAGCGAGGTTCATCACTTGTTCTTTGATTTGCTGAATGGTCTCACTCATGCTTTGTTGTTTAGCTACTCTTCTCCGCTT
CGACTCTGCCAATGCCGCTGTAAGCTTAGTTATTTGAGCTGACATAGCAGCAATCTGAACACCGTCAATTGCCTCGGCTT
GACATGACGATCCAATTCCTTCCAAGTCTGACTGGAGTCGTCTTATATCGTTTCGAGAGCCTAGACCATAGACTCTACCC
TTGTGTGTCCCCCTACCACTTTTTCTTTCCAAATTTGGGTGGAAAGTTCAGGTATCAATTGGACCGAACTATCTAGATTT
TCAGCGACGTACTGATGAAAGTCATTCTGCATATTAAAAATAAAAATTGACATCAGTATATATACATATCATAAATATAT
TCACTATTAATATATATTATTCATATTAAATAACTTACAAAAGTTCGTTCGGCCCTTTCCTCCACCCACACATCCGGATC
CGACTCATTTTCTTTCTTCCTGTCATGAGTCTTCTTGAAAACCTCCGGTTCAATGGGAGTGCGTCCCAATTCTTTTTCCT
ATAAATAAAAACTGAAATTTATAACGATAAATATGAATCAACTAATTATTTATTTAAAGTTTTGAATTAGAACCTACCAC
CAACTAAACTACATTATTTATTTTAACTTATTTAAACAACTTAACAACTTTTTAACTTGAACTAGTTTAATTTTGAATTA
ATTCCAACAACTAAATCCATCAACAAAACCACATTATTTAATTTAACTTATTTAAACAACTTAACAACTTTATAACTTTA
ACTAGTTGAGTATTGACTTAATTCCAACAACTAAATCCACCAACTAAATCACATTAATTATTTTAACTTATTTAAACAAC
ATAACAACTTTAACTAGTTTAGTTTTGACTTAATACAACAACTAAATCCACCAACTAAACCACATTATTTATTTTAACTT
ATTTAAACAACTTAACAACTTTTTAACTTGAACTAGTTTAGTTTTGAATTAATTCCAACAACTAAATCCATCAACAAAAC
CACATTATTTAATTTAACTTATTTAAACAACTTCACAACGTTATAACTTTAACTAGTTTAGTATTGACTTAATTCCAACA
ACTAAATCCACCAACTAAATCACATTAATTATTTTAACTTATTTAAACAACATAACAACTTTAACTAGTTTAGTTTTGAC
TTAGTACAACAACTAAATCCACCAACTAAACAACATTATTTATTTTAACTTATTTAAACAACTTAACAACTTTATAACTT
TAACTAGTTGAGTATTGACTTAATTCCAACAACTAAATCCAGCAACTAAATCACATTAATTATTTTAACTTATTTAAACA
ACATAACAACTTTAACTAGTTTAGTTTTGACTTAATACAACAACTATATCCACCAACTAAATCACATTAATTATTTTAAC
TTATTTAAACGACATAACAACTTTAACTAGTTTAGTTTTGAATTAATTCCAACAACTAAATCCATCAACAAAACCATATT
ATCTAATTTAACTTATTTAAACAACTTCACAACGTTATAACTTTAACTAGTTTAGTATTGACTTAATTCCAACAACTAAA
TCCACCAACTAAATCACATTAATTATTTTAACTTATTTAAACAACATAACAACTTTAACTAGTTTAGTTTTGACTTAGTA
CAACAACTAAATCCACCAACTAAACAACATTATTTATTTTAACTTATTTAAACAACTTAACAACTTTTTAACTTGAACTA
GTTTAGTTTTTGAATTAATTCCAACAACTAAATCCATCAACAAAACCACATTATTTAATTTAACTTATTTAAACAACTTA
ACAACTTTATAACTTTAACTAGTTGCGTATTGACTTAATTCCAACAACTAAATCCACCAACTAGATCACATTATTTATTT
TAACTTATTTAAACAACATAACAACATTAACTAGTTTAGTTTTGACTTAATACAACAACTAAATCCACTAACTAAACCAC
ATTATTTATTTTAACTTATTTAAACAACTTTTTAACTTGAACTAGTTTAGTTTTGAATTTATTCCAACAACTAAGTCCAT
CAACAAAACCACATTTTTTAATTTAACTTATTTAAACAACTTCACAATGTTATAACTTTAACTAGTTTAGTATTGACTTA
ATTCCAACAACTAAATCCACCAACTAAATCACATTAATTATTTTAACTTATTTAAACAACAGAACAACTTTAACTAGTTT
AGTTTTGACTTAGTACAACAACTAAATCTACCAACTAAACCACATTATTTATTTTAACTTATTTAAACAACTTAACAACT
TTTTAACTTGAACTAGTTTAGTTTTGAATTAATTCCAACAACTAAATCCATCAATAAAATCACATTATTTAATTTAACTT
ATTTAAACAACTTCACAACGTTATAACTTTAACTAGTTTAGTATTGACTTAATTCCAACAACTAAATCCACCAACTAAAT
CACATTAATTATTTTAACTTATTTAAATGACATAACAACTTTAACTAGTTTAGTTTTGACTTAATACAACAACTAAATCC
ACCAACTAAACCACATTATTTATTTTAACTTTTTTAAACAAATTAACAACTTTTTAACTTGAACTAGTTTAGTTTTGAAT
TAATTCGAGCAACTAAATCCATCAACAAAACCACATTATTTAATTTAACTTATTTAAACAACTTAACAACTTTTTAAAGC
TAAATGTCAACACTAGATGGACACAAATCGATCTTGCAAGAAAACCAATTTTGTCATCAATAGGATCAACTAGTGTTGGT
ACTTATGCTTAACAAACACATTATTCCTAAATTAAAGCTTAATATCAACACTAGATGGACACAAATCGATCTTGCAAGAA
AATCAATTTTTTAATCAATAGGATCAACTAGTGTTGGTACTTATGCTTAACAAATATATTATTTCCAAATTTAAAGCTAA
GTGTCAACACTAGATGGACACAAATCGATCTTGCAAGAAAACCAATTTTGTCATCAATAGGATCAACTAGTGTTGGTACT
TATGCTTAACAAACACATTATTTCTAAATTAAAGCTTAATATCAACACTAGATGGACACAAATCGATCTTGCAGGAAAAT
CAATTTTGTCATCAATAGGATCAACTAGTGTTGGTACTTATGCTTAACAAATATATTATTTCCAAATTTAAAGCTAAGTG
TCAACACTAGATGGACACAAATCGATCTTGCAAGAAAACCAAGTTTGTCATCAATAGGATCAACTAGTGTTGGTACTTAT
GCTTAACACAAACATTATTCCTAAATTAAAGCTTAATATCAACACTAGATGGACACAAATCGATCTTGCAGGAAAATCAA
TTTTGTCATCAATAGGATCAACTAGTGTTGGTACTTATGCTTAACAAATATATTATTTCCAAAATCTAACTAGTGCTAAA
ATTCTAAATTCAAACAACTCCTTAAGTACCCTAATTCAATCTAATCTTAAAATTCCAAAATCAAACTAATTAACTCAAGA
AATACCGAATTTCAAACAAATCCTAAGATACCCTAATTCAAACAAACCCCAACATTAAAATTTTCATTTCACAATCAACA
AACACAAACTAACAATCAAATAATCCCTAATTCAAACTAACAATCATAAACCCCTAAATCATTCACTTACTAACTAACAA
TCAATCAAACTAACAATCAATAAAAAAACTAATTCAATACACTAATTAACAAATTCAATACTCAAATTGAAACAAATTAA
AAATAATATTATGAAACCCTAACCTTGAATTAAAGGAGAAGGGTAGTGGGTCGAGGTCGGGGTCAGTTGGTCAGAGATGA
TGTTGCTGTTGGTCGAAGATTGTTGCTCTCCTCGCCGGATGCTAATGTTGATTGCTTGGAGCTTGCTGGCTGGAGTAGTT
GAGGGAGAGAGAGAGTAGTGAGCTTTCACTGATTGGAGAGACGAGAGGGAGGCAACGATTTGTCTCGCCATTCTCGCCGG
AGAGAAGAGACGGGAGGGAGCAAGGAGAGAAGAGATGAGAAGAGGAAACCGAAGGGAGGAGGGTGACAGGAGGAGGGCAA
CGAGAGGAGCGAGATGTATAGCTCACCGGAGATGGTGGAGCTCTCGCCAATTCTCACTGATGGAGGGGGCTGCGGCGCTG
CTTGAGAGAGAAGAAAAGAATGAGTTTTCAAAAAAGGGTTTGGTATTTTTTTAGGTCAAAAATAGGAAGGTTAGGTAGAT
TTAATTTGAGCCATTGGATTAGTTAAGATGAGCAGCTAGGATTTGATCTAGGATTCACTTAAGGATGGACGGTTCAGATT
TAAACTAATGTTTCAAGATTTGGACAAAAAGGGTTATAATTGCAATGAATGAATGGCTAAAATTGCAACTAAAATTGATA
TATGAGGCTATAATTGAAAAACGAAATTGGATTGAGGTGGCTAGAATTGCAATGAATTGGATGAGGAAAAAGCTAGAATT
GAAAGGAATTAGATCAGAATGGGCTAAAAATTAAATGATTTTGAGAAAAATTAAAGAAATGCTATCCAATTAAAATACTA
GAAATATTATAACATTTTATATAATAAAAATCACTTAATTTTTAAAACATTTGAATAAAATAATTATTTTGAGTTTTACT
TATAATTTTAAAAATATTTACGATAATTTTATAAAGCATGCAAACTAAAATATATAATTTTTAGACAAAATTGATTAAAA
AATTAAACTCAAAATATTTTTTAAAAAATACTTATTTAACCGAATAGCACTTCCGAAAGGGTTATAGGTCGGTCAAAATT
GGGTGTCAACATACCGACATCGTGAAGTCGATATTATTTAAATATACCGACCTCTTTAGGTCGGTATTTATTAATTTATT
TTAATATAAAATCACCTCTTGAGGTTGATTTTATTAATTAAAATTACATACATATATATATATATATAATTTAACTACAC
ATCAATAGAAGTTTAATTTAATAAATTTAATTTATCGATCGAGTTAATTTTATAAATTTAAATTATATACCTTCTAATTA
TATAAATTTAATTTTATTGATCAACAAAAGTTTATCAAATTTAATATATAAATCTCCTTGAACTGATTATCGGTATTTCA
TTAATTGATAATGTATTTCATATCTGAACCACTTGTATATGAGAGTTGATTTGTTAAACTTCTCAAGGAATATATAATTA
ATCAACGTATTTCATTCTCCGATGAAGTATCCTTTACATGTCATCATAATTAGGAGGTGATCACTACACTTGACATCCAT
TCAAGATCGAACGTATATAATAATACTATCTCGTATTTCATACTCGAATGGATTATATGTTAGCTCTTCACCTCTACTAC
ATCATGACATGAAATATTAAGTTCATGATTAGACGACGGACTGATAGAATTTGTACATTACTCTATAAATATAAGTATAA
TTATCTCCTAATTCATATCAACGTAGTTTCATACTCTAAATATGGATTATAGATATTTTTATATTTATTCCACAAATTCT
AACTTTTTATTTATAAAAGTATACAAAATTGTTACACTTTTTGAACAATTAATTGTAGGTGTAAAATGAAATATTTTAAT
ATTATGCACAATAGCAAAATTATGATTAATAGGAATATTTTAAACAAACCGACCTCCGGATGTCCCTTTTATTAAAAGTA
ATTAAATATAATAAAAAATACCGACCTCATGAGGTCGGTATCACATTAAATTTTAAGATAAATAAAAAGTAATCATGTTA
ATTAAATAATATTGACATCGGGAGGTCGGCATTTTATATTAAATTATTTTTAACTTATTTAAAACCGTCATTCGGAGGAC
GATTTATTTAAATTTAATTGAAAATATTAATTTATTACATACTATTTAATTTTACTGACATCTGGAAGTCGGTATTATAA
TTTTTTTTGTTTTTTATTTTACACGAAAGCGTCCTCTGGAAGACGATTTAAATAAAATTAAATCAAAATATTTCTCAATT
TTGTTTTTTATATGGAGAAATGGGGAAAAATGCGTCTGCTAGTGCAGATATTTTTAAAAAAGCAACGGACAGCGTCTCTA
TGTCTGTTGCTTTTAAAAAAAATGTTTGACCAACATTTTGACCAAAAAGCGACGGACTAAAAGACAATGTCCGTCGCTTT
TTAAAAATATTTGACCGGATATTTTGACCAAGAAGCGACGAACATAAAGATGCTGTCCGTCGCTAATTTTAAAAAATAAT
TAAACAATTAAAATTAATAAAAAGTGACGGACGGCGTGACTTTTTTTAAATTAATAAATAATCATTTTTAATAAAAAGCA
ACGGACTACGTCGCTATTTGTATAAAATAATTAATTAGCAAAAATCCGCGAAAAAAGCGATGGACTAAGCGATGCCGTCC
ATTGCTTTTTTAAAAAAAAATTTAAAAAAATTATTTTAATTAAAAAGCAACGGACAGTGTGGCTAATGGCGTCGCTTTTT
GGAGCGACGCCATCCGTTGCTTTTACTTTTGTTGTTTTTTAGCAGTTCTTTAGTAGTGTGGAGAAAACTTCGGCGACTCG
CCATTAGGCGAGGGTTCCCAAGATCGGCAACTGCCCAAGGAGCTACAAAGGGGAAAACTGCTCACTGGGCGAGCTGAAGA
CCATTGGCGCATCGCCAAGTGGATTGGGCGGTGGTTCCCTAACTGTCCAAAGTTTCAGTAGCTTCCCAGCCAAGGCAAGG
AGCAGAGTTCCTAGCCGAACCTATGGGCGCATCGCCGTGACATTAGGCGAGCCCGACTTGGCTCACCCATTGGCCCATTT
CGGGTCACTTTTGGACCCATCTATGTAATAATGCCTAAAACTATAATTAGGTCTTTTAGGGTTTCAATTTAGGGTAGACT
ATTTTGAATATTGATGAATGATAATTTTAACTCCTTCTGTGAGTGTTGAAAGCTTGGTAAGCTTTTGTTGAACATCGTTT
AGAAATGAGGGTTGCTTGGGATATCGATTCCCTTGAGGTCTTCGTAAGAGGTAGGTGCTATTATAGGATTAACAAATTGA
GGTCATTGGGATTAATATACCCTTTGATTGCTTTTTGTTTGCTCTTTGTGTGTCGATCTATTTTTCTTGATTAGGTGCTT
GCTTAGGGATTGTAATTAGAGGTTTTAGGATTTAATACATCCTTTAGTTGCCAATTGTTCCTCTTCTTGTATCTCTTCTT
CTATCTTTCTTTTGTTTCTGCTGTTGTTTCTGATTCTTCTTGTGAGAATTATATCATTTGGTATCAGAGCCAAGCTTAGT
ATTGTCCCTACGATTCCAGTCTTGGGTTTGTTGCTACACAAAAAAAAGGTGTTCAAAAACTTTTTTTTGAGAAATTTCAA
AAATGGGTCTTGTTAATTTGAGTCTTCTTTGGAGTTTACAAGGCTAGATTAGTGTTCCCTAACCTGTGAGTCTAGGGCTG
AGATTGGAAAGGGTTTGGTTCACTTTTGAAGGAACCACCATTGAAGGTTGAAGAAATTTTGAAGAAGACAAAGTGGGTTT
TGAGACTGGAAGATTTGGCAAGGAATTGAGTGGTAAAAAGTATTGGGGTTTGTTCTCTATATCTAAGAGAGCTTGTATCT
CAAATTTTGTGAAATTCCAAGCTAAACATCTTCTGGGTTTTATTTTGGGTCTTCATAGTGTTCTTGAAGTTCTTGAACAA
CATTCAAATCTTTAAGAAGGGAATATTTGAAAAAGGAAGTGTTTGATTCCAAAAAGGAAGAAACACAAAGTGTTTGTAAA
AAGAGAATTTACCAAAAGGGTCAATACAAAAGGTCAAGGAAGAGGGGAGGACCACCGATGTTAATTTTTTGGAGCCTTGC
AGTTGCAGCTTGAGGAATTTGGGTGAATCCCGACTTGGATCGCCCATTCCACTCAGCGCCTCACCCTTTGGGTAGCTAGG
TCGCCGAGTTGGACCTCACTTTGGTGAAGATATTGGAAATTTTGGTGAGCTAAGCCTTTGTCGCCGAATCCATTCGGCGC
ATCCCGAACCTCCACCCAGATCGCCGAGTTGCCTTGTCCATTTGGTAAGTTTGGCGAGTCGATCTTCAAGTTGGCAAGCT
AAATTTCATGTTAGGCGAAGAAAACAATGCATTTGGCGATCGAAAGCTCATGTTATGACCCTTTCTTCTCACGTTATAAT
TTCTAGTTTCTTTCTTCTGATTCTAGTTCGTTGTCAAGAATCCTTAACTGATTTTCAACTCGTAATTACCCTACTTGTTG
GCTATTGTTTCTTGAATTCACTTCTTTGTTAGTGCTTTTCTTTTTATGCTTTTCGTTTTACTTCGTAGTTAATTCTTGAC
TCAAGTCCGTTTACTTTAATTGAGTCGTTCGTTCTTCTAGAAATAAAAATCTATTCGGACCAAGTGTAGAATCAAGATCT
TGTGATCAACTGAGTCTAAGCAATCTTCAACATTAGCCACACCAATTTGAGAGTAATCAAAGGTGTGTAAACACGAGTGA
TTGTGAGTTCTTTTTTAACGCTAACATTGTTTGTTGTTTAGTGTGTTGTCACTTTGTAGGTGCACGGAGTTATAAGGCAA
CATGTCAGCAATTGCCTCAGACCCAGGTTATTATGATATGGGATGCGTCAAGGGTTTCGGTACCAAAAGGATTGATTTTC
CTATCTTTGAAGGAAGATGTGATCCAGAGGCATATCTTGATTGGGAGTGGCAGTGTGAGCAGATTTTCCAACACCATGAT
TTGAGAGGACTAGAGCGACCCTTGGATACCCTTGGTCATTTGAAAAGTCTTGCATTGGGTTGGTGGACTCAAGAGGAAAG
GCTCCGAACACTCCAAGGAAATACCCACCCATTGACATGGGAAGAATTGAAGAGACTGACGAGGTTCAAGTATGTGCCAA
AAGGGTACACAAAGTTTTTCAATGTCGATCCGAGAAGACCAGTTCTTAGGACAAAGGTTGGCATTTGTGGGGCTTTGGGA
CTTGACCTTGTCCTCTGTAACACCCCAAAAATTCTATGACTTAAGTTATAGCCTCACCTTGTGAATAATGACTTAAAAAG
AGTTAAAATGACGTTTCTAAACCTAAATTAATGCAATTGACTTGGTTTGGAAGTGTAAAAGTCTAAACGTCAAGAAACGA
CCACGACGTCCGAAAACTAGAGAAGAATGTGTTCTAGTGTGTCCTTAGGTTTTGGGTGGGTTTGGGAGTGTCGTATGATC
GTATAATCTTGTAAAAAGGTTTAAATTAGGTAAAGACATGTTTATAGGGTCAAAACGTTCGAATACGACTCCCTGGGCCA
CCCTAAGGGGACCCGAGGAGGACCCCAACCTTGGCCAAGGGAGCTTGCAAATTGCACTTGGTGGGAATAGCTCCGCGTCA
TGGACTAGCTCCCCCAAGGAGAAAAAAGTTAATTCGTGACGCGGTCGTGTCACGGACTCTACTGTCTCGAAATTTAATTC
CAAATATCTTCAGGGAACAGCTCCGCGTCGCGGACTTGTTCCGCGATGAAAATGCAGAAATTCAGAAATTGATTTTACTT
CATTTAAAGAGTCCAACTAAGTGAGGGGTATTTAGGGTACTTTATGGGACGTGTATATAATGATTTTTAAGTCAATTTAC
CTCACTTTTATCACTCAAACACAAAACCCCAATGATCTACACCTAAAGTTCCTCCTTCTCTCTACTCTCTCTCTTCTCAA
GAACTCCATTGAAGAAGATTGGAGCTTCAAGAAGAAGACTAACTCTCCAAGGTTTCAACTCGGATTTTCATGGTAAATTC
ATCAATAAGGTATGTTTGATTATCACTCTTGGGATTCCTTTCCCTAAGAGGCCCCCTCAAGATGAATTTCAAAATCTCAA
TTTCTAGGTTTCAATCCAAAAACGTAGGTCTTCTTTCTAAAGTAAAATTGATGTTATAAACTGACTTTTATTGATGTTAT
ATGAACAATTATGGATGAATTTATGTTGTATTGGTGGTTTCTTGAAGAATTCCCCATAAGACCCATGTTTCTCCTTCTTT
TCCTAATTTTAACCCTAGTTTGTGTTGGATATTGATTGAAGGCGGCTATGAGTTGAATGTGATGTTATGTAATTCATGTT
TGTATGACGATTCTACCCTATGTTATGTATAATTTCTATGAAATTAGGGTTGAGTCTTTGAATGAAGCCTTGAAGGCAGT
GAAGGGAATATGTCAATTGCTTATATTGATGTTGATTATGTTATTACTTCATGAATTACCTTGTATTATGTATTGGTTAT
GAATTAATTTGTAATTGAAGTATGGATGTCCCAAGAAGGGCAAGAAGGTATGAAGGTTGGTTCTTCTTTGAACTCAAGTA
TGAAAGGTGAATTACTTAGATTGTAATGATACTATACCTAATGTGTTGTTGTGGTGTTGATGACTTAGTTTCCTCATCCT
TAACCCTCTACAGTTGAATTAGCTATGAAGTATGTATGTATGTTATGGTATGATTGCTATATGATTGAAAGGTAGTCCTC
ATGATTATAGTGTAATGAAAAGTGAAAGGTTTACTCACTTATGAACACATATGAGCTATTATGGTAAGATGTCTACATAA
GAGTCTAGTAAAGGCTAATGTGAACTTATGTGATGACTAAAGATGATTACAAAAGGGAATTAGATGCTTAGCACCGAAAA
GGCATGAAAATGAGATGGGGGTCTCATGTTTAGTAAGTTCGGCTCCCCACATGGGTTTCCTCACGTTTAGCAAGTTCGGA
TTACCCACGGTATGTGTTGTCTCATGAGATGGAAACCCCCACGTTTAGTAAGTTAGGGTTTCTAGCAGCAATCTCCTTGA
CCCTTAACTATGTGCCCGCATAGGACTCTAGCTTAGTGGATCCACCTAGATAGCTATGTACGAATGGTTACACCTTAGGC
AAGTGTTAACCCTCTCTTTTCACTGTGGGAGTAGAACACTGGATTCCATGTAGCTCTCATGGTCTATGTCGGTTATTGCA
ATATTTCCCTAATGTCAAAAGTAAATGAAGGTATGAAAGGTGTGAACTCTTACTAGGGCTTTCTTAAGGGTTTCTACATA
GTTAAAGGAGGGTATGGGACTTCTCTTGCACATTGCACTTGTGGGATCCTAAGAGATGGTTGTAGTAGTGTTCTCTTATG
ATTATGATGATTATGACTTATGTATGTTGAAGCTATGTTATTTATGATCATTATGAATATGGTAAGTTATGATGAAATAT
GATCTTATGAATGTATGCATGAAGTAGGTTGCTTAATGTGATACTTGTCTTTGAATTGGTTTATGGGATTCTATTCTTTG
CACTGCACTAGTATTACTTGGGTTGTCTACAAGTTGGGATGATATTATGTTGGTTTGGACTATGATGCTTACTTTGTGTG
CATATTGGATTTACTTGGTAAAAAGCATGTTTTGACTAAATGTCCTTTTATGCATGTTTCAATGGTTTTTATGCATAGTA
GCCATGTACTAACCCATATTTTCTCCCTTTTCCCCAAACATTTAGGTTCGGGTCATTGAGGATTCAAGCTTACTTCTCAA
CACACTTGGAGTTGCTTTACCAAGTTGGTGAGTCCTCAAGTCCGAGGACAAAACCCTATGATCTAGCTTCTATGTTTAGT
TCTTTGCTTATGTTGAAAGACATTGCTGTACTTTCCTATTTCAAGACTTCTTATTGATGTAAGGGCTAAGTCTCATTTTC
GATACTTCTATGTCTAGATGGTACATTGTGACGAAGTTAGATTCTGTTTTTCATATATGAAGTGAAGTTGAGCTTCCAAA
GTAAAAGTTTTAAATTTTATGTGATTTTATTCTATGATGCATGTTATGATGAATGCTAAGGGCTTGTATAAGACCTCTTT
GAGGTCGAATACGCCGGTAACGACTAGGGGGTGCTCTCTGGTCGTTACATCCTCGATGATGGGTACAATATGAACTACAT
CACTCCAGAGGTGGTAGCCTACTTGGGACCTACCTCGACTACAAGGACTTATCCANNNNNNNNNNNNNNNNNNNNNNNNN
NNNNNNNNNNNNNNNNNNNNNNNNNNNNNNNNNNNNNNNNNNNNNNNNNNNNNNNNNNNNNNNNNNNNNNNNNNNNNNNN
NNNNNNNNNNNNNNNNNNNNNNNNNNNNNNNNNNNNNNNNNNNNNNNNNNNNNNNNNNNNNNNNNNNNNNNNNNNNNNNN
NNNNNNNNNNNNNNNNNNNNNNNNNNNNNNNNNNNNNNNNNNNNNNNNNNNNNNNNNNNNNNNNNNNNNNNNNNNNNNNN
NNNNNNNNNNNNNNNNNNNNNNNNNNNNNNNNNNNNNNNNNNNNNNNNNNNNNNNNNNNNNNNNNNNNNNNNNNNNNNNN
NNNNNNNNNNNNNNNNNNNNNNNNNNNNNNNNNNNNNNNNNNNNNNNNNNNNNNNNNNNNNNNNNNNNNNNNNNNNNNNN
NNNNNNNNNNNNNNNNNNNNNNNNNNNNNNNNNNNNNNNNNNNNNNNNNNNNNNNNNNNNNNNNNNNNNNNNNNNNNNNN
NNNNNNNNNNNNNNNNNNNNNNNNNNNNNNNNNNNNNNNNNNNNNNNNNNNNNNNNNNNNNNNNNNNNNNNNNNNNNNNN
NNNNNNNNNNNNNNNNNNNNNNNNNNNNNNNNNNNNNNNNNNNNNNNNNNNNNNNNNNNNNNNNNNNNNNNNNNNNNNNN
NNNNNNNNNNNNNNNNNNNNNNNNNNNNNNNNNNNNNNNNNNNNNNNNNNNNNNNNNNNNNNNNNNNNNNNNNNNNNNNN
NNNNNNNNNNNNNNNNNNNNNNNNNNNNNNNNNNNNNNNNNNNNNNNNNNNNNNNNNNNNNNNNNNNNNNNNNNNNNNNN
NNNNNNNNNNNNNNNNNNNNNNNNNNNNNNNNNNNNNNNNNNNNNNNNNNNNNNNNNNNNNNNNNNNNNNNNNNNNNNNN
NNNNNNNNNNNNNNNNNNNNNNNNNNNNNNNNNNNNNNNNNNNNNNNNNNNNNNNNNNNNNNNNNNNNNNNNNNNNNNNN
NNNNNNNNNNNNNNNNNNNNNNNNNNNNNNNNNNNNNNNNNNNNNNNNNNNNNNNNNNNNNNNNNNNNNNNNNNNNNNNN
NNNNNNNNNNNNNNNNNNNNNNNNNNNNNNNNNNNNNNNNNNNNNNNNNNNNNNNNNNNNNNNNNNNNNNNNNNNNNNNN
NNNNNNNNNNNNNNNNNNNNNNNNNNNNNNNNNNNNNNNNNNNNNNNNNNNNNNNNNNNNNNNNNNNNNNNNNNNNNNNN
NNNNNNNNNNNNNNNNNNNNNNNNNNNNNNNNNNNNNNNNNNNNNNNNNNNNNNNNNNNNNNNNNNNNNNNNNNNNNNNN
NNNNNNNNNNNNNNNNNNNNNNNNNNNNNNNNNNNNNNNNNNNNNNNNNNNNNNNNNNNNNNNNNNNNNNNNNNNNNNNN
NNNNNNNNNNNNNNNNNNNNNNNNNNNNNNNNNNNNNNNNNNNNNNNNNNNNNNNNNNNNNNNNNNNNNNNNNNNNNNNN
NNNNNNNNNNNNNNNNNNNNNNNNNNNNNNNNNNNNNNNNNNNNNNNNNNNNNNNNNNNNNNNNNNNNNNNNNNNNNNNN
NNNNNNNNNNNNNNNNNNNNNNNNNNNNNNNNNNNNNNNNNNNNNNNNNNNNNNNNNNNNNNNNNNNNNNNNNNNNNNNN
NNNNNNNNNNNNNNNNNNNNNNNNNNNNNNNNNNNNNNNNNNNNNNNNNNNNNNNNNNNNNNNNNNNNNNNNNNNNNNNN
NNNNNNNNNNNNNNNNNNNNNNNNNNNNNNNNNNNNNNNNNNNNNNNNNNNNNNNNNNNNNNNNNNNNNNNNNNNNNNNN
NNNNNNNNNNNNNNNNNNNNNNNNNNNNNNNNNNNNNNNNNNNNNNNNNNNNNNNNNNNNNNNNNNNNNNNNNNNNNNNN
NNNNNNNNNNNNNNNNNNNNNNNNNNNNNNNNNNNNNNNNNNNNNNNNNNNNNNNNNNNNNNNNNNNNNNNNNNNNNNNN
NNNNNNNNNNNNNNNNNNNNNNNNNNNNNNNNNNNNNNNNNNNNNNNNNNNNNNNNNNNNNNNNNNNNNNNNNNNNNNNN
NNNNNNNNNNNNNNNNNNNNNNNNNNNNNNNNNNNNNNNNNNNNNNNNNNNNNNNNNNNNNNNNNNNNNNNNNNNNNNNN
NNNNNNNNNNNNNNNNNNNNNNNNNNNNNNNNNNNNNNNNNNNNNNNNNNNNNNNNNNNNNNNNNNNNNNNNNNNNNNNN
NNNNNNNNNNNNNNNNNNNNNNNNNNNNNNNNNNNNNNNNNNNNNNNNNNNNNNNNNNNNNNNNNNNNNNNNNNNNNNNN
NNNNNNNNNNNNNNNNNNNNNNNNNNNNNNNNNNNNNNNNNNNNNNNNNNNNNNNNNNNNNNNNNNNNNNNNNNNNNNNN
NNNNNNNNNNNNNNNNNNNNNNNNNNNNNNNNNNNNNNNNNNNNNNNNNNNNNNNNNNNNNNNNNNNNNNNNNNNNNNNN
NNNNNNNNNNNNNNNNNNNNNNNNNNNNNNNNNNNNNNNNNNNNNNNNNNNNNNNNNNNNNNNNNNNNNNNNNNNNNNNN
NNNNNNNNNNNNNNNNNNNNNNNNNNNNNNNNNNNNNNNNNNNNNNNNNNNNNNNNNNNNNNNNNNNNNNNNNNNNNNNN
NNNNNNNNNNNNNNNNNNNNNNNNNNNNNNNNNNNNNNNNNNNNNNNNNNNNNNNNNNNNNNNNNNNNNNNNNNNNNNNN
NNNNNNNNNNNNNNNNNNNNNNNNNNNNNNNNNNNNNNNNNNNNNNNNNNNNNNNNNNNNNNNNNNNNNNNNNNNNNNNN
NNNNNNNNNNNNNNNNNNNNNNNNNNNNNNNNNNNNNNNNNNNNNNNNNNNNNNNNNNNNNNNNNNNNNNNNNNNNNNNN
NNNNNNNNNNNNNNNNNNNNNNNNNNNNNNNNNNNNNNNNNNNNNNNNNNNNNNNNNNNNNNNNNNNNNNNNNNNNNNNN
NNNNNNNNNNNNNNNTAGGGTAGACTATTTTGAATATTGATGAGTGATAATTTTAACTCCTTGTGTGAGTGTTGAAAGCT
TGGTAAGCTTTTGTTGAACATTGTTTCAAAACAAGGGTTGCTTGGGATATCGATTCCCTTGAAGTCTTCGTAAGAGGTAG
GTGCTATTGTAGGATTAACGGATCAAGGTCATTGGGTTTAATATACCCTTTGATTCCTTTTTGTGTCTATCTATTTATCT
TGATTAGGTGCTTGCTTAGGGATTTTAATTGGAGGTTTTAGGATTTAATACATCCTTTAGTTGCCAATTGTATCTCTTCT
TCTATCTTTCTTTTGTTTCTGCTGTTGTTTGTGATTCTTCTTGTGAGAATTACATCAAGGGGTGTAGGGGCCACTGGAGG
TGCCTGAGCTAGAACTGAATTTGTTTCAGGAGGGGTGGCAGCTGCGGGAACTCTGGTGGGAAATGATTGAGATCTAGCCT
GGCGTCTACTCCTTCGATGAGTCAAAGGCTCCTCGTCTTCTGGTTCAGAAAATTCCACCTGGGTTTCAATAGCTAGTCCT
TTCCTAGTAATGTGCTTCTTCCTTTTGCTTTTATCTCCCGCTGGAATTTCTTCTCCTTTCCTTTTTGAAGGATTTGACCC
CCCATCGTTTATGGTTATGCACTTTGCTTTCTTCTGAGGTTGCGTGGTTAGATTTGTAAGTACCATATCTGCAAAAGATC
AGACCAAATTAGGAGAAAATCTATTGCAGACAGACTCGCCGATCCATTTGGTAAGTCGCCGAACCTCTTTGGCGAGCTAA
GACGAGCTTGCCGAAGGGATTGGCTTAAAAATTATGGCAAGTCGGCGATAGGAAGGCCCTTCGACGAGGAAAGGTTTGTC
CTTCGAAAGTTACAGTGCAACAATGGTTTCAGGGGTGCAAATAAAGAGCGATCAAGAGTACTTTTGGCGAGTCGCCAAGT
GCTTTCGGCGACCTTAGGCTTCTCGCCAAAAGTTGCAGACTTGAACCACAAATTTAACACCAAATTAAAAGCGAGATGAA
TACATTAGGCAAAATGTCGAGTAATTCGGCGAGCTCGACCCAGCTCGCCGAACGGCCCAACGTGCCCATTTTCAATCCAC
CTTCTCGAATTCAACTTGCAACCCCCGAAAACAAAATCAAAGCACGCACTAATGGAATTCAAACAAGACCTGTACTATCC
ATCACCTCAGGATACTCAGATTTTTCTCGATTTTGCCAAATTTGGCCAAATTTGGCCATTTGACGATATTTGCTCTAAAG
AGTGGTGTTACCCGCTCTATCATTGAGTAGTTTTCATCATTTAGCACAAACATGGGCTACTCAGACTTCACCCAATAAAT
CTAAATAACACGCAACCACAACCCAATACAATTTCATTCATTTAAAAGCATAAAAATTACGGGCATTTGACGATCAAAAC
AATACGGGAAAGATTTTCAAATTAAAATTGACATTTAAGCATTCTAATTCTATCAGAGAGGCCCAACACACAACAACACA
ATACAATCATTGCAAATGAGTAAAAATTTTTTGAATGTAAACTCGGGATTCAGAAAGCAACCTTATATGCCGATTAAAAC
ACGATTGAAAAGCTAGGTGGCAAAGAAATCCTAGTTCTGAGCACCAATAAACAACTAAATTACTAATGGAATATAAAAAT
ATTGAAGATAATACCTTGGTGTGAGTTTGTGAAGTTTAAAAGCGAGGGAAAGTGAAGGATTTCAAATTCTAAGACTTTTG
GCCATTATAAACCATCCAGTTCGCGCCCATTCGGCGACATTAGTCGTACTCGCTGATCCGCTCGGTGACACGCCGAGTGG
TCATTTGGTTCACCGAGTTTTATAGGACCTTCAGTCAAAGTAAGGGTCCAAACGACAGTCTTTATCGTGAACGTCGAATA
GGCCGGCGAGTCGCCAAATTGCTCCAGGCCTCACCAAGTTTTACAGACTCCAAGTTAGTCTTGTGTGGATTCAAATGGTG
GGTCAAATCGGACATGCCTAACTCTTCGACGATTCACCGACTGACTAGTTTACTCGCCAATCTGTATTTTCCAAATACTT
CCAACATTTAAACCCGCACCACTAACACACTATTATTTATAAAAGCAAACTAAAGCATTTAAAAGGTTTTGGGTTGCCTC
CCAAACAATGCCTTAGCTAATGTCGTGGCATGATGCATGTCCTCATTCACGTTCTATTTTTGGGGTCGACCTTAGTACCA
CTAGGTGACCCCTCTTGCTTAGTTGGGTAGAGATGAGGCAACTCATAAGTCACAATGTTCTCAAGCAGCTGAATAGATCT
GGAGTGAGAGCCAACCATCTGACTTAACACTTTAATGCCCTCTTTCATCTCTTCCAGCACTCTATCTTGTTCAGTGGCCT
TTTGGAGAATGATTAATAGTTTATCCTCGACACGTCTACTCTCATTGTCCGTAGATTTTTTCCGCTCATGAGGAGGTATG
TACCTCCCTTTGCTTTTGCACTGGACTTCCACCTCTGATATTTTGGTGGCCAAATTTTTTAGCTGAGTCACCAGTGTGGC
CAACATGAGGTCTACTTTGCCACAATCTTCATCAACCATTTTCAATTTAACTGCTTATAACGTCAACACAAAGAAAACAA
ACTACAAATAAAGTTAGTAAACTATGACTATCAATAGCACAGTTCGTCTTAACCAAGAATTTTCACGTAATACCACTCCC
CGACATTGGCGCCATTTTGATATTTGCGAAATCAAGGCACAACTTCCAATGCAAGTGTTTACGATTGTACAATAGTAAAG
TAACCCAACTAAGGGTTGGGGTTGAGTCCCAAGGGAGAGGTTCTTGAAAATTAGTGGTAAGCGTGAAAGTGCTAAAGCTA
ACCATAGATAAGTAATTTATCGAATGAAGACATGACAAATTAAAGGATTTGACACGAGTGTCAATTATCAATAGGGGGTT
TGTAAACAAGTTAAGAGCAAAATCAACAAAAATAAAGAGAGATACGAATATGGAGACGGGATTCTTGGGATGTGATAGGA
ATACGTGCTACACTAGACTATTGGGCACATGCTTTTGATGGTAAATTCGTTGAATATTTGTGACTAGGCTAGACTATAGT
GGGGGTAAATTCTCTCTCGAGCAACTTACCCTGAATCAACCTGGTTTCTCTCGAACACCGGGTTGCCGCTTTAAGCACAA
CCTCCACCTTAGCCCACTCACTCTCTTGAGCTGAGTGTGTGGGAGAAGGACTAGGGTTCACTCTCTCGAGCTGAACCTCA
TGTCAACCCAATCCCACCGACCATCAATTTAGTAGTCTTAGTTTTACGACCTCTCTCTCGACTAAGCCAAAAACAAGAAA
GGTGAAATCATATTTGCAACTACAATTTCATTAAGTTCCACCAAAACTACTAAACACAATCACATTTACACAACAAATAA
TCCATCAACAAGCAAGACCCAACATATAATCTAACCCATATTCACAAAATCACACCCCAAGAATTAGGGTTTTAGCTAGA
CATGTAAAAGAGATAAAAGTTATCCAATCTCAGTTTCCATCAATGGGTATGCAAGATTAAGTCTTAAAACAAGTCAAGAG
TGAAGAATCCACAAGACCCAAGTCCAAAATTTTGGAGTTGAAACCCTTTGAATCTTCAAGTTCTTGAAAAACCCTCTCCA
AACTTAGAGAGAATATTGTCTCTCAAAATAGTATTCTAAACTTAATACAACAAAAACTGACTAGTAAGAATAAAAACTGA
ACTAGTATTTATAGTTTTTCAAAAGATGTTCTGCGAAGGAGTCATTCAGCGCAGTTAGTCGGGATCGCTGATACATTCGG
TGATCCTCCATTTGGTCTACTTCATCGCCTTTCAGCTCTTGCCTTCAACATTTTCGTGTCCTGGATCAATGGGCAGTATA
GTACTGCTTCGCAGAACTACTTGGCGACACGCCGACTGCTCCATTTCACCGCCGATTTGATTTTCTCCTTTAGGGCTCAG
CACACTGGAACAAAAGGCGAGGATAAGACCTTTTGGCAATTCACCAAACGGGTTCGGCGATTCTCAGATCTTTATTTCTT
CACTCTTTCAGTTGCCTTTGTTCCTTTTTGCTAAGTAGTGTCCTTGCTTTCCCTCAAACTTCAAATACCTGAAACTTAAG
GGTTTTCATCAGATATTGAGACAAAATATGAATTTGAGGACACTAAATCTATCAAAACATAACCCTAAATGAGTCCTATT
TGTGGACTCATCAATAGACTGTATGAAGCTTCACGGTCCATCTAGTGGGTTGTCAAGTTGCACCTGCCCGACAGGGTTTC
ACTAAAACGGGCATAAATTTTTACTCCGAACTTGAAATAAGACAAACTTGGTGGAGTTGGAAATAGGATTCAAAGATCTT
TAATTTGATAGGTCACGGGCCACCTAATTAATTTTGTGCTAATAGATAAGATCATTTGAAGTTGACCTAAAACTCAAAAA
TTGATGGGTGACTTGTACGGACCCATGGACCGTATGAGTGACCACGGGCCGTCTAGGCTCTCATCTAGGTGACCTTCACC
TCGGAAGCCTTGGCCAGTCCTTCACGATTCCCAAGATAGGCCGTGGACCCCTAAACGGGCCATCTAAGGTACCGTGAAAG
GTCCATGGTCCATTTTGGGTTTGTGGAATTGCCTGTTTGCCCTTTTTAGCCATTTCTCGAAATCTGAGGTATTACATCAG
GACTTCTCAAAAATCAACCAAGACCTCACCTAGGCATAAAATCATCCCCCCAAATCCAATGGAGCTATCAAAATTCTGAT
CCTAGCATACGAATCTCGAATGTTGACTAAAGTAAACCCGAAAGCTAAATTTTCACAATTTCTAACTTAGGATCTCAAAA
GGACTCCAAATGTAAAATTGGCAACTCTCACAAATTGGATTCCACATTCTGGGACCTATGGAATCGAGGAAAATCCATTC
CGACACTCGAAACTCCAAAATACACCAAAAACCATTTTAGACATCGAAAACCATTTTTTTTACCAACTTTAGCCTTTCAA
ACTCAACTCTTACAAAAATTCACAACTTATTACTCAACGTTCGAAACCAACTTTCAAAACTCAATCATAAAAGACTCGGG
GTCAATATTAGGAAGGGAAAAAAGGTAAATTCATGAAACTTCCAAAAAATGACAAATCTGGTCATTCCACCTCAACTGTA
ATTTTGCAATTTAAATATCATCTAAGAACCATTTTTTTTGTAAATAAATAATTAAAAAATCAATGGTGTACTATCAGTTT
TCCTTTTTAAAAATATAAAAATTAATCATAACGGTAACACCTCGGAAAAATATTGAGCTAAGAATCAAATATTTCTTCAT
TTTGAATAAGATTTTACCGATGAATTTAAGTTTTCTTTAGTGTAAAGGTCACTAGATTTAGCACCTTGAGTTCCAAAATG
AACTAAAGAGAAATTCATCCATCTCATCCGTAAGTTTTTTAAGTTTTGAGTCAACTTTCAAACGACCATAACTTTTAGCA
CATAATGAGTTAGGTTGCCCATGAGGTATTAAATAAAATATCTCTAAGTTTTCTTTCCAACGCCGCCTAGTTTGCTAAAA
TCCGAGTTTGGATTAGGAAGATATTCCCGCTTGAGTTCAGCTTGTCTAGTTAAGGAAATTTACCTGAATGAATGACGGGT
ATTTTGGTCTTTTCCTTACCCCACTAGCCTAGATCATTTTTGTTAACCTTTTAAGGGGCTTAACTGATTGGAATCAGTTT
TAGTTATTCCTAAATGCGCTTAGGGTTTTTGAGAGGAGTTCAAGAGGAGAAAAAGGGAGAAAAGCTTCAAGCATTCAAGA
TTCTTGTGATCTTCGAAGGATTTCGCAAAGGATTTGACCCTTAAGAGGTATGTAAGTTTAGATAGTATTAGGTTCGTTCA
CCCACATGCCAATCATGAGTTTCCAGTTTCCAATTCATCCATGAGATTGACTATATTGAGGTTCTTGCTGAAATTCTTGA
GGTGTTGTTCTTCATTCTTGAATTATGATGGTTGGTTGAGTTCTTGAGGCGAGTATCTTGTTAATTAGCATTGTTCTTGA
GATCTTTTGAGTAGATTTTCATGTAATTTAGTTGGGTAAATGAATCTAAGAGAGTTTGGAAAAAACCATTCGATTTTAGG
TGAATTAGGGCCAAAAATCGAAGAAGAAAATTCGTCATATTTTTGGGCAGGGGGCTGCCGCGCCGCGCCAATAGTGCACC
AAAAAATGGGTTCTGAAGTTTAAGGGCTGGCACTGCACGCTACTCAGTGCGCAGGGTCGCTTGCCCAATCCTTTTTCCGT
GGTGAATCATTACTCTAGAATTCATAATTCAAAATCAAGAAAGAGTTAAGAGTAGAGTTCAAGAAAGTCTTTGAGTTAAA
TTGTAAATCACTTGAGATCAACTATCGATTTGAGCTAAGTTTTAAGGAAGTAAGTATGCGAATGAGAAGAGTTGTACCCA
TGAGTTCTATATTTTCATTGAGACCCTTGAGTCAAGTTGTTCATGTCCATAATTCCGCATGAACTCTATGAATTGAAGGT
TATTAAAAGGAGTAGTATCTTCGAGTTCTAAGTTCTTGAGTATTGAGATTCCTAATCCCCTTCAGATTATAATCCTAATT
ATGGGGCTACCATATGTTATACATGAAGGTCCTTGGTGTAAGTTGTTCATGCCCATAATTCCGCATGAACCCTATGATTT
GAGCATTCTTGAGATTTTGAGTATCATTGAGTCCTTGAGTTCAAGAGTTGTTGAGTTTCGAGTATTAAGTTTTATATATG
GTTATTGAAAACCTTGAATTTAGTCGTTCACGTCTATAATTCAGCATGAACCATATTTTGGGAAGTATTTTACAATTATT
TATAATTTGTTTTAAGACTTGATTAAATGAGGATGAGGATGAGGATGAATAGAGTCGAGTTTCATTTTTTTTTAATTGAA
AATGAATATATGGGAACTAAGTATTCCCAAGAGTAAATATCTTTACATTTAAAATAAGAGGAAACCTTGATTTCCAAATG
AGTTTATGAGGAGGTTTGAGCTCTATCTCTTATAATAGAATCTTTTGAGTAATAATCTCAAAGTTGAGGATGAAGAAATG
TTTTTAAACATATGAGCATGAGTTATATTATTGGGAGTAGTATTGAGCACCGATATGGGGACGAGTTCAGACAACTCAAA
GTCCTTATAAACCATGTATGCCAACATGGGTAAAGGGTCATACTTTTTAGATGATTCTTTATTTATTTTAAAGAATAGAC
TAGTGGATCCACTTAGTTGAGGATTTCTTATACTCCAGCAAGGTATAGGACAATTCTGTCAACGTGGTCGAGATGTTGTA
TCATCACATAGCTCAAAGTGATGGTTGCCAGTTAGAGAATCTCCCAAATAAGAGTTATTATTTTATTGTTGCATACAATT
GAGTTATTATCTAATGTTTTAAAATCTTTCCATATATTGCATATTTTATCATTGCTTTATCCTTGAGTATCTATAGTTCA
GTATATTGAGTTGAGTACCTTTGAGTTGTGTATATTGAGCCGAGTATCTTCGACTTTAGTGTCTTACCTTTGAGTTGAGT
ATCTTATCCTTGAGTTGAGTATCCTATCATTGAGTGGAGTTTTAGTTGAGTTGAGTGAGTTTGAGAAGAAGTAAGTATGT
TTATTTTCTATCAGTTCAAGCTTATGTTTATGCTTTAGAATTCCCTTACATGCTCGTACATTCCATGTACGAATGCTATT
TGGCCTGCATCTTTTGTGATCCAGATATAGGTATTCAAGGTCGTTAACAGGTGCTCCGTTGAGACCACTTGCAGTTCCAG
TTAGCTTTGGTGAGCCTCCTTGCTTTCAGAAGGTTCCATTTTTATTTTCAGTTTGTTAGGATGTCGAGGGTGGAGTCCCA
ATAATCCTTCTATAATAGTGGAGGCTTCATAGATAGTTTAAAAGTGGAGGAGTCTATCATTATTCCCTTTGTTGTTGTAA
TGTTTTTGAGTTCATAAGGCAGTTAACTAATAGTTGTTAAATAATTTTTTCAGATAATTATTGGAGTTGAGTTTAAATTA
AGTTATTTTACATCATGAATTTTCATTTTTCTTGAGTAAGTCTTTCGCTGAGTAATAAGCTAGGCCAAGGGTTCGCTTGG
GAACCAACAATGGTTTTCGAGTGCCAGTTACGTCCAGGGTGTTGGCTTGAGGCGTGACAAACTTTGTATCAGAGCACATA
GTTTAAGTGTCCTAGGGTGTCTATGAAGCCGTGTCACTAGGGTCTTGTTTATGGTTGTGAGGGCCCCATTTTTATAAATG
AGAGACTACAAGCATTTAAGAAAAGTGTCCCCTCTTTCGTACTCTAAATTGTGCAATAGAATTGTGTCATAAGGAATTTA
TTCAAACTCGTGCATTCTCATATCCATTCGACTACCCGTCCTACTAGAGGTGGTTGAAAAGCAAAGTCAGTTCTTTATCG
ATGAGTTGCTTTGAGCAAAAATCTTGAGGAAGTCATGATACTGTAGAGGGGCTTATTGAGAGAAGCCTATGAGTGAGTTT
AACTATTGATATTTGAAGGGAGGCACTCATATTCGTGTGAATCATGCGTTTGAGCTGAAAGAGAGATGTACGCTTTTATC
TAAATCTTATTCAGGTGAGACCTTTATGAGAGAATGCGTTTTAGAGCTTGGGTAATAATTTCACCCTAATAGATAGTATG
AATGACGAGATTATGAGCAGCAGTAGTAAATAGTGCCCTTGTGTTAGGAAAAAACATGCATATGTGTAGAAATCTATGAA
AGGGAGATAGTGATGGGGAAGATTATGTTATTGCAATCATTCACCAGTTAGTTATAAGTGATGAGTTACTTTATGAGTAG
ATTAAGGAATAATAATGTTGTAGAGAGTTCTTGATAGGAGGAAAATGAATATTTACTAGTCAGGAGGAGATATAGTATAC
TTTAATCAGAATAGAGTTGATGTCGATGTGCCATAGTATTAAAGAAGACTAAATATATGTGTGGAATCATAGAGAAAAGT
ATTCATGAGGTGATGGACCTAAGCTAGGCTTATTAATTTTGAAGGGGGAACCCCATAGTATTCAGAAGATGATAGAACTA
TTTGAGAGGTAATGCGCAGTAAGTGAGTGAATAGTACTTATGTTGTGAAATAAAAGGTGAAGGTAATCTGTAGGTAGGTA
GACAGAGTGTTAAAGATTTCCTACTTGTCATGAGATCTTAGTGGGTGAGTGTTTCTCAACTTTTTTGGTAGTCGCAAGTA
ATATAAGGTATGAACAATCATATTGATATCTGTGTTTAGTACTAGACACTAAGTTTAAAATTGAGATGAGTATCGTGATC
AAAAGATGGCAACATGAGGGGGATGGTGTTAGTTTTGAGATCTGATCTAGTAGGTTTGACCTGAAATAGGAGAGGAGATC
AAAGTGGTACCTTGCAATGNNNNNNNNNNNNNNNNNNNNNNNNNNNNNNNNNNNNNNNNNNNNNNNNNNNNNNNNNNNNN
NNNNNNNNNNNNNNNNNNNNNNNNNNNNNNNNNNNNNNNNNNNNNNNNNNNNNNNNNNNNNNNNNNNNNNNNNNNNNNNN
NNNNNNNNNNNNNNNNNNNNNNNNNNNNNNNNNNNNNNNNNNNNNNNNNNNNNNNNNNNNNNNNNNNNNNNNNNNNNNNN
NNNNNNNNNNNNNNNNNNNNNNNNNNNNNNNNNNNNNNNNNNNNNNNNNNNNNNNNNNNNNNNNNNNNNNNNNNNNNNNN
NNNNNNNNNNNNNNNNNNNNNNNNNNNNNNNNNNNNNNNNNNNNNNNNNNNNNNNNNNNNNNNNNNNNNNNNNNNNNNNN
NNNNNNCCTCAGGGGGAGATGATAAGATGATAAATCAAGGAAAGTGTTGAGAATACTATAGTAATGAGTTCAAAAGAGTA
TGTGAGATATATTTTCAAAGGTCCTTTTGGTAATGGAGTGATGTTAGAAGGAGAAGGTTAATGACCTTATCATGAAAATG
ATGGTGTGATAATTCCATCTAAGGTTATAAATGAGGAGGAAGAGGAGGATGAGGTTTTACTATGATGAATAGTTAAATGA
GAGCCCTTAGTTGGTACTGAGTAGTAATGCAACAAATTCTAGTTGGTATGGCAGAGATGATGAGAACTTCTTAAGGAGCT
GGTTAGTAGGAGTCCGTGGAATTGTTAGAGTACTAAGCTTGAATGTGGTGTTGTTAAACATTAGGTGGTTCTTGATATGA
TCCAAAGTTAATTAAATGTGGTGGTAAAGAGTAATATGATGAGATTCCCTATAGAGAGGTATAGAACCCGAACCTAAGGA
TTTTGGTTAAGCTTGAACATAGTAAGAGAATACCATTAGACTCAGACCTTGGTAAGAGTAGTCATGTACCCTTGTGGGTG
CTATGAGTTGCAGCCAATGAGGTATGGTAATAAGGAAAGAAAAGCATAGTTGAGGAGTGTTGCTAAAGCTTAAAAACTAG
CAATCACATTACCCCGGGAAAGGTATTCCTATTCTTACTTCATGCCCAGACTTCCTTTGTTCCAGATAAGGTAACTTCAG
AGAGAGTGTGACTATGTTCACAACATCATCGTTCTTGACTTAGGTGCTATATGAAGTCCCAACTCTTGGTATGAATGAGT
TGAGCCTATGTTAGTAGGAAATTTCATGATTAAGAAGAGATAGTAAGAGTAACCCTGTTCCATACCCAGTCCAGCTGTCA
TTCGAGGATGAATGATCCCAATGGGGAGATAATGTAACACCCCAAAATTTTTTTGAGCTAAGACTCAAACCATTCTTTGT
TGTGAGTAAGATTTTAACGAGGAAATTAAATTTTCTTAAGTGTTAAGGTCACTAGATGTAGCACCTTGAGTTCCAAAGAG
AACTAAAGAGAAATTCATCCAAGTCATCCGTAAGTTTTTTTAAGTTTTGAGTCAACATAAAATGACCATATTTTAGCACA
TGAGTTAGGTCCCCCATGAGGTATCAAATGAAAAATCTCTGAGTCCTCTTTCCAACGCCGCCTAGTTTGCTAAAATCCGA
GTTCGGATGAGGGAGATATGCCTATTTGGGTTCAGCCTATCCAATTAAGGAAATTTACCCAAATTAATGAGGGGTATTTT
GGTCTTTTCCTTACTCCACTAGCCTAGTTCGTTTTTTTAACCTTTTAGGGGTCTATACTGATTGTAACCAGTTTTAGTTA
TTCCTAAACACACTTAAGTTTTTTGAAAGGAGTTCAAGAGGAGAAAAATGGAGAAAAGCTTCAAGTTTTCAAGTTTCTTG
CGATCTTTGAGGTATTTCACCAAGGATTTGATCCTTAAGAGGTATAAGTTTTCATAGTGTTGGGTTCATTCACCCACACA
CCAATCATGAGTTTCCACTTTCAAATTCATCCATGAGATTGAGTATATTGAGGTTCTTGATGAAATTCTTAAGGTGTTGT
TCTTCATTCTTGTATTATGATTGTTGGTTGAGTTATTGAGGCGAGTATCTTGTTAATGAGCATTGTTCTTGAGTATATTT
TCATGTAATTAAGTTGGGTAAATGAATGTAAGAGAGTTTGGAAGAAACCATTTGATTCTAGGTGAATTAGGGCCAAAAAT
TGAAGAAGAAAATTTGTCGGATTTTCTGGGCAGGGGGCTTGCTTCAGCAGTGCGCCAGAAAATGGTTTCTAAAGTTTAGG
GGCTGGTGCTCTGGGCCACTCAGTGCACCAGGGTCGCCTGCCCCGTTCTTTTTCCGTCGTTCGTCTCGTCTGAGTTCTTT
TAAAGTGTACCTTCACTCCTATCCTGATTTTACTATTCTAAATCACATCTAATCATCAATAGATCCTATATATCATGAAT
CATAACTCTTGAATTCATAATTCAAATTCAAGAAGAGTTAAGAGTAGATTTCAAGAAAGTCCTTCAGTTAAATTGTGAAT
CCCTTTGAGATGAACTATCGATTTGAATTAAGTTTTGAGGAAGTAAGTATGAGAATGAGAAGAGTTGTACCCATGAGTTC
TATATTTTCATTGAGACCCTTAAGTCGAGTATTTCATGTCCATAATTTCGTATGAACTCTATGAGATGAAGGTTATTGAG
AAGAGTAGTATCTTCGAGTTCTAAGGTCTTGAGTATTGAGATTCTAATCCCTTTAAGATTATATTCCTAATTATGGGACT
ACCATATATTATACATGAAGGTCCTTGGTTTGAGTTGTTCATGCCTATAATTCCGCATGAACCCTATGATTCAAGCATTC
TTGAGATTTTGAGTCTGATTGAGTCCTTAAGTTATGGAGTTGTTGAGTTTCGACTATTAAGTTCTATATATGGCTATTGA
AAACCTTGGGTTGAGTCGTTCACGTCCATAATTCGGAATGAACCTTGATTTGTGAAGTCTTTTACAATTATTGATAATTT
ATTTTAAGACTTGAGTAAATGAGGATGAGGATGAAGAGAGTTGAGTTTTTTAAAAATGAATATATGGGAACTAAGTATTC
CCAAGAGTAAATATATTTTCATTTAAAATAAGAGGAAACCTTGATTTCCAAATGAGTTTATGAGGAGTTTAAAGCACTGT
CTCTTTTAAGAGAATCTTTTGAGTAATAATACAAAGTTTAGGATGATGAAATGTTTTTAAACATATGAGCATGAGTTATA
TTATTGGGAGTAGTATTGAGCACCGATATGAGGACGAGTTCAGACAACTCAAAGTCCTCATAAACCATGTATGCCTACAT
GGGTAAAGGGTCATACTTTTTAGATGATTCCTTATATATTTTAAAGCATAGCTTAGTGGATCCACTTAGTTGAGGATGTA
TTATAATCCGGCAAGGTTTAAGACAGTTCTGGCAGTGTGGTCGAGATGTTGTATCTTCACATAGCTCATAGTGATAGTTT
TCGGTTAGAGAATATCCCAACTAAGAGTTATTATTGTATTTTTGCATACAATTGAGTTATTATCTACTGCTTTCAAAGTT
TTCCATATATTGCATCTTTTATAGTTGCTTTATCCTTGAGTATCTTCAGTTGAGTATCTTGATGTAACACCCCGTATTTG
AGAAAGGGCAAAGTAACTATTTTCAGGAGTTGCAGGTGCCAACCTAAAGAGGCCACCCACGGCCCGTGGATGGGACCACA
GACCGTAGGTGTGGTTTGTGGTTGGTCACCCCAACACTTCCCAGAAAACCAAGAACCACAGTCGGACCAACAGACTGTCA
TTGGGTCCACGGTCCATGGTTGAGGGTCTGTGGATCAGGACCCCTGGATCATCGTTTTTGAATATAATGACAGACCGACA
AGATGGGTCTTCGGTAAGATGACGGTCCGTCGGTTGAGGTCCATGGGTCGTGGGGTCGGCAGTTATTTTAAGGGTAGTTG
GGTGTTTTACTAATTGTGTAATCCCTATACTACGTCGTTTTACCTATATATAAGAACCATATATAAGTATTTTAACCCCC
AAATCTCCCCATACAAATCATTCTCTAAAATTCATAAAAGAAGAACAAGTCTCCTCTCCAAAATATTTCTCTCTCTAGAA
ACTTGAAGAAGAAGAAGGGGTCAACCTAGGGTTTCAAGGCAAGCCTCCATTTTTACCATTGAAGATAAGCATTTGGATTT
GAGGTATGATAGTTTTATCCATGGGTTCCTTCCATACACGGAGTTCCCAAATTCTCCTATTTTCAAAGTTAGAAATCCCC
AATTGAGTTAGGGTTTTCTTCAATTGCCATGGGTTCTCTTGATTATTGATTTAAATTATTGAATTTTGATCTCTTATGCA
TGAATTGATGAAATACTACGATTTTATGATGATTCCCAATGAGCCCATGTTTTCTAAATTATGATCCTATGATGTGGGTT
TTTGATTATGAAAGAAGAGTTTTATGAAATCAAGCATGAAGTGATAGAATCATATGAATTTATGATGAAAGCCATATCTA
TTCCTTGTTTTCTAGATGTGGTGATTGAATGTAGGGTTTGAACTTTGTAAGGTGAATTATGGAATTATGCATAGTCTTAT
GAAATATATGTAAATGTTTTAAGGATGCTTTGAGAATAAAGCATCAATGATGATGTTGTTGTTGTGTTGCTGAAAGGATT
TTCTCATAACATGAAAGTATGGTTGAGAAAGGTTTTCTCACATAGTAAGGATTCTTAGGTTGAAAGGTCTTCTCACCTAA
TTGAATCAAAGATAAAGAGTTATCATAATCAAACCTAGCTTGGATTTGATACTTAATTGTACCTTTTCATGTATTACTTA
TGACTTAACTTGGATTGGAAAGATGACGTGCCCCTCCATGGATAATGAGAATAAGTAATAAATAACTATTCCATGGGATT
TATGCTTAGCACCGAGAGGATATTGAGATGGAAGCTCTCCCGTTAGTAGAGACTGAGGTTTTAGTAGCAATCTCCTTATC
CCTTACCTATGTGCCCCCATAGGATGATTGTCTAGATAAACATTAGCTAGTGGATTCACTTAAGCTAGAAGTTCATGGTC
CTACCCTTGGCAAGTAGAAAAACCCTTTTCGGTCTGGGAGACACCAGGGGATCATGTTATAGCTCACATGGTCTTTATGT
CAGTTAAGGCTACTTCCCACAATAATAATGAACTAAGGTTACTTCAAGAAGTATCTCATATGTGTTCAAAGGTTTTAAAT
ATGTTACTTTGCATCGACCATGTTTTATGACTTATGTTTCCTAACCTTCTTAGATCATGTTTTAGATTGGTCAATTGCAT
GTTATGAAATGTCCCATTTTAGCATGATTTAAATGTTTTATGCATAGCTATCATACTTGGTGGTACATTATTTTGTACTA
ACGCATACTCTTGCCTACATTTTCCCCAAATGTAGGGTCTGACAGTCAGGGTCCTCAGTTTTGTGGCTAGTGGTTGATAT
TAAGATTTTCAAGATTGGTGAGTCCTCTTGCTTCGAGGATGGATTTTCATTGTTCTTTGTTTCCTTCTTATTTTCATTTT
TGAACTTGATGTATGGGCTAGGCTCAATTTCATTATATTGTATTAGATGGCTATTGAGACAAGTGTTTTAGACTACCGCT
TTCTTATACATTTTTTTGGACTTGCAATGTTGTCTTTAATTCCATTGTTCTATTTCTTATGTTATGAATGCTAAGTGGCT
TCTATGGGGTCTCTCGAGGTCCTATACGCCATGTTACATCTAGGGTGTACCCTCGGGTCATGACAAACTTGGTAATCAGA
GCACAAGGTTTAGAATGGTCCTAGGATATATCATAAGCCACATCTAGTAGAGTCGTGTTCATGAGTGTGAAGCGCGCCAC
ATATATGAATGAGAGACTACTAGATGTTTAGGAAACACCACTCCTTTCATTACTCTAAAGTTGTGCGATAGAGTTTAACT
CTACAAGGTCTCTCTCCTAATCCTTATTTGATGATCTACAGGACATGGCTACTCAAAGAGCTTATACTAGAAGGAATATG
AGGGAGAATGTGAAACAAGAAGCTCCTCCCCAAGCTCCTCAAGCTCCGGTTGATCCTTTGGCCAAACAAGTGACTATTGT
GGAGTTTTTAGCAGCTTTCCAAGTATTGGCTCAAGCCATGACAGGCCAAGCCAATAGGGAGGTTGTGGTTCACGTGAACC
CAAATGTGGGTACGACGGCATCTAGAGTGGGGGCTTCACTAGGATGAATCCTCTGGAATTTCATGGTTCTAATGTTGAGG
AAGATCCTCAAGAGTTCATCAATGAGGTTTACAAGGTGTTGATCATCATGGGAGTAAAGCCAGTGGAAAATGCGGAGTTG
GCCGCTTATCAACTTAAAGGTGTTGCTCAAATTTGGTACAACCAATGGAAAGAAGGGAGACCGGAAGATGCGGGTCCTCT
TGATTGAGAGAAGTTTAACGCTGCTTTCCTTGATAGGTTCTTTCCCCTTGAAATGAGGGAAGCAAAGGTGCTTGATTTCA
TCAACCTTTGTCAAGGGAGTATGAGTGTGAAGGAATATGCTTTGAAGTTCACACAACTATCTAAATATGCTCCAACAATG
GTTGCCGATTATAGGGCAAAGATGCGTAGGTTCATTTTGGGTGTGTCTGAAATGGTGGTTAAAGATTGCCATACTGCCAT
ACTCATTAATGACATAGAAATTTCTCATCTCATGGTTCATGCTCAATAGATTGAAGAGGAGAAACTTAAGGAAAAGTCTA
CGGAGACAAAGAGGGCTAAATTCAGTGATAGTAATTTCTCTCATACGAGGTTCGATGGACATGGTCGTCCTAGATTTTGA
AAAAGGTTTTCTGGTCAAGGTTCCTCCAATGCTCCTCCTATGTTCAACAAAGATAAGGTGTCTAACCCTAAGTCTAAAAG
AGGGAATGATAGTGGATCTTCATTGCCTATGTCTACTTGTGTTAGGTGTGGAAAAAAGCACAAGGGTAAGTGTCTAGCCG
GCACGGATGTTTGCTTCAGTTGTGGTAAAGTGGTCATAAGATGAGGGATTTCCCAATTCTTACGGCTAAAAGAAGAGAGG
GAAAGCAAGCTCCTCTTAGTGGTCCGGGTTCCAATGCTCTTAAGCAAAACCAATTCTATGCACTTCAGACTCGTGGTGAA
TAAGAGGGTTCTCCTGATGTAGTTACCGGTATGTTGAAAGTCTTCCAACTTGATGTTTATGCTGTACTTGATCCCAGTTC
TACCTTGTTTTTTGTGACTCCATATGTGGCTATGAGGTTTGATATTCTTTCGGATGTGTTGTTAAAACCTTTTTCTGTCT
CTACTCCTGTTGGCGATTCTGTTATGGATAAAAGGGTCTATAAAAATGTCTCATTTCCTTGTCCCATAGAGTTACTTTTA
TTGATTTGGTAGAGCTTGATATGCTATATTTTGATGTTATCCTTCGAATGGATAAGCTGCACTCTTGTTATGCTTCTATT
GATTGTAGAACCCGTGTAGTTAAGTTTTAGCTTCTGAATGAGTCTATCCTAGAGTGGAAGGGGGGGGGGGATTCTATGCC
TAAGGGTCATTTTGTCTCTTTTCTCAAAGCTAGAAAGATGATTTCTAAGGATTGCATTTCTTACCAGCACTTTCCCGGGC
CGAGCCAAAAGATTTTATTAGAAAGGGCAGGCAAAGACCAAAGGCTACTATCCCAATAGGAAGGGCAGAATGATTTTACC
ATCTATTTAGGGTGATGAATGTAAATTCCGAATCCCCCACTCTTGAGTCGGTCCCCATTATGAATGAGTTTCCGGAAGTG
TTCCAAGATGATTTACTCGGTATTTCTCCCGAAAGGGAAATAGATATTGGTATTGACCTTCTCCCAGATACGCAACCTAT
TTATATTCCTCCTTACTGAATGGCTCCGGCAGAACTAAAGGAGTTGAAAGAACAATTGAAGGATTTGTTGGATAAGGGTA
TCATCTGACCGAGTATCTCTCTATGAGGTGCTCCACTTCTATTTGTTAGGAAGAAAGATGGTCTCTTTGTATGTGTATTG
ACTATCGTGAGTTGAACAAGGTGACCATTAAGAACAAGTATCCTCTTCTAATGATAGATGATTTGTTTGACCAACTTCAA
GGAGCAAGTTACTTCTCTAAACATGATCTTCGATCGGGTTATCACCAATTGAGGGTGAAAGAAGATGATATTTTGAAGAT
GGATTTTTGAACTCGGTACGGTGATTATTTATTTTTGGTAATGTCATTTGGGTTGACTAATGCTCCGGTGGCATTTATGG
ATTTGATGAAAGGGTGTTTAGGCAATACCTTGATATGTTTGTGATTGTGTTCATTGATGATATATTGATTTATTCGAGAA
GCGATGATGACCACATCAATCATTTGAGGATTGTGTTGCAAATACTTCAGGAATAACAACTCTTTGCAAATTTTAGCAAA
TATGAGTTTTGGCTAAGGTCTGTAGCTTTTCTTGGCCATATTGTTTCAAGTAAGGGTATTGAGGTAGATCCTAAGAAGAC
GGATGCGGTCAAGAGTTGGCCAAGACCTTTATCTCCTTCGGATATTAGAAGTTTCTCGGGTTTAGGTGGTTACTACAGAA
GGTTTGTTGAGGGATTTTCATCGATTGCTTCTCCATTGACAACTTTGACTCAAAAGAAGGCCAAGTTCATATGGTCCGAA
GCATGTGAGAAGAGTTTTTAGGAATTGAAGGATAGACTTACTTCCGCTCCAGTGTTGACTTTACCGGACGAGACTAATGG
TTTTGTGGTTTATTGTGATGCCTCTAGAATTGGGCTAGGATGTGTGCTTATGCAAAATGGGAAAGTTATTACCTATACCT
CAAGGTAACTTCAGATTCATGAGAAGAATTATCCTACCCATGACCTTGAACTAGCGGCGGTTTTTATGGTGCGCATGTAG
ATGTGTTTACCGACCATAAGAGTTTGCAATATGGTTTTTACAAGAGGATCTAAATTCGCCAAAGTAGGTGGCTTGAGTTA
TTGAAAGATTATGATATGAGTGTTCTCTATCACCATGGTAAAGCGAATGTGGTGGAAGATGCTCTTAGTCGGTTATCAAT
GGGTAGTTTTACTCATATTGATGATGATAGGAAAGAGTTGGTTCGAGATGTTCATAGATTGGCCAGATTGGGTGTTCAAT
TAGTAGAATCTACCAAGGGTGGTATTATGGTTCATAATCGTCTTTTGTGGCGGATATGAAAGCCAAGCAATGTCTTGATC
TGACCTTAGTTGAGTTGAGAAAAATGGTGCTTAAGAAATTTGTTGAGGCTTTCTCCCAAGGAGGAGCTGGTGTGCTTAGA
TATCAAGGTCGTTTGTGTGTTACTAATGTTGATGACTTGAGGGAACATATCTTTTTAGAAGCCCATAGTTCTCAGTATTC
CATTCACTCGAGAGTCACCAAGATGTACCGTGACTTACGGGAGATCTGTTGGTGGAATGGGATGAAGAAGGAAATTTTGG
AATTTGTGGCTAAATGTTCTAATTGTCAACAAGTGAAAGTTGAGCATAAAAAACCGGGAGGTTCATCCCAAGACATTAGT
ATTCCTACTTGGAAGTGGGAAGATTTGAATTAGGATTTCATAGTAGGGTTGCCACGCACTCGGCGACAACATGACTCAAT
TTGGGTTATAGTAGATCAGATGATGAAATAGGCTCATTTTATTCCTGTTAAGGTTTCCTATTCGGCGGGGGATTATGCTT
AGTTGTATTTGAGAGAAATGGTAAGGTTGCATGGAGTGCCCTTGTCCATTATTTCTGATCGTGGTACCCAATTCACTTCT
CAATTTTGGAAGTCTTTCCAAAAGGGTCTTGGTACTCGTGTTAAGCCTAGTACGACCTTTCATCCCCAAACCGATGGGAA
GCGAAGCGTACTATCCAAACTTTGGAAGACATGTTGAGAGATTATGTGATTGATTTTAAGGGTAATTGGGATGACCATTT
GCCATTGATTGAGTTTTCCTATAACAATAGCTATCACTCGAGTATTGATATGGCTCCATTTGAAACGTTGTATGGTAGGT
GGTGTAGATCACATATAGGTTGGTTTGAGGTAGGTGAGGTTGCCCTAATAGGTCCCCAGTTGGTACATGAGGCTATAGAG
AAGTTTCGACTTATTAAGGAAAGGTTGAAAACGGCTCAAAGTCGACAAAAGTCATATGCCGATGTTAGAAGAAGAGATCT
TGAGTTTGATGTTCATGATTGGGTTTACTTGAAAATTTCACACGTGAAGGGTGTAGTGAGATTTGGTAAAAAAGGGAAGC
TTAGTCCCCGTTATGTAGGCCCATATCAGATTTTGAGACATGTTGGTAAGGTTGCTTATGAACTAGATTTTCCTAATGAG
TTGGCATCGGTGCATCCGATTTTCCATGTCTCTATGTTAAAGAAATGTATTAGAGATCCGACATCAATAGTTCCCTTAGA
AGGGTTGGGATTTAGGGAGAATCTCTCATATGAAGAAGTTTCGATTGAGATTTTGAACCGGCAAGTTAAGAAATTGAGGA
ACAAAGAAGTTGCTTCTGTGAAAGTGTTATGGAGGAATCATTTAGTTGAGGGTGCTACTTGGGAGGCCGAGGCTGATATG
ATGTCTCGCTATCCTAATTTCTTTCCTTCTACTCCTACTCTAGCTTGAGGTGATAAGTTCCTCATGGTTTGTTCTTTGTT
TTGGAGTCATGTGTCTTAAATGCTTCCATGATTTCCTTACTATGCATGATTCATGAAAATCTTAAGTTTTGAGAAAATGA
GTCAATTTGATTGATTTCTACATGTTTATGTGCATTTGAGTATGAGTTGCATATAGACTTCATGAAATGATGATGAGTGC
ATGCTTTAGCTTGGAGTTGATATTTTCCTCCTCGGATATGTGCATTATGAGAATTGCATTCATGTTGGGCTGCTAGTTCC
TGTCTTCCTTATGATGTTTTGAGTATATCCTAGCTTGGAGCCAAGATTCCTTCTTGGTTATGTGAATTTTCATGAAGTTG
CATGCGCGATGGGTTGCTAGTCTAGAGTCCTTTTTCTCTAGTGATGTCTAGAATCTCATTCGAGGACGAATGATCCCAAG
GGGGAGATAATGTAACACCCCGAATTCGAGAAAGGGCCAAGTAACTATTTCAGGAGTTGTAGGTGCCAACCGACAGAGGC
CACCCATGGCCCGTGGATGGGACCACGGACCGTAGGTGTGGTCCGTGGTTGGTCACCCCAACACTTCCTAGAAAACCCAA
AACCACGGCCGGACCAATGGACCGTTGTTGAGTCCACAATCCGTAGTTGAGGGTCTGTGTATCAGGACCCCTGGATCATG
GTTTCTTTATCAAANNNNNNNNNNNNNNNNNNNNNNNNNNNNNNNNNNNNNNNNNNNNNNNNNNNNNNNNNNNNNNNNNN
NNNNNNNNNNNNNNNNNNNNNNNNNNNNNNNNNNNNNNNNNNNNNNNNNNNNNNNNNNNNNNNNNNNNNNNNNNNNNNNN
NNNNNNNNNNNNNNNNNNNNNNNNNNNNNNNNNNNNNNNNNNNNNNNNNNNNNNNNNNNNNNNNNNNNNNNNNNNNNNNN
NNNNNNNNNNNNNNNNNNNNNNNNNNNNNNNNNNNNNNNNNNNNNNNNNNNNNNNNNNNNNNNNNNNNNNNNNNNNNNNN
NNNNNNNNNNNNNNNNNNNNNNNNNNNNNNNNNNNNNNNNNNNNNNNNNNNNNNNNNNNNNNATTATCCTATTTTCAAAG
TTAGAAATCCCCAATTGAGTTATGGTTATCTTCAATTGCCATGGATTTTCTTGATTATTGGTTTAAATGATTGAATTATG
ATCTCTTATGAATGAATTGATGAAATACTACGATTTGATGATGATTCTCATATGAACCCATGAAATCCAAATTATGGTCA
TATGATGTGGGTTTTTGATTATGAAAGAAGATTTTTATGAAATCAAGCATGTAGTGATAGAATTACATGAGTTTATGATG
AAATCCTTATCTAATCCTTGTTTTCTAGATGTGGTGATTGAAAGTAGGTTTTGAACCTTTAAAGGTGAATTATGGAACTA
TGCATGTTCTTATGAAATCTATGTAAATGTTTTAAGGATGCTTTGAAAGTAAAGTATCAATGATGATGTGGTTGTTGTGT
TGTTGAAAGGATTTTCTCATAAAAACATGAAAGTATGATTGAGAGGTTTTCTCACATAGTAAGGATTCTAAGGTTAAAAG
GTCTTCTCACCTAATTGAATCAAAGATAAAGAGTTATCCTAATGAAACCTAGCTTTGATTGGATACTAAATTGTACCTTT
CCATGGATGACTTATGATTTAGCTTGGATTGGAAAGATGACGTGCCCTTCCATGGATAATTAGAATAAGTAAGAAATGAG
TGTTTCGTGGGATTTATGCTTAGCACCAAGAGGATATTGAGATGGAAGATCTCCCGTTAGTAGAGGTTGGGTTTCTAGTA
GCAATCTCCTTCAGGATCTTTCTTCTTTTGGTGTTAACCAAATAGAAAAGTCAGTGCTCTGATACCAATTGATGGAAAGT
ACGTGTCCACTAACTACGACAGGACCAGGTCCTTTAGACAGTTAAGATGCACAAAATAAATATTGTAAGTATAGAGAACA
CACAATACTTTACGTGGAAACCACCTTGTTCAAGGGAGTAAAACCACGACCTGTCTCATAGGATTTTTCAAACTGTTTTA
CTAATCTTCTCAAGAAAAAGTGAAACATAGTTTATAACCACGAGATTAACCTCCTAATCTCAAACTAAGTAATATCCCTA
TTACTTAAACGAGCCAAAGCAATGGTCTCATTGCCCATTATACTAACCCTCACTAATTAATATACACTTTTAATAGTAAG
ACACAAAGTTACACCTAACTATTTTCTTACAAGATTCAAACAAGGTTTTGAAACATATCTAACAAGAGTGAAACGAATCC
TACAAGATAAGCAGAAATACAAGCAAATGAAACATCAGCAGGTGCAGAAAGCAATTCTTCAATTGATCAGGTCCCTTGCT
GTTTTGTATAAAGCTTGATTTTTCTCTCTTTGAATGAATGAATTGATTTGTTGTTTGTCATGTTGATTATATCAATCAAA
AAGAGTTATTGACCGTTGGACAAACAACCTTGCCCGTTCTAATTGGTTTAGTACGCTAACGACTTCACTAATCACTGAGA
AGACATCTTTCCAGCTGTATAGAATATTGTTCTGGACGAGAACACTCTACAGAGGACCGGGTCCCTGTACCTGTGAGGAT
CATCAAAACCTAAAAGCTTATCAATTTCCTCCTTTTTGATGATGATAAACAAACTTCCTCATATTAGTTGATATTCATTC
AAAGTATCATCAATGTTCCTCTTATCACCAAGTTCCCCCTGTCAATCATACTCTAATTTTAACACCCATTTACAGTGAAT
TCCCCTTTTTGACATCATTGAAAAGGTGTGACAGTAAACATATACAAGCTGCATGCAAAGTCCTTAGGAATTCAGGGCCA
AGGGCCACACAGTACATGAGCAAGTAGGCCAAAAATGGAGAAGATAAAAACATATTAAACAGGGAAAAATAGATAATTAG
TGCTAGATCACAAAAACTGGCAACAGATTCCAGTCAAAACAATATAGTTGCCACTAAAGTAGAAGAAAACCTAGGCACAT
GAAGACATAATGAAATAGACAACAAACTAATTTTAGGACAGAGGGGGACGAGGAGAGAAAGACTGCAACAAAAGAGTCAG
GCGAGTGTTGGCATCAACATGCACCAGAATGAGTTGCCTGTTAAGAACCTGGACTTCCTCACTGAGTGAGGCATTTGTCT
TCAGCAGTTGTGCATTCTTAGCTCTCAACTTTTCAACTTTTTCCTTATCTGTAGCACTGGTACCAGGTCCTTGAGAAATA
ATCTGCTCCAGTTGTGCCTTAAGTAGCGCAATTTCTACCTCCTTAGCACCCACAATTGGTGTAAAAGAATTTAACTCATG
CTTGAGGGATTCGTGTTACTCAAGGAGGTCAGGGACATGGGACTTGGATTTGACATTTCCCTCAGCACACTCACACTCCA
AAAGTGTGGCCGGAGAGAACATTTGTTTCATAGTTCTAGATACTTCTCTGCGAAGAGGCACTCTGAAATGTTCAAACACA
TGATTCAAAGGATAGCCATAGGGTATGCCATGCTTGGCATTTTTCCGTATCATAAGTCTGTGCATGTGTTCGAGCACAAT
GCTAGGAAGACTCACAGCTTCAAGTTCATCCAATTGCTCCATTAGAAATAGATTAGTTGCAGAGGCCACAATACTCTTCT
CACTTTTGGGCACCATGACCTTGTTAAAAAACTCAAAAAGAAACTGGTACTCTCCTTTAAGGAAGTTCTTAGGAAGACCT
GCACACTTCATGTCCCCATGCTTGGTAGCCCTTTGAACAAAATCAACAGAAGGTTTGCACCCTTCAATGGACCGGATCCC
TTGAGAGGGAACTCCCAGTATGATTCCCAAACTCTCATGACTCAAGGAGATTTTCACTTCGTGCACCATTGTCAGAATGC
CTCCATCATCAAAGAGTTCCATTTTGTAAAAGAACTTTTGCACTTTTGGTTCATGCGGTGTGGTATAGAACATTCAAACA
AGTGTTCCCAACTTTGCAAGGAGACAGAGTCAAAGAGGGTGCACATATCGGGTTCTGTGTGGATGTCAGGATCAAACACC
TTTCCGTTAAGAACTTTCTGATTTTCAAGCTCTGCAATACGCTTCTCCCTTGTTAACACATTTCCTTCAACTTTCTTCTG
GATAGTCGGACCTGGTCCCTTAGCAGATTTTGATTTAAATGGAGCCTTTTTAGTGTCCCTTTTGACAGGTGATTTCTTTA
CAGGCTTAGGACCTCCTTTGGCTTTGATTTGTTCTTCCTCCGCCTCCTTTTTTCCGTTTCACCACTCCTCTAACAATATC
CTCAGACTCTATTTCGCTTGAGCCTATTTCTTGAGGCAATGAAATAGGTTCTTCAGTACGCACAAAGAGTCTTCTTTGCC
TGTGATTTCTTTCTGTTTGTGCCTCATTTTCTACGAGAGCATCTCCAAGTAACTTTTGAACTGTTCGTCTTGTTGCATAT
CTCCTCTTATCTCCCTTGTTGGATGATTCAGCCATTTTTCCCTTTCCTTTCCTCTTTTTTTTCTTTCAAAATCAGTAGGC
TCCTTCCTAAATCTAATCTCAGGAATAGCTTCAGCTGCTCCAAGATCTGAGACAACCACTGTCGAAGCATTAGCCCCTCG
AATCCCTTTTCTAGACCAAACTAGAGAAGTTTCTTCTTCGTCCTCTTCTTCATTATCAACTCTCCTGGTTTCAAGAGTTT
GGTCAAACACTGGTTGAACACCCAGAGGGACCCGTTCCAGCGATTTGCACTCTTCTTCCAAGAGAGTGGGCTGAGTGTCC
CCTCTGAGAGATGCAAGACTTTCTATTGTTACTAGTTCCTCTGTTGCAACCAATATATTTGACTCCATGCCTTTTCCCTC
AAACAAATCCCTTTTGAACAACCTTTCAGACATGGTAGATGATACGAGTCTTGGCAAAAACATGACCTCTAGATCTTCAG
CAGGTGTCTTAGTGATAGGTTTAACAACTAACTGGGCCTTAAAATTTTAAGAATCTGTGCCTGATAGAACCATTATTGGA
GAAGAAGGTAGGATTTCTACAGGATTGGGAATAGGAGACTATAATACATCGGTGTGGGGTGTGATAAATTCATCAGTTTC
ACCAACCCTACACACTAGCGTAGATGGAGAGCCCTCAGGATGAGGAATTGAGAAATTGAATGAACTGGGGATTTTAATTT
CTTGGGAAAGAGGAGATTTCGGGGGAGAAGAAGGGTTAGACATTTTATAGGAGAAAGGAGGGGAGAGTTAAAGAATAGTG
AGAGATTTTGAAAGGGAGTAGAAAGAATTGATAGTGTTGAAATCTTTCAAGAGGGTGTATTTAAGCTAGGTATATGGTCC
CTGAATAGTAGTGACCCTTGGTTTTTAAACTGAAAAGTCGTCTGCAACTGACACAAGGAATAGGGAGATGACACGTGGCA
ATGACCGTTGACAGAAAATTATGTAGTAAAAGTGTACTAACCTTTTGGGGGACCAGGTCCCTTTCCACATATAGCCCTGC
TTGTTATGGTTAGATTTTCCCTTAAGCCAACATGCCATGAGTGTATAGCTACAGTGAGGTACAAAATGTGAATTCACAAA
ACATTAAGCAGTACAACAAGTATAGATACCTGCCCTCCCTAGCATAGTCAGATGAGTGGCTTAATGCAAACTAGTTGTGA
CTTCAGGTAAGCTTGTGCATTCCGAAACTCAATCTGTTCTTGATGAAGTTTTCCTTGCTCAATGCCTAGGTGAAAATATC
AACTACCTGACCCTCTGTCTTACAGTATCTCACCACCACATTCTTCTTGTCAACATTGTCTCTAAGAAAGTGATGCCTCA
TATCTATGTGTTTTGTCCTCTTATGCTGGACAGGATTCTTGGCCATGTTCATTGCACTTATATTGTCGCATATGAGAGGA
ATAGTGTCTGTGAGAAGACCAAAATCTTCAAGTTGTTGCTTTATCCACATGAGTTGAGCACAACATGAAGCAGAAGCCAC
ATACTTAACTTCAGCAGTGGACAGAGCCACTGAATTCTGCTTTTTTTGTTCCCCATGAGATTAGTGATGACCCCAGAAAA
TGAGCCATGCTTGAAGTGCTTTTTCTATCAAGAAGATAGCCTGCATAATGAGCATCAACATACCCTATTAAATCAAAAGA
GTCACCAGAAGGATAGAAAAGGACTAGGTCGTGCATTCCCTTCAAGTATCTAAGTAATAGCTTGGCTACCTTCAGGTGTG
ACTCTTTTGGAGCAACTTGAAANNNNNNNNNNNNNNNNNNNNNNNNNNNNNNNNNNNNNNNNNNNNNNNNNNNNNNNNNN
NNNNNNNNNNNNNNNNNNNNNNNNNNNNNNNNNNNNNNNNNNNNNNNNNNNNNNNNNNNNNNNNNNNNNNNNNNNNNNNN
NNNNNNNNNNNNNNNNNNNNNNNNNNNNNNNNNNNNNNNNNNNNNNNNNNNNNNNNNNNNNNNNNNNNNNNNNNNNNNNN
NNNNNNNNNNNNNNNNNNNNNNNNNNNNNNNNNNNNNNNNNNNNNNNNNNNNNNNNNNNNNNNNNNNNNNNNNNNNNNNN
NNNNNNNNNNNNNNNNNNNNNNNNNNNNNNNNNNNNNNNNNNNNNNNNNNNNNNNNNNNNNNNNNNNNNNNNNNNNNNNN
NNNNNNNNNNNNNNNNNNNNNNNNNNNNNNNNNNNNNNNNNNNNNNNNNNNNNNNNNNNNNNNNNNNNNNNNNNNNNNNN
NNNNNNNNNNNNNNNNNNNNNNNNNNNNNNNNNNNNNNNNNNNNNNNNNNNNNNNNNNNNNNNNNNNNNNNNNNNNNNNN
NNNNNNNNNNNNNNNNNNNNNNNNNNNNNNNNNNNNNNNNNNNNNNNNNNNNNNNNNNNNNNNNNNNNNNNNNNNNNNNN
NNNNNNNNNNNNNNNNNNNNNNNNNNNNNNNNNNNNNNNNNNNNNNNNNNNNNNNNNNNNNNNNNNNNNNNNNNNNNNNN
NNNNNNNNNNNNNNNNNNNTTCCATCCTTGCAACATGTGAAAGGTCTCATCATAATCAATTCCTTCCTCTTGACTATAGC
CCTGTACTACTAATCTTGACTTATTTCTTGTGATGGTTCCATGTTCGTATAGCTTGTTTCTGAAAAACCACCTGGTCCCA
ACAATGGTTCTGTTAGGAGATCTAGGGACCAAGTGCGATACTTTGCTTCTCTCAAACTGGTGCAACTCTTGTTGCATTGA
GTTCACCCAATCAGCATCCTGCAAGGCTTCTTTGATATTCTTGGGTTCAAATATCGATATGAAAGCTGAGAAAGCAACCA
AATTTCTTGCCTTGGATCTAGTTTGAATTCCAGATTCAAAGGGAGAAACCAGATTGTCTAGAGGATGAGAAGATTGATGC
TTCAATCCTATTCTCATCAGGTTCATCAGCTTCATCATCACCTTCTGAATCTTCAGTTTGAGTTTCTTCTTCATGAGAAA
TGCCTGAAGCATCAAGGGGACCTGGTACTTCCATGGGTTACATCATTTTCTTCACTTTGATTCTTCTCAACCAGAACATC
TCGAATTGGGTTGTCTCTAAGAATTTGCATCAGCTCCTCAAATTCAAGATCTTCCCTTCCTTCAAGATTTTTTAGTTCAC
CAGATTCATCAAAGATGACATGTACACTTTCCTCCACACACATGGTCCTTTTGTTGTACACTCTTTAAGCCTTGCTTGAT
AAAGAGTACCCAACAAAAGTTCCTTCATCAATTCTTGGATCAAATTTTCCAAGATCATCCTTCCCATTGTTCAGTACAAA
GCATTTGCATCCAAAAGCCATTAGATGACTGGGAGATGACTTTCTTCCATTTAGCAATTCATAGGGAGTTTTCTTAAGTA
CTGACCTGATTAAGCATCTGTTAGTGACATAGCAAGCTGTATTCACTGCTTCAGCCCACAAGCTCATTGCAAGACCTGAA
TCTATGAGAATAGTTCTGGAAATGTCCACCAAGGTTTTGTTTTTCCTTTCAACAATCCCATTCTGCTGAAGAATTCTTGG
AGTACAGAAGTTCTGATGAATACCATGGTCTTCACAAAAGCCTTTGATTTGGGCATTTTCAAATTCCATACCATGATTTG
ATTTGATGCTTGCAATTTTGCAGTTCAGCTTCAATTAAATTAATTTTACAAAAATACCAATACTTTGCCTGTTTCATCCT
TTGTTCACAAGAACATTGTCCAAGTGAATCTAGAGAAATTGTCGACAATCACTAAGATATATCTTTTTCCTCCTTTGCTT
TGAATTCTCATAGGTCCACACAGATCCATGTGGAAAAGCTCTAACGGCCTTGTTGTGGTGACACCTTTCTTTGACTTGAA
AGATGATCTCGTTTGCTTTCCCCTTAAGCAAGCGTCACAGATTTTGTTGTCAGAGAACTTCAATTTACGTAATCCACGAA
CCAGGTCCCCTGTGATGAGTTTGTTCAGCAAAAATGAGCTCACATGTCCCAATCTTCTTGCCACAGATTGGCATTGTCAG
ATTGAGCACTCAAGCATGTGAGGTTGTCTCCTTTTATGGACTTGAGATCTGCAACATACATATATTTAACCCTTCTAGCA
TACATAACAACTTGGTTAGTAACACAATTTGTGACTATGCACTGATCTGACACAAATTTCACTTCATTTACTCTATCATA
GATTTGAGACACACTAAGCAGAATGTACTTCAGACCATTCACATAGTACACGTTGTCTATGGAATGCTCTACTGATCTTC
CAACTTTACTAACACCCAAAATGAGTCCCTGTTTCCCATCACCAAATAACACACCACCACCATGGTGTGCTTACAAAGAG
AGGAAGTTTTGAGTATCTTCAGTCATATGCTTCGAGTAACCACTGTCCATTTACCAACATTGATTGCTTCCTATTTTCTG
TACAAGAATTAATTGTTAGATTTAGGAACCCACTTGAGATGGAGTTCCCAAAAACTGTCAAAAGGTTTGATAAGAAACCT
TCCTGTGCACGGGGGCAAAGTGTTCTTGCTAAAGTGGTAACTTGGACCAGGTACCTTCTTCTTTTCTACCTTTTTTTTCA
GTCTTAAGGAAATTTTCCTGACTTTCTTTTGCCCTTTTTAGAGACTCACAATTTTTATTCAGGTGACCGTTTCATCCGCA
ATGGGTACACAAGAGATTATCAGAGACTGACACATATTTGTTGTGAGGGTTATAGGGAGGTTCTATCTTTCTACACCCTA
AGCCCTTCCTGCTATTGAACTTTTGATTAGCTAGGTTCGAAAGAATCTTAGAAGAGTCAGTCCATTTCATGGAATGGGTT
AACTCTTCTTTGATCTTACTGAAGTCCCTTACTAGTTGTGAATTCTTTTCGAGAGCAGCAACTAGTTTGAACTCAGAACC
TTTCAGACTTTCCTCTAACTCAAGCTCAAAACTACTGAGTTTTCTTTTTGCTCTTTCGGAGGCACCATGTTCCTCTTAAG
GATGGAAGTTTTCAGTTTCTAGAATATTCGCCTTAAGAAATAAGGGTAGTTTTCTCATCTTCACATAGACTCAGTTTTTC
ACTTAAAATCATATTATAATTTTTATGTCATCAACAGAGTCAATCAACACAACAACAAGTTTTCTCAGTTTCTTAATTGG
CAAGGTGTCTAAATCACTTTTAAGATAGAAGAGAGTTACCTCATTCTTTTCATCCTCATCATCAGACTTTACCATCAGGG
AGAATATGGAGTTGAAGACAGCTTCATCATTATTTACCACCATCATGGAGACATCATCATGATTTTCTTCATGCTCAGAG
TCACTAGAGGCATTTCCCCATGCTGCAAAGGCTTTCTTCATGACTTGATCAATGTTGGCCTTCCTTTTAGCATGATCAGA
GACCTGGTCCCTTTGCTGTGGTTTGAAGTCCTGAACTTTGTGCTTCTGGTTCTAACAGTCTCTCATGAAATGGCCAGGCT
TTCCATATTAGTGACAGAGATCGTTAGGATTAGCCGTGTTTCTGTTGGTTCCTTTAGTCTGGAATCCTCCATGCTTTTTT
ACTCTCTTCTGGAATCTCCTAGTCAAGTAGGCCATCTCGTGCTCATCTTCAGATCTATCACTTTGAACCATTTTTAGTGC
AACAAATTTCTTTTTTTTCCTTCTTTCACAGATGAACCCTGCTGCCTATTTAGCCCATAGGTTTGCAAGTTCCTGATCAC
CTCATTCATGGTAAGAACCTTTAAGTCCCTGGCCTCAGTGATGTCATTTACTTTTCTGTCCCATAACTTGGCAAGAACTC
TGAAAATTTTTCGAACTTGTTTGCTTGGGTGAATGGGATCACCAAGACATCTTAGTTCATTTGTGATGGAAGTAAACCTT
GTATGCATCTCATGAATGGTTTCACCGTCCTTCATGCTAAAATTCTCGTATTGAGTAGTCAACATGTCCACTTTGGACTC
CTTGACTTAAGTGGTTCCTTTGTGGGATGTTTTTAGGCAGTCCAAAATTTCTTTTGCAGTCTCACAGGCAGAGATCCTGT
TGTACTTATCTGGACCAATCCCAAAAACCAGTAGCTTCTTGGCTTTGTATTCTTCTCTATTTTGTTCTTGTCATTCTCAT
CATATTCTTTTCTGGTCTTTGGAATCACCTTCATAAGTTCTCCTTTTTTTACATCCTTGGTGGGAACGTAGGGTCCATCT
AGAATCACATCCTACAACTCAGTGTCTTCCGCATTAATATAATCATGCATCCGTATCATCCACCATCCATAGAATTGTCT
GTTGAATCGAGGTGGACGAGTGGTAGACTGACCTTCTTCCAGGCTCGGTGGAGCAGCCATTCCTTCAGGATCTTTCTTCT
CTTGGTGTTAACCAAATAGAGAAGTTAGTGCTCTGATACCAATTGATGGAATATATGTGTCCACTAACTACGACAGGATC
AGGTCCTTTAGACAGTTAAGATGCACAAAATAAATAGTGAAAGTACAGAGAACACACGATACTTTATGTGGAAACCTCCT
TGCCCAAGGGAGTAAAACCACGACCTGTCTCACAGGATTTTTCAAACTATTTTCACTAATCTTCTCAAGCAAAAGCAAAA
CACAGTTTACAACCACGATATTAACCTCCTAATCTCAAACTAAGTAATATCCCTATTACTTAAACAAGCCAAAGCAATGC
CCTCATTGCCCACTATACTAACCCTCACTGATTAATATAGACTTTTAACACTAAGACACAATGTTACAACTAACTATGTT
CTGACAAGATTCAAACAAGGTTTTGAAACGTTTCTAACAAGTGTCAAACGAGTCCTACAAGATAAGCACAAATACAAGCA
AACAAAACATCAGCAGGTTCAGAAAATAATTCTTCAATCGATCAGGTCCCTTGCTGTTTTGTATGAAGCTTGATTTTTCT
CTCTTTGAATGAATGAATTGATTTGTTGTTTGTGATGTTGATTATATCAATCAGAAAGAGTTATTGACCGTTGGACAAAC
AACTTCATCCGTTCTGATTGGTTTAGTACGCTAACGGCTTCACCAACCACTGACAAGACAACTTTCCAGCTATATAGCAT
ATTGTCCTGGACGAGAACACTCTGCAGATGACCGAGTCCCTACACCTGTGAGGATCATCAAAACCTGAAAGCTTATCATA
TACTAAAATTATAACCTTTTTTTGGCAGATATATGAAGGTGAAAATTTATTCAAATCTAAATTTATTAGACAAGTGATTT
CATTCGCATTTAAGAAAGCAATAAATTTTATTTTTTATTATCAATGTATCTTGTATTTCAATTCAACTTTTATATTGGAT
AGAATATATTTTATTTTTGTTTTAACTTAAGGAGTTTGTAATTAAATTTTATTTCAATACAAAATTAGTTCTTAATTATA
AAATTGTGGATACATTTTTTCTTGTGTACCCTGTATGATTTATCATGTTATTTTAATTTATATAATGATAAATTCACAAA
TTAAAGGAGAACTATAAAAATACTAATTGTATAGTATCACCGTGGATTTAAACATGATCAAGTATTTGTAAATTACTGAC
AAAAAAGTCTACCTTTAAATGCTTATTCTAAAGCAAAGATTAAATTATACTTCTTAAGATAATTATATTTTGTATTAATT
TGTCATAAATTAATTACTAATCATGAAAATTAATGGTGATGATTTTATATTGTCGGTAAAGCAATATATTTAGTGATGAT
ATAATAGTTTTCAACTACAAAATTGTAAATGATTTTATAAAAGCAATATTGCCACTATTTTATACATTTAAGGAAGAAAA
ATTATTTTGTATATAAAAGGCATGTTTTAGTACAAAAGTACATTTTTTTACTACGAAAAACATATAACTTTAGAGACAAT
TGAAAATGTCACTAATCAAATTAAATAGTTAGTGACAAGATAGTTTTGTTGGCATTAATTGCCGTTTTAGTGACGAAAAC
ACATTATCTCCTACAAAATATTTACATCTTTTATTACAAACACTTTTGTCATAAATATTGTGCAAATTGGGAACGAAAAA
TAATTTTGCTAATATAACTATATGTAGTGACGAAACACTAATTTGTCTTTGTATACCTTTAGCAACCATGTATAGAGATG
AACACTTGAAAAATATTTTGTTGTTACAAAAGATTTTTTGTGAAGAGTATGATTTTTAAGTGACAAAATAATTTGTCATT
AATAATCAAATTTGTTGTAGCGTACTTTGGGCTCAAATGGGTTGGGCTCAAATGTGCTTAAAAATGGGTTGGGTCTTGAC
CCGTCCAATTTGACCCGCTTAATCTCAATAATTTTAATATACTGTTATTTATGTTTTATAACCATAAATTGAATTTCAAC
TTATGAAAATTTTAAAAAATAAGTTATAGATGGATAGATAAATCCTAAAATATATACAATAGATAGTAATTTATACCTTC
AATATATGAACATATATTACTCAATACAAATAAAGAGTCTTAAAAAGATTTAAATTGGAGATCAAATTGAGCTCAATTGA
GGATTCTCTTAGAAATTGGTTAACACTTGAATGAGTTGAGATTCAACCCAATTCAAATCATCTTGAACCAATCCTTCAAA
TTCTGGGAGGATTGTCGGGTTACCTATAGTTGAGAACATTTTTAACACCCCTAAGTGAGAGCGAATATTTAGCAGGTGAT
AAACTTGACTTTTTTTCTTGGTACCTTTTAATCAAAGGTGTCTTGTCCTTTTTATGCTTTTAGTACGTTTGCCTTTTTCT
AAATTAAGGACATAAATGTCAAAAATAATTACGGCTCATATTCTAAGGGATGAGGTTCTTGATGAGGTTGGCCTACTTGG
GAGAGGAGATTATATTTTGTGATCAGTCATTGTTCCTTAGTCCTAGTGTAGTGTAACTTGCTTTATTTTTATGAAAGTTA
TATCTCTGGTCCTCTTGACCTTGAGTATTAATAAGAGATTTTTGATCAATTTAGTCCCTTTATTTCAAATATCCTTTGAT
CTATCAACGATGCTATGCAAACTCTCGATCATTTTACTTTAGGTTTCGAGCAATAGATAATTTTGGAGTTTTTATGAGGA
ACTTTTCCTTTATAGTTAATTGGTAAAGTTATTTCATTCGATGTCATGACTCGAAAACTCTAGTCATGATGGCACCTACC
AAAACCAATTGGTAGGTAAGCCAATGCATATCCCGAAATGACAAGTAATGAACATATCAGGCATGCAACTCTAAACAAAT
AACACAACAAAGAAATAACAACAGAAAGGCGAATTACATAATATATACAATAGTAAAAAATCCAATCCCACAACCTAGTA
GACGATGATACAAAGCTACTAAAATGAGTGCAAGTCACAAAATAACAAAATAAGTAGAAAGTTATCTCGAATATAAAGAG
TAGCCAAAAACTATAGACAGACAGAGATGAGCAAAACTAGGATGCCATCAGCTCACCCTGTATCTCCGAAATCCTTTGGT
GCTGTACATAAATGAATGTTGTCGAATGGCACCTGTATATGCATAAGGAGAACACATGCATAGTGTAGTATGAGTACAAA
ATAATAGGTCCCAGTAGGCATTATAGCCGACTGATCTTGGAAAGCAAATACGTAACACAAAGTGAGGAAATAAATGGTAG
CTAAAGGTCACATGAACGTAACAATAGCATGAAATCTAACTATCAACACAATAATCTAGCAGTAATGGTGCGATAAAGTA
AAGAAACGATCTATAACCTAACTGGATCCATAAGACCAGAAGGTATAGTGGTGCGCAATTGAAAGGTAAATATCACAAAC
AAAGCCTAGGTTAGTGAAAAAGGAAAAAACCTCAATCAGATAGTCTCTTGGCTAATGTTTCACATCTTAAAGACAGACAA
ACGTCCACAAGTTTTTCAAGTGTCGATTTGCATCCTCCATCGCTTGACCTCTGAACAAACCCTTCATCTATAGTGGGTGA
AGCATCAGAATTTTCATCCTAAACACATTATTTCCTACTTACGCTGGTAGGCGAATTGCTCCAGCCACACCCAATTTCAT
GGGCGCCTCATCATCAAGGTTATTTGGAAATCCTGCCACGCTTTCAATTTCATCCACTTTGCTCATTATGCCCTGTTTTT
AGCAACTAGCAACACAAAACACAAAGTGACATGAATATCTTATAAAAGTAAGGTCAAATCTAGAAATCAACAAAAAACAA
TCGTTTACCAATCCCTGACAATAACACAAATTTTGATAAACGTGCAACTATGTACCATTTTTAGCGAGCATGCAGTCATA
TACAAAACAATACCTAACTTTATTGGTCGGGGTCAAACAACTAGGATTGGAAGATATGATCATCTTCAATTGATTTTTAT
ATATATATATATATATATATATATATATAATGGGAGCGGGGGTATAACAACCCAAAAATTTCTAAGTTAAGACTCGAACC
ATTATCCATTTAAGTGTAAGGTCGTATCGAGTGATTCTTAATTTTTCTTAGGTGTTAAGGTCAATTTTTAGTGTGGGAAT
GATTTTTTACATGAATTAAGGTCACTAGAATCCTCTAGCACAAAGTTGAGTTGAAAGCTTCCATACCGATTAAGTTTTGA
TGTAAGATTCTACCTGAGTCAACTTCAAATGACCATATCGGTTAGAATTTAAAGAGTTACGTAGCCTATAACCTATAAAA
TTAAAGGTATTGAAATCTTCTTTCCAACACCACCAATTTTGTGTCAATCCGAGTTCCGAGTAAAAAGTTATGACCATTTT
GATAAAGTGATACAATGCAGTGACGAATTTGTCGATGGAAAAACATTAAAAAGGGTTGTTTTTGTATTTTTACCTCTAAG
AAAACTCTAAGGGCCTGTTTGGAAAACCATCCTAGTAATTGGATTTGGTGTAATTGGGTGTAATTACATTGTCTGTCCTG
TTTGGTTGGACTGGTAATTACTTGGTCAGTAGGTAATTGGTGTAATTGACAAGGGGTAATTACACTCTCCAATTCATAGG
GAGAGACTATGAATTGTTGGTAATTACATGGTGTAATTACCAGCTGATTACTTTTTGATTTCTTCTTTTTATTTTTAATT
TTTTTATTTCCAATATTTTAAGTTCTTTTTTTATTTTTATTATTTTAAAATTTTCTAAAAGTTTATTTTTTATATTTTAT
ATTATTATATTTCATTTTCTTCTCATTATCAACCTTACTTCACGTGATTCTATGCAATTTTTTAGTATTATCTATTTCTT
TATGCCATGCTTATTTTCTCATTAGCATAATTTTATTAGTATTCTAATTTTTAAATTAAAATAGAATTTATTGTTAAGTA
AGGTTATAGACTTACGGTTTTTTTTTATAAAAATAAATAAAAATAAATCATATTTATGTATGATATGTTGAGATTTGCGA
TAAGAGTATTATGTGAAATTTTTTGTTTTGAATTTATAACTTGTGTTATATTTTCCGTTTAATTTGTTTTAGTAATATTG
AATTCACATTGCAAGTAATTTTTTAATTAGACTCGATGGATTATTTTTTTGTCAAATATTTAAATAATTTATGACATTTT
ATTTATATATTACTTTTTATCAAACATGCATTTCACGATGTTCGTAGAAATTTCATACTTTTAGTTTTTATGATCAATTC
AACTGAAATAAATTAATTTGAAAAAAATATAAATCAATTATTCTTTGTCAAAATATTAGTTAAGAACATATGTTTATTAA
TTAATATATTTTTTAAAATAATATATATCTTAAATATTTAATTTAATATCATTTATAAAGTTTCTTATTTGTCTAGTATA
AATTTTAAATAATTAATTTTTATTTTAAAAATTTAATATAATTTTATGATCGCAATTGTGCATCCAGAATATGTGTAATT
ACACTGTAGCATCCAAATAGGACATGTGTAAATACAATGTAATTACACTGAGGAAACCAAACATGTCAATGTAATTACTA
GACTGAGTAATTACTAGGCAGTAATTATACCAATTCCAATTACCAGGTGGGTTTCCAAATAGACCCTAAACAAATTTCTT
GACTGATTAAAGGCCCAAACCAATCAGATTTTCATCTCTTAATCCAACACTATCTTCTCTCTCAAACCGTAAGGTAAAAC
CCTAAGAAAAAATCAAAGTAGAAGACTTCCATTCAAGATTCTTTCCAATCTTTTCCAAGATTCTTCTTCAAGGTAAGTCC
TTCTCCAAGAATTCCTTTCTTTCCAACTCAAATTCATCCATACAATTATGAATCACTAATGAAAATTATAATTTTTGGCC
ATAGAAATTTCAAGAAACTAATTCAAGAATCCCACAAAAGGTTTTCTTGATTGTTCTCCTTCAAGCTAGGGTTTCAAGGC
TTCAAATCAAGTTCTTCTTCAAGATTCTTGAAGAACCTTGTTCTTTGAGGTATGTAAAGCTATCGTAATGTTGGACTAGT
TCGTCCTCAAGCCCTACATATACTTTCAAATCAGTAAAAGAGCAATCTAGAGTTCTATCCTTTGATTTGAGTATTCTTTA
GATGAGTTGATTTTGAGTTCTTGAGTTTTTGATTTTTTTTGGAATTCTATTCCTAATTATTGAATTGCTATATGTTATGC
ATTGATATTCTTGAGTTGATTTGTTCATGTCTATGTTTCTGCATTAACCATATGAATTGAGTATTCTTGAGATGAGTAGT
ATCGTTGAGTTCCGAGTTCTTGAGATTTTGAGTTCTTGAGTTCTGAGTATTGTTTTCGATATTGTTATTGAGATTGTTGA
GTTGATTCGTTCATGTATATATTTCAGCATGAACCCTATTTTGCATTGTGATTTTTCAGAATCTTTTAAAGTAAGCATTT
GTGTTTAAATGGAGTTTGAGGAAGAAAATAGGAGTTTGAGAAAGAGTATAAGGGAATTAAGTATTTCCCAAATGTTTCAT
TTTTACATTGAGAAGAGAACTATGATACATGATTAGTATAACAGTCGAGTATGCCATCAATGTGTAAGCAGTATGACATC
TAGATATGCCATCAATGGTTTATGCAATATGACTTCTCGAGTCATCAATGATTAGATCACAATAAACATTTGTTTTAAAC
TGTTTTTAGAAAGTAAAGCAGAGTTGAGTATAATTTAAAAAGAATTTTTGAGTAAATTTTAAGGGAACTAATTGATTCCC
AAATGTATTACTTTTACATTGAGAAAAGAGAAACTTCGATTTCTAAAAAGAGTTTATGAGTTTAAAGATATTTCAGAGTA
GTTACCTCTTTTAAGAGGATAGTTTGAGCAATTATCTCAAATCAAAGGAAGAGTATGTTTTAATACATTTGAGTATGAGT
ATATATATTATTGGGAGTAGTATTGAGCACCGATATAAGGATGAGTTCAGACAACTCACATTCCTCATAAACTAGGGTAA
ATGATCATACTTTTTAGATGAATCCTTAGTGCCTTCAGGCATAGCTTAGTGGATCCACTTAGTTGAGGTGTTCTATACCT
CGGCAAGGTTAAGATTGTTCTGGCAACGTGGGGGAGATCTTGTATCATTACGTAGCCCATAGTGATGGTTGTCGATTAGA
CAATATTCCAAATAGAGTTAAAAGTGTATTTTGTATTATAGCACTTAATATGTTGAGTTCAGAGATGAGTAAGTATTTTT
GTAAAGTTTTAACGATTTCACTTCTTTATTCTTTACATTCAGTTGAATATATATATATATATATCTATTACAATCCTTTC
ATTCAGTTATTTGTTATACAACTATATTACACACTCATACATTCAATGTACTACTGATGTCGTTCGACCTGCATCTTTTA
ATGATACATATACAAGTATTTAGGATCCTCAATAAGAGTCTGTTGAGATCAGTTCATCTGCTCGTCAGCTTTCAAGTGAG
GTCTCTTTGCTTCCGGACGACTCTAGTTTTATAAGTGTTTAGTATTAGTAGCAGTTTGAGTAGTCGTGGGTCTTGTCCCA
ACACTTGTTTATATATAGTAGAGGCTTCATAGATAGACAATTTGGAGAATCTTTCAACTGCAAATGTTTTATTTAAAACT
TATGTTTCCTACTCAGTATATTCAAAGAGTTTGAGATTCTGTAAAATATTGTTAAGCATTTCTTTCAGTTTGATGCTTGT
GTATGTTTGAGTTATTCTTCCGCTTGTAGTCATCCAGGATGAGGGTTTTTTTGGGAACCAGCAATGGTTCTCGAGTGCCG
GTCACATCCAAGGTGTAGGCTCGAGTCGTGACAAACTTGGTATCAGAGCACAGAGTTCAAGTGTCCTAGGGTGTCTATGA
AACCATGTGAGTAGAATCTTATTTATGGTTGTGAGGGCTCCACTTCAATAAGATGAGGGACTATAGACATTTAAGAAAAG
TTTCCCTTATTTCATACTCTAAATCGTGCAATAGAACTGTGTCATAAGGAACTTATTCAGATTCGTGCGTTTCTAAAATC
CATTTGTTTGCCCCTTATATTCAAGTCGGTTGAAAAGCAAAATCAGGTCCTTTTCAATGAGTTACTCTCACATAAAATCT
TTAGACATAGACCTTTTAAAAACCATTAATCCGAGGAATGTAGTGTTCACCAATATAATGAGACCCACAAGCTATAGACG
TGGACTGAGGCATATTAACTCAAAGAATAAAAGGGTTCTACACCAGCTGATGAAACATAAGCTAATGTAATAATTCCCAA
AATCTCTGATGGGGTGCTCGAGATTCATTTGGAACACCGTGCACGCAAGCAAATTATGAAACCCGACCAAATTTGATATC
CTAGACTCAATGAAAGTATCAAAACTTCCAATCGATGTCTTCTTGACATAAATTGGGTCCCACATTCAAAGTATTTATTT
TTTAAAAATCCACAAAGTAACTCAAAATGTGCCCAAAAGCCTTGCCAAATGTTCTTCAAGCCCAAACTTTATGTTCTAAA
GCTAACAAAACCTTCATAAGTGAACTCTAAGGCAGTCTACTTGATGTTTTAACCGAAGTCAACCATTGAAGTTTCAAAAG
CTCCAAAATATGAAAACTTGCAAAAATAACCTAAATGAAAGACCAGGTGACCGATCTTCCACACACAACAAGTCATAAAT
GACTTGGGGTCGCTATAGGAAAATTCTATATGCTAAAAATAACAAGATAAAATAGAAATGACCTAGAGTGTCATTACAAC
ATTCTCTACTAAAAGGACTTTTGTCCTCAAATGTAAAGAGTAAGGAAGCACCTGAAGACTTGAACAAGTAGGGAAATTTC
TCTCGCATATCGTACTCAGTCTCCCCAGTAGCCTCTTCGACTAGACCAACCTTAATCAGACCTTAAAAATAGGAATGACT
TTCGAACGGAAGTGCCTTACGTATTAGGTGAAGATAGCAACTGGCTCCTCCATGACGTTCAAGCAGTCATCCAACTAAAC
TGAATCATATCATAGTACATGAGACTCATCTAGAACATATATTTGAGGCATAGAATCATTGAAAACCTAACTAATAGCTG
AAAATGAAGGAGGTAGGGAAAACTCATAAACGACATCACCAACAGTTTTAAGAATCTCAAATGGCCCTATATACCTGGGG
CTAATCTTGCCTCGTCTCCCATATCTCATCATGCCATTCATAGGTGACACTCGAAGAAACCCTTGATCACCAATTCCAAA
TCATAAAGGCCGACGCCTATGATTAGCATAACTCATAAGCCTCCTCTGTGCTGACCTAAACCTATCCTAAATCACCCGAA
CTCTTTCAAAATCCTCTTGAAGAAAATCAGTACCTCACGGCATAGGCTCTGAAGACTCAAATAAACAATAAACAATTGTA
AAGCGACTACATCTACCATACAAGCCCTCAAACTAGGCCACCCAAAAACTTGAGTGGTAGCTATTGTTATATGCAAACTC
TACCAAGCTAAGAACTGGTTGCACTGACCGCTAAAGTCCAATAAACAAGCTTAGAAAATATCCTCCAAAATATGAAAAGT
ACACTCCGACTGCCTATTGGTCTATGGATACAATGTTGTGCTAATATCAATGCATGTACCAAACTCTTACTGAAAGGTCC
TTTAGATGCATCAAGTGTACTGAGAACCTCTATCTAAAATAATGAACACTAGAAACCTGTAAAGATAAACTACCTCCCGA
ATGTAGATACGAGCCAACCACTCAATGGTGAAATATGACCGAACAAGAAGGAAGTGTGCTGACTTGGTCTATCGATCAAC
AATGAACCAAATACTGTCAACACCTCTAGAAGCCTAAGGCAATCCCATAACGAAGTCCATGGTAATGCACTCCCACTTCA
ACTATGGAGTGGATAATAACTTAAGATCTTCACCATGACTCAAATGCTCAACCTTCACCTGCTAGCAACACAACAAACAA
GAAACATATTCCCAATATCTCTACTAAAGGAACTCCACAAGTATTGTTGTTTCAAATCACGATACATGTGATGCTTATCG
TTACCAACGACACTATACTATGGTATGAGTGTCTACGATCGTCGAAAATATAGTAACCCAACCAAGGGTTGGGGTGGTGT
CCCAAGGGAGCTGTTTTGAGAATTAATAGCCAATTAGAATTTTGTTTGAATTAGTCGTAGGTAAAAACATTTACGATAAA
ATACATTGTAAATTAAAGGGGGTGACACAGAAGTGTCAAATATCAAAAGGGGTTTTGTAACAAGTGATAAATTAGCAAAA
TAAACAAGAAAATCAAGTATGGGGAAGGTTCTTGGGATGTGACCGCAATACAAGTTGAGATAAATCGTTAGGTATCTTTC
AATAGGAAATTTGCAAGACAATAGTGACTAGTGTCACGGACTTAGAGTCTTACTAAAGCTCCGTGCAACACTTGATAACT
TACTCACGAATCTTTCACGATCTTGTAAGCTCAAGTAAGCCCTTTGAAACTAAAATCGCTAAGAGAATGAAAAGGAAGAC
TTAGAGAATTTTGGAAGAAGGCTTATATTGCTTGGAAGAATGCTTTACACTTTCTTTCTTGGTTGCTTGCTTGGATGGTG
CCTTACAAATGAGGGGCACCTATATTTATACTACCTCATAGGGATTAAAATGTAATTAATATTTACTTTACAAGTCCCTA
AACTATTTACACTTTGGTCCCTCCCTAGAATCCTCTACTAATTCAAGAAAATTCTAAAGCTTTCCAAGAAAATATCTAGT
CTCTCTTCTAGAATTCTCTACAAATTCTAAAGAATTTTAAGGCTTTCTTGGAAACTATCTAGGACCCTCCATTGCCTTCT
AAGTTATTCTAGAGAATTCTAGGGAATTCTCTAGCCTTCTTTAATAATCTAAAGGGTTCTAGAGTCTTCCGGAAACCTCT
CCACAATTCTAGACCCTTCCGCCCCTATTCGGACACAAAATTTCACTGTGATGTGGCGGGACGTGACACTAGGGTAAGCT
TTAAATGAAAATAAGTTCCCTCTCGGGCAACTTACCCCATTTCAAATGCGTTCCTCTCGGACACTCATTTGCCGCATGAA
GACCAGCCTATGCCTTACCCCACACACTTTCTCTCTAGCTGAGTGTTAGGATATGGGACTAGGGTTCACCCTCTCGGGCT
GAACCTCATGTCGACCCACTCCTTAGGCCATCAGTCTAATGGTTTTGGTTTCGCGACCTCTCTCTCGGGCAAGCCAAAAA
CACATGGGTGGCTTTATATTTGCAACTACAAACCCTTTATATTAAACCACAAACACTAGGTGAAATCACCATTAAAATAC
ATCTAACCTATCAGCAAACAAGACCCAACAAGAATAGCAACCCATATTTGCTAAATTACACCCCAAGAATGGGGTTTTTT
TTAGCCACACATCAAGAAATAAGAAATTACACCTAACATGATAAATAAATCAACTGGGTATAAGAAATTAAACCTTAATT
AAGACCCACTTCCAACTTGGGGAAGATGAACTCCTTTCTTCAAGTCTCCACAAAACCCTCTCCAAACTTGAGAGAAAAAT
ACAGAAAAATACTATAGGCTAATAATAATTTTAACTCTCAAAATTGTTCCCATAAGACTACAACTCTAACTAGTATTTAT
AGTTTTCACAGATTGTGCTGCGGAGGATCGTTCGGCGACATTAGTCGAGATCGCAGAAGAACTCGGCGATCCGCCACTTA
ATCAGCTCATCGACTTCGGTGTCTTGCCTTCAGCATCCTCATATTCTGGATCATTGGGCGATATAACACTGCTTCGCGGA
ACTAATCGGCGACTCGCCGACTGCTCCTTTCCTCGCCTTTTGATCCACTTCCTTCAAGGCTTCGTGTACTGGAACAAAGG
GCTGTGCATGTGAATTCGGCGCCTCGCCAAGGTGGACTCAGCGATCCGCAGACTTTCATTTCTTGTTCTTTTCAGCCCTC
TTTGCTCCGTTTTGTGCCTAAGTGTCCATGCTTCCAGTAAAACTTCAAATACCTGAAACTTAAGCATTTTAATCAGGTAC
TGAGATAAAACAGGCATTCGAGGACACTATTTCTATTAAAATAAACCCCAAATGAGTCCAATTTGTGGACTCATCAACAC
CCTCAACTTAAACTTTTGCTTGCCTTAAGCAAACTCAAGTTCAACAGTTCAAATAGGGTGCCTCAAGCAGTGCTACACAA
GACTAAATCATGAATGCACACAACAAGACTCAATTTACTTATGCAAGGATCACTTGTGTACTCAAAGATTCAAATTGTGA
CACACCATTACCAAAGATTCTCATGCTCGCAATACTTTCTTGTGAAAGTTCAAGCTCAACAAAAGTATCTAAATGCCCTC
ACATAAAGAAAGATTCCATATTCACACACAAATATGAGTCAATTTAAGATCAGAAATCAGATACAATGCTCACACTCAAA
AAGAGGAACACAATGCATGTTTTCACCCATAAGTTTGCCCTTATTGTCCAATTGACTTTCTATTAGGCTTACTCAAGATC
AAAACGGTCTTTCTAAGGCTTGTAATGGGGCTGAGTGCAAATGTATAGTCATTTAGGCTGAGTGACTTTTTTTCTCATGA
GTTATGGCATTCTCAAGGCATTCCCTTCTTTTTTTTATCCTTTCTTTTTGTAGTGCTTCTAGGTCACCTTTTTTTATTCT
CCTCCATGGATTGCTTGAAATCCGATTCCCTTTGTACTTTATTCCACATTTCATTTATTCTGTTTTTGAATTGAAGGGGT
TCCATTTTATGCACTTCCATGGGTTAAGGGGAATTTTCTGCACTTCTTGACTTCTCCTTTTCCTTTTCACCACACCCCTA
ACTTAGGCTTTTGGCATAAGTTGGCTATTCGCTAAACCACAACTCAAGAGGATTGTAGGTAGTGGTTCAAGTAAGGTCTA
GGGTTCATCAAGGTTCTTCCAAAGAAAGGTAAGGCACAAAGGGTGTTCAAAAGAGTTTCACACGCTCACAGGTAGGCCAC
AAAAGAGGTATATGTCAAATTTGGCTCACACTCTTTAAAGTTGCCTAAGATCATCTAAAGAGGACACCTTTTTAAATCAA
TCAGACTAACCAGGCAAATTCTAGGTTTATTCATGCATGGTTCAAAGTAAGCTAATCACACAAGGCATCGATACTTCAAT
CAAACAAGACTAGACACGTTCGCTAGCGTGCAACGGTCCTCACAAGAAAATCAATTTGATAAATGGCTAGTCACAACGAG
ATGCAAATAGTGCACATATTGTCTATGTAACTTCATTTGGCCTCGTCATAGCCGTGCATTTATGTTTGTTCAATTGGGAG
CACTATTCAAGTCATCGATATTGATCGAAACCGAGACTCAAATTTTTTGCAAAAGAACAGCCACTTTCAACACAAGAGGT
GGCGAATTTTTTTTGAAAGGATAAGTATCAAAATTATTTTCAATTAGAACAATAGGAGCCATGATCTCAAACATCCACAG
AAACGCAGTATTTAAAACACAAATTAAAGCAAACAACCCAAATATATACAGAACAAAACATGAATGCCAACACAAAAGGT
GTGGGCCTCACCCCACCACAAATAAAATCATTTGTCCTCAAATGAGTATAATAAGTATCCTAAAGTAGATTCTAGTAATT
AAGAGAGAAGGTTAGAAAAAGGTCCTGTCTATGCTGTTTCTCTATCTGCTGGGGCATCAGTGCCCGGTGCATCTTCTTGA
ACTAAAACAATGGTCCTTGGAGCCTTGTTATTTTGGTCTCCATTGTTTGCTTTTGCCTTAGCCTCTGTAGCAAGATTTGC
TACAATCATCTGATCTATTTCCTGAGCTGCTCTGAAGGCATGTATTGCATTAACTAAACTTCGATCACATGGGCGCACAT
TATGGTCAAAAGGAATTCGTCTCTTTTCCCTAGCCTCTTTGGTGTACTTCCTTTGTCTGGCTAGCTCTGATCTTTTTTCA
TCTTTTCTAAATTCTCGTGCTCTTATGTGCCTTGGTGGATCATCTCTCCCTGCGATTTTTGATCTAGCCATTTCTGCAAA
AAACTTCGAGGATAAGTTAAATATAGATTCACATAGGAGCAAAAAATGGTGTTCTAGGTGTGGAATTTCTCAGGTAAGCT
GTCAGGCTAATCATGGAAATTGATGTACAAATGATACAAGGGGACAGGCAAAAGGAGAACAAATGCTCTCTTGGCGCGTC
GCCGAGTGTATTGTGCGAACCAAACTAATCTCCGAGAGTCAGAGGTCAATTAGTACATAAAATGCGCAGTTAAGAGTGAA
ATGGAGCTGGTAGGCGAACCGCTAAGCAGTTCGGCAGAATTGGGTCACCTCACCTATCAGCTTAACGTGTCCATTATCAA
CCCAACATTTCGAATCTCACTTAGCAACCCCAGATAATATAGCTTACGCGCACATAACTCAATTTCAACGAAGACACATA
GATACTTCTATTCCTATCAGTAACAATCCAACTCAAAGCATAGCTAAGTGGGAACTCCTCGAATAATGCACTAGGTGCCA
CATTATAGTCGAAAATATATGTAATTCCAGTAACTCAGAGACTTAACAGAGGTTTAACACTTTCATCATTATGCAAATGA
GTACAATTATAATATTTTTAAACGCGAGGTTCAGACTACCAACCTTAGATACTGAATAGATGCTAACGAAGTGCCAGGCA
ACAATGCAATCCAAATCCGTGCACAAATTAATGAACAACAATATTCCAAAAGTGCAACAAATATAAAACTAGGGTGCAGG
TGTGAGTTTGGTAGGATGAAGAAATGAGAGAAAGTGAGTGAAACAGGACTTTTAAACCTGTGGCTTGGAAAAACCGTCCA
GTTCCCGCCCGTTCAGTGATGTGAGTCAAGTTCGCCTATTCATTCGGCGACACGCCGAATGTCTAATTTCCTCACCGAAC
TTAGCAAGACCTTTAGTTTATGTAGGGATCCCAATGGCGGTCTCTGTCGATATCGCCAACATGGTTGGCGTTGCGCAAGT
AATTTTTCTAGACCGCTGAGCTTTACAGAAGACCATCTGAGGATGCCTTTGGTCAGACCGTGGAAGAAATTTAGTTCACT
GAACTTGTCGGTGACCCATCGACTAAACCTATTGCTCACTTTCATACATCTTTTCAAGCACTTCCGTAGTTTCAACCTGT
TCAAACAAAACACTATTATTTTATCAAGAAAATTTAAAAGCAAGTAATTGGTTTTTGGTTGCCTCCCAAATAGCGCCTTA
GTTAATGTCGTGGCATGACGTAAATTAGCAACTATTCTTCATCTTCGGAGTCACCCATGTTTTCATTAGGCGAGTCTTCG
GCGAATGGTGGGTAATGGCCTGATATTAAATGGCCAATTTGAGCATCCTGCAGCTGGATGGTCATGGACTGAGAGGCTGA
TGCTTCATTTAGCATTGCGATATTTTCCTCTATCTCATTGAACATCTCCTCTTGTGCCTCCATTTTCTTTTGAATGAGTG
AAAGAGCTTCATCTCCTTGCACATCTCCCTGCTTCTTCCCAAAACTACACTTACGGAGGGAGAGGTGCTTTTCTTTACCC
ATGGTTTGTACTTCCAATTCTGTGACTCGGTTGAATAGATCATCCAACTGGGTAATTAGTGCCTGTCACTTCTGCTTCTT
TTTGGCTTTTTTGCTGGTTGCTACCATGCCATCAAAGAGTTTTTCGACGACTTCATAGGGCTGGTATAGTATGGCTCCTT
CGCAAATTTGATCGGCTATGCTTCTATTCTCGGGTCCAAGACCCCTATAGAAGCACTCCAGTAGTGCCTTATCCGTCATC
CCATGAGATGGGCATGGTTGCAGCACTGCTTGAAACTTCAGCCACATGTCCTGAATTTTTTCATCCCCTATTTGTTTAAA
TGTTAAGAGGTTGTCCCTGAGATTCAATAGTTTCAGCAGGGGATGATTCGTGCAGTATCCATAATGATCATTCATTGTTT
GTTCCCTACTGTGATGTTCAAAGAAGCAAAGCAAAACTACAACTAAGATTAGTAAAGCTAAAATTAAGGAAAACATAAAT
TCTTGCCAATGGTCCTTGGGATTACATACAATCAAAAACTCAAAGAAAAACAAAACTAAGAGTAAAATTAATAATCTACG
ATTAATAAGAAGGAAATTTTAGTGAACTAAAAATTCTCAATTAATACCATTCCCCGGCAGCGGCACTATTTTGATGGTTA
TCATGACCAACGACATATCCTACAGTATGAGTGTCTACGATCGTTGATTATATAGTAACCCAAACAAGAGTTGGGGTCGT
GTCCCAAGGGAGCGGTTTTGAGAATCAATAGCCAATTAGAATTTCGTTTGAATTAGTCGTAGCTAAAAACATTTACGATA
AAATACATTGTAAATTAAAAGGGGTGACACAGAAGTGTCAAATATCAAAAGGGGTTTTGTAACAAGTGATAAAACATCAA
AATAAATAAGAAAATCAAGTATCGGGAAGGTTCTTGGGATGTGACCGCAATACAAGTTGAGATAAATCGTTGGGTACATG
CTTTCAATAGGAAATTTGCAAGACAATAGTGACTAGGCTAAGCTTTAAATGGAAATAATTCCCTCTCGGGCAACTTACCC
CGTTTCAAATGCGTTCCTCTCGGACACCCATTTGCCACATAAAGACCAGCCTACGCCTTAACCCACTCACTCTCTCGAGC
TAAGTGTTAGGATATGGGACTAGGGCTCACCCTCTCGGGCTGAAACTCATGTCGACCCACTCCTTAGGCCATCAGTCTAG
TTGTTTTGGTTTCACGACCTCTCTCTCGGGTAAGCCGAAAACACATGGGTGGCTTTTTATTTGCAACTACAAACACTTTA
GATTAAACCACAACCACTAGGTGAATTCACCATTAAAATACATATAACCTATCAACAAGCAAGACCCAACAAGAATATCA
ACCCATATTTGCTAAATCACACCCCAAGAATGGGGTTTTTTAGCCACACATTAAGAAATAAGAAATTATACCTAACATGA
TAAAGAAATCAACTAGGTATAAGAAATTAAACCTTGAATTAAGCTACGGAAGAAGAATAAAGAAGACCCACTTCCAACTT
GGGGAAGATGAACTCCTTTCTTTAAGTCTCCACAAAACCCTCTCTAAACTTGAGAGAAAAATACAGAAAAATACTATAGG
CTAATAATATTTTTTACTCTCAAAATTGTTCCCATAAGACAACAACTCTAACTAGTAATTATAGTTTTCACAGATTGCGC
TGCTGCGGAGGATTGTTCGGCGACATTAGTCGAGATCCCCGAAGAACTCGGCGATCCACCCCTTAATCAGCTCATCTCCT
TCGGTGTCTTGCCTTCAGCATCCTCATATTCTGGATCATTAGGCGGTACAGTACTGCTTCGCAAAACTAATCGGCGACTC
ACCGACTACTCATTTCCTCACCTTTTGATCCACTTCCTTTAAGGCTTCGCGTACTGGAACAAAGGGCGGTGCATATCAAT
TCGACGCCTCGCCAAGTTGGACTCGGCAATCCGCAGACTTTCATTTCTTATTCTTTTCAGCCCTTTTTGCTCCGTTTTGC
ACTTAAGTGTCCATTCTTCCAGTAAAACTTCAAATACCTGAAACTTAAGCATTTTAATCAAGTATTGAGATAAAAAAAGC
ATTCGAGGACACTATTTCTATTAAAATAAACCCGAAATGAGTCCAATTTGTGAACTCATCAACATGGCCTAGTTTAATAG
ACTATCTAGAATCATGGGTCTCATATTGATTCAACTATATCAAGTCTCTAACTCTTGGAACACAAATACAACCATTACAC
CTCTAAACACCATCATTATCCAAGGTGGCCTACCCAACATTACTTCACTAAACCCAATCTCTAGTAGCTACGAAGGCATC
ATCCTCAAACTGACGACCCCAAATTCCCTCTAACAAGGGCAACTGAACTCGAACATAGGGTAGAACTTTCCTAAAATCTA
AGATATTAAGATGAATCACTCTATTGGCTAAAGACTGAATGTCTAAAGTGAAAGTCACTCCGAAGTGGAAAGGAAGGATA
AACTATCCATCTCACAGTTTTCCAACTCAAGGCGTCTGCCACCACATTCACCTTGACCAGATCGGATAAAATAGAGAGGT
CATAGTGTTCTCTGAGCTCAATTCACCATCGCATCAAACAATTAAGGTCCTTCNNNNNNNNNNNNNNNNNNNNNNNNNNN
NNNNNNNNNNNNNNNNNNNNNNNNNNNNNNNNNNNNNNNNNNNNNNNNNNNNNNNNNNNNNNNNNNNNNNNNNNNNNNNN
NNNNNNNNNNNNNNNNNNNNNNNNNNNNNNNNNNNNNNNNNNNNNNNNNNNNNNNNNNNNNNNNNNNNNNNNNNNNNNNN
NNNNNNNNNNNNNNNNNNNNNNNNNNNNNNNNNNNNNNNNNNNNNNNNNNNNNNNNNNNNNNNNNNNNNNNNNNNNNNNN
NNNNNNNNNNNNNNNNNNNNNNNNNNNNNNNNNNNNNNNNNNNNNNNNNNNNNNNNNNNNNNNNNNNNNNNNNNNNNNNN
NNNNNNNNNNNNNNNNNNNNNNNNNNNNNNNNNNNNNNNNNNNNNNNNNNNNNNNNNNNNNNNNNNNNNNNNNNNNNNNN
NNNNNNNNNNNNNNNNNNNNNNNNNNNNNNNNNNNNNNNNNNNNNNNNNNNNNNNNNNNNNNNNNNNNNNNNNNNNNNNN
NNNNNNNNNNNNNNNNNNNNNNNNNNNNNNNNNNNNNNNNNNNNNNNNNNNNNNNNNNNNNNNNNNNNNNNNNNNNNNNN
NNNNNNNNNNNNNNNNNNNNNNNNNNNNNNNNNNNNNNNNNNNNNNNNNNNNNNNNNNNNNNNNNNNNNNNNNNNNNNNN
NNNNNNNNNNNNNNNNNNNNNNNNNNNNNNNNNNNNNNNNNNNNNNNNNNNNNNNNNNNNNNNNNNNNNNNNNNNNNNNN
NNNNNNNNNNNNNNNNNNNNNNNNNNNNNNNNNNNNNNNNNNNNNNNNNNNNNNNNNNNNNNNNNNNNNNNNNNNNNNNN
NNNNNNNNNNNNNNNNNNNNNNNNNNNNNNNNNNNNNNNNNNNNNNNNNNNNNNNNNNNNNNNNNNNNNNNNNNNNNNNN
NNNNNNNNNNNNNNNNNNNNNNNNNNNNNNNNNNNNNNNNNNNNNNNNNNNNNNNNNNNNNNNNNNNNNNNNNNNNNNNN
NNNNNNNNNNNNNNNNNNNNNNNNNNNNNNNNNNNNNNNNNNNNNNNNNNNNNNNNNNNNNNNNNNNNNNNNNNNNNNNN
NNNNNNNNNNNNNNNNNNNNNNNNNNNNNNNNNNNNNNNNNNNNNNNNNNNNNNNNNNNNNNNNNNNNNNNNNNNNNNNN
NNNNNNNNNNNNNNNNNNNNNNNNNNNNNNNNNNNNNNNNNNNNNNNNNNNNNNNNNNNNNNNNNNNNNNNNNNNNNNNN
NNNNNNNNNNNNNNNNNNNNNNNNNNNNNNNNNNNNNNNNNNNNNNNNNNNNNNNNNNNNNNNNNNNNNNNNNNNNNNNN
NNNNNNNNNNNNNNNNNNNNNNNNNNNNNNNNNNNNNNNNNNNNNNNNNNNNNNNNNNNNNNNNNNNNNNNNNNNNNNNN
NNNNNNNNNNNNNNNNNNNNNNNNNNNNNNNNNNNNNNNNNNNNNNNNNNNNNNNNNNNNNNNNNNNNNNNNNNNNNNNN
NNNNNNNNNNNNNNNNNNNNNNNNNNNNNNNNNNNNNNNNNNNNNNNNNNNNNNNNNNNNNNNNNNNNNNNNNNNNNNNN
NNNNNNNNNNNNNNNNNNNNNNNNNNNNNNNNNNNNNNNNNNNNNNNNNNNNNNNNNNNNNNNNNNNNNNNNNNNNNNNN
NNNNNNNNNNNNNNNNNNNNNNNNNNNNNNNNNNNNNNNNNNNNNNNNNNNNNNNNNNNNNNNNNNNNNNNNNNNNNNNN
NNNNNNNNNNNNNNNNNNNNNNNNNNNNNNNNNNNNNNNNNNNNNNNNNNNNNNNNNNNNNNNNNNNNNNNNNNNNNNNN
NNNNNNNNNNNNNNNNNNNNNNNNNNNNNNNNNNNNNNNNNNNNNNNNNNNNNNNNNNNNNNNNNNNNNNNNNNNNNNNN
NNNNNNNNNNNNNNNNNNNNNNNNNNNNNNNNNNNNNNNNNNNNNNNNNNNNNNNNNNNNNNNNNNNNNNNNNNNNNNNN
NNNNNNNNNNNNNNNNNNNNNNNNNNNNNNNNNNNNNNNNNNNNNNNNNNNNNNNNNNNNNNNNNNNNNNNNNNNNNNNN
NNNNNNNNNNNNNNNNNNNNNNNNNNNNNNNNNNNNNNNNNNNNNNNNNNNNNNNNNNNNNNNNNNNNNNNNNNNNNNNN
NNNNNNNNNNNNNNNNNNNNNNNNNNNNNNNNNNNNNNNNNNNNNNNNNNNNNNNNNNNNNNNNNNNNNNNNNNNNNNNN
NNNNNNNNNNNNNNNNNNNNNNNNNNNNNNNNNNNNNNNNNNNNNNNNNNNNNNNNNNNNNNNNNNNNNNNNNNNNNNNN
NNNNNNNNNNNNNNNNNNNNNNNNNNNNNNNNNNNNNNNNNNNNNNNNNNNNNNNNNNNNNNNNNNNNNNNNNNNNNNNN
NNNNNNNNNNNNNNNNNNNNNNNNNNNNNNNNNNNNNNNNNNNNNNNNNNNNNNNNNNNNNNNNNNNNNNNNNNNNNNNN
NNNNNNNNNNNNNNNNNNNNNNNNNNNNNNNNNNNNNNNNNNNNNNNNNNNNNNNNNNNNNNNNNNNNNNNNNNNNNNNN
NNNNNNNNNNNNNNNNNNNNNNNNNNNNNNNNNNNNNNNNNNNNNNNNNNNNNNNNNNNNNNNNNNNNNNNNNNNNNNNN
NNNNNNNNNNNNNNNNNNNNNNNNNNNNNNNNNNNNNNNNNNNNNNNNNNNNNNNNNNNNNNNNNNNNNNNNNNNNNNNN
NNNNNNNNNNNNNNNNNNNNNNNNNNNNNNNNNNNNNNNNNNNNNNNNNNNNNNNNNNNNNNNNNNNNNNNNNNNNNNNN
NNNNNNNNNNNNNNNNNNNNNNNNNNNNNNNNNNNNNNNNNNNNNNNNNNNNNNNNNNNNNNNNNNNNNNNNNNNNNNNN
NNNNNNNNNNNNNNNNNNNNNNNNNNNNNNNNNNNNNNNNNNNNNNNNNNNNNNNNNNNNNNNNNNNNNNNNNNNNNNNN
NNNNNNNNNNNNNNNNNNNNNNNNNNNNNNNNNNNNNNNNNNNNNNNNNNNNNNNNNNNNNNNNNNNNNNNNNNNNNNNN
NNNNNNNNNNNNNNNNNNNNNNNNNNNNNNNNNNNNNNNNNNNNNTTATTCCAATTCCCATTCTACTGTTAGATTTTTTC
TCTTAGTCTTTGAGTTCTATTGTAGACTTTGAAGCTTTTGAGGCTCAAACGTGAGGTTGGAATTGGGTTTTTGAATTTTA
CCATTTTGGAACATTGTAAAGACTTGGAGACTATTACCCAACTGATGGCCAATCGAGTTGGTAATTGTTTTTACCTTTTT
ATGATGTTTAGCTAAAACCTTAATTATTGGGGTGTGATCATGTGATTATTGGCTGAATTAGCTTATGGGTATTGATTATT
ACTGATTTAAATGCTTAATTGATGTGGGTTTAATTGATAATCGTGTTTTAAACTAAGAATTGTAGTTGCAAATGCAATTC
GAACTTAGAGTTCTGGGCCTGCTTGAAAAAGAGGTTTTAGAATCAAAGCTTTCAATTGATGATTGAGTTATTGGGATTGA
TATGGTTTTAGCTCAAAAGAGTAAATCCTAATCTTGATTCTACCTATCTAGCGCGAAAGAGTAAATGGATTAAGGTGTGG
GCTGTTCTTATTTGCTAAGCTTGTTGATATTGGAAAGAAATCACTTGAATAGTGATAGTTGTTCGAGAGAAAACTATTTT
ACTTATATTCTTGCCTACCTACTGATATTTCGCTATTCATTAGTAATTTCAATTACCCGCATAATGAAATTTGCCTATAA
TTGATCATATCCCAAGAACTCCTCTCTATATTGTTATTTCCTTCGTGTTTGATTGTGTTGTAGCTGATAATTGACAATCC
AAACCCCCCATCTGACATTTGTTTTCATCCTCTTAGACTTGTTTACATGGTTTTTTTTTCAATAAATTCTATTCCTATAA
CAAAATAGACCACTTTATAACTTTATAACTGAATTTAGACACATACCGCTCCTGTAGGTTCGACCCCAACTCTTTATTAG
GTTTTATACTTGTTAATGATCGTTTACACCTAGAATTGGATGAGGTGTACTTGAAATGTTAATCAAAATGGCGTTGCTGT
TGGGGAGTGGTTTTGTTTAGAATTCTATTATTGAAGTTGAATTGTGATCTTTTTTGTATTATAGTTGAATCGACTTACTT
TGGTTTGTGCTGAACAGAGGAAGAGATGAGCATGAACGGGAGTAATGGTAGACAAGTGGGCCACCAAGATGATACTGGAA
ACCTTAATGATGTGAATGACCTAATTCAATTGGGTGGTGTTGGTGCAATACATCTACCTCCAGTTGAGGGGAATGATGTC
TTCCATGTTACTAGCATGATGCTATAACTCCTCCAAATAAAAGGATTATATGGAGGGTTGACTCACGAAGACCCCATAAG
CATATTCAGAACTTCGTGGATGTTTGTGGTCCGTTCTCATTCAAGAACATATCACAAGAATCAGTCCGTCTTAGGTTGTT
TCTATTCTCTTTGATGGGTGAAGCTACAAAATGGTTAGCTGAGTTACCAAGGGACTCCATCACCTCTTGGGATGAACTTA
TCACAACATTCTCTGTGAGATTCTTTCACCAATCGAAGTTGATGACGTTCAGGGAAAGATACGTCCCACTTAATGAACGC
CAAAAGCCTAAGGATCAAAGAGCTAACCTAGAGAACTTCCGTATGGAAGACATACTCTCACACATTCTCAACAAAGTTGA
AGGGTCAGACAAAGTGTTGAAAGAGATGAAGGAGGATGTCTCAACTCTCAATCAGAAGGCGACTTCTCACTTAGTCTCTA
TTAAGCAATTGGAGACGCAAAAGGGTCAAATCTCGACTCATTTAAATCCAACGCCAAAAGGAGGGTTGCCTAGTAACACA
ATGGCAAGCCACAAAAATGAAGCTTGAATGAGTATTTTCATCGTTCTACGACGTTAAATAATGCACTTCTTGGGAGGCAA
CCCACATTTTTGATGCTTTAGTTTTGCTTTTGAATAATGGGTGTTGATTTTGCAGGTTGAAAAATGAAAAGTGTTGGAAA
ATGGGAAACTAGGTGAGCCAAAGTTCAGTCGGCGAATCACCGAATATGTCAGCGAGTCTCAACTTGGACTGCCGTTGGAG
CCACCCAACTTGGTGGGGAACTCTACAAAACTCAATGAGCTAAAAGCTCAGTCGGTGACTCGTCGAACAGGTCAGCGAGC
CCAACTTTGTCCACCGTTTGAACCCCTAAATTAATGCGAGTTCTATAAAACTCGGCGAGCCAAAATATCACTCGACAAAT
CACCGAGTGGTTCGGCAGGCTCGACTTACTTCGTCGAATGGAGCGCGAACTGAAAGTTTTTAAAGTCTAAACAGTTTTAA
ATTAAAAAGTCCTTCATTTTCTATCATTTCAACTCTTGTACTCTCACCCCGATATTATATTCTTCATTTTTTCGCACTTT
TACTCTCATTTCGCTTGGGATCTTTATTCGGGATTGTGGAATTCTTTGCCGCCTAGCATTTCAATTATTTTTTCGGCATA
AAGGTTGGTTTTTGAAATCCCAAACTCCATATATGGTTGAACTCAAATGAAATTGGTATTTTATTGTCGAATATTGTTTG
GTAATCATCGTATGAGTGTTTGTTTGCCTAATTTTAATTGAAATAAGTATTAATCAGCCTTTAATCATGATTCCCATGCT
GTTGCTTGTTTAAATTGGTCTAAATTGTTGGGTTGTGTTGAATATGTGTTGGGTCTAGTGGAGTAATGTCTGAGCAACCC
CAGATTGTGCTAAATGTCATATTTTTCCCACTGATGGAGCGGTTGACGTTATTCTTAAGGGTAAAAGATGTCAAATGACC
AATTTTGGCCAAATCAAGAGAAGTCTGAGTACCCCGAGGGCATGGGTAGTATGATTCTTGCTTTAATTTCATAGTGTAGG
TGTTTAATATTGATTTAGGGTGCTGTGGGCTTGATTTTGAAGTAAGTGGTGAAAACTGGGCTATTGGGCGAGTTGTGTCG
AGCTCACCAACCAGTTCGGCGGTTCGCAAAACACCCCCTAGATCGCCCTTAATTTCTCTAAATATTGAGTTTTTATTCTG
TAACTTTCAGCGATATGCTTGAGCTCACCGAGTTCACTCGGCAACACACCGAAAGTTCTTATTGATTCTTTTGCGCCCCT
AATTCCTTAAAATACACTGTATCTTTCGGTGAGCTAATTTTAGTTTGTCGATTGGTGTCGGTTATCCACTGAATGGCCCT
GGACATCACTGACCTGCTTTGAACTTTTGAAAATTTTGTTCTGGAACTTTTTGCGAGCCCAATTCTGCTCGCCAAAGCGT
TTCGGCAACTCGTCGACTGGTTCAACGAGTCTTTCTGCAACTCATTTTATGCAATTTTTCTGGAACTTTTTCTAATGTTT
TTCTATGTTGTTTTCAGGAATGGCTAGACCCAAAGTTACCGGTATAAACATGCCACCCTGAAAGCGGGCACGAGGAATAA
CTATAAATGAAGAGGCAACTGCTTCCCAAGAAAAGGCAGTAAAACTCCATATCAAGGGAGGGAAAGGCAAAGGAAAGGGG
AAAGCGCCCATGGTTGAGACACTAGAGGCCAGCTCCGACAGTAAGGTAGTCTATGAGACACCGCTCACCTCATCACACAA
CAAGAGGGATTCACAGGATTCTCAGGTTTCTATCTCTGAGCCTGAGGATGACCAATTACTACAGGCCCAAAGAGCGGAGC
TACGCTCCAAGTTAATGAACGATCTGTGTAGGATCCTAGCGCCTCAAACCCCTCCTTCTCCTCTAACTATAGCTCCAGCA
AAGATTGTGGTCTCGGCGCCACCAGTATAGGGTCCTCCTCCCCGGTCACTCAAAAGACTAAAGGCTAAGGGATTGAGGAC
CATACTAGAGGAGAAAAGATTGTCCATAGATGGTGTGGTCGATAGACATCCAGCGGTATGGGTCACTCTCAGGTTCCCCA
AATTCGAGGTCTTCATCAATCATCATGGCCCATACAGTCCTACTTAGGTCCGGGAGTTCTAATTAGCTTACAATGACTTG
GTGCCTCAAGGGAAGAAGAAGGCTAGTGCCTTCAAATGAGTGGATTTTGTGGTGGTCTGGGGCAAGAAGGTAAAGTGCAA
CAGTGATGACATAAATGATGTGTTTGAGCGCGCTGCCAACTTTATGCATGACTACCAGAACATGATCACGGTAAAGATTC
TGGATGACTTAAAAGGTTGGTTGGCCCCCTTCTCTCTGACAGCACCCTGAGATGGATTGAGACCGGAGCGCCAGTAGAGA
AAAGGATCTTAATGTGGTGGCAGATACTGGTTTGGGTTTATCAGCAGCACGATCATGCCATCCCAGAACGAGTCTATCCT
CTGCCATCCAAAGGTGGCCTATTTTGGGTCCATCATTGATAGGAAAATGCTCATTTTAGGTTTGATTATTGAGCAGGAGA
TGGCCATGAGGGCCAAGCAGTGTAAGACGTCTCTCTCATTCTCAGTGCTGATCACCGAGTTCTGTTGATGGGTTTGAGTT
CCACGAGATGAGAAGAGAGATGTTGAGGTTACACCCATATCTTCTACTGACATTCGGCGTATAGAGGTCGCGTACACACG
GGACGAGGCGGACAAGAGAAAGGTAGCCCCGGTAGATACATCCCCAGAGGTTGATAATGATATGATACCTGTAGAGGCAA
GCATGCCTACTCTGGCCACTGGGCCTTCAGGTACTTCTAGCTCCACTCTTTCCGATACTCCTGGTAATTCTGCTGCATCT
CTCCCCCTAGATCTTCTGCTGCTTCTGCCTCTACTTGTAGACCTCCTATCACCTAGGCCATGCTATTCAAGATAGGGCAT
TTGGTCCAATCCACCGATGTGTGTGCTTCCTGGTTAAAGGCTGCTATTTCTGGGATGATTGAGAGGGCCATTGCTGCTGC
TTTGACACCTTTCCAAGCTGAGATTGATAGCCGCAAGTTGGCCCTAGATGCCTTGATGGTAAGAGTGGGGGAGTGTGAGA
AGGGCCAGGGAGCCACTGATGCTACTGTGAAGGCCTTGAAGGCTGAAATTATTGGATTGAGAAAGGATGTGGACCAACTG
AATTCCACTGTTTTTATTGTGCTATTTAGGATTGTGGAGATCATAGATGGCCCGAGCACCAATCTTCCAACTTATTCTGA
TGTACCTCCGGCTACCACCGGAGATGAGCTTAGAGCTGATGATGCTGCTGTAGAGTCTGAGGCTAAGACTGATGAGGAGC
AACTTGGGGTTCGTGAAAAGGCTGTCTCTGAAGACCCGGCTGACTTGGAGGGTGCTATGTTTGAGATTGCGAGGCAGGCT
TCGTTTCAGGATACTTCGATGGTGGGCTCCAGTGGAACCAAGGATGCTGAGACATCGGGTACGATTGCCCTGACAGATGG
AGTGACTGATGTGCTGACTTCACCCCAAGCCTGTCTTGGTGGGATGATTACTTTTAACTCCCTCTCTTTTATTTATTGAC
TGTTGGATTTTAGTTGCATTTGAGGACAACTGCATTTTTTTGTTGGTAGGGTGAGGTATTTCCATACCTATCTCTTTTGT
GGGTTGTTTTGTGAATATTGATTTCGATTGTGTTTTTGTGAATATTGAGCTTATTGAGTTATATTTATATCTTGGTTTTG
GAATTGTTGTAACCACCCGAGCCTACACCCTGGAGGTGGCCAGCACTCGAGAGCCATTGCTGGTCCCCAAGCGAATCCTC
ATCCTGGCTGACTACAGGCGGAAGACTAACTCAAGCATACAAAGCTTAAAAACTGAGTAAAATAATATATTGAACTAGCC
ATAAAATAGGCAACCTAAGTGTTTAAAACATTTAACAAACTAAATGAACAAACTTCTGAAACTCTATTGTCTATCTATGA
AGCCTCTAAATGACAAAGAGGGAAGTCAGAATAAGACCCACGACATCTTAACAACTAATATGACTGAAAGTACAAGTGGA
ACCCTCCGGAAGTAAGGAGGCTCACCGTAGCTAACTCAAACTGCATGTGGTATCAACGAAACGCCGATTGATAATCCTAA
GTACCTATATCTACATCATGAAACGATGCAAGCCAAATGGCTCAGTACATGGAATGTACTATCACGACCCAGTGGTTTCC
CCTAGATGTAACAAGTCACATAGGACCCCGAAAGGCACCATGTAAGCCACTTAGCATATCATAACATAAAGCAATAGAAA
TGATGCAGAAATTTTAAAACTTTTTGTCCATACAATCAAAGTCTTTTATAAAAGCAAGCAGAAGTCTACAACACTTTGTC
TCAAACTATCTAAAANNNNNNNNNNNNNNNNNNNNNNNNNNNNNNNNNNNNNNNNNNNNNNNNNNNNNNNNNNNNNNNNN
NNNNNNNNNNNNNNNNNNNNNNNNNNNNNNNNNNNNNNNNNNNNNNNNNNNNNNNNNNNNNNNNNNNNNNNNNNNNNNNN
NNNNNNNNNNNNNNNNNNNNNNNNNNNNNNNNNNNNNNNNNNNNNNNNNNNNNNNNNNNNNNNNNNNNNNNNNNNNNNNN
NNNNNNNNNNNNNNNNNNNNNNNNNNNNNNNNNNNNNNNNNNNNNNNNNNNNNNNNNNNNNNNNNNNNNNNNNNNNNNNN
NNNNNNNNNNNNNNNNNNNNNNNNNNNNNNNNNNNNNNNNNNNNNNNNNNNNNNNNNNNNNNNNNNNNNNNNNNNNNNNN
NNNNNNNNNNNNNNNNNNNNNNNNNNNNNNNNNNNNNNNNNNNNNNNNNNNNNNNNNNNNNNNNNNNNNNNNNNNNNNNN
NNNNNNNNNNNNNNNNNNNNNNNNNNNNNNNNNNNNNNNNNNNNNNNNNNNNNNNNNNNNNNNNNNNNNNNNNNNNNNNN
NNNNNNNNNNNNNNNNNNNNNNNNNNNNNNNNNNNNNNNNNNNNNNNNNNNNNNNNNNNNNNNNNNNNNNNNNNNNNNNN
NNNNNNNNNNNNNNNNNNNNNNNNNNNNNNNNNNNNNNNNNNNNNNNNNNNNNNNNNNNNNNNNNNNNNNNNNNNNNNNN
NNNNNNNNNNNNNNNNNNNNNNNNNNNNNNNNNNNNNNNNNNNNNNNNNNNNNNNNNNNNNNNNNNNNNNNNNNNNNNNN
NNNNNNNNNNNNNNNNNNNNNNNNNNNNNNNNNNNNNNNNNNNNNNNNNNNNNNNNNNNNNNNNNNNNNNNNNNNNNNNN
NNNNNNNNNNNNNNNNNNNNNNNNNNNNNNNNNNNNNNNNNNNNNNNNNNNNNNNNNNNNNNNNNNNNNNNNNNNNNNNN
NNNNNNNNNNNNNNNNNNNNNNNNNNNNNNNNNNNNNNNNNNNNNNNNNNNNNNNNNNNNNNNNNNNNNNNNNNNNNNNN
NNNNNNNNNNNNNNNNNNNNNNNNNNNNNNNNNNNNNNNNNNNNNNNNNNNNNNNNNNNNNNNNNNNNNNNNNNNNNNNN
NNNNNNNNNNNNNNNNNNNNNNNNNNNNNNNNNNNNNNNNNNNNNNNNNNNNNNNNNNNNNNNNNNNNNNNNNNNNNNNN
NNNNNNAATATACTTTCAACAACACAACAACATATCATAATCATAGACACTTCACTCTCAAGTGTTCATAAAGCATATAC
TAAACATCATAAAATATGCATAATATCACGTCTTCCCCTTTCAAGGATCAAAGCTCATATTGAATCAACACATCTAGAAT
GACTACATTAGACATGGATATAATCATAACTCAAGTGATTCTATCACTTCATACATTCAATCATACTTAAGGTAGATTAG
GTAGGTAAAGTCTTTCTACAACAATTCTATCTAGTAGTCTACCATTATCATATAGGCTTCACTCTTAGGGACTTAACATA
AATAATTCATCATACTGGCTTTACTTTCAAAACCCTAGTAATCAACATTCATTACTAGAAGCTTTACTCTCAAAGGTTTA
CTTCTTACAATCATCATACAATCCTAGATTACAAGGCATTCTAATCACATGTTTCATTCTTAAGTGATTCTAATCATATA
TCATCATAAAGGTTCAATCTCAAGCCTTACTAGTCATGGTCCATCACATATACATTATTTTAATTCAATTCATGTCTATA
TGCTTCTATTCTTGAACAATTACTATACATATCACCAATTCTATAAGATCATCTACGAATCCTCAATTTCCCTTCACAAG
GCATAAACCCACATTACTTCAATTTCATCAATTAGACTAGGGTTAGGCATAGAAAACATATAATTTCATCATAATAACAT
GATTCACTACTAATACTATCATAAACAATCAATATTCACTCAATTGGATCAACATACATCATAACCCACAATATTGAAGA
AACCCTAACTTGATTTGGGGAATTCTAGGGGGCTCCATGGATGGAAGAATCCATGGATGAATAAGCTATCATACCTTGGA
TACAAAGCCCTCACAAAGCTTGGAATATTGGAGGAATTTGACCTAGCTTGACCCTCTTCTTCTTCTTCTTCTTCTTTGAG
TTTTGTACAGAGAATTTTTGGAGAGGAGGAACTTTGGGATCTTTTGGGGATTTTGGAAATAATGACTTAATTAGGGTGGT
TAAAGGGTTAAAATAGTTTATATAGGAGTACTAAGACCATACAAAATGACCCCACTTAATTAGGAATTTTCCAAAATCCC
CTTACCTAGGCAGCCTACTCCCAGGCAGCACGGCATGCTCCATGAGCCGTGGTCCCTACCACAAGCCGTGGTCCTTGGGC
ACTGGCTGGGCTAAGGTGCCTTGGCCTTGAACAATCTAAGGCATCTTCACAAGCCTTCCCACGAGCCATGGTCTTCACCA
CTGGCCGTGAAGTGGCTTGTGAAGGTGAGCCATTTTGAGGCAGCTTCAAGGTAGCTACTCCCTTAGCCACCATGAGCCAC
ACCATGAGCCACGGTGGTGGTCGTGAGATGGGGAAGTGCTTGGCAAGTTTGGGGCAGCCTTGGCCCTTTCCCCTTTGCCT
TGGCTCTTGCCCTAAGCCTTGGCTCTTGTTACCCTCATACTTAGCCCTAGTTGGCTTACTAAACTACCGGCTGTTACAAT
ATCTCCCCCTTGCATACATTCATCCTCGAATGACGATCTAGACACCTCCTAAAGAAAACGACTCTAGACTAGCAGCCCAT
CATGCATGCAACACATCTAAATGTACACAACCACGGAGGAAAACATCAACTCCAAGCTAAACATACTCAATGCATCACAA
GGAAGTTAGGAACTACATCTAACAACCCATTATGCATGAAATCTCATAATTAATCATGCTCAAGAAGGAACTACTATCTC
CTAGCTAAAACATGCTCAACACAAACTCATGGAGCCTATATGCAATCTATACTCAAGCATACTTCCAAGGAGGAACTCTC
AACACCGAGCTAGGACATGTTCATCTATTTATCTCATGAAGTCTATATGCAACTCATACTAAGGCATTGCAACATGAGGA
AAATCTATCATATAAACTCATCTTCACAAGTTTTCATGAATATGCATAACATAAGGAAATCATGGTAAAAATTCTAAACA
CACATGACTCCAAAACATAATAAAACTAAGAGGAACTCATCATCCCAAGATCTTATAGGGGTCTACAAGACAGGGACTAA
ACTTCCCAAACTCACTACACCTTTCTAGGGTGAAAATTTTAAGTAATCCAAATCATGAACATCAGGAACACTTGAATAAC
CTTTTCTATCCTAAGCACACCATCTCCCCCTTGGGAGTAAGCCTAAATAGACTTTCTAAGCACCGTTCTTTAAACTCTAA
GGTCGGATCTAAAAATCACTAAGCTTTCACATCCATCACACAAGAGGATTTTAAATCATGGTAAGTTACACTACTACTCT
TTATAAGAGTCTACTAATTGAACATCTCAGGGTCTCTTCTAAACACCCTATTCAATAAATATTTCAAACATACCCCACAA
CTCACATTGACTAAGTTGGGTTCTACCATTAATACTTCAATGAAGCCCACTCATACTAAGGGCCAAGAAAGTCTAGCATA
TCAAGTCTATCAAGTCACAAAAGACAGGCAACATCAACATCTAATTAAATCATAAAACACATACCGGAATCAACATTCAG
AGGACACTCTTTTTCACCTCAAGCATGGAGAGCATAAAACCTATTCTTATATGGAGCACTACCCCCCAAACCAATTGGAC
CGGATGAAGGGTAGGGTTGAGACCTACAATGACTATCCCCTTCATTTCTAGCAACTTTAGGGCAATTCCTTATCTTGTGG
CCCAACTCACCACAACCAAAACAAACATTATAACCCACTAGGCATTCACCCGCATGCCTTCTATCACACTTACTACATCC
CGGCAATAGAATCTCACTACTATCATCTTGAGACTTAGGGTTAGACACCCTTTCTTGGTTGAACTTAGGAGTGTTTGAGG
GCCCTTGCCCGGGGAACTTTTGTCTAAACCTAGGGCGACCTTCTCGATCGAACCTTGTGTTGGAGAAGTTTCCATCCCCA
GTTCTAGCCCTCTTTGCTTCTTTACTCTTCTCCTTAAGTTTTAATTCCTCAATTTGTTGGGCATGCACCATAAGACGTGA
GATATCCATATTAGGATGGAGCATTACCATACGACATTCTTTTCCTACTATGTCGGACACGTCCGTGAAAAACCTACTCA
TCATATCCCTCGCATCTGTCACCATAGATGGAGGATACTTTGGACAGTTGGGTAAATTTCAAGGTATACTCCTTAACACT
CTTGCTACCTTGCCTAAGGTTAATGAACTCTTCTACCTTAGATTCCCTCAATTCTCAGGGAAAGAACCTATCAAGAAATT
CCAATTTGAACACTTCCCACTCTATTGGACCCACTCCTACCGGCCTCCCATATTTCCATTGAATACCATACTTGAGCAAC
ATCTTTCAATTGGTAAGCGGCGAGCTCCACTTTTCTACCGAAGTCACCCCCATGATATCAAGTACCTTATAAACCTCATT
TATAAACTTCTTAGTATCCTCTTCCACTTTGGAGCCATAAAACTCTGGAGGGTTCATCGTAGAAAAATCCCTAACCCTTG
AAGTAGTCGAATTCACATTAGGATTCATCGGAGCTACAACTTCTCTATTGGCTTGAGCCATCACGACTTGAACCAACATT
TGGATAGTAGACCTAAAATCCACATGGGTCACATTCTCAACCAAAGGATCAACCGGAGCTTGATTAGCTTGAGGAGGAAC
CTGTTGATCCACATTGTCTTCCTCAATCCTCCTAGCATTTACCCTTATATTAGCCATATCCTGAAAACCATCGGGCACTA
ATTAGGAGAAAGACCTTATAGAGTTAAACTCTATGTCACGACTTAGAGAAGTGAAAAAAATGAGAAATAAGGCTCAACTC
AATAATAGGATATTTAACTTCGTCAAATAAGTCTCAACTCAATAATAAGATATTCAACTTAGTGAAATAAGACTCAACTC
AATAAGAAGATATTCAACTCAGCGAAATAAGGCTTAACTCAATAATAGGACACTCAACTCTGGGTACTCAAACTCTGGAT
ACTCAACTCTGGATACTCAACTTAATATAAAGCAACAATAAGAGATGCAATATATGGAAAGCTTTGAAACAGTAGAAAAA
AATTCAATGTAATTAAGAATACAATATACTCAGTTTGTATGTAAGGATACAAAATAAACTCTGTTTGTATATGATAATAC
AAAATAAACTTTTTTTATATAAGAATACAAAATATCTCTATGGGAGTTTCTCTAACCGACAACCATCACTATGAGCTATA
TGATGATACATCGTCTTGCCTCACGCTGCCAGGTCCCCTTGTCGGGGGTATAGAACCTAACTACTAAGTGGATCCACTAG
TCTATGCTAAAAAGAACTAAGGAATTACCTAAAATGTATGACCTTTCTCTACCCATGCTGGCTACACAGTATATGGAGAC
TATGAATTATCTGAACTCAAGCTCGTCCCCAAATCGGTGCTCAATAATTCTCCCAAAATGTAACTAGCTCATATGTTCAA
AAACATAACTCTTTCTGTAGTTTAAGATAATTACTCAAAAACTAGCTCAAAGGCTCTCTTGGAAATCATTGTTTCCTCTC
TTTCTTAAATGTGAAACATTTACTCTTTGGGAATACTTAGTTCCCATATACTCTTTTGAAGAAAAATAACTTCATTTGTT
ATTCTTACTCAACTCAAAGCTCAAGTCTTAAACAAAGTTTAAAGCATTTGTAAAAGACTTCTTGAAAAGACTATAAGAAC
TCTTTAGACTACTCGACTCATTGGGTTCATGCAGAATTATGGGCATGAACAACTCAAGTCAAGGGCTTCATGGGTAATAT
GTAGTAGTCCCATAAGTAGTAATATAATCTCAGAAATATTAGAAAGTCAATGCTAAAAGACTTAGAACTCGAAGATACTA
CTCCTCTCGAAGACACTCAGTGTATGGAGTTCATGCAAAATTTATGAGCACGAACGACTCGACTCAAGGGTCTAAAGAAC
ATTATGGAAATCATGTATACAACTCTTATCATTCTCGAACTTAATTCCTCAAAACTTAGTTTAAATTAGTAGTTGATCTC
AAAGGATTCACAATTGAACTCGAAGACATTCTTGAACTCTACTCTTAACTCTCTCTCGAATTTGAATTATGAATTCAAGA
GTTATGGTTCATGATATAAAGGATCTCATGATGACTAAGTAGACTCATGAATACATTCTCCTCATTCTCATACTCACTTG
CTAGAATCTTGAAACAAGTTATTAAAAGTTGTAGAAGACTCCTCAAAAAGACTCAAAGGGACTTTCTCAAAATGTTCGAA
AGAACTCTCAAAACTTAACTCTTAACTCTACCTTGAATTTGAATTATGAATTCAAGGTTATGATTTATGTTATGAGTGAT
TTCTAGTGTTTAGAAGTAGTTTAGAGTTATTAGAATCAAAAGGGAGTGAAGGTACACTTTGAAAGAACTCAAATAGAGCA
ACCGACTGCAAACTAGATGGGGCAAGCGACCCTGGCGCAATGAGTGACGCGAGGTGCCAGCCCCTAAACTACAAAAGAGG
ATTTGGGGCACACTGGCTAGCGTGGGGCGCCATGCCCCAACCCTGAAAACCCAATAAATTTCTTTGCTTATTTTCTCACC
CTAACTCACCTATAATCGAATAGTTTCTTCCCCAATCACTTGGATTCGATTACTCAACATAATTACACTCTAATCCACTC
AAAACAACCCTTAAATCACTAACTTTCATCTTAAGAATTCATCAAAACCCCAACAAAATAATTTAGAATGAACTTCAAGA
ACACTTATCAAGAACTCAACATACTCAAACTTATGGATAAAATTTGTAAAAGGAACTCATGATTGGCCTGTGGGTGAATG
AACCAAACACTATGAAAACTTACATACCTCTTAGAGATTAAACCCATGGCGAAAATCCACAACAAAACTCAAGAACCTCG
ACGAACGCTTTGATCCTCTCCTTTTTTCTCCTCTTTTCTCTTCTTTTCTCTTCTTGAACTCTCAACTAAAACCTTAGGTG
TATATTAGGATTATAAAACTGAACCTAATCAGATTAGACCCCTAAAACCTTACTAAAAACAAATTAAATTTGATTGGGTA
AGGAAAAGACTAAAATGCCCCTTACTATTTTTGGGTAACTTTCCTTAACTGGAGAGCATGACTTCAAAAAGGTATCTCTC
ACTCATCCAACCTCGAAACTTAGCAAACTTGGTGGCGCTTGAAAGATAATTCAAAGACCTTTCATTTGATATCTTATGGG
CCACCTAAATCATTTTGTACTGAAGGTTATGATTGTTTGAAGTTGACCCAAAACTTAGAAGAACTTAGGAGGGACTTGAA
TGATTTCTCTCTAGTTCTCTTGGAACTCAAGGATCTACATCTAGTGACCTTAACACTCAAGAAATTTTAAATTCCTCGGT
AAAATCCTACTCACAATGAAGGATAATTTGAGTCTTAGTTCTTAAAAATTGCTGGGGTGTTACAGTGGTTGTTGTGTGGC
ACATTGTTGTGACAGAAAATGGTTTTTGAACCAAATTTTAAATATTTCCACCTCTTGTGTGTGTGATTGTGGTTGTTCTT
GTGCAAATTTGAGTGTCGGTTGCGGTTAATAACAATGACTTGAATAGTGCTCTTAATTGAATGAAATTATTGTGTGGCTA
CGATGAGGCAAACTAAGTTACATAGGCAATATGTGAACTTTTAGCATTTCGTTGTGACTAGTTGGTTGTCTAATGAGTTT
TTTGTGATGAACATTGCACACTATCTAGAAAGTGTGGAGTCTTGTTTGATAATTGTATTAATGCCTTGTGTGGTGAAGAT
ACCTTGAACATTGTGCTTGATGACACCTAGAATTTACCCCATTGGGCCGATTGATTGAGTGAAGCGAGCAATTGAAATGA
TCTTGTAACGACCCTTTCGAAAGGATACCACCACTTAAACAAGAAAACTGATTAAATACTTGCGACATTTAAAGAGATTA
ACTATGGCCATATTGATTAAAATTTAGTAGAAGGATTAGGTTCATAAAGGAAAAAAATTGTTAAGGATGTGCATCTTGTC
CATTTAAACATTTATGTGATGTCAAAATTGATATGGCACGGAATTTCAACTTATAACGAAAAAAAGCCTCCCAAAAATCG
TTTAAGCAAATAACCGATGAGCTTTTCATGCATATATTCTCTTCACACTTAACAATGAAATAACAAGAATATTACCCATT
TTCGAGTACCGAATTAGCCCGTTCATGCTTCACACAAATATTCAAAACAAATAGTAAATTTAGTATATCGCAATACTTGG
GCTTACACACCCCACAAGAACAAAACATATAGCCATACTTAATTTACAACCCATGGTGACATGATCACATTAGTCCTCGA
AATTTCATGTAAATATACAACACAAAGATCATGTACAAGTCCCAAGGTTTATACAAAATATAGATGCCTAAATGCAAATG
TGATCTTCCTTAAGGCTCTCAAAATCTCCCTCTCCAATTGCCAGCTTCACGCATTCACTCGCTCATTCCCTACGATAGAA
ACAACTATCGCTAAGCATATAGCTTAGTGGTGCAAAACTATAGTTTCGGAGCCATCCGATTCACAAAACAAACCTTCTCA
AGTCATGGGCAACATAATTGAACATAATTAATAAATCAAGTAAACAATATATAAAGAGTTTCAAGTTCGATATTTAAAGA
TCCAAATGTCAAGAACGTTCATAGCATCATTATCCAAGAGATTCAACAACAAGGCTCGCCCAATATATACATCATGTCCT
CACACCAAGCACAAGCAAGTATCAAGAAGGGTCGACGCCCTATATCAAGAAGGGTCAAAGCCCAATAATCAAGAGAACCA
AGAACCATATTAAAAATGGCTTTCTAATTCGTACTTAAAATGGACAACATCCATACTTAAGACGAACTAAAAATCCAGAA
TCAAGATGGCAAATGATCCGAATCAAGAGGCATGCCAAGAGTGACAAAGTCACAGCCACAAGAAGGACAAGGTCCCAACA
AGAGTGCCAAGTGATCAAACAATCCGTACAAGTGGGCGAGTTACACACGCATCTTTAACGTCTCAAAGGATACCAACACA
ACAATGCAAAGTGACAAGAGGTAAACAAGGTACCAAGATCCAATTTCAAATATACTAGAGGTTAAAAGAGTGCAAGTACA
AGTTTATACACAAACCTCGATGCTTTAGCAAAGAAACAGTCCAACCAATGTATCAAGGTCCTCAACTTGTTCACGAGTAT
ATACAACCTTTAAAATACAATTAAACAACTTCTTTAATCCCTATAAGATCAATAATATTGATGTAAAATAGGATCATCAT
CATAAGTAAAATTAGCCTGCACAAACACAACAATGCTCCCAAAACAGAGATTCTGGCCAGCCTAGTACCTCATGTCACAA
CTTAGATTTGGAATGGAAAACAGCAAAACTAGACTTTATAACCTTCATGAAATATGTAGATACATCTCTTGGGATTGCAA
AAAAACAATAATCACCACCACAAAATGTATTTTGTACAACAAGATATCGTCAAAATACTAACAGCTGTTCATACAGAATT
TGTAATTACAAAATTCGGACAGAACTTGTTCTATGTTGCATCCCATATTTCGAGTCTATAATAGCTGAATCTGAGTTTAA
CATAAACATAATAGTTGTAGGTCTATGAATTAGATTTCCAAATCATATTTAATCACCGTAAACTAAGTTCTAGATCGAGA
GATATACATAAAATACCAAACAGTACCCAGCTCAGAAACAGGTTTCGACACTTACCAACAAAAAGTGTGTATCTCGAATT
GCAGCCAAAAGAACCAAGTTTTCTCTTGTGATTTTGAAGAACAATCTATTTAGATATGTTTCTAAGGTTCTAAGGCTTAA
GGAAAATGGAATTACTAAAGGAGGGGTGAAAATATATAGTCAACAAGTGATGTTTATCCCTTGGGCAGCTGTCCTTCAAA
GTTGCTGCCCAAAATTTTGTGTGCTGCCCAAAATGCATACATATACACCTATATATATATCACGTACCTTCCTTTTAAAG
TTATACAAAATTATAATTAGGATATTACCTAAACACCCCATCACAAATCCTTAAATTACGATAAGAATTTATGCTAAGCA
AGTTGGCAATTATCACAACACTTCAAGTTCCCAAAATGAGACTAAAACATATTCTAGTAATTAAGCAACGGTAAATCGAC
ATGCGACTCTTGGTTAGTGTTTAGGGGTGTTACAATTCTCTCCCCCTTAAAGAAATTTCGTCTCGAAATTTACCTTATGC
TAGTCCTGGAACAAGTGCGGATACTGAGTCCTCATGTCTTCTTCTCTCTCCCAGGTAGCTTCTTTCCAGAGTGGTTCCTC
CTAAGTACTTTTACTAATGGGATTCTCTTGTTTCTAAGTTGCTTCAATTCCCGAGCTTGAATTACAATAGGTTCTTCATC
ATACGTCAAGTCAGGATTAACCTCAATAGATTCAACTAGGAGAACATGCGATGGATCAGAACGATATCTTCTGAGCATAG
AAACATGAAAGACATTGTGGATCTTCTCCAACTCTGGTGGCAAAGCTAATTTATATGCAACTGGTCCAACCCTTTCAAGT
ATCTCATAAGGTCCAATAAATCGGGGACTAAGTTTTCCTTTTTGGCCAAATCTCATAATCTTTTTCCATGGAGACACCTT
TAGGAATACTTTATATCCCACTTGATATTCAATGTCCCGTCTTTTAAGATCAGCATACCACTTTTGTCTATCCGAAGAAA
TCTTTAGACGATCCTTGATAATTTTTAACTTGTCCTCTGTTTGTTGCACAATTTCAGGACCAACAAGCTTTCTGTCACTA
ACTTCACTCCAACAAAGAGGGGTCCGACATTTCCTTTCGTAAAGGGCGTCATAGGGAGGCATTCCAATACGCGATTGGTA
GCTATTATTATAAGCAAATTCTATCAAAGCCAAGTGTTTGTCCCAACTACCCTCAAACTCCATAATGCAGGCTCAAAGCA
TATCCTCCAAAATTTGTATCACTCTTTCCGACTGGCCGTCCGTCTGAGGATGGAACAAAGTGCTAAATTTCAACTTAGTA
CCCAAAGCTTCCTACAAGCTACCCCAAAATCTAGATGTAAACCTTGGGTCTCGATCAGATACAATAGACACAGGGATCCC
ATGTAGTCTTACAATCTCATTAATGTACAATTCGGCGAAACGCTCAAGCGAGTAATCCATCTTGATTGCTAAGAAGTGAG
CACTTTTGGTTAGCCTATCCACAATAACCCATATTGCATCATGATTTCTCTGAGTGCGAGGAAGTCCAGACACAAAGTCC
ATAGTTATTCTCTTCCATTTCCATTCCGGCATCGACAAGGACTGTAGTAAACCAACTGGGACCTGATGTTCTGCCTTTAC
TTGTTGACAAACCAAACATTTAGAAATGAACACCGCAATGTCTCTCTTCATACCATTCCACCAATAATGTTCTTTGATGG
TCAAATACATCTTTGTACCTCCAGGATGCATTGCATATGGTGAAGTATGTACTTCATTCAATATTTTTCTCCTTAAGCTG
TCATCATTAGGGACGCATAACCTATTCTGGTAAAATAAGACAGCATCCTCTGTTAATGTAAAATCAAGCTTTTCCCCATT
TTGAACTTCTCTGGTCAATTTTACAAGTTTCTCATCTATCTTTTGTGCTTCCTTCACCTGTTCATGTAATATTGGCTTTA
CTTGCAAATTAGCAATAACTGAACCATTTGAATCAGGTGTAAAACAAACATTCATGGCTCTTAATTCAAGAAGCAAGGGT
AAAGGACTCAAGGAAATGCTTGCGAAGGATTTTCGACTTAAGGCATCGGCAACCACATTGGCTTTACCTGGATGATAATC
AATTGTGCAGTCATAATCCTTAATGAGTTCAAGCCATCCACGTTGTCGAAGGTTTAGCTCCTTCTGAGTACCCAAGTACT
TTAAGCTCTTGTGATTAGTAAATATATGACATATCTCTCCATACAAATAATGCCTCCATATTTTTAAAGCAAACACTACA
ACAGCAAGTTCAAGATCATGGGTAGGATAATTCAATTCATGCGGTTTTAATTTATGAGAGGCATAAGAAATAACCTTCCC
TTCTTGCATCAAAACGCATCTGAGACCATTGTGAGAAGCATCGTTGTATACTACATATTATTTCCCTTCAATTGGCAAAG
TAAGTATAGGCGCTTGAGTCAACAAGGATTTGAGAGTTTCAAAGCTCTCTTGGCATTTGTCATCCCAAATAAACTTTACT
TCCTTTTGCAAGAGTTTAGTCAAAGGAGAGGCGATAATGGAAAAGCCTTTCACAAATCTTCTGTAGTAACCTGCTAAGCC
TACGAAACTTCTTACCTCGGTTGGACTTTTGGGAGGTCTCCATTCAACAACTCCTTGTATCTTACTAGGATCCACCTTCA
CGCCTTCGGCTGATACAACATGTCCTAGAAATGTCACTTCATCAAGCCAAAATTCACACTTGGAAAGTTTAGCATAAAGC
TCCTTCTCCTTCAAAATTTGCAAAATAATCCGGAGGTGTTTATCATGGTCTTCACTACTTCTGGAAAATATTAAAATATC
ATCTATAAAAACAACCACAAACTGATCAAGATAAGGCTTGAATACTCGATTCATTAGATCCATGAATACCGCATGAGCAT
TTGTTAGTCCGAATGGCATCACCAAAAATTCATAATGCCCATACTGAGTCCTAAAAGCAGTTTTAGGAATATCTTCCACT
CTAACACGCAGTTGGTGATATCCAGACCTTAAATCAATCTTTGAGAATACTTTAGCACCCTTCAGTTGGTCAAACAAATC
ATCGATCCTTGGTAGCGGATATCTATTTTTTATTGTTATTCTGTTCAATTGTCTATAGTCAATGCAAAGCCTAAGAGTGC
CATCTTTCTTCTTGACGAACAAAACAGGGGCTCCCCAAGGAGAAACACTAGGTCGAATAAAACCTTTCTCAAGAAGTTCT
TGCAATTGAGCTTTCAATTCTCTTAATTCTGCCGGAGCCATTCTATAATGAGTGATAGAAATAGGGGTACATCCAGGAAT
AAGCTCGATTGGAAATTCAACCTCTCTTTCCGGGGGCAATCCAGGTAGGTTTTCTGGGAAGACTTCTGGAAAATCACATA
CAACAGGTATGTCCTTAATACAAGGACTCTCCAACCGTGTATCAACTATGTGAGCAAGGTATGCCCCATAGCCTTGACGC
ATCAATTTTCTTGCCAAGGCTGCAGAAATAATACTAGCTGTCAACGATCTTTCACCTTGTACAATGATGTGTGAAAATGT
CGGATCTTTAAAAGTCACATGCTTTGATCTACAGTCTACCACTGCATGATATTTGTGAAGCCAATCCATTCCGATAATAA
CATCAAAATCCTTGAAGGGCATTTCAATCAAATCAGTAGGGAAGACCAGGCTTTCAATCACGAAGGGACAATCACGATAA
ATTTGATTACACACAACCTGATGACCCAAAGGACTTTCAACCAGCACATCATAATTAAGTTTCATAGATTTCACATTTTC
AGGAAGAACAAGGGATGAACAAATATATGAATGTGTAGAATCCAGATCAATCAATGTAAACACACATAAGCCAAATAAGT
GAAATTTACCGACAACCACATCTTGTCCATCTTGATCATCTCTCTGCCTCATAGCATAAGCACGTGCAGTAGCCCTTTGT
CCACTAGCTTGATTAGCTCCATTTGTACCTGCTGCTTGGGTGTTTTTAGGTCTTGCACCTCTATTAGTTTGAGGAGGATT
AATAGAAGGCTTATGAACTGAGCCTTCAGTTCTCAAGGAAGGAGCATTATTAGGATTAGGACAATCCTTCACTTTCTGAT
CAAAGCTCCCACAATTGAAACATGCACCAGAAGCTCTCCTGCAAGTACCATAGTGATTTTTTCCACATTGCAGACAAGTG
GGAACGTGAGGCTTACCTTGGCCATAATTTGGAGTGCTAGCTGTAGAAAAATCTGATCTGTTTTGCTTTTGTTGCGGTGG
CCTGTTATCACTACTAGCCTTAGAGTTATCAAACCTTTCTCTTTTTGATGGCCCCCCAAAATCGGTTCTAGGCTTCCGGA
ATTTGTTTTCATTTCTACTAGCTTCTTCTTTATCAAGTCGCTCCCAAGTAAAAGCAGCAGACACTAACTTACAAAAGTTC
TCATGTTGCAGGATTGCCACATTCTTCCTAATGGAATCATTTAAACCGTCTTCAAATTTCCTGCACTTGTCTTTTTCCTC
TTTAATAATACCCCCAGCATAACAAGAGAGCCTTAGGAACTTCTGTTGGTACTCAGCAATAGACATGCCTCGTTGCATTA
AATTCAAGAACTCCTTTCTCTTTGCATCACAATAAGCATGTGGGGCATACTTCATACGAAATTCCCTAAGAAAATCATTC
CAAGTAAGAACAGGAGGTTTTACCTTGGCATTTGGAACACTTACCCACCAATCATAAGCATCCTTCTGTAATAGTGAAAT
AACATACTTAAATTTGGCAACATCGGAACACTACAACTACTCAAATACCCTCCATGCGCTCCAGCCATTGTTTAGCATCT
GTGGGATCAACAGTGCCTTCAAACTCCACTACACCCATTTTCCTCATTTTCTCAAAGTTAATCACATTGGGATCATGCAT
CGCTTCTGCCATGTGGTGGAAGAATTTAGCCATTTGTTGAAAAGGAGGATTCATGGCTTGAGTACCACGGCTCATCTGAG
GATGTGAACCCGCTCTTACACCCTGATGGTTTCCCACTTCAGACCCACTAGTATGGGGAACATATTGATTCGAGAAAGGT
TCTCCAACCTCTTCTAATGCATGAGGTTGGGGCACAGAGTTACCCGACCCTTCACGATCAGCTTCCATAGGTCGGTCAGA
AGAATAGGCCATAACTTAATCCTTCAAAAGGGAAGATCACATTGCGTTAGGGACATGTACATGATGCATGTGCACTCTAC
ATGCAATAAAAATATTATAAACCATGCAAGTGAACAGATAATACAAATAGAACCTTTTTCAAATGTGAACAAGTATACAA
GTAAGTCACAGCAAAAGTCCTAGAACCACAAACCTATGCTCTAATACCAATGGCCAACTTCACGCATTCACTCGCTCATT
CCCTACAATAGAAACAACTATCGCTAAGCATATAGCTTAGTGGTGCAAAACTATAGTTTCGGAGCCATCCGATTCTCAAA
ACAAACCTTCTCAAGTCATGGGCAACATAATTGAACATAATTAATAAATCAAGTAAACAATATATAAAGAGTATCAAGTT
CGATATTTAAAGATCCAAATGTTAAGAACGTTCATAGCATCATTATCCAAGAGATTCAACAATAAGGCTCGCCCAATATG
TACATCATGTCCTCACACCAGTCACAAACAAGTATCAAGAAGGGTCGACGCCCTATATCAAGAAGGGTCAAAGCCCACTA
ATCAAGAGAACCAAGAACCATATTAAAAAAGGCTTTCTAATTCGTACTTAAAATGGACAACATCCATACTTAAGACGAAC
TAAAAATCCAGAATCAAGATGGCAAATGATCCGAATCAAGAGGCATGCCAAGAGTGACAAAGTCATAGCCACAAGAAGGA
CAAGGTCCCAACAAGAGTTCCAAGTGATCAAACAATCCGTACAAGTGAGCGAGTTACACAAGCATCTTTAACGTCTCAAA
GGATACCAACACAACAATGAAAAGTGACAAGAGGTAACCAAGGTACCAAGATCCAATTTCAAATATACTAGAGGTTAAAA
GAGTGCAAGTACAAGTTTATACACAAACCTCGGTGCTTTAGCAAAGAAACAGTCCAACCAATGTATCAAGGTCCTCAACT
TGTTCACGAGTATATACAACCTTTAAAATACAATTAAACAACTGCTTTAATCCCTATAAGCTCAATAATATTGATGTAAA
ATAGGATCATCATCACAAGTAAAATTAGCCTGCACAAACACAACAATGCTCCCAAAACAGTGATTTTGGCCAGCCTAGTA
CCTCATGTCGCAACTTAGGTTTGAGATGGAAAACAACAAAACTAGACTTTATAACCTTCATGAAATATGTAGATACATCT
CTTAGGGTTGCAAACAAATAATAATCAGCACAAAATGTATTTTGTACAATAAGATATCGTCAAAACACTAACAGTTGTTC
ATACAGAATTTGTAATTCCAAAATCTGGACATAACTTGTTCTATGTTGCGTCCTATATTTCGAGTCTATAACAGCTGAAT
CAGAGTTTAATATAAACATAATAATTGTAGGTCTATGAATTAGATTTCCGAATCATATTTAATCACCATAAACTAAGTTC
TAGATCGAGAGATATACATAAAATACCAAACACTACCCAGCTCAGAAACAGGTTTCGACACTTACCAACAAAAAGTGTGT
GTCTCGAATTCCAGCCAAAAGAATCAAGTTTTCTCTTGTGATTTTGAAGAACAATCTATTTAGATATGTTTCTAAGGTTC
TAAGGCTTAAGGAAAATGGAATTACTAAAGGAGGGGTGAAAATATATAGTCAACAAGTGATGTTTATCCCTTGGGCAGCT
GTCCTTCAAAGGTGCTGCCCAAAAATTTGTGTGCTGCCCAAAATGCATACATATACACCTATATATATCCCTTAGCTTCC
TTTTAAAGTTATACATAATTATAATTAGGATATTACCTAAACACCCCATCACAAATCCTTAAATTACGATAAGAATTTAT
GCTAAGCAAGTTGGCAATTATCACAACACTTCAATTTCCCAAAATGAGACTAAAACATATTCTAGTAATTAAGAAACGGT
AAATCGACATGCGACTCTTGGTTAGTATTTAGGGGTGTTATAGATCTTAGGAAAAAGTTTTGAAGCGTGAACCAATTTGA
TAATATACCTCTTTATGGCCAACTTTGTGAGATGTGTGAACCTTGTGTGGCACCTTTTGAGCCTATCATTTTCTTGGAAA
AAACTTGAACAATTTTAACCTCTTTATGCCATCACCCATAACCTTCATGAAGTATTGGTTCATTGGAATAGCGAACTTAG
GCCAAAAGCCTAAGTTGGCGGTGTGGTGAAAAAGTAGGAAAGTCAAGAAGTGTGAAAAATCCCTCCCCCCCCCCCTTTTT
TGATGGATTGTTTTGAAAAAGATGGCACCCCTCTATGTAAAAAAAAAGAAAAAGGCAATTTGAATACCTTTGTTGAGCTT
GAACTTGCATTTGAAGCAAACATTGTGAGTTTGAGTACACTTGATGATGGTGAGTCACAATTTGAAACTTTGAGTGCATA
ATTGATCATCGTATGAGTAGTTTGAACCTCGTTGTGTGCATTTATGTTGAGTCTTATGCAACACTATTTGTAGACATCCT
TATTGAACTGATTGATCTTGAGTTTTACTTGAGGACAAACAAAAGTTTAAGTTGGGGGTGTTGATGAGTCCGAGATGTAA
ACTCATTTAGGGCTTTGTTTTTGATAGTTTTAGTGTCCTCAAATGCCTAATTTATGCTCTAACAGATGTTAAGGTGTTGA
TTTGCAGCATTTAAGACTAAGGAGCAAGGCAAGGACACTACCGAGTCAAAAGGAGCAAACAAGCTGAAGAAGTGAAGAAA
AGCTATCCTGGTAATCGCCAAGGCGACCCGGTGAACAACCGAATGGCTCTTTAGCTCGCCCAAAGTTCCAGCGTGCTAGC
CCTAGGGAAAAATCAAGTGGGCGACAGAAATGGGTAGTTGGCGAATCATCGAACGACTCCGCTACGGCAACCTTGATTAC
CTAAACTCACAGAACCCTAAAGACAAATGTCCAATACAAAATGGCGATGGATTGAGCAAAGGGCGGATCGCCGAACCACT
TGGTGAGGCGCGACTTATTCCGCCAAATGTACTTTCAGGCTAAATTTTGGGCAACTATAAATTGGAATTTTAAATGAAAT
TTGAGGAGTTCTCTCCTAGTTATTCCATTTCCCATTCTAGTGTTAGAGTTTTTCTCTTAGTCTTTCAGTTCCATTGTAGA
CTTTGAAGCTTTTGAGGCTCAAACGTGAGAATTTGGAATTGGGTTTTTGAATTTTACCATTTTGGAACATTGTAAAGACT
TGGAGACTATTATCCAGTTGATGGCTAATAGAGTTAGTAATTGTTTTTACCTTTTTATGTTGTTTAGCTAAAACTCCAAT
TCTTGGGGTGTGATCATGTGATTATGGGCTGGATTAGCTTATGGGTATTGATTATTACTTATTTAAATGCTTAATTGAAA
AGGGTTTAATATATAGTTGTGCTTTAAAATAATAATTATAGTTGCAAATGCAATTCGAACATACAGTTCTGGGTCTGCTT
GAAAAAGAGGTTATAGAATCAAAGATTTCAATTGATGATTGTAGTTATTGGGATTGATATGGGTTTAGCTCGAAAGAGTA
AATCCTAATCTCGATTCTACCCATCTAGCTCGAGAGAGTAGATGAATTAAGGTGCGTGTTTCTCTTATTTGCTAAGCTTG
TTGATGTTCGAAAGAAATCATTTGAATCGTGATAGTTGTTTGAGAGAAAAGTATTTTACTTATAGTCTAGCCTACCCAAT
GATATTTAGCTATTTATTAGTTGTTTTAATTACCCGTATAGTGTAATTTGCCTAAAATCGATCACATCCCAAGAACTCTT
CTCTATATTGTTATTTCCTTCGTGTTTAATTGTGTTGTAGCTGATAATTGACAATCCAAACCCCCCATCTAAAATTCGTT
GTCATCCCTTTAGTCTTATTTACATATTTTTTCGATAAATTCTATTCCTATAACCGAATAGACCATTTTCTAACTTCATA
ACTAAATTTATACACATACCCCTGTGGGTTCGACCCCAACTCTTCGTTGGGTTTTATACTAGTTAACGATCGCTTATACC
TAGAATCAGATGTGGTATACTTGAAATATTAATCAATACCCCAGAAATTCTCGTAGGAGAAGGTCTAAAGAATACCCAAA
TCATCTTCTGCTCCTCTAATGACATTTCTTCTGTTGCGATGATTGGGTGGGCGATGATGGGTGTTGTTTGTACCTCAACC
TAAGGAGTCGCTGCTACTTGATGAACCTGCATAGCTGTAGCTGGTGACTGTTTTATGGCCCTTAGCATGACAAGTAGGTA
AGAGACCATCTATAAATTTGGCGCCTTAGCTAGTTCTGGTGGTAGTCAGGCTAGTCTCGCTCCACTCTCTGTGGAGGAAT
ATGAGATGCCTAAGGCTCCACCAATAGCTTCAGAGTCTACTCTCTACCCCGGTCTCTGGTTAGTGTTGCAGCCCTCGCAT
AACCTCGGGGTCATCCTTTTCCCCTAAATGGGGCTCTACTTACTAGCCTTGGTGCATCAGCTGCTGAGCCGCACATATGA
GACATCCTACAGAAGTGTGAAATGAGTAAGATTCCAGATGCCAATTAAAACATCTAAACACACGTTAATGAATCAAAAGA
AAGAATCTTCCTAAAGGTTTCATATTGCCTCCTGAAGATAGGATATATATGTATTCGTAGTGATCCAGAAGTCTCTACTA
GACATTAGCTTTGTGCTAATGAAACCAGTAAACCCGGGGCTTTGATACCAACTTTGTTACTCAAAACTCAATTCATGGAG
GCACCTACCATAATCCACCATAAGGTAAACCAACCTATATCCCAGGAAAACAAGTAACATGAATACTAGGTAAAAACAAT
AACCCACAAGGAATAAAAGCAGTTCAAACGAGAAACAACAGAAAAGGAGAACAACAACAATATGTACAAACTAGAAAATA
GATCCAATTCCACAACTTGGTAGGAGCAAGTACTATGGTACTAAAGGGGAGTACAACTCCCAAAAGTATAGAGATGTCTC
GTACATAAAAGACTATCCAAAAACTATATACAGAAGGAGATATGTTGAGCTAAGAAGCCATCAGCTCATCATTAAAACCT
AATATCTCAGTGGCTGGCGCTAGGATCTTCATAAAGAGGTAGATGCAGAGTATAGTATGAGAACCAAAACAATAGGTACC
CATAAGTATCATAGGCCGAATGAGCTTGGAAAGTAAAGATAATATGTAAAGTGAGAAAGTAAGTAACTAAGAGTCACATG
ATGAAATAGTAACAGAAAACCTAACTATATAGCACATGAGTCGAAAGAAAATATTGTAAATTAACTAGCTAACTAACTTG
AATAGACCCCTATAATCACAAAAGGTACACTCATGCACAATGGAAAGTAAATAACCCACACGGACCCCATATGCTCAATA
AGTGTACAAAAGAGCTAAGAATTTAGCAATGCTAAGTTAAGAGATATACCAGAACTTTAACGACCCTCAAAAAACTTGAA
GCATAGTAAATGAAACCCAAAGAACCCAAATGAATTACCACATCAGGACTCGAATCTAACTTATATAAGTGATGGCTAGT
ACAGATACACATGGGCCGTGAACCCAAGATGATAATCATGCACATGGACATCAAACTACGGCTAGTAATGATGATTANNN
NNNNNNNNNNNNNNNNNNNNNNNNNNNNNNNNNNNNNNNNNNNNNNNNNNNNNNNNNNNNNNNNNNNNNNNNNNNNTCAA
AAAACTTGAAGCATAGTAAATGAAACCCAAAGAACCCAAATGAATTACCACATCAGGACTCGAATCTAACTTATATAAGT
GATGGCTAGTACAGATACACATGGGCCGTGAACCCAAGATGATAATCATGCACATGGACATCAAACTACGGCTAGTAATG
ATGATTACAAACCTCGAGCCATGAATAAAGAACTCCAAATGTTTCAAAATCCTTCGTGCTTCCTTATACACAACCACATT
ATAGAGAAAAATCATCTTCGAAGCAACCAGGGACCCACTTAGCTCCCAACCCAAGACCCAACCTAACATAGCCTTCAAGG
CTCAAAATCACTGATGAACACACCCAAGTAATATCATCAGTGAAATTACTAATAAACTAGTCACTTAATAATATAATCTA
AATCAAGTATGATATATCAGTTTATAGGGAGCTAAGTTGTCTGAAGCGATGTTAGAGAATCTCTAATACCTATTGGTTTC
AAAATATAATTCTAAAGAAATCACTAGACTACACCTAGGCTAAGTCCAAGAAAAATCTAAAATTAACAATATAAATGATA
ATATGGAAAAAACAAGGCAAAATACAATCAACACAACCAAATTAGACATGCTCAATTCCCCTGAAAATCAAAAAATAAGG
CTAAGGCATGAATTTCTACTATTAAACATGATACAAACTACAACCCAACCCAAAAGTAGCTAACTAAGATGAATTTGTAA
ATACATGCGCAATCTAACGACCTATAGGTCGTAGCCTACCTCAAGGCTAATACTACACACTCCAAAATCATATCCCCTTA
GCTTTTTCCTTCCAAACGGCCTTCGATTGCTACAAGGCTATCAAATAACTAATTACAATGTCAATACACATGTTTTGACA
CAAAATTTAAAACTAAAGACAGACACAAAATGAGTCAAAATGGAATTGTGGAACCCTAGCAAAAAATCCCAAAATTAACT
GTCAATTGGTCCGGATAAGCTCAAGTAACTTGTGCCTAAAAATAGACACAATCCTAGCCTTAAAACAACTCCAAGCAACA
CATGCATTAAAATGAACAAGAAAAATACCATTAACGTCTACCAAGGGAGGTTTGGGATAAGCATTTACCTCCTAGATAAG
TCCCCCATACTTTTCCAATTACCCCACATGATGCCTAGATAAATTCTCAGCAATTAGCAACTTAAATCACTCAATTTGGA
CTTCCCTAGCTTGAGAAATCAAGTTCTTTATAATTGAAACTAAGTTGAAAATGGTTTGGTATTGCATTATAGCACTAGTC
AAATGACCTTTGCAAATGTGGGACCCATTCCAGGATTGCAATAAGTCAAGCCCCTAAAGATTTGTGAAAGTGATTTAGAG
CCCATAAATGTGAAGGGTCAGCCACACTGACTTTCACAAATGTGGCTCAAGGCCTATGAACATGATGACTAACCCCATTG
GTTTATGCAAACGCAATATTACGTTCACAAACATTAAGCCAAAATCACTGGCAACTGTAACCACAACCTTATGCACACAA
ACACGAAGAACAAAATTGTGTTGCACCAGCTCATGCAACATCAGCTAATTCTACAAGTCCTAAAATCCTTGACGGGGTGC
TTAGGATTTCTTTGGTATCCCGTGCATGCAAATGAATTGTTCTACCCCATAAAATTCGATATTTTTTGCTCAACATAGAT
GTCAAAACTTTCAATTGAGGTGGTCTTGAAAGTAAGTGGGTCCCACAACCAAATTTCAGTTTCAGACAAAATGATAAGGT
GGCTATAATGGCATACCCACGAGATCGGAACCAAATGTGCATTTAGACCAAACTCAATGTTCCAGAGCTACCAAAAACGT
CATAATTACACTCTAAGGCCGTCTACCTCAAGTTTCCACCATTGTCAATCGTTCATGTTTTAAAATCTCAAAAACACAAA
AACATGTACCAAAACAAAATGTACAACCAGGTGACCGAATCGTTAGTCTCTACAAGTTACAAATGACTTAGATTGCTATA
AGAATGGTCTTAACACCAAAAATTGTGAAATAAAGAGGAAATGACCTAAAGGGTCATTATATTTACTAATACTAATCATA
CAATTATACTAATATCAATACTACTATAGTGTAATTATATGGTATGATTACTATCTAATATTTAATTAATTAGATTGCTT
ATAACTTTTTCATTTAATATAGGGGTAAATCATCATATCATATCATTAAGTCATATCATCATCATATATAATTATGATGA
CCCAATTTCTTGGGTCATGATGACAGTTACATAACCCACCAGTAGATAAGCTAACCTGTACCCAGAATGACAAGTATGAG
TATAAGGGTAGAACTAAACAAAAATAACATTAGCAATAAAAATAAGAAAGAAATGGAAGCAAACTAGAATCTATGTATAA
CAAAATCCATCTCGGAACCTGAAAGTCACGAGTACAGAGCTATTTAATATGAACAAATACAAATCCCAAAAGTGGACCAC
AACAAGTTGTCTCAAAAGTCAAAAGACCAGTTAAGCATATATATAGAAGGAAATAGGACAATTTAGGATGCCAAGTGCTC
ACCCTTGTCTATGATCCCCAAAAGCTACAAAAGATGGCACGAATGATCATTGCTGGAAGCTGGTACTAGGACCTATATCA
CGAAAAAGATGCAAAGTGTAGCATGAGTACCAAAACAACGGTACTCAGTAGGCATAGAATGCCAATTGAGAAGAAGGCTA
AATATAATTTGAAAAACGATAGAATCTACACACAAACAGAGGTACAAGAAGATATGAAAGAAAGCACACGATTATATCAA
AAGGAAATATAAATACAAACTAAACTAAACTTAAGTGACCTCCACAAGCCCAGAAGGTACACTCATGCGCAAGTTAAAAT
AAAACCTGAATGGACCCCATAAACCCAATAGGTACTCTGAATAGCTAAGACTACAAAAGTATGGTGCTTCAAATCTAGAT
CTTGTAAGTGTACTCCGACCTCAAACTCCAAGTGATGGCTCTTAACTAGAGGTAACAACCTCGAACCGAAAAGAATCAAT
CTTGGACTTGATATAATAGCCTCAAATAGTCAATATCAACCTTAAATTGGAGATAACGACCTTGAATTGTAAACATCAGC
CTCGAAGTGGAAATAATCACAATATCGAGTTAAATTTTAGCCTAGCTAGCAAAAGTGACAAGTGGCGTGTCGACTCTGAA
GAGGATTCCAATATTCGGGATAACTGATCATGGATGGACTTCCATGCATAAGCATCAATAGGAGGCTTCAAGACTAGAAC
AACCCAATCTCAAGTCGCCGCAAAATCACAAACCTCCGGCAACACATCAGAGGCGTAGAGATTAGGAGAGAAGACAGAAG
GTCTACAAAGCTGCCCAAACACCTAAACTAAGACTCATATTATCAGACTAGAGTCTTTTATTCCACTCTATAAGGATCTA
GTCTACCTGAAACAATGTCGGAGACGAAATCAAGGTTATGAGGCTTGCGAGTCTAAGGAAACACTTGTCTATCCTAGACT
AAGACTGATTGTGCACGCTCTAAGTCAAAAGGCCTGAGCTTATCCTTTTCGAACGGCTTCCAAACTCTACCACACTATCA
AAAATAGGATCACAATGTCAGTACGGACATTTAAACACAAAAACACTAAGAATGAAAATAGACTAATTGTGGAGTCAAAC
AGTAATTTGGGACCTAGACCCAAATTTCTGGAATTGACTTTGTCGAAAAGTCGAAAACAGTACACAAACTTGTGTTTTGT
AATGGAACGCAATTCGGGGCTCGGAACAACAAGTAATCAACACATGCAAAATATCACAATTAAAGCTAAGAAAAGATCTA
AGGCAACCAGAAAAAACACCAATTAACATGAAAGAAAGGTTCCCCAACACGTTCCAGTTAGCCACACACGTAGCCACAAC
CTCCATAATGACACTCGACTTCGAATCACCTCAATCAGAGTTGAAACGAGTGAGTAGCCGCCTTTTCAAAATAAAGGCTA
ACGCTGCAAATTTCCTATAAAAATAACAGATATTTGGGATGCTAAAAGGCTATTTTTGGTTGCTAAATGTCTAGTTAGTG
GAATCTAAAAGCCGGCTCCAGATATCAACACTTCAGCTAGTTCTCTTAAACTCTGAATTCTCCGATGGGGTGCCAGGGAT
TCATTTGAAATTCTGTGTGTTACGACCCAAAACAAGTCATGAGTGGCACCCAAACATAACCGCCTAAGTGGGCAAACCAA
AAAATTCAACCCCAACTTATATCAATTGTTCAACTTATGAAAAACAACCAAAATGCGGAAGCTCAAAAATTCTTAAAGAC
TTATTAAAGTTTCAATAAAATAAATCTTTAGAGTCTATTACATATTATTCCTAAAACCTGAAAGCCATCACATAAGGACA
TCTATTCTCAAAATACCAAGTCTAAGATTATTTAAGACACCAAAATAAATAAGTAGGATAGTCTATGTCTGAAATTTAAG
GACATCATGCCATGATTGAGAGAATCTAGCATGAGCTAGGAGGAGTAGCTCACCCTGAAATCTGATGAGCTGGAGACTGG
CTAAAGCTGAAGTCGAGTCGAAGTCAATGGTACACTTGCTTCACTCCACAAAAAAAATGAAGAAACCACAAGTAGGGGTC
AGTACAGGGGAATATGTACTAGGTAGATATCATCGGCCAACTTAAAATAGAAACTAATATGCAATGAATAATTGTATAAA
ATTGACTATGACACTTAGGAGGTGGCAAGAAACAAACAAGATGAACAAGTGACAACAACACTAAAGTAAGTACATAATCT
GTCAACAATATCAAGATCACACATGAGGACTCATGCCTCCACACCACACTATTTCGGGAATTGAATTTTTTGAGATTGAG
TACATTACGTTGTTTATATATGTTTTCCTTTAATGTTACCGTGCTGAACGTGATACCCAATCCAATAATATAGTGTCAGA
GCGTGACACCCGATCCAATAATATCACGCCGACTTATGGCACCCGATCCAAATATATTGTCAATATTATTTTTTATCACC
TCTTTCACTTCAATATCAATATTTCATTAAGCCTTATTTGTTCAAGGCATCACTTTAATAAAACAAGTTCAAGATTATGG
ATTTCGCAGTCTTGGTATTACAGACCAATCACAACAACACAAGAATTATCCAAACCACAACAACCAGGTACATAGAAAAT
TTCACAATATCACTCAATGACTATCATTCACTATTAAAAGTCTATCTATCACATAGAATAAACCATAACCTACCTCCACC
GAAGTCAGGCAAGCTACTTCTCCAACACTTTTCCTTTCCTCAATGCCTCCGGACATTTTCAATCTATCAAGTATTCATAA
TTTGTAAGTTAACGAGACTATAAACACCCATGTTACTATATGTCTAGCCTAGACCCAAAAACTCACCCAAAATTATAATC
ATTTTCCTAAAGTTCAAGCCTAAGGGTAAATCTTATTTCTTCCAATTAGTATAACTTTAATGGAATTTAAATAATATGAT
AGACCTAATATTTAATTACATATCTCAATATATCTAAACATAATATATAATTTGAGAATAAAATATTAATAAATAAATAT
GGAAGCCACTCGTTACGAAAACAGTGGCAAGCGGACTAGCAGCAACCCAACACCCAATTCAATTATAACATCATAACTCA
AATTTGATTAACAATCACACTAAAACCGTAGTTGTTCATCGCTAATGGTTGGTCTCCACCTTCCAATCACAATGCACCTT
CAACTATTCAATTCACATCATTATCTAGCTATAATGAGTTACAATTTACATACCCATCGACCAATGATATTATCATTAGT
ATCCTTTAATTATATTACTATCATTACGCGGACAAATTCGTAACAATTTACCCCACCATATTCATATACAAAAGTCACCA
TATAGTCCTTATATTTCACCATTCAATTATACACATATATATAATATATAACCTTTCCTAATATTATAGCAGCCTAACCT
TTCAATTCTTTAATCTTTTTCTACTATTCAGCATACATACCCACTAACGATGATCAACCAACTATATATACACAAAATTA
TAGTTGGTTGTATGTAGTTAAATTTTTTATCTATTTAATGTTACATAAGAACTACATTCATTCAAAATTAGATAGTTAAT
AATTTACAAAGAAGCGTACCAGCAAAACAACGTGCACACAATTGATCTTTGATGTCGCCACTTTCTCCTTGTTCTTCTCT
TCCCCTCTTTTCTTTTCTCCTACAGATTATTTACTACCTAATTATTAAAAGACTAATTATAAAAGAGGTAAAAGTGACCC
ACTACTAATTTTAATACTATTTTCTTTAACCACAAACTAAATTAATTATTTAAACTACCCCCTTAATCATATAACTATAG
TAATGAATAGTCCAAAATACCCATTTAGAACTTATCCAAAGAGTCTTTTATGAAATAAATTGCTCTAGAACTTACAACGA
CATAATGGGTCATTACATTAGATACAAATTTACCCATTGTTCGTCCTCGAACGATAAAAGGAAGGCAAGGGTAAGAAAGG
GTACATGAATCGATAAAAAGATACGGATATCTTTCGTGCATATCAGCCTCACTCTCCCAAGTGGACTCTTCAACCGGCCG
ATTCTTCCATTGAACCTTGATAAATGCATTCTCCATTAACCTAAACTTGTGGACCTCCCTATCTAAAATAGCTACATGTT
CCTCATCATAAGACAAATTGTCATCAAGCAAGACCTAATCCCAACGAATAATGTAGTTTCCATCACTATGATATATTTTC
AGCGTAGACACATGAAATACCGGGTGCACTCTTGACAACCCGGGAGACAAGGAAAATTCATAGGCCACCTCCCCCATACG
TTTAAGAATTTCAAATGGCTCAATATACCTCGGACTAAGCTTACCTCGCTTACCAAACCGCATCACACCCTTCATGGGTG
AAACCTTCAGCAAGACTTGCTCACCCTCCATAAACTTCAAGTCCCTAACCTTCCGATCTGCATACTCCTTTTGCATGCTC
TGAGCTGCTAGAAGCTTCTCCTGCATGAATTTCACTCTCTCTAATGTTTCCATCAAAAGATTGGTACCCCAAGGTCTCAC
CTCAAATGCATCACACCAACTAATGGGAGACCTATATCTCCTCCTATACAATGCCTCAAATTGGGCTATATCTATACTCG
AGTGATAGCTATTTTTGTATGAAAACTCTGCCAAGGATAAGAGTTACTCCCAATGACCACCAAAATGTAGCACGCATACA
CGAATCATATCCTCCAGCACTTGAATTGTTCACTCGGACTGCCCATCAGTCTAAGGGTGAAATGTAGTACTAAGATCCAA
TCTAGTACCTAATTCATCATGCAAGGTCCTCTAAAAGTTAGAAGTGAATTGTGTACCTCTATCTAATATGATAGAGATTC
AAACTCCATGCAATCGAACAATCTCACGGATATAGAGTTTGGCTAACTTCTCTGCATTATAAGTCACCTTGACCAGAATG
AAGTGAGCAGTCTTAGTTAACCTGTCAACAATTACCCATAGAGAATCAAAATTACCCAATGTCTTTGTAAGGCCAACCAT
AAAATCCATTGCAATTCTTTCCCACTTCCATTCAGGATTGGACATTCTCTGAAGTGTCCCTTAAAGCCTCTCATGCTCGT
ACTTCACCTGCTTATAATTTTGGCATGGGGCAACAAAATCAACAATGTCACGCTTCATTCTACTCCCCCAATAATATTGT
CTCAGATTACGATATATCTTGGTTGCACCAGGATGTATAGAATACCTCGAACGATGAGCCTCTACCATAATAGTATGCAT
CAGTTCATTAACACGTGGCCCACATACCCGCCCCTTAATTATCAAGATGCATTCCTCATCAATCATAACTTCTTTTGCCT
CTCCTCGCAATACAATATCTCAGATTCGTCTAAACTTCTCGTCCTCAAACTACTTTCCATTAATCATGTCAAGAAAAGAA
GATCCTACCTCCACACAGGTCAATGGTCCTCCTTTCTCAATTACTTCTAGCCTTATAAAGTCATTAGCCATAGTTTGAAG
CTCTCTAGCCAATAGGCATCTAGAAACCTTTAAGTGGGCTAAAGTCCCACGTTCGCTACTTTTGTACTTAGGGCATCAAC
CACAACATTAGTTTTTCCAGGGTGATATAGAATGGTAATATCATAGTCTTTTAATAACTCCATCAGCCTCAAATTCAAGT
CCTTCTGAGTGAACACATATTGTAAACTGCGATGATATGTATAAATTTCACACTTGACTCCATATAGATAATGCCTCCAC
TTCTTCAATGCAAATACAACTGCACCCCACTCCAAATCATGGGTTGGATAGTTACATTCATTCACTTTCAATTGCCTTGA
AGCATAGGCAATTACATTTCTCTCCTGCATTAGCACTGCACCTAAACCAGAATAAGATGCATCACAATTAACAATGAAAT
AATTTCCTTCCACATGCAAAGAAAGAATCGGTGCAGTAGTTAATAAGGTCTTCTATTTCAGAAAACTCTCTTCACACTCA
TTCGACGATACAAATGGAAAATTCTGCTTAGTCAAATTAGCCAGCTGGGAAACAATAGAAGAGAATCCCTTGATGAACTG
GTGGTAATAGCAAGCTAAACCAACAAAACTTCTTACCTCAGAAACATTAGTGGGCCTTGCCCAACTCTTCACTGCTTCAA
TTTTCTAGGGATCCACCATCACTCCATCCTTAGAAACCGTGTACCCCAAGAAGGACACTAAATCAAGCCAGAATCACATT
TGGAGAATTTGGCATAAAGCCTTTTCTCCCTTAACAATTCCAATACAATTCTCAAATTCTCCTCATGTTCCTTCATGCTC
TTTGAGTATATCAGTATATCATCAAAACGTACAACAACAAAGAGGTCCAGCTATGGATTAAAAATTCCATTCATCAGGCT
CATGAAAGCAACAGGTGTAATTTGTAAGTCCAAAAGACATTACTAAGATTTCATAATTCCCACACCTGGTTCGAAAAGTA
GTCTTTGGCACATATGTTGCTCGTATTTTCAATGGATGATAAGGAGACCTCAAATCAAATTTAGATAAGACACAACCACC
TTGTAACTGATCAAAAAAGTCATCAAAGTGAGGAATGGGGTACTTGTTCTTAATAGTTACCTTATTCAGCTGTCTGTAGT
CTATGCACATCCGGAAACTACCATCCTTCTTCTTCACAAATAAAACTGGAGCACCCCAAGGAGAGGCACTGGGTCTAATT
AAATATTTACCTAACAACACCTGAAGTTGGGCCTTCAACTCCCTTAACTCGGCTGGGGCCATTCTGTAAAGTGGAATTGA
AATTGGACGAGTCCCCGGCTCTAGGTCAATATAAAAATCAATATCCCTATCTGGTGGCATACCAAGTAGGTCTACAGGAA
AAACATCCACAAACTCACGGACTATCGAAACTGACTCGATCGAAGGCACATTAGAAGTATCATCCCTGAGATGTGCCAAG
AAAGTTGAACAACCCTTACTCACCAACATCTTAGCATAAAGAAAAGAGATAATACAAACTGGGGTGGGAATAAAGTCACC
CTCCCACACTAGCGGATTTATCCTAGGCATGGCCAAGGTCACAATCTTAGAATTACAATCTAAGATAGCAAAATTTGGAG
AAAGCCAAGTCATACACATAATTATATCAAAATCAACCATGTCTAGAATAATTACATCTACATAAGTTTTGCTCCCCACT
AAAGTCACAAGGTAAGACCTATACACCTTCTCAACTAACAAAGACTCACCAACATGAGTAGAGATATGAATAGGCATGTC
AAGCAAATCACAATGAAAATCTAGTCCATTAGCTAACGAGGAAGTTACATAAGGAAATGTGGATCCAGGATCAAACAATA
CAGAAGCCATGCGATCACAGACCAGAAGAGTACCTGTGATAACAAGTCAGATGTCTCAACCTCTAGCTTCCCGGGGAAAG
CATAACAATGGGATCTGTCAGCTATCTGTCAATTACCCCTGTTGAGCTATGCTCCAGTTGTTCCAACCTACCCACCACCT
TGGACAAATTGGCGACCACCATGAACTTGGCCACCACGTCCTCCAAAATGATGGACTCTACCATAACCGCCCCTACCTCT
AACTGCTGGGGATCAGCAACTTTGATCATACCGAGCCTAACTCTACCTTGGGAAATATTTCCTTATATGCCTAGCCTCAC
CATATCTATAACAAGTCTTGGAGTCGATAGTAGGCGTAACACCTTAGAATCTGGTAGATTAAGCAAGGAACCTAGGGAGA
GGGCATAAGCCAAAGATTGAGCCTGGGCACCCTTCACGAAGGCCCAGACAAGTCGTGAAGGGCACCACGAGGCATGGTGT
GGCTCGTGAAGGCTCAGTGTGCCAAGCCAAATAAGTATACCTTCCTACGAGCACCTAGACAGCTTGTGGTGGGCATCACG
ACACATGGTGAAGCCCATGAAGGGGAGGCACTAGCTACCCTAAAAGTTGACCCTCCACAAGAGCCACTTGACGACTTGTG
AGAGGCTTAACGGCTCATGGAGTGGGTCGTGAAGGAGGGGGGTTTGGGGAAGTTGTCCAAGCCACTAGTCAAGGACCACG
GCTGTCACCATGGCCCGTTTAGTCCTTGACGACTCATGAGGGGTGGCGTGTGGGGGAGCAGTCAGTTGTAAGTTTAGGGG
CTTTTGAGTCTTTTCTAGATTTCTTTAAAATAATACTATCTCATTTTACCCATGCCTAGAAGCTCTATATAAGTGATTTT
AACCCCAAATTCATCCCATTCATGTCAATATCTTAAAATATAAAAGAAGATCAAGTTCTTCCACTCTCAAATATTTCTCT
CTCTAGAAACTTGAAGAATAAGAAGGGTTCAATCTAGGGTTTCAAGGCAAGCCTCCATTTCCACCACTGAAGGCAAGCTT
TTGGCATTAAGATATGATAGTTTTCATCCATGGATTCCTTTCATCCACAGAGTTTCCAAATTTTCCTATTTTTAAAGTAG
AAATCCCCAATTAAGTTAGGGTTTTCTTCAGTTACCATGGGTTCTCTTCAATGTTGATTTAAGTGATTGAATTATGATCT
CTTATGCATGAATTGATGCAATACTGTGATTTTTATGATAATTCCCCATTAACCCATCGGAATTTGATGTTTTCCAATTA
TGATGATATAATGTGGGTTTTGGATTCTGAAAGAAGATTTTATGAAATCAAGCATGAACTGATAGAATTATATGATTTTA
TGATAACTTTCTATGAGCCCATATCTAACCCATGATTTCTAGATGTAGATGTATGAAAGTGGGTTTGGAACTATGAAAGG
TGAATTATGAAAGTTAGCATGTTCTTATGAGAATTATGTATATGTTTTGAGGATACTTTGAGAGTGAAGTATCAATGATG
ATGTTGTTGTTATTGAAAGGATTTGTCATATACACACCTATGCATGATCATGAAAGGTTTTTTCACATAATAAGGGTTCC
TAAGGTTGAAAGGCTATTCTCATCTAAAATGAACCAATGATTAAGGAATTAAGCTAATGATGAGGCAATAGGCGATTAAC
CATGCTCTCTAATTGAATGACAAGAGGCGATTACCCATGTAATGTGACGTAAGGACAAGCGGCGATTACCCATGTTCCTT
TAAGGACAAGAGGCGATTACCCATGTTCCTTTAAGAGCTAATATGAATAGAATTAAGGACTATTCCGTGGAAGCTAAGCT
TAGCACCGAGTGGACTAGTGGTGATTATCCAAGTCTCATACCTATGTGCCCCATAGGATTGTCTAGATAGACATTAGCTA
GTGGATCCACAATAGCTAGAAGTTCATGGTCTTTCCTTGGCAAGTAGGACACCCCTTATCAGTGTGGGGTAGACAGTGGA
TTCCATGTTGATAGCTCGCATGGTCTTATACGTTGGTTAAGGCTTCTTCCCATAAATAAGCAAAGCTATGATGAACCAAG
GTTACTTCGTGGAAGTATCGTACGTATGTTTTAAGATGCAGTTTACTTGCATTGATCATGCTTTATGACTTATGGTTTCT
AAACTCTCAAGATGCATGTTTTAGCTTGATCATTGCTTACTTATGAAAATGTCGCTTTCTAGCATGTTTTAAATGTTTTA
TGCATGGCTATCATACTTGGTACATTGTTTTGTACTAATGCATACTCTTGCCTACATTTTCCCAAATATAGGGTCTGATA
TTCAGGGTTCTTAGTGTCCTTGCTAGAGATTGACTTTCGAGATTTCCGAGCTTGGTGAATTCTCATTCTTCGAGGATGGA
CTTTATTGATTTTAGTTCTTTCTTATTTTCAGTTTTGGACATGATGTATGGGATAAGCCCAATTTCACTATATTGTATTA
AATGGCTATTGAGACAAATGCTTAGACTTCCGCTTTGCTTTTATGAAAACTTTGGGACTTAAAATGTTGTTTTTATCTCA
TTTTTCTACTTCTTATGTTATAAATGCTAGGCGGCTTGTATGTGGCCTCTCACAGTCCTATATGCCGTGTTACATCTAAG
GTGTACCCCTGGGTCGTGATAGTAGGTCTCCATGAAGATAAAAAAGATTGAAGATAACCCCAAACTCAGAAAGAGGCTGA
TTGATCTGTAATGGACACTCAACAGAAACGTGTAATGAAAATTGCATAGGACGAAAAAGATAGCCCCTAGAACTCTGCCC
TCTGGAGTATGAACCACTGAAATCAACTCCCTTATAGAACTTCTTAAATGTTGACACCTTGGTGAAGTCATTTGGCTTAA
CCCCCTCTACTTCTATCACAAAGTCAACCACTTCCTGAAAAGCTTTTGCAGAAGCAGCTACCTGTAAAGCTGGAATCTAC
AAATCTGACCTCAATCCCTTCACAAAGCAGCGAATTCGCTCTTGTAGACTAAGGGAAATTGAGTGGCATACCTGGATAAT
GCACAAAATTTGGCCTCATAAGCTGCAACAAACATCTTTCCTTGCTCTATATTCAAGAACTCATCTCTCCTCCTGTCCCT
CAAAGTCTGGGGTATATACTTCTCCATAAGGAAGATAGAAAATGATGTGCAAGTCATATGTGGTGCCTTGGCTGGCCAAC
ACTCAACATGAGACCGCCACCACATTTTGGCATCCCCTTCAAACTGGGATGTCACAAACTCAACACCGAATCACTCCACT
ATGTCCTTCTTATGAAGTAGCTCATGACAATGAACAAGGAAATCATAAGCATTTTTAGATTTAGTACAGTTGAAGACTGG
AGGTCAAAACTTTAAGAACTTAATAAAGAGGTCATGATGGTCACTAGTCATTATAGGCCTTGTAGTCAATCGAGGAAACA
TACATGTTTCCAAGGACACATCCATGCGGGGATCCATAACAGCTGTATGTTGTACTCCCTGAACCTGATTCTAGTGCAGG
TTTGGTGCCTTCTGCATGCCTCAAAGCACAGTTAGAAGCTACGTGAGGGTTGCTCAAAGGTCTAGAGCCATAACTGGTCT
GGGTGGAGGCTGGGTTGTTCCTGGCCCTATCGATTAATCTAGAACACTAGCTACTGGAGAGTCCACTGTTGTCTTCGAAC
CCCGCTCCCTATCTGGGGATGTTCTTGCATCCCTATGTGGTAGGAGAGATCTACCCCTACCTCGAGATGCTATACCGTAT
GACCTATCCTCCGAAACTTGTGAAACAAGTGAGATTTCAAGAAACTAAAATCACAGACGCTGCACGAAAATAATACAAAA
GAGAAGGATTTTTAAAGACACCTTGTATCCCCCTAAAGATAGAATATGTACGTCTTCATACTGATTTGTATAATTCTACT
ATGTATTAGCTCCATACAAGTTTGACCAGTGAATTTGGGGCTCTGATACTAATTTGTTTGGCCCGATTTCTTGAGTCATG
AGGGCACCTTTTATAACCCAGTAGTAGGTAAGCCAATTTGTACCCATAACGACAAGTAATGACTATTAGGGTAGAACTAG
ATAGAAATAACACTAGCAATAAAATAAAACAAAAATAGAAGCAAACAAAAATCTATATAGAATAGAATCCCTCCTAGAAC
CTGAAAGTAATGAGTACAAAGCTGTCTAATATGAACGAATACAAGTCCCAATAGTGGACCATAAAAATTCATCTCATAGC
AAAAAACTAGCTAAATATATATACAAAATTATATAGGCTGATCCACGACGCCAGGAGCTCACCCTCGTCTTCGATACCCA
AATGCTACAAAATATGGCAGAACGATCACTATTGGTAGATAGTACTAGGATTTGCATCATGAAAATAATGCATCGTATAG
AATGAGTACCAAAACAAAGGTACTCAATAGGCATCGAAGGGTGACTAAGCAAGAATGGTAAAAATAATATGAAAAGATAG
ATCTAGACACAAACACAGGTCAAAGCGGATATGAAAAAAAGCACAGGAGCATACAAAAAGTAAATCTAAGTAGACCTAAA
TAAACCTATCTGGACCCCATAAACCAAGAAGGTATGCTCGTTTGCAAATATGTGACGACCCGAGCCTACACTCCGAAAGT
GACACAACATACAAGACTCCGAAAAGTCTCATACAAGCCTCGCATCTTTGATAACATTCGATATAAGGAAAATAGTGCGA
AATTAAAACTTTTCTTTACAATCGAAAACATCTTTCCTAAAAGCAAGTGGAATTCTTTTCTATATTATGTCTCAAACCAT
CTAATACTTTGAATACAACTTTGGGACACAGCCCATACAAAAGCTGTAAACATAAAGTAAAAGACATAAAGGGAACATAG
TGGGTTTTGTCCTTGAAACTATGAGGACTCACCAAATCTTCATCTCCAAGCTCCTTAAAAACCTACTCTTCAAGTATAGA
ACATCAAATCTCCAAACCCTACACTTTGGTAGAAAATGAAGAAATATGGGTTAGCACATAAAGTACTAAGTATGATAGTT
ATGCAAAAACCATGCTTACAACGGACATTTTCTTTGGAAATCATGCTTTATGCCAATTTGAGAAAACTTCATGAACATAA
GCATAAGAGGCATAATATACAACATAACCAACATACAAGTGATTTCTTCACATTTAAACATAATCAACATACATGACATT
TCATTACATTAAGACTTCACCTCAAGTAACCCCACGCCATACCTTGTGCAATGTATGAATAGTGTGCCATACCACCATCT
ACACTAGATACCACATTAAGGCCACCAAAAGTGAACTTACCATTCATTCTTTCCATCTTCATACAATACTCATACATAAG
AGACATAAACATTACATAAGTCATATCAACACATTAGGAACAACATCTAGGACAACCCTAAGTCAAACTTGTGCAATGTA
TGAGTAACATCCCATACTACTACTCACACTAAGTACTCCTTTGGAGCCACCATAGACAAGGTACATTCATACTCAATAAG
TCATGACAAGGAAGTAACTCATAATACAATCCAACCATAGCATGCATCATTACATTTAGACATTTAAGTCAACATTTTTC
ATTAGCTTCATTAAGAGCACTTTAATTCATTAGTGATTAAGACCTTAGAGAACTCACTATGATCCTCTCAAAGCCTACTC
GTGCAATGCATGTATAGCATCCCATACTACCACCTACACTTCATAGAACTTCTCAAGAAACCATAATGCACATCTGACAT
GATGGGAATAGGCATTAACTGACATAGACCATGAGAGCTAACCATGGAATCTGGTGTCATATCGCCCCACACCATAAAGA
GGTGGTCTACTTGCCTAAGGTAGGACCGGTAACATTTTAACTTGGATGGAATCTACTAGTTAATATCCTATGTGGGCACA
TAGTTATGAGATAAGACTGATGTTCATTGAAATTCGGCCTAACGTAGGGAGAAATTCCATCTTACCATATCCACTCGGTG
CTTAGAATCTATTCCCATAGAGTATTTTATTCACATTAACATTATTGTACTTGAGAGGGCAACCAATAATTAGGCCTACC
AAGCCAAAGTACATTACACAAGAAAGGGACACCACATTTAGGTCTACCGACTCAAGGTACATTAAGGATAGCTCATTGAC
TTGCCAAGAAGGGTGCCATAAACATAGACTCTACCGATACAAGGTTCATCATTTCACACATGAAAGGGCTACCAACACTA
GGTCTACCGATTCAAGGTTTATCATCACATTAGTTTCTAGACTCATTATGAAGGGCTACCAACACTAGGTCTACCGGTTC
ATGTCATTGCCTAGAATACTTCATCATTCATTTTTGAAAAGAATGTCATTGGCCTATCGATTCATATTTATCAAGTCTAG
ACACATTCATTAGTAATTTATGAAAGGAATGCTATAGGCCTATCGATTCATATTCATTAGTCAAGACATATTCATTACAC
AAGAGAGGATGCCTAAACCTACCAACTCAAGATTCAACAATCAACAATACTTTCATTCATTCAAGAAGAGGATGCATAGG
CCTACCAATTCAAGATACTTCATTCATGATCACATTCCCCAATACAAGAAAATGATGCCTAAGCCTACCAATTCAAGACA
CATCATTCAACATTACATTCATATACCCAAGAAGAGGTTGCCTAAGCCAACCAATTCAAGTTACATCAATTCACATTACT
TTCATTTATGCAAGAATGGGATGCCTAAGCCTACCATTTCAACATATAGTATAATATTATAGAAACCCTTCACATTCTAT
CATCATCATTCATGAGTGTTAATTGATAATATAATTTCAGTAATAACACACTTACATTCTAAACATGATCATTATAGTTT
CATTGAGATCATACACATATACTTCACATCATACTCATACCTTAACCTTCATACCTTGCCTTTCAAGGCCATGGATCACA
TTCACCCACACACCTTAAATTAATACAATTAGGCAAGATTAATAACATAATTTCAACATTCTATGTCCATGTAAACATAA
ACAATTCTCATACTTCATCACCAATCAATTCCCAATCACAAATCACAACTTAGGATTTTGGGGAAAAACATGGGTTCATA
GAAGAAATCATCTTAATTCACCATTAAAACATTAATTAAACTATGATTCATCACTTAAATGCCTTTTGAAAATATTTGGA
ATTGAACCATGCATAGATAGGTCACGGTGAAACGAGCTGTTTATCATTACGATAGGTATCAAGTGGAGTTGCAGTGATGT
ATGCAGTTGAGGCATCCTAACAGACCGGTAGACTTGAACCTTGTTCCTACATGACCTGATCAATTCGATCAGGCACTCGC
CATCTATTTTTACTGTTCAAATCTTTGACAAAATGAAAAAACTATTGTTCAACTATTTGACAACATGAAAAAATCGAAAG
CTCTACCCTCCCTCTCTATCTATCCAAGGGATGGAAGGGCAGAGGCCTTTAGTGTCCCATCCCATCAAGAATTGGGGCCT
CACAATCACTTGCCAATATGCTTTTCTCTCATGCCTTTCTTCGTTCATGGTTCGATATTCTGGTGTCCTAGGCATAGAGG
AACCACACCAATCCATCCCGAACTTGGTGGTTAAACTCTACTGCGGTGACGATACTGTAGGGGAGGTCTTATGGAAAAAT
AGCTCGACGCCAGAATGATAAAAAGCTTAACACCTCGAAAACTTGTAGACATGAAATCAACTTTGAAATTGGCTCCTTGA
ATGAAAATAAGTCAAGGATGAAGACTACCATACCTTTAATGGAGGAAATCCACGAAAATCCCTTGAAAAACTTGAAGTCT
TGACCTTGGAAGCTTGAATCCTTTACCTCCAATGGAGGTTTCTAGAAACAGAACTTTTGGAGTGGAGGGGAGGGGAGGTT
TCTAATTTGGGTTTTGAAATAATGAATTGAAAATAGAGTTTAATACTTTAAAAACCATTAAAATACTTTAAATAACCAAT
TAAAATTGTCCTCCAACTTAACTCAACTCAAAAGAAATTTACCAAAAGACCCCCACAACGGCTAAACCATAACAACTTTT
ACAGTGGCCAACCACGGACCCCCACCCACAGACTATGGGTGGGTCCACTGACCGTCCTATCCTAGCGTGTTTTGGATCAG
AGACATGCTCAATGGGGCCTTAACCTACAGAGGCCATCCACGGGGCGTGGATGGACTTACGGGGCGTGAACCCCCATCCG
TAAGTCAACCTCATTTTGACAAACTTCAAGTTTCTTTGGGGTCTTGGTGGTTAGGCTAAGGGTCCTCCTCAAGGAATCTT
AAGGTGGTCTTTGGGGAGTCGTACCTTGACGTTTAACCCCTAAACCCCTCAACCTAGCTCGGGGTATCACTTTACAACTC
ATAACCCAAAACTAAACTCAAAATGAAACTCATTAACAGTATTAAAAACACTAGATTTAGCGACATAAAATTTTTGTAGC
TAAACAAAAAAATTTTTTGCTAAAACCACTTAGCGATGAATCAACGACTAATTTTGCTTAGCTATGAGAAAAATAGTGAC
AGAGTAGCGATGAAGTTCGTAGCTAAATAAACTATTTTTTAGTAGTGTAAGCTCTAGTTTTACCTACTAGATTTTAGGGT
CGTTACAAAATAAAAAAGAACCGAACTGACCCCCATAAGCTTGATAGATAAACTGAATAACCAAGACTACAAGAGTAAGG
TGTCTCAAATCTAGATCTGACAAGTGTACTCTCACAACGATCAAACTACTCTTTAGAAGAAATTCAAAACGTAAGTGGTA
CTCGTCAATAAAAATTACCTAACTAAGAGTCTGGGTTAAAACCCAGAGAGAGTAGTATGAGGTTAAGAATTCAATGAGTG
AATTAAAATATAACAAATTATAATGTAGAAACTAACACAAATTGGTGGATGATTCCACCAATTTTAATCAAAAGAGTTTA
AACTCACCAATTGACAACACACTTTAAATAAACGAAGATTGAATAGATTGAGTTAACTCTAGGGGCGTAGGGATTGGACA
TTGATATCACAAAGGGGTAATCATATATTGCTCAACAAAGCTAAACTATCATGAATAAGTTGGGTCATCTTCAATAATGT
TAATCTTCCGACGAGCTCATAACATTAATTCATAAAATCTCCTTTCGGTCTCATATATGTGATTTACAATTCAACCCATT
TCCTCACAATTACAACTTGATACAACTAATTTGCAGCCATTGAACTAATTACCCACTTGAATTGGTCTTTTTCAAGCACC
AATTTAAGATCTAAGCTAAGATTCAGTTGGCCACCCTAATCCATAAATTAATCACATGGTAACAACTCAAATTCATCATA
TAAAGTAGTAGAATTGAGCAATACAAGATACCGACCAAGTTAAATCGACATCCAAGACCATAATCACACTCCTAGAGATT
GGGGTTTTAGACACCCATCACAAAAAGTAAAGTTATACCTCTCATGATAGAAACCATGAGTGCAGTGAATTTAAGAAATT
TAGACTCATAACGGGTGATTCCTAATTATGTGTAGGTCTGAAGGTCAATTCTTTAGTGTGGAACGAGTTTTAGGGATGAA
TTAGGTTCATAAGAATCCTCTAGCACAAAGTTGAGTGGAAAGTTTCCTTACTAATTGAGTTTCTATGCAAGATTTTACTT
GGGTCAATTTCAAACAAATATATCTCTTAGAATATGGATATTTATGTGTCCCATTACCCATAAAATTGAAGGTCTTTCAA
TTTTCTGTCATGATCTGAGCCTACACCATGGACATGGTCGGCACTTGAGAACCATTGTTGATCCCCAAGTGAACCCTCAT
CCTGGCTAACTACAAGCGAAAGACTAACTCAAGTATACACAAACATCAAACTGAAATAAAGGATAGATCAATAGTAACTT
TAAATCACAAAACTCTCCAAATATACCAAGTATGAACATAAGTTTTAAATAAAACATCTGAAACTGAAAGATTCTCCAAA
ACTACCTATCTATGAAGCCTCTACTATACAAAGATGGGTGTCGGGACAAGACCCACAATTGCTCAAAAGAACTACTACTA
ACAACTCATAAACTGGAGTACTCTGAAAGGAAGGAGGTCTCACTCATAAGAAGACGAGCGGATGATGTGATCTCAACAGA
CTCTTATTGAGGGTACTAAGAACATGTATCTGTATCATTAAAAGATGTAGGTTGAATGACATCATTACATTAAATGTACG
AGTATGTAATATAGTTGAATAACAAATAACTAAAAGAAAAGACTGCAATAGATAACAATGTACTCAAGATGAATGTAAAG
AAATAAATGAGTTAAATCATTTAAAGTTTTACAAAATACTTTCTCATCTCTGAATTCAACATAATAAGTGATATATAAAA
ATACACTTTAACTCTATTGGGAGATTCTCTAACCGACAACCATCACTATGAGCTACATGATGATACAACGTCTTGCCCAC
GCTGCCAAAATTGTCCTATACCTTGCCGGGATATAGGACACCTCAACTAAGTGGATCCACTAAGCTTTGCCCGAAGTCAC
TTAGGATTCATCTAAAAAGTATGATCATGTACTTATGTTGGCATACATGGTTTATGAGGAATGTGAGTTGTCTGAACTCA
TTCTCATATCGGTGCTCAATACTACTCCCAATAATATATACTCAGGCTCCATGTTTAAAAACATACGCTTCCTCTGGTTT
TAGATAATTGTTCAAACTATCCTCTTAAAAGAGGTAACTGCTCTTGAAATATCTTTGAGCTCATAACTCATTTATAAATC
AAAGTTTCTCTTTTATCAATGTAAAACTGATACCTTTGGAAATACTTAGTTCCCTTATACTCTTACTCAATTCATACATG
AAAACTCTTTCTAGAAAATATTTCAAAATCATATTGTAATATGATCATTGATGAATTGGGAAGTCATACTGCATAAACAT
TGATGACATATATAGATACCATACTACTTAAATAGTGATGGCATACTCGATTGTCATACTAATCATGTTTTAGAAAACAC
TTTTTTCTCAAAACTCATCTTTACTTCCTTAAAAACTTAGTTTGAAACTCTATTGTTGGCTTTAAAAAGCTTCTCAAGAT
TTATATCTCAACTCATAGGGTTCATGTGGAATTATGAACATGAACGACTCAACTAAGATATTTTAATAGCAATAAGGAAA
CTCAGTACTCAGAACTCGAGAACTCAGAACTCAACAACACTAATCATATCAAAAATACTCAATTCATAAGGTTCATGTTG
AAATATAGACATGAACGAATCAATTCAAACTCTTAATGCATAACATATAGCAATTCAATAATTAGGAATAGAATTTCAGA
AAGAAACATGTACTCAAGAACTAAAAATCAACTTATCTCAAGAATACTCAAATTTAGGAATAGAATCCTAGATTACTCTT
TTACTTATTTGAAAGTAAATGTAGTGCGTGAGGATGAACTAGTCCAACACTATGATAGCCTTAAAAACCTAAAAGAACAA
GGTTCTTGAAGAATCTTGAAAAAAGAACTTGTATAGAAGCCTTGAAACTCTAGCTTGAAAAAGAACAATCAAGAAAACCT
TTCTTGAGATTCTTGAATTAGTTTCTTGAAATCTCTATGGCCAAGAATTATGATTTTAATTAGTGATTCATAATTGTATG
GAGGAATTTGAGTTGGAAAGAATGAAGTTCTTGGAGAAAAACTTACCTTGAAGAAGAATCTTGAATGGATTCTTCTACTT
TGATTTTTCCTTAGGGTTTTGCCTTAGGGTTTGAGAGAGAATAGAACGATGAATTAAGTGATGAAAATCTGATTTTTTTG
GGTCTTTAATTATTCAAGAAATTTGTTTAGGGTTTTCTTAGAGGTAAAGAGACAAAAAGAACCTTTTTAATGTTTTCCCG
TCGGCTAAGTCGTCACTGCACTATATCAGATTACTAAAATGGTCATAAGTTTTTACTCAAAACTCGGATTGACGTGAAAT
TTGTGGCGTTGGAAATAAGATTCAAATACCTTTAATTTTATAGGTTATGGGCCATGTAACTATTTATATTCTAAGAGATA
TGGGCATTTAAAGTTGACCCAAGTAAAATCTTACACCAAAACTTAATCGTTAAGGAAACTTTAACTGAACTTTGTGCTAG
GAGTTTTTAGTGACCTTAATTGATATCCAAAATCATTCCCAAACTAAAGAATTTACCTTTAAATATATGAGCGTTTTAAG
AATAACCTGATAAGACCTTATATGCATATACAGAATAGTTCAGGCCTTAGCTTATAAATTTTTGGGGTGTTACATTTTCT
TTCCAATGCCTTTGACCATTCATAAATCCAAGTTATGTGCTAAAAGTTATGTCTATACCATGCACCATTGGTATGCTTCA
ATTTGCTAAAGCTTTGTGTGATTTGGGGGCAAGTATAAATTTAATGCCTTATGGAATCTTTAAACAACTTGGGTTGGGTG
AACCAAAACCCACAACAATGCGGCTTCTTATGGCGGACCGCTCGATCAAACACCCCATTGGGATACTCTATGACATATTG
GTGAAGGTTGATCGATTTATCTTTTTGGCCGATTTGATTATTCTCGATTATGAGATTGATGTTGAAGTTCCCATTATTTT
GGGAAGACCAGTTTTAGCAACCGGAGAGCGCTAGTGGATGTTGAAAGTGGGGAGTTAAAGTTCCGGGTAAACAAAGATGA
GGTCACCTTCAGTGTGTGAAAATCAATGAAACAATCGAGTGATATTCATGTAGTTTCAACGATTGATGTGATCGATGAAG
CAGTGGCTAGTGTGAGTGAATTGAATGGTATGCGTGAACCTCTTGAGGTTGTTCTTTCAAAATTTGATGAGATTGAAGTT
CAAGGGTATGATGAAGTGGTAGCTTCTCTATAGAGATTAGGTGAATACTTGAGGAATCCTTTAAAGCTAGATATTGATCA
AAAGAATCTAGAAAATCCTCCCACCAAACCATCCACGGAGGAACCACCTAAGCTTGAGTTGAAAGTACTCCCCGCTCATC
TTCGATATGCATTTTTGGGGGAAAATAACACTTTACACGTCTTCATTGAAGCTGACTTACTTGAGCGGCAAGTGAACTTG
CTTCTTGGGATGTTGAGAGGTACATGAAGGCTATAGGATGGACTATCATTGATATAGTAGGTATTCCACCCGGTATTTGC
ACTCACAAGATTCAACTTGATAGTGAGTGCAAGCCTAGTGTCGAACATCAAAGAAGATCGAACCCACCGATGCAAGAAGT
GGTTAAATAGGAGGTAATCAAGTGGCTAGATGCAGGTGTGATTTACCTTATCACGGATAGAAAATGGGTGAGTCCGGTGC
AATGTATGCCTAAGAAAAGAGGCATCACGGTAGTCCCGAATGAGAAAAGGGAACAACTTATTTCCATGAGACCTGGTAAC
CAGATGGAGAGTATGCATGGACTACCGAAAGCTAAATTCATGGACAGAAAAAAATCACTTTCCCATGCCTTTTATGGATC
AAATGCTCGATTGGCTTTCGGAGTGTGGATGGTATTGCTTCTTGGATGGTTATTCCGGGTATAATCAAATCTTTATTACT
TGACGTGGTTTGGAGACATCCTAGAACAATTCTAAACCTTGTGCTCTGATTACCAAGTTTGTCACGACCCAGGGGTACCC
CTGAATGTAACATGGCATACAATACCCCGAGAGGCCTCATATAAGCCACTTAGGATTCATAGTAAATATAATAGAAAATA
AACAAGATTTTAAACCATTTCAAACATAACCAAAGTTTTATAAAACGAAGCGGAACTATAATATACTTGTCTTAAAAACC
ATCTAATACAATAGAATTTTGGGACACAACCCATAAAATAATGGTCAATACTAAATTGAAAAGTACTTAAGAGAAATGGT
GACCAAATCCTCGCATGCTATGAGGACTCGCCAATCTTTAACTTTGCCTCTACTATGGATCCTAGCCACGAGGATGAGAT
TCGGGAATGCCGGACCCTACATTTGGATAAGAAATGTAGGCAATAGTATGCGTTAGTATAAAAATGTACTAAATATGATA
ACTTGCAAAAACATAACATAAGAGTTAGACAACATAAGTCACAAAGCATAATCAATGCACATAATAGGTCATTTCACATA
TAAGGAATTCTTCTTGAAGTTACCTCAATTCATACTTTAGCCAAGACATGGGTAATCCGCCACTAGTCTTACTCATCATG
GAAAGAAAATTCAAACAACAATCCAAGCTTATCACCTATCATAACATATTATAGCTTATCTTTTAAAAACATGGGGAATC
ACCTCTTCCCTTACTATAAAGGAACATGGGTAATCACCTCTAGCTCTTCTTACCTTAGGATCATAGGTAGTCGCCTCTTA
TCACTCTTACTATAGGATCATGGGTAATCGTATCTTGTCCAATATACTTTAGGATCATGGGTACTCGCCTCTAGTCCTTT
CATCATGTGACATGGGTATTCACCTCTTGTCTTTCTATCAAGTGACATGGGTACTCGCCTTTTGTCTTTCACTTAGGATC
ATGGGTATTCGCCTCTAGTCCGACTCTAAAGAATATGGGTAATCGTCTCATATACGTCTCATTAGAGGTCATGGGTAATC
ACCTCTAGCCTCATCACATTCATAGTTCGTAAGCTTATATTCATTTTAGGTGAGCAACCCTTTCAACATAGAATCATTCA
ATGTGAGAAAGCCTTTCACATTCATGCATAAGTAAATCACGTGGAAAATATCCCTTCCAAAACAATTACATCAATAATAA
ATAATTCATAACATAATCATCACATATGCTTTAATCTCAAAGTAATTCATAATATACCTTATTTATCCTATAAGAACAGA
CATAAATCCATAAATTCTCTTTTCATGGATTAAAACCCATTTACATAAATTTCATCTTAGAAACATGAGCTAAGCATGGG
TACATGGAAATTCATTATGAAAAAGATAGAATCCTCTCAATTCATGCATAAACAATCATAATTCAATCAATTGGATCGAC
ATTCATAAAGACCCACAACTTAGAAGAAAACCCTAAATCAAATTGGGGAATTTCTACTTTCAATTGGGGAACTTAGGGAC
TCCATGGATGCAAGGATCTCATGGATGAATAAAGCTATCATACCTTGCTATCAAATCCCAAAATCTTGTGATGAATGGAG
GCTTGACCTTGAACCTTAGCTTGAATCTTCTTCATCTTCAAGTTCAAGAGAGAGAAATATCTTGGAGAGGAGACTTATTC
TTCTTTTACAAATTTGAGAGAGCGATTTCTATTGAGGGAAATTTCGGGTTAAAATGTTTATATAGTGGTCTTAGAAATAG
ACAAAACCACGTAGTATAGGGATAAAATAATTTGAAAAAGACCCAACTACCCTAAAAATTATTATCGACTGCTGACGGAC
GGACCATGAACGACGGTCCAACCTGCTGGTCCGTTGTTCATGGTTAGAAACATAAATTTGGGTTCATGGCCCATAGACCC
TCAACCACGGACCGTGGTCTGACCGACGGTCTGTTGGTCAGGCCGTGGTTTCTGATCCCTTAATTTCTTTTAGGTGCCCA
ATCAATGGACCACACCTACGGTCTGTGGTACCACCTATGGGCCGTTGTTGGCCTCTCTCGACTGGCACCTGAAAACTTTG
AAACTTGCTATATTGTCAATTCGAGGTGTTACACCTTGGTTTATTATTGTGCAAAGTAGTCTTAATTGACTTAGAGACCA
TGTAAGCTATAACATGGAATCCGGTGTACTCCTCCCACACTAAAAATAGAGTGTCCTACTTGCCAAGGTAGGACCATGAC
CTTCTAGCTTACAGGGATCCACTAGATAATGTCTATCTAAGACCATCATCCTATGGGGGCACATAGGTATGGAATGCCCG
TATGTTATGCTCTCCCTTTTGTGCTAGTCTACCGATGTGGCATACCCAATGTGACTAATTTATCTGTATACTATGCCCCT
CTGTTCTTATTTACTTGAGTTTTGAACATTTTGGGAAAAAATTTCCTTGTATGATTATGTATCGAAGATTTTGACTAGAA
AAGGTTGGGTATATATGTAAATTTTATGACAACCATAGTGTGAAAACACTGCAACCTTGACATATTTGGAAAAACTTGGA
CTAGCCAACCACGGGCCTACCTACAGACAGTGTGTTAGACCATGGGCCATTGGTGGCTCCGTGTGTGCTTGCACCAGTTT
TTTGGAAAACTAAAATTTTCCTTTTTTTAAAATCCGAGGTGTTACACCAGGGTAAGCTTTTCGTTCTCCCGAGATGACGT
CGATGTGGTGAGTGAGAGAAAATTTGGTTGCTGGAGCTAAAGGGAGAAGGAAATGGGGTTATTTTGGTCTGTTGGAAGCT
GGATTTTTTATAGTTGGTGGTTGTTTGGTGGGGAAGATGGTTATGATTCACCGGCAGTGATGGAGACCAATGATTTATTT
TAATTATTTTATCTTTTCTTTTACCCCCAATTGTGATCATTATCAACTACCATTTTTTTTGTGGCTAAGTAAGACTTGCA
TAGAAAACAAATTATATTTATATAATACAGTGGACTCAAACGCGGTCTCAAGATCGCAACCCAAAATCATTGAATACAAA
ATATCTATGTATCAATATATTTTTAGAATATGTTAAAAATACAAAAAATATAACTATTACCAAAATTTTATCAATTAAAC
GAAAAAACATATGCAATTTAAGAAAGAATAGTGATTTAATCAAATAGAGACAATATTCTGAACATATTCAATTGACTGTG
ACAAAAAATAATGTAATCAAAATTCATTGATAAAGTTTTATAATATTGAGAAATATGGATAAGTATAGATAAATTTATTT
AAAATTACAAAACTGTGTGTTTGAACTATTTAATGAATAAAACTTAAAGGTATAATTTTTTGAAAATGCTAGGCCAAAAT
TGGGTGTCAATAGTGTGTTCCTGAGGGTATCCCCCATGAAAGGCGTGATGAGATTCGAGAGGAGGGTCAAGCTTAGCCCA
GGTTTATTAGCCCCTATGAGATTCTGATGCGGGTAGCAGAAGTGGCTTCTGCAGTAGTCTTACCTCTAAATCTTTAGCGT
GTTCATTTGGTGTTATATGTCTCTATGTGGAGGTGGTATGTTCTCGACAAGTCTCACGTTCTTCAGTGGGATTCAATGTA
GCTTGATGAGTCCTTGAGTTTTGAGGAGGAGCTTGTGGCTATTCTAGATAGGCAGGTTAGGTAGTTGCGATCTAAGGAGA
TGGTTTAGTAGAGGCATCGTCCGGTTGATGAGGCTACTTGGGAGGCTGAGCTTGATATGCGGGCCTAATAACCTTATTTT
TTCAAGCTTTAGAACTGACTTTATCTTAATTTTGCCGACGAAAGTCCTTCCAGTCGTATCTTAAGATGCAATCCAAGAGA
AAATTCACAGTTAGAAAACTGCATAGGAAGACTCGCCGAACCGATCGGTGAGTCACTGAACATATTCTACGAGCCAAGTT
GGGCTGACTGAAAATTCAAAAATAAATTCTTTCAAAAATAAGCACAAGTCACGATCTCTAGGGCCATTTGGTGAATCGTT
GACACTATTTGGTGAACTAAAAGTGACTCGCTGAAAGTTACAACATATTTTCAAAAAATTTAGGCACAGAAGAGTGATCA
AAAGGGACTTTCTGCGAGTCACTGAGTGAACTCAACGAGCTCAGGTGTATTACCAAAAGTTACAGAACTCAGACCACAAA
AATAGAGAATAAAAAGGTGATCTAGGGGTCTTTATGAGAACTGCCAAACCACTCGGCGAGCTTGACCCAGCTCGCCGAAT
AGTCCAATCTGCCAAATTCTTACCCCGACCTTCAAAATCTAACCCGCATCCCATGAAAACAAAATTAAACTATCATTCTA
TGCAATTAGGCTCAAACCCATACTACCCATACCCTCGAGGTACTCAGACTTTCCCTGATTTGGCCAAAATTGGCCAATCG
CTGTCTTTTGCCCTTAAGAATGACATCACCCACTCTGTTATTGGGAAAATCAGTCAATTGGCACAATCGGGGTTACTCAG
ACTTTACCCCCACTAGACTCAACAATCATATCAACACAACCCACATGATTAAACATGCTAAAACACCGAATTACACAATT
TAAAGCCAATTAACATGAATTAAAACCAAATATGGGTAGGCATTATCAACACACATTCAACAAATCAAAATTATGCAATG
AGAACAACCACACAATGATCATATATTCGATTTTACTAAAGTGTAAAGACGGGGTTCAGATAACCAACCTCAGACGTAGA
AGATTTGAAAAGCTAGGCAAGCAAACAATCCAAAAATCCTCCCCCGAGATATCGATCCCACACAAAAATCAAGAAAAATA
CTATGAAATAAAGAAGATATGAGGTTGCAAAAGTTTGGAAGTCAAAAAATATGAAATCAGGGAGATCTTTGCGTTAAAAA
ATAGTTTGGCTCACCTTTTGCTTATTTTCCCAAAAATTCAAGTTTTGAACTTACACATTCAACAATTGTTATTCAAACAC
AATATTAAAGACATAAAAAACATGGGTTGCCTCCTAAGAACTGCCTTATTTAACGTCATGGCACGATGAAGATACCCATT
AAAGGTTCATTCTTGAGATTGGCCATGGTGTCACTTAGTAACCCTCCTTTTGGCCTTGGATTAAAATGAGTCGATATTTG
ACAAGTTTATATCTTCAGCTATTTAATGCACACCGAGAAAGAAGTAACCATCTGATTGAGAGTTGTGACGTCATCCATCA
TTTCTTTCAAAACTTTGTCCGACCCTTCCACTTTGTTGAGAATGGGTGAAAGCTATCTTCAATGCGGAAATTTTCCGGGT
CAACCCTTCGTTCTTTTGGCTTTTACCACTCATAGGTAGGTACATATATCTCCTTCCAATTGGTTCCACGATCACGTTAT
TCCCTATCATAGTCTCTCTAACCGTCATCATGCTCTCTATTCCAACCTTGATTCCCGCCCGGCGTTGGATAGTTCGGACG
GAAACCACCACCTTGATTTTCAAGGAAAATCACTTACTCATTTAATAAGAGCCTCAAAGTGTGCATCATCGGGGTTCACA
ACACTAACACCAATAACATTCACATCCTTAGGACCACTACCCATGACATGTTTAGACAAAAGATCAATTTGGGTCATCAT
CTTGGCCATGTTTTGATCTCGTTCTTAGTCCTTTTCATTTTGTTCTTTCGTAATCCTAAATTTCAAAGGAGACATTTAAT
CCTCTCTCGTGTACCATCCCGATTGATTTTGGTCATGCCATCAAGCAAAGTAGATGCAATTTCAAATGGTTGCTACATTA
TAGCTCCTCAGACAAGTTGGTCAGCCATACCTTTGTTAACCGAATCTAAACTTCGGTAGAAATGTTATACCAAGACGTTG
TTAGGGATTCCATGAGTTGGACATTGGAGCAGCAACTTCTGGAAACGTAGCCACGTCTCATGAATTGGATCACCATCCAA
GCATTTGAAGCCTTGAATATTGTCCCTCAATGAAATCATCCTCGAAGGAGGAAATAACCTTAAGTAGAACGCTTCAATTA
GTTTATCCCAAGTGGTAATTGCATCCTAGGTAGGTCGGCTAACAACTTGGTAGCCTCTCCCATCAAAGAAAATGGGAACA
ATTGGAGTCGAACTGACTCTTGGGATATGTTATTGAAAGAGAAGGGACCAAAAACGTCCATAAAATTCTGAATATGGTAA
TGGGGATCCTCATGAGCCAAGACTCCCAATAATCCTTTCATTTGCAAGAGTTTCAACATGTGCTTGTCACGTGGAACCCT
GCATTTCTGTAACACCCCAGAAAAATGGTAGGTTAAACTAGAGCCTAAACGTAAGGTTGAAAGTCATGAAATGACTCCCT
GAATTTTAATAAGTCATTTAAGGTTGCAATAAAGTTATTTGAGTCAAGATCAAGGGACAAGTGCAAAGGGAAAGGGGCCA
AGCTAAGGCCAAAGGCCAAGGGTGCCCCTAGCTAGGAGCATACTGCCCCACCTTCACGAGAGGGACAACGGATCGTTGTC
CACTCCACGACTCCTGAAGGTCGCCGTGAAGTTCCCTTGGCTTGGGAAAATTGACCACCCAAAACCTTAGCCACTTCCTC
AAACTTCACGGAAGGGACCACGGCTCATGGTCTTGACCAAGGCTCGTAGAGCGCTTCGTGAAGGAGACTTGGGCATGGGG
GCTTGGGAGCATGAGGTAGCCTAGCTACTGCCTCACCCCTCATGAGCAGGACCATGGGTTGTGGTCCACTTCACGGCTCG
TGATGATGCGTTGGACAAATGAACCTTGTGCTCCAAAAACATGGCCACTACCTCACCTTCACGGGTAGGACCACGGGTCG
TGGTCCACACCATGGCTCGTGAAGGTGGCCCGTGGTCTTTAATGAGGAGAGTTAAATTAGGGTTAGTTGGGTCATTTCCC
TTTTAGTCCAATTAAAGTGGGGTGTTTTTGGTATTTTTAAGGAAAGTATATAAGTTGTTTTTAAAAGTCAAATTTCACAA
GACTAAGTCATTATTCACAAATACCCAAATCAAATCAAAAACTTCCTCTTCTCTCAATACGTCTCTCTCTAAACACAAAG
AAGAAGAAGAAATGAGACATTGAAGCTAGGGTTTGTGGATTCCAAAGGTTCTTCCCCAAATTTCTTGGAGTTTCTTAGTC
AAGGTATGGATGCTTTTCATCTTTATGTAGCTAGCACCCAAAGAACCCCTTCAAACTATGTTTTTAAGATTTCAAATTCC
CCAAACCTAAGGTTTTCAATCTATGACATGGGTCTCCTTCTAAAACATTTTCAATTGGTTATTTATGGTTGATTATGGTC
GGTTATGATGAATTATGGTTGGATTACTGGAATATTGATGTTTTATGATTAAAATCTCCCTTGGACCCATGATTTCCCCT
TCTTCCAAAATTGTGGACTATGGTGTGGCTTGATTGCTGATGGGAGCTTGACAATTGATTATGTTTACATTAATTTAGTT
GTTGAATCATGATATCCCTCTATATAATGTGGTAATTCTAGAAGTAAGGGTTGATCTTAATTCATAGCCTTGAAGGGAAA
CTTGTTAAGGTTTATACATGTTGATGAGGCTTGTATGTGAACTTGTGATTCACTTAGATAGTGATGATCCTATGACTATT
GTGTAATTGTGGTATTGATGCAAGATACTTCTTCCCTATACCCTTACACTTGATTATGCATGAAGTATGTATGTATGTTT
ATGATAAGCTTGTTGTGTTGATTGATAGGCCATTCTCATGAACACACTATGAATATAATGTGAAAGGTTTACTCACATGT
TGATGATTCTAAGGTTGAAAGGACATCCTCACCTAATGAATCTATGAGCTATTATGATGTATGTTGGTTTGAGTGCCTAG
TGCATTCTCTTATGACCATAAACTTAAGTAAAGACTAATATGAATTCTAGAGGGAATTATGCTTAGCACTGAGTGGAAAT
AAGTATGAGATGGGTTCCTTCATGCTAGTAATTGGGTTCCCAATATGGTTATCTCATGAGATGGAAACCTCCACGTTATT
AGTTAGGGTTTCTAGTAGAAATCTCCTTATCCCATAACTGTGTGCCCATATAGGTCTTTATCTAGTGGATCCACCTAAAA
GCTAAAATGTACGTTCTACCTTAGGCAAGTAGGACACCTCTTTTTGGTGTGGGGGTAGAACACTAGAGTCCATGTAGCTC
ACATGGTCTATGTCGGTTAAGGCTAGTTTCCCTATATGATACGAATACGAACTATGATAAGAACATGGACTTTAATTATG
ACTTCTTAAGAGGTACTACTTAGTATGAGTGGGGGTATGAGACTTCACTTATGCATTGCACAAGTAGAATGGTGAGGTTC
TCTTATGTTATGAAGACTTATGGATTATGTATGTAAGATATGTATGGATGTTAAGGTTGACTTTACTTGTTACAAGTTAT
GAACATGAATAACTCCTTAGTTATGTATATTAGTTATGAATGAGGTAAAAGTAAGATATATATGTTGTTGGTGACCTAAA
TGTGATACTTAGCATTTGGTAAGGTTATGGGATCTTACCTTTGCATTACACTAGTATGGCTTTGGGTTGCTTATATGTTG
GTTTGACTTATGTTTCTTCATAAATGTGCATAATGGCTTTTAAACTTGATAAAGGCATGATTTAAACTAAATGTCCCTTT
TATGCATGTTTCAATGATTTTTATGCATGGCTTCCATACTTTGTCCTTTATTTGTGCTAACCCATATTTTCTACATTTAC
TATGTGTGTAGGTTCTGGTCATTGAGACGTACTTCTTCTTTCAAGGGAAGGTTGGGTTGACTATTCCCTAAGCTTGGTGA
GTCCTTATGGTTCGAGGACAAGATGTTATTCTTTTCTAGCTTCTATTGTACTTTCTATTTTGAGACTTTATTGATGTAAA
GGGCTTTAACCATAATTGTACTCTCTATTGTACTAGATGGTGATTGAGACAATGTCTACATTCTTATTTTCGTTTATGAA
AAAGAAGTTGACTTCGATTGTAAAAGTTATACATTTTTTGCATCATTTCTATGTACTTATGTTCATGATTATGCTAAGGG
CTTGTATGAGACATTTCAGGGTCAAGTACGCCATGTTACGTCTAGGGGGTACCCCTAGGTATGTCTCATGAACCACATCT
AGTAGAGTCTTGTTCATAAGTGTGAAGCGCGCCACACTTATGAATGAGAGGCTATAAGATGTTTAGGAACTTTCACTTCT
TTCATTACTCTTTAGTCGTGCCATAGAATTCTAACTCTATGAAGTCATTTTCTTAACCCTTTTTTTGTGCATATAGTATA
TGACTACATGAAGGGCGACCACAAGAACGATGGAAGAGGAGATTGTGAATGAGGGAGTTCCGCCCCAAGGTCCCTAAGGT
CCTGAAGTTCCTCATGCTCGTAATGATGATGGGCTATGACAAATGTGGAAATAAGGACAAATCTCCAAACATTGACTCAT
GCTTTAACGACTCAAGTCACTAGGGATGCTAGAGTTCAAGTGAACCCCAGTGTAAGTACAACCGCTTCAATGATAAGGGA
TTTCACAAGAATGAATCCCCCTATGTTTTATGGCTCCAAAGTGGATGAAAACCCTCAAGGGTTTATTGATGAAGTGTTTA
AGGTGCTTGATTCTATGAGAGTGTCTCCATAACAGAAGGCGGAACTAGCCACCTACCAATTGAAGGACATGGCTCAAGTT
TGGTATGAGCAATGGAAGGATGAGAGACCCGTAAGAGCGGGCCCAGTAGATTGGGGATTGTTCAAAATGGCCTTATTTGA
TAGGTTATTTCCCTTAAAGTTGAGGGAACGAAATATACAAGAATTCATCAACCTTCACCAAGGAGGTATGAGTGTGAAGG
AAATTGTCTAAGTATGCTTCATCCATAGTGGTAGACTCTAGGGCTAAAATGAACAAATTTGTTATAGGGATATCCAACCT
GGTAGTCAATGAATCTCGTTCGGCAATGCTGATCCCAAGTATGAATATTTCACGTCTTATGGTTCATGCCGAACAAATTC
AGGAACAAAAGCTCAAGCAATTGAATAGAGAAGTGAAGAGGGCAAGGACCGATGATGGGAAGTTTTCCAAGGGTAAATTT
GCGGTTCAAGGTAAACCAAGGTTTAAGAGAAGGTTCTCCAACCAAGGCTCTTCTAGTGCTCCAAAGGTCAACAAAGATAG
GGTGTCTAACTCTAAGCCACAAGGAGGTAATAGTGGTAGCTCTTATGTTGAAAGACCTAGTTGTTCAAAGTGCGGTAAGA
AGCATGATGTCAAATGCTTAGTTGGCACGGATGGTTGCTTTAGTTATGGGAAGAGCAGCCGTATGAAGAGAGATTATCCC
ATGCTAAGGGCTCAATGAAGAGAGGGCAAGCAAGTCCCTCTTAGTGGTTCAAATCCCGATGCTCCCAAGAAGAATTGCTT
CTATGCTCTTCAATCCCGAGGTGACCAAGAGAGTTCCCCGGATGTGGTAACGGGTATGTTGCAAGTCTTTTCCATTGATG
TTTATGCATTGTTAGACCCCGGTGCCACTTTATCATTTGTTACACCCTATGTGGCTATGAAATTTGAAATACTCCCCGAT
ATGTTAGAAGAACTTTTTTTGTTGTCTACCCCGGTTGGTGACTCGGTAGTGGCAAAAAGAATCTATAGTTGTCCTATCTC
TTTGTCTCATAAAGTCACTTTGGTTGATTTGGTAGAATTAGACATGGTTGATTTTGATGTAATTTTGGGCATAGATTGGT
TGAATGCATGTTATGCTTCAATAGTTTGTAGGACCCGGGTGGTGAAATTTCAATTTCCAAAAGAGCCAATTTTAGAATGG
AAAGTGGGGAATTCTCTTCCTAGAGGTCAATTTGTTTCATGTCTAAAATCTGGGAAAATGATCTCCAAGGGGTCCATGTA
TCATATTTTTAAGGTTATGGAAGTTGTGTCCAAGGCCCCTTCTTTAGAGTCGGTCCCTGTGGTGAGTGAGTTTCCGGAAG
TCTTTCCCGATTACTTGCCCAGCATTCCTCCCGAACGGGAAATAAACTTTAGCATTGATCTTTTGTAGGATACACAACCC
ATATCCATCCCTCCCTATAGAATGGCTCCGACTGAATTGAAAGAGTTGAAGGAGCAACTCCGGGACTTGTTAGGCAAGGG
TTTTATTCAACCAAGCATCTCTCCATGAGGTGCTCTGGTATTATTCGTAAAGAAGAAATATTAGGATGTATATAGACTAC
CGCCAATTGAACAAGGTGACCATAAAAAATAAGTATCCTCTCCCTAGAATTGACGATTTGTTTCATCAACTTTAAAGGGC
AAACTATTTCTCCAAAATATATCATCGTTCGGGTTACGATCAATTAAGGCTAAGAGGGGTTGACATTCCTAAGACGGCCT
TCCGAACAAGATATGGTCACTATGACTTCCTAGTAATGTCCATTGATCTAACAAATGCCCCAGCGACATTCATTGACCTA
ATGAATATAGTTTTTACACACCATCTTGATTCGTTTGTGATCATTTTTATTGATGATATTTTGATCTATTCATAAGTGAG
GGTGAACATATGGATCATTTGAGGATTGTATTGCAAGTCCTTAAAGACCACCAATTGTATGCAAAGTTTAGTAAGTGTGA
GTTTTGGCTAAGGTTCATAGCCTTCTTTGGTCATATTGTGTCGAGCAAGGGTATTGAGGTAGATCCTAAGAAGATGGATG
CAGTCAAAGGTTGGCCTAGACCTCTAACTCCTACCGGTATTAGAAGATTTTTGGGTTTGGCCAATTACTATAGGAAGTTT
GTTGAGGGTTTTTCCTCCATTGCTTCTCCGTTGACGGCTTTGACTCAAAAGGAAGCTAAATTTGTGTGGTTAGAGGCTTG
TGAAAAAAGCTTCCAAAAGTTGAAAGATAAGCTTACTTCCGCTCCAGTGGTGACCTTACCGGAGGGTATCAATGGATCGT
AGTCCACTCCACGACTCCTGAAGGTGGTCATTAAGTTCCCTTGGCCTTGGAAAAGTAGCCACCCAAAACCTTAGCCACTG
CCTCAAACTTTACGGAAGGGACCACGGCTCGTGGAGCCCTTTGTGAAGGAGACTTAGGCATGAGGTAGCCTCGCTACTGC
CTCACCCCTCACGAACAGTGATGATTCCACAATTTGGACTCATTTAGGGCTTTATTTTAATAAATTTAGTGTCCTCAAAT
GTATATTTTGTGCCAATAACTGATGTAAATCCTTAAATTTCAGGTATTTATTTTGAAGAACAAAGCATGGATAATAATGA
ACAAAAAGGAACAAGGCAACTGAAAGGACGAAGAAAAGAAGGCTTGAGGATCGCCTATTCCATTGGGCGAATCACCGAAT
GGCTGATGTCTCACCTAATGTTCCAATGTACCAAGCCCTAAAGGAGAAAATCAAGTCAGCGATACAAAAGAGCATTCGGC
GAGTCGGCGAACAGTTCCACGATGCAGTGCCATATCGCCCAAAGTTACAGAGCTTGAAGTTGTTGAAGGCCAAAGCAAAA
AGGGGATGGAATTGAACAAAGGGAGGATCGCCGAGTAGATCGGCGATCCCGACTTGTTGCGCCGAATGGTCCTTCGCAGC
AAATTTTTGGGCAACTATAAATACATTTTTAAATTCTTACTTTAATATCAAACATTCAATAGTTTTTCATTTCATTCAGT
TTCCAAGTTAGAGATCTTAAAACTGAATTTTATAGACATTTTCTCCTTAGATTTGAAGATTTGAAGATTTCCATTTCTAA
GAAACTGGAAGTGGGTGTTGAAGATTCTTCATCTTAGACCTTTGTAAATACTATATCAATCCTACCTAGTTGATGGAAAC
ACAACTTGGTAACAATTTTACCTTTTTATAATGTTTAGCGAAAACCCTAATTCTTGGGGTGTGATTATGTGATTATGGGT
TAATTTAGCTATTGGGTATTGTTAATTGACAGTGTAAATACTATTTATAAGTGATTTCATTCAGTAATTGTGGTTGAAAT
TAATGGGTTGTAGTTGCAAATATAATCCTAACTTCGTGTTTTTGGCTTGCTCAAGAGAGAGGTTTTAAAACAAAAGTTGT
TGAATCGATGGTCTGTGGGTATTGGGTTGTCATGGGTTCAACTCGAGAGGGAAGCCTAAACCCTTTTCCACACATTCAAG
TCGAGAGAGTGAATGGAGTAAAGCGAAGGTTGTTCTTAATTGCTTCTTATTGGTGTTCAAGAGAAACTAATTTGATTCGG
GGTAAATTGTTCGAGAGAAAGTTTACCCCCATTAAAGTCTAGCATATTCACTGATTCATCTATTCACTATTAATTGCAAT
TAACCGATTGTGTACCTTAGCTCATAATCTAATCACATCCCAAGTACTCGCCTCTATACTTGTTATTTTCGTATTATTTG
TTGTTGTAGCTGATAGTTGAAACAAATCCCTGTGATATTTGACAGTTGTATCGCCCCAAATTTTAACCATGCTTTTATTT
GTAAATGTTTTTAGCTATGATTGACTTGATCATATTTTTACTTGCCTATTGATTCTCAATTACAAACCACTCCCTTTGGA
CTCAACCCTAACTCACACAGTTGGTTTATATTACAATTGAACGTTCATTGGCACTTAGTATTAGATGAAGTGTCTTGATA
CGTGAAATCAAAATGGCGCTGCTGCCGGGGAGTGGTATTACTTGAGAATTCTTAGTTAAGTTGGATTTTGTTCTTCTTAG
TTATAGTGATACTTACTTAATTTTAGTTTTGTTTGGCTTGTTTGTGTGTTGAAATATGAAGTATGAGTGTAAACGGCAGC
AATGGAAGCCAAGTAGGCCATCAAGATGACATCAGAAACCTCAATGATGTCAACGATCCTAATGCTAATGACCCCCATCT
TATGGGTGGTATTGGTGCTATTCGCTTGCCTCTGGCCGAAGGGAATGCGGTGTTCCACATCACAAGTACTATGTTGCAAC
TCTTGCAACTAAAAGGGCTTTTCAGTGGTTTGGCTCATGAGGATCCCCATGAGCAAATTAGAAATTTCGTGGATGTATGC
GGACTGTTCTCCATCAAGAACATCTCCCAAGAGTCGGTCCGGTTGAGGTTGTTCCCGTTCACTTTGATAGGAGAGGCGTG
CAAGTGGCTGGCTGAATTGCCGCGTGAATCAATCACTTCATGGGAGGAGTTGGTTACCGCATTTCAAGGGCGATTTTTCC
CTCCTTCGAAGATAATGACTTTTCGGGATAGCACTCAGAGCTTCAAGCATCTAGAAGGTGAGCCAATCCATGAAACTTGG
TTGCGATTCAAGAAGTTGGTGCTTCAATGCCCAACTCATGGCTTGCCTGACAACGTGTTGCTGCAATATTTCTACTAAGC
CTTGATTCGGTAAATTAGGGTTTTGCTGACCAAATTTCTTTGGGAGGTTTGATGCATCAACCTTACGTCATAACGACTCA
GCTCTTGGATGGCATGACTACCATAAACAGGGTGTGGTATACTCGTGAAGACCAGATCTCCCCTCTCACGTTTAAACTAA
CCAAAGAGTAGATGGAGAAAGACCAAGAGAGGGACCAGAACATGCCCAAGATCATGACACAACTTGACATTTTGTCTAAA
TATGTCATGGGAGCTGGTGCTCGAAGTGTCAATACCGTGGGTGTCGGGTGTGTGAATCTAGATAAGTCTAAGTTTGAGGC
CTTGTATAATGAAGAGGTAAATTTCTTAGCCAACCAAGGTGGTGCTTATCGTTCAAACTACCCAAGAAAGGGTGGTAATC
AATGTTAGAATAGGGATAAAGGTTGGAAAGATCATGATCGAGAATGGAGGGACTGAAATCCCAATTGGAAGGATGGGGAG
AAGGATATATATGTGCCTCCTCATGAGCCCCAAAAGCCAAAGGATTCGAAAGGTGGCCGGTCTGAGGATATGCTTTCTCG
TATCCTCAACAAAGTTGAGGGGTCGGACAAGATCTTGAAAAAGATAAAAGAAGACGTGTTGACCCTTAGCCAGACCATCA
CCTCCCATTCAGTGTTGATCAAACAGTTGGAGACCCAAATGGGTCATATCTCGTCTCATCTAAACCCGAGATAACAAGAG
GGGTTGCCTAATGATACTATGGCTAACCTAAAGAATGAGGTTTGAAGGTGGACTTGCGTCGTGCCATGACATTAACCAAG
GCGCAGCTTGGGAGGCAACCTAAGTTTTATTTTATATCATTTTAAGTGTGAAATAATGGTGTGTTGATTGTGCAGGTCGA
AGTGTGGAAAGTGGTTGAAAAGTTCAGGTTGTCGAGCTAAAAGTCCAGTCGGCGCATCGCCGAAGAGGTTGGCGACCCTG
ACCTAGACCACCGTTGGACTCAAGACAACTTTAAATTAGAGTCTGTAAAACTCGGTGAGCCCAGGAAATTATTAGCGAAT
CGCCGACTAGGTTCGGCGATCACGATCTAGTCTGCCGTTTGGACCTCCAAATTAACCGGAGGTCATGTAAAACTCGACAA
AGTAAGTGACCACTCAGCGTGTCATCGAGTGGGTCTGCGAGCACAATTAATGTCACGGAATGGGCGAGAACTGGACGGTT
TCTTAAAAGGCCAAAGGTTTAAACTTCCAACTCTTTCACTTTCCCTCACCTTTGAACTTCCCCAACTCACACCTGCACAT
TAGTTTTTATAGTTTTGCATCTTTAGAGTATTTTCGTCTTTAATTTTTGGTTGGATTTGGATTACATTGCCGCCTAGCAT
TCCAATCTTTATTTAATCGGCATCAAAGGTTGGTTTTCTAAACCCCAAGTTTATTTTTAGAATATTGTACTCATTTGCAA
TGATCTTATCTTGTTGTCGTGTGTTGGGCCTCTCTAATAGTATTAATTTGTTTGTGTGCTTGTTTTACTTTGAATACCTT
ACCCATATTGCCCTTAATGTTGAAATTCGCATAATTTATGCCTTAAAATTGGTTAGAATTTGTGGGGTTGTGCTTGCATG
TTGTGGGGTCTAGTCGGGTGAAGTCTAAGTAACCTGTAGTTATGGCAAATGATGTAATTTGCCTAATGATAGAGCGGGTG
ACGTCATTCTTAAAGGCAAAAGTCATCAAATGGCCAAATTTGGCAAAACTGGGAGAAGTCTGAGTATTCCGAGGTAATGG
GTGTTATGGGTCTTAGTTTAATTTGATTAGTGAATGCTTTGATTTTGTTTTCAGGGGTTGCGGGGTTGAATTCGAGAAGT
TGGGTTGAAAGTACGCACGTTAGGTTGGTTGGCGAACTGGGTCGAGCTCGCTGAACCACTTGGCGGTTCGCCGAAGTTCC
CCATCTCGCTTTAAATTTCATGCTATATGTGAAGTTTGACTCTGTAACTTTTGGCCAGAAGCTTGAGGTCACCAATGACA
CTTGGCGACTCGCCGAAAGTCTTCTTGATTGCCCTTTGTCTGCACCCTTGTAACTTAAATTGAACTATAACTTTTGACGG
GCTAATCCTTGCTCACCGAATGATGTCGGCGATTCGCCGAAAGGACTTCCTATTGCCAACTTGTCATATTCTTCTAAGAA
TTTTTAGCCAATTCTTTCGGCGAGCTCAATCTAGCTCGCCAAAGCGATTGAACGACTCGCCGACCTGTTCAGCGTGTCTG
TCTACAATTACTCTTCTGTGCTTTTCATTGAAATATTTCTAAATTTTTCCTGATGTTTTGCAGACATGGCTATATTAAAA
GGTTGCAGGCAGAAACATGCCACCCCGAATGAAAGCTAAGGGGATAACACTAAAAGAGGATGCAACTACATCTAGGGCCA
AAGCCACCAAACTTCCCACATCTGGTGGGAAGGGAAAAGGCAAAGGAAAAGCACTAGCATCAGCAGAGGCCAGTTCCAAT
AGCGACGAGATCTATGAAACTTACCTCACCACTTCTGATAGTGAAGGTGAACATCAGGAGCCTCAGACAGTAGCTTTTAA
TGATGATGAGTTGGTAGTAGCACAGAGGGTATAGCCGCGTTCGAAAAGAATGAATGATCCTTCTAGGAGCAGAACTCCTC
ATCCCACCACTTCTTATCCTCTAATTCCAGAGTAGGCTATAGTCCTAGCACCTCTTGTACAGGGTCCTCTTCTCAAGTCG
ATGAACATATTAAAGAATGAGGGGCTGAGGACGATTATTGAAGAGAAGCGTATGTCCACGGATGGGGTCATTGACAGGTA
CCCAGAGATTATGAGTTGTTTAAAGTCTCATAAGTTCCAGATCTTCACAAAGCCCCGTGGCCTGTATATACCAAGTTGGG
TCCGAGAGTTCTATAATGATTACAGTACATTGATACCACAAGGGAAGAAGCCGACAGCTAAATTCAAGCCGGTGGACTAT
GTGTCGTCAGGGGTAAGAAAGTGTAGTGTAATTTTACTGCCATCAACGCAATATTAGAATGTACTACGAGGCTTGAGGCT
GACTGTCTCCACAAGATCAGGACGACGACTCTGGAGGACATGAAGAAGTGGCTGGCTCCGTTGATATCAGACAGTACTCC
CAAATGGCTTGAGTTTGGAGAAGCTAATGAAAAGAAGGACCTCAATGTGGCAGCGAGGGATTGGTTTGGCTTCATCAGCA
GCACGATCATGCCCTACCAAAACGAGTCTATTCTTTGCCATGCCAAAGAAACCTGTTTAGGTTGTCTCAGTAAGGGGTAA
AGGCTAAACTTGGGGATGATCATTGCAAAGGAAATGCTCATGCGAGCCAAGCAACGCCAGACCTCACTTCCCTTTTCGGT
ATTGATCACCAAGCTGTGTAGACGGGTTCGAGATCCTAGAGATACAAAGAACAATGTGGAAGTGATTCCCATATCCTTTA
CTGATATTTAGTGAATTGAGGCAGAATATTTAAAGAATCAAGCTGAGAAGAAGAAGGCAGCCCCAATGGACTCTTTCCCG
AATGTGGACACAGACTCACTACCTGTAGAGGCGTCTTTGCCTACTCAGGCCCCTTGGACTTCAGGGACTTCTAATGTTGT
ACCTTCTGATATCCCTAGTTCTTATGCTGCTACACTGCCTCCTAGACCTGCTGTTGTTTCCCGGACTCCACTTACTCAGG
CTGCGTTACTTCGGATGGGGCAGCTGGACCATTCTACCGATCGTCAGGCTGCCAGATTCGAGGTCTCCATTCGGTGTATA
ATTCAGACTTCCCTGGCTAATGTTGTGACACCATTGAGAGTTACCATTGACACTCTTGCGGCTAGGATAGCGGTGCGTGA
GTGTGGCCAAGGGGCCACCGAGGAGGTGACGAATTTAAAGGCTGTTATTACTATGTTGAAGAGCGATATGGATTAGCTAA
AGTCCACTAACATGTCCATGATATTCGGGACGATGGTGATCCCAGATGTACTAGATATGCCCCGGCTAACACCTGAGATG
AGATTAGAGTAGAGAAAGCAGCTGATCTCGAGTCTGAGGCGGAGACAGATCAAAAGATGCTTGAGGTGGCTGAGGAAGCT
CCGTATGAGGGCCTTACTGAGATCGATGAGGCCATGGTTGATGCAGTTATGCAAGCTATTTTGGCGGATACACCCTTGGT
TGATACTAGTGTAGCTATTGTTCCTTCTGAGGTGACTCCGGACATTAATGACCAAGTCCAGATTGATGCACTGGGCACTG
ATGCCCAGGAAGATGGAGTGACTGAGTAGATAGGATCCTTTCGGATTGCATTTGAGGAAAAATGATTTTTATGACTCTCT
TGTTTTGTGTATATATCTGGGTTTTGAGCTATAATTGTGTGTTATACTATTTTTGCAGATGATTGAGCTTGTGGATCCTT
GATTTTAATTGTAAATGATTTTTGAACCCTTTCGAAAAAGTTATGCCACCTCTTGTTTGTGTTTGGATGAGGCTGTTCTA
TTGCAAATTTGAGTATTGGTATTGATCAGTACCGATGACTTGAATAGTGCTCATAATCGAACAAAAATGAATGTGCAGCT
ACTATGAGGCCAAATGAAGTTGCATAGAGAATATGTGAACTCTTTGCATCTCACTGTGACTAGCCAAGTATCGAATTGAG
TCTCTTGTGATGAGCATTGCACAATAGCGAAAGTGTGGAGTCTTGTTTGGCATTGGTGTCAATGCCTTGTGTGTTGAGCT
TACCGTGAACCATGTATGATGACACCTAGAATTTTCCCCGTTGGTCCAGTTGACTAATTGATGCAATCTCTTGATATGAT
CTTAGGCAACTTTGAAGAGTGTGAAATAATTTGACATTATACCTCTTTTGTGGCCTACCTTGTGAGTGTGTGAACCCCGT
TTGAACACCCTTTGAGCCTTAGCCTTTTCTTGGAAGAAACTTGATAAAATTGTGACCTTTCTTGACCCATTACCCATAAT
CCTCATGATTTGTGGTTTTTGTGAATAGCCAACTTAGGCCAAAAGCCTTAGTTGGGGGTGTGGTGAAAAAGAGAAGGTAA
ATCAAGAAGTGCAAGAAAATCCCCTTTGATCCATGGTTTTTTCTAATGGAACCCCTCCATATAAAAAAAGGAGAAAAAAA
AGAAAAGAATGAAAAGTTGTGAAAGTGCAAAGAAAATGAGGTGTCCAAGCAATCCATGGAAACTGAAGAATGGGTGACTG
TTGAACTTGACTAAGAATGATAAAGAAGAGGAAAGAAAGTGTTGTGCACACCACATTTCATGATGATATAAGTCATTAAG
CCTAAATGACCATACCCTTACACTCAGCCCCATTACAAGCTTTTAAAAGACCTTTTTGATCTTGAGTGAGCTGTAGTAAG
AGTTGATTGGAAAATACGGGCATGCCTATGGGTGATATCATGCATTGTGTTCATCTTTGTGAGTGTGAGCGTTGTATTTG
ATCTGGAGCTTTAAATTATGAACTGTTGTGTGTGAATATGGAATCATTCTTTGTGTGAGGGAATTTGAGTACATTTGTTG
AGCTTGAACTAGCATTTGAAGCAACTATTGTGAGCTGGAGATTCTTTGATAATGGTGAGTCACAACTTGAATCTTTGAGT
GCACAATTGATCCTTGCATGAGTAAATTGAGTATTTTTTTTGTGCATTCATCATTGAGTCTTGTGTATCACTATTTGAGA
CATCCTTATTGAACTGCAGAACTTTAGTTTTACTTGAGGACAAACAAAAGATTAAGTTGGGGATGTTGATGAGTCCACGA
TTTGGACTCATTTAGGGATTTATTTTAATAGATTTAGTGTCCTCAAATGCATATTTTGTGCCAATAACTGATGTAAATCC
TTAAATTTTAGGTATTTGGATTATGGAACAAAGCATGGACACTAATGAGCAAAAATGAACGAGGCAACTCAGAGGACGAA
GAAAAGAACGCTTGAGGATCCCCTAATCCATTGGGCGAATCACCGAATGGCTGATGTATTGCCTAATGTTCCAGTGTGCC
AAACCCTGAAGGAGAAAATCAAGTAAGCGATAGAAAAGAGCTGTCGGCGAGTCGCCGAACGGTTCCGCAATGCAATGTCA
TATCACCCAAAGTTACAGAGCTTGAAGTTGCTGAAGGCGAAAGCAAAAAGGCGATGGAATTGACCAAATGGTGAATTGTC
GAGTGGATCGGCGATCCCGACTTATTGCGCCGAATGGTGCTTCACAAAACATTTTTGGGCGACTATAAATACATTTTTAA
ATTCTTTGTTTAATAACAAACATTCAATAGTTTTTCATTTTATTCAGCTTTCAAGTTAGAGAGCTTAGAACTGAGTTTTA
GAGACATTTTATCCTTAGCTTTGAAGATTTCTATCTCTAAGAAATTGGAAGTGGGTGTTGGATATTCTTCATCTTAGACG
TTTGTAAAGACTATATCAATTCTACCTAGTTGATAGAAACACAACTTGGTAATGATTTTTACCTTTTTATGATGTCTAGC
TAAAATCCCAAATTCTTGGGGTGTGATTATGTGATTATGGGTTGATTTAGCTGCTGGGTATTGCTAATTGATAGTGTAAA
TGTCGTTTAAAAGTGATTTCGTTCAGTAATTTTGGTTGAAATTAATGGGTTGTAGTTGCAAATATAATCCTAACTTCGTG
TTTTAAGCTGGCGAGAGAGAGAGGTTTTACAACCAAAGTTGTTGAATCGATGGTCTGTGGGTATTGGGTTGTCATGTGTT
CAGCTCAAAAGAGTGAACCCTAAACCCTTTTCCACACTTTCAGCTCGAGAGAGTGAATGGACTAAAGCGAAGGTTGTTCT
TAATTGCTACTTATTGGTGTTCTAGAGAAACCAATTTTGATTCGGGGTAAATGGTTCGAGAGAAAGTTTACCCCTATTAA
AGTCTAGCTTATTCACAGATTTATAGCTAATCACTATTAATTGGAATTACCCGATTGTCTACCTTAGCCCATAATCCAAT
AACATCCCAAGAACTCGTATGTATAATTGTTATTTTCGTATTATTTGATGTTGTAGTTGATAGTTGAAACAAATCCCCCT
TATATTTGACACTTGTTTCGCCCCAAAAATCCCCCTTATATTTGACACTTGTTTCGCCCCAAATTTGAACAATTCTTTTA
TTCGTAAATGTTTTTAGCTATGATTGACTTGAGCATATTCTTACTTCCCTATTGATTCTCAATTACAAACCACTCCCTTG
GGACTCGAGCCCAACTCACATAGTTGGGTTATATAACTATTTAATGATCGTTGGCACTAAGTATTGGATGAAGTGTCTTG
ATACGCGAAATCAAATAGGACCACGGGTCATGGTCCACTTCACGCCTCGTGAAGGGGCTCGTGAAGATGCCTTGGAAAAA
TGAGCCTTGTGCTCCAAAATCATGGCCACTGCCTCACCTTCACGGGCAGGACCACGGGTCGTGGTCCACACCACGACTCG
TGAAGGTGGCCCGTGGTCCCTAACGAGGTGAGTTAAATGAGGGTTAGTTGGGTCATTTCCCTTTTAGTCCAATTAAAGTG
GGATTGTTGTGGGTATTTTTAGGGGAAGTATATAAGTTGTTTTTAAGTCAAATTTCACAAGACTAAGTCATTATTCACAA
ACACCCAAATCAAATCAAAAATTTCCTCTTCTCTCAATATTTCTCTCTCGAAACACAAAGTAGAAGAAAGGAGCCATTGA
AGCTAGGGTTTGTGGATTTCAAAGGTTCTTTCTCGAATATCTTGGAGTTTCTTAGTTAAGGTATGGATGCTTTTCGTCTT
TGGGTAGATATCACCCAAAGAGCCCCTTCAAACTATGTTTTTAAGATTTCAAATCCCCCAAACCTAGGGTTTTCAATCTA
TGACATGGGTCTCCTTCTAGAACGTTTTCAATTGGTTATTTATGGTTGATTATGGTTGGTTTTGATGAATTATGGTTGAA
TTAATGGAGTATTAATGTTTTATCATGAAAAACTCCCTTGGACCCATGATTTCCCCTTCTTCCTAAATTGGGGACTATGG
TGTGGCTTGATTAATCATGGGAGATTGACAATTAATTATGTTTACATTGATTTAGTTGTTGAATCAAGATATCCCTCTAT
CTAATGTGGTAATTGTACAAGTTAGGGTTGATCTTGATTCATAGCCTTTGAGGGTAACTTGTTAGGATTTATACATGTTC
ATGAGGATAGTATGTGAAATTGCTATTAACTTAGATAGTGATGGTCCTATGACTATTGTGTAATTGTGGTATTGATGCAA
GATCCTTATTCCCTATACCCTTACACTTGATTATGCATGAAGTATGTATGTATGTTTGTGATAAGCTTGTTGTGTTGATT
GAAAGGCCATCCTCGTGAACACTCTATGAATATGATGTGAAAGGTTTACTCACATGTTGATGATTCTAAGGTTGAAAGGA
CATCCTCACCTAATGAATGTATGAGCTATTATGATGTATGTTGGTTTGAGTACCTAGTGCATTTTGTCATGACAATGAAC
TTAAGTAAAGACTAATATGAATTCTAAAGGGAATTATGCTTAGCACCGAGTGGATATGAGTATGAGATGGGTTCCTTCAC
GCTAGTAGTTGGGTTCCAAATATGGTTATCTCATGAGATGGAAACCTCCACATTAGTAGTTAGGGTTTCTAGTATCAATC
TCCTTATCCCATAACTATGTGCCCACATAGTTCTTTAGCTAGTGGATCCACCTAAAAGCTAAAATGTGCATTCTACCTTT
GGCAAGTAGGACACCTCTTTTCGGTGTGGGGGTAGAACACCGAATTAAATGTAGCTCACATGGTCTATGTCGGTTAAGGC
TAGTTTCCCTATATGATACAAATATGAACTATGATAAGAACATGTACTTTAATTATGACTTCTTAAGAGGTACTGCTTAG
TATGAGTGGGGGTATGGGACTCCACTTATGCATTGCACAAGTAGACTTTAAGAGGGGTTATGGTGAGGTTCTCTTATGTT
ATGAAGACTTATGGATTATGTATGTAAGATATGTATGGATGTTAAGGTTGACTTTACTTGTTACAAGTTATGAACATGAA
TAACTCCTTACTTATGTATATTAGTTATAGATGAGGCAAAAATAAGATATGTATGTTGTTGGTGACCTAAATGTGATACT
TAGCATTTGGTAGGGTTATGGGATCTTGCCTTTGCATTGCACTAGTATGCCTTTGGGTTGCATATATGTTGGTTTGACTT
ATGTTTCTTCATAAATGTGCATAATAGCTTTTAAACTTGATAAAGGCATGATTTCAACTAAATGTCCCTTTTATGCATGT
TTTAATGGTTTTTATGCATGACTTCCATACTTAGTACATTATTTGTGCTAACCCATGTTTTCTACATTTACTATGAGTGT
AGGTTCCCGTCGTTGAGACGTACGTCTTCTTTCAAGGGAAGCTTGGGTTGACTATTCCCTAAGATTGATGAGTCCTCATG
GTTCGAGGACAAGATGTTATTCTTTTCTAGCTTCTATTGTACTTTCTATTTTTGAGACTTTATTGATGTAAAGGGCTTTG
ACCCTAATTGTACTCTCTAATGCACTAGATGGTGATTGAGACAAGCTCTAGACTCTTATTTTCGTTTATGAAAAAGAAGT
TGACTTCGATTGTAAATGTTTTACATTTTCGGCATCATTTCTATGTACTTATGTTCACGATTATGCTAAGGGCTTGTATG
AGACCCTTCGGGGTCAAGTACACCATGTTACGTCTAGGGGGTACCCCTGGGTCGTGACAATTTACCAAGATCGGAGGCAA
CCGAATAGCACCTACACTACCCAAATGTATTTCATTTACATGTACATCATTCACATCGTTCATGTTGCCGATGTCTTCAT
TTTGGCCCAGCAGGCTGGCGTTGCTTCCGTTGACACTCATTTCGTCACCTGCTCAAAGGCAACAAACAACAAACAAAAGG
TAAATAGGTTCAACTACAATACAATAATATCACAAAAAAACTTCAATAAGAGAATTCTATAACACCACTCCCCGGAAGCG
GCGCCATTTTTGATACTACTCAACTACACCTCATCTAATTCTAGGTGTATGCGATCGAATTCTAGTATAAACCCAACAAC
AGTTGGGGCCGAACCCACACGGAGTGGTACGATATGGAATTCAATTAAGAAGTAAAGGTTGTGTTGTAGTTGCTTGTAGA
AGTAAACATTATCGAATTAATGCGACTTAAATTAAAGGGGTTTGACAACAAGTGTCAGATGGGGAGATTAGGATTGTCAA
TTTAAAACCACAACAATTACAAGAACAAGGTAGTGATCAATGAGAGACGGATCCTTAGGGATGTGATCGATTAATTGCCA
ATTTCGCCACATGGGTGGTTACCAATTACTGAAATTCACTGAATCTTAGTGAGTAGGCTAGAGTATAAGTGTAATAGCTT
TCTCTCGAACAACTATTACAAATCAGGCAAATTCTCTCTTACCTCGACAAGCATAACAATGTAAGATGTCCAAAACCTCA
ATTTATCTACTCTCTCGAGCTAGATTAGTAGGATTGAACTCATATTCACTCTCTCGAGCTAAACCCACAATAACCCAGTC
ACTACAATTGTCAATTGATAATCTTTACTGTAAACCTCTTTCTCAAGCAAGCATCGAATACTAGACTAGAAATGTAATTT
CAACTACAACTCATGAGTTAAACCTCAACTACCAATTGAACCCACTTCAAAACAAGAATTAAATCATCAATAACTAACAC
CCATAAACTAATTAAGGCAATTAATCACATAAACACACCCCCAAGAATGGAGCTTTTATCTATTCATTATAAAAGGTAAG
AAACGATTACCAACTAGGTTATCCATGAGCTAGGTAATGATTTCAAAATCCTTACAATGTTTCAAAATCCGCTAAAATTT
TAAACACAAGTCAAATCTCTACTCAAAAATAGTAAGAACAATGTTATGGTCCTTTTTGGTTCGAAAACCCATAGTTAGGA
TCTGTAGGAACTGCTCTTTTTCTTTTCAAATTTTAATTAATAAGCTCCAGAATATTGCCTTCAAGATCATTCGGCGGTGT
AAGTCGAGTGTTGCCTTCCAGGTCGGCGATGTACCAATGGTCCTTGACATCGCTTTATTGACTTGAGATATCTCTCTTTC
AGTGTAGTCACTTTCGGTGATAGAAGTCGGTGTCGCCTACCTATTTGGCAATGCGCTAACTGCTCCTTCTTACAACCGTT
TTTGCTTGCATCTTCTCAGACATTCTGTAAGCTTAGGCGGACTCATGCTCCTTCGCCGATCCATTCGCCAAACCGCCATC
TAGTACATTTCACTATCGAATAGCCCTTGTCCAACGGTCGACACACAATAAATTTAGGCGAGATGAGGGACCACTCAGAG
ATTCGCTGAGTGGTCTTGGCGATCACCGGGGATTCTTTTCTTCAGCTTCTTCAGCTTTTCAACTCATTTTTGCCCGTTAG
TGTCCTTGCCTTGCTATTTTGCCTTCATTACCACAAATGAACATTTCATCATCAATTTAGAGCATAAACTAGGCATTTGG
TATAATAAAACTATGAAAACAACTCCCTAAATTAGTGAAAATCTAAAACTCATCAACACCCCCAACTTAAACCTTTGCTT
ATCCTCAAGTAAAACTCAAGATCAATCAGTTCAACAAGGATGTCTACAAATAGTGCTACTCAAGACTCAACCCGACTGCA
CACAATATGTTCAACTTACTCATGCAATGTCCAATGGTGGACTCTAACTTTCAAACTGTGACTACCCAGTATCAAATGAA
CTCAAGTTCACAATTCTTTCTTCAAATGCAAGTTCAAGCTCAACAAAAACATTCGAATACCCTCACATCAAAGACAATTC
CATGCTCACACAAAGCTAATCAAACTTTTAAAATTTCGGAATCAAATCAACTCTCACCCTCTAAAAAATAAACACATGCA
TGATTCTTCCCTATAGGCTTGCCCATATTTTTTAACTGACATGGTATTAAGCTCAATCAAGATTACAAAGGTCTTTCAAG
GCTTGAAAGGAATGGTATGATCATTTAGGCTTAGTGACTTCTACCTTCATGAAGCATGGCCTAAATTTCATTCTTTCACC
TTTCTATCACACTTCATTATTCTCAAAATCCACACCCTATTCTTTTAAGCACGACTCATTAGATACCCCAATTCTTTTGC
TCATTGCACACACTTTATTTCAACGATCCTTTTTCTTTTTCGATCTTTTTCTTTTTTTCATTTTTTTTTTCATTTTTTTT
ATATGGAAGGGTTCCATCTTTTTCAGCACAATCTTTCAAGAGGTGAATTTTTCAAACTTCATGATTTTCCTCATTTTTCA
TTACACCCCTAACTCAGGCTTTTGGCCTAAGTTAGCTATTCAAAATAAACAATGCTCCATGAAGATTTCAGGTGGGGAAG
AAAGGGGTCATTTGTGTTGAAGGATCATCCAAAGAAAAGGATAGGCTCAAATGGTGCCAAGCTAGGTTCACACTCTCAAA
AGGTGGTCACAAAGATGTATAATGACAATATTGGCTCACACTCCACAAATTGTGCTTAACATCATCTCTATCATTCGCTC
ACACTAACCAATTGGATCAACGGGGCAAGTTCTAGGTATTATCAAGCATGCATTTCAAGATAACCTCACCACACACATCA
TTCAATATAATCATCAAACAAGACTTTACCATTTTTGCTAGCGTGCAACGATCATCACAAGAGTTCCACTCCACAACCGA
CATAGTCACAATGAGATGCTACGAGTTCATTTATGACTTATGCAAATCAATTCACCACATCAGATTTGCACACACATGTC
GTTCAAACAAGAGCACTATTCAAGTCATCAATAATGATCAAAACCAACACTCAAAATTGCAAGAAAACATCTAGATTCAC
ACATATCAATAGGTGGCAATTTTTAAAACGGGTCAAAACCACATTCACATTAAAACAATAGACCAAAAGCCAATATATAC
CAACACAAGATCATATTCACAATTACAACAAAAAATCAACAATATCCACAAAAAATCCCAAAAGAGGTAGGTATGGAAAT
ACCTCACTAATTATAATGCTCAACTACACCTCATCCAATTTTAGGTGTAGGCGATCGTATTCTAGTATAAACCCAACAAA
GAGTTGGGGTCGAACCTACAGGGAGTAGTACAGTATGGAATTCAATTAAGAAGTAAAGGTTATGCTCTAGTGGCTTCTAG
AAGTAAACATTATCGAATCAACGAAACTTAAATTAAAGGGATTTGACAACAAGTGTCGGTTGAGGGAATTAGGATTGTCA
ATTAGAACTACATCAATTACGAGAACAGAGTAGTGATCAATGAGAGATGGGTCCTTGGAGATGTTATCGATTAATTGCCA
ATTTCACCATACGGATGGTTACCAATTACTGAAATTCACTGAATCTTAGTGAGTAGGCTAGACTATAAGTGTCATAGCTT
TCTCTCAAACAATTATTATGAATCAGGCGAGTTCTCTTGTACCTCGGCAAGCATAACAATGTAAGCAACCCAAAACCTCA
ATTTATCTACTCTCTCGAGCTAGATTGGTAGGATCGAATTTAGATTCACTCCCTCAAGTCGAACCCACATAACCCGGTCA
CTACAATTATCAATTAATAATATTGACTCTAAACCTCTTTCTCAAGCAAACATAGAATACTAGACTAGAAATTTAATTTC
AACTACAATTCATGAGTTAAACCTCAACTACCAATCGAACCCACTTCAAAAAAGTCATTAAATCAGCAATAACTAACAAC
CATAAACTAGTTAAGGCAATTAATCACCTAATAACACCCCCAAGAAAAGGGGTTTTAGCTACTCATTATAAAAGGTAAGA
AATGATTACAATCTAGGTTATTTGTGAGCTAGGTAAAGATTTGCAAGTCTTTACAATACTTCAAAATCCACTAAAATTCA
AAACCCAAGTCAAATCTCTACTCAAAAACTCTCAAAAATAGTAAGAACAATGTTTTAGTCCTTTTAGTTCAAAAAACCAC
AGTTAAGATCTATAGGAACTACTCTTTTTCTTTTGAAAATTCAATTTATACGCTCCTAGATTTTTGCCTTCAGGATCATT
CGACAATGTAAGTCGAGCGTCGCCAACCAAGTCGGCGATGTGTCAATGCTCCTCGATATAGCCTTTTTGACTTGAGTCAT
GCTCTTTTAGTATACTGACTTTTGGTGATTGAAGTCGGGGGACCTAGTTGGTGATGCGCCTACTGCCCCTTTTTATCACC
GTTTTTGCTTCCATCTTCCCATACATTCTGTAACTATAGGCAGACTCATGCTGCTTCACCAATTTTGGTAATGCTAAACA
ACAACTCATCCAATGCTAGGTGTAGGTGATCGTAATTTAGTACAAACTCAACAAAGAGTTGGGGTCGAACCCACAAGGAG
TGGTATGATATGGAACTCAATTAAGAAGGTTGTGCTCGAGTTGTTTGTAGAAGTAAACATTATCGAATTAAAGAAACATA
AATTAAAGGGGTTGAAAACAAGTGTTAGATGGGAGGGGGGGTTTAAAGGTGTCAATTAACAACTAAAACAATTACAAAAA
TAGGGGAGTAGATAAGTAGAGAAGGATTCTCGGGGATACGATCGATTAAAGGGTAATTTCGCTATATGGGTTATTGTAAT
TTACTAACAACTGTTGAATCTTAGTGGGTAGGCTAGACTATAGATGCAATAGCTTTTTCTCTAACAACTATTACGATTCA
AGTGAGTTCTCTCGAACCTCGACAAGAATAAAAATATAAACAGCCCAATGCCTCAATTTATCTACTTTCTTGAGGTAGAT
AGGTAGGATCAAACTAAGATTCACTCTCTTGAATTGAACCTACAACAACCCAATCACTACAATCATCAATCGATAACCTT
AGTTCTAGAAATTCTTTCTCAAGCAAGCCCAGAACACTAAGTTAGAATTAAATTTGAAACCACAATTCATTAGTTAATAC
ACAACTATCAATCAAACTCACTTCAAAACAACATTTAAATCAATAAACAACAATACCCATAAGCTAATTAGAACAAATGA
TCACATTCCCAAGAACGGACATTTTAGCCACACATTATAAAATGTGAGAAATGATTACCAATTATGTCATCCATTAACTA
GGTAATGCTTCCCAAGTCTCTACAATGCTTCAAATCAATTGAAATTGAAAATCCACTTGAAAATTATACTTAAAACTCTA
AAAATAGTCTTGGGGATCAAGAACTCAAGGTAAAACTCTTAGAACACTTGTTTAGAATCTGGGAATTTCATAATTCTCCA
ACCACCCTTAAAACTCTTTCGAAATTTTACATTTATACTCTTCAGAATTTGCAGCTTGTGGACTGATCATCGGAGTTAGT
TGAGCATATCTGACCAAGTCGATGATGCACCAATTGCCATGCTTCCTCACTGTCTTGCAATGCCTCTTCAACCTCAGATT
TCTGTATCTTTAGGCGATGAGGATCGAGGTCGCCGATCCATTTGTCGGTTCTTAGACTGTCCATTTCCATCACCAAGTTT
GTTTTTCACTAGGGCTGGCACGCTGGAACTTTTGACGAGCTGAAAAGCCACTAGGCGGTTCGTCGAGTTGTCTTGCCGAT
CACCAGGACTGCTTTTCTTCAACTTCTTCAGCTCTTTTGTTCTTTTTTTCTCGATATTATCCTTTTCTTGCTCCATTGCC
TTTATTGTTTCGAGTCAACACTTTAACATCAGTTTAAAGCATAAATTAGGCATTCGAGGACAATTAAACTATGAAAACAA
AGCCCTAAATGAGTTGAAATCTCAGACTCATCAACACCCCCAAACTTAAACTTTTGCTTGTCCTCAAGTAAAACTCAAGA
TCAATCAATTCAACAAGGATGTCTACAAACAGTGCTACTCAAGACTCAACGTGAATGCACACAAGAGGTTCAAACTACTC
ATCCAATGTTAAATTGATCGCATCACCGAGAACCTCTTCATTTATCTATTTTTATATAGAGGGGTTCCATCTCTTTCAAC
ACAATCTTTCAAGGGCGAATTTCTCACACTTCTTGATTTTTCTCCTTTCTTACCATACCCCCAACTTAGGTTTTTGGCCT
ATGTTGGCTATTCAAATTAACCAATACTCCATGAAGATTTTAGGTAGGAAAGAAAGGGGTCATTTGTGTTCAAGGTTCAG
CCAAAGAAAAGGATAGGCTAAAATAGTGCCAAGCTAGGTTCACACTTACACAAGGTGGTCATAAAGAGGTATAATGGCAA
TATTGGCTCACTCTCCACAAATTGTGCCTAAGATCATCTCTATCATTCGCTCAAACTATTCAATTAGACCAACGGGTAAA
GTTCTAGGTATTATAAAGCATGCATTACAAGAAAACCTCACCACACACGACATTTAACACAATCATGAAATAAGACTTTA
CCATTTTTGCTAGCGTGCAACAATCATCACAAGAGTTCCACTCAACAATCGGCATAGTCACAATGAGATGCTACGAGTTC
ACATATCAGTTATGCAAATCAATTAACCTTATCGTATTTGCACACATATGTTGGTCAAACAAGAGCACTATTCAAGTTAT
CAGTATTGATCAAAACCAACACTCAAAATTGTAGGAGAATAACCACATTCACACACATCAAGAGGTGGAAATTTTTAAAA
TGGGTCAAAACCACATTCACATAAAAATGATGGACGAAAAGCCAATATCTATCAACACAAGATCATATCCACAATCACAA
CACAAAAACAAAAATATCCATAAAAGAGGTAGGTATGGAAATACCTCACCCCGCAAAACTAGTCTAGAAGTTGTCCTCAA
ATGTAAACAATTAGGGAAACATAACAGGATGAAAATAGAAAGGGAGTAAAAAATCCTCCTGCCAGGCTATGCATGGGATA
AACTCTACATCGTTGTGACTCCATCATCTTAGACATCAGTGCCTGGTGAAATATCATCCTTGGCTCCACTAGAGCCCACC
ATCGAAGTATCTCTCAGTTGTGCCTCAATAGTTTTCTGAACCATGGACCCCTCAAGGTCCTCCAGATCATCATACATGGA
TGCATCACGAACATCCAGCTCTTCTTTATCAGTCTCAGCCTCAGACTCACCAGTTGCATCATCTCTATCAACATCTCCGG
TCATAGCAGCCGGAGGAACATCTGAATTGGTAGGGACGTCTGTACTTGAGACCTCAGGGATATTTACCATACCTAACAAC
ATCCATAGGTCAGTGGACTTCAGCTCATCCACATCATTCCTCAGCCCAACAATATCGGTCTTTAAGGCCATCACCACATT
AGAGACTCCCCGACTCTTCTCACAAGCCTCTAACCTCATAGTAAGGGCATCCAAAGCAAATCTATGAGCATCTATCAACT
CTATGTGCTCTCTTATCTTAGCCCTAATCGGGGCCAAGGCAACATCAACCACCCACTCAATCAACCCAGGAACAACGGCC
TCTACCCGGGAGGCACGCGAATGAGCAGATTGAGCCAGATGGCCCATCATGTATAATATGTCCTGGGTTATTAGGGGTCG
GGAAACAGAAGCAGAAGTAGAAGCCGTAAAAGTAGTAGGGGGGGAGTAGAGGTAGGTCCAGAAGGTGCCAAAGTAGAGGT
ACCAGTAGGCTCACTAGCCTGAGGGGTAAGTATTTTTTCTTTCGGCAGCATCTCAACATAAACATTCGGGGAAGTATCCG
CCGGTGCAGCTCTACTCTGATTAGCCTCATCGCTCATATACTCAGCCTCTATCATCTGGATGTCAGAGGAAGTGGGAATC
ACTTCCACATCCATCTTGCTGACTACTCGAATAAGGGATCGCTTGCACAACTCATTGATCAATACGGGGAAGGAGAGAGA
AGTATTCCTCTACTTGGACCTCATGGTCATCTTCTGCTCAATGAGTAGACCTAGATTAAGTCTCACCCTATCCATAATTC
ATCCCAGACACGCAACTTTTGGGTGCCGAAGTATAGATTCATTTTGTGAAGAAATAACTGTGCTGCTAACAAACACGAAC
TAGTATCTTACAGCCACGTTTAGGTCCTTCATCTCAATGGGAACACCAGCCTCAATCCACCTCGGGGTGGTGTCAAAAAT
CACGGGTACTAGCCAATCCTTCAAGTCATCGAGGGTCTTTTTCTGAACCTTATCCACATTGTAGTGGATCAAATTTATCG
TACAACCAAGTAACTCATTAATATATGTGCTGATGTATTTGACCTTTTTGCCTCGAACAATCACATGGTCAACTGGCTTG
AATGAACTGGCCTTTCTCTTACCCTTTGGTACCAACTCCCCATACACAAAATAGAACTCCCAAACCCACATAGGAATGTA
TGAGCCTCGGGGATTGATGAATATCTTGAACTTGTGGAACTTTATGGTATTCCACACCTCCGGGTAGCTGTCAACAAATT
CATCAGTAGACAACTGCATCTTTTCTAAAATCCTTCTCAATCCTTCGATCTTTAATATATATAGTGATCGGGGAGGAGGG
ACCTGAGCTGGTGGAGGAGCCTGCTCTACTGTTTGTGCTGGTAGTGGAGGAGGCGTAGGAGGAACTGGAACCCTAGCTGG
ACCATGTAAAGATTTGGAGCGTACCTCCTCTCTCATATCCTATAGAAGTTGGTCATCCTCTGTCTTAGATACGGAGGTTG
GGGAACTATCCCCTGCATGGCCCTCACCGTGATAAGGAGTGAGGTACGTGGCGTAAATACCCTCACTGTCGGAGCTCGTC
TCTGTAGGTGTTGGCAATACGGGCCCCTTGCCCTTTCCTCTTTATAAAGAAGTTTGGAGCCGGTGGCTCGGGAGGCTGTA
GCCTCCTCATTGATGATGATGTCTCTTGCCCACTTTTCGGGAGGTTTATTTCTTCCCACAACCTTTGGTCTAGCTATTTC
TGCAAAATAAAATCACATACGTTAGATATAAATCAAGAAAGAATTAAAAGTGAGAAAACTGCACAGGAAGACTCGCCAAA
CTGATCGATGAGTCATCGAACACATTTAGCAAGCCAAGTCACGCTCGCCAAAAGTGCCATAGTAAATTCTTTCAAAAATA
AGCACAGGTCAGTGATGTCCAGGGCCATTCGATGAATCACAGACACCCTTCGGTGAACTAGAAGTAGCTTGCCAAAATGT
ACATAATATTTTTAGAAATTTGGGGTGTAGAAGGGCGATTATAAAGGACTTTCGACGAGTTTTTGGGTGAAATCGGAGAG
CTCAGGCGTATCACTGAAAGTTATAGAACTCAGACCACAAAAAAAGAGAATAAAAAGGGCGATCTAGGGGTCTTTCGGTG
AACCACTGAACCACTCGAGGAGCTCGACCCAGCTCGGCTAATACTTCAACCTGCCAGATTTTTAACCCGACCTTCAAAAT
CTAACCCGCAGCCTATGAAAACAAAATTAAACCATCATTCTATACAATAAGGCTCAGACCCATACTTCCCATTCCCTCGG
GGTACTCAGACTTCCCCCGAATTAGCCAAAATTGGCTAATTGACATCTTTTACCTTAAGAATGATGTTACCAACTCTATC
ATTGGGAAAAATCAGTCAATTGGCACAACCGGGGTTACTCAGACTTCACCCCCACTAGACTCAACAATCATATCAACACT
AACCAACACGATTTAACATGCTAAAATATGGGATTACACAATTGAAAGAGAATTAACATCAGTTGAAACCATATGTGGGC
AGACATTATCAACACACATTAAAAAAAATCACAATTACATAATGAGAACAACCACACAATGATCACACATTCTATTTTAC
TAGAATGTTAAGACGGGGTTCGGATAATCAACCTCAGACACATAAGATTTGAAATGCTAGGCAAGCAAAGAATCAAAAAA
TCCTCCCCCGAGTTATTGATCCTACACAAAAAACAAGAAAAATAGTTCGAAATTAGGAAAATATACAGTTGCGAAAGTTT
GGAAGTCGAAAAGTATGAAATGAGGGAGATCTTTGAATTTAAAAGTTGTTTGGCCCTTTTGACCCTTCAGTTCGCGCGCT
AGTCGACAACCATTACTTAGGTCGCCGACCCACTCGGCAATGCGCCAACCCACTTAGCGATGCGCCGAGTAGCACTTTAG
CCCACCGAGTTTTACAGAATCTTGTCTCGCCTACTACTCATTTTCCCAAACGACAATCCAAGTCGGGATCGCCGACTGGA
TTTTGGCTCGCCTACTACTCATTTTCCCAAAATTTTCAAGTTTTCAATCTCCACATTCAACAAATGTTGTTCTAACAAAA
TATTAAAAAGATCAAAAGTTGGGGTTGCCTCCCAAGAAGTGCCTTATTTAATGTCGTGGCACAACGAAGATACCCATTCA
AGGTTCATTGTTGGGATTGGCCATGGTGTCACTCGGTAACCCTCATTTTGGCCTTAGACTCAAATGAGTTGAGATTTGAC
CCATTTGTGTCTCCAGCTTTTTAATGGACATCGAGTGAGATGTAGTCGTCTGATTGAGAGTTGAGTTGTCATCCTTCAGT
TCTTTCAAAACTTTGTCTGATCTTTCCACTTTGTTGAGAATGCATGAAAGCATATCTGCAGTGCGGAAATTTTTTGGGTC
AACCCTTTGTTCTTTTGGCCTTTGACGCTCATTGAGAGGTATATATTTCTCCTTGTCCCCATCTCTCTCCTTCCGATTGG
TTCCACAATCACAACTTTCCCTATCACGGTCTCTCCAATCGTCATCACGCTTTCTATTCCAACCTTGATTCCCGCCTAGC
CTTGGATAGTTCGGACGAAAACCACCACCTTGATTGCAAGGAAACTCACTTCCTCATTATATAGAGCTTCAAAGTGTGTA
TAATCGGGGTTCACCCCACTAACACCAACAAGATTCAAAGCTT
AAGCTTGACCTTAGTACCAAGCCCTTTTTGGAATGACTTCCAAAAGTGTGATGTAAATTAAGTACCCCGATCCGAAATGA
TGGATAAAGGAACTCCATGTAACTTCACTATCTCCCTTATGTACAAGTTGGCATAGTCTTCCGCCGAATGTGAAACCTTG
ACGGGAATAAAGTGGGCTGATTTCGTCATCCTATCAACAATGACCCAAATAGAATCATGTTGCCTTCAAGTACGAGGCAA
ACCAACAATAAAATCCATATTCACTTATTCCCATTTCCAAGTGGGAATTGGTATATCTTGCAAAAAGCCTCCCGGCCTTT
GGTGCTCAACCTTAACTTGTTGACAATTAGGACATTTGGCTACGAATCCCGCAATATCCTCTTTCATGCCATTCCACCAA
TAGACTTCTCATAGATCAAGGTACATCTTGGTGGCTCTCGGTTGAATAGAATATCAAGAACTATGAGCCTCCTCTAAAAT
TTTCTCCCTTAACCCATCAATATCCGGAACACATAATCGACCTTGGTACCTAAGTACCCCATCTCCCCCTTGGAAGAAAG
CCTCAGCAGACTTCTTGAGTACCGATTCTTTCAATTCAACTTGTATAGGATCAAGGTCTTATTTAGACTTCACATCCATC
ACAAAGGACGATTCAGAGCCATTATGAACCGTGAAACCACCCTTGGTGGAATCCACTAGTTGGACACCTAGCCAGGGTAA
TCTATGCACATCACGGACTAACTCTTTCTTTTCATCTTCTATATGAGCCACACTACCTATGGATGATCTACTAAGTGCAT
CTGCTACAACATTAGCTTTGTCGGGGTGGTAAAGGACACTCATGTCATAATATTTCAAAAGTTCTAACCACCTTCTTTGT
TGGAGGTTCAAGTCTTTTTGACTAAACACATATTGAAGACTCTTGTGATCTGTGAAAACATCCACATGGACCCCATACAA
GTAATGTCTCCATATGTTTAAAGCAAACACAACCGCCGCTAATTCAAGATCATTTATCGGATAATTCTTCTCATGCACCT
TAAGTTGCCTTAAAGCATAGGCAATCACCTTACCATTTTGCATGAGCACACATCCCAACCCCACTCTAGAGGCGTCACAA
TACCACAAACCTTTCGCTACCCTCCGATAAGGTCAATACGGGAGCGGAAGTAAGTCTATCTTTCAACTCTTGGAAGATTT
TCTCACAAGCCTCCGACCACTCAAATTTAGCTTTCTTTTGAGTCAAAGTCGTCAACGGAGAAGCAATGGAGGAAAAACCC
TCAACAAACCTCCTATAGTAACCAGTCAAACCCAAAAAGCTTCTAATATCGAAAGGAGTTAGAGTTCTAGGCCAACTCTT
GACCACATCCGTCTTCTTAGGATCTACCTCAATACCCTTGATCAACACAATATGACCATGGAAGGCTATGGGCCTTAACC
AAAACTAACACTTACCAAATTTCGTAAATAGTTGGTGGTTTTTAAGGACTTGAAATACAATCCTTAAGTGGTCCACATGA
TCATTCTCACTTTATGAGTAGATTAAGATATCATCGATAAACACAATCACGAACATATCAAGGTAGTGTCTAAACACCCT
ATTCATTAGGTCCATGAATGTCGTTGGGGCATTTATCAACCCAAATGACATAACCACAAATTCATAATGTCTATACTAGG
TCCTAAAGGTCGTCTTAGGAATATCAACTCCTCTCATCCTTAGTTCGTGATAACCCGAGCGAAGATCAATTTTTGAGAAG
AAACTAGCCCCTTGGAGTTGATCAAACAAGTCATCAATTCTCAGAAGGGGATATTTATTCTTAACGGTCAGTTTGTTCAA
TTGGCAATAGTCGATTCACATTTTAAGGGAGTCATCCTTCTTTCTAACAAACAACACCGGAGCACCCCATGGAGAGATAC
TAGGACGAATAAAACCTTTATATAACAAATCCTTTAATTGCTCCTTCAACTCTTTCAACTCAGTTGGAGCCATTCTATAA
GGAGGAAGGGAAATAGGTTGTGTATTCGGTATAAGATCAATGCCAAAATCTATTTCCTATTCGGGAGGGATACCGAGCAA
ATCTTCGGGAAAAATATCCGAAAACTCACTCACTACTGGAACCGACTCTAGAGAAGGGGTTTCGGATTCAACATCTTTCA
CCCTAACAAGATGGTAAATACACTCTTCGGAGATCATTTTCCTAGACTTGAGGCAAGAAACAAATTGACCTCTAGGGATA
AAATTTCCTCCCTTCCATTCTAAAATAGGTTCATTTGGAAATTGGAATTTAACCACCCGAGTCCTACAATCTATAGAGGC
ATAACATGCATGCAACCAATCCATACCCAAAATCACATCGAATTCTAACATGTCTAACTCTACCAAATCCACCAAGGTAA
CTTTATGGGACAAAGAAATAGGACAACTTCTATAGACTCTTTTTGCGACCACCGAGTCACCAATCGGAGTGGAGACCGAA
AAAGGTTCTACTAACACTTAGGGAAATATTTCAAACTTCATGGCCACAAAAGGTGTAACAAAGGACAAAGTGGCACCAGG
GTCTAACAAGGCATATACATCAATAGAATAGACTTTTAACATACCGGTCACCACATCCGGGGAGCTGTCTTGGTCACCTT
AGGACAAAAGAGCATAAAAGCGGGTTTACTTCTGAGTATTAGGGTTGAAACCGCTTGGAGGAGCTTGTTTATCTTAACTT
CCCTCGACTTTGAGCATAGGACAATATCTCATATTGTGGCCACTCTTCCCACAACCATAGCACCCATCCGATCCAACTAA
GATTTTTTCCCTCATGTTTTCTACCACATTTTTCACAATTTGGTCTAGCAACATAAGAACGCCACTTTTACCTCCTTGAT
GTTTAGGGTTAGAGACCCTATCATTGTTGGCCCTTAGGGGAGCATTAGAGGAGCCTTGTTTAGAGAACCTTTTCTTGAAC
CTTGTTTGACTTTGTCTATCAAACCTAGCATTGGAAAAATTTCCATCTCCGGTTCTAGCCCTCTTCACTTCTCTATTTTT
GTGTTGAAGTTTCTCTTCCTTCATTTGTTGAGCATACACCATGAGACGGGAGATATTTATCATGAAGAAGCATTTCCGAA
CGACATTCTTTTCTCACCAATCTAGACACACCTATCAAATACCTACTCATCATATCCCTTGAGTCCGCCACCAAAGCTGG
AGCATACTTGGACAATTGGGTAAACTTTAAAGAATATTCTTGAACACTCATACCTCCTTGACAAAGGTTAACAAATTCTT
CCACCTTAGCTTCCCTCAACTCTCAAGGAAAGAATCTATCAAGGAATGCCGGCTTGAACACTTCCCAATCTATTGGGCCC
GCTCCTGCCGGCCTATTGTTCTTCCATTGAGTATACCAAACTTGAGCAACACTCTTCAATTGATAAATGTCTAGATCCAC
TTTCTCTACCGAAGTCACCCCCATAACATCTATTATATTATAAACCTCATCCAAAAATTCTTAAGGATCCTCTTCCACTT
TGGAACCAAGAAACACATAAGGGTTCATCCTTACAAAATCCCTCAATCTAGAAGCCACGAAATTCACATTGGTGTTCACA
GGAGCCCTCACCTCTCTATTGGCTTGAGTTGTCACAACTTGAGCCAACAATTGGATAGTAGACCGAAATTCCGCATGGGT
CACATTTTCAACCACGGGATCAACCGGAGCATGGTTGACTTGAGGAGCTTGATTACCTTAAGGAACTCCTTGATTCACAT
TATCTTCCTCCGCCCTTCTAGAATTAACCCTTTGTGTATTCATTTCCTGAAGACACAAGAGAAGGGTTAAGAGAGGGACT
TTATAGAGCTAGACTCTATGGCACGACTCAAGAATAAGGAAAGAAGTGAAATTTTCCTAAACATCTTATAGCCTCTCATT
CATAAGTGTGGCGCACTTCACTCTCATGAAAAAGACTCTATTAGACGTGGCTTATGAGGCATTATCCTAGAATCATTCTA
AACATTTTGCTATGATTACCAAGTTTGTCACGACCCAAGGGCACCCCCTAGACATAACATGGCACATAGGACCCCGAAAG
GCACCATGTATGCCACTTAGCATATCATAACATAAGTAAAGAACAATAGAGAGTAAAAACACATTACGAGTCTTAAAATT
TATCATAAAAGCAAGCGGAAGTCTAGTCATTTCTCAATTAGCCATCTACTACAATCGAGTATCAAATAGGATCACAGCCT
TTACAACATAGTTCTCAAACGAAAGTACAAGAAGGGAAACTAGAAAATCATCATCCGCCATAAGTCATAAGCCATATTGT
CATGCATAAATTATGGGTGTAAAAAATGAACCCAAACATAGATAACCCACCCAACCCGCCCAGAATTTTAAGGGTTGGGC
TAAAGATAATTTGGATTGGGTTCAATCTCAACCCATTCAAGCCTAATCCAATTTAAGAGAATCCTCAATTGAGTCCATTT
CAATCTCCAATTTCAACCCTTTTTAAAACTATTTACGAATATATGTTCCTATATTAAAGGTATGAATTATTATCTATTTA
ACATCTTTTAGGATTTATCTATCCATTTGTTACTTTTTAAAAAAAAAATCTTGAGTTGAAATTCGAATTGTGATTATAAA
AGTTAAATATTACTATTTAAAATTATCGAGATTAATCGGGTCAAATTGGTTGGGTCAAGACCCAACCCATTTTTTAGCCC
ATTTGAGCCCAAAGTAAACTTGGGCGGGTCAAAACCCAACTCAATTTGTATTTCAACCCATTTCAATATCTCCAATTTCA
ACCCAACCCGCCCATTTGACACCCCTAGCATAAATCATCATACCATAACGGATACATATCATAATTACCCTCAAGGTCCA
CTTGTGCAATGGATAAGTAAGATCCCATAATCCTACCTTCACTAAGTAAAGCTTCTTGAGTAACTATGGTCTATAAATCA
TATTCTTGTCTACATTAACATATTAGGGAGTAAGCCTTAACCAACATAGACCATGTGAGATAAATATGGATCTGGTGTCT
ACCCCACACCATAAAGGGGCTGTCCTACTTGCCTAAGGTAGAGCTATACTCTTAGCTTAGGTTGATCCCCTAGTTAAAGA
CCTATGTGAGTACATAGTTTATGGGATAAGGAGATTGCTTCTAGAAACCCGAACTCCACCAGGGTATAAGGTTTCCTTCT
CATAAGATAACTACGTCGTGAACCCAGACTCAACTAGTGTATAAGGAACCATTTGGAAAGCCGGACTCAACTAGTGTAGA
AGCTTTCAAGGGGAAGCCGGACTCAACTATCATATAAGCTTCCATCTCATATTCATATCCACTCGGTACTAAGTATTGAT
TCCCATAGATTTCATATTAAGTCTTGACTTAAGTGCATATTGTTGGAAGGGTGTCTTGACACTCAATCCTCATGAATCAT
ACTATAGATCCTAGATTCCAAAGGTGAGACTAGTCTTCCAACCTTAGAATCACTACAAGTGATAACCCTTGCACATCATA
TCATATTCAACCTAAATTATGTACATGAACATAATCATCCAACCAACACAACAATTAGTTTATCATCATATTCACTTTAC
TTTCAAAGTGATCAAAGGGCATATACATAAACCTCATGAACATATATAATTTTCATGCTTTGCCCTTCAAGGACCATAGA
TCACATTCAATCAACATATCTAGAATCACTAAATTTGATATGAATGATAACATGATTCAATTACTATCATTACTATAAGC
ATGGTTTCATAATACTTCTCTTTCTATAATTCACCCATACTTTTAGATCCAATTTAGGGAAAAGAGGGGAATTCATGGGT
TCTTGGGGAAATTCATCATAAATCAACAATAATTCATCAATTCAATCATAATCCATCATAAATCAACCATTAAAAACGTG
TTTGGAAAGAACCCACAATATTGAAGACAAACCCTAACTTTGGGGAAATCACTAGTTTTGAAATTGATTTTGGAGGGACT
GCAAGGATGGAAATTAACCAAGGATGAAAGATTACCATACTTTAGTAATGTTTCTCCAAAGTGCAATGGCCTTGATTCTT
CAATCCCTACCTCCAATTTTACTCTTCCTCTTCCTTGAGTTCTAGAGAGAGAAATTCCTTTGGAGAATATGAAGTTTTGG
ATTTTTATTTTTTTAATTCTATGAAAGTGATTTAATTAGGGGAAATTTGAGTCTAAAAATCTTATCTACATACTAGGGAA
AGATTAAAATATTTTAGGATCAATTTAAGAAGAATAACTAAAGACCCCTAAAGTTCTAACTTAAAATTTGCCAACTTGCC
NNNNNNNNNNNNNNNNNNNNNNNNNNNNNNNNNNNNNNNNNNNNNNNNNNNNNNNNNNNNNNNNNNNNNNNNNNNNNNNN
NNNNNNNNNNNNNNNNNNNNNNNNNNNNNNNNNNNNNNNNNNNNNNNNNNNNNNNNNNNNNNNNNNNNNNNNNNNNNNNN
NNNNNNNNNNNNNNNNNNNNNNNNNNNNNNNNNNNNNNNNNNNNNNNNNNNNNNNNNNNNNNNNNNNNNNNNNNNNNNNN
NNNNNNNNNNNNNNNNNNNNNNNNNNNNNNNNNNNNNNNNNNNNNNNNNNNNNNNNNNNNNNNNNNNNNNNNNNNNNNNN
NNNNNNNNNNNNNNNNNNNNNNNNNNNNNNNNNNNNNNNNNNNNNNNNNNNNNNNNNNNNNNNNNNNNNNNNNNNNNNNN
NNNNNNNNNNNNNNNNNNNNNNNNNNNNNNNNNNNNNNNNNNNNNNNNNNNNNNNNNNNNNNNNNNNNNNNNNNNNNNNN
NNNNNNNNNNNNNNNNNNNNNNNNNNNNNNNNNNNNNNNNNNNNNNNNNNNNNNNNNNNNNNNNNNNNNNNNNNNNNNNN
NNNNNNNNNNNNNNNNNNNNNNNNNNNNNNNNNNNNNNNNNNNNNNNNNNNNNNNNNNNNNNNNNNNNNNNNNNNNNNNN
NNNNNNNNNNNNNNNNNNNNNNNNNNNNNNNNNNNNNNNNNNNNNNNNNNNNNNNNNNNNNNNNNNNNNNNNNNNNNNNN
NNNNNNNNNNNNNNNNNNNNNNNNNNNNNNNNNNNNNNNNNNNNNNNNNNNNNNNNNNNNNNNNNNNNNNNNNNNNNNNN
NNNNNNNNNNNNNNNNNNNNNNNNNNNNNNNNNNNNNNNNNNNNNNNNNNNNNNNNNNNNNNNNNNNNNNNNNNNNNNNN
NNNNNNNNNNNNNNNNNNNNNNNNNNNNNNNNNNNNNNNNNNNNNNNNNNNNNNNNNNNNNNNNNNNNNNNNNNNNNNNN
NNNNNNNNNNNNNNNNNNNNNNNNNNNNNNNNNNNNNNNNNNNNNNNNNNNNNNNNNNNNNNNNNNNNNNNNNNNNNNNN
NNNNNNNNNNNNNNNNNNNNNNNNNNNNNNNNNNNNNNNNNNNNNNNNNNNNNNNNNNNNNNNNNNNNNNNNNNNNNNNN
NNNNNNNNNNNNNNNNNNNNNNNNNNNNNNNNNNNNNNNNNNNNNNNNNNNNNNNNNNNNNNNNNNNNNNNNNNNNNNNN
NNNNNNNNNNNNNNNNNNNNNNNNNNNNNNNNNNNNNNNNNNNNNNNNNNNNNNNNNNNNNNNNNNNNNNNNNNNNNNNN
NNNNNNNNNNNNNNNNNNNNNNNNNNNNNNNNNNNNNNNNNNNNNNNNNNNNNNNNNNNNNNNNNACCCAAGAGTAAATC
ATGAGGAACTCACCTCAAGCTAGAGTAGAAGTAGAAGGAAAGAGATGAGGATATCGGGACATCATATCGACCTCGGCCTC
CCATGTAGCACCCTCAACTAACTGACTCCTCCACAAAACTTTCACGGAAGCACCTTCTTTATTTCTCAACTTCATAACTT
GCCGGTCTAAGATCCCAATCGAAACTTCTTCATAAGAAAGATTCTTCTTATCTCCCAAACCTTCTAAGGAGTCTTGGTAC
TCGTGTTAAGCTTAGTACGACCTTTCATCCACAAACCAATGGGCAAGCGGAGCGTACTATCCAACTTTGGAAGATATGTT
GACAGCATGTGTGATTGACTTTAGGGGTAATTGGGATTATTATTTGCCTTTGATTGAGTATGCATCTAACAATAGTTATC
ACTCAAGTATTGGCATGGCTCCATTTAAGGCTTTGTATGGTAGGAGGTGTAGAACTCGTATAGGTTGGTTTGAAGTGTAT
AAGAAAGATTCTCCTTATCTCCTTAACTTAGCATAATCCTCCACCGAATAAGAAACCTTGATAGGGATGAAATGAGCTGT
TTTCATCATTTGTTCTACTATAACCCAAATCGAGCCATGTTGTCGACGGGTGCAAGGCAAACCACAATGAAGTTCGTATT
CAAATCTTCCCACTTCCAAGTAGGAATGCTAATATCTTAGGACAAACCTCCCAGTTTCTGATGCTCAACCTTCACTTGTT
GACAATAAGGATACTTAGCCACAAATTCTACAATATCCTTCTTCATCCCATTCCACCAATAGATCTCCCGCAAATCACGG
TACATCTTGGTGGCTCCCGGGTGGATGGAATACCAAGAACTATGGGCTTCTGACAAGATTTGTTCCCTCAAGTCATCGAC
ATTAGGAACACACAAACGACCTTGATATCTATGTACTCCATCTCCCCCTTGTTAGAAGGCCTCAATGGAATTTTTAAGCA
CAGCTTCTTTTAATTCAACCAAAGTTGGATCAAGACCTTATTTGGCTATCACATCTGCCACAAAAGATGATTCTCAACCA
TTGTAAACCATAACACCACCCTTGGTAGATTTTACTAACTAAACACCCAGCCGGGCCAATCTATGAACATCTCGAACCAG
CACTTTTCTATCATCCTCAATATGAGCAACACTACCATAGATAACCAACTAAGAGCATCCTCCACCACATTCACCTTATC
GGGGTGATAGAGAACACTCATGTCATGATCCTTCAATAACTAAAACCACCTTATTTGGTAGAGATTTAGATTATTTTTGG
TTAAACATGTATTGCAAACTCTTGTAGTGGGTAAAAACATCAACATGAACACCATGCAAATAAATGCATCCAAATCTTTA
AGGCAAAAACAACCGCCACAAGTTCAAGGTCATGGGTTGGATAATTTTTCATGAACCTTAAGTTGCCTTGAAGCATAGGC
AATAACTTTCCCAGTTTGCATAAGCACATATCCTAACCCAATTCTCGAGGCATCACAATAAACAACAAAACCATCAGTCC
CTTTTGATAAAGTCAACATTGGAGCGGAAGCAAGTCTATCCTTCCATTCTTCAAAGATCTTTTCACATGCTTCAAACCAT
ATGAATTTAGCTTTCTTTTGGGTCAACATTGTCAATGGAGAGGAAATGGAAGAAAACCTATCAACAAACCTGCTGTAATA
ACAAGCCAAACCCAAGAAACTTATAATATCCAAAGGGGATAGAGGTCTAGGCCAACTCTTGACCGCATCCGTCTTCTTAG
GATCGACCTCAATACCCTTTCCTGAGACAATGTGACCAAGAAAATCCATGGACATTAGTCAATATTCACATTTTCTAAAC
TTTGCAAAGAGTTGTTGGTCCTTGAGAATTCGCAAAACTATCCTCAAATGATTAATGGTATCATCCTCACTTCTCGAATA
AATCAATATATTATCAGTGAACACAATCACAAACATGTCAAAGTATTGTATAAACACCATATTCATCTAATCCATAAAAG
TGGTCCGTGTATTAGTCAAATCAAAAGACATCACAAAAAACTCAAACTGTCTGTATCGGGTTCTAAAAACCATTTTTGGA
ATATCATCTTCCTTCACTATCAATTAGTGATAACCAAACCGGAGTTCAATCTTTGAAAAGTAACTTGCCCCTTGAAGTTG
GTCAAACAAATCATCTATCATTGGTAGAGGATACTTATTCTTAACCGTAACCTTATTTAATTGTTGCTAGTCCATACACA
TTCAGAGAGAACTGTCCTTCTTTCTAACAAACAAAACTGGAGCACTCCATGGGGATATACTCGGTCGGATGAAACCCTTA
TCCAACAAGTCTTTTAGTTTATCTTTCAATTCCTTAAGATATGTAGGAGCCATTCGGTAAGGAGGAATAGAAATAGGTTG
CGTATCTGGGAGAAAGTCAATACTGAAGTCTATTTCCCTTTTGGGAGGAATACCGGGTAAATCATTTGGGAATACTTCTG
GAAACTCATTCACAACGAGGACCGACTCAAGAGTAGGGGTTTCGGAATCTACATCCATCACCCTAAAGAATCAACTTTCT
AGCTTTCAGACAAGAAACAAACTGACCCTTAGGCATAGAATTTCCCCCTTTCAACTCTAGGACGCGCTCATTTGGAAAGT
GGTACTTGACTACAGGGGTTCTACAATCAATAGAAGCATAACATGAATGCAGCCAATCCATACCAGGGATAACATCAAAG
TCTAGCATATCAAGCTCTACCAAATCAACAAGAATAACTTTATGGGACAAGAAACAGGACATCTTCTATAGACCCTCTTA
TACACCACAGAATCACCAACAAGAGTAGAGACAGAAAAAGGGTCTAACAACACATCCGGAACAACATCAAACCTCATAGC
CACATATGGTGTCACAAAAGACAAGGTAGCACTGGGATTAACTAAAGCATAAACATCAAGTTGGAAGACTTTCAACATAC
CGGTAACCATATCAAGAGAACCCTCTTGTTCACCACTAGTCTGAAGTGCATAGAATTGGTTTTGCTTGGGAACATTGGAA
CCTAAACCACTAGGAGGAGATTGCTTACCCTCTCTTCCTTTAGCCATAACAATCGAGAAATCCCTCAGGTTATGACCACT
TTTACCACAACTGAAGCAACTATACGTGTCGGCTAGGCACTTACCCGCATGCTTCTTTCCACACCTAGCACAAGTAGACA
TAGGCAATGAAGATCCACCACCATTTCCTCCTTGAGGCTTAGGGTTAGACACCTTATCTTTGTTAAACTTAGGAGGAGCA
TTGGAGGAACCTTGACTAGAAAACCTTTGTCGGAACCTAGAATGACCATGTCCATCGAACCTTGAATGTGAGAATATACC
ATCACTGGTCTTAGCTCTCTTTGCCTCCCTAGATATTTCCTTAAGTTTCTCCACTTCGATCAGTTGAGCATGAACCATGA
GACGATAAATATCCATATCATGGATAAGCATAGCGGTGTGACATTCCATAACCACCATTTTGGACACACCAAAACAAACT
TACTCAATCTTGCCCTAGAATCGGTAATCAAAGAAGGGTCATACTTAGACAATTGTGTGAATTCAAAGCATATTCTTTCA
CACTTATGCTTCCGTGACAAAGGTTGATGAATTCTAACACCTTTGCTTCCCTCATCTCAAGGGGAAAGAACCTATCAAGG
AAAGCAACTTTAAACTTTTCCCAATCGAGAGGACCCGCATATTCTGATTTCCCTAATTTCCATTGGTTGAATCGAATTTG
ACCAACACCCTTAAGTTGATAAGCAACCAACTCCGCCTTTTCCACCGGAGTCACTCCCATGATTATAAACACCATATAAA
CCTCATCAATGAACTCTTGAGGATCTTCCCCAACCGTAGAACCATGAAACTCTGGGGGATTCATTCTAGTGAAGTCCCTC
ACTCTAGATACCATCGTAGCAATATTTGGGATCACGAGAACCACAACCTCTCTATTGTCTTGGGCTGTTACGGCTTGAGC
CAATACTTGCAAAGCATCCCTAAACTCCGCATTAGTCACTTGCCCGGCCAAAGGGTCGACCGGAGCTTGAGGAGGAGCTT
CTTGATTCACATTCTCTCCCTCATTCCATCTAGCATAAGCTCTTCGAGTAGCCATATCCAGTAGAGCATCCGATAAGGAT
TAGAAGAGAGACCTTATAGAGTTAAACTCTATTGCTTGAATTTAGAGTAATGAAAGAAGTGGAGTTTCCTAATCATCTTG
TAGCCTCTCATTCATAAATATGGCGTGCTTCAAACTTATGAACAAGACTCTACTCGACGTGGCTTATGAGACAATCTATA
ATCTTTCTAAACCTTGTGCTCTGATTACAAAGTTTGTCATGACCCAAGGTACCCCCTACGCATAATATGGCGTATAGGAC
CCCGAGAGGCCCGACACAAGCCACTTAGCATTCATCACATAAGAAATAGAATAACAAGATTTAAAAGATGGTTTCAATAC
ATCCAAGTTTTACAAAGAAAAGCGGGAGTCTAAACACTTGTCTCATTAGCCATCTAGTACATAAGAATGAAATTGGGCCT
AGCACATACATCATGTCCAAAACTGAAAGTAAAAAGGAAAACTGTAAACAATGAAATCCGTCCTTGAAGCATGAGGACTC
ACCAAAGCTCAAAATATCTCAAATCAACCTCTAGCCACGAAACTGGGAACCCTGGCTGTCGAACCCTACATTTGGAGAAA
TGTAGACAAGAGTATGCATTAGTACAAAACAATGTACTAAGTATGATAGCCATGCATAAAACATTTAAATCATGCTAAAA
AGGGACATTTACATGATTAAGCAATGATAAAGCTAAAACATAAACCTTGAGGGTTAGAAATCTTATGTCATAAAACATGA
TCAATGCAAGTGAACATCATCTTAAAACATACTTACGATACCTCCTTGAAGTAACTTTGGTTCATCATAACTTTGCTTAT
TTGTGGTATGTAGCTTAACCGACATATAAGACCATATGAGCTATCAACATGGAATCCGGTGTCTCCCACACCGAACAGGG
TTGTCCTACTTGCCAAGGAAGGACCATGAACTTCTCGCTATTGTGTATCCACTAGCTAATGTCTAACTAGACAATCATCC
TATGGGGGCACATAGGTAAGGGAGAATGCTACTAGAAACATGGCCTCTACTAATGGGAGAGCTTCCATCTCAATATCCTC
TCGGTGCTAAGCATAAATCCCACAAAATAGTCATTTTCTTAAATTGTTCTTATTATACATGGAAGGGAACGTCATCTTGA
CAATCCAAGCTAAGTCATATGTATCCATGGAATGGTATATTTCAATGACTAATCCAAGCTAGGTAATGCATCATCCATGG
AAAGTTATAATTAAGTAACCAATCCAATCTAGCTAATGTATCATCCATGCAAAAGGTACACTTAAGTAACCAATCCAAGC
TAGGTCTTATTAGAATAGCTCTTAAAATCTTTGATTCATAGATTAGTTGAGAAAACCTTTGTCCTTTCACAAATCATGCT
TTAATGTGTTTATGAGAAACCCTTTCAATAACATAACAACAATCATCATCATTGATACTTCACACTCAAAGCATCCTTAA
AATATTTACATCATTTTCATAAGAACATGCTTAATTTCATAATCTCCTCTTTCATAATTCAAAACCCATATCATATCATC
ATAACTTGGAAAATATGAGATTTACATGGTTCATGGGAATCATCATAAAATCATATTATTTCATCAATTCATGCATAAGA
GATCACAATTCAATCATTTAAATCAACATAGAAGAGAACCCATGGCAATTTAAGAAAACCCTAACTCAATTGGGGATTTC
TAACTTTGAAAATAGGAGGATTTGGGAACTCCGTGGATAGAAGGGATCCATGGATGAAAACTATCATACCTTGCTGTCAA
AGCCCAAAATAAATTGAAGAATGGAGGCTTGACCTTGAGCCCTATCTTGAATCTTCTTCTTCAAACTTCTAGAAAGAGAA
ATATCCTTTGGAGAGAAAGACTCAACTTTTTTTAATGAATTTGAAGAGAATGAAGTGATAAAATTAATTTGGGGTTAAAA
TCACTTATATACGGGTCCTAGGCATAGGCAAAATGACATAGTATTGTTTTAAATAAATATGGAAAAGACTCAAAAGCCCC
TAAACTTATAGATAATGTACCCCCCCTCCCTCATGCTTCCCCTCACGAGCCGTCAAGGATCACACGGACCGTGGTGGAAG
TCATGGTCCTTGACCAGTGGCCTAAGGAAACAACCTAAACTCGACTCACCTTACACGACCCACACCACGAGCCGTCTAAT
GGCTTGTATGGAGGGCCAGCCTTAAAGTGGCTACTGCCTCCCCCTTCACGGGCATCACTAGGTGTCGTGGTGTTCACCAC
GAGCTGTCTAAGTGCTTGTGGGAGGGGAGCCCTCTTTTCCTTGACACTGTGGGCCTTCACGAGCCACACCATGCCTTGTG
GTGCCTTTCACGGCTCAGCTAGGCCCTCGTGAAGGGTGCCCAGGCTCAACCTTTGGCTTGTGACTTCTCACTTGGCCCCT
TGCTTAGCCTACTAGATTCCAAGGTGTTACAAATCAGGGTTTAGTTAGGCCATTGTTCGTTGATTATTGTATTGTATTGC
TCTTTTAGAGTTAGAACAAGCAAAAATTCATAACTAGGGGAAATCTCAAGTTTTTTAGAGTATTTAGGAATGTTTTTAGA
TAGGTGATAATTGTAGTTTCACATTTATGATATATGTGTTTGTTAACAACGTCATTAGTAACGCATGCATGATATTTGTT
TAGGTAACTTGGGAAGATATATTATGTATTGAGTGTTGTTGTAAATTGAATGCAATGAATATTTTACATGAATGTACATG
AGTGATTGTTATTCATTGTTGTTGTGATTGTGCTATATATTGATGATTGAGATCAAGTAACATGATGATACATTAACATT
TGGAATAGGTGTCACGTCTGTATACTAACATCGTTGATGGGCGCCACACCACTATAATGGGAACGAGTACCACGCTTGTA
CCCTAACTCGTACACATACTATGCCGGTACACTAACTTGGGAATGGGTACCATGTTGGTACCTTGATAGTTTATATATGT
GGGTTCCAACAGAAAACCTTACTAAATTGTTGTGTTTTAAGGATTCATGATGTTATGCATATCAATTCAGGGTAAGGAAT
GTAAGTACAGGCTATGTTGCACTTATGTTTGTAATTGGGTATTTTATTTTTTATTGAGTTGTGAGTGCCCGTTCATATTT
CATTTACTGGAACTAAATGATGATCCTATTAGTACAATGTGGTTGTGTATTGTTACTACACTTGCTCAGTTTGATGCTTT
TGTATGCTTGAATCAGTCTTCCACTTGTAGTCATCCCGGATGAGGGTTCGCTTAGGGGCCAACAATAGTTCTTGAGTCAA
ATCCAAGGTGTCGGCTTGGGTTGTGACTTAACCAAATAAGTTGCAATGCTCTTGACAAAAAGCAATGTCATTTGAATAAA
TTTATCCTTTTATCTGATTTTTCCTTACAAATCTATATATATATAATAATTTTTTTCAATAAAGCCATGTCAAGAGACAA
CCTTATTCTAATGTAAATCAGCTACACACGAAAGAATCATTTCATGAAAAAAGTTCAACAAATCAAACATACATGTAAAC
TCAGTGATTTAATGAAATAATATCAATTTCTGAATGAGGCTTCTTACAAGATGACATCCCTGCTCTATTTCTCAGCTCAC
CATCACGACACCTAATTTTTTTTTGTAAGGAGATCTAGAGAAGCCACACTGAGCTTTTAGAAATAAGGATCTCTACATTT
GCATCCATTTATTGCGAAAATTTATTGAATGCAAAATGATGAATCATAATAAATATATATATATATATGTGTGTGTGTGT
GTGTGTGTGTGTGTGATGCTATTCTAAAATGCAAAAATTGAAAGTAGTAACCAAAAAGACCATTGGTAACAACTAATTTT
GCTATATTACTTATTGTAATGTTAAATCATGCGTAAATGATAGCTAGGTTATGAGTCTTTTAAATTGATAGTAAATATCT
GCCTCTTAAATAATGATTTCTAAGTGTCAGATATTAAATTTTAGAGATGAAATAAGGAAAAGAAAAAAAATACTAGAAAA
AAAAAAGATATATATCACACTCATATTATGTATATATATTCACTTAGTTTTTCCTAATTTTACGATTCTTGATTTATTTT
TATTTTATATTCAATATATGTTTCTAGTGTCTTTTATAATAATCATTAGATTTTGTTAACATTCATAATAGTACAAAAAT
TATAATTAATAACACAAATATCAAATAACAAAATAAGTATTATAATAATATTAATAAAATATAATGAAACAACCTCAATT
TTATTGAATGCATATGTCGATGACTTTTTTACATCTTATGAAGTTTTTCTTTCAAAAGCTAACTCTTTGTTGCATGGGAT
TATGTGTAGCAAATGTATTTGGGGTATTCTGAGAATCTGGAGGGGTAATATTGTGTAGTGGATTTGGTCCCGTAGGAACT
GAGCGCATGGATTGAAAAGTTTATAACTCCATTAAAGATCAAAAAATTTCTTTGACTTTTAACGATTTGGTTGAAATGTT
CTCAATTCTGATAGCTACAACTTCTATTGATGTATTTAGAAGGAGGAGAACAATAATAGATACAAAAAGATTAAAGTTAC
TCATAATGAAGCTGAAAATAATATGTTTTTGCTTTTCATGTGTTAATTGCTTTTATGCTTCATTCTTTATATAGTGTTTG
AAACTTTTTTTATGGTCTCAAAAGGATAAATTGACAAACATTTTCTTATCAAAAGGTATCAAATATGGTTAGTAACCTTA
GTAATGAGATTTATGATATCTTCAATAAAATAAATTGACATAGATTTCTCACCACAAAGGTATCAAATATGGTTAGTTAC
CTTAGTAAATGATATATGTTATCTCAAATCATAATTATCATGTTAATGTATACATTTGATAAACGATTCGTTAAATCTAT
ACTAAGATTTCTAATAATATTTTTACGAACTTTCTAACTTGAATGTTAAATTACTATAATGCCCCTAACTAGAAATATCC
TATTTCATATATCTTATATATTTTATATTTATATGTATTTATATTAAATTATATAATATTAAAAGTAGATTCATTTTGAA
GGAAAATGACTTTTTGGAAGGTTAGGGACCTTTCCGACAAATTGTGATTTTTTCGAAGGGTTGTGACTTTTATGAAGGAT
GATAAGTGGTAGATTTACATTCATTTGAGGCATTTTTAGTTCAACATTTAGTATAAACAATGCCTAATTATGTCCTATCC
TGATGATAATTTGATGATTTAAGGCTATGAAGGCTAAAGGACAAGGCAAGGACGAATACTTGAAAGAAAGGTCAAAAACG
TTGAAAAATGTAGAGAGCACAAACCTTATGTTCTCCTAATCAAAAGGATGAGTCGCCCAAATGGTTGAATCTCAACAAAA
TTGAAAGTGTTTAATGTCCAACTGACAAAGTAAATTGGCAAAGAAGAGTTGCATCAGCGATCTGCCCAATTACTAAAGTC
GAATCCAAATTCATTGCTGAAAGTCACAAACTAAAGAGTAAAATTGAAGGCTATCTTAGGAGAGCAAGGTGATATTTGTC
AATTCACCAATCCGTAAGGGTGTATTCCATCAAGTCCACCCATTTGAGTTTTAAAACCTAAAGCTTGAAACCAGTAAAAG
GCTAGTTGAATGCTACAGATGGCGATCCGCCTAGTGAGTTCGGCGAGCTCGACTTATGTCGCCGAATGGAATGTGGAAGA
ATTTTTTTAAAAGTATAAATATTTGGGAAGAGAGAGAAAATAAATCAATCTTATCTTTAATCAGTTTTTACTTTTGGAAC
TCTTAGAGAAAGAAACTATAGAGTATTGCTCTTCGTTGTGGGGTTTATAATTTAGCTCTTGTAACCAGCAATTGGAAGTT
GAATCCAAAGTGGGTGTTGATATTTCTTAACTTCAATGTATTAATGGTTGCTATCATGATAGGTATCATCTATGTACTTT
TTGTGATGGGTGGCTAAAACTTTAATTTCTAGGGGTGTGATTAGAGGTTGGCTGTTGATATTAAATTAGTGGGTCTGATT
TATTGCACTATGTCATTGCTCTGCACCATGGATTCGAGTTGTTAGCATGTGTTTAATTTAGTTGTTATGGTGGCTAACTT
AATGGAAATTTTGATCTCTAATTGGTGCTTGAAAGAGACCAATAAGAGTAAGTAATATGTTTGCAATCTATCTAAATCTA
ATTGTATAATTAATGTATGGGTTGATATGTGAATCATATAAATGAGACCAAAAGGAGATTTTATGAAATAATTCTATGAG
ATCGAAAAAAGATTAGCATTATTGAACATGCCCTAACTTATCCAGGATTGTTAAGCTTTGCTGAGAAATGTGATTGTAAC
CCCAATTGGAATCAACACAAATCCCCCACACCCCTAGAATGGAATTAAATCATTTAAACTCTGCTTAGTTTGGTTTATTG
TTTATTCTTGATCTTTAAATCTCTTAATTAAATTCAGTGGAATAATTCACGCATTTGTCTCATTTACTACAATAGATTAG
TCACATTTTAATTCACTTTTTGGATTCTTATTCTTACACTACTCTGTGTAGGATTCAACCCCGACTATTTAGTTGGGCAT
TGACAATGATCGCTTTCTCTTTGAATTTTTATTTTTTTAGAATACTTTGATTGTTATCAAAAATGGCGCCGCTGCTGTGG
AGTAGCAGCTAAGAATTAAATTTGCAAAGTAATTTGTGTACTCATTTTCTTTTGGTTGAACAAACTTACTCTTGGTTTTG
TTGTTGTGTCCTATTAGTAGGTGCAAGGATGAATGAAAACAGTGATGATAGTTCTAGTCTCCATGGGCGAGTTAATGATG
TTAGGAAGATGGATGACATGAATCCTAATGTCATCTAAAAGATTGGTGAAATTCGATTACCCCCTATTCCAAAGAGTGCT
ACCTTTATGGTAACTGAACCATTGTTGCAGCTGATCAAAATGAGGGGATTATTCAGAAGTTTTGAGAATGAATATTGTAA
CACCCTGGAAACTTGTAGGCTTAACTAGAGTTTGTCATAAGTGTTAGAGTCATAAAATTTACTTCTCAAACTTAGAATGA
AGGATTTAGGGGTTAAACGTCAAGGTACGACAAGTCTACCAAAGGTCCTTGAGGAGGACTCTAAAGTCTACCCCAAAACT
GCCCAAAACGGGTGATCCACGGAAGGACCTACTCCCCGTAGGGTGGTCCACACTCCGTGGGAGAGGCTCGTGGGTCATTA
GGCCAAGATGAGAGGCTGCAGAACCCAACCTACGCCGTATGGGCCGTGGGTCGGTCCACGCCCTATAGGTAGGGGCCGTG
GATGGGGCCTGTAAAGTTGTCTCAAGTCAGTTAAGGGAGGGGTACATTAGGAAATTCCTATTTTAGTTAGTTTGATGTGA
GGTCATTTTATATTGTTTTAATTCACCTATATAAGTGTTTTTAAGTCATTAACTAACACATTCACTTCATAAAATCCCAA
AACCCAAATCCATAACCAACTTTCCCCCAAAATCATCTCTCTAGAACTTCAAGGAAGAAGAAGAAGAAGAAGAAGAAAAG
TGAAGCTAGGGTTGAAGAATCAAGTTTTTCTTCTCAAATTCTTGGTAAATCTTCAATAAAGTATGGTAGGTCTTCATCCA
TGGGTTGCCTTCACCCATGGAGCCGCTTCAAAACCAGGGTTTGACTTCAATCTCATGGATTCCTTTCAAATTCATTTTTA
ATGATTGAATTTTGATTTTTTATGGAGATATTGATTATTTTATATGATTTTATGTTGAATCCCTCTAGAATCCATGAATT
TCCCTATTCTAGTTAGGGCTCCTTCCTACACTGTGGGTATTGTTGTATGTTGATCCAATTGAGTGGATAATGATTGATTA
TGATGAAATTGCATGCTTTTAGTATTATTATACATTCATTCTTGACTAAACTAAGATTCTAGGGTGAAATTGATATAGTT
AGTGTTATTCCATGAAAGAGGAAAATTGAGGGCGGGCTTAGATGTGACCTTCTAAAATTGATGAAATTCTTTATGAATTT
CTTGAGATTAGAGCACCTAGTTGTGAATCACTTAAAATTAAGACATGAATTGATTTGATTAGGGATTATATGATGAATCA
TGAATAGATTTCTTAAAATGAAAGACTTATACACATGAGTTGGCTAAGGTTAAGTATGTACGATGATATATGGCTAGAAT
TGCTTAAGAATGAAGCATGTGGTTAGATTATCTTGAGAATTATGCATATGGGATGACCATGTGAGGTGTTGCTTGAGAGT
AAAGCTTGTGGTATGAATGTGATTCCTAGGAATTTGTGGATAAAAGCTAATATGAATGAACCAAAAATTCTAAGGCTTTG
AGAGAGAAGCCATCATGTAGGTTGAATTGTTTATGGTATTATTCTGGAAGGAATTCACCAACATGACCGATGTTATGAGT
ATATGATATCATGTATGTAATTACTTGATTAATTGAACTATGATTATGTCTATGTCTAATATAATGAATTCTAGATGTGT
TAGCTGAATATGATCCTTGGTCCTCAAAAGGGCAATATATGATATTATACATGTTTTATGAAGGTTGGGTACATGCTTTA
AGAACTCTTTGAGAAAGTAAAGTAATTATGACTATGATGTAATGGTGATGTTGTTGAAAGGCTATTCTCACACACATACA
CTAATGCATGACTATGAATGAAGAGACCATGATTATGATGATGTTATTGTGTTGATTGAAAGGCTATTCTCATTAACACA
CAATGAATATAATGTGAAAGGTTTCCTCACAACATGATGATTCTAAGATTGAAAGGCAATTCTCACCTAATTGAATCTAA
TATGATGGCATGGACGGTGAAAGGTAATTCTCATGCATGATCTAATAAGCTATCCTAATGAAACAAGTTAGGAACTAATA
AGTACTCCATGGGAATTATGCTTAACACCGAGTGGATAATGAATATGGGATGGAAACTCTCCTGTTAAGTAAGGCCAGGT
TTTTAGAAGCAATCTCATGAGATGGAAGCTCCCCCGTTAAGCAAGGTTGGGGTTTCTGGTAGAAATCTCCTTATCCCATA
AACTACGTGACCCCGTAGGTTATTTAGCTATTTGATCCACCTAAAAGCTAATACATGTTAGCCCTACCTTAGGCAAGTAG
GACACCTCTTTTCGGTGTGGGTCATGACACCGGATTCCATGCTAAGCTCACATGGTCTATGTCAGTTAAGGCTAATTCCC
ACCATGAACAAGAAGATGAATATGAACTATGGTTACTCAAGGAGAATTACTTAGTGTGGATGGGGGTATGGGACTTCATC
CATGCATTGCACAATTAGGCTTTAAGAGTGGTCATGGTGTGTTTCTCTTATGTTATGAAGATTTATGAATTTATGCATGC
TTAATGTGGATTGTTTCTATGAGTGGCTTTCCTTGATATGAGTTATTGAACATGAATGTTTCCTTGTCTATGAGTATTAA
CTATGGATGAGATTATGGCATGATAAGCATGGGCATGGTGGCCTAAAAGTGGTACTTAGTGTAGATGGGATTATGGGATC
TTATCTATGCATTGCACAAGTATAACCTGGGGTTACTTATGGATTGGTTCTCTTATGACATGAAGATCTAGGCATTTAAC
TTTGTATATGAACCATATCTTATGATAATTGATGTTTGTATTATGTCTATGTTGGAGGCTGTGCTTTTGATTATGTTGTT
ACCCTTTATGCTATGATGAACTATACATGAGTTTCCTTATGAGTTACGCTTTCCAACTATATTTCAAAGATGATGTTCAA
AATTGACATATAGCATGGTTTCAACTAAAATGTCCCTTTTAGCATGTTTTCAAGGTTTTTATGCATGGCTATCATACTTA
GTGCATTTTTCTACTAACCCATATTTTCTACATTTTTCCCAAAGTGTAGGGTTTGGAGATATCGACTTCCATCCTCATGG
CTAGGTTCATACTGGATAAAGAAGAGAAGTTATGGTGAGTCCTCATAGCATTTGAGGGCTTGACCACCATGTCCTTTTAG
TCTTTCTTTTATGTTTTAGACTTTTGTATGGTATGCGTCCCAAAGTGTTGGTCAAATGGTTATACATGGTTTGAGACCAA
CTGTAGTCTTCCGCTTGTATTTTTATAAAAGACTTTTATTGTAAAGAAAAAGTTTTAAGTTTCTGCACCATTTCCTATTA
TCCTATGTTATGATATGCTAAGAGGCTTGTATGAGGCTTTTCGGAGTCTTGTACGCCGTGTCACATCTAGGGGGTACTCC
TGGGTCATGACAAATTTGGTATCAGAGCACAAGGTTTTGGAATGGTTCTAGGACGTCTCAAACCACGTCTAGTAGAGTCT
TGTTCATAGTGTGAAGTGCGCCACATTTATGAATAGGAGGCTATTGGATGTTTAGAAAATCTCACTTCTTCATTCTCTAA
GTTGTGCCATAGAGTTTAATTCTATAAGGTCTCTCTCCTACTCCTTATCTAATAGTCTTCAGGATATGACCACTTGAAGG
GCTCATGCTACAAGGATCACGGGAGAAAAGGTTAGTAGTGATACCAATTATGGCTAGGTGACTACGTAAGGCTTTATATG
ATAGATTAAGCTGATATCCTTTGGTATAAATGGGTTGCATTATGATTATGTGTGTTTGTTGGTAGAACCCGACTTAGTCA
CGATGAGTTTAGGGTGTGTTGGAGGATTTTATGAATAGGGTGTTTCAGTGATGCCTAGAGGTATTGAGTGAGTAGACTCC
TCTAAACAAGGGTAGAGGTGTAATTCACCATGGTTTAGAATCATCTTGTGTGATGGATGTGAAGGATTAGTGATAACTTG
GGCCGACCTTAGAGTTGAAAGAAATTGTGATTAGAAAAGTCTTTATAGGCTTACTCCTACGCGGGAGATAATGTGCTTAG
ATAGCAAGGTCGTTCAGTGTTCTAGATGTTCATGATTTGGATTGGCTTGAAATTCTCACCTTGAGAGGTGTAGTGAGTTT
GAGAAGTTTAGTCCCAATTTGGTAGGCTCATATGAGATCTTGAGTGGTATTGGTAAGGTGACTTGTGGACTAGAGTTTCT
TAAGGAGAATCTCTCTAATTTAGAAGTACCGGTAGAGATCTTAGACCGACAAGTTAAGAAATAGAAGAATGAGGAAGTTG
TGCTTTCATGAAAGTGTGAAGGAGTGGTCTTTGAGTGAGGGTTGTAGGTGAGGGTGCTACTTTGGAGGCCAAGGGCCAAT
GCAATGTCCCAATATCCTTATCTTTTCCTTTTATTCCTCCTTTAGATTGAGAGGATAAGTTTCCCTTGACTTGTTTCATG
ATTGTGTAGTCTTGGATGTTGAATGTGTTCCATGATCTCCTTATGTTATTCATGTTCTTGAGAAGTTTATGATTAGCAAG
AAAATGAGTTTTCATGATTTGTGTTCCTCATGTTGTTGTACATTTAGTATGAATTGCATATATGCTTCATGAGATGAGTT
AATGAACATGCACTGATGTGCTTTTGAGAGTAATTGCATAATTTGCTTCATGTTATTGAGTTGAGCATGCTTTGAGTTGG
AGAAGGTAGTTCCTCCTATGAATGTTGAAATGTTGAGCTTTCATGCATAATGGGTTGCTAGATGTAGTTCCTACTTCCTT
GTTTTGCATTGAGTATGTTGAGATGGAGTTGATGTTTCCTCCTTTGAATTGTGCATTATTTTGATGTTTCATGCATGATG
GGCTGCTAGTCTTGAGTTTTTAATTCTGTAAGGTGTCTAGATCGACATTCGCGGACGAATGTTCCCAAGGGGGAGATAAT
GTAACACCCTGGAAACTTGTAGGCTTAACTAGAGCTTGTCGTAAGTGATAGAGTCGTAAAATTTACTTCTCGAACTTACA
ATGAAGGGTTTAGGGGTTAAACGTCAAGGTACAACTCCCTAACAACCACCCAAAGGTCCTTGAGGAGGACCCTAAAGTCT
ACCCTAAAACTGCCAAAAACAGTGAACCACGGAGGAACCTACGCCCCGTAGGGTGTTCCACGCTCCGTCGGAGAGGCTCG
TGGGTCATGAGGCCAAGATGAGAGGCTACAAAACCCCAACCCACACCCTGCCAGTATGGGTCGTGGGTCACTCCACGCCC
CGTAGGTAGGGGTCGTGGATGAGACCTATAAAGTGTCTCAAGTCGGTTAAAGGAGGGGTAGATTAGGAAATTCTTATTTT
AGTTAGTTTCATGTGAGGTTATTTTATATTACTTTAATTCACCTATATAAGTGTTCTTAAGTCATTAAATAACCCATTCA
CTTCATAAAATCCCAAAACCCAAATCCATAAACAACTTTCCCGCAAAATCATCTCTCTAGAACTTTAAGGAAGAAGAAGA
AGAAGAAAAGTGAAGCTAGGGTTGAAGAATCAAGTTTTTCTCCTCAAATTCGTGGTAAATCTTCAATAAGGTATGGTAGC
TCTTCATCCATGGGTAGCCTTCACCCACGGGTCCCCTTCAAACCCTAATTTCAAAGCTAGAAAACCCAAAAGCTAGGGTT
TGACTTCAATCTCATGGATTCCTTTTTAATTCATTTTTAATGATTGAATTATGATTGTTTATGGAGATATTGATAATTTT
TATATGATTTTATGTTGAATCCCTCAAGAATCCATGAATTTCCCTATTCTAGTTAGGGTTCCTTCCTACATTGTGGGTAT
TGTTATATGTTGATCCAATTGAGTGGATAATGATTGATATGATGAAATTGCATGATTTTAGTATGATTATACATGCATTC
TTGACTAAACTAAGATTCTAGGGTGAAATTGATATAGTTAGTGTTATGCCATGAAAGAGGAAAATTGAGGGCTTACATGT
GACCTTCTAAGATTGGTGAACTTCTTTATGAATTTCTTAAGATTAGAGCACTTAGATATGAATCACTTAAAAGTAAAGCT
TATAGACATTAATTGATTATATTTGGTCTTATATGATGAATCATGAATAGATTTCTTAAGATGAAGACTTATACACAAGA
GTTGGCTAAGGTCAAGTATGTACGATGACGTCTGACTAGAATTGCTTAATAATGAAGCATGTGGTTAGATTATCTTGAGA
ATTATGCATATGTGATGACCATGTCAGGTGTTGCTTGAGAGTAAAGCTTGTGGTATGAATGTGATTCCTTGGGATTTGAG
GATAAAAGCTAATATAAATGAACTAAGATTGATAAGGCTTTGAGAGTGAAGCCATTGTTTAGGTTGAATTGTTTACGGTA
TTATTGTGGAAGGGCTTCACTAACATGACCTATGTTATGAGTATATGATATCATGCATGTAATGACTTGATTACTTCAAC
TATGATTATATCCATGTCTAATATAATGAATTCTAGATATGTTAATTGAATATAATCCTTGGTCCTTGAAAGGGCAATAT
ATGATATTATACATGCTTTATGAAGGTTGTGTACATGCTTTAAGAACTCTTTGAGAAATTAAAGTTATTATGACTATGAC
GTAACGATGGTGTTGTTGAAAGGCTATTCTCACACACATACACTTGTGCATGACTATGAATGAAGAGACCGTGATTATGA
TGATGTTATTGTGTTGATTGAAAGGCTATTCTCATGAACACACAATGAATATAATGTGAAAGATTTCCTCACAACATGAT
GATTCTAAGGTTGAATGATAATTCTCACCTAGTTGAATCTTACATGAAGAAATGGACGGTGAAAGGTTATTCTCACGCAT
GATCCAATGAGCTATCCTAATGAAACAAGTTAGGACTTAATAAGTACTCCATGGGAATTATGCTTTGCACCGAGTGGATA
ATGAATATGGGATGGAAACTCTCCCGTGAAGTAAGGCCTTCTTGAAGCAATCTCATGAGATGTAAGCTCCTCGTTAAGAA
AGGTTGGGCTTTCTAGTAGCAATCTCCTTATCTCATAAACTACGTTCCCCCGTAGGTTATTTAGATATTGGGTCCACCTA
AAAGCTAATACATGTTAGTACTACCTTAGGCAAGTAGGACACCTCTTTTCGGTGTGGGTCATGACACCGGATTCCATGCT
AAGCTCACATGGTCTTTGTCGGTTATGGCTAATTCCCACCATGAACAAGATGATGAATTATGAACTATGTTTACTCAAGG
AAAACTACTTAGTGTTGATGGGGATGTGGGACTTCATCCATGCATTGCATAAGTAGGCTTCAAGAGTGGTCATGGTGTGT
TTCTCTTATGTTATGAAGATTAATGAATTGATGCATGCTTAATGTGGATTGTTGCTATGAGTGGATATCCTTGATATGAG
TTATTGAACATGAATGTTTCCTTGTCTATGAGTTTTAACTATGGATGAGATCAAGGCATGATAAGCATGGGCATGGTGGT
CTAAAAGTGGTTCTTAGTGTAGATGGGATTATGGGATCTTATCTATGCATTGCACAAGTATAACTTGGGGTTACCTATCG
ATTGGTTCTCTTATGACATGAAGATCTAGGAATTTAACTATGTATATGAACCACTTATTATGATAATTGATGTTTGCATT
ATGCCTATGTTGTAGGATATGCTTTTGATTATGTTGTTACCCTTTATGCTATGATGAACTATACATGAGTTTCCTTATGA
GTTACGCTTTCCAACTATATCAAAGATGATGTTCAAAATTGACATACAACATGGTTTCAACTAAAATGTCCCTTTTTGAA
TATTTTCAAGATTTTTATGCATGGCTATCATACTTGATGCATTTTTGTACTAACCCATATTTTTTACATTTTTCCCAAAG
TGTAGGGTTTGGAGATATCGACTTCCCTCCTCATGGCTAGTTTCATAGTGGGTCAATAAGAGAAGTTATGGTGAGTCCTC
ATAGCATTTGAGGGCTTGACCACCATGTCCTTTTAGTCTTTATTTTATGTTTTAGACTTTTGTATGGGCTGCGTCCCAAA
GTGTTAGTCAAATGGTTATAGATGGTTTGAGACCAAGTGTAGACTTCTGCTTGTATTTTTATAAAAGACTTCGAATGTAA
AGAAAAAGTTTTAAATTTCCTCACCATTTCCTATTATCTTATGTTATGATATGCTAAGAGGCTTGTATGATGTAATGACC
TTCAAAATGAAGTAGGGTAAACTAGAGCCTCACATGGATTTGATGAATTAATAACTTGTTAAAAATAATGAATAATAGCC
TTTTTAGTCAATTTTAAAGAGTTTGGAAGTCAAACGTCAAGGGACGACCAAGACGTTCGAAAACTAGTCTTTTGCGTGTT
GGTGTGTTCTAGTATGTTGTTCATGTTTTCATGTGTTGCTTAGAGTCTAAAATCAGTGGAGGTGACCCTAGTGTCTTAAT
AAATTTTTTTAGGGTCAAAATGTTTGGGTACGACTCCCTGGGAGCACCCTAAGGATCCCCAACCCTTGGCCAAACGAGCT
GCTAGGGCAGCTTGAAGTTGTGCATGGAGGGAGTGGTTCCGCGTCGCGGACCTGCTCCACCAATGGCCAAAAACTGGCTT
CGCATTGCGAAGACACCGCGGACTCTACTATCTCAAATTTAATTTCCAGAAACTTGTGGGAACACCTCCGCGTCGCGGAC
TTGGTTCCCGACGAAATCTGGGAAAATAAAAACTCAAGTTTGACTTGTTTAAAAGATCCAAATAAGTGAGGGGTGGTTTG
GGTACTTGGGGAATTATTATAAACGATTATTCTACCTATTTTAGGGTATTTTAAGTTGGTTAAAACCCCAAAACCTAGAA
TTATACCCCATTCTTCAAATTGACCCTTCCCTCTCAAAATAGATTCTCTCAAAAACCCCATTGAAGACCTTGATGAAGCT
CAAGCTAGAAGATGGGTTTCCAACTGATTTCTTCTTCAATTTCATGGGTCTTCAATAATTAAGGTATGGTAACTCTTGAT
TCTTGAATAACCTCTCATTCAAGGAGTTCTATCAAAGATTTTCAAAAGTGATTCAAGGACCAAAATTCCCAATTTTCAAT
CTAAGCATGGGTCCCTTCTCAAACGATTTTCTAAATCATTCTATTGATGAATTAATGTGGAATTAAGGTTTTTAAGATAA
TTTTCAAAGGAATTCTTGAAGAACCCATGGTCCCCAAATTCTCAAAAATTGGCCTATGATGTGGGTCTTTGTGAATATGA
TCTCTATTGGTGAAATTATGTTTACATTAGATTGTATTGATGTTTCCTATGGTTATCTATACTTATTCATGTTGAATTGT
TGGTATATTGATGAATTGAGAATTATGGCCTTATGGGAAAAGTTATGGGTTGATCCCTTTGTTTATAGAATTGTACTTAG
ATTATGTTTATGTTATTGAATTAAATTGTTGATTCCTATTGCTATCTAAGTCAACTGATTATGAATTGTTGAGGATTGAT
CCATGGTGATCATGGCTTGGAGAATTGGTAAGTTGACCTAACTTCTAGTCTATAGTATGAGAATTGATGTTGTGTGGTTT
GGTCCACTTATGGTGGCGGTGTTTACTTCTTGTCTATCTATGCATGTTGAGATCATGGCTTTGAAGGCAATAGATGTGAA
GTGAATTGATGATTATGATGCATATGTTTATGAAGTTGTGCTATGTAGGTTATGTATGAAATCCTCAATGCTAGCATGAT
GTTTAAAGTGTGTTGATGATGAGGAGTATAATGTGAATGATAATGTTAAGGATAAGGTGTGGTCTACATGATTGATTATG
TTAAGTCCTATTGTGGAATGACCCCTACCTATATGACCCCTATATGGATGTGTGATCATATACATGTTAGGAGTACCTAT
TCAATGTTGAATGTGTCCTTGTCTCTTATGATGAAGTGTGGGTGTGTGGTCTAGAATCCCTAAAGGCTTATTATGTGAAT
TGCTCATGATTTGGGGACATTGTGAATGTGTTGTGATCCCTTGAAGGGAAGTGCACTCAATATCAATTTTGTTGCTATTA
TGTCACTACGAGGACCAATATGCGCACACACACTCTACATGTATAGCTATGAATATGATGTGTTATGGTGTCTATTGAAA
GGTTAACTCCTATATGCACCCTTACATCTTATTATGCATGCAAAGTGTATGATTAACAAGGTATGAATATGTGTTGTATA
AGGGTGTTTATGTGAAAGGCTTTCTCACATATGTACACACATACTCTACATGTATAGCTATGAATATGATGTGTTATGGT
GTCTATTGAAAGGTTAACTCTTATATGCACCCTTACATCTTATTATGCATGCAAAGTGAATGATTAGCAAGATATGAATA
TGTGTTGTATAAAGGTGTTTATGTGAAAGGTTTTCTTACATATGTACACACACATGAATGAATGAATAAGGTTTATGATA
ATCTAGTGAAAGTGAGTCTCTTGAAAGGTTTCCTCAATTGTACTCTAAACTAAACTATGTTATGAATATGGTATGACTAT
GTGAAAGGTCATTCTCACATAATGTAGGTTCTATGATGAAAGGTCATTCTCATCTTAAAAACCTTTGAGCTATATGATAT
GAGGGATTAAGTCCTTAAATCCTATTTTATGAACTAATGTTAAATAAAGGCTTAAAGATGTTCAAAAAGGGAGTTGGATC
TTAGCACCGAGTGAACATGAAAAATGAGAGTGGGGGGATTCACGTTTACAAGTCTGGCTTCCCACAAGAGAACCTTCACG
CTTAGCAAGTCCGGGTTCCCAACATAGAAGTTGTCTCATGAGATGGAAACCTCCACGCCTAGTAAGTCAAGGTTTCTAGT
AGCAATCTCCTTATTCCATAACTACGTGCCCCCGTAGGTTTTAGCTTAGTGGATCCACTAGATAGATATTATGTATGCAG
GTCCTACCTTGGCAAGTAGTACCCTCTTTTTTCGGTGTGGGAGTAGAACACCGGATTCCATGTAGCTCACATGGTCTATG
TCGGTTATGGCAATGTCTCCCAAAAGTTAAGAAATGAACTAAGATAAGAATATGAACTCTAGTCATGGTTTCTTGAAGAG
TTACTTAGTGTAGGTAGGACTATGGACCCTACTTATGCATTGCACAAGTGGACTCTAAAGGAGGTTATGATTAGGCTCTT
TATGTAATGAAGACTATGGTCTATGTATGTTAATATGAAAACATGTTAAGGTTGACTTTACTTATGTCAAGACATGAAGT
ATGATTATGCATGTGAATTACACTTATGACTTCTTAATGGGTTTGCTTAGTATATGTGGGGTTATGGGACTCCATGTGTA
CATTGTACAAGTGAGCTTCTGAAGGGGTTGTGAGGGTGGTTTACCTATGATATGAACTAAATGGGTTATGACTAATAATG
TAGTAGATGAATGAGTCCTTATATGATTTTATGAAGTATGTTGGTCTTATGTCTAATGTTAAATGAAGATGTTATGACTT
GTTGTATATGATGTGCCTAGTCTATGGTGGCTTCCTAGGAACACTTGGTGTGAGTAGTATTATGGGATGCTACTTGCACA
TTGAACTAGTGTGACTTGGGGGTTGTCTTAGGTGATGGTTCCTATGTGAAGACTATGTCTTATGGTGTGTTTATGACTCT
ATGAATATATGTGGTTGGCTTGATGAAGGCTATATGTAAGTTCACTCTTGGTAACCTTAAGGTGATACATTGCACCAAGT
ATTCCCTAAGGGTTGCTTGAGGAAAGGAGTTAAGATAAAGAGGAAGGTAATGTATTGTATGCATTGAAGGTGCCTAAAAT
GTTATAAGTGGCTCTATGTGCTATTATGAATGGTTTCCATGTGTATGATGATGTATGTGGTTTATATTGTTCCTATTGTG
CTAAATTTTCTTGAAGTTTCTCTAAAAAGGCATGATGCATGGTTTCCAACTAAATGTTCATTTTAAAAGCATGTTTTTGC
ATAGTTATCATACTTAGTGCATTCTTGTACTAACACCATTCTTCTTCATCTTTTTACACCAAGTGTAGGTGGTGGTGGCT
AAAGGGCCTTTCCTAGAAGTGATGAGCTTGGCTTACTATTCCCAAGTTCGGGTGTGTCCTTAAAGATTCAAGGACCTTTA
TGTTAAAGAGTTTCCTTAAGTTCAATGTACTAGATAGTAGTTTCTTTGTATTGTAAGGGATGTGTCCCTCTTGTGTTGTA
GTCGTGTTTAAGATGGCTACCTTGAGACGTGGTACTTCGATTTTGTATTAAAGGTTTAAATGAGGTGACATTTAAGTCTT
GTGTTATATTATGAAAAAGTTTTAAATTTTCTATTTTTCTATGATAAATGCTATGACGAATGCTAAGGGCTTGTATAAGA
CCTCTGAGAGGTTGAATACCCCGGTAACGGCTAGGGGCTGTTCTCAGGTCGTTACATGGACATTCCACTAGGAGACCCCA
AGTGCACTTTGGCGCCTCCCCAAGTCACTTGGGCGATCATGCTGCCCCATCGCCAACCAGGCCCAAAGAAGAACAAGTTC
TCCTTCACTCTTCCTAGCTAACTTAGGCCCTTGCCCACTCCCTAGGCTTGACAACCCCACATGCTAAGATGTAGGTAAGT
CTATAAGATTACAGGGTGTAAGACGTGCCTTGACGTTCAACCACTAAACCCCTCATTCCAAGCATGTAAAGTCTCATCTA
TGACTCTAATTCTCAACATTACACTCTAGAACCCTAGCTTTTGGCTCTATTTTAGTCTACAAATTTCCGGGGCGTTACAT
TATCTCCCCCTTGGGAACATTCGACCTCGAATGACGATTCTAAACACTCCTTAAAGGAAATGACTCTAGACTAGCAGCCC
ATCATGCATACAACATATCTAATGCACATAAACAAGGAGGAAAACTTCAACTCCCATTAAGCATACTCAAAGCAACAAAA
GGAAGTAGGAACTTCATCAAACAACCCATTTAAGCAAGACATTCTCATAACTAGTCATATTCAAGGAGGAACTACCATCT
CCTAATCTTACCATGCTCAACATATTCTCATGGATCCCATATGCAATTTACTCTCAAAAGCATTCATTTAAGGAGGAATC
TTTCAACTCCAAAACTAAAGCATGCTCAATTACTCATCTCATGAAGTCTATATGCAACTCTAGTCAATGCATTACCACAT
GAGGAAAGTAATGCATATAAGTCATCTCGAACAAGACCTAAGCATTTTCATGAACATGAATATAAGGAAATTATGGAAAC
ACATAAAGCACACAATAATCCTACTAGGTAAGCACACTATCTTCCCCTTGGGAGTAAGCCTACACAAACTCTTCTAAACA
TCATACATAGCATAAGGCAACAATGAAGCATCATTCATATTAAAGACAACTTCAAGTCCATCATGGCAAGTCACAAAAGA
CAAGAAATCCGGAAATTTACTAAAACATAAAAGCACATACTGGAAGGGACTTGAGGAGATCACTCTTGATCTTCTCTAGA
TTGGAGAGCATAAAATCTATTCTTCTTTTGAGGCTCCATGTCCTTACTACTAGAGTCAACTTTCTTACCCTCTCTTCCTT
TAGCCTTAAGAACCAGACAATCTCTCACTTTGTGCCCATCCTTACCACACCCATAGCAACCATTTGTGCCGGCTAGGCAC
TTTCCATAGTGACTCCTCCCACACTCGGAGCAAGTAGGTTTAGGGAATGGAGACCCACTACCTTTCTTTTTGTTAAACCT
AGAGGTGTTGGAAGAGTCTTGGCCGGAATACCGTGGTTTAGTCCTAGGCCTACCTTGTCCATCGGACTTAGCACTAGAAA
AGTTCACATCATCGGTTCTAGCTCTCTTTGCCTCCCTATTCATCTTGTTGAGCTTTTGCTCCTCAATTTGCTTGGCATGA
ACCATGAGACTTGAAACATTCATACTAGGGATAAGCATTGCCGAACGACACTCATTTTCTACCGATTCGGACACTCCCAT
CACAAATTTATTCATTCTAGCCCTTGAGTCCGCCACTAGAATTGGAGCATACTTGGATAGTTGGGTGAACTTAAGAGCAT
ACTCCTTCACACTCATACCTCCTTGACGAAGGTTAATGAATTCTTGCATCTTTCGTTCCCTTAACTTTAGGGGAAAGAAC
CTATCTAGGAATGCTTCTTTGAACCCTTACCCCACTCTATTGGGCCCGCTTCTACCGGCCTACTATCTTTTTATTGTTCA
TACCAAATTTGTGCTATGTCCCTCAATTGATAAGCGGCTAGTTCCACTTTCTCTATTGTAGTCAAGTCCATGATGGCAAG
CACCTTATACACCTCATCTATAAAACCTTGAGGATCTTCTTCCATCTTGGAGCCATAAAACTCTGGAGGGTTCATCCTCA
AAAACTCCCTTACTCTAGAAGCACCCATCTCGTTTATTGGGTTTGTCAGAGCCACAACATCTCTATTGTCTTGCACCGTC
AGGCTTGAGCCAGCAATTACATAGAATCCCTAAACTCCTCTAGGGTGGCATTCCCAATTGGAGGGTCATTTGGAACTTGA
GGGGGAGCTTGGTTTGGGACTTGAAGAGGAACCTATTGTTCTCTATTGTCTTACTCCTCCCTCCTAGCATTAGCCCTAGT
ATTAGCCATAACCTGAAAAACCATAGGGCAAAGGTTAGGAGAAAGACCTACTAGATCTAAACTCTATAGCACGACTTTAG
AGAATGAAGAAATGAGATTTCCTAAACATCCAATAGCTTCATATTCATAAAATGTGGCACGTTTCACATTTATGAATAAG
ACTCTACTAGACGTGATTTGAGAGAATCTTAGAACCTTTCTAAACCTTGTGCTCTGATTACCAAGTTAGTCACGACCCAA
GGGTACCCCTTAGACGTAACATGTCGTACTTGACCCCGAAGGGGTCTCATACAATCCCTTAGCATAATCCTAACATAAGA
TCATAGAAGGTACGGGAAAACTTAAAACTTATTTAAAACCATACAATAGAAAACATTTTCATAAACAAGCAAAAGTCTTT
ACTATTACTTTTTCTCGAACCATCTAATAAACTCTTGAATAAAAGTCTTGGGACATAGCCCATACAAAGTCTAAAACATA
AAGAAATGACATAAGAGAACTATGGGTTCGTCCTTGAAGCTATGAGGACTCACCAAGTCTTCAAGTCTTCTTGCCACTTA
GAAACCTAGACTTCAAGCAACTCAATCTCCAAAACCCTACATTTGATTAGAATGTAGGCAATATGCATTAGTACAAAATG
TACCAAGTATGAAAGCTAACACAACAACATAAGAGCATCTCAAAATGGTTATTGAACATAAGACATAAGCATAAGAGATA
ATACAGAATCAAATCATAATCTACAACATAAGCATCATATAGTCATAATTCAACATAAGAAATAGTTAATGAGCATAGGA
GATAAGTCATATTCATATAAGCATAATTGACTCTTAGTCATCTATACCATAATAGTACCATTCTCAAGTAACCTCAAAAG
CATACATGTGCAAAGCATGAATAGTATCCCATAATACCACCTAAGCCAAGTATCCCTTTTTGGTCATATTAATCATAGTC
TATATACATGGTCAACTCTTAAGCTTCTCTACTATAAGGGTATCATACTCCTACGTAGCCTCAAGGCACACTTGTGCAAT
GCATGAAAGGCATCCCATAATACCCTTCACACTAAGTATCACCTTGAAGCTAACATAGTCAAACTTACCCTCCTTTAGTC
TCACTTTTTAGCTTACTTCTTATAGACAAGGGAACTACCATCCTTAGTCAAACATAACATGGAAGGCAACTATAGCACAA
CCCTTTTTTGAATGACCCTAAGTCATACTTGTGCCATGCATGAATAGCATCCCATGATACTACTCATGCTAAGTACTACT
TTTAGGTCCTCATACTAATACTTCTTGATTTGGAACCTAGTTCCTTTCTTTAACTTTAGAACACTATGAGGTACTCTCTT
AAGCATATCTTAGTTCATCATTAGATCAAACCCTATGAGATACTACTTTTAGCATATCTAGGTTCATCATTCACATGGAC
CCTTTGAGATACTACTTTAAGCATGTCTAAGTCCATTCATACTCTTGAACACTATGAGGTACGTCATTAAATATGTCTTA
GTTCAATTATGCTTTAGAACACTACGAGATGCTTTATTAAGCATGTCTTAGTTCATTGGATATGGAGATTGCTACTAGAA
AACCTTAACTCAACTACGTGAAGGCTTCCATCTCATGAGACCTAATTTTGGGAAAACCCACACTCTACTACGTAAGAGTT
CCCCGTTTAACTTGGATAGTCCTCACATTAACTAGGTGTGGTTCTCCCTTAAACTTGGAGCCCGGACCCTTTCTTTTGTG
ACACTCCATCTCAATGTCAATATCCACTTGGAGCCAAGCGTACACCCCAAGGTTTACTTGTTAAGCCTTGATTAACACTC
ATATCTCATGGAAGGATGTCCTTGACAACCAATCCATGTTCAAGTGATTCTATCACTTCATAATTTCAAGTATTCATAAG
GTAGATTAGGTGAGTATAGGCCTTTCACCATAATTCTACCTATTAGACTTACTCTGAAAGCCCTAGCATCAATAGGTAAC
CATATTAGCTTCACTCTAAAGCCATAACTATTATGATCACAAGCCTTACTCTCAAGTTTTCTTTCGTAATATCTTCTTTA
TGCCTAGATTTTAAGGTATTTTGATCACATATTTCATTACTAGGTGATTCTAGTCTCAATTGATCATAAAGGTTCATTTC
TAACTTTACAAGTCAAGATCAATCATATTCAATAAGGTCTAATTAAATTCATGATTATATGATCCTAACTTTGATCAATT
ACAATACATGACATTGATTTAGAAAGATCACTCATGGACCTTCAATTTCACCTCTAATGGCATAAACCCACAAATATCAC
ATTCATCAATTCAGACTAGGGTTTACCATAGAAATCACATGAATTCATCATAATATCACTAAAAAAGCTAAATCAATCAT
AATTGGATATTAGCCACTAGATTGGAATCATACTTAAACCCTACCCACAATGTAAGAAGAACCCTAGCTATTTAGGTTTT
TGATCCATAATTGGGGGATTACTAAGGGGGTTCTATGGGGGAAGAACCCATAGATGAATAAGCTAAACATACCTTTAATC
AAAGCCCTAGCACAAGCTCTCAACAATGGACTTTGTTCTTGACCCAAGCTTGAAGCTCTATCTTCTTCTTCAATTGGGGT
TTTCTAGAGAGAGAAATATTCTTTGGAGGGGATGAAGTTGGGTATTCTTTGGATTCTAGGGAGAATGACTTAATTGAGGC
AAACTTAGGTCTAATAGGCTTATTTACTTGCTAGGAAGGGAATAAAATAATGTAGGGTCAACTTTGGAAAAGAACTAAGG
ACCCTAAACGTTTTAACTTAAAATTTGCCAACCTCCATGACTTAGCTCACCCTTTTGCCCCTCATGGATCACCAAGGGAA
CTAGGCGACTTGCCAATTGGACCCTTTGTTCGCCCAATGATCCAGTAGGCTCCCTAAAAGGGCTGCTCACTAGGCGATGG
AGTAGGCAGCTTGGTGATTCGCCAATCCAATTGGCGAGCCCCGATTTGGTTCGCCCAAAAATGCAGAACCTTGGCCAAGG
GGACATCCCACTAGGCGACCCCAAGTGAACTTTGGCGCCTCGCCAAGTCACTTGGGCGATCATGCTGCCCCATCGCCAAC
TAGGCCCAAAGAAGAACAAGTTCTCCTTCACTCTTCCTAGCTAACTTAAGCCCTTGCCCACTCCCTAGGCTTGACAACCC
CACATGCTAAGACTTAGGTTAGTCTATGAGATTACGGGGTGTAAGACGTGCTTTGACGTTCAACCACTAAACCCCTCATT
CCAAGTACGTAAAGTCTCATCTACGACTCTAATTCTCAACATCACACTCTAGAGCCCTAGCTTTTGGCTCTAGTTTAGTC
TACAAATTTCCGGGCGTTATAGTCCTCAAATGAGATTCAAACTGGTTCTAAAAGAGTAGGAGAGGAACTAACAACCCAAC
CTACCATGCAACTTCATATAAGTCCATATAACCAAGGAGGAACTATCCACTCCAAGCTAGAACATTCTCAAAACATCATA
AGACGGTGAAACTAAGTCTAACAGTCCATCATGCATGCAATGCTCAAATCAAGGAGGAAACATCAACTCCAAGCTAAATA
TACTCAATGCATCATAAGGAAGTAGGAACTAAATCTAGCAACCCAATATGCATGAAATTTAAAAATTACTCATGTTCAAT
GGAGGAACTACCTTTTCCAAGCTAAAAGCATGCTCAACATCCTCTCATGGAGCCTTTATGCAATTCAATCTCAAAAAACA
TATCTAATGCATGTTCAACAAATCATCTCATGAAGTCAATATGCAACTCATACTTAATGAACAACAACATGAGGAAAATA
AATCATATAAGTCATTTATTTCAAAACTTAAGCTTTTTCATGAACATGCATAAATAAGGAAATCATGGAAACACATAAAA
CATACATGATTCCAAGACAAGTACAATCCCAGAGGAGCTCATTACCTCAAGCTAGAGTAGGAGTAAGAGTAAAGAGATGA
GGATATTGGGACATCATATTAGCCTCGGCCTCCCAAGTAGCACCCTCAACTATATGATTCCTCCATAACACTTTCACGAA
AGGAACTTCCTTGTTTCTCAACTGCTTCACTTGCCGGTCTAAAATCTTAAACGGAACATCTTCATAAAAAAGACTTTCAT
CAACACCCAACCCTTCTAAGGGAACTATGGATGTCAGATCTCCAACACACTTCCTAAGCATAGAGACATGGAAAACTGGA
TGCACCAATGCCAACTCATTTGGCAAATCCAACTCATAAGCAACCTTACCAACACGTCTCGAAATTTGATATGGGCCTAC
ATACCGGGGAATAAGCTTCCCATTCTTACCAAACCTCATTACACCCTTCATGGATGAGATTTTCAAGTAAATCCAATCAT
GAACATTAAACTCAAAATCCCTTCTTCTCACATCAGCATAAGACTTTTATTGACTTTGAGCCATTTTTAACCTTTCTCTA
ATAAGTCGAACTTTCTCTATGGCCTCATGTACCAACTTGGGACCTATCAAGCCAACTTCACCCACCTCAAACCAACCTAT
AAGAGATATACACCTCCTACCATAAAGATCCTCAAATGGAGCCATACCAATACTCGAGTGATAGCTATTGTTATAGGCAA
ATTCAATCAATGGAAAATGGTCATCCCAATTACCCATAAAATCAATCACACAAGCCCTCAATATATCTTCCAAAGTTTGA
ATAGTACGCTCTGCTTGTCCATCGATTTAGGGATGAAAGGCCGTACTAAGTTTAACCTTAGTGCCAATACCCTTTTGGAA
AGACTTCCAAAATTGAGAAGTGAAATGAGTACCACGATCGTAAATAATGGACAAGGGCACTCCATGAAACCTTACCATTT
CTCTCAAGTACAACTTGACATATTTCTCCACTGAATAGGAAACCATGACGGGAAGGAAATAAGCCGATTTCGTCATTCAA
TCTACTATAATCCAAATCGAGTCATGTTGTCACCGAGTATTAGGCAACCCAACAATAAAGTCCATGTTCAAATCTTCCAA
CTTCCAAGTAGGAATGCTAATATCTTGGGACTAACCTCCCGGTTTCTGATGCTCAACCTTTACTTGTTGGCAATTTGGAC
ACTTAGCCACAAATTCCGCAATATCCTTCTTCATCCCATTCCACCAATAGACCTCCCATAAGTCACAGTACATCTTGGTG
GCTCCTAGGTGAATGAAATATCGAAAACTATGAGTTTTGGTCAAGATTTGTTCCCTCAAGTCATGAACATTCAGAACACA
TAAACGACATTGATATTTAAGTACACCATCTCCTCTTTGGGAGAAAGCCTCAACGGATTTCTTAAGCACCACTTCTTTCA
ATTCTACCAAAATTGGATCAAGACCTTGCTTGGCTTTCACATCCGCCACATAAGATGATTCAGAACCACTGTAAACTATA
ACACCACCCTTGGTGGAGTCTACTAATTGAACACCTAATCGGGCCTATTTGTGAACATCTTGAACCAATTCTTTCTTTTC
CTCTTCAATATGAGCAATACTACCCATAGATAATTGACTAAGAGCATCCGCTACCACATTAGCTTTACCGGGGTGATAAA
GAACATTCATGTTATAATCCTTCAATAACTCAAGCCACCTTCTTTGGCGAATATTCAAATCTTTTTGGTTGAAAAAATAT
TGCAAACTCTTATGATCAGTGAAAACATCAAAATGAACCCCATACAAATAATGCCTCCAAATCTTTAAGGAAAAAACTAC
CGTTGCTAATTCAAGGTCATGGATCAGATAATTATTCTCATGGATCTTAGGTTGCCTTGAAGAATAGGCAATAACCTTCC
TATTTTGCATAAGCACACATCCCAACCCAATTCTAGAGGCATCACAATACACCACAAAACCATCTGTACCTTCTGGCAAG
GTCAACATCGGAGCAGAAGTAAGTTTATCTTTCTACTCTTAAAAACTCTTATCACAAGCTTCAGACCATATGAACTTAGC
CTTCTTTTGAGTCAAAGCCATCAAAGGAGAGGCAATGGAAAAAAACCCTTCAACAAACCTTGTATAGTAACCGTCCAAAC
CCAAGGAGCTTCTAATATCTGAAGGAGTTATAGGTCTTGGACAACTTTTGACCGCATCCGTCTTCTTTGGATCTACCTCA
ATAACCTTACTTGAAACAATATGACCAAGGAAAGCTACAGACCTTAGCCAAAACTCACACTTGCTAAACTATGCAAAGAG
TTGTTGTTCCTTGAGAATTTGCAACACAATCCTCAAATGATCAATATGCTCATTCTCACTTCATGAATAAATAAATATAT
CATCAATGAACACGATCACAAACATGTCAAGGTATTGTCTAAACACCCGATTCATCAAATCCATAAACGCCGCTGGAACA
TTAGTCAAACCAAACGACATTACCAAAAACTCATAATGACCATACCGAGTTCGAAAAGCCATCTTCGGAATGTCATCATC
TTTCACCCTTAATTGGTGATAACTAGATCGAAGATCAAGCTTAGAGAAATAACTTGCTCCTTGAAGTTGGTCAAACAAAT
CATCTATCCTTGGAATAGGATACTTATTCTTAATGGTCACCTTGTTCAACTGAGGATAATCAATACACATAAGAAGAGAA
CCATCTTTGTTTCTAACAAACAAAACTGGAGCACCCCATGGAGAGATACTCGGTCGGATGAAACCCTTATCCAAAAAATC
CTTCAATTATTCTTTCAACTCCTTCAATTCTGTCGGAGCCATTCTATAATGAGGAATATAAATAGGTTGCGTATCTGGGA
GAAGGTTAATATCGAAGCCTATTTCCCTCTCGGGAGGAATACCAGGAAAATCATCTGGGAACACCTCTGGAAACTCATTA
ACAACGGGGACCTACTCAAGAATAGGGGTTTCAGAATCTACATCCCTCACCCTAACTAGATGGTCAAATGCAACCCTTAG
AATTCATCTTTCTAGCTTTAAGACAAGAGACAAATTGACCCTTAGGCATAGAATTACCCCTTCCACTCTAGGATAGGCTC
ATTTGGAAACTGAAACTTGACTACACGAGTTCTACAACCAATAGAAGCATACCAAGAGTGAATCCAATCCATACGAAGGA
TAACATCAAAATCTAACATGTCAAGCTCTACCAAGTCAACAAGAGTAACTCAATGGGACAAGGAAACAAGACACTTTATA
TACACCCTCTTAGCTACAATAGAATCACCAACAGGAGTAGAGATAGAAAAAGGTTCTAACAACACATCCGAAAGAATATC
AAACCTCATAGCCACATATGGCGTCACAAAAGACAAGGTAGCACCAAGATCAAGTAATGCATAAGCATCAAGTTGGAAAA
CTTTTAACATACCGGTAACAATATCGGGAGAACCCTCTTGTTCACCACGAGTTTGAAGTGCATAGAATCGGTTTTGCTTA
GGAGCATTGGAATTCGTACCACTAGGAGGAGCTTGCTTGCCCTCTCTTCCTTTAGCCGTAAGCATTGTACAATCCATCAT
TTTGTGACCACTTTTACCACAACCAAAGCAACCATCCATGTCGGGTAGCACTTATCCCCATGCTTCCTTCCACACTTAGT
ACAAGTAGACATGGGCAATGAAGATCCACTACCATTACCTTTTTCAGGCTTAGGGTTAGACACCCTATCTTTGTTAAAAT
TAGGAGGAGAATCGGAGGAGCTTTGATAGGAAAACCTTTGTCAAAATCTAGGACGACCATATCCATTGGACCTTGCATGT
GAGAAATTATGATCACCGGTTTTATCTCTCTTTGTCTCCCTAGACCTTTCTTGAGTTTCTCCTATTCGATTTGTTGTGCA
TGAACCATGAGACAAGAGATGTCCATATCATTAATGAGCATTGCGGTTCAACACTCTTTGACCACCATTTCAGACACACG
CGAAATGAACTTACTCATCTTAGCCCTTGAATCCGCAACCATTGTTGGAGCATATTTAGATAATTGAGTGAACTTTGGAG
CATATTCCCTCACACTCATACTTCCTTGTTGAAGATTAATGAACTCAAGCACCTTAGCTTCCCTCATCTCAAGGGGAAAA
AACCTATCAAGAAAAGCGGCCTTAAACTTCTCCCAATCAAGAGGACCCGCATCTTTCGATCTCTTTTCTTTCCATTGGTT
GTACCACACTTGAGCAATAATTTTCAACTGATAAGCAGCCAACTCCACCTTTTCCACTGGCGTCACTCCCATGATCATCA
AAACCTTGTAGACCTCATCAATAAACTCTTGAGGATCTTCTTCAACCTTAGAACCATTAAACTCCGGAGGATTCATCCTG
GTGAAGTCCCTCACTCTTGAAGCCACCGTACCCATAGTTGGGTTCACGGGAACCACAACTTCTCTATTGGCTTGGGCCGT
CATGGCTTAAGCTAACACTTGAAAAGCAGCTCTAAATTCTATATTTGTAACTTGTTCGGCCAACAAATTGACCGAAACTT
GAGGATCTTAGGGAGGAGCTTCTTGTTCCGCATTCTCCCTCACATTCCTTCTAGCATAAGCTCTTTGGGTAGCCATATCC
TAAAGAACATAGGATAAGGATTAGGAGAGAGACCTTATAGAGTTAAAACTCTATCGCACGACTTTAGAGTAATGAAGGAA
GTGGAGTTTCCTAATCAACTTGTAGCCTCTCATTCATAAATGTGGCGCTCTTCACACTTATGAACAAGACTCTACTAGAC
GTGGCTTATGAGACATCCTAGGACCAATCTAAACCTTGTGCTATGATTACCAAGTTTGTCACGACCCAGGGGTACCCCCT
AGATGTAACATGGCGTATAGAACCCCAAAGGACTCCATACAAGCCACTTAGCTCTCACAAAATAAGAAATAGAACAATAA
GAGTAAAACAATAGTCCAAGTCCAATAGTTTTTGTAAAATAAAAGCGGAAGTCTAAAACACTTGTCTCATCATAGACATA
TAATACAATATAATGAAATTGGGACTAGCCGATACATCATGTCCAAAAGTGAAATACAAGAAAAGGAACTAAAATAATGA
AAGTTCATCCTCGAAGCATGAGGACTCACCAAAGTTTGGAAATATCTCAAATCAACCTCTAGCCACGAAACTGATGATCC
TGACTGTCATACCCAACATTTGGGAAAAATGTAGGCAAGAGTATGCGTTAGTACAAAACAATGTACCAAGTATGATAGAC
ATGCATAAAACATTTAAAACATGCTAAAAGAGACATTTTATTTCATGACATGCAATTGACCAAGCTAAACCATGATATAA
GAGAGTTAGAAAACATAAGTCATAAAATCACGGTCAATGCAAGCTAACATCATTTTTAAAACCTTTGAACTCATATGCGA
TACTTCTTGAAGTAACCTTAGTTCATTATTCATCCTGTTGTGGGAATTAGCCTTAACCTACATAAAGACCATCTGAGCTA
TAACATGATCCCTCAGTGTCTCCCACATTGAAAAGGGTTGTCCTACTTGCCAAGGTAGAACCATGAACTTCTAACTTAAG
TGGATCCACTAGCTAATCATCATATGGGGGCACATAGTTTAAGCTATAAGGAGATTGCTACTAGAAACCTGACCTCTACT
CGGGAGAGCTTCCTTCTCAAGAGATTGCTTCTAAAATCCCAACTTCTACTACGGGAGATTTTCCATCTAAATCAATATCC
TCTTGGTGCTAAGAATAAATCCCATGGAATAGTATTTTCTTACTTATTATCATTATCCATGGAAAGGTATCCTAGGATAA
CCAATCCAAGATAGTTTCATTAGGATAACTCTTACTCTTTGATTCATTTAGGTGAGAAAGCCTTTCAACCTAAGAATCCT
TATTATGTGAGAAAACCTTTCACATCATGCTAGTGTGTTTATGACAATGTCCTTTCAACAATACACAACAACAACATCAT
CATTGGTACTTTACTCTCAAAGCACCCTTAAAACATTTGCATTGATTTCATAAGAAAATGCATAATTCCATAATTTACCT
CTTGAGGTTCAAAACTCACTTTCAATCATAAATACTTAGAAAACACGGGTTAGATATGGATTTCATCATAAATTCATGTA
AAGCTTGCAATACATGCTTAATTTTATAAAACTCTTCCTTCATAATCAAAATCCCACATCATATGATTCTTAACTTGAAA
ACATGGGATTACATGGGTTCATAGGGGAAACCATCATAAAATCATAATATTTCATCAATTCATGGATAGAAGATCATAAT
TCAATCATTTAAATCAATAATGAAAAGAACCCCTGATAATTGAAGAAAACCCTAACTCAATTGGGGAATTCTACCTTTTG
AAATAGAGGAATTTGGGAACTCCATGGATGGAAGGAATCCATGTATGAAAACTATCATACCTTGAATCCAAATGCTAGCG
TTCAATGGAGGAATTGAGACCTTAGCTTGAAATCCTAGGTGAATTCTTCTTCTTCTCCTTCTTCTTCTTCTAGAGAGAGA
ATTATTTGAGAGTTCTTCTTTTTTGGGTGAGATTGGAGAGAATGATTTCTATTGGGAAATATGGGGGGTAAAAAGACTTA
TATAGGGGGTCCTAAACATAGGAAAAATGACATAGTATAGGAACTAATATATTAGGAAAAGACCTAACTAACCCTGAAAA
TAACTGCCAGCTGACAACTAACGGACCCTAGTCGACGGACCGTGGTCTGACCTACTTCCTATTCTGGTGGACCGTCGTTG
GTCATCAGAGAGTTGAATTTGGCCTATCGAACCACGGGCCCTAACAATAGACCGTGGTCTGACCAATTCGTTGGTCAGGC
CGTGGTTCTGGCCTTTCTGGTTTGCCAAGGGGGCCATCCACGGACCACACTTACGGTCCTTGGTCCCTTCAACGGGCCGT
GGGTGGCCTTCATGGGTTGCACCCGCAACTTTTGGAAATTTGTTTCATTACCCTTTTTTGGATACGGGGTGTTACACATG
CTTAGACAAAGTATCAAGTTGAGTCGTAAATTTAGCAGTGCTATTATCACGCTCCTGATTTCTCTCCTCTTACTCCTTAA
ACATTCCCAAATGTAGGAGTGACACATGATACTCTTTAGTGTACCAAGATTGATTAATTTTCTTCATTTTATCAAGCAAT
CTTGATGTCACCACAAATGGTTGCCTAACTATACCTCCTTGATTGAGATGGTCAGCCAATCCTTTATTTACTGTATCACA
GCTTCGGTAGAAGTATTGCAACAACAACTTGTCCAAAAAACCATGGTTTGGGCATTGTAACAACACCCTTTTAATACGCA
ACCATGCTTCACGTACGGGTTCTCCATTTATTTTTTATTAATTTTGAATGCTACCCCTCAATTTTATCACTTTAGAAGGA
GGAAAGAACCTCTTATGGAATGGTTCACTCAATTCGTCCCATGAGGTGATAAAATTTGGCGGCAACTCAATCAACCACCT
ATTAGCCTCACCCATTAAGGAAAAAGGAACAACC
TTCCTAAGAAGCCACCATAGACTAGGCACATCATATTCAACAAGTCATAACATCTTCATTTAACATTAGACATAAGACCA
ACATACTTCATAACATCATATAAGGACTCATTCATTTACTACATCATTAGTCATAACCCATTTAATTCATATCATAGGTA
AACCACCCTCACAACCCCTTCACAAGCTCACGTGTGCAATGTACACATGGAGTCCCATACCCCCACATATACTAAGCAAA
CCCATTAAGAAGTCATAAGTGTAATTCACATGCATAATCATACTTCATGTCTTGACATAAGTAAAGTCAACCTTAGCATG
CTTTCATATTAACATACATAGATCATAGTCTTCATTACATAAAGAGCCTAATCATAACCTCCCTTAGAGTCCACTTGTGC
AATGCATAAGTAGGGTCCATAGTCCTACCTACACTAAGTAACTCTTCAAGAAATCATGACTAGAGTTCATACATTTTGCA
TGCATAATAAGATGAAAGGGTGCATTGAGGATTTCATACATAACCTTCATAGCACAACTTCATAAATATATGCATCATAA
TCATCAATTCACTTCACATCTATTGCCTTCAAGGCCATGATCTCAACATGCATAGATAGACAAGAAGTAAACATCGCCAC
CATAAGTGGACCAAACCACACAACATCAATTCTTATACTATAGACTAGAAGTTAGGTCAACTTACCAATTCTCCAAGCCA
TGATCACCATGGATCAATCCTCAACAATTCATAATCAATTGAACTAGATAGAAATAGGAATCAACAATGTAATTCAATAA
CATAAACATAATCTAAGTATAATTCTATAAACAAATGGAACAACCCATAACTTTGCACATAAGTCCATAATTCTAAATCA
ATCAATATACCAACAATTCAACATGAATAAGTATAGATAATCATAGTAAACATCAATACAATCTAATCTAAACATAATTT
CACCAATAGAGATCATATTCACAAAGACCCACATCATAGGCCAATTTTCGAGAATTTGGGGATCATGGGTTCTTCAAGAA
TTCCTTTCAAAATTATCTTAAAACCTTAATTCCACATTAATTCATCAATAGAATGATTTAGAAAATTGTTTGACAAGGGA
CCCATGTTTAGATTGAAAATTGGGAATTTTTGTCTTTGAATCACTTTTGAACATCTTTGATAGAACTCCTTGAATGAGAG
GTTATTCAAGAATCAAGATTTAGCATACCTTAATTATTGAAGACCCGTGAAATTGAAGAAGAAATCAGTTGAAAAGCCAT
CTTCTAGCTTGAGCTTCATCAAGGTCTTCAATGGAGTTTTTGAGAGAATCTATTTTGAGAGGGAAGGGTCAATTAGAAGA
ATGGGGTCTCATTCTAGGTTTTGGGGTTTAAACCAATTTAAAATACCCTAAAATAGGTAGAATAATTGTTTATAATAATT
CCCCAAAGTACCCAAACTACCCCTCACTTAGTTGGACCTTTTAAACAAGTCAAACTTGAGTTTTATTTTTCGCAGATTTC
GTCGGGAAATAAGTTCGCGACGCGGAGGTGTTCCCACAAGTTTCATAAATTAAATTTCGAAACATTAGAGTCTGCGACAT
GTCCGCAACATGTCCGCGATGCGGACCAAACTTTTGGCCCTTGGTGGAGCTAGTCCTCGACGCGGACATGCTCCCTCCAT
GAGCAACTTCAAACTGCCTTGGCAGCTTGTTTGGCCAAGGATTGGGGTCCTCCTCGGGGACCCTTAGGGTGGTCCCGGGG
AGTCGTACCCGAACGTTTTGACCCTAAAAACATTTATTAAGACACTAGGGTCACCAACACTGATTTTAGACTTCAAAAAA
CACATAAAGACATTAACAACATAATAGAACACACCAACACGCAAAAGACTAGTTTTTGAACGTCTTGGTCGTCCCTTGAC
GTTTGACTTCCAAACACTTTCAAACTGACTAAAAAGGCTATTCTTCATTATTTTAACAAGTTATTAATGCATAAAACTCA
TGTGAGGCTCTACTTTATCTTACTTCATTTGAGGGTCGTTACAGTCCCCTTGACCAAGGTTCTGCATTTTTGGGTGAGTC
AAGTCGGGGCTCGCCGGTTGGATTGATGAATCGCCAAGCTCCCTCCTCCATCGCCTAGTGAGCTGCCCTTTTAGGGAGCC
TACTGGAACATTGGGCAAGCCAAAGGTCCACTTGGCAAGACGCCTAGTGCCCTTGGCGAGCCATGAGGGGCAAAAGGGCG
AGCTAAGTCGTGAAGACTGGCAAATTTTAAGTTAAAACGTTTAGGGTCCTTAGTTCTTTTCCAAAGTTGACCCTACATTA
TTTTATTCCCTTCCTAGCAAGTATATAAGCCTATTAGAACCTAAGTTTGCCTCAATTAAGTCATTCTCCCTAGAATCTAA
AGAAAACCCAACTTCATCCCCTCCAAAGAATATTTCTCTCTCTAGAAAACCCCCATTGAAGAAGAAGATAGAGCTTGAAG
CTTGGGTCAAGAACAAAGTCCATTGTTGAGAGCTTGTGCTAGGGCTTTGATTAAAGGTATGTTTATCTTATTCATCTACG
GGTTCTTCCCCCATAGAACCCCCTTAGTAATCCCCCAATTGTGGATCAAAAACCCAAATAGCTAGGGTTCTTCTTACATT
GTGGGTAGGGTTTGGGTATGATTCCAATCTAGTGGATAATACCCAATTATGATTGATTTAGCTTTTTAGTAATATTATGA
TGAATTCATGTGATTTCTATGGTAAACCCTATTCTAAATTGATGAATGTAATATTTGTGGCTTTATGCCATTAGAGGTGA
AATTGAACGTCCATGAGTGATCTTTCTAAATCAATATCATGTGTTGTAATTGATCAAAGTTAGGATCATATAATCATGAA
TTGAACTAGACCTTATTGAATATGATTGATCTTGACTTGTAAAGTTAGACTTGAACCTTTATGATCAATTGAGACTAGAA
TCACCTAGTAATGAAAGATGTGATCAAAATACCTTGAAATCTAGGTATAAAGAAGAGATTAAGAAAGAAACCTTGAGAGT
AAGGCTTATGATCATAATAGTTAAGGCTTTAGACTGAAGCTAATATGGTTACCTATTGATGCTAGGGATTTGAGAGTAAA
GTCTCAAAGAGAATAGAAGTCTAATAGGTAGAATTACGGTGAAAGGCCTATACTCAACTAATCTACCTTATGAATGCTTG
AAAGTATGAAGTGATAGAATCACTTGAACATGGATTGATTGTCAAGGACATCCTTCCATGAGATATGAGTGTTAAGCAAG
GCTTAACAAGTAAACCTTGGGGTGTATGCTTGGCTCCAAGTGGATATTGACAATGAGATGGAGTATCACACAAGAAAGGG
TTGGGCTCCAAGTTTAAGGGAGAACCACACCTAGTTTATGTGAGGACTATCCAAGTTAAACGGGGAACTCTTACGTAGTA
GAGTGTGGGTTTTCCCAAAGTTAGGTCTCATGAGATAGAAGCCTTCACGTAGTTGAGTTAAGGCTTTCTAGTAGCAATCT
CCATATCCAATGAACTAAGACATGCTTAATGAAGCATCTCATAGTCTTCTAAAGCATAATTGAACTAAGACATATTTAAT
GAAGTACCTCATAGTGTTCAAGAGTATGAATGGACTTAGACATGCTTAAAGTAGTATTAAATCATTCTTTTGTGGTTGTG
AGATGCCCAAATTCATCTCTCATGCCTGTTTAGTTTTGCTTCCTAAGGTTGAACATCCTAATAAGTTCAATGAATTTCGA
CCTATTAGCTTGAGTAATTTCACCAACAAAATTATTTCTAAACTTTTGTGCATCAGATTGTCTTCTATTCTTCCACATCT
TATCTTGGACAATCAATAGGGGTTTGTTAAAGGTAGGAGCATTTCTGAGAACATTATTCTGGCTCAAGAAATCACTCATG
GCAATGTGGTGATCAAGCTTGACATGGCTATGGCTTACGATAGAGTCTTTTGGGCTTTCACTTGCTTGGTTATAAGGAAA
ATGGGATTTAGTGAGTTGGTTATTGACATGATTTGGCAAATTATGAGCAATAATTGGTACTCTGTTATAGTGAATGGAAC
TAGACATGGTTTCTTTCACTCGACTAGGGGTCTCAAGCAAGACGATCCTCTTTCCCAGCCCTATTTATTTTAGGTGCGGA
GGTACTATCTAGGATGTTGAACAGTCTACATCAAATTCAAGAATACAAAGGTTTCCAAATGGAAACAAGGGGACCACAGA
TTAATCATTTGAGTTTTGCGGATGATGTGATCATTTTTGCATCAAGTGACAGACTATCTTTATAGCTTATTATGAAGACC
CTGTCTACCTATGAAACTACATCCGGCCAGCTCATCAACAAAGACAAAAGTCATTTCATGGCTCCTGAAAATACTCCAGT
ACATATTATTCAGTTGATCAAAGAGATTACTGGTTTTATTCAAAAAGGGAGCCCTATCACTTACCTTGGATGCCCACTTT
ACATAGGGAGGCAAAGAATTATCTACTATTCTGATCTGGTTGCAAAGGTGATGAAGAAAATCAGTGGATGGCAATCCAAA
ATTCTTAGCGTTGGAGGAAGAGCTACTTTGATAAAAACATGTACTTCAATTAATCCCGATTCATACTATGGCTGCAATTT
CACCTCCGAAAACTACCATCCAATATATGAAGAGAGTGATTGCAGATTTTCTCTGGGGATGGGATAAAGAAAAGAAAAAA
TATCATTGAGTGTCTTGGGAAACTCTTAGCTATCCCTATGAGGAAGGGGGCATTGGAGTAAGAAAACTTGAAGATATATG
CATTTCTTTACAGTTCAAACAATGGTGGATCTTTAGAACCAAAAGTTCATTATGGGGCCAATTCCTTAAATCCAAATATT
GCCAAAGAGCTCATCCAGTTGGAAAAAAACTTCATATAGGGAAATCATTGGTTTGGGGATATATGATGAGAAACAAGGCC
ACTGTTAAAGCTCAAATCAGGTGGAAAATACACTCCAAAACTTGTTCATTTTGGTGGGACAATTGGTTGGGAGATGGTCC
TCTTGCTCAATATGACAGTAACATTACCAGCCTCAATACTATCACAGTGTCACAATTTATTACTGATGGCACTTGGAATG
AATATATGGTAAGAAGGCATGCACCCCCTCTTCTAGTTCCTAAAATCCTCAACACTAGAATTTTCCACCAAGAGAATGAT
ACTGATGAAGTTATGTGGACCCTAACTACCAGTGGTCTGTTTTCCTACTCTTCTGCCTGGGAACTCATCAGAAAAAAGAA
GGAAAAGAGTAGAATTGACACTCATACCTGGAATAAAAATATTCCTTTTAAAGTATCCTTTCTACTTTGGAGAGCCTTAA
GATCCAAACTCCCTACCAATGAGAAGATTATTATGTTTGGAAGCGACCCTAGTAGATGTTCATGTTGCAGAGTTCAAGGA
TGGGATGACATCAACCATATATTTGTTAGTGGTCATTTTGATGCTCCTATATGGAGTTCCTTTTCAACTTTCGTAGGCAC
TGTTCACAGGCACATTCCTCTAAAAAATCAATTCATGAAGTGGTTGGGGCTCGAAACCAAAAATGAAGTACATAAGATTC
TCTTGCAGGCTCTTCCTATTTTTATCTGTTGGAACCTATGGAAAAATAGGTGTGCTGTTAAATATGGGGGTAAACAGTCA
AGTGTTCCTAGAGTTAAATTCCTAATTCTCAAAGACATCACCAACATGCTTCAGTCTTCTTTCCCTAATCTCCAGTGGCC
TAACAGTTGTGAAAGGTTGCTGAAAATTATGGAGGGTTGTTGGCTAGAAGTTCAGGTCAAGGAAGTGAAATGGATTAGGC
CACCTGGTAATATATTTAAGTTAAACACAGATGGAAGTGCATTAGGAAATCCCGGTCAGATTGGAGGTGGAGGAATTCTT
AGAGACTCTAAGGGTGATATGGTGTATGCATTCATCATTCCCTTAGGAGGCGGCACCAACAACCAAGCTGAAACACTTGC
AGCTGCTCATGGGATTCAATGGGGTCTTTAGCATGGTTCCAAAAGAATCATCCTGGAGATTGATTCAGAACTGCTTACCA
AATGGCTTTCTCACAGAATCAAACCTCATTGGAGCCTGCAACAACACATTTCTCCTCTTATCAACACCATCAGTTAGCTG
GAATTTTTTCAGTGTAGACACACTTACAGGGAAGCTAACAATACTGCAGATTTTCTCTCTAAAAGAAGTCACAAAATTGA
CATAGTTCATCACGCTACACTTATCAACAACTACCCGTAGAAGTCAAAGGTAGTTATTTGCTGGAAAAGATGGGCATGTC
CAACTTTAGAAGAAATAGATTGAAAAGAATTAAACAACCTCCATGATATTGCACTCCTTAGTCACCTACCCTGTTCATTA
TAGCTTTTCTGTTAGATTTAGCTTTTTGGATAGGCTTAGGTTTTATTCTCTTCTTACTTTGTAAGGGGAGAGTCTCCCTT
ATTTATACTTCCTAGTTACTTTGTATCAAGAGGAGTCCTCTCTTCTAGGTGCGTTCAGATTAGGTTTCCTTTATAGTACG
GGGACGAGTTGACTATCCTTAGGAGGAAGGTTGACTCTTGAACCACCATAGGATTGGAGGTAAGGTTTTATGTCCCCCTC
CTTGTATTTTGCTTTTGTTTTTATTTATGATAAGGCCTGGGGGTGTTGCTAAGCCCCTGATCCCCACAAGGGTCGATTAA
AAATAAAAGGTCTATGTAGTTGATGAACCTAGATATGCTAAAAGTAGTATCTCATAGGATTCGATCTAATAATGAACTAA
GATGTGCTTAAGATAGTACCTCATAGTGTTCTAAAATTAAAGAAAGGAACTAGGTTCCAAATCAAAAAGTATTAGTATGA
GGACCTAAAAGTAGTACTTAGCATGAGTAGTATTACGGGATGCTATTCATGCATGGCATAAGTATGACTTAGGGTCATTC
AAGAAAGAGTTCTTATGAGTGTTGTATTTTAAGATAGGTTTTTCCTATAGTTGTCTTCCATGATATGTTTGACTAAGGAT
GGTAGTTCCCTTTTCTATATGAAGTAAGCTAAAGAGTGAGACTAAAAGAGGGTAAGTATGACTATGTTGGCTTCAAGGTG
ATACTTAGTGTGAAGGGTATTATGGGATGCCTTTCATGCATTGCACAAGTGTGCCTTAAGGTTACTTAGAAGTATGATAC
CCTTATAGTAGAGAAGTTTAATAGTTGACCATGTATATAGACTATGATTAAGATGACCAAAAAGGGATACTTGGCTTGGG
TGGTATTATGGGATGCTATTCATGCTTTGCACATGTATGTTTTTGAGGTTACTTGAGACTGGTACTATTATGGTATAGAT
GACTAAGAGTCAATTATGCTTATATGAATATGACTTATCTCCTACGCTCATTAACTATGTCTTATGTTGAATTATGACTA
TATGATGCTTATGTTGGAGATTATGCTTTGATTCTGTTATTATCTCCTATGCTTATGTCTTATGTTCAATAACCATTTTG
AGATGCTCTTGTGTTGTTGTGTTAGCTTTCATACTTGGTACATTTTGTACTAACGCATATTGCCTACATTCTAATCTAAT
GTAGGGTTTCAGAGATTGAGTTGCTTGAAGGCTAGGTTTCTAAGTGGCATGAAGACTTGAAGACTTGGTGAGTCCTCATA
GCTTCGAGGACGAACCCATAGTTCTCTTATGTCATTTCTTTATGTTTTAGACTTTGTATGGGCTGCGTCCCAAGACTTTT
ATTCAAAATTTTATTAAATGGTTTGAGACAAAGTTATAGTAAAGACTTCCGCTTGTTTATCAAAATGTTTTCTATTGTAT
GGTTTTAAAGAAGTTTTAAATTTTCCCGTACATTATATGATCTTATGTTAGGATTATGCTAAGGACTTTTATGAGAACCC
TTCGCGGTCAAGTACACCATGTTACATCTAGGGGGTACCCCTGGGTCGTGACAAGGAGGAATGATCAAAGGGGGAGATAT
TATAACACCCCGTATCCGAAAAAAGGTAATGAAACAAATTTCCAGAAGCTGCAAGTGCAACCCACGCCGGCCACCCACGG
CCCGTGGAAAGGACCACGGACCGTAGGTGTGCTCCGTGGATGGGCCCAATTGTCATACCAGAAAGGCTAGAACCATGGCC
TAACCAACGAATCGTTGGTCAGACCACGATCCGTGGTTAGGGCTCGTGGTTCAATGGGACAAATTCAACTCTCTGATGAC
CAGTGACGGTCGACCAGGACAGGCAGTAGGTCAAACCACGGTCCGTCGACTGGGGTCCGTTGGTGGTCAGCTGGCAATTT
ATTTCAGGGTTAGTTGGGTCTTTTCCGAATTAATTATTTCTTATACTATGTCATTTTGCCTATGTTTAGGACCCCTGTAT
AAGTCATTTTACCACCAAATTTCCCAATAGAAATCATTCTCTCCAAACTCACCCAAAAAGAATAACTCTCAAATAATTTT
CTCTCTAGAACTTGAAGAAGAAGAAGAAGGATTCACCTAGGGTTTTAAGCTAAAGTCTTAGTTCCTCCATTGAAGGCTAG
CATTTGGATTCAAGGTATGATAGTTTTCATCCATGGATTCCTTCTATCCATGGAGTTCCTAAATTCCTCTATTTCAAAAG
GTAGAATTCCCCAATTGAGTTAGGGTTTTCTTCAATTATCATGGGTTCTTTTCATTATTGATTTAAATGATTGAATTATC
ATATTCTATGCATGAATTGATGAAATACTATGATTTTATGATGGTTTCCCCTATGAACCCATGTAATCCCCATGTTTTCA
ACTTAAGAATCATATGATGTGGGATTTTGATTATGAAGGAAGAGTTTTATGAAATTAAGCATGTATTGGAAGATTTACAT
GAATTTATGATGAAATTCATATCAAACCCTCAATAGGTAAATTATGGAAATATGCATTTTGTTATGAAATCTATGCAAAT
GCTTTAAGGGTGCTTTGAGAGTAAAGTACCAATGATGATGTTGTTGTTGTGTTGTTGAAAGGACATTCTCATAAACACAC
TAGCATGATGTGAAAGGTTTTCTCACGTAATAAGGATTCTTAGGTTGAAAGTCTTTCTCACCTAAATGAATCAGAGAGTA
AGAGTTATCCTAATTAAACTAGCTTGGATTGGTTATCCTAGGATACCTTTCCATGGATGATGATAATAAGTGAGAAAAGA
CTATTTCGTGGGATTTATGCTTAGTACCGAGAGGATATTGAATTGATATGGAAGCTCTCCCATAGTAGAGGTCGAGTTTC
TAGAAGCAATCTCTTGAGATGGAAGCTCTCTCGGGTAGAGGCCAGGTTTCTAGTAGTAATCTCCTTATCCCTTAAACTAT
GTGCCCCCATAGGATGATAAGCTAGTGGATACACTTAAGATAGAAGTTTATGGTTCTACCTTGGCAAGTAGGATAACCCT
ATTCAGTGTGAGAGACACCGGGGGATCATGTTATAGCTCACGTGGTCTCTATGTCGGTTAAGTCTAATTCCCACAACAAG
ACGAGAACTAAGGTTACTTCAAGAAGTATCGCATATTAGTTCAAAGGTTTTATAGATGATGTTAGCTTGAATTGACCATG
ATTTTATGGCTTATGTTTTCTAACTCTCTTTTATCATGTTTTAGCTTGGTCAATTGCATGTGATGAAATGAAATATCTCT
TTCAACATGTTTTAAATGTTTTATACATGGCTATAATACTTGGTACATTGTTTTGTACTAACGCGTACTCTTGCCTACAT
TTTTCCCAAAATGTAGGGTCTAACAGTCAGGGTCATCAGTTTTGTGGCTAGAGGTTGACTTGAGATATTTCTGAGCTTTG
GTGAGTCATCATACTTCAAGGACGGACTTTCATAATTTTAGTTCCTTTTCTTGTATTTCACTTTTGGAGATGATGTATGG
ACTAGGCCCAATTTCATTGTATTGTATTAAATGGCTATGATGAGACAAGTGTTTTAGACTTGCGCTTTTCTTTTATAAAA
ACTATTGGACTTGGACTATTGTTTTACTTTTATTGTTCTATACGCCTTGTTACATCTAGGGGGTACCCCTAGGTCTTGAC
AGCATGTCATAGGAATTGGTGCAAATTTAGTAAATGTCGTGTCTCAGAAAGTGAATGATAAGAAGTTTCACTCAAGTGCT
AACAAATTGGAGGGTTTTTGGTTATGCTTTCCAAGGCTTGCCGGAAATCAAGGTTGAATCGAAAGTAGTGAGGGAAGTTG
GGCTGGAAATGAATGTTAATATGATAAGTATACATCACTTCATGACTTGCATGACCTGGTGAGGACTCCAACCGAGGACT
TGCTAATGGAAATTCTTGATAAAGTGGAAGGGTCTGATATGATTTTAGAAGAGATGAAGAGTGACGTTTCAGCATTGTTC
ACTATTGTGATCTCACACTGATTATCAATTAAGTTACTCGAAGAGAAGATAGGTCAGCTCATTGTGCTTGTGTACTCAAA
TCCCAAGGAAGATTTTGTGGTCCATGTAAATGAAAATCCAATGAATGTTAGTCATGAGTCATAGTCACCCAAAAAGGAAA
GATACTGGAAAATAGAACAATGCCCAACAAGATAGATGCCTAAAAGATGGTGGTCGATAATGAACCACCTAAGGGGAAGG
TTGAGACACAAACAAAAGAGGTTGAAAGTTATCCTAAGTTAAATATGAAGGATAGTGATTATGGAGCCACAACCATGCTA
CCCCAAATCAAGATAACTCCTCATTTTCCTTAATGATTGAGGAAGACAGATGAAAACGCAAAGTTCCAAAAAAAATTGGG
GATAGTAAAAGACTTGAAAGTGAATAAAAAAATTGTAGATTGATAAGCCTCACACTACTCTTCAAAACAAATTAAAAGAG
TAAGCAATCGTCGTCAATAAAAATACCCAATAAAGATTCAGGGTCGAATCCCACAGAGAATGATATAGCACGGAAAATTT
TTCAAGAAATTTGGAATGTAAAGTCATCCGTTTATTAGTAGTAAGATTAAATGTGTGAATGATTCCACCAAATTTACGAT
AAAGTTTTGGTTATTAATAGTCACAAATAAACTAGAAATTTAAAAAATCAAATAAGTAACAAGTAATCTAGGGGTGTGGG
GATTGGAAATCGATATCACATAGGGGTAATTGAGTTGCTCTATAGTGATGAAAATTCATGGGTAGGCTGAGTCATCATCA
ATGACACTAATCTTCTTTCGTTCTCATAGCATCATCCTTTCGGTATCATATATGTGCAATACTAAACAATTCAATACCTT
ACTTTATTCTCTCTTTTGATGCAAAATAGGGAAATTAGATCTGATCCATAACCTCTGTTTTTAAGTAAGTTACATACATC
AAACTTAAATTGCTAGTATTGATCTGATTACCCACTCCAATCAATCTCTTTCGAGCATCAACCAAAGATCAGAGGTAGGA
TCTAAGTTTACAACCTTAACCCATAAATTAACCCCATATAAATTAGCCCAAATTCATGCATGAATAACAACAAAAACAGA
GCATAACACAATACCCACTACATGAAATCAACACCGAACCCTATAACTGCACCCCTAGATCTTGGGATTTTAGCCACCCA
TCACAAAGTGTAAAGATATTATACCTTTCATGAAAGCATCCATGGGTAACATGAAATTCGGCAATTATAAGCCAACCACT
TTGAATTAAAATTCAATTTATCAGTTTCAAGAGAAAAAGTTGAAAACCCCAAAACCTAAAAGTGTTCTTCCTAAAGAAAA
ATTGTTTATCTCTCTACAATATTCGTAATTTTCTCACTCTGTTCATAACCTTGTTTTTCTCTATCCTTTGGCTATTTATA
GCTTCCCAAATTTTTTCCCAAACATAATGTGTGACCAATTAGGAGACATTAGTCGGGCTCGCCGATATGATTAGGTGTAT
CGACAACTGCTCCTCAACTTGCCTTTCTCTTATTTTACGCTTCAGGTGTTTGAACCTCAGTCAGCGAGCTCATTTGAGTC
TGCCTTTCACATTCAGCGTGTAACCAAGTACCACCTTCATTCACCTTTTAAGCCTTCAATTATTCTCCAAGTATTGTAAC
CTTCAATGATGAACACCTTGTTCGCCCTTTGCATTTGGCAAGTAGCCGCCTCTTTAAGTCCATCGACTTTTCTCGGTTAA
TTCAATTGTTGTGCTTTGTCAGCTTGGGCGAGGGCATACCCATTGGGCGACCCATCCTTAAAGTTAGGCGATCAACACTG
TGGAGTTAACACTTTTTTTTATGTTTTTGGCCATTCTTTAAAAGATTCATCCTTTCCTTGTCCTTTAGCCTGACTGCAAA
TCATCAAAATATCATTAAAATAGGGCATAATTAGGCATTAAGGACATTAATTGTTGAACTAAATAGGCCTCAAATGAGTG
GAAATCTACCACTCATCATAGATCCACTGACCGAACTGTCGGGTTATGCAATTTATATGAAGGAGTTGGTAGCAAAGAAG
AGGTTGATCAAATGCAAAACAATTGAAATTCCACAAACTTATGGTGCGGTCATGACAAAAAATGCAGTCCTCAAGAAAGA
TGATCTGGGAGCTTTCACTATTCCGTGTACCATTGGTGCATGCACATTTGCAAAAGCCTTGTGTGATCTTGGTGCAAGCA
TAAATCTAATGCCATTGATGGTCTTTAATAAGTTTGCTTGATGATCCAAAACCAACAAATATGAGACTCTTGATGGCGAA
TCATTCAATAAAGAGACAGGTTGGTGTGGTCTATGATGTTTTTGTGAAGGTTGATAAGTTCATGTTTCCCACTGATTTTG
TAGTGTTTGATTGCGAGATTGATATTGATATATTGGTTATCCTTGGTAGACCATTCTTGGCTAGGGTAAAGCATAAGTTG
ATGTGGAAGGTGGTGAGTTGAAGTTTAGGGTCAATGATGAAGAAGTTAGCTTTAATAATCACAAATCGATGAAGTATCCA
AGTGATATGCACATTGTGTCTCACTTGGATCAAATCGACGAGGTGGTAGCAAGTATAAGGGAAGCCACATAAATTGGGGA
GTCTTTGGCATTTGTGTAACTTAATTATAATCAAGCCCAAATAAGCGACTATGATGAGGTCGTGGCTGCTCTTGTTGGTG
TGCACTAACATGCTTTATTTCAGAAGAAGTTAGACCTCGATTTGTCTAGTTGAGAGGCACCACCGACCAATCCATCTATT
ATTGAGCCACTGAAGTTTGAATTGAGAGAACTTCCCCGCATCTCAAATATATTTTCTTGGGGACCAACAACACACTACCT
ATGATATTGCTAGTAATCTTGAAAAATGGCAAGTGGAGTTGTCGATAAAAGTGTTGAAACGGCACATTAGAGCATTGGGT
AGTCAATTGCAAACATAGTGGGAATTTCTACGGGTGTGTGCACTAACAAGATAAATTTAACTAAAAGATGCAATCCAAGC
ATTGAGCACCAAAGGAGGTTAATCCTCCAATGCAAGAAGCTATTAAAAAGAGATAATAAAATGGTTGGATACGAGAGTTA
TTTTTTTGACTGCGGATAGAAAATGGGTGAGTCCGATCCGATGTGTCCCTAAAAAGGGTGGTATAATGGTAGTCCCAAAT
TAAAACGCTGCACTTGTCACTACTAGGCCTGTAACCCAGGTGCGAGTGCGTATGGACTATCAGAAATTCAATTCATGGAC
CGAGAAAGATGTTATTGCTTCCTCGACGGGTACTCCAGATACTATCAAATCTCCATAGCACCGGAGGATCAAGAAAAAAT
GACTTAGCTTTCACTTGCCCATATGGGACTATTGATTTCAAGCGAATTCCCTTTGGGTTGTGCAACCCATAAGCCACTTT
CCAATGGTACATGTTATCAATATTTTCTGATACGGTAAAGGACTCTATGGAAGTTGTCATGGATGACTTTTTGGTTGCTG
AGGATTCATTTGAAGAAAGCTTGAAGTATTTAGAGATTGTACTTCAAAGATATATGGATTCCAACTTGGTTCTTAATCGG
GATAAATGTCATTTCATGGTTAAGTAAGGAAACGTGATTGGGCACAAAATCTCCGGAGAGGGTATTGAAGTAGATCAGTC
CAAATGCACTAAATAAATTAAACAAAGGGTAAAGGCAAACATGTGGCGACTAAGCACCGACGTACGAACTAGAGGTAGTT
GTGTCCATTAGTGTGGAACCCATTGTAGAAGCATGTGTCTCTAACTGAATCTGTTGAATACCATCACTATCACCCCTCGA
GCTCAAGGGTCCAATAACTAATGGCATTCCCTCTCAATCCATGTCTTCTTTGAAACTCTATATGCAGACTCCTCCAAAGT
TTCAGTCTCAGTATGTGGATACTTTCAAGGTGCATGTAATGGGTCCTCATCCGCAAATAGATCCACAAGAGTTGTTGGTG
GGTCAGTTAGCAAAATAAGTGTGGGACTGGGGTGCGTCTGTGTGGTGCAGTCACCTTTGAATGGGGCTAATCTAACTCTG
TACTGAAAAAATACGTATCTAGACTCGAGGTAGTCTGGGGTGTGCAAACATCCTATGCTCAAAGGCACCTATCCACCCAT
GAATGCCTTAGGCTACCATATTAATGACGGTATGGATCCTTATCTCAGACTCTGAGATGACTATCTGAACCTAAGGCCTG
AGTTGTTGAAGCAATTGGGTCAACTAAGGCTTAGTCTGAGTCTCGCTCCACTACCAGCTGAAATAGATCGGATGAAATGG
TGCATAAACTAGTAGTTTGAGGATGGGGTATGCTAGTAGGAGGTGGAGAAGTAGAAGTAGGAGCAGGGAAATATTATGGA
TATAAAGTCCCAGAAACACATTCTACGATTGACCAAGACAATCCATTGAATTGACAACGGATCGTACGAAGGTTCTATAG
AAAGGTCCCGAACTTAGTGAAATTTGAGTTGAAAGTTAAGGTCTATAGATGGAATCTACATATTGTATGAAGTTTGACGG
TCCGTAGAAATGATTCGTAGGAATTTCCCAAGATTTTAGTCCCCAGTCAGTCGACCTACGATTGACCAGTACAGTCCGTA
GGTCACAACATAGGACTGCCCAGCAGTGTTTTGGTATTTTTCTATACATCTAATCCTGATTTTACTCCTAAAACCTACCC
ATTCCCAAACCATTCCCAAATTCCCCAAGTTTCCTCTCAAGGTTTTTTTCTCCAAGGCTCTTAAGGAATTTCTAGGGTTC
TTCAAGGTCTTCAAGGTTTCTTCTTCAATTTCTTGTGGGCTTTGAAATCAAGGTATGTAGGGAGTTCATTAATGGTTTCC
ATCCACCCATTAAGTCCCAAAAACTTTTCCAATTTAATTTCCCCAAATTGGTTTGATTTTCGTTCAATTTCCAATAGGTT
CTATTTGTATGGATTCAATTGATTGATTTTAGTCATATTATGATTGTTTTAACTCAAATACATGCTTTTCAATTAATTCC
AAATGATTTCATGCATTGGTCACGATTTTGACAGTGAACCCTAAAAGGGTATGCATCTATGAACAAGCTATGAATCAGTG
ATTGATGTTTCATGAACTTATGCATGATTTATGAAAAGAACAGTTTTATGATTTAGGTTGCTATAAGATTGGCATCAATG
AAATTGTGAAAGGTTTTCTCACATTAAGGGATCATAGTTTGGTGAAAGGTTTTCTCACTCATGCTTGTTTAAGATTTAAA
GAGATTTTCTATGATGTGTTTGCTTGTATTAGTAACTTAATTGTACTTTTTATGGATAATGATATGCTTATGATAATGAC
TACTCCTTTCGGATTTTTCTTAGCACGGAGAGGATATTAAGATGGAGGCTCTACCATTAGTAGAGGTTGGGTCATTAGTA
GCAATCTCCTTGTCCCTAACTACGTGTCCCTGTAGGTTGTCTTAAGTGACACAGCTAGTGGATCAACCAAAGAAAGAAGT
TATGGTCCTTTTCTTGGCAAGTAAGGACATCTCTTTTCGGTGTGGGAGCAAGATAACGGATTCCATGTTATAGCACACAT
GGTCTATGTCAGTACATAGTAGATATTTCACAAAATGAATTAAATTACTTTCAAATATTTTAGGAAGCTTTCCTCATTAT
TTTTAGATGCATTGACCATGTTCAAGTTTATGATGTCTCTTTAAAGTCTTTTACTATGTTTAGCTTGGCCATGCATTCCA
TGTTTTGATTATGTCCTCTTATGATCATGTTTCACATTTTATTGAATTTTCCTCACACTTAGTACATTCCATTTACTAAT
ACATATTTGTGCCTACATTGTTTCACTAATGTAGGCTTGGTGATTCCTCTCCCTCCACTCGTTGCTAGTAAGAGATTATT
GGAGTTCGTAGAGTTGGTGAGATCTCATGTTCCAAGGACGAAGGCATCTTTACTTGGATTCACATATTTATTTTATGTTT
TTGGATGTTGTACGTGGTGTACGGGTTATGTACCGACCTCTTTTTTTGATGTTATAGAAAGGCTTGTCAACACTATGTTA
GACTTCCATTTCATGTTGAAACTCTTTTCTTGATATGAAATGTTTTACTTTGCCTATTACATGTATGTATGTATGTCAAG
TGGCTTGTGTAAGACCTCTTGGGGTTTTATACGCCATGTCACGTGTAGGGTGTATTTTGGGTCATGACAAACTTGGTATT
CAGAGCACGAGGTTTTAGACCAGGGTCCTAGGATGTCTGACAAGCCACATTGAGTAGAGTATTATTCATAAGTGTGAAGC
GTGCCACGTTTATGAATAGGAGGCTACAAAGAATTTAGGAAACTCCACTTCTTTCATTACTCAAAAGTCGTGCCATAAAG
TCTATCTTTACAAAGATCTAGTTGATTTAGTTGTCGAGCAAGTAACTCATGAAGAATTCCAAGCTGCTTTCCAAGTTTTG
GCTCAAGCCATGACGGCCTAATCCAATAGAGAAGATAATGCTCCCATGAACCCAAATGTGGGTACGGCAGCGTCAAGGAT
AAGGGACGTCACTAGGATGAATCCCTCGGAGTTTCATGGATCTAAGGTTGATGAGGATCCTCAAGAATTCATTGATGAGA
TTTACAAGATAGTATGTATTATGGGATTGTCTATAGTTGAGAAGGCAGAGTTGGCTCCTTATAAACTCAAGAATGTTGCT
CAAGTATGGTTCAAACAATGGAAGACTGAAAGGGGTTTGATGTGGGTCCTCTTGATTGGGAGAAATATAAGGGAGCTTTT
CTTGATCATTTCTTTCCTCTTGAAATAAGAGAAATGAAAGTGCTTTAATTCACTAACCTCCAACAAGGCAATATAATTGT
GAAAGAGTATGCTTTGAAGTTCACTCAACTGGCTAAGTATGCGCATACTATGGTTGGCAATTCTAGGGCAAGGATGAGTA
AGTTTGTGTCAGGTGGTTCTGACTTGGTTGTCAAAGAATGTTGTACCACCATGTTGAGAAAGGAGATGGATATTTATCTT
TAATGATACATGAACAATAAATTGAAGAGGAGAAGCTCAAGCAAAGGGAAAAAGAGTCCAAGAAGGTAAGGACCGATAAA
GGTGACTCTTCTCATTCTAAGTTTGGTGGACAAGGGTATCCTTAATTCCAGAAAAAGTTTTCCGGTAAATGTTCCTCAAA
TTCTCCAGCTCCTAAATTCAACAAAGAAATAGTGGTAATAGATCTTCTACCTCCGTTTGCACTAGGTGTGGTAAGAAACA
TGATGGCAAGTGTTTGGGCAGTACGGATAGTTGCTTTAAGTATGGAAAGGATGGTCAAAAAATGAGATATTTCCCATTTC
TTTCTACTAAGGGATGGTATGGTAGGCAAGTTCAACCTAGTGGTTCCGGTTCAGGTGCTCCAAATCAAAATAAGTTCTAT
GCTCATCAGAATCGACAGTATCGTAAGGGTTCTTTGGATGTGGTGACCGGTAGGTTGAAAGTCTTTCATCTCGATGTTTA
TGCATTACTTGATATGGGTGCTACCTTATCGTTTGTTACTCCTTATATGGCCGTGATATTTAATGTTGATACTGAAGCCC
TTTATAATCCCTTTCATGTCTCTACTCTCGTGTGTTATGCTATTGTCGGTTAATAGTAATGTCATGACCCGAGCCTATAC
CCCGGAAGCGACATGGCGAACAAGACTTCGAAAAGTCTCATACAAGCCTCATAGCTTTCATAAAATTCAATATAAGGATA
ATGGTACGGAATTAAAACTTATTTAAATCCATACAATCAAAAATACTCATTTAAAACAGCGGAAGTCTATTGTCTCACAT
GACCATCTAAACAGTATCTTGAAAACAAAAGTAGGGACACGACCCTTTACAAGCAAAAGTCTAACAAATGTCTATTACAT
GAAAGAAAGAAACATCTAAAGCATGTGTCCTCGAATGTATGTGGACATACCAATCGCCTTGGAAGAACTCAATCCAAGCA
CTTGAACTAGAGGGATAGCAACTCACTTGCCGGAACCTACACTTCTAGTAAAATAAGAGAAATATGGGTTAGCACACAAA
AATGTACTAAGTATGATGACCATGCAAAAACATGCTTAAAACGGACATTTTATTTGAAAGTCATGTTTTCATGCCAATTT
GAGAAAACTTCATGAACATAAGTATAAGAGGCATAACATACAAACATAACCAACATACAAGTCATTTCTTCACATTAGAA
CATAATCAACAATATAAGACATTTCTTCACATTAAGCTTTCACCTCAAGCAAACCCAAGCTATAGTATGTGCAATGTATA
AATAGCGTCTCATACCACCATCCATACTAAGTACCACATCAAGGCCACCAAAATTGAACTTACCATTCATCCTTTCCATC
TTTACACAATACCCATACATAAGAGACATAAACATTTCACAAGTCATGACAGGGGAAAGTAACTCATAATACAACCCAAG
TATAGCATGCATCATTACTTAGACATTCAAGTCAACATTCTTCATTGGCTTCATTAAGAGCACTTTCATTCATTAGTCAT
TAAGACATTAAAGAACTCATTATGACCCTCTCAAAGCCTACTCGTGCAATGCATGGATGGCATCCCATACTACCAGCCAC
ACTTCATAAAACTTCTCAAGAAATCATAGTGCACATCTCACATGATGGTAATAGGCATTAATCGACACAGACCATGAGAG
CAAACCATGGAATCCGGTGTCAAATATCCCCACACCGTAAAGAGGTGGTCTACTTGCCTAAGGTAAGACTGGTAACATTT
TAGCTTAGGTAGAAACCTACTAGCTAATATCATATGTGGGAACATAGTTATGGGATAGGAAGATGTTAATTGGAACCGTA
GCCTAACATTGGGAGAGTTTCCATCTTACCATATCCACTCGGTGCTTAGCCTCCATTCCCATAGAGTGTTTCATTTTCAT
TAACATTATTGTACTTGAGAGGGCCACCAACATTAGGCCTACCGACCCAAAGTACATTACACATGAAAGGACCACCAACA
CTAGGTCTACCGATTCAAGGTACATTAAGGATAGCTCATTGACTTTCCAAGAAAGGATGCCATCAACATTGGGTCTACCG
ATACAAGGTTCATCATTTCACATATGAAAGGGCTACTAATACTAGGTCTACCGATTCAAGGTTTATCATCACATTAGTTT
CTAGACTCATCATGAAGGGCTACCAACACTAGGTCTACCGGTTCAAGACATACCCTAGAATACTTCTTCATTCATTTATG
AAAGGAATTCCATTGGCCTATTGATTCATGTTCATCAAGTCAAGACACATTCAATATACAAAAAGAGGATGCCTAAGCCT
ACCAATTCAAGATACAACATTCAAGGTATGACTTCACATTATAGAAACCCTTCACATTCTATCATCACATTCATGAGTGT
CAAATTGAGAAATAACCTTTCAATAATAACACAATTGCATTCAAGACATGATCATATTACCTTCATTAGATTCACATGCA
TATACAAGACATCATGATAATACTCAATTCCTCATACTATGCCCTTCAAGGCCATGAATAGTGATAAAATTCAATATACT
AGAGCAATTTAGACATATTCTAATCACATGCTTCTATAATCAACAAACCCACTTCATAAAGGCACAATTTAGGAAATTGA
GAGAATTCATGGGTTCATAGAGTATTTTCATCATAAATCATCAATAAAACACTAATTCAATCATAATTTGTCATTAATAA
CCATTTTAAAACGTTTGAAGAAGGAACCCAAGAGTTAGAGTAAAACCCTAGGTTTTTGAGAAACTTGAAAACTTTGAAAT
CTAACTTTGAATGGACTCTAGGGGTGAAAGCTACCCCTAGATGAAGGATCACCATACCTTGATTGTGAATCCCCAAGAAA
TTTGAGGAAGAACACCTTGAATCCACAAACCTTAGCTCCCACTTCTTCTTCTTCTTCTTTGGGAACTTCTAGAGAGAATT
TTTGAAAGGTGGAACTCTTTTGATTTGATTTGGATTTTAGAGAATAAAGGAGTAAATGAAGTGTTTTAAGACTTAAAACT
ATATATAATAGTGATATAAAACAATTAAAAACAACCCACTTAATAATTAATTAAAATGAAATTACTCAAAAGCCCTCAAC
TTAGGCAGCCCTGTCAGGGACCACGCCCACTTGGACAGGTTGTGAAGGGGATCATGGCTTGTTGTGGTGCCCGTGGTCTC
TTAGGCAGTAGCCTTCCTCAACATTCCAAGCCCTCAAGGGCCTAAGGCATGACCACGAGACCTCCCACGATCCGTGGTCA
AGACCACGAGTCGTGGTGATGGTCGTGGTCCTTAAAGCAGTGACTAGGCTTTGAAGCCTTGCCTCCCATGCGCCCAAGTG
GTCTTCATGACCACCTATATGGACCATCAAGGGCACCATGGCTCATAGTGTTGCCCGTGGTCTTTGAGTTAGTAGCTCCC
TCAACTTTTCACAACTCCCACAAAGCTAAGCCAATCCCACGAGCCTTCCCATGGCCCGTGGTCATGACCACGAGCCGTGA
AGTGGCTCGTGAAGGGAATCCTTGGCGTAGCACCTTTCTAGGGCACACTGCCATGCCAACCACAGGTGGCACCACGGCTC
ATGGTGGCCACCACGAGTCGTGAAGACCCTCGTGGTCATGGTAGGCAGTGGCTAAGCCTAGATTTAGGCAGCCTTGGTCC
CCTAACCATGGCCTTCACCCAAAACCCTTTGCCCTTGCCCTTAACCCTTGACGTTAACCCACACGTTTAGGCTCTAGTTT
ACTTACTAATTTTCCAAGTCGTTACAAGTAAATATGCCACAAAATGAACTAAGTTACTTTCAAATGTTTTATAATGCTTT
CCTCATGATTTTTAGATGCATTGACCATGTTCAAGTTTATGATGTCTCTTTAAAGGCTTTTACTATGTTTAGCTTGGTCA
TGCATTCCATGTTTTGATTATGTCCTCTTATGATCTTGTTTCATGTTTTATTGCATTTCCCTCATACTTATTACCTTCCA
TGTACTCATGCATATATTTGCCTACATTGTTTCACTAATGTAGGGCATGACGATTCCTCTCCTTTTGCTCGTGGCTAGTA
GGCGATCATTGGAGTTCATAAAGTTGGTGAGTCCTCATGTATCGAGGATGAAGGCATCTTTACTTTGAATTTATTATGTC
TTTTCTATTTTTGAATGTTGTACATGGTGTACGGGTTACGTCCAGACCACTTCTTTTGATATTGTAGAAAGTTTTGTCAA
GACTATGTTAGACTTTTGCTTCATGTTGAAACTCTTTTCTTGAAATGAAATGTTGTCACGATCCAAAGTACCCCCTAGAC
GTGACATGACTCATAAGACCCCGAAAGGACCTACAAAAGCCACTTAGCATATATAAACAAGATAATAGAATTAACGAGTT
TAAAAAAAAGTTATGTCATAAAAAATTTGATGAAAACGAAGCGAAAGTCTACATAGTCTCAAAGCCATCTATTAAATCAA
GAATGATCGGGACTTAACCCAGGCATCACATACAATGTTTGAAAAGAAAATATTAAAAGCAATAAAAGGTTCGGTCATTG
GAACATGAGGACTCACCAATACTCAAGACAACCAAAGTGTTCACTAGCCATGGGGATGTGAAATCGGAGCGTCGAACCCT
ACATTTTTAGAAGAATGTAGGCAAGAGTATGTGTTAGTACAATAATATACCAAGTATAATAGAAATGCATAAAGTTATCA
AATCATGCAAAAAGGGCATTTTATGTCATGCAAAGACCAAGTGAAAACATTAAGATAGGAGATTAGAAACACAATCATGA
TCATGGTCAATGCAAGTAAAATCATCTTTGAACACGTATGAGATACTTTTAGAAGTAACCTTAATTCATCATTATTATTG
TGGGAAATTTTCCTTAACCGACATAGAGATCATGTGAGCTATAACATGGAATCTGGTGTCTACCCCACACCAAAAAGAGA
TGTCCTTACTTGCCTAAGGTAAGAACCATAACTTCTAGCTTATGTGGATCCACTGGCTAATGTCTATGTAAGACAACCTA
TGGTGGCACATATTTTATTGGACACGAGTAATTACCACTTGTCCACTCGGTACTAAGAATAATTCTCACGGAATAATCAT
CAATCATGTTCATCTTATCTTTAAGGGACATGAGTAATCGCCTCTTGTCTTTTATTTATGAGCCATAGGTAATTGCCTCA
TGTCTCAACATTAGAATAGCTCCTTAAACTTGATTCATAGCTTAGTTGAGAAAACCTTTAAACTCCAAGAATTCTTTATG
TGAGAATACCTTTCACATTCATGTAATGAGTAGTAATATGTGAGAAATCCTTTCACAACAACCAACAACAACAACAACAT
TTATGCTTTACCCTCAAAGCAACTTATATCTATCATATTTCATCAATTTCATAAGAACATGCATATCTTTGTAAATTCTT
CTTTCATAGTTCAAGACCCATTTTTTATCATTATAGTCTAGAAAACATGGTTAAGCATGGTTTCATGGGGAGTTCAACTT
AAAAATATGGAAAAACCTCAACTCATGCATAATAGTTCATAAAACAATCAATTAGATCAACATTTAAAGGAACCCATGAT
ATGGAAGAAAACCCTAATTTCAATTGGAGATTTCTAACTTGTAAATTGGAGAATTTAGGAACCCTATGGAGGAAAGAGCT
GCATAGGTAAAATTATCATACCTTGATGCCAAAATCTTGCAATCAATGGAGGATTGGAGACTTTATCTTGAAACCCTAGC
TTTCTTCTTCTTCTTTAGAGAGAGAAATATTTGAGAGGATGACTTGTTCAACTTTGGGGAATGTAGGAGAATGAATTTAA
TTAGGTGTTTTGGGGGTTAAAAATCATTATATAGGGCTTTGGGTAAAGGGTAAAATGACATAGTATTGGGTTGGAATAAT
TACGAAAGACCCAAAATCCCCTTCTTAAAATATTTACCGACCTCACCAACAGCTAGACCTGATCGGTTAGTCACACTATA
GACTATCCTGGTCGGCTGTGGTTGGGATCAGAGACCATCAATCTTGGACTCTCATCGATGGAACCCATGTATGGTCTGTG
GTTCCACCTACGGGCTGCACATCTCAGTCGTGGGTCCCAAATTTTTATCTTAAAATCTCACTAAGTCTGGAGTCACCTAC
AAGACCTACCTACGGCTCATACATTGAATGACGGACCATCTTAGTGAACCATCATAAAGTACTAGGACTAGACATTTCAA
CTCAATTTGGACTTGCCAACCACGCTCCCACCTACGATTTGTGGTTTGACCTACGGACCGTCGGTGGCTCCGTCTATACT
AGCACCAGAGTTTTGGAAAAACTGAAATTTTCCTTCTTTTCAAATCTGAGGTGTTACAATATTTCTCTCTTGGGAACATC
CGTCCTCAAATGGGATTCAAGACATCATATGGAGGGTAGTAACTTAAACCTAACAACTCAACATGAATGCAATCATATAA
ATGCGCATATCCGAGGAGGAAACATCAACTCCAAGCTAAAGCATGTTCAAAACATAATTTCATAAGGTATATATGGAACT
CATACTCACATGCACATAAAAATGAAGAAATCAATCAAGTTAACTCATTTTTTCTCAAAAATCAAGTTTTTCATGAACAT
GCATAATGAGGAAAGCATGGGAATATCTAAGACACATGAAACCAAAAAAGTAAACCATGAGGAACTGAATATCTCAGGCT
AGATTAGGGACGGAGTGAAATATATGAGGATAACAGGAAATCATATTGTCCTCAGCCTCCCAAGTAGCACCCTCAACTAA
CTGATTCCTCCAAAGAACCTTCACCGAAGCAATTTCTTTATTTCTAACCTTTCAAACTTGCCAGACTATGATCTCAACTG
GAACTTCTTTATAAGAAAGGCTATCCTTTATGCCAAGACTCTCCAGTGGTACTATAGAAGTTTGATCACCAACACATTTC
TTCAACAAGGAGATGTGGAAAAATGGATGCCCCGATGCCAAGTCATTAGGTAATTCAAGTTCATAAGCAATTTTACTAGT
AAACCTCAAAATCTGATATGGGCCCACATAACGGGGACTAAGCTTTCCTTTCTTTCAAAATCTCATTACACCCTTCATGG
GTGAAATTTTCAAGTAGACCCAATCATTTACATCAAATTCAAGATCACTTCTTCTAACATCAGCATAGGCTTTTGTCGAC
TTTGAGCCATTTTCAACATTTCTCTATTAAGCCAAACTTTCTCCATAACCTCATGTACAAACTCAGGACCTGTCAAAGCA
ACTTTATCCACTTCAAACCAACCTATAGGAGATCTACACCTCTTACCATATAGAGCCTCAAATGGAGCCATACCAATACT
TGAGTGATAGTTAATATTATACGCAAATTCCATCAAAGGCAAGTGATCATCCCAATAACCCTTGAAGTCAATTACACATG
TTCTTATCATATCTTCCAAAATTTGGATAGTACGCTCCACGTGCCTATCGGTTTGCAGATAAAAGGTCGTGTTAAGCTTA
AAACGAGTACCAAGCCCTTTTTGGAAATACTTCCAAAACTGAGAAATGAATTGGGTTCCACAGTCAGAGATAATAGATAA
GGGCACTCCATGTCCTCTACCGCATAAGAAACTTTGACGAGAATGAAATGAGTCGATTTTGTCATTCGATCTACTATAAC
CCAAATTGAGTAATGTTGTCGTCGGGTGTGAGGTAACCCAACAATGAAGTCCATATTCAATTCTTCCCACTTCCAAGAAG
GAATATCGATATCTTGAGACAAACCTCCTCACTTGTTGACAATTATGGCACTTAGCCACAAATTTCACAATATCCTTCTT
CATCTCATTCTGCCAATAGACCTCCCGCAAGTTACGGTGCATCTTGGTGGCTCCCGGGTGAATGGAATATCGAGAACTAT
GGGATTTTGATAAGATCTTCTCCCTCAAGTCATCTACATTAGGAACACACAAACTACCTTGATAGTGAAGCACACCATCT
ATCCATTAGGAGAAAGCCTCTATGAACTTTTTAAGCATCGCTCCTTTCAATTCAACCAAAGTCGGATCAAGACCTTGATG
TGCTTTTACTTCTGACGCAAAGGACGATTCTGAACCATGATGGACCATAACACCACCTTTACTAGTGTCAACCAACCGAA
CACCCATTTGGGCCAATATATGAACATCTCTAACTAACTCCTTCTTACTATCCTCTACATGGGAAAGACTACCCATTGAC
AATAGACTAAGAGCATCTGCCACCACATTCGCCTTATCGGGGTGATAGATAACACTCATATCATAATACTTTAGTAACTC
AAGACACCTTCTTTGGAGAAGATTTAGATCCTTCTATTTAAACACATATTGCAAATTTTTGTGGTCGGTAAAGACATCGA
CATGAACAACCATATAAGTAATGCCTCCAAATCTTCAAAGTAAACACAACTTCTGCTAGTTCTAAATCATGGGTAGGATA
GTTCTTTTCGTGCACCTAAAGTTGTCTTGGGGAATAGGCAATGACTTTCCCATTTTGCATAAGGACACATCCTAACCCAA
TTCTTGAAGCATCACAATAAACAGCAAACCCATCGGTTCCTTTCGCTAAATTCAACACCGGAGCAGAAGTAAGTCTATCT
TTCAATTCTTGAAAAATCTTCTCACAAGCTTCCGACCATAAGAATTTTGCATTCTTTTGGGTCAATGTAGAGGCAATCGA
TGAAAATCCTTCCACAAACCTTCTATAGTAACCGGCTAAACCTAAGAAACTCATAATATCTAAAGGGGACAGAGGCTTAG
GCCAACTCTTTACCGTATTCATCTTCTTAGGATCTACTTCAATACCATTTTCAAAAACAATGTTGCCAAGAAAAGCCACA
GACCTTAACCAAAACTCACATTTACTAAACTTTGCAAAGATTTGTTGGTTCTTGAGGACTTGCAACATAATCCTCAAATG
ATCGGTATACTCATCTTCACTCCTTGAGTAGATCAAGATGTTATCGATAAATATAACCACAGACATATCTAGGTACTATC
TAAATACCTTATTCATCAAATCCATAAATGTGGTTGAGGCATTAGTCAAGCCAAAGAACATCACCAAAAACTCAAAATGA
CCATACTGAGTTCATAAAGCCATTTTCAGAATATCATCTTCCTTTATAATGAGTCATAAGAACGTGTATATCTTCATAAA
TTCTTCTTTCATAGTTCAAAACCCACTTTTGATCATCATAGTCTAGAAAACATGGGTTTAAGCATGGGTTCATGGGGAAT
TCAATTTAAAAACATGTAATTATCTCAATTCATGCATAATAGTTCATAAAACAATCAATCATATCAACATTTAAAGGGAC
CCATGACATGGAAGAAAACCCTTATTTCAATTGGAGGAATCTAACTTGTAAATTGGAGAATTTAGGAACCCTATGGAGGA
AAGATCTCCATAGGTGAAACTACCATACCTTGATATCAAAAGCTTGAAATAAATGGAGGATAAGGATACTTGATCTTGGA
ACCCTAGCGTTCTTCTTCCTTAGAGAGACAAATATTTGAGATGACTTGTTCAACTTTGGGGAATTTAGGAGAATGAATTG
AATTAGGTGTTTTGGGGGTTTAAAATAATTATATAAGGCTCTTGGTAAAGGGTAAAACAACATAGTACTGGGTTGGAATA
ATTAGGAAGAGAACCAAAAGCCCTTCCTAAAATAAATGCCGACCTCACCAATGGCTAGACCTACGGTCGGTTGGTGACAC
CACGAATCGTCCTGGTCAGCCATGGGTGGGATCAAAGACCATAAATATTGGACCTCCATTGAAGGAACCCATGTACGGTC
CATGGGTCCAACTATGAGTCGTACACCTAAGTCGCGGGTCCCAACTTTATCTTAAAATCTCACTAAGTTTGGGATTCACC
TACGAGACCTACATACGGCTCATACATTGAATGATGGATCGTCCTGGTGAACCATCATAAAGTAAGGGGACTAGATATTT
TAAATCGATTTAGACTTGCCAACCACGGTCCCACCTAGGGTCTGTGGTTTGACATACGGACCATGGCAGGGGTGCTTTTG
GAAAAACTGAAATTTTCCTTCTTTGCAAATCTGAGGTGTTACAAATGCTTTACTTTGCATATTACTAAGTGTGTATGCAT
GTCAAGTGTCTTGTGTAGGGCCTCTCGGGGTCTTATATGTCATGTCACGTCTAGGGTGTACTTTGGGTCGTAACACCATC
ATTGCACGATCCATAGTAGAATGGTTATCGGACATAGTGGGGTATAGGCGAGATTGCACTATGGACCACCAAAGCATAGT
CACAAAATTAATGTGGCCATCTTGATGGCCCTATTCAGCTATATACCATGTAATCCATCTCTATGGCTCTTTTTTTTGTA
CTAGATCCTTCATCATGTTGCGATCGTAGACTTTTTTATTGTTGTGATCATAATCAACTATTGAAGGAGTCTGATCATAG
TACGGCCCATGAATAAAATGTAAGATAATGCGCTCTGATAGGTTGACAGAAATACCACGAACCATAGTACTTAGAAATGG
AGGTTGATCAAGCTTCTTAGCTTTGGCTGGCTTGGAATTAGTCACAGTCACCGCTTATGAAATATAAAACTCTTGAACCA
TGGTGGGGATGTATTTTTCCGAAAGGGATACCATCCACTCATACCAATGATGGTGAAATATATAAGTCCTTCATCTCAGG
CACTGATGGTAGGCTAGCTATCAAGATGCGTGATGAGTTGTAGATTCGCACCCATTTGAGGTTTTTAAGTTCAACAAATA
GTGTCCTCGATGACTAATTATGTCATATTCTAATGATATTTTGATAATTTGTAGCTATGAAGGCTAAAGGATAAGGCAAG
GATTAATGAATGAGAAAAGAGGCCAAAAACACAGAAAGAAGTAGAAATCCCCACACTAGTTATCGCCAAAATAGAGGGGG
AAATTTCCCAATAGGTTGAATATCACCCAAGTTTACATTATTTGATGTGCAAGTATCAAGGCAGATTGGCAAAGAAAGGT
CATATCGATGATTCACCTAACGATTAAAGATGACCGCAAATTCATCACTGAAAGTGACAGACTACTTAGTGAAAATGAAG
GCTAAACAAGGCGAACAAGGTCAAATTCAGAGACTCATCGATTGTGAAAGGCATATTATATCGAGTCCTCCTATTGGAGT
TCGAACACCTGAAGCCTGAAGCCAGTTAAGGTTGAGCTAAAAGATAAAATGGTGAGTCATTGATTGAGCTCAACAAGTCT
GACTAATGTCACCGAATGGGGTGCGAAAGAATTTTTTGGGAAAGTATAAATAGCTTTGAACAGAGAGAAAGTGCATTTTT
AATAGTTTTTTGCTTTTTTTAAACATTGAGAAATAAAGTATTCATCGCAATTCTTAGTTTTTAGGTTTCGGTTGATCTTT
TAATTGACAATTAAAGATTGAAATCGAAGTGGGTGTCGAAGATTATTACTTAATTTCAACACACTAATGGCTGCTAACAT
CATACGTATAATCTCTTTACTTTTTGTAATGTGTGGCTAAACCCCAAACTCTAGAGGTGTGATTATGGGGTTGGGTATTG
ATTTAAATTAGTTGTTCTTTTGCCTTGCTCTGTTTGATTATTGTTCATCCATGGATTTGAGTTATTTAGCATGAACTTAG
TTTAGGGGTTAAGGTGGCCACTTAATCTTGCTTTAGATCTCCAATTGGTGCTTGTAAAGTACCAATAAGAATGGGTAATT
AACTCAATGTGTGTAACTTAGGGATGATTTTAGTTGCAAAATCAAGGTAATAGGTTGATTTGTGAATTACATAGATGAGA
CCTGAAGAAGATTCTATGAATTAATGTTATGAGATTGAAAGAATATTACTATTACTAATGATTATCCAACTTATCCACGA
TTGTTGAGCTTTATTGAGAAAGAAATTGTACCCCTAGTTAATATCAATGCAAACCCTCACACCCCTAACTTCAATCTAAA
TTGTATACACCCCTATTTTCTTTAGTTAATTGTTTATAACTGATTCCAAAGTTTCTTGATTAAATTTTGTGGAATAATCC
ACCCAATTGTTTTAATCACTACAAAGAATTAGTTACATCCTAATTTCCTCTTTGAATTCTTATCCTTACATCATTCCTTG
TGGTATTCAACCCCGACTCTTAATTGGGTAATTTTATTAACAACGATCGCTTAGTCTTCTTGTCATTTTTAGAGTAATTA
TGAGAGTCATCAAAAATGGCGCCACTAGTGGGAATGGTAGCTAAGAATTCAATTTGTGAAGTTAATTTGTGTACTAGTTT
GCTTGTAGTTGAACACACTTTCACTTGGTTTTGATGTTGTGTCCAATTAGTAGGTAGTAGAATGAGTATAAGCGACGGCG
ATAATGCTAATCTCCATGGGCAAGATAATTATGGTAGAGATGTGGATGACATGTATCTTAATGTCATCAAGAAGTTTGGA
GCAATTCGGTTACCTCCTTCTTCAAAGAATGCCACCTTCAGTGTAACCGAACCAATGTTGTAGCTAATCAAAATGAGGGG
ATTATTCGTAGGTTTTTAACATGAAGACCCTCATGAAAACCTTCACAAATTTGTGAACGTGTGTGGACCTTTCACTGTTA
AAGGCATCTCATAAGAGTCAATTCGTCTACGGTTGTTCCCTTTTTCTTTGATGTGCGAAGTTACAAAGTGGTTAATCGAC
CTACCACCTGATTTCATCACTTCATGAGAAGAATTAACTGAGGCATTTCTCGACAGATTTTTTCCCCTTCAAAGACTAAG
AAATTGAGGACGTCATTTAGAATATCAAAAGAGTAAATGGGGAACCCATGCATAAAGCAAGTCTACACTTCAAAAAGGTA
TTATTACAATGCCCAAACCACGGTTTTTTGGACAAGCTGTTGTTGCAATACTTCTATCAGAGTCTTGATGCGATAAGTAA
AGGATTGGCTGACTATTTCATTCAAGGTGGTATAGTGAGACAACCATTCATGGTGACATCAAGATTACTTGATGAAAGGA
CAAAGATTAATCAAGCTTGGCATACTAGTGAAGATCATGTATCGCTTCCACATTTGGGAATGTTCAAGGAACAAAAAGAA
AAAAATAATGAGCAAGGAAAGCATTGCTAAGTTGATGGCTCGCCTCAATATGTTGTCTAAACATGTCATGGAAAGTGGTA
TAAATTCATTAAATGCAATTGAGGTGAGTCATGGGAATGCTACATATTGAAATGCATATAACAAGAAACTTCACTCGAGA
GGCAATCGATTGGACGGTTTTTGGTTAAGTTATCCAAAGCTTTCTAGAAATCAAGGTTGGAACGGGAGTAGTGATGGGAT
TTAGGGAGACCTTGATGGGTGTGAAATAAGGGAAAGTTGGGAAGGAAGTGAATGTGATAAAGGAAAATATGTGTCACTTC
ATGACTTAACTAATTTAGAAAGCACTAAGACCGAAAAATTGCTAGCCAAGATTCTTGATAAAGTGCAAAGGTCAGATATT
ATCTTACAAGAGATGAAGAGCGATGTTTCAGCATTGTGAACTACAGCGATTTCTCATTCATCGTCCATTAATTTGCTTGA
AGAGAGGATGGGTCAGCTGGTTGCACTTTTGTATTCAAATCTGAAGAAAGAATTGGTAGATCGTATGAATGAAGGCTAAA
TGAATGCTACTCAAATGTCAGCAATAGAAACTCGGAGTAGAAAGATGTTTTGAAATGAACCAGTGATTAACAAAGTTGGT
AACAAAAAGGTGGTTGTCAATCATGAACCACCTAAAGAGAGGGCTGAAACACAAGTGAATGATGTTGAAACTGATCTAAA
GTCAAATGATAATGATGGTGACGTGATAGCTCCAACCATTCAACCTCCAATTAAAGTAATGTTTTCCTTTCCTCAACGAT
TAAGGAAGAAATATGATAATGCAAAGTTTCAAAAGTTTTTTGGGATAGTGAAAGACATGAAGGTAAATATCCCTTTGGTG
GATGCACTTATCAAAATTTCAGGTTATGCAAAGTACATGAAGGAGTTGGTAACAAAGAAACGGTTGATAGGTTGTGAAAC
CATCGAAATCCTGCAAACTTGTAGTGCGGTCCTGAATAAAAATATAGTCCTAAAGAGAGATGATCCGGAAGCTTTCAATA
TACCATGTACATTGGTGCGTGCACATTTGACAAAGCTTTGTACGATCTTGGTGCAAGCATAAACCTAATGCCATTGAAGA
TCTTTAAAAGACTTGGGCTTGAAGAACCGAAAATGACAAATATGAGACTATTGATGGCTGATCGTTCAATTAAAAAGCCG
GTTGGTTTGGTATATGATGTCGTAGTAAAGGTGGACAAATTTGTGTTCCCAGAAGATTTTTTGATTAGTGGACTGCAAAA
TTGATATTGAGATCCCGGTTATACTTGGTAGGCTATTCTTCGCTACCGGCAAGGCATTGGTTGATGTTGAAGGGGGTTAG
TCAAAATTCAGGGTAAATGAAGAAGAGGTTAATTTTAATATTTGCAAATCTATGAAGTATCCAAGTGACATCCACGTTGT
ACCTCACTTTGATCAAATCGATAAGACAGTGGCGAGTATTGGTGAGGTAGTATGTAGTGCAAAATTGTTGGTGGTTGTTT
GCTAAATTATGACGATGAAAAAATAAGCAATTATGGAGAAGTGGTTGCTTCTCTTGTTGGTGTGGGATCATATGCATCAT
ATCAGAAAAAATTGGACCTTGACTTGGCTAGTCAAGAGGCGCCACCACCTAAACCATCCATTGTAGAACCCCCAAAATCG
GAGGTGAAGGTACTCCCTCCTCGTCTTAGATATCTTCATAGGATCCGACAACAGAATTGCCGGTAATAATTGCAAATGAG
CTCAAAAAAATGAAAGTGGAGCTATTGATCAAAGTATTGAAGAAGCATATTAGAGCATTGGGTTGGTCAATTGTGGACAT
TGTGGGAATTTATTCGGGGAGGTGTACTCACAAGATACATCTAACTTAAGGGTGTAAGGCAAGCATTAGGCACCAAAGGA
GGTTAAATCCTCCAATGCAAGAAGTAATAAAGATATATATATATATATATATATATATATATATAATTGGACGCGGGAGT
AATTTTTCCTATTGCGGACAGCAAATGGGTGAGTCTGATTCAATGTGTTCCTAAAAAGGGTGGCATGACAGTAGTTTCAA
ATGAGAAAGTTGAGCTTGTGGCTACTCGGCCCGTGATCGGTGGTGAGTGTGTGTGGATTACCGGAAGCTAAATTCATGAA
TCAAAAATGACCATTTCCCTATGCCTTTCATTAACCAAATACTTGATAAACTTGCAAGAAAGGGGTGGTATTGTTTCTTA
GACGGGTATTCTGGTTACAATCAAATCTCCAAAGCATTGGAGGATCAAGAAAAAAGCCCAATTCACTTGCCCCTATGGGA
CTTTTTCTTTCAAGCGGATGCCCTTTGGATTGTGCAATGCACCTGCCACTTTCAAAAGGTACATGTTGTCTATATTTGTT
GATATAGTAGAGGAGTCTATAAAGGTGTTCATTGATAACTTTTATGTCATTAGTGACTCATTTGAAGAGTGTTTGAACCA
CTTAGAGATGGTACTACAGTAATTTGTTGAATCAAACTTGGTTCTCAATTGGGAGATATCACGACCCAAAGTACACCCTA
GACGTGACATGGCATATAACATCCCCAAGAGTCCCTACATAAGCCACTTAGCATACATAAACAAGATAATAGAATCTAAC
GAGTTTAAAAGAAAGCTTATATCATAAAATAGTTTGTCAAAAAATGAAGCGAAAGTCTACATAGTCTCAAAAGCCATCTA
TTACATCAAGAGTGATCAGGACATAACCCATAATCACATACAATATCTAAAAGGTAAAGACAATAAGCAATAAAAGGTTT
GATCCTTAGAGCAGGAGGACTCACCACTTCTCGAAACTACTAGAGTGATCACTAGCCACGGGGATGCTGAATCGGAACGT
CGAACCCTACATTTGGGAAACAATGTAGGCAAGAGTATGTGTTAATACAAAAATGTGCCAAGTATAATAGAAATGCATAG
AGTTATAAAGCATGCTAAATGGACATTTTCGTGATACACAAAGACCAAGTTAAAGCATAAGATAAGAGGTTAAAATCATA
ATCATGATCATGGTCAATGCAAGTAAATCATCTTTCAACATATGTGAGATACTTCTAGAAGTAACCTTAGTTCATCATGA
TTGTGGGAAGTAGCCTTAACCAACATAGAGATTATGTGAGCTATAACATGTAATCTGGTGTCTTCCCCACACCGATAAGG
GGTTTCCTACATGCAAAGGTAAGGACAATGAACTTATAGCGTACATGGATCAACTAGCTAATATCTATATAAGAAAATCC
CATGGTGGCACATAGGTGTGGGATAAGGGGATTGCTACTAGAAACTCATCTTCTAGCTACGGGAGAGCTTCCATCTCAAT
ATCTTCTCAGTGCTAAGCATAAATCTCATGGAATAGTCATAATTCTTAACTTGTCTTATCATTCATGGAAGGCACATAAA
GTAGCCAATCAAAGCTAGGTTTCATTAGAATAGCTCCTAAAACTTGATTCACAGTTAGGTTGAGAAAATCTTTCAACTCT
AAGAATCCTTATGTGATAAAACCCTTTCACATTCATATATTGAATAGTATGTGAGAAACCCTTTCACAACAACTAAAATA
ACAACATTTATGCTACACTCTCAAAGCAATCTTAAATCATTTTCATCAACTTCATAAAGAACATGCATATCTTCATAAAC
TCATGTTTCATAGTTCAAAACCCACATTATATCATCATAGCTTAGAAAATATAGGTTATGCATGGGTTCAGGGGGATTCA
TCTTAAAAACATGGAATTATCTCAATTCATGCATAATAGTTCATAAAATAATCAATTAGATCAACATTGAAAGGAACACA
TGATATGGAAGAAAACCCCAACTTCAATTGGAGAATTTAAGAACCCTATGGAGAAAAGAGCTCCATAGGTGAACACTATC
ATACCTTGGAGTTCAAAGCCCTGAAGCAATTGGTGAATTGGAGACTTGACCTTGAAAACCATAGACTTCTTCTTCTTCCC
TGGAGAAAGAAATATTTGAGCGGATGGCTTGATCTTCTTTTAGGAATTTGAGAGAATGAATTGAATTGGGTGATTTTGGG
AGTAAAAATCATAATATAGGGCTTTAGGTGGAAGGTAAATAGCGTAGCATTCAGTTAAAATAATTGGAAAAAGACTGGAA
TGACCCTAACATAAAACTGCCAAATAGACTCTCTAGAAAGACTTCATGGGTTGTCTAGAACACCACAGCCCATCAAGTGG
GTCGTGAAGATGCTCTGCCCGACAGGGCTTCACAATTTCAGGCATAACTTTTTACTTCAAGCTTTGAATTAGGCAAACAC
AGTGGCGTTGGAAAGAGGACTCAGAGATCTTTAATTTGATAGGTCACGGGCCACCTAATTCATTTTAAGCTAAAATATAT
GATCGTTTGAAGTTGACCCTAAACTCTAAATCTAATAAACCTCCTTAACGCATGACTTCACGGTCTGTGTAAAGCTTCAC
GGGTCAATTAGACGTTTGTGGTCCTTAACAGTGACTTGGGGTGAGACGTTACGAACTGGGTGACTTGTACGACCCACTAG
ACGGGTCGTCCAAGTCACCACGGGCCTTTTGGGCATCCATCTAGGTGACATCGGCCTGGGGCAAGTTCAAGAAAATCCTC
ACGAGCCCCATAACGGACCGTGTTCCCCATCACGGCCCATCTAGGGCTACGTGAAGGGTTCCATTTTCCACTTTTGGGTT
CTTGAATTACCCTTTTGACACCTTTCTAGGCTTTTTTAAATCAGAGGTGTTACAGGAGAAGTGTCATTTCATGGTAAAGG
AAGGGAAAGTTCTTGGGCATAAAATCTCCGAAAAAGGAATTGAAGTAGATCAGACTAAAATTGAGGTTATTGCCAAGTTA
CCCCCTCCAATTTCGGTGAAGGGCGTGTGAAGTTTTCCAATCCATGTCGGATTCTACTGAAGATTTCTCAAAGTTAGATA
ACCCATTGTTTTGACTTCTTGAAAAAGAAAGTGCTTTCGAGTTTGATGTTGCTTGTTTGAAGGCATTTGTGAGTTTAAAA
GAAAACTTGTTTCAGCCCCTATCATTATAGCACCTAATCGGAGTCTTCCATTTGAAATTATGTGTGATGCAAGTGGAATG
GCGTTTGGCGCTGTTCTTAGACAATGTGTGAATAAATTCTTTCACCCCATCTATTATGCTAGCAAGACTTTAAATTATGC
CCAAAGGAACTGTACTGAGATGGAAGAAGAGCTACTAGTGGTCATGCACGATTTTGAAAAGTTGAAAGCATACTTTTTGG
GTACTAAAGTTGTTGTGCATACTGATCATGCCACCCTACAATACTTGATGAGAAGGAAGGAGGCCAAGCCTCAATTAATT
TGATGGGTGCTTCTTCTCCAAGAGTTAAATTTGAGGTGAGAAATAAGAAGGGTTGTGAAAACCAAGTGGTTGAACACCTG
TCGAGGCTAGAAGCAAGTGTTGTGTTGGCTGAAAGAAGAGACATAGATGATGTTTTCCCTTATCAGTGATGTTTATCTCT
GAAACCTCAATACCTTTGTATGTCTATTATGCAAATTTCATCGTGTTTGGGTTGTTGCCTGAGGGATTAAGTAGCCATCA
AAAGAGAATGTTCTTGTTTGACATGAAAAAGTATGTTTGGGATGAACCCTATATTTTCAGCATATGTGTCGATCATATTA
TCGGGGGTTATGTGCCTAAAGTTGAGGCGCGATAAATCCTAGAGGCTTTCCACGCTTCACCTGCATGTGGACATCATGGA
GGTATCCGTATAGGGATGCTCTTGCATTTTGTAAGACTTGTGTGCAGTGTCAAATGCAAGGGAGTATTTCAAGGAGGCAT
GAGTTGCCTCTTTCGCAAATTCTCGGAGTTGAGCTATTTGATGTGTGGGGAACTGATTTCATGGGACACTTTCCTAGCTC
TTTTGGGAACAAATACATCTTAGTGGTAGTTGATTTTGTGTCAAAATGGGTAGAAGTTGTGGATTTGCCTAACAATGAAC
GGAGAAGTGCCACAAAGTTCCTCAAGAAGTATATTTTCACAAGGTTTGGTACCCCAAGAGCCATTATAAGTGATAGTGGT
TCTCATTTGTGTAATCGTCAATTTCAAGCACTTTTGTCTAAGTATGGGGTAAAACACAAGGTTGCACACCGTACCACTCG
CAATCAAGTGGAAAAGTTAAAGTGTCCAATCGGAAAATAAATAACATATTGGCTAAAACAATGAATTTCAATCGTACCGA
TTAGCCTAGCAAGCTTGACGATGCATTTTGGATCTATCGAACAGGCTTCAGATCTCCTATTGGCATGTCTCCATACCAAT
TGGTGTTTGGGAAGGCCTGTCACTAGCATGTTGAATTAGAGCACAAGGCCTTATAGGGGTTGAAGAGGGTGAACCTAAAT
TGGTAATTGGCCTCGAAGAATCATGTTGATCAGCTACTTGAATTAGATGAGTTTTGATTGAAGGTGTATGAGAGCTTCGT
GCTCTACAAGGAGAAATTTAGACGTTGGCATGATTCTAAGATCTTGCACTGGGAGTTTAGAGTAGGTGAGCCAGTTCTCC
TCTTCAATTCATGATTGAAACTTTTCCTAGGAAAGCTAAAATCAAAATGGACTAGTACAAACAAGGTGACTAGAGTGTAT
GGAAATGGAACAATTGAGATCGAAGATACCAACGGCATCAAATTAAAAGTCAACGGCCAATAATTGAAAGTATACTTTTT
GGAAGGGTCATGATACGAGAGTTATTTAAGTGGTGTACTTGGATGATGCTTGAGAGCATGTCCACGTCATGCCACAAAGT
TAAATCAAGCATTTTTTGGGAGGCAACCCAAATGTTAGTTGTTTTCAATAATGTGTGTCACTTGTGCAGAGGCAAGGAGT
ATTAAGTGAGTGCAGACATGACCACGATTCATTGATCCTGAAGGGCAAGCTACTTCTAATTTCTCCCTTGGGATAATTCC
AGATGATGAAGGTTATGTCAACTTTAGCGGAGTGAAGTACAAAAGGGACTTTCACTGAGAACAATCGATGTACCTAACTC
AATTTGCCTTCTTGAACTAAGATTTCAAGCAAATGCATTGTTACTTTGGGCAATCAGTGGGATGTTTCGGTGATGTGCCT
ATCCCACAAGGTGCTCATCAGTGAGTTCACCAAACAGGGCTGAAAATTATTGGTCACTATAAGCACAGTCGATGAGTTGG
GCATGTTCCGCAATTCGCCTAACTTGATAGGCGAGCTCAGGGATAATTAATCACTTCTAACAGGAAGTCTCTCACCCTAT
GTTTCTCTTTACTTCTAGCATTGAGGACAATTTTCTTTTCTTTTTGGTGGGGTGAGGAGCACTTCTAGTGCTTAAACCCT
TACTCTTTGTGTGCTTGATTCCATTCCTCTCTCTCTTTGCCCCATGATTTTTGAACTTTTGAACTGATTGAGAATTCTTG
ATTTTTCATCATTCATGTTCGAGGATCGATTATGTCCAATAATGATGTCTTGGATAATACTCATGATGAGAAATGTGTTT
TGTGATTGTTGCAAGATGAAATCGGTGTGGCTTTGCTTTTGAATGATCTTTTTTATTCTTGTGATGACTAGTTATGTATT
GATGTGAGCCTTGCAATGAACATTACATGCAAGCCTTTTGATTTTGTAGAGTTGTGCTAAATTATTGTGTTTGAAATGCC
ATGGGTGGTAAGGTCCGACTTGAAATCATGTTTGTTGAGTCCTAGAATTTGCCTTGTTAGTCTAATGGTCTACCTTAGTG
AATGCAAGAAATGATCTTAGGCATGAATTTTGAGAAGGAACCCAAACGTGCATACCTTTTGTGACTACCTTGTGAGGGTG
TGCACCCATCTTGGCACCATTTGAGCCTTAACCATCTTTTTTCAACCTTGTTGAAACCTTTTGAGCCAAATTATCCCAAA
CTTCTCACCCATAAAATCATTTTCTAAGCATTGGTCTGTTTGAATAGTCAACTTAGGCCAAAGTTGGGGGTGTGGAAAGA
AAGAAGGAAATAAAATCAAGTGGAAAGTGAAGAAAGACCAGGGAGACTCAACTTTGAAATTTGTGACAAAAAGAAGGAAC
CCCTCCTTATAAAAAAAAGATATGTGCAAAATCTTGAAAATTGAAACGAAAAAGAAAGTGTGATGGAATAAAAGTGGTGG
CCAACAAATTGAGTGAAAAATTGAAGTTTGAGTCTCCAAGTGAAAAGAATGAAAAGAACTTGAGAAGATGTGAAGATGAG
TGCAACAATTTGAAAAGGTTGAGCCAAATTGACCATTCATTTACCCTCAGCCACATTACAATCCTAAAAAGACCTTTGAG
ATCTTGCATAAACTAGGTTGTGTGATGATTGGAAAATATGGGCAAGCGTATGGGATGAAGCTTGCATGTATTTCTCAGAG
TGAGAGTTCTATTGATTCCTAACTTCTTTATTGATTTGCTTTGTGAGAGCATGGAATCATTCTTGGTGTGAGCACTTGAA
TGCATTTGTTGAACCATGGTTTTGCATTAAAAAGAAAGCATTAGTGAGCTTGAGCTTGGGTTGATATCAGCTAGTCATCA
TTTGAAGCTTTATTAGCATGATTAAGTGTTGCATACACTTGATAGTAGTCTTTTGGTGACACTTGCATGTTAACTCTCAT
TGAGAAGTGTTGTAGACACTCTTGTTGAACTAATTATGTTTTGGATTTACTTTAGGATAAGCAAAAGTTTAAGTTGGGGG
TGTTGATAAGTGACAGATTTGCACACATTTGAGGCTTGTTAGTTCAACAATTAGTGTCCTCGATGTCTAATTATGTCATA
TTCTAATGATATTTTGATGATTTGCAGGTATGAAGGCTAAAGGACAAGGCAGGGATGAATGAATGATAAAAAATGTCAAA
GACACTAAAAGAATTAAAAATCCAATAGGCTGAATATCGCCAAAGTTGACAGTATTTGATGTCCAAGTATCAAGGAAGAT
TGGAGAATAGAGGTCATATCGGGTGATCCAACGAATGAATAAAGGTGACCCCAATTTCATTGTTGAAAGTGACAGGCAGT
TGAGTGAAAATGAAGGCTAAACTAGGCAAACAAGGTGGAATTCGGTGACTCGCTGATCGTGAAAGGCATATTCTACAATT
CCTCCCATTGGAGATCAAACACATGAAGCGTGAAGCCAGTAAAGGGTGAGCTGAAGGATAAAATGGTGATTCACTGATTG
AGCTTGGCGATCCCGACTAATCTCGCCGAATAAGGTGTGAAAAGAAATCAGGGGAAAGTATAAATAGCTTTGAAGAGAGA
GAAAGTGCATGTTTTGACAGTTTTTTGGTTTCTTTAAACGTTGAGAAATAGAGTACTCGTCTCAGTTCTTAGATTTGGGG
TTTCGGATGATCTTGTAGTCGACAATTAAAGATTGAAATCAAAGTGGGTGTTGAACTTTATTGCTTAATTTCAACACATT
TAATGGATGCTAACATCATAGGTATCTCTTTGCTTTTTGTGATGTGTGGCTAAAACCCCAATTCTATGGGTGTGATTATG
GGGATGGGTGTTGATTTAAATTAGTTGGTCTTTTGCCTCGCTCTTTTTTTTTTTTGTTGTTCATCCATTGATTTGAGTTA
TTTAGCATGAACTTAATTTAGGGATTAAGGTGGCCAACTTAATCTTGCTTTAGATCTCCAATTGGTGCTTGAAAAAGACC
AATAGGAGTGTGTGATTAACTCATTGTGTGCAACTTAGGGATGATTTTAGTTGCAAAAGCAAGGTAATGGGTTGATTTGT
GAATTACATAGATAAGACCAAAAAGAGATTCTATGAACAAATGTTATAAGATCGAAAGAAGATTAGTGTTACTAATTATT
ACCCAGCTTATCCATGGTTGTTGAGCTTTATTGAACAAGCAATTGTACCCCTAGTTAATATTTATGCAAACCCCCACACC
CTGGATTCAATCGAAATTGTCTAAACCCATGTTTTCTTTAGTTAGTTGTTTATATCTGATTCTGAAGTTTCTTGATTAAT
TTTGGGGGAATAATCCACCCACTTGCTTTAATCACTAAAAAGAATTAGTCACGTTTTAATTTCATCTTGGAATTCTTGTC
CTTACATCACTCCTGAGGGATTCGACCCTGACACTTATTTGGGTAATTTTATTGACAACGATCGCTTACTATTCTAATCG
TTTTTAGATTAATTTTGAGTGTTATCAATATGAGGTTCCTCAGTGCTTGTTTTGACAATTTTTTGGTTTCTTTAAACATT
GATAAATAGAGTATTCATCTCAGTTCTTAGTTTTAGGGTTTCGGTTGATCTTGTAATCGACAATTAAAGATTGAAATCGA
AGTGGATGTTGAAGATTATTGATTAATTTCAACACATTAATGGTTGGTAACATCATAGGCATCTCTTTACTTTTTGTGAT
GTGTGGCTAAAACCCCAATTCTAGGGGTGTGATTATGGGGTTGGGTGTTGATTTAAATTAGTTGGTCTTTTGCCTTGCTC
TTTTTTTTTTTTGTTGTTCATCCATGGATTTGAGTTATTTAGCATGAAATTAATTTAGGGATTAGTGTGGCCAATTTAAT
CTTGCTTTAGATCTCCAATTGGTGCTTGAAAAAAACCAATAGGAGTGTGTGATTAACTCATTGTGTGCAACTTAGGGATG
ATTTTAGTTGCAAAAGCAAGGTAATGAGTTGATTTGTGAATTACATAGATAAGACCAAAAAGAGATTCTATGAACTAATG
TTATGAGATTAAAAAAATAGATTAGTATTACTAATGATTACCCAACTTATCCATGGTTGTTGAGCTTTATTGAACAAGCA
ATTGTACCCCTAGTTATTATCAATACAAACCTCCCCACACCCTAGATTCAATCGAAATTGTCTTAACCTAGTTTTCTTTA
GTTAGTTGTTTATAACTGATTCCAAAGTTTCTTGATTAAATTTGGGGGAATAATCCACCCACTTGCTTTAATCACTAAAA
AGAATTAGTCACATTTTAATTTCCTCTTCGAATTCTTATCCTTACATCACTCCATGTGGGATTCGACCCTGACTCTTATT
TGGGTAATTTTATTAACAACGACCGCTTACTCTTCTAATCATTTTTAGAGTAATTTTGAGTGTTAGCAATGCGAGGTTCC
TCAGTGCATGTTTTGACAGTTTTTTGGTTTCTTTAAACATTGAAAAATAGAATATTCATCTCAGTTCTTAGTTTTGGGGT
TTCGGTTGATCTTGTAATCGACAATTAAACATTTAAATCGAAGTGGATGTTGAATATTATTGCTTAATTTCAACACATTA
ATGGTTGCTAACATCATATGTATCTCTTTGCTTTTTGTGATGTGTGGCTAAAACCCCAATTCTAGGGGTGTGATTATAGG
GTTGGATGTTGATTTAAATTAGTTGGTCTTTTTCCTTGCTCTTTTTTTTGTTGTTCATCCATGGATTTGAGTTATTTATC
ATGAACTTAATTTAGGGATTAAGGTGGCCATCTTAATCTTGCTTTAGATCTCCAATTGGTGCTTGAAAAAGACTAATAGG
AGTGTGCCAATAGGAGTGTGATTAACTCATTGTGTGCAACTTAGGAATGATTTTAGTTGCAAAATCAAGGTAATGGATTC
ATTTGTGAATTACATAGATAAGACCAAAAAGAGATTCTATGAACTAATGTTATGAGATCGAAAGAAGATTAGTGTTACTA
ATGATTACCCAGTTTATCCATGGTTGTTGAGCTTTATTGAACAAGCAATCATACCCCTAGTTAATATCAATGCAAACCCC
CACACCCTAGATTCAATCTAAATTGTCTAAACCCATGTTTTCTTTAGTTAGTTGTTTATAACTGATTCAGAAGTTTCTTG
ATTAAATTGGGGGAATAATCCACCCACTCGTTTTAATCACTAAAAAGAATTAGTCGCATTTTAATTTCCTCTTTGAATTC
TTATCCTTACATCACTCCTCGTGGAACTCAACCCTGACTCTTATTTGGGTAATTTGATTGACAATGACCGCTTATTCTTC
TAATCGTTTTTAGAGTAATTTTGAGTGTTATCAATGCGAGGTTCCTCAATAATGCCTCGATTTGACTTTCCTTTATCATT
TTGCGCAAGTCTTGTTTGTATATCTCAAACATCCCTTGCACATATCATATGTTAGGCATCCCCTCTACATGTACAGGTTG
AGCGGGGTCATGTGGGTCATCGTATGAAGCTGACACTACAGGTGAAGTGTTGGAGTTGGAATGTGATTTGGATTGTGATC
CCGACTCTTCACTGCCACTCTCTTCTCCCGACGATTGTTCTCCCTCTTCAGATTAAGGAGAAGTAGGTGAGGGGGGTTCA
ACAACATTTACCAAGTCAGGCATCGGTGTCAGTTGTTTGGTATTCTGAGTGTTACGGGGATCGGCAAGTGAATCCAACTC
GATAGTGTAATTATCCTATGTCCCACTCTACTCAGCATCTATGGTTCATCAATCCAGACTTGACCTGAGAACCGACCTTT
TAGATGGTATGGTGGCCTTTCCCCCACACTTCGGATTTCCTTTAGGAAGTGTGGTACCTGCGGGCCAAGTCTTAGATACT
ATACACTAAGTAAGAAAGCAAAAATGAAGAAAAGAAACTCAAAGAAAACAAAAAAAAAATTCAAAGGTTATCTATTGTTT
TTGGTCCTATGAAGGGGTATCTATGGACCGTAGAAGAGACTACGAGCCGTAGAACCCTATCATAGGATGGCAGGCCTAAA
ATCAAGTCTCAGAAGCTCGAACTATGGACTGACAGTACAGTCCATCAAATATACTATAGACTGTAGTTCCCAAACTTAGC
TACTGGAGTTTGATATATATATTGGACTACGAGGCTGATGTACGCGTCAGAGAAGATTCTACAAATCGTTCACATGTTCA
TAGTCCTATATTTTAAATTCATACATTCAGGACTCTATGCACAAGTGTTATCTATGGACCGTAGAAGGTTTTACCACTCA
TTGGTGGCACTTATAATGGGAAAGAATTTGATATTTCAAACACTGGACCCTCAAGCTATTCCTATGAAGGGTAACTAAGG
GTGGTGGAATGAACCACAACCCATAGAAGACCTTTGTAGGCATGAGAACTACCTAGGTTAATGTTCAAATCATTTCAATG
CCTTCAAATTTGTAATTCTAGCAGCCCAACCTAGATTCATATGCACAAATAAACATTGGTAGGCAAACAAACTCTTTATC
ACTGTCATCCTTAGGCTTTTAGATACAAAAAAATTCAATTTTTCTATCCTGAGCCGAGTGAATCAATTTCAATTCATATA
AAAATAACTTCCAGACACACTCAAACACAATCATTCTTAGGGTTTACCACTAAAACTCAAATAGTTCACCTCAATTAAAC
CGTAAGTTGAGTTTAGCAACTCAATTTCGACAAAAAAAAAATTATGGCTAATGCAAAACTCATACCTTAATGTGTCGAGT
TGATGTTGTGGGAGTGTTGTTCAATTAAATATAACTTCAATGATCTCAATTTCCTCATCACAGGCCCACGTGATCGACCC
ACAGAATTTCAGAGGATTTGTTCGAGGATTTGGGGATTTTGGATGAAATATGGTGATAAACAGTGGGAAAGGGTTTATAG
GGTAGGGGAGTGAGGAGTTGTGATGGTTGGAAGGGATGGAAGAGTAACTGTTGGGAAAGGGGAGTGAACGAGGGAACGTA
ACTATTGGGAGATTGGAATTGGGGAAAATTAAAAATGTTTGGTTTTAAACTTGTGGGTTGTGGGTCGGATTGGGTTATTT
TTATGTTCACTAGGCCTTCACGAAGCCCATCTACGGACCGTAGGCACGTCTATGATCAGTGGAAGGGTTTTGTAGGTCTT
CATAACAGTTAGACAAATATAGAAAACATACTTGGGGTCTACAACTACAGACCGTAGTTCTTTATACGATCCATATTGTG
CACTCGTAGAGTTAAAGTCGCAGTAGGCCTTTGAACTTTGAATTCTATGCACACCAGCTACGGTCCATCAAATGAACTAC
GGCTTGCAAGTGGAGCTCGTAGAACAAGTCCTACAAGTTACCATTTATCCAGGATTTTACGAGCGGGGTCTATATATTGT
AGAATGTTCTACGACCCGTAGAACCCATCCGTAGAAAACCTCTGCACTTAATTTTTTTTCAGATTTCTCTTTTGATCCCT
GCACATGTAACAAACATTAGGTCTACCTTTTCTTTTTCTTGACTCTAATTTGACACGAACCCTAATTTAGCCTATACTAT
CCTAAAACTAAAGCTAAGGAAACCAGACTAAATATCTTGGGTTGCCTCCTAAGAAGCGTTTGATTTAACGTCGCAGCACG
ACACGGGATCCTTAGTTACTTAAACTTCACCAAGAGCCCATATCTCCCCCCACCTTAACTTCTTCCACATTTCCCATGTA
AAGCTTTACCATTTGTCCATTCACCTTGAACCTCGTTTCATCATTGATTTATAGTTCAACCACTCTGTATGGGAATACTT
GAACTACTTGTAACGGTCCCAGCCATTTTGACTTGAGTTTACCAGGAAATAAGTGCAACCTTGAGTTGAACGAGGAGGAC
AAAATCTCCAGGCGCAAAGAAATCGCTTTTCAATCTTTTGGTTATGATACTTCTTCATTCTCTCTTTGTACAAGTCTTAA
CTTTCATATGTGTTTAGGTGAAACTCATCAAGCTCATTAATTTGATTCAACCTCTAATTTGATGTAGCACCCTAGTCTAC
ATTCAGCTTTTCGAGCGCCCACATGACTTTGTGCTCCAACTCTACATGCCAGGTGGCAAGACTTCGTTTCCCAAACACAA
GTTGGTAAAGAGACATACCTATGGGAGTCTTGAATGCAGTCTGATATGCCCACAAGTTAGAGCTTTATTTAAAATACCAA
CATTTATGAGCTATAAAGTTTATCAGATCATTAAAAACATCTAAATCCAAACTTGAAATAATACGCTAAAAGACAAAATC
TATGAAAAATCTTAAGAAATATTTGAATTACATTATAATAAATTATTTTAAAATTCGTATACATGTAAAGTGGGGTTGAT
TTGATTTTGATTAGACTTTCTTTCTTTGTGAGATTCTTTTTTCAATACCAAACCATAGTTGGATTTTTTTTTCCAGTTCG
ACTCGAATTATGAATTTGATAGAGAGTTTGGTGTGGTTTGTTAGTTTTCTATGTACACCCCTACCGGTAAGTAATGAGTT
GAAGATTTTGGACTCATTTTAGACTTCTAATTCACCAAAGTAGTGTCCTCAATGCTTAATTATATCCTTTTATGATCAAA
TGTGTTTCGTATTTCAGCAATGAGAGCAAAAGCATGGAGATAAAAGAGATCAAAAGAAGCCAAAAGCCTTGAAAAAATAG
GCAAAGGCAATGTTGAGCATCACCCAATGTGACTCGGCATATTGCCGATCAAACAAAATATGACTGAAAATTGCAGTTTG
CCATCGTCTACGTATTGAATTTGCATGTATAGTTGAATGTTATCCACAAGCACTATCTATTAACTTTTCCTGGAATCGAC
TTGACTCAAAGAAAGTTGAGAAAAAGGAGGCAACTACAAAATCTTTCAATGTATGTTTGTTACACAAGTAGAAGAGAAAG
ATGTGTGTGCCAAAACTTTGCTCATATTGAACGAGATACTATATGCTCCAATGAACTCTTGGGTAAACTAATGCAGCAAA
CCGATAACCCGTGTCTCGAGTAAACTAACATTGAAATTATGCAATTTTTCCTTGAGATATCCTAAATAAACAGGATATAC
TCATCACTTTAGCTTCTCCGTTTGTTGGACCTAGTCATGTAAGAGGTAGCGCAACTATGGACATTACATAAATCCAGCAG
CATCTTAGTCTTTTTTTACAATGTTGAAAGTTACTTTCCAGTTGTTCACACTTTCAGCATCTAGATTATGCAAATACAAG
ATTATTGTAGATATCTGCCACAGTATTGTTCCAATCTTAACACTGTATGCAAATGTAACTTAATACATAGAATTGTTTCA
GAAAATTGGAGCAACAGAGGAAAATTTACAGGTAGGGTGTTGATGCCAAAAGTAAAACAAGTATGATAAACCTTCGAAGA
TGAGTTTGCCCTTCTGTTTCTTCTCTTCCTTGATCTTTCTCACCCTTCTCTATCTTCAGTAAAAATGTACCGTATGTCTC
ACAAAACCTGCTCACTTGGCCTCTAGGGAATGAAATAGAGGCCGTTTTGCTACATAGATTAAAGAAGTATATGGTAGCAC
AACAGTGGGTGCTCATTCTAAGTGAAAGACAACGTACAACTTCTTAATTCATTCCCGATTTCAGTCATTTTTCAACATCT
CAACAGCCAGCCACCTTTATGTGTATGTATGTGTATAATGCATGTGAAAGAGAGACAGCAGGGACGGGAGGGAAGAAGTT
TCCTTCTCAAATAGGACGAGCAGCGAGAGAGTACGACATAAGGGGCTAACGGAATAAGGGCAATATGCCCCACTGGTGCA
GGAAGCCTTCTCCAGTTGTTACTTCTAGCACCAGCAGCACAAGAACTGCCAACATAGCTGCTCTTCCATTCCACGTTTCA
GCACTTTTTGTCCAACCCCATTCCCAGACTGTTACAGGAGGTGGAAGCTCCCTGCGCTGTGAATCATATGCTGCCAATAA
CTCTTCCACGCTGCCAAGAGGGACCAATGACTGCAAATAAACACCTCAGCATACATTAGGTTCATTTCACCACTCATCTT
TGAAAACAGAATTGAACTTTTTTGTTCAAACTTTGATAACATTATTCAACCAGAAACCAGTTATCCACATACAAATAAAA
CAAGGAGGGGGTGCCCTTTATTTCAATCACTTTCGGCAGTTGCATAATAAAAGCCAGGTGCCATGTTTTCTGCAGTAAAT
GAAAGAACCTGAAAGTATGCAAATCGACTAAGAAACTGGAGCAAGTCTTACAAAACATTTGAGCATGGCTGAGAACACAC
CAATGTCCCAACAAGTCAAGGGTCTGTGTTAGTTGATCAACCTCCTAGGGCTGAGTAAGTTGTTCAAATTCTTCACTTGG
TACATAGAAGTGCCAAAGATCTTGTTGCATATATCATAATGGAACTAATGTGCTTGACAAGTAGGACAAACCATGAGGAC
TAAGCCTCACTTGTGCCGATCAACTAAAACAAAATGAAATCCATTTGGATAAACTGATGAATCACAAGTAAACATCAGCT
CCCATCCCACAAGCATAAATCCTATTATTATTATTTACTTAATATAATTCACAATCAATCATATTTGGTCTAGCAGAAAA
AAAATTGTCATATCTCAAAATGAGAATGAATTAAACTCTTCGGAGACGGAAGAAATGGAATTGTAAAATTAGGGACAATC
TATCCAATAAGCCCCGGACAGGTAGATGCTGCCCAACAGTTGGAAAATCAATCATACCTCGCCCAAGAAGAAAAAGTTAT
GAGAAATGAATTATACTTTGCTCAGACTGAAGAAATGAAATTGTCAAACAAGTGATCATTTACGCAATAAGGCCTTAGAA
ATGTAGATTCTGCTCAACAGAGTTGGAATAACCCATCCTTGTCAAATGGTATTCATATTAGAAATCTATATGGATGATGA
AGTGTATCAAAGAAGTTACACTTTCAGCAATGATGACCAAATGTTGGAGGGTCATATAAACAGAAGGTACACATTGTCTA
AACCTCTGTCTTGATATCTCTAGTACGTCTAGAAACTAGAGTTCCTTATAAACCATGGGAAGAACCTATCTAAAATTGCC
GTCAGAAACGAACTAACTCAAACTCAAATCCATCGTCAAACTTGTTCAAAAATTCTCAGAAGATCCTCTGATAGCATCAA
TGGTGACATGCTTCCATTAAAGGATTTGGTAAAACTTGGGAAGTTAAGGAGATGCACGACAAGGTTGATGAGCTTCAATG
GGAGATCAGATCAGAAAGTGCTTATCGTGGAAGAAAAGCCCAAGAGCAATGGCAAAGAGTGGAGTAAGTGATATGCAAAT
TTCATAGTCCAAGTCCAAATTTAAGACGAGGAAGATTGAGGCCACATGGAGTCCAAGAGGTGGGGCCCACATGTAGCCCA
AGAAAGGAGTTGAAAATGCCCAACAAATGAGCTAAAATTCTTCCAAAAAAGATGATTTTCACGGCCAACATGGGTAGTTT
ACATGCCAAGTTCACGTGAAATTTTGGAGCCAAAAACAAAGTCAGTTATTCCCTTTTTTTGTTAGCTGTATTGGGAAGAA
GTGTGATATTAATTTTTACTTGTTTTCCTCGTTTAAAATTTCCTAGGTAGGTTTTAATCTTAAGAATTTCCATAGAAGGA
TTCAAATCCCATGTTATATTGGATATGTTTCCCCTATATATAGGGCTGGATTTTTGTTGGTTTTCTTAAAAGACGGTGCA
GCAAAAAGGGTTGAAATTATTAATCGAAAATGTCTCTCAATATTTTTCTTAAGCATTGGAGGGCTTTAAATAGCCAACTT
ACAACAAAAGATTTGCATAATTCAAAATTCAAAATTCAAAAACCTTAAAATATCTCAACAAACTAAAACAGCCTAATAAA
AATTTAAAATTTAAAATTCAAATCATCGTAAACATCAGCAACTTAATTATTAGGTTGAAAAGAAAATTAATGCAGTAACT
AAAAGCAATTTTCAACAAAAAATATTTCAAACAACATTATTATTAACATTATTGAGAGATTGTTTTCTTTACATCTTTGT
GTATTGGCTTCTTGAGGTTTATCTTACAACATCACAAGAACGATTCTTTTAGGAGGTAAGATTTATTTTTAACTTGATAT
CTTTGGTATTAAAGTAAATGAAGGTAATTTGTCTAGTACTAATTATTGTCTCTAATTCTTCGAAATAGGATCTAGATCAC
TAGGCCATGTTAGTTCTTGAATTGACTCTACTAGTATCATAACAAGCTTTGATGCACTAATTTTTTATTACTAAGATCAA
TTAGGACTCTTACCACTTAATATTAAAATTTGGAAATTTTATTCTTGAATTTTGCATATCTTAAATTATTGTGTTTAATC
TTAATATTTTCGCTTCCACATTATTTTCTCATTTTTCTTTCAAGTAACCCAATTCTTATCAAGTGATATCAAAGCGGTTC
TATCAAGATTTCGTTCTTGATAGTAGTAGGCGACTGGCGTTTCTTTACAAGGCAAAAAAAGGAGAAAATACATAAAAACA
TCCTCAATCTTGTCTCGAATTTTAGTAACACACTTAATCTTAGCGAGAGTCCTGTTACCCCCTGGAACAATTTTAAAGCA
GAATAAACATCACCCTAAACGTAGTGGCACAAATAGTGTAAGCGCATCGCTCAAGCATATGCAAAAACAAATAGCAGCTC
AAAGTAGAACCTTTTTACACCATGTGTCCAAAATATTAAAAAACAACATATTTTAAAAGGACCGTCTTCAATATTTTTGG
AAAAATCTGCAACCTTTCCTGCACTCATGCCCTCCTTATGGGCTTACCATCTCCACCATAACTTGCTTAACCAGTGCTAC
CACTTCCCTTTCCAAACCTCTTCCCTCCTCCACCAGTGAATCAGAACCATTATTATAGTTTATGAAAGAAACCCAATAAC
TTCTTATCAAATAAGTCCAGCAACCTTAGATTTATATGTACACAGTTGCATCATAGATTTCTTGTCCGAAAACAAAAAAC
CCAATAACAAATTTGCTACACTAATACTCCCTCCGTTTCAAAAAGAGTGGCCTAGTTTGACTTGGCACAGAGTTTTAGAA
AATAAAGAACTTTTGAATCTTGTGGTCCTAAATTAAAGTTATGTCAAATGTACTAAATTGCCCTCTAATCTTGTGGCCTT
AAACATGCCATGTGAAAAGCTGAAATTATAATGTTACCAAAAAAGGAAAGAGGTCATTCTTTTTGAAACAGACTATAAAC
GAAAGGAGACCATTCTTTTTGAAACAGAGGGAGTATAAAGAATCAACTTTCTGGGACCCTTTTTCAAAAATAGGCCAAGA
ATTTTTATATTATTTTTGTGTGTAAAAGAGATTGAACCCAAATAAATTATTGTAGAAAATTGGATTTAGTTTTAAGAAAC
TAAAAAGGCAAGAGAGGATGAGATCAATAGAGGGAAAAAGCCAAAGTGAGAGATACTTATTTCTTTGATATTTTTCTTAT
GAGGTTTCTAGCACTTAAAGAGACTGAAGCAGGGACACAAAATGACTATTAGAATCTCTCTGAAAATTCTAGCATATATG
TAAATATAGTAAGTAGGTTAATTTACAGCAACGATAACATACACAGTGAACAAGTAAGCTCTAGGGAGGGTAGAATGTAG
GCAGACCTTAACACTACCCCATGGAAGTAGAGGTTTCAGAAAGACCCTCGGCTCAAGTGCAACAAATCTCGATATAATGA
AGAAGACAATGAAGAGAAATTGAAACAAGAAACAGAGAAAAGTAGCAAAAACAACAATAAAATCATGTGATAATTGAAAT
GTCATAAACAACATACTAGGGTAGATTATTATTAACAAACAACAATAAACAATGATAAAAATACAAAACATGATCTATAA
TAATACAAGTAGTGCCACTGCAAACACTAGCCACCCTAAGCAAGACAACACCACATTAATTGCTACCCTTCTATCCTAAT
AAGAGTCCTCCACACCCTCCTATCTAGGGTCATGTCCTTGACAACCTGAAGTCGCGTCATATCCTGTCCTATCACCTCTC
CCCAATACTTCTTCGGCCTGCCTCTACCTCTCCTCGTACCCTGTATAACCAACCTCTCACAACTTCTCACTGGTGCATCT
ATGCATCTCCTCTTCACATGTCCAAACCATCTCAGTCTCACTTCCCTCATCTTGTCAACCACGGAGGCCACACCCACCTT
ATTCCAAATATCCTCATATCTAATCCTATCACTCCTAGTATGACCACACATCCACCTTAACATCCTCATATGTGCAACAT
GCATTTTATGGACATGGGATTTCTTGACTGGCCAACACTCAATCCCATACAACAAAGTCAGTCTAAACATAGTTATTTAA
ACCCCAATAGCTTGAGGGAATAACCAAGTTGAGTTCTCTCTCAAACTCTTTCTTTCTCACAATGACAACAACTTAATTGA
GGTGCTCACAATGATTGCCGCTCAACTTGATGTGATAGACACCACCCTAACAAATTTAGGGAGACCAAAACCGTAAACAT
GGCTAGTGTGAGGAGAATCCACCAAAACACAAGACTTTAAATTAAGAGACAAGTTGTTCAAATTTCAAATTTTAGTACAA
TAAAACTAAATAAAGTATCTAGTGTCGAGGTCGAATCCTAATTTGGAAGTCAAGTCCCAAATTGAGTATCGGGATTATAT
CCTGATTCAGGTATCGGGGTGGAATCTAGATTCGGACGTCGGGTCTTGAGTCGGATGTCGAGGTTGGATTTCGGGTCAAA
AGTCAGGTCCTGAGTCGAGAGTCTAGGTCGGGTCTAGATTCAGAAGAGATATCCCGGGTCGAGTTTCAAGGTCGGGTCCT
AATTTGGAAGTCGGATCCCACATTATATGTCAAGTTTAGTTTTATGATACAATAAAACTAAATAAAGTATTTTCAACATT
TTTCATCCAAAAAAAGACGAAAATATTTTCTTCATATTGAATTTTAAAGTAGAGTACTATTTACTTGTGAAAATATGGGT
AAACATGGGTCTACATGTATTTTACCCAACCCATTTTCACCCATATGAAATATGGGCGGGTTGAATTGTTACCCATTTTA
TGTTGGCCCATTTTCAACCCGCTCAAATTTGACCCATCCGGCCCATTTGCCACCACAACCTGTAGGTCATGGCTAGATGG
GCATAAATTAGACCCTTAGCATATGTGTACACCTTAGCATTTGATGTGTGAGTTTATTTGTGTTATGTACTGATAATGAG
TTTAAATGAAATTATTGTGGTAAGATGGAGTGGGCATAGACCCACGTAAATTGAAATCATTGATTCTTTATTTCCTTGAT
GATTGAGATTGTTTATCTGATACGTGTTAGAATAGAATAGGAAAACACAATCCTACACAAACTAGGAATAGTTTATAGTC
TCCTATTTGGTAAGGAATTGTATTATATAGTGTCTATAAATAGGGTTCTCTATGTAATTATTAGAACAACAATTCAATAA
TATTTTTCCCATATATATTTCTCACATGGTATCAGAGCATTGGTGAGAAAAAAAAAAAGAAGTCGGAATCCGGTGACTGT
CAACGGCTGGTTTGCATTGTTGTCTTGTTTTACAAGTGTAGTGCGACAACCCACACCACCATGAGGTGCGGAACACTCGG
GCGAGCAAACCCCAGTGAGCTCCTCTGAGTTTCACCGAGTCACGTGCCCTCAAGCGCCGCCAGGAGTTCCAGGGTCGCGT
CACCACGCGCATCACGCGCCGGCGCGTGCGACACTTTCCGGCCAGTTTTTTCGACCAATTTTTTTTTCATTGAGGTCGCC
TCTCCATTCCGAGGCAGACTGTATATTTATTTTCTTATTCTGACCAATTTCGGGCAGTCAGACCTAATTTTCGGCGACTG
CACCCTTTTTTTTTTCAAATTCTGACCAGCCTTATTTTTTTTTATTTTTTTTCCTCTCTCTAAATTCATAATATGTCTTT
AGGGATTGATATTTTTGGCTCCAAGAATATAGGTAGTTCAAGTGCTATGATCACTTCAGAATCATTAATGGGAAGCTCAA
ACTATTTAGCCTGGGCTTCCTCGGTTGAGTTATGGTGCAAGGGGCAAGGCGTTCATGATCACTTAACCAACAATACTTGT
GTGGTAGATGAAAAGGCAAAGGCTAGTGAGACAGATAATAACGTCAAAGCACAATGGGAGAAGGTTGATGCTCAATTATG
TAGTCTCATATGGCGATCTATCGATTCCAAGTTGATGCCCTTGTTTCGCTCATCCCAAACATGTTATTCAGTTTGGGAAA
AGGCTCGTGCTTTATATACTAATGATATATCTCGATTCTATGATGTGATATCTAGAATGACTAACTTAAAGAAACAAGAA
TCCAATGTCTACTTACTTGGGTCAGGTACAATCAGTCATGGAGGAATTTGACACGTTGATGCCAATCACTACAAATGTGG
ACAAACAACAAGAACACAAACAGACGTTGTTTCTAGTTCTTACACTTGCTGGACTCTCTACTGACCATGATTCAGTGCGT
GATCAGATTTTAGCTAGTCCTACAATTCCTACAGTTGATGAATTATTCTCTCGTCTACTTCGTATTGTCGCGCCTCCCAG
CCACAAAGTGGTTTCATCACCGACCTTTGATTCCTCTGCTCTCGCATCTCAAACCATAGAAAAACGAGTATATCAATCTA
TGGAGAATCGACGAGGAGGAGGTCGTCTTGGAAAACCTCGATCCAAGTGTAGTTATTGTCATAAGTCTGGACACACTCGT
GACATATGTCATAATTTGCATGGTCCACCACCCAGTTATGATCCTGCTACTCTAAAGGAATATAATGAGTTCCTTCGTAA
TCGTGCAAGTAAGCATACATCTTCACAAGAAGCATTTGTTGCTCCGCCTGATCGACCATCCCATAATGCTCATATTGCTC
AATCAGAATATGATGAGTTCCTTCAATATCGAGCAAGTAAGCAAACGTCTCCACAAGTAGCTTCGGTTGTTCAACATGAT
GTTGTTGCGGGTAACTCTTTTGCTTGTGTTCACAGTCTAATACTCATGGATCATGGGTCATGGACTCGGGCGCTTCTGAT
CATGTTTCTGGTAACAAATCACTTCTGTCAGATATTGTTTATTCACAATCTCTTCCTGCTATTACTTTGGCCAATGGGAT
ACAAACAAAACCAAAAGGGGTTCGAAAAGCCACACCCTTATCTTCTGTCACTCTAGACTCTGTTCTTTATGTCCCTGGTT
CCCCTTTTAATCTAGCATCTGTTAGTCGTTTGACATGTGCCCTACATTGTGGCATAACCTTTTTTGATGATTTTTTTCTC
ATGCAGGACCGCAATACGGGACAGACGATTGGCACAGGACATGAATCACAAGGCCTTTACTATCTTACCTCTTTAAATTC
CTTCACAGCATGCTCTGTTACAGATCCTCCGGACCTCATTCACAAACGTTTGGGACATCCGAGTCTATCTAAACTGCAAC
AAATGGTGCCTAGTTTATCTAGTTTGTCCAAATTAGATTGTGAGTCGTGTAAACTTGGGAAACACACTCGTGCCACATTT
TCACGTGGTACTGAGGGCCGTTCAGAGTCTATTTTTTCATTAGTTCATTCTGATGTTTGGGGTCCCAGTAGAGTCAGTTC
CACCTTAGGATTTCGTTATTTTGTTAGTTTCATTGATGATTATTCGAGATGTACTTGGGTTTTCTTAATGAAAGATCGTT
CTGAGTTATTTTCTATATTCAAAAGTTTCTTTGCTGAAATAAAAAATCAATTTGGTGTTTCTATTCGTACTTTTCGTAGT
GATAATGCCTTAGAATACTTATCATCCCAGTTTCAGGAGTTTATGTCTCACCAAGGAATTATTCACCAAACATCTTGTCC
ATACACTCGTCAACAAAATGGTGTAGCGGAAAGAAAGAATAGGCATCTCATTGAGACTGCTCGCACTCTCCTCATTGAAT
CCCATGTTCCATTGCGTTTTTGGGGTGATGCAGTCCTTTCATCTTGCTATTTAATTAATAGAATGCCCTCATCTTCTATT
TCGAATCAGGTTCCACATTCCATACTATATCCACAGTCACATCTCTATTCTATCCCTCCTTATGTATTTGGGAGCACATG
CTTTGTTCATAACTTAGCCCCAGGAAAAGATAAATTAGCCCCTCGTGCTCTTAAATGTGTCTTTCTTGGTTGCTCTCTAG
TTCAAAAAGGGTATCGTTGCTATTCACATGATCTCCACCAATATTTTATGTCTGTCGATGTAACATTCTTTGAATCTCAA
CCTTACTACACATCTTTTGATCATCTTGATATCTCTGAAGAAGACCATACCTCAGGGCTTACCTGTACCGACTTTTGAGG
GACCTACGGTATCTTCTCCATCTCCAGTTATAGTGCCACCACTCCTAACTTATCATCGACGTCCTCGTCCAGCAATAGTC
TCAAATGATCCATATCATGCGCCGAACCCTGCTCCTACTGTGGCCTTGCCCCTTGCTAGCCAATCGATTGCACTTCAAAA
AGGTATACGATCTACTCGAAATACTAATCCCCATTATACTTTCTTGAGTTATCATCGTTTATCTTCACCCCATTATGCCT
TTGTATCATCTTTGTCCCCTATTTCCATCCCTAAGACTACAGGAGAAGCACTTTCTCATTCTGGATGGAGGCAGGCTATG
ATTGATGAGATGTCTGCTTTACATTCGAGTGGTACTTGGGAGCTTGTCTCCCTTCCTACAAGTAAGTCTACTGTTGGTTG
TCGTTGGGTTTATGCAGTCAAAATTGGTCCAGATGGTCAAGTCGATCGGCATAAGGCTCGCCTTGTTGCTAAAGGGTATA
CTCAAATATTTGGGCTAGATTATAGTGACACTTTCGCTCTTGTGGCCAAAATAGCATCAGTCCGTCTTTTTCTATCTATG
GCGGCCGTTCGTCATTGGCCTCTTCATCAGTGGGACATTAAGAATGCTTTTCTGCATGGTGATCTTGAGGAAGAAGTCTA
TATGGAGCAACCACCTGGTTTTGTTGCTCAGGGGGAGTCTAGAAGCCTTGTATGTCAATTGCGTCGGTCACTATATGTCT
AAAACAGTCCCCTCGAGCTTAGTTTGGAAAGTTCAGCACAGTAATTCAGAAGTTTGGCATGACTCGTAGTGGCGCTGATC
ACTCTGTGTTTTATCGGCATTCAACACCAAATCTGTGTATTTATTTGGTTGTTTACGTTGATGATATCGTTATCACCGGC
AATGATCAAGTTGGTATCGCTAATTTGAAGCAGTATCTCTTTCAGCATTTCCAAACTAAAGACCTTGGCAGATTGAAGTA
TTTTCTTGGTATTGAGGTTGCTCAGTCTAGATCAGGTATTGTTATTTCTCAACGCAAGTATGCTTTAGACATTCTTGAGG
AGACAGGAATGATGGGGTGTAAACCCATTGACACTCCTATGGATCCGAATGTTAAACTCCTTCCAGGACAGGGGGAGCAA
CTCAGTAATCCTGAAAGGTATAGATGGTTGGTTGGAAAGTTGAATTACCTCACTGTGACTAGACCGAACATCTCTTTTCC
TGTGAGTGTTGTAAGTCAGTTTATGACTTCTCCTTGTGATAGTCATTGGGATGTAGTTGTTCGTATTCTACGATATATAA
AGTCAGCTCCTGGTAAAGGACTACTCTTCAAGGATCAAGGCCATGAGCATATCACCGGATATACAGACGCTGATTGGGCA
GGATCACCCTTTGATAGACGTTCTACATCCGGATATTGTGTTTTAGTTGGAGGTAATTTGGTGTCATGGAAGAGTAAGAA
ACAAAGTGTGGTTGCTCGATCCAGTGCAGAAGAAAAATATCGAGCAATGGCTGTAGCAACTTGTGAGCTAGTTTGGATCA
AACAGTTGCTTGGAGAACTGAAGTTTGGAGAAACCGGTCATATGAAACTTGTGTGTGATAATCAAGCGGCCCTTCATATT
GCATCAAATCCAGTGTTTCATGAGAGGACTAAGCACATTGAGATTGATTGTCAATTTGTAAGAGAAAAGATACTCTCAGG
AGATATTGTTACCAAATTTGTGAATTCAAATGATCAACTTGCAGATATCTTCACCAAGTCTCTTACCGGTCCTCGTATTA
ATTACATTTGTAACAAGCTAGGTACATATAATTTGTATGCACCAGCTTGAGGGGGAGTGTTAGAATAGAATAGGAAAACA
CAATCCTACACAAACTAGGAATAGTTTATAGTCTCCTATTTGGTAAGGAATTGTATTATATAGTGTCTATAAATAGGGTT
CTCTATGTAATTATTAGAACAACAATTCAATAATATTTTTCCCATATATATTTCTCACAATACGCATAACCTGCTGTGAT
GGTACTTGTTGGGTGTTGAAATTACTTGCTATGTGCTGAATGTCAGGTCTACTTGTTGTTTGACTCATGTGTTGCATGCT
TCCTAAATTGAGTCAGCATATTATGTCCACCAGTACATAGTGGTTTGTATTGACTAATACTTCCCTGTACTCTTCTTTTG
TTGAGTGCAGAACGTGTTCCAGAGGCTCATTCGAGATCCCATTTCTATCGTGTGCAAGCAGTTTCCGATCCAAGGGTCAA
CGCTCCATTTTCAGGTTGTCGTGGACCATCATAGTAGTCTTTGTATCTTCCGAACAATGAGACAATCTTATCTTTTATTT
AGTTTTTGGATACTTCTGTTAGGTTTGGTTTTGTTTAGAAGTTCTTGTATGATGACTTTCGGGTCTTGGGAATTTTAGTA
GTTGATTCGTTTCCGCACTTATTTAAGTCGTTGGTTTTCAAAATATTATGTTTTAGTTGGATTTAATTATAATTCTGTCT
TGGATGGTTGATGAATTTGGTTAAGGTTCAGGTTAGATGGTTCTCCCACCGGAGGGTTGCTATGAGTGTCACTCACGACC
CAAAGCCATTTGGGTCATGACTTATAATCTACTCTATTTTCCTAGTACATGAACTAGCTAATAAGCTAACCATGAGCCAA
TTTATATAAAAATTCATGAATCAAACAAATCTTAAAAACCTTTTATTTTTCCAACACAAGGTTTGATTTCCAACATCTAT
CACCAGCCTTTTCACATACCATCCAACTAAGTTACAGTGCTTAGTGCCTATGTTAGATAATCCCTTCAATTAAACGTTTG
CAAGCTTCTCTATTTCAGGTCATTGGTACCATCTACTTAACAAAAAATTTAATAATTTCTTAATCATAGTGGAGTTAAAA
AGCACCTGGCGAGCTTCAAGATTTGAGACTGCCATTGCTCCTACATATGGAAGACTTTCAATCACTGCATCTGCCAAATC
TGAAATGAAAGTGGGTTCAACACCTAGGGCAGGAACACGCGCCCAGTTCTGTATTCCAGATTCCAATGCTAGCTCCTTGT
ATTCAACATCAATTTCCTCTAATGTCTCAATATGCTCACTTACAAAACTGTGATAACATTTAAAAATTAGAGAATACAAA
TAACTAAAACAAAAGTCGAACAAACTAGGCATCATCATTTGTACTGCTTAAACAGCCAACTTTGCCTACCTTATTGGCAC
GGCAAGAATACTCTTCACCCCTTTCTTCCCAAGCTCAATTATTGTCTCATCAGTATATGGTTTAAGCCATTCAACAGGTC
CAACCCTACTCTGCATCAGAGCAAAATAACTTCATGGAATGGCTAAGTAAAAACATTTACAAAACTCAATCATGATACTC
TTAAGTGAAAAAAGGTGCCATATGCATAAGAATCACAGTAAAGCACAGCAGTTCAGGAAGTCATGTATCCGAAATGCCAC
CGGTGAAGATTATTTGTTTTGTAGTTGATCCAAGAAAATATCTTTTATTTTTATGACAGTGGTGTCCGTACAGCTTGCGC
GCACTCCCGACTACTCCATCACAACCTGCTACCTTCCACCAACACATGTACCGGTTAACTCTGACCACCAACACTTAGGT
AGATGGAAAGAAATCACCTAGTGCTTTTGCCTGTACTGAGATTTGAACTTTGAGACCTCAAGAAAATAACTTGTTTTTTT
GCATCCAAATAACTTATCAATGCCAGATAGAATCAACATTACTTGACCACATACTCTATCGCCCAAGCAAATTGGAGAAT
CAATGTTATAAAAGCTATATGTTATGTGCTAGCAAATGAGCATCCGAGCATCATCTATTTTTCTCGTCCAATAGTGTATC
ACTTGACAACAACATCATAAATACGAATCGCCTTTCCCTTAAGAAATGTATTAATCAAATAATAATAAGCACCAAATAAA
AATCATTTTTGTGCCGATGGGAACACATAATACGACATTGAATGGAGCACCCTCTAAGTTCATAAAATTGACACCAATAA
AAGGCTACATTACCTTTCATACATAGAGGTATTATGCTTATAACATGAAAGTGTTTAGTACTCTTGTCTCACACTCGATA
TTAACTAAATTATATTTGTAATGCAACTTAGAAAGTTCATATGGTACAACATGATACTTCAATAGAAAGTAGCAATTAGT
CCCCTCAACTATTGTTGTGGAAAAAGTGTGTACAAAAGAAAAATGCTTCTTCACATTCATACCAATAGTTATGCACGTAC
TCCTTTACAAAGTAAGATGGAGTGCTTTAATATGTTATTCTCAAGTTCACCATATAATTTAACTGTCTTATCAACCTTAT
AGATTGAAGAGGTGATATGGAGATACTTTTGCCAACAATACATGTCATGCATGATACTATTATACATATCATTTCTGTAA
CGCCCCGTACTTTTGGTCTAAGGTTTAAATGGTTCGACAGATGTAATTGGACCCGAACCTGGAGAATTTGGTTGTGCACA
TGTGTAAAAGTCAATGTTTAAGTATGCGGTTGTGTTGGATGTGAATTAAAGTCTAACAGAAACTCTAGCACAAAGTCGGC
ATGGAAGCTTCTCCACAAATTAAGTTTTCAAATAAGCTCGCACAAGGTGTAACTTCTAGCAAGCATATCTCCCATGTATA
AAGATTTATGTGATGAATTTCCTACCACAGTTAAAAGATCACTGAATTTAGTTTCCAATGAATCAAATTGTTCGTCAATC
TGAGCTATGTACAAGAAGTTATGTACGTTTTACGCTAGTGCTATCAGTGGATAACATGTAGGGGCCTACGGGCATAAGTT
GCCGTAGGAACAGTATGTGGATTCAAGTTTGAGGCAGCCACAGAAACATTTGGGTGCCCACCTACGACCATATGTGGCCA
TCTATCAACTTCTTTAAATACACCAAACTCTGAGGGTTTACTTCATTTTCTCACTTCGACTTGACTTGAAATAGATTCTC
TCAACTCCACTCCCCCCACTTCAAGGTAAGTTGTCACTGATCCCTACGGTCTTTCATGAGCGTTTCTTCAATGATTACGC
AACTCTAACACCTATTCCTCTTCAAATTCTAGAGGGTTTTATCATCTAGCGCTGAAGCGGAGATTTTTGGTTTTTCTTCA
TCATTCAAGGTAAGAATCTTCTCCTAAGCTCATGCATGGACTATTATTGATGTATTAGGAATGTTTTAGTGAAGGGACTC
ATGGGATGGTGATCGAAAGCCATGAGCTCGGGTTTTGGATAATTTTGTGAGAAGATGGGGTTTGTTATGGTAGAGAGTTC
TTGATATGCTGCTGCCCGGAGGGGTTTGGATGACCTCATAGGAGGGTTGTTGTGTTATTGTTTGTGTTGAAGAATGAAAA
AGTCTCACATCGGTAATGAGATGGTTGATCTACTTATAAGGCTTCGCAATCCTCTTTCCTTTGAGCTATCTTTTGGGGTA
TGAGATAGGCCCAAGACCTAATTTTACATGGTTTTAGAGCAGGACCCATTTCACCCAATGTTGAGCCCCCAAATTAAAAT
TTTCCCTCGCACAAGATGTCCAGCCCTAGGCGTGAGGTGAGGTGTTGAAGAATGAAAAAGTCTCACACTGGTGGTCTCCT
TATAAGGCTTGGACAATCCTATTCCCTTTGAGCTAGCTTTTGGAGTGTGAGTTAGGCCTAAGATGGCAAGACCTAATTTT
ACAGTTTGCAAGGAGAAGGTTGGTTGTGGATATGCCAATGAAGGAGGATTTTAGAGTTTTAGCTCACCTTATGTGCGATA
AATTGCTTAAGTGTCTTTGTCTTGAATCTCTTTTGCTAATTTTAGCTTCCTCTTATTGTTTTTCTTGTAGATTAAGGTCT
TATCGGAGTAGTCGGCCTTTGTGGTACACTTAAGGTCGGAATCAAGGAAAGTAAGGCTAAGACCCTCTTTTCCCTATCAT
GACATGATCTCATGATCTTTCTTTCGATATTTTCCCCTTTTTCATGAGCTTATGGATTTCATGTTCCAAATTATACTATG
AGTACTCTATGCGATAAATCTTTCATGTCAATTTATACTATTTTTTTATTTTATTTTTATAACCGAGAAATCCGTCTGTG
ACCCGCCCTTTGGACCAATCACAGCCTTCTAAACTACATAGATGATGGGCCCGCCCCTCTACCAACTCCACTTAAATACC
GAGCTTCGCTTTGCATGGAGTGGGGCTTGAACCTGCGACCTAAGCCACAATTCCTCCACCTTTTGCCACTCGAGCTAGGC
CTTGGGGGCATGTCAAACTATACTATTAGCCTTGAATAATTTTAGCTTCCTATCATCGTTTTCTTGTAGATTAAGGTCTT
ATCTGAGTAGTCGGTCTTTGTGGCCCGCCCCTCTACCCTTGTCATGACATGATCTTTCTTTCGATACATTCCCCTTGTTC
ATGAGCTTATGGATTTCCTATTCCATATTATACAATGATTACTCTATGTGATAAATCTTTCATGTCAATATGTTTCTTAG
TAGTTGTATTCATTGCCTTATGTCTCCATACCTTCATGGCCAAGATCATTTGCTCCTCATGGATATGTCTAATGTCGTAC
ATATCAAAACTGACACCTTTCTGCCTAAAAGTTATGTCTAAGAACAAGGAAATGCTTTGTAAGCCGAAGGTACGAAACGG
TAAGTGCTATCCATGTGTACTCAACTGAACACCAACTGAACTCTTGAGTTTTCTTATAAATGATCATAAAGATGAGCCCA
AATACAAATTGTGCAAGAAGCTAGAGTCTTATCTTCATTACAAGAATGTTTTAATGCATAAAATAGACAATGTCACCTGT
GCAAGTGTGTTTAAATATAATCATTTGTGAAATGTAAGTATGCTAATAGATCTGCAAAGGTACCTGATAGGCCAAAGTAT
ATGCATTATGTACCCTTCTCTTCTCAAGTTCTTCCATTATTAAGTCCACACATTCCTCCATCTCAGCCTTGTATGGATCA
CCTGCTTCCTCTACATATGCAAGTGGTACACCATGAGCACTGAAGAATATCATCACCTGTGTATATGAAGCTAGTCAATG
CAGGAGACAAATTAGAGAGACTTTGTACTTCTTGGGAAGACCCTGCTTTTATTTTCATTATAAAATATCTGAAATAATTT
CATAAATATGAAATGTAGAGGAGTAAGAGGCAGGAACAGAACAGTGTCAAATCTGAAGAAATCTTTGCTCCAGAGTGCTG
TAGTTTTCCTTTGTTTTTGATCCTTAATATCTTCTGCTGTACAGAGATCTTTTCATGACTCTGTATTTCTACCCTAACCA
ACTCGATAGAGTTTCAAGAGAAGGCCTCCAAGAAAAAGACTTGATGGACAATGATACACTAAATCAAGAGTATCACAATA
TTCATGACAAGAGTCTTTTCTCATTTACTTTTTTGAAACTGGTAAAATTAAATCTTTAAGCATTTATTTTTATCAAAAAA
AAAAAATCTTAAAGCAGTTATTACAGAAGAAAGCAAAACTGAGAAGGCATATACTTTGTGCGAGAATTTTTATAGTTTAA
GTAATGAAAACAAAAATAAAAATGCACAAAGACTTTATGTGCCTCAAGTATAATACTATCAGAAAGATGAGACCTTATTA
GGAAAAAGAAGAACCTCTTTTCACGAGGTAAGTATAGCATGAGACATCAAAGAATAGAGACAATACTACCTCCTCCGGAT
GTTCAAAACTTTTCAACTCTTTTTCCATCAAATCTGCCATGGCTTTGATATATCCTTCCCGTTGATACCATGAGGGTATT
ACTGTGTGTTGCATGTTAACAAGATACTCATCCTCCCTGAAGTTAGTACTCATTGCTCCACATATCAGTTTGACAATCGA
AAATGGAATGTATTTTCTGAGCAGGAACATAGGGTATGTTTATTACCTAAATATACTCTCTAATAGGCGAAGGCTTGAAC
CACTTGTAGATATTGAAAACTGTGGATAAAGAGGGAGCACAACAAGCTTTGTGATTCCATCTCTTTTAATCTGCAAAATG
AACAGAAAAGGGAAAAGGATATGAAAACCAACAGCTCAACCTCCACTCTATCCTAAGTAACTCAAATGTGCTTCAAGAAA
AAACTGGAAATAGGGAGAAACTATATTAAAAGCGGAATAACCTGAGAGACTCTTATACTTGGATCAGATTGTCACCTAGA
CACTTATACTCATGGTTTTGTCAACTGGACACTTAAACCTAATGAAACTCAATCTTTTAAACCCTTTTTGCATCCGATAA
ATGTGTGTGTGATACAAACAAATACACATGGGATTCTATGTCATTTTACAATGCCACATAAGAACTTAATATAAAAAAAA
ATCAAATACAGTTCCCTTCTTCATCTTCCTCAGACTCTCTTCTTCATCAAAATCGCCCTCTCCCTCCTTCTTCAGATCCT
TTTACCCTTTCCCATTTTCATTTTCTATTTTCTCTACTCCATTCAAAACTACAAGAAGAACTGATGAAGCAAACAAGAGA
TATTTAAAATGTTTCAAACTAATAATAGCAGAAAAATAACTGAAAATCTCACTGATAAAAAAACCTATAAAAAAAAATTA
TGGTGTTCTTTGATGTTCATTACATTCTTCGTTGATCGACAGGGGTTGATTTTTCTTATTATTTTCTCTTATTTTCACTT
TAATTTGGCATTTGGATATTCTCAATTTGATATTAATAATGTTCCAAAATAATTGATTATATTGAATGTTGAGATTTTTG
TCAAAATAATTTATTATAATGTGTCAAAATGATGAAAGAGAAATGAAATTGTTCTTCTTTGTTCAAATAGTTGCTATTCA
TAGAAGCTTTTGATTGTTTTTCTCAAATATTTTCTTCAAGCCTTTTTTCGACACGTGCGTTGCACGTGATTATCAATTCA
AAAAATTTAAGCGAAGATTTGAATAAAAAGCCTTGTACAAAAAAATATTGCAGATTCTTTTGTGAATGTTAGATGTGGAT
CATCATATATATCTCTTATTCACACGAACCTATGAAGATGGTCAATGAAAATTTTTATTAGTTAAATGAAATAATGCATA
TATTTATTTCAGTTTGATGAGATTCAATCATATAATTAGTCGTATCTCACTAATATTATCTTATAGATGATATTTGTTGT
CTATTTTTCTTGTCATCTAACCAGATGTGTTTTGCACTTGTCCTATGAACATGTGGAGAACAACTTCATTTTATTTTTTA
GAACTATTTTTGTATATTAATTTTTATTTTATAAGTTATAACATAATAGATGACATTTTTTTATCGTCTCTCATATTTGA
CTTCTCGATTGACTGTGTACATAAATCAAAGATAGTTATTTTACTGTCCATAGTTAACTGAGAAAGGTTTCCTTCTTTTT
TTAACAGAAAAGACTAAAAATTAAAATTAAAGAATATATTCTATCTGTGAACTCATATATATAATCACATGTTTATCTTG
CACCCAACAAAGATATAGTTCATATACTTGTAAACAATTTTCAATTTATTCAACCAAGCATGATTCATCCAAGGAAAAAT
AACAACACCGTTATCACATATATAGGGGCGGTATAATAATATGAAAAATTATTGGTCAAAAGTTAATATAGGGAAAGATG
AAAGATAGAAATAATTAATGTAATAACTATGAGAATTCATAATATTATAACTAAAGAGTGTAAAGGAATGTGAATAACAC
TTGCAATAATTTGTAATAACTAAGAGAATTTATAGTGTTATAACTAAAGAATTAATGTGCATTAAAAGAATTTCTAATAA
ATTTTATATTTACATAAATAAATAGGACTTTTAATTTAGTTTACTCTTTTTTTCTAGATATTAGATTTTAATTTAGTGTA
GGGACAAAATGAAAATGTTTATTTCATATTATTAAATATAAAATTTATTTTGTTAATGATAAATTTTAAATGATTCCTAT
ATATTAACATATTTTCACATTTGTTGTGAAATTTTTTTTGAAAAAAAGAACTCGGAAAATTTTAAAATAATATATTTTGA
AGTTAGAATATCTTGTTAACTTGATAATACATTCGTCACATATATAAATACTTACCCAAATATATATATATATATATATA
TGTGTGTGTGTGTGTGTGTGTGTGTGTGTGTGTTTGCATTAATAAAATATATATATCTCATAAAAATTAGCTATTAAATA
AATTATAAAAATTAAACTAATACATACTTCAACTGGCGTTATTAGAAGTCATATGAACTTTTTTTCGTCGAAAATACTGA
AATATTAAGAAATGGTAACTTAGTAAAACAAAAGGGCAATGTTTACATAGAAATAAATATTTTTAAGCAAACTTCCTGAC
AATCTAAATTACATAAGTAGCATTGATAAATAAAGTCACTCTTTTGTTTTGTGCATCAAAAAAATAAATCGTGACAATTC
ACTAACTCTTGAGAAGTTTAATAATTTTGAGAAAAGATATTCAGAAACATATATCTACATCACAAAAGAAATTGTTAACA
AAACCAAAAAAAAAAATTACTACAAAAAAATTAAACTAATACAAATTTCAATTGGTGTTGTTACAAATCATATGAACTTT
TCTTCGTTGAAAAGACTAAAATATTAAGAAATAGAAAATCAATAAAACAAAGGGGCAATGTTTATATAGTAATAACTATT
TTGAAGCAAACTACATGTCAATCTAAATCACATAAGTAGCATTGATAAATAAAGTCTTTCTTTTGTCTTGGGCATCAAAA
AAAGATTGTGACAATTCTCTAACTCTTGAGAAGTTTAATAATTTTGGCAAAAATATTCAGAAGCATATATCTACATCACA
AATGAAATTGTTAACAAAAATAAATGAATTTAGAGTACAATTAAAATTAAACTAATACAAATTTCAACTGGAGTTATTAC
AAGTCATATAATCTTTTTTTTCGTCGAAAATACTGAAATATTAAGAAATAGTAAATCAATAAAACAAAAGGGCAATGTTT
ATATAGAAATATCTGTTTTGAAGCAAACTTCCTGACAATCGAAATCTCATAAGTAGCATTGATAAATAATGTCATTCTTT
TGTATTGAGCATCAAAAAAACAAATCGTGAAAATTCTCTAACTTTTGAGAATTTTAATAATTTTTGAAAAAAATATCAGA
AGCATATATCTACATCACAAGAAAAATTGTTAACAAAACAAATGAATTTAGACTACATCATGTTAACTTCATATTGGAAT
ATTATATACTAATATACATACTAAGCAAAAAAATAATTATTATATCATAAGAATTATTTTCCTCAAGTACTCGAGGTTAA
AAATATACCCTCTTAGGATAGAACAATTTACTTCATCAGAATAGTGGTACCTCATATTCTGGTTTTTTTAAATGCAAGAA
GAAGAAGAAGAGTAGAAGATTAAAAAAATTGTGGTTGAAAAAAGAGAGGAAACCCCTCTATTTATAGTCAATAAAGGGTA
GTATGAACAAGTGTTTATTGTGTCTTATCTGAAAAGTCATGACCTTTCCAGGAAGTTACAACCATTTGGAAAAGTCACAA
ATTATTGAAAAAGTCACAACTCTTTGGAAAAATTACAACTCTTTGGTAAAGTCACAACTCATCGAAAAATCACAACCCGT
TGACAAAAGTCACAACTTATCAGAAAAGTCAGAACTCATCGAAAAAGTCACAACCTAAGTTGGGGATATTATAGTAATTT
AACATTCAAGTTAGGAGTTCATGCTTTTAAGATAATATTAGCTTTAAAATTATAATCCTCCAATAGATTCTAGAGATCCT
ACAATATAGTTGTTGGAAAAATTTGATTACTGTCGATCTATCATCTAAACCCAATATGATATGATTCTACAGTAGTGTAA
ACACAGCTCCTACAGAAAATCCCCATGGGGCAAAGGGGTTATGCAAACTTGTAGCAAGCTAATACTTCAAATTCAAGGGA
TAAGAGTGCTGTGTAAATATGCTACCACTTATTTTGCTCAATGAGATGATTGCAGAGACTCAAGAAAACAGATAAATGCA
CCCAAAACACATAAACAGCCATAGAAGTCAAAGGAAAAAGAAAAGGTTACAAATGAAAAGGAAAGAAACAAGATACCTGC
TCAATGGCTTCCTCTGTGAATGGATGCCAGTAGCGCATACCAACATACACCTTTGCAGGCACATTCTTTTCCCACAGAGC
TTTTCTCAAGGCTTCAGCCTAAAAATCAAATATTATAAAAAAAAAAGGAAGAATTGAATAGAGGAGCCATGAAAATAAAT
GCAGAAAAACATTGTACTGCTCATATACAAATCAACCACAGCAAAAGAGATCTCTCAGTTGAAAATAAATGGCAAAAGTC
ATACTAAGAATAGCCTTAGCAAGTGTTTCCACCCTTAAGCACTAGAATTCAGCATGGTCCAAAACATTTCAACACTATGG
TATAACACTGTCACTTAACAAAGAAAATCTAGAAATCTACCATCATAAGCATCTCGTAGCCACAGTCAGATCAACATATT
CATTTATTCCTACTTAAGTACTTAACAATTAATCAACAATCAGCAATTTTTATCAAACCATATAAATTCATGCCTGAGCA
TCAGTTATCCGTCGTAGAGGAGAACCACCACCAATTGAAGCATAACCTTCTTTGCTCTTGGGTGCTCTAGCAACAGATAT
GAACTGCGCCAGTGGCCTTTGCAAAAACCGAAACAATCTTGGCAATCGAATAATATCCTATTCAAACCAAACAATCCAAG
TTAAGAACCATTAAACAAAGAGTGGAAGGTGTTATTTCCAAACCACAAAAGGATGGTTCCACTCTAAATTGCATTTTTTG
TTTCTTAGAATCACTACTAATTTCAAGCATACACTTAAGCTGTTCAGTTCCTTTTGAATTGGACATGGTTAAATTGTATT
TGCTATACCTAAATGGCAAAAGGGTAAATAATCTCTGAAAAAAGGAAACAGCATTTAACTTACTGGATCAGCAAAAAGAT
TGAATAAAAATGGCTGCACATCTTCAAGAGTTTCAGGTCCACCAAGATTAAGCAACAAAACACCAATTTTGCCTTCACCA
AAAACAGGATTTGTGGAGAGTTGTTGAGGGTTAGAAGTGAGCAATGCTCCAGGCACTATAGATGGCTTCTCAGACCATTT
CAAGGAGCATCTAGCTACTAATGAACAATTCTTAGGTAGCCTTAAACAAGAAGCGGCGAAAGATGAAGTACACTGAGTAT
CCAGTTGAAGAAAAGGTGAATAGGATGTGCAGTTGGCCGGCGACGGAGATATTTCACGGCAGAAAATCACCGGCGGCGCC
ATTGCTGGACTGCAAGGAACAGTGATGTTTGAAATGCTTGCTTCGAGTAGATAGTTTGGTTTGTTTTCTTATTTTTGGAG
TGTTAGTCTCTCCTCCACAAGTTGAAGATAATAATCAACCCAGTTATGCTATGTTACTCACAACAGTGTAAAAAAAATAT
CTAAAATTGTGAAAAAATCTATGTCTATATTTATATTAGTGTACTTATCCGCTCTTTTCCGAATTAAATATGTTTTCGAA
TAACTGATATTGCTAATTTATTTTTTATTTTTTATTTTTAAATAAGGAGTATAAAGAAAATAATACAAATCAAGTCATGG
TCTTGATATTATCGATTTAAAAAATTGCTAGAAAGATATTTTTAAATTGTAAGGTACACTTAACATTGTCGATAAAAAGA
AGAAAAACATAAAAAGTTTAAATAATTGACCATCTAATTATCCTAATTTTTTTATTAGATTCAATGAATTTTATAACAAT
AATATTAGTTCAATTAAAGTAACATTAAATTTAATTGATTAAAAATTACATAACTTTATTTTTGTGTAAACTACTTGATT
TTTAATACAAATAAATTAAATATATATTTGTGACACATAAAAGTAAGAAAAATATATACTTGAAGTATGTTTCAACATAG
TTATACACGAAATTAAGAAGTTACTGAGATCTTCTTCTTTTTGTTTGATTTTCTTTAATATATGATTTTTCATGTTGAAA
TTCATTTAATGTGCACTTGCATATTATATGAGTCGTAAATTGTGATGGTAAAACATGATATCATTAGTAATTTGATGATA
TCATTAGTAATTTGATGTGTTACTTATCTACTCAATTATATAAAATTTATCATAGAGTGACAAAATATTAAATTTTTAAG
AGTACATATAGTGACAAGTTATAGAAAGATATAACAAAAGTTGGATCAATATTTGTCCCTAATACATATAGAGAGTGGAA
GAGTTTTATAACATTAATCACATTATTATTGTAGTCATTACTGAAAAAAATAACCTATGATAATAACTCTTCAAAAAATA
ACTATTTCTTCAATATGAAAAATCAAGATAAATAATTTTTGTTTTAAATAATTATACAAATACACATTAATCACATATGC
ATAGCAGAACCATAAAATATTTTTTTATTATATATGTACATCTCATTTACAATGTCATAAAGAAAAATAATTTATGTATT
CGATCATGTTACATAGATATGTTATTGGGAGAATTATATGAGAGCATTTGAAAAAAAAAGTTGTAATAATTAAGAGAAGT
CAAAGAAATAATATTTTCTTAGTTTTAACATTATATATTTAGTGTGATTAAAAGAGTAAAATGAATTGAGCTTTTATAAT
ATGACATATAACTGAGAACTTTTTCAATAAAAATAAGCAAAAATTATAAAAATGTATTATTTAAGACCTCAATTAACAAA
ATATACATATATTTTTTTTAATTACAAACGCAGTAAATAATTTTAATTTTTGAGATTTATTTATATAACTAATGAATTTA
TCCGCGTTTCGCATGGTCACTAAAATTAAACTAAATAATAATTATTATTATTTTATATAAAAAGAATCAATCTTTACTGG
TTGATCAATTTTTTCTTTTCTATCCTTTAATTACAACACTATTATTCACTAATTTGATAATTGTGCATAATTTTAATCCC
CATATCTTCATTATTTTCTGCAGATTTCTATTACAAAAAAGTTTGAAAGATTTATTTAATAGTTTTAGGAATATAATTAA
AATAAAGAAAAAACAAAATAAAAATTGTTTTTATTTGATCATATTCTCACTGCCTTATTAATATTTTTTAAATCTTTTTC
CTCTTTTATTTTGAAATTTTTTCCCCTTTTTGTTGATTTTCTTGATTTCCTATTTTTTTTCATCTTATTTTTCCCTACTA
TTTTTCATTTTAATAATTTTCTTATGTAATTTTATACTTCTTTATATTCACGTTCTAACATTACCTACTCGTTTTTCATT
TCTTTATTTTTGTTTATTCAATCTTTAAAAAAATTGTAATTATCATTATCCTTTCCTTAAAATAATCAAGTTTGTTTATT
GTTATCCTTCTACTAATTTTTATGGGAAATTTTGAGGAAAAAAAATTAATAAACTTTTTCTTATATGATTGAAGAAGGAG
GTATTTTTTTTTACAATTAAGGTATTTAATTTAAGTTACAAATATTATTAGCTTACAGTGAAAACTAAGTTATGAAGATA
AAAATGTGTGAGTTGTAAAAATAACTTTTTTCAAATAAAATAATTAAAAATAAAAGTCAAGAAAAAGGAGAAAAATAGAA
TAAAATAATATGTTTTTTTTTATATATGCAGTATGTTTGGCTTTTAGTTATATACTTATTTTGATTATGAGTATAGAAAG
GGAATAATCTAAAATAATTATCTTATTTTTCTCTTTAATGTTATCCAAAAAGTGATCTACAATATCTATGGATTCTACTT
CTATGTAAATTCATGGAGAAAAAAAATAAACTCCAAATTCGCGATTATTAATCTATATATGTTCTCCAATGCTTTCTAAC
AAGTGAGTAACATATACTCTATCATTTATTTTAAGATTTTTTTTCACAAAATTTGACAAAAAAGTGTTAAGCACTATTTG
TAGTTGACAAATTACATGAAACAATATTCAAACAAAGAGCAAACATTCATGGTTCTGCTACCCCGTACTCGACCCTCCCT
ATTAAAAAGAAAAATAAATTATTTTTCTTATTTTTTAAATTTCAAATATATTTTTAACCCTATCACCAAACCAGCTCCCT
CCCCCCCCCCCCCCCCAAACTAAAAAAATGAAAATTTTAAATGATGTTTTTGAGAATACATTAAATTTATAAAAAAAATA
AAATAACCTCACTCAATCCACTCCTAATCCATACCCCCCCCCCCCCGCAAAAAAAAAATGCCTTCGAAAAATATTTCAAA
TTTTATTTTTTGTTTACGTCACTCCCCCTGCCACCCCCACCCATGCCACCCCTATCTCCCGCCACCCCAGTCAATTTTAT
TTTGTTTAAAAAAAAAAATTTGGGAAATATTTCATTTTTACGCCAACCCCCATACCCCCCCCCCCACCTCTACCCAGGCC
ACTCCCATAAAAAAAAGTTTAAAAAAATTGTTTTTGAAAACTATTTCAAATTTTAAAAATTTCATTTTTTACGCTATCAA
TTTTTTTTAAAAAAAGTAAACTATTTTTGAAAAAAATAAATTCCTGGGTCAAATCTCAAGGTCAGATTTTGGAACGGTCA
TCGAGGTCTTGTCCTAGTTTGAGTGTCAGGATTGGGTCCTAGACCAATTATCGGAGTTGATTTTTGATCAAAAATTATTT
TCCTAAAGAGTATTTTTTACTCTCAAGTAAAAAATAAAAGATATTTTCTGAAAAATATTATTCATTCACCAACCAAACAT
TAAAAAATATTTTCCAGATAATATTTTCTACTTGCCAACCAAACATAAGAAAATAAGTTAGAAATCCACTTGTTTTCAAG
AAAATATTTTCTAGGAAAACATTTTTCATGGAAAACATTTTCCTTCATACCAAACACACCTTAAGTGTCAATTTTGTTTT
GTTGATATCAGTGAAGAAGATAGACTTTTGTTATTCTATTTTTTTGTTTTTGTGTTCCTCACTCTCTTCTTTAAAAAACG
TTTAACACTCATTTAAAAAAGAAAATCAGTTTACGGTAGAGCAGTTACTTTGCAACTCTTCCTACCCCTTTTCAAATATA
CTTATCTCTTTTTCAGAAAAAATAACTTCAAATTGGATCTAGTCAGATCAGATCGATTGGTCTACATGGCGACCCATGAC
CCAAAACTTACAAAATTTACTACTAATTCAAGCAAAGATTATTAATAAGTAGTTTTTCTTTAATCAGACATTATATTGGT
CCTCTTTATAGTCTTCATTTTATGTCTTTTTTTTTAATCATTTTTAGTATTAAAGGGATAGTGAAGCATAGTATTGGATG
AAGGCCAACAACGTTTCAATTGATCAATGACAATACACTATCAGAGAGGAGTTTCACGCAAATCTGAGCCTAACCCTATT
ATGCATTTGTTTGAAAATATTGATAGTACAATTTTTAAAAAAAATCTCTTCATTATTAAATTTTAAGTATTTGTATGTTT
ATCTGAAACTAACTCATTTTGAATACAAGGTATTGAGATTAATTACCGAGTTAAATATAAAGAGATTAAGTTTTTTGTGA
TCTTTGGATGCACCTTTGATATATTCATGTCAATTATCATTTGAAGTCGTTGCTTGTGTTAAGAAAACTTGTCTCATTCA
TATTATATGGTAAACAAGTTTTTTGCATTACAAATATATATTGTGTATGAATATGCTTCTTAATTAAATTATATTTCAAC
TTTTCAGGTTCTAATGCACAAAAATTTCCATCCATGAATATTACTTAAAAATTTGAAATTAGCTATGAACTTCATTGCTT
GTCCGTTGCTATTTCGCTCGTAGTTAACAAACATTCATCGCTACTTTGTCGCTAACTAGAATTAATGATGATTTTGTTAT
TTAGCTACAAAATTTATCCATTATTAAATTCAATTCTTTTTTAGTAGTAAGCTATTCAAATGTGTTAATTGTACGTATAA
AACATATAATTATTTGAATATTAAAACAATCATTTTAATTATATGAAGATGTAATAACTTTTTTGACTTCATTCATCTGA
TCCCTAGTTAAATATATAATTTAATAATAGTATTCAAATTACATAAAGGGTGAATAAACAAGAAGTCATAAAGTTTAAAA
ATTAAATTACTAAAATACACATCAAAAGTTGATGAACCTTTATACCCTAAATAACTTATTTCTTAAATAATAACAAATGA
AAATGTAAATACAAAAATTGCATGTAAATCTTAAATATTGTCACTGAACCTATGTTATTTTGGTATAAAAATATAAATAT
ATATCTTGCTAATAAATATTATTCCTTAGACATAAATCTTCAAAATAAACTTTTAAAAAAATTAAATGATACTTTCTGAA
GCAATAAATAAATAATACCAATTTGTTTCGTCTAATCTTATTGAAATTCTTAAAAATCATACTTATAAAAATAAAAATGG
AAGAAGTACTTAAAAGAGCAATATATTAGGTAAATCTTTTTGTTTTACTCTTATTAAAATATCATTTGATGTATTTAATA
TTTTTGAAAACTGTTCAATAATTTGTGTATCCAATTTAATTGCATTGTAGTAATATACTCTATTTGTATACACCATATGA
AGTACTGACAGTTTGCAAAGATTATAGTCCAATTTTTATGATTACAAGGAAACATCATAATTGTTAAAATTCTTCTTTAG
ATATTAGTATGGTCTCTCTTTTTTGGGCAATTGATTTTGATGTCACACAAAAATTTAATAAGCATTTTGAAATTCGAAAC
ACCATCAGACAATACTTTTTCTTTTTATGCAATTTAGGAGTTTCATTCAAAATGAGTAAAGGCCAAAAGTGTTATAAAAT
ATTATAGTGTGGATGTCCACTACACCAAGAAGTTACTCTCACCCATTATCTCCATTATTTTCCTCCATTATGAATGTAAC
CATAACCTCCATAACCTCCAACTTTATAACCATTATTCTTGTAACCTTTTACTTCCATAACCTCCTCCATTATATTCATG
TTTATGACTAACATTTTGTATGCCTCTATGTTACACTATAAATAGAGGCATAAGGGTTCATATTGTATACACTTGAAGAT
TTGGTGAATACATGAATGAAAGAAAGTTATATTATATTGTTTCTCTTGTCTTATATTCTTCTTGTCTTCATCTTTATATT
GTTCTTTTGTTCTTAAGTTTTACAACACGTTATCAGCACGATTGTTCTACTATTGAAGGATTGAAGCAAAGTAAATATAA
AAAAGGTAAAAAAATAATATTTGTGTTTATTTTTCTCTCGGAAACAAGGTTAATTACTATATAATATATTTTATATTTTA
CTTTTGATTATGCATCATTAGCTTTCTTACCATCTCAAAATCATATGAGTCCAGCAAGTTGCTTTTACTTTGAGAAAACT
TTTAATTTGATCACTTATATATTTAAAAAGTAAAATTAGTTTTGTAAGTTAATAATTTGTAAAGAAATTGTTCTTTATGA
TCTTGTTTTATTAAAAGATAAGTTATTGAGCTATGTGGCATATACATATTGATTGGATTATCATTATTGGTTACTTTTGC
ACCTCTTTATTTTTCTTTATCTAAACATTTACTTGTTGAGTTATTAATATATTATTTGTACTAACAAAGTTTATTTTGTG
GTTATTTTAAAATGGTTAGTAAATTATGTAATCTTCGTAACAATATTGAGAAGGAATGTTAAAAGGTTTTAATTTATTTT
AACTTGGGACTTTTATATGATTCCCACATGGTGGTCTAATTAAATGAATTGATTCATTTTTCTTATGCTTTAAGTAATTC
AGATTATATCCCTTATGGGTTTCGATAAATTTTTTTTTTTTGGTAACGTATTTGGTTTATCAAGACATTGATTGAGGATA
AGATGGTGAATTCAAGTGTCACCGCACCAAGTGGGTAAGACACAGAGTTAAAGTCTCGGTGCACCATGATAATAAGAATT
TGGGTTCAAGTCCCATTGATTTATGACCAAAGACGTTTTTATATGGGTAAGACATTGGGTTTAAGTCCTAATGCACTCTA
GTGATGATATGATGATGACTAACACAAAGTTGTATATTTTTGACTGAAAGTGATGAAATTTGCCCAATTAATTTGCTTCA
TTCTCTTGTGTGAATGTGGTAGCAGTGCATAATATGTCTGAAAAATGACAAGTGGTTGAATGCATGAATATGGGTGTGGT
AAAATGTTAATGGTCATCATTGTGGTAATTAGAAGAAAGAACATTATGGGTTCTAAAGATGGTCCTTCAAATGTGAAGGT
AATTTTTATCCATCAAAGTGGTATGAAAAGTTATTGGGCACATTGTTGTTGGTGCAACCCAATTTGAAAAGTTTTGTAAA
TCCTCCATCAAAATAAAGGAATACAAAGTGGTAGTACATTTGGTACATTTGACCTCTTAAAGTAATGTCGAGGTGAGTCA
CATAAATTTGATAAATGCGAAAGCATGACAATGAGTTTCTGATAAAAACTTATGGAGCATGTACAAATGGTTACGGTCCA
TTTCTTGAAGAAAATGTGACTTGTGTTCGTATGGATAAGAACATGTTCATGTATTGTTGGATAAATGTCACATCTTACCT
CTACGGGAGGTTTGAGAGATTGAAAAAATATTTTGACATAACTGATTATTTGGTTATATACTTTGAGTACATCACAAATA
TTGTGGTATGCAGGACAAAAGAAAGAAATGATTCTTTCCTATAAATGTTGTGGCCATGACCAAAATAAATATTGTTGTGT
GGCAACACAAATTTGTCATTGGTTGTCAAGAAATAAGTCTTGCATGTAATAATCTTTTAACCATTACAATAATAATAATT
TTCTCCTTGATGGAGATAGTTATCATAAGAATGGTGTTGTAAAATTTGTGATTGTACACAAAATTAATTGAGAGTTCCGA
AAGGGCTAATTTGTTACTATCCGAAGGAATGAAATTGTTCATAATATTGGGATTGTAGTAAGTCTCAAAAGAATATTTTT
TTAAGTTTCGGAGGAATTCAAAAGAAAAAAATTATTATATTGAGACTATAAATTATGGGAAGATTTAATATCTTCAAATT
ACTACAATCAAAGTGGGTTATAAATAATTGCGTATAAGATTACCCATTTTTCCCTCTTGTTTGTTGTATACAAACATGAG
CATGATGATGGAATCACATGCAAAAGTAAACTAGAAGTTTACTAGAATGAATATCAGTTGGCATAATCGGTTGGCCATTC
TGATTCAAATGTGATGCAAAAGAAATTGAGAATTCACGTGGCTATATGTTGAAGAAATAAAAGATTCTTCAAGAATTCTC
TTTTGTATCTTGTTCTCGTGATAAAATGATCATTGTACCAGCTAAGGTTGGGATTGTATCCCCTGAAATTATTTGGAACA
TATAAAAGGTAAATATGGGCCCGTTCATCTACCATGTGGACCGTTTACTATTATAATTTAATAGATGCATCTATGGTATG
GTCACGTGTGCATTTGTATCAACTTACAAATTGGTTTTTGTAAGGTTGTTTGCTCGAATTATTAAATTAAGAGCACAGTT
CCAAACTATAAAATCATGTTAATAATACTGGTTGGTTTAGCAGAAATTGTATGCCTCCAATTATAGCTAGACCATTGATT
ATGAGAACAAATCTCTCAAATAAAATTTGGTATGAGATGGGTTTATTTTACATGTATGCATCAAGCCAACAAGGTTCTCC
CATCACAATTGGTTCAGGGTCAGGAACCAAATAATTTCCATATAAAATTTTGATGTGTGCACATATGATTTTATTGCTCC
ACCACGCACAAAGATGAATCGCCAAATGAGGTTGGGGGTAAATGTTAGATTTCCTAACATTAGGGGGAGATATGTTTAGC
AACTGAAAATTATGCGTGGGTGAATTATCTAGATCCTCGTTAAAAAAATGTGAACTTGAAGTTCAAGAGATAATTCATTT
GCAAAATGTTGCAAATAATATGCCAGATGTATTTGCTGAGCCAATATTTTAATGAAGCTGCAAATGCTCCAATAAATAGT
CCTTGAAGGACAGAGTCTATGGTACGCCAGAAGCGTGATAGACCAATCGATTCCAAACGTAAAACTCCTTGAGGAAGGAG
AGGAGCAAATTATCAAAATGGTCATGATAATGAGGTAAATGCTTTGAAAGATCACTATGACATAACACTTCATAAAACCT
TGGCAAAAGGTTCAGGTACCTGAAAATGATGAAAAATGAAGAGATCTCGATAAGTTATGTCGTATTGGAATCAAATCAAA
ATGACAGTTGACTGTATCTTTGATATTAGGTTGCACTCAATGCTATAAATGGTTACGAGGATCTTAAATTCAAATATGTC
ATATAGTGTGACAGATAAATGATTGGCCAAATAAAATGCACTATTCAAGTATATTTTGTTTCACTTAGAAAGTGATGTTT
TTGAACTTATAATTCATAGATCAAAATATATGTTAGTGGGTACAAATGAATCATTATGCGAAAGTATAACCGTAAGATAT
AAAGTACGGTTTGTGCCTCGGGGCATAAAGAGTTTTCGCAAAAATTCTGACCTTATTAAATGGAGATATATTCTCCACTG
GTGGATGCAATGAGACTTGTTTCAGTCTGGCAATAGATGAAATACTTGAATATGTATAATGAATGATTATTATGTCTAAC
TAGAGGATGAATGTTATATGAAAATCCTTGAAGGATTTAAAAGGTCTTAAAGCAATTTCATTGAGTACCCAATGATTTTG
AGACTATTTAACACAAAGAAATAATCTTTTTGATCTCATGAAAATGATTTAAAATGCCATGTATTAGTGCAATTGGTACA
CTTAAAAATTGTTGGTTATGCAAATGCTAGAAGATTATTTGATATACATAACAAAAGTTATGTGAAAGGATTGTCATATT
ATTATTCAAGTTATGACAAGAAACTAACAAAGCAAGTGACTCAACACATAGAAGATGTGTGATTTTCTTTGCGAAGAAAA
GAAGAGGTTCAATAAAATTGAAATGATCAATCTCTGAGTCAGAAATAATTTGATTATGTAGATGCATAATATTTATTTGA
TCCGCATAAAGCTCGATCGCAAATGGACTATTTATTTATATATGGAGGCACAACAAAATCTTGGCATTCAAAGAATCAAA
TCATGCAGAAATAATATTGATCTATAAAGAAAGTCGAGAGTGTGTTTGGTTGGAATCATGATCGATCATATTAAGAAAAT
ATGTGATTTTCTTTTGAAAATAATATTCCAGCCACCATATACGAAAATGATATATAGCTCAATTGAAGGGAGGATACAAT
CAAAGGAGATCAGACAAAGTATATTTCACCAAAAGTCTTTTTCACACGTGGTCTTCAATAAAATGGTGAGATAGACGTTC
AAAGACCCATTCAAGTGATAATCTTGTAAACTTATTCACTAAGGATTGTCAACATCAATATTTGAGAAGTTGTGATATAA
GATTGGAATGCATCTCTCCGAGATATCAAGTAAAGTTTTTATCAAGGGGAGAAAATTACGCGTTGTACTCTTTTCCTGAA
CCATGATTTTATCCCAATTGAGTTTTGGGAGAGTTCAGACAACTCACAGCCCCCATAAACCATGTAGCCAACATGGGCAG
AAAAGGGTCATACTTTTTAGATGATTCCTTAGTGTTTTTTAGCATAGACTAGTAGATCCACTTAGTAGTTAGGTTCTATA
CCCCCGACAAGGTATAGAACAACCCTGGCTGTGTGAGGCAAAATGTTGTATCGTCACATAGCTCTTAAGTGATGGTTGTC
GGTTAGAGAAACTCCTACAATTATATTTTATATTCCTATGTACATAGAGATTATTTGTATTTTCACATACATTTTCTGGA
CACTTTTTAGACACAGACCCTATTTTATATCTAGCCAACACTAATACAAAATAAAACACCTATCTAAAGAGTGACAAAAA
TCAAAATAAAAGAAGAAGACTCATAAATCGAAAAGAAAACCCTATAGTTGTCTAGATTGTACATCTTGGATTACCTCCCA
AGCAACTTGATTTAATGTCGCGACACGACGCAGACCCTTTGATTACTTAGACTTCATCAAGATTCCATGCCTCTATCACT
ACATTTACACTCTCAGAATTTCCCACGCAGCCTTTTATCCTCTGATGGTTGGCCTTCAACCTTGTTCCCCTTTTTTTCTC
GAGCTCAACCACTCCATATGGGGATACTTGAGTCACTCTGAATGGTCCGATCCACTGGGACTTAAATCTGCCAGGAAACC
AGTGCAACCTTGATTTAAACAACAACACCAGATCCCGAGGAGCTAGTTTGCGCTTTTCTGTCTTTTGATCTTGGTGCTTT
TTCTCTGTGCACAAGGCTGCACCTAACTTCTCCTTACTAGATACTTCAACACTTTTTAAAAAAATGTGAATCACCAAAGA
TACCGGTTTAATATCACTTTCCTTCTTCATAGACTTACAGATGTTAAAGTTCACCTCCTTCTTATTCAGTCAGAACTTCA
TCTGCCCTTTCTCCATATCAACTAAGGCACGCCCAGTAGCAAGGAATGGTCTCCCTAAGTTTATGGGAACCTCAAAGTCA
ACTTCATAATCTAGTATCACAAAGTCCACCGGTAAGATGAATGACCCCACCTTCACAAGGACATCTTGGAGAACACCAAT
GGGCTTCTTCACATTTCTATCGGCAATGAGTAGCCGCATCGCAGTTGAATTTGGAGCCCCTAAACCCAACTTCTTGTAGA
TAGACAATGGAATTAGATTAATGCTGGCTCCTAAATCACATAAGGCCTTTGAAAAGTGAATCTTACCGATGGTGCACAGA
ATAATGAATGCTCCAGGATCCTCTTTCTTTTGCACCAATGATCTCGTAGAAATGGTACTACAATGCTGCAACCTCTCATT
ATTCTCACAATTGACAACCTTCTTTTTGGTCACCAAGTCCTTCATGATCTTTGCATACCCATGCATTTGCTCTAAAGCTT
CTATCAACGGGACATTGATGGAAAGTTGTTTCAACATAGTTATAAACCTGTGATATTTTCCTTCTTCGGTCTTTTGTACT
AACCTCTGTGGGAATGGAGGTAGAGGTCTAGGCATGGGAACAACCTTTTGGGTTACCTCTGCTTCCTTCTTTGTAGCATT
TTTAGACTCTCCAATAACCTCAATCTCATCATCCTCTATTTTTACCACTTTTTCCATATCAGATGGCATGGGGGGATCAA
TAGTCTGCTTTTCTCCACGAGTCGTGATTGCCATACAATGCCCATTATTTTTCGAATTCTAGATGGTGTTGCTGGGAAGT
GTGCCCAGTTGGCGTGTATTCACAGTAGCAGATAACTGACTAAATTGCTGCTCAAGTTGCTTTATCGACACTGCGTGAGC
ATCAACTTTCTAACCAATTCCAGACAACTCAGTGCACATCTCTTTAACATTTTGATCGGTAGAGTCAAACTTCTTCATTA
TCTTTTGCATCATATCCTCAACGGGCGACATACTACCCCCAACTTCTCTTTTACCAGATTCCCTATTCTAGGTGGAACGT
AGGGCCCAACCCTCTCATTCATGTTACCATAGTTATTTCGGTTGTAGTTGTTATCAAGGTTGTGGTTCCCATCCCGGACA
TAGTTTCCTTTTTTGTTATAGTTTCCATAGTTCCGACCTTGGTTTCCTTGACTTTGGCGCTAATTATCTGAGTTGGAACC
TTGGGCGTTGGTTTGGAAACCCCCTGTCTGATCATTCACCAAATAAGCATCCTCCTTATAGTAGCATTCCTCAACTGGTG
GTGGTGGAGTTCTAGTCAAGTAGTTTACTGCATTCACCTTTTCTGCACCTCCGCTCACATGCTTCAACACCAACCCAAGT
TATGTCCTCATCTGAGCCATTTTTTCACGAATGTCATCGACAGATTGACTAGGTGCAGCTTGAACTGCAAAAGTGTTTCT
TTTGGTGTCTGACTTTCTAGTGCTCCATGCTTTATTATTTCGGCAAATCTTCTCTAATTTCTCAGCGATCTCCTCAAAAG
TACACTCACCGTATGATCCTCCGGTGATAGTATCAAGCACAACTTTACCATTGTCATCCTGACCTCTGTAGAAATACTCC
TTTAGTGACTGATCATCAATATTGTAGTTCAGAACACTTCTTATGAATGCAGTGAACCTGTCCCACGAACTACTCACAAA
ATCTCCAGGTAGTGCCACAAAGTTGTTGAGTTTATCTTTGTGGTTCAGCTTCTTTGACAACGGAAAATACTTGGCCATGA
ACACCTTGTGCAATTGGTCCCATGTATGAATCGAATTGTACGGAAGCTTAGAAAACCATACAACATCATCACCAGTCAAT
GATATAGGGAAGTCTCTCAACCCGATGTTATTTATATCCAACTCTTGTCGCCCCACACAAATCTTGCAGACACTCCTCAA
CTTGGCCATATGCCCATGCGGATCTTCCGAAGCCATACCAAAAAACAAACCTCTCGCTGTAAGCATCTGCATCAAACTGC
TAGTCACCATAAATGTATGCCCATGAGGTAGAGGAGGGAGAACAATGGGTCCTTTAGATTCGACAGTTTTGAATTTGACC
CTGTAATTATCACACAGTCTTGGTTCTGGAAGATCTTGCACCCTCAATGCATCTCCAAGTAGATTATCACCATGAACCTG
AGCATTCTCATTATTCACTTGTTCCTCAAGATCCTTTATGAGTGGATTATCACAGACCCCTTGATTATTCATCTTTCTCA
AAGGTTTGCTCAACTCTGGATCGTATGGGGTCAATGGTTCGCCTCGACTCCATGTATTTGGCATAACTAGAGTGGAAACC
TGAAGAAAACAAAAAACAAAAACAAAAAAAAAACGTAAAATTAGGAAATAATTTACTAAAGTTCAATAATGTAGTTAAAC
TTAATCCAAAAGACTTATTCAGTAGCGGCGCCAAAATTTGATACGCTCAAATTACACCTCCCTAAAGAAGTATAAGCGAT
CGTTGTCAAATAAAGAACCCAACTTGTAGGTTGGGGTCGATCCAACGAGGAATATGGTTTAGACTTAAACTTAACTTACT
ATTATATCTGTTTAGTCAAGTTATTTCCGAGACAAGTAGGTAAAAGGGGGGGGGGTTGTGAAACAAATAACTGAATGTTG
TCAAGTAACAAGTGAGCAAGATTCGAACTTTGTTGTTATCAATAAGAGAGAGAAACTAGGGTGTATGTGTTCCCCATAAG
CTTTTAACGCGCTAATCCTAATAATAGTAATCCTTTCCTAGTGTATCACATGCAAAGTGGTAAGATATGTATCCCTAAGT
GCTTGGTCCGCCAAATAGGGAATTTCACTCCATACCTTGGTCCGGCTACGTGTGTATAATTTACTAACCCTTACCTTAAT
GTATGGCTTAATTTTCACCCTCGCACCAATTGACATTAGACTATTAGATAGTATCACACTAAATCGCTGTTGATAATTCT
TTTCTTATTAACTACCTCCTTGGTCCGACAAGTAGCAACAAGGCGAGTTCTAATGTTGGCCACCATTAAAAAGACTTCTA
AATGAAAGAATTACCAATGCATGCATCAACACTATTCAAGATTTACTTAGTTATTATTCATACGTTGTTAATTGCTCATG
GTTCCCACAATCCTAGTTGTGGATTTAGCTACTCATGCTTGAAAGAACACAATTCATATCTTTAGAAGAAGAATTCATAA
ACTTACGTATTGAGTAGAAGAAACCTGTAATCTCCAATTGAAATTCAAAGCAAAAATCTTATAAACCGAAATTAGGAAAT
AAAATTACCAAAGTTTGCAAGTTTAATTCCCAGGAAAATACCAAGAACTAAAAGTATACAATGGTGTCTCACCCACCAAA
AATGAGGTTTACATACCCTATTTATAGAAAAACATGTCCTAAACAAAAAGGAAACAAAATAAGAAAATAAACTTTCTGGA
TGCGGCTTTGATCGACGACTTGACCTACTGACCATGGGTCGACCTACGGTCCGTGGGTCCTCTTCTGTGGCTCCACACTT
AGGAATTTTATCAAGTACTGGAACTTCAACTTCTTTGAATCATTCGACGGATGTGCAGGACGGTCCGTGGATCGACCTAC
AATCCGTCACTTGCATCTATAGTTCCACGCTTGGTCAAGACTTCCCTGATGCTCCATCTATGCCACCCATCTACGGACTG
TGACTGGACTTACAGTCCGTAGGTCACCTCCGTGGGTGGCTCCTTCTATAGATTTTTAGTTGTCATCTCACACTTCCACG
TCCAAGCCTATTTCCTGCAAACATGACACAAAAACATTAATTCCTACTACAATATGGCCCTAGACACACATAACTCTTAA
GTGAAATGTATCAAAAAAATATCGTAATTTCATGATATATCTATGAATGGAGCTGAGTCATCATTAGTGTCAGAAGTGAA
AGAGAAACAAGACCAAGATCCTATTTTGCTTGAATTGAAGACAAATGTTCTTAAGCAAAAAGTAGTGGCTTTTGAACAAG
GGGGAGATGGTGTATTGGGGTATCAAGGTAGGTTGTGTGTACCAAGGGTGGATGAACTCCAAGAGCGGATCATGGAGAAA
GCTCATAACTCTAGGTATTCTATCCATCTGGGTTTCACAAAGATGTATCGTGATTTGAGAGAAGTATATTGGTGGAATAG
TATGAAGAAAGGTATTGCTGAGTTCGTTCTTAAATGCCCAAATTGTCAACAAGTTAAAGTAGAGCACCAAAGGCCAAGTG
GTATGGTTCAGAAAGAACTTACAGAATAGAAGTGAGAGATGATTAATATGAATTTCATTACTGGCTTGCCATGGTCTCGT
AGGCAACATGATTCGATTTGGGTGATTGTGGACCGAATGACAAAATCAACCCACTCAACAGAGTATTATGGCAAGTTATA
TATTTAAGAGGTAGTAAGACTTCATGGAGTTCCAATTTCCATTATTTCAGATAGAGGTGCACAATTTACTGCGCAGTTTT
GGAAGTCATTTCAGAAAGGCTTGGGTTCAAAGGTGAACTTGAGTACTGTTTTTCATCCTCAGACAAATGGTCAAACAGAG
CACACTATTCAGACTTTAGAAGATATATTGAGGGCTTGTGTGATTGATTTCAAAGGAAATTGGGATGATCACCTACCTCT
CATTGAGTTTGCTTACAACAATAGTTACCATTCTAGCATCCAGATGGCTCCTTATGAATCTCTTTATGGGAGAAGATACA
GATTTCCTATTGGATGGTTTGAAGTTGGTGTAGCTGGGTTGATAGGACTAGACTTAGTTCATCAAGCTATGGAGAAAGTG
AGAGTTATTCAAGAAAGGTTGAAAACAGTGCAAAGTCGTTAGAAATCCTATATAGATGTTAGGAGAAGAGACTTAGAGTT
TGAAGTAGATGATTGGGTATACTTGAAGATTTCACCCATGAAGGGTGTTATGAGATTTGGTAAGAAGGGGAAACTTAGTC
CCCGGTATATTGGTCCGTACAGAATATCTAAGTGGATTGGTAATGTAGCTTATGAGTTAGAGCTACCCCAAGAGTTATTA
GAGGTTCATCCAGTATTTCATATTTTTATGTTGAAAAAGTGTATGGGCGATCCTTCACTAATAATACCAACTGAAGATAT
TGGTATCAAGGATAGCTTGTCTTATGAGGATATTCCTGTTCAGATTCTAGACCGCCAGGTACGCAAGTTGAGGACCAAGG
AAGTAGCATCAGTCAAAGTCCTTACGAGAAATATGTTTGTTGAGGAAGCAACTTGGGAAGCTGAGGAGGATATGAAAAAG
AGATAACCACATCTCTTTGTGCCCAGAGAAATTCCAGATCAATGTACTAATTCTCTTCTTAGTATTCTTTAATTGATATA
CTGAATGTGTTAGATTTGCTTGTTGGGCGTTTGAGCTGAATGTTAGATGTTACACCCTTAGCCTACTAAGAGTAATCTCA
TTCGAGGACGAATGTTACCAAGGGTGAGATATTGTAACACCCCACTTTTTGAAAGAACTAGAATTAGAAAGAAACCATAT
TTGGAAATAATTATATTTGGAAATTTTGGCAAATCAAGTTAAGTCTAAGTTTTGGTTCAAGTTCAAACGACCATAACTCC
TAGCACATGATGCGTTACATGGGCTACGAGATACCATATGAAAGGTCTTGGAATTATCTTTCCAACTCCACCGAGTTTGC
TCATTTTCGAGTTTGTATGAGGGAGATATGTCTGTTTGAAGTCGGGGTGTATGAATAAGGAAAGTCAACCGAATTTTGAA
GGGGTATTTTGGACTTTTCCATACCCAATTAATTTATTTCGTTTTTGGTAATTACTTAGGGGTCTAAAATTAATTGGATC
AGTTTACGCACACAAATATTTCACGCTAGGGTTTTTAGAGAAACAACGCAAGAGGAGAAAAGAGGAGAACGAGCCAAAGT
TCGTCGTTCTTGAGATTTCGCTTGTGGATTTCACCAAGGATTAATCCTTACGAGGTATGTGAGATCACATAAGTTGAGTT
CGTTCACTCACGCGCCAATCATGATTTATTTCAGCTTGTTTGTTTTCTTGAAAGAAGAGTTTATGAGTTCTTGGTGAATA
TTGTCGAAAGTTTCGTTTGAATCTTGATTGTTGAGTTTTGGAGGAGTTCTTGAGTTAATTGCATGAGATTTAAGGTTGTT
TTTTAGTAGATTCTTGCATGCTTTGGTTGTGTATTCGAATCTAAGTGTTTGGGGAAGAAACCAATCGAAACTAGAGGGTT
TAGAATTGAAAAACGAGTAAGAAAAATTGGGGATTTTCTGGGCAGGGGCTGGGGCGCCGCGCCACTCAGAGCGCCCCACT
TTAGTGTCTGAAGTTTGGGCTCTAGGGCGCCGTGCCACTCAGAGCTCCCCAATCCAGACTCTGAAGTTTGGGCTCTAGCG
CCCGGCGCCACTTAGAGCGCCATGGACGCCATGTCTTCTACTCTTTTCCACTTTTTTCCGTTTGAGTTCCCTTGAATCGT
ACCTATGTTTTCTAGTTGATTTCTACACTCTAAGGTACGTCTAAACATCATGATATCATCCATAAACATGAATCATAACC
TTGAATCTATAAATTCAAATTCAAGGAAAGTTAAGAGCCAAGTCTAGAGAGTTCTTAGTGTCTTTTCGAAAGTCTTTTGC
ATATGCTTTAAACTTGTTTTAAGACTTGAGTTTTTAGTTGAGTGAAGAGTAAAGAGTGAAGTTCATTTCTTCAAAAGAGT
ATATGGGGACTATCTATTCCCATAGAGTTAATGTTATCACATTTAAATCAAGAAAGGAAACACCGATTTCCAAAAGAGCC
TTTGGGCTAGTTTTTAGTAAAGAGTAAATGTTATCACATTTAATCAAGAGAGGAAACACTGATTTCCAAGAGAGCCTCTG
GGCTAGTTTTTGAGCAATTATCTCAAATCACAAAAAGAGTTATGTTTTTAAACATATGAGCTAGTTATGTTTTGGGAGTA
ATATTGAGCACCGATATGGGGGAGAGTTCAGACAACTCACAGCCCCCATAAACCATGTAGCCAACATGAGTAGAAAAGGG
TCATACTTTTTAGATGGCTCCTTAGTGTTTTTTAGCATAGACGAGGGGATCCACTTAGCAGTTAGGTTCTATACCCCCGA
CAAGGTATAGGATGGCCCTGGCAGCGTGAGATAAAACGTTGTATCATCACATAGCTCTTAAGTGATGGTTGTCGGTTAGA
GAAACTCCCACAATTTTATTTTGTATTCTCATATACACCGAGATTATTTGTATTTTCACATACAAACATAGTTTAAATTG
TATCCTTACATACAAACTGAGTTATCATTGTATTTCTACATACATATAGTTGTTATCCATGTTTTAAAAGCTTTATTTAT
ATTGTATTTATATTATTGTTGTATATTGAATTGAGTGAAGTTGAGTTTAGTTAAGACCAAGTTTGTTCCTTCAGTTCCTT
TCAAGATTATATCATGTTTTAGTATTCCCCTCGCATGCTCGTACATTCAATGTACTAATTCCAGTTGACCTATATATTTT
TATGATGCAGATTCAGGTAACCAGGATCAACATCCAGCGCATTGTTGATCCAGTTGAGCTTTAGAGTTGTTGGTGAGCCT
CCTCGATTTCAGAGGATGCCTTTTTATTGCTTTATCAATTTAGTTCATTAGGATGTTGTGAGTCTTGTCCCGACGTCCAT
CTCAGTTGTTAGAGGCTTCATAAACATTTAGTTGATTTTAGTTCTCGAGTCTTTTCCAATTCAGTTATGTTGAGACTTGA
ATTGCCATTTTGGCCAGTTGAATGTGGATCTTTAAAACATTCTAAGTTAATTTGTTGAGATAGTTTAGTTTGATTGTATT
TCAATACTTTCTTTTATCAAGAGTAAGTCTTCCGCTAAGAGTTAAGCCAGGCCAAGGATTCGCTTGGGGACATCAATGGT
TCTCAAGTGCCAGTTCCGTCCAGGGTGTAGGCTCGGGGCGTGACAATGTTAAAAATAGTAAATGAGTAAAACAAAAGGGC
AATGTTTATATAGTAATAACTATTTTGAAGCAAACTTCCTGACAATCTAAATCACATAGGTAGCATTGATAAATAAAGTC
ATTATTTTGTCTTAATCATAAGAAAAAATAAATCGTGACAATTCTCTAAATTTTGGAATAAGATATTCAGAAGCATATAT
CTACATCACAAGTGAAATTGTTAACAAAATCAAATGTGTCACGACCCGAGCCTACACCCTGGACGTGACCGACACTCGAG
AACCATTGCTAGTCCCCAAGCGAACCCTCATCCTGGTTGACTACAAGCGGAAGACTAACTCAAGCATACAAAGATTAAAA
ACTGAATAAAATTCATGAAACTCAATTAAATAGCTTTAACTCAAATGAAAAATTCTGAATAAGAATAAATTATTCAACTC
GCCATAAAATAGGCAACTTAAGTCTTTAAAACATTTAACAAGATAAATGAACAAACTTCTGAAACTGTATTGTCTATCTA
TGAAGCCTCTAACTGACAAAGATGGAAGTCGGGACAAGACCCACGACATCCTAACAACTGATATAACTGAAAAGTAAATG
AAATCCTCTGGAAGCAAGGAGGATCACCATAGCTAACTCGAACTCCATGTGGTATCAACGAAGCTCCTGTTGATGATCTC
GAATACCTGAATCTGCATCATGAAAGGATGCAGGCCAAATGGCTCAGTACATGGAATGTACGAGCATGTTAGGAGAATTC
TAAAGCATGACATAAACTTGAAACTTTGATAAAAAGGGAAACATACTTACCTCTTCTCAAACTTACTCAACTCAAGGAAT
ACTTAAGGATACTCAAAACTACTCAAACTTAGTCAACTCAGAAGTACTTAAGGATAAGATACTCAACTCAGTAATAAGTT
TCTCAACTCAGTAATAGGATATTCAACTCACCAAAATAAGGCTTAACTCAATAATGAGACACTCGAATCTGGGTACTAAA
ACTCTGGATATTCAACTTAAGATACTCAACTCAATATAAAGCAACAATAAGAGATGCAATATATGGAAAGCTTTTAAAAT
AGTAGAAAGCAACTCAATGTATTTAAGAATACAATATACTCAGTTTGTATACAAGGATACAAAATAAACTTTGTTTGTAT
ATGAAAATACAAAATAAACTCTGTGTATATAAAAATACAAAATATCTCTATGGGAGTTTCTCTAACTGACAACCATCACT
ATGAGCTATGTCATGATACAACGTCTTGGCCACGCTGCCAGAACTGTCCTATACTTTGCCAGGGTATAAGACCTCTCAAC
TAAGTGAATCCACTAGTCTATGCTAAAAAGAATTAAGGAATCATCTAAAAAGTATGACCCTTTATACCCACGTTGGCTAC
ATAGTTTATAGGGTCTGTGAGTTGTATGAACTCTCCCCCATATCGGTGCTCAATACTACTCCCAAAATATACTAGCTCAT
ATGTTTAAAAACATAACTCTTTCTGTGGTTTGAGATTATTACTCAAAATCTTTCTCTAAAAAGAGATGTTGCTCAACTGC
TCAAAACTCTTTTGGAAATCTCAGTTTCCTCCTCTTTTAAATGTGAAAACATTTACTCTTGGGAGTACTTAGTTTCCATA
TATCATTTAAAGGAAAATGAACTCGACTCTACTCTTTCTCAACTCAAGTGCTCAAGTCTTAAAACAAGTTTAGAAAAAGT
TGTAAAAGACTTCTCAAAATAGGGTTCATGCCGAAATTATGGGCATGAAACAACTCAACTCGAGGATCTACATAACAATA
TGGAACTCATGTATACGACTCTTTTCATTCTCATACTTACTTCCTCAAATCTTAGCTCAAATCGATAGTTGATCTCAATG
GATTCACAATTGAACTCAAAGACTTCCTTGAACTCTACTCTTAACTCTCTCTTGATTGTGAATTATGAATTCAAGAGTTA
TGGTTTATGATATGAAGGATATCTTGATGATAAATTAGACTCATGAATACATTCTCCTCACTCTCATACTTACTTGCTCG
AGTCTTGAAACAAGTTATTAGAAATTGTAGAAGACTCCTCAAAAAGACTCAAAGGGACTTTCTTAAAAATGTTCGAAAGA
ACTTTCAAGACTTAACTCTTAGATCTACCTTGAATTTGAATAACGAATTCAAGGTTATGATTTGTGGTAGGAAAGATATC
ATGATGATTAGGAGTGCTTTTAGATGGTTAAACACGACAAACAATCAAGAAATCACTGTCTAGAAGCAAGTCCGCGATGC
AGAGATGCATTTTAATATTTGGTTGTGAAATAACTTTTGAGGAAGAGGGGTCCGCGACCTCTCCACGACACGAAGCAAAA
TTTTATGAAATGGGGAGGCAGGTCCGCGACGCGGACTGATTTGCCTGATTCGCCTGACTTTTTCCTTCTTCGTTTTCTAA
CTCCAATTTGCCTAAATTCGATTCTTTTGCTCAACTTCTCTTTAGATTTAGATACCCAACACATGTACACTAGAATCTAA
CTCAAAAAAACTCTATAAATCGACTCAATAATCTCAAGAACTCCTCAATCTCAGCCCAATTCAAAAACTAAAGAAAATTC
AAGAACACATATCAAGAACATCAAACCTTCAACTTTCTAGAACGAATTTAACGCTGAAATTAACATGATTGGCGTGTGGG
TGAACAAACCTAATACTATGAAAGCTTACATACCTCTTAGGGATCAAATCCATGGCGAAAATCCGTAAGAGAACTCAATA
ACTTCGACGAATGCCTTGATCTTTTCCTTTTTTCTCCTCTTTTCTCTTCTTTTCTCTTCTTGAACTCTCAACTAAAACCC
TAGGCGTATATAAGGATTATAAAACTGAACCTAATAGGATTAGACCCTTAAAACCTTACTAAGAACGAATTAAATCTGAT
TGGGTAAGGAAAAGACCAACATGCTCCTTACTATTTTCGGGTAACTTTCCTTAACTGGATAGCCTGACTTCAAAAGGGAA
TATCTCACTCATCCGAACTCGAAACTTAGAAAACTCGGTGGCATTGGAAATATAATTCAAAAACCTTTCATTGGATACCT
AGTAGCCCACCTAAATCATCATGTACTGAGAGTTATGGTCGTTTGAAGTTGATCCAAAACTTAAAGGAACTTAGGAATGA
CTTGAACAAATTCCCTTTAATTCTTTTTGGAACTCAAGGCTCTACATGTAGTGACCTTAACAGTCAAGAAATTTTAATTT
CCTTGATAAAATCCTACTCACAATGAAGGATGGTTCGAGTCTCAGTTCGAAAAAAAAATCTGGGGTGTTACAAAATGAAT
TTAGACTATATCATGTTAAATTCATATATTGGAACATTACATACTAAGGTATATATTAAGCAAAAAGATAATTATTATAT
CATCCAAATTATTTTCTTCAAGTACTCAAGGTTATGGAACATACCCTCTTAGGATAGAACGACTTACTTCATCAAAATAG
TGGTACCTCATATTCCACTTTAACTTCGAACTCACTCAATGACAATAAATCACACAAAAAAAATTAAAATGCAAGAAGAA
GAAGAGTACAAGATTAAAAAAAATTGTGGTTGAAAAATGAGAGGAAGCCCCTCTATTTATAGTCAACAAAGGGTAGTATG
AACAAATATTTTGTGTCTTATCTGAAAAGTCATTACATTTCCGAGAAGTGACAACCCTTTGAAAAGTCACAACTTATTGA
AAAATTCACAACTCTTTGGAAAAGCCACAACTCATCGAAAAATCACAACCCTTTGAAAAAAGTCACAACTCATTGAAAAA
GTCACAACCTAAGTTAGGGATATTATAGTAATTTAACATTAAAGTTAGGATTTCATACTTTTAAGGTAATATAGATATAG
ATATAGATATAGATAGATATATAGATAGATAGATATGATGATGATTAATTACACTTTTGTCAAAGAAGTAGGTCCTAAAT
GAAAACTAAATTCTAAAAGGACTATGCAATGTTTTTAAAATAGACATAGTAATATATCATGTAAATGAAGACCTACATTT
TACTTTTGTTACATAATCAAATCTCTTTATATTGAGATCATACCGATTTTTTTTTTGTTATTATAGTAAAATATTATTAT
AGAAATATATACTAATATAACATGACATAAATGATCTATTTCAAATAAATCTTAATCGTTGTAATAAATATTATTCTAAA
AATAATTGTTATAAAGTATTGAAATTTGAACCTTCATCACTAGAATGAAGATTTGGACAACTCACTAACTGAGCTACATG
AGCCGCTATAATCTATTGAGCTCAGCTCACCAGTGTTAACCTTATTAAGATAAGTAAATTATTTTAGTATATAATAAGAA
AATAATATTAAATTGATCTTATTAAAAATGAAGAACATTTAGTGAAGGGATGAGTGACTTCTTAAGAAGTGTGCTTAAAT
TAAAACAATGTCATCATTATCAACAAATATGAAATTTAGATTTTTACTATTATAAATTCAGATTTACAATTCTATCACAT
TTCATTTGACTATTAAGTTTAAATTGTAATGATCATGAAGGTCATTTTTGGAATTTTCTGAAAAATTATCATTTTACCTA
TCCTGATAGTTCCCTCGAGTCATGTTTGATCAACTTTTGAGGTTAGATTGGAAACCAAATCAAAAAGTTGAGATTTTTTT
GGAAGTATTGGAGTTTCATAAGCTTTTAAGTTGAAATGGTTGACTTTAGTCAACATTTGGAGTTGAGTCTCAGAATGGAA
TATCGTCAGTTGCATCAACTCTGGAACGTGACTTTTGGTCTAGATGTACTATTTGTTTGGGTCTCAAGGCTTTTGGTTTA
AATTTGAGCCATTGGACAAGATGCGGGAAAAGTTAAGGCTCAAATTTAACTTAAGTCAACGTTTGAGGTTAGAAAGGTCA
TTTTCGAGTTTTGATGATTCTACTAGGTCTGATTGGTGATATTTGGTCTAATTAAAGGTTTAGTTCAGTTCCTGAAGCTT
TTGGATGAATTTCATGTCCTTATTTAGAATTTTGGAAATTCTTCAGTTAAATTTCACTTTAGTCAATATCGGGTTAAGGT
GACCTTGTTTGAGAGTTTTGATGATTTCATTGAGTCCAAATATCATTTTCATGCTTGTAGCATATTTGGTTTGTGTTCCG
GAGGTTCCGAATGAGTTTTGGGTGAATTTCTAAGCTTTCTAGGTGCTATGGCATTGTTTTAGCAATTTGTGTCAACTAAA
AGGTTTGTTATTAGTTTTAAAGATTGAAAAATTATTTTGAAAGTTCTGAAAGTTTGATCATAAATTATAGGATTGATCTT
CAAATGTTGGTGCATTTTCGCTAAAACGATATTGGACTTTTATAGCGATATATGAAATGATTATTTATCCAGCAGAAATA
ATATAATTTGATTGGACAAACGAACACAAAATTGAGTTTCGATTGAACATACAAGTTCATATCATTATTTAAGACATTTA
TGGAAAATAATTGGGTCATTTCACTATCGTATGAGGAAGTTACAACTCTTTTAATGAAAAATATAAGTTAGTGATTTTAG
GTGTAAATATTGTTGTTCATGTATTTAAAATTTCAGATTGTGTTCATTTGGTATTTTGAGCATATTGAGAGTTCTAGAGC
TTAGAATAGAATGATTCTTGCAGCATTCTTTTAGATTTAATATAAGGGTTAGTATCCAATCCTCATTTAGGCTTTCTCTC
ATGATTTCTTCATTTGATTTTCTTTCCTTATCTGTTAAGTTCTTGGGGAAAACTAAGATTTTGTTGATTTGAATTTAGTT
TTCTATGAAAAAATGTATATTTATGATCCTTATGTTATAGATATACTGATTTTTGGCATTAACATATCTTGTTGATTCAT
CAATTATTTTCTTCATATTAACCGCATATAAGCATGAGAATTTGAGCTTTTCCCCGGGTTAAAGTTTGATAAATTGAGTA
ATTGAAAGTTTAACTCTATTTTGGAATAAAATTTTATATTTTGAACTCCCTAAACATGGATAAGATATTTTCAAGAAATA
TTTTAAATTTGAGTCAGAATTTCGAACCCGAGTATTGGGGATTTTTCTCATGAACTTGTGTTTTAAGTAAATTAGAGTTT
TGACCATGATTTCAACTCATCTCTCTTTACTATTTCACTTGTGAGTTTCAAAACCTTTGGGTATTATGATTTTCTATAAA
AAAAAATTCCAGATTTATCCTTGGTACTTGGAATTGACTTCGTAGATTATTTCCAACCCGATGTTTAAAATCAACATTAT
GGGTGTCATCGTTCATATTTTCTTATGGGTATTCTATATTTGATTATTTGGTGTAGATTTTGTGGATTGACGTGGAGAAA
ATGTTCAAGTTTTGATTTGATTTCTCCCCCTTAAGGCAAGTGGACCTCTTGTCCTTTCGTTAAGTGTATTACACCTTGTA
TGCCTTGTTGTGTAAATGGGAGTAATGAAAATTGATGAAAGAATTAGTAATAGTCTTGTTCTTATTAAATATTGAATGAA
TTCTAGTGTTGATATTGTGGTGTAAAAAGGAAATTATTGTTATACTATTGTATGATGTGCCTTGGATACTTAGATGGTTA
TGTTAATTCACCTTGATGAAGTGCCTTGATTAATTGTGATTGGTTGTTGGTGTTTGGAATTTTATCCTTTCACTGAGTAT
TTGTACATGCCTATTTGTATTGGAACTGAGGCACTGTTATGATGGGTACTATGTGATGTTGATGAAAAATAATAAAACCA
CAAGAGGATATATCATTCAAGGGATCTGTCACACATCGTGACAAATTTTATTATATCGAGGATGTGTCGCATACTGCAAT
GTATACTATGATTTCGAGGGATGTGTTGCACGCCGTGACAGATTTCTTAATATCGAGGATTGTTTCACACGTTGTGATGA
TTGCATGACAGATATGTCCCCCATGAGTCCAAGACTGAGATTTAGTGGGTGCGTATCATTAGAACAGACATGCATCACTT
TATATGACATTTCACTACATTGCATTGCATTTCATCCTTGTATTATGATATTCATGAGTGATGTTGTGGCCTTGTGATTG
TTGAATTACAGAAGATTGTAATGGTATATACATTTATATGTGTTGAGGTGCAAGTTGTAATGTTCTATATGTATTATGTT
GTTATTGAGTGAAGATTGTTAGGTTGGGTTGATTGATTCTATGCAGATTGTAGTTTATGGAGGTTTGGATTGTGTTTTGT
AGTACTTGTGTTTTGTATTACTTAACTTAGAGTCATTTGGGGGTGCTTGTTGAGTATTATTGTTGTTTGGTATTCGCTTC
CTTTCTTTCTACACTAGTGTAGGTTACAAGTCCGGATCATCTTGACCATTCTCTTCTCATCTTTGTCTAAGGCTTGATTT
GAGAGTCCATGAGTTAGTTGCTTGTCATCTCGACAGACATCATACTCTTTCACTATGTCTTGTTCTGTTTTAGATATAAA
GAAATTCAGACTTATATTTTCTTTGAATCCAATTTAATACTTAGAGGCTTGTACACGTGACATCAGTTTTTGGGGACATT
TTGAGTTATGTTATATTTATTTACAATGTTCATATTATGTTAGCCCTGTATTCTATTTTATTTCCGTATTTATCATGTTT
ATTTGGGTTTAGGTTGACCTGTCTTGGTGGGATAAGATAGGTGCCATCACACTCGATTTTCTTATTGTGACATAAATTAT
TATTTATACTTATATAATAATTTTTTTTCAATATATAAGCTTTAAACTAAAATTGAGTTCAAATGACCAGGACATTTATT
AGATCTAACTTGCACAAATCTCTATTAATTATTCGACTATGTATTTTGCACAAATCTCTTACTAATTTTTGTATCTGACC
CCATTTGTCTATCACATACATATTAAGTATTTAACAAAAAAAAATGACAGTTGAGTGCAGAAAGCATTTGTATTTATATA
GGATCCAAAAAGATTCCTGAAAAAATGTGTGGCACGGATAATTTACTCTAACACAAACATCATTAATTGATTTTATGGGT
CAAACTCATAACTTATAAGTTGTCGGAGAATAAATTTAAAGTTTCTTTAAGGGCCCCGTTCTAAACATTAAACAAAATTA
TGTTTTAATTTTAGCAAATTGAAATCTTCTATATAATAACTTGTTTCCGATTGAACACCTAAACACATGACATTCAACTA
AATTTTGAAAAAAGATTCATGTATATTTTAAAGCACTTATTACATAGATACGTTAGCCACTTAAATTAATCATTTCCTTT
AATAATCATACACATTAACCTCAATAAGCTGTAAAATCTTTCGCATGTTTCAATTGATATAGACGTGTATGATTAAATGA
GGTGGTATACCTCATATGATTACGCAATGGACATTTGAGATTATACATAATATATATTAAAAAATTATATTTAAAATAAA
AATATATGATATGAATATTAATTCTATCACATATTCAAATTCTCAATTGAAATAAATCATAGTTAGAGTGTAAATTTTTG
TAGACTTCAGGATTTCATGTAGTTGAGGCGCGTGTGAGATGTTTGCATGTCACGTAAGTAAAAAAATGTATAAAATTACA
AAATAAAATGGATTCGGGGATAATAGGACCTTAGTTTAGTTAAGATGTGTGCATGAAATTTCGATCATAATCTTGGAATA
CTTGTGCCTTATCCCTAAAATAAATATTCACTGAAAATAGGCAACTTTTACATCTTTTGTGAATTCCCATGGGCCCTTAA
TTTCACTATTTGTTTACAAATTCATATAATCTATGGGCACTTTTTAAACTTTCATGTACCAAAAATTCCTCAATTTTCCT
TTTAAAGTTTCAGTTACAAATAATTTTTGAAGAGAAATGAAATTCATGAGAACACATAGTGGAACTAAAATTTTCATGAA
AACCATCATTTTCTTTTAGGCTTTTTCTACTTTATTTTGTATCTTTCTTATTTTCGCTTTTGTGTTTTTCTTGCAATTCT
GCTTCGAAAACTTTTTTTTCTCGTGACAAGCTACGAGAAAGATATGTCTACACTTTACCTTCCCACGTTTCATTCGTGAG
ATTATTTTATTCTTCAATTTTAATATTACTATTGTTTTCTTCACTTCAATTACTTTATTATTTATTGTTGTTATTTAACT
CACTAATTATCAGAAATAACATCTCTACCTTCACTAAATAGGAGTTACGATTGCACGCATATACACCACATTTTCAGACT
TCACTTCTGAAATTACATTGAGTATGTTTATTGTTGTTATTAATTGTCTCTCTATTTTTGCCATTTTTTCCTTATAAGAT
AAGCATTTGAAATCTGTGTATTTTAGTGGAATATGCTATTCAATTCAATGTACCATTTTTTAGAAAAAAGGATAAAAAAG
TTTTCCTTTTTTTCAGAGCTATTTGTCCAAAAGTGAAGGAAGGTTCTTGTGTTTGATGATTTCCAAGATAACCCAACTAG
ACCTATAAATATTTGGGAAAATTTGCTAGTTGGTTCGTAGTACTCAAAGAGTAATAGTTATATATATCGCCAGTGAAAAT
ATTTTTATACTATCAGGTTAGTAGTAGCATTTTTTGTAAGGTTATCAATTCATGTATGTTATAGTGATTTATATGTTATT
ATCTTATTAATGACTTGATTGTTATGTTGTTGCTGCATTCGTGTTGGATCCTCAAAAAATTAAAATATTTTTGAGGATTC
AACACACAATCGTGGCATTGTAAGAAACATATTGATTTCTTGAATGATTCTTGAGTGCTATGTGAAAAATGTTGATATCT
TGAATGATTCTTAAGTGGTAGCTATTGTTGATGTAAAAAATATACACACAAGCAAGCTATGTTGCTTGAACTCTTCAAAA
TTGTTGCCACAATCGTGTTGAATTCTCCAAAAAAGGACTATTTTTGAAGGATTTGATACACACTCAATGACATTTTGAAG
AGTTTGAGCAACTGTATAAATATTTTTATACCAACAATACATAGAACTTAAAGGCTCATAGAAACCCATTTTTTTCATAC
TCATTCTTGAATTTTTTTGAGAATTAACTCATGATAATAGTGTTTTCTCTTCTTTATTTATTTTTTTTAAAAAAATTCCC
TCCTGTTGGAAACATCATGATTCATGATGGAGTTTTATTTTGTAGTAAAGGAAAATTAATGGAATTTAATGGAGATTTTC
AAGAAAAAGATGTATGGAGTGAACATGTTGTGAAGAAGAAATTATCCATTACTTCAAAGATGATCCCAATAGCTAAAATT
GCTACAATTAGCAACAATGAGTCTACTCATGTGCCAAAACAATCATCAGCTCCTATTAACATTCCTTATAGGTCCAAGAT
TTACAAGAAGAAATCATCAAGTACATCCATGAAGAATGGTAGTTACAGTGAAAGTGTTGAAGTAGATGAAGATTGTGATG
ATATTGGAATGTTGTCACCACATGAATATTTGGCTAAGAGGGTTGCTAGGAGTCAAATTGATCCTCCTTCTATGTGTGAA
GGTGTTGGGAGGACACTTAAGGGAAGAGATCTTAGTAGAATGGGGAATGCTATTTTAACCAAGACTGGGTTTTTGGAAAA
AAATAATTAACTACCAATGTGATTTATAGGTTACAGGTTTGAGTTGTGAAATCAACTGTTGAATCTTGCATTGTGGTAGA
CTGCGTATATCACACCTCATTGGGTTGCATCTTTTTATTGAACTCTGTACGAAGAGGAGAATGTTTTGTGCACTGCTCTG
TCCTTTTATAGTTTTCTTATTAGTAAATTAATAGGCTATCCCTAGTCGAGATAGTGAATTTCAAATATTGAATAGTAAAG
AATCTAATGGTTTCAATTTTAATTTGTATATACCATAGTATGCATAAAGATTATTGAAGAACGATTATTATGGAATGTTG
ATTATATTGTATAAGAAGATGAATATTGTGATGATTATGGTTATGAAATTGTACCACCTCATGAATGTATATTGCTAGAA
GAGTTGCTAGGAGTCAAATTGTTCCTTTTACTATGTGTGGAGGTATTAGCAAATTGTGGAATGCCCTTTTAACAAAGACT
GGTTTCTTGGAATAAAATCATTATCATTATAGTAAACTAGTTCTCAAACACGTACATTGCACGTGTAGTCTATGTTAATT
AGTATAAATTTCTTAAAATAAAAAAAATATAAAATAAAAAGGAAAAAATTGAGCAGATGCAAGAATTTCAAAAGAAGACT
AAGCAAAATAAGTCACGTAATTAATATAAAACAAAATCTGAAGATTAAAGATGCAAGCAATGAACAACAAAGAGCAAAAG
AGAACAAAAATTATTAAAGGAAAAACAGAGGTCTACACAACTTAAAGGAAAGTTAATTGAAGAAACTAATATAAAAAGAA
TATACCTTTATCCAGAGAGTGTTGTGCATACACCATATTTTGAGCATTTTAAAGAACAAAGCATTATAATAAATTGACAA
TGGACCAAAGGCTAAAGCTATTGGCTTTATAGAAGGTAAAATGATATGAATTTTTTTTTTAACATATGAAAGCTAAAAAG
AAGTAGAAAACAAAAGAAATTTGTAATGTCATAACTAAAGAATTAAAGTACAACTCTTGGAATTCAAATATGTTATTAAA
ATATTATTACTTAATTAGACATTTAATCATTTTAATTAAGTGGAAGGGCAAAACGGTAATCCAACTTTGAGGTTTGGATA
AGTGGAAGGGCAAAATGATAATCCAACTTTGAGGTCAGGAGCTTCCCACTTTTAGTAACATATTATGATTAACTATTTTC
ACCATATTGTTTCTTGTCATTAGCTTCACCAATGTTTTCAATTAATCAAAATATATAAGGGAAGATTTGCACTCTATTAT
TTCATTTAAAATGACATGTATTTTTAGGAATTATTCCAAACTCATAGCTCTTAAGTAATTCTCTTAGGATATGTGTTAGG
AATATATCGATTAAATTTTAGGCTATTGAAACTGAAATTTTGTTTGATTGTCAAATGATTTATCTTGCAAGTGCAAGGGG
CATATCGATTAAATTTTAGGCTATTGAAACTGAAATTTTGTTTGATTGTCAAATGATTTATCTTGCAAGTGCAAGGGGCA
TAAGTTGTTTGGGTGATTAATCAATTAAAGAGAAAAATACAAATACATATATATGACTGAGTTCCTCTCACCATGCATAC
TCTTTTCATCACCATATTCTATATTTGTTTTTCTTTTATTTCCTCCGCTCATTATATTTGTGTGTTTGTGAGATATGTGC
GGACGTGAGTATACAATAAATAGATTAAACTCTTATTTATTTCAAGCTTATATATCTTTTATTTTAAAAAATAAACTGTG
TTATTCATCACATATTTTGTATATTCAATAATATTGGATTCACCTGCAAAGCACGTGCCCAGAAACTAGTTTATTAATAA
GCGGCGCAAGTGCATGGCATAGAAGCAACTTATTGGTACGAGAGGTGAAAGAAAAGAAGAAAATATAACATATCCATCAG
TTGACAAAAGAAAGGCTGCACACCTGCAAAAAGGAAAGCAAATAAGATCATTCTGTTGCATAACTAATTTGTGCCCTTTT
TATTTATTTAGTTGAATTGAAAGTAAAAGAAGCTCAATTTCAAACTAGAAGGAAGAAATCAATACATATGGTTGATTAAA
GACATTACCTCCTTACAACTCATCCTTCACTGAATCTATGCTAAAATCAAAGGCCGGGCTACCTCTGTTTGTATGGATAA
ATTCAATAATGGCATCTTTTGTTCTATTACCCTCGAACCGTGACAAACTACCCGTTGCAGATCTCAAGTATAAAGTTGGG
AATCCTTCAACTTCAAATACGTCACGAGGTATATCATTTTCGGTTGCATCCTAAAGGAAATGACATGGTAGTAGGTAAGA
AGAAGTGGGGAAATAATAGACAAGACAGATGGGTAGAGCGATTCGTACAATTTTAGCAATCACGACATGAGGATCTTTTT
CAAATGAGAGAGCTATTTCATCCAAGACCGGAGCAAACTCCTCACAATATCTACACCCAAGTTGATAGAACTCTAACAGT
ACTGCAAAGAAAAACAACAACAAAATGTATTAGACAATAGGCTGCACTAGAATCAACATCAATAATAACATCAACAAAAT
CTGTTGGTAGACAATATAACATAATCTTGTTGATTTTTGAATGATACAAACCATCTTTCCCCGAATTGAACACCATATCG
TCAAGAGTCTCTGCAACCACCACCTTCACAGTTTCATTGTTAAATTCTGGAATAGGCTGTGACTTCAAGTATGGCTTCAA
CTTTCCGTCCTGTATTCATATAAGAAAAGAGTGTAACAAATTGGAGACAGAAAAGGAGATTCGAAAAATAAAAGTAGCAT
ATCTCACATTCCTAACCTGGAAAAGAGAAGATATGTGAAGTTTGATCGAGTACTAGAAAACATGTTCAGATTCATTACCT
TACAATCCTTCAACCAAGCTGCAAGGTTATCGGGTTGTACATGTCGCTGAACGTATTTTGTGCCACCCATGGAAAGTACG
AAGATTAAAGGTGCCTGCTCAGTGTCCAATCCAAAATACTGCAATCGAGAACATTCAACTCACACTTCTCTCCCATTGGG
AAAGGATGTAATATATGCAGATTGATTCAAAGGAGGAAATAACCTGAAGGGCCCTTTTACCAGTCTCAGCATCTCCCAAG
AGGAAGTTTGTTTCCTTTCCCTTGTAACTGAGTGCAAGATCATAGTACTTGGACTTGAAAGCATCAAGATCAGTGCTGAA
GTTCAGAAATAGAAATACCTACAAATTCCAAATATTGGTTGAAAATCTCAAAGAAAAGGAGATACAAATTGTTTAATAAA
GTGCAGCATTTTTTTAAGAAGAAAGACAGCAAAACCTTTTTGGAACAAAAGTCAGAAAGAAAACACAAATCTTCAAATCA
AACAGCAACAAGGGTCAATGATTATAGTGAATTCACACTTCCTTACTCTTAGAAATAGTTTGGTAGGCAACAACTGGCCT
TGGAAGCAGATCTGGGAAATCAAGGCTCCTTCAAAATAGTTTGTTTTGCATGGTTGGTGGCAAATACAGGCTTGCTTAAC
CCTGGAAAACTTATAATAAAAGGGGGATTCATATGAGTTTCAGGTGTTATTTATGCCAAATTTGTTGCAGATTCCGTTGG
CCAAAATGATCTCAGAGCATATGCTTATCATGCTCATGCGCCTTTCCTTGAGAACATGTGGCTTAATGCGACAAATTTCA
ATGAAGTCTCTGGTACACCTTCTTTCCGACTTGCAAGGAATTTAAAGGAAGATATAAGAGATGGAACAAAGGGGTCTTTG
GCAGGGTAGGGGTGAAAAAGAAAGAACTAATGAATGAGTTTAGGGGGGAGGGAGGTGAACAGTCCCCCCCGGATATCGGG
TAGCAGCTGCGAAATTGAGGGAATTTTACCAGCATTTGTACTAGGAGGAAGTGAGTTAGAGGTCAAAAGTGAGGGGATAG
TCTTTAATTTTGTACTGGAAGAGCAACAGATTTTGGATGCTACTTTGGTGGCAAATGAAGTTGGATTCTAGAAGGAAAAA
AGGAGAACCAAACATCCGTTGCAAGTTGGACCCGAAGGAAGCTCATTACCAAGTGAACTGGGAGTTCCTTGCTACATAAT
GCTGCAGATGAGTTTTGGAGCTAAGCAGAGGAGGTGGATTAGAGTGTGCATTTCCACCATCGGATTCCCCGTCTTTGTTA
AGTGTAGCCCTTGTGGCTTTTTTGAGAACTCGAGGGGCCTCAGGTAGAAGCACCCACCACTCCCTATGCATTTTATCAGT
AAGATGATGGATAAGGCGGTCAGTGGAGGTTGCTTAAGGGGATTCTTGGCTTCACTTGGGGAGCAAAGCAATGTAAGGGT
CTCACACACTCAAAACAGGTTTTGGTGTGATTCCAGATCGTGTCAGGGGATCAAGATAAATCTTAACAAGTGTGAGATTT
TTCCTGTGGGTGAAGTGCAAAATATTGAAGGGCTAGATCAAGTGTTCAATTGCAAGGTGTGATCTCTCCCAACTACTTAA
TTAGGATTGCCTACGGTAGCGTTGCATAAGGACCTTGCGGTGTGGAATCTTGTAATTGAAAGGGTTGAGAAGATACTTGC
AGATCAGCAAAAGTGGTACTTGTCGAAGGGTGGCAAGCAAATACTCATGGAAAGCACTTTATCGAGCATTCCTACCTACT
ACTTGTCTTTGTTACAATAACCAGTGACAGTTCCAATAAAACTGGAAAAGGCTTCAAAGAAAGTTTTTACAGGACTAGGC
AGACAGTTCTAGAAAGATTTACAACAAAACCACCCTCCACAAGCTAGAACCGTAATCTTTTTACATAATCTTTGTAGAAC
CGTCTACATGACTTTGCATGATGATAGACATGCAAAACCATTACAAAAGATATTCTTTTACACATTTTTTATATTTAGAT
GAGCTTGTTCTGCAATACATAATTTTAAGAAGCTGTGTACCTTGTCTCCTGGACTATGCAAAAAGTGGTTAACAAATTGC
TGGTTTTCTGGATTATCATCAAGAATAGCCATGATTGGAACACTAGTTTCTTCAATGAAATTCTGCATTGCCTCAAGTTG
AAAATCCTGGGATAAAATGCACATTTAACTACAAAGCTAGAGTATTGAAAACCGAAGAGAGTTGTCTCAAATTGCTAGAA
TGACATATAACAATCAAAATACCTCGAAATCAGCATAAAGTTCATCAAATGGCTTAAATAGACGGATAGATGGCTTATCT
ACCAGCCCACCACGAGGAAGGAGTTTGGCATCAAGTGTGTGAACAAAATCGTAATCTACTCGTAAATCTTCAGCTAAAGC
AGTGAAATTGATGATCTTCTCTAAAGAGAGTTGTGGAAATATGCCAGCCTAAAAAAAAAAGAGTAATGAGGCAAATGAAT
AAAGAGAGTTGAAAACTTGCATTCGAAAGCAGTAATATATACTTACAACAACAATCTTTTTCTCATCAATAAAGGTTTCA
GCATCTTCCTTGGTTTTGATTTCAAGAGATGCAGGGCCCCCATGTTTTTTCAAATAAGCAATTATACCCTCAGTCTCACG
AGTACCTTTGTAATCATGAACCGTCTTGCCACCATTACGGAAGATCTTAATGCTTGGAACACCATTAATGGTGTAATTTC
TTGCAAGTTCAGCATTTTCTGGAATTGTTGTATCCATTTTAGCAAGAATAACTGGAGGATCATGATTATTCAACACCGAA
GCTGCTTCTTCGTACTGCCATCATATAACAAAAAACAATTACATAGTAAATATTGATAAAGCCAAAAACAAAAAACGTCA
TAGCAATTGGATTAGTACCTTTGGCGCAAGTTGCTCGCAGTATCCACACCTAAATTAATCACACAGAGGGTATACAATCA
TGTCTAATGTCTAAAAAAAAATTACAATCATATAGAAAGACATGTAAAAATATTTTTGTTTTAGGCATTAGGTCCATTAA
TAAGGAAGGCATAGTCATATATATATACTACCAAGATAATAGTTATTCATCTACGAACTGAGATGTAAATGAATGACCCG
CAGCATAATTCTTAAATACTACTAATCAAATTGAAAATAGCAATTTAGAATAGAGAGTTGAAATGCAGCCATTACATAGC
GCTATAACTACATCCCAAATACTGTCTACTTAAGGTTGACCCAGCTCATAGCCAAACAAATTGAAGCTACTCAGTTATAT
TTATTTATTGTCTCTACTCTAAAAATATTTTATACTACAGTCGTCCACTTTCAATTGTCATGCTACACTTTTCAAAAAAT
TTGATTAATTAAATTAGATTACATTAATTTGATATTTTTTTAAAAAAATTAAATACTAAAATACTATACGAAAAGTACTA
TAAATTATAAATTTTTGCATATCAATATAATAAAAAAATATATCGTAAAAATCCTTCTTAGTTTGATTCTAAAAATGAAA
ATAATGACAATTAAAAGCAGACGGAGAGATGATGGAAGGAGTAAGTAAATCCAAAATAGGAGTGTCAGTGAGAAGGGAAA
AGTGTATTTGTGATTGTGGCACCTACTGAGCTTCAGATCTGAAGGTACGAATCAAGACTGGTCAAAAGATTAAAAGGAAA
AGCACATTTAATTACTATTAACTGTGTTACAAATTAGCATCATAAATCTAAGTATAAAGAAAAAGTCAAGAGTTGTTAGT
TGTAGTCGATTTGGGGAAAAGTAATAAATTACCATGGGGCATAGAACTGAACAACGATCATCTGGTGCTGGGAAATAATT
TCAGAGTAATTAGTATGGTCCAAAGTCCATACAACCTCATTTTCAGCTGCAAAAGCAGTAACAGCAAGAAGAGCTGCTAA
AACAAGAGCTTTCATCATCACCCTCAATTCTCAATTATAGTCTTCTACTTCTAGTCCAGTATAAAAAAATACATGCTACT
CCAGTATATAGTGGGAGAACAAAGGAGCCACGTCAGCATGGATGCTCATGTGTAAGAGGATTATTGGCTATAACATGTGT
CTCAATAACTCACATTGAAAAACACAACACAATATTTCTTTTTTCTATTACTTTTTATTTCTAGACTATTATACCATTAA
ACCATTATTTTATAGCCATGTGAGATTAAATGATAGGAGATGAAGTTGAAGTTTTTGATTGGACAATAATTTGAATTTTG
AAGTTGAAGTTTTTGATTGGACAATAATTTGAATTTTCAAGTTATACTTTTGCTAATAAACATAAATATCATAAGTTTTG
AAAATGTACTCATTTTCTCTATTTTTTTTGGCGTTTAGAGCTTCCTTAAAGCGATTTCAAGCATTTTTGACTTTCTTCGA
TTAATAATTCGGTCATCAGGTTGTTCCTTTGGTTTTATGCAAGTTTTTCTATTTTGGAACTCTTGAAGTTTAAATGGTTG
ACTTCAGTCAAAACTTTAAGGCAAACGACCTCAGAATGTGTTTTTGATGGTTATGATAGCTCTGTAACGCCGATTTTGGT
TTAGAAAGATCTTTCCTTCGGATTTCGAGGCTTCTAGATTCATGTTGAGCTACCTTGTGGCTTATGGCTAAAGTGAAGCT
TGGGTATGGAACCCGCTTTTTATTGAGACAATCTTAGTTGAAAGTTTTGACAATTCCTTTGAATTAGAAATGACGTTTAT
GGTTGGGCAGCATATTCGTTTGCGTTGGTGTGAGCCGAACTAATTCTGAAGGTTTGGCTGACTTGGGATTTTAATCCCAA
GAGTTGATGTAGCCGCTCCCGCGGAACCTCATCTATGGAGCTGGCTACGTAAGTGGGACTCGCTCAAGTTGAGGTTCCAT
CGCTTGGGGACGTCGTTAAGGTCAATATTCACGCTCATAAACTCGTATGTTGCTGTTACATTTGTTTAATATTGCTAGAA
ATGGGTGTCTTGAATTAATTTTCTTGTTGGGCTTTTTTGACGTTTTTTAGGTTTCAAATTGTTTCCATTTTTGGGGCACA
AGTTCCTTGAGCTAGTTGGGACCTATTGATGGAGTCAATTTCGAGATTCATAGCATGGGTCCCATAATGCTAATATGGCT
CATTTTATACCCGATTTCGTTTGTTGCAATTTGGGTGTCAGATAATCGTATTGATGCTGAGATCACTATTTTCCTATAAA
ATGATTCCTAAGTGCCCAAAATATTAAAAGGCAGTGTGCAAGTGTACTCCAAAAGATCTAAATCAATATAATATAGTATT
ATATCAAAATTATCTTTCTGTTTAAAAAAGTACTACACTACTTATATTTGAGAAAATGATCAAAATGGTCCTTGATGTAT
TGGGGTTGCTTTATTTTGGTCCTTAATATATTCTAGGTAATTGAAATAGTCCTTCATGCATGACAAAATGTGTTCAGTTT
AGTCTTTTACCCTAAAACTTAACAATTTACCCCCAAAAACTATTAAATATAACTGTGGGACCCACATAACTTACAAAATC
CACCATTTTTACCATCTTTATTAGCTCAAAGAAAGAGTTTCATGAATTCTAAAACACCATGTTCTCTAACATCTAACCAC
ACAATTATAAAATAATTATTGTAAAAAGGTTGAATGAAATGGATCGTCAAGAATTTGATTTGTCAACGTATGCTGCTATT
GGTAACATGAGTGTTGCTGTTGGTACTAGTATTCTTGGATATTACTAAAGAATGATTATCTAACCACTCATATTATAACA
TGAATGCTGCTACTGGTACTAGTATTCTTGGATTATGGGCTGCACTTTCAAATGGATTGGCCATTGTTGGGGCATTTGTT
GTTGATTCTTACTTGGGTTGGTTTAGTGTTGTTGCCTTTGGATCCATCTCCACTCTTATTGACGATCAAATTCTTGACGA
TTCATTTCATTCAACCTTTTTGTAATAATTATTTTGTAATTGTGAGGTTAGATGTTAGAGAAAATGATGTTTTAGAATTC
ATGAAACTCTTTTTTTGAGCTAATAAAGATGGTAAAAATGGTGGATTTTGTAAGTTATGTGGGCTCCACAGTTATATTTA
ATAGTTTTTGGGGGTAAATTGTTAAGTTTAGGTAAAAGACTAAATTGAACACATTTTGTCATACATTAAGGACTATTTCA
ATAACTTAAAATATATTAAGGATCAAAATAAAGCAACCCCAATACATCAAGGACCATTTTGATCATTTTCTCACTTATAT
TTGATTCCTCTACTATAGATCTTCCCAAGTAAAACAACTATTAAAAATTCCCCACACGTATTATTCTTAATTTCCCTCCT
ACCGCGTCCCAAATATATTAGTGAACTTCTAAACTTGCTCCAATTGGGGTATATTTTGTCTATGAGTTCCTGATCTACTT
ATCAATCATTTGTAATTTAGTCAAACTTTTGGCACAAAAGAATATTTTCTCCGTTTGAAAAAAACAAAACGTATGGAGTT
TAAGAAAAAAAAAAGACTTTTCAATCTTGTTATTTTAAACTAAAGTTATATCAAATATACCAAAATGACTTTTGATTCCG
TGACTTTAAATATATTACGTGAAAAACTGAAAATAAAGTATTACCCAAAAAAGAAAAGAATAATTCTTTTTTAAATAAAC
TAAAAACGAAAGCATATATTTTATTATTTTAAATGAAAGGAGTAAAATCGGATCAAATGAAGGTTTTAATCAGTAGGATA
ATTGAAGAAACCAAGCCCAAAAGTAAACATGATAACTTCATAAAATGTCTTTTGATAAAAGAATATATTGCTCATAAAAC
ATGAAATATAAGCTTTTGAGATCTGTGTCATGACTAAAACCACCTCTTTCTTATCTCCCCTACATTATTTTTTAATGAAT
TATAACACACAATGCTTGCATTTGTAACGTTAGAGGGAAATAGTGCTTTTAGAGTGGAAAGGAGTTGTGCCCAAACGAAA
AATTAAGAAAATCGCCTTATTCCCGTAAAATAGCTCCTAAGTTCCCAGAATATCTGAAAAAATGGTGAACCTTCACGTAT
TGTCCCCCCTACTCCCTAAAGATGGTTCTGTAAAGATTTTGCAAAAAAAAAAAAACATTCAAAAGTCATACCATCAAAAT
ATTCATGAGCTAACACACATGAAAAATTGAGAAAATCGCTTAATTTCTATAAAATGACTCCTAAATGTCCAAAATATGTG
CAAAAATGGTGAGGCTTCATGTACTGCTCCCCCAACTCACTATAGAGGGTTTTGCAAAAAAATCATGCGAAAGCCATATC
ACCAAAATATTTTTGAGCTAACACACACAAAAAAGGGAGAAGATTGCCTAATTTCTGTAAAATGGCTCCTAATGCCAAAA
ATATGTGCAACAAATTGTGAGACTTCACATACTTCTCCCCTAACTCCCTATGGAGGGTACCGTAAATATTTTGCAAAAAA
TCGTCAGAAAGCAATATCATCAAAATATTCAGGGGCTAATACACACAAGAAACTGAGTAAAAATTTCTTGACTAAATTGA
TATGTAGGGCGTGAGGATGAACAAGTCCAACACTATGAGAAGCCTTACATACCTGGAAAGAACAAAGGTTCTTGGCGAAA
ATCATTGGAATCTTGAAGAACGCTTGAAACCTAACTTTTCTCCTCTTGGAACCTTGCTCTAATTTCCACTAAGCGTTAAA
GAACGTGAAAAGATGGTTTTACATCTGATTAGACCCTTAATTGGGGTGAAGAGAAACATGGCTAGGCTTAGAAGGAAACA
GGAAAAGACCAAAATACCCTTCTAAAAATGATTGAGATGCCTTTAGAAGAGAGACTTCACTAAAACAGACATAACTTTCT
ACTCTAAGCTTGAAATTAGACAAACTTGGCGGTATTGGAAAGAGGACTCAAATACCTTTAATTTGATAGGTCGGGGGCCA
CCTTATTCTTTATGTGCTAAAAGATATGCTCGATTGAAGCTGACCTAAAACAAAAAACTGATGGTTGACTGTACGAACCT
CTCTTTAGCTCTTTTCGAAACCCAAGGAGTTATAGTTCCATTAAGGTTTTGCAAAAAAATCATACAAAAGTCATATTACC
CAAAATTCATGTGTTAACACACACAAAAAATGAAAAATTTCCTAATTCCTATAAAATGACTCTTAAATCCCCAAAATATG
TGCAAAAAAAGGTGAGACTTCACGTATTTCTCCCTCAACTTCCTACGGAAGATTTTGGAAAGGCTTTGCAAAGAAAATCG
TCTGAAAGCTATATAACAGAAATATTCATGGGCTAACACAAATGAAAAGCTGAGAAAATCGCCAAATTCCTTTTAAAATG
ACTCCTAAATGTCCAAAATATGTGCAAAAAATGGTGAGACTTTACTTACTCCCCCCCTCCCCCCCAGACTCCCTACAAAT
GGTTCCATAAAGGTTTTGCAAAAAATCATCTTGAAGCCATATCACCAAAATATTCACGAACTAGATAGCTTCTAAATGAC
CAAAATATGTGCAAAAAATGGTAAACTCTGAGTGAGATATCTTTAGATTTAACAGACAGTCTATTTTCTATATATCTCAC
TCACAACTCAGCAGCGATACCCATTTTCCCTACTCTTTTTCTAAGCTAAAAAAATTCCTTAAAATTCAAGAATTTCGAAT
ACATCACTCAATGTCGCGATATAACATGTCTCAATTTCGGATACATCACTTAACGTTTTGATATATTGAGTCCCGGTTTT
AGATACATCACTCAATGTATGATATATCACGTCTTGATACATTACCTTTGTTGATACAAGACACACCTATGCTATTACAT
TGCTCAACTTCCGATACATTGCGTCATTGCATCCCGATATATTGCGTAAGAGTGATGTTTCCGAGAATAAGAGATAGTAG
GAATTTTTGTATTTTTTTCAAATGGTAATTTTTTTTAAAGAATATGGTAAAATAAGTTGTGTATTTATTTATTTTTTCTA
TTTTTTAACCTTATATTTAATTTTTATTTTTTAAAAATGCATATGGATCATTGTTTATTTATTTTATTCATTCGTAGTAA
TAAATGGAGTAGGAAGCCTAAATGATCACACCTTCAAGAAGGAATCCCAATGTCCTTCTTCAGTTTTCCATTCAAATCTG
TTAGGAATCCTTATCCTCCAAGGAATATTCAGAATTTGAACTCGTTTCTTATCAAAATTTCTAATTATTTTATTTTCAAA
ATCCACCCATTTTCTCCCTATAAATCACCCTTTTTCAAACACATAAATTCTCCATCATCTAAAACAGAGGGAGGGTTTTC
AGATAGCTAATACAGAGTCTCAGGTTTAAGGATTTTTGATAGAAAAAATGTTTTCTTCTTCGGTTGTATAAAGCTTCTTT
GTTCATCGGAGTCCAGCAACCGTTTTAGTGGTGAAATCTTTGTTGCTGTTCGGAAAAAGGTAATCCTTTTCTCCTTTTGT
TGCTTCATTTTTTAAATTTAATTCTCTAATTAGTTAAATAACAGTACATCTATTTCTGGTATAAGTTTTCCAAATAGTTT
CTATTTATATTTTATTGTGACTTTAAGAAATATTACTATCTCTATATGTTGTTTAATATAGTATGAATTAGGATCATCTT
TTGAATTTTCTTTCCAGATGCTCAATGTCTTGTTGTTTATTTGCTCTATTATAATCAGTATTTTGATTTGCAGTCTTAGT
TCACTGTTTCTCTAAATATCTCATGAAACTGCCATGTATTTTGATTTACTCGTTTGTGGATCTTCATTGCATAGGCTGAT
CTGACTTACTTTGAGTCCCTCGTTTAAGCATATAATGGATTGAATCTTATGTTTATCAATGAAATCTTTGGCTTGAGAAT
CCTTTCCAGATAAAAGTATGTTCTTGCTACTATGATTCTTGCTTCAAACATATTTCTCCTTTGCTGCCATTTCTGTAAGA
TTTAGTGTTAATATAGATTAATGTTGTCACGATCCAGACCATCGTGATTGACACCCACACTAACCCTCTGGCGGGAGAAC
CATTACTACAATCCAACTAAGCAACTTAACGAAAACTAGAACATTTAAAGATACGGAAGCAGGTTTAAATGACTGACGAA
ATATGGAGTTCCCATAAACTCCAAAGATTCATTAAAACAACTCAACAACTATTGCGAAAAACAACTCCTAGAACTTGAAA
GTCATTGTATCAAAACTCTGTAAACCAACAATTCTAAGGAAAGGGGGTGCAACCCCTAAACTAATATAAGCAAAGTCTAA
CTAAAACAGTCTGAGTCCGAAAAGAGTTGACTAAACAAGGAAGGATCCATGGCAGCCTAGAGGAGCTAGCTCACCCTTGA
ATCCGGTCTTCGATCAATGATCCCCTAGCTGAGGTGTATCAGTAGCCACCTGAAGATGTCCTGTACGCAACAAAGAACGA
GCAAGTGCAATATCAGTACATAACCACAGTGTACTGGTAGGATCACACAGCCACCCTAATAAGTGAAACATAGGCAAGCA
ATTACAACACAGTAAACACACATATACATAATACACATATCAATTATCATTTCAAGAGAAATATATAGTTCCCAATATCA
ACGACAATTAGACATAAATGTATAATCACAATGGTCCTCTTATGGAACCCACACCCAAACTGTTAGTGTGTCGGAACGTG
ACACCCGATCCAATATACATATGTTGGAACGTGACACCTGATCCAATATATGTGTCGAAACGTGAAACCCGATCCAGTCA
GCACAACCACAATCACAATCACACCCATAATGAACAATACTCATAGTCATACAATCAAGTAATGGGTTCATGACATGTAA
TTATTCATATACATATACTCATTTGCATTAGATTCGGTTTACATTCCTTATTCTCATACACGCATGCATACAACGAAGCA
ATTACCAGCATCTATCACACAAACAGGAAATCAAACCATCACTTACCTCAAAACCAAGATTGAATCCTCCTAAGACACTT
GAGCCTTCCTTTTCTAGATTTTTGCTTGTTCTTGGTCTATAAATAAGTAATTAACACAAGGATCAATAAACAAGGCCTAA
TTTACTCGAATTATAAAAATCTTAATAACCCAAGACCAAACCCATGATCTTAATGTTTAGCTAGGGTTTTTCCCACCATT
AACTTCAGGCCAAAACCCTCCCTAATGATATTTACCCAAGAATCTAAGTTCTACAGATCGAAAAATGAATTAGGGGAGTA
ATAATCTTACCTTTTGCGCTAGAAGTCGTTGGAATCTATCAAGAAATAGCCTTGGGTCATCTCTTAGCTCTCAAGAATGA
AGGTTTGCAAAAAATAATGATTTTGGGGTTTTTCTCCGACTTAAGTCGTGGCTGGTCCACTACATCGGACCATATCCCGC
CACAGCGGCCTCGCCCTAGCGGAATTAATCCCGCCCAGTCGGCTTTCACAGAGACAGAAGCTCAGAATTTGAGTTCTAAG
CTCCTATTTCACAACACACTTTGCAACCAGGACGTTCTAAAACTACCCTTTCACGCCAAGATCAATTTTCGGGGAACGAA
TTCAATTTCGTAAAGCCGTACATGCTCCTTTATGTCTTAGCTATCCACTCATGTGATCAAATTCATAGTTAAAACCCCCA
TTCATTACCAGATTTCCCTTGACCTCACCTGACTCTGATTTCGTCCAAATCTGGACTAGGCTACAATTTTCCAAGTCACT
ACTCAAAAGTTTTCTGGCCCAAATTCTTTCCCATTGGCTCTTCTATAATGACAGAAACAAGTCGTTACAATAGATATCAA
TTTACCCATCACTCGTCCCCGAGTGATAAACTAGGAAAAAACTAGCTAAGGTAAGAGTAGAGTAGTACCTGAATCATCGA
ACAACTGGGATACTTCTCTAGCATGTCCTTCTCGGTTTCCAAAGTAGCTTCCTCAACCGGACAATGCTTCCATTGAAATT
TTACGGACTTAATCTCCTTGGTCCTTATCTTCCGGACATCACGATCAAGAATTGCAATCGGTTCCTCCTCATACAGAAGG
TCCTTGTCTAACAACACTGAGTCCCATTTTATAATGTAATCCCCGTCCCCATGATACTTAATCAACATGGAAACATGAAA
CATTGGATGAACTCCAGATAAGCTAGGGGGTAAGGCCAATCTATAAGCCGCTGAACCTACACATTCAAGGATCTCAAATG
GTCCGATGTATCGAGGACTAAGCTTGCCCTTCTTTCCAAATTTCATCACCTCTTTCATTGGTGACACCTTTAGAAGAACT
TTCTCACCAGTCTGAAATGTCATGTCCCTTACCGTACGGTCTGCATACTTTTTCCGTCGACTCTGGGCTGCTAGAAACTT
AGCTTGGATGCTTCTCACCTTTTCTTCAGCATCTTTCACCAAATCAACCCCCAAAGGATTCACATCTCCAGCCTCAAACC
ACCCTATGGGTGATCTACCTGCCCTCCCATAAAGTGCCTTGAACGGTGCCATGTCAATGCTGGAGTGGTAACTTTTATTA
TAGGAGAACTCACACAAAGTTAAGAACTTATCCCAATGCCCTCCAAAGTCAATCACACATACCCTCAACATGTTCTATAA
CACTTTAATAGTTCTCTCTAAATGTCCGTCCGTCTGTGGGTGAAATGCTATACTAAAAGTGAGTTGAGTGCCCAACTCCT
CATGCAATTTTCCCCAAAACTTGGATGTGAACTGTGTACCACGGTCTGAGATGATAGAAAGGGGCACCCTATGCAACCTC
ATTATTCTTTCACATAAACCTTAGCCAACTGCTGAGCATTATAGTTTACTATGACTGGATTGAAGTGGGCTGACTTAGTC
AATTTTTCAACCATTACCCAAATGGAATCAAATTCCCCAAGGTTTTGGGAAGACCGAGCACAAAATCCATCGGTATCCTT
TCCCACTTCCATTCAGGGATTGGCATTCGCTGAAGCAAACCTGCAAGACATTGGTGCTCATACTTTACCTGCTGATAGTT
TTGGCACTTAACCACAAACTCAGCTATGTATTTCTTCATGCCAGGCCACCAATAAAGTCATTTCAAGTCTCGGTACATCT
TGGTCACACCTGGATGAATGGAATACCGCGAACCATGAGATTCTGCCAACATCTTTTGGATCAAGTCATCCACTCGGGGA
ACACAAATTCTTCCCTTAAAATTAAGTACACTACCCACATCAAGAACCACATCTTGTGCCTTACCATACACTGTCATCTT
TCTTAGATCATCCAGACTCTCATCCTCAAACTATTTGGCCTTGATCTCCTCAATGAAAGTAGGCCTAACCTCAATGCTGG
CTAACATCCCATTTTTCTCTGAGATGCCCAACTGCATGAACTTAGACTCCAAGGTTTGAATCTCCTTGGCCAAAGGTCGC
TTAAACACACCCAAGCAAATTAGACTACCCATACTCACCGCCATCTGGCTTAATGCGTCTGCCATTACGTTTGCCTTACC
CGGATGATACTGAATGGTGACATCATAATCCTTAAGTAACTCCATCCACCTTTGCTGTCTTAGATGTAGATCCTTTTGGG
TGAATACATGATGCATACTACGATGGTCAGTAAAGACCTCACACTTGACACCATAAAGGTAATGCCGCCAGATCTTAAGG
CAAACACTACCGCTGCCAACTCCAAATCATGCGTCGGGTATTTCCTTTCATTCACCTCAACTACCGCGATGCATAAGCTA
TGACATTCTTATCCTGCATCAACACAACACCCAAACCCGAATGTGAAGCATCACAATAAACAATGAAATCTTTACCTTCC
ACCTGTAGTGCCAGAATAGGTGTTGTGGTAAGAAGAGTCTTGAGCTTTTGAAAGCTCTCTTCACATTTTTTGGTCCATTT
GAAAGACATCTCATTTTTGGTCAGCCTTGTCAGATGTGTGATGATGGAAGCAAAATTCTTCACAAACTGATGATAGTAGT
TGGCGAGCCCCACAAAGCTTCTTACTTCAGTCACAGAGCTAGGGCGGACCCAATTCTTGACTGCTTTGATCTTTTGGGGA
TCTACCATTACCCCTTCCCTTGAAACTACATGTCCCAAAAAGGCAACTTAAGTCAACCAGAACTCACACTTGGAAAATTT
AGCATATAACTATTGTCTCCCAAGGACACCCAAAATTATACGAAGATGGTCAGCATGCTCTTCCTCATTTTTCGAATAAA
TGAAAATGTCATCAATAAGAACTATAACAAAAGTATTCAGGAATGGTTTGAACACACCATTCATCAAACTCATGAAGGTT
GCAGGCGCATTGGCCAATCCAAACGACATCACTAAAAACTCATAGTGCCCATAGCGGGTCCTAAATGTCTTTTTTTGTAC
ATCCTCAGGCCTAATTTTCAGCTGATGGTGACCAAACCTTTGGTCAATATTAGAGAAAACCGATGCACCCTGCAACTCGT
CAAACATATCATCTATTTGAGGCAATGGATACTTATTCCGGATGGTGACCCTATTTAACTGTCGATAGTCTATGCACATC
CTCATACTACCATCCTTTTTCTTAACAAACAAGACAGGATCACCCCACGAGAAAGCACTAGGACGGATGAAACCTTTATC
AAGAAGCTCCTGGATTTGAGCCTTAAGATCTCGCAATTCTACCGAAGCCATGCGATAAGGAGGGATGGAAATGGGGCGAG
TACCCTATTCCAAGTTAATGCAAAAATCTATATCTCTATATGGAGGCATACCAGGTAAATCGGTTGGAAACACTTACTTA
AATTCAGACACTACAGGAATAGACTCAATAAATGGAGACTCAACATCAACATCCCGAATATGAGCCAAATATGCCAAACA
CCCCTGCCCCACCAGTTTCCTAGCCCGAATGAAAGATATGACCTTAGCTGGATTAGGCTTGTACACCCCTTACCACTCTA
ACTTTTCCCTACCCAGGAACTCTATTATCACAGACTTAGTATTACAATTAAGCACAACATAATATGGGGACAACCAAGTC
ATGCCTAAGATTATATCAAAGTCAGTCATATCCAGAATAGCCAAATCAGCCCAAGTCTGATAACCCATAAACAGAACAGG
ACAAAAATGATATACATGTGTGACGATGACAAACTCTCCAACTAGGGTAGAAACATGGATGGGGGCATCAAGTACATCAC
AAACCGCATCAAATCCCAAGGAAAACTGAACTGACACATAGGAATAAGTAGAACCCGGATCAAACAAAACAGTAGCCATT
AGGTCACAAACAAAAATAGTACATGTGATCACTGCGTCAAAAGACTCTGCCTCACTCTTGCTCAGAAAGGCATAACTTTG
AGCCCTGTCATCTTGACGGACAACCTCTTTGCCTAGCTGTGCTGCTCCTCTACCTACATTATCATTTCCCTGGCATCCAC
GACCTCACTGATTCCCTCCTCGACCACTTTATGGATGTCCTCTACTATTATTACCGTTGCCCGCGGGTACCACTTCTCTA
GTCTGCTGCTGCGCAAGGTCAAACATGCGCATGCGGGGAAAATATCTCCTCATATGCCCAGGTTCTCCACAATTATAACA
AGTGCGGTCAAAAGACGGCCTGTTCCCCGTCGAAGGTGCGGCTCCTTGGCTATCTGTTTTGGAGTTCCCGAGTAACTACT
TGTAGAAGTGGGCAAGGCTGATTGAATTGGCAGGGCTGCAAGTGTCGACCTACCTGTACCTCTAGAGTAGGAATCATGAA
AGTTACCTATGCTCTTGGGTTTCTTAGCCAAGGCCTTGACTTGCCCATCACGTCGAACTCTTTCCACCTTTTTCATAAAA
TCTGTCACCTCTGTAAAACTTTTCTCTGTAGAGGTCATGTGAGCAGACAATACCTGTAATTTGGGGTTCAGTCCCTTGAC
GAATAGACGAATTCTCTCCTCCTCAATAGTCACCAATTGCATAGCATATCTAGACAAAGCATGAAACTTAACGTCATAAG
CAGCTACAGACATACCACGCTGCTCCAAAGCCATGAACTTATCCTTCTTGCGATCCCTCAAAGTTGGGGGCATATACTTT
TCCAAAAACAAAGCATGAAACTGCGTCCAAGTGAGTGGGGGGCAAGACTGGCGATCTATATTCCACATAGTCTCTCCAGC
ACTGCTTAGCCTCACCCTGAAGCTGGAAGTTCACAAACTCTACTCCATAATGATGTACAATACCCAACTTATGAAGCCTC
TCATAACAATCCAAAATGAACTCATAGGTGTCCTCACACTTAGAACCATATAACACAGGCGACTTCAACTTCAGAAACTT
AGTCAATATCTCATGCTCATTACCAGTCATCACGAGACCTAGTAGGGGACAGAAGAAGGCATCAGTGCCTAAGGCTCCAC
CCACCTTAGGAACAGTAACAACAATGGGGGGATTGGCTGGTGTTTGAGCCATTTGCATTATGGGAAGGGCTTTAGGGCCG
ACCAATCCCTTCAAAAAAGTCATGATCTTCTAAGCTAACACTTGTCAAAGAAAGGAATACCTGTAGTCTCAGCCTGTACC
TCTTCCTATGGTCCAACCTCCTCCTCGTACTCAATTTCCACATTCTTTTGTACCTCTTCTTGGGGCTCAGGAGGGGCCTT
TTCCCTGGGAGCATTTTCAACTGGGGTTCCACTCCTGGCAAGTGCTATCCTTCCTCGACCTCTATCCCTTGCTCTCCCTC
TACCCCTACCTAGAGCACGACCTCTTTATGCGGGCTCCTCAGCGGCTCATTGATGGGAGCTACGGGATGACTCCATTGAA
ACACGTGTTAACCATCTGCGAACAGAAGAGTGAAAGAGATTAGATATCAATTTGGATTGCCAGATACCAATTGGAATCAA
GTCATAGCACGAAGGGAGAAAAAGACACAGAGATTTCCAAAAGTCCTATAGCCTCTCGAAGAAAAGTACAGACATTTTCG
TACCGTTCAACAAGATTCTACTAGACTCATTTTGGTACAATGAGATCAACGAGCCTAGGACTCTGATACCAACTTTATCA
TGACCTAGACCATCGTGATTGGCACCCACACTAACCTTCTGGTGGGAGAACCATTACTACAACCCAACTAAGCAACTTAA
CAAAAACTAGAACATTTAAAGATACAGAAGCATGTTTAAATGACTAACGAAATATGGAGTTCCCATAAACTCCAAAGATT
TAGTAAAACCACTCAACAACTATTGCGGAAAACAACTCCTAGAACCTGAAAGTCATTGTACCAAAGCTATGTAAACCAAC
AATTCTAAGGAAAGGGGGTGCTACCCGTAAACTAACATAAGCAAAGTCTAACTAAAATAGTATGAGTCCGAAAAGAGTGG
ACTATACAAGGAAGGATTCATGGCAGCCGGCTCACCCTTGAATCCAGTCTTCGATCAATTATCCCCTAGATGAGGTCTAT
CAGTAGCCGCCTGAAGATGCTTTATAATCAACAAAGAACGAACAAGTGCAGTATCAGTACACAACCACAGTGTACTGGTA
GGATCACACGGCCATCCCAATAAGTGAAATATAGGCAAGCAATTACAACACATTAAACATACATATACATAATACACAGA
TCAATCATCATTTCGAGAGCAATATACAATTCCCAATGTCAATGAAAATTAGACATGAATGTATAATCACAAGGGTCCTC
TCATGGAACCCACACCCAAACTATTAGTGTGTTGGAACGTGACACCCGATCCAATATAAATGTGTCAGAACATGACACTC
GATCGAATATATGTGTCAGAATGTGACAACCGATCCAATATATGTGTCAGAACGTGACACCCAATCAAGTCAGCACATCC
ACAATAACAATCAAGTAATGGGTTCATGGCTTGTAATCATTCATATACATATACTCATTTGCATTAGATTCGGTTTACAT
TCCTTATTCTCGTACATGCATGCATACAATGAAGCAATTACCGACATATATCACACAAATAGGAAATTAAACCATCATCA
ACCTCGAAACCAAGCTTGAATCCTCCTAAGAAACTTGAGCCTTCCCTTTTCGAATTCTTTTCGCTTGTTCTTGGTCTATA
AACAAGTAATTTAATGCAAGGATAAATAAAAAAGGCCTAATTTACCCGAATTATAACAATCTTAATAATCCAAGATCAAA
CCCATGATCCTAATGTTAAGCTAGGGCTTTTCCCACGATTAACTTCAGGACAAAACCCTTCCCCAATGATATTTACCCAA
GAATCTAAGTTCTATGAATCGAAAAATGGATTAGGTTAGTAATAATCTTACCTTTTGTGCTAGAAGTTATGGGAATATGT
CAAGAAATAGTCCTGGGTCATCTCTTAGCTCTCAAGAACGAAGGTTTGCAGAAAATAATGATTTTGGGGTTTTTCTTTGA
CTGAAGTCGCGACTGCCTGCAACAATGGACCACATCCTGCTACAAAGGCCCCACCTTGGAGGAATTAATCCCCCCTGGTG
GCTTGCATAGAGACAAAAGCTTGGAATTGGAGTTCTATGCTCCCATTTCACAATGCATTTTCCAATCAGGACGTTCTGAA
ACTACCCTTGTACGCCAAGATCAGTTTTTGGGAGTTCTATTAGCCCAAATTCGATTTCGTAAAGGCTCCTTAACGTCTTA
GCTATCCACCAATGTGATCAAATTTCCCTAGACCTCACCTGACTCAGATTTCATCCAAATCTGGACTAGGCTACAATTTT
CCAAGTCACTACTCAAAAGTTTTCTGACCCAAATTCTTTACCTATTGACTTTTCTATAATAATGGAAACCAGTCATTACA
AATGTTCAGTGCATAAGAGAGATTCAAGCTCCACAAAATCTCTCTGTTGGTAAATGATTGCTATGTGTTTGAATTATTCG
TTTTATTTTCACGTCTATCTCATATCAATATTGCATTCACTTATCAATTAGTCAAACTTACTCTTTTATTCTTTCCGTGT
CATGACCCAGGAGTGCCCCCTAGATGTAACACGGTGTACAAGACTCCGAAAAGTCTCATACAAGCCTCTTAGCATATCAT
AATATAAGCATAGAATGATAAAGAGTAAAAACGCAATTCAAGTCCAAAAGTTTCATATAGAAAAACGGAAGTCTAGACTT
GTCTAATTTAGCCATCTATTACAATACTTGAATCAAAACAGGGTCACAGCCCAAACAACATAATCCGCAAAGAAAGTACA
AGAAAAGGAAATACAAAGATAACATCCTTCCTCGAATCATGGGGACTCACCAACAAGCTAGGAGAAATGAGCAAATCCAA
GCTTAGCCACAATGGGGACCACCTTGAGAATCAGACCTACACTTGGTAAAAGATGTAGGAAAATATGGGTTAGTACAAAG
ATGCACTAAGTATGGTAGCCATGCATAAAAACATTGAATTCATGCTAAAAGGGACATTTTAGTATGCAATTTACTAAGTT
TAAAGCATCATTTTGAAGATAATGGTAAAGTGTAAGTCATAAGCATGTTCATTACAAAGACTATCATATCATAAGAGAAA
CATACCATAAGTACCCTCAACGGATACTTATGCAATGCATGAATAAGATCCCATAATCCCACCCATGCTAAGTAAATCTC
CTTGAGTAACCATAGTTCTTAATTCATATTCTTGTTCATAGTGGGGATAAGCCTTAACTGACATAGACCATGTGAGATTA
ACATGGAATTCGGTGTTACCCACACCGAAAAGAGTTGTCCTACTTGCCTAAGGTAAGACCATGGTTTGTTAGCTTTAGGT
GGATCCACTAGCTAAATATCCTACGGGGGCACGTAGTAAATGGTATAAGGAGATTGTTACTAGAAACCCGACCTTTCTTA
ACAGGGGGTTTCCATCTCATGAGATTACTTATAGAAACCCGACCTTGCTTAACGGGGAGCTTCCATCTCATATTTAATAT
CCACTTGGTGCTAAGCATTTATCCCATAGAGTACTTATTAAGTCCTAGCTTGTTTCATTAGGATAGCTCATTAGATCATG
CGTGAGAATAACCTTTCACCATCCATGTCTACATGTACCATTAGATTCAATTAGGTGAGAAAGCCTTTCAACCTAGAATC
TTCATTATGTGAGAAAACCTTTCACAATATGTCATTATGTGCTCATGAGAATAGCCTTTCAAAAAACGGAACACCATTAT
CATAATCATGGACACTTCACTCTTAAAGTGTTCTTAAAGCATACACATAAACCTCATAATCATGCATAATTCTCATACTT
TGCCCTTCAAGGACCATAGATCATATTCAATCAACACATCTAGAATTACTACATTAGACATGGATAATTACATGATTCAA
AAACTCAATTACTACAAGCATAATCTCATAATATTCTTCTTTCATCAATTCACCCACACCACAAGGTCATAAATTGGGAA
TATAGGGATTTTCATGGATTCTTGAGGAATTCACCATAAAACCATAATAAATCATCAATTCAATCATAATATAATGTAAT
TAAATCATTAGAATCATTTTTGAAGTGGAATCCATGATTTGGAGTAAAACCCTAGCTTTTGGAGAATTACTATCTTTGAA
ATTGAGTTTGAAAGGACTCTATGGATGAAAGCTATCCATGGATGAAGGACTACCATACCTTAGCTATGAATCTCCAAATA
AATTAAGTAGGAAATCTTGCTCCTTCAAACCCTAGCTTCAACTTTCTTCTTCTTCTTCCTTGAAGTTTTGGAGAGAGATT
TTTTGGAAAGGATTGAGTTCTTTGGGATTTTAGAATAATGGCATGGATGACTTAATTTGGTGATTTGAAAACCTTATATA
GTTAGCCTAATTTAGTATAGAAATATGTCACTTAATAACTAATTAATTTAGGAAAACCCCAAAGTTCCCCTAACTTAACT
GCCTAAAGCAGTTTCAGGTGACCACCCATGACTCCATGACCATGGTTCGTGGATGGACCCTTGTGGCGTGCTGGTGAACC
GTGGGTGAGTTACTGGTACTATTTTTTCTGAGTCCTTGACCCACGAACCCTTACCCACGAGGCGTGGGTCACCTCCGTGG
GTCACTGCCAGGTAGTTTCCCTAAGGGTTCTCCTCAAGGACCCATGGTTGTTCCCTGGGGGTCGTACCTTGACGTTCTAA
CATGAAACACTATATTTTTAGGTATGGGAGGTACGTTTATGACTCTAACTCCTATGTTAAGCTCTAGTTTAGCCTACTAG
TTTTTGGACTGTTACAATATCTCCCCCTTGGAGACATTCGTCCTCGAATGATGATCTAGACACCATGCGGAATTAAAAAC
TCAAAACTAGCTGCCCATCATGCATGAAACATCAAAACAATGCACAATTCAAAGGAGGAAACATCAACTCCATCTCAACC
ATAATTAATGCATCACAAGGAAGTAAGAACTACATCTATCAACCAATTGTGCATGAAACTCAACATTTCTTATATTCATA
GGAGAAACTACCTTCTCCATTTAAAGCATGCTCAACACAATATCATGGAGCCAATATGTAATTACTCTCAAAAGATTACT
AAAACATGTTCATCAATTCATCTCATGAAGCAAAATAGATACCTCATACTAAATGCACAACAACATGAGGAACAACAACC
ATGGAAACCCATTTTCTTACTAAACATGAATTTCTCAAGAACATGCATAACATAAGGAAATCATGGAAAAGCACATATAA
CATACATGACTCCCAAAACACTAAAACTCAAGAGGAACTACGTACCTCAAGCTTGAATAAGAGTAGAAGGAAAGAGATGG
GGATATCGAGACTTCATATCGGCCTTGGCCTCCCAAGTAGCACCCTCAACTAAATGATTCCTCCATAAAACCTTCACGAA
AGCTATTTCCTTATTTCTCAATCTCTTGACTTGCCGGTCTAGGATCTCTACCGGAACCTCTTCATATGAAAGACTTTCGT
CAACTCCCAACTCTTCTAGGGGAATAATGGATGCCAGATCTCCACTACACTTCTTAAGCATAGAAACATGAAATATCGGA
TGAATCAGAGCCAACTCATTTGGCAAATCCAACTCATAGGCAACCTTCCCAGTACGCTTCAAAATTTGATATGGGCCTAC
ATACCAAGGACTAAGTTTCCCTTTCTTTCCAAATCTCATCACACCCTTCATGGGTGAGATTTTCAGATAGACCCAATCAT
TAACTTTAAATTCTAGATCCCTTCTTCTCACATCAGCATAGGACTTTTGTCTACTTTGAGCTGTCCTCAACCTCTCTTTA
ATAAGCCGAACTTTCTTAATGGCTTCATAAACTAGCTCGGGACCTATCAAAGCAATCTCGCCAACCTCAAACCAACCAAC
TAGAGACCTATATATACTACCATACAAGGATTCAAATGGAGCCATATCGATACTTCAGTGATAGCTATTATTGTAGGCAA
ACTCTATTAAAGGCAAGTGGTCATCCCAATCACCCTTAAATTCTATTACACATTCTCTAAACATATCTTCCAAGGTCTTA
ATGGTGCGTTCCTCTTGACTATCTGTTTGAGGGTGGAAAGCGATGCTAAGTTTCACCGTAGTACGAAGCCCTTTTTGGAA
TGACTTCCAAAAGTGAGCAGTAAATTGAGTACCCCGATTGGAAATGTTAGATAAAGGAACTCCATGCAACTTCACTATCT
ATCTTATCTACAACTTGGCATAGTCTTCCGCTGAAAAAGAAACCTTGACGGGAATAAAATGGGCTGATTTTTTCATCCGA
TCTATATTGACCCAAATAGAATCATTTTGCCTTCGGGTGTGAGGCAAACCCACAATAAAGTCCATATTCACATCTTCCCC
CTTCCAAGTGGGAATATTTATATCTTGGCACAAGCCCCCGTGCCTTTGATGCTGAACCTTAACTTGTTTACAATTAGGAC
ACTTGGCTACAAATCCTGCAATATCTTTCTTCATACCGTTCCACCAATTGACTTCTCGTAGATCACGGTACATCTTGGTG
GCTCCCGAATGAATAGAATACCGAGAACTATGAGCTTCCTCTAAAATTTTTTCCCTCAAATCATCAACATTCAGAACACA
TAGCCAACCTTGGTACCTAAGAAACCTATCTCCCCCTTGGGAGAAAGCTTCAATGGACTTCTTGAGTACTGACTCTTTCA
ATTCAACTAATATAAGATCAAGATCTTGTTTAGACTTCACATCCATCCTAAAGGATGATTCGGAACCATTATGGACCATG
ACACCACCCTTGGTGGAATCCACTAGTTGGACACCTAGTCGGGCCAATCTATGCACCTTATGAACCAATTCTTTCCTTTC
ATCCTCTACATGAGCCATACTACCCATGGAAAATCTACGAAGTTCATTCGCTACTACGTTAGCTTTTTCGGGGTGGTAAA
GGACACTCATGTCATAATCCTTTAATAATTCTAACTACCTTCGTTGACAAAGATTCAAGTCCGTTTGACTAAACACATAT
TGAAGACTTTCGTGATCGGTGAAGAAATCCACATGGACCCCATATAAGTAATGCCTCAATATTTTCAAAGCAAACACAAC
CGCCGCTACTTCAAGATCATGGGTCGGATAATTATTTTCATCGACCTTAAGTTGCCTTGAAGCATAGACAATCACCTTTC
CATTTTGCATAAGCAGAGATCCCAACCCAACTCTAGAGGCATCATAATATACCACAAAACCATCCGTACCTTCTGGTAAG
GTCAACATCAGAGCGGAAGTAAGTCTATCTTTCAACTCTTGGAAACTTTTCTCACAAGCTTCCGACCACACAAACTTAGC
TTTCTTTTGAGTCAAAGCCGTCAAAGGAGAAGCAATGGAAGAAAACCCCTCAACAAATCTTCTATAGTAACCGGCCAAAC
CCAAAAATCTTCTAATGTCGGAAGGAGATAGAGGTCTAGGCCAACTCTTGACTGCATCCGTCTTGTTAGGATCTACCTAA
ATACCCTTGCTTGATACAATATGACTAAGGAAAGCTATAGATCTCAACCAAATTCACACTTACTAAATTTTGCAAAGAGT
TGGTGGTCCTTAAGAAATTGCAATACAATCCTCAAATGGTCCACATGATCATTCTCACTCCTTGAATAGATCATGATATC
ATCGATAAACACAATCACAAATATGTCTAGGTATTGCCTAATCACTCTATTGATTAGGTCCGTAAATGCCATCGGGGCAT
TTGTTAGGCCAAATGGCATCACAAGGAATTCATAATGTTCATACGGAGTTCAGAAAGCCGTCTTGGGAATATCATCCCCT
CTCACCCTCAACTGGTGATACCCCGAACGAAGGTCAATTTTTGAGAAGTAACTAGTCCTTTGAAGTTGATCAAACAAGTC
ATCGATTCTGGAAAAGGGATATTTATTCTTAATGGTCACTTTGTTCAATTGATGATAATCGATGCACATTCTAAGAGTCC
CATCATTCTTTCTAAAAAACAACACTGGAGTACCCCATGGAGAGATACTCGATTGAATGAAGCCCTTATCTAATAAATCC
TTTAGTTGCTCTTCCAACTCGACCGGAACCATTCTATAAAGATGAATGGAGATAGGTTGCATATCTGGTAAAAGTTCTAT
AACAAAACTATTTCCCGCTTGTGAGGAATACCGAGCAAATCATCGGGGAAAACTTCTGGGAACTCATTCACTATCAGAAC
TGACTCTAGAGAAGGGGTTTCAGATTCAACATCCCTCACCCTAACACGATGGTAAATATACCCTTTTGAGATCATCTTCC
TCGCTTTAAGACAAGAGATACACTGTCCTCTTAGTGTAGAATTTCCCCCTTTCCACTCTAAGATAGGCTCATTTGGAAAT
TGGAATTTAACCACCCGAGTCCTACAATCGATGGAGGCATAACATGCATGCAACCAATCCATATCCAAAATCACATCAAA
GTACAACATGTCTAACTCCACCAAATCCACCAAAGTCACTCTATAAACTCTCTTAGCCACCAGAGAGTCACCAATCGGGG
TAAAGACCAAAAAAGGTTCTACTAACATTTCGGGGAGTACATCAAATTTCATGGCCACATAAGGTGTCACAAAGGACNNN
NNNNNNNNNNNNNNNNNNNNNNNNNNNNNNNNNNNNNNNNNNNNNNNNNNNNNNNNNNNNNNNNNNNNNNNNNNNNNNNN
NNNNNNNNNNNNNNNNNNNNNNNNNNNNNNNNNNNNNNNNNNNNNNNNNNNNNNNNNNNNNNNNNNNNNNNNNNNNNNNN
NNNNNNNNNNNNNNNNNNNNNNNNNNNNNNNNNNNNNNNNNNNNNNNNNNNNNNNNNNNNNNNNNNNNNNNNNNNNNNNN
NNNNNNNNNNNNNNNNNNNNNNNNNNNNNNNNNNNNNNNNNNNNNNNNNNNNNNNNNNNNNNNNNNNNNNNNNNNNNNNN
NNNNNNNNNNNNNNNNNNNNNNNNNNNNNNNNNNNNNNNNNNNNNNNNNNNNNNNNNNNNNNNNNNNNNNNNNNNNNNNN
NNNNNNNNNNNNNNNNNNNNNNNNNNNNNNNNNNNNNNNNNNNNNNNNNNNNNNNNNNNNNNNNNNNNNNNNNNNNNNNN
NNNNNNNNNNNNNNNNNNNNNNNNNNNNNNNNNNNNNNNNNNNNNNNNNNNNNNNNNNNNNNNNNNNNNNNNNNNNNNNN
NNNNNNNNNNNNNNNNNNNNNNNNNNNNNNNNNNNNNNNNNNNNNNNNNNNNNNNNNNNNNNNNNNNNNNNNNNNNNNNN
NNNNNNNNNNNNNNNNNNNNNNNNNNNNNNNNNNNNNNNNNNNNNNNNNNNNNNNNNNNNNNNNNNNNNNNNNNNNNNNN
NNNNNNNNNNNNNNNNNNNNNNNNNNNNNNNNNNNNNNNNNNNNNNNNNNNNNNNNNNCATTGATTATACCACACTTGAG
GAACACCTTTCAACTAGTAAGTGGCCAAATCCGCTTTCTCTACCGGAGTCACCCCCATAATATGAAGTACTTTATAAATC
TCTTTAACAAATTCTTGAGGAACCTCTTCCACTTTTGAGCCATGAAATTTGGGAGGGTTCATTCTTGCAAAATCCCTAAC
CCTTGAAGCGGCTGAATTCACATGATTCACAACATCTCTATTGGCCTGAGCCGTCACAACTTGAGCTTGAGTAGTCATAG
GTTGAGCTTGAGTCGTCATAGCTTGGGCCAACATTTGAAAATCCAACCTAACCTCCACTTTCGACATAGCCAAATGGTTA
ATCGGAGCTTGATTAGCTTGAGGAGGAGATTCTTCATTCACATTGTTACCCTCCATTCTTCTTGCGTTAGCCCTTCGTGT
ATTCATATCCTAAAGACACAAGAGAAGGGTTATAAGAGAGACTTTATAGAGCTAAACTCTATGGCCCGACTTAAGAGTAA
TGAAAGAAGTGTAGTTTCCTAATCATCTTGTAGCCTCTCACTCATAAATGTGGCGCGCTTCACACTCATGAACAAGACTC
TACAAGACGTGGCTTATGAGACATCATCCTAGAATCATTCTAAACCTTGTGATCTGATACTAAGTTTGTCACGACCCAGG
AGTGCCCCCTAGATGTGACACGGTGTACAAGACTCCGAAAAGTCTCATACAAGCCTCTTTGTATATCATAACATAAGCAT
AGAACAATAAAGAGTAAAACTACAATTCAAGTCCAAAAGTTTCATATAGAAAACCGAAAGTCTAGACTTGTCTAATTAGG
CCATCTATTACAATACTTGAATCAAAATAGGGTCACAACCCATACAACATAATCCAAAAAGGAAGTACAAGAAAAGGAAC
TACATAGATAACATCCATCCTCGAATCACGAGGACTCACCAACAAGCTAGGAGAAATGAGCAAATCCAAGCTTCGCCACA
ATGGGGACCACCTTGAGAACCGAACCCTACACTTGGGAAAAAATATAGGAAAATATGGGTTAGTATAAAGATGCACTAAG
TATGGTAGCCATGTATAAAAACATCGAAATCATTCTAAAAAGGACATTTTAGTTGAATTTATGCAATTTATGAGGTTTAA
AGCATCATTTTGAAGATAATGGAAAAGTATAAGTGATAAGCATGTTCATTACATAGACCATCATATCATAAGATAAACAA
ACCATAAGTACCCTCAAAGCATACTTGTGCAATGCATGAATAAGATCCCATAATCCCACCCATGCTAAGTAAAGCTCTTT
GAGTAACCATAGTTCATAATTCATGTTCTTGTTCATAGTGGGGATAATCCTTAATCGATATAGACCATGTAAGCGTAGCA
TGGAATTTGGTGTTACCCACACCAAAAAGGGTTGTCCTACTTTCCTAAGGTAAGACCATAATTTGTTAGCTTTAGGTGGA
TCCACTAGATAAATATCCTACGGGGGCACGTAGTAAATGGGATAAAGAGATTGTTACTAGAAACCCAACCTTTCTTAAGG
GGGGAGCTTCCATCTCATGAGATTACTTCCAGTAACCCAGCCTTGCTTAACGGGGATCTTCCATCTCATATTTAATATCC
ACTCGGTGCTAAGCATTTATCCCATAGAGTACTTATTAAGTCATTACTTGTTTCATTAGGATAGCTCATTAGATCATGCG
TGAGAATAACCTTTCACCATCCATGTCTACATGAAACATTAGATTTAATTAGGTGAGAAAGCCTTTCAACCTAGAATATT
CATTATGTGAGAAAACCTTTCACATTATGTCATTATGTGCTCATGAGAATAGCCTTTCAAAAAATGGAACACCATTATCA
TAATCATGGACACTTCACTCTTAAAGTGTTCTTAAAGCATAAACATAAACCTCATAATCATACATAATTCTCATACTTTG
CCCTTCAAGGACCATAGATCATATTCAATCACATTTCTAGAATTATTAAATTAGACATGGATAATAACATGATTTAAATT
ACTCAATTACTACAAGCATAATCTCATAATATTCTTCTTTCATCAATTCACCCACACCACAAGGTCATAAATTGGGAATA
TGGAGATTTTCATGGATTCTTGGGGAATTCATCATAAAACCATAAAAAATCATCAATTCAATCATAATATAATGTAATTA
AATCATTAGAATCGGTTTTGAAAAGGAATCCATGGCTTGGAGTAAAACCCTAGCTTTTGGATAATTACTATCTTTGAAAT
TGAGTTTGGAAGGACTCCATGGATGAAGGACTACCATACCTTAGCTATGAATCTCCAAAGAAATTGATTAGAAAAGCTTG
CTCCTTCAAACCCTAGCTTCAACTTTCTTCTTCTTCTTCCTTGAAGTTTTAGAGAGAGAATTTTTGGAAAGGATGAGTTC
TTTTGGGATTTTAGAATAATGGCATGGATGACTTAATTTGGTGACTTAAAAACCTTTTATAGTTAGCCTAATTTAGTATA
AAAAGATGTCACTTAATAACTACTTAATTTAGGAAAACCCCAAACTGCCCCTAACTTAAGTTTCAGGTGACCACCACGTC
CCCATGACCACGGTCCGTGGATGAACCCACGTAGTATTCTGGTGAACCATGGGTGAGTTACTGGAACTTTTTTTCCGAGG
CCTTGACCCACGACCCCTCACTCATGGGGCGTGGGTTGACCCATGAGGCGTGGGTTACCTATATAGGTCACTGCGAGGCA
GTTTCCCTAAGGGTTCTCCTCAAGGACCCATAGTTGGTCCCTGAGGGTCGTACCTTGACGTTCTAACATGAAACCCTATA
TTTTTAGGTAGGGGGAGGTATGTTTATGACTCTAACCTATATGTTAAGCTCTAGTTTAGCCTACTAGTTTCCGGAGTGTT
ACATTCCGTTCACTTTTACTTGTCCACTTTGAACTTGATAGAATCCCAACACCACGTCTTAAAATATGTGATTTCGGTTA
TTTTAAGATTTTTGCGTTCTAATTGAAAAGTTATGTACATCTTTATAGTAGGATATTACATTTTTTATTTACTAATTTGT
TCATCATGCAATCTGGTTTATTGAATTCACAACCCATCAGTTGTAGGAATACTTGCTTACATTCCAGAGGTCCTGTTACT
CAAGGAATATGGTGGTAAGGTACGTTTAGCTCCTTAAATATTCTCGGACAAGTTTTCTTTCGACTTTAATGTCATTCTCC
TTTTCTCTTCTCCTCCTGTATAGCTAAAAAAGAACCTCTAGCATTAGTAGCATGATATTATCAGGACTAATTTACTTTAT
AAATTTCCCTTTGACCAATAGGGTGCCTTTGGTTGCAATACATTTGGGATTTTACAAAATATTGCAGTAGTGGATATACT
TAAAGATTTATGTACAAAAAGGTTGGAAAGGATAAGCAAACTTATGGATGAAGTACTGATGTATTGCTTCTTTGAAATAA
AATATATCTTAGAGATCTGCCTAGGAATCGTGACACATCTGGTGAAGTACTTGTTTATGTTTCTAGGTTTGTTTATACTA
TATAAATTATATGAAAACTGCCCTTGTAGTGGAACCATTTGATGCAGTTAGTTCATTGTGGCTATGTAGGCCTTAAACAA
ACCTTCTATTAAGAACTCATAAAAAAACCATTTTATAAGAACTTGCTTGCTTGTTTGATCACTGCCTGAATGTCTTGAAT
TTTCAGGCTACAGACGTGTGGTCATGTGGGGTGACACTTTATGTGTTGTTAGTTAGAGCATCCCCTTTGAGGAACCTGAA
GATCCTAGAAATTTTCGTAAAATTATCGGGGCGAGTTTGTAAATACTTTTACTTAAAGTTGAACTAAGTAAGCTTATATC
CATTACAATGGTTCATACATTCCTCGTACTTTGAAGTAAGCTAGGTAAGTTGAAACTAAGAGAATACAATAATATAGCTA
GTGATCAAGCAAGAAGGACATTAGGAGTGCAGTGCCGCAAGAAACCCTAAATCCAAATCTAGCAATTCTTGAATCATCAT
GGCCATGATGGCCACTGATCAATCATCCACGACAATGATTGATCAGCCACAGTTAGCCGCACCACCTAAAATTCCCATAC
CAAACGATAATCAAAGTCGGTCTACTATGGATTACTCAAATTTTTTGAAGCCGAACACGATGAATAATAATAGTCCAAGT
AGGACCATGACCACAACAATTAACGTTAAACCTATTACTTTGCTTCATAGTGAACCTTATTTAAGATGGACTGAATCTGA
AGTATCAAAGATGAACACCATAGAGAATATGCAACATGTCATTGTTGGAAAATTCTCGTATGGTTGGCCGGATCTGGATG
AAATGCGGACCAGTATTCCTGCACAATGCAACATTAAGGGTGATTGTCAGATAGGTTATTTTCGAAACAGACATATTCTG
ATACGATTAGCTTTAAATGATTATTTTATTAATTTGACATCCAAACCAACCTATTATATCAAAGAAAAGGATGGAGCTGC
TTAGCAAATGAGGCCTTTGATATATGATTCTAAGTATAAGGTGGAGGAGGAGACAACAATGGCCATGGCTTGAATTTCTT
TTCCTAATCTGCTACCTACCGTCTTTGTGAAGGAATCCTTGTTCTCCCTAGCCTCGGCAGTACAGAATCCCATACATTTA
GACATGACAACTATTAATAAAACTAGACCTAGTTGTGCAAAGGTAAAGGTGCTAGTAGATTTAATGAGCAATTTGCCTGA
TCATGTTCGAATGGACATAGAGGATGAGTCAACAAAAGCCATAAGAACTTTCAAATTAAACATTCAATATGACTACCTCC
CAAAGTATTATGGGGATTGAAAATTACAGGGGCATAATATTTATGGGTGCAAAATTATGCATCCAGAATTGGCAAGGGAG
AAGATTGACAATAAGGAGGACGACAACAAAAGGAAGGAGCCTAACTAGGAAGGAGAAGCAAAGAACAAAAATCATAAGAA
AAGCCATGAAGCAAGGATTAACCAGCATACTGGCTCTTTTCCTAGGAAGTTGGCAAGTGGAAAACTGTTAGGCAATCTTG
AAGACTGGAACGAGGTCACCAGCAAGAGGAAAAAAGGTAATCAACAGACATAGCATGCAAATGACAGAGCTATCACCAAG
GAGTATGCTGGACACAATACTAATCAATTTGCTAGATTGGAGGACATATAGCCAGAGGGAAACAAGGATGNNNNNNNNNN
NNNNNNNNNNNNNNNNNNNNNNNNNNNNNNNNNNNNNNNNNNNNNNNNNNNNNNNNNNNNNNNNNNNNNNNNNNNNNNNN
NNNNNNNNNNNNNNNNNNNNNNNNNNNNNNNNNNNNNNNNNNNNNNNNNNNNNNNNNNNNNNNNNNNNNNNNNNNNNNNN
NNNNNNNNNNNNNNNNNNNNNNNNNNNNNNNNNNNNNNNNNNNNNNNNNNNNNNNNNNNNNNNNNNNNNNNNNNNNNNNN
NNNNNNNNNNNNNNNNNNNNNNNNNNNNNNNNNNNNNNNNNNNNNNNNNNNNNNNNNNNNNNNNNNNNNNNNNNNNNNNN
NNNNNNNNNNNNNNNNNNNNNNNNNNNNNNNNNNNNNNNNNNNNNNNNNNNNNNNNNNNNNNNNNNNNNNNNNNNNNNNN
NNNNNNNNNNNNNNNNNNNNNNNNNNNNNNNNNNNNNNNNNNNNNNNNNNNNNNNNNNNNNNNNNNNNNNNNNNNNNNNN
NNNNNNNNNNNNNNNNNNNNNNNNNNNNNNNNNNNNNNNNNNNNNNNNNNNNNNNNNNNNNNNNNNNNNNNNNNNNNNNN
NNNNNNNNNNNNNNNNNNNNNNNNNNNNNNNNNNNNNNNNNNNNNNNNNNNNNNNNNNNNNNNNNNNNNNNNNNNNNNNN
NNNNNNNNNNNNNNNNNNNNNNNNNNNNNNNNNNNNNNNNNNNNNNNNNNNNNNNNNNNNNNNNNNNNNNNNNNNNNNNN
NNNNNNNNNNNNNNNNNNNNNNNNNNNNNNNNNNNNNNNNNNNNNNNNNNNNNNNNNNNNNNNNNNNNNNNNNNNNNNNN
NNNNNNNNNNNNNNNNNNNNNNNNNNNNNNNNNNNNNNNNNNNNNNNNNNNNNNNNNNNNNNNNNNNNNNNNNNNNNNNN
NNNNNNNNNNNNNNNNNNNNNNNNNNNNNNNNNNNNNNNNNNNNNNNNNNNNNNNNNNNNNNNNNNNNNNNNNNNNNNNN
NNNNNNNNNNNNNNNNNNNNNNNNNNNNNNNNNNNNNNNNNNNNNNNNNNNNNNNNNNNNNNNNNNNNNNNNNNNNNNNN
NNNNNNNNNNNNNNNNNNNNNNNNNNNNNNNNNNNNNNNNNNNNNNNNNNNNNNNNNNNNNNNNNNNNNNNNNNNNNNNN
NNNNNNNNNNNNNNNNNNNNNNNNNNNNNNNNNNNNNNNNNNNNNNNNNNNNNNNNNNNNNNNNNNNNNNNNNNNNNNNN
NNNNNNNNNNNNNNNNNNNNNNNNNNNNNNNNNNNNNNNNNNNNNNNNNNNNNNNNNNNNNNNNNNNNNNNNNNNNNNNN
NNNNNNNNNNNNNNNNNNNNNNNNNNNNNNNNNNNNNNNNNNNNNNNNNNNNNNNNNNNNNNNNNNNNNNNNNNNNNNNN
NNNNNNNNNNNNNNNNNNNNNNNNNNNNNNNNNNNNNNNNNNNNNNNNNNNNNNNNNNNNNNNNNNNNNNNNNNNNNNNN
NNNNNNNNNNNNNNNNNNNNNNNNNNNNNNNNNNNNNNNNNNNNNNNNNNNNNNNNNNNNNNNNNNNNNNNNNNNNNNNN
NNNNNNNNNNNNNNNNNNNNNNNNNNNNNNNNNNNNNNNNNNNNNNNNNNNNNNNNNNNNNNNNNNNNNNNNNNNNNNNN
NNNNNNNNNNNNNNNNNNNNNNNNNNNNNNNNNNNNNNNNNNNNNNNNNNNNNNNNNNNNNNNNNNNNNNNNNNNNNNNN
NNNNNNNNNNNNNNNNNNNNNNNNNNNNNNNNNNNNNNNNNNNNNNNNNNNNNNNNNNNNNNNNNNNNNNNNNNNNNNNN
NNNNNNNNNNNNNNNNNNNNNNNNNNNNNNNNNNNNNNNNNNNNNNNNNNNNNNNNNNNNNNNNNNNNNNNNNNNNNNNN
NNNNNNNNNNNNNNNNNNNNNNNNNNNNNNNNNNNNNNNNNNNNNNNNNNNNNNNNNNNNNNNNNNNNNNNNNNNNNNNN
NNNNNNNNNNNNNNNNNNNNNNNNNNNNNNNAGCACCCTTCCCAAATCAATCACTCATACTCATTTGGTTTTAATACCAA
AGAAAGAGAAAGTGCAGTATTTCTTTGATATGAGACCTATTAGTTTGAGTAATTTTGTTAATAAAATTCTTTCTAGAATT
TTGCATGACAGACTTGACGGCATACTTCCTAATCTCATATCCCAAAACCAATCAGGTTTTGTAAAAGGGAGAAGTATTAT
AGAGAATGTGTTGCTAGCTCAGGAACTGATAACCGACTTAGCAAAAAGGGGTAAACCAGCAAACACTGTGATTAAACTAG
ATATGGCTAAGGCCTATGATAGAGTATCATGGTTCTTTTTAAACAGAGTCCTTGGGAAGATGGGTTTCTCTAATATTTTT
GTTTACTTGATTTGGAGATTGATTTCTAATAATTATTACTCGGTTTTGATAAATGGACAGGCTTAAGGTTTCTTTCACTC
CACAAGAGTTCTGAAACAAGGGGATCCTTTGTCCCCAACATTAGTCATTTTATCTGCTGAAGTCCTAACTAGAGCTCTAA
ATATACTATTTGAAGATGAACAATTTGTAGCATATGAAATGCTAAAGTGGAGAGGATAGCTGAATAATCTAGCTTATGCT
GATGATACAATAATTTTTAGTTCCACTGATAGCTACTCCATCTCAAGGATAATGGATACCTTGCAGGAATATGAAAGGTG
ATCTAGCCAAAAAATAAATAGGGAGAAGAGCTTTTTCTATATTCATCAAAATGTTGGTGAATCTATAACAACTCAAGTTC
AACAAGCTAAAGGAACGGTAAAGGGTTCTTTCCCCTTGAAGTATTTGGGATGCCCTTTGACACACACAAGGAGGAGAAAA
TAACACCTTGTTGATCTGTTAGCAAGAGTGAAAGGTCAATTGCAGGCATGAAAAGGAAGATTATTGTCATATGGAGGAAA
TGAGGTTCTGATTAAGAGTGTTCTACAGAGTATCCCTCTGTATGTGTTATCTGCTATTGTTCCTCTTGCTTGTGTCATAA
AGGAACTCAACAAAATATTTGCTAAATTATTCTGGAATAATAAGGAGGTAGGAAGAAGCAAACACTGGGCTGCATGGGAA
AAGGTCTGCCTACCTAAAGAAGAAGGAGGTCCAGGCTTTAGATCTATTGCTAATATTTCTAAAGCCATGTATGCAAAGTT
ATGGTGGAAATTTAGGACCCAAAACTCTTTATGGGCTAACTTTCTATGGAATAAGTACTGCAAGAAGCAGATCCCAACCC
TGGTTCAGTGAAAAGGGGGATCTCAAGTTTGGAAGCATATGTTACAGAATATGGATGAAATTGAAAATTATTTGTGGTGG
GAACCTAGGGGTGGTACCTCTAACATTTGGTATGACAACTGTTCTAATCTAGGCTTGTTGTATAAGGTCCCAACAAATTG
TGACACTTGCCAAAATCTAAGAGAGATTAAGGAGTTTCTCACAGAAGATGGTTGGGACTTGGGAAAAATGAAGATAGTAC
TTCCAGCACATGTAGTGGAGTATACAAGGAATTACATGTGAGGTATACAACTAACTGATCAGCAGGACAAGACATGGTGG
ACAAAAAATAGCTAAGGCACTTTCACTATCAAAACTGCATGGGAACTTCTGATAAACAAGGAGGAAATGCATGAAGACTT
TAGTCTCTTGTGGAGGAAAGGTCTTCCTTTTAAGATTTCTTTCTTGAACTGGAGGATCTGGAAAGGGAAGCTAAAATTTG
TCAACTTCTACACTCATGAAGCACAAACACATCCTGTGATTGTAGCTGTTGCCATAGCCCAGAAATAGAATCCGTAGAAC
ATCTATTCTATAATGGAGAAATGGCTAAAGGAATTTGGAATCACTATACCAGTGCAATAGGAGTACAAAGAGGCTCATTC
CTCAAGTAATCTGTAAGACTATGGTGTCACTCCCCGAGCCTACACCCTGGGCAGAACTGGCACTCGAGAACTATTGCTGG
CCCCAAGCTAACCCTTGGCCTAGCTTACTTACTCAGCGAAAGACTTTACACATTAAATAAAGAACTCAAATGCAAGATAA
CTCAACTGCCTCAAACTAAACTCATAATATTTTAGAAATAAACATTTTAACTTAGCCAAAGTGGCAACTCAAATCTAAAC
ATAAACCAATAACAAGGTAAAGACAAATGAACTAACTGACTGTCTATCTATGAAGCCTCTAATAACTGAGATTGATGTTG
GGACAAGAGATCCGATCATCCTAACAACTAAAAACTAATAAGGCAATATAAATAGGGATCCTCTGGAAAGCAAGGAGGCT
CACCACAAGACTCTGAATGCTCAACTCGATCAACGAAGCACTGGATGCTGATCCTGGTTACCTGTATCTGCATCATTAGA
AGATGCATGCCAAATGGCATCAGTACATTAAATGTACGAGTATGAGAGGGGAATTCTAAAACAAGACATAAGCATGAAAG
GAACTGAGGAACTTACATCGCTCAACTCAACTCAACATAACTGAACTCATTTAAATATAAAGCAGTTTAAAACAAGTGCA
ATATAAAGAAAAACTGTTTAAAACATGATATCAACTCTGTGTGTATGCAAAGATGCATATAACTCTGAAATGTATGTAAA
AGTACAATAAACTGTGTATATAAGAATACAATTACTTCTGTGGGAGTTTCTCTAACCGGCAACCATCACTTAAGAGCTAT
TGTGATGATACAACATTTTGTCTCACGCTTCCAGGGCAGTCCTATACCTTGCAGAGGGTATAGAACCTGAACTACTAAGT
GGATCAACTAGTCTAGGCTAAAAAGACTAAGAAATCATCTAAAAAGTATGACCCTTTTCTACCTATGATGGCTAGATGGT
TTATGGGGGCTGTGAGTTGTCTAAACTCTCCCCCATATCGGTCCTCAATATTACTCCCAAAATATGATACTAGCTCTTAT
GTTTAAAAACATACTTCTTTCGGTGATTTGAGAAAATTACTCTAAAACTTTGCTTAAAGGCTATCTTAGAAATCAAAGTT
TTCTCTCTTGCTTAATTGTGAAAGCATTTACTCTTAACTAAAAACTAGCTCAAAGACTCTTTGGAAATCTCAGTTTCCTT
TCTTGTTTAAATGTGAAAACATTTACTCTTTACTAAAAAACTATCTCAAAGGCTCTTTTTAAAATCAAAGTTTCCTTTCT
TCTTTAAATGTGAAAACATTTTACTCTTTGGGAATACATAGTCCCGATATACTGTTATGAAGAAATGAACTTCAAACTTT
ACTTTTTACTTAACTCAAAACTCAAGTCTTAGAACAAAGTTAAAACATTTGTAAAAGACTTTTGGAAGACTCTATGAACT
TCTCTTGACTTGTCTCTTAACTTCTCTCGACTTAACTCTTAACTTCTATTGACTTGACTCTTAACTTTCCTTTAATTGAA
TTATGGATTCAAGGATTATGATTTGTGATAGGAAAGATCTCATGATGTTTATGAGTGTTTTTAGATAGTTAAACATGAGA
AAAGATAAAAAATCACTGTCCGGAAGCAAGTCCGCGACGCGGATATGCATTTAATTATTTGGTCGCAAAATAACTTTTGA
GGCAGAACGGTCCGTGACCGCTATGTGACGCGAGGAAGATTTTTCCAATCCTGAGGAACAGGTCCGCGACGTGGACCTGG
TACCTAGATTCTGCCGACTTTTTCCTTCTTCATTTTCTGACCCCAATTCATCTAAACTCAGTTTTTTTTATTAAATTTTC
TTTAGATTCAGATACCCAACAAATGTACCCAAGAACCTAACTCAAAACAACTCTAAAAGTGACCTTAAACTCTCAAGAAC
TCCTCAATCTCATCCCAAATTCAAGAACGAAATCAATTCAAGAATACAACCCAAGAACATCAAAGTCTCAATCTGTTAGG
ACGAAAATCATACTGAAATAAACATGTTTGGCACGTGGGTGAAAAACCCAACACTATGTGAACTCACCTACCTCGTAGGG
ATCAGCCCTTGATAAAATCGATGATCAAACTTTAACGATCTTGACGAATCTTGCTTCTTCTCCTCTTTTCTCCTCTTCTT
TTCTCTTCTCTGAAAACCCTAACTTTTTTTTTGGAAAAGCGTAAACTGATCAAGTTCAGTTTAGACCCTAATTAAACTCC
TAAAAATGAATTAAAATTATTGGGAAAGGAAAAGACTAAAATATCTTTCCAAAATCCGAATTAGATTTTCCTTATTTGAA
CAACCCAACTTCCAATGGGCATATCCCACTCATACAAACTCGGAAAAGCGCAAACTTGGCGGCGTTGGAAAGATTATTCC
AAGATATTTCCTACAATATCTGGAAACACATCTACTTATCCTGAGCTAGGAGTATTGGTCGTTTGAAGTTGACCAAAAAT
CCAACTTAACATACTTAACAATTTTTCCAGATTTTTATATTCTTTCCAAAAATGACTATTTCCACTTTTTAACTTCTTTC
TAGTTATGGGGTGTTACATATGGTGGAAAAAAGAAGGTAACTCTTGGTGTAAAGCAGTTTATCAGGTTGTTCCTATGATC
ATGATGTGGTCCATCTGGAAAAGGAGGAACACTATTTTGTATGGGGGCAAAGTGTCAATAAATAAGATTATAAGGGATAT
AGATGATTTGTTAAAGAAATTTATATGGAGTAGGTTAAATCTAATTGCTGGGAATAGGGGGTGGTGTGATATTATTCAAT
TACTGGAAAGCTGTCACCGCAAAATTAGCTACAAGATTGTAAGGTGGAGTACCCTTCTCCCTAAATGTCTGAATTCTAAT
ACTGATGGAGCATCTAGGGGTAATACTGGACCCAGCTCTGCTACATTTTGCATAAGAGATTCAGGAGGTAAAATTATAGT
TGCTAAAGGATTTCTTTTACCTAACACAACTAGTATGGTGGCTGAAGCAATAGCCATAAAAGAAGGTCTGATGTATTGTA
GAGTTAACAAACTCAATTATATTGTTATAAAGACAAATTCACTAGCAATGGTCAATATTCTAGAAGGCAAATGGGAAGCT
CCATGGAATGTGTCAGTAGAGATAAACCTGATTAAGGGGTTGCTGACCTTAATTACAACAAGTGTACACCTTTTTAGAGA
GGGAAATACACTAGCTGATTATTTCACTAACCTAGTTTTTGATTTTGCAGGTAACTATCAATTTAACAGTTTTCAGGAGG
TTCCAAATCAAGGAAGAAGGTTAATAAACCTTGATAAACACAACATCCAAAATATTAGAAGGTCATCAAAATAATTAAGC
TAGCAACATTGAAATAAAGCAAACTGTGGATTGAAGTCAATACGAAATAGGGCCATGTAAGAAGCTATTTCATAGGATTT
ATTGTTAGCACCTGGTGAGAGCTTGTAGGTTCCAAATGACTTTAAATCACTACATGGTCGGTTGGTATTGAAGTCAATAT
CCATTAGTTTACTGTTCTTGTTAAGCTAGATCAACAACATACAAATGCAACAATATGACAGATCATGTTCTTTTAGTGTC
TTAGCTAGTGGTGTTTCACTGTATATTAAGATACATCGAATGAGTAGAAGAATGGTAATGGAGGTTATCTTTTCTCAAGC
TATGATCTTGAAGGCATGGATGGAGTTTTCAATGTCTCTGAATTTGATAGCTGCAGCAGCGTAGACACATCCTTCGCTAC
CTGCATAAAAAAGACAAGAAACTTTCAACAACTAATAGCTTGGTTTACATAGATTTGATGGTGGTATCATTCTCAATCGA
GGGTCAACCCATCAATCTATGGAAATGGGCTAGAGGTTGTTGAGTTATCTGCAGATGGGTCTGTGGGTATCAAAGACAGA
GGACGAGATGAAGAAACGATAATGAAGGTTACTTTTTATCATCAACTATCAAGATATGATCTTCAAGGCATGGTTGAAGA
TCTTGAAGGCATGGTTGAAGATTTTTCTGTTTTGCTGATTTGTTTTGTTAGGGTAGTTTCCTATTCTGTAATTAGAAAGA
ATGATTTAGGGCTTTAGGCTCTGTTGTCCTTTATCGGACATGGGCTGATCTGGACATTTTTTACCCCTTTTGTTTAATAA
AAATGGGCCTGGCCTATCTCTAACTTAATTTTTTTTTACAATGGTTCAGTATTATCTCGATAAACAACTTAAGAAACTTA
AGAACTGTTTGTTTCCTTTTTCCAGAGAATAATGACCGTACAATACTTCATACCCAATTATATATGAATATATGCAGATT
GTAAGAACCTTTTTTCTCGAATCTTTGTTTCAAATTCATCAAAGGTAAATTTCATTTAATGATCTTGCTAGCGTATTGAA
ATCCATCGCTATGTGTTTGAGGTATTCTTGTTATTCACCACTTTATCATATCAATGTGCATTCATCTTATCAATTAGTCC
TTGTCTACACTAAAAATCAAAAGCATCACTTAAGAACATTCATTTTCTTCATCTTAGTGTTTCTATTTTTAATCATTGTG
TGTGTGACTCTTTTTTTTCCTAACTTTTAAATTACTACTGATTTGTCCCACTATTTGTGATTGATTGAATTTTGTCTCTG
ATAGACCTCATTCAGATCTTGATTAATTTAGTCATCTTAGTTTGCTTATCTCAGTCTATGTCTAATTCTCTGTCTTTTCA
AATAATTTTTTCAAGAAATCCCTCATCTTTGTTCTTCTCAAAGAAATTTTTAGGTATTTATTGATTGTTATTTTCTGTTG
TCTTCCATTTTCCTTTTCCATTTATCTTTTCTTCATTCTTGATTTGTACCAATTCCTATTTGTGCATGTATTCTTGTAAT
AACCAAAGAGGAAAAAGAAGATGAAAAAATCATTTTGTTCAGTTATCAATCTACGATGCCAACATTTCCTTTCTTCCTGT
GATAGTATTTACACTTTAAACTTTACATCAAAATAATAATTTATATAAATATTTCAAAATGATATTCATATTGATTGTGA
GGTCTTGAGAAACAATGAGAATTTGATTATACAACAAATTCTAAGACCAATAAAGACAAGGAATGGAATAAATAGGGATT
TGAGGATTTTGCTTATGAGAAGTTTTCTTAAGTTGATATAACCAGATGCATATGAGTATTTCTTAACCATTTTCTTTTTC
CTTTTGCATCTTCTTGGTAAAAACTTCTACATGTAGTTGGTCAATCACTGCCGATTACATAGCTTTATACTGTTGAATGA
AGTTAGCATCTCACTATTTAGATTGCTTTGAATTAGGATATAGTATGATACTTTTGGCACATGGTACTTTCCTATGTTTC
TATTTTGCTTTTAGCCAGTTTTAGCTTCCGTTGTTGACGGTGACAATAACAAATATATATATATATATCTCATCATCATA
TCATATCATCATATCATATATTACTAAAAGCGAGAAGCTCCAAAGATGAAAAGTTAGATTACCATTTATCCCTAGGCTAA
ATTAAACATCTAATTAATTAAATATTAAATAATAATATTTTAATTATTTTTTGAATTGTAAGCTATTTATTAGAAAGACA
ATGAAAGAATCATTAATAAATTGTAAGTTACAATGAATTGTTTGATATACTTATCATTTTACCCCTACACTAAATTAAAA
TTTTAATTAATTAAATAAATATTAAATAATAATATCTTAAATATTAAATAATAATATAATATATATACACCCCTAGGATA
AACTAAACATCAAATTAATTAAATATTAAATAATAATACTTTAATTATATTTTGAATTGTAGGTTATTTATTGGAAAGAT
AATGAAAGAATCATTAATTAAATTTTAAGTTACAATGATTTTTTAAATATACTTATCATTTTACTCATATATATATATAT
ATATATATATATATATATATATATATATATATATATATTGTTGGTCCCAAGCGAACTCTCATCCTGGCTGACTACAAGCG
GAAGACTAACTCAAGCATACATAAGCATCAAACTGAAAGAAATGTTTAAAAACAGCTTACTAAATCTCAAAACTTTGCTG
AATATACTGAGTATGAATCATAAGTTTTAAATAAAATATCTGAAACTGAAAAACTTTCCAAAACAGTCTATCTATGAATT
CTCTACTATACAAAGATAAGTGTCAAGACATGACACACAACTCTTCAAGGGAACTACTACTAAAAACTAATAAAATTGGA
GTCCTTCATATGTAAGGAGGTATTACTCAAAAGCTGACGAACAGATGAAGTGATCTCAATAGACTCTTGTTGAGGATCCT
AAGAACCTATATCAACATCATTAAAAGATGCAGGTCGAATGACATCAGTACATTGAATGTACGAGTATGTAATATAGCTG
AATAACAAATAACTGAATTAAAGGACTACAATAGATATAGATATATATTCAACTGGATGTACAAAAATAAATGAGTGAAA
TCATTAAAACACTATAAAAATACTCACCCATCTGTAAACTCAACCTAATAAGTGATATAATAAAAATACACTTTTAACTC
TATTTGGGAGATTCTCTAACTGATAATCATCATTATGAGCTATGTGATGATACAACGTCTAACCCATGCTGCCAGAACTG
TCCTATACCTTGCCGGGGTAGAGATGTCACGACCCAAGGGCACACCCTAGATAGAACATGGCATATACGACCCCGAGAGG
CCCCATACAAGCCACTTAGCATTCATAACATAATAAATAGAACATAGAGGGAAAGAACTACATTTCAAGTCTAAAGTTTT
ATAAAAGCAAAGAGAAAGTCTAATCACTTGTCTCATTAGTCATCTAGTACAATAGAATGAAATTGGGCCTATCCCATTTA
CCATGTCCAAAACTAAAAATAAGAAATAAAACTAAAACAATGAACATCCGTCCTCGAACCATGAGGACTCACCAAAGCTC
GAAAATCTCACAAATCAACCTCTAGCGACGAAATTGAGAATATAGGCAAGAGTATGCGTTAGTACAAAATATGTACCAAG
TATGATAGCCATGCATAAATGTTTAAATCATGCTAAAATAGGATATTTTAATGACATGCAATGACCAAGCTAAACATGAT
ATAAAAGGGTTAGAAAGCATAAGTCATAAAACATGGTCAATGCAAGCTAACCTCTTTTAAACCTTTGAACACATATGAGA
TATTTCTTGAAGTCACCTTAGTTCATTATTACTGTGGGAAGTAGCCTTAACCGATATAGAGACCATGTGAGCTATAATAT
GATCCCCTGGTGTCTCCCACACCGAAAAGGGTTGTCCTACTTGTCAAGATAAGGACCATGAAATTCTAGCTTAAGTGGAT
TCACTAGCTAATGTCTATCTAGAAAATCATCCTATGGGGGAACATAGGTAAGGGATAAGTAGATTTCTTCTAGAAACTTG
ACCTCTACTAACGGGAGAGCTTCCATCTCAATATCCTCTCGGTGCTAAGCATAAATTCCACAGAATAGTCATTTTCTTAC
TTGTTCTTATTATCCATGGAAGGGCACGTCATATTGCCAATCCAAGCTAAGTCACAAGTCATCCATGGAAATATATCATT
CAATAACCAATCCAAGCTAGGTTTCATTAGGATAGTTCTTTATCTTTGATTCAATTAAGTGAGAAGAACTTTCAACCTTA
GAATCCTTACTATGTGAGAAAATCTTTCACAATCATACTTTCATGTGTATATGAGAAATCCTTTCAACAACACAACAACA
ACATCATCATGGATACTTCACTCTCAAAGCATCCTTAAAACATTTACATAGTTTTCATAAGAACATGCATAATTCCATAA
TTCACCTTTCAAGGTTCAAAACCCACTTTCAATCATTAACATTTATAAAACATGGGTTAGGCATGTGTTTCATCATAAAT
TCATGTAGTTCAATCAATTCATGCTTGATTTCATAAGACTCTTCCTTCATAATGCAAGACCCACATTATATGCTTATAAC
TTGAAAATAACATGGGGATTTCTTGGGTTCATAGGGGAAACATCATAGAATCATAGTAGTTCATCAATTTATGCATAAGG
GATCATAATTCAATCATTTAAATCAATAATCAAGAGAACTCATGGAAATTGAAGAAAACCCTAACTCAATTGGGGATTTC
TAACTTTGAAAATAGGAGAATTTGGGAACTCCATGAATGGAAGGAATCGATGGATGAAAACTATCATACCTTAATATCCC
TTAAAGCTCACAAGCAATTGAATAATGAAGGCTTGATCATGAACTCTAGCTTGAATCTTCTTCTTCAACCTTCTAGAGAG
AAATACCTTTGGGAGAGAAAGACTCAACCTTTTGGTGAATTTGAAGAGAATGGAGTGAATGAATTTATTTGGGGTTAAAA
TAACTTATATATGGGTTTCGGTGAAGGGTAAAATGAAATAGTATTAGGATAGACTAATTAGGAAAAGAATCAAGTGCCCC
TAGGAAATAATTGCCGACCCCACACAATGCCTTAGATTGACGGACCGTGGTTTGACCGACGGTACGTCCTGCAGGTCCGT
CGTTGGGCATTAGAAAGTGAAATTGAGGCTATGACCTACAGACCTCAATCCACGGACCGTGGACCCAACGACGGTCCATT
GGTCCAGGCCATGGTTTATGGTCCTCTGGGCTTTTTTGGGCGGCCAATCCACTGACCAGACCCACGGTCCGTGGCTCAGT
CCACGAGCCATGGCTTGCCTCCGTCAGATGGCACCAGAAAATACTGAAAACTTGCTATTTAGCCCTTTCTTGAGTCCGAG
GTGTTACAAGAGAACACCTCAACTAAGTGGATCCACTAAGCTCTGCCCGAAGGCATTTAGGATTTATCCAAAAAGTATCA
TCCTGTACTTATGTTGGTATACATGGTTTATGAGGAATGTGAGTTGTCTGAACTCATCCCCATATCGGTGCTCAATACTA
CTCCCAATAATATATACTCATCCTAAATGTTTAAAAAACATACTCTTCCTCTAGTTTGAGATAATTTCTCAAACTATTCT
CTAAAAAGAGGTGACTGCTCTTGAAATATCTTTGAACTCATAACTCATTTAGAAATCAAAGTTTCTCTTTTATCAATGTA
AAAACTCATACCTTTGGGAATACTTAGTTCTCTTATACTCTTACTCAATTCATATTTGGAAACTCTTTCTCAAAAATATA
TCAAAATCATATTATGATATGATTATTGATGACACGGGAAATCATACTACATAAACATTGATGGCATAACAAGATTCCAC
ACTGTTTAATCATTGATGACATACTCGATTATCATACTAATCTTGTTTTAGAAACTCTTTCTCAAAATTCATCTTTACTT
CCTCAAAACTCAGTTTAAAACTCAAGTGTTAGCTTTAAAACGCTTCTCAAAATTTATAACTCAATTCATAGGGTTCATGC
GGAATTATGGACTTGAACGACTCAACTCATGGATTTTAATAGCAATATGGAAACTCAGTACTCAAAACTCAGAACTCAGA
ACTCAGAACTCAGAACTGAACGACATTACTCACCTAAAAAATACTCAATTCATAGGGTTCATGCTGAAATATAGATATGA
ACGAATCAAATCAAGAATCTTAATGCATAACACATAGCAATTCAATAATCAAGAATAGAATTTTAAAAAGAATCTGAAAC
TCAAGAACTCAAAATCAACTCATCTCAAGAATACTCAAATCTAGGGATAAATTCCTAGATTACTCTTTTACTCATTTGAA
AGTAGATGTAGGGCATGAGGACGAACTAGTCCAACACTATGATAGCCTTACATTCCTAGAAGATCAAGGTTCTTGAAGAA
TCTTGAATAAGAACTTGATTAGAAGCCTTCAAACCCTAGCTTTAAGGTAAACAATCAAGAAAACCTTTGTTGGGATTCTT
GAATTAGTTTCTTGAAATCTCTATGGCCAAGAATAATGATTTTCATTAGTGATTCATAATTGTATGGAGGAATATGATTT
GGAAAGAATATAATTCTTGGAGAAAAACTTACCTTGAAGAAGAATCTTGAAAAAGATTGAAATAATCTTGAATGGAGTCT
TCTACTTTGATTTTTTCTTAGGGTTTTGCCTTAGTGTTTTGAGAGAGAGGAGAATGGGGATTAAGAGATGAAAATCTAAT
TGTTTTGAGCCTTTAATTAGTCAAAAAATTCATTTAGTGTTTTCTTAGAGGTAAAAAGATAAAAACGACCCTTTTTAATG
TTTTCCCGTCTGCTAATTCGTCACTACACTGTATCATGTTACTAAAATGGTCATAACTTTTTACTCAAAACTAGGATTGA
CGCGAAATTGGTGGCGTTGGAAAGAAGGTTCAAATACCTTTAGTTTATAGTTGATGGGCAACATAACTTTATATATTCTA
AGATATATGGTCGTTTGAAGGTGACCCAAAGAGAATCTTGCATCAAAACTTAATCGGTAAGGAAACTTTCAACTCTACTT
TGTGCTAGGAGTTTCTAGTGACCTTCATTGATATCCAAAATCATTCTCACACTAAATAATTTACCTTTACACATATGAGC
AATTTAATAATCACCCAACCGAACAAGTAAATGAAGAATGGTTCGAGTCTTAACTTAGAATATTTTGGGGTGTTACAAAG
CTATCCAACCCTGAATCGTCCAACCCTAAAATTCAACCCTCCAACACTAAAATCCAACCCTAAATTGTCCAACCGTAAGC
CTCTAACCCTAAATTGTCCAACCTTAAACCACCAAACCCTAAAATTTCCAACCCTAAACTATCCAACCCTAAATCGTCTA
ACCTAAACCCCTAACCCTAAACAATCCAAACCTAAACCCTAAATTATCCAACCCTAAACCCTACAACCTTAAATTATCCA
ATCCTTGTAACACCTCGAACTTGGAGAAAGGGCTAAAGAAGGTAAATGGGCAAGTCCACGAACCCAAAATGGACCATGGA
CCCTTCACAGCACCCTAGACGGGTTGTGTATGGGTTCACCACCCGTTGAGGGCATCGTGAGACCATCCAAGACTGCCCCT
AGGCATGAGTCATCTCAAAAGTGACTTAGACAGCCCGTGGTGACTTGGACAACCTGTCTAGTGGTCCGTACAAGTCACCC
AGACAGTGAGGTTGCACCTAGGTCACGGTGAAGTACCACAGACGCCTAGATGATCTGTGAAGCTTCACATGGATTGTGAA
GTCATCCTGGAAAGAGACTTAGCAGAATTTGAATTTTGGGTCAACTTTAAATGATCATATATCTCAGCACAAAATGAATT
ACATTGTCCATGACCTATCAAATTATAGGTCTTTGAGTCCTCTTTCCAACTACACCAAGTTTTCCTAATTCTGAGCCTGA
AGTAAAAATTTATGCCTATTTTAGTGAAGCGTTAGACGCTTCGTGAAGCCTCTCTTGTGTTGCACCTCGTCAGTTTTTAA
GTTAGGGTCATTGTGATCTTTTCCCAAAGTGTTTGGTACCTAAACTACGTCGTTTTAAATCATATTTCAAGACCTATATA
AGTGAATTAAGCCCTAAAACTACTAATTTCAATTCATTCTCCTAAATTCCCTAAACTTGACCAAATTCATCCTCTCCAAA
AATCTTCTCTCTAGATCAAGGAAGAAGAATAAGCTAGGGTTCTTCAAGTTCAAGTCTCATTTCTTCATCATTGTTTTGGG
CTTAAATAAAGGTATGTAGGGAGTTAATCAATGGGTTCAATTCACTCATTGAGCCCCTAAAGTTTCCTCAATTCTCCAAT
TCAATTACCCAAGATTTGATTAGATGTTCACTCAATTCCTCATGAGTTCTATTTGTATGGATTCAATTGATTTATTATGA
TCTTATTTTGATGATTTGTAATTGATTTCATTCTATTAAACCAATTCCATGTGAAACCATGCATTGATCTATGAACCCTA
ATTTACATGAATCTATGAAGAAACTTGAAGCTATGAATGCATTTATATGAAATCATGCCTATTTTCATGAAATCACTATT
TATGACTCAAGTAAAGATTATAGATGAATGCATCTATATGTTCTATGAAACTTGTCCATATGACATGAATGACATCTAGA
TTTTCTCTCAATATTTTTCAAGCTATTTTCCTAAATTAGGTCTTGATTAATATGGTATCTGGATATGCCATCAATGATTT
AGATCATGCTTTCAAAACTATTTCCATTCGTAGTAGGGCATTTCTAGCATGAAGTGAATGACCATGGTCCTTAAAAGCTA
TTATGAAAAGATCATGGATGGTGAAAGGTTTTCTCACGCATGGTCTAAGGAGCTACTCTATGATGTTTCTAGATTGGATT
GGTTGCTTAATTGTGCCTTTCCATCGATGATGAAAAGAATATGATTAAAGACTATTCCATGGGGTTTTTGCTTAGCACCG
AGTGGACAAGGGGAGATTACCCATGTTCCCATAAACTATGTACCACCATAGGATGATTTTCTTAGATAGACATTAACTAG
TGGATCCACTTTAGCTTAGATTTATGCTTCTTACCTTGGAAAGTAAGCACCCCTTTTCGGTGTGGGGCAAACACTGAATT
CCATGTTATAGCTTGCATGGTCTATATTTCGGTTAATGATAAACTTCCCACAAAATTAACTAAGTTATTTACTAATGTTT
TATGAAGCTTCCTTTATGATTTGAAGATGCATGACCATGTTCATGATATATGAATCTTCTTAAATAATTTTACTATGTTT
TAACTTGGTCATGTATTTGATGTTTTCAGTTATGTCCCTTATGATCATGTCTCATGTTTTAGTGCATTACCCTCATACTT
GGTACATTCTTTGTACTAACGCATACTCTTGTTTACATCGTTTCACTAATGTAGGGTCCGATGCTCCTATTCCGCATCCC
CGTGGCTAGTGATCACATTAGTAGCTTTTGAAGACGGGTGAGTCCTCATGTTCCGAGGACCGAACCCTTTATTGCTTATT
GTATTTACTTTTCCATATTGTATCTGATGTATGAGTTACGTCCCAATCACTCTTGATGTAATAGATAGATTTGAGACTGT
GTTAGACTTTTGCTTCATTTTCTTGTCAAACATTTATGAGTAAACTGTCTTTTGAACTCTTTAATTCTATCATCTTGTAT
GATGTATGCAAAGTGGTTTGTGTAGGGCCTCTTAGGGTCTTATACGCCTTATCACGTCTAGGGTCTACTTGGGTTGTGAC
AATCCTAGACCTCCAACCCTAAATTGGCTAACCCTAAATAATCCAACCCTAAACCACCAATTCTAAACCCTTCAACCCTA
ACCCTCCAACCCTAAATTATTCAATCCAAAATCCTCCAATCCTAAATCCCTAACCTTAAACTATTCAACCCTAAACCTCC
AACCCTGAATCCCCTGTAAGATTGATAACACTCAACTACACTTCATCAGATTATAAGTGTAGGCCGTCTCTAACAAGTAT
AAACCTAACTAAGAGTTGGGGTAGATCCCACAGGGAGTGATACGATAAAGAATTAAATTACGAAGTAAAATGGTGTTCTA
ATCATTTTTATATGTAGAAATTTTCGAAACGATAAAGTAAATGACTAGGTGTTGAATGTTAAATGGGGGAATTTGAGTGA
TTACAAGAAGAGGGGATTTCTTGGGAGTGTGATCAATTGAATGCCAATTTCGCAAAATGGGTGATTATTATTTACTAAAA
TTCGCTGAATCTTAGTGGGTAGGCTAGGTTTTAGGTGCAATAGCCATTTCTCAATCAACTATCACGAATCAAGCGAGTTC
TTTCGAACCTTGACAAGCACAACAAATATAAATAACCCAATACCTCAGTCAATCTACTTTTTCAAGCTAGATTAGTAGGA
TTGCATTTAGACCCACATTCTCAATTTAAGTCTACAATAACCCAATCACTACAATCATCAACTAATAGTTTTAACTCTAA
TACTTATTTCTCAAGCAAGCTTAGAATGCTAAACTAAAATTACATTTGCAACTACAATTTATCAATTAAAACTCAAACTA
TTAATTGAAACTACTTGAAATCAACAATAAAATCAATAAATATTAACACCCATAAGCTTATTGAAACATTCAACTACATA
ATCACAACCCCAAGAATGGGGCTTTTAGCCAAACATAATAAAGAGCAAGAAATCATTACCAACTATATTTTCCAACAGGT
TGAGCAACAATCAACAAGTCTCCAAATGCTCAAATGTAAGTTCAAAATCAAGCAAACCTCAAATCTCTACTCAAAAAGTA
CAAATACAATGTTTAGAATGTTGAGGATAAAAAACCCAGAACTGGACAATGTGGGAACTCCTTTTCTTCTTTCGAAAATT
GCATTTATATGTTCCAAGAATTTTAGCTTCAGAGTCCACTCGGTGAAATAAGTTGGGCTTTGCCGATTGGTAGGCGATAC
GATGAGTGCCCCTTCCATCACCTTCTTGGCTTGGATCTTTACCCTTTATTTGTTGTAACTTTAGGCGATCAAGGTAGGGC
TCGCTGACCTAGTCAGCGACATGCCAAGTACTCTTCTTCTCGCCTTTTTGGTTTGCCCTTTTTTTTTCCATTCCTCTGTA
AATTTTGGCGGGCTAAATTGTAATCGCCGAACACTTTGACGATATCCCGAAATATCCTTCCTATTGCCAAGTTGATCTTG
TCCATGAGCTGGCTTGCTGGAGCTTTTAGTGAGCTGAAGGTCCACTCGGCGACTCATCGAGTGGCTTTGGCGAGTACTTG
TTTTGCTTTTCTTCAGCTTTTTTGCTCTTTTTTTCCCTGTAATGTCCTTGTCTTGATATTTTTCCATCTTTGCTGCAAAT
CAGTATTTTAACATCAGTTTAGAGCATAAAATAGGCATTGAGGATGCTAAAACTTTGAATATTAAGCCCCAAATGAGACA
AAATCCCTGACTCATCAACACCCCCAGCTTAAACTTTTGCTTGTCCTCAAGTAAAACAAAAGATCAATCAGTTCAACAGA
GATGTCTACAAATAGTGCTACTCAAGACTCAACATTATTGCACACGAGGTTCAATCTACCCATGCAATGTTCAATTGTGC
ACTACAAGTTTCAAATTGTGACTAGTCATCAGCAAATAGAAATCAAGCTCACAATGCTTGCTTCAAATGCAAATTCAAGC
TCAACAAAAGTATTCAAAAGCCCTCACATCAAGAATGATTCCATGCCCACACAAAGTTCATCAGAATTTTAAGAATTAAG
GAATCAAAATCAACTCTCACACTCTCAAAGATAAACACATGCATGATTCTACCCATAGACTTGCCCGTATTTTCCAATCA
ACGTGACATTAAGGTCAGTCATGATCACTAAGGTCTTTCAAGGCTTGTAATAGGGTTGAGGGTAAAGGTATGATCATTTT
GTCTTAGTGACTTCTACCTTCATGAAGCATGGCTTGCATTTCACTTTTTTTCATTTTCTTTCACGTTTTTTGATTTTCAT
AATCCACCCAAGTTCTTTCAAGCATTGGACACCCCTTTTCTTTTATCCATGCACAAGGTTTATTGCACTTTCTTTTTCAA
ACTTTTTGTTCTTTTGCTTGTTATTTTTTTCATATATGGAAGGGTTCCATCCTTTTTCAACACAATCCTTCAAGGGTGAC
TTTCTCATACACTTCTTGACTTTCCTCATTTTTCACCACACCCCCAACTTAGGCTTTTGGCCTAAGTTGGCTATTCAAAC
GGACCAATGCTTCATGAAGGTTTTAGGTGATGGGGAAAGAGGTTAAATGTGTTCATGTTTCATCCAAAGAAAAGATTAGG
TTCAAATGATACCAAGCTTGGTTCACACTCTCACAAGGTGATCACAAAGATGTATATTAGCAATTTGGCTCACTCTCTAA
AACTTGTGCCTAAGATTATCTCTATCATTCGCCTACATTAGTCGATTGGACCAATGGAGCAAGTTTTAGGTATCACTGAG
CACATATTTAAAGACAATCTCACCACACATGGAATTCAACACAATCATCAATCAAGATTCTACAAATTTAGCTTGCGTGC
AACGATCATCACAAGATTCATTTCAACAATCGGCCAGTCACAATAAGATGCTAAGAATTCACATATGACTTATGCAACTC
AAATTTTCCTCATTGGAATTGCACAAACATATCGTTCAATCAAGAGCACTACTCAAGTCATCGGTATTGATCGCAACCGA
TACTCGAGTATGCAAGAGAACAACCACATTCACAAAAATCAAGAGGTGAAATTTTAATTCGGATAAAAAACCAACGTTCA
TATTAAAAATCAAAACCCAACAGTCACAACAAGCTAAATGAAACACAAAAAGGGTAGGTAGAAAGATACCCCACCCCACC
AAACAAAATCTAACATTGGCCTCAATGCAAAATAAAACAAATATAGCTAACAAGACAAGCAAGTAAGGATCACTGACTGA
AAAGATTAGAGAATGAGAAACTCTCCACTTTATGCCTAGTCAGCAAGAAGTTGCCAGGCACGGTGAACTATTCGATGACT
CACCGAGATGGATTGGGCTCGTCGAACTTTCCATAAAGGTTGTCTTCTAGTGTTAGCAAAAAGTAGAGCTCAGCCCAGCT
CGCCAATTGATTTCGCGGTGCACTGAAATTTCATGCATCTCTCTAAAGTTTCCAAAATGAGGTCCAAGGTTGGCCTGAAA
ATGGGCGGAGCATTTGGGCGATGAAGAATGTTATTTGGCGATTCACTGAAAGTGCTTGCTCACTGCCCAGTTACTATCAT
GTTACAAATGAGGATTTCTACCTACACATTCAACAATGAACTAATGTAATGAATGTCAAATACTCCGTGGGAAATAATGC
TAGGCACCTAGTGGATATGAATTGAGATGGATTCTCACCTAGGAGTTGAGGCGGGGTATCTAATAACAATCTCTTGAGAT
GGATGCTCATCCATGTGTTGAGGCAGGATATCTAGTAGCAATCTCCCTATCCCATAACTATGTGCCCACATAGGTCTAGC
TAGTGGATCCACTGAAGGCTAAACAAACGATGGTCCTACCTTAGGCAAGTAGGAATACCTTATCCGGTGAGGGTGACACC
GGGATTCCATGAATTGCTCACATGGTCTATGTCGGTTAAGTCTTACCCCCACAATAATATTAATGAACTATGGCTTCTTA
AGAATTCACTACTTAGTGTGGGTGGTGGTATGGGATGCCATCTATGCATTGCACAAGTAGGCTTTGAGAGAGGTTGTGGT
GTGTTCCTTTATAATATTAAGTGTAATGAATGTGCTCTTATGATGATGTTATAAGAATGTTGATCTAATGTCTAATGAAT
GAAGGTGCTCTTAATTTAATGAAGTTAATGGAGAATGTTGACTCTTATATGCTTAAATGTAAAGATCCATTCTTTACTTG
AATTGTTTTATGAGTTACTTCCTTGTCATGACATAATGAATATGAATGTGCCTTGTCTATGGTGTCTTCAAGGAATACTT
GTTGTGAGTAGTAGTATGGGATGCTACTTGCAGATTGCACAAGCATAACTTAGAGTTGTCTTAGGTGATGGTCCATATGT
GTTGATATGACTCATGTAATTTTTATGTCTCTTGAGTATTAGTATTATGTAAGGATGGAAAGGTTGAATGGTAAGTTCAC
TTTTGGTGACCTTGTGGTGGTACTTTGGTGTGGATGGTGATATGGTATGCTATCCATACATTGCACAAAGTATATTTTGA
GGGTTACTTGAGGTGAAGGCTTAATGTGAAGGTAATGGTTTATATGTGATTATCTTCTAATGTGGTTAAAAGACTTGTAT
GTTGATTATGTCTTGTATTATGCTTCTTATGCTTATGTTCATGAAGTTTTATCAAAATGGCATATATCATGACTTTCAAA
CAAAATGTCTGTTTTAAGCATGTTATTGCATGGCTATCATACTTAGTACTTAATTGTGTTAACCCCATTCTTCTTCATGT
TTTTACTACAAGTGTAGGGTCCGGCAAGTGTTTGCTTCCATCTAGATTGAAGTGGTTGGATTGCTATTCTTCCAAGATCA
AGTGGTATGTTTTCATAAATCGGGGACAAGTGTTTAGATGTTTCTTTTATTTCATGTAATAGACAATGTTAGTCCTTTTG
ATTGTAAAAGGCCGTGACCCTATTTTGTTTCAAGTATTGTTTAGATGGCCATGTGAGATGATAGACTTTCGCTTGCTTTT
AAATGTTTTTGATTGTGGGATTTATAAAGAAAAGTATTAAATTCTGCACTATTTCTAAGTATCTTATGCAATGAATATGC
TATGAGGCTTGTATAAGACACATTTGGGGTCGAGTACGCCATGTCACTTTCGAGGTGTAGACTTGGGTCGTGACAAACAT
GGTATCAGACCACAAGGTTTTGGGAATGGTTTTTAGGGTTGATGTCTCACAAGCCATGTCTTGTAGAGTCTTGTTCATCG
GTGTGAGTCGCAACACATCTATGACCGAGATGCTATAGGACGTTAGGGAGTTACACTTTTTTGATATTCTTGAAGTCGTG
CCTTAGAGTTTAGCTCTATAAGTGTTCCTTTTCCTAATCCTTCTCTTGTGTTTATAGGATATGAATAAAAGAAGGACTCC
CGCAAGGAGAGTGGAAGAGGAAGTTGTGAATGAGGGAGTTCCTCCCCAATATCCTCAAGGTGACCAAGTTCCTCAAGAGA
ATGAAGTTTCGGTTGATGCTTTGGCCATGACTAATGATGAAATTAGGTCGTCTTGTCTAACCTTAGCCCAAGCCATGACG
ACCCAAGTGACTAGAGATATGGGTCTTATAGTGAATGCTATTCAAAGACTTTGTGAAGATGAANNNNNNNNNNNNNNNNN
NNNNNNNNNNNNNNNNNNNNNNNNNNNNNNNNNNNNNNNNNNNNNNNNNNNNNNNNNNNNNNNNNNNNNNNNNNNNNNNN
NNNNNNNNNNNNNNNNNNNNNNNNNNNNNNNNNNNNNNNNNNNNNNNNNNNNNNNNNNNNNNNNNNNNNNNNNNNNNNNN
NNNNNNNNNNNNNNNNNNNNNNNNNNNNNNNNNNNNNNNNNNNNNNNNNNNNNNNNNNNNNNNNNNNNNNNNNNNNNNNN
NNNNNNNNNNNNNNNNNNNNNNNNNNNNNNNNNNNNNNNNNNNNNNNNNNNNNNNNNNNNNNNNNNNNNNNNNNNNNNNN
NNNNNNNNNNNNNNNNNNNNNNNNNNNNNNNNNNNNNNNNNNNNNNNNNNNNNNNNNNNNNNNNNNNNNNNNNNNNNNNN
NCATGATGATATGAACATTTCTAGACTCATTGTGTATGCTCAATCTATTAAGTAGTCCAAACTTGAGAGGAGGAGTAGAG
GGATGCAGAGGGGTAGATCCGATGAGCAAGGTCAACCTAGATCCAAAATGGTTCTACAACCAAGATTCTTCAATGGTGAA
AAAGGATAGGGTGTCTAACCCTAAATCTCAAGGAGAGAAAGGAAATGGGTTTTCTTTTGAGAGGCTTAGATGTGCCAAGT
GTGGGAAGCAACATTTGGGTGAGTGCCTTACCGGCACAGATGGATGCTTTGGGTGTGGAAAGAAGGGTTATAAGATGAGA
GATTTCCCAACACTTTCGGCAAAAGGGAGAGAGACCAAACAAGTTTCTCTTGATGGCCCGAATCCTAATGCTCCAAAGAG
AAACCGTTTCTATGTGCTCCAAGCTAACAAGGACAAATGAGCTAATCTGGATGAAGGTACTGGTAAGTGATAGTTCCTTT
TGGTTGTGAGTGTTGTATTGAGGTTCCTATGTTGTTTTCATGTTAGCCTTAGATGGGTTTTCTCCTAAGTGGGGGATAGT
ATGTTGAATAGTAAGGTTGTTGAGAGTTTTGACATCCTTATCTCTTTCCTTCTATTCTTATTCAAGCTTGAGACCAAGAG
TTCCTTGTAGCTTGTTTCATGTTTTGGAGTCATGTGTGATTATGAGTTTCTATGGTCTCCTTATGTTGTGCATGTTCTAG
TGTAATTCTTGTTTAAAGGAGAAATTGAGTTTCTATGAATTATGTTCCTCATGTTAATGTGTATTTAGTATGAATTGTCA
ATATGTTTCATGAGGTTGCTTGTTGAACATGCCTAAATGTGTTTTTTTTAAAGGTTGCATAATGCACATAATGATGTTAT
GATGAGCATGATACAAGTTGGAAAAGGAAATTCCTCCAACGTAATGAGAAATGATGAAGTTTTGTTGCATAATAAGTTTG
TAAAAGTAGTTCCTACTTTCTTGTTTTGCTTTGACCTTTTTTATGTGAAGTTGATGTTTCCTCCTAGTTTTGTCCATTGT
TTATAATATTGCATGCATGATGGGCTTCTATTCTTGAGTCATTAACCCCTTAATGTGTTTTAAGTGTCATTCAAGGACAA
ATGTTTCTAAGTAGGGGATAATGTAACGATCCGTAAAACAAATAAGTGAAACTAGAGCCTAACTAGTGAGTGTGTGAGTT
TTTCATGAGGTTTGAGGTGGTTTGATGTTGTCCCGAGCTTTGGGTGAGGGGTTTAGGGGTTAAACGTCAAGGTCCGACTC
CTCAAGGACCACCCTAGGGGTCCTTGAGGAGGACCCTTAGCCTAACCCCAAGACTGCCCCAAATAAAGAAGAGTTGCCAA
AATGTGGTGACCTACAGAAGGGGTCCACACCCCGTAGGACCATCCACACCCCGTGGATGGCCTCCGTAGGTCAGGGGACC
TTGAACCAAGATGCAGCCCCAGACCATGGACCAACAGCACGGTCTGTGAATGGACTCACGGTCCATGGGTCTAGGCGGGA
GTCACTGCTTGCAATCTGCAGATTTGGTTCGGCCAAGTGAGGGGCTATTTGGTAATTAGCTAATTAATTATTTTAAGTGG
AGGGACGGTTATTTTAAGTTAATTAAGGTATTTTAGTAGTATTAAAAGTATTAAACTCTATTTTAGACTTCATTAGTTTC
AAAACCCCAAATCAAACCTCCCCTCCAAAAGTTCTCTCTCTAGAAACCTCCATTGGAGGTGAAGATTTCAAGCTTCCAAG
GTCACATCTTCAAGTTTTTCAAGGGATTATCATGGGATACTTCTTAAAAAGGTATGGCGGTCTTCATCCTTGACTAGTTT
ATTTCAAGGAGCCAATCTTAAAAGTGATTTCAAGTCTCCCATGTTTTCTCTAAAACCTTAGTTTTCAGTCTATGCATGGG
TTCGATTCTAAATGATTTATAAAGGATTTATTAGATTGAATTATGAATGAATTGTGGATTTAAATATGAATTAAGATGAT
TTCTTCCTAGAACCCATGTTTTCCCCTAATTTCCTAAATTATAATTTGTGATTGGGAGTTGATTGATTATGCAAGTATGT
TGAATTGTTGATGATTATATTGAATTAAGTGATTGAATCATGTCAATTTCATTATCTATTGTAGTATCTTGGATTTATGG
ATTGATGTTGGTTATTAGTCTTGAAAGGCAAGTTATAATCAAATTACAAATTGAAGTAGAATTGTGCTTGATATATTGAT
CCACTTGAAAGGTGGAGGTGTTTACTTACTAGGTATGTTGTGGTATTGAATTGATGTATACCTTCGTTGTACATCTATAT
ATGAAGGATCTATGTGTGATCATGATGTAAAGTATGTGTGTGTTATTTCAATGAATGTATAATGATCATGTTTAGAGTGA
AAGTGTGTTATGATAGAATGTTATTTCTCAATTAACACCTATGAATGATGAGGATATATGTGAAAGGTTATTCACACATA
CACACACTCATGAATGACTAATGAATGAAGTTTCTATGATAATGTTAATGATGATGGGTTGATTGAAAGGCTATTCTCAA
TTGTACTCTAATGAATGATAATGACTTGTTGTGAAAGGACTTTCTCACAATAAGGGGATTCTTAGGTGAAAGACTATCCT
AATCTTTGAATTTATGAGCTTTCCAATGAATGAATGTTGGGATGGGAAGGATGCTCATCCGGGAGTTGAGGCGGAGTATC
TAGTAACAATCCCTATATCCCATTTTAATGAATGTTGGGTTTGAGAAGGATACTCATCCATGTGTTGAGGCGGAGTGTCT
ATTAATAATCTCTTATCCCATAATGAACTAATGTAATGAATGTCAAAAACTCTATGGGGAATAATGTTAAGCACCGAGTG
GATATGAATTGAGATGGATGCTCACTCGGGAGTTGAGGCGGAGTATCTAATAACAATCTCTTGAGATGGATGCTCATCTG
TGAGTTGAGGCGGGGTATCTAGTAGCAATCTACCTATCCCATAACTATGTGCCCACATAGGTCTAGCTAGTGGATCCACT
TAAGGCTAAACAAACGATGGTCCTACCTTAGGCAAGTAGAAATCCCTTACTCGGTGAGGGTGACACCGGGATTCCATGAA
TTTCTCACATGGTCTATGTCGGTTAAGTCTTACCCCCACAATAATGTTAATTAACTATGGCTTCTTAAGAATTCACTACT
TAATGTGGGTGGTGGTATGGGACGCCATCTATGCATTGCACAAGTAGGCTTTGAGAGAGGTTATGGTGTGTTCCTTTATA
ATGTTAAGTGTAATGAATGTGCTCTTATGATGATGTTATAAGAATGTTGATCTAATGTCTAATGAATTAAGGTGCTCTTA
ATTTAATGAAGTTAGTGGAGAATGTTGACTCTTATATGCTTAAATGTAAAGATGCATGCTATACTTGGATTGTATTATGA
GTTACTTCCTTGTTATGACTTAATGAATATGAATGTGCCTTATCTATGGTGGCTTCAAGGAATACTTAGTGTGAGTAGTA
GTATGGGATGCTACTTGCACATTGTACAAGTATAACTTAGAGTTGTCTTAGGTGATGGTCCATATGTGTTGATATGACTT
GTTTAATGTTTATATCTCATGTGTATTAGTATTGTGTAAGGATGGAAATGTTGAATGATAAGTTCACTTTTGGTGACCTT
GGGTGGTACTTTGGTGTGGATGGTGGTATGATACGCTCTCCATACATTGCACAAAGTATAACTTGAGGGTTACTTGAGGT
GAAGGCTTAATGTGTAGGTAATGGTTTATATGTGATTATGTTCTAATGTGGTTAAAAGACTTGTATGTTGATTATGTCTT
GTATTATGCCTCTTATGTTTATGTTCATGAAGTTTATCAAAATGGCATATATCATGACTTTCAAACAAAATGTTCGTTTT
AAGCATGTTTTTGCATGGCTATCATACTAAGTACTTAATTGTGCTAACCCGATTCTTCTTCATGCTTTTACTACAAGTGT
AGGTTCTGTCAAGTGATTGCTTCCATCTAGATTGAAGTGCTTGGACTGATATTCTTCCAAGATCAAGTGGTATCACCTCA
TAGATCGAGGAAAAGTGTTTAGAAGTTTCTTTTATTTCATGTAATAGACAATGTTAGTCTTTCTGCTTGTAAAGGGCCGT
GACCTTATTTTGTTTCAAGTATTGTTTAGATGGCCATGTGAGACGATAGTCTTCTGCTTGCTTTTAAATGTTTTTTATTA
TGCGATTTATAAAGAAAAGTTTTAAATTCCGCACTATTTCTAAGTATCTTATGCAAAGAATATATTAAGAGGCTTGTATA
AGACCCCTTTGGGGTCGAGTACGCTGTGTCCCTTCCGGGGTGTAGATTCGGGTCATGACAAATATGGTATCAGAGCACAA
AGTTTTGGGAATGGGTTTTAGGGTTGATGTCTCACAAGCCACGTCTAGTAGAGTCTTGTTCATCGGTGTGAGTCGCGACA
CATTTATTAGCGAGAGGCTATAGGACGATAGGGAGTTACACTTCTTTGATATTCTTGAAGTCGTGCCTTAGAGTTTAGCT
CTATAACTGTTCCTTTTCCTAATCCTTCTCTTGTGTTTATAGGATATGGATAGAAGAAGGACGCCCGCAAGGAGAGTGGA
AAAGGAAGTTGTGAATGAGGGAGTTCTTCCCCAAGATCCTCAAGGTCCTCAAGGTGACCAAGTTCCTCAAGAGAATGAAG
TTTCGGTTGATACTCCGGCCATGACTAATGATGAAATTAGGTTGGTTTTTCTAACCTTAGCCCAAACCATGATGGCCCAA
GTGACTAGAGATATGGGGCCTAGAGTGAATGCTATTGAAAGTACTATGGCTTCTAGGTTGAGGGACTTTGTGAGCATGAA
TCCTCCGGTTTTCCTAGGTTCTAAACTGGGAGAGGATCTCCAAGAATTCTTGGATGAAGTGTATAAGATAGTCAATGCTA
TGGGAGTAACTTCAAGGGATAAAGCGGAGTTGGCTTTCTATCAATTGAAAGATGTATAAGATAGTCAATGTTTGGGAGTA
ACTTCGAGTACGCCGTGTCGTTTCTAGGGTGTAGACTCTGGTCGTGACACTACCCCCAACAAAATAGAGTTCAATTACCC
CCAATGCACAAAAAGTAAGAGTAAAAGATTGGGTGAAGCAAATCTGTGGCGCATAGCGCCAAAGACCTATCAACAAGCGG
GTGGGTCCGTTTTCCCGGGGCCCGCTGGATCAACACTTCGGTCACCCTCAGTAGTGCCCACATCGTCTAACACAGCACCC
TCAGTAGTGCTATCAATCACTCTCAACGCACCATCAGTGGTTCTCACACTGCTCGAGGCGCCAGTACCAATCTCTCTATG
CCTCTGTTGTCTCAACTCCTCATCAACAATCGATGCCCGCCAAGCCGCCTCACTCTCTTGGTGCTCCCTCTTGTTAGCCC
TCTCGGACTCACAACCATCAGAATCTCGACTGGAACGGGGGAGCTTCCCAGCATGATGGGAAGAAGTAGGTGGAGGCGGC
ATCTCATCCCCAAATAGAGCATCAAACACCGTATCATCACCCGATGCAGTGGGGGCTGACTCGGGCTCATCTCAGGAGGG
GCTAGGAGGGTGTCAATATCAACCCGGAAACTAGCCAACTCAATTCGGAAGGTAGAGACATTTGTGGTGGGGTCTGGTCG
ATCTAAAACCCGCAGCTCGAAAGAATCAAGACGCTGGTGTACCACCTGAACCTTCTGGTCATCATCTGCTCCATCCGCTG
CTCCACTCTAGTCGCAGACTCTACTATCACACGTCGCATCCAACGCCTATTGTGCCCAAGTAGGGTGGCCATCAGGGCCT
CCAATTTCTAAACTCGAGCTAGAGGGAGGACCACAGACCCTGAAGAAGGGGTGGCTCTGGAGGAGCTAGGGGCCTGACTG
GCGGCCGGCGAATAGGAAGCCGGAGCATCCTCAGTGGGGGTTGGAGGTGCAAGTTCATCAACATGTATCTGCTCCACATC
AATCACTAAGTTATCTCCCAGTGGAGGCACCTCAGCCTGCAACTCTCTGCGTTGTGCAGCCACATTGGCCTCATCTCTAA
TCAAGCTGATGTCCAGGGTCTTGGTCGCCTGGATCAACTTATCATAGTTCCAGAACGGCACGCCAGAATTCTTGCACAAC
TGAAATATGAGGCAAGGAAATGGGTAAGTGGTGGAGGCCTTGAAGGCCCTCTCGTGAATCTCCACAATGAGCATGCGGGT
AAAATTGATCTCGAACCCGACCACTAAGGCTACCATACCACCATGACTGCTCGGTCCCAAGTGAGTGCATTATCTGCTTG
CGTGGGCGAAACCCGATTCCGTACCAACAGCCAAAAGAACTTGGCCACAAAATTGAGAGTGACCTTCTTGATTCTCAATC
CCAGGGTGGTGACCCATTCGGCGCGCTCTCCGTCTGTAGCAATGTAACGGGCTAACCAGCGCAACACGTACTCCCTCTGC
TCAGCATCCCTTTGAAATGCCCCATTCCTCACGATATCCCATATGTAGTCAAACTCGACTGTGTTGAGTGCCCAAGTGCG
GCCTGGACCGTATAGGAACCGGTGGTTGGTGTTGTCTGATATATCCACGGAGAACCCACGTACTAGTGTATAAGTGATTA
GAGGCTCGGTTGTGGGCGTGACCTGTCTGTCAATAGACCCTTAGAGGGTGGCTGCATAGGAAACGTAGAATTCCCTCACA
ATCTCCTCACTATAAGACCTCGGCCTCTGGGCCATCTACTCGCATCGATATTTCTTGAAAAGCTCCTGAATAGCAGGCAC
AATGTGCAAGCTGCCCGTAAGAACCTGGCGCTCCTCAGAGACTGGACGAGCTGGCATCTCTTTCTCAGTAATCATCCTGG
CATCACTGTATATCTGCCACTGATAGGCGACGCACCACTTGTTTGGCTCCTTTGCAATTGGAGTCGAATATGTGTTTGGC
GGCACTAGAATGCTCCCCTCCTTAGTGGCCTCACAAAAGAGGCCGCCCTACCATGTGAACTCGACCCGGATGCGGAGCCT
GAAGCAGACCCAAAAGCAAAACCGAAGGCCGAGGCAGACTCCGAACCGAAAGCAGAACCAGCCGATGATCTGATCAGTGT
ATCCTTCTTATCAGACTGGGAGGCAGTGACTTCATCGGAAACAACCTGCTTGGACTGATTTCGAGTATTGCGGGGTGTTG
TAGGGGATGTCCTAGTGGCAGGCGGGATATAGGCGGGATCCTTCTCCGCATCAATATCTTTGTTGATTAGCTGAAACATC
GGCGCCGCAGATTTGGTCTTGCCCCTTTTAGAGTAGGTCAGTTGTTTCTTAGGAGCCATGGTACCTGTGGAGGCTTAATC
TGTGGGTACCTACGGTTCGTGGGTCCCCTCCGTAGGTCAGAAGTCCCAAACAATTGGGCTCTAATGGGAACCATGGATGT
GCATAATGATCTGTAGATCGAAGTGTGGACTGTAGTCCACTTCTGTGGTTCCACATTTAGCGTGGTTTGGTTTTGTGCAG
ACTCACGGCCCCGACCTACGGTCCGTGGACGGGGTCTCGTAGGTCGGATCTGTGCCAGGTTTAGGACCTTTTTACCATTG
TAACACCAAGTTCATTCATCAATTCATTTCAATCCTAGGTCTATTCATGTATTTCAACATAAAACAAGATAGTTCATCAT
CCCTAGGGCTTAGAATACATCCAATTTAACTCATTATTCAACCGACACAGAAAACCCTAAGTCAGAACATTTACGTTAGA
CCAATTAACATGCTTTGTTCATCAATTAACATTAACACACATTCACAACCTATCAACCGACACAGCAAACCCTAAGTCAG
AACATTTACTTTAGACCAATTAACATGCTTTGCTCATCAATTAACATTAACACACATTTACAACCTATCGTCCCAAGAGT
GTTTTTAACATACAATTCATGAGGAACACATACAATATCACACGCAAGGTCAAGATCCACTTCCTGACTTTCAATAACAA
CAATGAACAGAAATTCAAAGTGAAAGGGAAGTCAATTACCTAATAAGCAAAGGAAGTGGGTGATAGTGTGATGACTTTAG
ACTTCCAACAACTTCTTACTAGCCTTTTCACCAAACCCGAACACCAGAAACTTTGGAAAATGGGGAATGAGGGAACTTGG
GAGAGAGGAAAGTGAATTGGAAATATGGGGAAATGTAAGGGGAGTGGTTTATGGGATATAGGAGTAATTTGGAGGGATTT
TAGGAGAGGAGACGTTTAAAAACGGTTGGGGGGGATTTTGGTAATAGGGGAGATGTTTTAAAAATGAGTGGTTTTATTAA
AAGGGGTCTGGGTCGGGTCAGGCAGAAACTAGGGTTTGGACCCACGAGACCCCGTCTATGGTCCGTAGGTCAACCTATGG
ACCATAGATGAGGTCCATAGGTCACTTTCTCACTTAGAAAATTAGAGATCCTACCTGGGCTCTACGGACACCATTCACGG
TCCGTAGGTTGACCTACGGCCCGTCGACGGGGTACGTAGACCTCTGCAATAGACATTTTCTGTAGATTTTGTTTTTCGTC
CCTGCACATGTAGCAACCATTAGGCCTTTCTTTTTACATTTTCTGGACACTCTTTAGACACAGACCCTATGCTATATCTA
GCCAACACTAAAACAAAAATAAAACACCTATCTGAAGGAATACAGAAAAGAAAATAAACAAAAGGAACTACTAGACCGAA
AAGAAAAACCTATAGTTGGCTAGATTGTACATAACCACCTCTCAAGCAACACTTGATTTAACGTCGCGGCACGATGCAGG
CCTCTTGATTACTCAGACATTATCAAGATAGTAGGCCTCAACAACTTCTTACACACTTTTTGCGTTTCCCAGATAGACCT
TGATCCTTTGCCCGTTTACCTTTAACCTTGTTCCTTCTCTGTTTTCGATCTTGACCGCTCCATGTGGGAGAACTTGTGTG
ACTAAGAATGGCCCGGTGCACTTGGACTTGGCCTTGCCTGGAAACAAGCGTAACCTAGAGTTGAATAGAAGCATAAGATC
ACCAAACAACAAATTCTCGCTTTTCAATCCATTGATCATGATACTTCTCATCTTCTCCTTGTACAAAGCTGAGCTTTCAT
AAGCTCTTAGGCGAAACTCATCAAGCACATTCAAGTCACTCATTCTCTGATTCGATACGGCACCCCAATCCAAATTTAGC
TTCTTTAGTGCCCACATAGCCTTATGCTCTAGCTCTACTGGCAAATGGCAAGACTTCCCATAAACAAGTTGGTAGGGGGA
CATACTTATGGGGGTCTTGAATACGGTGCGATAGGCCCATAGAGCATCNNNNNNNNNNNNNNNNNNNNNNNNNNNNNNNA
AGCTTCCTTGACCAATCAGTTCTATTAGCATTCACGGTCTTAGCTAAAATCTGCTTGATCTCTCTGTTGGACGCTTCAAC
TTGCCCACTAGACTGCGAATGGTAAGGAGTGGCCAAATTGTTGTGGACGCCATACTTCTCAAGTTGCACCTTGAACAACT
TATTGCAAAAGTGGGAACCTCCATTGCTGATAATCGCCCTAGGTATACCAAATCTGGAGAAGATATTTTTTTTTAGGAAT
GCGGTGACACTTTTACCTTCAATGTTGGAAAGCGCAATTGCTTCCATCCATTTCGAAACATAATAGACCGCAACAAGAAT
ATACTTCATCCCATGTGAACTCACAAATGGACCCATAAAATCAATGCCCCATACATCAAAAAACTCTATCACCAATATCG
GATTCATAGGAAGCTCTTGCCTCTTTGAATTCCTCCTTCTCTTTGGCAACGGTCACACGACTTGGCGAAATCATGAGAAT
CTTGGTGGATGGTAGGCCAGTAATACCCACACTGCAGAATTTTATACGCAGTCCGAATACCACTATGATGCCCACCAATA
GGCGATGAGTGACACGCCTCTAGTATACTCAACATCTAGACCTCGAGCACACAGCGACGAATAATCCCATCAGCACAACT
ACGATACAAGTAAGGCTTTTTCCAAAAGAACTTCTCCACATCATGCATAAACTTTTTCCTTTGGTGAAAAGACAAATCCA
ATGGCACCAGATCACTTGCCAAGTAGTTAGCAAAGTCTGCGAACCAAGGAATCAGATCATGAGAAGCAGCCAATACCTTT
TTATTGGTATCATAGCCATGTTGGCAGTATACGTACTTAGCATGAGCATCTAAGCACATATACTGTCTAAGGCATGGAAA
AATTATTTTAAAAAGTATTTCTATAATTTTCTTTAAGATGTTCGTATGTATAAGATTATTATTTCATCTATCTTGTTCCT
ATATTCTGTTTCTATACTAGGTGTGAGGTGTTCATTCTTTCCTAAGTGTGTGAGGTAACCGAATAATACCCGGTGCATAC
GTTGGCTAGCCCGATTGTAAGGTCGTTGAAGCCAGGTGGGCGTTTAGACCTGTTAATGGTGATCCCGTAGCAAAGATAAC
TCTAGGAAAAGAACTGATGTAAAACCAACAGATCCTCCCTTATAAACATTATTTTGGATCTTTGATATATGTTTTAATAC
TCCGTACATGATTACATACTTATTGTATTATTATTGTTATACTTGTTGAAATATTTTTGCACTGTAAGCCCTTAAGACAG
TATTCTCATTTTATGGAAAATAATCAACATATTTTAAATAGTGTTAATTTATCTTCTCAAGCAACTAAGATTGCTAAACT
TGAAAATGATCTTCAAAACTGGAATATGCCAGAAAAACCTTTTAAAAAGATTTACCATTTAGGTAATTTCAGTTTAATTA
CTAGACATAATATTAAGACCTGTTAGTCTACCGTTGCTATTAATAATTCTTTAGAAATTATTTGTCTGCTTAAAGATAGT
GATATTAATCATTATAGGACTGATTTTAACTATCTACCTATTGATTTGGTGGAAGTGGCTATTAAGCCCCTTTTTCGTAA
AGGCCTTGATATTCCTATTTGTGTCCTCCTTCGAGATGACCATTTTCTTAATTTTGATGATTCTTTGTTAGGAGTCCTCC
AAAGTAACCTCGCTGATGGTCCGATATACTTCAATTGTTATCCTAACTTTTCAGTTGACATTAATGATCCTAATGTCATA
GACTCCTTGAAACTCAATGTCAAAACTAAGAACTTGAATAGTAAAGCCAATACTCGTGTATAGCGATTATCTATCGAGTG
TATTATAGGATTATGAAA
GCTAAGACAGAGTCAGATAGAATCAAGTATCTCTCCAAAGAGTTCAAAATTCGAGGATGGACCCCCAAGTTAGTGTCCAA
ACCTCCAGTCAAGGTATCGCCCAGAGCAACCTCAACATCACCATCAAAGAATGCACTCAAAAAGAGATTAAAGAAAGCTC
TCAAAGAAATGGATGATGATCAGTCCAACGAAGAAGATATTATGCTTCTCCTAGAAGAAGTCACATCTGAAAACGACAAT
GGAGACATGCTAGACCCCACAGGGATAGCTGCAGCTTATCTCGAATCCTATTAAGAACATGAGAATGACCTTTGAGAAAA
GCAGAGGTTCAAAGAACTGGAATTGCTTTTCCCAAGAGGCAACTTACTGTTCCAAAAAAAAATCTTGAAAAGAAGTCTCT
TATCAAAAGAAGACAAAAGCCACCAACCTTCTTTTAAAAAGAAGACCACTATTTCATCCACTAAGCTACTTTATTAAAGG
AAAGCCTCCCCACTATCAATGTCGGCAAGATCTTAGCCATACACTTGTATGCCTAAGATATAAAGGCATTCTCTTCGTCT
TCTATATAAGAAGACATCCTCATAACGTTTAAGGCATCATAAAATATCCCAAATATTCTGAAAACCTCTTGTAACCTTTT
TCCCTCTTTTCAAGTTATGGAATAAATCTTGTTTTTGTAAGAAACTTCCTTTTATTATTCGCATTATTTTATGGTTTAAA
TATAAAACCTTCGATCATTTTTATTAGTATCAGGAATAACATCAATACCTTCAGTACTTGACAACTTTTGGGATCTTGGG
TTGGCCAACCACGGAGCTAAACTGCGATTCGTGTGTTAGTCCACATGCCATAGGTGGCTTCGTCGAAAAATGGCACCAGA
TTTTTAAAAACTAAATTTTTCTCGACATTTTGAATCTGGGGTGTTACACCTAAATATCCAAAATATATGCAAAAAAGGTG
AGTCTTCATGTAATGCTCCACCAACTTCCTACTGAGGGTTCCGTAAAGGTTTTGAAAAAATTGCTTCCAGGCCATGTCAC
CAAAATAAGCATGCGCTAACACACAACAAAAACTAAGAAAACAATTCCTACAAAATGGTTCCTAAATGCCAAAAATATGT
GTAAAAAATGGTGAGACTTCACGTACTTCTCCCCCAACTTTCTATGGAGGATTCCATAAAAGTTTTAAAAAAAAATAATC
TAGAAGCCATATCACTAAAAAATTCATAAGACAACAGAAAAAAAAAACTAGAAAATCGCCTAATTCTTGTAAAAGGGGCT
TCTAAATGCCCAAATGTGTGTAAAAATGGTGAGACTTCATGTACTGCTCCCCCAACTCCCTACAAAGGGTGCCTTATTGC
AAAAAACTCATGGGCGAATACACAAAAAACTGAGAAAATTTCCTAATTCTAGTAAAATGGCTTCTTAATGTAAAAAATAT
GTACAAAAAATGGTGAAGCTTAGTAACTAGCCAAACCCAAGGAACTCCTCATATCAGTTGGGGATATGGGTTTGGGCCAA
TTCTGCACTGTGTCAATCTTCTGAGTATCAAATCGAATTCCTTCACCAAACATGATGTGGCCTAAGAATGTCACAAATTC
AAGACAGAACTCACACTTATAAAACTTGGCATATAACTCTCGATCTTTGAGAGTTTGGAGAACTATTCTGAGATGATTGG
CATGATCCTCCTCATTCCTCGAGTAGATCAGGATGTCATTGATGAATACAATAACAAATATTTACAGATACTACTTAAAT
ACTCTATTCATGAGACCCATGAATGATGTAGGAGTGTTAGTCAAACCAAAGAATAGAACAAGGAACTGATAATGACCATA
ACGGGTCTTGAATGTTGTCTTCGGGATGTCACTTTCTCTCACTTTCAACTGATGATAGTCAGATCTGAGGTCTATCTTAG
AGAAGCAAGTGGCACCGTGAAGTTGGTCGAAATGGTCATCAATTCTCGGAAGGGGATACTTATTATTAATAGTGACCTTT
TTTAATTGGTGGTAATCAATACACATCCTAAGGAAACCATATTCCTTTCTCACGAATAAGACCGGAGCACCCCAAGGGGA
GACCTTGGTCGGATAAAACCTTTATCAGGAAGACCCCCAATTGCTCTTTTAACTCAGTTGGAGTCATTCTGTATGGTAGA
ATAGAAATGGGTTGAGTATCGAGAATAATATCTATTCTGAAGTTTATTTCTCTCTCAGGGGGACTTCGAGAAGATTGTAT
GGAAAGACCTCTGGAAAACTCACTTACAACTGGAACTGACTGAATAGTCGGTGTCTCAATACTAGAATCATTAACTAGGA
CTAATAATAGATGCATCCCTTAAAAACAAACTTTTTGTCCTTAAGGTATGAAATGTAACGACCCTTAGGCACCGTTGAAC
TTCTCTTCCAGTGACTCATTAGTAAACTGAAACTTGACTACTCGAGTTGTACAATCAACTGTGGCATAATAAGCATAAAG
CCGGTCCATACCTAGAATAGCATCAAAATTTACCATGTCTAGCTCAAATAAGTCAGTCATGGTGTCTTTGTGATAAACAG
AGATGCTACAATCACGATAGACTCTTTCTGCTAGAATAGAGCTCAATAAGTTGTTCGGGGTAAATAAGCGCAAAATTGAA
CACCAAAGCACATCACTTTGTAACTTAAAAATGTTCCAACATCTATCACTTATGATTAATGAAGCCACTACACAATAAAT
TTAGCATGTGTGCTAATACCATCAGTGCATAGATTTAATTAACTATAATACATGTTACATTATATGTGAATTTAAGCAGC
AACTGAACATAGAAAATTTCAATTGTCTTGTATTTAAAATCGATTAATTTCGAATGGATATCAAAATAAGTGAAGAAAAT
CAAATAAATCATTAAAAAATTTAAATCAAAGGACATTTTTTAGAAAATTATTATTGTTTTTAATAAAATACACGTAATTT
TTTTGAAAATAATTAAAAAAGATAAGAATATAATGAAAGAGAAAATGAAAGTAATTATATATGTGTGTGTGCGCGTGTAG
GTGTGCGTGTGTGGGAGTGTACGTGCGTGTGGGTTCGCATGTGCGCATGCATGTGCGTTTGTGTGCTAACTAACTGTCAA
ATTACCAGCTAAAAAAGGATGTTTGTCCATCAATTTATATATTATAGTTGTCTTGAGGATTTTAATGACACGTGGACAAT
TTCTTGGTCAATGCCGCCTAAACAAAGTGCAATCACATTAGGTGCACATCCACACAAAAGGTGCACGAAAGTACATAATT
ATGCTGCTAGATCTAATGGTCATGACTTGACAGTTGTGGTAAATTCTGTCCAACTGGTGCTCCTGAAACCCTTGAATGGA
AGTGGGGAAGCTGAAAAGAAAGTATTGTTCGTCTTCTTCGGTAAGAATGAGGTTGGATCCCTATCACAGAGAAAAAATTT
GGACTTTTGCAAAAGAGATCATGGGATGGAAATGGACAAAGAACAATGAACAAGTTCTCCCTTTTTGTGCTGATATTGGG
ATCACTCTAGTTTTTTTGAAGAATTGGATTAACAACACCGGACGCAGAATTGGGCCCCTAAGAAAAACAATCATCTAAGG
AAAAAAGATCAGTTGCTTTAAATTATTCTTTCTGAGTTCTACTTGTTTAATAATTAGTGTTTTCTTTTTCTGGTGTCTTT
GATCCATAGAATTTAATAATATTAATTATTACTTTTTCTGTTTTAATTTTGTTACTCTTATTTTTCTTTCAATTTGTGTT
TTACAACATTTTAGGTCAAAATGTCCACATTAAATTTACATTTTTAAGATAGGAAAAGGCATGTATTTCATCTTGAATTT
GTCGCGATAAATAAGTTACACCCTTAAATTATTATGCCAATTTATTACACATATTTACTACTTAAAAGTGAATTTATTTA
CGCCTAAAATTGATGTAGTGAAAAAATATAAAAAAATAAAAACATGAACGTCAGATAAAAATTAAAGTAAAAAAGAAAAT
TCAAAATTATCCTTAGACCCCCACCTCGCACGTCTCTTTTTCTTCTATAAACCCCACCCTCCTTCTTATTCTTCACACCC
CACCAATTATCCTCCTCTTCCACATTCTTTATTTTTTCGTCACAAATATTTTTTTTTTATCACAATCTTAAAATACAAAT
TGTTTCCTATTCGCTATTGATTAGGTTAGTTTTATGTAAGTTTAATCCATATATATTAAAAAATAATAATACTAAATTAT
TTTTTTCTAACCCCGAAAGATCTATGTAACACGCCGTATGCTAGGAAGACAAAATTCAGAATTCCAGAAGTTGCAGGTTC
CACCAACGGGGCCAACTACGGACCGTAGGTTGACCCGCAGACAGTAGGTGGGGTCCGTGATTGGCCACCTGCAGCGCCCT
TCCTAGAAACCCATAAAATCCAGCTATGTCTAGACCTTCGCCAGGACCTACGGACCGTAGGTCAGACCACGGTCTATGAT
CCACGTCCGTGGTTCAGACCCCTCAGAAGCCATCCTCTAAAGTCGAAAGACTTCTCCATGAAATTCGTCACCAAGTTTGT
GGAATTTCACTAGTGGGTTCCTTTCACCCATTAGGTCCCTAGAATTCAGTCAGATTCTTGATTCCTTTCATACTGTTTAG
ACATAGGGTTTCTAGAACTCCAGATAATTGATGTGATTTAGCTGTTAGAAAAATCCTAATAAGAATATTACGTTTTTGTA
ACCATGTTTCTTAATTCTTGCATCAAATTCAAAACCCTAGTTGTGTAGATTCGTTTAGTTCATCAATTACACTTGCTAGA
TCAGTTTATACATATATACATGCATCAATTTTTAAATGTTTCATTATCAGTACTTAATGTTGAATTTTCAGTTAACATGT
CAGAATATAGAGATATCCAGTTTATTTAAGTTATGTTGTATTGTACACATTCTAGTTTGGAGTAGGTTTAATACCAAGTT
GGACTAGGGTCAGTCACCCTCATAATCCCAGAACTACGTGCCCCCGTAGGTTAAGTCCCCTCTATGGGCATCATATTCAG
TGATCATACTAGTCATGCCTTTATACCCCTGGCAAAGTATATTGGGTCCTCTCGATGGGGTGTATACATCGGACTCCACG
TTTAGCTCACATGGTTTTATGTCAATTATTAGTAGCTCCCACAGTCAGATTCTAGTGCATTGACCAGGTTACCAGTTACA
TTTCAATATTCAGTTTCAGCATGTTATGTACTTGGTCATTGCATTCAGTTCTGTTCATTTTCAGTATCTTTATCATGTTC
ATATTGTATCGTTGCTTAGTATGTTTTGTTCAGTTATATATGTTTGTTCAGCGTTATCCTATCATGCATGCTTAGTACTT
TTCAAGTATTGACGCATACTCTGCGCTACATCTTCTCAAGGTGTAGGTTCAGGTCCCCAGCATTCAGATCACGTGTAGAT
CAATTCCCAATCCATATTCAACAGCATCAGTGGTGAGTCCTCATTCTTCGAGCACGATTGACATGTTTTTTGTATTTAGT
CTTTCCTTTTTAGTTTCAGTTTTGTTAGAGTTAGCTGGAGGGATGTCCCAGCTTCTCTAGTCAGTTAGAGGCTTATGTCA
GACATAGTTAGAATCAGTTCTAGTATTTTGAGTTATAATTCAGTATAGTAAATTCTTATTCAGTATGTTATTCAAACAAT
ATTGGGTATTTGCCCATCGTAGTTTATCTTATGATTTAAGTTTCCGTATAGTATCCCTTAATTCAATAATTTGTTTTTAT
GCTTATGATATGGCAACTCAGGGTTAGTTTGGGGTCACCTGTGATCCTATGTCCCGTGTTTACGCCAAGGGGGTAGCCTC
GGGGTTTGACAAACTTAGTATCAGAGCATTAGGTTTAAGAGTCCTTGGATGTCTGAAAAGACGCACTAAGTAGAGTCCCT
TTCATAAGTGTGAAACGCGCTACACCTATGAGGGGGAGGCTACGAAGTGTTTTAGGAAAAACTTCACTTTCTTGTTATTC
ATATCGTGAGTGGGTATGATCTCCTTTCTAACTCAACATTATACATTTCAGATCATGCCTCCTCGTAGATATTACGCAAG
GAATTCCAATGCCCGCAACGCTGATACAATTCCTCCAGTCCCAGTCTATGAGGTTTCAAATGCAGAGTTTCAGAATGCTA
TTAAGCTTTTGGCTAGGAATGTAGGCAACCAGAATAATCAGCATGTTCCAGTTCCTACAAATGGTAATGGTGGATCAATG
ACAGCTAGGGTCCGTGATTTTTTTGGGATGAATCCGCCTGAGTTTCTAGGGTCGCAAGTTGGTGAAGACCCCGAGAACTG
TATTGATGAGGTTAAGAAGTTCTTTGGAGTGATGCAAATGACTAGAAATTATAGGGTAGAGTTGGCGTCCTACCAGCTCA
AGGATGTATCTCACATTTGGTTCACTCAATGGAAGGAAAGTAAGGGTGAGAATGCAACTCCTATGACTTGGGAGTGTTTT
ACTGAAGCTTTTCTGGATAGGTTCTTTCCAAGAGAGTTGAGAGAAGCAAAATCTCAAGAGTTTATGAATTTGAGACCAGG
TTCAATGTTAGTCCAAGAGTATGAACTTAAGTTCACCCAGCTCTCCAGGTATGCTCCGCATATGGTTGCCGATCCCAGGG
CACAAATAAGTAAGTTCCTATTTTGGGTATCTGACTTGGTGAAGACAGAGTGTAGAAATGCTATATTGTTTGAAGATATG
AACATATCTAGGCTCCTGACTCATGCTCAGCAGGTGAGGGAGATAAGCTTAAGGAATTAGTTAAGGACAACAAGAGGACT
AGAACAAGGAATTATGAGTACTCTCATAAAAATTGGGTGGTGGAAATCGCTTGTAGTTTCATCAGAAATCTTTAGCTCCG
GCACCTTCATCAGCTAGTGCTCCAACCCCCAGGTTTTGAAAGGATAAAAAAGGTAGGGCATCAGGCTCTAAGTCTCAGGG
GAGTGTTTCAAGTACCAGAACCTACCCAACCTGTCCAAAGTGTGGTAAGAACCATCCGAGCGAGTGTTTTGCAAGAAAGG
ATGGATGTTTTGGGTGTGGTCAGACTGGTCACAGATTGAGGGATTTCCCTTCTTATAAACAAGGACAGGGGGTAACACTA
ACAGGGCCCAGTCTACAGCTTCAGAAACACCTGCAGGTCGCCCAACTCAGCAGGGTACTTTATCTGGTATAGGTGGCGAT
CAGTGCCAGAACAAGTTGTATGATCTCCAGGCTCTTCAAGATTAGAAAGATTCTCCTAATATGGTCACTGGTACATTGCG
AGTCTTTAATTTGGATGTTTATTCTTTGTTAGATCCAGGGTCCACTCTCTCCTTTGTAACTCTATATATAGCAGTGAACT
TTGGTGTCGGTCTAGAAACTCTCTCAAAACCCTTTTTAGTCGCTACTCTAGTCGGTGACCCAGTTATAGCTAGACGGGTA
TACAAAAATTGCCCTGTCACAGTCTCCCAGAAAGTCACCTTAGCAAATCTTGTAGAGTTAGATATGGTAGACTTTGATAT
CATTCTAGGAATGGATTTGTTACATTCATGTTATGACTCAGTCGATGGTAGAACTAGGATCGTTCGTTTTCAGTTTCCAG
ACGAGCCAGTCTTAGAATGGAATGGTAGTAGCTCAATGCCTATGGGTCGATTTATCTCTTACCTTAAGGCCAAAAATATG
ATCCCTAAGGGCTATCTCTATCATCTAATTTGGGTTAAGGATTCTAGCTCCGAAACCCCAAATCTTGAGTCAGTTCCAGT
AGTAAATGAGTTCCCAGATATGTTTCTAGAAGATCTTCCTGGAGTTCCTCCTGAAAGGGAAATCGACTTCCAAATAGATC
TCCTTCCAGATACCCAGCCTATCTCTATTCCTCCTTACAGAATGGCTCCAACTGAGCTTAAGAAATTGAAGGAGCAGTTG
AAAGACCTTCTTGATAAGGGCTTCATCAGACCTAGCATTTCCCCATGGGGTGCACCAGTGTTGTTCGTGAAAAAGAAAGA
TGGTTCTCTCAGGAGGTGCATTAACTATCGGCATTTGAACAAAGTCACAATCAAGAATAAGTACCTTATCCCCAAGATTG
ATGACTTGTTAGATCAACTTCAGGGTGCTAGTCATTTTTTGAAGATAGTCTGGTTATCATCAGCTTAGAGTCAAAGATAG
TGACATCCTGAAAACAACCTTTAGAACTCAGTATGGTCATTATGAATTTTTAGTTATGTCATTTGGACTAACCAATGCTC
CTGCAACTTTCATGGATTTGTTGAACAAGGCGTTCAAGCAGTATTTGGACTTGTTCGTTATCGTCTTTATTAATGATATC
CTCATTTACTCTAGGTGTGAGGAAGAACATGCGACTCATTTGAGGTTTGTCCTGCAAACTCTCAAAGATCGCCAGTTATT
CGCTAAGTTCAGCAAANNNNNNNNNNNNNNNNNNNNNNNNNNNNNNNNNNNNNNNNNNNNNNNNNNNNNNNNNNNNNNNN
NNNNNNNNNNNNNNNNNNNNNNNNNNNNNNNNNNNNNNNNNNNNNNNNNNNNNNNNNNNNNNNNNNNNNNNNNNNNNNNN
NNNNNNNNNNNNNNNNNNNNNNNNNNNNNNNNNNNNNNNNNNNNNNNNNNNNNNNNNNNNNNNNNNNNNNNNNNNNNNNN
NNNNNNNNNNNNNNNNNNNNNNNNNNNNNNNNNNNNNNNNNNNNNNNNNNNNNNNNNNNNNNNNNNNNNNNNNNNNNNNN
NNNNNNNNNNNNNNNNNNNNNNNNNNNNNNNNNNNNNNNNNNNNNNNNNNNNNNNNNNNNNNNNNNNNNNNNNNNNNNNN
NNNNNNNNNNNNNNNNNNNNNNNNNNNNNNNNNNNNNNNNNNNNNNNNNNNNNNNNNNNNNNNNNNNNNNNNNNNNNNNN
NNNNNNNNNNNNNNNNNNNNNNNNNNNNNNNNNNNNNNNNNNNNNNNNNNNNNNNNNNNNNNNNNNNNNNNNNNNNNNNN
NNNNNNNNNNNNNNNNNNNNNNNNNNNNNNNNNNNNNNNNNNNNNNNNNNNNNNNNNNNNNNNNNNNNNNNNNNNNNNNN
NNNNNNNNNNNNNNNNNNNNNNNNNNNNNNNNNNNNNNNNNNNNNNNNNNNNNNNNNNNNNNNNNNNNNNNNNNNNNNNN
NNNNNNNNNNNNNNNNNNNNNNNNNNNNNNNNNNNNNNNNNNNNNNNNNNNNNNNNNNNNNNNNNNNNNNNNNNNNNNNN
NNNNNNNNNNNNNNNNNNNNNNNNNNNNNNNNNNNNNNNNNNNNNNNNNNNNNNNNNNNNNNNNNNNNNNNNNNNNNNNN
NNNNNNNNNNNNNNNNNNNNNNNNNNNNNNNNNNNNNNNNNNNNNNNNNNNNNNNNNNNNNNNNNNNNNNNNNNNNNNNN
NNNNNNNNNNNNNNNNNNNNNNNNNNNNNNNNNNNNNNNNNNNNNNNNNNNNNNNNNNNNNNNNNNNNNNNNNNNNNNNN
NNNNNNNNNNNNNNNNNNNNNNNNNNNNNNNNNNNNNNNNNNNNNNNNNNNNNNNNNNNNNNNNNNNNNNNNNNNNNNNN
NNNNNNNNNNNNNNNNNNNNNNNNNNNNNNNNNNNNNNNNNNNNNNNNNNNNNNNNNNNNNNNNNNNNNNNNNNNNNNNN
NNNNNNNNNNNNNNNNNNNNNNNNNNNNNNNNNNNNNNNNNNNNNNNNNNNNNNNNNNNNNNNNNNNNNNNNNNNNNNNN
NNNNNNNNNNNNNNNNNNNNNNNNNNNNNNNNNNNNNNNNNNNNNNNNNNNNNNNNNNNNNNNNNNNNNNNNNNNNNNNN
NNNNNNNNNNNNNNNNNNNNNNNNNNNNNNNNNNNNNNNNNNNNNNNNNNNNNNNNNNNNNNNNNNNNNNNNNNNNNNNN
NNNNNNNNNNNNNNNNNNNNNNNNNNNNNNNNNNNNNNNNNNNNNNNNNNNNNNNNNNNNNNNNNNNNNNNNNNNNNNNN
NNNNNNNNNNNNNNNNNNNNNNNNNNNNNNNNNNNNNNNNNNNNNNNNNNNNNNNNNNNNNNNNNNNNNNNNNNNNNNNN
NNNNNNNNNNNNNNNNNNNNNNNNNNNNNNNNNNNNNNNNNNNNNNNNNNNNNNNNNNNNNNNNNNNNNNNNNNNNNNNN
NNNNNNNNNNNNNNNNNNNNNNNNNNNNNNNNNNNNNNNNNNNNNNNNNNNNNNNNNNNNNNNNNNNNNNNNNNNNNNNN
NNNNNNNNNNNNNNNNNNNNNNNNNNNNNNNNNNNNNNNNNNNNNNNNNNNTTTTGGCTGTTAAGACTACAGATTCGGCG
GAGGACTACACCAAGCTTTACATTAATGAGATAGTCAGGTTGCATGGGGTTCCTCTGTCTATAATCTCAAATAGAGGTCC
TCAGTTTACCTCTCATTTTTGGAAGTCATTTCAGAAAGGTCTTAGTACTCAGGTTAATCTCCTCACAACATATCACCCAC
AGACGGATGGTCAGGTAGAGCGTACCATTCATACCTTAGAGGACATGTTAAGAGTTTGTGTGATCGACTTCAAGGGCAGT
TGGGATGATCACCTTCCTCTTATAGAGTTCACCTACAATAATAGCTACCATTCTAGCATTGAGATGGTTCTTATGAGGCA
TTATATGGACATAGATGCAGATCTCCAGTTGATTGATTTGAAGTAGGTGAAGCGGCTTTGATTGGGACAGATTCGGTTCA
TGATGCTATGGAAAAGGTTCAGCTCATCAGGGATAGACTTAATACAGCCCAGAGTCGTCAAAAGTCCTATACAGATGTAA
GGTTAAGGGACTTGGAGTTCTAAATTGATGATTGCGTTTTCCTGAAGGTGTCATCTATGAAGGAGGTGATGAGATTTGGC
AAGAAAGGGAAGCTCAGACCCAGATATGTAGGTCCTTACAGAATCTTGAAGAGGGTTGGTAAAGTGGCTTATGAGTTAGA
GTTACCAGCAGAACTAGCAGTGGTACATCTAATCTTTCACATTTTGTTGTTGAAGAAGTCTGTAGGTGATCCAGCATCCA
TAGTACCATTGGAAAGTGTAGCTTTGAAGGATAGCCTCACTTATGAAGATATGCCAATTGAAATCCTTAATCGTCAGGTT
CAAAGGTTGAGAAACAAAGAAGTCGTTTCAGTTAAGGTTTTGTGGAGGAGTCAATCTGTAGAAGGAACTACTTGGGAGGC
AGAAGCAACCATGAGGGCCAAGTGTCCGCATCTCTTTCCTTCTGATTCCATTCCAGCTTAAGTTAATAGTTCCTCTCCTG
TCTTTCAGTTACTCTTGTGTAAATTCAGTTTTAGTATCATGTTCCTTCAGTTATACTTGCATTTTCAACGTATTTGCATG
TTCTTGGAACATAGTTCAGTCAAATTTCAATTTCCAGTACTTAGTGGTAGGGTTTGCAGCTCTTTCCATCCATACCCAAC
TAGTTAGTCTTTATTCGAGGATGAATGTTACCAAGGAGGAGATAATGTATCACCCCGTATACTAGGAAGACCAAAATATA
GAATTCTAGAAGTTGTAGGTGCCACCAACTGGGCCACCTACGGACCGTAGGTTGACCCACGGACCGTAGGTGGGGTCCGT
CCCTCCGTAGAAACCCAGAAAATCCAGCTAAGTCTGGACCTACGCTAGGACCTACAAATCGTAGGTCAGACCACGGTCTG
TGGTCTAGGTCCGTGGTTCAGACCCCTCAAAAACCATCTTGTGAAGTCGAACGACGGTTGACCAGAACGGACCATAGGTC
CATCCACGGTCCATCAGTCAGGCACATCTATGGCTTCAACAGATTGTTAGTCAGGGGTCTTTTGGTCTTTCCACTCTGTG
TTGGACACCTAAACTACGTCGTTTAACCCCCAAACGACGTCGTTTTGGTCAGTCTTAGCCTAATAACTTAATCAAACTTT
ACCCTAAGCGACTCATTCACTTAATTTCACCAAAACTAGAGCAAAAATAAGAGAATTCAGGCGTTAGCTTCCTCAAGAAT
AGTAGCAAGGTTTTCTTCAGTTCCAACCTTGAAATCGAAAGATTTCTTCGTGAAATTCGTCACAAGGTATGTGGGATTCC
ACTAGTGGGTTCCTTTCACCCATTAGCTTCCTAGAATTTAGTCAGATACTTGATTCCCTTCATACTTTTTAGACCTAGGG
TTTCTAGAACTTCAGATAATTTTTGTGATTTAGCTGTTAGAGAAATCCTAATCAGAATATTATGTTTTCGCAACCATCTT
GCTTAATTCTTGCATGAAATTCATAACCCTAGTTGTGTAGATTCATTTAGTTCATGAATTACACTTGCTAGGTCAGTTTA
TACAGATATACATGCATCAGTTTTCAAATGTTTCATTATCAGTACTTAATGTTGCATTTTTAGTTAGCATGTCAGAATCT
TGAGCTATCCAATTTATTTCAGTTGTGTTGTATTGTACACATTCTAGTTGGGAGTAGGCTTAATACCGATTTGGAATAGG
TTCAGTCACCCTCATAGTCCCAGAACTACGTTCCCCCGTAGGTTAAGTCCTCTCTGTGGGCATCATATTTGGTTATCATA
CCAGTGATGCCTTTATACCCCTGGCAAGGTATTTTGGGTCCTCTCGATGAGGCGTATAAATCAGACTTCCCGTTTAGGTA
ACGTGGTATTATGTCGGTTATTAGTAGTTCCTACTGTCAGATTCTAGTGCATTGACCAGATTACCAATTATATTTCAGTA
TTCACTTTCAACATGTTATGTCCTTAGTCATTGCATTCAGTTTAGTTCATTTTCAGTATCTTTATCATGTTCATATTGTA
TCATTGCTCAATATGTTTTGTTCAGTTATGTATGTTTGTTCAGCATTATCCTATCCTGCATCCTCAGTACCTTTCATGTA
CTGATGCATACTCTATGCTACATCTTCTCGTGATGTAGTTTCAGGTCCCATCATTCAGATCACATGTAGATCGGTTCCCG
ATCCATATTCAGCAGTATCAATGGTGAGTCCTCATTCTTCGAGGACGATTGACATATTTTCTATTCAGTCTTTCCTTTTT
AGTTTCAGTTTTGCTAGAGTTAGCTGAGGGCATGTCCCTGCATCTTTAGTCAGTTAGAGGCTTATTTCAGAAATAGTTAG
AATTAGTTCTAGTATTTTGAGTTATAATCCAGTATTTTAAACTCTTATTCAGTATGTTATTCAGACCAGTATTGGGTATT
TCCCATCTCAGTTTATCTTATGATTTAAGCTTCCGCATAGTATCCCTTAATTCAGTAAATTGTTTTTATGCTTATGATAT
GTCAATTGAGGATTTGCTTGGGGTCACTCATGATCCTAAGTCCCGTGTGTACGTCAAGGGGGTAGCCTCGGGGCATGATA
ATCTAGAGCTATGATTGTTAAGGAAAAAAAGTTTAGAGTATGAGGAAATAGAGGAAGGGGGGGGGGATATCAACATGATA
GTGGGAATTTCTATTTGGGATCGTCGAAGAAAATGAGCAGTCTCAGAAAACCTCCTTCCGGCCACCGTTGTTGTCAGTGA
ATCTTCAAGTATATTTGGAACATAAAGACACATATTTAAATTCAATGCAAGCTTTTGTTTCCTCCATTTATTCTTAATTT
TGAATCTTTATTTTCTTCAAAAATCAGAAAGAAGAAGAAGAAGAAATCTAGCTAAAGTTAATTAAGAATTGAACTTTAAT
TCAATGGGGTTGATGAGAAAATCAAGATTCTTATGTAAACAATAATATTCTAGTGCTCTGTATTTGGGTTTTAAGTTGTT
TCTTCTTATTTTTTATTGTAGCATTTTTTTTTATCTTTAAACACGATAACCAATTCAATATGATATAACTTTTTACAATT
TGGACAAAATTGTTTTGACTTTTGAAAAATTGTTAAAGGAATTTTGATAGTTATTTAATTTTTGTGTTTGGAGGTGATGG
AAGCTTTATGGATTTTGTGGTGTTGGGTGATGGGTAAAAGAGAAAATTGTAGGTGGTAAAGAAGAAAAAATTGATATTGA
TAATGGTGGATTGGTGATGTACGTGTTTTGTACAAATGCAATCAACTTTTCTAGTTGAAAGTGCACGGCAGAACAAAAGG
TGCACGAGAAAACCAATGTGTTCTGTCACATTAATTTCATTATTTATTTAACACATGTGTGCTTCTATATATATGAGATG
TGACTTAGGACTTTTTTTTTGTTCCTAATTTTGTGCGGCTAGTGCATCAATTGACGACATTTCTCCAATTTCTCTCTCAA
TTGCTCTAATCCACTCTTGTTAGGTTAGTCAATCTTTAATCTTTCTTGTTAAATTTCCAAAAGGGAAAATTGTTAAAGTT
TGAATGGTCTTTGAACATTTTTTTGATTAAAAACAATTAGATTTCCTTTTGAAGTGCACAATATACATCCCTAGCTTCAA
TATTCAATTTTGAAAAAAATAAGTTTTGAATGTTGTGGGATTAAATTAAAGATGTTTTTATTGATTTGATTTCTTGAGGT
CTTCGATTTGTTATGTAGAATTTCAGAATTGAAAAATTTACTAAATGTAAAAAGAGACATTCTTGGACAGACCAAAAAAA
GAAAAAGTAAGACCACTTAAATTGGGATGGATACAGAGTATTGATTTAAATTTTTGAGGTCTAATTATCTCACACAAAGT
TTTTGTAAAATGATGCTAGTTTTGTAAAGGTTGAGTCTTTTTATCTTAGACCATCATATACAACTACAATATTAAGTGCA
ATTCTACCAACGAGGTTTGGAGA
ATTAAATTCGTTAATATAATTACTTGGGGGGTCGGTGTTAGGATATACTATTAACCATGTGGTTTAGTTATAGTGTTATG
TTTTTATCATTATGTAAAGACTGATTATTTTATTTATTCAATTTTATAAAATTCCTATTAAATAAATCATTGTGTCTACA
TGTGTGTCCTTTACTTATATAGTAGATCATATAGTGTATGGAGTCTCTTGGCTCATACACGAAAGATTGAAATTGTCAGT
CCTTATAAGTTATAAATATAAGTTCACAATCAAAGATGAAGTTAGACAAACATCTTGATGATTGTAGCACAATATTAGAT
ATAATTTGATCTTGATTATGGGAGTGGTTCCATTCCAACATCTTGTGCTAGTACGCTTTTTGTGTGTATTGAATAGACCA
AGTAGAGAAGCTTGTTATGTTCTAAGTATTTATATAACATCTTCTCTAGAATCATTAAATGCACCTATACTCTTAATCTT
GATATATTTATTATGATCAATATAATTTATTTGTCATCTTGATCTGTCAAAAGGTGAAACCTACCGTGGGTCAATATATT
CCTGATAAATTGGAAGATAATAAATTATATTTGTGAAATGATAATTAGTTGATAGAATCTATGTCTTGGCCTTGAGATTG
ATGATACCCCTGTATGATTGCTAAGTTTTCATGTGAAAACCGTACAAGTGGTTTTATATATATATATATATATATATATA
TATATATAGCCATCACATGAAATAAATTAAGCATAGTAATAAAGGATTAAATTAATCAATGAATTAAATTATCAGAGATT
TAATTTAGTTGATTGGTATCGGTAATTCTAACATAGGGAGTTAAATAAGATTTAATGTTGAATTTTGAAATTAAACCAAG
GAGTGAAATTACAGATTTTTGGTGGAATAATCTGTAATTTATTATGGTATGATTAATTCAATCATTTTTGAATTGATACC
ATAATTGGAAGCCTCTACTATTAAATATGTGGTCCCTACTATACTAGATTAAATATATATATTTTGAGAAAATAAAATAG
AGGATTCTAGAAGCAGTTAAAACTATTTTTCTTATTGTGCTTCTAAACACGTTTCAAAATTTGAAATGTGCAGAATCTTT
TTGTTGAGAGAAAGACTCCCTCACGTTTCCAACTATCAGTTGGAGAAACATGGATAAAAGGAGCAGTCTCTCACAAAATA
TATTGTGCCCATTGAAGCATAATCTAGATTTAGTAGAAGGCCGCAGACTTGGAGACTACTGTTCTTGACGAGCTTTGTGA
AATCTTCAACAGGTTAGTGAATCATATTCACAATTTTTATATATCATCTAGATTAATTGTAGGTTTTGTGATCCTGTGTA
TGCTTCCGCTGTCATATCTTCTATCAGTCGGGAAAGGGGATTACAAATGTGAATCAAACTTTCACTAGACAAACAACTAA
TTGAGCTACTAAGATTTCTCATTATTTTTTTTTGCATGTTAAAAGTGTGTCAGAGAGGATTAATTTGACAACAATGCCAA
TTATATTGTAACATAGCGCCTTAGAAAGAGCTAAATTAAGAAAGCTAATTTGGAAAGAACTAATTTGAGATTTGTTCAAA
TTAAACTTAAATTGTGAGTTTTGGGTCAACTTCAAACGACCATAACTTTCAGTAAAGGATGAGTTAGGTGGCCCATAAGA
TATTAAATGAAAGGAATTCGAATCCTCTTTCCAACGCCACCGAGTTTGATAAGTTTGGAGTTCAGATGAGGGATATATGC
TCGTTTGAAGTCAGCCTGTCCAATTAAAGAAAATTTACCCGAATTAATGAGGGGTATTTTGGTCTTTTCCTTACCCCATC
AGCTTTAAACGTTTTTAGTAATATTTTAGGGGTAAAAACTGATTTGGGTCAGTTTTCACAATCCTAAATACGCTTAGGGT
TTTGAGAAGAGTTTAAGAGGAGCAAAGAGGAAAGGTTCAAGGCGTTCGTCAAGGTTCTTGAAATTTGTCGAGGAATTTCG
TTAAGGGTTGATCCCTAAGAGGTATGTAAGCTCTCATAGTGTTGGGTTCGTTCATCCACACGCCAATCATATGGTTTTAA
ATCCGTATTTTCGTTCTTGAAGTTGAATGACTTGAGTTCTTGAAGAGTCTCTTGAATTTTCGCTCTTAAATCGTTAATGA
TGAGTTTGATAAGTTCTTGCGATGAATGTTAGGAGTTTGAGGTTTGTTTTTGAGTAGATTTTGTGTACTTATGTTGGGTA
TTCAAATCTAAGTGAGTTGGGAAGAAACCATACTATTCTAGGTGAATTAGGGCCAAAAATCGAAGAAGGAAATTTGTTGG
AATGTTCTGGGGAGGGGTTGGGCCGGCGCGCCCCCAATGCGCCAAGGGGGCTGGGGTGGCTGCCAGCAGTGCGCGACATT
TGAGTCTCTAAAGTTTAGGGGCTGGCGTCCCGCGCCAGTAGTGCGCCAGGGTCGCCTGCCCCCACCTTTGTTCCTTCGTT
TGCTCTGTCTAAGTTCTTTTAAAGTGTATCTTTACTCCCTTATGATTCTAACTACTCTAAACTACATATATACATCGAGA
TATCCTTCATAACATGAATCAAAACCCTTGAATTCATAATTCAAATTCAAGGTAGTGTTAAGAGTAAAGTCTTGAAAATT
CTTTCGAGTCATTCAGAGAAGTCCTTTACAATCTTTTAAAACTTGTTCTAAGACTTGAGTACTTGAGTTTGAGGATGAGG
AGAGTTGAGTTTCGTTTTTTCAAAATGAATATATGGGAACTAAGTATTCCCAAGAGTAAATGTTTTTACATTTAAAATGA
GAGGAAACATCGATTTCCAAATGAGTTCATGAGGAATTTTTGAGTATAATTTCTTTTAAGAGAACCTTTTGAGTAATAAT
CTCAAAGCTTGAGGCTAAGGAAATGTTTTTTTAAATATATGAGCTGAGTTATATTATTGGGAGTAGTATTGAGCACCGAT
ATGGGGATGAGTTCATACAACTTAAAGTCCTCATAAACCATGTAGCCAACGTGGGTAGAAAGGGTCATACTTTTTGGATG
ATTCCTTATTATTTTTTAAGCATATCTTAGTGGATCCACTTAGTTGAGGATGTCTTATACTCCGGCAAGGTATAAGATAG
TTCTGGCAGCGTGGGTGAGACGTTGTATCATCACATAGCTCATAGTGATGGTTGTCGGTTAGAGAATCTCCCAAATTGAG
TTATTTTGTATATTTACATACAAACTGAGTTATTGTTTTATTTTAAAATACATTGAGTTGTTATCTACTATTTTAAATGT
TTTATATAAACTGCATCTTTATTGTTGTTTTTATACTGTATTGAGTTGAGTATCCATGTGTTGAGGTTGAGTTGAGTAGA
GCTGAGGTGAGTATGTTTCCTTCCTTCCAAGTTCAAGCTTTTATGTTATGTTCCGTATTCCCCTTACATGATCGTACATT
CAATGTACTGATGCCATTTGGCATGCATCGTTTCATAATGCAGATACAAGAGATTAGGTTCATCAACAGGTGATTCGTTG
AAACCGTTTGCAGTTCCAGAGTTGTTTGGTGAACTTCCTTGATTTTAGAGGATCCCTTATTTATTTTCATCTATTTCAGT
TATGTTAGGATGATTGGGGTCTTGTCCCGACATCCCTCATAGTATTAAAGACTTCATGAATAGATAGATAGTAGCAGTTA
AGAAGTCTGTTTCATTTTCTATTGTTAATGTTCTAGACTTGAGTTACCCTAGCGGCCAGTTTGAATATTTTTAAATGTTC
TAAGTAAAGTATTTGAGACATTTGAGTTAAAACTTTATATGTGAGTTATCTTATGTTGAGTAAATATTCCACTGAGAGTT
GAGCCAGACCAAAGGTTCACTTGGGACCAACAATGGTTCTCGAGTGTCGGTCACGTCCAAGGTGTAGTGTCACGACCCAG
ACCGCCTTGATTGACACCCACACTAACCCTCTAGTGGGAGAACCATTACTACAACCCGACTAGGCAACTTAACGAAAAAC
TAAGTATTTAAAAACACGGAAGCAGGTTTAAATGATGGATAAAAATGGAGTTCCCATAAACTACAACGATTTTAAATAAA
CAATTACACAAACTATTGTGGATGTTCAACCCCTAGAACCTGAAAGTCATTGTACCAAAACTCTACTAATCAACAAGTTT
AAGACAAAGGGGTACAACCCTGAAACTAAACATAGGAATAAGCCTAACTATATAGTCAGAGTCCGAAAGGAATGAACTAA
ACAAATAGAGGATCCATGGCAGCCTGAAAGAACTGGCTCACCCTTGAATCCGGTCTTGATCAATGATCCCCTAGTTGAGG
TCTATCAGTAGCCACCTGAAGATGCCTTGTACTCAACAATGAACGAGCAAGTGCAGTAGCAGTACACAAACCACAGTGTA
CTGGTAGGATCACGTGGCTACTCCAGTAAGCAGAACATAAGCCAGTAATTACAACACAGTAAACACACATATAAAGAACA
CACAATTCAGTTACCATTTTAGGAGCAACATACAATTTCCCAATATCAATGACAAATAAATATGAATGTAATAATAATAA
GTGGTCCTCTCATGGAACCCACACCCAAACTTTTAGTGTGTCGGAACGTGACACCCGATCCAATATACATGTGTCGGAAC
GTGACACTCAATCCAATATATGTATTGGGACATGACACCCGATCCAATATATGTGTTAGAACGTGATACCCGATCCAATA
TATGTGTCGGAACGTGAAACTTGGTCCAGTCAGCACAACCACAATCACACTCACACCCATAATGAACAGTACCCATAGTT
ACACAGTCAAGTAACAGGTTCATGGCGTAATTGTGCACCCATAATCATTTCATTAGGTTCAATTCACGTTTCCCTATTCA
CATACACACATGCATACAATGAAGCAATTAACAAGCATATATCACACAATAGGAATTTGAACCATCACCTACCTCGAAAC
CAAGCCTGAATACTCCTAAGACACTTGAGCGTTCCCTTTCCAGATCCTTTCATCTTGTTCTTTATCTAGAACAGTTAAGT
AATCCAAAGATCAATAAACAAGGCCTAATTTACCCGGATTATAACAACAATATCAACCCAAGATCTTAATGTTCAATTAG
GGTTTTTCCTTCCATTAACTTTAGGCCAAAACCCTCCCCCAACTATAATTACCCAAAATTCTAAGTTATAAGAATCAAAA
TACGGATTAGGGAAGTAATTCTCATACCTTTAGTGCTAGATATCATGGAAAACTGTCAAGAAACTGCCCTGGGTCGTTCC
TTAGCTCTTAAGAACGAAGTTTTGCAGAAAATATCATTTTTGGGGTTTTTCCCCGATTTAAGTCGCGACTGTCCCGCCAC
AGCGGGACCCAACCCATAATAGCGG
TCCCATGGTTCGCGATATTTCATTCATTCGGGTGTGACCAAGATGTACCGAGATTTGAAGTGAATTTATTGGTGGCCTGG
CATGAAGAAAGGCACAACAGAGTTTGTGGCTAAATGTCAAAATTTCCAACAAGTAAAGTATGAACATCAAAGGCCTGCAG
GTTTGCTTAAGAGAATGCCAATTCTGGAATGGAAGTGGGAAATGATAGATATGGATTTTGTGGTTGGTCTCCCCAAGACT
TTGGGGAAGTTTGATTCTATTTGGGTAGTGGTTGACAGATTGACTAAGTCAGCCCATTTTATTTCGGTTAGAATAGATTA
TTATGCTGAACAATTAGCTAAGTTTTATGTGAAAGAGATAGTGAGGTTGTATGGGGTGCCCCTTTCTATCATCTTAGACC
GTGGTACACAATTCACATCCATGTTTTAGAGGAAGTTACATGATGAATTGGGCACACAACTTACTTTTAGTACAACTTTC
CATCCACAGACGAACGGGCAGTCAGAGAGGACTATTCAAGTGTTAGAAGACATGTTGAGGGCATGTGTGATTGACTTTGG
GGGACATTGGGATAAGTTCCTACCTTTGTGTGAGTTATCCTATAATAATAGTTATCACTCCAACATAGATATTGCACCGT
TTGAGGCACTCTATAGGAGGGGATGTAGATCACCCATAGGATTGTTCGAGGCTGGAGATGTGAAACCTTTGGGGGTTGAT
TTAGTAAAGGATGCTCAAGATAAGGTGAGAAGTATTCAAGCTAAGCTTTTAGCAGCCCAGAGTAGACAGAAGAAGTAATA
GACCATAAGGTAAGAGACATGAAATTTTAGATGGGTGAGAATGTTCTTCTTAAAGTATCACCCATGAAAGGGGTGATGCG
ATTTGACAAGAAGGGAAAGATTAGTCCTCGATACATTGTTCCCTTTAAGGTTCTAGAATTTGTAGGGCCAGTGGCTTATA
GATTGGCCTTACCTCCTAACCTATTGAGAGTTCATCCGATATTTCATGTATCCATGTTAAAGAGATATCATGGTGACGGA
GATTACATCATAAAATGTGACTCAGTTGTGTTAGACAAGGACCTTCAGTATGAGGAGAAACCGATTGCAATTCTTGATCG
TGATGTCTAGAAGCTGAGAACTAAGGAAATTAAGTTCGTGAAAGTTCAATGAAAGCATCGTCCAGTTGAGGAAGCTACTT
GGGAAACTGAGAAGGACATGCGAGACAAGTATCCCTAGTTGTTCATTGATTCAAGTACTACTCTACTCTAACTTTAGCCC
CTTTTTCCTAGTTGCTCAGTCAGGGATGAGTGGTGGGTAAATTGATATCTATTGTAACGACCTATTCCCGTTGTTATAGA
AAAGTCAATGGGGAAAATTTTTGGGCCGGAAAACTTTTTCGTAGTAACTTAAAATTTGCCAACCTAGTCTAGATATGGAT
GAAATCGGAGTCATGTGAGTGTAGGGAAATATGGTAATTAGTGGGTGATTTCATAAGGAATTTGATCACATGAGTAGATA
GCTAAGACGTTAGGGAACCCGTACGACTTTATGAAATTGAATTCGGGAGGGTAGAACTCCCATAATTGATCTTAGTGTGA
ACAGATATCTGAGTGTCATGGGATGAAGGTGTGTTGTGAAATGGGAGTTTGGAGCTCTTAATTCGACATTCTGTTTTCGT
ACAAGCCACTAGGGCGGGATTATTCCCGCCAGGGGGGCCCACTGTGGGGGGCTGGGGGCTGCCATAGCAAGAGAGTCACG
ATTTAAGTCAGATATAAACCCCATAAACATTTTATTCTGCCCTTTTCAACCTTGAGAACTAAAAGATGACCCAGGTGTTT
TCTTGACAATTTTCCACCATTTTTGAGGCTAAAGGTAATGTTTTCACTCCCCAAATCCATTTTTCTATCCGTAGAATGTA
AATTTGTGGATAATTATTGTTGGAGATAGGTTTTGGAACTGTTTGGATGGTGGGAGAAACCCTAATTTGTATATTGGGAT
TATGGGTTTGATCTAGGGTTGATAGTTGTGACTTTAATCCAGGTGATTAGACATCATTTATTGATCCTTGTATTATTATG
ATTATTTGTAGACCAAGAACAAGTAGAAATAATCCAGAAGGGGAAGAGTCAAGTTTCTTAGGGGATTCAAGCTTTGTTCG
AGGTAGGTGATGGTTGTGATTTCATGTTGTGTGATATATGTTTGTTCTTGCTTCATTATGATGCATGTATGGATGCGAAT
GTTGCATTATTGATCACACAAATCATAAATGAGGATAGTTGAATGATTGAATGACATGAATCATGACTTGAGTGTATGAT
TATGAGAATATGCTTGTGATTGTGATTGTGATTGTGGCTTGTTGAATGGATCGAGTGTTGCGTTCCGACAAACTAACTGG
GATCGGTTGCCATGTACCGGCATAAATATTGGAACGGGTGTCACGATCCGACATGGTAACTTGGAACGGGTGCCACGTAC
TGGTACACTAACAGTTTGGGAGTGGATTCCATGAGAGGGCCATTGACTTGACATAACTGTGTAAATTGAAAATTGTGAAT
TGATCGTTATTCGCAAATGATATTGATATTGTATATGTTTGGTGTATGCATGTTATTATTATGTTGTAATGGCTTATGCA
TGTTGCACAAAGTGGGATAGCCGCGTGATCCAACCAGTACACTATGGTTGTGTACTGATACTTCACTTGCTCTTTCTTTG
TTGAGTACAGGGCACCTTCAAGCGGCTATAGACATACCTCGTTTAGAAGATTAGTGATCGTCATCGAATTCAAGGGTGAG
CTAGTTCTTCCGGGTTGCCATGAGTTCTCTTTTCGTTTATGTCTCCATTCCGGACTTAAACTAGTACATTAGGATTTCTT
ATGTTTAATTGGGTTGTACCTATTTTCTTAGACTTGTTGAACTTTAGATGTTTTGGTACATTGACTTTTAGGTTCTAGGT
ATTATTCCGCATTTGTTTTGATTAGACTTTTGTTTGGAGTTTACAAGAACTCCCTATTTCTTTTCCTTAGCATTTAAACT
TGCTTTCGTAACTTTAAATGCCTTAGTTTTGCTTGAGTTTTTTAGTTTGGGCTTGTAGTAATGGTTCTCCCATCGGAGGG
TTAGTGTGGGTGTCACTCACGACAGTCTGGGTCGTGACATTTTCGAGTTAGGTGATGGTTTGATTTCCTGTTTGTGTGAT
GTGTGCCGGTTAATTACTTCATTGTATGCATGCATGTATGTGAATAGGGAAATGCGAATCAAATCCAATGAAAATGAGTA
TGTGCGAATTATTGCATGCCATGAACCTAATGCTTGATTGTATGATTATGAGTAATGTTCATTATGGGTGTGATTCTGAT
TATGGTTGTGCTGATTGGATTGGGTGTCACGTTTTGACACATATATTGGATCGGGTGTCATGTTTCGACACATATATTGG
ATCGGGTACTACGTTCTGACACATATATTGGATCGGGTGTCACATTCCGACACACAAACAGTTTGGGTGTGGGTTATATG
GGAGGACCATTGTAATTATTACATTCATGTCTATTGTCGTTGATATTGGGAACTGTATGTTGCTCTTGAAATTATAACTA
ATATATGTATTCTTTATATGTGTGTTTACGGTGTTGTGATTGCTTGCCTATGTTTCACTTACTGGAATAGCCGTGTGATC
TTACTAGTACACTGTGTTTGTATACTGATACTACACTTGCTCGTTATGTATTGAGTACAGGGCATCTTCAGGCGGCTACT
GATAGACCTCAGGAGATCAGTGATTGACACCGGATTCAAGGGTGACACAGTTCTTTCAGGCTGCCATGGTTCCTTCCTTG
ATTAGTCCATTCTTTTTGGACTCAGACCGTTTAGTTAGACTTTTGCTTATGTTAGTTTCAGGGTTGCACGCCTTTTCTTA
GACTTGTTGGTTAACAGAGTTTTGGTACAATGAGTTTCAGTTCTAGGGACTAACTTCCG
TCCTCCGCCACTACCGAAAGTAGCCCCTCTAGGTGCAGCTCTGTCTGGTGGAGCACTTGAAGAAGACTAGGCTCTATTGC
CCCCGTTACCACTACCCTTTTTGTTCTTTGTACATTCTCACTTGGAATGACCATTCTGTCCACACTTGAAGCAACCAATG
GAGCCATTACAATACATCCCTGAGTGGTTCCTACCACACTCAGCACATGCAATAATCTTAGTACTCCCTTGTGCCATTCT
ACCATGTGACTGTGTAGGTCTAGCTCTTAAATTTTGGGAATTCTGACTATTGTAGTCTCATTTGTTTCTTGGTGCAGGTG
CACCAACAGATGATGGAGAAGGTCCTTTCTCCTTATGTTGGAAAGAAGACTGGTTCACAATTCTCTTTTGCTTCCCGGAT
TCAACCCCCGATGCCTTAGCCCTCTTATTTTTAAACCCTTCTCTATCCCTTAGCTGTCCTCCTTAACTTGTTGCACATGG
ATCATCAACCTTGCTATGCCCATGTCACCTATTGGCATGGTAGCCTTACTTTCCTTACCTGACAGACAAGGCAACCCAAC
AACGAATAAACTCATCCAACTCGTCATGTTGGCAACCATCTCTTTGCTTCTCTTAGCTCACGGGGAAAGAAACCCTATGA
AAGCACTCTCAAAACAGTCCAACTCACAATCGGTTACGTGCAAGAACAAGTTAGAAATAAACTTTTTTAGAGATAGAACT
CTAACGCACGAAATGAGTATGAAAGAAGTGAAGGAATTTCCTAAATGTTGTAGCCTCCTAATTAAAGATGTGGCGCGCTT
CACACCGATAACTATGACTCTATAGACACAGCTTTATAGACTCCCTAGGACTCTTGAACTCTAAGCTCTGATACCAAGTT
TTTCACGCCACGAGCCTACACCCATAGGCGGGACTAGAACTCGAGAACCATTACTGGCCCCAAGCGAGCCATTGGCCTAG
ACTACTTACTCAGCGGAAGACTTTAAGCATTAAGAAAGGAACTCAAATGCAAGATAACTCAACTTTCTCAAACTAAACTC
ATAATGTTTCAGAAATAAACATTTAACTTAGCCAAAGTGGCAACTCAAATTTGAACATAAGCCAATAACAAGGTAAAAAC
AAATGAACTAACTGACTGTCTATCTATGAAACCTCTAATAACTGAGATGGATGTTGGGACAAGACCCCTGATCATCTTAA
CAACTGAAAACTACTCTAAAGCAATATAAATAGGGATCCTCCGGAAAGCAAGGAGGCTTACCACAAGACTCTGAATGCTC
AACTGGAACAACGAAGCGCTGGATGTTGATCCTGGTTACCTGTATCTACATCATTACAAGATGCAGGCTGATGAGTCCAC
AAATTGGACTCATTTAGGGCTTTATTTTGATAAGAATAGTGTCCTCGAATGCATATTTTGTCTAAATATTTGATGAAAAC
TCTTAAGTTTCAGGTATTTGAAGTTTTAGTGAAAGCATGGACACTTCGGCGCAAATAGGAACAAAAAGACTGAAAAGAAC
GAAGAAGCTGAAGCCCGAGCATCGCTAAGCACACTTGACAATTCACCGAAGGGATTTACTCCGCTCTTTGTTCCAGTACG
CGAAGCCTTAAAAGAGAAAGATAAAAAAGGCGATGAAAGGAGCAGTTGGCGCTTCGCCGAATAGTTTCGCGAAGCAGTAC
TATACCGCCCATTGGTCTAGAATGTGAAGATGCAGAAGGCAAGCACGAAACTACGATGAGACAGACGAAGCGCGAGTCGC
CGAAGTCATTCGATGATATCAACTAAATTCACCGAAAGATCCGCCAGCGCTATTTTCTGAAGTCTATAAATTCTGAACTT
GTTATTAATTATAAAGAGTGGAACATTTATTTTACTTTCCAGAATAGAATAGTACTTTTTGGATATTTTTCTCTCAAGTT
TGTAGAGGGATTTTGGGAGACTTGAAGAAAGAAGGATTCATCTTCCCCAAGTTGGAAATGGGTCTTCTCCATTCTTCTTC
CTTTGCTTAAATCAAGGTTTAATTTCTTATACCCATTTGATTTTACTATCATTTTAGGTGTATTTTGTTATTTCTTGATG
TGTGGCTAAAATCCCCCATTCTTGGGGTGTGATTTAGCAAATATGTGTTGATATTATTGTTGGGTCTTGCTTGTTGATAG
GTTAGATGTAGTTTAATGGTGATTTCACCTAGTGGTTGTGGTTTAATCTAAAGGGTTTGTAGTTGTAAATACAAAGCCAC
CCATGTGTTTTTGGCTTGCTCGAGAGGGAGGTCATGAAACCAAGACTACTAGACTGATGGCCTAAGGAGTGGGTCGACAT
GAGGTTCAGCCCGAGAGGGTGAGCCCTAGTCCCATATCCTAACACTCGCTCGAGAGAGTGAGTGGGGTAAGACGTAGACT
GGTCTTCATGCAACAAATGGGTGTCTGAGAGGAACACATTTGAGACGGGGTAAGTTGCCCGAGAGGGAACTTATTTCCAT
TTAAAGCTTAGCCTAGTCCTTATTATCTTACAAATTTCCTTTCAAAAGCATGTACCCAACTACTTATCTTAATTTGTATT
GCGGTCAAACCCCAAGAACATTTCCCCATACTTGATTTTCTTGTTAATTTTTTTACTATTTTTGCTAATTGTGACAAAAC
CCCCAATTGATAGTTGACACTTTTGTGTCACCCCCTTTAATTTACCATGTTTTTATTCGTTAATGTCTTTAGCTACGACT
AGTTAGAGCTTAATTTTATTTTTTCTATCAATTCTCAAAACCACTCCCTTGGGACACGACCCCAACCTTTAGTTGGCTTA
CTATACTATCGACGATCGTAGACACTCATACCGTAGGTTAGTGTCGTTGGTCACGATAAGCATTAAAATGGTGCCGCTGC
CGGGGTGTGGTGTTATTTGAGAATTTTTAGATTAGTAGAATTTTTGTTCTTCTTAGTTGTAATCTACTTACCTAATCCTT
[truncated: 170,248 more chars]
