# Supplementary material for: Homologues of potato chromosome 5 show variable collinearity in the euchromatin, but dramatic absence of sequence similarity in the pericentromeric heterochromatin
Source: BMC Genomics. 2015 May 10;16(1):374. doi: 10.1186/s12864-015-1578-1 (PMC4470070; doi:10.1186/s12864-015-1578-1)
Supplement: Additional file 3: — RH BAC tiling path sequences. Description of data: Nonredundant, multifasta sequence files of the individual BAC MTPs. The sequence contigs and scaffolds in the MTPs can be either ordered or unordered, depending on the quality status of the tiling path sequence. [file 12864_2015_1578_MOESM3_ESM.zip › mtp_1070.fasta]

>mtp_1070.contig_1
AAAAAGATTCATGCATTGCAAGAGAAGATCCATGCATCGCGGAAAAAGATTCATGCATTGCAAGAGAAGATCCAGGCATC
GCAAAGGAAAGGAGTCACGCATCGTAAGAGAATGAGTCATACATTGCAAGAGAAAGATTTATCCAGCACAAGAAGATCAA
CATCGACTGCATTATTTTCTTTGCAAAAACGACATCAAGAAAATTATCAACATATTACATCAGCCTATTTTATTGCTTTG
ACATCAAAAGAAGAGTACATTGAAGATTATATGGCAAATATAAGACACAAGCTTTATTTGCTTTACGTCAAACCCGATGG
GGTTGACGTCAAATGTTCAAGGAGAACAATTAAGTGTCAACACGGTAAAAGACACTGTCTCCCATTTGAATTGCATTTTC
ATGCTAATGAGTTTATCTCAGTCTTTGTCGAGAGCATCCGAAAGGATGAATTCTCCAAAAACAAACCACAGGTGCGGACG
ACATCAAAAGGGATGCAGCACAACGTTGAACTTTTTCTTAGCAGCGAACTGGGACGTAGTCCAAAGAGGAGTGTCAAACT
CTTAGGACGCGAGCAGAGAAGCGACTTCCACCACAATCAAACCACACCCCTATCAGAAGGCATGTGGGCTTTTCTTAGAT
TTATCAGTTCTTGTTTCGCATCCGGAATATTTTTGGTCTCTACCGGAAGCAGCTTTCCAATCTGAGTGACAATGCACCAA
GAGCTTTGGAAATTATGTCCGTGTAAGTTCTTAATTATGGGTGTGAAGTGCACCACATTCATGACTAAGAGGTTGCAAGC
CTCTTTTTCATACTCGACTTACTTGTCACTCCTCCAGAACCAAAGGATATGTTGCGTAATAGATTTCCTTTTCAATCGAT
AGAGTTGAACTACAAGCAGCCTGATTCCCTGAGTTGAGGATATGTAGGCGAGATCATTGTTGAAAACTCGGTTGTATTCC
AACATTGGCTCTTAAATCTTATTCCCGAGCATTCTGGTGCCTTCATAATTCGGTATAGGAATGACTCTTGAATTCTTTCA
AAAATAGTGCGTTAAATCAAGCTTATTGAACTACAAGTGGCCTGAATTCTCATATAGCCTGAGATATGTAGGAAACCCAT
TTTTGGGGTTCGGCCATAATTCCTAAAGTCCGTACCAAATCCCTCTCCTAAAGGATGAAGATGTGGTCGGTCAAAATTGG
ATTTGTCAATTTCATTTTCCTCGAATTTCTTGCATCAATCCAAGTAAAATGAGGGACAG
>mtp_1070.contig_2
ATTATACTTTTTTGATTTCTCATTTAGTGTTTGATATTTATATTTAAATTTGTGTTGAAAAAATCTTACGTAGTCAAATT
ATATCACGTAAACTATGACGTAAGAAGTAATTCAAGGTTAGACGTGTATAAAAATAGACCAAGAAAAAAGGAAAATGGAA
AGTTTAATTGAAGGGCTAATATAGAAAGAACGTGTTTAAGTTGCTGCCTAACACTTCCTATAAATAAACCGACAGTATTT
TTATGGAAAGCTTTCCAAAGATATAATGATTCTTGTCAAGGCTAGCTTTTGCTTTTGTTATTATTTTAGATTTAAAATTA
GATTTAGCACAGATAGAGAATATAAAGTTTCTACTAAATTTATAATTTTATTCCCTTTTAAGACAAAGAAGATGTATAAA
TATTTAAGATGTAATTTAAACAAGTTCAACTATGTTATGTAAATGAATAATGGCAAAATGATCTGGTGGACTTTTATACT
TGTATTTGTTTGTATTGTGAACCTTCTATTTGCCCCTTTATCATCTAAACCCCTGAACTTATTGAAACACAATATTTAAG
AATGTTGAGATGGATATGTGGACATATATATATAGCAATTTAGAAATGAAGATATTCGAAGGTCTTGTTATGTTTGATAT
CACTTCTTATTGTTAAACTCCCTCTGTCCCTATTTAGTTGTCCACTTTAGAAATGACACACATATTAAGGCAATAATGAT
TAGTATAGTGAAGTTACAATTTTGCCCTTATTAATTATGATTCTAAAATAAATTTATTCAAGATAACTAATCAATGTTGA
AGGAAGTTTAAATTTTCAAGAAGTTTAAATGAGGGTATAATAGGAAATTTTTTTTTGTCCTTTCTTGATTTGTCAAAATG
GACAAGTAAATAGGGACATCTAAAAGAGGAAATATGGACAAGTAAATAGGGACGGAGGGAGTAATATTTTGTGAGTAGAA
GGTCTGTCAAAAATAATAATCTTTCTTTCTTTTCGCTAAAGCAAACAGCCGACCTCCTTGCGGCCGCTACCCATTACGGG
AAACTAGGAGATGATGGAATCGGTAAGTATATCGGCCAAGCTGAGGATTATCTCCATGGCTACGAGCTTAAGAATGTGAA
ACCCAACAAAGCTGGTGCTGGTGCTGGTGCTGGTGTTGGATCCAAAAAAAGTACTTCTAGTAATGCGGAGCGCAAGAACT
CATCGGAGTCCCGCCCACAGGGCAATGCAAGAGATGATGATGATGATGATGAGCGCGGAGAGCATGCCAGGAAAGAGAAG
AAAATGCCATCAAAGAAACAATCCAGTGACAATTACGGTCATGATCGTGAGGAAGGTGATGATGATCGTGCTAGAGGTGA
GTATGTATATCATGCCATTGTTATATTAAAAACTTAAGCGGTTAGATACCTACATTTTGTTACAATTTTTTGTTCTTTTT
TCTTGACCAAACACATAATTATTTTATTTTTGCTTTTTGAGTGATGATGAAATCTTGAAAAGAGGACCTTTGTTTGATCT
AAATTGAATGTATAATGATTATATTATTTAATGATATCATGTTACAATAGGCCACGACGAACATATGCCAAAGGGTAAAG
AGATGCCTAAGAAACAAGTTGGTGACCGTCATGGACATGAACATGAACGTTCAGAGGAAGGTGATGATCACTCGAGATCT
GGACGTGGTGAAAGTAAAGGAATGCCCACGAAAAAATCTGGGGGTCATGGACATGATGAACATTCAGATGAAGATGATAG
TCGCTCTGGAGAGGGGTATGGCGATTACATCAAAAAAGCTCAAGGAATGATCAAGAAAAAATCTGGAAATGATGATAATC
CAGAGAAAGTTGATGGTGAATCTGGTGGAGGGTATGGCGATTATATCAAAAAAGCTCAAGGATTTCTCAAGAAAAAGTCG
GACAACGGTGATGGAAGTCCAAGGGGTGAGGATGGAG
>mtp_1070.contig_3
AACAAGTAGTTCATAAAATAGAACAATGAAATGTTACTGTCAATATGCAGGTATATCACTTTCACTGTCCTTTCCGGAGA
AAAGGGTATAAGTGAAGGTTTTCTAGTGTGATGTCAATGGTAAGGCATCAGTTTAACAGGGTACCTTATTCTGATCTTCT
CCATTTCTTCTTTCTCCCAAATATCTGCCTGATAATTTCCACTTGCAGGCATTATTGTATTTGGCGCTTTAGCCATGCCT
GGTTGTGATGAAGATTGCCTAGTTGGCGGAACAGTAGGAGCGGAAACAGGAACCTCAGGAGCCTTGGGAGGTCTGATATC
GATGCTTTGGTCTGGAAATGTAGATGCTCTCTTCATAGATGGAGCTCTTTTGGCATTTTCAGCAACTTCACTTTCAGGTT
TGCTATCTCCAAACGTTGGCGTTTTCTTAATGGATGGAGCTTTTTTGGCCTTTTCAGCAACTTCGCTTTCAGGTTTGCTA
TCTCCAAACGTTGGCATTTTCCTAAAGGATGGAGCTTTTTTGGCCTTTTCAACAACTTCACTTTCAGGTTTGCTATCTCC
AAAAGTTGGTTTCTTTTTAATAGATGGCACAGATTTAACTGGCTCTGGATTGATTGTTGTTGACCTTATTGGATCACTTT
TATATGGAAGTTTTGAACTTGATTTTGAAGCTTCATCTGTTACAAGTAAATGTTAAGAAGAAAATGTGAAACATGTTAGG
ATGATAAATAAAATGACTAGTCCTCATTATTTAACTAAGAAATCCAATGGTTCAAACTATTTGTTGAACCTATTTCTTGA
TTTCCTTATTTATTCATTTCACAATTTTGTAATTCAATTTTTCAATGCCTAAGTGACTTTGGATAGAAATCACGAGGATG
TGTATTTGTTCTGGAATCGGTTATTGAGAGGAAAAGGGTCGATTTTCCTACCCCCAGAGGGTAAGGTATTTTCATTTTGG
ACCAGTTGTAGGAGAGGAGGGATTCAAACCCCTGACATCATGGTTCGTAGCCACGCCCTCTAATCCTCGTTCCATCTACA
GCTCGTTTATTATGATTCTTATGAACTAAGAAAGACGAGAAAACATTAGAAATTTCTTCCTACCTGAGAGTTTTTCAGGT
TTCTTATCATTATCCTCTGCTTTACTTTTGATCTTTGTCAAAGTTTTATCACCTCCACTATTTGTCCTTCTGTGGTCATA
TTCGCTCTTTTCTTCAATTGATGTTACAGCAAATGCAGCTGCAGCCACCGCAGCTGGATAGTCAACGCTATCACTGGAAT
CATAATCACGACTCATTGTCCTTATAAACTGTTTGTGCAACCAGCTAGGTAATCTTTTCGTGTCTGCCAAAACAAAAACT
AAATTTTAAGAATGTTCTTGTTTTCCCATGATTTAGATTTTGAGTCTGAGTTACTACCTTTAAAAGGTTGAGTTTTCTGT
GGTGATATTGTTCTATCTCTTGTACTGCTGCTGCTGCTTTCTTTCTCTTCTTCTCCTATACCGGTAAATTTCACTCTAGA
ACAGTTGTGTTAATTGCAACACGACGAAAAAAATTATTTCTTATGCTAGAATTTGAAGTTGACGGTCCTTACCTCATTTG
CTTAAGCATATCCATTCTTTCTTTGTGTAATGGAGCCTTATATTGAAGCTATTTCAAAGATCAGATAAAAAATTCAAACT
TTTTATTTGAAGAAGCACAAGAAAAAAGGAAGCTTTTTTGTCAGGTATAAAAGCTTTGCTGCTTTTGAAGGAATTTTAAT
GACTAAGTTAAGGTATCTTTGCATGTAAGGCTTTGGTTTTGGATCTTCAAACAAAGTTATCAAGCATTCTTTTCTTGTGC
TAAATGCTTTGCTTTTTCTTGAAGTGATTCAAATTCCGTTTAAGAGTTGACGTCAAAAACACACCTTAAGTATCCCATTT
TTTCGAGTTTCATACTTGTACTATCAGCTACTATTTATCAAAGCACACCTCAGTTCAGGTAGGATACTCAGGTATGAAAC
TCGAAAAACCTCGGTACTTTAGGTATGTCGAGAAAGTTGAAAAAGTAGGAATCTTGAGTTCTTTTCAGGTTATATAGATT
CAAATTCCTTAATCAGAAACCAACAGAAGAAATAAAGAAAGCAAAACTGACAATGTAATATAAAGCAACTTTACTAAAAC
AATAAAATAAACTAAAGTTTAATCTGAAACTTCTCTAAACATATTGATAAGAAGGACCTAATGTATTTATCCATATCTAA
AAAACTAAACTAATAAATTAAACTCTGTGAATTCTCTATGCACAAGCAGGAGCCTGGAACCCTCTCAGGGTAGCAAAGAC
GATAGATTGAGGAGCAACACTGATGGGCAACGTTGGATCAACGAGCTTAGGCTTCATTACTGGGATGTCCAATGAGGAAG
TGAGCTTCAATGGAGTTCCATTTAGCAACAAGACATCACTCTGAATGTTGCCATCTTTTGGAGTCAAATGGTACTCTTCT
CTTGGATGTATAGACTCAACACTATCAGGATTTGGATTTATATACTCAACAGACGCAACACTTTCAGCGTACATATTCAA
GTCATTGACAACAGAGACATCAAAGGTAGTTGACTTATCCATGTTGATTAGTAGAACTGTAATACCCTGAAAGACAAAAA
CAAAGAATTTTCAAGAAAAGTGTATGCAGACCTTACTCCTACCTCGTCGAGGTAGAAAGACTGTTTCCGAAAAAGGTAAA
GTTGAAATCTTTGATAGTGTTGTTGTAACTTACACTTGTCTTTGAGCAATGTGCGTAAGTGCGGATGTAAGGAGAGCCTT
CATGAGTAATAGAAAGCACATTCTTTCCCATAAGCTTATGCCATAGAAGAGCACTGCAGATATCATCAAGAAACTTGTAA
GATACCTGAACTTTAGTATGAAATAAGGAAATTTTAGATCACGAGAATCGCGTTTTAAGTACCCATAGTAATCTGGATTT
GGGATGAAACTTGTTGTGTTGAGAAGACCATAGTTTCCTCCTATTAAAGATTGTCTGCAGTATACCTTATGGTTGAAAGT
TGATGTCATTCCCAATTGATCCAAGTACCTACAACAACACCAATACTAACATAAGACACATTCTATCCAACGATTTTACG
TATTATCAGACTTGATATAAAGAGTTACCAGAAACCGTTAACGAAGGTGTGTGAAGTGGTTTTGCCACCACTATTGTAAG
CTCCACCAGATTCACCAACCCAAGGTCCAGATGATGGTGAAAACAACTTAGCATCATTTTCAACATTCTTAAAAGTTTGA
GCTATTTGACTCAAGTAAAATGGATTCTGAAGTTTGTCAATCAAAGTTGGATCAACACCTACAATGTACCAATACAAACA
TTTTTTTAGCACAGAATTTAAATCCTGGATCTGCCTCGGAATGCAACAACACACATTAGTACATACCTGCTCCAAGGTTG
TAAATATGATGTGTCAATCCATCAACTACGCCCGGACCGGTTGTTTGAAGGAACTCTTGGAACCATTTTTGATCATAAAA
TCCACCAGGGGCCAAGATTTTTGGTCTATTAGCAGGGTTAGGATACATATGTGTGACAAGTTTCTTCAATTTCTTAACAT
CATTACCATATTGATGAGCCTTTATTTTTGCAGCAACTCCACTTCCACAAAGCTCATTACCTATCAAAAATTGATGTTAG
TATTTTTTTTAAATAAAAAAACGATTTTTTGCTGTTTAGCGATAAAAATTATTTTTTACCTAACTCATATGAGTCAATTT
TGTATCCCTTATTGGTAGTGTATTTCATCAATGATTTTGCATTGTAATGATTCCAATCTCCAACCCAAAGAGTTGTATTA
TTTTCATCTGATGGTATTCTTCCAATTAAAGCATTGAATGAAAATGTTATTGCAGCCCTGCATAAATTTCACAAAAAAAA
AAAAACTTAGGTTTAGGAGTTACACTAACAAATATAATCTCAAACATAAAATCCAGCATAAGTAATATTGTGTTTGATTG
ATCATAAGTTAGTGTTTATTATCATGCATAACTAATTCTTGAATCGAACAAAGTAAAATAAGGCCAAGAATGAAGGGGGG
GTCACGTTACACCTGTTAGAGGATCAGGACCCTAGGTAAACGCGAAATGCTTTGCTTACCCTGTTTTGTTGAACATGTCA
TGCAATTCATCCCATCTATTCATGTGAAGACAGCCATCACTAAATCCAAAAAGTCCATCAGATTTTTTCTCAAAATTTGA
GCAATTTTTGGGGTAATTTCCAACTTTGTAGTAAACTTGATCTTGTAATGAACCTCCTATTCTGAGTCTTAGTGGATTGA
ATGCTGCAAAAAATTAAAATTTAAAAATTAAGATTATAAAATATTATTTAGAAGCAAAAACAAAAAAAAAAGTGTAAATA
TAACGTATATTTACCAACTTTTTTTTTAGAGAGAATAAAAACAAGATTGGGCATGGAAACTATGAGAACATGTAAGTAAA
AGACAATTTTCCATAATTAAATTCCAATTTAAAGCAAAAAACAACAATAGTATTTTGTTTAGCAGTAATACAGAGGAAGA
TTCAACTTGATGAAGTTCGAGTTATAAGATTCTTATAACTAAACTCATAGTACAATTAAAATTATAACTTTAGATCTAAT
ATTTGTTAGAATTTTAATGAATTGTCATACCTAAGTCTATATTTCACGTCAAAAATACAGAATTTAAATGAACAAGGTAA
TTTGGAGGCTCTATTTCTTGTTCAAAGAATAAAAAATTAATATTATTTTCAAATTATGTCGATCTATATTTATACATATA
AAGTCTATTTATAATTGAACACACATAATAAAGAAATTAAAGCAATAAACTATAGTACTAGTACTACTAACCTTTAACAG
CGTTTGCAAGAATCCTGTTTTTCAAGTCCTACACAATTCAAAAAAGAAAAATTATAATCAAAATCAATCAATTAAAAAAA
ATCTCATAATTTTTTTTCTTCGAAAAATAATTACATAACAATAACATAACCAGAGTAGTCGACCTTACCCTTACATATGA
TACCTTACTCCTAACGAAGTAAGGAGGTTGTTTCAAAACTACAAAACTATGAGAGGTAATAAAAATCGAAAAATATTTAC
CAAATTAAGAAGACCAGCTTTTCCCCATGGACATTGATTATAATCACATTTATTTTCTGGCCACCAATCTAAAGTTGCAC
ATATGAAATTATCATCTGTTTGGGCTATAGATGTAACTCCTTTCACCATAACTTTTAATTCATCTGAATTAGACAAATTA
AAAAAACATGATGAAACTAAAAACACCAAACAAAAAAATCTAGTTCTTCTTGAAACCATTTTTTTATTGATCAATCAATA
AAAATAAAAAAATTGAGAGAGCAAGAAGAAGAATGTAATAAAAAATTTGAAGTTTGATACGTTTATATAGAAAAAAAAAT
ATAGTGGCCAAGGATTATGAATCCTAGCTGACTACTACTACAAAAATTAAATTATGTACTAAAGCTACTATGATTCTTAT
TAAGAAAAACTATTAATTTTTTTTTATTCGAGATATTAAGAGTTCAAATTTCGAGAGGACTCAACAAAAGATAAATTCCG
TCTAATTATTACAAGTAGGATTTGAGTTTATGTAATATACTGACAATATAAAGAATCATTACACTATCAATAATTTTGAC
CCGTAATAAAAGGTAATTTATATTATTAAGTATTATAATTGTAAAATCTAAAGATTAAAGTAATAAATCGTTATAGTATA
AATAAAGTAAAATAATATAATATCCACTAGCGGTGTAAGAAATTCTTACAATATTAATATATTTTTTCTATTTAATGTCA
ATTTTAGGTCACCGTATTATTATAATATTATATACGTCTACTGTGATGGTATAAAAAATATGTATATTGTGACATTATAA
AGTTGAAACCTACTTTAACTATATTATATCTTTCACAAATTTAACTTATCCTTTATGGTCTGAAATTCCTGCTTTATGTT
ATTTAAATAAAAAAAGGTTTAATTTTGGGATTAAGCAGTATTTAAGATATTAAAAAAAGAAGAAGCAGTATTTAAGACAA
ACACAACTTCTTCTTTTCTGTATATAATTAAGAGATCTTTTTTTTATATTATCCTATCGATTCTAGGAAAGTTATTTCTA
ATGAGGTTTGGTAAGAAAATAATTGGCATTCCCTCAAAAATAAATTAAAAGATTATCTCAACTATAAATTTCTAACAAGA
CAAATTTCTGTATGGATGAGGATAATTTTTAAAAAAAATTCCAGAATTCAATTTTAAGTTGAATATTGATTTTTTTTGGA
ATTTGAAAAACTCCTATTTTCATAATTTTTTACTTTAAATTAGTCACAAAAATTGAAAGATAATTTCAATTCGTATTCAT
GTCCAAATATAACTCAAATTTTCAATTACTATTTTCAACTAATCAAAAGAAAAACTAAAATACTTCCTTCTTTTTCCTTT
TTTTTTTTTTTTGAATTTTCATAATTTTTATGTCAAAACATGCACTAAACGTAATCTTAATTATATTTTAGATGACTGCC
TTATTGGATATTTTGGGATAAATTGCATACAAGAATTTTAAACTTCTAAAGTTATTAAATTCTAAATTAAAATTTTATAT
ATATTCAATAATTTTATAAAATACAAATACAAATTATTCGTTCAATCAAATTCATAACTGAAATGCTAGCTTCACCCTTG
TCACATGACTAATGCTTCCTATGATCCTCAGAGCATGGTAAAAGCTATTCATTATAATCATGAAAAGTAAAAAAGTGTTT
CATGTGAGCTAGTTCTTACTCTAAGGTGACAAAGCAATTTCAACTCGCTTAACGTTTATACAGGTTGAGTCATGGTTTGA
TTATTGAATTGACTCAATGGATTGAATTCAAAATGACTTTTCAAATAAATGGGTCAAAATAAATTGAAGTAATGTAACAA
TTCGATTGAAATCTTACTATGATTTATATAAATTTGGAAACGTTCGTATGAATCATATATACATTCCCAACTAGTACTGT
TATATTATGACTATACCACATCATTTGTGTCATCATCGCAATCATTTTAGGACATTTATTCTATATTCATTGTCTCTTTA
TTTTTGGTCAAATTGAAAAATCGGAAAAGGCTTAAAAATACCCTTAAACTATCGAAAATAACTCAGATTTACCCTTAAAC
TATATTCTGGCTCAAAATTACCCTTCCCGTCAAAGTATTGGGTCATACTTACTCTAAGAAGTATGTTAAGTGCCACGTGG
ATGCCACGTGGACGCCATATGGATGCCACATAAGCGCCAAACATTTCCC
>mtp_1070.contig_4
TATGTAGCATAGACATATTAAGAAAGGTAAAGGTAAAGTTAAAGTACAATTTCTAGAAGCTAATTATAGGTAAGTTGTTA
TTTATATCATGTAGATTTATTAAAGTTAATAGTAAAAAACATATATAAATTAATCTGGTAAATTTGTTAGAGACAATAGT
AAAAATATATATATAAACTGATCAGGTAAATTATTAGAGGTAATAGTAAAAAACATATATAAACTAGTTTTATATCTCAG
CTATCTATTGGCTCCTTATCTATCTAAATTATCACTTCATTTATATTAAAACATACCTCAATGCTAAATCTGGCCACAAC
CTCTAGGTAACAACCTTCCAAACCAACAAACCGTTAATTATTTTTCATATTCTTACCATCAATATTAGTATATTACCTAT
CTTCTCATATTTTATTTATCGCCACATTAAGTTATCTGTTTAATTCTAAGTCTGCCCCCAACGTCTAGGTAACAACCATC
TAAACCAAAAATCGTTAATTATTTTTTATATTCTTGCCATCAATATTAGTATATTAGCATTTAACACATCATCTCATGCT
TTGTTTATCGCCAAATTAGTAAGTAAGTTCTCCATTCAATTCTATAGTAAAAAAAAACTACTTCCACAAGACAACTTCTA
TTTCTATCTCAAATTATCTACCGTATTTATCTGCTCGTTGTAAAAAAAAAACTCTAATATCTAAGATTTTTTTTACTATT
TTACCCTCCTTTATGTTTTGATTTTTAAAAATAAAATAAAATTAAAGGAAAAGCAAAGTAGGCCCCACTAATAATCCTAG
TCACAAAGGGCAAAAAGTAAAAAAAAAAAAAATTAAAAACTTTAACAAAAAAAAAGTAAAAAAGAAAAAGATATTCAACA
CAATTATTCTCCTGCAATTATTAGATTATGTGAGTTTTCATTTCTCAATGCAAACAAGGAGATTTTGAATACAGAAAACT
CACGCTTTGATAGGACTCTCTGCATTTTCTCCAACAGAAAAAAAGAAAAAAAAAGAAAGCTGATGTTGCCTTCTCTTTCC
TAAAAACTCTTTCTCTTCCATTTTCTGTTTCTTTCTTTATATGTCAATACCAATCCCAACTCTGCATTGCTTTCTGCAAC
TGTCACATTATATATAATATTGAGAAAATAGAGAGACATTCCTCCATTTTATGTCCACCCCATTTATCAAGACTCAATCT
TTAGGTACAATAAACAAAAAGCCTAAGCTTTTATGCTTTATTGATTGTAATTTGTGGTAAAGATTGAATCTTTTTGGTTT
AAATGGCATTTTGGATGTGGATCTGATCTGGGTTTTTGATTTTTTTTGTGTTTGATGATTGGAGTGGTTGAGAATTTTGA
ATCTTGATTTGTGATTGGTAATTTTCATTTGGTGTCTTTTTGCAGGGTGATCTGAGGATTTGGATTGCTTGGTTTATAAG
GGAATAGGGAGAGTTGTTTCAGAATTGGCATTGTGTTGGATTGGTTGTGTGTTGTATGAGAGAATTGTGAGTCATTGATA
GTTGACGTGTCATAATATTTTAGGAGGGGCTTTTCACTGATCTGACATTGCTTGTTTTCTTGGTGATTGTGAAGACTTGT
GGTATTGGAATTTTGCCTGATTTGTTATCTTGTTTAGTTTGGTATGATTGGAGAATTTCTTTATGTTGAGCTTAGGTAGT
GGTTTAAACAGATGCCAGTTGAAATTGTTTGGATTTTGGGTGATATATATGGGAGATGGTCTCTGATGATATATTACATT
TTTCATAGTTGTTGGAGGTTCAGGTTGAAGTAATAGCTACCACCTCATGGTCTAATTCAACTCGATTTTCGAAGGGGTTC
TTGAAACTTGGCCATGAGAGGCCCTTTGGTCAATAAACTATCATTAATTTTCGGCCCTAGACCGCCACTCAACTGTATAC
TCTTGTGTCTGGTCAGTGTCTGTGTGCTAATAGCATTGTTATCGTCATTTTCTTCTACTACCTTTGACTCGGTGACTTCA
TATGCAAAGCCTGATGTCTATACAAATTATAGAAAGCTAAAGGAGCAAGCAAGAAATGATTATTTAGAGCTAAAGAGCAT
TTCTCTGGGAGCTAACCTGATAAAGGATGTTGGTCTTTGTGGGAAGGAAAGAGAGAATTATGTGCCTTGCTATAATGTAT
CTGCAAACCTGTTAGCCGGGCTTAAAGATGGGGAAGAATTTGATAGGCACTGTGAGTTATCGCAAGAACACCAAAATTGT
TTGGTTCGTCCTCCAAAGGAGTACAAGATTCCACTGACTTGGCCAGCAGGTAGGGATGTCATATGGAGTGGAAATGTGAA
GCTAACCAAAGATCAGTTCCTTTCTTCTGGAAGTATGACAAAAAGGTATAGTTGGTCAAATTCAGGTCATCTTCAAATTG
TGCATTTACATGATAGAGCATGTGTTTTAAGTCTTTACTTCCTCTGGATTGGTTTGTATTAAGTAATATATTCTAAATGG
CCATTTTTATGCCTTCTTTAAAGTTGGTCATCGGTTTACTTTCTTTCCAGGCTAATGTTATTGGAAGAGAACCAAATTGC
TTTCCATTCAGAGGACGGAATGATTGTTGATGGTGTCAAAGATTACTCTCACCTTATTGCGGATATGATTGGGCTGGGAA
GTGATACAGAGTTTCTTCAAGCCGGTGTAAGTTCAACGGTTGTTCTGCATTAAATAGACATATCCTTATTTGTCACTTGT
TTGTATGTTTGTGTGTTTTGGTCTGTGAATGATGTACTGGCTTCATTCCTACATCTAAATGCAGAACAAATTTCACTCTT
AGATATATTGTCTTTCTCTTCTGAATAACAGGTGCGGTCCGTGCTGGATATTGGTTGTGGATTTGGTAGCTTTGGTGCCC
ATCTACTTTCACTGAGGTTGATGGCTCTTTGTGTGGCACCATATGAGCCATCTGGTAGCCAAGTTCAGTTAGCACTCGAG
AGAGGACTTCCAGCTGTCATTGGCAATTTCATTTCAAAACAGCTTCCATTTCCATCATTGTCCTATGACATGGTTCACTG
TGCTCAATGTGGAATCATTTGGGATAGCAAAGGTATTGTCGCAGTTGTGCTTTGAGGAAGTGTCGGGTTTCATCAGGCAT
TTATGAGTGACTAATCTTATTATATTTGTAATTTCCATGTATTAACTATGATATGTACTTCATTTGCATGTTTATTTCAT
GATGTTGATTGTCGAATCCACCCCTAAACATTACACGTATTCCTTTCCATCTGTTATATGATTAACCCCCTACATTGGCT
AACATAGTTTCCAAATAGAATAATGTTGCTTGATATTGCCTATTTAGCTAGATTTTACTAGTGTCCCGCTGATTAATTTT
CTTTTTAAATTCAAAATCCTGCTCTGTTTCACCTGAGCTGGACCGCCGCTGAAAGTTGCCTGAAAGCTTAGACCATCTTG
TGTGTCGGATGATTGATCTTTAGCTGGGGCTAAATAGTAACTATTATTTAGAAACCAGCACCATATTCATATTTACAGAT
GCATTCTAGTCTATAGTTGATTTTGTTCTTTCACATTTCCTGTAGAGAAAATCAAAAGCACGCTCTTTTCATCTGTCAGC
TATCATGATGAAACAATTTCAGATCTCATATCGCTTTCTAAACATTTAAATATCCATTCAAGTCCTGTTGAAATTTGAAA
ATAAATTTAATAGCATGGACCTGGCAATGATTTGACAAAACAGATGGACTATTTCTTATTGAAATTGACCGTTTACTCAA
GCCCGGTGGTTACTTTGTCTTAACCTCACCTACAACCCAGCAGCAGGATAGTACTACCAGTACAAAGAAGGGAATCACAT
CTAGTTCACTGGAAGGATTCACTAAGAAGCTCTGTTGGTCTCTTTTGGCACAGCAAGAAGAGACGTTTATTTGGCAGAAG
ACAGCTGATTCTCAGTGTTATACATCCAGGTAAGGCTACTAAGAAAGGCAATGCGTGTAGCTAATTTACTCCCAAACCCC
ACACGCACACACACACATCCAAACATTTTTAATGGATCATGGATAGGTTTGAAACTGTTGTCATTTGTGCACTTGTTTAT
AAATTATTCTATGCCTATGCCCCCAATTACCCTATATCATTTACAAAACTGGAAAAGTTGCCGTTTATGCTCTGGTGTTA
ATATTCGTGTGTTTTGATCTGTTTTCAAGTTGTAGTTTTGCCTTTTTAGTTTTCTTTCTTTTCCACTTAACTTCCATGAT
AAGAATTTTCGTTTAATTGTAGCAGTCAGGGTGAGATACCAGTTTGTAAAGGAAATGATATGCAAGTGTACTGTCAACCA
CTTGCACGCTGTATATCTGGGACAACGAGTCACCGGTGGGTTCCAATCCATAGCAAATCTGATCATCTGAACTCAACTGA
GCTTGAAATTCACGGCAAGTGTTTTTTCTGTTTTTCCAAAACTAGATTGGTTATTGCAACGTTTTCAGTTTTATATTTGT
TCTCCAATTCCGGTTATTTTGATCCTCTATTTTTAGCAGCCATTTTTTTACCAATCGTTTGCTTTGTGACAGGGCTCCAT
CCTGATGATTTCTTCGAGGATTCAAACTTCTGGAAATTAGCTCTGAGAAATTATTGGTCTTTGCTCTCACCCTTGATTTT
CTCTGACCATCCGAAAAGGCCAGGTGATGATGATCCATTACCTCCATATAATATGGTGCGTAATGTCATGGACATGAATG
CTCATTATGGCAGTCTTAGTGCTGCATTGATGGAGGCAAGAAAAGCCGTATGGGTGATGAATGTGGTTCCTCTTGGGGCG
CGCAATACACTCCCTCTCATACATGATCGAGGTTTTGCCGGTGTTCTGCATAACTGGTGAGACATTGTTATAAAGACTTG
CAAAGACATGTGCTTGGATGTGTAAACATGCTAAAGTTGGAAAGAATGCTCTCATGTTCTTAAGTTTCTTGATAGTAAAA
TTTTATTATATATTTTCCGTCTCATATTAGTTAGCAGAAGCAATTACATCTTTCTGGAATGATCCTGTTGTTTTCCATGC
ATAATTTAATGTTGGCTGTCAGCCTGAATAGGTTTTGGTTGTGATTGTAATCTTCTCCGTCACCAGAATTAATATCTTCC
ACTTAGCCATGCCATTATATATAGTCAGTGAGAATGAATTTAAGATCATAAGAACCATCACCTGGACATATTCTTGAAAT
TTTTGTCCTTTCAGTTGAATTCTCATAAAGCAATTGGAGTTGAACTGTTTTTATTGCTAGATGCTCGAAATATTCTGGTT
ATTGATTCCGAGTGTTGTTCTAACATTGGTCCAGGTGTGAACCCTTCCCTACATATCCCCGAACATATGATTTGCTCCAT
GCAAATGGGCTCCTTTCCCACATTGCTTCACAAAAATGCAGCATGTTTGAACTACTTCTAGAGATGGATCGTATTTTAAG
GCCTGAGGTAATATTCCATTTGCTCTCTATATTTCTTTAATGATCTTTTGATTTACTTTTTCTTCGAAGGTTAGCTTGTT
TCCCTCATTGTAAGAATATACTTGTTGCAGGGATGGATTATTCTTTCTGATACATTGGGTACAATAGAGAAAGCACGCAC
GTTAGCTGCCCAAATCCGCTGGGAAGCCAGGGTGATCGACCTCCAGAATGGAAGTGACCAGCGACTACTTGTATGCCAAA
AACCATTTGTGAGGAAGTGACATTCTGCAAATGCATAACTTCACCAATCCAATGATAGTCCAGTCCTTTTTAACACTGGT
AAGTTCTTAACTTCTCGTGTAAACGAGGAATAAGTATGAAAACGCAGAAGTTCAATTGAAAATCTGTAAATCCGCGCTTC
CTGTCATATATTTTCTTTCATGAAGTGGACTACAATTTGATATTACATGGCCACAAGCTGCGCGTTGACGTCTGAATCTC
TTGGTCCTCGCATAATATGGTGCTCACAAAGCTGAAACTATAATTTTTGGAAGCTGATGAATATACAGAGTGCTTTTGTT
TCATTAAGTAGTTAACAGTACACAAAAGAAGATTTTTGGCCTTTTTCTATTTTTATTTTTTTCAATATTTATGTAACAAT
TCTTTCATCTCATTTTTTTTTTCATTCTGAATTTTGTAATAGAATTATGTTTTGTACTGAGGAACTAGCCTTTACTGAGA
GCAAAAGTTCTATATTGGATCAAGCATAAAGATAACACTTAACCAAATTCTTCAAGAATTGGCCTTCCATCATTTGTCTT
GTGGGGTTGAGTCATACTTAGTTGCTTGGACTCGAGTATGGTATCCGATACGAGTGTGGATTTAGAGCTGGTACTCGAGT
ATGTTATCCGATACAATATATATATATACTTAACGGTACAAATTCAGGTATAGTACAAATTTGGGTGCCATTTAAAAATA
ATTCAAATATCTAAGATAGCTCGTAGTGTGCACTAACTCATTTTTTAATTGTCATGTTGTAGTAAAGCTCAAATATTTCT
AACAAACAAACAATGATGTGGGGTGCATGGTGGATATTTTGTGGACTGGTTATTGGTTTATCGGTTAATGATCGTTATCG
ATTCAATTATCGGTTAAATCGGGAAGATTTGAAAAAGAAATCATTGAAAATCACTTTGTAAAGGTGACAAACCAGATGAA
CTATGCATATGAGTTGACAGATTGCATTTTGCTCAAAAGTAAACATGCTCACATTGTAGAATAATCGAGAGTTTGAGATA
GTCAAAAATAAAAGTATGAAACTAAACTCTATGTTAAGGACTTTATATATCAAATAGTATTAATATAATCATTTAATTTT
CTATCGGGTATCGATTAACCTATTAAGAAAATACCTCAAACCATTAAGAACCAATAGCCTGATAATAGTAAAAATATTTA
AACCGTTACCGAAATCACTAAACCAATAACTCATCATCGATAAACAAATAATATTTTTTTTCAGTTTGATTCGATTTTGA
ACAACGCTAATAGACATTAAAGATAGTGATGCCCGACACTTTCAAATTTTGAATCTGCCTCTACGCTTTATATAGTGCAA
ATGTTTCATCTAATTAGGATCCAAATGTAATTTGATTTGGGCTTTCTAGTTTCTAATGGACCCAATTTCATCAAATTTGT
TTTAATTGGGCCTCAATTGTATTTTCCTCAAGTTTTCATCTTCCTCGCCGTGAACCATTTTCCCACTCCACCGGCGGCCA
CCTTCCTCCACCGGGAAGACCCGAGTAAAAATTGCGATTTTTGTTTCAGTTAGGTTCGAATTCCGACTAGATTCCATAGC
TGAGCCTCTTGATTTTTGCTATTTTGGGAACAAATTTGTATAGTTTGGAGCTTAAGCTTTGGAGAGAAATCTCGGTACAC
CTCAAATCTACTCCATTTACTGCTTGCAGCTTGTTTGGATGCTTCTATATTTTTGTTTTGATTATTACTTTAATTTAATT
TTATTCTATCGTATCATTAATCAGTGTGATAGCGTAGTTACCTTGTTTTTTCTTCTCATTTTGTCTTTGTTTATCATCTA
ATAATCCTATTTTATCATTTGTCATATCTTTTTGCAAAGGTTTGTCTTTCAAATTGCTAATGTGTGACGATATGATGCAT
TATGAAACTATATGTAACAACCATCCAAACAAAGTGTTTGACTATTAATGTGTTGTGATTCAATTTTTTAATGTGCCCAA
TCTTAGGCTGTCACAAATTTTTTGATTCTCTATTTGTTAGAGAGAGGGAGAGAGGGAGAGAGAGAGGTATTTGAGTCTAT
GGAGTCTATCTTATCAATTGATTTTGGCTCTCAGGTTTATTTCTGGCTTTTGTAAATTACAGTTGGTTCATAGGCTTGTT
TGATTATTTTATTAGCTTGCAGTGCACTTTTATACTGGTAGTATTTTTATATCAGTTTTCCTTAGTCCTCCTTAGATTTC
ACTTCTTTTGAGCTGAGGGTCTATCGAAACCGCCTCTCCAGAGGGGTAGGGGTAAGGACTGCGTACATCCTACCGTGTCC
AGACAGTATGTTGTTGTTGTTTCCCTTAGTCCTGTTCCTGTAGCTTGGTCTGAACTGGGATAATGCATTTCATGGTCTCA
TCTTTATTACCAAAAATAATAAAATCTAGGTATCATCAGGACATATCCCTGAGCAAAAGAATGAAAGAGAGTAAACTAGC
CATCACTGAGTATAGGTAAGGCTCACCAAAGCTGCTGAAAAAGTACCCAAATCTCAAGCAAGTGAATTTGTAATAAAAAC
TAACCTTGATTGATCTTTTTAATGATTTGTTTAACATAAAGGAGCAATAAACTAGGAACTGTGTGAAAAAAAGCTAACAT
CTGATATCAAATGATGTTGATTAAAATGCAATAACTAGGAAATCAAACAAATAAATAAGAAACAGATAGAACACATGGAT
AGAAGTAGAAATTAGATTGGGGAGGACAGAACTTAGAAGAAAGAATGGATAAATCTAACAATTATATCATTAGACTTTAT
CCTTGGAAGAAGGAAATGAACTCATACAAGGAAGAAACCAAAAGAGGTTCAATAGGGAGATACTAGGGATAATCCCTAAA
TACTCACCAGAAGGAGTATACTCCTCTTATCATCCAAAAGCTAACCCCCCTAAAAGGGAAAAGGAAGAGACTATTTTCAG
GTTCTAATTAAGGTTTCAATACCCAAATTTTCCCTCAGCTAACACCTTCAAAATTGAATAGGCCGAAACTGCAAAAATAT
CCAAAATAAAAAAGATTTTTCCCGTTTCCTTGACTTTATTTTTTGGTTTCCACATCCTCTTAAAGCACTTATAACTCGAT
GTCAAGTTGAAAGCCTTCAATGTCACGGGTGCTTCCGGCGCATACATCATTTTACAAGTAATATGTGTTCCAATACTAAG
CTTTGCTTTTCAAAGACCTTTATTTCATCAGAAGTCTTCAGCAGTAAAGCAACAGAATAGTGCTGGACTATTAATTGGAG
TGAAATATCTTCTTCTTAAAGATAATAGAGGATGTGGATCTCCAAAAAAATGACAATCTTGGATGTGTTGATTACAGGGT
TGCTTCCAGTTTCGTGGAAGATGTCACTTTTCAGGCTCTCTAGAAGAGTCAATCCTTTACTTTCTTTAAACAGGACTCAT
CATTATCCGCTTTCCACATCCAGGTGATTAATTAGCTATTTTGCTTTTCTCTTAGTTCTTTTTCCCTTCTGGCATATCTG
CATTGCCATGAGGTAATGGTAGTTGAGTGTGTCCCATATTGCTCAACCTATTCTTCATTGATTCAGGGAATGTCTTGAAA
TTGTAGCGTCAAAAGATATAAATCTTGGGGCAATCAACAATAAATATGGACAAATCTTTGGTTTTGGATATAGAGGTTTC
ACATCAAGATGTGAGCTTAACAAATCTACTCTTCACAACTGCAAAGGGCCCTCCTTTTTGAGAGGGCAGAGTACAGTTAG
GTCTTGGCCAGTGTTGAATCTTCGTCATCATTATGCAACTCAGGCTACTGCAACAGAGAATAAATCAAGGAAGATGCTCT
TTTATTTGGTGGGTTTAGTTTTTGCTATGGTAGGGGCTAGCTATGCTGCAGTTCCTCTGTACAGGAGATTCTGCCAAGCC
ACGGGATATGGAGGTACAATTCAACGTCGGGAGGTCAGTTATTCTTCATTGAACTGGTTATAGATAGGCTTTCAGAGACC
TCTGAACTTGATGAAATTTACCACCTCACAGAGTGTTGAAGAAAAGATTGCCCGACATGAGAAAGATGGAAGAGTTACTT
CTAGGTACTTCATATGTTGCTCGCTTGAAGATCTTTTTTATTGTAACTTGCAACTATATTTTGTTTATGGGTACATTTAA
AAGTTTTTTGTTCACTCATGTTATTAAAAATCATTGCTTCGTCACTTAAAGAGATGAAGTGATGCAAAACTAGGGGACAT
CTCTGCATGGGTGGAGGCATGCACTCTATAGAAGTGTGCTCTCCAAACTATGAAGCCATACTGATACAAAGAAGAACCGG
TCAATGCTTTAAATCTCAATGTTAAGGAGTTGCATTAATATTGGCATAATGTCTTATTAGATGCTGAAATAAGCAATTTT
TATTGCAGTTTGATGTAGTACTAAATGCAATGGGATTTTTCTTGTGAATGGTGCACTTCACTTCAAAAAAGAACGAGCTT
TACTTCTCACTTTTATTTCAAGCTTCATGGACCTTGTCGTTTTTTTTGTGCTTTTCACTTATAAGAAACATTGTTTCTCT
TTAGTTCTTTCTGTCTACATTCCTAAAAGATAGTGAATAAGAAATACAGTGGTGTTTCTTGAAGCAAATAATACAGATAA
CTTGTATAAATCCACCTAATTTCTAACCGTTCCACTGGCCCTTGGAGATTTCTCAATTATCAAAAGAAAAACATTATTTC
TGGAAGAAATTTCTAATATGGTATGTTTTTAAGTGACGCCTTTTTCACAATTTATTTATGGAACTCTTGTATATTGCATT
AGGGAGATTGCAGTACAATTCAATGCTGATGTAGCAGACGGGATGCCTTGGAAGTTTACTCCAACACAGCGTGAGGTGCC
TTTTCCGTTATAGGCATGTGTTATGTTCATTAATAGTTAGTCAACGTACTAATGGTTTAGCATGCTTCCTATGTTCCACT
TGATGTATTCTCCTTATCTTGTGATTCAGGTAAGAGTAAAACCAGGAGAGAGCGCTCTTGCGTTTTACACTGCTGAAAAT
CAAAGTTCGACTCCTATTACAGGTGTATCAACATACAATGTGACCCCCATGAAGGTATTTGCTTATAAAATTAGGTGTAA
GTGTAGTTTGTCCACCTCCCCTTGTTGTTCTCGATCATCCAATACAACCTTTAGGCAGCTTATGTGACTTGAAGACAGAA
CTCCCTAGTCCTCCACCTATTGTCATAATTCAATGTTTTCCTCTATTGAAATCTCAAAACTGTAGATACTCCTCATAATT
GTGATGTTATTTCTATTAGACAAGTCTTCTATTTCCGAGTCTATTCCAAACATATTATAGGTCATAAATAAAGGAATCTT
TTCTTTTAAAAATAAAGTTAACTTTCATTGATGTTGGCACCAATATGGTGCCACACCCTCTGTTCAAGAGCGTCACCGAC
ATGAGGGTTTCAACTATGCGATACATAACTTAACCGTTCTCTCTAAAAAAAAGGAAGTGAAGGATGAGACCTCATGTCAC
TATGCTCTTTGAGAATGTGCATAGATCATGTATCTACTACTGACGGTTATATATTTTGTAGTCCAGTTGTTTGCTCAAAA
TATATTGTTCTGAACAGATTAGTATAATTGACTACCATAATGGTGATGTGCCTTCCATTTCATAGCATAGTCACCCTAGT
AGACCCATACTTAGTTGTCAAATTCACACATTTCAAAAACAGTCATAACTATGTGCAACTTGCACCCTCTAGCGAATTTG
GTTATTTTTCATCTTTTATATTCTGATCGAACATCCATCTTAATTCATGGCATAAGCATTTCTGTGCCATTTAACTTGTG
GTTGTGTTGGACATTAGTGGCATAATGTTCACTCTCATATAACACTGCTAGTCTTATAGTTGTTCCATAAAACTTACCTT
TTCGTTTAGTAGGAATCATACTATCATATAAAACCTTGATAACCCTTTTCCACTTCAACCATACCATTTTCGAAGAGCAT
CTCACCTAGATATCTGTAAACAGTACTCAAGCACCACAACCCCGTCTAATCTCACATCAATTTCACTCTTCTTATTTTGA
CTAAGCTCGTAGTGCATTCGGTCTTTTGCTTTCCTTAAATCCCTTTCATTGTTGAATGTTTCTCCACAGTTCCATCTTTT
GGTTGACATCCTCATTGGTTTGGTCGATTAACACAATATGACCTCTATTTTGTATTGTGTGTGTTAGCTCATTAATAATT
AGGGTAAACAACTTCGGGCTTAATGCTGATCCTTCATGTTTGTCTTATCAGGCTGCTGTGTATTTCAATAAAATACAATG
TTTTTGCTTTGAGGAACAGCGATTGCTTCCCGGGGAGCAGATCGACATGCCTGTAAGTAAAGCTCCTCAACTTTCTTTGC
CTGAAGATTATTGCATCTACCCCTCTTTTCATTCCAATGACACATCAATCAACTTGCATTTGTAGGTTTTCTTTTACATT
GATCCCGAGTTTGAAACCGACCCCAAAATGGATGGCATAAACAATTTGATTCTATCATACACATTCTTTAAGGTCTCGGA
CAAATAAAGAAGCTGCATTGCTTCCGCACCTGGGCGTGGTCACCACCAGATATGTAATTTACAGCAGCAATAACTTGATT
TTTGTGGCTGACAAGGGAATGAACAGTGAAAACATTGTTTCACCTGTAGTTTGTGTTATTACTGGACCAAAAAAATCATT
TATCATCCTACTACAATAATTTAAAAGAGAACATAAAAATATGAATGGCTACAACAATTGAAGCCTTTTCTTTAGCCATA
TTTTGTCTTTCTGTTGTGTTGGTTGATAGATGTTAAACACTTCCATTGTTATGTATTGTATACTTGTATGAAATCTAAGA
TGTCAACAACAACATATTCAGTGTAATCTCATAAGTGGGGTGTGAAGAAGGTAAAGTGTACGACCTACTCCTTCTTATAG
AGATAGAGCGGTTGTTTATGATAAATCCTCAATAGTTACAATAAACTAAAGATCAAAAACTGAAAGGTCAAAAAATATTG
ACCAATTGAAGCCGGTAATATTCCCAAAAGTTTATGGCTTACACACGAAAAATTGAAAAACATAATCAGAATTCATATTT
TATGGACCTCTAAATGCTATAAGAAATGGTGTGAATCATGTAGAAGCTACGAGTATGGTTCACCAAGTCATTACGGATGA
TCCTAAAAAAATTCAGTCCAAATGAGCCGGTTAGTAATATTTTCAAAAATTCATGAACTAATACAAACGAAAAATTGAGA
AAATCCCGAATTCCTGTTTTGTGACCCCTAAGCCCTAAATGCTATAAAAAGTGGTATGGATCATGTAGAGGCTATGAGTA
TGGTTCATCATGTCATTACGAATGATCCTAAAAAAAATGGATCAAATAGAGTCAACCAGTCATATGTTCAAAAATTCATG
AACTAACACACGCGTGAAAAATTGAGAAACTCTAGAATTCATGTTCCGTGACCCCAAAATGTTAAAACAAGTGGCGTGGA
TCCTCTAGAGGCTATGCGTATGGTTCAAAGGTTATTACAGATGATTCTGAAAATATTTGGACCAAAAAGAGCGGGTCAAT
AATAGTTCCAAAAGTATTCATGGACTAATACATATGAAAAACTGAGAAAATCCTGAATTTTTATTTCGTGACTCCTAGAT
GCTAAGTGGTATGAATCATGTTTCACCAGGTCATTACATATGATCCTAAAAAACTTTGCGTTAAACAAAGTCGGTTAGTT
ATATTTTCGAAAATTCATGAACTAACACAAACTAAAAATTGAGAACTCTTGAATTCTTATTTCGTGATTCCTAAATTTAA
CTAATAAAAAATGATGTGAATTCTCTAGAGACTTTGGGTTGTGATTCACTAGATTATTACGGATGATTCTAATTTTTTTT
TATTGCATTTGTATAATTGTATAAAGAAAAAAAGCAAAACAGCATGTTTGCTTAATATTCCCAAGTAATTGTTGCACTTG
TATAATTGTATCGAGCAGTGGCGGATCCAGGATTTAGAGTTCGTGGGTGTCAAATAGACTTATCGATTAAATTAATTTTA
TATTTGATTAAATTATTCGTCTTTTTGATATATATCATAAATCAATCAATAAAATATAAATAATAAGATATTACAAATCC
ACACTCCACACTAAAAGCATGAAGTTAACAAATTTAAAACTTTCAATAATATTACTAATATTATAAATATTCATCATTCA
TTTACAATTGTCCTCGACGAGTTTTCATATTCTGAAAACGATCAATAATGACATCATTACTAACATTTATAAATACATCA
CGCTCTATGTAACACACTAGACAATCATTTAAATATTGATTACCAATACTATTCCGCACTTCATTTTTTATGTGCTTCAT
TGACGAAAATGCTCTCTCCACAGTTGCCGTATCAACAGGTAAAATCAAAGTCAACTTTACAAGTAAATAAACAAGTGAAA
AGTCAAAGGAGTAATAATGTAATTAATTTAATTTAAGTCAATAACAATTATAAAAAAAATAAAATAATGTGCCAACTATT
TTTCCTTTAAAAAACGTGCTTGGAGCTTCTTTTTTTCTTAAAAAACGTTTGCAGCAAATTTCTCAAAAAATAGGTACAAA
TGGGATTCGAACCCGCAACATCAACCTTGTAAAGTTGCCCTCCTACCGTGGCACCACAAGCCATTTTTGTTCTTTGAGTG
ACACGCTTTATATTTATATAAATATTATATATATATACCTATGTATATATAGAGTTTCCATCGAAGTTCGGGGGTGGCGT
GGCACCCCCACACTCCTTCATAGATCCGCCCCTGGTATCGAGTCTAGTCAAATTTGAAATTAAACTTAATTTGGTTCAAG
TGTGTAAAATTTGAACTAATTACCAGAAAAGACTTCACGGGGAATATTTTTTCCTTTTGGAAAATGCCCATTTTTTTGCT
CTTTTAAAGGTTTTTTCGGAGCTGATTAAAGAGGTTGCTCAAATGGTAATAATCTTTCACCTCCAGCCTCAAAATTATAG
GCTCGAGTCATCAACAGAGCAAAAAGGGGGGAGCTTTCACCTTTTTGCTCCCTTGACGAATCGAACCAGAGATCTCGAGA
ACGAATGTGGAGGATGCTTACCATCTGAGCAACTCCCTCTTTGTTACCGTAAAAGCCTTTATAAAGTTATAAAGGAACAG
AGAAAACGAGCAACAAAGTTTGCATTTCACAATGGAAAAAATCTTCCTCATGAAGTTATTTACTTTAATTATGTTACTTA
TATTCCTCTAATAAAACAAAATTTATGCAAAACTTTAAACTTTGACTCTTTACTACGGTTACATTCATAAATTTCTACAA
CTCATATTTGATCCTTCCAGCTTACAGATCTATTTGATCTTAGTGTCCTCCGACGAGCTCGTTCTGATCTTAATTATACA
TAGTAACTGGGAATCCACGTAATCCATCATTACCTTGGAATGCGAATGAAGTTTTCTCAAAAAGGTATGAAATCGAGGTC
CTTGAAATATACATCCTGTGAGAAGATTGTAAGAGAGATTCAACATTTCAAGAATTATAAGAGAAGCGAGTTGTTTTGGT
ATCTCTCCTTCAAACAAGTTGACTGATCAAGTGGCGTAGATTCATGTTTTATGACACTAAATGCTATAAAAAGTTGTGTA
TATTATGTAGAGGTTATGAGTATGCTTCATCAGGTCATTATGAATGATCCTAAAAAAAATGGATAAAACTGAGCCAGCTA
GTAATATATTCAAAAATTCATAGACACGAAAAATTGAGAAAATCTAGAATTCTTGTTTTGTGACTCTTAAATGCTAAAAC
AAGTGGTGTAAATCCTCTAGAGGCTATGAGTATGGTTCACCAGGTTATTACAGATGATTCTGAAAATATTTGCACCAAAA
AGAGCCGGTCAATAATATTTCAAGAAGTTCATGGACTAATTAACACACGAAAAACTGAGAAAATCCTGAATTTATGTTTT
GGGACTCCTAAATGCTATAAAAGGTGGCGTGGATCATGTAGAAGTTCTTGTTCACTAGGTCATTATGGATGATCCTAAAA
AAATGGATCAAACAAAGCCATCTAGTAATATGTTGAAAAATTCATGGACTAAAATTGAGAAAATCTAGAAATCCTGTTTC
GTGACACCTAAATGCTAAAACAAGTTGCGTGGATCCTCTAGAGGATATGAGTATGGTTCACCAGGCTATTACAGGTGGTT
CTGAAAATATTTGCACCAAAAAGAGCCGGTCAATAATTTTTTGAAAAGTTCATGGACTAATTAACACACGAAAAATTGAG
AAAATCGTGAATTTCTGTTTTGTGACTCCTAAATGCTGTAAAAGGTGGCGTGGATCATGTAGAAGTTCTTGTTCACTAGG
TCATTACGAATGATCCGGAAAAAAAAAAGGGTCATACAGAACCGGTTAGTAATATTTTGAAAAATTTATGGACCGAAGCA
CATAAAGAAAAAGAGAAAATCTTAAATTCCTGTTTCGTGATCCTAAATGCTAAAAAAAAGTGTTGTGAATCCTCTAGAGA
CGTTGGTTTATGATTCACTAGATTATTACGGATTATTCAAATTTTTTTATTGCACTTGTATTATTATATAAAGAAAAAAG
CAAAACAGAATGTTTGCATAATATATTATATATTGCACTTGAAAAATTGTATTTAGTCTAATCGAATTGGAAATTAAACT
TAATTTGGTTCAAGTGTAATATAAAACTTGAACTAATTACCAGAAAAGACTTCATGGAGAATATTTTTTCCTTTTGGAAA
ATGCCCATTTTTTTGCTCTTTTCCTTCACAACTCCATAAAGTTTCTTCGGAGCTGACAAAAGAGGTTGCTCAGATGATAA
TAATCTTTCAACTCCAACCTCAAAATTATAGGCTCGAGTCACCAACGGAGCAAAAAGGGGAGCTTTCACCTTTTTGCTCC
CTTGACGAATCGAACCAGAGATATCGAGAACGAATGTGGAGGATGCTTACCATCTGAGCAACTCCCTCTTTATTACCGTA
AAATCCTTTATAAAGTTATGAAGGAAAAAAGAAAACGAGCAACAAAGTTTGCATTTCACAAATGGAAAAAATCTTCCTCA
TGAAGTTATTTACTTTAATTATGTTACTTATATTCCTCTAATAAAACAAAATTGATGCAAACCTTTAAACTTTGACTTTT
CACTAAGGTTACATTCATAAATTTCTACAACTCATATTTGATCCTTCCAGCTAACAAATCTATTTGATCTTACTTTCCTC
CGACAAGCTCTGACACTACATAAAAAATGATCTTTAGCAACGATTAATTAACGACAGTAGTTTAACTGCCGCTAAAAACA
TATTTTTTCCGTTAAAAGCTGTTTTTGTTGTAATGTGATCTTAATTATACGTAGTATATTGAAATCCTAAAGCACTACCA
TGATCCTTCAATACATACTTTTTTTGTTTCATATTACTTGATCCTTGTATCAAATAAATGTTTCATTTTACTGAAACATT
TCCTTTTTAGAATGACAAAGGAGCTATGGATATGATATGAAAAGAAATTAAACACTTATTGTTGATAATTGGAAAATTAT
ACTTCGTATTTTAGTAAACTTTGTTTTAGTGATATATAGATATAATATGAAAAGAAATTAAAGAAATAATGGAGCTACTA
GATATTGAAGCAATGTAGGCAAAAGAAAATTTAGTTGTATATATTCCTAAACCCCTAACACAATGATGATGATTGATGAA
GATCATACTATAGGGTTCGAGTCTGAGTATGGAGAAAATTATGTTGGGAGCGTCACAAATGGGCCCTGTAGTGCACAGTA
CGAATTTAGTTGAGCTCCAAATATATTTTGTATTTGCCAAATGAGATATTAAACAATGGGAAGAACTGACATATGATAAC
AAATTCTTCTCTATCGATCGATGAACAACCTGTGTGTTATTATCAATACAACTACATCATTACTCAAAATCAAATTTAAT
AAGTACTATATTTTATAATATGAGTATTTTATTTGTGAGATTGTGACTTGATCAGAAAGCAGCTAACACATGTAACATTA
TTTTGCAAATATGTATGTACATTAGTATTTTAAAATAAAATTAAAATTTTAAAGATTACTATAAAATTATATCTTTTAAA
AAAAGTGAGACTCAACGCAATCCGCAGTCCACATAGTATTAGGTTGAGTTTGTGTTTGTTGTTTTAAGGCCCAACCTAGC
CCGATCCATAAAATTTTAAAGCTCTTATGGACTGAATCAGCCCATATTGACAGCTCTAATATTAAAACTACCACTATAAA
AGGAAAAGAAAACCCTAATATCAAGAAGAAACTAGGGCTCTTCTAACTCTATCTACTCCCTTCTCTCTCAATTTTTGAAA
GAGTAACCCCCATCATTTTCAAAAGATTTTTGTTTCTCCTTAGATGTGTAGGCTATATTAGCCAAAACAAAGTTTTAATT
TGGTGATTTGGGCTCTTTGGAGAAGTTAGCCAACCTCAAAAGGTAAGAATTTTTCTATACATGCTAGATATCATGATTTA
GGGTTTTATTTCAAGATTTAGAAAACATGACTACTTTTATTGGGTTGAATGTGTTATGTGTTTCTATTTGTTTAGTGAGA
ATTGATTTTGTAAGTCACTTCCATTTTTTTTTAGTTTTATGCATTAAAAGATCTTCATTTTTACACATACGACAAGATCT
GAAAACACCATTTTTTACTATTCAATTTATAACTTGCATAGATTCATTTTCTCACTTGTTAGGTGTAGGTATGAGATGAT
TTTTTTTAGAAATACTAGAAGGTCAAAGTATTGGTCGGAGTAAATCCTAATCTAAGTTGCTCGGATTTAGATGTGAATAT
CCGACATAGATATAGATTAGGGTTAAATTAAAAAAAAAATCTAAATTTTAAGATTTGTGGTAAGGATCAAGTTAGTTACA
CGGGAGATAAGTGTTTCTATTTGTTTGGTGGATGCATGAGATGGAAAAAAATTGAAATACTAGTAGAAGTTTTGAGGAAT
TAAGATCACTTTCCCTTTTACAAAATTAATAAAAGAAAATGATCTTTTCAAACATGCATATGTATTTGTACTAAATCTAT
GTTTATGTATATAAGATTTATACTCTCTTTATCTTAGATTTTCAGAATTTTACAAGCATGAGATTGATTTACTTTGTGTA
TTGTCAATTTCAGGGTCTCTTTCATCTGGGTATTTGTACTTGACATCCATTTTACAACTGCTAAAGATCAAGAGTTCTCT
TCGGCAATCATTTTAGTTCGAACTTAGGAAGTGATTGCTCGTCGCTATTGTTGTCGTGGGCTCGTGTCAATTGGCCCATG
AAATAATGTGTTGTACTATATCAATATTCCTGTTCTAGTTGTTGTGCACATCAAAACTTTTTTTGAAGAGTAGTAGTTAT
TAGTTCGCTATACCAGTTGTTAGCTGGATATACTTTTAGAAGACATGTCATAGAGGAGCCTACCTGATCTTAATCCTATA
ATCTATGTTCATTGTCCTACTGTTCAAGCTCCGATTGAGATTTATGGCAAGTATGGCTGTGAATTTGATTGGTGGATTAA
GAAAAGGTAGGTTACCTCTATGCTAGGTCTTCTAAACGCATATCAATGCCACAACTAGGTGCATAATTGTTACCTAGATA
TACCTTTGGAAGACCTGTCACAG
>mtp_1070.scaffold_1
AACACATCATAAACTATGGGAACTTTCGCAAATAGCCACTATAATAGATTTAATTATGTTATATAAATTCTGAATTATAC
AAACGTGCGAATTATACAAAACAAAAAAGCTGAACCGCGTAATTATAGCTAAAAGCAGATCGTAAATTATAATTAAGATA
AACTATAGCTATATTAACTAATTAACTAGTATATATTTGCTTTTACACGTACTTTTCCCTACAATTTTCAGCTTAAATAA
AAATAAGATAAGATCATCATCTATTATTCAAATCAATAGGGGGTATCAACCTAGAAAATAAGAGTATTATAGATGGACCA
CATGTCAAATGTTTTTTTTTTCTTTATTCTTTCCGAAAATAAAATTCTTGCCCTCTTGAATTTTGAATAAAAGAAAACGT
TATTTTCATATGTCTAATGTATTAGTAAAATTTATATAAAATCAAAAATTTCTCGTAAACAAGTTATAAAACCAAAAAAA
TCGTAACACACACATAATATATATATATACTACATAGGCATTACACTAATTGATGACATGAGTTGTGGTGAGATATATGG
TTGTTGAGATTTTTTTTCATCCTTATAATAAGAGGTTTCAGATTCACGCTCTCAGAAATGAAAAAATTACTATTTGAAGT
ACCGCCTTAAAATAATGAACCTTGAGGTATGCAATTCAAACTTAATTAAGCTCTAATACTTATATTAAATAGCGAATGAA
AAAAAGACACTAGCTAGTTGCTCTAAAGAGGGTCTTCTAGCCTATGACAAAAACAAATTTCATTATTATGAACATTATAT
TTTGTTTCCTTTATTTGTAGTTGACTTGCTATTGTTATTTGTTTACATGTGTTTGGTTGGATTATAAATAGGGATACACT
ATCTTTTTCACCTTTTTTCTTCTTCAACTAGATGGTCATTGATTGGTTCAATATTGTCCTTTTCTGTAGTCAACCAATGT
TATGGCTCAAAATTGTTAATGAACCTTTAATTGAACCTCAACAAGGTCTTAGTCAACATTAAATCTTGAAAATGACTACC
TATAATCTAGATTTTTGCAACTTGCTAGTCATTTTCTTCGACAATTTTTTAGTTTTGACAATGAAAAATGATATAATTAA
AGGGCTTGAATGAAGAAAATATTTTCATCCATATCGAACACATCCTTACGATAGTATAGTAACTTAAAAGTACAGTAAGT
AATAAGTCATAACTTATTAAGTTATGTTAGTAGGGTAAAAATTAACTGTATTATCTGTTTCATATTATTTGACCTTTGTT
GATTTGACTTGGCTGACACAATATCTCTTAAGAAAGCTCTAACTAAATATTAATAATGTTTTGAAACCCTAAATTTGGCT
ATTACTTTTTTATATAGATTTTTAGTACTAAGGATAAAAAATAAGAAATAACTATTTTTAATATGAGGATCAAGTAATAT
AAAACGGAAAAATTAACTAAGTTGGAGTTCTTTTTTGAACATTTTTATTTCACTTGACTTAATAGACAAGAAATGAGTAA
TTAAAAGACTTTTATTAATAATTCCCATTTGGCTTTTTGACATCTTTTTTGGTACAAATTTCCACACCCAAAAGTGTGAA
TTTTCCATGATTCCACTTTTATGCGTGTCTAGTGGAAATTCAAATGCATGAATAAGTTTAAATTTTATATATAATTGTCA
GCATAAATAATTATTATAATATTAAATTATTCAAAAAAATAATTAAATGCAAGTCTTTTCAAAATATACAATTTAAAATC
TTGATGTGATATAATTTACGTTATTGATTTGAACAAGCTTTTACAAAAATACAGTCCCCCTATGGTCCCATGTTTAAGAT
TTAATAATTCATCTTAATAATTATTCGTTAAAATTTAATGTGAGTGCGATTCTTGAAATATATAATTTTGGTACGTCTCA
ATAATTAGTTTTTGGAATGAAGTGAAAGAGTTCAAGACTATATAAACTTCATATTAGCACATTTCAATATTGACGTGAAC
TCAAGTTTCATACATTGTAATGGATTATAACCGTTTTCAACGACTTCACACTGAATATGTATAAAGTGTATAGATTGTGT
ATACTTGATATATGCAATATACATAATATACATACCTATACATGTTTGTTTTTTAACAATAAAATACAAAATAGTTCATA
CAAATAGTATTAGCACTATTTTTCGTAATTTCTTATCCTACGATTTATGTTACTTCATGTACTTTGTTTATTGCACTATT
TGACTATTGTTATTGTTCCTTGTTTGTTTGATGATACGTAATGTTTTTCCTATTATTTCCTATGTCCTGTTTACTTTTGT
ATTTTTCATTTTTAAACTGCTTTGATTAGTGTTACTCAAGCTGAGGGTCTTTCAAAAACATGTCTTTCTACCTCCACGAG
ATAAGAATAAAGCTGTCTGTGTACATACACTCTATCCTTTCCAGACTCCACCTATGGAATTACGAGTATGTTGTTGTTCA
AAACAAACCACATTACTTTCAAATGGAATCAACTGTATTTTATTGACAGTAAATATTCAAAACTTCTATCATTTCAGTAG
CAACAATTGACAATTTATGTACTAATAAACAGTATGGGAGAACCTCAGGGGAAAAAAATTGGCTTCATCCTTTAACTGGC
TAACTTTTAAGGTAATTCAACAGGTTCAATTCTCCATATATCTCTTGCATACTGATGAATTGTTCGATCACTGCTAAATT
TGAACGATCCAGCTGTGTTTAAGATCGACATTTTGGTCCATTTCTGCATTCATTTCAACGATAAGATGTTTTAGAAACGC
TACACGAAAAGGATACTAAGTACTAATATGAGTAATAAGTTTGCTTGGCCTAATGTTGTGCGCGAGTAATATGAAACAGA
GAAAGATATGGTTAGACAGATCATGCAATGAGAAGTATACCTTCTGGTCTCGATATGCTTCATCAACTTTATCTTGGCAC
TCTATATAATCGGGGAAATCCTTTCCTACTAGAAAATAGTCAGCACGACCATAGCCTTCGTTTCCTTCCAAGGATCCCAT
GAGTTCTTCATAGTTGTAGGTGCCAAAGACGCCTGTCCTAATGAACGCCTTTACTTCTTCAAATCTTGGGTCCGGGACAA
ACTACATGAAGAACAGATAAGGTAATATGCATTTCGTCCATAAGGATGATACAGCTACAATTTGTTTGTTATACTTCCCT
TTATAGTCCGTTCCAAAATGATGCCTCTTTCCTTTTTTGCACCTTCATTCTATATATCTTTAATATAACTATATAAGACG
ACAAAATTCAAGAGTCTTCTTTTACTGTCTTAAACTTTGTGTCAAGTCAAAACCAGACATATAGATTGAAATGGAGGGAG
TAGTTTTGTTATGAGCTTGTGCTTGTGCAATGTAAATTGTATGATAAAAGAATGAAAATTTATGCTTTTGTGATTAATCT
TACCTTTCCCTCGGCTCTTTCCTTTCGTAGGCCAGCAATTTCATGAGCCTGAGCTCCGAAAAGGAAGAAATTGTCCTCTC
CAACTTCCTCTCTTATCTCAACATTGGCACCATCTAACGTCCCGATGAGGAGGCAGCCATTCATTGAAAATTTCATGTTG
CTGGTTCCACTAGCCTCCATACCAGCAGTACTATTGAAACAATATCGAGATATCAGACAGGTATACGACATGTATGCTCA
ATAGAAATTTGTGACGTTATGCAAAGACTAACGAAATGAAGTACCTAATATGCTGGGACAACTCACTACCAGGAATTAGC
ACTTCTGCTACACTGACATTGTAATCAGGAACAAATACAACCTGAAATGCAAACCGATAAATTTTCAAATCTATTGCACC
ATCTTGGACTTATAACAGGTATAACCTGTTGGAGAGAAGAAGATTTCTTCTTCTTCCACCATTGACACACAGAAGCAGAG
AGATGAAAACAAGACTCGATGCTTCTAGATCTTGTCGGAAAAAGACTGAAGTTTGACATGGGCTGAAGTGGGCTGCAGAA
AGATACTTGGGGCTTAATGCAATTGGGCCTCCCAAATAGCATTCAGCCCAATAGTGACACAACGAATGGAGGAATAAAAT
ATCTTCTAGAATAGATGATCTGTACAGAAATTAGTTACATAGTTTAGGTATTTATTTTGGTAGTCTTTTACATTTTGCAG
AACAGTCCTTTTTATTTGTATAAAGCTATGTGATCAGTAATGAATAGAGGCAGAGAGAAAATTCCCCAAATCATCTTCAT
TTTTCAAATCTTANNNNNNNNNNNNNNNNNNNNNNNNNNNNNNNNNNNNNNNNNNNNNNNNNNNNNNNNNNNNNNNNNNN
NNNNNNNNNNNNNNNNNNNNNNNNNNNNNNNNNNNNNNNNNNNNNNNNNNNNNNNNNNNNNNNNNNNNNNNNNNNNNNNN
NNNNNNNNNNNNNNNNNNNNNNNNNNNNNNNNNNNNNNNNNNNNNNNNNNNNNNNNNNNNNNNNNNNNNNNNNNNNNNNN
NNNNNNNNNNNNNNNNNNNNNNNNNNNNNNNNNNNNNNNNNNNNNNNNNNNNNNNNNNNNNNNNNNNNNNNNNNNNNNNN
NNNNNNNNNNNNNNNNNNNNNNNNNNNNNNNNNNNNNNNNNNNNNNNNNNNNNNNNNNNNNNNNNNNNNNNNNNNNNNNN
NNNNNNNNNNNNNNNNNNNNNNNNNNNNNNNNNNNNNNNNNNNNNNNNNNNNNNNNNNNNNNNNNNNNNNNNNNNNNNNN
NNNNNNNNNNNNNNNNNNNNNNNNNNNNNNNNNNNNNNNNNNNNNNNNNNNNNNNNNNNNNNNNNNNNNNNNNNNNNNNN
NNNNNNNNNNNNNNNNNNNNNNNNNNNNNNNNNNNNNNNNNNNNNNNNNNNNNNNNNNNNNNNNNNNNNNNNNNNNNNNN
NNNNNNNNNNNNNNNNNNNNNNNNNNNNNNNNNNNNNNNNNNNNNNNNNNNNNNNNNNNNNNNNNNNNNNNNNNNNNNNN
NNNNNNNNNNNNNNNNNNNNNNNNNNNNNNNNNNNNNNNNNNNNNNNNNNNNNNNNNNNNNNNNNNNNNNNNNNNNNNNN
NNNNNNNNNNNNNNNNNNNNNNNNNNNNNNNNNNNNNNNNNNNNNNNNNNNNNNNNNNNNNNNNNNNNNNNNNNNNNNNN
NNNNNNNNNNNNNNNNNNNNNNNNNNNNNNNNNNNNNGAAATCAGAAGTTTGGGAGAACATTTCCCAAAAACAAACCAAC
TAAAGAGAAATATAATCCAAATGTGAGTTGTACCTACTGTGGAAAAACAGGACATGTGTATGATGACTGTTTTAGGTTGA
TTGGGTTCCCAGATGATTTTGAGTTCACCAAGACAAAGAATTCTCAAAACTTGGTCAAAGGAAATGCAGTGGTTACAGGG
GAAGAGGCTGAAGCTTTAAGTGGGAATCATGAGGATTCAAGGAACATGTGGAACCCTCAGTTCCCCAACAAAGAAAATTG
TAACCAGTTTTTGAGCAAAGAACAATATTCGAATCTAGTCAATCAAGTAAGGATGGATGTGAGAAACAATCAGGGAACCT
GCTCAGGGACAACAATCAATGCAAATGCAGTTGCCGGTACAATTCTAAAATACTCAGGGTTATGTTTTACAGTCTATAAT
TCCAGGACTTGGATTATTGACTCAGGAGCCTCTGAGCACATGTGTTTTGACTCTAAATCCTTTATATCTCTTATTCCTTT
ATCTCTGCCTTTACATCTCAGTTTACCTAACTCTTTTAAGGTCATTGTAACACACACAGGTAGTGTAAAAATATTGCCTA
CTCTCACTCTTCACAATGTCCTATATGTTCCAGATTTCAAATATAACTTACTATCAGTTCATAAGTTAGCCAATCATCTC
AATTGCACTGTTTTATTTACTCCCAGTGCTTGTGTCTTACAGGACCATTTAATGAAGAAGGAACAAGTTTTTGGTGAAGT
AGGTGATGGTCTTTATCTTCTCAAAGTTCCTAGGATGCAATCAGATTCTCTTAAAGAAGTTGTCTCTTTTCAAAAAGGAA
GATATTCCAAATATGTCTCTAGTGATTTAGTTTCAATTCCAAAAGGAAATATTTCCAGTAATGTAACTCTTTCTGTTTCT
AGCTCTAATCTTAGGCCTGTTTCTGGTCCTGTTTATGCCAATGTTATTCCTGATGTAGCTTTATGGCATGTAAGACTGGG
GCATTTGCCTTTTTCAGCAATGAAAAATCTTGATTTCATTTCCTTTCCTTCTACTTCTCCTTACATTTGTCATATCTGTC
CTAAAGCTAGACAAAACAGGTTACCTTTTCCTATCAGTAGCATTAAATCTAAAAGGATCTTTGAGTTGATCCATATTGAC
ACATGGGGGCCTTTCAGGACTTCTACTCATGATGGTTACAACTATTTTTTGACCATTGTAGATGATTTTAGCAGGGGTAC
ATGGACTTTTCTCTTAAAGACTAAGAGTAATGCCTTTCCAGTTCTTAAGGATTTTCTAGTCATGGTAGAAAGACAATTTG
AATTAAAGGTGCAAAGAATAAGATCTGACAATGCCTTAGAACTAGGAAGGGGAAGTCAAGAGACACAATTTTTACATTCT
CAAGGAATTCTTCATGAGAGATCTTGTGTTGCCACACCTCAACAAAATGGGGTTGTGGAAAGGAAACACAAACATCTTTT
AGAAGTAGCCAGAGGACTATTTTTTCAAGCTAATCTTCCTATTCAGTATTGGGGTGAATGCATTTTAACTGCTACTCATT
TGATTAACAGGTTACCTTCTAAAGCTATTCTTGGAAAGACACCTTATGAGATTCTCTTTGGTACTTCACCTCTTTATTCA
CATCTTAAAGTTTTTGGTTGTCTTTGCTTTGTCTCTACTTTGTCTCATGGTAGGGATAAATTCCAATCTAGAGCAAGGGA
ATGTATTTTTCTAGGATATCCTTCCAGCCAAAGAGGTTACAAGGTGATGGAGCTAGCCAGTAAGAAATTTTTTGTCTCAA
GGGATGTCAAATTCCATGAGGATCATTTTCCCTTTTCTGTCCATCTTGATCATTCTACCAATACTCCTCTCTTTTCCTCC
ACTACTCCTGTCTCAGATTCAGAACCTTCTTCTCCCATTAGGATTTCACATCTAAATCCTTTACCTTCTTCACCTGCGTC
ACCTACATCCTCTTCAGCTCCTCCAGTCACAGCATCACTCACTCCTTTATCAACTGCTTCTCCCACAGATTCTCCACCTC
TTAGGAGATCAACCAGATTGAGCCACCAACCTTCTTACCTAAAAGATTTTGTTTGCAACTCCATTTTACTCACTGATGTC
ACTAACTCTTGTTTTGTTCATTCTCATAGTCCTAATGTGTTTTCTTTTAGTGCTTTGTCTGTCCCAAATCAAAACATCAT
GCAGTCTTTGTCCTCTATCACAGAGCCTAAGAGTTTTGCTGAAGCTTGCCTACATTCAGGGTGGCAAAAGGCAATGGAAA
CAGAACTTGCAGCTCTTCACTTAAATGACACTTGGGAGGTGGTGCAATTGCCACCAGGGAAAAGACCTTTGCCCTGTAAA
TGGGTTTACAAGGTCAAGCATAACTCAGATGGGTCGATTGAAAGGCTAAAAGCTAGATTGGTGGTCAGGGGGGACATTCA
AAAAGAAGGTGTTGATTTTAGTGAAACTTTTTCACCTGTGGTGAAAATCACAACCATCAGATGTTTGCTCACTATTGCCA
TAAAGAAGGGTTGGAGAGTGTCTCAACTTGATGTAAATAATGCCTTTTTGCATGGAGAACTACAAGAGGAAGTGTACATG
CGATTTCCTACTGGTTTTTCCCCACCTTCTCCTAATCATGTTTGCCTCTTGAAAAAATCCCTTTATGGTTTAAAACAAGC
TTCACGACAGTGGTATGCACGACTTGCTGGTGCTTTGGCATATAAAGGTTATTCTAGCTCCCTCAATGACTATTCTCTAT
TTTTTAAGTCTACTGGTGACCTTATATCAATCTTAGCTGTGTATGTGGATGACATACTGCTAACTGGGAGTGACACATCT
GAGATTGCTTCTATCACTGATTTTCTGAACTCTGAGTTCCGGGTTAAGAACTTGGGAGACATTCACTATTTCTTGGGCAT
CGAAGTCATCAGAGAGAAGCAGGGATTCATTTTATGTCAGCGTAAATTCACTCAGGACCTTTTAAGGGAGTTTGATTCTT
CAGGATCTGTGGTGTCTTCTCCCTTAGACCCTTATTCTAAACTACAACATGACGATGGGCCATTGTTGGATAATCCTACT
ATTTACAGAACATTGGTAGGGAAGTTGAATTACCTTACTCATACTCGCCCTGATCTCTCCTTTGCAGTTCTTTGTCTCAG
CCAATATATGCAGCGTCCTACTGTGTCTCACTTTTCCGCTGCCCTGCGTGTGTTGCGTTATCTCAAGTCTGATCCTGGTC
AAGGTATTCTCTTGTCTTCTGATCCTTCTTTCGACTTGCTTGCCTTTTGTGACGCCGATTGGGCTTCCTGCAAAGACACA
CGGAGATCTGTTAGTGGTTTCTTCATCACATTGGGAGGTGCTCCTATTTCTTGGAAATCCAAGAAACAAGCTTCTATTTC
ACTCTCCTCTGCTGAAGCAGAGTATCGCTCAATGCGTCGTGTAACAGCTGAACTCACCTGGTTGGTACGTCTCCTTGAGG
ATCTCTCTGTTCCACCAGACCTCCCTGTTCCCGTTCAATCTGATAGCAAGGCTGCCATTCACATTGCTCGTAATCCAGTG
TTTCATGAGCGTACGAAACATGTGGATTTGGATTGCCACTTTGTTCGTCAACAATTTCTCTCTGGCCTTATTTCCCTTTC
ATTTGTTCCATCGGACGGTCAGCTCGCAGATCTGTTCACCAAGCCTCTCAATGGGGGTTCTCATCAACGCATCTTGGACA
AGTTGGGTGTGATTTCCATCTCCTCCAACTTGAGGGGGGATGTTGGAGAGAAGAAGATTTCTTCTTCTTCCACCATTGAC
ACACAGAAGCAGAGAGATGAAAACAAGACTCGATGCTTCTAGATCTTGTCGGAAAAAGACTGAAGTTTGACATGGGCTGA
AGTGGGCTGCAGAAAGATACTTGGGGCTTAATGCAATTGGGCCTCCCAAATAGCATTCAGCCCAATAGTGACACAACGAA
TGGAGGAATAAAATATCTTCTAGAATAGATGATCTGTACAGAAATTAGTTACATAGTTTAGGTATTTATTTTGGTAGTCT
TTTACATTTTGCAGAACAGTCCTTTTTATTTGTATAAAGCTATGTGATCAGTAATGAATAGAGGCAGAGAGAAAATTCCC
CAAATCATCTTCATTTTTCAAATCTTACATGTTGGAGAGAAGAAGATTTCTTCTTCTTCCACCATTGACACACAGAAGCA
GAGAGATGAAAACAAGACTCGATGCTTCTAGATCTTGTCGGAAAAAGACTGAAGTTTGACATGGGCTGAAGTGGGCTGCA
GAAAGATACTTGGGGCTTAATGCAATTGGGCCTCCCAAATAGCATTCAGCCCAATAGTGACACAACGAATGGAGGAATAA
AATATCTTCTAGAATAGATGATCTGTACAGAAATTAGTTACATAGTTTAGGTATTTATTTTGGTAGTCTTTTACATTTTG
CAGAACAGTCCTTTTTATTTGTATAAAGCTATGTGATCAGTAATGAATAGAGGCAGAGAGAAAATTCCCCAAATCATCTT
CATTTTTCAAATCTTACATGGTATCAGAGCAGTAATTCGATCTAATCATCTTCAATTTTTCCATATTCTTGATCAATCAT
GGGAGATAATCTTCCCCCAACACAATCCGAAGAGGATGGAAACAGTGGAAACAGTAGAACCATTGACAATACCCATCCTT
ATCATTTGAATAACTCAGATTCGCCTGGGATGAATTTGATCAATTCGATTTTCGATGGTAGAGGTTTCGCAGGATGGAGA
CGGTCTATTCTGATTGCTCTTTCAGCCAAAAAGAAATTGGGGTTTATCAATGGGGTATGCAAAGCTCCAGATCTACTTGC
TCCAGATTATGAGCAATGGAGTTGTTGTAATGACATGGTGATGTCTTGGCTGTTGAATGCACTATCTAAGGACATTGGAG
ACAGTGTCATCTACTCCAAAACAGCAAAAGAGTTGTGGGATAGCCTAGAGCAAAGGTTTGGGAGATCCAATGGGGCTAAG
CTCTATCACCTGCAAAAAGAAATATCAAGTTTAGTACAAGGAAACAATGATGTTGCAGGATATTTCACCAAGCTCAAACG
TTTGTGGGATGAGTTGGATTCTCTAGATCTGTCATCATGTTGTAGCTGTGTGTGCACATGTGAAGGAAAAGGAAAACTCA
TTAAGTCTTTGGAGGATCAGCGACTTGTTCAATTTTTGATGGGATTGAATGACACATATACTCAAGCCAGAGGAACTATC
TTAATGATCAATCCATTGCCTTCTATTAACAGTGCTTATGCTTTGGTTTTGCAGGATGAAAACCAAAAGGAAGCTTATGT
TAATGTTGCTAACACAATCGATGCTTCTTCTTTCATGGTGGCTGGTCAAGGAAGAGGCAGTTACAGATCTGGAAACCCAC
CATTTAAAGGAATTCAAGCAACACAAAAGGTTGGGAATACTGGAAATCAGAAGTTTGGGAGAACATTTCCCAAAAACAAA
CCAAGAAGAGTGAAATATAATCCAAATGTGAGTTGTACCTACTGTGGAAAAACAGGACATGTGTATGATGACTGTTTTAG
GTTGATTGGGTTCCCAGATGATTTTGAGTTCACCAAGACAAAGAATTCTCAAAACTTGGTCAAAGGAAATGCAGTGGTTA
CAGGGGAAGAGGCTGAAGCTTTAAGTGGGAATCATGAGGATTCAAGGAACATGTGGAACCCTCAGTTCCCCAACAAAGAA
AATTGTAACCAGTTTTTGAGCAAAGAACAATATTCGAATCTAGTCAATCAAGTAAGGATGGATGTGAGAAACAATCAGGG
AACCTGCTCAGGGACAACAATCAATGCAAATGCAGTTGCCGGTACAATTCTAAAATACTCAGGGTTATGTTTTACAGTCT
ATAATTCCAGGACTTGGATTATTGACTCAGGAGCCTCTGAGCACATGTGTTTTGACTCTAAATCCTTTATATCTCTTATT
CCTTTATCTCTGCCTTTACATCTCAGTTTACCTAACTCTTTTAAGGTCATTGTAACACACACAGGTAGTGTAAAAATATT
GCCTACTCTCACTCTTCACAATGTCCTATATGTTCCAGATTTCAAATATAACTTACTATCAGTTCATAAGTTAGCCAATC
ATCTCAATTGCACTGTTTTATTTACTCCCAGTGCTTGTGTCTTACNNNNNNNNNNNNNNNNNNNNNNNNNNNNNNNNNNN
NNNNNNNNNNNNNNNNNNNNNNNNNNNNNNNNNNNNNNNNNNNNNNNNNNNNNNNNNNNNNNNNNNNNNNNNNNNNNNNN
NNNNNNNNNNNNNNNNNNNNNNNNNNNNNNNNNNNNNNNNNNNNNNNNNNNNNNNNNNNNNNNNNNNNNNNNNNNNNNNN
NNNNNNNNNNNNNNNNNNNNNNNNNNNNNNNNNNNNNNNNNNNNNNNNNNNNNNNNNNNNNNNNNNNNNNNNNNNNNNNN
NNNNNNNNNNNNNNNNNNNNNNNNNNNNNNNNNNNNNNNNNNNNNNNNNNNNNNNNNNNNNNNNNNNNNNNNNNNNNNNN
NNNNNNNNNNNNNNNNNNNNNNNNNNNNNNNNNNNNNNNNNNNNNNNNNNNNNNNNNNNNNNNNNNNNNNNNNNNNNNNN
NNNNNNNNNNNNNNNNNNNNNNNNNNNNNNNNNNNNNNNNNNNNNNNNNNNNNNNNNNNNNNNNNNNNNNNNNNNNNNNN
NNNNNNNNNNNNNNNNNNNNNNNNNNNNNNNNNNNNNNNNNNNNNNNNNNNNNNNNNNNNNNNNNNNNNNNNNNNNNNNN
NNNNNNNNNNNNNNNNNNNNNNNNNNNNNNNNNNNNNNNNNNNNNNNNNNNNNNNNNNNNNNNNNNNNNNNNNNNNNNNN
NNNNNNNNNNNNNNNNNNNNNNNNNNNNNNNNNNNNNNNNNNNNNNNNNNNNNNNNNNNNNNNNNNNNNNNNNNNNNNNN
NNNNNNNNNNNNNNNNNNNNNNNNNNNNNNNNNNNNNNNNNNNNNNNNNNNNNNNNNNNNNNNNNNNNNNNNNNNNNNNN
NNNNNNNNNNNNNNNNNNNNNNNNNNNNNNNNNNNNNNNNNNNNNNNNNNNNNNNNNNNNNNNNNNNNNNNNNNNNCATC
TTCGAAAATCTTTAAGCATATATTGTTTTTGACTCGTCCTAATCATACCTTCAAAAGATCACCAATCTCGGGATCATGGT
TGACTGTTTCCCCTACATCAGTGATAAACTTTACAATCCTCTTGGCCTGAACATATGTAGCAAATGCTTTTCCTCCAAAT
ATGCAAACTCGAGGGACAAACTTTTCTTTTCGTTCTTCAGGGCTCATTTCTTTCATCTTCTTATAGCGATAAACGATTCC
AAATATATTTAATAGCTGCCTTTTATACTCATGGATGCGCTTGATCTGAACATCAAACATTGCATCGGGACTGACCACGT
ATCCTGTTTTTTCTTTAATGAGAGAGACAATCTTCATTTTGTTATTTCCTTTTGCCTTCCTCCACTCAGACTGGAGTTCT
TCGTTATCAGCAAACTGTTCGACAGTTAAATGCATGAAGTTAGTATATACATTTCACATGTTCTTATGATGTTTATAAAG
ATCTCTTTCCACATAGAAGGACTAAAGGAAATAATCCCTTCAAGAAAGCTGTTGACGACGGTTTAGGAATTAATAAGATC
ACAAGTCAGATACAACTTGTTTACCTTTCGAAGCTCTGCCAATTTTTCAGTGTTTACTAACCAATCATCAGATCCTATCC
ACTTGGTTATAATTTCACTCAACTCTGGGTTACAGAAACTTAGCCATCTTCTTGGTGTCACACCATTTGTCTTGTTTTGG
AATTTCTCTGGCCATAACTGTCGATGAACAAAGAGTTTGGATCAATCAAAACAACAACATTGAAAGAGGAAAACTGAAAA
TGATATCTACTACTTCTAGCCGTGTGATAATCTTCGTACCTTGTAAAATTCATTGAAAACTTCATCTTTAACTATTTCAC
TATGAATCTCAGCAACACCGTTAACTGCATGCCCGCTAACTACACATAGATTTGCCATGTGAACCACCTGTGGTTTATTT
GGATGTGGCCCGAATATCCGTTTTATTTTTGCTGGACTATCCTCCACCTCAACCTTCTTAACCTCAGTTTCCTCCTCTTC
GTTCGTAGTTTCTGCCTTTACAGCCTCAGTTTCCTCATCTTTACTGTCATCCTTACCTTCTTCTTCTTGTTCTTCATCTG
CTCCCTTTTCGACATCAGCAGCACTTTCTTCGGCTTTTATAAGCAACTCCAAAACAGAACTTGGTATTTCAACATTATCC
AGAATCCTCATTTGGTTTAGCTTTTCTTGCAACAAGTCAAGATCTTCAGTACCATATTCAGCAAGTATAGTATGCAAGAG
CTGCAAAAGCATCCACATGAAGTAGTTCTCAGAAAGAATGAAGCAAAAGTAATATGTCGAGCTGCAACAAATTCGACCTC
AAGAGGTTCAAAATGTAAAATCTCAACTTAATCCTAGAACTGAAATGGAGTTTCAATTTTCACCTCCTCATCTATCATTG
CTATGATCTCCACGTGCCGAGGAAGCAGTTCACCAAGAAGTGTGAAGCTCCATTTCTCAAGAGCCTCAGGTAGAACAGTG
TGGTTAGTGTATGCGACCGTTCTGCCAAGGTATAACAATGTCACAGGAGTAGAGCTACTGAATTTACATGAATAAACAAG
GGGAAGAATCATCTACACTTGTATCTTAAAGCTACTTGCAAGTAAAATTAGACATTTATCGGATGCAATAACGGAAGAAA
GAACCTTTGAGTGATTTCCCATGCCTGCTTCCAGCTCAAACCTTTAACATCCATCAATATCCTTAAAAGTTCTGGTATAC
AAAGTGTTGGATGAGTGTCATTCATCTGTACTGCAACCTTTTCGGGGAACTGATCCCAGTTCACTGCATTCCCTGATCTC
TTCTCGAACCGAGCAATAATGTCCTGAAGAGAAGCAGAACATAGTGTGTATTGCTGCTTTAACCTAAGCGTCTTTCCTTC
AAGCGACTCGTCACCTGGATATAAGACATAGCAAATCTGATCCAAAATACAACAAGACACAATTTTAGGGAATCCTCTTC
TTGTGGTGAATAACTGGAATCTTGCAGTAAATCCACAGCATTCATGCTTTGGAATAGTACTCGCTTCGTTTCAATTTGTT
TGTCTGGTTTGACTTGGCACGGAGTTTAAGAAAAGTAAAGAAGACTTTTGAATCTTGTGGTTTTAAACATGTCATGTGGA
AAGTTAGAATTAACGAGTTTCCAAAAAAAGGAAAGAGACATTCTTTTTTAAACAAACTAAAAAGGAAAGTACGACAAACA
AATTGAAATGGAGGGAGTATGTTATAGTTTCTCAATTAAGCTAAAGAATTAAGTACACCTTTTCAGCCTTTTTCTGGGCC
TCATATGCTTTGGCATGGTCTCCGTTGTTAAAAGCATGTAAATCAAAAGCTTCTGCACCTAGCTTTGTTGACCACAATCG
AAGGTTGATCGTTGTTTTTGTTTTATATCCTGGTATTGGGACATCATAGGCAACAGCAGTTATATCTTCTCCGCCAGTCC
ATTCCTTCCTCCCATCAGCTCCTTCAATGACCTTCCCATAGAATTTTACGGGATACGAAATGTCATTCCTCACAATTTCC
CATGGATTTCCCATCTGAGAAAATAATCTCTATTACTTTGGAGCATAGCAAAGGACATAAAAAATCTACTGCAATATTCG
AAAACGTGCAGTCAGTAGTATCAAGGTCCTCCAACAATCTTAACAACATATCGTACCTCGAGCCAATTTTCAGCAACTTC
CTCCTGGCCATCTTTTGTAATAAGCTGTTTGAAAAGGCCATATTGGTATCTAAGTCCATAGCCCCATGCAGGGTAGTTTA
GCGTCGCCATTGAGTCCAGAAAGCAAGAAGCAAGTCTTCCTAAACCTCCATTACCTAAAGCTGCATCCGGTTCCTGTCAG
TCATTACAGTAAACAGCTTAAACTAATTACAGTATACTATCCCGAGTGAAATCAATTGACATATATCACAATGTTAGAAC
AGTGGTGATGAGAGTGGGATAGTTTGACTACGTTGACGTGTTATTAAATCATTTTGGAAAAGCATATCAATCAAGAACTT
GTGCAATCTAGAAACGGTAGCTAGTTGCCTTCAACATTTCTCATTTTAGAGCAGAGTTTCAGTGTTAGTAATAGTCAAAC
AAGGCAAGACAAAGACTCAATTGAACAAAAACTACTTCGAGTGGCTAACCGTCAACAGAAATAAGTAAGTTCCTACAGAA
ACCCGACCTGCCTGGCTACATCCTCTAAACTGTATCCGAGCTTAGTTAAAGCATCTGCATAAGGTCCGGTTAGCCCCAAG
TTACCAATAGCATTGAGTAAAGCTCTTCCCTGAAAGCACCAAAAGCATATTAAAGCAACTCACTCCAACGAGTGACGTCT
GTAGTTATACTCGAAATAAAGGGGAAGCCTAGCTAATCTAACCTGAAGAAATTCCATAGACAAATAATATGCCTGCTTTA
CATTCATCTTTTCATAGAATTCGTATGTGGCATTCCAATTTATAATGAGCGTATCTCGAACACTCTCTGCAGTTGCATAG
TATGCCTTGGGAAGTTCAAACTTCTCAGGAGAAAATGATGGCGTGAACTCAGCGTGATACTTTATACTTGATAAAACAGA
CGTGGAGTCCGGCTGAAAAACATCTAATGTAAATCCTGAAAATACAAAGGGTCCAAATAATGTATGTTGCTTCTCTACTT
CGGCAATGTTAATAGTCGTTAAGGAATGAGAACTCCATTATATGCAAAATTTTCAAATTTCACCTATCTAAACAAACACA
ACCTACTCTCTCCACCAATGCACGACTCTTACACCCTGGCACGTCCAAGGCTGAACATCTAGAGCGTAGACAATATAACA
TAAGGTCTCAATACTAGTTAAACTAAAAATAGAAATGTGCCTTGAGCCGAGGATCTATCAGAAACGATCTATCTACCTTC
ACAAGATAGAAGTAAGGTCTACGTAAACAACATCCCTCCTCAGACTCCACTAGTGGGATTACACTGGGTATGTTGTCGTT
ATCTTTTTGATACCATGTTAAACAAATTAGTAGACCTAGGACCTAAGTCAATCTCAAAACCTAGTTAACGAGGTGAGCAT
TGCTAATACCGTATAGGAATCAATTGAGTTCCTTAACCAATGTGAGATTNNNNNNNNNNNNNNNNNNNNNNNNNNNNNNN
NNNNNNNNNNNNNNNNNNNNNNNNNNNNNNNNNNNNNNNNNNNNNNNNNNNNNNNTGACAACTCTTTAATTTTTTAACTT
TTCACCTAATACGTTTAACACCATAAGATTAAAGAACATTTTAGTACATTCAACATATCTTCGATTTCATACCACAACAG
GTCTTTACTTTCTTAAACTCCGTATCAAGTCAAAACCAGACAAATAAATTGAACGGAAAATTATTTCAAGTACCTTCATC
AGAGGAAGAATCCTTTGTCTTCTGCTTTTGATCACTAGCAACACTGCTAACAGAGAAACTTCTTCTTCTTCTTTTAAAAC
TGAACAATAAAATCCTCCTTCTACTCAACAAAATGTTTGAGTTTTTGCTTCTGAAATTGTTATTAAAACTAGAAATACTT
GAAATTGAGTTCAATCCAGAGACAGCAAAAGTTGCCATGATGTCTCTGAACTGAATTTCAAAATGCTAAATTTTTAGATA
CAAAATTTAATCAAAATAATTGTTGTGCATGTTGAAAAATGAGTGGAGCAACATGTGATTTGTTGTGTTTTTTTTAAACA
AAGCATGTACTATTGTACAAAAAACTTTTGATTTTGATATTTTTGGGATTGTGTGGCTAGTAGCATTCAGGTTAATTGGA
CATGTAGATATTTTTTTCTTCCACTTTTTGGGAGTTAAGAATTTTTTTGTGTAATTTCCGCAATCTTAGTAGCTTAGTTA
TATGGTGGTTTGAGTTCAACAATTGTAATGGATTCGATTGAACTCAGTAACTTTTGTTTAAATTTTATATTTATTTTTAA
AATTTTCATCAAATTTGTAAAAATTATAATTTAGAACATAATAACTTAAAAGAACTAGAATTTCAAATTCGTAAACTTTA
AATTCTGACTCCCCTCTGCACCCCCTCCATTCTTAAGAGTTCGAGCTAGAGAGAATATAGTCTTTTTTGGTAGAGAATAT
TGTTTTACCCAATTTGAGATTTTATTCAGATTAGTCGGATCCTAAAACAGATACCAAACAACAAACGAAAATAATAATAA
AAAAGTAGGTGAAAAGGTGAGGTAAGAGGATAATATAACTTAGAGGTCGTTTGATAGCAGGGATAGGATAGTAACACCAT
TTTAAATACAAACTATGGGATAAAGTAATTCCAAAATTAGCTAATACCTCAATTCAAACTTGAAATAAAATTAATCCTGG
AACTTATTATCGTATCGCACGTACCAAACTAACGCTAAATGTTTGAAAAACAGGTAAAATTGCCAATAGCTGGTTTTAAG
GGTAACCTTCCATTTTTTTTTCTCCCTAATATATTTGATCCATTGATAAAATAAATTCTTTGTGTCCATTGTTTCTTTCA
TTATAATTCACTACTTCTGAGAGGAAGAAATTTCTGTAAAATTCAGTATTTCTTCCTCTCCCCTTAATTAATAATTCCCT
CTTCATAAATAGATCCCATTCTTCAATCATTCAAAGGTAATTAATTATTTCATTCCAATTTTCTTATAAATTGTTTTCTT
CAATCTTGGGTACATATTTTTATTTTTCCTTTGTTTTTTTGTTTGTTTTTGTTGAGGTTGGCTTTTGTTAGAGTACTTTT
GACGTGGAACATAAATTTGTATATGTAAAAGTTCACGAATATTGCAACGACTCATAACTTTGAAAATATAACGAGTGAAA
TGTTAAGCTAGCATTTAACCATGGATTTTGAAAGATTATATTTAAATATTTATTTGGCCATGAAATTTGATCAGATTTTA
AAATTTCAATCTTCAAATATTTTTCTCTTGATCTTGGTCATTTTAAAAAAATGAAATTTTGTAAATGGTTCTCCAAAAAT
GAAAAGTTATAGTGCTTCACCTTCTTCTAAAATTCTTTCAGCTTTTTCAATTATTCGATTAGCCTAAAAGGGGTTGATAT
CAGTCAACTAATAGTTATTATCTCAGAAAGTCACGTTTCTTTTTTATTTCAACTTTTTTTCAGNNNNNNNNNNNNNNNNN
NNNNNNNNNNNNNNNNNNNNNNNNNNNNNNNNNNNNNNNNNNNNNNNNNNNNNNNNNNNNNNNNNNNNNNNNNNNNNNNN
NNNNNNNNNNNNNNNNNNNNNNNNNNNNNNNNNNNNNNNNNNNNNNNNNNNNNNNNNNNNNNNNNNNNNNNNNNNNNNNN
NNNNNNNNNNNNNNNNNNNNNNNNNNNNNNNNNNNNNNNNNNNNNNNNNNNNNNNNNNNNNNNNNNNNNNNNNNNNNNNN
NNNNNNNNNNNNNNNNNNNNNNNNNNNNNNNNNNNNNNNNNNNNNNNNNNNNNNNNNNNNNNNNNNNNNNNNNNNNNNNN
NNNNNNNNNNNNNNNNNNNNNNNNNNNNNNNNNNNNNNNNNNNNNNNNNNNNNNNNNNNNNNNNNNNNNNNNNNNNNNNN
NNNNNNNNNNNNNNNNNNNNNNNNNNNNNNNNNNNNNNNNNNNNNNNNNNNNNNNNNNNNNNNNNNNNNNNNNNNNNNNN
NNNNNNNNNNNNNNNNNNNNNNNNNNNNNNNNNNNNNNNNNNNNNNNNNNNNNNNNNNNNNNNNNNNNNNNNNNNNNNNN
NNNNNNNNNNNNNNNNNNNNNNNNNNNNNNNNNNNNNNNNNNNNNNNNNNNNNNNNNNNNNNNNNNNNNNNNNNNNNNNN
NNNNNNNNNNNNNNNNNNNNNNNNNNNNNNNNNNNNNNNNNNNNNNNNNNNNNNNNNNNNNNNNNNNNNNNNNNNNNNNN
NNNNNNNNNNNNNNNNNNNNNNNNNNNNNNNNNNNNNNNNNNNNNNNNNNNNNNNNNNNNNNNNNNNNNNNNNNNNNNNN
NNNNNNNNNNNNNNNNNNNNNNNNNNNNNNNNNNNNNNNNNNNNNNNNNNNNNNNNNNNNNNNNNNNNNNNNNNNNNNNN
NNNNNNNNNNNNNNNNNNNNNNNNNNNNNNNNNNNNNNNNNNNNNNNNNNNNNNNNNNNNNNNNNNNNNNNNNNNNNNNN
NNNNNNNNNNNNNNNNNNNNNNNNNNNNNNNNNNNNNNNNNNNNNNNNNNNNNNNNNNNNNNNNNNNNNNNNNNNNNNNN
NNNNNNNNNNNNNNNNNNNNNNNNNNNNNNNNNNNNNNNNNNNNNNNNNNNNNNNNNNNNNNNNNNNNNNNNNNNNNNNN
NNNNNNNNNNNNNNNNNNNNNNNNNNNNNNNNNNNNNNNNNNNNNNNNNNNNNNNNNNNNNNNNNNNNNNNNNNNNNNNN
NNNNNNNNNNNNNNNNNNNNNNNNNNNNNNNNNNNNNNNNNNNNNNNNNNNNNNNNNNNNNNNNNNNNNNNNNNNNNNNN
NNNNNNNNNNNNNNNNNNNNNNNNNNNNNNNNNNNNNNNNNNNNNNNNNNNNNNNNNNNNNNNNNNNNNNNNNNNNNNNN
NNNNNNNNNNNNNNNNNNNNNNNNNNNCATATGATGGCTGTTGATATGGATCGCGATTTGAGTAAGGTATTGATCATTTC
AATTACTATTGCAATGAGAGTTTGATTACCATCTGGTGCACGGATAGTGTATACTTATTTTATATACATAATGCATAAAC
AAACACTCCAGTGTAACTTTGAGTATGCATATCCAGACACCTCAACTCGTCTCCACTGTGTCAGTTGAACACTGCAACTT
ACAAAATATGTTATGACATATAGAAAGTAGCTTAATTTGCTTTGCTCGTTCGATATGTTTATTATTTGGTATAATTGGAA
CAAATGGTACACATGTTTTCTGCATTTTAGGGTGAGAAGTTATTGAACAATCTTGGTGGCATGTTCGCGATGCCTTGGAA
GGCAAAAAAGACTCACGATATTAAAGGGCCTCGAACTTCAAAAGGTTTCGTGTTATCCTTCATATCATGTTTTATCATTC
TTTTTGAATTGTAAGTAGCTGCATTATCGATCGTGACTATGTAATCAACTTTACTGACTTTCATCTTCTCTGGCTTTCGT
AGATGATAATCATAAAGGGAAAGGTAGTGCAAGTGAAAGGGAAAAATTAGGTTTATCTAATGGTAAAAAGGGGAAATCAG
CCTCTAGTACACCTCCTCCTGAATCGATGAACGCTATGCAGCAAATTGAGGTACATTTCGTATACACAAAATTCAATGTA
GCTATCTATTTGTGGCCTTAACTTATGTCATATGCCTTCTTCCTATGTTTATGTTTAACTAGTCTGAGAAGTCGAAGCAA
GATGATGCACTTTCGGATTTGAGCAACATATTGGGTGATCTAAAAGGCATGGCTGTTGACATGGGATCTGAACTTGACAA
GTAAATTTCTTCCAACTTAACTAACATTACATGATGTACTTCTTCTTTGTTACTCTGTTGTTACGTTTCATTTTGAACAC
TTTCGACAAAATGTGACTTAGTTTTCGAAGTTAATATGTGTTTTCATGAAGTGACTGTCAACTTTCATCTGTGGACTGTG
ATACTTTAACTAAGTTATAGCATTTGATGAACAACATGAGCCTCGATATCTTATTTTCTTGTTGTTGTTTCTACTTTGCC
GCCACCTCTTTTTCATCATTAGCTCAGTCGAGGGTCTATTAGAAACAACCTCTCTACTTTCTCAAGGTAGGGGTAAGGTC
ACGTGCACTCAACCCTCCCTAGACTCCATCTGTGGGATTACACTTGCATTATTGTTATTGATGATGAATATGTAGCTCAA
AGCCGTGGTGATCAATGATCATACAAGTAAATGTATATATATACACTGACAATGTAAAGAAGTTTTACACTATTAGTGTA
ATTTAACATCGATAGAACTACTTGTATATGACATCATTTGCTTTTTTAAATCTTTTTTGGTTAACAACACATGTTGTTGA
AATGTGACAAATGCAGGCAAAACAAAGCTATTGATGATCTTGACAAAGATGTAGATGAATTAAACTCTCGAGTGAAAGGC
GCAAATCGACGTGCACGTCAAATAGTTGGGAAGTGAATGAAGAGGACTCTTGCTTTTCCTATGTTGTTTCGACTCTTCAA
AATTGTTGTTGTACACGTGTCAGATCCCCCAAAATGCACTACTTTTGGAGGATTCATGACATTTTTGAAGAGTCTGAGCA
TCATAACTTGCTTCGACGTCAGATTTACTGAAAGTTTTTTGGCTTCAAGGTCTATTGGAAGTTTTTGAACCTTCTTTTTT
ACTTTTTTTTTTTTAATTCAATTTTATGTTATTAAGATTACCTTTTTTAATTCCAAGTTTTACTGGATTGTTTATTGTTC
ATTTGTAATTATAAAATAATCAAATAGGCCTTTTCATGATTAGTTTACGGATGATCATCGGTCGATTCGATTCGTTTTTA
TATGTTATTGATTTAGTTTATCTGCCATAGTTCTATAAATATGCTAAATTGATGATCGAACCAACAAAATACTCTATACT
GATAAATTTAAGGAGTCATCAATATATTTTGTCCTATGATTTGATTCTACTCCAATTTTTAATATAGGATTTCTTAAAGG
CTTTGACAACAACAACTATCATAATAAATACCATTTCTAATTTGAAAATCCCTAGTGTGAATACTCACCACATATTAGTC
ATTTTAAGAGAAAGAAAATTGAAAAAAATATCAAATCAGACTTTATTACAAAAGTTTATAAATAATCTTCATTTTCTATC
ATTAGGCTTTGACAACTCTCATATTAACCGCACATCTTTAAATACATGCCATTTTTAAGTTAAGTCGCTATAGTCTATTA
ATAAGAGGGTATTTTTCATCATCTTATAATAAAAGTTATTAAATGAGTTTACATCTCAAAATACATAGTGTACCAAAAAA
TTAAACTCAACTTGAAAATTATATCACTCATTTTATCGTTAATGAAATTTTTGTTGAATGTCTTTTTCTTTAATAACTAT
TTAATATTTTATTTTATTATAACTTACCCCTTTTATATTATGATCGGGATATGTTTTTTGAATTGAGAAAATATTAAATT
GCGATCTAAAATTGCGTAAGTTATCATAAAAGCATACGATAGCCTAATATTTTTATTTATAAAATTAAATATTTCTTTTA
TCTTAATTTATGTAAAAATATTCAGAGTACGATAGTCCAAACACTTAATTATGACCATAAAAATTTCAAATTGATTCTTC
AACTATTTTAGAATAAAATTATATATTTAAAAACTACACAAAAATTACTACAAGTCAATATAGTTAATAATTCTAAATAA
TCTTAAGAAGTTTTAGAAAATCACATTCGACTCCCAATATAGCAACACATTCACATATATTGGAATTTGATAGGAAGAGA
GTACTCTCTTTATTCACTTTTACTTAATCAGATAAAAAAAAAATGACATTCCATTTTATACCTATTTTACTTTGTTCAAT
TCATTTTTTCAACAATAAACTACTTATAATAATTAGAGGTAATATAATAAAATATTTTATTTATTATTATTTTTAAAAAA
ATATGTCAAATCTAATATGAAGTAAATAATATATAAACAAACATTAGACTCGAAACTCTGTTTTTTTTTATATATATAAA
ACTTGTTCACCATCTCTGTTTTACTCTGTTTCTTTGTTTTGCCTGTAAACAATTTCAGAAATCGCCATGAAAACACCTCT
TTTTTCATCTTCTCCGAGTTCAAGAATGGTGCGTAAATGTATATTTCTTGCTTATTTGATCTTTTTTTCCTTCTCTACAA
TGGCTTCAATTCCCAATTCGACGAAAAGATATGATCAAGAAGATCATCTTCATTCAGCTTCTGTAATCTGCTATCAATTC
CAAAGAATTCGCCACTGTCCACCATTTCCTCTGCCTCTTTCACCACCATCATCGTCATCGTCTTCATCACTGGATGAAAT
TGACCCAAGATTTGGTGTGGAGGAAAGATTAATCCCTGCTGGTCCTAATCCTCTGCACAACTGAAAAAACAGAGCATCAC
CATTTTCATGGAAAGAAAGTTCAATTCTTGGATTATTTAGTTACCCTTTTCGTATTTCAGAAGAAAAGTTGAAGAAGAAG
AAATCGATTCGCTTATGTAATCAGAGTTTTTATTTTTTGTCAATATTATGTACTACTAAGTTTTTAAAGTTTTAGTTCCT
GTTTTGTTTGTATTCAGAGATTATTTAGTTATCCTTTTAAATGTAGCAGATAATAACGAAGTTCGAGAATTGATGTGTAT
TTGAATCATAAGAGCTAGTAATAGTCGTTTTAACTCTTTAATAGCTTCAGAATATAGGTTGAGAGAAAGAGAATAAATGT
TTGATAGTTGAGGACCAGATTGATGGGATGAGTTTAGCTCTATCTCATATAGTACTATTTTTCGATACATTTATTTTTGA
AATTGCGCATTCATTCTCAACACTATGAAAAATTTCTTATTTAAATTGAGACAAAATCTAAATGTTAGCTTAAAAAAGGA
ATATTTGGTAAACTAGTCATTTAAATTCTGTATTAGGTTAGTGTGAACTGTCTCTGTTTAATTTACAAATAATTTAGTTG
GTTGTTAACTACTCCATTCACTTTCGATATTTATCCCTTTTAATTATACAATATTCAACTAACTATCAGATGGCACATTC
AGTTTGAACAAAATTTGAGTGTCAACCTCTTAAAAGGGATATTTACATAAATTAGACTTTTAGTGAGTTTACCATTTTAT
CCCTATTAATTATGAAGTGGATGAAAAGTTCTACATTTTTCAAAATAATTAGTCATTTAATTGAGGGTATAATAGGTAAA
AAGAATTTGTCCTTTCTTGATTTGTCAAAATGAACAAGTAATTAGGGACAACTATAAAAAGAAAAATAGACAAGTAATTA
GGGACAAAGGGAGTATTTGACTACGTGTTAGTTCTCAAAACTATGTCCTTTTATTACAAATAATTCAGCTGGTTGTTCGC
TGACCCACCTACTCTGAACATTTATAAAAAAAATATTACTTTTTAAATGGGAGAAATATCTGAATGTTGGCATCAAAACT
CTATGCCTTCTACTTACAGATAATTCAGTTGGATGTTAACTGGCGCATTCACTATGAACATTTATGAAAAAAATCTTTTT
TCAACGGAATAAATTTTGAATGTTAGCCTCAAAAAGGGATATTTGTGTAAATTAGTCNNNNNNNNNNNNNNNNNNNNNNN
NNNNNNNNNNNNNNNNNNNNNNNNNNNNNNNNNNNNNNNNNNNNNNNNNNNNNNNNNNNNNNNNNNNNNNNNNNNNNNNN
NNNNNNNNNNNNNNNNNNNNNNNNNNNNNNNNNNNNNTGTCCCTCTTCGTTATCAATAACTTAGCTGATTGTTAGCTAGC
GCATTCACTACGAACATTTATGAAAGTTTCTTTTTCTAAATAGTGGTAAAATTTAAATGTTGGCCTTAAAAAAGATACTT
GTGTAAAATAGCCTTCTAAATTTTACCTTTTCCACCATATACAAAACCCCCACCCCACCCCACCCCACCCCACGCATCTC
TCTCTATATATATACTCTGTTTCTTAATTTTGACTCTAAAAATTTCACAAAATCACCATGAAAGCAGCACCTTTTTCATC
TTCTTCAAGTTCAAGAATGGCATGTAAGTGTATCTTTCTTGCTTATTTGATCTTTTTTTCCTTCTCTTCAATGGCTTCAT
CACAAGTCCAAAAAATCCCAATTCCCCATTCAACGAAAAAACACGATCAAGAAGATCATCATCATTCTTCTGTAATCTGC
TATCAACTCCAAAGAATCCGTCACTGTCCACCATTTCTACCGCCCCCATCGCCTCCGTCATCGTCATCGTCTTCATCAAT
GAATGAAATTGACCCAAGATATGGTGTGGAAAAAAGAATAGTCCCTTCCGGTCCCAATCCTCTGCACAACTAAAAAAACA
GAGCATCACCATTTTCAAGTCAAGAAAGCTCAATTCTTGGTCATTTTTCGTAAATTTCCCAGTAGGAATCGTCGAAGAAG
AAGAAGGAAGAAATCGATTCATTTTAATTTTTTTTGTCATTACTATATACCAAGTTCTTAATTCTTATTTTGTTTGTATT
CAAGAAAATTACTATTTCCTTTTTTGTTTTTGTAAAATACAGAGTATTTGCAAAAAAGACTCACGATATTAAAGGGCCTC
GAACTTCAAAAGGTTTCGTGTTATCCTTCATATCATGTTTTATCCTTCTTTTTGAATTGTAAGTAGCTGCATTATCGATC
GTGACTATGTAATCAACTTTACTGGCTTTCGTAGATGATAATCATAAAGGGAAAGGTAGTGCAAGTGAAAGGGAAAAATT
AGGTTTATCTAATGGTAAAAAGGGGAAATCTGCCTCTAGTACACCTCCTCCTGAATCGATGAACGCTATGCAGCAAATTG
AGGTACATTTCGTATACTCTAAATTCAATGTAGCTAGCCTTCTTCCTATGGTAAAAAAACTATGTTTATGTTTAACTAGT
CTGAGAAGTCGAAGCAAGATGATGCACTTTCGGATTTGAGCAACATATTGGTTGATCTAAAAGGCATGGCTGTTGACATG
GGATCTGAACTTGACAAGTAAATTTCTTCCAACTTAACTAACATTACATGATGTACTTCTTCTTTGTTACTCTGTTGTTA
CGTTTCATTTTGAACACTTTCGACAAAATGTGACTTAGTTTTCGAAGTTAAAATGTGTTTTCATGAAGTGACTGTCAACT
TTCATCTGTGGACTGTGATACTTAACTAAGTTATAGCATTTGATGAACAACATGAGCCTCGATATCTCATTTTCTTGTTG
TTGTTTCTGCTTTACTGCCACCTCTTTTTCATCATTTGTTCAGTTGAGGGTCTATTAGAAACAACCTCTCTACTTTCTCA
AGGTAGGGGTAAGGTCACGTCCACTCTCCACCTGTGGGATTACACTGGTTTTGTTGTTGATGATGAACATGTAGCTCAAA
ACCGCGGTGATCAATGATCATACAAGTAAATGTATATACATTGACAACATAAAGAAGTTTTATGTTATTAGTGTAATTTA
ACATGTTATAGCACGTTGTCTGTAGGTAACTAATCTCACTTATTATCGATATGACATCATTTACTTTTTTTAATCTTTTT
TTGTTAATAACACATGTTGTTGAATTGTGATAATTGCAGGCAAAACAAAGCTATTGATGATCTTGACAAAGATGTAGATG
AATTAAACTCTCGAGTTAAAGGTGCAAATCGACGTGCACGTCAAATAGTTGGGAAGTGAAAGAAGAGGACTCTTGCTTTT
CCTATGTTGCTCCGACTCTTCAAAATTGTTGTTGTACTCGTGTCAGATCCTCCAAAATGCACTACTTTTGGAAGATTCAC
GACATTTTTGAAGAGTCTGAGCATCATAACTTGCTTCGACGTCATATTTACTTGAAAGTTCTTTGGCTTCAAGGTCTATT
GGAAGTATTGGTTGCTTCTTTTTTAGTTTTTTTTTTTTAATTCAATTTTATGTTATTAAGATTACCTTTTTTAATTCCAA
GTTTTACTGGATTGTTTATTGTTCATTTGTAATTATAAAATAATCAAATAGGCCTTTTCATGATTAGTTTACGGATGATC
ATCGATCGGTTTGATCCAATTCGTTTTTATATGTTATTGATTTAGTTTATCTGCCATCGTTCTATAAATATTCTAAATTG
ATGATCGAACCAATAAAATACTCTATACTGATAAATTTAAGGAGTCATCAATATATTTTGTCCTATGATTTGATTCTACT
CCAATTTTTAATATAGGATTTCTTAAAGGCTTTGACAACAACAGCTATCATAATAAATACCATTTCTAAATTTGAAAATC
CCTAGTGTGAATACTCACCACATATTAATCATTTTAAGAGAAAGAAAATTGAAAAAATATTAAATCAGACTTTATTACAA
AAGATTATAAATAATCTTTATTTTCTATTATTAGGCTTTGACAACTCACATATTAACCCCACATCTTTAAATACATGTCA
TTTTAAAGTTTAAGTCACTATAAATAAGAGGGTATTTTTCATCATCTTATAACAAAAGTTATTAAATGAGTTTACATCTC
AAAAAACATAGTGTACCAAAAAATTAAACTCAACTCGAAAATTGGGTCACTCATTTTCTCGTTAATGAAATTTTTGTTGA
ATGTCTTTTTCTTTAATAACTATTTAATATTTTATTTTATTGTAGCTTACCCTTTCATATTATGATACTGAAGAAATATT
TAATTGCGATCTAAAACTTTGTAAGTTATCATAAAAGCATACGATAGCCTAATATTTTTTACTTATAAAATTAAATATTT
TTTTAAATCTTAATTTATATAAAAAATATTCAGGCGTTCAAACACTTAATTCTGACCACAAAATTTTCAAATTGATTCTA
TAACTATTTTAGAATAAAATTATATTTAAAAACTACATGAAAAATACTACAAGTCAACATAGCTGAAAATCCTAAATAAT
CTTTAAAAGTTTTATAAAATCACAATCAAAGAAAAATTTGTTCGACTCCCAAAATAGTAACACATTCACATATTGGAATT
TGATACGAAGGGAATACTCTCTATATTCACTTTTACTTATTCAGATAAAAATAATCGATCATTTTATACTTGTTTTACAT
TTGTGATTAATGTTTTAGTTATGTTCAATTCATTATTTTCAATAGTAAATGACTTATAATAATTAGAGGTAGTACGATAA
AATTATTATTTTTAAAAAAAATATGTCATATCTAATATGAGCGAGTAAATAATATATAACTCAATGTTGGGTTATGATGG
TGATTAGGACGTCATGCAGAAGCTTATAATTTACAAATCATATGACGATAAATTAAATGACAAATAAAACTATACTAAAA
AACATAATATTATTATATGATACAACCAATTGGCCTACATAATTAAAAACTAATAAAAAAAAAATTAAAACTGTTGAGAG
AAAATTTTTCCCTTGAACAAAACTCTCTAAATGACTATATTTTGTTATATTATAAGAATAAAGATCTTCAATTTATAATC
TCCAAACTTTTTCTGGAAAGAATAAACCAAATATGAAAGAAAAATATATTTTTCCTTTCATGAAAAGTAAAAATATTTAT
GGTAATTTTTTGTCTTTTACTTTAGGAAAAAATAAATTTCAAATAAGTTAAGAAAATCAGGGCAAAATCTAACGCTTAAA
ACTCTGATTTTTTTTCATATATAAAAAACTTCTTCCGCCATATACAAATCCTCTCTTTATATACATCTCTGTTTTACTCT
GTTTCTTTGTTTTGCCTATAAAAAAGTTCAGAAATCACCATGAAAGCAGCTTTGTTTTCTTCTTCTTCGGGTTCAAGAAT
GGCGCGTAAATGTATATTTTTAGCTTATTTGATCTTTTTTTCCTTCTCTTCAATAGGTTGAACACAAACCCAAAAATTCC
CAATTCAACCATCAACGAAAAAACACGATCAAGAAGATCATCTTCATTCTTCTGTTATATGCTATCAACTCCAAAGAATT
CGCTACTGTCCACCATTTACACCGCCCCCATCGCCTCCGTCATCGTCATCGTCTTCATCAATGGATGAAATTGACCCAAG
ATATGGTGTGGAGAAAAGATTAATCCCTTCTGGTCCTAATCCTTTGCACAACTGAAAAAACAGAGCATCACCATTTTCAT
GGAAAGAAAGTTCAATTCTTGGATTATTTAGTTACCCTTTTAGGATTTCACAGTAGAAAAATTGAAGAAGAAGAAGAAGA
AGCCGATTCGCGTATGTCATCAGAGTTTTTATTTTTTGTCAGTACTATATACTAAGTTTTAAGTTTTTAGTTCTTGTTTT
GTTTGTATTCAATTATGCTTTTAAATCTAGCAGATAATAACGAGGCTCGAGAATTGATGTGTATTCAAATCATAAGAGCT
AGTAATCGTCGTTTTTTCATCTTTAATAGCTTCAGAATAGGTTGAGAGAAAGAGAATAAATGTTTGATATGCAGGACTCA
AATGAACAAGATTGATGGGATGAGTTAACTCCTTGATTGGATGGTTGTTAGCTCTATCTCGTATATTATTTTTGGCAAAA
TACATATATTGGACCCTAAACTTGGCTTCAAATTTTAACTTTGACCTCTAACTTTCATAGTGCACAAATAGACACTTTAA
CTTGTATAAAATAGAACAAATAGACACACATGTCCTACATGGCATCCTACATGTCATTTTTTGTCCTACGTGGTGTCCTA
CGTGTATTGTGCCATGTAGGACTCGTGTGTTTACTTGTTCTACTTTATACAAGTTAAAGTGCCTATTTGTGCACTATGAA
AGTTGGAGGTCAAAGTTAAAATTTGAAGCCAAGTTTAGGGTCCAATATATGTATTATGCCATTTTTTGATAGATTTATTT
TGAAATTGTTAATGTGTGATATTATGTAATGATAGAGAACGATACAATCTATTTCAAATGTTGTATTCATTATTACAATA
CAATCTGATACAATACGATATCATATGATACCAACACTTAATATAATATAATATATTATCAAATAATACGTATTCAAATA
GTGTTTGCCTGTTAGGGGTGTTCGTGATAGAGTTAAAAATAATTCAAATCGAAAATCGAACCAAATTAAGAAGAAGTAGC
TTAGAGTATAGTGTTAAATTTCAGGGGTTGAAATTGAATTTCAACACAAAAAGAAATTTAGCTAGTTATTAGCTGGCGCA
TTCATTCTCAACATTATGAAAATTTCTTATTTAAATCGAGACAAAATCAAAATGTTAGCCTAAAAAAGAAATATTTGATA
AATTGGTCATTTAAATTATTGTGTGTTAGTTCTCAAATCACTCTCAGTTTGATTTATAAACAATTTTGTTGGTTGTTAAC
TAATACATTCACTCTTGACATTTATGAAAATTTCTTTTTTTAAATGGGGACAAAATCTAAATGTCGGCTTTAAAAAAAGG
ATATTTGTGTGAACTGCCTTTTAAACTGTCTTTGACTATGTGTTAGTTTTCATAACTTTGTTCCTTTTAGTTATAAATAT
TTCAGTTGGATGTTGGATAGACATTCACTCTGAATAATTATGAAACTTTCTGTTCAAATAGGAACAAATCTGAATATTGG
CATAAATTAACCTTTGGCTACGTGTTAGTTTTCAAAATTTATCCATTTTAATTACACATAATTCAACTAACTATTTGATG
ACGCGTTCCTGAACATTTATGAAAGTTTTATTTTTCATATAGAAACAAAATTTGAGTATCAACCTCTTAAAAGAGATATT
TACATAAATTAATTAGCCTTTTAAATTTTGCTTTAGTTCTCAAAATTCTATCCCTTTTATTACAAATATTTCAGTTGGCA
CATTCACTATGAACATTCATAAAAGTTTCACTTTTTAAATAGGAGCAAAATTTGTATATTGGCCTAAAAAGAATGTTTGC
ATAAATCAGCCTTTTAAATTCTACATTTGACCATGTGTTAGTTCTCAAAACTATGTTCTTTTATTACAAATAATTCAGTT
GGTTGTTAGCTGACGCATTCACTCTGAACATTTATGAAAAAAATCCCTTTTTAAATGGGAGAAAAATTTGAATGTTGGCC
TCAAAACTCTATCCCTTTTAGTTACAGATAATTCAGCTGAATGTTAACTGGCGCATTCACTATGAACATTTACGAAAAAA
ATTATTTTTCAATAGAAACAAAATTTGAATGTTGGCCTCAAAAAGGTATATTTGCATAAATTAGTCTTTTAAATTCTGTC
TTTAACTACGTGTTAGTTCTCAAAACGCTGTCCCTTTCAGTTACAGATAATTCAGTTGGCAGTTCGCTGGCGCATTCACT
CTTAACATTTATGAAAGTTTCCCGTTTTAAACAGAAACAAAATCTGAGCGTAGAAAACAAGTGTTTACGTTAACTAGTTT
TTTAAATTCTATAACTATGTATTCGTTCTAAAAGCTTTGTCCCTCTTTGTTATCAATAATTTCTTGATTGTTCGCTAGCG
CATTCACTATGAACATTTATGAAAGTTTCTTTTTTTAAATAGTGGTAAAATTTAAATGTTAGCCTAAAAAAGGATATTTG
TGTAAAATAGCCTTCTAAATTTTACCTTTTACCTATATGTTATTTCTCAAAACTCTTGTCCCTTTTTTCCATAAATATAA
ATCTTCTCCACCATATACAACCCCGCACCCCACCCCACCCCACCCACCCCCTTCTCTCCCCTATATATATACTCTGTTTC
TTAATTTTGACTCTAAAAATTTCAGAAAATCACCATGAAAGCAGCACCTTTTTCATCTTCTTCAAGTTCAAGAATGGCAT
GTAAGTGTATATTTCTTGCTTATTTGATCTTTTTTTCCTTCCCTACAATGGCTTCATCACAAACCCAAAAAATCCCAATT
CCCCATTCAACGAAAAAACACGATCAAGAAGATCATCATTCTTCTGTAATCTGCTATCAACTCCAAAGAATCAGTCACTG
TCCACCATTTCTACCGCCCCCATCGTCATCGTCTTCATCAATGGATGAAATTGACCCAAGATATGGTGTGGAAAAAAGAT
TAGTCCCTTCTGGTCCCAATCCTCTTCACAACTAAAAAAACAGAGCATCACCATTTTCAAGTCAAGAAAGCTCAATTCTT
GGTCATTTTTCTTAAATTTCGCAGTAGAAATCCTCGAAGAAGAAGAAGAAGGAAGAAATCGATTCGCTTATGTAATCAGA
TTTTAATTATTTTTTTTTGTTATTACTATATACTAAGTTCTTAGTTCTTGTTTTGTTTGTATTCAAGAAAATTACTATTT
CCTTTTTTGTTTTTGCAAAAAACAGAGTATTTGTGTCTGATAAAAGCAGCGAAAACAAGTCTGGAAATAGTTATGATTTT
AAATGTAACAGAGGCTTGACGTGTATTCGAATCATAGAAATTAGCTAACTAGTTAGCTATCGTCGATATGCTCATATTGA
TGACGTTATTATTGATGTGATCAATTTGATGTTATTCAAGAGAAGTCCATGAGTTGCATTTAATTTTTGTGGTAGCTAGC
TAGCTACATTAAATATAGTCATGTAAATATAGTTTCTTCATGACATGTATTATTCAACTTCAATTTAATCTTACTTCTAA
GTTTTTATTATTATTATTTCCAATTGTGTTGTTGACTTTGTTTTTTTCCTTATGTTGTATGAATGGCTGTTATTCGTTAT
TCATTTATGAGGCCGTTTGGTATCAGATAAGAGTTATGCAGATAATAATAATAGTAATGTATTATATTTTGTTGGTATAG
TTATGTAACATGCATAAACTAATATGTACGTACATTTCCATATTACTTATAATTTATCTTCTGATTAGCTATCAAACGAG
ATATTATGTTTACGAGATTTAATATCTATATAACGCATCTTCAAACTTGTTGCTAAACCACTCATTATGGTTTACGTGGC
ATGAAGAAAAAGAACAAAATGTATAGAGAAATTAATCAATGTGTCAGTGAAAAGAAGTCATGCACTGCATGAGATTCCTA
GGTATTGACATTTATGATTTGGTTTTTATGTAGACATCTATACTTTGGTTTTCATAAGTCTTTTTCTTTTTAACCTGTTC
GATATTTATAGCTCGATTAAATTTGAATTTATATTAGAAAGTCCTATATTGAGAATAAAATGTTTTCTAGTAAAGGCATT
ATCATACTTCAGGGTAAATAAATATTTGCCATAAGTCATTTTATTCGAGAAGCAAAACATGACAAGTAAAATTGAACGGT
GAAAATATACTATTCCAAACCCATAAATGCATTCCGTGTATCTGCCTGATGCATTTATCACTTGATCATGATCTAGTGGA
TCCATTTTATGGTGAGTTGAAATTAAAATTGGTTCACGTTTTAAGTTAATGTTTTAACTATTTTTTTATAATTTAACTTA
TCATGTCATAATTTTCTTCGAAAAAAATATAAATTCAGTTAAAATAACCACTAAAGTAGTTTAGGTAAAATAAAATAAAC
TTTGAAAGATTAGAAAAACAACATAGAGTGAACATTCAATCAATCAACTCAAGTAAAGCAAATAGTCTTTTATGATCAAG
TAAATAAGGTTGGTTGATTGTATAAAATTCAGTTAATATAACGACTAACCGAAATATAAAACAGTCTATTTGTTTCTAAT
TTTGTTTTAGAGTGAAACTAATATTTACGCACTATAACTAAAACAATTTTAGCGGAAGTAATTATGTACATTAATAGAGA
GTGTGAAAGTCTTTATCAATATAAGTTAATCGTTACTAAATCCAATGTCGTTATACGCTTTAGGCCTTTAGCGGCATGTA
CAAAGAGTACTAAAATGTAATTGTCACTAGTAATTGTCTCTATTAGGCATATGTAGTCTTAATTAAGTTATTATTGTTAA
TTAACTATCGCTAAAAATCATTTTTAACGTAGTAACAAACTATTTTAATCTAATTACAATCTCCATTTAGCTTCTATGAA
AAAATTTTAAAGATATCTACAAAAAATGTGTACCTCATCTTCTTTTTTACCATCCCCACCTACCATTCCCACACTTCTCC
CCAAATGAAAAAACCATGAAAATATATTCAGAAATAAAAACTATTTATTTTCAACGGAAAAAGCTCAAAAATATCTCTAA
ACTATCAGAAATAGCTCAGATTTATCCTTAAACTATATTCTGGCTCAAAATTACCCTTCCCATCAAAGTATTGGGTCATA
CTTACCCTTAGAAGTATGTTAAGTGCCACGTGGATGTCACATGGACACCACATGGACGCCACATAAGCGCCAAACATTTC
CGGTGACTGAATTAGCCACCACAAGGATGGAAAGTTACGAAGAGATATCTCAAATGTCCTCTCTTAAGAGAAATGAGGGG
AAAATTAGATATTAGGGATCTTATTAGTCTACGTGGAAGTGGGAAATGTTTGGCGCTTATGTGGCATCCATATGGCGTCC
ACGTGGCATCCACGTGGCACTTAACATACTTCTTAGAGTAAGTATGACCCAATACTTTGACGGGAAGGGTAATTTTGAGC
CAGAATATAGTTTAAGGGTAAATCTGAGTTATTTTCGATAGTTTAAGGGTATTTTTAAGCCTTTTCCGATTTTTCAATTT
GACCAAAAATAAAGAGACAATGAATATAGAATAAATGTCCTAAAATGATTGCGATGATGACACAAATGATGTGGTATAGT
CATAATATAACAGTACTAGTTGGGAATGTATATATGATTCATACGAACGTTTCCAAATTTATATAAATCATAGTAAGATT
TCAATCGAATTGTTACATTACTTCAATTTATTTTGACCCATTTATTTGAAAAGTCATTTTGAATTCAATCCATTGAGTCA
ATTCAATAATCAAACCATGACTCAACCTGTATAAACGTTAAGCGAGTTGAAATTGCTTTGTCACCTTAGAGTAAGAACTA
GCTCACATGAAACACTTTTTTACTTTTCATGATTATAATGAATAGCTTTTACCATGCTCTGAGGATCATAGGAAGCATTA
GTCATGTGACAAGGGTGAAGCTAGCATTTCAGTTATGAATTTGATTGAACGAATAATTTGTATTTGTATTTTATAAAATT
ATTGAATATATATAAAATTTTAATTTAGAATTTAATAACTTTAGAAGTTTAAAATTCTTGTATGCAATTTATCCCAAAAT
ATCCAATAAGGCAGTCATCTAAAATATAATTAAGATTACGTTTAGTGCATGTTTTGACATAAAAATTATGAAAATTCAAA
AAAAAAAAAAGGAAAAAGAAGGAAGTATTTTAGTTTTTCTTTTGATTAGTTGAAAATAGTAATTGAAAATTTGAGTTATA
TTTGGACATGAATACGAATTGAAATTATCTTTCAATTTTTGTGACTAATTTAAAGTAAAAAATTATGAAAATAGGAGTTT
TTCAAATTCCAAAAAAAATCAATATTCAACTTAAAATTGAATTCTGGAATTTTTTTTAAAAATTATCCTCATCCATACAG
AAATTTGTCTTGTTAGAAATTTATAGTTGAGATAATCTTTTAATTTATTTTTGAGGGAATGCCAATTATTTTCTTACCAA
ACCTCATTAGAAATAACTTTCCTAGAATCGATAGGATAATATAAAAAAAAGATCTCTTAATTATATACAGAAAAGAAGAA
GTTGTGTTTGTCTTAAATACTGCTTCTTCTTTTTTTAATATCTTAAATACTGCTTAATCCCAAAATTAAACCTTTTTTTA
TTTAAATAACATAAAGCAGGAATTTCAGACCATAAAGGATAAGTTAAATTTGTGAAAGATATAATATAGTTAAAGTAGGT
TTCAACTTTATAATGTCACAATATACATATTTTTTATACCATCACAGTAGACGTATATAATATTATAATAATACGGTGAC
CTAAAATTGACATTAAATAGAAAAAATATATTAATATTGTAAGAATTTCTTACACCGCTAGTGGATATTATATTATTTTA
CTTTATTTATACTATAACGATTTATTACTTTAATCTTTAGATTTTACAATTATAATACTTAATAATATAAATTACCTTTT
ATTACGGGTCAAAATTATTGATAGTGTAATGATTCTTTATATTGTCAGTATATTACATAAACTCAAATCCTACTTGTAAT
AATTAGACGGAATTTATCTTTTGTTGAGTCCTCTCGAAATTTGAACTCTTAATATCTCGAATAAAAAAAAATTAATAGTT
TTTCTTAATAAGAATCATAGTAGCTTTAGTACATAATTTAATTTTTGTAGTAGTAGTCAGCTAGGATTCATAATCCTTGG
CCACTATATTTTTTTTTCTATATAAACGTATCAAACTTCAAATTTTTTATTACATTCTTCTTCTTGCTCTCTCAATTTTT
TTATTTTTATTGATTGATCAATAAAAAAATGGTTTCAAGAAGAACTAGATTTTTTTGTTTGGTGTTTTTAGTTTCATCAT
GTTTTTTTAATTTGTCTAATTCAGATGAATTAAAAGTTATGGTGAAAGGAGTTACATCTATAGCCCAAACAGATGATAAT
TTCATATGTGCAACTTTAGATTGGTGGCCAGAAAATAAATGTGATTATAATCAATGTCCATGGGGAAAAGCTGGTCTTCT
TAATTTGGTAAATATTTTTCGATTTTTATTACCTCTCATAGTTTTGTAGTTTTGAAACAACCTCCTTACTTCGTTAGGAG
TAAGGTATCATATGTAAGGGTAAGGTCGACTACTCTGGTTATGTTATTGTTATGTAATTATTTTTCGAAGAAAAAAAATT
ATGAGATTTTTTTTAATTGATTGATTTTGATTATAATTTTTCTTTTTTGAATTGTGTAGGACTTGAAAAACAGGATTCTT
GCAAACGCTGTTAAAGGTTAGTAGTACTAGTACTATAGTTTATTGCTTTAATTTCTTTATTATGTGTGTTCAATTATAAA
TAGACTTTATATGTATAAATATAGATCGACATAATTTGAAAATAATATTAATTTTTTATTCTTTGAACAAGAAATAGAGC
CTCCAAATTACCTTGTTCATTTAAATTCTGTATTTTTGACGTGAAATATAGACTTAGGTATGACAATTCATTAAAATTCT
AACAAATATTAGATCTAAAGTTATAATTTTAATTGTACTATGAGTTTAGTTATAAGAATCTTATAACTCGAACTTCATCA
AGTTGAATCTTCCTCTGTATTACTGCTAAACAAAATACTATTGTTGTTTTTTGCTTTAAATTGGAATTTAATTATGGAAA
ATTGTCTTTTACTTACATGTTCTCATAGTTTCCATGCCCAATCTTGTTTTTATTCTCTCTAAAAAAAAAGTTGGTAAATA
TACGTTATATTTACACTTTTTTTTTGTTTTTTGCTTCTAAATAATATTTTATAATCTTAATTTTTAAATTTTAATTTTTT
GCAGCATTCAATCCACTAAGACTCAGAATAGGAGGTTCATTACAAGATCAAGTTTACTACAAAGTTGGAAATTACCCCAA
AAATTGCTCAAATTTTGAGAAAAAATCTGATGGACTTTTTGGATTTAGTGATGGCTGTCTTCACATGAATAGATGGGATG
AATTGCATGACATGTTCAACAAAACAGGGTAAGCAAAGCATTTCGCGTTTACCTAGGGTCCTGATCCTCTAACAGGTGTA
ACGTGACCCCCCCTTCATTCTTGGCCTTATTTTACTTTGTTCGATTCAAGAATTAGTTATGCATGATAATAAACACTAAC
TTATGATCAATCAAACACAATATTACTTATGCTGGATTTTATGTTTGAGATTATATTTGTTAGTGTAACTCCTAAACCTA
AGTTTTTTTTTTTGTGAAATTTATGCAGGGCTGCAATAACATTTTCATTCAATGCTTTAATTGGAAGAATACCATCAGAT
GAAAATAATACAACTCTTTGGGTTGGAGATTGGAATCATTACAATGCAAAATCATTGATGAAATACACTACCAATAAGGG
ATACAAAATTGACTCATATGAGTTAGGTAAAAAATAATTTTTATCGCTAAACAGCAAAAAATCGTTTTTTTATTTAAAAA
AAATACTAACATCAATTTTTGATAGGTAATGAGCTTTGTGGAAGTGGAGTTGCTGCAAAAATAAAGGCTCATCAATATGG
TAATGATGTTAAGAAATTGAAGAAACTTGTCACACATATGTATCCTAACCCTGCTAATAGACCAAAAATCTTGGCCCCTG
GTGGATTTTATGATCAAAAATGGTTCCAAGAGTTCCTTCAAACAACCGGTCCGGGCGTAGTTGATGGATTGACACATCAT
ATTTACAACCTTGGAGCAGGTATGTACTAATGTGTGTTGTTGCATTCCGAGGCAGATCCAGGATTTAAATTCTGTGCTAA
AAAAATGTTTGTATTGGTACATTGTAGGTGTTGATCCAACTTTGATTGACAAACTTCAGAATCCATTTTACTTGAGTCAA
ATAGCTCAAACTTTTAAGAATGTTGAAAATGATGCTAAGTTGTTTTCACCATCATCTGGACCTTGGGTTGGTGAATCTGG
TGGAGCTTACAATAGTGGTGGCAAAACCACTTCACACACCTTCGTTAACGGTTTCTGGTAACTCTTTATATCAAGTCTGA
TAATACGTAAAATCGTTGGATAGAATGTGTCTTATGTTAGTATTGGTGTTGTTGTAGGTACTTGGATCAATTGGGAATGA
CATCAACTTTCAACCATAAGGTATACTGCAGACAATCTTTAATAGGAGGAAACTATGGTCTTCTCAACACAACAAGTTTC
ATCCCAAATCCAGATTACTATGGGTACTTAAAACGCGATTCTCGTGATCTAAAATTTCCTTATTTCATACTAAAGTTCAG
GTATCTTACAAGTTTCTTGATGATATCTGCAGTGCTCTTCTATGGCATAAGCTTATGGGAAAGAATGTGCTTTCTATTAC
TCATGAAGGCTCTCCTTACATCCGCACTTACGCACATTGCTCAAAGACAAGTGTAAGTTACAACAACACTATCAAAGATT
TCAACTTTACCTTTTTCGGAAACAGTCTTTCTACCTCGACGAGGTAGGAGTAAGGTCTGCATACACTTTTCTTGAAAATT
CTTTGTTTTTGTCTTTCAGGGTATTACAGTTCTACTAATCAACATGGATAAGTCAACTACCTTTGATGTCTCTGTTGTCA
ATGACTTGAATATGTACGCTGAAAGTGTTGCGTCTGTTGAGTATATAAATCCAAATCCTGATAGTGTTGAGTCTATACAT
CCAAGAGAAGAGTACCATTTGACTCCAAAAGATGGCAACATTCAGAGTGATGTCTTGTTGCTAAATGGAACTCCATTGAA
GCTCACTTCCTCATTGGACATCCCAGTAATGAAGCCTAAGCTCGTTGATCCAACGTTGCCCATCAGTGTTGCTCCTCAAT
CTATCGTCTTTGCTACCCTGAGAGGGTTCCAGGCTCCTGCTTGTGCATAGAGAATTCACAGAGTTTAATTTATTAGTTTA
GTTTTTTAGATATGGATAAATACATTAGGTCCTTCTTATCAATATGTTTAGAGAAGTTTCAGATTAAACTTTAGTTTATT
TTATTGTTTTAGTAAAGTTGCTTTATATTACATTGTCAGTTTTGCTTTCTTTATTTCTTCTGTTGGTTTCTGATTAAGGA
ATTTGAATCTATATAACCTGAAAAGAACTCAAGATTCCTACTTTTTCAACTTTCTCGACATACCTAAAGTACCGAGGTTT
TTCGAGTTTCATACCTGAGTATCCTACCTGAACTGAGGTGTGCTTTGATAAATAGTAGCTGATAGTACAAGTATGAAACT
CGAAAAAATGGGATACTTAAGGTGTGTTTTTGACGTCAACTCTTAAACGGAATTTGAATCACTTCAAGAAAAAGCAAAGC
ATTTAGCACAAGAAAAGAATGCTTGATAACTTTGTTTGAAGATCCAAAACCAAAGCCTTACATGCAAAGATACCTTAACT
TAGTCATTAAAATTCCTTCAAAAGCAGCAAAGCTTTTATACCTGACAAAAAAGCTTCCTTTTTTCTTGTGCTTCTTCAAA
TAAAAAGTTTGAATTTTTTATCTGATCTTTGAAATAGCTTCAATATAAGGCTCCATTACACAAAGAAAGAATGGATATGC
TTAAGCAAATGAGGTAAGGACCGTCAACTTCAAATTCTAGCATAAGAAATAATTTTTTTCGTCGTGTTGCAATTAACACA
ACTGTTCTAGAGTGAAATTTACCGGTATAGGAGAAGAAGAGAAAGAAAGCAGCAGCAGCAGTACAAGAGATAGAACAATA
TCACCACAGAAAACTCAACCTTTTAAAGGTAGTAACTCAGACTCAAAATCTAAATCATGGGAAAACAAGAACATTCTTAA
AATTTAGTTTTTGTTTTGGCAGACACGAAAAGATTACCTAGCTGGTTGCACAAACAGTTTATAAGGACAATGAGTCGTGA
TTATGATTCCAGTGATAGCGTTGACTATCCAGCTGCGGTGGCTGCAGCTGCATTTGCTGTAACATCAATTGAAGAAAAGA
GCGAATATGACCACAGAAGGACAAATAGTGGAGGTGATAAAACTTTGACAAAGATCAAAAGTAAAGCAGAGGATAATGAT
AAGAAACCTGAAAAACTCTCAGGTAGGAAGAAATTTCTAATGTTTTCTCGTCTTTCTTAGTTCATAAGAATCATAATAAA
CGAGCTGTAGATGGAACGAGGATTAGAGGGCGTGGCTACGAACCATGATGTCAGGGGTTTGAATCCCTCCTCTCCTACAA
CTGGTCCAAAATGAAAATACCTTACCCTCTGGGGGTAGGAAAATCGACCCTTTTCCTCTCAATAACCGATTCCAGAACAA
ATACACATCCTCGTGATTTCTATCCAAAGTCACTTAGGCATTGAAAAATTGAATTACAAAATTGTGAAATGAATAAATAA
GGAAATCAAGAAATAGGTTCAACAAATAGTTTGAACCATTGGATTTCTTAGTTAAATAATGAGGACTAGTCATTTTATTT
ATCATCCTAACATGTTTCACATTTTCTTCTTAACATTTACTTGTAACAGATGAAGCTTCAAAATCAAGTTCAAAACTTCC
ATATAAAAGTGATCCAATAAGGTCAACAACAATCAATCCAGAGCCAGTTAAATCTGTGCCATCTATTAAAAAGAAACCAA
CTTTTGGAGATAGCAAACCTGAAAGTGAAGTTGTTGAAAAGGCCAAAAAAGCTCCATCCTTTAGGAAAATGCCAACGTTT
GGAGATAGCAAACCTGAAAGTGAAGTTGCTGAAAATGCCAAAAGAGCTCCATCTATGAAGAGAGCATCTACATTTCCAGA
CCAAAGCATCGATATCAGACCTCCCAAGGCTCCTGAGGTTCCTGTTTCCGCTCCTACTGTTCCGCCAACTAGGCAATCTT
CATCACAACCAGGCATGGCTAAAGCGCCAAATACAATAATGCCTGCAAGTGGAAATTATCAGGCAGATATTTGGGAGAAA
GAAGAAATGGAGAAGATCAGAATAAGGTACCCTGTTAAACTGATGCCTTACCATTGACATCACACTAGAAAACCTTCACT
TATACCCTTTTCTCCGGAAAGGACAGTGAAAGTGATATACCTGCATATTGACAGTAACATTTCATTGTTCTATTTTATGA
ACTACTTGTTACCCTTTTACTAAGAAGAGAAGTTTCAGGTACAAGAAGCTCATAAATGAAATTGTGGACTGGGAGACAAA
GAAGAAGAAGAAAGCAAAGCGCGACTTGGAGAAAGTTGAGGTTGATTCTATCTCAAATTTCTCTTATAGTTGATCTTCTG
GAATTCATTTATTTACCAACCACATACTGAATGAAATTACAGGCTGAACTATTATCAAATGAAAAAATGAAATTACAGGC
TGAATTAGACAGGCGTAGGGCAAAAGCCAGGAAACATTTCAACGATGAGGTTGGAAGGATTGAAGGCATTGCAGGAGGGG
CCAAAGAACAAGCAGATCAACATCGAAAGAACGAAGAGCTAAAGGTGATAGAGAAGGCAAATAAGATCAGAGTCACTGGA
AAAATGCCATCAACTTGTTCATGCTTTTAAAAGTACCATTCATAAGAAATCTGTAAAAAATGTAAATTGGTAGATCCAAC
TTTAACTAAATTTGTTGGAAAAACATGTAAATATACTAAGGCACAATACTCGCCGTGTATAAGCTTTCATAAGATCATCA
CAAATCAATAGTGATGTCAAGTTGTAATCCTCCGGAGGGAAATAATTATATCTCAATACAGTTTTAGTAGAAAGAGCAAC
CCCACGATATCATTCATCCATTAACAATAGCAGATACAAACTTTGAAGGAATATTAACCTTAACCTCCACAAAACCCAAC
AACTATTTACACCACCTCTTGATATGAAAACTAAGATCAAACTGATGAGACATTGTTTACTAGTGCAAACAGTACTATGT
ATTACATCCTTGAAACTCTAAGAAATAATTCTCAAACAAATTGAACAGAAATACTTCAAGAAGTAATCTCTCTCACCAGC
CAATCTAGAGCAGGATAAGCGAAGTATATAACTAGCAAAGATGGAAGTCCAAAGAGAATTGTGATCACCAGGTATAGAAT
CAAGATGCCCACACTGGAAGGTATCACAAATATAACAACCAGAAGAAGTACAACAACCAACGGAAATTTGGATGTCAACT
GGAAAAAGAAATCAAGGGACTTCTGAAGAGAAAACTGGGTCCTTTGCATTGTAGGGGTATCATTTGTATTGCTGGGACCA
CTAGTGCCAGACCCCGAAGAGCCTATACGATGAGCCCTCCTGCAGTTCATGACAGAACTTGGGGTCCTGGTATTTGAAGT
ACAAGGGGAGGAGCACATTAATTGATCCCTGTATATGGCAGACGGAGACTTCATCCTGTCCCCATTTCTGCTCTCCACCA
TCCAGAGGAGGAAGAAGTTCTTGCTAGGAAACTTGAGATTTCCCTGGTAAAACAATCTAAGTGTCAACAAATTACACCAT
GGGCAGGAAACGAACAATGGAATCTGGATTTGTTGGGTGGATATCTTCACGGAAGCCAATTTAAGTCCCAACAGACAATT
TTTACAAAGAGAGTGGCCACACCACAATACATAGGGAACATTCTCAACAATGTTAAATGATTCCCAACATATTGGGCATT
CTAGTCCTTCCTCAGTGCTTTCATTAGAGCGGATATCATCGTCATCTGAGTACTCGTGACAAGTTTGACTGGGCGTAGCA
GAATCCTTTTTCTGACCAAAGCTTGTGATGACATTTGAAATGGATTTCCACATAGAGACAGAAAAACTAGTACAATAAAG
ATCTGACAGAAAACACTTTGTTCAATTTAAAGCACCTCTTTTGAACCTGAAATATAGAATTTAAAAATGTGACATTTATC
AGCCATCTCTAAGAAAACAACTATGAAAAAGAGAAGAGCTGATGTTTGCACGCCTCATAAGCTGCAATCACAGCCCCCTC
AGATAGTTTTCAACAGAAATAATGAATAGCTTCATATCATTATGTGTCAGCAAGAAGAAATTATTTTTAATATTCTCTAA
ATTGCTAGAAAAACAAAGCATCTAGACCCCCTCCCATCCAAAAAGAATACCTGAAATGGACTCTATTTTCCCTCCAAGTG
GTGAAAATTGTAACCAAGGTCAAACTTATTCCTCCAAACGAACCCTTTCAATGGTATGAGCAGATGGGCTATCGACTGCT
ATGTTGGCAGACAAGGAGTTTTTTACTGGTTTCTGCACCTTTGGTACTAGTCAAATCATACTCTTGACTGCACATTCAAC
CATTCATCTTAACATTCAAATCCTTACAACCATAGTCCTACGGATATTTTAGTGCTTAACTCCTATAAAACATCATGGGT
TCACAACATCTATAGAACTTGCCTTTCATTTCGGTCGATATCATCTAACCATATAACACTCCTGTAGCAATCCTCCATTC
AGTCATCCTATTTTAATTTCATATATTATGTCTTCATCTAAGAAATGAGCACCACCATTCTCTAAATTTCTACCTTGTAA
TTTGTAATCATAATTCAGTTCTAGTTTCACCGTTGTTGCCATAAATTGTGGCAATCTACTGGATATGCATACATCAATGT
ACTCCTCAGGTATATAGTTAGAATATATCCTTCACTACAAGATTATCCTTCACTCAATGGGAGATATCTTTTTTTTTTTA
TGACAAGGGAAACCCGCAGCTGCTACCCTTTGGGTGCGCAAAGGGTAAAACCCCCGCTCCCATGCAATAGCTCAATGGGA
GATATCTTGACACTAAAGATTCAGCTCTTGGGTACTACATCAATCAGTCCAGTCTCGAAGAAACACTCTTAAAGGAGGAA
AAAGCGACCTGGGCCACTCTAGCTCATTTTATTATAACAACAATGATGATGTCATTATCGCAAGTTAGCCAGGGTCAATT
ATATGTCTCCTCACAATTATAGAACTTCATTCAGACCCGAGAAATTTGACATGTACAATTAGATTCTCTACATATTCTAC
TAGCATACAAATCTCTAACAACACTAAAAGACTCCTAGCAAAAATTAGACCAAAATTTACTTTTTTTTTAAAGATTTTAC
GATGATTACCTATCCCCTTTAACACATTCCATCACCATACTTTCACATCTATACACCGATGCATTAAGAGGTCGATGTTG
GACATGATAATCATCACAAACGACCTTCTTTCATTTCACTCTTTATGTTTGCTACTTGCATATTCTGCCAAACATGATCA
TTTCTAATCATATCTAATTTTGTACAACTGCACATTAATTTTGCAAATGATGACAGTCGTAGGGGTAAACCTGCATACAC
ACCACCCTCCCCACACCCTACTGGTGGGATTACACTGTGTTGTTGTTAATGGCAGCTATGGGATCTGAAATCATGTCCTT
CCGGAACCAGAGCCTAAATTTGATACCTTAAACCACTCTAGTTCATTTCACACTCCCAAAATTTACTAATCCAATGACAA
GAACTGATTCAAACAGTCATTAACAAGACACATAGCATTACAGGCACACCAGCAAATTTCAAAAATCAAAACTTTTCCTC
TATAAACTCAAATTAAAAACATAAAACAAGAGAAACCACACTAACAAAGCTCCAAACCCCCCAAAAGGGGTTAAAGCTAG
AATCTTGAATTCCAATTTCCACAATACTTGGCAAATCAACAAACATTACATCAATCACAAAATACCCACAAAAAAATTCA
ACCCCACAAACAGATTCATCCATCTCACATGTAACAAAAATTCCAAAATACAACAAATCCACAAAGTTCATAAAAATCCA
ATCTTGAAATCAAACAACCATCAAAACAAGATTTTTTATTTTTTTTGCAGAATCAGAAATGAAAGATTCAAGAAAAGATG
AACTTACTTGAATTAAAAGATGATTTTCATAAATTGCCAAAAAAAATTATACAGAAAGAGAAGAAAAAGAGAGACCAAAG
CAAATAAAAATGGGATTTTTTGTGTGTAGGTCTCTCGTTTTCTTTCTTTCTTTCTGTACGTCTGTATTCGGAGAAAACTG
TGAGGAGATTTTACGTGGGACTATACTGTAGATACCAGGTAGACAAGTGGAATGCTTTTTTATTAAAAAAAAATTATTTT
TAATTTTGATAAAACTTTTTTTTATTTTTTGTTTTGTTAGGAAAAAATAGTAGGTGTAGGAGTACAATTTTTTCTTGTGT
TGCTATTTTTGGAATTTGTTGAAGAATAGATTTTTGCTATATTTTGATTAATATCTACTTTGACGGCTAAACTTCATTAA
ATGTGGGGACAAATAAATTATCGGTTAAATTTCTTTCAATTTTACGTAATGTATATATATATATATATTTTGTGGAGAGG
TTAAAAGAATAATGCAAAACATTTTGATTCTTTGTTTCATCATGGCACACACCCCGACTACCACCATCATAAGTACCTTC
CAGCTAAGAGGATCAGAAAATGTCTTTCCGTCATACAATTTTATAGACTCGTATTTTTTAAATAGACGAATTTCCGTCAT
TCATTTATCATTTGACGGTCATCTTATGATGCGGCAAGCATATTATGATGTGATATTTAAAGACAGAAAAATAGCTTTTT
AGTCTTGCTTAAACTTTCTTGAGGAACTGAACTTCCTTGAGATAAAAAATAAAGTGTGAGGTAGTAGACAATTAAGAGAA
GATTATATTTTCATTACTAAGTTCTATAAATAAACTGACAAAATATTTATTCACTTTCTGTAGTTGCATAACAATTTTAT
GGTTGGGTTGATTACTTGGTGTTAAGTTCTTTTCATCTAAATGGTTGTATATCTATGTAATGTATCAATTTTGTATAAGC
AATATATAATCATGCATATACAATGCATAACTATGTATCAATGATGTATATTCATTCATATACGTTATTATACAATATTT
ATATTGCAGTAGAATTTTTTTGTATTCTCGACCAGCTCAATTTCCTTTAAATAGCTCCAGATTTTAGTTTTGAGTTCCTT
TCAATATATCGAGTCTTTCAATATATTATTCACTCAAAACAATATAAGAAAATTGGTTTTCCAACTAAATTCATCCAGTG
GATAATGATATCTGTATCTACTCCAAAATTCACTGTCAAACTTAATGGGGAGGGCTATGGATATTTTGAAGGCAAAAGAG
GGTTGAGGCAAGGAGTCCCTATGTCCGCTTTGCTATTTGTGTTGATCATGGAGTCCCTTACAAGGTTACTTAAGACCATG
GCTTGTCTACAGGAGTTCAAATTCCATCCTATGTGTAAAGGCCAAAAATTGACTCATCTTATATTTGCTGATGACCTGAT
GATTTTTTGTATAGGAGAACCAAATTCTGTCAAAAGAGTCATGGAAGCTTTGACTCATTTTAGTGGTACTACTGGACTTG
TGGCAAACATGGAGAAGTCAAACTTGTTCCTAGCAGGAATGACTGAAGAAACTGAAAAGCAACTGTTGAGTATAACTGGA
TTTACAAAAGGTGCTTTCCCTATAAGGTACTTGGGTCTCCCACTCACTTCAAAGAGATGGAGTAAAATGGAATGCCATCA
ACTTGTGGATAAACTTACAAGTAGGATTAAAAACACTTATGCAAAGCAACTTTCCTATGCAGGGAGGCTTCAAATTGTGT
TGGCAGTGTTGTTTTCCATTCACAGTTTTTGGGGTTCAGTATTTATACTTCCTCAAAGTGTAGTAAAGGAGGTGGACAAG
AAATGTAGGGACTATTTGTGGGGGAGAAGTGGTGAAAAGAAGAAAGTTTCATTGGTGTCTTGGGAAAAGGTATGCTGTCC
AAAAAGACAAGGAGGTCTCAACATAAAAGGGTGTGGGAAATGGAATGTTGCATCTGTAGGTAAGCTTGTATGGCAAATAG
TTGTAAATAAAGAATCTCTATGGGTGAAATGGGTGCATGGGGTGTATATCAAAGCAGGAATTGTTTGGAATCATAAAGCC
CCAACTGACAGCAGTTGGTATTGGAGGAAAATAACATCACTAAAGGACCAAATGCAGCATTGGTATACAAATGGAAAATT
CAATCTCACAACTAGTGGAGAATACTCAATAACCAGAGGGTATCATGCACTACTGGGCCAAAGAGAAAAAATGGAAAATC
CAGAGCCCCCCCCCACCTCTGTATCACTACCAAAACAGAGGTTTACTATGTGGTTACCAACACAAAAAAGACTGCTCACA
AAAGAAAGGTTATTGAACATGAAGATACAAGTGGATGCCAGTAAATGTTGTTTATGCCAAGATCCAGTGATGGAAACTAA
TAAACACTTGTTTGTAGACTGTGAATATGCTACAANNNNNNNNNNNNNNNNNNNNNNNNNNNNNNNNNNNNNNNNNNNNN
NNNNNNNNNNAAAATAACATCACTAAAGGACCAAATGCAGCATTGGTATACAAATGGAAAATTCAATCTCACAACTAGTG
GAGAATACTCAATAACCAGAGGGTATCATGCACTACTGGGCCAAAGAGAAAAAATGGAAAATGCAGAGTTAATCTGGAAC
TCTGTATCACTACCAAAACAGAGGTTTACTATGTGGTTAGCAACACAAAAAAGACTGCTCACAAAAGAAAGGTTATTGAA
CATGAAGATACAAGTGGATGACAGTAAATGTTGTTTATGCCAAGATACAGTGATGGAAACTAATAAACACTTGTTTGTAG
ACTGTGAATATGCTACAAAGGTGAGAGATGCACTGCTAAGTTGGTCAAAAATCAACCTGCCTACAAGAGAGTTGAACAAC
ATATTGGAACTGATAAAGAAGAAACATTGGAAGAAATTCAAAAAGGAAGTGGTGGCAGCACTGTGGGGGGCTATGGTATA
CCATATTTGGAAAGCAAGAAACTGGAAACAGTTTAAAGGAGTCAGCTTACAATATTCTGACATAGTAAAGGAAATCACTC
GTGAAATAGTGGGAAGGATAGAAATGTATAAAGATTCAAAAAGAGCTATTAGAAGTAGAAGTTTTTGGCAGAATTTATGT
ACCTAGAATTAGTTTTGTTTTAGTTTGAGACCTTGTACTCACTCACTCCTTAGCAGGGGTAAGGAGGAATGGTGCTTTTA
GCTTGTAAGTGGCTTTTTTGTTAATAATAATATTTACATTGGTTGCCAAAAAAAAACAATATAAGAAAAAATGGTGTAAA
TATCAGAATTTAGACTTAGCACAAACTTCATTGGTAGACCACAACTTCATTAGAAATGCAAAATGATGAATACCCACTTA
TAAAATGACTTCAATACATAATTGAATTTATTATATTCGTATTATAATTATCATTTTATCTATTATTTTTTAAAAAGTAT
ATCAAATTAATTAGACAACTAAAAATGGACGAAAAGAAACTTAAGTCACGTTAACATAAGTCACGTTACTTTTAAAGTTT
TTATAGCCAATTTTTTTTGAATCAAATCAAAATTATATATATTCTACTACTTGACATGTACATTAATATTTGCATGGCAA
CTCATAGCCACACTGTACATGTTACCATTATTACAATTCAAATCAAACTATAGCTAAAAATCCTAAATAAAACTTTAGGA
AAGAAATCAAAACAAAAGAATTGATCAACATATCATGATATTCTATGTTACAATTAGTCTATACTTCTTATTATTACAAT
AACAATAATAACGTATCTAGTATAATCTCATAAATAGGATATGCTTTTTAATTATTATTACTTGAAAAAACTTCCAGCCA
TCTTAAGATAATCTGTTTTGTTCCCATCTTCCTCATTAGAATGTTTGGTGGGGCTACAATTCCCATCACGATCGTCGGAA
TCTTTCTTGAACATACCTTGAGCCATTTTCATGACCCCACCCATCCCACCTCCAGAATCTCCATCCTCACCCCTTGGACT
TCCATCACCGTTGTCCGACTTTTTCTTGAGAAATCCTTGAGCTTTTTTGATATAATCGCCATACCCTCCACCAGATTCAC
CATCAACTTTCTCTGGATTATCATCATTTCCAGATTTTTTCTTGATCATTCCTTGAGCTTTTTTGATGTAATCGCCATAC
CCCTCTCCAGAGCGACTATCATCTTCATCTGAATGTTCATCATGTCCATGACCCCCAGATTTTTTCGTGGGCATTCCTTT
ACTTTCACCACGTCCAGATCTCGAGTGATCATCACCTTCCTCTGAACGTTCATGTTCATGTCCATGACGGTCACCAACTT
GTTTCTTAGGCATCTCTTTACCCTTTGGCATATGTTCGTCGTGGCCTATTGTAACATGATATCATTAAATAATATAATCA
TTATACATTCAATTTAGATCAAACAAAGGTCCTCTTTTCAAGATTTCATCATCACTCAAAAAGCAAAAATAAAATAATTA
TGTGTTTGGTCAAGAAAAAAGAACAAAAAATTGTAACAAAATGTAGGTATCTAACCGCTTAAGTTTTTAATATAACAATG
GCATGATATACATACTCACCTCTAGCACGATCATCATCACCTTCCTCACGATCATGACCGTAATTGTCACTGGATTGTTT
CTTTGATGGCATTTTCTTCTCTTTCCTGGCATGCTCTCCGCGCTCATCATCATCATCATCATCTCTTGCATTGCCCTGTG
GGCGGGACTCCGATGAGTTCTTGCGCTCCGCATTACTAGAAGTACTTTTTTTGGATCCAACACCAGCACCAGCACCAGCA
CCAGCTTTGTTGGGTTTCACATTCTTAAGCTCGTAGCCATGGAGATAATCCTCAGCTTGGCCGATATACTTACCGATTCC
ATCATCTCCTAGTTTCCCGTAATGGGTAGCGGCCGCAAGGAGGTCGGCGGCGGCTCCGGCAAGCTTTCCGGTGTCCAATT
CTTCTTTTGGCTTGCCCTCGCCGCCGCCACCTAATTGGGACTGTGCAGCTGCAGCCACCAACTTCGCGCTAGCCATTAGC
TCAGAGGTTGTTGGTTGTTTGTGCTCATTTNNNNNNNNNNNNNNNNNNATTGGAAGTTTCTTTGTCATCATCTTTATCTT
TGGAACTAAGAAAATCTTTTCCTTTAGCAAAAAGGGCATCCATAATTATTTTTTTGTTTTAGATAATTAATAAGAAAATT
AGTATAGTAATATTACAAATTGAAGCAAATAAATGTGATTCAAATGAAAAAAAATGGTAAATGTGAAAATTTATATGAAA
GCTTTCGAGATTTTTACTGAACAAATGAGAAGTTGCACAAAAGTTTCGTAATTTTATGGGTGTAGAGTGAAACTTATACA
AGTGAACAACGATTATTTTCCGCATAACACTAAGGTCCCTTCCTCAAATTAAAAGAATAAAAAATAGATTATCTCACAAT
TAATATTAATTAGCACATTGAAATGTTGTCAACAAGTTCTCTTTATTTCTTTCTTAAATTCTACGGTAAGTCAAATTATA
CTTTTTTGATTTCTCATTTAGTGTTTGATATTTATATTTAAATTTGTGTTGAAAAAATCTTACGTAGTCAAATTATATCA
CGTAAACTATGACGTAAGAAGTAATTCAAGGTTAGACGTGTATAAAAATAGACCAAGAAAAAAGGAAAATGGAAAGTTTA
ATTGAAGGGCTAATATAGAAAGAACGTGTTTAAGTTGCTGCCTAACACTTCCTATAAATAAACCGACAGTATTTTTATGG
AAAGCTTTCCAAAGATATAATGATTCTTGTCAAGGCTAGCTTTTGCTTTTGTTATTATTTTAGATTTAAAATTAGATTTA
GCACAGATAGAGAATATAAAGTTTCTACTAAATTTATAATTTTATTCCCTTTTAAGACAAAGAAGATGTATAAATATTTA
AGATGTAATTTAAACAAGTTCAACTATGTTATGTAAATGAATAATGGCAAAATGATCTGGTGGACTTTTATACTTGTATT
TGTTTGTATTGTGAACCTTCTATTTGCCCCTTTATCATCTAAACCCCTGAACTTATTGAAACACAATATTTAAGAATGTT
GAGATGGATATGTGGACATATATATATAGCAATTTAGAAATGAAGATATTCGAAGGTCTTGTTATGTTTGATATCACTTC
TTATTGTTAAACTCCCTCTGTCCCTATTTAGTTGTCCACTTTAGAAATGACACACATATTAAGGCAATAATGATTAGTAT
AGTGAAGTTACAATTTTGCCCTTATTAATTATGATTCTAAAATAAATTTATTCAAGATAACTAATCAATGTTGAAGGAAG
TTTAAATTTTCAAGAAGTTTAAATGAGGGTATAATAGGAAATTTTTTTTGTCCTTTCTTGATTTGTCAAAATGGACAAGT
AAATAGGGACATCTAAAAGAGGAAATATGGACAAGTAAATAGGGACGGAGGGAGTAATATTTTGTGAGTAGAAGGTCTGT
CAAAAATAATAATCTTTCTTTCTTTTCGCTAAAGCAAAGAAGATATCACTAATAAATTCAAACAAACACAAATTTCACGG
TAAAATCACACTTAAATACACACAACTTACATACATATTTTATTACATAAATCCAACTCCGGCGCCGGCAGTGGACGGTG
GCAAATTAAGAAAAAAAAACTGAAATATAACATCAGCCATAATTAAAAGCACAGACCATAATTAAAAAAAGTTAATTAGA
CTCTAATTACTTCTTGCCTAAGAAATCACCAGCCATCTTAAGATAATCAGCTCCTCCACTCTTTTTTTCCTCCTCCTTAT
CTTCTTCAACAACCGGCGCTGGTGCTGGTTCCGATGCCGGAGCCGATTCCGGTGCAGGAGCAGGTGCTTTTGCTTCTTCA
GCAACCGGAGCGGCGGCCGGAGCCTTATCGCCACCGTACTGGTGGAGATAAGTTTCGGCTTTCTCAACGTACTGTCCAAT
TCCTTGAGTTTCGTCTAATTTTCCATATTTCTGTGCAGCGTCGAGGACATCGGCAGCTGCTTCAGCTACTTTTTTGTTAT
CAATTTTGTCGGAATCTTTGTTGAATTGACTTTGAGCGGCATCTGCTAACACTTTAGCACTGGCGAAAAGCTCTGTTGTG
GAACCAGATTCCTCGCCGCCGGCTTTTTTCTCATCGCCGGCCCCGGCGCTCTTAGCCAAAGATGAGAGAAAATTCATGAT
TTTTTTTGAGAAGAAGAATGAATTGTGCGTTTATGTGTATGAGATGAGATATGATTTGAATAGTGAGGAGGTTGTATATA
TAGAGTGTTTCTAAATTATTTTTCATTACTCTCCTTCTTCCATGTATCTAAATTTGTTGTACTTGAGCTTCACGACAAAT
TATTAGTTTATCTTCAAATTATTGATAACTTTAAAAATATCACTTTGTTTGATTAACTGAATTTAAATGCATCATGCATT
TTTTATAATGAGTAAAATATAAATCTAAATTCTCATCAAGTTTAGTGTTTCAACAAACCTTTCGACTTTTTATTAAGAGT
TTCATACTTCTACACGAGTTTGAATCACTTTTTAAGTCATGTGGCAGATCGAAGGAGTGTATCTAAATTTAGTTAATTAA
GAGTGTTTTTTAAAATTGTTAATAATTTAAGGACGAAATTAATAATTAACATTAAATTCAGAAGTGTTTTTAATATTTCG
AGAATAAATGGATGATAGTGAAGATTTTTTTTCTTGGGCTTTAATGGGAAGGTGGTGTGAACTGTATGAACGTGTCTAAT
GGGCCCCCACTCTTATGGAGGGGCCCATTAAACGTGACTGATCCAAATCAAGAAAGGTGTCGGCCACACACATTTATACG
CGATTTTTCCTCAAATAATTAAATTGCTTTCAACTACTAATAAAGTACTATCAAATTAAAGTCTCTTGATATTAATTAAT
GTTCATTTAAGACCATTTAATTGTCTATCCACTACACTTCAAGTTTACAACTACTCCCAAATTACTTTTACACCCCATCC
TAACCGTAACATATCTCATATAATTCTATAAATCGAATAATGTATAGAAATATTAAGAAAAATGTACAAAAAAATTCGAT
AACTAGTTTAGAAAATTTTTCTTCTACACATCTTGACGTTATGGTAGGGGATATTAGAAAACACAATATTTGTATTCATT
ATAATATTGTTTAATTATTTGTTTGATAGGATTTTAAGATAGAGATTAAATATGTATATATCTTTTAACTTATAAAGTAT
AAAGTAACTATGGTGAATATATCATTCTTTTTCATATATATTACAAACTAATAATACATTTAGTGATAGCATGGCACGAC
AAGAAATCAAATGTGATGATGATGAAAAGGAACTCGAGATGACAAAGAATTAAAAATATATATATTAAATTTCTGTCGGC
AGAGTATACTATAACGATGCTACAAATTTTGGCCACTCTTTTAAATTATAACATAACATGCATCATGTATAAACAAGGAC
AATTATGATTTGATAGATAGAATTCATCCAGTACTTAACCTTTATTATAGATTTGAGTTCGAATTTTATTTTTAGAAAAA
ATCTTATTATCAAATACTTTTATTTTAAATGAATCTTAATCAAATTTCAATATAAATATGAGAGTTCTGACGAGAAACAA
AGATATTATTCATTGTGACACAATGACCCCATAGTTATTGCTTTGCAAGGTTGCCCCATCATTAGGATACTTTATTTCAA
TTTGACTCCATAAATGAAGGATTCGACTTTCGACATTTGAATAAATAAATAAATAGGCAACACCTTATTATATTGTGTTG
TTTGTGTCCGGTTGATCACGAAGTTTTAAAAATTAATTTAAAAACTTATAGTATAAATAAAAATAAATCATATATTTGAG
TAGTTATGTATTATTCATTTATTAAAAGTATAAGTAAACAATAAAAAAATATTTATTTTTAATATAAAAATATGTTTTTC
AGATTAAAAATAAATTGTATCACATCAAATTGTGACAGAGGATTTTAGAAGTATTTGATGGATTTTTAGGATCTCATATT
GCCGTACTTCATTTTTTTTTAATTTTTTTTTTTGAGGCAATGAGTATAACACTATTATAAATATCAACTTTGCTAAATGA
CATTTTAAAAAATGGGGATTTACAACTTGCTAAAGTCGAGTCACAAGTCACTCCTTCAATACAAAAAGGATGTGGCCCGA
CTACGAGGGTCCCTATAAACTTTAGAGAAACTTACGTAAATAAGTTATAGTTTGAATTATAATTATTATCAGTAGATATA
GTTTGTATAATTATGATTCATAGCAATAGTTTGAGAAAAGAGAGAGGCGAGTGATATATATGTGGAAGAGATGCTAGATC
TTGAGTCGTAGCATACGTATATATAGTGTGATTTTTTATTGAAGGAGATTCGGATGAACCTGTTTTGGCGTAATTACATT
TCGTATTTGATTATCCTTCCACAAATACTTAAATTGGAGGAGTATTAAGTAAAATCAACTAACATGTTATAGAAATTTTA
GCTACTTGTAAAATACGTTAACTTTCCTTAATTCTATTTCTTTATTATAACATTTGTTTATTAAGCTGATAATTAGGCTA
GTTTTAGGAATATTAAACTATAGGTTATAACATTAATGATTTTGAAAATATGACAACATAGTATCCATATATTCTCCCTT
GTGTTGATAGAATGACCACATTGTGATGCTCTAATTTGTTCACAAAAAAACACTATAAATAAATGTCAATTTATGTTGAT
AGATTCACATTATTAATATGAATGATGATGATGAACAATGGTGTATCCCCAGAGGAGTGTGCCAGGAAACACAGGTGCAT
TTTGGTCCTTTTGTTTTCAATTGCTGGACCAAAATATATTTGTGTTCCCAGGTCACCCCTTTGGGGTCATCTTGTTTTTG
ATTTTATAGAATGATAGTTTTTATTTATAGATTGTAATAATTTTTTACTCTTTTATGATCATCCATGAATATTACTTGAT
CGATTAAGGTATTGTCATTTTGTTACTAAAATTTTCTAAAGTTTTTTACACTTATAATAATTTATTCATATATTAGATGC
AGCTAACAAGGTCATTTATCTCAAATAGTGCATTAGCCGTACGAAAAAGATGTATTGAATTCAAGCACTCATTCGCTGAG
CTGGTCGAAATTGAGACGTACCAATGTATTCTTTATTTATTTTTATCAAAAAATCATTGAAGAATTGAATTTCGTCAACT
CTAGCACCATTAAGGAGTTGATGTAAGTTTTTTTTTATTTTATTTCCCACAATTGTTCAACAACTTTATTTGTCGATATT
TTAAGAAATTCTAATAATGTTCTCATAAATTCATTTGTATTCACTTTTTTTTGTTCATTTGAAAACGATATATTACATGA
AGAGCAGCTCGGTGCACTAATAAGCTCCGTTATATGCAGGGTCCGAAGAAGGACCTGACCACAAGGTAAGATTAGAGCCT
TTGTTAGGGAGGTTGGACTTCAATGCGCGTAGCGGAAAAAATGTAAAAGCAGAAGAAAAGGAGTAGGAGTGTAAATTCCC
ATATTACCCTCCATTTCATCTCAAAACTACACATCGGCAAATTCAGAGTCTTCAGTTTCAAAACCCCATCGGCGCCAGCT
AAAACCCTACTAACACTCTACCGTCCGTACAAATCCCGGCGAAAATGGAATCGGAAAAATCCTCAGCTCAAATCAAAGAC
AAAGATTTGTTCAAAGCTGCTGAATCTGGTGATTCATCGCTCTTCAAATCACTTCCCGAAGAACAGCTCCTCAAATCCCT
CTCTCTCCGTAATGAAGATGCTCGTTCTCTCCTTCACGTCGCCGTCTCTTCTGGACACACTGAGGTTCTTTCTCACCTCA
ATTTCAGTTTTTTTAAGGGCTTCCGAGCCCCCTTTGGCGAAGAATTATATTGTAAATACAATGTCAAAATTATTTGTTAT
GTATATATAGTAGATATTGAATCTCGTTTGTGTATTTAGTTCTTCGTGTTTTTGAACACCGTTATGAAATACTGGTTTGG
TTCGGCTACTGTGCTTTTTGAGATAAATTTAAGTATTTTGAAATTAATACTCTCCTGGTATCTACATGTTTGATGTTTTT
CCCTATCCAAGATTCAAACTTTGTGAACTTTAACCAATATTTAGAAATGCATCTTTACACCAATAATAGAATGTACACAC
ACCTTATTCCTACCTTTGTGAGGGTGGAGAGGTTGTTTCAAACAGACACTCTGGTCAAAAGAAGGGTAATCAAAGTAGGA
TTGAAAGGAAAATAACGACAACAAAATAGCAAGATAAACAAAGCACATGAAGCAACTTGTAGTAGTAAAACGGTGGGATT
GAAATGGATCTTTCTTCCCTAAGTAATGGTGGCAGTCAGATAGTGTGCGCATGCCAAAAATAATCCCCTTGTTTTAAAAT
GTGTCATATTCAATGTTTCTTGGACTCTTCAAAAATGTGTAGGGTGCGTGTCGGATCCTTCAAACATAGTATATTATTTG
GAGAGTCTGAGCAACATAGATCATATTACCAATTTGATACGGAGAATTGTAACTTATTGTACTTTTGTGTAGTAAAAGAT
GAATTAGTCTAGCCATATCTAGTTATGGAAGTTAGTCGAATCGACTTTCAATAAGGGAAAATGTTAAAAAATGTATACTT
GGTTAAAAGGGGACTGATATAAATCACATTTTTTCGTCATTTGGTAAATCATAGTAAAAGAATTTTATGTTTGATTCTCC
AAGTAGAAATGGAGTCAAACAAATTGGGGAGGGAGAGAGTGTACAATTTTATCTAATTCCTGAATGTGATGTTTTTACAA
TGTTGAATATCGGGGTTGATGTAATAACTTTGTGAAATTTGTGTTTCGGTGATGGTATTTAGGTGGTGAAGATACTTGCA
GCTGCTGATCCCTCAGTGAGTGGTATAAATAGTGGTGATGAAGAAGGTTGGTTGCCATTGCATTCTGCAGCAAGCAGTGG
TAATGTGGAAATTGTGGAGATTTTACTTAGCAGAGGTGAGCAGTATAAAAATTTGCTGTGTTGTACTTAGCTGAACACTC
TATCTATGTCAAAATCTTTATACCCTTCATCAAAAAGATTTTATCTTTACAAAACTGGAAACGAACTGTCAAAATGAAAA
TAAAAAATCCGAAAGATCTCTATGCATTTAAGAGAATGGATTTCTATTGAACTATCGGCCTTGTGGAGTGTAATTAATTG
GTGTGCAATATTCCACCGACTTGTGGATTTTAAGCAGTAGTAGAAATTTTGATGTGCTAAACACATATGGATCATGGATG
TACAGTTAAAAAGATAGCATTATTGAATTTGTTGAGTGTTCATATACAAATCTTTTGCATTTTGCCTACCTGACATCACA
GGGGTCAGCCATCTAGTAATCAAATGATTGACAGCAGAACTTGAATTGTAACAATTTGTGCTTTTGTGCCAGTCCATCTA
CCCATTTGTGTATTTCACTAACCTGTGAAAGTGTAACTGCTTTTGTTAGCATTGTTTAGACAGTTTCAATGAATTCAGTT
CACCCATTTTAATAGTTGTCATGTATTTGTGATGGTAAATGTGAATATGTTTGTAAATAGGTGCTGATGTAAATCTGAAA
AATGATGGTGGCCGCACTGCTCTTCATTATGCTGCTAGCAAGGGTCGAGCGAAAATAGCTGAACTTTTGATTTCACATGG
TGCTAAGATCAATGCAAAAGACAAGGCTTGTAATCTTATGCTTTGGACTACTCATCTCCTTGAAAAGCTTAGTATGGTTA
AAATTATATTTGAAAGTAAGGGTGTTCATAACTTCTTGCTTTTGGTTTTATTAACATGTGATATAGGTAGGATGCACCCC
ATTGCATCGTGCAGCTAGCACTGGGAACTCTCAGCTGTGCGAACTATTAATTGAGGAAGGCGCTGAAGTTGATGAAGTTG
ACAAGGCAGGGGAAACACCTTTGATGACTGCTGTTGTATGTGGCAATAAAGAGGTAATTATGCAGAACTTATTTCCTTTA
CAGGAGTTAAATGTCTTAAATCTTGTTCATGAGCTATATAGATCGAAAGGATCATAAATATCTGACAAGTGAACAGTTCA
CAGATCACAGATCCCACCCCCTCTTTTTTTTTCTTTTCTTTTTTCCATGTGTGTTTGTGAGATAAGGGAGATCGTCTTTT
CTTGAAAACTACATTACGGGACAAACAGTGACACATTGTGATTATGTTTACTTGACAGGTAGCTTTGCTCCTCATAAGAC
ATGGAGCAGATGTTGACGTTGAGGACAAGGAAGGGTACACTGTTCTTGGTCGAGCTTCTAATGATCTTCGTCCAGTATTG
GTTGATGCTGCAAAGATGATGCTCGAAGGATAAACTCCATGACGTTATAGTAGCCCATCAGAAAATGCAAACCAACTCTG
TAAATGTTCAACATGAAGCGTGCTCAGCTAGATACAGACCGATGAATATCTTTCTGAAACTCTTTTAGTTGTATGGGAGG
AAATCTAAATGATGTTCTGACTACTGTATTGTTTTCAACTAACTTAAACAGATATGTTCACTCCTTGAGGAAACAATATG
TGATATATTGAGTTTTAAAAAAAGTCTTGTTGAAGAAGACTTGAAGAAGGTTTTGGTTAGAACTTATCCATTGAAACTTG
TTAAGATTGGTATTAAAATGTTGAATATAAATTTTGGATCAAATTTTGAAGTAAAAAATATGTTGGTGAAATTTCTTATG
GTTGGTTCCATTTGGTCCTTAATATAAGGAGAAAACAATATAAAGGACTATTTCAATCATGTTTGTATATTAAGGACCAA
ATGGAACCAAAGTAGTGAGAAAACTATCAAAATGGTCCTTAATGTATAGTCTTTGCTTCCATTTGATCCTTAACTGATAA
ACATGATCAAAATGGTGTAGAGATTGGTACGTAACGTAGTTAGAGAGACTGCATCTGACTGACCCCGAGGCTCAAGGAAA
AATGAGCAAAGGAAATACATTTGTTCTTCTTTAAAATGGTCCAACTAACAAATGATGGCCCAAAGCCCAACAAGATAACT
AACACTTCCCATTTAGTTGAAATGAAATGATGGCCATTTGTTTTCTTCTGCTTCCCTATCTTCTTCTTCTACTTTTTGGT
CTAGTGGAAGCAGAGCAAAAGCAGAAATATGACTATGGCTACTCATATTTCTCCAATGGTATCAATGAAGCAATTTCCTT
CAATTACCTTCAATCTTCTTCAACCATTCCCATCAGTCTTTCAAAGAAAACCAGCACTAATTTCTTCACTTAGAAAAACT
CCTCATCTTTTCTCTTATTCATCTCCATCCCCTTTCGAAAACTTCACATTTCCCAAGTCATTCGTTCCGCTTTCTGCTTG
CCTTGCTGTTCTTCTATGGTCCTCTCCTGGTAATGTTATCTTGATCAATCTTTCTTTTGTCCCTTTTGTTATGGTGCTAT
TGTTGTTTATATAGTTTTGATGTTATATGTGTGAGCTATGATTATGTAGGCGGATCTAGAATTTGAATTTTAGGACGTAG
CAATATAGAGGATTCATATAACCATTCCATCTAATTTGACATTAGTTGGTGGACAGAGTTACCTGGTACTCATTAAGCCC
CACATTAACTTCACATTAATCCGATGTGGGACTCAAGTCCCACACCTTGCAATAGGATCATAAGAAATCACCATGCTTGT
GTGTGTTAGACCATTTCTAACCCTGGGCCAACTCTGCAATACCAATGTCACCATCCAAAACATGACAGACACGAAGGGTG
GTGGGCGTCTCTGATACCATTGGTACAATCCAAGGAGAACCACACCCCAAAAGCAATGTAGGACTTAAGTCCCGTACCTT
GCAATAAGATCATAACCTGAACCTAGCATATATTTAGAGCCTCTCCATAACAGGCTTCTTAGTCTAGTACAAGGCTTACA
CTACTGCCAACTCACAAATGATAACAATGAACATTTAGGTTTGAGGTAGCTAACCTTCTTTTCTTTCTTTTGAAATGTTT
AGTTTGTTTTCCTTTACTAGCTGTACATTAAGATATTACATCAACACTAGAAACTTCAGCTAATGGAAGTGTATAAGCTT
AGCAAGATGAAATAGTATAAGCTTGAGATGCAACGGAAGTTTAAGTCATCAAATTCCTATTGACATATAGAAATATCTTG
AACCATATACACCTTGTTTTGTTGCTTCAATCGATTCTCTCAGTTTCTTTTGGATAGTATTACAATAGAACATTACTCGT
GATACATTGAGTTCCTATTTACTTCTTAGTAATGGACATACATTTCACATGATTCTTTCGTTTTATCAGTTGTCAATGCT
TGACTGCTAATGTGTTTCTATTGCAGCTAATGCTGGATTTCTTTCGGGTTATACTGGAATAGAATCAGTTCCTGGCCCTG
AATTACCTAAGATTGATTTTCTTAATCGTTGGAACGGTATATTCTCAAATAACATTGTAAAAAAGATTCTGCTAACATTA
TGCAGTAAGATAATATGCTCTTTTGTTGCAGATGATAATCAGAAAAAGTATGCAGAACTTGATGAAAAATTCAAAGAGTC
ACCCCTGCTTAAACAGTTACTCGAAAAATCCAAGCAAAACAAAGATAAGTAAGTTTTCTTTCTTGCATAGATTTTCATTT
CGAATGATTAACTTTTTGGTTAATAGGTAGTAGAGGAACGTTGATTATGCGCTTTCATCCTGTCTCGTAAGGTTGCATTG
CATATGTTGTATATGAAAAGAACCGAGTAAGATCATTACATCAGGCACCAACCAAATGGTAATTGTTCGCGTATTTTTCA
GGAACAAAAAGTCAATTGAAGACAAGTATTGTTTACGAGGAGCTGAATGGGGAGTTGGAGATTGCTCAACAGCAGGAATG
ACACCAGAAGATAGAGATAGCTTCATTGCCATGTTGAAACAGAAGGCTGGTGTAGAATGAACGCGCAATTATGTACTCTT
TATCGATAATGCTGGTTTCAATTTTCGAATGCAAAGAGTGAAGATTGAATCGTAATGGTGAAAATTCGCGTTAGGAGACG
GGGAATTTGATTGAGCCTCCAAGACATTAGAAGCTTTTAGTATAAGTAGAAGAACATGTCAAGGGACATTCTTCCATTGT
TCTATAGCTTGTAAATACATTGCATGAGTAAACTATGAGCTTGAGAGTGGCATATTGATATTAGGAAAAAGAGTATGATG
TCTCCTTAAATTTGTCATTTAGAGTCATATAGCTATTGTTACAAAAGTGGCTCAATATATCTCTATTGTTACAAAACAGA
CTCACATATATCATTATCATTACAAAACAGACTCATATATATCATTTCGTTACAAAAGTTGTTCACATATACCTCTGCCG
TTATAAAAGTGAAAATAAATTTAAATTAATTTTTTTTAAATTATGTATTTGATTTTTTTCACACATAAATGATTTTTTAA
CTTCTTTGCTATTATTATTTGAGCTTTTTCTTTTTTTTTTCTTTCATTTTTTAGTGGAAGAGATATAAAAAAAAGTGTAA
ATGGAAAAAGATTAAAGGTTTTTTAAAAAAATTTTAATATTTGTTAAAAAATATAATATTTGGGGCATCTATAATAAATG
TTACAAGAAAATAAGCGATTTTTTTTGAATTTAACCATTAAAATAATAAATTCAAACTAGTCGATGAATAAAAATAGTCA
AAAGAAGAAGAAAAACGTGTGAGAAGAATCAATATACCCTACTATGAATTATCTTTTTTTTAATAAAAAAATTTAAAATT
ATTTTCATTGTAAAGTATATATAAGCTCTAAATAACAAAATTGCGAAATATTATAAGTAAATATTTTTATTTCACATTTT
AGCCGCAAAAGAAAGAGAAAAGAAGAGAGAGAAAATAGTTGCATCCGAATAAGGCATAAAACGCATTCACCAAATGCGAT
TTATGAAGAACATCAGTAGTGAAGTTTTGCACCTTCTCCTTTACCAATATTAGTATTCTTATTATTATTATTATATAATA
ATAATTAGGGGTGGTCATGGTTTGGATAAAATCTGATTCAAATAAAAAAAGGAACAAAATCAATTAAATAATTTGATTTT
ATTTGTGTTTGATTTGGTTTGATTTTAGATTTTTAAAAATAGATAGTATTTGGTTTGAGTCTGATTTTGTTTAAAAAAAT
GAAGAAATAATCGAATCGAACCGAACCGACAAATATAAATATAAATATAAATACTACTTATATATAAGTGTGGATAACCA
CACACAGGTGACAGTCAACATGCCTGTATCAAATGTGTGGTTCCACACTTACATATACATTTGCCTATTTTTTTTCTTCG
TTTTAATTTGTTTGTCTTATTTTTTAATTTTATATATTCAAAAATTACATAAAAAATACTATAAATCATTATAATTGACA
GCTTAAAATATTTTTACAAAAGCATATAAAAAATTTGATTGCTTATAAAAAAATTGATTGGTTATCTTTACTAGTTTTGC
TGTCAATATTTCTTTTTCTAATTTTGTTTGTCAGATTATAACTTACGTATATATATCATATAACAACACTCACATACATT
AATGGAACGTAAATTTCGTGATGAATGTATGATTATGATTATAATCTAAATATAGAAAAAATTAATCAACATAGTAATTT
TTTAAACTGTATTTATTATAAGTAATTATAATTTCAAAAAGTTACAAAATGTAATTATATTTTTGGATTTTGTAGTAAAC
ACACAATATATCGCATGTTGATACAACTCTTTCGCGCGTCTTCAACAGATACAACTGACACCCGCCTAATTCAGTTGATA
CTCGCCACCTATATATCTGCTTGATTCAGTGATAATCATAACCTAAATACAACCCTTTAATTACACAAACTCTTCCGCCA
TCCATTTAATACATCACTCAATTAAATCTACATTACGTAAATATACAAACTATAGCTATGTTTTATAATGTCGAGCTAAA
TTAATCCGTTTATGAAATTCTCTATAATCTACCCAAAAAAATATTAAAAAATTAATAGGGGAAGTTAAAAAGTTTATTTT
ATGGAAATATTTTTCTTTTACATAAAAGGAAAAAAGAGGAATATTCACAAAAGGTCCTTATTTGAAACTCTGACAAGAAT
TCAGAGGGCACCTGACTAATTAAAGAAAAATTATTAAACAGTGATTACAAAGAATAGAAAATGACAAAACAACCCACAAT
GATAAGTTAAAGCTAAAAAATTCCACAAATTCCCAAATCCACTCCTTCATCTCCCAAGGGAGTCTCCATTTTGGCTATAG
CTCATTTTTGGACCCCACCCCTCCAGCACAATTCCCTCGTATTGCCAACCTAGCTTGTTGTCTTGTTGAAATTTCACATC
CATTTACAGCTAATTTTCTTGAAGAATTCTGAAAGGGTATGTGTTTTGTTGATGATTTTGTTGATATGTTAGTTTTTTTT
TATGTTTTTTCTTTGTGGGGTTATGGATATGTGATTTTTGAATCTGGTTGAAGAACTTGTAAATTGTGTTTTGTAGGTGT
AGGTTCTATTGAGGTTGTAATTTTGTTAAGTTTGATCAATTGGATAGTTTCTTGGTTTAATTTTAAAATGGGGTTGTTTT
TGTTGATTTTGATGTAGTGATAATGAATTAATGATGTATTTCTCAATTGAATTTGTGGGGGTTGAGGTTTAGTTTAGTAT
GATGAGCAATTTTAGATGTAAAGATTGGATTTTTATTGGGAATTATACCTATTTCCAGCTTAATTTTTGTGGTGTTTTGT
CCTGTGTATGGAGTTGGGTAATACTTTGTGTTCTTTTCAGGGGATTTGATTCTTTTGGTGGAATAAACGTGGGGTTGCTG
AATTTTTTTTCAGTATGTGTTTGACTTTAGCTGTAATCGAACAAAGGAGAATATTCTGTTCTTTATGAAGGAATAGGAAG
TGAGATTGGAGTTAAGAGAAGGAAATTATGTATCGGCCTGTAGCAACTACTACCCGAGGAGGGGTACCTACTGATAGTGG
AGATTCTGTGGTGACACTGGATCAAGTTCCACGTTGGATTGATTCTGACGTTAGGTACTTGTATGAGAATGAAGATCCTA
ATTCCGACTATCCAGATCCTTTGTCAACTGCTTCAGGGTCTGAGGGCAATGCGAATGGTATCGTTTCCAAGTTTCCTGTG
GATCATGAGATTAACTCCAAGATATACCTGTGGAGAGGAGACCCCTGGAATCTCGAGGTAGATGCTGTTGTTAACTCTAC
AAATGAGGTGAGAAGTAACTTCTAGATAATTCTATGTTGTGCTCTTTGTATTTATTTTGATTTGGTTTCTTGACATAAGT
AGCATTTGCTTCTTCTGTGGATCAACAATGTGCATCATTTGTTTTTAAATTTGGAGAGTAAGGGATTAATAGTATGTGTG
CTTGCATCCGTCCATCTGAGATGGTGGCAGAAACATGAACTTGTAGCCAACAAATTAGCTAAAGAATTTGGGTTTTCATT
GAAATATTGAGTTCCAAGTACGGTAGTTTTTTGTCTCATTCGAGTAAATACAGTAGAGAGTAGGGGATGCTTAAAGTTAT
ATGCTTTTTCATGAGCTAGTGATCATGGTCAATAAGTGGGTTCAAAACTCAAATACAAAAAACCCTGGATGATCTCCTCT
CATCTACTAAACCTTGGTGGGCAGAGTTACCCTATATGTATATATACTGGTGGGAGATAGCAGGTACACAGTGGAATAGT
TGAGACTTGAGGTGCATATAGTTATCCCAGACACCACTGTTATATAAAAGAAGAAGACTTTAAAGAACCAAAAAAAGTAG
AATATTTTTCAATCCCCGTTTCTATTTCTTTTAAGGGAAGGGGTAAGTATGGTTGGGGTACTTTATCCATAAAAAGTGGT
ACAAGTGGAAGTATGTTGATTCTACCAACAATGGGAGGAGGAATATCTTCAAATTTGCATTCTATTTCTACTTTGCAAGT
TTATCATAACCGAGAAGTACCTAGAAACTGACACACGTATATGTAGGCTTTGGATAAATCGTCTGTTTTTTCCTGGAAAT
ATGTTTCTTACTTGACATCTTCCTAAAAGATTATAAGGTCGACCAGTGTGATGATTAAATTGTTTCCATACATACCATCT
ATTTAAGATATGTCTGCACTTGTTCTATTTTGTGCAATTTCAGTAAGAATATTTGTAGAAATGTAGAGACCAGTGATTAT
TGCAATTAACTACATCAAGAAAACACTTTTCTGTCAGTGGAATTGTTGACAATTATACTTCAATTTTGTGCTCAACAGAA
TTTAGATGAAGCACACAGCAGCCCTGGATTGCATGCTGCAGCTGGACCTGGACTTGCAGAGGAATGTGCTACTCTCGTAG
GTTCCTCAACGTTTCATATGTTTTCCAGATTTTTCAAACTTAATTTCCGAATGAATTCACAAATAGGGTCAGAAGCATAA
CTTGTGGCGGCAACCAATTAAACCTCAAACAGTTTCCTTACATTTTTTTATGGGAGCAGTTTCTTTTGATTTATTTCTTG
TACTTTCTGTTTGTTCCAGCTTAAGAATGCTATATAACTTCTTTTCCAACTGTTGGACCTTGTATTCAACTTATGATGGT
GACACTAGAAAAATTTATGTACGGTTTACATTGTTTCATAGGGAGGATGCCGGACAGGAATGGCAAAAGTTACCAATGCT
TATGATCTTCCTGCTAGGTGGGTGATTTGGGTTATTTTTATAAACTTTGTGCATTATTGTTTAGTATGTTTGTAACTGAC
TTCTTTTTCAGTTGATCTGCAATACCTTATCTTTACATATGCAATAACGATCACTAGTAAATCCCTAACTAGTCGAAATC
AGCTATGTGAACACCCTATATCTATTCTACTGCATCAAGGCATAGTTCATTCAGTACTCAATTATTTGTCTTATAGGACA
AATCATGGATTCTTAAAAATTAGGGATTTTCTCAATCTCACATCTGTCCCTGCATCGTCATACGAGCGGAACCCAACTTA
AACGATTTCTGCAAAAAATTGGGCTCAGTGTAAAGGCACCACCAACAACTAACCTTAACTGCAACTGGTTGGTGTTGCCT
ATACGGATGCTTTCCTTTCGTTGTGTTCTATTATTTGCTAAATCTGCAAGAATTCAAAGAAATTCTATTTCTTTTAAGAC
AACTTCCCTTCATGTGGTTTTTGGCCCCTTTTAGTACCTTCAGTGATCATGGTATCACACCTATGGACCGGCGTCCTTAT
CCAAAAGATAAACCCACCTATGGATCAGCGTATTTGGAGCTCTCCCTAAGAAATTTAGCTGTTTCCATCAATGCCCAGTT
TTCGAGTATGTTCACATAGTAAAAGAAATAGGGGTGGAATCTGTGAACAGCTAAGCTGGTCTTCAGTAGGAAAAAAAGAG
CATATGTATATTGAAGTATGACCTGCAAACCACTCGGGGATATCCATGACCTTGTCTACTTCACCGAAATCTCATAATAC
GTGGTGTATGAGTTGGTTATGGAATTGCTATATGAAAGCCAGGTTGCAATTATATCTGGCATAATGATAAGTTGTTTCAT
GATCATGAACAATGTGATTGTACTTGTGTTGGATTATCTAAATAATGATCCGATAATGTGAGAGTCTAAACAAATATTCA
ATCTTATTCTTTGACATCATGATTGGGAGGCAGTACGGCATATCTCAATTCATGCCATTAGCCTAACTATATTGTTTTTT
CCAGAGCTACTGATGAAAACTGAAGTAATCAAGCTCCTATATCTTACTTTTTACACTTTACAAATAAGAAAAATTGTCAT
GCCGCTTAACAATTTTTTATTTGAATGGTGATGGCTGGGTGTTGACTGCTGAACAGTAGTAGTAGTAGTATTAAATGCAT
TCCTGTATCACTATATTTTTTTCGTAGTAAAGTAAATTAATTTTTTTTTAAAATTAAGTAAATTACAGTTGATTAAGGTA
TGAAAAAAGAAAAAGAAATATTCAATGTTCTCTTCCCATTTGAACTTAGTTCATGATTTTTCATCACATTTTTAACATGG
GAACAAATGCAGCATAATCATAAGCCTTTGACGTACTGTTGATTGAGTTTCGTGTGCAGGAGGGTCATTCACACTGTTGG
TCCGAAGTATGCGGTAAAATACCACACTGCTGCCGAGAACGCTCTAAGTCATTGCTATCGCTCTTGCCTTGAACTTCTTA
TAGAAAATGGATTACAGAGGTTGTCTAATGGTCATATGTTCTGCGGTTTATTATTAATGCCGTGATTTTGTTTATTAAAA
GGAAAAGGGAGAGCCACTCCCTTGATTTCCTTTTTATTTTAGAGGTTTCAAATATTTANNNNNNNNNNNNNNNNNNNNNN
TTTTAGAGGTTTCAAATATTTAAAATGCTACTTACTATGTTGGTTTATGTAGTGCAGCATTGCGATGGGCTGTATCTATA
CCGAAGCCAAAAATTATCCGCGAGAACCAGCTGCTCATGTTGCAATAAGTGATATATCTCTCTGTTTTCTTAATTAATTG
CTTATTTGTTCGTTATTTGATTTTCAAATTAAAGATAAAGATAATTCTTTCCGTGCTGAGACTGGAAAGAACTGATATCT
CCATCAGAAAGATTCCTCATATTAACTATATTTGTTTAAATGTTTTATCTGCCAGTTGTTGAATGTAACTCCCTCTTTTA
TTGCTTTGATTAGGAACTGTACGGCGGTTTCTTGAGAAACAGAGAGATAAAATAGAGGCAGTCGTTTTCTGTACAACTAC
ATCATCCGATACGGAGATATATAAAAGGTATTCTTGGTACATTGTTTTCTACCATATACTTGAGAGGATGCAAGCATTCT
GTGTATATTGCTTTTGCTGTTAAAATTCACAGTACCTTTAATTTTGCAGATTGCTTCCTCTTTACTTCCCTCGGGATAAT
CATGAGGAAGAAATTGCCCGGTTAAAACTTCCTGCAGATGTTGGGGATGAGAATGGAGAGACAACTACAGCTGAGCGTAA
AATAAGAATAAAACCATTGCCAAATGCAAAAGCTTCTAGTCCAAGGACCCCCCAAGCCTCTGTTGATCTATCTGTCAGTA
ATCTTGGTTTGTCCAGAAGGTTAGTGATGAATTAAGCAGTTCATTCACAACAAATATCATGTGAACAGTGGGATTGCAGG
ATACAGTTTGAAGTGTTAAAGTTAGTTACAACTTAAAAACTGGTTTCATTGCTCATATCTCCCCCGAATTTTTGAATCTA
TGTGTATTACGGTAGAACGAAATTGAACAAATGAAATTATTGCTTACATAAAGAACAGTTCCTGGTAGCCCTAAGCTTTT
GGCTGTTGCTTTTTAATATCACTACCTTTCAACTTAGAGTGTCCTATTTGAAACAAATTAATTAGCTCAAGGTTTATGAC
TGGTCCTTTCAAAAGTGAAGATGCTAAAACAAATGTCATGCTTTTTTTTGTGATTACAGTTAGAGACTGGTGTAATAAGT
AAGAAGGGCCTTCTGAAGTGAAGCCTTATTTTGGTGTGATTAAACAATTTTGTAGTTGAACATAGTGCTGCATTCTATGA
GTTTTAATAGGATGAACTTCTCCACCATTGTTTTGCTGGAAATTTAGCTTGCATTCCACTCAATTAAATCCTTTGATGGT
GGAAGTTCTTCTCTCTCTTGGCCTCGATCAATAAATAAAGCATGATCCCCAAACAAAAAGATTACGTCATATATCTTAAT
TGACTATCTTTTAAGTACATTTTCGTCCAGATGGTATCAGCTTCCGTTATTAAGGACTTTGGAGATCTCTCCACATTCAT
GTGTTTCCATGCCAGTATAAGAGTCAAACTAAAGTACTTTTTGTACTTACAGCTCATCATTCTGTTTTCTCATTAATGCA
AAACCATAATTCATTATTCTTAACAATAGTCCTGGGATTTTTTGGTTTCATGTTATTTCTGATCATATTGCTGCAGTGAA
TTCTGGTTGTAAATTATAATCAAGAGGATTACATTAAGAAAGATACTTCCTGCAACTTTTACATTGTAATATTACTTCGA
TTAAAAATTCCATTATTGTTGTTTGTTTCTAGTTTCTACATGTTGAAATCATATTTGTGTGGCATATGACTTGATTATAT
ATCGTTAAGCCAGACTGAGAAAATTTTCTTAAACAGGAGTTCATCCTACTTGGGTGCATTTTTGGATCCTGCTTTTATGT
CCCTGATCAAAGACCCAGATCAGCGACGTAGAGAACAATGGGAAAAAACAGCCCAAGCACAAAATAGTTGGAACTGCTTT
AAAATGCTTGGATATGGTGAACTTGGGGGACCTGCTTTATCAGCTGCAGAAGAATATACCCTTCATTCTAGATATCTTGC
AAAAGCGAATTCTATGAATCTTTCAGAAATTGCGGAAATGAAAATCGTGTAAGCAGCTTTCTGTAAATGATGTCTTTGCT
ATCATTGTTTCTTGGTCCATGCTCTTGTCATATGAATGAGAATGCTTGCATCTAACTGTTTGGAGCCTCAGATATGCACT
TGAATAGAGTGAAAGTAGGACGAGGTCTGCATTTACCCGATTGCATGCAAAGGTTTTGTTAAATTAACATGACTACTAGA
TAACTGAATTGTTATTAACATATCCATGAATAAGCCTCGCCTCACCTCGCTTATGTTAAACTTATGTTTCTCATTGGCTG
TGTTTTCAGTTACCGAGGAGGGGTTGATAGTGAGGGTCGTCCTGTTATGGTAGTCGTGGGAGCACATTTCCTGCTAAGAT
GTCTTGATCTTGAGAGATTTATCCTGTACGTTGTAAAGGTAGTGATAATTTCTTCTAGATTGCATGAGATCTATCCATAG
CAATTGTATGATTCATAATTTGTTTTACTTCAAATTTTTCCTGCATGATTTGGCAGTAAGTAGTTATTCTGCTTGTCACA
TTTCAGGAGTTCGAGCCTGTGATTCAGAAGCCTTACTCAATAGTGTATTTTCATTCTGCAGCGTCTTTACAGATGTAAGT
TTTAGCTTCTGGCCATACTTTCATTGGCTCATGTCCTTATGATGGATAGACCTCGTGGTGAAGTTTGTTAATTAGTATAA
GTGAAAACAATCAATAATTTAGATTTAGATCTTTCTCTGATCAGAATGATAGACGATCTTCACTATCTCCAAAACATCTT
GTATGAGCTTCAGAGCTAATGAGTATGCATTGCCAGACATCATCATTTTCCTTTCTGAGTCATTTTGCTTTGAGGATCCT
TTTATCTACAGTTCTTTGTGTTCATATGATTGATCAGTATCACGAAACATACAAAATAGCTCCCCCCCCAAACCTTTTTC
TTTTAATGCAATCCTTGATCTCAATGTGGTTGATTCACTGGAAGAATCCTTTCATAATGCTGATTAAATTCTTCTGTTTT
GTTTTACTTTGGTGGTTCAGTTGTGTCACTAGTTTTTTTTGTACTCAAATTTGGCAATACTTTTTCTTAGATGCTTCCGG
ACTTTGTTTCGTTGTAAAAAAACAGGCAACCAGATTTAGGATGGATAAAGAGATTACAACAAATACTTGGACGGAAACAC
CAGCGTAACCTTCATGTATGCAATGCCTTTGCCTATTTTTCTTGCCCTCTGCATGGCTTCATAAAGCTGGACATTATTCC
TGTTTCTTTTGTCTTTCTAAATCTCGTTTCTCTGTGAGCAGGCAATATACGTGCTTCACCCTACCTTTGGACTGAAGTCT
GCAATTTTTGCTTTGCAACTCTTTGTCGATAATGTGGTACCTATTTTCTTTCTTTTTATCTAATCCCATTATTACTTGTA
AACATACTCCATTCCATTTTCTCTGAAGCCTTGTCTCTGGGTAACTAATCTGCAGGTGTGGAAAAAAGTAGTATATCTTG
ATCGTCTTCTACAGCTGTTCCGCTATGTTCCTCGTGAACAACTAACCATTCCAGATTTTGTTTTCCAGTTAAGTAATCAT
ACCACAATCCTTCATTTATCACGTCAGAACGTACGAGAGTTGAGTGCAACGTGCCAGTTTACTTGATAGTATTATGCATT
GTCCATAATTTTGCTCTATTGGGTGGGAAGATAATAGTTCCTACTTGCTTATCTTGATTTTAGGCTGGCTACTGTCTCAT
TATAGTCTGAATTTCTTGTCGAGTTCTGGCGCTTTCACATGTAGCAACTCAGAGGCAGACGCAATATGTGTAGCAACAAT
TATCTCCCTTCTTGTAACGAGCACTTAAACTACTTACATAAAGATAGAACCCATCAGTTTAAATCTTAGATTTGCCTTTG
TTGCAACTGTCATCTCACATGTTTCTTGGAGTACTACTTGCATAAAGATAGAACTCATCATCAGTTTAAATCATGGATTT
GCCTCTGTAGCAACATCATCTCCCTTCCCTTCATGTAACGTGTACTTGAACTACTTGTCATCTCGTGATTGCAGGCATGA
TTTGGAAGTGAATGGAGGGAAGGGCCTAATCGTTGATCCTAGAACAAAATATGTTTATCAGAGACCTTAGTGTCCATATC
CATGAGAGCTTCAACTAAAAGATTCATCAGTTAAACCAGCTATGGAGCAAATTGTGAGATAATGAAGCTTGGTTATCTCT
TGTTAATTTCTCTGTTGTTTNNNNNNNNNNNNNNNNNNNNNNNNNNNNNNNACAATATGTCTTGTCTCATGTGACAATAA
AATGACCCCCCCCCCCCTTCCCCTAACATTTTCCATGTAATGAATGTATATTATATTTAGAATTTGATTTAATATTTAGT
GGACATTAATGCTTGCATTATGGTAGGCTGCATCACATCCCTTGGTTGCGGCCATTTCCTATACCCTACGTAAATGCTAA
ATATTCATGGACTAACACATGAAAAACTGATAAAATCGTCTAATTTTTGTAAATTGACCACTAAATGTCCAAAATGAACT
TTGTAAATGGTGAGACTACGTACTGCTTCTCAACTCCTTGATAAAAGTTTTGCAAAGAAATCGTCTGGAAGTCATATCAC
CAAATTATTCATGGGTTAACACACGGAAAAACTAAGAAAATCGCCTAATACTGTAAATTGGCTCTTAAATGTCCAAAATG
GACTCTGGAAGTCATATTACTAAATTATTCATGGGTTAACACACGAAAAACTGAGAAAATTGCCCTAATACTGTAAATTG
GCCCTTAAATGCCCAAAATGGACTCTGAAAATGGTGAGATTGTACTGATTCTCCAACTTTCCATAAAGGCTTCTCAAAGA
AATCTTTCGGAAGCCAACTCCCTATGAAGGGTTCCATAAAGGTTTCGTAAAGAAATTGTCCGGAAGACTGAGAAAGCCTC
ACTTTCGAACAATTACTTTATGAAACCTTCATGGAACCTTGCGTAGAGAGTTGGGGGAGCAGTACATAGTCTCACCATTT
TTTAGGACCCGTTTTGAGCATTTAGGATTTATCCTACAGGAATTAGGCAATTTTTTTTCAGTTTTTCGTGTGTGTTAGCC
CATGAATATTTTGGTGATATGACTTTTTGACTATTTTAAAAAAAAACCTTTACGGAATCCTCCGTAGAGAGTTGGGGAGC
AGTACGTGAAACCTCACCATTTTTGCACATATTTTGGACATTTATGAGTCATTTCTCAGTTTTTCATATGTGTTAGCCCA
TTAATATTTTAGTGATATGGCTTTCCATCGATTTTTTTGTAAAACCTTTACAGAATTCTCCATAGGGAGTCGAGAGACTA
GTATGTACAGTCTCACCATTTTTACAACATATTTTGGCATTTAGCGACCAATTTACAGGAATTAAACGATTTTCTCAATT
TTTCATATGTGTTAGCCCATAAATATTTTGGTAAGATGACTTTCCGTCGATTTTTTGCAACCTTTACGGACCCTCCGTAA
GGAGTTAGGAAGCCGTACATATCGTCTAATCATTCTTTACGAACATTTATATAATGCAAAACTAAAATATCCAAAATTAT
TTTTTGAAAGGAAAAAATTACCTAATAGAGCAAACTTATGTTCAGTATTTATCTGAAATATCAATAGTTGATAAAAATTT
AATACATAATGAGAGTTTGAGTTTTATCTGTTTAGCTAAAATACAGTTATTTCTGAAATTTACTACAAAATAATATAATC
AATTAATCACCCATTTGATGTTGTAGATGAGCCAAGTGGCAGTGCACTATAAATACCCAAAAAAAATAAAAATCAATGGG
GGTAGAATGAAAAATTAGTGGACGCCATTTGTCCGGCAGAAAACACAACTTTCCGGTGCGTCTCCGATCTTCTTCTCAGG
TGATATTTCTGCAACTGAGTACGCTTCTACTCAGTTATTATTAATACACTGTTTATTTCAAATCAAAATAGTAGTAGAAA
TTCGAGGTATAGGATTTGTAGTATATTGAAAGTTCATGTTTAATTTTAGATTAATGGGAGCAAATTAATATGATTCGAAA
CTGAATAATCAAAAGGCGAATCAGAATTAGAGAATGAGAAGTTCCTATGTAGTGTTAATTTTTTTGACGGGTTGTCTAGT
TGCAATAAACATTATCAGGTGGATTAGCTCTAGTTTCTTTGTTGTGAGCTGAGACGATACATTTTTTTCCCTCCTTTTAG
GAGTTTTGAAGAACTGAGGGAGGTGATTAGTCAGGATATAACACAGGTTTAAGTTTACTGAGGACGTGACTCTAGATAGG
AAGGTATCATGTCGAGGATTAGGGTGGAAGGTTAGTAGGTTGCCGAGTGTTGTTGCACTTCATTCATGTGGTAGAGGCAG
GGCGGTAGGCTCCTCTACTATTGTCCTTAATAGTTATTATTTAGGAATCACATAGCTTTTTTGTTCGTTGGTATTTATTA
ATATTTGTTGCTTCATTATTTGTTGCTTCATTTGCTTTGTATCTTGCTTTTTTGGTCTTATTTTCTTATAATCATGCTTC
AAATTCTTTGGTCTATCGAAAACAGTCTCTCTACAAAGATCAAGGTCTACCCTCCTTAGAGCCCACTTGTGGGATTGCAC
TAGCGTGTTGTTGTTGGAATTGATTGCAGAAATACTCGAATTGCAATTTAGAAGTTCTTCTTTAGCTTGAATTTGCTCAG
TGAACATGAATTTAGTTATGTTTGGAGCTGAAATAAACATTTAGATGTTGGATTAAATGAACCCAAATAGGAGGGTATGG
ATATAGAGGATTCATGTAGTCTACCCAAAGCAATTTTTGTAGTTTAAAAGGTAAACATTTAGGTTTTTTGTGAAGTTTTG
ACAAGGTTTTCTCCTTTCTTTTCTTTTTGAACCTTTCTAAAAGTCAGTATACAAATTTAAATTCCCTGAATTGACTACAT
CGATGCTGAAGTTGAAAATTTGAAAAGAGTAACTTTATTTCAGAAGTAGATTGAACGGAAAGGAAACTAGGTTCTTTGAA
GGAGTAGGGTGAAGGAGGAGTTGTCCTGAACAGCAGCCATGGTGCAAAGTATGTCAATGAGTACTCTTGCAACTTCTAGA
TATTGTGGGGTTTGTGGATCCACCTGTTTGAGGAGGCAGTTTGGTCGAATAAAAGAAACCGCAATAGGTTTTAGGGAAAG
TCAATTTGTTTGGAACGATCGTCGGAAAAGCTTGTCCTTTGCAACCCACATTGATATGCTAAAGCAGAGAAATTTGAGAG
TTCAAGCTGGATGGTTGTTTAAAGGAGGTGACCAAAGCTCAGAAGCAAGCATTGAGCGTAGCGAGAATGCCAATGAAGAT
ATATTGATGTTCTTTTTCCAGCTGGACCTGGCTACACGCGTGCAGGTTACCATCTATCTCTGTGATGTGCTGTAGTTTAT
TTGCTATATCTTTGATCATTGCTTCACGAGTGTCTATCCTGCTTTATGCACAGTATGCTTTGAATGTGGAGCAGTATGAA
ATTGCACAACAACTAAGAGAGAAGCTCAATGAGGTTAATTTATGCAGATATCAAATGTCCTGTTTTCATCTCATCTTTTA
CTCATTTCCCATTACCAGCTTTAAGCAACTGTTCTTCTTGCGATTTTATTGGATTTGATTTTTGGAGTTTGGATCTCCGA
AATTGGACAAGCCAACGGATAGATGAGAATTGTTTACTGACTAGAATCTGCGTGCTTCTTATATGCTAATGAAGGTGGAA
ACAGAGGTTTTGAAGCAGCAGGAATCCAGAAGGGGATCAGCCTCAAAGAGTGAAGCTCAAGATATGGCTATAAGCATCTT
GCGTCTACGGTAAGCATACTCACATTCCTTTTGTTCTTTTTTGCCATGAGCTTTGAGTGCTGGATATCAAGCTATTTCTT
GAATTGATTATAAAGATTCCACCTTTAGTATGTTCCAAAGGTACCTTTTGAAGCACCTCTGATTAGCTTTTGCTTCGTCC
AGTGCAGACCTGCAGAATGCAGTTCAGAGTGAAAATTATGATTTGGCAGCTAAATTACGAGATGAAATTTCCAAGCTTGA
GGCAGAGTCTCTGACTACATCAATAAGAGCTCAGGCATATGAAAATGCTCAATATGCATTTCGATTAGGCCAGAAAGTGA
AGCACAAGAATTTTGGTATGGAATCTTTAACTAATTGTTTGGAGTGGAAGGAACAGCCTTTGTCTAATTCAAAAGATAAC
CAAATGTAAAAACAGATACACAAATCCTCATATGTTCTCCATATAATTAACTTGTAGCTAAAAGTGATACATAAATTTGA
GAGCCTTTATGAAGTTTCCTGGTAGGATCGGCAAATTTGATGATTTGATTAATTCACAGTCTTTCATGGCAGAAGTTTTA
CATTGTAAATGCATGAACTACTTAAACCTCACTGAGTGATCAACCCTTGCTTATTTCTGATGTTGACTTATGAGGATACA
TAATCAGGAAGTGCCTTCAATATTTATCTTTTAGTGATGTGCAATACCCTGCATGGAGTGATGTGCTATACCTTGCATGG
ACATCTTGTTGCTCAATGTATCGAATGATATAACTATTCTCCTGACACATTGCTTCCTCCTGTGAAGATGCATTCCCTTA
ACTAACATTCATGGAGCCCCTAGATTCAGCTCAATTAGTAAATGTTACTCAAGTTATTTATAGTACTGAACCCTTATGTT
GTGACTTCAGGATATCGTGGTGTTATATGTGGGATGGACCCAATATGTTGTGAATCAAATTCATGGATGGAAACTGCTCA
AGTAGAAAAGTTGACTCGTGGTCCTGATCAGCCCTTTTATCAGGTTTTTCNNNNNNNNNNNNNNNNNNNNNNNNNNNNNN
NNNNNNNNNNNNNNNNNNNNNNNNNNNNNNNNNNNNNNNNNNNNNNNNNNNNNNNNNNNNNNNNNNNNNNNNNNNNNNNN
NNNNNNNNNNNNNNNNNNNNNNNNNNNNNNNNNNNNNNNNNNNNNNNNNNNNNNNNNNNNNNNNNNNNNNNNNNNNNNNN
NNNNNNNNNNNNNNNNNNNNNNNNNNNNNNNNNNNNNNNNNNNNNNNNNNNNNNNNNNNNNNNNNNNNNNNNNNNNNNNN
NNNNNNNNNNNNNNNNNNNNNNNNNNNNNNNNNNNNNNNNNNNNNNNNNNNNNNNNNNNNNNNNNNNNNNNNNNNNNNNN
NNNNNNNCTTTCTAGCTGTGTATGTCAAATTGTCAACTATCTTTTTGTACTTTGTAGTCCCCTATCCTCCTTAATATCTG
AAATTTACCGCTTATGCTGTAGAGTTCCACATCCTGGCTTCATCGTCTCATAATAATCATGAAATGTTGCATATGTACTG
TGCATTGACCTGATAATTTACAAACTTCAATGTGGTCCTCTAGAACTGCTTATCTGTTTGCAAACATATAAAAATACTTT
TACCATCTAGGTCCTCATTTTAGCAAAAGTATGCAAGCTCAAAGAACGATCCTGAATGATGTAGAAATTTGCTGCCTTTT
AGAGCTATGTTCAAGATTGACGACCTCCAGAGCAAATAACTGTTTAAGCTTCATCTAATAAACATTTTCCTGATACAATC
AAAAGAATTGTTTGGAGAACTTCTTATGCATGCTGTACAAGTTCCTGATCCTAATCCATAGTTCAAACTTCAGCTCTCAT
TTTGCTGCGTTAAGTGGTGCTGCTCCAAGTGATAATTTCTTAGTTATTACTTCTGATCTTTTTAGTTTGACTAAATATAG
ACATATTTTCAGGTGCTGGTGGATGTACATACAGATCCCAATCTGTTAGTGGCATATGGTATGTGAAATTTGTGACTATG
AATAAGCATTTCCATTAACTAGATAATCTAGTGTTAGCCAAGAAAGGTCCATATACTGTGTGGAATTGTACTATATCACC
TCTTAGAACTTTTTGCAAAATTTATTTGCTGTTTGTGTCTCATTAGTCTGATAATTGTTCATCATGCAGTACCTGAGGAA
AGTTTAGTGGTGCCTAGCGAACCAGATAAGGTATGTATACAACTAATCTGAAATTACAACACAAAGTTGTCATTCAATCT
CTAACTTGGTGAAAAATTCAACCACGTGCAGGATAGATTTGATCATCCCTACACCTCATTCTTATTTTTTGGGATGGATG
CTGCCGGAGATTTCATACCAATCAAGCAGCTGCGCGAGAAGTACAACAAGCCTCGGCATGAGGTGCCTTATGATCCGGAC
AACGAGAAGAGTGGAGAAAGTTCGTAGATGTGACCAGAGGTTATGTTGTCCTCTATGCAAGATTTGGATATATGAGAAAT
TTTCTTGATTGAAGAGAAATGCCTTTCCCTTTCCCATTATGGTGGGGTTTACCTCATTTTGAAAGACTGCAAAATATGTT
TCCTGCACAATGTCCTTAGAATACACAACATAGTTGTGGAGGCTCTTGTATAGTTCTGGAGATTTTGGATGACCATGACC
AAAGTATATTGAGCTGCTGTTATTGTCAGCCTGTTTCAACAGAAAATGGTCAATGTATATTCATGTTTTACCTCAAAACC
CCTTTTATATTTTCCTGTTTTTTTTTTGGCACAATACATAAATGTGTCATTTAACTCGGCCTAGATGTCATTGTTCCTCG
CCCGGTGTCCGGTGCGCACATTGTAGCCTGACTAAATTTGAATTCGCGCCTGAAAATTCCACATTGGCTGTAAAACGCTC
TCTAACAAAGGTGATTATGTACCCAGGAGGACTCGAACATGAGACCTCTAGTTAAGGATAAAGAAGTACTTAATTACCAA
TTCACCACAATCTTTGCTGGTAATTTGAATCATTAATTAATTCCCGCTTTAGATTTTGACTAGCAATTGAAACATCAAAT
ATCAATTGATTGGACTTTATACAATACCATAGTTATTCATACAACTACAACAATAACAGCATAGAGAAGTTGTTTGCGAT
TAGACGAAACAATACCATAGTTATTCATACAACTACAACAATAACAGCATAGAGAAGTTGTTTCGTCTAATCGAATAATA
AGATAGTAAATATGAAAGTTTAGACAAGCCTCGATTAGCTATGGATCGGGCTCTTATATAAGTTCACATATTTTTCCATC
CAAATGTCAGAAGAAAAATGAACAACTCTCATATATGCTCCCTCCAAAACTCTTAACCAAAATAATGAAACTCATTGAAC
TAAAATTCAAGAATGATACAGTATATGCCACTGTTCAGATCATGTTCAAGCTCAAGATCAGTAGCACAACTTCACGCACA
TCTCATCATCAATGGTCTCCGCAAAGATCCACTTGCTTCCACCAAGCTTATTGAGTCTTATTCCCAAATGGGTTCCCTCA
AAACTTCAAGACTCATCTTTGACACATTCCCAAACCCAGATTCTTTCATGTGGGGTGTAATAATCAAGTGCCATGTTTGG
AATAGCTGTTTTCAAGAAGCCATTTTTCTTTACCACAGTATGCTTTGTCAACTATCTGAAACCAGTAGTTTCATTTACCC
TTCAGTCTTGAGGGCTATTTCTGCAATTGGTGATCTGGGTGTTGGTCGGAAGGTTCATGGAAGGATTTTGAAATGTGGGT
TTGAGTCTGATTCTGTTGTCGAGACGGCGTTGTTGAGTATGTATGGTGAACTTGGGTGGACAGTTTATGCAAGGAAGTTG
TTTGATGAAATGTCTGTGAAGGATGTTGTTTCGTGGAGTTCGATTATTTTGAGCTATGTACGTAATGGGAAAGGTAAGGA
AGGATTGGAGATTTTTGGGGATTTGGTTAAGGAGGGTGTTGAAATTGATTCAGTGGCTTTGCTTAGTGCAGTTGAGGGTT
GTGGTGAGTTGGGTGTATGGAGAGTAGGGAAATCTGTTCATGGTTATATATTGAGAAAGAATATTCAGAGTGATGGGTCT
TTGATAAACTCGCTTGTTGCAATGTATGGAAAATGTGGCGATACGTGTAGTGCAGAGTTGCTTTTTCGTAGTGCTGTTGA
TAAGAGTACTTATACTTGGACAGCAATGATGTCCTGCTACAATCAGAATGGTCGCTATCATGAAGCGCTGGCGTTGTTTG
TTAAGATGCATGAGTCTGATGTGGAATACAATGAAGTTACTGTTATGGCTGTTTTATGTTCTTGTGCTAGGTTGGGTTGG
CTAAACGAAGGGAAGTCTATACATGGTTTTATAGTTAGAAATGCTTTTGATTGTGACAATGATCTTCTAGGCTCAGCATT
GGTTGACTTGTATGCTAACTGTGGCAAGCTAAGTGATTGCCACAAGGTATTTGGTTCGTCTCAAGACAGACATATCATCT
CGTGGAATATGCTCATATCAGGTTATGTGCAGGAAGGATTTTCTGACAAGGCATTGACGCTTTTTGTGGATATGGTTAGA
AAAGGAATATTGCCAGACTCGTATACTCTGGCAAGTGTCCTCTCAGCTTCTGGAGATATTGGGTTTTCTGAATTTGGCTG
TCAAATTCATAGCCACGTTATCAGGACTGGCTTTTCTACGGAGTTTGTCCAGAATTCACTGATTGACATGTACAGTAAAT
GTGGACTTGTGAACTATGGGCTCATGATATTCAAGGATACACAAGAAAGAAGTATTGTGACTTGGAATTCAATGATGTGT
GGACTTACCCAAAATGGTTTATCTCGGGAAGCTATTAGTCTCTTTAATGAGATATACTCAAACTCGAGCAGAATGGATGA
AGTTACCTTCTTAGCTGCAATTCAAGCGTGCTCGACTATAGGATGGTTGGAGAAGGGAAAATGGATTCACCATAAGTTAA
TCATCTTTGATGTGAGGCATGATATGTATATCGATACTGCTCTGACAGATATGTATGCTAAATGTGGAGATCTCTGGATG
GCTCGAAGAGTTTTTGATAGTATGTTTGAAAGGAGCATAATATCTTGGAGTGCCATGATAGGTGGTTATGGAATGCACGG
TCAAATCGATGATGCCATCTCACTCTTTCATGAAATGGTAAATAGTGGAATAAAACCAAATGACATCATTTTAACAAATA
TTCTATCTGCTTGCAGTCATTCTGGTTATCTGAATGAAGGGAAATATTTCTTTAACTTGATGATTAACTTGAACATTGAA
CCCAAACCCGAACATTTTGCATGCCTAGTTGATCTTCTTAGTCGAGCTGGTGATATTGATAAGGCCTATGAAGTCATCAC
TTCGATGCCGTTTCCTGCAGATGTTAGTATTTGGGGTGCCCTGGTAAATGGATGTAGAATTCACAAGAGAATGGATATTA
TCAAGATGATCCAACAAAGGCTTAAAAACATGCAAACAGATGATACTGGATATTATACTCTATTATCCAACATTTATGCA
GAAGAGGGAGAATGGAATGAATCTAGAATGGTGAGGTCAAAGATGCGAAGTTTAGGTTTAAAAAAGGTCGATGGATATAG
TATGATTGAAGTTGAGAAAAGAATACCAGCATAAAGCAAATGGCACATACTTCATTTGCATAAAGGGAAGTCTCAAGCTT
ATATTGATGTTCTGATATTGGAAGTAGCTGCTTCCATTGTTTTTGGATGTAAAGAACTGATTAGCCTGGGAATATGCAAT
ATTTATTTCATACAGACTCTGAATGAGGAAGGGGAGCGTTGGCGTAATTGGTAAAGTTGTTGTCATGTGACAGGAGGTAA
CATGTTTTTTTTTTTCTATGGAAACAACCTCTTGCAGAAATGCAAGGTGAAATTGCGTACAATAGATCCTTGTGGCCCGA
CCCTTCCCCGGACCCCTCTTATAGCGGGAGCTTAGTGCACCGGGCTGCTTTTACAGGCTCTGAACTGGAAATGACTGCTG
ATCTGCCAAAAACTGGCTAAGAGGGGATTTAAAGCTGTCCCTGGATCATCAGGTAATTTTTCTTGAACGGCCACTCAACG
GGAATTATGTCTGCTACGGAGCTCAATACTGCCATTCTCTTTCTGTCAAGTAGCTATTCTCATGGATTGGGCAAAAACTT
GATACATAGCCCACTTTTTAGCTCCAACCTGCCTTGGACTTCAGACAGCACTATGCTAACTAGATGAGATGTCCCTGATG
ACAAGTGTGTAACTCATAAGTCATCTGAACCAGGATCAAGAAAGATGAGAAATGGAACGAAATGCATATTTCAACCTACA
CCAGAAAGAAAATGAAAACGAAAACGAAGACCCAAGATAAGAGAGTCCATAATCCATATTTTGATGATGCATGGCACCGC
GCGTTCTACTTGAAGCATTCAGAAAACCTGACTAAACACAATCAAGATTTTAATTTCCATGTTAATGTCATTGTTTGTAG
AATATCTTCAACTTTTAAATTCATGTTACTCATTCCAACTAATTATTATTGAATTTTAGTACTCAAGGTTTCATCAAAAC
ATTGTCTTATCATTCTTATTCTTATTAAATATGTTCTATAGAAAAAGACTTGTGGTCCAACAGACGTAGCAGAGGGGTGT
AAGGGGGTTCAATTGAATCCTTTTTTGTTAAAATTTAAAATTTGTAAATAGGGTAAGAATAAATTTGTTTAAATTTCTAG
TTTCATCGTTGATCGTGTTGTTATATTAGTATTATTATTCTGATGGTCCCTTCCTTTGGGCACAAAGGGAATTAAGTGTG
AAGTTGTGAACCACAGAAGAAGTGGAGAACCAAACAATGGACAGAACGTGGGAGTACACTGTCCAACCAAATACTTTTGG
TAGGCCCAAACTTGAAATCTTTTCAAGACTATCAGATAGGTGTTGTCATTATTATACATTGCAAAGATAACAAAAACAAG
AAATAGAACAAAATAAATAAATAAATAATATTTCGGTTATTATGTCTCAATTCCAAATAAGTAAAAATCGAACTGACCAT
GCGAATCTTGAGTTTCCTCTATCCTATTATTCTTCCAACTATAGAGTTAGTCACATCTCTTTGTTCATATCTGTAGCAAC
AACATTATTCTCATAGTTTTTTATTTTACAAGTATTATGTGTGTATTTGAGCCAAGCATCTTCCAGAAACAACCTTTACT
ATCTCCACGAGGTAGGGAGTAAGATCGGCCTACACTATAGACCACAGCTATGGGATTAGATGGGTATGTTGTTGTACTTA
TAATTTTCAGAGGCCAACTCCCATGAAGATCTTATGTTAAGATAAGAGGGAAAAAGCATGTGGAAGCCAACAACATTCAC
TGAATAGCATTAATAAAATGCTAATAGCACAAGACATTATGCAGCATCTTGCTGAATACAGGGTCAGTAGATCCAATGGC
AGAAACATAATAATGGGGGCTCCAAATTATGGAGCAAGAACAAAGACATGTACAACAACAATCCCCATGCAGCTAAAAAA
TTCACTCCTGAAATTCATAAACGAAGCTCCCTAAATCCGTTAATCGGTTAATGTCACTCTATGAGCGATGAATGGATGAA
ACTACAGCCTCGTTTTCCCTGTGTTTTAAGTTAACATGACAGCCGAAGGAGTGCCTGCAGGGCATCTTTGTCTCCGAGGG
CGTCTAGGTGTCTTTCCCCACCCTGTTAGGCTTTTATTGTCTTCCAAACTGGCTTCAATGTTATTAAGTTGGTGTATTAG
TGGAGAGCTCGTTGTTGTTGTGGTCAAAACCGGGGCTGGGGTACTGGTGTCCACAACTTTTTTCCGCCTTCCCCTAGTAC
CTCCATTTCTTGTCCCATTCCTTCTTGTCAAACTGGAGTTCCAAGTATGGCCTGTTGCTCTCATCAACCCTCCAAATATC
TGGATGTCTTCGGTCACTTCATGCCTTGACAATGAAGCAGACCAGGAAGGATATCCCTTTGGAAGTCCCTCCG
>mtp_1070.scaffold_2
TGTATTTGTAATTGTCGGCTTGATAATTTTTATTTTTCAGTTGGATTTTTAACCTAATTATTTTCATTTTATGTTTAGTA
CTTGGATATTATCTTGTAACTTTGATGTGGTTATTTTTTTTAATATCTCGTTTTAGTTGTTTGGTATTTTCTCCTATTCA
TATTAAGTGATTTGTCGAATATAACATATTTTTTGAGAAAAATATTTATGAATATGAATCAAAGATTACTTTATACTATT
ACTTTTTTAATTATTTTAATGAAAAAATTACAATAGTTGTTTTAATTTTTTGAATAATTTACTTATTTTAAACTATAAAA
AAAATCTTAACAGATGACTTAATATGAACTAAAGGGAGAATCTTGCTAGTGTTTTGTTAGAATTTTTCTTTCAAATTGCT
TTGATTTTTTCTTGGGTTGAGGAATTATCGTAACTACGTTTCTCTACCCCATAAAGATGAAAATAAATTCCGCTTATATA
TTCAACACTCTCTAAATTTTATTTCTAGAATAACACTGAGTATATGAAATGTGATAGCTATCACAAAAACAATTTATTTA
ATGATGTTTGATCGAGGACATCGTAATAGTATATAATTTTCGAACCTTTATGAAATGTTACTCAATTCTAGAATGTCAAA
TACAATTGTTCTACTGGCTGATTTTAAATACTAATAAATATCCCTTATTATGATCAGTACATTAAATTGCTGCAATTTTT
TGTAGCTTAGAGTAAATATTTTTATCAGAGCTATAAATTGCTGCAATTATTTTTTGGTATACTACTAGAAAAATCGATAC
GGACGTTTCTATGGGAATTATATTCTTCGAAAACTAATTCGAGATTTCTGACTAAAAATCTATCATACATACATATACTA
ATCGTCATATGCACATACATATACTCACACATATACATGTATTAAATGATTATGCAGTTTTTTAAATCGCAAACCAAACA
ACATATTCAGTGCATTGAATTTTTATATATATCAAAAGAATGTTTTTTTATAGACATGATATTACTTATACAAAATTTAA
TACATAAATAACTTAGCTCCTAACCAGCTACCCGTTAATTAGGTAAATATATTTTGTCCTTGATTCATAATTTTACATAG
AAATATTGACACATTAGGTAAACTGACTTTTGTCCCTTTTTACCCCATACATAATGGACATTCCATGGAGCTGAATTAAC
CACCAAAACTATAAATGTTATTTGTTGTCCATAAAAAAAATTGACAGAAAGAAGTTGGAAAATTAATAGCAATAAGATTT
ATTACCATTTTGCATTCCATTAATTATCTTGTGTCTTATAGTTCACATGGTGGCCAAATCATGTTTCACATATTTACAAA
ATTCTTTTAGTTCAATCAACTCATAACACTAGTTTTCAAACCAAATAAACAAAAGGAAAAAAAGGTCAAATATATTTCAT
CAAACTTTCAGAAAAGGTTCATCATCTGTTAAGAGTTTGATTCATTTTTATTTGAGAAAAGATCCATCCATGTCATTATT
TGTTAACTGAAAATAGTTTTGGGTTTTGCAAAGCCATTTTCTACATGTGGTTATTTATAATTTGATCATGTCATTAATTA
AATCATTTTTTAAAAAAAAGAAAAAGACTCAAATATGTCATCGAACTTTGAGAAAATGTTCTTCTATGTCATCTGTCAAA
AGTTTGGCTCATTTATGTCATTTTAGTTAACAAATAATGGCATGGATGAGCCTTTTTCTCAAACAGAAATGACATAAATA
AGTCAAACTTTTAACAGATAATATAAATGAACCTTTTCTCAAAGTTCGATGATTGACATATTTGAGCAATTTCCTTACTA
AAAATGTAAGCATAATAAAGTTCCAAAGAATCATTTTTTTTTAATTTGTGAAAGAATCTCTCATTGATTTCCATAGATCT
TCTACAAGATACTCAAATTTTCAGAGTGAAGTAAAGTGGAGAGAGCCCCCACCCAACTTGCTAAAAGTACTGTTAGAGAA
TGTTGAATTTAGTTTCTCATAAATTGTTGTGTAAGTTTTTGTTGGTGAAAATTTAAAATATGGTGAAGCGCATATATCTC
ACTCTTAGTTTTAAGGCAATTGCAACAGAAATTTTTATTGACTCGGAGGAATAACTTTTGACTTTTCTTTCCCGAGATAT
AATAGCAAATGGATCATTTCATTAGAATTTGACTAGCCGATAAAGAATATTGATCAAAAAAACCAATTGCAAGTTCGAGT
CACCAAGGAAGCAAAAGGGGTGGGACTTCCCTGTTACCAATGAGCCAAATCATGTTAGAAAACTAAATATTTTTTTACAA
TACTTGATTCATCTCATCTAGCCACTAATTTTTTATATATATATAAATGTTGTATACATGTATATAGTACTGTGTTAGAA
AATACAATGCTTATAAAATAGTTAAATTTATCAGCGGTGCAAAAGAAATAGCCTTAAATCTTGAGAATAAGCTTGTCTTT
TATTAGTCGTATAAGAATTTTCAAAGTAATTTATACAACTTAAGGTTAATTACTCCACACATTTCTTTAAAAATTTGAAT
TGAATGCTAATTTTTTTACTATATAGTTCGACATTACTTTGTGTGTTTGTCGAAGATCAAATAATTGGTTATATGTATGA
CAGCTTTTGTGTGTTCATAATAATTGGTTATTTGGATTTCCAAACACATGGGACTACAAACATCAAAGCACAAAAATAAT
TATAGAAAAGGATAGCTTATATATATAGGACACTAAGGTTCCTATATATCCTTATATGTAGGGCTCTTTGCATACACATA
TAGTGGTTTATAAACACAAGTACTTCAAACAAATTTCATCTTTGAATAAACAATTATTACAACAATGTTCCCTTGTCATA
GTGATATGTGCTTTGTAGTTGTTGAGACATATTTTATACTCGTTCCATTTCAATTTATCTAATGATATTAGGTTTTCTTC
TCATTACTCTTTTCACGACAAAATTAGCATCTTAGCTTGAAGGGCAAGAATTTCTTCCTCTGCGTCTGCTGCTATTGATG
TGTCTGATTATTGTGAATCATTTCATAATTAATAAGCGAAGAATCATGCCTAGAGATTTTGTAGTGTGTGGTATAGAGTA
AAATATTTTTCAGAAAATATTTCTCAATTTTATACTCATTTTTATATGGTCAAAATGTATTCAAAATATTTTTTTAGAAA
AAATAAGTTCCTTAAAAATCAAGAAACATAAGAGTAGAAAACATAAGTTATATATATATATATATATATTAGTGAAAAAA
TATTTTCTTTCATACCAAACATACTCTAAGAGTAAAATAAGAATTAGTTTAAACTCAAATTATTTCTTAATATAAGAAGA
TATTGTTCAACCTATAAATCATACTCATGACATAGTAATTGAAATTAGATTAATCAATTTAGTTAAGCACTGATGAAGGA
AGGGCCATGTGAAATCAAGAATGATAATGACAGGGATATCTTAATTGATACAATAAGTATTCATTAGCAATAATAAACTA
ATTAGGCTAAAATTAAGGGATCTTAATTATGGGGACTTCTATTTATGCTGAGGACTCAACTACTAATATAATATTTTGTG
CATTCATATTACCTATCAATAACTATATTATATCAATCCACAATGACATATTTTTTCTTCAATATTTTAGGTTTTAGTGA
TTTAATATATTGTTCATGAGACGTCTATTTGTGGGTTGGTAGGGTGCAAATCCATCCTTAATATCCAATGCACAATAGAA
TATTAGGGGGAAAAAAGAGTTCGATACACATAACATTCTGCAAAAATATGTAATATAGATTGTCTACTCTAATACAAGTA
TTAATAATTGTTTATACGGCTTGAACATGTGACGTTATAAATAAGTATAATGCGGAGAAATGTGATATAAACCGTCTATC
CTAATACACATATTAATGATTGTTTTCACGGCTCGAACTGATAACCTGTAAATCACAAAAACATAACTATATTGAAAAAA
AGTGTTTGGACCACAAGTTGCTTGTTACTATAATTAATTTGTTTAGTGGTATGGGCATTGTTTCAGATGTGAATTACTAC
CAACCATCCTCAAAACCAGACTTAATTAACTAATATCTACTTTTGACTACTATTAATATTTTTAGTAGATGGACATCAAG
CTCTTCTTTTTTTGTTCTTAAACTTTCCTTAAATTAAATGGATTTAGATCCACCTCTAGGCTCTACCTACTACCTAGTTT
GATCTTCGATCAACATGTGAACTTTATAAGTTCGACTTTTATAAATTTAAATATTAAAATATGTGTGTTTAAAGTGATTA
AATAGAGTTGTTCTTCTTTACGATCAACTCAAAATATCGAAGAATTACCTGATATTTTTGACGATCAAATACATCACAAG
AAGATTCAAACCATCCACATTCAAGAAATACTCTATTGACAATAGTCAAATCAGTAAAAAAAATTAACTAAAAAGAATAT
GGTATTTTATATTTTTTATTTAGAAAAGAATAAACATAATTAGGGGGAAAAAGGCTATTTCTACTTCTTTTTCTTGCGGA
TGGATGGAATAATACCACGTCATAGAAGATTACCCATGGCCACGAGGAACAATCAGTCTAAAGATTCTTATAATAAAATT
AAAAATCATCTACTTATTTTGAACCACTCCTTTTTATTATATTGCGCATCTATTATATGATTTAATTTAATTTAACCAAC
ATTTATTAATTTCTCACATGTTGCAACAAAAATTCCTTTCTCGTGATCAAGAAAATGTTGTCATTTTGTTTACCTATTCT
TTAATTATCTTTAATTTTTTGTTTCCATATTATTTGGATATAATAATTCCTTTTCAATTTATTTTATTTTAAGAAAAAGA
ATAAAAAGAAATTGGAAATTTCTCGAAAAATACACTGCCTCTATTTTTTGAGTGTGCACTGAATAAACCCGTTCATGTCC
CGACTAAGAAAAGGACCAAGTGAAGGCAATAACGATCCAAGATTTTTAATATGGGTTGGGTTCGAAAAATAAAAATGTAG
TGTTTTGAATTTGGAATTTAAGGTGAATTTTGAACCTCCTCATTCACTAACCATACATCTAATTTTATGTTCAGGAGGTT
CAAAATTTATACATTCACATACGAAATTCAAAAAATATCTTACATATACCATGTATTTTTTTATTGAGAATCCTCTAGCT
CCGCCCCCGATCCTTTTTGGAATACCACATTCACTAGCCAATCAAATTCAGTTGCTTCTGTATAATAGCTCACAAAATTA
CATAATAGATATAAACCTCACAAGATAAATTAATGTCTAATCATATAAATAATTATCTTTTACATTGTCAAATATATACG
AGTTGTGTGAGATTTTTTTTAATTTTGTTTTTCAACAAAATTTAAATCCACAAAACAAATAAATCTCACATAATTCATGT
TACACCATACTGAAAATAGCTGGAGAGCACTTTATAAGAATTAAAATGTGAAGAGACATTTATATCCTTTCGTGTTATGA
GAAGTCATTGGTGAAACTCAATTAACTTTTATATAGTATGACAAGATTGATGATCATCAACGTTACTCTATTTCTAAAAA
TAGAAAAATATATCATGCATTAGCTAATTCTAATTTATCACTAAAAAATAAACGATTTGAATTGTTTGGCTACAATTAAA
TCAAAGACTAAAAACTTATGGTGGAGATTAAATTTCTAAAGATAACAATATAGATAGTAGTTATTGATATGTTTCCGTGT
AAAACAAGTAAATGTTAGTTATATGAATCTTTATCATTCGCCAGGACATAGACGAAAGATAAGCTAGAGTCGGTCAAAGG
TGGATTTAAAATTTTAAAATTTGAAATTTTAACAAATTTCTGAACTTCATAATTAATCTGTTTATTTGTGTATCTTTTGA
ATTTTAATAGCGTTTTATAGAGTTGTTCTGTATTTTAGTTAGTTGTATTTTTATCCAAAACATTTTGTGTGGCAAAAAAT
AGTTAAATATTAATAACTTTTGGAATAGTATGACTAATAATATTTAATATGATGTGTTTGAAGTGATTATTTAACCACCT
TTGGTTATTGGTTCTAAAAGGACAAGTACTCCATTGAGTTTCAATTTATTTATTGTGAATAATTAAATGAATGTCGGGTG
TGATTTAATTTCGGAATTTAGCTCAACTAGTAAGGATATATTGATCAAGTTATATAAAGAGTCCAAAGATCTTATTAATT
TTCGATGTGGGATTCCATTTATAATCCCAACACGCCTAGACTTTGTCCGATGTTGAATGCGTGGACAATGTTATTTGGGA
TATAACATTGGGGCCTAATTTTGATATAATCTTATACTAAATGCGTGAATAATTCATTTGATAATTGACTCTGGCATTAT
ATTAAATGGATCTTGGGTTAAAATCATCTTAAAATAACTCAAAAGATGTAAATTGTTCAAGTCATATGAAGAGCCCAAGA
ATCTTATTATTTGATGTTCAGTGCCTACAATTTAGGACACTGATTAATTTAGATTTTTGTTTGGTAAAAATCATTAAAGA
AAATACAAATAATAACAAAAATAGAAAAATAAAAACTATAATAGAGTAATAGTATCTACTAGTTTAGAAGGATAAGCGTT
AGTCGTGACCACACTTAACTACCTATTAACTAACCACCTTAATTAATTTGTATCTTCTATAACCTCATATCTATATTTAT
ATCCTCAATAAGTAGAAACTGTGTTTTATCTTGCCTAATCACCTCTCTTCAGTACTTCTTTGACGTACTTCTATCTCTTT
TGGAACTTTCTAAAACCAACCTTTTACATTTTCACTATAAAGCATATGTGCATCTTCTGTTTAAATGTTAAACCATCTCA
ATTTCGCTTTTTTATTATATTTTTCATTAATATCACTTTCATTTTATCTCGAATATCCTTTCCACACAAAGAAAGATCTT
ATATATCGAACGATAATTGAGGTGTGATTTACCAAATAATTGAATTGTAGTTAATGCATCAAAAAAGGACATAGTGGAGA
ATCAATAGACTCCATAGGAGATGTGTCCAATAAGCTAACCTATGCAAAGTAGGTTTACCCATACAGGCAACTGGCCCTAC
CTCTAAATTTTTAACATAACCGACAAAAGGATAAAATCAAAAAGTTTTTCATCGAATCAGTGTTTATATCGATGTTTGAT
TAAATTTAAATTTTTATTAAAAAAATTTATATTAAAAATACAATATCAAATCATAAGATTAGCTATTCTTAAATTGTTAT
CCTACATTGAGTATGAGACACTTCATTTTAAATTGTTTGTTTATATTATTAAAAATATATTTTTCGAATTACTTTTCGAG
GGCTAAAAGACCTCGTAAGTTACTGAAAGTTGTGGTTTGGTACCAACTTACTATAACAGACCTAAACTTGAAAAGTAATT
CAAAGAAAAGTATGTTCCACAAATAGAAAGAAGGAAACTTAATTAACTAAGTGACCCACGATTAGATGCACGAAAGGGTC
AAAAAATATTTTAAAACCATATATTATACGATTGATGTAAAATATCCCTTCGTTGTTGGATCCTTCATCGTAGCAAAACC
ACTCACTTAGCCTAACCGTTTTTATTAAGATGGATGTCATGTAGCATGTCGCGTAATTACAATGCTTCATATTAATTGCT
TTTTAAGAAGAAAAGAAATCAAAGCAAAAAATGTGCATATATATACATACAAATAACTACTTTTTCTTTTCAATATATTA
TTTCTCTATACAATGATTTTAAAAAAAATATAGCAAGGTACATTAAGCTCTCGCTATGTGTATAAAATTCGAGAAAAGAT
CGAATTACAAGATCTATTGTACACAACTATTTTCACAATTTTAACTAGTAACATTAATCACATGACATCAACCTTATCAA
TTACGCTAAAGATAAATCGATAAATATGAATAAAATCTCTTTTAGTTTTAAAATAAATATTGTTGTAAAGATAGAAGAAG
GAAAAGAAAAAGGGGAAAGATAATCTCACCAAATGCACTAATAAGCTCTCACTATGTGCGGGATTTCCAACTTTCAACTA
GGATCAAACCATAAGACTCTATTGTCTGAGATTATTTCCACACCTCGAACTAGTGACATCCTGGGACGCTAAAGTAACTA
TACCAGTTACGTCAAGGGCAAATTGGTCAATTAAAAAGAAAAGGGAGAGAGAATTCCATATCTCACATATAAGAGATGAA
GCGCGTGGAAAGATATGAATTTTATGATAACTTAAATATCAGCCTCTCCCAAAGTACTCCTATTTAGAAGTTGACGCCCA
TTTTTCTAACTTATCTTTTTTTTTTCTATACTATTTTTCTCAGTGTCTTCTCACCAATTGCCATTGACACGACAAAGCTT
TCAAATCCCCAAAAAAGTTCCTAATTAAATATTCCAAACTCTTAACGCGTTTATCTTCTCCTTCTCCATAAACCCTAGCT
CTAATTTTCTCTCTCCGCGTAAAATTCACTCTATAGCTATGGATGAAAACGATAAGCAGGTTGATAATGATCCATTACCT
AGTGGTACTACTGGTGGTGCTGCTGCAGCGGTGTTCACCGGCGCCGCTTCTGAATCAAGCTGGTCACTCGGTGGTGGTGA
TGATGAATCGGACAATGTTTACTTCTTCGGTACTAGTAGTACTGATAGAGAAAGCAGTATATTAACCGAATTCGGCTGGA
ATTTTCAGCCGGACGGAAATAGAGATGTTCGTGCCGGGGGTGACGGTAGTCGATTTCATCGGATCGATGAGGATTTGGCG
GGAAATAGTACTACTACTGCTTCTGTTACTGAACCGACGGTGACGGAGAAAATCACCGATGAACCTGTTTCATCTAGCTG
TTCTGATGATCCGCCGGAGAAATCTACAGCTTCCGGTAGCTCCTCCGCCTCTCGACCGCCGTCCGATACAGCGTGAGTCA
TGTGTTTATCATCGACTTCTCTGTGTGTCTAAATTCGTAATTAACTGCGATTTCAATGGTAAATAAGGAGTAAAAACGCC
ATTAACGTGTCCGTACGTAGGCGTAGAAAAAATGTCAAGTTGTTCACGCAAGTTGAGGGAAGAGAAAGAGAGGTATTATC
GTAATTTTAATCATCAAACATGGGCTTTTCGGTATTTGCTCACTTTTCTGTGGCTTCAAAACAGCCGTTATTGCGGCGGG
AATGGCGTGGATGAATTTTTTCCTCTAAAATTAAATATCGTAATAATAATTAAAATTAACTGTTAAGGAAAAGTATTTTT
TTTTTTATATAAAAAAGTAACTTGCGATAACTCTTCCCTAATAATGGTAAGGTGTAATCTCTTACAGAATTAGTTTCTTC
TGCTTCATTATTTCGTGGTCCATTGCTTCGTACATTAGTATTTAAAGAAAGAAAAAGGAATGGTACAATCTGGAAACTTT
TAATTGATGAAGCAATAATAAAGTTATTTTCGTGTGATATGTGTGTTAAAATTGTAAATTAATCATCAATATAGCCTTTA
GTCAGTTTCTATGTGAATACAAAATACTTCATGAATTTTTAGTTTGTGTGAAACTCTCAAGGTCCATTGCATGCATTTCT
CTATGTTATGGTCTACATTATACTTGTAGTGCAACCTAATTATACAAGCCCAAGTGAAATTTTGTTTTTTGTTTTAAAAA
AATTAATCTTTCTTTAATAATAAATTGAACTAAGGTAGAGTTACTTAAAGCAAACAAACATGAAGAGAATTTGGATACGT
TTTTATAAGTAGTAGTAATAAGTATTAGTAAGTGGTATTACTATTTTGATGTTGTTTAGTAGTATTACGCTGCCCGGGTT
TCTAACTTTAAATTCGTGTGTTACATGTTTGTCATTGATACAATAAGTCAACCACTAATACATCTAAATTTCAACTAAGT
TGGAGTAAATTAGATAAACTTAACTTGTTACTTATCAATATATAAAAAGAATATTACACTGGGTGATTTCTTCCTATCTG
TTAAAGTTTTGGTGGTCAAACTTACTTGGTACCTGTTGTTGATGAGAGGTGATAAATATCGTGTGAAATTAATCGAGGTG
TCTTATACCCCAAAATATAAAACCAATGTAGGTGACAAATCATTAAAAGAATAAGTACCCATTCTTTTTCAATTGAACGA
TATTTTGTTTATTACAATGATTTACTAATTGGAAACTAGATTGGTTCATATTAAATGATGCATTGAATTTCTTAGTTATA
AAGAAAATGCAAGTGTACTTGGAATTATATATAATTCTTTTTAGTAATATTTTCTAGTACTATAGTATATATTATGTAAT
ATATGATGAAGGAATCACATTCCTAATGTTACTTTAGGTTGAATATTCCACAGAAGCAAGGTTAAAAAGAAGGGTCAGAA
ACGAATCAGGCAGCCCCGCTTTGCATTTATGACCAAAAGTGAAGTTGATCATCTTGAAGATGGCTATAGATGGAGGAAAT
ATGGCCAAAAAGCTGTTAAAAATAGTCCATTTCCAAGGTATGTTGAGACGAATTTAAATTTTATGAGTTTTTAATGATTA
TTTGAAGTATACTTACTAGGTTCAAGATTTAATGTTGAGAAAATTGTTTAATAAAACTAACCATAAGATGTACATGTACT
TGACTAAATTACTTTTAATCCTACCTTATATACACGAGTAATCATTTGTTATATGCCTTTTTGGAATAGTATGGAGGTTG
TTTTCAAGAAAAAAGATTGTCTTATTGGGGTTTTTCGAAGTGACAGATTAAATATTTGGACCAAACTTGTTTGACTAAAG
TGATGGTATAAGTAATAAACAGGACAGACGGTAGTATTTGAAGTATTACATTTTGTTGGAAGGTATTATATCTAATCCTA
ATTCATGTCCTTATTTCCTATGGAATCATATACATGTATCTTAACGAGTGATCATTTATTTATAATTGTGGTGTTCCGGT
GAGGTATGCATATCTTGATTGGTTTTATAGAGTAATACTTTGTTACAACCACTAACATATAGGTAGGTATCAGATAACTA
TATCCGTAAAGATTTAGATAGATAAAATCATATATTCCTTTCATTTCAATTTATATGATGTAGGTTGACTCGAACACATT
GCATACTTGCTTTTGATGAAGTCAGAATTTTGGAGTTTATAAATAATTACTCATGATGAATATGTATGACTTGTCAGGAG
TTACTATCGTTGTACAAATACAAAGTGTACAGTAAAGAAAAGAGTGGAGAGATCCTCTGAAGATTCCTCAATTGTAATCA
CAACATATGAAGGACAACATTGTCACCATACAGTTGGATTTCCTAGAGGTGGACTTATCAATCACGAAGCATTTACATCT
CAATTAACACCTTTACCCTCACAATTCTATCATCCATCCGGTGTTCAATACCCTCATGAATTAGTTCCTATGAGTAGTCC
CGCTGCACCAGAATCACATACAATGCCTGGTGAAACCGGACCCGAACCTATTAGACTGCCAGAAACAAGTCAACCAGATG
CTACACAACAACCAACTGATGAAGGATTGCTTGGAGATATTGTACCTCCTGGCATGCGAAGCAGATAATATAAAGGGTAA
TATAATCCCTTTCCTAATTTGCATTAATTTATCATATATTTTTTTTAATTTCATCAATGACATATATACTATTTGGGGGA
TCGTTACACGTGTGCGCCTACACACGTGTAAGAGTATGTGTTTTTTTTATAAGAAATTTCTGTCAAGCCTTTGTTTGTGA
TTCACACTCAATGTTTGCTGCTTATTAAAGGGGAAAATGCTCTCTTATCTGAATTTTTCCACTTCTGAAGTTCATATTTA
GGACCTTTTAGTTAAGAGAGAAGAATTCTAACTAAGCCACATTATCATTTATTTAAGGGTCCTATATATATATATATTGT
TGAATTGTTTGACCATTCTAAGAGTTTAAACTTTGAAGAACATACTTTTAATTATTTTTATGGGTAAAAATTGCATGCAG
ACTTTTTGTTTTTGCTTTTTGGAAAGCTTTTAATATGATCTCTTACTTTACTTTGTTAAATCGTATATAATTGTTTAAAG
TTTCGCATAAGGTAAGTGATTATACAATTCAATACATATTAACAATCGATTACTAAAGATTCCAAGTAGTTTATAAATCT
AATCTATAAATATAAATTAAATTAGGTGATGTTTTCTTATCTGTCTAACTCTGATATTAGACAGAGTTATCCAATATTTG
TTGTAGGTGGGAGATAATAGATAGAAAATGAGGATGAATTCAGATCAATCTATAAGTTAGTTCTATATAGATATCTTTTA
ACATTTCATTAAACTTAAGTAATAATAGGACATAGGATCTGTCAATAATTTTATGTCCGGTCAAATCGAACAAGATCCCA
AGCGATGGAAATCTAAAGTTAATAAAGTTTAAAACATATAAAAGTCTCTTTCCCATAGATTGCTTTCCCACCGCAACCTT
TTTTCTGTGCTCGTTGCTTTGTCTCTTTAAAAAGTACTAATATATCTTTCAATATAATATAGTAATAATATTGCATTGTT
TGGTCCCCCACTGGTTTTAAGCAACAATCTATGGTCTTGGTGCATGAACTAAGCTAGAAATAATTGATGATTGATGCTTT
TCAGCCACATTGTTTTTACTATTTACAAAGGCCTGTTACGATTGAATTACTTTGATTATAATGTGATTGAAAGTTACCTT
GTGATAGATTTTGGGATCTGTGATAAAAATGGCTAAACTAGTAATAGTAGATAGGAAGGGGCCCTATAGCTAGCAAGTAG
CTACTGTCCAAACGGATGACATATATATATCAAAGATTAAGAGGGGGGGCCGTTTAAAAAAAAAGACATATATAATTATT
ATATGTATAAGTTATTTAGGATGTGACATAATAGCTAATGAAGTGGACGAGAACCATGAAGTATCAGGTTCAATTTCTAG
TGTGATCTCTTCTCATATGATCAAGTTTTGGTGTACGGAATTTCTTGATACATGTGCTTGTGAGAGATTACAAGTTGATA
AAGAAATAAAACTCGAGTCTAACCCGATCCCAAAGGCTAGCTCATGAGAAGAGGATTGCCCAAGATCCTATAAATGCATG
TTCCCATCCATTTGCCTATGTGCGACACCCCACCCCACCCCCCCACACACATATCCAAGACTGAATAGCATAGACAATAT
AAGACGAGGGGGCCAACATTAGAAACAATGAATTAGGATGTGTCTAACTCTAAAACCATGATAAAAATATAGACATTGAT
CATGAGAAAATGATTGACCAGGATCATATAAGAAATCCATGTTCTCGTCTTTTAGTCGATATGGAACACCAAAGCAAGTA
CCATGAGAGAGACTATCTTCCTATATATCTAATTTCTCCCTTAATGACATTTTCTTGTAATTAACAACAAAAATCATGGC
ACAAAAGTCTTAGTTAAATATCTTCACATAAAATAAAAGAGAGAAAGGGACTTTCCTTTTGTTAGTGGGGTTTAGGTTTG
ACAAGAACCGAATTTGTGATTGTTATAGTACATCAATTTGGCCATAGGGCTTTAGGAATCAGAGACCAAAGAAGGTGGCA
ATGGCGCTCCCTTAGCAGGTAGCTAGCCAGCATGCCAAATAATTAAAGGGAAATATTGCTTTGGTTGATGTTACACATCT
CATGCAAAGCATGCACAAGTAATAGAATAAGTCACGCTTGTCTGCGTANNNNNNNNNNNNNNNNNNNNNNNNNNNNNNNN
NNNNNNNNNNNNNNNNNNNNNNNNNNNNNNNNNNNNNNNNNNNNNNNNNNNNNNNNNNNNNNNNNNNNNNNNNNNNNNNN
NNNNNNNNNNNNNNNNNNNNNNNNNNNNNNNNNNNNNNNNNNNNNNNNNNNNNNNNNNNNNNNNNNNNNNNNNNNNNNNN
NNNNNNNNNNNNNNNNNNNNNNNNNNNNNNNNNNNNNNNNNNNNNNNNNNNNNNNNNNNNNNNNNNNNNNNNNNNNNNNN
NNNNNNNNNNNNNNNNNNNNNNNNNNNNNNNNNNNNNNNNNNNNNNNNNNNNNNNNNNNNNNNNNNNNNNNNNNNNNNNN
NNNNNNNNNNNNNNNNNNNNNNNNNNNNNNNNNNNNNNNNNNNNNNNNNNNNNNNNNNNNNNNNNNNNNNNNNNNNNNNN
NNNNNNNNNNNNNNNNNNNNNNNNNNNNNNNNNNNNNNNNNNNNNNNNNNNNNNNNNNNNNNNNNNNNNNNNNNNNNNNN
NNNNNNNNNNNNNNNNNNNNNNNNNNNNNNNNNNNNNNNNNNNNNNNNNNNNNNNNNNNNNNNNNNNNNNNNNNNNNNNN
NNNNNNNNNNNNNNNNNNNNNNNNNNNNNNNNNNNNNNNNNNNNNNNNNNNNNNNNNNNNNNNNNNNNNNNNNNNNNNNN
NNNNNNNNNNNNNNNNNNNNNNNNNNNNNNNNNNNNNNNNNNNNNNNNNNNNNNNNNNNNNNNNNNNNNNNNNNNNNNNN
NNNNNNNNNNNNNNNNNNNNNNNNNNNNNNNNNNNNNNNNNNNNNNNNNNNNNNNNNNNNNNNNNNNNNNNNNNNNNNNN
NNNNNNNNNNNNNNNNNNNNNNNNNNNNNNNNNNNNNNNNNNNNNNNNNAGTCATTTATTCTCAAAGCTGATTGGAAATT
GATAAGAAATCGAATGGGCATTCAAGTTTGGACTCAATTTGTTTGGGATAAAGTCATTCCTACAATAATTAGCATTTTTG
TTCTGTGTAGCATTTCCACAATATTGTTATGATCAATTAATTGAACTTGGCCAAAAAGTGTTCTTGCCTCTATCATTAGC
TCGGATAATTCCCGAGGATCAAGATCGATAGACGGCTTTAACTTTTACCTAAGCAAAAATTGATGATTTTGATTGTGTTG
GAAATGAGGGATCGATTTTTAAAAAACTGGCGGATTATATAATTTGTCCTTCGAATTTCCATAAACATATATTAAGGAAA
TATAGTAATTTGAAATTGAACCCAAATATTTGCTATGGCATCGAACAATTTTACCTCCCTAATCAAGACTACATAACAAA
ATTATATATATCAAACCTACAGGCTACAATTATCTTAAAGGCTTCTACATGTTAATGATTCACCAAAAATGACATTTCAT
GTGCTTGTGCTTTAGTGTTTGCTTCCATTTTTAAGATTTTTAGCGTTGAACTCTCTGTTTATTTATTTAGTTTAATATTT
ATTGGTTGTTATAATTTTAGTAATTTCTACACATTAATATTGGACTGAGCTTGACCCAATAACATCAAGTTACATTATTA
CAATATTCTATTTTTATTCTAACAACTTAAAAGAAAATATATCACGTAAATTAAAATGGAGATATTTTGTTGGTTTTACT
ATAGTAGTTTACTTTTTTTTGTCGTAGATTTTACTTTTTAGGGTATATTTTGGGCGGCATTGTGTAATTGCGTGGATTTC
TAAGTTGCTCTATTGTCAGTTGACGTTTACCTTTTACCATATCCCTTTTTCTTCTTTTTCATAATATAAAAACTTTATAT
TATAATTCACCTTTTCCTTGTAACCTACGTTATCTTATTATTGTCGTTTTCACACACAATTTCTGTACATATATCTCTCT
CACCACTTTCCTCATTCATGCGTGAAGTACACACACATTATTGTTTGTTACTCCTTTCAGTTTTTACTTTTTAATTTTTT
TATTCAGTGTTCGATATTTTATTTTGAGGTAAAGCGTTAACCATTCAAGGGCGGCTCAATACCTTTAGAATTAAGGTATC
CGCCTTAGACCCCCAAATTTACATAAGCACTTTTTAACAATTTTTTTGTATATTATGTCTTTTCTTTTACTTCGTTTTGA
AATATTGAAAAATGTTTCGTTCTTTTTTGTCAACTTTTAAATTTAACTTTCACGTGATATGTTTAAAACCACAAGATTAA
AAAATATTTTGGTACATTATATATATATATATATAAGACCATAGATAAAGTTTTTTATTAAAAAAAAATTGCATCTCAAA
AATAAAAAATTATAAAAATAATTAAAAGTTAGGTCTTCAATTTATTTTTAGCTTGATCAGTAACCACTAATGGAGATTTC
ATGTCTAGCACTTGAGTTTGAATTCAAGATATTTGGTTAAGAGTGAAGGACTATTTATCATTCACTATAAAAAATAATAG
ATAAAAAATCGAGGGTCAAAAAATTGACGGACCGTTCTATATTTTTTGATAAAACCAACGGACTCGACAACGTTGAAATA
TGTTGGTTTGGTTTAAGATAACCGACGGACCTCTTGATTTTATAAATCAACTTTTTTAAAAAGCACAAAGATAAAATCTA
CACCAAAAGAATCAAACTAAATCATAATAAGTGATAACGAATGATGTGTTTATTTTATAGTTCGCGATTTCGCATATCGA
GTGTTTTTCATTTTTAACTGATGAAAGATGATAAAATTGTCCTAATATCTAAATGTATATTCAAACGGATGGAGTTCACG
CCTCATGTTAGAAGTTTGGTCATTTCTCCAAAACAAGATTATGTTTAAATTCAAAAGTTGTGTAAGTTTAAAATTTAAAA
CTAATACCAAATTATGACAATAATTAACCTAAAAGGGAAGCTTCTAAATACAAGACCACAAAGTTAGCTTCCTAATAAAG
TTATAATGTCTTTGATTGACATATGCATAATTGAGGATAATATAATTAGTTCACCATCGAAATAATCTCTTACTTGCTTT
TATCATCATGTAAAAAATATATACCTCTTAAGTTGTGCCAAAATGAAAAATTATTTGTCTTGTCATATTTTCTACTATAT
TATGCATCTAATGTTTTTTTCCCCTTCGAGTGTGCATCCACTCATCAAGGAGCTCATCTATCTATATTAATAAAGGAAAT
AGGTTTTTTTTCAAATCGTATTAATTTCATACGAATCAGAGAAGCAATGAACCAAACATCTCTCAATAACAATATATCAC
TAATTAACTTCATTATTATAGAATCCTCGTACTATAATTTCGTTATTACAGCTCTAAAATAACTTGTTTTCCAATCAAAC
AACCTCACGAGACTCAAACTTGTGACTACTTCATTGGGCCGTTAGTTGATCCATCAGACAAACATAAAAGAACTTAGTGG
GCTCTTTTTGCCCTTTTGGTACAAAAGGCCCAACTGATTTTGCAGAACAAAGGAACCAAGAAATAGTTTGGTTGCTGGTT
AGAATTATGTGGGTATTAGTTACGTAGAGATTAATTGTTTATTTTTTATCTTATATAAAATAATATATAAATTAACTCAT
AACTTCCGTGTATTCTATTTATATAGGATTGTAGAACTATAATCAAACACCATACTTGGTGAGTTGAATTTTATACAAAG
CATCTAAATAATTACCAAACTTAATGCAGTCACGCGAAACTCCTAACTTCGCGTGACTGCATACAAATAAAAACAATTAG
CCTATTTTTTGGCTAATATTTGAAGTTCTTCTTCTTCTTTTTCTTAACTTTTGATGAGATCTATTAATTTTCCAGTAAAA
ATTAGTGGACAACCACAAATTATGCATTTACCTCCATTTCCTACTTTTGTGCTCCTTAAATCTTTCTCAACCAATAATTT
TTTATTATTTTTTTTACTAGAAAGAGAATAGGTACACTTGATGAGTTACATGTCATAATCTGATGTCAGAAATTTGACGA
GTTAAAAATGGATTTGTTACTTTAATTTAAGTTCACTGACCATACGTAAAATTAACTCAAATAGTAAAGGGAGTGTTCCA
AAAATTAAGATGTTAAACAACAAAAGTAGAATTTTACTAAGTTTTATGTTATAGTAGTTGACTATTATTATTACTTGTTT
CCACTTCAAACTAAAAACAATCATAAATCTTGTGTTAGTGTAGTTGAACATTGCTACTTGCACCTGCTATAAGTGAAGTC
GGTGTAACAACAACAACAACGTAACCAATATAATCCCACAAGTGTTGAAGGAGGGATGCAACGCGAGAACTTTCTAGGGG
TCGTGCATCCTAGTACTACTCTTATCTAAGCTTGCTTAACTTCGGATGGGATTTGGTGTATTAGTGTTGTGATATGATAG
CATCTTAAGTGAAGATGGTGAATTTGCTTCAATTTGTAACTTTGGGAATGACAATTTCATCAAAGAAGTACACAATAGAG
ATAAGCTTCTTCAAATGGCAAAACCAAAGATATCACTAGGCTTTTCAAATAAGCTAATTAACAAGAAAAGACAGATATAA
TTTGAATGTCTCAAAGCTAAAGAAATGAATATTTTTAACCAACTAAAATTTAAGCATATGCTTTGGATATGCCAAAAATC
AGACTGAAATGTGAGGTTCTTTCAACTGATCAGCAAGAATGAAAACTACTATCTCTATGGTATCAAAACAATGAAGCAAC
TCTGCCTGCCAAGTTGCCTATACATTCTAGCATTGTCTCTGTCCATCTGGAAACGAGCTCGTTGCCAAATGCTCGAGCAT
CTTGTAACCTTGTTTATCACCAACTACCAAGACACAAGGTGTGCATGTTCATCATCGTCATCATCAAGAGGAGCAGGGAG
ATTAAGATCAAGTAAATCATCGACTTTCTTGACTGCTGAAGATCGATTCATGTTCTGTTCAGTTCCAACAATAAAATGAG
ATCTTTTGTGGCCACCTAAAGCTTGACCAGACTTGAAAACACGGTCACAAAATGGGCATTCATGCCTTTGGGATTTCTTA
GGCTTAATCGTTTTCTCAGGATTGTAAGACAGATCTTTAGCAGTAGAAGCTGGTGTTCTACTGCTAAATGTCTCTCTATT
CTTGTCATCGACACTACTTTCACCAGTTCCATTTATTGACTCGAGATAGGCGTTGGCCTTTTTATGACACGGTCTATGTC
CACCAAGAGCCTGATAAGAGTTAAAACTCTTCTTGCAGTTCAAACACTCATACTTCTTCTTTTGAATAGTATTGCATCCT
TCGGAACTTTTAGGACTGATCTTTATCTTCTTAACGGATTTATTCCCTAATTCTGGATGATAAGAACTATCCTTCATTCT
CTTTCTTGGTTCACATTTTTCCATATATGAAGCTATCGCGTAATCATCATATTCACATTCCACGGTTAAATCCTTCCTTG
ACTCTGTTGGATATTTCTTGGTTCTGTTTAACCCCTTCCCCTTATCAACCCCAGACTCATCACACCAAACAGCATGGCTC
ATTTGAGAAGTGCTCCATTTACTATTCCCATTTCTATGGAATCCATCGACAGATATATCCGATTCAACTATAGTATTGTC
ATCTAAAAAGTATCCAGAATCAGAGCTCTCAGATTCAGCTTGATCAACATCTAAACCACTAAGTTTCTTAGTTCCCGGTG
TTTCGTTTTGATTATAAACACATTTCAGCCTATCCTTTCTACCAAATTTCATGTCAGTAGAGGATGATTTTGTCTCCAAA
ACAACAGAATTGTTATCAGAAGACTCAACAACTGAATTAACACCATTCCAATTCCCTGTATCCCTAGACAACATCATTAA
ACACTTTGCTACAACTTCCTCTTGATCTAGTTCATCAATCTCAGAAACAGATGATGAACCATAATTAACAACACTATTAT
TATTATTCACTAAACAGTAATTAGAAGACTTAACTACAAGTCTCTTGTACCTCTTAGTCTTTAATGATCTGGTCTTCATC
TTTGTCTCCTCCTCCTCTTCAACATCATCATCAGTTTCAGTATCTGAATGACTATCCATCACTAACTTCTCTGAATGACT
AGCCATATGACCACACAAAGCTTTCATTGACTGAAACACTTTGCCACATTGCTGACAAACTCTTTCTTGAGGAGGCAAAG
GTGAAAAAGTTGAATCAACAGCTCTCCAAGTTTTCTTGGGATTTTCTCTAAGTCCATAACCAGAATGACCACCAACATCA
AATTTTGATTGATGGGGATTTTCTCTACTACCCCAAGATTCAAACTTTTCAGCATTTCCTTCACCATTTTCCTCAACTAC
ATGAGATCTCATATGACCCCCTAATGACTTCCCACAAAGGAATTTTTTGTCACACAACTTACATACAAACTTCAAATCTT
GATCGTCTTCCATTTCAGTTAAAATTTCAGCAAAGTAAACAATCCTGATAGCTCAAATCATATATACCCACAATGACACG
TTTCAACAAACACCCAAAAATCCAAAAATCCAAAACCCCAGATCAAATAAAAAACAAAACTTGGAAAAAGCTCAAAACTT
GGCCTTACTAGGGTTGGGACACAGATTAGCAATTATTAAAACTAGTCAGATGTGGGCACTTTTTTTTGGGAAGTAAAAAA
ACAGACCCACAGCAAAAAGAATGAATCTTTGAATACCATATCTATGTAATCTCAGTCTGTCACACACAAAAACACTCAAA
ACACATCAAAAGAAGAACACCCTTTTGCTCAAATGTTCATTTTTTCAAGAATCGCATATGAAAAAACCAAAAAAAAGATC
AAAAAAATCAAATCTTTGAACTGAAATAGCCATAGAACAAGCCAAAGACTCTTTCTTTTTCTCCTTTTCTTTCACTTTAT
TTGTGTGTTAATATATAGTTGAAGGAGAATTCCATGCATAAAAGCAAAAATTGTGAGAAATAAGCCAAAAAAAAACACAA
AAAAGGGTAAACGTGTAATCTTTAGAGGATTATTCGTTCTTTAACAAAATTAAACGGTCAAGATCCATTTGATTTATTGA
TATTTAATAAAGAAAGACTTTAAAAAAAAATACTATTTTAGAATTTAATTCTTCCTATTAGAAACTTATATAAATGAGTT
AATGACATCATAATATAAATGAGTTAATGACATCATAATGTGTTTGTTTTAGTTTTAACTGAGTGTGTTTGGATGAACTT
ATTATACTAACTTATAAGAGTAAAATAACTCAAAATTATAAATTGAAAATTTTAATTTATGATTTTTGACTAATTTTTGT
TATTTTAACTTAAAAATAAGTGTTTAAAGTTTTTTATTTATTTATCCAAACTCTATAAAATTATTTGTACATTTTTGCAA
ATTAAGTGAGTTTGTTTATTTTTTTTCTTATACTACTTGTTAGTATCAAACTAAATATAATAATAATAATCAAATTATTA
GTAAAGTTAATTTAATAAAATATATCACTATTTAGATTTTTTTAAGAGATATATCAAGTCAACATGAATTAAGTAGTATA
AAACAGAATTAGAATATGTTTTATTACTTAGTCAACTCTTTGTTTAATGCTATTATTCATTTTGATAAATGGTTGTATAT
AGAGTATCTTTTATTTATTTTCCAAAAATCTGCATTTAATAACTTATTTTTTTTATCATATTGGGATTTGATGTGTCCTA
TGTTAACTTGGAGATCTTATAGCCCCACTAGCCCCCAACAAGCACGCAATTTGATTCTGTCACTGCCCACCAATTCTTCC
GCTTTTAAATTCTTGTCAAGTTTTATTTTATAAGTTTCTTAAAAAATACGTAATAACTAGAGATAAAGGTGTATAAAAAT
CAAACCAACCGATAAATTGAACCGAAAAAATGTTATTGATTTATTGTTATTGGATTATTGGGTTAATGATTTTATATTTA
AAAAAATTATTGGAGTATTGATTTTTAATATTGGTTTATTGGGTAAAGTGATAACCCATTAAGACTATAGTAATTTACTA
TTTTTTACTTATACATAAATATTAAATATTAAACTCAATATCTTACTAGTTATGACTTTGTCATTAGCCTTCAATTCATA
CTCCACTATGACTTTGAGTTCACAACTTCACATTATTCAAACCGTTAAAACATAAAGTAAAAATTGTATTCCTCTTAATT
TCTCCTTGTGTTACATTTGTATAGTTCTTTTCATGTTTGTTATTATTGTTTTACTTTATGAACATTTGTAAAGTTACATT
ATTATCTTGTCGCATCAAATTTATTAGAAAAGTCATATATTTGTTTGATAAGTATTTTCTTATTGGTTAAACCAAAATCG
AACCGTTAAGGACCAAAATCGATAAACATATATCTTATTGATTTGGTTATTGGTTTAGCGTATTCAAAAACCGATAAATC
GAACCGATAATACATAAAACCGAACCGAACCAATCCGATGCACACCCAGAGAGTAATTTGGTTAAATTATTTTTATTATT
ATTATTATTATTCTTTTTGAGGATTTTTATTTATTAGTGTATTAAAAATAATCATTTAATTTTACTTGTTCAGTTTAGAA
AATCAAACTAGTTTAAAATTTTGTTTCTACTTTATGTTTATTATTAAGGGGTTTTGATGTTGTAATATTTAGATTACTTA
TAATTATAGGGGTAATATAGTAATTATTTAAGGAATATGTCAAGTCAAATATGAACATGTAAAGATGGCCAGATGCAGTA
CTTCTCTCTTTTGCATTATATTTTTTTTATGACAAAGAAAATCCACAACCACTATCCTTTTTGGGTGCGCATAGGATAAA
ACTCTTGTAATGTCCCTCTTGGTCATTTCTGTGTCTTGCCTTCTGTGTGTCGTTTAGAGCGTTCCTGTAGCGACCCCAAG
TCATTTATGACTTGCTGGGACTGACAGTTCGGTCACCTGGTCGTTCGTTTGGTCTTGGTGTGAGTTTTTGTGTTTTGGAG
CTTATGAACCTTGAACGATCATTTTCGATCAAAAGTTCAAGAAGATGACATCGGAATCCAATTCTGACGATTCCATCAGC
TCCGGAAGGGTCATTTTAGGCTAGTAGCATGGTCGACTTGACTCCCGAGGTTTTCAGTGTGAGTCGGTGCGATTAGGCGT
TTTAACTTTAAGTTTAAGCCTAAGTTTGACTTTGGTCAACATTCTGAGTAAACGCGCTCGGATGAGAATTCCGTCAGTGC
AGTTAGCTTTGGAATGTCGAGTTTGGTCTAGATTGACCCTTCTTTTGTGTCCCGAGGTTTTCGATATCTTTCCGAGCCCT
TTTGTGGGTTTTGACTTAAAATGGCTTTTGGAAGTGGGACCCACTTTTTATCGAAATGACCTCTGATGGAAATTTCGACT
GCGCCGTTGAGTCTGGAATATCGAATTTGGTATGGTTGCATATCTCGTTTGCGTGCACGGGGTTCCGAACGAGATCGGAG
CACCCCGTCGGAGTTTAAGTTTTGGAAATTATTGCAGATTTTCTGCAATAAATGCAGAAAACCAGCAACAATTCCCAAAA
CTTCAAACTCTCATAACTCTCTCATCTCTCATCCGATTTAGGCGATTCGAAGTGCGGGAGCTTCATATTTTTGGTGGCTT
CGCTGTAGGGTGTTCGAAAGTTGTTGGGTGCGCGTAGTTCGAGGTAATTTCGCGATGAAACCTGACTGCTGTACCTTTTT
CGAGTCCTTGTTTTTGGTATTTTTGTTTTGGCCATATCTCACTCATTTTAGCTCGGTTTTGGGTGATTCGAAGTCCCACG
TGTTGAGAATTGTTGTAGCTTCATCGTAGAGTGTTCAAAGAGTGCTAGGCACCTTTTGATTTTTGTTTATTTCGAGTTTT
GGACTGCTGCTGTAGGGTTTCTTTTAGTAGATTAAAGTGTGGTTTCTTGCTTGTTGGTTTTTGCTATGTTTTGAGCCTCG
AATTGTGTTCCATTTTGGGACATAAGTTTGGGGTGCTGTTTAGGGTCTCTTGACGGAGTCAAATTCGGACAGTTCGGTGC
GGGTCCCACGATTTCCATTTTGACTCCAAAATTGACCCGTCTCCGTTTGTTGTGATTTTAGTGTCTAAATGACCGTAGTA
ACGTTGTGACTCTATTTTTGATAGCGGGGCAGCGTTTTGAGACTGTTCGGAAAGGGAAAGCTCCGGTAAAGTGATTTGGA
GAGCGCGCGATCGACCTTAAGGTAGGCTACGACTTTCCTTTATGTTAGATTGAACTTAACTGTGTAAAAACATGTCGATT
GGAGTGAATTGGGGGTGGGTACTAGTTTACTACCTTACTTTGATTAGATACCTTATGTTAGGATCGATTGACCACATTTC
GAGTATAGTATCATGTTAACCGGTTTAGTAGGGTTGCATGTCTATGTGCTAAATGTTATTATATGCTTGTATGCTTTGTA
TTGTATGCCTTGTTCATCATTAACCGTAAGCATGATGTCCTTAGTCTAGGTTAGGCTAGCATTGCCTTAGACTTATGACC
CGTGTGGGCTGGATAGCCTTGACTTTCTGTCGATGTCGTTCGGATGACTTAGCTCCCTGTAGACTGAAATAACAGACTTG
AGTCTGATAGTTTGAGCCTTAGATTAGGCGTTATCGCTACTTGCTGCACTTCTGTATCTTCTCCCTCGCATTCTGCGATT
CCGGCGCATTCTCGAAGGTTTGGTGCATCACTAGAGGCGTGAGATTGAGATAGTATAGGCTTGGAGCCTTTTCTGTGAAT
TCTTAGAGTGGACGGCGTTCCACGGTGGTTGTTGTGGGATTAGATCCTATTGGAGATACCATCACCCCCGGGGTCGTTCT
TTCTAGCTGGGCTGGGAACGTATCGCTGGCTGGGTAGACTCGGTGATATCGGCAATCGCCCCCGGGCCTCTCTTTCTAGC
TGGGCTGGGAGTGTGCTACTGGCTGGGTGTCCCCGGGTCGCTCTTTCTAGCTGGGCTGGGAGCTGACTGCATGGTAGGAC
GACTCGCGATATCTACCTCACACACGGGTCCCTCTTTCTAGCTGGGCTGGGAGTGGACTGTTTGGTTGGGTGCCTCCTAG
GGTCACTCTTTCTAGCTGGGCTGGGAGTGTACTGTTGGTTGGGTGGAGTCTGATGGATTATCTTAGTTACTTTGGGTTGG
GATCCCGGTTTTCTTCTTTCTCAGTAGACTTAGCCTTGCTGTGTACCTGTCGGGCTTATGGGGGTCCGTTCAAGTTTTAT
TTAAACTTGCGCACGAGTGTACCTTCTGGGCTTATGGGGGTCCAGTTAGGTTTAGTTTAGTTGTACTTAGTTTGTTTCTG
GTATGCTCGTGTGCTTTCTTTTCTTATCCGCTTTGACCTCTCTGTGTCTAGATTCTATCCCTTTTTATTGTTTTTACCCT
TTTTGCTCAATCGGCCTATGATGCCTACTGAGTACCTGTTGTGTTGGTACTCATGCTACGCTCTGCATCTATTTCGTGAT
GCAGGTCCCAGTACCAGTTACCAGCGGTGATTAGTTCCAGCCTTCTTTTGCAGTTGTGATTCGGAGACGAGGGCGAGCAC
TTGACGTTTTGGGGTTTGTTCTGTCTCCTTCTTTTGTTTTAGCTAGTCTTGTTGCCTTTGAGACACGCTCTGTTGTGGTC
CACTTTTGGGACTTGTACTCTTTATTAGATAGCTCTGTACTAGTGACTTCCAGGTTCTGGGAGGGATTTCTGTATATATT
TATTTTGGGTTGCTTCTGCCTTGTTATCCTTGTTTAGATTATTGTTTTCGCTAGTTTCTGCCCTTTTGCTCATTGCTTGA
TGTTCTGGGTTACGGGTTGGCTTACCTACTGGTAGGGTATAGTAGGTGCCATCATGACTCGAGAAATCGAGTCGTGACAA
CTCTGCTCCTATGCAATAGCTCGCAAACCACATTGGAGCCGCACTAGACAAGCCTGATGCGACGAGCTCGACCCAGAAGG
CAAACCCCTTGCTTTCGTTGACAAGGGGTTTCGAACTTGAGACCTCCAACATGGAAATCCCAAGCCTAAACTACTGGGCC
ACCCCGAAGAGTTTCTTTTGCATAATATTAATGACTCTCTCATTTTAGTTGTCATGTTTTATTCTGGAGAGTCAATTATG
TGAACTTTGACCAACATTTAAAAGTATTTAATTAAATTGTCATGAGACAATTATAAGTAGATTCTTTTTCCCTTCTTATT
AATCAAATTAACTTTTGAAAAACGAAAACATAACAATTAATTTGAGCCAATGACAATAAATAAGACAATAAGTAGGTTCT
TTTTCCCTTCTTATTCAAGACCCAAAATAATTGAGTTCACAAATATTGATATGCAACAAAAATAAGGTTATCTTTATAGA
TAGAAAGGGAAATTTTATTAATGATTGACTAAGAATGTACCATGGTAAATGTGCACCTTTTTTTTTGTTATTATTGACAT
GACAAAGCTACCTTGAACTATTTTTGACAAGGTGGTTCCATTTGAACTATATATTAATTTAATTTTTTTTATGTGTTGAA
TTAAATAGGTCGAAATACATTGAATGAGTAGCTATGTAGGTCAGTCAATTACATGTCCAAGCTCGTTACATGAGTAATCC
TTATGATTGATTGATCGAATGAGACGAACTCGAAGATAGATCCTATCAAGTAATTATAATGCATACATGACCACCATGAT
TAGAATCGAAATTCACAATCAAACAGTTTCTATTGGCTTATGATCGATTGATCGAATAAGAAGAACTCAGAGATAAATCC
TATCAAGTAATTATAATGCATACATGACCACCATGATTATAATCGAAATCATGATAGTTCCTATAATCAAGAATGCATAT
AACTTGATTGTGGATTTGGATTACCAACCCGGAGGTAGATCCTATCAATTGATGCATGCATGACCACCATGATCATTCCT
TTTGCAAAATGAATGCCAAGGCTAGATAGGCATTTTACAAAATGTTGTCATGTGTAAGATTTTCAAATAAAAAGTTTCAA
CAAAACTTGCTCTTACAATATTTTTTNNNNNNNNNNNNNNNNNNNNNNNNNNNNNNNNNNNNNNNNNNNNNNNNNNNNNN
NNNNNNNNNNNNNNNNNNNNNNNNNNNNNNNNNNNNNNNNNNNNNNNNNNNNNNNNNNNNNNNNNNNNNNNNNNNNNNNN
NNNNNNNNNNNNNNNNNNNNNNNNNNNNNNNNNNNNNNNNNNNNNNNNNNNNNNNNNNNNNNNNNNNNNNNNNNNNNNNN
NNNNNNNNNNNNNNNNNNNNNNNNNNNNNNNNNNNNNNNNNNNNNNNNNNNNNNNNNNNNNNNNNNNNNNNNNNNNNNNN
NNNNNNNNNNNNNNNNNNNNNNNNNNNNNNNNNNNNNNNNNNNNNNNNNNNNNNNNNNNNNNNNNNNNNNNNNNNNNNNN
NNNNNNNNNNNNNNNNNNNNNNNNNNNNNNNNNNNNNNNNNNNNNNNNNNNNNNNNNNNNNNNNNNNNNNNNNNNNNNNN
NNNNNNNNNNNNNNNNNNNNNNNNNNNNNNNNNNNNNNNNNNNNNNNNNNNNNNNNNNNNNNNNNNNNNNNNNNNNNNNN
NNNNNNNNNNNNNNNNNNNNNNNNNNNNNNNNNNNNNNNNNNNNNNNNNNNNNNNNNNNNNNNNNNNNNNNNNNNNNNNN
NNNNNNNNNNNNNNNNNNNNNNNNNNNNNNNNNNNNNNNNNNNNNNNNNNNNNNNNNNNNNNNNNNNNNNNNNNNNNNNN
NNNNNNNNNNNNNNNNNNNNNNNNNNNNNNNNNNNNNNNNNNNNNNNNNNNNNNNNNNNNNNNNNNNNNNNNNNNNNNNN
NNNNNNNNNNNNNNNNNNNNNNNNNNNNNNNNNNNNNNNNNNNNNNNNNNNNNNNNNNNNNNNNNNNNNNNNNNNNNNNN
NNNNNNNNNNNNNNNNNNNNNNNNNNNNNNNNNNNNNNNNNNNNNNNNNNNNNNNNNNNNNNNNNNNNNNNNNNNNNNNN
NNNNNNNNNNNNNNNNNNNNNNNNNNNNNNNNNNNNNNNNNNNNNNNNNNNNNNNNNNNNNNNNNNNNNNNNNNNNNNNN
NNNNNNNNNNNNNNNNNNNNNNNNNNNNNNNNNNNNNNNNNNNNNNNNNNNNNNNNNNNNNNNNNNNNNNNNNNNNNNNN
NNNNNNNNNNNNNNNNNNNNNNNNNNNNNNNNNNNNNNNNNNNNNNNNNNNNNNNNNNNNNNNNNNNNNNNNNNNNNNNN
NNNNNNNNNNNNNNNNNNNNNNNNNNNNNNNNNNNNNNNNNNNNNNNNNNNNNNNNNNNNNNNNNNNNNNNNNNNNNNNN
NNNNNNNNNNNNNNNNNNNNNNNNNNNNNNNNNNNNNNNNNNNNNNNNNNNNNNNNNNNNNNNNNNNNNNNNNNNNNNNN
NNNNNNNNNNNNNNNNNNNNNNNNNNNNNNNNNNNNNNNNNNNNNNNNNNNNNNNNNNNNNNNNNNNNNNNNNNNNNNNN
NNNNNNNNNNNNNNNNNNNNNNNNNNNNNNNNNNNNNNNNNNNNNNNNNNNNNNNNNNNNNNNNNNNNNNNNNNNNNNNN
NNNNNNNNNNNNNNNNNNNNNNNNNNNNNNNNNNNNNNNNNNNNNNNNNNNNNNNNNNNNNNNNNNNNNNNNNNNNNNNN
NNNNNNNNNNNNNNNNNNNNNNNNNNNNNNNNNNNNNNNNNNNNNNNNNNNNNNNNNNNNNNNNNNNNNNNNNNNNNNNN
NNNNNNNNNNNNNNNNNNNNNNNNNNNNNNNNNNNNNNNNNNNNNNNNNNNNNNNNNNNNNNNNNNNNNNNNNNNNNNNN
NNNNNNNNNNNNNNNNNNNNNNNNNNNNNNNNNNNNNNNNNNNNNNNNNNNNNNNNNNNNNNNNNTGATATATTTACTAA
TTGTTCCTTTATTCGATTCTTGACTGATTGGAGTGATGGTATTTCATCTTTAACTTTAGCCTGTGCAGAAATAGGCTATA
TATTTGATGTTTTTCATAATACCTCCATTCATTTCTCTGCTGTCTGAAAAAATAAGCATTGGGGACTTGGCAATGTTTGA
GCCATTTTATCATATCAAAGCACTGTAATTGATTGCCTAGTATGTTAACTTATATTGAGATATCTGATTTTGCACACTGG
AGAGACTAGGTGAGACTGAAAGGCTGTAGTGAACAACCATCTGGTAGAGGAATTTGCAAATTTACATTTAATCTGTTGTA
GACTTATATTTTAGTAGAAGAGTTGTATCTGTACTTGCAAATTTTTCATTTAATCTCAATATTGGTGAGTCTTCATGTTG
GACAATCTTCTTGTAGGTGGAAAAACAACCCGAGGAAGTCATCTTTGACCAGTTACATACTACTGCATTCCAATACACCC
CATTGGGTAGAACTATTCTTGGACCTGCACAGAACATTGAGAAAATGACAAGAGCTCATATTCAAGATTACATTTCAACC
CACTATGGTGCTCATAGAATGGTACGGAACCTGTCATAGCTGATGCATTATCTGTTGGCGACTTCCTTGCTTACTAGCTT
CTTCTGTTAAAAAAAAAACTACTGGGATTCACCCTCTATTTCGAATTGAATTTTATTGATTCCATCTGGGGTCATGTCAA
AATGATTTCTACTTTTTACCTTCTCTATAGGAGCAAACATTAAAGTGATCCCGCTTTTACTCTTCCTTGATCCAAATGAA
TGACAATCAATCGTTTCCAAGTGTGGTATCATATGACCTTCCATTCCATGCCTAGTCATGTATATCTCAAACGCATAAAA
AAAATCCTGTGTGCACAAAAAAAAGGAAACTAATGTTTTGTTAGTTTTTGTTTTTGATCAAACTTTTACCAGAATAAAAG
CGTCATTTAAGTCTTTGCTGTAGGTAATTTCTGCTGCTGGAGCTGTGAAGCATGAAGAAGTTGTTGAGCTAGTGAAGAAA
CATTTTACAAAACTATCATCTAATCCTATTACCACTTCCCAATTGGTGTCAGAAGAGCCAGCAATATTTACAGGTTCAGA
GGTGTGGATGAACTACTTAGTTATTAACTCTTCTAGTTTATGTATTTTATATGAACCTTTTTACTGATTTTGTTCTTCTT
CTACATAAATAGATACGTATCATTGATGATGATCTGCCTCTCGCTCAATTTGCTGTTGCATTTAGTGGAGCGTCATGGAC
TGACCCTGATTCCATAGCTTTGATGGTCATGCAACAAATGCTAGGATCATGGAACAAAAGTTCAGGAGGAGGAAAGCACA
TGGGGTTGGTCCTTCTCATTTGCTTAAATCAAACAAAAGTTAATTTTTTTTTTATGAATCAAGAGAAGTTTTTGAGTACT
ACCCAGCAGCCAAAGAGTGTCCCTTAAAAAAAAAAGACAATAGGAGTATTATTTGTTGATTCATAATGCTTCATCTATTA
GTTCCATGTAAAGGCATATCTGGGTATTGTTTGGAGATTTTAGTTGAGTTCTTTTCTCCACAAAATAAGAAGTTACTGAA
TTTGCTATCTTTCATGGGTATATGATCTTTGAACAGTTCAGAGCTTGTCCAGAGGGTGGCCATTAATGAGCTAGCTGAAA
GTGTGATGGCTTTTAACACCAACTATAAAGATACAGGGCTGTTTGGTGTCTATGCTGAAGCTAAGGTTAGAAGGAAATTT
CCACGACCTTTGTTTAATCAAATTTCAACTATTTCTGTTTCATTAACTTAGTATTATGATGTGATTTGCTGTATAAGGTC
TTATGGTCACTAAACTTTTGTTATCATGGTTCATTTGTTCTCTTGTGAATTGACAACTAGGTTAGGCCATTCCTGAAATA
TACTAAAGCAAATTGAAATGTAATTCCAACTTTTGCAGTATTAAAGAAAAATAACAATTTGAAATGTAAAGTGATGAAAT
CATATTCGGTAAGTGATTTATGCATTTCTGTAATCAATGTAAGCAATCTCTGCTTTAGGACTCTGGCTTTACTCATCCTT
GTTTTCTACTTGTTACAGCCTGATTGCTTGAGTGACTTAGCTTATGTCATCATGAATGGTATATGCAAGTTAAGTTACAA
AGTGTCTGATGCTGATGTGGTTCGCGCACGTAATCAGGTATTTGTTCACTCCCCAGCTATTCTTTTTCAAATGGAATAGC
TGAGTGTTATTGCCTCCATTTAATTCTAGGGACTTTTACTGTTGACTGCATGTCCTTTTAGCTGTATCAAGAACTTATAT
TTTCTGTACTTAATCTTCTGCAGCTGAAATCTTCTTTGATGCTCCACATTGATGGATCAGGCCCTACTGCTGAAGACATT
GGACGGCAGGTAAAATTACATAGAATATATTTATAACCAAAAACAATTTCAGGAGCAAGTGTTTGGCTCCTTAGATCTGG
GATATTTTAGTCTCCTTGTTCCTAACTTCGTCAAACAAGGCTCTGCTAACATCATAAAAATAAAGTAAGATAAAATAAAG
GCTCTGCTATAGAAGGAAAAAGAGGGAATATACGTCCCTCCAATGCCAACCAATAAGTAAAGAAGAAGAATCTTAGCGGA
GGCAAAAGAAGCTAGGTAATTTCTTTTCATCTACCTAAACTTTGGTAGGAAGAGTTATCCGGTACCTGTCCTAGCGGGAG
GTAATAGGTATTTGGTAAAATAGTCGAGGTGCTCAAGTTTGTCCATGTCACTTTTCCTTTAAATAAATGGAACCTAGATG
ACTAGGTGGTAGGAGCATTGCATATAGTTAATACATTTCCTCTCTTCAGTAAAGCAGATCGTGTTTTGTTTGCTGGATGC
TTTGCAGTCAAATGGATTGCCGTGATTGCATTCTAGTCACTTAACACCTCCCTTTAAAATCACTAAATTTACTTACAGTT
GGAAGTTTCTTTTTTATTGCAGTTAATCACATATGGCCGCAGAATTCCATATGCTGAGTTATTTTCCAGAATTGACAGTG
TCGATGCTGGAACAATCAAGCGAGTTGCAAATCGTTTTATTTTCGACAGGGTAAGTCCCTGAGGCCTCCTGTACATCTAG
TTTCAGTCAATAACTATTTATATAGGCTATAAGTTGGTATTTTTATTAACACGCGATATTAACTATATGAATTGCATCTT
ATATTTCCTGAACCACTACAAATGCAAGAGGGTTAAACCATCTTTTTTATATGATTTTCCCTTTGTAGGATGTTGCAATA
TCAGCTAGGGGACCAATTCAAGATTTGCCTGATTACAACTGGTTCAGACGCAGGACATACTGGCTGCGGTACTAGATTGC
TAATTCTTTCCTGATGACTTAAATTCATCTTCTTTTCCCAGTCGTAAGCGTGACATTGGGCATTATACCACACATGGTCT
ACAAAACACTTTTGTCAATAAAATGAGTGACAAATTTTGTTGATCACTTTTGTTTTTGTACATGATGTTCATGTCAAGGA
GAAAACATTACTTGCTTCTGCCTTTGGCTGTCGATTCAGTCAGCATACAGTGGATTCTCTTTATTGTGCAATATATTTTG
AAAATTGCATCAACTATTTTCCCTGCATTAGAATTCTTTGGGTAAAATATGCCATTCGTGGTACTGGCGTGTTATTTATA
CATTCAAGTTTCACTGGTTTGCTGTCTTCAACCAGCTTGTCCCGATTAACTTACACCATCCTCGACTATTCCATTAGCTA
CCTATTACCAGTCAAATCCGCAGTTAACTCTACTTTGACAGATGTGAAGAACTCTGCTTAGGCAGATGCGAAGAAATCAC
TTAACATTAGTTGGGACAAGCATTTACTGTGATGAAATTCATGATTGTTTTTATTCTGAAATAAGCATCTAACATTATAC
ATATCATGGACAACTGACCATTTTCATGTGAATTACTTTGATATCTTTGAGGTTAGTTGCTGATTTATACCAAAAGGAAT
TTAGCCATATCCCAACTGACCCTTGTTGATGTATCTATTGATATCAAAGACAGTTCGGTATACAAAGCATTCCTTTAAAA
AGGTCCAAGGAAGAGCCACATTTCAAGGGGTGTGATGTATCTATCTATAATCATCCGAGGGAACATATAAATCTGTTGAG
AACAATGTTTTAAGAGGCGGGGATGCAAGGTGAGGTGTTATACCTAGCACGAGAGGTAAGTTTCATGGATCTACGAGGTG
TGCGTAAGTCTTATGAATCTTCAATTTTATAATAAGAAAAAGTAAGAAAAATAACAATATGTCAATTATAATTTTTTTCT
CATTTTATTACCAAGAAAATAAGAAAAGGTAAAATTTTCAATAATTCTGCAAATAAATTTAAACAAAACAGTATAATATA
GAAAAAATTATTATAATTTATTATTTGAGAAAGTTAACAACACAAAAATGATAATATCTGAGATAATATTTAAAATGAAA
TTATCATCGACTTCCAAAAATGGGTGGGGTAATTCTTTAAAGTAAGGTAAATTTTTTGAAATTAAAACATTAATTGTATG
ATTTTTCTTAATTCAGTAAATATGAATATGTTAACGAAAAGAGGATTTTTTTTTTTGTTAGACAATAAAAAATATATGTG
TTAGCTTTAAATAAATTTACGGTGAAGATTTTTTCCTTTTGAGAAATGCTAGACTCTTTTGGTCTTTTTCTTTTTTTTCT
TCACAATTCCATAAAGGTTTTATTTTTAAGACAAAAGGGAGTTTCGAACACAAGAGGAAGTTGTTTGCGTGGTAAACACC
TTTTACTTCTTACCTCAATGTTGTTAGTTCGATTCACCAACTTGGTAAGAAAGTGGGAGCTCTTAGGGAAAAAAGTTAAA
AAGAAAAAAAGGTTTCTTCTGAGCTCTCTATGAGCTCCCACTGCCCTTCCAAGTTGGTGTCTCGAACACACAACATTGAG
GTTGCTTCCCTTCCAAGTTGGTGTCTCAAACACACAACATTGAGGTTGAAAGTGAAAGACATTTACCATATGAGCAATCA
AATCTTGTCTCCAAAAATACCTTTATGGAGTTGTGATGGGAAAGAGCAAAAAAAGTGTACATTCTCCAAAAGGAAACAAT
CTCCCCTCTGAAGTTTTTTCCTAATATAATTAGTTCAATTTTCAACTTTATTCTTGTCTTCTAATTGTAATTAAAGTAAC
TTATCCTTTTCATCTTTTATATATTATTATACTTTAACCAAATTAAGTTTAATTCCAAACCAGTGGTACCCTTCGGAGTG
GCCCAGTGGTTTGAGCTTGGGACTTCCATGTTGGAGGTCTCAAGTTCGAAACCCCTTGCTAGCGAAAGCAAGGGGTTTTC
CTTCTGGGTCGAGCTCGTTGCACCAGGCTTGCCTAGTGCGGTTTACCTCTCCTATGTGGTTTGCGAGCTATTGCATAGGA
GCGGGGATTTTACCCTGTGCGCACCCAAAGGGTAGCGGCTGCGGGTTTCCCTTGTCATAAAAAAAAAAAAAAAAAAATTT
TTGTCTCACTACAATTATACAAGTGCAATAAAGGATCTGTAGTTTTGAGGATATAAAACTTTATGTTGATAGTTAAAAAA
AAAGAAAAAAAGAAGAGATTAATGTCATGGGGAAAATGTTTTTCCTTGTTGGAAATGCAAACTTTTTTGCTCTTTTCCTT
TTTTCATTCACAACTTGACAACAAGAGTGGATTGCTTAGATGGTAAGCACTCTTCATTTCCAACCTTAAAGTTGCGGGTT
CGAGTCATCAAGGGAGCAAAAAGGTGGAAGTTCCTTGATAGGAGTTTAGTCCGAATAGATCCTAGAGTAGTTCTCTAACG
ATGATGGTTGTGAACGATTATGAAGTTGTGAAGAAAAAGAGCAAATAACTCCATAATCGTTTATTGCTCTCATCCTTAGA
GCCCTCTATGGTTTCTTTGAACTAACTCCATTATAAGAGCTTTCATCTATTTGTCTCCTTGGTCACTCAAACCCGCAAAC
TTGAGGTTGGTGCTCTAAGAGCTCTCATCCTTAGAGTCCTCTAACATTTTTAAGTAGTAGTGGAGTTGGGCCAAAGAAAT
CTTTTTTAACCCCGACCCTTCCTAAAAGCTTCCACCGTATTTGCTCATTTGATGACTCGAACCCGTAATCTTGAGGGTGC
TTACTATCTGCGCAACCTCCTCTTATTTCCGGAGAAACCTTTACCGAGTTGTGAAGGAAAAGAGCAAAAAAATTGCATTT
TTCAAAAGAAAAAAAAATACCTTCTCATTAAGTTTTTTCCTGATATATAGCTCAAGTTTCAACTTTATTCTTGTCTTTTG
GTAGTAATTAAGGTAACTGATTTAATTACAAGGGATTTAAAGAGAGAAAAAAAGGAAGGATTATAATTTTAAGATATTTT
TAATTCAATAAACATGAATTTGTTAATGAAAGAGTAAATATACTGTTTTTGTTAGACAATAAAGGTATATATGTGTGACT
TTTTTGATAATAAGATATCACTCTAAATTGCAAAATTGAACATTTTGAAAATTCGCATTAGAGGAATATAAATAACTAAC
ATAAAGAAAATTAAATAACTTTATGTTGAAGATTTTTTCCTTTTGAGAAATGTAGATATTTATGTTCTTTTCCTTTTATC
CTTCACAATTTCATAAATAATTTTTCTTTTAAGACAGAGGAGTTTCGAACACAAGAGACAGTTGTTCAGATGAAAAACAC
CTTCATCTCTAACCTCAAAGTTGTGGGTTCGAATCGCCAACTCGGTAAGGAAGTGGGAGCTCCTAGGGAATGAGTTAAAA
AATGGTTTCTAAAGAGCTCCCACTTCTACACTAAGTTGGTGACTCGAGAGTGCAACCTTGACCTTAGAGGTGGACGATAT
TTATCATCTAAGCAACCAAATCTTCGTGTCCGAAAATACCTTTATGGAGTAGTGAAGGAAAAGAGCAAAGATGTGTGCAT
TTACCAAAAGGAAAAAAATCTTCCCCATGAAGTTTTTTTCATTAATAATTATTTCAAGTTTCAACTTTCTTCTCATCTTA
GGATAATGATTAAGGTTTGGAGGAGTAAAAAATGGACAAGGTAATATTTTAAAGTCACGTGATATTTGTGGAATTAAGAA
AATCTTTCAGTACAGATGAATATGTTATTAAAAAGAATAAATATGTTTTTTTTATTAGACAATGGATATATATATAACGA
TGAGTATATCAATTCTAAATTGCGAAAAATTATTCACACTTTTTCCCTTAAAAAAAATGATTTATTCGCATGATATCTGA
AAGGCCATAAAAGTTACTTTTAAAATCCCTACACTACAACTGCATCAGAGGAATATAAACAAATGCCATAAAGAAAATAA
GTTGTATCAGAGGAATATAAACAAATGCCATAAAGAAAATAACTTTATGGTGAAGGTTTTTCCCTTTGAGAAATGCTGTT
TTTTTTTTGCTTTTTTCCTTCACAATTCCATAGAGGGTTTATATTAAGATGGGGGAGTTTCTTACACAAGAAGGGGTTGT
TCAGATGGTAAACACCCTTCATTTCTAAGCTCAAGATTGAGGGTTCGAGTCATCAACTCTGTAGGGAAGTGGGAGCGAGT
ACCTAGGAAATGAGTTTTAAAAAAAAGGTTCTAGAGTGCTCTCACTTCTCCACTTAGTTGGTGACTCGAACCTGCAATCT
TGAACTTAGAGATGAACAATATTTTTATTATATCGTAAATATAATCCATTCTTTTCCAAAAAAAGATGTTTATTTTCTTT
TAACTACATAGTTTTTAAACTTTCAGTTTATTACATCAAAGTCACTAAGATCACCACATTTAAGGTTTCTTTTCCAAAAA
AGATGTTTATTTTCTTTAACTATATAGTTTTTAAACTTTCAGTTTATTACATCAAAGTCATTAAGATCACGACGTTTGAG
GTTGACCTTAAGGCCGTTATTCATGGCTATAGTGAATGAGAGTTTTGACGTAACTTGATGACCAGGAACATGAGATAACT
CGTATCGAAGTAATATAGCTGAAGCTACAGACTTCATTTCAAGATAAGTTAAGTATTTAGCTATGCATATTCTTGATCCA
CCATTAAATGCTACAAATTTATATCCATCTTCATGCCTTTCAATTCTTTTTTCATCAGTAGATAGCCATCTTTCCGGTTT
AAATTCTATACAATCTTCTCCCCACACAGACTTCATCCTTCCCACTGAGTATAACGATAAAATGATGTCCGAACCAGCTG
GTACATAGGTTCCATCCGGAAGGATATCATCACATATCGCATACCTCACAATTTTTGGAACTGCAGGATATAAACGTAGT
GTTTCTAGCAACATTGCATGAAGATAGACCAAACTGTTGATTTCATCCATTCTAGTGTCTTTTCTCCATAGGGCGACTCA
ATAGAATGTGTGACCTAAAACCAAATTATACAGTCATGATATATTAAAAAGACAGAACCTGGTGCATTGGTTCAAAACAA
TATTCTTACTTATTCATATCAGACTAAAGAAATGGTTTTACCTTTGAGCCACCCTTGTCTTTCCCTCGAGTCTTTTTTAA
AACCGTTATGATTTCATGGACGATCTTTTCTTCAACACGAGGGTTATTCATAACGAGCCAAAAAAACCAACTAGCAGATG
TAGCAACAGAGTCACGACCTGCTAATAGAATATCAAGAACTGTGCCCATAATAGCAGAGCTAGGCAAAATGTGTCCATTA
ACTTGCACTTTCTTCATGAATGTCCACAATAAATCATCATCAAAAGTTTCATCTTTATTTCTATTGTTACGTTCTTCTTG
TGCCTCAGTTATCGTATTATTCAAAATTTGAATACTCTTCTTTAGGCTTCCTTCAGATCCAATACAGAAAAATTTCATAA
ATTTCCATAAGATATTGGGATAGAAAAATCTTCTAAAAGCAAATTTAAAAATTGTATCCATTGCTAGTGCAATTGGATCC
TCAGGATTTAATAAAGTTTTCATTTTTTTGCCTAGAGCAATTCCAAAAATATTATCAGTACCAAAACAAATCATCAATTT
TTGCAAGTCAATTGAAATGTTGTGTTTTGAAGCCTTGTCTAAAATTGGCAATAAATCATTTTTGATTGATGGGTTCACCC
AACAGTGTAATGATGGACCAAGCTTCGATTTTGTTAATTCTGGAACCACGATTTTCCTTAGCGATATCCACTCTTCACCC
TTAGCACAAGATATACCTGTTAACACAAAAGTTAGCGCTCTGATATCACTTGATAAGAATCACGTAGAAATATGTAAAAG
GTAAAAGGAAACAAAAATAGGGATAATCTTAGTAATTCATTTGGTTGGCTGACTACCAATCGATTTCCCACCTTATGTCC
ATAACATTCAAAAACCTTCTTTACTTTGTTAAACTGCGTGTCAAGTCAAAATCAGATGTTATTACCTTGATTCCCTAGAA
CGTCGCCAAAGGTGTTTTGCCAAGTTGGACCTTTAGGATAATTATGAAACTTAGTATTAAGAATATGTTCTAAATTTTTT
GGATGACATGTAACAGTGCAAAAGCTTCTTCTCCAATTCTGAAGAAAAGGGATGTAAACACCACAAGTTTGATATGTGCC
TAATGTTGGACTAGCAAGAAGTTGATCTGTAGTCCATTCATGAATTCTTCTAATATTTAACAACATTTGTGGAATACTAC
CCACTAATGGCCATGTTTTTGGACCTTTCAATTTTCCTACTAGTAACCAAAACCAAACTAAATAAACACCTACTATAGTC
ATCAATAAGATGATTGAAACTAATTCCATTATATATAATATGGTTTCTCTAATGATTTTGTAAAGAAAGAGTGAGTTTAT
ATACATACAATGTATACATGGAGTTTGGCAACTTAATTAGTCATGTCATTAAGGTCTAAGATGTGCCCAACCATAGCTAA
GGTGTGCCAAACCATACACACCAAAATTTTAGTAGAGTACTTCAATTATAGTTATTTAATGTCTTTTGAGATACCATAAG
AGTCGTTTGATTTGTGGAATAAGGAAAATAATTAAGTTGCACAAATTGTATTGCATATTGATTGTATCCTCCCATCCTCT
AACACATTACATCTACCTCCACCTCACCCCCGTAGTCCCCATCAGTACCCCACACCCCTACCTCCACCCCATCGACAATA
AGGATATATATATGTGCCATTTTTTTAACGAAGGATATATTAACTCTAAATCACAAAATTACGAGATATGTTTGACTATT
TTTCCTAAAAATAAGGATTTAATTACATGATATTTTAAAAGGCATAAAAATCACCTTTCAAGATTATTGCACTCATTCAC
ATTTTATTATAGGGGAATAATGACCGCTTTACAGGTTTACCTTCCTACTAATTAGGAAGTTTTAAAGTTTGATTAGTTCA
TGATCATGTGAAAATTTTCTATTAATTAGGAAGTTTGAAAGCTCGCATCAATTTAGTTTTATTATATCAGAGGAATATAA
TTAAACATAAATAAATTAAAGTCATGAGGAAGATGTTTTTCCTTGTGGGAAATGTAGACTTTTTTGGTTTTTTCCTTTTT
CTTTCATAACTCGACAACAAGAAGGGATTGCTCAGATGGTAAGCACAGTTCATCTTCAACTTCAAAGTTGCGGGTTCGAA
TCATCAAGGGAGCAAAAAAGGTGGGAGCGCTCCTAGGTGGGGTTAGTTTGAGTATACCCTAGAGGGCTCTAAGAGTGACC
GTGGTGAATGATTATGGAGTTGTGAAGAAAAGGGGCGAATCATTCTTAGCTCCTTTCCGATATATAGTATATATATACAA
CAACATAATCATTAGTAGCTCTCATTCTTAAAGCCCTCTAAGGTTTATTTGGACTAAGTATGCTCCCTTGGGAACTCGAT
CCCATAAATTTGAGGTTGGAGGTCAGACGTGATTACTATATGTGCAAACCCATTTTTGTCTTCAAAACAAAAACCTTTTA
AAAGTTGTTAAGGTTACTACAAATTGTGCAAATTGAGAAACTAACTTTAAGTTGTTGTAATTAAGGTAAGTGAATTAGCG
ACTCGAACCCTTGATCTCAGACTAGAAGTACAATCGTTTTCCCACTAAAGCTAACCTTCTCCTTCTTTTGTATTATACTT
CAATTTAAATTTAAATCAAACATCTCAAAACAAAATAAAAACGATATTACTTGTATTATACTTCAACCTCTAAATTTAAA
TCAAACATCTCAAAACAAAATTAAAACGATATTACTTGTATTATACTTCAACCTCTAAATTTAAACCAAACATCTCAAAA
CAAAATAAAAACGATATTACTTATGAAACTGGATCTCGACCTTGAATGCTCCCTAGTCCCTATTATAAATAATAATGGGC
CACTTCATTCTCAAGCTAAAAAAGCCCATCATGGCCCTTCTACGTTTGGCCCAATAATATAGAGCCCGTTTAAGCATTTT
CACTTCTATTGTAAAAAAATCAACTGAAGAGGCTGAGCATGGAGGATTCCGACGAAGAACCGCCGCTCGCCGTCGAAATC
AACGACGCCGTCAACTCTAATCAACTGACGGAAGGCTCAGAAATTCCTCCAGTCGGCGTCACCGTCATCACCGGTTATCT
TGGTTCCGGAAAATCCACTGTAATTTCTACTTCTCGTTTCCTTATTCAGTTAATAAATTAGGTTAGTTAGTTTGGAATTG
AAGCATAATAGTTGATTTTGTTCTTGTTATTGTTAGTTGATCAATTACATATTGAAAACTCAACATGGGAAGAAAATAGC
AGTGATACTGAATGAGTTTGGTGAGGAATTAGGAGTTGAGAGAGCAATGATAAATGAAGGGGAAGAAGGTAATCTTGTGG
AGGAATGGGTAGAGCTTGCAAATGGATGTATTTGCTGTACTGTGAAGCATAGTTTGGTTCAAGCATTGGAGCAGCTTGTT
CAGAGAAAAGAGAGGTTAGAGGATCTTGCTTCTCCACGTTTTATGATAATTATTACTCACTCCGTTTCAATTTGTTTATT
CTGCTTTACTTTTTTAGTTTAAAAAAGAATGTTTTGTTCCTTTTCTTGCAAGTATTTAGTTTCAACTTTATGCATGACAT
GATTAAGACTACATTTTGATATATTTGACATATCTTTTAGTTTTTAGTTTTTAGTTTTTAGTTTAAGACCACAAGATTTA
AACTCTGTGTCAAGTCTAAACCTATGGTATATTGTATTGTCCTTTTAAATACAATGTTTGTCTTGATTATTATTTAAACT
TTATGTATCGTATTGTTAAATCTGTCGTATGTGACGATGAAAAGTGTCATTTTGTGTAACTACCGATTTAGTTTGATCAC
CTTATCTTTTTTACCTTCATCTTGCACTTTCGTATTATTTAATAATCTTAGTGCAAGTCTGTTTTTACAAGGGTGTTCTT
TGAATAATCATTCCTTGCATGTTAAGTTTGGAGTAAGGCAACAAAATTCTGTAATTATTTGCTTAAGTATTTCACCTTAT
TCAAATGTAATGATGAGCAGTTATTTTGTTTGTTTGCAGACTTGATCATATATTGCTAGAGACTACTGGTTTGGCAAACC
CTGCACCTCTTGCATCTGTGCTTTGGTTGGATGATCAGCTGGAATCAGATGTTAGGCTTGACTCCATTATCACTGTGAGT
TTTGTGTTTTCAGAATTTTCCTTATTTTCTTTTACTATTCTGTGCATGGAGAAAATAATTTTATCTGCGAAGTGAAGCCG
CCTAGAATTTGTTGTTCTATGGTTTTACTCTTAGATATTGCGATTAAAAATTATTTTGCTGGATAGATGTGTATCTTAGG
AATTGCTTATTATCTTCATTTGCATACTTATTCTGTTCTCTTATATGATTAACTTCATATGCAACAGGTTGTTCTCATTG
TTGCACTTCTTAAATCCTTGCCATTTTATTTTCCAGTTTTGCATAATTTTGGGTTTTAATTAGTTTTGCTTCTGTGACAG
GTTGTTGATGCAAAGAACCTTCGGTATCAGCTAAAACCAAATCCTGACTCCTCTTCATTTCCTGAAGCTTATTTACAAAT
AGCTTTTGCGGTAATTGATATGTTAGTTTCTCCATTCAATCATCTCAGGTTTCTAATTAGGCTTTCAATCTTTTTTTCAT
CTTTCTAGTGGTTGTATTCCCATTCTTATAGGTGCTAACTAGGACTTTACTTCATACAGTAGGTCTGGATTATGGATGAA
ATCATGTCTAACTTTAATTTGTGAACTGTTGTGTGTAGGATGTTATCATTCTTAACAAGGTTGATCTAATTTCTCAAGAT
GACTCGGGAGCAGTACTAGAGGAACTGGAGAAGGAAATACGTGATGTTAATTCCCTTGCTAATATTATTCATTCTGTGCG
CTGCCAAGTTGATTTGTCAAAGATATTAAACTGTCAGGCATATGATCCTACTGTAAGTAATGATCCTTATACATGAAATT
CAGCTATTGTTACTTAGCAGATGGAAAGCTAAATAATCTTCCATTTTCCTGATTTTTTAAAGCATGCTGCTCATCTTGAA
GCGTTGTTAAAGGAAAACAAATCTCTAACTACTAAAGGCCTTCATGACAGTGAAGTCAGAACATTGTGCATCTGTGACGC
ACAGCAGATTGATCTTGATAAGGTAACTTTTTGAAAGGGGTGCTGGTATGTGCTTAGAGGGCTATGATATTTGCTAGCTA
CTTCCAAGTGTTGATTCTTTCCTTGTAAAGCAAACAGGGGCTTGCCAATGGTGTCTGATATTTTTTTTTCTGAATATCAA
TGCACCTCAAAGCCATTTATTGTAGCCCATTCATATTATTATCCTTTTTATGCTCCAGTTGTGGTTTTACCATAATTTCA
AACACAAAGGTTGACTATTCACTATCTTGGATCACTAAAGTCCTCATTTGCCTTGTTGGAAATAGGTTCGTATATGGCTT
GAGGAGCTCCTTTGGGATAAAAAGTATGGCATGGATGTTTATCGTTGCAAGGGAATTTTAAGAGTCAGAAACTCGGATGA
ACTCCACACTTTACAGGTAAGAAATCCTATGATAAAGATAACTTTCATCTCCACAAGCTGTAATCTTATAATAATATTTC
ACCCAACAAATTTGCAGTGCAGTAGTAAAGATTCATTGTCTCTTCGTTATTCTTACAGAAATAGCACCACCTGCAAAAAT
GAAAAAAAAAAAAAAAAAAACTCTTTGCAAATTTTCCTGCGTAAATGGTAAAACAAGCCTCATACCAAAGCAAACAACTT
TACTTGGAGCCTTGAACTTTCAAATCATTTTCCGTGGCCAGTCACTGTCATCTCTGCTCATTTTCTTCATCAACAAATTA
TAACACGATGTAACAGTAAATATCACATCCTCCTTTCCCATCCAGTAAATCGAATCTTTCTGCAAGTTATCTAGTATAAT
ATCTTCTGCAACTGATCATAGTAATCTGACTCTTTCAATTTCCCAACCGTAAAAGTTCTGCAGAACTGAAAATTCCCAGC
TTCTACCATCACAACAATCAGCAATCCTACAGTTTTTCTATTAATAGCCAGGAATCAGGATGTACAAATCCGAGAATGTT
TCTGCTAAAGTGCATTCCTGATTCCACTTGTCTTCCCCGTTCCCTGCGTCTGCTATGCAGATGTGTGTCTATATCTTTAG
TATTGCAACTTTACCAGTTATGTGAAGTAGCACCAAAAGCTATTCAGTGAAGCAAAACGTCATTGTGTCTATGCTCTCTG
GGTGTCTATACTTTGTGTTTTCGTTGTCTTAACATGTTTACTACTGCATCTTGCAGGGCGTGAGAGAAATATATGAAATT
GTTCCAAGTCGTAAATGGAGAAACGAAGAGATTCAGATGAACAAAATAGTATTTATAGGTAAGCACATTTCAAACGATGA
TGTTGATTTACAGCTGATTCTTCCTTTAATCTTGCCTTTCTTTTTCAGGTCGCTTTCTGAATGAAGAGATCCTTTTGAAG
TCATTACATACTTGTATTGTTGGAACTAATTGACTCGATAGAATTTGATTAGATCCTATTTTCTATCGTTAAGATGGAAA
ACTAAACCAAGAATTCTCTATCTTCATCATCAATCGTTATTTGTTTCATCTCGATGATTAACTTAGTTTACGAGAAATTC
TCTATCTTCATCATCCTTGCCCATGACAAAAATTTCAATTGTATGCGCTTTACAAGAGTCAATTTGACCACATATTCTTT
GATAATATTTCAATAAAAGATGTAATTGTTTGAGAAAGTAAATTATTTCTTTTGGGTGAAGATAACTAAAACATCAAGTA
ACTAGTTCGAATGACATCCCGATTATATGTCCTGTAGAAGTCATGTGTGAATGTCATTCAAAGCGAGACTCTTGATTGAA
AGCTATATTGGCTGAACCAGCTAAGAGGTAAGAAATGTGGCAATTGTATGACCGTTAAACTAAACTTTAAATCTTGATTC
CGATTATTATGTCTTACCATACCTCATAGAGGAAAGTTTCAAAGTATACTTTAATACAAAAAACAAGAACTTACATGTGG
ACCCTAAAGTTAGATTGTCTTGTCGAGAATTGCATGTTCAATAAAAGTGAAAGAGTAATGTTAGACTTAAAAAAAATTGG
TGTATGTTGGAGCAATTTTGGTTGCACAAAATTAAAGTACACTTGACACTATATATGGTATAGTATTTACGATATATATA
TTTACCTATCATAATCAAAACTTTAAAATATATATCAAATTAAGAACTTGTACCCAAAGACACTTATATGGCACAAGAAA
ACAACGTACCACCTAAGAAAGCCATGTGTATCGACTATTGTGTCCCATAAAAAAAAATTCATACTTACCCCTCAAATTTA
GGTTCGTACAAATTTATTTTAGCAAACTTCAAAAAACACACATATCATCAAAAAACGGTTCTTTTAGAGTATCATAACTT
AATTTTTCTCTTTCATTCTAATATAAAATTCTTCTAAAATATCATATACATCTCATTTTCAGAAATTTATCAACTAAAAA
CATACATGTCAAACCTAATTGACCCGAATTGATCAACCCGTCCATCTTAAAAACCTCACAAGTTTACCCTTGTTTCACAA
TAAATGTCATTTAATATATAAAGCAATTAATGAAAAAAGAAGAAGGGTAGAGTAGGTGTTGTTTGTTATGGTGTCATAGC
AAATTGTCTTTATCAATGAGTTGGCCATTTCTCCCGACAGTCCACAACAGCGCGCTGAGCTAATATCATAATACTACACT
AATAGGAGTTGGGCCATATAAAGGATATATAGTAGGAGATTTTGCTTCCGTTTCAATTTGATTGTCTGATTTTATTTTAA
TTATATGCTCATAAATTTAAAATATGTTAATTGTATCAAAATATCTTTTAATTTTTAATCGTATGGTCTTGAATGTGTCA
TATGTGTGGAAAGTTAGAATTGAAAAATAATTCATATATTTTGATCATTAAGTTTTTCCTTTTATATAGGTAATCTATCA
CTTTCTTAAGTGAGCTTAACGCAACCTATAACTGCTTTTCTTTTTTGTTGAGTTTTCATACGAATTTAAATGTTAGCTTA
AATTTAAATCAAAATTATTGGATTCAGTTGAACCTAATGGACTTCTCAAGTCGCGGATAGCGAACCGTCTATGTAACCAA
ACATTTCACCTAATTATTCAATTAGGAAGTGTGTAACCAAAATTGGAGTATGATAAGAATAATTAACAAGTTAAAATAGA
TTAAGAAGAATTTGATTAGGACTCTATCATGATTAATTAGATTCTCTTTTTTTTGTTACACTTTTTTTTTTAATAAAATA
AAATATAATCCTTTACTGTCATTCCATTTCCACCTAAATATTTCTTCCACTCATAGATGCATGTGCTATGGAATCAAACT
TACAATTAAATATCATATTATATTTATTTATAAAATTAATTTCAACACTTAAAAAATACTTATCAACACATACTGTTTAT
CAATTACTTATCAATTACATTAACCAGAATTTAAAACTTAAAGTGGGATAAGGATAAGTATTAATCCGAACTTTAATTAA
CCTAGGATTCTCTTTTTCTTTTTCTTTTTTTCCCCTTAAAAGAGCCTTTTTCTTTTTTCTTTTATGGCCCTATTTTTAAT
AGTATAAAATGTTATTTTGGAAATACAAAAAAAAACATTTTTCTTATCAAAAGATTCACATTGTCATAATTAAAATAATT
AATTAACAAAATATTAACATTTATAAGTTAATTTACTTTGAAATATTAAAAAAAATTATGTTACTAATATATATAACTTA
AATTCATGACGTCATAATAAAAAAACACTTATTAATTATTTATTGGTCCTAATATACTGAAATTAATATGCTATACCTAA
TACCAGCAAGAAAAAGAATTATTCCCAATTATTGTCATTTTGGTTTCGTTGCACATTATCATTATAGTTATAATTTTTTT
TAAAATACATTTTAAAATATTATAGTGGAGTGTCTTGTAAGACTTGTTAGTGATAAATAAAGTGATCAATTATTATATCA
TGAAAATTATTACCCAATATTTGCTTTAAAAAACCAACAAAAAAAACATGACATTGTGTCTGTTAGTCAAATTTTACCAA
TTAAATAACAATGATTAATATATTACTATATATATATATATATATATATATATATATATATATATATATATATAATTATG
ATAAATTAAGTTGGTTGATATAAATACAGAACTTGAATAAATAGTTACGATTTATGTAGCATAGACATATTAAGAAAGGT
AAAGGTAAAGTTAAAGTACAATTTCTAGAAGCTAATTATAGGTAAGTTGTTATTTATATCATGTAGATTTATTAAAGTTA
ATAGTAAAAAACATATATAAATTAATCTGGTAAATTTGTTAGAGACAATAGTAAAAATATATATATAAACTGATCAGGTA
AATTATTAGAGGTAATAGTAAAAAACATATATAAACTAGTTTTATATCTCAGCTATCTATTGGCTCCTTATCTATCTAAA
TTATCACTTCATTTATATTAAAACATACCTCAATGCTAAATCTGGCCACAACCTCTAGGTAACAACCTTCCAAACCAACA
AACCGTTAATTATTTTTCATATTCTTACCATCAATATTAGTATATTACCTATCTTCTCATATTTTATTTATCGCCACATT
AAGTTATCTGTTTAATTCTAAGTCTGCCCCCAACGTCTAGGTAACAACCATCTAAACCAAAAATCGTTAATTATTTTTTA
TATTCTTGCCATCAATATTAGTATATTAGCATTTAACACATCATCTCATGCTTTGTTTATCGCCAAATTAGTAAGTAAGT
TCTCCATTCAATTCTATAGTAAAAAAAAACTACTTCCACAAGACAACTTCTATTTCTATCTCAAATTATCTACCGTATTT
ATCTGCTCGTTGTAAAAAAAAAACTCTAATATCTAAGATTTTTTTTACTATTTTACCCTCCTTTATGTTTTGATTTTTAA
AAATAAAATAAAATTAAAGGAAAAGCAAAGTAGGCCCCACTAATAATCCTAGTCACAAAGGGCAAAAAGTAAAAAAAAAA
AAAATTAAAAACTTTAACAAAAAAAAAGTAAAAAAGAAAAAGATATTCAACACAATTATTCTCCTGCAATTATTAGATTA
TGTGAGTTTTCATTTCTCAATGCAAACAAGGAGATTTTGAATACAGAAAACTCACGCTTTGATAGGACTCTCTGCATTTT
CTCCAACAGAAAAAAAGAAAAAAAAAGAAAGCTGATGTTGCCTTCTCTTTCCTAAAAACTCTTTCTCTTCCATTTTCTGT
TTCTTTCTTTATATGTCAATACCAATCCCAACTCTGCATTGCTTTCTGCAACTGTCACATTATATATAATATTGAGAAAA
TAGAGAGACATTCCTCCATTTTATGTCCACCCCATTTATCAAGACTCAATCTTTAGGTACAATAAACAAAAAGCCTAAGC
TTTTATGCTTTATTGATTGTAATTTGTGGTAAAGATTGAATCTTTTTGGTTTAAATGGCATTTTGGATGTGGATCTGATC
TGGGTTTTTGATTTTTTTTGTGTTTGATGATTGGAGTGGTTGAGAATTTTGAATCTTGATTTGTGATTGGTAATTTTCAT
TTGGTGTCTTTTTGCAGGGTGATCTGAGGATTTGGATTGCTTGGTTTATAAGGGAATAGGGAGAGTTGTTTCAGAATTGG
CATTGTGTTGGATTGGTTGTGTGTTGTATGAGAGAATTGTGAGTCATTGATAGTTGACGTGTCATAATATTTTAGGAGGG
GCTTTTCACTGATCTGACATTGCTTGTTTTCTTGGTGATTGTGAAGACTTGTGGTATTGGAATTTTGCCTGATTTGTTAT
CTTGTTTAGTTTGGTATGATTGGAGAATTTCTTTATGTTGAGCTTAGGTAGTGGTTTAAACAGATGCCAGTTGAAATTGT
TTGGATTTTGGGTGATATATATGGGAGATGGTCTCTGATGATATATTACATTTTTCATAGTTGTTGGAGGTTCAGGTTGA
AGTAATAGCTACCACCTCATGGTCTAATTCAACTCGATTTTCGAAGGGGTTCTTGAAACTTGGCCATGAGAGGCCCTTTG
GTCAATAAACTATCATTAATTTTCGGCCCTAGACCGCCACTCAACTGTATACTCTTGTGTCTGGTCAGTGTCTGTGTGCT
AATAGCATTGTTATCGTCATTTTCTTCTACTACCTTTGACTCGGTGACTTCATATGCAAAGCCTGATGTCTATACAAATT
ATAGAAAGCTAAAGGAGCAAGCAAGAAATGATTATTTAGAGCTAAAGAGCATTTCTCTGGGAGCTAACCTGATAAAGGAT
GTTGGTCTTTGTGGGAAGGAAAGAGAGAATTATGTGCCTTGCTATAATGTATCTGCAAACCTGTTAGCCGGGCTTAAAGA
TGGGGAAGAATTTGATAGGCACTGTGAGTTATCGCAAGAACACCAAAATTGTTTGGTTCGTCCTCCAAAGGAGTACAAGA
TTCCACTGACTTGGCCAGCAGGTAGGGATGTCATATGGAGTGGAAATGTGAAGCTAACCAAAGATCAGTTCCTTTCTTCT
GGAAGTATGACAAAAAGGTATAGTTGGTCAAATTCAGGTCATCTTCAAATTGTGCATTTACATGATAGAGCATGTGTTTT
AAGTCTTTACTTCCTCTGGATTGGTTTGTATTAAGTAATATATTCTAAATGGCCATTTTTATGCCTTCTTTAAAGTTGGT
CATCGGTTTACTTTCTTTCCAGGCTAATGTTATTGGAAGAGAACCAAATTGCTTTCCATTCAGAGGACGGAATGATTGTT
GATGGTGTCAAAGATTACTCTCACCTTATTGCGGATATGATTGGGCTGGGAAGTGATACAGAGTTTCTTCAAGCCGGTGT
AAGTTCAACGGTTGTTCTGCATTAAATAGACATATCCTTATTTGTCACTTGTTTGTATGTTTGTGTGTTTTGGTCTGTGA
ATGATGTACTGGCTTCATTCCTACATCTAAATGCAGAACAAATTTCACTCTTAGATATATTGTCTTTCTCTTCTGAATAA
CAGGTGCGGTCCGTGCTGGATATTGGTTGTGGATTTGGTAGCTTTGGTGCCCATCTACTTTCACTGAGGTTGATGGCTCT
TTGTGTGGCACCATATGAGCCATCTGGTAGCCAAGTTCAGTTAGCACTCGAGAGAGGACTTCCAGCTGTCATTGGCAATT
TCATTTCAAAACAGCTTCCATTTCCATCATTGTCCTATGACATGGTTCACTGTGCTCAATGTGGAATCATTTGGGATAGC
AAAGGTATTGTCGCAGTTGTGCTTTGAGGAAGTGTCGGGTTTCATCAGGCATTTATGAGTGACTAATCTTATTATATTTG
TAATTTCCATGTATTAACTATGATATGTACTTCATTTGCATGTTTATTTCATGATGTTGATTGTCGAATCCACCCCTAAA
CATTACACGTATTCCTTTCCATCTGTTATATGATTAACCCCCTACATTGGCTAACATAGTTTCCAAATAGAATAATGTTG
CTTGATATTGCCTATTTAGCTAGATTTTACTAGTGTCCCGCTGATTAATTTTCTTTTTAAATTCAAAATCCTGCTCTGTT
TCACCTGAGCTGGACCGCCGCTGAAAGTTGCCTGAAAGCTTAGACCATCTTGTGTGTCGGATGATTGATCTTTAGCTGGG
GCTAAATAGTAACTATTATTTAGAAACCAGCACCATATTCATATTTACAGATGCATTCTAGTCTATAGTTGATTTTGTTC
TTTCACATTTCCTGTAGAGAAAATCAAAAGCACGCTCTTTTCATCTGTCAGCTATCATGATGAAACAATTTCAGATCTCA
TATCGCTTTCTAAACATTTAAATATCCATTCAAGTCCTGTTGAAATTTGAAAATAAATTTAATAGCATGGACCTGGCAAT
GATTTGACAAAACAGATGGACTATTTCTTATTGAAATTGACCGTTTACTCAAGCCCGGTGGTTACTTTGTCTTAACCTCA
CCTACAACCCAGCAGCAGGATAGTACTACCAGTACAAAGAAGGGAATCACATCTAGTTCACTGGAAGGATTCACTAAGAA
GCTCTGTTGGTCTCTTTTGGCACAGCAAGAAGAGACGTTTATTTGGCAGAAGACAGCTGATTCTCAGTGTTATACATCCA
GGTAAGGCTACTAAGAAAGGCAATGCGTGTAGCTAATTTACTCCCAAACCCCACACGCACACACACACATCCAAACATTT
TTAATGGATCATGGATAGGTTTGAAACTGTTGTCATTTGTGCACTTGTTTATAAATTATTCTATGCCTATGCCCCCAATT
ACCCTATATCATTTACAAAACTGGAAAAGTTGCCGTTTATGCTCTGGTGTTAATATTCGTGTGTTTTGATCTGTTTTCAA
GTTGTAGTTTTGCCTTTTTAGTTTTCTTTCTTTTCCACTTAACTTCCATGATAAGAATTTTCGTTTAATTGTAGCAGTCA
GGGTGAGATACCAGTTTGTAAAGGAAATGATATGCAAGTGTACTGTCAACCACTTGCACGCTGTATATCTGGGACAACGA
GTCACCGGTGGGTTCCAATCCATAGCAAATCTGATCATCTGAACTCAACTGAGCTTGAAATTCACGGCAAGTGTTTTTTC
TGTTTTTCCAAAACTAGATTGGTTATTGCAACGTTTTCAGTTTTATATTTGTTCTCCAATTCCGGTTATTTTGATCCTCT
ATTTTTAGCAGCCATTTTTTTACCAATCGTTTGCTTTGTGACAGGGCTCCATCCTGATGATTTCTTCGAGGATTCAAACT
TCTGGAAATTAGCTCTGAGAAATTATTGGTCTTTGCTCTCACCCTTGATTTTCTCTGACCATCCGAAAAGGCCAGGTGAT
GATGATCCATTACCTCCATATAATATGGTGCGTAATGTCATGGACATGAATGCTCATTATGGCAGTCTTAGTGCTGCATT
GATGGAGGCAAGAAAAGCCGTATGGGTGATGAATGTGGTTCCTCTTGGGGCGCGCAATACACTCCCTCTCATACATGATC
GAGGTTTTGCCGGTGTTCTGCATAACTGGTGAGACATTGTTATAAAGACTTGCAAAGACATGTGCTTGGATGTGTAAACA
TGCTAAAGTTGGAAAGAATGCTCTCATGTTCTTAAGTTTCTTGATAGTAAAATTTTATTATATATTTTCCGTCTCATATT
AGTTAGCAGAAGCAATTACATCTTTCTGGAATGATCCTGTTGTTTTCCATGCATAATTTAATGTTGGCTGTCAGCCTGAA
TAGGTTTTGGTTGTGATTGTAATCTTCTCCGTCACCAGAATTAATATCTTCCACTTAGCCATGCCATTATATATAGTCAG
TGAGAATGAATTTAAGATCATAAGAACCATCACCTGGACATATTCTTGAAATTTTTGTCCTTTCAGTTGAATTCTCATAA
AGCAATTGGAGTTGAACTGTTTTTATTGCTAGATGCTCGAAATATTCTGGTTATTGATTCCGAGTGTTGTTCTAACATTG
GTCCAGGTGTGAACCCTTCCCTACATATCCCCGAACATATGATTTGCTCCATGCAAATGGGCTCCTTTCCCACATTGCTT
CACAAAAATGCAGCATGTTTGAACTACTTCTAGAGATGGATCGTATTTTAAGGCCTGAGGTAATATTCCATTTGCTCTCT
ATATTTCTTTAATGATCTTTTGATTTACTTTTTCTTCGAAGGTTAGCTTGTTTCCCTCATTGTAAGAATATACTTGTTGC
AGGGATGGATTATTCTTTCTGATACATTGGGTACAATAGAGAAAGCACGCACGTTAGCTGCCCAAATCCGCTGGGAAGCC
AGGGTGATCGACCTCCAGAATGGAAGTGACCAGCGACTACTTGTATGCCAAAAACCATTTGTGAGGAAGTGACATTCTGC
AAATGCATAACTTCACCAATCCAATGATAGTCCAGTCCTTTTTAACACTGGTAAGTTCTTAACTTCTCGTGTAAACGAGG
AATAAGTATGAAAACGCAGAAGTTCAATTGAAAATCTGTAAATCCGCGCTTCCTGTCATATATTTTCTTTCATGAAGTGG
ACTACAATTTGATATTACATGGCCACAAGCTGCGCGTTGACGTCTGAATCTCTTGGTCCTCGCATAATATGGTGCTCACA
AAGCTGAAACTATAATTTTTGGAAGCTGATGAATATACAGAGTGCTTTTGTTTCATTAAGTAGTTAACAGTACACAAAAG
AAGATTTTTGGCCTTTTTCTATTTTTATTTTTTTCAATATTTATGTAACAATTCTTTCATCTCATTTTTTTTTTCATTCT
GAATTTTGTAATAGAATTATGTTTTGTACTGAGGAACTAGCCTTTACTGAGAGCAAAAGTTCTATATTGGATCAAGCATA
AAGATAACACTTAACCAAATTCTTCAAGAATTGGCCTTCCATCATTTGTCTTGTGGGGTTGAGTCATACTTAGTTGCTTG
GACTCGAGTATGGTATCCGATACGAGTGTGGATTTAGAGCTGGTACTCGAGTATGTTATCCGATACAATATATATATATA
CTTAACGGTACAAATTCAGGTATAGTACAAATTTGGGTGCCATTTAAAAATAATTCAAATATCTAAGATAGCTCGTAGTG
TGCACTAACTCATTTTTTAATTGTCATGTTGTAGTAAAGCTCAAATATTTCTAACAAACAAACAATGATGTGGGGTGCAT
GGTGGATATTTTGTGGACTGGTTATTGGTTTATCGGTTAATGATCGTTATCGATTCAATTATCGGTTAAATCGGGAAGAT
TTGAAAAAGAAATCATTGAAAATCACTTTGTAAAGGTGACAAACCAGATGAACTATGCATATGAGTTGACAGATTGCATT
TTGCTCAAAAGTAAACATGCTCACATTGTAGAATAATCGAGAGTTTGAGATAGTCAAAAATAAAAGTATGAAACTAAACT
CTATGTTAAGGACTTTATATATCAAATAGTATTAATATAATCATTTAATTTTCTATCGGGTATCGATTAACCTATTAAGA
AAATACCTCAAACCATTAAGAACCAATAGCCTGATAATAGTAAAAATATTTAAACCGTTACCGAAATCACTAAACCAATA
ACTCATCATCGATAAACAAATAATATTTTTTTTCAGTTTGATTCGATTTTGAACAACGCTAATAGACATTAAAGATAGTG
ATGCCCGACACTTTCAAATTTTGAATCTGCCTCTACGCTTTATATAGTGCAAATGTTTCATCTAATTAGGATCCAAATGT
AATTTGATTTGGGCTTTCTAGTTTCTAATGGACCCAATTTCATCAAATTTGTTTTAATTGGGCCTCAATTGTATTTTCCT
CAAGTTTTCATCTTCCTCGCCGTGAACCATTTTCCCACTCCACCGGCGGCCACCTTCCTCCACCGGGAAGACCCGAGTAA
AAATTGCGATTTTTGTTTCAGTTAGGTTCGAATTCCGACTAGATTCCATAGCTGAGCCTCTTGATTTTTGCTATTTTGGG
AACAAATTTGTATAGTTTGGAGCTTAAGCTTTGGAGAGAAATCTCGGTACACCTCAAATCTACTCCATTTACTGCTTGCA
GCTTGTTTGGATGCTTCTATATTTTTGTTTTGATTATTACTTTAATTTAATTTTATTCTATCGTATCATTAATCAGTGTG
ATAGCGTAGTTACCTTGTTTTTTCTTCTCATTTTGTCTTTGTTTATCATCTAATAATCCTATTTTATCATTTGTCATATC
TTTTTGCAAAGGTTTGTCTTTCAAATTGCTAATGTGTGACGATATGATGCATTATGAAACTATATGTAACAACCATCCAA
ACAAAGTGTTTGACTATTAATGTGTTGTGATTCAATTTTTTAATGTGCCCAATCTTAGGCTGTCACAAATTTTTTGATTC
TCTATTTGTTAGAGAGAGGGAGAGAGGGAGAGAGAGAGGTATTTGAGTCTATGGAGTCTATCTTATCAATTGATTTTGGC
TCTCAGGTTTATTTCTGGCTTTTGTAAATTACAGTTGGTTCATAGGCTTGTTTGATTATTTTATTAGCTTGCAGTGCACT
TTTATACTGGTAGTATTTTTATATCAGTTTTCCTTAGTCCTCCTTAGATTTCACTTCTTTTGAGCTGAGGGTCTATCGAA
ACCGCCTCTCCAGAGGGGTAGGGGTAAGGACTGCGTACATCCTACCGTGTCCAGACAGTATGTTGTTGTTGTTTCCCTTA
GTCCTGTTCCTGTAGCTTGGTCTGAACTGGGATAATGCATTTCATGGTCTCATCTTTATTACCAAAAATAATAAAATCTA
GGTATCATCAGGACATATCCCTGAGCAAAAGAATGAAAGAGAGTAAACTAGCCATCACTGAGTATAGGTAAGGCTCACCA
AAGCTGCTGAAAAAGTACCCAAATCTCAAGCAAGTGAATTTGTAATAAAAACTAACCTTGATTGATCTTTTTAATGATTT
GTTTAACATAAAGGAGCAATAAACTAGGAACTGTGTGAAAAAAAGCTAACATCTGATATCAAATGATGTTGATTAAAATG
CAATAACTAGGAAATCAAACAAATAAATAAGAAACAGATAGAACACATGGATAGAAGTAGAAATTAGATTGGGGAGGACA
GAACTTAGAAGAAAGAATGGATAAATCTAACAATTATATCATTAGACTTTATCCTTGGAAGAAGGAAATGAACTCATACA
AGGAAGAAACCAAAAGAGGTTCAATAGGGAGATACTAGGGATAATCCCTAAATACTCACCAGAAGGAGTATACTCCTCTT
ATCATCCAAAAGCTAACCCCCCTAAAAGGGAAAAGGAAGAGACTATTTTCAGGTTCTAATTAAGGTTTCAATACCCAAAT
TTTCCCTCAGCTAACACCTTCAAAATTGAATAGGCCGAAACTGCAAAAATATCCAAAATAAAAAAGATTTTTCCCGTTTC
CTTGACTTTATTTTTTGGTTTCCACATCCTCTTAAAGCACTTATAACTCGATGTCAAGTTGAAAGCCTTCAATGTCACGG
GTGCTTCCGGCGCATACATCATTTTACAAGTAATATGTGTTCCAATACTAAGCTTTGCTTTTCAAAGACCTTTATTTCAT
CAGAAGTCTTCAGCAGTAAAGCAACAGAATAGTGCTGGACTATTAATTGGAGTGAAATATCTTCTTCTTAAAGATAATAG
AGGATGTGGATCTCCAAAAAAATGACAATCTTGGATGTGTTGATTACAGGGTTGCTTCCAGTTTCGTGGAAGATGTCACT
TTTCAGGCTCTCTAGAAGAGTCAATCCTTTACTTTCTTTAAACAGGACTCATCATTATCCGCTTTCCACATCCAGGTGAT
TAATTAGCTATTTTGCTTTTCTCTTAGTTCTTTTTCCCTTCTGGCATATCTGCATTGCCATGAGGTAATGGTAGTTGAGT
GTGTCCCATATTGCTCAACCTATTCTTCATTGATTCAGGGAATGTCTTGAAATTGTAGCGTCAAAAGATATAAATCTTGG
GGCAATCAACAATAAATATGGACAAATCTTTGGTTTTGGATATAGAGGTTTCACATCAAGATGTGAGCTTAACAAATCTA
CTCTTCACAACTGCAAAGGGCCCTCCTTTTTGAGAGGGCAGAGTACAGTTAGGTCTTGGCCAGTGTTGAATCTTCGTCAT
CATTATGCAACTCAGGCTACTGCAACAGAGAATAAATCAAGGAAGATGCTCTTTTATTTGGTGGGTTTAGTTTTTGCTAT
GGTAGGGGCTAGCTATGCTGCAGTTCCTCTGTACAGGAGATTCTGCCAAGCCACGGGATATGGAGGTACAATTCAACGTC
GGGAGGTCAGTTATTCTTCATTGAACTGGTTATAGATAGGCTTTCAGAGACCTCTGAACTTGATGAAATTTACCACCTCA
CAGAGTGTTGAAGAAAAGATTGCCCGACATGAGAAAGATGGAAGAGTTACTTCTAGGTACTTCATATGTTGCTCGCTTGA
AGATCTTTTTTATTGTAACTTGCAACTATATTTTGTTTATGGGTACATTTAAAAGTTTTTTGTTCACTCATGTTATTAAA
AATCATTGCTTCGTCACTTAAAGAGATGAAGTGATGCAAAACTAGGGGACATCTCTGCATGGGTGGAGGCATGCACTCTA
TAGAAGTGTGCTCTCCAAACTATGAAGCCATACTGATACAAAGAAGAACCGGTCAATGCTTTAAATCTCAATGTTAAGGA
GTTGCATTAATATTGGCATAATGTCTTATTAGATGCTGAAATAAGCAATTTTTATTGCAGTTTGATGTAGTACTAAATGC
AATGGGATTTTTCTTGTGAATGGTGCACTTCACTTCAAAAAAGAACGAGCTTTACTTCTCACTTTTATTTCAAGCTTCAT
GGACCTTGTCGTTTTTTTTGTGCTTTTCACTTATAAGAAACATTGTTTCTCTTTAGTTCTTTCTGTCTACATTCCTAAAA
GATAGTGAATAAGAAATACAGTGGTGTTTCTTGAAGCAAATAATACAGATAACTTGTATAAATCCACCTAATTTCTAACC
GTTCCACTGGCCCTTGGAGATTTCTCAATTATCAAAAGAAAAACATTATTTCTGGAAGAAATTTCTAATATGGTATGTTT
TTAAGTGACGCCTTTTTCACAATTTATTTATGGAACTCTTGTATATTGCATTAGGGAGATTGCAGTACAATTCAATGCTG
ATGTAGCAGACGGGATGCCTTGGAAGTTTACTCCAACACAGCGTGAGGTGCCTTTTCCGTTATAGGCATGTGTTATGTTC
ATTAATAGTTAGTCAACGTACTAATGGTTTAGCATGCTTCCTATGTTCCACTTGATGTATTCTCCTTATCTTGTGATTCA
GGTAAGAGTAAAACCAGGAGAGAGCGCTCTTGCGTTTTACACTGCTGAAAATCAAAGTTCGACTCCTATTACAGGTGTAT
CAACATACAATGTGACCCCCATGAAGGTATTTGCTTATAAAATTAGGTGTAAGTGTAGTTTGTCCACCTCCCCTTGTTGT
TCTCGATCATCCAATACAACCTTTAGGCAGCTTATGTGACTTGAAGACAGAACTCCCTAGTCCTCCACCTATTGTCATAA
TTCAATGTTTTCCTCTATTGAAATCTCAAAACTGTAGATACTCCTCATAATTGTGATGTTATTTCTATTAGACAAGTCTT
CTATTTCCGAGTCTATTCCAAACATATTATAGGTCATAAATAAAGGAATCTTTTCTTTTAAAAATAAAGTTAACTTTCAT
TGATGTTGGCACCAATATGGTGCCACACCCTCTGTTCAAGAGCGTCACCGACATGAGGGTTTCAACTATGCGATACATAA
CTTAACCGTTCTCTCTAAAAAAAAGGAAGTGAAGGATGAGACCTCATGTCACTATGCTCTTTGAGAATGTGCATAGATCA
TGTATCTACTACTGACGGTTATATATTTTGTAGTCCAGTTGTTTGCTCAAAATATATTGTTCTGAACAGATTAGTATAAT
TGACTACCATAATGGTGATGTGCCTTCCATTTCATAGCATAGTCACCCTAGTAGACCCATACTTAGTTGTCAAATTCACA
CATTTCAAAAACAGTCATAACTATGTGCAACTTGCACCCTCTAGCGAATTTGGTTATTTTTCATCTTTTATATTCTGATC
GAACATCCATCTTAATTCATGGCATAAGCATTTCTGTGCCATTTAACTTGTGGTTGTGTTGGACATTAGTGGCATAATGT
TCACTCTCATATAACACTGCTAGTCTTATAGTTGTTCCATAAAACTTACCTTTTCGTTTAGTAGGAATCATACTATCATA
TAAAACCTTGATAACCCTTTTCCACTTCAACCATACCATTTTCGAAGAGCATCTCACCTAGATATCTGTAAACAGTACTC
AAGCACCACAACCCCGTCTAATCTCACATCAATTTCACTCTTCTTATTTTGACTAAGCTCGTAGTGCATTCGGTCTTTTG
CTTTCCTTAAATCCCTTTCATTGTTGAATGTTTCTCCACAGTTCCATCTTTTGGTTGACATCCTCATTGGTTTGGTCGAT
TAACACAATATGACCTCTATTTTGTATTGTGTGTGTTAGCTCATTAATAATTAGGGTAAACAACTTCGGGCTTAATGCTG
ATCCTTCATGTTTGTCTTATCAGGCTGCTGTGTATTTCAATAAAATACAATGTTTTTGCTTTGAGGAACAGCGATTGCTT
CCCGGGGAGCAGATCGACATGCCTGTAAGTAAAGCTCCTCAACTTTCTTTGCCTGAAGATTATTGCATCTACCCCTCTTT
TCATTCCAATGACACATCAATCAACTTGCATTTGTAGGTTTTCTTTTACATTGATCCCGAGTTTGAAACCGACCCCAAAA
TGGATGGCATAAACAATTTGATTCTATCATACACATTCTTTAAGGTCTCGGACAAATAAAGAAGCTGCATTGCTTCCGCA
CCTGGGCGTGGTCACCACCAGATATGTAATTTACAGCAGCAATAACTTGATTTTTGTGGCTGACAAGGGAATGAACAGTG
AAAACATTGTTTCACCTGTAGTTTGTGTTATTACTGGACCAAAAAAATCATTTATCATCCTACTACAATAATTTAAAAGA
GAACATAAAAATATGAATGGCTACAACAATTGAAGCCTTTTCTTTAGCCATATTTTGTCTTTCTGTTGTGTTGGTTGATA
GATGTTAAACACTTCCATTGTTATGTATTGTATACTTGTATGAAATCTAAGATGTCAACAACAACATATTCAGTGTAATC
TCATAAGTGGGGTGTGAAGAAGGTAAAGTGTACGACCTACTCCTTCTTATAGAGATAGAGCGGTTGTTTATGATAAATCC
TCAATAGTTACAATAAACTAAAGATCAAAAACTGAAAGGTCAAAAAATATTGACCAATTGAAGCCGGTAATATTCCCAAA
AGTTTATGGCTTACACACGAAAAATTGAAAAACATAATCAGAATTCATATTTTATGGACCTCTAAATGCTATAAGAAATG
GTGTGAATCATGTAGAAGCTACGAGTATGGTTCACCAAGTCATTACGGATGATCCTAAAAAAATTCAGTCCAAATGAGCC
GGTTAGTAATATTTTCAAAAATTCATGAACTAATACAAACGAAAAATTGAGAAAATCCCGAATTCCTGTTTTGTGACCCC
TAAGCCCTAAATGCTATAAAAAGTGGTATGGATCATGTAGAGGCTATGAGTATGGTTCATCATGTCATTACGAATGATCC
TAAAAAAAATGGATCAAATAGAGTCAACCAGTCATATGTTCAAAAATTCATGAACTAACACACGCGTGAAAAATTGAGAA
ACTCTAGAATTCATGTTCCGTGACCCCAAAATGTTAAAACAAGTGGCGTGGATCCTCTAGAGGCTATGCGTATGGTTCAA
AGGTTATTACAGATGATTCTGAAAATATTTGGACCAAAAAGAGCGGGTCAATAATAGTTCCAAAAGTATTCATGGACTAA
TACATATGAAAAACTGAGAAAATCCTGAATTTTTATTTCGTGACTCCTAGATGCTAAGTGGTATGAATCATGTTTCACCA
GGTCATTACATATGATCCTAAAAAACTTTGCGTTAAACAAAGTCGGTTAGTTATATTTTCGAAAATTCATGAACTAACAC
AAACTAAAAATTGAGAACTCTTGAATTCTTATTTCGTGATTCCTAAATTTAACTAATAAAAAATGATGTGAATTCTCTAG
AGACTTTGGGTTGTGATTCACTAGATTATTACGGATGATTCTAATTTTTTTTTATTGCATTTGTATAATTGTATAAAGAA
AAAAAGCAAAACAGCATGTTTGCTTAATATTCCCAAGTAATTGTTGCACTTGTATAATTGTATCGAGCAGTGGCGGATCC
AGGATTTAGAGTTCGTGGGTGTCAAATAGACTTATCGATTAAATTAATTTTATATTTGATTAAATTATTCGTCTTTTTGA
TATATATCATAAATCAATCAATAAAATATAAATAATAAGATATTACAAATCCACACTCCACACTAAAAGCATGAAGTTAA
CAAATTTAAAACTTTCAATAATATTACTAATATTATAAATATTCATCATTCATTTACAATTGTCCTCGACGAGTTTTCAT
ATTCTGAAAACGATCAATAATGACATCATTACTAACATTTATAAATACATCACGCTCTATGTAACACACTAGACAATCAT
TTAAATATTGATTACCAATACTATTCCGCACTTCATTTTTTATGTGCTTCATTGACGAAAATGCTCTCTCCACAGTTGCC
GTATCAACAGGTAAAATCAAAGTCAACTTTACAAGTAAATAAACAAGTGAAAAGTCAAAGGAGTAATAATGTAATTAATT
TAATTTAAGTCAATAACAATTATAAAAAAAATAAAATAATGTGCCAACTATTTTTCCTTTAAAAAACGTGCTTGGAGCTT
CTTTTTTTCTTAAAAAACGTTTGCAGCAAATTTCTCAAAAAATAGGTACAAATGGGATTCGAACCCGCAACATCAACCTT
GTAAAGTTGCCCTCCTACCGTGGCACCACAAGCCATTTTTGTTCTTTGAGTGACACGCTTTATATTTATATAAATATTAT
ATATATATACCTATGTATATATAGAGTTTCCATCGAAGTTCGGGGGTGGCGTGGCACCCCCACACTCCTTCATAGATCCG
CCCCTGGTATCGAGTCTAGTCAAATTTGAAATTAAACTTAATTTGGTTCAAGTGTGTAAAATTTGAACTAATTACCAGAA
AAGACTTCACGGGGAATATTTTTTCCTTTTGGAAAATGCCCATTTTTTTGCTCTTTTAAAGGTTTTTTCGGAGCTGATTA
AAGAGGTTGCTCAAATGGTAATAATCTTTCACCTCCAGCCTCAAAATTATAGGCTCGAGTCATCAACAGAGCAAAAAGGG
GGGAGCTTTCACCTTTTTGCTCCCTTGACGAATCGAACCAGAGATCTCGAGAACGAATGTGGAGGATGCTTACCATCTGA
GCAACTCCCTCTTTGTTACCGTAAAAGCCTTTATAAAGTTATAAAGGAACAGAGAAAACGAGCAACAAAGTTTGCATTTC
ACAATGGAAAAAATCTTCCTCATGAAGTTATTTACTTTAATTATGTTACTTATATTCCTCTAATAAAACAAAATTTATGC
AAAACTTTAAACTTTGACTCTTTACTACGGTTACATTCATAAATTTCTACAACTCATATTTGATCCTTCCAGCTTACAGA
TCTATTTGATCTTAGTGTCCTCCGACGAGCTCGTTCTGATCTTAATTATACATAGTAACTGGGAATCCACGTAATCCATC
ATTACCTTGGAATGCGAATGAAGTTTTCTCAAAAAGGTATGAAATCGAGGTCCTTGAAATATACATCCTGTGAGAAGATT
GTAAGAGAGATTCAACATTTCAAGAATTATAAGAGAAGCGAGTTGTTTTGGTATCTCTCCTTCAAACAAGTTGACTGATC
AAGTGGCGTAGATTCATGTTTTATGACACTAAATGCTATAAAAAGTTGTGTATATTATGTAGAGGTTATGAGTATGCTTC
ATCAGGTCATTATGAATGATCCTAAAAAAAATGGATAAAACTGAGCCAGCTAGTAATATATTCAAAAATTCATAGACACG
AAAAATTGAGAAAATCTAGAATTCTTGTTTTGTGACTCTTAAATGCTAAAACAAGTGGTGTAAATCCTCTAGAGGCTATG
AGTATGGTTCACCAGGTTATTACAGATGATTCTGAAAATATTTGCACCAAAAAGAGCCGGTCAATAATATTTCAAGAAGT
TCATGGACTAATTAACACACGAAAAACTGAGAAAATCCTGAATTTATGTTTTGGGACTCCTAAATGCTATAAAAGGTGGC
GTGGATCATGTAGAAGTTCTTGTTCACTAGGTCATTATGGATGATCCTAAAAAAATGGATCAAACAAAGCCATCTAGTAA
TATGTTGAAAAATTCATGGACTAAAATTGATAAAGAAAAAGAGAAAATCTTAAATTCCTGTTTCGTGATCCTAAATGCTA
AAAAAAAGTGTTGTGAATCCTCTAGAGACGTTGGTTTATGATTCACTAGATTATTACGGATTATTCAAATTTTTTTATTG
CACTTGTATTATTATATAAAGAAAAAAGCAAAACAGAATGTTTGCATAATATATTATATATTGCACTTGAAAAATTGTAT
TTAGTCTAATCGAATTGGAAATTAAACTTAATTTGGTTCAAGTGTAATATAAAACTTGAACTAATTACCAGAAAAGACTT
CATGGAGAATATTTTTTCCTTTTGGAAAATGCCCATTTTTTTGCTCTTTTCCTTCACAACTCCATAAAGTTTCTTCGGAG
CTGACAAAAGAGGTTGCTCAGATGATAATAATCTTTCAACTCCAACCTCAAAATTATAGGCTCGAGTCACCAACGGAGCA
AAAAGGGGAGCTTTCACCTTTTTGCTCCCTTGACGAATCGAACCAGAGATATCGAGAACGAATGTGGAGGATGCTTACCA
TCTGAGCAACTCCCTCTTTATTACCGTAAAATCCTTTATAAAGTTATGAAGGAAAAAAGAAAACGAGCAACAAAGTTTGC
ATTTCACAAATGGAAAAAATCTTCCTCATGAAGTTATTTACTTTAATTATGTTACTTATATTCCTCTAATAAAACAAAAT
TGATGCAAACCTTTAAACTTTGACTTTTCACTAAGGTTACATTCATAAATTTCTACAACTCATATTTGATCCTTCCAGCT
AACAAATCTATTTGATCTTACTTTCCTCCGACAAGCTCTGACACTACATAAAAAATGATCTTTAGCAACGATTAATTAAC
GACAGTAGTTTAACTGCCGCTAAAAACATATTTTTTCCGTTAAAAGCTGTTTTTGTTGTAATGTGATCTTAATTATACGT
AGTATATTGAAATCCTAAAGCACTACCATGATCCTTCAATACATACTTTTTTTGTTTCATATTACTTGATCCTTGTATCA
AATAAATGTTTCATTTTACTGAAACATTTCCTTTTTAGAATGACAAAGGAGCTATGGATATGATATGAAAAGAAATTAAA
CACTTATTGTTGATAATTGGAAAATTATACTTCGTATTTTAGTAAACTTTGTTTTAGTGATATATAGATATAATATGAAA
AGAAATTAAAGAAATAATGGAGCTACTAGATATTGAAGCAATGTAGGCAAAAGAAAATTTAGTTGTATATATTCCTAAAC
CCCTAACACAATGATGATGATTGATGAAGATCATACTATAGGGTTCGAGTCTGAGTATGGAGAAAATTATGTTGGGAGCG
TCACAAATGGGCCCTGTAGTGCACAGTACGAATTTAGTTGAGCTCCAAATATATTTTGTATTTGCCAAATGAGATATTAA
ACAATGGGAAGAACTGACATATGATAACAAATTCTTCTCTATCGATCGATGAACAACCTGTGTGTTATTATCAATACAAC
TACATCATTACTCAAAATCAAATTTAATAAGTACTATATTTTATAATATGAGTATTTTATTTGTGAGATTGTGACTTGAT
CAGAAAGCAGCTAACACATGTAACATTATTTTGCAAATATGTATGTACATTAGTATTTTAAAATAAAATTAAAATTTTAA
AGATTACTATAAAATTATATCTTTTAAAAAAAGTGAGACTCAACGCAATCCGCAGTCCACATAGTATTAGGTTGAGTTTG
TGTTTGTTGTTTTAAGGCCCAACCTAGCCCGATCCATAAAATTTTAAAGCTCTTATGGACTGAATCAGCCCATATTGACA
GCTCTAATATTAAAACTACCACTATAAAAGGAAAAGAAAACCCTAATATCAAGAAGAAACTAGGGCTCTTCTAACTCTAT
CTACTCCCTTCTCTCTCAATTTTTGAAAGAGTAACCCCCATCATTTTCAAAAGATTTTTGTTTCTCCTTAGATGTGTAGG
CTATATTAGCCAAAACAAAGTTTTAATTTGGTGATTTGGGCTCTTTGGAGAAGTTAGCCAACCTCAAAAGGTAAGAATTT
TTCTATACATGCTAGATATCATGATTTAGGGTTTTATTTCAAGATTTAGAAAACATGACTACTTTTATTGGGTTGAATGT
GTTATGTGTTTCTATTTGTTTAGTGAGAATTGATTTTGTAAGTCACTTCCATTTTTTTTTAGTTTTATGCATTAAAAGAT
CTTCATTTTTACACATACGACAAGATCTGAAAACACCATTTTTTACTATTCAATTTATAACTTGCATAGATTCATTTTCT
CACTTGTTAGGTGTAGGTATGAGATGATTTTTTTTAGAAATACTAGAAGGTCAAAGTATTGGTCGGAGTAAATCCTAATC
TAAGTTGCTCGGATTTAGATGTGAATATCCGACATAGATATAGATTAGGGTTAAATTAAAAAAAAAATCTAAATTTTAAG
ATTTGTGGTAAGGATCAAGTTAGTTACACGGGAGATAAGTGTTTCTATTTGTTTGGTGGATGCATGAGATGGAAAAAAAT
TGAAATACTAGTAGAAGTTTTGAGGAATTAAGATCACTTTCCCTTTTACAAAATTAATAAAAGAAAATGATCTTTTCAAA
CATGCATATGTATTTGTACTAAATCTATGTTTATGTATATAAGATTTATACTCTCTTTATCTTAGATTTTCAGAATTTTA
CAAGCATGAGATTGATTTACTTTGTGTATTGTCAATTTCAGGGTCTCTTTCATCTGGGTATTTGTACTTGACATCCATTT
TACAACTGCTAAAGATCAAGAGTTCTCTTCGGCAATCATTTTAGTTCGAACTTAGGAAGTGATTGCTCGTCGCTATTGTT
GTCGTGGGCTCGTGTCAATTGGCCCATGAAATAATGTGTTGTACTATATCAATATTCCTGTTCTAGTTGTTGTGCACATC
AAAACTTTTTTTGAAGAGTAGTAGTTATTAGTTCGCTATACCAGTTGTTAGCTGGATATACTTTTAGAAGACATGTCATA
GAGGAGCCTACCTGATCTTAATCCTATAATCTATGTTCATTGTCCTACTGTTCAAGCTCCGATTGAGATTTATGGCAAGT
ATGGCTGTGAATTTGATTGGTGGATTAAGAAAAGGTAGGTTACCTCTATGCTAGGTCTTCTAAACGCATATCAATGCCAC
AACTAGGTGCATAATTGTTACCTAGATATACCTTTGGAAGACCTGTCACAGAGGAGCTTACTTTTTCCTAATCCTATTAC
TTAAGTTCATTGTCCTACTTGTCAAGCTTTGGTTGAGATTTATGGCAAGTAGGACTGTTGATTTGATTGGTGGGATTAGA
AAAAGGTATGTTTCCTCTATGGTTAGTCTTCTAAAAGCATATCATGGTAGCAACTGGTGTATAAAGTGTGGTGGCATTGA
TTTTCAATCACAAATTACTCTAGAAAAGTGTTGAGGTGCATAATTGTTTCCTAGATATACCTTCGGAAGACCTATCACAG
AGGAGCTTACTTTTTCCTAATCCTATTATTTAAGTTCATTGTCCTATTTGTCAAGCTCTGGTTGAGATTTATGGCAAGTA
GGATGGTTGATTTGATTGGTGGGATTAGAAAAAGGTATGTTTCCTCTATGGCTGGGCTTCTAAAAGCATTTCATGGTAGC
AAAAGTGTGGTGGCATTAATTTTCAACCACAACCTACTCCAGAAAAGTGTTAAGGTGCATAATTGTTACCTAGATATACC
TTTAGAAGACCTGTCATAGAGGAGCTTACTTTTTCCTAATCCTATTATTTAAGTTCATTGTCCTACTTGTCAAGCTATGG
TTGAGATTTATGGCAAGTAGGACTGTGGGTTTGATTGGTGGGATTAGAAAAAGGTATGTTTCCTCTATGGTTGGTCTTCT
AAAAGCATATCAAGGTAGCAACTGGGGTATAAAAAGTAGTGGCATTGATTTTCAACTACAAACTACTCTAGAAAAGTGAA
AAGTGTTGAGGTGCATAATTGTTACCTAGATATACCTTTGGACGATCAGTCACAGAGGAGCTTACTTTTTCCTAATCCTA
TTATTTATGTTCATTGTCCTACTTGTCAAGCTCTGGTTGAGATCTATGGCAAGTAGGATTGTGGATTTGATTGGTGGGGT
TAGAAAAAGGTATGCTTCCTCTGTGGAAGGTCTTCTAAAAGCATATCAAGGTAGCAACTGGGGTGGCGGTATTGATGTGC
AACCACAAACTATACTCTCCAGGAAAGCGTTGATGTGCATACTAATCAGAACAAGAATATTTATGTTCATATCGTTCCAT
GACAAAATATACGTTTTGGAAGCTCAAGAATAAAGAAAGAACTTTGCTGCCAAAGAAGTAGTTTTTTTTTCTTGATTTCC
CATCTGGTGTTTGATGTAGCAAAAGTAGTTACAGCATAGAAAGAACTTGTCATCTCATATTTTCCAATTTTGAAATTGAA
TCACGTTTTGTATTTAAGAGCTACTGCCATTATTCAATATTCAATATCTTCATCATTTATAAACTTCACAAAATAAATAT
TATTTTTTTGGAAACGGCTGAAAAGGCGATGGCAAGGAAAATCGATTGTTGGCATTCCACCACCTACTCTACCGATTTAG
CCTCCCTTACGGGTTAATTTCACATCATTCTTGACCTAGCTTTTGATTTATTACACAAATACTTGTAGGATAATCATTTG
TGCTGTTGGAATTTCGAGATTCAAACTTCTAAATTTTGACTGTGAATTCAGATATAAAAAACTTTAAAGATATCAAATTT
TTGTTCCAACTTTAAACAAAAAATATTATCGCCCTCATATTTTGATTTGACTTTTTTAAATACCTACTTAGTCTTCTCAA
ATCTCAATAATTAATCTTCATCGTTTTTTTAGTGTTTTTTCTTTATAGAACAACTAAATACAAGCCTAATAATATAACAA
GAAAAAGAGTGAAATAATAATTAGGCATACAAGTTAACAACGTTACATCTAGCTACCAAAATTTTGTTAACGTCTGATGG
ATATTAAAAAACACTCACTTTTGATAATTTTGGTGGTGTTTATATGATCATTTTGTATGTTGGAGTGTTTGATCAACTGA
CATAATGGAGACGGGGACGTCACAAATAAATTTTGGTGGTATTTATATGATCATTTTGTAAATTGGAGTGTTCAACTGAC
ACAATGGAAACGTGTTAACTTGCCAATTGAGGTTAAGTTTAAGTATATATTGTTTATATATGATGCCTCTTTTTTAAAAA
TGAAACACATCATCAATGCTTATTAGCACTTTAAGCAATTTTATCTAAATATGTATAATAATTTCAGCACATATAGCTTA
TCAGTTATTTACAATCAGCTAATAATAAGTTTGTTACCTATTTTCATGCTATTATACAAATATTAACATGAATGGTATAT
GTACTAAAAATGATCCAAAGATGGAGATTTAGTCAAATCCTCCCACAATTCTCTCATTCATCCACTTTCCCTTTTCTCAC
GCTTTTCCTTTCCTTCTTTAACTCCTTCAAAACATCTATCTATCTAATCTCATTTGTAAACAAGAAAACTATATTTTAAT
TTTGACATTTGAACATCACACCTATTTTATCTTGTTTGTTTACTACAATTTGCATTGAAGATGGCTTCTCAAAAGGAAAG
AGAAACTCATGTTTACATGGCCAAGCTCGCCGAGCAAGCTGAGCGTTACGATGGTTAGTTTCATTTATTTCCCCTTCTTT
TGTACAGTCAAACCTCTTTATAACAATGTCGTTTGTCATATAACGAAATGATGTTGTAGAGAGCATATTATATAATATGA
AAAATTGGTTCCAAATGAAAACTTGATCGTTATAGTGAAATGTTATTATAGAGAGGTATGATAGTACCTTAGACGGATTC
TTGATATGGAGGTAGTAGGTATTCGTATTAATTTTTTACATTTTAAAGATTTTTAAAAAAGCTTCTTTTATTACATTTAT
GTAGTCCAAGATTGTTTATGTATGATAGATTCGTTTGCATCTTTGTATTAGTAATTTCTATGTACAAGATTTGAGAAATG
GAGCATATGAGTACAATGTGAATGTGCAATAATGAAAAATTAGTAAATTACTCGCGATATGCGTCAAATTAAAGCAATAA
ATGCATGACATGTGTCTTTTACATAAAGTTTTTTCCCGGGTGATATTTATGATCTAGTGTGATGTATGGAATATATGACG
AAGGTTGATCTATTGATTACTAGTCATGGCATATAGGCCAAATTTGGACATGCAATTGCTTCGATTTGAATGATCAAGTG
ATGACTCAGACAAAAAGAAGAAAAATCAACTCGAAGATATAATAACTATTAGTTGAGCGACCATCTGAAAAACCGACTCG
AAGATAATTTTTTGTTGATTGATAACTAAATAGTTAAAAGTTGAATCTTGGTTTATGAATATTGTATAGTTCTTAAATGG
AATGTATAAATCTTAATTTTACAGAGATGGTTGAGAGTATGAAGAATGTTGCAAAACTTGATGTGGAATTGACAGTGGAG
GAAAGGAACTTGCTTTCTGTTGGCTACAAGAACGTCATTGGAGCTCGAAGAGCTTCATGGCGTATTATGTCTTCCATTGA
ACAGAAAGAAGAGTCGAAAGGGAACGAGCAAAATGTCAAGCTGATAAAAGGCTATCGTCAAAAGGTCGAGGAAGAGCTCT
CCAAGATTTGCTCTGATATTCTTGAAATTATTGATAAACATCTCATTCCATCTGCTGGCACTGGTGAAGCTACTGTCTTC
TATTACAAAATGTAAGTCCATCGAGTTTTGTTTTTAAACCGTGCTTCCTAGTATCATCCCTATGTTCACTGTTATACCAA
CATTTGCTCTGTTATGATCAATGGGCGAGGAAATGAACATGAATGATATTGAAGTGTAACTCTTCATGAGGGTGTTAAAA
GTACAATGAAATGTCTTAAAGTTGAATATGGTTTGCGGCCAAGAGTGTAGCCTAGTCATCAATGAAAAGGGGGAGAATAA
TGAGGTCTCTCAAGTTCAAATCGGAGGCAAAAGACACTAGGTGTGATTTCCTGTCATTTGTCCAAGTCTTGGTGGATTAG
AGTTAACTGGTACATATGTTGGTGCGAGGTAGCAAATACCTCATGGAATTAGTCGATGTGGACACAAGTTGTCTAGGGCA
CTACAATTTGAAAAAAAAGAAATGAAAAAGAAGTTGAATATGGTTCGTGAAGATCTGGCTCACCTATAATCTCCCAATCT
CCTATACCGAGGGAGAGCGCAAGGAGATTTGTCATTAATATGATGATTGAAATGAAAACGATAAGCACGACCGTGATCCT
TGTGGTCTAAGATAATGAAACCATCATCAACACTAACACAAGCATGAGACTTTTTAGTAGCGCCAGTGAATCAGATGTTC
CAAAATCGAACTCTTTCAGTTTTCGATTTATTTCTAATAGATTTACCTTCTTATCTTTGTCATTCTGGTTCAGGAAAGGT
GACTATTTTCGTTACCTCGCTGAGTTCAAGACTGATTTAGAAAGGAAAGAGGCTTCTGAACAATCATTGAAGGGCTATGA
GGCAAGTTACTTCTTCTTCCATCTTAACTGAAAATGCACGATCAGTCGATTAATCGATGCACATTACTTGGGATGCCACT
TGATTTTGCATCTTTTTGCTCCTTTTAGGCTGCTACTGCCACTGCAAACACTGATCTCTCTTCAACTCATCCGATTCGGC
TTGGTCTTGCTTTGAACTTCTCTGTTTTCTACTATGAGATCAAGAACTCTCCTGAAAGGTAACATTTTTAACCAATCTTG
AATAATACAACAGCAACGTACCGAGTGTAATCCCACAAGTGAACCAACGTTGATTAATCTTGTAAATATTTGATATGATA
AGATTATTAAATATTAATGACTCAATTTGCAGGGCATGTCACTTGGCTAAACAAGCTTTTGATGAGGCAATTGCAGAGTT
AGACACTTTAAGTGAGGAATCATACAAGGACAGTACCTTAATTATGCAGCTCTTGAGAGACAACCTCACTCTATGGACTT
CTGATTTGCCTGAAGATGGAGGTAATTAATTAACTGGTAAAATTGTTACCATGTGACCTAAAGGTCACGGGATCATCTGT
GGAAACAGCCTCTCAAATGTAGGGTAAGGCTTCATATAATAAACCCTTGTGGTCCGACCCCTCCTCAGACTACGTGCATA
GTAGAAATGTTTCTATCTTAGCAATGATATACACATACTATTTCTACTTTTGCTACTTTAACCACTGAAGTATAAAAATG
CGGTAAAGATTTAAAAGTTATATGCACAGACAGTGTAAACACACCCCTCATCCCTATTTGTACAAATAGAATTGCTTATT
TATAGAAAATTGTAAAGAGGCTTCTACGATATCATCGACCGTAGAGAAATAGAAATGAAGTGATGTTACCTTACCAACTT
GACCTTGTTTCTCCTGGCAACAAACATGCATGAACCATTTCACAAAGTATGGGTCCTGATAGTCCAAAATCTCGATAGTT
AGCTCTCAGACCTCTAGTCAAAAAACAACGTCGATGAAGGCGTGTAAGTGCTCTATTCCATTAAGGGGATTGTAACTTTC
CATAATTTTTTGTCACTCAATGACTGAACTTTGCTTATTTCTTTTTTTGAGGATCGACGTATCAAATAATTTTCCTTTTC
CAATTTTTGACTTTTCTTCTCCCTCTCTAAACCAAACTTTTCATATAATAGGTCAGGTACCATATATACCATAGTCATCA
AGTTACAAATTAATGCTTATTGAGAGATTTAGTCGCAACCACCCTATAAATGACTTGATTGTGTCAAAAAAAAGTAACTC
GTCAGTGCATAGAACTTAAACTCGTGCAAGAAAGAAATCTTTTCGAAGCAATAGTACTGAAGATAAAGTTTTTGTACAGG
TGAAGAGAATGTGAAGACTGATGAACCAAAAGCTGTTGAACCAAAATCTGCTGATGCAAAATCTGCTGAAGCAAAATCTA
CTGAGGCAAAATCTGTTGAACCTGAAGTAAGTTGCATAACTTAACATACTTACATTTTTTGAAGTTTACAGCTTATGACT
CTTCTAATATCAAATTTTTATTTTCTTGGCATCATCATAGGAGGCATCAAAAGATAAACAATAGTCGATACGCGCAACAA
ATTACTAGAGGATTTATATTTTGTTTTCTCAGTTTTACAAGACACAACTGCAGATGCAATTTATTGAATGATCATCTGAT
AGTTTACTAGTTTGAGACTTATTCATTGATTTTTTTGTTTTTAATTTACTCATGTTGTTTATTGTGGAAGAGTTATCATC
TAAACAACAGGCACATTTTGTATTACTTAATAGTATCTTCTTTCTTTTCTTATGTTCAATCATTTATAGTCATGCATTGT
CTTGCTGTTCGTTCATATTAGTCGTAGTAGTATTACTCTTGTAGTTTTCTTGTTCTTTGATTTATGTTGCTATCTGTCGA
TTCCTTGTACTTCGACTATTGTATTGTTTTGTTGTAGTTTTGTTACTATATGTTGTTTTTGTTATTATATCTTGTTACCT
TCTTCCAAATATTTTTCACTTTTTTGAAATTTATGGAATTTGAGTTGAAGATGAAATTGTGTTTGATTAATTTTTTTGCA
AAAAATGGAATAATGTCCATATTTGAATATACTCAAATACAACTTCAAAAGCGAAAAGTGAGTTGGAAAACAACTTATTC
AAGTTGAATTTGGAATTTTCATGATCAAACACTGATTTTCAAATAAGGTAAAAGATGATTTTCTTAAAAAGACATACTTT
TCATGGCAAAACAGATATTCGAGATCAACCATTTGTATGAACTAAAGCTTAAACAAATGAGAAACATGCATGCATATACC
TCCATCAACCAAAGAGGCATGGACAAAAGAGGAAAATGCACCTAGTTGCCATCTGGAATTCAAACCTCGGTATTGGAAAC
ATCCTTAGTTCCTCGATTCATTCCGTAGCGCGAAATCCATCGTAATCATTTACGATGGGTGGATAAGCAAGAAGGAATCC
CCTATGATTAGACTAACTGACAAAGAAGGTTAGCAAAGTTCCTGCTATAGTGAAGTGAAAGATCTTTTGGTTTCTTGTAA
CTCTATGCTCATTGACCGCTAAGTCATCCCTTTGAGGCATTTGTAAATTTGTGTCACATGAAAGAAATACACCATGAAGC
TATTTACTTAACCATGTTAGATAAAAGGATAATGACTGAACAACCACAGCATTTAGTACAAATAAACTCTAGCCATTGTA
CATTTTGCATTATACAACAAAGTGTCTAAATTAAAAAGAGCAGTCTGATGCACAAAACATCTTGCGTTCACACAAAGTCT
GGGGAAGGACTATACCCAAAGAGCGTGATGTAAACAACATCTCTAAGCACAAGGGATGTTGATACTTCACAATGGATCCA
AATACAGAAAGAGGTGGGGAGGAGGATTCTCTATGAAAGTTCAATATCCATATCGATTCCAAACTAGCTCAAGGCTCCTC
CATCAAGAAATAACTGTGTGGTAGGCAAAACACTTCTTCCTTATTAAAGATTTTAGCATCCCCGTCATCTGGTTTCTGAA
ATTAGTTAAAAGAACACCACAGTAAGAACACTCATCTCACGTAAATCCAAAAAAAAAATCCCCGTAAAACCAAGATTCTA
GTTTATGAAACAGAACAGCTAAAAGCATAAGTTGAAGTTTCTATGAAAAATAAAATGCCAAATATAGTGATTCTGATAAG
CATGGAACAGGAAGAATGGCTTTAGATATGTAAATTCCTCTGCTCAAACAAGCAGCCTTTCAAAGTCAAATACCGAATAA
CAGAAAAGTTGTGAAGATTGAAGTTAAATAAAAGGTAAACCAATAAGACATACCACCATATTTATGTCGTAGAAGCGATC
CAGCAGCTTCAAAACATCATCAGGAGTAAATTGCCTTCTCAAGCTGTGACAATAAATTATCAGTGGTGAAAGATAAACGA
TAAAATCACATTAAGTTCTAACCAAATGCCTCGGATTTCTTATTTCTTCTCTGAGAGTATGGTAGGAGCTAAGCTCATTC
ACAAAATGAAGAGTTAATAAACGAAAAGGACAAGTAGTCTAATAACCTTCTACGCAGATTCTCTGTTAAGCCGAAAAGGA
CAAAATGACGATGGATGCCTGCAATAAGAATCACGATGAACATGTTAAACGCATCTCACTCCCACAGCAGAAACCAAAAT
TAAAGTTAATGCAAGCTAATCTGCACTTTTCATTTCTTTTGCCTTCAGAAAAAAAAATTACTCATCAAGAGTTATTGTTT
TTTCCTCGATCACAACGTACATTCTACAACTCTTCAACTTAGCTATGCAAGGTACCCCTCTACGTTAAATAGCATGAAAG
CGACTAATTCTATTACAGCCTAGGTATAAGGCAGTAATGCTTTATGACAAGGGAACATGCAACTGCTACACTTTGAGTGC
GCATAGAATAAACCACGTGCCTTGTGCAATATCTCGCAAACCTTACATCATTATTTATTGCATAAACAATCCCTACATTA
TAATTCATGCATAACTAATACATGAATAGAAAGGTAACATGTGCGCTAAGGTGTGCACTGTATTAAATTCTTCAAACCCT
AGTAATCAAAGCACTTCTATTTACCACAAAATTTCAACAAGTTCCAGATTACACCACGAGTTTCTATCCAGCACATTTTA
CTGTGAATTTCTACTTATGAACTAGACAAACTATGATAAAGTTACCACCTTTTCAGCTTTAATAACAAAAACCACAACAA
AACTTAAAGAGGAAAACATATAAAATGAATAATGACACACAAAACTTGTACAAATTCTACCTCTCAATTTGGCAAGGGGG
TAGATTTCAAGAGCCTCCAACAATCTTATCTCCAATTCGACCTGCGATTGTTCCTCCTATAGAAGAAAAGAAACAAAAGA
ATCAATAAACTCTATAATCAGTAGCAATGCCACAACTTTTATGGAGGGGATTCAACATCTTCTTTTTTTTCATAACCATG
GGGTCCTGATCTACTTTCTTGCACCTTGACTAATTCAACATGATACCTACCACCTCCCACCAGCAACATGTACCACCAGG
TAACTCAATTCACTATTCATATAAAAGGGAACATCTACTATATATATATACCTAAATATTTAGTTCTGACAGTATAATTT
TTTGACGAAGGAGATTTGTTCTGCTATGATGAAAACACATATATATGAATCAATGATAGAAAAGGGTAACCTAAATTTTT
TCTTAATTAAGAAAAAAAAATGGTACCTTATGAGAAGAGGCAGGATTACAAGGAGAATGAACAGAAAATCCATCTTGTTC
ATCATGTTCTGCTTCCTTCTTTTCTTTGCCTTTTGCACTAGTGTTCTTCCCCATTTGCTTTTTGGTTCTTGAAAGGTGGC
TTTGATTCAATTTATTGATAAAAACTAGGTTTTTTTGTTTGATCTAAAAATCAAGTTTCTTGTGGGCTGGTTTCTAGGGG
GTTTTAAATTGGATTATTTTTGGGTTTTAAAATTTAATATCAAATATTTTTAAGTTAATCATATTTGATAAAGTATAAGA
GGATATAAATGGATATTTCATAAATATGAGTATAATTTTCATTTAAATGCCTTTTATAGTTTTTCTAATTACACTTCATA
CCTACCTATTGTTAGCTCAAATTCGATGTATCAACGCATATAGTCGCGCTGCATATAGTAAAGATAGATTTGTATGTGTT
CGATCAATTTCGTTGTATCACTCAACAGTCTGTATCTACGGATACAATCATGAGGATATCCAAAAATTGCAGAATAATAC
TGAAGAATGTGAAGGCTGATGAACCAAAATTTGCTGAGGCAAAATCTGTTGAACCTGAAATGAGTTATTTTCTTGGTATC
AAAATCTAAACAATAGTCGATATGCACAACAAATTAATTCAGGAAAAAGAAATAATCTCAGGTTTACTAGACAAAACTGC
TTTTGCAATGGCCTCATCAGAAGAACATGCAATTCATTATCTGATTTTTTTTACTAGTTTGAGACTTATTCATTGATTTT
TTGTTTTTGAGTTACTCATGTTGTTAATTGTGGAAGAGTTATCATCTAAACAAAAGGCTCATTTTGTATTACTTAATAGC
ATCTTCTTTCCTTTTTTATGTTCAATCATTTATAGTTATGCATTGCCTTGCCATTAGTTCATATTAGTAGTCGTAGTATT
GCTCTTGTAGTTTCTTGTTCTTCGATTTATGTTACTATCTGTTGATTCCTTGTACCTCGACTATTGTATTGTTTGGTTAC
TATATGTTGTTTTTGTTATTAGCTGTTGTTACATTCTTCCAAATATTTATCACTTTTTTAAAAATTTATGGAATTGGAGT
TGAAGATGAAATTGTGTTTGATTAATTATTTTTTTGTAAAAAATGGAATAATGTCCATATTTGAATATACTCAAATACAA
CTTCAAAAGCGAAAAGTGAGTTGGAAAACAACTTATTCAAGTTGGATTTGGAATTTTTATGATCAAACATTGATTTTCAA
ATAAGGTAAAAAATTAATTTTTAAGAAACACATATTTTTCATGGCCAAACAGATATTCGAGATCAACCATTTGTATCAAC
TAAAGCTTAAACAAATGAGAAATATGCACCATATAACTCCAACAACCAAAGCAGCTTGGAAAAAAGAGGAAAATGCACCT
AGTTTTCATCTCGGTATTGGAAATGTCCTTAGTTCCTTTGATTCATTCTGTAGCACGAAATCCATCATTGGAAAAATAAT
TATTTGGTTATGTCGTTTTGAGATTTGCTCTAACCAAAGCTATTGCATCATTTTCCCCAATGATGGTCTTTTAAATCTCA
TTTGTATCCTAAGTTTATTAGTAATCATTTACGATGGATAGATAAGCAAGAAGGAATCCCCTGGTTAGACTAACTTGTCG
AGAAGTTTAGTGAAATTTCTACTATGGTGAAGTGAAAGATCTTTTGGTTTCTTTTAACTCTATCCTCATTGACCACTAAG
TCATCCCTTTGGGACACTTGTAAATTTGTGCCACATGAAAGAAATTTACCATGAAGCTATTTAGCCATGTTCGAAAAAAA
GGATAATGGCTGAACTACCACAGCGTTTAGTAGAAATAAACTCTAGTCATACAATACAACAACTAAGAGACCAAATTAAA
AAGAGTAGCCCGATGCACAAAACATCCAACATTCACACAATGTCTGGGGAAGGACTACACCCAAGGAGCGTGATGTAGAT
AACATCTCTTAGCACAGGTAATGTTGATGCTTCATAATATAGCCAAATACAGAAAACGGGGGTGGGGATGGAGGGTTTCA
CAAAAAACACTCGTCCAAACTAGCTCAAGGTTCCTCCATTGAGAAATAACTGTACGGTAGGCAAAACACTTCCTCTCGAT
TAAAGTCGTAGAAGCAATCCAGCAGCTTCAAAACATCATCAGGAGTAAATTGCCTTTTAAAGCTGTGACAATAAATTACA
GTGTTGAAAGACAAATGATAAAATCACTTTAAGTTATAACCAAATGCCTCGGATTTCTTATTTCTTCTCTGAGAGTGCGG
TATGAGCTAAGCTCATTCATGAAGCCAGAAAATGAAGAGCTAAATAAACGAAAAGGACAAAAGTAGTCTAGTAACCTCCT
ACACAGATTCTCTGTTAAGCCGTATAGGACCAAATGACGATGGATGCCTGCAATAAGAATCACGATGAACATGTTAAACG
CGTCTCACTCCCACAGCAGAAAGCAAAAGTTAATGCAAGCTAATCTGCGCTTTTCATTTCTTTTGCCTTCAGAAAAAAAA
ATTACTCATCAAGAGTTATTGTTTTTTCCTCGATCACAACGTACATTCTACAACTCTTCTACTTAGCTATGCAAGGTACC
CCTCTACGCTAAATAGCGTGAAAGCCACTAATTCTATTACCGCCTAGGTATAAGGCAGTAATGCTTTATGACAAGGGAAA
CTGCTACACTTTGAGTGCGCACAGAATAAACCATGTGCCTTGTGCAATAGCTCGGAAACCTTACATCATTATTTATTGCA
TAAACAATCCCAACATTATAATTCATGCATAACTATGAGCCAACTCCTTACAGTTGCACGCCGTCATTAAATAGAAAGGT
AACGTGTGCGCTAAGGTGTGCACTGTATTAAATTCTTCAAACCCTAGTAATCAAAGCACTTGTATTTACCACAAAATTTT
AACAAGTTCCAGATTACACCACGAGTTTCTATCCGCCACATTTTACTGTGAATTTCTACTTATGAACTAGACAAACTATG
ATAAAGTTCCCACCTTTTCAGCTTTAATAACAAAAACCACAACAAAACTTAAAGAGGAAACATATAAAATGACTAATGAA
ACACAAAACTTGTACAAATTCTACCTCTCAATTTGGCAAGGGGGTAGATTTCAAGAGCCTCCAACAATCTTATCTCCAAT
TCGACCTGCGATTGTTCCTCCTATAGAAGAAAAGAAACAAAAGAATCAATAAATTCTATAATCAATACCAAAGCCACAAC
TTTTATGGTGGGGATTCAACATCTTTTTTTTCCCCAAAACCATAGTGTCCTAATCAGCTTTCGTGCACCTTGACAAATTC
AACATGATACCTATCACCTCCCATGGTTAGACTAACTGACCAAGAAGGTTAGTAAAGTTCCTGCTACAGTGAAGTGAGAT
ATCTTTTGGTTTCTTGTAACTCTCTATGCTCATTGACCGCTAAGTCATCCCTTTGGGGAATTTGTAAATTTGTGTCACAA
GAAAGAAATATACCATGAAGCTATTTAATTAACCATGTTAGATAAAAGGATAATGGCTGAACAACCACAGCATTTAGTAC
AAATAAACTCTAGCCATTGTACATTTTGCATTATACAACAAAGTGACTAAATTAAAATCACAAAACATCTTGCGTTCACA
CAGTCTTGGGAAGGACTATACCCAAAGAGCGTGATGTAAACAACATCTCTAAGCACAAGGGATGTTGATACTTCACAATG
GATCCAAATACAGAAAGAGGTGGGGGGGTGGGGTGGGGAGGAGGATTCTCTATGAAAGTTCAATATCCATATCGATTCCA
AACTAGCTCAAGGCTCCTCCATCAAGAAATAACTGTGCGGTAGGCAAAACACTTCTTCCTTATTAAAGATTTTAGCATCC
CCGTCATCTGGTTTCTGAAATTAGGTAAAAGAACACCACAGTAAGAACACTCGTCACACGTAACCAAAAAAAAATTCCCC
GTAAAACCAAGATTCTAGTGTATATGAAACAGAACAGCTAAATGCATATAAGTTGAAGATTCTATGAAAAATAAAATGCC
GAATATAGTGATTCTGATAAGCATGGAACAGGAAGAATGGCTTTACATATGTAAATTCCTCTGCTCAAACAAGCAGCCTT
TCAAAGTCAAATACCGAATAACGGAAAAGTTGTGAAGATTGAAGTTAAATAAAAAGTAAACCAATAAGACATACCACCAT
ATTTAAGTCGTAGAAGCGATCCAGCAGCTTCAAAACATCATCAGGAGTAAATTGCCTTCTCAAGCTGTGACAATAAATTA
TCAGTGGTGAAAGATAAACGATAAAATCACATTAAGTTCTAACCAAATGCCTCGGATTTCTTATTTCTTCTCTGAGAGTG
TGGTGGTATGAGCAAAGCTCATTCACAAAATGAAGCGTTAATAAACGAAAAGGACAAAAGTAGTCTAGTAACCTTCTACG
CAGATTCTCTGTTAAGCCGAAAAGGACAAAATGACGATGGATGCCTGCAATAAGAATCACGATGAACATGTTAAACGCAT
CTCACTCCCACAGCAGAAAGCAAAAGTTAATGCAACCTAATCTGCCCTTTTTATTCTTTTGCCTTCAGAAAAAAAAAATT
ACTCATCAAGAGTTAATAAAATTCCAAAAATATTCTCAAGATCATAGCTACTTTATTGTTTTTTCCTCGATCATAACGTA
GATTCTACAACTTTCCTACTTAGCTATGCAAGGTACCCCTCTATGCTAAATAGCATGAAAGCGACTAATTCTATTACATC
CTAGGTATAAGGCAGTAATGTTTTATGACAAGGGAACCCGCAACCCGCTACACTTTGTGTGTAGCACAGGGAAAACCATG
TGTCTGTGCAATAGCTCACAAACCTTACATTATTATTTATTGCATAAACAATCCCCGCATTATAATTCATGCATAACTAG
TACATGAACCAAACAACTCCTTACAGTTACACGCCGTCCATCTAAATAGAAAGGTAATGTGTATACTAAGGTGTGCACTG
CATTAAATTCTTCAAACCCTAGTAATCAAAGCACTTCTATTTACCAACAAGTTCCAGATTACACCACGAGTTTCTATCCG
CCACATTTTACTATGAATTTCTACTTATGAACTAGACAAACTATGATAAATCTACCACCTTTCCACCTTCTATAACAAAA
AACACAACAAAACTTAAAGAGGAAACATACAAAAAGAGTAATGACACATAAAACTTATAAAAATTTTACCTCTCAATTTG
GCAAGGGGGTAGATTTCAAGAGCCTCCAACAATCTTATCTCCAATTCGACCTGCGATTGTTCCTCCTATAGAAGAAATGA
AACAGAAGTATCAATAAATTCTATAATCAAACACATCAACAAGCATATAATCAATAGCAAAGCCACAATTTTTATCAATG
GATTCAAAATATACAGAAATCAAAGGGATTCAACATTTTTTTTCATAAACATGGTGTCCTTATCAACTTTCATGCATCTT
GACTAATTCAAGAGGATACCTACCGCTTCCCACCAGCAACAGGTACCAATAGGTAACTCAGGGAACATCTACTATATATA
TATATACCTAAAAATTTAATTTTGATAGTACAATTTTTCGACGAACGAGATTTGTTCTGATATGATGAAAACACATATAT
ATGAATCAATGATAGAAAAGGGTAACCTAATTTTTTCTTAATTAAGAAAAAAAATGGTACCTTATGAGAAGAGGCAGGTT
TACAAGGAGATAGAACAGAAAATCCATCTTGTTCATTATGTTCTGCTTCCTTCTTTTCTTTGCCTTTTGCACTAGTGTTC
TTCCCCATTTGCTTTTTTGGTTCTTGAAAGGTGGCTTTGATTCAATTTATTGATAAAAACTAGGTTTTTTTGTTTGATGT
AAAAATCAAGATTCTAGTGGGCTGGTTTTTAGGGGTCTTTGAATTGGATTATTTTTGGGCTTTAAAATTTAATATCAAAT
ATTTTTAAGTTAAACATATTTTGATAATGTGTAAGAGCATATAAATGGGAATTTCATAAATATGAGTATAATTTTCATTT
ATATGCCTTTATAGTTTTCTAATCACACTTCATAACAATTGTTAGCTCAAATTCGATGTATGTTGCATATAGTCGCGTTG
CTCTAGTAAAGATAGATTTGTATGTATTCGATCAATTTCGTTGTATCACTCTACCGTCTGTATATACGGATACAATCACG
AGGATATGCAAAAATTGCGGAATAATGTTGAAGAGAATGTGAAGGCTGATGAACCAAAATCTGTTGAACCTGAAGTGAGT
TGCATAACTTAATATACAGCTTATGACTCTTCTAACATTAGACTTTTGTTGGTATTGGCGGCGACTAATATTGCCACTAA
AACATATTATTAGTGGCAACTTTTATAGGTTTTGGCGGTGACTATTGTTGCCACAAAAACATATTGTTAGTGGTGATTTT
TATAGGTTTTGGCGGCGACTATTGTTGCCACTAAAACATATTATTAGTGGCGACTTTTATAAGTTTTGGCGGCGACTATT
GTTGCCACTAAAAAATATTATTAGTGGCGACTTTTATAAGTTATGGCGGCGACTATTCTAGCCACTAAAACATATTATTG
GTGGCGACTTTTACAGGTTTTGGCGGCGACTGCTATTGCCACCAAAACAACTATTAGTGGCGACTTTTATAGGTTTTAGT
GGCGACTACTGTTGCGACGAAAACTTATTATTAGTGGCGACTATTTTAAGTATTGGCGGCGACTACTGTTGCCACTAAAA
ACATATTATTAGTAGCGACTTTTATAGGCATTAGCGGCGACTATTGTTGCCACTAAAACCTATTATTAGCGGCGACTTTT
ATAGGTTTTAGTGGCGACTTCTGTTGCGACGAAAACTTATTATTAGTGGCGAATACTTTAGTATTGGCGGCGACTACTGT
TGCCACTAAAAACATATTATTAGTGGCGACTTTTATAGCATTAGCGGCGACAATTGTTGCCACTAAAACCTATTATTAGT
GGCGACTATTTTGGTATTCGCGGCGACTATTGTTGCCACTAAAACATATTATTAGTAGCGACTTTTATAGGCATTAGCGG
CAACAATTGTTGCCACTAAAACCTATTATTAGTGGCAACTATTTTAAGTATTGGTGTCGACTATTATTGCCACTAAAACC
TATTATTAGTGGCAACTATTTTAAGTCTTGGCGGCGACTATTGTTGCCACTAAAACATATTATTAGTAGCGGCTTTTAAA
GGCATTAGCGGCGACTTTTGTTGCCAATAAAACCTATTATTAGTGGCGACTATTTTAAGTATTGGCGGCAACTATTGTTG
CCACTAAAACATATTATTTGTAGCGACTTTTATAGGAATTAGTGGCGACTATTGTTGCCACTAAAACCTATTATTAGCGG
CGACTATTTTAAGTATTGGCGGCGACTATTGTTGCCACTAAAACTTATTTATTGGTAGCGACTTTTAAAGGCATTAGCAG
CGACTATTGTTGCCACTAAAACATATTGTTAGTGTCGACTTTTATAGGTTTTAGCGGCTACTATTGTTTCGACTAAAACC
TATTATTAGTGGTGACTATTTTAATTATTTACGGCGACTATTGTTGCCTCTAAAACATATTATTAGTGGCAACTATTTTA
GGTATTGGCGGCGACTATTGTTGCCAATAAAACATTATTATTGGCGACTTTTGTTTCCACTAAAACATTTTATTGGTGGC
ATTAGTTGGTCCTGAGGAGCAAAACATCTGCATTTCAAGTTTAAACAAGGCCCAAAGCAGGAATGATCAAGCTTAATGTT
TTACGTGTGCTATCAATGAATTAGAACGAATCAACTGATTGATAGTCTATATCTTTTAGACTATAGTTAATGGATACTCT
TAAATCATAACTGTAATTATATAGACTATGATTCCATACCAAAAAAAAAATTTAATTCTTTTTCGATTTTGGAGTTCTCA
ACAACAAATACCTACCCCTCTATTAGAATAGAAATTCATAAAAAATTTAGATTCGATTGTATAGTGTATACCCGTTATGT
ACACAAAATTGGCAGTTATTCTATTTTCATCATAGAATGATTAGTCGATCTTTTTTCTTCTTTGTAATTTGTATCATGAT
TCAATCAAAATTTCTCAAGTTCTTCTAATTTGTAACTTCACCAAAATCGGAATAGTTCCTATACTACTACATTAGTATGA
AATCGAATCGCGTTGAAATATTTCTTATTTCTTCTCGACGGGTTTTGGCCAAATTTTTTTGTGGACATCCGTTAAGACCT
TATTAATGGCGTGTGTTGGTCCCGAGGGGCAACGTCTGCATTTTCAAGTTCAAACGAGGCCTAGAGCGTAAATGACCAAA
TTTATAATTTTACGTGTGCTATACTCCATAGATTTTAGATGATACGTGATCTCGAAGAGGCCCAGAGTGGGAATGACCAA
ATTTACCGTTTCACATGTCCTATAATTCATGGATTTTGGGTGATACGTGATCCTGTCGGGTTTTTGGCTGTTAAGACGTT
ACTAACGGCGTGAGTTTGTTTCGAGGGGGGCAAACGTCCGTATTTTTAAGTTCGAACGATGTCCAGAGCAAAAATGACCA
AATTTACTATTTTACGTTTGATATAGTCTATGGTTTTTGAGTAATACGTGATCTCAAAGGGTTTTTGGCCAAAAAAATTT
ATGGGCATCTGTTAAGACCTTATTAATGGCGTGTATTGCTCCCGAGGGGTAAACGTCCACATTTTCAAGTTCAAACGAGG
CCTCGAGCGTGATGACCAAATTATCATTTTATGTGTTCTATAGTCCATGGATTTTAGATGTTACGCTATTACGTGAGTTG
GTCCCGAGGGGCAAACGTCTGCATTTTCAAGTTCAAACGAGGCTCAAAGAGGAAATGACCAAATTTAATGTTTTACATGT
GCTATGATCCATGGATTTTGGGTGATAGGTGATCCCAACAGGTTTTTGACCAAAATTATTATGGGCGTCCGTTAAAATCT
TATTAATGGCGTGAGTTTTCTCCGAGAAGCAAATGTCTGCATTTTCAAGTTCAAACGAGGCCCTGAGCAGCAATGACCAA
ATTTACCGTTCTACGTGTGATATAGTCCATAAATTTTGGATGATACGTGATCTCGGTGGGTTTTTGGCCAAAAATTTTTG
TAGGCATCCATTAAAACTTTATTAATGGCGTAAGTTGGTCTCAAGGGGCAAATGTCCGGATTTTCAAGTTCAAACGAGGC
CCACAGCGGGAATGACCAAATTTATCGTTATCCGTGTGTTATAGTCGATGAATTTTGGATGATACGCGATCGTGATGGGT
TTTCTGCCGAAATTTATTGTGGGCGTCCATTAAGACCTTGTTAATGGCGTAAATTGGTCTCGAGGGGTAAATGTCTGCAT
TTTCAAGTTCAAACGAGGCTCACAGCGAGAATGACCAAATTTATCGTTATACGTGTGTTATAGCCTATGAATTTTGGGTG
ATACGCGATCGTGATGGGTTTTCTGTCGAAATTTTTTGTGGGCGTCCGTTATGACCTTATTAATGGTGTTAGTTGGTCCC
GAGGGCCCGCATTTTCAAGTTCAAATGAGGCTCAGAGCGGGAATGACCAAATTTACCGTTTTACGTATGCTTAGTCCATG
GATTTTGGGTGATACATGATCCCGATGGTTTTTTGGCCGGACTATTTTATGGGCGTCCGTTGAGACCTTATTAATGGTGT
GAGTTGGTCTCAGGGGGAAACGTCCCCATTTTCAAGTTCTAACAAGGCCTAGAGCGGGAATGACCAAATTTACCATTTTA
CGTGTGTTATAGTTCATGATTTTGGGTGATATGTGATTCCGATGGGTTTTTGGCCTAATTTATTTAGGGCGTTCGTTAAA
ACCTTATTAATGGCGTGAGTTGGCCCCGAGGGGAAAACGTCCATATTTTTAAGTACAAACGAGGCCCAAAGTAGGAAATA
CCAAATTTACCATTTTACATGTGTTATAGTCCACGGATTTTGGGTGATACGTGATCCCAATTGGTTTTTGGGTGATTATT
ATTTTTTTTGGCGTCCCTTAAGACCTTATTAATGGTGTAAGTTGGTCCCAATGGGCAAACGTCCGTATTTTCAAGTTCAA
AGAAGGCCCACAGAGCGGGAATGACCAAATTTACCATTTTGCTACAGTCCATGCTTACGGACAATTTTTATGTAAAAGAA
CTTTACGGGACCCTCTGTAATGACATGGAGGAGTGATATGTATAGTTTCACCATGATCCACTCCTTTTTTGGCATTAAAG
AGTCACTAAAACAGAAATAAGGTGATTTTTTCAATCTTTTGTATAGGCTCACCTTGACACGTGCTATTTTTTTTATCATT
TAGAGGTCATTCATCATAATCATGCAATTTTCTTAGTTTTTCGTGTGTTTATTAATGATTTTTTTGGTTATTTGGGTTTC
TGGCACTTTTTCTGCAAAACATTTACAGGATCCTCCGTAATGACCTGGGGGGGAGCGTAAATATAGTCTTACCATGATCT
GCACCATATTTTCAACATTTACGGGTTACTCAACAAGAATTAGGCGATTTTCTTAATTTTTTTGTGTGTGTTAGTCAATG
AATTTTTTAGTGATATGGCTTCTTAGCACTTTTTTAGCGAAACCTTTATAGGATCCTCCGTAATGATCTACGGGAGCAGT
ACTAGCCTCACCCTGATCTGCGTCGATCTTTTAGCATTTAGGAGTCACTCAACAAAATTAGGCCATTTTCTCAGTTTTTG
TGTGTTAGTCAATGAATTTTTTGGTGATATGGCTTTTGGACACTATTGTTTCAAAACTTTTACATAATCCTCCATAATGA
CTTGGGAGACCGATACAGATAGCCTTACTATGATTCACGCCATTTTTTTTAGCATTTAGGACCACTCAATAGGAATTAGG
CAATTTTCTCATATTTTCGTGTGTTAGCTAATTAATTTTTTAGTGATAAGACTTCCATGCACTTTTTTTGCAAAACCTTT
TCAGGATCCTTCGTAATAACCTGAAGGAGTGGTACGTATAGTCTCACCATGATCCACACCATTTTTATAACATTTAGGAC
CACTCAAAAGCAAGTGGGCGATTTTTTTAATTCTTTTTGTGTATTAGTCAGTAAATTTTTTTGTGATATGATTTCCACCC
TATAGGTAGACTAATTGATTGAGAAGGACAGCAAAGTTCCCTCTAGGATGTAGTGAGAGATCTTTTGGTTCATTGCAACT
CATTTTTGCCACATGAAAGAAATCTACCATGAAGCTATTTAACCATGTTAGAAAAAAGATAATGGCTGACCTACCACTGT
TAAGTAGAAATAAGCTCTCTAGCCATCGAACATTTTGCAGATTCAAAAGGACAGCTCGATGCACAAAGCATCTCATGTTC
ACACAGTTTGTGTAAGGGTGGCACCCAAGGAGGGTGATGTAGACAGCATCTCTTAGCACAAGGGATGTTGATGCTTCACA
ATATATCAAGTACAGAAAGAGGGTGTGTGGATGGAGGGGGAGGGGGAGTATTCTCTATGAGAAAATTTGTAAAAAGATCC
AACTGTCTATATATAAGGAAAGCTGAAATCAATTATCAGCATGCATACAAACTTTTCAGTAAGATTAAGATGCAGAATCT
CTATGGCATCAAAAAAAAATAATGTAACCACCCAGATACTACTATACAAAAACTGCCATATGTGAAAGTTCAATATCCAT
ATCGAATCCAAACTAGTTCAAGGTTCATCCTTCGAGAAATAGCTGTGAGGTAGGCAAAACTCTTCCTCCTGATTTAGGAT
TTCAGAGTCCTCGTCCTCTGGTTTCTGAAATTAGTAAAAAGAATACAACTATAAGAACACTCGTCCCACGTAACTTCTAA
TTGTGGAGCAGGAAGAATGGCTTAACATATGTAAATATTTCTGCTCAAACAAGCAGCCTGTCAAAATCAATACCGAATAA
CGGAAAAGTTGTGAAGATTGAAGTTAAATAGAAAGTAAAACCAATAATATATACCACCATATCCAAGTTGTAGAAGCGAT
CCAGCAACTTCAAAACTTCATCGGGAGCAAATTGCCTATTGAAGCTGTGACAAAAAAAAATTCAGTGTTGAAAGACAAAC
GATAAAGTCACATTAAGTTTCTTCACACTCTTAGGTACACTTTTTACACGTGTCTCAGCGTTCTTATTTCTTTTCTGAGA
GTGTTGGCATGAGCTAAGCTCATTCACAAAGCCACAAAATGAAGAGCTAATAAACAAAAAGAACAAACGTAGCCTAGTAA
CCTTCTACGCAGATGCTCTGTTAAGCCGTATAGGACAAAATGACGATGGATGCCTGCAATAAGAATCAAGGTGAACATGT
TAAGCGCCTCTCCCACAGCAACAAGCAAAATTTAATGCAAGTTCCAGATTACACCACGAGTTTCTATCCGCCACATTTTA
CTGTGAATTTTACTTATGAACTAGACAAACTATGATAAAGTTACCACCTTTCAGCTTTAATAACAGGAAACACAGCAAAA
CATGAAGAGGAAACATATAAAATGACCAATGACACAACACTTCTACAAAATTATACCTCTCAATTTGGCAGGGGGATAGA
TTTCAAGAGCCTCCAACAATCTTATCTCCAATTCCACCTGTGACTGTTCCTATAGTTCGAAAAATAAACATACCCATAAA
AGAAAAGAAACAAAAGAATCCATAAATTCTGTAAAACACATCAACAAGCATATAATTAGTAGCAAAGCCACGACTTTTAC
TAAGGGGATTCAAAATGCAAAGAAACCAAAGGGATTCAACATCTTCTTCTTTATTTATAACCGTGGTGTCCGATAAGCTT
TCACATTACTCGACTAATTCCACAGGAACCTGCCACCTCCCACCACCATCAGGTACCAAGTAACTCTATCCACCAAGGCC
GACAGATGGGAATTTAAACAAAAGGGATTCAAAATCTTTTTTCTCTTTTTGATAAAAGTGGTGTCGGAGTCCACTTTCGC
GCAACTTGACTAATTCCACCGGATAATTGTCACCTCCCACCAGCAATACGTACTATCAGGTAGGCTGATCCCCACTTTTT
GACTCATATTCCTATTAAGAGCAAGATTGAGACTTGTCTATTCCTACTCTCTTTCCCATGGTAACTCTATCCGCACAAGG
CTAGAACAAATGTAAATTTAACTAAAAGGGATTCAACATCTAATATCTAATATAAAAATTTAAACTTGATTGTCCGATAC
CCTACTCTGGGCATATGAATAAAAACACAAAGGGTACCTATTTTTTTCTTAATTAAGAAGAAAAGTACCTTACGAAGAGC
AGAAGATGCAGGTTTACAAGGAGAATGAACAGACATTCCATCTTGTTCAGCTTCTTCTCCACCTTCTTCAACTTCTTCTT
CTTCTACTACTGTTTCCTTTTCCATTTCTGCTTCTTTCTTCCCTTTGCCACTTGCACCAGTATTCTGCCCCATTTGCTTT
TTGGTTCTTGGGATTTTCTGGGTATGGAATATTTACCACTTTTTTGGAGAATGATCCATGAAAGATTTGATTTTTGATAT
AAATTTTTGGTTTCTTGAACGGGTTTTGATTCAATTTATTGAGAAAAAACTAGGTATTTTCAATTTGTTTGATCTAAAAA
TCAAGATTCTAGTGGGCTGGTTTTGGGGATTTTGAATTGTTGGATCAGTTTTGGGCTCTAGAATTTAATAAATATCAAAT
TAAACTAAATATTAATAAATTAAAATTATTTGATATAGAATAGAAATTTCATGAATAGCTACAGTAACTATCATAAATAG
CTATAGTTTATCTAATTAAATTTCATAGCTACTGTTTTGGGGTCCACTATATGTGTTAGCTCTAATTTGATCATGGTCGC
GCTAGATCTGTGTATGCTAAATAAATAAATTTCGTTTTATCAATGCATATATTTACGATTGACTTTATGCTCGGATATAA
TCATAGAATACATAAAAAAAAATTGCATAACAAGTGCTTATAAGACAAAATTAGTTAAAATTGGCCCATTCTCAACTTAG
ATTTTGCAGTTTAAGGAGCATTTTCTTACCAAGGAAATCAATATCAAAGCAGATAATAAGGAAAGCATTCTGACACAAAA
GAACAGTAACTACAATAAAATAGGGAGATAATCGAAGAACAAGAGATAGTCAATAATAACATATATCGGAGGACAAGAAA
CTAAAGGAAGGATAAACAAGGAGGCTAAAAGGGTAGTAGACAAATTTTTCTCACACCTCAAAATGTAGCAACCAGAAATT
CACATGTAAAAATGGTAATCAACTATGAAAGAAACTGAAAAAAACAAGAATAAAGCAGAAAATTGCACTTGATGCAAACT
GCTTCAGCATGAAGAGTACAGTTTATTCAAAATGAGATGGATCTCATTTCATTAGCAATTCCCTGTCTTTAAAAGCTACC
TAATGGGTGGAAAAAAGAATACATAAATATGTTAAACAAGAACCTTCTAACCAGACACCATCCTCCACAGCTCAATACTA
ACCAGAACTAAGTAATTTACAGCCACTGGTTAGAGGATCGACCCGAGGCATATGAGATGTGACACTGCTAAACATTGCGA
CCGCCAACATCAGCACTCAAGTGTCCAACTAGCAGAGGCAAAGCTAGAAGAAGAGGAAAAAGAGTGCAACATTCAAATGC
TAGAAGCACTGATATTCTAATATTTCATTCCATCAAGTTTCTCAGCACAAGGGTAAGAAACTTTGAACGGGTGTTGACTA
TGCATGTGATCTCTAAATCCACTTCAGCAGCATCTAACCAGAATATTCCATGTTGTATCTAAGATTAAAGAGCATGTTAC
GACGATTCTCTGTGCCCATTCGGATGTTAAACTTCTTGGTCAACTCCTCGACTCGATCATCAGATTCATAATCCATCTCT
CGAGTACATCGTCTTCGGATCTTTTTCAGCATGTCCTTGGAAGGTTTATACTGGGCATGCACCTGCACATGAAGCCAAAG
TATAGTTCCTTAGCTAAAATGACAAACAGATTCATTTTGTCACTGATGATTATAATTAATATTGAGAGAGTGAAAGGAAG
GTTACCATCTCATCAACTACTGAAAGTGCAGCTTTCGGTTCTCGCTTAATAAGATGAGCATCAACAAGTAGAGAATATGT
CATTTCATTTGGCTTCACTCCTAAATCCATAAAGTGCTCATAGACTTTTGTAGCTTCATCCCTCTGCAACAAGAAAAGAT
ATTTTATTAATATTCATATAATCATAGAACAGAAGAAAGGCATCCCATGCAATTATGTGTTCCAATTACTTGTGCATACA
AATGAAAGAATGTAGCTTTGAGCTATTATGACAATACTTGGGATAAGAATCTTCAAGATTATCAGTCAGTACTTTTTTTT
ATGATGAAAAATTCATTTGGAGTGAACCCTTTGGGCCAACCACAGACTTCAAAACTCAGGGATGATGGCCCTGCCCCTTG
AACTTTAGTTTCACTTGACACGGGGATTGAACTTGTGACGTAAGACACAAGTCCTCAACCTTTACCAATTAAGCTTAATC
CCTGGGGGCTAATTAGTAAAATGACTCCTTCAGATTATTCTCAGTCACATGTTTACTGATGAACAAATAAATAGGATCCA
AAGAAATGACCTCTAGGTTGAACCCATACTATGTGCATTCAGATGTTACATTCATTTCTATTTACCTTGCCAAGCTTCCC
AAATGCATATATCAGCGCATTGTATGAATGGATATCTGGGGTTAATCCAAAAGTGGATTCAATTGCAGCAAATGTCTGAT
AAGCACGATCAATATCCCATATATTGGCACAGCCTAAAATTACACAATTGAGTGCAGCAAGAGACTTGAAAGGGGGTTCT
GCTCGGCTCAAATTCTCCAGCTGATAGTAAACCTGAAATATTTGGAAGTCAGTGGCAATACTAAGTGTAAGGTGACCCAG
ATAGAGAACATCCAACACACTTAAGCAGGTACAGCAAAGTGCTAAGCTGTGAGATATACAGAATTCTTAGTTGGAAGAGA
GAGAGAACATACAGAGTCCAAGGTTACAAAACCATTCCTGCAGCAAGCAACAGCCAGTGGATTCAAAGAGGTAAAGGGAG
AAAATAGTTCTTCTGCACTCTCTTCTTTAGAACTACTATAAGCTTTCTCAAACTCATGCAGGGTAGCAAAAGCGTTCTGC
AATTGTCCCAATGACGCGTGGGCATATATCTTCGCAAGGAAAGATTCAGGGTTAGGGATCCTCATTTGCCGTAGTGAGCG
CTTAAGGACTTCCCAAGCACCATTGAGGAGTTTCACATTGTATGTTCTACCAGCAGTTCCAAGTGCAGCCACAAGCAGTC
CTTCGTCAACACTGAGTAAAACAGGGGGCTTCACAGTCTCACCTCTAACAATCCATTTCACAAAGAACTCCAAGGAAGTA
AAAGCTAGTTCACTATTATCTGCTTGTAATGCACAATCAGCAAGGTGTGTGCACATGTTCCAAGGCGGCAGCAGACCTTT
GTTCTGATCTGTTTTCTGGGAATACCCAAAACAGCGGTATCAAGACTAAAATATATTTCAAATAATAGAAGTTTCATGGT
TTGGATGAGCTCACCGAAGGGATACATACCTTGCATTTCTCTATTATTGACACCAATGTATCCAGCCTGTTGCTGTAGAT
ACAGCTTCGCACACACTCGTTAAATACATTCATGGATAGCTTATACCCAGATTTTAAGGCTGAATCAATATATTTCAACG
CATCATCAATAAGGTTTGCTTTAAATAGCAAGCCAGTAACCAAATCATACGACTCTTCATCAGGCAAAGCTTCTTTAAAC
TCTACTCCAGTTGCAAACATCCTGGCATAAGTATAACACATGAAATCTATCAAATATCATCAATGCATGACAGAGTACTT
GCATGCATGGTGAAAATACATAGTGAACTGTCACAATCAAAACAAGCTCAATAAACACCACGAGGTTCCTTGTCACTTAG
AAAACTTGCTACCCACACTAAATCGAAAGGAGCCAGAGAATTCAAGAATAACCAAGCTGAGAGAAAATAAGTATAGAAGG
GACAAGGAGGAGCAAAGACATATGGCAAAATTTTGTTTGCAGCAAGACTAAACTAAAGGAAAATAAAACCCAAATAACAA
AGCTATAAATCCAGTAGTAGCTAACAGACAGGAATTTGGACTTTTGCTGCAATGGGAATAGTTTTCACACGTCTCACTCA
GTTCATTTAAGAGGCAGTTCCCCACTCTGTTATTTCAAATGTTCATTCTTTTAGTAAGGCTAAGAACCTGATTGGATTGG
CTTATAAGTCATAAGCCAAAAGCCATAAGTTAGATATGGCTTTTGGCTTATTTTGGTTATTTTGGCTTTGAAACAAGTGC
TTATAAGCACTCCTTATTTTACTTGGAGCGCGTTTGGATTGGCTTAATTAAAGTAGTTTTAAGTTTCAAATGTCGAAGCT
TAATTTATATTGGATGAAAAATAATTATTTGTGATAAGAAAAAGTTAATAGATTAATCAAAGCAAAACAGTTGCTAAGCT
AAAATAAGTCAATTTATTGCTTTTGACTCAAAAATACTTGATTTAAAAGTTACTCTGAATTTTGTCAATCCCTCTGAAAC
TTTTTGAAAAGAACTTAAAGGTTAAAAACACTTTTAATTTTGAGTCCATCCAAACACACTGTTAAACACTACTCCCTCCG
TCCGCTTTTAGCTGTCATGTTGCGCTTTTCGAAAGTCAATTTGACTAATTTTCAAAGTGAAATTAGATTACATTAATTCG
ATATTTTAAACAAAAAATTTAAATATTCACAAACTATACGAAAAATACTATAAATTGCGATATTTTGCATATCAATAGGA
TGAAAAAATACATCATAAAATGTTAGTCAAAGTATTTATCGTTTGACTCTAAAAAAAAAGAAAGCCATGACTATTAAAAA
GGGACGGAGGTAGTACAAAACTGCTTAAAAGCTATTTTGGCTTAAAAGAATCTAAGTTGCGCGGACTCTTCACTTTCGAT
GCCGCACCCGTGTCGGATTCTCCAAAAATACACTACTTTTGGCGAATCCGACACGCACTCCTTGACATTTTTGAAGAGTC
CGAGCAACATAACCTAAAATAAGTCAATCCAAAGAGGCTCTAAATAGAGAAGTTTGATTTGGCAATTGCACCCAGTTGGC
GGCTATATCACAACACCAGTTAAATCTGACAAAGCTTCTTAGTGTGTTATACTGTACACAAATATGAATAAAGGTCAGAA
GCATTTTTTGCCTACTATGAAATCTTCCAAGAGAAACACCATACCATAATCCTGGATCACCCTAGCAGCCAACCAAAAGG
CAGCAAATGTTAATATCACAACAAATGAAAATGCTATCTCTATGTATACACGCCTTATAAATTCTATATTTCTAATCTAT
GAATATAAAGGTCTTAAAACTCTCAACGTACAAAATTTCAAGTCTAAGTTTTTCTGTGTTGCATTTCTTTTACTGCAATG
AACTTTTCAGCTCAATACTAATCTCAACTAACAGTCTCCAGCTTTAGCAAAATATAGTTAAGGCTAACAACAATTTCATA
TAAATGAACTAACAGTCTCCAACTTTAGAAAATATAATAAAGGCTAACAACAATTTCATATAAATGAACAATAAAGAAAA
TAAAGGGATCTCCACAATTACATACAAAGTTTTAATTTTTATACTCGGATAAGTGTAGGTTACTTAATACTAGTAGTTTA
TAACAAGCATGGATCCATAACCTACAAGTAAAGCAACAACGGTATACTGAAAGACTACCAGTGTATATAACTTAAATGCA
TAATATATGCTGTTAAACTTATTCTGTACATTTGCTATTCTTTTGAGCCGAGGTTCTATCCCGAAAAGGTATAGGTGAGG
TTTGCGTACATACTACCTATGTTGTACAACAAATATATTCAAAGCTAAGTAATTAGCTCGAAATACGAACCTTTCGAGCA
ATTTGACAGCTTTATCAGCCCATGACAATGGTTCACCAGATTGAAACATAGCTTTCAAGATCAAATTATGCGAAGCAGTA
TTAGCAACAAGTCCATACTCCTCCATTTGACTAGCTAATCCCAACAAATCATCAGCAGTAGCACCCATCATCAAATTAGC
TCTCAAATAATAATTAAACAGATTCGCATCAGGCTTATTCGGTTTCCCATTTCTATCCAACGACCTAATCCAAAGCTCAA
ACACCTGTTTCATATCCTCCCACCTCTGCGTCGTCACCCAATCAGCAAACAGATTCATCAAACCTTCCCCATCAAGTGAT
TCCGACATTGCCTGAATACGCGCAGCTGGCGATTGGCGTAAGAACCCCAAGGGTACAACGGAGGAAGATACAGATTGTGA
GGTAGCTGCAAATGGGGATCTCCAGTTTTCATTATAGAGTGGGCTACCGGAGGATGGATTTGGGGGTAGTGGGGTAGTGT
TTTCCGGTGGAGTTCCGGCGAGTTGAGGTTCTTGTGAGAGGAAAGGAACGGTTGTGATTGATTTGAAATTTGTAAATTTT
CTGATCAACGGTCGTGATCGAATCAGGATCGCCATTGTAAGTGTTTTTAAGCTTTTTGGGGAAATAATTTGCTAGGGTTT
TAGGATGTTTGTTGAAGAAGAAAAAAAAAGGTTGGAGGGGTATTGTTGATATTATCTAGAAGTTTAGGGGTAAATTTACT
GTATTCAATTGTTTTGGGCTGGACTTCAAAATATTGGGCTGGCTGAAATGGGCTTCAAAAAGGCATATGCAAATGAGTGA
AGGATTAAAGACTTGAAATTATGCTCAAACCTTAGAAATGAGTGATCTTAAACTTTTGACGTCTGAGCTTGTTCTATGGG
TAAATCTTCGGGAATCGTGTGGTAGATAGTAAAGAAGCTGCTTATTCATGTGTCAATTTATGTACTATAAGTTATACAAC
ATTATACATGTATAATTTATAAGAGAATTGATGTATTATCTTATGCGGGATAGAAGATGAAATAACTAATATCTGCATAA
TTTTAATCAACTACCAAACAATACCTCTAATATTTAAAATCAAAATGCTAATCTTGAAGTTTTACTCATGGGGCAAATAG
GATCAAAAGTTTAAGATCATTTTTATAAATCACCCGATGGGATTATACTTAATGTCTCAAAAAAAATGGTGTTTTATAGC
CAACAACAACAACCTATCCAGTGGAATCCCACAAATAGAGTTTGGGATAGACAAACTTTATCACTATCTCCTGAAAATAG
AGAGATTGTTTTCGAAAGATCATCAGTCTCGTGTTTTATAGCCATATAATACAATTCTTAATATGCTTAAATATAATCAA
AATTTATAAAAGTGTTTAAAATTTAGTCATTTTGGAATCAAATTTCAAACCTCAAAAGTCTGAAATTTGAATTGTCTTTC
CAAAAGTGATTATTCCTTTTATCTCCATGCTTCAGCATTGTACAGAGTTAAATTTCCATGACTTCCCCATCTTCTTTGCT
TTCCTATTCCTACTTTGGATTCACCCTTTCCCAAAAGTGATCAATTCTTTTATCCTTACGTCAATAACAACAATAATATA
TTCAGTATAATTTTATAAGTGATATCTGAAAAAGATAATGTGTACGTAATCTTATATTACTAACTTGTAAAGATAGAAAT
GTTATGTATATGTTAAATAACCTTTTATTAAAGACTTATAATCTAATAGTACTATCATAAAATTTCCACACAATAAATAT
GAGTTTGATTCTCATTGTTCCTCCTCTTCCACTCATGTAATAATTATTTTTGATTAAATAAACTCGCAACTCAACTTTAT
TGGAGTATGATTATATTGAAGTTCAAATTGAATGATAAAATGCTGCCTAATAAAGATAATTTTATGAAATAGATTTGAAC
TAAAGATCTTGTTATCTCTAATGATTACCTAAAACATTGTTATTGAAATCAAAGTGAGATGCCAATGTAGTAGGAGGTGA
TTCCATAGAACCAAAAATTGGTGGTTGGACACATAATAGTAGTATTAATCAAGATTCACCCACTCTTATTGGTTGTCCAA
ACTAAATGAAACATGTGAATGTGATTCTCTAATTATGATTAATTTAATGTGTGACAAATAATTAAGGGTGTCACCATTTG
CTGTATTTAGTGGGTGTAAGGTCCCCCCACCCCCATAACCCCTCTTTTTTGCCTTTGCATATATATGTTAAAAGGCAAAG
AATATATCAACCGCGTTTGACAATAGTGATGAAGAAAATAACAACTTTTCTTAATTACGAACGAGGATTATGATGAAGTG
ATAAGTACATCTTTATTATTAATTAGAGGTTTCAAGTTTCAGTCCTCTTAAGTATAAAATCGCATTTGTTAGGGAGCATT
TTATCGTTAATGTGTGACTTCATGGCGCGAATCTGACTTTAGTCGGACTTCAATATGAGTATCGAACAACCAAGTAAAAA
AACAATAGACCTTCGTCTCAAAAGTAAGTACTCATAGAATTAAAAAAAAATTAACGATAACAGTATGATAGAAAATTACA
CAACAAATGAAGCAACATGTACTAATAGAGACCGAAGAATAAGATCTTATGTGAAATACTAATTAATACTTTACTACCAA
ATAGGAAGAAGATGAAGAGAAAAGAGACTAGTGTCCTACTACTCCCACAAAAAATCCTACAACACTTGGTTACTTATTAT
CCTTCTATTATAATCATCGATCATATATATTCTTATCTCAAAGTTAACAATAAAAAAAATAAAATCCAATTTACCTATAA
TCAGAAGAAAATTAATAAATGACAAAGCAAGACTTTTATAAAGCACCCCCCAAAAAAAGAGAGAATAACAATAATAAAGT
TTTTTTAAAAAAAAAAACTAGAATAAAGTGAATTATTCATTAAATTAATTAATAAATAAAGATGGTGATACAATAGATAT
AAGTCATCTACGTATTTTTTATTAGGTTGTTTAAGCCTTTGAATAAAAAACTTTTGACAGAAAACATTACCTCCTTTAAC
ATGTTTTTACAGTATGACTTGAATTAATTAGAATCCTAAAATGGATATGAAATAATATTGAGTGAAAAGATAAAATCAAA
TAAAAATAACATACTACTTTTCTAATTCTAGATAAATCTTATGCAAATTAAAATCATTTTTATTTTATTCACTTTTCAGA
AAGTGGGTAACATAACAAATTGGCTGGATAGAAGATGAAAAAGAAGCTTTTTTGTAAGTGTATTAGATTTCAAATATATG
TTTTTTTATCTGTTTTACGACTTGACTAGTTCAAAATCGTTTATGAAATTTCATTTTATATAAAATATAGTCTTTACTAA
AGATAATATCATATTTATACCTCATATATTACTAATTTCTGCTGTTATTGAAGAACATAACTTATTCACCATGGATTAAT
TGTACCTAATATATATAACACAGAAAAATTATTAAATCTAATAAATATTAAGTTTTGAACTTATAATTTTAGGAGTATAA
TAAGTTTACTTGCAAAACTTTGAGAAGTTAAACAAACTCTATCAAATTTAAATTTTGAATCAGTTTCTATATAAAATGCT
ACATTGATATAAAACTTTATGTTTTATACTCTTAAGAGGGACATGAAATAGAATTATAATTATTGGTGTATGATAATTAT
AGTGCTTGTGATATTCAATGAAGTATTTAACCTTCAATTAATTGTTAGATATGTTTTTTAAAGTTATATTTAGACTATTT
TTAAAATTATACTATTGCAACATGTAAAATAATAATATAAGCTTCACTTTGGATAGAGTATTAAGTGTTTTCTAATTCTT
TTTGCATTTCTCACTTGATATATCCCTCCTATAGTTAAATCATTTTATAAAAGTGCAATGTTCTATTTGTTATTATAGAA
ATTTACTTGAAAAACTAATTAAAAATCATATAATAAAAAAAAGTAGATTATTTAATTATATTGTACTAATATTATGTGGT
TAGATTCTGAGATTTTCTAGTACCTCCATCGATATGCCAAGAGACACATAAGTGCAATATTAAACAGTGACAGCACAACC
CTCCTGGGGGGCCCTTCTGTTTCATCAACGCTTTAGCCTTGGGGACCTCCCGCCTCGTAAAAATAACATATTTAGTACTC
CCTTCGTTTCAAAAAGATTGGTCTGGTTTGACTTGGCACAAAGTTTAAGAAATTAAAGAAGACTTTTAAATCTTGTGGTC
CTAAATTAAAGTTATGTCAAATGTACAAAATTGTCCTTAATCTTGTGGTCTTAAACATGCCACGTGGAAAGCAAAAAGTA
AAATGTTACCAAAAAAGGAAAGAGGTCATTTTTTTGAAACTGACTAAAAAGGAAATGAGATCATTCTTTGTGAAACGGAG
GGAGTATAATTTTAAGATGAAAATGAATCTAATAAGTTTTACGTATATTTCATCTCTCAGGAGCGAATCTAGAAGAGAGC
CTATGAGTTCATTGAACATGATAGTTTTTACATACCTTATACGAATTTAGAGGCGTATCCAAGATTTCGAGATGATGGGT
GCATAATTACAAAAAGGTTGATCTAAGATATAAATTTGATCGGTTGGACATTTAGGTTCTTATTACTGAAAACCGTTAAA
ATTAATATTATAGGTCCAAAATTAATTAAAATGTCAAAAGTGTTACCAATAACCATTTAGAGAGGTGTTATCTAATTTTA
GAAAGAAAAATAAAACAAGATGAATATAAAATTCAAATTTCTAACCTCATGTAGAGAGGTGCACCCAGTCATCATTGCAT
TATATGATACCCCGAGTGTGGGTTCACATATCTATATTTCAATATTTTCAAAAATATAACACTACTATATATGATCTCGG
GAGGGGAGCATGGGTTCACGTGAACCCGGTGATCCCTCCTTGGATACGCCTCTGTATACGATTAGATTTTCATCTCTCAG
GAGCGAATCTAGAAGAGAACCTATGAGTTCATTGAACTTGATCGTTTTTATGCATACCTTATACGATCAGATTTTCATGT
AATAACAATATTTGTTTTGATATTTTTTTAATTACTATAACATAATGTTGTTATAACATGAAAAAAAATTAGTTTAAAGT
TATTCTAGAGAATAGCGGTAATAGAAATGTTTGATTGTATGCGTATTAAAAAATAAATTAATATATATCTAATCGTAAAC
TCAGTATTATCACATTACCTCGAGATTGTCATAGGAATGCTTAAACCTTTTAAACCTTGAATTCACTATCTCATTTTATA
ATATTTGTCTAGATTACATTATATATAAAGTTTTTTTATTCGATGTTTGATATCTATATTGGAGATCAGTTATTTCGAAT
TTCCGCTGCATAGGGCCTTCTTTGGAGGAAACGTCTTTACTAAAGACTTTTCCATACATAAAACTCGAATTCAATGCGTC
TCATTAAAGAGGAACATACATATAAAGTTTTTTGAGACAAAATTATTGAAAATTTTGAGGAAAATATTTTCATTAATTAT
TAAGCAAAAATCCACATCTACATGTTTGAAGTTTGAACCATGGTTTGGTTAAATTGTAATCATGTAGTTAAGTTTATGAC
CGTTTGAGAAACAAAGCCACTGACATACATAGTACAGAGGTACATACATACAGTCAAATACATGACAAAATGCTTTAGCT
TTTGCTGCTCACTTTCCTAAAACACATTACCCCATGCTCTCATTCTTTTATAGAAGTAGTAATTTTAGAATGAAAAATAT
TATTTGATACGATGTATAAGAATAATGTTTAATATGATATGTTGATAATATTGATATTAATTATATTGAAATTATTTATA
ATTTATATAGTATTTAATTTAGTAGATTAAAATCTCAAATATGTATTGTATAATTTTTTAAAAATATGTTTGTTTACAAA
ATATCCTCTATAGGTATGACAGAAAGGACGTGAAGTTTTTTTAAGAGATGATTATGTCTTTAATCATGTTAATGCATGTA
TTAAAATTTATTGTATTGGTTATATATTAGTATAAAATAGTTTTGAATCAAGGCCGACTCTCTTGCCTTTGTAAAATAAG
GCTTAAGGCCCCCAAAATTTGGAGGCCTCAAATTATTATCAAGAATAAATATGTGTTAAACTTTTATAGAAAAAATTGAT
TAATTATGATTTAAAAAATATTATTTTACCACTTTAACATCTTTTATACTTTGTTAAAAATAAAAATCAATAGTGAAAAT
TATTGAACAAAGTGAATTACAAATTATTTTTTATTTTAAATTTTAGTTTCAAACACTACAACAAGCATATTAAAATGGCG
TATACTAAGTCATCAACTTCTTGAATCAAATTCTATGATTCTAACTCTTATCTTTATTCAATATTTCTCAACTTATTACT
TATAAAATTATGTATAACAATTCATATCATAATTACCTCACTGAAAGGATGTTTTTCAATGTTGAGTTGACAAAATCTTA
CCTAAAATCAATAACTGAAAAATAAATATTGAATAAATATGTATACAAAGTTTGTTTATATTTTAGGCCTCACATTGAAA
TTTCGCTTTAGGCCCTCAATTACGTTAAACCGTCCTGTTTTGAATGGACGAATAAAAGTGAGCGGAGAGTAATACATACT
CCCTCCGTTTCATAAAGAATGACCTGGTTTGACTTGGCACGGAGTTTAAGTAAATAAAGAAGATTTTTGAATCTTGTCAT
CCTAAATTAAAGTTATGTCAAATGTACAAAATTGTCCTTAATCTTGTGGTCTTAAACATGCCACGTGGAAAGCAAAAAGT
AAAATATTATCAAAAAAGGAAAAAAGTCATTCTTTTTGAAACTGACTAAAAAGGAAAGGAGGTCATTCTTTGTGAAACGG
AAGGAGTATGATTTTATACATATAAAATGCCACCCAAAATTGACATTGAGCCTCCACCTTCCACCTATTTTTCTTGTCTC
GAGAGCTCCATATCCCTAAACACACTTTCTCTGTTCCCCTTAAACATCTCTTCTTTCTGCTTCTTCTTCTTTATACTGTT
TCACTAGCTTCAACTAACCTTCTTGATTTATACAGGAAATAGTAATATCTTCATATCTACTTCTTAAAGCTTGGCACAAT
CATGGCTGCTTTCGTACTGTCTTTAATACTTCTCTTGGCTTTAACTGGTTACTCAAGTAAGCTGCTTTTGCTGCTTTCAC
TTCAAGATTCTTCTGTTTTCTGCACTTTCCATATGTTTATTTGTGTATCCAACAATTTCTTTTGCTGTCTCACTTCAAGA
TTCTCTCTTTCCTGCATTTTTTCATCTTCTTGCCATGAGTTTTCATCAGATTTTGCTCTTTAGTGTGTATCTAACAATTT
CTTTTCTTGTGATGCGTTTTTACTAGATGTTGCTCTTAGTAGTGTATCCTACAGTTTCTTATTTAAAGATTTGAGTTTTT
TTTAGCTTTCTTACTTCAAGATTCTCTTTTTGTTTGCTCTTAGTGGTGTATCCAAGAATTTCTTATGCAAAGATTTGAGT
TTTTTTTGTTCTTTCACTTCAAGATTTTACCTTTTCTGCATTTCCATGTGTTTCACCAGAATATTTGCTCTTAGTGGTGT
ATTCAAGAGCTTGTTATTCAAAGATCTGGTCTTTTCCCTTGAACATTCTTAATGGAGTCTCTTTCTTGAGCTGATTTCTT
ATGGTGGTCTTTTTTACTAGGTGGTGCTAATTATTGTGTATGCAAAGATGGGGTTGGGGACACAGCTCTGCAGCACAGTA
TAGACTATGCCTGTGGAAATGGAGCTGATTGTACTGGTATCCTTCAAAATGGTCCTTGCTACAACCCTAACACTATCAAA
GATCACTGCTCCTATGCTGTAAATAGCTATTACCAGAGGAAGGCTTCAAGTGGTGCTACTTGTGATTTCACTGGAACTGC
TACTTTGACTTCAAGTCCACCAGCCTGTAAGTTCTTGAATCAACTTACTTTTCTCCTCTTTTTGTTTCCCCTCTTCTAGT
AATACTAATAGTCACTGATATTGTTTCTTTGTTTTATCAACAGCCTCTAGTTCTGCATGTTATCAGACCACAGGAGGGTA
TGTATTCTTAAAGCTTTGTTATTTGTGATGTGAGATCTTGTATTTTTCTTGCCAATATTGAATGTAGCATCTCCTCAACT
TGCATCCAGGAAAAGTTTTTTTTCCCCTTGGAATAAAAAATGGTGATATTGCCCTAGATTATAACACAAAAATAGTAGAT
TTTTGTTCTGCCCCTGTTAGCTTCTCCTTGTAGATCATTCTCAACTTCTTGATCTTGAAAAAGATTGGTTTTTTTCCCCA
AGATGTTAGTATAAATATTCACCTACCCTAGGGCTAGTAATATATGGAAGTTAAAACTCAGTTCTCTAGGTAAAAAGGAC
CCCTAACAGAGGTGCAATTATTAATGCTAGATAAATTTGGCTGTATGAGTGAATGGTTGAAAGCTTTTTCCTAATATAGT
GGCATTTTTCTCTGAGGACATGATTAAAGATTGTTGTTAGCTGTCTCTTTTGTTTCTTTTTAACCAAATCTATCAATAGT
CATTTTTAGTGTCCTAACCGTGACAATAACTTTCAAACACAAGATGAGTTAGATTTATCATTTATATTCTATCCCCATGT
GACCTGTCTTGATGTTGATATATAATCTGTTGTTAATGTTTTTATTTGTCACTTTCTTCAATTGTTATAATGAAAGTCTT
TTAAGTTGAAATGTGTTTTCCAGCCATGATACATTTTTTTTTAAAAGAACCAAAGTCCTTTATACCATTTCTCATAATTC
ATGTAACATGCCTACTCTGGAATATAATACTATAATGACAACAACAGTGTGCTAACAAAGTGTCAATCTCAAGCCAGTTG
GAGGCGGTTCCGTCTTAGTTGGACTTTGAATTTCTTTGTAGAACTAATAATTGAATATTGTGGATGGACGGTGTAGTATT
GCTCATGTAGTTTCTTGTCCTTTTCTGTTACTATGTGTTGTTTCTTGTACTTCGGCTATCATATTATTTTTGGTTCGTTG
TAGTTACTGTTGTTACAGTATTTGTTATTTCTTCTACCTCTGTTATGTCTTCTTTTGGACAATTTATCCCTTGAGCCAAG
GGTCTATCATAAACCGACCCATGAGGTAGGGGTAAGGTCTGCGTAAACTCTACCCTCCCAGATCCCATTTTGCGGGATTA
CATTAGGTATGCTGTTGCTGTCGTTGTAGTGGTTCTCTCATATTGTTTTTTTTTAACTTCAACCAGCAGCACTGGAGGTA
CCACAACCCCAACTGCACCAGGAACCACAACAAATCCAGGGATTGGAACTGGGACCGGGACCGGGACCGGGACAGGGACA
GGGACAGGCACTAGCACTGGCACTAGCACAGGAACTACTACAGGTATTAACAACCCAACTTTTGGGCTAGGACCAACAGG
AAGTGGTGGCTACAACCCAGATGGCAGTGGCACAGAGGCTCTTCATCAGAACAGAGTTTTTATCACCATGGCACTTTTGT
TTACAAGCAGCTTGTTGGTGGTATGCTTAAGAACTTAAAAAAAAGAAGTCTGAATGTGAGGGAGGCAGTGAATGAAAGAA
CAAAGGTTTTGAGAAGATAGTGGACTTTTTGGGCACAAAGTATGGGTAGCATTTTTCAATGGTCAGCAGGGGGAGAATCA
TCTGGACACACACTTCCACTTGGACTTCTTTTTTTGTTATTTACTTCTTGTTCTCTTTAGTATCTCCATATGAGTGGACA
AAGTTGGAATTAGATTCCTTCTTGAAGTGGAGATGTGGCTGTTTCTGGGGTAGTATGATGTACCAGTAATGTAGAAGAAT
CTGATCCCTTCTTTTTAGATTTTTCCTTTTTGTATATCTAGAGAAGTAGAGACATGAAGTATGTATTTTTTATTTTAGAA
AATTTTATCAATGAGTACTTGCTACCCTACTCACCATCTCTGATAAATTTAGTGCATCTCTGTATTAAAATATAATTCTT
GTAGTTCCCCACCTGTACATCTGCCCAGTATAATTGAAAACCCAACTTAAAGAAAAGCACAAATAGGGTCAAGTATCCTA
GTTGTCAGAGTGAATGGAATCTTGGTTTTTCACAAGGGAATAAACCAAATAAGGGTTTTCTTCCACTTTCTTTACCCACC
CTTTTGCCTGCCATCATACATAATGAATCAAACAAGTTTTCTTCATACAGTGGTCGATGAAATGAGTGAAAATCATAAAG
AGATCAAGAAAGTAGGATGTAATGGTCCATGTAATGAGTAAAAATAATAAGAGATCAAGATTTTGGATCTTGGTGGTCAG
AATACTGAAGTGCATGTGCTAGCATGTATCTTGTCTTGCACATAACAATTTTTAGCCTTGTTTGGTTTATGCAGGCGAAA
AGGGCAAGGTAAAGTGAATCTGGACTAAAAACTTGTTTGGTTTCTTTAAAAAAGAACTTTCTTATAATTGTTTCACTTGG
ATGGTGACTCCACTGCACATGCATGTGTTTTTTATGATATAATAAGGGATAATGACTTGTCAAATGCTGCACTTTTGTTG
GACAACAAGACATATGTCAACAGCAAATCACATAAGTTCATAGTAACTGGTAATTGATATAAAATAAGATTAGCATGTGC
TGGAAGAAAAATATACCAGAATCCTAATTCCTAAAGCATTCAGCTAATACTCTGCTCAATTATTCAGTTTATTACACTTC
TCTACTGGAGTTAAAAGCACCAAAGCACCTTTGACAACCGATATGCATGCAATGAGGTTGACGGTGCTCAAAGAATGAGA
GCATATTCACCATTGAAACTGGCAAACTAACCTCATCACGAGGTAGAATCAGGAAATCAGATCTTCACGCGTGAGATATG
CTAACTATCTGCTTGTACAAGTACCAGTAATCAAGATGGAACTGAGATGGTGGAGACCGAGTCCGGATTTGCCCTCTGTG
ATTGGTCAGGGCGAACAAAGTCTGCTATCAACCTGGAGACAGCATCAGGCTTCTCCACATGAGGGATATGGCCACACTTT
GGTATTTGGCGTAGAATTGCATTTGGAAGTTCACAATGCAATCTCTGAAGACATAAAAGTCAATGGGCACTTAAGTAACA
CTCCGTGTACTAAATATATGGATGCTAGGAGCTAAAGGATTAGTGATCCAAAGTTTGAAAGAAACATACCACTGCAAGCT
TGTTGTCAATAATCTGATCATCTTCACCCCAAATTATCAGTGTTTTCTGCTTGACCTGTAAAACAGGAGTCCTAGCATGA
GAATGCTGTACAATTTTCCATTGTGATAAGACCGAAACCAGTAGACAACATAGAAAATAAAGCTACAGTTAGAAATGCCA
TGTAACAGCAGAATCAGAAGCAAGTTGAATCAATCAGCCTCAAGATCACACTAGTTTACATACCATGTGAATGATTTTAA
TGACGTCTAAAGCTAATAGGTTTGTAACTCCAAGAGATGTTTGCAGTTAAAACTTATGGCATATCACTTTATGCCATCTC
TCTTATTTAAACAAATTTTTCAAAACTAATATCAGTGCCCAGGGGTTCCTGTATTTAGACTCCAACAATTGCATGTTAAG
ATGAAACTAGTAAGATTAAACTCAATATTGCTAGTTTCCATAATCAAATCATGCCTATTAAATAGAGCAAGATAATGCTG
TTTGATACTAGAGTCGATGCCAAAAAAAGTGACAAAAGGTCACAAAAGGCATGTATATTTAGGAAAAACTTGAGAAAATT
TAGTAAATCTGCACATACATGTTCTATCTGAGAAATGACATTGTAACCTCCACTGATCATGAAATTCACCAATGCATCCT
CCCACCAAGGTAATGAACAATGTAAGCGGCCAATCTGGATAGAAAACCAGATAATGAGAAGTGTAAAACAAAAAGAATAA
AAATATGCCAGAAGCACATTTTGCATATCTGATCTCCATGACTTATCAAAGGGTCAAACTTACATTAGTCCAGTCTATGC
AGGTACTAAATGGTAAGCCATTGAAAGCTAATGAAGTTGCATATAAGCGAAGTGGGAGACTTTTCAACAAGTAAACCTGC
AGCAGGTTGTTTCTCATTAACAATTAGGCAAAAGTTTCTCTTCCTTACTTGTAGAGTTTGCTAATCAGAAACCAAGTTGT
TAATAAACTACACATTATAACATATATGTTATGTTACATCAAACAATCCAATCTGGTGTAGAATGTATCCTTTGTTTTAA
GAGGAATAGGAGGTAACTCACCCCAGCATAGGCTACTGCTTTAGGTAAGGTTGCAAGGTTTCCTGTACCTTCTGCGTAAA
CACTTGCATCAATTAAAACCAGCCTATCAACCTGATAAAGTAAAAGCTACTTGAAGTAAGCATAAAATAGTACCTTCTTC
ATACAAGAAAGTAATCTACAACATCTGAACAGGGATCCTAAGTTACCGAATGAACTTACAGCTTCTGGATATTTAACAGA
AAAGTCAATAGCAACAGCAGATCCAAGACTAGGTCCAACAAGTACCATTGGCCTCTTGATGTGGGTAGACCACAGCTGAA
AGACAAACGAGACAGAGAATTTTCAAAACATGCAAGTTGAAAATTCTTTAAGAAATTTAATACCCTAGTAATTCTTCAAC
ATAGTCTTAAGGCCAGGCCAGGAAGATCTGCCTGGCCCTTATCACACTTCTAACGGTTTCTACAGCTAGACAAAGAAACA
CTACTTCAGTATTTTTATAGTGTAGAGCTGTGCCAAGTAAGCAAGGATGCCCCTTTTTAATGCTTCATAACTGTAATATC
ATACCACTGCACAATGCCCAATGAGGCATAACTGTGTACGTGACCCTGCATACTAAGTATTATAGTTACACTACTAGGAA
AAAAAATGATTGTGAGATTTACCTTAATTTTGAACTTAGATATGTAACTTCACATTTATTAGAATGTGTAATGAAAGTTG
AAAGATACTAATTCCAACCTTTCAAGTTGTATGCACTAGATTAGAACATATATTCCAGAATCAGTACGTACCTGGTAAAG
ATGATCACGCTTGGAAGCTACATCACACGATGGAAGCCTTCCTTAAATATCACAGGAAACAAAAAATACAAACCATGAGC
AAGTCTTTGTTTTTGTTTGCAGAATCTTTTTGAAAAATAAAAAACTGAGAAAAAGCTAGAACAAGATATAACATACCTAA
ATCAGAGAAACCCCATCCAAGGATATCAATTGCCCATGTCTCCAATCCAGCATCCTCAAGCATCGGAAGAGTGTACCTCC
ACTCTAAACATGAGCTGAACAATGAGGCATAATGAACAACAGGAGCACAGCAAGAGAAATTGATCAAAATTAATAGCTTA
GCATGAGGCACACCTATCAAATCCATGGAGAAGCACAACTGGATTGGCCTCTGTCTGTTCTTTTGGCTTCACACAACTAC
TCATGACGCATCCCTGCGATAAGTTTACCTAAAATGAACCAGCAATGAAGCTGGACCATCAAACAAAGGCAGTAACCAGA
ACTTTATAAAGAAAGAGTTTAATTGATTCGATCCAGTGCAATATATCTAGATATGTGACTTTGTTAGGATTATAAGAACA
GAATACATAAAAGAAGAATGATTAAATTGCATATGATGAGTGGACACCTCTATGACAGCGGGTGCACTACTGCAATGGGT
GCACTCACACCCGCTCCATTCTGTTCCAAGTGTGTGTGTGAACAGGGAAATACTTATAAAAGATACATTCATTCTAAGTC
AGCACACATCGTCACAAAGTAGTGTGTCCAGCAGTAGTCAGCACCCAAAGTCTTAAAATCATGGATCCGCCTCTATAAAA
TATATTCCTTGCTTCCCAAATATATGATACTCTTTCCATTTTTAGGATGTCCTGAAATGTTGGATACCATGCCCACTTCT
ATACTGCTTTCAAGAAATAAAGTTCATTGAACCATCCAAATTATAGACTTGGATGTTATCTCTACAAAAATAACTTTTTA
ACAATTACTAAATTATTTTCTTGCAGAAATTAACATCTTCAGATTCTAGGTTCAATTAAATACCGTCATATAAAATGAGC
TGGAAAGAAAACAACTTAAGAAGAAATAAAAAAGTGAAAATAAGAGTTTTCTTGTTTCTTGTAATCTAATCCATATCTAA
CATCCACATGCAGAGACATAAAAATAACCCTTGTAGCTGCAATGAGTACCTGCATCCATGCACAGATCTTGTACTACTGA
TTTTAGGTTCAAAACCATTACTTCCGTTTCAAAAAGAATATTTCTTTCCTCTTTTAGGAACACTTTAATTTCAACTTTAA
ACGTGGCATGTTAAGAACCATAAGATTAAATGACATTTTTTGTACATTCAACATATCTTTAGCTTAAAACCACAAGATTC
AAAAACATTCTTTACTTTCTTATTTCGAATTTTCTACCTATGTGGTAATATAATATTAGTCCAAAAGAACAAAACTTTAC
TCATCAGAACAGAACCCATTTCATAAAAAGTAGAGAATTTTCCCCAATTGAATCTCAATTCTTCATGCACTTCGAAATTC
TACCCCTTGCTTCCTCAACAACCAATGAGAAAACACATAAAACTATCTAGAAATTAACCCCAAAAAGACAGTAGCAATAG
AAAACTTACTGGTATTCTCTCAATTCGTGAAGCCAGCTTTCTAGCATAAGGGTCTTTGATATTCTCGACTTGTTTAGGAA
GAAAATCCGGAAATTCACCTGCCCAGATCGTTAAACGCCTCGAATTCGAGCATTTGAAATTGATTCCAGTTAGTAGAAAT
GCTGGCGGAGGAGCACCACCTGTTCCGGCTGAGAAAAATGTCAGCATATTCTTTGTTTCTCACTCCCTCAGCCGTGCACG
GTGGCCACCGGTTTTTCTACTACTCATACTGAGAAGAGAAAGAACACCAAATGGCGCCCATATAATATTTATCCAATCAT
GTGGCACCAAGATAACGCAAACATTTATTTACAAAACGAACATAAAAATATTTGTATGAATAAGAAGCTTTAGAATATTT
TGATACGTTAGTTATAAACTATAATTAGCTTATAATAAGAGTTCAAAAATTAATTAATTTTTATAAATTGTGAAATTTTC
ATGTTTATAAATAAAACTTTGAACTTTATCACTCGTGTAGTTTCTTTTTCTTCAATATGGAGTAATATATGTTGCTTTAT
CGACTTTTTGTCTTGACATTTACTATCATATTTTTCTTGCATCTCTCTAAGTAACTTTTCTTTTGAGTTGAGGATCTATC
GTAAACAATATCTTTATCTTCATTTGCTTTCTATTTGATACTTCGTTGTCATATTCTTCTAATAACCCTGCTCCATGTAA
CTGCTCTTTGAGCCAAGGATATATCGGAAACAAACTCTCTACCCACAAAAGTATGACATATAATTGTACAACTTACCCTC
TCCAGACCTCGCTCTCCAGACCTCGCTGGTGGGATTGTACCGACCGAGTATGTTGTTGTTGTAACTAGTAAATGACATCA
AATGAGATTAGCATGACTAACTTTTTATCTCTTTCATCTGTGTACACTACTCTTTTACATGACAAACTTAAAAGAGAACC
ACATCACAAAAAAATTGAAAAATCATCAGGAAACATGAACATAGTACAAAAAATAGGAAACTATGCAATCATTAGTGCAG
AAAAGCTTATTCTTTTAACAAGATGACAAATACTAGTAATATATAGCATCATTCAACTAACTTTCCATCTAACAATATGC
TTCAACTAAGATAATTCAAGATAATATTACACAACAAAAGTTCAACACTGCCCTTTTTTCTTTATCATAACTGTGGCGTT
TAGGTCAGCTTGTGTGCTCCTCGACTATTATTCCCCCAGCTGCTAGCTCCAACCAGCAAAGGTATTGAGTAACTCAGCCC
ACTAAGGCTTGTCCAGGGTATGACTCAGCGGCCATAAACTCTAGCTCTGAGTATCGAAGTAATACTGAAAGAAATATGTA
TCAGAATGCTCAAGTATTTAGCTGATTGCTCAAGTGTTCAGTTTGTTACACTATGAACTGGATGCCAAAGCACCTTCGGT
ATGTTGGTAATATTGCCGACATTGCTTAAAGAATGAAATCACAGTTCATCATTGAAGCTGGCAAACAAACCTCATCACTA
TGTTGAACCAGGAAGTCAATTTGGATATGCTAAATATCTGCTTGTACAAGTACCAGTAATCATAGGAACAGAGACGGTGG
AGATAGAGTCAGGTTTCGCCTTTTGTGATTGATCAGACTGAACAAATTCCGTGATCAACCTGGAGACAACATCAGGCTTC
TGCACATGAGGAATATGGCCACACTGGGGTATTTGGCGTAGTGTTGCACTTGGAATTTCACAATGCAATCTCTGAGGACA
TTAAAGTCAATGGATACTTCAGTTACTCCCTGTACTGCATATTTGGCTGCTAGGAGCTAATAGGTTAGTAATATTTTTCC
AAAGTTCGAAAGAAACGTACCACTCCAAGCTTGTAGTCAATAATCTGATCATCTTCGCCCCATATAATTAGTGTTTTGTG
CTTGACCTGTATGACGGAACTCCTCGCATGAGAATGGTGACGAATTTTTCACAGGGACAAGAATTAGCCTTTCCGGGAAA
AGCAATCAATAACTCCTAAGCTACCCACAAAAAATTGGAGATTCATGATAGTACAGAACTAATAAACCAAACTTTAAGCA
ACACCATGAGCAAAGAATTGATGATTCACCATATCTTAACTCAGGAGCTCCTAGAAACTTGAGCACATGCAAAATTAAAC
AGGAGATAGCATTTAACCCTGGATTTTTTTCAATTTTATTTTTTCATATCCTCATCAAAGTTGCAGTTTTAGTGAAATTG
AAAATGTGCAATGTTGTACTAATGGGAAGAAAATCTGACATGAGTAAGCTTTTGTGTTATGTGATAAGTATATAGGAGAC
TTTCTTTTTTCCTTTCAGAAATTGACATCATTTGGGACAACCAAAAAACAAAAACTGATATTAATTGGATAGAAAAGAGG
AATTATTTGAAGCAGTGGCATGGTTTCCACCTAATAATTGTGGCTGAAGAAAACCCGTGAACTTCACAGTATGCCAATAT
GCTGGACAGACAAGACCGTTGGCATGAGTTTTTGTATATAGACTCCAACATTTCACATTTTTTCTCCAAATCTTTTACAG
CAAGAAAATGTTGCTTGTTACCATAGTCATGACAAAAGAAAGTAATAAAGGTGGATGTCTATATAGGAAGCCATTAAGAT
TATTTAGTAGTAAATTTCCACATACATGCTTTATCTGATCAATGACGTTGTAACCTCCGCTGATCATGAAATTCACTGTT
GCATCCTCCCACCAAGGTAATAAACAATGTAAACGACCTATCTGGATAGGAAATCATGTAATCAAAAGGTTTGATAAAAC
AAGTAATGCAGACACATATTTTAAACATCTGAGCTCCACGACTTTCAGGTTTCTTAAAGATCAGAGTGTCAATACTTACC
TTAGTCCAGTCTATACATGTACTTATTGGTAAGCCATTGAAAGCCAATGATGCTGCATATAAACGAAGTGGTATGCTTTT
CAACAAGTAGACCTGCAACAGGTTTTTGTCAAAATAGTGAAAACGAAAAGGAATCATAGATGGAAGATACTCGAAGAATG
CTGTAAGCATATTTTTAAACATGTTATATCTATGATTTGGATCAGAATATATCCCTTCGTGTAGTAGTCCCCCAAGTATC
TAGAACGGGTTCTTTCTTTATTTGGGGTTTTGCAGCACTAAGGGAAAGATCTGACAAACAGAGAGCCTCAGTATGCAAGG
GATGCTAATCTTGGATCAATTAATGATTAGGTAAGAAGCTTCTCTCCTTTTTATTTAAAGCTAATCATAAACCAAGTTAT
TGGTAAAACAACAATCCTTATGATAAAGATGTGCAGTTACATCAAATGGTCAAAGTCAAGTGGAATGCATATGTTTATTT
GAGAGGACTAGGGGAAGACTCACCCCAGCATAAGCTACTGCTTTGGGTAATGTCGCGAGCTTTCCTGTACCTTCTGCATA
AACACTTGCATCTATTAAAACAAGCCTATCCACCTATAAAGTATAAGTACTTCAGAGTTAGCCATAAAATGATTCCTCCT
TAATACTAGAAAGTAGAAACTAATCCATAAAATCTGGATAAGGATTCACAGTCATTGAACATACTTACAGCTTCTGGATA
GTGGACAGAGAAGTCAATAGCAACAGCAGATCCAAGACTCGGTCCGACAAGTACCATTGGCCTCTTGATGTAGGTAGACC
ACAGCTGAGAGAAAAATGAGACTGAAAAATTAGAAAACGAGTTAACTGAAAATTCTTATTGCCCAGATAAACTTAAACGA
AGTAAACATTACACCATTATTTCCAAGTTGGGTCTCTGCCTAGTAAGTAAGAGAGCTCCTCTATGATGCTACATAACTGT
GATATCATATTATATTACTGAACAAAGTGTAATTGTAGAACCTTACCCTGCATATTAAGTACTATTTACTCAGCCTACAC
TACTCAAGCTAATTGAATGCGACTTTTAACCTAATTTTGTACTTATATAGGCTACTTCTTCTCTACCTTCACAAGGTAGA
GGTAAGGCTGCGTACACACCACCCTCCCCAAGCACCACTTGTGGGATTACACAAGGTATGTTGTTGTATAAGCTAATTTT
ACATTTATTAGAATTTTCAATAAAACAGACTAATTCCAGCCTTTCAAGTTTGTATGCTGCACTGGATTAGAACATACACA
ACAACATACCCAATGTGGTCCCATAATTGGGGTCTGGGGAGGGTGAGGGGCACCACAGACCTCACCCCTACCTTAGCGGG
GTAGAGAGGTTGTTTCCAATACTAGATCAGAACATATATTTTATAAAATCAGTAGGTACCTGGTAAAGATGATCACGCTT
GGAAGCTACATCACACGATGGAAGCCTTCCTTAAAAGTCACAAGGAAACATAAAGGGATGAAACTATGAGCAAATCTAGA
GTCTTTGTTCGCAAAATCTTTTTGAAAAATGAAAAATGAAAATCGAGAAAGAGCTTGAACAAAACAATATACCTAGATCA
GAGAAACCCCATCCAAGGATATCAACTGCCCAGGTCTCCAACCCAGCCTCCTCAAGCAATGGAAGTGTGTACCTCCACTC
TAAACATGTGCTGAACAACAATGAGGTATAATGAACAGCAGGAACACAGCAAGAGAAAGTGATCAATAGTATTAGGTTAG
CATGAGGCATACCTATCAAAACCATGGAGAAGTACAACTGGATTGGCCTCTTTCTGTTCTTTTGGCTTCACACAACTACT
CATGACACAACCCTTTGAAAAGTTTACCTAAATGAACCAGGAGAAGCAAAGATATTTAGATATTTCAATACAAAACAGGA
GAAGCAAGATATTTAGATCTCTGAGTTTACGATTAAAAGGAAAATACATATTCCATACAAGAAGACTGATTAAGTTGTGG
ATCATGGGCAGACACCTCCATCACAGCAATGGTTACATCCACACCCACTGCATTCATCTAGGTATTGTGTGTAATATATT
TGAAAAGATTCTTACAATGTATCTTCATATTAATTCCTCATGCATTGTCAAACTAGTATGTGCAGTTCTACTCAATACCA
CTCTTAAAATCTTGGATGCACCTGTGCTATATTCCTAAACAACCATGACTAAATAGAAAGTATTCCCTCCTTCCCAATAT
CCAACACTTCTTCCATACCATATCTGTAAAACTTTCACATGTTTTCCCTTTTCCAATTATATTTGGTTGGTTAAAATTTT
AGGAAAATATTTTCTCTACGAAAACAAGTTCCATAAGTGGTTATCCACTCCTCCTTGTCCTCCAACACAACCCCCCATCC
ATGTCTAACATCCTCAGGCATAGACATCAAAATATCCCATTTGCCAAAGCCACAAAATTATCCAATACACACTCGAGAGG
TAGTAAGTAACCCGTGCACACAAGGTGGCACAACCACCACCACCACTACCAACAACAACAACAAACTCAGTGTAATTCCA
CAAATGAAGTCCGGAGAGTATAGGTGTAAACAGACATTAATCCTTCCTACCTTTACCCCATCCATAAGATCTTGCATGCA
TGATGCAAGTCTTAATCTACTGATATTAGACCCTAAATTTATTTAAAGAAACGATTTTTTTACCGATCAGCACAAACCCA
TTTCAACTAAAAGTACAAATTTCACATCCATTGATTCCAATACTTCAAACACTTCGAAAACAACGGAAAATCGGCTTCAC
ACACCAAAAAATACACACAAAAAAACCCACATTTTAAAAAGAGTGTGGAAAAAACGTACTGGTATTCTCTCAATTCGTGA
AGCCAACTTTCTAGCATAAGGGTCTTTGATTTTCTCAACTTGTTTAGGAAGAAAATCTGGAAAATCACAGCCAGCCCAGA
TCCTTAAACGCCTCGAATTCAACCATTTCAAATTGGTTAATGCCGGCGGCGTAGCTCCACCAGCTCCGGCTGAGAAAGAT
GTTAGCATAGCAGACGCAGAGTACGACTGGATTTTTCTGCTAAAAAATCAACTTTTCCAAGAATATACTATACTATATTC
AGCATTTTTTTTTTATGCATTTCTTGTTTGTTTTTCTTCTGCTTCTGGAAAAAAATGGATACATAGGGAAGAGTTCTATT
ATGGAAAATTTCGTACTTTTTCTTGGCAATCCTGCAAATTTGACTAGTTTAGAGCTTAATTATATATTTTTGTGTGTTTC
TAAAATTACTATTTGTTCAAGATTTTGATTCTCACATACATGTATATGAGATATATGGTCAAAATTATGTGTAATTTATT
TTAAATTCATTCTATCAAAACGTGATTCATATGTATATACATCGCCACTTATAGATACATATATATGCAAGTGTATTTTA
ATGGAAATTTGGTATAAAATTATGAACAACTTTCACATATAGCAAACACAAATTCATATTTGTATGTTATAGCAAAGTTT
GCATAATTGTTCTCCATAGCAAACATAAATATATATATTTCGCTATACATATACAAAAGAAAGCAGTTGTATGATCTGAT
TTGGTATACATATACAGAAAGATCAATTGTATAAAGTGAGAGAGGCGAGTGAGCGAGCGAGATCTGGGAGAGTGGCGAGT
GAGATCTGGGAGAGGGGAACGAAAAAATATGTATATATACAATTTTCACGCATTTTATACATTTGCGTTTTTGTATAAAG
TGAGAGAGGCGAGTGAGAGAGCAAGATCTGAGAGAGAGGAACGAAAATATATGTATATATACAATTTTCTTTCGCTTTAT
ACAAACACAAACGCAGTTTATACAATTTGCGTTTTTTTGTATAAAGTGAGAGAGGTGAGTGAGAGCGAGATCTGGGAGAG
TGGCGAGCGAGATCTAGGAGAGGGGAACGAAAATATATGTATATATACAATTTTCTCTCGCTTTATACAAACACAATCGC
ACTTTATACACTTGCGTTTGTATAAAAAATGAGAGAGGCGAGGGAGAGAACGAGAGTGGCGAGCGAGATTCACCAGGAGA
GAGGTGAAATAACAACAGTTTGCTATGAGGTACAATTAAATCAAACTATATTTATAGCATTTAATTTGAATTAATAGTTT
GCTATTATATACAATTTTCCCTAAAATTATTAATTAGTGAGATAATATGTAAATATTTTAAATTATAAGGAAAATTAGTA
AATATGATAGAAATGTTGTGTAACTACGTAGTTTTTAAGAAGAAAAAAAAAGATTAATAGGAAAGAGTTACTCCCTCATT
TTAATTTTTTTGATCTATTTTGATTTGATACAGAATTTAAGAAAATAAAGAATATAGGAGTGTACAAGTCAAACCAAATC
GATGAAACAAGTCAAGCCTAAGAAAAAACCTGATTTGTGATTTGATTTAGCTTTGAAAAAAAAAACCACATCGCAAGTTA
ACAATCTACGTTATAAATATTTTTGTTTTGTATTCAATTTGACGAGAGCATTTAATCTTATAAATTTAGCACATTGAATG
TTAATATTTCAATGAAAGTATTTGTACTTGGCGTGAATTTCTCAATCTTTTTGAAAATTTCTATTCAGTTAACATTTTTA
AGTTCTTGCTTATCACACAAATAAAAATTATACTTAATCTCTTTATCAATCACTCTATCATTATAAACCAATCGAAATCG
AAAAACCGAATTAAATTATTCAACTCTTATATATTGATCCAACCCACCCATATAATTAAACTTGACATCCTGAATCCTGA
TTATTAACCCCCACCCTGAAATGTGTTGTTTCATTTCTTACCTTTCATCCTTTCTGAACATGTTAAACAGCATTCTTGTG
AATCAAATTTGAGAATTCTCAATCATATCTAAATGCTTTACGTTTTGACTATTTTACCTTTATTTATATACGTATACAAG
AAAAATCGAGTATTGGTTTATGACAACATAATACCGCGAAATTGAGGAGATGGCGGAGACACTGGATATGCTAAATATCT
GCTTGTACAAGTACGCGAAATCATCACAGGAACAGAGATGGTAGAGACAGAGTCAGGTTTCGCCTTTTGTGATTGATCAG
ACTGAACAAATTCCGCGATCAACCTGGAGACAACATCAGGCTTCTGCACATGAGGAATGTGGCCACACTTTGGTATTTGG
CGTAGAGTCGCATTTGGAAGTTCACAATGCAATCTCTGAGCACATAAAAATCAATGGAACACTTCAGTTATTACCGCGTA
TTTGGTTGTTAGGAGCTAACATGTTAGTAATATTTTCTGAAGTTTGAAAGAAACTTACCACTCCTAGCTTGTAGTCAATA
ATATGATCGTCTTCGCCTAATATTATCAGTGTTTTGTGCTTTACCTGTATGACAGAACACCAAGCAATGAGAACGTTGAA
GAATTTTCCGCAAGGACAACATAGAAAATGGAGCAAAACGTCCACATACATGTTCTATCTGATCAATGACATTGTAGCCT
CCGCTGATCATGAAATTCACTGTTGCATCCTCCCACCAAGGTAATAAACAATGTAGACGACCTATCTGGATAAAAAAAAA
ACATGTAGTCAAAAGGTCTGATCGATAAGACAAGTAGTACATACAGATGCACATTTTAAACATCTGAGCTCCACGACTTT
CAGGTTTCTTAACGAAAACTTACATTAGTCCATTCTATAGATGTACTTAATGGTAAGCCGTTGAAAGCCAAGGATGTTGC
ATACAACCGAATTGGTATGCTTTTCAACAAGTAGACCTGCAACACGTTTTGTTGTCAAGATAGTGAAAACACGAAGAAAT
TGTAGATGGAAGATACTCGAAGAATGCTTGTGATCATATTTGAAAACATGTTATATCTATGATTCGGATCAGTATATTTC
CCTTCGAGTAGTACATCCCATGGACTCACCCCAGCATAAGCTACTGTTTTCGGTAAGGTTGCAAGCTTTCCTGTACCTTT
CGCATAAACACTTGCATTGATTAAAACCAGCCTATCCACCTATAAAGTAAAAGTACTACTGAGTAAGAAATTAATCTGTA
ATATCTCGAAAGGGATTCACAGTTACTGAATGTACTTACAGCTTCAGGATAGTTGACAGAGAAATCAATAGCAACAGCTG
ATCCAAGGCTCGGTCCGACAAGTACCATTGGCCTCTTGATGTAGGTAGACCACAGCTGAAAGTAAAACAAGACTGACAAA
TTAACAAAACAAGTAAACAGAGAACATACATTTCACAAAATCAGTAGGTATACCTGGTAAAGGTGATCGCGCTTGGAAGC
TACATCACACGATGGAAGCCTTTCTTAAAAATCAGAACAAAACGAAAAGATGTGAAACCATGAGCAAGTCTTCATGAAAT
GAAAATGAGATCGAGCAAGAACAAGATCGAATACCTAAATCAGAGAAACCCCATCCAAGGATATCAATTGCCCAAGTCTC
CAATCCAGCTTCCTCGAGCAATGGAAGCGTGTACCTCCATTCTAAACACGTGCTGATCACAATGAGGTATAATGAACAAC
AACATAGCTAGAAAAAGTGATCAAAACTAATAGCTTACTATGAAACATACCTATCAAAACCATGAAGAAGCACAACTGGA
TTAGCCTCTTTCTGTTCTTTTGGCGTCACACAACTACTCATGACACGATCCTTCGATAAGTTTACCTAAATGAACCAACA
ACAAAGATGGACAATCAAGGCAATAACAAAAACTTTATAAAGGAAGAGAATGATGTGTTCAATACAAAACAAGACAAGCA
AGATTTTTAGGATTTCATATAAATTGGGACGGAAGGAGTAAACAATTACTCCCTCTGTCCCAAGGACAATTTATGTGGTA
CAATGAATTTCTAGATTCAAACTTCTAAACTTTGACATGTATTCAGACATAGAAGCCTTAAGTTTTCTGAAATAAAATTT
AGGCCAAACACATATACAACCCCTCTAACTTGTCCACATTTTTCATTTTGGCACTTTATCTTAGCCTTGTTTCATTTTAA
CCCTTGAACTCCATTTTTTATGTTCCATTTTAACACGAAATACTATTTTTATGATTTATTTATTTTTATATATATTCTTC
AATTGCAACTTCTTATTTTAAATCAACATGTGTCATTTAATTTTAGTTAAAAAATTAAAAATTAACAAAAAATAATTCTT
TTTAAAAAATAATAATTTCTTTTTAAGAGTGTTATGTATTTTTGTGTGAAAAATAACCGACGAAATTGTGTTGGTTTTCT
TTCTTTAAAATCACCGACAACCTAACAAAGTCAGTCGAGTTTTAACATTGTTTAGTAGTGTTATTAGCAATGAACAAGAG
TCTTTTTTTAGTAGTGTTATTAACAAAGTCAGTCGAGTCTTTTTGAAGATGGAATTTTTTATTCATATTGATTTATATTA
AAAATTAAAAGTGAGTATTTGCGTTAAATTTAGATAGCCTAGATGATAAGAAAAAATAAATAAGTAGTGTTACTTAATTT
AATTGAATGTTTAAGAAAGAAAATCAAAGAACTTTCGTCAATTTATTTTCATGCAAAAATACAGAGAAATATCAAAAAAA
AAATATTATTGTTTGAAATTTTTTATGTTCGTTCGCGAATGTTTAATTTTTTTAATTAACAGGCACACGTCTATTTTTTT
AAAATAAGAAATTGCAATTGAAGAACATAAATAAAAACAAATCATAAAAATTAGTATAAGTGTTTAAATAGTACAGAAAA
ATTGGAGTTTAAGGGTTAAAATGGAACAAGGCTAAATTGGAGTGCCAAAATGAAAAATGAGGGCAAGTTTGAGGGGCTGT
ATATGTGTTTGGCCTAAAATTTATATATTAGAAAACTACGTAAAAAGTACTTTAAATCACAATACTTAAAATATTTAAAA
AACATAAGTAGAAATTTCGATAAAAAAAAAACTCGGTTGTCCTTTACGCTAAGGGACCCAATATATGAAGAAAGTATCAA
GTAAGTACACGTAGAAGTGGAAGGGGTTCAACATCTACTATCACTCACAAAAACAGCTTTTAACGGTAATAAATATACAC
ATTAACAAAGAGTACTAAAGTCTTTATCATTGAATCCAATGTCGCTACAGATATGGCTTTAGCGACCTTTACAAAAAGTG
TTAATTGTCGCTAAAAATATATATTTAATGACAATTGATCTATTGCCATTAATTATTTGTAACTAAAATCATTTTTTGTA
CATGTTGAAACTTTGAGTTATTTACTTATAACACTAAGGATTTTTCATATTCTAGAAATGATCCCAAAACTGCACATTTT
TAAAAGAGAGTGATAAAAACTTACTGGTTTTCTCTCAATTCGTGAAGCCATGTTTCTAGCATAAGGATCTTTGATTTTCT
CGACTTGCTTAGGAAGAAAATCTGGAAATTCACAGCCAGCCCAGATCGATAAACGCCTCGAATTCAACCATTTCAAATTG
GATCCAATTAAAACAAATGCCGGCGGAAGAGCAGAACCGGCACCGGCACCGGCTGACAAAAAAGTTAGCATAGCAATAGA
AGTGCCAATAATTTATGTAGAAATTGGATTTCATATTAGTCTTATAAATACTTCGCAGTTTGGAATTTGACATGAGTTTC
TCCTTTCAATTTTTGTCCCTAAAAAGTAGGCTTTTTATTTTATGCTTTTTTTTTTTGTTAACAACTGAAGTTAGGCATAT
ATTCGGCATGGCGGGGTATAACGTACATACTACTCAATTCGTTTTAATTTGTTTGTCAATTTGACGTTGACATGAAAGTA
CAAAGTTAACCCCTTATAACTTTGTACTCATCAGTCATTTTCCTTTTAATTTTTCATTTGGTGTTTGATTTTATATTAAA
ATTTAACTAAATCTAGTTAAATAGACTTAAATATTTTGAAATCTTTAATTAATGATAAATGAATATTCACCACTGCAGAA
TGCATCAGCCTTATTGTAACGGATTATATTAAAATGAAAAACATAATACGAATAGTAACCATCCCATCAAATGCAAGAGG
ATCCCACTCCCACTTCCACCCCAACCCCACCACCCTCCTTTTTCCATTGGAAAAAAATAGTGAGATTACGAGATGAAAAT
CGAATAAAATTTTTATTGATAAGAGTGAAAATTTAGATAATTAATTAATTGAGTCGTCATATTATACAATCAATCAACTG
GACAGTCAAATATTTTCAATAAACACAAACACATTTTGATTTTTATGTTCTTTTTTCTCTTTCTCGTCTCATTTTGATAA
GAACTATATGAGTATCATAGAGGATTGAAGAGTGTTTTTTAAAAGGATGAATCAGTGATACCATGTTAGTGCTATATAAA
TGTATCATGTGGATATCATAAAAAAGATTTTTAAAAAAATTATAAAAAAAACAATCTTTTATGATATTCTAATAATATAT
GATATATATCATGTGAGTATCATAAATAATTAAAACGTGTTGTTATTAAAGAAATCTATTAATTTTCAATGGTACTGTAT
CAGTACATGATATATATTATTGCTGGTATCATAAAGAATTGAACTCTTTCTTGAAGGAATGAATTAGTCTTTTATAATAC
ATATATAACTGAAACGTGTTGTTATTAAATAAATCTATCAATTTTCAATAGTACTCTATCTGTACATGATATATATTATT
GTTGATATCATAAAGATTATTGTTGATATCATAAAGAATTGAACTCTTTCTTGAAGGAATGGATTAGTCTTTTGTAATAC
ACCGTATATATAATATATGTCAAGTGGTACCATTTTACAATAATTGATGGTACTAGGTTTTATTGAAGTAATATGAATAA
TAATAGCCAAACATTTATGTTGGTACAATAATTGATTTTGATGAACAAACAAGATATCGAATTGACCTTTAATTAGTACA
ACTTAAAAGAATTGATTTTGATGGCCAAAATATGGATTTGATGTTATTTGCCTAACAAATGGGAGGAAAATTCAGTCATG
CTACAACGGTTCATTGAATTTTGTAAGAGAGGTGAATAAGATATTTTGATTTCAAAATGAAGCAGAAAATTAAATAGTTT
ATTTGTGTGCATAATAATTGTAGAATATACTTTATTTGTCTGTATAATAAGTGTATTTATGTATATACAATATTATTATA
GTAGAATACATTGTATCCTTATACTTAATAATAGTGAAATATATTATATTTATACACTTAATAAGTGAAAAAAGGTATAT
TTGAATTGACCTTTTTTATTTTAACGGTAAAAAAAGATATATTTGAATCATTAATAAAACAACAGTTAGATAACTAATTC
ACTTTCTTTAATGAAAAACATATCAGCTTTAAATCATATATTACAAGATATATTTAAGCCTTTTTTCATTTGAAGTAAGA
TCAAAAAATTCTAAGAGCTCTTTATGTCCTTGGGCATTTTTTGTTAATACCTAATATTAATGATTGTAATATATTTACTT
TATTCTATTATATAATAGTCTACCTCTTATAATCCCTCTAATAATTTATGCCTACTTGATTTAACTTTGACATCCTTAAT
TATTAGCACAAATTTTATATTGTTTCTCCATGTGTTTTTTCTGATAGGCAACTATACCATATCATTACCTTTCTAGACTT
GACTATTTAGCACAAAATTGACAAAATTAAATCCTATAGGAGCAATCTTCATAAAGGTATGAAGAATATGTGTGCATTAG
AGTGTTCGGTACGGAAGAAAATATTTTTAAATTTTTTTCATATTTGATTAGTCATAATTTTTGATTTTTTTTTAAAAGGA
AAAAAACTAGTTTCTTAAAAATAAGAAAACTAACTTTATTAGCATAAATAAGAAAAACAAATTTTATAAGTGATATTTTT
ACATTGATTGTTCTCCTCGCACTGCAAAACACCCCATCCCCACCACCTATTAACAAGAAATGTATGTTATAAAACATGAA
TTTTCAACTTCATTCCATCGAACCAATTCACTAGGAAAACTCATGGTGAGAAATGATTCTCTCTGAAATATAGGGAAGCT
TCCTAATTTTCATTTTCTCCCTGATTTAATCAAAATATTTGTGTGAATATCAGTGAAAAATTTCAATGAGAAATTAGTGA
TTTTTTAATCATGCATAATATCTATCTAAATTATATACAAATTAAATACTTTTAAAATATATTTTGCTTATGTATCAACA
CCCAAAAAAACAAAAAAAAAGTTTGAAATTAAACCCACTTAGTTATTTCAATGTGCAACCAGGGACGGCTCAAACTCATT
GGTGGCCTAAGGCCAAAATCAAATTAGAGGCCTTAAAAAAAAATTATAAATTTTTTTATTTTAAATCTATTTTTCTAGCT
TTTTGAGATGCAAAGTTGTTAATAATTTTTGTGTAGTCAATCTCTTCTAATAATTCTTTTTCAATTGATAATATAGCCAA
ATCACTTAATCTTTCTTGAGACATTGTCGATCTTAAATAAGATTTTATTATTTTTAATTTTGAAAAACTTCTTTCGGCTG
AGGCGTTACGGGAATTGTTAACATTATTCTATAAGCAATGTAAGCATTTGAAAAAGAATCAAGTCTTTTTATTTGATTAT
CTCAATTAGAGTATTGTCTTCTACTTTTATGATTTCTCTTAACACTTTTAATTCAGAAAATAAGTCTAAACCGTCAATAT
CGGAGTGAGTATTATGTTTTAAGGAACATTCAAGATTAAGACAATATTTTTTTAAATTTTCATCATTTAATGATCTCAAT
TTTTTCCCACTAAATAGAAAACCAAAAATATTTTCATATACTTCAAATTGTTCAAATCTATTTTGAAGTGAAAAGATGGC
TTGGTCTACTATGTATAAGAAGTAATCAACTCTAGATGATTCTTCAAGAGATCTTGTGATTTCATTATCAACATTCTCAT
CAAATTATTTTTTTCTATAAATTACACGTTTTTTACGAAATACAGGTTCAATATTCATCTCTAATGCAATTTCCTTAGCT
GAAATCATAGCACTTGTAAATCATTCTTCTCTATATGTTTTAAAAAAAGAAACTAAACCTCTTTATTGATCTATAGCGAC
ATCAATATGCATATCTTTTGATTGTAAACTTTTGCTAATTGAATTTACAGCAAATAGTACATCATACCAAATAGTCATAC
CCAATAAAAATTTAAAATTTTCAAGCTCAAAAATTGCTAAACAATTAGCTTCACTTTTAATTTTTGGATCATCACTAACT
TCTTCTAATTTAAATAAAGCATCTCTTATTTGTGGAGTTTGAAACCTTATTGCTTTAACACTTTCAATACGACTTTCCCA
CCGTGTTTGTGACAATGATTTAAGAGTTAAACTAGGTACACTATCTTTTAAAATTTTCCACCGCTTAGTAGACGAAGAAA
ATAGTGATAAATACGTTGTACCACTCCAAAGAATGATATAGCTTTCGTACCAGAATTAACCATATCACAAAGTACCAAAT
TTAGATTATGACAGCCACATGGTGTATAAAATGATCTAGGATTTATATCAAGAAGTCTTTTTTGCACTCCTTGGTGTTTT
CCCTTCATATTAGACCCATTATCATATCCTTGTCCTCTTAAATTATCAATATCAAGTCCAATACATTTTATTTCATCTAA
AATAACTTCAAAAAGACCTTTTCCACTTGTATCATCCACTTTTAAGAATTCTAAGAAATATTCGGTTACATTTATTGGAG
TTGTCAAAATATCTACACTCCGTATTATAAAAGACATTTGGTCTTGATGACTTGTATCTGGCGTGCAATCAAGTATGATA
GAGAAATACTTTGTTTTTATAACTTTTTCAATAATCTTGTTCTTAATTTCACTTGCCAATAAATTTATTAATTCATTTTG
TATATTATGTCCAAGATAATGATTATGAATTTCATCATGTTTGATTCGTCGAATATGTTCTTGCATAATTGGATCAAATT
CTGCAATCATTTCAATAAGACTCAAGAAATTTCCGTTATTTTCTTGATAGATTTTTTCATTTTTCCCCCTAAATGCCAAA
TTATTTCTTCCAAGAGTTTTTATGACGGAAATAATTCTTGACAATACATTTTTCCAATGTTCTCTATCTCTATTAATTTG
GTCTTGAATGTTTTTATCGATTGTTTTATTATTACGCAATCTAAATTCTAAATCAATCCATGAACTCATATTAATAATAT
GTTGGCTAGTTGTTTCATGGGTTCTAAGCTTAGTAGTAAGATTTTTCCAATCTCTACTACCTTCATTAGCTAACTTATTA
TTCATTGCATTAAATGTCGTATTAAATAACTTACAACAAAAACAAAATACCTTATTCAAATCTTTGGAATAAACTAACCA
TCTTCTTTCATGTCTTTCTCCATTTGCCAACTTTTGAAAATAATATGTAATAGAAAAGTGCCTTAAAAATTTATCCTTTG
GAAAACATGTGTCGGTAATTCTAATTGGTCCCTTTTCTACTAATAAGTCTCTTAACTTTGTATCAACAATATTCCATTGA
CTAGGATCATAGATATTTTTAGGAGTATGATTATTCAATTCATTTATAAGTTCTTGATTTTCTTGGGAATCTACATCCGA
CTTTTCACTAATTTCCTCTCCTTCTTCTTCTTTTTGGTTTATATAATTATCTAACTCAACTTCAACTAAGTTTGTAACTT
GTTCTTCTAAAGAGCATTCCCCTACTTTTTTTTATTTAATTTTATCATTGTTTTCCAAAAATTTATCAAGAGCACCTTTT
TGAGATTTTATCAAGTTATCGACTTTTCTTTTTCTTTTAAGTTTTGAATGACCGGATTCATATTTTCTAGTTGACATATT
AAAATCTAACAAATATTTTAAACACTATTTACAATGTCAAATAAAAAATATAATAAACATAAGACACAAAACAAAAATAA
TATTAGAAATTAGAATGATATTACTGAATTCAAAAGCTATGAAGACTTGATTTCCGAAAAAGAATTGGCTACTGCAATAT
AGTTTTCTCCAAATTTAAAATATAAACTATCAATAAGTAAATTTTTTAGCTTTGAATAAGAGAGAGATGTAAGATTAGAA
AAGAGAAAGTGAGAAGAAATAGAAGGGAGGAGGATAGAATATATAAAAATACAATTAGAAAAAAAATAAGGTAAAAAAAA
AGATAACTTGTACATTAAAAAAAAGTACACAACTTTTTTATTGGAAAGTTAAAAAGTGATAGTCATATCTATGACTATCA
CTTCATTTAGCCGTTTACACTATTGACTAGCTCTAACAATTTTATTTTTTTTAAATTTAATCTTTCCTAATTAACTAAAA
AATGGGGCCTTTGCATTTATTGTCTTAGTTCTAATTTTATTTTATTTTTAATTTAATCCTACCTAATTAACTAAAAAATG
AGGCCCCCTAAAATTGGGGGCCTAAGGCCAAAGACTTTTTTACAAGCCTTGCCAGCCGCCCCTGTGTGCAACCCTAAGCT
ACTCTTGCTAAATTCTAGGTGGCTAAGCTATAGGGTAGTACCATAGTACAGGTGCAATGCACATTTGGATAGTTTAAAAT
TTTGTCAAATTTATTTTTAAGTCTAGTTTTTTTATTTTTGAAAATGTTTGGCAAATATAAAAATAACTTAAAATTGTCAA
AAATAACTTAAAATAAATTAAGAAGTGTTTGGTAAGGTTAAAAATATCTTAAAATAAGTTAAAAACCAAAAGTATATGTC
TCCCCTACTTTTTTATTTTTTTGCTTAATAGTCATTAAGTTTGACTTTTTATTTTTGACTTAAAAACTACTTTTTAAAGC
CAATCCAAACGGGCTCTTAAGATACCAAGGTCTAATTTGTTTACCGTAACATGTTTGAATCTGAATACATATCAATTTTA
ATATAAAAATATGCATTAAAATTTAGACATTTAAATTGTTGAAATATCGTATTAATATCTAAATACAAAATAATTAACAT
CAACCAATATAGTAGAAAGGATAAGAAAGACTAATCCCTTATATTTAGGTGTATCGCTAAGATTTCATATATAGTTCGAA
AGTACTTGTGTATCATTTATGTTTATAACTTAGTTAATTACATATTTAGTAGATAAAGTTCAGTATCATTACCAAAATTA
GTGATCATAACAAAGTTATCGGAATGATTTAACTTATATATTACAAAAATATATTATAGTTACAAGTTTACTAGATGACA
CTCCCATCTGAATCTCAAATATAGCCATTTGTTGGGCTTTTGCTAGAGGCTCTTTCTGCAATTTGTCCATTGGCCCATTT
GTTCAAGCCCAATTGTTAATATCGCTTTGGATCCATTTATGTCGTTCTAAAATTAATCTAATATTATATTATATAATAAA
ATATTTTAAAAAAATTATATGATGGTTGGCTATGATAAATTGGTAATAGTGGTGATTAACATCTTTATGTATTTGAAACT
CTTTAATTTTAATATTACATGTTTCGTTAATAATAAATACGTTTATATCACTAGTATCTTGTAATTTTAAGGGCAAGGTC
AGAGGGTTAGTGACAAATTTAATCAAACTTAATAACTTTGATTTACGTCTTTTATTATTCTTAAAAATTCATTGAATGTA
TTATTTTAGAACCACTAATTTTAAAATATTAAAATTCCGAATTTACACGAAAAAAATCAATGAAAGTCTATTTTAATGGG
TTCTTCCGTTTACGAGAAAAAGATATTTATTTATTTATTTGGAATTAGACAAAAATATAAATTCTATTTTGGAGTGCTAA
GAAAGCAAAAAAAATAAAATCCGCCATGGATGCACAGCAACAGCAGAGACAACAAGGTGTTCCGGCTCGCCCAAGGTCCG
GCGAGGGCGGCGGAGACTTCACTCCGATTCTCACTGTGCTCGTTGCTTTCATCGCCATTTTCGCATTGGTGAATCAACTC
TTATCCCTAAAATATCAATATACTGCTTCTAAATTATCTATTGATTTCTCTATGTATGAATTTATTTTTGTTTTGATTAT
CTTTTTGTAATTATTGATTTGTGCTTCAGATGTGGAATGCATAGTGCTTGATAATTGTGTTTATTACATTAATTGTATTT
GTGCAGCTGGTGTTTGATCAATAGTGTTAATAGTGTTTGATAATTGCGTTGACCACTATAGAGTAGACTTTTCAGTTTAA
TCCATTGTATGATTCTCAAAATGACTTTTTTTTTAAGCTTAAGTGAATTATCTGCTTAAGTTGAACCAATCTAAGATCTG
TAATAAGAGCATCCGTCGACAAAAGGATCACCTTAAGATGATCATCTCGTGGCTATTGAGAACGAATGAAATCAGATGGT
TCTATGAAAATTAGGAAAAATGATTCGTTCGCCTTTCTAAGAGGAGTAGGATGTTGGTGATGTAGTGGTTTTGATTGAAT
TGCTTTTTTAGAGTAAAAGAAAGATTAACTAGATTACAGTGTTTGATATTTGAGCTATAGAAGTATCAGAGCCTGTTTGG
ATTGGCTTATTTTAGGTGCTTTTAAGCATTTTTGTATAGTTTGGATGATATAAAAAAGTGCCTTTGCACTTGTTTTTAAG
CTAAAATAACAAAAATAAGCCAAAAGATATCAGTCAGTTATGCTTATAATCCATAAGCTATAAGTCCATCCAAACAGGCT
CTTAGTGGTGTGGTGTCCAGGGTGTGACGGCAGTCAAAAAATTGTAATGAGGACCAGGTTTTGAATTCAAACTGAGGGGA
AAAAATTGGTGATTTCTTCTGCTTAGCTTGGTAGGTAGAGTTATCCGATACATGACTTGGTGAGGAAAAAACAAGCTATT
GCTTAAACTAATCTTGAGTTTATGTGGAAAGGAAAACTGAAACCAGACATTGTTAAACTTGTATTGACAGTGTTAAGTTT
TATGTGGAGACATTTCTCCACTAATCGCAACCAAACATCACCTCAGAATAGTTGTGATTGTGTTGGTTGTTTTAGACAAC
ATTTGTGAGCAGGATAAGGTTTGCCGCATTAATGCTCAGAACCTAGCACACTTCTCAGTTTTGACGAAGTTCTATTTAGT
TAAAATGTTCTAGGATTAGTTGTCGTACTTTTCTAGTGTTTGTCCCAATAACAAAAAAAAGTATAAGTCGCATTTCCTTG
AAACTGTTGTTTGATTATTTTTAGATATACTTGTCATGGGTTTTTACTTGCAATTGCTTGACACTGAAAATCGGCAATAG
TCTGATGCTTCAGTATGCAATCTTCAATTTGTGTTGCATCTATGCTGTTGAGTAACTTGATAATAGGACTTGGGTAGAGT
AACTGTGACTTACATGTTGGGGATGTGAGTTATTATTAGAAGTGTGACATCTTTCTTTTTATGGACAAGGTATAACTTTG
ACATCTTAAAATCATTTGCAGATTGTGGCTCCTTCTATTTCAACATTAAATAATAGTGTATCCATTTTACACCAAGTGCC
GGAAGGTCATGTTGGAGTCTATTGGAGAGGAGGTGCCCTTTTAAATACAATAACTGATCCAGGTGATATAGTGCTTTGTC
AAGATGGTCATTTGCATTTTTGTGGGGTATCTCCTTATTTTGAAGTCTATTGTTGACCAAACATGTATGTTTATATGTGT
AGGTTTTCATATGAAACTTCCCTTTATAACTCAGTTTGAACCCATTCAAGTTACTCTTCAAACAGATCTGGTAACATTTC
CTTTCTGTTTTTATATTTGTAAGGTTTTTTATCTCAAAATTTCTGAGATCCTGAGTTTCTAGCAGCAAGACTTTTTAGTA
ATATAAACCCTGATTAAGAATAGGGTCAATGATGTCTCTGGATCATGTGGTAAATGCAGGTAAGGGATATTCCTTGCGGA
ACCAAAGGAGGAGTGATGATCAACTTTGAGAAAGTAGAAGTAAGCTATCTACCTTGTGGGAATGGTATAATTATATGCAG
GAATGCATTGTCATCTTATTTGTTTCATGTGCTTTCAGGTTGTTAACCGCCTTCGGAAGGATCATGTGTATGATACCCTG
CTGAATTATGGGGTCAATTATGATAATACATGGATATACGACAAGATCCACCATGAGATCAATCAGTTCTGCAGTGCTCA
CAGCCTTCAACAAGTTTATATTGACATGTTTGATCAGGTAAGAATCTTCTCGGCCTCTATGTACTGATGGCCTGCCAGTT
TCTGTAGTTAATGAACTATCCTTTTCTGTTTCTTCTGGCGTTTGTGCTGTTCAATGTGTCTAACGGTTTCTGGTTTTAAC
CTGCTGAGTCATGCTTTCCTCCCTTAGAGATTCTCTATTTCCATGCTTAAAATCCATGATATGCCTTCTGAGGCAAGGAA
TTGTCTGATTATTTACAGTCTCCGGGGTTCTAAAACAAAAATTCAGCAAACTTTATTTAGCCAACATTATTGAATAGTCT
TGACGAGATGCCTGCCAAAACATTTTCAGATCGATGAAAAAATGAAAGATGCTCTTCAGGCCGACTGCACACGATATGCT
CCAGGTATTGAGATTCTCAGTGTACGTATTACAAAACCTAGCATCCCGGAGAGCATAAGACGAAATTTTGAGAACATGGA
ACAGGAGCGCACCAAGGTATTAAGTGGAGAACTCTGCTTCTTCTTTTTGTCTGAACTGAATGATTTGTTTTCCTCCATCT
GAGAAGTGACAAACTTGTGCCTATCTCCCCCGCTCCCCCAACCCCAAACCCCACACACACACAACAGAAAAGAAAAAAAA
AAAAAAAAAAGGAAAAGAAAAGAAAAAGAAAAACAATGCCCAAGATCTTTCTTTGCGTTATTGTTTCTCTCACCCTATCA
TCATAATAACAGCTATTGAGTACTGACCTTTATCAAAGTGTTCCCCAATGTGCCGTTGTTGCATTGTTAGTTCCTTCTGA
TGCAGATATTAGGGCTACGATTAACAGTGACTTAATTAGTAATCCATCCGTGCATCAATGATGTGTTACAGGTCTTGATT
GCAGTAGAGAGACAAAGAGTTGCTGAGAAGGAAGCAGAGACGCAGAAAAAGATAGCAATTAGTGAAGCTGAAAGAAATGC
TCATGTTAGTAAGATCCAAATGGAACAGAAGTTGATGGAAAAAGATAGTGCTAGGAAACAAGAGGAAATTTCAAATTCAA
TGTACCTAGCTCGTGAAAAGAGCCTGGCAGATGCATCTTACTATCGGTGAATTCTCTAAACTTATCGCCTATTTAATGAG
GAGTGAAAATATGCACACTAACTAGTAATTACCATATCTGGGATTTTACAGAACAATGAAAGAAGCAGAAGCAAACAAGC
TGAAGCTTACTCCAGAATTTCTAGAACTGCGATTCATTGAAGCTATAGCCAATAACTCGAAAATTTTCTTTGGGAACAAG
GCAAGGCTCATCTTCTTATTACATCTATCTCCATCCCCTCTCTTAAGTTTACGCCTTACGGCATTCTGTGCTTAACACAA
AAATGTGATTTTTCAGGTGCCCAACATGGTTCTTGACCAAAGGCTACTTGGGAACTTTTTGCAAGAGGCTGTACCGCGAG
CGGAGTCTTAGGGGTGTACTGTTTATGCTCGTTTGTTCCATCACATGGAGAATGATAAAATGTATTGGTTTATTTGTATG
TTTCATTCTGTAGATTTCAGCATCATGTTTTTTCCCCTCTTTGGACATGGAAATTCTCCATTGTTGAATATGATATTTGT
TTGTGTCATTCCACGGATTGTGAATGGTAAATACCAAGCAGTATTATATGAAGATTTGATTCGTCTTAGTAAGCGTTTGG
ACATAGATTTGGTTGAAATTTGAAAGAAAGTGTATTTTGAAGTTGAATTTGAAAAATGATATGTAAAAGTTGAAATTGTG
TTTGGACATGTATTTCATTCGGAGTATAATGAAGCTGTGTGAGTGAAGAAACATTAGTCAAAATATACTTTTCCAAATTT
GAAACCCCATCTAATGAAAGTTGAAACTAACCAAAAATAAATCCATTTTATAATCAATGTTTTGTTTTTTCTCAAAAAAA
AATGGAAATTGTTTTTTGTTTCATTAGTGTAAAAATTAGTTTAAAAAATATCTTTTAGTTGAGTGCAACAGTGTCAAGAA
GGGCATTTGGTCTAGTGGTATGATTCTCGCTTAGGGTGCGAGAGGTCCCGAGTTCAATTCTCGGAATGCCCCCTTTATCT
TTTTTGCACACCACTCGACTATCTACTAACCTTGATCGTAATTCTCCCATGCGGCTACCTAGGAGATGTTTCTCCCAACT
AAAACACGACATCACTCAACTATCTGCTACCTCGACTATCGTAATTCTCCCACTCGACTACTTTTGTCTATCAATGCGAC
ACCACTCGACTATCTACTAACCTTGATTGTAATTCTTCCATGCGGCTACCTAGGAGATGTTTCTCCCAACTAAAACACGA
CATCACTCGACTATCTGCTACCTCGGCTATCGTAATTCTCCCACTCGACTACTTTTGTCTATCAATGTGACACCACTCGA
CTATCTACTAACCTTGATCGTAATTCTCCCACGCGGCTACCTAGGAGATGTTTCTCCCAACTAAAATATGACATCACTCA
ACTACCTACTACTTTCGATCCTAACGTCCACAACACGACTATCTACTATTTTGGTCAATCAATGCGACACAACTCAATTA
TCTACTAACCTTGATCGTAATTCTCCCACTTGGCTACCTAAGGGATGTTTCTCCCAAACTAAAATGTGATATCACTTGAC
TATTTACTATCTTCAATTCTAATTTGACGTTCATAACACATTACGACTATCTACTAACCTTTTATCCTAATCCTTACCTT
TTATATTTTTCTATTTAAGATCATGTCATCATACGGTATGTAAAATTTCAAAAATGTGAATTTGTTAAATATACTTCATC
ATTTAAAAATATTAATGAAGTCAAACACCAAACGGACGGCTTACAAATAAAGATGAAAAAAGCAAAAGGTTGGTGAGCAC
AGATTAAACGTTTATTAAAATAAAAATTATTATTTTTTGATTGAGAAAAATCACAAAAATTAAGATTTATATTTACCAGT
CTAAGATGTTTGTATCAGTTTGCTAATACTGTTTTAATTTGTATAAAACATATTTAATTAAGCTTTACACCTAATTTATT
CAACCTTTTGACTAATCAAAACTAATAATTAGTTGGCACAATATGCCTAACTTATTGTGTGGTGTCATTGTCTTCTACTA
CTCGATGATAATTAGATCTTCCCACTTGAGTGAGTGGAATATTGAAAATTGACACAAAGACATTTGACCTTTCACGTTAA
TCAAGGGTCTATCGAAAATAATCTAATTATCTCTCATAAAAATAAGGATAAAATCTGCATAAATTTCACATTTTTCCAGA
TATTACTTGTGAGATCGAACATATAAATAATAATTACTTGTGAGACCTATGTATATTAAGAGAAAGACATATATAGATAG
ATAATAATTTTTATTTTTTTGGTTCGAAAATAAAAAGATGAAAATTTATTTCATATCTTCATAATTAAAAGGTTTCTCTT
CTTTATTTTCTTCTCCTACTTATTAGGTAATGCTTTCCCAGAGGCAGGGAAAAAGTTTGTAATTAAAAAAAAAGTAAGAG
ATTACACTTTTTTTTTGGAAAAGTTAGATTAATATTGTATTGTGGAAAACCTAATATTTATTAATATTTTAGACCATAAT
TGCAATTTGCACATATTTTCCTTACTTTTTGTGTGATTGATTCTGTTTTCATCTATCTACTTAGCAAGAATCTTTGCATT
TAAATTAGTGCAGAAGAGGAAATTGAAAAGTCATCAAACATTATATATTTATGTCAAAGAATAAAATGATTGAGATGTCA
TTTTCTCTTTATTCAAAGGTATCAGATACGAATTATAAGAATGAAGAATTTATTCGTCAACAAATTAAAAATAGTTGCAC
AAAACTATCTCTGAAGTGTTAGATAGTTTGTACTAGTATGAAATGAGCATATCCAAATTATTTTATTTCTCATATTAGAT
TTACTTAATGAATATCTGAATTAATCGAAATAGTGAACTTTAAATATCAAATGATTAAAAAAAGAAAAAAAATGAATATG
AGTTCTGACTTTTGATCCAAAGGCAACTTCAAAATTATGTAAACCAATGGATGTGGAAATTGATGACTTTTCCAGCAACT
AAAGGGGAGGACAAGATAACTTCTTCTATAATATTTGTATTGAAGTTTAATTAACTTGAATTTATTTTACGTAGAGTCGT
TCAAAGAAAACGTTACCTACTATTTTTTTTTCATATTTAGGAAAAGATATGAAAAGATACCTATTTTAACACTAAAAAGG
AAATGTTTTCAACAACTATAACTATTCATTTATATATACCACTATCCAACTTAATTTAAGGTAATTAATTTTTTATAAAT
GAAATAACTTTATCGAGAAAAAAGATTTTTATACATCCTTTTAAAAAGAAAAATCGTATATTTTAATTAAATTTATGTTG
TCCTTCTTGAGAAGAATAACATTATACTATTTGGGGAATCTTAACAATTTTTTTCTAATATACTACGATCAACTTAATTA
TATTGACTAAACTATAAATTTTAATGAACAAAATTACGAAAAGTTTTTAAAATGAAAGAAATAGATACGTGGCAAAATGG
GACCATGCACCATATAGTCTATTGAAATAGAGTTTTTTTTTTTTTTTTAATATTCGATCTTAAAACAAAAAGAAGACTTT
GACAAAGAATATTAGGGAAAATAGAAGAAAAAATAATATTGACCCATAGTCCCATATTAGGAAAAAAATTTCATGATCTA
CACGATCCGAACAACATCCTTTTGAAAGCAAAAGTTCCATATGAACAGATGAAAGTGATTTTCTCTTGGTCTTCCAGAGC
AATAAAGATTTGCTTGTATCCCGAATACCCATCCAAAAAGCAATACCATCCCCTCTCTGAAAGCCGATCAAAACGCCAGT
TATCACAAATCCTTTTAACATAAATAAACTCTACATAAATATATTTGTGTGTTAAAAAGTTTCTCCACTTAATTATATTC
TCCTACATTTTAGGTAATACTTTCCCATAGACAGGGAAAAAGATTGTTCTAATTAATAAATAAAAAGGTTAGATATAACA
CTTTTTTTATTTAATGGTGTTTTTTTAATGGAAAACCTATTATTTATTTAATCTCTTGGGCAATAATTGCACCTTGTCAA
TTCAAATAATGACTAATCAACTTAAAATAGTTGGCACACTTATTTTATGTAGTTTTTTGTGTCCTCATTCTTGTACTTAG
CAAGAATCTTTGCACTTATATTAGTGGAGAAAAAAAAAAGAAAATTCAACTAGCACTACATTTTATATTAGAAGAATTGA
ATGGTTAAGATTCCTTTGTTTTTATTTAGAAATTTCAATTTTGAAGGATGAAAAGATAAAACTTTTTGGATAGAAAACAC
TATTTATTACATATTTAAATTAAAATGATCCCACAAGAATCTGAATTAGGCGGATAGTAAATTTGAATGATGACAATTAA
AAGAAAAAAGGAACACCAATTTTGACCCTAAAGAAAGGCAACTTTAAAAATTCTAAATCAATGGATGTGAAATTATGCCT
TTTTAGCAACTTTGGGGGAGGAGGAGAAGATACCTATTTTAATCCTAAAAAGAAATGTATTTAAAATTTAACTTTCTTTA
TAATTTTTTTATAAATATAAATGTGAAAAAACAAATAGTCTTCATAATTTAAGGTAGTCAAATATTTCCATTATCTTGAG
AAGAGTAGCATTATACTATTTGGGAATATTTTTAAATATGCTAATCATTAATATGTATTACCGTGGTTGTTGACATAAAG
TTGACTTTCTAAGTGAATTGAATTCCATAAATTTAATAAACGAAAATGTTGAAAGTGAAATAAAGAGATATGTGACAAAA
TGAGACCACTCTAACTTATTGAGTATGCTATCTTGAACCATCAACATCATTAAAATATTTTTTTTAAAAAATAATTATAT
TCGATCTTGATTGGCCTATTATCAATATACGAAAAAACAAAGAAAAACTTTACAAAAGGATTATAAAGAAAAATAGAAAA
AAGAGCATATTGATCCTTAGTTTGTATGAAAGAGATAGATATTAATAATACCCCTACCTTAGCTTTCAACAAATAATCAA
AAATGGAATTAGAATATAAAATTTATGAACTCAAAATTTTAATTATTTTGAAATAAACGTAAAATTTAAGTCAAAATTAT
TAATCTTTGAAAAATCATACAAGTCAACAATATACCATACATAATAAACATATTAATATTTTCCTTTCTTTGTGTGTGGG
GGCATGTGAGGAGACATCCATCCAAATTATCACCAATATAGTGGATGAAGACTTTTGGGCACATGGTTAGAGTCGAAGGT
TCGATCGAATTCAGTATATTTTGCTTAATAAATTTAGTTATATTAAAGAATTTATTAAATATGTACATATATTAAATTTT
AAATTTAATTATTAACATTCGAAATTATTATTCTAAAATCTTGAATTCGAAAAGTTCAAATTCTATCTCTCTGGTATATA
TACTAGAGCACCATGAACATGAATTGTCTACATGAATATATTCACATACACAACTAAGTAATTATAATCATTTTAATTAT
TATTTTTTTGGGGCAAAAAAGAATGGTTGATATATGCTTCACTACTGTGGATATATATCTCATGTACAATAATGTCATAA
TTGGAATTAATTTTATATATATATTTCTCTCTCTTTGTTGTTATTTTACTTATTATATAAGCCAATGCAATTCACACTTT
CCAATATACTTCAATTTGTTTTGCAATTCTTCTTCTCTTCTTTTGCCCTTTCAAAATAGCTAAATTTCACTACTTTAGTT
TGCTTGGAGTTCCACTCTTGATGATGCATGTGAAGTAGTGTTCTTGGATATTATTTTGGTGGGTTTTATAATATAATTGG
TATGTTATCTTTATCTTTTTCTCTCATATTCTTTACTATATATAAAAAAAACTTCTACCTTATAGATAATTGGTAATATG
TGATTAAATAGGATTAGATAGCTTTTTGCTATTTTTGCGATATAAATTATCCTTCGCTAATTCATGTAATTATGAGTACT
ATTAAAAATATTGAAATTAGCTATGAATTTTGTAGCAAATAGATATCTGTTGTTAAATAGTAGTATTGATAAATTTTATT
GTTTAGCTATAAAATGTGTTCATGATTAAATCTTAGGCTTTTTTTGTTGCTTGTGTTTGATCGTTGTTGAAAAAAATTCT
GTAAATGAGTTGTTATTTAATTTTTACGTTTAGAAATTAAATTTATTTCTAGTGGAATATAAAATCTTTAATGACACAAA
TCATAGCTTGTAAAATATTTATAATACAAAAATATAAAATTTTATTTTATTTTAAAAGCAAATATTAAATGTCAACACTC
TAAGAAAAGTCAACAATTTCGCTTGTTGAAAAAGATTGATTTGATATAATTAAATTCATGCTTTTTGGTACAAAAATTAA
TTATTTACACTTTTATATAAACCTTAAATTGCAATTTTCAACTTATGACTCATCAAACTTCTTTAATCGACACTTGCCTA
ACTTTTCCTCATAAAAAAATAGTCGCATCAGATATTTTCATCAAATTAATTAATAAGCAAAAATAAGAAAACTCACAAGT
AAAAAAAACATAAAATATGTGATACTTTACTCAAGATTATTTTTTTCGTTAAGAAAATAAAAGTAAAGTTTTTGTAATAT
ATTGATAAAGTAACATAAAGTCTAACGTAATAAAGTAAAAATTGAATAATTATTCCTAAAATCTATATAACTTTTTGTAA
TGAAATTAACTTAATAATATGACATATGAAATAATAACTTCTTGTTATAATAAGTCAAAACACACTAATTAATTATGAAA
TCCAAGAAGAAAATGAAGGGGAGTAAGTTGCAAAAATGAAGAAACAAAGAAGATTTTTTTAATTAAAAAAATAGAATTTA
ATTTAATTTGAAAAAGAATAAAAAAGAAAAATATGACAAAGAACATTGACTAACACCAGAAAAAAGACAAAAACAATAAA
TTTCTATTTCAACTTTCAACCATCACCCAATAAATAAGGAGAGTGTTATATATTTTATTTTGATACTGTCATTTAATTCA
TACGTGTTATTGAGTAATTTTTTTTTTCTCTGTGTATCCATCTCAAAATAATTTCAAATATATAATATTTAAAATTTTAC
ATAATAGTTAAAGTTCAAATACGTCTAGCTTGAATTTCAATTATACATATCATAAGATCAATTAGAAATGTTTGAATTAA
ACAAAAAATAACTAAACATGAAACTTCAAACATTATTTTATCATACATTGTATATGTAAAATAACCATACATACAAAATC
TTTATAACAAGATATAATATATATATTAAATAACGATATCAAAATAAATTTTCTATCTCTCAGAAAAATAGAATAAGATT
ATTGACCCTTCATTTAGGTACATTGTAGCATAGACAATTGTCCACATGCAATTTGACCTCCCAAGATATTATATATATTG
CCAAAGATCAAGTTCTTCTAGTTTTTTTTTGTGTATTTTATTTTTTATGTGTGAAAATTTTGATTCCGCCATTAAAACGA
TAAAAGATTCTGACAACATGATTCAAGCTAAGAATAACAACAATCATTATTATATATCTTAGCTGATATTCATGTCCAAA
TATAATGGGAGTTTATACATACATACACTTTGTTTGGAATTACCAACAAAGAAAAAACCCAATGCTTCCCATTTTCCCAA
TACCAAATCTCTCTTTGCTTTGCTTTTCTTCAAAAAGATTCAAATTTTGATGAACATTTTGGGGTTCCATTCTTGTTGAA
AAGTGGGATTCTTGATAAATTTTTTGGTGGGGTCTTATAATAGGTTGGTTATCTATCTTTTTCTTTGTAGTGATAAAATA
AAAATCAAATCTTTATTCTTTTTTCTTTATGTTTCTTGTGTTTGCACGTTTGTATATATTGTTTATTATTGAAAGATTCA
ATTTTTTTGGATTATTATAATAGGTTCTTGATACCCTTTTGACATGGTGAATGGTTGTTGTTTGAGAAGAAAACAATGGA
TATTTGGTGGCCCAAATGGTGGTTAAGTCCAAAAAAATGTTCACTTTTTTGTGTTTTTTCATTTTTCTTTTTGTTAAAGA
TTCTTGATACCCTTTTGCAATATGATATGGTGAGTTAATTGGATTTTCATGTTTGAGAAGAAAGATTTGATTTTTATGTG
GAAATGGTTTGTGAAAGCTATAATTTTGTAGTCAATTGTTTCCTTTTTAGATAGAAAATTTCTTACTTGTGACCGATTTA
TAGGTAGGGTTAAGGTTTGCATACACTTTGCCATTTCCAGGCTCTGCTTTGTAGGACTACACCGTGTATTTTGTTGTTGT
TTGTGCTATATTCAGATTGTTCATACATTTGTTTTCAAGTTTTTAGGGAATTTTGTGAGTAAAGTTTCTGTCTTTCTGGT
TTCCTAGGATGCAGACAGATATGTATATGACAAACATAAGTTCCCTGTGTCTGGGGATGTGGTCCCCATGGCAGTGGAGG
AGCTGTTTTGCTGATTTTCTCTTCTCTACTTCCATTGATGCAGACAATGAATTTGGGATGTGTTAATCTGTTGTAACAAT
TTAAAAGATTGAATCTTTAATGTTTGTTATGCTTTATTTAAGCTGAGGGTCTATCGGAAACAACCTCTCTATCTCTACGA
GGTAGGGGTAAGGTTTGCGTACACTCTAACTTTACACTGGTATGTTGTTGTAATCTTCGTCTTTTTTGTGTCCCTTTCTT
CTTTGGATAGGATTATTGGAGCCTTACCAAGTTGGCAGTTTTTTCACCAGAAAGGGTCTTATCTAGTGGATTCAAAATGT
ATATGGTTGAAAGCAAAGGTGGTGCTATAGCTTGTATGCTATTTTCTTTGTTATTGTTAGGGACATGGCCAGCTCTACTG
ACTTTACTCGAAAGGCGAGGCCGTTTTCCTCAACATACTTATCTTGATTATACCATTACCAATCTGTTGGCTGCTGTGAT
CATTGCTTTAACCTTTGGTCAGTTTGGGCCAAGCACACCAGAAATGCCTAATTTTCTTACTCAACTCTCTCAGGTTAGTG
CCCTTCAAAGCCAATATACCAGCTGTGTTTTTTAGGACAATGTTTCTTGTAATTGATTTAATGCATTGTTCAATTGGAAA
ATGGTTAAGGGGAGCCTTGGCGTAACTGGTTAAGTTGTTGTCATGTGACTAGGAGGTCACATGTTCGAGTTGTGGAAACA
GTCTCTTGCAGAAATGCAGGGTAAGATTGCGCACAATAGACCCTTGTGGTCCGCCCTTCCCCAGATCCCGTGCATAAAGG
GAGCCTATTTCACCGGGCTACGATTGGAAAATGGAATATATACAGGCACCTTTTTGACACGATAAAATGTAAAAAAGCAA
ATTAGATTACTATTCTCTTCCAAGATAACATATACTTCTGATTGATATGTAGCACTAACTTATACTCCTATTACTTTTTA
ATAGAGATATATATGAGCTTTTATTAATGAACATTGCAGGATAATTGGCCCAGTGTCTTGTTTGCAATGGCTGGAGGGAT
GGTCCTCAGCCTCGGAAACCTCTCAACTCAATATGCTTTTGCTTTCGTTGGTTTGTCAGTCACCGAAGTTGTCTCTGCCA
GCATTACAGTTGTTATAGGTATCATTTTAACTTCAGCAACTTCTATTTTCCTGAAGTCGGTACAAGGTGTTGGAAAGATG
ACATATGCTGTTCCCTTGGTCATGACAGGAACAACCTTGAATTATTACCTTGACGACAAAATTAACAAAGCTGAAATTCT
GTTTTCTGGAGTTGCATGCTTCTTGGTTGCCGTTTGTTTAGGCTCTGCTGTTCATTCGTCCAACAATGCTGATAACAAAA
CCAAGCTTGATAATTATTCAAATGACTGTAAAGACGGAGTCAGGTATGCATCAGTATGCTATCATACTTCCCTCGCTAAT
TCTTACAATGTTTATGGTTTCCTTTCTTCTGATCATTTCAAGGAAATCGACCTTTTTTTGGCTTTAGTTGTCATAATGAT
GTCATGTATACGTGTAGAGCTAGATGACTTGCATGTGATGAACTAATACAATTCCTCATCTCTTTGTGTGTCTTCTCATG
TTCCTCTAGTTAAAGAGTAAAGTGCAGGATATAATTATATATACTAAAATACTGTCAAGCATATACATGCGTCTACAGTG
TTATAAAACTTGACCAACAATCACAGAAAATTGATGTCCCAACTTAATTGCACATTTGCAGGAATATTAAAGTTTCTTCC
TTCAAACCAACAAATTCTAATCCAGGTATTGTGAGCTTGAGCATATAAAATATGATTCCCGTATCTTCTCCATTATCTTG
GATTGGTTTATAACATTTCACAATACTGAATATCCAATCAGGTGTTACAAATGGTCTGGAGAATGGAGATGCTTCTGAGA
AGGCAAAATTTGGAACTGCAGCTTTCCTTATAGAACTTGAGAACACGAGATCAATCAAGGTCGGAATTTCTTTTTCTTAT
TGCATTTTCATTCTCACAGTAAGCTCACACTTTATCGCTATACTTGCATATAAGTCTCTAACTAAACTAAGAAGATTCTT
GGCAAACACGAATTTAGGTGTAAGTATAACAAACAACAACAGAATAACTTACTAATGTTTTTGTGAAATACATTGTAGCT
ACATTCTAATTGTTAAATTTGTGTATGCTTGCAGGTTCTCGGGAAGGGCACGTTCATTGGTTTGACCATAACATTCTTTG
CTGGGATTTGCTTCTCTATGTTCTCGCCTGCGTTCAACCTAGCCACAAATGATCAATGGCATACTCTCAAAGATGGAGTT
CCACACTTGACTGTCTATACAGCATTTTTCTACTTCTCATGCTTTTGTTTCGTAATTGCCATGGTTTTGAACCTCACCTT
CTTGTACTACCCTATACTAAATGCACCCAAGTCATCGTTCAAGGCTTATCTCAACGACTGGAATGGCAGAGGTTGGGCCC
TTTTGGCTGGACTTGTGTGTGGCTTTGGTAATGGTCTCCAATTCATGGGGGGTCAAGCAGCTGGATACGCAGCTGCAGAC
GCTGTTCAGGTTCGTGCATTTATCAGCCAATTATACTTTTAATATACATCAACTACGTCTCATTTCGTTGACTATATGAA
TCCACTATGACGTAAGGAACCTTCCTCCGTTATCTAAGTTCATTACCGCTCTGCAAAACTCTTATACCGGAGTCTAAAAA
TTGTTGATGTTAGAGTAATATTCCCTTTGCTCTAGTTACGACACTATTTCCTTTTAAGTTTATTCCAAAAAAATGACATC
TTTCTATATTTGGAAACAGTTTAACTTTAAACGTCCTATTTTACCAATGACATGACTTTACAGACACACAAACATCATAT
CATGACATGTTTAAGACCATAAGTTTCCGCAGATTTCTTTTTTTTTCTTTCTTAAACTCTGTGCTCAGGGATTGATTACT
CGTTCTCTATATCGAACACACTTGGTCATTTGAAATATATATCAAATTTGCAGGCATTGCCACTTGTTAGCACATTTTGG
GGGGTGATTTTGTTTGGAGAATATAGAAGATCATCAAGGAAAACATATACACTTCTTGCAGGCATGTTGTTAATGTTTAC
AGCAGCTGTTGCAATTCTCATGGCATCATCAGGGCATCGCAAATAGCGCGACGTAGCGTAGTTGTAAGAATATGTTCTTC
TGTACATATTATGTTTACATTTCCTTGTTGTTGCGACCCCTAAAATTAGGGAGAAATAATATAATCGGAGAAAAGAGGAG
GATTGATTTTAGTTAACTCCTCTCGTTTTTATGATGATGTTTGACTCAACATAGAGTTAGAAAAATATTCATTTGGCTTA
TGTATTTGAAGTGTGAGTTCCTGAAAATAATTGTGTCAAGTTCAGTTCTGTCATAGTAACATATATATATATATCAAACA
TTTTAAGCTGCAAAACTATAGCAAAATGAGGATAATAGACTGACAACGAGCGTAAAACTAGTCAATTTGTAAAGAATTCT
TGCTATACATTATGATTTTAAATGAAACGACATGACTAGTTTGTCTTTATATTTGTGGGTAAGTTTAAAATAGTCCTTTA
ACTATACACTAAACAATGTGTCTTTTAAGTTTTTTGCGTAATACTTTAGTCTTTATGAAATATTAAACAATTTATAATCT
TTAGATTTGACGAAAGCAACGATTTTTTTGAACCATAAATGTCAAATCAAATCATAAAAATGCAACAAAAAAACTACACT
AGACCAAAAAGATATTAAAAATATCACACATTACACCCTTCAAAACGTTGCGCGAATATATTTAGTGTAATTTCACAAAA
TCTCGATACAAAATTTTAGAAATAAACCAAAAATAATAGATACTACAAAAAATGTATGTTCTTGTTTCGATAAATATTTA
TAAGCCTGAACACGTAAATTATTAGTTTCATTTTTAAACTATAACTTCACAAACACCTTACTTTTTGAGAATTTAGGAGT
TTATTTCGCTCATGCAATATCGAGATGTTGGGAAGTATTAAAAGACTCAAATTATTAAATACATACTTAAAAGGACTATT
TTTGAACTACCACCAAGCTTTCTGAAGCCGCCGGTGAACTAAGCAGCCGCCATAAGCACATACTGATCGGCAAAATCATC
GGAAAAACACTCCGGTGAGTCAATTCTCTGATTCTCAGTAATTTATTTTCTAATTTTGCTTTTCTGCTGATGAAAAATGC
AGTTTAATGAACAATAATCCGGTTTTACACCTGAAAATTTCCAGTTTTCAATTCGATTTCTCATTTTTAGTTTTAAAGAT
TCAAACTTTTGTGAGTGAATTCAAAATCTGATCCAAAATCTATGGCCAAACGCTAACTAAGTGATAGTTCACAACATGTT
CGACAAAATGTCCAACTGAACTTGATATTTTTTTATTCATTCTTGTAGTTTATGTTATTCAGGTATGGATATAGCTCATT
GCCATCTAGATGGAAATGCTGATGCTGTGGAGTTTTGTCCACACGAATCTTTTCACAATGTTCTAGCAGCATGTACGTAT
ACTTTACAAGAAGGAGATCAACCTAGTAGAACTGGTAGTATATCCCTGTTTGATGTTGATGCTGATTCCAGTCGCCTTAG
TTTGATACATAGAGTACACACAGCTGGTATATTTGATATAAAATGGAGCCCGATTGGTGGAATTGTGGGGCCACTACTTG
CTCAAGCTGATGCTGATGGTTATGTTAGAGTTCACAAACTTGAATCTTGTTTGGATGAATCACAAGTTCCTGGTATGTTT
GAGCATCTCTTGTCGTGTTTTATGTTATTTATCGTCAAAGGGGAAGTGTTACATGAGGGAGAACATATTTAGTTTTTTAT
CTACTATGAAAACCAAGTTATGGAGTATCTGGAATGAAATGAGTCTAGTGTTGAGAAATGCGTCTAGTCTAACTTGGCAT
CGAGGTGTAGTATGTTGTTGTATTGGATCAGAGGCATATAAGGTATCCCTCAGGTTGCTATCGGATTAGGAATAGATAGC
TTTGGGAGATATCATTTCGTTGCTTTTATTAAAAATATATTTGTAAAAGCACTGAAATACACTTGTATGGGGTTAAAGGT
ACTTTATAGCAGTTATATGTAACAGAGGAAGGAGATAATGGAAATCTTTTAGTAATGTGTAGATTGGAGGAATTGGAATA
CAATGTCTCAATGAACTTTGACGTAACACAAACTTCATAACCACCTTCATTTGAAACTGATTTTTTTCACTTAGCTATTA
TGAAGCTTCCCTCAGTTCTAGCATCATATTTTAAAAATCTGTATAATTAATTGTCTAGCCAACTCAAAGCGGACTCAGAG
TACTAGTAAGAGTACTCAAGTGTTTTGGTACCAATTTCCTGTTTTCTGAGTGTTATTACTTCATATGTAGCTCGGAAATG
CATGTATCAAAGGTGTGGGGCATGTTATTTGACAAAATGTAGGAATTCAATATATGCTGAATGTTACTGAAGTCTATTGT
CCCAACAAGAAGCAATGGCCTGTCATAGCTTCTCTTTGGCTTTAACAATATGAAATGATAGATTTTAGAGTTTGTAAGAC
TTGATAAGTTAGTTCCTTTTGTCTGCGTGCTTTAATCACTATCTCCGCATTTTACTTGCTTACAAGAGATGTCAGGTAGG
AGGCTGAAAACAGACATGCTATATGGATATCAACTACTTGCCAGGTCGAGTTACGTCTAGCAAGTATTACAATTTTGTTC
TCATTCATCCATTGACTTATTATTAAGCTTTTCATATTTACGAATATTCCCATCAACCTCGTTTTCCTTTTAGTATTGGT
GGTCCTTGAAGTACCTTCCTTCATTTGACACTTTACTTTTAATATCTAACTGAAGCACTAACATGACGAAATCTTCTTCT
TCTTCTTCTTCTTATAGGGAATAGTTTACTGGAGGTAAGCGACGAACATGTCAGTTCCTCTATGTGCTTGTGTATAGACT
GGAATCCATCAGCTACATCCCTCGCTGTGGGGCTTTCAGATGGATCAGTCTCGATAACTTCACTCCTCGAGTCTCAACTG
AGCATTTCCAGAGACTGGAAAGCGCATGACTTTGAAGTTTGGGCTGCCTCTTTTGATATCCACCAACCACAGCTGGTGTA
TACAGGTTCAGATGACTGCAAATTTAGTTGCTGGGATTTGCGAGATGATCCCTCTAACATAGCATTCCAAAATAGAAAAA
TTCACACAATGGGGATTTGCTGCATTACTAAGAGTCCCAATGACCCTTATACCTTACTCACCGGTAGCTATGATGAACAC
CTAAGGGTATGGGATGTAAGATCAACCACAAAACCTGTACATGAGACGTCAGTCTCCTTAGGTGGAGGGGTTTGGAGAAT
TAAGTACCATCCTTCTGTACCGGACCTAGTCTTGACTGCTTGTATGCACAATGGATTTGCAGTCGTCAAAGTTAAAGGTG
ATCAAGCTGAAGTAGTTGAAACCTATAATAAGCATGGTTCCCTGGCATATGGAGCAGATTGGCAAAGAGGTTGTTTAGAG
AAGAATAATGTCATTGCTACTTGTTCGTTTTATGACCAGCTCCTTCGTGTATGGATGCCAGAAGGTAATATTCCCGAATG
ACCCTATGTTCTTGGTAGAATATGCTTCTCTTTCAATAGCCACCCAAATGACTATAGGATCATCGGGCTACTCTACTCCA
ATTCACCATTTTAAACCTTTTGCAGAAGGTATTCCCCTACCAACTCTTTCTACCTAAGGTGAATTTGGTGTCTTTCTGGT
CAGTAATGGAAGCAATCGTCCCAACCATCGTAAAATAACAGCACCTGGCTTTGCCCATTCACAAGGACTTGATTCTATGT
CCAAACATAACATGCCAGCAGTTGTGGTTACCATCATGGAACTCAAGATATTGGTTGCTGATCAACCAAAGTCGAATTCA
ATTTTTTTTAATTTCTTGTTAACCAACATTTTAATTAAATGTTTCTTCAGGTATTATTATCGTTGTCCTTTTAGCAATGT
AATTTAACTTATACACTTCACTCATATCAAAATTGCCAACCAATTCATTGTATTCAAATTTCATCTGATTTTATACTCTT
CTTTTACCACAATTTTTTCTCTAGAGATGTGAAAACTGACATAATTTAACCAGAATATGAAGGCTCGTAGCAGCATTGTT
TACTTATTTTCTTAAAACTTATAACGTTAAATGGTATCATACATCTCATATCGTTTATCCGTGACCACTTGTAGAATTAC
TCTAGGTATGTTAAGCCATCTACAAGTAGTAAAATCCACACCCCAAAAAAGGCATCTTGCCAAAATTCCTCCCATCTTAA
AATGATTATATTAGATGGACGACACTTTTTGGAAAGGAAATATATTCCACAGCTCGAACCTGTGATCTATAAATCACATG
AAAACAACTTTACGGTTGCTCCATGACTCCTTTTTACACTAGGCCGATACCACTTGAATAATACAACATAAATATCAAGT
TGAGATAGGAAGTAAAGTTTTTAGAACCTCAGAACTCTGATCCAAATCATTGTACAAGTCGAGTTGTGACAATAAGTCGA
TAATACTTGTACAACCCTAGTGTACATCACTTGTCCCAAGGGAGCATTCAAAAGCAGCAAACACCTCTAGATTTGCCCCT
TCTAACAAAGACAAGGCTATACAGGCATCAAGCCCTACTTGGAGTTTGACCTACATAACATATATTAAAGGCCAATAAAT
TACAACTTTGATTTCAAGATTATCCAGGACCAAAACAAGAGTTTCTCCAAGATCATGGAAACTATCCATCAAAATGCTAT
CCTTTGAACACAACATGTAGGCCGGGCTAAACTTTTACCTTCTCAATGATCATTGGAAGATCCAAGACATACCGAATGAT
GACTTGAAATCACCCCAAGTCGTAATTTGAAAGCATCTGACTGAAACTAGATGGCTTTTACTTTGTATTAAAGTAGACTA
GTCATGTTTGCCATCTGAATAATTTACCAGCCAATTTGCTCTCCAAACGACTGATGATGATAGTAGACGTTCAGTCTTCC
ATCCTGATGACTGAAGCTGTGACAGAGAATTGTGAAAGAAACAAAATACTTGGCTCAATCTAAAAACAGAAACTGCACAG
CTAGCAAGTTACAGGAAATTTGGCATGACAAAATTGGCTTATATGTGGGTGACTTCTGCACCTAAGAGTACAGCCATATG
GTCAATGAAGTGGGAGGAGAACCATGAGATCTCATGTTCAAATCTCAGTGGAAGCAAAAAACACAAGGTGATCTCTTCCA
ATCTGCCTAAATCTTAATGGGTAAAGTAACCCGGTACCTGTGCTGGTGAGAGGTAGTAGGTACTCTGAGGAGAAGACGAG
GTGTGCACAAGTTGGCCCCAAACATCACTATCACAAAAAAATGTGGGTTGACTTCTTATCGGCATTTGCACTTCTCCTCT
TCTACACCATTCGCCAGTTCACTTTTTTTTCTTTTTGATAACAGTGGTGTCCGGGCCAACTTGCGTGCACCTCGATTAAT
TCCATGGGATACCTCCCACCATTTGCCAACTTCACTTTTCAGATACAAATTTTAGCATATGAACTGTTTCGTGATGACAC
ATAATGGAACATCAACCTATTTAGGTGGCATTTGCTTCAAAATATTGATAAACTGATTTTTTCAAAAAAATTGGTAGTTG
GCTATGCTTCAGTAATTGTAATTTGTAAAAGCAGTGAATTTATTATGAAATTTCCTCTCTAAAAGGAGCTTCTGGTGTAG
ACAAATACCTTCAAAACAAAGACTTCATAATGCTTATCCATCCATGATTGGCTTTCCGAAGACATGGATCCATCTTGATC
ATCTAGTTTTGCCATGACAAGAGCATGGATGAACGATTGCAATATATCAGCTCCTGCTGAATCCTTATGAGTAATAATCC
TGATAATACCCCCTTTTTGTTGAAGTAAATATTTCTCTAGAAAGACGAAAGAGAAGATATAAGCAAAATTCTTAGCTCAA
GTAGTTTAGCTTGAAAACATTTAATATATCTATCAACCTTTCTTGTAATGCGATCCAGCAGATTGTAATAGGTCAACCCT
ATCCATCAAAGACAATTTGTTACTCAACTACCCAAATATTCAACACACTGCTTTTTAACAATCTAGGAGCAGTATTGAAA
GTGCATTAGGGAGCCACTTCAGAGAAAAATACACTAACCATAAAGTTTGAGTATAGGAAGCATATCAAGGTACCATTTAA
CAGAACATGCTATTCGAAGCTGGCTAATTAATATTACAAGCTTTTCGTTTGCATTTCAACATTACATGGTCATGAGTGAT
ATCAATTAAGCCTTATCAAATGCAAAATAAAAGGGAAAGGATTTTAAGGAAAGAGACGATATTTAATCTTATGGATTTTT
TTAATAAAATGTCAAGATAACTGAATAGGAATTTTCATTTTCCTACTTCAAATATATAATTTTTATTATCTCTAGATTAC
ACCACTCTATACTGTTTGTATATCTTCAGCCTTTTCGACAATAAGAAGCAAATTTAATTGTTAACAAGTAAAGAAGAAGA
AAATAATGTTTCTTCTCTGCTAGTACCACATTCAACAGATATGGATGCAAATTAGTAATAAGAAACATGAAAACTCACAT
AGCAAGGCTGTCAAGTGAAGAAACTCTGACACCTAAACGTACTTGCTTGTATAGAGAATCACTACCCTTTAAGTTCCACG
AGGTCATCCATAAAGGTAGAACATGCTCCATGGAAGAGACCTGCTTTGGAGAGAGTACTGAAAACCAATGCATGAAACCT
CCAGATAAGTGAACTAATGTTTTTTTGGATAAGTAAGTGAACTAATGTTATTAGACATTAACCACAAGATTCACATATTT
TTTTCTGCATGCATATTCAAAGACTCGTGCTTGCAACATTCAGCACACAGAGGAACTCTAATGGTTAATGATTCTATTGC
AAAAAGCAAAAGCAACAAAAAATTTGAGTCATTTTAGACTCACAACATCATGAGATATTCCTACTCAGATGACATTCTAG
GGCATGGATACAGTTATCCCTTCTGATGACTATGATAAAATTAAGGTGATCTACTAACCTTGGCCTGTCTTGAGGAAATG
TGATAAAACAATGGAGCATCTTTCACAGTTCAGAGTATTCAGCGAAAGACAACAGACAGCCTTGTAGTTTGCTGCGAGAT
GCATGGAGTTAGTATGGCTTGCATTTTAGAAAGCTTCAGCTTTGCATTTTATAACTCACAGGAACAGGGAATTCAAAGCA
AAGCATAACTAACCATACATATGGAACATAGTAAGAGACAAAAAGGATATCCAAATGGCAAAGGAGTGGCCAATTGTGAG
GCGTGCAAGAAGCATTCCTAAAGCCATTCCAATCATCGTAGCAAGAGTTTCTTGGCTTCCTTCCTATCAGAACAGGAAAA
ATGGATGCCAAGTCTGAGTAAAGGAATTCAGTTCTTTGACACCTTACTATCTTTTTTGAAATGAATGCCACCGTAAGATC
TATCACAATACCTTTGCAGCTATATCTGCTGCATTGTTTTCAAGGGCAAAGTGCTGCGTCAAAGCTGCTCTAGTGGCTCC
ACTAGCAACACCAGCTAAATGGCAAGAAAATAGAGGAGATTTAGAGAATCAGTTCCATCAGTGCAGAGCATATTTGGCCT
CATTAACCAGAAAATTCATCTTCTAGTAAAAGATTTAAAGTTTTAAGGCTAGCCACCAAGGTTAAAAACATGCTTCAAAC
TTCTTATAATTGTTACCAGAAAATAACCAGTATCTAAAATGGGATGAAGTTCATGAAAACCTAGAGATCATAAAGCTACT
GCAATTAAAATCTCATAATATTCTAGTCAGAAGGACAAACAAAGAAAGCAGTCAAGAAGAAAGTGAAGATTATAACTCTA
GAGCAAATAAGTAACTATTACTGTATGTATTATGTAATCTAAACTTCGAAAGTATTTAACAGGTAGAACAGTTATGAAGT
GTAAGGCCAAACGATTAACAATCTTCTGCTGCAAAATTGAAGACCAATAGACCATACAAATATACAATATATGTGCAAGA
GATCGGGATAGGGCGTTAAGCATTTTTCATTTGTGAAGTTGTGACTGAAATGTAAAGTTTGATACTTGACCTGTTATCTA
TCAGCTGCATTATGCAAGCTCTATTATAGCACTATTTGGAAGCAATAAGTCATGAATAGGGGACCGGAAGTGACTCCACG
AGCAATATGTGTGGAAGAAAGAATAGAAGAGGTTTTGAAGGAGAGGAGAGGGAATACTGCTACTGCAAATTATCATTCTA
GTTTTTGCTCGTAAGGACTCTCAAAGCTATATAGATGAGAGTACTGCTCGCAGAATGGAACCCTTGTACATGGGATTTGT
CCTCCTTGTCAATAAGATCAATCTACTTATTCAACAAGGAAAAGGTGCGATCCACAGTAATTGACCCACACATGAAGGCG
AAAAGTTCGTTCATGATGACAAGGACAGGAAACTGATCAGTGGCTGATTCTAATTTCCATTACCTAGGTGAAAGAAATAG
TGCAATCATCTTTTAGATGTCAAAGCTCTTAATCTTAGATAAGACTACAATGAGAAGACTTATTGTTTCTGTAACAAATG
CTGATGTGAAATTTTGAATATTTTAGGCACTTTAACAGAGATATCGTCGTGGAACAGGAGCTGATTAACCTTTCCCACAA
TGTTGGATTCACATACTGCAAGAAACTAGTTTTTAGAAAAAGAAAGTTCAATAGCTTTGTATCTATTTTGTACAACTCTT
GGAACAAGGGACTAGACTAGTTTTTTTGAAAAGAAAGTTTGATACCTTTATGTCTATTTTATGTGACTCTTGGAACAAAG
GACTAGACGATTGCAGTAAGACCAACTCAACGATATAGCATCTTTTCAAAACTTGTGTTTCATTTTAAATATATACTATG
GGATTCACCCATGTAATAAATCAAGACACAACAGATCAAGATAGTAAAGGGAAGCATCTTTACATTGAATTACAAAGCGC
ATTTAGTACTTTCGGCAGGGTGAAGGATCTGATATATCAGACAATTCATGCTAACCGCCCCAACCCTAAAAAACAAAAGG
CATTAGACAAACAGGTCATGCTAGACACAGGCAGACTTTACACTTTCTTTTATTAGAGGATAAGTGAACGATATTGCCAT
TTCAAAGAGCAGATATTTCACTTACTGAATGACCTTGATAAGCTCCCTATGCAGACGATGAACACAAAAGCTGATGGAAA
TAAAGGAGATACAAGATCCATCAACATTCCTGCAAGAAATGCAAATGATTTTATTGTCATTGAGCGTTTCAGGAATGACA
ACAGAAGCACAAAGCAATGTCATTTGACCTTCTAGAAACTGTTCTCTAATATTAAATAATTTGTTGCTGCATTTCTAAAC
TTAATAAATCAATTAAAATTACAAGAATAACCAGTGCCCCATCACTTATACTCCCTTTGTCCCAATTTATATGACACTCT
TTCCTTTATTGAATGTCCTAAAATATTTTGCACCATCCAACTTCTACACAACTTCTAATTTTCAATAATTCAAATTCACT
AAACTGTTCAAATAAATTTTGATGTGACATCTTCTCTATCGACCAAATTTTTCTACCATTAATTTACAATTTTCTTCTAC
TGTCACTAGAAACAAATGCATGTCAAAGAACATCTTAAACTCCATGGCCACTGGCCAGTCAAACATCATCATATAGTAAT
GGGATACACCAAAATAGGAAGTATATTTTCATATAATTTCGATACAAAGAACAAAAGTGACTAGAGTTAACACAAAATAC
AGGTGAAAGAGCATACCAAGATCATTCATGAGATCTGCCACCAAACGCCACATTTTGGCATTGCTGTCTAAATTAGAACC
CTGAAAAAGAAAGCAATCGCAACTATCTTAGTGGAAAAGAAATCATCATTTCATTTCCTTCCTTTATGGGGAAGGAGCGT
TGGTTTGTCATATATTTCACATAGAGACGGTGAATGAAATGTTAAGAGTGCAAGTCTGATGAGAAATCGTTTATCCTCGA
AGAAATGAGATGCTTCTGTAGCTTCACTTTTTAAAGGAATCAAGACATGCATTATTTGATACCATAGGATCAATACGATA
CTGGAAAACTATGCCAGAGAGAAAAGAACGAAACCTGGTAACAAGTGAACAAGACACCTCCAAGCATTCCAGTTAAATCT
CGCAAGAACCACTGGAACATTTTTAAATTTTTCAAAAACATTGTCATCAAACTAGTATACAATGTAAAGTGCAATGGAAA
AAATAATGTCTGACTCCACCTGAAATGTTGCCCCAATAACAGTAGCCGATTTCTCACCAACGCCTATAGCACTTAGAAGA
GCCTATATTTGTTTGAGCAGGTGCATTAGCCTTTAATATCACAAGTTACTCACATTAATACTGATATTCTCTTACTTGGG
TAGAGAGCATCATCCGCACATACGTAGAAAGCCCCTACAGTAACACAACAATAACATGAAAACAGAAAGATAACACCGCG
CTCAACACCAATTGATAAACAGAAAATTAGTTTTATGGGCAACAAGTCTAACCTGCAATGAATCCCACACTTGAAAAGGA
AAATAGTCTGGAGTAACACTAGTTGGATACCCCTGTAAATAAATTGAAAAAACCAAAAAGAAAAATCAGACAGAATAATC
GATACAGATGAAACACACTCGACGTCTCTTGCTCCAAAGAAAAAGAAACAAACTTCATGAATCCTTTCCATAAAAATTAA
ATCTTTTTTTTTGCTTATACTCCATTAAACCAATACTATTACATAACTGTTTATCTAAACCTTATGCATCATTTCTCTAC
TAACATAATAAAAATCAAATCTTTTGACCTTTTCTTATACACCTCCATTCAACCAAATATCTCAGAACTGTTTCAACTTG
GTAAACATTTTCCTTAAATCACCAAAAAAATCAAATCTTTTTTTCATATTTTGTTAAAATACCATTCAACTAAAATACTT
CCAAAACTGATTTAGCTTTTCCTAAATATTCTTACACTCTTACACAAACAATTAGACGTTAATGAGTTCATAATCATGCC
TCATTAGTACTTATGTAACAATGTATGTGCAATTAATATAAATACTCCCTCTACTTCAATTTATATGTTTGATTTTAAGT
TGACACGGAATTTAAGAAAAAAGTATGCAAAATGTACTACAATGTGCATTTTAAGCGTACTAGAAAGGAAATTAAGACGA
ACAAATTGAACGGAGCGAGTATAATTTTTCAAATTTTAAACTGCGGGAGTATAATTTTGAGTTTAAGAGACCGGAAAACT
TGCCTCAGGAACGAAAGCTTGGAGAATTCTTTGAGAGATATGAGTGAATGCGTTACTGGATCTTTGGATGGAGATCGAAG
AATGAGAAGTGGAAGTTATGGTGGCCGTCTTCGTCAGTTTCGTCGACGAAGTTCCGTTCCATTCTTCGATCATCATCGCC
AGCTCCGTCTCCGGCGCCGGAGAAGTGGAATTCACCTTTTGATCTCCCTCCATTTGTGTTCGCCGGCGAGAAGTCAAACT
GAAAGTCCTCCTTTTGATATAAAGAAAAGAAAAAGGAGTGAAAAATAAATAAGAACAGAGTAGTTATTATTTTTTTCAAA
ATTATCAATTTCTTTAATTAAATGTGTTTCTCGAAATCCATTAAAGATGTGTTGAGACTTAAGGACGTGACATTAGATAA
GTGGTTGGTTATAAAGGACACGAACATATTAGAATTAATTAGTTGAGCGTTGTCTCGATTATTCCTCTTTACTAGTAGTT
GTACTTGTACTACTAGTAGTTTTATTCTTGTAGTTTTTGTATCCTTTGAATTTACTTATTATTTGTGATGTATTTTACAC
TTTGATTATGTTTGTAACTTGTTATAACTATTGTTTAGGTTGATTTGTCAAGTTGTCTGTAGTATTTTGTCATGACTGTC
TTCATTTACGTTATTTCTATCTATTCTACTTTGGATTGTTTTTAGTTGAGGGTGTATCGAAGACAACCTCTCTACCTCTA
AGATAGTGATAAGATATGTGTTCATTTTACCCTTTTCCGACCTTACTTTGCAGAATTACATTGGATTTATTTATTTATTT
TGAAATGGAAGGATTAATTAATGTATGTTGTTCTTACTTTGCAAAATTCCATTGGATTTATTTATTTATTTTGAAATGGA
AGGATTAATTAATGTCTGTTGTTCTTTATTATTTCCATCATTTCGTTTAAGTGATTTATAAAAAAATATCACACTAATTA
AAAGAATCACTTAATAATATTAATTAAAACACACTTTTAAAAAAAAAAACGCTAGAAGGAGGGGTCGAACCTCCGACCTT
GTGGTTAACAGCCACACGCTCTAACCAACTGAGCTATTCCAGCTTTGTGTTGTTAGAGTTGAAAACAAATACTTTTATAC
GATGAGTAAATTTTTTAACGTTTGTTCAATTGCTTAAACTAAAAATAACCGGTAAATGTATAATGTGTATAATCTGTACA
AACCAGGTTAGACAAAGCGTCAAGAAATAATTAAACATTTTACATTGATAATTGATTTCCTCAGTATAGCTTTTTAATAA
AGTCAACTTTGTATTTTTTAACAAAGGCAACTTTATACTCAACATACCGTCTTTATTGGTTTAAAAAAATTCTTGGTCTT
TCACTGTGAATCTTTTGAAAACTTGGCTGAATACAGTAGTCACAATGCATGATAAAAATCTGGCTCTTCTTTTAAGGAGA
TTTGAAAATATTACTCCTCCACCAAAAAGAGCATACCCCATTTACTCAAATTTCAAATTTTTTCTCTTACTTTTCTCATT
AGTCCATTTCAAAAATAACGTTTCTTTCCCTTTTTGGCAACTCTTTAGTTTCAACGTAACATGTTTATACTGTCCACATA
ATATGTTTATGATCACAAGATTAAATGATATTTTGATACATTCTTGATTCGACATATCTTTTAGTTTAAGACCACAATAT
TCGAAAGTCTTATTTTCCCTTCTTAAACTTCGTGTCAATTCAAAACTCTGTTACACCTAAGAGGTTCATTTTCCACATTC
ATAAGTAACTCAAATCACTCTATTTTCATACCTTTCATCATGTCATGTTCTAGCAAAATCTTTCTATTTTTTCTTTCATT
TCTTCTAATTCATCCACTTGAATCTGTTCCAAGTATCATCCCATTAAATGGTTCATGTACTGATAAATGTGGCAACATTG
TCCTAAAATATCCCTTTGGTTCTGGTTTTGGTTGTGGACATCCTGCATTTTCAAGATTCATAAAATGCACTACTTCTGGA
GTTCTTCAATTTTCCACTACCTCTGGCATTTACACTATATCCTCACTAGACTACTCAACCAACACATTTGTTCTAACTGA
CCCCTTTATGTCAACATGTTCCTCAATGCAGAATTCAGGCAGTTTTACATTGGATCATGATGATTCAAGTTCAACTCCCT
TTAGTATTATGAAACAAAACATGTTTGTTTTACTAGGATGTTCAACAACATCAGCTGTGTTTGATCCAAAACAGGACTTG
TGTGATAGCGGTTCGGGTTCTAATGTATGCAGGGGAATGTATTCTTGTAAAGGGGTGACTGGGATTGGATTAGAACCAAA
TGATCCAATTTCAACATGTTGTGTTTATGATCCAGCAGTTCCTGTTGGTTCAGGTTATGGTTTGAACTTGCCTAGGCTTC
AGTGTTCTTCGTATTCATCGATATATGGATTTGGAGGTGATGAAGGAGACCCTATGAAATGGGAGTTTGGGATATCTTTG
CAGTATAATAATTCATATTATGTTGATGAGTCTTGCAAGAACTGTGAGGATAGTGGTGGATTTTGTGGTTTTTCTGGTGC
AGATGAGTCTTTTGCTTGCATTTGTAGGAATGGTGTTAACACTACTATTAATTGCTATGGAAGAGGTTTGTTGAAATTTT
TTTTACTAATCTGTTGATTCCTCGATTATCGTATTGTTTTGTTACTATCTGGTTGTCTTTGTTGTTATTTGTTGTTTCTT
GTACTTCGGTTACTTTTCTTGTTAGACTGCTTTGGAATGTTTTATCTTGAGTCGAGAGTCTATCGAAAACAGTCAACTAA
TAATGTGTTTGTGATGTGATCAGGATATGCTTTGAGTGGGACATGGAGACACAAGATTCAAACAGGAATGAGTATTGGAG
GTAAAGGCAATGCCTTTTTTTCTAGTTTCCTCTGTCCCAAATTTTGTACTTTTTGGACCAAAAAGTCTTCTTTAGTTGAA
AACTTTTGCTAACTGTATTGTGCTTTTACATTACTGTTTCTGTCCTAAAAAGATAAAAAAAAATTCAACATGATTTGTCA
TGTTGTCTATACTTTTTGTCATTGCTTCTTCATTTCTGTTGTTTCTTTTTTTTTTGTACTGCTTTGGATTGTTTTTTATT
CCTTGAGGTGAAGATCTGTCGAAAACAGTCTCTCTACTTCCAAGGTAAGAGTAAGGTCTGCGTACACAATCACATGTATA
GCATAAGATGCATCTGAGTTTTATTTATTTAAGAGAGAACGGAGAGTCAATTGAAAGGCTTCCTCTCTCCTAGTGTTGTT
ACGGTGTTGGTGCATGGAATTGAACCTTTTTCGTTCAACACGTGTTGAAGTTTCACTTACCAAATTCCATGAACAGATTT
CAGAAGATTAATTGTCGACCCCAACTTGTTTGGGACTGAGACGTAGTTATTGTTGTGAACTGTTTCTTATTCTTTGCTGC
TTTTTTTTTTCCTCAGGAATCTTATTCTTTTGGATGATGATGCTTTTCATCTAAGAGGCAGAAGAGATCTTGTTCAAAAA
ATTTCAGGACTATGAAATGAAGTGCAAACAGTCCATATACTATCTATGAGATTCATGTCAACCAAGATTAGACTAATAAA
ATTACTTTATGTTGATCAGAAGCCTAGAAGTTTGGCTCTGAGATTAAATTATTATTGCTTCTCAATATCAATTCCATGGC
TTCAGGGTTAACATCAAGAATATTGTGTTTACTTATTACACCTCTTGTTTACTGAGGACAAGATCCTAGATAAAAAGGTT
TGGAGGTCGAGAATTAGGATAAAAGGTTAATAGGTAGTCGAGCTTCCTAGCACCTTTATGTGGGAGAGACAGGGGGCTCA
GCTTCTCTTCCCCTTTTCTCCGTATTAATAGTATTCTTGTTCAGCTTGCGTAGTATCTTCTACTTCATCCATTGTACATG
TTGTTTCTTTGGCGGTGTCCATCTTGCTATTTTGCTGCCGTTATTTTTTTTCTTTCTAGCCTATCTTAGTATCTTGTTTT
AGTTGCTTTGTATCTTGCTAGTGTGGTGTCATATATTTTTTTTGCTTGCAAACATGCTTTGAATTCCTTTATTTTGAGTC
AAAGGTCTATCGAAAATAACCTCTCTACTCTACAAAGATATGGCAAAATCTACATACATCCTACCCTCGCTAGACCCCAC
AGGATTACAGTTGTTATTACATGTTTAATCTTGCTACATATTTTCTTCTTGGCCAGCTAGCACACGAGTTGAAACTCGAT
GGATGATAAGTTTGCCCCTCTACCCTTCTCTAATTAATATTAGACTTTTGTCCATGGCAAGATTCAGACTTGTGACATGC
ACCTAACCACACATCACGTGCTGCATTTTTACCACTGAACAGAAGCCCTGCAGCAGTCTTACCACATTTTGTTTCACTAG
TCAATTACTCAAACAAGATTTAGTAATCAAACACAAATAAGATTAATCAGAAGGGGGAAAGGAAAACTGCAAGATTTAGC
AATTTTTCTTAATGGACTTTCAAATATATCGAACCAGAGGAAATTTCTGCAAGACGATTTGAACGATAAACTAGCCTCCA
GAGCCATACAAAAAAACTACAGTGCTATGAAATGGAAAAAACAAGATTCTACTGACCCTCACTGTCAACACTAAACCATC
AATTCACGACATGAAAACAAATTTAAAGACCCTTCTCAAGCATTGCCCTAACCCTCATTGGAAGCCCATACAGACGAATG
AATCCTGCAGCATCGGCTTGATTGTAGATATCCCCACTCTCAAATGATGAGATATCTTGTCTGTACAAACTATTAGGACT
TTGACGACCTGTCACTGAAACTGATCCTTTGTATAGTTTGAGAGTAACTGAACCTGTTGTAGTCTTGGTAATATTCTCCA
TGAAAGCATCCATTGACTCGCGAAGTGGATCAAACCACCTGCCAGCATAAACTAATTCCGCATATTTGAGGGCCAGAGAA
TCCTTGACTTGGATTGTTTCACGATCAAGTGTAAGAGACTCAAGTTCTTGCACAGCTGAGAAAAGGATAGTTCCCCCAGG
GGTTTCATATACTCCACGGCTCTTCATTCCAACGAGCCGATTTTCAACCATGTCTATTCGCCCAATTCCATGTCTTCCGC
CAATTTCATTTAGCTGAGAAAGAAGAGTTGCGGGAGAGAGCTCCTTTCCATTTACTGAAACAGGAATACCAGCGACAATC
CCAATATTCACATACCTGAACAGTTAGAAGTAGTTTTGAAAGTGAGAAAAGAAATGCATTAGATCTTATCACTTCAATAA
ATGAGAAAATCGAAATAAATGATTCTTACTCAGGTTGATCAGGTGCATCTTGTGGGTCAACTGACATCATATACATATCC
TTCATTGGCTCATTTGCAGGGTCCTCCAGAATATCTCCCTTCAAATACCATTTTGAAATGAGTTTTCTGGTATAATCAGT
TATCCACATGGCCATACTTCAATATTTCTTCAAACTTACCTGAATAGGGTCAATGGGCAATCAGGAAGGCCCATGACCTA
AGTTGGTGGACTCCATTGCACTTTGGAGGTGCCCGTCTAAGTTCCGCCCAAGTGGCAGAGCCTACGTCATAACACTTTCT
TAATTTTTGATGCTCTAGTTTCTTATTCCTTGTTTACTAAAGAAATTAGTAAAATTTATTAAGAGTGGAGATTTATCTTC
TATGTGATTCATTTACCGATTATGATAATCCTATAAAAATCTCAATTAAGACTGGTACCCTTCATAGCACTCTGTTTTAC
ACATTATAAATACCACTGGTCCTAGGAAAGATGAGTCTGTGGGTTTCATCAAAATTCCTAGCAAAAAGAAAAAAAGTTAC
AGCAGAAATGAAGAAAAAGCATGAAGCTGAAGTTGAGACAAAATTTGATATTTCGACAAGAACAAATAGGAGATGAAAAA
AGTTTCAACTTCTCAACCAAGTCAGTGGATATAGAACGATCAGCATACTAGATGAATATCGCAAGCTACACAAGATCAAC
ACAAACTATAATTACCTCGTGACTAAGATGCCACAAGTTTCTGTCTCTGCTATAGATAGATTTCTTTGTCACAGGAACTG
GTACATTGTGCTTCTTAGCATATTCAATAGCATCCTCTCTTCCTGTAATTTCCCATTCCCTCCAAGGGGCAACAACACTG
AGTTCAGGATTCAGAGCAAAGAATGTCAGCTCAAAACGGACCTGTAGTGGTAAAGAAGCATAGTTGAATAAGATGAGTTC
ATTAAGCAGTCCCCTGGGCTCAGAAAAATAGGTTTAAGATGATGCTGCATAGTTGATGATCCGTTAAATTGCCATAGTAA
TGTTAAAAGAAGATCCAGGATAATACCTGATCATTTCCCTTCCCTGTGCATCCATGAGAAACAGCATCAGCTCCAACCTC
TCTGGCAACATCAACCATTGCCTGCGTTTATCAGCTAAATTTCAGAGTCCAACACGAATTTCAGGCAATGAAAGCACCGA
TGCTAAAACGTGGATGTTCACTTAATCAATTGGTATATCTGCTTCATAACTGGACTGTTAGTAGGACAGTTATAGTGGAC
AATATATGACCATGAAAAGTTTGGCCCCCTGATCGCATAGTGAAGATGTCCATGCTAGTACTTTACTAGCAGTTTCATCT
TTCTGGAAATGTTAATGCTTGATGTACAAAACACATTTAATATAGGGAAAGAAAAGAAACTAGTAGCAGACACCTAGGAT
ATGTACAAAACACATCATGGATGCTGCATATGTCTCCCAGGCTATGTTGCTTGGATCTTATAAAATTTTTGTTGAACCCG
TGTAGCTCAATTTTGGAGGGAGCCAGCAAAAATCCCCAGCTTTCTATAACATTCCCCCAAGAAGTAATGTTTCCTCTCAT
ACAGTCAGGTCGCATTTTGAGAGGCAAACCTGAATCCAACCAGAGGAAATTCATCTAGGGTGCTGTATACGTCTCCCAAG
CAAACAACAGCCAGAGAGACAGCAAGAAGCCCCATAAGTGACTCAGAGATAGACATATTACTTTTTCCAAAACAAAGCCT
ATTTTCCAGAATCTTGATTCTCTTTAATGCATGCACAAATATGGTGCATATGACACCTTCATTAACTGACTAGGTTTGTT
AATTGCCTACCTACACCCAGTGAAGCACCAAATCTTGGGATTTCTCCAAAATCCTCCACATTCAGTATTCTTGAGAAGTT
GCTTAAGACGTATAATAACAAGCTTAGTCCAATTATTGGAATGATTACCTAGAATCCTTGCACAAGTTCAATCTGTCTCA
AGAATCATTGATCAAGACCCTATACATCATTCTCTCACAAGTTCAATTTTCACGGAAAGAGCAGTTGGGCCTGTGATTTT
GTCTAATTGACTGTGTGGTTGTGACTCCTTTTACATTCTTTTGTTTTAAGCTTGTGTTTTAGGAAAAATTAAGACTTAAA
AATGAACTATGTAGAAGAAAGTCCCCGTCAGGAGACAAAACTTGGGTACTATACAAACTAATTATACATAATTCAAATAT
ATAGGAACTTAATTGCATAACCTGCTTAATAAGAGCAAAAATTGTCCACTATCCTTGGTTGGGTGCCAAAAAATGCATAC
TGACCAGATACAAAAATGGTATTAAGACTAAACTTGTATTAAACCTCTATTTAGTTGGCAAACAAACATGAACTTCTCCA
ACAGAAACTCTTTCCTCTCTTTTCCTGGGAAGGTTTGGGGTTGTTCATGGAAGGGGAAAATGACCAAAAAAGTTTCAATT
TATTATTTAAGATTTGCAGTTCACCTTAGCAATAACCGGGCGGGCCATTGATGTCCCAAGCAAGTATTTCCTTTCATAGA
TAGCACCAGCTCGCAGACAAGGAAATATGTAATCTTTCACAAATTCTTCTTGCAAATCCTTCACCACTAATTGACAAGCC
CCACTAGCCTTGGCCTTTGCCTCCAAGCCTTCCAATTCCTTAATCCCCTGAGAAAGTAATAATTCATCTCAGATATGAGT
TCCTACAAAAAGAAACTTATTTCTTTGACTGTTAAATTTTATGCACTATAATTCTATATTTTTTTGCTGAACAAGAACAT
AAGAACCAATAAGTGACTAGAGAGAAAAACATACTTGACCAACATCTGCAGTGAAACAGACAACTTCACAGCCATAGTTC
TCCCTGCAAAATGAAAAAGAACACTAAGAAATAGACGAAGGAATGAAAATATGGCATACATACCATGCAACATAATTGTT
CACTTATTCTGGAAACTTATTTTGTCATTTTGGTTATCATGGATTTTTATATTTAACTTTCTGGATTACTTGGATACCTT
CCCAATAACCTATCAAAATTATTTTCTTTTGAAAAGAAAAAAATAAGGCCAACTATAGTAATTATCTGTAAGCTTAAGTT
ATTTTCATTCCCTAAAGTCCTTTTCCATACACAAAAAGTATAGTGTTTTTATAATTTGACAGGCTTTTCTCTTTCTACAT
GTAGTTTGGAATCAGATATACGTTGCAAACAGAACAAGGTTACAGAGTTTCCATCTTGTAAAACTGACATACAAGATAAA
TTTCTAGCAACTTTTCCATAACCAACACATAGTGCTGAAAGTGGTAACCAACATTTGAGGCCAACCTACCCTATATTCGG
AGAGTTACAGTTTAACACATGACACAGAGAAGGAACATATCCTGGGCCAAAAATACTGTAAAAGAAAATTCAATAGAACA
GAAAGGAGCTACCTTAGCCAAGGTACAATAACTGAAGTGTCCAAGCCACCACTATAAGCAAGAACCACTTTGTTCAATTT
TTTGCGAAGAGGTTTTTCCAAAATAACAGTGGAGCTTGTTGTTGCTTTGTCATTGCCCAAGACTGCCTGGATAGCTGCAA
TATTCAGGTAATGTTTCATCATTACCCTAGACACTGAAAATCGACTAAAATTGTCAAAGCCAACCAGGCAGGTACTTTGA
TGGCGCCCCTAATGGGTTGCACAATGAAGTTTCTATGGATGAACATATAAATCTCATGGTCAAGTTCGACAGTCATTTCT
GCAGTATCTGAAGAAAAAGATCAACTTTCTACACCATTCAAAACTATCTAGCATTATTAAAAACTGAAAACAGGTAGTTG
GACATGCCTTGAGAATTTTTAAAAAGAAAAGGGTTTAACGACATAGTGGCCTCGATTTTTGCATTATGTAAAATGTTTTC
CAATAAAAGCATTTTCCTTGATTTTCCAATATTTGGTTGCTGAAGCTGTGGAAAATATTTTCTTTAATAGGAAAAACAGC
TAAAGTCCACCAAGGAAAGTCATTTTCCACTCAAATCATGTTCCTACTAAAATGTTACATGTCTACTGTCTACATTTCTC
TACCCTGCTTATGATCAACGAACAATATTCCCAACCCCGAACCCTTCCCCCAGCCTCCACCACAATCACATTCCTCCAAC
TTCATATCCAACCAAACATCAAAAAAATGAGGAAAATATTTCTCATGGAAAACATTTCCACAATGCTAATTAGGTTCTTT
GTATGGTCTCCTTATATTCTATTATATATAGAGACATCAAATGCTAGTATAGGTGTATACAGAGACATTTGAATGCTAAT
AAAGACCATGTAAACGTGTTAGAACAAAAATCACTAAACTTACACGCATGAGGCACCTAATTTAGCTTGACTAAATCATG
ATTCTTGACTGGGAAAAGATGTGTGCTTGGAAGTCAATATGATATTTCATATGGAACAAAAATCATTTTCAACTTCACAA
GAACATGAATGAAGACAAAATGTATTCCCTTTGAAGATAAGATTGTTCACAAAGAGTACTGCATCAGAATAGCAGTATTT
TAAGGTCCACTACCACAAACATTTAGCCACATCAGAAACTGATAAAGCATTAAAAATAATATGATCATCTGACCTTAAAC
CTTAAGTCACCAGTCACCACCAACCATTTAACAAAAATATATTCCACAAGCTAGAACTAAAACAAGAAAAAGAATCAAGC
TTGCACATGAATGGACGTGTTTCAAACCTATATAATCTATCAAAAAACCAAATAACAACAACAACAAATCCAATGTGATA
TTACAGGTCTAGGGAGGGTGGGGGGTGTACGTAGACCTTATCACTACCCACAAGAGGTCATTTCCAATAACAATTCAGCT
AAAAAAAAAGATATTTTCAAAAGCAGGTTGGACAAAAACCAAATAAAAAGCTAGTAGAAACTACCATGAGTGGCACAAGG
GGAAGCAAAGCTATAACTGCTATGAGCAATTGCAACACCATTAAATTCACTAGCTTTTACACCAAGCTGCAATAACACAA
CAGAATAAAACACAAACAAACAAACAAACCCCATCAGCATAAATTTCAACTAAAAACAAAGAAACATATAAAATAAATTA
AAGGGTATATATCAAGAACCTCTTGCAAAGAATCCAACTTTTTTGAACACCAAAACTTATCCTGAATCCTAGGTGAACCT
GCATTTACAAAAGGGTCATCAAAAATAGCTCCAAAGACCAATCTTTACAAGATAAAAACCATTTCTGACAACACAAACAC
CCAAAAAAGTGAAAAATTTATACTTTTTACAGAGCCCCTGAAGAGAAGATTGACAGAAGAACATGAAGAAATCGCTTGAA
CTTGAGCCATCCAGTAGGATTAGTTTACAAAAAATTGATAAATCTTCAAGAAAAGTTGATTCTACAAATGGAGGCAGAGG
AAGAAAGTGGCAGTGAAGAAAAGTATGGAAGAAAAACAGCCAATAAGCAAAGAGTAGGTTTCATTTAGGGGTGTTGTACT
TGGAAAAAAAATAGAAAAAAATAAAAATAAAAAAAAATTGAAATTTATTTATAATAAAACAAAAAAAGAATATACATAAA
GCAACTTTTCTAACTTTATCATAAGATATAAAGTTATAAGTTACACACCTAAGTTTCGCGATAGTTCTATTATCCTAACG
ATGCAAGAATTGTATTATTTTTTGAATTTAATTTTTTTATATTATTTATAACAATATACACAGTATAATAACCTTACGAA
GTGAGATCTAAAAGGATTAAGTATACGTAGATCTTATTCAGATTTTAGAGCTAAAAAGGTTGTTTTCGCATTACTTGAAT
TTTGTTGTATTAATGCAATTTTTTTTATGGATTTTGTGACTAGTTTTGGTTGTTGATATATATGTAGTTTTTTTCTTGCA
ATTTTGGTTTAATTTTGATCCAAAGAATAACAATTTGAGCAATCACATCATCTTAATGGACACAACATGTTAAACACAAA
ACTCGACATAATATGTAGTAAATGATTTAAAACGTTTTCCTCTTGAGATGTAAAATAATTGTTTAAATGCAACCAGTTAA
TTAGGTCTAATATCTGGCAAAAAGTTCGCATGAGTCTAACATTTGTTCACAAATTTACTTTTAATTGATTAAATAGTTGT
AAATTTTTATTTAAAATAAGTTAATATGTATTTGTATAATAGTAAATTTAATTTAATGTAATTTGAATACCTAACAAATA
TTCTTTCACATTATACATTTTAGGTGATGTTAATTAAAATAATTTTAAATTTCTAATCTAAAATAAGTTGTATATATTTT
TGTGATCGTAAATCATCTCTTCCTCGAAAATCTTATATTAGTGTGGATCCCATGAACAATCTCAAGTTGCTAATACGAGA
ATAACACAACAACACCTTAAAAATACACTTGCAATTGGTGTGGACAAGAAAAATGGGATTAAGATCGGTGGTGTGGGTCC
TATGAACAACCCGAAAGAGGTCGGACTCATCTTTTGTAAGAGTATAAGCTAATACTTAACACTTATATTTTTCTCTTTTA
TAATTGTTTACTTAAATTTAATATTTAATCGACTAATTAATGTTACTGGAACTTATATAGTTCACATGCTTTGGTTGTAC
GATTTAATAGAATAGTTTTATCATTTTCAGACTAACATCAATCTAAGTCATTTCATGAATAAATATGACTAATTAACTAA
CCAACAAAATCACTTGATATAAATAGGCCAAATTGGATAATTTCTCAAGAATAATAGCTAAAGGGCTATAATACCACTTT
GATATGCAACTAACATGCTAATGCTTATGATTTCGATAGTCATAACAAAAAAAAATCGTTTTTGGATCAATTCAAAGCCC
AAAAGGGTTCTTAAAAGTAGGCTTGAAAAAAATATTTAAAATTCATTAGCTAATTTACATCATGTAAAAAAAATTCAATC
AAATTTGAATTTGAAATATATTATATACTTTAGAGAAAAATGATTCATGTCTTCACACCATATTCCACTAATGTAAAGGT
GTAATGATTTTCTCACCTATATAACCTTTTTTTTATCTATCTTTTTGTCCCTCGACTTGTAATTGATTATCAAAAAATTA
GTCTTAGCATACTATATTTTATATTTTATCTCCAAGTTGACATTGCTTTTCGTATTTTTATATTAGAAGTGTACGTAAAG
ATAACTTCATCTAGAAACACAATAATTTGTATGCATGTGTACTAAACATAAAATCTATTTTATCTTCAAATACTTCAACT
ATATACATATTTCAACTTGCAAATGGATTGTTTGATTAGAATTTAGAAGATCTTAGTTATATTGAAATTAATTATTATAA
TATTATTTTTTAATTTATTATATTAAAAATAATATACATGTTGAATTTGTAAGAATATCCTTCATTTCATGTATTAGTAA
AAAAATAATTCTAAACGATCTCAAAGTTATTCATAATAACTAATCTCGATGGTGATAAATGAAAACTTATTTCTTTTCTA
ATTATTAACCATGATATAATTTATTAAAAAAATTATCGATAAGTCTTTAAAAAGAAACTATAATTACATTCTATTTAGAT
GATTGTTATTTATTGTATCATAATATTGTATTATATTGTATTAATGAATTCAATATTTAAACAAACAATACATAAAAACG
AGTCCAACCATCCAAACAAACCTGTAATTGAATATTGCCACTAACCAGAGGTGTGGTGTAGTGTAAGTACTCCTTTATCC
TTGCTCGGATATTCAGGTTCAAGTTTACTTAGATATGAAATTATTTGTTAGGGAGTACTTTAACCTCTAACGTTGAACTT
TTAGTCGCGAATTTGAATTTAGTCAGACTCCATAACGAAATTGCCATTAATAGATGAATGGAAACGCACCAATTGGAAAC
CATATATAGCGGCTTCTGATCAGCCGACTCATCAATCAGAAGTCTAACAGTTTATGCTGAAAATCCGGTCGATTGGTCGA
ATATTGAGAAAGATTCCAAGAATTTATCTGACCCTTTTTCCCATTTGTCATTTGCTTTACTTCTAATTCATCATCTTCTT
TCCCACATGGATTTTCTTATTTAAACTTTAGTTCAAAGCTCTAATTTTTTGACCCATTTCAGTTTCAGGTCAGTTAGTAT
ACATTTCTTTAAGTTGATATCTGTTGATTGGAGTAATTTTTTTGGTTTAATACAGAAGGGTTTGTTTGTTTTTGGGTTAA
AGTTCCAATTTTGATGACACCCACGTTGGGTTTTGTGCCATTCTTTTTTCTGCTACACTGTTTTGTCAGTTTTAGAACTT
TCATTGATCTACTAGTTGTTCTATTGGGTGTTCATATTTGTTAATCTACCCTGAAGCTGGTATTTTATTGATTCTTTCCT
GTTTTTGATCACATTTACATTGTGTTTTTGCTTGTTTTATCGTCTGTTTTAGGTGTGTTGATTGGTGCTGTTCAGGTCTG
TTAATCTTTTTGCAATCCAGAAGCTGCAAGCTGTTTTTGTTTCAATTTGTTCTCATGCCTACTTTGTGTTTGTGCCTATT
TCTCTGTGATTCAGTTTTCTCAAGTTTAAATCTTCTGATTGTGTTGTAATGTGTGGGGTGCGAGAAAGATTTGATTTTTT
TTACTAATATGGTACTTGAGTAGGCTAGTTAAGCTTCAAATAATGGTAATGAGGAGAGATATTTTTCTGAAAATTGCCTT
TCATCAGTTTTTCCGAATAAAGGAGTGCTATTTAGCTCTTAGTTTTAGGACATTGGTAGGCTTGGTAATCTCTATCTCCA
CGAGGTTGGGGTAAGGTTTTCGTACGCTCTACCCTCCCTATATCCCACTTGTGGGATTACACCGCATATTTGTCGTTGGT
AGGCTTGGCAAGTTGGTGACTGTATTCATTACAAGTAACTATTTGTCAGATCACCTGGAGTTTTTTTTTTTTTGTCCTTT
TTAAGTTCTTGGAGTGAATCACTCTTGCATATTAAATGCAAAGAAGAATTCTTTTTTATGATATACGCTCTTTGTTGAGT
TTTTGAAGAAATGTCTAATCTTTGTGTCTTGTATCTTATTTTCTTAGTTCTCATGTCTGTTCATTGGTGAATGATGCAGC
CATAAGGTGGATGCGATGAAAACATTCGTTATGTTGTTGCCCATTTTATGGGTTCTAGTTGCTCTTCAAGGGGTAACATC
TCATGAAGATCATCCTCTAGCAAGGATTGCTGTTCATAATGCTGTTGCTGCTTTGGATGCTCGTGCTTATATCAAAGCAT
CTCCTTCTGTTCTTGGGTCAAACGTAAGCTTCATTACCTTGGAGCTATATCCCAATACTTAATTAAGCTAATTATGCTTC
TGCTACCTTGTGCTAACTTTCCTGATTAACGGATCTGATAGCCAATTTTCAAACTGATAATTAGGGATTTCAGGTTCTGA
TTCCTTACATTCTCGCTATGTTCTAGGGCGTAAACCAAGAATGGATAACTCTGGAGTATGGCACAGGCAACCCGTCAAAT
GATGATTGGGTTGGAGTGTTTTCTCCTGCCAATTTCAGGTGAACCACACTTGGTTATAAAACTGTCAATATCTTAAATAC
TGAGCTCTATTTGAAAAGTGTAAGATATGAGAAATGAGTTTCTTCTGCTGATTTTAGTTACATAATTTTTCATTACTTTT
AAGTTTAAGCTAATATGCTGAACGTTTACAAAATATTTCAGTGCAGCTACGTGTGACCCTGAAAATAACATGGTGACTCC
ACCACTTTTGTGTACAGCTCCTATAAAGGTCCGTCCCATTTATAGATTTATAGTGCAACCTTTTAGAAGATCTTTTCTCT
GGAGATTGACTCATGTCTCTCTTCTTTTGCAGTATCAATTTGCAAATCGCTCCAATCCCAACTATAAAAGGACAGGAAAA
GGATCGTTAAAGCTTCAATTGATCAACCAGAGATCAGATTTCTCCTTCGCTTTGTTTTCTGGTGGATTACGAAATGTATG
TTAACACTTACTCTTGCCCAGTTTACCTCTATAGACTTTGCATATTTTACATGAAGCAAAAGTCAGAGACCAAATTCTAA
AATCCGCTGGTCCAAATCTCTTTCTTAGAGTCTTTCTCCAAAAAAAAAAAAGATGTCTCTTTTTCAAGACGATATTTGAC
TTGTTTTAAATTTGTTAAAAATCTTTGATTTCTTTCTTTCTGGTTGGTTTTATTTTCTTGGTTTGTCTGCCTTTTAATCC
CTCTCGATGAAGACAGTTTCTACAGTCTGATGTCCCCTTGTAATATGAATTTGTTTTTATCATGCCACATGAATAAGCTC
TTGTAGGTGATGGCTCAAATTCTCACACATTTGTTTCTTGTATGAATCTGACTAAAGGCTAGAGTTGCTTATCCAGGATC
GATGTCAGCTTATTCTAATGCATTTATTTTCCTGTTTAACAGCCAAAGCTGGTAGCAGTGTCAAATACTGTTGCCTTTGC
ACATCCAAATGCACCATTATACCCGCGGTTAGCACAGGGAAAGACATGGAATGAAGTAAGTTTGTTTCTTCCACTGTTTC
TTAACATGTGAAACAAGGTTGAATTGTGTTTCAGGCAGGATAATCAATGTGTTGTGCAGCGTGACTAATAGTTTGAATAG
TGACCACTTTGGAAGCCCAGAAAAATGACAGTTTAAAATTGATGTTCAGATGACTGTTACATGGACAAGTGGATACGATA
TCAATGAAGCAGAGCCCTTTGTGGAGTGGGGTCCACAAGGTGGACAACAGATTCGTTCACCAGCAGGGACTTTGACTTTT
GATCGTAGTAGCTTGTGTGGTGGGTATTTTTTCCCTTCATGTTGTGTCCTAAAACTGGCATCTGTTTTCCATAAACGTAA
CATGATGCGTTTCATATGTTTTCTGTTAATGTGACATATGATGCACATGTTGGAGACTTGATTGGATACAATCAATATAT
GCTAAGCAACTGTGTGGAATACACCTACTTCACTTTGACAAACACTGGATGAATGTCATTTTATTCTGTATTAACTTATA
AAAGTTTCTTTTAAAAAGAATGTCATTCTGTGCTTGCAGGTGCACCAGCAAGAACTGTTGGATGGCGCGATCCAGGATTC
ATTCACACTAGTTTTCTGAAGGAGTTGTGGCCCAATTTAGCGTAAGTTTACACTCTTCCTAGAAGCAGAAGGACAATAAT
CAAATCTTTTAAATGATATCATGTTTTACTGGGCATCCATTTCTGAAAATGTCAGATACTTTGAAATTCTTCTTCTTTCC
ACTATAGTTGGATATGAAAATACATCTACGGATATGAAACTTAGTTTCCTATTAGTTGGATAAGACGGTTGCACTCCATG
CTAATGCAGGTTGACATTTGAAATGTAAATTCAATGAACTTTCTGATTATGCAGATATACCTACAAGCTGGGTCATAAAC
TGTTTAATGGCACGTATATCTGGAGTCAGATGTACAAATTTAAAGCATCGCCCTATCCTGGCCAAAGCTCTCTTCAGCGA
GTAGTCATTTTTGGTGACATGGGAAAGGTTTGAACACTCTTAACATCTTTCTTCTATTTTTCGTTTTAGAATAGAGAGCT
GAGTGTTTATAGCTGTGCGTAGATATTTGTACTTAATTGTCTTGAAACTCTGTAAATTGCTCTCTTTTGAGTTTCCTGTC
CTTCCATTCAGAAGTGGATTATGTTGCAATCTTGTTCATAGTAGAATTTTTTGCATCTTACTATTCCATTAGCAGTACTT
ATGGAAGGTTAAATATGGATTCTGCCATTGCTTAAGATCTACCGCTAGCAAATTTCAGAAGTTACACTTAACAAAGACCT
ATTTTTGCCTTCTTAACTACAGGAAGAAGCCGATGGCTCAAATGTGTACAATCAATACCAACCTGGCTCCCTTAACACTA
CCAAGCAAATCATTGAGGACTTAAAGAACATTGACATAGTTTTTCACATTGGTGATATCGTTTACGCCAATGGATATCTT
TCTCAGTGGGATCAATTTACTTCTCAAGTAGAGCCGATTACTTCAAGAGTACCATACATGATTGCTAGGTACTTTGCAGG
TTTTTTACAATTTATTTCTGAGTACACACTTGTCTGTTTTCTTTTTTCATGTAACTAATAAATTTTTTCCCTCCCAGTGG
CAACCATGAACGCGATTGGCCTGATAGTGGGTCATTTTATGGTAAAAAGGATTCAGGTGGAGAATGTGGTGTCTTGGCTC
AGACAATGTTCTATTTTCCTGCCGAAAATAGGGATAAGTTCTGGTATGGTGACTGTTTCTTTTGGATAATCCCAAGTTGT
TTTCCCTCCCAAATCCCACTTGATGTGTTACTTATCTACTATATGCATATTTTTTCTTCCGGAAAATTATGGATATGCAC
CTTTTGTGGTTATATTTATTAGAATCAGACTTGTAACAATTTTAGCGCTCAAATGTTGTTTAAAACCTAAATGTGCATGG
CTGTTGGATAAACTTAAACTAGACTTAATTGTCATCAACTTTGTACATATGGAGGCAGTGAATAGATACTTCTCCACCCC
CCCACCCCCCTCCCCCTCCAAAGTGTGAGGCTTAATGTTGTCGTATGCTCTCAGGTACTCTACTGATTATGGTATGTTCA
GATTCTGTATTGCTGATACTGAACATGATTGGAGAGAGGGCACCGAACAATATAAGTTCCTTGAACACTGCTTCGCATCT
GTAGATAGACAGAAACAGCCATGGCTAATCTTCCTTGCACATAGGGTACTTGGTTACTCTTCTGGTGATTTTTACGCAGA
TGAAGGATCATTTGGAGAACCGATGGGGAGGGAAAGCCTTCAAAAACTTTGGCAGAAGTATAAAGTTGATATCGCCATAT
ATGGTCATGTCCATAATTACGAAAGAACATGTCCCATTTACCAGGTATCCTAAACATATGAATTGTCCATGCAACGTTTT
TGTTCTCATCTTAGTTAAATTTCATGACGAGTGCAACTGATGACGCTTAGGTTCTGAGGACATTGAAAATAATGATGATC
TTATACCTCCATCCCATGTAAATCTCTCCCAGAAAGTAAATATTCAATGTTTCCCTTTTCATAGGACCGTGTCTGACTAG
CACGGGGATACGGATGAAATTTGACTTATATATATATTATATTTTGACAAAGACATATATTTGGATGGATGGAGTACTAA
AGAGCTAAACTGCATGCACAAGTGTTTTACAAACTAGAGAGTACTGATTCAACATTTAATATTCTTGTTTCTCAAATATT
TATACTTCATTCTTTAACGCATTTGTTGTGTCTTCGTGAATGGCAGAATATTTGTACAATGACCGAGAAGAACTCGTACA
AGGGAACCTTGAACGGGACAATACATGTCGTTGCAGGAGGAGGTGGAGCTGGTCTAGTTAAGTTTACATCCCTCCAGACT
AAGTGGAGTATATTCAAAGATTACGATTATGGATTTGTGAAGATGACAGCATTTGATCATTCAAACCTGTTGTTCGAGTA
CAAGAAGAGCAGCGATGGCAAAGTGTACGACTCTTTCAATATTTCCCGGGATTACAGAGACATCTTGGCATGCACTGTGG
ATAGCTGCCCAAGCATGACATTGGCATCTTGATTGGTTTATGAAGATGACTTTAAAGTTTGATTTCTGTACTGCACTTAT
GTAGCATCCCACTCTACCATCAATATCTTTACAAGAGAAGCCCCGTGCACAAAGCATCCTGCGTTCCGAGGAATCCAAGT
TCAGAGTCACAAACAGCAGGAACCTCACAGATAAACAGTCTGGGTGAATTAGATGATAGAGGGAAATAGATTGTTTATTA
GCCTTTTTCAAGTATTTGTGTTATCCAATGTATTGCTATCATCTTTCATAAAACAATTGGCTTAAATGTTCACAACAAGT
GTCTCCATAAAGCAGCAATATATAATTTACAGTTGAAGCAATTGGCTCAATCTGAGAGGTAAATTGATCCCACTCTTGAA
TGAAAGGTAACCATGTCATACTTCAGACAAAAATGTTCGAAATTTGCCAAACTCCACGCAATTTTTGCCACTTCAGTCTT
ATATAAGTAAAATTCATATGAGTATAACAATAGTTTTTTTTAGTCAAATACAATAGGAAAATTAACAAGGTATACTAATT
ATAAACATGACTTCGCAAATTTTCTTCTCAGTTAAGGACGTGCAAAGTTAAATATACATAATTTTTTGGTGGAGGATTTG
CACCGAACCACCCTTCGTGTAAGGTGGATTCCACCCATGCAAGTGCAGTTCAGAGATGATAGAATATTGTACACAAATCT
TACTTCTATTTTTGGTAAAAAAGTTATTTTCGATAGATTATCAACTTTAAAGAAATGTAATAAAAACGCGATCGATGAGA
AAATAACCATAACAGAATGACAAGATAAAACAAAGGGAAAAAGGACGAATTTACCCCCGAACTTTGATAAATGGTACGTC
TATGCCCTCCGTTATACTTTGGGTCCATCTCAGTCCCTGCCGTCCAATTATTGGTACACACATGCCCCTCTCACTAACGG
CCCCCTCATCCTGTACACGTGTTTTAATCCTAATCAACTATCCGTTTGACCATTATTTTTAACTCATAAACTAACAACCC
GCCCCATAAACCCATACCCACCCGAGATTACTGATGAGAATCCTTCTCAACCGAAGGAAGAAGCTGAATCAGCGTCGTGG
ATCCTTTCGACGCCGAAAGAAGGGAATGATCAGATTTATTACTTGTTTAATGATATGGATTCGTATTTAGATATAGATCT
AATGTCATGGGAGCAAAAACCGCATATTCTTCATCATCAACAGCATCAACACGGCTATTACAGCTCCGACGGAGTTGTGC
TGGTGCAGAACAACAACGAAACAAGTACTCATTTACTAGGTCCAGTCGTTGATGGATTCCCTACCTACGAAATCGATTTC
GCTGGATCTAAACCTTACATGTACAATTTCACCTCTCAATCCATTAGCCAAAGTGTATGCATCTGTATCTTCTCTCGTCT
ATTTCCTTCTTCCTCTTCCTTCACGTGAATCGATCTCATTTTGCTTTTGTTTAACTAACAAGTTTCATCATCATCTCTTG
ACGTCGGAGGTGTACCGGACCACAGTGCGATGACGGATGTATCAAACACTTTTGTGATGAACTCATCAGCCGATGCTGGT
GCCGGTGCGGATGTCGACGCTCTGCCGAATGCAGTTTCCGGTTTAGACAGAGAAGCAAGGGTAATGAGGTATAGAGAGAA
GAGGAAGAATAGAAAGTTCGAGAAGACGATTCAATATTCTTCTAGAGAAGCTTATGCTGAGACTAGACCCAAAATCAAAG
GGAGATTCGCTAAACGTACTGAAATTGAAATCGATTCACTCATCGCCGTCGATGCATCATAGAGCGTCGTTCCATCGTTT
TAGTTTTTATATCTATTTATTATCCCTTAGTTTTAAAAAAAAATCGAAGAAAAAATCGAATTTTATTTTTCTTTTTTCTT
CTTCATGTTGTTGTTATTAGTGAGGAGGATCGTAACTATGTGTTTATATATCTAATTTTGTTTCCCATTTTGTGTAATTC
AGTAGCTGTTTTTGTTGTAAGTTTAGCTCAAAACACTATTAAAAAAATAGAATTTGTAATGGATAAATTTTGTATTAAAA
TTGTATTTAATTTTGTTTAACAATGCATTATAGATAGGAACGAGAGACCCGGAAGATTTGGGTCTTTTAATTGACTTAGG
ATATTTTAGAGGAAATTGGGTGGGTATGGGTTTATGGGGCGGGTTGTTAGTTTATGAGTTAAAAATAATGGTCAAACGGG
TTGTTGATTAGGATTAAGACACGTGTATAAGATGAGGGGACCGTTAGTGAGAGGGGCATGTGTGTACCGATAATTGGATG
GCAGGGGCTGAGATGGACCCAAAGTATAACGGAGGGCATAGACGTACCATTTATCAAAGTTCGGGGGTAAATTCGTCCTT
TTTCCCTAAAACAAATGACGATGAGTGAAATTGAAGAATAAGGTATTAAGGACATATTTAACCTAGAAAAAAACTTTGGG
GACTAAAGTGTAGATATTACTAAAGCAAAATCTACTGGGCCCTGACAAAAACCCCAAAACCTAAACCCACGCTCACATCA
CCTCTACCACCAGCTTCGCTTCATAGTTGCTGGGTGGATTTTACAGAGACACTCACTGAAGAATTTTCATATTTCTTCGT
TTGCTTCTGGTAATTCTTTTGATATTTAGAAAAAAAATCGAATCTTTGAAATGCCACATTTGTAATATTTTCATATGATT
CAGACCCATATTGTTCATTTCATGTTTATACTCGTATGAATGAGTAAATGCGATTGAATGGGTTGTTAAGAAACCAAGAA
CATATCTGGGTTTTGTTTAGTTTTCGTGGGTCTTGAGGGGTTTTCATTGTTTTTGATTGAATCCACCGATTTGTTTGTTT
CTTGATTGAGCTAATTTTTTTGATCAATTTGAACATAGTATCTGCTGTTTTTGATGTGTTAATGCTTCTGGGATTCGTGA
TTCTTGAAAAGGGTATTCAATATTAGTGGTATTTGAGGTATTGCGTAGTATGTATTGAAGTGGAGATTAGTGGATAGGCA
ATATTTTGTTTGGTGTATATGTTTGAAACTGAGGGGAGAGCATCAGAATATGCTCACTCTGCGCCTGGTTCGCAGATTTG
GAACTAGGAGTCGCCTTGCTGCTGTCTCGGGTGCTGGTAATACTTCTAAAAAAACTTTAGTTTCTAAGAGGAAGAGTGTA
AAAGTAGATGAACCAGCACTTTTTAGGCTAAAAAAGGAAAAGAACCCTGAGAAGTTGTTTCAGTTATTTAAGGAGAATGC
TCATAATAAGATTGTCATTGAGAATCGCTATGCGTTTGAAGATACAGTTTCTCGGTTAGCAGGTGTGGGCAGGTTTGATT
ACATTGAGAATCTGCTTGAGCATCAGAAGACACTGCCACAAGGTCGCCGTGAAGGTTTCATTATTCGAATTATAATGCTC
TACGGGAAGGCTGGGATGATACAGAATGCTATGAAGACCTTCTATGAGATGCATTTATATGGATGTCCACGAACTGTTAA
GTCATTCAATGCTGCACTCAAGGTTTTGACTCAATCTCATGATATGGAGGCCATTGAGTCCTTTCTGTGGGATGTTCCTG
AAAGGTTCTCCATCAATATAGATATACTTTCAGTAAATACAGTCATTAGCTCATTTTGCTCAATGGGTATCTTGGAGAAG
GCTTATTTGTTCATGGTTGAGATGGAAAAGTTAGGTATATCACCTGATGTTTTTACATATACGATACTTATATCTGCCTT
CTATAAAGTCAACCGATGGCAGATTGCCGATGGATTGTGGAACCTCATGGTCCGTAAAGGTTGTATGCCTAATGTTGCTA
CCTTTAATGTTAGAATTCAATTCATGGTAAATATGAGGTTTGCTTGGGAAGCTAATAAATTGTTGCAGTTGATGAAACGT
ATTGGGATAACTCCTGATGAGGTTACATACAATTTAGTGATCAAAGGCTTTTTCCTAGTAGAGAATCTTCAGATGGCAAA
AAGAATCTACTCTGCTTTCCATGGTGCGGGCTTCAAGCCAAATTCTAGAATCTATCAAACAATGATTCATTACCTGTGTA
GAGCAAGTGATTTTGATTTGGCATATTCAATGTGTAAAGAAAGCATGAAAAATAATTGGTTCCCAAGTTCGGATATTATT
AAAAATATCCTTGAAGGGCTGTACAAGGATGGAACAGAGGAAAAGATGGGAAACGCTCGATTTTTAGTCATCCTGGCTAA
GAAAAAGATACCCCCTTTCTCAACAGAAACTTTGAACGTGATGCGGTCAATAATAGATCGTAGTTAAAAGTACAAAAACA
TTTATTTCTGCTCAATGGTTTAGCTGATTTTGCAGCACCTCCATAATCCACAATGCTCCATTTTCTTTTTGGTGAAGCAG
AAGTGATGAATTATTACTTCAATGGATTATGAGCCTCCACATAATTTGTAATTTCTCCAGAAATAAGTTTTTACTCTTTC
AGGGAAGTCCAATGGTGACTGAAGGATGTTTGGAAGTACAATGTCAACCTAATTTAAATGGTAAGTTTCATGTTCCCTTT
TTTCATGATTCCTGTTTATATAGAAACATCTCCTGGTAGATGTATTCAGTTATATGTTTGCATTTGTTTTTCTTTCACTT
TTTCTAGCTCAAGCATTAAGTTGCCGTGTTTGAAGGAAGTGAGGTGTTTCTTTGAAATCTCCATTTTTTGCATTTAGATT
TCTTGGTGTATTTGGGATGTCTAGGGTATGTAGCAGTTCCTTGGTTATCATCTGTCAACAAGCACTGCAGCTAGTAGTAT
ATAATATGCAGTAGGTTATATTTGATTAATTATTTATCTTTCACTTGTCTTTACACTTGGTGCTCAGTAGATGCTTGAAC
TTCAAGTCAAAGCTATGCCATGTAGGGGATAATGGAACAAGTATGACGGAGTTAGTTGCTTAGCAGCACCTCAAAATAGA
CCTCCACACAATCAACTCTGTTTTTTTTAATGATGTAAGGTGTTGCATAACTCGCATCAAGAAGATGCGAAATAGTACAA
AGAGGTTGGCTAGCTCCAGTTACAAACAAAATACATTTCCAGTCAGGGAGCTAACCAATAGAACCAAAAAGCCTAAAGGT
TGGGTATCATGCCAAAGTAGGGAGCTAATAAAATCTAGAAACGGGATAATATTATTAAGGGGGAAAGATTGCTCCAACTA
TAAAGATCCATAAGACATTTGGCTTTCAGGGAACTATTGGGAGTTGAAATGCCATCAAAGCATTTCCAACTTGTTTCTGT
CCAAATACACCAAAATATACATACTGGGATCATCTGCCTGATCTTCTTGATGGTTTTGTCAGTAGCTCCAACTTTCAACT
ACTTTTATGCCTTGAGGGGTTGTCCAACTAAATGCCAAAAACTGAAAGGAATATGTCCCACAAATCAGCGGCCACTCTAG
TTTAGATTCTGAGCTGTTCGAACACATGTAAAATCTATTCACCAGCTGAAAGTTCCTTCTATACATAGATTGTCTTGAGT
CAAAATAGCACCTGTAAGTTCTATCCATGTGAAGAACATGACCTTTCTTCGGAGTTTTGTCTTCCATATAAGCTTCCATG
GGCAAAACTCAATTACTTCATTAAGTGCGCACAGTTTCTTGTACCCTGCCTTTACTGAATAATAACCTCTATTGAGGTCG
TCGTACCTTAGACTGTCTTCTTGTGTGTTCATTTGGAAGCTTTCTAGTAAATTGAGAAGATCAAAGAGTTTGCCAAGTTC
CCATTCCTGCATGTGTCGTCTGAAGAGGGGATTCCATGTGTTCCCTGATCTGTATTGGCAATCGTAGAGTTGGGATCCAC
TGTAGTCTGGTAAAGGGACGGATGGGTGTCTTTTAGAGGTTGCACAATCAACTCTCTTGGACCCCCTGAACTGGGTCTAG
TACTCATGAAAGTTATTCTGCTATGAGATAATCTTTAGGTACTGTAGTTGGGCAATCCTCCCCCCTCATGAACTAGATTT
TGGGGTTAAGTTAGGCCCAAAGTCCATTTCTTTATTCGCCCCGAACACCACAATTATTAAAAAACATGCTTTAACCCTTA
TATACATGGTTTGGGTTTTTAGTGCCGACTAAAACGCAAGGTTGCATAAAATAGTTTCCTTTACTAAGAGAAGGCAGCGA
TTGATGCGAAGATGAGGAGGTAACACTCTGAACTTAGTAACATGGTATACTGGAACTGATTCAATAAAGTAAACCTTCTT
TGGAATTGGGTCCAAAGAAAGGAGAACAAGAGCAAAACCAAGTCGGCTGTTGCCTAAACTATTCATGGGCGTTGATGCAA
CAATGTGAAATGGTTAGTCCCTGGGTATGATTACTTGCTTTGGATTCTTAAAAGTACACCCTGTGATATCGTAGAATTAC
ACCAAATTACCATGTGTGCTGATATGATTGATCTTTCAAGTTGACCCTTACCATAGTCATTGCCTGCAAGGCAGCTGGTC
AACATGTTAGTATCGTAAGATGGGTATTAAAGTGATATCTAATGGCTATGGGTTTTAGTTGAATATTAGGCTGTGTAATC
TGGAGCTGTTTAGCCATCCGTTCAGAAAAAAATAGTTTCTTTTCTTTTTTGTTGACTAAATTCCTCCCATAATAATAAGA
AAGTTTAGCACTGTTTTCCTTCTTTTCCCCAACTTTCAGCATTTTTCTCCTTTTCCTTGGTGAACTTCCTAGATTTGACA
TGGTCAGGCATTCTGAAGCGTAGTAGTCTTCTCATGGCCAATATAGTAATGACTGGTTTTTACTTTTTGAACTGCAGGAC
AGTATTCCAGTGTTTCATTTGCCACACCAAAGTATATACTTCCACGATGGGATCATATTGCTTTTCAGTTTGAGCTGGTT
GCTTAAAGGTAGTTATACTTTGGCTATCTGGTAAAATTTAGTTTTTTTTAAAAATCAAATAAAAACGTAAGTGGTATTTA
GTTCCCTTTTCCCCTTAGCAACTGTGTAGTTTTAGGAAGAAATATATTCCCTTGAAAAAAGAGAGAGAGTAAGTTGGAGG
ACAGAGGTCCTGATCTCTGCTTAAATGTAAAACACCCTTTCTTTCATAGGTTCATTTATCATCTCTGAGGTGTAATACTG
ATTATGGCACGTGCCAGTTGTGTATAACTGATTTATAATATTGAATATGATTTGATGGACTGAACACTGCAATAGAGCTA
TATAGGTTCATCGAGAACTCTCTAATCCATCATTTGCAAACAGGCAAACAACTATGGTGATTTTCCCTGCACTTTGAGCT
GTCTGGACATGAGAATTTTATAAAGAAGTTGCAAAAAGATCTTCAAAAAACTTGGTTCTGTTAAAATTTTTCAAAAGTTT
GTAAAAGAATTCTTCAAAAAATTAGTTGGGTGGAGTAGTGCCGTGGGGTTTTTTGTCAAACAAACAAATGTTCTTTCACT
TGCAAAACAATGTCAAAATTTTGAGAAAAAAAAACTACAACTATTTATACAGTTCGTCTTCTGTATAAAAAAATAATTCC
CAATAAACTTTTTCCAGAAATTGGCTGACCCCAGCTAGCTTCGGATTGAGGTGTAGTTAGTAGACATCTTCTGAAAATTG
TCCAAACAGGTCCTGACTTCATGCTGATGTAGGAGCTTCGGTAGAACAGAAGAGGAGGGCAATCTTAAAATCTTTTCAGC
TGTATAACTACCATGTGCATAACTATGGAAGGACATCCCGTTACCAGGTATTTTTTATCTTTACTTTTCCCAAACTAGTT
CTTTTACCAGGTATGTTCAGGGATTTTTATATGATTTTCCAGTTATTTACTGGCGGAAAGACAACTGGTCTATTCTGTTT
AATTCATATCAGGAGAGAGAAGGCTGTTTATCAATAAAACCCAAATCAGGATAGAAGGCAAAACTGAAAAAACAAAAGAG
AAAATAAGCAAAAACAAAGAAGAAAGGAAATGAGAAGGTTTTGTGCATATTGAAAATTAGGTGTGTTAGTGGAATGTGTT
TCAGTAGCATAAGAATAAGCCCCTTCGTTTAAAAATGAATGAAGAAGTTCGGAGTACCAGAGTTGAAAACCTTCAAATAA
TTATCACTCTCAACTCGAACAGTGGCCTTTTAATCACTTTAAAATAAAATCTACATAATTATAAACTAGGGAAAAAGTAT
TGCAAGTTACAATTCTTTTAATATTGAAAATATATGGAAAACTTGTGGTCAGTAAAAGTTGCTGCACTTTTCAAATATTA
AATGTGTCATATAAAATGGAATGGTGGGAATACTATTTTTCTTTGTCCAGCCTCCAGGCCTTTGGTCTAGTGAAAGAGCG
CAATGTGTGTGGTGTGGATTAGGTGCACATCACGAGTTTGAACCTTGCCATAACCTTTATATTTAAATGGAGAGTATAGG
GGGCAGAAATATAGCTGAATTATTTTTTCTACTCTATAGTGATCAAGTAAATCTAACATCAAAATTTGGGATAAAGAGTA
GCTATTTGTTGTTCTGACTAGCATTTTAATGACAAAAGAAGGCTTACATTACATGTCTTTTCAAATGATTTTGGCTAATG
CCTCTGTTTATTCTCAATAAACAGTGAGAAGCACTTTAAAGGCAATTACAACAGATACACGTCTGTTGCTCGCGAAGCTG
GAGCTGCAATCTAGGATTTAGCCACTATCCAGACCGAGTTGAGTACTTTCAGGGATTATGATCAGGCATTTATGAAGCTG
ACAGCATCGGAGTATTGAACCAGCAGCTTCCTTACATATTGATGAACACGAAAGGGACTGATTCATGAAGGAGTAGGGCG
CTGACAGATGATGCCCTATCGTACTCATTTCAGTCTGCTATCAATCCCTTTGATCAAACAAACAAAACCAGTTAAGTGAT
GCTTCTCTATGGCTGTACTCGACCTGCACTGTGTATAGTTTCTGGAACATGGCCTTCGTCTTCTCTGTTGGTTTTTGAAG
TAACAGATGACATTTTCAGCTCAATGTGCAACTGCCAGTGCCTTAACATCGTTGGTTCAGCATCATAGTGACCCACATAT
TCCCCTCTCTCGGATACATCTCTATCCCCTCTCGGATACATTCCTATCCCCTCTTAGATACATCCCTCCCCTCTCGGATA
CATTCCTGATCTATGTATTTGTAGATTTCCTGATGTATCTGACATCCTATAATTTTAAGGGACTTTTGTAATTTGGAAAA
GAATAGAGATAGGATGTAACTAACTCTTAACACTATGTGATTTATGTAATTTTTATGAATTAAAGGTAGTACTATAAGGA
AAAGAAATTAAGTTGTTTTTTTCCTTCAAATTTCACCAAAATAAAAAATCTTGTTTGAACATATTTTTATTTCAGAAGTG
AATTTATGCATTGTCACCTAAGTTTGATTAGAACTAAATGATTAATTCCAACACTAGTTAGAATTACAGAAAACTTAAAA
CTACATTCTGGTAATGTTTAAGGACTATACTGTAATTAATTTAATGGAAAAGGCTCAAAAATACCCCTAAACTATTGGAA
ATAGCTCATATTTACCCTTAATTTATATTTCGGCTCAAATATACCCTTGTTGCGAAATGAGGGAAAAGGGGTGAGGTGAA
ATCATGGAGAAATGAGGGGAAAATTAGGGGAAATGGGTGAAATCGTATTGAGGGGAAAATTAGGTATTAGGGGAAAATTA
TTAGTCTACGTGGCAGTGGAACCCTATTATCGCTTATGTGGCATGCAGTGTGGCATCCACATGACATTTAACAACTTCCG
TTAATAAGAAGAGTACTTTTGACCCAATAGTTTGATGGGAAGGTAAATTTGAGCCGAAATATAGTTTAAGGGTATATATG
AGCTATTTCGGATAGTTTAAGGGTATTTTTGACCCTTTTCCATTAATTTAATTTTAATTGTCATAATCTTAATTCTCAAG
TGATAATCAACATGTTTGATTGTTAATTTTTTTTTCCCTTTAAAATAGTCAATAAATAAGCGAGATCCGAAGGGTGATCT
TATGGCGGTTAGCTTCTAGCACTAAATAATAGGCATTATAATTGATTTCCTTAATTAAACTTCTAATCCAAACAAATTGC
ATTCATTATTTAAAAATTGATTTCATTAATAAGTTTTTTCTTGGTCAAAAGTCAAAATTGAACAATATTGAAATAATAAA
TGCAATTTGTTTGAATTAGAAGCTTATTAATGAAATTAATTAATTTTTTATTATTATTCTTGAGAATTTTTTAAAAATCA
AATATGTTGGTTTACCACTTAAGATTATGACAATAAAGTTTAAGTTAATTATATTGTAGTCCTTAAACTTCACCAACAAT
TATAGTTTTTACTTTTCTATAATTCTAACAAGCTTTGAAATTAATCAGTTTAAGTTAAAATGATATTTTGGGGGACATAA
ATTATATCCACTCTTGAAATAATATGTTTAAACATGAATTTTCACTTTGGTGAAGTTTGAGTAACTTAAATTTCTAAACT
TTTTCTATAATATACTTTTATTGTCGCTAAAATATACTATAAATCACGTGTTTTATTATATTATTTTTATGGAATGATTG
TTTATTCATTTATTCAATTTAATAAAATTTTACTCTTAAAAAGATTAGACATTTATATTTGTGTCATTTGCTTATGTGAT
AGATGATTTAATGTATAGAACTTATATTATGCATAAAAGATAAAAGTGCCAATTTTTATAAGTGTATAATTTATATTAAA
TTTAAATGAAAATTGAACAGATCCATCAATGTATGACAGAATTTGAATAATAAATATATAAAATAAACCAAATTAAGTGA
AGATTGAGGTTTGATTTTTTGAGACATTTTTATTTCATTAATGTGGCAAAAGAAAATCAATTGAACACTTCTTTCGACCG
GTTATAAAATTTACAAACGCATGAAGAATATCAGTTTAAGCATAAATGAATCATACGAAATTCTTAAAAGAGGTAACTTA
CATGTTTATTCGTATTATTTTAAATCTTTTCAGGAACTTTTGAATCACTTTATTCGTCTAAGCTTGTTGGAGACTCGATT
TTGTCAATCCTTGAAACTAATTTTCATGATATGTTATATGGTATGTTCTCTGTAATATATTTTATAATAAAAGTCAAAAC
ATTATTCAAACAAATATTAACGCTATTATACAAAAATTGGATTGTATCTCAAAATCGTACTATGATAGTATATTGTATTA
TTAATGAATTCATTCCCTAAGTATGCATAAAAATAATTTTAACATAATTATTTTTGTATATTATCAACTAATAAATTTTT
TAGACAATTATTAATAATATGTAATTTCATAGTTGTCACTAGTAAAAACTAATGAATTTGGATGAAGTTATACCATTTTT
GATATATAAATAATAATAATATTCGACTTAAATACACACAATATAATTTTTTTCAAGTTCATTTGATTATTGTTTCCTGA
TTAGAGCCGTCAAAACGGGCAAGCCCAGCCCTACCCCGCCCAAGCCCCACAGGCCAAAGAATTTGATGGGCTGGGGCGGG
CCGGCCCTTCATTTCAAAGGGCCGTAAAATGGTCAACCCGGTCCAACCCCAGAAGGGTCAAGGGCTGGGGCAGGCCAGTC
CTCATTTGTTTTTTATGTCAAATCAATGTCACAAACAGTAACATTGTTTCAATAATTCTACATAAAAATCTAGCAATAAA
TATTTAAAGAAGAAAATAATAATCTCTTAAGTAAATAATATCTGAAAAACAAACTAGTAAACTAAAGAACACTTTTGACT
AAAACTTTAGTTAGCAATACATAATTACTTAAATTATTTTGTTAAATGAAATTAAGAAAATTGTTACATGCGTGAAAATT
GTCTAATGTCGTAGCAGAAACGAGACGACAATAAAACTATAAGAGTAAAGAGACAGAGAGTTGTAGTTCAAGAATTTAGA
TATATTAGGGTTTAGGGACTTAAGTTTTTAAGAGTAATGACTTTAGAATTTATAAGGCATTAGCTTTTTAAATCTTCACG
TACTAGTAGTCTAGTAGTACTAATCTACTATAGCCGTATAGGTTAGAGGTTACATTTAAGTTTTCTAGTTTTTAATATTT
ATTTTAATTAAAATTAAATAATTTGGCCCACCAACCCCGATCCGGCCCCGATCAAGCCTCAAGGGCTAAGGGCTTAAAAG
GGTTGGGATTATAAGCCCCGATTTTAAATGGGATTGAAAAATTATATCCCAACCCTGACCCAATAACGGGTTGGATCGGG
CCGGCCCCGCCCCATGGGCTAAGCCCTTTTTAACGGCTCTATAGTCTAATTGTTTTAAAATAAAATTCTTTCTTGATAAT
ATCCGACTTCTAAGTTTCTTGCTATTAGATATTATCAAAATAATAATTGAGGTATTTCAAATAAGTATTTATTATCAAAT
ATGCTCGTTGTTTCAACTTTAAACTTGAAATTTAAAAAATATATTTAAAAAGTTTTTAAAATTTCCACTTTTCAAACTTT
GACTAAATTTTATGTCTAGCCATATAACTTCGACCTTCAAAATACCCTTTATTAATTGAAACTTCAAATACTATTTTTTT
TTTATATAGTTTTTAACAAACATATTTTCAATTATATTTTACTAAGTAAAATTACCCGCACTTCGCGCGAGAATTTAATA
TTACGAAATTTATAAAATAATACTTAAAATCTATCGGTCATTAAAACTAAAACACTATATTATCTTACACACAAGATTAT
GTAGTAACAAACATTAATAATGTAAAGAAAAATGAGAATTATTACATCTTATCATTTATCCTTAATAACATAAGCATAAA
ATAATGACTGTAAAAATACATACCATGATCTGTAACATAAGTAATGGTGTCTGTGAGCCAATCAACAGGAGCAAAGTACA
CAAATATTTAATTTTGAAGAAGAAGAAGAGGTTTAGAATTTTTGTTGTTCTAAAATGAGGGGAAATCCCTCTATTTATCG
ACAACAAAGGATAGTGTGAACAAATATTTATTGTGCCTTATCGCAAATGTTACAACTATTTGGAAAAGTTGCAACCTTTC
GTAAAGGTTACAACCTTTCATAAAAGTCACAACTTTTCTTTAAGTCGCAACTCTTCATTAAAGTCGCAACTTTTCATAAA
AGTCACAACTTTTTCATAAAAGTGACAACTCTTTATAAAAGTCGCAACTCTTCATTAAAGTTGCAACTTTTCATAAAAGT
TACAACATTTCAAAAATGTCGCAACTTTTCATCAAAGGGAAAGACTAGTTTTGAAAATAAATAAATTAAAAGAAAATTCT
GGTTTGTGATAGCGCCACGTAGGCGGGCCTAAGGTTCTCTTTTATATAAATATATGATTTTTTAATCACATAGTTTCGAT
CTTCGAATATCCCCCCCCTCTTTTTTTTTTAAATTTTACACTCACCATATTTCAACTGTGATTTTGTCTATATACAATGT
TAACTTACAAATATCTTTTCTCAATTAAACTTTAAATAATATTCCTTTTTTTTTAAAATAAAAAATATCAACTATTTCAT
GTCCAAACACATACTTTATATTATTTCTAAGAATATTATAATAAACATATAAGGAAAGTACTTAATTGATTTACTAAATA
TTGACCTATAATATCCTAGTTGGAATTAGAGAAAATATATCCAAGAACTAAATATTTTTCACTCCACCACTATAAATTGT
TACATACCTTCTCTTTATTCCTTCTTTGATTTTTTTCAATTCCAAACTTTTTCTTCAGAGGTATTCACAAATTCCTTTTT
ATTTTTTTTGCCTTTCTTGTGTAAATTTTCTCAAAGTTGTTTTTTCCCTCTAATCTTCTATGTTTTTTTTTCTTGATTTC
TTTAAATGATTTTTTTATATTTATCGGCTTTGTAGGTTTTATAATTTTGAGTTATTAATTTTGTTGTTTTTTTTTTTTTT
TTTTAACCCCAGGATATCCCGCCGCCGCTACAACCTCTGCCACAGTCTTTGCTCTTCGGGTGAGCACTTTGTGCGCATTG
GATAAACCCCCACTGTGTTTGTTGTTGTTGTATCTCTTTATCAGTTCTTAAATTTGCAACACTATTTTTTTTAATAGATT
TGATGATTTTAACTTTTATCAAGCCTAAAAAAGGGGGGAAATGTTATTTTTTGTTGTTGTTCTTGTTGTGCTTTCCATAT
AGAATTTAAGATCAAACCTTTAAAGAATGTTTTTTTTTTTTTGAATAATTAATTTACATTTATTGATTTTGTAGGTTCAA
TGATTTAGATTTATTAAAGTAGTTGTGTTTACTTCTATTTGCTAATTTTTGAACTTGTTATACCCTCTTTCAAGATTTGA
TGGTTTTTAAAAAATAAAAATTCTTAAAAATAGTTTTTTTCTTTGTCTTTTTATTGTTGTTGTAATTTCCCTTTAGATTA
GACCTTCTAAGTGAATTTAAGTGTATAAATTATTATTAATTTTTTGCTTTAAGGATATCCTATTTTATGCTTTGAATTCA
TACTTTTTGAAGGTTGTTTGCTAATTGAGTTGATAATATATCAAGGTTAATCTTTTCTTGGTTAGGTTTATACATAAAAA
AAAAAAAAATAATAAGAAAAATGCTTAGATCTTGGATTGTTAGATTTTCTTTCAATTGTTTGACTATAAAATATATCACT
TCTAATATTTATTTAATTATCATTTAAAATATTATTGATAGATCTACGTTTCAAATATATTTTTTATGATTATTTATGAT
TGAATACCTTTTATTTTTATGTGATATTATTATTATTATTATAGAAGGGTCAAAAGAGATTTCTTTTGACATAATCTTTT
TGAATAAGGTTAAAATCACAAGATTAGTTATCTTGGGATTGCAGATATTAATTTGATATAATTTAGATGCTCCTTAAACT
ATTCATTTGCATTTATAACTTTTTCCTTTTTATTTAAAGTGTATCATTCTTTAACTAGTAGCTTGACTATTTGTTTTTAT
TTATCTAAATAGTTAAATTAAATCTTATTAACCTCTATTCATTTTATCTTATTGTAGTGCAAAAATGCCTACTAAATCAA
CAAGACATGCTGCTGACAAAGTTGCCACTGCTTTTGTGGTTCAATACTATAACATTTTACAAACCCTAATCGACCAATCG
TATCGATTTTACAAGGAAAAAAGTGTTCTAAGTTGGCCATCGTCCGATGGTGAAACTAAGTCTGTGACAACTTCTGATGT
AAGTATTCTAACAGAGAATCTTAGTATTCAGTTGGTTGACTACAATTTTTTTTGTTTTTAACTTTGAATAAAATGTTGTT
TCTATTTTTTGATTTTGACTCTAACATTTTTTAAATTTTAGGGCATAAGTGATTTTATCATGTCATCACACTTTAAGGGT
AGCAAAGTTGAAGTCAAAACTATTGACTCTCAATTATCTGTTGCTGGTGGTGTTTTGGTGATAGTTATGGCTTATTTAAT
TGGGCAAGACAAGTCAAGAAAAGGGTTTTCTCAAACTTTTTTTCTTGCTCCACAAGAGACAGGATACTATGTGTTTAATG
ATATTTTTAGATTTATTGGTGAAGACAAATCTTCAACAATTGTTGAGGAAAATGGTTCAATTGCTACTCCTTTAGGTATG
TCTTATAATCACCTCTTAGATGACATGATTATATAAATATTTAATTTGTCAGCGCGTAGAACTTTAGCCTTTATTATTGA
TTATATTAAGTTGTTCTCCATTTGGATTATTATATATAGCTACTCAGAGCAAAGCTGAAAACAATGTTGATGATGAAGTC
GACCAGAAGCCTTCAAGCCCAAAAGAAGAAGAACAAAAAAAGAAGGCCCCTGTGGCCCCCGTCATCGTTGAGAACGAGGC
TCCAAAAATTACCTATGCTTCAATGGTTAGTCGTACTTTTTTGGATCGTTTAATTCACATGCTAGTTATATAAAGATCAT
AAGAATGTTCTTAAATTGTAATTTTACTTCTTAAGCTTTGTCTAATTCGAAATATTTTCTATAGATAAAGCAAGGTAGGT
CCTCACCACCAAAAAATGTTGGCCTACCATCGGCTCCTAAAAAGCCGCAACCCAATAACTTCGTTCAGAAGTCTAGTTCG
AGTGATGTGTTGAAAGTTGCAAGTACTCCTTCAACCAGAGTTGCGCAAGACAATTATCATAATGACATCGAATGTAAATT
TCTATTGTTACAATAGTCAAATAATTGATGAAATTTTTATCATATTAAGTCAATTGTTGAATTATTTGTTTACATTTTAC
AGATAAATCGATATTTGTTGGAGGATTACTACCCAACACAACAAAAAATGATTTATATGCTGTTGTTAAAGAGTTTGGAC
CCCTTCACATTCAAGACGTTCAACTAAAAGCTTATGAAGTATACGAGGTATATATGTATTACTTTCATTTTATTTTTCGA
TTTATCATTTGCTTTAAACTTATTTTTTGTTTAATGATTAAGCATTTATATATATATATTGGATTTTTTTTTAACGTAGG
ATGGATATTGTTGTGGTTTTGTGCATTTTCAAGATGCAATTTCTGCTCAAAAGGCTGTCCATGTAATGAATTTTACACAT
TTTATTCTTCAAAAAAAATTATCGGTTTAAAGTTTATTGATCGTTTTTTAATGTTTGTCTTTTTTCTTTAATGTTTGATT
CTAGACTCATCACGTTATGGTGAAGGGGAAACGAGCTTACATGAGATACAAGAGAACTAACAAAGGTACTTACATATATA
TATATATATATATGTGTGCGCGCGCGCTTGTCGTTTTATTTTGTTATAATATAGGATGACATAAGCATCAATTATTGATT
TCACAGTTTGAACTGATGACCTATAGGTCATAGAGATGATTTTAATGTTACTTCAAGACTTTCTTTCTTTATTATATCGT
TATCATATAGTATTTAAATTTTATTCAGTTCACGGAGAGAGGGCAAATTCTCCATCGGAGAGAGGTGAATTTCGCGGTGG
TCAACGTTCGAGAAGCCGGCCTCAAAGTTGTGATGGACGTTGGGGAGAAGGTTACCAACAAAAGAACTATAATTAGTGTT
GTTTTAGACTTAATTAATTATATCAAATCTTGTTATGGTTTTATTACATGTTCATGTTGAAGGTACAATATTTTCGTTTT
TGGATGGTTTTAAAAACTAATACTACTTCAACTTTATAGATTTTTATATCTATATAGTTTCAACTCATTTTGAAGTTGCT
TCAATAGTTTATCGTATATTTTTATGTGACTTTTGTTTAGGTCCATTATCATTTTTGAAATCGAGATATTATTACCTAGG
TTTCTAAATTTAAAATGAACTATAATGCAGGTGGCTAGTTGTTATTATATGAATATGATCGTTTCTTTTTCTATTTTTGC
AAGAATTGAACACGTAATTTATTTATGGCCTCACTTTTCTTTTTTTTTGAGAAAAAGAAATATTTGGACTTCATTATAGT
AGGTTGGATCCTTTTTTTTTTTTTAATAATATAGTTATATTCTATTTATTTCTTTTGGTCCACCTTTCATTTTCAATAAC
TAACTACGTGGTCATGGTGACTAAATTTATGATAACCATACATTATTCCACCTATATTTTTCTCTCTAAGTATTATGAGA
AATATAGCTAATAATCATATAGTAGCTATATTGTTTTTGTGTGATTTATATCTCATAAGTTCGAGTCGTAGAATCAGTCA
TTGATGTTTGCATCAGGATAGACTTCCTATATGGGGTGCGATCCTTCTTCAAATTCTGCATAAACGTGAAATATTTAGTG
CACCAAAATAATTTTTTTCTTAAATTTTGTCTAATATATCTAACTCTATGGCATTATCCAGAAATGTTTTTTGTTTTTTT
TTTTGTATGAGAGATTAGAGCTAGTATTCCATTAATAGCATGTTTGGAATTTCCCATTTATGTGTTTTGAATTCTAGAAT
AGCGATATCGTTAGTAATTGAGTTCTGAATTTAATTTTTTGCACATATTGGGCTAAAGTCACTGGTTAAGCCGAACCTGT
AGGTAACCTTCTAGCTCCGCCCCTGATTTCAAGACTTGTTAAATCATAGAATATGGAGTTTTGGGTTGTTGTAGCAGCTG
CAGGAGCAGGTTATGTAGCACAATATTTGCAAAGTTCATCAGAGGAAAAGGATAACAAGAATTTGTTGCACCAATTACGC
GAAAAAGTGTGTCCATTTCACATATTAGCTCAAAAAAGAGCTAAAAAGGAAGTCTCCGATGAAGGAGTTTTCAGATTCAG
AGAGCTTAATCTTGATTCATCAGAATGCCTCGAGAAAGATTCAATTTTTCCATCCTCTACAAATTATGAGTGTGCAAAAG
AATATACAAGTACCAGGAACAACGATTCTGGTGGATCATTCAATACAACAGGTTCTAACTTCAAAAACTATATGAAGTTT
ATTTGGATTTAACGTATATATACTGACAGCGTAGAGAAATTTTACAGTATATGTGTTTTTGACGTGTTGTAGCGCGTAAC
ATGCCTTATTTTCTAGGTTATTGTTTACATGTATTTGTGGTTTGTAGTTATCATTTAGGTGACGATGTTAGTATATATAA
GTTAAACTGTACTCATTTCAATTGATGTTATATATTCTAGTTTCAATTTCTTCTTATTGCATACATATATATTGTTTCCA
CTCAGTTTCTACTTATTGCATACTTACCAGATCATATGAGTCAAGGGTATTTCGGAAATAGTCTCTCTACCTTCACGAGG
TAGGGGTAAGGTCTACGTACACTCTACACTCCTACTCTCCCCAGGCCCCGCTATGAGATTTCACTGGATATGTTGTTGTA
GGTTGAATGAGCTGTTCTTCTGCTCTCTATAGTCCCTTTTTTCATAATTTGGTTTCAACATTTCTTATGAGATATAAGTT
TTTAAGGAATTTGTTGAATATTTATGCAAAGTTACCTATTTTCGAGTGTATTGTCATCCGATGAGTTTATTGTTATTCTG
ATGATCTAATGGATCTAGCCAAAAACCTATGTTGCTCGAACTCTTAAAAAATTCCACTAGGTGAGTAGTCTTTTGTGGAG
GATTCAACACGGGTGCAGCAATATTTTTGTAGAGTTCGAGCAACATAGGCCAATACATAAGCAATTTAGTCACCTTCAAG
ATTTTGACTAAATAGAATGGCTCTATCTAAGCCAAAACGTATGTTGCTCGGACTCTAACAAATGTGACTAGGTATCATTT
TGGAGTATTAGACATGAGTATGACAACATTTTTGGAGAGTCCGAGCAATATAGGTACATAAACCAATTTAGTTACCTAAT
GCTCTTGTCTTGATTCAAGCAGGGCTACCAAATGGAATGACTCTATTCTACATGGGAATTGTTAGTGGCATGATGTCTGC
TGTTATTGCAAACAGAAAAGAGATAGAAAAGGTGAATGAGAAGTTAAAATGGACCAAGAATTTAGTACAAGAGTTAGAAG
AGGAGCTCAATGTGAGAGAGATTGCTAATGATGATTATGAAGATCCAAATCTCTATAGTCTCTCTATGTCAACTGTTGAT
GAACCAACAAGAAAAACCAGTGATGCAGAGAAACGCGAGTCGATGAGCGAAATTGAGGCAGAGCTTGAAGCTGAATTGGA
AAGGTTGGAAATGAGCTTGAAGGTTTCAACCTTTGAAAGAATATCTGATTTTGTTGAGGTAAGCCTGCATTTAGCTATAC
TTCTACTTATTGGTACTTTTTGAAAATATCGTTTTCGAGACTTTGACTGAGATGACCCCACAAATGGAACGACATGGATA
GTGAGGATTTTGTATAGCCGACTCCAACTTGCTTGAGATTGAGGCACAATTGTCATTTTTGATGTCCATGTTGACAAAAT
TTCTGATTCATAAAAAATTAAAATTTGCAGCTAGATCCAGAAGATGAAATAAATGTGGTTCAAGGAGACTTAAAACTAGA
TTGCCTCAGTGTACAGAGTCCTGATTCATCAGAATCAGATAGTCATACTAGTAGAACTTGGATTGTTCATTCTAAACCTG
CCAACTATCCTGTTTCCCCGAGGGAGCTTAGCTCGCGTCTGCATGAGGTAATAGAATCCAGACTAGAAGCTCGAATTAAG
GAGCTCGAAACAGCCCTTTATCATAGCCAAAATAGAGTTTGTTCATTGGAAACACAGCATAATCTCTCTCAAAAGGACTT
TGCATCGTGGGAATCAGAGTCATCTGAATGTCTACAAAGTTCATATTGGTATCATGAGGCTGATGAAGAGACCATCAGGA
TCATGCATGGAAGTGAAAATGCTTCTGACACTAATACAAGAATCCCTCCTTTTGATGGAGGATTGATTGATAGCCCAAAC
CAAAAAAAGGGTGGCCTGGTGCACGAACGTAAGCAGCCTACCTTGATGCAATTGTTAAAGACAGAATCCATGGCTCAAAC
CCGTGAGCTGCAGGTCATACGGAAACAACATTACCATTGCTCCAAGGTTCCCATTCATTGATAGACCAGATATGATAGGA
AAATGATCATATCTATATTATGCTGTCTTCTGTTATTTCTTATGTTATATTGGTATCTTCTTACAACTCTTTAAAGTATA
GAGACAAAAATGTGCAGTGTACATGTAAAGATTGAAGAACTTTGTATTTTGTATAGAACAGCAGACACTGGGGAGAGGGT
GTTATTCTGCTTTACTTAAGATGGTGTAGCCTTTGTGCCATGGATTCAAGTTTCAACTGAATCCATCATTTTTCGACACA
CAACGTAGATGTAAAATGAAAAACATTAAGATCACAATAAACGTTATATTCTGAACTCATAATTTCAACAGTACAACGAG
TTCAAAACCATCATGTTTAAGTCATAGATTCACCTCTGGTCCAAGTCTTCACAGAGACGATGAGAAAGGTGTGTACATAT
GGGGAAAAACTTCATTTCCTGCTTAGTCTGCTTTTCTGAATCTAATGCAGAGATGGGGAATAGTAGCTCAGATAAAAGGC
AAAACAAAAATTCAGTCTTGTCAGCTTAACGCATAAAGAAGCTCCAGAACAAGATGAGAGAATGAAGAATCAAATGATCG
TGGCGATTTCCACTCCATCATCACTATAGATGTTAAGATTTGTTTACAGTGGAAGAAGTTTCTTATGCTTAAAGTAAATC
ATGAAAGCAATGTATAAGACCAAACAAAAGATTCCAGTGATGATAATAGTCCAGTCAAACCCATCCGGATCGTCAAAAAC
TGTGGCTTTCAAGTTCATTCCAAATACTGCAGTCACCATAGCAAATATTGTTGCCACAAAAGTGGCAGCTGTTAGAAGCA
ACTCAAATTGTATTAGCTGATTCTGGACATTGGCCTGTTACATAATAAAGTTTTGAGTGAGTTTCATGAACATTACAGTG
TAGATATGTGTTGTATTTAATGTATATGAAAAGTTACGCTGAAACAAAAGACATCAAGAAACAAGGGAACACTAAAAGAT
AGTATCCGCAAGTTAGTCTTACAAGTTTTATATTGATCAGATCCTCCGTATCATCAATATATTCTTTAAGCTGCAACACA
AGAGAGAACGAACGTGAGAAATACAAATTCTTCAGTTGGAATATTGAATCAAATTAATTAGGAGGTCATGCATTATGAGT
TATGGGAGAAAATCTTGGTGTATGGATTATTTGACTCTTCAATGGATGATTTTGAAGGGATTAAATCATCGATGCTATAA
GTTAGGGGTCTGTGTAGTCTGCAGTATCTTTACCAGAATAATTCACACATTGAAAACTTCAAGAGCAATAACTAGGGGTA
GATTAAGCAACTAGACAACATACAACATAAAGAAAAAAGGAAAGGAAGTGACTGGCGCGCCCAAGGTTGTAGAGAAATGC
TCGGATCAAAACAGTAATACAAGATCTACTAAGTATACCCCCTTAATATTAATCAAATGCTAGATTACTCCCATAATTCT
CCCCTTATCCATAAACCAGAACCCGAGGCTATGTTTTAGCAAATACTCCTTCCGTTTCAATTTGTTTGTCTCACTTTCCT
TTCCTTTAGCCTGTTTCAAAAGAATGTCTCTTTCCTTCTTTTTTGGCAATTCTTTGACTCTAACTATTCACACAACATGT
TTAAGACCACAAGATTAAATGGCATTTTGGTCATTTTACATATATCTTTAGTTTAAAACCACAAGATTCTTCTAGACTTT
CTTAAACTCTGTGTCAAGTCAAAACCAGACAAACAAATAGCAACGGAGGAAGTAATTCTTAAGATTATTTGGTAAGAATG
GTAATCCAACTCTAGTTGCATTTCTTGAATCTATCAGGGAAGGAGTTCAGTTCATTCTAATTTAATTAATGTTGCAGTAT
AAATATAAAATTTTCTGGATATCAAGAAGAAAAGCTAGTAACGTAAGAATCTCTTACTGATGACAACTTGTTCAGAGCGC
TGTCAACGACCACAAAATATGCTTCAAGCAACATTTCAAGCTGATCAATATTTTCTTGACCATTAGATGAAGCTGAAATA
CTTCCGTGTTTGCTTGAGCTCAAATTACTGAATGCCCGTTGCAACTTATGCATCCCGGTAGTTGATGATGCAGGTGATAC
TGGAGCAGATCTTGCTGCTCCTCTAATTTTTCCATATATATCCGCTTGATCATATGAATCATTATTAAAATAATCCTCCT
TCCTCTGTTTCTTCTCTGTTAAGTACATCTCAGCCATGTCACCATCATCATCCATTAGATGTTCTATTTCATCACATACC
TGAACATTTTTCGATAAGTAATTTTATTAAGGTACAGAATATGTACAAGAGGAAGACATCTGTGACTCCTATTCCACTAA
TACAGGTATTGAAGACATCTGTATGCCTGAACATTTGTTTAAAAGCTTAAGTGATTTGACAGATAGTCGAGCAGTATTAG
GTTACGTATACAATCATACCTTTTGGACTCGCTGAGTCAAGGCAAGCAGCTGACCTTTCAATCTACGAACTCGTTCCAGA
TTTAGAGTGTTAATAGATGATGCTAGTTCATCAAGCACGGGGTATACTTCCAGTTCTAATTCTTTCACCTGTTTGATTTA
GAAAGACATGAAAAAGAAGTTTTGATTGAGAATATATACGTTTAATCATGAGAAATTACTGCATTTTGTTTGAGGTACTG
GATACAGAGAGAGAGAAAAACATGTCGAAGTGAATTCATATTTCGGCCAACACATCACATAATGACGATGATAGAACTAA
GTAATAAGCAAAACAGACGGGATTTACTAACATCCAAGAGCAATTGATGCAAAGCACCTTGAATCCATTTTTAGTTAACC
AACATAGAACCATGAAAGCTCAACTTAAAATTGATCAAGCTGCAACTAAGCTTTAAGATATTCTATTACTCCTTTCTGCA
GTTCCTTTTTTTTTTTTTTATAACTGTGGTGTCCAGGACAGCTTATCAAGCTGCAACTAAGCTTTAAGATATTCTATTAC
TCCTTTCTGCAGTTCCTTTTTTTTTTTTTTATAACTGTGGTGTCCAGGACAGCTTATGCGCACATCAACTAATTCCACGG
GATACCTCCCACCAACAATAGGTACTACCAGGTAACTTTTCCCTCCAAGGTTCGGACAGATGAGAAGAAATCACCTAGTA
TTTTTTGTCTCTGCTGAGACCTCATGGTCCTCAACGCACTTCATTGACCACTAGACTTAAGATATTTATCACATTATGCA
ACAATGGCACACATATTGGTGCTAGTATATTATGCCTACAATGGACAGCAAATATTCTAGTCTATTACACAAAAAGAGTT
ATCAATCTGCCACCAAATGAGTCTTCTGCATACCTGAGCATCAAGAGACAAGCAAGTTAGCTCCAAAGCAAGCTCAAGGG
CTCTGAACTCGAAAGGAAGACCATCTGAATTAAAACACCACTCATTATGAAAAAACTGAAATTTCTTCTAAAGAGAGTTT
ACCATATATCAAAAGAAACATCACACTAGAATAAAATAGGTTCAAACAGAGGGGAGGGGATATAGAGGATTCATCGAACA
GACGCCAACAAGTTTGGGATGGTGTACTTGCTGTTGCATTGAAAGACATATGACAGAGAGAACGTTTCAGAATCACTGTA
ATTACATGCATCCCTCAAACAACAAAAACACCATCGGTTGTTGAACATGCTTAAGTGTCGGTTCATTTATACTAGAGGGG
ATATCCTCCATTACTTCTAATAGCTATAGATACTACTTTTATTGATACATGAAGAACTGCTGATACTAAGTACAGAAGTT
TGATTAAATTAAAGTCAAAGATGTAAGACAGGCTGTCGTTACAAAGCTCAGGCAAGGTGGAGCAATATTTTAAGGCTAAT
TTTTATATTTCTTTCTGCAATTGAGTTGGTCAAAAGTAGCATTTGGCAGAAGCTACTAATAAGTGCATGTTACATGGACA
AAAGCAGCTGGATAGCATAACTGTTATAACAAACTTGGAACTCAATACCTTGAATCTTTATCAATTTCTTTTCCAATATT
TCCTTTCAATTGAGGTCTTTATATATCCAAATTCACTGTTAAGAAACTATCATGGCCACACAACATAAAATTTTCCAGAA
TTAAGCCATTCCCAATAGTGAGAAATATCTCCAACTTATAGCATCATCCAAGTTTTCCATTGTCATGGTCACCATTTTGT
TATCACCGCTACAGACTACTTCACCAAGTGGGTTGAAGCAATACCAATAGCCTTAAGATTAAGATTACTTTAATAATTGT
TCTTATGCAGACTCAGGAATGGATTTAGATGCTAATTGCTATGCAACAAAGGAACCAAGAACTATTTCCAGAACTTCTTG
ATCTCTCTCTCTGTATAGATATGTTCAGAAGTTTTGTTATGCTTATACAACCATAGTGCCATTCGTTGATAAAATACCAG
ATATAAATATTAAAATAAGAAAAACCAACAACACAGAGTTTGCTTCCCACATAGAATGTCACAAGCTTTGCCCTACTCAA
CTGTTTCCGTTGAGGGGGACGAAGAGGTGGATTCAATCAATTTCAGCAATTCATGTTGCATTTTCTTGTGTTATGATTTA
GACTTACATGGATCTGATTCAGACATAGACAGAACAACATTCAACAATCATGCCTCAATCCCAAATGATTCCAATGTAGA
TGCCTTAAAAAAACAGGCTTTCTGCATTACGCACTTCACTAATAAAATTATGCCAATCCAACTCAGGAAAATATAGCTTC
TGTGCAATTTGTTAGTCTCTTTTGCCTTTCCAAGAGTGTGACAGGTTTTCTATGAGAAGTCGTCTTTCACTTCTCCTTTT
AACCCTGGAATGCAGAATCATAAGTGCATCATATTTTCCAAATAGCATCTGAAACTTTTAAGTTTTACTTTCAATACATT
AATGGTTATCTCATTATTGAACTTGGTCTAGCGGGACTAAAAAAGTCACAGTTAACAGTTAAACTGGCATGGAGGGCGGA
ATAGTTAATTTCTTGTCAACATTATGATCCATTGGTGCAAGACAATTTAAGATAATTTAAAGCTATGTAGAGACAAAAAA
AGAGATAAGCAATAAGCTAGATTGCACAGAACAGGAGCATCTACTGGCTTTCAACTCTTCGACAGAAACTAGCATTCACT
GGTTTTCATTGCTTTGAGAAAAAACCAACCTTTAGTGCAGAAAGATAAATAAAAATGGATTTACCCGGCTGATCTTTATT
TATCTGAAGGCGTTTACACAATTCAGACTCGTATTGCAGTACACAAGCATCCAAAGAATTCATCAGTATAACCTCATCAG
CTGTGATGACACATCTGATCTGTTCAAGGTTTACCACAATAGCTTGCTCTCGTCCTAATATTGTGGAAGGATAGATAAAC
TTAGGGTCCAAAAGCCGGAGATCCCTGGCTGGCAAAGAACAATGTCTCATAATGGTAGCCTTATCCAATTCCAAAATCTT
TGAATTGCCATGCTCATCAATCTTTATCCAAGAGCGACTCCCATGACCTTGGCCTCTCCTCTTAATACCAGGTAGACCAG
ACCCATGAAAGTTGTTATTTGCCTGTACATCTGAATAAAACCTAGTAGACGTAGATTCTGGAAAATCTGTAAAAACAGAA
GGACCATTTTCTTCTGCCATTTGCTTTCACTTTCTGTGAGTTAGGAACAAACCTCAGAAACAAAGATTTCAGCATTGATC
AAAGCCCCTAGTACTCTTACTCCAACTGCAGCACTGTTGCTTTTAGCAAAGTGTTAGTGTTAGCAACAGTAGTAGCTTCT
CTTATTACGGTTCTTATTACCTTTTTATTTTTCATATCTTACTGCTCCTGCAAAATAAATTGTGAACAGAACCACATAAT
CAAATAGATGTAACTTATCAAAAAATAAAATAAGTAAATGTAATTTTCACTAATAGCTTCATCTTGACACCAAAAGGCAC
AACTATATAAGAGCCTAAGAAGAAAATTTATGAACACATTGATCCTGAAACACAATCCCAAACAGTTACTAGAAAATGAG
ACAAACATGTGGTCTTTGGTCCACTCCTGATCAGAAAACATTTTCTGCATGATTTTCATCCTTCTACCATCCTCATCAAA
ATAATTTCCTTAAGTCTAAGCGTAGGACAAGCAAAACCCTATCTCAACATCAATCTTCCTTTGCATTTGCATTCATGGAG
ATTTAGAATTAGGAATTAACAAGAGGAGTCTGATATCATGGTTTCATAGGCTGCTGCAAAATAAGAAATAGAGGATATCT
AAAGATTATCTACTATTTTTGTTATTATTGGTTATTTTGTGTACCTCCGTTACTTCTTGCTCGGGACTGCTTTGGAAGTT
TGGATTGTTTTTCCTTGAGTTGAGGGTCTACCGGAAACAACCTCTCTATCTCCGAAGTAGGAGTAAGGTCTGCATACACT
TTACCTTCCCCAAACCCCACTTTGTGAATTACACGGGGTATGTTGTTGTTGAGGATATCTAAAGAGGGAGCTTTCACTTG
CACTAACAGGTTAAACATCATAAAAGCTTATCCAAGCATTTATGTATGTTCCTACCCCAATTCCACAATAAGATTGTGTG
TTGTAAGCATAATATGAAATCCACTCTGAAAAGCAACTCCCTTTCATGCAACACCACATCAAAAGTAGCATGGAAACTCA
TTTCCAACATCAAAAAAGATCTTAAACTTAAACACTCAAAAAAAGGGAAGAGATAAAGGATATCCAAATAGGAGGCTATA
ACTTGCACTTAGAATAAATCATTCAAGCACTTAAGTAAGATATTGATCCAACCCGAATTCCAAAATAAGAAGGTACCACA
AGTGTAAAATGAATGCAAGTTTGCATGTAAATGAAATGTGGAATCATAGATCGACATCAATCATTCTTTGGATTCTTTGT
TTTAGTTCTCATTTTTACTAAGTTCAACTTAGAAAGATATGAATTGCTGCTATGGATTGTCAGATATTGAATAAATGTGT
ATCGCCTCTTCCAAAACTAGTTTTGTGCTATCCTCTAGAGCTTGAAAAGTCTTAAAGGGCCAGCATATTCAGGTCACATT
TTAGGCCACGCTCCCTTATGTCTAGTATTAGAAGTATTCGACTTTCTTTCTATTTAGAATAGAAAATTATATTCATCTTA
TTGCATTGAAATCCGAAATAGTACTCCCTCCGTTTCAATTTATTTGTCTTGGGGTTTAAGAAAGTAAAGAAAATTCTTAA
ATTTTGTGGTCTTAAACTAAAGATATGTAGAAAGTACCAAAATGTCTTTTAAGCTTATGGACATGTCATGTACAAAGTTA
AAAATAAAGAGTTGTCAAAAAAAGGAAAGAGACATTCATTTTGAAACTGAGTAAAAAGGAAAGTAATACAAACCAATTAA
AACAGAGGGAGTCACTAGTCGCACTAAATATAAAAAATAGCATGGAAACTCAATTCCAACATAATGAAGACAAAAAAAAG
GACACCTTTACAAACTCAACACTATTGCACAAGAAATCAATAACCATATCAAAATTTACAAACCAGTAAGCAAAATTTTA
ATTTTCTATCTCATGCTACCTAGAGGACATTCACAACGAACCTTCATAAATACCAGCTCAATTAAAGAGAACAATACACT
AAAATAGCCAAGGAGAGAACAAAATGCACAAAGTTTGAATCTTGACACTCAAATACCGCCCTAGTTACCCAATATTCAGA
ATAGAAAACTATGGTACTTCCCATGGCACAGTAAGATAGTCACGCTACTCCCACTCAGTTCTCATGTAACCAAATATCAA
AAAATATAGCATGGAAACTCACTTCCAACATTTCTCTTTTTTTTTAAAAAAAAAAGAAACCTTTACAAACTCAACACTCT
TCCACAAGAAAACAATAACCATGTCAAAATCCACAAACCAGTAAGCAAAATTTTCTTTTCTATCTCACGCTACCTAAGGG
ACATTCACAACAAACTCTAATAGATACCAGCTCAACTAAGCACCCAAGGACGGATCCTAGTAGTCAATGAGGTGGATGAC
AACCATGAGGTCTCACATTCAAATCCCAGCAAAGACAAAAAACACTAGGTAATTTCTTTTCATCTATCCTAGCCTCGATG
GACAAAGTCACCTCATACCTATTGTTGGTGGGCGTTGACAGGTATTCCATTGAATTAGTCGGGGTGCGCACCGGACACGA
CAGTTATCAAAAAAATACATATACTAGCTCAACTAAACAGAAACAATACACTAAAACAGCTGAGAACAGAACAAAAAAGC
ACAAAGTTTGAATCTTGACACTCAAAATCAACAGAATACCCCAATATTAAACCACCAAACAAATTACCAAATCATCAACT
ACAGAGAACTAAACAGTATGAAAATTAAACCCCACATCAAGTCAAATCAAGAACTCAAAACACAATAAGAAAAAGCTCAT
ACCTTTACAAAAAAAAAGGCTTTGGGCTTAAAGGGTCTCTGCAATAATGAATTCAAGAAGAAGAACACGTTTTACACAGT
GCAGATTTGCAGTGAATTAAAAGTATAATATTAACTGAATGAGTATAAAGATTTAGGGAAAAGAAGAAAAGAAGGGTCCT
AGGAATCAGGATGAATCGATTATAGAATCAAAATCCCCAGACCACGTAGACTTAATCTAAGCCGTTTGTTTCCGAATAGA
AATAATAGTCAAAAACACATTTAAAAATATAATTTTTGTAACGAAACATATTTTAACTATTACTTGTTCGTTTTTCTAAT
TTGAATGATGGTGATATTAGGGCAAAAAAAGGTGAATAATTAATAACTAAAGTGTATTTTTGATAAGTCATTTATAATAA
CTTAATTATGAAACTCACACACATAATAGTTTAATTATAAAATTCAAAATATTGAGATAGTTTAAACGTGTTTTTTCACG
CTTTTTCAGGAATTAAAAAGTTTTCTTAATAAAATATTTTTTAAGAAAATACGTGGAAAGATTGCAATTACAAAAGTGAA
GAAATTAATACATATATTTTTATTTTATACAAAATAATATATAAACACGACTTAATATATATATATATATATATATATAT
ATATATATAATATTATCAATCAAATATTACTTTGACTATACGGTGATTATTTTTCGTTATATGATTAATCAAGCATTATA
TTATCTTCTAATCTAACCACAATCAAACTATTAAAAATTAAGTTGTTTTCTTGAATGCATAAATGTTGACTTTTTCTTTA
TACTTTTTTTTTAATTTTACTAATGTTCGATAGCTCATGAGTCTAATTAAATTTTATTTCACACATTGCAAATTCATTTT
TGGACGCTCCCACTTTTTTTTTATTTTGTCAATATGCCCAATTTTTCATTTTCTTTTTCATCTTTCTCCATAAATTTTAT
TGTTGTCCTTTAATTTCTTTTCTTCTTTTGGCTTCCAAGCAAAGGGATAATTGATTGATTGTCCTTTATTTTCTAATTTA
CTATATGAAAATTTTGAATTTCATAATTAGGAATCATGTCACATGTCATAGTATATTCCTCTTCACTCTTTTTATTTATT
TATTTATTTGAATTTGGGTTATGAAAATTAAGAGATTGGCATTGCATTGGGTTGCAGGCTATAAAAATAAATAAACTGAA
AATTTTCTAAATTTAGAATATGATACTTATTTGACCATTTCTAGAATGCCCTATCAAACTGATTTTCATAATATTCATTT
TTTTGTTTTATGGTGTAGTGGAAAATTGGAACTTGATTGATTTTGTCATCTTAATTTTCATAAGAAAAAGTTTGATTAAT
AAGACATACTTAACTAGTAATAATTGCAAAGCTAATAATAATGGTGGTACAATAATAGTTGAATGTGATAGTTGATAATG
ATCGTGATAAAAAAGATGTCATAAATCCACCACCGCATTTATGCTCCCATACTAATCATATATTTTTACATCCCACGGCT
TCGACAAATTCCTCTATAACTCTAGATTCTAGTAGATATTGAAATTTTACTAGGCAATAACCTTATAATTTGTTTATTGA
AGTAATCTCAAATCTACAATAGAATTTTGTTATTCCAAGGGTAACGAAAATGATTTCTTTTCCTTTAATTAATTAGCTAT
TAACGAATGATTAGGGCATGTTATCTCTTATAAGTTAATTTTATGATTTCTTTTAGAGACAAATGGTCAAATTTTCTTGT
ATTTTTCAAAATTGAGCAGCTTCTCATGCGGTTAATAATTTGACTTAACATTATTCTTACCATCAGAAAACGATCTCTTT
CTTTTCCTTCGACACTCGATGAAGCTCCAACCTGAAAGGTAAACTTGCATGCACATTTTTCTCGAAGAATTTGGACACAT
GTCATTGAAACTCGATTGATGTCGATTTGATAATGGCATGAATGGACCAAAAGTAAAACATATGACAAATGTAACGTTAA
ATAGTACAAATAGTACAAAGGCAAATTTGAAGTTTTTGTATTTTCCTGTTATTGGTTTTAACTTTAAACAAATTCAAAAT
TTTATTACTGCATGGAGGAAAAAACAAAGGGTCCTTACTTTACATACTTTAAAAGATATACATTATATTGTGGAATATTT
GGATTCCGCATAGGCTCTTTATATATTCTTTGAAAACTCTCACCTTGCGAACTAACTTTTGACATTGAAGTAAATGCAAT
AATGTCAATTTCCTAAGATGGTATTAGATTAAACACAACCTAATTATTGATTTATCAAAGTTTGAACACCTATGTTGTGT
TATCTATGTTGACGGGCATAGGCGTGCAGGGATATGTTAAGTTATCCCACATTGATGGCACGTAGGATATTGGATCACCT
TAAGTCTTTTGAACAACCCTCACCTCAGGCCTAGGCAGGCGGGTGTCGAGTTGTCCCACATCGATGGAACTAAAACACCT
TACATAGTCTTTTGAACAACTCTCGCCTCAGGCATAGGCATTAGGGTAGGCGTTGAGTTGTCCTACACCGGTGGCACGGG
ATCACCTTATATAGTCTTGAACAACTCTCACCTCAAACATGGGCATGCATGGAGATGTCGAGCTGTCCCACATAGATGGC
ACGTGGATTACTAGATCACCTTACAGAGTCTTTTAAAACAACCCTCGCCTCAAGCATGGGCATGCATGGAGGTGTCGAGT
TGTCCCACATTGGTGGCACATGCATGGGATTGGATTACCTTATATAGTTTGAACAATCCTCACCTCATGCATGGGCAGGC
AGGTGTCAAGTTGTTCCACATTGATGGCAGGTGGAATACTAGATCGCCTTATATCGTCTTTTGAACTACCCACACCTCGT
AAGCTAACTTTTGAAATTAAGTTAAACCCGAGATCACTTCTTAAAAATCTCTATGAAAAAAAAAACAAAGTCAGAAATCA
ATCACTTGTTCCTAATCTATATCATGGACACATTCAATTCATGGACCACCTATAATTGCAACCAACAAACACTTCTTTGT
CTCCCCCAACAACACAATGATGCAATCATACAATATGGTCCCAAGAACATAAAACCTCTAAAATTAAATGAGTGTCTCGA
GTGCATAGCACATCAGACACTTCCAATACACAGAAATCATGATGGATAAAAATTTGACTAAATGCAAGATATGTACAGTC
TTTAGCAAGCTGACATATAAAGGATTATCGGAAACAGCCTCTCTTACCCCGCAAAGGTAGAGGTAAGGTTTGCGACTTGT
GAAATTACACTAGGTATATTGTTGTATTGTTGTAGTAACATATTAAGATCCAAAGCAAGGAGGGCAATGATATCATTCAA
GATTAAATCATTCCTCTGAATTTCCAAAAAAGAATCCGTAAACGTACATACAGAACTCTTCTTTAGTCCAGTATCCCTCC
AAGATGTGCACAAGTCGATACATATATCTCTCTCTTAAAGAGAGGAATCAAAGAAACAAAAATGGGAATGGAATAAGTTA
CTGCTTTGCACGGTGTGCTCTGTGATATCCTCTTCCACCGAAAACCCTGTGGTATCAATCACAGCAAGGGAGAAGCATTG
GGGTTTATGACAATATGCTTGAGAGGGTGAGCAACGTCGGTACCTCCAGCGTGCTTGACAAACTCGGCTGGTGAGTGAAA
ACTTCCATGACAGACGCACATAATTCTTACCTCCTCCCCTTTGTTGTACCTGTATAATATTCCGTCTACTCTTTTACCAT
TAGGACCATCTCCTTTCGTGAAAACGCATGGCATATTTTCTAATGTGTTTGTTCCAGTTTCCTTTGCCCGACTTTTTGCT
GCCTCGAGCTTCTTAGATGGACTGTCCATATCACCTCCTGACATTCTGCTTCCGGTCTCTCTCATTTTTGACCCAGACAA
ACCAATATCTTGACTCCCCCCTCCTTGTAATGAGTGGATACTGGCCGGGCTTAGCTCGCCAGACCCTGCAGCCAGGGTTC
ATCATGGTTCTAAAATTATGGTGGAAATGATAAACAGAAGAATGATAAAAAGCAGATATCATATACATTGTGCATCTTTT
CATTCTTCCCATTACACAGTACACTCCAAAAAACTACAAAAGTGATGGTAAAACCATAACACAACCTGAAAAATTATTAC
ATACTATCGGATGATTACGGTGCTCAAAATTATTAACCACCACGAGATGATTACAGACAATCTAATTTAAAAAGGAACTT
CTTCAACCAGATCAGATGATCTAATATTCTTTACAGACAATCTAATTTTTAATATCCACCATGTTGCCGATTTCAGGATG
CATGAAAGCGGATTCAAATCTAGTCCATTAAGGAATAGGATGTAAGATACTGTATCTATCAAGAATCACTAACACCTCTA
TATAGGATATCCAATTCTAGTAAACAATTTTTATCAAAGAAGTACAAGCCTAGAAGGTTAGTGTTTTACATCTTGCACAC
GACCAGAGGCAGCGGAACTATCCAAAAAGTGAACGAAAACAAATCATGAGGAATATGGATATTAGTTTTCAAACATGGAG
ATAGCGGCAGCTATGTGCATGGACATTAGGGAGTAAAGAGCAATAAGCAAAAGGGGCATCCAACATAAACTCCTATTTAA
CAACAAAGGTCCATATCACATATGCATCAACTAGCTTGTCAAATTTACATCTATGGGGCATTCAAGAAATTGTGATACAG
CGAGCCAAAGGAGCTGCATCAATAGCAGCAGACAAATCTCCCTCAACCCTAATCCATTCTATCACAAGGACCACAACCAA
AAAGGTAAAGACAAGAGAGACAGAGACGATCTTGACTGCCCAATAGGTAATTCACAAAGAAGACTTTACTGAAAAGATTG
TTGCTTACCAAAAGTAGCACGGATAGAGCAAGCATTTGAAACCATGACGTCTAAAATTCATCAGGCTTTAATCACACATG
ACTAACTCCTTGGGTGAGGAGAAGGAAAATATACCATCTAGAAAGATCTGTTAGTTTGATTAATTCTACCACTAAATCAA
TTGAGACTAGAACACTTTCAATTAGGTAGATATAAGTTGTTGAGAATGTAGAAAGCTCACGGGAAGTTGGCATCATATAA
ACCAACGTTGCTCAGGCTATTCAAAAAATGTCAATGGGTGTGTGTCAGATTCTCCAAAAGTAGCGTGTTTTTGGAGAATC
CAACACAAGTGCAGCATCGAAGGTGAAGACTTTGCGCAACTTGGACATAGACATAGTGGTATTTATCCCAAGGTCTCTTT
TATTTTATCATCCAAAAAAAAAAGAACAAATGCTTTTGATTTAATTGTGCGAAGTAGCCTGCAAATAAATGATCTAGTTT
GGTTTCCAAGTCTACAGCTAATAACTGTCCCGCTTCATTATCCTTGCTGTTTAATTGGAAGTAGTGAACTCTGGTTAATT
ATTTTGTGGAAAAGATATGAATCTCTAGTTTCTGTGAAAGGAATATCAGACTTTAGTCTTCATATAATACTTCCAAAAAG
AAAATCATATAGCCAAATCAGCACTACCAGATGCTCCCAAGGGATGCATTATAGTATTTATGAGTATTTTTAACGCACTA
AGTTCACATCAAAGCAAGCATTTAAAAATTAAGGAGGTATTATACATCAGATAACTTTTTTTCTCAAACGATTGCAGCTG
CAAATTTTTATCAGAGGCATTTTCCTATCTCTTTTTAGCTCCTGCATTTCTTCCTGCAATTGTCGTGACTTCCTGATGTG
GCAATAAAAGAAAATTCCCGAAGTCACCTAGATAACCTAATCAAACCAACAGCACAACTACAACACTTGACACTGACAAT
CAGTCAAGTACCTCCAAATAGTCAATATAGAATAACATTCTCGAGGTGCTAAAAGTAGAATACAAGAATTTTAAGTCACG
AATGTGGTGACAAGAGAAGGTTATCTAATTAGTTATACAACCCCTTCACTTACAACCATTAGGATCAAGTTTGAGTTGCC
AAGAGGAAATGGAAACTACTTTGGATTCCTTGAGGGTGAAGGAGGGTTCTTTCAAAAATTCTTTTTTTATGGTGGTGACC
GAGTTAAGCTTGCATGCACTTCTGAAAAATACCGGCTAGCTCTTGAATAATGGTCTCCCATGATTTTCGCCCACTTCATT
AACCACTAGGCAACACCCTAAGGCGCTGCGAGGCTGGGGTTTAAAAAGAATCAAGAATGTGGTGAACGGCAATAAGACAG
AAGACATGGACAAATACCATAGAAACTTGTAAACATTTAGGTGAGGGGACCTCAGCAGCAAGTTTTGACTAAATTTAGGA
GATACATTCAACAACTCACAGAAACAAATAAAAAAACAGATGACTCAACAGTAATCATTTATGACCAATGCTGAATGATA
ACATGTCTTTGAGCACCCCTCACTGCAACATGTGATAACCACTCCTTACCCTAGAAGGAAAATTTTCAATCCCAAAGTAC
TGATATAATTACAGTACTGTAATTTTCTAATTCAACTAGTATCAACTCTCAAGAATTGAATTTAAAAAAGAGCACATACA
TAATGAATGTTAATATTGGCCAAGAAAAAAATTGTACCTTGTGGAAGTTTACTTTCCAATTCAGACATACTTGAAGAACT
ACCACCACCTTGGGATTCAACAGAACCTTGTGACCCCAATTTCCCATGTCCTTGCATTTTACCTCCTGAATAACTTCCTT
TACCTTTCCCCATTGTCAAATCTATTCCACCTCCTGTTAAACTACCTTGCCTTGCAACGGCAGCCAACGTTGGCGATACC
GATAAACCAAATCTTTTCGCAGATGCCAAGTACTGTTCTTTATCTAATCTACCTCTTAAATTCATCTCAATTTCCCTCTT
TTCATCTTCCATGCTCCCTCCCCCACCAACAACAGTACTTCCTCCTCCACCTTCTTTATCACCCCTCAAATTTCTCTGTT
TCTCTGATCTCCTCCTCTTAGCTTCCATTCTTCTCAAAGTTTGCAACTCCTTTCTCTTCCTCCATTCTTCCTCAGTCTCC
ACAGGCAAAGAAGAAGTTCTCACCAAAGTAGGATAAGACACTGGTGGTGGTGTAAGAGCATCATCATCTCTCACTATAGG
CAAACAAGAAGCTACAGAAGAAGACCTTATCAACTTATTACTATTAGAAGATTTATCAACACCAAATCTACCTCCCAATG
ATAAACCAAGATTCAACTCTACTTCCCCTTCATCTTCTTCCTCCTTCACCTCCTTCCCTCCAGTAACAACAACCTCAACT
CTAGATTTTCCTGAACTACTACTACTACTACCACCACCACCACCCATGAATCTCTGCAACAAATCCCTTGAAAATCTATT
TGTTTCCATAGAAAGATTTTCCATCTCAATTCTACTTTTCCTTTTCTCATCTGTATTATCTCCCATAGCAAACCATACAC
CCACCAAATATACTATCAAGAACACCAAACCAAATTTAAAAAACTTACCTATTCTGACATGTACGTGCATGTTTAACACT
CCCATGATCTGATTTAGCCACACCCAGATGGAAAAATCTAATCTTTAACTGCATATTAGCTCAAACAAACTCAAAGGTTA
AGTCTTTACACCCAAATTTTGCACTTTTAAGAAATCCCAACTGGGAAAAAAAAAAGTAAATATCGCCGGAGTTGTTCCCG
GAGAAAACAAAAGGGTGGCAGGAAAACCAAGAAAATGGTTAAAAATCCACCAAAAAGTAATAAAAATGTAATCTTTGCAA
GAAAATGTTGTGTTCCGGCAAAAGGGTCGCCGGAAAATCAAGAAAATATGGCAATGAGAGGGTAGAGTAAAAGAATAATG
AAATATACTAACAAATCAAACAAGACCCAGAAAGATAGAAGCAGGCAGGAAAGAAAGACTAAAGAAAAAAAAACTAGGAG
GGGTGGGGGTGGTTAAATGACCAAAATACCCTTGTGAATTGAGGGGGTGGGGTGGGGGGACAAAGCAAGTACTGGGAAAG
GACAAGTGTCAGAAGAAAAGAGAGAGAAGAAAGACACGTGGGACTATGTGAATAGCTCCCTTTTTGGTGGTATCTTCTAA
CTATAACTATAATAGTATGTTTTTTTGAGAAGGTTAAATGTAGGAAATTTAGTATATGGTCATTTACACTTAACAAATCT
TTACTATTTGAGTAAATCATGTTTGTATAGAGAGGGACACATTGTTTATTCACCAACATTGGAAAATATTTTGCTTTTTT
GAGAAAACCCCTTCTTATAGTTTTTCATATATATATATACATTAAAAAACATGTATAAATAATGTAATTTTTCACTGAAA
AATATTTGAATGAACCTTTCGATCTTATATGGCTCCATTCTTACGTGGGACTATACCAATTTGTGGGTAAAGAGTGGACA
TAAATTACTTAATCGAATCGAGATTTATTGTACTGTATTTGAAATAACCAAAATCAACCTTTAGAAATATTGAACACTCA
TTCCTAATTAATTATTTGTCATATATATAAATAACATTTACGAGTGAATTTGTGACTTAATTAACCTATGCTAACAAATT
TATAATGTTAAAACTTGATAATGAAGAACTAACTTTTATGATTTCTCTAAAAGCTAACATGTCATATATTGATTTTAAAA
AATGTGTGATCCTTATAAAAAGTTATTTTGGAGATTTCTTAGGTCGAGTACAACAAATCAATGTAAAACGTATAAAAAAT
GATAATGAAGAAAATATAGCAACTTATAAGGAAACAATAACAACAGCAAAATAGTGCAATAGACAAAACATTATACAAGA
ATTAGACTAATACTACGATAGACATCATTAAGTGTAGACTCGTCAAATAATAAAACAACAAGACTTTATTTACTAACATT
TACCCTAATACACAATTTTCACACCCTGCTATCTGTCGTCATTCATCAATTATTTATATACATTAAATCAATATTTTTTA
AAATAAATATAAAATCAAAATTAAAATTACTGAGTTCCGCTAAATTCGTACCATTAACATCTCACTTTCAAGGAGTAAAT
GTGACACATCACAAGTAGAAGGGGGACCTTTGCAAACAAGTAGGGAACATGAGAGCTATGGTGAGGAGTACAACAGAAGA
AGAGAGAAAATAATCCTAAATTTTTCTAAGACACGTGTCAACAATAGAACAAATCTAGAAAACATGACACGTGTCGAGTT
TGTTTAGGAGACAGACCGATTGCCACGTGGATGGTACCATCAGCCTCGTAAAGCTGAGACATCGTCATTAATATTATTTT
TTAAAAAAAAAAAAACTTAATAATTATTAATTGAATCTTTATGATGATTAATAATTAATCACACTTAGCTGTCAATAAAG
AAGAAAGGGAAAAGTGGGGAGCTGTGCTTTTGGATTAGTTTAAATTAATTATTTAATTAAATTAAAATAATGAGTATTTT
AATTGTAATTAAGGCTTACAAAGGACACGTGGGTGATAAGCTTTTATAACTTTGGATTTTAGTGTTTCTTTGGTCAAATT
TGGGATATAATAAGTTATGATAAATTAGTCCAAATTAGTATTCTTTAAAATAAATGGACCCAAAACAATAAGAATGTGGT
TGAACTTTATATACATTAATAATAATAACATAATCAACAATTTGATGCAGAATATTTCACATAAATCACGTTTAATTTCA
ATTAAGATCTTGTATTGTGAAAAATTATCATAAATCAACTAGTTTATTGCATAAGAGAAAACATGCAACAATTATAAAGA
AAGAGTATTGACACAATTAAGGACTATATATGGTGAGGAAAATAAAATAAAATAATTATGTTTTTAATTAGAAATTTTGA
GTTTGGAGCTCTTAAAATAAGAAAATATATCATAGAGAATATTTTTCTAATGAGAGTTACATGTATGATATGAAGCTGAA
TTAATTAATTAATTTTGAAATAGACATCAAACATCAAGTGAAAACAAATAAAGTGAGTATTGACAAGTTACTATAAGGAT
CACCAATAAAATTGTGAAATTATGATGAAATCGCTAGAATCTCTCTATTCTTACAGAGTTCTTACACGAGACTCATTCTA
AATAAAAAAGGCTTCAATATATGTATCGAACATTAACTTATGAATTGGTTTGTTTTGGTGACTATATGTATGGTAGTACA
AGTTAGGTGGCAAAAGGGTGTTGACTATGGTCAATATTACCATTAGATGAAGTCAACGAGTAATTGGCCGGCGAGGCAAA
AGAAGAATCGGCGAGGAATTGGGTAATGGAGCACGTGGTCCCCAAGTTGTGTATATATTATTATTGTAGGTGGGGCCCAC
ACAAGGCATTTTTGAATTTTTTAAACGTGGCAATCTTTAACGTGTCGATATATAGTTTTTTATCCTTTATTAATTAATTT
ATTTTTTTTGAATTTTGGAATTTTAGATGACAATATATCCCGTGAAATTCATAAGTGGGGTTTGGAGAGAATAAAATATA
TGTAGACCTTATCACTATTTTGTGGAGTTATAAAGATTGTTTTCAAAAGACCTGAGCTCAAGTACAACAATTTTCAATAT
ACAAAAGAAGATAACCGTGATAGAGACACAACGACTAATGAGTGAGTGCAATATGTGAAACCTTGTAAACATATGATGAT
ATATATCGAAAACTAAAACAACAAGAATATAGCTAGTTCAATAATAAACTCTAGCAAGCAAGGAAAGGTCCGAGATAATA
TGCTAGGACACGTTATAAGTGATTTGAACAAAACTTTATTCATTAAAAAATTATTAGGAATCAAATTTAGCCAAATTATA
GTGTTAACAAACTAATTAAGGAAAGGGTTAATAATGACGTTTGCGATGAGACGAATGAGATTTCTATTCTTAATTAATGT
CTCAAATTTGAGACTTGAATATTGAAAGATCTATTAAGGAGTATTTCCTCCTTAAATGATCCTTATATCCTAATGAATTA
GAACTCCAACGAAAATAACGAATATTGAATTAAGTACCTCAAATCAACAGAAAATGGCATAAAATGCCTTCTAAACTTAT
CGAAACACTCTATTCTGATCGTTTAATAAAAATTTCAACCTCTCAACGTATCGAACATTTGAATTGTAGTGAAAAAGTAG
AGGTGGGGTCCAAGATCATCATTAGGATGATATGTAGGACACGTAAGTGATTTGAACTAAACTTTTGTTCATTAAAAATG
ATTAGGAATCAAATTTAGCCAAACATTTTCAACTCTTAATGAATACTTTATTCATAAAAATAGTATATATTTTGAGTTAG
AGAATAGTAGGTATTGGATTATGTTATGTGATGCTAACATAATACATATAATATTGAGAATAAACTTTTTTCAGTACTAT
GTAGCAAACTAATAATAATAATATTTGTGCCAATAAAGAGAAATAAAGTGATAAACTATGATTTTGTTTAAATTTGTTAA
GTTAGGGGAGATTTATATAGGTATCTTTTAAAGTTTTTGTATATTCTAATAATCCTAAATTTACTTATCTATCTTCTTTT
TTAACATCTTACTTAATATAGAATTCACTAATTGAAGGATTGAAAAATAACTTAAAAAAATTAATGCAAGAAATGATCCC
CCCCACCCCCCTTTTTTCCCATTATATTAAACATTTTACAATAGATAATTCGATTTATCAAACCTATCACAATACTGGTG
GTGATTGGCCCGTGCTGAGTCCGGACTCAATATTCTAATAGTAAAACCAAAAAGTTAATGAAGATTCATATTTTCAAACT
TAAAACCAAAAAGTTAAATGAAGATTCATATTTTCAAACTTTGATCGTGAACTCGAATGTAAAAATTTTATATTTCATGA
GACATAATTTATATAAAAAATTACATACAAATTACTATAAAACACAATAATTTAACAACTTAAATAATTTAAAATACATA
AAGAATGTTTCAATAAAAATTCATCAACTCTTAAAATTTCAACTGTGTCACATAAATTAGGACAAAAAAATATGTATATA
ACAATTAAGGTATTTGTCACTAAAATAAGCATTATTATAAAAAGACATGAAAACATTTTATTTATCAAAATTTACAAGAT
AATTTTTTTGTAATGAAAATAAAGGACAAAATATAAGCTACAAAAGTAGAATTCCACGTGGCACTTACCGGCAATGTAGA
AGGGACGCAAGGGTAAGCAAGTACATAAAGGATAAATCGCATTTGACGAGTGCGAATTATGTGTAAAATACGTATAACTT
ATCGAGGATATGATCCTAAATAAAATGATATAAAAGTTGATAATTAGGGTAGAACGTTAATAGTAGGTGATCGAAAATTG
TTTAGTTTTTCTTGTAGTTTTTGATTTTATAATTACCTGTTTTTTTTTATTTGGTTTATCATACTATTTTTTTTTAATTT
CGTTTATCATAGTAAGCGCCTTTTTTTTTCTCTACTATTTTTTACTCCCTTCATTTTGGTTTGTTTGTCTGATTTTAACT
TGACACGAATTTTTAGAAAGTAAAAAAACTTTTGAATCTAATGGTCTTAAATTATAGACATGTAAGATATATCAAAGTAT
GATTTAATTCTGGAGTCTTAAATATGTGATTTAAAAAATTGTTAAAAAGGGGAAAATGATCTTTCTTAAACAAACTAAAA
GAAAATAAGACAAGCAAATTGAAACAAAGAGAATACATATTTTTTTTGCTATTTTTTTTTATACTTGATTTTAATATGTT
TTACTTGACTCGAGGATCTTAGAGAAAATGATATTATTGGTTTATTTGTTGTTCAGGAAAAAAATGTCTTAATAAAATTT
TAAATTTTAAATTTTATATTCGTGAACTCTTATTTAACCACATAAATATAAAAAAATATTTAAACTAAAAAACTTTAATT
TTTTATAATTAATATATTCATAATTATGAAGTTTCAAAAGTTTTTTTTTTTCATTTAATCAAAATTACGACATATAAATA
ACTAGAGAGTATAATTAATAGAGGAAAAGGACATAAAGGGACATCAAATCTTAGGAAAGATATGGTAGGACACGTAAGTA
ATTTGGACAAAAACTTTGTGCCTAAAAGATTCTCAGACACAGACTTGCAGCCACGTGTAACTTTTTGTGTCTCGTAATTG
GTGTTCAATATCTATATTAGAGATTGATTAAATTTGATTCGGTACATTATCATGACAAATAATTTGAATTCGCAAGTTAC
ATGAGGCGTGAGACCCCCAACAATTTTTTTCATTTCTAGAAGTTCAATTTCGAGACATCAGATTAAGGATAGAAGAATAT
CAACGACCTCGCCACGATTGTGTAGCCACTTGTAACTCAACATTAAGCCAATTATAGAACATTAACATGCTTTGTTGTTG
CTTTGGTGTTGGCTTACCATTTCTGCTGATTGTGACCTATCCTCCTTACTCTATATATACCTAGTCATGCAAGTGGCAAT
ACCTCATTATCGTTTATAACGGTGATGTTCAGATCAATTTATTTACATCTTGATTATTATATTGTAATTTATTATCTCAT
ATTAGTATTGGTGCGAAGTAATTTTATCCACCAAAGTTTAGTTAGATCGAAAATGTGCATGATCTTTTGACTTTTACTCT
AACTTTTCATATTACTAATAAATAAATTCAACGATAATTTTTCTATTTTCAAGATTCAAACTCGATGATCTCTGATTAAG
AATGTAAATAATCTCATTTATCCATCCACATCCGTCCGTAGTTACAAAACCTATCATTAGGAGTGAGATTTTTCCATGTT
TGGAACATAAACCAATCCCCTATTTGACACTAACCCCCCCCCCCCCACCCTAAGATCCACATTTTGTGTGACAATTTCTC
TATGCAACATCTAGAAAACTATTACTACTAAACTATTTAGCTAAAAATGATTCAATCAAATTAAGCTAAAAAGTTGAAAT
AAAAATTTATTGATAGCCAAAATAGAAATCAAGTTTTTTCTTTTTTTAAGGAGGCAAGAAGGAAGTGTGGAAGCATCTAT
ATGTGTAAAATGTGTTGGTGGAAAACAAGTATTGAAGTGGACCAATCACACCCACTATATACCATGCACTCACCACCACT
AAAACTTGTCTTCTCTTAATTATCTTTAATCATTATTTTGGACTCAATCAAATCAACATATGTCTTATATCTATTTGGTC
AATAAAAAGTTACCTACTTTAGCATGACAATTAGAAGAAAAAAGCATAATGCATTGACAATTTCTTGAAATTATTCCTTA
ATTATATGTATTAGCCTCAATTAGTCTTATAACTTCAAACTCGTTTTAGTTGTGAGTGTATATTTAAAGGAGGTAACATA
TTTTACCTAATGAGTCTTTGAAAATATTAAGTCGAAAAAGTGTGTGATATGAATAATTTATTATGTATTCTGGTGTTCAG
TTAAAATATGTACATGAAAATTTACTAACAAATTTAGAAGGTTATTAATGTATTAAAGAAGAAAAAGAAAAATTACTCAC
AAACTTGTGTGATGAACAAGAAAAACTACTCAAATTTTCGATTCAAGCTTTTGGAATGAAGAAAATTTGATAAGGAATAC
TTCCTTCTTAATTTTTTTTTACATGGTGTGAATCTCCATTAATCGAATCAATAAGTTTCAAATATTATATATGACTAAAG
AAAAGGGAAAAAAATGATTGAGAAAGGATAACTAGTAGGAGTACATTTTTTCTAAAAATAAGATGACCCCACACCATGTG
CTACATATTATGAGACAATTTTCTTGGCAAAGCATTTTCTAGTGGATCAATCATTTAGTCATGCCTTGAGAAAAATGGGA
CAAATGGGATATAGTATATTTTTCAAGAATCATAAATGAATTTATATAAATTTTGATTAATTGTTTCTCTATTTTTGGCA
TATTTTTACAATTTTATGAAAGTGGAGACAATAATTCGAACTCTCCATAGTTCTTTACTCAAAACCATATTGATTTCTTA
TATTGGAGTTATATCATTCAACTAAATCATCTTTTCTCTTTTTTATTATTTATTTTTTTAATCACGAGGCTCAGAATATC
GATCGTATATTATGTGACAAAGGCATATGCAATTTTCATACAATGAATTAATCGAATTTAATATTTTTATCACGAAACAT
ATATTTTAAGGTTGAGATTTATTAGAATTCAATTTCTGAAATTTAAAATTGTAAGAGCATAACGAGCTTAATATTAAAAG
TTAACTCATTAAATTTAGATTCTAAAACGTCTCTATCATGTGAGTGTTTTAATCACGATGATCTAATGACCACTGCTAAT
TAATTTGGTCTTATGTTCTCTCTATGTATAATGTGCGATAGAATGGAGTAAAAACGAAACTAAAAGAAAATATTATTTTA
AAAATAATACTTATTTACAATTTGATCCATTATTGAAATAGAGAATTGTTTTAAAAGAAAACTAAATCGTATTTCAAGTG
AAATAATATGTTCCTAGTTAAACTTCTATATTTTTCAAGTAAAATTTATGTTAAACGTCAAAAAGAAATTCGACTTCAAT
TTTTAATTTTACAATTTCAACAAATATATTGTAAATTGGGCTACAAAAATACAAGACCACAATGATAATGGACCTTAACA
AAACTCCATAGACCTATCAAATTGGTAAAAATCAATAACAATAAAATCACATCCAATAAAACAATTGGAGAAACTTCAAA
ATGAACACAAGGCCTAACTTAATTAAAATTTTAAAAGCATCAAATCTAAAAATAAAAAAAGGTTACAAATTCAAGAATTG
ACAAAATAAATGCAACAACACTACAAAATTAATAATTCATAATTATAAAACCTAAAAGATAATCAATATATATCAACCAT
TCAAAGAAATCAAGAAATAAAAACATACGAACTTTTGAGAAATCAAAAAAAAAAATCATTGAAAAATTATACAAAAAAAC
ATCAAAAGTTACATACAAGAGAATAAATAAATAAATAAATAAATAAAGAGGAAAAGGAGAAAAAAAAAACTTGTGAATAC
CTATGTAGAGAATGTATTAAAATTGCAGAAGCAAAAAAAAAAAATATAAAAAAAAATGAAGGATATGCGATGAATTTATA
ATAACGGATTGACGAAGAGAAAAAAATATTAAGAGGTAATTACTGGGAATATTTTCTCCAAAAGTGAAAATTGTAAATCG
TCAAATACTTCTTATATTTATATTGTAAAAAAGAATTGAAATAATATAAAGTAGGCGTTTGGACATGAATTAGTTGATAT
TTAGAAAAAGTATGTATTTGAAGTTAAATTGAAAAAGAGTAATATAAGTTGTATTCGGACATAAATTGAGAAAAGGTTTT
TTTAAAGTCGTACTTGTGTTAGGACATAGAAAAACATAGTTGAAGTTTCATGAGTAATTTTTTTTTTAAAAAATTGGTAG
TATTTAACTTAAAATACTATTATATCTTTTTTCAAATATTTACTCACAAAATTTCAACTATATTTTCTTTTTTAAAATTA
TGTATTGACACAAATACGACTTTAGAGTACCTTTTTTCAGTTTTAACTCTAAATACTATTTTTTTTTAAATTTTCATATC
AAAATTTTAATTATGTTTTTATATCTGAATACAACTTCAGATACTCTTATTCAATTTAACTTCAAATATATACTATTTTT
CAAATATCAACTAATTCATGTCCAAACGTCTACTTTATATTATTTCAATTTTGTTTTATACCAAATATATATATATAAGG
AATATATTTAATGATTTATAATTTTCACTTTGACACATAAAATCTTAATTGGAATTGAAAAAAGCTTCTCAGTAATTATC
CCCTTAATATTTTTTTCTTCGTCAATCCACCACTATAAATTCATCACATGTATATTTTTTATTTTTTGCAAATTCAATAC
TTTTTCTTCATAGGTATTCACAAGTTTTTTTCTTTTTTGCCTCCTTTTTTCTCGTATATAGTAAACGTTTGATGTTTTCT
TGTATGAATTTTTAATGATTTTTTTTTTGTTTTCTCAAAAGTTTTGTATGCACAGAAGCTTTTTCAAAATTTTGAGTAAA
AATTATTTGTTCAGACTCTCAATTGAGACAAGATATAGTTCAAGTAATTAAAAAAGTTATCGATAAATTTAAGAATTATC
AATGCGCTTCATCTTATAATAACTAGACTATAATCTATAATTAAAAAAGGAAAATAAATGGTCAGAGGAATATAAAAATT
ATATTATGTATGTTTTAATTGAATGTTACCCAATTTGTTGAAACCCTAATCATGATTTAGGCATAATTTTGAGTACCCCC
ACCCCCCCCTACCATCTCAAATTTTCTGTGTAGTTTATAAATTAAATATTGATTTTTTTCAAATTATTTCTTAGATGTGA
TTTTTTTTTATGTATGCTTTAATCTCAGAAGGATCGACAAAATTAGTTTCCAACAAATTAAGACGAATCAAGAAATTCAT
AAATTTACTAAAGAATTTGAAATAATTTTTTAAATAAATATGTCACTTACCTCTTTTGAGAATTTCATCCATATATACTT
AAATTGATAGTCATTCCATGCGTCTGAAAATACTTAAACAAATCACAAAAAAGACGAATTTCTTCAAATAAATCTACATA
AATCAAGTAAGATAAATTATTCAAATAAATTTCTCACCGTATCGAGTTTTTGCTTAATCACAAGCGCGCTTACCGAATGG
ACTAAATTGGTAAAAAAATACGAATAAGAAAAATACACATTATATAATATTTTGAAAAGAAAAAAATGAAAAAGGGGAAA
AAAAGAAAAAAATAAGGGTGTATTTGGAAAATATTTTTTGAAAAAAACTTTTTCAATTTTAAAAAACGTAATCATTTTAA
TTATGATCTATTAAAAGATAGTATCACTTAAATTTTAATATATTAAGATTAAAAAGTTCATGTAATTTTGATATATTAAT
CATAGCTTTAATTTAAAATCGTAAGACTTTATTTATTTATTTTTACTAAATTAAAATCTGGTCAAATTAAAACACATAAA
ATTAAAAGGAAAAAAATAACTAGTTATGATTAATTAGTAGTGTAAATGCATAGGAGCAATTTGACAATAATAAATGTAAT
TTGTTTGAAATAAAAGCTTATTAATGAAATCAATTACTATATTTGTTGACTATTTTGAAGAATAATTTAAAAATCAAATT
TGTTGGTATACAACTTAAGATTTTGGCAATAAGTTTTATGTTGATTATAATGTAGTCCTTAAATTTTCCATTAATTCTAA
GAAGCTTTGACATTAATTATTTTGAGTTTTAAACGTGATTAATGATGCGTTTGGGTGATATAAGTAATATTATTCAAACA
TGATTTTTTACTTTGGTGAAATTTGAATGAAACTCAATTTAATTTAACTTGATTTTTTTTAATATATAAATTCATTTTAT
TATTATTAGGATATAGTAGGTATATTCACAAAGCTGGAATAGCTCAGTTGGTTAGAGCGTGTGGCTGTTAACCACAAGGT
CGGAGGTTCAACCCCTCCTTCTAGCGTTTTTTATTTCTATTTTTCTTGTAATATCCGGAATCGATGTTTCTATCGAAAAC
ACCTCCTCCTCGATCTCACACAAGGTATGAGTAAGGTCTACCTCCTCTATTTTTTCTTTTAATATCTAGAATCGATAATC
GAGTTTCTGTCGAAAACACCTTCTCGATCTCACACAAGGTAGGAGTAAAGTCTGCATACACCCTACCTTTCTTTTCCTTT
GTTTTATTAAGTATTATTTTTTTTTCTTTCAATATCTGCAGTTAGTTGCCAAAGATCTATCCGGAACAACCTCTCTACCT
CACACAAGGTAGGACTAAGGTCTTCATACACCTCACCCTTCTACTTGCATTTCTTGAGTCAATTGCCGAGGTTGTATCAG
AAAAAATCTCTTTACATCACACAAGGTCCCTAAAGTCAACACACTCCACCCTCCCCAGACCCTGCTTGTGGGATTACGAC
ACGTTGTAATATCCAGAGTCAGCTATGATGGATGGGTTACCGGTATATTAAGAAAACAAGAAACAAAGGTGTGGAAATGC
TTCAATCTTGTGAAAAACAATGTTGTGTGCTTGATTTTTCAACCAGGTGCAGATAAAGGGAGCCTATAGACAAGTTAAAA
GACAGAGAACACAACCTAGTAGAAGCAACATTGACTTATAATTCATTCTTTTCCAGAAAACTCATAGTTCAACCAAGAGG
TCAACTACAAGTATTCATTGTATCGAACATGAAGACAGGCAATAGTATAGTTCAACCAAGAGCTCAACTACAAGTATTCA
TTGTATCGAACATCAAGAAAGGCGATAGTATCTAGATCCTGGACTCACAAAAATCGTTCATCAAAATAATACGCAGGATA
AATCATCATTCTAACAATATTATGGAACCAGCTAAATGTTGGAGCTGAAAGCCAGTTGACTGGTGATCCTGATTCATGAA
TGGAGTTGATGATAAAGGCTCCAGCAAAAGGACTGCGCGTGTTTTATGGTATGTATATGGGGATTATGAGTTATTTCTGT
GTATTGTTACACTTCCAGCAGATGCTTGATTGGCTGCGCGGTTGCTTCCAAAATTCTTCCGATTTGATTCTCTTGCAATT
CTTGAACCAAACTGAAAGATAAAGTTTAAACGTTGTTGAGTGAACTTGTCAATGTTAAAAATTTGAGCAATGGTACTCTA
ACAAGCAACAGCTGGTAACTACAGTTCTAGCCGAGCTTCTCAATTAAGATGGCGTTTTGTGAACCATATATGAATCAGAG
AATATTGACCTCAACGACAGATCAAGAGCATATAATATATACCTGAATTGCTCTTTTCGGAAGTGAAGCTGCTTCTGACA
AACCAAGTAAATGTGCAACCTGCTAGAGAAAAAGATTTAAGTGAAAGATTGTAGAAAGGGAGAAGAGCGAATCCCCCTGA
TGAAATATACTTCTGCAGAGTGCACAGATACAATTGTACAGATACAAACAAAGGATCACGACATCATTGTTAGTGTAACT
TCGAAATCCAGTCTAAGATTAAGTTAAGAGGTGAAATTAACCTCTCGCAAGATTTTCTTGTCACCAATACCAATTGGTTG
ATTAAGGTCAGCGATCTCCCACAATGGAATATCTAGCAAAATCCTGATGACATCCTCATCCAAGAAAGGGAACCTGGCCT
GGGAAAAATAGAAAATATGTTTAGACTGTAACTATAATATAAGAAAGCACACCGTTTAGGGCAATTCAAGTACCTCCTTG
CCATTGTCGGCAATACACCTATCATCTCTCCCTAGGTTTCTTTTCCAAATCCGCTGCATGTCTAGTTTCATTTCATCATT
CAGACCTAACCAGCTGATACAACACCAAAAGAGCACAAATTAGAACATAAGCAATTACTACTTTAAGCTTTTGGAACTAC
TAAAACAACTTCTTTGAAGGAGTACGTAGCAACATTATATAAACAAGAGGTGAATGCACCCTAGTGCTAGTTGCCCCAAG
TACTTTTGAGGATGGCAAACCTACACATAACTGGGACGTAATGGATATCACAAAATGAGTCAACAGGAATGGATTAAGCA
AAGAAAAGATGTTCGCATAGGAGGACTTCACCTTCCATTTCTATATTTTGTCCTATGCCGACCATATCCAGCACATTGTT
CATCTGCACCAGCACCAACTAGGAGAATCCGAGCCGCAGATTTGTACTTGACACTGCCACAGGTATCATCGTTGCCTGTT
TCATCTTGCAAGCAACCGTCACCGCCAGCAGCCAACCACAGAGCAATACCAATATTCAGATCCTGAAGCAAGGAAGAAAT
AATTGAGCAATTTGACTGTGGTTCAAAATGACTAAGTAACAGAGACATATTCATGTAGGTATTGATTTGAAAAATACCAT
GTAGGTCCTTGCAGGATTTATTAGTGACATGACATGCTTCGTTTCAGAGGTCAGCTTCAGCAGATCAGCATCAATCTCTA
CAAGTTTCCATCTGCAACTCAGTTTTATGATGAACAAAACTCAAAAAGAAGGAGCAGAAAATGGAGAGAAACAAAAAGGT
AGAGGTTCAAAACCAAGTTGCATTTGCTTTCACATGAGCAACCTAATATCTTTGTATCTAAAGAAGGTATATTGAGTAGG
ACCATTTTTTAAATTGCCAAAATTCTTCAATGTCCATTTTTCTTTGCAAGAGCTATGATTTCATTTAAATTCAGGCTCAT
AAGTTGCTTGATTCATCATTCCGGCATTATCACACGCATTTTCAGACATAAGAGTGTCATCTTGCTGATTTCTCACTAAG
AAATCTAGTTGCTAATGGTACAAGTGAAAGCAAGAAAGGGAATGTATACCTTCTTGATGGGGCAATTTTTTGAAGTTCCT
TTAGGCCTGCCCTAGCAGATATTCTATCAGGAGCAAATGAGCCGTCAAAGCTTACATTTAGCAGATCAATTTCATCTACA
AGTATAACACCAGAATAGACCATGACTAGATTAAATTTTCCATAGGTAAAGCAAACAGGAAAGGAACTTGAAAGAATGTT
CTATTCTTAACTCAAGCAAGAGGGACATCAGAGACACTCACATTTGGCATTCATGCATTTATCTAGTAATGCTGCAAGTA
TCATAGAGTCTAATCCACCAGAAAAGAGCACGGCAACTGGAGTATTGCATTTGTTTGTATAGTCAACTGAAGTGGCCTAC
ACAATACCCAAGAATTATGTCAATTCAGAAATCTAATACAACAGCTTATGCTTTTCCTGTTCCATTGAAGGGCTTCTTAA
ATCAATACATGTATCCACAGGGGGTAGTCAAACGTTAGTTCTAAACATTGGGTGGAAACAGAAAACAAAAGTAAATCAGT
TTCTGACCTGGTAGATTGTATTTAATGCAGTGCGTCGCATTATCGACTCTTGTAAAGCAATCATTACCCTGTGTGGTAGC
GATGTAAGTAGGCAGTCTGTAGAAGCTGTAACAATTGGAAGAAGATTGCACTCAAGTTGGACTCTGACAGCATGATGAAT
TACTAATCCACCAAACATGTAATGAATGGTATTAACAGCAGAACTAAGTGATATTGACCTAACTTAGATTCCATCAGAAT
GGAAGGAGTTAAAGGCGAGTCCTCTTTCCTGCTATAAACCTTTTGGTGAGAAGCACACAAGTCCTCTGATTTTGGTTGGA
CAGAAGTTCTTTCCCAAGTGATCAACTCCTTAAGCTTTGGATCTGTCCAGTCATGCTTCAAAACTTCACCAATTAAATAG
TCATCTGTTCCTAAAGCACCAATAGACAAACTGTACACACCGCATGGAAGTTCTTCCCAGAAGTCTATTTTGGCTATTCC
ATCTCCATTTGCAGATTCTGCAAGATCATAGTGTCCCATTCGTTAAAAGATTGCACTGATTTGCAGGGGAAGAATAGAGG
AGCTATAGACAGACTATACTACCAACTGTTGCCAGAGTTTGCTTTTTTTTTTTCCTCTTTCATGTTGGTAGGTTAGAATG
TCAAATAATTTTAACTTTGATGTTTCTAATTAAAATATCGAACAATGAACAAACAAGCAATATCAACTTTCTTCCAACAT
CAAATATTTTATCCAACTAATAGACAGCTTGAAAACTCAAAAGGAACAATCTTGGATTGAGAGATGATTTTCAATAATGA
TTTTATGAAGCAGCAAACTTCACAAAGAGAGGATGGCTAAATCACCAAAATGCTTAGATCAAAATAAGATGTTGGATTGT
TATATGTTCTTGACTGTACATGCTCAATCATCACTATTAATAATTTAATATAGTTGTTCCCATTAAAGATAATGGCAACT
GATTTGCTTATGTTTTGCTTTAAAATAAGTTGAAGCTTCTCCAAGAAATCTTCACTGTGTTAAAAGAAATCAGTAAGTGA
GTAAGATGTTGAATAATTGTTACCAGAACTTTCATTTACAGAGGCATGTGGTGATACAGAAGACAGCAGAAACCGAGGGT
CCTCCTTTGTTGGCCAGTGAACAAGAAGACTTCGCCTTCCAAATGCATCTCGACCAAACCATAATATTCTTGAACTACTC
TATAGCAAAGAGTAGTGGAGCATTAGAGAAGCATTTGTTTCAAAATGATACAGCGTTTCCTGCTGAAGTAAGCCAATAGA
AACTTACCACCAAAAGTTACCTGCCAATAAATCAAAGCCCAAGGCCCCTTGATTCTGGAAAGAAGTTCTGGAACAGTACT
TTGCCTGTCTCCAGAAGTATGAGCTTTATTATGTGGAGAGGAAACATGAGGACAACATAGTCCTAGATGTTGCATAAAAA
CTTCAGTGTCATTGTTATCGCTACTCATTTGGATGCCTCCAAATATTTCACCTAAACAATAATTACAGGAAAACAAACAA
CAGTCAATAAAAGACTCTTAGAAAATGGGGTGAAAATAGGACAGTAATAATTAATTTCAATAGAAAACCTAGAAATTTCA
TAATTTTGATTACTTACAAAAAAGATTTGATTAACTATGACAGAAATAACGAATATATAAGACAGAAAAAATGCTGAAGC
AATCAACTTGGTTGAGAAGAAAAGAATCTGAATTGTTTTCGCAAACAAGAAAACTAAAATTGTGGAATCTGCATTTGGCC
AATCACTTGAAAGTGAAGAGAAACAAATACACCAGAATTGTGTACATTGTTTAACTCTCCAAAGTTAAACATCAATTAAG
TTGAAAACGAAATATATCAAACAAAAGAAAGTCGAGAAGCAAGAAATCCAAGAGATACTTCAGTTTATCATGTTGGTAAT
GGCTCAAACGCCATGTATTACCATTATAAACAAGGATGTTCCCTGATATGTCCACCAATGGTTGAATGATAGGATTTATG
CCTCTAAGCTGCAATGTAGCACCAATAAATTGCAACTCTCTAATGAATTCTTTAGCAGCACCACCATCCATATGAGAATC
CTTTCCCTCCCTTGGAGCTTCATCCTCCACAAAGGCAACAACATCTTGCTCCCCACCTGGTAAAGATGAAACCCCAGAAC
GAAGTAAAACTTTCTTGCATCCCAAACTATCTGGACCCCTTCTTCTTAACACCTCTTTTATGTCATCTACTGAAAACAAA
GTCTGATGACAATATAACGCATTGTCAACCTCTAAAGATAACTCATAAAAATGAAAAAAAGATAACAACTTTAGAACCTT
CACATCAATCTTTCCTCATTAAGGTGCAAAGATAGCTCTTTCTTTTAACTTATTATCAAAGTTAGCTTTTAAAGTTACCC
TTTTCAGTTGCAGGAGGTTTTTATGCTGTTTTTGCTTCATCTGAGACTTGTATAAAAATGGGCAGATCAATCCAGATATT
CTAAAGGAAAACAACAAAGCTAAGAGATGGGTCCTTTAAATTGTTGTTCTTCTACTTTAGAAACTTCACATAAATCTTTC
CATATTAAGGTGCAAATGTATTTCTTTTCTTTTAATTTTTTTAATCAAAGCTAGCCTCCTCTAATTTCCCTTTCAATTGC
AGGCAGTTCTTATGCTGTTTTTACTTCATTTACGGGTTGTATAAAAATTGGGCAGATTGATCAAACGGATTTTAAAGAAA
CATAATGACAGAAACCTCATTCATCATTCATCATAAAGCTACAAAAATGGCTCCTTTTAGTTGCTGTTCTTCTACATAAT
TTAGATGTTGTAGCATATGGGATTCGTCTAACAATACATGAAAAAAGTTAACAACTTTAGAAGCTTCACATCAATCTTTC
CTCATTAAGATGCAAAGATAGCTCCTTTCATCTAATTCTTTAATCAAAAGCTATCTTTCTCCAATTCCCCTTTTCAGTTG
CAGGCAGTTTTATGCCGGTTTTTTACTTAATTCAGATGTAGCAGCAAAAGGGGTTCATCTAAAGATACAAAAAAGAGTCA
TAAATATGAAATCAGAAGTAAAAAAAGGCCTAATAACTGCAGTTTTGCTGTTCTTGAATCAATGGTATGTTCAGTAAAGA
GAGCAGTATATTATTACCTGCTGTTCCAATAGAGGTATTGGAGAGATAAAATTTGGGTCTAAAGATGATAAAACTATCTT
AATTCCAGACACAATCACTGCTATGCCACACATCTTTCTTTGTCCTGCAGCTTCCTTAAACCCTACATACAGAACTTTAA
GGGCAAGTAAGAAGAAAGGTTTATGAAATATCATAATATTTTTAGAAGGACAAAATTGCCCTTAAAGTTTAATTTTTTTC
TACTTAGGCTAAAACCCTTTTCAGAAAACAAAAATAAAACACTGAACGACTCAAGCGGCCATTGCTGACAGAGTGATTTT
CTCCACAAGGTTAGAACTTTTATCAGAATCCTATTCTTGTTACCACTAATTATATGTTGGGTATTTTCTGGAATGTTCAA
AGATATTATCTTTTAGTGATACTTGTTAAAAAAATATTTTTTTTTGCTTCTCTGAATTTGTTACCACTAATTATATGTTG
GATACTTTCTTGAATCTTTGTGCTTGTTGAATAATGGTGTGGGGAAGGAAGAATGTTTTCCATAGCTTCTGTTTGGGGGC
AATTTATTTATCAAGTTATAGGCAGATTTTGATGTACTGCTAATAAATGTGCATAAACTTTTGAGAACTTACAGCATTGA
CAGTGTTCACTTTATATATTAGGAGCTATTTTGAATGAAGCTCCAAAATTGAGAGTTTTGGGGTTCTTCTTCGAGTCCAG
AAAGGGGCACTGCTGAAAAGTATTGGTCCCCACCCCCTCTCCAGCACACTCTGTGAGAGATGGAAAGTAGCAGTGGGAGC
ACCAGCTGTGCTGGTGAGTGGAGAGCAGAGGAAGCTATAGCCGGCAATGCTGAAGCTCTTCGAGTTCTCAGAGAACTCAT
CACCTATCCTCTTCTTTACTCTGCTGAATCTCGAAAACTTGGCCTAAAGGTACTAAATGTTTTCCAGATAGTATAGCTTA
TCATCCTTCATTGACAACTCTAATTGCTTTGCTTATTTTTTTTGTAGTGGCCACGTGGGTTGTTGCTATATGGACCTCCT
GGAACTGGCAAGGTACTATACATGTCTATTCTTGATCTGACTTTGAGCCAAAATCATGTCTTTTTTTAGTTTCAAATTGA
CTTTTCGGTTTTGAACCAAAATCATGATTGTTAAAATTGGAAATTGGGCTTTGAGCCAAAAATCATGTCTTTGAATCTCA
CAATTGGCATTTTGGTTTGTTGCCAAATCCTGTCTTGTCAATTTTACAATTGACATTTGGATTTGAGTCAAAATCATGTC
TCTGGATTTAGAAATTGTCTTTTGGGTTTGAGATAGTTGTTTGGTTAAACTTTTTGTATTTTTTTTCAATTGTAGACAAG
CTTAGTTCGAGCAGTTGTTCAAGAATGTGGTGCCCATTTGATTGTAATAAGGTGTGTGATTCTCACTCAACTTTATTTTC
TCTGAACTTCTGAATGTGTTTTTGTTTTTGTTGTTTATGTACAAGAAAAGTAATGGTCCATTTTTTATTAGTTCGATGTT
ATCGTTTCCTTATTATGTATGTCTGGAAGATAACAACAACGACACCTCCAACCCAACCAAGCTGGGGTAGTTGATCTGAA
GTCTTACCAACCATGTTTCTGCAATTTAGTTCATCTTAGGACCTGTATTATACAACAACAAAATACTAGAAGTTCTTTAT
AAGTATGCTTGGAAGAAATTTATCTAATTGGTTCAGATCTGTCAATTGAATCACTGAGCAGTCTGTGATCGTTATGGTCC
TTGATGATATTTATATAACTGAAAAGCATATGTGCTTTAAAAGAGTTTAGCTTTTGATGCTAGTTATATTGTATGGTGAC
TCCACACTTCTACATACATTAAGAGACGAATGAAGTCATTTAACTTCAAGGAGAATCTTGCATTGTTTTGTATTTTTCTT
TGCCTTATTGTTCTTTCTGTCTTTGGATGTATTTGCAGTCCTCATTCCGTTCACAGGGCTCATGCTGGTGAAAGTGAGAA
AATTTTGCGGGAGGCATTTTCAGAAGCATCATCTCATGCAAAATTAGGCAAGCCATCAGTCATCTTTTTAGATGAAATAG
ATGCTCTTTGTCCTCGTAGAGATTCTAGGTATATGTTGCATCACTTCATCCACATCCATATGAAAATGGCCTTGCTTAAA
CCATGGTTTGCAAAACCAAAAAAAAAGAAGAAGATGTTGGTAGGGTAGAGTTGATGATATATTCCAATGTTCTTTACTAA
TATGTTATTTGAGTGCTTGAATTGCAGAAGGGAGCAAGAAATTCGTGTAGCTTCTCAGCTCTTTATGTTGATGGATTCCA
TTAAATCTTCATCGACATCAGTATCACATGTTGTGGTGGTAGCATCAACCAATAGGTAAGGGTTCTGCAGCATTTTCTTT
GTTTGGTTTGATATTTTTTATTTTTGTGGTGGATTTCCTTTTCCTGTGTCTCTCATGTAAGCCTGCTCTCAACAGATTAT
TTTGTCCGTTATTAAGTAAAAACATCTATTAAAGCTTCCCTAGCAGCCCTCACATGGGAAGCTGTAGGCCGTGATATTTG
CAGTGAGGACATTTACGCAGGAAAGGGGTTGGATGTAGAACAATCTTATAGCATTAACAATGGGCTTGAAGAAGTGCTTA
TATGAGAAAGTAATGGACTAGAGAATGGGAAACAATGTATATTCTGGTGAAGAGACATCTGGAGGTCTGCATGATAAAAT
GATGGACTTTGAGCTCCTTGATGAGAGCATTGTTGATGCATTCTGCTTTGAGAGTGAGAATCAAATTGCGCATGAATGAA
ATGAATGGCAATAAACAAATAGAAGGATCTGCTGTAAAGGAAGTGAACACTGGAGATGGAGAAATAGAAGAAGTTATTCA
TCGTAAAAAAAACCCAGGCTTTGGGTCATGATGCGAGACCTATGCCAATTTCCTAACGAGGCCTTCTATAAACAGTTACC
GAAAGAAAATGAAACCCACAATAATGATCAAAAATAATTTATTTTTCACTGTTATATCCTTCGAGAACATACGTAAGCGA
CAGTGTCTGCTTACTGTATCTAAGCAAGCCACTAAGCCCCTAATATATCCTTCTGATGGTCATGAAATGCTTACTTCCGT
GTCATGGTGTCGTACACTTCCCTCCCCAATTAACCTTGACGCCTATACATTTTATGTGCAGGCTGGATGCTATTGATCCA
GCTTTAAGAAGGGCTGGACGTTTTGATGCTGAAATTGAAGTCACAACACCTACCGAGGAAGAGCGGTTGCATATTCTCAA
GGTGAGCTGCATAAGATAGAGTATTGAGCATGCACCAGTTTAAGGAAATACCTGAATGGTACTCTTTGTGGACATGTACG
GTTGCTCAATCCCTTCTGTGGTATGATCTATATGAAGTTGATCTTGAGATGCTGGTTTTTGTTTTTGATTTTTCAGCTTT
ATACAAAGAAGCTTCAATTGGATGTGAGTGTTGACCTTCGAGCTGTTGCAGTATCTTGTAATGGTTATGTTGGGGCAGAT
TTAGAGGCGCTGTGTCGTGAAGCTGCAATGTCTGCAGTAAGAAAGTGCTCTGATTTAAATCTAGAGGATGACTCTTACAG
CATTAATATGGAAGATTGGAAGCATGCCAGATCAGTGGTTGGTCCTAGTATAACGAGGGGTGTTACTGTTGAAATCCCAA
AGGTTTCTTGGGAAGATATTGGAGGGTTGAAAGACATTAAGGTATAACCTCACACGAACAATTAGGTCAGGTTGAATATT
TACAAAATCTAATATGGTGTTAAATTCTTGAAACAGAAAAAGCTTCAGCAAGCTGTTGAATGGCCTTTAAAACACTCAGA
AGCATTTGAACGGCTGGGAGTATCACCTTCCCGTGGAATCCTTCTTCATGGTCCACCAGGGTGCTCCAAAACAACCCTTG
CTAAAGCTGCTGCTCATGCTGCCCAAGCTTCATTCTTCTCCTTGAGGTCTGATGACCATTCTGGTCTCTTCTACCCTTGG
CATGATAAAAACTTTTGTCTGCTGTTTGATGCTTTGTTTCCTGCTATCTCTTGATGCAAAAGAACTACGAAGGACTGATA
AATGATAACTTTCATTAGTAATGATGGTTTTTAGATATAAATGCTTCTATTAGAAAAAGGAAACATATGCATGCACTGAT
AAAGGATGTGGCCTAGTGGTCAATGAAGTGGGAGGAGAACGATGAGGTCTTAGGTTCAAATCTCGGTGAGGCAAACAAAT
AAAGTGATCTTGTCCCATCTATCTACCTTGGTGGACAGAGTAACCGGTACCTGTGTTGATGAGAAATAGTAGGTATCTTA
TGAAATAGTCGAGCTGTGCACAAGTTGGCCCAGACACCACCATCACCAAAAAGAAAGTTAAAATGATCCAATAGCTGGTT
ATACACTTGTGGTGCTTGCACTTATCCATAGCGTTTTTACCTTTTCTATCTTCTTCATTGTTAACTATTATTCGCATTTA
AGCTTTTCTTTTTAATACATACAGTAAGTTTATCATTATTGTTTAATAAGTAATTGTTTTATGCATTGCTTAGCAACAAG
TGAGTGATTCTTGTCTCCATCAGCCTTTGCCAACTTATATGACAGTTCCTGGAAAACCTAAAACATGTTAAATTCTAACT
TATATCACAGTTTTGGGAAAACCCAAAACATGTTAAGTTAGTTTGAAATGACTGTCATTTAGTACGCTCTACCTAAATCT
TTAATGTATTCTGGGGTTTATGTCCCTTTGGAGCCTAAGGCATCAGATTGGTATTTACTATGATGTTAACCATCTTTATT
AGCTTGTTTTCAATAACTGAGTATGTAATGTATTGACTAATTATTACCTCATGCATTCGATTTGACTAAAAATTGCAAAT
ACTAATTATTCAGTTTCCTGAAATTCATAATCATGGAACAGTGGTGCAGAGCTATACTCTATGTATGTTGGTGAGGGTGA
AGCTTTATTGCGCAATGCTTTCCGAAGAGCTCGCCTTGCAGCACCAAGTATAATATTCTTTGATGAGGCTGATGTAGTTG
CAACCAAACGGTAAGTTTATTTAGCTTAGCATTGTCTTGTGAGTTTAAGTATATCTTCCTCAATTCTTGTTGTTTATGCA
CAACCCTGATACGATTTTTCCTAAAATGACAGAGGAGGAAGTTCAAGTGGAAGCAGTACAGTTGGAGAGAGACTGTTATC
CACCCTCCTAACCGAAATGGATGGCTTAGAGCAGGCTAAAGTGAGCAGAAATTTTATTGCAGTTTTTTAAGTACTGAATG
CAAATAATGGATCATTTTGATCAGATATAGATTGTGGTTCCTGTGTTTTCTAATCGTTGCTTTGTCAGGGAATTCTTGTT
TTGGCTGCCACAAATCGCCCCCACGCAATTGATGCTGCACTGATGCGACCAGGAAGATTTGATCTCGTAAGAAACTCTTA
GTGTAACTTAGCATCTCAACACGAATGTTACTCTTAAGAAACAATCGTTGTACTCGTTAATAGTCATATCTTATTCAATT
TGCTCTGCTTGCAGGTTCTTTATGTTCCCCCTCCTGACTTGGAAGCTCGATTCGAGGTTCTCAGTGTTCATACACGAGAT
ATGAAATTGAATAACGATGTTAATCTGAGACAAATTGCAGAAGACACAGAACTCTTTACTGGAGCTGAGCTTGAAGGACT
ATGCAGAGAAGCTGGAATAATTGCTTTGAGAGAGAACATATCTGCAACAGTTGTATCTGATCGACACTTCCAAACAGTCA
AAAAGTCACTCAAGCCAGCACTTACCAAAGAAGAGGTTGCTTCCTATTCTTCCTTCATGAACAATCGATCCGAGAGGTCT
GCTCACTCATTTGAATCCATCTCCAGTAAACGCGACAACAAGCAAACCAAAAACTTGTTAGTTTTCGCTGGTCCTGTTAC
TATCACTGTCATTAGTATTGCAATGTACATTGGTGTGAGATACTTTCTGATGTCTACTGAAACATCGACGAGGGAACTAA
CAAGTACGTAGCATCCAACTACATTACTGTTATTGCCGAGGCCTAGCTCGAGTGGCAAAAGGTGGAGGATTTGTGGCTTA
GGTCGCAGGTTCAAGTCCCACATCATGCAAAGTGAAGCTCGGTATTTAAGTGGAGAAGGGTAGAGGGGCGGGCCCATTAT
CCACCGAGATTAGAAGACTATGATTGGTTCAAAGGGCAGGTCACAGACGGATTTCTTGGTTATCAAAAAAAAAAAAATTG
AAGACAAATTTGGTTGTGTATAACATTTTTTGAGTAGTACTTTGGATATATGTTCCTTAGTTACAACAAATGAATGCTTC
CAACTCATATTAACAGTATTTTACACATTTGGTGTTGAAATTATTGGTTTTGTATACATATTTGATATTCCCATATAACA
TAGTGATTGCAACTACTACACGATTGCGGTGACATTTTTTTTAAAGTGATGATGTTGCGATGACAACTATTATCTGACAT
GATTGCGATGACGTTACTAAGTGATTTCTCCTAAAAATAGTTTCATGTGTTCGGACTTATTTTTTTGAATGTTATATAGT
CGAACTACACTGCCTTTAAAATTTATTTCAAAAACATATATACATTAAAAAGCTTGAGACCACAATATTTATAATATTAA
AATAAGTATTTAAGAATTATTTGTAAGTTGAGATAGTAAAATTAATTTGTATATTTAAAATGCATCAATAATAAACAAAA
GCTGGAATAGCTCAGTTGGTTAGAGCGTGTGGCTGTTAACCACAAGGTCGGAGGTTCGACCCCTCCTTCTAGCGTTTCTT
TTTTCTGTTCTGGGGGACTTGAATCCGAACTCTTTAATTGAAATCGAATGGATTTCAATCATCTTATGACAATCTATATT
GGTTACGTGACAGAAATTGTTATATGTATATATCACTAGGAAGTAATTTTGTACAGTAATATATTTGTATCATCATTTTA
AGGTGTAATTATTTCACTCTTTAAAGTTAGAAACTAGGTTCGACTGCAATTTATAAGTGGCACATCGTTCAAAACTGGGT
AAAAGGGTGGAAGTTCAAAACCTATATCGAGCTAATATGATGTTATTGAAAAGGTAATGAGGAATCTCATATATTAATTC
AAAGGAAATATATAAGCTAGCTAACGAAAAAGTTGGAATTAATCTTACCCTAATTCATCAATTGAAGAAAAAAAATAGTA
GCTTTTTAATCTTTCCACAAACTTCAAAATAATTGTGCTAGTACCACTAAATTAAAGCGTTTGAATGCTTTTAATTGTAC
ATAACAAAACTCTTACTCTAATAGCGTCAACTCTAATTGTATTAGTAGAAAAGTTTTCATCACCAAATATTGCATTAAAA
GTTTCTATTACATTGTTTGTGTGGAAGTCATATGAAGCAACAATAACCTCATATATATCGAATACACATAAATACTCCAT
AAAGGTGAAATCGAATAACCTCATTTTTTTCTGTTTCTATCTAATTAAGCTCATATGCATGGGAAAGAGGGTAAAATGAT
GTTTTTTTTTTCTTCCGAATATTAAAGATAGTGAACTTCAAAATAATTGTGTTACTATCACTAAATTAAAGCATTTAAAT
GCTAAGTTGTTCAAGAAAGGTCTTAATCTAACAAAATTAGTATTTTCAACTCCAATTATAGTAGTGGTATAATTCACCAT
AAGCCGTTGCATTACTACAACAACATACCTGATGAAATGCCACTAAGTATTCCCTAGATGAATTGATCAAGAAATATACG
TGCATGTATTTCGTATAAGCTATTGATTTTTAATATTCTCATCACTTCCCTCTTGGAAGCAAATGAAAGTTTTCATGCCT
TCACCTTCAGGATATCTAAGGTTGATTTGTTTTCATAAAATTAAGATTATACAGTTATAAAGCTAACTCGATAATAATTA
GTCAAAACGTGTGTGAATCATGATTTGATATATTAATTTTGTCACTTTTATATTTAGCTACATGAAAGTGATAGCACTGA
TTCATCCGAACTTATTTGATAATTATAAACTGAGAGCATTTATTGAACACATGTATCTGACATACATGTATCATAGACAC
AATCAAATCGTTGCTTGGTTAGTTTTAAAATAGTAATTGATCTCATATCAATCTAGAATTGCGATAAATCCTAAAGATGA
AGACTGGACAAATAGAAAACAAAATAGAGTATATCGTCAAAATTATTCTTAATCTAAATGAGAGTATACTCGAAGACTGA
TTTATCATCTTTTAAAGTTAGAGCTACAAAAAAAATCTTAGAGCTAGTTGTCTCACTCATCCACAGCTTCGAAATTAATG
TGCTCTTTTTATGCTGGAGTCATAGCTAATACATTATCTAGATAGGCAAAAGCTATATAAAAGTTGCAGAATATTGGAAA
AAAAATAGTAGGCCAATATTTGTTTTTTTTTTCTTCAAGTTTTTCTATTTTATAAAACATTCATAATCGTAAAAAAAATA
ATTCTCTATTGACTGATATCTTTATTTCACATTCTTTTTTATTCATCAAATCTATACCTATAGAATTTGATATCGGTTGT
TTTGTAGAAACGAAGAAAGAAATTTTTGAAGACTGAATTTATCATCTTTTAAAGTTAGAAAGCAAGTCTGACTGTAATTT
ATATGAGTAGCATACCATTTAAAATTCAGTGAAAAATGGTGAAAGTTTAAAATCTACATTGGGTACTGACTATTCCAATC
TGGCATGAATGAAGAAAAATAACAGCTAAAGAAAAACTAAAAGATAATTTACCCTAATGCATCAATCGAATTTTTTTTTT
AGTAGTTTTTAAATCTTTCCACAAACTTCAAAATAATTGTGCTATTACCACTAAATTAAAGCGTTTGAATGCTTTTAGTT
GTACATAACAAAATTCTTATTTTAATAAAATTAATAATGTCAACTCTAATTGTATTAGTAAAATTATTTTCATCATCAAA
TTTTGCATTAAGAGTTTTTATTACATCATTTGTGTGGAAGTCATATAAAGTAACAATAACCTCATATATATCGAATTCGC
ATAAATACTCCATAAAGGTGGAATAGGGATTTAAGATAATTTTTAAATTGTTACTATACTTATAATTCATCTTAATTATG
CTTTCATTTTTTGCTCTGATGTGTATATCTAATTAAGCTTGTATGCATGGGAAAGGGGGCGAAATGATGTTTTTTTTTTT
TTTAAAAATATTAAAGATAACGAACTTCAAAATAATCATGTTGCTATCACTAAATTAAAGCATTTGAATGCTAAGTTGTT
CAACAAAGGTCTTAATCTAACAAAATTAATATTTTCAACTCCAATTATAATTATAGTAGCGATATTCACCAAAGCAAACA
CGCACAAATACTCCAACAAAGACAAAGTAAAAATTTAAACATAATAAATTAAAATTATTATTAAATTCATAGCTCGTTTT
AGTTATACTTGCATTTTTTATGTATCTAATTAAGCTCATACGGATGTTATAATTTAGTAGCCATACTTGGTGAAATCTAG
TCAATTGTCTCTTTATATAATTTAGTAGTCATACCTGGTGAAATCTGGTTAAAGTTGTCTCGTTTTAGGAAAAAACTTTA
GTAATGATATATTTTTATTTGTCAAGTAATTTATGACATTTCTAAATTAAATTTAATAACTTCTTATAAGAAAATCAAAC
CTTTTTGGAAAAATACTAATAGATTTTTTTTCTTTCAGAAATCACCATTATTTTTTTTCCCTTTTTTGTGCAAAAAAGCC
TTGGGGCCTATAGTTATATACACTTACATTTTTTGTGTATCTAATTAAGCTCATACACATGTTATAATTTAGTTGTCATA
CTTGGTGAAATCTAGTCAATTGTCTCTTTTTATAATTTAGTAATCATACTTGCTGAAATCTGGTCAAAATTGTCTCATTT
TAGGAAAAAACTTTAGTAATGATATATTTTTATTTGTCAAGTAATTTATGTAATTTCTAAATTAAATTTAATCACTTCTT
ATAAGAAAATCTAACCTTTTTGGAAAAATGCTAATAGATTTTTTTCTTTCAGAAATCACTATTATTTTTTTTCCTTTTTT
GTGCAAAAAGGCCTTGGGGTCTATAGTTATATACATTTGCATTTTTTGTGTATCTAATTAAGCTCATACACATGTTATAA
TTTAGTTGTCATACTTGGTGAAATCTAGTCAATTGTCTTTTTTTATAATTTAGTAATCATACTTGGTGAAATTTGGTCAA
AATTGTCTCATTTTAGGAAAAAACTTTAGTAATGATATATTTTTATTTGTCAAGTAATTTATGTAATTTCTAAATTAAAT
TTAATAACTTCTTATAAGAAAATCCAACCTTTTTGGAAAAATGCTAATAGATTTTTTTCTTTCAGAAATCACTATTATTT
TTTTTCCTTTTTTGTGCAAAAAAGCCTTGAGGCCTATAGTTATATATATAGGGATTTTTATGGATCCAACTCTATTCTGA
AAGACGAAAAATTAGATAAGATTTTCGTCTCCAGAGTGGAGATTGTAACATTTGGGGCTTTTTTGATTAATATAAAAATA
AATGTGCTAAAGAAGAGGCTATAGATTGTAAAATGTTACTTACGTATGTGGATGAATAGAATGAGGTTTTTTACCCGTGG
ATTGATCAAGTTTACGTAAATATACGTCCATATATATTGTACAAGCAGATGATTTCTCATTTTCAAATCACTTCCCTCCA
GAGGCAGAGCTAGGTGGAGGTTCATGGGTTCAGACGAATCCACTAGCTTTTTCGTAGCCCTATATTTGTATTAGAAAATT
AAATAAATATATATATATATTAACATGTGAACCCCCAAATAAAATTGATTTAGAACCTTCAAATTCTTAATCTTGGCTCC
GCCTCTGAGAAGCAAATGAAGGTTTTCATGCCTTCATTCACAGGATATATATATCGTAAGTCAATTATCTCTTTTTAGCA
CAACTTTTTACTAATGACATGTTTCTATTTGTCAAGTAATTTATGGACTTTCTAGATCACATTTAAAATTTTCTTTTTTG
GAAAAATAGTAAAATAATAATAATAAAGATTTGGGACTTTCTAGATCACATTTATATAAGGCTTTTCATGAATTCAAGAG
ATCTTCATCTACATAATTATTCAAAATAGTGTAAACAGTTTGGTTTCCACCTTTTGATTGCTAAAGGTGTTGGAACAAAT
CTTCAAACATGTCCTTCTATTTTTCATATTTTTCAAATATAAATATAATCTAAAAATTCAGCATAAAGTCATTTTCATAT
TTTTCATATTTTTTATTAATCAATTACTCATTTTCGGAATTTATCGAAAAAAATTAAAAATTTTAAAAAATTGTTGAAAT
TGTTGAATTTAAGGTTACTATATTTATTTGTGAATTTTTGGAGTTAATTTTATATATATTTTTTCATATTTTTCCTATTT
TTTATTAGTCAATTACTCATTTTCGAGATTACCGAAAAAAATAAAAATTAATTTTTTTTTGTTGAAAATGGGTCGGGTAG
TTTATTTAAAAGGGGGTATATCTAGACCTTTTCGAATAGTTTAGGGGTATATTTGACCCTTTTCCCTTTAATATAAATGC
CACGTGGTAATGTAAAAATGACGTGACAATTCCATTTGGCATTTAAAGAAATGTAAAATGAGTTGGATATTTCCAGCAGG
CCAACTAACGTCCATAAGGGCATATCTAGACGAAAAGTTGGACGGCGAGGGCACGAGTGAGCCAAACTTTAAACGGAAAT
ATATCTAGACCTTTTCGAATAGTTTATGAACATATTTGACCCTTTACCTTTTTTTAATTGGAAATGTGTATATCCAAGGT
AGAACGAAAAGTTGCCTTTAGTGGAAGTCAAACACCAAAATATACAAAAGCACCAACGTTTAACAACTTTTTATTTTTAT
AATAAGATGGAGGAAAACAATTCTCAAAGGAGTATTTTGTCTTTTCCAATAATTCTGGTACATTATTATAACCTATTATT
CATTTAAACATCTCACTAACGAGTTTAACTTGTGTATACTAACAACACAAAAAATCTTACACTATGAAACACCTAAGTAA
TAATTACAAATAGTCGTTCATAAAAAGTGAGATTTTTACTATACTATATAAATGTAGATTTTATTTTTAATATATTTCTC
AAAATATTGAATTTATTATATTTAATGGCAATAATATAATCATTCTATTGGTCCAAGTGGTGCTTTTTTAAAAAAAGATG
TAAGAAATATTCCACTAGATTCCAAAGTAGTGATGTGTAGGTGTTGAACCATAATGCAAAACATTATATTTTTTTCAAAT
TCAAAGGTCAAAATTGTACTACTGCATGATATGAATATATATATTTTTTTCNNNNNNNNNNNNNNNNNNNNNNNNNNNNN
NNNNNNNNNNNNNNNNNNNNNNATATTTGGGACATGTTTATAGTAGTCCCTCAAGTATTGTTTGAATAGTTGTGGTTCTT
TAAATTTACTAAAAGCGAACACTTTTGATTTCTATATCGTAATATTTAATGAATTTGTAAGGAATTACGTAAATTTCTTT
TTAACCAAAAGCACTAGGAAGGTGGCATCAAACTCTAAAAACTACGACATAAAAGATCGACTAAAATTGCACCTAAAAAA
CTATACTAGACTCTAGAAATAGACTAAAAATATCAGTTAACTTCAAAATTTATATCGCCAAATTTGAGTTCATGCACGCT
ACATCCTTTTTTTAATCGAACTTCTCATCAAATCTAACAAAGTTCTTTAAATATTTGACGGAGATTAAAGGTGTTCACAT
CTGACAAACTTAAAGGATCAAAATTGTTCAGAGTACATACTTAAGGGACTATTTGTACTTACCCCAAACATAATTGACCA
TTTTTTTTAATCAATTTTCTCATTGACTCCATAAATTGTTGGAAATTTCACTTTCTTTAACAACTTTCCATTTCTTCTAA
CAAAACACATATTATGAACATTCATGTTCACAATTTTTTCTTTCTCATTCACATGCTAACAAAAAATGGGAAATTCATTA
GCATGTTTTTCTAAGAAAAATCAAACTACAAAAATTAGGAAAAAATTCAACAAAAATAATATTCCTAGTACTAGAAGATC
ATCATCATCTAATGGTCGTCATATTCCTCCTCCTCCATGTATCTCCAGATCAACTAGTCGAAAATCGGATAGAATAATCT
ATCCGAGTTCTTCTAGAATAATTGATCATGATTATATTCGAGAACAAGCTCAAGTTGCAGCAACTTTGTTGCTGCAACAT
CATCATCAAAACGGAACGTTCAGTCAATTTGAACGTTCCGTTTCTCTCAGAGATCCTTTAAATTGTTCTTCAAGGAAGCA
AAAGAGAAATTATAATAATAATATTATGCCAAGAAGTTCAAGTTCTCGACGTGCTAGATCAATGTCTGATTCACTTCTTC
ATCAGGTTTCTCTTTCTATACTATTTGCTTCAAATTATTGGTAATTTATGTAACTGAACTTTATCCACGATAACATGAGA
AAATATAAACTATTTTTTTTCCCATCAAATTGGGTCTGAAGTCACAAAACTATTTTTTTTGGTCACATTAAAGTAATCGA
CAATAAAGTTTATTTAAGTGGTTAAGCATCTTCATCGCAGATTTAGAGTTCGAGTAACTTTTGAAGGGTAAGTCAGAACA
TTATTAATCAATTTTCTGGTTTCTAAGTAATCAATTTTGTTTTGTTTCAATTAATTTTCTTAATTGTCGTTTTGTTATAA
AATATGGGTACGTAGTCAAAACTCAAAACTTTTACAATAATTGATAAATATAAAAATCTTTTGTCCTTTGTATTGTTTTG
AGCCAAAAAATTGTTATTTTCGAAAATTTGTATTCTTTCAGCAATTAATTATCATTTAGGTGTCATTTGGTTGTTGAGTA
GAGTTAATATGCCGGTACTAGTAATACATAATTTAGTTATGCACGAGTTAGTTATTCATGTTAAATTGTACTTTACATGA
AATAATACATAGATTTCCATATAACTTATACATGTATAAAATACGCAGAAAGGAAAAACGTAAACCAAATATTGTATAAG
CAATGTTATGCCTTATGCGGAAAGGAGAAAAAAACAATCAAACATGGTATAACTTATGTTAGATTGTACGCAGATTGTTT
TCCCCCATTTTTGAAACCAAACAATGTATAAAGTTATGCAAATTTTAATACCTAAGTAATTCCTCTATCTGATCAGCAAT
AAATCTCAGGTAACTCTGTTACGAACAATATAATAACATGTTTTGATCCTTTTTTTTTTGTAGGGTACTACAAATGTTGA
AGATTTGAATCACAAACATTTTGTTCTAGTACATGGAGGTGGATTTGGTGCTTGGTGTTGGTACAAAACTACAACACTTC
TCAAAGAATCTGGATATCATGTTGATGCAATAGACTTAACTTGTTCTGGTGCACATTTTTTTGATTCCAATAACATTTCT
ACTCTCTCACAATATGTAAAACCCCTCACTGATTTCCTTGAGAAATTCGACGATGGTAAAAAGGTACTAATATCATGAAT
TCACTAGCAAATACTTACAAATTCGATGTAAAAAAAATCAATTTTTCGATGCAGGTTATATTAGTCGGACATGATATAGG
TGGAGCTTGCATTTCTTATGTAATGGAATTGTATCCATCAAAAGTGTCTGCAGCAATTTTCGTTGCTGCAGCAATGTTGA
AGAGTGGACAGAGTACACTCGATATGTTCTCTGTACAGGTACGGAGATTATACTTAGTTATGCATGATTTAATACGTTGT
ATACAGGGGCGGAGGCAGAGGGGGTGCAAGGGGGTCTAACTGAACCCCTTTGTCGAAAAAGTATACTATGGAAATAGTCA
ATAGAGTAAACGATACATGTTTTTGAATAAAAAAAAGTTACTTTTTGACTTTCCTGGTTTGAATTTCTGGCTCTGCTACG
GACTGTATGAGTGATACAGAATCTTATACGGAGATTGAATTTGTTAAATTTGTAGCTTGGATTGAACAATTTATGTCAAC
GCGCTCAAATTTTTCGTTATGCAAATGGGAAGGATCAACCTCCAACATCAATAGATTATGACAAGTCATTGATCAAGGAA
GTATTATTCAATCAAACTCCTACTAAGGTATTGATCGTGTTTATCTATGTTATTTAGACTCTTTAAAAATGTAAATAGAT
ATATGTCGTGGAGGATCTGACACGAGTGTAACAACATTTTTGAAATTTTCAGGATGTTGAATTAGCATCAGTATCAATGA
GACAAGTTCCATTTGGACCATTAACAGAGAAACTTTCACTTTCTTCAACAAATTATGGTTCAATTCCAAGATTTTATGTC
AAAACACAAGATGATTTTGCAATTCCTGCATCTCTTCAAGAAGTTATGATAGATTCAAATCAACCTGAACAAGTTTTCCA
GATTAAAGGCTCCGATCATTCGCCTTTTTTATCGAAACCTCAAGCTCTGCACAAGATTTTGGTAGAAATTTCAAATATTT
CTCCAAAAATGAATCTCAAAACCATCTAAAGAAAATAGATGAATATTAGTCAAGATCACAATTTTTTTCCCCAAGACATG
TTCCTATATATGTACATACCAAATACATGATCATTACACACACATATATAACATGAAATATTTTTGAAAACTTCATATAA
TTCACTTTGTTTGTATTTTTTTGTAATTTGACTTCATTATTTTCTCTCTGTTTTTGTTGAATGAGATGAGGGGAGCCAGA
TAGGGTCAATGGGTTGTTTATACCTGATTAAAATAGATATACAATGAGTACAATGAGTTTTCCTATTGTCTTGTAGTCGC
TCAAAGAATAGTACAAATGTCTCTGCGACTCTATTAAAAATGTCCTTATACGATGAGATTCACGAACCTCTGAGTTTTGA
TGTTCCACTAGATTCTAAGGGTGGATATGAGTTATGTATATAAATAATAATTAAAAGAAAGAAAGAACAATTTGTATATA
ATATATGAATTAATCATTGCTACAATTGTCAATTGGAATATATAAATCACAAAAACAAAGAATAAAAGCTAGAAATACAA
TTTTAAAAAGTAAATAATCACCTGTTGTTGAATATGAGAAATAGAAAAATGAAAAAAGTTGATGTGATCATTGCCATCTT
CTTTTTAACTTTTGAGTATCAATATGTAAAAATGCTTTTTATGTTTGAGGAAATACAATTTCACTTTGCTTTATATAATT
CACAAATTGTTGGACTCCATTAATGATTTGTTTTAATTGTTATTTTATTCATAAAGCAAAATATCAATCATAGATCCCAA
ATTGAAAATATAAAATATCCTTAATAAAGGTGGTAGAAAAAACAATAATTACTCAATTCGAATAATAAAGATTACTTTTC
ATCTTACCTTTGTAATTAACGGTAGTAAATTGATATTGTCACGACCCAAAAATGGACGTGATGGCACTCGTCTTAACCCA
CCAAGACAAGTCAGCCTAAAACTCAACCATTACAATAAAATGCGGAATTTTTTATAATAAACTCAAAAATACCCCAAAAA
TCTAGCTGTCACGTGTACAAGCCTCTAAAGTATTACAATTGAATCAAAAGAAAAATATAAGTCTCATATGACATTGTTTC
TAGAGTAGAACAAGATCATAAACATGAGTAAGAAGGATCGCTGAGAAGACAAACAACTACCTCACAAATCTCCCAGAAGC
CTTGGAAAAGAAGAGAATGACAAGTACCACAAAAATCCAGGCTCGTAACCTACAAAAATTTGTAGAAGCAAGGGGTGAGT
ACCAAACCACACGGTACTCAGCAAGTAAACCTCTAAACAGAAGCTAAGNNNNNNNNNNNNNNNNNNNNNNNNNNNNNNNN
NNNNNNNNNNNNNNNNNNNNNNNNNNNNNNNNNNNNNNNNNNNNNNNNNNNNNNNNNNNNNNNNNNNNNNNNNNNNNNNN
NNNNNNNNNNNNNNNNNNNNNNNNNNNNNNNNNNNNNNNNNNNNNNNNNNNNNNNNNNNNNNNNNNNNNNNNNNNNNNNN
NNNNNNNNNNNNNNNNNNNNNNNNNNNAAGATCAGCAACACACAAGATCAAGTTCACCAATAATAGAAGTGTAATGCAAT
GAAATGCAATGTCAAGTATAATGATGCATGTCTGACCTAATGATACACGCCCGCTGTCTCTCAGTCCGGGACCCATGGGG
GACATATCTGTCCATGCATCCATCGCGGCGTGCGATACGACCCTCGAAATATAGTATCCGTCGCGGCGCGCGATACGTCC
CTCGAAATATAGTATCCGTCGCGGCGCGCGACACGTCCCTCGAAATATAGTATCCATCGCGGCGAGCGATACGTCCCTCG
AAATGGTACATCCTCTTTATTTTCTTATTCTTTCTCAATGCACATAACACTTGTCAGAACCATGTCTCAGAACAATGCAA
ATGACATGTTCACACAAATAATGATGAGATGACCATTTTCATAACATTGCACAATTCACAACAAGACAATCAGGATACAA
CATCAACAATGATTCAACAAGCCTTTCAAACAATTCTCAACACATCACACAAATAATTGATCACATTGCCTTTTATTATC
CCTTTTTCATCATTAGAATTAATCAATGTGGACAAGTCAACCCATCACCAAGCCTCATTACCCTAAACACATATTACAAG
GAAATACATGAATTCCATACACTTAACAAGGGTTTAGAAATCCACTTGCCTGAAATAGTCGAACAATCACTTCGGGACTT
GAACCTTCCCCTTTCGTTGAACTTCTAAATCAATTCGATCTATTCAAATAAATATTCACAATAAGTTTTCAAAACTAACA
ACACTCATATTACTATAGGTCTAGCTTAGATCGAAAAACTCACTTAAAATTATAATCAAGTTCTTAATTCTTGATGCTAA
TTAACATTTCAATCATCATATTTTCCAAGTTTCAAGTCTAGGGTTAAATCCAATTTTTCCAATGTCATTATTCGAATGGT
ATTCATGTTATATAATATACTTAATACTTATTTATATGCACCCAATATTATATATAATAATTGAAGTTGCGACACGATGT
TCATAAGAGATTTCCAACATGAAACTAAAACACGGAAACTGTATCAATTCAGGTAGAAATCCTACACCCACCCTTCTATG
AATTTGCTTAATAATTGGCTCATTATTGTGCCATAATTGATCCACTACCTATTGTATCCTAGACTTACAGAACAACACTA
ACAATGTTACAATGTTTCTCTATAAAGAGTGAAAACTCAAAACTTACCAATATATTTTAGCATGTAGTTGTTTCATATAC
ATCAGTCACTGTACACTAAGAAAAAACTAAACAAAACAACAATTATAGACTAGTCTAAGTACATTGTCCATTTTTCTTTC
ATAACATTATTATATTAATATATATATGTAGCATCCTAACTTCAATATAAATGGAAAGAGTTGGAACTGTATTAGTTCTG
ACCTGGAGAAGTACGCCTCCCATTTTCCATTCGTCTGACGCCGCTACGAGTAAGTCCTCGCCTATTCCCTTTTATCTCTT
TTCTTTTCTAAATAAACTACTTTTGTACCAAAAAGTGACAAACCCTAATAGCTTATTTTAATAAATAGGTATGAGTCAAA
TTGTATAGGTTCTTAAATGAATTTTCAGACTTGACCCATTTTTTATCAATTACTAAATAAATACCCGCTAGTTAAATAAC
CATAGTTATTGAATAGTTTAAAATTCTGAAACCAACTTCACCGACTAATCATAAATGACTCGGGATAACTATCGGTAGGG
GTAAAATAGCAATTTTGTATAAATTTCTAAAAATGACTTTACGGGTCATTACATTAATTTGATATAAACCTTGAATTTAA
GCAAAAAATTTAGTACTTAATTAGGCATGGATCTTTTTTCCTTTTGTTGTGCTTTATATTTAGTTGAGCTGGTTTATACA
AGTCAAAGGTCTATTCAAAATAATCTCTTTATTTCTATGAGATAGAAGTGGGGTCTGTGTACACTTTAAAAATATATGTG
AGCTTAAAAAGACTCAAAGTACTACATGTCCAAAATATTAAAACAAACTTGACCTTTATTAATTAAAAGCGGAGGAATAT
GAACTGTAGTGTGATGATTGAAATTTCTTTATTCTTAATTAAATATTTCAGGTTCAAGCAACGAAAAAAATCATGTTGAA
AACACCAACATCAACTGTTTATATTTCCTTCTAATCTTATTTATTGTCATATTAATTTGAAACAAGAGAAAATGCTCAAA
TATGCGATCGGACTAACTTTGAGAAAAGGCTCATCTATACCATCCTTTAAAAGTTTGTCTCATCTATGCATTCTTCATTT
GGAAAAGGTTCATCCATGCCATTATTTGTTAATTGAAAACAATTTCGATTTCACAAAATCATTTTTTACACTTGGTCAAT
TATGATTCGGCTTTGGAAAAAAAAAAGATCCGGCCAAGTCACTAATTAAATCATTTTTTTAAAAGAAAAAGGCTCAAATA
TGCCATTTCTATTTGAGAAAGGACTCATCTATATCATCGATTAAAAACTTGGTTCATCTATGCCATTTCAGTTAACAAAC
AATGGTATAGATGAATCTTTTCTCAAACGAAAATGACATAAATGAGCCAAACTTCAAATAAATAACATAAATGAACATTT
TCTCAAAACTCAACAACATATTTAAGCCATAACATCAAAAACCACCAACAACAATTAAACATCAATGACATAATCATATA
TGATTAATCCCATTTCATTAATCTTAAACTCTAATTAATTAACAATCATGGTAACAATTACATATACGACCTGGATTTCC
AGGTATTAACTGACAAATTGAATATGGATTTTTACCCTGGAAACTATTAATACATTTGTCATCACAACATTTTTTGTCAC
AACTTCCACCACATATACCCAAATATGTCAAGCAAGGTGTTGCATTTTTGCTTGCTACCACCATTGAACCTATATATATA
TATATATACACAAGAAAAATAAATGATGAATGTTAATATAATTATAACGTAACGCGATTTATTTTTACGTACATATAGTT
GAGAATAACCAATTTATGACTTTTGGTTGATTTTATGAGTTTTTATCAAACACATAAATAAGTTACATAAGTTTGCCTAG
AAGAGTTTTTATACTCTATGTTGAGAGATTTATTATTTCAAATTTGTAAAAAAAAATAAAAAATTGCTTATGCTTCTGTT
TTCAAGGAAAAGTTACATTTAATTGTTCAGTATTTATATTAGTCTATTTTTAAAAAAATGATTCTTTCCTTTGTTTTAGC
AACTTTTTTTTAATTTTAATTTTAGAGATGAAATTTAAAACCACAAGATAAAATAATATTTCGGTACATTTGAATTTTGA
TATATTTTTAATTTTAGACCATAAGATTCAAAAGTTCTTTTCACTTTTAAAATTCCGTATAGATCAAAATAGGCCAAACA
AATTAAAATGAATAAAATAAATTAAAAAATGTAAATTACCTGATCCAAAAATGAGAAATAGAAAAATCAAAAGAGTTTGT
GAGATGAGAGACATTTTCCTTTTGAGTACCAAAATATTTTGAACTATTAAACTCAAGCAATGGCAAAACTATAGGAGAGT
TCTTCTATATATATAAATTTTAAAAAATAAATTCTTATTTAAGTTTTCAAAAGTCATTTTTTTTTATGGCACTCTAATCT
CTTTCTCTAAAAACTTGACTTTTTTACTTCTTAGATAATAATGAGTGTAATGGTCTAATTTGCATTTTTCAAAAATAGAC
TTGCAACTTCAATGTTATGTTTCTCAATATAATATAGGGATANNNNNNNNNNNNNNNNNNNNNNNNNNNNNNNNNNNNNN
NNNNNNNNNNNNNNNNNNNNNNNNNNNNNNNNNNNNNNNNNNNNNNNNNNNNNNNNNNNNNNNNNNNNNNNNNNNNNNNN
NNNNNNNNNNNNNNNNNNNNNNNNNNNNNNNNNNNNNNNNNNNNNNNNNNNNNNNNNNNNNNNNNNNNNNNNNNNNNNNN
NNNNNNNNNNNNNNNNNNNNNNNNNNNNNNNNNNNNNNNNNNNNNNNNNNNNNNNNNNNTATATGTTTAAAATACGGTAT
TAAATAGTCTAAGGAGGTAATAAGTCCTCATGAAAGTTTAGTATCGCAACAGCAAATCTGACCAAAGTTGGGATATTTTT
CAGACCCTTATCCCTATAATATATATAAGTATAGTATTATTCAATTACAAATAATCCAGAATAATTTACTTATAGAAAAT
GAAAATTAGAGATAAAAGAGGAATTTTGTTTCTATTTATAATTTCAATATCACTCTAATACTATAATTAAGAAGACACAC
GATATGTTGTTGTTGTTATATATATATATATATATATATATATATATATATATATGTATTATTTATTTATTTTGGATTTT
GTTTTTTGGATGTTGTTGTATATATATAATTCAATCTCATATTTGTTAGCACACATGGATATTTATTTGCTCTTATTTGG
CAAAATTGTATGAAATAGCAAACTATTAATTCAAATTAAATGTTATAGCCATAGTTTATTTTAATTGTAATTCACAGCAA
ACATCCTTTTTTTTGCCATCTAATTCGATATACAATTAGCCATTTTCGGTATACAATTAGTCATTTTATACATTTCGATA
TAAAATGTATAAAATGCGTTTGTGTTTGTATAAAGCCAGAGAAAAGTGTATATACAAATACAAATACATATATTTTCGTC
CTATACACTTATAATTATACAAATACAGATCTTATTATACAAATTACAATGTATAAATGAATTTATACAAAACTAAACAA
TTTGTATAAAATTGAATGTTTGTAGCGAATTATATAAATCAAAAGCTCCATAACAAATATGCAAATTATAGCTATAACAT
ACAAATATGATATTTATGTTTGCTATATGTGAAAGTTGCTCTATTTATTTAGCATGACGAGAAAGATTTTTCCAAAAATA
TTCTATGGAATATGGATACAAGTAACAAAAAATTTTAAAACAACAACGTTTTTCAATATTTTATTGGTGAGTGAGAAGCA
TTTTGTTAAAAAAAATGTTTGTTAAAGATTGGTAATAATGTTAAAAAAATGAATTTTAATGAATATTTACGTATTACACG
CATATTGACAATATTGTCCATATTAGTAAAAAAACTAGAAATAGTGAATAGTAATATAAAATTCAGGCGAACAATATGAG
TTACAACAAAATAATAGAAGATTATCATACGCATCAAATAAATATAAATAATATAATAATTATGTGAGTTATCACATTTC
ATAATTCTAAAACATGAACATTAATCTTAGTTTAATTAATCACAATCATGATAACAATTACATAAATAAAATCCAGACAC
TAATTGACAAATTGCAACTGGATTTTTAAATTGAAAAAACTCAACACATTTTTGTTGACAACATTGAGAGTCACAAGACT
CCGCACCACAGATGCCCAAATTAGTCATACATTTTTCATTTGGTACACCATCTTTTCTTGCTAGCACCACTAAACCTATT
AAGAAAATAAAATATATATTAAAATTAGATACTTACATAAATAAATTTTTCGGCCATCTGGTTTATCAACATGACTGAAG
TATACACTATTCATTTATTTCGATTGAATATATTATGTATAGATATGTTCTTGTGTACATATTTTATAAAACAGATGATT
AATGGGGTTCAAATCAAGGAATAATTCATGGGGTTCAAATCATTATAAGTTCAATCATAAATTGCAAATCTTTATAAGTT
CTTTCGTGTTTTGAGTAGAGTTATTTAATTTTAATCCGAATTTTATTTGTTGCATAAAGTGTGGCTGTTTTCTATTACTT
TTCAAATGGTGGCTAAAACTCATAGGAGATCTGAAAAAGTAATCATCTCGCTTATTTTTACGATATATGTATAGGTACAA
GATTACACAAATGTCTAATTAATCTTATAATCATCTTACTATTAATATACCAAGCGTTTATCTGAATTGAATTACTGTTC
TACGAGATGTCATGGTAAAAATTAAACCGACTCAAAAAAATATATATTAAAGGATACATATAGCATATATACCTGATGCA
ATAATAAGGAGCAAAATGCACAAAGTGGTTGAGGAATTGGTCATTCTTCTAATAAATTGAATAATTAAAAGTATGTTGTA
ATTTGTTCATCTAGTGATATAAATAGTATATAGAGTACATAATCTGTGAAGTTTGACTTAATCAGACAAGAATATGATTT
TAATTTCTCACTAATTTGTTTTAGTCAAAGATTAAATTTTGTTTGATACAATTGTACTAGCTACTCTTATACTTACACTA
GTTCTAATTTGACATTCTGATCCCTATACTTCTCAGAATTTTACCGAAGGGGTAAAAATGCAAAAAAATGAAACTTATGG
CCATCTTATGCTAAATAGAGTATTTCACCTAATGTTTGATGTCTGCATTAAAATCTGATTTAGTTCTGACTCATACATGG
CAGGTAGGGACAGATCCACATAGAGTCGGACGAGTGCTCGAGCACCCATTAGTCTCATCTCAGAATATATATATCTATGT
AGAAATTAGGAGGTATTTGTATAAAATTAACATAGAGCACCTAATAAACAAATGATTTGATTTGTCCATTGGCTCTTGGG
TGGGTGTTTAAGACTCTTTTAGTGTTGTTGAGCCCGGGTATGAATCTCACTATTAACATGTCTTTTTTATGTTTTTAATC
CCGCCACTTTCACAACACCCACAACCTTAAAATTCTAGGTCCGCCACTGAATTTCAGGATTCATTTTTAGAAGAACGAGA
TTCATCAGTAACAAACAACTTGATATATTTTTTCCCACACAATCTTTATATAAAAAGGAGAAAATAAAACCAAATGAAAG
ATGGACTAATATATTATTAAGATAATATTTGGTTCAAACCAATAATAACAATTAAAGTGTTCATATTTCTAAAACATAAA
CAACATTAATTAATCTTAGTAAATTTTAATTAATTAAGGACAAGAATGGTAACAATTACAGTAACGAGGATCTCCACCAG
TTGCTTCCTCACAAAATGGATTTGGCTTTTTGTCTTTGAATTGTTCCAAACATTTATCTCTACAACAATTAGCATCACAT
GGATCTGTGTCTGCACATGGACCTAAATAAGTCATACATGTGTCTTTTGGATTGCTTCCTACCACCATTGAACCTATATA
TATACATAAAAATAATCATAAATTATATCGAACGTTTGTTAGAATTAAACGATTGTTTATAGATCGACTCGAGAGAAATT
ATAGGTCTAAAGTACCTGATGCAACAACAAGGAGGAGCAACATGAATAAAGTGGATGAACAATTAGACATTTTTGCCTAA
GAGGAGATATGTTGTAATATTGGATTATCAAGGCGTGTTTCACAAATTGTTCGTTTAGGACTTAAGTTATATATATTGAT
AATTTAAGAGTTTTCAAAAATTGAAGTAAAAAGAAATAATGACACTCTAATCTCTTCCTTTATATGTTGGGATATACTAT
TAACCATGTAATTGTGTTATAGTATTTTTTATTTTAATCCCTTGTAAAGATTTTTTTATGTTATTTATTTAATATAATAA
TTTTTTGTTTAAATAGATCATTATGTATATATGTGTGTCCATTGCTTATATAGTAGACAATTTTGTGTATGGAGTATTTT
AACTCATACACGGAAGATTAAAATTGTTGGTGCATATAAGTTATAAATTTATGTTCACGATCAAAGATGAAGTAGGACGA
ACATCTTGATGATCGTAGCACAAGATTAAATATAATTTGATCTTAATTATGAGAATGGTTAAATTCAACTTCTTGTGCTA
GTACATTTTGTATGTATTGAACGGACCAATTAGAGACATTTGTTTATGTTCTGAATATTTATAAATAAATTCTCTAGTCC
ACTACATGTATTTATACTCTCAATCTTGATATAATTATTATGATCTATGTAATTTATTTTATTGTTTTAATCTATTAAAA
GGTGAGACTTTTTGATGAGTCAATAAATTCCTAATAGATTAGATAATGACAAATTACATTAGTGAAATAATAATTAGTTG
ATAGAACCGTGTCTCGGACCCGAGTTGAAGACACCCCTTTATGATTACTTATAAGTTTTCACGTGAAAACCCTGCAGGTG
GATTTTAGATCCGTCACGTGAAATAAGTTAAGTAAATATAATAAAGGATTAATTTAGTCAATGAATTAAATTTTCAGATA
ATTTTGATTTAATTGATTGGTGTCGGTAATTCTAACACGGGGGGTTAAATAAGATGTAGTGGTAGATTTCGAAATTAAAT
TGAGGAGTGCAATTACAGAATTTTAGTGGAATACTTTGTAATTTATTGCGATATGGTTAATTCGTTCATTTGAGAATTAT
TATCGTAATTGGAAGCCTCTATTAAATATATCTACGGTCCCTACTATGCCTGATTAATTGACCAAGTTTGAAAAGAAGGA
CAAATTAATTTTATTGTTGATCTTCTTTAAAGGATGAATTATTTGAGAGTTAAAGATTGAGTTAGTGACAAAAACGTTTG
GTCTTAAATGGATGAAAACGTTTTTGTTCTTATTACAAAAACGTTTGGCCTTAAATGGATGAAAACGTTTTTGTTCTTAT
TACAAAAACGTTTGGCCTTTAAATGGATGAAAACGTTTTTGTTCTTATTACAAAACCGTTTGGCCTTTAATGGATGAAAA
CGTTTTTTTTTTTTATCTCAATTGATTCTCATGATCCTTTTGATTGCTCATTAAGCCTGAAATTTATTTGGACGTTTTTC
CTATTCACTCTTGAGTTGGAAAACTAGATAAATAGGCTGGATGTGGCATGAAAGGAATTATCTTTGAAAAACAAATAATA
CTTGCCCACACAAGTATCTTGGTAGTAACAGTCAATCAGGAAATAGGAGAAGATCGTAGCTCTGGATCCTTGGCATCTGG
ACGACTTTTGTGGAAGATTCAACAGGTTAGTATTCTTCTAAACTCGTTTATGTTATATTGTTTAGTCTATATGTAAGATT
TGTGATCCTGAATATAGCTTCCGTTGTGCATATTCTAACAATTGGTATCACGAGTCTTCTTACATATACTAAATAATGTA
ATAAGATACTTCATGCTTGATTGAATGTCTATATCATGATGAGTTACTGATTAAATATGAATTCGTTGTAACATAAATAC
GATATTTTATGTTTGTGAATTTATAGTTTGATGTTCTGTTCAATGATGAGATTGAAATAAATCACTGTTTATAATTCAAG
TTTAAAAACAGAATGTTTCATGTATTGTTGATAATTGTTCATAATTCAGATCTTGTAAAACGAATTCATGTTTCATGTTC
ATTGAATTAATAGTTTTAGAGTAAGGTTTTTTAAATATTGCCTGGATTCTGAATATTTAAAGTTCTATGAAATTTTTAAT
GAAAACGGACTACATGCCATGCCTGAAAAAAAAAAAAGTTTTTTTTCTGACGAACTCCGATTGGCCTCAAATTTGGTTGG
TTGATTGGAAACGACCCAGTGAGCAATACTCACCGCTATGCTGTGACCAAGGGTCTTTTTTGGCCATTCGGAGTCGTTTT
GATGGGTTTTTGGCCATTTTTCTGTTTACGAAACATTAAAAAATTAATTAAAAATTGTTTTTAGTAATCCAGTGGCGTAA
GGGTTCATCCCTAACACTTATAAATGTATTTTACAGTAAATATATGAGTTTATATGTTGACTTAGGTCCTCTTCCCCATC
GGATAAACTCATATATTTTGCTTCTGTTTTGGTACGTCTTTTGTTTTGATGACTTGTTTAAAACTTTCCAACTAAGTTAC
ATGTTGAATCAATGAACAAGAGACATAATCCATATCCATATATTCCTTATTATACTTAACAGAATACTCTCTAACTGAGT
TGGACTTGTTTTGTTTAATTGGTACTACATTTACACATGCTCATATATTTGCTTGAATAGTTAAGTTTCCCAATCGAATC
TAACTGTTTATAGGCATGATTATATGAGTCTTGTTGTGTTTTTTTTTAATAATATATCATGTATACTTAATGATCTATTT
TATCTCTCTCAGATTAACTATGTCTCACTTCAATCCCCTGTCCTCAATCTTGAATCAAAATAAACTTGAGGGTCCAAACT
ATGTTGATTGGAAACGAAATTTAGACATTGTCCTAACTTCTGAGGGTTATAAATTTGTATTGGTTGAGGAATGTCCTATC
AAATCAGCAGATCCTACTGATGAGGAAGTGCAAGCCTATGACAAATGGGTTAAGGCTGATGAGATGGCAAGATGCTACAT
TCTTGCCTCAATGGCAAATGTCTTGCAGCATCAGCATCAGTCTATGACATCTGCTTACGATATGCTTGCATCTCTTAAGG
AGATGTTTGGTGAGCAGAATCGTGCTGCAAAGCAGACTGCCATGAAAGCCCTTTTGACCACAAAAATGGCTGAAGGATCT
TCTGTCAGAGAACATGTGCTGAAGTTGATGAATTACTTGAATGAGCTGGAGATACTTGGTGCTGAGATTGATAAGGAATC
TCAAGTTGAGATGATCCTTCAGACTTTGCCGGACAGTTTTCAACAATTTCGCTTGAACTATAATATGAATAAGATGGACA
TGTCTTTAGCGAAATTGTTGAATGAGCTGCAAGCGGCAGAGACTATAATTAAGCAGCAAGCTCCTGCGGCATTTCTAGTT
CACCAGGCTGGGCCGTCCTCTTCAAAACCAGCAAAATTTCAGAAGAAAAAGAAAAAGCCCCGCAAGGCTGTGATACCCGG
AGGTGCTAAGGATGGTGTGGCTAAGCCGAAAGGCAAGTGCTTTCATTGTAAGCAGCCTGGACACTATAAAAAGCAATGCC
CTGACTTTCAGGCAAAGATGAAAAACAAAGGTAACTCTTTTTTAAATGTCGTTGAAACCTGTTTAGCGGCTGTTTCTACC
CAATTATGGGCTGTAGATTCGGGAGCCACTGATCATATCTGCACTTCTTTGCAGGGGTTTCAGGAAACGCGGCGGCTAAA
TAAGGATGAAGTTAGTGTTTTTCAAGCGAATGGGGAGCCAGCACCAGCCTTAGCTGTTGGAATAATTTCGTTTTCATTTA
GTAGTTCTAGACTTTTAGTTTTGAATAATGTTTTATATGTTCCTTCTATAAGAAGGAATTTATTGTCTGTTTCTAAACTA
ATGGATGATGGTTATGATGTTCACTTTGCGAATAACTCTGCTGTTATTAAGTGTAATAACTTTTTTATCCTTAGTGCTCC
CAAAATACATGATTTATTTGTGTTTAAAATTTTCCATAACATGCTTCAACAAACTGCACTAAATAACATTGTTGTTTCGA
ATAAAAGAAAACATATTTCTCAATTGAGTCCAACTTATTTATGGCACTTACGTTTATGTCATATTAATATAAATAGGATT
TCACGGTTGGTTACAGATGGACCTTTGAGTTCATTGAAAGTGGAGGCACTACCAACCTGTGAATCTTGTTTAGAAGGTAA
AATGACAAAGAGACCTTTCCCTTCTAAAGGATATAGAGCCAATAATAAGTTAGAATTAATTCATTCTGATTTGTGCGGTC
CAATGAATATACAAGCAAGAGGTGGTTTTGAGTATTTTGTGACTTTCACAGATGATTACTCCAAATATGGATACATTTAT
TTGTTGCGACGAAAATCTGAATGCTTTGAAAAATTCAAAGAATTTAAGATTGAAACGGAAAAGCGACATGATAAACATAT
CCAAACATTACGATCTGATCGTGGTGGTGAATACCTTTCTGCAGAATTCATTAAGTACTTATCAGAATCAGGAATTACTT
CTCAATATTCTGCCCCAGGAACACCTCAACAAAACGGTGTGGCAGAATGTAGAAATAGAACTCTTTTGGAAATGGTTAGA
TCAATGTTAAGTTATTCTGATTTACCTTTTAGCTTTTGGGGATATGCCTTAGAAACTGCGAATTATATTCTGAATTTGGT
TCCTTCAAAATCTGTACCTTTAACCCCATCCGAATTGTGGAATGGGCGAAAGCCTAGCCTACGGCATATTCGAGTTTGGG
GTTGTCCAGCTCATGTGCTTAAAGGAAAAACAGATAAGTTAGAATCTAGAACAGAAGTATGCATTTTTATTGGATATCCA
AAAGGCACTAAAGGAGGTTTATTTTACTGTCCTAAGAATCAAAAGGTAATTGTATCGACAAATGCCAAGTTTCTAGAACA
GGACTATTTAATGAATCATGTTCCTAGAAGTAAACTTGTGTTACAGGAACTGTCCAAAAGAATAACGAGTAATGAATCGA
CAGAACAAATTCCATACACAGTTGTTGACATTCCTTTACGACCACGTAGTGGGAGAAATGTCCAGAGGCAACAAATTGCA
CCTGAGGCTGCGCAGGAGGTTGCCCTAGAGCAAACTCAAGATATTTCACTACCTCAAAGTAGTGGGAGCAATGTCCAGCA
GCCTGAGGCTGTGGAGGAAGATATTCAGGATATTCAGGATTTAGTTCAAGAAGTAGCACATCCTGTAGTGGCTATTCGTC
GTAGTGGGAGAGTTATTAGAAAGCCTGAAAGGTTTACGCTCTTGGGAGAGTCATATGATAGAATCCCTGAAGAGCTTAAT
AACGAACCATTGAATTACGCCGAAGCAATACATGATAAAGATGCTGAAATGTGGATTGTTGCTATGAAATCAGAAATGGA
GTCTATGTACTCTAATCAAGTATGGGATCTTGTAGAACACCCTGCTGATGTCAAACCTATTGGTTGTAAGTGGATCTTCA
AGAAAAAGAGAGGTGTGGATGGAAAAGTGAAAACTTTTAAGGCTAGGCTTGTTGCGAAAGGGTTTACTCAAAAAGAAGGA
ATTGATTATGAGGAAACTTTTTCACCGGTAGCTATGCTTAAATCCATTAGGATTCTCTTGTCCATTGCTGCTCATTACAA
TTATGAGATTTGGCAAATGGATGTCAAGACGGCTTTTCTAAACGGAAGTCTTGATGAATGCATCTATATGGCACAACCAG
AAGGTTTCATAGAAAGTGGCAATGAACACATGTTGTGTAAACTTAAGAGATCCATTTATGGACTAAAGCAAGCATCTAGA
GCATGGAATATTTGTTTTGACAAGTCGATTAAGACTTTTGGTTTTGATCAATTTGAAAATGAATCATGCATCTATAAAAA
GGGGGAAGGAAACAGAGTAGCAATTTTAATTCTGTATGTAGATGACATTTTGCTCATAGGAAATAATGTGAGCATGTTGA
ATTCAGTTAAGGAATGGCTGTCATCGCATTTTGATATGAAAGACTTGGGAGAAGCGGCTCATATCCTTGGGATCAAGCTT
ATGCGAGATCGTAAACAAAGGATATTAGGCTTGTCTCAAGCGCTTTACATTGATACTATTCTTGCAAGGTTTAACATGCA
AAATTCAAAAAAGGGATTTCTTCCTTTTAGACATGGAATTACTTTATCAAAGGATCAGTCGCCCAAAACAACTGATGAGA
TAGAAAGAATGAAGGCGGTCCCTTATGCATCTGCTGTAGGGAGTCTCATGTATGCTATGTTATGTACTAGACCGGATATC
TGCTTTGCTGTTGGCATGGTTAGTAGATTCCAGTCTAATCCTGGGCAAGAACATTGGACAGCAGTTAAGCATATAATCAA
ATACCTGAAAAGGACTAGAGATTACATGCTTGTTTTCCATCCTGGAAATCTTGTACCTATTGGGTATACAGATTCAGATT
TCCAGTCAGATAGAGATTCAAGAAAGTCAACCTCAGGATATGTATTTACTCTGGGAGGTGGAGCCGTAATATGGAGGAGT
ATCAAGCAATCTTGTGTTGCTGATTCCACCATGGAAGCTGAATATGTAGCTGCCTCTGAAACGGCTAAGGAGGCTGTTTG
GCTTGGAAACTTCCTAAAAGAGCTTGGAGTGGTTCCTTCGGTTGAAGCACCAATCACACTTTATTGTGATAACAGTGGTG
CAGTTGCTAACTCGAAAGAACCGCGAAGCCATAAAAGGAGTAAGCACATCGAGAGGAAATATCATTTGATTCGTGATATA
ACTCAAAGGGGTGATGTGAGAGTATTGAAGATTGAATCGAAGAACAATTTGGCGGACCCATTTACAAAAGGCTTACCTCA
GAAGGCTTTTGATAAGCATGTGGAAGAAATGGGTGTTAAAATTGTGAATGCATGGTTATAAGTCTAAGTGGGAGATTGTT
GGGATATACTATTAACCATGTAATTGTGTTATAGTATTTTTTATTTTAATCCCTTGTAAAGATTTTTTTATGTTATTTAT
TTAATATAATAAATTTTTGTTTAAATAGATCATTATGTATATATGTGTGTCCATTGCTTATATAGTAGACAATTTTGTGT
ATGGAGTATTTTAACTCATACACGGAAGATTAAAATTGTTGGTGCATATAAGTTATAAATTTATGTTCACGATCAAAGAT
GAAGTAGGACGAACATCTTGATGATCGTAGCACAAGATTAAATATAATTTGATCTTAATTATGAGAATGGTTAAATTCAA
CTTCTTGTGCTAGTACATTTTGTATGTATTGAACGGACCAATTAGAGACATTTGTTTATGTTCTGAATATTTATAAATAA
ATTCTCTAGTCCACTACATGTATTTATACTCTCAATCTTGATATAATTATTATGATCTATGTAATTTATTTTATTGTTTT
AATCTATTAAAAGGTGAGACTTTTTGATGAGTCAATAAATTCCTAATAGATTAGATAATGACAAATTACATTAGTGAAAT
AATAATTAGTTGATAGAACCGTGTCTCGGACCCGAGTTGAAGACACCCCTTTATGATTACTTATAAGTTTTCACGTGAAA
ACCCTGCAGGTGGATTTTAGATCCGTCACGTGAAATAAGTTAAGTAAATATAATAAAGGATTAATTTAGTCAATGAATTA
AATTTTCAGATAATTTTGATTTAATTGATTGGTGTCGGTAATTCTAACACGGGGGGTTAAATAAGATGTAGTGGTAGATT
TCGAAATTAAATTGAGGAGTGCAATTACAGAATTTTAGTGGAATACTTTGTAATTTATTGCGATATGGTTAATTCGTTCA
TTTGAGAATTATTATCGTAATTGGAAGCCTCTATTAAATATATCTACGGTCCCTACTATGCCTGATTAATTGACCAAGTT
TGAAAAGAAGGACAAATTAATTTTATTGTTGATCTTCTTTAAAGGATGAATTATTTGAGAGTTAAAGATTGAGTTAGTGA
CAAAAACGTTTGGTCTTAAATGGATGAAAACGTTTTTGTTCTTATTACAAAAACGTTTGGCCTTAAATGGATGAAAACGT
TTTTGTTCTTATTACAAAAACGTTTGGCCTTTAAATGGATGAAAACGTTTTTGTTCTTATTACAAAACCGTTTGGCCTTT
AATGGATGAAAACGTTTTTTTTTTTTATCTCAATTGATTCTCATGATCCTTTTGATTGCTCATTAAGCCTGAAATTTATT
TGGACGTTTTTCCTATTCACTCTTGAGTTGGAAAACTAGATAAATAGGCTGGATGTGGCATGAAAGGAATTATCTTTGAA
AAACAAATAATACTTGCCCACACAAGTATCTTGGTAGTAACAGTCAATCAGGAAATAGGAGAAGATCGTAGCTCTGGATC
CTTGGCATCTGGACGACTTTTGTGGAAGATTCAACAGGTTAGTATTCTTCTAAACTCGTTTATGTTATATTGTTTAGTCT
ATATGTAAGATTTGTGATCCTGAATATAGCTTCCGTTGTGCATATTCTAACATTATAAACTTGACTTTTTGCCTCTTAAA
TGATAATAAGTGTAGTGATTTAATTTAATTTGCATTTTTCAAAATTAGAGTTGCAACTTCAATAGTTATATTTATCAATA
TAAAGAAAAGTATAATAGTATTCAATTACAAACAATTAAGAATATAATATAAGAGATAAAATGGTGTTTTTATTTCTTTC
AACATCACTTGATACTGTGAGAAGACACTAAATATGATGTTGTTGTTATTGTATAAAATCGAGTCTCAAATATATCTATT
ATTATTATATATTTGTTAGCACATGTATGTCTATTTAGTATGATGAGAACGATTTTTTTAAATAGTATTTTGGAGATACA
AGTCAAGCTTTTTCAATGTTTTGTTGGCGAGTAAAAAGTATTTTGTTTAAAACATGAACATTAATCTTAAAGTTTAATTT
AGCACAATTATGATAACAATTACATAGATAATTGTGATCTACATCACTCCCCAGCACAGAGGCCCAAATTAGTCATATAC
TTTTCATTTGGTATACCATTTTTTCTTGCTAGCACCACTAAACCTATTAAGAAAATAAAATATATATTAAAATGAGATAC
TTACGTAAATGTATTCTTCGATCAACTGGTTTATCAACATGACTGAAGTATACACTATTGATATATTCTTTGATTTTAAA
CTCTATTAATCATCTATTTTATAAAATATGTACACAAAATCAAAGAATAATTCATGGGGTTTAAATCATTATAAGTTCAA
TCGAAAAACGTATCATAAAATATTGCAAATCTTTATAAGTTCTTTCGTGTTTTGAAAAGAGTTATTTTAATCCGAATTTT
ATTTTTTGCATAAAGTGTGGCTATTTTCTATTACTTTTCAAATGGTGGCTAAAACTCATAGCAGATCTGAAAAGTAATTG
TCTCACCTATTTTTACGATATATGTATAGGTACAAGATTACACAAATCTCCAATTAAACTTATAGTCACCTTACGATTAA
TATATCAAGCGCTTATCTGAATTGAATTATTGTTCTACGAAATGTCATGTTAAAATTTTAAACCGACTCAAAGAAAAATA
ATATTAAAGGATACATATAGCATACGTGATGCAATATATAATAAGGAGGAGCAAAATGCACAAAGTGGTTGAGGAATTGG
TCATTCTTCTAATAAATTGAATAATCAAAGTATGTTGTAATTTGTTCATCTAGTGATATAAATATTAGGGAAAAATGTCT
GAAATATATTCGAACTTTGACCGAAAATTATGTAACAATACCGAAATTTTTGAAAGGACCTTTTACTCCCCCTGAGCTAT
TTGATAGAATATTTTAAAGGTAATATGTGCCCACGTGGACATCATAAATATGGCATTATTATAATAAATAACGTGTCCAC
GTGAGCACACATATACCTTTAAAATATACTATTAAATAGTGCAGGGGGTAAAAGGTCTTCCATAAAGTTTGGTATCGTAA
CAATTTCGACTAAAGTTGAAGTATTTTTCAGACCCTTTTCTCTAAATATTATATAGATCAGAGTACATAATCTGTGAAGT
TTGACTTAATTAGACAAGAATATGATTTTCTTACTAATTTATTTTAGTCAAAGATTAAATTTTGTCTGATTCATACATTA
CAAAATTCATTTTTGAGAACAACATTCACCAGCAACAAACAACTACCTTGATATATATTTTTTTCCACACAATCTTTATA
TAAAAAGGAGAAAATAAAAGCAAATGAAAGATGGGCACACTACTATATAGTATTATAATATATCATTAAGATAACATTTG
GTTCAAACCAATAATAACAATTAATTAAAGTGTTCATATTTCTAAAACATAAACAACATTAATCTTAGTAAATTTTAATT
AATCAAGGACAAGCATGGTAACATCTGCAGTTATGAGTTGGATCTCCACCAGGTACTTCCTCATAAAATGGATTTGGTTT
TTTGTCTTTGAATTGTTCCAAACATTTATCTCTACAACAATCAGCACCACATGGATTTGTGCTTGTAGATGGACCTAAAT
AAGTCATGCATGTGTCTTTTGGATTGCTTCCTACCACCATTGAACCTATACATAAAAAATAATCATGAATTATATCGAAC
GTTTGTTAGAATTAAACGATTGTTTATAGATCCACTCGAGAGAAATTATAGGTCTAAAGTACCTGATGCAACAACAAGGA
GGAGCAACATGAATAAAGTGGATGAGCAATTAGACATTTTTGCCTAAGAGGAGATATGTTGAAATATTGAATTATCTAGG
TGTGTTTCACAAATTGTTCATCTAGGACTTAAGTTATATATACTGATAATTTAAAAGTTTTCAAAATTGAAGTAAAAAGA
AATAATGACACTCTAATCTCTTCCTTTATAAACTTGACTTTTTGCCTCTTAAATGATAATAAGTGTAGTGATTTAATTTA
ATTTGCATTTTTCAAAAATAGAGTTGCAACTTCAATAGTTATATTTCTCAATATAAATAAAAGTATAATATTATTCAATT
ACAAACAATTAAGAATAATGTTACTCAAAAAATATCAGAGATAAAATGGGGATTTTATTTTTATTTCTTTTAACATCACT
TGATACTGCAAGAACACACTGAATATGATGTTGTTATTGTATATAATTGAGTCTCAAATATATCTATTATTATATATTTG
TTAGCACAGGTATGTCTATTTAGTATGATGAGAACGAATGTATGTCTAACCCTCCTCTTCCATTTTTTTCTCGTTTTGTG
TTAGATATATACATATCAAAAATACTTTTTACTTGTCGCTGTAAGACTTTTTCTAAAATAATTTTTTTTATGTTATATTC
GATACACAAGTAGAAAAAAAGATATGTACATATCTAACACAAAATGAGAAAAATGTAAAAATAAAATAAAATATTAGGAG
TGGAGATTTAAATAGGGTGAGGTAGAATTTTTATTTTTTTAAAATAAAATAATATCAATTTTTTTGGGAATGAATGGGTG
GTTTTTTTTGGGAGGGAGAGGGGAGGTGGTGGAGTGGGGTAAGAAAAATAATTTAAATTTTATTTTTAAAAAAAGCATTT
TTTTGGATATAGTAATACTTTAATCTTTAATTTTTGATTAATATTAATAATTTATTATTTATTTTTTGTTAAGGTGAAAT
ATTTTATCCATGTGAAATGTCACGTGCCAAGGTTTTTTTAAATAAAAGAGAGTGCATTACATACACCACTTAGGTGTGTT
TCTCAAACTAATAAGTGATAATTTAGGTATGAAATTCACACTCTCAATAGTTTAGGTATGAAACTCAAAAAAAAATAAAA
AAATTAAGTGTGTTTTTGACAGTTATCTCAATTTATTTTAATCAAAGATTAAATTTTGTTTGATACAATTGTACTTGAAC
CAATTTGACATTCTGATCCCTATACTTCTCAGAGTTTAACCGAAGGGGTTAGAATGCAAAAAATGCAGCTTATGACCATC
TTAATTTCACCAAATGTTTGATGTATGCATTAAAATTCGATTTAGTTCTGACTCATATATTGCAGAATTTATTTTTAAGA
ACTACTATATAGTATTATATTATATTATATTATTAAAAGGAGAAAATACAAGCAAATGAAAGATGGGCACACTACTATAT
AGTATTATATTATATTATATTATTAAGATAACATTTGGTTCAAAGTACAATGACATCCAAACCAATAATAACAATTAAAG
TGTTCATATTTCTAAAACACGAACAACATTAATCTTAGTAAATTTTAATTAATTAAGGACACCAATGGTAACAATTGCAT
AAACGAGTTGCATCTCCAGGTATGAGCTCACAAACTGGTTCTGGCTTTCTGTGTTTGAACTGTTCCAAACATTTATCTCT
ACAACAATTAGCATCACAATCTTTGCTTCCACATGGACCTAAATAAGTTATGCATGTGTCTGGTTCTTTTGGTTTGCTTG
CTAGGACCATTGTACCTATACATATACATAAAAAAAAATCATGACGTGAGAATTATATCGAGCGTTTGTTAGAATTGAAC
GATTATTTATGAGATGTTATGTTTAAAAAATTAATCGATTCGAGAGAAATTATAGGTCTGAAGTACCTGATGCAACAACA
AGGAGTAGCAACATGAATAAAGTGGATGAGCAATTAGCCATTTTGCCTAAGAGGAGATATGTTAAAATGTTGGATTATAT
TATTCATCTAGGACTATAAATAGAGTGCACAATCTATTATTTTTTCATCTTTAGGTTATGTAAATTCAATAAAATGGAGA
GAATATGTAATGATCTTTTTCCTTAATATATTTTGGTGAATGATTGGATTTTGTTAGATAAACTTTGTGCTAGGATAAAG
GATAATTGACTTCACTATGTCTTTCCTTTGAATATAAAAATACTAATAGATTTAAGTTATATACACTGATAATTTAAGGG
ATAAGGCACAAGTATCCCTTACGCTATGACCGAAATCCAGAGACACCAAGGTACTATTACCCTCCTGAACTAATTTTTTT
TGTAATTTTGTACACCTTTTAGCTTACGTGGCACACTCCATGACTCCACGTAGTTGAGGCGCGTGGGAGATGTTTGGATG
TCATGTAAGCAAAAAATGTGTATAAAATTACAAAAAAATGAGTTCAGAGAGGATAGCACCTTAATTTAGTTAAAGTATAT
CTTTAAAATTTCGATTATAATCTAGGTTTACTTGTCCTTATCCCATAATTTAAAAGTTTTCAAAATTGAAGTAAAAAGAA
GTAATGACACTTTAATCTCTTTCTTTATTAACTTGACTTTTTGCCTCTTAAATGATAACGAATGTAGTGGCCTACTTTGC
ATTTTTCAAAAATAGAGTTGCAACTTCAATAGTTACGTTTCTCAATATAAATAAAAGTATAATATTATACCGACTCAAGA
AAAATAATATTGAAGGATACATATAGAGTAACATCCCTAAAATTTCTAAGTTAAGACACGAATCATTTTTTATTTGCATA
TAAGGTTGAATCATTCTTTATTTGCATATAAGGTTGTATTAGATGATTCTTGTTGGTATTTATGCATTTTAATTTCAAAA
TTATAATATTAAGTGCATATGTTAGTGGTATAAGTTGACAAATATGTAATCATTATTTTGATGTAACTCGTGTAATCACT
ATTGTCAAGATCTACCACTAATTCCATCCATTATTCTACCTTATTATACACCGTAACTTATGTAATCTTTGAGTCATTCA
TTTATCTACAATATTATCCACATTATTCTTATTCAATACAAAGAAGAATTCCTCACCTATAAATAGTGGTGTTTCTTCCT
TTGTGTAGTGTATGTCAAACTAAGATGAGAAATGTGGAAAAATATTGTAGTGTGTAGTGAGGTAAGTTTAGTGAAAGAGA
GAGTTGAGACAAAGAAAATATTTCAAGTCTTCAACTATATTCCATATACAAAAGAGAATATTTATATGTTGAAGGAGGTG
TTCTTATGTGGACCTTTGAAATCTTCAACTAATTCGGATCGGATTTATTTGAGTTATTTGAGTTGTATGACATTGTTGGA
CTGTTGTATCCTGGAGGGGACAAGTCAAGAGTGATACTGCTGGATCGGTGTATATCGCAGTGAGCTTGAATCTCCTTAAA
GAAAGAAAGATATCTGCGACTGAGCCTAAATAATTATTTATTGACTTTTTGTTATTTTATTTTCAATTGTACTGTATTAT
ATTTGTGGTATATTACACCAATAATTCTTAAATTATTCTTAGGTGTTAAGATCAATTCTTAAGTGTGGGAGTATATTTGG
AGATAAATTAAGGTCACAAGAATCCCCACTAGTTGCCACAAATACCTATAAAAGTCACCTCTAATAGTATGTTTTAGTGG
CAACACTAGTCACCGCAAATATCTATAAAAGTCGCCACTAATAGTATGGTTTAGTGGCAACACTAGTCGCTGCAAATACC
TATAAAAGTCGCCACTAAAAGTATGTTTTGGTGGCAACACTAGTCCTAACGAATACCTATAAAAGTCACCTCTAATAGTA
TATTTCAGTGGCAACAGTAGTCGCCGCAAATACCTATAAAAGTCGCCACTAATAGTATGTTTTAGTGGCAAAACTAGTCG
CCGCTAATACCAATAAAAGTTGCCACTAATAATATGTTTTAGTGACAACACAAGTCGCCGCAAATACATATAAAAGTCAC
CACCAATAGTATGTTTTAGTGGCAACACAAGTCGCTGCTAATACCTATAAAAGTTGCCGTGTTTTAGTGACAACTCTAGT
CGCCGCTAATACTAATCAAAGTCGCCACTAATAATATTTTTTAGCGACAACACTAGTCGCCGCTAATACTAATAAAAGTC
GCCACTATTAGTATGTTTAGTCGCCGCTAATACTAATAAAAGTCGCCACTAATAATATGTGTTAGTGACAACACTAGTCG
CCGCTAATACTAATAAAAGTCGCCACTAATAATTTGTTTTAGTTGTTTCACTAGTCGCCGCTAATACCTATAATAGTCGC
CACTAATAGTTTGTTTTAGTGGCAAAATTAGTCGCCACCAATAGTATGTGTTAGGGCAACACTTGTCGCCGCTAATACCT
ATAAAAGTCGCCAATAATAGTCTATCTTGGTTACAAATTTGTCACCACTAATAGCATGTTTTAGTGGCAAAACTAATCGC
TGCTAATACCTATAATAGTTGCCACTAATAATATATGTTATTGGCAAATTTAATCATTGCTAATATCTACTAATAAAGCA
AAATGCACAAAGTAATTGCGGAATTGGTCATTCTTCTAATAAATCGAAATAATCAAAGTACGTTGCAATTTGTTCATCTA
GGAGTATATATAAATATTATATAGAGCACATAATTTGTAAAGTTTGAATTAATTAGACAAGAATATGATTTTCTTACTAA
TTTATTTTAGTCAAAGATTAAATTTTGTTTGATACAATAGTACTAGCTACTCTTATACTTGTTCCGATTTGACATTTCGA
TCCGTAAACTACTCAGAGTTTAACCAAAGGAGTTAGAATGGAAAAAAACAAAACTTATAGCCATCTTATGCAAAACAGAG
TTTTTTTCTTAAGAAAAAAAATTCATCTGATTTTTGATGTCTGTATTAAAATCCGACTTAATTCTGATTCACACATTACA
GAGAACGACATTCATCAGTAACAAACAACTCCCTTAATATATTTTTTTCTCACAAAATCTCTATATATAATGAAGAAAAT
AAAAGCAAATGAAAGATGTGCACTACTATATTATATTTTATTAAGATAACATTTGGTTCAAAGTACAATGACATCCAAAC
TTATAATAACAATTAAAAGTGTTCATATTTTTAAAATATGAACAACATTAATCTTAATAAACTTTAATTAATTAAGGACA
ATCATGGTAACAATTGCATAATCGACCTGCAAAACCAGGAACTATCGCACAAACTGGATTTGGTCTTCTTACATAGAACA
TGTCTATACATTTCTTTTTACAACATAGATCATCACAATCTTTGCTTCCACATGGACCCAAATAAGTCAAGCATAGGGGA
TCATCTAGTATTGGATATTTGCTTGCTAGCACCATTGAACCTATACATATACATAAAAAAATAATCGTAAATATTAAAAT
AATTATGACGCAAAAATTTTATAATAGTCTTACTACTGTTATTATATCGAGCGTTTGTTAGAATTGAACGACTTGAGAGA
AATTATAGGTCTAAAGTACATGATGCAAGAACAAGGAGGAGCAACATGAATAAAGTGGATGAACAATTAGTCATTTTGCT
TGAGAGGGGATGTGCTAAAATATTGGATTATCAAGGTATGCTTCACAAATTGTTCATCTAGGGCTATAAATAGAGTGCAC
AATCTATGAGGTTTGAATTATTTTTTCATCTTTAGTAAAATGGAAAGAATATGTGAAGTTCTTTTTCCTTAATATATTTT
GGTGAATGATTGGATATATTTTGTGGTAGGACAAAGCATAATTTTTTTTAATTTTTTTGGTTTCTCACTCGGTGTCCGGA
GCCCATATTGAAGCTCCGACTAAATTCGGACCGTGCTCTGCAAGGCCGATTCGAGGATGGCGTCCCAACAAGATTTTCTC
CATACTTAGAACTTGAATCTGAGCAGTGGCGGAGCTAGGTTTTTTAATAAGGGGTTCAAAATCTGAAAAAGTAAAAATAC
GAACTAATCGAAGGGGGTTCGACATATATTGTATATACATAAAAAATAATTTTAATCATGTATATATAGTAAAATTTTCC
GTTGAAGGGGGTTCGGGTGAACCCCCTAACATACTGCTGGCTCCGCCCCTGAACCTGAGACTTCTGATTAAGGGTGAAAT
AGTCTCACCACTACGCCACAATCCATGTTGGTAGGACAAAGGATAATTGACTTCACGATGTCTTTTGTTGAATATAAAAA
TACTAATAGATTTAAATTATATACACTGATAATTTAAAAGATTTCAAAATTAAAGTGAAAAGAAATAATGACACTCTAAT
CTCTTCCTTTATAAACTTGACTCTTCGTCTTTTAAATGATAATAAGTGTAGTGGTTTAATTTGCAATTTTTCAAAAATAG
AGTTGCAACTTCAATAGTTATGCTTCTCAATATAATAAATAAATAAAAGTATAATATTATTCAATTACAAACAATTCAGA
ATAATTTTTACTAAAAGAAAAAAACTTAGAGATAAAAGAGAGATTTTGTTTTTATTTCTTTCAACATCACTCTAATACTG
CGAGAAGACACTGATATATGATGTTGTTATCGTATATAATTTAGTCTCAAATATATCTATTATTATTTATTTGTTGGCAT
ATGTATATCTATTTAGTATGATGAGAATGATTTTTCTTAAAAGTATTTTAGAGATACAAGTCATTTTTTTCCAATGTTTT
GTGGCAAGTGAAATTATTTTGTTATAGAAGATAATCGTTAAAAATTAAAAATAATGTTAACAAATCGGCTTGTAATGAAT
ATTTGAGTATTACATATTGATAATATTGTCTAAGTGTTAGTAAAAATGTGAATATAATAATATAAAATTCAAGCGAACAA
AATGAGTTATAACAAGATAATAGAAAATTTAGTTTGTATTATATTTTTGTTCTCCCATTTTGCTACATAGTTTTTTTTTA
AAGCACAAAGTAACTATCCAATAATAATAAGAACAATTATGCGTCAATTTTAAATAAGTTAGAATTGATTATATAAGATC
ATGAAAGTAAGCTTAATTGTCGTAACTCATAAGGAAACAACTTACTTCCACACATATATATAAATAATATGTCAATATTA
TTCATGTAATTCCAATATTTTATTTATTTTCATTTAGAGTTCATAAACTCTATTTCTTTTAGAAGATCATACTTTTTCTT
GTTTAATTAAATGTCTAGTATTTGAAATCTAATGGCCTGATTAATCTAGATCCATAGCGAAAGAAAAAATTACGTAATTA
CATGACTTATACCATTTGAATTAATTACAAAATTTCATTTTTCCTTCTCTCTTAATATTTGGATACATGACTCCACTTCT
ATCAGATATATTACAACTTTGTTTGTGTATAATGTATTTGGTACAAATGTTATTGTTGATACAGAACCTCAATTATATCA
AACCTAAATCAATATGGATCTGGTTTATAGTTATTTGTATATGATACATAACTTATGTTTCGTTTGCTGTGTATTGGGTG
CAGTGGCGTAGCTACCCTTATGTCAAGGTGTCCAATTGGATACCCTTCGTCGAAAAATTATACCGTATATATAAGTAAAA
TGATAAACAAAGTTGTTAGATAAAATATTTTGGACACCCTTGACACAACAATATGATGTAATCTAGTGATTTCAAACGCC
TTGAAAGAGTAAAGACACACAAACTTAAAGTGTTTGTGAGTTCAAATCTCACTAGTAGCAATTTTTTTCGCTCCGCCACT
GAAAACTTTCAGAATAAGATATAATTAACGCCCCTATTGAAGTTTATGTACTTTATACATAAAGAAAAACATTTCATGTC
AGAAGTTTCTCCATTCATTAGGCTTGATATCCGAATTAAATACCAAAAATAACATACAATACAAGAAAAAGATAAGGCAA
GATAAATTAAGCTATAGTTCTTTCCATAAAATCGAATTCTAAATAAGTATACATAAATGTATCACATATAATATTGAATT
AAATTTTTTTATTCATTTTCTTTTGTGTGTGTTCTAACTTCTAATTATCACAATCATGGTAACAATTGCAAACTATCAAT
CCTGAGCCATGGATCATCTCACAATCACCACTTGGATTTTGTGACTTGAAATTATTAAGACATTTCTCCTCACAACAGTG
TTCGTCACAAAGTTTAAAACTGCATACACCCAGAGCCGTTAAGCATTTATCATTTGGTACTATCACATTGCTAGCTATAT
CACGAACTCCATTAGTACCTGTTCAAGACCATAACATAATCAACGTTATCAATAACAACATATTCAGTGAAATTTCACAA
ATAGATGAGATATTTTATAGCTAAACATAAGAAAAAATTCATCATAAATCATATTTAATGATTAATTAGCAAAAAATTAT
GTCACCGAATTATTTAGCAATAGATTTACAATGAATACAAGAATAAAAAGAAATAGTGAGAATTGAAAAAATGTACCTAG
TACACAAACAAGGAGGAAAAAACACAAAGTTGATGAGAGTTTAGCCATTTGCTTGTGATGAAAAAAAAATATATGCAAAA
ATTATTTTGGAATATGAATATTTAAAGGTAGAAAGTCTAAAATCTAATTAATTGAAAAGACATATTAAGTAAAACTATAA
ATGGATTAGTTATTGATTTGCTAGATTTGTACATTCTTCGACTTGGCATATCTTATTGTGAAAAATATTAATGTTCTTGT
TAAAATGAATTATATAAGACTTGATTTTTTTATTCTTTTATCTAATATGTTTTATTAAGATATTAACTTTTCTGTTACAA
TAATTAATAGACATTAAGATTGGTCAAATATTATTAAATTTTTTCATATTCAATTGGTCAAATATTTAGAAAATATTTTT
TCTAGGTCAAATATTTTGAAAATATATTCTCTAGAAAAAAAAAAAAAAAACTTACGCCCTTACCTCTTTATTTATCTAAA
TTATATGCAAATAATTTTAGAATAATAAGTTTTGTTACTTACAAAACTCAACTNNNNNNNNNNNNNNNNNNNNNNNNNNN
NNNNNNNNNNNNNNNNNNNNNNNNNNNNNNNNNNNNNNNNNNNNNNNNNNNNNNNNNNNNNNNNNNNNNNNNNNNNNNNN
NNNNNNNNNNNNNNNNNNNNNNNNNNNNNNNNNNNNNNNNNNNNNNNNNNNNNNNNNNNNNNNNNNNNNNNNNNNNNNNN
NNNNNNNNNNNNNNNNNNNNNNNNNNNNNNNNNNNNNNNNNNNNNNNNNNNNNNNNNNNNNNNNNNNNNNNNNNNNNNNN
NNNNNNNNNNNNNNNNNNNNNNNNNNNNNNNNNNNNNNNNNNNNNNNNNNNNNNNNNNNNNNNNNNNNNNNNNNNNNNNN
NNNNNNNNNNNNNNNNNNNNNNNNNNNNNNNNNNNNNNNNNNNNNNNNNNNNNNNNNNNNNNNNNNNNNNNNNNNNNNNN
NNNNNNNNNNNNNNNNNNNNNNNNNNNNNNNNNNNNNNNNNNNNNNNNNNNNNNNNNNNNNNNNNNNNNNNNNNNNNNNN
NNNNNNNNNNNNNNNNNNNNNNNNNNNNNNNNNNNNNNNNNNNNNNNNNNNNNNNNNNNNNNNNNNNNNNNNNNNNNNNN
NNNNNNNNNNNNNNNNNNNNNNNNTAACAAGAATTATTAAAAAAGAATGTTTAATCAAAAACACAAAAAATGTTCTAAAT
ATTGCAAGATCCAAAAGTGCATCAAATATAATAGAAATAACCAAACACAGCACATTATAAAAAAAAAAAACAAAAAACTG
CACAATAAAAAGATAACGAAAATTACCAAAAAATGTACATGATTCTAAATTAGAGTTTCTCTCTCTCCTTTTTTTTTTAA
ATTTTCTATCTGATGGTTGACGCTCATATTAGAGTCCGATTATTTCGAATTCACATTGCATAAGGTCCATTCGGAGAGAA
GTGCTCCCTCTCAAAGATTTTTATATACCCACGATTTGAGTTTAAAACCTCCAATTAAGAAATGAGCCGTCTCATCCACT
GCACCAAATTTGTTGTTGATGGTAATATGAATTTATGTTAAATCTTCATCTTTCATAGGATTCTCCTTAAACAAAAAAAT
TCGAATTTATTAATAAGCATTTACAAAAAATAAACCATACTTATTTTTAGAGGACAACACATATTGTTCCACGTTCACCT
TAATCAAAGGTCTCAAATTCAAGCTTTGGATATGGAGAAAATTTGATTGATACTTATTTTTAGAGGACAACACACATTGC
TTCAAGTTCATCCTTAACTAAAGGTCTCAAATTCGAACAATATGGAGAAAATCTTGTCGATAACATCACTCTCAAAATAA
GTCATGTGGTGCGTGATTCAAATTTAATTAGGACTTTAATACGGACATCAAATGTCGAAATAACATATATTTCATATGGA
TATCGAACATTTAGTGAAAAAAAAGAAGGGGACCATAATATTTAAAGGCAAGATAAATTAGGCTATAGTTCTTCCCATAA
AATCAAATTCTAAATAAGTATACATAAATGTATCACATATAATAATGAATTAAAATTTTTGATTCTTTTTTGTGTGGGTT
CTAATTATCACAATCATGGTGACAATTGCAAATTCTCAATGCAGAGCCAGGGATCGTCTCACAACCACCACTTGGATTTT
GTGATTTGAAATTATCAAAACAGTTCTTCTCACAACACTGTTCGTCACAAAGTTTAGAACTGCATACACCCAAAGCTGTT
AAGCATTGATCATTTGGTACTGTCACATTGCTAGCTGCATCACGAATTCCATTAGTACCTGTTCAAGAACATAACATAAC
CCGTGTTATCAATAATAACATATCCAGTGAAATTTCACAGATAAATGAGATATTTTATAGCAAAAAAAGTATGTCAACGA
ACTATTTAGCAATAGATTTACGATGAATACAAGAACAAAAAGAAATAGTGAGAATTGAAAAAATGTACCTAGTACACAAA
CAAGGAGGAGGAAAAAGCACAAAGTTGATGAGAGTTTAGCCATTTGCTTGTGATGAAAAAAATATATGCAAAAATTATTT
TGGAATATGAATATTTAAAGGTAGAAAATGTGTAGAAAGTCTAAAATCTAATTAATTGAAAAGACATATTAAGTGATTTG
CTAGATTTGTACCTTCTTTGACTTGGCATATCTTATTGTAAAAAAATATTAATGTTCTTGTTAAAATGAATAATATGAGA
CTTGATTTTTTTTGTTCTTTTATCTAATATGTTTTATTAAGATATTAACTTTTCTGTTACAATAATTAATAGACATTATG
ATTGGTCAAATATTTTTTAAATTTTTTCATATTTGATTGGTCAAACAAATATTTTGAGAATATTTTTTCTTGATAAAATA
TTTTGAAAATATATTCTCTAGAAAAAAAAAGAAGAAGCTTACGTCCTTACCTTTGTATTTATCTAAATTATATACAAAGA
ATTTTAGAATGATAATTTTTGTTTATTTACAAAAATCAACTTAATTTCTAGAAAATATTTTTCAAGAAAACATTTTCCAC
CATATGCTCTATGTATTGATAGGGTTATTTACCTTCTTTAACCTTCAATTATTGATAAAGATTTATTTTGGTCTTCAATA
ATATCCAATATCAAACTACATGTATTGTTGAAATTATCTCATAAACTTATCTATACAAGTTAATGTACACAATAAATCTT
CAATTTATTAAATTAAGTCCTTCGTGATTTTGTTTGATTTATAAGCTATGAGTTTAAATTGCAAAAATAATTACTGATAT
TTGTATTAGAATAAATTATTTCCACCAACTACCATCAAACTTGAATTTGACACTTTTTTTTCTTGATTAACAACAATAAT
TTATAGTAAAGAAAATATGCTTATTCCTTTTTCTTTATTTTCTTGCAAAAAAAATTTCCCTTACTTTTGTTTCTTTTTCA
AAGAAAAGCATCTCCATTTTCTAAACCTCCCCCACATGAAAAATCAATCATGTCGTATCAAATTATCTTTTAATTTATTT
TTATTTAAACAATAAAATTATGTCGTATCAAATTACCTTTCAATTCATTTTATTTATACAATAAAATATCAGATTTGAAG
TTGATTTAACTGATCCATTAAATATACTCTAGTAGTTTTGATCTTTTGAATTTGTCAAAAATGAGTAATTTTGAATTTCA
TAAGATATTTAACAAAATTTTAAGGTTAGATATAACGAGAATTTTATATATATATATAAAGGATTTAATCAACAACATAA
AAAATATTCTAAAAATTCCAAAATGCAAAACTACATCAAATATAATAGAAATAAAATAAAAAGATAACAAAAATTACCAA
AAAGATGTACATGATTCTAAATATGTGTTTTTTTTTCTTTTCTATTTGGTGTTTGATACGCGTACTAGAGTTCACCCTTA
ATCAAAAGTCTCGAATTTGAGCGGTAAGTATTGAGAAAATCATGTTGAGAGCTTCTCCTTTAAAATGGACTCGGTACTAC
ACTATTCAAATTCAATTAGGACTTTAATACAAATATTACATACCAAAATAACATAATTTTCAATACGAATATCGAATATC
GAACGTGAAAAATAAAAACAATGGGGGACCATATTGTATATTTTCTCTAGCAAAGCTCTATCATTATTTTTATTTTTATT
TTTGAAACAAAAGTAATAATAATAATTATAGGTGAACAAGAGAGGCAATNNNNNNNNNNNNNNNNNNNNNNNNNNNNNNN
NNNNNNNNNNNNNNNNNNNNNNNNNNNNNNNNNNNNNNNNNNNNNNNNNNNNNNNNNNNNNNNNNNNNNNNNNNNNNNNN
NNNNNNNNNNNNNNNNNNNNNNNNNNNNNNNNNNNNNNNNNNNNNNNNNNNNNNNNNNNNNNNNNNNNNNNNNNNNNNNN
NNNNNNNNNNNNNNNNNNNNNNNNNNNNNNNNNNNNNNNNNNNNNNNNNNNNNNNNNNNNNNNNNNNNNNNNNNNNNNNN
NNNNNNNNNNNNNNNNNNNNNNNNNNNNNNNNNNNNNNNNNNNNNNNNNNNNNNNNNNNNNNNNNNNNNNNNNNNNNNNN
NNNNNNNNNNNNNNNNNNNNNNNNNNNNNNNNNNNNNNNNNNNNNNNNNNNNNNNNNNNNNNNNNNNNNNNNNNNNNNNN
NNNNNNNNNNNNNNNNNNNNNNNNNNNNNNNNNNNNNNNNNNNNNNNNNNNNNNNNNNNTTGTTTTGATGAGAGATCTGG
GGTTGATTCTTTTTTGTTGAAAGTTTGATTTTTGTGATGAAGTTGAGTTTGGGTTTGTGTGCTTGTTAATTTGTTGTTGT
TTGGTTGTTCTGTCATTGTTATGAGGTTTGCTTTAAGAAGCAATTTAGTTGTGTTTAACAATTGAGAAGCATTGGTTGAT
GAAAATAGTAATATTAGGTGTTAATTCTTAGTTATTAAGGCTTGATTCGAGGTTTCGAAAGTAAGATGTTATTGATTCAG
GAAGGGAGAGTGTGGGTGATGGGATGCTATTGTTTTTGACAAGAGATCTGGGGTACTAGGACTTCAGGGAGTCTCTGTTT
GAGTGGGAGATGAACTTCCTACAGTTGTTTGGGGCTGGTGGAAGAGAACTTAGACATGGTGTATGTTTAGGAAAGGCGTT
GATGAATTAGTGAGGCAAGGATTGGAGGAGTGATGAGTACTTTGGTCAACACTAGGGGACTCCTCATTCATTTTTAATGG
GAAAGGTGGTAAGAAATTTAGTGATAGTTTAGGAGAAAATGTGGAGCATAGGAGAATCGACATGTTTCTCCACTCACCTC
TAGCCGTTAGAGGTAAGAGGAGAAGAAAGAGACTTTCCAGCCACTTTTACCAATCACCAACTACATCCCCGAGGTCGGAA
CAATTAGGCGCCAAGTTCATAAAGGAAAAATAGAAAATGTGGAGCCTAGGAAAAGCTCAATTAACTAAAAAGGAACGCAC
TAAAGAAGGGAGAGTGGAAAGGTCCCTTTTATCCATAGGTTTAGAATATGCAAGTTTGAAATTGTCTCAGAGATGAGAGC
TCTTTATTTGTTTTAGATCATAAAAAATAATGGTGATTTTGGTTTTAATTCAAAGGAGGGAAAGATTATTGGTATGTTAC
TTGTGAGTATTTCTCTTCCTGTTGTGACGAAGATGATATCTCTGTTTCTTGTGTTTCTTTTCATTCTCCCTGCATGCTAA
AGGATGCCTAGTGTTGGCAAAATAGTTGTATTCTTCTTCTGATATGTGGTTGAATCATAAATGTCACTCTCCAAGTTTCC
CTCGTTGAACTGCAAAGAGAATGCAGACTTTGAAACTTTTAAAGCTACATTAATATTTTCGTGGTTCTTCATGGTTTCTA
CCAGCACTGTTATAGTGGATTCATATGGCTATAAGAAGATTCTAATCAACTTCAGTGTTGTACTGATGTTTCTTTTCTGA
ATTATAATTAGACTAGGAGTGTCACAGTCTCCACTAATGCTCAAAGTATAATGGATTTCCTCATTTCTGTCGCTTGATTA
TCAGCTGTGCTTCTTCTTTTATTTGTTGCTTGGTGCATGAAGTCTTCGCTAACATATTTGAAAGTTTCTCTTATCTTTAA
TGTATATGGCCTGCCTCTACATCTTGCTGGTTTCTTGAATCAGGTTGTTCCTGGGATTCTTTAACAAGAGAGAATTACAG
AAATGGGTCGTGGAGTCAGCTATGGAGGAGGGCAAAGTTCACTGGGATACTTATTTGGAAACGGTGAGGCGCCAAAACCA
ACCACGGGAAATGCCCCAGCTGTTCAAAGTGAAGGGCAGGCAATAAATAAGGACCCACCTTCAAAGCCTACCGTTTCTGC
TACAGTTGATGCTACTAAGCAGATTCCTGCTGGTATTCAGAGCACTGCTTCAAGAAACCATTTTGGGGGAGATGGTCAAA
ACACAGGCAACTTTATCACGGTATTGCCCTCGTGTCAATTAGTATGATGTCTTTTGAAATGCTTGTTTAGTTCATTTTCA
TGCTTTGCTGGAAAAATATTTTGATTGTTCCGACTTCCGAGGTAGAGTAATAGATAGCTTGCAGGCTGGAACCTCATCTC
CAGAAGTGTTTTATAAGTTGAAATAAAAAAGCAACAAGGTCAATGAGGCTTGAAGCAAAACACGAGAAGTTGCACACACT
TCTAGGCATACATGTTGTGGAAAATTAAAAACCACCAACACATGTGGATTAATAGTATAATAATCAAATTGCAATTAGAT
AACTAATTTCTCAAAGTTGAGATTTAAAGAACTGATTG
>mtp_1070.scaffold_3
CTGTATGGGCTTTGTTGATGAGTTCGCAACTGCATAGGCAAGCGTTGATGAAAGCTTTGGATGATACTTATGTGCCGGTG
GGTACTAATAGTGACAATTTAGCAGCCATGATAAATCAGGTCATCCGGGGACACCGAATCAGCTTTTGCGACGAAGAGCT
GCCCTTTGAAGGGAGGATGCACAACAAAGCTCTGCACGTCACCATCAAATGTCGGGACAAAGTTATAAATCGTGTTTTGG
TCGACGATGGGTCCGGTCTCAACATATGTCCTCTTTCGACTCTCAAGCAACTGAAATTCGACTCGGGAAAGGTTCAACAA
AACCAGGTCAATGTGAGAGCTTTCGATGGAGTGCAGAGAGACACGATAGGGGCAGTGAACTTGGATATTCAGGTAGGTCC
TGCGGAATTCAACGTCGAGTTCCAGGTGTTGGATATCAACACCAGTTACAACCTGCTTCTGGGAAGACCGTTCATTCATA
TGGCTGGGGTTGTGCCGTCTACCCTTCACCAACTAATGAAGTTTGTTTGGAAGGACCAGGAATTGGTTATTCATGGTGAG
GGGAGTCACTCTGATGGGTATGCACCGATCGTTCACGAGATTTCTCGAGGTTCTGATTTCTACACGGTGGAGCTAGTAAA
TGCCACCGGTGATGATTTAGCTTTGCAACCAACTATGCCCCCCGTGTATAAGACGATTGCTACTATTATGCTCCAGAGTA
GTTTCGAACCAGGTTTCGGATTGGGGAAGCACTTTCAAGGAATCGTCGAGCCTATCCAAATTCCCACCAAAGGAGCAAAG
TTTGGTTTGGGGTATGTCCCCACGGATGCTGATGAAGCAGAGATGAAGAACTAGAATATTGATCAAGCATTGGCCAGGCC
AATTCCTCATCTGTACCAGTCATTTCCGGTACGAGAAAATGTCAACAATGGTGGTCTCAGGGAAGGAATCTGTGGCCTTT
TTGAGGAGATTGATGCGGTCATCGATGGAGAGGCTGGGACATCAGGCATCCGTGATGCAGAACCTGAGGAGCAATTGCAG
AACTGGACCTCCACACCACTCCTGATTTCCCGCTCATCTTGTAATATTAATTTAAAACCTGCCAATGTCATGTCATGTCA
TGAACCGAGTGAACAAAATGAGGCAGGTGATAATGAGTGTGAGGAATATGAAGAAGAAAATGAGGTACCCGAACATGTTG
CTGAGGAGTTTCGACAGTTTGAGAATCAACACAAGCCGAATTTAGAAGAAACCGAAACTGTGAATCTCGGAGATGAAGAA
TGTGTTAAAGAAGTCAGAATCAGCGTCCATCTAACTGAACCTCAAAGAAGGGACCTGGTTCGCTTGCTAAGGGAGTACAT
TGATGTATTTGCCTGGTCTTATAGAGATATGCCAGGATTGAGTACGAATATGGTGTCCCACAAGTTGCCGATCAATCCAG
AATTTTGTCCAGTAAAACAAAAGACTCGGAAGTTCAAGCCTGAGTTGAGTTTAAAGATCAAAGAGGAGATTACAAAGCAG
ATCGAGTCTCAGGTAGTGGAAGTGACACAATATCCGACTTGGTTAGCCAATGTTGTTCCGGTTGCCAAGAAAGACGGAAA
GATCAGAATTTATGTTGACTACAGAGATCTCAACAAAGCTAGCCCGAAAGATAATTTTCCGTTGCCAAACATTCACATCC
TCATTGATAACTGTGCTAAGCATGAGATGCAATCATTTGTGGATTGTTATGCTGGTTACCACCAGATCCTGATGGATGAA
GAAGACGCAGAAAAGACAGCTTTCATCACTCCTTGGGGTGTATATCATTATCGAGTGATGCCTTTTGGTCTCAAGAATGC
CGGTGCTACTTATATGAGGGCCATGACAACCATATTTCACGATATGATTCATAAGGAGATCGAGGTGTATGTAGATGATG
TCATAATCAAGTCACGCGAGAGTTCGGATCACTTGACTCACTTGAGGAAATTTTTCGATCGTCTACGCCGATACAATTTG
AAGTTAAATCCCGCCAAATGTGCTTTTGGAGTGCCAGCTGGCAAGTTGTTGGGATTTATAGTCAGCAGGAGGGGCATTGA
GCTTGACCCTTCCAAGATCAAGGCGATCCAGGAATTACCTCCTCCGAAGACCAAGAAAGAGGTGATGAGTTTTTAAGGAA
GGTTGAACTACATCAGCCGATTCATAGCTCAATCCACCGTGGTGTGTGAACCCATTTTTAAGCTATTGAAAAAAATGCCT
CGACCAAGTGGACCGGAGAATGTCAAACTGCTTTTGATGCCATCAAGAACTATTTGTCCAATCCACCGGTGTTGGTCCCT
CCGCGAGAAGGGAGTCCGTTATTGCTATATTTGTCTGTCTCAGATAACGCATTGGGATGCGTGCTTGGTCAACATGACGA
AACTGGGAAGAAAGAGCGTGTCATTTATTACTTGAGCAAAAAGTTCACTCCATATGAGGCTCGTTACACTCTTTTGGAGA
GAACTTGTTGTGCTTTGACATGGATTGCTCAGAAGTTGAGACACTATTTGTCTTCTTATACCACATACCTTATTTCCAGG
ATGGACCCGTTGAAGTATATTTTCCAGAAAGCAATGCCGACCGGGAAGTTGGCGAAATGGCAAATGCTTTNNNNNNNNNN
NNNNNNNNNNNNNNNNNNNNNNNNNNNNNNNNNNNNNNAGAATCCAGTTGATGAAGAGTATGAACCTCTCAAGACTTATT
TTCCCGATGAGGAAGTTTCGTTTGTTGGTGAAGATATTTCTGAGGCGAACCCTGGTTGGAGAGTATTCTTTGATGGAGCG
GCAAATCATCAAGGGAAAGGTATCGGAGCGGTCTTAGTGTCAGAATCTGGTCAACACTATCCTATGGCGGCTAAACTCCG
ATTTAATTGCACAAACAACATGGCTGAGTATGAAGCTTGCATCCTCGGTCTGAAGATGGCGATTGATATGAGCGTTCATG
AGCTGTTGGTTATTGGAGATTCAGATTTGCTAATTCATCAAGTTCAAGGAGAATGGGCCGTGAAGAACCCAAAAATCATA
CCGTATGTTCAGTATATACAGAAGTTGTGCAAGAGATTTCGCAAGATTGAATTCAGGCACACTCCCAGGACACAGAATGA
GTTGGTCGATGCTCTTGCTACCATCGCATCAATGATTAAGCATCCGGATACAAGTTATATTGATCCAGTGGATATAGAGT
TAAAAAAACAGCCTGTTCATTATTCACATGTTGAAATAGAACCAGATGGTTTACCTTGGTATTTTGACATCAAGAAGTAT
TTAGAAGACGGGACTTATCCTGAGAATGCAACGTTCAACCAGAAGAAGTCGATACGCCGCATGGCCCTCAATTTCTTTCC
AAGTGGGGAAATCCTTTACAGGAGGACTCCAGATTTAGGTCTTCTCAGATGTGTTGATGCTAGTGAAGCTGCAACGCTTC
TGGAACAAATACATGCCGGAGTTTGTGGTACTCATATGAACGGACTCACTTTGTCGAGGAAGGTCCTTCGAGCCGGCTAT
TTTTGGATGACTATGGAACACGATTGTTGCAAGTTTGTGTAGAAGTGTCATAAATGTCAAGTGCATGGTGATTTGATCCG
AGTGCCGCCTCACGAACTTAATGCTATGAGTTCACCTTGGCCATTTGTAGCTTGGGGCATGGATGTCATTGGTCCGATAG
AGCCACCCGCCTCTAACGGGCACAGATTCATTTTGGTTGCCATTGACTACTTCACCAAGTGGGTGGAAGCAGCTTCGTAT
AAGTCCGTGACCAAGAAAGTGGTAGCTGATTTTGTTCGCAACAATTTGATATGTAGGTTTGGAGTACCAGAGTCTATCAT
TACTGATAATGGAGCGAATCTCAACAGTCACTTGATGAGAGAGATATGTGAGCAATTCAAAATTACTCACTGAAACTCAA
CCGCCTATCGTCCTCAAATGAATGGAGCCGTAGAAGCTGCCAACAAGAACATAAAGAAGATTTTGAGAAAAATGATTGAT
AATCGCAGAGGTTGGCACGAGATGTTGTCATATGCTTTGTTGGGTTATCGAACGACTGTCAGAACATCAGTTGGAGCTAC
TCCATATTTGCTAGTATATGGAACAGAGGCAGTCATACCTGCCGAAGTCGAAATACCTTCCTTGAGAATCATCCAAGAAG
CTGAATTGAACGATGCTGAATGGGTTCGAAAACGGATAGATCAGTTAACGTTGATTGACGAGAAGAGAATGGTTGCTGTT
TGTCATGGACAACTGTATCGACAGAGAATGATCCGTGCTTTCCACAAAAAAGTAAGAGCCAGAATATTTGAAATTGGTCA
GTTAGTCCTCAAACGTATTTTCCCTCACCAGGATGAATATAAAGGGAAATTTGCACCAAATTGGCAAGGACCCTACATGG
TTCGCAAAGTATTATCTGGAGGTGCCTTGATCCTGTCGGAGATGGATGGCACCGAATGGCCGAAACCAATCAACTCAGAT
GCTGTCAAGAGATACTATGTGTGAAGCTTCAGTTTGTATTTCTGTCATTCCCTTGTAATCGCTCTATTTGCTTGTAATTG
CTTTGTTTAGAATTTTATCCCTCTTGTAATGAACTACGTCTGACTTGAATTCTCAAGAATGAGATACGTAGGCGGCCTAT
GTCGGCCTCGGTCACCCCTTTATCCCCTTTAAATATTTCCTTTTGTATTTGAACTACGTTCGACCTGAATTCTCAAGAAT
GAGATACGTAGGCAGCCTGTGTCGGCCTCGGTCGGGTTTCTTTGTAATTTTTCTTATTTTTGTTAATCCTCGAAAAGGGG
AACTACGTTTGGCTTGATTCCTGCCTCAACGGGATACGTAGGCGCCACAAGGGCTTGGTCATGTTTCCCATAAGATTTCT
ATTTCTCTTTACAATAGAAACTGGGACATAATTTTTTAGAGGAACTCAAAAAATTCTTGAGGAAAAGATCTTTCCAACAA
AGTCAAGACTAAAGTCACTTTGAGATTTGCAACTGGGACAGAATTTTTGAGAATATCTCAAAAATTCCGTGATTTGATCA
CCAACGGTTAAATATAAACCAAGACAGTTAACTGGGACAGAAATTTTTGAGAATGACCTCAAAAATTTCAACTGAGTTTA
TCGGCAGTTTAGAACAACTTTGAATACTTCCCAGCAAGTAATCAAACAGATCTCAAAACACCAACTCTAAATGACGCTCA
TTAAACTTGACGTGACATGACACTTGGCAGTGACATTTTCCAAATGCTACTTTTTGAAAATCTATTTTTTCTTAAAACTT
TTCCTACGTGTTTCAATTATTTTTGCATAAAAATGTTTTGTCTTATCTATCAAGAAGCGGGAGATCAGAGAAATCAACCG
GGGATAGCAAGACAAGGAGCAGACAACCGAAGAGATCAACACAGATCAGTTCATTTTGTAAAAAAACTAACAATTTTTCT
GTGGATGCAGGTCTATAGGTTTGCCTCAAGATTGACATATTCTTCCATTCAATGAATATAGAGAAGTCAAAAGGGTGAAG
AGCTCCCCAAATTGATAACTTTTCTGTGGATGCAGGAGATATTTCATGCTTCTTATACCAAGAATTGGGAATAAATATGA
GTAGCATTAATTTATTCAAATTCTCAGCAAGGCAAGGTTCATAACGAACATGCAATTATGTTCGGAGATGGGACAAATGA
[truncated: 67,115 more chars]
