# Supplementary material for: Homologues of potato chromosome 5 show variable collinearity in the euchromatin, but dramatic absence of sequence similarity in the pericentromeric heterochromatin
Source: BMC Genomics. 2015 May 10;16(1):374. doi: 10.1186/s12864-015-1578-1 (PMC4470070; doi:10.1186/s12864-015-1578-1)
Supplement: Additional file 3: — RH BAC tiling path sequences. Description of data: Nonredundant, multifasta sequence files of the individual BAC MTPs. The sequence contigs and scaffolds in the MTPs can be either ordered or unordered, depending on the quality status of the tiling path sequence. [file 12864_2015_1578_MOESM3_ESM.zip › mtp_1085.fasta]

>mtp_1085.contig_1
GTGCTGGAGACTGGCTAGAGCTGAGGGCAAGTCGAAGTCACTGATACACTCGCTGCACTCCACAAAAAGAAAACAAAGAA
AAATACAAGTAGGGCTCAGTACGAGGCAACATGTACTGAGTAGGTATCATCGGCCAACCCAAAATAGAAACTAATATACA
ATGAATAATAGTATAAAGTCAACTATAGCACTTAGTAGGTGATAAGAAACAACAACATGAACAAGTAACAGTTGAAGCAA
GTACGTAATCAATCACAATATCAAGCACACACACGAGGACTCATGCCTCCACTTCACACTCGTTTGGGAAATGCGTTCAT
TGAGATTGAGTACATTAAGTTAATTCAATATCTTTTTCCTTTAATGTTACCGTGTCGGAACGTGACACTCCGATCCAATT
ATACCGTGTCGGAACGTGACACTCCGGTCCAATAATACCGTGTCGGAACGTGACACTCCGATCCAAAAATACCGTGTCGG
AACGTGACACTCCGATCCAATAATATTATTAATTTATCATTTATTATCACTACTTTTCAGTCCATTAATAATATTACATC
AAGCCTTCTTTATTCAAGGCATAACTTCAATAGAGAGGTGTTCAGATTATAAATCTCACGGTCTCAGGATTTTAGACCAA
TCACAACCACACAATCAAGCCACACAATCACACAGTCAAGTACATAGAGAACTTCACAATATCAGTCAATGCATATCAAT
CGCTATTAAGAGTTTATCTATCAAATAGAACAAACCATAACCTACCTCCACCGAAGAACTGACGTCAGGCAAGCTACTTC
TCCAATACCTTTCCTTTCCTTAACACCTTCGAACGTTTCCAATCTATCAAGTATGCATAATTTGTAAGTTAACGAATCTA
TAGACACCACCCACGTTACTATATGTCTAGCCTAGACCCAAAATTTCACCCGATTCCATAATCAATTTTCCTCCAATTTA
CATAACTTTCAATTAATATATTATGCCTTATATTTAATTACCTATTTCAATATATTCAAAAATATAGTCTATAATGTGAG
AACAAAATATTTTAATATATAAAGGTGGAAGCCACTGGTTGCGAAACCAGTGGCAGACTCACAACAACGTCCAGAACTTA
AATTTGATTAACAGTCATTGTACAACCTTAGTTTCTCCTCATAATTGTTTGATCTCCACTTTCCAATCACATGCACCTTT
AACTATTCAATGTCATCCTTATATAGCCATAATAATAATCCTATAACAATACAATAAAATAAGGACCACCACGTTACCAC
CAGTAAGTTAATTTTACTATTCATTCAGCCATAAAATGGCACTAAGTCATATCAGGTAATTATACAAAACCTTCCGCCCA
ATAATTAATATGCAAAGAACAATATTGACGGTTGTTGTAGATTTACTTGAGGGTACCGCCATCTCGTGAGCTGCAGGTAA
GCATTCGCTCTATTGTCTCATCTTTTAATTATTTAGGGTTAATAATTATCAACTAATTAATAAGTAAATAACTACTAAAC
CCTATAATTTCTTTCTACAGAATATTTAATCCCTAATTATTATATAAGACCAACTATAAAAGTGTGAAAGTAATCCCCTA
TAAATTTTAATGTTACTTTCTTTAACCACCAACTAAATAAATTATTAAAAGTACCCATTAATTCTATAATTGTAGTTATG
GATAGTCCAAATATCCATTTAGAATCTATCGAAAAGTATTTTATGAAATAAAAAGTTGTAGTACTCAAAACGACCAAATG
GGTCGTTACATTAGATACCAATTTACCCATCGTTCGTCCTGGAACGATCAAAAGACGGTGATGGTAAGAAAGGGTAGCTG
TCTCAGCAATTCCTTCAAAATATTAGTACCCAAGGTTTCATATCAAAAGTATCAAACCAACCAATTGGAAATCTACACCT
CTTCTCATACAATGCCTCAAATGGGGCCATCTCAATACTCTAAAGATAACTGTTGTTGTATGTAAACTCAACTAACAACA
AAACTATTCCCAAGTGGACTCTTTAACTGACCGATTCTCCCACTAGACCTTGACACAACCATCAAGACAAATATTTTCTA
GCATAACCATGATACAATCCTGAATCAATATTGGCTACAACCAGGAGTGAACCTGAACCAGCCACCACACACTCATAATG
CACAAACCATCTTAGATCTTATCAAGATTACATGCTCACAACAAAATATTTCCTCGAGCTCAAGCTATAAAAATATGATC
TTTAGACAGTAAGTAATCATCTAGGAGTATCGAACTCATCTGATCCAAAGATGGAAATGATCAAGTAACCACCATCGAGT
GATACACCCAAGCATACAGAACCTCTAACACCACAGTCGAAATGCTAGATTAGTAGCTATTATAGACAATCCTTAAGAAT
AACAAAACTAGACCCAATGGTCCTCACATTCAATCACACATAGCAAAAACATGATACCGATGATGAGATAACTCCTAAGT
CTATCGGACAATTGTAAATTTTCATGGAAGCTCTTCTAAATTCTCATAAGCAGGGTTGTGCGTGTAGAATCACTAGTATA
CTTCAACTATCCCAAACAAAACCAAATCTTCCATAACTGGAATGGACAAGTCTAACTAAGGATGCCACCCTACCAGGAGG
ACAATCACAGAATCGGTACACCTGATCCACTACTAGGGACTTACCCATAGAAGCAAAAACACACACGGACGTAGAAAGTG
AATCATACTCTAACCCACGCCCATAATGAAGTATGTGGTCACATAAGAATGTACATAACGAAGGTCGAATAACTCTAGAT
ACTTCTTCCATTGTGCCCATATCAAACATTTTCATTCATTTGACTCTATCTCTTTGATTTTCTAGCTATCCATAATCACC
AATTTAGTCCTTATTATAATTGCACACATACTTGGTTTATCGAACCCCACATCCACTGAAGTCAACACTCTTAATACTAA
CAAAACATCATAACCACATTGATCATCTACATTACTCCCTAACCATCATTAGTATCAAAGTATTCTTATCAAATACATGT
TCAAACTATGGCTATCTCTCTTTCTATTTAAGCATTTCATGACAAATACGAGTCCCAGGCAAGTCTAATAGCACTAATTT
CAAATTTGATAGTACCTTTCATCGAGATAAACTATTAAATCACACCCAAAGTCAACTTCACACCACTTCTACATACCATG
CCTTAGCTACCATTCTAAACCATCACATACCTCATGCCAACCCTTAGGGAAATTCTTGGTCACTCAAATTATTCTATATA
CTATAAGCTAATAACCTCTATTTACCATCAAATGTAGCATCATAACATTCTAAGTAGTCCCATCAATAGAATAGTATTAA
TCCAACTCTAAATTATTAATAACCAGGTAGAATTATATCTCACCTTGTACATTATTCTTAAGTCATCTATCATAATTTGA
GCAATTTAACCCCACATAAAACTCTAAATTTTCCATACCTCATTGTTTGTCACCCAAACCAAAACTCAATCTTTATAAAA
GTCGATGATAAAATCCTAGTAAATCTGTACCGAATTAGTTCAGATCTCAAAGTCATATCTAAACTCATAGGCAAAAATCA
ATACAACCTTTAACTACACCCCAAGGATTTATACGAGAGGTATTATTCCTTCAGGTTTCTCAAATTCTTTCTATGGTGTA
AAATTCTAAATATCTCGACCCTTCAATATATCAGACTCTTGTTAATTTCTCTAGCTCGCTTACCGATCTCATCCTTTTAC
CAACAACCCATGATGTTTTACCTTATACTCTAAACCAACACTTTTAAGTGAAACATTTCCTTAGGTATTTTAACAATCAA
AAGTAATAAACTTTACAACTCAAACCATGCATAAGTCCGTCCAAATGCCTAACACTCGATGCGATCAATCATTTATTATC
TTATCAATCCATATCTTAGATAAAAATACTACCACGAACTTAGACTTACAATAAGCAAAAAAATAAATAAATTGAATTTT
GGTTCCAACTGTGTAACTCAATCCCTTTATCTATCAACATTAACTCATACCTTGAAGATTTTTATGAATTCGGGTATCTT
AGCCTATAACTAATCATCTCTACATCGATCTTACGGTATCCTTCACTACAAGTTCAACCATACTCATTACTAAATTCAAA
CTACAAAAGAACTTATCAGCCTACCCGAGTTGAACGCCTGTACACTCTTTTCTTAAGTTTTATCCAATAGTTTTTAACCA
ATCTGACGAACCTGTGACACTATTATCTTAACCAAAACAAAACAGATAAAATCATGCGTCTCTGAACCCAATTCTCAACC
CCTTCGAAGATACATTTTTAATTATTACAATCAGATAAAATATTCTTGCTCCCACCTCTTTCTGAAGGCTACACATCCCA
CAAATTTTATCTTATTTTAATTATGACTCTAGCTCCTTTAAATTCTATTCGAGCGGTGCCCTAACATCTTCTAAAACTTG
CCATACAACCACATTACTCACTAAATAGTAGAAAATCACAACCTTAGATACTCGCAAGTCTTTATTACCATACAAAATTC
ATTTAACCAATAAATCCTTATTATATAGTTTCATCCCAATCACAATTCATCACGAACTATTATTACCATCATGCTCAGTT
AGCCCTTGCCATCACCACAAGGTCAACCTCTTCATTTATATGACACCTGAAACCTAGTTATACCAATCAAATCCAAAGGA
CTAACTCAATCGTATACACACTTTCTTACTAAAATCTTCAATTGCATTCACCCAAGTATATCTCACTGGGAATTTCTTTA
CCCATAAACTTGTCATTCCGGTATCAATCCACTCTTTCAGAGCTTATGATAAAATCATCAATTCTCATTTAGAATCCTCA
AGATACACTATACAACCTAACTGCAATAATACCATACTAAAGATCTACCACTAAAATATTCCCTAAAACAATGCTTAACC
CCACCATCCATAGTAATAAGCTAGTTGGTTTCTCAAATGTAAATGCAACACTGAATCTCACTATTTGATCATGTAGTACA
ATTGATAACTCCTTAAGTAGTTGGTATTCTCATTTGACTATTGACATATTCATTTACACATAACCCTAGTACTACCACAC
CGTCAAAGTCTGTTAGATACCTCACTAGAATACATCATACCTATCGATAAGATCGTACCCAAACAGCCCACACATTTCTA
CCCATTGAATAACTGCAAAACATTACCAAATATGTTCAGTCTTTAGCCCAAACAATTTGCATTCTTTCTTAGATCAGGTC
GATAACAAAAGTAGCACACTTCATCTATCTAACCAAGTAAGAATTGGTACTATTGTAGTAGTCTTATCATGATCCTCTTT
AATATACAATCAATCCCTGAAATCATAGTAAAGATTCTAACCTCAATTGGTGCAACATAATTTAATCATTTGTTAAGCAA
CCCATACATATATGAAAAATTTACTAACTGTATTTTTTTAAAGTAATGACATTCATTATATAGTCGTCCTTTACGAAACT
TCTTGAATGTTGTCACATATCTAGATAAAGTACAAAATTTGACATCATAGGCTGCAACACATATTTTGTTTCTCTATATT
CAGGAAACCATCTCTCAAAGTTTGGGGCATATAATTGGATGAAGAAGCTAGAAAATGATGTCGTAAGTCATAGGTAGTGT
CTTTACTAATCGGCACTCAACGTGAGACTACCACCACATTTTGCGTCTCCCCGAAACTAGTATGTCACAATCTCAACACT
AAGGCTCTCCACTATATTCATTTTATAAAGCAACTCAAAACAATCAACTAAGAAAGCATAACCATCTTCATAATCAATAC
CCATGAAGAATTCAACTTTATGAACTTAATAAAAAAAACATGTTGATCACTAGTCATTACAGGCCTTGTAGTTAATCGAG
AAAATATACATATTTCCAAGGACACATTTTTTTTTTTAATTCTTTCTAGTATTGCTATTTCAACTTCTAATACTCTAGTA
CTAACCATATATGAAATAGAGCGAAGAAGTTCAGATACCAATTTGTATCACCTAGATACCAATTGGATTCAAGTAGTAGC
ACGAAAGAAAGAAGGAATGAAGTTTTCCTAAAGTCCTATAGCCTCTCGAAGAAAAGTAAAGGCGTCCCCATACCGTTCCA
CAAGACTCTACCAGACTTGTCCTTGTGTGATGAGATCACCGAACCTAACGCTCTGATACCAAGTTTGTCACGACCCAAAA
TGAGTCGTGAGTGGCACCCACACTTACCCTCCTAAGTGGGAGAACCAAGGAATCCAAACCCCAACACATATCAATAATTT
AACTATGAACAACAACAATAATGCGGAAGCTCAAAACTTATTAAAGTAACCAATCAAATAAACCTCTAAAGTCTAACACT
TATTATCCCCAAAATCTGAAAGTCATCACATTAAGGACATCTAATCTTCAAATACTAAGTCTAAGAGTATTAAAGACACC
AAAATAAATGAATAAAATAGGTTATGTCCGAAAACTAAGGACATCATGCCATGACCAAGAGAATCCAACACGAGCTGGAA
TGAATAGCTCACCCTGGAACCTGATGTGCTGGAGACTGGCTAGAGCTGAGGGCAAGTCGAAGTCACTGATACACTCGCTG
CACTCCACAAAAAGAAAACAAAGAAAAATACAAGTAGGGCTCAGTACGAGGCAACATGTACTGAGTAGGTATCATCGGCC
AACCCAAAATAGAAACTAATATACAATGAATAATAGTATAAAGTCAACTATAGCACTTAGTAGGTGATAAGAAACAACAA
CATGAACAAGTGACAGTTGAAGCAAGTACGTAATCAATCACAATATCAAGCACACACACGAGGACTCATGCCTCCACTTC
ACACTCGTTTGGGAAATGCGTTCATTGAGATTGAGTACATTAAGTTAATTCAATATCTTTTTCCTTTAATGTTACCGTGT
CGGAACGTGACACTCCGATCCAATTATACCGTGTCGGAACGTGACACTCCGGTCCAATAATACCGTGTCGGAACGTGACA
CTCCGATCCAAAAATACCGTGTCGGAACGTGACACTCCGATCCAATAATATTATTAATTTATCATTTATTATCACTACTT
TTCAGTCCATTAATAATATTACATCAAGCCTTCTTTATTCAAGGCATAACTTCAATAGAGAGGTGTTCAGATTATAAATC
TCACGGTCTCAGGATTTTAGACCAATCACAACCACACAATCAAGCCACACAATCACACAGTCAAGTACATAGAGAACTTC
ACAATATCAGTCAATGCATATCAATCGCTATTAAGAGTTTATCTATCAAATAGAACAAACCATAACCTACCTCCACCGAA
GAACTGACGTTAGGCAAGCTACTTCTCCAATACCTTTCCTTTCCTTAACACCTTCGAACGTTTCCAATCTATCAAGTATG
CATAATTTGTAAGTTAACGAATCTATAGACACCACCCACGTTACTATATGTCTAGCCTAGACCCAAAATTTCACCCGATT
CCATAATCAATTTTCCTCCAATTTACATAACTTTCAATTAATATATTATGCCTTATATTTAATTACCTATTTCAATATAT
TCAAAAATATAGTCTATAATGTGAGAACAAAATATTTTAATATATAAAGGTGGAAGCCACTGGTTGCGAAACCAGTGGCA
GACTCACAACAACGTCCAGAACTTAAATTTGATTAACAGTCATTGTACAACCTTAGTTTCTCCTCATAATTGTTTGATCT
CCACTTTCCAATCACATGCACCTTTAACTATTCAATGTCATCCTTATATAGCCATAATAATAATCCTATAACAATACAAT
AAAATAAGGACCACCACGTTACCACCAGTAAGTTAATTTTACTATTCATTCAGCCATAAAATGGCACTAAGTCATATCAG
GTAATTATACAAAACCTTCCGCCCAATAATTAATATGCAAAGAACAATATTGACGGTTGTTGTAGATTTACCTGAGGGTA
CCGCCATCTCGTGAGCTGCAGGTAAGCATTCGCTCTATTGTCTCATCTTTTAATTATTTAGGGTTAATAATTATCAACTA
ATTAATAAGTAAATAACTACTAAACCCTATAATTTCTTTCTACAGAATATTTAATCCCTAATTATTATATAAGACCAACT
ATAAAAGTGTGAAAGTAATCCCCTATAAATTTTAATGTTACTTTCTTTAACCACCAACTAAATAAATTATTAAAAGTACC
CATTAATTCTATAATTGTAGTTATGGATAGTCCAAATATCCATTTAGAATCTATCGAAAAGTATTTTATGAAATAAAAAG
TTGTAGTACTCAAAACGACCAAATGGGTCGTTACACAATCATTTCCTAGTGTATTACATGCAACGTGATAAGTTAGGCAT
CATAATCGATGTTTGGCTTAGTTATTGCTTCGCACCAATCGACACTAGCCTATTAAATAGTATCACACTAAATCTATGTT
GATAATTCTTTTCATGTTGATTACCTCCTTGGTCCGGCAAGTAGCAACAAGGCGAGTTCTAACGCGTGCACTCGTTAAAA
AGACTTTTGAACGAAAGAATTATCAATGCATGCAAAACACTATTCAAGAATTATTTATTTACTATTCATACTTTGTTAAT
CGCTCATGGATCCCACAACCCTAGTTGTGGAGTTTAGTTACCCATAATCATATGAACACAATTCATTGTTTTAGATGAAA
GAATTATGAACTTACATAGTTGAGAAAAATAAACCCAGAAATTCAACTCGAATTTCAAACCAGATCTTCAAAACTAACAT
TTGGAAATCAAGAATTGCTAGGGTAGCAAAATTAATTCCCCAGTCACAAAGTAAAACAAAAGTAATAAAGTCTAACCCCT
AAAAACGAGTTTACATGTCCTATTTATAGAAAACAAGTCCTAAATTAAAAGGAAAACAAATTAAGGAAAGTTTGTTCAGG
CACGCGACTTCATTCCACGAGACTGACTCACGGACCGTCAATGGATCTACGGTCCGTGAGTCCCTTCCGTTAGCCAGGAC
TTAGAAAATATTTCTGCCTCCAAAAATCAGCTTCTCTGAAGCAAACGACGGACTTGCTACGGTCCGTCAATCCCCCTCTG
TGGCTCCAAACTTAGAATGTTCAAAAATAAGGTACTGGAACCCTCGTAGTATCAATCTACAGATCAACAGTATGGACTGT
TAGTGGCCACCGTTGTTCCACACTTGGTCAAATTTCTCTGATTTGCATTGCCTGCTGATCTACGACCATCACCTACGAAG
CGTCAGTGGACCTACGGTCCGTAGATCAAGCTTTTAGGAGAAACTCATAAAGCATATTCAAGTCATTCATTCTTTGATTC
GATGCGGCGCCCCTATCCAAATTTAACTTCTTTATTGCCCACATCGCCTTATGCTCTAGCTCTACCGGTAAATGACAAGA
CTTCCCATATACAAGTTGGTAAGGAGACATACCTATGGGGGTCTTGTATGTAGTGCGATAGGCCCATAGAGCATCATCAA
GATTCCTTGACCAATCCGTTCTATTAGCATTCACAGTCTTCGCCAAAATCCGTTTG
>mtp_1085.contig_2
AAGCGTCAATAGAGAAAACATATCATCTTCCTCGAATAGACGATTTGTTTGGTAAGCTATAGGGCGCTAGAAGTTTTTCA
AAAATTGATATAAGTTTCAGTTATCACCAGCTAAGGATTCGTGAAGTAGACATTTCCAACACAACTTACAAAACATATAT
GGACACTTCGACTTCCTTGTCATGTCATTTGGGCTAAGAAATATCCCATCACACTTCATGGATATGATGAATGGAATTTC
CAATCTTTTTCTTGATATATTTAGGTAAATGTTGTATTCATATGATTTCAGATTCTTAATTGGATGTAGCTTCAAGATGT
AATGTATAAGGTAAGCTTTAAAATTTGTTTTACCTTTTTTGCAAGTATAAGGAAAAACGGAGCCTTGTTTATGATAGTTT
AGGTGTTGTATTTGTAGTGATGCTCTGTGATGTGTATGTGTATATATTATGGTTAGCGAAAAGGTTCCCGATAAGGCTAT
TTACAAAGGAAACTCTGCTGAAATTTTATAAAATTATGAGATTTTACCAAATCATCATAAGTTGGGGAGGATCTAGCTTC
TCGAAATATGAGTTAAATTTATTATTTTAGGCGAGTACATTAACTCTTAATGTATAAAGAACTATGTGGTGTACTATATG
CACAATTAATGATTATTGAGTATGCCCAACAATTTGGCATTTAAGAATTTGTTGCAAAGAGTCTAAATAACGAGAAGAGT
AGCGAAGCGTTACTCTATACCAAGTTAAGGAGTGAGCATATCTTAAGGAGAATTGTACCGTATATACATATATCTTATTT
TCTGCCAGCTATCTTTAATATTTTAAATAACTCCACCTAAATGGTTACTCTACAAAATAAAAGAATTTTTTTTATCTTCC
TTGTACTTAAGTCACACGGCTTCACCTCTCTTGCTTTATAATAAGTATCAGAACTACATGCTACATGTTACAAGAGTTGC
TACTGTAACACCTCAAGAATTTGAAAAGTTTAAAGGTAAAGGAAAAGTACCATTTTTGCACTAATCTAGTGGTCTACGAG
ACAATCACGACCTAGGACTACCCCTGAAATGACCCAAAAAGTTCTTAAAAAAATGTGCTTCGAAAGTTACCGGAAACTTA
TTTAGCTATATATAAAATAAAAAAAAATCCGTTTTGTTTTTCGAAAATCCAACTTCATATTCTTGTTTAGGGGGTCAAAT
TGAGTGGGAAATGGGTCTAACCCAAATTTTAGATCAACCGTATCAAAATCCGAAAATTCCAAGTGAAGCCTTTTTCGAGG
GTCTACTTTGGAGGGTCATATCTCCTAGCACACACATAATTGGGTGGCCAATAACATATACATGGAAAGCCCTTTGAGTT
ATCTACCTAACACACTTCGTTTCACCTCATTCGGAGTTCGGACGAAGAAGTTATGCCCATTTTCGTAAAATCTGTCCGGC
AGGAAAGGCAATTTCCAGTGAGCGTTTTTACTGTTCACCCACCTCATTTTTTTTCTAAGTGTTGGACCATTTTTCGAAAG
GGCATATGTTATTTCCTATATATCATTAGTTCAATTCCCATCTCTAAAACATTTCCCAAAACACCTCTCCCATACTTAGA
CACATTTTCTCTCAAGTTCTCTCAAGAACCCTAATCCAAAACCTTCCTCAAGATTGAAGAGACTCTTGCTCCAAGTTCCA
AGCTTCCATTGAAGACACTCTCAAGACCTTCATAAAAACTCAAGGTATGTGGTGTTGAATTCATGGGTCCTTCCACCCAT
AGTGCCTAGACTCTATTCTACTCACTAATTCATGGTTTAAGTTAAGATTCATAAATTAGTCTTGTTCTTTCTAATAATTT
CCTACACATTGAATTTTAAACATGAAAAGTGATTGTTTTGAGCATGTTGTGACTCTAGAACTTGAACCTAAATTTGGAAT
GGATGTGGAGATTTTCATGTGGTATTGTGGGTGTTAAAAAGGTGTTGTTGTAGGTTGTTCACTGGTTTGGCTGCATAATT
ACTACCCTATTATTCATGCTCTTTGATTCCATTACTGTCACGACCCAAGCCTAGGGCCTAGACGTGACATGGCGAATGAG
GAACCCGAAGGAACCCCAAACAAGCCTCTCAAACTTGTCATCACACTTCATCGGTCGCGGAAGTACATTCAACATTAATT
AACGGGAAATAGGGACTAAGGCAAACCATTTCAAAATGACATCATAGAATAAGAGTCAAGCTCGTTTACAAAATACTTGT
CCAACTCACACCTCTACATACATAGATAGGACGGGGGCCATGACATATTACCGGCTCCCCTCATAGTTAAAATACAATTG
CAAGCTAAAGTCTCAAAACATAGGAGTAAGAAACATAACATAGCCCTCGAATTATTGAGGACTCACCAACAAACTCGGAT
AAGCGTCGTACTAGCCACGTGAATGGAGAGAAGGATCAAGAGTAGCTCCGGTCCCTACATGGTGACATCATGTAGGCAAA
ATATGCGTTAGTACTTGGAATGTACTAAGTATGCGGGGTGCAACACAACAATAAACAAGGACACAATCGAAATACAAGAA
ATAGTTTCATAGGCATTATGAATAACAATATGAGGATGCATGATCAAAGTGAAGTCAAAACATGTTTAAGTAAATCTATA
CTAATAGTAGATATCATATGTGTATGCATGATCCAACCAATCTATAACCCCAACTTAGGATGGGGGATGCCGTTCACACC
CGGACACCCTGGTGGCAAGGTATAAACCCTTCACATGGTTGATGTTGGTCACACCCCAAGCATCCTAGGTGGTGAGATAT
AAACCTCTCACATGGTTGATGTTGGTCACACCCCAAACATCCTAGGTGGTGAGATATAAACCTCTCACATGGTTGATGTT
GGTCACACCCCAAACATCCTAGGTGGTGAGATATAAACCTCTCACATGGTTGTCCGGTTCTTTTCCCCCGGACCGGGCAT
GGTCATGCAACACTTTATATAGGAAATTCTCATTAGGCTCTAATGCAATCTCACGTATGGAATGAACATATACACAAGCT
TAGTTTGTCATCAACACATCTTTGAAGTTCCATACATCTCATAACTCAAGCTTTAAAACATCAATTTATCAATTCTCCAT
AGTTGGACATTTTGTCAAACACCTTGAAGGCATGTAATGAAATCAAAGAGCATGGAAATTAGGGTAGTAATTATGCAACC
AAAACAGTGAACAACCTACAACAACACCTTTACATTCATAACATGATCACATTATCTTCATTGGATTCTCATTCATATAA
TGTCATGATAACACTCCAATTTCTCATACTATGCCTTTAAGGCCATAAGCCTCACATACCAATACACCAACAATACACCA
TAAAATAAGCATGGGTAATGACATACTTCAACAATCTAAAGACCTTTAAACAAGTTTGATTCATATACATTCATTATCTA
GCAACCACTTCATAAAGGCATAAACTAGGAATAGAGAGAAATCATGGGTTCATGGAGTATTTTCATCTTAAATCGTCAAT
ACAACAACAATATAACCATAAAGTGCCATTAGAAACCTTTTAAAATCATTTGATGGAAGAACCCATGAGATTGAGTGAAA
ACCTAGACTTTTCATATTTTGAAGTAACTTTGGATTTGGCTCCTTGTATGGAAAATTAGACAAGGATCAAGACCCCCATA
CCTTTGCTATGATCTCCCACGAAAATTGATGAAGAAAGCCTTGAATCCAAAGCCCTAGCTCCCACTTCTTCTTCTTCTTA
AATGGAGGATTGTAGAGAGGGAAATGTTTTTTTTTGGGATGGGAATTGGATTATGGTATCTAGGAAATAATATAAGTCCT
TTGAAAAAAAGGGTCCAACACTTAGAAAAAAAAACAGGCGGGTGAACAGTAGATGAACAGTAAAATCAGCTACTGGAATT
TGGATTTTCTGCCGGTCCGACATTACGAAAATGGGCATAACTTCTTCGTCCGAACTCCGAATAAGGTGAAACGAAGTGCG
TTAGATAGCTAACTCAAAGGGCTTTCCATGGATATATTATTGGCCACCAAATAATTTGTGTGCTAGGAGATATGACCCTC
CAAAGTAGACCCTCGAAAAAGGCTTCACTTGGAAATTTTGGATTTTGATACGGTTGCTCTAAAATTTGGGTTAGACCCAT
TTCCCACTCAATTTGACCCCCTAAACAAGAATATGAAGTCGGATTTTCAAAAAACGAAATGGATTTTGAGATATATGGAA
ATTACAATTATAGGTGTTTCCGAAGCACATTTTCGGGCATTTTTGGGGTCGTTTCAATATCTCCCCCTTGGGAACATTCG
TCCCCGAATGTGGAAGAGACGTAAAAGGCAAGACTTAGTAAGAACATATCAACCCCAACATGAATGCAAAAATTTTATTT
AAACATCACTTCAAGATTTCAAAACATAGTGTAAAGCATCCATAACTCATCAATTTAAACATATATGCACATTAATGATT
CAGAGGCTGAAATGTAGGACTCGATGGAGTACAAAGGACTTGATTTAATACCTTAGGCTTGAGTGGAGTTGAATAGATAA
GGATAACGTCTTTGCATGTCCGCTTCGGCCTCCCAAGTAGCACTCTCCACTTGTTGATTTCTCCAAAGCACCTTAACGGA
CGCCACTTCTTTGTTCCTCAACCTTTTAACTTGTCTATCTAAGATCTGAACCGGGACTTCTTCATACGTCAAATTATCTT
CTACAACACCCACAACCTCAAGAGGTACAATAGCGTTAGGATCACCAACACATTTCCTCAACATCGATACATGGAATACC
GGATGAACTAATTCCATCTCCTTGGGCAACCCCAACTCATAGGCTACTTTACCAACCCTTTTTATTATCTCATAAGGACC
GACATACCTAGGACTTAATTTCCCCTTCTTACCAAAACGAACCACACCTTTCATTGGAGAAACCTTCAAATAAACCCAAT
CACCCACTTTGAATTCAAGATCCCGTCTCCTCACATCGGCATAAGACCTTTGACGACTTTGGGCTGTTTTCAACCTCTCC
CTAATCATCCTTACCTTCTCAAGAGCATCCATGACCAGATCCGGACCCAACAAGGCCACCTCTCCGACTTCAAACCACCC
AACCGGTGACCTACACCGTCTACCATAAAGTGCCTCAAAAGGAGCCATACCGATACTAGAATGATAACTATTGTTGTATG
CAAATTCAATCAAAGGAAGATGATCATCCCAACTACCTTTCAACTCCAATACACAAGCTCTAAGCATATCCTCCAAGGTT
TGAATTGTTCTTTCGGCTTGGCCATCCGTTTGAGGGTGGAAGGCCGTGCTAAGCTTTACCTTTGTACCAAGACCCCTTTA
GAATGACTTCCAAAAGTGAGAAGTGAATTGGGCACCACGATCCGAGATGATAGACAATGGAATCCCATGCAACCTTACCA
ATTCATGAATGTACAACTTGGCATACTCTTCAGCCCCGTAAGTAGTTTTAACCGGTAGGAAATGAGCCAACTTTGTCATC
CGATCAACCACCACCCAAACCGAATCAAAGCCTCTTCTAGCCTTGGGTAAGCCCACTACAAAATCCATGTTGATTTCTTC
CCACTTCCAAGTAGGTATCTCAATGTCTTGAGTTAGGCCACCCGGCCTTTGACGTTCAGCCTTGACTTGTTGACAACTAT
GGCAACCCGAAACAAATTTTGCAATGTCTTTCTTCATACCGCCCCACCAATACACATCCCTCAAGTCTCTATACATCTTT
GTTGACCCCGGATGAATAGAATAAGAAGAATTATGAGCCTCATCAAGGATTCTTTCCCTCACACCATCCACACAAGGAAC
ACATAATCTACCTTGGTACCTAAGGGCACCATCTCCCCCTTGGGAGAAAACCTCCACCTTACCACTACTCACCGAAGCCT
TTAATTCTACCAATGAAGGATCAAGATCTTGCTTGACTATCACCTCATCAACCAAGGAAGACCTTGAACCATCAACAACA
ACTACTCCTCCACTATCCACCCCTTCTAACCTAACTCCCAATTTGGCCAACCGATGGACCTCCTTAGCCAACTCTTTACT
ACCTTCCTCCACATGAGCCAAGCTACCCATGGACACTCTACTCAATGCATCCGCCACCACATTAGCTTTCCCCGGATGAT
AGTGAACACTCATATCATAATCCTTAAGGAATTCTAACCACCTCCTTTGTCTCATGTTAAGATCTTTTTGTGTGAACACA
TATTGGAGACTCTTATGGTCGGTGAAGATATCAACATGCACCCCATACAAATAATGACGCCAAATCTTTAAAGCAAAAAC
CACGGCGGCCAATTCAAGATCATGGGTTGGGTAATTTTTTTCATGAACCTTAAGTTGCCTAGAAGCATAGGCTATAACCT
TACCACTTTGCATCAACACACAACCCAAACCAATATGGGAAGCATCACAATAAACAACAAAACCTTCTAACCCATCCGGA
AGTGACAAAATAGGAGCGGACACAAGCCTTTCTTTCAAAGTTTGGAAGCTTTCCTCACACTCATCCGACCACACAAATTT
AGCCTTCTTTTGAGACAACTTAGTCATAGGAGAAGCAAGAGAAGAAAACCCTTCTACAAATCTCCTATAATAACCCGCTA
AACCCAAGAAACTCCTTATATCCGACGGGGTCAAAGGTCTAGGCCAATTCCTAATAACATCGGTCTTCTTAGGATCCACC
TTAATACCATCCCCCGACACCACATGGCCTAGGAAAGCAACTTCCTTCAACCAAAACTCACACTTTTCATATTTAGCATA
CAACTTCTCTTCCCTCAATCTTTGGAGTACCACCCTCAAGTGACCCTTGTGCTCTTCCTCACCCCGAGAATAGATCAAGA
TGTCATCTATAAACACCACCACAAAAGAATCAAGGTAGGGTTCGAAAACCCTATTCATCAAATCCATAAAGAGAGCCGGA
GCATTAGTCAACCCGAAAGACATCACCACAAACTCATAGTGCCCATACCTAGTACGAAAGGCCGTCTTGGGAATATCACA
CTCCCTCACCTTCACTTGATGATACCCTGACCGAAGATCAATCTTAGAGAAGTGACTAGCCCCATGCAATTGGTCAAATA
AATCGTCAATCCTTGGAAGAGGATACCTATTCTTGACGGTGACCCTATTAAGTTGTCGATAATCAATACACATTCTAAGA
GACCCATCTTTCTTCTTCACAAACAAAACCGGAGCACCCCAGGGAGAATGACTAGGTCTAATAAATCCCTTCTCTAACAA
ATCTTTTAATTGCTCTTTCAACTCTTTCAACTCTGCCGGGGCCATACCTTAAGGGGGGATAGAAATAGGTTGAGTATCGG
GAAGGAGGTCTATACCAAGATCTATCTCCCTTTCGGGAGGGACACCGGGAAGGTCTTCTGGGA
>mtp_1085.contig_3
TAGCAGAGCGAGGTATGTAGGCGGTGCTACAGAGTTCTTGAAGTGGTGGCCTAACTACGGCTACACTAGAAGAACAGTAT
TTGGTATCTGCGCTCTGCTGAAGCCAGTTACCTCGGAAAAAGAGTTGGTAGCTCTTGATCCGGCAAACAAACCACCGCTG
GTAGCGGTGGTTTTTTTGTTTGCAAGCAGCAGATTACGCGCAGAAAAAAAGGATCTCAAGAAGATCCTTTGATTTTCTAC
CGAAGAAAGGCCCACCCGTGAAGGTGAGCCAGTGAGTTGATTGCAGTCCAGTTACGCTGGAGTCTGAGGCTCGTCCTGAA
>mtp_1085.scaffold_1
AAGCTTTGTAGAAAACATGTTTATTTTCTGTGATTTTAGCTTTAACCCACTACAAGACAATGAGAGCTATATGATGGAAT
CTGGTACATCCCCATACGGAAAGAAAGGGGAACCTACTGTCCAGGGTAGAATCTGTACATATCATTATTGGCTAAAATTG
ATCAACTAGCTCGATCATTTAAGACAATCCTACGGGGGCATGTCGATTGGGACTAGAGGTTGCTACTAGAGACTACCCTA
TTTGAGCCTCCAGCTCAAATCCCTCTCGGTGCTAAGTCCAAATCCCAAAGGAATAGATATAAGTTAAATATCAATTTAAT
ATTGGATAAGTAATGACCAATACCAATCCACATCTTTCAACATTAAAACACATAATAGCTCTTTAAAAACGATTCAACAT
AGATGAGAAAACCTATCACCAATGTGAATCCATATGTAAGAAATACCTTTCACAATCATGATCATAATAACATGTGAGAA
AACCTTTCACAACAACCTTGATACTTTCTTTCGAAAGAATTCACAAATAATTTATCATAACTTAATAAAAACATGCATAT
CTTCATAACTTCAGAATTCATAGGTTCACGAGTTCATCATAGGTTTATAGTTGAAAAATCATAATATAAGAATGGGTTAA
CATAATTTCAACTAAATACCATGTACTAACATATAATCATGCATTAAAAGAATTAATAAATAACAATAAATTATAACTGA
AAGAAACCCATGAAATTGAATTAAAAACCTATCTTGAATCAATTGAATTTAAGGAAAGAATTGGAAACCTTGGGGACATC
GTAGAGGAAATAACTCAATCGGTGATGCCCACTCACCTTTGATGCTTGAAGCCCAAAAAGAATGGATGATTTAAGACTCG
AATGGAACCCTAGATCTTCTTCATCTTTCTTAGGTTCATAGAATTTGGGAAGTATTTGGTTAGGTTTAGGGAATTTAAGA
GAATAAATTGAAAGTGTGTAAAGTGGGACTCAAAAGAATTATATATGACTTAGGGTAGAAGTCAAAACGAAATAGTTTTG
ATTTAAAATAATTAGCGAAAGACCAAAGATACCCATAAAATAACTGCACTATAAACAAACTACTGGGACTATGAAAATCA
CCTATCTTTTGAGCGAACATTTCTACAGCTCATAGGTCTCCCTACGGTCTGTAAACACCAATCATAGAAACTATCTTTTA
CACTCAAAATTTCACTATGTCTGGGACTCACCTACGAGATCTATCTATGACACTTACAAAAGTTTACTGGGGATTGTTTT
TAGAAAAATTGCCATCTATGGCCCATAGAAGCTTGTCACGCATCGAGCCTAAACCCTGGGCGGGACTGGCACTCGAGAAC
CATTGCTGGCCCCAAGTGAACCCTTGGCCTGGCTTACTACTCAGTAGAATACTTTACTCAACAAAGATAAATCCATGTAA
TAAACTATAATCTTGTAAAGGAAAACATTCATCTAGACAATAAGGCAAACTCAAGTCAAAAGATAACATAATGAAAATGT
AAAGACAAATGAAATAACTAGCTGTCTATGAAGCCTCTAAACTATAAGGTATATCGAGACAAGACCTTCGATCATCTTAA
CAACTAAACGTATTAAAGTAAAGTAAATAGGAATCCTTCGAAAAGCAAAGAGGATCACCAAAAGACTCTGAATGTTTAAC
TGGATCAACGAGGCACTGGATGCTGATCCTAATTACCTATATCTGCATCATAAAATGATGTAGGACAGATGCATCAATAC
ATTGAATTTACGAGCATGCGAAGAGAAAACTAAACATGACATAAGCTTGAACTAAATTCTGAAAGAAACACTTACCTCGA
CTTTACTCAACTCAATGAAGAAATAAACAACAGTAAAGGTGCAATTTATATAAATCATTTAAAATAGTAGATAACATCTC
AAAGTGTTGGAAAATAGCATAATAACTCAGTTGTATGTAAGAATATAAAAATAAACTCTGTTTTGGGAGATTATCTTACC
GACAACAATCACAATGAGCTATGTGATGATACATTGTCTCGCTCATGCTGCCTGAACTATCCTATAACTTTTCGAGATAT
AGAACGCCTCAACTAAGTCGATCCACTAGTCTATGCTAAAAATCATTAAGGAATTATCTAAAAAATATGACCCTTCCTAC
CCATATTGGCTACATGGTTTATGGAGACTTGTGTTATTATGTAGTTGTCCCCATATCGATTCTCAGTACTACTCCCAAAT
TATACTCAGCTCGTATGTTTTAAAAAGAAAAACTCTTTCTGTGGTTTGAGATAATTACTCAAAAACTAGCTCAAAGGCTC
TCTTGAAAATAAGTGTTTCCTCTCTTATTTAAAAGTGATAACATTTACTCTTTAGAAATACTTAGCTTCCATATACTCTT
TTTGAAGAAATGAACTTCCTTTGTTACCCTTACTTACCTCAAAACTCAAGTTTTAAAACAAGATAAAAACATTTGTAAAA
GACTTCTCGAAAGGACTCTAATAATTCTCAAGACTTCACTCTTAACTTTCCTTGAATTTTAATTTATGGATTCAAGATTA
TGATTCATGTTTATGGATGATTTATAGATGTTTAGGAGTCATTTAGAGTAGTTAGAATCGATCGGAAGTGTTAGTACACT
TTAGAAGGACTCAAACGGGCTAAACGACAAAAAACGTGTTACGGGGGATGACCCTGGCACATTGCTGGCATGCCGTGCCA
TCCCCAAACTTCAGAGGACCATTTCTGGTGCAATGCTGGCATACCGCCCCAACCTTCCTGGCGCTACGGGGGCGCGCCAC
ACCAACATCCCCTTATTCCAATCTGACAAATTTTTCCTCTCGTTTTCTGACCTTAATTCGATTCATTTCGATTATTTTTC
TCAATAACTCCTTAGAATCAGATACCTAAAACATGTACACAAGAATCTAACTCAAACAAATCTTAAATTTGATAAAAAAC
ATCTCAAGAAAACTCATCAATCCCATATAATTTCAAGAATGAGAGCAATTCAAGAACACAACTCAAGAACATCAAATCCT
CAATATTTTCGGATGAAATGACACTGAGTTAAACATGTTTGGCGCGTGGGTGAATGAACCCAATGCTATGTGAATTGACA
TATCTCTTAGGGTTGAATCCTTCGTGAAATCCACAGTTAATTCCTCTAGAAAACGTCGAATCTTGACTGTCCTTTTCTCT
TCTTTTCTCCTCTTGAGTTCTTCTCACTAAAACCCTAGCATGAATTTTAAATTGTGTAAATTGAACCAATTTAGTTTAGA
CCCCAATTGGGTATGGAAAAGATCAAAATACCCCTTTAAAATCCAGTTAGCTTTCCTTTTCTAGACTGCCACAACATCGA
ACGGGAATAAATCCCTTATACGAGCTGGAAAATTAGTAACTCGGTGGCATTGGAAAGATAATTGCAAGACCTTTCATTTA
AGATGTTATTTTCCACTTAACATATCCTATACTGAAAGTTATTATCGATTTAAGTTGACCCAAAACTCATACTTAACATA
AATTAGCCAAATTCCAGATTTTTCTTTCTTTCCAAAAATGTCTCTTTCTAATTATAGCTCTTTCACTTAGCGAGGTGTTA
CAATATCTCCCCCTTGGGAACATTCGTCCTCGAATGAGATAATTCTAAGTAGACTAAGGGTGTAACATCTATCATCTAGC
TCAAACACCCAACAAGGAAAATGTAAATACAACATGCCAACTTAAAAGGAATGCCAAGAAAAGGATTAATACCTTAATTT
GGAACTTCTCTGGATTCGAAGAGATATGGGTATCTCTTCTTCATATCATCCTCAGTTTCCCAAGTAGCTTCCTCAATAAA
TTGATTTCTCTATAGAACTTTCACTGATGCTACCCCTTTCATTCTCAACTTGCGAACTTGGCGATCTAGAATCTGCACAT
GAATCTCCTCATAAGATAAGCTATCCTTGATACCAATATCATCAATAGGTATGATAAGTGAAGGATTGCCTGTACACTTC
TTCAACATAGTAATGTGAAATATCGGATGAACGGCTTCTAACTCTTGTGGTAGCTCTAACTCATAATGTACATTACTAAT
CCTCTTGGATATTTTGTAAGGATCACTACACCGGGCACTAAGCTTACCCTTCGTACCAAATCTCATAACACCCCTCATGG
GTGAAACCTTCAAATATACCCAATCATCTACTTCAAATTCAAAGTCTCTTCTCCAAACATCAGTGTAGGATTTCTGACGA
CTCTGCGCTGTTTTAACCTCTCTTGAATAATCTTAAATTTTTCCATAGCTTGATTAACTAAGTCTGGTCCTATCAACCCA
GCTTCACCAACCTCAAACCATCCAATTGGAGATATGCATCTTCTCCCATAAAGAACTTTATAAGGAACCATATAGATNNN
NNNNNNNNNNNNNNNNNNNNNNNNNNNNNNNNNNNNNNNNNNNNNNNNNNNNNNNNNNNNNNNNNNNNNNNNNNNNNNNN
NNNNNNNNNNNNNNNNNNNNNNNNNNNNNNNNNNNNNNNNNNNNNNNNNNNNNNNNNNNNNNNNNNNNNNNNNNNNNNNN
NNNNNNNNNNNNNNNNNNNNNNNNNNNNNNNNNNNNNNNNNNNNNNNNNNNNNNNNNNNNNNNNNNNNNNNNNNNNNNNN
NNNNNNNNNNNNNNNNNNNNNNNNNNNNNNNNNNNNNNNNNNNNNNNNNNNNNNNNNNNNNNNNNNNNNNNNNNNNNNNN
NNNNNNNNNNNNNNNNNNNNNNNNNNNNNNNNNNNNNNNNNNNNNNNNNNNNNNNNNNNNNNNNNNNNNNNNNNNNNNNN
NNNNNNNNNNNNNNNNNNNNNNNNNNNNNNNNNNNNNNNNNNNNNNNNNNNNNNNNNNNNNNNNNNNNNNNNNNNNNNNN
NNNNNNNNNNNNNNNNNNNNNNNNNNNNNNNNNNNNNNNNNNNNNNNNNNNNNNNNNNNNNNNNNNNNNNNNNNNNNNNN
NNNNNNNNNNNNNNNNNNNNNNNNNNNNNNNNNNNNNNNNNNNNNNNNNNNNNNNNNNNNNNNNNNNNNNNNNNNNNNNN
NNNNNNNNNNNNNNNNNNNNNNNNNNNNNNNNNNNNNNNNNNNNNNNNNNNNNNNNNNNNNNNNNNNNNNNNNNNNNNNN
NNNNNNNNNNNNNNNNNNNNNNNNNNNNNNNNNNNNNNNNNNNNNNNNNNNNNNNNNNNNNNNNNNNNNNNNNNNNNNNN
NNNNNNNNNNNNNNNNNNNNNNNNNNNNNNNNNNNNNNNNNNNNNNNNNNNNNNNNNNNNNNNNNNNNNNNNNNNNNNNN
NNNNNNNNNNNNNNNNNNNNNNNNNNNNNNNNNNNNNNNNNNNNNNNNNNNNNNNNNNNNNNNNNNNNNNNNNNNNNNNN
NNNNNNNNNNNNNNNNNNNNNNNNNNNNNNNNNNNNNNNNNNNNNNNNNNNNNNNNNNNNNNNNNNNNNNNNNNNNNNNN
NNNNNNNNNNNNNNNNNNNNNNNNNNNNNNNNNNNNNNNNNNNNNNNNNNNNNNNNNNNNNNNNNNNNNNNNNNNNNNNN
NNNNNNNNNNNNNNNNNNNNNNNNNNNNNNNNNNNNNNNNNNNNNNNNNNNNNNNNNNNNNNNNNNNNNNNNNNNNNNNN
NNNNNNNNNNNNNNNNNNNNNNNNNNNNNNNNNNNNNNNNNNNNNNNNNNNNNNNNNNNNNNNNNNNNNNNNNNNNNNNN
NNNNNNNNNNNNNNNNNNNNNNNNNNNNNNNNNNNNNNNNNNNNNNNNNNNNNNNNNNNNNNNNNNNNNNNNNNNNNNNN
NNNNNNNNNNNNNNNNNNNNNNNNNNNNNNNNNNNNNNNNNNNNNNNNNNNNNNNNNNNNNNNNNNNNNNNNNNNNNNNN
NNNNNNNNNNNNNNNNNNNNNNNNNNNNNNNNNNNNNNNNNNNNNNNNNNNNNNNNNNNNNNNNNNNNNNNNNNNNNNNN
NNNNNNNNNNNNNNNNNNNNNNNNNNNNNNNNNNNNNNNNNNNNNNNNNNNNNNNNNNNNNNNNNNNNNNNNNNNNNNNN
NNNNNNNNNNNNNNNNNNNNNNNNNNNNNNNNNNNNNNNNNNNNNNNNNNNNNNNNNNNNNNNNNNNNNNNNNNNNNNNN
NNNNNNNNNNNNNNNNNNNNNNNNNNNNNNNNNNNNNNNNNNNNNNNNNNNNNNNNNNNNNNNNNNNNNNNNNNNNNNNN
NNNNNNNNNNNNNNNNNNNNNNNNNNNNNNNNNNNNNNNNNNNNNNNNNNNNNNNNNNNNNNNNNNNNNNNNNNNNNNNN
NNNNNNNNNNNNNNNNNNNNNNNNNNNNNNNNNNNNNNNNNNNNNNNNNNNNNNNNNNNNNNNNNNNNNNNNNNNNNNNN
NNNNNNNNNNNNNNNNNNNNNNNNNNNNNNNNNNNNNNNNNNNNNNNNNNNNNNNNNNNNNNNNNNNNNNNNNNNNNNNN
NNNNNNNNNNNNNNNNNNNNNNNNNNNNNNNNNNNNNNNNNNNNNNNNNNNNNNNNNNNNNNNNNNNNNNNNNNNNNNNN
NNNNNNNNNNNNNNNNNNNNNNNNNNNNNNNNNNNNNNNNNNNNNNNNNNNNNNNNNNNNNNNNNNNNNNNNNNNNNNNN
NNNNNNNNNNNNNNNNNNNNNNNNNNNNNNNNNNNNNNNNNNNNNNNNNNNNNNNNNNNNNNNNNNNNNNNNNNNNNNNN
NNNNNNNNNNNNNNNNNNNNNNNNNNNNNNNNNNNNNNNNNNNNNNNNNNNNNNNNNNNNNNNNNNNNNNNNNNNNNNNN
NNNNNNNNNNNNNNNNNNNNNNNNNNNNNNNNNNNNNNNNNNNNNNNNNNNNNNNNNNNNNNNNNNNNNNNNNNNNNNNN
NNNNNNNNNNNNNNNNNNNNNNNNNNNNNNNNNNNNNNNNNNNNNNNNNNNNNNNNNNNNNNNNNNNNNNNNNNNNNNNN
NNNNNNNNNNNNNNNNNNNNNNNNNNNATCTAGCAAAGCGTAAACATCAAAAGTAAAGACTTTGATCATACCAGTAACAA
CATCTGGAGAGTTATCTTGCTTTTGCCGACTAGTGATAACATAAAGGCGGTTTGCTCGTCCGCCAATCCTTGAAGTAGAT
CCTCTAGGTGCAGTGCTGTCTGGTGGAGTAACAGAAGAAGATTCGGCTCTATTACCCCTTTTCACATTACCTTGGATGTT
CTTAGGACACTCTTTCATGAAGTGACCCTCTTGATCACACTTGAAACAACCAGTGGAGCCATTGCGACAAGCTATAGGGT
GATTTCTACCACACTTAGCACATGCAACAGCCCAGTTAACTCCTTGTGCAACACGATCTTGAGATTGTGCAGGTTTAGCT
CTGAAATTCTATGATTATTGAACTCACCTATGTTCCTTGGTGTAGGTGTGCTAGCAAATGATGGAGCAGTTCCCTTTTTC
TTATATTGAAAGAAAGACGAGTTCAAATTACTCCTTTGTTGCCCAGACTCATTTCTTGTTTTAGCTTTATTGTTTGTAAA
TTTTTCTCTATCCCTTAGCTTCTCTTCCTCATCCCGCTGCACATAAACCACAAGTATTGCTATGTCCATGTCCCCTTTTA
GCATAGCCACCTTTCCTTCCTTTCTTGATAGATGAGACAACCCAGCAACAAACCGACTCATCCTACTTCTCATCTCAACA
ACCATCTCCGGAGCATATCAGGAAAGTTGGGTGAACTTCAAACTATACTCATGAACACTCATAGGTTCCTACTTAAGGGT
ATGGAATTCCCATACCTTGGCTTATCTTAGCTCACGAGGAAAGAAAATCCCCAATAAATCACTCTTCATTACAGTACAAC
TCAAAATTGGTGAGTCCTCAACTCTACCCTTCTTCCAGTGGTCAAACTAAGTCCTAGAAACAAACTTCAGTTGATAGGTA
GCTAGTTCTACTTGCTCAACATCGGCAATGTGCATAACCTCAAACACCTTATGTACTTCATCAACAAAATATTTTGGATC
CTCACTGACACTTGAACTAGTGAAACTTAGAGGATTCATCCTTAGAAACTCATAGATTCTTGAAGTATCATTCACTTATT
GTCAATTCTCTCTCTGTCCAACTTGATCGGTCACAACTTGACATAACATCCTGATCACTTCCCTACACTCAACAATAGTG
ACCTCTCCTTGGGGTTGCACTTTAGGTGCATTAAGTACCTCTTGTTCCTCGACATTTATTTTAGTTGGACTACCTCTGAC
AGCTCTTCATGGATGCATGATCTGAAAGACACGCGCAAGCACGAGTTAGAAAGAAACTTTATAGAGATTAACTCTATCGC
ACAAACTGAATATGAAAGAAGTGTGATAGTTCCTAAATTTTGCAGCCTCCTAATTATAGATCTGGCGCTCTTCACACTGA
TAACTAGGACTCTACGGACACAACTTCATAGACTCCCTAGGACTCTTAAAATTTATGTTCTAATACAATGTTTGTCACGT
CCTGAGCCTACACCATGGACAGGACTGGAGCTCGAGAACCATTGCAAGACCCAAGCGAACCCTTGGCCTTACTTACTACT
CAGCAGAAGACTTTACTTAACAAAGATAAATCCATGTAATAAACAAGAATATTGCGAAGGAAAACATTCTACAAGCCAGT
AGGGAAAACTCAAGTCTGAACATTACATAATTAAATGTTAAGACAAATGAACTAACTAGCTATCTATTAATCCTCTAAAC
AATGAGGGATATCGAGACAAGGCCCCTGATCATCCTAACAACTCAAAGTATTAAAGCAAAGTAAATAGGGATCCTCCAGA
GAGCAAGGAGGCTCACAACATGACTCTTAATGCTCAACTGGTTCAACGAGGCACTGAATGATGATCCTGATTAATTGTAT
TTGCATCAAAAAATGATGCAGGCCAAATGGCATTAGTATATTGAATGTCCGAGCATGCAAGGATAAAACTAAACATGACA
TAAGCTTGAACTGAATTCTAAAAGAAACACTTACCTCAACTTTAGTTAACTCATGGATACTCAACTAAATGCAGAAATAA
ACAACAGTAAAGGTGCAGTTTATATAAATCATTTAGAATAGTAGATCACATCTCAAAGTATTTGAAATACCATAATCACT
CAGTTGTATATAAAAATACAAAAATAAACTCTGTTTGAGGAGATTCTCTAACCGACAACCATCACTATGAGCTATGTAAT
GATACAACATCTCACCCACGCTGCCAGAACTGTCCTATAAATTTTTAGTATATACAACGCCTCTGCTAAGTGGATCGACT
AGTCTATGCTAAAAAGTATTAAGGAATCACCTAAAAAGTATGACCCTTTCTACCCACGTTGTCTATATAGTTTATGGAGA
TTTGTGTTATTATGAACTCCTCCCCATATTGGTGCTCAATACTACTCCCAAAATATACTCAACTCATATGTTTTAAAAAG
AAAAACTCTTTCTGTAGTTTGAGATAATTACTCAAAAACCAGCTCAAAGGCTCTATTTGAAATCACTGTTTCCTCTCTTG
TTTAAATGTGAAAACATTTACTCTTTGAGGTTTACTTAGTTCTCATATACTCTTTTTGAAGAAATGAACTTTCTTTGTTA
ACCTTACTTAGCTCAAAACTCATGTTTTAAAAGAAGATTAAAACATTTGTAAAAGACTTCTTGAAAGGACTCTAAGAACT
CTCTAGGCTTGGCTCTTAACTTTTCTGGAATTCGAATTTATGGATTATAGATTATGATTCATGTTTATGGATGAGTTTTA
CATGTTTGTAGGTAGTTAGAGTAGTTAAAAATGATAGAAAGTGTTAGTACACTTGAGAAGGACTCAAACGGGCTAAACAA
CGAATAACAAGTTGGGGCGGACGGCCCTGGCACACAACTGTCCAAACTTCAGAGGGCGATTTCTAGTTCACTGCTGGTTC
ACCGCCCAAGCATTCCTGGAGTTATAGGGGTGCGCCACGCCAGCATTTCCCTTGTCCAATCTGACAAAATTTTCCCCTCA
TTTTCTGTCCTTAATTCGATTAATTTTAATTATTTTTCTTAGTAACTCCTTTGAATCATATACTGAAAACATGTACACAA
GAATCTAACTCAAACAACTCTAAAATTCGATAAAAACATCTCAAGAAAACTCATCAATCCTATATAAGTTCTAGAATGAA
AGCAATTCAAGAACACAAATCAAGAACATCAAATCGTCAATCGTTTAGGAAAAAATTACACTGAATTAAACATGTTTGAT
GCATGGGTGAATGAACCCAATGCTACATAAACTCACATACCTCATAGGGTCGAATCCTTGGGGAAATACACAATCAATTA
CTCACGAAAATGATGAATCTTGACTTTTCTCTTATCTTCTCCTCTTGAGTTCTTTTATCTAAAACCCTAGCGTGAATTTT
CAGTTGTGTAAACTGAAAAAATTTAGTTTAGACCCCAATTTAATTACTAAAAATTAATTAACTTAACTGGGTATGGAGAA
AACCAAAATACCCCTTTAAAATCTAGTTGGCTTTCCTTTTCAAGACAACCCCAACATCGTACGAACATATCTCCGTCATA
CGAGCTTGAAAATTAGCAAACTCGGTGGAATTGAAAAGATAATCCCAATACCTTTTATTTAACATCTTATTTTCCACAGA
ACTCATCTTGTATTAGAAGTTATGCTTGTTTGAAGTTGACCGAAAACTCATACTTAACATAACTTAACCAAATTTCAGAT
TTCTCATTCTTTCCAAAAATGGCTCTTTCTAATTCTAGATCTTTCACTTAGCGAGGTGTAACAAAACTTCTACAGTCCAT
AGATGAGAAACTTAGACACAACCTGCAAACCAAACAAAAAAAAAAATTCTTTCTTTTTATAGTCTGAGGGGTAAACCTAT
ATAAGTGAAGTAAGCCCAAAATCTAACCATTTTCAATTATTCACCCAATTCCTAAATTTCACTCCAAGGTCACCCCTAAA
ATCATCTTGGGTGCTTAGGAATAATAAGACAGGGTTTGTCTTCAAAGAGATCAAATACATCATAGACTATGGATGTAACG
ATCAGAGAGCACCCCCTAGCCAATACTAGGGTATTCGCCTTCTCGGAGGTCTTATACAAGCCCTTAGCATTCGTCATAAC
ATTTATTATAGAAAAATAGGGGAAAATTTAAAAAAAATTCATAAGATAACACAAGACTTAAACAGTCACCTCATTTAAAC
CTTTAATACAAAATCGGAGTACTACATCTCAAGGTAGCCATCTTAAAACATGACTACAACACAAGAGGGACACAACCCTT
ACAATACAAAAGAAACTACTATCTAGTACATTGAACTTAAGGAAACTATTTAACATAAAGGTCCTTGAATCTTTAAGGAC
ACACCCGAACATGGGAATAGTAAGCCAAGCTCATCACTTCTAGGAAAGTCCCTTTAGCCACCACCACCTACACTTGGTGT
AAAAATATGAGAAGAATGGTGTTAGTACAAGAATGCACTAAGTATGATAACCATGCAAAAACATGCTTTTAAAAGGGACA
TTTAGTTGGAAACCATGCATCATGCCTTTTTAGAGACACTTCAAGAACATTTAGCACAATGGGAACAATATAAACCACAT
ACATCATCATACACATGGAAACCATTCATAATAGCACATAGAGCCACTTATAACATTTTAGGCACATTCAATGAACACAA
TAAATTACCTTCCTCTTTATCTTAACTCCTTTCCTCAAGAAACCCTTAGGGAATACTTGGTGCAATGTATTACCTTAAGG
TTACCAAGGGTGAACTTACATATGGCCTTCCTCAGTCCAACCACATATATTCATAGAGTCATAAGTACACCATAAGACAT
AGTCTTCACATAGGAACCATCACCTAAGACAACCGCTTAGTCACACTAGTTTAATTTTCAAGTAGAATCCCATAATACTA
CTCACACCAAGTGTTCCTTAAAACCACAATAGACAAGGCAAATCTTATTCAACAAGTCATAACATCTTCATTTAACATTA
GACATAAGACCAACATACTTCATAACATCATATAAGGACTCATTCAATTACTATATCATTAGTCATAACCCATTTAGTTC
ATATCATAGGTAAACCACCCTCAAAACCCCTTCGCAAGCTCACTTGTGCAATGTACATATGGAGTCCCACAAGCTCATTT
GAATAGTGTTCATAATCAAACAAAAATGAATGCGCTACTACGATGAGGCCAAATAAAGTTTCATAGGCAATATGTGAACT
TTTTGCATCTTGTTGTGACTAGCCAAGTATCGAATTGAGTCTCTTGTGATGAACATTGCACACTAGCGAATGTGTGGTGT
CTTGTTTGACATCGGTGTCAATGCCTTAAGTGATGAGTTTACCGTAAATCATGTGTGATGACACCTAGAATTAGCCTCAT
TGGTCCAGTTGACTAAGTGATGCAATCTCTTGATATAATCTTGGGCAACTTTGAAGAGTGTGAAACAAGTTGACATTATA
CCTATTTTGTGGCCTACCTTGTGAGCGTGTGAATCCCATTTGAACACCCTCTAAGCCTTAGCCTTTTTATGGAAGAAAGT
TCATAAAATTGTAGCCTCTCTTGATTCATTACCAATAATCCTCATGATTTGTGGTTTGTTTGAATAGACAACATAGGCCA
AAAGCCTAAGTTAGGGGTGTGGTGAAAAGAAAAGGTAAATCAAGAAGTGCAAGAAAGTCCCCTTTGACCCATGCTTTTGA
GAAAAATGGAACCCCTTCATATATAAAAGATGAAGAAAAGAATGACAAAGCTGTGGAATAAAGTTTTGAAAATGCAAGAA
GAAATGGGGTTTCCAACAGTCCATGGAAAGTGAATAATGGGATGACTTGTGAGCACGAATGAAAATGATGAAGAAAAGAA
AATAAAGGGTTGTTTACACCACATTTCATGAGGATTGCAGCCATTGAGCATAAATGACCATACCTTTGCACTCAGCCCCG
TTACAAGCCTTGAAAAGACCTTTTTGATCTTGAGTGAGCTGAAACAAGTATTGATTAGAAAATACAACCAAACCTATGGG
TGAAATCATGCATTGTGTTCATCTTTATACGTGTGAGCATTACATTTGATTCTGGAGCTTTAAATTGTGAACCATTGTTC
ATGAATATGGAATCATTCTTTGTGTGAGGGAATTTGAGTAACTTTGTTGAGCTTGAACTTGCATTTGAACAAAGTATTGT
AAATTTGAGAGTCTTTGATAGTGGTGAGTCACAACTTGAATCTTTGAGTGCATAATTGATCATTGCATGAGTAAGTTAAG
TCTTTTTGTATGCATTCAAGATTGAGTCATGTGTAGCACTATTTGAGACATCTTTTTTGATTGCTGAACTTTTGTTTTAC
TTAAGGACGAGCAAAAGTTTAAGTTGGAGTGTTGATTCGTCCACGATTTGGACTTATTTAGGGCTTTATTTTAATAGATT
TAGTGTCTTCAAATGCATATTTTGTGCCAATTACTAATGTAAATCATTGAATTTCAGGTATTTTGATTGAGGAACAAAGC
ATGGAAACTATTGAGCAAAAAGGAACAAGGCAGTTGAAAGAACGAAGAAAACAAGGCCTGAGGATCGCCTAACCTATTGG
GCGAGTCACCGAACGGCCATGGCCTCGCCTAATGTTCAAGTGTGCCAAGCCCTAAAGGAGAAAATCAAGTCAGCGATAGA
AAAGAGTAGTCGGCGAGTCGCTGAACAGTTCCGCAATGCAATGCCATATCGCCCAAAGTTACAAAACTTGAAGATGCTGA
AGGACAAAGCAAAAAGGCGATGGAATTCACCAAAGGGCGGATCGCTGAGTGGATCGGCGATCCCGACTTATTCCACAGAA
TGGACCTTCGCAACACATTTTTGGGGACTATAAATACATTTTTTTAAATTCTTAGTTGAATATCTGGCATTCAATAGTTT
TCATTATTGTTTTGTTTTGAAGTTTGAGATCTTAGAACTGAGTTTAGAGACAATATATCCTTAGCTTTGACGATTTGAAG
ATTTTCATTCTGAGAAATTGGAAGTGGGTGTTGAACATACTTTATCTTAGACCGTTGTAAAGATAATATTAATCTTACCC
AGTAGATGTAAACATAATTTGGTAACAATTTTTACCTTTCTATGATGTCTTGGTAAAACAACCATTCTTGGGTGTGATTA
TGTGATAATGGGTTGATTTAGATCCTTGGTATTGTTAATTGATAGTGTAAATTCTATTTAAAAGTAATTTCATTCAGTAA
TTGTGGATTCTAAAGGCTTGTAGTTGCACATACAACTCTACCTTCATGTTTTTGGCTTGCTCGAGGGAGAGGTTTTAAAA
CCAAGATTACTGATTTGATGGTCTGTGGGTATTGGGTTGTCATGGGTTCAGCTCGAGAGAGTGAACCTTAAACCTTTTTC
CACACATTCTGCTCGAGAGAGCGAATGAACTTAAGCGAAGGGTGTTCTTCATTGCTGCTTATTGGTGTTCGAGAGACACC
AATTTGATTCGGGGTAAATTGTTTGAAAGAAATTTTATCCCCACTAAAGTCTAGCTTATTCACTGATTTGCAACTATTAA
CTATTAATTTCGATCACCCATTTGTCTACCTTTGCCCCTGATCCAATCACATCCCAAGAACCCGTCTCTATACTTACTAT
TTTTGTATTATTTGCTGTTGTAGTTGATAGTTGAAACCAAATCCCCCTGTTATTTGACATGTGTGTCACCCCAAATTTGA
ACAATGCTTTTATTCGTAAATGTTTTTACCTATGATTTACTTGAGCATATTCATACTTTTCTATTGATTCTCAAATACGA
ACCATTCCCTTGGGACTCGACCCCAACTCACTTTGTTGTGTTATATTACTACTTAACGATCATTGACACTTAATATTGGA
TGAAGTGTCTTTGATAATGTTAGTTAAATAAAAGCATCGAACTCTACATTAGTGAAACACTGTAGGCAAGATTATGCATC
AGTAAATAGAATGTAACAAGAATGAAAGAAATACATAAGTGATATGTAATCATGCTAAAAAGGACTTTACATGATATGCA
ATGACCAAGCCAAATGTAAAAATAACATGTTAGAAATCATAAGTTGAAATCATGGTCAATGCAAGCTAAACTTCTTTATA
ACAGATTTGAGATACTTCTAGAAGTAACTTTAGTGCATTATTGTATTTTTCCGGTGTCTATCCCACACCAAAAAGATATG
TCCTTACTTGACAAGGTAAGAAGCATAAACTTCATGCTTAAGTGGATCCACTAGCTAATGTTTAGCTATGACAAATCTAT
GGTGGCACATAGTTATGGGACAGGGGTAATCGCCACTTGTCCGCTCGGTGCTAAGCATAAATCCAACTTAAAAGACATTA
ATGTTAACTTGTCTTATCATTTTGGGACATGGGTAATCACAACTTGTCTTATCATCCATGGACGGTCCTTTATGTGAGAA
AATCCTTTCACAATCATGTTTGAGTAGTATGTTAGAAATCATTTCACAACAACAACATTGATGTTTTACTCTCAAAGCAA
CCTTAAGTCATTTTCATCAATTTCAAAAAGAAACATGCATATCTTCATAAATTCATTTTTCATAGTTGAAAACCCACATC
ACATCATCATAGTCTAGCAATAATGGGTCATGCTTGGGTTCATGGGGATTAAACTTAAAAACATGCAATTACTTCAATTC
ATGCATAAAAAGACATAAAACTATCAATCAGATCATAGTTGAAAGGAACACATGAGATCAAAGAAACACTAATTTCAATT
AATGATTCTATCTTGTAAACTTGAAGAATTTAGGAACTTTATGGAGGAAAGAACTCCATAGGTGAAGAAGATCATACATT
AATGTCAATAGCCCACAATAAATGGAGAATTGAAGAGTTGATCTTGAAACCCTAGACATCTTCTTCAAGCTTTAGAGAGA
GAAATATTTAGGGAAGAACTTTGACAACCTTTAACAATTTTGGAGAATGTGTTCAATTGGGTAATTTGGGGATTTAGAAT
GTTTATATTGGCCCTAGGGTAGAGTGTAAAACAACATAGTATTGAGTTAGAATTATTAGGAAAAGACCTAAAAACCTTTA
AATTAAAAGTGCAAGATCTCCGCCGACGGTTGGACTACGGTCTGTAGGTCCTACTATGGACAATCTTGTTAACCTGTTGG
TGGGGTTCAGGGACTTGAACTTTGGACATTCACAGATGGGACCCATGTATAGCCCGTTTGTCTACTTATTGTCCGTATAT
TGCCATCGTAGGTCTAACTTTGACTCTAAAAAATTCACCAAGTGTTGGACTCAACTACGAGACTTTCCTACGGCCAGTAC
AAGGAATGCCAGACCATACTGGTGAACAATTAAAAAGGGTACTGGAACTTGATATTTGAAAACATTTACCCTTACGACCT
ATGGTTCCCACCTACGGCCTGTAATTGAACCTACAGTCTATCGGTACAGATACCCACTAACAAAAATCTGAAAATGTTTC
CTTCTTTTCAAATCTGCGGTGTTACAATATTGAAGCAATTGTAACATAGAAAATGATGATTATGAAATGAGGTGAGTTTC
AGAAAAAAGAACTTTCAGCATTTCCTAATAAAAAAGATATTTGATATTTATAATTAGTTTTTACATTTTTAAAGATATTG
CTAAAATGGTTGAATTTTATGATGGAAAACTACGTGTTCCAGTTATATTTTCTAAATCAGAAAAATATTTGTTAGATTGC
AACTTCAAAGAGTCCATCGAATCAACTGCTATGAAGGTGTGGACTATATTTATAACATCTTTTATTATACTTGAAAGAAT
TTAAAATAATAAAAAGTATTCGTAAAATAACTAATTTTCTTGCAATTTTCCCACCTAAAATATGAATGTATTTATTGTGT
CAAATTTTTTGTTGAAGTGAGAATTAATGAACTAGTACAAGTTAGTGCAGACAAGCAACATACCCAAGGAATAACGTCTA
TTAGAAAGTATTAGATGAGATATGATTAGTTACACGTTTGTTACTACTCAATTTGAAATAAATATACAAATTATATGTAT
ATAATTAAATTTTAATTGGTTATTTTATAGGTTCAAATGAATAAGTCATGATATGATAATCCATAGAACAATCTAATATA
TATTCTTGTGGATAATTAGTTATTTCGCTCTTACATTACGAGGACATGTATTTCCTAACTCAGCATACATAAGATTCTAC
TATATCCTTCTTCAAAATTATGTTTAAATAAACATGCGGAATTTTTTTCGTATTAAATTTACCTATAGGAATAGATTTAG
AAGAACTACCACCCTTTTTAAAATCAGAACATGTAATGACAATTCGGTTATTTTAAAAAAAAATCATTCATTATTATTTT
TTCCCTCTATCGACCTCGAGTCTTTGATGATCTTGTTTTCAAAATTGGCTTCCAATTTTGAGTTTAAAGTTGAGAACTTG
GTAAGAACTGAGTTTTAAATACTAATGTTGATATAAAGTAGTTTTCATTGTACGTTGGAGTTTGAGTGCAGAATGAATTT
AGTCAATTCCATTAGTCTCGGAATGTGGAATATAATCTGTGCAAGTTGTTTGTTTCAATTTGGGAGTCTTTTTGAGGATT
TGAGGTTCTAAGTTATGAAATTATGTAAATTTAGCCTTTAGGTTGACTTTGGTCAAATTTAGTGTTCGGATGCATGGATC
GGTATTATGAGATTTCCATTTTTTGGTGGGATTATTTTAGGCCTAAGTGAGGTCTCAATTTATATTTGAGTGGTTTCAAT
CGTGTTTTACCCATTTTAGGTTTTTTATTAGTTTCCTGTGGTTTTCACGGATGTCGGGTGAAGAATACCTAAATTTCATG
TTTTATGGTTCCCTTAAGTTCAGAACATAGAGTATAATCTATTTTCATATGTGATTTGGGTATACGAGATTCCAAATGAA
CCCCGAGAGTCCTTTTGATGATTTTGTGTTGATGATTCTGGTGCTATAGTCCTTACTGTTGCAGAGTGCCTTCACTTTTG
ACAACTTTTCTCTAGTGAAAGTCGGCTTGCAAAAGTTAGACTGATCTTTCAGACGGGGTTCTCTTAAGTAGACAAGGGAT
CGCTTTAGCGATGGTTTCTTAAGCAAAGCGTGNNNNNNNNNNNNNNNNNNNNNNNNNNNAAGCGTGGGTCACAAAAGTGA
GACCCCCAATTATTTTGGGGTTCTCTTGAGCGAACCTGTGGTAACCTAAGAGATATCAGAAAGGGTTTTGGACCTACAAA
TTTTGGTGTTTTAGCTCCATATTCCATTTTAAAACTTGGGAAAGCCTTGAAGGCGATTCATGAAAGGTTTGCTTGTGCTT
AATCTTTTGGGTAAACTTTTATCACCCAAAAACTTATTTTCAGGTGTAGAACATGAGTGACCATGGTTCTGAAAACGATA
GTCACTACCCACAAAATTACAATAAGGGAGATTTGAAGAACATGCAAATGAAAGTTATTCAAACCACATGAGACATCAGG
TTACCTCCTATAGCAGGGAGGGATGTTTTTCATGTAACCGAAACAATTCTACAATTGTTCCAATTGAGTGGAATATTTGG
GGGATTAGCTCATGAAGACCCTCATGAACACCTTTGGAATTTTGTGGATATATATGGGTCATTTATGTTTAAAAACATCT
CACAAGAGTCCATAAGGTTGAGGTTATTTACGTTCTCTTTGATTTGTGCAAGCTACAAGTTGGTTTGGGGAATTGTCAAA
TGGATAATGAGATTGCTACTAGATACCCCGCCTCAACTCACATATGGATATCCATCTCAAGAGAGTGCTGCTAGATACCC
CACCTCAACTCACGTTTGAGTATCCATCTCAATCAATGTCAACTCGGTGCTTGGTATTATTCCCCATGGAGTAAAAAACA
TTTCATTACTTAAGTTCATTATTATGGGAAAAATGGGATACAGAGATTGCTACTAGATACCCCCGCCTCAACTCACATAT
GAGTATCCATGTCATGAGATTGTTACTAGAAACCCCCCTCAACTCACGTACGAGTTTCCATCTCTATCAATATTTAACTC
AACCCAACATTCATTCATCAGATAGCTCATAGTTTCAATAGGTGAGAAGAGTATTTTATCCTAAGAATCCCCATATTGTG
AGAAAACCTCCCACAACATGTCATTATCATTCATAAGTGTGTAATCAAGAATAACCTTTCAATCAACACAAAATCATTGT
CATAATCATAGAACTTCGTTAATACTTCATTCATATGTGTGTATATTGATATTAACCTTTCAAAAACACCACCGTTACAT
CATAGTCATAATCATATTACTTTCAAAGTATTCATAAAGCATGTACATAAACATTATGATCATACATAATTCTCCTAATG
TTCCCTTCAAGGACCATGGAATCATAATTCACCAACATATCTAGAATTACTACATTAGACATGGATGATGACATAATTCA
AGTAATCAATTCATAATATTCATAATTCTATAACCTTCTACTAATTTCAATAAATACCCACATTTTAAGATCCAATTTGA
GAAATTAAGGTAATTCATGGATTCTTAAGTATTTCAAAATAAAATCATATAAAATCGTCAATAGATCTATAAAAAAACAT
AATTGAATCATTTGAAATGAATTTGAAAGTAATCTATGAGATTGCAGTCAAACTCCAACTTTTGGGTTTTCTAGTTTTGA
AATTGGGGGTTTTGGAAGGGCTCTATGGGTGAAAGCTACCCATAGATGAAGAGATACCATACCTTAATGGAGTTTTCCCA
TTAATTTGAGAAGAAAAAGCGTTATTCCTCAACCCTAGCTTCCCTCCTCTTCTTCTTCTTCTTCTTCTTCTTCTTCTTCT
TCTTCTTCTTCTTCTTCTTCGTCTTTGGAATTCTAGAGAGAGAACTTTTGGAAAAAGATGAACTCTTTTGGGTTTTGATT
TTGGGTTTATGGGAATAATAGAGTAAATGGGGTGGTTATTGACGTAAAAATAATTATATAGGTGAATGAAAAATATAAAT
CAACCCCATTTAATAACTACCTAGTTAGGAATTTACTAAAGAACCCCTATCAAGGCAGCCCCTTCCTAGTCACCACGCCA
ATTTCCCGACCCGTCAATGACACCACGGCTCGCGGTGGTGCCCGTGGTCCCTTGACCAGTAGACATCTCAAAATGGCAAG
CCCCCTATGAAGTGAAGGAAATTCCATGAGCCTTGCCATGGTCCATCGTCTTCACCACGAACCGTGAAGTGGCTCGTGAA
GGGAGACTTCCTTGGGCATCTTTGGGGAGCTCACTTCCTCACCAACCGTGGGTGGCACCATGACTCGTGGTGGCCACCAC
GGGTCATGAAGGCCCTCTAGGTCATGGTGGGCAGTGGCTAGGCGCATTTTGGAAGCCTTGGCCCCCTTGCCATGGCCCTT
GCCCTTAACCCAGGACGTTAACCCTCACGTTTAGGCTCTAGTTTAACCTACAAATTTCCAAGGGGTTACATGATCTCCCT
CTTGGGAACATTCGTCCTCGAATGATGATCTAGACACCTTATGGAATTAACGACTCAAGACTAGAAGCCCATCATGCATG
AAACATTCAAATAATGAACAATTCAAAGGATGAAACATCAACTCCATCTCAACATACTCTATGCAACACGAGGAAGTAGG
AACTACATCTAACAACCCATTATGCATGAAAACATCAAAATTTCTCACATTCATTGGAGAAACTGCCTTATCCAACTCAA
AGCATGCTCAACATAATATCATGAAGCAAACTATGTAAATTCTCTCAAAATCAAACTAAAGCATGTTCGAGAATTCATCT
AATGAAGTATATAGACAACTCATACTAAATGCACAACAACATGAGGGACATATTAATAAAAAAAACTCATTTTCTTACTA
ATATAAATTTCATCAAGAACATGCATAACATAAGGAGATCATGGAAACACACAAATCACACATGACTCCAAATTATGAAA
CAAGTCAGAAGGAACTCTTTCTCTCAAGCTAGAATAGGAATAGAAGAAAGAGATGAGAATATCGTAACTCTGAACAATCT
TTCTATCTAAGCATACCATCTCCCTCTTGGGGGTAAACCCCTACTAAGGCTAACATCGAAGTCTAACAAATAGCATAGGA
ATCTTAATAAAAAATTTGCATCTAAAGGGAACTATCAACATAGGGGTTCCTTCATCTAGAGAGACTCCTTTGTTCTCTCT
AGACTGGAGTGCATACAAGTCACCATAATTTGGAGGAATGGGCTTCGGACAACTAAGAGAAGCTTGATTGGCTTCTCTCC
CTTTTCCCATGAGTGTCGGGCAATCTCTCATCTTATGACCTTTCTTTCCACACCCAAAGCACCCATCCGTGCATACCCAC
ATGTTGCTTCCCACATTTTGCACATGTATATCTCTCAAAAGAAGAACCTCCTCCATTTCCTCCTTGGGATTTAGGGTTAG
ACATCCTATCCTTGTTGACCATTGGGGAATCTTGTTTGGAGGACCTCTTTCTGAACCTTGGTTGACCTTGTTCATGTGAC
CTAACTCTTTTTACCTCTCTATTCTTTTGTCTTGAGTTTTGACTGCTCAATTTGTTGATCATAAACCATAGAGATATTCA
TGTCATCATGGAGCATTGTCGGACGTCATTTTTCTCAAACTCAGTAGGACACACACGTCAAAAATCTACTCATCTCATCC
CTTGGATTCGCCACCATAGATGGAGCGTACTTGGATAGTTGGGTAAATTTCAAGGCATACTATTTAAAACTGATGCTACC
TTGCCTAATGTTAATAAATTCTTCCACCTTATCTTCCCTCAACTATCGGGGAAATAACCTATCAAGGAATGCTTTCTTAA
ACACTTTCCAATCTATGGGACCCACTCCTACCGGCCTATTTTTCTTTCATTCAGTAAACCAAACTTGAGTAACCTCTTTC
AATTAGTAAGCGGCTAGCCCCGCTTTCTCTACCGAAGTCACCCTCATGGTTTCAAGTATTTTTTAAACCTTATCCACAAA
TTCATGAGGATCCTCTCCCACTTTGGAACCAAGAAATAGAGGAGGTAAATTCTAGCAAAATCCCTCAATCTAGAAACCAT
GGAATTCACATTATGGTTCACATGAGTCCCAACATTCCTATTGGCTTGGGCGGTCATAACTTGAGCTTGAGTTGTCACGG
CTTGAGCCAACATTAGAAGAGCCGACCTAACTTCCACATCTGACATAGCTGGATGATTAATCGGAGTTTGATTAACTTCA
GGATCTTGATTAAATTTAGGAGCTTCTTCATTGACATTGTAACCCTCCATTCCTCTTGCATTATACCTTGATGTGTATTC
ATTCCCTAAAGACACAAGAGAAGGGTTAGGAGAGTGATTTTATAGAGCTAAACTATATGGCACGACTTAAGAGTAATGAA
AGAAGTGTAGCTTCCGAACATCTTATAGCCTCTTATTTGTAACACCTCTCAAAATGAAGTATGATAAAGTAGAGGCTCAC
ATGGGTTTTATGCATTAATAACTTTTTAAAATAATGAAGAATAGCCTTTTTAGTTAGTTTAAAGATTTTGGAAGTCAAAC
TTCAAGGGATGACCAAGACGTTTGGAAACTAGTCTTTTACGTGTTGGTGTGTTCTAATATGTTGTTCATGTTTTTATATA
TTGTTTGGAGTCTAAAATCAGTTGAGGTAAGCCTAGTGTCTTAATAAATGTTTTTAGGGTCAAAACGTTCGGATACGACG
CCCTGGGGGCCACCTAAGGGTCCCCGAGGAGGACCTCAACCTTGGCCAAGCAAGCTGCCAGGGCAGCTTGAATGTTGTGC
TTGGAGGGAGCATGTCCGTGTCGCGGACTAGCTCCACCAAGGGCCAAATGTGTAGTCCGCATCGTGGACGTGTCGCGGAC
TCTTCTGTCTCGAAATTTAATTTTCAAAAACTTGTGGAAACACCGCCGCGTCGCGGACTTGTTTCCCCACGAAATCTGCG
AAAATAAAACTCAAGTTAGACTTGTTTAAAAAGGTCCAACTAAGTGAGGGGTAGTTTGGGTAATATGTGGGTTGTTTTTT
TAAGTGTTTTTTAATATTTTAAAGGTATTTAAACATGTATATTGTATTTTAGAATTCATTCTTCCAAATCAAACCCCTTC
TCTCCCCAAAAGTTCTCTCTAGAACTCCATTGGAGGTTAGGTCAAGTTAAACCTAGGGTTGAAGGTTTCAAGTGTTTTCT
TCTAAAATTTCATGGGATTCATGAAGGTTAAGGTATGGGGATTCTTTATCCTTGATTCCTCTTTCATTCAAGGAGCCAAA
TAAAAGTGTTTTTAAAGTTCTCCCAAAAACCCTAATTTCAATTCTAGCATGGGTTCTTGCATGAAAACCTTTTAAATTAT
GTTTTGTGTTGTTATTAATGATTATTGATGGTTTTAAGAAAGAAATATTCATAAACCCATGTCTTCTCAAATTCTCTAAA
TTTGGTCTAAAGTGGGTCAATTGATTTTCAGTAATTAATGAAGGATTTTTCAGTGGTTTAATGTGGGTTGTTCTTTTATG
ATCTTAGCTATGTTGAATTGTTGGAAATTGTTATTGAATTGAATAATGTGAGGTAGTATCCTTGAATGGTCATAAATTGA
GACTTTGCCTTTATGTTGGTTATTGGATATTGTTTTGCTAAGCTTGTATAGTTGAATGTTGTTATTATCATTTCTATTGT
ATTGTTAATTGTTGGAATATGAGGATGATGAAGATAGCCATGGAAAGAGGGTAAGTTGACCTAACTTGATGAATATTGTA
TAAGTGGCACAGAATTGAGTATTGTGCCTTATGGTCTTGGAAAGGTGGTAAGATGACTTGATCTCTTAATATTGCTATAA
TTACTTCTTAGGTTGGATCCACCTTTGGTGGAAGTGTTGCTTGTTGCTTTTGGATTATGATTGTGGCCATGAAGGGCATT
ATATGAGTATTGTTGTATTATTGTATTCATATATAAATGAAGCTATATGTAAAGTTGTATATGAAGCTAATATGTAAAGT
TCTATATGAAGCTATATGTAAAGTTCTATATGAAGCTAATATGTAAAGTTCTATATGAAGCTATATGTAAAGTTCTATAT
GAAGCTAATATGTAAAGTTCTATATGAAGCTATATGTAAAGTTTTATGTGAAGCTATATGTGAAGATATAATGTGAATGA
GTTTATGTGATCTTGAGGTGATCCTATGTAAAGTGGATAACATTGTGATTTAAAGTACGATTTCTCATGATGTATATATG
TGATGATGTTGGATTATGAAGTGTCCTCAAATGATAATGTTGTGACTTAATAAGTAAACTAAAGTGTCTCTTCTTGTTAC
TTAAAGTCTTGAATGCATGAATGTGTGAAGTGGGTTAGAACTAAGAAATGGTGCCCTTTCTATAAATGCTAAAAGAGGAA
TTCTAGGCCCAGACTTTAATCGGCAAAACTAAGAAATGGTGCCCTTTCATAAGTCTAGCTTTCCTAAGTAGATGTATAAC
CTTGAAGGATGGACCTTAGGGCGATGTTCCCTTCTTGAGTGAAATGATAGACTTAGAGATGGATGCAGTCGGAACGGCAT
GAGTATCCTTATCTAAGAAAGTTAAATGAGCTATCCTTATGAACCTTGATTGGTTATGACTAAGAAATGGGACCTTTCTT
GGGAAGAGGTACAATGAGTTGATTGAAATAGAAAAGGAACCCTCTCTAGTACATATGTGATTGAATATTCTATGGGAAAC
AAGGCTAGCACCGAGTGGATGTGGTTGGGAAGGTGGCCTAGTTGAGTATGAGATTTGGCACAATGAACTTCCTTGGACAT
CCCCCAAACCATGTGCCTACATGGGTTGCTTACTAGTTCTACCCTTGGCAAGTAGAACAACCCCCACGGTGTAGGATAGA
CTCCAGATTCCATGCCTAGCTAGTATGGTCTATGTCGGCTATGCCTATTCCCATCATGTGGGATGTGCACTATAGTTATT
GGATAGGTTCTACAATGTCTAGGTAGTAGTATGGGATGCTATCTACACATGGCACGAGTAGGCTTTGAAGATACTAAAGT
GAGTTCCCTAAGTCGAACGACTATTATGTGAAAGTCCCCTTATGTGCTTGAAGGTCTCCTAAGTGGTTTCTTAAAGAATG
TTGGTCTATTGATGTTATGGTGTAAAGGAAATGTCCTTATCTAAGGTAATCTTGAGGAACACTTAAGTGTGCTTGAAGAG
GTTGTATGGGTGGTCACTTTTTGTCTCACTCAAGCGTGTCATAAGGTTATATTAGGTAGAGGTCCTATGGTAATGAAATG
ACATGTGTTCTTCTAAAGTTAAGCATGGGTTGGATATGGATATGTTGAGTATGTGTATAGTTGGCTATGGTCTTATATGT
GAATGTTGACTTGTATTATATCTCGTATACTTGTGAAGTGAAGGTTTTATGAAAAATGATATGAAAGCATATATTCCTTG
TAAATGTCTGTTGAAGCATGTTTTTGCATGGTCTCCATGCTTAGTACTTAATTGTGCTAACCCTTTTCTTTCCCTTTTTG
ACTAAAGTGTAGGGCTTGGGAGATGGTGACATGTCATGGCTACTTGATAGGTTTCTAAGTATTGACGATGAAGACTTGGT
GAGTCCTCATAGATTCGAGGACAACACCTTACATGTTCCTGTTGATGTATTTCTAGTATTGTGCTTAAGTATTGTATGGG
CTTAGTCCCATTGTTGTATTCAAGTATTAGATGGTTTTGAGACATCATGCATAAAGTCTATAAAGTCTTCCGCTTGCTAT
TTTTAATGAAATGTCTTCTTTGTAAGGAAAGTTTTTAAATTCTTAGTGACTTTTATGATATATGCGATGAATGAATTCTA
AGGCTTGTATGAGACCTCCGAGAGGTCGAATATGCATGTAACGTCTAGGGGGTGCTCTCGAGTCGTTACATTATTCATAA
ATATTATGCGCTTCTCACTATAAACAAGACTCTACTAGATGTGCCTTATGAGATATCATCTTAGAATCATTCTAAACCTA
GTGCTCTGATACTACGTTTGTCATGACCCAGGGATACACCCTAGAAGTAACATGGCGTACTTGACCCCGAAGGGGTCTCA
TACAAGCCCTTAGCATATCATCACATATGATAAAAGATATGATGCGGAAATTTTAAAACTTTATCCATCCAATCGAAGTC
TTTTATAAAAACAAGTGGAAGTGTAACTTGTCTCAATAAGCCATCTAATACAATCTATGAATCAAAAATAGGGTCACAAC
CCTCTCAACATAAATCCAAAAAAGGAAGTAATAAAAAGAAACTACCAATGACCCAGATGTCCTCGTATCTTGAGGACTCA
CCACAAGCTAGGAGAATAGGCGATCTAAGCTTGAACCAATAGAAGACCACCTTAAGAACTGGAACCTACACTTTGTGAAA
AATGTAGAAAATATGGGTCAGTAGAAAATTGCACTAAGTATGATAGCCATGCACAAGGGAGTGGGCGCGAGAATTAGTGA
TTAAGTGCGAATGTTCTAAAGCTAATCCTAGCTAACGACTTTGGTGAATGAAAACATAACAAATTAAAAAGGGTGACGCA
ATCGTCAACTATCAAATGGGGGTTTGTAAGAAAGAAACAACTAAAACAGTGAAAACAAGGAAAAATACAAGTATGGAGAT
GGGATTCTTGGGATGTGATAGGAATACGGGATAGACTAAATCATTGGGTACATGCTTTTGATAGTAAATTCATTGAGTAT
TTGTGACTATGCTAGACTTTAAGGAGGATAAGCTCTCTCTCGAGCAACTTACCCGTTTCAAATGTGTTCCTCGTAGACAC
CCACTTGTCGTATGAAGAAGAGCCTCCGCCTTAACCCACTCACTCACTTGAGGTGAGTGTGTGGACATGGGACTAGGGTT
CACTCTCTTGAGTTGAACCTCATGTCGCCCACTTACACTGACCATCAATTTAGAGGTCTTAGTTTTACGACCTCTCTCTT
GAGCAAGCCAAAAACACATAAATAAACTTGTATTTGCAACTACAAATTCATTAAATTAATCCACAACCACTAAACAAAAT
CACATTTAAACTACGAATAGACTAAGCAAGACCCAACAAGTAATCTAACCATATTCACAAAATCACACCCCAAGAATTGG
GGTTTTAGCTACGCATGTAAAAGAGATAAATACATATACCAATATCAGCTTCCATCAATGGGTATGCAAGATTAAGTATT
AAAACAAGCCAAAATAGAAGAATCCAAGAGACCCAGGTCCAATTCCTTGAATTTGAAACCCTTTGGATCTTCAAGTCTTC
AAAATCCTCTCAAACTTAGAGCAAAAATATCAAAAAGTACTATTGTATAGGAAAATTATAATAATTGTTCGACTCTTAAA
ACTACAACTCTACTAGTATTTATAGTTTTCACAGATTTCTGCTGCAGTAGATCATTCGGCATCGTTAGTCGGAATCGCCG
ATCAATTTGGCGACTCGCCCTTTGGTGTAGTTCATCGTTGTCTTGCACCAGCCTTCAGCATCGCCGTTCTCTGGGTCATT
GGGCAACATGATACTGCTTCGTGGAACTTCTCAGTGATGCACCGACTGCTCCTTTTTTCCGTCGAATTGATTCTTTCCTT
GGGGGCTCAGCAAACGGGAAAAAATGCAAAGTAAGACCCCGCGACAACTAGCCAAGTGGACTCGGTGATCCTCAGGCCTT
CATTTCTTCGTTCTTTTCAGCCCTTTCATTCCTTTTTTCGACGTAGTGTCCATGCGTTCCTTCAAATACCTAAAAATTCG
GGGTTTTCTTCAGATATTGAGATCAAATAAGAATTTGAGGACACAATTTCTATTAAAATATAGCCCTAAATGAGTCCAAT
TTGTGGACTCATCAACACCCCCAACTTAGAATTTTGCTTGTCCTCAAGCAAACTCAAGTTCAGCCGTTCAAAAAGGTTGT
TTCGAACAGTTCTCCACAAGACTCAATCATGAATGCACACAACAAGACTCAATTTACTTATGCAAAGATCAAATGTGCAC
TCAAAGATTCAAGTTGTGACTCAACAATACCAAAGAACAACATGCTCACAATACTTGCTTCAAATGCAAGTTCAAGCTCA
AACAAAGTGTTCAAATGCCCTCACACAAGGAATGATTACATATTCACACAATGTTTTGTAGTTTAAACTTCAGAATTAGA
TGCAACGCTCGCACTCACAAAGAAGAACACAATGTATAATTTCACTCATAGGTTTGCCCGTATTTCCAGTCAACATTTGT
TTCGGCTCACTCAAGATCAAAAAAGTCTTTTCGAGGCTCGTAATGGGGATGAGTGAAAAGGTATGATCATTTAGGCTCAG
TGACTTTCATCCTCCTGAAATGTGGTGTTCACAACACTTCCTTTCCTTTTCCTTCATCATTCTCTTTAGTGCTCATAAGT
CATTCTATTATTCACTTTCCATGAATTGTTTGGGAACCCCATCTCTTTTGTACTTTATTCTTTTGCATTATTTTTCATTT
TATTTTTCTTTCTCTTATATATATATATATATATATATATATATTTATATGGAGGGGTTCCATTTTTTAAAAAACCATGG
GTAAGAAGAGACTTTCCTTGCACTTCTTAACCTACCCTTATCTTTCTACTACACACCCAACTTAGCCTTTTGGCCTAAGT
TGGCTATTCAACTAACCACGACTTCATGAGTATTATGGGTAATAGATAAAGAAAGGTTATGCTTTCATCAAGTTTCTTCC
AATGAACGGTAAGGCTCAAGGGGTGTTCAAAAGCGGTTCACACACTCACAAGGTAGGTCACAAAAGAGGTATATGTCAAA
TTAACTCACACTCTTAGAAGTTGCCTAAGATCATATCAAGAGATGGCATCACTTAGTTGACCGGACCAATGGGGTAAATT
CTAGGATCTATCATGCATTAATCGAAGTAAGCTCATCACAATAGGCATTGACACTACAGTTAAACAAGACTCCACACTTT
CGCTAGTGTGCAATGATCATCACAAGATAATCGATTTGATAAATGGCTAATCACAACGAGATGCACAGAGATCACATATT
CTCTATGCAACTTCATTTGGCCTCATCGTAGCCGTACATTTATGTTGTTCGATTATAAGCACTATTCAAGTCATCGGTAT
TGATCAAAACCTAGACTCATATTTGCCATGGAACAACCACATTCATCACACGAGAGGTGGCACAAATTTTTCAGATCGGT
CAAAAACATTTCAAAATTTAAAATAAAAGGAGTCATAAGCTCAAACATCCACAGAAAACAGTGTAAAAAACAACATTTTA
AACAGAACAATGCAAATATAAACACAAAACTTAAACAAAAATAGCACACAAAAGGTGTGGGCGTCACCCCACCACAAACA
AAAACATTTGTCCTCAAGTGCAAATAAAAGTACCCCAAATTTAAATTAAAGGTAGATAGAGAGGGAGGAAAAGAGGGGAT
CCTATCGAAGTAGTCTCTCCATCTATCTGGGAATCAGTACCCGATGTGTCACTCTTAATCTGGGCATCAGTGCCCGAAGT
CGCCTCAGGGGGAACATCGACAGCTAACTTACTAAGATTGCCTAAATCATGAGCCGCCACAAAGGAGTAGATAGTTGTGA
AGAATCCACGTCTCCATGAGGGAATAGTGGGCTCTCGATGACTTGTTTTCTTGCTTGCACTGGATTTCTTGCCCTCATTA
TCTATTTTGGGAGGATCTATCGCCTTTGTATTTTTCCTAAAAATTTTCGCTCTTGTTTGTCGGAGTGACATATCTTTTCC
AGCTACTTTCGGTCTAGCCATTTCTGCAAAGCTTTGAGAAAGTATTCAGTAAAAGCAAGGCCGTTTGATTTCAGAATTTC
TTCACCGAACCATTTGGCAAAACGCTCAGCTACTTAGGATGCACGTCAAATGTAGCGCACAGAGATTATTTAGGGCACAA
AAAAGGGCAAACATGTAGTCTTTCGGCGAGGTGTCAAATGCGTTTGGTGACATTGTTCGTCTCGCCGAAAGATATAGAAT
TTAACATTACATATAACATTAAAATAACGGTGAAATAGGGATGTTAGGCGAACCGCTGAGCAGCTTGGAGACCTTGACTT
AACTCGCCAAATGGCTCAACGTGCCTAGTTTCAACCCATCTTCTTGAATCCAACCCTGCAACCCTTGAACACAAAATTAT
AACTTTCCCAACACAAATTATATTCAGACCCAGTGACATTCATGCACAATTACTCAAAATTTTATTCATTTTAACACACA
ATCTTCAGAAATCAACTATTAATCTTAGCCAGGACAAGAATAGTGAATCAACATAGTCAATCAAAATTCTAACTATACCA
GAGAGGTCCATCACACATCAACAAGGTAGTATCATTGCATTTGAGTACAAAATTGATAGGAAGAATTTAGAGTTTGGGAT
CCAACGTCTCTCATTGACTAAAATGGAATTGAATTGCTAGTCCGCAATCTAACCCAAGTTCTGAGCACAAATCAACAGCT
AAAATACTCGAAAAGTGCACAAAATATAGGGACTAGAGTGCAGGTGTGAGTTTGGACAGATAAAAAGTGAGGGAAAGTAA
ATGAAGTTAAAACTTTTAAACCTTTGGTTTGCAAAAATCGTCCAGTTTTTGCCCACTCGGCGATATAAGTCAGGCTCGCT
TAGTCACATGGTGGAACACCGACCGTTTAATTTCTTTGCCAAAATTTACTAGACCTCTGGTTTACGGGGGGTCCAAACGA
CGGTTTCCATCGTGATCACCGACATGGTCGGGGATTCACCATTACTTTCCAAAGCTCGCCGAGTTTTACAGACTCCAGTG
TTAACAATGTATTGAGTCAAATGGCGGATATGGTCGGATTCACTGACTGAATCTATTGCTTACCATCCTTTACTTTTTCA
AGTACTTCTTATACTTTAACTTGTACAAACAACACACCATTATTTTTCCAAGAAATAAGAAAAAACAATTATAGGGTTTT
GGGTTGCCTCCTAAACAGCGCCTTAGTTAACGTCGCGGCAAAGCGCAGTAGAGCCTTACTTAACGTCACAACACGAAGCA
GCAACACCTTCAGGCATCTTCCAAATACACAAATTCAACCAAAGAAATATCTTGGCAATCCCCAAAATATAATTTCAAAT
GTTGACCGTTCACTTTAAATGGAGGTCCTTCCTGATCTTCAACTTCTATAGCACCATTGGTGAACATTCGCGTTACTATA
AAAGGTTCAGACCATTTTGATTTGAGCTCTCCAGGAAAGAGTCTAAGTCGACAGTTATATAGCAAAACACAATCTCCAAC
GTTGAAGTCCCGCTTGAGTATCCGATCATCATGCCATTTCTTCATCATCTCTTTGTAGATGGCTGAACTTTCATACGATC
TGAGTCTAAATTCATCCTGTTCATTCAACTGCTCTACCCTCTCCCTTGAATTTTTTGACCAGTCCAAATTTAAAGCTTTC
AATGCCTGTAATGCTTTGTGTTCTAACTCGACAGGCAAATGACAATCCTTACTATAAACAAACTGAAATGGAGACAGAAC
AATAGGTGTTTTGTAAGAGGTCCGATAATCCTTACTATAAACCAACTGATATGGGGACATAACAATACGTGTTCTGTTGG
CATTTACTGTCTTTGCCAGGATGCTTTTGGTGGTGATATGGGGTTGCTAACTTGTGTTTCACCCCATATTTGCTCAGTGC
CATTGAACACTGCCTATTGCAAAAGTGGGACCCCCAATCACTAATGATTGCCCTAGGAGTGCCAAATCTTGCGAAGATGT
AGCATTTCAGAAATTGCACAACACCTTTTCCTTAGTTGTTTGGAAGTGTGATGGCTTCCACCCATTTGGAAACATAATCT
ACATCCACCAAGATATATTTATTTCCAAATTATCTCACAAATGGGCCCATGAAATCGATCCCCCATACATCGAATAGCTC
AACTTCCAAAATAGGAGTGAGAGGCAACTTGTGCCTTCTAGACACTCTGCCTTGCTGCTGACATTGAGAGCATGTCTTCA
CAAATTCATGTGCATCCTTGTATAGGGACGGCCAGTAATAACCACTTTGGACAAGTTTAGCGGCAGTGTGAATACCACTA
TGGTGATCTCCTACTGGAGATGCATGGCAATCATGGAGAATTTCTACCGCTTCTTCTTCTGGAACACACGTCCCAATTTG
TGGACTCATCAATCATCATAAGCATATTAATTTCATAAAACATTATAACATAAAGGAACACAACATGACTACTCTCAAAA
CTTACTTATGCAATGCATGGATGAAGTCCCATACCCACACCCATACTAAGTAGTGCATTCTTGAGAAGCCATAGTTCATT
ATCATTCATTGTGGGGCTAATCCTTAACCGACATAGACCATGTGAGAAAATCATAGAATCCGGTGTTACCCACACCGAAA
AGGGTGGTGTACTTGCCTAATGTAGGACCGGTGACATTTAGCTTAGGTGGATCCACTAGTTAATAACCTATAAGGGCACA
TAGTTTATGGGATAAGGAGATTGCTACTAGATACTCCGCCTCAACTCACGTATGGGCATACATCTCAAGAGATTGCTACT
AGATGTCCAGCCTCAACTAACGTAAGAGTATCCATCTCAATCAATATCCACTTGGTTCTTACCATTATTCCTCATAGAGT
ACTTAACATTTCATTACTTAAATTCATTATTATGGGAGAAATGGGATACAAAGATTGCTACTAGATACCCCACCTCAACT
CACGTATGAATATCTATCTTGAGAGATTGTTACTTAAAACCCCGCCTCGACTCACGTATGAGTTTCCATCTCTATCAATA
TCCATCTCAACCCAACATTCATTCATATGAAAGCTCATAGATTCAATAGGTGAGAATAGTCTTTCATCCTAACAATCCCC
ATATTGTGAGAAAACCTCCCACAACATGTCATTATCATAATCATAGAACTTCATTGATACTTCCTTCATATTTGTGTGTG
TATAGCAAGAATAATCTTTTAACAACACCACCATAACATCATAGCCATAATCATATTACTTTCAAAGTATTCATAAAGCA
TGTACATAAACATTATTATCTTACATAATTCTCCTAATTAGCGCTTCATGGATCATGGAATCATAATTCACCAACACATC
TAGAATTACTACATTAGACATGGATGATGACATAATTCAAGTAATCAATTCATAATATTAATAATTCTATAATATACTAC
AAATATAAATCAGTACCCACACTTTAAGATCTAATTTGAGAAATTAGCATAACTCATGGATTCTTGAGGAATTCAACTTA
GAATCATACAAAATCATCAATGTATTCATAAACAAACATATTTGAATCATTTAAAATGAATTTATAGGAATCTATGAGTT
TGAAGTCAAACCATAAATTTTGGGTTTTCTAGTTTTGAATTGCGGGTTTTGGAAGGGCTCTATGGGTGAAAGCTACCCAT
AGATGAAGAGCTACCATACCTTAATGGAGTTTTCCCACGAATTTGAGAAGAAAAAGCTTGATACCTCAACCCTAGCTTCA
CCCTTCTTATTGTTCTTCTTTGGAATTTTAGAGAGAGAATTTTGGTGAAGATGGACTCTTTTGGTTTTGATTTTGGGTTT
TTAGGAATAATGAAGTAAATGGGGTGGTTAATGAATTAAAAATACTTATATAGGTGAATTAAAATAGAATAAATTGACCC
TATTTAATAACTACCTAATTAGGAATTTACCAAAGAACCCCTAACTAGGAAGCCCCTTCCCAGGCACCACGCCCATGTTC
ACAACCCGTCAAGGGCACCACAACTCGTGATGTTGCCCGTGGTCCCTTGAACAGTAGCAATATCAACTTGGCAAGCCCCC
ATGATGTGAAGGCATCCCCAAGAGCCTTCCCACGGTTCATGGTCTTCACCACAAGCCGTGAGGTCCCTCGTGAAGGGGAG
CCTTCCTTGGGAAGCTTTAAGGAGCTCATTGACTCACCAACCATGGGTGGCACTACGACTCGTGAAGACCCTCGTGGTCA
TGGTGGGCTGTCACTAGACCCATTTTTGCAGCCTTGGCCCCTTTGCCATGTCCCTCACGCAATTTCTTTGGCCCTTACCC
TTAACCTTGACGTTAACCCTCACGTTTAGACTCTAGTTTAACCTACTAATTTCTAAGATATTACAGTGGTACTCGGTGAT
ACGCTGAATGTGGAAGGCACACTTGAACGAGCTCGCCAACTAAGCTTCAAACATCTCAAACCTAGAGCAAGAGAAAGGTG
AGCTTAAGAATAGTGGGCGATCTGCCTAATGTTATCGGCGAGCCCGACTAATGTCGCCCAATGCGTCACACATTGAGTTT
TAAACCCAATTTTTGAAGGATTATAAATAGTCCAAAGTGGAGAAAAAGAGGAAGAAATTCTGAAGTCTTGACTAATAATT
AGAGAGACAAAAACTTTACCTTATGAAAAACACTTTCTAGTTTTTGGAGTTTTTCAACTTTATTCTTGAAACTCAAAAAT
TGAGGTTGAATTCAAAGTTGGTTTACTTGATATTGCTTAATTTCATGTTACCCATGGTAACTTTCGTGCAAGGTATAACT
TTGTTACCCTTCATGATGAAGGGATAAAACCCCAAGATCTATGGGTGCAATAATGGGGTTATGTGTAGATATAATGAGTG
GGTATTGTGTTATGCTTTGTTTTGATGTTGTTCATACATTGATTTGGGCTAACTAGCATAGGGTTAACTTATGGGTAAGT
TCTATTACCCTATTGTTGCATCAAAAAAAAGAATAGTGTAAGGTTTGGGTTGTTCAATATAGCACATAGATGAGATTGAA
ATGAGGTTCTATGAAATGATACGATGAGATCGAAAGAAGATTTGTGTCAGTGAAGATGACCCAGCCTATCCATGAATGTG
CATCACTTTACAGTAGAAAAATAACTGAGTGCGCACTCGATTCGCCGAGTTTTACAGAATCTTCAGTCATTGTGAAGATC
CAAATGGTAGTTTTCATCGAGATTGCCAAAATTATCTGTAAATCGCAAATAATCTCGCCTAGTTTAACAGACTTCAGTGT
TTATGATGTTCTGAGTCAAACGGCGGATAAGGTCGGATTCACCAACCCCTTCGGCGTCTCACTGATAGGATCTATTGTTT
GCCATCCTTCATTCATTTTAGTACTTTCACTTGCACATATGCCATACCATTTTATTATCGGGAAATAAGTACTGACAATA
ATAAAAATAAAGCAATTAAAGGATTTTTGGGTTGCCTCCCAAACAACGCCTTAGTTAACGTCGTGGCACGACGCATCAAT
GCCTTCAGGCGTCTTCCAAATACACCACTTCAACCAACAAAATATCTTGAAAATCTCTTAGATATAATTTTAGACGTTGG
TCGTTCACTGTAAATGGAGGTCCTTTCTGATCTTCAAATTCTATGGCACCATTGATGAACATTTGTGTTACTCTAAACGG
TCCAGACCATTTGGATTTGAGCTTTCCGGGGAAAAGTCTAAGTCGCGGGTTGTATAGCAAAACCTAATCTCCTACCTTAA
AGTCTCTCTTGAGAATTCGAGCGTCATGCCATTTCTTCATCTTCTCTGTATAGATGGCTGAACTTTCATATGATCTGAGT
CTAAATTCATCCAGTTTGTTCAGCTTCTCTATTTTCACCCTTGAAGTTTTTGACCAGTCCAAATTTAAAGCTTTTAATGC
CCAGAATGCTTTGTATTCTAACTCAACGAGTAGATGACAAGCTTTACCATAAACCAACTGATATGGAGACATCCCTATAG
GTGTTTTGTATGTAGTTCGATATGCCCATAGTGCATTATCGAGTTTCCTAGACCAATCAATTCTATTGATATTTACTGTC
TTTGCCAAGATGCTTTTGATTTCCCGATTCAACACTTCGACTTGGCCACTTGTTTGACGATGATATGGGGTTGCCACTTT
GTGTTTCACCCCATATTTACTCAGTGCCATTGAGAACCACTTATTGCAAAAAAGGGATCCCCCATCTCTTATGATTGCTC
TCGGAGTGCCAAATCTTGCGAATATGTAGCATTTTAGGAATTGGACAACGTTTTTCCTTCATTGTTTGGAAGTGCGATGA
CTTCCACCCATTTTGCAACCACTAAGATATATTTATTTCCAAACGAGCTCACAAATGGGCCTATGAAATCAATCCCACAT
ACATCGAATACCTCAACCTCTAAAATAGGAGTGAGAGGTAATTCGTGTCTTCTTGACACTCCGCCTTGTTGCTGACATTT
AGAGCATTTCTTTGCAAACTCGTGTGCATCCTTGTAGATTGATGGCCAATAATATCCACTCTGGAGAACTTTAGCGGTAG
TGCGAACACCACCATGGTGACCTCCCACTAGAGATGTATGGAAAGAATAGAGAATTTCTACCACATCTTCTTCCGAAACA
CACCTTCTGATGACATGGTCATCACACTCTCGGAACAAGTATGTCCCGTCCCAAAAGTATTTTTTAACATCGAACATGAA
TGTTTTCTGTTGGTAAAAGGTCAACTCATCCGACATCAGCCCACACATAATGTAATTTGCAAAATTTGCATATCATCGCA
ATGTTTGAGGGATATTGCCAACACCCGTTCATCTGGGAAAGAGTCATCTATGTAAACCTCATGCTGGACATTTTTCCTTG
CTTCCAGCCTTGATAAATGATCAACCACTTCATTTTCACATCCATTTCGATCTTTCACCTCAAAATCAAATTCTTGTAAT
AGTAGTACCCACCTAATCAATCGTGGTTTTGCATCTTTCTTAGCCATGAAATAACGGAGTGCAGCATGATCAGTGTGTAC
GATTACTTTAATTTGGTGCCTAGCAGGTACGCCCTGAATTTTTCAAATGCATAAACCACTGCAAGCAACTCTTGTTCGGT
GACCGTATAATTTTGCTGGAGACTATTTAGAGTCTTGCTTGCATAGTAGATTAGGTCAAACAGTTTGTTGCGTTTTTGCC
CCAACACAACCTCCAATGCCATACCACTGGCATCACACATTAAATCAAAAGATTCGGACCAATTAGGGCTGATGATGATC
TGAATGGATATTAATTTCTCTTTCAAACACTGAAATATAGCCATACAAGCATCATTAAAGTGGAATTTCACTTCCTTCTA
AAAGAGTTTGCAGAATAGGAGTGCAATCTTTGAGAAGTCTTTAATGAACCTTCAGAACCTGTGAACATTCTTTACTGAAA
TCGGTTGGGGTAATTTTTCAATGACCTCAATTTTTGCCTTGTTAACTTCCAGCCCCTTTTGTGACAACTTATGCCCAAGA
GCAATACCTTATTTTACCATAAACTGACATTTCTCCTAATTCAGAACCATATTCATTTCAACACATCTTTGGAGTACTTG
TCCTAAGTGAGTCAAGCATTCTTCGAACGTATCCCCTACGACTGAGAAGTCGTCCATAAACACCTCCATAGTGTCTTCGA
CCATATCTGCAAAAATAGATAACATGCAACGTTGAAATGTTGTTGGGGCATTACATAGCCCGAATGTCATCCTTTTGAAT
GTGAATGTTCCATAAGGGCAAGTAAAAGTGGTCTTCTCTTGATCTTCCGGCGCAATAGAGATTTGATTGTAGCCGGAGTA
CCCATCCAAAAAACAATACCACCATCTTTCTGATAACAGGTCAAGCATCTGATCCATAAAAGGCATTGGAAAATGGTCTT
TCTCGGTCCATGAGTTAAGTTTATGGTAATCCATGCATACTCTCCACCCAGTCACTGGTCTTGTTGGTACAAGTTCTTTT
TTATTCAGGACTACGATTATGCCTCCCTTTTTTGGTACACATTGCACCGGACATACCCACTTACTATTTTTAATAGGGTA
TATCACTCCCACATCTAGCCACTTGATGATCTCCTTTTTTACCACTTCTCGGATTGGAGGGTTCAATCTCTGTTGATGTT
CCACACTAGGTTTACATTCACTGTCGAGCAAAAACTTGTGAGTACAGATGCCAAAGGGAATTCCTACTATATCGGCTATT
GTCCATCCAATAGCTTTTATATACTTCCGCAGTACTTCAATGAGCAATTTCACCTGCCTTTCAAGAAGATCAGTGGCGAT
AATTACCGGTAAAGTATTATTGGCTCCTAAAAAGGAATATTTGAGATGAGAGGGTAGGGATTTTAACTCCAGATTTGNNN
NNNNNNNNNNNNNNNNNNNNNNNNNNNNNNNNNNNNNNNNNNNNNNNNNNNNNNNNNNNNNNNNNNNNNNNNNNNNNNNN
NNNNNNNNNNNNNNNNNNNNNNNNNNNNNNNNNNNNNNNNNNNNNNNNNNNNNNNNNNNNNNNNNNNNNNNNNNNNNNNN
NNNNNNNNNNNNNNNNNNNNNNNNNNNNNNNNNNNNNNNNNNNNNNNNNNNNNNNNNNNNNNNNNNNNNNNNNNNNNNNN
NNNNNNNNNNNNNNNNNNNNNNNNNNNNNNNNNNNNNNNNNNNNNNNNNNNNNNNNNNNNNNNNNNNNNNNNNNNNNNNN
NNNNNNNNCGTTGGGTACTTGATTGATCAATCAGCCATAAGGAGCCTCATTGTGGTTGTCTTTGGTTCCCCCAAACCAAG
TTGTTTGTATATTGCATAGGGCATCAAGTTGATGCTTGCTCCTAAATCGCACCGAGCTTTAGCGAATTGGAGCATGCCAA
TTGTGCACGGGATTGTTAATGCCCCAGGATCTTCTCTCTTAGTGATTGAATCATTTGTCATAATTGAACTGCAACTATGG
GGAACCTCAATTGTTTCATAGTCCAAACTCCTTTTCTTTGTAACCAGTTATTTCATGAATTTGGCGTATCTCGACATTTG
CAGCAATGCTTCCACTAGAGGGAGTTTAATCGATAAGCTCTTGAATACTGACAAAAATTTCTTGAACTTCTCATCTTCAT
TATTTTTTTTCAAACGTTGGGGAAATGGTGCAGATATCTCAGGTAAAGGGTGTATGACTTTTGGAACTTGAACTTGTTGC
TCTGCTTCCTCCCGTGGTTCTTTAGTGCGGTTTTGTCGAATAGGTAAATATTGTTCCTCCACACCTTGGCCCTCTTCATG
TTTTTGAAGATCCTCATTTTCTATCACATTCTTTATTATCTCTTTACCGCTACAGGTAACCACAACCAGCTCTCTTTCAT
TATAGTCCATCGGTGCTTTCGACCGTAATTGAGCTGATAATAGACTCAATTTACCTTCCATCATTTGAATGGAATGATCA
TGAGAATTTAATTTACTGTTCATTGATAAAAAGTCATATTTCATCACTTTTAACAAATCATCAGAGCCCTCGACTTTATC
GAGTATACGTGATACCTTTTGCCTTAAACCTTAGATGGACGTGAAATTGGTGGTGTTGAAGGAGGATTCAAACATATATA
ATTTGATAGGTTATGAGCCATGTAACTCTTTATATTCTAAGATATATGGTAGCTTGAAGTTGACCCAAAGAGAATCTTAC
ATCAAAAGTTAATCGGTCAGAAATCACTCAACTCAACTTTGTGCTAGGAGATTCTAGTGACCTTAATTGATATTCAAAAT
CATTCACACACTAAACTATTTACCTTTACATATATGGGATATTTAAGAATCACCTGGTACTATCTTATTCACGAATGAAG
AATTGTTCTGATCTTAACTTAGAAATTTTTGGAGTGTTACAGTTCTCAACTCTTGCTTCTACATTTGTGTAGGTTATGAG
CCCAGATCTTCATGATTCCCTCTTTTCTCTTCTTGTTTGAGGCTTCCTATGGATATTTGTGAGGCAGTTGATTGTCATCA
GTATACCTTTTTTGTCCAATTTGTGATCATGTCCTACTTTGGAGACAACATCATTTGAGACTTGTTTATTTCTCTCAAAT
CTATTGCAATACTTTAGAGTAGTGTACACGTGATAACCATGTTTTGGGGGATTTAATTAAGTTGACTTTGTTATCCGTGT
CGTTAAATATTATTAAATTTTCAGTCTTATTTTACTTCCACATTTCATTATATTTAGTTTTGAAATTTTAGGCTAACTTT
TCTTGGTGGGATAAGACTAGTGTCATCACATCCATTTTTGGGTCGTGACACTTTAGATTCAATCAAAGTGAGTACACATA
TTGAAACTTTATAGTTGAAAATAAAATAATAGACAAGAACTAGATTAAAAAATATAAATAGATTGAGAAGATTGTGTGAA
GAATTAAATTTGAACTTTCAAATTTATAATCACAACGGTTAAAATTATTTCAAAATTATATTATTAACATTACCTTATTA
ATGATTATAACTCAACTTTCAAATTCATAACACTACACTTGTTTTTTAATAATATTTCGCTTTGTTTAATTAAATGAAAG
ATGAAAGTTGGAAATAAAATAATAGGCAAAACTAAGTAGAAATATAGACAGAGAGAGAAAATTATGTGTAAATAAAAATT
TGAACTTTCAAATTTTAAATTTTAAATTCATAATGGTTACCATTGTTCCAAAATTAAATGGATAACGCTACACTAAATGA
TTAAAATTCAACTTTTAAATTTGATTCAGGTTGGAGAATTTAACTTAAAAAACACAGATTACTAGCCCACAAACCCAGTC
CATATAAAGCTCATGACCCAAATCCGACGTGGCTCTAGTAGCTCGATTTCTAGAGTTAGGTGGATCATGGGATGGGTCCA
ACAAGGTCTCTAATACCCCGAACCGGCTCTGGACCAACCCATTTATCAGAGCTCGGCCAAAAACTAGTACCCACTTGCAA
AAATGGCTAATGGATCGAGTTTGCCAAGACCAATATAACCTTACTTATTATCATAAATAAATGTAGCCAAAGATAATTTT
ATTTTTAGCTATTATATTTTTATAGAAAATAGTTAAATTTTTCAGCTATAAATATTTAATCATCACTATTTAAACATTGC
ATATTTTGTGAAAAAACTATGTTTTCACCAAATGACAAATTGATTAGAGACAATAAAATGACTGTCACTAATTGCTTATA
TTATTAGTGACAAAAACCAAGTTCACTAATAAACATAAAATATATGGCTAAAGGTTACGACCTTTAACTACGATATCTAA
TATTTTGCTACTGTAATAATTTTTTTTTTGTGACGAATCTTTTCCGTATAAAAAAATATTACTAATTTTAAGAAAAAAAA
TAATTTGTCACAAATTTGATGCATAATTAGTTACAATAACATGTGTCACTTATAATTTCAAATTCGTTGCTAATGATTCT
TAATAAATGGCGTCAAATTATGTTTTGGTAAAAAACTTTAGTGGACAAAACTTCCACTACGAATTTATAAGTTTCGTCAC
TATAAGTATGTTGCCCATGCATTTAATTATGAAATTAATTTTTTTTCACAAAAGATGAATAATTAGTGATGATTTTTGTA
TCATACCTAATAATTTCATAGCTAAATATCACATTTGTTTTAGTGGCTCACCAACTCTTCGAAATCTAAATGACAAAGCA
ACTAGCCATGACCGGGAGTAGGAAGATCTTCAGACCCTACATTAGTTAGACATTGTAGCCACAAGTATGCATTAGTACAT
AAAATGTACTAGGCATGAGGGATATGCAATAAAACATAAAAGATGATCTGAAGGGGAAATGAAGAAAAACATGATTTGCA
TGACCAAGCTAAAATGTAGTAAAAACTCATAAAGAAAAATCATAAACCAGGAACTTGGTCAATAGATCTTAAAATAGTAT
AGAAAACTTCATAAACTTTTAAGAACAACTTAGTTTGTTTTGTGGGATATTTACTATTAACATAAATAGACCACGTGAGC
TATAACATAGAATATTATGTCTTAATCCCACACTAAAGAGAGATGTCCTTGCTTTCCATAGCAAGGACCTTAAACTTCTA
GCTTAGTTCGATCCCCTAGCGATATCTTTCTAAGTTAAAACCTATCAGGATAAGTAGTTAGTGTAAGACCCAGATTCAAA
AAAGGGTAACAGAGTAGTTTTCAGGAATTTTGGGTGCTAGCCACAGGGGCCAACCAAGGCCCGTGGATGGGACAATAGAA
CGTGGGTGTGGTTCATGGACTAGGCACCCTAAATGTTCAGAATCCATGAAACCACGGCATGACCAACGGACCGTCGATAA
GACCACCATCCAGGGTTGAGGGCTAGTGGTTCCAAAGCCCTAAAATCACCATTCTTACCATAGACGGTGGCTGGGCAGGA
TGGTCCGTAGGTCAGTCTATAGTCCGTCATTAGTGGTGCGTTCGGTAGTTATTTAAAGACTAGTTGGGTCTTTTCCTAAT
TATTTTATCTCTATACTACGTCATTTTACCTTTCACTAAGACCCCTATATAAGTGATTCCAACCCCTAAATTAGTTCACT
CAATGCATTCTTTTCAAATTCACCAAAAAGAAGAACTCTCAAATATTTATCTCTAGAAAGATTGAGGAAGAAGGATTCAA
CTTAGGGTTTCAAGTTAAGCCTCAATGCTTCCATTGAAGATGAGCAATTGGCTTCAAGATATGATAGTTTTTATCCATGA
ATTTCTTTCAATTCATGGAGTTCCCATATTCCTCTATTTTCAAAGTTAGAAATCCCCAATTGAGTTAGGATTTATTTAAG
TTGTCATGGTTTCTCTTGATTATTGATTTAAATGATTGAATTTTGGTCTCTTATGCATGAATTGATGAAATAATATGATT
TTATGATTATTTTCCTATGAACACATGTAATTCACATATTTTCCAAACTACGATCATATGATGTGGGCTCCTTATGAAGG
AAAGTTTTTATGAAATCAAGCACGTATTAATAGAATTACATGAATTGTGATGAAATCCATATCTAACCCATTTTTTCTAA
ATATTGATGATTGGAACTGGGTTGTGAATTTGAAAGGTAAATTATGTAATTATGCATGTTCTTATGAAATTTATGCAAAT
GTTTTAACGATACTTTGAGAGTAAAGTATCAATGATGATGTTGTTGTTGTTTTATTTAAAGGACTTCTCATATACACATG
AAATCTTGATGTGAAAGGTTTTTTCACATTATAAGGATTCTAAGGTTGATAGGTCTTCTCACCTAATTGACTCAAAGATT
AAGATTTATCCTAATGAAACTTAGCTTGGATTGGTTATTGAATGATATGTTTCCATGGATAATGACTTACCTTGGATTGT
CAAGATGACATGCCCTTCCATGGATAATTTGAACAACTAAGAAATGACTATTCCATGGGATTTATGCTTAGCACCGAGAG
GATATTGAGATGGAAGCACTCCCGTTAGTAGAGGCCGAGTTTCTAGAAGCAATCTCCTTATCCTTTACCTATGTGCCCCC
ATAGGATGATTGTGTAGATTGACATTAGCTAGTGGATTCACCTATGCTAGAAGTTCATGGTCCTTACCTTGGAAAGTAGG
ACAATCCTTTTCGATCTGGGAGACACCGGGGATCATATTATAGCTCACATGGTTTCTATGTTTGTTAAGGCTAATTCCCA
CATAATAATTAACTAAGGTTGCTTCACAAAGTATCTCATATGTGTTCAAAGGTTTTAAGGATGTTAGCTTGCATTGACCA
TATTTTATTACTTATTTTTTCTAATCATATTATATGTTATTTTAGCTTTGTCAATTTCACGTCATGATCTGTCCTCTTTT
AGCATGATTTAAATTTTTTTATTCATAGTTATCATATGTGGTACATTGATTTGTACTAACACATTGTCTTGCCTAAATTT
CCCCAAATGTAGGGTCCGACAGTTAAGTTTCTCAGTTTTATGGGTAGTGATTGATTGTGAGGTTCTTGAGCTTTTGTGAA
TCCTCATATTTTGAGGACGAACTTTCATTGTTCTTAATTTACTTCTTATATTTCAATTTTGGACATGATGTATGAGCTAG
GTCAAATTTCATTCTATTGTACTAGATGGCTATTGGGACAAGTGTTTTAGACTTCCTCTTTCCTTTTATAAAACTATTGG
ACTTGTAATGTTGTTTTTACTCCTTTTCTTCTATTTATTATGTTATGAGTTCTTAGTGCCTTGTTTGGGGTGTCTCGGGG
TCCTATACACAATGTTACATCTAGGGTGTGCCCTTGGGTCGTGACAATTAGGCACAAGGATATTGCTTCTTAAGACTTGG
CATGTTCTAACGCGAGAGGCTCCATCTCAACGTCCTCACGATGCTAAGTAACATCCCAACTGAATAGTCATATTTATTAT
ATGTATCATCATTCATGGATAAGCACAATTAAGTTAATAATTAAAGCTTAAATCAGCATAGAGTAGATCCTTAAATCATG
TATTGTGCATATGTGAAAAAAGCTTTCACCTAATCACGATTCCTTAATATGTGAGAAATTCCTGACACAATCTCATTGAT
GCTTACCTCAAAAAGACCTACATTATAGAACATCTTTTCATAAATCATGCATAAACATCCATACATTTATCATTCATATA
CTCATTGCTTTCTTCATAAACTTATATATTCATAAATTCATGTCTTTAAGAGTTCATAGTAAAAAAAAATGAAAAATGCA
CGGGTTCTTAGTAAATCACTTGAAAAATATGAAATTCAATCAAAACAATAATAATAAGATAAAATTAAAACAAATGAATA
AACACAATTAGAACCCATGACGAATTGAATAAAATTTAATCTGTTTGATGAAATTGAACGTGGAGAATTGAGAAATCTTT
GGGGCTCAATGGTTGAATTGAACACATTGATGAAACCCTACATACCCTGATAAATAACGCCCAACAGTAATGCATGAATT
GGAGAATTGTATCTTGAAAACCTAGCTTTCTTCTTAAACTATAGAGAGTTGGGGTAGTTATAGGAATTAAAATTGGGGTC
AAAATGACATAGAATAGGTGATGAGTGATGAATTTGCACTAATTTGAGGCTCNNNNNNNNNNNNNNNNNNNNNNNNNNNN
NNNNNNNNNNNNNNNNNNNNNNNNNNNNNNNNNNNNNNNNNNNNNNNNNNNNNNNNNNNNNNNNNNNNNNNNNNNNNNNN
NNNNNNNNNNNNNNNNNNNNNNNNNNNNNNNNNNNNNNNNNNNNNNNNNNNNNNTAAGGAGAATTGTACGCTTAAGTGAA
CTAGTCAACAAGGTCAACAGGTCGCTTTAGCAAGTGAAGGCGTTCACTTCTATGAACTGATCCAAAAAGACGGAGTTAGC
TTAAGTAAAATTACATTCACTTTTGCGAACATCCTTCTGCTTTTGCGATTCCAGCCTTATCTGACAAAGCCAGAATGCGA
TTCCAGCCTTTAGAGCTAGAAAAAGGGGTTAGAATGGAGCATCACTGATCATCTAATGATTTTTTGAGAGAGAAGATTGT
AGAGAGAAAAACAAATCAAAAAGTAGATCCCTTAGTGTTGTTTGTTTACGGGGTTGAGACACTAAAGGCAAGTTAACTCA
CATTTCATTTGTGGATTTGGAGATCATGTTTGATATTAGTAAATACAATTAACTTTCTTCATTTCCTTGTTATTAAATGG
TAGAATTGTGGGTGTAATTACTTGTATGAAATTGGGGCTTTTGTGCTAGAAATAGACAAACCTATTTTGGTGTTTGAATT
TTTGCTTTACTGCTTTTGTAATTCATTGTTACCATGTTTGATTTCATGAAATAGGTTCAATCTAGTTTTCATGTTTTAAT
TAATGAGTTGAGAGTGTACACTTAACCTTTTCTTCTGATCTTCATGTGTTCGTTGAATATAAAATCTGTGAAGTGGAGAA
TTAGATTATTAATTGCATTCTAACTTTGAATCTTGAATTTGAGACCTAAAGGAGAAAATTTAGGGTTTAATTATTGAATT
CAAGTCTTCCTAAAAAGTACAGTTTTAGTTAAGGTAATAGGGCGTTTTTTATTAATGTGATTGAGATTGAAAGGACATAT
CACAATTTAACCCTTTGAAACCGAAAGGAGATTAGGGTTGAATTAAGATGACTCACACTATCTATTAGTGATTGACCTTG
GATTGAATTGCAATGGATCATTGAGTGTTAACTATATCGTCTTTGCCCCCATTAGAAGTGTAGTTTTAAAACTTCCCTTC
TATGTGATATTTTTTGTACATTGTATGTTTAAATTCAAACTAGTATCTACTTACCCTTTATCTTTACAATCACCGACAAG
TTGTTCTATGTGGGATTCAACCCCGACTCTTAGTTGGGTGTTTTTATTGACAATGACCAATTCCTCTTTTAAATTGGTTG
TAAGGAAGAAATTTGAGTGTTATCCAAAATGGTGTTGCTACGGGGGATCAATCAGACATATTGAATTGATTTAGAATTTC
TAGTTACTTGTTTCTATCTAGATTGTGAATAGTTGTATTTAGTTTCTTTTATTTTTCATTTAATGGCTTTCTATGATCAT
TACATTTTTTTGAGTGGTATGCCCTAAGCCGACCTATGGTATTTTGGCGAATCAAACGTAATAAGTAAATGAGGCTTAGG
ATCATGGATGAAAAACTCAGCTGGGGCAAGAAACCCCTTTTTCTAGTCTCCCAAGAAATGGACGGGTTTGAAAAAGGGCA
CCTAACTTCATTCTATGGCATGGTCGATCTTGAGTTTGTAATTGCTAGTCTTAGGGCTAAGGTGATAGAAATAGTAAGGG
TGAAAACTCCTCATTACCCAATTATCGAAAAGAGTGAAGAAGGGTCTCACGACTTGAACCTTGCTTGGTGTGATGAGATC
CAATTTATGTTCGAATTTAAATGGTTTGGAACCAAAACAAGAGAAGTGGTGGAGATGGATATAAAAGCAGCGCCCTGTCG
CAATAGCAAACATTGCTTAAGCGTAGGGACACTCTCTTAAACGAACTCCGCCCTTTCTTTAGTAGTTGTAAAAGAGACCA
AACGTCGCTTAAGCAAAGGGAAGGGATTTAAAAAGGTAGTGAAAGAAAGCCAAATGGATAAAACTGACAAAATATAAGGT
CAAACTTCTTGTTCTCTCCCTTCAATTGACTCAAAATGATTCCAAACTCTTGGTCTTGATTATGAAGACACAATCCTGCA
TGTTTATGTTATTCTTACTCTCTTTCTGTGGTAATAATCATTGTTTACTTTTGATTGCATTTTTGAATGTTGGGGGTATT
TTGTGGGTGGTAATTTCTCTAACTTGGGGGGTTAAAATTGTGAATATGTTGGCCGATTTCTTTGCTTAAATTATTAAATG
CATGTTTGTGGGCTGATTTTGAAGTATTTGGAGAAATCTTGGGTACCTTTTTCATCATCTAATTGTTATAAATAGATTGG
GCACCATGTGTTTAATAAAATTACCAAAAGAACTCATAAATGATTTCCGAAACTTATCGTGCTGAAATTATTGAGTCTCC
TTTTTGTTTGTTTGGTGGTTGTTGATTTGACACCAATGGTATTTGAAATTTTATTCTAAAAAGTGAAATAAAAATTGGTT
GTTCTTGTTGAAGGGAGTCGACTCTTCGGAAAAGAGGACTCATTATCGCAAAAGCAATGTTCGCTTAAGCGATACCCCTT
CACTTTGTCAATTTACCATTAAGCAGTCCTCTTGTCGCTTCTGCATTGTTCGCTTAAGCGAACAAGATTTCAATTTTGTG
ACACCTATGACTATCTGTTGCCAGGGTGAAAAAATTTAGTATGAATGGTTTGGTTCCTGATTGAGTTCTAACAAATTTCT
TTGACTTTTGCCTATGAAATAGCATTGTTAAACACATGATTCTAACACTTGTATGCTACTTTGGTTAACATATTGTAACA
CCTCAGATCTGGGAAAGGCGATAAAGGGGTCAAACGGGCAAGTCAGAAGCCTAAAACTAGACCATGGGACCCTCCACAGA
GCCCTAGACGGGCCGCGAAGCGGACCACGACCCATTTTGTTGCTCGTGAAGTTGTTCAAGAACTTTTCCAAAAAGATTCC
CCTCCTACGGACACTTAAACGGCCTGTAGGGAGCATCACAGACTGTAAAATTGGTCGTAAGGTGGGTCAAATTAGTAGAA
GGTCTCCCAAGCCAGTTTTCAAGGTCCACGGGTGTCACAACGACTCGTGAAGCTCCACACGGACTGTGAAGTCGCCCATG
AAGGGTTTTCATTAGACCTAGAGTTTAGCATCAACTTCAAAGAATCATATATTTAAGCACAAAACGAATTAGGTGGCAAA
TGACCTATCAAATTAAAGGTATCTGAGTCCTCTTTCTAACGCCACCGAATTTGCCAAATTCCAATCTCGGAGTTAAAATT
TATGCCAGAAATAGTGAAGCACTATCAGGCAGAATTTCATCATGATGCCAATTCAACAGTTTTCAGTTAGGGACTTTTGA
ATCTTTTATTCAATTGTTTTAATTGAATACTATGTTGTTTTTCCTTTTACCTAAATCCCTATATAATGATTTTAAACCCC
CAAATCAGCCAGACACAATTCATTCTCACATACTCTCAGAAGAAGATCAAGCTCTTTCTCTCAAATATTTCATTCTCTAG
AAGTTGAAGAAGAAAGCTAGGGTTTCAAGACCAATCCTCACAATCCTGCATTGCTTCCAAGCTTTTGGAGCCAAGGTATG
ATAGTTTTCATTCATGGAGCCCTTTCCTCTATGGAGCTCCCAAATTCTCCAATTTACAAAGTTAGAATTCTCCAATTGAT
TTAGAGTTTTCTTCAATAGTCGTGGGTTCCTTTCCATGTTCATTTATTTGATTTATTTATGAATTTTTATGCATTTATTG
AAGTAATTGCATGTTTTTAAGTAAATTTCCCATGAACCCATGCATAATCGATGTTTTCTAAGCTATGTTGATATAATGTG
GGTCTTGAACTATGAAATATGAATTTATGAAAATATGCATGTCTTATATTTATGAAAAAGATGTAAATGAATTTAAAGAT
GCATTTACTTTGAAGACTTGATGAAGCTTATGAATTATTGAAAAGAATGCATGTTCATGAATGTATGTTTATGACTCAAG
AAAGCTTATAGATGAGATTGTATTTATGTTCTATGAAGCTTGGCCACATGACATTAAGGCCATCTAGATTTGCCGTAAAT
GCTTTTCGAGCTATATTCCTAAATTAGGTCTTGATTAGTATGGTATCTTGACATGCCATCAATGATCATATGCCACGATT
TCAATAATATTTCCATTAGTATGAGGGGCATCTCTAGCATGGAGTAAATGAATATGGGCCTTACAAGTTATGATGAAAAT
ATCATGGACGGCGAAAGGATTTCCCACGCATGATCTAAGGAGCTATCCTATGAAAAGAAAAGGGATGACTACCCATCTCT
TTCAAAGATAAGATAATTTATGACTTAATAACTTCTTTGTGGGATTTATGCTTAGCACCGAAAGGATATTAAGATGGAAG
CTCTTCCGTGTTGAGGTCGGGTTCTAGAAGCAATTTCATTATATCATACCTATGTGCCCCCATTGGATGATGGTCTAGAT
AGAAGTTAGCTAGCGGATCCACTTTATCTCATAATCATGGTTCTACTTGGCAAGTAGGACAATCCTTTTCGATGTGGGAG
ACACTGGGGGATCATGTTATAGCTCACATGGTCTTTATGTCGGTTAGTCTAATTCCCATAATAATGAACTAATGTCACTT
GAAGAAATATCTCACATGTGTTCAAAGATGATTTTACTTGCATTTACCATGTTTTACCACTCATGTTTTCTAACCCTCTT
ATCTTATGTTTTAACTTTGCCTTTGTATATCACGAAAATGTCCTTATTAGCATGATATCACACTTTTAGGCATGGCTATC
ATACTCAATGCCTCTTTATACTAACGCATACTCATGCCTACATTTCTTATCCTCAAATATTGGGTCTAATGATTCCGATT
CGCACCTCCCTCACTTGGATCTCTTAGTAGTTGAACAATGAAGATTTGTGTGGCCTCATGTTTCGAGGACCAATCCTTTA
TTTGATTATGTATTTTTATTTTAGTTTTGAACTTGATGTACGGGTTAGGTCCCGAGTTCTCTTTTGTACTAGATGGCTTG
AGACATTGTTAGACTTCCGCTTTTTCTCTATAAAACTTTTGTATGTTGAAACTGTCTTTTAAATATATTGATTTCTATTA
TCTTTTATTATGTATGCTAAGTGGCTTGTTTAGGGCGTCTCGGTGTCTTGTACGCTATGTCACGTCTTGGTTTACCATTG
GGTTATGGCAAACTTTGTAATCAGAGCACAAGGTTTAGAAAGGTCCTAGGAAGTCTCAAAAGCCACGTCGAGTAGAATCT
TGTTCATGTGTGTGAAGAGCACCACATTTATGAATGAGAGGCTATATGATGTTTAGGAAATTTCACTTCTTTCATTACTC
TAAAGTTGTGCGATAAACTATAACTCTTGGTCTCTTTCTCTCCTAACCCCGATTTATGATTTTCAGAATATGCCTCCAAA
AAGGAATACCGTGAGATGGAATAGGAATATTCTTGAAAATATGAGACAAAAGGTTTCCCAAGTGTCGGTCAACCCGTTGG
CCGAGTAATTGACTAATGAATAGTTTAGAATCGCATTTCATGCATTGGCCCAAGCTATGATGACCTAAGTAAATAGAGAG
GTTGTGGCTCCCATGAACCCAATGGTGGGTACGACGGCAACAAGGGTGAGGGACTTTATTAGAATGAATCCTCCAGACTT
TCATGGGTCTTATGTTGAGGAAGATCCTCAAGATTTCATTGATGAGGTGTGTAATTTCACACCCTGAGGCTACCCCCTTG
ACGTAAACACGGAACTTAGGATCCCATGTGACCCCAATCTAATCTCACTAGCATATCATAATGATACTTAATGATTTACT
GAAAAATAGACATATTGTGCGAAAGCTAGAAATATTACATAAAATGAAATGATGGCAATACCTGTTCTAATTCTGAAGAT
ATAAAACTGAGTTTAATGACAACTCAAAGTTCAAACTCAACTAAAAACTGAATCTATACCATGGATGAATAAAAGCCTCT
ACTGCCTAGAGATGTTGGGACATTCCCCAACTAACTCTAGAAAAACTGAATCTAAAACAAGAATGACTGAATAAAAGACA
AGTTAATCGTCCTCAAAGAATGAGGAGTCACCACTGATATTGTTGAACTTGAGATCGGGATCCATTCTATGCGGGATATG
AATGCTGAGGACCTGAACCTATATCATGAGAAAATGTAGCGTAGAGTATGCGTCAGTACTTGACAGGTACTGAGCATGCA
TGATAAGATATATCTGAACAATATATATACATAACTAAACACTGCAATACGAGCAATGATATAGCATGAACTGAATGTAA
ATAGTGAAATGTACTCAATATTGAGCTAACTTAATGCAATGACCAAGTATAAACATGATGAGACTTAATACTGAACTACA
ACTGATAACCTGGTCAATATACTAGAGACTAACTATGGGAGCTTCTATTCACCGACATAAAACCACAAGAGGTATTTGTG
GAGTCCGATGTATCGCCCCATCGAGAAGACCTAATATACCCTACTAGGGTTATAAAGGCATAACTAGTGTGATGACTAAA
TAAGTTGCCCACAGAGGGGAGTTATACGACGGGGGAATGTAGTTATATGGGCTTATGAGGGTGAATAACCCTTAGTCCAC
TTAGTGTTAATCTTACTCCCAACTGATTATATCTGAATTAACTGACCTAGCAAGTGTAATTCCAACGAAACGAATTTACA
CAACTAGGGTTCTGAGTTTCATACAAAGAACTAAACAAAAATTCTATGAAAACATGATAAACTAATTTGGATTAGTCTAA
CAGTTGAATCACAACAATAATCTGAAATTTTAGAAACCCTAGGTCTAAACCTGATATAGAGAATCAAGAATCTGACTAAA
TACTAAGGACCTAATGGGTGAAAAGAACCAACTATTGAATCCCACATACATGGTGATGATTTTCACAGAGATATATTTCA
ACTTCGAGGTTGGAATTGGAGGAAACCTTCTTACCTTCTTGGAGAGGGTTAGTCGACTGTTTCTCTCTTTTCTCGTTCAA
CTTGGATGAAATTTTGAGAATGAGTTCACTTGGGTAACGTCTAATTAAGTTACTAGTTTAAAACTGACAAAAACGACATA
GTTTAAGGGATAAACGACGTAGTTTAGGTTTCCAATGCATAGAGAAAAGACAAAAGTGACCCTAAATTAAAAGCTATTGG
GGCCAACAACAAACCTAGTCCAGGGACCGTGGTCCCACCTACGATTTGTCCTTGTCAGTCGTCGACTGCCTTTAGTGTCT
GGGATCTAGGGTGTCTAAATCACGGACCTGGTGCACAGACTGTGGTCCTACATACAGTCTGTACATCCTGGCGTGGTTCT
GGATTTAGTTGAGTTTTCCTGGGGTTCTACAAAGCCTGAATCAAGGACCTGGTCCACGGACCGTGGTCCCACCTACAGTC
TATAGGTCCTGGCGTGGTTCTGGACTTGGTAGAATTTTCCTGGGGTTCTGGAAGTTCAAACAACAAACCTCATCCACGGA
CCATGGTCCCACCTATGGACAGTAGGTCCTGGCGTGGGTTAAGACTTGGCTAAAAAATTATGGGGTTCTGGGACTGGAGC
TACATATTGCCAACCACAGACTCCACCTACGGTCTGTGGGTCACGCGACTGTCTGTAGGTGGCGACGTTGGTGGCAAATG
CAACTTCAATTTTTTTCTGCAATCTTGTCTTTCTAGCATACAGGGTGTTACATAATATCCCCCTTAGGAACATTCGTCCT
CAAATGAAGATTAAACTAGCTGAACATGGAGGGAAAGATCTGCAAACTCTACCACTAAATACTAGATACTGATATATGAC
CGAATTATGTTCCAAGGACATGCAAATATGTTGAAAATGCTAGTTTAACTGAATGAACATGATACTAATATTGAATCTAT
GCATGAATGACTGAAAAACTAGAGAGAAACTATTACCTCAAGCTAGACTGGAATCAGAAGGACATAGATGAGGATACTTG
GCCTTCATGGTTGCTTTTACTTCCCAAGTAGCTCTCTTTACGTACAAACTCCTCCACAAAACCTTAACTATAGAGACTTC
TTTGTTTTTCAACCAGCGAACTTGACGATCAAGAATCTCAACGGCACATCCTCATAAGTGAGACTATCCTTCGCAACTAC
ACTTTCCAATGGTACTATAGATGTTGGATTACCCACATACCTCTTCAACAACGAAATGTGAAAGACCGGATGCACTTCTT
CTAGTTCTTCTGGCAACTCTAACTCATAAGCTACTTTAAAAATTCATTCCATAATCCTGTAAGGGCCTACATATCTAGGA
CTGAGCTTACCTTTCTTGCCAAATCTCACCACCCCCTTCATAGGTGACACTTACAGGAAAACCCAATCATCAATTTGGAA
CTCCAAGTATCTTCTCCTTACATCTGCATAAGACTTCTAGCGACTCTGGACTATCTTACGTCTATCTATGATGAGCTGAA
CTTTTTCCATAGCCTCATTAACAGAATCTGTCCCTTCCAAGGTTGTTTCACCTACTTCAAACAAACCAATTGGAGATCTA
CATCTACACCAATAAAATTCCTCATAAGGGGTCATTTGAATGCTGAAATGGTAACTATTATTGTAGGCAAAATCTATAGG
AGAAAGGTGATAATCCCAACTACCCTCGAAGTCGATCACGCAGGATCTCTACATGTACTCTAAGGTATGAATGATATGCT
TTGCCTGACCATCCGTTTGTGGATGAATTGTTGTGTTGAGATTAACCTAAGTACCAAGACCTTTGTGAAATGACTTCGAG
AAATGAGAGGTAAACTAAGGACCTCTATCTGAGATGATAGACAAAGCAACCATATTTAACCTAACTATCTCATTAATGTA
AAGCTTTGTGTAGTTCTCCTCCGAATCTGTATTTTTAATAGCTAAAAAGTAAGCAGACTTAGTAACTCCGTCTACTATCA
CCAAAATGGAGTCATGTTGTCTGCGAGTACGAGGTAAACCTGTAATGAAGTCCATGTTTATCAGTCCCCACTTTCATGTA
GGAATGGTAATCTTTTGATCCATACATATTGGTTTTTGATGTTATACCTTCACTTGTTGACAATTAGGGCACTTGGCCAC
AAAATCTGCTATATCCCTTTTCATACCTGATTAAATTAACGTTATCAAAGACACTTCATTCAATACTAAGCGTCAATGAT
TGTTAAGTAGTAATATAACCTAACTAAATGAGTTGGAGTCGAGTCCCAAGGGAGTGGTTCATATTTGAGAATTAATAGAA
CAACATGAATATGCTCAAGTCAATCATAGGTAAAAACATTAACGAATAAAAGCATTGTTCAAATTTGGGGTGACACAAGT
GTCAAATAACAAGGGGATTTGGTTTCAACTATCAGCTACAACAACAAATAATACGAAAATAGTAAGTATAGAGATGAGAT
TCTTGGGATGTGATTGGATCACGGGCTAAGGTAGACAAATGGGTGATTGCAATTAATAGTGAATAGATGTAAATTAGTGA
AAAAGCTAGACTTTAGTGGGGATAAAATTTCTCTCAAACAATTTACCCTGAATCAAATTGGTTTCTCTTAAACACTAATA
AGCAGCAATTAAGAACATCATTCGCTTTAGTCCATTCACTCTCTCGAGCTGTATGTGTGGAAAAGGGCTTAGGATTTACT
CTCTCGAGTTGAACCCACGATAACCCAATACCCACAGAACATCAATTCAACAATCTTGGTTTTAAAACCTCTCTCTCGAG
CAAGCCAAAAACATGAAAGTAGAGTTGCATTTGCAACTACAATCCTTTAGATTAAGCCACAATTACTGAACGAAATCACT
TTTAAACAACATTGACACTATCAATTAATAATACCCAACAGCTAAATCAACCCATAATCATATAATCACACCCCAAGAAT
TGGGGTTTTAGCTAGACATCATAAAAAGGTAGAAATTGTTACCAAATTATGTTTCAATCAACTGGGTAAGATTAATATTG
TCTCTACAAAGGTCTAAGATGAAAAATCTTCAACACCCACTTCCAATTTCTTAGAAATGGAAATCTTAAAATCTTCAAAG
CTAAGGAAATATTGTCTCTAAACTCAGTTTTTTGCTCTGAAACTTCAAAATTGAACAATAATGAAAACTATTGAATGCTA
TGAAGGTCCATTCGACGCAATAAGTCAGGATCGCCTATCCACTTGGCTATCTGCCCTTTGGTCAATTCTATCGCCTTTTT
GCTTTGACCTTGAGCATCTTCAAGTTTTGTAACATTGAGCAATGTGGCACTGCATCGCAGAACTGTTCGCCGACTCGCCA
ATTGCTACTTTATATGGTCGACTTTATTTTCTCCTTTAGGGCTTGGCATACTGGAGCATTAGGATAGACCATGGCCGTTT
GGCGACTCGCCCAATGGGTTAGGCGATCCTCATGCCTTCTTTTCTTCGTTCTTTCAGCTACCTTGTTCCTTTTTGTTCAA
TAGTGTTCATGCTCTATTCCTCAATCCAAATACCTGAAATTCAAGGATTTACATCAGTTATTGGAACAAAATATGCATTT
GAGGACACTAAATCTATTAAAATAAAGCCCTAAATGAGTCCAAATCGTGGACTCATCAATACCATTCCACCTATAGACTT
CCCGCAGATCATGGTACATCTTCTTGGCACATTTATGAATAGAATACCTGGAGTTATGAGATTTTGTAAGGATCAACGGT
CTCAACTGAACCACCTTAGGAACACATAAACGAACCAATAGTGAAGCACACCATCTCTCTATTGGGAGAAAACCTCAACT
TTCTATTGATGAAATGCACCCTTCAGTTGAAGAAATATAGGATCACTGTCTTGCTTTACCTTAACCTCTACTAGCAACGA
AGATTCTGACCCATTCTGAACTGTTACACCACCATCTAATATGCTCATAAGGCGAACTCGCAGGCGAGCAAGCCGGTGAA
CATCTTTTGCTAGTTCATTTCGTTCTTCCTTAATATGTGCTACACTACCTATAGATAGTCTACTAATAGCCTGCTACTAT
ATTGGCCTTACCAAGATGGTAAAACACATTAATATCATAGTCTTTGAGGAACTCAAGCCATCTCTTCTGGCGATGATTCA
ACTCTTTTATGGTTGAACACATACTGAATGCTCTTATGGTTCCTGAACACATCTACGTGAACACCATACAAATAATGTCT
CCAAATCTTATGGGCAAACAGAACGACTGCCGGATCGAGGTCATGAGTCGGATANNNNNNNNNNNNNNNNNNNNNNNNNN
NNNNNNNNNNNNNNNNNNNNNNNNNNNNNNNNNNNNNNNNNNNNNNNNNNNNNNNNNNNNNNNNNNNNNNNNNNNNNNNN
NNNNNNNNNNNNNNNNNNNNNNNNNNNNNNNNNNNNNNNNNNNNNNNNNNNNNNNNNNNNNNNNNNNNNNNNNNNNNNNN
NNNNNNNNNNNNNNNNNNNNNNNNNNNNNNNNNNNNNNNNNNNNNNNNNNNNNNNNNNNNNNNNNNNNNNNNNNNNNNNN
NNNNNNNNNNNNNNNNNNNNNNNNNNNNNNNNNNNNNNNNNNNNNNNNNNNNNNNNNNNNNNNNNNNNNNNNNNNNNNNN
NNNNNNNNNNNNNNNNNNNNNNNNNNNNNNNNNNNNNNNNNNNNNNNNNNNNNNNNNNNNNNNNNNNNNNNNNNNNNNNN
NNNNNNNNNNNNNNNNNNNNNNNNNNNNNNNNNNNNNNNNNNNNNNNNNNNNNNNNNNNNNNNNNNNNNNNNNNNNNNNN
NNNNNNNNNNNNNNNNNNNNNNNNNNNNNNNNNNNNNNNNNNNNNNNNNNNNNNNNNNNNNNNNNNNNNNNNNNNNNNNN
NNNNNNNNNNNNNNNNNNNNNNNNNNNNNNNNNNNNNNNNNNNNNNNNNNNNNNNNNNNNNNNNNNNNNNNNNNNNNNNN
NNNNNNNNNNNNNNNNNNNNNNNNNNNNNNNNNNNNNNNNNNNNNNNNNNNNNNNNNNNNNNNNNNNNNNNNNNNNNNNN
NNNNNNNNNNNNNNNNNNNNNNNNNNNNNNNNNNNNNNNNNNNNNNNNNNNNNNNNNNNNNNNNNNNNNNNNNNNNNNNN
NNNNNNNNNNNNNNNNNNNNNNNNNNNNNNNNNNNNNNNNNNNNNNNNNNNNNNNNNNNNNNNNNNNNNNNNNNNNNNNN
NNNNNNNNNNNNNNNNNNNNNNNNNNNNNNNNNNNNNNNNNNNNNNNNNNNNNNNNNNNNNNNNNNNNNNNNNNNNNNNN
NNNNNNNNNNNNNNNNNNNNNNNNNNNNNNNNNNNNNNNNNNNNNNNNNNNNNNNNNNNNNNNNNNNNNNNNNNNNNNNN
NNNNNNNNNNNNNNNNNNNNNNNNNNNNNNNNNNNNNNNNNNNNNNNNNNNNNNNNNNNNNNNNNNNNNNNNNNNNNNNN
NNNNNNNNNNNNNNNNNNNNNNNNNNNNNNNNNNNNNNNNNNNNNNNNNNNNNNNNNNNNNNNNNNNNNNNNNNNNNNNN
NNNNNNNNNNNNNNNNNNNNNNNNNNNNNNNNNNNNNNNNNNNNNNNNNNNNNNNNNNNNNNNNNNNNNNNNNNNNNNNN
NNNNNNNNNNNNNNNNNNNNNNNNNNNNNNNNNNNNNNNNNNNNNNNNNNNNNNNNNNNNNNNNNNNNNNNNNNNNNNNN
NNNNNNNNNNNNNNNNNNNNNNNNNNNNNNNNNNNNNNNNNNNNNNNNNNNNNNNNNNNNNNNNNNNNNNNNNNNNNNNN
NNNNNNNNNNNNNNNNNNNNNNNNNNNNNNNNNNNNNNNNNNNNNNNNNNNNNNNNNNNNNNNNNNNNNNNNNNNNNNNN
NNNNNNNNNNNNNNNNNNNNNNNNNNNNNNNNNNNNNNNNNNNNNNNNNNNNNNNNNNNNNNNNNNNNNNNNNNNNNNNN
NNNNNNNNNNNNNNNNNNNNNNNNNNNNNNNNNNNNNNNNNNNNNNNNNNNNNNNNNNNNNNNNNNNNNNNNNNNNNNNN
NNNNNNNNNNNNNNNNNNNNNNNNNNNNNNNNNNNNNNNNNNNNNNNNNNNNNNNNNNNNNNNNNNNNNNNNNNNNNNNN
NNNNNNNNNNNNNNNNNNNNNNNNNNNNNNNNNNNNNNNNNNNNNNNNNNNNNNNNNNNNNNNNNNNNNNNNNNNNNNNN
NNNNNNNNNNNNNNNNNNNNNNNNNNNNNNNNNNNNNNNNNNNNNNNNNNNNNNNNNNNNNNNNNNNNNNNNNNNNNNNN
NNNNNNNNNNNNNNNNNNNNNNNNNNNNNNNNNNNNNNNNNNNNNNNNNNNNNNNNNNNNNNNNNNNNNNNNNNNNNNNN
NNNNNNNNNNNNNNNNNNNNNNNNNNNNNNNNNNNNNNNNNNNNNNNNNNNNNNNNNNNNNNNNNNNNNNNNNNNNNNNN
NNNNNNNNNNNNNNNNNNNNNNNNNNNNNNNNNNNNNNNNNNNNNNNNNNNNNNNNNNNNNNNNNNNNNNNNNNNNNNNN
NNNNNNNNNNNNNNNNNNNNNNNNNNNNNNNNNNNNNNNNNNNNNNNNNNNNNNNNNNNNNNNNNNNNNNNNNNNNNNNN
NNNNNNNNNNNNNNNNNNNNNNNNNNNNNNNNNNNNNNNNNNNNNNNNNNNNNNNNNNNNNNNNNNNNNNNNNNNNNNNN
NNNNNNNNNNNNNTGAGCCCTAGCCTCCCTCAACTCTCTTGGGATGAACTTATCCAGAAAAGCTATGGTAAAACACTCCC
AAGTAACAAGAGCGACATTCTCACCCCTGTTTTCCTTCCACTACGTGAACCATATGTGTGCCACATCCTTAAGTTGGTAG
GACGCCAACTCTACCCCATAATTTTTTGTCACTTACATCACTCCAAATATTTTCTTTACCTCATCAATAAAATTTTGGGA
TCCTCACCAACTTGCGATCCTAGAAACACAAGTGGGTTCAGCCTAACAAGATCACAGAACCAAGCTTCCACTGATCCACC
ACTAGCATTTGCAGGATCTGGAACCTACTGGTTCTTATGTTTAGTTACACTCTGGACCAACAGTTGAATTGTGTTTTGAA
ACACTACATTCAAAACTTCCTGATCTGCGACAGGAGGAACTACGTTACCATTTCGCGCATTAGCATTCCTTGTGTAAGCT
CTATGAGGAGGCATGATCTGAAAAAGCATAACGATGGATTAGAAAGAAGATCATACCCATGCATGATAAGAATATCAAGA
AAGTGAAGTTTTTCCTAAAACACTTCGTAGCTTCCCCCTCATAGAAGTAGAGGGCTTCACACTGATGAAAGGGACTCTAC
TTTGTGCTGCTTTTGAGACATCCTAGGACTCTTGAACCTAGTGCTATGATACCATGTCTATCACACCCTCAGGTTAATCC
TGTGACATAAACACGGGACTTTGGATCACAAGTGACCCCCAAGCTAACCCTACTAGCATATAGTAAGCATACTGAAATAT
TTATTGAAAAATGGACATATTGTGTGGAAGCTAGAAACATGACATAAAATGAAATGATGGGGAATACCCATTCTATGTCT
AAAAATATAAAGTTGTGTTTAATGAAAATTGAAAGATCAAACTCAACTAAAAACTGAATCTAAACTATGTTTAAATAAAA
GCCTCTACTTACTAGAGATGTTGGTCCATGCCCCATCTAACTGTATCAAAACTGAAACTAAAACAAGAATGACTGAATAA
AAGATATGTCAATCTTCCTTGAAGAATGATGACTCACTACTAATACTACTGAACTGGAGATTGGGAACCGATCTATGTGG
GATCTGAATGTTGAGGACCTGAACGTACATCACGAGAAGATGTAGTAGAGAGTATGCGTCAATACTTTAAAGGTACTGAG
TATCCAGGATAGGATAAAGCTGAACAATATATATACATCACTGAAAAAACCAATAAGAGCAATGATATAACCTGAACTGA
ATGAAAATACTGAAATATAATGAATACTGAGCTAACTGAATGTAATGACCAAGTATGAACATGCTGAGACTGAATACTAA
GCTATAACTGATAACTTGGTCAAGACACTAGAGTTTGACTGTGGGAGCTACTATTAACCGACATAAAACCACAAGAGCTA
TTTGTAGAGTCCAATGTATCTCCCCATCGAGAGGACCCAATATACGTTGTCAGGGTTATAAAGGCATAAATGGCATGATC
ACTAAATATGTTGCCCGCAGAGGGGACTTATCCTATGGGGGCACCTAGTTCTGGGACGATGAGTGTGACTGACACTTATT
CCACTCAGTGTTAAGCCTACTACCAACTGATTATATAAGTAACACATTATAACGAAATATCTGTAATACTGAATAGCTCA
AACTATAGACATGCTAACTAAAAATCCCACATTAATGTACTAATAATGAAACATTCTTAACAGGGGCATGTATATTTGAA
TAAACTGAACTAGCAAGTGTAATCATCAACTAAATGAATCTACATAACAAAGGTTCTGAGTTTCATGCAAATAACTAAGC
AATGATTCTACGAAAACATGATAATCTGATTTTGATTAGTCTAACAGTTGAATCACAACAATAATCCAAGATTCAAGAAA
CCCTAGCTTTAAACCTTAAATAGAGAATCAAGAATCTAACTGAATTCTAGGGACCTAATGGGTGAAAGGATCCCACTAGT
GAAATTCCAAATACCCGGTGATGAATTTCATGGTGAAATCTTTCAATTTCGAGGCTAGAACTAGAGAAAACCTTGTTGTG
TTCCTGGGGAGGGTCGGTCGACTTTTTCTCCTTTTTCGCGTCCAACTTGGATGAATTTTGGAGAATGAGTTGACTTGGGT
AAAGTCTAATTAAGTTACAAGGCTAAAAATGACCAAAACGACACAATTTAGGGGTTAAATGGTGTAGTTTAGGTGTCTAA
CACCTAAGGAAAAGACCAAAACAACCCTGACTTAAAAGCTATCTGGGCAACGATGGACTTGGTCCATGGACACTGGTCCA
TCCTGGTGATTCGTTGACTAGCATCAGAGGTTGGGATCTAGGGATTCTGAACAATGAACATTGTCCATCGATCGTGGTCC
CACCAATGGTCCGTAGGTCCTGGCGTGGTTTTGGACTTAGCTAAATTTTCCTAGTGTTTTGGGGAGTGTGAACCACATAT
TGTTGTCCACCTACGGTCTATAGGTCTTGGCGTGGTTCTGGTCTTAGCTTAATTTTCCTAGGGATATGGGGAGTCTGCAC
CACGGACCGTAGTCCCACCTGTGGTCCATAGGTCCTGGCATCGGTCAAGATAGACTTGGCTAAAAAATTCTAGTGTTCTT
GGAAGGGAGTTTCAGGTGGCAAACCAGGGACCCCACCTACGATCCGTTGGTCACCATACGGCCCGTAGGTGGCACCTGCA
ACATATGATTTTTTTGGCAATCTGGCCTTTTTAGCATACGAGGTATTACATGTAATGTGTTGATGATCATGGGAGTGACA
CTAGTGGAAAATTGGCAGCTTATCAACTTAAGAGTGTTGCTCAAGTTTGGTTTAGAGAATGGAAAGAAGAGAGGGCAGTA
GATGAGGGTCCTCTTGATTGGGAGAAATTTAAAGTTTCCTTTCTTTATATGTTCTTTCCCCTTGAGATGAGAGAAGCAAA
GGTACTTGAGTTCATCAACCTTTGCCAAGGAGATGTGAGTGTGAAGGAGTATGCTTCAAAATTCAAACAATTGTCTAGGT
ATGCTCCAACTATGGTTGTCGATACAAGGGCAAAAATGAGTAAGTTTGTGTCGGGTGCTTCTGACTTAGTTGTCAAAGAA
TGCTAAAGCGGTTGCTTATTAAGTAAATGGATGTTTCTCGTTTTATGGTTCATGCATAAAAAATAGAAGAAGAAAATTTT
AATGTGAAAACTAAAGATCCAAAGAGGGCAAGAAGGGATGATGGTGAGTATTCACATTCAAGCTCCGATGGAGAAAATCG
TTCTCAAGGTAAGGGTGGTAGTGAGAAAATGTGGCCCGAGTGTAAGGAGTATGGAATAAGACATGAGGGTAAATGTCTAG
CCGGTATAATGCATTATTTGTTATGCAAAGATAGATAATAGGATAAGGAATTATCCTTCGCTTGTTAGAAATGAGAGAGA
TACCCGACGAAAGGGCTCAACCCCACCCTTTCTCCGGTCCTAGTGGTGGTTTGAAACAAGATAAGTTCAATACTTTTAAA
CTCAACAAGATCATGAGGATTCCCTGGATGCAGCAATTGTTAAATTAAGGTCTTTTAGATGCTGGTTATTCATTGCTTGA
TATTGAGTGTTTCGTCGAATATGGTAAGATTTGATGTATGGAGATTGTGTGTGGAGTAGTCCTTGAAATACTGTGGAATC
TTCTTAGGTGTTTACTTGTATCCATGTTTGAGTGGTAGTTCAGAATTTTTTGATATGTTTTTCACTAAGGAAGAGGGATT
TGAAAAGGCTAGTGGGGTTTCATCCAAAAGGGGAGATAGTGTGCTTCATGAATTGTACGTGAGTAGAAATATGTTGGTGT
TGGAAGAGTTCGTTGTTATGGTTTGGTGGGTGAAAGTTTGGAGGCGATGTGCCCTCTTAGTATCCCAATTTCTTTCCTTC
TATCTTGGAGTTTAGCTTGAGGCCTTAGCTCTAATGTTTAATGATGAGTCCACAAATTGGATTCATTTGGGGCTATATTT
TGATAGAATTAGTGTCCTCAAATACATATTTTGTCTCAATATCTGATGAAAACCCTTAAGTTTCAGGTATACAGAGTTTG
AGGCAAAGCATGGACACTAATTGGCAAGAAGGAACTAAAGCGGCTGAAAAAAACGAAGAAATAATGGCCTGAGGATTGTC
GAGCCCAGTTGGCGAGTCGCCGATCGACCTGGAGATCTCCTTTTATTCCAGTGTGTTGAGCCCTGCAGGGAAAGATCAAG
TTGGCAATGAAATGGAGCAATCGGCGTGTTGCCGAGTAGTTCCGCGAAGCAGTACCATATTGCCCAACAACTCAAAGCAC
AAAGAGGTTGAAGGTTAATGCAAGAAGGCGATGAAATTGACCAAAAGGTGGATCGCCGAGTGTATCAGCAATCCCAACTA
ACTGCACCGAGTGATCCGCTATACCACAAATTTTCAAACAGTATTAATACTAGTTGAAATTGTTAGCTTAATATCACTCA
AGAAATCAACCCATTGACAATTTTTATTTCAGAATTCAAATATTTTCAGTTCCAAGTTTTAGAGGGTTTTGGAGACTTTG
TTTTAAAACCTTGAAGCTTCCAAGAAATTGGACTTAGAATATTTTCAGTTCAGTTCCAAGAAATTGGACGTGGGTGTCAA
ATATTCTTCACTCTTGACTTGTTTTAAGACCTAATTCTTCATACCTAGTTGATGGAAATTGATATTGGTATAAATTTTTA
TCCCTTTTACGTGTCTAGCTAAAACCCCAATTCTTGGGGTGCGATTTTGTGAATATAGGTTAGATTATGTAGTGGGTCTT
GCTTATCGATGGTTTAATGGTTGTTTAAATGTGATTTCATTTAGTAGTTCTGTAAGAACTTAATGGAATTGTAGTTTGAA
ATACAATATCATTTGTGTTTTTGGCTTGCTCGAGAGAGAGGTCGTAAAACTAAGACCACTAAATTGATAGTCGGTGGTAT
TGGGTCGACATGGGTTCAACTCGAGAGAGTGAATCCTAGTCCTTCTCACACACATTCAACTCGAGAGAGTGAATGGGCTA
AGGTTGAGGCTGTGCTTAATGCCGCAACTCGGTAATCGAGAGAAACCGAGTTGATTCGAGGTAAGTTGCTTGAAAGAGAA
TTTACCCCGACTATAGTCTAACCTAGTCACAAATACTCAACGAATTTACTATCAAAAGCATGTACCTCATAGTCTAGTTT
ATCCCATATTCCTATCACATCCCAATAATCTCGTCTTCATATCTCGTTTTCTTATATTTTTGCTTTTTTAAGTTGTTAAT
CAATACAAACTCCCCATTGATAATTGACGCTTGCGTCAGCCCCTTTGATTTAGTATGTTCTTCTTTGATAATGTTCTTAG
CTATGACTAAGTAGAACTAAATTTTATTTTTCTATTAATTCTCAAAACCACTCCTTGTGGGAACAGTCCAACCCTTGTTT
GGGTTATATCACTACACACGATTGTATGACACTTGAACCAAACTAGTGTCAGTTGATTATGTCTGAAACATCAAAATGGC
GCCGCTGCCGGGGAGTGGTGCTATTTGAGAATTTGTAGTTAAGTAGAAAAAAATTTCTTCTTAGTTATAGTACACTTACT
TAATATTTAGTTTAGTTTTGTTTGTTTGAGCTTTGAAATAGAAAAGGTGGAGAGATGAGCTTCCTTTCATTAGAAGCGAT
GACGTACATGGATCATATTGTAACCTTCAAACAATTGGTAGGTGAACGGATTCATAAGGTGTGGGCAAGGTTTAAATCAT
TTTTGATTGAATGCCCCACTCATGAAATTATCGATATAGTCCTCCTAGACTGCTTCTACAGAAGTCTTGGTCTCGGAAAC
AAGGCATTTACCGACCAACTCATTACGGGTGGCATTACACAATAGCCTTATGAGAAAACAGTCCACCTGCTTGATCGCAT
GGCTGAAACAAACTAAGTAGGAGAGAAGGACTTTATGTTGGCCGCACTAATGACTCAAATGGATGAGTTGACCAGAAAGG
AACTGGAGATCGAAGTCCAATGCAAAAAGAAGGATAAATACATCCCTCATCAAGAGCGAAAAAGACCTAAGGACAATGAG
GGTAAACGTGTGGAAGGAATGCTCGCAATCATTCTTCATAAAGTAAGTGAACATGACAGAGTGTTGGACGAGATGAAGGA
GAACGTCGACATGATGAACCGGATGATTGGTTCTAATTCCAGATCTATCCAGCTGCTTGAGAACTTTGTGAAGTATGAGT
CACCTCATCTCTGCCTAATCAACAAATTGGGGTTACCTACCAATACTTGGGTTAACCCCAATAATTGAGAGTAAGGACTT
GCGTCGTGCCACGACGTTAACTAAGGCGCTGCTTGGGAGGCAACACAGGGTTTTAATCACTTTCAATTATTATGTTAGAA
TAATGGTGTGTTGATTTTATAGGTTAAAATGAGGAAAGTGTTGAAAAGTGCAGGTTGACCAGCTGCAGATCTAGTTGGCA
AATCGCGGAAATGGTTGGCGATCCCGCTATTGTCCGCTGTTTGGACCTCTACATAAACTGGAGGTCCTGTAAAACTCGGT
AAGGTAATTGACTAATCGGCGTGTCGCCGAATGGTTCGGCGATCTAGACAAAAGTCACCGAATGGACAAAACTGGACAGT
TTTATTTAAAAGCTAATAGTTTAAACTTCCATTTTTCCTCGCTTTTTAACCTCTCAAACTCTCACCCAAATAGTATTTTC
CATATTTCTTGCTTTCTCTTCGTATTATAGTCTTCGATGTTGTGTTCGGAGCGGCTTACTTTGCCTCCTAGCATCTCAAT
ATTGTGTATTCCACATAAAAGGTTAGTTTATCGAACCCCGAGATAATTTTTACAAATTTTGAACTCTTTTGCAAGTGATC
ATATCATGTTGCTGTGTGTTGGGCCTCTCTGAATTGATTAGAATGTGTGATTGCTGGTTGTATCTTTTCAATCTTGTCAT
AATGCATTTATTGTTTGAAACCATGTCTTATCGTGCTTTAAATTAAGTTAAATTTTGTGGGTATGTGCTTGCTCGTCGTT
TATTGTTATTGGGTGAAGTCTTAGTTGCTCGGATTTGTACCGAGAAATGTAATTTGCTAGTTGAATGAGATGTAGGAATC
ATTTAAAAGGATAAAAATCATAAATTGGTCAATGTTTTCGAAATCAAAAGAATTATGAGTATTTTGGGATATTAGGTGTT
ATGGGTCTATTGCTAATTTGAAGTGTGTATGGTTTGATTTTATTTTTGGGGGTTGTGGGGTTCAATTTGGGAAGTTGGGT
TGAAAATAGGCACGTTGGGACATTTAGTGAATTGGGTTGAGCTCGCCGAACCACTTAGCGATTCGCCTAATGTCCACATC
TCGCCTTTAAGTTCATATTAAATGAGTTGTTAGATTCTGTAACTTTCAGCGAGAAACCTGGTGTCGCCAAAAGCACTCGA
CGACTCGCTGACTGTCTGTTTTTTCGCCCTTTGACTGCACCCCTAAACCTTGTTTACACTATAACTTTTGGTGAGCTAGT
TCTTGCTCGCCAAAAGGTGTCGGCCATCGCCGAGTGGACCTACACTTTGCCTAATTTCCACAATATTAAAACCAATCCTT
TCGGCGAGCACGATTCAACTCGCTAGAGCAATTGGGCAAATAGCCGAGTAGTTCGGCGAGCCTCTTTGCAAATCCTTTTC
AATGAATGTGATTAAGTTATTTCTAACTTTGTCTTAACATGTTGCAGATATGATAAGAACAAACATCGACGAGCCACCCC
ACAAAAGAGCACGGGCTGTTACTATCAACGAAGAAGGATAAAATCCTCCAAGAAGAGGCAAGAATTCCCACTGGGACACA
AAGGCAACAAAAAGAAGAACATAGCTAAGAAAGTAGCCATTGATAACCGAGTTGAGTTGTCTGAACCTGAAGGCGAGCAG
CCTTTCATTTCTTGAAGGGATGAGATCTGGGTTAAATCTCAATCCGCGTCCACTAGAGTCCATTTAGATGCCATTCCTCC
AGCAACACACTTAGTGCCAGCTCAGGCACCTCCTGTGATCCCCATGCCTCCTGTCGTCCCTCATCCCAGGCTCCTAAACA
GATTAAAAGGTGATGGTTTATGAACCATCCTTGAGGAAAAGATACTTTCAATATAAGGTTTAGACGGAAAGTATTCAGAA
ATGAGTGAGATCATCTACTACCATGAGTTTGAGCAATTCACCTGCATCTATGCCCTTACATTCCTACCTAGGTCTGGGAA
TTATATACAACTTATAGGGAGTTAGTGCCCAAGAGCAAGAAAAAGGCAAGCTAGTTCAGGCCAGTAAAGTCAGTCATGGT
CAGAGGCAGGGAAGTAAGGTGCAACAATGAATATATTAACAATGTTTTGAATAGACCGCTGCACTCGGCACTTTCTTACG
AGGGGTTTCCCATTGCTCAGTCCCTAGATGACATAAAGGGTTGGTTGGTTCCTTTGATTTCTGACACCACCCCGAGGTGG
ATGGATGCAAGGGCCCCTATTGAGAAGAGGGACTTGAGTATTGCTGCTAGGTTCTAGTTTGGCTTTATTAGTAGCACCAT
AATGCCATCCCAGAACGAGTCCATTTTGCACCATTCGAAAGAAGCTTGCCTTGGTTCTATCATGTTTAGGAGACGCATTG
ACCTAGGGTTACTAATCTCACAGGAGATGGACATGAGAGCCAAGCAGAAACATACTTCTCTACCATTCCGAATCCTGGTC
ACTGAGTTATGTAGGCGTGCTGGAGTACCCCGGGACACTACGAGGGATATTGAGGTCACCCCTTCATCCTCCACTGACAT
CCAGGATATTGATGACGAGTACACATGAGAGGGAGTGGACAGAAAGAGAGAAACTCTAGCATACATTTCGCCAAAGGTTG
ATGTTGACTCGCTACCTAGATAGGCATCTTTGCCTACTCCGGCCCCTGGGCCTTCAGGTACATCCACTCATTCCTCTTCT
TCACAGGCCCCAAGTACTTCCTCCTCCTCCCAGCCTGTCAAGATTACTTAGGCCATAATCCTGAAGATTGGGAGTGTTGC
CCAATTAGCTGATATTCGGGTGACCCGACTCGAGAGATCCATGATATACCGTGAGTTTACTGTATTTTTAATACATTCAC
TTAAGAGTTGTGTGTGTCTAGGGCCTTTTTCTATCGGTTTTTATGTGTTTTTATCATGTTTGAAGGAAATATGTTTAGGC
GTGAAAGTAAAGAGACGGCTGAATGAAATGCAAAAAAGGGTATCTACGGACCGTAGGTCCATTGACGTTTCGTAGATGGT
GATCGTAGACCAGCATGGCAAGGCATGGAAGGAGAATCAGGGAATCTGACAAAGTGTGGAACCACGGTGACTATTGATGG
TTCGTAGATTAATTTACGGACCGTACTGCTGAACTGTAGAATGTGACTGCGAGGGTTGCAGTACTTGATTTTTGGAGAAT
TCTAAGTACGGAGGTACGGAGAGGGATCGACGGACCGTAGATCGATCTACGTTCCATACTGGTGTTCCGTCATTTGATTT
TGGAAGCTAAAATATTTTCTAAGTCCTGGCTGACGGAAGGGACTCACAAACCGTAGATCCATTCACGATCCATGAGTTAG
TCTCGTAGAATGAAAACACGTGCCTGAACAAACTTTACTTACTTTGTTCCCTTTTAATTTAGAACTTGTTTTCTATAAAT
AGGGTATGTAAACCTCATTTTTGGGGGTTAGAATTTATTATTTTAGTACTAGTTTTTGGTTTGGGAGATTAACTTGAAAC
TTTAGCAATTCTTAATTTCCTAAGCATGTTTTGGTGATTTTTACTTTGAAATTCAAGTGGAAATTCTGGGATTATTCTAC
TCTACCACGTAAGTTCATGATTTATTCTTCAAACATTATGAATTGTTTTCTTGCTAATATGGGTAACTAAATCCACAACT
AGGGTTGTGGGAACCATGAGCGAGAAACGAAGTATGAATAGTAACTAAGTAATTCCCAAATAGTGTTTTGCATGCATCGA
GAATTCTTTTGTCTAGAAGTCTTTTTAACGGTGCGTAACATTAGAACTCGCGTTGTTGCTACTGTCGGACCAATGAGGTA
GTTAATAAGAAAAGTATTATCAACATAGATTTAGTGTGATACTATCTAATATAATTAATGTTGATTGGTGCGAGGGTGAA
AACTAAGCCATACATCGATGTGACGTCTAATATGAGGTAATGGTAAGTGTTAGTAAATTATACACACGTAGCCGGACCAA
GGCGCGGGGTGAAATAATCTAGATGTCGGACCATGGATTTAGAGATACATAACTTATCGCTTTGCATGTAATACACTAGG
AATGGATTTCTATTACTAGGAATACCGAGTTATGAGCTAATGGGGAACACATACGCCCTATTTTCTCTCTCAATTTGACA
ACAACAAAAGCTTAAATCTTGCTTACTAATTACTTTCATAATTTCCATAATATGTTACACAAATCCCCCCCGCCTTTTAC
TTATTTGTCTCGGAAATACATTTTCTAAACGAATATAATTGTTATTTAACTTAAGTCTAAACAATATTCCTCGTGGGATC
GACCCCAACCTACAAGTTGGGTTCTTTATGTGATAATGATCGCTTATGCTACTGAAAAGAGGTGTTATTTGAGAGCATCA
AATATTGGTGCCGCTGCCGGGGAATAAGGATTTCAAATTAAGTTTAATTGCATTATTGAACTTTAGTCGAATATTTCCTA
ATCTTACTTTTTCTTTTTTTTTTGTCTTTCTCATGGTTTTACTCTAGTGTATGCCAAGTACACGGAGCTAAGGCGAACCA
CTTACTCCCTACGATCCTGAACTGAATAGAACTTTGCGGAGAATGAATAATCAAGGAGTTTCGGTTAACCCTATCGGGGG
AGAGTTTGGTGAAGGTGTGGGATTGCAACCTCCGAGGGTAATTGATACGAATAATCAGCCTCCAGTTGAGAATAGATTGG
GAGATGCAATGAGGGAACACAAACCACAAGGACCACGTCTACATGAAAACTTCAAGGTCAACCTTAATATTGTCGATTCT
GATGGACCTCTTGTCCTACCGCCTCTACCTCAAGGGGGATACATTTGTGGTGACCAGTAGCTTGATGTAGATGCTTACAG
TGAGGGGCTTGTTTGCGGGTTGCCAACTGATGATCCACATGCTCACATAGCCAAACTTAATCATGTCTGCAAAAATTTTA
TAGGTCGACTGGATTGGGATATAAACGTCATTGGGTTGCGTGTGTTCCCCCTATTATTGACCGGAGATGTTGTTGTGTGG
TTAAATGAACTCCCTTACAACTCAATCTATACATGGGAGTAGTTGACAGAAGCATTTTTAGCAAGATTCTTGCTAGTGTC
CAAGAAGTTGAACAAAAAGGATAAACTCAACAACTTTGTAGCATTACCTAGCGAGTCTGTGAGTAGTTCTTGGGATAGGT
CCAGTGCTTTTATGAGGGGTGTCCCGAATCACCGTATTCATNNNNNNNNNNNNNNNNNNNNNNNNNNNNNNNNNNNNNNN
NNNNNNNNNNNNNNNNNNNNNNNNNNNNNNNNNNNNNNNNNNNNNNNNNNNNNNNNNNNNNNNNNNNNNNNNNNNNNNNN
NNNNNNNNNNNNNNNNNNNNNNNNNNNNNNNNNNNNNNNNNNNNNNNNNNNNNNNNNNNNNNNNNNNNNNNNNNNNNNNN
NNNNNNNNNNNNNNNNNNNNNNNNNNNNNNNNNNNNNNNNNNNNNNNNNNNNNNNNNNNNNNNNNNNNNNNNNNNNNNNN
NNNNNNNNNNNNNNNNNNNNNNNNNNNNNNNNNNNNNNNNNNNNNNNNNNNNNNNNNNNNNNNNNNNNNNNNNNNNNNNN
NNNNNNNNNNNNNNNNNNNNNNNNNNNNNNNNNNNNNNNNNNNNNNNNNNNNNNNNNNNNNNNNNNNNNNNNNNNNNNNN
NNNNNNNNNNNNNNNNNNNNNNNNNNNNNNNNNNNNNNNNNNNNNNNNNNNNNNNNNNNNNNNNNNNNNNNNNNNNNNNN
NNNNNNNNNNNNNNNNNNNNNNNNNNNNNNNNNNNNNNNNNNNNNNNNNNNNNNNNNNNNNNNNNNNNNNNNNNNNNNNN
NNNNNNNNNNNNNNNNNNNNNNNNNNNNNNNNNNNNNNNNNNNNNNNNNNNNNNNNNNNNNNNNNNNNNNNNNNNNNNNN
NNNNNNNNNNNNNNNNNNNNNNNNNNNNNNNNNNNNNNNNNNNNNNNNNNNNNNNNNNNNNNNNNNNNNNNNNNNNNNNN
NNNNNNNNNNNNNNNNNNNNNNNNNNNNNNNNNNNNNNNNNNNNNNNNNNNNNNNNNNNNNNNNNNNNNNNNNNNNNNNN
NNNNNNNNNNNNNNNNNNNNNNNNNNNNNNNNNNNNNNNNNNNNNNNNNNNNNNNNNNNNNNNNNNNNNNNNNNNNNNNN
NNNNNNNNNNNNNNNNNNNNNNNNNNNNNNNNNNNNNNNNNNNNNNNNNNNNNNNNNNNNNNNNNNNNNNNNNNNNNNNN
NNNNNNNNNNNNNNNNNNNNNNNNNNNNNNNNNNNNNNNNNNNNNNNNNNNNNNNNNNNNNNNNNNNNNNNNNNNNNNNN
NNNNNNNNNNNNNNNNNNNNNNNNNNNNNNNNNNNNNNNNNNNNNNNNNNNNNNNNNNNNNNNNNNNNNNNNNNNNNNNN
NNNNNNNNNNNNNNNNNNNNNNNNNNNNNNNNNNNNNNNNNNNNNNNNNNNNNNNNNNNNNNNNNNNNNNNNNNNNNNNN
NNNNNNNNNNNNNNNNNNNNNNNNNNNNNNNNNNNNNNNNNNNNNNNNNNNNNNNNNNNNNNNNNNNNNNNNNNNNNNNN
NNNNNNNNNNNNNNNNNNNNNNNNNNNNNNNNNNNNNNNNNNNNNNNNNNNNNNNNNNNNNNNNNNNNNNNNNNNNNNNN
NNNNNNNNNNNNNNNNNNNNNNNNNNNNNNNNNNNNNNNNNNNNNNNNNNNNNNNNNNNNNNNNNNNNNNNNNNNNNNNN
NNNNNNNNNNNNNNNNNNNNNNNNNNNNNNNNNNNNNNNNNNNNNNNNNNNNNNNNNNNNNNNNNNNNNNNNNNNNNNNN
NNNNNNNNNNNNNNNNNNNNNNNNNNNNNNNNNNNNNNNNNNNNNNNNNNNNNNNNNNNNNNNNNNNNNNNNNNNNNNNN
NNNNNNNNNNNNNNNNNNNNNNNNNNNNNNNNNNNNNNNNNNNNNNNNNNNNNNNNNNNNNNNNNNNNNNNNNNNNNNNN
NNNNNNNNNNNNNNNNNNNNNNNNNNNNNNNNNNNNNNNNNNNNNTATCTACGGACCGTAAATCGACCCACGGACAGTAG
ACAGGGTCTCGTGGGTCCAAACACTAATCTGCCTGACCCGACCCGAACATGTTTTAAATAAAACCCCCTCCTTTTCAAAT
CATTCCACTTCCCTCATTTATACCCTAAAACTGTTTCTATACCGCTCTAACTACTCCAATCACGCCATATTACCATAAAT
ACACCATCAATCACCCCATATTCATTTTCCAATTTTACAAAGCACTCTCTCCTCCCCCTACTCTATCCCATTCCCCATTT
TCAAAGGTTCGGTGTCCGGGTTTGATGAGAAAGGTGAGCAAAAGGTTGTTGGAAGTCTAGAGTCGTCACACAGTCACTTC
ATTCACATTGCTTGTAAGGTAATAGACTTTCCTTTTACTTTGAATTTTGATTAAGTGATTGATTAGAGAAAGTACGAAAT
CGGGTCTTAACCTTGGGTAGTTGATTGCATATAAATGCATGCTAAACTAGAACTATACACACCCTTGGGATGATATATAG
TGATTGTGCGTCTTTATAATGTATAAAACCAGTGTAATGAGATTCTAAATGCAAGTTTTGAATTAGGGTTCCTATTTTTT
GTGTAATTCTTGTAAATTTAGTAATCAGAACCCTTAGAATGACGACCTAGTATATTTTTTGTTGAAATGCATAATTAGAT
TAGGTGATATTGTTTAATTTGGTTAAATTAGGGTTAACATGAAGGATGTTTCAAACCTTGCACAGATCCCATCCACGAGA
CCCCATCTACGGACCATAGGTCAATCTCGGACCGTAGATCAAGTCCGTGGTTGGTGGCACATGAGAATTTCACCAAGTAT
GGAACCACGGAAGTGGACTACGGTCCGTAGATCAATCTACAGACCGTTCTGCACATCCGTGGTTCCCATCAGAGACCAAC
TTTTTGGTACCTCTAATCTACAGAAGGGATCCACGGACCGTAGATGCGCACCATAGGTGGCCACTGAAGCACTATCTAAT
TTTTTTTTATTTTTCATTTTTGTTCGTTCTTAGTTCTAATATATTTTCGAGTGTGTCATAAGTTTATTATGGTACTAATT
AGATATCCACAGGTAGCATGGTGCCTAAGAAGAAAGTGACCTACGCCAAAAGGGGCAAATTAAAATCCGTGTAGCCTACT
TTTAGGCTGACTGATGAAGACATAGATGTAGAAAAGAATCCAGCATATGTTCCATCGGCCACGAGGACATCCCCTACTGA
AACTCGGGCTACACAGAATACATCCCGGAAAGTGGTCACCGACATAGTCACTGTCTCCCAGTTTGATGAGGAGAACACAC
TCATCAGGTCACCGACTGGTTCTACTTCCAGCTCTGAGGCTGGTTATACTTTCAGCTCAGAGTCCGCCTCTGCTTCCGGC
TCTGAGCCCGCCCATGCTTTCGGCTCTAAGGCTGGTTCTACTTCCAGCTCAGAGTCAGCCTCTGCTTCTGGCTCTGAGCC
TGTCCATGCTTCTGACTGTGGTTCTGGATCCTCCACAGGCTCAGGATCACATGACAAAGCTCCCTCCTCTGATGAGGCCA
CTAGTTCGGGAGAAGTACCGGTGCCACGAAGCTATGACCCTGGTCCGGTGGCTTGGGAGCCAAACAGATGGTGTGTTGAG
GGGCAATGGAAAATCTCCCGGGATGACAGAATGCTAAATGAGAAATAGAAGATGGCCCGGCTTATTACCGAAGAGTGGAG
AGTCCTCACAGGGAGCTTACAAACTATTCTTGACATCCACCAGCTTTTTAAGCTTCACAAGTGCGACTGCATGGCTCGAG
ACTCGGGGACTTATAGCGAGGAGATTGTTCGGGAGTTCTATGCCTTCTATGCTGCCATTCTCTGAGGTTTGATTCACAAG
AGGTCCAATTCTACATCCCAGGACCCTATCACTTCTACTATTGTCCGAGGTTTTCCACTGGTCATATCACATACCACCAT
TAGCCGATTCCTTTATGTCTCTGGTCCTGATCACACTTGGGCACTCAACACGGCCGAATTTATTACAGATAGGATGTTGT
GAGGAGTGGAGCCTTCACACGTAATGTCGAGCAGAGAGAGATTGTCTTACTATGGTTGGCCAGGCAAGTAGTTGCAGATG
GAGAGCGTTGGAGTGGGTTAGCTCACCACGTTTGGGTATACGGAAGACCACCTTTAATTTGGTGGCCAAGTTTTTTTGTT
TTTTGGTGTGGAACAGAGTGTCGCCCACAAAGGCCGGCAATGCACTTACATGATACATAGCTGTAATGGTGGCATCATTA
GTAGCAGGGTTCGAGATCGACTTCGCCCGCATGCTACTGGCATAGATTCATGAGAGGGCGTTCAAGACCTCCACTACTTA
ACCTTTTCCATGCCTAATTTTTCAACTATGTAGCGACTCTGGTTTGCCAATCTGGCATTGTGACAAATTGGTACAGGGAA
TAGGGACCCTAGATAGTGGCCAGATTCAAGACGAGGCGAATGTGGCATCACCTCGCAGAGGTCCATGGTTCGATGTACCA
TTGGGTAGTGATTCAGTAGATATTGTGGAGCAGATGCAAGGTGATGAGCCTGCCTTTCCAGCCCACACTGATAATGCCCA
AGACTCCTCTTCTCAACTTGCTACTCAGGCCCCCAACTTATCTAGAGCCACCTCGCCTTCTGGAGCCACTGTTATGCCGT
TAGCTCGAGTTCAAAAATTGTAGGCGCAGATGGCGACACTGCTTCACCAAGTGAAGCAATGGATGCAACAGTCCATTGTA
GATTCCGAGGATAGGATGGAGAAGCAGATGAAAGCCATGATGGATCAGAAGATTTGGGCCGTTCATAAGAGCTTGGATGA
CTTCGAGTTGAGATTACCCACACGGCCAGCCCCGGTGACAAATTTTTCCTCCATCGCACTGAGTTGGACAGTGTCTGGGC
AAACATTAATTCCACCCCTGCTACGCCCACAAATGAGACAGAATTTGCACCCACTACATTGGCTGATGATACCGTACTTG
ATGCTCTATTGAGAGAGGATACAGATTCATAGATTGAGCCTACCCGTGCTCGTGGGTAGAGGCACCGCTCCAGCCAAAAT
TCTGACACTACTGAGGAGGCCCAGGCAAAGAAGTGGGAGTGCCGTCAGACTGAACAGGCTAGAGAAGCCTCTATTATAGA
TAAGGTGTTGAGCCAGTAGAGGTTCGTGAGAGTGCACGTGGGGCTTTGATTTTGTGTCTATTATCAAGATTTTGACTATT
GAGAGTCATGATGTGAGCACCACTAATGGTGCGCTTAGAATAATTGATAGCACTACTGAGGGTGCTGTGATTGCTTACGT
GGGCACTACTGATGGTGGCCATAATGTTGCTATAGTGTGCTACAAGAAACCGGACCCACCCGTTTGTTGATGGTTCGTCT
GCACTATTCGCCACAGGTTTACTTCACCCAAATCCATTACTTTTTACTGCATTTTGTGTGCATTGGGGAAAATTGCATCT
ATTTTTTGTTGGGGGTGGGGTACCCAACTCATAATCCTCTCTAGGGGTTTTCTTGCCTGTGTTCTTTTCCCCCAAGAGAT
TGCTTAAGTTCTGTTGAACCGACATTTGTTAGGATTGTATGTGTAGAAGAATGAGAAAGAATGAAGCATGATGGCAACTT
TTTGAAAGAAATGATACCCGTTCAAAAACAAATTGTGATATGTGCTAAAATCTGTAGACTTGAATGAGTTGAATGTGTTG
GCTCTGGGTATGACATGATAATGAACCAACTTGATGGCATGAATTAAGCTAAAACTAAAACTGGGTAATCTGATAATCTG
ATAATGAAACTATTTGCCAAGATTGTGTGAGAATAGTTGATTGTTCAAATAGTTTTTGTGCCAATCTAGAACTTGCCCAA
TTATTCTTGCTTAAGACAATCTACTCTAGGGGCTAGGAAGTGATCATAGGCCCTTGTTCTCATAAGTCCATAAATTGCCT
GAAAGAAGAATCCAACCAAATGAAATAGATGCTCCATTTGATCCAAATGCTTTGAGCTTAAATTAGACCATTTCTTTCAA
AATCCCTAACTCACCTTCCCATAATCTACTATGTTTGCCCCGGTCCCTCCTTGGACATGTGCAACTCGACTAAGGCCAAA
AGCTTAATTTGAGGGTGGGAAAGTAACCTCAATCTTAGCCCTGATCCGATATTGGGTATTGTACACCTCAACCAATGGAA
AATCCATAAGTTGAGAGTCGTTATGAAAGAGAAAATCGAAAGAAAAATGGCTATGGAAAGAGTTTGATGTTGAAAAAGAG
AAAAAGAAAAGAGAGGAAAGGATGTGACTTGTTGATAGCTAAAGAAAAGAATAAAATGCAAGAAAAAGATGAAAGTGAAA
AATAAAGATCTACGAAAGTCACATCCATGGTTGAAGAGAATCAAGGGAAAGGAGGTAAAACAGTAGGATGTCAAAAATAG
GGCAAAAAGAGGTATAAAGCCTAATGTATTGTCAAGGAGGGCAAAAAGTCACTAAAAAGTACCCAAATGTACCACACCTA
ACCCTGAGCCTACTTTACAAGCCAAGAAAGTCCTATAGTGATCCTAGAACCTAGTTTGGAGAGTCTAAGCAGTGAAAATA
AGGGCAAGCCTATGGTATTGAGCACTAATTGTACTTGAAGTTACTTTTCAGCACGAGTGTTGAATGAATCCTTGTACTCA
AAATCAAATTCATTGTTTGAAAAAAAGGATTTCGTTTGAAGTAAGGGTACTAGTTACATTGCCAGAAAGTCGGTACCTCG
AGATAGTAAAACAGTGTATGTTGTGCGTTGGTTGGTCGGTCTTTGTCATGTTTGTATCTGCACAAGTTAGCTTGATGAGT
CTGAGAGAAAAGATTTGCACTCGAGAAGAGAGTTGGGGTAGAGAGCCATGTAATTTCTTGTGTTTGAAATGCTTGCTTCT
ATACAAGTGTCGTTTAGAGTCTTAGTGCGTCGCTTGAGGACAAACAACAAATTTTAGTTCACGGTGTTGATATATCGTGA
GTTTACGGTATTTTTATACATTTCACTTAAAAGTTGTGTGTGTCTAGGGCTTTTTTGTATTGGTTTTTTATGTGTTTTTA
ACATGTTTTACATGAAAGATTTTTAGGCGCGAAAGTAAAGAGACAGGTGAAAGAAATACAAAAAAGGGCATCTATGGAGG
TGATTTACGTACCGTAGGTCCAGCGACCCTCCGTAGATGATGATTGTAGATCAGCAAGGGCAAGTGTGGAACCACAGGTG
AAACGACCCCAAAAATGCCCGAAAATGTGCTTCGGAAACACCTATAATTGTAATTTCCATATATCTCAAAATCCGTGCAT
GATTTCGGAAATCCGACTTCATATTCTTGTTTAGGGGGTCAAATTGAGTGGGGAATGAGTCTAACCTGAATTTTAGAACA
ACCGTATCAAAATTCGAAAATCGCAAAAATTGCGATTTTGAGGGTCAACTTTAAAGGGGCATATCTCTCAGCACACAAGG
AACTGGAAGGAGCTCAAACTATCAAAATTAAATCTCTGTGAGTTAGCTTTCCAACGCAATTTGTTTCACCTCATTCCGAG
TTAGGATGAAGGAGTTATGACCATTTTCGTAAAACCTGTCCGGCAGAAAATGCAAATTCCAGTAGCCGAAAACACTGTTC
ACCCGCCTCAATTTTTTTTCTAAGTGTTGGGACGTTTTTTTATAAAAAGGGGACATATCCATACTTAGTCATTTAACTTC
AAAACATCCAAAAACTCTCTCTAAACCCTCTCCAAAAATTCCACCAAGATCATCAACCAAATTCAAGGATCCCAAGCTTT
AATTCCGGATTCAAGATTCAATCTCAAGCAATTCTCCATTCCAATCTTCATCAAGAATTCTCCAAAGTTGAGGTATGTGG
GTTGATTGTGGAAACCTTCCTTTCCACAAGTCCAACCATTTATCCTCTATTTTACTTCAAGTTTATGGGTCCTTATGATC
ATTTATGAACTCTTGAATTATGAAATTATTACTACACATACTATTATGGTCTATTTTTGTATATTATCATGAAAAGGAAT
GATTATATGATGTTTATGGTTTTCATGCCTCCATGATCAAATTATGAAGGTTGTTATATATGTATATATATATGTATGTT
GTTGGTGGGCTGTTTTATATGGATTTTGAAATTGGTTGGACTTAGTACTCTTGAAACACATGATTTTATTTACATGAACA
AGTAGCCCACCATATGTTTGATAAAATGCCATTTATAGAATTCTTATGAAATGGAAGGTCCAATGTACGTCCTATGAGTC
GGATGATTATATAAGTATTGAAATGATGATGAAATGGATACATGTATATGACTTTCTCTATACAGTGTGTGAGTCGACCA
AGCCTAGCTCGGGGAGTTGTAGGCCCGGGTAACCGTATCAAGGGGTTGGTACCTTGGTTGCCTAGTACGGGGGGTAGTAG
GCCCGTATAACCGTATCGAGGGGTTTGTACCTTGGTTGCCTAGTACGGGGGGTAGTAGGCCCGTATAACCGTATCGAGGG
GTTTGTACCTTGGTTGCCTAGTACGGGGGGTAGTAGGCCCGTATAACCATATCGAGGGGTTTGTACCTTGGTCCCTAGCT
CGGGGGGTGGTACGCCTGGGTAACCACATTGAGGGGTTTGTACCTCTTTCGCCTCTCCAAGGGGGTGGTAGGCCTTGGAA
ATACTATATTGATGGTCACTCACTACACATATACTATGCCCTACTAAATATGATTTTTATATAAGCATCATTATACATAT
CATCTCATTAATATGCTATCTATCGGGTACGATTATGCATTTTGCCTATGATGTTCATCCCTTGTTGCATTGCATTGCAC
CCCATATACTTAGTACATTCAAACGTACTAACGCATACTCTATGCCTACATGATGTCACCATGTAGGGACCGGAGCACCG
CTTGACCCTCGTCCTCCGCGTGGCTAATACGATTTTCTATCAAGGTTATTGGTGAGTCATCCATTCCGGGGACGTTGCTT
ATGATCTTTTGCTATGTATAAGACTTTTCCTTTTAGTTATGTTTTGACTATGAGGGTGAGCCCAGTTGTTTGTCTTGGCC
CCCGCTAAAGTACCTATGTTTAGAGGTGGTGTTGGACAAGTTGTGTATTATGTTTGAGCTTGATTCATCTATGGTATTTA
TGTATCATTTCTTCTTTTTTTTTCTTGCTCCCTTAGTCCCGATTCCCCCCCCCCCCTTGATTATGCTTATCGCTTATGGT
CATTTTAATTGCTTCCGCGACCAATGATGTGTAAGATACGCTATGAGGCTTGTTTGGGGTTCCTTCGGGTTCCCCATTCG
CCGGTCACGTCTAGGCCCTAGGCTTGGGTCGTGACAAACTTGGTATCAAAGCACTAGGTTGATAGATCCTCGGAGTCCAA
CACACCGCGTTGATTAGAGTCCGATTCATGGTTGTGTTGTGCACCACAACTATGAGTAGGAGGCTATGAGACGTTTTAGG
AAATGTTTCACTTCTTCATTTTCTAAGTCGTGCCATAGATCTATAAGCTCTCTCTCTTATTCCTTGTCTTATTGTGTTTA
AAGTTGGACCACTTGAAGGGTTCTTGCTAGAAGGAGCGAGTGGTTGTAATGCCAATTATGGCTATGTGACTTGTGAGCTT
TGATGGAATAGATTATGAAGTTGTTTTTTGTGTGATTAATGCTTCATAATTGTCTTTGTGTTGGTTAGAAGAACTTGTGT
AGGCTTACTCCAAAGGGGGAGATAGTGTTCCTACCTAGCAAGGTAATTGTGAGGTTATGTTTAGTTGATGGTAGAACCCG
TATGGTCAAATTGTTGATTCCCAAAGGAGCCTATCCGAGAGTGGAGATGGGAAAAGAAATTATATGCCCTAGGTCGGGAT
TATGTTGTGTTTTGAA
>mtp_1085.scaffold_2
AAGCTTCTGCTAATAAATTTGTGGTCCCTACTATGCCTGATTAATTGATTGAGTTCGGAAAAGAAAAGGACTGTTAGTAT
TTTTTCAGTTTACGAATAAATCATTTTTTACTTTTATTAGCTTAAAAGAGAAAAAAACTTTTATTTTCTTAAAAGAAGAA
AGAAGAAAATATTGTGATTCTTTGTTTCCTTAGAAGATGAAAGAAGCAAATAATAGTATTCAGTGGTTATTAGTGGTTAT
TGATGGTGTTTAATGGTTGTTCATTACCCTTGGTGTTTAATGCCTTTCTAAATCACTTAATGATATTTAGTGGTTGTTGA
GGACTATTGATTATGGTTGGTAGTTACTCTAAACAGTATTAAAATACACTTAATGGTATTTAATGGTTGCTGATGACTAT
TGATCATGATTCATGGTTGTTGGATACACTTCATAGTGTCCAAATACACCTACAGGTATTTAATTACTATTAATGACTAT
TAATAATGACTAGAAACATTTCATCTCTCAAACCTTTCCCTTATACTTAAAAGAATAAATAGGGGTGGTGGTTCACAATG
AAAAGATCATCTTTATTTTCTGAAAATTTTCTTGCCCACACAAGACTTGATTGAGAGTGTTAGTCAGGAATTAGTAGAAG
GCTGCAACCCTGGAGTCCCAGTCCTTGAACGAGTTGTGTGAAAGCTACAAAAGGTTAGAATTTTAGAATCTATATAGTTT
ACATTATTATGCTATTATGTAAGTTTGTGATTCTGAATAATGCTTTTGTTGTACTTATTCTAACAATTGCCATCATGAGC
ATGATTTTGATACATATTTTGTTAAATCTGTATATATATCATGATGTTCTTTTGATGAACATTTTTTTGTTGTTTGAGAA
AAAGAAGTTTTTGTACTCCAGAGTTGTAAGTGCTCATCCCTTCTTCTAAAAAAATAATTTTAACAGTTAATATATGAGTT
TATATGTTGACATTGGTCCTCTTCCCATCGGATAAACTTGTATATTTTGATATTGTTATGTTTGCCTTTTGATTTGATGA
CTTGTTTTAACTTTCCAACTAAGTTGCATGTTGAATCAGTGAACAAAAGACAATATATATACCTGACTTAAACTTCACAA
ATTACTATCTAACTGAGTTGGACTTGTCTTGTTTAAGTTGTACTATATATATGAACTTGCTCATATATTTGCTTGAATAG
TTAAGTTTCCCTATCGATTCTAATTGTTCATTAGCATGATTATATGTGTCTTGTTTTTTTTTAAATAATATAAAGCATAT
GTTACTAATGATCTGTTTTAAGTATCTCTCAGATTTAGTATGTCTCACTTCAATCCTCTGTCCTCTATCTTGAACTATAA
CAAACTGGAATGTCATAACTATGTGGACTAGAAATGAAACCTTGATATTGTTCTAACATATGAGGGTTTCAAATATGTGT
TTGTTGAAGAATGCTCTATTAAACCAACAAATGCAACTGATAAGGAGATTAAGGTCCATGAGAAATGGGTCAAGGCTGAT
GATATGGCAAGGTGCTACATTTTTGCCTCAATATCAAATGTCTTACAACATCAACATTTGTCTATGACATCTGCTTACAA
TATGCTCGAATCTCTCAAAGAGATGTCGGAGAGCAGAAACATGCTGCCAAGAAGACTACCATGAAGGCTATCTTGACCAC
CAAAATGGTTGAAGGATCACCTATCAAGGATCATGTGCTAAACATGATGAGTTATCTTAATGAGCTAGATATACTAGGCA
CTACTATTGATAAGGAATCTCAGGTGGAGATTATCGTACAGAGTCTGCCAGACAGTTTTCACCAGTTTCGCTTGAATTAT
AATATGAACAAAATGGATTTGTCTCTTGCGAAATTGTTGAATGAACTGATAATGGGAGAATCCATTATCAAGCAAAAAAC
TCCTCCCTTTGTGGCGTACATTGTTGGCAAACCTGTCTCTTCTTCGTCTAAGTCATCTAAATCCCAAAAGAAGAAGAAGA
AGAAGTGGTGCAAGGTTGTGTCACCCGGAGGTGCTATAGGTGGTGTGGTAAGCCTATTGGTAAGTGCTACCACTCCAAGC
AGCCTAGTCACCACAAGAGGCAATGCCCTGACTATCAAACCAAAATAAAGAATAAAGGTAATTCTTGTAAAAATGTCGTT
GAAACCTGTTTAGCGATTGTTTCTAACCAATTATGGGTTGTAGATTTGGGAGCCACTGACCATGTCTGCACTTCTTTGCA
TGGGTTTCAGGAAATGCGGCGGCTAATTAAGAATGAAGTTTGCGTTTTTCTAGTGAATGGAGAACCAACACCAGTCCTAG
CAATAGGAAATATCTCTCTTTCTTTTAATATTTCCAGAATTCTATTTTTAAAAGATGTTCTTTATGTACCTTCGATAAGA
AGGAATTTTCTTTTAGTTTCAAAAATAAGAATGATGGTTATGAAGTTTTATTTGCAAATAATTGTGTTGTTATTAAGTAT
TATAAGCAATTCATCCATAGTCCTCCCAAAAACATCATCTCTTTGTATTTGATGTCTCCCATGACATGCTATACCAAAAT
GAATTAAATAATATTGATATTTCCCATAAAAAAAACGTATTTCTGAATTGAGTCAAACTTACTTATGCCACTTACGTGTA
TGTCATATCAACATAAATAGGATTTCAAGATTGGTTTTTGATGGACCTCTCAGTTCATTGAAAGTGGAGGCACTACCAAC
CTATGAATCTTATTTAGAAGGTAAAATGACAGAGAGACATTTTCCTTTCAAAGGAAATAGAGCCACTAATAAGTTAGAAT
TAATTCATTATGATTTGTGCGATCCTATGAATATACTGGCAAGAGGGGGTTTTGAGTATTTTGTGACTTTCACAGATGAC
TACTCTAAATATGGATATATTTACTTGTTGCGCTGTAAATCTGAATGCTTTGGGAAGTTCAAAGAATTCAAGATAGAAAC
GAAAAAGTGAAATGGTAAACATATCCAAACATTATGATCAGATCGTGGTGGTGAATACCTTTCTGCGGAATTCATTAAGT
ACTTATTAGAATCGGGCATTACGTCTCAATATTTTTCTCCAGGAACACCACAACAAAATGGTGTGGCAGAAGGAAGAAAT
AAACTCTTTTGGAAAGGGAAAAAGGACAAATATACCCTCAAATTATAATAAATTGTATGTTAATACCCTCTGTTATACTT
TAAGGTTGTATATACCCTTACCGTCTATATATTGGATCGTCTATACCCTTAAAACTAACAGATTGACACATGGCATCATC
TAAATAATTTGCCTTTTTTTAGTTTTTTATTTATCCAAAAAATTGAAAACCCACCCATTATTCATAACTTGCCCACCCAT
GACCCAAATTAAAATACCATGACATTTAAAATTAAAAATAAAAAGCATTGTTGTTCATCTCCACTTAATATCAAATAAAA
GGAAAAATGTTCTTTAATTAATTTTTATTGGCACCATTCTCCAAAGGTCACAAACAAAATCACAGAAGCATATTATTTCA
ATCGAAATTAAATAACCAATTTCATTTTTTTGTTCAAATCAATTTATTATTGTTGAAAGGGGTTAAAAACACTATCACCA
TTAATAGACAAAGCTTCAAGCTTAAAAATGGGTCTGCAATCGAATCAAAAATTTCAAACTCAAATTGATTTATTATTATC
AATTGGGGTTGAGAAAATACTACCACCATTGATTGACAAAACTTCAAGCTTTAAAGTGTGTCTACAATCTAATCGAAAAT
TTCAAGCTCGAATAGTCTTTTTTTGTTGAAAGGAGTTGAGAAAAACTACACAATTGATGGACAAAACTTCAAGCTTTAAA
GTGGGTGTACAATAAAATCAAAAATTTCAAGCTCAAATCGAATTGCTATTGTTGAAAGGGATTAAAAATAATATTGAAAT
AGATAATATATAAAACACCCAATAACGTAGATTCCTATTAAGTTAAATGAAGATGAAGTTTATATTTTTTTTGTTAGCAA
GCATAAAGTTTCAGATTTAAAGACTTTCAAAAACACCAAATTGACAGAACTTGAAGGGAATGTTACATGTTGAAGCTGGA
TGGAATGGGGAAGATACAAAGTTTGAAGTGAATGTGAAGAAGAGAGTAGTTTTAGTGAACAAGTCATCTTCTTTCTTTAA
AGATGAGTTCTTGATTCCATGGTCATAGTGGGTTGAGAAGAATAGAGGGATGGTTTTTGATGAAAATGAAGAGTGAATTT
TGGCACCACCCATTTTAGTTGTGGGTCGGGTGAATTTTTAATCTTTGGATAAAAAATAAATATAATCGGGTAAAATCATT
TAGATGAAGCCATGTGTCCATTCCTTAACTTCAAGGATATACACAATCCAAAAGAATGACGGTAATGGTATATACAACCT
TAAAGTATAACGAAGGGTATTGACATACCATTTATGATAGTTCTGTGGTATATTTGTCCTTTTTCCCTTTTCGAAATAGT
TAGATCAATGTTAAGTTATTCAGATTTGTCTTTTAGCTTTTGGGGATATGCCGTAGAAACTGCGAATTACATTCTAAATT
TGGTTCCCTCCAAACATGTTCTTTTAACCCCATACGAATTGTAGAATGGACCAAGCCTAGTTTACGACATATTTGAGTTT
GGGGATGACTAGTACATGTATTAAAAGGGAACAAATAAATTGGAATCAAGGAAATAAGTGAGCATTTTCATTGGATATCC
AAAAGGAACTAAATAAGGTTTATTTTATTGTCCTAAGGAACAAAAGGTAACTGTATCAACAAATGTCGAGTTTCTGGAAC
AGGACTATTTAATTAACCATGTTCCTAGAAGTAAACCTGTGTTACAGGAACTAAGCAAAGGAATAACTACAAATGAAACA
TCAACACAACTACCTAAAACAATTGTTGACATGCAACTGCATCCAAGAGGATGCTCTAAAAGTTGCTCAAAAGCAGACTC
AAGACATCTCGTTACCACAATGTAGTGGGAGTAATGTTGCGCAACCTGAAATTGTGGAGAAAGTGGTTCATAATGTTCAT
AATTTAGTTCAAGATGTAGTGAATCATGTAGTTGCTAGTCATCGTAGTGGGAGAGCTAGTAGAAAACAACAACGGGTTAC
ACTCTTGTGAGAATCATAGGATATAATCCCTAAAGAGACTAATACAGAACAATTAAATTATGCCGAAGCACTACATTAAA
AAGATGCTGAAATGTGGATTGTTGCTATGAAATCTGAAATGGAATCTATGTACTCAAACCAAGTCTGGGATTTTGTGGAA
CCACCAATAGTTGTTAAACTTATTGGTTGTAGATGGATCTATAAAAAGAATAAAGGTGGGATTGAAAAGTGAAAACTTTT
AAGGCTCGGCTTGTTGCGAAAGGGTTTACTCAAAAAGAAGGAATTGATTATGAGGAAACTTTTTCGCCGATAGCCATGCT
TAAATCCATTAGGATTCTCTTATCCATTGTTGCTCATTATAATTATGGGATTTGGCAAATGGATGTCAAGACAACTTTCT
TAAATGAAAGTTTTGATGAGTTCATTTATATGGCACAACCAAAACGTTTCATGGTAAATGGCAATGCACACCTGGTTTGT
AAACTTGAGAAATCCATTTATGGATTAACACAGGCATCTCGAGAAAGGAACATTTGTTTTGACAATTCGATTAAAACTTT
TGGTTTTGATCAGTTCAAAAATGAATCATGCATCTATAAAAAATAGGAGGGAGAAGGAGTAACATTTTTTATTCTGTACG
TAAATGACATCTAGCTCATAGGAAATAATTTGAGCATATTTAATTCTATAAAGGGGTTGTTCTCGTCACGTTTTGATATG
AAAGACTTGGGAGAAGCGTCTCATATTCTTGGGATTAAGCCTTTGCGGATTCGCAAACAAAGGATATTAGACTTGTCTCA
AGCACTTTATATTGATAATATTCTTTCGAGGTTTATCATGCGAAATTCCGAAAAGGGATTTCTTCCTTTTACACATGGAA
TTACGTTATCACAGGATCAGTCGCCCAAAATAACCGACAAGATCAAAATGATAAAGGCGGTTCCTTACGCTTCTGTTGTA
GGGAGTCTTATGTATGCTACGTTATGCACTAGACCGGATATCTTCTTTGATGTAGGCATGGTTAGCAGATAGTCTAACCC
TAGGCAAGAACATTGGACTGCAGTCAAGCATATCATCAAGTACATTTAAAAGAGTAGGGATTATATGATTGTTTTCCACC
CTGGCAATCTTGTACCTATTGGATATATAGATTCAGGTTTTCAGTCAGAAAGAGATTCTATAAAATCGACCTCATGAGAT
GTATTTACTTTGGGAGGTGGAGCCATAGTTTGGAGGAGCATAAAGCAATCATGGGTTGCTGATTCCACCATGAAAGTGGA
ATGTGTAGCTTCATTTGAGGCAGCAAAAGAGGCTGTTTGGCTACAGAAATTTTCTGAAAGATCTTGGAGTGGTTCCTTCT
ATTGAAGCACCAATTACACTCTATTGTGATTATAGTCTTGTAGTTACCAACTCAAAACCATGAAGCCATAAATTGATCGA
GTTTGGAAATGAAAAGGACTGTTAGTATTTTTTTTACAGTTTAGGAATAAATCATTTTTTACTTTTATTATTTTAAAAGG
GAAAAAAAAAACTTTTTATTTTCTTAAAAGAAGAAAGAAGAAAATACTGTGATTCTTTGTTTCCTTAGAAGATGATAGAA
GCAAATAATAGTGTTCAATGGTTATTAGTGTCTATTGATGGTGTTTAATGGTTGTTGATTACCCTTGGTGTTTAATGAAT
TTCTAAATACACTTAATGATATTTAGTGGTTGTTGATAACTATTGAGCATGGTTGTTAGATTCTCTTAACAGTGTCAAAA
TACACTTAATGGTATTTAATAGTTGTTGATGACTATTGATCATGGTTGTTGGATACACTTCACAGTGTTCAAATACACCT
AAAGGTATTTAATAAATGTTAATAACTATTTATTATTACAAGAAACATTTCATCTTTCAAGCATTTCCCTTATACCGAAA
AGTATAAATAGGGGGTGGTGGTTCTCAAGGAAAGATCATCATTTTTTCTGAAAATTTTCTTGCCCACACAAGGCTCGATT
GAGAGAGTTAGTCAGGAATTAGTAGAAGAGTGCAGCCTTGGAGACTCAGTCCCTGAACGAGTTGTGTGAAAGCTACAAAA
GGTTAGAGTTTCACAATTTATATAGTTTACATTATTATGCTTTTATGTAAGTTTGTAATTCTGAATAATGCTTTTGTTGT
ACATATTCTTACGAATAATTGTGTCTTTCTTTGAAGAGATTTTAACTTCGAAGGAATTAGGATGTTTGACTGGATGAGTT
GAATGGTGTTCTTTTTTTCGCTATGGAGTTTTGCAGAGGCTCAAACATGTAGGAAGGTTTTGAAATGGGTGGAAAATATA
TTAAGCCTTCAGGGTGAGGTGGGGAACTTGATAAGTAATTTTTTCAACAAGAAAAGTGATGAAATTTAATAGATTGTATA
AATTAGTATATTATCTTAATTCTAAGATATACTAGTTACTCAACTATAGATAATTATGAAGTAAAATTACATTTTTTCCT
TTTGTAATAAGAAGGTAACTCCACTTTGTTTATATCTTTTTAGAAGTCAGCTTATTAATATTTGAACGAGCAGAATAAAA
TATGGAATTTTATTTAGTCCATACAATCCTTTTACTTTTCCTTTTTTTTTCCAATTTACATTGCAATAATCAATAACTAA
ACCTAACCCTAACTCGTTCTTTAAATTATCCATATTATCTTGGAAAAAAATCATGACGGAAAGTTTCAATTTTGCTCTCA
CCTAAACTTATTTCATACATATATGTATTTGATGTAAATATTGGTGAATACTTTTACCACATGTATCACTTGTTAATTTC
TTGTCTTTCTCTCTACGCTGAGTCTCCATTTCATAGAACACAATAAATTTTATTATATATATGCAGTTATACAAATCAAT
ATTTTATGCACTTATAGGAATCAATATTTTCCCTCTTTAATATTACTTTTAATTAATTTTTGTTCATAAAAATAAATAAT
ACTCCAAATAAAATTTATAAGTTCTTGGAAATTTTAATTTATTTGGTTATGACTAGGATTAAATTAGACTGTGGTTTCTT
GTTGTGTGGATTGAGAAAACAACAAAAATTCACGTGAACAAAAAAATATGTACTTTCGAAGATAGATAAACAAACTTGGG
TAACATTTTTGTCCCCCTCCCCAACACCCCTCCCCCCAACATTTAAGTGACGTTTTATGTTATTATCTCCTAAGTCCCCT
CCCCCTCCTACCCCACACACAGTCACACAATATATATTTTTCCGATATCATGTGATGTATGATTTCATAAAATTTACAAT
ATACGCTTTTCATATTAATTTATTATTAAAGATAAAAAAAACAACAAAAAGTAGGTTTTGTAATAAAATAATAATGTTAT
ATAATCTAAAATTAAATTAATAAAAATGAGCAGAACGCATCCTAAAATGGGGAATAAAAGAATAAGAAGATGATATATCT
CTAGAAAAAAAAAGAGTAGAAATAGCAATCATTGATTAATTTTCATTTTATTGTGTCCAAATAACATTATTATTTTTTAT
TGATAGAGTATAATTAACTTTAGTAGGTTTATTGCTCACTTAAAAGAATGTGTATTTTTATTTTATTTCCGTAAATATAT
AAAATTTTATTAGAATAATTTCTCACAAACATACCATATATATCAAAATAGTTTTTTTGCGTAGTCTAAATGATTTTATT
TTGTTTACGACATGCAAATTTATAAATATCTTATTATTAAAGATTAAAAAAAAATTAAAAGGTCATGGTTGAATAAACTT
ATTTTGTATATTTATGACTAGTCTTTTGTATTTAGACACTGACACGATCTGAAAACTCAAGTAGTGATGGCACCTACCGA
CACCCACAGGTAGGTCAACCATTAGATAGCCCGGAACGACAAGTAATGAGCCTAATGGGAAGAAATATTAAATCAACGAA
AAATGACAATATAATAAGGAAATAAACAACATTTGGAAAGAAATGACATATATATACATAATAATATATGATCAAATCCC
ATGACCTGTTTGATAATGGAACAAAGCCATGAAAATGAGTACAAGATCGAAAATAAGAAATAGGTTCAAACGTGTTACGA
ATAAAAAGACTAGTCAAACTTATATACAAATTATGATGGGTAAAACTACTATGCCATTAGGTGACCCTTGATCTCCAGAT
ATGCCAACTGATATGCACAAGATCAACATTTGCGGCTTGCGCTCAGATCTGCATCATGTAGTTGGATATTTTTATTGACA
ACGATAGCTGCTCCTTTTAATTGGTTTTAAGGAGGAAATTTGAGTGTTATCAATAGGTATTAAATTCATTGGAATAGACC
CAAATATCCTTTAAAAAAACTTGTTAGAGGACCCTACGATATAGACTTATGGACCATACTAGTCCACCGTAGGTCAAGTT
ATAGGGACTAAAAATTGGCCAACTTTCTATGAAAACATTCTAAAGACTCTCAAAATTCCTACGGTCCATACACCTCAACT
TTAACCCAAAATGTTCACTAAGTCTGGATTACCCCTATGAAACCCATCTACAATTCATCCAAATTCCTACGGCTTGTCCA
ATTCATTCGTAGGTCAAACACCATAATCATGTAACTCCAAAAACTCAACTCCACTCTATGGTTCCCTTTAACGTCCCATA
GGACTTCCTAAAATCCATTGTCTTTCTCATAGAGCACTGAATCAATGCAAAACCTTCACTTTTCCTTTACTTTTCAACTT
TTCAAACTACTGAGGAGTTACAATAGGAATTCTTTTTACAAGTAACCTGTACTTGTGATACTTATATAGTGATAGGTGAA
GCCATGATATTTAAATACAAGGAAGATAAAAGTAAATCTTTTATTTTTTAGATTAACCATTTAAGTGGAGTTATTTAAAA
GATTAATGATAACCTTTTGGGATTAAGAAACTGAAAAAAGTTTCTTGAAAATAAAGAAGGGTAAATGAGGGAAGTGTTCT
TGAGAAAATATAATTTCAACATTATTTTTAACTTTATAATATAGCATATAAATAGAAAAAAAGTAAAACAAAAAATGAGA
AAAAAGATAATTAAATATGAATGGTGACCTTTAAGATATGCCACATCACCTAGTTTATATTTTGTCTTTTATATGTATAA
ATATATATATAAAAGATGAGATAACTAGAGTAAGGGTTGGCCACTTCTCCCCTTTTTGTTTCTTTTCATTTCCCTTCCCT
TAGCAGGTAGAAAATCAGATATATGTCTATACGTTACAATTTCCCTTAAGATATGCTCAATTTATTTAACTTGGTATAGA
GTAACACTTTGTTGCTCTTCTTGTTATTTATAACTCTTTGAACAAAATTCTTAAATACGAAATTGTTAGGGCATACCCAA
AAAACCATTAATTTGGTATATAGTGCATCATGTAGTTATTTATAGTCTAGGAGTTAATATACTCGCTTAAAATAATAAAT
TTAACTCATATTCTGAGATGCTACATCCTCCCCCACTTAGGATCAGTTGTCCTCGAATGTTTGTTGTAGTTTACTTTCTG
TTCTTTAGTAATCAAAGATATCATAAAATCACACGAGTACTTAAACCTCACTTTATCCATTAAGGCCCTTAAAATTTGGT
TCTCTCCGAATTTCATAAAATTTCAGCAGAGTTTCCCTTTTAAATAGATTTATCGAGAACTTTCAGCTAACCATATGTCA
CGATCCAAAGTACCCTCTAGACGTGATATGGAGTATAAGACCCTAGAAGGCCCTACACAAACCACTTAGCATACATAAAC
AAGATAACACAATTAACGAGTTTAAAAAAAAAATTATATCACAAAGAGTTTGTCAAAAATGAAGCGGAGGTCTACATAGT
CGCAAAGCCATCTATTACATCAAGAGTGATCGGGACGTAACCCAAGCATCACATACAATATCTAAAAAGTAAAGACGAAA
AGCAATAAAAGGCTCAGTACTTGGAACATGAGGACTCACCACTACTCAAGATAACCAAAGTGACCATTAGCCACGAGGAT
GCTGAATCAGAGCTTAGGACACTACATTTCTTAGAAGAATGTAGGCAAGATAATGTGTTAGTACAATAATGTACCAAGTA
TGACAACAATGCATAGAGGTACCAAACTATGCTAAAAGGAGATTTTCATGACATGCAAAGACCAAGTTAAAACATTAAGA
TACGAGATTAGAACATAATCATGATCGTGATCAATGCAAGTAAAATCATCTTTGAACACTTGTGATAGTTTTAGAAGTAA
CCTTATTTCATCATTATTGTTGTGGGAAATTAGCCTTAACCGACATAGAAACCATGTGAGCTATAACATGGAATCTAGTT
TCTACACTACATCGAAAAGGGGTGTCCTCACTTTCCAAGATAAGAACCATTAACTTCTAGCTTAAGTTGATCAACTAGCT
AATGTCTATCTAAGACAACCTATGATGGTACATAGTTTATGGGACAAGGGTAATCAGCACTTGTCCACTCGGTACTAAGC
ATAATTCCCACGAAATAGTCATCAATCATATTCATCTTATCTTTAAGGGACGTGGGTAATCGCCTCTTGTCTTTTACTAT
GGGAACATGGGTAATAGCCTCTTGTCTAACCATTAGAATAGCTCCTTAAACGTGATTCATAGTTTAGTGGAGAAAACCTT
TCAACTGTAAGAATCTTGTATGTGAGAAAACATTTCACAACGATCAATAAAAACAACATTTATGATTCACTCTCAAGGCA
TCATAGATCATTTTCACCAATTTCATAAGAACATGCATATCTTTTTAAAGTCCTCTTCCATAGTTTCAAAACCCACTTTC
AATCATCATAATCTAGAAAATATGTGTTAAGCGTGGGTTCATGGAAATTCATCTTAAAAACATAGGATTGTCTCAATTTA
TGCATAATAGTTCAGAAAACAATCAATTATATCGACATTGAAAGGAACCCATGACATTGAAGAAAATCCAATCTTCAATT
GGAGATTTCTAACTTTTATATTGGGGAATTTAGGAACCCTAAGGAGGAAAGATCTCCATAGGTGAAAACTATCATACCTT
GATGCCAAAATCTTGAAATCAATGGGGGATTTGGAGAGTTGATCTTTAAACCCTAGTTTTCTTCTTCTTCCCAAGGGAGT
AAAATATTGGAGAGGATAACTTGTTCAACTTTCGGGAACTAAGGAGAATGAATTGAATTGGGTGTTTTAGGGGTTAAAAA
TGATTATATAGGGCTTAGGGCATTGGGTAAAACGAAACAGTACTGGGTTGGAATAATTAGAAAAAGACCCAAAAATCCTC
ATCTTCAAATAACTGCGACCTCACTAACGACTGGACCTAGTGTCCATTAGTCAGACCACGGACCTCCTGGTCAAGTGTGG
GTGGGATTAGATACTTCCAATTTTGTACCCCAGCGACAGAACCCATGTACTGTCTGTGGGTCCACATGGGATGTACATCC
CACCGTGGCTACCAACTATTTATCTTAAAATCTAACTGTGTCTAGGACTCACGTACGAGACCTACCTATAGCTCATAAAT
TGGATAACGGACCGTCTTGGGGAACCATATGAAAAATACTGAAGCCTTGACATTTTGGACAACTTGGACTAGCCAAGCAT
GGTCCCACCCATGGTCTGTGTTCCAACCTACAGACTGTCAATGACTCCGTCTGTACTAGCACCAAATTTTTTGGAAAAAA
CTAAAAGTTTCATCTTTTTGAATCCAATAAGTTACACCATAATATATACATGTATGCTTCACAAAAGTGTCACTACAAAC
ACAACACTTACACTATCATAAACAAGGCTCCGTTTTTCCTTATACTTGCAAAAAAGGGAAAACAAATATTGAAGCTTACC
TTATGGCCTACATCTTGAAGCTACATCCATTTAAGAATCTTAAATCATATGCAGACAAAATGTACCTAAATATATCAAGA
AAGGGATCGAAAATTCTATTCCTCATATCCATGAAGTCTGTTGGGGTATTTGTTAGCCCAAATGACATGACAACGAAATT
GAAGTGTCCATATCTTGTCCGTAAAGTTGTGTTGGGTGTGTCTACTTCACGAATCCTTAGCTGGTAATAATTACCAAAAC
TTATATCAATCTTTGAAAAGCCTCTAGCTCCCTATAAATTATCAAAAAAAAATATCTATTAAGAGAAGATGATAGGTAAT
TCTCTGTTGACACTTTATTTAGCTGCCTGTAATGTGTACAGATCTGCAATGTCCAATTTTCTTACTTACAAACAGCACTA
GTGCACCACAATGCGATAGATTGGGTCATAAAAATCCCTTATCAAGCACGCCATTCAACTCCTCTTTTAGTTTAACTCCT
TCAACTCACCTGACGCAATTCTATAAGGTGGAATCGATATTTGTTGAGTACTGGGATCTACATGATCAATATAAATATTA
ATTTCTCTGGGACACCCAAAAACCATTAATTTGCTAGTGTACCATGTAACACTTTATAGCTTAAGAGTTATATACTCACT
TATAGTAATAAACTTATTCGTTCTCACGACCCAGACCGTTGTGATTGGCACCCACACTAACTCTCCGGTTGGAGAACCAT
TAATACTAATTAGCTAACCCAAGAACTACAAAACTTAATCAAAACAAAGGAATTTAAAGATACGTAAGCAGGTTTATATG
CAAGAGTCAAAAAGAGTTCCCATAAACTCCAAACTTCTAACCATCAAACTAAAACATTGCGAAACACACCCCTAGAACCT
TACAGTCAATGTACTAAAACTCTAACAAGAAACATAAGTCTAAAGGAAATGGGTACAACCCAATTAAACATACGAATAAC
TAACTAGAAAGTTTGAGTCCGAAATGAGTGGACTAAAACATACAGAACTCATGGCAGCCTGTAAGAACTGACTCACCCTT
GAATTTGAATCAATCACTGGTCATCTAAACATGGTCTGTCAGTAGCCTCCTGAAGATGTCTTGTACTCAACAAAGAAAGA
GCAATTCCAGTATCGATACACAACAACAGTGTACTAGTAGGATCACACGGCTATCCAATAAGTGAAGCATATCGAAGTAA
CCACAACATAATAACACAGGCATATAACGAAGATATNNNNNNNNNNNNNNNNNNNNNNNNNNNNNNNNNNNNNNNNNNNN
NNNNNNNNNNNNNNNNNNNNNNNNNNNNNNNNNNNNNNNNNNNNNNNNNNNNNNNNNNNNNNNNNNNNNNNNNNNNNNNN
NNNNNNNNNNNNNNNNNNNNNNNNNNNNNNNNNNNNNNNNNNNNNNNNNNNNNNNNNNNNNNNNNNNNNNNNNNNNNNNN
NNNNNNNNNNNNNNNNNNNNNNNNNNNNNNNNNNNNNNNNNNNNNNNNNNNNNNNNNNNNNNNNNNNNNNNNNNNNNNNN
NNNNNNNNNNNNNNNNNNNNNNNNNNNNNNNNNNNNNNNNNNNNNNNNNNNNNNNNNNNNNNNNNNNNNNNNNNNNNNNN
NNNNNNNNNNNNNNNNNNNNNNNNNNNNNNNNNNNNNNNNNNNNNNNNNNNNNNNNNNNNNNNNNNNNNNNNNNNNNNNN
NNNNNNNNNNNNNNNNNNNNNNNNNNNNNNNNNNNNNNNNNNNNNNNNNNNNNNNNNNNNNNNNNNNNNNNNNNNNNNNN
NNNNNNNNNNNNNNNNNNNNNNNNNNNNNNNNNNNNNNNNNNNNNNNNNNNNNNNNNNNNNNNNNNNNNNNNNNNNNNNN
NNNNNNNNNNNNNNNNNNNNNNNNNNNNNNNNNNNNNNNNNNNNNNNNNNNNNNNNNNNNNNNNNNNNNNNNNNNNNNNN
NNNNNNNNNNNNNNNNNNNNNNNNNNNNNNNNNNNNNNNNNNNNNNNNNNNNNNNNNNNNNNNNNNNNNNNNNNNNNNNN
NNNNNNNNNNNNNNNNNNNNNNNNNNNNNNNNNNNNNNNNNNNNNNNNNNNNNNNNNNNNNNNNNNNTTTGGCGGCCCCC
TTCCCGCCACAGCGGCCCCGCCCTAGTGGCTTGCCCAGAAATAGAGAGCTAAATTAAGAGTTTCAAACCCCTTATTTCAC
AACACACCTTCAACCCATGACACTCAAAAACTACCCGGTCACGCTAAGATAAGTTTTGGGAGTTCTACTCGCCCGCATTA
AATTTCGTAAAGTCGTACGGGTTCCTTTACGTCTTAGCTATACCATTATGCAATCAAATTCATCATTATATCTCACCTTT
GCTACCAGAGTTCCCTAGACCTTACTAATTTCAATTTCATCCAAATCTGGACTTGGCTAGGAATTCTCAAGTTACTACGA
AAAAGTTTTCCGGCCAAAAAATTTTCCCCAATGGCTTTTCTATAACGACGAGAACATATAGTTACAATAGATACTATTTT
ACCCATAATTCATCCCCAAGTGAATTACTTAGGAAAAAAGGCTAAAGTAAGGGTGTAGTAGTACATGAATCGTTGGCCAA
CTAGGGATCCTTGTCTCACATGTCCTTCTCGGTTTCCCAAGTATCTTTCTCCACTGGACGATGCTTCAATAGAACTTTCA
CAGATTTAATCTCTTTGGTTCTCAGCTTCCGAACATCACGATCAAGAATTGCAATCGGTTCCTCCTCATACTGAAGGTCT
TTGTCTAGTAATAATGAGCCCCATATTATGATGTAATCCCTGTCATAATGATATCTCTTCAACATGGACACATGAAATAC
CAGATGAATTCTCGATAAGCTATATGGTAAAGCCAATATGTACGCCACTGGCCTTACGAAGTCAAGAATCTCAAATGGTC
AAATATATCTAGGACTAAGCTTGCCCTTATTACCCAATCTTATCACCCCTTTCATAGGTGACACTTTAAGAAGCACATTC
ACACCAGTCTTAAATGCCATGTCTCTTACCTTATTGTCTGCATACTTCTTCTGTCTACTCTGGGCTGCTAAAATATTAGC
TTGGATGCTTCTTACCTTATCTAGAGCATCCTTCACTAAAACAACCCCCAAAGGTTTCACATCTCCAACCTCAAACCATC
ATATGGGTGATCTACATCCCATCCCATAGAGTACCTCAAACGGTGCCATATCTATGCTTGAGTGATAAGGCACCGTTTGA
GGTACTTGGATAGTTCTCTCCTACTGCCCGTCCATCTGCGGATGGATAATTGTACTAAATATGAGTTGTGTGCCCAATTG
ATCAAGTAATTTCCTCCAAAACACAGATGTGAACTGCGTACCACGGTTTGAGATGATAGAAATGGGCACCCCGTAAAAAC
CTTACAATCTCTTCTACATATACCTTAGCCAATTCTTGCACATTATAATTTATTCTGACTGGAATAAAATGGGTTGACTT
AGTCAATTTTTCAACCACTTCCCAAATAGAATCAAACTTCCCCAAAGTCCTAGGAAGGCCAACTACGAAATCCATAACTA
TCATTTCCCACTTCCATTCCGGAATTGGCATTCTCTGAAGAAAACCTGTAGGCCTTTGATGCTAATATTTTACTTGTTAG
AAATTTTGACACTTGGCCACAAACTCCGCTATATATTTTTTCATGTCAGGCCACCAATAAAGTCTCTTCAAATCTTGGTA
TATCTTGGTCACACCCTGATAAATGGAATACCGCGAACCATGGGACTCTGTCAACAATTTCTGAGTCAAGTCATCTTCTC
GAGGAACACAAATCCTTCATTTAAAACTAAGCATACCTCCCGCATTCTTGTGCCTTGCAATACAATGTCTTATTTCTGAG
CTCATACAAATTCTCATCCTCACATTGTTTGGCCTTGATCTCATCAATGAATGTGGCCCTTACGTGACTGCTAGCTAACA
CCCCACCTTTCTCTGAGATGCCGAACTATATGAACTTAGACTCAAAGGTCTAAATTTTCTTAGCCAAAGGTCTCTTGGAT
ACACTCAAGCAAGCTAGGCTACCCTTACTCACCCTCTTCTGACTTAGCGCGTCTGCCACTACATTAGCCTTACCCAGATG
GTATTGGATGGTCACATTATAATCCTTGAATAGCTCCATCCACCTTTATTTTCTCAATAGGATCCTTTTGGGTGAACACA
TGTTGCAGACTACGATGATTAGTAAACACCTTACACTTGACACCATAGAGGTAATGTCGTCAGATCTTAAGAGAAAACAC
TACCGCTGCCAACTCTAAAGCATGTGTTGGGTAATTTCTCTCATGCACCTTTAAGTGGCGCGATGCATAAGCTATAATAT
TCTTATCCTATATTAACACAATGACCAAACTCGAATGGTAAGCATCACAATAAACAATAAAATCATTACCTTCCACCGAT
AGTGCTAGAATAGGTGATGTGGTCAAAAGAGTCTTGAGCATTTGAAAGCTCTCATCAAATTTTTCTGTCTATTCGAAAGG
TACCTCCTTTTTGGTCAACCTTGTCAGATGTGTGGCAATAGAAGCAAACATCTTTACAAAATGAGGATAATAGCAAGCGA
GCCCCACAAAACTCCTAACTTCAATCAAAGATCTAGGCCGAACCTAATTTTTAACCGCTTCAATCTTTTAGGGATCTTCC
ATTACCCCTTCCCTTGAAACTACATCCCCCAAAAAGGCAACTGAAATCAACCAAAATTCAAACTTAGAAAATTTCCCATA
TAACCTTTCTTTACCAAGAACACCCAGAACAATACGAAGATGGTCGACATGCTCTTCCTTAATTTTCGAATAAACCAAAA
TATCATCAATAAATACTATAAAAAATGAATTAAGAAATAGTTTGAACACACCATTCATCAAACTCATGAAAGTTGTTGGT
GCATTTGTCAACCCAAACGATATCACTAGGGACTCATAGTGCCCATAGCGGGTCCTAAACGCTATCTTGGGCACATCCTC
AGGCCTTATCTTTAACTGATGGTAACCAGGCCTTAGATCGATCTAAGAGAAAACTGATGGACCTTGCAACTGGTCAAAAA
GATCATCTATTAGAGGCAATGGGTACTTGTTTCGAATGGTGACCCTATTCATTTGTCGGTAACTATACACATCCTCATAC
TGGCAACTTTTTTCTTAATAAATAATACAAGACCACCCACGGGGAAGCACTAGGAAAGATAAAACCTTTATTAAGAAGTT
CTTGTATTTCAGCCTTAAGCTCTCTCAATTCTACCGGAGCCATGCGATATGGAGTGACAGAAATGTGGCAGGTACCAGGT
TCCAAATCAATGCAAAAATTTATATTTCTATCTGGAGGCATACCAGGCAAATCAATATGAAACACTTTTCCAAATTCTAA
CACCATATGAATAGACTCAATAAAGGGAGAGTCAACCTCAGCCTCCCGAATATGAGCCAAATAATTAAAAAAAACCTGCC
CTACCAGTTTCCTAGCCTGAATCGAGGATATGATCTTAGCTTGCTTAGGCTTGTACACCGCTTCCCACTCTAAATTTTCC
CTACTGGGGATCTCTAGAGTCACATATTTTGGTTTACAATTTAACACCGCCTAATAGGGGACAACCAAGTCATGCCTAAG
ATTATATCAAAGTTAGTCATATCCAAGATGACCAAATCAGCCCAAGTTTGGAATCCCATAAACATAACAGAACAAGAACG
ATAAATATGGGTGACTATGACAGGCTCTCCAATAGGGGTAGAAAGATGGATGGGGGCATCAAGTATATCACAAATCATAT
CAAATTTTGAGGCAATTTGCACAGACACATACGAATAAGTAGAACCTGGATCAAATAATGCATTAGCCATCTGGTCATAG
ACAAGAATAGTACTTCTGATCACTGCATCAGACGCCTCCACTCAGTCTTGCTTGGAAAAGCATAAAACTAAGCCTCGTCC
TCATGACGGGTGACTTCCCAGCCTGGTTGTACCATACCTCTGCCTGCGTTACCATTTCCCCAACCTCCATAGCCTCGCTA
ATTCTCTCCTCGCCCACTTTGTGGACGTCCTCGACCATTATTACCATTGCCTGCGGGTACCACTACTCTCGTCTGCTGCA
GTGGGGAATTCAACATGCACGACACGGTACAATCTCTCCTCATACGACCAGGTTCTCCACAATTATAACAAGTGTGATCA
AAGGATGGAATGTTGCCCGTCGAAGGTGCAGCTCCCTAAGTTTCCTAAATCTAATTCTGAGGTGGAGTTCTCGAGTAATT
ACCTATAGAAGCGGGTATAGCGGACTGGATTTTTCGTGCTACAAGTGTCGGCCTCCCTGAACCTCTAGAGTAGGAACCCT
GAATGTTACATGTGGTCTTAGCTTTCTTAGCCAATTCCTTAGACTTACCATCTCACCTCACCCCCTCTACTTTCTTCACA
AAATATGTTACCTCATTAAAAAAAATTCCCGCAGAAGTCATCTGTACAGACAATACTTGTAACTCAGAATTTAGTCCCTT
AACAAATAGGTAGATCCTCTCATCCTCAGTAGTCACCAATTGTGTAGCATATCTAGACAAAGCATGGAAATTTGCCTCAT
AAGCAGCCACATACATACCACCTTGCTCCAAAGCCATGAACTCATCCTTCCTACGATCTCTCAATGTCCGGGGCACATAC
TTCTCCAAGAATAGAGCATGAAACTGGCTCCAAGTGAATGGGGGTAACGCTTAAGATCTGCACTACACATACGCTCTCCA
CCACTTCTTAGCCTCACATTGAAGTTTAGAGGTCACAAACTATACTCCATGCTAATGGAAAATTTCCAACTTATGAAGCC
TCTCATAACAATCTAGAATGAACTCATATGTGTCCTCACTCTTGGAACCATGGAACACAGGCAGTTTCAACTTCAAGAAC
TTTGTCAACATCTCGTGTTCTTTACAAGTCATAACCAGACTCAACAAAGGATGGAAGAAAACATTAGTACCTACATTTCC
ACCCACCATGGGGACAGTGATAGCAATAGAGGGATTTGCGGGAGCTTGAGTAGCTTGAACTGAGGAAACCACTATAGGAC
CAACCAATCCTTTAAGAAGCGAAATAATTTGTTGAGCTAATACTGGGTCTAAGGGAGGAATACATATAGTCTCAGCCTGC
ACCTCTTCCTCTTATCCAATATCCTCCTCATTCTCAACCTCTACATTATCCTCTATCTCTTCATTGTGCATAGGAGGAAC
CTGATTTCTGGGAGCGTTCTAAACCAGAGCTCCATCCCTAGTAGGTGATACCCTTCCTCAGGCTCTGCCCCTTGCTCTTC
TTCTACCCCTTCCTCGACTGTAACCTCTTGTTGCGGATTCCTCAGATAGCGCATTGACGAGAGCTACGGGCCTGACACCG
TTGAACCTAGTGTTAACCATCTATGGATAGAAGAGTGAAGGAGACTAGATACAAATTCAAATCATAATATACCAATTGGA
ATCAAGTTATAGAACGAAAGGAGACAAGATAAAACAAAGAGATTTCCTGAAGGCCTATAGTCTCCGTACCATTCCGCAAG
ACTCTACTAGACTAGTTTTGGTACACCAAGATCGATGAACCTAGGGTTCTGATACCAACATTTGTCACGATCTAGACCAT
GGTGATTAGCACCAATACTAAACCTCTGGTGGGAGAACCATTAATACTAATTAGCTAACCCAAGAACTACATAACTTAAT
CAAAACTAAGGCATTTAAATATACTGTAACATCTCAAAAATTGAAATAACTTGGAAGAAGTTAAGAATTGGAAATAGCCA
TTTTTGGAAAGATTATAAAGATCTGGAAATTTGTTAAGTATGTTAAGTTGAGTTTTTTGTCAACTTCAAACGACCATAAA
TCCTAGCTTAGGATGAGTTAGGTGTGTTTCCAGATATCTTAGGAAAGATCTTGGAATAATATTTCCAACGCCGCCAAGTT
TGTGCGATTCCGAGTTTGTATGAATGAGATATGACCATTTGACGTTGGGATATTCAAATAAGGAAAGTGTAAAACCAGAT
TTTGGAAGGGTATTTTAGTGTTTTCCTTATCTAATTATTTTAATCCGTTTTTAGGAGTTTAATTGGGTTGAAATCATCTT
TTAGTCAGTTTAGAAAAGTTGAAGTTCACGCTAGGTCTTGGAGAAAAGAGAAAAGAGCAGAAAGGAGAAGAAAAATCAAG
AATGGTTGTGGATTTTGCCAAGGATTCAATCCTACAAGGTATGTGAGATCACATAGCATCGGGTTAGTTCACCCACGTGT
CAATCATGATTCAATTCAACAAGGTTATATATTGTTGAAAGTAAATCCAATGAATTTTTGATGATAATTCAATTGAAATC
TTGTGGGTTAGTGTTGTTGAAGTTTCTTGAGAATGATTCATGTATTTAGGTGTGAATTCGAGTTAAATCTTGCAATATTG
ATGAATTAATTGTTTCTAAGTGTTTGGGGAAAGAACCAACGGAAATTAGACGGTTGTCATGCCCCATTTTTCGCAAATCG
GGTTTTGGATGCACGACCTAACAACTCTTTTGTGCTTTGGGTGATTGAAGAGTCGTCACCTAACGAATTAAGGCGCGTTA
AGGCACCTATATAACCTAACTAATCTAATTGAAGGTCAACGAATCTGAGATCGACTAAGGGTTCAAGTTACCTCAAGGGA
AAGGTATTAAGCATCCCTCGAGGTCCACAAATGTGGGTCTTGGCCGTATCTCATGCAATTTATGTGGGGGTTACAAGTAG
CAATTAAGGTCATTTTATTTATTGGTTATTTATTAAACATGCTTGCTAGGTGATAAGTAACATTAAACAGTTAAGATCAA
TTCATTTATTTATTTAATTAATTAAGCATGCAAAACTAGGTGATAATATATTAAACAATTATGGACACTTCATTTATTTA
TTTAACTAATTAAGCATCCAAGACTAGGTGATAACATAATATTAAACAATTATGGACACTTCATTTATTTATTTAACTAA
TTAAGCATGCAAGACTAGGTGATAACATAATGTTAAACATGAAAAAATTATAGAGCATAAGCGAGAAGATAGAATATACA
CCAATAGATAGGTGAATCAATTTTTTATTGTATTAAGCTACCCCAAACAGTTATAATTATAAACAAATAAAAAGGGAAAA
GGGAAGGGAGAACATGGAAACCCACAACTTTCTGGATCAACGCTCGGCTTTTTATATCGGTCGGCTTCTATATTCGGACA
AACAAAACCAATGTTTGTCGTTTAAAGCTCGAGTCATTTTCATCATCTCTGTAAGGGCCTAACTACCCCTACCCCACCTT
CCGCATGCATTTCCTCCTAAAATGTGCCTAGCGTCCCCGCTTAATAACCAGGCATTGGACTACTATTAAGGGAGGTTTTG
GACTAAAATAAAATATAGGCTCCTAATTAGGCACCCTAGACTCCAAGCAAAACAAATAGGACGAACATTTAGAACATAAA
TCTCAAATTGGCCTCTAGATTTGTAATTATCATGCTAGCAAACACAAGTAATTAGTGAAAGGTCTCATGCTTGAGTGTGT
GTACATATAAACAGGCACCAAGCAACACAACAATATAATAATTAACTAATAAAAGGGCAGATTGTTATGACATAATGCAA
GATTTTAGTTATTACCTGATTTTAAAAATAGCAAAAGAGTTATTACAGAAGCAAATTTTAGTTTATTAATAGGTTTTAAT
AGGGCAGAAATATTATTGCAGAAAGCGGATTTTTTAACTAACTATTAGCTAGGTTAATTAGGACAGATTAGTTGACTAGG
AGCATATAAGCAGAAATATCTAAAAGCAGTGGCAGATTTTTTTTATCAAAACGCAGAAGCTGATTTATTAATTTTTTTAT
TTTAAGCGATAGAAAACATATAATTGCAAAGAAATCTTTGAGCAGGCAATTAACTATTAATTTAAAACAGTGATTATACC
TATGTAGATTTTTAAACATGCGGGGAGATATTTAAGTGTTTAAAGATGCAACAAGTACTCATGCATGCAATTTATCATAT
TCATAAATATGCACATAGATATGACAAGTTATTTAATTCCTATAGAGATTTTTAGTCAATTAGCATGTTTGAAATTATTA
ATCATAAGCCTTAACATATTGACGATTGAACATGCAAACATTAATATGCGACACCTATAGACATGACTTATTTTTTTGAT
AGGATATTAGAGTATTTATTAAAGCATGTATGTTGATTTCTATACCCCAAAGTATGCCCTTAAATGAATTACCAAAAATA
ATTTATTACAACCTGAACTAAACAAACTAACACATGCTGATAGATTATTAATAGAACATTTAAACATGGCTTCTATATCA
AATTTTATGCATCATTAGGTCATATAGGTATGGAATCTAACTTTGTTTAAAACTAATGATCTAACATGGAAGGGAAACAT
GTAAATGGTTTATTTTACTACTATTACTACTGCATACTAAAGTGTTACATGCGATAGTGCAAGCATTCAAACAAGCACAA
GATCAGTTTTATTTATTTTAATTAGATTTAGAGTGATGAATGAACAACAATTAAATCACACTCCTACGGTCATGCTTTCT
AGCAATAAATAGGTTTTACGATAAAGATAACAAGTAGCATGTAGATCCCCTCCCCTTAGATGATTCCCCCAAATTATATT
ATATCTAGAGTTAGGGTTTATAAAAATTATTACAAGCCGAAATACAATTATAAATAAACAAAGCTCCCTTAAACATTCCC
ACTCAAGGCAACACTTCGAAAACTTCCAAATCTTTCTTAAAGGACCTGCTAGACAATCAAAATGAGCAAGATGCCACACA
ATATCTATACATATAAAGATACAGCATATAGGCAAAGTCACGCACATAAAACTCAAACAATTATGGGAAACAGTAAACAA
AACATCACATATCAGGAGGAGAAGAAGACGGGCTTGTATGCTTCCTTTTATCCCCTTCGGATTTATGCATAAAACTAAAT
ACGGAATGATGCAAAAACAAAATTTTATATATATATATATGCAAGTCACTAATCGGTTAAGCAGTTAAAGAAAGACAACA
ATGAAAACACCCTTTAATCCAGCAATTGACCCGAACACAGCAAAGCAGCAAGTCGAGAGGAACTTTAAAGTTTTAATCTG
AAAACATAATTCTTTTAAGGGTAGAGAGCAATATTTGACAGAATATCTACATATATATAGCAACACAATCACTCTGATTC
ACCAATTTTAACCCTATAAGATTGTTATCAAATCAACAGTTTCTACTAATTAAGAGCAATTCTCAATTAAAGATGGAGCT
AAATCAACTATTAATATACGCATGATATATTAGTTTAAGGTCAGTCAAGACTTTGCAGAATTGATTTCAACACAAAAGTC
ACATATTAGTTCTACCACAAAATTAATAGATTAATTCTAACACATTTTTAATGAAATTGGAATGACAATAACAACATGCT
AACGAATTGCAACACCTTAAATATACAAGAATTGGACAAAGAGAAACACTAATAAACAAGCAACCTACACATACAAAGAT
TAAAGCTTAAAATGAATGCATACCTAGGAGAGATATGTAAAGATCCGTCCCTATCAAAATTCTTTGCTTTCATTGTCACA
TCATTGCTTGTTTTCCGGAGTTCGCTGACCGGAGGTTGCCTAGTCGCTTCTTGGTCGGAGCTACTCGTTGGAACTATTGT
TGTTGTCTTTACGCGATGGCCGGCAAGAGAGGAGAGGGCAACGCCGGAGCTCTTTGATCGGAGCTGCTCGTTGTTGTGTG
GAGCTTGCTTCGAACTTCGCCGGAGCCTGCTGCTGGACGACATCATTCTTCGGAGCTGCTGTTGCTGGTGGTTCGCGACT
ACTGGCCGGAGTCGCCGGTTCTGGTGGTTGTCATTGGTTGGAGCTGACTGCTCACCGGTGGCGTCGTGTTGTAGCTGATG
GAGGAGAAAATTAGAGAAGAGAGAGGGGGGGCGACGGCTACAGATAGGGGAGAGGAAGAGGATGCAAATTATTTTAGGGC
TTGGGTTCTTTTGGTAGCTTAGAAAGGAAAGAGAATGTTGATTCGATCTTGACCGTCAGATTAGAGTAGATGGACGCTTA
GGATTAAAAAATTGGGATGCTTTGCTAAGATAAGTGGATGAGATTTGGACTGAAAATGTCCATAATTGTAACGCATGAAG
GGCTCCAATTAATAGTGAATTCAATTAGAGAGGGCTAGAATTGAAATAAAATTGAATAAGAGAGGCTGTGATTTAAATGA
TTTAAGGGAAGATTAAGGAGATGCTATTCAATTAATAAAATACTATATATATTAAAATATTTTCCTATAAATTATACACA
TCAAAGTTTTAAAACATTTAAATAAAGTAATTATTTCAAGTTTAACTATCGTTAAAATAATTTAATAATAATTACAACAA
TTTTTATAAATTAAGCATGATAAAATATATAATTTTTAGATAAAATCAATTAACATTTTAAAATTGAAATATATTTTAAA
AATACGTATTTAATCGAATTGCATTCCAAAAAGGGTTATAGGTCGGTCAAAATTGGGTGTCAACAGCTACCCCTTGGTTG
CTTGAGAATTATGAATGAATTGTTGGGCAACTAACGTTGACTTAGTAGCCGATTTTGTCCGACCGATGATAGATATCAGT
GGGATCAATTGAAATGAAATAGAGTTGGAAAGGGGTACGACCGAGACTTTGGTTTTTAAGTCGCCTACATATCTCTGGTT
ATACGAGAATCAGGTCGTGTGTAGTTCTAGATTCAAGAGCAAATGAAACTCCTAAAAATTAAAAGAACGGTACGATATTC
GAACAGGAACGATATTGGCTTGAATGGATAGGATTAGAGTAGTAAGAAAGGCATGACAGAGAGATTTCCGATTTAAGAGC
GAAGGATCCGATGAAAATGAGGTAATATGAGTAACCAAGGATTAAATGAAAAACGGTCATACGAGTAGCAAAGAGTTTGA
TTGGGCCTTTGTTGCGATAGACATGTAAGCATGGAAATGGTAGCTCAGAAGGCAGTTGATCTTGTGTGTAATAAGCAAAT
ATGTAGCTTGTAGTATGACTAAATAAAGTGATTAGAGCAGATATATCAAATAAACAGTAAATGTAAATATGGTGAAATTT
CCCATATCGACCATGAATTTGCCTTAAGACTATGAAAATGAAGTCTTAGGCTATGATGTCTAGGTCCATGATACAAAAAC
TTTATATCCTCAAGTCATGCAAATGTTGTCTGCGGGCCATGAAATATGATGCATTTATACTATGACACCTTTGGATCATG
ATAAACAGAAAATTAAATCCTTAGGCCATGAAAGATCATGCCTTTTGACCATGACGCCTTCAGAACATAAGTAATGAGTA
AAGAAAGCGTATCTCTAATTCGGGCATCTGTTGATACTTGTGACTTAATTTGACTTTATTCAGGCACATGCAATTCTCGG
GCACATGCTATAATGCAATTCTCGAGCACAATGCATTCTTCGAACATAATTTAATCTTCGGGCACATGCAATCTTCGGGC
ACAACTGCAATTCGGGCACATGCAATATTCGAGCACAAATGCAATTCGGGCATATGCAATCTTCGAAAACAAATGCAATT
CGGGCAATGCGATCTTCGGGAACAATGCATGATCGGGCATATGAAATCTTTGGGCAAAATGCAATTCGAGCACATGAAAT
CTTCGGGCACAATGCAATATCAGGCACATGCAGTCTTGGGGCACAATGCAATCTCAGGCACAATGCAATTCTCGGGCATA
ATACAATCTTCGGGCATAATGAAATTTCAGGCACAATGCAATCTCGAGCACAATGCAATTCTCGGGCATAATACAATCTT
CGGGCATAATGAAATTTCAGGCACAATGCATTATCGGGGACATGCAATCTTAGGGCACAGTGCATTTTGAGCACATGCAA
TAATACAATTCTCGGGCACATGCAATATTTGGGCACAATATAGTACTCGTGCTCATGCGGTAGTTGGTTGAGGGGATAGA
CCTTCGCCTTGTTGACAAATTTTGAGTTGGAAATATTGTAGCTTGACCCTTCGTCCTATTGTAAGGAGCGGTTACCATTG
AATGATGATTGTTCGGGATTGATATAAAGTAGCTTGATCCTTTCGTCTGATTGGAAGGATGTGCCAATGATTAGTGATTT
ATTGGGCTCAATATAGTGGTACGTTGATCCTTCAAGCGGTGTTGAAGTTGCTTCTTATATATGTACCTGTCTTTTCTGCA
TTCAAATAAAAATAGTTAGTTTTAGGGAGGGTTTATATGTATCCCTGATTTGGCACAGTATGCTCCTTTGATGCCTGCTC
GAATTTCCCTTTGAAGTTTTGTCAAATTTTTTTGAGGTCCCTCACAAAAAATTTCTCCCCTAGTGTAGAACTTCTACTAT
TCTGATTTTTGTTGTAGATTGTAGCTTGATTGCTGTGAATTTTTGAGATCCTCTCAAAAATTCTGCCCTAGTTTTGATTT
TGCAAGAAAATATGCTTTTGAGGGATTTTTTGAAACCCTCTCAAAAATTCTGCCCCAATTACACAGTCAAAAGGGGAAAA
TAGAAATTTTATTATGATAAGACCAAAATCTATAGGAGCGCCTACGTATCCCCTCTTAAACGGGAATCAGGTTTGACGTA
GTTCCAAATACAAAGAGCATAAGACATTAAACAGAGCATTGTTAACCCATACTGAAAATAACAAATTTTGACAAACTTAT
TTCCGATATGCTAACATGGGTACCTTAATGTAGGAAACTTAAGCTTAAATGTCATAAGACTTTATTGGAAAGTGCTTCAG
ATGACTATGACATGTTCACTGTTAGGGCTCCTTTGGCACCAGGTCTGTCCAGTGTATGCCTTTAGCCTCAATCAATTGAT
GAATCTTGCCTCTTAGAGCACGACATGTTTCAGTAGTACGTCCCTTCATCCCTGAATGATAGTCACAAATCTCGTTTGGG
TCATACCCCTTAGATTGAGTATCTAGATTCTTGGCAAGGATAAATGTCACAAAGCCAAACATTTTAAGCCTTTTATAGAG
TTGGTCAAATGGTTCAGCTAAGGAAGCATAAATTTTGATAGGCTTCTTCTCAGCATTGAATAGATTTTTACGAATATGAG
GTTGAGTGTGTATTTTGACATTGTGGACAGGATATACTGGTTGTTGATATGGTAGAGGAGGCCTTTGGTACGGCGGAATT
TGGTGAGGTGCGTGATACCAATGGACTTGGTGCAAAGGCACTTCATATCGAGGAGTTTGCATGGTGGGTTATCCATGCGC
GGAGTGAGATATGGAGGTCTAGCAGTATAAGCATGAAGTTGGGGAGGATATTGGTAATTTGGAAATAGGGTATTCTCTGG
AGGTGTATGAATGGAGCTTAGTTGGTTTTGAGGATGAGGAGTAGGGTGAGTTGGTGGAGGATTATTTTGGAAGGTGGCTT
GGCTTGTGACAGGTTGCCTATCCATGTCTGTCTTCAAAGCGGGATTGATAGAGACTAACAACTTAGCACATTCACGCATA
TCCGACACCTCTTCTTCTAACTTCTTTATTTTTTGTTCCAGGCTTGAGACCAACTCGTCTGAAGGATGCTTCTTTTCAAT
AGTCTTACCCATAACTTTCTCATTAGTCACTTTCCTCTTTCCTTTGCGATTCTCAGTTGGAAGAGAATGACGAGCGCCCT
TTGATCGTGTGTGGTAAACCATGGTCTACAGATCAACCATTGGGGAAGGGTAAAAACAAAAGTAAAAGCAAAACAAACTC
AAGTTAGAGCGTTCCATAAATTGAAATATCAAACACATTGTTGTAAGATAAACGCCCTAATTGCAAGGGACCTCGTTGAG
CCAGAGGTAGGCCTAAGACGAAACCTAAATGATGCACAATAATTAATTCAAGCCTATTTTGCCAATTTTCAGTTAAGTTA
GAGTAGAATTCTAAACTCCATTTTGGCATAATTTGGCTTGATTTATCTATCATGATCACATTGACACATAATTATGCAAT
ATGTCTGAAGGGTGTTGGAGCCCCTTAGACGATAGGGTGGCTACTAACTGTGTGGATTGACAGCAAGTGTCAAACCACCC
AAGGCTTATGTAGCATGTATGAACTAATAAAGATTTCTAAGAGTTGTTTCGACATGGACTTGAAGAGGTTCTATGCGAGA
AGGCTCGTTGTTTCCAGGTAGTAATACTATCCGTTTCGTCTACGCATATGCGAACTCTCTATAATGGGTATTTGAAGTGA
ATTTGAGTATTTGTGAGAGGTGCAAAGGCAGAATATCACGATAATTTATCTTTATTTAAAGGAAGAGGGTCCCAATTGGG
GGAAGTATGAGCGGAATGCCAGTTTATCAAAGAAGTAATCATTTAGCATGTAGATGAAAAGTAGTAACATATAGGCAATT
CTAAGGAAAGTAGTAAATAAATACATAAATAAACAGAATAAAACATATAAACATGTAAGAAGTCCAACAAATAAGAAAAT
AGATAGGGGATTAAGCATGAAATTACTTAATAGTAATAAACAAACAAACAATGAAATAACCAAATAAAGTAAACCCCACA
TAAGGACGTAACACGTAATGGTTAGAACCTAATATCCCCAGCAGAATAGCAATTCTGTCGAGCCCCGTTTTTCACAAAAC
AGGTTTTGATTGCATGACCTAACAACTCTTTTGGGCTTTGGATGATTAAAGAGTCGACACATAACAAATTAAGGCGCGTT
AGGGCACCTATACAACCTAACTAATCTAATTAAAAGTCAACGAACTAGAGATCGGGTAAGGGTTCAAGTTACCTCGAGGA
GAAGGTGTTAAGCAACCCTCGAGGTCCACAAATGTGGGTCCCGGCTGTATCTCATACAATTTATGTGGGAGTTACAAGTA
GCAATTAAGGTGACTTCATTTATTGGTTATTTATTAAACATGCTTGCTAGGTGATAACGAACATTAAACAATTAAGATCA
ATTCATTTATTTATTTAATTAATTAAGCATGCAAAACTATGTGATAACATAATATTAAACAATTATGGACACTTCATTTA
TTTATTTAACTAATTAAGCATGCAAGACTAGGTGATAACATATGATTAAACAATTATGGACACTTCATTTATTTATTTAA
CTAATTAAGCATGCAAGATTAGCATATAACATAATATTAAACATGAAACAGTTATAGAGGATAAGCGAGAAGATAGAATA
TAAACTAATAGATAAGTGAATCATTTTTTTATTGTATTAAGCTACCCCAAACAGTTATAATTATAAACAAGTAAAAATGG
AAAAGGGAAGGGAGACCATGGAAACTCACAACTTTACAAATCAGCGCTCGACTTTTTATATCGATCGGGTTTTATATTCA
GAAAAACAAAACCAATGTTTGTCGTTTAAAACTCGTGTCAATTTCATCATCTCTGTAAGGGCCTAACTACCCCTACCCCA
CCTTCCGCATGCATTTCGTCATAAAAGGTGTCTAGTGTCCCCACTTAATGTCCAAGAGGCATTGGACTACTATTAAGGGA
GGTTTTAGACTAAAATAACATATAGGCTCCAAATTAGGCCCCCTAGACTCCAAGTAAAACAAATAGGACGAATATTTAGG
ACATAAATTTCAAGCTGGGTTCTAGGTTTTTAATTATCATGCTAGCAAACACAACTAATTTGTGAAAGGTCTCATGCTTG
AATTTGTGTACATATAAACAGGCAGCAAGCAACACAACAATATAACCATTAACTAACAAAAGGGCAGATTGTTATGACAA
AATGTAGGATTTTAGTTATTACCTGATTTTAAAAATAGCAAAAGAGTTATTACAGAAGCAAATTTTAGTTTATTAACGGG
TTTTAAAAAGGTAGAAATATTATTGCAGAAAGTAGATTTTTTAGCTAATTATTAGCCAGGTTAATTAGGACAGATTAGTT
GACTAGGAGCATATAGGCAGTAATATCTAAAAGCATTGGTAGATTTTTTTTATTAAAAATCATAAGTTGATTTATTAATT
TTTTATTTTAAGTGACAGAAAACAGATAAATGCAGAAAAATATTTGAGCAGGCATTTAACTATTAATTTAAAACAATGAT
TATTACTATGCAGTTTTTAAACAGGCGGGGAGATATCTAAGTGTTTAAAGATGCAACAAGTACTGATGCATGCAATTTAT
CATATTCAGAAATATGCACATAGATATGACAAGTCATTTAAATCCTAGAGGGATTTTTAGTCAATTAGCATGTTTGAAAT
TATTAATCATAAGCCTTAACATATTGATGAATTAACATGCAAATATTAATATGCGACACCTATAGATATGACTATTTTTT
TAGATAGGATATTAAAGTATTTACTAAAAGCCTACATGCTGATTTCTATGCCTCAAAGTATGACATTAAATGAATTACCA
ATAAATATTTATTACAGCCTGAACTAAACAAACTAACATATGCTGACAAATTATTAAGAGAACATTTAAACATGGTTTCT
ATATCAGATTTATGCATCATTAGGCCATATATGCATGGAATCTAACTTTGTTTAAAACTAATGATCAAACATGGAAAGGA
AACATGTAAATGGTTTATTTTACTATTATTACTACTGCATACTAAATTGTTACAAGTGATAGTGCAAGCATAGAAACAAG
CACAAGATCATTTTTATTTATTTTAATTAGATTTAGAGTGATGAATGATCAACAATTAAATCACACTCCTATAGTCATGC
TTTCTAGCAACAAATAGGTTTTGCGACAAAGATAACAAGTAGCATGTAGATCCCCTCCCCTTAGACGATTCCCCCCAAAT
TATATTATATATAGATTTAGAGTTTATACAAATTATCGCAAGCGGAAACACAATTATAAATAAACAAAGCTTCGCTAAAC
ATTCCCACCAATGGAAACTCTTCGAAAACTTCCTAACCTTTCTTGAAGGACCTGCTAGACAATCAAAATGAGCAAGATAC
CACACGATATCTATACATATAAAGATACAACCCATAGGCAGAGTCACACACATAAAACTCAAACAATTATGAGGAACAGT
AACATAACATCACATATTTGGAGGAGAAGACGACTGACCCGTATGCTTATTTTATCCCTTTCGGACTTATGCATAAAACT
AAATGCGTAATGATATAGAAATAGAAAGTTATATATATATATATATGCAAGCCACTAACCGGTAGTTAAAGAAAAACAAC
AATGAAACACCCTTTAATCCAATAATCGACCCGAACACAGCAAAGAAACAAGCCGAGAGGAACTTTAAAGTTTTTACCGA
AAAACTTAACTCTTTTAAGAGTAGAGAGCAATATGTTTTTTTTTGTATTCAAGTATGAGCAATGTCAGAGGTATATCTGT
GAGCATGAGAGTGTGTAAGTGAGTATTTCAGTATGTGATTATGAGTGATTGTTAAAGGTGTGTAATTGTGAGAGGGCTTT
TCTAATGATTTTAGCGTAAAGGTTTGTATCTCAATCGTGAGTAGAGAGTGAAAGAAGGCTCTTCTTTTATATTTAAGGGG
GGAGGGCACATAAAAGGGAAGAGTTTAATTAAGGAGCAGATATTTCTTTTATTTTATTTCCTTAATAGATGAGGGCACAA
ATCAACAAAAACTTAACCGACATACTAAGAGTCTAATTAAAATTCTAACTATGGTAAATAATCAATTAAAATCAATCACT
AATACAATCAAGCATGATGAGGTGCCTATCTAAGGTAAAGAAAATAATTTACAACTCAATTTTAGCCATCACCAAGCAAG
ATTTGAAAGAATATTTGCATATATATAGGAACACAATCACTCTGATTTACCAATTTTAAACATACAAGATTGCTATCAAA
TCAACAATTTCTACTAATTAAGGGCAATTGTCAATTAAAGATGGAGCTAAATTAACTGTTAATATACGCATGATATATTA
GTTTAAGGTCAGTCAAGAGTTTGCAAAATTTATTTCAACACAAAAGTCATATATTAGTTCTACCACAAAATTAACAGATT
AATTCTAACACATTTATAATGAAATTGGAATGACACTAAGAACAAGCTAACGAATTGCAATACCTTAAATATACAAGAAT
TGGATAAAGAGAAACACTAATTAACAAGCAACCTACACATATAAAGATTAAACTTAAAATGAATGCATACCTAGGACAGA
TTTGTAACGATCCGTCCCTATCAAAATGCTTTGCTTTCATTGTCACATAATTGCTTTTTTGCCAGAGTTCATTGACCGGA
GGTTGCCTGGTTGCTGCTTGGTCAGAGCTACTGCTGTTGTTTTTTCGCGGTGGCTGGCAGGAGAGGAGAGGGCAACGCCG
GAGCTCGTTGAACGGAGCTGCTCGTTGCTGTATGGAGCTTGCTTCGAACTTCGCTGGAGCCTGATGTTGGCCGGCATCGT
TCGTCGGAGATGTTGTTGCTGGTGACTCGCGATTGCTGGCCGGAGTCAATAGTTCTGCTGATTGTCGCCGGTTGGAGCTG
ACTACTCACCGGTGGCCTCATGTTGTTGTTGTTGGAGAAGAAAATCAGATGAGAGAGAGAGAGAGGGGGGGTGTCTAGAG
AAAGATGAGAGGAAGAGAATTAGAATTATTTTAGGGCTTGGGTTCTTTCGGTAGCTTAGAAAGGAAAGAGATGTTGATTC
GATCTTGACCGTCGGATTAGAGTAGATGGACACTTAGGATTAAAAATTGGCATGATTTGCTAAGATGAGTGGATGAGATT
TGAACTGAAAATGGCTATAATTGTTGCGCATGAAGGGCTCCAATTAATAGTGAATTGAATTAGAGAGTGCTAGAATTGAA
ATAAAATTGAATAAGAGAGGCTATGATTTAAATGGTTTAAGGGAAGATTAAGGAGATGCTATTCAATTAATAAAATACTA
TATATATTAAAATATTTCCATATAAATTAGACACATCTAAGTTTTAAAACATTTAAATAAAGTAATTATTTCGAGTTTAA
CTATCGATAAAATAATTTAATATTAATTTTTATAAATCAAGCATGATAAAATATATAATTGTTAGACAAAATCGATTAAA
ATTTTAAACTCGAAATATATTTTAAAAATACGTATTTAATTGAATAGCATTCCCAAAAGGGTTATAGGTCGGTCAAAATT
GGGTGCCAACAAGAGTTTAGAGTTGAAAAACGAAGAAGAAAAGTCGGATGCACCTGGAGAAGGGGCGTAGGGCACCGCCC
CTCTCAGAGCCCCAAGAAGAGGCCTCTGAATGTTGAACTCTGGGCACCGCACCAGCAGGAGCGCCTCAAGTCAGTCTCTG
AATTTTACCCTTAGGAGCCCCGCACCTCTAAGAGCGTCAGGGATGCTGGTTCTTCCCATTTCTTCCCCATCTTTCCGTAC
TAGTTCCTTAACAACTTACCTATGTTTTTTAGTTGATTCCAACACTCTTAGGTACGTCTAATCATCATGAAATCATCCAT
TAACATGAGATCATGAACCTTGAATCCATAATTCAATTCAAGGAAAGTTAAGAGTCAAGTCTAGAAGTTAAAAAGCAAGC
CAAGAGAAGTTCATAAAAGTTTTCAAAAGTCTTTTGAAAATGTTTTAACTTTGTCTTAAGACTTAAGTTTCGAGTTGACT
AAATAGTTAATAGTAAAGTTCATTCATTCAAAGATTATACGTCAACTAAGTATTCCCAAAATTTAGAAATGTTTTCACAT
TTGAGCAAGAAAGGGAACATCCATTCCAACAATGATTTTAAGCTAAGTTTTGTGTAATTATCTCAAACCAAGGAAATAAG
TCCGTTTTTAAAAACATATGATCTATAAGTACATTTTGGGAGTAGTATTGAGCAGCAATATGGGGACGCGAGTTCATAAT
AACTCAAGTCTCCATAAATCATGTAACCATCATGGGTAATAAATGATCTTACTTTTTTAGATGTCTTCTAAGTGTTTTTA
AGCATAGACTAGTAGATCTAGTTAGTTAAGGCATTCTATATGATGACAAAGTATATGACAGTTCTAGCAGCATGGGCAAG
ACGTTGTATCACCACTTAGGCTCATTGTGGTGGTTATCGGTTAGAGAAACTCTCACAGAAACTATATTACTTTATTATGA
GTAAAGTTGAGTTTGTTATTGCATTTTATTTAATGAACTAAGTTATTTTCTACTGTATTACAAGATTTCCATATATTGCA
TGTGTTTTATTGCTTTATATTGAGTTGAATAAAGCCAAGGTTAGTGTTTCTTTCAGATTCCTTTCAAGCTTATATTATGT
TTAGTATTCCCCTCGCATACTTGTACACTCAATGTACTGATGCCATTTGGCCTGCATCGTCTACGATGCAGACACAAGTA
ACCAGGATCATCGTCCAGCGCCCCGTTGATTCAGTTGAGCACTCAGAATCAATTGGTGAGCCTCCTTGTATTTCAGAGGC
CTCCTCTTACTTGGTTTCTATTATATCAGTTGTTAGGTTGATCGGGGGTCTTGTCCCGACATCCCTCTTTGTTTAAAGGC
TTCCTAGATGGATAGTTATAGTTCTTTAGTCTTATTCATTTATGTTATATACGTTTAAGACTTAAGTTGCCATTTTGGCT
AAGTTTAATATTTCTTTATGACATTGCATGAGTTTCCCTTTTGAGAGTGTTTCATATGTTTATGTCTTCCGCTGAGTAAG
TAAGCCAGGCCAAGGGTTTGCTTGGGGCCAACAATTGCTCTCGAGTACCAATCCTGCACAGGATGTAGGCTTGGGGCGTG
ACAGATATGGACGTAGGTTTAAATGCAAGAGTTAAATAGAGTTCATATAAACTGCAAAAGTCTAACCATCAAACTAAAAC
ATTGCGGAAAACACCCCTAGAACCTGAGAGTCAATGTACCAAAATTCTAACAAGGAACATAAGTCTAAAGGAAATGGGTA
CAACCCAATTAAACATAAGAATAAGTAACTAGAAAGTCTGAGTCCGAAAAGAGTGGACTAAAACATAGAGAACTCATGGA
AACCTAAAGGAACTGGCTAACCCTTGAATTTAAATCGATCACTGGTCTTCTAAACGAGGTGTGTCAGTAGCCGCCTGAAG
ATGTCATGTACTCAACAAAGAAAGACCAAGTGCAGTATTAATACCCAACCAAAGTGTACTGGTAGGATCACGCATCTATC
CCAATAAGTGAAACATATCCAAGTAACCACAACATAATAACACAGGCATATACCGAACATATACAATATCATACATCATT
TCAGAATCAACAACAATTCCTCATTATCAATAATACATCAATATAACAAGTCAATGATCCTCTCATGGAACCCACAACCA
AACTATTAGTGTATCGATACATGGTACCCGATCCAAGTTAGTATGTTGGAACGTAACACCCGATCAATTCTATAAGCCAG
AATCAAAATCACAATGTATATTCTTATAATCATACAATCAAGTGTTGATTCATGGCATACAATCATTCTTTCATACTCAT
TTACGATTAGTGTGATCAATAATGCAACATTCACATACATACATGCATTAGAATGAAGTAATTACTAACATACATCATAC
CAACATGAAATCGAAATCATAACCTACCTTCAACAAAGCTTGAACCCTCCTAAGAAACTTGATTCTCCCATTTTCGGATT
CGTTCTGCTTGCTCTAGGTCTACAACAAATAAATCAATATGGGGATTAATAATTAAGGTCTAATTTACCCGAATTATGAC
AAACTCAATAACCCAAGACCCAAATTATGATCCTAAGGTGCATCTAGGGCTTTTTACACTATCCAAAATAGTTCAAACCC
CCCCCCCCCCCAACAATATATAATCAAGATTTTAAGTTCTACATATTGAAAAATGGATTAGGGGAGTCAAAACCTTACCT
TTAGCACCAAAATTCATGGAAAACTATTGAGAACTCACCTGGGGTTCTTTCATAGCTCTCAAAAATGAAGTTGGCAGAAT
AATGGCATTTTTGGGGTTTATTTCTGACATAAGTCGCGACTGGCCCACTATGGCTGCCCCCTTCTAGCAATAGCATCCCC
GCCCTGTCGAGAGTAATCCCACCCTGGCAAGAATAATCCCAACCTAGCTATTTCCACGGGAACAAAGAGCTAAATTAAGA
GTTTCAAACCCCCATTTCACAACACAGCTTCAACCCATGACACTAAGAAACTACTCGTTCACACTAAGATCAGTGTTGGG
AGTTCTACTCGCCCAAATTCAATTTCGTTAAGTCGTACGAGTTCCTTTACGTCTTAGCTATCCCCTCATGCAATCAAATT
TATCATTTGATCTCACATATTTTTTACTAGATTTCCCTAGACCTTACTGACTCCGATTTCGTTCAAATCTGGACTAGGCT
AGAAATTTCAGGTTACTACGAAAAAGTTTTCTGGCCCAAAATTTTCCCCAATGGCTTTACTATAACAACAAGAATAGGTC
GTTACATTCGCACTCGTAGATTGTACAATAATATTCTTCATTTCCAATGGTGTAAGTTGACTCCCAACAATAAACACATG
TTTGATAGAATATTGGTTTGTTACAACTTATATATGTATGATTCTATTGTCATTGGATATGACTTTATAAAGAAAGGTGT
GAAGATAAAAAATTAGGGTAGAAGGGTAAGTAGATGGTCAAGTAGTCTAACAACTTTAAGGGAAAGAGTAGGGGGCTTAT
CTCATCTGCTAGTTTTCGCTTGATAAGTAGTTTTATTATTTATTATATGAGTAGTGTTTTTAACTTCATTTTATTAATTG
TTATTTTTTGCTTCATTGGTCTTGTTTTGTTGTCGTCTTTAATTTTTCATTTGCAATATTATTGCTATTGGGTTATCATG
TTATTCTTGCAATTATGTTTTGATAATTGTTCTTATAAGTCGAGGTTCTATTAGAAATAATATCTCTACTTGAAAGTGCT
AGGGATAAAAATTGGTATATCATATGCTCCCTAAATCCCATTTGTAGAATTACACTAAATATATGGTCATTGATGTTACA
CTCAAAAGATCTACATACCGTTCTTGTACCATTAAAAAAATTATTTAATGTATATGTTAATAGTTCTCAATAGTATTATG
GTGTTTTTTTCTTTAAGCAACCTATATATATATATATATATATATATATACATGTGTGTGTGTAAGGAAAATCATTAACT
TTTAAGTTTATCTATTGTATGCATCCACAAAAACTCACTTATTTATGGTATGAAAAATGTGATAACTAATAACAAACCTC
TATGGTGGGATATAATTTGTCACTATAGTCTAACTTTGTTTGTTTCAATTTCATTATCTTATTTTCCTTTTAAGTCTATA
CAAAAGATGGTCTCTTTGCTTTTTTAGCAACTCTCTAATTTCTACTTCTCAAATAATTTTTGTAAGTCCCCAAGATTAAA
TTTTGGTATATTTTATGTATGTGTATATCTTTAATTTAAGATCACAAAATTCAATTTTTTTAATTTTCTTAAACTTTGTA
ACAAGTCAAAAAAGGTCAAGTCAAATTGAACTGAAGGTAGTTGACATTAATTTATGTGATCATGCAATAAAAATGGCAAC
CAACATCTCATTTAGTTGATAATTAATTATGGGATTAACTCATCATAAAATTAATCTCAAGATTAGTTACCTCTTATACA
TCAACCCTCCTACCAAGCTGTCCCTTTATGTCGTATATTTCACACAGCTTATATTGTTAATTTAATGATCATAATATCTA
ATACTAACCACACATAAATAGAACCAATCATAATATATATATATATATATATATATATTAAAAAAAAATTAACTAAATCT
TGTCTCACATACACCATATATATTAAAATAGTTAATCTTTATGTTCTGTCCAAACAGTAGTTTTTATAGATATCTGAATG
TTCAAAGAAAAAGTAAGTTAAAAAAGTAGGTTTCTATAAAATAATGAAATATTGATAATTCAAATGTTAAGTCAATCAAA
AAGATCAAAACGTTACTTGAAGTATAATACATAAATGATAACATGGTTACTGTAACACCTCAAAAATTTCTACGTTAAGA
CTCGAATCATTCTTCATTTATTGTAGGGTCATATCGGGTTATTCATAATTGTGTATATGTGTAAACATAAATTCTTTAGT
GTGGGAATGATTTTGAATATTAATTAAGTTCACTAGAAACTCCTAGTACAAAGTTGAGTTGAAAGTTTTCTTACCGATTA
TGTTTTGATGTAAGACTTTACTTGGAACAACTTTAAACATCCATATCTCTCATAATATAAATATTTACGTGGCCCAAACC
CTATAAAGTTAAAGGTATTTGAATATTCTTTCCAATGCCACAAATTTCACAACAATCCGAGGTTGGAGTAAAAACTTATG
ACCATTTTAGTAACCTGATATAGTGCAGAGACGAATTAGCCGAAGGAAAAACATTAAAAAGGGTCATTTTTGTCTTTTTA
CCTCTAAAAAAACCTTAAACGAATTTCTTGACTTATTAAAGACCCAAAAAATTCAGATTTTTATCTCTTAATACATCATT
ATCTTCTCTCTCAAACCCTAAGGAAAAATCAAATAAGAAGACTCTATTCAAGATTCTGTCAATCTTTTTCAATATTCTTC
TTCAAGGTAAAGTCTTTCTCCATGAATACCATTCTTTCCAACCCGAGTTCCTTCATAAAATTATGAATCACTAATGAAAA
TAACAATTCTTCCCCATAGAGATTTCAAGAAAGTAACTACAGAATCCCAAGAAAGGTTTTCTTGAATTTTCTCCTTCAAG
CTAGGGTTTCAAGGCTTCTAATCAAGTTCTTCTTCCAGATTCTTCAAGAACCTTGTTCTTTCAGGTATGTAAGGCTATCA
TAGTATTGGACTAGTTCATTCTTACGCCCAACATCTACTTTCAGATCAGTAGTTAAGAAATCTAGGATTTTACTCCTAGA
TTTGATATTCTTGAGATGAGTTGATTTTGAGTTCTCGAGTTTATGTTTATTTGTGAAATTCTATTCCTAATTATCGAATT
GCTATATGTTATGCATTAAAATCTTGAGTTGATTTGTGCATGTCTTTATTTCAAAATGAACCCTATGAATTGAGTATTTT
TCAGAGGAGAAATATCGTTAACCTATGAGTTTCGTGTTCTTCAGTTCTTTAGTATTGAGTTCGGAGAACTGAGTTTCCTT
ATTGCTATTATGATCCTTTATTTGAGTCATTCATGTCCATAATTCCACTTGAACCCTATGATTTAAGTTATAAATTTTGA
AAAGCTTTTTAACGCCAACACTTGAGTTCTTAAACTGAGTTTTGAGAAAGTAAAGATGAGTTTTGAGAATACAGTTTCTA
AAACATGATTAGTATAACAATCGAGTATGCCATCAATGTATAAGTAGTATGATATATAGATATACCATCAATATTTATGC
AGTATGACTTCTCGAGTCATCAATGATCATATTAAATTAATATTTTGATATGTTATTGAGAAAGAGTTTTCAAGTATGAA
TTGAGTAAGAGTATTAGGTGCTATGCATTTGTCATGACCCAAAAATGGATGTGATGGGACTCATCTTATCCATGAAGACA
AGTTGGCCTAAAACGCAACCTTTAATTTTAATAACAAGTTAAGTTAGCTACATCTCCAAAACCTTGTTGTCACATGTACA
AGCCTCTAAAGTATTACAATTGAATTGAAAGAAAGATACAAGTCTCAAATGACATTGTTTCTAGAATGTAACAACATTAT
AAATTAGAGTAAAAAGGTCTACGGAGATGAGAAACATCTATCTCATAAATCTACATATGAAGTCTCAGATAAGAAGAAAA
TAGGAAGTATCACAAAGATCTCGTCTCGTAACCTACAAAAAAGTAGAAACAAGGAATGAGTACCAAACCACATGGTACTC
AGCAAGTAAACTTCTAAACACCAGCTAAGGGAACAAAATGTGGGTACTCCTTACCACCCCAACCTAACCTCCAGAACAAC
AACCTACAAAAATCCAATCCAACCTAGCAGTTCACGATTTACATAGCACACAGCTCAACTACAACACCTTAACAATTGCA
TATATGATGAGTCTAAGATTTTGACTCATTTGGGGATTTGTTTATATAGATTTAGTGTCCTCAAATGCTTAATTTCTGCG
ATAAACTGATGTTAAACCCTTGATAATCAGGTATATGGATTGAGGAACAAATAAAGGACACTAACTAGCAAAAAGGAACA
AAACAAACTGAAGAAATTTAGAAAGTCAAGCCTGGTGATCGCCAAGAGCACTTGGCGAATCGCCGAGTGGCTAGTTTGAC
CGCCTAAAGTTCCACTTTGCTAGCCTTGAGGAAATAAACCAAGTCAGGGACAAAAAGAAGCGGTCAGTGAATGGGCGAGC
AGTTACGCGAAGCAAAGTTAGATTGCCCAAAGTTATAGAACTTGAGGATGTTGAAGGCCAAGGCGAAAAGGCGATGGAAG
AGGTCGAAGGGCGGCTCGCCGAGTGGTTCGGCAAGTATGACTTAATTCACCAAATGGTCATTCGTAGCTTATTTTTGGCG
ACTATAAATTAGATTTCGAACATTTAGTTTAGTATCTTGATACATTTTGTACAAGACGATTTTAGGTTAGAACTCTTTTC
TCTATAGTTTTTTTATAGTTTTGAAGAATTTGAGAAGTTCAATTTGGAGATTTTTGAAGGGGGTTTCGAAGATTCGATAA
ATTAAAGCATTGTAAAGACTAAATCACTCCTACCCAGTTCATGGATAATCAATTCGGTAATTGTTTTTACCTTTTTATAA
TATTTAGCCAAAACTCCAATTCTTGGTCTGTGATCATGTAATTATGGGTTGAATTAGTTTATGGGTATTACTAATTACTA
GTTTAAATGCTATTTTGAAATGAGTTTAATCATTAATTATCGGTTAATTTATGAGTTGTAGTTGCAAATGCAATTCTAAC
TTTGTGGTTTTGGCTTGCTACAGAGAGAGGTTTTAGAACTAAGATTATTGATTGATGATTTGTCGGTATTGGGTTGAGTT
GGTTTTAGCTCGAGAGAGTAAATCCTAAACCCAATCCCACACATTTAGCTCGAGAGAGTGAATGAATTAAGGTGTCGGTT
GTTCTTCAATGTCATGCTTGTTGATGTTCGAAAGAAATCAACTGATTCGCGGTAGTTGTTCGAGAGAAAGCTATCCCCCT
TATAGTCTAGCCTACTCACTGATATTTAACTATTTACTATTAGTTGCAATTACTCATATGCCTATATTTGCCTATAATCG
ATCACATCCCGAGAATCATTCTCCCTATTGTTAGTTCGAAGTTTCTGTGACTGTTTGTAGTTGATAATTGAAAACCAAAA
ACCACCATCAAACATTTGTCTTACCCCTTTAATTGATAAATGTCTTTTTTTCGATAATTTCTGTTCCTATGGCTAATTAT
ACCACGTTTGCACTTCCTAATTGAATTTAAAACACGTACCGCTCCTTGTGGGATTCGACCCCAACTCATTTAGTTGGGCT
TTATACTAATATACAATCGTTGACACCTACAATTGGATGAGGTGTGCTTGAAATGTTGAATCAAAATGGCGCAACTGCCG
GGAAGTGGTGTTTTTTGAAATTATTTTGGTGATGTTGAATTCTGTTCTTTTTTGTTATAGATGAATCTACTTATTTTTGT
TTTTGGTTTTCTATTGCTGGTGTTAAAACAGAGGAGGAGATGAGCGTAAACAATAGTAATGGTAGCCAAGTGGTCCATAA
AGTTGATGTTGATAACCTAAATGATGTCAATGACCCAGTCCAAATGGGTTGTGTTGGGGCCATTCGTCTGCCTCCAGCGA
TAGAAAATATAGTTTTTCACATCACAAGTGCCATGCTTCTGCTCCTTCAACTGAAGGGTTTATTCGAAGGTCTGGCTCAT
GAGGATCCCCATGAACATATCAGAAAGTTTGTTGATGTGTTTGGACTGTTCTCATTCAAGAACATATCCCAGGAATCGGT
CCGACTGAGGTTGTTCCCATTTTCTCTGATGGGCGAGGCAAGAAAATGGTTTGCTGAGTTTCCAAGAGATTCCATCACTT
CTTGGATGGAGCTGATCATAGTGTTCCAAGTCAGATTTTCCCTCCGTCAAAAATGATTATCCGTAGGGATAGCATCCAAA
GTTTCAAATGCTTGGAAGGTGAGCCAATCCATGAGACTTGGCTGAGGTTTATGAAGTTGAAGCTGCGATGCCCAGCTAAT
GGATTGCCAACAACTTAGTGATGCAATACTTCTATAGGAGTGTTGACTCGGTGACCAAAGAAGTTGTTGATCAACTTGTT
CTCGGTGGCATAATGCAACAACCCTATGAAGTAGCTTCCCAACTCCTTGATTGCATGACCAAGATCAACAGGGTGTGGTA
CACTCGTGCGGACCAAGTCTCTCCTCTCAACTTTAGAATGACAAAGGGGCAGATAAAAAAAGATCAAGAGAGAGACCAAA
ACATGGCAAAGATGATGACCCAACTGGACATCTTTAGCTAAAAAATGTCATGGGTGTTGGTACGAAGAGTGTTAATGTTG
TGGGTGTTGGTGGAGTGAACCCCGATGACGCCTAATTTGAAGTGATGTACAATGAGGAAGTTAACTTCCTAGAGAACCAA
GGAGGAGGTAATAGTGCTAACTACCCAAGACCGGGTGGAAATCAAGGTTGGAATAGAGATGAAGGATGGAGAGACCGTGA
TACAGATTGGAGTCATCATAATGCCACTTCGAAAGAAAGAGATGGGGAGAAGAAGAGGTATGTTCCTCCCCATGAGCGTC
AAAAGCCCAAAGATTTTGAGGGTGGCCGTACGGAAGACATGCTCTCACACATTCTCAACAAGGTTGAAGGGTCCGATAAA
GTTCTAAAAGAAATGAAGGAGAATGTGTCGACTCATAACCACATGGTGACCTCTTACAAAGTTTCAATTAAGTAATTGGA
GACCCAAATAGGTTAGATTTCTTCACATTTGAACCCAAGACAACAAGAGGGGTTACCTAGTGATACTACACCAAACCCAA
AAAAGGAAGCTTGAATAGGTATTTGCGTCATGCCACGACGTTAACTAAGGCTCTTCTTGGGAGGCAACCCAAGTTTTAAT
GCTTTTAATTTGATTTTGAATAACGAGTATTGATTTTGCATGTTCAAAAGTTGAATGTGTTTGAGAATGTGCAGTTTGGC
GCGCCTAGAGTCCAGTCGGCGACTTATCGAAGAGGTCGGTGAACCCGACTTGGACCGCCGTTGGACCCACATAAATCAGA
AGAGGAACTCTGTAACATTCAGTGGGCCAATGGCAGAATTGAAGACTCGCCGAACAGGTCGGCGAGCCTGGTTTATTCTA
CCATTTGGACACCCAAATTAACTGGAGGTCTTGTAAAAATCAGCAAGGTAAGTCACCACTCGCCGCATCTCTGATTGGTT
TGGCATGGTCGGATAATACCGCTGAAAGGGTCGCCAACTGAAAGGTTTTAAAAGGCCAAATGGTTTTTAAATTTCATGAT
TTTGCACTTTCTCTCATTTCGAACCCCGTACATTCTGACCTGCACTTTAGATCTTCATTATTTTCCCATTTTATTCTTTT
TTTTGTTTGATCTCGGCTCGGATTTGGATTACTCTGCCGCCTAGCTTATCAAATTCTCTATTCGGCATTAAGGTTGGTTT
TTCGAACTCCGAACTCTAGATTAGTAGTTGAACACAAATGCTCTTGGTAAATTTGCATTGTTGTGTGTAGGGACTGTGTT
TATATTGTGTTATCTGCGTTGGTTTGCCTATTTTGTATTTTGAAATTGTGCCTAATTACTTAAAATGATGAATCCCCGTG
TTTAATGCATTAACATTGACTCTAAATTGTTGGGTTGCAATTATTTTATTTTGGGTCTATTTGGGTGAAGTCTGAGTAAC
CCCTAATTTAGCCAAATGACGTAATTTGCCCAATGATGGAGCGGTTGACGTCATTCTTAAGGGAATATTCGTCAAATGGC
CATTTTTTTACAAAATCGGGGGAAGTCTCAGTACCCCGGAGGCATGGGTCTTGTATGAATTGCATAGTGTGTGACTTTGA
TTTTGATTTCGGGGGCCGTGAGCTTGATTTTGGGAAACGGGGTTTAAATTTGGAACGTTGGCCAGTTTTGCGAGTTGGGT
CGAACTCACCGAACGGTTCGGCAGTTTGCCAACATCCCCCTTCGATAGCCTTTAATTACTTAATTGGACAATTGGAGTCT
GTACTTTTTGGAGGGAAGCATGAGCTCGCCGAAAAGTTCCTGTGATCGCCCTTTCTTCTCCCTAACCCCTAAAACACACT
GTAATATTTGACGGGCTAGTCTGAGCTCATCGAGTAGTGTCTGTGAATAGCCGAAGGGCCCTAAATATTACTGACTTGCC
TGATTTTTAGGAATTTTTCAAGCTGGTCCTTTAGGCAAGCCCGATCTGGCTCGCCAAAGTGACTCAGCGACTCGCCGACT
GGTTTGGTGAGTCTTTCTGCAACTTGAATTCTGCAACTATTTTGAATAATTTCTAACAATTTCGATGTGGCTAGGACCAA
TTGCGATGATAGTGGCATGCTGCCCCGCAGACAAGCATGTGGAATTGTAATAAATGAGAGAGCAATTGCTTCCAACAAAA
AGGGCAAGAAAGCACCTCTGAAAGGAGGAAAGGGAAAGGGCAAAGGCCCTGTAGCGGAGAGACAGGAGCACAAATCCGGC
AATGAAGGGGATTCTTTTGATTCTCAGGTTACATTCGCCGAGCCTGAGGATGACCAACCACTACAGTCACGGCAAGCAAA
GACTCGTGCAAGGGATCGTCAAGATCCATCAAAGATCCAAGAGTCTACCCCTCTTGCTGCTGATACAGTTCCACCTCCAA
CCAAGATGATAGTTCTAGCACCACCAGTTCAGGGTTCTCCTCCCCCATTACTCAATTAGCTAACGGCCGAGGGATTGAGG
ACCATTCTGGAGGAGATGAGACTGTCCAGGGATGGTGTGGTGGACAAGTACCATTTGGCGTGGGACACTCTTCGGTTCCA
AGTTTGAGATCTTCACCAGACCCCGTGGCCCCTATATTCCTACATTGGTCAGGGAGTTTATACATCATACAAGGACTTGG
TACGAAAGGGTAAGAAAAAGGCCAGTGCCTTGAGACCGGTAGAGTCGTTAGTGGTCAAGGGGAGGACAGTGCGATACGAC
ACCATTGAGATAAATACCATCTTTGATAGGGCCACAGACGTCAAGCATGCATATCATAGTATGACCACTTCACCGAACAT
AGATTACTTGAAAGGTTGCCTAACTCTACTCATTTCTAACACCACTCCAAGGTGGATTGAGTTGGGGCCCCTATTGAGAA
AAAGGATGTGAACATAGCAACTAGTTATTGGTTCGAGTTCATGAGCAGCTGAATCATGTCGTCACAAAACTAGTCCATTC
TCCGCCATCCAAAGGTGTCCTATCTCGGGTCTAACATTGCTAAGAATCGGCTGAATGTGGGATTAATTATAGAGCAGGAG
ATAGTCATGAGGGCCAAGCAGTGCCAGACATCCATTTCATTCTTAGTGTTTATCACAGAGTTATGTCGGCGGGCTGGAGT
TCCTCTTGACGATAAGAGGGATGTTGAGAATACACCCACATCCTCCACCAATATCCAGCGTATAGAGGCTGAGAACACAC
GGGATGAGGTGGATAGGAGGAGAGCAGATCCGGTGGATACGTCCCCACAGGTTGATGTTAAGTCTTTACCTGCAGAGGCA
GCTTTTCCTACTCCGGCCTCTGGGCCTTCAGGTACATCTACTTCCACTCCTTCCCAGGCCCCAAAGTTCTTTTTCAGGTA
CCACTTCCTCGAGGACTCCAATCACTCAGTCTATGCTCCTAGAAATAGGGCACCTAGACCATTCTAGAGATGTGCAGTCT
TCCAGGCTAGAGGTCGAGGCGCCCTGGATGATTGAGCGAGTGATTTATCTACTTTGACACCCCTTCGGACATCCATTAAT
GCTCTCACAATGAGAGTAGAGGCTTGTGATAGAGCAAAAGAGGTTTCTACTGAGGTTACGGTTTTGAAAGTCGAGGTTTC
TGAGTTGAGGAAGGATGTGGACCATCTGAAGTCCACAAACTTCACTTCAATGTTCCTAATCAGATTTTCATGTAGTAGTA
TTATTTTTTCCCAGATTCATGCATAAACTCAGAACCCTAGTTATGTAGTTCTTTTAGTTCATGAATTACATTAGCTAGGA
CAGATAAAGATATATACACGCCTCAGTTTTTAAATGTTTCATTATTAGATATACAGTTGCATTTTCAGATTTGCATGTCA
AATTATTGAGCTATCCAATTTACTTCAGTTATGTTATAAATTTCATATATTCAGTTGGGAGTAGGATTTATAACAAGTTT
GACTAGGGTCAGTCACCCTTAAGTCCCAAAACTATGTACCCCCTTAGGTTGTAAGTTCCCTATGTGGGCATCGGTTTAGT
GATCACGCCAGTAATGCCTCTATACCTCTAGTTGGTTGTATTGGGTCCTCTCGATGGGGGTATACATCGGACTCCACATT
TAGCTCATGTGGTTTAATGTCGGTTATTAGTAGCTCCCACAGTCNNNNNNNNNNNNNNNNNNNNNNNNNNNNNNNNNNNN
NNNNNNNNNNNNNNNNNNNNNNNNNNNNNNNNNNNNNNNNNNNNNNNNNNNNNNNNNNNNNNNNNNNNNNNNNNNNNNNN
NNNNNNNNNNNNNNNNNNNNNNNNNNNNNNNNNNNGCTCAGTACCTTTCAAGTACTGACACATACTCTACCATATATCTT
CTAGTGATGTAGGTTTAGGTCCTTAGCATTCAGATCATGCATAGATCGCTTCCCGATCTCCAGTTTACGAACATCAGTTA
TGAGTCCTCATTCTTCGAGGACGATTGACATGATTATGTTTCTACTTTTAGTCTTTAGTTTCAGTTTTGCTAGATTTAGC
TGGGGCATGCCCCAACATCTTTAGTTAGTTAGAGGCTTTATTTCAGACATAGTTTTAGTTTTAGCTTTGGAGTTTGATAT
TTCAGGTGTCATTGAACTCACAGTTCATTTATTCAGATAGTAATGGGTATTCCCCATCATTTCAGTTTACATGATGTTTT
AAGCTTCCGCATAGTACTTTCTTAATTCATTTATCTTTTAGTATGCTTATGATATGCCAGTAGGTTTAGCTTGGGGTCAC
TCGTGATCCTAGGTCCCGTGTCCGCATCCAGGGGGATAGCTTCAGAGCGTGATAGTTACTGTCACGGTGTGCAACACGTC
CCTCGATAATTGGTAGCATTGCGGCGTGCGACACGTCCCTCGATAATAGTTAACATTGCGGCATGCAAAATGTCCCTCGG
TAATAGAATTCGTCATGGCATGTGACACGTCCCTCGATAAAAGTATATGTCGTAAAGCGCGACACGTCTCTCTAAATTGT
AAATCCTCTTTAATTTCTTATTCTTCCTCAATTCACATAACAATTATCACAACCACGTATCAGAATCAATGCAAATGACA
TGTTCACATAAATAATGAGAAAATTACCATTTTCATAATAATGCACAATTCACAACAATGCAATCATAATACAAGATCAA
TAATGAGTCAATAAGCCTTTCAGACCATTCTTTACATTTTACACACCAAGATTTAATCACATTGCCTTATATTAACTCTT
TTTCATAATTAGAATTGTTCAATATGAATAAGTCAACCCATCACCAATGTCACGACCCAGGGGGTATACCCTATACGTAA
CATGGCGTACAAGTCCCCGAGAGGCCTCATACAATCCCCTTAGCATATCGTAACATAAAGAAATAGAAAATGGTTCAGAA
ATTTTTAAAAACTTCAATAACATCATACATTCATAAAATGAAGCGGAAGTCTATAACACTTGTCTCAAATCATCTAAAAC
ATGAATAGTCTTAGGGACACAACTCATACAATAGTTCTAAAATATAAAAGAAACACATAAGGGAAAGGTGATCAAATCCT
CGATGCTATTTCGACTCACCAAATCTTCACTACCTACTTAACTATGAACTGTGCCACAGGGATGGAATGCAATATCGTCA
GACCCTACATCTGATAATAATGTAGGCAATAATATGCATTAGTACAAAAATGTACTAAATATGATGGAAAGCATAAATCA
TGAACATAACATAGGCATTAATCAACATAAGACATATACCATAAACTTAAGAGATAATAACATAAGTCATAAGCATATTC
AATGCACATAAATCATCATATCATAAGAGGAGCACTTCAAAAGTAACCTCAACTTGTTCTTACTCAATACATAGGTCATT
AACCTCTAGTCATGCATATCAAGGAAGGCAACTCATGCTACACTCCAAGACAATCTAACATCATAACAAGTAACCTCATA
ACAAAACATACTTACAATACTTCTTTGAAGTAATCTTGTTTCATCATAACTATGATAATTTGATTTAGGATTAATCCCTC
ATATTCATACTATTTATGGAAAAGTACTTTTTCACTAGTCCAAGACACATCATTACTCATGAATGGTTACGATTTACCAA
TTCAAAGCTACCAAGAAAAAGGACATCATTATGCTAGACCAAGCTATCATGGTAAACATCCTCTCATGCAAGTCCAAACT
ACTCAAGGAAGGGTACTATTGCTCAATCCAAGCGATCATGATATGGTGTGGCCTCACCTAGTGAAGATACCATGCAAAGC
ATTGTATTGTGCTTAGTTCAAGCTTACCATTGGATGGGTACTATTGCTTAATCACAGGCTATCCATAAGATCTACTAACT
CAAGCTGTCATGGTTGGTCTTGTCTTACCAAGTCAAGCTATTCATGAAGGGATTTCATATCACTACTTTAAGCTATTATA
GTTTATACATGCTTTGATTCATTTTAGGTGAGCAAGCCTTTAAACCTAGAATTATTCTATGTTAGAAACCCTTTCACATT
ATTCATTCATAAATTCATAATATAGATCATGTGGGTAAATCCTTCAACAAAAATCCTATCTCATCATCAACAATTCATGC
TAAAGCTTTACTCTCAAGGCCCTAATCATCATAATTCATCATGTATGCCTCAATCTCAAGACATCTCTAACTATAATCAA
TCATGCAAGCTTTACTCTAAAATCCCTATTAATCATCATTCATTATGCATGCCTTAGTTCTCAAGAAAATTCTAATCTCA
AAGCCTATGAGTCGTAATTCATTACATATACTTTGATTTCAATCTATTCATGTATACATGCTTTAGTCTTAAGAAATTTT
TGTACATACTCTTCACTCTCAAGCAATTTATAATGTATTTAATCAATCCTAGAAGATAACCTCTAAATACTCAATTCCCA
TTTCATGGCGTAAAACTTATATATATCAAAGTCATCTTAGAATCATAGATTAGCCATATATACATGTATACTCATACTAA
AAAAATACAATTTTATCATAAACAATCATAAACAACCATGATCCACTCAATTGGATCATAACCCATAACATTAGAAGAAA
CCCTAATTTGACTTGGGGTATTCTTCTTCTAAATTGGGGAAATCATGGGGCTCTATGGATGAAAGGATTCCATGGATGAA
AAACCATCATACCTTGATTACAAAACCCACAAATCTTCGATGATTGGAGACTTGACTTGACCTAGTTGACCCTATTCTTC
TTCTTCAACTTTCTAGAGAGAGAATTATTTGGGAGAGGAACCCAATTCTTTTGGTGAGTTTGAGAGAATTACTTAAATGA
CTTAGTTTAGGGGTCTAAAGTACTGATATAGGTGGTCTATGGTAGGGTAAAATGATACCACCCAATTCTAATTATAATTG
GAAAGTCCCATTGTACCCCTAAAAATAACCGCCTAGGCTGACCCACGAGACCACATTGACGGGCCGTGGATGGACCAATG
GTCCGTCCTGGTTAAACGTTGTTGGTTGTTAGACAATTTGTTGGCCACCTACGACACCCCTAACCACGGGCCTCGGACCC
ATCAACATGGCATGGGTCCTGGCGTGGTTACTGCCTTAGGAAGTGTTCTAGATGCTCATTCACGGGGCCACCAATGGTTC
ATGGACTCATCGATGAGCCGTGGTGGGTCCTGGGAAGTGGCATCTTGGAGTTCTAACATGTTATGCCCTCTAACTTTAAT
TCGGGATGTTACATTATCTCCCCCTTCGGAACATTCGTCCTCAAATGGCATTCTAGGTACTTCTTAAAAGAAACAACTCA
AGACTAGCAACCCATCATGCAATCAACACATCCAAATGCATACAACCAAGGAGGAATCATCAACTCCAAGCTAAATAGGC
TCAATGAATCACATGGAAGGTAGGAGCTACATCTATAAACCCAAAATGAATGAAATTTTAACATTTCTCATATTCAAGGA
GGAACTATCATCTCCAAGCTAAATGCATGCTCAACACAATGTCATGGAGCCTATATGCAATCTATACTCATAACATTCAT
CCAATGAGGAACCTCTCAACTCCAAGCTAAGGCATGTTTCACAACTCATCTCATGAAGTCTATAGGTAACTCATGCTCAG
TGCACTATAACACAAGAAAATCANNNNNNNNNNNNNNNNNNNNNNNNNNNNNNNNNNNNNNNNNNNNNNNNNNNNNNNNN
NNNNNNNNNNNNNNNNNNNNNNNNNNNNNNNNNNNNNNNNNNNNNNNNNNNNNNNNNNNNNNNNNNNNNNNNNNNNNNNN
NNNNNNNNNNNNNNNNNNNNNNNNNNNNNNNNNNNNNNNNNNNNNNNNNNNNNNNNNNNNNNNNNNNNNNNNNNNNNNNN
NNNNNNNNNNNNNNNNNNNNNNNNNNNNNNNNNNNNNNNNNNNNNNNNNNNNNNNNNNNNNNNNNNNNNNNNNNNNNNNN
NNNNNNNNNNNNNNNNNNNNNNNNNNNNNNNNNNNNNNNNNNNNNNNNNNNNNNNNNNNNNNNNNNNNNNNNNNNNNNNN
NNNNNNNNNNNNNNNNNNNNNNNNNNNNNNNNNNNNNNNNNNNNNNNNNNNNNNNNNNNNNNNNNNNNNNNNNNNNNNNN
NNNNNNNNNNNNNNNNNNNNNNNNNNNNNNNNNNNNNNNNNNNNNNNNNNNNNNNNNNNNNNNNNNNNNNNNNNNNNNNN
NNNNNNNNNNNNNNNNNNNNNNNNNNNNNNNNNNNNNNNNNNNNNNNNNNNNNNNNNNNNNNNNNNNNNNNNNNNNNNNN
NNNNNNNNNNNNNNNNNNNNNNNNNNNNNNNNNNNNNNNNNNNNNNNNNNNNNNNNNNNNNNNNNNNNNNNNNNNNNNNN
NNNNNNNNNNNNNNNNNNNNNNNNNNNNNNNNNNNNNNNNNNNNNNNNNNNNNNNNNNNNNNNNNNNNNNNNNNNNNNNN
NNNNNNNNNNNNNNNNNNNNNNNNNNNNNNNNNNNNNNNNNNNNNNNNNNNNNNNNNNNNNNNNNNNNNNNNNNNNNNNN
NNNNNNNNNNNNNNNNNNNNNNNNNNNNNNNNNNNNNNNNNNNNNNNNNNNNNNNNNNNNNNNNNNNNNNNNNNNNNNNN
NNNNNNNNNNNNNNNNNNNNNNNNNNNTATGGAGGACATTATTGTTCACATCTAGCTTGGAGATCGTAGAACCTATTCTG
CTTTGGATCATTCACATCTGAACCACTAGGAGGAACTTTCATACCCTCTCTTCCCTTAGCATTCATCTTTGGACAATTCC
TCATCTTGTGGCCACTTTCACCATACCTAAATTAACCCTCCATGCAGGCTAAACAATTACCCTCATGTCTCTTTCCACAT
CTAGCACAAGTAAGCCATAGGGATTCACTACTAATTTCTTGCGGTTTAGGTTTAGACACCCTATCTTCACTATACTTCGG
ATAATTAGAGCAATCTTGACTAGAAAAACTTTGTCGATACTTTGGACGACTATGTTTATCGGACCTTACATGAGAGGAAT
TATCATCATCATTTCTAGACCTTTTTTTCTCCCTAGATCTCCCTTTTAGTTTCTCTTTTTCAATCCGTTGAGCATGAGTC
ATAAGACGAGCAATATCCATGTCACCAATGAGCATGTTGGTACGACATTCTTTTACTACTAAATCAGAAACACTCTACAC
AAACTTACTCATTCTCGACCTAGAGTCAGCCACTAAAGATGGAACATATTTCACCAATTGAGTAAACCTCAACGCATATT
CCTTAACACTCATGTTACCTTGCCAAAGGTTAATAAACTCTAGCACCAAAACCTCTATCATCTCAAGAGGGGAAAACCTA
TCTAGAAAAGCAGTTTTAGACCTTCCCACTGTATGGGACCCATTTTTACCGGTCTAGCTTATTTCCATTGGTTAAAACAA
ACTTGTGCAACCCCTTGAGTTGGTAAGTGGCCTATTCTACCTTCACCGCCGAAGTAACAACTATAATGTATAACACCTTA
TAGACCTCATTTATGAACTCTTGAGGATCTTCTTCAAGCTTTGAACCATGAAATTCCAGAGGGTTCATCCTCATAAAGTC
ACTCACTATTGAAGCCACCATACCCACATTTTGGTTCACGGGGGCTACCACCTTTCTATTGGCTTGTGTCGTCATAGTTT
GAGCCAACACTTGGAAATCCAAGCTAAACTCCGCATTTGTTACATTCTCATTCAATGGGTAAATCAGAGCTTGAAGAGGA
GCTTGGGGACGAACTTAAGGAGGAACCTCTTGATCAACATTGTTTCCCTCCATCCTTCTAGCAGCCCTTTTAGTAGTCAT
ATCCTGAAAACCATCGAGCAAGGATTAGGACAAAAACGTATAGATTTAAACTCCATGGCACGACTTAGAGAAATGAAGAA
GTGAAGTTTCCTAAGCTTCTAGTAGCCTCTCATTCATAAATGTGTCGCGCTTAACATTTATGAACAAGACTCTACTTGAT
GTCGTTTGAGACATCCTAGAACCATTCTAAACCTTGTGCTCTGATAACCAAGTTTGTCACGACCCAGGGGTATACCCTAA
ACGTAACATGGCATACAAGACCCCGAGAGGCCTCAGACAATCTTCTTAGCATATCATAACATAAAGTAATAGAAAATGGT
GCGGAAATTTAAAACATCCAAGTTTCATAAAACGAAACGGAAGTCTATAATACTTGTCTCAACCCATCTAAAATATGAAT
AGTCTTAGGCACACATCCCATACAAAAAGATATAAAGAAAATGTGATCAAATCCTTGATGCTATGAGGACTCACAAAATC
ATCACTCCTTGCTCTACTATGAACCTAGCCACGGGGATGGAAGTAAATATCTCTAGACCCTGCATTAGATAAGAATGTAG
GCAAGAGTATGCGTTAGTAAAAAAATGTACTAAATATGATGGCTACCATAAATCATTAACATAAGCATAACATAGGCATT
AATCAACATAAGACATATACCATAATCATAAGAGATAATAACATAAGTCATAAGCATATTCAATGCACATAAATCATCAT
ATCATAAGAGGAGCACTTCACAAGTAACCTCCACATGTTCTTACTCAATACATAGGTCATCCACCTCTAGTAATACATAT
CAAAGAAGGCAGCTCAAGCAATGCTCTAAGCTAATCTAATATCATAACAAGTAACCTCATAACAAAACATGCTTATAACA
CTTCCTTGAAGTAATATTGTTTCATCATAACTATGCTACTTTGATTTAGGGATTAATCCCTCACATTCATGTTATTCATG
GGAAAGTACTTCGGTACTAGTCCAAGAAACATCATTACTCATGATTGGTTATGATTAACAATTCAAAGCTTCCAAGGAAA
AGTACCTCATTATGCTAGACAAAGTTATCATTGAAAGGAATCTCTCATGCATGCTTTGATTCATTTTATAAAGGGATTTA
ATATCACTACTTGAAGATATTATAGTTCATACATGCTTTGATTCATTTTATGTGAGCTTGCCTTTCAACCTAGAATCATT
CTATGTGAGAAAAGCTTTCACATTATTCATTCATACTATAGATCATGTGGGTAAATCCTTCCACAACAATCCTATTACAT
CATGAAAAATTCATGCTAAAGCTTTACTCTCAAAGCCTTAATCATCATAATTCATCATGTGTGCCTCAATCTCAAGACAT
TTCTAATTATAATCAATCATACAAGCTTTACTCTAAAAGCCCTACTAATTATCATTCATCATGCATGCCTTAGTTCTCGA
GACAATTCTAATCTTAAAGCCTACAAGTCATTATTCATCACATATACTTTGATTTCAATCAATTCATGTCTACGTGCTTT
AATCTTAAGAAATTCTTGTATATATGCTTCAATCTCAAGCAATCTATAATGTATTTCACCAATCCTAGAAGATTACCTCT
AAATCCTCTAATTTCCCTTTCAAGACATAAAACTTATATATATCAAATTTATCTTAGAATCATAGGTTAGGCATTGATAC
ATGTACAATCATACTAAAAACATGCAATTATATCATAAAAAATCATAGACAACTATAATCCACTCAATTGGATCAAAACC
CATAACATTAGAAGAAACCCTAATTTGACTTGGGGATTTCTTCTTCTAAATTGGGGAAATCATAAGACTCCATTGATGAA
AGGAATCCATAGATGATTAAACCATCATACCTTGATTACAAAGGCCACAAAGCTTGGAAGATTGGAGAATATACTTGACC
TAGCTTGACCCTCTTCTTCTTCTTCAATTTTCTAGAGAGAGAACTATTTGGGAGAGGAAACCAATTCTTTTGGTGAGTTT
AAGAGAATTACTTGAATGACTTAGTTTAGGGGTCTAAAGTACTTATATAGGTGGTCTAAGCTAGGGTAAAATGACACCAC
TTAATTCTACTTAAAACTGGAAAGTCCCATTGTACCCCTAAAAAAATCGCATAGACTAACCCACGAGACCACATGGATTG
GCCGTCGATGGACCTACGGTCCGTCCTGGTCAAACGTGGTTGGTTGTCAGAAAATTTTCTATCCACCTACGACACCCCTA
ACCACAGGTCATGGACCAATCGACGGGACGTGGGTCCTGGCGTGGTTACTGCCTTAGGTAGTGTTATAGGTGCTCATCCA
CAGGGCCACCTATGGGGCATGGACTCACCCACGAGACGTGGTTGGTCCCTAGGAAGTGGCATCTTGGAGTTCTAACAAGC
GATGCCCTCTAACTTGAATTTGGGGTGTTACAACCAAGTCCCATTACTTCCCGACACATACCACAAGGAAATACACAATT
CTATGCACTTAACAAGGGTTTAGAAATCCATTTTCCTTAATTAATCGAACAATAACTTTGAGACTTGAGCTTTCCACTTT
CGTTGGTCTTCCAAATCAATGCAATCTATCCAAATGAATAACCACAATTAGGTTTGAAAGTTAACAATACTCATATTACC
ATATATCTAGACTTCCAAAAACTCACCCAAATCAATAAGTAAGATCTTAAATCATGACACCAGTTAACATGTAAACTCTT
TCAATTTCCTCCAAATTTCAAGTCTACGACTAAGTTCCAATATCTCCAAATATTATAATTACACCTAATATTTAATTACT
TATCTTAATATTTCAAGAATTAAATCAAAATAAGATAACTATAAGAAAAGCTCCAACCCAACACGAATTAAGCCAACATT
AACCTTTAGTAACGAGTCAGTATGTATAAGCATGCCAATATTATCAAAAAACTTATCAAAAATATAAAGTCACAAATGAT
TAACTCATCATTAGATCACTAGTTTCTTTAAATGATTGTCTTTAATTAATACAATATGGTTGCCAATATTTCTAGCAGAA
TCTTTCCGGACAACAACGTAAATGATTTGTGTTCTTAAATATATATTTTATTAACTTAAAATGTATACTATCCATTTTAG
CAACTACTTTGCATAATAAGAATGGATCTCGAAGTTTTACCTGAAGCACGAAGTGCTTTTCTTGTAGTGCCAAGTTGTGC
CTCTTTGCCACTCTCTCAAATTGTGGACAAATATGTTAAATCCTACTAACTTATTTTAATATATGGGACAATTTGTATAG
GGTCTTAAATAAATTTAAGACTTGACCCATTATTATCAACTAAATAAATTAATTATTTAATAAATACTCAACAAATAAAA
AACCGTAGTTCTCTAATAGTTCAAAATTTCCAAACTAACTGATCAAACATGACTTGGGAAAACTATCGAGATGGGTAAAT
TGGTAACCTTATGAAAATTTCCAAAAATGATTTTCCTGGTAATTACAGTATTCCCAGAGGTATCAATTCTTACATTGATA
AAACAGACACACAGATTTCTAAATGAGTTATGAGTTCAAAAGATATTTCAAGAGCAGTTACCTCTTTTAAGAGGTTAGTT
TGAGCAATTATCCCAAACCAGAGGAAGTGTTATGTTTCTAAACATATGAGCATGAGTATATATTATTGTGAGTAGAATTG
AGCACCGATATGGGGACGAGTTAAGACAACTGAAAGTCCTCATAAACCATGTATGCTAACATGGGGTAAGGGTCATACTT
TTTAGATGATTCTTTATTGCTTTTTAAGTATAGCTTAGTGGATCCACTTAGTAGAGGTGTCTTATATCCCAGCAAGGTAT
AGGATAATTCTGGATGCGTGGGTGAGACGTTGTATCATCATGTAGCTCATTATGATGATTGTTAGTTTGAGAATCTCCCA
ATAGAGTTAAAGTGTATTTCTATATATCACTAATTATGTTGAGTTTAGAGATGAGAAAGTATTTGTAAAGCTTTAAATGA
TTTAACTATGTTATTTCTTTTCATTCAGCTTGAGTACATTGTTATCTATTGTAGTCCTTTCTTTCAGTTATTTGTTATTC
AACTCTATTACATACTTGTACATTTAGTAGTCGTTTAGTAGAGTGTATTAGCCAAAAATAATGCATGCATTACCTTTATG
TATTAGTAGTCCCTTGGTATAACTAATTCTTGCATTAGTAATACACTCTATTGTGTATTGAGGAGTGTATTACTAATACC
ATGGATTTCTAGGTATTAGTAATGCAAATGATTCGATACATGCATTAGCATGGTTAAAGACCCAATTACCCTTCAAAAGC
ACTCTAACATCTTTTCCAACATAATTGTGAAGGATACTTTTGTAAATAAATATTTTTATACAATGGATACTATTTTTAAT
ATACCAAACCAAACAATGCATAAGAAATAGTCCATGCATAACTAATGCAAGTATAACTAATATAAGCATTACTAATACAC
TCTATTGAGCATTATTTTTATACACTCAACCAAACGACCCCTCAATGTACTGATGTTATTCCACCTGCATCTTTTAATGA
TGTAGTTACAAGTTCATAAGATCCTCAACAAAAGTCTGTTGAGATCACTTCATCTGCTTGTCGGCTTTCGAATAAGGTCT
CCTTCCTTCCGGAGGACTCTAGTTTTATGAGTTGTTGGTATTAGTAACATTTTTAGTAGTCGTGGGTCTTGTCCCGACAC
TCTTCTTTATACTGTAGAGGCTTCATAGATAGACAGTTTTGGACTGTCTTTATGATTCAGATATTCTATTTAAACTTATG
TTGCTGGAGTTAGTCTTCCGCTTGTAGTCAACCAGGATGAGGGTTCCCTTGAGAGCCAACAATGGTTCTCGAGTGCCGAC
CACATCCAAGGTGTAGGCTAGGGTAATGACAAACTTGGTATCAAAGTATAGAGTTCAAGTGTCCTAGGGTGTCTATGAAA
CTGTGTTGGTAGGATCCTACTTATGATTGTGAGGGCCCCACTTCAATAAATAAGAGACTACAAACATTTAGGAAAAGTTT
CCCTTCTTTCAGACTCTAATACGTGCAATAGAACTATGTCATAAAAGAGCATTTTAAAACTCGTGTGTTTCTTAGATTCA
TTCGACTACCCCTCATACTCAAGGTAGTTGAAAAAGCAAAGTTAGATCCTTATTTATGAGTTACTTTCAACAAAAATCTT
GAGAAAGTCATGAGAATATAGAGGGGCTTGAGAGAAGCCCGTGAGTGATTTTAAGGTTGAGTTTTGAAAGAATTCACTCA
TACTCATGTGAATCGTGTGTTTAAGCTAAAAGCGATATGTAATCTCTTCTCTAAACCTTGTTTCAATTGAGACCATTATA
AGGAGGTTTGTTGTAGAACTTGAGTAGTAGTATTTTTACCTGAAAGGATAGTAAGAGCTATGAGATTATCAGTAGTAGTA
GTGAAGATGTCCTTAAATTAGAAGAATGTATGCAGAGGTACAATTATCTAAGAAAGGAGACAGTGATGAGGCAAGCAATG
CTATTATAGTCATGCACCTAGTAAGTTAATAATTATAACTTTTCCTTTATGAGTATACTAAGGAATACTAATCTTGTTTA
GAGTTTATGATATGAGGTAGAGGAATAATTACAAGTTAGCATGAGTTAGAGTATACTTTAACTAGAAAGGAGTTTATGAT
AATGTGTCATTGTTTTAGTAACGGCCAAGTGTAGGTGTTGAATAGAAGAGCAGGAGTATACATGAAGTGATAGATCTAAG
CCAGACTTATGATTTTTGGGAGATCCCAAAATATTCAGAAGTTACAAAAATAATTGAGTAATGATGTATAGTGAATGAGT
ATGTAACACCCCTCAAAATGAAGTAGGATAAAGTAGAGCCTCACATGGGTCCTATGCATTAATAACTTGTTAAAATGATG
AAGAATATCTTTTTTAGTCAGTTTTAAAGAGTTTGGAAGTCAAACGTCAAGGGACGACCAAGACGTTCGGAAACTAGTCT
TTTACGTGTTGGTGTGTTCTAGTATGTTGTTCATGTTTTTATGTGTAGTATGGAGTCTTAAATCAGAGGAGGTGAACCTA
GTGTCTTAATAAATATTTTTAGGGTCAAAACATTCGGGTACGACTCCACGGGACCACCCTAAGGGTCCCCGAGGAGGACC
CCAACCCTTGGCCAAACAAGCTGCCAAGGCAGCTTGAAGTTGTTCTTGGAGGGAGTGGCTCCACGTCACGGACCTGCTCC
ACCAATGGCCAAAAAGTGGCTCTGCGTAGTGGAGACACCGCGGACTTTACTGTCTCGAATTTAATTTCCAGAAAACTTAT
GGGAACACCTCCGCGTCGCGAACTTGTTTCCCGACGAAATCTGCAAAAATAAAACTCAAGTTGGACTTGTTTAAAAAGGT
CCAACTATGTGAGGGTAGTTTGGGTTATTATTATTTTAAGTGTTTTTAAGTATTTTAAAGGTATTAAAACATTTAAGAGG
TGTTTTTGAATTCATTCTTCCAAAATCAAAACCCCAAAGTTATTTCTCTCTCTAAAGTTCTCTCAAGTTCAAGGAAGAAG
AAGGTGGAGAGCTAGGGTTTCAATTGAGGGTTCCCTTCCACCAAATTTCGTTGAGATTTCATCAATTGAGGTATGGCGGC
TCTTCATTTAGGACTCATCTTCATCCTAGAGTCAATTTCAAAGGATTTTACAATGTTTTCAAAAGTGTCTAAAAGCTTGT
TTTTGAATTCTATCAAGGGTTCTTGAATGAAAATGATTTGCAACATTTGGGTATGGATTAATTGATGTTTTTTGTGATTT
TTGAATGAAATACTCCATGAACCCTTGTCTTCTACAAAACCCTAAAATTTGCTATGAAGTGGGTATATTTCCATATATTC
AAAGTTGATGGAATTATGTGTAATGTGAATGGTATTGATATCTCTTGTGTTGTTTAATGTTTATTTATGATTGATTTTTT
ATCATGGATGAATTAAGGGTGGTAAGCCTTATGGGTGAAGTATTGGTGATTTTGGCTATGGCTTTGGATTATGGTAAGAA
GGCTTGAACTCTCTTTATTGAATTGATTGTTGTTGGTAGGTTGGATCCACCTTTGGTGGAAGTGTTATATCTTATTCTTG
TGTGGTATTATTGTGAATTGTAGCCATGAAGGCATTGGTGAAGTTGTTGTATAATGTGGGAATATTGCATTATTGTGAAT
TGAGAACATGAAGGGCATTATATGAGTGTTATTACATTGTTGTACTATTATACACATATGAGGCTATATGTAAAGTCCTA
TATGAAGCTATACGTAAAGTTTGTGTGAAGCTATAATGTGAAGATGTTCTAATGGTATTAATGTGATATTATATAAAGTG
GTATTATGCTAATGTGAAAGCATGTTTCTCTTGAAATGGTGATATGTGGTGATGATGGACTATGATGAGTCTCTATAAGA
TGATGATGTAGCTCATATGCTAGACTTGAGTATCTTGTCTTGTGTCATGAAAGCTTGATTATGTATATGAGTATATGAAT
GTTTGGTTGGGCTATGACTTAGTAATGGAGCTCTTCCTATAAATGCTAAAAGAGGAATTCTAGGCCAAGACTTGAATTGG
TAAGACTTAAGCATAGTGCCTTTTCATGAGTCTAGCTTTCCTAAGTAAATGTATAACCTTGAAGGATGGGCCTTAGGGTG
ATGTTCCCTTCTTGAGTGAAATGATAGACTTAGAGATGGATGGAGCCGGAACGACATGAGAATCCTTATCTAAGAAAGTC
AAATGAGTTATCCTTATGAACCTAGATTGGCTATGACTAAGAAATGGGGCTTTTCTTGGGAAGAGGTACTATGAGTTGGT
TAAACTAGAAAAGGAACCGTCTCTAGTACATATATGATTGAATACTCTATGGAAACCAAGGCTAAGCACTGAGTGGATGT
GGTTAGGATGGTGGCCTAGTTGAGCATGAGATTAGGCACAATGAACATCCTTGGACATTTCTTAAACCTTGTGGTTGCTT
TTAGTTCTACCCTTGGCAAGTAGAACAACCTCCCAACCTCCACGGAGTAGGATATACTCCGGATTCCATACCTTGCTAGT
ATGTTCTATGTCAGTTAAGGCCTATTTCCATCATATAGGATGTGCACTCTAATATTGGATAGGTTCTACAACGTGTAGGT
AGTAATATGGGATGCTATCTACACATGGCACGAGTAGGCTTAGAAGATACTAAAGTGAGTTCCCTAAGCCTTAGGGCTAT
TATGTGATTGTCCCCTATATGTTTGTGTGTCTCCTAAATGGTTTTATAAATAATGTTGACTTAGTATGTTATAATGTAAT
GATAAAACCCTTGTCTATAGTAACTCTTAGGAACACTTAGGTGTATATGAAGAGGTTGTATGGGCGGTCACTTCATTATT
CACTTAAGTGTGGCTTAGGGTGACTTGAGATAGAGGCTTAAATAGTAATGAAGGACTTACTTTGATATCTTGTTTAAGTA
TTGTACACTTGTGTTAATTGAGTTGTAAATGATGTGAATATGGTCTTAATTGTGAATGGTGACTTGAAATGTGGGTTTAT
GCTTGTGGTTGTAAAGGTTTGTTAAAGAAGGTCTTAAAAGCATACATTCCTTGTAAATGTCTGTTGTGCATGTTTTCTTG
CATGGTCATCATACTTAGTACTTATTGTACTAATTCCATATTTCTCTATTATTACAAGTGTAGGTGGTGGAAAGTGAGGG
GATCTTTTGAGGAAGCTTGGGATATTGACTCTTCTCAAGAAACTTGGTATGTCCTCATATATTCGAGGACATAGTTGTTA
CCTTTCTAGTATTTACACTTAGACATTGTATAAGACTTATATTTTGTTGTAAATGGCCATGCCCCTAAGATGTTCTAGTC
GTGTCTAACATGGTACATGAGACTTAGAAATTCTACTTCGTTACATTTGAAAGATTTTATGAGTATTATTAATTTGTTTT
AAAAAGTGTTTAAATTCCTTACCATTTTTATTACCGAATGCAATGAATGAATACTAAGAGGCTTGTATTAGACCTCTGAG
AGGTCGAGTACACATGTTACGACTTGGGGGTGCTCTTGGGTCGTTACAGAGTAAAAAATATCTTTAATTTGTGAAATGGA
ATGTGATGATAAATTGTAAGTATGAAGATTGAGGGATAAATATTGATTACTTGTTATGAAGTTTTAGCGGGAAAGTGTTT
CTTAATGTGTATCTAGTATTTGTAAGTTAGTATAGTAAGCGAGCAATCATATTGATATTCGGGATTATTAATAAATATTA
AGCTTGAATTTGAGATGAGTGTCGTGATCAAAAGAATGGAAAAATGAGGGTGATGATGTTATTCTTGACATTTGATCTGG
TAGGCTTGACATAGAGTAGGTGAGGAATTGAGATGTTAGTTGTAATGAATATGAGTGATACAAGTGAGATATCCTATCTT
TTAGATAAGGGCAGTGAAGTGTGACTAAGTCATAAGAGTAAAAAGAGCATTAAGAGGTGTACCCGAGATTGTATTTAATC
AGTCAAGGTTCCAATTAAGTTAGTGATTTTTCATATGTGCCTAGATAGTATATTTGAGCTACCAATGTTGAATAGACGTA
TGTATGCATTATTTTTTTCCTTACTGGTTAGATGAAACGGTCCTATAAGCCAATGAGAAGAGGTTTAGAGAAGTATCTTA
GAATGAGGTCTTAGAAAGAGTCTTAGTATCTGGTTATAGAGAGTTCAGTAGCCATGAGATAAGTCTTTGCCCGAGTATTA
AAGTAAAGGGAATGTAGACCAGCTTAGACATAATTAAATAGATCTATAGTTTTCAAGTGTTAGATTTAGACCCTAGGGGA
GATGACAAGATGAGAAATCAAGTCAAGTGTTGAAATGAGATAGTGATGTCTTCAAAAAGAGTTTTGGAGATATATCAATA
TGTTCATAATCTTGTGTACTCCTCAAGTTTAGTTATCACAACATGATGGTGATATTTCTTATATAAGAATTGTGTCTATG
ACCTATGCTCATACACTTCAGAGAGATTCACATCTATGATCAGTTTTCAGAATGAGGGGCAAAGACTTTAGCCCATTAAT
CTCAAGCTTAATCTATGAAGTTATGTTTATCAGCCTTATGCTATCAACCTACTCATATACACAATCATGTCTCACAGTAT
GTTCAATCTCAGAAGTTCATTATTAACCCTCAATGGCTAGCAAGATTAGGTTATGCCATGCATATTCTTATATCAGAATT
CTCGAATGAATTGTGCTTATGATCTTTTGCCCTAAAGTCCTTTTAGTAATCTTATTTAGTTTTGGAGAGGGGTGATGTTG
ATAGTAGTTGTGTGATGATAGATGAGATGATTGTTATTTCTTATTGTGATAGTGATTGTTTGTTTATTCCATCTAAGGTT
ATAAATGTGGAGGAAGAAGGAGATAAGGTTTACAATAAGTACTAAGTCATCTTCCTGGTGGTAATGCATGAAAGTTCTGT
TGGAAGAGATGATGAGAGGATGAGAAGTTCTTAGAAAGTGGGTTAGTAGGAATCTATGGAGTGGTTAAGGTTCTAATCAT
GAATGTGGTATTGTTAACATATTGAAAATGTGTGATACATTAGGTGTTTCATGATATGAGCTCAAGGTTAGCTGAAGGTG
GTGGTAAGGAGTAGTGTTCTTGGGATGAGATTTCCTATAGAGGTATAGAACCTGAATCTTGTGATTTAGATCAAAATAAT
CACCATATATTAAGTACTTTGTGATTTTGAGTTAAACTTGAATACAGTAAGAGTAACCCCTTTCCATTCTCAGACCAGCC
GTCATTCGAGAATGATGATTCCAAGGAGGAGATATTCTAACACCCCATTCTTCATTTACTTGTAGGGTTATATAGGGTGA
TTCTTAAATACCCCATATGTCGAAAAAATTAAATTATTTAGTGTGGGAATGATTTTGGATATCAATTAAGGTCACTAGAA
ACTCCTAGCACAAAGTTGAGTTGAAAGATTCCATGCTGATTAAGTTTTGATGTATGATTTTCCTTGGGTTAACTTTAAAC
GACCATAACTCTTGGAATATAAAGAGTTATATGGCCCAAAACCTATCAAATTATAGGTATTTGAATCTTCTTTTAAACGC
CACAAATTTCACAACAATCTGAGGTTTGAGTAAAAGGTTATGACCATTTTAGTAACCTGATACAGTGCAATGATGAATTA
GCCGACGGGAAAACATTAAAAAGGGTCCTTTTTATCTTTTTACCTCTATGAAAACCCTAAACGAATCTCTTGACTAATTA
AAGACCCCAAACAATCAGATTTTCATCCCTTAATACATCATTCTCTTCTCTCTCAAACCCTAAGGCAAAACCCTAAGGAA
TAATTAAAGTAGAAGACGTCATTGAAGATTATTTTAATCTTATTCAAGATTATTCTTAAAGGTAAGTCTTTCTCCAAGAA
TTACATTCTTTCCAACTCAATTCCTCCATACAATTATGAATCACGAATGAAAATCATAATTCTGGACTATAGAGATTTCA
AGAAAGTAATTCAAGAATTTCAAGAAAGGTTTTCTTGATTGTTATCTTTCAAGCTAGGGCTTCAAGGCTTTTAATCAAGT
TCTTCTTGAAGATTCTTCAAGAACCTTGTTCTTTCAGGTATGTAAGTCTATATTAGTGTTGGACTAGTTCGACCTCACGG
CCTACATCTACTTTCATATTAGTAAAATAGAAATCTAGGATTCTACCCTAGATTTGAGTATTCTTGAGATGAGTTAATTT
TGAATTCTCGAGTGTATGTTTCTTTTTGAATTTTTATTCCTAATTATTGAATTGTTATATGTTATGAATTAAAAATCATG
AGTTTCGGTCATGTTTACATTTTGGCATGAACCCTATGAACTGAGTATTTTTTAAGGGGGAAATATCGTTGACTTATTAG
TTTCGAGTTCTTGAGTCTTGAGTTCTGAGTACTGAGTATCCTTATTGCTATTAAGATAATTAAGTTGATTCCTTCATTTC
GATAATTCCACATGAACCCTATGATTTGAGTTATAAATTTTGAAAAGTTTTTTCAAGCCAACACTTGAGTTCTTAAATTG
AGTTATGAGAAAGTAAAGATGAGTTTTGAGAAAACAGTTTCTAACACCTGATTATTATGAAAATCTAGTATACAATCAAT
GTATGATCAGTATGTTATCTAGATATACCATCAATGTTTATGCAGTATTACTTCTCGAGTCATCAATGATCGTATTAAAA
TATGATTTTGATATTTTTTTGAGAAAGAGTTTTCAAGTATGAATTGAGTATGAGTATAAGGGGACTATGTATTCCCAGTG
GTATCAATTCTTACATTGATAAAAGAGAAACTGAGATATCTAAATGAGTTATGAGTTCAAAAGATATTCGAGAGCAGTTA
CCTCTTTTAAGAGGGTAGTTTCAGCAATTATCTCAAACCAGAGGAAGAGTTATGTTTTTAAATATATGAGCCTGAGTATA
TATTATTAGGCATAGTATTGAGCACTAATATGGGGATGAGTTCAAACAACTTAAAGTCATCATAAACCATGTATGCCAAC
ATGAGTAAAGGTTCATACTTTTTAGATGAATCCTTATTGCTCTTTAAGCATAACTTAGTAGATCTACTTAGTTGAGGTGT
CCTATATCCCGGCAAGGTATAGGACAGTTCTAGTAGTGTGGGAGAGAAATTGTATCATCATGTAGCTCATAGTGATGGTT
GTCGGTTAGAGAATCTTTCAATAGAGTTTAAGTCTACTTTTATATATCACTTATTATGTTTAGTTAATAGATGAGAAAGT
ATTTTGTAAAGCTTTAAATGATTGAATTCCTTTATTTCTTTTGATTTAGCTTGAGTAAATTGTTGTCTATTGCAGTCCTT
TCTTTTAGTTATTTGTTATTCAGCTATATTACATACTCGTACATTCAATGTAATGATGTCATTTGACATGCATCTTTTAA
TGACGCAGATATAGGTTCTTAGGATCCTTAACAAGAGTCTGTTGAGATCACTTCATCCGCTCGTCAGCTTTCGAATGAGG
TCTCCTTGCTTCCGGAGGACTCCAGTTTTATGAGTTATTGGTATTAGTAACATTTTGAGTAGTCATGGGTCTTGTCCCAA
CACTCATCTTTATGCAGTAGAGGCTTCATAGATAGATAGTTTTGGAGAGTGTTTCAGATTAAGATATTCTATTTGAAACT
TATGTTTCATACTCACAATATTCATCAAAGTTTTGAGATTCAGTAAACTAGTTTTTAAACATTCTTTTAATTTGAGAATC
TCTCAATAGATTTACAATGTACTTTTATATATCACTTATTATATTGAGTTCAGAGATGAGAAAGTATTTTGTAAAACTTT
AAATGATTGAATTCCTTTATTTCTTTTCATTAAGTTTGAGTACATTGTTATCTATTGAAATCCTTTCTTTCGGTTATTTG
TTATTCAACTATATTACATGCTCGTACATTCAATGTACTGATATCATTTGGCCTGCATCTTTTAATGATGCAGATACAGA
TTCTTATCATCCTCCACAAGAGTCTGGTAAGATCACTTCATCCACTCGTCAGCTTTCGAATGAGGTCTCTTTGCTTCTGG
AGGACTCCAGTTTTATGAGTTATTGGTGTTAGTAGCATTTTGAGTAGTCGTTGGTCTTGTCCCGACACTAATCTTTATAC
AATAAAGGCTTCATAGATAGATAGTTTTGGAGAGTCTTTCATATTCATATATTCTATTTAAAACTTATGTTTCATACTCA
GTATATTCATCGAAGTTTTGAAATTCAGTAAACTGTTTTTAAATGTTTCTTTTAATATTATGCTTATATATGCTGGAGTT
AGTTTTCCGCTTGTAGTTAGCTAGGATGAGGGCTCTCTTGAGTGCCAGCAATGGTTCTTGAGTGCCGGTCACGTCTAGGG
TGTAGGCTCGGGTCTTGACATTTACATATCGATCTCTCATTTTTATATAATGTGGAAATAGCAATATTAGTAGTAGTCAT
GGTGACCAAAGAAATAAATTATTGCTCAATAAAGTTAACTCGGATGAATATTAAGGTGGCGAGAGGAAAATTTGGTCAAA
GAGGATAGTCAAAGATGGACTAGGTTTATCTTCCAAGACAATATATATCTTGGATTTCTCCTTGAATCACATTTTTTGTG
ATGTTCTAGACAATATTGATACACCAAAAATATTTTAAAAAACTCAGCACACATGGAATAAGAAACCAACAAGGTCTCAA
TCTTGTCTCAAACTCAATTGAACTAAATGACTTTTTAAAATCTATAAAGGTTAATGACGCCAGTTTGTAAATCACAAAAT
CATACGAAAAATTGTACGATTCATGACAAGTGATGGCTTTTAAATTCTCATTTTCCCTATTTTCAAAATCTTTTTCTTAT
CCTTTGCCAATATTGAATCCAGCCCTCAAAGATTATTTAAAGAACAAGGCCCACTAGGGCACTAACCGCAAGTCGCAAGA
TAGGTAGTAAAATAATGCAAATATTGGGCCAACCTAAAGAAAAGCAATGCAGTAACATTGAAAGATTAAACCTGGCAAAA
GCACAGATTAAAACATTAAAACATGACACCATTATTCAAACCATTATACAAGTTTAGCTCGGAATGAGCTTTAAACCATA
TCTCATTATACATAATTAAAGAAAAGCACCCAAACAATGAAAGAATCCAATGTCCCTGATTCTTGATGAGAGAGATAGAA
GCACTCCCTTGAACCTACATGCACGGTGGTTGTCACGATTCAATGTAAGGATGATCTGGGTCAATCACAAGTTCATATGG
GGATTGAATCGTTGGGTTTATTGGTAGGTCAAGTCGGCTTGATGTGGATACCACTTGCCATATGTATAGAAGAGTTGAAA
CATAATGGTAGGAGAAATGGGGAAGAGCTCCAATAGGGTTGACTTTAGTTGCAACAATTCTTTGTGGTGTTTCTGAATTT
TTAGGAGGCTCGTGTGATCTAATCACCCTTGATTCAGAAGAAACAATACAACCCATTGCATTTGAATTAACAAAAGTAAC
CAACGAATTGGATTCAACCCGAACTGGCTCATCCAAATTTGAATCATTTTCTTTCTGTTCTTCAACTTCAGTTTTTACTG
ATGAAAAATAAATATTATGATTTCCAAATTCTTTAGTTCTTGGAGTTTCATTATTAGGTGAAGCTAGTGGATTCTCCTCG
ATACTTCTCTTTATTGAGATGTAAAAAACAACAACAAACAGAGATAAATCAAGAATGGAGGTATGAGAAACTAGAGTGGC
GGAATTATAAAATATTGGATCAAGGAAAGAAATATGTAGGGTAGGGTTTGATATAGAAAGTGGATAAGCCGACTTTGCGT
TAACCAAACATTTTTTTATATTTGGGCTATAATAGCCAAATTTTAGGTCTTGCAAATTTGGAGTTCAAATGAATAAAATG
AGCCATGAGTTCAAATTTAATTTCCAAAAAAAAAATGTATGAGAAATCAAGGTTTATGAAAGGATTTTTGTAAATAAAAC
TTTATGAAAATCTAACTAAATTAAAACGTAAATAAAATTGGTTTTCTTTATACATTTTTAAGAAATGGGTATTCTTTGAA
ATAATGAGAAAAATAACAAATAGAAAACGTTGTTTTTTCTTTGGAGATGAAATCAAAAAAATAATTATATGAATCAATAT
TTTCTCTGTTTAATATTACTTTTAATTGATTTTTATTCATTAAAATAAATGTTATTCCAAATAAAATTTATAAGTGTTTA
CAAAATTTGTTTATTTCGGTTGTGACTAAGATTAAGTTAGACTGTGGTTTATTGTTTTGCGGATTGAAAAAAGAAAAAAA
TTTGATGTGAACAAAATAAAATGTATGTCATATTTTTTCGATAAAATACTTATAGGTTGCTTTCGAAGATAGATGAACAT
ACTAATTGGGTAACCTTTATGTCCCCCCCCCCCCTTCCTCCAAAAAAAATGTTTGACTGCTAGATAATTACCAACAGTTA
GGTGACCTTCTAAGTTATTAACTCATAAATGGCAGGACCCAAAGTAGACCCTAGGCACAAAATCGCATATAGAACCACGA
GAGGCCCTACACAAGCTGCTAGTCATGCATAAACAATATAATAGAAAATGAAGAGATTTTAAAAGACAATTCATAGTTTG
AGAAAAAATGAAGCGGAAGTCTACATAGTCTTAAAAGAAACTATTACATCAAGATTGATCGCGACGTAACCCATACATCA
CATACAATTTGAAAAGATAAAAAGACAGAAAGCAATAAAGGCTCTGTCCTTGGAGCACTAGGACTCACCAATCGTCAACG
TCTACTAAGTGATCCCTAGCCACGAAGATGGGAAACTGGAACTTTGGACCCTACATTTGAGAAAAGAATGTAGGCAAGAC
TATCACTACAAAAAAAACAGCATTTAGCGACGGATTATAGTGACAAACAATATTCCGTCGCTAAATAACGACGGATTAGC
TACGGAAATATAAATTGGTCGCTAAATTATCGGATAATATATTGGGACCTAAATTAGCGACAGAATAGCGTCAAAAACTT
AAATCCGTCGCTGAATTTAGGTGCTAAAATTTGGCGCCTCTATTTTTCCTACTAAATTAGATAATTGCCGATGAAATTCG
CGATAAACTTATAATAAAATATTTCCAGGGCACAAATCCCTTTCACACAAATTAAATCACTCACTCTCTTCCTCTTTGCT
GCTCATTGCTACCCAAAAAATTCCTAGGGCACAAATCCCTTTCACACAAATTAAATCACTCACTCTCTTCCTCTTTGCTG
CTCATTGCTACACATACATAGCAGCGCCTTCTGTGGGAAGAAAACCTTGCAAACTTCATTGTGAGTTGTTCTGTGGGAAA
GCTTGTTTCATTGTTGTTGGTTCATCAAAAGGTAACAATAGTTTCTATTAATGTCTAAAATTCTATAGTTATTTCATCTC
TGGTTCATCTACAGTACTCTTCATCATCTTTTTCTAATTTTTTTAGTTAGGGTAACAATAAAGTGCCTATTATCTACCCT
AATCTTTGCATTTATATTTATCTTATTTAGCAACTTTTGCATTTGGGTCAAACTTAGGGCAGATAGGAGCATTAGCTTAA
AAATAGAAAACTTTGGGCACAAAGATCATTCTATCATATTGTTTTGTTTATTTTTGTTTAACCATTTGATATTTGAAACT
TAGTGAAACCTACATAAGCTAGACTTTCACCCTTCCCCTGCTCTCTGTTGTTTTCTGGTAAATCAGACACAATAATAGAT
AAAAATGTAGTACTTCTTTTCATTCTAACATTACACCACTAGTTCTGTAACTTGTTTTTGTGGTAAGTAATCAACAACTT
GTTCTATGTGGTTTTTCTTCAAGTTTCTGGTGGTTTGCTGTTTTGTGATGCTGTAAAATCTGGGAACTTAGAGGTTTTCT
GAATTTGTTAAAATAAAAGAACAAGCAGAAAGTACATGAATTTGCTCGCTGGAAAGCTTCTTGATCCACATATAATAAAA
GGATGGAGTACTTCTTTTCATTCTAACGTTACACCACTAGTTCTGTTTACTTTATTTTGTGGTAAGTAAGCAACAACTTT
TTCTATGTGGATTTTCTTTAAGTTTCTGGTGGCTTGCTGTTTTATGATACTGTAAAAACGGGGAACTTAGAGGTTTTCTG
AATTTGATAAAATAAAAGCACAAGTAGAAAATACTTGAATTTGTTTGCTGGAAAGCTTCTTGATCCACATATAATAAAAG
GATATGGTTTGTGTTCTCTATATACATTTCAATCAAAGACTTCTACTTTAGTACTTCTATGTAATTTCTTTAGTTCTAAT
TTTTTTAATAACTCTAATTATTTTGTATTTTTTAACATTAAGTAGGAGTATGGAACATCTAAAGCGTAGTTGGATGTACA
AGAGATTAGATGGTCGAGGGGCTCTTAATTCTAGTTTTATAGCCGGTGTGAATGACTTTCTCAAGTTTGCATGTTCTCAT
CCGAATCGCATGAGTGGTGAGGAAGTTAGTTGTCCATGTCAAAAATGTCACAACATTAAATACATGAATGTTGAAACTGT
AACTACACCTTTTTCGTTTAGGATTTGTTGAGAACTATTTTGTTTGGAAATATCAAGGAGAAAAAGAAGTGATCGGTGAA
ATGTCTATTGATTTACCGAATGATACACAATCTGGATTGGGATATGATAATCCATATCGCCAAATGGTTTTGGATGCAGT
TGGATCAAACTTTGGTCAGGGTTCGAGCTTGCAATCTTATAGTAATGACGAACCTGAGTCATCTCATCATTGTGAACCTC
CAATGGAGGAAGATCCTAATCCTTCAATGGAGAAGGAACCTAATCCTGAGTCACAAAGGTTTTATGATTTACTTCAAGCC
GCTGATGCAGAATTGTATCCTGGTTCTTCCATCTCTCAACTTGCACTAGTTTCTAGGATGCTAAATATTAAAATGGAGAA
CACTTTGTCACAAAGGGGCTATAATCAAGTGATGCAACTATTGAAAGAGGCATTACCTGAAGATAACCAAGTTCTCGATA
GTTATTATCAAACCAAGAATCTAGTGCGTAGCTTGGGTTTGCCTGTTGAAATGATTGATTGTTGTAACTCAGGATGTATG
TTGTATTGGGAAGATGATAAAGACCTAACATCTTGTAAGTTTTGTGGCTATGAGAGGTTTAAACGCCGTGTTGGTTCTCG
TAAGAGAAAATTGGTCCCTTACAAAAAAATGTATTATTTTCCTCTTATTCCTAGATTGCGGAGATTATATGCATCTCATG
CCACAGCTGCCGACATGAGATGGCATCAAGAGCATACACAAGAAGAGAGGGTAATGCGACATCCATCAGACTCTGAGGCT
TGGAAGCACTTCAATGAAACTCATCCCTTTTTTGCTTCTGACCCAAGGAATGTGAGGTTGGGGTTATGTACTGATGGTTT
TCAACCATTTGCTCAATTTGGAAGAAAATACTCTTCATGGCCAGTGATTGTCACTCCATATAATTTGCCCCCGGGGATGT
GTATGAAGGAGGCTTACATGTTTTTAACTGTCATTGTTCCAGGGCCACACAATCCTAAACAAAAAATTGATGTTTATCTA
CAACCTTTAATAAAGGAATTGACTTTATTGTGGGAGACAGGTGTAGAAGCATTTGACATCTCAAAAAAGAAAAATTTTCA
ATTACGGGCAGCTTTGATGTGGACTATCAATGACTTTCCGGCATATTCTATGTTATCAGGATGGAGTACCAGTGGAAACT
TAGCATGCCCTTATTGTATGGAGGAAACACAATCCATTAGATTACAATATGGTGTGAAAACAACTTGGTTTGACAATCAT
AGAATGTTTCTTGACCAAAATCATCCATTTAGAAGTGATCGTAAGAACTTTCTTAAAGGTCATATTGTCACAAGATTGCC
ACCACCTTTAAGATCAGGACAAGAAATTTTGAATCAAATATGTGAGTTGGGGATAAGGAAAGTAACTGAGTTAGATGCAG
AAGAAGTTAATAAAAGAATTTGTAAGTCTTGTGGATGGAAAAAACGAAGCATCTTTTGGGATTTGCCTTATTGGAGTTCT
AATATGATACGACATAATCTTGACGTCATGCATATTGAGAAGAATGTCTTTGATAATGTATTTAACACAGTTCTTGAGGT
GGATGGCAAAACCAAAGACAATCCAAAAGCACATCTAGATGTTGTAAAATATTGCAATCGGCCACATTTGGCAAGGAATC
CTGAAGGAAGTTATCCTAAAGCTGCATATACAATAAATAAGGATAAAAAAAGGTCTTGTTTGATTGGTTGGAAGGTGTGA
AGTTTCCAGATGGTTATGTTTCGAATATGAGTCGATGCCTTGACACAGAGAAATTTAAGTTATTTGGGATGAAAAGTCAT
GATTGTCATGTGTTCATGCAACGATTATTGCCAATTGCATTTCGTGAGTTACTTCCTAGTAATGTGTGGCAGGCACTTAC
AGAGTTGAGTTTATTTTTTAAAGATCTTACTTCAACTACTCTTCGAGTGGTGGACTTGGAAAGATTGGAGGTACACATTC
CACAAATTTTGTGTAAGTTGGAACGCATATTTCCTCCTGGATTCTTTAACTCAATGGAACATTTACCAGTGCACCTTCCA
CATGAAGCACGAATTGCTGGACCTGTACAATATAGATGGATGTATCCTTTTAAGAGGTAATTGTAAATTATTTATGCTCC
TATGGTGAAAAGTATGTTAGACATGACATTATAATTTAATTGTTTACCTATATAGGTACCTCCGAACTCTTAAAAATATG
ATTGGAAACAAAGCTAGTGTTGAAGGTTCTATTTGTGAAGCATACTTGATGGCAGAGTCAACACAATTGTTTTCTCATTA
CTTTGAACCTCATGTTATGACACGTCATCATAATGTGATCCGTAATGATGACGGTGGTGCTATGAAAGATGTTGAAGGAA
ATTTATCAATATTCACCCATCCAAGTAGACTATTGGGTGAAGGAAAAAAAAGAGATTTATCCCTTAAAGAAATTAAGGCC
GCCCAAACTTATATTCTACTAAACTGTCAAGAGGTTGAGCGGTTTGTGAGGTAACATTTTAAGATTATACCTGTTTAAAA
TAAAAAAATTGACTATACATTATGACTTTCTATATAACTTATTTTGTTGCAATGAAGCATGTACGTACAACGTTTGCAAG
AAGAGTTTCCGAATCTACCTCAAGATCAAATAGATGAGAGTCTTGAATCATATTTTTCTATATGGTTCAAGGAATATGTA
AGCCTCAAACAATGATTATTCTTTAAAAAAGTGATGTTTTTAAATTATCTTGTGAATATAGACTAAATTTTATAGTATTT
TTAACTAGGTTCGATCCAACCATATTGAAAATGAATACTTGAATAGTCTTGCTCATGGACCATTAATAAGCGCATGTGCT
TATCCAGTGTGTTTTGTCAATGGATACAAGTTTCATACAATACATCGCGGTAGTGTAAGATCAACAACGAACAGTGGAGT
TTGTATCTCAGATCCAAATGCTGGTGATTACTATGGTAGGATACAAGAAATTATACAATTGGAATATCGTAGAGCACCTT
TAAAGCAAGCTATATTATTCAAGTGTGAATGGTTTGATCCAACAATGAATGTTGGTGTTAAGGAGCACAATCAATATAAA
TTGGTCGATGTTAATCATCGTCGCCGATTTAAAAAATATAAACCTTTTATTCTTGCAATGCAAGCAACTCAAGTGTGTTA
TATGTCTTATCCTAGCACAAAGAGGGACAAGGATGATTGGTTAGCTGTATTAAAAGTCAAACCTCGAGATGTTATTGAAT
CACCTGATGAGGGAGGGATCACAGTAGTTGAATCAAATCTTCCATTCCAAGTTGAAGAAGTTGAAGTCCATGAGATAGAT
ACGAATATTATTGTTGATGAAGATATACCTCTGCATGATCCAAATGGGGAGACAATTGAAATGGCTGAGCCAATTAATGA
GGATTTGTTGTTAGATCACCATGAATTAGAAGAAGAAACTACAGAAGATGAAGGTGAAACTGAGGATGAAACTGGAGAGG
AGGATGATGAGGAGTTTGAAGATGAAATAGATACAGACTAGTATATTGATAGAAATGTGCTATTGTATCTTCAGTGACTT
TGGTTTATAGTACTATGTTTTTGATGCAAATTTTTGCCCAGTGAATCATACTAAACTTAATGCTTTCAGTGACTTTTTTT
TAAGAAATAGTATTTGAGAATTTCATTCTTCAACCAGTTTTTAATTCTCAAAGACAGATTCACATCCTGCGTGAAGATTG
TATTCTGCCTTGTGTTTTATGCACCTGCATTACCTGAGATTTTCAATATAATAGTAGATATGAATCCATTCTTGTTTTAG
TTGTATAGTAGGATATGTAGAAGTGATGTTGCTGATCAGTTGGCTTTATTGTCACTGAATGATGGTCTGATTTCTTGAGT
TCTGATGAAATCCAATGCTTGTCGCCATCAATTATTTGTTAGTTTCTAGTGTGCTTTTAATTTTGAATTTTCTTCCCCTA
GAAAATATGACTTCCCATAAAAAAATTCTTAGACTTAAGTACTTGACTATCAACACTGAATAAGTGTTGCATTAACTAAA
AGCATTGAGAGAAAAGAAAGTTAGAGAGAAGTAGAGGGTGACTATTAGTTGCTTGCTGCTTAGCTACTCCACTTGGGTTA
AAAGAAGTATTGTGATTAGAAGCTGCAATGTAATGATCTGCTATGTAGCTACTCCAGTTGGGTAATTTTTTTTTCTTTTC
CTTCTCTTGTTTGGGAATGTATGGGATTATGCAATCTTGAAGTTATTTTTCTTGTAGACATGACGCGAGGCAGAGGTCGA
GGTAACACAACTCGTGCAAGCAAGACCTCAATTAGAGGTCGAGGCAGCACAAGTCGAGTTTATATGCCTACTGTTCCCAT
TCCCATAACTAATTCTCAACAAGGTGGTATCAATTCTTTTGTTGGACCAGATCATATTAACCAAAATCAAACATTAGCTC
CTACTAATTCGCCTCCTGTTCAAACATCAGCTCATGGTAGTACTCCATCTGTTCATTTTGAAACACCTCATGTAATATCT
AATCAGAGCAACGGAATAGGCGAAGGTGCATCTACTCAAAGAAACGTGATAGGGGAGAAGCCTACATCTAGCCAGAACAA
CACAATAGGTGAAGGTGAGAGTAATAATAATTCTGGACAGCGGACACTTGTTTTTCTTTCTCATTCCGGGTAAGTTTGTA
CTTGCACTATTGTTATTTATATACTATAATTTCTTCATGATAGACTTCAGATAATATATTTCAACTTTTTTTCCAGTTTG
GAACCATCAAATATTTGCTCGACTAGGATATGTGAGTCTTTCAAGAATGAACTTGATCCTAATGGAATTAATTGGAAAAG
TGTCTCACAAGAAATAAGAGATTTTTATCTCGGAGAATTCGAGGTATATATTTCACCATTTTAATAAAAAATATTACATC
ACTTTTGAAGGTTGGATACTAATGTTGTTTACTTATAAAATTATTTTAGAAGGAATTCTATTGGGATCCTTCCATTGATA
GTGAAGTGAAGATACTATGGCGTAAGAAGGCAGCGAGAAGGTACAGTGATTTTATTTCTTGCATAAAAAAAGGAGCAGTT
TGGCCAAAATATGTTCCGGAAGAAACATGGGAAAGTTGGATGAGATTTTGGAAAGATCCCAAGGTTGTTGAGAAGTCAAA
AATAAATTCAAAAAATCGGTGTGGTGGTCAGAATGCAGTTGCAAAGGGGACTCACACGGGAGGCTCTATTACTATTGGAG
AGCATCGCAAGAGACTTGTAAGTATATTTTTGCACACCCTTAATTTACTTTATATGCATAATCTTAACCCTTCAGAACAT
TGAAGTGCCTTTGTATTATGTCTGCAATCCCGCAATTCGAGACTAGAAAATGCTTTCTCCTTAATACTTTCATGGGAAAG
AATTGACAGTTGTTCTTGTATTTGAGCCTTCTCATTGTAACATTGAGGCATATCATCATATTATTTGTGCATTTCCTACA
ATTGTTCAACCAATTTTCTGCTTTGATATTTAATCTTGAGAATTAAATTCTTGGAGTTGCTCTTCTGCACACTGTACTGA
TTTTGAAAATCCACGTGTTATTGGTGGGGGTTTGTTTATGAAGGAGGGTTGCTCTTCAGCTGGCTCTTAACCATGATACA
TGGTGGCAATACATACTAACTATGAATATGAATAGTAGTAGATAATAACGTATTAAGCGGACATCCCATATAATGTTGTG
TGTGCTGGGCAGTGTCTTGCTTTCTGAAGACACGACACTCCACAACACACAGATGGCAAAATATAACTTGTGAAGTGTCT
CTATTATTGATAAGGCTTTGTTGCTATAATTGTATAGAACTTCTGATTTACTTATTTGGTTGTTATGTACACTTGTGGTG
ATATGTTTGTTTTACCACACACTAAATGTTTTAGACTCAACATATGAATTACTTCTTACTCAATCAAATTGAATGATCGT
CATTTCTCGCCTTGATATGCTTGCTCACTGTTTTGGGTTCAAACAATATGAAACAGGGAAGTATATCTCAAATTCCCTCA
TGTTTTTAAGGTATTTAAACACCCAATTTAAATTTTTAGGTTTTGTGTACTACTGTTAAGGTTTGAATTAGTATTTTGTG
GATGTAAGGTTAGTTCAATTTGCTTGCTTTTAGCTTATCCTTTTGTAATGAACTGCTAATCATGAATGAAAATTTCCAAT
TTTCTACATCAATTTTGCCTGATGTTTTAGTTTTCTTCATTGATTTTGAGTTTTGTTGTTGATAAAGTTGAAATTGATGT
AGTAATTTAGCGTGTTTGAAGATATTCAACGCCGGTTTAGGTGGTGGGTGAAGTTTAAGTGCGTCATGTGCTGCTAAAGT
CTAAAATCAGAACACAGTTTTTTCGTACCTAAAGTTGTGTAGATATTTCCATTCAAAATTTCATCAAGTATAGCTGAAAA
TGGCACATATTGTTTTTTTTTTCTGTCATCAGTTATAGGAGGTAGTACATACTGCTGCCACAGTAGGCACATCCCAAGGA
AATTTTTTGGTTTACTTGATGATTTTGAGTTTTCTGTGATTTTGAAGTTTCCCAAGTATTTTAGATTGTTTGATGCTAAA
GATACTAGGAATAAGTATATTGAGGTTGTTGAAAGAGACCCGCGATTAACCGTTTTTATATCCCAAGTATTTTCACATTT
TCATATGTTTTTAATTTTTTTTCCTTGTATAGGCTATTGAAAAGGGTCGAGATCCAACACCAAGTGAGTTACATTTTCAT
GTCCATACACATGGTCATGATGGAAAATCTTTTGTTGGTGAACGAGCTCGAGTTGTACATGTAAGTCCAATATTCTACAA
TTGCATTCACTTTATATATTCGTTGGTGGAAAATTGTGTAAATCATTTTATTTTTTCAGTTAACAGCCTCTCTCTATTTT
CCCCACTTTTATACCCAAAGAATTATAGGTATATGTGTAGCATGTACAACAACTTATTGTTTGGACATCAGAATAGTTGA
ATTGCACAGTGAAGGTGCCAACAGTTTTTATGTTTCTGAAATAACTTGACATAGTCTGGTCTTCATATTTATATGGCACA
ATAAATACTTCAAGTTGTGCATTCTCTGTGGGTTAAAAAAAGGGCAACATAGACTTGAATATGCAAATAAAAAGTTATCT
AAGATATCGGCATAAACTAGATGTGACTATTGTTATTGTTGGGGTTGTTATTAATGAATTTAACTGTTTATCATTCTCTT
TAATAGGAAAAGTATCTAGAAATATTACAGAATCAAACACAAACTCAATCTAATGTTGATCAATTGCAAGCATATTATCA
AGCCGCAGGAGGGGAAAAGAAAAGAAGGATATATGGTCTTGGATCGCAAGCAAAATCATTTTACGGGAAGAATTTTTGTG
CCCCAGCTTCTGGATTTGATGTTTCATCCTCGATACCATGTATGAATGCTCAAACAACAACACCGGAAAATTTGGATGAC
TTTATGACGCGATTGATTCCTTCACTGACAGATCACATGCTTCCTGTGTTTGTTGAGCGGGTACGTGAATTGATTTCTTC
GACCTCATCTCAGCCAAACACTCCTATGACACCCGTCATTCCTACTCCATCTAATATTGATGAGGCAAATGCATAGGTTT
CTAATGAAGATTGTGGTTCTCCGATCTCTCTTAGTTAGTTTTGTTGGCTAGATATTAATTTTTGTTTGGAAATTATCGTT
GGGGTTGTTTTAAACTTGGTTATACACTTCAGCTTTTTGTGTTTTGGATCTGGTAGAATATTAGTTTCTATGAATTAAGT
TAATTTTGCAAATTTATAATATCTATTTGAATATGATTTGCGATAATATTTTTGTCACTAATGTATTTAAAAGTAATGGT
GATGAAATTTTGTGACAATATTTTCGTCGCTATAAAAAGGTAGAAATGTATAAAAAGTAATGGCGACGGAATTAGCCACA
TATTTGTGATAATATTTTCGTCGCTATAAGAAGTAATGGCGACAAAATTAGCGACAGAATTTTCGTCACTACAAGAAAGG
TAGAAATGTATAAAAAGTGATAGCGACGGAATTAACGAAAAAATTTCGGTCGTCAATACGATGACACAACGAAATAGCTT
ACAGAATTTGCGACAAAAAGTACAAATATAACAACGGCTTTTTTGGTCGTTAGTTTTAACAACGGAAGAGATCCGTCGCG
CATCTGTCGCTAAACTTACGACGGATTTGTTTTTTTTTGTCGCTAAATGGTTAGCTACGCGCATTATACCGACGGATGAA
AATCCGTCGCTAAACCAAAATAGCGACGGAATAAGCTATTTAGCAATGGATTTCATCCGCCGCTAAACATTGTTTTTTTT
GTAGTGTATGTGTTGGTACAAAAAATTACCAAGTATGATAGAAATGCATAGAGTTATAAATCATGCTAAAAAGGACCTTT
TATGTCATGTGAAGACCAAGTTAAAACCATAATATAAGAGGTTCGAATACATAAGCGTAATCATGGTCAATGCAAGTAAA
ACTGATCTTTGAACACTTGTGAGATACTTTTGAAGTAACATTAGTTCATCATTATTGTGGGAAGTAGCCTTAACCGACAT
AGAGACCGTGTGAGCTATAACATGGTATCCGGTGTCCGCCCCACACAAAAAAGGGGTGTACTTACTTACCAAGGAAAGAA
CCTTTACTTCTAGCTTACGTGGATCCGCTAGCTAATGTCTATCTAAGACAATATTTCTATTGTGGCACAAAGGTATGGGA
TAAGGAGATTACTACTATAAACCCGACCTCTAGCTACGAGAGAGCATCTATCTCAATATCCTCTTGGGGTTAAGCATAAA
TAGCACGGAAAATTGATAAATCTTAAATTGAGTTATCTTTCATGGAAGGCACATCAAATAGCCAATCCAAGATATGTTTC
TTTGGAATAGCTCCTAAAACATGATTCAAAGTTAGTGTAGAAAACCTTTCAACTATAAGAATTCTTATGTGAGAAAACCC
TATCACATGCATATATTGAGTAGTATGTGAGAAATCCTTTCACAAATGCTACAAAAACATATATGCTTCACTCTCAAATT
AAGAAATCCTATATCATGTTCATCACTTTCATAATGAACATGCATATATTCATAAAGTCATATTTCATAGTTCAAAACCC
ACATTATATCATCTTAGCTTAGAAAGCATAGGATATGCATGGGGATTAATCTTAAAAATATGGAATTATCTCAATTCATG
TATAATAATTCATAAAACAATTTATTGAATCAACATTGAAAGGAACCAATGACATGGAAGAAAATCTTACCTTTCATTGG
AGATTTATAACATTGTGAATTGGAGAATTTAGAAACTCTTCACGAGTATCCAAACGGACAATGGTCCCCTACAGGCCCGT
CTCCGTGTAGGATTCCATGTCCACTCTTAAGTTCTCGACTTTCCCTTTTTACCTCTTTCTAGCCTTTCAAATCCAAGGTG
TTACAATATCTCCCCCTTGGGAAGATTCGTCCTCCAATGAGATTTAAACATCATAAGGAAGATAGGAACTCAAACCTAAC
AGCCCAACATGAAAGCAATAATATAAATGCACTTATCCGAGAAAGAAACATAAAATTCAAGCTAAAACATGATAAAACAT
CATTTCATAAGGTCTATATGCAACTCATACTAAAATGCACAAAAACATGAAGAAATCAAATAACTCATTTCTTTCTAAAA
AAATCAAGTTTTTCATGAACATGCATAAATGAGAAAATCATGGGAATATCAAAGATACATGACAAGATACATGACACAAA
AAGAGTAAACCATAAGGAACTAAATACCTCAAGCTACAGTAGGGACGGAGGGAAAGATATGAGGATAACAGGTTATCATC
TCGGCCTCGGCCTCCCTAGTAGTACCCTCAACTAACTGATTCCTCCAAAGAACTTTTACAGAAGCAATTTCTTTATTTCT
CAACTTTCGAACTTGCCGGTCCAAGATCTCAACCAAAGCTTCTTCATAAGAAAGTTATCCTTTATGCAAAGATTCTCCAA
TGGCACTACATATGTCGGATCACCAACACATTTCTTCAATAAGGAGACATAAGAAAAGGGATGCGCCGATGCAAAGTCAT
TAGTGAATTCAAGTTCATAAGAAACCTTTCCAACATGCCTCAAAATCTGATATGGGCTCAGCTTCTCTTTTTTTTCAAAA
CCTCATCACACCCTTCGTGAAGGATATTTTCAAGTAGACCCAATTATTCAGATCAAACCTTATGATCACTCCTTCTAACA
TCGGCATATGACTTTTGTTGACTTTGAGCCATTTTCAACCTCTCTCTAATCAGCAAAACGTTATACATAGCCTCATGTAC
CAACTCGGGACATATCAATGCAACTTCACCCATTTCAAACAAACCGATAGGGGATCTACACCTCCTACCATAGAAAGCCT
CAAATAGAGCTATACCGATACTTGAGTGATAGTTATTATTTTGTGCAAATTCAATTAAAGGAAAGTGATCATCTCAATTA
CCCTTGAAGTCAATTACACACGCTCTCATCATATCTTCCAAAATTTGGATAGTACGCTCCGCTTGCCCATAGTTTGTGGG
TGAAAGGTTGTACTAAGCTTAACATGAATACAACGATCCTTTTGGAAGGATTTCTAAAACTTAGAAGTGAATGGGGTTCC
ACGATCGTAGATAATGGACAAGGGTACTCCATGTATCCTAACCAATTACCTCAACTACAACTTAGCATAGTCCCACACCG
AATAAGAAACCTTGATGGGAATTAAATGATTTTATTTCGTCATTTGATCCACTATAACACATATCAAATCATGTTGTTGT
CGGGTGCGGGGTAAACCAACAATGAAGTCCATATTAAAAACTTCCCACTTCCAAGTAGAAATACTAATGTCTTGGAACAA
ACCTCCAGGCTTTTGATGCTCAACTTTCACTTGTTGAAAATTAGGACACTTAGCCATAAATTTTGGGATATCCTTCTTCA
TCTCATTCCACCAATAAATCTCCCGCAATTCATAGTAAATCTTGGTGGCTCGCATGTGAATGGAATATCAAGAACTATGG
GCTCCTGATAACATCTATTCTCTCTAGTCATCTACATTGGGAACACGTTGTTGATATTCTTTGAGAGGGCGCTACGTCGT
GGTAACCCACAAAAAATTATTCAATTCAAAAAAAGAGTTCAAAGAATTTTAAAAAGAAAGGGGTAAAGGTAGTTGCCACG
TAATTTTAGGAAAAATTAGGAAACCAATTATTAAATTAATAAAAAATAAATGTCTATGAAACTAATAGATTCTAGGTAAG
GGTTCAAGTTATTCCAAAGGGAAGGTATTAGGCATCCTTTGAAATCCAAAAATGTGGGTCCCGACGGAATTCATTTTTTC
AAATTGAGGAGGACATAAAAATAGTCTACAAGTATAATAAACATGCAATATACACAAATAATAAAATGAAACAATAATAT
AAGAATTGACCTAATGTTTGCCTAACATCAATAATATACGCAACAATGAATAAAAGATATAATTCAAACTCCATTTAAAT
AGCTTCAATGGGAATCGGCCTAAGGATTGCTTTGAGAGTGAAGTATCAATGATGATTGTTGTTGTGTTGTTGAAAGGATT
TATCATAAACACGCTAAAGCATGATTTGTCAAAGGACATTCTCACATAAAGGATTCTTAAGGTTGAAATGTTTTTTCATC
TAAACTATGAATCAAAAATCTTAGGAGCTATTCTAATAAGACCTAGCTTGGATCGGTTGCGTAGTTGTACCTTTCCATGT
ATGATACATTACCAAGCTTGAATTGGTTATGAAATTATACCTTTCCATGGATGACAAATGACTTAGCTTGGATTGGCAAG
ATGATGTGCCCTTCCATGGATAATAAGAACAAGTTAAGACAATGACTCATGGCATTTATTCTTAGCACCAAGAAGATATG
GAGATGGAGGCTTTCCTGTTAGTAGAGTTCGGGTTTGTAGTAGCAATCTCCTTATTCCTTACCTATGTTCCTTATAGGAT
TGTCTAGATAGACATTAGCTAGTGTATCCACAATATCTAGAAGTTCATGGTCCTTCCTTGGCAGGTAAGACACCCATTTT
CAGTGTGGGGTAGACACCGGATTCCATGTTGATAGCTCACATGGTCTTATATGTTGGTTAAGGCTATTTCCCAAAAATAA
GCAAGTTATGATGAAACAAGGTTACTTCAAGGAAGTATCATAAATAGGTTTTAAGATGATGTTCACTTGCATTGTTCATG
GTTTTATGACTAATGGTTTCTAACTCTCAAGATACATGTTTTAGCTTGATCATTGCATACTTACGAAAATGTCCTATTTC
AGCATGATTTAAATGTTTATATGCATGTCTATTACACTTGATACACATTTTGTACTAACGCATACTCTTGCCTACATTTC
TCCAAATGTAGGGTCCGACAGTCAGGGTTCTCAGTTTCGCGGCTAGAGGTTGATTTGCGAGATTCCGAGCTTTGGTGAGT
CCTCATGCTTTGAGGACAGATTTTCATTATTTTCAGTTTTCTTCTTTTCTTTCAGTTTTGGAGATGATGTACGGGATAGG
TCCAATTTCATTCTATTGTATTAGATGGCTATTGAGACTAGTGTTTAGAATTCCATTTTGCTTTTATAAAACTTTGGACT
TGAAAGGTTGTATTTATCTCCTTTGTTCTATTTCTTATGTTATGAATGCTAAGTGGCTTGTATGGGTCCTCTCGGGGTCC
TATACGCCACATTACATTTGGGGTGTATCCTCGATCGTGACAATGTGGTTGTCCAACGAAAAGGCTTAAGTCTCAAAGTG
GGACACAGTAATAAGGATTAATGTCATTTGGTAGGCTTTGAAAGGCTCAAATGGGTCAATGACGGCGTATTATCATTTCT
CAAATCAAACATTAGTCATAATTATGCCTCAAGAAACATGGACTTCAAGTTCTAGATCAACAATGCAACACAATTGAATT
TAACTCAAAATTCACCACACAATGCACATGAAACGGTGAATCTGGTTTTGTTCTTATCTTGAATGTATACCAGAGAATAT
TTTCAAGTGTAACAAAAGTATAAATTAGAGGTACCAAACACTACAACAAATCTATCCTAAGGCCACATCAGTACTGGACA
ACACATCAAAAGTGTTATTAAAAGGGTGTGTGGGAACACTTTTATTATTTGGCCTTTACATATAATATTTGGCCACGATA
ACATTGGAAATGCTTTGAAATCGTGCTCTTTAGTAGTATAAGCTACACTTTTTAAGCATTGTCAAATCATAAAATAATTT
ACTTCACCTTTTTAAATATATGACATCGCTTTTTAAGTGTGCTATTTTTATAATTCATGATATAACACTTCATAAGTGTG
CCCTTATAGTTCTCATGTGTTTTTCTGACTCAAATAAATATATTCCCTCCATAAGTCTAGCTTTCACCCCAATTTATAAT
TATCAAAAAAGTCATTACATTTTGAGGAAAAAGTTTCCCACATATTCTAACAGACAAATAAGAGTGTGTTAGGGTTTTTG
TTTGCCCCAATCAAAAAGGATAGTAGAGACATTCAATAGGTTTCTTTAAAAGGGTTTTTTTATTGACAAAACTGTTGCAG
TCTGTAGGATTTCTCTAGAAGTGTTTCCTTTCCACCAATTTCTCCAGAAGAGTTTCTCACGCATAAAAGAGGATCGATGA
AATTTATGTAGTCTTCTCTATCTCGACAAAATTTCTGAGAGTTATGTACCTCAACTTATCAGGTAGAAATTTTTCCACCT
ATGTACCTCGATTAAAGTGTTGTTTTGCATACCTTTTGATCTCTAATTAACTATTTTTTCCCAAAATATAGAATCTATCG
ATTTATTGTTACGAACTAAAAGAACATGTAAGAAGTTATGTTTTACATATGAGCTCTTGTCATCGTCTACTGTTACTTCC
CTTCGCGTTTACTGTAGATGCTTCTGTCAGTTATTTTATTCTGTTATAATAGGGGAGAATTTTGATATGACTAATTGCTA
AAAGTATGCCCTAAAACGAAATTTAAGTTGTATATTCTTATTGAACTATATATAACATGATTCATGAATCCTATTTTTTA
AAATTATTACATCAAATTTTATTCGTGTTTCATTGTTTAATATGTTATGAAGTGATTTAACTAAAGACTAATTGTGAATG
GAGACATATGTAATACTTGTAATGCTAATTTACTATAGTTCCTTTTCTTTAATTGTCGAGGTTCAATTTTAAGAACTCTT
TATGATATGCGTCTTGACTATCCTTGTATCTTTGTACACTTGAGACTCACTTTTAAGGGCCATGCGCATGTCAGCTATAC
TCGAGATCAGATATTGTAATTAAGGGAGGTAATAGTGATATCTTTTAACTTTTAGCTGATGTAGTGCATGTCATTTGTGT
TTAATTTTTCCAGCAATAAAGTGTTTTGTGGTGTACAAAAGGTTGGAATATATTTGACGAAGTAATACAAAAGTAGCTCT
GTTACAAAATATTTCATTCTAATGAGGAAGCTAACTACAAGGAGTAAAAATATGGCTTAAGTTAAAGAAAGTGAACTGAT
AAAATCTAGATATGAGTCAACATTATTTAGACGGGTATTTTTATTTATATCTTCGCTCTGTTCTATACATATACTTGTAC
CCTTCGTTAAATGAAAGGGTACTTATATTCTTTTATGGTCTTATGTTATTGATATTTTTAGGTGGAAAAATATATGTTTT
ATTTTTTTTAAGTGTGACTAGTGAACTATTTAGTTGGAATGGCTATTTGATTTCTTATTTTAATTGTATGGAACAAATGA
GAATTAGTGTGACAAGTGTGGTTTTTGGTTATAACTTAACTTTTTGGCTATTTGGTTTGTTAGTTATAAATGTGATCGTT
GTGCAAAAAATATTTTCTCTATGTCATAACTACTAGTCGTTTGGTTGGGAACAAGTTATTTCAAGATTAATTATCTTGGG
ATTAGTTATCCCATCATTATGGTATAATTGGTGGGATAAGTTATCTCAAACATGAAAACAAAACAAGACATCACATTTAA
TCCCTAGACTATTTTTTTTTTATCACATGACTATTTATTCCTATCCCTCACACCAAACGACCCCTAAGTTCATACAACAT
ATGTTGCCTCTGCCAGAGTAGAAAATTGAGCATGGATACATATGGAGTAATCTTTAGCTAATTTGACGTTGTAAGGTGAT
ATACTAACTATCTTGTTGCTTTTTTTCCTATACTCTTTTGGTTTGGCTAGTTAAGTTATCTATTTTGTAGCTTATTTTAT
ATGTCTTAATTGACCAAGTTGAACCTGTTATTTTTCAAAGGGTTACTCAAATTTTCTTTTACTTCTCTCTCAGAGGTATT
TTGATTTATTTTTCTTTATTACTTTTGAAACTATTAACTGTATATTTTCATTTTGTGTGAACAAAAAATTACTTAATTTT
GTTAATAGTGGTACTTGTTAGCTTGCCTGTCCCTCAAGACTGTAGTGTTCTGTTGGCATTAGTATTCTCTATTTGGTGAA
AGCAAATCTGGAAGGAGGAGGGACTTTATTCTTGGTTCTGAGTGTATCGACTTTCTTTATCTGTAATATAATAAATCTTG
AACTGTGGAGAGACAACAAAAATAAATAGAACTTGACCATGCTTAGGGTTCTGTTAAGTTTTTCTTGAATATGCGGAACA
GTGAACTCCTACGGTTCTTATTTTTTTAAGATGGTTTGCATGACAATTTTGTTTATTATAGATACACTTGAAGTAAATTA
AGTAAAGAGAACTAGCATAAATTGGAAAACTAAAGAGATTTGAACATGTTTTGAGCCTTTATTTAACTTAAAATGTGCAA
ATTGATCAGTTTTAATTATGTTTATAAGTGCTGAAAGTGATAGTAGTTAACATAGAGGATAGTTGTGTTTTAATTATGTT
TTGGCTGATTTTGTATGTATATAAAGGAGTGTATGTATGTATGAATATTTACTAGTTTTGTTGTAACAACTAAATTTGTA
AACCTAAAGAGCACCCCGCTCCCTGACTTCCTTCCAAGAAGTCTATCACGAATGTCAGGCCTAAAAAAAAACCAGTTATA
AATTTTGTCCATGAAAAACTATATTTCCTAGCTCTTTTTGATGCTCTGAACATGTCAATCATTTTTCTAAGTTCTAATTG
TATTTGTTGTATGATGGTATCTCTATACACAGTATGGTCCCATTACATCTTTCAATATCTAGCTATCCATATGCGGTATA
CTTAAGATCCCAATCCAATAGCTACAATATCATTCTTCCTTCTCCATTAATGCTTGATCTTTAGTATGAGTTGCGATGTT
GCAACATCCTGCTGTTGTGGAGCCTACCCAAACCATCTAGTGAAGTCGTCCCAAAATTAAGTAGTCAAATAACATTCAGC
AAACAGACGATGAGCAGATTCCATGGTATCAGTCAAATAAACAGCTAGTATCAGTTTCTTAATAAATTTCCTTTAATTAG
AAATCTCTTCCCTTCACTTCCAAACAAAGAATGAATATATGTTTAGGAATTTTGAATGCAACCCTTAACAACTTCTTTAG
ATTCCAAACAGGCCCAGTTCCAAGCAAAGTTTAGTAACTTAGTAGAGAGGTTATTAAAGTTTTAACTTCAACGAAAGGTT
TGTGTTGATTTTGAAATAGAAGCCATTGTTTAATAATTACAGCATTTACTTTAAAATGAGTGGTCTTTTTTATGCCCCGC
TTTAGTTGATTCTGATTTGTATAAATAATGAGACTAAGGTGTATGTATAAATAGTGAACCAAGACTTCATTGTCAATATA
CTACTAAACTACACTACATCAACATGTTTTCTTGTTAATTTAGACCTCTTTGGGTCCTACTTGCCGCAATCCAATGTTTT
GAATTGATATATTTCCTATTAACAACGAGTTCATATCACCTAGGAATGTGGTAGACTGATCAGTGGAACTCCATAACTTT
TAATTAGAATTTGTACTCTTTTGTTTCATATGGTGGGTAAGGATTACCAACTATAGAATCATCTATTATATATATATATT
ATAGCTCTTTCGGATCAGAGCAGTTTTTCAGTATGAATATGGTTTCTTTCTAATGTCTTGTCGTTGATATTTATTACTTA
TGAACATAAGATCGAATTACATTCTATTTGTCGAACATGATTTCTCTCTAATTTTTAATTTCTTTTTGTATGTGTAGGAA
AATTAGGGTAATTGAATTTGAATGGCAAGACTGATGAAGAGTTTTCGAACTATTATTAAAGTTTGAATACATTTGATTTT
GTGAATTTCATTGCTATTACACATCTCTAAAATATTGTTTTATATGTATGGGTAGTACAAGACATTATATTATGAAGTTA
TTGCAAATCTATATATTGGAATTATGTATCAGCTAAATTTGTGCTTCAGATTATTTATAAATTATGTCTAATGTGATTAG
TGAATATATCCAAAAATAATTTCTTAATAAGACAGTGTCATATAAATAATTTTATAGTGAACACTGCCACACTTCAAAGG
TGGAGTTATAGGAATGTCAATTGTGTTGTTTCTTAAATATAAATCATACTATGTACATTTGCAAATGTTACATTTTAAGT
TGTTGTAGAGAAGCTATAAAATGCTACGCTTCAAAAATGGCGCCGCGTATCCAGTTAAAGCAGGAATCACATCAAACATA
GTTCCAACATATTATGCCTTGTATGAAGAATTAACTCAAACTATGAATGCTATAGTAAGAAGTTACTAAGATGGGCTTTA
TCTTAAAGAGGATGGGTGACCCGAGTTGGATAAACTACGGGGTGGAGACCCTAAACGGCGTTGGACGACTAGGAACCAAC
TATCCATTTACTACTCCAAAGAATATGGTGTTTTTATACAGAAAAGTCGCGGATAACCACGACCATTTTTTCGGTGCGGA
ATTGGTAACTGAGGAATTCATAGAAGTGGTAGTGTGGTAGATGGTAGTGTGGTAGGTAAGTATTTTATTTTAAAGATTTT
ATTATAATATTCTTTTGTTAGGTGTCTTAATCTTGATATCTCTTTAATGTTATTTTTTGGTAGTGTGAAATTCATGGTAA
AATGTAATAATATTTATTGTAATATTCTTTCAATAGTTGTTTTAATCTGAATATTTCTTTAATATTATTTATGATATATT
CTAGATATAACATATCTTCGGTTCTTTGGTACATATATAAATTTTCCTCCATTAATTGTTCTAATAGTTTTATATCTTTC
ATAGATTTTATCCAATATTGTAAATATTCGTAGTTCATTTTAATTTGAATTTATTTCTAAATCATACCATTCTATTCTTT
CGAAGTCTAAATCATGTAGGTCTACTTCATACCATTCTTGATTTAATATATCTTCTGATTCGTAATCATTAAATATTTTT
TCCCATATTATTCTTCTTAATTCGATTATTTCTATATTTTTAAGTACATATAAGATTAAAGTTTCGTAGTTTTTTATCAT
TTCATCATGCATGTATGTAGTCATGTTCTTTATTATGCAGGTTTTTTATTTCAAATTATTCATTCCTATCATATTCATAA
TTGATTAAATTCATATTAGATCATTATAAACTAGATTATCTTTATCATGTTTTCCTGTCACTACTAGTATCGTACTTTAG
CGGATACTTCCTTCTTATCAGCGCCTCAACTTTGTTTACTCCCCTAAATGGCTTCCTTGCCTACCGGTTTCAACATTACG
ATGGCATAGTATAGAAGTTTTCTCCATGTTTCCAGTGTGCTAATAAACTAGAAATCATGATTCAAATAATTCTAATACAT
AATAACTAACATAAATTTATTCAATTGTATATATGATATTCAGGAATATATGAAATTAGTTCCGCATATTTTTTGAACAA
TATACTTTTGCCTCTTGCTTAGCCATGCTATCTGAAATATCTGATTGGATTTCAGATTTTTGCTCCATTTATCTAAATAC
TAAATTTTTAGTTGAGAGAGTTTTTTGAAAGAAAGTTTTATATATCAGGCATTGCTTGCCTTTCATATTACATATGCGCC
CCTTTATATAGAAATGAGACGACTACTACTTTACAATTCCTATCTTATCTTCTACAATAGTGCACAATAATGTGCACGTA
CTATACTACTTACTCTTATGACTTTCTTTACACTATCTGATGGCTTTCTTACAATCCCATACTTACTCTTTACACTTGTC
TTACAATCCCATACCTACTACTTATGACACACCATACACTTGTCCACTTAATAAATTACACCCCCTACCATCCCTTACAC
ATGCCCATCCTTATTATGACACACATTATGACTCACTACTTAACATTATGACACACTACTATTCACACCATACTTTATTG
ACTATTTTACAAGACAAATAATTTTACTTTTATCTCATCTTTTTATTTTGTCCGCATCTCATCTTCATCATCTTATCTTC
TTATCATCTGCTTCCGTCTTTATCTCTTTATTCCAGCTGGACGTCTGGGATTATATTATCTTCTCCGTTACATTTTGAAC
ATATATGGTCAAGGTATTTGTGACCAATTAGCTTGCAGTATCTGGTTAATAATTCTGTCGAAATAAATCCTTTTTTTAGT
GCTCGTGTCGTAGGTCGTTCTTCTAGCTTAAGTAGTGATAAAATCCATCTTTGGACTTCATCCATATCTGCTTTCCTTAG
CTCCCTTGAATTGGAATAAATCATTAGCTGGTCTCTTGCATAGTAGCTCCATATAGCGTTTCTGTTTAAATAGTTATTTG
CTAGTTCTTGTATAATTGTTGATATACCAATTATCCTTTTGTTGACATAAAAACTCGGTATCTCTATTTTGCATATCTCT
TCTTGTTGTCCGATATCCTCGGGTATAATCATATCTTTAGTTAATTCTATCTTGATAATCTGTATTGGAGGTTTTATTTC
CTCGTATAATATCTCCGCTGGTGCTGTATAGAATTTTATATAAAATAAATTTCCTTTCGTAACTCTTTTGTATGTGACGA
ATGCTTTGTGTAGTTCTGGTATTCCACTAACTTCTTCTCTGTCGCATGTGTATACGGTATTTAACAATCCATAGTTGTAA
CATGTTCTTACTAAATTAGCGTTAGTTTTCGGTTGTGCAATTAACTTGTTATATCCTTGTAACTTTTGTGTCAAATAATC
CTGGTTTGGTTCTTTTGTAGTTGATCTGGGGTTGCGGTTTAAATAGGTTTGGATTTTGTGGATATTTTCAATATAGGTTC
ATGTGATATAGTTATATGTCTTTTTCTCATTTTGGTTTTGCAAACTATCTGCGTATGTAGATGTTTGTGGTTCTATGGAC
ATAGGTCTAGGTGTCCTTTGGGTAAATGATTTTTCGAATAGCTGGTTTAAGTTAGCATTTTTATGCTGTTTATCACTAAC
TTGTTTGCTTGTACTCATCTTCTGATCGACGTAGCTCCGCATTTTTATAGTCATGCTGCTGACTAGCTTTAGATTTCAGA
TTGTCTTCATTAATCTTTAGCTTTTATATCTCGTTGTCCATACTATCCACTTTTGTACAAAGTGTAGTTATGGCTTTGAG
TATCTCTTCCATTGTATTTTCGTTCTCAGTCTGAGTAGCTTTGTCTTGATAAGTAATCTGCACTAACATTCTTATCAGTT
TTTATTACTTCAATTGTAAATGTGAAATTTAATATATTTAATACCAATTTCCTTATTTCTTTTGTTGTTACCGAATCTTG
TATTTTTCTTGTTAGCCACCATTTTACTTATGTATTATCTGTTCTTATAATAAATTTGTTATATACAATATATGGTTCAA
ATGATAATAAACACTTATATACTGAATATAATTCTTTTCTATTTATTTCTCATTTTATTTCTGTATTATTAAATGTTCCT
GAATAATACCTGCAATGATGTTCTATCGTAGTGTCATCGTACCTGTATTTTAATATTCCTCCATAACTTTTTTCACTCGC
GTCTGATTCTATTATATAAGTAATTTTTTTGTTTTCATCTGGAAAGTATAGTTTAGGTAAGTTTTTACATAATAATTTTA
CCTTTTGTATTTGTATTTGGTCTTTTTTATCAAACTGATATTCTATATCTTTCTTTAATTTTTGTTGTAATGGTTTTAAA
TTCTCTGCTAATTTTGGTATGTATTCTCTTACTTGATTTACTAGTCCTAAGAATGATTGTAATTTCTTTTTTGTGTCTAG
TTGTTCATTTGAGTTAATTATTTTTTGTACTATATGTGTTTGCATTTTTATTCCGTTTTTATCAATTTGTATTCCTAAGA
ATTCTATTTGATTTTTCATTATATCAACTTTCTTTTTACTTAGACTTATACCTGAATATTCTATGATATGTATAAATTTT
TCTAATAATCTTATATGTTCATCTTGTGTTTTGGAATATAATAATATATCATCAATGTACACTACACAATTTTCTATTTG
TTTAAAGTAATTGTCCATAAAGTGTTGATATCTACCTGGTGTATTTTTATATCCAAATGGTAATACATTCCATTCATAAA
ATCCTTGTGGTACAGTGAATGTTGTTAGTTTTTTAGATTCTTCTTCTAGTTTTAAGTGCTAAAATCCTGATTTACAATCA
AATTTGCTAAAATAATTATATCTTTGTATTTGTCTTATCTTTAGTATTTTATTTGGTATCGGATAATTATATGTTTTAGT
TTTTGCATTTAAATTTCTATAATCAATAACCATTCTGTTTTTTCCTCTTTTTTGTTCACTATGTTTATTTATGATAAATG
TCGGGCTTGTGTGCTTACTATTGCTTTCTTGTATATATCATTTTTCTAGTAATTCATCTATATGTATCTTAAATTCGGTT
AAATCATTAAAATTATACTTTAATGGCTTTTGGGTTATTGTCACGACCCGGGAGCACCCCCAAGTCGTAACAAGGCGTAT
TCGACCCCGAAGGGGTCTTATACAAGCCACATAGTCATTCATTGCATTCAATAATGATAATAGTGCGAAATTAAAAACTT
ATTTACATCCAAACATTCAAGTTTCATTAAAACAACTTTAAAAACACACAGCGGAAGTCTAAGTCTCACATGACCATCTT
AGACACAATCACAAAACATAAGTAGGGACACAACCCTTTACAATCAAAAGAAGTCTATTAAGTCTATTACAAGAACCTTA
TCATAAAATTAGAATAGAAAAGTCTTGTCCTCGACATATGAGGACATACCACAAGATTTTGGAAGAACTTCAAGTTCCAA
GCTTACTATAGAACCCGCTCACTTTCCGGAACCTACACTAGTAGAAAATAGAGAAATATGGAATTAGCACAATTAAGTAC
TAAGTATGATGACCATGCAAAACATACTTTAAAAAGGGACATTTTGGCTAGAAACCATGCATTATGCCACTTTTTTGAAG
TATCATAAACAGTTGCATAAAAGACATACAAGACAAGCATAAACATCAAGTAAGTCATAATATCACCTTTAAACAATATC
AACATGAATACCTTTACCTTGGACCTTCACCTCAAGCAACCCTTATGCTATACCTCGTGCAATGTATGGATGGCGTCCCA
TACCACCATCCATACTAAGGCACCACATTTAGGTCACTTAAAGTAACTTATCATTCCTTTCTTTCACCTTTGCACAATAT
TCATACATAAGATGTATATCATTAATTAAGACATGACAAGGGAAAATAACTCATAATATAACCCAAATATAGCATGCATC
TCATATTAAGCATTTGAGAGCCAACATTCTTTAATAACCTTATTTAGGTCACAATTGTGTCACATACATTAAGATTTAGA
GAAACTCACTATGACCCTCTCCAAGCCCACTCGTGCAATGTATAGATAGCATCCCATACTACTACCTACACTTTGTAGAG
CCTATCAAGAAACCATAATGAAATCTCACATGATGGGAAGTAAGCATTTAACCGACATAGACCATGAGAGCTTGTCATGG
AATCCGGTGTCATAAGTCCCCACACCGTAAAGAGGTGGTCTACTTGCCTAAGGAAGACCGGTATATATAGCTTAATGGAT
CCACTAGCTACCTATGCGGGCACATAGTTTATGGGATAAGGTAGATGATCATTGAAACTCATGCCTAACCATTGGGGGAG
TTTCCATCTAACCAAATCCACTCGGTGCTTAGCCTACATTTCCATAGAATAGTTCGTTACCTTGACATTATCACATATGA
GAGGTGCCATTGGCCTACCAACTCCAAATTACATTCATTAACACGTGAAAGGGTGCTTTAAGCCTACCGTTTCAAGGTTC
ATTTAGGAAAGCTCATTAACTCCTCTTGAAAGGGTGCCATGGGCCTACCGGTTCAAGTCTCATCATTAACCTTCATGGAA
AGGTGCCATAGGCCTACTGACTCCAAGGTTCATTACTATCATTAATGGAAGGGTGCGATAAGCTTACCGATTCCAAGGTT
CATTATTATCATGAGTGGAAGGGTGCTACTAGCCTACCGATCCGAGGATTCAACAACCAATAATATAATCATTTAAACAA
GAAAATGATGCACAAGCTCTACCAATTCGAGATATGCAATAAATTGGAGAATCCTTCATATTCTATCATCAACATTCATG
AGTGTCAAATTGAGAAAAATCCTTTCAATAATAACACATTTACGTTCATAACATGATCACATTAGCTCCATTAAATGTCC
ATTCATAAAAATGTCATGTAACACTTATATTTCTCATACTATGCCTTCAAGGCCATGGTCACAATACATTCCATAATTAA
ACACCTCCACCATAAGTGGATCAAACCAAGCAAGAACAATTTTTTTTATCCATAATATGAGATTAAGCCAACTTACCATC
CTCCAAAGCCATAATCAACAACACTCAAGTCCCAACCATTTTTCTTACCACAAGAGAATTCATCCATAACTTGCCCATAA
GGCCACAATCCTCAATTCATCCATATACCAACAATTCATCATAAATAGGTATAGAAAACCATATAAATCAACAATACAAT
CCAATCCAAACTCAATTTCATCAACATTAAATCATAGGCATTAAATCCACTTCATTCGCAAATTCTAGGCTTTTAATGAA
AACATGGGTTCTTGAAGAAGTTTCATATAAAAATCATCTTAAAATCATAAATAGAACTTCAATTCACCAATATAATGACT
TTGAAAACATTTTACCCATGAACCCATACCTAGAATAGAAAATAGAAGTTTTGTTCTTTGAAGACTTTTGAAACCCTTTT
GAATGGACTCCTTGAAGGAAAGATAATCAAGGATCAAGGGTCACCATACCTTTGTTAAGATTCCCCAAGAAAATTGATGA
AGAAACCACCTTCAATCCAAGCCCTAGCTCCAAGTTCTTGACCTTCTTAAAATGGAGGATTGTAGAGAGAAAAGTATTTG
AGAGGATGTGAGTTCTTTTTAATTCTAATTGGAGTGACTTAAAATGGAAGAATTTGGTCTAGAAGGGTTTTATAATTGCT
AGAAAAGGCATATAATAAAAGGGGCTCAACTTAGGAAAAGAAATAAGGACCCACTTAAAAGTTTCCACTAAACTCCCGTC
TAAGCTCGTCCTTGCTGACAGTGCTTCACTATTTTGGGCATAAATCTTTACTCCGAGATCGGAAAAGGGCAAACTCGGTG
GCGTTGGAAAGAAGACTCAGATACCTTTAATTGGATAGGTAATGGTCCACCTAATTCATTTTGAGCTAAAAGATATGACC
ATTTAAAGTTGACCCTCACTCCTAACTTAAAACTAAAAACTATTTTTAGGGGACTGTTTTGAGGGTCTCGGTTCTAAATG
ATTTCATGACCTAGCTTAAGGTCTTGCTAGCTTATAAAGGTGATTAATCAACTAGCTAATCAACCCCTTAAGCCCTTAAA
CAACACTCCAAACTTCAACGACAAGACCCTTACAACTTACTAGTTCAAACGACTAGTTTCCGGACGTCACTGTCATTTCT
CATCATTTCATCAAGTTCTCAACTCCAAACTCACATGTGAGGCTCTAGTTTCACTAGTTTATTTTTTTTGGGTCGTTACA
ATTATTATACTGTTATTATCAATTAGCTCAATTTTTACTTTTGTTTTATGTTTTTCCCATCCTTGTAAAGGATCCTCACT
ATATAATAATTCTAACTTATCTTGAATTATTTTTACTTTATCTATAGAAAATATAATTAATTCTATTTTAGGGTCTTCTT
CTTTTATATTTTCTAATTTTTGTGTAATTTTTTCACTTCCTTTTATCCATTATGTTGTTTTTCGTTTTTTATTATTTATT
CTTTTTGCTCCTATTTTTTGTTTACATGGTGTCGTGAACCAACAGTGTGTTTTTGTTATTATATGTGGGTATAATTTTTC
TAAAAATGGCATTCCTAATAGCATATCTTTTGTAGTTAATTCAAAGTTATATATTTCTTCTATAGTTAATATCTTATCTC
ATATTTGTACTTTTATATTTTTTGCCCTATATGTGATCATGCTTCCTTCATTATTAAATCTCGTTACTACTATCGGTGTT
TTTAATTTTTCCTATTTATCTTCTGGTAAACAATTGTATTTACATATATTAGCTTCTGCTCCCGTATCTATCATTGGCGT
ATAATATCGGTTGTAATATCTTTCTATTATTACCTTTGCAAGTATATATATTTTCATATTTTTATTATACTAAAGCCCTT
TTTATTATTACTCTTTTATTTTCATAATTTATTGTTAACTGTTTGTCTTCTAGATTATATGGTTTTACTTGTTCTAGCCA
TTTTATTCCTAAAATGATATTTTCATTTCCTTGATATATTTTGAATTTTATCACTATTGGTACTCCTCCGATGATTATTT
CCTTTTCTGTAGTTTCTTCGGTATACATTAATGCTTTTGATAGTTCGGAGCATGATTGTTCAATAGTTATTATTTCATCT
TCCGTCACTAATTCTCTTGTAATATAGTTTTCTTCTCGTCCTGTATCTATTAATATTAAATATTTTCGTTGTTTCATTAT
TCACGTTATGTACTAATGATGTGGTTTTATATCTTCCTCCATTGATTTTTGTAGAGTTTTATCTATTCATCTTGAGGTAC
TCATTTTTTATGAGATTTGTGGTATTTCACAGTTCATGTTTATTCTTTTTGATGTTGATGTACTTAATCTTTCTTTTAGT
ATTTCTAAATCTTCTTCTATGTCAATTTCTTTATAACTATAGTCATACTTGTCTATGACTGTGACTATTCTTTCAAAAGG
ATCTTCTATTTTTATTTATTTTATTTTATTTTTTGCTGTTATTTTATGTTTTGTCGTTAAAACATATAAGTTTTTACATT
TAGCTGTAAATATTTTACCTCCCGGGGCTAATTCTATTCCTGACATTCTCCAATATAATACTAACGGTTTATCTATATTT
CTGTCATTTATTGCTACTGAGTAATTAGCACTTATTATAAATTTAAATTTTTGGTATATGAGGTTACCTTTTACTGCACT
TATTATACCTTTTTCTATGGGTTGTATAATTCTATCATCCGTTAAGTATATTTCTATGAGTGTATCTATTCCTTCTCTAA
AACATGTTTTTATTAATATTTATGTTCCTCCTAAATGTACATAATTAATTGGATTTTTAGCCTTAATATCTTGTATTTCT
TTATTTATTATTAGTTTATTTATTATTGGTATTTTGGCCTTTCCTTTAGTGTATTTGCAATCTATGATATGCTCTCTCTG
ACTTACTACATAATATTCTTCTTTTTGTCGTTTAAACCAGTTTCTCATTGTTGGTATTTCGAATATTTTTGCTACGCTTA
GGTCTAATTCTTTTCCTTTTATTTGTTCAAATATACTATTATCAAATATTATTTTATGTTCAAAAGATTCTTCGTCTTGA
TGTTCTTCTTTATTTATTATTTGTATGTCTGCTTCAGTCATTTGTTATATTATAGAATTTATTATAAAACTTAATGACTT
AATCTATGATAGACTTAACAATAATATATTCACAGGAATTTGTCACAAATCTATAATAGCACAAAGAAAGACTATTTTAT
ATCTAGAAATCCAAATAAATAACTTAGAATATAAACTACAACATAATTTATAAATGAATAAAGAAGAATACGCAATAGAT
GAAAAAACATATGAAAATTATAACGAATTAAAAATAAAGATAATATTTTCTAATCTAGGAAGAAGATATAAGAAAATAGG
TGACAATATAAGTTTAATGTTAGAAAAAGAAATGGTAAAACTAGAAGATAGTTTAACTGATATGGTAAGAATAACAAAAG
AAAATGAAGAAATAGATAAAAGAACGGAAATTGAAAAAATAAAACAACAAGCAAAAATGGAAGTACAACAATTAGAAGAA
GTAAAAAATACTAAAATAATAGAGCTAGAAAAAGAGCTAGCAATATTAAAAGAAATGTATGAAATAAAACAAAAAGAAAA
AGAACAAAAAACGAAATTAACAAATGAGATAATTAAATTTAAAGAAAAATTGCAACTAGAAGATGAAATAGAAGAAAAAG
AAGAAA
>mtp_1085.scaffold_3
CTATCCAATATTCTCATCCTCCGACTCCCTTCAGTAGGAGGCCTCATGTAAGATACTAAGGTAACCTTTCCATTTGGTGG
AAAGGTTTGGCCTCCGGTTCCATGGTGCCTAGCAATAAGAAATACTGAACAAAACAACGAAAACAACGTTAGCATTAGTA
AAATGAACTCACAATCACTCGTGTTTACACAACTTTGATTGCCTATCAAATTGGCGCGGCTAATGTTGAATATTGCTTAT
ACTCGGTTTGTCACAAAAAGAGCCAATTCTACTCTTGGTCGGAATGGATTTTTGTTTCAAGAAGAACGGACGGCTCGATG
CAAACAAACAGACTTGAATCAAGAAATTACTACTAAGTAAAACAAATAAATGCACAAAAAAAAGCACTAACAATGAAGTG
AATTCAAGAACCAATAGTCAACATGTAAGTAATAACAGGTTGAAAATGAGTTTAGGATTCTTGTCTACGAAATAGAATCA
AAGAAAACGAAACTAAGAATTAGAACTTGAGATTAGAAAAGGTCATAACTTGAGTTTCCCATCGCCAAACGGCCTGTTTT
TTTCACCAAACGTGAAGTTCAGCTCGCCAACTTGAAGATAGGGTCGCCAAACTTGACAATATTACAAGGCAACTCAACTA
TCTGGGTGGAAATTCGGTGACGAAGGCTCAGCTAGCCAAATTCTACAGTAGCTCCACCAAATTGAGGGCCAACTCGGCGA
CCTAGCTGCCTAAAGGGAGAGGCACCGAGTGGACTAGGCGAGTTAAGTCGGGGCTCGCCCAATGTCCAGCGTCTTCTCTT
GTAGACCTCGGAATTTTGGGATTTTTGTGGTCCCCCCTGTCTTTGTACTTCATTATTTACCCCCTTAGGTAAATTCCCTT
TTGTGAACAACTTTAAACTTTCTCTTTCTTCCTTTTTCGTTTTTGGGTCAAACTCATTCTCCTTTGAAGATTCCCTCCTT
GAAGATTTGAATGTTCTTCAAGAACTTCAAGAATAACTATGAATACCTAAAAATAAACCATCTAGATTTTTAGCTTGAAG
TTTCACGATATTCGATATACAAGCTCTCTTAGATATAGGGAACAAACCCCAATAATATTTAGCACTCAATTCCTTGCCAA
ATGTTCCAGATTTCAAAACCTACTTAGTATTCTTCAAGCTTCTTCAACCTTCAATGGTGGTTTCTTCAATAGTGAACCAA
ACCCTTTAAAATCTCAGGCCTAGACTCGAAATAGGTTAGGGAACACGAATCTAACATTGGAAACTCTAAAGAAGACTCAA
ATCAACAAGACCCACTTTAGGATTTCTTCAAAAATATTTTGAACAATTTTTTTTGTTGCAACAAACCCAAGACTAGAATA
GTAGGAACGATACTATGCTCGTCTCTGATACCAAATGATGTAATTCTCAGAAGAAGAATCACAATAAACAGTGTAAAACA
AGAATGATAGAAGAAGTGACAGAAGATAAGAAACAATTGGCAACTAAAGGATGTATTAAATCCAATAACCTCCAATCTAG
ATCCTAACAAGCACCTAATCTGGATAAATAGATTGACACAAGAAAAGGAAATCAAAAGCAACCTAAAGGTATATTAAACC
TAAATACCTCAATCGATTAATCCAGAATCAAGTACCAAATCTCTTACGATGAACTCAAGGAAGTTGAATCTCCAAGCAAT
CCCCGTTTCTAAACAAGGTACAACTAAAGCTTTACCAAGCTCTCAAGTCTCTCAAAGGATATCCAATTTATCATTCATCA
AAATTCAAAATAGTGGAAGTCTGAAATGAACCCCTAAAGGCCTATTTATAGTTTTAGGCATTATTACAAAGATGTGCCCA
AAAGTGACCAGAAATGGGCCAATGGGCGAGGTAAGCCGGGCTCGCCCAATCCTTTTGGCGAGCCGCCGATCAGTCTGCGA
TGTGCACTGCTCTCTTAGCTCCTCCCTTGATGGCTACTGTAACTTTCGTCTGTTTGGGTATCAATGGGCAATGCGCCGAA
TGTCCTCCGTTCTCGCCGAATGGGCAGCCTTCTGTTGCAGCTCATTGGATCAGTTGGTTATCCTGGAACCCTCGCCAAAG
GGCTTTGGGTAGGCGCCGAAGTGTCCTTCAGCTCGCCGAATGGAGCACATTCTTCACTTGTTCCTCCTCGCTTCGTTAGG
CCTCCAACGCTCCAAGCTATCATCCACGCATGATGTTCCCATGTAAGGCATAGACCCCCCTCCTTGGCATACATACATGC
CAAACAACCTCCATCCTTGTGAACACTTCATCAGAGCATTGAAGTTCGTGAAGGGATAACCTTGATGAAATTCGTATTAG
ATCATTTGATACCAAATGATGTAATTTTCACAAAAAAAATCAGAATAAACAATGGAAAACAAGAAATGTATAAGAAGGGA
CACAAGATAACAACCTATTGGCAACTAGGGGATGTATTAAATCCAATAACCTCCAATCTAGATCCTAACAAGCACCTAAT
CCAGATAAATAAATTGACACAAGAAAAGGAAATGAAAAGCAACCTAAAGGTATATTAAACCTAAAGACCTCAATCCATTA
ATCCACAATCAAGCACAAAATCTCTTACGAAGGCCTCAATGAAATTGAATCTCCAAGCTACCCCCGTTTCTAAACAAGGT
TCAACAAAAGTTTTACCAAGCTCTCAAAGGAGATCCAATTCATTATTCATCAATATTCCAAAATAGTCTAAGTCTAAAAT
GATCCCCTAAAGGCCTATTTATACTTTTGGGAATTATTACATAGATGGGCCTAAAAGTGACCCGAAATGGGTGAGCTAAG
ACGGGCTTGCCCAATTCTCTTGGTGAGTCGCTGATAAGTTGGCGATGTGTACTACTCCCTTTGTTCCTCCCTCGATGGCT
ACTGTAACTTTCGGCGGACTGGGGGTTAATGGGCGATGCACCAAATGTCTTCCGTGCTCGCCGAATGGGCAACCTTCTCT
TGCAGCTAATTGGATCACTTGGCGATCCTGGAACCCTCGCCAAAGGGCGTTAGCGAGTCGCTGAAGTGTCCTTCAGCTCG
TCGAATGGGGCACATTCTTCACTTGATCCTCTTCGCTTCGTTAGGCTTCCCACGCTCTAAGCTATCATCCAAACATGGTG
TTTCCCAACTGGGAGTTCTTTCAAGGTGCATATAATCCTATGTACGGCATGCAACCCCCTCCTTGGCATTCATACATGCC
AAACAATCTCCATCCTTGTGAACACTCCATCAAAGCATTGAAGTTCATGAACGGATAGCCTTGATCTAATCCGTATTAAA
TCATTATCCCCTTCTTGATAAGGATTCGTCTGCGAACCCATACCTAGCAAAACCATAGAACAAGCAAACAAAAAGAAGAT
CCTCATGGCATGAGGATTAGCATTAGCAATAATAATTTCACGATCATGGCAATGATGCACAAATTTAACATATTACCAGG
TATCACAAATATCAACAAAGGGTCTATAACCCATCAAAGCAGGAGATACTTGGCTAAGCAAGATACATTGACAAAGAGGT
AGAGCAAAGGAACCAATACACTTAAACAATCTCATATGTAAGCCCTCATTGGTTCCACATCCAAGCAAGCACATGACCTC
CCTTATGTCAAGTAGCACATGAACACTCTCATACCTAAGTGTGAAGGCACAAGTAGTGTTAACCCAAATTAAGACCCCAT
CCAATGCACTAGATAACTTCAAGAGAATAATTATTCCCAATTCTTGAGCAGGTTAAAGTACATAAGTATCCCCCACCCAA
ATTGGTAAATATACCTCATTAAAGCACATTGAATCAAGTAATAACACCACAGAAGAATCATGCAATTGACAGATGGTGTT
ACTACCACACTCAGCACACTTAAAGACGACACCATGGTCAAATGGAAAAGGATTGCATAGCTTCAAGTCAAGGAGACTCT
CATTGCCCAATTTAGACCATTACTAACATAAGATATGCAACCCACACAAGTATGAATATCATCATATGCAAGTACATAAA
AGTGAGTCCTTGAATCCAAACCTTGTAAAACCATATAGGTCATAAGCAAGAAGCTTATCCTCTTAGCATGATGGGTAATA
CAAAGGTTTACACTTAAAGCAATTAACCGAGGAGACTCAAACTCAAGGAACAACCAAACATCCTCTATTGTCATGGCTAT
TAAGCCCACAGATGGAGAACAAGGACAATGGTTATTCTTCTCAACATCATGGCAATACCACCTAAAAGATGATATTTCCA
CCAGTTCAAATACCTTCAATCATTCATCGGGATAAAAATAATAGAGGGTCCACAGAACAGGGTCATACCAACAAGTATTG
ACCTCAAGGATACCCTGATCCACATGCAAGGCACTTCTAATCCAATTAGGGATCTCATCATATGCAAAGAGATAGTAAAG
GAAGGTACAAACTTCACCTTCTCTTGGCAAATATCTCCTACCCCCATAAGATGCACATTCAACAAGATCATACACAGGGT
AAGAAATAGAAAAGGGGTCTAGGAATCTATCCTTCCCCACACACAATGTAGACTCTTCAAGTGTATGGTAAAACCTCCAG
AAGAGCTTTACTGCATAGGGAAATGAATTAACAATGTCAACCCCCATATGATTGCCATTTCAACCAAACATTCCCACGCA
AATGCTACGATTCAACTCACTACTGGGGTCAAATGGAAGGGCAAGCCATGTACTAGGATCAAGTGCACATCAATTTACCA
GGTTGTCACTTTTTTCTTCAAAAAACATACTCCACTCAACAACATGAGCTTCATCATATGTAAACAAGCAATAGAGAAAG
GTGTCTCACAAATCAACCTCCTTTAGGGTATTTTCATGTGTATAACTACCAATAGGCTCAAAAGCATTGGTAATACTATC
AAGGAGTGAAACACACCAAGAAGAAGAAGTAACAGAAAAACACACACCACCTTTCTCCTCATCACATTCCTTCCCTACAA
GAGTACTCTCATCTTCCAAGAAGAGATTTCCATATTTGGGAGGACACGCTTCACACCATAGTGGGTTATAATAGTAAGTA
TAGTTATCAAGAACTATACTACTCTCATGACTCACACCAATAGGTACATCACTAGGAGTGATTTCATCATCTTCAAATAA
GATTTTGTACTTAAAGAGGGAATGATCAACCACTAGAGAAGAATTAAAATATTCAAGTTCACCCTCAAAAAGACACATCA
CTTTTTGAAGCATTTTTAAATACATTATCTCTATGAGCAAAGCAAACAATCGGATCTTCCACAAAACATATGCTCAAAGA
GTCACTCCTAATCAATTGATCAATGTTATCATTAGTACCACCAACTTAAGGTTCCTTAATCACATTACAAGAACCCTCAA
CCAGTGAACTACACTTAGAAAGAGGTTGATCAACACAATCATTACAAAATAATGAGCTAGCATTCAAAGCATAGGTGTCA
ATACTAGGTGGACACAAATCGATCTTACTAGAAGAATCAATTTGGTCATCAATAGGATCAACTAGTGTATCCACAGTCTC
AACAAACACATTATTAATATAAGGTAAAGAATCAATAGGCTCACTTAAAGACAAGCTAACATTCACACTTTGTTCATTGG
TAATGGTAAAAGTGCTAGGTTTAGCTATTGTACCTTGACGCCCGCAAGAAAGATCTTCTTCACCTCGAAAGGAGACTCCC
TTAGAAATATCCGGACATCCCACAAATGTATCCATGGAAAGGGCTTCACAAGGATCCTCGAAAATGAAAGAAATAAAATG
GAGAGGGGAAGAGTTAGATAGGTTAGCTTGCAACCCATAATCCTTTTGTGAGGTGAGAATCAATGTATTTTCGACTCCCA
CATCCTCTCTTATATCTTTATGCTCAGCCAATAACAACTTGGCCTTTCCTTTCAACTTCCTCTTTTCTCTTTCTCCTTAA
GCCTCAGCCTCCACATGTCCCTCCTCCTTCTTCCTTTTATCCCTCAACTCATCCATCTTTCAATACATCTCTATGACTTG
GGATGGTGACATTGTCTTAAGGACATATTTACAATCCATCGACATGATGGTATAGGTGTTGTGCCTTCCATCATGGGTTG
TCACATGGCCGTGTTGCCATGGCCTACCGACTAGTACATTACTAGCTTGCATGGGAATCACATCACAAAGGACGACATCT
TGATATTTCCCAATTTGGAACTTAATCAACACTTGTTCATGTACCGTCAATTCCTCCTCATTCAACCATTGGAGTGTGTA
TGGTTTAGCAAGCTTAGTGGTAGGAAGCTTCAAGTAGTCCACCACAGTAGTGCTAGCAAGGTTGGCACAACTTCCACTAT
CAATGATCAAGATACATACTTGGCTCTGGATGAGGCACTTGGAGTGGAAGATATTCTCTCTTTCCTTGTGATTGATGATG
GCCTTCCTACGTATAGTTCACCTTACCACATACGATGGTAGTGCGAACTCTCTCCTTTTGGCTCAAATCTCATCCTCCAC
CTTGGTTAGTCTAGAATTTATCATGGATAGACGACCTCTCAACTCAACCAAGCTTCCATTTAACATTCTCATCATCCGAC
TCTCTTCAGTAGAAGTCCTCATGGAAGATTTGAAGGTAACATTTCCTTTTGGTGGAAAGGTTTGGCTTCTGGTTTCCATG
GTACTTAGCAATAAGAAAGACTGAACAAAACAACGACAACAATGTTAGCATTAGTAAAATGAACTCACAATCACTCGTGT
TTACACACCTTTGATTGCCTCTCAAATTGGCGCAGCTAATGTTGAAGATTGCTTATACTCGGTTGATCACAAAAAGAGCC
AATTCTACTCTTGGTCGGAATGGATTTTTGTTTCAAAAAGAACGGACGAGTCGATGAAAACAAACGGAATTGAATCAAGA
AATTACTACAGAGTAAAATGAATAAAAGGACAAAAAGAAAAGCACTACTAAGGAAGTGAATTCAAGAACTAATAGTCAAT
AACTAAGTAATTACAAGTTGAAATTCAGTTTAGGATTCTTGTCTACGAACTAGAATCAAAGAAAAGGAAACTAAGAATTA
GAACCTCAGATTAGAAAAGGTCATAACATGAGTTTCCCATCACCAAACGACCTATTTTCTTTGTCAAATGTGAAGTTCAG
CTCGCCAACTTGAAGATAGGCTTGTCAAACTTGACAATATGCCAAGGCAACTCGACCATCTGGGTGGAAGTTCGGCGATG
CGCTGAATGGATTCGGTGACCAAGGTTGAGTTCGCCGAATTCTACAGTAGCTCCACCAAATTGAGGGCCAACTCAGCAAA
CTAACTGCCCAAAGGGCGAGGCACCATGTGGCCTAGGCGAACTAAGTCGGGGCTCGCCTAATGTCCAGCGTCTTCTCTTG
TAGACCTCTGAATTTTGGGATTTTTGTCGTCCCCCCTTCCTTTGCCTTTAGGATTTACCCCTTTAGGTAAATTCCCTTTT
GCGAACACCTTTACACTTTCTCTTTCATCCTTTTTGGATCAAACTGTTTCTCCTTTGAATATTCCCTTATTGAAGATTTG
AATGTTCTTCAAGAACAACTATGAAGAACCAAAAATAAACCCTGTAGATTTTTAGCTCGAAATTTCACGAAATTTGAGAT
ACAAGCTCTCTTAGATATAAGGAACAAACCCCAATACTTTTTAGCACACATTTCCTTGCCAAAACTTCCAAATTTCAAAA
CCCACTTTTTATTCTTTAAGCTTCTTCAACCTTCAATGGTGGTTTCTTCAATAGCGAACCAAACCCTTTCAAATCTCAGC
CCTAGATTTGAAATAGGTCAGGTAACACTAGTCTAACCTTGGAAATTCCAAAGAAGACTCAAGTCAACAAGACCCATTCA
GGATATCTTCAAAAATGTTTTGAACATATTTTTTTTGTAGCAATAAACCCAAGACTAAAATCGTAGGAACGATACTAAGC
TCGGCTCTAATAATAAATGATGTAATAATCACAAGAAGAACCATAATAAAAAGCGTAAAATAAGAAGGATTGAAAAAGAG
CCACAAGATAAGATATAATTGGCAATTAAAGGATGTATTAAATCCAATAACCTCCAATTTAGATTCTAGCAAGCACCTAA
TCCGGATAAATAGATTGACATAAGAAAAGGAAATCAAAAGCAACCTAAAGGTATATTAAACCTAAAGACCTTAATCTATT
AATCCACAATCAAGCACCAAATCTCTTATGAAGACCTCAAGGAAGTTGAATCTCCAAGCAACCTCCATTTCTAAACAAGG
TTTAACAAAAGCTTTACCAAGGTTTCAAGTCTCTCAAAGGAGATCCAATTCATCATTCATCAATATTCAAAATAGTCTAA
TTATAAAATGAACCCCTAAAGGCCTATTTATAGTTTTAGGCATTAATACATAGATGTGCCCAAAAGTGACCCGAAATGGG
CCAATGGGTGAGCTAATTTGGGCTCGCCCAATCCTCTTGGCGAGTCGCCGATCAGTCGGCGATGTGCACAACTCCCTTGG
CTTCTCCCTTGATGGCTATTTTAACATTTGGCGGTTTAGGGGTCAATGGGCAATGCACCGATAGTCCTCCGTGCTCGCAG
AATGGGCAACCTTCTCTTGCAGCTCATTGGATCATTTGGCGATCCTGGAACCATCGCCAATGGGCTTTGGCGAGTCGCCA
AAGTGTCCTTCAACTTGCCGAATAGAGCACATTCTTCACTTGCTCCTCTTCGCTCCGTTAGGCCTCCCACGCTCCAAGTT
ATCATCCAAGAATGGTGTTACCTAACTGGGAGTTCCTTCAAGGTGCATATGTTCCCATGTGGGGAATTGAATCCCCTCCT
TGGCTTCCATACATGCCAAACCTCATCCATGCTTGTGAACACTCCATGTAAGCATTGAAGTTCGTGAATGGATAGCCTTG
ATGTAATCTTTATTACATCATTTGATACCAAATATGTAATTCTCACAAGAAAAATCACAAATAAACAACGAAAAACAAGA
AGGATAGAAGAAGAGACACAACATAAGAAGGAATTGGCAACTAAAGGATGTATTAAATCCAATAACCTCCAATCTAGATC
CTAACAAACACCTAATCCAGATAAATAGATTGACACAATAAAATCAAAAGCAACCTAAAGGTATATGAAACCTAAAGACC
TCAATCGCTAAATCCATAATCAAGCACCAAATCTCTTACCAAGACCTCAAGGAAACTGAATCTCCAAGAAACCTCGTTTC
TAAACAAGGTTCAACAAAAGATTTACCAAGCTCTCAAGTCTCTCAAAGGAGATCCAATTCATCATTCATCAATATTCAAA
ATATTCTATGTCTAAAATGAACCCCTAAAGGCCTATTTATAGTTTTATGCATTATTACATAGATGGGCCCAAAAGTGCCC
AAAATGGACGAGTTAAGCCGGGCTCTAACAATTCTCTTGGCAAGTTGTCGATCAATCGGCGATGTGCACTACTCCCTTGG
ATCCTCCCTTGATAGCTACTGTAACTTTCGGCACTCTAGGGTTCAATGGGCTATTGCCGAATGTCCTCAGTGCTCGCCGA
ATGGACAGCCTACTCTTGCAGCTCATTGGATCAGTTGGCAATCTTGGAACCTTCGCCAAAGAGCTTAGGCGAGTTGCTGA
AGTATTTTTTTCAGCTTGCCGAATTGAGCACATTCTTCACTTGCTCCTCCTCGCTTCGTTAAGCCTCCCACACTCCAAGC
TATCATCCAAGCTTGGTGTTGCCCAACTAGGAGTTCCTTTAAGGTGCATATGTTCCTATGTAGGGCATGGAGCCCCCTCA
TTGGCATCCATACATGCCAAACATCCTCCATCCTTGTGAACACTCAATCAAAACATTGAATTTCGCAAATGTTATAGCTC
ACATGGTCTCTATGTCAGTTGAAGCTACTTCCCACACTAAATATGAACTAAGGTTACTTAAATAAGTATTTCCCAAAGAG
TTCAAAAGAGAAGTTTTACTTGAATTTGACAATGACTATTATGATGTTTTCTAACGGTTTTAACTTGGTATTTGAATGAG
CATGAAAAGGTCCTTTTTAGCATGATTTATATCTCTATGCATTTCTATCATACTTGGTATATTTTTGTACTAATGCATAC
TCTTGCCTATATTGTGTCACTCCTTGAGGCTACACCATGGATGCAGACATGGGACCTAGGATCACGAGTGACCCCAAGCT
AACCCTACTGCATATCATAAGCATACTAAAGATAAAGTGAATCCATAAAGACTGTGCGGAAGCTAAATCATGAGATAATC
TAAAATGATAGGGAAAACCCATATACTAAATATGAATATATAAGCAATGGGAGTTCAACAACAACTAAAAAGTCAAACTC
AAGCACTAAAGCTGATACTATCTATGTCTGAAAATAGCCGCTAACTGACTAGAAATGCTGGGACATGCCCAAATTAAATC
TAGCAAAACTGAAACTAAAAATAAAAGCAAAGGAAGATAATCATGTCACTCGTCCTCAGAGAATGAGGACTCACCACTGA
TGCTGCTGAACTAGAGATCGGGAATCGATCTATGTGTGATCTGGAAGTTGAAGACCTGAACCTACATTACGAGACAATGT
AGCGCAGAGTATGCATTAGTACTTGAAAGGTACTGAGCATGCATTATGTAATAAAGTTGAACAATAAAAGCATATATCTG
AACATAATGAGGATACTGAAAAATACTGAACATGAGCTAACTGAATGCAATGACCAAGTTTATAACATACTAAGACGGAA
TACTGAACTATACTGATAACATGGTCAATGCAATAAAATCTGATTAAACAGTAGGATCTACTAACAATCGACATAAAACC
ACATGAACTAAATGTGGAGTTTGATGTATACGCTCCATTGAGAGGACCTAATATACCCTGCTAGAGGTATAGAGGCATGA
TTGGCGTGATTACTAAAATGCTACCCACAGAGGGGACTTACAACCTACGGGGCACGTAGTTCTGGGACTTTAAGGGTGAC
TGACCGTAGTCCCCTCGGTATTAAGTTTCTTCCAATTGATTATGTAATTAACAATTTTTAACTAAAATGCTTAAATTCAG
GATAGCTCAAAATACTGACATGCAAACTAAGAATGCAATATTAAATACTGATAATGTTACATTCGAAAACTGAGGCATGT
ATATATAACTGACATAACTGACCTAGCATAGGTAATTCATGAACTAGAAGAAGTACAAAACTAGGATTCTGAATTTATGA
AAGAATCTACAAAAATGATATTGAATTCATGACACTCTGATTTGGATCACTCAAACAACTGAAACCCAACAATTTCTAAC
ATTCAACAAACCCTAGGTCTACACATGATATAGAGAATCAAGAAGTTGACTAAATTATGGGGACCTAATGGGTGAAAGAA
ACCCACTAGTGAAATCCCACATACCTTGTGATGAATTCCACGGAGAAATCTTTCAATTTCAGGGCTAAAACTGATGAAAA
CCTATTATGTTCTTGGACTATGGCTTGGTCGACTCTTTCTCCTTCTACGTGATGATTTTTCTAGGTTTTTGGTGAATGAT
TTGCTTAGGGTAGATTCTAATTAGTTTACTAGGCTAAAACTGACCAAAACTACGTAGTTTAGGGGTTAAAAGATGTAGTT
TAACTATTGTCGAGGCCACCGATGGACCAGACCAATGGACCGTGGCTGGATAAATGGTTCGTGATGGTCAATCGTTATTT
GGTGATTGGGAGCTGAAATCTGGGGTCTGACCTACGTCCCTGGACCACAGATCGTGGTTTGACCTACGATCCGTAAAAAC
CCGGCGTGGGTCATGATATAGAATATTTTATGTGGGGGTTCTGGAACCGTGGGTGGTGCCCGTCGGTGCCACCTGCAACT
CATGACATATGCATTTTGGTAGTTCTAGCATATGGGGTGTTACATATTATTTTCTCCAATATAGGGTTTGACGTTACATG
TTATCATTCTCGTGGCTAGGAGTCACCTTGATCGTACCTAGTAGTGTTAGTCTTCATGTTTTGAGGACCGAGCCTTTATC
ACTTTTAGTCTTTACTTTATAGATATTGTACGTGATGTCTTTTAGTCTTTAGTTTCACTGTTGTTAGATTTAGCTGGGGC
ATGTCCCAACTTCTCTAGTAAGTTAGAGGCTTTTTTTGAGACATAGTTAGATTCAGTCTTAGCTTTGGAGTTTTATATTT
CATCTGTCATTAAACTTACAGTTTATATAGTCAGATATTATTAGGTATTCCCTATCATTTTAGTTGACCTCATGTTTTAA
GCTTCCGTATAGTATTTTCTTACTTCAATTTATCAAGTATACTTATGATAGTTCAGCAGGGTTAGCTTAGGGTCACTCGT
AATCCTAGGTCCCGTATTTACTCCTTGGGGGTAGCTTCGGGGTGTGACAAACATTATTTCACTAATGTAAGTCAATCACT
TCTAGTCCACATACTCATGGACAGTGAGACCATATTGAACTTTGAAAATTGGTGAGTCCTTATGTTTCGAGGACCGAGAT
TCTTTCATTTCTTTTAATTCCAGATTGGGTTACGTTCCAATCACTCTTTAATTTAATATATGGCTATGAGACTATGTTAG
ACTTCCATTGTGTTTTGTCATCTCTTATGATTTAAAACTTTTTTTAAAACTCATAAATTATATTATCTTGTATGATGAAT
GCTAAGTGGCTAATGTAGGGTTCTCTCGGGGTCCTATACCCCATGCCATGTCTAGGGTGTACTATGGGTCTTGAAAAACT
TAGTATTAGAGCATAAGGTTTAGAAATGTCCTACGAAGTCTTTAAGCCACGTCGAATAGAGTTTTTTTTCATTTGTGTGA
AGCGTGCCACATTTATGATGAAGAAGCTATAAGATTATTAGTAAACTCCAATTTTCTCATTACTGTAAAGTCGTATGATA
GACTATAAATTTATGTCTTTATCCTATTCCCTATATGATGTCTTTCAGGATATGGCCCCTCAAAGATCATACATTATGAT
GAATGTGAACGAGAATGTGGGATGAGAAGCTCCTCCAGTTGCAGTCGATCCTTTGGCAAAACATGTGACGAATGTGGAGT
TTAGGGCTACTTTTCAAGTGTTGGCTAAAGCCAATAGGGAGATTGTGGTCAATGTCATCCCAATGTGGGTACATCATCAT
CTAGAGTGAGGGACTTAACTAGAATGACTTCTTCGGAGTTCCATTGTTTTGAGGCTTAGAAAGATCCTTAAGAGTTTATT
GATTAAGTATAAAAGGTGGTGATAATCATGGGAGTGACGCCGGTGGAAAAGGCGGAGTTGGCCGCATATCAACATAAGGG
TGTTGGTCAAGTCTGATTCAACCAATGAAGGAAGAGAGGACGGTTGATACAGGTCATCTGGATTGAGAAAAGTTTAAGGT
AGCTTTTCTTGATAGGTTCTTTCTCCTTGAGATGAGGAAGGAAAAGATACTTTAATTCATAAAACTTCGTCAAGGAAACA
TGAGTGTGAAGGAATATTCTTTGAAAGTCATGCAATTGTCTAAGTATGCTCCTACTATGGTTTCCAATCCTAAGACAAGA
ATGAGTAAGTTTGTTTTGGGAGTGCCCAAAATGGTTTTGAAGGAATGTTGTACCGACATACTTATCAATGATATGGCCAT
TTCTCGTCTAATGGTGTATGCTAAAAAATAGAACATGAGAAATTCATGAAAAGATCTAGTGAGACAAAGAAGGCAAGGAT
AGGTGACAGTTAATTTTCACATTTATGGTCTGAGGGACATGGTAAATTTATCTTCTCACAAAGGTTTTCTGGTAGAGGTT
CCTCCAATGCTCCTCCCAAATTCAGTAAAGATTCGGTGTCTAACCCTAAGCCTAGAGGGAAAAATGGTGGTTGATTTTTA
ACATTTACTTGTGCTAAATATTGAATGAAGTAGAAGGGTAAATGCTTAGCTCAAACAGATGGTTGCTTTGGTTGTGGTAA
GTGTTTTCATAAGTTAAGGGATTGTCCATCCTTTACGACTAAGGGAAGAGAAGGTAGGTAAGCTCCTCTTAGTGGTTCGA
GTCCAAGTATTCTAAAGCAAAACCAATTATATGCACTTCAAACTTGTCATGAGCAAGAGGGTTATCCCGGTGTGGTTACC
ACTATGTTGAAAGACTTTCATTTTGACGTTTATACTTTGTTCGATCCTAGTGCTACCTTATCTTTTTTGTTGCCATATGT
GGCTATGATATTTAATATTCTTCCCAATGTGTTGGTAGACCCTTTTAGTGTCTCCAATCCAATCAGTTTATGTATTGTGG
CTAAGAGAGTGTATAGAAATTGTCTCATATCCTTATCCAATAGATTTACTCATGTTGATCTTGTAGAGTTTGATATGTTA
GATTATGGTGTTATTATTTTCATGGATTGGTTGCATTCTTGTTATTCTTCTATCGATTGTAGAGCACGAGTGGTCAAGTT
TCAATTTTCTAATGAGCCTATCCTAGAGTGGAAATGGGGAAATTCTATGCTGAAAGGTTTGTTTGTTTCTTGTCTTAAAG
ATAGAAATATGATTTCTAAGGGTTTCATATAGCATCTAGTTAAGGTGAGCAATATGGATCCTCAAACCCCTATTTTTGAG
TCGGTCTCCGATGTTAATGAGTTTGTGGAATCGTTTGCCGATAATGTACTCGGTGTTCCTCCCAAAAGGGAAATAAACTT
CAGTATTGACCGACTCCATGATACACAACCTATTCTATTCCTCCTTATCGAATGTCTTCGAGAGAAATTAATGAATTAAA
GAATCCATTGAAACATATTTTGGATAAGGGTTTTATCAGACCAAGTATCTCTCGATGGGGTGCTTTAGTTTTGCTTGTTT
GAAATAAAGTTGGCTCACTCTGTACATGTATTCCGTATCGGAAATTAAACAAATTTACGATTAAGTGAAAATATCCTCTT
GCAAAGACAGATGATATGTTTGATTAAGTTCAACGAGTAAGTTACTTCTCTAAGATTGACCTTTGCTCAGGTTATCAACA
ATTGAGCGTGAAGGAAGATGACATTCTTAAGATGACTTTTCAAACTTGGTATGGTCATTATGAGTTTTTGGTGATGTCCT
TTGGATTCACAAATTCTCCGGCTGTATTTATGGATTTGATGAATAGGGTGTCTAGACAATACCTTGATATGCTCGTGATC
GTGTTTATTGATAATATTTTGATTTACTACATGAGTGAAGATAAGTATACCAATCCATTGGAATTGTGTCGCAAGTCCTC
AAGGACGAACAACTCTTTGCAAAGATTTCTAAATGTGATTTTTTTGATAAGATTTGTGGCTTTTCTTGGTCATATTGTTT
TCGTAAAGTGTATTGAAGTACATCCTAAGTGGATGGATGCGGTTAAGAGTTGTCCCAATCCTCTATGACCTTTGGATATT
CGAAATCTCAAGACCCAAGGGTACCCCCTAGACGTAAAAAGGCACGTAGAACCCCGAAAGGCTCCACAAGTCCTTTTGTT
TTTACAAAGGAAAGCGGATGTCTAGACTTGTCTAAATTAGCCATATATTACAATAATTGAATAAAATAGGGTCACATCCC
ACACAACATAATCCGAAAGTCAAATACAAGAATGAAACTACTAAATGGGAATATCCGTCCTCGAACCATGAGGACTCACC
AACAAGTAAGATGAAATGAACAAATCCAAGCTCTAACCATAATGAGGACCACCTTGAGAACCGGACCCTACACTACCGAA
AATGTAGGAAAATATGGGTTAGTACAAAAATGCACTAATTATGATAACCATGCATAAAATCATGAAAACATGCCAAAGGG
ACATTTTAGTTGAATGCATGCAATTTAGTAAGTTAAGCATCAATTTGAAGATAGTGGAAAAGCAGAATTCATAAGCATAA
TCAACTCATAGATCATCATATCATAAGAGGAAAATACCAAAAATACCCTCAAAGAATACTTGTACAATGAATGAATAAGA
TCCATAATCCCACTCATTCTAAGTAAAGCTTCTTGAGTAACTATAGTTCATAATTCATATTCTTGTTCATACTATCACAA
AGCGGAAATTAGCCTTAACCAACATAGACCATGTGAGCTTACCATGTAACTCGATGTCTACCCCACACTGAAAAGGGGTT
GTCCTACTTGCCTAAGGTAGAACCATACTCTTAGCTTAGGTGGATCCTCTAGCTAAAGACCTATATGGGAACATAGTTTA
TGAGATAAGGAGATTGCTACTAAAAACCCGTACTCAACTAAGGTATAAGATATCAATCTCATGAGATATATACTTTGGGA
ACCCGAACTCAACTAAGGTAGAAGGAACCCATTTGGAAATCTGGACTCAACTAGGTTAAAAGATTTCATTGCGAAGCCAG
ACTCAACTATCGTATAAGCTTCCATCTCATATTCATATCCTACCAGTGCTAAGAATTAAGTCCCATAGATTACATATTAA
GTCTTAACTTAAGTGCATATTCACGTAAGAATGTCTTGACATTCAATCCATAATAATTCTTACTATCCAACATAATTTAT
ACATAGAATCATCATATTGTGAGAAAACCTTTCACATCATATCATATTCATACATAGGTGTGTTCATGAGTATCACTTCC
AACAACACAACAACTAGATCATAATCATATTCACTTTACTCTCCAAGTTTTCTCAAAGAATATACTTCAATCTCATAATC
ATGCATAATTCTCATACTTTTCCCTTCAAGGACCATAGATCATATTCAATCAACACATTAAAAATTACTACATTAGACAT
GGATATAATCATAATTCAAGTAACCCAATCACTGCATAATCTCATACCATTCTTCTATAATCAACAAATTCACATCAAAA
GATCATAATATAAAGTAATTAAAGCATTAGAATTTTTTTTGAAAGGAACCTATGACTTGGAGACAAACCCTAGCTTTTGG
GAAATTTCTATCTTTGAAATTGGGGTTTTGAAGGGAATCCATGGATTAAAACTATCCATGGATGAAGGACTACCATACCT
TAGCAATGGAATCCAATGAAATTGAGTAGAGAAACTTTGTCTTTGAACCCTAGCCCCAACTTCCTTCTTCTTTTTCTTCC
TTGATGTTCTAGAGAGAGAATTTTTGGAGAGGAGATGAACTTTGGGGAAATATTTGGGTGTTGTGAAAATATGACTTAGT
TTAGGTGAATTTGACTAAAAATGACTTATATAGTGACCCTAAACTTACCCAAAACGACTTCACTTTGATAGGACTTAAAA
CGGAATTTCCTAAAATAACCCTCACATAAAGTGAGCTGCTAGGGACCACGTGGGGTTCCACGAGCCATTGTCATGGCCAC
GAGCCGTGGTCCAATCCGTGATCTTGAGGCAGTAGGTAGGCAATTTGTGCCTTTAGCTGATAAGCCCAAGGCATCTTCAC
GAGGGGCTCCACAAGCCGTAGTGCAAGCCACAATACGTGGTCCACTTATGGGCCTTGAGGCAGTGGCTAAGACACCCTAC
ATCAACCCTTAACCACTAAGTCATGATCAAGGCCACTCCCAGGAGCCGTCTAAAGATTCAATAGCCGTGAAATTGGTCGT
TTGGAGGACCCAATTTGAGGTAGCATTAAGGAGGCTACTGCCTCCGCCTTCACGAGTGGCACCACGACTCGTGGTGACCA
CCACTGGAAGTGATGGCCCTCGTGATCTTGGGGAAATGCTTTGGCAAAGCTTCGGCAGCCTTGCCCCTTGCCTTGGCCCT
TACCCCTTTGCCCTTAGCCCTAGGCCACCTCCATGACTCTAACTCTCAAACATTTAGCTCTAGTTTTAGCCTACTAATTC
CGGAGTTTTACAATATCTCTCCCTTGGGAACATTAGTCCTCGAATGACAATCTAGACACCTTACGGAAGTAATGACTCAA
GACTAGAAGTTCACCATGCATGAAACATCAAAATCATGCACAATTCAAAGGAGGCGACATCAACTCCAACTCAAACATAA
TCAATGCATCATAAGGAAGTAGGAACTACATCTAACAACCCATTATGCATGAAACTCAACATTTCTCATATTCATAGGAG
GAACTACCTTCTCCAACAAAAATCATGCTCAACACAATCTCATGGAGCAGATATGCAATTACTCTCAAAAGCATACTAAA
GCATGTTCATGAATTTATCTCATGAAGTCCAATAGGCAACTCATTCTAAATGCACAACAACATGCAAAACATAAATCAAG
AAAACCCATTTTCTTACAAAATATGAAATATCAAGAACATGCAATACATAAGGAAATCATGGAAAAACACATATGCCACA
CATTACCTCGAAAAAAAAAGACTTGGGAGGAACTACTTACCTCAAGCTTGAATAGCAGAGAAAGGAAAAAGATGAGGATA
TTGGGACTTCATATCGGCCTCGGCCACCCAAGTAGCACTCTTAACTAAGTTATTCCTCCACAATACCTGCACGGAGGCAA
CTTCCTTGTTTCTCAACCTCTTGACTTGCTGATCTAGAATCTCAATTGGTACCTCTTCATAAGCAAGATTCTCCTTAATC
TCTGAACCCTCAAAGGGAACTATGGTTGATGGATCCCCCAATACATTTCTTTAGCATTGAGACATGGAACACTGGGCGTA
ATAACCCCAACTTATTTGGCAAGTCTAACTGATATGCATCTTTGCCCACACCCCTCAAAGTCTCATAAAGACCCACAAAC
TGAGGACTAAGTGTCCCCTTTCTAGCTAAACCTCATAACACCCTTCATAGGTGATATCTTCAAATAAACCCAATCATGTA
CCTCAAATTCTAGATCTCTCTTTCTGACATCGGCATAGGATTTTTTACCGACTTTGGGCCATCGTTAGACTCTCTCTCAT
AACCCGTATTCTCATAGCCTTATGCTCCAATTTTGAACCTAGATGAACAACTTCTCCTTCTTCGAATCACCCTATAGTAC
CTACATCTCTTACAATANNNNNNNNNNNNNNNNNNNNNNNNNNNNNNNNNNNNNNNNNNNNNNNNNTTATTATAAGCAAA
CTCAACTAACGACATATGATCATCCCAATTACCTTTGAAATCTATTACACATGCTTTCAACATGTCCTCTAAAGTTTGAA
TGGTGTGTTCTTCTTGACCATCCTCTTGAAGGTTGAAAGAGATTCTAAGTTTAACCTTGGTACCTAGTCCCCTTTGGAAG
GACTTCCAAAACTGTGAAGTAAATTGGGGACCTCGATCTGAAATAATAGATAAGGGTACTCCATGTAAACTTACTATCTC
AATCACATACAACTTAGCATAGTATTCCTCCTAGTAAGACACCTTGACGGGGATGAAATGATATGACTTAGACATTCGTC
CGCTATTAACCATATCGAGTCGTGTTTCCACATAGTACGTGGCAAGCCTACAATAAAATCCATGTTCACATCTTCCCACT
TCCAACTAGGAATAACAATATTTTGTGCCAGGCCTCTTGGCCTTTGGTGCTAGAACTTAAATTTTTGACAATTAGAACAT
TTGGCCACAAATTCTGTGATGTCCTTTTTCATCCCATTCCACCAATAGACTTCTCGTAAGTCACGGAACATTTTGGTGGC
TCCCGGGTAAATAGAATATCGGGAACTATGAGCCTCCTCTAAAATTTATTCCCTCAACCCATCAACATTCAGAACACATA
AACTCCATTGGTACTTAAGCAGCCCATCTCCCCCTTGGGAGAAAGCCTTAACGGAATTTGTAAGTATTGACTCTTTCAAC
TAAACTAATATAAGATCAAGATCTTTCTTAGAATTCACATCCATCACAAAGGACAATTCGGAACCATTATGGACCATAAT
GCCATCCTTGGTGGAATCTACTAGTTGAACACCTAGCCGAGCCAGACTATGCACATCATGAACTAACTCTTTCTTTTCAT
CCTTTACATGAGACACACTACCATAGACAATCTAGTAAGTGCATCTACTACCACATTAGCTTTGTGGGGGTGGTAAATGA
CACTCATATCATAATACTTCAATAATACGAACAACCTTCATTNNNNNNNNNNNNNNNNNNNNNNNNNNNNNNNNNAGATT
CAAGTCCTTTTGACTAACACATATTGAAGACTATTGTGATCGGTGAAAACATCCACAGAGACCCTATACAAATAATGCCT
TCATAATATCAAGAAAAACACAACCGCCACTAATTCAATGTCATGGGTAGAATAATTCTTCTCATGGACTTTAAGTTTTC
TTGAAGCATAGGCAATCACCTTACCACTTTGCATAAGCACACATCTCAACCCAACTCCTGATGCATCACAATACACCACA
AAACTATCCCTACCTTCTAGTAAAGTCAATACCAGAGCAGAAGTAAGTCTATCTTTCAATTCTTGGAAAATTTTCTCACA
AGCTTCCGACCACACAAACTTATCCTTCTTTTATGTCAAAGTCTCCAATGGAGAAGAAATGGAGGAAAACCCCTAAACAA
GCCTTCTATAGTAACCGGCCAAACCCAAAAAGTTTCTAATGTCAAAATGAGTTAGAGGTCTAGGCCAACTCTTGACCACA
TCCATCTTCTTAGGATCTACCTCAATACCCTCACTTGACACAATATGACCAAGGAAAGCCATGGACCTCAACTAAAATTC
ACACTTGCTAAATTTTGCATAGGGTTGTTGGTCCTTAATAACTTGCAACACAATTCTCAAATAGTCCACTTGTTCATTCT
CACTGCTTGAATAGATCAAAGTATCATCAATAAACACAATCACAAACATGTCTGGGTATTGCCTAAACACTCTATTCATT
AAGTCCATAAATGTTGCGGGGCATTAGTTAAACCAAAATAAATCACAACGAATTCAAGATACCCATACCGAGTTTGAAAA
TCCATCTTGGAAATGTCATCCCCTCTCACATTCAATTGGTGATACCCCGAACAAAGGTCAATCTTGGAAAAGTAAGTAAC
CCCTTGAAGTTGGTCAAACAAGTCATCAATTCTCTGCCGATCCAATTAGCGACACGCTGAGTGGTCACTTGGCTCGCTGA
GTTTTACAGGACCTTCAGTCAAAGTGAGGGTCGAAACGATGGGTTAAATTAGGCACATCGACCATTTCGGCGATTCACCG
ACTGACCTTTTACTCGCCAATATGTATTTTCCAAACACTTTCAATATCTAAACCTACACCAGTAACACACCGTTATTTAT
AAAAGCAGAAAAAAACATTTAAAACCTTGGGATGCCTTCCAAGAAGCGCTTTATTTAATGTCGTGGAACGATACGAGTTC
TTACTCACTCTCCATTGGTGGGGTTGGTCCTAGTATTACTAGGTAACCCCAATAGTTTGTTTGAGTGAAGTGGCGGCACT
ACATAAATCATGAGTGTCCTGATCAGCTGGATTGATCTATAATGGGAGCCAATCATTTGATTCAACACTTCACTATTCTT
CTTCATCTCTTCCAACATTCGATCCTGTTCGATGATCTTTTGCAGAATGATTTGGACTGTGTCCTTGAAATGATTGTTTT
CCCTGTCTCTAGACTGTTTCCACTCATGAGGGGGTATGTACCTCCCTTGGCTCTTGAACTGGTTTTCCACCTCTAATATT
TTGGTTGCCAACTCGTTCAGCTTAGTTACCAGTGCGGTTAACTTGAAGTCCCTCCTGACTTCTTGACTCGTCACAGACGA
GTTGGTACCATTTCCCTCAGCCATGCTAAGGGTACCTGCCTACCTTAACAACTTTAACGCAAAACAAAACTAAAAATTAA
GTTAGTAAACTACGACTATCAAAAAAAAATTGTCTTAACCAAAAAATTTCACATAACACCACTCCCCGGCAGCGGCTCTA
TTTTGATGTTTGCATAATCAAGACACAACTTCCAATGCAAGTGTCTACGATCGTACAATACTAAAGTAACCCAACCAAGG
GTTGGGATCGAGTCCCAATGGAGCGCTAGCTGAAATTAGTTGTTAAGCGTGAAAGTGCTAAAGCTAACCATAGCTAAAGA
CTTTATTGAATGAAGACATGACAAATTAAAGGGTTTGACACGAGTGTCAAATATCAATGGGGGGTTTATAAATAAGTAAA
GAGCAAAATCAACAAAAAATAAAGAGAGATACGAATATGGAGGTGGAATTTTTGGGATGTGATAGGAATACAGGATAAAT
TAAACTATTGGGTACATGCTTTTGATAATAAATACGTTGAATATTTGTGACTAGGCTACACTATAGTAGGGGGAAATTCT
CTCTCGAGCAACGTACCCCGAATTAACTTGGTTTCTCTCAAACACCGAGTTGCCTCATGAAGAACAGCCTCCCCCTTAAC
CCACTCACTCACTCGAGTTGAGTTTGTGTGAAAAGGACTAGGGTTCACTCTCTCGAGCTGAACCTCATGTCGACCCAATC
CCACCGGCCTTCAATTTAGTAGTCTTGATTTTACGACCTGTCTCTCGAGCAAGCCGAAAACACAAAGGTGAAACCATATT
TGCAACTACAATTTCGTTAAGTTCCAACACAACTACTAAATGAAATCACATTTACATAAAAAATAAACCATCAACAAGAA
AGTCCCAACAGATAATCTAACGGGTTCGGCGATTCATAGATCTTTATTTCTTTGTTCTTCCAGCTGTCTTTGTTCCTTTT
TTCTAAGTAGTTTCCATGCTTTCCCTCAAACTCTAAATACCTGAAACTTAAGGGTTTTCATTATATATTGAGAAAAAATA
TGCATTTGAGGACACTAATTCTATCAAAACATAGCCCTCAATGAGTCCAATATGTGGACTCATCAAGCAGCTCCGGTGGA
TACATCTTCGGAGGTGGACATTGACTTTATACCAGCAGAGGCATCCTTCCCTACTTCGACCTCTGGGCCTTCAAGTACAT
CTGCTCCCACTTCTTCCTCCCAGGCTCCTGGTACTTCTACCTCTTCCCAGCCTGCCAAGATTACTCAAGCTATGATTCTG
AAGATAGGGCACCTGGCCCGTTGGACTGATGTGAGGGCTACCCGATTAGAGGCTGCAGTTCCATAGATGCTTGAGAATGC
TATCCTAGCATTAGTGACCCCCTTACAAGCATCCATTGACACTCTCACTACGAGGGTTGAGGCTTGTGAGAGTAGCCAGT
GGGAGACTTCAGAGGTGACGGCTTTGAAAGTCCAGGTTGCAGATATGAAGAAGGTGATATACTGTAATTTTACGGTATTT
CTAATACCTTTCACTTACAAGTTGGGTGTGTCTAGGCCATTTTTGTATTGGGTTTTATGTGTTTTTATTATGTTTTGCAG
GAAAGACATACAGGCGCGAAAGTAAAGGGACAGCTGAAATAACTACAGAAAGGGCACCTACGGAGGTGATCTACGGACCG
TAGGTCCAGTGATGCTCTGTAGGTGATGGTCGTAGATCAGCAGGCATGGCATCGAAGGCAAATCAGGGAAATCTGACAGA
GTGTGGAACCACGGTAGCCATTGACGGTCCATAGATTGATCTACAGACCGTATTGTTGATCTGTAGATTGATACTGCGAG
GGTTCCAGTAACAGATTTTTGAAGATTCCAAGTATGGAGCTACGGAAGGGGATTGACGGACCGTAGATTGATCTACGATC
CATACTGCAAGTCCGTTGTTTGCTTCAGAGAAGCTTATTTTTGGACGCTAAAATATTTTCTAAGTCCTGGCTAACGGAAG
GGACTCACGGACCGTATATCCATTGACGGTCCATGAGTCAGTCTCGTGGAAACAAGACGCGTGCCTGAACACACTTTTCT
TAATTTGTTTCCCTTTTAATTTGGGCCTTGTTTTCTATAAATAAGGCATGTAAGCCTCGTTTTAGGGGGTTAGACTTTAT
TACTTTTGTTTTACTTTGTGACTTGGGAACTAATTTTGCTACCCGAGCAATTCTTGATTTCCAAAGGTTCGTTTTGAAGA
TTTTGTTTGAAACTTGAGTTGCATTTCTGGGTTTATTTGTCTCAACTACGTAGGTTCATAATTCTTTCATCTAAAAGAAA
GAATTGTGTTCATATGATTATGGGTAACTAAACTCCACAACTAGGGTTGTGGGATCCATGAGCGATTAACAAAGTATGAA
TAGTAAATAAGCAATTTGTGAATAGTGTTTTGCATTCATTGATAATTCTTTCGTTCAAAAGTCTTTTTAATGAGTGCACG
CGTTAGAACTTTCCTTGTTGCTACTTGCCAGACCAAGGAGGTAATAAACAAGAAAACAATTATCAACATAGATTTAGTGT
GATACTATCTAACATGCAAGTGTCAATTGGTGCGAAGTAATAACTAAGCCAAACATTGATTATGATGTCTAATATGAGGT
AAAGGTAAGGGTTAGTAAATTATATACACGTACCCGGACCAAAGTGCGGGGTGAAATTCTTTAGTTGCCGGACCAAGGAT
TTAGAGATACCTAACTTATCACTTTGCATGTAATACACTAGGAAATGATTGTGATTACTAGGATTACTGATTTATGAGAT
TGTGGTGAACATGTATACTCTAGTTAATTTTCTCATCTTGATAACAACAAAAATTGACTTTTGTTTACTGAATTCTTACT
ATTTGTTTCACAAATTCCCCCCTTTTTATTATTTGTTTCCGGAAGTCATTTACTAAACGAATATAGGTGTAAATTAAAGT
TAAGTCTAAATTAGTTTCCTCGTGGGATCGACCCCAACCTACAAGTTGGGTTCTTTACTTGATAACGATCGCTTATGCTT
CTTTAGGGAGGTGTAATTTGAGCGTATCAGATGGATATGGACTACTTGAAGTCCATAGACTTCACTTCACTATTGGAGGC
AGTGGATGATGTGGATGCCCCATCGACTTCTGAGATTCCTCCAGCCACCATCGGAGACATACATAAGGATGACCTAGCAA
GTGATGAGTCGGAGGCAGATATCGACGAGGAGAAGATAGAGGTGAGGTAGGAGAGCATATATGGATACCTGCCAGAACTA
GAGGAGACAATTATACCGTCGGTGATCCAGACATCGCTGACAGAGACGTCCATGACATCCCATACTGGATCTACTACTGT
TGAGGTGACTTCGGGCACTGATCCCCACGATTAGACTTTGTGACACAGGGCACTGATGCCTCGACAGACGGAGCAACTAT
TTAGATAGGATTCATTTTTACCTCCCTCTCTATCTTTTTTATTGATTTTTTGATGTTTTCTTGCATTTGAGGACAAATTG
CTTTTGTTTTGTGGTGGGGTGAGGTATTGCCATACCTACCTCTTGTGATTATGACTTTTCTGTATATATTGGGTTTTGTG
CTATATATTGTGTTTTGACATTATTTTTGTGGATGTTTGAGCTTGTGATTCCTTATTTTGAAAGTAAATGCTTTATGGAC
CATTTCAAAAAAAAATTGCCACCTCTTGATTGTGTTTGAATGTGGCCTGTTCTTTTGCAAATTTGAGTATCGATCTTGTT
CAATACCGATGACTTAAATAATAATCATAATAGGACAAAAATGAATGTGCGGTTACAATGAGGCCAAATGATGTTGCATA
GACAATATGTGAACTTTTTGCATCTCGTTGTGTCTAGCTGGTTATCGACTGAGAATCTTGTGATGAACATTGCACACTAG
CAAAAGTGTGGAGTCTTGTTTGATATTTGGTGTCAATGCCTTGCATGATGAGCTTACCATGAACCATGTGTGATGACACC
TACAATTTGCCCCATTGGTCAGGTTGACTAAGTGATGCAAGCTCTTGAAAGGATCTTAGGAAACAAATTTGAAAGAGTGA
AACAATTTGACATTTAACCTCTTTTGTGTCCTACCTTGTGAGTGTGTGAACTTTGTTTGAACAACCTTTGAGCCTTACCC
TTTTCTTGGAAAAAACTTGATGAAATTATGACCTTTCTTTATCTGGTATCCCATAATCCCCATGGAATGTGGTTTGTTTG
AATAGCCAACTTAGGCCAAAAGCCTAAGTTGGGGGTGTGGTGAAAAAAGAAGGTAAATAAAGAAACAGAAGGAAATGCCC
CTTTGATCCTTTGTTGTGAAAAATATGGAACCCCTCCTATATAAAAAAAGAAAAAGAAAAGAAGAATGAAAAAGAAAAAG
AATGAAAAAATTGTGGAATAAAGTTGTGAAAATGCATAAAGAAATCTGATGTCCGGTAGTCCATGAAAAGTAAATAATGG
GGTGACTTTGGAGCATGATTGAAAATGTTGAAGAAAAGGAAAGAAAGTGATGTTCATACCACATTTCATGAGAATAGCAA
CCATTGAGCCTAAATGACTATACATTTGCACTCAGCCCTGTTAAGAGTCTTCAAAAGACCTTTTTGATCTTGAGTGAGCT
GAAACAATTGTTTTGTTGGAAAATAAGGGCAAACTTATGGGTGAAGTCATGCATGTGTTCATCTTTGTGAGTATGAGTGT
TGATTGTGATTCCGGAGCTATAAATTGTGAAAAATAGTGTATGAATATTGAATCATTCTTTGTGTGAGGGCATTTGAGCA
CCTTTGTTAAGCTTGAACTTGCATTTGAAGCAAGTATTGTGAACTTGAGAATCTTTGATAATGGTGAGTCACAACTTGAA
TCTTTGAGTACACAATTGATCCTTGCATGAGTAAGTTGAGTTTTGTTGTGTCCATTAATGATTGAGTCTTGTGTAGCACT
TTTTGAGACATATTTTCTGAACTGCTCAACTTGAGTTTTACTTACGCACAAGCAAAAGTTTAAGTTGGGGGTATGTTGAT
GAGTCCACGATTTGGACTCATTTAGGGCTTATTTATAATGAGTTAGTGTCCTCAAATGCTTGTTTTGTGTGAATAACTTA
TGTAAAATCCTTGGTTTCCAGGTATATGAATTGAAGAATGAAGCATGGACACTGATGTGCAAAAAGGATCAGAGCAGCTA
AAAGAACGAAGAAAGGAAGGCCTGGTGATCGCCAAGTCCATTGGGTGAGCTGCCGAATGGCTATTATCTCGCCTAAAGTT
CCAATGTGCCAAGCCCTGAAGGAGAAAATCAATTCGACGAGAGAAGGTAGTTGTTGGTGTGTTGCCGAGTGGTTCCACAA
TGCAGTGCTGGATCGCCCAAAGTTGCAGAACTCGAGGAAGTTGAAGGCCATGGCAGAAAGGCGAGGACATGGACCAAAGG
GCGGATCAGCGAGCCCGACTTACTTCACTGAGTGGTTCTTCACAGCACATTTCTGGTAAATATAAATACAATTTTGAATA
TTTAGTTTAGTATCAAATTTTCATATCAGAGAGTTTTCATAATAGACAAGTTTTTATATGTTTTAATTAGAACTCTGAGT
ATTGAGAAGAAATTTTTCCTTATCTTTGAAGAATTGAAATTTCTATTTTTGAGAAATTGAAAGTGGGTCTTTGAGATTCT
TCCACTTGGACCTTTGTAAAGATGAAATTAATCTTACCCAGTTGATGGAAACACAATTGGGTAACGATTTCTATCTTTTT
ATGATGTCTAGCTAAAACCCCAATTCTTGGGATGTGATTATGCGATTAGGGGATGATTTAGTTTATGGGTATTGCTAATT
GTTAGTCTAAATGTTGTTTAAAAGTGATTTCAATAAGTAACTGTGGTTTAATTTAAATAATTGTAGTTGCAAATGTAGTT
CTACCTTCGTGTTTTTGGCTTGCTCGAGAGAGAGGTTTTAAAACCAAGATTTTTGATTGATGGTCTGTGGATATTGGGTT
GCATGGGTTCAGCTTGAGAGAGAGAATCCTAAATCCTTTTCCACACATTCAGCTCGAGAGAGTGAATGGACTAAAGCACA
AACTATTCTTATTTTGCTGCTTCTTAGTGTTCAGGAGAAACCGACTTAATTCGGGATAGATTGTTCGAGAGAAAGTTTAT
CCCCTCTATAGTCTAGCTTATTCAATGATATTCAATTGTTGTCTAATAATTGCACTCACCCATTTATCTCTGTTAACCTA
TAATCGAATCACATCCCAAGAACCCGTCTCAATATTGTTCTTTTGAAATTTTTATTGTTTGTTGCTGATGTAGTTGTTAA
TCTTCAATCAAAAGCCCCCTTGTTATTTGACATTCTTGTCAATACCTAATTTGAATTATGTTTTTATTTGATAATGTCTA
TTCCTATGGTTGACTTGAACATATTTGCAATTTACTATTGAATCTTAAACACGTACCACTCCCTGTGGGATTCGACCCCA
ATTCATTTAGTTGGGTTCTTATAATGACTAACAATCGTTGACACTTAGAAATGGATGAAGCGTCCTGATACGTTAAGTCA
CATATTCATATCCTCTTGAAGCTAAGCATTAGTTCCCATAGATTACATATTAGGTCGTGACTTAAGTGCATATTCATGGA
AGAATATCTTGACATGAAATCCATTATAATTCATAATATAGCTCATAGATTCAATAGGTGAGAATATCCTTTCAACCTTA
GAATCACCATATTGTGAGAACATCGTTCACATCATATCATATTCATACATAGGTGTGTTCATGAGGATAACTTCCAACAA
CACAACAACTAGATCATATTCATATTCATATTCACTTTACTCTCAAAGTGTTCTTAAAGCATATACTTCAATCTTATAAT
CATGCATAATTCTCATACTTTGCCCTACAAGGACCATAGATCATATTCAATCAACACATCTAGAACTACTACAGTATACA
TGGATTAATCATTATTAAAGTAACCCAATCACTACATATATAATCTCATACCATTCTTCTATAATCAACAAACCCACATA
ACAAGATCATAATTGAGTTATATGGGGGTTTCATTGGTTCTTGGGGATTTCAACAATAAAAATCATAATAATTCATCAAT
TCAATCATAATTTAAAGTAATTAAAGCATCAGAATCTTTTTTGAAAGGAACCCATGACTTGGAGACAAACCCTAGCTTTT
GGGAAATATTTATCTTTGAATATTAGGTTTTGAAGGGACTCCATGGTGGAAAACTATCCAATAGTTAAGCAATACCATAC
CTTAGCAATGGAATCCAACGAAATTGAGTAGAGAGACTTACTCTTTGAACCCTATCCCCATCTTCCTTCTTCTTCTTCTT
CCTTGAACTTCGAGAGAGAGAATTTTAGGAGAGGAAATGAACTTTTGGGAAATATTTGGGTGTTGTGAAAATATGACTTA
GTTTAGGTGAATTTGACTAAAAATGACTTATATAGTGACCCTAAACTTACCCAAAACGACTTCACTTTGATAGGACTTAA
AACAAAATTTCCCAAAATAACTCTCACTTAAAGTGAGCTTCCAGGGACCACGTAGGGATCCACAAACCTTGGTCCCATCC
TTGGTCTCGAGGCAGAAGCTAGGTAACTTGTGCCATTAGGTCATAAGCCCAAACCATCTTCACAAGGGGCTGCACGAGGT
GTGGTGCAACCCACAAGTCGTGGTCCCTCTCGTGGGCCTTGAGGCAGTGGCAAAGACACTCTCCATCAACCCTCAATCAC
AAAGGCACGATCTAGGCCACTCCCACGATCCGTCTAAGGCTTCACAAGTCGTTAAGTGGCTCATTTGTAGCAGACAATTT
GAGGCAGCCATAGGGAGGCAACTGCCTCTATCTTTACGAGTGGCACCGCAACTAGTGGTGAACACCATTGGTCGTTAAGT
ACCTTCTGGTATTGGGGCAGTGCTTTGGCAAGGCTTGGGCGGCCTTAGCCCTTTACCCTTTGCCCTTAGCCCTAGGCCCA
CTCCGTGACTCCAACTCTCAAACATTTAGCTCTAGTTTTAGCCTACAAATTCCTGAGTGTTACATGAAGTTTGTTGTGTT
TGGCTTGTTAAAATGGAAGGTTTGGTGAATGGTTTTCTTCAATTGCCTCTCTCTTGACGGCAATGACCCAAAAAAAGGTT
AAATTCATATGGCGTGAAGCATGTGCAAAGAGTTATCAGGAGTTGAATGATAGTCTTACATCTTCTCCAATGTTAACTTT
ATCGAAAGGAACCGATGAATTTGTGGTTTATTATGATGCTTCAAGAATTGGGTTGGGTTGGGTTGTGTCCTGATTAACGT
ATCAGGGTACTTAATCCAATACTAAGTTCCAACAATCATTTGTAAGAATAATAACCAAACTACGGGAGTTGGGGTTGATC
CTACAGAGAATAGTGTTTCCTTCTAATTCAATAATAAAATTATAATGACAATCTCTTCAAATAAATGCCTCTTGCACTAT
TAATATTTAAATATCTACGCAAGGATTCAATTATCACTCCAAACTCACACTTCAACACCAACAGTCAAAGAATATAATTA
AAACTTGGGGATTTTGATCAGCCAACTATCAAATCTAAACGAAGTGAATGAATATTATTGCTCACAAAGGAGTAATTTGT
CGTGGGTAGGTCGAACCATATATAAAGTTACTTTCTCTCGAAAAATTACCTTCTCTATGTTGAATTTTCTCGAACTTTAA
CACCAATTAAAAGATGCCCAACTCTTCTCCCTCATCAATCCACTCTCTCGAGTTGAATACAAAGGATGGATCACTTGTTT
CACTCTCTCGAGCTGAAACCAAGGAAACCCACTACTAAGGATGCTAAGATTACCACCTTGGTTCCACGCCTCCCTCTTGA
GCAAGTGCACAACATTGAAATTTATACACGAAGTCTCGCAATTCAACCTCAAAACGCAGCAACAACTTAGACTCACTTCA
AATTAACACCATTATTCGCAACTAAAAAACACCCACTAAGTAAATTCAACAATTGGCTTCATGATCAAAACCCCAAGTAG
AGGGTTTTAGCCACTCATATTAAAAATACAAAAATTGAATTTAATTATCACTCCCATGGTTGGGTACAAATGAGAATTAT
AAAATGAAAATCTATTAATAATCCTCTCTCTTCCAATATCTTTCTAAAAATCTTGTTAAAATCACAGTGAAAAAATAGCC
TTTGGAGGTGTTCTCTCCCTCTCCTCTTATTTTTTCCTTTTCTGAATGCCCTCTTTTTACGCCAGAACCAATTTAAATAA
GTTTGAAGCATCGCGCTTTAACACCACTCGGTGAAGTAAGTCGGGCGTCGCCAACAGATCGGTGACTCGCCGATCATTAT
TTATCTCACCTTCATTTTTCACTTCTTCTTGGCCCGACTACTGTAACTTTAGGCTATCAAGGTCGAGATAACCCAGTGAC
TCCTCGATTCGCCCTCTTTCCTTCTATCTCGCCCTTCAACATTTACGTGAATCTTCCTCAGCACTTTTTCCGACTAGGTT
TATCGTTCGCTGAATAGATCAGCGACATGCTGAATGGCATTGTTGTTCCCCGAAAACATTCCAATTTTAGCTCTAGCATT
CTGTAACTTTAGGCAATATCTTGGCAATTTAGTGATTTTCCGAATGACATCGGTGATTGTCAGGTTTTTACTTCTCCGTT
CCTTTAGCTTGCTTAGTTCCCTCTTTGATCAATCGCATCCATGTATCGTTCTTAAATTTAATTGCCTGAAATTCAAGGAT
TTACATAATTCATTGGCAGTTAACAAGCATGTGAGGACACTAATTTGTTAAAATAAGGCCCTAAATGAGTCCAAATTGTG
GACTCATTAACACCCCCAACTTAAACTTCTGTTTGTCCTCAAGTAAAACTCAAATCCAGCAGTTCAAAAAGGATGTCTCA
AACAGTGCTACACAATACTCAATCTTGAATGCAGACAAAAAGACTCAACTTATTCATGAAGGATCAATTGTGCACTCAAA
GATTCAAATTGTAACTCACCATTACCAAAGAATCTCAAGCTCACTATATTTGTTTCAAATGCAAGTTCAAGCTCAACAAA
GGTATTCAAATGCCCTCACACAAAGAATGATTCCATATTCACTCAATGGTTCAATAATTTAAAGTTCCTGAATCAAGATC
AACAGTCACACTCACAAAGATAAACACAACGCATGATTTAAGATGACTCAGTTGTCTACTGCAGTGAACCCACATCAACC
TGGGACTCTTCCTAGCAACACCATCCAAAATCCAAATAATGATGGTCATTGTATGGTAGTTACTACTCGAGGGGGTAAAC
AAACCATAGATCCACCTAGGCCGTCTGTGGTGGAAGTTGAGATTAGAAAAGAAGACGATGTGATAGCGGTTAGTCCAGAG
TCTGAGAAAGAAATAGAGCAAGAAGTGGAGATATCTCAGAAAGTGGTCCCCATACCTAGACCTCCACCACCTTTTCCACA
GAGGTTAGTGAAGAAGACTGAGGATGGTAAATATCACAGGTTTATTACTATGTTGAAACAACTCTCTATGAATGTTCGTT
TGATAGAAGCCTTGGAACAAATGCCTGGGTATGCGAAGTTTATGAAAGATATGGTGATAAAGAAAAGGTCTGTGAGTTTT
GAAGATGATGATAGACTGCAACATTGTAGCGCTATTGTTGCAAGATCCCTTGTGCAGAAGAAGGAAGACCCTGGTACTTT
CACGATCCCATGTACTATAGGGTTGTTACACTAAGGCATTGTGTGATCTTGGTGCTAACATCAACCTCATGCCCTTGTCT
ATTTACCAAAAAGTTGGGTTTAGGGGACCCAAAGCCCACTGCAATGCGGTTACTAATGGCCGATCGAACTGTGAAAAGGC
CCATTGGTGTACTCCACGATGTGCTAGTGAAAGTGGAGTCTTTCATTTTTCCGGCAGATTTTGTGATTCTTGACTGTGAG
GTTGATTTTGAGGTTCCCATCATCCTTGGGAGACCATTTCTTGCCACAGGGCGTGCGTTGGTTGATATGGAAAAGGGACC
GATGAAATTTAGATTGAATAATTAAGAAGAACCTTTCAATATTTGTAGGTCCATGAAGCACAGTGGTGAGCTCCAAACAG
TATCTGCCATAACTTAAAGAGTGGAGACTGGGACTGAAGTTCAAATTGAAGAGCGACTAGGTGTTGAGGCAGTAGCAGCA
GTTATTATGAACTTCGATAATGATGACATTGAAGAGTATGCTGAGTTGGTAGCCGCACTCGATAGGTATGAATACCGGCC
CAAACCAAAGAAGTATGAATTAGACATGAAGAATCACGAGTCCCCACCCGCAAGACCATCTATTGTGGAGGCACCGAAAT
TGGAGCTTAAGGCTCTACCACCGCATTTGAGGTATGTGTACTTGGGCAAAGGGAATACTTTGCCGGTCATCATTGCGGCT
GATTTGAATGCAGGACAAGTAGAGTGCTTGGTGACTGTGTTGAAAAGGTTCAAGTGAGCTATTGGGTGGACTATAACGGA
TATCATTGGGATTTCCCCCGGTATTTGCTCTTACAACATCCAACTCATGCCAGATCATAAGCCCAGTATCGAGCACCAGA
GAAGACTAAATCCACATATGCAAGAAGTAGTCAAAAAGGAGATCATCAAGTGGCTGGATGCAGGAGTTATTTATCCCATT
TCATATAGTAGTTGGGTATGTCCTGTGCAGTGTGTTCCAAAAAAAGGTGGTATGACTGTGGTTCCAAATGAAAGAAATGA
GCTTGTTCCAATAAGGCCTATTACTAGATGGAGAGTTTGTATGGATTACTGGAAGTTGAATGCGTGGACAGAAAATGAGC
ACTTTCCTATGCCATTCATGGACCAGATGTTGGATAGACTTGCAGGAAAGGGTTGGTATTGTTTTCTTGCTGCGTATTCG
GGCTATAATCAAATCTTTATAGCTCCAGAAGACCAAGAGAAGACCACCTTCACGTGCCCATATGGGACTTTTGCTTTCAA
ACGGATGCCATTTGGGTTATGCAATGCCCCAGCGACCTTTCAGCGGTGTATGATGTCGATATTTTCTGATATGGTGGAGG
ACACTATTGAAGTGTGCATGGATGATTTTTCAGTTATAGGTGACTCTTTTGATCGGTGTCTAGATCATTTGGCCGAAGTG
CTTAAACGGTGTGAAGACTGCAACTTGGTGCTTAATTGGGAGAAGTGTCACTTCATGGTTAAAGAATGTATAGTGTTGGG
ACATCGAATTTTAGAGAAAGGTATTGAGGTTGATAGAGCTAAAGTTGAGGTAATAGAAAAACTTCCGCCACCCATTTCAA
TAAAAGGTGTTAAAAGTTTTCTTTGACATGCAGGATTTTATAGGAGATTCATCAAAGATTTCTCAAAAATTACGCATCTT
TTGTGCAAACTGCTCGAGAAGGAGAGTAAGTTCTATTTTGATGATGCTTGTCTTAGAGCATTTGGAGAGCTGAAGGAGAA
GTTGGTTACATCACCTATCATTATTTCACCGGATTGGGGACAACCGTTTGAGGTAATGTGTGATGCGAGTGGAGTGGCGC
TTGGTGTAGTATTGGGTCAAAGGCGTGAGAAAATTCTTCACCCTATTTACTATGCTAGCAAAGCTCTAAATATGGCCCAG
AAGAATTATACTGTGATCGAACAAGAACTCCTTGCGGTGGTTTTTGCATTTGAGAAATTTCGTTCCTACTTGCTTGGTAC
TAAGGTCATAGTCCATACTGACCACTCTGCATTGAGGTATTTGATGGCGAAAAAAGATGCAAAACCAAGATTGATTAGAT
GGGTACTGTTGCTGCAAGAGTTTGATTTTGTGGTAAAAGATAGAAAGGGAACCGAATATCAAGTTGCCAATCACTTGTCT
AGATTAGAGGAAGAGGCCATGCTAAAGCTTGGAGATAGGGCCGAAATTAATGATGCTTTTCCAGATGAACATGTATTGGC
TATTTCTCATGATTTGATTCCTTGGTTCACAGACTTTGCTAATTATTTGGAAAGCGATATTGTGCCTCTCGATTTGTCTT
TTCACCAAAAGAAAAAGTTTATGCATGCTGTGAAGAAATTCTTTTGGGATGAACCTTATTTGTATTGTAGTTGTGCTGAT
GGGATTATTCGTCGTTGCGTGCCCGAGGTAGAGATGTTTAGTGTACTTGAAGCATGCCATTCATCGCCTATTGGTGGGCA
TCATAGTGGTATTCGGACTGCACATAAGATTTTGCAGTGTGGATAATAATGGCCTACCATTCACCAAGATGCTTATGATT
TCGCCAAGTCTTGTGATCGTTGCCAAAGAGAAGGAGGGATTTCAAAGAGGCAAGAGCTCCATCTGAATCCTATATTGGTG
ATAGAGTTGTTTGATGTATGGGACATTGATTTCATGGGTCCATTCGTGAGTTCATTGTCATGCCCCAGATTCAAGGGCGC
AACTGGCTCCTAATGCCAGAACTCAGGCTCGAGCTGACCCTGCTGAACCATTTGCTAGTAGCGCATGGCAGCCACAAACA
GTCAAGAAAACAAAGAAGTATATCTTGGCTTAAAATTAAGCCCTCGGCCAGCAAGGCCCCTGTCAACTGATCTATAAAGG
AAACACCTACTCCCAGGAAATAATATAAATAAATAGCCAACTAGCACAGAAATCTTAATTGGGCCGTCAAGGCCACCATG
ATATCTATACCAAAACTAAAACAGGTAAATATCAGTACCATACATCAAATAGCTCACAAGCTTCAGCAAACCAACAACAT
AGGTCAGCATGGCCATAACGTAGCTATAAACCCCACACACTAGTCTACAAGCCTCTAAGAGTAGTAAAGATTGGTGGGAT
AGGGCCCCAACCTACCCATGAGAATATATACAACAAAAGGTAACAAACCTCCCAACTCTGGCAACTCCGCAGGAAAAGGG
CTGACCAACCGGATAAAAGTCAATCTTGCTGATAGGGAGGTCTACTTGGTCGTCTGTCAGGACCTGCATGCATGAATGCA
GCGCCCCCAAGGCAATGGGTCGTCAGTACATAATAATGTACAAAGTATGAAAGGCAATAGACTATGATGAGGTATCCTGA
TCTACTGGAATAATCTGATAAATAAATTAAGGATAAGATAATTGTACTGACCTGCTTCTAAATCTAAATTTATCAAAAAT
AATCAAACAACAACCTAACCAAGCCCCCATAAGCTCGGTAGGTACAAACAACACACAAGATCATCTACTCAGGCCCCCAT
AAGCCCGAAAGGTGACAATTAGCCTGTATACCCCTATCGGTAGTACCCTAGCCCCGTAGGCAGTCAAATAGCCCTCTTAG
GCATCAACATAGCTTATAGACAACTCATAGCCCTCTTAGGCAACAACATGGCCCTGTAGGAAGCACATAACCTTCTTAGG
CGTCAATATATATCCCTGTAGGCAACTCATAGCCCTTCAAGGCATCAATATAGCCCCGTAGGTAACTCATAGCCCTTTTA
GGCATCCATATAGCCCTGTAGGCAGAACATAACCCTGCTAGGCATAGATCACATTCCTGCAGCTAACCACAATAGGCCAA
ACGCAACAATAACAATCCAACAGCTAAAAGTAACCAATTTATTTGTAGGCAACCTATACAAATAGCTTCTAATTCGTGTC
CAACATACTAATGTTACTACTGAATAAGAATCCCGATAAGAGAAGATTATACACACTCAAGCAGCCAACAATTAACAATA
ATGGCTACAAGTATAAAAACGATAACAACTCAATTACATTGCTCCTAAGCTTTAAAGAAACATGCCATAGCAAGGGAATA
GCCTTAACATACCTTTTTCGCTAAATTCATGTGGCCTAACGACTTTAAATCATAACTCCCTCGATACTACAACAAGGTAG
GACCATAATCAACACACAAAATAAAAGATACCATGACAATATGATAAAAGATATGTATTTCCGTAGCAAATTGCTATTTT
GCTGCTTATAAAACCTAGAGTCGATGAAAGAAGGGTCTTACCTCGATCTTAGGTTCGTAATTCACCTAAAAACCTTCAAA
TATATTCAAACCCCGGCTGTCCCAACACTAAAGTGTGATATGCTATGCAATCGATAAAACAAATTATACCACGATGATGA
GCCCAACGCGTAGAACAACTTTCGTCAAGGACTTAAGTCAAGAAAATCTATACTTCACTTGATCCTAGAAATGGGTTTCT
CTAATTTCTCTGGTTTTTTGCTTTAAAATGAAAAAAAATGTCGAAGGAGAAGATATATGTAACATTCCACCAACTTAGGG
CCCCACCTCACGTGCCTGCTTGCGTAGTCCCACGAAAATGCAAATAACGCTTTATTCTGAAGTCGTATGAATGAACGGTT
TGATGCATTGGAAACTAGACTCGTAGAACTTAGATTTCATAGCTTGCGGGGACCACAACTCTTAATATATTGGGAGAAAA
CATCTGAGACATTTGACTTAAATTTCAGACAAATCTTTAAAAAGGAATTTACGGTAACTTTCGCCAACTTTTATTTTGCC
ACTTATCTAACTTCAAAACTTGAGATACAACACTTGAACACTTAAAATATCACATAACACATCATTTTTAATGTATTACT
CCCCCTCCTTGTGTTTCCACTAAGATACGAGTTAATTTAGATGTTTTGAAAAGTCGGGGTGTTACATTCTTCCCCCCTTA
GAAACATTCGTCCTCGAATGATAAATCTGAGGCACACTGTTCAGTCCTTAGGACTTGCCAGAATTTAGGCAGTTTATCCT
TTATAAATGTCATTATCCAAGAACCTGAAATGCAAAATTTCTAACCTAGGCGTCTTACATGACAACATAAATAGCTAAGC
GTTATAGCTCCACCACAACAGTGCGAGCAGACATACAACGACAACCACAATAATAATAAGCAATAGTATATATATATATA
TATATAGGTATCTTACCTTACTGCCCTAATATAAACTGATATGACGTCACCCTGGGATATGAAACAAGTGAGGATATTTG
GACCTCATGCCATCCTCAGCCTCCCTGGTCACATGTTCTCTCTTTTTATTCCTCCACAGTACTCTAACTGAAGCCACTTC
TTTGGTCCTCAATTTACGGACCTGCCGATCTAATATAGCAACTGGAGTTTCCTCGTAGGACAACTCCTCTGTGATCTGAA
CATCCTCAATTGGGACAACCCGAGAACGGTCTCCTACACACTTTCGTAGCATCGATACATGGAAAACTGGATGAATAGAT
TTTAGCCCTGCAGGCAATTCTAACTCATAAGCCACACGTTCTACCCTCCGAAGGATCTGGTATGGCCCAATGAATCTTGG
CCTAAGCTTTCCTTTTTTGCCAAATCGCATAACACCCTTCATAGGCGAGACTTTTAAGAATATCCAATCATCGACACAAA
ACTCTAAGTCCCTTCGTTGTACATCTGAGTATGACTTTTGTCGGCTTTGAGCTATTAGCAACCTCTCCCGAATGACCTTA
ACTTTCTCCACTATCTGCTGGACTAAATCGGGTCCAATCAACCCTGACTCACCTACCTCAAACCATCCAATGGGGGATCT
ACATTTTCTCCCATACAAAGCCTCATAAGGTGCCATTCCGATGCTAGAATGATAACTATTATTGTATGCGAACTCAATAA
GAGGCAAGTGGTCATCCCAACTTCCTTTGAAGTCTAGTGCGCACGCCCGTAACATATCTTCGAGTGTCAAAATTGTTGGC
TCAGCCTGGCCATCTGTCTGAGGGTGAAAGGCGGTACTAAGATTAACCTATATCCCTAATCCTTTCTGGAATGACTTCTA
GAAATTGGCGATAAATTGTGCTCCTCTATCACAGATAATAGATACTGGGACACCGTGTAGCCTAACAATCTCTCTAATAT
ATAGCCCTGCATAGTCTTCGGCCGAAAAAGTAGCCCTAACTAGTTAGAAGTGGGCTGATTTTGTTAGTCTATCAACAATT
ACCCAAATAGAGTCAAACTTGCGACGCGATTGAGGTAACCCTGTAATAAAATCCATATTAATTACTTCCCACTTCCACAA
AGGAATGGCTATCTCCTGAACTAGCCCAGCGGGCTTTTGGTGCTCAACCTTCACCTGTTGGCAATTAGGACACTGTGCCA
CAAATTCAGCAACGTCCTTCTTCATCCCGTGCCACCAATAGATCTCCGTAATATCATGGTATATCTTCGTCGAACCAGGG
TGAATAAAATAACGGGAATGATATGCCTCTTCCATAATTTGATGTCGAAGCCCTGCAACATTTGGAACACACAATCGACC
GCTATATCTGAGGACTCCATCTTCTGCTATATCAAATGCTAAAGACTGTGGATCCTGAGCCTTGGCTCTAAGCTGCTCTA
AGCTAGGATCCTCTTGTTGTCGTGACTTTACTTCTACAACTAGAGATAATACGTTTGTGTCCTGAATTGTTACCCCACTA
TCTTCTGCCTCTAACAATCTGACTCCCAAGCTAGCTAACTGATGCAGCTCTCGCACTAACTCCCGCTTCTCAACACCTAA
ATGGGATAAACTACCCATATATCTTCGACTGAGGGCATCGGCTACCACATTTGCCTTTCCTGGATGATATAAAATATCCA
CGTCGTAGTCTTTCAGTAACTCAAGCCATCGACGTTGTCGCAAATTTAACTCCTTCTGTCTAAATATATATTGAAGACTT
TTATAATCTGTGAAGATGTCAGCATTAACACCATACAAATAGTGTCTCCAGATCTTTAATGCATGCACAACTGCAGCTAA
CTCTAAATCATGGGTCGGATAATTCTTCTCATGTTTCCTCAACTATCTTGAAGCATATGCGATAACCTTACCATGTTGTA
TTAGAACACATCCCAACCCAACCCCAGAAGCATCATAGTACACCGCATAGCCTTCTGAACCCTCTGGCAATGCTAGAACT
GGTGTTGATGTCAACTTGTCCTTTAGCTCCTGGAAACTATGCTCGCACGCCTCAGTCCACTGGAACTTAGCTGCTTTTTG
AGTCATCTTCGTTAATGGTGCTGAAAGTGAAGAAAATCCCTCTACAAACCTTCTGTAGTACCCAGCTAACCCCAAGAAAC
TACGAACCTCAGTTGGAGTCATAGGTCTGGGCCAAGTTTTTACGGCCTCAATCTTTTGTGTATCAACCGCAATACCTGCA
TCTAATACAATATGGCCTAAGAAAGCGATAGAGTTCAACCAGAACTCACACTTAGAAAACTTTGCATAAAGTTCTTGATC
TCAAAGAACCTGAAGGACTGCTCGCAGATGATTTGCATGCTCAGCTTTTGAACGTGAATACACCAAAATATCATCAATAA
ATACAATCACAAACAAGTCTAAATACGGCCTGAATATACTATTCATCAGGTCTATGAACACTGCTGAGGCATTAGTTAAT
CCAAAAGACATCACCAAGAACTCAAAGTGTCCATATCTAGTTCTAAAAGCTGTCTTTAGAATGTCTTTCTCCCGAACTCG
TATCTGGTGGTAACTTGATCTTAAATCAATCTTCGAGAAGCACTCAGCACCTTGTAACTGATCAAACAAGTCATCGATCC
TCGGAAGGGGATACTTATTCTTTATAGTCACCTTATTCAGCTGTCGATAATCGATACACATTCTTAGGGAGCCATCTTTC
TTCCTCACGAATAACACTGGTGCACCCCATGGTGAAGCACTAGGTCTGATAAATCGTTTATCGAGCAAGTCTTTCAGCTG
ATCCTTTAACTCTTTTAGTTCAGCAGGAGCCATTCTATAAGGAGGGATAGATATGGGTTGTGTACCTGGTAGCATATCGA
TAGCAAAATCAATTTGTCGTTCTGGAGGGATACCAGGAAGTTCATCTGGAAATACATCTAGAAACTCATTAACTACCGGA
ATAGACAGAAGCGTCGGTGATTCTGCATCTATATTATGAACACGAACAAGATGATAAATACAACCCTTAGTAATCATCTT
CCTCACCTTAAGATAGGAAATAAACCTACCTTTTGGTGTTGCTGTAACGCCTTTCCATTCCCGAACTGCTTCTCCTGGAA
AGTGGAATCTAACAATCTTTGTTCGACACTCAACATTAGCATAACATGACGCTAACCAGTCTATACCCATAATGACGTCG
AAATTGACCATCTCTAACTCTACGAGATCTACAGAGGTCTGATGGTCGATAATTTCTACCGTGCAACCTCGATAGACTCT
CTTGGCAACAATAGACTCACCAACTGGGGTAGATATAATAAAGGGTCGATCTAATGACTCTACTACTATACATAACTTCC
CCGCAATAAATGGAGTCACATAAGACAGAGTAGATCCAGGATATATCAAAGCATAAACACAATGGGAGCAAACAATCAAT
GTACCTGTCATAACATCTGGTGATGACTCTGAGTCCTGTTGGCTGGCTAGTGAATATGTACGATTCTGGCCACTACTAGA
ACTAGATGGTCCCTCTCTACCTCTACCTCTACCTGCTGATGTCTGGGGTCCACGCCCTGTAGACTGTGCTGATGAAGAGG
AACCTACTATTGACCTGGTCGACTGACCTATACCACCCTGACCTATGGTCGGGCAGTTTTTCCACACATGCCCCTCCTGT
CCACAAGATTAACAACATGTGGAACCCTGTTTACACCTCCCGAAATGCAGCCTACCACAAGTAGCGCAATGCAGCGGTGC
TGTCCTAGCCTGGCCTGAGCCTCTCTGCTGATGAGAGTCTGATGCTCGTGAGCCCTCACCTAGGTCTGACTATCCCTGAC
TATAAAATCTACTACCCTGTAACTGCTGTGGTGGAGGTCTAGGTGGCCTAATAAAATATCGGGGTCGGGGAGCACCCTGA
AAATCTCCCTGCGAACTAGCGGGCCTAGCCCTCTTCTGTCTCTCTTTCTCAACCCTCTCACTCGTATATTGTAGATGTCG
GCCATCCTCTATGCCCATTGCGAAGGCATGAATCTGCAAGATATCCATATTATCAATTAGTGCAACGGTAGAACAAGCCT
CGATATAGTCTGAGTCAAGCCCTCGCACAATTCTACGCACCTTGTCATGCATCGTATCAACAAATGCTGGTGCATATCTA
GCCAATGGGTCAAATCTCAGCCCTTACTCTCGAACACTCTTGCCACCCTGTTGGAGGTTCAGAAACCGGTCCACCCGACC
ATCGCTAATCTCTCGAGTCAAAAAGTGATCTATGAAAGCTTCTGTAAAGCTATCCCAAGTGGGTAGAGATGTATCTTTTT
CCCTAGATCTCTCCAAACTTTCATACCACAATACTGCAACAACACGCAATCAAAATGCTGCTAACTCAACTTACTCAGTC
GCTAAGGCATGCATGACTCTGAAGATCCTATGAAGCTGATCAACAAAGTGTTGAGGGTCTTCTCTGCGATCTGTCCCTGT
AAACTGTGGAGGATTCAAGGCAAGAAATTCACGAACTCTCGAACTTCTGGGCCCTTCAGAAGGTCCGGCAATATCAAGCG
TAACTGGTTGGCACTGTGCAGCTACTAACTGTGCTAACATATATACTGCACTCTTGAAATCCTGATAAGACGGAATAGGA
GGAACTAGAGGTGGTACTGTTGGTGGAGCCGGAGGTTCTGTATCCCTCGGAGGCTCCTGAAGCTGTGGAGAAGTTATAGG
GGGCTGAGAAGATGTCTCCCCCTGGGTCTCACAATAGGCCACCTCCACCTGTGGTACTTTGTCGGTACCCTCGCTTGTAG
TTGTATCTAACCCTTGGCTAGTTGTGGTCTTTCTAGTGTCAGTCATCTCTATCTGCATACAAGTATCAATTATAAGCCAG
AAACCTCAACCCTTAAGACACCGCTCTATAGCACGAGGTGAGCAAAAGAAGGATAGTCATTCTAACAAGCCCAGTAGCTT
CTTGCTTATCGAATGTGGTGCACAACACATTTATAAACAAGACTCTACTAGACATGGCTTGCAGACTCCCTAGGATACGA
CGTTGCTCTAGTACCAAGTTTGTCATGCCCCAGATTCAAGGGCGCAACTGGCTCCAAATGCCAGAACTCAGGCTCGAGTT
GACCCTGTCCAACCATTTGCTAGTAGCGCATGGCAGCCAGAAACAGTCAAGAAAACAAATAAGTATATCTTGGTTTAAAA
TTAAGCCCTAGGCCGGCAAGGCCCCTATCAACTGATCTATAAAGGAAACACCTACTCCCAGGAAATCATATAAATAAATA
GCCAACTAGCACAGAAGNNNNNNNNNNNNNNNNNNNNNNNNNNNNNNNNTGATTGGGCCGTCGAGGCCACCATGATATCT
ATACCAAAACTAAAAACAGGTAAATATCAGTACAATACATCAAAAAGCTCACAAGCTTCAGCAAACTAACAACATAGGCC
AGCATGGCCATAACGTAGCTATAAACCCCACACACTAGTCTGCAAGCCTCTAAGAGTAGTCAAGATTGGTGGGACAGGGT
CCCAGCCTACCCATGAGAATATATACAACAAAATGTAACAAACCTCCCAACTCTGGCAGCTCCGCAGGAAAGGGGCTGAC
CAACCGGATAAAAGTCAATCCTGCTGATAGGGAGGTCTACTCGGTCGTCTGTCAGGACCTGCACGCATGAATGCAGCGCC
CCCAAGGAAATGGGGCGTCAATACAAAATAATATACAGAGTATGAAAGACAATAGACGATGATGAGGTATCCTGATATAC
TGGAATAATCTGCTGAATAAATTAAGGATAAGATATTTGTACTGACCTGTTTATAAATCTAAATTTATCAAAAATAATTA
AACAACAACCTAACCAAGCCCCCATAAGCTTGGTAGGTACAAATAGCACACAAGACCATCTACTCAGGCCCCTATAAGCC
CGGAAGGTGCCAATCAGCCTGTATACCCCTATCGGTAGTCCCCTAGCCCTGCAGGCAGTCACATAGCCCTCTTAGGCATC
AACATAGCTTATAGACAACTCATAGCCCTCTTAGGCAACAACATGGCCCTGTAGGAAGCACATAACCTTCTTAGGCGTCA
ATATATATCCCTGTAGGCAACTCATAGCCATTCTAGGTATCAATATAGCCCCGTAGGCAACTCATAGCCATTTTAGGCAT
CCATATAGCCCTGTAGGCAGAACATAACCCTGCTAGGCATAGAGCACATTCCTGTAGCTAACCACAATAGCCCAAAGGCA
ACAATAACAATCCAACAACTAAAAGTGAGCAATTTATTTATAGGCAACCAATACAAATAGCCTCTAAGTTGTGTCCAACA
TACGAATGTTACTACTGANNNNNNNNNNNNNNNNNNNNNNNNNNNNNNNNNNNNNNNNNNNNNNNNNNNNNNNNNNNNNN
NNNNNNNNNNNNNNNNNNNNNNNNNNNNNNNNNNNNNNNNNNNNNNNNNNNNNNNNNNNNNNNNNNNNNNNNNNNNNNNN
NNNNNNNNNNNNNNNNNNNNNNNNNNNNNNNNNNNNNNNNNNNNNNNNNNNNNNNNNNNNNNNNNNNNNNNNNNNNNNNN
NNNNNNNNNNNNNNNNNNNNNNNNNNNNNNNNNNNNNNNNNNNNNNNNNNNNNNNNNNNNNNNNNNNNNNNNNNNNNNNN
NNNNNNNNNNNNNNNNNNNNNNNNNNNNNNNCTCGATCTTAGGTTCGTAAAATACCTCAGAACATTCAAATATATTCAAA
CCCATGCTGTCCCAACACTAAAGTGTGATATGTACGCAATCGATAAAACAAATCATACCACGATGATGAGCCTAACGCGT
AGAACAACTTTCGTCAAGGACTTAAGTCTAGAAAATCTATACTTCACTTGATCCTAGAAATGGGTTTCTCTAATTTCTCT
AGTTTTTAGCTTAAAAATGAAGAAAAATGTCGAAGGAGAAGATCTATGTAACATTCCACCGACTTAGGGCCCCACCTCAC
GTGCCTGCTTGCGCAGTCCCACGAAAATGTGAATATCTCTCTATTCTGAAGCCGTATGAATAAACGGTTTGATGTGTTGG
AAACTAGACTCGTATACCTTTGATTTCATAGCCTACAGGGACCACAACTCTTAATAGATTGGGAGAAAATGTCCGAGACA
TTTGACTCAAATTTCAGACAAATCTTTAAAAAGGAATTTACGGTAACTTTCGACAACTTTTATTTTGCCACTTATCTAAC
TTCAAAACTTGAGATACAACACTTGAACACTTAAAATATCACATAACACATCATTTTTAATTTATTACTCCCCCTCCTTG
TCTTTCCACGAAGATACGAGTTAATTTAGACATTTTGAAAAGTCGGGGTGTTACATTCATATGGGATGAAGTGTATTCTT
GTTGCGGTTGACTATGTATCAAAGTGGGTTGAAGCAGTTGCGCTCTCCAACAATGAAGGTAAAAGTGTCACCTGTTTCTT
GAAAAAGAACATCTTCTCCAGATTTAGTACACCGAGGACTATTATTAGCGATGGAGGTTCTCACTTTTGCAATAAGTTGT
TCAAGGTATTACTTGAGAAATATGGTGTCTGCCACAATGTAGCCACCCCTTACCATCCACAGACTAGTGGTCAAGTTGAA
GTATCCAACTGAGAGATCAAACAGATATTGGAGAAGACCGTGAATGCCAATAGAACAGATTAGTCAAAGAAGCTTGATGA
TGCTCTATGGGCATACCGCACTGCATACAAGAACCCCATAGGTATGTCTCACTATCAAATTGTATATGGGAAGTCTTGTC
ATTTACCAGTAGAACTAGAGCATAAGGCGATGTGGGCAATGAAGAAATGAAATTTGGATTGGAGCGCCGCATCAAATCAA
AGAATGGATGACTTGAATGCACTTGAGGAGTTTCGCCTAAAAGCTTATGAAAGTTCAGCCTTGTACAAAGATAAGATGGA
GAGGTATCATGATCAAAGAATTGAAAAGCGAGAATTTGTGGTTGGTGATCTTGTGCTTCTATTCAACTCTAGGTTGCGCT
TGTTTCCAGGCAAACTCAAGTCCAAATTGACCGGACCATTTTTGCTCACAAAATTGTTCCCCCATGGGGAGGTTGAGCTG
GAAAAAAAGGATGGTACAAGGTTCATGGTAAACGGGCAAATGATCAAGATCTATTTGGGAAATGTTGAAACCGTGCAAGA
AGTGATTGAGTCCTACAATCTTGATGAAGTCTGAGTAATCAAGAGGTCTGCGTCATGCCGCAACGTTAAATCAAGCGCTG
CTTGGGAGGCAACCCAAGATGTACAATCTAGCCAACGATAGGATATAGTTTTTTTCTCTCTAGTAGTGTGCGCTGTTCGA
TTTATTCCTTGTATCAAATTTTACTTTTGTATTAGTGTTGGCTAGAATTAGAATAGGGTCCGTGTCTAAAAAGTGTCCAG
AAAATATAAAAAGAATAGCCTATTGGTTGCTACATGTGCAGGTACACCATGAAAATTCTACAGAAAATGGTCTGGTGCAG
AAGTCTACGAACACAATCGACGGTCCGTCGATCCATCAACGGACCGTAGATGGTGCCCGTAGATCCCAGGTAAGTTTCTA
AATTTCCAAGTATATGAGTGATCTACGGTCCTGATCTATGGACCGTAGATCGACTCACGGACCGTAGATGGGGTCTCGTG
AGTCCATACCTCAGGCTGTCTGACCCGACCCCGATTTTCCCATTTAAAAACCCCCATTTGTTTTAAACCATTCCCATTCC
CTCCTTTACTCCCAAAACTGTTTCTATCATTCCCTAACTTCCCTAAATCACTCCATAACTCCTCCATCATATCATTCCTT
CCATAATTCCCCAATTTCCCTTCCATTTCAAAAACAACCCATCCCATAATCTAACAAAAAGGGTCTGGTGTTTGGTCAGT
AACGAACAGGTGCCTCCTTGGTCTTGCTAATCTTAGTATCACCACGCCATCACCCCACTCCTTGTTGCTTGTAAGGTAAT
AGACTTTCCCTGCACTTTGAATTTCGATTCATAGATTGAACATAAAAAGTCGGGAGTTGGGTCTTGACCTTGGGTAATTG
TTAGATGAAATTGCATGATAAACTTGAAATTTACAATGCCCTTGGAAGGATAGATAGTGATTGTGTAGCATTATTGTATG
TGATCGTAAAAACTACATGCTAGTTTCGACCTAGGGTTCCACAACTAGTCTAAATTGTTTGGTATAATAATCAGTCGGAA
TCTTAATAATGAAGTACTGGCATAATTTAGTGTTGTAAATGCATGATGAGATTATGTTAATGTTGAAAACTAAGGCCAAA
AATGTATGATACCCGGCACTTATGGCATCCAGGACACCCCGTCTACGGAATGTAGATCCATCTACAAACCATAGATGGGG
TTCGTAAATGGAAACACATGAAAAATTTCACCAAATGTGAAACCACGGAGGTGGACTACGGTCCGTAGGTTCATCTACGG
ACCGTTCTGCACTTTCGTGGTTTCCAACTGCGACCTATATAACAGGCCCGCTGATCCACGGACCGTAGATCAGTCTACGG
ATCGTAGGTCTCCTCCGTGGATGACCACTGTAGCATCTGTCTAAATTTTTTCTGTGGGCATAGTTGAGGGTCGTTACCAA
TCCTAAAAGTTTTCTTTGCTGCATATGGTTAGTTTTGGCACTAATATCACTCCCGCAGGTACAATGGCACCCAAGAAGAT
GGTCACCTTCTCAAAGAGGGATAAGTCCAAATCTGTTGCCCCTAGTTTCCGGTTAATTGATGAGGACACAGACGCCGACA
CTGATCCAACATATGTTCCTCTCAACCCTAGGACTTCTCGCGCTGCACCCAGAGGCACTCCCCGGAAGGTGCTTCTCGAC
GTAGTCACTGTCTCCCAGTCTGATGAGGAGCACACACTGATCGGGTCACCAACTGGGGTTGCTTCCAGTTCAGAGGGGTC
TATGTCCGGGTCCGAGTCTGCCCATGCTTTAGGCTCTGGGTCTGCCTACTCTTCACGATCCGAGTCTGCCCATACTACAG
GGTTCAATGCCAAATCATCCACAGTGTCTGGAAAGAATGACCAAGCAGCCTCGTCTGATGAGGCAAATAGCTTAGAGTCC
ATACCTGCACCACGGAATGATGACCCCACTCCTCTAGCAGGTGATATAAATAGGTGGTGTGTAGAGGGTCAATGGTAGAT
TTATAGGGATGCTAAGATGGTCAACGACACATCGTTCTCATTGCACGGAGGAAAAGAAAGCTCACAAGAGACAGCGTTGG
CAGGAGAAGGAGGCTAGGAGGGCTTCGATTGCAGACGAAGATTTGCGCCAGCAGAGGGTGCGTGACAGAGTTGCAGGGGC
ATCGAGCTCTGCCCCAGTTGCAGAGGTTCAACCCATTTTGAGGGACATGGTGAGCACCACTGATGGTGCAGAGAGATTGT
TAGAGAGCACTGTTGAGGGTGCTATGATTGCTGATGTGGGCACTACTGAGGGTGCTCCCACTGTTGTTCCAGCGGGTTCC
GAGAAATCAAACCCCCCTGCTTGTTGATGATTTGCCGGCGCTTTGCGCCACAGATTTGCTTCATCCAATCCATTTTCTTT
TAATGTTTTTGTATGCATTGGGGATAACTGCATCTAATTTTGTTGGGGGTGGGGTAAATGGATTGTGAGTGATAGGGTGA
AATCTGAATAACCCAACTCATGAATCCTATCTTGGGGTTTTCTTGCCTGTGTTCTTTTTCCCCAAGGGACTGTTTAATTT
TTGTTGAACCGGCATGTCTTAGGATCGTATGTGTAGAAGAAGGATGAAGAATGAAGCATGATGGCTTATGAAAAATGATA
CCCGTCAAATAAATCATACCCGTCAGATTTTGGGATGTATGCTAGAAAGTTGTAGGATACGATTAGTTGATTATGTTGGC
TCTGAGTATGACATAGTAACAATCGACTTGATAGCATGACTTAAGCTGAAACTTGAACTGGGTAATCCAATAACCTGATG
ATGGAACTATGTGCCAAGAGTGTGTGAGAATCGTTGAGTGTTCAAACAGTTTTTGTGCAAAGCTAGAACTAGCCTGGTTA
GTCCTGTTAAGACAATTCAATCTAGAGGTTAGGAAGTGATCATAGGCCATTGTTCTGAAAAATCCACAAATAGCCTAAAA
GAAGGATCCAACCAAATGAAATAAATGCTCCTTTTGATCCAAATAATTTGAGCCTAAAATTAAACCATTTCTTTCTAGAC
CTTGATCTCACTTTCCCATAATCTACTATGTGGGCCCCGGTCCCTCCTAGGACATGTGCACTTTGACTTAGGCCAAAAGC
CTAAAGTTGAGGATGGCTAATGTAAGCAACCTCAATCTTGGCTCTGACCTGACATCGGGTATTGTGTACCTCAACTAATG
GAAAATCCATAAGTTGAGGGTGGCTATGAAAGAGGGAACTGAAAGAAAAATGGGTATGAAAAACGTGAAAGAAAAATGGA
TAAAAGGATGTGACTTGTTGAAAGCTAAAAGAAAAATAAATATAAAAAAAAGAGTAAAAGGAGCTGCAAAGTTTGTGGTT
ACATTCGTGGTTGAAGAAAGTTAAGGGAAAGAAAGTAAAATGATAGGATGACAAAAATAGGGCAAAAAGAGGTTGAAAGC
CGAGTGTAATGTCAAGGAGGGTAGAAAGTCACTAAGCAGTACCCAAATGTACCACACCTGACCCTGAGCCTACATTACAA
GCCAAGAAAGCCCTATAGTGATCCTAGAGTCTATTTTGGAGAATCTAAGCAGTGAAAATAAGGGCAAGCTTATGGCATTG
AGCACTAACTGTATTTGAAATTACTTCTGAGCATGAGTGTTGAATAAATCATTGTACCATGATATCATTCATTCTTGGGA
AAAGGAGATTTCGTTTGAAGTAAGGGCACTAGTTACATTGTCGGAAAGTTGGTACTTTGGTGATAGTGAGAAGGTGTATG
TTGTGTGTCAGTTGGTCCATCTGTATCATGGTGTGATCCACATGAATTGGCTCGTCGAGTCTAAGAGAACGAATGTGCTC
CCAAACAATGAGGAGGGTAGGAAGCCATGTGATTGCTTGGGTTTGAAAATGCTTGCTTCTACACAAGTGTCGTTTAGAGT
TGTATTGCATGGGCATCAACCTTTTTTCCAATACCAGACAAGTCGCTTCTCATCTCCTTCACATTCTCATCAGTTGCATC
AAACCTTCTCATCATCTTCTGCATCATATCTTCAATACGCGCCATATTGCTTCCAGTTTCCCTAGCACCAGATTCTCGAT
TTTGAGGGGGAACATAAGGTCCAACCCGATCGTTTCTGTTGCCATAGTTGTTCCTGTTGTAGTTGTTGTCGCGATTGAAG
TTCCCATCCCGGACATAGTGACCCTCTCGGTTGTAATTTCCATAGTTCCGACCATGGTTTCCTTGACCTTGGCGCCAAGT
TTCCGTGTTGGATCCTTGGGCATTTGGTCGGAAACCCCCCGTCTGATCATTCACAGCATAAGCATTTTCTTCATAGTAAC
AATCTTTCACTGGTGGTGGAGTTCTAGTTAAATAATTCACAGCATTTACCTTTTCTGGTCCTCCGCTCGCATGCTTCAAT
ACCAACCCCAACTCGGTCCTCATCTGGGCCATCTCTTCACGAATGTCATCTGCAGAGTTGTTATTTGTACTATGAACGGC
AAATGTGTTTCTCCCAGTATCTGACCTCCGAGTTCTCCATGCTTTGTTGTTACGAGAGATCCTCTCCAGTTTTTCAGCAA
TCTGTGCATATGTACAATCACCATATGAACCTCCGGAAATAGTGTCAAGTACTGCTTTATTGTTATCATCCTGTCCTCAA
TAGAAATACTCCTTCAGTGACTCATCATCAATACGGTGGTTTGGGACACTTCTTACGAAGGCAGTAAATCTATCCCAGGA
TCTACTCATAGACTCTCCAGGTAATGCCACAAAATTGTTGACCCTATCTTTGTGATTGAGCTTCTTAGACACTGGATAGT
ACTTTGCTTTAAACACCTCTGCCAGTTGGTCCCATGTGTATATTGAGTTATACTGAAGCTCAGTGAACCATACTGCAGCA
TCGCCTGTCAGTGACAGAGGGAACACTCGTAATCCAATGACATTTATATCCAAGTCTGGTCTACCTACACAACTTTTGCA
AACCACCCTTAGCTTGGCCAAGTGAGCATGTGGATCCTCCGATGGCGATCCTGAAAATAAGCCTCTTGTTGTAAGCATCT
GCATCAAACTGCTAGTCACCACAAAAGTGTGCCCTAGAGATAGAGGAGGTAGGACAATGGGTCCATCAGAGTCTACTATA
TCGAAGTTGCCCTGATAGTTGTCATGTTATTGTGGGCCTTGTGGACCATGCACTCTCACTGCATCTCCCAATTGATTTTC
AGCTAGACCCCGATTTTCCCCACCAACTACTCTTGGCTATTGTAACTCAACTGCTTCATCTAGATTTCCTCCGATAGGAT
TAACTGTAGGTCCTTGATTGTTCATTCTTCGCAAAGTTCTGTCCAACTCTGGATCGTACGGAGTAAGTGGTTCGCCTTGG
CTCCGTGTACTTGGCATACACTAGAATCGGAACCTGAGAGAGACAAAAACAAAGGGAAAAAGTAAAATTAGGAAATATTT
GACTAACGTTCAATAATGTAGTTGAAAATAAATCTAAAAGCCAGTTTCCCCGGCAGCGGCTCCAAAATTTGATACGCTCA
AATTGCACCTCCCTAAAGAAGTATAAGTGATTGTTATCAAGTAAACAACCCAACTTGTAGGTTGGGGTCGATCCCACGAG
GAAAATGGTTTAGACTTTACTTTAACCAACAATTATATTCAATTAGCCAAAATACTTCCGGAAACAAGAAATAAAAAAGG
GGGGGATTTGTGAAACAAATTGTAAGAATTCAGTAAGTAATTAATAATCAAAAGTCACTTTCGGTTGTTATCAAGATGAG
AAGATTAACTAGGGTAAACGTGTTCCCCACAAGCTCATAACTCAATAATCCTAGTAATCGCAATCCTTTCCTAGTGTATT
ACATGCAAAGTGATAAGTTAGGTAGCTCTAAATCCTTGATCCGACATCTAGAGAATTTCACCCCGCACCTTGATCTGGCT
ACGTGTGTATAATTTACTAACCCTTACCTTTACCTCATATTAGACATCATAATCGATGTTTGGCTTAGTTATTACTTCGC
ACCAATCGACACTAGTCTATTAGATAGTATCACACTAAATCTATGTTGATAATTCTTTTCTTGTTGATTACCTCCTTGAT
CCGGCAAGTAGCAACAAGGCGAGTTCTAAGGCGTGCACTCATTAAAAAGACTTTTAAACGAAAGAATTATCAATGCATGC
AAAACACTATTCAAGAATTACTTATTTACTATTCATACTTTGTTAATCGCTCATGGTTCCCACAACCCTAGTTGTGGATT
TAGTTACCCATACTAGCAAGAACACAATTCATAATATTAGATGAATAAATCATGAACTAACGTAACGAGAATAATAAACC
CAGAATTTCAACTTGAATTGCAAAGCCAAAATCTTCAAAACGAATGTAGGAAATCAATATTTGCTAGGGTTGAAACTTAA
TCTCCAAAGTCACAAGGTAAAAATAGAATAATAATGTCTAACCCCAAAAAACGAGGTTTAAATGTCCTATTTATAGAAAA
CAAATTAAGGAAAGTTTGTTCAGGTATGCGTCTTCAATCCACGAGACTGACTTACGGACCGTCGATGGATCTACGGTCCG
TAAGTCCCTTCCGTTAGCCAAGACATAGAAAATATTTCTGCTTCCAAAAAATCAGCTTCTCTGAAGCAAACGACGGACTA
ACAGTACGGACCGTAGATCGATCTACGGTCCGTGAATCCCCTCCGTAGCTCCATACTTTGAATCTTCAAAAATCAGGTAC
TGGAACCCTCGCAGTATCATTCTACAGATCAACAGTACGGTCCATAGATCAATCTACGGACCGTCAATGGACACCGTGTT
TCCACACTTGGTCAGATTTCCCTGATTTGTCCTCAATCCCATGCCTGCTGATATACGGTCATCACCTACGGACCGTGAAT
GGACCTACGGTCCATAGATCACCTCCGTGAATGCCCTATTTCTACATTTCTTGCAGCTGTCTCTATACTTTCGCGCCTGA
ACACCTTTCCTGCAAAACATGATAAAAACACATAAAAACTAATATAAAAAGGCCCTAGACACACACAACTGGTAAGTGAA
ATGTATTAGAAATACCGTAAACTCACAGTATATTAATTTAGCCTATAGGTTTGCCCTTATTTTCCAATCGACTCATGCTT
CAGCTCATTCAAGATCAAAAAGGTCTTTTCAAGGCTTGTAATGGGGCTGAGTGTAAAGGGATGGTCATTTAGGCTTATAC
GTTGAAATCCTCATGAAATGTGATGTGAACAACACCTTTTTTTCTTCTCATTATAATTTTCATTCAAGCTCAAAAGTCAC
CTCTTCTTCATCTTCCATGGACCGTTGGAAACCAATTTTTCCTTGTATTTTCACAACTTTATTCCACCCCATTTTTCAAA
AAAAATATTATATAGGGGGGTTCCATCTTTCTCAAAATATGGGCAAAAGGGTCTTCCTTGTACTTTCTTGATTCACCTAC
TCTTTTCACCACACCCCCAACATAGGGTTTTGGCCTAAGTTGTCTATTCAAACAAACTACAAATCATGAGGATTATAGAT
AATGGGTCAAGAAAGGTTTCAATTTCATCAAGTTTCTTCCAAGAAGAGGGTTAAGTCTCAAGGGTGTTCAAAAAGAGTAC
ACACACTCACAAGGCAGGCCACAAAAGAGGTATAATGTCAAGTTGGTTAATACTCTTTAAAGTCCCCTAAGATCATCTCA
AGAAATTGCATCACTTAGTCAACCGGACCAACAGGGCAAATTCTAGGTGTCATCATACATAGTTCATGGTAAGCTCATCG
CAGAAGGCATTGACACCAATGTCAAACAAGACTTCACACTTTCACTAGTGTGCAATGTTCATCACAATAGACTCAATTCG
ATACTTGGCTTGTCACAACAAGATGCAAAGAGTTCACATATTATCTATGCAACTTCAATTGTCCTTGTCGTAGCAGCACA
TTCATTTATGTTCGATTATGAGCATTATTCGAGTCATTGGTATTGATCAAAACCGGTACTCAAATTTGAAAGAGAACAAC
CACATTCAACACAAATAGGGGAAGAGGCATAAAGAAGAGGAGGCTCGTTCAGTTCATTAACAAATTTCCACTCCCCACCA
AAAGCATTCAACATTGTCCTCAATGTGGGTAGGGAGCAGGCATTACCGCATATAAAACAAAATAGAAACAATACATAAAG
AATAATAGCAAATGAAAACAATCTAGTGTGTAAACAAGTAGAGAAGGGTAATGAGGATCTTTACTAAATGCCCATATGGT
TACGGAGTGAAACGGTTGCCGGATGTGTCGGTGATGCGCCTAATGTTCTTCAGATCTCTCTTAGTTCCAGTGAACTGCAC
TCTCTGGGAAGGCAGGTCGGTGAAGATGTAAGGGGTCACTGAATAGATTGGCAATACGCATAATGTACTCAGAACATCGC
CGGTTAATCCTTGAAAGACGTTGTCAGCGTTGACTAGAAAGGGCGAAGAAAATTGGGTCGCTGAAGTGCATCGACGATAC
ACCAACTGGCGAAGGTGTCCCACCATATGTTCCAGAGTCTCAACCTTATTTTTGATTCCCATAAGGCAAACCAAATCTAG
CTCGCCGAACTGGTTAGGCTATTCGCCAAGAGCATCGTTGTCTCGCTCACGATCTCGCTCCTACAAAATCAAAACACATT
ATTTAAAACACTAACACTTGGGTTGCCTCCCAAGAAGCACCTTATTTAACGTCACAACACGACGTGGAATTGTTCTCAAG
CATCTTCCGGTACACCACTTCAATCAAAGAAATCTCATGGCATTCTCCAAAATATAATTTCAAGTGTTGCCCATTCACCT
TAAATGCATTTCCTTCTTGACCTTTAACTTCTACGGCCCCATTTGTGAATACTCGTGTTACTCTAAATGGTCCGAACCAT
TTGGATTTGAGCTTTCCGGTAGAAAGTCTAAGTATGGAATTGTATAGCAGCACCCAATCTCCCACCTATAATTCTCGCTT
AATTATTTTAGCATCGTGCCATTTCTTCATATTTTCCTTGTAATGGGCTGAACTTTCGTAAACGCTGAATCTGAATTCAT
CCAATTCGTTTAACTGCTCCACTCTCCCACTTGAGGTCTTTGTCCAGTGCAGATTTAAAGCTTTCAATGTACACAATGCT
TTGTGTTCCAACTCAACGGGTAGGTGGCAAGATTTACAAAAAAACTAGTTGATACAGAGACATCTAAAGTGGTGTTTTGT
AAGCGGTGCGATATACCCATAATGCGTCATCGAACTTTCGAGACCAATATGTTCTGTTGGCATTCACTATCTTGGCTAAA
ATGCTTTTGATCTCCCGGTTTGATACTTCTACCTAGCAACTTGTTTATGGATAATATGGGGTTGCTACTTTGTATTTCAC
CCCATACTTGCTCAATTCAGCTGAAAACCATTTGTTGCAAAAGTGGGATCTCCCATCACTAATAATCGCCCTAGAAGTGC
TAAATCTCGCAAAGATGTAGCGTTTCAGAAATTGGACAACCCTTTTTCCTTCATTGTTTGGAAGTGAAACATCCTCTACC
AATTTGGAGACATAATCTACAGCCACCAAGTTATATTTATTTCCAAACGAGCTCACAAATAGGACCATGAAATCTATTTC
CCACACATCAAATAACTCAACTTCTAAAATAGGACTAAGGGGTAACTCGTCCCTTTTAGACACTCCACCTTTCTTTTGAC
ATTGAGCACATTTCTTCACAAATTCATATGCATCCTTGTAGAGGGATGGACATTAATACCCACTTTGGAAAACTTTAGTG
GTTGTGCGCACACCATTATGGTGACCTCCAACTGGAGACGTATGACAAGCATTGAGAATTTATGTCGCTTCTTCTTCCAG
AATATACCTTCTAATGATATGATCTGCACACTCTTAAAACAAGTATGGTTCATCCCAAAAGTACTTTTTGACGTCGAACA
TGAACTTCTTTTGTTGGTAGAAATTCAGCTATTCTGGTAGTAGTCCGCACACAATGTAATTTATAAAATCTGCATACCAG
GGAGTTTGTTTGAGAGATATTGCAAACACCTGTTCATCGGGGAAGGAATCATCCATGTCACCCTCAAGCTAATCATTTTC
CTTGCCTTCCAGCATCGATAAGTGGTCACCTACCAAATTCTCGCAATCTCTTCTATCTTTGACCTCAAAGTCAAATTCTT
GTAATAGTAGCACTCACCTTATCAACCTTGGTTTTGAATCCTTCTTTGCGATCAAGTAACATAGTGCAGCATGATCAGTG
TGAACAATTACTTTAGTGCCTAGCAAATATGCCCGGAATTTCTCAAATGCATAGACTACCACAAGCAACTCTTGTTCAGT
GACTGTATAGTTATGTTGAGCACTATTTAGAATATTTCTTGCATAATAAATTGGATGGAAAAGTTTGTTGTGTTTTATGC
CCCAATACCACCCCCAATGCCATGCCACTAGCATCACACAATACTTCAAAAGATTCGAACCAATCAGGGTTAATAATGAC
CGGAGTGGATTCCAATTTATCTTTCAAGCACTAAAATGCCTACATACAAGCGTCATCAAAAGAGAACTTCACTTCCTTCT
CCAACAGTTTTCACAAGGGGTGTGCAATATTCGAGAAATACTTGATGAACCTCCGATAGAACCCAACATGTCCCAAAAAG
TTGCACACACCCTTCACTGAAATCAGCGGAGGTAGTTTCTCAGTTAGATCAATATTTGCCATATCAACTTCAAATCCCTT
TTGCGACACGTTCTGCTCGAGAACCATGCCTTTCTTCACCATGAAGTGAAATTTCTCCCAATTCAGAACTAGGTTTTTTT
CCACGCAACTTTGGAGTACTTGCCCTAAGTATGACAAGCAGTCCTCAAACGTGTCCCCTATAATTGAGAAGTTGTCCATG
AATACCTCCATAGAGTCTTCTACCATGTCCGCAAAAATGGATAACATGAAACGCTGAAATGTTACCGGGGCATTACATAG
ATCGAATGGCATTCTTTTAAATGCAAACATTCCATAAGGGCAGGTAAAGGTGGTTTTTTGTTGGTATTCCGGCGCAATAG
AGATTTGTTTGTAACCGGAGTACCCATCTAAAAAGTAGTACCAGCTTCTCTCTGATAGTCGGTCGACCATTTGATCCATA
AAAGGCATTGGAATGTGATCCTTTTCAGTACATGAATTGAGCTTTCGATAATCCATGCATACTCTCCACCCAGTCACTGG
TCTAGTCAGAACAAGCTCCCCCTTTGCATTTGGGACTAAAGTGATCCCTCCCTTTTTCGGTACACATTGCACTGAGCTTA
CCCATTTTCTATCCGCAATAAAGTAGATCACACATGTGTCCAACCACTTGATGATCTCTTATTTTACCACTTTCTGCATT
GGTGGGTTCAATCTCTGTTGATGTTGAACACTAGGTTTACACTCATTCTCAAGCTGAACCTTGTGAGTACAAATACCGAG
AGGAATGCCCACTATATTAGCGATGGTCCATCCTATAACTTTTATATGTTTTCGCAACACTTCAGGGAGCAATTTCACAT
GCCATTCAAGTAAGTTAGCTGCAATGATCACTCGTAAAGTGTTATTTGCCCCCAAGAAAGCATATCGAAGATGAGAGGGT
AGTGCTTTCAATTGCATATTTGGTGGTTCTTCTATTGATGGTTTTGCAGGAGGATTCTCTCTACTTTTTAGTTCAATATC
CAACTTGATTGGAGCCTTTGAATATACTCTTAATCTCGATAAGGAAGCTACTACTCCCTCATAGCCCTGAACTTTGGATT
CATCATAATTAGCAAGTGCGGATTCAAGGGGTTCACTCATGTACATCAAATGGCTCACACTATCTACCGTTTCATCAATA
ACATCATTAGTAGATACCACATGGATATCGCTTGGGTGTTTCATGGATTTACAAATATTAAAGGTTACCTCATCTTCATT
CACTCGAAAATTCAATTTTCCACTTTCAACATCCACCAATGCTCTCTCAGTTGCCAAGAATTGCCTTCCCAAAATAAATG
GAATTTCGGCATCAATCTCACAATCTAAAATCACAAAATCAGCCAGAAAAATGAACTGATCGGATATAGTAGAGTATCCC
CACCGGATGTTTGATTGATCGGTCCACCATGAGGAGTCTCATTGTGGTTGCTTTCAGTTCACCCAATCCAAGTTGCTTGT
ATATTGCATAGGGCATTAAGTTGATGCTTACCCCCAAATCGCATAAAGCTTTAGCTAATTGGAGCATGACAATGGTGCAA
GGGATGGTTAATGTCTCGAGATCTTCTCTCTTTGTGATCAGCTCCTTAGTCATAATTACACTGCAACTATGGGACACTTC
AATTGTCTCAAAATCTAAGCTCCTTTCTTTGTGACTAGCTCTTTCATGAACTTGGCATATCCCAGCATTTCCAACAATGA
TTCCACAAGGGGGAGGTTGATTGATAGTGTCTTGAACACCGACAAGAACTTCTTTAACTTTTCATCTTCATTCTTCATCT
TTAAGGATTGGGGAAATGGTGGAGGTATTTTAGGTAAATGTTACATGACTTTTGGAATTTGGACATGTTGTTCCACTTCC
TTTTGTGGTTCTTTGGAAAGGTTTTGATGGATAAGTAATTATTTTTCCTCCATGCATTTTCCTTCTTTATGCTTTTGAGT
ATCTTCATTTCCCATTGCATTACCTAATGCCACCTTTCCGCTACGAGTAACCACAACCAACCCTCTATCTTCATCCTTAA
TTGCTATCCTTGGTGTCAATTGGGTTGATAATAAACTCAGTTGTCCTTCAATTATTTTGATGGCATCGGCATGAGAATTC
ACTTTACTGTTCAGTGATGAAAAGTCATATTTCATCCCTTTCAACAAATCATCAGAGCCCTCAACTTTATCAAGTATACG
TGACAATAAATCATTCACCCAAGGACTGTTTGCACTCATTTTATATTTTGGACTTTCACTTGAGTGAGTATGATTGTCCT
CATTATCATTTTCTCTTCTCCAATAATTATTTTGCTCTACCCAATCTTGATAATATCCCCTTTGTCCTTCTCCATTATGA
TAATTTCCGCCTCGCTGTTGATAGCCTGGGTGGAAACCCTCCTCATATCTTTTGGTATCCAAACTTGATTCTCCCCCGCC
TTTGTGGAACCGGAAGAAGAACCCTCATCAACTCGAAATACTCCAGATGTCTCCTTCATATGCTCTTGTAGAAATTCCAT
TTAGGTTAACATCTTCTTGATGATTTCATCCCTCTCTCTCTTTATCAAGTTGCTCTTGCGTTAATCTAAAACAAAATGGA
GAGACTTGATCCTCCTTAGTGTACCACGCTTAGTTTATTCTAGACATGTCATCCATAAGAAATGAAACTATCTCGAATGA
TTGTAACATTATTCCACTTCCTACCAATTGATAAACCAATCCTTTATTAACCGAATAAAGACTCCGGTAAAAATATTGAA
GTAATAAATCATTTGGTAGCCCATGAGTTGGGCATTTGAGTAGGAGCTTCTTGAATCTGACCCATGTTTCATGGATGTGT
TCCAACTCCCGTCGCGTGAAGCTTTGAATTTCGACTCTAAGTTTCATCATCCTCCACTAAGGAAAGAACTTTGTGTTGAA
TGCCATAACTAGCTCCTCCCATGATGTAATGGAATTGTTCGGTAACTCAACTAACCACTTATTATCTTCTCTCGTTAAGG
ATAGAGGAAATAACCGCAGCCGAATTGACTCTTGTGACACATTTTTGAAGGAAAAAGGGCTGCAAACCTCTGTAAAGTTT
TTCACATGCTCATGCGGCTCTTTGCGATCTAGCCCTCCATATAGTCCCCTCATTTGGATTAGATGAAGAGTCGTCCTAGT
GAGTTCAAATATTGCATTCTCATCAGTTTGTGGGATGCAAACTGCACCCATTCCACCAGATTGAGTTGGGTTGTAGACAC
TATTGATGTCGTCAATACCATCTGGATGACCTGCCTGGCTATCATTCATCTCTTCCTCACTCATGTTCACTTCAACATAT
TTCAATCCATACTGACACACAATAGTCAGAACTAACTCAATTACAGCCAACACATTTGAGAGTGTCAAACCTTCAATTAA
AGAATTCTAAGTAACGTTATTCCCCGGAAGCGTCACCATTTTGAATAACATATCAGGGCAGTTCATCCAATACTAAGTGC
CAATGATCGTTTGTCAGAATAATAACCCAAATACGTGAGTTGGGGTCGATCGCACAGAGAATAGTGTTTCATTCTAATTC
AGTAATAAAAGTATAATGACAATCTCTTCAAGCAAACACCTCATGCACTATTAATATTTAAATCTCTACGCAAGGCTTCA
ACTATTACTCGAAACTCACACTTCAACACAAACACTCAAACAATAGAATTAAAACTTGGGAATTTAGATCAGCCAATTGT
TAAATCTAAACGAAGTGCATGAATATTATTGCTCACAAATGAGTAATTTGTCGTGGGTAGGTCGAACCATATATAAAGTA
ACTTTCTCTCAAACAATTACCTTATCTATGTTAAATTCTCTCAAACTTCAATACCAATCGAAAGATGCCCAGCTCTTCTC
CCTTCTCAAATCCACTCTCTTGAGCTGAACACAAAGTATGGATCACTTGTTTCACTCTCTCGAGATGAAACCAAGGAAAC
CCACTACTAAGGACGCTAAGATTGCCACTTTAGTTCCACTCCTCTCTCTCAAGCAAGTGCACAACACTGAAATTGATACA
CGAAGTCTCGCAATTCAACCTCGAGACACATCATCAACTTAGACCTTCTTCAAATTAACACCATTCTTCGCAACTAACAA
ACACACACTAGGTAAATTCAACAATTGGCTTTATGATCAAAACCCCAAGTAGAGGGTTTTAGCCACTCATATTAAAAATA
CAAAAAATTAAATTAATTATCACTCCCATGGTTTGGTACAAATAAGAATTATAAAATGGAAATCTATTAATAATCTTCTC
TCTTCCAAAACCTTGTTAAAATCACAGTGAAAAAATAGCCTTTGGTAGTGTTCTCTCCCTCTCCTCTTCTTTTCTCCTTT
TTTGAATGCCCTCTTTTTCCACCAGAACCAATTTAAATAACTTTGAAGCATCGCACTTTAAGACCACTCAGCGAAGTAAG
TCGGGAGTCACCGACAGATCGGCGACTCACCGATCGTTCTTTATCTTGCCTTCATTTTTCACTTCTTCTTGGCCTGGCTA
CTGTAACTTTAGGTGGTCCAGGTTGAGATCGCTGAGTGACTCTGCGATTCGCCCTCTTTCCTTCTATCTCGCCCATCAGC
ACTTGTATGAATCTTCTCCGGTACTTTTGGCGACTAGGTTTATCCTTCACCGAATAGATCGGTAACACGCCAAATGGCGT
TGCTGTTAGACAAAATCGTTCCCATTTTAGCTACAACATTCTTTAACTTTTGGCGATAGCTTGGCAATTCAGCGATTCGC
CGAATGACATCGGTGATCGTCAGGTTTTCACTTCTCCATCCTTTAGTTTGCTTCATTCCCTTTTTGATCAATCGTGTCCA
TGCATCGTTCCTAAATCCAAATGCCTGAAATTCAAGATTTACATCATTCATTGGCACTAAACAAGCCTGCCAGGACACTA
ATTTTATTATAATAATGCCCTAAATGAGTCCAAATCGTGAACTCATTGTGTCCTTATGAAAAATCAAAAGTCGTGGTCTA
TCCTTAAAGGAAACTTAAGATTTATGAATATAATTATTATACCCATGACTTAGATATAACGGCGGTTGTGTTTGCTCTAA
TGATTTTGAGGCATTACTTGTACGGTGTTCATGTTGATGTCCTTACAAGCCACAAAAGTTTGCAGTATGTGTTTAAACAG
AAAGATCTAAATTATTTCCAAAGGATTATGACACGAGTGTTCTCTGTCAACCTAACAAGGCAAATGTAGTGGCGGATGAT
CTTATTCGGTTATTAATTAGTAGTGTTGCTCATATTGAGGATTGTAAAAAAGAGTTGGTTTGAGATGTTCACAGATTCGC
CCAATTGGGTGTTTGTTTCGTTGATTCCACCAAGGGTGGTGTTATGGTCGAGATTGGTTCCAAATCATCATATCTGTTTG
ATTTGAAAGCAAAGCAAATTCATGATCCAAATTTTGTTAAATTGAAGGAAGTGGTACTTAAGAAGTCCATTAAGGTCTTC
TACCAAAGTGGAGATGAAGTGCTTTGATATGAAGGTTGTTTGTGTGTTACCAATATAAATGACTTACGAGAGCAAATATT
ATTAGAAGACCATAGTTCACAATATTCAACTGAACCACAAGCCAACAAGATGTAAAGTGACTTGTGGGAGGTCTATTGGT
TGAATGGGATATCAAATGATATTGTTGAGTTTGTGGCTAAGTTTCCTAATTGTCATCAAGTGTAAGTTGGGCATCCAAAG
TCAGGAGGTTTATCCTAATATATTAGCATTTTTACTATGAAGTGGGAAGATTTGAATATGGACTTTGTGCTCTGTAAAAT
ACATGCAAGTATACGTGGTCACACGAGTAGTATAGATTATTTAAGAAACGAGTTATCGTTCCCAAGGGACTTATGATCAA
CTAATATTCACTTAACTCTACAACTAAAAGTAACCAAATAACCTTTTCAAGAGATTTAGTTAAGTAACTACTAATAATTA
TGCACTAAATAAAAGCAACCTATAGTGAACGACTTTGTTAATATGTTTCAAGCAAGTTTGAAAACAATTCTAGGGTAGCA
ACATACATTGAATATCATGCATCATATCATTAGCTTAGAATTCACTTCAGTTGTCAAATTACAGGTTTATAGGGTTAATA
GTATGGTCCGAGAGATTCGCCTCTCACCGCCTACCCCAGTTAGCCATCTAACTACATCGTTAAACGGGGATAGGTAAACT
AGCTGGCGAGTATTTATATTTCATCCTATTTCGTAACCAAGCAAGGTGTTCGTCTGGGCGTCACTCTTGAACACTAATCA
CCTCAATCTAATGGGTAGACCGAGCTCTCTACATCCTCTGGTCTATCTAATCTCTCCTCGTTTGATTTTACGATTAGACA
CTAGAATTATTCTATGGTGCACAAGCATAAAATAATAAAATAAGAATATAGAAGTAATTTGGATTGACAACCGAAAATCA
ATTCAAAAAGCCACAAACATTCAACACATAATTCATAGTTACAGCCCCAGAATTAAGGCGGTTAGCTACTCATGCTATTA
GAAATCAATAATAGATAAACGTTTATACAAAATTCTGAAAAATAGAAGTGTTAAAGGATTACAAACTTGAATTCTTGCTC
TTGCACACTCAACAAACATCCCCCTCTTAATAATGAACCCTAGGGGTCTATTTATAATATTTAGAAAACAAAGACCCAAT
CCTCAACCAACAAGGAGTCCTATTTAGTTGTATTTTTGCTAGAAAAGTTGGCATGTCCTTGGCGTGTCGCGCCTGCCATC
GCGCCTACAACTTGCCTCTGAAGCCTACACCTTGGCACATCGTGCCTCTCAGAGCGCCTGAGAAAGTCCTCTGAATTTTG
GGCCTTGGTGCATCGCGCCTCTCAGAGCACGTGAGAGGCATCTCTGAAATTTGGCCCTTAGCGCCTCGCGCCTAGCAGTG
CTCCTGGCCCTAGGGCTTTCATCCTTAGCCGTTTTTCATGCTCTTTTATATCTGTTTTCTTCAAGTTGACTCCAATTCCT
TTGAGAGTTCCTGAAACAACTAATCATGTGTGTAAGTGCACAATCATCACAAGTTACACCAAAAATTAAGCTAAAGACTA
GAGATCATCCTTCAATCTAATCGACTCATGGACAAATATTGACAACTTAGGCATATAAATATGGCTAAGATCACCACCCC
ACACTTAGAACTTTGTTTGTCCTCAAACAATCTCTAGACTATGAACTCTTTTTCACAACCCTTGGACTTATCAACTCACC
TCGAAATCAACCAAACATTTACAATCATGATCTTGTAGTTCACAATGGATGTAACAATTCACAATTTTTACGTCAAGTAC
AACACATGCTCAGAGAATGACCCTTTTATTATTTTTTCGAGCTAATGCAAACTCATACAAACACATCAATTATATAAACT
TACACATGCCATGAATGCCCTCACTTGTTCTTGTTTAGTAAAGCCTTTCACTCAAACCACTTGGAATATCAACAAGGCCG
ATTTTTCAAACATCAACTCACCATCACAAAAGAAGTTCTTACTTTTCTCAACATACCATAAGCTTGCCAATAGTGTATTA
TTACTTTCGCACACATTTCTTAAGGAATAAAGAGGACTTTCATTAGGTTGTAATGTTGGCTTAGGTAAGGGAGGGAATAT
TTAGGAATCATTTTAGTGACTACACCTCCTTAATGCACATATCATTATTTTGCCAACAATTTTCTTTATAGGTCTTCTTT
CCTCCTAGTACACACTTCATGCAATTTACCCTTTTTGTTGCTCCATATTTGCCCTTCATTTCTTTTTCATCATATTTATT
TATTTATTTATTTCATGCCTTTGCACTAGCCACCCAAACTCTAGATTTTTAACATCCAAGAAAGGTACACATTATCCTTG
ATAGGATCAGGGCCAATGTTTCGAGCATAATTCTAAATCAGCCACCCTCAATTTTAGTCGAGGTGCACATTGTCACTAAG
GACCAGGGCCAAAATATAATTTCCTTTTCCAGACAATGTAGCAATTCACCCTTAGTTATATCAACCAACATTTTCCAACC
CTTCTTCTTAACATAGTGCATTAAGGATTTTTTCATAGGATCAAAAGACTTGGTATCAAACAATGGGTTACGGCTTAAGG
CTAAAGGCTCAATGGGGCTTCACTAGGATGATTTCAATGGTACGCATACAAGTAGAGTTAAGAATTGGCTATTTCAAAGA
AGCCCCTCAATCACATTCCTTAAATCAAATACGCTACTAATTCAACATACACAAGGCAAGTTCTAGATATCAAGTTAAGA
AAGAACCAATCAATTCTTACCACACATGGCATTATGACACATATAAGGATATATCAACCAACATGCTCCTACAACTTGCA
TTACGATATCATTACACAATTCAACCCATTGATTTTTATTTTGAGTCAAAACTAAGAACACATGATTGTTACAAGGTCAT
CAATCTAATGCACGTTTCCACTTGTGACTACCCATGACGTTTGGCTAACTTTTTCAGACATAGTTTCAAAAGACCAAGGT
TGGTTTCTCAATCCTACTCTTCCATGTGACTCATTTTCCCTTAAGACGGTCGTCATCCATCCATCATTGGGAACTGTCAC
TCCTATGACAACTCTAAGATGCAATAAAAATATAAACTAGTCCTAGTCAGTTCAAAGGGACAATCCTCAGTAAGTACCAA
AACCAAACACTGAGGAAGCCAAAATTAAAAAATTAACCAAAAACTAACACTAGACTCGATAAAGCAATAAACATCTATAT
ACAATCAGAGACATATTACCCAACCCCACACTTTAAAAATAAGCACTGTCCGCAGTGCAGAATTAAAACAAAGTATAAGG
TGAGGAATTCTCCCTGGGTTCTCTAGGCATCGTCGTCACCGTGATCAAACAACATCAAGGCATTCACCTCCTCATCCATA
ACATCATCCTTTTTATCATCCATAGCCTCGTCAAGAGTAGCCTCATCATCATCCAAAGGCTCTAAGAATGCGGGACCAGT
CCAGCATAAGAATGTTGAAGTCTCAGTTAACGGGTAGCACTCCGCCATGGTCTCCATCTCCGTATTTGTAACTGGACGGC
CACTTATCCGCAGGTGTAATTCTATCATCCCAAACATTCTTGCCATGACACTGTCATCACGGGCCTGCCTCTCTTGAGTA
GATAAGATATGTCCATGACACGTGTCAAGCGCCTTGGTGCGGGTCACATCAACCAACTTACCCGTCAGATCCGGGTGATA
AGCAACAATCATGTCCACTGCTTCCTCTTCAATACCCTCAGCCATCAGAAAATGGGTTTTCAACTCCCCGTAACAGAATC
TCCACCTCAAATTGTTCCTAAATTTCATCATGATTTGCCTTAAGATCACCCCAACATTAATGGACATTCCCTTCATCAGC
ATATAGACTAACACGACCCTATCTCTCATAAACTAAGTTAAATGTTTGCCAGGCAACAACACACTACACACTATCTTTAA
CCATACCCTAGCAACCTAATTAAAGTTAGCAAAATTGAGGGTATTATGCCTCTCAATATCCTTACTGCGCTCCCACCTAG
CAGTCGAATCAACCCCACACAAGGTATGTCGGATATCCCTATAAGGAGGTTTATCTTGCAAGTTATTAAACTCATCAGGG
TCACAATTCGGGGTTCCTAACAACTCATTCAAAATTCGTGCAGAAAACATGACATCTTTCTCCCTAATAGGCACAGTTTT
ATATTTTGTTTCAGTTAGCAAATTAGCATAAAATCCTCTCACTAACGTCAAATTGCAATCTCCTGGATTGTCAAATATAA
ACCTCAGTCCCAAATCAATCACAGTTTGAGATATAACAGGAAATTGCGACTGCAACCTTACCTCATTGACAAATTCATCG
TCCATATACTTCTCGTCTTGTTGACAGGCGAACCATTCCCAGCCATACGTTTCCACAACCTTTTTACCAATTTTTTGCAC
CGGTTCCCCAGCATTAGAGCACCCGAAAGCTTCTCCTTTACTACTCTGCTTGGAACCCGCCATATTTTTGGCTTTTGGAG
CCATCTCAACCTATTAAGAAAAGAAAATTAAAGAAAGGAAAAAAATGAGAAAAATTAGGTGGGCGGGTCGGGTAGGGTAG
TGAGGAAAATGGAGAAAAAGAAAAAATGGTGAGGACATGATGATATAGAAGGGGAAGGGAAGTGAGGAATTTGGAGAGTA
AGTAGTGGAGGAGTGGGGAAGTGGAGAGTTTATAGGTGGTGTAGGGGAAGAAGAAGAGTTTTGTTGGTTGTTTTAATGAA
GAAAATGGTAGTGTAATGGAAGAAGGAGAAGAGTTAGGGAAGAAGAATGGAGAAAAGTTTGAAGGATTTTAGGAGTTGGA
TCGGTTAAGATTTAGGGGAATGGGGGAAGAATGTGGGATTTGGGGGTTTAAAGGGGAGTGGGTCGGTGTTAAATTAGGAC
AAAACCCCGTTAAAAAATATTTTGACAGTGGGCGATTGGGAGGGGCGATTCGCCTCTCAGTGCGCCTGAGAGGGCGCTCT
TACACTCGATGCCAGGCGCTGCGCACCAGCCAGTGCGCCTTGCTCTAGATTTTTATTTTTTTTCCCTATTACAAGCTAAG
TTACAAAGAATGAAAAATACAATTTAACTAAAATAATGAATTAAAAGAACTTCCTAGATTCTACGAATTCAAACTATGCT
AAAAATCAAAATTTCAAACAGGAACTCCCTATCTATTACACATTCTTCATGGGTTACCTCCCATGTAGCGCTTGATTTAA
CGTCGCAGCACGACGCAGCTTGGATCATTCATCATTAACCTTAAGAACCTCCCGATCACAATCTGAATCTTTACCAAAGT
AGTGCTTCACTCTTTGCCCATTGACCAAGAAGGTAGGGCCAGTCTAACCTTGAAGTTTAACTGCCCCATGTTGTGTCATT
CTGTCATTCTAATCACTTCGAACGGGCCATTCCACTTCGATTTGAGTTTTCCGGGGAGCAACCTTAGTCTAGAGTTAAAA
GGGAATACCTTGTCTCCCGGATTGAAAGTACGAGCCACTATGTGCCTGTCATGCCACATGTTCGTCTTTTCTTTGTATAG
TTTGGCATTCTCATACGCGTGGAGCCTAAACTCCTCAAGTTCATACAGTTGGTTCACTCTATATTTACCGGCTAGCTCAG
GGTCCAAGTTCAACTTCCTAATCGCCCAATAAGATTGATGCTCTAATTCCGCCGGAAGGTGACATGTTTTTCCAAACACT
ATGTGATAGAGAGAGGTCTTTATGGGTGTCTTGTACGCAGTCGGATATGCCCACAACGCATCATCCATCTTCTCAGCCTA
ATCTTTCCTCTACACATTCACCATTTTCTGTAAAATCTGCTTTACCTCTCTATTCGACACCTCCACTTGGCCACTTGTTT
GAGGATGGTAAGTTGTCGGAACCTTATGACGAATACCATACATAGCAAGAAGATTCTTAACAAGATGGTTAATGAAATGC
TTACCTCCATCACTTATGATTGCCCTTGGCGTGCCAAAATGAGTGAAGATCTGCTTCCTGATGAACTTTATCACCACCCT
TGAGTCATTGGAAGGAAGAGCGACCGCCTCAACCTATTTGCTAACATAATCCACAACCACAAGAATGTATTGGTTTCCAC
TTATTGGTGGGAAGGGACCCATAAAGTCAATACCCCACACATCATAAATATCCACCTCGAGATTGTTACTTAGTGGCATC
TCATGTCGTCTTGAAATAGTACCCAACCTTTGGCATCTATCACAACCCTTCACAAAAGCAACATAATCTTTCAATAGCAA
GGGCCAAAAGAAACCAGATTGTAGTACCTTATGAGCAGTGCGCTCTCCTCCATGATGACCTCCATATGGGATAGCATGAC
AACTTTCCAACACTTTGTGAACCTCATACTCCGGGATGCACCTTCTCACTACTAGGTCTACCCCCTTCTTGAACAAGAAT
GGTTCATCCCAAATGTAGAACTTGGCATCATGGTTAAACTTTTTCTTTTGTTCGGTGGTAGCACCTGGAGGATAATCACC
ACTTACTACCAAATTCACTATGTCTGCATACCATGGTACTTGCGAGATATCCAATGCCCTTAATTGTTCATCCGAAAACT
CTTTCCGGATTTGCTCACCTTCATTCACATGTGAAAAATCCTGCAACCTAGTTAAGTGATCTGCTATTTGATTCTCCGTA
CCCTTCCTATCCTTGATTTCGAGGTCGAATTCTTGGAGAAGCAATATCCACCGAATCAGCCTTGGTTTAGCATCCTTCTT
GTGGAATAGGTACCTAATAGCTGCATGATCAATAAAAACAATCACTTTAGTACCTACCAAATACGATNNNNNNNNNNNNN
NNNNNNNNNNNNNNNNNNNNNNNNNNNNNNNNNNNNNNNNNNNNNNNNNNNNNNNNNNNNNNNNNNNNNNNNNNNNNNNN
NNNNNNNNNNNNNNNNNNNNNNNNNNNNNNNNNNNNNNNNNNNNNNNNNNNNNNNNNNNNNNNNNNNNNNNNNNNNNNNN
NNNNNNNNNNNNNNNNNNNNNNNNNNNNNNNNNNNNNNNNNNNNNNNNNNNNNNNNNNNNNNNNNNNNNNNNNNNNNNNN
NNNNNNNNNNNNNNNNNNNNNNNNNNNNNNNNNNNNNNNNNNNNNNNNNNNNNNNNNNNNNNNNNNNNNNNNNNNNNNNN
NNNNNNNNNNNNNNNNNNNNNNNNNNNNNNNNNNNNNNNNNNNNNNNNNNNNNNNNNNNNNNNNNNNNNNNNNNNNNNNN
NNNNNNNNNNNNNNNNNNNNNNNNNNNNNNNNNNNNNNNNNNNNNNNNNNNNNNNNNNNNNNNNNNNGGCATTAAGATGG
GAGCCTCAATTAAGTTCTTCTTCAGCATCTCGAAAGCTTTCAAGTATATCTCATCAAAGTCAAACTTCACCTCTCTCTCC
AGAAGGTTGCACATGGGTCTTGCTATCTTGGAAAAATCCTTGATGAATCGCCTATAAAAACATGCATGACCAAGAAAACT
ACGCACACCTTTTATAGAAATGGGAGGGGGCAATTTTTCAATAACCTCTACTTTAACCTTATCAACCTCCAACCCAGATT
TAGACACCTTGTGCCCCAACACTATCCCCTCTTTTACTAAAAAATGACACTTCTCCCAGTTTAAAACCAAGTTAGTGTCT
TCACATCTAGCAAGTACTCTATCAAGATTTCGGAGACATACCTCAAAAGACTTCCCAAAGACGGAGAAATCGTCCATGAA
AAGTTCTACAATGTTTTCCACCATATCATGAAAACTGGCCATCATACACCTTTGAAAAGTCGTAGGTGCATTGCAAAGTC
AAAATGGCATGCGTTTGAATGCATATGTACCATACGGACAAGTGAATATGGTATTTTCCTGATCCTCGGGTGCAATCAAG
ATCTGGTTGTAACCTGAATAGCCATCTAGGAAACAATAGTACTCCTGTCCTGCTAACCTGTCAAGCATTTGATCAATAAA
GGGAACGGGGTAGTGATGTTTCCGAGTAACATCATTATGTTTCGGGTAATCCATACAAATTCGCCACCCAGTCACTGTTC
TAGGAATTAACTCATTCTTTTCGTTCCTTACCACAGTCATACCTCCCTTCTTGGGAACGCATTGCACCAGACTTACCCAC
TTACTATCAGATATTGGGTAAACAACCCTAACATCTAACCACTTTATCACTTCCTTTCTTACCACTTCCTTCATCAANNN
NNNNNNNNNNNNNNNNNNNNNAGGATTTAGACGACATTGATGTTGTGCAGTTGGTTTGTGATCATCTTCCATGTAAATTC
TATGCATACATAACGCTTGACTAATCCCATGAATATCATCCATTTGCCATCCAATTGCTTTCTTCCTTAGCTTCAAGATT
CTCAATGCCGCCTCAACCTGTAAATCAGACAATTTTGCAGAAAGTATAACAGGCAAAGTTTCATTAGTACCCAAATAAGC
ATAACTTAGGTGAGCCGGCAAGGCTTTTAGCTCCAACTTAGGAGCATCTTCAATTTATGGTTTTGGAGGGAGTCCTCACT
CGCGATCTAAGGACTCCACTTGAGTCCTACGAGTTTCTACTACTGCTAGATTTAAGCATGATTCAGTTTCTTGAGCTTCA
GCATCTCCTTCTAACTGTTGACCCACTAACACTCTTTCTAAGGGGTCTTCGCGAAAGACTAATTGTGACTCTACTATGCG
ATCAACCACAGTAATAGCAGACAACTCTTCATAAATAGAATGTAATTTTAAAGCACGGTAAACATCAAATACCTCTACCT
TATCATGTGCCCTCATGGTTAGTTGACCAGCTGCTACATCAATCAATGCCCTACTCGTGGCCAAGAAAGGTCGTCCCAAA
ATGAATGGAACTTCAGAATTGGGTTCAAAGTCTAACACCACAAAATCTACCAGAAAAATCAATGAACCTACTTACACTAA
CACATCTTCTACCACCCCCTCTGGTCTAGCAATGGATCTATCTGCAAGTTGGAGAATAACAGTGGTTTCTTTGGACTACC
TAACCCAAGCTTTTAATACAAAGATAGAGGCATTATATTTATAGTTGCCCCCAAATCACACAACCCCCGGGCATGAACAC
TTTTCCCAATTGTAATCTGCACAGTAAAACTACCCGAATCTTTTAACTTTTTTGGGCAGTATGTTTTGGATCCTTGAGGT
GCACTCCTCCGTAAGTGCTACAGTTTCATATTTAGTGAGTCTCTTTTTGCTGGACACTATATCCTTCACGTATTTAGCAT
ACTTCGGGATACCCTACACAATGTCAACCAAAGGGAGATTAATGTGAACTTGTTTAAGGAGAGAGAGAAACTTACCAAAG
CATTCATCTTCATTCTGCTTTTTCAGCCTCTGTGGAAATGGAGGTGGTAAATACTTTTAAGGAACGGGTACCTCAATATT
GGAGCTTTTTACTACCTCTTCCACCTTCTTTTCTTTGTTTGATACCTCAGTGTCCCTTTTCTTAGGAGCTAGTTCCTCTA
ATTGCAGCCCATTTCTAGTACTTATAGCATGCAATTGCTTTGGATTTGGCTCAGTATCACCGGGTACCCCACCTTGGGGA
CACAAGTTCAAAGAATTTTCTACTTGCGCAACTTGTTTCTCTAAACTCATTTGAAACATCTGGATGTTTCTAATGTTCTC
ATCCTGCTTATCTATTATAGCATTTAATTTGGTCCCTTTTTTAGTCATGAGCTTTTGAAGTAGCTCTTCATTTGTCATCC
CCCCTTTTGGTGCACTAGAATTTGAGCTTTGGATAGGATTGTAGTATTGTTGCCCAGCCCCTTAAGAACGGTATTGGTTA
ACCCCTTGCGCCTAATTTTTGTTTTGGTTCCGACCCCATGAGAAGTTAGGATGGTTGTTCCAACTAGGGTTGTAAGTATA
ACCATAATTTTGTTGCACTCCACCCCTTTGCACATGACCCACATAGTTTACGAAATCCGGGTTTTCCTATTGCTCGGTTT
CATGAGTTCCACTACCACATACCTCACACGAATTTGCTGCTTGTTGTACTACGTTTACCGGAGCCTGATTTTGAGCTATT
TGTTTAAATTGCAATGTAATGTTATGTTGCATTACATCTAATTTGGCATTTATGGCAGTAGTTTGATCTATCACTATTAA
AAAGAGAACGAGCATTATAATCTAAACCTTCAAAGAAAGTGTGAGCAAGTACCTCATTGGTTTGCATGTGGTGTAGGCAA
GCAATCAACATTTGTTTGAAACGTGCCCATGCTTGGTACATGTCTTCCCCTTGCTTTTGAACAAAGTTTACTATCTCCCC
CCTCAACTTCGCAGTTTTCTTGGATGGGAAAAATCTACTCAGGAACTTCTTTGCTAGACCATCCCAAGTGGTGATGGAGT
TTGGTGGCTCAGAGTCTAACCAACATCTTGCAGCTCCTAACAATGAATATGGGAACAAAGTCAACCCTACATAGTCTGAT
GAGACTCCAATTGGGAGGTATGTATTGGTGATATCTATGAAAGTCCTAAGATGGACTTGGGGATCCTCATGGGGAAGATC
ATTGAATTGCCCATTAGTATGGAGGATATGTACCATGCTCTGGTTTAGTTCAAATCTACCCCCCGGTGAAGGTTTCCTAA
TATTGGATGCCAAGTTGGCTGTGAGTGGGACTGCCACTTCACAGACTGGTCTTGCGGGAACAACCGGCGGTACTCCTTGG
TTATTTGGATTCCTTGGGTTATTCACGTTTTCTGGGTTATTCACGTTGTCTTGATTATAATCACCAAAGTTTCCTGGAAT
ACCTAACCCCAATTCTCCTTGGCGTCCCCGGTTCATTTTTCTGCACTGGTGTAAAACTCTTTGCAGTTCGTTATAAGGTT
CGACAAGATATCTTTTTCGAGCCAGACCTGAAAATCAAGTACCAGCAATACACAAGCTAAGATCAAGTAATTAATATCTG
AGTATATTAAGTATAGAATTAAGAAGATTGAATATAAATCAATTTCTAAGTCCCCGGCAGAGGCGCCAAAAACTTGTTGC
TCCCCAAAATACACGCAAGTGTACGTGGTCACACAGGTAGTATAGATTATTTAAAAAACGAGTTATCGTTCCGAAGGGAC
TTATGATCAACTTATATTCACTTAACTCTACAACTAAAAGTAACCAAATAACTTTTTCAAGAGTTGATAATTTAGTTAAG
TAACTACTAATAGTTATGCACTAAATTAAAGTAACCTATAGTGAACGACTTTGTTAATATGTTTCAAGCAAGTTTAAAAA
CAATTACAGGGTTGCAGCATACATTGAATATCTTGCATCATATCATTAGCTTAAAATTCACTTCAGTTGTCAAATTATTG
GTTTATATGGTTAATAGTATGGTCCGGGTGGTTCACCTCTCGCCGCCTACCCCAGTTAGACATCTAAGTACATCGTTTAG
CGGGGATAGATAAACTAACTGGTGAGCATTTATATTTCATCTTATTTCGTAACCAAGCAAGGTGTTCATCTGGGCGTCAC
TCCTGAACACTAATCACCTCAATCTATTTGGTGGACCAAGCACTCAATATCCTCTGGTCTATCTAATCCCTCCTCGTTCA
ATTTTACGATTAGACACTAGATTTATTCTATGCTGCGCAAACATAAAACAGTAAAATAAGAATATAGAAGTAATTTGGAT
TAACAACCGAAAATCAATTCATAAAGCCTCAAACGTTCAACATAATTCATAGCTACAGCCCCAGAATTAAGGCGGTTAGC
TACTCATGTTATTAGAAATCAATGATAGATAAACGTTTATACAAAATTCTGAAAAATAGAAGAGTTAAAGGATTACAAAC
TTGAATTTTTGCTATTGCACACTCAACAAATGTCCCCCGCTTAATAACGAACCCTAGGGGTCTATTTATAATAGTTAGAA
AAACTAAGACCCAATCCTCAACCAATAAGGAGTCCCATTTAATTGTATTTTTGTTGGAAAAGTCGGCCTCTCCTTGGCGT
GTCGAACCTGCCATCGCGCCTACAGCTTGCCTCTGAAGCCTATACCCTGGCGCGTCGCGCCTCTTAGAGTGCCTGAGAAA
GGCCTCTGAATTTTGGGCCTTGGCGCGTCGCGCCTCTCAGAGCGCCTGAGAGCCCTCTCTGAAATTTGGCCCTTGGCGCT
TTGCGCCTAGCAGTGTGCCTGGCCCTGGGGCCTTCATCCTTAGCCGTTTTTCATGCTCTTTAATATCTCTTTTCTTCAAT
TTGACTCCAATTCCTTTTAGAGTTTCTGAAACAACTAATCATGTGTGTAAGTGCACAATCATCACATTTTACACCAAAAA
TTAAACTAAAGACTAAAGATCATCCTTCAATCTAATCGATTCATGGACAAATATTGACAACTTAGGCATATAAATATTCC
TAAGATCAGACTTCATTCTCTGTGTCATGACCTAGACCACCGTGATTGACATACATACTAACCCTCTGTGAGAGAACCAT
TACAACAACTCAACTAAGCAACATAACAAAAACTAGAACATTTCAAGATACTGAAGCAATTGGAAGCGTAAATGCCTAAA
GAAATATGGAATTCACATAAATTTCATCAAACAACTCGGGATACTTGTCTCGCATTTCCTTTTTAGTTTCGCAGGTAGCT
TTCTCAACTATACGATGCATCCATTGAACTATTACGGACTTAATCTCCTTGGTCCTCAGCTTCTGGACATCACGACCAAG
AATTTCAATCGGTTCATCCTCATGCTAAAGGTCCTTGTCTAACAAAACTGAGTCTTATGTTAGGATATAATCTCCTTCCC
TATGATACTTCTTCAACATAAACATACGAAACACTAGATGAACTCCACATAAGCTAGGGGGTAAGGCCAATCTATACGCC
ACTGGCCCTACACAGTCAATAATCTCAAATGGACTAATGTATCGAGGACTAAGCTTGCCCTCTTGATTGAATCTCATCAC
CCCCCTTTATGGGTGACACTTTTAGAAGAACTTGCTCACCAACCGGAAATGCCATGTCCCTTACCTTACGGTCCGCATAC
TTTTTATGTCGACTCTGAGCTGCTAGCATCTTAGCTTGGATACTTCTCACCTTATCCTGATCATCTTTCACCAAATCAAC
CAAAGGTTTAGCATATCCAGCCTCAAACTACCCTATGGGTGATCTACATCGCCTCCCATAAAGTGCCTCGAACGGTGCCA
TGGTAATGTTGGAGTGGTAACTGTTATTAAAGGAGAACTCACACAACGGTAGGAACTTATCCCAATTCCCTCAAAAGATA
ATCACACATAACCTCAACATGTCCTCTAATACTTGAATTATTCTCTCTGACTACCCATCTGTTTGTGGATGGAAATTTGT
ACTAAAAGTGAGTTCACTCCTCTAGAGGATGAGGAAGTGATGGGGACGACGATGGTCGTTCAAGATAAGATGACGCCTGG
TTGACTTACCGAACGGACGGACACTTTGATCTTGATCGTGCAATCTAAGTCGCAATGAAGGACTATCGTGAGTGCCCAAC
TCCTTATGCAATTATCCCCAAAACTTGGATGTGAACTACATACCACGGCCTGAGATGATAGAAAGGGGCACCCTGTGCAA
CCTCACTATCTATTTCACATAAACGTTAGCCAACTCATAATGCTCTGACTGGAATAAAATGGGTTGACTTAGTCAATCTG
TCAACCACTACCTAAATAGAATCAAACTTTCCTAAAGTCTTGGGAAGACCAGCTACGAAGTCCAAAGCTATCCTTTCGCA
CTTCCATTCTGAAATTGGCATTCCCTCAAGAAACCCTGCAGACCTTTGGCGATCATACTTTACCTGCTGAAAGTTTGGCA
CTAAGCCACAAACTCAACTATGTCTTTCTTCATACTAGACCACCAATAAAGTCGCTTTAAATCTCGGTACATCTTTATCA
CACATGGATGAATGGAATATCGTGAACCATGGTATTCTGTCAACATCTTCTTAATCAATTCATCAACTCGGAGAACACAA
ATTCTACCCTTAAAACTAAGCACACCTCCCCCAACAAGAACCACATCTTATGCCTTACCATACACTGTCTTCTTTTTAAA
CTCATTCAAATTCCCATCCTCAAATTGTTTGGCCTTGATCTCCTCAATAAACATGGGTCTAACATCAATGCTAGCTAACA
CCCTACCTGTCTCTAAGATGACCAATTACATGAACGTAGACTCCAAGGTTTGAATCTCATTGGCAAAAGGTCACTTCGAT
ACACCCAAACAAGCTAGACTATCCATACTTACCGCCTTTCGGGTCAAAGAGTCTGCCACCACGTTAGCCTTACCCAAATG
TTACTGGATGGTGACATCATAATACCTAAGTAACTCCATCCACCTTTGTTGTCTCATATTTAGGTCCTTTTGAGTGAATA
TATGCTGCAGATTACGATTGTCAGTAAACACTTCACACTCGGCACCTGAAAGGTAATGCTACAAGATCCTAAGGGAAAAC
ACTACCGTTGTCAACTTCAAATCTTACGTCGGGTATTTCCTCTCATGCATCTTCAACAGTCGTGAGGAATAACCTATAAC
ATTTCTATCTTGCATCAATACAACACCCAAACCCGAATATGAAACATCACAATAAACAATGAAGTATTTACCTTCCACCA
GCAATGCTAGAATAGGTGATGTGGTCAAGAGAGTCTTGAGTTTTAGAAATATTTCTTCAATTTTCATAGTCCATTCAAAA
GGCACCTCCACTTTGGTCAGCCTTGTCCTATGTGTGGCAATAGAAACAAAGTCCTTCACAAACCGATGATAGTAGCTAGA
GAGCCTATCAAAACTGCTAACTTCAGTAGTAGTGCTAGTCCGTACCCAAATCTTAACCGCTTCAATATTTTGGGGATCTA
CCATTACCCCTTCCTTTGAAACTGCATGCCTCAAAAAGGAAACTAAAGTCAACCAGAACTCACACTTCGAAAATTTAGCA
TATAACTTTTCTCTCTCAAGGACACCTAAAACTATACGAAGATGGCCGGCATGCTCTTTCTCACTAACTGAATAAACCAA
AATGTCATCAATAAAGATAATTTAAAAAAAATGCAAGAATGGTTTGAAAACACCATTCATCAAACTCATGAAGGCTGCAG
GTGCACTGCTCAATCCAAACAACATCAGTAAAAACTCATAGTGCCCTTAGCGGGTCCTGAATATCGTTTTGGGTACATAC
TCAGGCCTAATATATCATTGATAGTAACACAACCTTATATCAATTCTTAGAGAAAATTAACGCACCTTGCAACAGGTCAA
AAGATCATCAATCTAAGGCAACAAATTGTTATTTCAAATGGTGACCCTACCAAACATTCAATAGTCTATGCAGATCCTCA
TACTACCATCTTTTTTCTTAACAGAAAAGACAGGAGCACCCCACAGGGAAGCACTAGGATGGATGCAACCTTTATCAAAA
AGTTCCTAGATTTGAGCCTTAAGCTCCCTCAATTCTACCAGAGCCATGCGATAAAGCGAGGTGTAAATGGGGCGAGTACC
TGATTCCAAGTCAAAGCAAATATCTATATCTCTATCTGAAGGTATAACAGACATATTGGTAGGAAACACTTCCGTAAATT
TAGACACTACAGGAATAGACTAAATAGTGGGAGACTCAACCTCAACATCTCGAATATGAGCCAAATATGCCAAACATATG
TAGCAAAACATAAATATTAAGATGAATTACTTTCAATATAGCGGTAACAACATCGGGAGAACCCTCTCTATCATTACAAG
TTTGAAGTGAAAAATTTTTGTTTTGCTTTGGAAAACATTAACCCAAACAACTACTCAGAACTTACCTACCATCGTTTCAC
TTTTCAATTCTAGATAGACAATCTCTCAAGTAGTGACCACTTTTACCACAACCAAAGCAATTATCCGTAACCATCAAAAA
ATTTCCCACATTACTCTTGCAACACTTTTGCCATGTGGGAATCGAAGAACCATTTCAACCACTATTTCCTACTTGAATCA
TAAGGTTATAGACCCTATCTTGGAAGATCTTAGGAGTCGGAGCATTGGAGGAACTTTGACCCGAAAACCTTTTTCGGAAC
TTAGAACGGCCATGTCCATCAAAACATTAAGGTGAAAAGTCACTATCAAGAGTCTTTTCCCTCTTTACCTCCCTAGAGCT
TTCCTTAAATTTTCCCTCTTCCATTTGTTGAGCATGAATCATTAGATGAGAAATGTCCATTTCCTTAATGATCATGGTGT
CACACCCCTTTTTTGCGCAAGGCTGGAAGGGTTTTTCCAATTTAAGTGACGTTATGGATTAAGGGATTTTATTTTGTTTC
AGAGTCGCTACTTGGAATTGAGTTGTGGTGTTCCAAGTCACCTTTTTGAATCCCTAATCAATAGGAAATGACTCTTTAGT
TTTGATCTGGGTACCAGAAATTCGGGTAAGGAATTTTGTTGACCGAGGGGAAGGTATTAGGCATCCCTCAAGTCCCGTGG
TTCTAGCACGGTTGCTTTTATTGACTTGTACTTATCTTGACATATTGTTGGATAATTTGTGTCTATATGCCTTGGTTTTC
TTATTTTTTAATTGTTGATTTTTGTTAGTCTTAAACCAGATGCATAACTGCATTACCGATTTTGACAGTTAGAGGCATAA
CTGTCTTCCCCTCTCGAGTGCACCACCTAATATTCTCAGTTTACAAATTTTAGTTTAAATTTAATAAATTTGACGATTAA
AATAATTTGTGTAAGGTGCATAACTGCATCCTTAGATTTCTTTTAAGCGTTTCAAAAAAAGATGTGTAACCACATTCTTA
ATTGAAACTTATTATTATTATTATTATTACAACCATTATAATTATTATTATTATTATTATTATTATTATTATCATTGTTG
TTGTTATTATTATTATTATTATTATTATTATTATTATTATTATTATTATTATTATTATTATTATTATTATTATTATCATT
GTTGTTGTTATTATTATTATTATTATTATTATTATTGTTATAATTTGGATACATTATTACGGCCATGATTTTCTCTTATT
TATTTTAATTGTTGAATTTAATTAATCTTAAATCGGATGCATAACTGCATTCTCAATCTTGACACTTAGAGACATAATTG
TCTTCTTTTATCGAGTACCTCACACCTAATAATATATATTTACACCTCTTGATTTAAATTAATGAAAGTTAATTATTAAA
ATAATTTGGCCAAGGTGCGCAACCGCATCCTTGAATTTGTCCAAGGTGCGTAACCGTATCTTTGAGTTTCTTAAGCATCT
CAAAAAGATGTGGAACCATATTCTTAATTGAGATGAAATTTAATTATTATTGTTAAATGAACTAACAAAAACAAAAAAAA
ATTAAAAAAAAATCTAATACATAATGAGTTATTCTTATAATAGTTGTCAAATGTACTACATTTAAATTATTTTTCATAAA
TACTAGGGTGAATAGTTTCAACATTCTAAAGGTTTTCATTGTTTAGTGATATGTAAGATTCAAACAATTGTATTTCAACA
TTATAATACATAATTAAATACACCTAAAGTTCGAGCAATTTCATAACATTGGAATCAAGTCTTATACAATCATGAAATAA
AACTATACAAAATTAAATCAAATTGAGTGTTACCTCTTGTGAAAATTATCTAATAAGGAACAAAGAACTCAAAACAAAAA
AAACAAACCTCGAATTCAACCTTTGTCTGTGAGTGGAAAAAAAATATAATGTGAGGCTGAGTACGTATGCTATTGTACGT
GTGGATAAAGGTATATGTTGCTGGAAATTATTATCTTCTTGTGAGCGTGTGTTCTGTAGTGTTTTATATATTAGAATAGT
TTTCTATTCTTTTTTTTTTAATTTTGTGTTGTACCGTGTATGTTTATATGTATCTATATTGTTTTGTTTTATTTTTTTTA
TTTTCTTTTTGTTTATTTGAAAAAGAAAAAAAAATGAGCATTGTATATCAATTCAACAATTATTTTTCTCTAAATAATAT
TCAATAGCCTACTTTAGATGATAATTAACACTAGCATTAAACAAATTACAAATCAATTCTACCTCACAAATACCTCATTC
AATATTATCATAAACTATTTTACTAATTTAACGTATTTAGGCAAATAACGAATGAGACTATATTTTAAACAGTTAAACGC
ATATTTACAATAAAGTATCAATGCTAAAAATAACAGGGATAGAATAGTAAGACGTACTATCGGAATCAACTTTGTAGACT
ACCTAGTACATGGAATCATTTAAATAACTTTGTTCATGCTTTAATTCACAAATAAATATATTTAAAATAAGTAAAAAAAA
AACAGAATATGAATTTGTGTGATAAAAATAGGACCAAGAACGATATCACCAGATACTAGACATAAAGATCAAAACATGAT
ACTACGCAAAATTTATTCTAAATTTAACAATATACACATATTTACCGTATTTCAATATTATAATGAAAAAGGTTGAACAA
ACATAGAATTTGAGCCAATTAATAACATTGGAATTAAATACTATATGATCATGAAAATCAAATATAAGATAAATGTTAAA
TAGTACCTCTTGCGAAAATCAAACTCACGAAAAGAAAGCGATCCTAGTAGGAAACCACGAACTTGAAACCACAAAAATAA
ACCTCAAACTCAACCTTTATTTGTGAGTGAAAAATATAAAGTGGGGGGTGATTTTTCTTTTTCTTTTCCGTGAGATCTCT
TTATTTTTTTGTGTATTGGATTTTTTGGTGAATGTTGTACGTGTTGGTTGTCAATATAAAATAGGAGTGTTGTACGGTAT
GAGTATTTTTTCCCTTCCAGATCTGTGCGCTTTTTTTCTTTTTTTGTAGTATGTGGGTGTATGTATATAGGTGTTAGGAT
AGGTGTAGGTGTGGGGTAGTGGGTTGTATTGTGTGGGGTGTGGAATGTGGAGGAAAACGTGAGGGAGTGGGAGTGTGGGG
AAGTTGAGAGAAAGTGGGAGTATAACTTGATGATGGTTTTGTTTTATTTTCTTTTCTTATTTAATTTTTAATTTTTGGAA
GATAAGTTTAAAGCATTTTTTTTTTTTAATTTTGTTCTCCTTTTTCTTTTTGGTTTTCTACGTGTAGTATGTTTTGGATA
GGAGTAGGAGTGGGGTAGGTTTGTTAGATTATTTAGGTTATTTTTATTTTTATTTTAGTTTTATTCTACTTTTAAAAGAA
TAATAACTAACTACAAATAATAAATTATAATAACATATAAACTAATAATTTAAAATTAATAAAAATCAAAGAAAAAGTCA
ACTAGCTATATATAAAAAGAAACAATTAAATAATACAAGCTTATTTGTAAAAACTTAATTTCAAATATAGATTTTTTGTA
ATCTTTCATTTCTTTTTAAACAATTGACAATAAAACTTACCTTAAAAAGTGATTATATTTTGTTGTTTTCAAATCTTTTA
AAATAAACTTAATAAAATAAGAGAAAAGTCAAAATATCTACTTTATATTTATAAAAATATTTCAACTCTAAAAATGGTGT
AAAATTTTAAGTTCGGTCAAAAATTACGTGTCTACAGTTTGCCCCTCTTTGACTGAAAACACGAAGAGTTTTCAGACAAA
GAAGTAGACAACGTGACAAGTTTTGAACGGACTCTTATTCGAAAAGAAAAATATGCGACCGAGTCCTAGTTTTGGACATC
CTACATATCCCGGGTTATAGGGGAATCAGGTCACGTGTAGTTCAAGGAGATGAAATGATGAGTTGGAAGTCAAGTGAGGT
CCCCTTGAGGCTCCAGTTCGCGACTCCTATTGTTACATGAATATAAAAGATGAAAAATTTAAAGGAAATACAAGTACACG
ACCCTATCTATGTAGCTTCTCTTGAACCTTGACTTGAGTCTTTGTGCTTCTTGAGTTTTGAGATATTGATTTTCATCTCA
AATGAGTTCAAAGGTAAATGTCTTTCTCCAGGTAGTTCCTTTTACTGGTACTTGGTTATTGACTGTGTGTTTTTTTTAGA
ATGAGCTGCTGCTTCTTCAAGAGAAATTGATCTTGAAAATTACACTCTTTTCTATCCAAGATCCTGAGCAGGAAATGTGG
ATTGACCCTATTCTATCACTAGATTCCTGAAATTAAAACAAACAAAAATAATAACACAAAATTTTACCCCAGTTTAATAT
CAGAAAATTTTGTGAGAGAAATAAAAGATGGTGCTTAGCTTTGAGTCGAGACTTTGAACGATTCGAGCATTGTTGCGATG
TACTCTTTAGAGGGTTTTTGCGTGTTTACACCAACTCCATTCTTCATGATGAACCGGTTAAATAAAATTATGTTGGTCTA
GTCCTATTATCCAGGAGGGTCCTTGCTATACTATGTCCTATTATTCAGAAGGGTCCTTGCTATACTACGTCCCATTGTTC
ATGAGGGTCCTCGCTACACTACGTCCCATTATTCAGGAGGGTCATTGCTATACTACGTCCCATTATTCAAGAGAGTCCTC
GCTATACTACGTCCCATCGTTTAGGAGGGTCCTTGTTATATACCACGTCCCATTATTCAGGAGGGTCCTTGCTATACTAT
GTCCCATTGTTCAGGAGGGTCTTTTCTACACTACGTCCCATTATTCAGGAGAGTCCTTGCTATACTACGTCCCAATATTC
AGGAGGGTCCTTGCTATACTACGTCCCATTGTTCAGGAGGGTCCTTGCTATACTACATCTCATTATTCATGAGGGTCCTT
GCTATACTACGCCCTATTGTTTATGAGGGTCTTTGCTATACCACGCCCCATTGTTTAGGAGGGTCCTCGCTATACTACGT
CTCATTATTCAAGAGGGTCCTTGCTATACTACGTCCCATTGTTCAGGAGGGTCCTTTCTACACTACGTCCCATTATTCAG
GAGAGTCCTTGCTATACTACGTCCCAGTATTCAGGAGGGTCCTTGCTATACTACGTCCCATTGTTCAGGAGGGTCCTTGC
TATACTACGTCCCATTATTCAGGAGGGTCTTTGCTATACTATGCCCCATTGTTCAGGAGGGTCTCTACTATATTACGGCC
CATTGTTCAGGAGGGTCCTTGCTATACTACGTCCCACTATTCAGGAGGGTCATTGCAATACTACGTCCCATTGTTCAGGA
GGGTCCTCGCTATACTACGCCCCATTGTTCATGAGGGTCTTTTCTATACTACGTCCCATTATTTAGGAAGGTCCTTGCTA
TACTACGTCTCATTATTCAGGAGGGTCCTTGCTATATTACGCCCCATTGTTTAGGAGGGCCCTCGCTATACTGCGTCCCA
TTGTTCAGGAGGGTTCTTGCTATGCTACGTCCCATTATTCAGGAGGGTCCTTGCTATACTACGTCCCATTGTTCAGGAGG
GTCCTTGCTAGACTATGTCCCATTGTTCATGAGGGTCCTTGCTACACTAAATCTCATTATTCAGGAGGGTCCTTGCTATA
CTACGCCCCATTGTTCAGGAGGGTCCTCGCTATACTACGTCCCATTGTTCAAGAGGGTCCTCGCTATACTACGTCCCATT
ATTCGTGAGGGTCCTTGCTATAGTACGTCCCATTGTTGAAGAGGGTCCTTGCTACACTAAATCCCATTATTTAGGAGGGT
CCTTGCTATACTACGTCCTATTGTTCAGGAGGGTCCTTGCTATACTACGTCCCATTGTTCAGGAGGGTCCTTGTTACACT
ATGTTCCATAGACTAATAAGACAAAGAAACATTTACCCAATATAGATTATAATTCTTGTGCAATGTTTCCATTTAGCTCT
TCGTAGACTAAATTGAACATCTAGGTTTTTGGATCTTTAATCTCGAAATAACTTGTACCCCTGCTTCAATAAATAAAATT
TGTTAGTTTAAAAACGTGGTGGTTGGTTTGTGGTTCTTCCTTTTGACGAGGATTGCTCAAGTACTTATCGTGTTTAATTT
TCCTAAACGCCCTGTGCTCGTTATTGATTAATTGTATTTTCACCCAAATTTGCTCATTTTGAGGGACTTAAATCCAATAT
CTGCCTTTATGTCACGACACTCATTGTTTACCCTTCATCAAATCATGGACTTCTTCTGAATCCAAAACTTACCGACAGAT
GATAACTCATTGGCCTGATGCTTTACCTTGTACAAATTTAGAGTTGGTAACAAGTCTTGAAATCATTTCTTACTTTCTTG
ACATAAACTCGACTCAAGGACATATGAAACAAAGTGATGAAAAGTGGAAGAGAAATATATACTACACGAGAATAGCAGAA
AATGATTCGATGAAGACTCTCTTTTAGAAAGAGAAAGAAAGAAAAAATTATCTGAATGTGGTAACCGACTCTACTGATCA
TGACATGCAATTTGAATTGATTACCCGATTTGTCCATCCAATCTATTCATCAACCATTATTGATCATCTAATCTTGATGT
GGAGTTCCAACTATTTGACGAAGTCATAACTAATTTCAAACTCTTATTCGCCTTATGATGTCCACGAGGGTTTTTGCCAC
TAAAACTCTTTCACTTTGAATCCTTCAACTCACATTCGCCTCATGGTGCCCGTTAGGGTTTTCACTAGTAAAACTCTCTC
ATTTTTATTTCTCTCAACTCACATTCGCCTTATGATGCCCAGTTAAGGTTTTCACCAATAAGACTCTCTGTTTTCTTTTC
TTTTTTTTTCTTTTTTCTTTTTTTTTTCACAGCTCACTTTCGCCTTATGATGCTGAGTTAGGGTTTTCACCAATAAGACT
CTCTCATTTTTGTTTCTCTTAACTCACATTAGCCTTATGATGCCCAGTTAGGATTTTCACCAATAAGACTATCTCATGGT
TTCATCATTTGTACCCTTAACATATTTACTGTTGACATTTCAAATGTTAATCCAAAGATCTTTCTTTGATTGAAACACAA
CTTTTATACTAGGTTAGAAAGAAATGACAAGATGAAGGCCCAAATACAACTTTAAAATATGGGATTGACTTTAGCTTTGG
AATAGAAAAAAATAAAATAAAATAAAAAATGACTTTTGCCCTAGTTTTTTTTTTTCTACAAATATGGAATTTTGGATTTT
TTATTTGGTTAGACCAAACCCAACGACAGGGTTGCCTACATATCTTGTTGAAACAAGAATCAGGTCAAACGTAGTTCATG
ATGATTGATTTTTTATTAATGGAAGAGCCAAGGAAGCAGAAGAACCAAGGAAGTAAATTAACTCTCAACAAGAGTGACAA
CATATGAATTAATACTTAGACACATAACCAAGAATTTCCATTACATCAACCTTTGAAATGTCAAGTCCAAACATAAGGGT
TTCTAATACCGAAAAATCACATCATATATAATATCTCTTCACAGCATCATCATTGATGACCATTTCTGTCATTTTGCCTT
CTATATCTGCTAAGTAAAGAGCACCATTGGATAATACCTTCTTTACAATGAATGGTCCTTTCCAATTTGGAGAAAATTTG
CCTTTGACTTCAGTCTGGTATGGCAGAATACGTCCCAACACTAATTGACCCTCTTCAAAATGTTTGGGACGCACCTTTAT
GTTGTATGCTCGTGCCATTCTTTTCTGGTACAATTGTCCATGGCATACTGATGTCCTTCGCTTCTCATCAATTAAACTTA
GTTGCTCCAAGCGTGTTCTGACCCACTCATCATTATCAATTCCAGCCTCTACAACAATCCACAGGGATGGAATCTCAACC
TCTGCAGGTATAACTGCCTCAGTCCCAAATACCAGCGAATAGGGGGTGGCACCCACTGACGTACGAACTGTGGTGCGATA
ACCCAACAAAGCAAAAGGCAACTTTTCATGCCATTGTCGAGAGCTTTGCACCATTTTACGAAGTATCTTTTTTATATTTT
TGTTGGCAGCTTTTACAGCCCCATTTGCTTTTGGGCGATAAGTAGTCGAATTTCGGTGTTCAATCTTAAATTGACGGCAT
ACCTCTTGCATTAAACGACTATTGAGATTTGCAGCATTATCGGTAGCAATTGCCTTTGGAATACCAAATCGACAGATGAT
GTTGAAATGAATGAAATTCACCACAACCTTCTTGGTCATTGACTTGAAAGTTACTGCTTCCACCCACTTTGTAAAGTAAT
CAATGGCCACATGGATGAACCTATGGTCATTCGATGCTTTTGGTTCTATTGGTCCAATCACATCCATTCCCCATGGCACG
AAAGGCCATGGAATAGACATCGCATGTAACTCGAAGGGAGGAGAATGTATCAAATCACCGTGTATTTGATATTCATGACA
TTTAGGAACAAACCGTATAGAATCCCGCTCCATGGTGAGCCAATAATATCCTGCTCGAAGTGTTTTCTTTGCCAGAACAT
ATCCATTCATGTGAGGTCCACAAACTTCTGAGTGTACTCTAATCATGATTGTTGAAGCCTCTTTAGCATTTACACATCTT
AGAAGACCCAAATCAGGTGTTTTCTTGTACAATATGCCTCCGCTTAAGAAAAAACCGCTAGCTAGTCGCCGAATAGTCCT
TTTTTGATTGCTAGTGATATTAGTAGGACATTCTCCGGACTGAAGATATGTTTTAATATCATGGAACCAAGGTTTACCAT
CAAATTCTTCCTTCACAAAGTTGCAATAAGCATGCTGATCACGAATCTGTATGTACAAAGGGTCAATATGACCTTCGTCA
GGATGTTGAAGGATCGAAGATAAAGTTGTCAATGCATCAGCAATCTCATTATGAGCTCTAGGAATGTGTCTAAACTTTAA
TGACACAAACTGTCGACAAAGATCTTGTAAACAATATTGATATGGTATGAGCTTTGGGTCATGAGTCTTCCATTCTCCTT
GGATTTGATGGACTAGTAAGTCGGAGTCTCCTAGCACTAGCAACTTTTGGATGCCCATGTCAGCAGCTAACCTCAAACCC
AAGATGCAAGCCTCATACTCTGGCATATTATTGGTACAATAGAATCTAAGTTGGGCTGTTATAGGGAAATATTCCCCTGA
TTCAGACATAAGAACTGCTCATATCCCAACTCCCTTCTTGTTAGCAGCACCATCAAAGAACAAATTCCATCCTCAGTCCT
TATCATGAATAACTTCATCGATACATGATACCTCTTCGTCTGGAAAGTAGGTCTTAAGTGGTTCATATTCAGCATCAATA
GGGTTCTCTGCCAAATGATCTGCCAAGGCTTGAGCCTTCATTGCGGTCCGCGTCACATAGATAATGTCAAACTCTGTGAG
TAATATTTGCCATTTCGTAAGCCTACCCGTGGGCATGGGCTTTTGAAAAATGTATTTTAACGGATCCATACGAGAAATGA
GATAAGTAGTATAAGATGAAAGATAGTGCTTCAACTTCTGTGCTACCCAAGTTAGGGCACAACATGTTCTTTCGAGAAGG
GTGTACTTCGATTCATAAATGGTAAATTTCTTGTTGAGGTAATAAATGGCCTGCTCTTTCTTCCCAGTACCATCATGCTG
ACCCAATACACATCCAAAAGAATTATCCAGTACTGAGATATATAATATCAATGGTCTGCCCGACTCGGGAGGAACCAACA
CAGTGGGATTCGATAAGTAATTCTTAATTCTTTCAGACTCTCGACATTCTTCTGTCCATTCGACTGTGGCATTCTTTTTT
AACAACTTAAAAATGGGCTCGCAAGTTGTTGTGAGCTGAGCAATGAATCTGCTGATGTAGTTTAACCTATCTAGAAGGCT
CATAACCTCAGTTTTATTCTTCGGAGGTGGCAGTTTCTGAATGGCTTTTATTTTTGAAGGATCTAACTCGATACCTCGTC
GACTGACTATAAACCTCAAAAGTTTTCCTGATGGTACTCCAAATACACATTTTTCAGGATTAAGCTTGAGATTATACCTG
CGAAGCCTTTCAAAGAATCTTCTTAAGTCTCGCATATGATTTGACTACTTTTTTGATTTAATGATCACATCATCCACATA
AACTTTGATTTCTTTATGCATCATATCATGAAAAATGGTTGTCATTGCCCTCATATAAGTTGCACCCGTATTTTTTAATC
CAAAAGGCATAACCCGATAACAATATGTACCCCATGGAGTGATAAAAGACGTTTTTTCTGCATCTTCATCATCCATAATA
ATCTGATGGTAACCCGCATAGCAATCCACAAAAGATGCAATCTCATTTTTAGCACAATTATCCAACAAAATATGAATGGG
CAAAGGAAAATGATCTTTTGGACTTGCTTTGTTCAAATCACGATAATCAACACACATTCGAACTTTGCCGTCTTTCTTAG
GGACAGGTACGATGTTGGCTAATCAAGAAGGATATTGAGCGACTCGAATGACTTTGGCCTCAAGTTGCTTTGTGATTTCC
TCTTTAATTAACACTCATGTCAGTTTGAAGCTTTCTCAACTTTTGCTTTACTGAAGGGAACTTAGGATTAATTGGCAACT
TGTGAACCACCATGTCAGTGTTTAATCCAGGCATGTCATTATAAGATGACGAAAAAACATCCTTATAATCAAACAGAGCC
TGGATTATATCCTCCTTTTGATGTCAAGCATGTACGCTTATCTTAGTCTCTTTAATATTTTCATGATCCCTTAAATTTAT
CGTCTCAGTTTCACTCATGTTTGGGTTTGTTTTATTCTCAAAAGATTTGAAATCTCTACTTAATTCTTCAAATACTTCAT
CTTCATCATATTTGATTTCTTGACTTATTATTTCAGGATTAGGTCGAAGATTAGATTGGATTTAAAGATCCGATGAAATT
TTTTGCATGCATGTCATATCACTAGAATCGGCATAGAAAGAACTGTATAGAAGAAAACAAAATAAATATATTAGACTGAA
ATAAAAACACAATTACATCCTATTGAAAAAGAAAATAGAGAGTTTGAAATAAAAGGATGAGACAAAATCTGAATTACAAA
CCTTGAATAAATCGGATGACAAAAAGAAAAACAAGACAGACTACCAAGACTCATTCTTAATGGGGAGAGGAGTGGCCTCC
CAATTGTTCAGCTGGACATCAGGACCAATGAATTGCACATCTCTATCGCTAGTGCCTTCTCCAAGTTCAATCATATCAGC
CTCGACAAATAAATCTTGAAAATAGTTGATCAATTCTTCATGAACCTCCAGCACTGGCTCTGGAAGTGGTGACTCAGAAG
ATTCTGTTGTGCAGGCTTTGAGGAAAGATATGTATATGGGTGGTATAGGCTTAGTAAGTGACCATACATCTCTCTTCTGC
TTATTGGCCTTCATTTTATCCTCGACTCTAGGCTTGTATCTGAAATGACCCAAAAGGTTCTTAAAAATGTGCTTCGGAAG
TTACCGGCAACTTGTTTAGCTATATCAAAAAAATTCGTTTCGTTTTTCGAAAATCTGACTTCATATTCTTGTTTAGGGGG
TCAAATTCAGTGGGAAATGGGCCTAACCCTAATTTTAGAGCAACCGTATCAAAATCCGAAATTTCAAAGTAAAGCCTTTT
TCGAGGGTCTACTTTGGAGGGTCATATCTCCTAGCACATAAATAATTGGGTGGACCATAACATATCCATGGAAAGCCCTT
GGATTTAGCTACCTAACGCACATTATTTCACCTCATTCGGAGTTCGGACGAAGAAGTTATGCCTATTTTCGTAAAATCTG
TCCGGCAGGAAATGTAATTTCCAGTGAGCGTTTTTACTGTTCACCCGCCTCATTTTTTTTTCTAAGTGTTGGACCATTTT
TCCAAAGGACATATGTTATTTCCTATATACCATTAGTTCAATTCCCATCTCTAAGACATTTCCCAAAACACCTCTCCCAT
ACTTAGACACATTTACTCTCAAGTTCTCTCAAGAATCCTAATCCAAAACCTTCCTCAAGATTGAAGAGACTCTTGCTCCA
AGTTCCAAGCTTCCATTGAAGACACTCTCAATACCTTCATAAGAACTCAAGGTATGTGGTATTGAACTCATGGATCCTTC
CACCCATATTGCCAAGACTCTATTCTACTCACTAATTCAAGGTTTAAGTTAAGATTCATAAATTAGTCTTGTTCTTTGTA
ATAATTTCCTGCACATTGAATTTTAAACATGAAAAGTGATTGTTTTGAGCATGTTGTGACTCTAGAACTTGAATCTAAAT
TTGGAATGGATGTGGAGATTTTCATGTGGTATTGTGGGTGTTAAAAGGTGTTGTTGTAGGCTATTCACTGGTTTGGCTGC
ATAATTACTACCCTATTTTCCATGCTCTTTGATTCCATTACATGCCTTCAAGGTGTTTGACAAAATGTCCAACTATGGAG
AATTGATGAATCGATGCTTTAAAGCTTGAGTTATGAGATGTATGGCAATCCAGAGATGTGTTGATGACAAACTAAGCTTG
TGTATATGTTCATTCCATACGTGAGATTGCATTAGAGCCTAATGGGAATTTCCTATATAAAGTGTTGCATGACCATGCCC
GATCCGGGGGAAAAGAACCGAACAACCATGTGAGAGGTTTATATCTCACCACCTAGGATGCTTGGGGTGTGACCAACATC
AACCATGTGAGAGGTTTATATCTCACCACCTAGGATGTTTGGGGTGTGACCAACATCAACCATGTGAGGGGTTTATACCT
TGCCACCAGGGTGTCCAGGTGTGAACGGCATCCCCCATCCTTAGTTGGGGTTATAGATTGGTTGGATCATGCATACACAT
ATGATATCTACTATTAGTATAGATTTACTTAAACATGTTTTGACTTCACTTTGATCATGCATCCTCATATTGTTATTCAT
AATGCCTATGAAACTATTTCTTGTATTTCGATTGTGTCCTTGCTTATTGGTGTGTTGCACCCCGCATACTTAGTACATTC
CAAGTACTAACGCATATTTTGCCTACATGATGTCACCATGTAGGGACCGGAGCTACTCTTGATCTTTCTCTCCATTCACG
TGGCTAGTACGGTGCTTATCCGAGTTTGTTGGTGAGTCCTCAATGATTCGAGGGCTATGTTATGTTTCCTACTCCTATGT
TTTGAGACTTTAGCTTGCAATTGTATTTTGACTATGAGGGGAGTCGATAGTATGTCATGGCCCCCATCCTATCTATATAT
GTAGAGGTGTGTGTTGGACAAGTATTTTGTAAATGAGCTTGACTCTTGTTCTATGATGTCATTTTGAAATGGTTTGCCCT
TAGTCCCTATTTCCCGTTAATTAATGTTGATTGTACTTCCGCGACCGATGAAGTGTGATGACAAGTTTGAGAGGCTTGTT
TGGGGTTCCTTCGGGTTCCTCATTCGCCATGTTACGTCTAGGCCCTAGGCTTGGGTCGTGACAAGCTTGGTATCAGAGCA
CTAGGTTGTTAAATCCACGTTGAGTAGAGTCCTAATCATGGTTATGAAGCGCGCCACGACTATGAATGGGAGGCTACAAA
CGTTTAAGGAAAGGTTTCCCTTCTTCATGTTCTATGTCGTGCTTAGAGTGCGATAAGGTGATTCCTCCCTAACGCTTGTT
CTTTGGATTGCTAGATCATCATGCCAAACATTAGAGGAAGACGGGCCCGATCACCGAAAGAGCCACCCACCAATGGTGAG
CTCCGTGATGCACTCACCATGCTTGCACAAGTGGTAGCTAACCAAGTGCAACAAGGAGCCCAAGCTCCTCGAACTACCAC
CCCGGGGGAAAGGGTGAGAGATTTCATGAGGATGAACCCTCCGGTCTTCCATGGTTCAAAGGTGGATGAGGACCCGCAAG
AGTTCATCGATGAGGTATGCAAAATCTTAACCATTATGGATGTTGGTGCTAGTGAGAAGGCGGAATTGGCGGCCTACCAA
CTCAAGGGGGTTGCTTAAATTTGGTTTGATCAATGGAAGGGTGAGAAAGGTAATGGCTATGTGGTGTTGTGGGTGGAGTT
TAAACTTGCTTTCCTTAATAGGTTCTTCCCTCTTGAGCTTAGGGAGGCAAAGTTGGTGGAGTTCATGAACTTGAAGCAAG
GAGCTATGAGTGTGAGGGAGTATGCCCTCAAATTTGTCCAACTCTCCAAGTATGCACCTCACTTGGTGGCCGACTCTAGG
TCGAGGATGAACAAATTTGTGATGGATATATCCGACTTGGTTAGCCAGGAGTGTCGGTCCGCTATGCTCATTGGAGATAT
GGATTTGTCTCGGTTGATGACTTATGCCGAGCAAATGGAGGAGGAGAAATTGAGAAAGAGAAGGGGGCACGAGGCCAAGA
GGGCCCGATTGGAGAATAGGTTCCCTAATGGTGCTAGATTTCATCAAGGCCGAGGAAACCCTCATGTCAACCGGGGATTT
GCTATCAATTTTCCTAGACCTCAAGGGGGAGGTGAAGTGGGTTCTATGGATGTATGCCCTAAGTGTGGGAGGAAGCATGG
TGGTCCTTGCATGAAGGGTTCGGGTGCTTGCTTCGAATGTGGAGAACTGGGTCATAAGAGGTCTGAATGTCCCAAGATCC
GCAACAAGGTCCGAAGTGCTAACACTACTCCTTTGGGTAGAGGTGCTTCTCAAAGTGGTGCCCCAAGGGACAATCGATTT
TATGCTTTGCATGGTAGACAAGGTGTTAATGAGACTCCGGATGTGGTGACCGGTATGTTGCAAATCTTTGATCTTGATGT
TTATAGTTTGATTGATCCGGGTGCCACCCTTTCCTTTGTTACCCCTTAGTTGCTAGAAAATTTCATGTCGAGTCGGAATT
GTTGCATGAGTCATATGAAGTATCCACTCCCATTGGTGTCTCTATTGTTGCTAGAAAAGTGTATAGAAATTGTTCGGTTG
CATATTAAATAAGTTGTTGCCTTGTGATCTTGTTGAGTTGAACATGGTGGATTTTGATGTTATTCTTGGGATGGATTGGT
TGCATGCATATTATGCTTCTATTGATTGTAGGACTGGTAAAGTCAAGTTCCAATTTCCTAATGAACCCGTCCTTGAGTGG
GAGAGCCGGGATGTTGTGGTGAAGGGGAAATTCATTTCTTGCATTAAAGCCCATAGGTTGATTTCCAAAGGGTGCTTGTA
CCATATTGTGAGAGTCAATGATGTGGAGTCTAAAGTCCCTCCTATTGAGTCTATTCCGGTTGTTAATGAGTTTCTAGATG
TCTTCCCAGAAGACCTTCCCGGTGTCCCTTCCGAAAGGGAGATAGATCTTGGTATAGACCTCCTTCTCGATACTCAACCT
ATTTCTATCCCCCTTACCGTATAGCCCCGGCGGAGTTGAAAGAGCAATTAAAAGATTTGTTAGAGAAGGGGTTTATTAGA
CCTAGTCATTCTCCCTGGGGTGCTCCGGTTTTGTTTGTGAAGAAGAAAGATGGGTCTCTTAGAATGTGTATTGATTATCG
ACAACTTAATAGGGTCAACGTCAAGAATAGGTATCCTCTTCCAAGGATTGACGATTTATTTGACCAATTGCATGGGGCTA
GTCACTTCTCTAAGATTGATCTTCGGACAGGGTATCATCAAGTGAAGGTGAGGGACTGTGATATTCTCAAGACGGCCTTT
CGTACTAGGTATGGGCACTATGAGTTTGTGGTGATGTCTTTCGGGTTGACTAATGCTCCGGCTCTCTTTATGGATTTGAT
GAATAGGATTTTCAAACCCTACCTTGATTCTTTTGTGGTGGTGTTTATAGATGACATCTTGATCTATTCTCGGGGCGAGG
AAGAGCACAAGGGTCACTTGAGGGATGTACTCCAAAGATTGAGGGAAGAGAAGTTGTACGCTAAATATGAAAAGTGTGAG
TTTTGGTTGAAGGTAGTTGCTTTCCTAGGCCATGTGGTGTCGGGGGATGGTATTAAGGTGGATCCTAAGAAGACCGATGT
TATTAGAAATTGGCCTAGACCTTTGACCCCGTCGGATATAAGGAGTTTCTTGGGTTTAGCGGGTTATTATAGGAGATTTG
TGGAAGGGTTTTCTTCTCTTGTTTCTCCTATGACTAAGTTGACTCAAAAGAAGGCTAAATTTGTGTGGTCGGATGAGTGT
GAGGAAAGATTCCAAACTTTGAAAGAAAGGCTTTTGTCCGCTCCTATTTTGTCACTTCCGGATGGGTTAGAAGGTTTTGT
TGTTTATTGTGATGCTTCTCGCATTGGTTTGGGTTGTGTGTTGATGCAAAGTGGTAAGGTTATAGCCTATGCTTCTAGGC
AACTTAAGGTTCATGAAAAAAATTACCCAACCCATGATCTTGAATTGGCCGCCGTGGTTTTTGCTTTAAAGATTTGGCGT
CATTATTTGTATGGGGTGCATGTTGATATCTTCACCGACCATAAGAATCTCCAATATGTGTTCACGCAAAAAGATCTTAA
CTTGAGACAAAGGAGGTGGTTAGAATTCCTTAAGGATTATGATATGAGTGTTCACTATCATCCGGGGAAAGCTAATATGG
TGGCGGATGCATTGAGTAGAGTGTCCATGGGTAGCTTGGCTCATGTGGAGGAAGGTAGTAAAGAGTTGGCTAAGGAGGTC
CATCGGTTGGCCAAATTGGGAGTTAGGTTAGAAGGGGTGGATAGTAGAGGAATAGTTGTTGTTGATGGTTCAAGGTCTTC
CTTGGTTGATGAGGTGATAGTCAAGCAAGATCTTGATCCTTCTTTGGTAGAATTAAAGGCTTCGGTAAGTAATGGTAAGG
TGGAGGTTTTCTCCCAAGGGGGAGATGGTGCCCTTAGGTACCAAGGTAGATTATGTGTTCCTTGTGTGGATGGTGTGAGG
GAAAGAATCCTTGATGAGGCTCATAATTCTTTTTATTATATTCATCCGGGGTCAACAAAGATGTATAGANNNNNNNNNNN
NNNNNNNNNNNNNNNNNNNNNNNNGCAAAATTTGTTTCGGGTTGCCATAGTTGTCAACAAGTCAAGGCCGAACATCAAAG
GCCGGGTGACCTAACTCAAGACATTGAGATGCCAACTTGGAAGTGGGAAGAAATCAACATGGATTTTGTAGTGGGCTTAC
CCAAGGCTAGAAGAGGCTTTGATTCGGTTTGGGTGGTGGTTGATCGGATGACAAAGTCGGCTCATTTCCTACCGGTTAAA
ACTACTTACGGGGCTGAAGAGTATGCCAAGTTGTACATTCATGAATTGGTAAGGTTGCATGGGATTCCTTTGTCTATCAT
CTCGGATCGTGGTGCCCAATTCACTTCTCACTTTTGGAGGTCATTCCAAAGGGGTCTTGGTACAAAGGTAAAGTTTAGCA
CGGCCTTCCACCCTCAAACGGATGGCCAAGCCGAAAGAACAATTCAAACCTTGGAGGATATGCTTAGAGCTTGTGTATTG
GAGTTGAAAGGTTGTTGGGATGATCATCTTCCTTTGATTGAATTTGGATACAACAATAGTTATCATTCTAGTATCGATAT
GGCTCCTTTTGAGGCACTTTATGGTAGACGGTGTAGGTCACCGGTTAGGTGGTTTGAAGTTGGAGAGGTGGCCTTGTTGG
GTCCGGATCTGGTCATGGATGCTCTTGAGAAAGTAAGGATGATTAGGGAGAGGTTGAAAACAGCCCAAAGTCGTCAAAAG
TCTTATGCCGATGTGAGGAGACAGGATCTTGAATTCAAAGTGGGTGATTGGGTTTATTTGAAAGTTTCTCCAATGAAAGG
TGTGGTTCGTTTTGGTAAGAAGGGGAAATTAAGTCCTAGGTATGTCGGTCCTTATGAGATAATAAGAAGGGTTGGTAAAG
TAGCCTATGAGTTGGGGTTGCCCAAGGAGATGGAATTAGTTCATCCGGTATTCCATGTATCGATGTTGAGGAAATATGTT
GGTGATCCTAACGCTATTGTACCTCTTGAGGTTGTGGGTGTTGTAGAAGATAATTTGACGTATGAAGAAGTCCCGGTTCA
GATCTTAGATAGACAAGTTAAAAGGTTGAGGAACAAAGAAGTGGCGTCCGTTAAGGTGCTTTGGAGAAATCAACAAGTGG
AGAGTGCTACTTAGGAGGCCGAAGCGGACATGCAAAGACGTTATCCTTATCTATTCAACTCCACTCAAGCCTAAGGTATT
AAATCAAGTCCTTTGTACTTCATTGAGTCTTACATTTCAGCCCCTTAATTATTAATGTGCATATATGTTTAAATTGATGA
GTTATGGATACTTTACACTAAGTTTTGAAATCTTGAAGTGATGTTTAAATAAAAATTTTGCATTCATGTTGGGGCTGATA
TGTTCTTACTAAGTCTTGCCTTGTACGTCTCTTCCACATTCGGGGACGAATGTTCCCAAGGGGGAGATATTGAAATGACC
CAAAAGGTTCTTAAAAATGTGCTTCGGAAGTTACCGGAAACTTGTTTAGCTATATCAAAAAAATCCATTTCGTTTTTCGA
AATTCCGACTTCATATTCTTGTTTAGGGGGTAAAATTGAGTGGGAAATGGGTCTAACCCAAATTTTAGAGCAACCGTATC
AAAATCCAAAATTTCCAAGTGAAGCCTTTTTCGAGAGTCTACTTTGGAGGGTCATATCTCCTAGCACACAAATAATTGGG
TGGCCCATAACATATCCATGGAAAGTCCTTGGAGTTAGCTACCTAACGCACTTCGTTTCACCTCATTCGGAGTTCGGACG
AAGAAATTATGCCCATTTTTGTAAAATCTGTCCGGCAGGAAATGCAATTTCCAGTGAGCGTTTTTACTGTTCACCCGCCT
CATTTTTTTTCTAAGTGTTGGACCATTTTTCCAAAGGGCATATGTTATTTCCTATATACCATTAGTTCAATTCCCATCTC
TAAGACATTTCCCAAAACATCTCTCCTATACTTAGACACATTTTCTCTCAAGTTCTCTCAAGAACCCTAATCCAAAACCT
TTCCTCAAGATTGAAGAAACTCTTGCTCCAAGTTCTAAGCTTCCATTGAAGACACTCTCAATACCTTCATAAGAACTCAA
GGTATGTGGTGTTGAACTCATGGGTCCTTCCACCCATAGTGCCTAGACTCTATTCTACTCACTAATTCATGGTTGAAGTT
AAGATTCAAAAATTAGTCTTGTTCTTTGTAATAATTTCCTGCACATTGAATTTTAAACATGAAAAGTGATTGTTTTGAGC
ATGGTGTGACTCTAGAACTTGAATCTAAATTTGGAATGGATGTGGAGATTTTCATGTGGTATTGTGGGTGTTAAAAGGTG
TTGTTGTAGGCTATTCACTGGTTTGGCTGCATAATTACTACCCTATTTTCCATGCTCTTTGATTCCATTACATGCCTTCA
AGGTGTTTGACAAAATGTCCAACTATGGAGAATTGATGAATCGATGCTTTAAAGCTTGAGTTATGAGATGTATGGCAATC
CAGAGATGTGTTGATGACAAACTAAGCTTGTGTATATGTTCATTCCATACGTGAGATTGCATTAGAGCCTAATGGGAATT
TCCTATATAAAGTATTGCATGACCATGCCCGATCCAGGGGAAAAGAACCGGACAACCATGTGAGAGGTTTATATCTCACC
ACCTAGGATGCTTGGGGTGTGACCAACATCAACCATGTGAGAGGTTTATATCTCACCACCTAGGATGCTTGGGGTGTGAC
CAACATCAACCATGTGAGGGGTTTATACCTTGCCACCAGGGTGTCCGGGTGTGAACGGCATCCCCCATCCTAAGTTGGGG
TTATAGATTGGTTGGATCATGCATACACATATGATATCTACTATTAGTATAGATTTACTTAAACATGTTTTGACTTCACT
TTGATCATGCATCCTCATATTGTTATTCATAATGCCTATAAAGCTATTTCTTCTATTTCGATTGTGTCCTTGTCTATTGT
TGTGTTGCACCCCGCATACTTAGTACATTCCAAGTACTAACGCATATTTTGCCTACATGATGTCACCATGTAGGGACCGG
AGCTACTCTTGATCCTTCTCTCCATTCACGTGTCTAGTACGGTGCTTATCCGAGTTTGTTGGTGAGTCCTAAATGATTCG
AGGGCTATGTTATGTTTCCTACTCCTATGTTTTGAGACTTTAGCTTGCAATTGTATTTTGACTATGAGGGGAGCCGGTAG
TATGTCATGGCCCCCGTCCTATCTATGTATGTAGAGGTGTGCATTGGACAAGTATTTTGTAAATGAGCTTGACTCTTGTT
CTATGATGTCCTTTTGAAATGGTTTGCCCTTACTCCCTATTTCCCGTTAATTAATGTTGATTGTACTTTCGCGACCGATG
AAGTGTGATGACAAGTTTGAGAGGCTTGTTTGGGGTTCCTTCGGGTTCCTCATTCGCCATGTTACGTCTAGGCCCTAGGC
TTGGGTCGTGACAGTATCCTAAGCCAAAAGTACCAAGACTCTTTGGTGGACTCACCGGATAAGCTCTCCCTTGCAAGAAG
ATCCCCAAGCCTTTACCTGGTTCAAAACCATGCTTCAGCGTTTCATTTACCATTATCGAGGATATCATGGGCAGTTGTGG
TTTTGAAATGAGATTCCCCTCGAGGATATGCTCAACAACCACTACCTCAAAAGCTTGATAAACCAATGCCTCATTATCAT
TATTCGCCTTGATAAAAGGGAGGGAAGAGTCTTTGTAGACTTACAGATCTCCCTCACCATGAACAATCACTTATTGTCAG
TCGTATTCAAACATAATCATTTGATGCAACTTAGAGGGGACTACCCCAGCTCTATGCACCAATGGTCTTCCCAACAATAG
ATTGTATGATTCATTGATATTCAGCACTTGAAAATTCATGGTGAAATAGACAGGCCCTATTTTTAGTATGAGCTCTATCT
CCCCAATGTCATCTGTTTTGGACCCATCAAAAGCCCTAACACATACGTTGTTGGGTCATACCCTTTCAACATTAACATTC
AAATTTTGTAGAGTTGACAAGGGACAAATATTTGCCCAGACCCTCCGTTAATTAGAACTCAAGTGACATATGAAAGCTCA
CACTTTACAATGATATGGAGGCCTTGGCTATGTCCTGTACCTTCCACTGGTAGTTCATCATCTGAAAAGGTGATGAGGTT
TACCTCAAAGATTCTCCCAGCAAATTTTTCTAATTGACCCACTGTAACTTCATTAGGAACATGTGCTTCGTTCAGAATCT
TCATTACAGCTTTACGATGTTCATCTGAATGTATTAACAATGACAACAAAGAGATTTGGACTGGAGTTTTCCTTAACTGT
TCCACAATGGAGTAGTCCAAAAATTTCATCTTTCTTAAGAACTCCTCTACCTCCCCTTCAGTGACTAGACTTTTAACTTG
CATTTGGTCATTTTTATTTTTCCTTAATTCAGCCGGGGCATAGCATCTTCCCAAACGAGTCATTCCTCCTATTTCATCTA
CTTCTTCATTGATTTCTTTCCCCTTGTATGTCACGACGGTAGGCTCATAATTCCAAGGGACAGCCTTGGGGATAGTCATT
GGAAGTTGGGACACGGGCCTAATGATCACAGGTGGAATATAGGCTCCTTGCACGATCAAGATAGGCTTGTCTGGCCCTCT
TGGAACAACCAATCTTGCCTCTCTCTGACTTGACCAAACATCTTCAAGTGCTCCTTTCACAGTTAGGATGGGTGTGTTTG
ATGGGCTTAACTTTTTCGACGTTCTTTCTGCCTCTGAAGGCACCATTTTTGTCAAGTCAACAACATTCGCCGAATTTTCC
ATGCCAGTTCCAACTTTAAGGATTGGCTTGTATGGGACTGCAACTTCTTCCCAACCCTTCATTATTTCTAACATGTTTGT
TTCAGTATTCCTGGGTAGTGGATTTTGATTGATGTTTGGTCCATTTGGGTTTTCAACGATAATTCAATGAGTATTGATCA
AATCTTGAATCGCCTTTTACAAGTACCACCACCTCTCTATGTTGTGCCCTGGGGAATCAGAACAAAAATCGCAGTGTTGA
GAATAATTTAGATTTCTTAGGGGAGGATTTGACATCTTTCTTTCAATAGGACTCAAAACATTCAACGTCCATAATTTTTG
AAACAAGCTAACATATGATTCTCCAATAGAGGTGAATTCATCCTTAGCTCAATTTCCCTTCTTGTATTCTTTTCTAGGAC
GAAAAGGAAATCTAACAGTATTTTGGTGAATTTGTGGGGGTGGTGGATGATTTTGAGGAATTGGGGCACGCCATTGCGGA
TAAGAAAGGGGAACAATTGGTTATGCGCTGAAAACGGGATATGGAGAGTATATGATGGGATATTGTGGAGTTTGGGGAGG
AAAATAGTGTTGCGGGGGATTATCTTGGACATAGGTCCAAGGTGCTGATACAACCGTAGCTACATCCTCCCTTCTCTTCT
TCCCTCCAATATTTCCAGAACCATTTTGAAGCACTTGTGTTGTCGCTTTTAAAGCAGCTTGGCTTACAATCTTTCCAGAC
TTGATGCCATTTTCCACCATTTCCCCAACCTTAATAACTTCAGCGAATGTCTTCCCGACGTCAGAAAGCAAGTAGTGAAA
GTAATCAGGTTCTTGCGCTTGGAGAAAAACGTCAATCATCTCCGACTCCTTCATTGATGGTTTAACCCTAGCAGCTTGCT
CCCTCCATCTAATGGCATATTCACGAAAATTTTTCGTGGCCTTTTTCCTCGTGTTGGCTAATGAGGAGCGGTCTAGCACA
ATGTCAATATTGTATTGGAATTGTTGCACAAAACATCTTAGCCAAATCATCCAATGTATGCCAGTTGGCAATATCCTGAT
CTATGAACCATTCAGATGCAATTCCCGCTAGGCTTTCCCCAAAATAGGCCATAAGCAACTCTTATTTGCCCTCTGCACCC
CTCAGTTGGTTGCAATTTCTCTTCAAATGAGCTATGGGGTCTCCGTGACCATCGTATTTCTCAAACTTTGGAGTTTTAAA
ACCAACAGGCAAATGGACATGGGGAAACATGCACAAATCACTGAATGAGATGCCTTTGTGACTTCCTAGTCCCTGCATAT
CTCTTATGCTTTGTTCCAAACACTTCATTTTCTTAGCCAACTCTTCATGTTCCTCATTCTTAACCGTCTTTTCAACTTTG
ATAGGGGAACTATATTGATGGATGTGGGGTGCGAGCTTGGAATTTTAATTGCCTCTTCAAGGGTATAACCATGATCATGA
GGAACTTTGGACGAAGGATAATTGTTGGGCATCATTGTTGACTGTGGAATGATATTAGTCGGCGCAGTCGGCATAAAAAG
TGGATTACTCATCATAGGGGTACTCAAAAGGTGCACCGTAGAAGTTCCAACCACGTTGGATGTGTTAGCATAGGGGCCGA
ATCAAGGTGGATAAATGGGATCATTTGTCGACACTTGGATAGAGGGTGGCATGTTTGTATTTAGATAGTCGCGTATTGAA
GAAGGCGGAGCTTGTCCACTCGTCCAAGCTTCGTACATATTTGCCATTTGTTGTCTTAATGCCCTTCCCTCTTCTATTGA
TGTTGTTTCTTGTGAAGTCATCTGGTTTCGGACCTCATGATGGTCAGACTCGTTCCCGTCTTTGTGGGCCATTTTCTTCT
TCCCTTTCGACCTTGTATTGTAGGGATGTGATGTCAGCTTAACCACAAACCAATCACCTTTAAGCTAATATGTATTTCTC
TCTCTCTCTCTCTTTCTCTCTCTCTCTCTCTCTGAATGAAGTAGCAAACATATTAGTGTTAAGGAATCGTGCATATTGCA
TCCACACATATACTTCTAATATGGAAGACCTTATGTTTCATCCCGACTTATCTAGGTATTTTCTCTTATTTAGTTGTTCT
AATTAAAAACGTTTGATCGAACCCATTAGGTTGCCTACGTATCATGTTAGTACATGAAACAGATCTTTGCGTAGTTCGAG
AATATACATTAACCCTTTTTTTTTTCTTTTTTTATTTTTTATTTTTTTTTATTTTTTGTATAGTTGTTATAGATATGTAC
ATATAGATATTACTATTTATATATATTTATTCATTTATACTAATGAAAAAATGAAACCAGACATAAACATAACTTAACAT
ATCATTTCAATGTTTGGAACACAAGTAGGAAAATGATGAGAAAATCGCTAAACAAAAGTCAATATCTTGAATAGACACGA
CCTAAACAAAGCATAGAAAAGTAGAATGAAATAAAGCATGACTTAAACTAAAGAAAAAAAATATTTGTATCAACTCTCAT
ATCCCAAAGACATAAATGTCATGCTTGCATCCTCATCTTCTTGCTCATGGAGATGGTGGTCTTACACGACCTCCTACACT
CTGATATATATCTTGCACCAAATTCATAAGGTACTCAGCGAATTTAGGTACTTCAGCCAGAAATCGTTCATGGTTCATCT
CTTGATAGTCTAAATCCATTTGGGCAGTGCGATCAGCCAAACGACGGACTTTTGATCGAAGTGAATTGCAAGTCTGATTC
CATCCTCGTATCTGTTGATCACGGGAGGCCACCATTTCTCTAGCACGTCTTTCTTGTGTTAAGACTTACTCTATTTCCTC
TCGAAGTCTTCCCCTTTCACGGATCCACTGAGCTCTCTCTTGATCAAAATCTGTCTGACTTTTCTGATCACATGTCCTCA
ATTGTTGTTGTCGAGATACTACAAGTTTCGCAACTTGTGTTCCCCTAATTGTTGCCAGATCAACTTGTCCTCGGAGCAAG
GTTTCTCTCTGAGTTGCCTTGGCTCTTTCCTCTTCGAACTCTGCTTGTTGTTGGGTTAGAGCGGCTCTAGCGAGCTCTAA
ATTTGCTCTTAACTCCTGATTTTCAGCAAGGTAATCAAGCATAGCCAACTCGATTTTTATTTTCATCTCAGCCTCATGGT
CTATTGGTTCTTTCACAGATCTCTCCGGCCTAACTTGTAATCGAGGTTGTTGCTCAAGCCAATTAGAGTATTCCGGGTGA
GTTTCTCCTGTGTGTCGTTCTTTAACCATCGTTCCAATTCCCATGACTAAACAACCATCCCAAATTTTTTGGGCCAATCC
TTCAGGAAGGGGAACCTCTGGTCCAACTTCAAACACAAAATCTTTCATATCCTCTGTGATAGGTAGAACTTGACGCTTGC
CTAATTGACGTAAACCCGTAGCGGTACGTATGGTTGCACACCCCTAATACCTATCAATAATAAAAAAGGGCGAACAGACG
ACATGTGTATGACTTCTACCCAAGGGAACCAAGAATAATTCCAAGTGATCTTATCTTCTGTTAGCGAGCGAAAATATTCA
ACCCATGCATTGACCCCTTCTGGACACCTGTATTTCTCCACCCTTTTGGCATGACTTGTAATATAATCGCTTCGATCCTA
AATGAACCTCGCCACCGTAAGAGGTCGGTAAAGATGTTCTACTATCCATAGTTGAAGCAGTATGTTGCATCCCTCAAAGA
AATGTTTCCCTTTCTGGCAAACAGTTAGAGCACGGTAGATATCAGCCAAAATCATGGGGACGATGGTATAATTCTTTTTT
TCAATTAATACATTCACTACCCCGGTCAAAAGAATGTTAATCTTTCCTCTTCTCCTTGGAAAAACCATTGTTCCTTAAAA
AGCTACCATAAAAGCAAAACGTCTATGCTCTTTCCATGTTTCAAAATTTCCCTTATTGTTGAGTGTCCTTCCAAATTTAT
CGAATCCGTCCTCCTTTCCATACCTATCATACAAAAACTGTAATGAGATCCAACATTTGTCTAATGATTGCTCCTTGACT
TTGCAAATGTTCAAGTGTTGAAAAAATTTGTTGATGGATATGCCCCTTGGGGCTATAAGCCTCTGATGATGTAACTTCAC
TCCAAACCCGGTAAAGCCAGCTATTTCCTCCAAGGTTGGGGTTATTTCAAAATTCGAGAAACGAAAAACATTGTTGGTGG
GATTCCAAAAGGACAACAGTGCTTCGATCACATCTCTCTTAAGTTCCACTTGCATGATTCTAGTCAAGAAACCCAAATAT
TTGAATATTATGCCTTGTTCTATCAACCCCATGTCATTCCACCATGCCCACAACTGCAAGGGAGTACAATCTACAACCTG
AAGTGGTACATTCAAATCTCTTTTCCTTTTCTGACACTTTCCATGACCAGGATGAACCATGTTGTGCCTATGGAAAAAGA
TGCAGGGTCAAGAAATGCTTAATTTATGGACCTCTTATATTCGGGAAAGGGAAAAAAAATGTGTTAAACTTATATAAAAT
GACACAAAGTATTTTTCAAATAAAAAACTTTAGGAAAAGGAAAAAATAAGCAATTTGTATTTATAAAGTGAATACAATTT
AAATGTTTGACACTTGAAAAATCAGATTCAGAGCAATGCGGACAATAAATATCTAATTTATTTGAAAATTTCTTTTGATA
AGCTACTTATATTCTCTCAAACAAGTGCTTATTCTATGAGTCCAAAGGCAAAATAATTTCTAGTAAATGCATCTATAAAA
TCAAGGTTTAAATAATAATTTCCACTAAATCTATTATTAGGAGTGACTATTACAAATTTTAATTTCAAGTGCTTGTAGAT
AGATCAAAGACATGTTGAAGATGACATACTTTTAATATGACTATGATTAATACTCCGAGTCAATATAGGGGTTATATGTA
TGGTTTAATAAAGAAACAAAAATTGTGTACAAATGGAAAAGAAAGAGGGAAAAAAAAATCTCGAAATTAATTTTTCTTAA
AATTATTGAAAATTCCAACATATTATTGGTAGGCACACCTATATATTTAAGCCTACTTTTATTTAGAGAATAGATAGCTA
TATATATATATTTCATTTCATTTTTTATTTTTAATTTTTAATTTTTTTTAATTTTTTTTTTTAAAAAAAAATATAAAAAT
CTTAAAGAATTTATTTTAGAGGGAACCTAAAGCCGGTCAACAATCGAGGTCTTCCACATAATATTTTACAAATAACACAT
AAAATGCACATGTTAGTCAAGAAGAGGGTCTCCTGTCTAGACGGACCCGACCCGTGTATCGAGTTAGAATATGTCAAATG
CAAATGATGCAAATAATCAGAGCCTACTAGGGATACGCCTGTGTATGTTTTAGTTTTACTAGGTTCAAACCTAAAAGAGA
TAGGTATCTAGACTAACTTACTCGAGTGGACAACTCGAGCTAAGGAGGGGCAACTTATCGGTAGCAGCGCTATTCTGACT
TCATCGCTGGTCCAATCTTGCCTAACATGTGTGACTAGAATCCTTCACTGGGTGCCCAGACACTCCAGCTTTATCTGAAA
AGAAATTGGGATGCATAACTGCATTTCCCACTACCCTATTTTTAGAGACTCAGATGGTGTACAAGAAGACAAATTATATA
CAATTCAACAATATTCAAGCGATAAATGAGCAGCAAGTAGCACATTAGGTCATCAAAACAATATACCCAATGAAATAATA
TAATAAAATAAAGTAAAAATCAAATATACAAAGCTCGAATTCTGGTTAGTCCCCAGCGGAGTCGCCAGAGATGTCACACC
ACTTTCTCGCGCAAGGCTAGAAGGGTTTTTCCAATTTAAGTGACGTTATGGATTAAGGGATTTTAATTTGTTTCAAAGTC
GCCACTTGGATTTGAGTTGTGGTGTTCCAAGTCACCTTTTTGAATCCCTAATCAATAGAAAATGACTCTTTAGTTTTGGT
CTGCGAACCAGAAATTCGGGTAAGGAATTCTGTTGACTGAGGGGAACGTAATAGGCATCCCTCAAGTCCCATGGTTCTAA
CACGATTGCTTTTATTGACTTGTACTTATCTTGACATATTTTTGGATAATTTATGTCTATATGCCTTGGTTTGCTTATTT
TTTAATTGTTGATTTTTGTTAGTTTTAAACCGGATGCATAACTGCATTACCGATCTTGACAGTTAGAGACATAACTGTCT
TCCCCTCTCGAGTTCACCACCTAATATTCTCAGTTTACAAATTTTAGTTTAAATTTAATAAATTTGACGATTAAAATAAT
TTGTCCAAGATGCATAACTGCATCCTTAGATTTCTTTTAAGCGTTTCAAAAAAAGATGTGTAACCACATTCTTAATTGAA
ACTTATTATTATTATTATTATTATTATTATTATTACTACCATTAATATTATTATTATTATTCTTGTTGTTGTTGTTGTTG
TTGTTGTTTGGATACTCTTATTTATTTTTATTGTTGAATTTAATTAATCTTAAATCGGATGCATAACTGCATTCTCAATC
TTGACATTTAGAGACATAATTGTCTTCTTTTATCGAGTACCTCACACCTAATAATATATATTTACACCTCTTGATTTAAA
TTAATGAAAGTTAATTATTAAAATAATTTGGCCAAGGTGCGCAACCGCATCCTTGAATTTGTCCAAGGTGTGTAACCGTA
TCCTTGAGTTTCTTTAACCGCATCCTTGAATTTGTCCAATGTGCGTAACCGTATCCTTGAGTTTCTTAAGCATCTCAAAA
AGATGTGGAACCATATTCTTAATTAAGATGAAATTTAATTATTATTGTTACATGAACTAACAAAAACTAAAATAAATAAA
ATAAAATTCTAATACATAATGAGTTATTCTTATAATAGTTGTCAAATGTACTACATTTAAATTATTTTTCTTAAATACTA
GGGTGAATAGTTTCAACATTCTAAAGGTTTTCATTGTTTAGTGATATGTAAGATTCAAACAATTGTATTTCAACATTATA
ATACAAAATTAAATACACCTAAAGTTCGAGCACTTTCATAACATTGGAATCAACTCTTATACAATCATGAAATTAAAACT
ATACAAAATTAAATCAAATTGAGTGTTACCTCTTGTGAAAATTATCTAATAAGGAACAACGAACTCAAAACAAAAAAAAA
CAAACCTCCAATTCAACCTTTGTATGTGAGTGGAAAAAAAAATATAATGTGAGGCTGAGTATGTATGCTACTGTATGTGG
GGATAAAGGTATATGTTGCTGGAATTTTTTTTCTCTTCTTGTGTGCGTGTGTTCTGTAATGTTTTATATATTAGGATAGT
TTTCTATTCTTTTTTTATTATTCTTTTTTTAATTTTGTGTTGTACCGTGTATGTGTATATGTATATATTGTTTTGTTTTA
TTTTATTTTTATTTTATTTTGTTTATTTGAAAAAGAAAAAAAAATGAGCATTGTATATCAATTCAACAATTATTTTTCTC
CAAATAATATTCAATAGCCTACTTTAGATGATAATTAACACTAGCATTAAACAAATTACAAATCAATTCTACCTCACAAA
TACCTCATTCAATATTATCATAAACTAGTTTACTAATTTAACGTATATAGGCAAATAACGAAAGAGACTATATTTTAAAC
AGTTAAACGCATATTTACAATAAAGTATCAATGCTAAAAAAAACAAGGATAGAATAGTAAGACGTACTATCGGAATCAAC
TTTGTAGAATACCTAGTACATGGAATCATTTAAATAACTTTGTTCATGCTTTAATTCACAAATAAATATATTTAAAATAA
GTAAAAAAAAAACAGAATATGAATTTGTGTGATAAAAATAGGAGCAAGAACGATATCACCAGATACTAGACATAAAGATC
AAAACATGATACTACACAAAATTTATTCTAAATTTAACAATATACACATATTTACCATATTTCAATATTATAATGAAAAA
GGTTGAACAAACATAGAATTTGAGCCAATTCAAAACATTGGAATTAAATACTACATGATCATGAAAATCAAATATAAGAT
AAATGTTAAATAGTACCTCTTGCGAAAATCAAACTCACAAAAAGAAAGCGATCCTAATAGGAAATCACGAACTTGAAACC
ACAAAAATAAACCTCAAACTCAACCTTTATTTGTGAGTGAAAAATATAAAGTGGGGGGTGATTTTTCTTTTTCTTTTCCG
TGAGATCTTTTTTTTTTTTTTTTTGTGTATTGGATTTTTTGGTGAATGTTGTACGTGTTGATTGTCAATATAAAATAGGA
GTGTTGTATGGTATGAATATTTTTTCCCTTCCAGATCTATGCATTTGTTTCTTTTTTTGTAGTATGTGGGTGTATGTATA
TATGTGTTAGGATAGGTGTAGGTGTGGGGTAGTGGGTTGTAATGTGTGGGGTGTGGAATGTGGAGGAAAACGTGAGGGAG
TGGGAGTGTGGGGAAGTTGAGAGAAAGTGGGAGTATAACTTGATGATGGCTTTATTTTCTTTTCTTATTTATTTTTTAAT
TTTTGGAAGATAAGTCAAAAGATTTTTATTTTTTTTAATTTTGTTCTCCTTTTCCCTTTTTGGTTTTCTACGTGTAGTAT
GTTTTGGATAGGAGTAGGAGTGGGGTAGGTTTGTTAGATTATTTAGGTTATTTTAATTTTAATTTTAGTTTTATTCTACT
TTTAAAAGAATAATAACTAACTACAAATAATAAATTATAATAACATCTAAACTAATTATTTAAAATTAATAAAAATCTAA
GAAAAAGTCAACTAGCTATATATATAAAAAACAATTAAATAATACTAGCTTATTTATAAAAATTTAATTTCAAATATAGA
TTTTTTGTAATCTTTCATTTCTTTTTAAACAATTGACAATAAAACTTACCTTAAAAAGTGATTCTATTTTGTTGTTTTCA
AATCTTTTTAAATAAACTTAATAAAATAAGAGAAAAGTCAAAATATTTAATTTATATTTATAAAAATATTTCAGCTCTAA
AAATGGTGTAAAATTTTAAGTTCGGTCAAAAATTACGTGTCTACGCATGGCGGTACGACACTCCTTAAAAACCTTTTTTG
ACACACCGGACACAAACTTTCTCATCTTTGCCCTAGGATAGGCGACCATAGTAGGAGCATACCTAGACAATTGTGTGAAT
TTAAAGGTATACTCCTTCACACTAATATTCCCTTGATGAAGGTTATTAAAATCAAGAACGTTTTCCTTTGTCATAATAAG
GGGAAAGGATAAATCAAGGAAATCAACCTTTAACTTTTTACAATCAAAGAGGACACGCATAAACTGCCATCTCTTCCTTT
AATTTGTTAAACCAAACTTGAGCAACATCCTTAAGTTGATAAGCGGACAATTGTGCCTTTTCCACCAGCTTCACTCCCAT
GATCATCAAAACCTTTTACACCTCATCAATAAACTCTTGAGGATCTACGTTAATCTTGCAACAATTAAATTGAGGGGTAT
TCATTCTGGTGAAGTCCCTTACTAGTTGTTTCTGTACCCAAATTTCGGTTGAGAAGTACAACAACTAACCAATTTGCTTT
AGCCGTTATGGATTGAGCCAACACATTGAAAGTGCCTCGGAACTTCGCATTAGTAGCATGTTCGGCAAAAGGGTTGACCG
AAACTTGTGGAGCTTGCTAAGGAGCTTCTGGAGCTTCTTGTCCCACATTTTCGTTAAAATTCCTCCTATTGTATGCTTTT
CGAGGGGCCATCTCCTAAAAATGAATCAAATAAGGAAAAAGAGAGAGATATATAGAGTAAAACTCTATCACACAACTTTA
GAATGATAAAAGAAGTGGAATTTATTAAACGTCTTATAGCTTTCTATTCATAAATATGATGCGCTTCACACGTATTAATA
AGACTGTACTTGATGTGGCTTACGAGATATCCTAGGACCTTTCTAAAAATTGTGCTATAAATACTAAGTTGGTCACGAAC
CAAAGTATACCCTGCGTATAACATGACGTATAGAACCTCGAGACCTACATGAGCTACTTAGTATACATCGTACAAGATAA
TAGATTTAATGATTTCAAAATATAGCATATCATATTTCAAGAGTTTGACCTAGCAGAAGTCTAACACAAGTATCAATAAT
CCATCTAATATATCATATGGAAAGAAATTGGGACGTAACCCATTAATCACATACAAAGTCTGAAACTTAAAATGACATGA
AACTATAAATATATGTCAATCTTCAGATCATGATAAATCACCAATCATCAAAGCCAATAAAACCAACTAGCCATGAGTAT
TTGAAATATTAGCATCATTAGTGAAACAATATAGGCACTAGTATGTTTTAGTTCATGGGATGTACTAAGTGTGGGCAATA
TGAATAAATTAAGAATGATAGAATAAATTGCATAAGAGATCTAGGCATGATCATTCTTTGAACATTTAAAGAATAATATA
ATAAATGACGTGTAAATCATGAAATATGATCACATAAATTAACAGAAAGGTCATACGAAAAGTTGTGAATAAGCGTAGTC
ATTTTTATGGATATTAGCTTTAATCAAAAATAAAACCATGAGAGTTATTGTAACACCTCAGATTTGAGAAAATAGAAAAA
ATTGCAGCTTTCTAGACATGGTGCAAGAACCATGGAAGCCACCGACAGTCCGTGGTCTGACACATGGTCCGTAGGTGGGG
TCCATCATTGAGGACCAAATATTTGTGGTCTCTGATCCCATCCATGGTCAACCAGTACGGTCCGTGGTTAGACCTACAAA
TCCTAGGTAAGGGTCAACAGCCTGTTAGAGGGAAATTATTGTTGGGTCAACTTCAAATGGTCATAAGTCTTAGCACAAAA
GGAATTAGGTGTCCAATGACCTACCAAAGGATATATAATAGAATAATCTTTCAGATTGCACCGAGTTTTCTAAACTGCCA
TCTCCGAGTAAAAAGGTATGCTCGTTTTAGTGAATCCCTATCAGGCAGACTTTACCAACAATCCCACCTACAGTCGGTAG
GTTAACTTACGGCCACTAGGTCCCTCCGTGGTTGGCCTTCAGTGGCTTTTATGTTAGGGTCATTTAGGTCTTTTCCCCAG
GTGTTGGACACTTAAACTTCATCGTTTTATGCCTAAACTACGTCGTTTGAATCAGTATAAGCCTAATAACTTAGTCAAAC
TTACCCAGAACCCTCATTCACCTAAAATCATCCGAACTTGGAGGAAAAAGAAGAGGAAAAGTCGACCAAAACTACCAAGA
ACAAGCAATAGTGTTCTTCAAAGTTTCAACCCCAAAATCAAAAGATTTCTCCATATATTTCGGCACCAGGTATGTGGGAT
TCCACTAGTGGGTCCCTTTCATCCACTAGGTCCCTAGAATTAAGTTAGAGTCTTGATTCCCTTTATCTTGTTTAGACCTA
GGGTATCATGAACATTAGAAAACTTTTTCGATTTAGCTATTACAGTGTTCTTAATAAGAACATCATGTTTTCTTAACATT
GTTGCTTAGTTTCTTCCATGAGACTCAGAACCCTAGTTGTGTTACACTTGCTAGGTGATGTTTGCCTAATCAAGGACATA
ACTTTCGATGCAAGTGTCCACGATCGTGCAATAGTATAATAACCCAACCAAGGGTTGGGGTCGAGTCCCAAGGGAATGGG
AGTGAAAATTACTGGTTAAGCACAAACTGCTAGAGCTAATCGTAGCTAAAAACATTAACGAGTAAAAACATTGTAAATTA
AAGGGGATGACGTGAGCGTCAATTATCAAATGGGGGTTTGTAAGCAAGAAATAATTAAAATAAGAAAAATAAGGAAAAAT
ACAAGTATAGAGACGACATTCTTGGGATGTGATAGGAATACGAGATAGACTAACTCATTGGGTACATGATTTTGATAGTA
AATTCATTTAGTATTTGTGACTAGGCTAGACTTTAAAGGGGATAAGTTCTCTCTCGAGCAACTTACCCCTTTCCAAGTGG
GTTCCTCTCGGACACCCACTTACCTCATGAAGAACAACCTCCGCCTTAACCCACTCACTCTCTCGAGCTCAGTGTGTGGA
CATGGGACTAGGGTTCACTCTCTCGAGCTGAACCTCATGTCGACCCACTCGCACTGGCCATCAATTTAGTGGTCTTAGTT
TTATGACCTCTCTCTAGCGAGGCGAAAACATATACATGAGACTATATTTGCAAATACAACCTCATTAAGTTCATCCACAA
CCAGTAAACGAAATCACATTTAAACTACGAATAAACTATCAGCAAGCAAGACCGAACAACTAATCTAACCCATATTCACA
AAATCACACCTCAAGAATTAGGGTTTTAGCTAAGCATATAAAAGAGATAGAGAAGTATACCAATATCAGTTTCCATCAAT
GAGTATGCAAGATTAAATCTTAAAGCAACCCAAAAGTGCAGAATCCAAGAGACCCAAGTCCAATTTCTTGAAAATGAAAC
CCTTGAAAGCTCCAAGTTCTTCAAAACCATCTCAAAAACATAGAGAGAATATCACCAAAACTCAGTCTAAAACTTGATAA
TCTAAAAAACTAGGTAAAACAAGGTAAAATATCATACTCAGGATAAAAACGGAACTATTATTTATAGATTTCAAAAAATA
TGCTCCGAACGATCTTTCGACGACGTTAGTGAGAATTGACGATGCATTCAGCGATCCACCCTTGGTCTACTTTGTCGCCT
TTCATTAGTTGCTTACAGCTTCTTTGTGTCCTGGATAATTGGGTGATGTAACACTTCTTTGCAGATCGTTCGGCGATACG
CCGACTGCTTTTTTTCACCGCCCATTTTCTCCTTTCCAGCAGGGCTCAGCACACTGGAACAAAAGGCGAATAGGCGATCT
GTTGGCGATTCACCGAATGGGTTGGGCGATTCCCGGATCTTCATTTCTTCGTTCTTTCTGCTTTTTTTTGTTAGGTATTG
TCCATGCTTTGCCTCAAACTTCAGATACCTGAAACTTAAAGGTTTTCATCAAAATCGAGATAAAACATGCATTTGAGGAC
ACTAATTTCATCAAAATATAGCCCTAAATGAGTTCAAATCATGGACTCATCACTAGGTCAGTTTAAATAGATATACGTGC
TCCGGTAAAGAATGTCTCATTATCACTATTTAAATGTTGCATTCTGAGATTTGCATGTTGTCACTCCCCGAGCGTACACC
CTGCGAGGGACAAGCACTCGAAAACCATTGTTGGCCCAAAGCAAACCCTTGGCCTAGCTAGACTCTCATCGGAAGACTTA
AAGCTTTAATAGGATTCAAATGCACTTTAAAACAACTATCTCAAATAAACTTAGAATGTTTAAAGATAAGCATTCAAATT
ACCAAAATTGTCAACTGAAGTCTTTTAGCAAAACAACTGAAATATAACACTAGAGAACTAACATCTGGCTGTCTATGAAT
CCTCTTGACACGAAGAGGGATATCGGGACAAGACCTCCGATCATCCTAACAACTACTAACAAAACAATAAAAGGGAATCG
TATGTAAGAAAGGAGGCTCACCAACTAACTCTGAGGTGCTCAAGTAAATCAACGAGGCACTGGATGATGATCCTGATTTC
CTGTATCTGCTTCATAAAATGATGCACGCCAACTGGCATCAGTACATTGAATGTACTAGTATGCGAGGGGAAAACAAAAC
ATGACATAAGCTTGAAAAGAATTTGAAGAGAACACTCACCTTAGATTTACTCAACTCATAGACACTCAACTCAAATGCAG
AGTAAAACAACAATAAATGTGCAGTTTATACAAAGCATTTAAAACAGTAGGTGGAGACATAATGTATTAAAGAAATATAA
TAACAACTAAGTTTACATATAAAGTAATATAATATTGTGGAAGTTTCTCTAATCAATAACCATCACAATGATCTAAAGTG
ATTATACAACGTCTCACCCACACTGCCAGAACTGTCATATACCTTGCCGTGATATAGAACCCCTCAATTAAGTGGATCCA
CTAGTCTATGCTAAAAAATACTAAGGAATCATCTAAAAAGTATGATCTTTTCTACCCATGATAGCGACATAGTTTATGGA
GAGTTGAGTTATTATGAACTTGTCCCCATATAGGTTCTCAATACTTCTCCCAAAATATACTCGACTCATATATTTTAAAA
CAAAGACTCTTTTTGTGATTTAAGATAATTACTCAAAAACTAGCTCAAAGCTCTCTTGGAAATCGTTGTTTCCTATCTTG
TTCAAATATGAAAAAAAATTTACTCATGGGAATACTTAGTTCCTGTATAATCTTTTAAGAAAAGAACTTTAGCCTTACTC
TTTACTCAACTCAAAATTTAAGCCTTAAAACAAATTTAAAATGTTTGTAAAAGACTTTTGGAAAACTTTATGAACTTCTC
TTAACGTGACTCTTAACTTTCCTTGAATTGAATTATGGATTCAACGCTCATGATCTCATGGTTATGGATGATTTCATGGT
GTTTAGATGTACCTTGAAGTGCAGAAATCAACTAGAAAACTTAGGTACATCCCTAAGGAACTCAAATGGAAAGAAGTGGG
AAAAGGTAGAAGGCCTGGCGACCTTGGCACTCTAAGTGGCGTGGGGCGCCAGCCTTGAAACTTTAGAGTCTGGGTCGCAG
CACTTTGGCTGGTGTGGCACCCCAGAGCGCAAACATTAGTGTTCCCTTTTGGGTGATCTGAGAGGCATTGTGCCCCAGGC
CCCTCTCTAGAAAATCCCCAATTTTTCTTGCTCGATTTTAAACTCTAAACCCTCAAAATTCAATTAATTGTTTTCCCAAA
CACATAGAATCGACTATATCACCAAAATATGTGAGAATATACTCGAAATCACACCTAATTTCATGAATCAAATTTAAGAA
ACTTCTCAACAATACCAACAACAAGAACCCACAAGGATTTAAACTTATCTCATCAAGAACTCGTAATCTTTTCTTTCAAG
AACACAATTTCGCTTAATTGAATCATCATTGGAGCATGAGTGAACTAATCCAACGCTATGTGATATCACATACCTCGTAG
GGATCACCCCTTGACAAAATCCACGACCTTAACTTCAAGAACTTGACAATTACATGCCTTCCCTTCTCCTTTCTCCTCTT
CTTTTCTTTTCTCTCAAAACCCTAACTCATATTTTGAAAGCGTATACTGACCAAATTCAGTTTAGACCCCTAAGTAATTA
CCAAAGATGAATTAATTTAATTGGGTATGGAAAAGACCAAAACACCCTTCAAATATCCAGTTTTGACTTTCCTTATCTAG
AAAGTCCTGCTTCAAATGGACATATCTCACTCATACGAACTCGGAATTGGGTAAACTCCGCGGCGTTAGAAAGATATTTC
CTACGGCATCTTGTAACACAACTAACTCATCCCGAGCTAGGTGTTATGGTCGTTTGATGTTGACCAAAAATTTAAACTTA
ACATAACATAACCATTTTTCTAGATTTTTCATTCTTTCCAAAAATGTCTCTTTCTAATTTTAACTCATTCTATTTCTTTC
AAATAGTGAGGTTTTACAATATCTCCCCCTTGGGAACATTCTTCCTCGAATGAGATTACTCTGAGTAGGCTAAGGGTGTA
ACATCTAACATTCAGCTCAAATACCCAACAAGCAAATCTAACACATCAAATATATAAATTAAAGAGTACTAAGAAGAGAA
TTAGTACCTTGGTATGGAATTTCTCTGGTCTCAAAGAGATGTGAATATCTCTTCTTCATATCCTTTTCAACTTCCCAAGT
AGCTTCCTCAACAAACTGATTTCTCCAAAGAACTTTGACTGATGTTACTTCCTTGGTCCTCAACTTGCGAACTTGGCAAT
CTAGGATCTGTACATAAATCTCCTCATAGGATAAGCTATCCTTGATACCAATATCTTCAGTTAGGATGATCAATGAAGGA
TCGCCCATACACTTCTTCAACATTGAGATGTGAAATACTGGATGGACCGCTGCTAACTCTTGTGGTAGCTCCAACGCATA
AGCTACATTTCAAACCCTTTTGGATATTCGGTAAGGGCAAATATACCGGGGACTAAGCTTCCCCTTCTTACCAAATCTCG
TAACACCTTTCATAGGGAAAACTTTCAAGTATACTCAATCATCTACTTCAAATTCTAACTCCCTTCTCCTAACATCAATG
TAGGATTTCTGACGACTCTACACTGTTTTAAACCCTCTTGAATAACTTTCACTTTCTCCATAGCTTGATGAACTAAGTCT
GGTCCTATCAACCCAACATCAGCAACTTCGAACCATCCATTAGGAGATGTGCATCTTCTCCCATAAGGAGCCATTTGGAT
TCTAGAGTGGTAACTATTGTTTTAACCAAACTCAATGAGAGCAAGGTGATCATCCCAATTACCCTTGAAATCAATCACAC
AGGGCCCCAACATATCTTTTAAAGCCTGTATATAGTGTGCTCTTCTTGACTATGTCTCTGCGGATTGAGAGAAGTACTCA
AGTTAACCTTTGAACCCAAGCATTTCTAAAAAGATTTCTAGAACTGTTCAGTAAAATGTGTATCTCTATCTGATATAATC
GAAATTGGCACCATATGAAGTCTAACTACCTCTTGAAGATACAACTTAGCATAGTCCTTTGCTGAATGGGTAGTCTTTAC
TGGCAAAAACTGGGCTGATTTTATCAACAATCACCTAAATAGAATCATGTTGCCTGTGAGATCGTGGTAACCCAGTAATG
AAGTCCATATTGATCATCTCCGAGTTTCGTTACAGAAGTTCTATATTCTGAGCCATACCACCTGGCCTTTGGTGCTCTAC
TTTAACTTGTTGGCAATTTGGACACTAAGCAACAAACTCTGCAATGCCCTTCTTCATACTACTCAACCAATAAACTTTTC
TCAAATCATGATACATCTTTGTGGAACCCGGATGGATAGAATATCAAGAGCTATGAGCTTTCTCCATGATCCTTTCTTGG
AGTTCATCCACCACTGGTACACACAATCTACCTTGATACCTCAATACACCATCTCCCCCTTGTTCAAAAGCCAATACTTT
TTGCTTATGAAAATTTACCTTTAATTCAAGCAAAATAGGGTCATGGTCTTGTTTTTATTTAACTTCAAACACTAATGATG
ATTCAACCCCATTCATCACCACTAACCCTCCTTCTGTGGAATCCATTAGTCGGATTCCCAAGCGTGCAAGTCTGTGCACA
TCTTTTACTAACTCTTTCTTATCTTCCTCAAAATGGGGAGCTGTTGACACCCAATTTTGGCCTAACATTTTCAAAATTCG
TAACAATAGAGTTTTATTTATTTAATAGTTCAAAATAATTTTTTTATATTTTTAAATAAGTTTATCGATAACTATCCTTA
TTTATCAAAATTTAGGATTTTTTTATCAATAAATTTTAAAATTTGCATTTTTACATGTCATTAGTTACGTTCATTATATT
ATTATTTTTTTGAATATTCATTTTATTTGTTACATTTGTTAATATTTATTTTGGCATTTTGCACAGTCTAGAAATTTATT
CAAATACGAATATTTAATTTAACCAACAATTTTGGGTCATCATCTTAAACCCACAATTTGAGCCCATTGTAAAATTATTT
CCTATATAATTTTTGCTTAAGTTAAAAAATAGTGGTGGTGAATTCATATAAGAATTTGGGGGTTCAATTTTTTCTGATTT
TTAATTTTTCTATAGTTCATTATCTTTCTCCGACGAACTTTCGTCGGAGCTTCGATCAGTCACCACCAAAATGAGACCCC
ACTGGTCAACCTACTCCTTTCCTCTCTTCTTTGCCTATTCTCTTCTCCGACCAACCTCCGAGCTCCGGTGGGCTCGTAAA
CTGGGCCAAACAACCAAAATATCCATTATTTCTGGTGAGCTACAACCATCTCACCACCAGATCTCAACCCTCCAAACTAC
AACAAACCTGCCACCTGAAACAAGCTCCAAAGCAGCAGCTGAAACAACACCAACCTACAACTAGAACAACATCAAACAAC
CACAAATAACCCTCAACAACAACCACCAGAACAAACCCAAAACCCTAACGATTCTCCTTTTCCGACAGACCAACGAACCA
AACCCAAAACCCCTTTTGTTTCTTTCCCATGTTTTCAGCAAAACGCAGACTAGAAACAGCCAAACCAGTCCCTTAAATCC
CGACGAAACGCTATCTGGCGAAAACCCAATTAAGAATTGACCCAACTACTCTCCATTGCTTGCCTTCCCCCTCTCCTTTA
TCAATTTTTATTTGTTTTTGCATGTATTCCGGCGAATAACAGCACGACAACACTGTCGCGACCACCATCAAACGACAACA
ACACAACATCAAAAACCCAGACTACCAGATGCCGACCATAAACGCCATTAATGGCGAACTTGCACACCAACTTCGACGAG
CCACCTGATCACATCAAAGGAACACTACCACGTCACTCTTAAACAACTATTAATGAGAAATAAAAGCATTGTGATTCGCA
TATTCTTCTCTCCTAGCCCTCTTGTTGTGTTATCTTTATGTTCACTAATCATATTTCTTCTAGTGTGTATTTGTTTGTCC
ATTTTATTTTTCTGTTGTTCATCTCTGGCAAACTGAAAATTCCAGCGAGATGCTCGTATTCAAGTCCACTGAGACAAATT
GTTGTTACCTTTTTCCCTTTCCCCTTTTTTACATACTTTTTGTCTTTATTTATAAGTATATGTTATATATTTAGTCTTCC
AATTTTATCATTCTAGTAGAATAGTATTTGTGTAAATATTTTTATTTTTTTCTTGACAGTTGCACAAATCACCATTTTCA
ATTTTATATTTCTTATTATATTAATGTTTGGTTTTATAAATTAGCTTTATTATTGTCATGATTATGATGTGTGAGTTTTA
TTTCAAAAATTTCCGTGTCCATATAGTGTTGTTGTTTCAATATTTGACTTCTTATTATTAATATTCTAAATATCTTTGAA
TGTTGGAACCATTTTCAATATTATTGTTTGAATTGATTACTAATAGTTTGTTACCTTTCGGATTATTTTACATATTCTTT
GTCGTTTTCACTATTTGTTGGTGTGTTTAATTGATATGTTGTAGATGCTTGATAATGACCAATGAAAAAATCTCTCCGTT
GCTTTTCGAGGTCACTCCATTGTTAAAAGAGGGAAATTTAGTTTAAGTTGATATATTTTGTATGTTTCAATGGCTGATGA
AGAAATTACCGTCGATTTTCAAGGCCTTCCAATTTAATTAGACGGGTTTTATTTTTATGTTATTATTTTAATTATTCATT
TTTATTCATATTTATTTAGTACTAACACTTTTACTAAGTGTCTTTACAGGTACACGGAGTTGTTTTCCAATTAATCTATT
TGAAACGGAGTTTGAATTATAATTTTTATTTATTATTGTTCCATATTATTATTTTATTTTATTATTTATGTATATTACTT
GTTTATTATACTTGTATATTTATTTTATCTCCTCCTCAATTTGAAAAAGTGAATTCAGTCGGGACCCACTATTGACAATT
TTGAAGGATGCCTAACACCTTCCCTTCGGAATAACTTGAACCCCTTACCTAGAATCTAATGGTTTAATAGATCATTTAAT
TGGTTTCCTAGTTTTTTCCTAAAATTAGGTGGCGTCACCTTTAAAATTTGTTTATTATTGAAATTCTTTTAAAATCGACT
TAATTTATTATTTTTTGAGTCACCGCGACGTTTCGCCCTATTTGGATAGAGTAGGGATGTCAACAGAATGTCGACTCCAC
TGGGGAAATAGAGGTTCTAACCATTATGAGTTCATTTTTTCAAATTGAGGAGCATTTTCTTTTATTGTCTTATACCTTGT
ATTTTGTATGTTTTGTTGATTATTTGTATATTGTACTTGTTGTTTATTCATTTAACTGTATGTATATTGTCATTGCATTT
CATGGAATAATTTTCGCTAAATGTCAAATAGAATGCATTAGGAAAAATGTGATTACGTGGCTTTCCACGACTATCCTTCT
GAAAAGCATATTCAAATTCTTTTGTAGTGATAAACGAATAGTTAGCTTGTGGTCATCCAACGTCGTTTATTATACTTCAC
CCCGTAGTTTGTCCGACTCGGGTAACCAAGTCTTGTCTAAACCACTCCTAGTCACCTAATGTAGAGCGAAGCCAAATCCT
AAATTTAGCGCATTTTGACTAAGTCGACCTAACACCCAAGGCGTGTTGGGCCCATTAGAAGCCCACCTTGTGTCTATTTG
GCTCATTGGTCAATAAAAGACAATCATGCGTTTGTGTTTAAATTTGAAGGATTTATACGTCATTTGACTAAATAATGTTC
CTTGGGTTAGGGAGTTTAATAGTTTGTTTGAGTCGAAGAAGGATCAAGTTATCATTTCATCCAAAATCGTGGACATCTAT
AGATGACAAGAAATCAAACAGAAGGACCGTCCATAAAAGCATAGCTTAGGATGGTACCCCTACGTGGGACTGATTATTTG
TATCCGATTTTCCCAATTATGTATCCTCATTCAATTTTATTCATAAAGTTTGTATAAATTTGTAATTTGGGACAATGTTG
TCAAATGGCGTAATACGTCCTTCAGATCGGTCGGCCTACCCTTGGCACAAAAGGGTCACATATTTGTATAGGACGCATAT
AACTATTCGAATATTATATATTATAATTGAGTTTGTCTTCAATCAAAGTAGTGCTTATGTGTTTCATAATTAATTTTGTG
TGATATTTTGCATTATTCATTATGAACATGATCTATCATTTTTATTGTTTGAGTTTTTTTTCTTTTAATCGGGATGTTGA
TTTATTTCCAAATTTGGAAGTCATTATTCATCCGAAGTTGCAAGGGACAGGAGGACTTGCGAAATCTAAGTCTTTGTATT
TCACAAGACATTAGTATAAAGTCAAAAAGATAAATCAGGGGAGTCTTTGACTATAAGGTCACAATTATTTATTTTTTGTT
ATTTTGCATGTTGGCCCTGCTTTCGCACATTTCACATATTTTTGCAGGAAAACCGTTCCCGACAATAGTCGGGTATGGTC
ATAATAATGTGTAGTTCTCATAGATAATTGAGAGAACACACAATTTCAAGAGACATTCAGAAAAGAATACAATAACAAGT
GGTTACTGTTGAAATTCAGAGACCACATTCAACAGACAGTACAAAGATGGACAGTTAAAAGGATGCAAAACATATTGGTG
AAAACAGTCAGAATGCACTCTCTGAATAAAGATGTCAGCGGCACTATACTTACGAGTCATCACTCTAAGTTTTTGAATAA
TTTTATACCATGTTTGAACGAACTACGCGAACCTGATTCTCATCTTTTAAATTCAAAAATAAATAAATAAATAAATAATT
CAAATAGTTTGTGCATATTTTCAAAATCATATATGCTCGAAGTACGCGAACCTAATTCTCATCTCGGTGAGATACGTAGG
CAAACCTTCTTGGGTTCGGTATTCATTATTTTAAGTTAAAAAAAGAAGTATAAAATAGTTTGTGCATATTTTCAAAGACA
TATCTGCATGAACTACACACACTTGATTCTCATCTCGATGAGATACGTAAGCAGCCCTTTTTGGGTTCGGTATTCATTCT
TTAAAAAAAATTGTGTATATATCGTAACAGTCATGTTTTTAACTCTGTTGGGACCAATGCAATTAGGAGCATGCAAATAT
ATTTGGTATGATGGAGGGGATTGACTTTGTGGTAAACTATAGACACTTTCGGTACCTCTCATTTCTACTTTTGTGATGTT
TGAAAATTCTCATGCATGCATTCAAAATAAGAATAAAACCAACCTCATACTTTCATGTGCATTGTGTTGTGCGCTTTTAG
ATCAAAATTCAATTGCATTGCACTGTTGATTTATAACTTGGCTTAAATGTTTATCGACGCGAAATCCTGAGTTATGTTTG
GTTTGGGAAAGGATTATAGGCCTTCTTTATTGTGCCTTTCAAAACCCATCAAATGACATTGATCCCTAGTTTTTCCCATT
TTGAGCCTGAAGCCTTTCTTTAGACAACCACATCTTAGACACTACCCCTTTTTAGTGCTTACATGCACTATCCCTCTCTT
GGTCCAACCTTCATGAGTGCACCAAGAGTGTGCAAATTATAAGAGAAGATCCATGTTTGAAGTTGCCAAAGGCAAAAGAT
ACAAAGTCTCCCAAAGTCGAGGAAGCAAAAAACGACTTCTAGAAAAAGAAATAAAAGGGAAGGTGGAAAGAAATAAAGAA
AGAGAAAAACACCCCTACAAGGTCAATGAAAGACGAGATGAAAAAAAAACTCCAACAAAACAGGAGAAAACTTCAAAACA
AAGGGATGAAAAAGGAAAATCTCTAACAAATAAGAATTCAAAAGAAATAAAAAAAAATAGGGGACAATAAAGAATATCAG
ATGCCAAAGGTGTATCAATCATCAAAAACGCAAATTCACTGTGACGCTCAAGAAGGAATTAAGTCACTCTTATCCCAAAT
ATATATCCTACCAGTACCTAAGCCTACATTAAAAGCCAATAACAAGTCCTATATGATTTCATTCCAAATGTTCTCACATT
AGTGGAGATTTACATAAGGGCCAAGCATATGGCATCACAGTTGCATGTATTGAACATTCTTGTGAGTGTGAGTGCACTTC
AAAAAATGTCCTCAAATAATATGCTCCAAATATGTGTGAAATAAGACTTCTCTTTTTGTGAGGGCACTTGAAACATGGGA
ATTGATACAATTCAAATCTTTGTTTGAAGAAAGATGAACAAATCTTGTTGATACTTAAGTATGTTTGAGGTACCACTTGA
AGCTGTAGGAGTTACCTTGAATTCAATGTTAGTTTTAAAAAAATATATATACATATATATTTACATGCGATCTTAACTCC
CGGTACCAATTGTAGTCAAGATTTGACTGACTCTTTATATTTTTTATATTCAAAAAAAAAAAAAGAGCAAGCACCCACTC
TTTAATATTTTTCCAAAGCATTTTTTTTAGATTCTTTCCATTAAAGAAAAAAAAGACTGTCTTCTTTTTTGGGTTATTCA
TTGTAAAAAGTGTCATTAGGCTAATCTTGTTAGTGTGAGACACATATTTTACTTCTTTGAATTGTCGGTCCAAAATATGT
GATATATCTTGTCTTTAATCTTTGAATATCGCATGGAATATTATTTTCCTATTTCATCATATTTATATTATACATTTCCT
AGTAACGATCTTATCTCAGATTCTTTGCAATATTCATCATCTACAGATTTGGAACTACATTTGACCTGATTCCTGGCTCA
ACAGGATATGTAGGCACCACGGCGGCTCGGTCATATACCCAGTGTGATGTTCTTTCCTCCTTATGATAAAAACTGGGACA
TAATTTTTGAGAGTATCTCAAAAAATCACAATAAAGGTGCTATCTCCAGTAAGTCAATATTGGAGATCATTTTGAAATTT
GCCAAAAGTTTTAACTGGGACAAAATTTTTGAGGTTTTCCTCAAAAATTCCAACAAGTATTATCAGAAGCTTGATAGTCA
ACTTTAAATTATCCATAACAGCTTGAAGTTCAGAGTCAACTTGAGAATCTCCAGCATTGTCATAGCGACCCAACAACTTC
TCGTACAAATCCCCAATAAGACATGAGTCACGAAAAACACAAATGATCAAGAGTAAAATGTTGGTTGCTCACATGTGTCA
AAGTGATCAGGCATTTTGTACACATTCTCTTTTAAAAAATATTTTCTCAAGGTTTCTTGACTAAATCGTAAGCTAAGGCG
ACATTGTGTCTACTTATAATTGATTTTCAAGTATAGGAACATGTGAAAACATTGAGAGGATAACACTTTTGACACAATCA
TCGAGTCATCCACCTCGTTACAGTTGGACAATCATCGAGTAATCCGCCTCGTTACAGTTGGACAATAATCGAGTCATCCA
CCTCGTTACAGTTGGACAATCACCGAGTTATCCACCTCGTTATAGTTAGATAATCATCTAGCCATCCATCTCGCTACAAT
AGCCAATCATCGAGCCATAATCCTCGTGACAATGGACAATCATCGAGTCATCCATCATTTGCATTTTTCATTGCATTTTC
ATTTACTTAGAAGACCATTGCATTTAAGTCACATCTATTCGGAGGTGAAGGATGTGCACCCTATCTATTCAACGTTCAAG
TCGGTGGAAACTTACGTTGAAAGATATTTGCATTTAAGTCGCATATATTTGCATTTAAGTCGCATATATTCCCTATCTAT
TCAACGTTAAAGTCGGTGGAAACTTGCGTTGGAAGATATATGTATTTAAGTCGCATCTATTCGTAGGTGAAAGATGTGCA
CCCTATCTATTCAACGTTCAAGTCAGTGGAAACTTGCGTTGAAAGATATTTGCATTTAAGTCGCATCTATTTGGAGGTGA
AGGATGTGCACCCTATCTATTCAACGTTTAAGTCGGTGGAAACTTGCGTTGACAGATATTTTCATTTAAGTCACATCTAT
TCGGAGGTGAAGGATGTGCACCCTATGTATTTCACATTCAACTCGGAGGAGACTTGGTTTGAAATAATTTTTATTCGTCC
TACCGATGGACATACATTCAAAATCCTACCAATGGATCATTTTTTTTCATTCGTCCTAGCGATGAATATGCATTTAGATC
CTACTGATGGATCATCATTTTCATTCGTCCTACCGATGGATATACATTCAGATCTTACCGTTGGATCATTTTCATTTGTC
CTACCGATGGACATGCATTGATATCATACCGGTGGATCATTTTTATTCATCCTACCGAAGGACATGCATTTATATCCTAC
CGATGGATCATCTTCATTCGTCGTATCGCAAGGGATGCTACCTTTTTCCCTTTAATTTTGTCTCCAATAATGAGTTTTAT
CTTTGTCTTTTCGAGAACATCCAAGAGGATGCATTCTCAATTATGCCATAGGTGTGGACTACGTCAATAAGGATGCAACA
CAGCGTGGAACCTTTTAGAGGCAAGTTCGGGATCGACTTCCACCACATTCCAACCACACTTTATATAATGGTCATATGTT
CGGCTAAAATAGGGTTTGTCAATTTTCGTTGTCCACGATTTCTTTCATCAATCATATCCAATGAAAGGGACAACTGTTGA
CACCCAATTTTGGTCTAACATTTTCAAAATTCGTAACTTTCAAGTTTTATTTATTTAATAGTTCAAAATATTTTATTTTA
TAATTTTAAATAAGTTTATCGATAACTATCCTTATTTATCAAATTTAGGATTTTTTTATCAGTTAATTTTAAAATTTGCA
TTTTTACATGTCATTACGTACGNNNNNNNNNNNNNNTTCATTATAATATTTTTTTTAATATTCATTTTATTTGTTACATT
TGTTAATATTCATTTTGACATTTTGCACAATCTAGAAATTCATTCAAATACGAATATTTTATTTAACCAATAATTTTGGG
TCATAATATTAAGCCCACAATTTGAACCCATTGTAAAATTATTTCGTATATAAGTTTTGATTAGGTTAAAAAATTGTGGT
GGGGAATTAATTTTAGAATTTGGGGTTTAATTTTTTCAGATTTTTAATTTTTCTGTAGTTCATTATCTTTCTCCGGCGAA
CTTTCGCCAGAGATCTGACCAGTCACCACCAAAATGAGACCCCACTGATCAACCCACCACTCTTCTCTCCTTTCCTCTCT
TCACTGCCTATTCTCTTCTCCGACCTACCTCCGAGCTACGGTGAGCTCGTGAACTGGGCCAAACAACCAAAATCTCCATT
ATTTCCGGTGAGCTTCAACCATCTCACCACTAGATTCAACCCTCCAAACTTCAACAAACCAGCCGCCTAAAACAAACTCC
CAAGCAGCAGTTGAAACAGCACCAAGCAGCAGCTAGAACAACATCAAACAACCACAAATAACCCTCAACAACAACGTCCA
GAACAAACCCTAAACCCCAACAATTCTCCCTCTCCGACAATCCAGCGAACCAAAACCAAAACCCATTTTGTTTCTTTCCT
ATTTTTTCAACAAAATGCAGACCAAAAACAACCAAACCAAGCTCCTAAATCCCGACCAAACACTATCTCCGGTGAAAACC
CCATGAATAATCGACCCAATTGTTCTCCGTTGCTTGCCTTCCCCTTCCCCTTTATCGATTTTTGTTTGTTTTTGTTGGAA
TTCCAGCGAATAACAGCACGATAACATTGTCGCGACCACCATAGAACCACCACAACACAACATCAAAAACCCAAACCACC
AGATGCCGACCATAAACACCATTAATGGCGAACTTGCACACCAACTCCGATGAGCCACCCGATCTCATCAAAGGAACACT
ACCACATCGTTCTTAAACAACTATTAATGAGAAATAAAAGAACTGTGAGTCGCATCTTCGTCACTCCTAGCCCTCTTGTT
GTGTTTTCTTTATTTTCACTAATTATATTTCTTGGGTATTTTTCTGTCCATTTTATTTTTCTGTTGTTCATCTCTGGAAA
ACTAAAAATTCCGGTGAGATGCTCGTATTCAAGTCAACTGAGACAAATTGTTGTTACCTTTTTCCCTTTCCCCTTTTTTG
CATACTTTTTGTCTTTATTCATGAATATATGTTATATATTTAGTCTTCAAATTTTATCATTCTAGTAGAATAGTATTTGT
GTAAATATTTTTATTTTTTTCTTGACAATAGCAAAAATCACTATTTTCAATTTTATATTTGTTATTATATTAATGTTTGG
TTTGATAAATTAGCTTTATTGTTGTCATGATTATGATGTGTGAGTTTTATTTCAAAAAATTCCGTGTCCAAATAGTGTTG
TTGTTTCAATATTTGACTTCTTATTATTAATACTATTATTATCTTTGAATGTTGGAACCATTTTCAATATTATTGTTTGA
ATGGATTACTAATAGTTTGTTACCTTTCGGATTATTTTTTATATTCTTTGTCGTTTTCACTATTTGTTGGTGTCTTTAAT
TGATATGGTTTAGATGCTTGATAACGGCCTATTAAAAAATCTCTTCATCGATTTTCAAGGTGACTCCATTGTTAAAAGAC
GGAAATTTAGTTTACCTCTATATATTTTGTATGTTAAAATGGCAGATGAAGAAATTACCATCAATTTTCAAGGCCTTCCA
TGTTAATAAGACAGGTTTTATTTTTAAGTTATTATTTGAATTATTCATATTTTCTTCATATTTATTTAGTATTAACACTT
TTACTAAGTGTCTTTACAGGTACACAATGTTGTTTTCCATTTAAGCTATTCGAAACGCAGTTCGAATTATAATTTTTATT
TATTAATGTTCCTTATTATTGTTTAATTTTATTATTTGTGTATATTACTTGTTTATTATACTTGTATATTTATTTTTATC
TCCTCCTCAATTTGAAAAAGTGAATTCAGTCGGGACCCACGTTTCTGGATTTCGAAGGATGTCTAACACCTTCCCTTCGG
AATCACTTGAACCCCTTACTTAGAATCAAATAGTTTCTTAGATTATTTAATTGGTTTCCTAGTTTTTTCCTAAAATTACG
TGGCAACTCCTTTAAAATTCATTTATTGTTGATATTCTTTTAAAATAAACTTAATTCATTATTTTTTGAGTCACCGCGAT
GTTTCACCCTATTTAAATATAGTAGGGATGTAAATAGGCGCTACTACCCGTAGACAATCTACTCAAGGCATCAGCTTTAC
TAGGGTGATAAAGAATATTCATATCATAAGCCTTGAGTAATTCTTACCACCTCCTTCGTCTTAGATTAGGCTCTTTATGA
CTAAACACATATTGAAGATTCTTGTGATTAGTGATCACATCCACATGAACACCATAAAGGTAATGGCGCCATATTTTTAA
AGCAAACAGTACGGCAACCAATTTTAGATCATGGGTTGGATAATTCTTCTCATGAACCTTAAGCTGCCTAGAGGCATAAG
CTATAAATTTTCCATTCTGCATTAACACACAACCCAAACAAACTCTAGATGCATCATAATATACAACAAATCCTTGAGTC
CCTTCTTGTAAGGTCAATACTGGGCAGTAGTCAACCTCTTTTTCAATTCTTTAAAGCTTTTTTCACAAGTTTCAGACCAC
TGAAAATTCATTGTTTTCTGAGTTAACTTGGTCAAAGGGGATGAGATAGATAAGAACCCCTCTACGGTCATTCTTTAATA
GCCATCCAATCCCAAGAAACTCCTAATATCAGTTGGATATGTGGGTCTAGGACAAGTCTGAACTACCTCTATTTTTTGGG
TATCAAATCTAATTCTCTCACAGGAAAAATTGTGGCCTACGAATGCCACAGACTCAAACCAAAACTCACACTTAGAGAAC
TTGGCATACAACTCTCTAGCCTTTAAAGTTTGGAGAACTAATCTAAGATGGCTAGCATGATCTTCCTCATTCCTCGAATA
GATTAGTAAGTCATCAATGAACACGATGACAACCATATCTAAATAAGGCTTGAAAACTCTATTCATCAGGTCCATGAATG
TTTTAGGTGCATTAGTCAAACCAAATGGCATAACTAGGAACTCATATTGACCACAATGGGTCATGAATGTTGTCTTTGAA
ATATCACATTCCCTTATCCTTAACTGATGGTATCCTAATCTGAGGTCTATCTTAGATAAATAGGTGGCACCCTAAAGCTG
ATCGAAAAAATCATCAATTCTCAGAAGATAGTACTTATTCTTGATGGTAACCTTGTTCAACTGGCGGTAATCTATACACA
TTCTAAGGGAACCAACTTTCTTCCTCACAAATAAGATCGGAGCACCCAAAATTGAGACACTTGGTCCAATAAAAACCTTA
TCAATGAGATCTTTCAACTATTTTTTAGCTCTTTCAAGTATGCTGAAGCCATTCTACATGGCAGAATAGAGATAGAATGA
TTATCGAGAAGAATATCTATACCAAAATCTATCTCGCTCTCAAGAGAGACTCCGAGTAGATCATCAGGAAAGACATCTAG
AAACTTACTCACAATTGGAACTGACTCGATAGATGTCTCAACACTAGATTCATTAACTCAGACTAAGTGATTGATACAAC
TAATGAAAACTAACTTTCTCGCCTGAGGTACGAAATGAAATGACCCTTAGGCATTGTTGAACTGCTACTCCACTCTATAA
CTGCTCATTAGGAATTTGGAACTTAACAACTTGCATTCTACAATCAATGGAGGCATAAAAAGCATGAAGCCAGTCCATAC
CTCGAATGACATTAAAATCTACCATGTCTTACACAACTAAATCAGCCATGGTGTTCTTCTGATTGATGGAAATGAAAAAA
ATCACGATAGACTCTCTTGGCTAGAATAGACTCCCCAATAGGTGTAGAAACAATAAAGGGCTCACAAAGTTTCTCAAGAA
GGACATCAAAATTCATTGTAACATAAGAAGTCACAAAATATAAACTTGGTCATGGTCTAACAAAGCATACACATAAAGTG
TAAAGACTTTGATCATACCAGTGACAACATCTAGAGAATTATCTTGCTCTTGATGACTAGTGATAGCATATAGGCGGTTT
ACCCCTCCGCGAGTACCTGAAGTAGCTCCTCTAGGCGCAACCCTATCTAGAGGAGAAACAGATGAAGATTAGACTCTTTT
GCCCTGATTCCCATTACCTTGCCGGTTCTTAGGGCACCCTTTCATGAAGTGGCCCTCTTGTCCACACTTGAAACAACATG
TGGAGCCATCGCGACACTTACCTTGGTGGTTCCTACCACACTTAGCCCTTAGACTGTGCAGGTCTAGTTGCAGGAGCCAA
GTTACCTCTTTGTGCCACACTACCCTTAGACTGTGCAGGTCTAGTTCTAAAGTGCTGTGAATTCTTACTATTGTACTTCC
CTTTGTTTCTGGGTACAGGTGCACTAGCAGATGATGGAGCAAGTCCCTTTTGCTTTTGTTGAAAAGAGGAACGGTTCACA
TTATTCCTCTGCTGCCTGGATTTATTCCTTACCATATCTTTCTTATTTCTAAATAATTCCCTATCCCTCAGCTTATCTTC
CTCAACTTGTTGCACATAAACCATCAACCTCGCTATATCCATGTCCCCTATTAGCATGTCTACCTTGCCCTCTTTGCTTG
GCAGACGGGACAACCCAGCAACAAATAAACTCATTTTGCTGCTCATATAAGCAACCATCTTTGGAGCATATCGAGAAAGT
TGGGTGAACTTCAAGTTGTACTCGTGAACACTTAGTGAATCCTGCTTAAGGGTAAAGAATTCTCGTACCTTGGCTTCTCT
AAGTTTGCAGGGAAAGAAGCGCCCCAAGAACGCACTGTCAAACACAGCCTAACTCAAAACCGGTGCATTCTCGGCCCTAC
TCCTCTTCCACAGGTCAAACCAAGTCCTAGCAACATTCTTCAGTTGATATGAAACTAGTTCCACTTGCCCAACATCAACA
ATGTGCATAACCTCAAATACCTTTTGCATTTCCTCAACAAAATTTTTGGATCCTCAATAGTACTTAAACTAGTGAAGCTT
GGAGGATTCATCCTCAAGAACTCACAGATCCTCAAAGTATCATCCTCTTCCTCTCGAGCCGCTCTCCGCTAGTCAACTTT
GTTGGTCACAGCTTGACTCAGCATTCGGATTACTTCCCAAAATTTAGCATTGGTGACCTCTCCATGGGGTTGCACTTCTG
GTGCATTAGGTACCCTTTGCCCCTCAACGTTCTTTCTAGTAGGATGACCTCAGACATCTCTTCGTGGAGGCATGCTATGA
AAGACACTCGCAAGCACGAGTTAGAATGAAACTTTTATAGAGATGAACTTTGTCAAAAGAAATGAGTATGAAAGAAATGA
TTGAATTTCCTAAATGTTGTAGCCTCATAATTATAGATGTGGCGCGCTTCACACCGATAACTATGACTCTAGAGATATAG
CTTTATAGACTCCCTTAGACTCTTGATCTCTGTGCTCTAATACCAAATTTGTCACGCCCTAGCCTAAACCCTGGGCGAGA
CTGGCACTCGAGAACCATTGCTGGCCCCAAGCAAACCCTTGTCCTGGCTAAACTCTCAGCGGAAGACTTAAAACATTAAT
ACAATGATTCAAATGCACTTTAAAACAACTGTCTCAAATAAACATAGAAAGTTTAAGGATAAACATTTAAATTAGCCAAA
GTGGACACTCAAGTCTTTTAGCAAAACATGTTAATTACAAGACTAAAAAAACTAACATATGATAGTCTATGAATCCTCTA
GATACGAAGAGGGATGTCAAGACAAGACTCTCGATCATCATAACAACTGACTAACAAAACAATAAAAGGGAATCCTCTTT
AAAGATGATGCTCACCAACTAACACTGAGATGCTTAACTGGATCAACGAGGTGCTGATGATGGTCTCGATTTCCTGTATC
TGCAAGAAAACCTTTTCTGATATTCTTGAATTAGTTTCTTGAAATCTCTATGGCCAAAAATTATGATTTTCATTAGTGAT
TAATATTTTTATGGAGTAATTTTAGTTGAAAAGAATGAATTTTTTGTTGAAAGACTTACCTTGAAAAAGAATCTTGAAAA
AGATTGAAACATTATTGAATGGAGTTTTCTACTTTGTTTTTTCCTTAGGGTTTTGTCCTAGGGTTTGAGAGAGAAGAGAA
TGAAGGATTAAAAGATTAAAATCTGATTGTTTTGAGCCTTTTATTAGTCAAGAAATCCATTTAGGATTTTTTTTTTGGAG
GTAAAAGGACAAAAACAACCTTTTTTAATGTTTTCCCGTCGGCTAATTCATCACTGCACTATATCAGTTACTAAAATGGT
AATAACTTTTTACTCAGAAATTGGATTGACGAGAAATTTGTGGCGTTGGAAAGTAAATTCAAATACCTTTAATTTGATAG
GTTATGGGCCACATAACTCTTTATATTCTAAGAGATATGATCGTTTGAAGTTGACCCAAGTGATATCTTACATCAAAAAC
TTAAAAGAACTTCGGAATGACTTGAATGAACTCTGTTCTAAAACCCTAAACATATTTGGAATTATGAAAAATGACCCATA
TCAATTTGTCAACAACATATTAGCAAAATTCGTTTTAAGGTGATTAGGTAAGGAAAAAGACCAAAATACCCTTCATATTT
TTGGGTAACATTTCTTATTTGGACAGCCTAACTTCAAACGGGTATATCTTCCTCATACACGCTCGAAAATTAGCAAACTC
GGTGATGTTGGAAAGAGGATTCCAAGACCTTTCATTTGAAATCTTATGGGTCTCCTAAGTCATTGTGTAATAAAAGTTAT
GTCGTTTGAAGTTGACCACTTAGGAATGACTTGAAGGAATTCTCTTTAGTTCTTTTTGGAACTCAATGATCTGCATCTAG
CGACCTTAACACTTAAAAAAAATTAAATTCCTCGGTAAAATCTTACTCTCAAAGGAGAATGGTTCAAGTCTTAGCTCAAA
TTTTTTGTAAGGTGTTACATCTATGATCATTGTTGGCATATCCAAATACAATACTAATCAAGACCTAATGTGGAAAAATA
GCACAAAAAGCATCAAGGGCAAATCTAGGTGTCCTTCATGTCATGTGGCCAAGATTCATAGAACATATAAATACCTTCAT
TTATAAGCTTTTTTGAGTCATAATCATTACTTTCATAAAAAGATGCATAGCTTCATAGAATTATCTTTCATAGTTCAAGA
CCTGCATTATATCATCATAACTTAGTAACCATGGATTATGCATGGGTTCATGGGGATTCTTCACAAAAGCATACAATTAC
TTCTATTCATGCATTAAAGGGCATAAAACAATCAATTGGATCAGCATTGAAGGAACCCATGACATCGAAGAAAATCCTAA
CTTCAATTGAAAATTTCTAACTTTGTAAATTGGAGAACTTAGGAAATCTATGGAGGAAAGAGCTCCATAGATGAAAGCTA
TCATACCTTGATGCCAAAATCTTGAATTCAATGGAGGATTAGGAGACTTGATCTTGAAACACTAACTTGACTTCTTCTTC
TTCCTTAGAGGGAGAAATATTTGAGAGGAGGACTTGCTCAACTTTAGGGAATTTAGGAGAATGAATTGAATTGGGTGATT
CGTGGGTTAAAATCAATATATTGTGTTTTGGGTAAATGGTAAAACTACATAGTATTGGGTTAGAATAATTAGGAAAAGCC
CAAAAAGCCCCTGAAAAATAACTACCAAACCTCACCAACGGCTGGACCTACGGTCAGTTTGTCACACCACATAATGTCCT
GGCCAACCTTGGGTGGATTAGAGTCTTCCCATTTTTTATCCCCATCGATGAACCCCATGTATAGTACATGGGTCCACCAA
CGGGCCCTAGATCCCACCCTTGATTTTAACGTTTTATCTTAAAATCTCACTAACTCTTGGACTCACCTATAAGACCTAAC
TATTGCTTGTGTTTTTTACAATGGACCATCCTTGTGAACCATATGAAAATACTAAAACCTTGAGATTTTGGAAGAACTTG
GACTGGCCAACCACGGGCCTACCTACGAACCGTAGGATAGACCACGGGACATTGGTGGCTCCATTGGTACTGGCACCAGA
TCCATGAAACCTACAATTTTTCTTCTTTTTGTTTCTGAGGTGTTCCAACCCTAATGTCTATTATAATTGATTGGGGATCA
CACTTTTCCTACCGCCAATTTGAATAACTTCTATCAAAGTATGGATTCAAGCACAAATGGTAAATACCGTACCATCCACA
ATCTAGCTAAGAAGTTGAGGTGTCAAATTGAGAGATAAAGTGAATCTTTGGGCCATCGCACCGATAGGTCTAGCAAGTTT
GATTACAAACTTTGGGCCTATCGCATGACATTCAAGTATCTTATTGGTATGTCTCAATACAGGTTAGTATTTTGAAAAGC
TTGTCATCTTTCGGTTGAGTTAGAGCACAAAGCCTTATGGGCATTGGGGAGGATAAAAACTTAATTGGGAGGCGGATTCC
AAGAATCGTGTGCGCCAAATCCTTGAGTTGGATGAATTTTTGTTACAAGAATACAAAAGTTCTACCATCTACAAAGAAAA
AGAAAAATGGTGATATGATGCAAACGTCTTGCCTCGAGAATTTAGAGTGGGTGAGCTAGTCCTACTTTTTAATTCAAGGT
TGAAACTCTTTCGGGAAAGCTTAAGTCAAAGTGGACTGGTCCGTACACAGTCACGAACATGTATGGAAATGGAGCAAGTA
AAATTAAAGAGGCATAAGGGGTGAAATTCAATGTCTGCGGCCAAAGGTTGATGGTATACTTTATGGATGGTCGTGATGTG
AGTGTTTTTGAGGTGATATACTTGGATGATTCATGAGAGCATATCAACATTTTACCACAATGTTAAATCAGATTCTTCTT
GGGAGGCAACCTAAGTGTTAGTAGGTTTCAATAATGTGGGGGTCTATATGAAGGATTTGACCAATGATTGTCAATTTTGA
GGGGCATTTGGCGATGTGCTGAAGCACCTACGTGAAGCTCCAGCGAGCTCGCCCAATGGGTAGCTCAACTTTAGGTAAAC
ACTATCCAATTCAATGGATTGTACTCCCAACTAGGTGATACACTGATGTGATTAAGTGGACCCAACTCAGTTCGCCTAAT
TATGGGAACAATTAGAGGATACACTAGACAATTTGGCGATGAACATGGATTTTTGGAGATTCACCTATAAACTTTAGGCG
GTCATGCTGCAGCCTGACGAATTGGAATCAAAATTCCCCTAAGTAAAGGAAAAGTCGGCGATAGACCTTGTTTGGCGATC
TACTGAACGGTTGTTAGATCTCAAATCTCAATCATTCAGGGAGTTCTCCATCTACGCTTGATTATATCGTTTCTTTAAAT
TGAAGACACTATATTTTTCTTTTTTATGGGGTTATGCCACTTGTACAAATAACCCACTTTGATGTGTATGTTGTTTTGAT
TGTGTTTAATTTAGTTTGTTCCCTTTTTACATCTTTCTCATAAAACTTTTTCATATCCCATGATTTTTGAAAATCATGAA
ATGTCTGAGTTGTCATTAATAATAATTTGAGGATCAATTGTGTTCAATATTGATGTCTTAAATGATACTCGTGGTGAGCA
TGATGTATTGTGTTGATATTGCTAGAATGAAATCTATGAGGTTTCACTTTTGAGAGATGTTTCTTAATCCTTTGTTGGCT
AGATGAGTTTTAATATGAGTCTTTCAATGAACACTGAATGCTACTTTTTAATCTTTTGGGGTTGTGCTAAATGCGTATAT
TTGAAGTTCATGTGTTTTGAGGTCTCACTTGAAACCATGTGTGTGGAATCCTAGAATTTGCCATGTTAGTCTAATTGTCT
AAACCTTGGTAGGTTTAAGGCATGATCTTGGACAACAATTGTAAGAGGGAACCCAAATTTCCATACTCTTTGTGACTACC
TTGTAAAGGTGTGCATCCAATTTTTCACCATTTGAGCTTTAACCATTTGTTGACAAAACCACATTGAAACCTCTTGAGCC
AAAATTTTCCCCACATTCTTAGCCAAAACACTTTCCAAATCACTGTTATGTTTGAATAGACAACTTGGAGAAAAGCATAA
GCTGGGGGTGTAGAAATGAAAGGCCTGTGAAAGGCAAAGAAAAATAAAATGAGACTCAACTTTGAAGTGTGTTTCAAAAA
GAAAGAACCCCTCCTACTTTGAGGTGTGTTACAAAAAGATAGAACCCCTCCCTAAAACAATATGGAATTACAATTTTGAA
AAATTGAAATAAAAAAGAGAAGTTGGTAAAATAAAAGGGATTACAAATAAAGTTAGTGAAAAATCAAAGTTTGAGTTCTC
AAATGATAAAGAATGAAAAGAACTTGAGAAAAGGTGAAGATTATTGCAACAATTCCTTGAAAAGGTGAAATCACGAAGAC
AAATTGACCATACCTTAACCCTCAGCCCCATATACACACCTAAAAGGCCCTTGAGATCTTGCATGAACTAGGTTGTGTGA
TGATTGGAAAATATGGGCAAACCTATAGGATGAAGCTTGCATGTATTTCTCTTTTGAGAGAGTGAGAGCAACATTTATTC
CTTATTTCTTTATTTATTTTATTTGTGAGAGCATGTAATCGTTCTTGATGTGAGGCTAGTTGAAAGCATTTGTTGAAACA
TAGTCTTGCATTAGAAAACAAGTTATAATGAGCTCAAGCGTGTGGAAACCGACTAGTAATCATTTGAAGCTTTTTTATCA
TGATTGAGGGTTAAAAGGTGAATAAAAGTGGTAATTGGCGACTCACCGGATGAGAAAAGGAGACTCAAATGGGATAAACG
AATTATGTTCAAGCACCTGAAGCATGGAGAAAGAAAAATATGAGCAAACGCATGATTGGGGATTCAAAGAATGAGCTTGG
TGAGCCCAACTAAAATTGCTCAACGAGTAGTGCATTCAGTTTTGGACATAATTTTGAGACACTATAAATTTCCCAAAGGA
GAGAGAAAAAGGAGTCGGAATATTATGGAAGAGTTCTAAATATGATAGAGAAGTTGGACTATTTTGTACTTCGTATCAAT
GTGGTGCATGTGTCTATTATATCTTATAGAGGTTCTTATTTCACTACTAGATTCTAAAGGACTTTCGGGAGGAGTTGGAT
TCTCGATTAGGCCATAGCATAACATTTCACCTACAGACTGATGGACATTCAAAGCATACTAATTAGGTCTTGGAGGATTA
CGTTGTGGGGAGGTGTGTTGAATTTTGGAGGTGATTGTGATTAGTTATTAGCCTTAGCATATTTTACGTATAACAACATC
TATAATTGAAGTATTCATATTGCATTATTCAAGGCCTTATATGGTGGGTAATGTCTCTCTCTAGTTTGTTGGTTTGAGGC
TTCAGAGCCTAGGCTATGTGGTACTGATTTGGTTCAGGAGGATTTTAACAAAGTTAAGGTTATTCAGTATAGACTTAGGT
TAGCATAGAGAAGGGATAACAATTCTGACGACCGTAAGCTTGGGCATTTGAGATTCAGAGTTATTGAAAAGTTATTTCTT
TCATTATTACTTATGAAATGGGTAATG
>mtp_1085.scaffold_4
ATCCCGGCTCTCCCACTCAAGAACGGGTTCATTAGGAAATCGGAACTTGACTTTACGAGTCCTACAATCAATAGAAGCAT
AATATGCATGCAACCAATCCATCCCAAGAATAACATCAAAATCCACCATGTTCAACTCAATAAGATCGCAAGGCAACAAC
TTATTCAATATGCAAACCGGACAATTTCTATACACTTTTCTAGCAACAATAGAGACACCAATGGGAGTAGATACTTCATA
TGACTCATGCAACAATTCCGACTCAACATGAAATTTTCTAGCAACTAAGGGGGTAACAAAGGAAAGGGTGGCACCCGGAT
CAATCAAAGTATAAACATCAAAATCAAAGATTTGCAACATACCGGTCACCACATCCGGGGTCTCATTAACACCTTGTCTA
CCATGCAAAGCATAAAATCGATTGTTCCTTGGGGCACCACTTTGAGAAGCACCTCTACCCAAAGGAGTAGTGTTAGCACT
TCGGACCTTGTTGCGGATCTTGGGACATTCAAACCTCTTATGACCCACTTCTCCACATTCAAAGCAAGCACCCGAACCCT
TCATGCAAGGACCACCATGCTTCCTCCCACACTTAGGGCATACATCCATAGAACCCACTTCACCTCCCCCTTGAGGTCTA
GGAACATTGATAGCAAATCCCCGGTTGACATGAGGGTTTCCTTGGCCTTGATGAAATCTAGCACCCTTAGGGAACCTATT
CTCCAATCGGGCCCTCTTGGCCTCGTGCCCCCTTCTCTTCCTCAATTTCTCCTCCTCCATTTGCTCGGCATAAGTCATCA
ACCGAGACAAATCTATATCTCCAATGAGCATAGCGGACCGACACTCCTCACTAACCAAGTCGGATACACCCATCACAAAT
TTGTTCATCCTCGACCTAGAGTCGGCCACCAAGTGAGGTGCATACTTGGAGAGTTGGACAAATTTGAGGGTATACTCCCT
CACACTCATAGCTCCTTGCTTCAAGTTCATGAACTCCACCAACTTTGCCTCCCTAAGCTCAAGAGGGAAGAACCTATTAA
GGAAAGCAATTTTAAACTCCTCCCACAACACCACATAGCCATTACCTTTCTCACCCTTCCATTGATCAAACCAAATTTGA
GCAACCCCCTTGAGTTGGTAAGCCGCCAGTTCCGCCTTCTCACAAGCACCAACATCCATAATGGTCAAGATTTTGCATAC
CTCATCGATGAACTCTTGCGGGTCCTCATCCACCTTTGAACCATGGAAGACCGGAGGGTTCATCCTCATGAAATCTCTCA
CCCTTTACCCCGGGGTGGTAGTTCGAGGAGCTTGGGCTCCTTGTTGCACTTGGTTAGATACCACTTGTGCAAGCATGGTG
AGTGCATCACGGAGCTCACCATTGGTGGGTGGCTCTTCCGGTGATCGGGCCCGTCTTCCCCTCATGTTTGGCATGATGAT
CTAGCAATCAAAGAACAAACGTTAGGGAGGAATCACCTTATCACACTCTAAGCACGACATAGAACATGAAGAAGGGAAAC
CTTTCCTAAAACGTTTTGTAGCCTCCCATTCATAGTCGTGGCGCGCTTCACAACCATGATTAGGACTCTACTCAACGCGG
TGTGTTGGACTCCGAGGATTTAACAACCTAGTGCTCTGATACCAAGCTTGTCACGACCCAAGCCTAGGGCCTAGACGTGA
CATGGCGAATGAGGAACCCGAAGGAACCCCAAACAAGCCTCTCAAACTTGTCATCACACTTCATCGGTCGCGGAAGTACA
TTCAACATTAATTAACGGGAAATAGGGACTAAGGCAAACCATTTCAAAATGACATCATAGAATAAGAGTCAAGCTCGTTT
ACAAAATACTTGTCCAACTCACACCTCTACATACATAGATAGGACGGGGGCCATGACATATTACCGGCTCCCCTCATAGT
TAAAATACAATTGCAAGCTAAAGTCTCAAAACATAGGAGTAAGAAACATAACATAGCCCTCGAATTATTGAGGACTCACC
AACAAACTCGGATAAGCGTCGTACTAGCCACGTGAATGGAGAGAAGGATCAAGAGTAGCTCCGGTCCCTACATGGTGACA
TCATGTAGGCAAAATATGCGTTAGTACTTGGAATGTACTAAGTATGCGGGGTGCAACACAACAATAAACAAGGACACAAT
CGAAATACAAGAAATAGTTTCATAGGCATTATGAATAACAATATGAGGATGCATGATCAAAGTGAAGTCAAAACATGTTT
AAGTAAATCTATACTAATAGTAGATATCATATGTGTATGCATGATCCAACCAATCTATAACCCCAACTTAGGATGGGGGA
TGCCGTTCACACCCGGACACCCTGGTGGCAAGGTATAAACCCTTCACATGGTTGATGTTGGTCACACCCCAAGCATCCTA
GGTGGTGAGATATAAACCTCTCACATGGTTGATGTTGGTCACACCCCAAACATCCTAGGTGGTGAGATATAAACCTCTCA
CATGGTTGATGTTGGTCACACCCCAAACATCCTAGGTGGTGAGATATAAACCTCTCACATGGTTGTCCGGTTCTTTTCCC
CCGGACCGGGCATGGTCATGCAACACTTTATATAGGAAATTCTCATTAGGCTCTAATGCAATCTCACGTATGGAATGAAC
ATATACACAAGCTTAGTTTGTCATCAACACATCTTTGAAGTTCCATACATCTCATAACTCAAGCTTTAAAACATCAATTT
ATCAATTCTCCATAGTTGGACATTTTGTCAAACACCTTGAAGGCATGTAATGAAATCAAAGAGCATGGAAATTAGGGTAG
TAATTATGCAACCAAAAGAGTGAACAACCTACAACAACACCTTTACATTCATAACATAATCACATTATCTTCATTGGATT
CTCATTCATATAATGTCATGATAACACTCCAATTTCTCATACTATGCCTTTAAGGCCATAAGCCTCACATACCAATACAC
CAACAATACACCATAAAATAAGCATGGGTAATGACATACTTCAACAATCTAAAGACCTTTAAACAAGTTTGATTCATATA
CATTCATTATCTAGCAACCACTTCATAAAGGCATAAACTAGGAATAGAGAGAAATCATGGGTTCATGGAGTATTTTCATC
TTAAATCGTCAATACAACAACAATATAACCATAAAGTGCCATTAGAAACCTTTTAAAATCATTTGATGAAAGAACCCATG
AGATTGAGTGAAAACCTAGACTTTTCATATTTTGAAGTAACTTTGGATTTGGCTCCTTGTATGGAAAATTAGACAAGGAT
CAAGACCCCCATACCTTTGCTATGATCTCCCACGAAAATTGATGAAGAAAGCCTTGAATCCAAAGCCCTAGCTCCCACTT
CTTCTTCTTCTTAAATGGAGGATTGTAGAGAGGGAAATGTTTTTTTTTGGGATGGGAATTGGATTATGGTATCTAGGAAA
TAATATAAGTCCTTTGAAAAAAAGGGTCCAACACTTAGAAAAAAAAACAGGCGGGTGAACAGTAGATGAACAGTAAAATC
AGCCACTGGAATTTGGATTTTCTGCCGGACCGACATTACGAAAATGGGTATAACTTCTTCGTCCGAACTCCGAATAAGGT
GAAATGAAGTGCGTTAGATAGCTAACTCAAAGGGCTTTCCATGGATATATTATTGGCCACCAAATAATTTGTGTGCTAGG
AGATATGACCCTCCAAAGTAGACCCTCAAAAAAGGCTTCACTTGGAAATTTTGGATTTTGATACGGTTGCTCTAAAATTT
GGGTTAGACCCATTTCCCACTCAATTTGACCCCCTAAACAAGAATATGAAGTCGGATTTTCAAAAAACGAAACGGATTTT
GAGATATATGGAAATTACAATTATAGGTGTTTCCGAAGCACATTTTCGGGCATTTTTGGGGTCGTTTCAATTACATGCCT
TCAAGGTGTTTGACAAAATGTCCAACTATGGAGAATTGATGAATCGATGCTTTAAAGCTTGAGTTATGAGATGTATGGAA
ATCCAGAGATGTGTTGATGACAAACTACGCTTGTGTATATGTTCATTCCATACGTGAGATTGCATTAGAGCCTAATGGGA
ATTTCCTATATAAAGTGTTGCATGACCATGCCCGGTCCGGGGGAAATGAACCGGACAACCATGTGAGAGGTTTATATCTC
ACCACCTAGGATGCTTGGGGTGTGACCAACATCAACCATGTGAGAGGTTTATATCTCACCACCTAGGATGCTTGGGGTGT
AACCAACATCAACCATGTGAGGGGTTTATACGTTGCCACCAGGGTGTCCGGGTGTGAACGGCATCCCCCATCCTAAGTTG
GGGTTATAGATTGGTTGGATCATGCATACACATATGATATCTACTATTAGTATAAATTTACTTAAACATGTTTTGACTTC
ACTTTGATCATGCATCCTCATATTGTTATTCATAATGCCTATGAAACTATTTCTTGTATTTCGATTGTGTCCTTGTCTAT
TGTTGTGTTGCACCCCGCATACTTAGTACATTCCAAGTACTAACGCATATTTTGCCTACATGATGTCACCATGTAGGGAC
CGGAGCTACTCTTGATCCTTCTCTCCATTCACGTGGCTAGTACGGTGCTTATCCGAGTTGTTGGTGAGTCCTCAATGATT
CGAGGGCTATGTTATGTTTCCTACTCTTATGTTTTGAGACTTTAGCTTGCAATTGTATTTTGACTATGAGGGGAGCCGGT
AGTATGTCATGGCCCCGTCCTATGTATGTATGTAGAGGTGTGCGTTGGACAAGTATTTTGTAAATGAGCTTGACTCTTGT
TCTATGATGTCATTTTGAAATGGTTTGCCCTTAGTCCCTATTTCCCGTTAATTAATGTTGAATGTACTTCCACGACCGAT
AAAGTGTGATGACAAGTTTGAGAGGCTTGTTTGGGGTTCCTTCGGGTTCCTCATTCGCCGTGTCACGTCTAGGCCCTAGG
CTTGGGTCGTGACAAGCTTGGTATCAGAACACTAGGTTGCTAAATCCTCGGAGTCCAACACACCGCGTTGAGTAGAGTCC
TAATCATGATTGTGAAGCGTGCCACGACTATGAATGAGAGGCTACAAAACATTTTAGGAAAGGTTTCCCTTCTTCATGTT
CTATGTCGTGCTTAGAGTGCGATAAGGTGATTCCTCCCTAACGCTTGTTCTTTGGATTGCTAGGTCATCATGCCAAACAT
GAGGGGAAGACGGGCCCGATCACCAGAAGAGCCACCCACCAATGGTGAGCTCCATGATGCACTCACCATGCTTGCACAAG
TGGTAGCTAACCAAGTGCAACAAGGAGCCCAAGCTCCTCGAACTACCACCCCGGGGGAAAGGGTGAGAGATTTCATGAGG
ATGAACCCTCCGGTCTTCCATGGTTCAAAGGTGGATGAGGACCCGTAAGAGTTCATCGATGAGGTATGCAAAATCTTGAC
CATTATGGATGTTGGTGCTTGTGAGAAGGCGGAATTGGCGGCTTACCAACTCAAGGGGGTTGCTCAAATTTGGTTTGATC
AATGGAAGGGTGAGAAAGGTAATGGCTATGTGGTGTTGTGGGAGGAGTTTAAACTTGCTTTCCTTAATAGGTTCTTCCCT
CTTGAGCTTAGGGAGGCAAAGTTGGTGGAGTTCATGAACTTGAAGCAAGGAGCTATGAGTGTGAGGGAGTATGCCCTCAA
ATTTGTCCAACTCTCCAAGTATGCACCTCACTTGGTGGCCGACTCTAGGTTGAGGATGAACAAATTTGTGATGGGTGTAT
CCGACTTGGTTAGTGAGGAGTGTCGGTCCTCTATGCTCATTGGAGATATGGATTTGTCTCGGTTGATGACTTATGCCGAG
CAAATGGAGGAGGAGAAATTGAGGAAGAAAAGGGGGCACGAGGCCAAGAGGGCCCGATTGGAGAATAGCTTCCCTAAGGG
TGCTAGATTTCATCAAGGCCGAGGAAACCCTCATGTCAACCGGGGATTTGCTATCAATGTTCCTAGACCTCAAGGGGGAG
GTGAAGTGGGTTCTATGGATGTATTCCCTAAGTGTGGGAGGAAGCATGGTGGTCCTTGCATGAAGGGTTCGGGTGCTTGC
TTTGAATGTGGAGAAGTGGGTCATAAGAGGTTTGAGTGTCCCAAGATCCGCAACAAGGTCCGAAGTGCTAACACTACTCC
TTTGGGTAGAGGTGCTTCTCAAAGTGGTGCCCCAAGGGACAATCGATTTTATGCTTTGCATGGTAGACAAGGTGTTAATG
AGACCTCGGATGTGGTGACCGGTATGTTGCAAATCTTTGATCTTGATGTTTATACTTTGATTGATCCGGGTGCCACCCTT
TCCTTTGTTACCCCCTTAGTTGCTAGAAAATTTCATGTCGAGTCGAAATTGTTGCATGAGTCATATGAAGTATCTACTCC
CATTGGTGTCTCTATTGTTGCTAGAAAAGTGTATAGAAATTGTCCGGTTTGCATATTGAATAAGTTGTTGCCTTGCGATC
TTGTTGAGTTGAACATGGTGGATTTTGATGTTATTCTTGGGATGGATTGGTTGCATGCATATTATGCTTCTATTGATTGT
AGGACTTGTAAAGTCAAGTTCCGATTTCCTAATGAACCCGTCCTTGAGTGGGAGAGTCGGGATGTTGTGGTGAAGGGGAA
ATTCATTTCTTGCATTAAAGCCCATAGGTTGATTTCCAAAGGGTGCTTGTACCATATTGTGAGAGTCAATGATGTGGAGT
CTAAAGTCCCTTCTATTGAGTCTATTCCGGTTGTTAATGAGTTTCTAGATGTCTTCCCAAAAGACCTTCCCGGTGTCCCT
CCCAAAAGGGAGATAGATCTTGGTATAGACCTCCTTCCCGATACTCAACCTATTTCTATCCCTCCTTACCGTATGGCCCC
GGCGGAGTTGAAAGAGTTGAAAGAGCAATTAAAAGATTTGTTAGAGAAGGGGTTTATTAGACCTAGTCATTCTCCCTAGG
GTGCTCCGGTTTTGTTTGTGAAGAAGAAAGATGGGTCTCTTAGAATGTGTATTGATTATCGACAACTTAATAGGGTCACT
GTCAAGAATAGGTATCCTCTTCCAAGGATTGACGATTTATTTGACCAATTGCATGGGGCTAGTCATTTCTCTAAGATTGA
TCTTCGGTCAGGGTATCATCAAGTGAAGGTGAGGGAGTGTGATATTCTCAAGACGACCTTTCGTACTAGGTATAGGCACT
ATGAGTTTGTGGTGATGTCTTTCGGGTTGACTAATGCTCCGGCTCTCTTTATGGATTTGATGAATAGGGTTTTCAAACCC
TACCTTGATTCTTTTGTGGTGGTGTTTATAGATGACATCTTGATCTATTCTCGGGGTGAAGAAGAGCACAAGGGTCACTT
GAGGGTTGTACTCCAAAGATTGAGGGAAGAGAAGTTGTACGCTAAATATGAAAAGTGTGAGTTTTGGTTGAAGGAAGTTG
CTTTCCTAGGCCATGTGGTGTCGGGGGATGGTATTAAGGTGGATCCTAAGAAGACCGATGTTATTAGGAATTGGCCTAGA
CCTTTGACCCCGTCGGATATAAGGAGTTTCTTGGGTTTAGCGGGCTATTATAGGAGATTTGTGGAAGGGTTTTCTTCTCT
TGCTTCTCCTATGACTAAGTTGACTCAAAAGAAGGCTAAATTTGTGTGGTCGGATGAGTGTGAGGAAAGCTTCCAAACTT
TGAAAGAAAGGCTTGTGTCCGCTCCTATTTTGTCACTTCCAGATGGGTTAGAAGGTTTTGTTGTTTATTGTGATGCTTCC
CGTATTGGTTTGGGTTGTGTGTTGATGCAAAGTGGTAAGGTTATAGCCTATGCTTCTAGGCAACTTAAGGTTCATGAAAA
AAATTACCCAACCCATGATCTTGAATTGGCCGCCGTGGTTTTTGCTTTAAAGATTTGACGTCATTATTTGTATGGGGTGC
ATGTTGATATCTTCATCGACCATAAGAATCTCCAATATGTGTTCACGCAAAAAGATCTTAACTTGAGACAAAGGAGGTGG
TTAGAATTCCTTAAGGATTATGATATGAGTGTTCACTATCATCCGGGGAAAGCTAATGTGGTGGCGGATGCATTGACTAG
AGTGTCCATGGGTAGCTTGGCTCATTTGGAGGAAGGTTGTAAAGAGTTGGCTAAGGAGGTCCATCGGTTGGCCAAATTGG
GAGTTAGGTTAGAAGGGGTGGATAGTGGAGGAGTAGTTGTTGTTGATGGTTCAAGGTCTTCCTTGGTTGATGAGGTGATA
GTCAAGCAAGATCTTGATCCTTCTTTGGTAGAATTATAGGCTTCGGTGAGTAGTGGTAAGGTGGAGGTTTTATCCCAAGG
GGGAGATGGTGCCCTTAGGTACCAAGGTAGATTATGTGTTCCTTGTGTGGATGGTGTGAGGGAAAGAATCCTTGATGAGG
CTCATAATTCTTTTTATTCTATTCATCCGGGGTCAACAAAGATGTATAGAGACTTGAGGGATGTGTATTGGTGGGGCGGT
ATGAAGAAGGACATTGCAAAATTTGTTTCGGGTTCCCATAGTTGTCAACAAGTCAAGGCCGAAGATCAAAGGCCGGGTGG
CCTAACTCAAGACATTGAGAAACCTACTTGGAAGTGGGAAGAAATCAACATGGATTTTGTAGTGGGCTTACCCAAGGCTA
GAAGAGGCTTTGATTCAGTTTGGGTGGTGGTTGATCGGATGACAAAGTCGGCTCATTTCCTACCGGTTAAAACTACTTAC
GGGGCTGAAGAGTATGCCAAGTTGTACATTCATGAATTGGTAAGGTTGCATGGGATTCCTTTGTCTATCATCTCGGATCG
TGGTGCCCAATTCACTTCTCACTTTTGGAAGTCATTCCAAAGGGGTCTTGGTACAAAGGTAAAGCTTAGCACGGCCTTCC
ACCTTCAAACGGATGGCCAAGCCGAAAGAACAATTCAAACCTTGGAGGATATGCTTAGAGCTTGTGTATTGGAGTTGAAA
GGTAGTTGGGATGATCATCTTCCTTTGATTGAATTTGCATACAACAATAGTTATCATTCTAGTATCGGTATGGCTCCTTT
TGAGGCACTTTATGGTAGACGGTGTAGGTCACTGGTTGGGTTGTTTGAAGTTGGAGAGGTGGCCTTGTTGGGTCCGGATC
TGGTCATGGATGCTCTTGAGAAGGTAAGAATGATTAGGGAGAGGTTGAAAACAGCCCAAAGTCGTCAAAAGTCTTATGCC
GATGTGAGGAAACGGGATCTTGAATTCAAATTGGGTGATTGGGTTTATTTGAAAGTTTCTCCAATGAAAGGTGTGTTTCG
TTTTGGTAAGAAGGGGAAATTAAGTCCTAGGTATGTCGGTCCTTATGAGATAATAAGAAGGGTTGGTAAAGTAGCCTATG
AGTTGGGGTTGCCCAAGGAGATGGAATTAGTTCATCCGGTATTCCATGTATCGATGTTGAGGAAATGTGTTGGTGATCCT
AACTCTATTGTACCTCTTGAGGTTGTGGGTGTTGTAGAAGATAATTTGACGTATGAAGAAGTCCCGGTTCAGATCTTAGA
TAGACAAGTTAAAAGGTTGAGGAACAAAGAAGTGGCGTCCGTTAAGGTGCTTTGGAGAAATCAACAAGTGGAGAGTGCTA
CTTGGGAGGCCAAAATGGACATGCAAAGACTTATCCTTATCTATTCAACTCCACTCAAGCCTGAACAAGGGAATGAGAAA
AAGACTCCTCAACTACTACTGTCTATCTATGAAACCTCTTATGACTGTGATGGAAGTCGGGACAAGACCCACGACATCCT
AATATGACTGAAAATGTGGAACCCTTCGAAACAAAGAGGCTCACCAAAGAGACTCTGGAATTACAAGTGGTATCAACAAA
GCACCTGTTGATGACCCTGGTTACCATTGTCTCCATCCTGAAACATGAAGATCAAATGGCGTCGGTACATGAAATGTACG
AGCATACAAGGGGAACTCTAAAATATAGATCTATGCTTGAACAAATGAAAATAAAGAACATACTAAACCTCATCTCAACT
CAACTAAACTCAACCTAAGGATACTCAACGATGCTCAGAGACACTCAAAGATACTCAAATTCAGAAATACTTAACTCAGT
TCAATATAAAAGAAACAATAAAGATGCATTGTAAATAAATCTCTTAAGATATTAGATAATAACATAATGTATTTAAAATA
CAATAATAACTCTTTTACACTTTTTTAAGAGATTATGTAACTGACAACCATCACTATGAGCTATGCGATGATACAACATC
TCGCCCACACTGTCAGAACTGGCCTATACCTTGGTGGAGTAGAGGACATCCTCAACTATGTGGATCCAATAAACTATGCT
TAAAAACTATAAGGAATTATCTAAAAAGTTTGACCCTTTACCCATGTTGGCATACATGGTTTATGAGGACTATGAGTTGT
TTGTACTCATCCCTAAATCAGTGCTCAATACTACTCTCACTAATGTATCTCATGCTCATCTGTTTAAAAAACATTTCTTT
ATCTTGAAACTTTGATATTATTACACAAAAGGTTCTCTTAAAAGAGACGGTGCACAAAACTTCTTATGAACTCATTTTGG
AAATCAAAGTTTCCTCTCATTGTAATTGTAAAAGTATTTACTCTTAGGAATACTTAGTTCGCATATACTCATTTTGAAAA
ATGAAAAACTCAACTCTCTTCATCCTCATACTCAAGTAGTCAAATTTTTAAACAATTTTTTAAAGTTTGCATAAGACTTG
TCAAATGACTCAAAAGAACTACCTTGAACTTTACGTTTAACTCTATCTTGAATTTGAATTATGAATTCAAGAGTTATGAC
TTGAGTGGCGCAGAAAGGTAGCCCCAAAACTACTGAACAATATTTGGGGCGCACTGAAATGCGCGCCGTGTCAGGCCCTA
AACTACTCTACAGTAATTCTGGCGCTATGGTGGCGCGCCGCCCCAAGGCCTAGCCTATAATTTTGACGAATTTTCTTCCT
TCAATTTTATGTCTAACTCCCCTAGAATCAAACGATTTCCCTCAAACTCTTTTAGATTCTTAGACCCAACATAATTATAA
CGAAATCCACTCAAAATTACTGTAGGACAGTACTCAAACACAAGATCCGCATCTCAAGAACTCAGTGAAAACTAATATTA
AAGAATAAAGCACAAACTTGAAGAAACTCAATACACTGAATCTGATGAATGAAATTCGTAAAAGAAACTCATGATTAGCG
TGTGCGTGAAAAAAACAAACACTATGAAAACATAAATACCTTGAAAGAATCAAATTGTTGGCGAAAATTCTCAAATCTTC
GCAATGATCTTGATAGTTCTTCCTTTTCCCCTCTTGAACTCCTCTCCACAAAACCCTAAGCTCTTTTGGAATGACTAAAA
CTGATTCCAATAAGTTTAGAATTCTGTAAGGATGATTAAATGTTTAAGGCTAATGGGGTGAGGAAAAATACCAAAATAAC
CCTCCTTAATTCAGTAGAATTTCCTTAATAAGACAAGGTAAACTCAAACGAGCATATCTCTCTTATTCGAACTAAAAATT
TAGCAAACTCTACGGCGTTGAAAATATGATTTATATATCTTTCATTTGATACCTTATGGGCCACCTCACTCATTTGGTCT
TCCTTGTACAAATTTCAAATTAGCTCTTTTAGAATTAGTTCTTTCTAAAATTAGCTCTTTCTAAGACCGAGGTGTTACAA
TATCTCCCCTTTGGGAACATTCGTCCTCGAATGAGATTTCTCTTAGTAGAATTAAGGGTGGAAACATCTAACACCTAGCT
CAAACACCTAACATGCAATTTAAGACAACAAGGCATATCAATTTAAAGAATGTTTTATAAAAAGTCATTACCTTGGTCTA
GAATTTCTCTGGAAGGAAAGAGATGTGTCTATCTCTTCGTCATATCCTCCTCAGACCTTGACTGATACCACCTCATTGGT
TCTCAACTTGTGAACCTGACGATCCAGAATCTTAACAGGTACTTCCTTATAAGATAGGATGTCCTTAATACCAATATCCT
TAGTAGGTATAATAAGTGAATGAGTGTCCATACACTTTTTCAAATTAGAAATGTGAAACACCAGATAAATTGCTCCTAAC
TCTGGCAGTAGCTCTAACTCAAAAGCTACATTGCCGATCCTCTTGGATATCCTGTTGAGACCAATATAGTGGCGATTGAG
CTTTCCCTTCTTACCAAATCTCATAACACCTTTCATGGGTGACACCTTCAAGTAAACCTAATCATCCATCTCAGACTCCA
AGTCTCTTTTCCCAACATCCGTATAGGATTTCTGACAACTTAGCATTCTTTTTAACTTTTCTTGAATCATATTACCTTTC
TTCATAGCTTGATAAACTGAGTCTATTCCTTTTAGCCGAGCTTCACCAAGTTCAAACCATCCAATAGGAGATCTATATCT
TCTCCCATAAAGAGCCTCATAAGGAGCTATCTTGATGCTAGAGTGATAACTGTTGTTGTAAGAAAACTCAATGAGAGGTA
AGTGATCATCCCAATTACCCTTCAAATTGATCACACATGCTCTCAAGATATCCTTTAAAGTCTGAATTGTGCGCTCTGCT
TGACCATCAATCTGAGGAAGGAAAGAACTACTCAAATTTACCTTCAAACCCAAACCTTTCTGGAAAAACTTCCAGAATTG
TGTAGTGAATTGTGCACCTCTATAAAAAATAATGGATACCGAAACTCGATGAAGTCTGACTACTTGTTGAATATATAATC
TCGCATAATCTCTGGTGAAGAGGCAGTCTTTACAGGTAAAAAGTGGGCTGATTTATTCATTCAATCTACAATTTCTCAAA
TCGAATCATGTTGCCTACGAGACTGCGGTAAATCAGTAATGAAATCCATATTAATCATCTCCAACTTCCATTCTAAAAGA
TCTATGTTCTGAGAAATACCATCAGGCCTCTGGTGCTCTACCTTGACTTGTTGGCAACTCGGGCACCTATCAATGAACTC
TACCATACACCTCTTCATACTACTCCACCAATAGACGTCTCTAAAGTTATGCTACATCTTTGTGGACATAAGATGGATAG
AGTATCTGGAGCTATAAGATTCCTCCATGATCCTATCTTGGAGTTCATCCACTTTTGACACACACAATCTTCCTTGATAC
ATCAAAACACCATCTCCACCTTGTTCAAAATCCATCACTTTCTACTTATGCACATTGTCTTCANNNNNNNNNNNNNNNNN
NNNNNNNNNNNNNNNNNNNNNNNNNNNNNNNNNNNNNNNNNNNNNNNNNNNNNNNNNNNNNNNNNNNNNNNNNNNNNNNN
NNNNNNNNNNNNNNNNNNNNNNNNNNNNNNNNNNNNNNNNNNNNNNNNNNNNNNNNNNNNNNNNNNNNNNNNNNNNNNNN
NNNNNNNNNNNNNNNNNNNNNNNNNNNNNNNNNNNNNNNNNNNNNNNNNNNNNNNNNNNNNNNNNNNNNNNNNNNNNNNN
NNNNNNNNNNNNNNNNNNNNNNNNNNNNNNNNNNNNNNNNNNNNNNNNNNNNNNNNNNNNNNNNNNNNNNNNNNNNNNNN
NNNNNNNNNNNNNNNNNNNNNNNNNNNNNNNNNNNNNNNNNNNNNNNNNNNNNNNNNNNNNNNNNNNNNNNNNNNNNNNN
NNNNNNNNNNNNNNNNNNNNNNNNNNNNNNNNNNNNNNNNNNNNNNNNNNNNNNNNNNNNNNNNNNNNNNNNNNNNNNNN
NNNNNNNNNNNNNNNNNNNNNNNNNNNNNNNNNNTTAACTCTTGACGCATCACAGTACAAAACAAAGCCTTGTGTACCCT
CCGGTAAGGTCAACACTAGGGCAGTAGTCAACTGCGTTTTCAATTTCTGGAAGCTTTTCTCATAAGCTTCAGACCATCGA
AACTTTGTTGTCTTCTGAGTCAACTTTGTCCAAGGGGATGAAATAGAGGAGAACCCCTCGACGAAACTTCTATAATAACC
AACCAATCCCAAGAAACTCCTAATATAAGTTGGAGATGTAGGTCTAGGCCAGTTCTGCACTGCCTCAATCTTCTGAGTGT
CAACTCGAATCCCATCACCAGAAATAATGTGGCCTAAGAATTCCACGAACTCCAGCCAAAAATCACACTAAAATTTTTTG
GCATACAACTTCTATCTATGAGAGTTTGGAGAAGTACTCTTTGGTGGCTAGCATGATCCTCCTCATTTCTCGAATAAAGC
ATAATGTCATCAATGAACACGATAACAAACATATCAAGATAAGGCTTAAACACTATGTTCATAAGTTCCATGAACGTTGC
AGGAGCATTAGTAAAACCAAAGGACAAGCTGATGCAAGTGGTCCTGAATGATCATAGGGATCCTGAATGCTGTCTTTAGA
ATATCATTATCTCTTACTCTCAACTGATGATAGCCCGGTCTGAAGTCTATCTTAGAAAAGCAAGTGGTACCATGAAGTTG
ATCTAAAAGATCATCAATTCTCGGAATGGGATACTTATTCATTATGGTAACCTTGTTCAATTGGCGGTAGTCAATACACA
TCCTAAGAGAACCATCATTCTTCCTCAATAATAAGACCGAAGTGCCCCAAAGTGAAATACTTGGTCGAATGAAAACTTTA
TGAACAAGATCTTGGAAATGCTCTTTAAACTCTTTTAACTTAGTGGGAGCCATTCTATAAGGGGGAATAGAAATAGCTCG
AGTATCAGGAAGGATATCTATACCGAAGTCTATTTCAATCTCAGGAGGGATTCCAGGAAGATCATCTAGAAAGACTTATG
GAAACTCACTCAGAACTGGAACTGACTGAATCAGAGGTGTCTCAACACTAGAGTCATTAACTTGAAAAAAAAGATAGATG
AACCCCTTAGAAACTAACTTTCTTGCCATAAGGTACGAAATAAAACGACCCTTAGGCACTACTGAACTACTATTCCACTC
TATAAGAAGTTCATTAGGAAACTGGAACTTAACTGCTCGAGTTTTACGATCAACTGAGGCATAACAAACATGAAACTAGT
CCATACCTAGAATAGCATCAAAGTCTACCATATCTTACTCGACTAAGTCAACCCTGGCATCCTTGTGATTGAAAAAAATA
ATACAACAACGATCAACACTCTCAACTAGACTAAGTCACCAACAGGTGTGGAAACAAGGAAGGGCTCAATAAGTTGCACG
GGAAAAATATCAAAATTTATAGCAATATATTGACTCACAAAAGATTTACTCGCACATGTATCAAACAATGCATATATATC
AAAATTAAAGAATTTGATCATACTAGTGACAACATCATGTTAATTCTCTTGCTCTTGGAGACTGGTAATAGCATACATGG
TTTGCTCCTTTGCCTGTCCCTAAAGTAGCTCCTCTAGGTGCAACTTTGTTTGTCAGAGCCGCTAAAGAAGATTGGGTTCT
ATTTCCCCCATTACCATTACCCTCCCTATTCTTAGGGCACTCTCTCATGAAGTGACGTGTCTGACCACACTTGAAACAAC
CAGTGGAGTCATCTCGACACGCTCCTGGGTCATTCCTTCCACAATTAGCACATGCAGAAGTCCAGTTGGCCCCTTGTGCC
AAACTACCTTGAGACTGAACAGTTCTAGGTATGAAGTTCTATGAATTCTGATTCCTAACTCACCTTCTTTCTTTGGTTCA
GGTGCACTAGCAAATGATGGAGCAAGTCCAGTTGGCATTTGCTGGCCGGACTCATTTCATATTGTCTTATCATTCTAGCT
ATATAACTCTTCCCTATCTCTCAACTTGTCTTCTTCAACCTGATGCACATGGATCATAAGCCTCGCTATGTCCATGTCCC
CTATCGATATTTCAGCCTTACCCTCTTTGCTTGGCAGACGATACAACCAAGACACAACTCATCCTGCTTCTCATATCATC
AACCATCTCTACTGCATAGCAGGACAGTTGATTGAACTTGAGGTTGTACTCATGAAAACTCATGGATTCCTATTTAAGAG
TGAGGAATTCTCTTACCTTTTCCTCTATCAGTTATGGTGAAGGAAACGCCCAAATAGGCCTCTTCGAACACAACCCAACT
CACAATTGGTGCCCCTTCAACTCTACTCTTCTTCCATTGGGCGTACCAAAATCTAGCAACACCCTTGAGTTAGTATGCAA
CTAGTTCCAAAGGCTTAACATATGTGATAACGCTCAACTATACTTCATCAAATACCAAGTGTAAGCGGTAGCAATCAAGT
ATAAACCTAACAAAGAGTTGGATTTGATCCCACAGGGAGTGATATGGTAGAGAATTCAATAAAGAAGTTAAATAAGTGTT
CTAATAGATTGAAAGAGTAAATATTTTCAAAATAATTAAAGTAACTGGCAAGGGTTTCACAACTAGTGTTAATTGGGGGG
ATTAGTGAACAATTAATAACTACGAAAACAGGGGAGTAGTCAAGTAGTGAGAAATCCGTGTTAAATGTCAATTTCACTGT
ATGGGTGATTATTATTTACATAAAACTGTTGAATCTTAGTTGGTAGGCTAGAATTTAGGTGTAACAACTATTACGAATCA
GTCGATTTCTCTCAGAACCTGATAAGTCCAACAAATATGAAATACCCAAAACCTCCATTAATTTAATCTCTCGTGCTAGA
TTGGTAGGATTGAATTCAGACCCACTTTCTCAAGATGATTCACAATAACTCAATAACTACAATCATCAATTGATAACTTT
AATTCTAAAATATCTTCCTAAGCAATCCTAGAATACTAAACTAGAATTGCATTTGCAACTACAATTAATCAATAAAACTC
AATTATCCATTGAACCCACTACAAATCAACAATTAAATCAGTAAATACTAACACCCTTAAACTAATTGAAATAATTAATC
ACATTATCATACCCCCTAGAATGGGGGTTTTAGCCAAACATAATAAAAATCAAGAGATTATTACCAACTATGTTCTCCAT
CAGTTTGGGTAACATATTGCAAGTCTTCACAATGCTCAAAATCAGTTCCAAATCAATACCAACCCTAAATTCCTACTCAA
AAGGACTAAAAACAATATTCAAAGTCATTTAGATAAATAAACTCAGACTTAGAATGTGTGGAAACTCCTTTTCTCTTTTA
AAAATTCCATTATACGTTCCCAATTTTTTGGCTACAGAGCCATTCGGCGGAATAAGTCGAGCATCGCAGACCAGTCCGGT
GATGCACCAAAGGTCACTTTCCATCACCTTGTTGACTTGACTCTTCACCATTTACCTTCTGTGACTTTTGGCGATCAAGA
TCATTATCGTCGATCCAGTCGGCGCTTCGTTGACACGCCAATTTCCATCTCCGAGTTAGCTTCATCCTAGGCCTAACCTG
TTTTAATTTTTGGCGAGCTGAAGAACCATTCACTGAGTGTTCTTGGCGATCATCAGCCATTGTTGTCTTTTGATTTTTAC
GTTTTTTCACTCCTTTTTGCCCAATAATGTCCTTTCCTTGATCTTTTACCTTCATTAATGGAAAGTAGCATTTAAACATT
AGTTTAGAGCATAATATAGACATTGATGATATTAAAACTCTATACATTAAGTACTAAATGAGTAAAAATTCCCGACTCAT
CAATTTGTGACATGCATAACCTCAAACAATTTATGTAACTCCTCCACAAAGTTCTCTTTATCCTCAGTGACACTTGAACT
GGTGAAGTCCGGAGAATTCATCATTAAGAACTCACGAATCCTGGATGTATCAGCCACATCTTGTTAAACCGCTCCTTGTT
GACCAGCTTGATCGGCTACAACTTGACACAACATCCTGATCGCATTTCAGAACTTAACATAGTTACCTCTCCTTGGGGTT
CCACTTCTGGTGCGTTGGGAACCCCTTGATCCTGGGGGTCAACAATTCACCTAGAAGGACTACCTCGAACAGCTCTTTGT
AGAGGCATGATCTGAAAGATATGTGCAAGCACGAATTATAAGGAAACCTTCATAAAGTTTAACTCTATTGCGCCAAAAGA
GTATAGAAGAAGTTATATATTTCCTAATTGTCACAACCTCCTAATTTTAGATGTGGCGCGCTTCACACCGATAACCAGGA
CTCTACAAACACAACTTCATAGACACCCTAGGACTCTTAAACTCTGTATTGTGATACCATGTTGGTCACTCCCCGAGCCT
ACACCCTGGATGTGGCCGGCACTCGAGAACCATTGTTGGCCCCAAGTGAACCCTTGGCCTTGCTAAACTTTTAGCAGAAG
ACTGACTAAAAAAAAATAATCTCAAACTAGGTCAACTCATATGATATCATAAATAAAATAGTTTACTAAGTAGGCTCAAA
AGAACATAAGTGTTCAACTCACAATCTTTAAAATATCAACAAGGGAATGAGAAAAAGACTCCTCAACTACTGTTGTGTAT
CTATGAAGCCTCTAATAACTATGATGGAAGTCGAGACAAGACCTACGACATCCTAATATGACTGAAAGTAAATGTGAAAC
TCTCTGAAGCAGGGAGACTCCCCAAAGCAAATCTGGAACGACAAGTTGTATCAATGGAGCACCTCTTGATGACCATGGTT
ACTTGTATCTGTATCATGAAAGGTGCACGCCAAATGGCGTCAGTACATGGAATGGAAGAGCATGCAAGGGGAACTCTAAG
GCCCAGACATAAGCTTGAGATGATAAAAAGGAAGAACATACTCACCTCATCTAAACTCATTTCAACTCAACTAAAGGATA
CTCAAATAAACTCAAACTCAGAAATACTCAGCTCAGTTTAATAAGAAAGCATCAATAAAGATGCATTATAAAGAAAGCTT
TTAAAATAGTAGATAATAACTTAATGTATTTAAAATACAATAATAACTCTTTTACTCTTATTTGGGAGATTCTCTAACCG
ACTCCCATCACTATGAGCCATGTGATGATAGATCGTTTTGCCCACCCTGCCAGAACTGTCCAATACCTTGCCGGACTATA
AGAAATCCTCAACTAAGTGGATCTACTAAGCTATGCTTATAAAGGAATAAGGAATCATCTAAAAAGTATGACCTTTTAAC
CATGTTGCCATACATGGTTTCTGAGGATTTTGAGTTGTCTAAACTCGTCCCAATATCGGTGCTTAATACTACTCTCAATA
ATATAGCTCATGCTAATATGTTTAAAAACATTTCGTAAACCTCAAACTTTGAGATAATTACTCAAAAGGTTCTCTTAAAA
GAGTTAGTGCTCAAAACTCCTCATTAACTTATTTTAGAAATCAAAGTTTCCTCTCATTGTAAATGTAAAAGTCTCTAGAA
CTCTCTAGTTTAGCTTACAAGTTTTCGGGATATTACAATATCTCCCCCTTGGGATCATTCGTCCTCGAATGACGATTCTA
AACACTTCTTAAAGTCACAACTCTAGACTAGCAGTCAATCATGCATGCAAAAAAATCTAAATGCACACATCCAAGGAAGA
AAACTTCAATTCCAAGCTAAAGATATTCAATGCAACACAAGGGAGTAGGAAGTACATCTACCAACCCAAAATGCATGAAA
TTCTATATTTCCTTATTTACAAGGAGGAACTACCATATCCTAACTAAAACATTCTCAACATATACTCATGGAGCCTCAAT
GCAAATTACTCTCAAAAAGCATTTACTCAAGGAGGAATCTTTGAACTCCAAACTAAGGCATGCTCATTAATTCATCTCAT
GTAGTCTTTATGCAACTCAACTCAAATGCACTACAACATGAGGTGAAACAATGCAAACTCATTTTCGTTTACATCACATG
CTCTCATGAACATGTATCACATAAAAAGATCATGGAAACATACAAATCACACATGACTTCATATATAAGCAAATCAAGAG
GAACTTATCATCTCAAGATCTTGAATGTTAAAGGAGGAATACAAGGAAAAAAGATGAGGAGATCGGGACTTCTCATTGGC
CCTAGGCCTCCCAAATAGCACCCTCACCTAAAACCCTCACTAAAGGACATTCCATACCACATCATGGAACAACTTCCTTG
TTCTNNNNNNNNNNNNNNNNNNNNNNNNNNNNNNNNNNNNNNNNNNNNNNNNNNNNNNNNNNNNNNNNNNNNNNNNNNNN
NNNNNNNNNNNNNNNNNNNNNNNNNNNNNNNNNNNNNNNNNNNNNNNNNNNNNNNNNNNNNNNNNNNNNNNNNNNNNNNN
NNNNNNNNNNNNNNNNNNNNNNNNNNNNNNNNNNNNNNNNNNNNNNNNNNNNNNNNNNNNNNNNNNNNNNNNNNNNNNNN
NNNNNNNNNNNNNNNNNNNNNNNNNNNNNNNNNNNNNNNNNNNNNNNNNNNNNNNNNNNNNNNNNNNNNNNNNNNNNNNN
NNNNNNNNNNNNNNNNNNNNNNNNNNNNNNNNNNNNNNNNNNNNNNNNNNNNNNNNNNNNNNNNNNNNNNNNNNNNNNNN
NNNNNNNNNNNNNNNNNNNNNNNNNNNNNNNNNNNNNNNNNNNNNNNNNNNNNNNNNNNNNNNNNNNNNNNNNNNNNNNN
NNNNNNNNNNNNNNNNNNNNNNNNNNNNNNNNNNNNNNNNNNNNNNNNNNNNNNNNNNNNNNNNNNNNNNNNNNNNNNNN
NNNNNNNNNNNNNNNNNNNNNNNNNNNNNNNNNNNNNNNNNNNNNNNNNNNNNNNNNNNNNNNNNNNNNNNNNNNNNNNN
NNNNNNNNNNNNNNNNNNNNNNNNNNNNNNNNNNNNNNNNNNNNNNNNNNNNNNNNNNNNNNNNNNNNNNNNNNNNNNNN
NNNNNNNNNNNNNNNNNNNNNNNNNNNNNNNNNNNNNNNNNNNNNNNNNNNNNNNNNNNNNNNNNNNNNNNNNNNNNNNN
NNNNNNNNNNNNNNNNNNNNNNNNNNNNNNNNNNNNNNNNNNNNNNNNNNNNNNNNNNNNNNNNNNNNNNNNNNNNNNNN
NNNNNNNNNNNNNNNNNNNNNNNNNNNNNNNNNNNNNNNNNNNNNNNNNNNNNNNNNNNNNNNNNNNNNNNNNNNNNNNN
NNNNNNNNNNNNNNNNNNNNNNNNNNNNNNNNNNNNNNNNNNNNNNNNNNNNNNNNNNNNNNNNNNNNNNNNNNNNNNNN
NNNNNNNNNNNNNNNNNNNNNNNNNNNNNNNNNNNNNNNNNNNNNNNNNNNNNNNNNNNNNNNNNNNNNNNNNNNNNNNN
NNNNNNNNNNNNNNNNNNNNNNNNNNNNNNNNNNNNNNNNNNNNNNNNNNNNNNNNNNNNNNNNNNNNNNNNNNNNNNNN
NNNNNNNNNNNNNNNNNNNNNNNNNNNNNNNNNNNNNNNNNNNNNNNNNNNNNNNNNNNNNNNNNNNNNNNNNNNNNNNN
NNNNNNNNNNNNNNNNNNNNNNNNNNNNNNNNNNNNNNNNNNNNNNNNNNNNNNNNNNNNNNNNNNNNNNNNNNNNNNNN
NNNNNNNNNNNNNNNNNNNNNNNNNNNNNNNNNNNNNNNNNNNNNNNNNNNNNNNNNNNNNNNNNNNNNNNNNNNNNNNN
NNNNNNNNNNNNNNNNNNNNNNNNNNNNNNNNNNNNNNNNNNNNNNNNNNNNNNNNNNNNNNNNNNNNNNNNNNNNNNNN
NNNNNNNNNNNNNNNNNNNNNNNNNNNNNNNNNNNNNNNNNNNNNNNNNNNNNNNNNNNNNNNNNNNNNNNNNNNNNNNN
NNNNNNNNNNNNNNNNNNNNNNNNNNNNNNNNNNNNNNNNNNNNNNNNNNNNNNNNNNNNNNNNNNNNNNNNNNNNNNNN
NNNNNNNNNNNNNNNNNNNNNNNNNNNNNNNNNNNNNNNNNNNNNNNNNNNNNNNNNNNNNNNNNNNNNNNNNNNNNNNN
NNNNNNNNNNNNNNNNNNNNNNNNNNNNNNNNNNNNNNNNNNNNNNNNNNNNNNNNNNNNNNNNNNNNNNNNNNNNNNNN
NNNNNNNNNNNNNNNNNNNNNNNNNNNNNNNNNNNNNNNNNNNNNNNNNNNNNNNNNNNNNNNNNNNNNNNNNNNNNNNN
NNNNNNNNNNNNNNNNNNNNNNNNNNNNNNNNNNNNNNNNNNNNNNNNNNNNNNNNNNNNNNNNNNNNNNNNNNNNNNNN
NNNNNNNNNNNNNNNNNNNNNNNNNNNNNNNNNNNNNNTCTACATTAAGAATAATCTTAGTTCATTACCAATCTTGTTGT
AATTGGGATATAACGTTAACTGACATGAGAACATATGAGCTATCACATGATCTCTCATGGTGTTATCACACTATCAAAGG
TTGGTCTATTTGCCTAAGGTAGAAACAGTTTGTTAGCTTAGTTTGATCCACTAGCTAACTCTCATATGGGGAAAGTAGTT
ATAGGAAACAAAGATTGATATTAGAAACCAAAAACTCCACTAGGTGAAGGTTTCTATCTCATGAGACTCACTTTGGGAAA
TCTGAACTCTTATAGGTGAGAGATCCCATGTTGGAAGCCCAAACTCAAATCCATCTCATTTCAATATCCACTTGGTGCTA
GGCCTAAATCCCACAAGATAACTATTAAGTCTCTACTTTGACTCAAGATTATGGAAAGATATCCTTGACAACCAATCCAT
GCTAGTTCACTAATATACCTCTTTAGACCATGTGTGAGCAACTCTCACCATCAATGACCTAGGTATGAAGGCTCTATAGC
CATAGGTTCAATTAGGTGAGAAAAATACATTCAACCCTAGAACCATTAATAACTAAGAACCCTTTCATATTAGGTTCATA
TTCATGCCTAATATCATTTCTAGAATTCTACAGTAGACATGGATATCATCATGACTCAAGTGAGTCTATCACTTCCTTCC
ATCTATTATTCATAAGGTGAATTAGGTTGATAAGTATCTTTCATCACAATTCTATTCATTAGCCGTATTCATGTGTAGAT
TTTACTCTCAAATTCTTAGCATCTATCGTTAATCATATTAGCTTTACTCTCAAGCCCTAGTGATCAACATTAATGACTAC
AAACCCTATCCTCAAAGATTTATTCCTCACCATCAACATTTATACCTAGATTTCAAGTTATTCTAATCACATTCTTCATT
ACTAGGTGATTCTAGTGATAATTCATCACAAAGGTTCAACTTCAAGATGTACAAGTCAAGATCCATCATATATAATAAAT
TGTAGTTCAATTCATGCCTATAGGTTCCTAATATTGAATAATTACTACACATGACTTTGAATTTTGAAGATCATCTATGA
ATACTCAATTTAACCTCTCATGGCATAAACCCACAAAATATCAAATTCATCAATTAGACTAGGGTTAACAATAGAAATCA
CATAAATTCATCATAAAATCATAATTCAATGCTAAATCAATCATAATTATGTATTCTCCACTAGATTGGAATCAAACTTA
AACACTTCCCACAATGTAGGAAGAAACCATAGCTAGAATTGGGTTTTTGACTTCACAATTGAGGGAAATCTAGGGGGGTC
TATCGGTGGAAGAACCCATAGATGAATAAGATAACATACCTTGATTCAAATCCCTAACAAAAGCTATAAAAATGGAGGAA
AGCTTCCCTTCTTCTTCTTCTTCTTCTTCTTCTTCGTCTTCTTCTTCTTCTTCTCTTTATTCTTCTCCTTCTTCTTCTCC
TCCTTCTCCTCCTCCTCCTCCTCCTCCTCCTCCTCCTCCTCCTCTTCCTCCTCCTCTTCTTATTCTTCTTCTTCTTCTTC
TTCTTCACTTCTAGAGAGAGAATTATTTGGAGAGAATTTGGTTTCTTGGAAGAATGAATGAATTCACTTAGTTTAGTGGT
CTATTAGGCTTATATAAGTGGTTTAATAACTAACTAACCGACCTGACTTAATCCCTAACTAATTAATGACTTAACCTCTA
ATCCCCCAACTAAAACAACTTAAACTTAAAATCTGCCCCACCCACGAGACCACGAACCACAGACCGTGGGTGGGTCTACG
GGCCTTACTGCACCCTCATGGATAGCGATCTGCAGCTGGAAGTTGTAGGTCAAATCAGGCCTTGACCCACGATCCCTTCC
CATAAGGAGTGGGTCCATCCACGACTCGTGGATGCCTTTCATGGGAGGCTACTGATATTGATAGCTTTTGGGTTGTTTTG
GGGTCCTCCTCAAGGACCCTTGGGTGGTCCTTGGGGTGTCGTACCTTGGCGCCCTAACCCTAAAACCCCCATTCTAAGTA
CGGAAATCATTTTTACGATTTTAACCCTTATACCAAACTATAAAATACTAACACAAGGCTCTAGAACTCTCCGGTTTTGA
TTACTAGTTTCCGGGATATTACATATTCACAATACAAGGGACTACAATACAAACACTCTCACTCAAAACAAATCATCTCA
TGCACACAAATGCTATACCATATGATTGCACATATTTTAAAACAACATTGACTCAATTTCATTTGTATGGAGATCTCAAA
AGACTTTGTAAACCTTGTAATGTAGGCTTAGGGAGTGTTACGATATCACTTAGGTATAAGTGACGACACTATCCCTGAAC
ACTACACAACAACTTTTCCACTTTTCTTAACGTTTCAACTCAATAAACATTTCACATCATTTTCTTATTTTTTTCCTTTA
TTCCATCCTAGATGCCCTAGATGCAACCATGTTCTATGTTTTGGAGGATTCAATTCTCGCATTTATTCAAAGTCTTTCGT
TATTTTTCACAACTTTTTCTTTCTTTGAAACCTTTGCTCCATTCTAAACCTCTTTTTTCTTCTTTTATTTTGAATCTTTT
TTATTAAGCGCTTATGTGATAAGAAATCCATCTATAATCTTCCCATAAAACCAGGATTTTAGCCTTAACTTTCACAATTC
TTATGTTCGGGGAGGGGGGGGGGGAAGGGTTCAAAAGAAGGTTACTTTTCAAAAGGGGTCAAGCCTTGTAATGTGGTTGG
CAATAAAAAATATAAGGCTCAGAGGGCACAACGAAGGATATATTTAGTGCAAAGGTGGGATTTTTAGGCTAAGTGGACTT
CAAGGACAATCAAAGAAAGCCTAAGATCATTTCTCTAAAAAACCTCAATCAAGACCAACATTTCAAGACATCCGGGCAAG
TTTATGAAGACAAGTGAACGCAAGGAATTATTGAAACCCACTCACCACACATGTCATGACGCTATTCAAAATAGCTCAAT
TTCACTCCCTAATCAAGAACAAAAGAGTTGTTTTACATTTCACTACCTAGTAAATTGGAGTCACAAAAAGTGTCAACTCA
TTGTCACATATTCATTCATTATTACTGAACTTTCGTTGTTGTGCTAATTTTTATTTTTATTTTTAAAGGACCCAAAGGGT
CAGGATTTTTATTAAATAACGTTACTTACAAAATTGGGCTTAGCCCAAAATGCTAAACCCACAAAAAGCCAATCAAATCT
AAAACAACCAAAAAAAAAAAAAAAAAAAAGGAAACTGGAATCAAATGGAAAGAGGAAAGCAGTAAAGAGGAAAGTTGGAT
ACTCTTCTCCGGCAAGATCATCAGGCCTGGTCCTTTCCTTTGTGAAACTCTGCTAAATCATCTGAATATTAGAATCAATT
TTTGGGTCTTCACTAGGTATGTTTCTTGAGCCTAAATTTTGTATCTCAAATCAAAGATATGATATTAACTCTTTATTTTG
CTATGATAAATCCATTGTTCCCCGTAGATAAAAGAGAGGAGAAGTCTTTGTTTCGTCCCATCATTAATAGTTGTAGTTGT
AGATCTTTGCTAACGACATGAATTGGTAGGGTTAAAAAATAGATTCGTCGAAGCCTAGACAACTTCGATTAATCTCCACC
TCCACCAACCTTACTCCCTTTGAATCTGTCCAGTTCTCTCCCAGCATACGCTAAGTAACCTATAGCTAGCTAATTAATTG
CACTATAATCCTCTTCTCTAGTTTTCGATGGGTTGAACATCCAAGGTTAACACCACCACTGAATCTCTAGATTAAAGATA
AACATACAATTAAAATAACTAACTACTACTTTGAACTATCTATTTCCAATGTAAGAGCAGCCAAGGAGAAGCATGTGCAC
TCTTGCGAGTACAAATTTGGTGTTTGTTGACCAAAGCAATTATTACTCCCCTTGGCACGAGCAGACCATCAACATTTTCT
TAACCTAAGTACCTTCAAGCTCTCATCTTACAAATCCTTTTTCTCATTACTCTAGATAAATGGGTTGAACTTGCAAGAAG
CTAATACCACCATCATGTCTAAAGGAATGAAAATCAGATTTGTTTGTGAATCTCTATCTGTGATAAACTATTTCAGGATA
CCAATCTAAGCAAATTTGACGTTAATCAAGACCACATGAGTCGAGAAAAACTTGAAAAAAATTTGGATTATATCTCTCCC
CAAGCTTTCACCACGTGATAAATCCAAAAAAACCCCACGAAATAGCTTCATACAATCTTTCCTTTTCTGTTGTAGTTGAT
TAGCATCTATTTTGGTGTGGTGCTAATTTCACAACTTTCAAGGCTTAATATAAATCTAGTAGTACCAAACATGTCACAAC
CTCACATTAAAGCACCATGAAGCAACCAATACTCAACAAAATGATGATTTTCCCTTAAGAATGATGTCACCCAACCTATC
ATTAAGCAAATTCAAGCCTTTTTGTTTAGCATTAACAGGGGTTTCTAAACTCAGAAGCAGCAGGTACTCAAACTTCCCCT
GCTTCAAGGCATCAAGAGTGAAACCTTATCATCACAGTTTATTACTACAAAACATAAACTAACAAAAATTCTAATTTAAT
AAAACAAAAACATAACAAAACAACCAATCTGCACGATAATTTAAAACAAAAAGACCAAACAACAATCCAAAATGTTAATC
AAAACAAGATAAAAACAACCAAAAGGGGAACACCTAAACTAAAAATGATGATATGTCATGACAACACAACTATAATACTC
AAAAAGAGAATACGAAGGACTCCGTAGGCTGCTTCAATCCTCTCTATCAGTCTCGATGGCCTCGCTATCCTCATCTCCAC
CATCATCGCTCCATGTAGCTGGATTATTGCCATCCTTGTCTGGCCTAGAAGTTGGGAGTGGGTCATTTTCCTTCAAATCT
TTTCTAAGGCCTTTAACCCCTTTCCTTATCTAAGTGAAGAACTTCTCTATACTCTTTTCTCACTTCTTCATTTTACTTTG
TGAGATGTTTTACTCTCCATGTGACTTAGCCAAACTGGCATAGACCTTTTCCAAATGTGCAAGCTAAGCTTTTTGCTTCC
TTTGATCAATTAAGTAGGCATCAAACTCACTTTGGGGCACATAGATCTTGGCCCAGAATATGACTCACCCATCCCTTGAG
GCAACCTCGTCACTATGTCATTCAAAATCCACATCTTATGAGTCAACGACTCAAAAGGACCCATAACTGGAGGTTTAGGA
GTGTCATCCTCCACATGCACAGACTTACCGGAGTCGACGTTCCTCTTTCTGATTTTTACCATTCTGCTCTCACCACATAT
TTAAAGTGGAAAAACATACTTTTTAGATCCATCCATGTGTCACCTAAAAGAACCTTTACCTCAGCCAGTTTTCAAAGTTC
CGTGACCAGAGATAGAACAACAAGACATATGTTTCCATGCATTTTTAACTCCCAAAACTCATTCACAATAAAGTGGACTA
TATTTATTGGGACATCAATAAGTACACAAGCCACTATTTGAGCTCGCAACACCGGAATGTTGCTAATGTTCCAACTTGGG
GAAATATGTCTGCATACATTTGGCATCCATGTCCATGCCCCCATAGTCACGTGTGAGCATAAAATCCTGACCTTGATGTC
ATATTAGTCTCCATGAGGTTTTCATAAAACTCCCTCGCCCATTACTCGTTTGCCTTGGAAGGTTCAGCTGCAAAACAAAT
CCAATCGGATGTTATAAGCCTCTGGTAGAATGTTGGAAGCATTTCCTTAACTTTATCAAGTAAAATGCCTCTCTCTGAAA
GTAACTTCTTCTTAAGAAAATCAACATAATATATTTGTTGTGCTCTGAGAGAGACAAATCAACATTAGTCATAGTAAACT
ACCACTTCCTTCTCAAAACCAAGTTCATGGGCCACTCTTGACTTTGTGAGAATATGTGTCATTACCCAACGGTATACCCT
AGGCATGACATAGTGTGAGATACCCCGAGAGGCCCAATATAATCCACTTAGCATATATCATACAATATAATATAAATCAA
GAGATTTAAAATAGAGTTTCAACATATAAATTTTTTTTAGAGAAAAAACGGAAGTCTAACAATGTCTCAAGCCATCTAGT
ACAAAAGAGAACTCGGGACATAACTCATACCTCATGTTTAAAAATAAAATGAAAATACATAATGAAAATAATTGTTGGTC
CTCGAAATAGGAGGCCTCACCAATCTTCATTCTTCAACTACTAAGAGATCATAGCCATGGAGGTGCGAATCGGAATCGTG
GGACCCTACATTTTAGGATAAGAAAAATAGGCAAGACTATGCGTTAGTACAAAAATGCACTAAGTATGATAGCCATGCAT
AAAAGTATGAAATCATGCTAAAAGGGACATTTTCTTCATATGCAAAGACCAAGTTAAAACATAAGATAAGAGGGTTTGAA
AACATGAGTCGTAAAACATGGTTAATGCAACAAAAATAATATTTGAACACATGTGAGTTACTTCTTGAAGTAACATTAGT
TCATTATTGTGGGAATTAGCTTTAACCGACATAATGACCATGGGAGATATAACATGATCCCTCGGTGTCTCCCACACCGA
AAAAGGGTTGTCCTACTTGCCAAGGTATAACGATGAATCTACTAGATAATATCTATCATCATCCTATGAAGGCACATAGG
TAAGGGATAAAGAGATTTCTTCTCAAAACCCGACCTCTACATGGAAAAGCTTCCATCTCAATATCCTCTCGGTGCTAAGC
ATAAATCCCATGGAGTAGTTATTAAGTCTTGGCTTATCTTATATTTAAAAGACATGGGTAGTCGCCCCTTGTCTTATCAT
ATGATAGCTCCTTAGACCATGCGTGAGAAAACCTTTTACCGTCCATGATCTTTTTATAATAGCTTTTATGGCCCATAGTC
ATTCATTCCATGCTAGAGATGCCCCTCATACTAATAAAAATAGTTTTGAAATCATGGCATATTCGGATTCCATACTAATC
AAGACCTAATTTGTGAAAAATATCGCTAAAAGCACTGAGGGAAAATCTAGATGTCACTAANNNNNNNNNNNNNNNNNNNN
NNNNNNNNNNNNNNNNNNNNNNNNNNNNNNNNNNNNNNNNNNNNNNNNNNNNNNNNNNNNNNNNNNNNNNNNNNNNNNNN
NNNNNNNNNNNNNNNNNNNNNNNNNNNNNNNNNNNNNNNNNNNNNNNNNNNNNNNNNNNNNNNNNNNNNNNNNNNNNNNN
NNNNNNNNNNNNNNNNNNNNNNNNNNNNNNNNNNNNNNNNNNNNNNNNNNNNNNNNNNNNNNNNNNNNNNNNNNNNNNNN
NNNNNNNNNNNNNNNNNNNNNNNNNNNNNNNNNNNNNNNNNNNNNNNNNNNNNNNNNNNNNNNNNNNNNNNNNNNNNNNN
NNNNNNNNNNNNNNNNNNNNNNNNNNNNNNNNNNNNNNNNNNNNNNNNNNNNNNNNNNNNNNNNNNNNNNNNNNNNNNNN
NNNNNNNNNNNNNNNNNNNNNNNNNNNNNNNNNNNNNNNNNNNNNNNNNNNNNNNNNNNNNNNNNNNNNNNNNNNNNNNN
NNNNNNNNNNNNNNNNNNNNNNNNNNNNNNNNNNNNNNNNNNNNNNNNNNNNNNNNNNNNNNNNNNNNNNNNNNNNNNNN
NNNNNNNNNNNNNNNNNNNNNNNNNNNNNNNNNNNNNNNNNNNNNNNNNNNNNNNNNNNNNNNNNNNNNNNNNNNNNNNN
NNNNNNNNNNNNNNNNNNNNNNNNNNNNNNNNNNNNNNNNNNNNNNNNNNNNNNNNNNNNNNNNNNNNNNNNNNNNNNNN
NNNNNNNNNNNNNNNNNNNNNNNNNNNNNNNNNNNNNNNNNNNNNNNNNNNNNNNNNNNNNNNNNNNNNNNNNNNNNNNN
NNNNNNNNNNNNNNNNNNNNNNNNNNNNNNNNNNNNNNNNNNNNNNNNNNNNNNNNNNNNNNNNNNNNNNNNNNNNNNNN
NNNNNNNNNNNNNNNNNNNNNNNNNNNNNNNNNNNNNNNNNNNNNNNNNNNNNNNNNNNNNNNNNNNNNNNNNNNNNNNN
NNNNNNNNNNNNNNNNNNNNNNNNNACTAGTGGCTAGGGGAGTGCCCCTACTGACTTGACCCAGTAGACAACCACTTGTA
TGGTCCGTGATTCTGACCACGGGCTGTCTAAGGGTCTGTGGGAGGGGCAATTTTTTGGTCAAGTTCTTGAACAACTTCAC
GGACACCAAAACAGGCAGTGGTCCCCTTCATGGCCCATCTAGAGCTCCTTGAAGGGTCCCATGGTCCAATTTTGGGCTTG
TGACTTTCCCGCTTGGCCCTTTCTAGCCTTTCTCGGATCCGACGAGTTACATTATCTCCCTCTTGGGAACATTCATCCGC
AAATGGAACTCAAGTTAGCACGAAAAGTGTAGGAGAGAAACTAACAACCGAATCATCAATGCAACTTGATCATAACGCAC
ACAACCAAGGAGGAACCTCCACTCCAAGATAAAATATGTTCAGAACATCATAAGAAAGATACAAACTAGACCTAGTAGCC
CATCATAAATACATTCACATAAATGAACATATCCGAGGAGGAAATTTGAACTCCAAGCTAAAGCATACTTTTTCTAAAAC
ATCTTTTCATCAGACAAACATGTATGATCATACTTAAATGCACATAAACATGACACAATCAATCAATTAAACTAAATCAT
ATTTTTGAAAATCAAAATTTTCATGAGCATTCATGCATGAGGAAACATAATGATGACTAAGACATAATAATCCTAATGAG
TTAATTGGTGTTTCAGACATAATCAACTGACACCAGTTCGATTCAAGTGCCATACGATCGCGTGTAGTGATATAACCCAA
CCAAGGGTTGGGATAGTTCCCTAAGGGAGTGATTTTGATAATTAATAGAAAAATAAAATTTAGTTCTCATTAGTCATAGC
TAAAAACATTACCGAATAAAAACATACTAAATCAAAGGGGGTGATGCAAGCATCAATTATCAAAGAGGGGTTTGTATTGA
TTAACAACTAAAAAAAGCAACAATATAAGAAAACGAGATATAGAGACGAGATTCTTGGGATATGATAGGAATACGGGATA
AACTAGACTATTGTGTACATGTTTTTGATAGTAAATTCATTGAGTATTTGTGACTAGGCTAGACTATAGTGGGGGTAAAT
TCTCTCTCGAGCAACTTACCTCGAATCAACTGGGTTTCTCTCGAACACCGAGTTACCGCATTAAGCACAACCTCTGCCTT
AGCCCATTCACTCTCTCGAGTTGAATGTGTGGGTGAAGGACTAGGATTAACTCTCTCGAGCTAAACCCATGTTGATCCAA
TACCACCGACTATCAATTTAGTAGTCTTAGTTTTACGACCTCTCTCTCAAGCAAGTCAAAAACACTAAGATGAAATTGTA
TTTGCAACTACAATTCCATTAAGTTCATACAAAACTACTAAACGAAATCAAATTTAAACAACAAATAAACCATCAACAAG
AAAGACCCAACAGATAATATGACCCATATTCATAAAATCAATTCCCAAGAATTGAGGTTTTAGCTAGACATGTAAAAGAT
ATAAAAATTTATACCAATATTAGTTTCCACCACTTGGGTATGATGAATTAAGTCTTAAAACACGTTAAGAGTAAAGAATC
TTCGAGACCCACATCTAATTTCTTGAATGAAACCCTTTGAATATTCAAGGTTTTAGAACAAAGTCTCCAAAACCCTCTAA
AACATGGAACTGAAAATATTCTAAGTCTGAAATAAAAATTGTCTATGACTTGATTTCTTGATTGATACTAAGCTATCAAC
TAGTATTTATAGTGTTTGAAAATTTGTGTTGCAGTGGATCACTCGGCGCAGTTAGTTTGGATTGCCGATACACTCGGCGA
TCCACCGTTTGGTCGATTTCATCGCCTTCTTGCTTTAGCCTTCAACCTCTTCATGCTTTGAGTCGTTGGGAGATATGGTA
CTGCTTCGCGGAACTACTCGGAGACATGCTGACTGCTCTATTTCATCGCCAACTTGATCTTTCCCTTCAGGGCTCAGCAC
ACTGGAACAAAAGGTGATCTCCAGGCCGATCGGCGACTCGTCAACTGGGCTCGGCGATCCTCAGGCGTTCATTTCTTCAT
TCTTTTCAGCCGCTTTATTCCTTCTTGCCAAGTAGTGTCCATGCTTTGCCTCAAACTCTAAATACCTAAAACTTAAGGGT
TTTCATCAAATATTGAGACAAAATATGCATTTGAGGACACTAATTCTATCAAAATATAGCCCTAAATGAGTCCAATTTGT
GGACACATTTGCACCCCAACATAAACTTTTGCTTTTCCTCAAGTAAAACTCAAGTTCAGCAGTTCAAAAAGGATGTCTCA
AACAGTGCTACACAAAACTCGATCATGAATGTACACAACTAGACTCAATTTACTCATGCCAGGATCAACTGTGTACCCAA
AGATTCAAGTTATGACACACCATGACAAAAGATTCTCATGCTCGCAATACTTGCTTTAACTGCAAGTTTAAGCTCAACAA
ATGTATTTGAATGCCTTCACACAAAGGATGATTCCATACTCACACACAATAATTTAATCATATAAAGCTTCGAAATTAAA
TGCAACACTCACACTCAAAATAAAGAACACTATGCATGCTTTCAACTATAGGTTTGCCCATATTTTCCAACTGACATTTG
TTTCAGCTCACTGAAGATCAAAAAGGTCTTTAGAAGGCTTGTAATGGGGCTGAGTTTACATGTATAGTCATTTAGGCTCA
GTGACTTTCATCCTCATTAAATGTGGTACCCACAACACTTCCTTTCCTCTTCCTTCATCGTTTTCTTTAGTGCTCGTAAG
TCAACCTATTATTCACTTCCCATGGATTGTTTGGGAACCCCATTTCTTTTGTACTTTATTCCACAACATTTCTTTTTCAT
TCTTTTCTTCTCTTTTTCTCTATTTTTTTTTGTATGGATGGGTTCCATTTTTTTCAACACCATGAGTTAAAGGAGACTTT
CTTTGCACTTCTTGACCTTCCCTTTTCTTTTCACCACACCCCAACTTAGGCTTTTGGCTGATGTTTGCTATTCAATCAAC
CATAATTCACGAGGATTAAGGGTAATGGGTCAAGAAAGGTCATTTTGGCATCAAGTTTCTTCCAAACAAATGTAAGCTTC
AAGAGGTGTTCAAGAGAGGTTCACACACTCACAGGGTAGGCCACAAAAGAGGTATATGTCAAATTGGCTCACACTATTCG
AAGTTGCCTAAGATCATATCAAGAGGTAGCCTTACTTAGTTGACCAGACCAACCGGGCAAATTCTAGTTGTTATCATGCA
TGGTGTACAGTAAGCTCATCACACAAGGCATCGACACTAAAGTCAAACAAGACTCCACACTTTCGCTAGTGTGCAACGTT
CATCGCAAGACAATCAATTTGATAATTTGCTAATCACAACGAGATGCAAAGAGTTCACACATTATCTGTTCAACTTCAGT
TGGCCTGATTGTAGCCGCACATTCATGTTCATTCGATTATGAGCAATATTTGAGTCGTCTATATTGATCAAAACCGAGAC
TCAAATTTGCTAAAGAACAGCCACATTCAAGTACATAAATGAGGTGGCGAAAATTTAAAATTTTTCAGAAAGGGTAAAAA
TCATTTGCAATAAAAATAGATGGAGCCATAAGCTCAAATATTCCACAAAAAGTAGTATAAGACACAATTTTAAACATAAC
AATCCAAGATATATAAACAAAACACGAACATCAATATTCCGACAAAAGGTGGGCCTCACACCACCACAAATAAAAACCAT
TTGTCCTCAAATGCAAATGAAGTAAAGTATCCAAAAAGTGAAATAAAGTAAGACAGAGCAGGAGGTACAAAAGGGATCTT
GTCTATGCAGTTTTTCCATATGTCCGGGCCTGAGCGCACGGTGCAACACTCTGTACTTGGGCATCAGTGCCTGGAGTCAC
CTCAGAAAGAATAGTAGTGTCTGATCCACTAGGGGTTTATGTGGACGTCTGAGTCGGCGATGTCTGGATCACTTGCTGCA
CAATCGTCTCCACCGAATCTGGAAAATTACTAAATCTGCTCTCCTCTTGATTCTGTATCATCTCATCATCGTGCACCACC
ATCTTTCCCTCGTCGGTCTCTGCCTCCGACACCTCATCTATTGTTGCCTCTCTATGTACATCTTTGGTTATGACCGGAAT
CTCAGGAGTGTTCAAGTCATCTGCCTTCCCTATTAATGAATAAAAGTCAGTAGACTTTAGATAGTCTATGTACTTCCTCA
GGTATGCTACATCGGCTTTCAAAGTCGTTATTTTGGAGGATTCTCTCTGTCTACTCTCACAAGCTATGACACTCACAGTT
AATGCATCAATAGAAGTCTGAAGTGGGGTGAGTGCAGCAAGTATTGCACTGTCGATCAACCCTGGAATGGATTGATACAC
TCAAATTACAACTATTTTCAGAAGCATAAGATATCGTTATCATGTAAAGAACCCAACTTGTAGGTTGGGGTTGATCCCAC
GAGGAATATGGTTTTGGCTTAAGTTCAATAACAATTATATTCTTTTAGCCAATGTATTTCTGAGACAAATAAGTAAAAGG
GGGGGGGGGGGGATTTGTGTAACAAATTTAGGAAATTATGAAAGTAACTAGTAAGCAAGATTTAAACTTTTGTTGTTATC
AAATTGAGAAAGAAACTAGGGCGTATGTGTTCCCCATAAACTCATAACTCCGCAATCCTAGTAATAGCAATCCCTTCCTA
GTGTATTACATGCAAAGCGATAAGTTATGTATCTCTAAATACTTGGTCCGACATCTAGAGAATTTCACCCCGCACCTTGG
TCCGGCTACGTGTGTATAATTTACTAACCCTTACCATTACCTCATATTAGACGTCACATCAATGTATGACTTAGTTTTCA
CCCTCGCATAAATCGACATTAATTATATTAGATAGTATCACACTAAATCTATGTTGATATTTCTTTTCTTATTAACTACC
TCCTTGGTCCAGGAAGTAGCCACAACGCGAGTTCTAACGTTGTGCACCGTTAAAAAGACTTCTAGATGAAAGAATTATCT
ATGCATGCAAAACACTATTCGGGAATTACTTAGTTACTATTCATACTTCGTTAGTCGCTCATGGTTCCCACAACCCTAGT
TGTGGATTTAGTTACCCATATTAGCAAGAAAACAATTCATAATGTTTGAAGAATAAATCATGAACTTACGTGGTAGAGTA
GAATAATCCCTGAATTTCCACTTGAATTTCAAAGTAAAAATCACCAAAACATCCTTACTAAATTAAGAATTGCTAAAGCT
GCAAGTTAATCTCCCAAACCAAAAATTAGTACTAAAATAATAAAGTCTAACCCCCAAAAACAAGGTTTACATACACTATT
TATGGAAAACAAATCCTAAATTAAAAGGGAAACAAAATAAGGAAAGTTTGTTGAGGCACGCTTCTTCATTCCACGAGACT
GACTCACGGACTGTCAATGGATCTATGGTCTGTGAGTCCATTCCGTTAGCTAGGACTTAGAAAATATTTCAGCTTTCAAA
AATCAACTTCTCTGAAGCGAACGACGGAACACCAGTATAGACCATAGATTGATCTCCGTCAAACCCTCTCCGTAGCTCCA
TACTTAGAATACTCCAAAAATTAGGTACTCGAACCCTCGCAGTCACATTTTACAGTTCAGCAGTACGGTGCGTAGATCAA
TCTACAGACCGACAATGGTCACCTGTTGTCACGACCCAAGCCTAGGGCCTAGACGTGAACGGCGAATGGGGAACCCGAAG
GAACCCCAAACAAGCCTCATAGCGTATCTTACACATCATTGGTCGCGGAAGCAATTAAAATGACCATAAGCGATAAGCAT
AATCAAGGGGGGGGGGAAATCGGGACTAAGGGAGCAAGAAAAAAAGACAAGAAATGATACATAAATACCATAGATGAATC
AAGCTCAAACATAATACACAACTTGTCCAACACCACCTCTAAACATAGGTACTTTAGCGGGGGCCAAGACAAACAACTGG
GCTCACCCTCATAGTCAAAACATAACTAAAAGGAAAAGTCTTATACATAGCAAAAGATCATAAGCAACGTCCCCTGAATG
GAGGACTCACCAATAACCTTGATAGAAAATCGTATTAGCCACGCGGAGGACGAGGGTCAAGCGGTGCTCCGGTCCCTACA
TGGTGACATCATGTAGGCATAGAGTATGCGTTAGTACGTTTGAATGTACTAAGTATATGGGGTGCAATGCAATGCAACAA
GGGATGGACATCATAGGCAAAATGCATAATCGTACCCGATAGATAGCATATTAATGAGATGATATGTATAATGATGCTTA
TATAAAAATCATATTTAGTAGGGCATAGTATATGTGTAGTGAGTGACCATCAATATAGTATTTCCAAGGCCTACCACCCC
CTTGGAGAGGCGAAAGAGGTACAAACCCCTCAATGTGGTTACCCGGGCGTACCACCCCCCGAGCTAGGGACCAAGGTACA
AACCCCTCGATATGGTTATACGGGCCTACTACCCCCCGTACTAGGCAACCAAGGTACAAACCCCTCGATACGGTTATACG
GGCCTACTACCCCCCGTACTAGGCAACCAAGGTACAAACCCCTCGATACGGTTATACGGGCCTACTTCCCCCCGTACTAG
GCAACCAAGGTACCAACCCCTTGATACGGTTACCCGGGCCTACAACCCCCCGAGCTAGGCTTGGTCGACTCACACACTAT
ATAGAGAAAATCATATACATGTATCCATTTCATCATCATTTCAATACTTATATAATCATCCGACTCATAGGACGTACATT
GGACCTTCCATTTCATAAGAATTCTATAAATGGCATTTTATCAAACATATGGTGGGCTACTTGTTCATGTAAATAAAATC
ATGTGTTTCAAGAGTACTAAGTCCAACCAATTTCAAAATCCATATAAAACAGCCCACCAACAACATACATATATATATAC
ATATATAACAACCTTCATAATTTGATCATGGAGGCATGAAAACCATAAACATCATATAATCATTCCTTTTCATGATAATA
TACAAAAATAGACCATAATAGGATGTGTAGTAATAATTCCATAATTCAAGAGTTCATAAATGATCATAAGGACCCATAAA
CTTGAAGTAAAATAGAGGATAAATGGTTGGACTTGTGGAAAGGAAGGTTTCCACAATCAACCCACATACCTCAACTTTGG
AGAATTCTTGATGAAGATTGGAATGGAGAATTGCTTGAGATTGAATCTTGAATCCGGAATTAAAGCTTGGGATCCTTGAA
TTTGGTTGATGATCTTGGTGGAATTTTTGGAGAGGGTTTAGAGAGAGTTTTTGGATGTTTTGAAGTTAAATGACTAAGTA
TGGATATGTCCCCTTTTTATAAAAAAACGTCCCAACACTTAGAAAAAAAATTGAGGCGGGTGAACAGTATTTTCGGCTAC
TGGAATTTGCATTTTTTGCCGGACAGGTTTTACGAAAATGGTCATAACTCCTTCATCCTAACTCGGAATGAGGTGAAACA
AATTGTGTTGGAAAGCTAACTCACAGAGATTTAATTTTGATAGTTTGAGCTCCTTCCAGTTCCTTGTGTGCTGAGAGATA
TGCCCCTTTAAAGTTGACCCTCAAAATCGCAATTTTTGTGATTTTCAAATTTTGATACGGTTGTTCTAAAATTCGGGTTA
GACTCATTCCCCACTCAATTTGACCCCCTAAACAAGAATATGAAGTCGGATTTCCGAAATCATGCACGGATTTTGAGATA
TATGGAAATTACAATTATAGGTGTTTCCGAAGCACATTTTCGGGCATTTTTGGGGTCGTTTCAATATCTCCCCCTTGGGA
ACATTCGGCCCCG
>mtp_1085.scaffold_5
AAGCTTTTAGCAGCCTAGAGTAGATAGAAAAAGTATGCAGACCATAATGTAAGAGACATGACATTTCTGGCTAGTGAAAA
AGTTCTTCATATAGTATAACCCATGAAATGGGTGATGATATTTGGCAAGAAGGGCAAACTTAGTCCTCGATACATTGGTC
CGTCTAAGATTCCTGACTGTGTAGGGTCAGTGACGCATCGATTGGCTTACCACCTAGTCTATCGAGAGTTCATCTGGTAT
TTCATGTGTCCATGTTGAAAAGATATCATGGTGACATGGATTACATCATAAAATGGGACTCAACTATGTTAGACTAAGAC
CTCCAGTATAAGGAGGAACCGGTTGCAATTCTTGATCGTGATGTCTTTAAGTTGTGGACCAAAGAGATTAAGTATGTGAA
AGATCAATGGAAGCATCGTCTAGTTTAGGAAGCTACTTGGGAAACCGTGAAGGACATCTGAGACAAGTATCCTAGTTGTT
CAACGATTCAGGTAGTAGTCCACTCTTACTTTAGCTGTTTTTCCAAAGTTTGTCACTCGCAGACATGTGATTGGTAAATT
GGTATCTGTTGTAACGACCTGCCTCCACATTATGGTAAATCCATCGGGGAAAATTTTTGGGTCAAAAAGCTTTTTGGTAG
TAACTCAAAAATTCCTAGCCTAGTCCAAATTTGGACAAAATCAGAGTCAGGCGAGTCTAGGGAAATCTTGTAACAAATGA
GAGATCTAATTATGAATTTGATCGCAAAAGTGGATAGCTAAGACCTTAAGGAAACTGTACGACTTTATGGAATCAAATTC
GGGTGAGTAGAACTCTCGAAACTGATCTTAGCGTGAACGGATAGTTTCTGAGTGTCATATGTTGAAAGTGTGTAGTGAAA
TGGGGGATTGGAACTCCTAATTTAGCTTATAGCCGCTAGGGTGGGATTATTCCCGCCAGGGTGGGGCCGCTGTGGCGGAA
TGGGGGTCGCCATAGCAGGCCAGTCGCGAATTAATTTGGAAATAAACCCCAATAATGCATTTATTCTGCAAATTTCGTTC
ATGAGAGCTAGGAGACGAGCCAAGGCAATTCCTTGATAGTTTTCCACTAAATTTTGTGATAAAGGTAAGGATTTTACTTC
ACCTAATCCATTTTTTGATTCGTAGAACTTAGAATCTTGATCATACATTGTTAGGGGAGGGTTTTGAACTGTTTTGGATG
GTGGGAAATTCCCTAGCTGCACCTAAAGATCATGGGTTTGGCCTAGGGTTGAAAATGATTATTATAATCTGGGTAATTGG
GCCTCGTTTATTTATTCTCGCGTTATATTGATTGTTTGTAGACTAAGCGGAAAGAATCCCGAAAGGGCAGAATCAAGTTT
CTTAGGAGGGTTGAAGCTTTGTTCGAGGTAGGTGATGGTTGTGATTTCATGTTTGTGTGATGTTTGTTAGTAATTACTTC
ATTATAATGCATGTATGTCTACAAATGTTGTACTATTGATCACAGTAATTGTAAATGAGTATGAATGAATGATTGTATGC
CATGAATCAACACTTGATTGTATAATTTGGAGAATGTACCTTGTGATTGTTATTGTGGCATGTTGAATTGAACGGGTGTG
ACGTTCCAACACACTAACTGGGATCGGATGTCACATACCGACATATATATTAGGACGGGTGTCACGATCCGACACACTAA
CTTGGAATAGGTGTCACGATCCAACACATTAAGTAGGAACGGGTGTCACGATCCGGCACACTAACATTTTCGGTATGGGT
TCTGTGAGAGGACCATTGACTTGTAATATAGATGTATTATTGAGAATGTGGAATTGTACATTGTTCCTGAAATGATGACT
GATATTGTATATGTTTGGTATATGCCTGTTTTATGATGTTGTGATTACTTGTAAATGGTTCACTTATTGAAAGAGTCGCG
TGATCCTACCAGTACACTGTGGTTGTGTACTGATACTACACTTGCATTTTTTTTGTTGAGTACAGGGAATCTTCAGCCGG
CTAGTGACAAACCTCATTTAGGATATTAGTGATTGAGATCGAATTCAAGGGTGAGTCAGTTCTTTGATATATCGTGAGTT
TACGGTATTTCAAATACACTTCACATACAAGTTGTGTGTGTCTAGGGCCTTTTTATATTGGGTTTTATGTGTTTTTATCA
TATTTTTCAGGAAAGATGTTCAGGCGCGAAAGTAAAGAGACAACTGAAAGAAATGCAGAAAAGGGCATCTACGGAGGTGA
TCATCGGACCGTAGGTCCACTGACGCTCCGCAGGTGATGGCCGTAGATAAGTAGGCAATGCAAATCAGGGAAATCTGACC
AAGTGTGGAACCACGGTGGCCACTAACAGTCCGTAGATTGATCTACAGACCATACTGTTGATTCGTAGATTGATACTGCG
GGGGTTCTAGTACATGATTTTTGAATATTCTAAGTGTGGAGCCTCGGGGCGTGAAAACACTTTGTATCAGAGCACTAGGT
TTAAGAGTCCTAGGATGTCTAAAAAACCGCACTAAGTAGAGTCCTTTTCATAGGTGTGAAGTGCACCACATCTAATGAGA
GGGAGGCTACGAAGTGTTTAAGGAAAACTTCACTCTCTTTGTTATTCTTATCGTGCGTTTGCATGATCTCCTTTCTAATC
CATCATTATGCATTTTCAGATAAGGCCTCCTCGTAGAGCTTACCCCAGGAATGCTAATGCACGCAATGCTAACGCATCTC
CTCCAGTCCTAGATCATGAGGTTTCGAATGCAGAGTCTTGGAACACGTAGCTAACTAGAACAATTAGAAAGTTCCAGTTC
CTACAAATGGTAATGGTGGATTAGCGGCAGCTAGGGTCCGTGATTTTATTACGATGAACCCACATGTGTTTCTAGGGTCG
CATGTTGGTGAGGATCCCCAGAACATCATGGATGAGGTCAAGAATAATCATTGGAGTGATGCAAGTGACAGGAAATGATA
AGGTTAAGTTGGCGTCCTACCAGATTAAGTATGTGGCTCATCTATGGTTTACACAGTGGAAGTAAAACTGGGGTGAGAAT
TGATGAGTCCACAAATTGGACTTATTTAGGGCTTTATTTTGATAGAAATAGTGTCCTTAAATGCTTCTTTTGTCTTAATA
GCTGATGAAAACTCTTAAGTTTCAGGTATTTGAAGTTTTAGTGGAAGCATGGACACTTAGGCGTAAAAAGGAACAAAAAG
ACTGAAAAGAACGAAGAAGCTGAAGCATGAGCATCACCAAAAACCTTAGGCGATTTGTCGAAAGGATAGACTCCGCCCTT
TGTTCCAGTAGCGAAGCCCTGAAAGAAGAGGATCAAAAAGGCGATGAAAGGAGCAGTCGGCGCTTTGCCGAATAGTTCTG
CGACGCAGTACTATACCACCCAATGGTCCATAACGTGAAGATGTTGAAGGCAAGCATGAAACGGCGATGAAACAGAAGAA
GGGCGAGTCGCTGAGTCATTCGGCTACATCGACTAACTTCGCCGAACTATCCACCTGCACTAATTTATGATGGCTACAAA
TACTGAATTCTTTATTAATTTTATAATTTCTGAACCATTATTATTATTTTTCAGAATAGAATAGTACGTTTTTTGTTATT
TTCTTCCAAATTTAGAGAGGGTTTTGTGGGAGACTTGATGAGAGAAGGATTTCATCTTCCCCAAGTTGGAAGTAGGTCTT
CTCCATTCTTCTTCCTTTGCTTAAATCAAGGTTTAATTTATTATACCCATTTGATTTTAGTATCATATTAGGTGTACTTT
TTATTTCTTGATGTGTGGCAAAAAACCCCATTCTTGGGGTGTGATTTAGCAAATATGTGTTGATATTGTTGTTGCGTCTT
TCTTGCTGATAGGGTAAATGTATTTTAATGGTGATTTCACCTAGTGGTTGTGGTTTAATTTAATGGGTTTGTAGTTGCAA
ATACAAAACCACCCATATGTTTTCGGCTTGCCCGAGAGGGAGGTCGAGAAACCAAGACCACTAGACTGATGGCCTACGGA
GTGGGTCGACATGAGGTTCAGCCCGAGAGGGTGATTCCTAATCCCATGTCCTAACACTCAGCTCGAGATAGTTAATGGGG
TAAGGCGTAGGCTGGTCTTCATGCGGCAAATGGGTCCGAGAGGAACCCATTTGAAACGAGGTAAGTTGCCCGAGAGGGAA
CTTATTTCCATCTAAAGCTTATCCTAGTCACTATTATCTTGCAAATTTTCTACTGAAAGAATGTACCCAACGATTTATCT
CAACTTGTATTGCAGTCACACCCCAAGAACATTTCCCCATACTTGATTTTCTTGTTAATTCTTGCTATTTTTACTACTTG
TGACAAAAAACCCCAAATTGATATTTGACAATTTTGTGTCACCTTCTTTAATTTACCATGTTATTGTTCGTTAATGTCTT
TAGCTACGACTAATTAGACCGAAATTTTATTTTTCTATTAATTCTCAAAACCACTTCCTTGGGACACGACCCCAACCTTT
ATTTGGGTTGCTATACTAGCGACAATCGTAGATACTCATACCATAGGTTAGTGTCGTTGGCCACAATAAGTATCAAAATG
GTGTCGCCACCGAGGAGTGGTGTTATTTGAAAAATTTTAGATTAGTAGAATTTTTGTTCTTATTAGTGGTAGCATACTTC
CTTAATTTTTAGTTTTGTTTTGAGTATTTGTGTACCACAGTAGGCCAATGAGTACAAACAGGGACAATAGCTGCCCAGCA
GGTCACTCAGCAGGTGGTGTTTTCCATCGAGAAGATATCAATGATGCTAATAGTGTTTTTCACCCTGCCGGCGTGGGCAA
GATGGATGAAATTTGCATGCCAGAAGCTGATGGGAATGTAATGTTCAAAGTTACCAGTGCAACACTCCAACTCATACTGT
CGAGAGTTTTATTTGGTGGGTTGGAGCATGAAGATCTGCACGATCATGTACGAATCTTTGTGGAAGTGTGCACCCCTTTG
TCATTCAAGAACCTATCTCAAGGATCCATACGGTTTCACTTATTTCTATTATCATTAACCGAGGGAGCCACTGAATGGTT
GATTGAGCGCCCAAACAACTCCATCAAATCATGGGAGGAGTTTCTTATGGCATTTCACGAAATATTTTTTCCTCCATCAA
AAATGATTAAACTGAGGGACAATATTCAGAATTTCAAGCAACAGGAGGGTGAACCAATTCATGAGTCATGGACAAGATTC
AAAAGATTTGTGCGTAACTGCCCAACACATGGGCTGCCAGTAATTCAATACTTCTACCATAGTTTGGAGTCGGTCAATAA
AGGAATAGCTGATCAATTGGTGCAAGGAAGAATAATGTTACAATCATTTGAAGTAGTCTCATTCCTCCTAGATGGTATGA
CTAAAGTAATCCAGGTATGATATACCAAAAATGATCAAGTCTCCCCACTATGCTTCCGACTAACACAGGAACAGATCGAA
AAAGAAAATGAAAGGGACGAAAACATCAAGAATATGTTATCTCAAATGGAAAGTCTACAAGAATATATGAAAGGGAAACA
TGGGGTATTTTGAGTTGAGAAGGGTTCTTATTCCGTTTATTCAAGACCAGGGGAGGAACAAGGATGGAACTCTAGAAGAT
ACGAGGAGGGTTTCCACACAGGCTATCAATCGCGGGGTGGGAATCAAGGTTGGAGCTATTATACATGAGAAGAACCAAGG
AGATATTGGCAAGATTGGGCTGAGCAGGATTGTCAGGAGGAGGACAATATTCACTTGAGTGAAAGCCCGAAATCTAAAGG
GAGTGCAAGTAGTCCTCAGGTAAATGATTTGTTATCGCGTATACTCGATTAAGTTGAGGGCTCTGATGACCTGCTAAAAG
GAATGAAAGATGACTTTTCATCATTGAACAGTAAAGTAAATTCTCATGTTTATGCCATCAAAATGCTGGAAGGTAAATTA
TGTCTGTTATAAGCTCAATTAACATCCAAAACACCCATGAACTATATTGAAAGAGATTTGGTTGTGGTTACCCGTAGCGG
TAAGGTGGAAATAGGGGATATGGTGGAAGTTAAGGATCCTCAAAAACATGAAGAGAGCCAAGGCGTGGAGGACCAAGGTT
TGCTTATTCAGCAAAGCCTTACTAGGGAACCATAGGAGGAAGTAGATCAAAAAGTTCAAGTTCCAAAAGTCACACATCTT
TTACCCAAGATACCTCCACCGTTTCCCCATCGTTTGAAAAAGAAGAATGCTGATGAGAAGTTCAAAAAAAAATTATCAGT
ATTCAAGAGGCTATCAATTAACCTTCCTCTTGTAGAAGCATTGTTGGAAATGTCGGGATATATGAAAGATCTGGTTACAA
AGAAAAGGAGCTTGGAATATGAAAAGATTGAGATGCCCCATAGTTGTTGTGCAATTATGACAAATGATTCAATCACTAAG
AGTAAAGATCCTAGAGCATTCACAATCCCATGCACGATTGACATGCTCCAATTTATGAAATCCTTGTGCGATTTAGGAGC
AAGTACAAACTTGATGCCCTATGCAATATACAAGCAACTCAGTTTGAGTGAACCAAAGGCAACCACAATGAGACTCTTCA
TGGCTGATCGATCAATCAAGCACCCAGTGAGAATACACTATGACATATTGGTAAAAGTGGACCGGTTCATCTTTCTGGGT
GATTTTATGATTCTAGACTGTGAGATCGATGCTTAAATTCCCATTATTTTGGGAAGGCCATTCTTAGCTACCAGGAGAGC
ATTGGTGGATGTTGAAAGCTAGAAATTAAAGTTCTGTGTGAATGACAACGAGGTGACCTTCAATATCTGTAAGTCCATGA
AGCAACCAAATAACATTCATGTGGTATCCACTGAGGATGTGATAGATAAGGCAGTGGCAAGTGTGAGTCATTTAATGCGC
GAGAATGAGTCCCTTGAATTTGTGCTTGCTAATTATGATTTATCCGAAGTTAAGGGTTACGAGGAAGTGGTAGATGCTTC
ATCAGGATTAGGAACATATTCAAGGAAACCAATCAAATTGTATTCAATCTGAAAAACAGAGAAAGTCCTCCTGCTAAATC
TTCAACAGAAGAACCACCGAATTTGGAATTAAAAGCCCTACCCTCTCATCTCAAATATGCCTTCTTAAGAGCCAATAATA
CTCTAGCTGTAATTATTGCCGCCAATCTTCTTGAAAGGCAGGTGAAATTACTCATTGAAGTACTGCGGAAGCATATAAAA
GCTATTGGATGGACAATAGCCGATATAGTAGGAATTCCTCCTAGCATCTGCCCTCACAAAATCCGACTCGACAAAGAATG
CAAACCTTGTGTGGAACATCAACGGAGATTGAACCCTCCAATGCAAGAGGTGGTAAAAAATGAAATCATCAAGTGGCTAG
TTGCAGGGGTGATATACCCTACAAATAGTAAGTAGGTAAGTCTGGTGCAATGTGTACCGAAAAAGGGAGGCATAACCATA
GTCTCGAATACAAAAGGAAATCTTATGCAAACAAGACCAGAGACTGGGTGGAGAGTATGCATGAACTACCGAAAGCTTAA
ATCATGGACCGAGAAAGACCATTTTCTGATGCCTTTTATGGATCAAATGCTTGACCAGTTATCAGAAAGAGGGTGGTAAT
ATTTTTTGGATGGGTACTTTGGCTACAACCAAATCTCATTTGCGCTGAAAGATCAAGGGAAAACCACTTTTACTTGCCCT
TATGGAACTTTCGCATTCAAAAGAATGCCATTCGGGCTATGTAATGCCCCAATAACATTTCAATGTTGCATGTTGTCTAT
CTTTGCAAATATGGTTGAAGACTCTATGGAGGTGTTCATGGACGACTTCTCAGTCGTAGGGGATACATTCGAAGAATGCT
TGACTCACTTGGGACAGGTACTCCAAAAATGCATCGAAACAAATTTAGTTCTGAATTGGGAGAATTGTCACTTAATGGTA
AAAGAAGGTATTGTTCTTGGGCATACGGTGTCACAAAAGGGGCTGGAAGTTGACAAGGGAAAAATTGAGGTCTTTGAGAA
ATTACCCCCCCCCTCGATTTCAGTAAAGGGCATTCACAGCTTCTTGGGGCACGCAGGATTTTATAGAAGGTTTATAAAAG
ACTTCTCAAAGATTGCACTCCCATTATGCAAACTCTTAGAGAAAAAATTGAAATTCCACTTTAATGATGCTTGTATGGCT
GAATTTCAGTGTTCGAAAGAGAAACTAATATCCACTCCAATCATTATCAGTCCTAATTGGTCCGAATCTTTTGAGTTAAT
GTATGATGCCACCGGTATGGCACTGGGGGGTTGTGTTGGGGTAAAAGCGCAACAAACTGTTTCACCCAATCTATTACGCA
AGCAAGACTCTAAATAGTGCCCAGCAAAATTATACGGTCACCGAACAAGAGTTGCTTGCAGTAGTTTATGCATTTGAAAT
ATTCAAGGCGTACCTGCTAGGCACCAAATTAATCGTACACACTGATCATGTTGCTCTCCATTATTTGATGGCAAAGAAAG
ATGCAAAATCACGATTGATTAGGTGGGTACTACTATTACAAGAATTAGATTTCGAGGTGAAAAATCGAAAAGATGCAAAA
ATCAAGTGGCTGATCATTTATCAAGGCTGGAAGAAAAGGAGATTGTCGAGCATGATGTTGACATAGATGACTATTTCCCA
GATGAACGGGTGTTTGCAATATCCGTCAAACATACGCCATGGTATGCAAATCTTGCAAATTACATTGTGTGTGGGCTCAT
GCCGGATGAGTTGACCTTTTACCAACAGAAAAGATTCATATTTGATGTTAAAAAGTACTTTTGGGAAAAGCCATACTTGT
TTCGAGAGTGTGCTAACCATGCTTGCCATACATCTCCAGTGGTAGGTCACCATGGTGGTGTTCGCACCACCATTAAAGTT
CTCCAGAGTGGATATTACTGTCCATCAATCTACAAGGATGAACATGAGTTTGCAAAGAAGTGCTCTAAATGTCAGCAGCA
AGGCGGAGTGTCTAGAAGACATGAATTGCCTCTCACTCTTATTTTACAGGTTTAGCTATTCGATGTATGGGGGATAGATT
TCATGGGCCCATTTGTGAGCTTGTTTGGAAATAAATATATCTTAGTGGCTATAGATTATGTCTCCAAATGGGTGGAAGCC
GTCACACTTCCAAACAACGAAGGGAAAAGCATTGCCCAATTCCTGAAACACTACATCTTTGCAAGATTTGGCACTCCGAG
AGCAATCATAAGCGATGAGGGATCGCACTTTTGCACTAAGTGGTTCTTAATGGCACTGAGTAAATATGGGGTGAAACACA
AAGTGGGAACCCCATATCATCCTCAAACAAGTGGCCAAGTCAAAGTGTCGAATCGGGAAATCAAAAGCATAATGGCAAAG
ACAGTAAATGTCAATAGAACTGATTGGTCTAGGTAACTCGATGATTCACTATGGGCATACCAAACTGCTTACAAAACACC
TATCGGAATGTCTTCATAGCAGTTGGTTTATGGTAAGGCTTGTAATCTACCCGTTGAGTTAGAACACAAAGCATTGTGGG
CATTGAAATCTTTAAATTTGGACTGGTCAAAAACTTCAAGGGTGAGAATAGAGTAGTTGAACAAACTGGATGAATTTAGA
CTCAGATCGTATGAAAGTCCAGCCATCTATAGAGAGAAGATGAAGAAATGGCATGATGCTCGGATACTCAAGCGAGACTT
TAAGGTAGGAGATTGTGTTCTGCTATACAACTCGCGACTTAGTCTGTTCCCCAGAAAGCTCAAATCCAAATGGTCTGGAC
TATTTAGAGTAACGCGAGTGTTCATCAATGGTGCCATAGAACTTACCCTAGTCAACTCATTCTCCAAAAATTCATCAAGT
TTAATAAAAAGAAGGAGAAAGAGTCAACCAACCCTCTCCAAGAATGCAACAATGTTTTCTTAAGTTCCATCCCCGAGGTC
GAAAGATTTCACTATGAATTTCATCACCAGGCATGTGGGATTTCAGTAGTGGATTCCTTTCACCCATGAAGGTAGCAAGA
ATTCAGTCTAATTCTTGATTTATTATATCATGCTAGACCTAGGGTCTCTAGTATTGCATAATTTATGTTGTTATTCAGTT
GTTAGAGTAATCCAAATCAGATTATCATGTTTTTGAGGAATTGTTGCTTAGTTCTTGCATGAAACTCAGAACCCTAGTCA
TGTAGATTCGTTTAGTTCATGAATTACACTTTCTAGGGTAGTTTATTCAGTTATTCATGCTCCGGTTAAGAATTCCTCAT
TATCAGAATAATAATGTTGCATTATCAGTTAGCATGTCAGCATTTTAAGATATTCAATAATAGAGAAATTAAGTTATAAT
ATATTATTTTCATAATCAGTTGGGAGTAGGCTTAATACCGAGTGACTAAGGGTTAGTCATCTTCCTAGTCCAAGAACTAC
ATTCCCCGATAAGAGAACTCCCCTCTATGGTCATCAGTTTTACTGATCATGTCAGTCATGCCTTTATACCCTTGTCAAGG
TATATTGGGTCCTCTCGATGGGGCAATACATCGGACTCCACGGATAGCTCTCAAGGTTTTATGTCGGTTAACTGTAGCTC
CCACAGTCAGATTCTAGTGCATTGACTAGGTTACCAATATAGTTGAGTATTCAGTCTCAGCATGTCATGTACTTGGTCAT
TGCATTCAGTTAGCTTAGTATTCAGTATATTTCTGTATTTACCTCATGTTCTGATAATATCATTGCTCGTATTTCTTTTT
CAGTTATTTATATATTATTCAACTTTATCCTATCCTGCATGCTTAGTACCCTTCAAGTACTGACGCATACTCTGCGCTAC
ATCTTCTCGTGATGTACGTTCAGGTCCTCAACATTTAAATCATGCATAGATTGGTTCCCGATCTCCAGTTCAACAGCATC
ATTGGTGAGTCCTCATTCTTCGAAGATGAGTGACATGTTATCTTTCTATTTTCAGTCTTTTGGTTTCATTTTTGCTACAG
TTAGTTGAGGACATGTCTTAACATCTCTAGTCATTTAGAGGCTTTCATTCCAACATAGTTTAGATTCAGTTTTTAGTTTG
AGTTTGATATTTCAGTTGTCATTAAACTCAGTTTTAAATATTTATAGCTAGAATGGGTATTCCCCATCATTTCACTTTAT
CATATGTTTCTAGCTTCCATACAATATGTCTATTATATTGAAAATCTTAAGTATGCTTATGATATGCCAGCAGTGTTAGC
TTGAGGTCATTCATGATCCTAGGTCCTGTGTTAATATCTTGGGGGTAGCCTCGGAGGGTGACACAAGCATGGATACGGTA
CAGTTTGAGGCACTCTATGGGTGGGGATGTAGATCACCCATAGGTTAGTTTGAGGTTGTAGATATGAAACTTTTGGGGGT
TCATTTTGTTAAGGATGCTCATGATAAGGTAAGAAGCATCCAAGCTAAGCTTTTAGCAGCCCATAGTAGATAAAAACCAT
ATGCAGACCATAAGGTAAGAGACATGACATTTCAGGCTAGTGAAATAGTTCTTCTTAAATTATCACCCATGAAATGGGTG
ATGAGATTTGGCAAGAAGGGCAAACTTAGTCCTCGATACATTGGTCCGTCTGAGATTCCTGACTATGTAGGGTCAGTGGC
GCATAGATTGGCTTACCACCTAGTCTATCGGGAGTTCATCGAGTATTTCATGTGTCCATGTTGAAGAGATATCATGGTGA
CATGGATTACATCATAAAATGGGACTCAACGTTGTTAGACAAAGACCTCCAGTATGAGAAGGAACCGGTTGCAATTCTTG
ATCGTGATGTCATGAAGTTGAGGTCCAAAGAGATTAAGTCTGTGAAAGATCAATGGAAGCATCGTCCAGTTGAGGAAGCT
ACTTGGGAAACCGTGAAGGACATCCGAGACAAGTATCCTAGTTGTTCAACGATTCAAGTAGTAGTCCACTCTTACTTTAG
CCTGTTTTTCCTAAGTTTGTCACTCGCAGACATGTGATGGGTAAATTGGTATCTGTTGTAACGACCTGCTTCCATCGTTA
TGGAAAATCCATCGGGGGAAATTTTTGGGTCAAAAAGCTTTTTGGTAGTAACTCAAAAATCCTGATTTGGACAAAATCAG
AGTCAGGCGAGTCTAGGGAAATCTGGCAACAAATGAGAGATCTGTTTATGAATTTGATCGCAAGAGTGGATATCTAAGAC
CTTAACCGTACGACTTTATGGAATCAAATTCGGGTGAGTAGAACTCTCGAAACTGATCTTAGCATGAACGGGTAGTTTCT
GAGTGTCATATGTTGAAGGTGTGTAGTGAAATGGGGGATTGGAACTCCTAATTTAGCTCTCTGTTTTCGTTCTAGTTGCT
AGAGTGGGATTATTTTCGCCAGGGTGGGGCCGCTGTGGCGGGATGGGGGTCACCATAACAGGCCAGTCGCGAATTAAGTT
GGAAATAAACCCCAATAATGCATTTATTCTGCAAATTTCGTTCATGAGAGCTAGTAGACGAGCCAAGGAAATTCCTTGAC
AGTTTTCCACTAAATTTGGTGCTAGAGGTAAGGATTTTACTTCACCTAATCCATTTTTTGATTCGTAGAACTTAGAATCT
TGATCATATATTGTTGGGGGAAGGTTTTGAACTGTTTTGGATGGTGGGAAATTCCCTAGCTGCACTTATTGAAAGAGTCG
CGTGATCCTACCAGTACATTTTGGTTGTGTACTAATACTGCACTTGCTCTTTTTTTGTTGAGTACAAGGGATCTACAACC
GGTTAGTGACAAACCTCGTTTACGATATCAGTGATTGAGATCGAATTCAAGGGTGAGTCAGCTCTTTGATATATCGTCAG
TTTATGGTATTTCTAATACATTTCACTTACAAGTTGTGTGTCTAGGGCCTTTTTGTATTGATATTTATGTGTTTTTATCA
TATTTTCTAGGAAAGATGTTCAGGCGCGGAAGTAAAGAGACAACTGAAAGAAATGAAGAAAAGGGCATTTACGGAGGTGA
TCTACGGACCGTAGGTCCACTGACGCTTCGTAGGTGATGGTCGTAGATCAGCAAGCAATGCAAATCAGGGAAATCTGACC
AAGTGTGGAACCACGGTGGCCACTGACGGTCCGTAGATTGATCTACGGACCATACTGTTGATCCGTAGATTGATACTGCG
GGGGTTCTAGTACATGATTTATGAGGATTCTAAGTGTGGAGACATGAAGGGGGATTGACGGACCGTAGATCGATCTATGG
TCAGTACTGCAACTCCATCGTTTGCTTTAGATAAGCTAATTTTTGGAGGCTGAAATATTTTCTTAAGTCCTGGCTGACGG
AAGGGACTCACGGACCGTAGATCCATTCATGGTCCGTGAGTCAATCTCATGGAATGAAGACGCGTGCCTGAACAAACATT
CCTTAATTTGTTTCCCTTTTAATTTTTTGACTTGTTTTCTATAAATAGGGCATGTAAACCTCGTTTTTAGGGGTTAGACT
TTATTACCTTTGTTTTACTTTGTGTATGGGGAATTAATTTTACTACCCTAGCAATTCTTGATTTCCAAAGGTTAGTTTTG
AAGATTTGGTTTGAAATTCGAGTTGAATTTCTGGGTTTATTTTTCTCAACTACGTAAGTTCATAATTCTTTCATCTAAAA
CAATGAATTGTGTTCATATGATTATTAGTAACTAAACTCCACATCTAGGGTTGTGGGATCCATGAGCGACTAACAAAGTA
TGAATAGTAAATAAGCAATTCTTGAATAGTGTTTTGCATGCATTGATAATTCTTTCGTTCAAAACTCTTTTTAACGAGTG
CACGCGTTAGAACTCGCCTTGTTGCTACTTGCCGGACCAATGAGGCCATCAACAAGAAAAGAATTATCAACATAGATTTA
GTGTGATACTATTTAATAGGCAAGTGTCGATTGGTGCGAAGTAATAACTAAGCCAAACATCGATTATGATATCCAATATG
AGGTAAAGGTAAGGGTTAGTAAATTATACACACGTAGCCGTACCAAGGTGCGGGGTGAAATTCTCTAGATGTCAGACCAA
GGATTTAGAGATACCTAACTTATCATGTTGCATGTAATACACTAGGAAAGGATTGCTATTACTAGGATTACTGAGTTATG
AGCTTGTGGTGAACACGTATACCCTAGTTAATTTTCTCATCTTGGTAACAACAAAAATTGACCTTTGTTACTGATTACTT
ACTAAATTCTTACAATTTGTTTCACAAATCCCCTTTTTTATTACTTGTTTCTGGAAGTACTTTGACTAAACGAATATAAG
TGTAAGTTAAAGTTAAGTCTAAACCAGTTTCCTCGTGGAATAGACCCCAACCTACAAGTTGGGTTCTTTACTTAATAACG
ATCGCTTATGCTTCTTTAGGGAGGTGTAATTTGAGCGTATCAAATTTTGGCATTGCTGCCAGGGAAATTTGGCTTTTAGA
TTAATTTTAACTACATTATTGAACTTTAGTCAAATATTTCCTAATTTTACTTTTTCTTTTTATTTTTGTCTCTCTCAGGT
TCTGACTCTGGTGTATGCCAAGGACACGGAGCCAAGGTGAACCACTTACTCCTTACAATCCAGAGTTAAACAGAACTTTG
TGAAGAATGAACAATCAATGAATTCCAGTTAATCCTATCGGAGTAAATCTTGATGATACAGTTGAGTTACAACAGCCGAG
AGTAGCTAGTGGGGAAAACCGGGGTCTAGCTGAAAATCAATTGGGAAATGCAGTGAGGGTGCACGGTCCACCAGACCCAC
TACTGAATGATAACTACAGGGACAATGCCAATATTACTGACTTTGATGGACCTCTAGTCTTACCCCTTTTGCCTTCGGGG
CACAAATTTGTGGTAACCAGTAGCTTGATGTAGATGCTTACAACGAGGTGCTTGTTCTCAAGGTTGCCATCGAAGAACCC
AGATGCTCACATAGCCAAGATAAGGGTAGTCTGCAAGAGCTATGTAGGTCAACCAGACTTGGATATGGATGTCATCTGAT
TGCGAGTGTTCTTTCTTTCACTGACAAGCGATACTGCTATATGGTTCACTGAGCTTCCTTATAACTCAATCTATACATGG
AACCAACTAAGGGATGTGTTCTTAGAAAGGTATTATCCAGTGTCCAAGAAGTTAAATCACAAATATAGGGTCAATAATTT
TGTGGCATTACTGGAGAGTCTGTAAGTAGCTCATAGGACAAATTCACTTCGTTCATAAGAGGTGTTCCAGGTCACCGTAT
TGATGATGAGTTGCTGAAGGAATATTTCTATCAAGGTCAGGATGATAACAATAAAGCAGTGTTGGATACTATTGCTGGAG
GTTCGTATGGTGAATGCACATACGCAAAGATCGCAGAAAAGTTGGAGAAGATCTCTCGTAACAATAAAGCATGGATTACT
AGGAGGTCGGATATTGGGAGAAACACATTTTCCATTCATGCTACAAATAACCAGTCTGCGGATGAGATTCGTGAAGAGAT
GGCTCAGATGAGGACCGAGTTGGGTTTGGTATTGAAGTATGTAAGCGGAGGTGCAGAAAAGGTAAATGTTGTGAACTACT
TGACTAGAACTCCACCACCAGTGGAAGAGTGTTACTATGAAGAAGATGTTTATGTTGTGAATGATCAGACGGGGGGTTTC
CGACCAAATGCCCAAAGAGCCAACACAGAAAATTGGCGCCAAGGCCGAGGAAACCTAGGTCGGAACTATGGAAATTACAA
CTGAGAGGGTCAATATGTCTGGGATGGGAACTTCAATCGCGTCAACAACTACAACCGAAATAGCTATGGCAAAAGAAAAG
ATCGAGTTGGACCTTATGTTCCCCCTCAAAATCAGGAATCTGGTACTAGGGAATCTGGAGGAAGTATGGCGCGTATTGAA
GATATGATGCAGAAGATGATGAGAAGGTTTGATGCAGCTGATGAGAATGTGAAGGAGATGACAAACGACTTGTCTGGTAT
TGGTCAAAAGGTTGATGCCCATGCAGTGTCAATAAAGCATCTAGAACAGCAGATGACCCAGTTGTCTACTACAGTGAATC
CACATCAACCCGGTACTCTTCCTAGCAACACCATCCATAATCCAAAGAATGACGGCCATTGTATGGCATTTACTACTTGA
GGGGGTAAGCAAACCATTGATCCACCTATGCCATCTGTGGTGGAAGTTGAGATTAGAAAAGAAGATGATGTGGTAGAGGT
TAGAGAAAAGTCTGAGAATGGGACAGAGAAAGAAACGGAGATATCTCAGAAAGTGATCCCATACCTAAAACTCCACCACC
TTTTCCACAGATATTAGTGAAGAAGAGTGAAGATGGTAAATATCGCAGGTTTATTACTATGTTGAAGCAGCTTTCCATCA
ACGTTCCGTTGATAGAAGCTTTGGAACAAATGCCTGGGTATGCAAAGTTTATGAAAGATATTGTAACAAAGAAAAGCTCT
GTAAGTTTTGAAGATGATGATAGATTGCAGCATTGTAGCGCTATTGCTACAAGGTCTCTTGTGCAAATGAAGGAGGATCC
TGGTCCCTTCACGATTCCATGTACTATCGGATTGTTAAACTTTGCTAAGGCATTGTGTGATCTTGGTGCTAGCATCAACC
TCATGCCATTGTCTATTTACAATAAGTTGGGTCTAGGGGACCCAAAGCCCACTACAATGCGGTTATTGATGGCCGATCGG
ACTGTGAAAAGGCCCATTGGTGTACTCCATGATGTGCTAGTAAAAGTGGAATCTTTCATTTGTCTGGCAAATTTTGTGAT
TCTTGACTGTGAGGTTGATTTTGAGGTTCCCATCATCCTTGGGAGACCATTTCTTGCCACAGGGCATGCGTTGGTTGAAA
TGGAAAAGGGACAGATGAAGATCAGACTGAACAATGAAGAAGCAACTTTCAATATTTGTAGGTCCATGAAGCAAAGTGGA
GAGCTCCAAACAGTATCTGCTATAACTTACAGAGTGAAGAGTTGGACAGAAGTGCAAATTGAAGAGCGACTAGGTGTTGA
GGCACTAGCAGCAGTTATGATGAATTTCGATAGTGATGTTATTGAAGAGTATGATAAGTTGGTAGCCGCACTCGATAGGT
GTGAATATCTGTCCAAACCAAAGAAGTATGAGTTAGACAAGAAGAATCGCGAGTCCCCACCCGCAAGGCCATCTATTGTG
GAGGCACCGAAAGTGGAGCTTAAGGCTTTACCACGACATTTGAGGTATGTATACTTGGGCAGAGAGAATACTTTGCCGGT
CNNNNNNNNNNNNNNNNNNNNNNNNNNNNNNNNNNNNNNNNNNNNNNNNNNNNNNNNNNNNNNNNNNNNNNNNNNNNNNN
NNNNNNNNNNNNNNNNNNNNNNNNNNNNNNNNNNNNNNNNNNNNNNNNNNNNNNNNNNNNNNNNNNNNNNNNNNNNNNNN
NNNNNNNNNNNNNNNNNNNNNNNNNNNNNNNNNNNNNNNNNNNNNNNNNNNNNNNNNNNNNNNNNNNNNNNNNNNNNNNN
NNNNNNNNNNNNNNNNNNNNNNNNNNNNNNNNNNNNNNNNNNNNNNNNNNNNNNNNNNNNNNNNNNNNNNNNNNNNNNNN
NNNNNNNNNNNNNNNNNNNNNNNNNNNNNNNNNNNNNNNNNNNNNNNNNNNNNNNNNNNNNNNNNNNNNNNNNNNNNNNN
NNNNNNNNNNNNNNNNNNNNNNNNNNNNNNNNNNNNNNNNNNNNNNNNNNNNNNNNNNNNNNNNNNNNNNNNNNNNNNNN
NNNNNNNNNNNNNNNNNNNNNNNNNNNNNNNNNNNNNNNNNNNNNNNNNNNNNNNNNNNNNNNNNNNNNNNNNNNNNNNN
NNNNNNNNNNNNNNNNNNNNNNNNNNNNNNNNNNNNNNNNNNNNNNNNNNNNNNNNNNNNNNNNNNNNNNNNNNNNNNNN
NNNNNNNNNNNNNNNNNNNNNNNNNNNNNNNNNNNNNNNNNNNNNNNNNNNNNNNNNNNNNNNNNNNNNNNNNNNNNNNN
NNNNNNNNNNNNNNNNNNNNNNNNNNNNNNNNNNNNNNNNNNNNNNNNNNNNNNNNNNNNNNNNNNNNNNNNNNNNNNNN
NNNNNNNNNNNNNNNNNNNNNNNNNNNNNNNNNNNNNNNNNNNNNNNNNNNNNNNNNNNNNNNNNNNNNNNNNNNNATTG
CACACCCATTGTGCAAACTGCTCAAAAAGGAGTATAAGTTTGATTTTGATGAGCCTTGTCTGAGAGCATTTGGAGAGTTG
AAGGAGAAGTTGGTTACTGCACCTATCATTATTTCACATGATTGAGGACTACCGTTTGAGGTAATGTGTGATGCAAGTAG
CGTGGCGCTTGGTGTGGTACTAGGACAGAGGAAAGAGAAAATTCTTCACCCTATTTACTATACTAGCAAAGCTCTAAATG
TGGCCCAGAAGAACTATACTGTGACCAAACAAGAACTTCTTGCGGTGGTTTTTGCATTCGAGAAATTTCGATCCTACTTG
TTTGGTACTAAGTTCATAGTGCATATTGATCATTCTGCATTGAGGTATTTGATGGCGAAAAAGGATGCAAAACCAAGATT
GATTATATGGGTATTGTTGTTGCAAGAGTTTGATTTTGTGGTAAAAGATAGAAAGGGGACCGAAAATCAAGTTGTCGATC
ACTTGTCCAGATTAAAGGAAGAGGCTATGCTAAAGCTTGGAGATAGGGCTGAAATTAATGATGCTTTTCCAGATGAACAG
ATATTGGCTGCTTCTCATGATTTTATTCCATGGTTCGCAGACTTTGCTAATTATTTGCCACGCGATTTGGTTCCCCGGAC
TTGTCTTTTCACCAAAGGAGAAAGTTTTTGCATGATGTGAAGAAATTCTTTTGGGATGAGCCTTACTTGTATCATAGTTG
TGCTGATGGGATTATACATCGTTGTGTGCCCGAGGTTGAGATGTTGAGTGTACTTGAAGCATGTCATTCATCACCTGTTG
TTGGGCATCATAGTGGTATTCGGACTGCGCATAAGATTTTGCAGTGTGGCTACTATTGGCTTACCATCCACCAAGATGCT
CATGATTTTGCCAAATCTTGTGATCGTTGCCAAAGAGAAGGAGGGACTTCAAAGAGGCAAGAGCTCCTTATGAATCCTAT
ATTGGTGATAGAGTTGTTTGATGTATGGGGCATTGATTTAATGGGTCCATTTGTGAGTTCATATGGGATGAAGTATATTC
TTGTTGCGGTTGATTATGTATCGAAGTGGGTGGAAGCAGTTGCGCTCCCCAACAATGAAGGTACAAGTGTCACCGCATTC
TTGAAAAAGAATATCTTCTCCAGATTCGGTACACCGAGGGCGATTATTAGTGACGTAGGTTCTCACTTTTGTAATAAGTT
GTTCAAGGCACTACTTGAGAAATATGGTGTCCGCCACAATGTAGCCACTCCTTACAATCCGCAAACTAGTGGGCAAGTTG
AATTGTCCAACAGAGAAATCAAACGGATTTTGGCGAAGACTGTGAATGCTAATAGAACGGATTGGTCAAGGAATCTTGAT
GATGCTCTATGGGCCTATCGCACTACATACAAGACCCCCATAGGTATGTCTCCTTACCAACTTGTATATGGGAAGTCTTG
TCATTTACCGGTAGAGCTAGAGCATAAGGCGATGTGGGCAATAAAGAAGTTAAATTTGGATAGGGGCGCCGCATCGAATC
AAAGAATGAATGACTTGAATATGCTTTATGAGTTTCTCCTAAAAGCTTGATCTACGGACCGTAGGTCCACTGACGCTTCG
TAGGTGATGGTCGTAGATCAGCAGGCAATGCAAATCAGAGAAATTTGACCAAGTGTGGAACAACGGTGGCCACTAACAGT
CCATACTGTTGATCTGTAGATTGATACTACGAGGGTTCCAGTACCTTATTTTTGAACATTCTAAGTTTGGAGCCACAGAG
GGGGATTGACGGACCGTAGCAAGTCCGTCGTTTGCTTCAGAGAAGCTGATTTTTGGAGGCAGAAATATTTTCTAAGTCCT
GGCTAACGGAAGGGACTCACGGACCGTAGATCCATTGACGGTCCGTGAGTCAGTCTCGTGGAATGAAGTCGCGTGCCTGA
ACAAACTTTCCTTAATTTGTTTTCCTTTTAATTTAGGACTTGTTTTCTATAAATAGGACATGTAAACTCGTTTTTAGGGG
TTAGACTTTATTACTTTTGTTTTACTTTGTGACTGGGGAATTAATTTTGCTACCCTAGCAATTCTTGATTTCCAAATGTT
AGTTTTGAAGATCTGGTTTGAAATTCGAGTTGAATTTCTGGGTTTATTTTTCTCAACTATGTAAGTTCATAATTCTTTCA
TCTAAAACAATGAATTGTGTTCATATGATTATGGGTAACTAAACTCCACAACTAGGGTTGTGGGATCCATGAGCGATTAA
CAAAGTATGAATAGTAAATAAATAATTCTTGAATAGTGTTTTGCATGCATTGATAATTCTTTCGTTCAAAAGTCTTTTTA
ACGAGTGCACGCGTTAGAACTCGCCTTGTTGCTACTTGCCGGACCAAGGAGGTAATCAACATGAAAAGAATTATCAACAT
AGATTTAGTGTGATACTATTTAATAGGCTAGTGTCGATTGGTGCGAAGCAATAACTAAGCCAAACATCGATTATGATGCC
TAACTTATCACGTTGCATGTAATACACTAGGAAATGATTGTGTAACGACCCATTTGGTCGTTTTGAGTACTACAACTTTT
TATTTCATAAAATACTTTTCGATAGATTCTAAATGGATATTTGGACTATCCATAACTACAATTATAGAATTAATGGGTAC
TTTTAATAATTTATTTAGTTGGTGGTTAAAGAAAGTAACATTAAAATTTATAGGGGATTACTTTCACACTTTTATAGTTG
GTCTTATATAATAATTAGGGATTAAATATTCTGTAGAAAGAAATTATAGGGTTTAGTAGTTATTTACTTATTAATTAGTT
GATAATTATTAACCCTAAATAATTAAAAGATGAGACAATAGAGCGAATGCTTACCTGCAGCTCACGAGATGGCGGTACCC
TCAAGTAAATCTACAACAACCGTCAATATTGTTCTTTGCATATTAATTATTGGGCGGAAGGTTTTGTATAATTACCTGAT
ATGACTTAGTGCCATTTTATGGCTGAATGAATAGTAAAATTAACTTACTGGTGGTAACGTGGTGGTCCTTATTTTATTGT
ATTGTTATAGGATTATTATTATGGCTATATAAGGATGACATTGAATAGTTAAAGGTGCATGTGATTGGAAAGTGGAGATC
AAACAATTATGAGGAGAAACTAAGGTTGTACAATGACTGTTAATCAAATTTAAGTTCTGGACGTTGTTGTGAGTCTGCCA
CTGGTTTCGCAACCAGTGGCTTCCACCTTTATATATTAAAATATTTTGTTCTCACATTATAGACTATATTTTTGAATATA
TTGAAATAGGTAATTAAATATAAGGCATAATATATTAATTGAAAGTTATGTAAATTGGAGGAAAATTGATTATGGAATCG
GGTGAAATTTTGGGTCTAGGCTAGACATATAGTAACGTGGGTGGTGTCTATAGATTCGTTAACTTACAAATTATGCATAC
TTGATAGATTGGAAACGTTCGAAGGTGTTAAGGAAAGGAAAGGTATTGGAGAAGTAGCTTGCCTGACGTCAGTTCTTCGG
TGGAGGTAGGTTATGGTTTGTTCTATTTGATAGATAAACTCTTAATAGCGATTGATATGCATTGACTGATATTGTGAAGT
TCTCTATGTACTTGACTGTGTGATTGTGTGGCTTGATTGTGTGGTTGTGATTGGTCTAAAATCCTGAGACCGTGAGATTT
ATAATCTGAACACCTCTCTATTGAAGTTATGCCTTGAATAAAGAAGGCTTGATGTAATATTATTAATGGACTGAAAAGTA
GTGATAATAAATGATAAATTAATAATATTATTGGATCGGAGTGTCACGTTCCGACACGGTATTTTTGGATCGGAGTGTCA
CGTTCCGACACGGTATTATTGGACCGGAGTGTCACGTTCCGACACGGTATAATTGGATCGGAGTGTCACGTTCCGACACG
GTAACATTAAAGGAAAAAGATATTGAATTAACTTAATGTACTCAATCTCAATGAACGCATTTCCCAAACGAGTGTGAAGT
GGAGGCATGAGTCCTCGTGTGTGTGCTTGATATTGTGATTGATTACGTACTTGCTTCAACTGTTACTTGTTCATGTTGTT
GTTTCTTATCACCTACTAAGTGCTATAGTTGACTTTATACTATTATTCATTGTATATTAGTTTCTATTTTGGGTTGGCCG
ATGATACCTACTCAGTACATGTTGCCTCGTACTGAGCCCTACTTGTATTTTTCTTTGTTTTCTTTTTGTGGAGTGCAGCG
AGTGTATCAGTGACTTCGACTTGCCCTCAGCTCTAGCCAGTCTCCAGCACATCAGGTTCCAGGGTGAGCTATTCATTCCA
GCTCGTGTTGGATTCTCTTGGTCATGGCATGATGTCCTTAGTTTTCGGACATAACCTATTTTATTCATTTATTTTGGTGT
CTTTAATACTCTTAGACTTAGTATTTGAAGATTAGATGTCCTTGATGTGATGACTTTCAGATTTTGGGGATAATAAGTGT
TAGACTTTAGAGGTTTATTTGATTGGTTACTTTAATAAGTTTTGAGCTTCCGCATTATTGTTGTTGTTCATAGTTAAATT
ATTGATATGTGTTGGGGTTTGGATTCCTTGGTTCTCCCACTTAGGAGGGTAAGTGTGGGTGCCACTCACGACTCATTTTG
GGTCGTGACAGATTGTTATTACTAGGATTACTGAGTTATGAGCTTGTGGTGAACACGTATACCCTAGTTAATTTTCTCAT
CTTGATAACGAACAAAAATTGACTTTTGTTTACTGAATTCTTACAATTTGTTTCACAAATTCCCCCTTTTTATTACTTGT
TTCCGGAAGTACTTTGACTAAACGAATATAAGTGTAAGTTAAAGTTAAGTCTAAACCAATTTACTCGTGGGATCGACCCC
AACCTACAAGTTGGGTTCTTTTAGTTGATAACGATCGCTTATGCTTCTATAAGGAGGTGTAATTTGAGCGTATCAAGGCA
TACCAGGCAAAAACCCTCTGTTCTTCTCGTTAGTGCCGGCGAGAAAACCCCCAAATCGACACCACACCACTGGTCGACTT
CCCTCAGACCCATCTTCTCTTTCACAAAAACCGACCCTAAACATCAAGGAACAACCCAAACCCGACTCATTCGCTACCTT
TCCCGTCGAGTTCCTCCATTAATGGAGAACTTTGAGCTAGGAACTTCAAATGAGCTAAAAGGTCCAGCAATTCCGTAAAA
GAAGGTCACCCATGATCCTTGAATTTTAGCCGGAACCAACCCCTCACCATTATTACCACTACAGTTCCGACCAGTATGAC
AAAAGCGACCAATAAACACACCTCGCCAGAATAATGACACCCTCAACAAACCAGATCAGTCCTACATCTTCTGTTCTCTT
CTACGGTGACATTTTATTCATTGGTTTGTGTAATGTTGTTGGGTTGTGGTTATTATAAATGTAGTTTGTTGTACTGTTGG
CCGGAAATATTCATTCTCCGATTAGCCTTCATTTTCAGATTTGGCCAGATTCTTTTGTGTATATATTTTTGTTCTATTAA
GTATATCAATGCAACTAATAAGATTTTAATTTGAGAAGTATTTATTGTTTATTCTTATCTACTAAAGGTACTTCATTTTA
TCGAAAAAAGGCCTAAAATACCCTTGAAGTATTGGAAATGGTACAAAACTACCCTCCATCCAAATATTGATTCCAAAATG
CCCTTCTATCCACCTATTGGCTCCAAAATACCCTTGCCATCAACCTTTAGGTTCAAAATTGACCACTTATTTAAGGGTTT
TAAATTTAAACTATTTAAATATTTTTTTTTAAATACTTGGCGCTCAACTATTGGTTATAATTTAATTTATTAATATCATT
TATAAACGAACCCACTACCCACCCATTACTAATTAAACCCCACCCAATTAATAAACCAATTCTAATATCAAAATCGCCCT
CAACACTCTACTAAAACACGACGAAATTACAAATTCCTGAAAATGACATCCAAAATTATTCTAGTCCAAATTGAAGCCCC
AATTAAATTTAGGTTGAGCCGCTTATTTAGGAGGACACTTTCAATAGGATTCTCTTTCAAGTTTGAATTTGAAATTTATG
ATTAAAGGTAAAGAAGTAGTACATCCTGAATTAATTCATGCACTTTTTTTTATATAATTTTATAAATATTTAATATTTGT
TTTAGATATTAAAACTTTAATATATTGTTTTTAAAAAAATTTATCTATTAAGTAACATCACATAATTGAGACGAAGGAAT
AATTCAGATGAACATAGTTAGACCTTTAAGTTTATCGGTAATTTTTATTTAGACACTTGAATTATAATATGTTTTTATTG
AGGACTTGAATGCATGATATTGCACTTCTATAGACATTTTCTCCTCAAATTTTTAGAAACACTCATTGGCAGTAGCTTTC
CTATTGTTGCATTAGTAATGGGGCGGGTTTATTAATTGGGTGGGGTTTAATTAGTAATGGCTGGGTAGTGGGTTGGTTTA
[truncated: 5,602 more chars]
