# Supplementary material for: Homologues of potato chromosome 5 show variable collinearity in the euchromatin, but dramatic absence of sequence similarity in the pericentromeric heterochromatin
Source: BMC Genomics. 2015 May 10;16(1):374. doi: 10.1186/s12864-015-1578-1 (PMC4470070; doi:10.1186/s12864-015-1578-1)
Supplement: Additional file 3: — RH BAC tiling path sequences. Description of data: Nonredundant, multifasta sequence files of the individual BAC MTPs. The sequence contigs and scaffolds in the MTPs can be either ordered or unordered, depending on the quality status of the tiling path sequence. [file 12864_2015_1578_MOESM3_ESM.zip › mtp_1114.fasta]

>mtp_1114
AAGCTTTGATCTTTGTCTAGAGATGAGGTGGAACAATCTGGACTCTTCATCACAAATGAGAAGGATTGAATTTTGTCCAT
CTGATTTAGTAACACCTGTACATACACATCCCATTCTAGAAAAACTTTGCTCACGTGATTAGCACGTTGAGGAATATAAG
TTTGTTAGATAGTTATAGAGTAGACAAATAAAGAAAGGACATGTGGATATTGGTTTTTTTTATTATTAGTTTTATTCTGT
GTAATACTTGTATATATACAGGTTTGGAGATGAATGAAAGTATCAGAAAATTTCCCAAATATTTTCTTTTCATTCTTTCA
CTCTCCTCCTTGATCTTACACAATTGGACTTCATAAATGCATAGATTGTTACTGTGTATCTGATTGATTTTGAGAGATTT
GTTTCTTCAGTAGTGGAACAATAAGCTAGTTTATGATATTCAGATTTTATTCTTTCTTCTTCATTATTTGGAAGCTCTAT
TATTTATTTTTGTGGATAAGAGTGACATTGAAATTTAATTTCTCTATTTACTTTTGATTTTCGGATTCTGAAATTGAGGA
ATAATAGAAAAGGAATTGAAGACTTTAAGGACATGAACTATAAATTAAAAGTGGTGGAAATCACTTATCTTAGGATGATT
GTAGAGAAAGCTTAAGAGGCTGAATTGTTAATTATGATGAAAGTTGGAGTCTTAGAATCTCTTTAACAATTTTGATAGCC
TTTTCAACAATGAAAAGGTAGAATTGATGTGCCAGAAGAAATTATTTATGTGTCAAATATATGTTATTCTCAGTTCTCCG
TTTGTTATCATCTGCTTTGATTCTCAAGTGTTAGAATTGAAGTCCTTTTTGTGCTTCTGTTTTATCTTTTGTGATTTTTC
GGTCATATAATTATATCTTTTGGTATTTAAAGTTACTTTTAAAACTTTGCAGATTGATCTTCCACAAGAGAAAGTTGAAC
TCTTACATTTTATGAAGTTCATCACCACATGTATAGCTGATATATTAATTTTCCCACTCTCAAGTTCGTAAATATACGTG
ATGTAGTATTATATAAAATATCTTTATTTGGTTTATGTTGCTACAATTCAATCAATAACACTCAATTATAACGTAATAAC
ATTATCATACTTACTGTGTTTACTAATTGTTTTAAAAGTGAATTGGATAAATTAGATCAACAAATTAGTCATGTTGGACC
CGGACATCGCACGAGCTTTCCCTTCTAGTAAAGAAAATAAGAGAGAGAAAAGAACAAATAAGCACTGAAAATAATTTAAT
TGGTAAGAGCTGATAGAGAAAATATCACGTGGTCATAGTTTTTGGGTAAACTTTAAATGAAGTTACTTTCCATGTAACCT
AACTTAGATTTCATTTTAGATTGACTTAAAAGTTAGTCAAATATACTTTTAAGTTATTTTTAATTTTTGAGAGTGTTTAA
CAAAGTAAAAAATAATTTAAAATTATTTAAAAAATTAAAAGTTAAAAGCATGCACTCTCCTATTTTTTTATTTTTTTTTA
TTTTTTAAAGTTAAGCCAAAAGGACTCTTATAACACTATAGGAATTTTAAATAAGAGATAATAATTTAAAGAGAATATCA
CATAATTTTAAGTATATAAAAATATTTCTCTTATTTTAATTTATTTATCTTAATTTTTTTCTCTTTCAAAAAGATTTTTT
TTTAATTCTTAAATTTGATATTTAATATTAAGATGCTTATTTTGTCATTAATGAAAAATTTCTAGTAATAAATTATTTAT
AATATATTTAGATTTCAAATTTTAAAAGTCTTTCTGACTTTTTAGTGTTATATATGCCAAATTAATACACCACATAAATT
TAAATAGAGAAAGTATAATTTAGAGAGATATTAAATATTTTCGTAAAGAAAATTGGTGGGACACCTAACATGATTCGCTC
TGGCCATGACAGTGACATTAGCATATTAGCGGCAAAGTTAAATTGCCACATGTCCTCAAAATTTCAAACTTTATGGTATG
ATTTAATATTTAATTTTACTATAAACTTTTAATTAAAACGTTACATATTCTTAATTCCCATTGTATTAAGCCACACGCGA
CAAACACATAAAGTTGCATCGAGCCAGTCAATTCAACACGTCCAAAGACTTTGTCATTAAGATAAGGGGCATGCAAAATA
GTAAATGACTAAATTGCCCATACATACAATTAACAAAAAATAAGGTTATACTTATAAAATGGAGGATTAAGTTTATATGA
ATTAAATTAGTCTCTTATTTATAAAATAAATGAATAATAATAATGGTATTTTAAGTACAAGGTAACATTATACTTATTTT
GTCCCGATATATCTAATGACTGAAAGTCAATTTAACTAATTTTTGAAATTAAACTAGATAATCAACTTAATATTTTAAAA
TTAAATTTTACATGTTCAAAATTTATATGAAATTATTCTAATATCAATATGACTAAATAATATATTTTAAAATATTAATC
AAAATTATAATTTGAATCTTGAGAAATAAAATATATACATGTCTGGAGATGGAAATGTTGTCTCTTAATTTTTGATAAAA
TAACATTGATAATTGCACGATAGTTTATAATACTTCATCAATACTAGGTATTGTCATATGTATAAAATAAAATAAACAAA
TGAACTAACTAAAGTATGTCCAAATATAACAAGTATAGATACTTTATCTTCAAATTAATTAATGTCTGATTATATTAATT
ATTAAATTTTCTGTTTCTATTATATATTTCTCCTGCTTTAATTCGTTTTTCCTATTTAAATTTGGTACAAAATTTAAAAA
GTAAGATTTTTTTTTGTATCATAAGCTCTTAAATTAAAGATATCCATATATATTGTAGCCTTAAATATGTCACGACAATT
TTTTTTTAATAAAAAGTTATATTTCTTAAAAATAGACTAAAATAAAAAGTAAAACAAACAAATTAAAACACAAAAATCTA
AGTATTATTTTTCACTTTATGTCTATATCTAGTCTAAAAAGGATTAATATCATGATATGTAAGGTAACAGAAAAAAAGTA
TTAAATTTTTTTTTGAACTTGACGTAAATTGTTATGTTAGTTTCATCCTTAAACTATTGATAACTTTAAAAATAATTTTC
TACTTAACTAACTAACTTTAGATACACCCCGATTTGATATATGGCATAACAAGTGGTCCCAAATTATTGCAGGAGTATGA
AACTCTTGATAAAAAACTTGACGAGAATTTAAGGATTTGTTTCACTCATATTGCAAAATCAGAGATGTATAAAGATAGTT
TTAAGACTATCGATAGTTTACAATTGAAATTAATAACTTTACCCTTAGTTCCGAGGTCTTTTCAATACTTGTCTAAAAGC
CAAAAAAAAAAGAAAGTGTAAAAAGGGTATTATTGTCCTATTTTTTATTTTTCTAAAAAGGAAAACAAATGATTAGGGAA
GGAAAGGAAATAAAATTAATTAATGATTTGTATTAGCCGGTAGAAGTGGGGTACTAGACAATAGAAACGGCTTCTTTGTA
ATCTTCTTTACAACTGCCATCTCTCATAAAAATATATTTCATCCTTTCTGGCCTATATTTTTGTCTCTAAATTTCATTCT
TCCACAAATTCCTCTCTATTTTTATTTTTTGTGACTAATATTCTGCTTCAACCATTTTTTTCAGGGTCTCAAAAAAATCT
AAAAGTTTTATTTATTTTGTTGTTTATCTATAAATCTGTCCATTTTTTTCTGTGTCTGAATTTGTGGGTTACATTACAAG
TGGATTGATCTGTATTACAGGGATTGATAGAACCATAGAAATATAGTTAAAGAAGGAGAAAGATGTGGGGTATCACTAGA
TTTTTGGAGAAAGTTTATATTTTTGAAGAAGGGGGATCTGGGTATTGTTCAAAGAAGAAGGATGATATTTGTAATGAGGT
AATTTTTTCTCTCTCTTATGTTTTTCTGTGTTTGTAGATATTAAAATTTCAAAGTTTTTGGTTAATTTTCAATTTCATAG
TTTTAGGTTTATATTTGATTTGATTTGATTTGATTCAAGGTTCTGTATCCCTTCCTGTGAGCTTTTCTGTTTTTAATTAG
TAAAGAAGAAGGAAATTGTGAATTTTGATTCTAGATTGTTCCTTTTCATAGTCCTTTCCTTGTGTTTTAAATGAAAGTGC
CCTTCCAACAAGTATTTTTCTACTTTTGCTTGAAGCTTAATTTAATAAATATGGCATTACTCGTCTTCGGGTGTTAACAA
TCAGCACAACACAATTTGGGTAGGTACTTAAGAACTCTGTTGCTCGGACTCTTCAAAAAATATATTCGGGTGTGTGTTGG
GTCCTCCAAAAGTAGTACAGTTTTGAAGCATGTGACATGGGTGTTGCAACATTTTTGAAGAGTCTGTGCATCATATTCTT
GAGTCGGGTCACATATTACTTTACCATGGTTAAGTCAACTATTTTAATTAATTTGGGTATGGTCAATTATGGGACTTATA
TTGCTTCTGCTTAATGGGTGTTGTTCAAACTTCAAACTCAACAAGTTTATTTTTTCTATTTAATAGTTTTTTTGCTTATG
AATTAGAGCTAAGTGATACAGGATGTGTCTTTTTTTATTTTTGGTACCTTGGTGAGTGTTATCTCAGTTTTGCTTTTCTC
TAACTGAGGTTTTGTTGATTGCAGGGAGCTGGTCGAGCATTGAGCATGTCGAGACTAAAGTGCGCACTTCGTGGCTTGGA
CCTGAAAACATATATCTTCCTTTTTTTGTTTGTTCCAACATGTGTGTTTGGTATATATTTGCATGGACAGAAAATCACTT
ATTTTCTACGACCTTTATGGGAAAAGCCGCCAAAGCCTTTCCATGAGATGCCTCACTATTATCATGAGAATGTGTCGATG
GAGAGTCTCTGTAAACTTCATGGATGGGGAATTCGGGAGTATCCTAGGCGTGTCTTTGATGCAGTGTTGTTTAGTAATGA
GGTGGAAATGCTGACCATACGGTGGAAAGAGCTGTACCCTTATGTAACAGAGTTTGTTTTACTTGAATCCAATTCAACAT
TCACCGGATTGCCAAAGCCTTCGTACTTTGCTAATCACAGAGATCAGTTTGAGTTTGTTGAATCAAGATTGACATATGGG
CAAATCCCCGGGAGATTTAGGAAAGGAGAGAACCCTTTTGTTGAGGAAGCTTATCAGAGACTTGCATTGGATTATCTCCT
CAAACAAGCTGGTATTCAGGATGATGATTTGCTGATAATGTCGGATGTTGATGAGATACCTAGTAGACATACCATCAATC
TCCTGAGATGGTGTGATGACACGCCTCCAGTTCTTCATCTGCGATTGAAGAACTATCTCTACTCTTTTGAGTTCCTTGTG
GATAGCAATAGCTGGAGAGCTTCTGTTCATCGGTACCAATCTGGTAAGACAAGGTATGCACATTATCGACAGTCAGACGT
CATCTTAGCAGACGCAGGATGGCATTGTAGCTTTTGTTTCCACCACATAAGTGAGTTCATATTCAAGATGAAAGCCTACA
GCCATTTTGACAGGGTAAGATTTTCTCATTTTCTGAATCCAAAGAGAGTGCAAAAGGTAATTTGTGAAGGAGCTGACTTA
TTTGATATGCTACCGGAGGAGTACACATTCAGGGAAATCATAGGCAAAATGGGACCTATTCCCCACTCCTACTCTGCCGT
TCACCTTCCAGCTTATCTTTTGGAAAAGGCAGACCAATATAAGTTTCTCTTGCCCGGTAATTGCATGAGAGAAAGTGGCT
GATCTTGGAGTGTTAAGTTGTGTTTTCTTTTCGTAAATGTCAAGGGTGCAGTTTCGCGTTGCTCCTTGTGAAGCAAATAG
AGGATCCTTAACATGTTCAACATTAACATCTCCATAAACTATTTGGAATGTTTCAAGATGATTTTGGAATTGACGGGTTG
TGTTTTGTATATACTTGTTAGAGAAGATTTTCTTGATCAGGCATGGCGAGTTTTCTGTTGGAACTGTTATTAGTTTAAAG
TTGTGCATAACTCTGTAGTATACCATTCCTGATTATGCTCCGGGATAACATTTTACTACATTTTTGGGGGGCTTTTCCTC
ATGATGAGAATTTTTTGAATAGGGACTAATTTATTCACATATATAGATATTCTTGTGTTGCATTTTCTCTTTGACCTTGT
AGTATTCATATATATATATTTCATCACAATTCTTGATAATTATTGTGACTCGTCAGATTTCACAATCTCCACTCAACTTT
GATAAGTCTCTTCTTTTTTTCCCTTGCTGATAATGGATTCATTTGAATGTAAAAGTACAAGGAGATTATGTGCAATTTCA
TCTGAATCCATGTATCAATAGATAGTCCGTTGGCCTTAGTTTTGTTGGATTGCCACTCTGCATTCAATCTTTTATTTCTT
GTACATCGCATGTGGTGTACTACATGACAATTTTGCGGTGCCTAACTCCATATATATTATGCTTTTCTGTTCATTATTAT
TTCAGATAGTGTATTTGCATTGAAACAATTGTGTTTCTTTTCTAGTCTCTCTTTTACACATGATCACATCAAATCATGAG
ATTGTATTTTGGTTATTTCCACACTTTTATATCAATATGTAGGCTAATTTATGACTTCTTTTCACTATTTATATTTTTTT
CACATGAGTAAGTATTTCTAGTATTTTGGAAATCGGAGGGTTAGCATAGGCCCCATCAATTTTTGAGGTATGACAACTTA
ATTAATTATGCATAACCTGTGTGTATTAATAATAATGAGGCATTATTGTAATATATCATATTTAGAGCCGTCAATATGGG
CTAGGCCCATTGGGACGGCCTGGCCTAACCCGTAATTTGATAGGATTGGGCTATGATTTTTGGAGCCCATTTAAGAAAAT
AATTTTTTAGCCTGACCTGAATAAGCCTGTCGATTTGTGGAGCTTGAAAAATATGAATAGGGTCGGCCCGTGGGCCAAAC
AAAAATTAATTAAAAAATAAAAATAAAATAGAGTATTAAAAATAACAGGAGTTTACACTCAAATCTGTTTAAAGTTTGAA
ATATTACAATTTAAATACAAATTATGTTTATAAAATATATACTACATAAAATAAAGTTTCTAAAAATTCTAGGGAATCAC
TACATAGGCCATAGCCTATGGAATGTGATTATATTTTTTGTGTTTTATTATGATCATTGGAAAACAATTAGGTTAATATT
TCTATTTAGATATTTATGTTTTTACTTGAAATCAAACTTAACAAATATTATATAGATAATTTTATTTGTGTATTTGATTA
ATAAGTAGTAACATTAGTTGATATTTATGATAATATTTTTAAATTATAATTTAATTAAAAAAATATATTTTTAAGAAAAA
AGGGCTGGCTCGGCAAAGCCCGTAGCCCACGCACTTGTGGGCTGGACCAACCATTTTTTGGCCCACATAAAAAATGGGCT
AGCCCGGCCTGACCCGTCAAATTGCAAAGCCTATATAAGGTAGCCTGGATGAGATGGGTCAGCCCATATTGACAACTATA
ATCATATTCTTACTTATACGGCGCTTTCAATATGATTTTTTAGTATTGGATGCATATTGCACTAGAATCGGATTTTAGAC
ATGACACTATTAACTTTGTTGAGACTTGAGAGAGTTATTTAATAATTGAGAGAATATTCAAAATATTTAAATGGTTTTGT
ATAAAACATGATTTTAGATTAAATAAACTTAGGGGTCGTTTGGTTTGAAAATGAGTTATGATGGGATAAGTTATGTTGGG
ATAAGTTATGTTGGGATTAGTTATGATGAGATAAGTTGTGTTGGGATTAGTTTTTATTGAGTGTTTGGTTTGTTGTATTC
AAAATAATAAATTTTAAGAACAATTTATTTGTTTACAAAAATGCCCTTCATTAATGTAAAAAGTGATATAACAAAAGGGT
TGAAAGAGACATTTTTGTCATTTACCTATTTTATCCCGGGATAAGTTATCCCGGGATTACTATACCACCCAAGGAGAGGG
ATAACTTATCCCGGTACTAATTATTAATCCCGGGATAAGTTATCCCGAACTTGCCAACCAAACAACAAAATAAGCGGTAC
TATAATTTAATCCCGGAACTATTTGGTATTATCCCTCACACCAAACGACCCCTTAGTCTTATACCCACATGTAAACAACT
ACCAAGTCTTGTACCCACATGAAATTTTGTCCAAAGTGTTCAAGTCACATGAAGCGATATGAACAATATAAAGTCATATA
GTAAAAAAAAAAACTTCGATATTTAAATAAATACTGAACTAAATTTGATTTAATTCTCCACTTCACTATTTAGTTACATA
AATAATCAAAAGGAAAACATGAAGAAAAATAACAACAAGAAGCTCACTAAGCAATTTCAAGTTCTTTGATGTTCACATAT
TTTCTTCTTAAAAGATATATTCATATCTATCGAACAATTCTCTTTTTTGTCTAAATCACACTTCCAAAACTAAATTATGT
ACTTTTTTCTTCGTACATTTACTTATTTTCTTACAGCAATAGGAATTCTAACATAATGTTTGCCATCACTCCATGCCAAA
CTTCCAAAGTTAAATTTACTCTTTCTTTGATGAGTAGATATGATTTTGACCTCAAATGATATCTTCTTTGTCTTGGAATT
AAACTTCAATACATGTGGACTCACTTTAATTGCACTATTTCTTGGAGGTTTAACCACTAATTTGTATATCGAGTTGACAT
TTCCAACATTAGTAACAGTTCTCCGAATAGTAACTGAATTCTCAAGATTTGGAATCGATATTGAAGGGAGATTTAAATCC
AACCTAGAAGGTACTTTACTTGGACATATAATTCCTCTTGTAGTAGTAGAATTTTTCGTATCGAAAAAATATGTAGTCGC
ATTGCGAACCTTTTCATTACTATAACCCAAACTGCAAAGATAATTCAAATAATCATTGTTATCCATATCATAGATTAGTC
CAGGATCCATAGCACCATTTGGATTACAAATGCCACCTCCAAAATCAAATGGATCAGCAATTTTATCTCCTGCTCCTTCT
GAAAATATTTCAGATCCATATGTATCTTCATTCCATGCTACACAATCAAAAAAAGATTATTACTCCTTCCTTCTGTTTCA
ATTTATATGAGTTAGTTTGACTTGACACACAGTTTTAAAAAAAAAGCAAGACTTTAGAAACTTTTAATAGGTTAACATAT
ATTGTTAGTATAAAAATAACGCATACAAGTTAAAATCATTTTTTCAACAAACTTTGGAAGGGTGTATACTATATAGAATG
AGTGTAAGTTATATACACACCGATATGTACAAGTATTTTAGTACCATAGGTAAAATTTATGAATTAGAACTATATAACAA
GTTAAATTACACATATATCGTAAATTTTTTTAAAAGATATATTATCAGTATATATAACTTAAATTCATAATATATTACCT
GTAGTTACAAGTGCGGATTTAATAGCGGCAGGAGACCAATTAGGATGTGCAACTTTAAGGAGTCCAATAATTCCTGAAAT
ATGAGGAGCTGCCATTGATGTTCCAGACATCAGTTGAAATCCATTATCACCTTCTTTATTAGGAGGAATTGCTGCAAGTA
TATTTACACCAGGAGCTGCAATATCGGGCTACAATAATATTTGTATTAGATACATTTTAAAAAAAATAAAAATTAAACAG
ACTTTTAAATATATCTATTTTTTGTTGTATTTGTATATTTAGTGTCGAAAATATTGAATCTGATTTAACCTATGTTATGT
TATATCTGCCACTGATTAATAGAAATTTCATTTAAGACAATATATAATTATATATTTAATTACCTTCAAAATATCTGGGG
TAAGTGAGCTTGGACCTCTTGATGAGAACTTAGGCACCTTTAAATATACTTTCTGGCCCTCAAGAACTTCAGATCGACTG
ATTTTAATCTTAGGATCTAAATTACTGTTGCAAAAAATAAATCAATGTGCACTAATATAATAACAACGTAACAAAAAAAT
AAAAATTAAAGGTGATTTCATAGGGTAGAAGTGAGTTTTCGAAATTTTTTTCTTCAAAAAAATGATTCATTTTTTGAGGA
ATAATATATTCAGTTGAATTTTTTTAATTACCGTAATATATTAGATTATTAATACTTATTTAAGAGTTGAATAAATAGTG
ATAAAGAAAATAATTTTTTTCCGAAAGTGGAAAAACTCCCCCCCCCTCTCAAAATACACTCTGTATTTTCTTAAAACATT
AAAAAACAATTTATTTTTGTCATATTAAATACAGTCTGAATGTGTTGTGATAGAATAAACATAAGAGATTATAGGAAAGT
ATTAAAAACACTCTTTAGCTTGATGCAAATTATTAGTTTCGACTCTGAACTATTGATAATCTTAAAAACACTCCTTTACT
TGACTAACTAAACTTAAATACACTTCCGATCTGCCACATTGTATTTCAAGTGGTCTCGAACTCTTATAGGACAATGAGAC
TCTTAATAAAAAATCGAGAAAGGTGTTAAAAAATCTCTAAACTTGGTGAGAATTTAGGGATACATTTCATCCATGTAGCA
AGATTATGGGTGTATTTAAGGTCAATTAGTCAAGTAACTAGAAGGATATTTCTAAGGCTGTCAATAATTTAAGAATAAAA
CTATTAACTCACATAAAATTTAGAGGTATTTTAAATACTTCTGAAAATAATAAAGTGAAACACAAAGAGAAATATTTGTT
TACCTCGATTTACATTGTTGAAAATAATCAAATATTTGATTTCCTTGCTCCAAATCAACATAAACAAATGGTATAGGGAC
ACCAATAATTTGATCGTAGTCATTGATTCCAATAAGAGGGTGAGTAGCAACAATAAAAGCCAATACCCCACTAGTATTTA
AAGTCGTCAAAGATGTGTATATATCATCTTCCGTTTGAAGGAAAAGCATTAAAACTTTTCCTTTCACTTCTTCAACATTA
ATAGTTTTAATATCTTCAGGACTGCAAATAAAATTAAAATACAAGTATATATTAACAAAGTTAAATATTCAATTAAAAGT
TAAGTGCTTAAATCGTATTAACTTTTATTATGTATTGATTTATACAATATACAATATTTCATGACTTACCTTGTTATATT
TTTAAAAGTGACCAAAGAAGCAAAGGCTTGCTCCTTCCCTTGAAAAATTCCCTTACCCTACAAATTACAATAGTCAAAAA
CTTTCAAAAGACATCAACAAGAAAGCTAAAATCGATTATACGTAGCCTCACTATATATAATGCGGTCTAGTTCACTATTT
GATACAACTTTTTTCCATTTGATTTCAACCCTATCTCATTCGGTGGCGGAGCGGACACCTTTCGTTGAAAAATTAGCACA
ATGTTTTTGTGTTTTATTTTGAAAGTGACACACCATTATTCTTGGACACCCTTAATAAAATTTCTGACTCGATCTCACTT
TTAACAATGATAAAAGATATAAAAAGCTTACTAGTATTGTGTTGTTGTTGGCAAGTGTTAATGGAGTAACAATTTCTCTA
TCTTCATTACTAGCAGCAACAAGTATGATCCATGGAGAAGTAGGAGTGACTGTATAAGAGTCAGGTCCAGCATTTCCTCC
AGCAACAACAAAAGGTATACCATGAGATGCTGCATGAAAAGATCCTATCCCCATAACACTATAACTTCCACTAGTATCAA
CTTCAGCAAAATTAATTAGATCACCACCAAAAGATGCTGATAATACATCAACACCATCTTTTATTGCATCATCAATACCA
GCTAGAATATCAACACCACCACAATATGAATCACCTTTATCATCCATCCAACCTATCTGTTCAAAATATAGTATTAAATA
ACATGTTAATTAGCATAATATGAAAATTTGTAGGGCATCTAAAGAGAGACCGTTGCTTGCCATTTTTTTTAAAAATAGAT
TGAAAAAAGCACGGGTTGAAAATAGCCCTAATGAGTTAAAACAAGTTGAAAAATAGCCTTTGCGGGTTAAAAGCAGACCT
CACGGGTTAAAATGAGTTAGAAATGATTCTTTAGAAAAACTCACAGATCATGTAAGATCAATGAAGCTCTTTTTTTTTTA
TGACAAGGGAAACCCGCAGTCGCTACCCTTTGGGTGCGCACAGGGTAAAACCCCCGCTCCTATGCAATAGCTCGCAAGCC
AAACCACATAGGAGAGGTAACTCGCACTAGGCAAGCCTGGTGCAACGAGCTCGACCCAGAAAGCAAACCCCTTGCTTTTG
TTGGCAAGGGGTTTCGAACTTGAGACCTCCAACATAAAAGTCCCAAGCTCAAACCACTGGGCCACCCCGAAGGGTAAGAT
CAATGAAGCTCTTGATACTACTGTTGGTTTTTTTAAAAATGAGACGGTTACTTAAATGTATCTCAATATTTTAATTAAGT
ATATAAGAGCTTTAAATAACCAATTTGAGCACAAAATTTCTCAACAACTAAAACAAACTAGTACAAATTCTAGATTTATT
ATATTAAAAATTTATTACAATAAGTAAAGTAAAATTTAACACGTTCTATTTTTAACAATTTAAACTTGTAAATGAGTAAC
ACTTGAAAAATATACATACCTTATACATAGCTATACGTGCATTTGGTGCTCCTCCTCGTACTGTCCCCATATTAAGACCA
TAGTATTCCAAATTATTAACATAAGAACCAGCAGCTGTATAAGCAACATGTGTACCGTGTCCAACATCATCTAATGGTGA
TAAATTATATATTTTTTCGACCATTGTTTGATTTAGTCCTCTTTCTTCCATCAATCCTTTTATGTACCAACGAGCACCGA
TGATTTTTCTATTACAATGTTTTGTGGCATTGAAATTTCCTTCAGATTTGCAACTACCTTTCCATCGACTTGGAATTGGA
CCTAGTCCTTTATCGTTAAACGCTTCCGAGTCTCCCCATATACCTATAATCATCTCAGTATTAATATGTGTATTCAAATT
CAGACATCATATGAGAAATACTAGTTTATATATAATAAGGAGAAAATTAGACCTGAATCCAAAATGCCAATGATTGATCC
ATCACCCTGATTTGTTTTGTTGAGAAGATTATTGGGATCATTTTTAGAAAGACCTAAAAAATCCCAACTCCTTGATGTAC
GTGTTTTATAAACAGGATTTTGTATAACTCGAACCACATTCGATAATTCTGTAACGCAATTAAAAAAAACATATACCAAT
TATGAGAATCTTTTTTTTTTTTTTTTGAGAAAGTTATATGTCATTATAAATTTTATTTTATTGTGCTTGTATATAAGGTA
CAAAGAAATGATAATGAAATATTTTTTTTTAACTAAAATTAAAAAATACCTCCGATTTGTTTGGCTTGATGATCAGTGAG
CTTAGCAGCAAATCCAGAAAAGCCATGTCTATAGCTATACACCATTTGTTTTTTGGCTTCTTTCTTACTACATGAGAAGA
ATATATGAGTACATATTTTATGCATGATTTTTGCTTCTTTCGTAGCTTTGGAATGATATTCATGACTTGAAGAGATAACT
GACACAACATTTGACGTAATCAGATGTGTTTTGGAAAAAAATGTGTGTTTTGAAACTTTAAAACTTAAAGAGGGTATAGA
TCAAAGTCAACATTTGGAGTTAAAAGAGGAGACTTTTGGGTTTTGATTACAACTCCGCTAATTCCAAAGGGTGGTTTGTG
ACTTGATTGAAAAATTTGCAGGCTATTACGGACGGTTAGGCCCACTTCACCTACCAATATTTGACACTTTGTTGGGTTGG
CGGGCTATTATTGGCTGTTTTTGAAACGGTTTTTCTATTATATCTTCTTTAAACAAGTTAACTCAGAAAAATGTGGTTTT
CAAGTGGTCCGATAAGTGTGAAGTGAGCTTTCAAAAGCTTAAATCTCTATTGACTTCAGCTCTAGCTTTAAATTTATTAG
TAAGGGGTAAGGGTTTAACTGTGTATTGTGATGCTTTCGAGATTGTCCTTGGGTGTATATTGATGTATCAAAGGAAGGTT
CTACTCTTTTAGCAAGGTAATGGTTCACAAGAATAACTACCTTACTCATAATTTTGAGTTATAAAGTGGTAGTATTTGCT
TTGAATATTTGGAGGCATTACCTTAGTTGAGTTTATTGTGAGATCTTCAAGATCATCATAGCCTACAATACATCTTTGAT
CAAAATGATCTCAATTTGAGGAAACATAGGTGGTTAGAATTATTTAAGGACTATGATATGATGCTTCTTTACCATTCAAG
CAACACCAATGTAATTCCATATGCCTAGTGTAGGAAGGCAATGAGTATGGGTAGACGCACCTTATTATTGGTTGAGGATC
ATCTTTTAGCTTTTGACATTCAATCCTTAGCTAACCGATTTATGGGACTTGATTTTTGAGTCAAGAGAGTTATTTCTTGT
ATGGAGTGTTGCTTATACTTTTTGAGCAGATTAACGCTCAATAGTTTGAGGATGAGAAGTTGTAGTTAATTCGAGATAAA
GTGTTGAAGGGTGAAGCTAGAGAGGCAATGTTGAATCTTGAAGGTGTTTTGAGGATCAAGAATCATGTTTGTGTTCCTAG
AGTGGGTGATTTGAGTAGATTGATATGAAGGTGGATCACTGTACCAAGTATTCAAGACAGAGAAGATGTATTGTGACCTA
AAGCAACACTATTAGTGGTGTAGGATGGAGAGAGATATTGTGAAGTATATGTCTAAGTGATTGAATTGTCAACAAGTATG
AGCACCAAATACAAGATGTGGTAATTTAAGAGATGTCGATAACCAAGAGGAAGAAGGAGAGGGTAGATATGGATTTTGTG
GTAGGCTTACCACATAATTTGAGGAAACTTTATTACTTTGGTCATTGTGGATAGACTGACTAATTAGTTTGTTCATTTCT
TGCCAGTTCATATTATGTACAATTCAGACAGATTAGCTGAGATTTACATGCAGGAGATAGTTTTTTTTGCATGGGGTGTC
TATTTTCATCATATGAGATAGAGGTATTTTGTTCACATCTCACTTTTAGAATTCGATTCAAAAGGAATTGGGTACATGAG
TTGAGCTCAGTACAATATATCATTCGCAGACTAATGGGCAGTAAAAAAGAACTATTCAGGTCCTTGAGGATATTTTACAG
GAATGTGTTATTGATCTTGGAGTTCATATTGGGACAAATTCTTTTCTTTAGCCAGCTTATATAACAAGAACTTCTATACT
AGCATTCAGATGGAATCATTTAAAGTTTTTTAATATAGTAGGAGATGTAGAATTCCAGCGAGTTTTTTTTAATGTATTGG
AAGTCAGGCATTGGGGCAGAAATATGTTGAGAAATTTCATAGATAAGGTGAAGTTGATTCATGATAGGCTTCTTACAACT
TAGAATAAACAAATAAGTTATGCTAATTGGAATGTTTTGGACTTAGAGTACATGGTTGGAGAGGTGATATTGCTTAAGGT
ATCACCCATGAAGGACGTCATGGGATTCAAGAATAAGAAGTCAAGCTCAACCCTAGGTTTATCGGTCTATTTCAGATCTT
AAAGCATATTGGTTAAGTGGATTATGTGTTATTGTTACCTCCAGGTCTTTTAGATATTCACCCTCTGTTTTGTGTATTTT
GAAGAAATATCGATCAAATGATTCAAAGATATGCGGTACAATTGAATCAAATTTTGGCCGTTGAAGAGGAGCCTATATAT
AAAACTATTTTAGTTAGGTAGATTTGCAAGTTGAGGTCTAAGGAAATAGTTGTAAAGGTTTAGTAGAAGCATCATCTAGC
GGAAGAGACCACTTGATTGACTCATGAGTTAGACATGCGTAGTATATATCCCAAGCTATTTGACCTTTCATGTATGTTCT
ATATCCTTACATATGAGGATGAACGCACTATAACACTGGATGATGTCACGATCCTCAAGGCCATTTTTTGATTTACTCTT
CTTTTCCCCCATTTGACCCTCTCCATAGCTTTGGAATGATGCAAAGATGAGTGGAACGTTCAAGGTGGTCATTTATGTTT
TGGGAAAATTTGTGACTTTTGAAAGTTTAAAACTTAAGAGGGTTGACTAAAGTCAATATATGGGGCAAAAGAGGGTGTTT
GAGGGTTTGATGACTCTACTAAATCCAGAGGGTGGTTTGTGATTTACTTGGAAGATTTGAAGGATCCCGAGACACTCTAG
AGTGATTTGGACCGTTAGTTTAAAATTTTGAATTTCTTAAGTTTGAAGTTGACCACAATTAATATTCAATCAAGACTATC
TATGATTGGTAAATTCAATCATTTCAACATATGTTTTGTGATGGATTTTCACTGTTGGTTTATGTTCGGGGAACCCAGAT
GAGTTTCAGGTGTTGAAATCAAATTTCAAACTTAGCTTAATTTGCTATCAAAAGGACCCTTGGTTGGAAATCTTGAATTT
GGTAAGTTTGGAATTGACCACAATCAATATTCGGTCAAGATGACCTTTGATTGGTAATTCAATAATTTCAATAGGTCTGA
AATGTGTTTTATCATCGATTTTTACTATTGATTTATGTTTTAAGAGTTTAGATGGGTTTCAGGTCTTGAAACCAAATTTT
GAACTTGGCTTAATTTGCTGTCAAATGGTGCGAGATTGATTGAACATTTAGAGCGAACTTGCACAAAAGATAGTTTTTTT
TTATTTCCATCGATACGACTAGTGCGAGGGTTAGTTATACCTGATTGGTTATTTCCCCAACATTTTATCTTGGACTTTAG
GATTAAATTAGTGTTTGGGAATTCGAAATTCGATGGTTTTCAACCACAAGATTCTATAATCGATTTTTGAAGGATTGAGG
TTTGATTTGGTAGCTATTTTAGATTGAAATTTTATATTTAAGTTCCTTATGTTACATGTGTAAAATGATTTGAAAGAAAA
ATTTAGTCTTGTTGTCGAATTTCGAAGATTGGCTTTTGCGTGAAATTAACACAAAATTTTTGGATAAGATTATGGGTATC
AATAGGCTCATATTCACGTATAAAGCATGTTTTTGATAGATTATGAGCGTTCTATGGTCATTCAAAGAGGGGGAGGTCGT
TATGTGACTGTTTGTGACTTGGGGTTTGACTTCGATTTAGATTATGGGTGTGTTTGGTATGGGGGGAAATGTTTTCTTGG
AAAATAAGTAAATTTTGGACTTATTTTCTCATGTTTGGTTGGAGAGTAGAAAATATTTTTTGGAAAAGATTTTTGTGTGT
TTGATTTATGAATGAAAAATACTTTTGAAAAAATGTCTTTTATTTTTACTAGAGAGTAGAAAATAATTTTTGAATTGAAA
CTGAATTTTTTTAAAACAAGTAAACTTAAATTTTTTTGGGGGGTGGGTGGGGGTGGGGGGCATGCAAGGGGCGGGTAGGG
GTGAGATGGGGTAACAAAATAAAAATTTGAAATTGAAAATATTTTTAAAAACAAACTTAAAATTTTTTTTGGAGGGGTGG
GGGTCACGGGTAGGGGGTGGGGTGGGGTGGAGTGAAAAAATAAAAATTTGAGATTGAAAATATTTTTTAAAAACAAACTT
AAATTTTTTTTGGAGGGGGGGGGGGGTCGCGGGTAGGGGAGTGTGAAAATACAAAATTTTGAGATTGAAAATATTTTTTA
AAAACAAATTTAATTTTTTTTGGAGGGGTGAGGAGCTGATTGGGGGGGGGGGGGTCACGAGTAGGGGGTGGGATGGAAAA
ATAAAAATTTGAAATTGAAAATATTTTTTTAAAAAAACTTAAATATTTTTTTGGAGGGCGGTGGTGGGCTGATGGGGGGG
GGTCGCGAGTTGGGGTGAAAAAATAAAAAATTGAAAGTAGTATATTTTTTAAAAACAAACTTTAAATATTTTTTTTGGGG
GTTGGGGAGTGGGTGGGGGTGGGGTCGGATGAAAAATAAGAATTTGAATTAGAAAATATATTTTAGAAAAAAACTTTTTT
TTTTTTTGGGGGAGTAGGAGGGGTTGGCGGGGGGAGGGGTCGAGGGTAGGGATGGGGTGGGATGAAAATAAAAATTTGAT
ATTGGAAATATTTTTTAAAAACAAACTTTAAATAATTTTTTTGTGGGGGTTGGTAGGGGGCTGGCGGGGGAGGGAGGTAT
GGGTGAGGGTGGGGTAAAAAAATTAAAAATTGAAGTTGAAAATATATTTTTTTTAAAAAGCTTTAAGATTATTTTTTTTC
AAAAAAATATTAATTTTTAAAAAAAAAAATTGTAATTTGAAGTTGGAGGAAAGTTTTGAAAAATGTTTTCCTTAATTTTT
GAAGGAAAGTCATTTTCCTTGAATTTGAGAAAAATGATTTGATTTGAAAATTTCCAAAACATTTTACCCAACCAAACATG
AGAAAATTGAAAAACATTTTTCGAAAAATATTTTCCTTAATACCAAACACACCCTATGACTTACTTTTTCTCTGACTTTG
CTTGGGTGGTAACTTATTGTGAAAAACATGTTATTGGTTGGGTAAAATAAATTGGGTTGAAGAATTATTATGAGAGTGAC
ATCCAAAATAGAGTTTCTTTTCCAATAAATGGCCTGACATTTGTAAAAATAATTTTATGCATCGTAGAGAGAAAATTATA
TAGTTATATTAAAATTTTAATTATTAGTAGATATTCAGAAAAACATAATATACATACCTTCCAATAATTTGACCTAAAAT
ATCATGATGTGAATCTGTGATAAGTTCATGATTATCGTGGGGCTTGTGTCCCAAATAGACGATGTAAAGCTGTACATCCA
AAGAGTATACAATCATGAATAAAAAATTAATAGTAATTAATTACTAGAGAGAATATTGAAAAAAATTTCAGAATTTGGCG
CAAATTATTAGCTTCATTATCTTCGAACTATTGATGGCCTTAAAACACCAATCTACTTGATTAACTAAATTTAGATACAC
CATCGATCATCCACGTGACATATATAGCAATTTGTCTCAAACTCTTCTAGGAGCATGAAATATTTAATAAAAAATTGAGA
GAATTGTTGAAAACATTCCTAAACTTGACGATAATTAAGGGGTGTATTTCACTCATGTTTCAAGGTCGAGATTCAGGAGT
GTATTTAAGTTCAGTTATTCAAATAAAAGGGATGTTTTTAAGGCTATCAATAGTTTAGAGATGAAATCGATATATAATTC
GCACCAAATTTAAAAGTGTTTTCAATATTCTCGCTAATTATTATATTCATATGTATCAATTGTCCCTTTTGGCCATCTTC
AACATGAAAAGGAGTGGAAGAATATCGTATAAAATCATAAAAAAAAGAAGCTAACTATTCTTACTCATACAATTTTCACG
ACTCACGTACACAAAAGGATATTACACCCTCCATTCTGTTTTGCTTGTAGCATTAACGACAAATAATTTACTGCAAAATC
CTTATTATTTTAGAAAATGTAAAAAGAATTTCTTTTTTTCAATTTTATACTTACACCTAATAAATATTGAGAGAGATTAA
TGTGGGAAAAGTAAGAATTAGTTATAAATTAAAATTGAAGGATAAATAAGAATAATTTTGATAAATTATTATAGTTAATC
AATATTTTTTAAATAGAGTTTAAACAACATGTAAAAGGGAAAGAAAGGAGTACAAGTTTCAAAGATCATTTTTTTTTATA
TAAAAACTTCAATAATAATTGAATTATACCTTAGCATCTTCTACATTTGCTTTTGTTGTTATTGCACATAAACAAGTGAA
GATTAAGAAGAAAAATAAAAGAGAAGAAGTTGGATTATTCATTTTTTTTATTCTCTCCTTTCTTTAATAAAAAAACTCTG
AAAGGGAGAAAATAACCCAACTTTTAGGTGAATTCAGAAACTATTTTTTTAATAAATTTTAGAACTAGCAATACATCAAG
CTTTATATAGCCTACACTCACCACATAGAGTACTTGTATGGTGCAAGAAAACTATGATCCTACTTTTACTCCTTAAAAAA
ATGTTTGTGTTTTAAATATTTGCGATCGAATGTATACTATATATTTTTAAATGAGTGATAATACATGTGTTTTTCTTACG
AATATAATCAGTGACGAAGTAAAATTTTTTGTTAACAGATCACGTGAGAGTGTACTTTGGTTCTTGGATTCTTGAAAGAA
ATGATTTTTTAATTATTTGGAAGATAAATAGTGCATGGTAATTGAAAAGGGCTTGAAATCCTTTCCAAATTCAAAGATAA
ATGTAACATGTAAAAATGATTGGAAGGTCCCCCATAGTCTCATTATAAGCGGGAATAAATATGCATATTAATTAATTAAT
TAATAAATAGTGGTAATTTTTTTATTAATAGTAGTTAATTGTTATTAGATTTAATATCGTTAGAAGCTTTATCGATATTT
ACAAAGTGTTAAGAAAAATATATTTAACGATAATTAAATCATTACCATTAATTAATTGTATCATTTTTTAAGTAGTGCAT
AGTGATTTCCTTCAAAGGTATAACTCAATGTGATTATATTTTCTACGTATATCAATATTCAAATTGAATTGGGGGAATAA
ATTAAAGCTTATGAGTATTTTTCAATGCGTAAGCTGAGTTATGACAACCGTGAAATAATATACTATACCCTATTTAATTT
TTTTCTATAGTATGGAATGAGATGCCTTTCTTATCTAATAATTAGAATCCTCTAGTCTTGATCTGCCCAAAATTATATAA
CCCTATAAATATACCTTAGTCAAGATCGCATTATCACCAAACAATTCAACTTGACATCTTTGGCTAATTGTTGTGTAGCA
TCTAGCATCAATAATATTCAAAATGGTTGATCTCCAAAATCAACTTGGATTGAACAAGCATCAATCATACTCTCATGAGC
AAAACTATAGATTATGCTATAGTAGCCATGGCCAAATAATGAGGCCTATAGGTTATTGTTCAACCATGTCATTTTCTCAG
CCCACTCACAACAATCACATGATGATAGGCCATGGTTGCCACACCCAACACCATGATGGACATTATGGACATGACAACTA
TGGTAGTCATGGGTAGGGGTGTGCATGACCATGTTGGTTCGGGTTTTTCAAATATCAAACCAAATTATTTGTGTAAAAAT
TTTAAATCTATAAACCAAACCAAACTAATAAAATTTAGATTTTTTCGGGTTTTTCAAATACCAAATCAAACCATTGTGTC
GAATTTTTAAATTTATAAATCAAACCAAACTAATAAACCTCGGATTTTTTTGGTAAAGTTTGCATACAAACACATAATTA
ACTTGTGCTCCAAATATTTCTTTAGTCCAACCAAAATACAATTATCTAAGGTGTTTCTTAAGAAAATAACACAAAATATG
AGATGAGTGATGACACTAAAATATTCAATAAAAAATAATAATGAAATCATCATATAAAATAAATATTGCAAAGTCATAAT
GAAAATGATCATAATTTAAAAGTACTAAATCATGTTAAAATAAGTTTAATAAGTATTAGTTACATTACTAAATATTTAAG
GAAAATTAAAATTAGATTATGTATTTTAATTGTCTAAATCAATGTAAAACTAAAGAACAAATATTCAATATTATTGTCAT
TCTTAGTGTTAAATTGTTTTTTTTTTTGCATTAGTATTAATTTGATTTTGATTTAAGTTTTATTAAATCAACATCTATGA
ACTATAATCTTTATTGGACCATTCCGAATTCTAAGTTTTAAACTTGAAATAATATATTAAAAGAAAAAAACTATGAAATA
GTATAAGAAATATTTTAAAATTATATCAATGTAAATATTTTTATGTATAAAGTAAAATTTTGAAATTACATAAATAATAT
CGGGTTGGTTTGGTCTCGGGTTGGTTTCTTTTAGTTAAAACCAAACCAACCCAAATGTAGTCGGGTTTTTTTTCCAATAC
CAAACCAAGTCAAACCAAACCACTAGTCGGATTTTTTTATTCGATTTGACTCAATTTGCGGTTTAGTTTGGTTTTCGATT
CGATTTTGTACACCCTAGTCATGGGCATATATATGCCACATGAATCAACCAACTTTTCAAGTAGTGCTACCACGGTCCAT
AATGATGGTAGCTCTGGTAGTGGGATGCAACAATCATCCCACACGTCGTCCATGGCGTCCATGGGACATCATGATCATGG
TCATGTTTATGGGGGGAGCCACCCTAGTAATTATAGTCAGAGCCAGAAATTCAACTGGGCTCTCAAGATCATATATGGAT
TGTGATTAAACCAAAGATAAATTTGATAATGATCATATAGTATGTGTGTTTTGGTAGTGGCCTTTTGGCTTTATATAGCA
CGAAGGGTCTCTTACTTAAATAAGTAATGTGTACTCTATCCGTTCCTATTTACATGTCGTCCTTATTAAAAATAAATATT
TTTAAATATTTGTCATTTCACAAAATCAATGCATAAATGACACTATTCTTCTTATTTTACCCCTTAAAGTTATTAGTCTT
GAAAGTATACATTTGACCAACATAGAAAAACTAAGTAATTCATGTTCATTGGTCAAATTAATTAATCAAAATATATTAAT
TCATATCCATTTATTGAAAACTTGACTTCAAGAGAACACTAATTAATAAGGCTACAATGATAAACATATCTAGTTTCTTA
AAGAGTGTGAAACCTAAAATGATGACAACTAGATAGAAACGGAGGGAGTACTAAACAATCTTCTTAAAAGTGTTATATGG
TTATGGTTAAGACAACTAATTAAGGCTTTATCCCAAAACCCAATCTCTGTGGTTGCTTCTTCGTCTTCATTCTTTTTCGT
GTTGTTGTTCTCCAATTCAACCTTTTTAAAAAAAATAAAAAATAGAAAATTGATGTACCGAAAATGTGATTATTTCGAGC
AAATTGTATATCAAAAGACTCAAAACAGTGAGAAGATTTCATATCTAAATTTTGGGACTGTTTAGAGTGATTTTGAGTTG
ATTGAGATTGAATTCGTCAGTGTATACTTTATGTATAGTCAAAGTTAGGGGTGTACAAAATCGAATCAAATCGCAAATTG
AGAAAAAAAATCCGACTAGTGGTTGGTTTGACTTGATTTGGTATTGAAAAAAAAAACCCAACTATATTTGGGTTGGTTTG
ATTTTAACTAAAAAAAAACAACCCAAGACCAAACCAACCCGACATTATATATATAATTTTAAAATTTTACTTTATACATA
AAAATATTTACTTTGATACATTTTTTAAATATTTCTTATACTTTTTCATAGTTTTTATCTTTTAGTATATTATTATTTCA
AGTTTGAAACTTACAATTCTGAATAGTTCAATAAATATTATAGTTCACAGATGTTGGTAATTATAATAAAGTCAAAATCA
AATTAATACTAAAGCAAAAAAAATAAAAAAAATCAACACTAAGAATGACAATAATATTGAATATTTGTTCTATGATTTTA
CATTGGTTTATTCAAATGCATAATCTAATTTTAATTTCCTTTAATATTTAGTCGTGTAACTAATACTTATTAAACTTATT
TTAGCATGATTTAGTACTTTTAAATTATGATCATTTTCATTATGACTTGTTAATTTGCAATTTGTCTTACGCGATTTCAT
TATTATTATTATTATTTATTGGATATTTTAGCATCATTACTCATATAATATTTTGTGTTATTTTCTTAAGAAACACCTTA
GATAGTTGTATTTTGGTAGGACTAAAGAAATATTTGAAGTACAAGTAAATTATATGTTTGTATGAATACTTTACCGGAAA
AACCCAAAAAAATCCGAAAATCCGAAAAACCCAAAAAATTCGAAAAAACCCGAAGTTGAAAAACCCCAGTTTTATTGGTT
TGGTTTGGTTTATAGATTTAAAAATCTGACACAAATGGTTTGATTTGATATTTGAAAAACTCGAACCAACCCGGCCATGT
ACACCCCTAGTCAAAGTATATTTCATGTATAGTTAAGCTATATTCAACTTTTAAAGTGTATCATAATGTATAATAAGTAT
ATAACTAATATATAATAAGTTATATAGTAAGTCGGTGCATACTTTTTATGACTTTTGACAAACTTTATATTGTTTAGTCG
GTATATATTTTCTATTACTCTAAACTATTTTTATGAAATAAAAATATGACTATATTTAATTTGTTATAAACTAATTATCT
TATTATATATATATATATATATATATATATATATATATATATATATATATATATATATATATATATTTTATTTTTTATTT
TTTATTTTTTTATTTTTTTTTAATTAATTTATTTATTATTATTATTTTTTAAAATTTTTTTGGCTAAGTGATCAGTTTAG
CGCCCACGTCCATGTTAGAAAAGGTGGATATACATCACATTAACAGGAAGATTGGATAGCCCACGGTTTATAAAGGGGTC
TTTTGGGATAGCACTAGGTTTAATTAAACCGTGTTCGGTAGCTGGTTAGAGTTATGTATTGGTATTAGTAATGTATAAAT
TTATTATGATTAAATCTATGTGTTATTTTATGCAAATTTAGTTTTGAAAGGATATATATTAATTTTACATGTATTCGTTA
TTCCACCTTCTATTTTGTATAAATAATACATTGCTTTAATTTTCTGATAACTTATACATATAGTAGTTATGCAAATTTCT
AAATTATCAACCAAACGTTATATTAATTTTATACTTTAAAACTTATTTCTTATGAATCTACCAAACATCATATTAATTAT
ATGAAAATAAATATATGATTTCTTACCCAGCTACAAAACGATCCTTTTAAGCACAGGCGGACCCACTCCTATATATGGGG
GTGCACATGCTCCCGTTAACTTCAAAAAATATTTGTGTGTATATATGTATATCTATCTTGAGAAATTAACAGTGCACCCA
TGAAGAGCATATAAGAGTATCATTGTGTTGTTGGTACAAAAAAGAGTAACCACCCGCGAGTACATTATTTTATTTTTTTA
ATATTAGTGCACTCAAAGTCTTCCTGAGTTCACCCTACCTTGATTTGCTTCCTTTGGCTGGTAACAACACAAATGACCAC
TCAAAGTATATATAAATATTCCTATACATATTATGATAAGTTCGTATATAGCATAATGGATTCCATGCATCTACAAGTTG
ATATTGGCGAATAAAACTCAGTGCTAATAATTTAAATGCATAAGAACATAAGAGGTACAATTGACCTTAAAATGTGCTCC
ATTTGTAGCAAAAATGAGAATGAGATGCATTTCTTATCTTATTAGAATCCTCTATTTTTATTACTCTATTCTTCATTCCT
AAAACCCTATAAATTTACATCATTCAACATCACATTCTCACCAAGAAAAAACTTAACATCTTTAGTTAATTGTTGTGACG
TAGCTACAAACATCAATATTCAAAAATGGTTCTCCAAAATCAACTTGGGCACCATCAAGCATTCTCTCATGAACACAACC
ACTATTCCGCGGAGAGCAACCATGGACAAATGATGAGGCCTTTCACCATGCCATTTTCTCAGTCTACTCACAATAATCAC
ATGATGGTGAGCCAACACAATGGCGGATATTATGGAAGCAATGGCCACGGCCACAGCCATGGCCATAGTAACTATGGAAG
TCATGGCCATATGCCACATGATTCAACAAACTTTACAAGTAGCACAAGCATGGTCCATAATGATGGTGGCTATGGTAGTG
GGATGAACCAATCATCCCATGCCCATATGTCGTCCATGTCCATGGGACATCATGGAGGTCATGGTCATGGTCATGGTCAT
GGACATGGACTAGGTTATGGTGGAAGCCACCAAAATAGCTACAGTCAGAGCCAGAAGGTCAACTGGGCTCTCAAGAATTT
GGATGACTAAATTTGACACATATATATAATATGTGGTGAAAGTAATTAATATTGTGTGTTTGTGGTAGTTACTTTGGCTA
TATGTAGCACAAAGGTTTGCTACCTAAATAAGTAAACAATCTGCTGCTATCTTAATTTATATTATCTATGTATCTGCTTT
ATCATTGACTAAAATGATGAATAATTAAAAGTATGTTTATGATTAAAATGATTTACATGAAATTACTTACTATTTTATCA
CGTCCTGCTCAATTGAAACAAGTTGTAGTTTGAGTATCTAAATTGAAGAAACTATTGTATTCATGAACTCATAAATCTAT
GCTCTCTATAGTTCTCCACTATTTCTAGCTAAAAAATTTTAGCAACACCTCTACTAATCTGTAGTAGTGCAAAACTTATT
TTAGCTAACTAAGACTAAAAAACATATTCCTATATTATTTAGACCAAGAATCATAGTTAATGAATTAAATGAATATCAAA
TACTAAACAAATTTAGTTTCCTACTTCAATTTTGAATTATTCTTCCAAAATAAATGAAATTTACTGACACTACAAGAAAA
GTGCTCATTACATGGGAATTTACCTAGGGATAATATAGTAAAACCCCCATGTAATTTGATTACCTGCGAATTTTCTTGCA
AAACGAAATCCGATGGAAAAACCTTTGTAGATAACTCTTACCTGTGGATTTATACAAGCCCTAGGTAATTTACCTGGGGA
ATTAAAATCCCCAGGTGATTTACTTGCGGATTTATCCGCACTGTCGAAAATTCTTGCGGACTTTTTACCAAAATTTCTTA
TAAAAACAAAATTTCTTGCGGATTTTCGTAGAAATATTTCGCAAGCGATTTCCCACGAAGATCCCCAAGTAAATCCCTAG
GAGTTTGGAGATGAAATTTTGTGAAACAAAAGGAAATTTCTTGCGGATATAAATGGAAATTTTGCTCAAGATAATTCCTA
TGAAAAGAAACCCGCAAGAACCAACAAAAAACACTATTCATGTTATATATCATTTTCATTCAACAAAACACAGAATTCAT
AATTCCTATGAAAAGAAACCCGCAAGATCAATAGTCTATGATTCTTAAACATACATAAACAAGATACAACTCAAATTTGA
ATCCTAAATAGTACTATCAACTATCTCAATCCTCATTATAGTCGCATTCATTCACGTTATCATGAGCAGAACCACTGTCA
TTCACGCTATCAGAGTCTTCACCACTTTCATTCTCATAAGCTTGATTGTCTTCTTGAGATGATTGCTCATTTGAAGATGA
TGTGTTGTATACATGTTTCTTCAATAAGTCTAGTTCCTTCTCCATCCTCTTTTTTTTGTGACGCTCTTTCTGCAATTGAG
CATATAAGTCAGCATTGGAAGCATTTGTCTGAGCTTTAATCATCTCATCAATTTCTTTCGATAAAGTCGATGTTGATTGT
TTAGACGATGCCTTTACAGATCAACCTAGGGAGCCAAGACCTTTAACTCTTCCTTTTTTTCTTTCCACCAAAATTGCACC
CAGATATCCATTATTGTTAATTGAGAAGATTGACCAGCTGAATTAGTTTCTCCTTCTGCAGCTGATGCACTTTGAGAAGC
TAATAATTCTTGTTTCTTTCTTTCAAAAATATTTTGCATCAAAACAGGTTATTTGAGACAATATTTAATGGAAAATATTA
TCTGAAACTTAAAGATAAAAAGCAATATATATGATGATAATTCATGACTGTAGACTATAATGCAACAATTATATATGGAA
AGATTTAGATCTATTCTAATTTCTGTTACCATATTCATTAAGCTACAGTGGTAAATAGCTTTACATGTTTAGCTCAATCT
AGGTCACATCCCTGGGAATTTAACTATGATCAGGTCACCATAGGCCTATTCTGATTATTGTCCATATCCATTCAGCTACA
GAGGTAAAAAGCTTTTCAAGTTGTAATCACCTAGCTAAACAATGCTAATGTTATGTCCCTTTGGGAATATCCAATAAAAT
TGGTGGGAAATAATGTTAATCTTTTATACAAGTCAATGCAAACAAAAAATAATAAAGATAACATGGTTTAGTGTAAATAC
TCAGTATGGTAGGTATTTACTGCTTCAAACAGGACTTGTTGTTTCTGAAAGAAATACAACATTACTCTTGATCAGCTGAA
AGTTAAAATTTAAAGATATGCATAACGTGGAAGTTAATTATAATCCACATATATATCGGTACTGAAAAGTGCTTGCAATA
TGTAGATGCTCGGTAGCAGTACCAACATAAGACATATAGTAGAAGCTTAGTGTATGGTATGCATATCGACCATAAAATTC
AAACATGTGTTAGTTATAAACTCACAAAGGAGATCTAAATGTAAGCACAGTAACTGTGGACCTTCCAACTACATAAATAT
ACATGACATGTTAACCTATAATGAAAAGCTAGCTCCTGCAAGTTGTTGGGCAGACGTACGTGTAGTATACAGATTCAAGA
CACTGCAATGTACAAACTAAAAGCCTGCAAAGAGCCCTTGAAGCAACTAAAATTTGTTGAATTGGGAAGCATTGATAACA
GGACTGCATGGAGCAAAAGGAAGACAGTGGATCTGATGCAAGCCTTATCTTGAATGATTGCGCGCATAAATTGTTTTGAA
CCAATGTAAATCAATATCTATTATCATCACCAAATGGAACTAGAGGTAGGACTGAAAAAATATCTTTTAATAAAACTATA
ATTGGTACAAGTCACCGATCATCTATATTAGGGGAGCATAAAGTCATTTGTTATAAAGCTAAGGACATTTTTGGGGTCAG
CGTAAGGTGATTTATAAATTAAACTCTTGTTAGTAACATATAAAAAGTCATCCAACAAATCTTTTTATATGTGAGTGCAT
AGCCAACTTCTAATAAAGGAGGAGGGTTACTATAAGTTGATAATCAATATAAAACTAGTCTAACTATAATAATTAGTAAA
TGTTGCAACTAGACCTGTTATATGAATATTGATGATTTATATAGTTGAACTCGACTAATCAAAATATATATTGAGAGATA
TATAATTGATTGCTAATCCACAACTATAAATAAACATACAAAAAAGTAGTAGTGCACAGCCAACAAGAGTCAGATACAGA
ATGATAGGCCACCATAACCAATAGTGATATCTTCAAACACTTCCAGTTCTATGTTTTTCTTTGTTCAGCAATGCAACAAA
TTCAGCATAAAAGAAAGGGAATATAATTTCTAAGTGGACTGAACAAAATACTACTACAATGATAGTGTTATTTTTTTGGT
CCATGTACCTAGAGATATTGTTCCTGCGGATATATTTCCCTAGGTAATATCATAGGTACTGTTTTACTCGAAAATAGATA
TAAAAGAAAAATAACTAAGTTTCCAAAAAATCGATTAAACTTGTGGTTTAAGAGAAATCGAATTTCCAAAAGAACAGAAT
CGCTACTTAATTTTTAGTAAAAATCAAGAAAAAAAACTTAAGGTTTTCAAATGACCTAAACAGATAAGATCACTTGAAAA
TAAAAGGGTTCGAAGTTCAATGTACATTCCGAGAAGGTGTTAGGCCCTCGGAATGTCCGCTAACTTGCAGTTGACCCGCG
ATTTGACTAAAATGATTTTGATTAAAATTTATAACTAAAGTAAAAGACCTCATTTATTTTTTTATTTTTTTTAATTATTA
CTTATTATTATGATTATTGTCATTTTAATTATCTTAAGGGGAAATGACATAAAGGGGAATATTTTTAAAGGGAAATAATT
TAGGTGACAAGACTGATAATAAAAATAGAGCTAAGTATAAAACGTGAATATTTTAATTTGAATATGATGAAAAATGAGAT
GGCTATCTGTGGAATTTAATTAAATTAAATCATAAAATAAACAAAGTTAGTCAAATAAAACAGTATAAATAATAAGAGAA
AGAAACAAAATAATTAGACTTGGGCTTTGGCCCAAATCCAATTAAATTGACCCAATTAATTGCAATTATTTTTTCTGTTG
TATTGTAATGGGCTGCTGGGATTTTGAGGCAACAATGGACTGCTGAAGAAAGAATTGGGCCCAATTAATTGCAATTATTG
CCAACCAAAATTTAAGGGATAACCTAATTGATTTAGTTGGAATAAATTCGGCTAGCAATTTAAATAAGATAAATTATCAT
AATTAATTTATGAGCTCATAGAATAATTAACTTAACCATAAACTAATCAATTTACCTATAAACTCATTAATTCAAAATTG
AAACCATAATTCAAACTAGAATTAAATAACTAAAATATTTATTTAAGCCAAGTAAAAAATCTTTTGATATGATTTTCCAA
CATTTATAAAATATACTAATTACGTATATAATTATATGAAATCTATTTACTATTCGAAATACTATAAAAAACGATTGAAA
ATACTTAAAATAACCTTGAAACTATTTGAATTTTGTAAAGTTAATTATTCTGAATCGTTTGAAAATTAAGAGGCTCAAAA
ACTAATTATTATCGGGGAGGGTTAAAATTGGGTGTCAACAGGTAATAATTTTGTGCAAAATGACACTAATTTTACATGTG
AAATTTGTTGGCAATATACGTTTCGTAGATAATATATTTTAATATTGAGGAATTTATGATTTTCGCAAAAAAATCCGCAA
GTATTACTTGCGACAATGTTCCCCAGGTAATATCCCCATGTAATTTGCACTTTTCTAGTAGTGTGATAAATTTAAATTGT
TATCGATATAGAAAGCATAGAAAGAACAGTTATGCTATCGGTCGATCAAGAGTTTTAATTAGGGTTCGAAAAAAGGACAA
ATATACATCTAAACTATCATAAATTGTATCGAAATACCTTCGTTATAAATAAATTTTAAATAGATTTTTAAGATTGAGAC
ACATATTCCTCCGTTTATCTAAAGGGTATATACACTCCAAGACTTAAATGGTAAGGACATTAGTGTCCTAAAATTATAAT
GAAGGGTATTTAATTACCATTTATGATAATTCATGAATATATTTATCTTTTTTTTCGATTAGGATTTAAGTTAAACATAT
ACTAGACTTTGATATGTGAATAAGATTATACGTGGATTAATGGAATACAGGTATAGTGAATAATAATAACATGATCTGAC
CGTGATATGAGATCATAATAATGTAGAGGTACTAATCATCACGCTCAAATTAAAGCCTGTTCTAAAAAGATATACCGTCA
CTCTAAATATAATTTGATTTTAACAAGGCAACCATCTATAAGGACTATATATTAAAGATAAATAAATGTATTTATGATGT
GCATACAACATATATTGTTGGTCTGGGTTCTCTATGCATACAACATATCCTTTATAGCAAGGAAAAATGCATAAATTTAT
CCCTGAATTTGTTTCGAAAAGTCAATTATACGCTTAAATTAATATAGTGACCTATTACATACCTCTGCTACTAAATAGTG
AATTTTTTTACCCCACGCCAATAAATCCATCATTATATTTAATTTTTAAATTTAATCATCAATTTTATCAACCACCAACA
AAGCCGAAGAGAAAAATCAAATATAATGAAAATGGTGAAATCGAATAAGCATTAAAATAGGATATGATAGGGGGTGGGGT
AGGGTGGGAAGAGGATTTTGGTGGAGGTATAGTGGGATGGATGAAAATTGGGTATGAAAAAATGATGAAAAAAAATAAAG
AAGAATAAGAAGATGGTTGCCTCGGAAGAAGAAGAAGAAGAAGAGGTGTTGGGTGGCGGGGGTGGAGGGTGGGTAGGGTG
ATAGTAAAAAAGAAGATTTTAATTTATTTTTTTACTTTATTTGCTGTCAAACGCGCTTTTTTTTGCCACATCAGTTTTAG
GGGGTAAAAGAAATTCATTTTTAAATAGTAAAGGTGTGTAATAGATCGTCATGATAGTTTAAGCATGTAACTGACTTTTC
GAGATAAGTTCAAGGGTGAATTTTTATCTTTTCCCATATTTATGATTTGCTCATATAATTTGAAATCACATACATTAGAT
TCAATTAGTCATACATATAACTGATATCTTTATATATATATACACATATATATACACCGAGCTTATATTTTGAAGACACA
TACATGCAGAGCGAATTAAAATCATTTATTGTATGATTACAATTAGGATTATATATTGCACTTGCACGAATATAGTGTAT
TTTTCTACCTTATGAAAAAAATAATATTGCTACATACCTTTCTTTTATCGTTATAGTTTGTAAAAAGGGACGCTACATAG
AGCCGAAATTTTGCTCTAATTCAGGCATCTTAAAGTTCACTGTGTATAGATATCCAACTATTAATTGTTAGGATCTTTAC
ATAAAGTTAGCCGGTTAGATTTACTATTTACTATTTTTAGTAGATATATAATATATTAATTATACATGGTTATAATTATA
TTTAATTTATGTGTAAATTTTATGTACATAAAGAGGCGAATTCAGGATTTCAAAAAGACGGGTGCACTATTGTCAGGGGC
GGCTCTGTCCCTTTAAGAAAAAGCAACCACTTTAGGCACCCAAATTTAAGAGCCTCATTTATTTTAGCAACAATAGGTTA
TAGGTTTTTCATAAATTAAGTATTAAATACCATTTGTGGGGAACAATGATATTAAAGGAAAAATTATTAAAAGTTTGATA
TATCTTGAGTACTATGTCACAAGAAAAATTAAATGTGTTGGTTATATGAACTATTAATTTAAAAAGAATTATTAAAAGAA
ACCATTTTAAGTATATATATATATGCAATTTTGCATCTCAAGAAATTAAAAAAATACACTTCATAAAAAGTAAATGATAA
ATTTTCAAAAAAACTTAAGAGCTCTCAAGCATTTAAATTATTTTGTTTTAAAAAATAACAAACAATGATGCTTTTAAATT
AATTTTTAAAAAGAGGTCATTGCTAGGAATCGAACCATCAATCTCTCAATCAAAAAGTAATACTAGAACCAGTGAACCAT
CTAGTCATTTGTTATCATGGGTTCTTTTATTTTATATTTAATATATATGAAAAATTATACAAATAATATATCGAGTTGTG
TCGGATGACCACAGGTTCCGATGACCCATTTTTTACACTTAAATTCACCCGTGTGTACATATATTATACTCCCACCATTC
CTATTTAGTTGTCACCATTTTAAATATCATGCCCTTTAAGAAATTAGGAAATTTTTCCTACCCTTATTTAGTGTTTTCTT
GAAATCAAGTTTTCAATAAATGAACGTGGATTAATTTATTAAATAATTAATTGATTTGACCAATGAACATAAATTAATCA
TTTAGTTTTCCTGGTCAAATTCATATTTTCAAGGTTAATAACTCACCAGGGTAAAATAGAAATAATAGTGTCATTTATGT
ATTGATTTTGTGAAATGATAACTACTCCCTTGTCCCTAATTACTTGTCCACTTTTCCTGAGTACTCCCTATGTCCCTAAT
TACTTGTTCACTTTTCCTTTTATAGTTGTCCCTAATTACTTGTCCATTTTGACAAATCAAGAAAGGGCGATTTTTTTTTA
CCTATTGTACCCTCAATTAAATGACTAATTATTTTGAAAAATGTAGAACTTTTCATCCACTTCATAATTAATAGGGGTAA
AATTGTAAACTCACTATGTCATTAATTGTTTTCTTAATAGATGTGTCAATTCAAAAGTGAACAAGTAATTAGGGACAGAG
GGAGTATTAAATAACATCTCTAGGCTACTCTTAACTTTAACAGTTGGATGAACTGTTATTTAAGTTTTAATTCTTTTTTC
GGGTTTCCTAAATGTTGTGTGTGTTATCATTACTAAGGTCCAATTAGTCTGAACTCGCGTCAGATAAGACCAATTAACGG
GGAAATTATTCATTTCAAGATTTTTTCAATACATTCATGCCTCAAATCCAAATTAAATCCTCTAATTAAAGTGAAGATGT
CTTGAACACTCCACAACAGTACAACATTATAGACATTTAAATTAAAAGGTGGAATGACCTGGGAGGCCCTTTACTTGGCT
TCGTTTGTCAGTTGAATCCTTATACTCACGACTTTGCCAATTAAACCCTTGAACTTACTAAAACATAATATTTTAAATAC
ATCTGACCATTGATCGAACTTATGTGACACTAATATTGTTGAGTTGGGAAATACTTGATTGCACGCACCTTAAAGCAAGT
GAATATATATTTTTTATAGTAAAAATCATTAAAAAAAAATAATTTAAAATCAACCCTTCAACCCCTATCCCATTCCCACC
CCACTCTCTCGCCCGCAACTCTTCTCTTTCAGCCCCCCACTCCCACCTCTCCTTCTTCCTTGAAACCACCCACCACCCCA
CCCTACCCCACCCCCTTCTTCTTTTTCTTCTTAACACCCGCCCCCCATCCCTCACCCCACCCAACCAAATCTCTTATCTC
AACCATTAGTTTCTTTAATTTTAAAATTCAAATTTCTTCTCTATGAATCTTGATTGATTTACATACTTTTAAAATCTGAG
TTTTCGAATCTTGTTTGTGAATGGTTGAAGTTTAGATAATTTGGAAATCTGGAAGAGTAATGGTGTATACTGAAAAGTTG
AAAAACTTCATGAAAAGATTGAAGAATAACAAATGGGTTTTGTGAATTTATGAAATTAATTCAAAATTATGATGGAAAAT
TATTGGGGTTTGTGTTGGTAAGCTTTTAGTGTAAAAAATTTCATGTCAAATAGGAAGAATTAGACCAATTTGACATGAAT
TTAGTGTTCAATTATGAACAAATACGAAGAACGTGATATTGAAAATTTTAATGTGCAAACTTTTTTTATTTTTTTTATTT
TTAACATTTAATTTCTTATGTGGCATTAAAAATGACATGTAATTCTACAAAATGACGTGGAATTCCATGTGTAAACGATT
GTGCTACACTCACACATAGAATAAGAAAGGGGTTTAAATTATTGTGTTTTAGTTAGTTTAAGTGTTCAGTTGACAAAGTC
GTGAGTATAAGGGTTCAACTGACAATCAGAGCCAAATATAAGGGTCTTCCAGGTCATTTTGCCAAATTAAAATACACTTT
GTTCTGATTCACAAAATTACACTAAATAATCTTGAAAATATATGATCTTGAACTTTTAAATAAAACTTTGTTACACTTCG
ATTTTTCCCCATAGGAAAAATAAAAATTCAAGCTCGAGATAGTCATCTCTGAGGTCATTCTTGTAAATCATCCATTTTTG
TTGATGATATTTTGTGGACTACAAGCTTGCAAAACTTTTGGTCAAGAACCATTTCCTAGGACCCGTTTGGTGGCTTCTCT
AAAAGCTTGTAATCCAACTTGGAAATGGTCCTTCAATCGAATCTAATCATTGATTTTTTTTCCCTCATGAATCGGTAACG
AATCTTCACTAATTGTCAACATTTTTCACGTGAAAAGTGTACCACTTGTTCTTAAAAACCTAAAAAACAAAAGAATTCAA
AGTGATCAAGGAATTAACCTCAAAAAGCTCTTTAATTACACCAAGCATTTGACAAATAATTAATTTAAACAATTCTATGA
AAAACGTGGATCCGAGAAAAGCAATATCTAGGACAGAATAAAATATTTTAACTTGTATTCTTTAGAAAAACTTTGAAATT
ATTAGTCGATCGCCTAAAAGATACTCCTTCCATTTTAATTTATTTGTGTTACTTTTTTTTAAAAAAAAATTGACGTTAAC
CTCAGTATCCTAATAACATATTTAAGATTACAAAATTCAAAAGACATCTTAATACATTATATACATTTATATAGTTTAAG
ATCACAAGATTAAAAAATCTTCTTTAATTTTTTAAATTTAATGCTGAATCAAATTAAAAACAAACAAATTGAACAGAGGA
ATCCAGTAACTATAGATAACATGAACTTTATCCATAAAATTGAGATTAGTAACGTGAAAAATAAAATAAATTATCAATTA
TAACAAGTTAAGCTATGAGTTAATTAATCCTTATCTAGAGCGAACATACATGTACCAAACGCTAAAAGCAAAGGGAATAA
AGGAGTGGAGCCCAAAGAGCATTTTGCACCAAAAATAAAGACCAATTGAACAACAAATGGTATTAGATTCTCCCTCATCT
TTTCGACTAGAATTAAACTATAAATATCCTATAGATAAAAATGCACAAATATCATATCATCATTCACAAACAAATTATAA
CTTCTTTAGCTACACAAAAGGAAAAAAAAACTATGTACAAACGAAAAAATCACCATGTTAAGGAAGAGAATTCTTCAAAG
AACAAGGAGGAACTCAAGGTGCATAAACTAATTGATGCTCCTCCATATCCAAGTATTACTTACACATCGAATGGATTCGA
GGCTTTTAGGCCCGAAAATGAAAGTAATGTAAGGAAGGAAAGGCAAGAGTATCAATGGAGTAGCAATGGATATGCTAATC
GAGAAGAGAATAGCTATGCAAAAATCGCGTATGAAGAAGAAGAAGATGTTGATGCTGAAGCAAATAACTTCATCAAATGG
GAGCATGATAAGTTTAATCGTGCTAAATTGATGTCCATGGAGTCCTTTTACTGATGACTTAGAAACTTATATACATCTTA
TTATATATAACGACTAAGCTTGAATATTAATAAATAAAAAATGAGGCATACGGGACTCCCTTTTATTTATAGAATTAAGA
AATATATATATATAAAAAAACTAAGCTTGAATATTGATTGCATTTTAGCTAAATAATTTGTAATCGGTTGTGTTTGTATT
TGCTTTTATAGTACTATTGTACACAAGATTGATAGTCGTTGACTTATGATTTTATGTTTGTGTGTCAAAAATTAAATCTA
TCTTTTCTAATTTGTTGAGTAACTAGAAAGCCAAAAAAACATTTGCTTCTACGGTGTATTTGGTAGGAAGGAAAATGTTT
TCCATTTCTTTTGAAAAATAAGTAATTTTTTACTTATTTTTTAGTATTTAATAATTGTTTTTTTTAATATTTTATTGGCT
TGCCATCTTAATGCACAGGCAAGTGTATATAATCGCAAGCAATACAACGATTATAAGCACTATTACTACGCAGAGAACAA
GTATTTTCACAAGAGAGTGATTTATTTTACTACTTTTAATTTGCATTATTTAAAGATTAATTTACTAATGATCGATTGGA
TGGATAGGTTAACGGTTAACACAATATAAGACAAATTCCAGGGTTATGGTGCCTCTATGTACTAACTAACGTTGTGTCTA
CATCTTTGTTATCATGCTAGTGAAAAGTGACAGGCAGGGGCGGAGCTATCCTTGTTCGGGGTGTCAAGCGACATTCCTTC
GTCAGAAAATTACATTGTATAGATAGATCAAATATATTAATGTTGACACCTCTTGACATAAGGTAAACAGTTCAACGCAA
TGTTTAAGGGGTTGCAAAAGCTCTCGATGGTTGAGTGTTTGATACTGGCTCAAGTTTTTACAGGAGATTTTTCTTTCATA
TGTTAAATGACACATGTACAACTAATCTCAATTAAAATTTAAAGCACTCAATTTTAAGCAGAGTATTGAAACCATTTTTG
TTTAATCGCGAACATACTTATTGAACTATTAGGATAGAAAAGAATAGGATGGGTTGCTCCTTCCATAATCAGAAATTTCG
GGTTCGAGTTTTGAGTATGAAAAAATTCTTGATAGGGAGTGTTACCCCTCGCTCCAATATCAATATCGGACACCAGGTAA
AAAACCAATTATATGTATTAGAAAAATATGTAAATTTGCAAAAGCAGCCTCCTAATCAATATTTATAGCCTTCACAAATT
TACATATTTTGCAAATTTACATATAGCCTTCACAAAAAATTTGTTAAATTTAAGAGGAATACCCAAAACGATAAAGGAAG
AAAACAAATCATAACTTTATCCTCTTTTTTAAAACTAAAATTGGTGGGATATAAAGGAATTCTTAATATCCATTTTTTAC
GATAATAGCTTGGGCCACGACGGAATTAGCAATGGAATTTATATTTTCGTTTGGACAACGTTAACCACTAAGCTAAGCTT
CTAAACTGTGTCAAGAGAATTTATATGCGATATATAACCATAAAAATTGAATTTTATTATTTCTTTGAACTTATTTAGAC
AAGTACATTTGTGAATCATGTAATACTCTATTGAAGAAGCTCTTTTACATTCTTCAGTTTAAAAAATATAATGAATTTTA
ACAAGTGTGACTAGTATAGGGAAAATTGCCAAAGACTTAATGAGATATGAAATTGGAAGGATCAATTCCATTTGACTTGA
AAGTGAAATTTGAAGTATCAATTCCCTTTGATATGTAATAGTCTTTCTCTGCATTTTCTGCCCTAGATTGAAACATTGAC
CATTCCTTTTCACATCTCTCTCTCACCTGTAACAACAAAACACAAGCTCGATTAAAGTTTTGTTTGAACACGTAATTTGA
TAAATGCAACAGAGAATTGCTTACCCCTCGCCATGCAGCCTTCCCGTCTTTTGCTTGCCCCTGTATACAACGGACAATTA
AAAGGTTGTACTTGATTTAGGTTTGTCGATGTGATCAATTAACATATATATTACATATCAATAGACGACTACATTCAATT
CATCGGTTACCTCATTTCCAAGGGAAGGGACACTTTGATGAAGAATCCATTGAGCATCAACAACTCCAATTTTCTCATGA
GCAGGCTACAAAAAGAGAATGTACAACCATGTAATGATTTGGTGCAAATGCATGTGAAAGAAAGTATTCAATAGATCGAT
TTTTCATTCGATGAGCTGAACTTACTTCAACACATTTATGAAGCGCAAAGTCAAGTCCCCAACCATGGATCAAGTCATTC
TACAAGTGACAAAACAATATAGTCAATCTCAATCTATGATCTTCTCTGTGTTTAATGTGCAAAGTGTGGTACCTGAATCA
TATGCCACACACAACGCCATGCATCTCGAGAAAAGACAGGAGCCATGATCTCTACAAATCTGAAAGCAGAGAAAATACAC
CCGGGGTTACAAGGACAACTTAGCAAGTGAAACAAAATAGCAAAAACAGGAGAACTATATATTCATACGCTGCACACGGA
GGCAAATGAGGGTCTGCACATTTGCCTGGTTTCTCTTCTGTTAACCTGATCAGATATAACAAGAATATGAATAATAACCA
GAGAGAAAACATCAAGAAGTGACATAACAGATAACTCGTGGCTCTTACGTGTGAACTTCACCATTGCCTCTTCTAATTGT
CATTGGCCATGTTGTTCCTTTTCTGGGATCCAAACCTGGCTGTGAAATTTCCAAACCATGCTTCTTGACAAGTTTGATGT
ACCTGAGGTTGGACGGACCAATTCAGGAAAACTAAGATATTGGATCAAATCAGGCTGTTAATCAATAACAGAAAATTACA
CGAAACTTACTCGTTGGCATCAAAATGCTCAATTCCTAGGTCTTCATCCCAGATAAAAATATAATCATATGGGGCAACTA
TGTCTGGATGCAGAAACCTTTTCGCATACCACCTAATAAAGACGTAAAGTTCTTGTCACTAACAAAGTTGATCACATTTC
CAGTCCAAAGCTACACTATCATATTACTTACCATTTAGTTTGTTTACGAGCACTCACATGGATGGCTCGTTTTGACCACT
CAAATTCATCCCATTCAGTTGTCTTACCATCATAGTGAAAAAGAAGAATCGTGAATTCGTCTGAGAACTGCACACGAAAA
ATGGTCAGGATGAGGAGGAATTGGAACCTATGAAAGCAAAACAGACTGATATACCTTCTTTACAGCAGCATCAATGTTAT
GTTTCTGCTTAACACCAACAGTAAATGTTACCAGACAATTTGGCTTACTTGGTAGATCCTGCAGATAAAATATGATAAAG
AAGCTGCTTCTTCCCAAAAAACATTTTCTTGATTTGTCAGTAAAATGTTCCATTCTTAGGCTCGCAAATGGAAACAGAAC
ACTTACTTCACTGGGGTTTCCCCACAATCTCCGGAGATAGTAGTCGGACTCAGAAGCAACGAGCCCTGGAGGTAATCTTT
CTGCTCCTTTTGGGTTTGAAGGGACCCAAATCTGATCAGAACAAGGATGACTATGAGATGAAAAATGTGAATAATCTCAA
ACATCAAACAATGTCACTCAATGTGCATACAAATTCTTTCCAAAGGAAAGATATACCTTCAATTGCTCTGTAGCATTCTG
AATTTTGATCAAAGAATCCGTATGATTTTGAGATGAAACAATATTATTTCTGTCTCTAGCAATTGGGAAGTTGCTTACAA
TACTAGCTGTTATATTTAGCTGCAAAATTAGAACCAAAAGAAGTAGTGTTATTGTACATATGAAAAATGCAGAACTACAC
AAGTAAAACCACGATATGATTGTATAAAAACGGACATTATATCATCCATACCTTTGTAAATGAGCTAGTAGAAAATGAAA
TTCCAAGGAATACACCAAACATTACTCCACAAGCTACGGAGAAGATAAGCCTCATAGTTTCAGCTGACTTTAAAGAACTG
GAACTGCAGAACATGCTTCAAGAGTTAGACAAACTAACAACATCACAAATTTGGTATGATCACATGACTTCAACGAACCT
TCGTCCAAAGTTCTTCATGTATAAGTACAACCAAAGAAGGTTTACTGAACTCCAAGTAAGTTTATTTTCAGTAGAGAGTG
CGAAGTTAACAATGGCACGAAGAAGCTGAAATATCAAAAGAAAAGTTGCACCATCAAGCAAAAAAATAGATGATTTTTAT
ACTAGTCAAAACAGGATGCTCAGTTGTGCAAAATCAAGAAGACATCACTGCATCCACACTCATGTAACTTTACAATCCAC
AAGCAAACATATTTTAATTGTTACCATCAACACAAGACATAAAAGAACTAAGCTTAAAAAAATAAAAATCAACTCTTGCC
AGCTAAACAAATATAACCATAAAAACACACAAAGATTACACCTTTTATAATCCACAAGCAACTAAAAATTTTTGGCCATG
TGCCTGGCTTTTGACTATAGCAACTTGAACAACCCCCCACCCCCCATAGATCAAGCTCTAGCTAATTTAAATTCCTTAAT
TCTTACTCCAATTTTATGCATATAACTTATTGCTATAGTAAAATTTCATAGTTGATCATAAGTTTTTGTCACACGTTAAA
AGTTAGTGTAGCAATAGTAACATTTAGTTGTCACAATGGCCAAATACATAGGTGAGCTCCTAAACTTGTTCAATACTTGA
AGTTTGATATCTACTCTAAGGATCGTTATTTTCTATTAAACATTCCAATCTTAACAAGTGTGTACATATTAAACGAAATG
TGAAATGTAGTGAGCGATGGACGAATGAAACATTGACATGTGACACTTGGGAGTTGGGACCAAAATTATTACTTATAAAA
ATGAATTTTGAGTAAAAGCAAAAAAGAAAAAATATTTTAAAAACCTATTTAACAAATCCAAAATAAAACAACAAGGAAAA
ACCTATCCCCCTCCCCCAACCCCTCCCATCTTCCTTCTTCTCCACAACTCCTTCCCCCAAATTGGATTTTCAAAATTCCA
CTAGTGCTCCCAAAACACCTTATTCATTTTTTTCTAAAGTTAAAAAATATTGTTTAAATTAAATGGAGAAAATGTATTTG
CTTTAAAAAATAATTAGTATTTAAAGTTCACTTACGTCCTCGGATGCATTTTTAAAAATCATGTTAGTTAGCGTCTTGTG
TTTAATAGATACATGTGTAGATTAATATAGGTGTTCAATTGAAGAAAAATAAAAGTATTTCAAAGGAATATATATGCACA
TATGAAAAACTCAATAATGATTATATAGAAGAAATTTATTAAGCTAGAGAAAAGAGGTAGTCTTACTCAAATAAATCAAA
AACTCTTGAACCGAAAATATGTAACACGACATTTCTATTTATAATAGTAACAAACCAAGTTTGACTAGGACTAGAAAACT
TATTTCAATATAAACTAGGAAAAACAAATTCTAACTAAACATTAATTACATAAATACTTACCAAATAACAAATTTTAGGA
TTTCTACTCTTAATTTATACCTACATAGACGTGATCAGGCGTATCATCTTCCTTTAAAAAAACTGATTTTTTTTGTTAAT
TCAATTCTAGGCATTGTGTTCTTCTTGCACTCACAATGACTGGAATCAAAAACGGAAACATCAAATACCATATCTCCTTC
ATGTCTAAACACTAAAATATCTCCAAATTGAAGATTAACATCCTCTACAAATATTTTCCAGTTATCTTCTAGTCGTCCAC
ACTTGAGCTTCACCACCCACTTCTTACCCGCGCTTCTCAGTATTGCTTTTTTCATATGCTTGTATCCCTTCAGATACTTC
AAGAAATCTACAGGAATTTTCTGCAAATATAATGTAGTATTAATTCAATGCACTGCTAATCTGTTTAGAACCTTAACAAT
CCTATCTCTACGAGAGTAATGATATCTGGTCATCTGAATCTAGTACTTTTAATGCTGCATAAATTTTATATGTAAAAATT
ACAATAAATAAATATAGATATGAACACATATTTTTCCAAAAATTATAGATTCGAGTATAGGGATTGAACCCACAAAACTT
AAATCCTGAATCAAACCTTGTTTCTACCTGCAGGCGTGGACAGGGGCAGAGTCAAGTAGCACTAAGGGGTTCATCTGATT
AAAATTACTACTAGATATCATAGATGTTGAATCCACTTTTACTTTTTCATATGCTTACTTCTTCATATTTCGAATGAAGT
GAAAATTCTAGTTCCACCTGGGATATTGGAGGAATTATTTGATTTGAACCCATTATTTTTTACATGGAGTATATAAATGT
ACAAAAAACTTACTAAATGTAGCCAAATATTAAATTTTAAACATACAATTTAATTATAATTACAAAATTTTAAAGGTTGA
ACTTGTTTATCAGCCTATGATTCTGCTCAATTTTCTCAATTCAAAGAATACTCATAGTCTCAATAATTTGAAGTAAGATT
CTTTATAAGTAACAATAACATCTATTATTTTTGAAAAACTTGTTGGTCGCAGATTAATTCATTGGTTATGCGTTGTTGAT
AAATATTAGATTCTAAACACGTAATTTCAAAAATGTGATACAGTAAGGGATAAGAATCTTAAAGATTAACATGTCAAATT
TAAATCCTGAATCCTTCTGCTATTGTCTACCCAATTAATCGAGAAAAAAATAAATCATTTAGTTTATGCTTTTGATCTAT
GCTTCTTTTCTTTGATAAACTCCCTCACATACAATAGACAAAAATTTTAAGGAAACTAAGATGAAACAATTGAAGGTATT
AAATACTTACAAGACCATCCTTGAAACCTGGCAAAATAGGTTTGAAGAAATGAGGTTTCTTAGGAGGGACTTTCATGGTA
GCCAAAAATAAAAAATAAAAAAGTTACTCCGTTGAATTTTTTTTTTGAAATCATAAATAAATAAAATATGTTAGGACTTT
GCAGTAATTTGTGAAAATTACAATATAAGAAAATATTATTGGATCACATTAAATAATTGCAATCCAAAGTTTAATGATGT
AACAGAAACTCTAATACCCATAAATTAAGAGATATGTTGCAATCTTTCTCTTTCTTTCATAACAAAAAAAAAAAATGTTG
AATATATCAAAAGATTTTTATCACCTAATTTTTGCCATCTTCTCCTAGAATGATCGCAATATTAAATAGATATTGAAAAT
ATTATACCAATCATTTTTTGTCATCTTATATTTTACTATTATTTTCTTTTGGAGTATAATTTTAGTGATTTTGCTTATAT
TGATGGGTTTCTTTTTTTATGAATGAATAAATTTCGAGCTATTTGAAACTAAATCAGAGTTAAACTAGCAAAAACAAAAC
GATTGAAACGAAGAAATTATGACATGATAATCATTGATCATAGAAGAAGGCATCAATATTAAAGTTTTCCTAATCTGATT
TGCATTTAAATTTTAAATTTGAAAGCCTAGGGAGTTTGTGTTATTAATCGATATTATTAAGATATTTAAAACACGTTCAA
ATTTGAATCCCTTGGACCATTAGGCTACGCATCACAATTGTACTAAGGGGTTCATTTAATGTTATATTCACAGAATATTC
AAATTTGACCTTATATATACAATGTAATTTTTCGATTGAGGGTTAACCCCCTCACTCCCCCACGTAGATCCGCCCCTGCA
CCTAACCACTCAAAGAGAGCAAAGTAAACTAAAATTTATTTGTGCAGAGAAGAAAAGGTTCAACAATTCATAGTTAAAAG
TCTGAGGAATCAAAGGTCTTTATCGATAGCGCGAGAGGCTCTTGTGGTTGTTATTATATCCACTGAGTAATTTAAGGCGA
CAACTCTACTAAGCAATCACGTATATTATATAGTATCCGATATCATTGACTTAGTTACCCTATGAAAATTTTTAAATTTC
ATGACAGGGATTATTTATCTTACACAAAGTCAAACCTTCTGTGTCTTTCTCATATTCTTTAAACTCCCTTTTTCTTTGCA
TTTCTCTTCTTTAAACCAACCTCATGCTTGTAAACGATTATGGATAGTATGGTGATTTTAATGCAACCATAACAAAGTAC
TACACCTCTACTAACCATATATTATATCACCTATTTTTTTCGATCTTATTATAAAAACCACTTGCAATTATGTATGATCC
CGCAAGGGCATGATTGAGTAGTTGGAAGGTGGGAAACATGAGATCAAATCAAATCCAACCTCCGTCTGCTACTTAGTCAT
GAGTTCGTTGCATGGAGTTTACCTAGTGCAATTCACATCTCATGTGTGGTTTGTGAGCTATTGCACAGTGAGCATATTAC
CACAAAGTACTCGCCATAGAGTGCTCACACAAAGGACAGAGTCCGTAGGTTTTCCAAAAGTAATTATGTATGATACTATT
AAAGACGCTCTATAATATACTTTCCTTCAAAAATTTATTGTGTATCATAACAACAACTAACAGCTAACAATTTTACAAGA
TGGAGCCACCTATAATCCTAGGCAAAATTACCAGGACTCTTTGTATACTGTCAACTTGATCATGTTGACTTAATGAGATA
TCAAATTAGAAGGATCAACTCCTATAGACTTGAAATAGGCTTTCTCTGCATTTGCTACTCTAGTTTGAAACATTGTCCAT
TCCTTTCTACATCTATCCCTCACCTGCCACAACAAACACAAGATCAATGAATCACACCATAATTCACCCGCTTCGCGTTT
TAAAGTGGAAAAGGATGCCAATATAACAAATGTTAACATAGAATTACTTACCCCTTTCCAAGGAGCCTTTCCATCTTTTG
CTTCTCCCTGTATAGAGTGAATGAGGAAAGGGCGACAATAATGTTAGATGCCTAAATTAACGATCACTTAAGGTTTGCCA
TGCTACTCAATAATTTGTGCAGGAAAGTAGTATCAATAGTTGGCTTCATTCACTCACCTCATTTCCAAGAGAAGGGAGAC
CCTGATGAACGATCCATTGGGCATCTACGACTCCAATTTTCTTATGAGCAGGCTTCAAAAGAGAATATACAGTTAGAGCC
TTTGAATAATTTTGGTACTAAGACAAATGCATGTGAAAGAAAGCTGCCAAGAGACTGAATTCATTGGATGAGCTGAACTT
ACGTCAACACATTTACGAAGCGCAAAGTCAAGTCCCCAACCATGGACTAAATCATTCTACAAGTGATAAAACAACACAAA
GTCAATCTCAAAAAATGTATAACGTCTCAGACCTTCTCAATGTTTAATGTGCAAGGTGTGATACCTGAATCATATACCAC
ACACAACGCCATGCATCTCGGGAAAAGACTGGAGCCATGATCTCTACAAATCTGAAATTAGAGAAGAGTAGATGATAAGA
ACAAGTAAAGAACTGAAAAAAAAAATAACAAACAGGAGAGCTATTCATACGCTGCACAAGGAGGCAAATGGGGGTCTGCG
CACCAGCCTGGTTTCTCTTCTGTTGTCCTGATGAGATGAATCAAGAAAAAGAAGAATAAACAGAGAGAAACCCAAATATC
AAGAAGTACAGTACAGTTTAAAGGATGAAAAAAAGAAACAGGACTTGTGAATAAATAATATCATGGGATTCCCGGCTCTT
ACGTGTGAACTTCACGATCACCTCTTCTCTTTGTCATCTGCCATGTTGTTCCTCTCCTGGGATCCAAACCTGGCTGTGAA
ATTTCTAAACCATGCTTCTTGATAAGTTTAATGTACCTGGGGTTGGACAGACAATTCAGAAAAACTAAGACATTGAGTCA
AATCAGGCTGTTAATCACAGGAAATACATGAAACTTACTCCTTGGCATCGAAATGCTCAACTCCTAGGTCTTCATCCCAG
ATAAAAATATAGTCATATGGGGCAACTATGTCTGGATGCAGAAACCTTTTCGCGTACCACCTTATAAAGAGGTAAAGTTC
TTGTCACTAACATGGTTTAAAGCAGCACTTAAAGTTGATCATAGTTCCAGTACAAAGCTACTTTTTATCAAATTACTTAC
CATTTTGTTTGTTTCCGAACACTCACGTGGATGGCTTTTTTTGACCACTCAAATTCATCCCATTCAGTTGTCTTACCATC
ATAGTGAAAAAGAAGAATTGTGAAATCGTCTGAGAACTGCACAGAGAAAATGGTCAGGATGAGGAGGAATTGGGAATAAG
AGAGATGAGGAGGAACCTATGAAAGCAAAACAGATTGATATACCTTCTTTACAGCAGCATCAATGTTATGCTTCTGCTTA
ATACCGACAGTAAATGTTACCAGATATTTTGGCTTGCTTTGTAGGTCCTGCAGATAAAATATGATAAGAAGCTGCCTCTT
CCCAAAAAAAATCCTGGATTCGTCAGTAAAATGTCTTCATTAAACTATTAAAAAAAAGTTCTTCATTCTTAAGGTATGCA
AATTGCAACTGCCTTTATCTGGATTAAGGTTGGGGGGGACAAATAAAATAAAGTTTTTGATAAGGAAGACACTAAGTCTT
TATCAAAAAAAAAATAAAAAAAATAAGACACTAAGATTTTTTCTAGATCAAAATCAACCCAGGACGGAGGTGGGTAACAA
AGGACAAAGTTTGATCCTAAAAGTAACAGGCAAAAAGATGAGTTTTTTTAACCTTATAAGAGAGTATTATGCTACAAGCT
CAAGTGACAAGAAACAATTGTGACATGTCCTAACATATTAATTATCCAACATTTTGTAAGATGTATTATATCTAGATTTG
CAGAACAGAGGTAAATTCTTATACTTCCGATTTTTGCCAAGCAATTCTGAACGAGCTGGACCAATAGAATGGATCTAAGT
AAAGAAATAAGTAGTTTTAAGTACCCATCATTCATGGGTCAGCACCTGAGGCCAAGAGTGTAGGTCTATATAGTTAATAC
AGAAGTTGTAACAGAGCACTTACCTCACTGGGTTTTCCCCACAATCTCCGGGGATAGTAGTCGGATTCAGAAGCAACGAT
CCCTGGCGGTAATCTTTCTGCTCCCCTTGGGTTTGATGGGACCCAAATCTGATCAGAACACGGATGACTATCAGATTAAA
ATGTGATTTTGTCTTAGCTTGCATAATCTCAATCATCAACACCCAGTCACATACATAAAGAAGTAAAGAAGATAAAATTG
GAGAAGGTTTATTCGACAGCACTTAAAAGTCGTAGAAAAGTGTAGACAACAAAGTGAGAATAACATTGAACGGGCAGTAG
GTAAAGAAGATAAAACAAATATGTTAAATCAAGAACAATCAATTAAAAAGGACATGCTGAAAAAACTCCTGTCACAGGTA
ACTCTGCTAGAGAAGAAAGGAAGTACAGATTAAAACATGCAAAATGCTTGAACTTGCCAATGTAGCTTTCTAGAAAGCTC
AAACACTCCTAGACTCACTAGTCACTAATAATACAGATAGGACTAAAGAGTAGATTCTTTCAATCATCCAGCCTAGACTG
ATTTTCAGCAATTACAAATGTCAACTACGACAAACATGTGTCTTCCGTTTACCTAAATATGAAGCAAAAGCATATACCGG
ATGTGCAACTTAAAAGTTATATTGAGAAAAGAAAAGGTTAGAAGATCATTATGCATTGTTATCAGTTGCTATGAAGGATA
GGCTTGAATTTAAAATGTATAGCTTCAACAACAGTGTTGAGGACTGTCCCCAGAGCTTTGGTCTTGCTCTAACAGTGCAG
TGCAAGATGTGTTAGTTAGGCGCATGTCATGGGTTCAAAAAAGCCTAGTATTTAAGTGGAGAAGGGTAGAGGGTCGGGTC
CATTATCCACGGAGTTTTGAATTGCATTGCACTGGCCCTCGGGAATTCTTAGTTATCCAAAAAAAAAAAATGTTGATGAC
TATATATTCAGCTCAAGCAGGGATCTATGGAAAATCATCTACCACTCAATGTGCATACAAACTCTTTTTAACAGATGCAT
ATTACATGAATAGTGAGTATCCAAAAGTACATCTTCATTTACTTAAAGAGACCTATTCTCCTTGCTATATTCCATACTCA
AGAACATGACGGGTTAAAATTTCTATAAAATTGTCACTTCTGGAAGAAATGCAGAAAGAAGGTGTACGAGAATAAATATC
ATTTGCAGCAAAATATTAGTTCATACTGCTCGCCAAAACCGAAAATTATCTTAAACATAAAATCAATTTTGTGTGTGCTG
ACAAGGAAGGATATACCTTCAACTGATCTGTAGCATTCTGAATTTTGATCGAAGGATCTGCAGGCTTTTGGTCTGAAACA
ACATTATTTCTGTCTCTAGCAATAGGGAAGTTGCTTACAATACTGGATGTTATGTTTAGCTGCCAAATTGGAACCAAAAG
AAATTGTATATGTCAAATTACAGCACTGCACAAATGAGACCACTATATGAGTGTATGAAAATGGAGGGCATTTGCCATAC
CTTGGTTAATGAACTAGATGGAAATGAAATTCCAATGATTAAGCCAAAAATGATTCCGCAGCAAACGGAGAGCATAAGCC
TCATAGTTTCAGTTGATTTTAAGGAATTGGACCTACAGAACATGCTTCAATAGTTAGACAAACTACTATCATGTGACAGA
CAACAACGTCACAAACTTGGTAGTATTTTTTATCACAAGAAAAGCTGAAATTTAACAAACCCGCGACCAAAACTCCTCAT
GTTAGATACAGTATCTGAATTGATAAGTACAACCAAAGTAGTCAAAGAAGCTTTACTGAACCCCAGTTAAGTTTATTAGC
TTTACTGAACGCCAACTAAGTTATTAGAAACCAGCTTTCAGTAAGGAGCGAGCATAACAATGGCACAAAGAACCTGAAAT
ACCAAAAGAAAAGTATGATCTGCACGGCAATCACGAAGTTAAGATGCATCACCCACCAAATATATTTGAAGTAAATTATA
TTTCTTCAAACTCTTCTAAAATAATGCATTTGAAATTAAAGATAATAATACTTTCTTGAAATACTTCTTGAAAATAACGC
ACTTAAAACTAAATATACTTTCTTGAACTCTTTCTTGAAACTTTTTTTAAAATCTTGAACATACTTTATTTGTGAAATTA
ATGCATATGCAATACTACGATAAGGTTTTCAAAGTAACTTTGATTAGAAAGGGGTCCATGTGGTATAATAAGCATGAACC
CTGAATCAATAATCATTATTGACATTAAGTACCATAATTTTGATGATAAAATCAAGAATCAATGATAAGAGAAAAAGGAA
TTCAAAAAGAAAAAAAAGAGTGAGCAAGATTACGAGCCTTGGATTTCACAGATACAAAACCTTAACTTCAAATTAGAAAT
TAACTACCTTGACTCAAGCTCTTAGCATCTCATCCTCCTCCATAAAATGCAAACTCAAAGAGTAAAAGTTTCTTAACTAA
CAAAGAACTGTTAAAAAAAATTCCTCGTACACTAGATTGCCTCCGTGCTAAAACCTTAAACGCCAGCAAAGACCAAACAA
GTGCCTCACTTAACTATACAATCCACAAGCAACTAGAAAATTGGTCATGTGCCTGGCTTTTGACTATAGCAGCTTGAATA
GCCTCTCTACCTCCACCCCCACCCACCCTAGATCAAGTACTAGCCTAATTTCAATTCTTCAATTCTGTGTCCCCATAAAC
AAGCCACTGTGTGCCTTATTTGACTCATTCCTCACATTAAAGCTATTCAATAAATTCACCCCATCTTTCAAAACACATAG
CAAGGATTGATTTCTCAGATGCTCAATCAACTAATAGTTATTATCTCAAAAAGTCACCTTTCTTTCTTGATTCCAATTTT
CTTCAACAAAGAAAACAATTTTCCAAAATAATACTCCTATTAATTGAACGACCATACGAAAAATCAACTCGAAATAGCAG
TACATATAACTAATAATATATTCTCCTCTACATAAGTTATATCATAAACAGACAAACATATAAATTATCACAGCAAAATT
TCCATCAAACACTAAATACAAAAGCACAAAACAACAATAAAAATAAAAAATTAACTCTAGCCAGCTAAACATCTATAACT
CATAAAAACACACAAAGATCACACCTTTAAAACATATAAATGCAAAAAAAACACAGATTTCTCAGAAAATTACCTGTAAA
TAAGCAAACCCCAGAAAAATCTTGAAGAGAAACAACAAATTTGCCCACTTTCTTGATTTTCAGAGGAAAAAAGAAGTTGG
ATTTAGCTAATACAACACCTTTTAGCTAATGTTAACCTTGTGGGTATCTATAAATAGGTGAAATATAACCAAATAGAAGC
AAGAAAAATCTTTGAAAGGGTGAAGAAAATTGTGAAGTAGTAAGCACAAAACTTGTGTTTTATTGACAGAGAAACAAGGG
GAAAAGTATAAGCATAAAAGAGGTAGAATTGCTTTTATTTACTTCTCTTTTTTTTCCCTATATAATAAAAAGTCTGTTTA
AGGTTTGATTATTTAGTGTTTGCATTGGATTATAGTTAACTACAAATTTGTAGTTAATGTATAAGCTTAATATAGGAGAA
CATTTAAAATTGACTAGGTTAAGTAACGGTTTAATTTGAGTCCTAAAGTAGAGACTTTTTTCACATAATATTAAATTAGG
GATTAAAATAGTAATTTTCAGGTGATGATGTGTTTGGTTCTAATTTGGCTTTTTAATTAGTGTCAGCCTTTTAATTCGAT
GACGTGGAGGAAAAAAGGAAATTCCTATAGGCTGGTTATTTATTTTACGTTTGCACAAATATTTTTTCTTTGGTGGTGTC
TCATGTTCAATATTGGTATTGAAGTCCGACTATTTTAAATTCGTGCTGCATAGGGCTCCATTAGAAGAAAAATGTTTCCT
ACTAAAAAAATCATACTCAAGACTCAAATTCAAAATTTCTGATAAAAAAGGAGAAGTCAACACCATATTCTTTTATGATG
ACAAATATTTTTATTTTTTAAGGCGGAAAGGAATATGTGTACGTCAAAAGAGTATTATGATAGTATTTATTTATTGAGTC
AACTAATTCTTTTGTAGACAAAAAGAAGTTATATTTTTTAATCATAGTTTTTTTTTAAATATATGTTTTGACAAATTAAG
AAAATGATATTTGAACTCACAAAAATTTTATATATTTGTTGTCTTCCACATGAAGAGAGACCTAAACATTCACTTTAATA
ATTAGGATTTAATTCCCACCTTCGAATTCCCTTTTTTTATCGAGAATTTTTTTTTGAAAAAGGGGTAGTATTATTTTTAT
ATCACTAAGTACCAAAATATAGAATTTTCTAGTACAAACTAAAAGTTGGAAAGAATGTCAATATATGATGAAAACATATC
TAACAACTTAGATCTTTTAACTTTTGAATCAATGGGCCAAGGTTTCAATGTACTTTTTGTATGAACAATCAATAAATATA
TTTATATAAGTATCATGATTTTGATACTATGATTACTGCCCTATTAATTAGGTAAATAAAGAAAAATAGATACATATTAG
GTAACCAATACTTGCATAGCAATTCCTCCTCCTTTTTTTTTGCCTGATGGGACATATATTTTAGAGGAATTTAGGTAAAC
TATAAAACATTATTAATTACTTAGGCATTGTTCGGTATGTGGGTGCATAAGAATAACAAATCTCATGAAATATTTCATTT
TATGAGATATTCTGATAAATCTTATCTCACATATTTAATAATCACTTAACTTTATAAAGCTTTAAAGGAAATATATATAT
TATTGATAGGGGTCAGAAGCATGGATGATCACTCAACTTTATCAAGTTACTTCATTATCATTATATTTTCAGAAACATAA
TTTTCGATACATATTTAATGATGTGACAACTATAAATTTTTTTTAAATATATATGTTAAAATTAATATTTAATTAACGAA
GAATAACAAGAAAAATAAAAACAACTTAAAGAACAAAAGAAAAATAGATTGAGAACAAAATATTTTATTCTAAAATTTTA
CAATTATCATGTTATTAAATAGCTATTGAAAAATATATTTTTTGAAAATAATGATCACAAAAATTGACTTAACAAAGTCA
AGTGACTATTAGGATCAATTATCCAAAATTGAATGATCATCTAAACTTCTAACTATGATCGGTGGATGGAGTGACAAAGT
AAGGAATTACTAAAGTCACAACTCACAATATTACAAAGGATCAATATATTTATAAATTACCTCACAGCCTAGAGATCACA
CTTTATTCTTCCATTAAACTTATTTTATTAATATTATTTTAAACTTTAATTAGAGTTTTTTCTTTCCTTCATATGATTTG
CAAATCACTTCTCATAAATCATAATTAGAGTAAAGAAGCATTTTGGCCAAGATGGAGATTCAAGAATACAAAAGTTAATG
TTCCAACAAATTTAAAGCCACTTTTTTTCAGAATGGGGGGGAGGGGGAATCAAATAAATATTGACTAATAAAAGTATCCA
ATGGTTCATTAAAGGGTGAAAGTAATTAATAATACTTAGCAAATAATAGTATTTGACCAAGTTTAATTAGTAGTTAGTAC
TATTTGTTTAAAAGTCAAGCAAATAAGAAGAAAAGTGTAATTTTCTTCTTGGAGAAGAACGAAGACATTGAAGAGAAAAA
ATAAATAAAATAACATTTTTGTACGTGTTTTTAGAAAATGAAATAAAACCTGAAATTAAATTATCATAACTATTAATTAA
AATTAAAACAAAATACAATATAAAGTTATGCCTACCAATTAAACATAAGCTATATACCTATATCAAGTCAATACTCTACT
AATTAGTCAATTGTTACATTAGTAATGAGTAATTCAAATTAAGACACATTTATTGTTTGGTTTTGAATCTTTAAAGATTA
AGATTTAAAAATAAAATGCAATGTGAATGAAAAATGGAGGGAAAATTTGAAGTTAAAGTTCACTTTAGATACAAACTTTT
TTTCTCATTGGTAATGAAGATGAGAATTTTGTGTTGTATATATCGAAATACTTTTTCTAACTCTTAAAGAGTTGAAAAGA
AAGTCTCATCTTACATTGTTATCGTTGCTCTCTCGACTTCAATTTTTCACAAATGATTTAATTTAAAGAATTTTGGGACA
AAATTTATTTTCCTTTTCACTAATTAATTCAACCCCTCTAAATTTAATTTATTTATTTATTTGACATATTCAAATTATAT
AATTTTATTGTATGGACATTGTAACAGAAAACTAACGAGACATTTCACGCCTCATTATTTGTTTACAATATGTTTAAAAA
AAAAGAAACTTAAATTGATTTCATAACATGTGTAAGATACGTAACCATCATAAGGTTGACTAATTATTATAACAAAATAA
TCAAATGAGAACATATAATTAAAAAATGATTTTAATTGCATGGTTGTGACCTTAAGGGAGAAAAGTCAGAACATTTGGCT
GGGAATACAAGGGAGGACACTTTGACCTCATCTTATTTAGCACACCACTTGTCTAGTTTTTTTCTAGCTTGATTACGAAG
CGTAAATTGAAAAAATCTTCTAAAAGATGGTTATGTCGACATTTTAATAATTGATAACCGGAGCAGTGAGCACTATAGGA
TGGTTGCATTGAAACTAGATACAAAGTTTCGTGTTAGTATAGACTCAATAATTATATTAAAAGTGATTTTATGCATTTTT
TTAATCTTAATTTATGTGACTTTTTTTAATTTGTCTAAAAAAAAGACATATTTTCTTATTTGACAAATATCAATATTTTA
CTCATATTAGGTCTCATTTATTTAACAAAAAATTCATTATTGATATGAGACCAAACTATTAGTGAAAAACATCTGTAAAA
TGCTTTTAAAGTATATATAGACATTAAAATTTCAAAAATATTCTCGGAATGGATCAAACACAACAATGAAGAGGTTTGAA
ATTCCAAAATACCTCGACATGAAGTAGACATATTGATGAAGAGATGTCTGCTTCTAGACTCTTATTAGAATTGACTTATC
TAATTCCTAAAATGGGTAAAAAAATCATTTACACTCTCCAACTTGCTTTAAAAATCAAGTTCCCTATGAATTATAGATAT
TCTTCCCCTTTATTTTATGCAGCATCTATTTTATTTTTTATATTTTTAATCTTCCATCGATATACAGTAAAATTTTATTA
AATTAATACTTGATTAATTAAAAACCTCTCTAACATAATATTTTCTTCCAGTTTTGACTTGGGTCAATGGAAAAAATTAC
TCGTTTCGATAAGATAATAAGATAATATATTTTCAGAAGACCCCTATATAAATATATGGTTTCATTAATATTATAAATTA
ATAATTCTTTAAAAGAACAAATATATTTAAGACAATTTAGTGAAATATGATTCTATTGTATTCTGTTTTTTGTTAAAATT
TAAATCTAGTTGAAGCTTATATCTAACGTTTCTTATTGCATCCAAAAGTTTTGGTGTTGGTTTTTCAAAGTGCACCATAA
AATTGTGAAGAGTTCTAAATGTGATCAGTGTTTCCTTGCGCGTAATTGGTTCCAAAGGTATTGTATCATTTTCAATCTTA
TCATCATCAACATTATTTTTTTCAATAGCATCCAAAATTTCTTCTAAGCTCTGGACTTCTGAACATGTATCATTTTCACC
CATCCAACAGGTTATTAACGTCTATTTTATTGCAGTAAGCGAGATCATTAATCATGACCTCAAGTTCATGAATGAAGTTT
TCACAAGTGGGTTCAATTCTCTGAGATTTAATTCCCGAACGAATTTTGCGGTAACAAAACATTCTTTAAATTAATAAATA
TTAATTTACCGATTAAATAATACCTCTACAAAATAATAATATTACATGGTATATTAATTTAGTGAGGTTTTTACTGTAAT
ATATATTTATATTGTATAATTTATTTTTCTCAACCTACGTATTTAATAATTTTTATTTGAGTTCTTTAATACTATAAGTA
GAATAATCCTTTTATGGATTTTTCACAAAATTTAATGTTATTTTTTTCTATGTTTGTTGTTTTAGTTTTACAAGTAATAA
TAACTATTAAGTATGTATTAAATGCAAGTAATAAGTAATAAATGAGTTTCGATGGTTAATAATGCAATATTTTTTAAAAT
ATAAATAGAATTTTTTTTTAAATTGTTATAAAATATACATCTATTTTTATTAATTATTTTGTATTATCTACTTTGAAATA
TATTTATAAAAAAATCATTACCTATTATTTTTAGAGGAACTTTCGCATATATCACCCAAAAATAGCCTAATTACACTCCA
TAGCTATAGTTTACTAATTACAATTCGTAGCTATATGTTAGAGGGAGGAGAGTGGTGAGCGAGATTGGGAGAGCAGAGCG
AGAGAGGGTAGAGAGTGGGAGAGAGGTGAATTGTATATGTATATCAGTTAGATAATTGTATATTATACATATGTATTTGT
ATATTCTGGAGAGAGAGATTGGGAGAGGGAGGAGAGAGGCGAGCGAAAGAGGATAATAATTTGTATAATTCGCAGGTATG
TTTGTATAATTCGCATGCTTTTTGTATAATTGAGTAATATAAAGTCTGGAATTATACAGATATAATAAAACTCAAAATAA
CGAATTGATACAAACATAAACATATGAACTTTAAATAATTATACAAAAATATATTATACAAATTACATTATATAAATTAT
ATTATACAAAATTCGAAAACTATACGTTTATACAAACATTAAAAAGTTGTACACAAAAAGATTGAATGTATATGATGAAA
AAACTAAAAAACCAAAGGAAATCATTGTCATATACAAATACAAATCATCGTATACAAATACAAATCAAACAAAGAATTGC
TAGTTGCGAATTATACAAATGTGGTGAATTATACATATACAAGAGTGACTAATTATACAAACTTGAAGTCAGCCCATGTA
ATTAATAGTTAATGTTAGTCGTGAGTGGTACTTATAACAAACTATAGTTATGATGAATAATTAAGTAGTATAGTTTGCTT
AACCGCGTAATTTTCCCTTATTTTTATTTGTATAAATAGATATTCAAAATTTTAATTAATTTTTTATTCTATTCATTTAT
TTCATTATAAAACGTCATACTTGTATATTCGTATTTTCTTCTTATTTTTCATCTTAAAAATATTATTTATTATTTAATAG
AAATGTGTGGCGTTGGGATTGGGTTTCACTGGTGGAGTTTTGGTAGAATTGTGACTTTTGACTGATTATATGATATAGCT
TGGTCCATATGGCATGATATTAGACTTGTAACAGAAATGTACAACTATTCAAGAATGAGGTAGTTGGCTCATCCCATCAC
ATATTTCTTTCAAATTCCCCCTACATCATAACTATATATTTAGTATATAGTATGTACCAACCATAAGTATATTACATCAT
AAGTACATAGTATATTACCAACCATTTGTTCTTTTTTTTTTCTTTTGTTAAATCTAGAAATGTAACTAGTAAACAAACAT
CATAACAATAATATATTCAGTATAATTTCACACATGAGATATAGAAAGGTATGGAAATTTTACTTTTGTCTTTGTGGGGT
AAAGAGGTTGTTTGTGATAGACCACTGGCTCAAAAACAAAAAAACGACGCAGGAAAGTAAGAACGGAAAAAAGACAACAT
AATAGGAGTATATTAATACACAACAATGACATACCTAGTTAATCTCACACGTGGAGTCTGGGGAGGATAAAGTGTAGCAA
ATCTTAATACCTAAATCATACTATTGGTCATTGGAAGTATGACAACACTGGGAATCTTAGTAGCTTAGTTGGTTGGTTAC
CTAAACTCCCACCGTATTGGTGAGGGTTCGATTCATCACCTTGTAATCCCCTTTGATCTCCATTTCCCTTTCCCCTTGCC
CCAATTAAAGAAAAAAAAATATGACAACACTCAACTATCCATTAACTTTCTACCATAATTCTCGACCTTCATATCTTCCT
ATCTAAGGTCACTTCTACACCGAACCTCTCACATATCCATTTCTCCGCATCCTCCCACCACCTCTTCACATATCTGAACC
ATCTCATTCTCACTTCTCTTAATATTTGAGCATCCTCATCTTTGTTATCTTCATCAACTAAACATGGACACTCTTGACTG
ATCAACACCCTGTCTCATACAATAGTGTTGGTCTAACCACCATTCCGTAGAAATTTACCTTTAAACCTTGTCAGTATATT
CTCATTGCACAACACCCCAAATGCGAGCCTCCATTTCACTTCTCCATTCCAGTATGATGTGTGATATAACCATAACCAGG
CGTAGCTACATGATTGTTAGAGTGTCCAATTGGACACCTTTCGTCTGAAAAATATTATTGTATATACAAGTAAAATGATA
CATAAAATAATTAAATAACATATTTTGGACACCCAGTAGTTTTAGATGCTTGGAATTAGGTAGTGTGCGCATGTTCGAAT
CTCACTAGTTCTACATTTTGAAAAGAGCTTTTGTTGTGCTATTCTGGACACCCTTTGTGAAATTTCTGGTTCCGCCTCTG
CCGCTGATCATAACGATATGCAACATTAACATTAATCGTCTCGTCTCCTTGGATAATTCCTAGCTCCGTCACTGATCATA
ACGATATGCAACATTAACATTAATCATCTCGTCTCCTTGAATTATGAACTAAAGATACTTGAAGGAAGCAATAATATTAA
GACCCATTTAACCATATAACATAAAAGCAACATGTAATGTCTCAATTTAAAGAGTCTCCAAAGCATAAGATTAATAAAGC
TCACAGTTTTGGAGCGAATCTAACGTTCTTTATCAAGTTCCGAAAGAAGCAAATTTTCATCCATGGCAAAAACATGGGTG
ACATTTTTTTGGTAAACTGGTCCTCCATTTGCACCCATTTCTGCTTCCATATCTGTAACGAAGAACATTATTTCAGAAGT
TTTTGCCATCAAATCTCGTTATAACAATCATTTGTTATGTTTATAATGATATGTTTATTTCATTTTGCATAGTTTTAAGA
TATTTTTTACCCTTCTACAAAAAAAATTACCTTGGAACTTTTTTCAATAATTCAAATTATATGATACAACAAAACTATAG
AACACGTAACCCCATTATTATTCCTATACATAACTAAGCTACAAATTTCTGAAAGTAGAGAAAATGCAAAGCATCTGGAG
ATGGAAGGGTATAACTTTAGACCAACATTGTAGTATGATAACTGTGATATTTCAAACTGCTTATGCACGAGGTAAAGAGT
CAAAAGCATAGAAGCAAATATGAGTCATTCCCAAAATAACTGATATTACACAAATCTGAAAAATAAATTAGAAAAAACAG
AATAAGCTGATAAAGAAGCTTTTGCCATTTAAAATTTACATGAAAGGCATTGATATATTCACTCTGATACCCAACATTGC
TAAAAAAAAAAAACACAGCAGCAGGGAAGGATTTCAGGAACTCGTGGCAACTAAGACTCAAAAGTGAGCTTGTGTGTTTA
CTCTTCCGCTAGTTTCTGTCCAATAAAAGTCCCAGCAATGCAAATAGTTCAAACTGGAACATCTGTAGAGGTAAGTTGAT
TTATACAATAGGCAGATTCTACCCATGCAATTAGTTCATAATCAATCACAATATTTTGTGGCAACACAACGGATAATAAA
CCGATAATGGAAATAACTACTACGCTAAAGTATATACAGAAGTCTTCTAGCATTGTTTTTCTGTAGAAGGCTTGACCAGC
AAGAGAAAGTGTTAGATGAAGCCAAAAGAAGGATTGCCTAAATTCTCCTGCAGCATCCATCCTTCTGGTATTATTAGCTA
TACCTTCATTTTGTTCAATCCCCCAGTAGGAGAGGAAAAAGTCATTTGCAGAATTGTGTCACTAGATGAATCTTTAAAGT
ACAAGCTCTTTTCAAATTATCCATCCCAGGATCTGCAAAGGACTAAGCAGGAATTTGTTGTATGTTTTTGTTCTTTAAAC
AACTAGATAAATGACAGTGGAATCCCCAATCTTTGTTAAGCCTCATGAGAAGGGCCATCTACGACAGATGAAGCAGAAAA
AGAGGGAAACCAGAGTTCTATGCGGGTTCCTCCGGTTCCAATTGCAGCATCTGTTACTCTTGGTGAGATCACCCGCACTA
CACATCCATAACTCTCCAGTATTTCTCGAGAAACAGTTAGTCCAGCCACAAAGTTCCATGTCATGTTGTCCTCTACCCTA
TCTTCAGAAAATAAGTCTGCCCCAAAAGGTGCTAGAGAGTGCATCTGTGTCTATACAAAAGTAAAAAGACACAATACTTC
AATTCTATCACACACAAGCCACTTGATAAATTAAGTCATGAGCACACTCCTTTGCCATTATTAAGTTCATATTCGCATTT
AAGTGCCACATTTTATCATCTTAATATCAGGCATTGTCTCGGTGATCATGATATTGAATAGATTTCATGACACATACCAT
ATAGTGCATATCAAGGCCATCATCGTCAATTATAACAAGAGCACCCCCTGCAGGTGCTCCGGTTGCAATGATTTCAACCT
TCCCACCAGCTTGTATACGCAATAAAGCACCCTCGATCAAATTACCCAAAGCCTGGCGTAGAGCAGGCTCTTCAATGGGT
ACCTGTAAAGAACTTGGAACCTCAGAAAGTAAAACAGCTCTCTTCTGCTCGTGTGCTAAAGGCATCACTGCTCCCACCAA
ATCCACCAGTACATCAGAAATGTTGCATGGTCTTTTGAGGAAGGAGATGACAGGAAAAGACAAAAAAAAGAAGGAATAAT
CAGCATTCTCCAAAATCGAAGTGTTGTTCCACAAGCTAGGCGCCAGCACACAATCAAAGACTCCATAAATCATCATATGG
CATCAAACTAGAAAAAAAGGACAATCTGCATAGTATTTCCGGACTCGTCGCCCAATACAAGAAGCATCAATATAGGCAAG
CTTAAGGGAGAAACAGGATGGAAAGTATTAGCACCCTCTTAAGTCTACCAAAGGTTCACACATGCAAATTTTGAAAAAAA
AAATAAAAAATGAAGACTTCATCTTGTCTGTTAGTTATGCTTATTGTTTCCTATTTCTTTGTAGCAGTGGTTTGCAGTAG
GGAGTTATTCCTCCACTTTCTCATTCCAATAGTACTTGCTCCATTCCAATTTTTGTCACTCTTTCCTTTTTAGTGAATTC
CCAAAAGAAAAGACACATTTCTTCTACATATAGTAACAATATAAATTTAAAATGTCCATTTTACCCTTAATGGGATGATA
TATAGCAACAAAATATTAATGGCTTATTCTAGACCGCAAGTTTCAAAAGGTTTTCTTTCTTTCTTAAACTCCATGCTCAG
TCAAACACCAGTACTAAAATTGGAATAGAGGGAGTATTAGGAAGTTATTTCCTTATTTTTAGGCAGTTATTTGGATTCAA
TAAAATGTGTGCAGAAAATTATTCCAGTTTTTTTGTACTTTAACTCAAGAGATTGCAGGTCCTCTCTTAACGAATCAGCA
CCACAGGTTACAAGAAGAGAACCATCTCCCTGAACTCCTAATCTACTCCATAATAACACTGATTTTGTGTTGCAGTGTCC
GGCAACCACAGAAAGGAGAACCATCAAGCAAAAATCTTGGGAAGTTGATGGCTGGAGGACGAGAGTAGGAAATATTAGAA
TTATTTAGTATGTACCGTGCTGTCATATACATAAACATTATTTGAAGCTGACATAATGCAATAGCTTTCGAGACCATAGG
TTTCTAGAACGAAAATAGTTTGAAAGCCAAAAGTGTACCTGATTCCTTCCTGGCGTAAAGGGGCAAGAGCAGTAGGTGGC
ATTGGCATTTCTAGATCCTTGGATTTTAAAGAGAAAGATTCTAGCTTTTGAGACAAGTTATCATATAATTGTGACCTCAC
CGACTCATGATCAGGATGAGTTGATTTAGGCATCCTTTTCAATGTTTCTTCACTATAGCGCATTATATTAGCCTGAAAAA
GGTATAAGCCAATATATTCAATATTTTATCTTTGTTATTCTCAAAATCACCAATAGGCAAGACAAAAATTAAGGCAAACA
AAGCTGGCGAAGTGTAAATGGACCTTCAACAATCATTGGATGTTTATCTTTTGCAATTATTCTAAGTGATTTTTGATAAC
TTCAATCTGTTAGTACTATGAATATCCTCCAGAGCTAGATATTTTAGTTCATGACAAGAGTTTAGGTCCTCTTACACCGT
CCTGTTGAAGCTGCCAACTTGCTCTTAGCATTGAATGAACTCAATTTGTACCCTTTCCAAGTTTCCGGGAAAGTCATAGC
TGTTTTAAACATATAAGGGGGCTCGTCTCAATCTTTCTCCCTCCTTTCTCAGTCAGAGTCACACAGAAGAATAGTGTGTG
AGAGAGAGGCACAGTTAGTGAAGTACCTTTGTTAAGGAAACAGCATCCTGGAGTCCCTTAAGAGTATCACTCAAGCAATC
ACCTTGCTCCAAAATGTCTTGAACAATGTCATATGAAATCTGCATAGGGTCATATGAGTAGATTAACTCTTCATTAGAAG
TATGATTAAAAAAAAAATTCACTAAAAAGTAACCGATTATTTGGGGGCAAAAGAAAGTGAAGAAGGATAAAGAAAAAGTT
GGGGATGTAAATTTCTTGAGCCACATACCTCACTCTTTCTAATCTGAACAGATAACATCTTGCTCAAAGTTCGAATACTG
GAAAGAGAACCCCGAATCTGCACATTAAAGATTCATAAAAAAATGATTATTTTCTTAATCTGTATAGTGTACATTGTCAC
CACCTCAAACTGCTGGCATATATAGGTGCAGCTGCAGTGCAAATCTTACTTGCTCAACCAAGTTGCTCATCCTGATATTA
TTTTGCCAGGTGGATTGTTGGAGCAGAATTGATTTCTGAAAGGGTCGTGTTAGTTAGTTTTAGAACAAAAATATATCAAA
GATAGATTTATGACAAAACTACTGTGCATGACTGGAAAGTAAGAGAACAAGAATAATAAATAACAAAATGCTCAAAGAAG
AAATCATTTCATGGCAATAAACACAAAATAGTTAAAAGGATGTAATAGTGTCAACATTATAGCCGTATATGTCAATATTT
TCGTTATATTTAGGATCTGTTTAGGTTTGGATCCTTCTCTTTTATTTCCATGGTGGTAACAAACATATACAAAGATTCAT
TAAGTTCAATCAGATACTACTATTACAAGTTTTTGGATGTTAGAGTAATTACATATTTTAGAAGAAATAATTATATATAA
GAGGAATGTAGATCAATGCAGTGAATTCTAGACATCATATATTTTTAGCACCTTTGTCGTATCAGTATTGTACCTGATCC
ATGACATAAGCCATTGCAAGTGAACGAGAAATATTTATTGCATTTAATCTTTGCTCAGCTGTAAATTTTAACATCTCAAA
GGAGTGGTCACTTGAAGTTTTGATATTCAATGATTTCAAATCTGTGCTAAGAGGTAAAGGAAAAGTCTCCTCCTGGGCAG
GCCATCCTTTAACATTAAGCCCTCCCTTATCCCATGTAGTGCTTGGGAGTTCCGCAACTAAAAATCCAACAATAAATGGG
TGTTTCAACATAGGGAACACCACAGCTCCAAGCTCAGGAAGTAACTCTGCCTAAGATGAATAAGGCTAGTCAAACACAGT
AAAGTCATGATTCAGTGCAAAATAAATTTGAAGAATTATTTGATGTACCTCTTGCCTTGAAAGAGCTGCTTCAGCAATTC
TTAAGCCTGCTGGAATGCTAAAGTTACCAATTAGAATCACCAGATCAGTCGCATTAACACGTGGATGTAAAATAACCCGC
TGCAACTCTAGGCGGTCCATTACATAGCTACCAGCTGGTCTTACATAAACCTGCAATTCACTAGATTAGCACAAGCAAAG
TAGAAAGGCAAAATTGTTTCAAGTCTATATCTCCACAAGAGCCAGGGGACTTTCCTCTTTAGTTTTGGTTTTGGTTCTTG
ACCTTCTATAATTTAGAAAATCCAAAAGAAAATAGGACAAAGATAATCAGCTGTTCACAACACATGAAATCCAACCAAAC
ATGGGAGATGTTGAGAGTTATCAAATGAAACAAAGTAAAATAGAGTTTAAGCAAAGTACTATAGTAAGAATAAAATAACT
TGGTTTCATTTGATTTGTCAATGTTATATTGTTAAAGGATAATAAGATGGTTAGAATTCCTTTATCTTCTTAATCTAATC
ACTTATATTGTTCCAAACAGAACTTTATTTTCAAGCATCCAATCCAGTGTCACAAGTTTATCTAACCTTCTGGACCAGTG
TCACCAAAAGCAAAAAGCGCAAAAAAGCCCTAAGGTTCATTGGGGCTTAATCGTAAATAAAGTGTGGGCTTTAATGAAAA
AAGGCGCAAAGGGAGAAAATGATAAAAGCGAAAAGCGCAAAAAAAGTTCCAAGGTTCGATATATATATATATATATACAC
TAATTATAAGTAGGAATGACAAAATATATGAACAAAGAAATTAGAAAAATATTTCGATAAAGTGAAATATCAGTTATTTA
GTATCGCCTTTTCAGAAGAGGCTCATTGGCAAGGAAAAATATACCTTAGAAGCTAGATGATGAGATTGAAGTGCACATTA
AGTGAGGCGAAGCGCTCAACATGTTTTGAGCTCGCTTCAGGGCTTAAGTGCACCTTTAAAAACACTATTCTGGACCACTC
CTTTATGAGGACTCTAGTTTGTCCATACTTTTAGATTATTTCTAACGGGTTCAAGAAAACTGGTGAAAATGAAAGAATAA
AATAATGTGTGGAGGAGGATAGAGATTCAGGTTGCCCGAAGTAGGACCAGTGGATGATATCCACAAGAGGGGTTGTAGTC
CTAGGAAAAGTATACTTCACTTTTTAAACGTTTCATAAGATGTCTTCCCTACTAGGCTATCAATGGACCAACCACTACTC
CCGAGTTGATGGCAACTCATCCAATTGGCCATTTGAGATGACTATACTCAGTTGGGTCTACCTGCTAGTACTGATTTTTA
GAAATTTGTTGCAGTGGAAGATAAAAACTGCCATGTCTCAGTGGGTACGCCGAAAATTCATGTTACAGTTCTTGTCTAAT
AACAACAGAACAAAAAAAGAGAAAGAAATCATGTAACAGATTACAAAAGTTAATTTAAAGAAGTCTTTGGGTTTACAATC
TCTATAGTATCTACTATCTCTAGATCTAAAGAGAGCATCATGTCATTCTTCTCTACCAGCACATACTGCCAGATAGTGGA
AGAAGAATGAAAGGTCCTTGAGACACTTAAGCTCCACTACCATTGCCTACTGCTCATGGTGGAAGCTCGTTTTCTTAAAA
AGGAAAGTAGAGCATGTTGCATGCTACAGTATTGCTCAACACTAGACTTCCCTTATCAACTTCGACCTGAAAGAAAAATG
AACTATATTCTACTTAACACCAATGTAATTGCCGAAGAGCAGAGAAAACAAAAGTACAAGCACTAATAGGCAAGCGCAGC
ACAGAAACTAAACTGAAAATTTCACTGTATTAGACCTTCTTGCACTCAATTCAGGAAATAGGAGACCTAATAAAAGGCAT
AATGAACGTAATAAGGGCTAAAGCGGTACAGATTGCTGAAGACTATAGCTGGAAGAATGTAGAAAATTATCTTAACTCAA
AAAGTAGAAAAGCAAGCAGAGTTTCGTACAGTAGGTAAGAACTGCTTAAATTCATGATCCAAAGCATTACACCCAGCAAT
AGTAGACATAAACATAAAGATGCTTAAGCTAATTGAACTAACTTGTAATATAGAAATGTTCTTTCGATCAAATCATTAAT
TGAAGGACAAGGTAAACGTTTCTTACGGAAAGAACAGAGTCAGGATGAACTATACGGCGAAACAACTCCAATTGTTCAAG
GCAGAGTCTCTGAAAATCAACACTAGGTAGCACTAAACCTCTATTTTTACCATCATCCTTTTCAATCGTCTGAACGAACT
CCACCGGCGACGTCGACGCATTCCGTATCGCCGCAGCAACAGCTAACGCCGAAGTAACCATACTGTCTCCGTCGCCGTCT
CCATCGTCTTCGGAGCAGGTGCCACTCACGTGCCGGAGAGTAGTGGAGGAAGTAGCGGCGGCGTTGGTGAGAGTGAGTGG
TGATAGCCTCTGGGAAGACGCGTGAACAGTTGTAGTTTTGTAGAAGGTAGAGGGGGAGAAGACGAGGGTAGGGGGGTAGT
GAAGGGGTGGGGTGGGATTGGATAATGGATTCTGCGGAGGAAATGCAGAGAGCAGCATTTTCTTTATGATCGGATTTCAA
TGCGAATGCTCTGTTTGAGAGGAAAACGGTCCAATGCCGTCGTTCAATTGGTCCACGAGGGTCTTATAAATGTGGGTCCA
ACTAGTAACTAATTTTATTTCTCTTTCCTTATCTCTTTTTTTTTTTTTTTTACATTCATATTTCAATGTGAATACATCTT
AATTTTTTTATTTATTTTGTGAAATACATTTAAACATTATATATATGTATTTGAAAGTGAACTCTATGTCCCTTTATGTT
CTTGATGAAATGACTACAAAAAAAAGAACGACTTTTATGACTAAATTCTCATAGAAGTAAGCGAATGCTTAGTTCACCAC
ATTTTTTTATCAGTTACAAACTTAAAAGAAATGAATTAATAGACATGTAGTATGTGACTTGGCTTAGTTTTTGAAAATAT
ATATGTTCACGTCGCTCACTAATTGTTACCTTCAATATTTATTCTCAATTCTTGTTCAGCTATTGATGTGATTACCTCTA
GTCTCAGAAGAGATCTCTCCTTGTGTGAGTGCCATGAGGGCTAGTGTTAGCTACCCCAAGCCCATTGGGGCTATTGTTTG
TTGGGGAGATAGGCATACATACACTCCCTTATACGTGCTGCTAGATCTTACATACGCGAGTCAATATGTGTAACTCTTTG
TACTTAGAAAAGTATTTTTTATTTTAACATAACTGAAGTGTTAGCATCGACTGTTGGGTTTTAAAGGTGTGAACAAGAAA
TGAAAAGTTGTGACTGTCCTGAAGGGTTGTGACCTTTATGAAAGGTTGTGTCCTTTCTAAAGGGTTGTGACCATTTGAAA
GGTTGTGCCTTTTCCACAGTGTTGTGACCTTTCTGAAAGGTTGTCTTCTTTTCAAAGGGTTGTGACCTTTACCCTTTGTT
GGCTATAAATAGAGAGGTTTTCTCTCATTTTTCTGCATCGAATTCTTCCCTTCTTTTGCATACATTTCTTACAAAACAAA
ATCGATCGATCGTGTCTGTGTGTGTGATTCGTTGCTGTCATTTTGAGTTCGTTGAAATTATCGAAGTTTGAGGTACCGCT
ACTTCTTTAATGGTTAATCCGTTTTATCTTGGGAGGAATTAATCTGCAACCTCGGGTACTTGAGGGGATTAAATTTCTTA
AGGACACACAGTGGGTTCTGTGGACTCAGATAGTTCTTTATGTTTTTCTTTTCATCTTTTATTATTTCTGGTTTGTTAAT
CTGAATACAGGAAATAACAAGCTTAAGAAATTTAATGATGATATTTTCTGTGGTAAGGAAATTGCTTCTATTTTCTGTGT
TCTTTTTATTGGGGAAAGAACAAGATGAAAAAGAGAATTGTTTTATCATATGATAAAAGAGATTTGGGATGAATTAGTAA
TACTTTAATATGTTCGACTATATTTTTTGTAGTAAGTTTTCCTTGGATGGGTAAGATTATTTTTATTTTCTTCCCAAGTG
CATTCAAACATTGCACCCCTTCAGTTTTCTTTTCAATGAGAAAAGTTTTTGTGCATAAAGGCTAAGAGAGCACTTTAATT
TTTTCCCTATATTCTTGGTTTTATATAACTATGAGAAGAAGTAAATGAATAAATGTTGTCTCCTAACAATATTTGAACAT
GAGTTTAGTTTCTTGTTGAAATTAAATGCCTTCTTGAGGAAAATAGGAATATGATGGAAACTGAGAAAAGGAAAAAAAAA
ATTAGCAAGAAAAGTGACTTGCATGGAATTATTGCTGACAGATAGAATATGATTCAATGAGAGTAAAAATCAGGTTCTAT
CTTTATTTTTCCTTGATTATTATTTTCCTTTTCTATCCTTTATAAGTTATGAAATTTATTTCATAAATGTTAGGATAGAT
GATCATTATGTGATGATCTCAGAATATATCTTTATTATTATTAATATGTATTCTGTTTAGAGGAGGAAAAATAAAACTTT
TGTAGTTTTCTACTTCATGTGAAATTTGATTGTGTTTGACTTTTGGAGATTTTTTTTCTCCTTTGGTTTGAAGAATATAA
GAACTTCACGAACAAATCAGATTGTGCATTGGTTTGAAGAATATAGAAACTTCACCAATTTGTTAAATACTCTGTTTGAA
TGAATATTTTGATTTGAAGAGTACAAAATCTTCGTCAGGAATATTAAGGCTAAATGATTGAAAAATAAAATAAAATATTT
ATCATTAGCTCGAAACAATGTTGTATTTGAGGTTTCTGGAGATTAAAACCTTTTTGGTTTGTAATACTCTGTCTGAATGT
GAAACTAATTCGAAGAATATTAAAACTTCATCAGAATTCAAGGTTCATTCGGTCAACGATTAGAAGAATATAAAAACTTC
ATCGTTAAACTAGAAACAAGTTGTATAAAGATTGAATCTTTATTGTTAGTATTCTAAATACTAAGTGGTTTGTCTAGTTG
TGACAAAAAGGAAGAAAAAAAAAACACTAATGACATAAAATTAGTGGTTTTTGTGCCTGCAATGGGTGTTTATATGGATT
AAATCTCCAAAAGAAGGCTTCGTGTTGCCAATGTGTAAGCATGAGAAAAAATATGTGGAAAATAATTTCAAATACTTGAA
AAATATTTTTGAGAACATATTTAAAATGTAGGGGGTTCTTTACTTGTGATAAAGACAAAATTAGACTTACTATCTAATTT
AAATTTGAAAGTACAAGATATGAAATTTAATGACAATCTTGTATTATGTTAGACCCACAAAATTCTTGGAGTATATGTAA
TATTGTGGTCATGACTAGTATGAAACGACAAAATTATATTACTCATTAAAAAGAATTGTATTCTTTGATGAAAAAGTTTC
ACTTTAAAAATATTGTGATTTTTCATGAAAAGATATGTCTATTAATTTTTTTTTATAGACATGAACATTAGTGAAAAGTG
ATATGTTATGTTTGTGTTGTAAAACAAACATTTGGGTCATACTGCCCTTATTGGACCGATGAGACTATGATCATGGGCAA
TTCTATAACAAATTGAATGTTATGGAAAGGTCCTTCTGAAAAGGACAAATGACAAGGTATTGACTCTAAAACAATGTCCG
TATTTGAGAAAGTTATAAAAAAAAAGTAAAGAACAAAATATCTGTGGGAAAAGGTTACCTCACAGAAGGTCTTTTCAAAC
TTAGTACTTATGTTTGTTCTTACTTGCTTAAATCAAATTGTTTGTGACATAAATGCTTGAGACATGTCAATTACAAAACC
TTGCAAAAACTGATCAACTTAGAAGTTTTGTCTAATTTCTAGTGCAATAAATCAAAATGTCAAGTATGTGTTATTGANNN
NNNNNNNNNNNNNNNNNNNNNNNNNNNNNNNNNNNNNNNNNNNNNNNNNNNNNNNNNNNNNNNNNNNNNNNNNNNNNNNN
NNNNNNNNNNNNNNNNNNNNNNNNNNNNNNNNNNNNNNNNNNNNNNNNNNNNNNNNNNNNNNNNNNNNNNNNNNNNNNNN
NNNNNNNNNNNNNNNNNNNNNNNNNNNNNNNNNNNNNNNNNNNNNNNNNNNNNNNNNNNNNNNNNNNNNNNNNNNNNNNA
GTGGTAGATGTGGAGAATATGAATCTTCTTTTGCAGAAATATATTTGGAAAATGGAATCATCCATCAAATTACTGCACAT
TCTCACCTCAATCTAATGAAATTGTTGACAGGAAAAAACCAAACTTTGAAGGAAATGTTGAATGTCCTATTTATAAGTTC
AGGTTTACCACAAAATTTGTGGGTGGTGCTATCATTATAGCAAAAGAGAACAACAAAAAAATTCGTTTGTTCAGAAAGAG
AGAAACAAAAAGTTTTGTTTGTTAGTAAAGAGAGTAACAAATTAAAAAAAAAAAACTTTTGTTTGTTAAGAAAGGGAGCA
ACAGAAAGTTGTGTTTGTTCAGGCTTTGTTGTATCCTGATAGACAATTGTTTGTCGTCCCTTAAAGTTTATACAAGCAAT
AACTCTTGAAAGATAGTGATCAAACAATTTCCAATACAGTCTATTCATATGAGAAATGAAAATGAGGAAACTATTCCCAA
ACGGGTCAAAATAGGACCTAAGACTTTGGATTGTATGTTCATTGGATATGATACAAATAGTAAAGCATGTCGATTTATGG
TTCATAAGTCCGAACTGTCGGATAGTCAAGTGAAGGGTCTAAACGACCTTGGAAAGAACCAAAGGAGAATGTACTTAATA
AAGAGATTCGGAGGCGTAGTAAATGTCAATGGACAAATTACTTCCTACGAGTTTGATTTTGTAACATTTCTTCCTGAAAA
TGAGTCTCATATATTCTAAAAGTTATGTCCTTTGAGGACTCATTCTCTTTGAGAAAAGTTTGTCAATAGTAAGATAGATT
CAATCTTGAGCAACCATACTTGAGAGTTGGCTGATCTTCCTCGAGGAAATAAACTTTTGGATTCAAAGTGGATCTACAAA
AGGAAAAGAAGGTTGATGAAACTATTGACAAATACAAAGACAGACTTGTTGTCATAGGCTTTAGACAATAAGAAAGCCTT
GTTTGACAGATAATAGCACTAACTAGGATTACATCAATTCAGATGTTAATTGCGCTAGTTGCGAAATATGGCCTTCAAAT
TCGTCAAAATGGATGTGAAAACATTTTTTTTGAACAACCCAAGGGCTTTGTGGTTCTGGTAAAGAAAAGAAAGTTTGTAA
ACTTGTTAAGTCACTCTGTGTACTAAAAACAAGCGTCCAAATAATGACATGCGAAGTTTGACCAAACTATGTTGGCAAAT
GAATTCAAGATTAATGAATGTGATAAATGTTTTTACATTAAAGACACTCCAAATCACAAGGTCATTGTTTGTTTTTATGT
TGATGACATGTTGATCATCAAAAGAGACATTTCTGATGTAAATGTTACTAAGCATATGCTAGAAAGTAACTTCGATATGA
AAGACATTAAAGTTATTGATGTGATTGAGAAGGTACTTGACAAGTTCAAGTATTTGGATTTCAATATTGTCAAGACTCCA
ATAAATATGAGTTTTGTACTTCAAAAGCATGAAGGCAAAAGCAACTCACAATTGGATTATGCTAGAGTATTGAGAAGTAT
GATATATATCATAAAGTATATGTGATCGGATATAGCATGTGCTATTAGTAAACTGAGTCGGTTCACGAGTAATCTCAATT
AAACTCATTGGATGACAATGAAAAGAGTTTTGGAGTATTTAAAACATACTTAAAAACTATTGATTTGCATTATAACTAAT
ATTCAACAGTATTGGATGAATATAGTGATGCAAATTGAATCACCAAGTCAAATGAAGTAAAATCCACGAGTGGATTTGTA
TTTACTCTTGGTGGAGGAGCAGTCTCTTGGAAATCTTCCAAACAAAAATGTATCGCTCGCTCTATTATGAAATCTGAGTT
TATCACTCTAGATAAGACCGGTGAAGAAGTTGAATGACTCCAAAATTTCTTGAAAGATTTTTGGCCCAAACCTTTTAGCT
CCAGTATGCATACACTGTGAGAGTTAATTTGCAATAGGTAGGGCATGGAGCATGATGTATAACGGAAAGTCTCGTCATAT
ATGACGTAGACATAATATCGTTAGAGAACTACTCTCTAGTGGAATTATCATAATTGACTATGTAAAGTCAAAGGATAATG
TGTCGGATCCACTTATAAAAGGCCTAACTAGAGAGGTAGTTCATAGATTATCAAAGGGAATGGGACTATGGCCGAGAACA
AGTCATTGTGGTGGTAACTCTACCTAGAAGACTGGAGATCCCAAGATCTAAGTTCAAGGAGATCAAACAAAGTCATTGAT
GACGGTTCTACATTGTCAAAATATTTTTTATGGTCCATTCTCATGATAAGACAATGTTCAGTAACAAGGATAAAGGCATC
AGGACTTTTTAATGGTTTCTAAGTTTGATACAGGGTATATCAAATGGTGTATCTACAGGATAACACATTTAGAAATCACT
TATGTAAGTGTGAAGTGTAAGCCGCTTCAAGGAGAATCCAATAAGGCCAGTTCTCTACGCACTTATAAACCAAGACGTGT
TCATGGCTGAAATGAACAAAACAATGAGAACCAAAAATAGTTCAAGGGTTGATTGTGTGACTTATGTTGTCTAGGTATAC
ACCAAAGCTCGACGGTTCAAGGATATCAAATCTACCGATTGACCGAGTATATCCGATATATGTTCACTACGGAAAGTTTA
AAGGGAAACCCACTTATCCAGATGCAATCAATCCTTACTTACGAATCACACAGTTTTTCATGCATATGTTTTAACAATAG
CCATTCCCTATTCATGTGGGGGATTGTTGGGTTTTAAAGGTGTGAACATGAAATGAAGAGTTGTGACTGTCCTGAAGGGT
TGTAACCTTTATGAAAGGTTGTGTCCTTTCTAAAGGGTTGTGACCATTTGAAAGGTTGTACCTTTTCCAAAGTATTGTGA
CATTTCTGAAAGGTTGTCTTCTTTTCAAAGGGTTGTGACCTTTACCCTTTGTTGGCTATAAATAGAGAGGTTTTCTCTCT
TTTTTCTGCATCGAATTCTTCCCTTCTTTTGCATACATTTCTTACAAAACAAAATCGATCGATCGTGTCTGTGTGTGTGA
TTTGTTGCTGTCATTTTGAGATCGTTGAAATTATCGAAGTTTGAGGTACCGCTACTTCTTTAATGGTTAATCCGTTTTAT
CTTGGGAGGAATTAATCTGCAACCTCGGGTACTTGAGGGGATTAAATTTCTTAAGGACACACAGTGGGTTCTGTGGACTC
GGATAGTTCTTTATGTTTTTCTTTTCATCTTTTATTATTTTTGGTTTGCTAATCTGAATACAGGAGATAACATCAACTTC
ATGAGTTATCGGCATATAGTTTCAGTTATCAACTTATGTTTATTTTCAAACTTTATATGATTTTCATGTTTATTTGTGAA
ATGTACTTCCATGCTTATATGCCTTTTTCACAGAAAGTCTTGCTCTGCCTATCTTCCTGTGGGATCTCACATTTAGTTTG
TTTCCAGTTTTATTAGTATCTGGGGGAATATATACCCCGTTAACAGTTCTGTTTTCAACATTTTTAGAGACTCACGACTT
TCCTAGTAGGTATTATGAATTGCAGTTTTAGGATCCATTGATTAAGTATTAGTTGGGTTGTGTTATGATCCTATTGCAAA
AAGTCTCACATCAGTAAAATGGGGAGTACACAAAGTAAACAAAGGTTTGTGCAAATGGTACGAATTTTGTTAAATTTGAT
TTTGAGCCTGTTTGGATTGGCTTTTGGCTTATTTTTGTTATTTTGGCTTTAAAATAAGTGTTTATAAGCACCTTTTAACT
TTACCCAAATACTTCAAAACTGCTTAAAAACTATTTTGACTTAAAAGCACCTCAAATAAGTCGATCCAAATGGGCACTTA
ACTCACCCCCCAAAAGCTAACTCAAGGGAGGTGGATTGTCCAAGCCTTTGGATGATATTACAATGTTGGTAGCTTCCTCT
GCCTTTGCACTCTAGGGTCAATCTCTGTTTGGCCTGAGGAAACATAGGTGATTTCAAGAATCAACCAACAGAAAATCCAC
AGCCCGGGTGACTCATAGCCTCCCTCTCACCCAAAAAAATGCAATAGGATGAATCAAATCAATAAGCTTTTTGACTGATT
CAGGGCGTTTGATTTGAATGATTATAGGTAGATTTGATTGCACATATCTCAGATTAGCCTGGTAGATGCTTCTTGCAAGA
TATTCAAGATAGATGCTGAACAATAACAGTTTGTTCGTAATGAGGTTTGATGAGGCTGATACTAATGTATAAATCCTTTA
GAAAGCACACCAGTGTGCAACTATTTAAAGAGCTTTAGTTATTCAAATGCAGTTACAAATTGAAACAGGAGTTGGTTCAT
TTGCAGGTTGTGACAGTAAAATTGCAGAATAACACTGGTACATTTGTTCAAATTAGACTCTCACAAGCTCCAATAGTGAT
TTCATGCCTCACGTTACCATCTTTATACCTCCTTATTACGTCCTTTAAAACCACGGACTTAAGAACTCAAGATGCTATAC
CATATAAAACACAAAAATGCATGAAGCCGGAGCAGTCTCAAGGTGAAATGAATCGTCATAGTATTGAAAGAAAAAGTAAG
GTGAAAAGTTGAACATTAGTACCTCAAACCTTTTCTCAGCTATTAGTGAATGAATAATGTTGTATTTCAGTCAAATGACA
CTCATTAAACTATATGTAGTTAATGAACCAGAGGAGATTATTCAATCCTATAAAAATCAAATAGGAAGGAAACATAAGAC
AATATGTAAAAGAGTAAACATTCAATGGTTAACTCTGTTGCAGGCCAAACTCAAAGGAATTGGAGGATCTGAGAATGAGC
CGTTAACAATCTGATCAAATATCCACTTATTAGCTGCTTCCGTGAAGTGAGTTCCATCCCAACTAACCCGAACTGATGGA
TCCTTGCATGAAGAAGCGATCACTATCTCTTTTCCATTCACCACTTTCTTGCTTCCACATTTTATGAATCTGTTGTAATT
GTACTCCCCACCATGACCACAACAAGCTAGGAATGGGTTCTCAAATCCTGTCATTTCACATAGAACCTTTAAATATGCAT
TTCTAGTTACTCCCTCCGTCTCAATTCGTTATTCGTTTGTCTGGTTTTGACTTGACACGGAGTTTAAGAAAGTAAAGAAG
ACTCCTAAATCTTGTGGTCTTGAAATAAAGATACATAAATATGTAACAAAATGTCCTTTAATCTTGTAGTCTTAAACATG
CCGCATAACCTATGAAAATTTTGATCCAAGAATAACTAGTACTACAGTCTGCAAGTCTTTTATTTACATAAGACTTCAAA
ATCTAGAAGCTAATGCCATGAAAAAGATTAAAATGAATTCAAGGTCAAGATAAAAATGTTAGATCATAAGATTACCTAGC
TTCTTTGCATGACCGATGAGCGAGTATTTAACCGAGTAGACATCAACATAAGTGAATGCAGCTAAAGGAAGTTCTTTCCT
GAGCTGAACAACAGTTTTCTTCAACAGAAGGTTGAAGTACTTTGACACTTCATTGAAGGGATTAGCACAACCATACTTAT
CGACTTGTGCTGCTGTGATCATAAAGCGGTCCATAATGTAGGGTAGACAACCTACTGGTCCAGTATTATGAATCCAAAAT
GATCTACCGCCTTTTGCATATACTTTCTGCATTTATAGAAAATGAATAGAACTCGTAGAGAAAATAAGTTAATAACTAAT
ATAGATTGGTTTACTTTTACTGACCTTTATAACATTGGATAACTGAGAGAGTAAATCAGGAACATAAGCCTTCACTTGAT
CAGTGGACATATTAAGCTTGTAGCCAGCAGTGAGATCATTTTGTCCGATATCAAACGTGTACAATGCTTGAGAAAAGTCT
TCCTCCTTGGGAAGCAATTTGCCATAGATATTTCCTGTGAAGAACAACAAAACTCTAGCTTGTTCCAAAATAAAAGCATA
CTATTTTCATCTGCAGTTTACACAATAAAGCTAGTACCTTTCTGGCGAATTATCTGAGATCTTGTATGAAAATCTGAGAA
CTGAACACCTTGTACGTCCAGTGAAATTGGACTGTATCCACTCTGGCCCATGGTTGTGTTTTGAGGTCTAATGGTTGATC
CTGCTGTCGCAAAATTAGCTCCATGGCTGAAGTTGGAACCAATCGAATCAAGAAACGCGCTAAGATAAGGCAAATCTATG
CCTTCAGCTGGCAATTCAAAAATCAGGAACACAAAAAAAACATCAAAAGCTGATCAAACAAATCATAACAAGAAAAGAAA
AACCTGTCCTCTGTCTCAAGGTTGTGTTAGGTATGACAAAAAATCCTTCCTAGCTAGTAACCAAACACCTTAATATATTT
TTCGAGGAAAACATTTTCCACCAAAAGAGAAAAAAATGTAGGAGCTGGGGTTTGAATATGTGCGCTCCAAAGGATAGCGA
TTACGGGTTTTCCTTGTCATAAAAAAAAATGACTACCCTTACTTTTTCGGGGAGAGTCATTTTCCTCCTCAGTTATCTCA
ACTCTTAACTTCATATCACCGCTTACACAAATATTTAGACATTTTAATCAATCTCTAATACTCAAACATTTCATCAAGCC
AATATCCTGTTTGCTAATTATCATTATTCAATCTTTAAACTTTTTGATTATCTGATCAAACACGGAAAATAGTTTTTGGA
AAATGAAATCATACCAGACGCAAGAACTAAGGCATTCGTTGCAGTTGGTTGTTAATAAAATAGGAAACATAATCGAAGAA
GAAATGACTTTGAAGTGTCAGTAAATCAACTTTCCCCCAAAAAAAATAAAAAAATTCCCGTATACAGATTGGGAAAAATA
CAAGACAAGCAATTCCCTTTAGGAGGGATACAACAGAGTCCATGTATGTTTTTTTATAAAACTTAAAAAATTACTACACA
ATCATGTTATTTCACGAACACATGTGTCTATTCAATTTAACGCATCAAACTATGTAACAATCCATTAGTAATAAGCGGAG
ATTTTAGATTACCAATGAAATCAATAAGGAGACGACCATCAGAGAATCGACCAGCAGGGGCATGAAAGAAGGTTTCACCA
TTGGGATAAGGAGCTTGTCCAAATGCTGCTGAAAGGCCACCAGTATCTGAGTTTGAGTCACCAAAGTTGAAAATGGCTGC
AAAATTGCAATTGCCTACGATTTGGGTTGGCACTAAACAAAAAAATAGAATCAAGATTTGTGTTACCATGGTCATCACAA
ATATTCTGTTATATTAGATGCCAAACATATAAAAGGTTTTTTTTTTTATTGATCGTTCCATTTTTCAAGATTGAGACTAA
TTTGTAGTCTTTTTTTAATTATTGCTTGAAAGACTATCTGATTCTACTAAATTTAAGGAAATGGTGACTTGATTATTTTT
TAAAAATTAAATTGACATAATCTATGTACATGGGACTCGACCTGTACTAACCTAGTTACCTACTACTCCCTCCGTTTCAT
AAAGAGAGGTAGTTTGATTCGGCACAGAGTTTAAGAAAAATAAAGGAAGACTTTTAAAACTTGTGGTTCAAAATGAATGA
TAGAAATTTATGTGACTGTAAATCATTTCATTAAGAATAAAATAGACATTTTATAATTAAATTGTTACTTAATATAGAAA
TGTGTCACTTTTTGGGACTAGCTAAAAAGAAAAGTAAGTCGGGACAGAGGGAGTATTTAAATTGACCATATGGTCCTCAA
ATTATGCAGTCAATTTTGATATGTTATTTACAAACATATCTTAATGGGAGATATAGTTTTGTAATTGTTTACAAATTTGC
TATTATTTTTTGTGTTTTTTATAAAAGATTTTTATTTTTATGTATAAAAAATTAAAAAGAATATTTTATTCTTTTCAATT
CGTAAGTCGTTATCAACGAGAGTTTATATACAAAAAATAAATTGAAAAAAAGGGCAAACAAAATGATACTGAATGTCCAC
ACAACTTTACTTCCGTCGTTCAATAAATCATTTTCCAGCGACTCAATTTTACAGTTGAAAATGAAAATAACAATAAAAAA
TCAAGAGACTAAAAGCAAGCAAGCAAGTCTTGATTTTCGTCTGTGGTCCTTTTTTTTTCAATATTTTTTTAATAGAAGAT
CCTCTTTTGACTTTGGAATCTTTTAGATCACCATCTCAAAAAAAAAAAAAATTAAATCATAATCTAAATTTTTTGATAAG
TTTATTGAATTTTGATAATTTATCTAATAAATTCATTGAATTTTATTTTTTATAATAAAATTACTCAACTTAAGATTTTT
ATCTTAAAAATAACTCAATTACATTTGACAAAATAAATTATTTTATATTCCATATAAACATGGACACTACAACTAAACAA
TTTTTATTTTTAAAAAAAAACACAATACACTGAGTCTACCGTTGAGAGTAATTTATCAAGAATTATATTTGTACAAATTT
TAAAAAATAGAAACAAAATCTACCTAATGATATAAAAAGGTACATTTGCATAAATCGAAATCGGTTTATTAGAATCAAAG
TAAGATTCTTACTTGAAATTGAAATATTATTTAGTTCCTAGATCTAATCTAATAATACACCAACACAATAGCTCAATATC
CATTTGATCTAGGAATTTTTATCCATAAAGCTAAAAAGTGGTTAACTAATTTATCCAATTGGTACAATCTTGATTGAATT
ACTAATCTTATTTTTTATGACATGCCATATTCAAGGGAAGTGGTGGGTCTGAAAATAAACCATTCACAATTTGTTCAAAC
ACCCATTTATTAGCAGCCTCTGTGAAATGTACACCATCCCAATTTATTCTTTCTGATGGATTTTTGCATGATTTTCCCAA
TATTACTTCTTTGCCTTTCACCTTTATCTTGCTTCCACATCCATGATTTATGTTGAAGTTGTACTTCCCTCCATGACCAC
AACAAGCCTGTAATGGATGCTCAAACCCTATAAACTCACCAACCAGGGTTAAATTACGGGTTCAACAGAATTCAATAATT
TGTGTTCAAGATGTACGATTGGTTTACATACCATGCTTGTTAGCGCGATAGATGAGTTCATACTTGACGGAGTAGACATC
AACATAGGTAAGAGCAGCCAATGGAAGATCCTTTCTTAGCTGAATCACTGCTTCCTTCAACTTAGCATTGAAATATTGAG
CCACTTCATTGAAAGGAGAAGCACAACCTGCCTTATCAACTTGCCCTGCTGTTATTAACAGACGATCTAATATGTATGGT
AGACAACCAACTGGACCTGTGTTATGTATCCAAAAATATCTACCACCGCGACTATATATACCCTGCAAGTCACCAATGAA
AAACCGTTATGATCATTCTGGTGCTCAACATTGAGTGAGATGAATACTGCTCTGATACCATGTAAAATTAAATTTCTTGT
TACATATGTACCTGAATAACCGTTTTGAATTGATCGATCACATCAGGAACGTAAGCTCTAACTTGATCAGTGGACATGTT
ATTGAAGTAACCAGCAGTTAAATCATTTTGTCCAATGTCAAATGTGTATAACCCCTGAGAAAAATGTTTCTCCTTAGGCA
TCAACTTACTAAACACATCCCCTGTACACATTATTATAAAAAAAAATTAGAAACAAGAATATTAGACTACAAAACAAAGT
ATGAACTATAGATTTTTATTACCTTTGTTACGAATAATCTGAGACCTGTGAAGGAAATCGTTGAATTCGTAACTCTGAAC
GTTTAATGAAATGGGGCTAAAACCACTTTGATGAAGAGTTGTGTTTTGTGGTCTGATTGTTGAACCAGCTGTGGCAAAAT
TGGCTCCATGGCTGAAATTTGAACCCAATGCATCTAAGAATGCACTTAGATATGGTAATCCGAAGCTTTCAGCTGAAAAA
ATCCACATCAATATTGCTTAGTATATAGTTTTTTTAACATATAAATGGAACTAGTAAACCAAGAGTAGAAAACTTTCTAT
AGCAACTTATTTTTTCTACTTCCAAGAGAAGTTACTTTTAAGAACTTATTTTCACATAGAAAATATTATTTAAAATATTT
TACCAATTGAACATTGAAAGTATTTTAAAAAAATCTTTATCCATACCAAACACATCCAGTATCAAAACTAGTTACACTAT
AACAAAAATAATAATTTTTAGCGATAATAAATATATACATTAATAAAGAGTGTTAAATTCTTTATCTACATTGGTTTACA
ATGAGTAATAATTGTTGCAAGTATTAGACTAAAAAAGTATATATTTGATAACAATTAAGTTATTATTACTAATAAATGCT
AAAGATCATTTTTGACATAGTGTTATTATGCTTTAATGCTACTTCTGTTTTTTCTAAAAACAAAAACAAATTTTACTCAA
AAAGCCCAAAATAACCCCACCCACCCACCCCCAAAAAAAAGGCTCTTAAATCAAACCCACACACTCATCACAAGAAAGAT
TCAGTTAGATTTTACATTAAAATTCAAATACATGAGAAGCTATTAGCGTCGGTGGATTCTTTATTCAGCTTTTGAAATAA
ACCTGCCTAATACAAACAAAAAAATGTCACATTTTACCTTCCCCACCGCTACTCTGACTACAATTTTAATGGTTCGTCTG
GAGTTTGAGATTTAAAAATTAAAAATATTTAAAAGTATTATTCTTCTTTAATAGATTTTAGAAATGATGAATTTGAATTA
ATCGAATTCTTATATAAAACAAAAAAACTCACTCTAAACGTTAAGAGCAATACAAGTTTCTAAAGATGATTTCAATTTTC
ACTATTGCAAGAATATTATTTTTTTTAATTTTGATTTATATGATATAGTTAAAATTTGGAGAGTTAAATTTCAAACTATT
ATCATGAATTTTGACATAATTTTTTTCCATTTTTAACTAAAAAATTTATATAATCTAAAAATTAAGTAAAAAAATACTAC
AAACTATAGTAAATAAAAAATTAAAATATTTAATAATCATTTAGAAAAAAATGGTAAAAGACATTTAATTGATTTTCGAA
ATTCCAAGCATAACATAAAATAGTAAGAAGAACTTCATAGTAAAATAGTTTTAAAGAAAAAACTTTAATTTGTTGTAATT
AGTCAATATTGAGAAATAACAATATCAGTGAAATCTGAAAAAAATGTAATGTACACGAATTTTATCACTATCTTTTCAAA
TTAAAAAGAGTATTTTTAAAAAACGTTCAAGCAAATCAAAACAATAATCAACATTGAGATTTAAGTGAGATTATAATAAT
TACCAATGAAATCAATAACAAGACGACCATCACAGTACCGTCCGGCAGGGGCACCAAAATATGTCTCTCCGGCGGGTGGA
CCAGCCTGACCAAATGCCGCCGACAATCCACCGGTGTCGGAGTTTGAGTCGCCGAAGTTGAAGACCGCCGGAAAATCACA
CGGTGACTTGCTCTTAGCAGCAATTGAAAATGGAAATACAATTAGCGACACTAGAAGAACCACATTTTTTGAGTAATTAC
TAAGCTCCATAAGAGAAATTATATATATTATATCCTATAAAACAAAGAAGAAGAAAGAAGTTGAAGTTATTAAATGGATA
TGATGAGATTATCATTATTCATATATATGAAGGGGAAAAAGCTAAAAAAAATAAAATGACCTGGGTCGAGTACTATGGTT
TAATTTTATGTAAAAATTTTTTTAGATAAAGTTACTTCATATTTGTTGCTCATAGAAAATGATAAATATCACGTAAAATT
AATTAAGACAAGTGCAAATTGTTACTTATAAAAGGTGATAAATATATAAATGGACCTAAATACTAAAGTTATTATTTTGT
TGCCGATAGAAGGCAATAATTATCAAATAAAATTAGTTGATATATGCAAGTTGGTCTAAACACTTCATCTGTCCCTAATT
ATTTGTTTATTTTTGAATTGACACACCTATTAAGAAAATAAAGATTGACATAATGAGTTTATCATTTTATCCTTATTAAT
TATGAAGTGGATGAATTAAAAATTTAACATTTTCAAAATGTTCTACCTTTTTCAAAGTAATTAATTGAGAGTATAATATG
TAAAAAAAAATTTTGTTCTTTCTTGATTTATCAAAATTGACAAATAAAAAAAAAAGACAAATAAAAAGAAATTAGACAAG
TAATTAGTGGAGGAAATACTAAAGTTATAAAAACGAACACATAGAAAATAACGATAAATAGATAAATATAATGAGGTTAT
TATGGAAAAGAACTATTGTAGGGCATCAAGTTCACGAGGTTTGAGATTATTATGATAGGACAAATTTGGTCAGGTTAGAA
TTAATGTAGTACTTGCCTTTTACCACTTTGAATATGTTAAAAAAAGGATTATTTTTTTATAAAAAAATAGCTAACATTAG
ATTTTAATTAACAATTCTTAACTATATTTTCAATATTTATAATTTGCAGTTATATTTTTAGTTTGCTATTTGTTATATCC
AATTATATTTTTTTGTGATTTTCTACAAAAATACAAATATATTAAATTAAGTAAAAGATGTATGAATTAAAATAAATTAC
TCCTTAAAAATATTCTTATTTCAAATTGGACTCTAAAATGTATATGTTTCATTGATATTTTGAAGAATTCAAAATCTAAA
TATAAAATCTGTCAAATTTCTTTTATTCATTTTGTGTCATAGTTATATTCATTGTGACTCACTTGTATTCAAATGTTACC
AAATTTCTTGTATCTTCATTTTTATTCTAACACGTTGTTATATTCATATGTGATCATAAATATTGATAATTTTTCTTATA
TTCAATACCAATAAGCTAAGTATGTATTCAATTTTCTTATTATATTTATTTATGGTCAATGTATATTGCTTTCATTTTTC
TTCGTAAAAAATTATCAAGTCTTTTTATATATCTAATGCATCAAAATCTCTTGATGTATTTATTTGCGTGTGATTTTATT
ATTTTCATTTGAGTCAAACGTGTTGTTGTATTCGTAAAAATTATCAATTTTTTTTAATACCTAAATGTGTAAAATGCATA
TAAATATAATTATTTAACAACTGAATCCAAATACAAGAAAATATAAAAATTCTAACTCTTGAAAAGTATACACATGTGGA
ATGCAGTTAGTACTTATCATTCAATTCAAAAAACATATGAATACAATACAAAATATATATTTGGTACTTATCTTTCAACA
CAAACACATAAGAATACAAAATACAAAATTTGATGCAAATATAAATATTTAACAATTTAAGGGCTTTATAACTATTGAAG
TGCATTTGGTACTTGCCTTTCAATAGGAAAATCATATGAATACAAATGCATAACAAGAAACAATACAATTGAATACATTG
ACCTAAAAAATATAACGATCAACTGATACACTTGAATATATTGATATAAATGTATCAGTTGAATAGTTAATACATTGATA
ACAATTGAACATGTTGATACAAAAGTATACCATCAAAAAAATACAGTTGATTACATTTAAACCATCTTCAACTGGTCTAT
TCTCAATATACTCAATTCCTTATGCTTGCTTAAGAATTCAATCCAATATCTTTGATAAACATTGATTAGTAATTGATTCT
AAATATAATTTGTATACACATTTAATGAATATTTTTAATATATATATAAAATACTATATTAAAATTTACGAAATAGGATT
ATAACTACTACTTGCGTAAGATGTGATTGGGTGACAAGTGATTATCATAGGGTGAGATAAGCTTATTGATATTTGTTATC
TCTATTTTTAGAATTGTAAACCTAACGAATCAAAAAATAGCAACCAAAAAAGCGATTAACTCCAACAAACTAAACACACT
AAAAACAGCAAGCAAAAAAGTGAAAAAAATAAATAAAAAATTAATAGTTTTATTAAACTCGATAACTATGATTAAAACTG
CATGTTTTGCCTCTCCTTCGTAGATCGCTCCGCACGAATCATCTTTCGTCTCTCCCAAGATTGCTCCGCACGATTCTTCT
TGTCTTTCTTCTTCTTGTCTTTCTCCTCAAGTTCCTCCCCTAATTCATTCTTCTTTCCCTCCAACTTTCCATTATTTTCA
TTGTTTTGAGAGAATACTTTTCCATTCCCAAAATCATCATCAAGAAGATGAGAAGAGAATACTTTTTCATACCCAAAATC
ACCATCAAGACGTCTTGTTGTTGGTGCCATGATTCTGTATATGAGCTATGTAGTGAACAAATAAGAGGTAAGAGACTTAG
ATTGAAAACATGTAATAAAGGTCTCTTCTATTTATAATACTAACAAAACCAAATTAAATTACAACTAACAAATCCTAATT
AAACACAATTAACTAAATAGTATAAATAACAAATCCTAAACTAATTAGAAATTCTATAATTAAATTACCATAAATAATAA
ATTCTAAACTATTAAGGAATCATATTCTTGGTTTATTTCCTAAAAAAAGAAATATAATGTAATTCGTTAATTTTTATTTG
GGATTCAAAATACATTGATAACAATTGAATATGTTAATACAAAAGTATACCAACAAAAAAATACAGTTAGATTATATTTG
AACCATCTTCAACGGGTCTATTCTCAATATATACTCAATTCCTTACATACTTTGATAAGCAATGATTCTAAATTTAATTT
GTATACACATTTAGTGAATATTTTTAATACATATATACAATATAGTATATTAAAATTTACGAAATACGTAAATTATAACT
ACTACTTGCGTAAGATGTGATTGGGTGACAAGTGATTATTGTAGGGTGAGATAAGCTTATTGGTATTTGTCATCTCTATT
TTTAGAATTGTAAACCTAACAAATCAAACACTTTTGTTGGCAACTTGCAGTGCTTCATCCATTATAGAAACTTTTTGTTA
CACATTCCACTTGAGCACAAAAAGACATTCTTCACGATAATGATCAAATCAGTTTTCGAGCTAATTTTTTTTATCTAGGG
TTCGATATTCATAGTGAACTCGGATTATTTTGAATTTACACCACATAGAGTCCTATTGGGGAGGAAGCATTCCCTACTAA
AGATTTTTTTATATTGGTTAAGAGAGGAGCAACTCATCAATTGCACTACATCATTCGGTAATAATTTTCCGGGCTAGTTT
TCTGGACGTGGATTTTGAATTTTAATATTATAAATTCATATTTGATACTTTTGTTTTAGTAAATTTTTAATATATATATA
TATATATATATATATATATATATATATATATATATATATATATATATATATACACACACACAATATGGGTCCAAATATAC
GATTTTATAATTTGTGCCTAATGCAATGAAAAAAAAAAAGGAGTTTTTAGGTTAAAGGATTTGGTAGATTTCAAAGGCAA
ATTTTTTGACTACATAAACTTTAGATGAAAGGATTATAGAATTAGTATAATATAAGATCCGCATCTTGAAATTTTCAAAA
AGAATGCGTATGTAAAAAAATATATTAATTTACTATGAATAAAAAAATTAAAAAATATTAAATATAAGTAGCAGATTTTT
TGCACCACTTTTTTTAAAAAATAAAATAATTAAATTTGATCTAGTAAACCTCGAAATCTTACGTATGATGATGAAAATCG
TCAATAAATCAATTATGTTTTAGACGCATTATTCTGAGAAATTATCCATTAAAGTGAATTCAATTTCTCTGACTTAAAAG
GGACAGAATATATTCTAGCAAGAAATTACACATTGCGCTACAGTTCATGTACACTTAAACGTGCACATAAACTAGGAAGT
ACATATTATAATTAACTTTGTGGAACATAATATTGTTGAAAAATTATATGCACATCGAAAGCATACCTAAAATCATACTT
CTTATATGAATAATAGATAATCAAATCGTTTATACTAGAACATATTTAATTATGCTAGAATACATAAACTTGCTGAAATT
TAATTCAAGAATTACCTTTTGAAGCGTTAGCAGATACTTTCAATGAATTCCGACAGATCTTCAAGCGAATCCACAAGATA
GACAGCAGCTATGTAGTCTTCTACAATGATCCCAAGTTCACCTTCGAACTCTCTCAATACTTGGGTGGGCAAGTATGATA
GAAAACTGATTCATCTTCTAGGTTAGGAGAATCCCTACTTATAGAAATTTCTTCCCAATCCGGAAAGGAGAAGAAAACCT
AGTTTTTCTTGAAAAGAAGAAAAACACACGTTCGTTTTTGTTGAACCAAAACTAACGCTCTTCCTCTATTTTTTCCTTAG
AAATAGGATTCTGAGTTCTAGTTAAATATGGACATTGTAGGGATCACAAAATTAATTACTGAGACTTCCTATTATGGAAA
TAATTTCAAATAATTAATTTGAATTATTCTTACCATTATAAATTACAAATCATTCCACTAGAAATTCGTAATTGCACTCC
TCTATTTATATTTCGAAATTCCTCATTAAACACTTATGTAATTTCCCATGTTAAGATTACAAATACTAATCAATAAATTA
AATTACTGACGAATTTAATTCAATGATTAATTTCCTTTAGAGCATTACTTAACTTATTTCATGTGTCGGATTCATAAGTT
GAATTCCATCAACTAACTTATTATTTCACCAATATCTATTATTATCATCCAATCTACCAGACATATTGACTCATCTCAAA
ATTTCACCTTTTAATAAATCAAAACGATAATTAATATATACAGATCATAATAGTTATATCAGGATTAAGAATATAAGTAC
ATTTAACAGTTTAGAGAATATGCTTTTGTCAGTCATTCTAAAGCAACTATCTCTACTCGGTCCCATTCAATACATACAAA
ATGCACTAGCACAAGAAGTTGGAACTATACTGTTCCCACAATCAGGATAAATTACATAGAATCTTGTGCTACAATTGTAC
CGATGTCATGTCCAATTTCTATCTTAGATTGTGAACAAAAAAACTTTATACTTATAAGAACCGATGATTTAATCCTCTGT
GTATAAGCTAAAACTCTATACACTAAATCATTTACTATATAAGTAAACAGACACCCTAAATAAATATGATCTATTAAAAC
TGAATAAATATTTATTCTATACTAATATTATATCTTAACATATGATTAATAGTATATATCCTAACAAATATAAAGTCAAT
ATCACTTTGTAATATCCAATTTGGTAATGTGTGGAAAAGCAATGGTACCACACCATTTGCATGCGCAGAAAGTGAAAAAG
AAAGATAAAACAAAACGTCGATTTGAGAAAAGAAAGAATTAGCCGTATCGCATGAGGGATAAAAGATAATTTAATCTATG
ATTAATTTAAAAATGATTTTATGTCATGGTTGATTGAGATAAATCGCACAATAAATTATATTTATCTCAAGATCAATTAT
TACAAAATTATAGTATTTTTTTATCCTCATTAAAATAAACATAACAATTTTAAAATAATCAATCTTGAGATAATTTATTT
CCAAAACGAGCCATAAGCCGTGGGGCAGGGTGGGGGTGGGGGTGGGGGGGGGGGGGCGCTGTGGATTGTTTGGCATGTGA
ATTCTGAACAACTGTCTTGCACTCCTCCCTAGCTAATTGGTTTCCTTCTATTTTATTTTCATAATGTATATGATATTTAA
TTTGATTTCAGTTGACATATATGTTCTTTAATTTTAGATGTGCACAAATATAATTAAATTTATATTAAATTAAACAAGTA
GACACACACATTTTATGTAACATAATACACATAGAACGACATGTAAGATGTAAAATTGTCACTTAAGATATTTGTTTATT
TGTTCAACTCTATACTAATTTAAGTGTCTATCTATATATAACATATTTATATATGATACCAAAAAACAATAGTGTTTAAG
ATAATTTCCGCTCACCTTAATTAATTGTGTAGGTATTTTTATTAGTACCCGATAATCGTGTCAATCAAAATTAGAAATTG
TTACACTATACATTAGCCCCAAAAAATATTTTTATGTTTAGTTAGTATACCGTGTATAATCTCCTTTCATCGAATTTGTA
ACAGTTCCATTTTTTATGATTTTCCAGATGAAACTAGAAATTACCAAGGAATTATGCATAGCATATATAACCACTGTATA
ATATGTATATAATTTATATTTGTTATAAATTTATTATACACGTATTATACATTGAGAACACAGCACTACAAAAGATTACA
ATTAAGTGAGTTAAAAAAAATTAATCGACTAACTATTTATTTTTTTTAAAATCCCTTTACTTATATAGATAGAATAAACT
CATCTGAATGTTTGTATTTATTTTAAATTTTTTGTGATTTTATTTATTGACTAAAAGGATTGTGTTGCTAGAGAAAAATA
ATTTGATTAATTAGTTTGTCAAAGTTATTTGGACACGCAGAAACAAAGGCATGTTGAGAAATTTGTATGTTTGTACTTTG
TATCTTCTCATAGAATTCGTGGGGTATGGTTGACACCTCTCTCTATGTACCATTTTTTTCGTAAATTCCCATGAGTTTGA
ATCGTCAAAGGAGCAAAAAATATTAATTTAATCAAATTTTCGAATGATTAATCAAAAAATTGTATAATCAAGGTTTTGAA
TGAAGGGAGAAATTTAATCAAAAGGGTGGATTATTCACATTAGAGTAAATACACCTAAGTTGAAATGAGTATCTAATTAA
CAAATGCAAATAACAAGCATCTGAGATTTTGTTTCGTAATTTCTTATAAATTTGTTTTTAATTTTATGTCCTTTTAAACT
AGATTTTTTTTTTTTTTTACACATTAAAAATTTAAAGGTAATTTCTTCTTCTATTCAATTTGTTAGTGACCACAAGAAAT
CTCCACAATACTAATCAAAGGTCGTATTCCTTTTACTATATAATAATAAGAAAGAAAGCAAATAAGTATTTCCTATGTCT
CAATTTATGTGGCACTTTTTGTTTTTCGAGATTCAAACAATTTAAGTTTGACTAGAAATTTTTGCATGGAATCTTTAATT
TTTTTTGAAATGAAATTTATATATTTGCAAACTACATAAAAAAAATATTATAAGTCACAATAATTGACAATTCAAAATAA
TTAAAAGATATATAAAAATTTATGGTCAAATATAGACTTGTTTGAATCATGAAATTTGAAAAGTGCCACATAAATTGAGA
CGGAGGGAGTGATTTATTTGGCATCTGAAATAGTAATATCCGTTTTATTTCAAATATAATTGTTTGTTCTTCACTACCAT
AAGTTGACTTCATGGCCCAATGGATAAGGCGCTGGTCTACGAAACCAGAGATTCTGGGTTCGATCCCCAGTGAAGTCGTT
TCTTCTTTTTGGAAAAAATCATCCATGACACACTTTCATTATTGTCAAAAAGAATTTTCACGTATTTATTATACTGCTCA
AACTCTTCAAAAATGTCAATGAATGCGTTTAGGATTCTCCAAAAGTATATTTTTAGGAATTTGATATGGATGTGACATCG
AAAGTGAAGAGTCCGTGCAAATTAACGTATTTGTCCTATAAAAAAGAATTAAACCCACACATAGAGGGTTGTTGTATTAG
AATTATTTATTAAATGTGGACTTAACATTAATTTATTATTACATTTTAGTAAAACGGGTTGAATGTTACTTTCTCCATTT
CAATTTATTTGAGCTACTTTTCTTTTTAGCATGTTTAAAAAAGAGTGATCCTTTTTTTCTTTTTGGCAACTCTTTAGTTT
CAACTTTTCATATGAAATGTTTATGACCACAAAATTAAAGGGCATTTGGTACATTCTATATATTTTTAATTTAAGATTAC
AAGATTCAAAAGTTTTTTTTTAATTTCCTAAACTACGTACAAAGTTAAAATATAGACCAAACAAATTGAAATAGACAAAG
TAATAGTTATTGGATAAGACAAAGGTCGTGCATTTATGTGAATTGCATATGGGCTTGTATTCGTTTCATATAATATGTAT
AGGCCGGTAATAGTGTAAGTCTGTTGGAGATCAGTGAGTTTGTAATAAGGGAGACACACTAGGTTAAGCCTTTTAATCGT
ATAAATATGACTTATGAGGTTAGGTCCCTTCTCCTGCCTTAACCTAACACGCATTCCCTTAAGGTGTCAGCCGTCATAAG
CCAAAGGAAAGGAAGACTCGTCCTAATTCGTCTTCAGTTGTTCATTGCTATAGATGATAAAGGTACGCACCTTCTTTTCA
CATATTTCACTATATTATATAGGCGTTCTTGATTTATGCGATTATTGTCATTGTATTTACAGTTTAATCTAACATGTTGT
AGATATAATTAAACAATTAAAATGAACCATGTCTATCAAAACTTTTAAACGAAATGGCCACTCAATTTAACGGAATTTAG
GACTTCCATCACATTCATAAAAATGATAATTGCACATTTAGAATATATCAAACTTGAACTCAGAAGTTAGATGTCTCAAG
ACCAGATAACGCACATATATTCATATACTGACCATATTTAAATAACTTTATATAAATCTAAGAGCTCGATTGATACGACA
AAGGTAATTAAGGAAATTTCAAGGGAACTATCGTGTAGGGGAAATGGAATTGTTAGAGCCGATATTCTTTTCAAAAGGGT
GTATTGTGTTGAACAAGTAGGTGTAACGGTTAATTCTATGACGATGATCCTACTGGTGGGTTTAAAAAGATGTGCATGGA
AAATAAAGTGTTTTTTTCGAAAAAAAGACACTAAGAGAAACAATACAATTTGAATAACACCTTTTCACATTAAATGGATT
GTGATTTTTCTATAAGTTGTAAATCTTACGACTTTTTTTTATGATTTGTGACTTTTGTGATAAGACACCATAAACACATG
TTCATACTTTCCTCCTATCTTCGAATTAAACTTCAATTCTTTTTTGATCTACTACTCTTCTTCTTGCACTTTAAAAATTC
TTGTTTGATTTACTATTGTCGAGTGAGTTCGTTGTTATCAAAGTTTGCGGTATCGCTACACTGGTGAGTTAATCTTTTTA
TTCAGAGAGCAGAGGCGTATCCAGGATTTTGAGATGATGGGTGCACTATGACGAAAAGGTGGATCTAAGATATAATTTAA
TTAGTTTAACATTTAGGTTCTTATCACTAAAAACCATTAAAATTTTAAAATTATAGGTCCAAAAGTATTTTTTATCTATC
CAAACCACTTAGAGAGGTGAAACGCTATTTTAGAAAGGAAAATAAAACAAGATAAATAAAAGATTCAAATTTCTAAACTT
ATTTAGAGATGTGCCAATCATCATTGCACGACATTATATGATACTTCAAGTGTGGATTCACACATCTATATTTAAATATT
TTTAAAAAAATATAACACTGCTATATATAATTTCAGGAGGGAAGCATGGGTTCATGTAAACCCGATGACTCCCTCCTAGA
TATGCCTCTGCCAGAGAGGATATATTCCATAACCTTGAATACATAGAGGAGAATAATTTTCTTTAAGGACACAATTCAGT
AGGCTCAATTTTTTCCTAGTAAAACAAATATATTTTTAGTGGACTCGATTTTTATCCTATTCATAGACAAATAAACCTAT
CAGTCTTCCACAATGGTTAACTTTGAGCGAGTTGAAGTGATTGAGCCATGCTCATTTATTGCTTCGATCAATTCTAACCC
GTCCAAGTTAGACTAAAGTAGGCCTCGGATTAAAATTTTCAGATTCTCAACATTGAACTCATAAGGAAACATCAAATTAT
GGGTTCAGATCTAATATTTGTTGAAATTTTGATAGATTTTAACAAATATATCTATATTTTGTATCATGTATCAAAATGTT
ACGAGTTCATGATCTAATCGAAAGGCTACATTTACCCCTGAAACATACGGAATCAGCACCCTGTTCACCCTTGAACAGTA
AAACCCACAAATCAGAAATAAAAAGGACACCAGATGCCTCATACTTTAAGGAAGCACTTATCGAATTTCGAAATTCAAAG
ATACACTTCAACTTATAATCTTTGCATCAAAAGACAGGGTTCTCCAAAAGCCTTCCCATTTAAAAAGAAAAAGATTACAT
GCAGTACTTAATGGCAGCAGGTAGGTAAATGCTTAAATGGCTCATTCATAGAACATCAAGCACAAAAAATTGAATACATG
GGAACCATTGTTTTTAAATAAATAAGCAAAGCTTTTAAAAGGTTATCTCCCTACTAAAAAGATTAGGATAAAAAAGAGAA
CCAAAAGTATGACCACAATTCCACGTTACATTAGTTGTTTGGAGCAATAAACAAAACAGGTACCCTGCCTCCAAAGAGAA
ATGGAGGAAAAATGCACTTTTACACAACTTTGAGATGGGACAATTAACCACTGCAAAAACGCTCGTATCAACACTCGGTA
ATTCTAGCATCATCCTTGCAGCAAAACTAAAACCCAAAAAAGATGGAACTCGAAAGATATTATTCTGTTCTAATTTGTCA
GAGGACAAAAAAAGCAGGCGACAGAGGCCAAAGAATCCACAGTACTTGAAGATCACCATTTGTCCCCGGATCTTGTCCTG
CCAAATTACGCAAGATGTTAATAGCAACATCGTACATCTGAGAAACAGAAAGCATCAAACCATGAAAAATAAATTAACCA
CTTCCCGGGTAGCATATATCTGCCACATCTAGCATAAGGTACCAAAACGGATGAATAGAGTGCATAGTAACTCATTTCTT
CCCTTGGTGGGAATTCGATACTCGTAACACAGTCCCTGGAGGACAAGACTGGAATATATTTGCCCGCAGGAATCATTAGC
AACTCACATCACATCAAGAAAATTTTTTTGGACAAGTAAACATCACATCTGGAAATTCTCAGAAAGAAATTCCAGTGTTC
GAGAAAATACGGTACTCCCACAGGTTCAAAACTCACTGCTCATCCTTGTGTCCACTTTCAGCAATATCTTAGACATTTCA
GCCAACAGAACTAATAAAAGAATAAATCGCATACATGGGCATTCTACATTTTTTGCAGTCCTTTTCTTTTCACAATTTCT
CAGGGAATGGTAAAGGGATGCACTAGCTGCAATTCTCGTCACACCTTCACTGTGGTATATCAATCACTTGATATTACTGT
AATTTCAATTCTTTGCAAAAACAAGCTATGCCAAAAAAATGCTATAAACAGACATCAAAAGAAGAGAAAATGTTTCCACC
TAACTCAACAATTTCCCCCCAAAATTCAGAACATAAAGAATCCTAAAATGGAGAGGAAAAACCACCACAGAAAACCAAAT
CCTGAAAGTAAACTATCCACAAGACAATTCCACGTAAGATCTTGAAACACCAGAACACTATGTGGTTGGAGAATCAATGA
GATAACAGATGTTTTAAAAATAGAATTTATCACAGAAAACAGATTCATCTTGAAAACAACAATCCTCTTGGATCCAACCA
TCCAGTCTTGAATAACAAACTCCTACTTACTTTTAGACTGGACCATATTTGAATTTGCAATCGCCACTTAAAACAGTACT
GCAAAATCCTATATCATTGACAGACCCAAAATGAATAAAATATAGAGAAAACAAGAAGGCCAAAATGATTTCTGGAATGC
TATGCATGGCAGATTTCCGAGACAGAAAGACAGTTCAAGTCGAGAAAAATATTAGACACAAGTGCCATCAATAAGTAGGC
AAATAGAAACATACTTATAGCTGCAAGGAAAAATAAGCATGGGAAGTGTTGGTGAATGTGTCTGGAGAGAGAGAGAGAGA
GAGAGTTCTACCTATCAGACTCCCGGCTGCCAAAATATCCTCCTCTACCTCCTTGGAAAGATCTTCTCTCATCACCTGGC
CTTGCCCATGCATCTCCACCACCCCGTGATCGAGGCCTCTCCACCTGTTCATTTTGCCTGGCCCATGCATCTGCACCACT
ACGTGATCGAGGCCTCTCCATTTGGTCACTTGGTCTTGCCCATGCATCTCCTCCACCGCGTGATCTAGGCCTGTCCATCT
GATCACCAGCTCTACGGTCCTCATAAGATGCTTGGTGAGAAAGGCTCCTATCAGGATGTCCAGCACCCCTGCCTGATCCA
GAGCCTGGCCTTTGAATGGGTTTCTGACTGAAACGGACTTTGTCATCCAAATCACGGATCAGCAGTTCCAAGTCCTTCTC
TTTCTGATTAATCACATTCTGTAAATTAGTCTTGTCCTCCTCCGAACACTCTGTAGCTTCCTTTCTGAGCTGCTCTATTT
CTTCTTTCAGATTCTTTTCCTCCTCCGTCTCTGGTCTGAAATGTTTAAGTGATCAAGAAAAGAAATATGGTTAAACTCTC
TTCATTTTCTTTAATTGCTTTCTTTGTTTTTTGCTCAAGGAATTACCAAAAGGAATGACCATAATAAATGATTAGATAAA
CTTCAGAAGCCCTAAATAACCAATACAGATGTACCTCATTTTTGAGTATTTCTTAATACAGTAAACATCACCTAACCTCT
TACTTCAAATTCTACAAAGATGACTTAATAGGTTACAGCTGAAAGAATTCCTTTAGGAGGCTCCTGCTTATTGGGTATGA
GTGCAATCAGACGTTTTCTTCTTTTTTTTCTTGGATGTTTGATAGGTAAATGGTACAAACAGAGCACTCAGCCCAGCCCA
TATTCTTTCTAATTTCCAACAATTGTAGAATCCTTTAGGAGTGAAGAGGACCTATTTCCTGCTTCACCCACTAACTGAAA
CCACTATTTCTTATGGACACTAAAATATACTCACTCCATCCCTAAATTTGACCAGCGCGGCAATCAAGAGCACAATATTC
GAATATTGAGTTTGACAGACAAATTTTTCAGGTAATAGTTTGAAATGCGATGAGTTCTTCAATAAGAAGTTAGTTTTGGA
ATGTGACAAAAATTGTAGTAATTTCTTTTTTTTATAACTGTGCTGTCCGGGCCAGCTTAAGCATACCTCAACTAATTCCA
AGAGAGTACACACCATTACAGGTACCGAGTAATAAATTTACAATAGTTAAAGGATATCACATCAAATTTGACTAATGAAT
AATGTTAGATTGTAATGTTTGAACAAAAGAAAAGAGAAAATATTGTCTAACCTTTCTAAGACAGACAAAAAAGGAAGTTA
TGTGTTGTTATTGGAACAGGTGTACTCTCTAATATATATAATATATAACCAGGCAAACTCTTCAACTTGCATAATGAGTA
ACAACATTCTCTAACAAATATTGCAAAATGACAATTTCCATCCGGGCGTGCTGACTTGAAAATAAGATGGATATTAATAT
CAAATAGAATGAACTTAACTTTATCTTACCACATCCTACATATGTCCTGTCATTTGAAGGGAAGATTAAATGTGGTACAA
TTGAGAAATCTACAAGGTCAGGTGAAGGAGTAATGCTCCCAAAAGGAGGCTGATTTTTTTTTTTTGGACTTAAGTTTGCA
TGACATTGTTTTTTTTCTGACATGGTGAGATATATACTCGTACAAGATAGCAATGCCTAGCAGAGGGAGTGGGAAGTTTT
CATATAGCCTTCACATAAATCAAATCCTAGGTGTCACCCTTATTTTGCACCAAAAAGACTCAACAGCAATAGCGGGCATG
TACAGATAATGAAAAAACCATTTAATGCCCTTTTACATTGGGGAAGACAACGATACCTCCTCCAACCAACACGTAGAAGG
AAGAGAACACATGATTTATAACAAAAACAGATATACAAGTACTATGCAAACACGTGATAAAACAAAAGGAGAAATAGAAC
TACTAATATGTATCAATCTTCTATCTATCACCAACTTAACGAACACTAATTATCACTCCATTTTATGGAACAAAGGTAAA
AAATTTAACTATATATCAAGTTGATCAGGAATTCAAAACAAAATGGATAGTAAAAGTACTAGTTAGTTGGCTACAAGAAA
ACCATTTCTTTCTCAATTACTCCCTCCGTCCCAATTTATATGAGTTAGTTTGACTTGGCACAAAGTTTAAGAACTTTCGA
AACTTGTGGACTAAAATAAGTTAGATGTTTGTGTGTTTATTAATCATTTCATTGAGGGTAAAATGAACATTTTAAAGTTA
AATAGTTACTAAATATAGACCTGTGTCATTCTTTTTGGGATTGACTAAAAAGGAAAGTGAGTCATATAAATTGGGAAAGG
GGGAGTAATATGGACAAGGGCAGAGGGTGGTCCCATTATCTCCAAGTTTCGAAGTTTGTGGTTTGTCCTAAGGGTTGGGG
GCCAGATGGATTTATCAGTCATCAAAAGAAATATTGAGAAAAATTCCCTCCCCCAAAAAAAAGTATCTAATAAGGTCTAA
GTTGTGAGCCCTCTTCATTGTTGCTTTCGAATCCATGTCAACACGACACAGGTGCGAGTGCAGGATTTGGTCAACCCACA
TCAAATACTTTGACTAGATTCCATGGACAAATTTTGGGGGAAATTGAGAATTTGATTTCTTAAAATAAAAGATAAAACAG
ATTTAAGACATGGGAAATGGCATACCTTCAAACTTCATGGGCGTTGCAAGAAAAATTGTGCGAGCTTAGTGATATCTGGG
GTTGCTTTCTATTAAAAAGTTGTATTAATTAAAAACTACTAGGTGACTTCCAGAAAGTACCCTGGAGGAGAATACTTTGT
AACAACTATGAAGCACCTAAATGGATTTTCATCATGAGAGTAAATGCTCTGGGGAAGCTGTACACAATAGATAAACTTGT
TAATTGGCGTGTCAGCCAAGCTTGCCCTTGTGTTAACAGGATTTGAAAGCATTTCTCATTTATTTTTTTTGGTGTGCACT
TTCTGCCTATATCTGGAGAAGGATACTGCTATGGTAAGGGATCAGAAGACAGATTATGGGCTGGTAAGAGGAGCTGGGTT
GGATGAATGCTAATATTAAGGGTTAATCTGGTAGTGCCAGCATTTTTAGAATGGCTATGGTGGGATGTGTGTATCATATC
TGGCACAAGAGAGATATGAGAATGTTTCAGAATAAAAAAGAAATGCTGAGGGCATTCTAAAAGATGCCATTCAAGAGGTG
TTCTACAGAGGAAATTCAAACACCAAACTAGAACTAAAGCTGAACCCTTGAAGTACTACTGTGTACTTAATCTGGGAGGG
TATTTGGGTGGTAGATTACTGGCTTGTTCTGCTGAAGGTGTACTATACAGTTAAAGTTTTTTGTTATGTTGTAATACTCC
AGTTTGGTAACAAAATCTTTTATTTACCAAAAAAAGAACATACCAATATGGTCACTACTATAGTTACCAACTTACTAGCC
AAGATAGTAGCTCAACTGCACAGTATGGATCTATGGATATAGCACCAAGTCACCAAAAATACCAAACCCCACACCAATCA
ACGACCATTTTAGTTTACCAATTTAGAAAGCATCAAACAAATTTACGACAGCCTTAAACAAGCCAATTCAGAAGTGTTAA
TTGTAGGAAAAGAAACCAAACCTATCAACGCGTCGATGCTCCAAATCCAAATCAATCTTTCTCCAGTCTAAACCTTTTTC
TTCAAGCAAAACTTCCCTAGGCTTTGCATCTCCAAAAGGATTAACCTTTGGCTTAGGTTTAACTCCACCACCTTCCACCA
TTCCCCCTTGCAATGTTGTGCCTTCAGAACGGACCGACTGTGAACTCCCAGGCCTACTTGAATGTGAGCTTGTTGGCCTA
CTTCCAATTCCCTTCTTCACCTCAATTTCCTTATCCATTTTCTTCCAGTCCAATCCCTTCTCCGCCAACACCTCCTCCCG
TGGCCTCGCCGCCCCAAATGGATTAGGCTTGTTCACTTTCACCACAGTCTCGTTCACATTTTCACTTCCCACCTCCATCT
TGGGCGGATCCAGAACCAATCTCTGCCTTTCATGGTTTGCCTCACGAGACCAACGCTCTGGTTCAGGCCTCGAATCAGGG
AACCAAGACCTCCCTTGTGGTGGTGGGGCGACATTGGACTTTTTCGAAGCACCCCAATTGTCATCACCATCAGCCCTAGA
AATTCCATCTCCGGATCCGAGAGAACCATACCGATTGGAACGGGCGGAACTGGAATCCAGTGATTGCATGGGTAACGATT
TCTTCGATGAAGCCCAATTATCAACCTCGTCAGCTCTAGATGGTTGATCAAAATCGGAACCCCTAGAAGGTGGACCTCGT
CGATCATCATCAAATCCACCATACGACCGCCGATTGCCACCCCAGGAACCGTCACCATCAGCCTCTCGATCTCGTCCCCG
GCCTGATGGTGGGCCCATACCACGGGACCCATAGTTAGAAAACCCACCACCAAGACGACCATATTGCATTTCATCAGCGG
ATCGTTCCTTTGGACCGGTGGGAAGGCGGAGCATCTCTTCGGGAGTTAAGCGGCTAGTGGATCCGGAGCCATAGCCTCCG
GCAGGGGTGTAGGTGCTCTGCATCGTGAACTCTTGTAAGCTCATCTTAGTTTTCTTCTTCTGCTTGGTGTTAACGGCTTC
CTTTAGGCTAGGGTAACTCTGGGTGTCTTTCCCGGCGCCGGCGCCGGTTGGCGCAGCGGCAGCAGCAGCAGCTTCGGCAG
CGGCTTGTTCCTTTTCCTCGGCTTCGGCCCTTTCGGCTTCGGCGGCCCAAGCGCCGATATTTCCCCATGGAGATTTCGAC
ATTTTCGAAGAGAGGAAATGAATTCAATTCTAAAATGAGATACTTTCCTTTTTTTTCCAACTTATAAAACAAACCTCTAT
TTACTCTTAACGGGTCGGGGCTCCAGTTGAGATATCCGGACCACCCACTTTATTATAATTCATTTTTTCTTTTCTTATTA
CCTCAATATTTCTGTATTAATTTTATATAATTTTTAGTTGCTAGGTTTTCAAATATTGTATAAAAGTTATTGATATATTA
TTTTTATACGGTGTTTGGTTACCTCTTTTGTAATCCTACATAACAATACTTGTATAACTTATGAGGGAATCTATTTATAA
TTATGCGGGATAGAGAGTGGATATTAGTTATGTGAGTATTAGTTATACATGTATTAATATGGTAAATTACACATTCACTC
CTATTAATTTACTCTTAAATGTATATTAATTTACAACAAATCAAATAATTAATACATGTTAAAAAAATCACTATCAATTT
TTTTCTTTGAGTTTTTTGTCTTGTTAATTGCTTAATTACTTTTAATTTTTTTTGTTTGAATTCTTGTTAATTGTTTTCTT
TTTAGTTAAAAATAAGGTTTATGTTTTTTGCTTAAAAATAGTTTTTTTTAGTTATCTGTTATTTATTTTATTTTAAATTA
CATATTACTTAATCGCTTAATCATATCTAATACAAATTACTTATCATTACTTTTAGTTATTTGTTATTTTTAGCTATTGG
TATTTATTTAATTTTAATGTGTTATTTATATAATTGCTTGTTTTAATGGTTATAATAAATATTAGCTCACTAATTACTTT
TGAAATTAAAAAATAAAAATTAGCTCATTAATATGTTGTAATCTCTACATAACTAATACATGTATAACTAAACCTTGCAT
AACTAATATATGTATACCTAATACACACATTATTAATACTTGCATAACTCTATCTAGCTACCAAATGACCCCTAATGGAA
CTCAAACATGAAAATAATTTAAACTCGCAATAACAAATTGAGAAGTATGTTAGGACCTTTTTGTCGAAGAATTTGAATAG
GTAAAAAATTCATCATTTTCACGTTTCAACTCCTTTAATATGGACAAAATGAAACGGTTTTTTTGTGGTATGAATATAAA
TAAATTAAAACAATAAAAGATGACAAATTTCAAGCTGAAAGTGACTCAAAACTGTTCGTCGATACTATCAATGGAGTTTC
CAAATCCCCATGGAATATTTGGGATGAAGTGAAAAAGCTAAAAAAAAAAAAACCAATTTTGATCTTAACCATTGTTTTAG
GAAAAACAAATCAAGCAGCGGACAAATTTACTTACTTAAGTCACACTTTTGAGCAACCTCAGCCCTTTAGCGTGATTGCA
AATTTGTCATGAATAATTAAAGACCTCGGGAATATCGACAGATGAAATTTACCATTAATATGCACATCTAATAAAAGAAA
CAAAGACAACATCTTTGAGTCTTTCCAGAGGATGAAACCCAATCTCAAATATATCTATAAGAGTAGCCGAGTAGGACTAT
TTGGAGGTCTCCCACTGTCACGACCCAGGGGTATACCCTAGAAGTAACATGGCGTACTTAACCCCGAAGGGGGTCTCATA
CAAGTCCTTAGCATATCATAACATAAGATAATAGAAAAGTACGGAAAATTTAAAACTTTATCCATACAATCGAAATCTTT
ATAAAAGCAAGCGGAAGTCTTACTACACTTTGTCTCAAACCATCTAAACTCAACTTTGAATAAAACCTTTGGGACACAGC
CCATACAATAGTCTCATGACATGAAAATAAAAGACATAAAAGGAAATGGTGGCTTTGTCCCCGAAACTATGAGGACTTGT
TAAGAATTCATCACCAACTTAATTATTTACTTAAGATAAATCAAGAAAAATCTAGAATATTCCAGAAGTGTAGAGAATTG
AAGAAATATCTCTAGAATGAGTATTCTAGAAAGAATAGTCTAGAAATGTTCTAGAAAGAATAGTTCTAAAGAAAGATAGT
TAGGAATATTCTAGAATAGAGTAGTGTGTATCTCTCTAGATTCTTCCATCACCTCCTATAAATAGAGGTGGTCCATTTGA
GTTGTATGTAACCAAGAAACCAAGAAACAAAGTAAGTAACCAAAAAAAAAAAAAAGCAACCAAGCAAGTAACCAAGTAAG
TAAGAAAGTAAGAGAGCAAACAAGAGTGAGTGCTCAAGTAAAGAGTGTTGCTGAAGCAAGCAACAAGTGTGATCAAGATT
GTAAGACCGAAGCGGGTCCTTACTTTGATATAATAAAATTCAAGTTGTGAGAAAGCAATTGTGCCCGTCGTCTTCCAAAC
AAATAATATCAAACAAGTGGTATCAGAGCCTGGTGGATAAAAGCGAGGTAGTAACTCAAAGGAGATCCTACAAGCTACTG
TCAAAGGCTACAAATCGTGAGGCACTAATTAATGATGGATTTTGCAAGCACTCTCAATAGCGTTGAGAAGCTCAACGCAA
GCAACTATGGATCATCGAGCACGAGAATGCAATATTACTTTCTCGGCCAAGAATTATAAGATATCATCGGTGGATCAGAC
ACCACACCACCAACAGATGTTGAAGCAACAAAAAGGTGGAAGATCAAAGCTAGAAAGGCCATGTATGCTCTCACTGTAAC
CATCGAGGATGAGTTCCTACAACGAATTAAGAATGCCAAGACACCCAAAGAAGCTTGGGACACATTGGCAACGATTTTTA
CAAAGAAGAATGATGCGAGATTACAAAGGCTTAAAAATGAGTTTTTGTCAATCTCTTAACGGAATATGACAATTAGTCAA
TACTTCTCAAAGGTAAAATCTTTATCTGATGAAATATCAAAATTAGATCTAGAGAATGTTATCACAGAGACAAGAATGAG
AAGAATCATTGTTCATGGTCTGAGGCCGGAGTACAAAAGCATAATTACAGCCACACGAGGGTGGGCCACAGAACCAACTT
TATCTGAGTTGGAAAATCTGTTGGCAAATGAAGAAGATTTGGAGAAGCCATTATCAAGTCTTACTATAAAAGATGAAGAT
AAGGCGCTCTTCAGCAAAAGGCAAATCTATCAAAAAAGAGAAGCGGAGAGAAGCTCACGGCCAGGGGGAGACCAAGAGAA
TCAACATCAAAGAACTCAACGACAAAACAAGCAGGCGAAAGGCTTCAACAACCGGCAAATGCAGAAGTGCTATAATTGTG
GAAAGAAATGACACTATGCGAGAGACTGCTGGTACAAGAAAGCTGAAGGTAATGTAGCTACTTCTACTCAAAATAAGAAA
GATGAAGATGAAGTTTGGGATTTCGAGACCTCTTATGCAGTTGAAGAAACTAATCAACAAAAGGAGTTTGTCACCTGTCA
CTCTAACAAAGAAGATGAGATTGCACTTGCAAGTGTGAGTGAGAAATTGGTCGATTATGAACATGATTGGATCGTTGATT
CAGGATGCTCCAATCACATGACTGGTGATGAGAAAAAGCTTATTAACGAGAGTGAATATAAAAGCAGTCGAGTTGTGGTG
ACTGCAAATAATTCAACAATACCAATAACTCATATTGGCAAGACGGTGTTTGTGCCTCATCACAGCTCAAGACAAGTGGA
ACTTCAAAATATCTACCATGTTCCAGGTATGAAGAAGAACTTATTATCTGTATCGCAACTAACAGATTCTGGTAACTATG
TCTTGTTTGGACCAAATGACGTAAAAGTATATCGAAACTTAAAAGTTACAAGCACACCAATCATGGAAGAGAGAAGATTA
GAATCAATCTACGTCATGTCAGCAGAGACAACTTATGTTGGGAAAATACGGAGTAATAAACAGCTGATCTATGGCATGCA
CGTCTTGGGCACGTGAGCTATAGCAAACTAAAAATCATAATGCAACAATCAAAATTAAAAGGTCTTCCCAAGCTTGAGAT
AAGAGGAGACACTATATGTGCTGGATGTCAATATGGGAAAGCACATCAACTTCCCTATGGAGAATCAAAGTATCAAACGA
AGGAGCCATTTGAGCTAGTACACTCAGACATGTTTGGACCAGTGAAGTAGTCCTCCATCAGCGGTTATCGCTACATGGTA
ACATTCATTGATGACTTCTCAAGGTACGTATGGATTTACTTCTTAAAAGAAAAATCTGAAATATTTGAGAAGTTTAAAGA
GTTCCAATATACTGTGGAGAATGACATTGAAAGAAAAATCAAATGTCTCCGTACGAAAAATGGGGGAGAATACACATCAC
GAGAGTTCAATGAATATCTTAAAGAGAAGTTGATAAGACGATAACTAACTTGTCCAAATACGCCATAACAAAATGGAGTG
GCTGAAAGAAAAAATAGACATCTAGCGGAGATATGCAGAAGTATGCTGCATAGTATGAATGTACCAACAAGGTTTTGGGC
AGAATGCATAAAGATTGTTGTCCACATCACCAACAGGCTGCCGCAGGCAAGATTGAGGTTCATCTCACTATTTGAGAAAC
TTAAAGAGATAATTCCTACCGTAAGCCACTTTCGAGTTTTTGGTTGTGTGTGCTATGGGTTTGTGCCAGATCATCTCCGT
ACCAAGTCTGATAAGAAAGTTGTTCATTGTATTTTTGTTGGATACGACGAACAAAGAAAAGGATAGAAGTGTTGTGACCC
TACCACAAATCGGATATATGTGTCAAGAAATATGATATTTGACGAAGCGTCATCTTGGTGGTCCAAAAAAGTCTCCCTAT
CGGACTCAATAGTTCTTGAGCAAAAGCTGCAAGATAAGCTCAACGAAGTAGAACAAGGGAACAAGATAAAATCTAACCAG
GAGGTATCTCCACAAAAGGAAAAGAAAAGTTTATGGCAAACTAGAGTTTGTGAAACACCAAATGAGTTGCAAGAAGAAGT
CCAAGAAGGGTCACAATCGCAACTGAGGAGGTCTACACGACTGAAATGTCCAAATACCAAGTACATAGATGCAACATTAA
CTGAGGTGGTTAACATCAAAGAGGCTACTACCTTTCAAGAAGCTTCAAAGAGTAGGGATCAAAATAATTCGACGAAGGTG
GAGATCCTCAAAGGGTATGGATAGCATGATGCTTACAAAGTTTCAGGAATCGCTCATAACAGACGCAAAGAAAAAAATTA
AGTTGGTATTGAGGGGGAGTGTTAAGAATTCATCACCAACTTAATTATTTACTTAAGATAAATCAAGAAAAATCTAGATT
ATTCCGGAAGTGTAGAGAATTGAAGGAATATCTCTAGAATGAGTATTCTAGAAAGAATAGTTCTAGAAAAAGATAGTTAG
GAATATTCTAGAATAGAGTAGTATGTATCTCTCTAGATTCTTCCATCACCTCCTATAAATAAAGGTGGTCCATTTGAGTT
ATATGTAACCAAGAAACCAAGAAACAAAGTAAGTAACCAAAAAAAAAAGAAGCAACCAAGCAAGTAACCAAGTAAGTAAG
AAAGTAAGAGAGCAAATAAGAGTGAGTGCTCAAGTAAAGAGTGTTGCTGAAGCAAGCAACAAGTGTGATCAAGATTGTAA
GACCGAAGCGGGTCCTTACTTTGATATAATAAAATTCAAGTTGTGAGAAATCAATTGTGCTCGTCATCTTCCAAACAAAT
AATATCCAACAGGACTCACCAAATCTTCAACTTTTTGCTCCTTAGAAACCTTTCCTCAAGAATAGAACTCAAATCTCTGA
ACCCTACATTTGATGAGAATGTAGGCAAAGTATGAGTTAGTACAAAAGTACTAAATATGATAGCTATCTTTTTGGCTTTG
GCCAAACACTTTTCTCGCTGGTCGAGCTTTCTACAAAAAAAAGCGATGCAAGAACGTATTCTTTTATCTAAGTTTCTTCC
CTATGCATTAGCTCCCCCCATCGTAGATGGTTCAGCCACGCCTGGTGCCACGAAATGATTGAGAACTACAACGGGATCAA
AATGTATTTTCTTTTTTGTATTCAATAAATATTGCATGACCGAATAATTCAAGGAAGGGCGGACTGCGAGAAGGGTCCTT
TTAAGTAGATGACTCTTCGATCAGTCGGAGCGGTCGTAATGCCAGAGTAATCATTACCGCAAGGCATAAAGGGGGAGGTC
ATAAGCGTCTATACCGTAAAATCTATTTTCCAGTAAGAAGTTCGTGAGGTGCCGCTGCAACTTGGATTATCGTAGAATAA
GAGGAGCCGTCTTAGGAAATGACTTAACTTAAAAGATAGATGTCGCTGCTGCGAGTCGAGAGAGCAACATGTATGGTCTT
GCGGTGCACTCATTCCCATTACGAGAATGAAATGACGCCCCAGCTTGACTCGAGACCAAGACTCCTTACAACTCGCACCA
ATCGCAGCACTGAGCGACCGGAGATTGATTGAAAAGGCAGGTCTAGCCGACCCTCCCCCCCTAACCGCCTATCTACTCGT
GTTCGTAGCTCGATCGGAGGTCAAGACTGTGGTTCGACAAAAAAACAGAAGTCGTTTGTATCAAGTGATACGTGAATTAG
TCGGTTCATACATGCATTGATCCAGTCGAAGAACCTGCTCCAGAGCGACTACTCCGCCTAGCCTATCTTCCTGCCCTCCC
TCGATTCTCTATGTTCGGTTTCACAATCAATCCCAGATCCATCTATTTGAGGGAGGTCTAATTCCGCGCTCTTCTAATTT
TAAAAATTAGAAAGGTTCAAGAACCTCTTTACATCTAGGGCTCATCGAAGCCCTATTCTCAACCAATTCGGTTGTGTCAG
TCTTGGTCTAACATTTTGTTATGAGTTGGCTGGACAAAGATAGATTGAAGGTCAGATAGATTTGAGTTCAAGTGGCACAA
CACCTTTGATCGACCATAGGGCCTATTCTACCCTTACCGAATTCATTATATTGACATCATAAGAGCATAATATCATAAGG
GTTAGTCAACATAAGACATAATCCATAAACATAAGAAATACTTCACAAAACATCAACTATAAGCATAAGAGACAATATCA
TAATCATAAGCAACGTCTCCAACATAAGCATCATATAAACATTATTCAACCCTTAGTCCTTCATATCTTAAGAGAACCAT
TTCAAGTAACCTTAAAACATACTTGTGCAAGGCATGGACAAGACCCATAATCCCATACAAGCTAAGTATATCTTTTGGTC
ATCATAAACATAGTCCATATACATAGTCAAGTCTTAGACTTTCATAAGTAGCTTCAAGTCATACTTGTGCAATGTATGAG
TAAGACGCCATAATTCCAATCACATTAAGTACCACCTTAGGCCATCATCCATACTTACCATCTTAGGATCTCATCCTTAG
TTTAATTCTCATAACCAAGGGAATCTCCAATCTTTAGTCAATCATAACAAGGAAGGCAACTATAGCACAATCATATCTAA
ACATACATCATATAAGAGAACACTTTCTTGAATAACCTTAATTTATACTTGTGCAATGTATGAATAAGACCACATAATCC
TACCCATGCTAAGTATCACTTTTAGGTCCTCGTACTCATACTTCTTGATTTGGAAACTCATCCCTCTCTTTAAGACATTA
GAGCTCTAGGAGATACTTCTTTAAGTACATCTTAGCCCCTCTTCTTTACTTTTGAACACTATGAGATACTTTCTTAAGCA
TGTTTAAGTTCATTATTAACTTGGAACACTTTGAGATACTTCCTTGAAATATGTCTTAGTTCCATACTAATCTTGTACTA
ATTGGGAAAATAGCCTTAACCGACATAGGACCACATGAGCTTTCACATGATCCCTTCCGATGTTACCCACACCGAGAAGG
GTTGGTCTACTTGCCTAGGGTAGAACTAGTTTGTTAGCTTAGTTGGACCCACTAGCTAACTTTCCTACAAGGCATGTAGT
TATGGGATAACGAGATTCTACTAGGAAAACCGGACTCAACTTGTGAGGAACTCCATCTCATGAGATATACTTTGAGGGAA
ACCCAGACTTTACTTGTGAGAGTTCCCATCTTGGAAACCGGACTCAACTAGGTAAAAACTTCCATCTCATTATAATATCC
ACTCGGTGCTAGACATACATCCCACAAGATAGTTTATTAAGTTCTTACTTGATTCATGACTCTTGGAGGGATGTCCTTGA
CAACCAATCCAAGATTCTAGTGATTCTATCACTTTGTGCATTTAAACACTCTTAATTCAACATATTAGCTTTACTCTCAA
AGCCTTAACAATCAATACTCATGACTACTAGCGTTACCCATAAAGCTTTACTTCTTACCATCATCTTTCATACCTAGATT
TCAAGGCATTCTAATCACATTCTTTATTATTAAGTGATTCTAGTCATAATCCGTCATAATGGTTCAACATCAAGCTTTAC
TAGTCATGATCCATCGTATATACTATAATCTTATTCAATTCATGTTTACAAGCTTTCATTCATGAACAATTGCTACACAA
GTCATTAATTCTAGAAGATCATCTATGAATCCTCAATTTCACTTTCATGGCACAAATCCACAAGATATCAATTTCATCAA
TTAAACTAGGGTTAGCCATGGAAAACATATAATATCTTCATAATAACATAATTCAATGCTAAATCAATCATAAACAAGTA
TTATCCATTCAATTGGAACCATACTCAACACTACCCACAATATATGAAGAAACCCTAGCTAGAATTGGGGTTTTTTTTCT
TCACAATTGGGGGAAATCTAGGGGGATCCATGGATGGAAGAACCCAAGGATGAATAAGCTATCATATATTTATTATAAAG
CCCTCACAAAGCTTGCATCAATGGAGGAATTTGCCCTAGTTTTCTTCTCTTCTTTTTCTTTACTTCTAGAGAGAGAATTT
CTTAAGGGAATTTGGGTTCTTTGGTGAATCTAAAATAATGATTCTGGAATCATCTAATTAAGGGTCTATTAGCTTTATAT
AGGTATCCTAATTACTAATAAACTGACCCTACTTAACCACTAACTAATTCTAGAATATTCCTTAAGTCCCCAACTTAAAC
AACTTAACACCAAAATTGTCCCAACTCACGAGACCCCGACCCACGAACCATGGGTGGGTCTACGGACCATATTGTTCCTT
CGTGGGTGGGGTACTGGGGGTCTACTTTAGGGGTCTTGACTCACGAACCCTTTCCACGGGGGGTGAGTCCCAACCGTAGG
TGGCCCCTTTTTGGGCAGTTTCTAGGGACCGTTTTGGGTCCCCCTCAAGGACCCATGGTTGGTCCTTGGGAGGTCGTACC
TTGATACCCTAACCCTAAAACCTTCACTCTAAGTACGAGAAGTTATATTTACGATTCTAACCCCCACGTCAAACTCTAAA
ACCTTCACGTAAAGCTCTAGTTTAGTCTACTAGTTTCCGGAATGTTACACCCACCTCATTTTTTTAAAGTTACTTAAATT
ATAAAACTTGTAACACTCGTAATTTTATCATAGCATACTTACTTCATCTCTTTTAGTTCCAATAATAGGTCTGCCTATTT
CATACGAGATCAATTGTCACGACTTAAATATCAGGTCGTGCGGGGGCATACTCTAACAACTAGATAGAAGAATTCTAACC
ACTCAATTTTAAACTGATAATGCAGTAATAAACAAAATTATACTATATCGCCTTATTTAAATAATAGATTACCCTCAGTC
TTGATTAAAATAGAATGTTTTTTAAAAATACAATAGAAAAACCTTCCCAAGAAATTTGTCTAAATAGGTTCAAGAGCATC
TAAGATAATACAAAATCTGAAAATAAGACACAACACCCACTGTACGGAGAAGGAGGTGTATAATCTATGAGAGATCATCG
TTTTCACCTAAGAAACACAATTGATCCTACAACTAGACTATATCAAGTGGCATAGGAAAAATAGTATCAGTAGAAATAAT
ACATACTGGTAAACATCATCAGTCGACCCGAACATACCACATAATACCATGTAAATAATCAAAAGAACATATAACTTGAA
ACTATACATCTCCGACCCTTTAACCATATCCCTTACTACCAGGTAATGCTACCTCTAAATTCATACACTATATCTCAAGC
CTCCCTAACTCATTTTGCTGCAAACTCTACCATTAGGAGTCATTTCATCCTCTTATCCGGTCATAACCTAACCCCTTTAT
CATATGCAAACTTTCTGAACCTGCCCATCTTACCAAACACTATAATTACCTTACTAATTCCCTTTCTGAATTCAAACCTA
CCAACTATCTTTGTTAATCAGTTTGCCACATCTTCTAAGATATCTTACCAACACTCTAGTCCTTGACCCTTAGCCAATGT
AGTGGACCGTCTGCAAAACTCTGACTTATCCCCCATTGACTTAACCCCTACATGATTCAACACACCCCTAAAGTAACTTG
GACCATCCAATGATACCTATGACATTATTTACAGTGTTTAACATTAAATTCCGGTTCACCCAAGAACCATTCCAACAATT
AAACACCCCAACTTAAACATTCATAGACAAACATATGACGAATACATCATAATGAATATATATGGTTCACTCATGGAATT
AACACATAGAAGAACAATTAAACATGTACAGACGTGATATCGAGTCAACCAATATAAAATATGTAACATGCATAGTACCC
AAGCCAACCGAAATCACACGCATCATACAAACACAACCATAATGAATGCAACCATACGTGTAAGACCACAAAATGTTAAG
ACAAGTTCATTGTATTAGATTAACCATAAGATATTCTTTTATATTCATCCATTTTTACTTTCTTACCACATAATTGTACA
AGCAATATTGAAAAAAAAATTAACATGCCCACAGACGTAAATAAGGGAACGACTCAACCATCACCTACCATTACCAAGCT
TGATCCCACTTCAAAATCCGATTACTCAATGATTTACAATACTAGAGTAACACCACCACTAGTCATAAGATCAACATTAC
CTACTATAATAGTATATCACCCTAAATTAGAAAATACCAATACGTTTTAGCCATTCAGACTTTGTGCCTGAAAGCCTAAG
TATGAAATCTCCCGCCAATCTACACATATTATGTATTAAAAAATAGGTCTAACTACTCATTTAATCCTAGCCTATTTGAA
TACCAAAAAGCTATTGCAGAATTTTAAATGTGAACTTCTGGCTCCGTGGGATGAATCCTGATACAAGTAGACCTAAAATT
CAGGGGGTTTTACCCCCTTCATGCTAGAACCTTCCCTCTTCATTGTTTTCAAGACTAGAGTAGCATAAGAGGGTTTTTGG
AGTAACGTCGCCCTTTTCAACTGAAGAGGAGGAGTAAAATTATAAAATTTATGTTTTCTAGTTTCTGATTTCGTCAATCC
CACTATAATGATCCGATAGCCGCTATAGCGGAGTGACATCAGCCCAGATCAGTTTCAAATTCTAAAATTTTCTTCGTGTC
ACCCTAAATTAATTTGACAACGTATTTTCAATAATTTTTTAGATCCCTTAACGATGTGTCTTTTGAATAACAACGAAACA
GATCGTTATAACATATATTAATTTACCCATCATTCGTTTTGAATAATTTTTAAGACAGGCTTGAAAAGAATTATAGCCTT
ACACGAACCATCGAAACTCCCATTTTCCGTTGCATACCCAATTCATCAAAATGTAAATGACCCCCCCCCAATGCCTATAG
GGCCCTCACTAGTAAGCAGTGTTAGGAAGATTAAACGAACGAGACAACAAAAAAAAATCACCTATGGACCTAGATCCTAC
TATAGCAAGAAAATTTTGACTATAGCGACTGACGCCCGCTATAGCTGGTCGGAATCCAAATATAGGGTGAGAAATGCGTT
TCTCACTCATTCTTCCCCTATTACATTTACAACATTTTCTCTGTCTCTCGATCCCCTTACTCCCGATGACAAAATTTAAG
GTAATGATCGTAATACTCACTTGTCTTACTTCATTGTATGAATATTGATTGTTGTATGTTAGAATTTGGGTCAATAAAAT
AGACTTTAGGTCCATCCATTAGCTTTAAGTAGAGGTGTCAATATGAGTTGACCTACTTCATTCAGACTAACACATACAAG
CTTTGAAGTTTGATGGATCATGCCGGGTTAGCCCATTCTTTTTGTGGGCCAGCAAATGACTAGCACAGCCCACAAGTACG
TGGGTTGCGGGTTGTGTCAGACTAGTCCATTTTATTAAAAAGTATATTTTTATAATTTTTTAAATTAAATTATAATTTAA
AAATATTATCATAGATATCGACAAGACGATATTACATGGTATTAGTGCTACTACTTGTTAATCAAAATCACAAATAAAAT
TATAGGGAATTTCTATTTTATGTAGTACATATTTAATAAACACAATGTAACACCCCAAAAAAAAATTTGAACTAAGACTC
GAACCGTTCATCATAGTGAGTGAGATTTTACCGAGGAATTAAAATTTCTTTAAGTGTTAAGGTCACAAGATGTAGCACCT
TGAATTCCAAAAAGAATTAAATTGGATATAGCAAAATCTGAAATTTTGCAAGTTAAGCTAAGTATGAGTTTTGGGTCGAC
TTCAAACGATCATAACTCCTAGCTCAGGATGAGTTAGGTGTTCTACCAGATACCGTAGGAAATATCTTTGAATTATCTTT
GCAACGCCTCTGAGTTTGCTAAGTTTCGAGGTCGGATGAGTGAGATATGGCCTTTTGAAGATAGGTTGTCCAGTTAAGGA
AAGTTAGCCGAAAATAGAGAGGGGTATTTTGGTCTTTTCCTTACCCAATCAGATTTAATTCATTTTTAATAATATTTTAA
GGGTCTAATCCTATTAGGTTCAGTTTTATAATCCTAAAATTAGCCTAGGGTTTTAGTTGAGAGTTCAAGAAGAGAAAAGA
AGAGAGAAGAGAAGAAAAGAGGAGAGGATCAAGCGTTCGTCAAGATTCTTGCGTGTTGTAGCGGATTTTCGCAATAGGTT
TGATCCTAAGAGGTATGTAAGCTTCCATAGTGTTGGGTTTGTTCACCCACATGCCAAACATGTTATTTTCAGCGCAAATT
TCATTCTTGAAGTTGAAAGATTTCAGTTCTTGATAGGTGTTCTTAAAGTTCATTCTAAATCTTGTTGTGTTGGGTTTTGG
ATGATTTATTGAGATCAAAGTGAGTGTTTTAAGGGATGTATTGAGTAGATTAGAGTGTACTTATGTTAAGTAATCAATTC
TAAGTGATTGGGGAAGAAACCATTCGATTCTAGGCGAAATAGGGTGAGAAAACGAGAAAAGAAACTTGCTGAATTTTCTG
GGTTGGGGGGCTGGCGCGATGCGCCTGCCAGAGCACCCCAAACCCACCTCTGAAGTTTAGGGGCTGGCGCCCCGCGCCAC
CCATAGCGCCAGGGTCGCCTGCCCCATCCAGTTTGTCATCGATTGCCCCGTTTGAGTTCGTTTAAAGTGCACCTTCACTC
CTTTTCGATTCTAACTACTCTAAGCTACTTCTAAACACCTAAAATCATTCCTAACATGATCATAACCTTGAATTCATAAA
TCAAATTCAAGGTAGAGTTGAGAGTCAAGTTTGAGAGTTGTTTCAAACCTTTTTTATAAGGTCCCTTAGAGTCTTTTTTA
GGAGTCTTCTACAATTACTAGTAACTTGTTTCAAGACTCGAGCAAGTGAGTATGAGGATGAGGAGAATGTATTCATGAAT
CTACTTTGTCATCATGATATCCTTCATATCATGAACCAAAACTCTTGAATTCATAATTCACATTCAAGAGAGAGTTAAGA
GTAAAGTTCAAGTAAGCCTTTGAGTTCAATTGTGAATCCTTTGAGATCAACTATCGATTTGAACTAAGTTCTGAGAAAGT
AAGTAAGAGAATGAGAAGAGTCGTATACATGAGTCCATGTTGTTATGTAGATCATCGAGTCGAGTTGTTTCATGCCCATA
ATTCCGCATGAACTTCATAAGTTGAGCATCTTTCAAAGAAGTGGTATTTTGAAGTTTTAAGCCTTTAAGTGTTGAGTTTC
TAAGCCCTTTTGAGAAGTATCTTTGAGTTCTTGAGTTAAGAAGTTCATGCCTATAATTCCGCATGAACTCTTTGAGTTGA
ACATTCTTTAAATGAGTAGTCTCATTGAAGTTCTTAAGTTCCAAGTATTGAGTTCTATCTATGGTTATAGAAAATCTTGC
ATTGAGTCATTCATGTCCCTAATTCAGCATGAACCATATTTTAAGGAGTCTTTTACAAATATTTTAACTTTGTTTTAAGA
CTTAAGCTTTGAAGTTAAGTAAAGAGTAAGAGTAAAGTCTTTTATAAACGTTTTAACGTCGTTATAAGACTGAAAGTTTC
AAGTTAAGCAAAGAGTAAAGAGTTGAATTCATTTCTCAAAAGTTATAAGGGAACTAAGTATTCCCTAAGAGTTTATAAAT
GTTTTTACACATTTGAGCAAGAAAAGGGAACATGATTCCAAGAGAGCCTTTGGGCTAGTTTCAGTAAAAGGAACATCGAT
TCCAAGAGAGCCTTTGGGCTAAACTTTGAGCAATTATCTCAAACTAAAGAAAGAGGTGTTTAAAACACATATGAGCTAAA
GTATATTTTTGGGAGTAGTATTGAGCACCGAATTGGGGATGCGAGTTCATATTAACTCAAATCTCCATAAGAACCATGTG
GCCAACATGGGATTTAACGGGTCATACTTTTTAGATAATCACGTAAGTTAAGCTAGTAGATCCACTAAGTTAAGTTAAGG
TCCTATACTGATGGCAAGGTATAGGATAGTCCTTGGCAGCGTGAGGTAAAATGTTGTATCATCACTATAGCTCTTAAGTG
ATGGTTGTCGATTAGAGAAACTTTCACAAAAGTTATTGTATTTTTATATACACAGTTATTTGTATTCCTACATACATTTC
AGAGTTATGTTGTATCCTTGCATACACATAGAGTTGACATCATGTTTTTAAATAGCTTTTCTTTATATTGCATTTGCTTT
AAAAATTGCTTTATATTGAAATGAGTCCAGTTATGTTGAGTATTTCAAGTTGAGTACCTTAAGTTGAGTATCTTGAGTTG
ATTTGTGCTTCATTGAGTCGAGTATCATATCTTTGAAGTTGAGTATCTTATTCTTAAGTTGAGTTGAGTTCGGTGAGTTT
GGAAAGAGGTAAGTATGTTTCCTTTTTGTCAAGTTCAAGCTTATGTTATGTTTTAAAATTTCCCTTGCATGCTCGTACAT
TCCACGTACTGAGTCATTTGGCCTGCATCTTCTCATAATGCAGACACAGGTATTCAGGATCATCAACAGGAGCTTCGTTG
ATACATCCGAGAGTTCGAGTTAGCTATGGTGAGCCTCCTTGTTTCCGGAGGATTTCATTTACTTTTCAGTTTAGTCAGGA
TGTCATGGGTCTTGTCCCGACTACCATCTTTATCAGTTAGAGGCTTCATAGATAGTCAGTATAGTTGAGAAGTCTATATT
ATTCATTTTATTAAATGTTTTAAAGACTTAAGTTGCCTATTTTATGGTGAGTTGAATATTATTTTTATATTCAGAGTTTT
TCATTTGAGTTAAAGTTTTGTATTTCAGTTTCATGAATTCTATTCAATTTTTAAGCTTGTGCATGCTTAAGTTAGTCTTC
CGCTTGTAGTCAGCCATGATGAGGGTTCACTTGGGGACCAACAATGGTCTTTGAGTGCCGGCACGTCCAGGGTGTAGGCT
CGGGTTGTGACACATAATTTGTATTTAAATTTTAATATTTAAAACTTTAAAAAAAAAATTGGACTCTTGTTATTTTTAAT
ACTCTATCTTCTTATTTGTTTTAAAATTATTTTTATTTGACCCACGGACCGATCCTACTCATATTTCTCAAGCCCAACAA
ATCAGCAGGCTTTTTCAGGCCAGGCTAAATAGTAATTTTCTTAAATGGACTCCAAAAATCTTAGCCCAGCCTTATCAAAT
CACGGCCTAGGCCAGGCCGACCCAACGGTTTACGGCTCTAGCTTTAAGGATATACACAATCCAAAAGATTGATTTTAAAG
ATACATACAACATAAAAGTATAATTCACCGCTAGTTACTGTAACATACTTTAATTTTTATACAATTTTCTATTGTAATTT
TTGTTCAAAATCAACACAAATCTCTACCTAGTGACTTCAAATTTTGTGGACAAACACCTTGGGATATTTTCGATAAATCT
AAATAGTAGTCACTCAAAAATTCTCATAAAAACCAAATTCAAACCTATATTTTCAAGTTTGTTCAATAACGATAGGTTAT
TTTTTTAATACGATTTTCACTACCCAAATCTTAAAACCAATACTACAACCACTATTTGAGCTTCAAATATACTTATTAAC
CAAGTTTGTCAACTAACAATCAAGAGACGGTTGGGTAGAAGAAGAAAAATAGGAAAAGTGACCTAATTTTCAAATTATAT
ACAATATGAGCAAAAGTTAATAATTATGATCCATTTTGATTATAAGCTTGGAGCAGATGAGTGAGAATGTAAGAATTATT
TGTCTTGTTGATGCAAATTACATTCAATGCGAGTAAAAAAATATTATATGTTTGAAATCCAATAAAAGGTGAGGTACCAA
AAGAAAGTTTTGACCTCTAATCTCTGATAATCGTAGCAATGAAATCTTTCCTTTTCAGTGAACCCCTCCTTTTTAATCCA
ACAAGGCAACATTTCATATTGGGTGTGGGGTTCCATCAAATGATATGAAGTGGAGAACAATAAACTAGTTATATCACAGA
TTTTAACTTATGATTTAAGTTATGTGTAGTGACAATATGAATATTACATAATCAAATTATTTAAAAGTTAAATACGGGTA
AACATTTTATAATAGTTAAATCAAAGTACATACATATTAAGTTGAATCCTTTACTTTAGCTAATACCACTCAAACACCTC
TATAAGGTTTTCATTTCATATGAATAGTAGAAGAACATGATTCTTTTTGGGATAGACACTAACAAGAAATTTAAATGTGA
AACTCCAACATGACAACTTTGATATAGCTAGCTTTTTTAGGTACTTCAATGTTGCCTAATTGGTCAGGTCCATTTATGCT
TATTGCTTCTGTGAACATAGTAGCTAAATAATCTCAATGTGTTACATAAGACAAATATTGTATAATTGTTCGATTTCCCA
CAATTTTCTTCACCATAGAGTAACAAAAATTTCACTTTCCTTTGGGTATTGAAAAAAGATTTTCTCCCAACTTACTCATA
GTCTTTACAAAGCAATCCCTCCCTCCCTAGTTTCAAAAGTGTAAAGGTTAAATCAGTTATCTCTCCAATGCATGAATTTT
CTCAATAGAGAATACTCATTTGGAAATTTCTCTTCCAAAAGATACAAACAACATTTGAGAACTATTTGTCTTGCATCTAA
GAAGAAGAAAAAAACTAGTAGGTTGCTAATACAAAATACAACAGAGATTACATCAACAACTTATGCCACAGGGAGAAGTC
CATGGCTCATCTTCAATGAATGCCTTGAAAGAGGCAACTCAGTACAAAAATTATATCAACAATCATCTGCTTTATTGCCC
CAGTGAATTCAATTCTATGCAACATGTATGTAGAATCGTACTTAGAATGGCGTGTTAGTTGTAAGGTCTGCAATATACAT
GTTAGTTTGTAAGGTTTGCAATATGGAGTATCAGTGGCAACGTACTAAAACAAAAAGATAAGAATAAGATTTTTACCTGT
GAAAAGCAAGGATAAAGAATGAGAAGGAAGTTGCCTCGGGTGCAAAGTGGAGAACAAAAGCCTTATCAGTAACAAAAGAA
GAAGATGGTGAAACTTAAGCAGATTCATCTAACAATGGAACAAAGCTTGGCTGAGAATCATTTGACTTCGAAACTGCACT
TAGGCGGCAAGCAACAGAATAATACCAGAATTTAAAGATATACTTTTTTTTAAAAAAGTTTTTTTTTTTTCTTTTACCCT
CCCTAGGAACTCCTACCCCCTTTGCTCCCTTGGTGACTCGAACTCGCAACCTTCGGATTGGAAGTGAGGAGTGCTTACCA
TCAGCGACAGGCATAAATTGCAAAAAAAATAAAATAATAATAATAATTTATGAGCAAAGGGTTTAAACATTGTTTGAATT
TGTATCTTAAAACAAAAGCAAGAGCATTTTCATTCATGTTCGCTCAATCTTTTAATTGTTCACTATAGTCTGAAGACTGA
GGAGCAAGGAACACAAATTTCTCTGAGTTCAGTTAAAAATCGTGTTCTAACTAACTAGACAAGAGATACCAAAATATTAT
TGAAGTTCTCATCGATGATGAAAATGAGCTTGATGCCCTTATCTTTAGTTGTCTTATATCCACAAGTTCAAATGTCAGAG
GTTCTATACTGAAAATAGTTGAAGCTAAACCCCGTACACGTGATGCAATAAACGATGATGAGACTGGAACAGATCAAAGA
AAATGATATTTCTTTTCCCACCTGTTAATTTTGCTTCAACTACAAAATGACAAGGAAAATGCAGCATATAATAATTAATT
GAAGGAAAAATAAGTAGAAAAGCCTTTTCTATGAAGAGATCTTAATAACAGAATCTGACTTTGGAATCATTCTACATGAA
TGGGACAAGTCCAAAAGGATTTCTAACTGGAACATTACATATATGCCCCTCAGTAATCTAATAAATAGTGAGGTCAAATT
GATACTTCCATTCAAGCGTTTTTACTTATTAATTCTTTATAACCTCACCTACAAGGCGTTTTAAAAGTAATTCCTAAAAG
AACCTTTCTTAAACTTTAGTAGAATGAAAGTGAATCAGAATGTTGAGTTAATCACAAAATCTTGTCCAAACCAATTTACC
TGAGTGTTTTTTGGTGTTTTTCTTCTATTGGGACAATTGTGGCAACCTAACATCCTTGTTTTCTTTCTAAAACATATTGG
ATAGCTGACCTCAACTTGTTCTGGACTGAAGAGTAGTCGCTTGTCGTAGTTCCAAACACATACAGGCATGTAAAGAAAAC
AATGTGATTTCCACTCTCCTCTTGGTCAATATGAAATGTATTTGTAGTAGTAGTTCTTAACTTATTATGATAGATCTCCT
TAATATTAATAATTTATTATCCTTTTAACCAAAAATAAATAGATAAGAACCCTCAGGGGTTGGCCTGCTGGCAATTGACT
TGAGCCTTGGGGTTTGCTCCCTTTCAAGGTCTCAAGTTCGAAACCCACTAGGTGCAAACAATTTCTGAGGGCCATCGGAC
TGGGTAAAACCTGAATTAACCGTGGTGCACTTGCGGGAAACTCCTTGCCGAGGGCCTGTGCACCCCCGGGATTAGTCGGG
GCTCAAAGAGACTCGGACACCCGGTGCAAATCAAAAAAAAAAAAATAAATAAATAAATAGATAAGGTGTTCAATATTTAT
AATTAACCAAGTCTTGAATGCTCCAAAAGCCACAAAACCTGCTTACAAGCTTAAAAAAATTCAAGACGAAGTGATAGATA
CATATCCTAGCTATATGAATACTGCCCTAGGCCAACTCAACAAATTAGATATTTGGAACCAAAAGAATTTCTACTGTGCA
GTTTACAAGGTGTTTCCTCTCATCATAAAATGTGCCATATCCAGAATAGGTCTGTTCCTCAACACCATAAAAAGCGCCAA
CTGACCTTACCTCAACTAGTACAAATATGTGGATATTTAAGCAGTCTACTTCATGTTCACTTTTCAGGCCCAAACCATGA
AACTAATAATGACTTCCTTCTAAGCAGAATTGTTTGCTTTCGCTTGAATAATGGATTAAAGAACAAACTGTTGGTGTTTT
CCTATTCTATTTTAATCTTTTAAATTTTTCATCTTTCTTGGAAAGTGGTGGTTGGTGGAACCTCCACATAATAGTTTATA
CTAATTTACAACATATAGTATCCAGAATAAGAAATATAATTAGTGCACTACTATTCCAACTACTAAAATACAAAAGTCTG
ATCTCATGGCATCCATCATTATAGGTACAAGTTGATTTCTTTAAAAGCAGAATCAAAAGATCCCTTTGGATCTTCCCATG
ATCATGATGTACACATTCACCCAAAAACATAAACAAGCCATAAAATGACAATAAAAAATAAAGCATTATACATAAACATA
CACTCAAACTCGGCCTCCACTAGCAAGTAAGCACTCTCAACTTTGAGAGTGCACATCTAGACACCTCAATTTGGTCTCAA
TTGGCAACTAAACACTTCAACGTGTCCCTGTTGTGTCTCATGGACACCGATGATGACATGTCACATAAATTTGGTGGGAG
TTGTTTAGAGGATCATTTTGTAAGTTGGAGTGTTCAACTACAAGACGAGTTGAGGGGTCTAGATGTGCATACTCAAAGTT
GGAGTATTTACTTGCAAGCTGAGACCAAGTTTTTAATGTTTGTTTATTTATTATGACATAAAAAAAATTGCTACTTAACA
CCAACCTCAGATTCCAAGTAACTTCCATTGGCACTAGGCCCAGCAACATGTTCATGAGGTCTAATGACTAAAGAATGAAG
ATCTTCCAAAGACAAAGCTCTCTTCCTCTCTTGAACACAATCTTTAGTCCTATTCTGCATACTGAACAACACATTATGCC
AAGTATTAACTCTTGAACGACCTTTTTTAGGCAACCCCACATTCATATCTCCCAAATCCTCTGCTGTAACACTTAGAATT
TCCTCTGGTTCTGCCCCATCAAACACCCACATCAAGCAAGAGCAAAACCCTTTAGTAATTTCTGAATCACTATCTACACT
AAACTTCATAGAACCCCTATTATCCATCCTCGCCTCTAACCACACCTGTGTTGTACAACCCAAAACTCGATTTTCCTGAA
CCCTAGCTGACTCACATAATGGAGAGAGAATACTTGCATAGTGTAATAATCTTTTCACTCTATCAATTGGTTCTGATAAG
GACCTAAATTCCAAAGATAAACTATGAACTTTGTCAACAACACTTAACCTCTCCTCCAATGGCGCTTCTTCCATAATCAA
GCAAGAAGCTGATGACAGCCCAAGTCTTTTATTTCTAGAACATTGCATAGAAGTGAAAAAGATTGGATTTTTACTACAAG
ATTGAGGATTTGGCTTGGTGGGTGTCGATGAAATCGTCAAGAAAGAAGATGGGTAATTCAGAAAAGTGAAAAAGATTGGT
TTTTTGGGACAGAATTGAGGATTTAACTTAGTGGGTGTATATGAAGTTGTGAATGGGAAATTGAGAATAGAAGAAGAGTC
CATATTTGGTTAAAGATGAAGAAAATTGGAGAGAAAAAAGGGTAAAGAATTGAAATTCAAGATTTGTGACAGTTAGAAGT
TGGGGAATCAGAGATAAAAACGAGAAGAAGATCCTTGAACTGCGGGAGATTTCATTTCAGGTAGAAAAAGTATAAAAGGA
AAATGAAAAAAATGGCGATAAATGATGAAGAAGAAGAGAAATAAGGTGCAGTGGCATTTTATAGTTTTATAATCCCAAGG
TGGTTGGAGATTTCATCCTAAAATATATATATATATATATATATATACAAAAAGTAAATAACGCGCCAAAAGTGGAAATA
TATTTTTATGTGGGACTCCCCAATCTCATTTTTAAGTTTTTTTATTTCAATTTCTTAAGATTTTCTAACTTCAATTTGGT
ATTATATTAAAAGTTAATAAGTATTTTTGTTTATAATTTGGTCTATTATTATTATAATAACCTGAACTTGAAATCAAGGA
GTGAAATATAGTAGCCAAATAGTTTTTGGTTGAAACTGAAATTTTAAAAAAAAAAAGATACTCCTTCAATTTATATAACA
CTTTTTAGCCAGTTTAAAAAAACACATTTCGTAAATATTTAATGACATTATTAACACTTTATCTACGTTGAGTTTCATTT
ATTTGACAAAAAATGTACTTATCTATTTAAAACCTCATTTATTTTAAAGATAAAGATAATTTTGGAATATTGGAAAATCT
TCTCATATTTCTTAAATATTGAGTTCAATCCAACTACAACACATAAGAGGGGATGAAGGGAGTTTTTGAAGTTGAAGTTA
AAATAACTTTCCAATCACAAAACTTCAAAAAAGAAAGATAAAAATTTACATATATCCTATGTTTTGACAAAAATAATTAT
TTTTTTCCAACTTCAACCAAATATTCCCAAAATGCTAGCACCTAAAAATTGGATAAAATAATTGAGAACATGTTACAATT
TAGCAAGAAATCTTTTTGTCAATGCAACACGTAGAAAAAGCAAGTGAATAACAATTGATGGACAAAATGACACTATACAA
TCCGTGCAAGCAAACAAGATTGATTATTAGTAAAATTAACTTTGAATTCTTCAAGAATCTTACAAGATTAAGAAAAGTAT
TTTTAAATTTTTTTGTGCTTTTTTGGGAATTAATATGAACCAATAAAAAGAGTAACAAGTCTATATCGAGTTTGAGGAGT
TTTCTTTTGCTTCAAAACAAAGCTAAGATTGCAACCTACTCTACCCTCCTCTATAGACATCAATAGTTCCACAATTTAAT
TATGCTTCTTTGTATTATTCCAATTTCCACATACACACACATATGGGTAAATATGGTGTTTACATGTAAAATGATATGAT
CCAATTAAATTTTAAATATGATTTAAGAACATGCGAATTAAATTGATCTAATTATAAATAACAACAATTGATAGCAAATG
AATTAAAAGGTCAATAAGAAGTAAAATAATATATTGGTAGATGATCTTTATCAGCGCAATACCGATTACAACGATATCAA
CTTCAGATCTTTCTCGATCTAAGTTTTTCTCTTACTAGTCTTATACCAAAAATGTTATTCAACCCTATTATATCTTTATT
GGACCGCTTTGACCGATCACTCTTGTTACATATCACTGCATCATTCATCAACCTATTCAAAATTATTTTTACTTTAATAT
ATATAAAGAAAATATTGTACTCTACTAGTCGAGGCAAAGAATCTATGTTAACATATCAACAAATTGAAATTAAGACTTTA
GAATCATGTTGCTCAATTATTTTTTTAAAGAACTCTAGTATTAGAGAGTACCTTTAAAAAGTGATAATTTAAGAGAACTC
AAATAAAATGAAACAAATATAAAGAATTCATCTAGTCAAAATATATCCTTTTAGTTTGGAACTAATGCTTAGCTATCATG
TGTGTTTTTAAAAATAAAAAAAATCATTAGTATTGTGTTAAAAGAAAATGGTTCATAGAGGAACTAGCGAAAAATATAAG
AAGGTAGCATGAATTAAAGCGATCGTTTGATCGACAAATTAAGGATAATAATTTTGTCTATCTCAATATCTCACTAATCA
AACAATCCCGTAATTTATAATTTGACTAAATACAAACTATTGTCTACCCATAAATAAAACCTCTTTTATCCCTTAACTGA
ATTATACTAAACTTTATTGAAAAATTTGAGTTTGGTCAAGTAATGATATCTTTTCCCACTTAAAAAAAAAGAAAGTTTAG
AATATCTCAAAATTGTTTTTGCCCTTCAATTCATCAAATCATATTCAAACTTTTTGGTCCCTTTGGATATTGTGGGGATT
ACGTCATTGCATACAATTTCATGTGGACCTATGAATGAGTGAGACCCTCCAAACTCTTTTCTAACAAATAAAAAATATAT
TGCACTAATAATACAAATTAAAGTTCTTTCTTCATGCATCATCACATTCAGCCCCTCTAATTACCAATTATCAACAAAGA
CATTGTTTATATCATGAGTTAATTCATCAAGAATAGGGATACATCTCATAAATGATCTCATATTATGTCCTTAAAAAAAC
ATCACGTTTTTTAAAAGTTGGAGGTAGGGGAAGGGAAAATGAAAAAGGGGATTACAAGGTAAAAGTTCGGACAGTCAACC
AACAAAACTACTAACACAAGCGTTACAAGTGGAAAACTAAACTTTTGGATGAGTAAAACAAATATAAAGCTTTCTAATTT
AAATTAACTACACTTTTCAAAAACTAGGTTGGATCGAGTCGAGTTTAGGTCTACATTTATAACATTAAAAATAAAATAAA
AAGATTAAAATACAGAGCAAAAGTTTATTACTCGTCAAAATATTAAGATTTGAAATTATGATTTTTGTGTTAGTACGTAA
GACTAAAGTTTTGTGATTTTCAAACATAGACAGATAGGGTACCAACTTGCACAAGATCTAGTCTAATAAATCCACATTTT
GTTAGATTTAACTTTTTGGCATGGAAACAAAATGTCCTATCAATGAAGAAATTAATCTACTAATGTCAACAATCTCTTTT
TTATAGATTTAACTTTATCTCTTTTTTATAGACTTAAATTTTAATGAAATAGATTAATATACTAACATCTACAATCTCTT
TCTCCATAGACGAGATCATCAATGCTTGCTAGAGACTCAAAAGGCAAAGCGCTCCACGAGTGGACGTTATCGGTCTCAGA
GGAGAGGGAAGGCAACTGGCCATTGGCTCCAGTACGCAGAGCTTACCACTACCTCGTGGAGGTACTGTTTCCAAAAGATC
CTCTAGCTCAAGTGCAACAAATCCCGATATAAAAAGGAAGGAGACAATGAAAAGTCCCCTATCCCAACTCTTACTGATAT
GATAGGTTAACAAGAATGATAAGACACAAGGATAGTGGTATTTCATTTCAGTAAAGGGATTCAACAGAAGTTGTACAAAA
GATGAATATACAATGTGGACAAACAATGCACTTCCTTTGTTGCATTCAACATTATGTGCAGTTCAAGACAAACAATGCAC
ATCCGCGAGCGTTTACAGACATAGATATTGAATCCTTTATGGCTCCAAGATTTGTGCCACTCCACACTTCTATGCCTGAG
CACTTTGAACTTGTAGCATGAATCGCGTTGGTTATGTCTGATATCTTTGCTGACATTTTTGTCACCTGGTTGTTCAAATT
GAAGAAAGCCAAGTAGATCTCTCCTGAAAATGTATCGAACGGTGTATAGATATCAGATTGCAATAATCTAACAAGGGCTA
AATTCCGCGCACCAACAGTGTGCTGAAGTCTTTTTACATGTAACTATTCATAGCGAGTCTAATACGGTTAACTGAGAAAT
AGCCTGCTATCATTGGTTCAACTGCACAGATAATGTAAAAACTCTTTATACTGTCTTAACTATTCATAGCAAGCCCAATA
TGGTAACCTGAGAAATAGCTTGCTATTATTGGTTCAACTGCACAGATAATGTAAATACAACTTAAAACCATCTAATAATT
GATCTGCAAACTGTACTCGCAGGCGCTGATGTGCTTACTGCGTATATTGACATTTGCAATGATCTATAATACATGTAGGA
TTACAGTGGACTCACTTTGTTCCATTTTATAGCTTTAGGAATTGCTCAATGCTAAGGACCACATACCATAGACCAAATTT
CTAGACAATTAGCTCGTTTCTTACAACGCACAACAGTGGTCGTATTTCAAATTTTCTTACTCCCTCGGTACCTATTATTT
CAATCTTAGATATTTGTTTAAGTTACAAGCATAGAAGCTTACTTGCATCTCCTTAACTTTAGGCTAATTACTGTAAACTT
CCCTAACTGTATCCCTTTATTCAGACTCGCAAAAACTTAACAAAAAAGCATGTATATATTTCACTATCATCCATTAAAGA
CATTCTCCTTTAGAGTTAGTGAAATCTGTTGTCTCTCTATGGAATAAATTTTTCATTTGAGAAACCATACCTCTCCTTCC
AGTTGCAAGCCAGGACCTAATTCCACCAGAAGAAGCTGCATGAAAAAAGAATCAGTACATAGTAGTAGGTATCAATCTCT
AAGTTGGACATAAATCAGTGCGGTGTAGGCAAGTTTTCCAGATGAAAAAAAAATAACCTCTGACAAAATCCATGATAGCA
CAAAGACCGGAATAACTATTCATGAGGGTTCCATTATAGTTTTCCCACATCTGTTATGCAAAAATCAGCAGCAAATTTAG
ATGAAACTACAAGAGTCTCCATTTATTCAAAGAAAGCACAGAATTACTTATGGCATGAACTACTGTTAATAGAATAGGCC
ATACGTCTCAAAATTCAAACTGAGTTACCTGGTTGGCATGTGATCTGCACCGTGAAAATGAACCTCTGCTGATCTCGTTA
GCTGTAAGCTTTCTATTTGAAGATGCACCAAAACAAAGTTCTGTTCTCTCTGTTACCAATAAGTGAAGTCTCCCAAGATT
TTGGTGATGATATACCATCTCCCCTTCTCTGCATGAAGAACAACTTTATCATGAGCCAGGAAGATTGACATATATAGCAT
AAACAAAATCACTATCGAATTCGATATATCAGAGGAAGTTGAAGATATTTACAATGCTGAAAGTGCTTCTCTCTTGTTTA
GACAAAAAGGTGCCTTGCGTTTATTTGAGTTCTCTTCCCAGCACAATTTCTCTACATTATTGTCAAGAACTTTAGTAGAC
CAGCCATTTGCCTTTACATCTTTGCAGCTCCTTAAAGACAAAACTCTCGTCTCCAACACATTTATTTTTTCTTTATCCTC
AGTATGGTTACTCAAGCTATGTTTTCCAGATGAACTTAAGGAGCCTGTCACGTAATGAAACTGCATTTGAAAATATCAGC
TTAGGATTGAACTGTATGCCTAAGTGAATCCAAAAGTTGAGTCAAATTAAATTTATTCACATGCCTCCATGTTGTTAGAG
CTAAACCAGTTAATCTCCAACAGAGTAGGATTCGTAAGAAGACTGAATGTAGCATCATCAAGCTTTCTCATATCTCCACC
AAAGATGAGAGGGGACCTGACCATGGACCATAGAGTCACCTGCCAGAAGATCCATAGAATATAAATCGATCACTTGAGCT
ATGTCATATTTGCAGAACCAGAACCACTGCAGAAAAATTACCTGAGTACGTTGCTCATCCAGATTAAGCCTGCAATATCT
GTGTGGACCATCATTTGAACCTGCACCAAAACGGAGTATAATATTTCGTGCCGGATTTTCCTCCTTGTTTTGCCCAAGAG
GAGAACATAATTCTGCGTCGGAGGAGAATCATAGTAACCAAATTTGGTTGATGTTAAATCCTAACCAAGTGAGCTAAGCA
CAAGAAATTGTAGGTGTTTGCATTATGATGAACTTTTCTCTGTTTAACATTTAACTTAAGTCGCAAAAAATCTCTCTAGT
TTGAAGATCAAGGAGCAATAATTTGCATTTATCTCCTTAAGTTGTAACAGACAGAGAACCTTATGCTAGTGCACTTCAAT
AAATAGTCTCTGATGAGGATGAATATGCATCAAACAAGTATGTATCTTTGGCAAACTTATACAAAATCCTTTCTGAAATG
AGAATATTATTTTATAGTTAAACAAACATAGAATAAAAACAATCCATCACCTGCTTCTGTTAGCCATCCAAGTGGTAGCA
TATCTAAGTCAGGCCACGATTTCCCCTTCAGGCCCTTGACTCCTACTAAGTTAGCAGCAGTGAAGTCCCTGGCACAAGGG
TAAGGAGAAACCTATGTCAACATCTAAATAACAAAATGGTGTCACGGACAAAGAACAAACCAGAAAATAAAATTTGAGCT
GAAACATAATCTGATTGTTAGAACATTGACCATACTGCTTAACTTAGAAGCTCAAGGGACTTCCGTCAAATGTATGACAT
ATCTACAAGATAGATGAGCAATCACAATACACAATGTGATAATAAACTTTTGGCAGCAAGCTTAGAAAAAACGAGAAAAT
CCTGACAAATTATTAGAACAGGTAGTATAATTTACCTCGCAACGTTGAAGTGAGCAGAGACATCTTCCCAAGTATCCCAG
TCATCCCCAGTTACTCGATACATATTGACCAACCCACTAACTTCCTTCGCTATGATTGGTTTTGCATTAGTTCCAGGGGA
CAAGGAATATATGATAGGTCGGCTAAGCTCATTCAATACCTACAGATAAGTACATTGTTATCACATTTCTCACTTGCCAT
TGTTAGATGAAGTATGGATCCAAACACAAATCTTTCAGCTATTATGTTTACTTGTTCGTCCTTTCAGAAAGTAAAATCAT
GTCATAGATCAATTAAAAGGGGCAAGATGCAGTAGGTTAAGCAGAAAAAAGTTAACAACCTTACCTCTGAAACAACAATT
ATCTCATCTAAATCCAAGTCATCACCGAATACACAGTCAAGTTTCACTGAAGAAGAAAAAACAGAAAGTTCCTTTAAGAT
AAAGCACAAAAAATTCAACAGTTAAAAGTGATTTGGGATTTTTAGCTTGGACGATCCAGACAAGGGTTAGTCCTGCTTCT
TAAAGAAGTTTTCCTAGAAAGCAGAATCATTGGGTTTATGACATTAAAGTTAATTTCCCATGTTATGATTTCACATGAAA
ATCAGACTTTTGAACACGTCAAATCATCAGCTGAATCATCATAACCCATGGAAATATATCTCCCAATAATTGTCTTGAGT
AACAAATATGTCTTACCAAAATCAACACCCCAGTCAGCATATTGTTGATAGAGCGACCTAAGGAATGCTCTTCCAGCTCC
CGACTTGGTATTCACACTCATGAAACCATTTTTCATCCATGCACAAGTCCTCTCCTTAACTCCAATATCTTGTGCACGCC
ATTGTCGACCAGCCTCCTCATAAGCTTTGCCCTGTTGGATGAATCACCAACAAGTCAAACATTTGTCATAGCTACTACTA
TGTATAAGAGCTTATAAGATGAACTTTATCAACTAACATCAACGCACTTAGATAAAAAATGGGCATGAACTTGCCCAAGA
AGCTGCATTTCCAGTCGATTGAAATTGGACTGGATATACCAATATTTACATCTATAAATGAAAGCAGAAAGTTGAGTTGA
TTCTGGATAAAGAACAATACCGTAGTGGTATCCAGTATGAGGGTGTTAGCATTGAATGCTTGTAGACTTAAACCTCTCAT
TACATGAATCCCAAATTTCAGTCCCATGCTATGAACCTTCCCGGCAACTTCAGAAAACCCTTTTCCACCTTGAGAGGAAG
GCCATCTTCCAGGGTCAGGAACCATCCTTCCCCACTCATCAAAGACATCAAAACCATAAGAATCAGTATAAGCACCTATT
GTTTTCTTCCTATACCAAAGAAAGTCCACCACAACATACTGCACAGAATCCAAAAGTAGACAGTTTAGAGATGAAAGCAA
AAACATGTCAGAATTGTAAAAGAATCTAAATTCTACGGATTTCTCATTTTAGGGAGTGGTTAGTATGATGAAATTCATTT
CTATGGAATATGATTTCTAGTGTCTGATGGTGAACGGGAAATAATTTTCGAAAATAATTATGTATTAGAGATTCATAATA
ATATTAGCAAACTACGAAGGTTGTTTTGGTGAAACTTTTGAGTACTCAAAATTAATAATATGAAGTTACAGTTATAAGGA
AACTACTTATGTCCATAAGTGAGGAAATTCAAATTCCCCCCTTTAGATGGAAAGCATTTTCTTGTAACCAAACACCGGAA
AACAGAGAAGTCATTTTCCATCATAACAAACACACCATTAAAGCCTATTGTTATGTTTTTTGTGAAACTATTACCTCATA
ACCATGAGGTTTTAATCGTTGTGCTACAAGTTCTGCATTCTGAAGAAACTCGTCCTCAGTGATGGTCCAACAAAAGGAGT
CATAGGAGTTCCAACCCCTAGGTGGCAAGCTGGCTTGTCCAATATCGGCCTGAGATTTAGTTTCTGAGGTTTCCCTGTGG
TTATGACCCGAATAATACTCAAATATATCACACTTTGATCATAAAATAGACATATCTTCAACAATACATTGCAATTCATT
ATCTAAGAGAAAACATTTGAAACTCAACAATGGCCCAACTCTTTAAGCCAAAAACTTCTTCTACCACCCCGGCTCGACCC
TAAGGCCACTAAAGCAATGGATATAGTATATGTTCCGTAAATGTCAATTACAAACATAATAAAATATTAAGGCCTCCCTA
GAAAATTTAACTTTAGGTCCCCAATCTTTGTTGAGATGGTCCTAACTCTCTAACAGTCTAACAGATACCACCATGGTGAT
AAATAACAGTAATGCTCAAAAGATTAGAACTTGCACACTTTAAGCAAAGAGGCCAACGAATCCAGACCGAAATGCATCAG
AATTTTTAGTTTTTACATGTGGGTTTCCTTTCTCCAGTGGATCAGAACTTATAACGAATGATTTTGCCAGAAAATAATTA
CCAGAAACTACCATAGAAAAGTTCAAAGAAACCCATTTCAATGGACACACTTGGAGAGCTGTAAATAGTGGAAAAGATTG
AAACTTGCATCAAATAAGCTAATCTTGGCTAATAAACATCAACTTCACATGCATCATAACAATCAAAAAGCAAAGAAACT
AAACTAATTCTGAAATTGTATGAAGTGGGTGTCTCTCAAATATATCATTAAGCTAGAAAATAAAGAGCAGTAAATAATTA
CCAGAAACTACCATATTAAAGTTCCAAGAAAACCATTTCAATGGAGACACTTGTAGAGCTGTAAATAGTGGAAAAGATTG
AAACTTGCATCAAATAAGCAAATCTTGGCTAATAAATATCAAGCTCACATACATAATAACAACCAAAAAGCAAAGAAACT
AAACTAATTCTGAAATTCCATGAAATGGGTATCTCTCAAATTTATCATTTAGCTAGAAAATAAACAGCAGAAACTACAAC
ATCAAAGTTTATAGAGTATACCAGTGAAGGAAAAGAGTAGTGAAAATGATGAAAATATAAGTTTTCAAGATCATCCCTTT
TTCAGAGTAGTATTCTTTACTGCTAACAGGATGTACAAAATTGAGTGATTTTTAGTTAGGTGTTCGACTATGATAGCAAA
ATTGAATGAAAAAAGGGTTAGTTGAGGTGTGTAAAAAAGTGTGATTGTGAAGACATAATCATCGGATGCTGTTTCGGAGG
AAATGGCAAGTGTCACCTCACAAAGCTATTTTTTCTGTTATGCCTTCCCATGAGGCCATGAGGTGGAGTACCAATTGTAA
TAATCAAATTAATAAGGAAAAATTACTCAAATACACGTTTTATGTTTTCTTTATTTCTAATATCCCTTTTTATTTTTAAA
AATCTCTAAAAAAATTTATTTCTTTAATGTATCCGAGCTACATATTAATGTATCCAATCCAGTATTTAATGTATCCGAGT
TACATATTATGTATCCGATTTATTTTATAATATATCCGAGCTAATTTTTAATGTATCTGAGTTACATATTATGTATCTGA
TTTATGTTATAATGTATTCGAGATACATATTATGTATCCGTTTTGTGTTACTTTTTAAGGGATTAATGTAATTACAAACT
AAAGAGGGATAGATTGTAATTTCATATTAAAACTATGTGATTCCTAAAATTTACCCAATTAATAACCCCTTTAATCAAAA
ATTTATGTGTGATATACACTGATATGTATACGATATACAATTTAATATACATAATTATAAGCATTTCCCAACTCCGAATG
GATCCTGCAATGCGCGATTCAAATTTGGTGAGAGCTTCAGACACTGAGTGAGAAATAATTTTTTTTTAAAAAAAAGGTCC
TAAAATACCTCTAATCTTTCTCAAATATTGTATATAGTCTTAGTAAGGTGTTTCTCATCCACACAACTGACACATATTCA
ATCTGAAAAATATCGTAATAGTTTGACATCGTAGTTAAAATTTGATTTGCAATTCAAAAAGTGATTATTTTTAAAAAAAT
TTCCTTTATATTCATCTTGTAAAGTCTACTAAATGGGGAAGCTTTCCTATTAGGAGTTTGCTTTTTTTATTTTCAAGACT
TGCATCCAACATCAGATTAAAGATAAATAAATCTTATTCATTTCACTATAATCCTTGATAATTATTTAGTCTTTGTGCTT
TGTTTGGTTTAATACAAATAGAATATAACGTGTATGATTTGAAATGCCAGCTTGACTTTGAAATTAAATAAATTTGTGTG
TCCAATTTTAGTTTGGAGAACGTTGTAAAAGGCTTTAACATATAATTTTGTTATTTTATCTGTTTATTGAATATACTTAA
TTTTAAAAACAAAACAAAATGTCCATTGAGTTAAAAGAATTTACTCATAGATTAGTGCATCTCGTATACGACTTCAGAAT
AGAAAGATATTTGTGATTTCACGAGATGACGCAAGAAGGCACGTGAATAGGTCCCGACTCCCGTAGGACTTTATATATAT
ATCATCTACTTCATTTTTTCTTCATTATTTTCATGGAGAACCTGATAAATTTAGAAGCCTAGTGTTTAAGATCACTCAAA
TTATCAATTTTCTTGGCCTAAATCCTAGACGGAAGTGTTCTACGCGTGAGCTCGTCATCGTGGTATATTATTTTCCGTCA
TTTTCATAGTGTATCTCAGTTGGGGTTTGGGCAATAGTTGTTTTGCTTCATTTTGAGGGTTTGAGTTCTATTCCAAATTT
AAGATCAAGATAACACCCTTCTTTTACTAATTCTAACTCCGATAAACCATAGATTATATCAAACACCTAAGAAATACTTG
TAATTAAAATTTTAGATGTCTACAAAGGAAAAAGTCCAACATTGAAGTGTTTAACCCAAATAAAAAAGGTTGCTTTTTTT
TGTTGATGTTATTAAACTCATCTTATGTTGTTGATATTTTATTTCACCATCGGCACAGTATATATAATATAATACCAGTA
CTATGTTCAGTTGCGTGGGACAATATATGCACCATATTTTATTTACATTTTATATATAATGCTTAATGATTATTTAATCT
TTGTGATTTATTTGGTTCAATGCAAAATAAGATATAACGTGTATAATTTGAAATCCCCGTTTGACTTTAAATTAAATAAA
TTTGTGTGTCCAATTTTTGCTTTGAGAAGGTTGGAAAAGACTTTTTCATATAATTTTGTTATGTTACTTGTTTTGTTCGG
ATTCTACTATTTTCTCATATTGAATGTGGTAACAAATTATATTATAAGTTTGATGTTAGATTTTATTGATATTACATATT
AAAAATAAAAATATGATCAAATAAAATGTAAAATAAATTTTTATACTGGATTTATTTTCATAATCTTAGTAACCAAAACA
AGCCTGAAAAAAATCATATGTCAAGAAAAAAGTTTCTATAAACCTTAAGAAAAAATTAATAAAAATGTAGTTTGACTAAT
ATATTTTTTATTAATTCTTTAATCTTTATCTATTTACGTACTCCTTAATTCTAGAATAATTAATATAAAGAAAAAAAAAT
TAAAAATTNNNNNNNNNNNNNNNNNNNNNNNNNNNNNNNNNNNNNNNNNNNNNNNNNNNNNNNNNNNNNNNNNNNNNNNN
NNNNNNNNNNNNNNNNNNNNNNNNNNNNNNNNNNNNNNNNNNNNNNNNNNNNNNNNNNNNNNNNNNNNNNNNNNNNNNNN
NNNNNNNNNNNNNNNNNNNNNNNNNNNNNNNNNNNNNNNNNNNNNNNNNNNNNNNNNNNNNNNNNNNNNNNNNNNNNNNN
NNNNNNNNNNNNNNNNNNNNNNNNNNNNNNNNNNNNNNNNNNNNNNNNNNNNNNNNNNNNNNNNNNNNNNNNNNNNNNNN
NNNNNNNNNNNNNNNNNNNNNNNNNNNNNNNNNNNNNNNNNNNNNNNNNNNNNNNNNNNNNNNNNNNNNNNNNNNNNNNN
NNNNNNNNNNNNNNNNNNNNNNNNNNNNNNNNNNNNNNNNNNNNNNNNNNNNNNNNNNNNNNNNNNNNNNNNNNNNNNNN
NNNNNNNNNNNNNNNNNNNNNNNNNNNNNNNNNNNNNNNNNNNNNNNNNNNNNNNNNNNNNNNNNNNNNNNNNNNNNNNN
NNNNNNNNNNNNNNNNNNNNNNNNNNNNNNNNNNNNNNNNNNNNNNNNNNNNNNNNNNNNNNNNNNNNNNNNNNNNNNNN
NNNNNNNNNNNNNNNNNNNNNNNNNNNNNNNNNNNNNNNNNNNNNNNNNNNNNNNNNNNNNNNNNNNNNNNNNNNNNNNN
NNNNNNNNNNNNNNNNNNNNNNNNNNNNNNNNNNNNNNNNNNNNNNNNNNNNNNNNNNNNNNNNNNNNNNNNNNNNNNNN
NNNNNNNNNNNNNNNNNNNNNNNNNNNNNNNNNNNNNNNNNNNNNNNNNNNNNNNNNNNNNNNNNNNNNNNNNNNNNNNN
NNNNNNNNNNNNNNNNNNNNNNNNNNNNNNNNNNNNNNNNNNNNNNNNNNNNNNNNNNNNNNNNNNNNNNNNNNNNNNNN
NNNNNNNNNNNNNNNNNNNNNNNNNNNNNNNNNNNNNNNNNNNNNNNNNNNNNNNNNNNNNNNNNNNNNNNNNNNNNNNN
NNNNNNNNNNNNNNNNNNNNNNNNNNNNNNNNNNNNNNNNNNNNNNNNNNNNNNNNNNNNNNNNNNNNNNNNNNNNNNNN
NNNNNNNNNNNNNNNNNNNNNNNNNNNNNNNNNNNNNNNNNNNNNNNNNNNNNNNNNNNNNNNNNNNNNNNNNNNNNNNN
NNNNNNNNNNNNNNNNNNNNNNNNNNNNNNNNNNNNNNNNNNNNNNNNNNNNNNNNNNNNNNNNNNNNNNNNNNNNNNNN
NNNNNNNNNNNNNNNNNNNNNNNNNNNNNNNNNNNNNNNNNNNNNNNNNNNNNNNNNNNNNNNNNNNNNNNNNNNNNNNN
NNNNNNNNNNNNNNNNNNNNNNNNNNNNNNNNNNNNNNNNNNNNNNNNNNNNNNNNNNNNNNNNNNNNNNNNNNNNNNNN
NNNNNNNNNNNNNNNNNNNNNNNNNNNNNNNNNNNNNNNNNNNNNNNNNNNNNNNNNNNNNNNNNNNNNNNNNNNNNNNN
NNNNNNNNNNNNNNNNNNNNNNNNNNNNNNNNNNNNNNNNNNNNNNNNNNNNNNNNNNNNNNNNNNNNNNNNNNNNNNNN
NNNNNNNNNNNNNNNNNNNNNNNNNNNNNNNNNNNNNNNNNNNNNNNNNNNNNNNNNNNNNNNNNNNNNNNNNNNNNNNN
NNNNNNNNNNNNNNNNNNNNNNNNNNNNNNNNNNNNNNNNNNNNNNNNNNNNNNNNNNNNNNNNNNNNNNNNNNNNNNNN
NNNNNNNNNNNNNNNNNNNNNNNNNNNNNNNNNNNNNNNNNNNNNNNNNNNNNNNNNNNNNNNNNNNNNNNNNNNNNNNN
NNNNNNNNNNNNNNNNNNNNNNNNNNNNNNNNNNNNNNNNNNNNNNNNNNNNNNNNNNNNNNNNNNNNNNNNNNNNNNNN
NNNNNNNNNNNNNNNNNNNNNNNNNNNNNNNNNNNNNNNNNNNNNNNNNNNNNNNNNNNNNNNNNNNNNNNNNNNNNNNN
NNNNNNNNNNNNNNNNNNNNNNNNNNNNNNNNNNNNNNNNNNNNNNNNNNNNNNNNNNNNNNNNNNNNNNNNNNNNNNNN
NNNNNNNNNNNNNNNNNNNNNNNNNNNNNNNNNNNNNNNNNNNNNNNNNNNNNNNNNNNNNNNNNNNNNNNNNNNNNNNN
NNNNNNNNNNNNNNNNNNNNNNNNNNNNNNNNNNNNNNNNNNNNNNNNNNNNNNNNNNNNNNNNNNNNNNNNNNNNNNNN
NNNNNNNNNNNNNNNNNNNNNNNNNNNNNNNNNNNNNNNNNNNNNNNNNNNNNNNNNNNNNNNNNNNNNNNNNNNNNNNN
NNNNNNNNNNNNNNNNNNNNNNNNNNNNNNNNNNNNNNNNNNNNNNNNNNNNNNNNNNNNNNNNNNNNNNNNNNNNNNNN
NNNNNNNNNNNNNNNNNNNNNNNNNNNNNNNNNNNNNNNNNNNNNNNNNNNNNNNNNNNNNNNNNNNNNNNNNNNNNNNN
NNNNNNNNNNNNNNNNNNNNNNNNNNNNNNNNNNNNNNNNNNNNNNNNNNNNNNNNNNNNNNNNNNNNNNNNNNNNNNNN
NNNNNNNNNNNNNNNNNNNNNNNNNNNNNNNNNNNNNNNNNNNNNNNNNNNNNNNNNNNNNNNNNNNNNNNNNNNNNNNN
NNNNNNNNNNNNNNNNNNNNNNNNNNNNNNNNNNNNNNNNNNNNNNNNNNNNNNNNNNNNNNNNNNNNNNNNNNNNNNNN
NNNNNNNNNNNNNNNNNNNNNNNNNNNNNNNNNNNNNNNNNNNNNNNNNNNNNNNNNNNTTGAAATTTCCGTAAGTTTCC
CTAATTTAAACCCTCTTCTTAAAGTACCTCTTGGGTCATTCACACTTTTGCCTCTATTTTTTGTTGATCTTTAATTTTTG
TCTCTTGAGATAAAATAATTTTTCACAGAGCATAAGTTTATATTTTCACATCATAATATCTCACAAGTTATATCCGGACC
TTTAAAGAGAACATATGTCCGGCTAAACATAAGTTTAATTTTAAGGGGTAAAAAATAAAAATCGACCCCTTTATAAGACA
AAAGTTAATAATCAATTCATTTAAAAGGAAAACCGAACCATTATATGATATCTTTCCCAAGTTATGCCAATATGGATTGT
GAACCTCCGGACTGAGTACAAATTTATTTAAATAAAGAGAAAAGGACGATTACATTAGTAGTTATCTAAATAGTTTTGAC
AATGATAACACAGCCACCCATTTGGGATAGGCATTTTATTCCTTCTCAAAAATATCCAACTTCCCTGCTATAATGTGAAA
TTTGCTAAATTTGATTATTATCGTCCAAAATGGCAACTCTAACAAAGAATTAAATAAATTCAAACAAAAGTAATTCACCA
TCACATCTTACAATATCTTTTTCAAATAATGTAGAAACCTAATTTATGCATCTGTATGTCACGATTCTCTACTTGTTAAT
AGAAATTCATGTCCATCAAATAAGAAAAAACCATTTCAACACGCTTGGAGTTTTCTAGGAACAAGAAAACACTTTTTAAG
TAAATGGATAATAAGCTTTTCTGTTTTTTTCTTATTTCTGTTTTGGCTGTGTTTTGAATGACAAGTACATATACTGGATA
TTACAAACATTCAAAGATTGGAAATCTAATCTGTATATCAACAGCACAAGAATTAAAACGTGAAGCAGTTGACTTGAAGA
CATTTGTGTCTCTTGTGATGCACCAAATCGCCCATGAGATATGATCTGTGTTCAAATGAAATGAAAGAAGCTTTTTTCTA
TTACTGCAAATAATATACATTATATCATGAAACAATTGAGAATAAATTGACATTCCAGAATACAAAACTGTATTGGTGTC
TGCGCCCAACGAAAGTAGATCATAAACACAGATGTGGCAATACAGGGCCGCAGCTAGAGAGAGCCCACTCTTACTAGCCA
GTTGCCGAACTCTTGTGTTAATACATCCATTATGGGATCCCCATGTGTAAATTGCCTTGTAATTTTGGCTCTGTTAACAG
CGAAAGTTTCGCGATTCCCTGTGCACAACTCAAGAAAGATGCACTACTTAAAGGGCTTATCTTCACAATAAAGATTTGTT
AATTCAGGCTTTACACATGCAATTTGTTAAAGGATTCTCCCAAAGATCATAATTTGGAAACGTTTCTTCAGGTAAACCAG
TTCTGGTCTGATGGGTTATGACAACATCTTCCACAAAGGAAGCCCACCCCATATATGGATCTCCTAGGGATTTGGACATC
AGACCCTTGTCTGGCTTAATGGATTTTAGACGATGACCCATGTACCTACGATGTCCTATTATCAGTTTGGCGAAGTTTCC
TCCGTGTGTCATCACAAATACATCAGACTTCAAACAGACTAGGAAGTCGAGGGCTGCCAAGCTTGTCACATGCTTTCTGA
AGCCATCCAATTCTGGTTTTGTAGCTAGTTCCTCTTTTGTAACCTATTTACATATCCCAAAATATAATATTAATGAAGAA
TAAAAAACACAAACGTTTCAGTAGGTATATTAAAATATGCTGGGTAAAACATATCTACAGGATATTGATACTAAACAAAA
CAAAATGACAGCAGTGAAAAAATTCCAGAATTTTTCAAGGGTCTCTTACACAAAATCATTCCCCCCATGTTTCTTTTAAA
GATGACCAGAGTAGTAGGCAATAAGATCAGCTACAAGAAAATAGAACCTGAACAAAATATAGATAAAGGTCCCTTCCCCT
TGATCAGAAGTTTGGGCAAGTAGCTTACCAGATTTGGGAACATGTTCCTCAGCGGTGCCATGCGGTTTTGTCCACCATAG
ACCTGTCCAGAAGCAACATATATTTGAGTTTCTTTAGGATAACCCATAGCCCGAAGCAGCACGGCTACTTCACCAGGCTC
AAGAGGGCATCGTCCTTCCTTACGCTTTTGCAGCGCCAATGCCCACAAATGGGAACCATCCTGCCAGCGAAACAAACAGC
AAAACCAGATATTCAAAAATGAAATCGTCGCTGTCGGCTTTATATGAATAGTGATCATAATCTAGATAACCTTAAACCGC
CGAGGCCATTCTTTCTTTCTGTATGCAGCCATGAGATCTTTCTCTGACCTTGTTCCAACAAAATCACAGAATGATAGACC
CACCATTCCTTTCTCAAATCTCAAATGAAGAGCCCTAGTTTTTGACAAAATATTTTAAGTTCCATCATAGATCAGAAGAA
GCGAAACAGCATGTTTAACAGCAGTTACAAGCATAATAACTCACATGAAAGGATTTGAACTACCAGTGCGGTTTCTCATC
CTTGAAACAAGTTGATCAGCCATCTGCTCAATCTCGGGAAGAAATTTCAGAGCATGATAGTTGACCCTGCACCTCAGCTT
GTTTATCTCTGGAGGAACATTATCATACCTGAATGATATGCGGGTAGTCTATCAGGTCAATGCCAGTTTAAAAAATCAGG
CAACTTAAAGGAGCATGAAAATCTAGTTACCCAAGTCGATCGACAAAAGGTTTTAGTGACATTATCTTCTTCTCCTTGAC
CCGTGGCAAAACATTATCTATATAGAACTCTGCTGAAGCGTACTTGGGAATGTTCTTGACTGTACGCCTGGCAAGCATAT
AGTACAAGCTTTAGAAACTCAAATGCAAAACGTAACACACTGTTGTAAATGTAAATAGTAACTATGTGCTCACGTTCAGC
AACTACCCCTTAATTGGAGTTCTTGTGAGATTTAATTTATTCATAAATCACTTCATTATTGTACTTATGCTGGCTATTCA
CAATCTCCTGTCAAGCCCAACCAACCATCTATTCAAACATCGTTGTATCTTTACATTGAAAGTATACATGAGACAAGCAG
TAGCTCTTTTATTTCCTTTTGCTTTGTCTGAGTACCTTGAAATATCCACCTATTTTTATTCTTCACATTCAATATAATCA
GAAAAAGAAATAGTGGACTACTTGTCCAAGTTGATTTTAACTCAAACAAAAAAGCTTACTCTCCAACTTGCCAACGCCCA
ATACTGTCTTTAAGTGTGTCCAATCGATACCAAATTAGGAGCATGGAACCCCAAAGCTGTGATTCAACTCTAGAGCTCTT
GTGCGATTTATGGTGTCAACAAAGTCTATTTACGAGAATACCAAGTCCATTTTGGTTATTATCCTCATCACTATCTCTTA
AGACTTCCGTGTAACTGAGATAATTCTAGAAATCTTGCACAAATCCTGTAGCTGTGGTGGTATGGGGATTAGAGAATTTT
GTGCTGGGAGTAATTACCATTTTGAATTTTCATGGAGAGATGGTGTGTGTGTGTGTATTTATGCATATATATACACAAAT
TGACAAGGCATTTTCCCAAGGATATATATTACGGAGCCACATGCTTCAGCTCACACCCAATACATACTACCAATAAATCA
ATGTTGATGTTTACCTTGTTACGCTAACTCTTCACTTACCCCCCCTTCAGTCTTGACATGCAAATGGCTAAACGTAAACA
AGTTTTCAAAAAGTACAAGTGTTTATAAGGAAAGGATCCTTCAAAAAACACAAAATTGCTAGAAACTGAACGCACCACTA
TCAGATCCAAATCCATATATATACACAAGTTGATAAGGCATTTTCCCAAGGATATATATTACGGAGCCACATGCTTCAGC
TCACACCCAATACATACTACCAATAAATCAATGTTGATGTTTACCTTGTTACGCTAACTCTTCACTTACCCCCCCTTCAG
TCTTGACATGCAAATGGCTAAAACCCAAACGAGTTTTCAAAAAGTACAAGTGTTTATATGGAAAGGATCCTTCAAAAAAC
ACAAAATTGCTAGAAACTGAACGCACCACTATCAGATCCAAATCCATATTCAGTACTCCTCCTAAGTCAATGTAACATTA
CAACTACATGACGACAAGGGCGACTGGTTTTTTTTTATGATGTTAACTTGGATTTGTAGAGCACTATGTTGATTAATCTT
GTCAGGGAATTATACTTAAAACTATTTAAGAAAACTATACTTAGAACTGCTACATGAAAATGAAACTAGCATGCAAATGT
AAAATGCTAAAAAAGCTAGGGGACCATACCTTATGCTTGAGAACAGCTCAGCTTTGTCAGTAAACCACTCTGGGATATCG
CGAACAATTCGCACATCATCCTTCAGGTAGTTAATAAAATGATCTACGTCAAATATGTCCTCCAATTTCCTGTCAACACA
GTTAACTCGTATCAAGAATAATCAAAGTCTTACCAACCTTTTGGAAAACTCTCACAACACAATGATATTTAATCTGGAAT
GTTTTTTTTTCAACAAGAAACTGATCCAATAACCAAAAACCTCAATTTTAGTTTCTATGAAGTTTGACTAAAATCTCATT
ACAGTGCAACATTAAAAATTAACATCCATCCTTATGAGCAAAGAACAGCTGCTTCAGTCAAGTTTCCCTTACGTTTGGTC
TTTCCATATCTGGTCTTGCTTTAATACTGGCAAAATAAGGGTGGCATTCATAATTTTGGCCACTGCAACAGCATTGCATA
TCTGCAAGGAAATGCATGACTAATTAAAGTGGTAAAAAAATCCTTTGAAAACACATAACAGAATTCATAGATATGCAGAC
AATTAAGGAAATACAATAGATAGTTTTCATTCATTAACTGACATGCAAAATAAGAAATAACTAAAAGTTACCGACACAAA
TATAAAGAGATGGAAGACAAAAGCATAGCATATGACATGAAACATACAGCGATCCTTTGCTGGTTTAAGCCACCCTCAGC
ATGTATGAATATATAACCGTTTGTGGCGTTCTCGGGAGGAATATCTGCAAAGCACCAAGATATATCACTATTTTGCAAAA
TAGGAAGTAAACGGTTAAGAGATCAGCTATTCCATTTGGATGAAGATTCCAGCAAGCGCAAGAGGTTTGTAGCTGTCAAT
GATACATCTAACCCAAAGAGGTTTGATGAATAACTTTTGGCAAACAAGGGAGTATCAGGCAGAAACCTGTTACACCATTT
TCTCCACTTCTTAAGTAATGATACAAGTTTCATGAATGGGAAAACCAGCTCTGTTTTCCCACTTCTCAATGACACATGAC
ATATACCAAAACCTATTCACAGAGTTCCACAGCTCTGTATCAAGGGTGACCTTCTAATTTACTCTATTCTAGATAGATGT
AATTCATAAAAAAGTTTAGGTGGGAAAACAACTAACATTTCCAGGCTCCAGAATGTAAAGATCTAAGAACAACATTGCAA
GAAGCCGGTATAGATTACTTATATCAAAGAAAACACCGATAACTTCAAAATCTTAAAAATTTACATAAATAAATAAGAGG
AATCAAAATACCAAAAAATATTAATGGAAGCCTTTAGAAAGATATTAAATGCTTACTTATCAAAACGATAGACGACAAAT
GCTTAAAAGATAATCATTATAGCTATAGCAGATAATTAGCCAAGAACACAAGATAATTACATGGTCTCTTAAATTTGGGC
TTTCTGTGTTAGTTGTTAGTTGTTACAGGGGACTGTAGAATGTTGCCCAACCTAGGCTCCTGAACATTAATGAACAAAGA
TAGACTAAAGAAGCTGTCATGCACAATTACTGCACTTATGCTCCTCAAAGGGGATCAAAAACCCGAATACCAGAACAACA
GGAAGCTCTGATATGGTTGAAACAATATAACAAATTTGCAAGAGCAGTGCTAGAATACCTTTCAGAAAGTGATGCTAGAG
AATTTCCCATTTCACCAATGTGAAAGGGAAAATGAAAATGTTATGAATCTTTAGGGAAGGATCGATTCACAGGGCGATAT
ATAAATCAGCTCGTTAAAGGGAGGCTGAAACCTTAGAATTCATTAAAAGAGAACTCCGATCTCTTCAGCTCTTCAAAGGG
AGACTGAAACCTTAGAGTTCAATGGAAGAGAGAACTCTAATCTCCTGCTTTTTGCTGAATTATGACTTACTGATTTATTC
ATCAAAAGCCCCTTTGAATAGGAGTCTTATTACATCAATAGGAAGTCTAATTCTTATTAAAGTAGGAGACCTAAATCCTA
TTCCAAACTAATAACTATAACTTAACCTAATCCTTATGAAACTATGAAACATAAATCCTATTCTAGAATAATAAATAAAA
CAACTAAAAATATAATTAAATACTTAATTTAAGGGCTTCCAACGCATCCACAACATTACCCCCTAAATCCTATTCCAAAC
TAATAACTATAACTTAACCTAATCCTTATGAAACTATGAAACATAAATCCTATTCTAGAATAATAAATAAAACAACTAAA
AATATAATTAAATACTTAATTTAAGGGCTTCCAACGCATCCACAACATTACCCCCCTCTTACGTTGAAAGAGCTTGTCCT
CAAGCTCGAATTTCACAGCAATCATCAACTTATCCAATTCCAGACCTAGCTTGAAGTTGACATTGATAAATTTCGACTTT
ATCAGTTTGCTGAAGCATGACTAATTTGTCCATCAGATTGCTACTTTCATGAGGTCCAAATCGCTGATATTCTTCCCAAC
TCATTGAGTATTTCGCTCGTTTAAGTTGATAATACCATAATGGTGCTAGTCCGAACATGTGAAATCCAACCACACCAATC
TTTTTTGCTATCATTGTATGTTGATCTTCTTCAAAAAAATGTTCACAACGATGTGCTCGAATTAATGGATTATTGGTGCC
GTTATAAGTAGGTGGTGTATTGCCTTTTGTAGCAAGAATTGTTGATCTGCTAGTTGTCTGGGCACTATTTGACTCAGGTT
TGTGGGTTGCTGGTTTTGTGGAGTCAATTCCCAATCTAGACAATTGTTCTTGGATGACTTGGACAATTCTTTTGATGAGG
CGTTGTTCCATTGCTGCAATTTTAGAGTCTATTAGGGTTTCTGTAATGGCACGTTCTTCTCTAAATCTAGAATTGATCTC
ATCGCCCATTGTGTTAGGCTCTGATACCAAATTGTTATGAATCTTTAGGGAAGGATCGATTCACAGGGCGATATATAAAT
CAGCTCGTTAAAGGGAGGCTGAAACCTTAGAATTCATTAAAAGAGAACTCCGATCTCTTCAGCTCTTCAAAGGGAGACTG
AAACCTTAGAGTTCAATGGAAGAGAGAACTCTAATCTCCTGCTTTTTGCTGAATTATGACTTACTGATTTATTCATCAAA
AGCCCCTTTAAATAGGAGTCTTATTACATCAATAGGAAGTCTAATTCTTATGAAAGTAGGAGACCTAAATCCTATTCCAA
ACTAATAACTATAACTTAACCTAATCCTTATGAAACTATGAAACATAAATCCTATTCTAGAATAATAAATAAAACAACTA
AAAATATAATTAAATACTTAATTTAAGGGCTTCCAACGCATCCACAACATGGGCTTCCAACGCATCCACAACAGAAAAGC
TCACCTCTGACTGCAGTAAAACAAGAAGGATTCTGCATTTTGTGCAATATTCAGATTTGAGCACAGAATGGCTTGTGAAA
AAGCTAATGCTGATAAGGGCATGACATAAGGAGACCATTGGATAGAAATTCTAAGATATTGGACCATTAATTACGATGGA
AGGAAGGGGACAGAGGAGTAACTCTTGTTTGAAGGCAAAAAAAAAGTTGTAACTAAGGAATTCGAGATCCAGCATTGGAG
GGACTCCGAGGGAGGGATACATTTCTTTTGATAACCGAGAAATCTCCGAATGCTAGTAGCTGCATGGTACGAAACTTGGT
GATAATGGGCCTGCCCCTCTACTTTTCTCCTTTGCAGAGAGGGATATTGCATTATAAGCATTTGAGTCCATGTGCGTTTT
AAGAGGAAGGATCTATCAAAGCGTTATTATAAGTCCCTCTCTTTTCAACAGGAAGTTAACACTCGTATTTGAAACCTCAC
TTACCAACCAAAAGAGGAATGCTTGACCTATGCACATATCACTCACAATTATACCAACCAATATTTTAACACTTAGCTCT
CTATCAAATCCCTAAATATTGGAGGATCTTTTACTTATTTCTACTCTTACAGTTTGATAAGTTCCTAAATCACTCCATGA
GCATTAGAAGAAGAATCGTTCAAGAGTCTAATCCAAGTGACCTAATAAATCAAATTATCAACAACAAAGATAAATTTGCA
ACTTAAATTCAACTACTAACAACAACATTCTTCAATTGCATAGGATGATACAACTTAATATTTCTGAACAAAGTTGTTAA
GGTTGCCTGCCTTGTTCTTTTATCATTTCAGTAATAAGATGACATTTCTGTTCAAACACCAACAATGCCTGCCACTCTAC
CCTGCACTCCCTTAAATGTCAGGCTTCGATCCGTCACATGATTCATCCAATACATTGTTTTATATTTGCATCTATAAAAG
TCATTTTTCAGCTTCTATTAGAGGAGCAACGGATACAATCCATTCGAAGGGGGAGCAGAGCAGCAGGCAGGCAAAGCAGG
GGGGAAGAGATATGGATTGCACCAAAAGCAATGCCCCTAGCACCTAAGTGCCACAGTCTGAGCTCGGCAGCGCATTTACT
ATTTGGAGATGTATGGCGCCAAGCAGAAACATTTTTTCCATTAGCCGAGAAAAGAAGTAGCTAAGGAATATCACTATCGT
GGGGAAAAAAGAAAAACATAGGATTGATCGAAGGCATCCGGCGTAAGTGTAATACTGAAATATTTTTTTCTCGTTTCTCT
TTGCACGGTTACCTTGAGGAAGATGGGAGAGGAGGAGGTAAATTCTCTAAACTCATAAACTTGAAGGAGTATATGAACCA
AATTGCCCCACCAGAAGGCATGACAAGACAAATGTATAGATATAATTTCAAGGAGCATAAGAATACCTGATTTCAGTCCC
TCACGTCGCTCCGCACAAGGCTTCCATGAGGTTGTTGATGAATAAGGATTCTCCCACAAGGAAGAAGGTTCTTTCACCTA
ATAAAATTAGACAGATTGGACGTTTGACTACATTGATGGTAGTGATTATGTAATATGATGCAGTAGCAGACAAAAGGGTA
GTTTTTCAAGAACATACCGGTGGGCACTGAAGAGTTATACCATCCTTTTTGCACAAATATGGAGCATTCTACAGAGAAAA
AAGCGTAAACAGTGTTTTATCGCTGAAATTGAATCAAAGAACATCAGATAGGGAAATACATCAAACATTCTTTCAATAAT
AGTTTGTTAAACCAAATCAAAAGGCCAATGTAGCACACAAAACAATAACAGCCACAAATGAAATCTTTTATATGAAGAAA
GTCGAGGAATAAAGATGCTTACACAGCCCACAATTTGATTGATATCAGAGATATGTTAAAGCAAACTTAAAATATATGAC
ATGTTAGTATTCATATAAGAACAACTCTAAAGGATTGGCTTGCATTTACCAAATTACATGGCATTACTTAATTACACTAG
CGGCCGAAAGCATGCATTTCTATTCTAGTAAACATATTACGGAGTTAAAATATTAACTTGATCAATAATCATCAAAAGGA
CTTCTTGTATTTATCTCTAGTCGATGCACATCTTCTCTAGTAAACATTATATGGAAGTTAAAGTCCTGACTTGACCAAAA
GTTATCAAAAGCACTTCCTAAATTACTTCTAGTTGCTTCAAATTGACCAATCAGATTCATTCATTCCAGCAATGGCAAAT
AATTTTGTCATTCAAGGCAAATCACATGTTCTCTTAAAATACACCTTCCCCAAATCCCACACTTTTTCCTACCCGAACCT
TATGAGAGCATAACAGAAACATCTAAGCCTTAATAATCTCAACTAGTTGATACCAGCTTCAAACTAATTAGAACCGCAAA
ATCTTTTGATAAACTAGAAATATCCAAACTAGAAAAAAGAAAAAAAAGAGAGCTTCCAGTGAGCAAATTGAGAGGTGATA
CATACAAATGTGTATGTGTGTGTTTTGAGATCAATAAAATGAAGGCTTACCAAACGATGTACGACGGAGGAAATCAGGAC
GACTAGTGAAAGTATGAGAACAACAAGCAGAAATAGCGAGATCTTGAACTTGTGAGGGTGAGACCTCGATTCATCAGGGA
AGAAGAAAGGGAAAAGAGGTTGAAGATGCGAAGAGAAGAATGAACGAAACCGATCTCGAGGATACCGGCCACGATAATCA
TCATCGTCATCATCAACGTTAGGAGCACTGTCAGGAACCAAAGGAGATGAGGAAGCGGTGACGTCGTCTCGCTTCCTAGG
TGACGCTGTAACTCGGTTTCCGATCGAGCTTGAGTGGCGTAGCTCCGCCATTGCTCGCTTCGGACTGAACGCCAGTTTGC
TTCGCCGGACTCCGGCGTGTAGTTAACGTTGACGGAGTAACTGAGAATTTTCTAGAATTTCGGCTCCGGCAACGGCTATA
TTCAGTCAGTGTGTGAAAGAGTGCTGAGTTTCCAGATCGGTGATCTCTTGACTTACCTTATTAGAAAATATAGTACATTT
TGACGGGTAAATGTTTTACTTAGAGCCCCTCATATTTTCAAATGTGAGATCTAACCCCTTTAATATGAGTATTGTTTTTT
TTTTATCAACCTCAAAAAAGAATATGAGCATTTCATTCAATAATTCCGATACCAAAACAAAATTAAGAAGTACATAATTT
TATACTCAATTTAGTTTTTAATCCATCTAATTAAATGAAATATTATGAATCTATTCAATAAAAATTGTTTGAGAATAAAT
TTTATGAAGTGTAATAAAAAATTAATTAAATGAAAAAGAAGGTCGAATATATTTTTAAACACTTAAACTATTAGTTAAAC
TATTGAAAATAGTTTAAATACATCTCCTTTTATAATTTTAGTTCAAATATATTCCTATTTTTTTTTTAACAAACTAACAC
ATGTCACCTTAAATTAAATAACTCACCCCCAATTTTAAATACACAATTTCTTTATGAAACTCACCCATTTTCTACATTGA
CCAAATTTGAATCAAACTCATTTTCATAATCATCTTCTCAACATGTATACTTCTATTAAAATCAGCATCTAACCGCGGAA
GCTCTTGAACTCAACTTTGAAATAGATATACAACCAACGATGATACAAACAAACAAGTCCAATAAAGATATCACATTGTT
AATTTCATTTTTACCTTTTGTCAAAATATGTCTAAATCATTTTAATTTTGCATACAATGGAAAAACATAAATTAATTTCT
GGTGAATTAAAATCTAACTATTAAAATCTACAAATTTTATTTCGATTACAATAATATTTTAGTGAATTAAAATCTGCTTC
AAGTCGTATATTTTGTTTGTGTGTGGGTTGACAAGTTGAACCTTAGGATCTTTTAATTTAAATATTAAAGTGCCCGTATG
ATACAAATTAATTCCATCAGAAAGGACATGAAAAATAAATTGATCAGTTCACAGGTCAAAAACATCATTTCATGATTGCA
AGAAATTTTTAAGTGGAGAAAATATGACCCCCACACTATATGGATGAGTTTAGGGATGACAATCGGGCGGGTTTAATGTT
GTGCGAGTGGGTGGGATGTGGGGCGGGTTGAAGTGGGTTTTTTAAAAACTAATATGGGGCAGGGCGGGTTGGGGGTATAT
GTGATTTTATGTGGGTTCAAACTTAAGAGTGATAGAACATTATTTATTAAGATAACTGTTTTATTTAAAGCTACTAAAAT
ATTCAAGATATTAAATGAGAATAGTTCAATAAAAAATAATACACTTTCTTACATGTTTGCTAATTGACTTCTAAAATAAA
TTGAAGTCATTATCCTATTAAATTAATACAATTTAATGAAAAATTGAATTTATTTTTATGAATTTTATTTTCGGAAAAGG
CTCAAAAACACCCCTAAACTATCTGAAATAGCTCACATTTACCCTTAAACTATATTCCGGCTCAAAATTACCCTTCCCGT
CATACTATTGGGTCATACCTACCCTTCTAATTAACAAAAGTATGTTAAGTGCCACATGGACGCCACATAAGCGCCAAACA
TTTCCCACTTTCACGTAGACTAAGTAACCAATTAACTAATGGGTTAGGCCTAAAATAAATAAATAAATTTAGGCCTAATA
AGATCCTTAATATCTAATTTTCCCCTCATTTAAATATGAAATATATTTGTTTTTTTAAAAAGTTTTATGTCTAATTAAAT
CATGAATAAGCTGGTCTTCTAGAGTTTGCAAAATAGATGCAGGAAAATTATTTAATTTTCTTATGGGGCATCAGTTAAAA
TTTGTTAACTTGTTATGAATTGTGATTAATTTGTTACGAATTATGGTACTTCTGTAAGTCTACGTGGAAGTGGAAAATGT
TTGGCGCTTATGTGGCGTCCATGTGGCACTTAGCATACTTCTATTAATTAGAAGGATAGGTATGACCCAATAGTATGACG
GGAAGAATAGTTTTGAGCCGGAATATAGTTTAAGGGTAAATGTGAGCTATTTCGAATAGTTTAGGGGTATTTTGAGCCTT
TTCTGTTTTATTTTAGTATCAAACTTAACTAGAAAAAGAAAATATTTAAAAAATTATGTGGGCAGGTTCATGTGGGGTAG
GTCTATGCAGCGCGAGTAAGGAGAGTTGAAAATGAAAAAAAAATGTTATGAGGGGTGGGGCGGAACGGATTAAAAAATTT
ACGGGTTAAACTCAATCCGCCCCGCCCCCGCCCCTGCCCCCGCTGCGCACTGCCCCATTGTCATCCCTAGGTGAGTTTCG
TGGTGATTGAGTGCTTATTTTAATGAAATTTTTGGATGGATAAAATGACCATGAAAATGGGTTAAATTGGTGAATTTCTT
AGAGAAATTGGGTAATTAAAATTAGTGGGGAGTTATTTAATTCTTACGCCGATATACGTTACTTTGTTAAAATTAAGGGT
ATATTTGTGTCATATCGTGAGGAGTATATTTGAATCCAAAGTATAATGAGGGGTATATTTAAACTGTTTCCAACAACATA
TTAATATATTTGACCATTTTCCGTAAATACTAGTGATTGTATGGCTATGAAAATAAAATATTATTCACTTTAATTGAAAT
TTTAAAAATTGAAATTATGTTTTACCATGTTTTTATAGTGAATATTACGAATTTGAATGTACTTTTTTTAAATATGGCTA
AATATTAATTTTTAAAAATATCTATCTATATTACTTTAAAAGCATCAACTCCTAACCTAACTTTAAAAGCATCAACTCCT
AACCTAAATGTTAAAATACTAAATTGCCCCTATTCCTCCTTATAGCACCCCGCGCTATATACACCCTTTCGCAAAAACCG
GCTCTTATCCATGATGCACTTTGAACATACCTCTTCGGCCGCTTTATACATCCATTCGAGAACGACATCACTTCTACCGC
CTCCGCAATGAAGAAACACCTCCGTCCAGCAATCTCAAACAGTCACACCCCACCGCTTCCCACTATTTATAACTCTAAAA
TTGTAATGCTTCTCCCCATCAAACACAGATCAGTTACAGTTTATACACTAGTATGCAACCGACATACCCTCTCATTCACA
ATATTGCCTTAATACGTCTTACCTTTTTTTCCCACCAAATTAATTGTTTTCCATGCACGCAGAAAACTCGCAAACAGAAC
ATCTTTGTATCTGCTCAGCCATTTAACAAGTTGTAAGTTATTTTCTTCTGTATGACATTTCCTTAGTAGTTTAAAAAGTT
ACAGTCTGGAAGAACACAATATGAAACACATTCCAGATGGAATCCTTCCCTTTGTTCCTTCCTCTTGCGGCAACAATAAC
ATCTATGATTTTTTGGCGTACGTATATACATTCCCCTGCCCTTTATAACTACAGATTTCCTATATATATGTTACTTCTAA
CCTTACAATTGCGTTGTTTACGTCTTACTTATGCATCACATTCACCCCAACTCTGACTCACATACCTACATCGGCGATTG
TTCGTTCATCTGGCTACATACAATTTTCTGCCAATTTTTTTAAAAGAAATAGAAATAACATTATTGCACTCATATCCTCA
GGTACCTGCAATCATCGAGTTCAACCCACATGGCAACTGAAATGGAACTAGCAAAATAGAGTGTCCCGATAAATAAGCTA
CCAAAAAGCTCAGTTGATTTTATAATTAGAGTCTTAGTTATTCGGAGGGTTCAATAACACCTTACAAGAATTCAAGGCAT
GAAGGGATTTTCAGAACTATCATATTAGCTGATGAAAATGTAACAACATTGACACTTTTAGTTACGTTATCGTACTATTG
TTCATGTTTGTTGTACTTATGTCACCCCTGCTTAATAATAGGGGATAAAGATTCAAGCAACGCTATTTAATATGCATATT
GAAACATGGAAGGACTCCTTGAAGCCAAATAAGAGTTACTACATTGCTAAAGAATGTTTAGATCGTGTCAACCTCAACTA
CTCTTCTGTGCATAAAGAAGTTGAATTGGCCTTTACAGACAACACAATCATAAATGAGACTGACCATGAGGTTTCAACAC
AAAAATTCTCTGATGGCTTTTTATCATTAGACGATGCTGATAAATACCTAATGGTGCTATTCTAGGTAACTATCCAAACG
TCAAAGTTGTTATTTTCATGCTCCATTACGTAAGTGTTATCACTAATTTACATGAGCTATTTCATGACTTGATTTGCGTA
TTAGTTTCGGTGAGTCCCCTCATTCAAAATGCGACTTCTAAGAGACGGAAAATAGTTGTTACAAATGAGTTGTAAGTTGC
GATGATTCATAATATGTCATCTATATAGTGATATGGTGGTGTCCTGACTTTTCACTCCTAATTGATAATCTAGGATGGAG
CATACAAGTGTAACTCTTTGGGGAGATTTTGCTGAAAATAACGGTGCATTCCTGGGAAAGCTTAAAGATGATAAACCTAT
ACTGGGCTTATGTGATGTTAGAGTCTCAATCTATAAAGGTATCCAACAGTCTATTGTAGGTGTTTATCAAATAGACACTT
ACTATAGCTCATGTTTTTTACAATTAACATGTTTTTCTCATACTAGGACGATTTGAAATCTCTACTATTCCTGTGAGCAG
CGTCTTAATCAATCCAATGTTCGAAAAACCAAACGACCTTCGAGCCTGGTACATTACATTATTCACAAATGTGTTCAGCA
CTGTTACTTTAACCCAACTGTCAAAACTAATATTCAAACTACACTTTGCCATTGTAGCCAAGTTAAATCGAACATTGCTA
TAAAACGACATAATTCCTCTATTATCATTGTTATGCAATTACATATCACCATAAATCTGGAAAATCTATGCACTGAACAC
ACCTCACTCTAAATGGCTTACACCGTTAACTAACCTCATTGTAAATACAGGTGTGAAATCATAAAGGCCGATAAAAAAGA
TATTACGGTAACACCAAGTAAGGTAATGAGAAGAGCAATAGAAGTTTCATTGGTCCATATTCTCGATGGGTTGTTGGCTG
ATTCACATGTACATACTAACCGATATTCCACCCCTCTATAAATAAAATTCATTTGTATGTTATACATTTCACAAATATGG
TATATTGGCGTTTTGCAGGATTGTATGTACAAGTTCAAAGCAACAATTATAGACATACTCAATAAAGATGAGCCATGGTA
TTTGTCATGCAAAACGTGCCACAAGAAAGTGAAAGTTATAGAAGAAGCTGCAGCTTGTACCAATTGCAACATTGATAATG
TAGCATATGAAATAAGGTTCGACTCAGTTAAAACTCCATTAAACATTTACTCCTTACAAAACACATAAACTTGACATATT
GAATTATTGCCCTTATTTTGAAGAAACTACTTACGACTTGAAGTGTGTGGTGGAGAACAACGTGCTCGAGTCATACTTTT
TGAAGCGGTTAAATATTTACTAGGCTGCAACGTGCAAGAGTACATACAATCAACCTTAGTAAAGGTATGATCTTTATTTA
TAGAGTTGACTGAATGTCACGCCATATTTACATAGTCTAATGTGTACCTTACTGCCAACCTTCCAACTAACATATTCAAT
TGTTTACATCTTATCAAGAAGGAAGAATGTCACAACTATCGCAAATTGGTGTTGAGTAAAGACAAGCAATTCAACTTTCT
TGTCTAAGTTGATTTGACTGATTCAAACCCCCGAGGAGCTTAATTGTTGAAGAAATACATCAAGTGGAAGATGAAGCACT
AATTATCATGGAAGAAGAAGTAAAATCAGTGAGGAAGTACAGGAAGAGGGCTAAGAAAACCACAAATGCAGTGGCCCAAT
CAACCTAAAGAAACCCAAAGCCGATAAAAATTAGACATCGTTCTGAATTATGTAACTAAACAATGTGTAGCTTATACTGT
ATAACCAATGAGTGTATCTTATTACTGATTTATGTGTGAATTCATATTTGTTAGTTGTCTATATTGCCTCTGTTGGATAT
TACCTTCGTTCCATAAACAACTCTTATGCGATGGCTACGCCTAACTCCACCAACCAGACTATGGATGTCCACCTCAGGAT
GCTTATAAATCTATTATGGTTCATATGTACAACGATGACTTCCCAGGAAGATTGAATAATATTCAATTCTCATTCCATTG
GGTAAAAAAGTTCCTTTACGCAAGTACACTTCTACATAAATAACAAATATTGCCTCATATTGTACTTGTCGTATATCCAT
TACAACAGAAACCAACTCTCCAAGGCAACATCTCAACGTAGCAGTCCAGACGTAAAAAAAACACACACAACAACAAATCC
AAACAACCCATAACTATCTCTACTAAGTAGGGGTATTTTACAAGTACACCAACTTTACCTGCAGGTATAATTTTACGAGG
TAAGGGCAAATGAAAAATAAAGTTATTATTGCTCTGCCGCAATTAAATAGAACTATTACTTAACGAGTCATTAACCTATG
TTCTATATCAAGAAAATCACTAAACTTACATCTTTAGGACAATAAAATCACTCATATAAAATTATTATTACAAATCACAT
AATTAATTTGTATATCATGATATAATAATGAAGAAATTGGTCAAAATCACTATCCCATTATAATATCATTTTCAATACAC
GAACTAACAGTAATTAATGCTTTTCAATTGATCAATGACTACTACTTCATTAACGTTACTGTTTGCTAGATTTAATTTTA
TTAAAAATATAATCTTATAATGCAATTGATATTTATAGTTAGTTGTTCATTATTTAAATCGTGACTATGCTATTTAAAAT
AAAGTAATTTCTTGATAAATTAAATTGACTGATTTTTTGGATATAAAAGCTTTTTATTAATAAAAACTAAGTTTATTAAT
TTTGATAGATAAATAACTAAAGTTGTGTGACCTTAATAGTTATTATCTCTCATTGTAATTGCTAAGAACCAATTAGAATT
ACGTAATAGTAAAAAGAGTATATTATATCACATTCCAGATTTCCACGAAAGGCCTATATACTGAAAGTCTTGAATCCTGC
AAAACCAGAACATTACACTTACTAAACCAGCCGACAAGGGCAAGCAACGCATCAGCCAATAGATGCGCCTTCTCTAAACC
ATCGCGACTTTCTGATTGCTTTGCGCTGCACACCAAAAGTCATCAACCAACAAACGCGCCTTCTCTAAACCATTGCAACT
TTTTGGATGTTTTGCGCTGCACACCAAAAGTTGCCTCCTCAATCGTTGCAATCACTTCGACAAACCCCTACTAAAAATAC
TGTGGCACTTCACCATCTGACAAAAAGAACTCACTAAAATTTACTCCCTTATCCAGATCTTCAGGATCTTCCAGTATATT
ATAGTCATCATATTCCATACTTTCATTAGTAAAAAAAACAAAAGATTGAGACTCAGTGACACATTCAGTTACACAAACCG
TCTGCATGATCAATTTGGGCACTACTTTATTGTGCTTTCATATTAAATAACACCCGCTAGACTAAAAACATTACAGAACA
ACGTCACGCACTGCGAATTACAAATTGTAAGGTTCCCTTAATTCTGTTAACATATTTATAAACATATCGATTATCCTACC
CCTTGCACTCCTCTGTTATGCTCTCATATTAGATAACACCCGCAAGACTAAAAACATAACACAACAACATTACGCACTGT
GAATTACAAGTTGTAAGTTTCCCTTAATAATCCTAACACATTGATAAACAGATCGATTATCCTACCTCTCTAAACTACAT
CCAGTAATGCCATATGCATTATGCTTCTCATAATAATGAAAAATATAAAAATCCATGGTGGCAGTAAAACAATGGCTTCA
TCTTTCATTTGTTCGTCTATCGTATAGTAGGATAAATTATACATTTCCATCCCTAAGTTCACAACTTCAAAAGTAATACG
ACAGAGTCCATAGTGATCCCAATTATACATATGATAGACATTGCTTGATGAGCGCAAATCTAGCATACAATTGTAACTGT
CTCATTACTCCCTTGGCCACCCCAAAAACCATCATAAATGATAAGACATAAATAGAGAACAATCCAACAAAAAAGATGCC
TCAAGGAGATGTAATACAAGATTATAAGTCATTCGGGTTGTAGGGAATAAAGAATGCAATTAGTAGTTACATCGGATAAT
TATATACGCAGACATTTCGAACATATGACTTGAACATAAGTAATCTTTAGGAGGCTAGGCAGCAGATTGTGCAAATATGG
TTTCTATTATATCATATAGGATTCAGTTGCTTCGCTATTCGAATTATATTACCCCTATCATCTTACACAAACATTTTCCC
GCTTCATATATAAAATAGGACAACTACACGTCCTCCCCCAATCCTGCTCTGGAGGTAATATTGGTTTACCACATAACATA
ATTAACTTGGTGCTACATAATCACATTATCAAATTTTCAACTAATGAATTTTTACATTCACAAAATGTCATACAGGAGAC
CATTAACTCGACGAAAGTTCAATTAAATATGAAAGTGCAACAGAATCAGCAGCCCAAAACAAGAGGTATGTTTACCAAAA
TGTTTATTTAACGTTAAAATCAAACTTACAAACCAACTAAAGATACTACAATTATAACATTATCATATCACATTGGCACC
AGGGGTCAAGCGCAAAATACTCTCGGATATAGGCAGGTCCTTGAGAAGGGTTGAAAAAAATGTGGCATCAACTAGTCAAG
TAGAAGATGACCACGCTCATGAGCCGTAGGTGAAGAAGCGGAAAAAACTGTTAAACGTATAGCTATATCTGAGGTGAATG
TTGACGGAGGTATAATTACTCAATTAGTCCACACTAACAACTTGATATAATTTATGGTGTCACCATATATAACATTTGCC
CAAAAATATTATTTTGCTTTTTGTTATAGGGGTAACTAATAGGAAGTTCACAACAACATCAACTCATAATCTGAAAAAAA
AAAAACAAGAATGTACCTACTGCCCCCTGAGGTTTGAATATGAGCCCTCAACCAGCTTCTGTTGCAGAGGTGGCTATATT
AGTTTAGCACCTAATGAAGTAGTCGATGACTTTTATGAATTATTTGTGGCTGACTCAGAAGATGTCAAGTTATTCAGGAA
AAATATACGCGCGTATAATAGTTGCTTTTACATCATTTGGAGTTAAGCTCGATAAGGACTTGGTATCTTCCAGGAAAGGA
GTATACAGTTTCAAGGCACAAGGACAAATATATTATGATCTACCATCATTAATCCCAAACAATGACAGACCATGGTACTT
TCAACTATACTTCTGTGATACAGACCATGAATTAAGCCAATAGAATGTCGATACTAGAAGATGTCAATTTATCAGAGGAA
GTCATGACCAAAATAAGATACATAATGGAGTGAAATCCATATGCAAAATTCTTCTCACAGCTTAAAGAACATATGAGCTT
TCAAAATCTAGAAATACGCATAGCTGCGAATGCTTTATTAGACCAACGGGTGTGTAACAAACCCTCGATAGATCAGGTGA
CGATTATTTAGGTAGATGGTAACAATCCAAATACACCGTTTGAAAGAGATATTGCAGTACACGAGCACTCAAGTTATAAA
CATCGAGTCAAACATTATTATGGTTGTTATGAACAACTTCAATATCCTCTAATACTTCCTAAATGAGAAGGAGGTTGGCA
TCAAGGAATACAAAAGTGTTCCAATCCAATCAACAACACTCAAACATCTGCAATAACAAGTTCCCAGATAGGTAGATCGT
CATTAACAAATGCCACAGAGATGTTTGCCAACGAAGAACAAGGTAACCACTTATAAATATAGCCAAGAAAAATATACTTT
CATTTGCCTAGCATATTACAACTTGTAACTTAAAATTTACAGCTGGTACAAACATAATATGGATAAGTTATCTAAGGACA
AAAAACCCAAACAACTAGCGGTCATGTAGTTTTTCCATACACAAATTTTATTCCTAAAGGGATAACGCAAGGAATTAAAG
TTCTATAACATGACTAACATTAGTAAACTACTGTACTCAAAGTACCTATCGACTAATAACTACCTCTGACCTATCATAAT
TATTACGCATTCCTATCTTACCATACCTATTTGTCAATTACAAGAAGAACAGTTATATATATCCATGCACCACTTTAGGT
TCAGTTGTAGAAACTGATTGACCATAAAAATGGGTCAAAATAGACCATATGATTTAATTTGCGTGACAAAACCTCCTTCC
ACATAGTTTACTTTACGGATTAAAATAAAATAAGATGCTCTCAATAACAGCGTTTAATTATCCATTATGTCCATTAATTT
CCCACAACAATAATCAATAAGCCATAACAAGTACTTTCAAATTCATGTAGGTGTACGATGCGAAATAAAATATTGTGTTT
CCTGCAGGGAGTACTACTGTTATAAACTACAAGTCCGAACGGGTGACAAGTCCATATTATTACTGTGCGGGAGATTGTTG
CAGCAATTTGTTGTGGACATATACATCAAAATAGAAACAACAAGACTTGAATATTATCGATTAGAGTAGTTAAATTATTG
AAGGGAGATACTCCAAGGTATTGTTGATAGTGTCATGGCCGGCGAAAGTAGAGGAGACAAGGTAAGACAGAGGGTACTAC
TACCAGGATCGTTCATTGGAGGACCTAGGGATATGCGACGATGATATATAGATGATATGGCGTTGGTTCAAAAGTTTGGA
AGACCAGATCTATTCATCACTATGACATGTAACCCAGAATGGGTTGAGATTGAAGAAGCATTGCGTCCAGGTCAACTACC
TCAAGACATGCTTGATTTGGTTACCAGAGTGTTTTGAGCAAAATTGCAAGACTTGAAAGACCAAATTTTCAAAAAAGAAA
TATTTGGACCGATTGCAGCACATGTTTTCGTGGTAGAATTCCAGAAGAGAGGCTTACTACATATACACTTACTTCTAATA
TTTAAAAAATGTAATAAGATACTATCAGTAGATAAGTATGATAGATACATTACTGCAGAAATCCCAAATAGTGCCACACA
TCCAGAATTAAGTGCATTAATTATCATACATAGACCTTGCGGGAAAAAACGTAAGACAAGCCCGTGTATGGAAAATGAAA
TGTAAATTTCACTATCCCCGGACATTCAACAACAAAATAATAGAAGGAAATGATGGATATCCGATTTACAGAAGAAGAAA
TGATGGGAGAACAAGTGAGGTCCGGGGAATGAAGACGAATAACCAATGGGTTGTACCTTATAATTCATATTTGTTGATGA
GATATAATTGTCACATTAATGTTGATGAGACCTCAACATTAATGTGACCTCAATATATATAAAGGACACGACAAATGTAC
CGTATACATAGAATCAAACGATGGGGAAAAATTCATTGATGAAATCAAAAGCTTCCAAGATGCACGTTGGGTGTCTCCAC
CAGAAGCAATGTGGCGAATTTATGAGTTTAACCTAACTGAAATGCAACTAGCAGTTATAAACCTGCAATTACATCTACCT
GGCAAACAAACAGGTAATTTACAAATTTTAGTCAAATATTAGAGATACTAACAATTTCTAGGCGATTTTTTTTGTTTGTT
TATAATATACTTACAAAACAATATGTAGTGTGGTACTGGAAGAAGCAAAATCTACAAATTATCGTAGGATCGGATTTTGT
AAACCAAACAATGCTTACTGAGTATTTCAGGATGTGCTCTATAGACATTGAGGCTCGCAAGTGTCTTTACAGAGAATTTC
GAGAGCATTATGTTTGGAACTCCCACTCTAAAATTTGGACGAAAAGAAAATCACGCACCGTCATTGGTCACATAAATATT
GGTAAGACAATTACACTTAGTGTCTATGTCAATTAAACACACAAACTTTACATAATAAACATATTTACTCAATATCGCAG
CGAATCCTAGAAAAGGAGAAAGGTATTACGAAATGCTATTATTGAATCAATTTCGAGGGTCAACTTAATTTGAAAACTTA
CTTACGGTTAATGGAAAGCATTGTGAAACTTTTAAGTAGGCAGCCAAAGAAAGAGGGTTATTATAATCGGATAACAGCAT
AGCGAAATGTTTACGCGAGGCTGTCACCTTCAAGATTCCCACCGCTCTTCAATGTTTTTTTGCTACAATCTTAGTTCATT
GCAACCCAACGGATGTCAGATGTCTTTGGGACACATATTACAGTGTTATGTTCGATGACTTTCAAAGAAGCCATTTCAGC
ACAACTGACGCACAAATACAATGTACCTTGAAAAGTATTAACTATTACTTGGAGAATATGGGACAAAGTGTGGACAAATA
TGATATCTCTCAAATCAAACAATAAGTACATCAAACTGACCCAGATTAATGTAGAGAAATAATAGAAGAACTGTCCGTGA
AGGTGCCAATTGAAGATGTTGACGCTGAATCAAAGTCGAATCAAGAACAAGCACAAGCTTTCAATACCGTTCTCGAAAGG
GTCAACTTAGAAACACCGGGGTTATTCTTTGTAGATGGGTCTGGGGAGCCAGGATAACTTTCCTATATCAGGCGTTACTG
GCAAAGGTGAGATCAAAAGGTATGACAGCATTGTTATCTGCAACCAGTGGTGTAGCAGCAATATTGCCAAGAGGTCGTAC
AAGACACTCAAGATTTGGCATACCACTACAAGCAAATAAGACAACAATGACAAGTATGTCAAAACATGGTGGGGGAGCTA
AACTAATAAGACAAGAAAAATTAATAATATGGGACGAATCACCCATGGCTAAGCGACACACAAATGAAACAATCGACAGA
AGCTTTCGCGATATAATGGATAACGACATACCTTTTGGAGGTAAAGTCATGGTACTTAGAGGGGACTTCCGTCAAGTTTT
GCTTGTTGTACCAAAATCTACACGCGCAAAGACGATAGATGCAAGTTTGGTTAAGTGGTATATTTGGCCTTTAATGGAAA
AGATTAAACTTTCAACAAATATGCGAGCAAGAGCAGATACGACTTTCAGTGACTTCTTGCTTCGTATTGAAAATGGAGAA
GAAACCACAATACATGATAATTTAATAGCACTTTCAGAACAAATGACTGCCCAACTAAGTCAAGTTAGTAATCCAGAAGA
ATCATTAGTCACAAAAATATTTTTATCGCTTCAACAAAATTACAGATTTGCTGAATATATAACAGAACGGGCAATCTTAG
CAAGTAGAAATGAATTTGTAGATAACCTAAATAAAATGATGATTGGAAAATTCCCTGGAGAAATCAAAACATATACTCCT
TCCGTTTCAAAAAGTGTGGTCTGGTTTGACTTGGCATGGAGTTTAAGAAATTAAAGAAGACTTTTGAATCTTTTGGTCCT
AAATTAAAGTTATGTCAAATGTACAAAATTGCCCTTAATCTTGTGGTCTTAAACATGCCACGTGGAAAGCAAAAAGTAAA
ATGTTACCAAAAAAGAAAAGAGGTCATTCTTTTTTAAACTGACTAAAAAGGAAAGGAGGTCATTCTTTGTGAAACGGAGG
GAGTATCAGTTTTGACTTAGCGGAAGATGATACCAACAACTAATATCAAGAAGAATACCTCAACACCTTAACACCAAATG
GACTCCCACCGCATAGGTACATTATCAAATCCTTCTAAACTTTTACAAATGTCTTATTATGTTACTTCATAGCGCAAAAA
AGAAGTCAACAATTACGTGCTTACAGAAACATAACAATTAATGAATCTTTACATTGTACAAATTAGGTTAGTGCTGAAAG
AAAATACGCCCATCATGATGTTGAGAAATCTAGACCCCTCAAATGGTTTGTGCAATGGGACACGATTAATTTGTAGATGT
TTTGACAAGAATGTCATATATGCCGTAATAACAACAGGACAATATGCCACAAAGAAAGTGTTTATTCCAAGGATACAACT
ATCACCACCCGATAATGAAGGATATCCTTTCAAATTTATTCGGAAACAATTTCCAATACGTCTATATTTTGCGATGACAA
TAAACAAAGCACAAGGTCAAACAATACTGAATGTTGGATTGTACCTACCACAACATGTTTTCTTACATGGTCAACTGTAC
GTAGCACTATCTAGAGGAATATTTATGGCAAAAACAAAAGTATTGGTCATGACTGAACAACACACAAAGGGACATACACA
AAAAATATTGTGTACAAGGAAGTTTTAAGCAACATTTGATTACTACTAAGAATTGGAAGCAATCAAACATGGAAAAACGC
ACACACACAAAATGCAGCAAATGAAAGCTTAATTGGATGTATTCAAACGTTTGGTGGAAGAAGAGACTATATGAACAACA
CCAAAGAACTAGCAAATATGACATTACACTTGTGTAGATTCAATTATGTAAATACACAGTTCAATTATTAAACACTATTT
AAATGGGACATGTTATTCATGACATAACATAACTAACAACCCAAATTGTTAGGTCCTGCAAAATTATTTGCAAACAAATG
TCGTAACAACAAATTTATAATACGACCCTCGCCTATACATTTGTTACAACGCAACACAAAGTTGCGTGACCCGTCCCTAA
GTATGGCGTACTGAATAATGAAATACAAAGACATGTTATGTACAACTGAAATACACATTATCGATAAACTTCTCCTTGTC
TAGGGATGTCAACACTTGGCATACACGTCGAATGCACGACCACCTCAGAGCATCTCCAACCCTATCCTCTATTTTACTCT
CCAAATATCGAGTTTTCTATTTTTCCAGACAACTAACTCTAACCCAAATCTCTATTTTACTCTTTAAAAATGAATATTTT
TCTCTCTCCTCAATATTATATTATTATTTCTATTTCATTTTTATTTTCTTATGTCATAAAATAAAAATCATTCTCATTGC
AAATAATCACTCTATAATCTTTATGTAATACAAAATTTCATTTTTTTTCAAATTCTTCATTTAATATAAAATTATATTTT
AATCTAAATTAATAACATAAATTACAATAAATATTACATATAATACATATTAAGGAAAAATTAAAATAAAAGTGAAATCA
TTAATGAAATATGATTACATCATAAATATTGTATCATCGTAAAATTTATTTTAAATTTTACATAACTACTCAAATTTCAA
GACTATTACATTACTCTCATAAATGTTCTATTAATGTATTACGGAGTTCAAAATAAGCAATTTTTTGTCCTTATATTTTT
AGGTGTAGCTAAAAATTGTTTAAATTAACAATTTCATCTTGTATCCAATTATTTCGTGTCCTAATTTACTTCCCCTATTT
CATTTTGAACTATTGCATCAAATATTTTCATGCTCATTAAAAAGTGTAGTTTAATAATTTATCACTATAACATAAAAGTA
GATTGTTTGAATTATCATGTAAATTTTGTGCAATTTAAGTTACATAATTTAAAATGACAAAAAAAATAAAAAAATTAAAT
AAAAAAAATTGTTAATTCGGGATGAAAGTAGTATACTTATCAATTATGTGTTTTAGATGTTATATTACTTAGAAAATAAT
TACAAATATTAGAGACTTAATTAATAATCTTATATAATATAAATAATATTAAAATAACTTTAAATTACATATTTAAAGTG
ACAATTTTTTTTAAAAATAAAATAGAAAAATTATTAATTTGGGTGGAAGTAGTAACTTGTTAATAATATATGTTTAGATG
TTATATTACATTAGAAAATAATTACAAATGATAAAAACTTAATTAGTAATATAATAGAAATAATATTAAAATAATCAAAA
AGTAAAATAGAGAGGTGTAGTAATTTTTCAAATTTGGAGAACTACTATTCATCTCTCTATAATTGAAGAATAAAGAATGA
AAAAGAGAATGCTTGGAGAACCAATCTCTATTTTACTCTCCAAATATAGAAAATAGAAAGTAAAATAGAGATGGATTGGA
GATGGTTTTTACCATACACCTTTGCCATTAACAAAATATTACACAAGCAGTCAGAAACTCCAATTGTCACATCATGGACA
GTCACCAGCGACCATCCACCAACAGATGTACCTACTCGCTAACCTCTCTTTAAAAAAAATCAGCGCAGATTCAGTAAGAA
ACAAACTGCCAGTATCACAACAAAAATCCAAATTCACCAATAAACGAATAGCTATGCCTTGTTACTGCCTTAGAATATTA
GACCTTCCAACTGGTGTTTGCGAAATTCAATAACAGTTCATCAAATGGTCCTGAAACACTCACAACAGCGCCACATAGGT
GGTCAAACACAATAGGACAACATGTGCCTACTACTTTGAACGATCCCACATCTCCAAAAATAGAGTTGCCCCTGCAAAAG
TCAAATAATAATATATACTTGCACCTGGAAAGAAACGGTTCACACACAGCGGCAGATGAGCTACAGTGAAGCCCAAAGCT
GATTGTGACAAATAGAGTAGGAATACATTTTAATGGTTGTATCAACCTCAAGACGAGGCAACCACGTGCAACACACGTGC
GGTAAACCTAGTATATTTTTAAAAGATTGAATAATTTACATGGGCAAAAGAATTCTAGTATTTTGAAAATTTAAAGAATT
ACTTGTTATATACTCCTATAAATTACTATGATTAAGAATAAAACATATTTTTGGATGATAAAGCAAAATATATTGCTAAC
TTGTTCAATTATTTTTTTCTTATCCAATTACATCTTATTTTACTTTTAAAACAAAACTAAATATTTGAATTGCACAATAA
ATCATAATTATTCTGCAACTAACTCTTCAAATTTCAAATTTAATAACCATTCGGAAGAAAATATACAAACCAAAATGTAA
GCAAACCACACAATTAAAATTGCCCTCGAAATGAATCATTGCTGGGATTTTTTTCTTTTTATAAAAAGAATTATGTATTT
AACTCAACATAGGTAAAATTGCGTGAAAAGATATGAACATATTTATTTATTTCTCGTTAATTGTTGTCATTGAAGGAGAA
ATAAATGTTACATATTCCGATGTTATTGGTCGTTTGTTGGTCAATTTTTATTAAACTAACCTTCAAACAATATAAATGTT
TATATATTTTTTAAAAAAATAACTTTATGATAGTGTGTTATATTTTTGTTATGAACTTTTACTTATTTGGTTTAAGATTT
AGGTTATTTTGATAGTTTTCATGACTTATGATTTTTTTAATCTTTATTAGAGAAATACAACTTAAAAATTCAAATTGCAT
ATCAAAACAAAACTTTAACTTCATATCATATGATTTCAAATCATAATTTCATCTCTCATGACCAAACAAGTCCTAAAAAA
AGTAACGGAAAAATATAAATATACTCCCGAACTATCATAAATGGTATGTAGATATTCTATGTTATACTTTAAGGGTATAT
ATATTCTTACCGTCAATCTTTTGGATTGTGTATAACCTTAAGGTTAACGGATGGACATGTGACATCATCTAAATAATTTT
ACCCAAAATTATTTTAATTTTTACCCATAAATTAAAAATTCATCTATCACAATCTAGCCCACTGATGAATCCACCCATGA
CCCATATATCTTAAGCTGTCTTGATAGAGAGGCAAAATGGAAAGGAAAAGAGGTTCACAACCAACATGAACCAAGGAGAA
ACCATAACAAGTATTGGTTACAATAGATCAAGATTTTTTTTTAATTGGAAAGAGAGGTCAAAGTTCTTGGCAATATAGCC
AAAATGTACTTTTTTTTTCCACTCGGTGTCCGGAATCCACATTGGAGCTTCGACTAAATCCGAATTGCGCTCTGCCGTTC
CCATTCGGGGGTGGTGCTCCCAACAAGATTTTCTCCATATCCAGGGCTTGAAGCTTAGACTTCTAATTAAGGGTGAAACA
TTCCAACCAGTGCACCACAACCCATGTTGGTAGCCAAAATGACTTGAATAGTGAATCCAACCGAAGAAAGAAATGCCAAA
CTACCCAAATCAGGTAAAATTGACTAAATTGAAAAAGTTGAACTGAACCGAAGACAAATCTCACATTTTTTGTGATAGTA
ACAACTATAACAAGCCCACGGGCCACAATGTTGGGAAAATGTTGTTCTTGTATTGGATTAGGCTCTAAGTATGTTGAATC
AAGAGCTTAAACAGGGTGGAGGGTAAGAATAGGGCCTCGTGAGGCTTGGCGGAGGGTCGAAACCCCTCTTCTTAAGCTTT
TGTCTCTGAGAGGATTGAAAGTGCCACAAACAACTGTGATTTTCATTCAAATTGTCAAATTTGTTGGTTGTGTGGAGTTG
AAACAATGCTAATTCTCTTCAAAAGCAATTGGAATTAGTTGAGTCGAGCTGGAAGCCTAAGACAACATTTGTTAGTTTGA
TGCGATATAGAGAGAAGAAGACGATATAGAGGAGTTTTTCGTCGTTTAAATTTGGGTTAGGTGTTTAAGATACCTGGATG
AATTAGATTATGATAAATGGATGGTTTTTAGTTTATGTGTAAGAATTAAAATAATTCCAAGTAAAATCATTTTGATGAAG
CAACATATTCGTTCGTTACGCTTAAGAGTATACACAATCCAAAAAAATTAACATAAGAGTATATATAACCTTAAAATACA
ACAAAAGATATTTACATATTATTTATAATATAACTTGGGGATAGATACAGATCTTTTTCCGAAAAAATAAAGGAGAATAT
TATAGAATAAAGATTGAATTACTATACGTAAAATAAAGGCTTAACCCATCGGCAACCCTCTAAAATTGGCACAATGTTTC
ACTTAGACACCTTAACTGAGCGATGTTTATTTTAGACACCTCATGTAGGATTCCGTTGTGTTATTTTGACACTTTTTTGA
ATATCAACAAAAACATATAATGTGTGTGAATTACACTCGCCAATGACGTGTAAAATAACAAATTAAACGACAACATTTGT
CATTTGTGTCAAAAATAATTTTTAAATAATTAATATTGAGTAAAAATAAAAAGTGACCGATGAAATAATGACACGTGATA
TTTTTCCCCAAATAAAAGTAAAATAAAATTTAATCAAACTAAAAGAAGCCCCCCAACAAAACACCCCACCCCTGACCGTC
TTCTCCAAAGCCTCCCACCCCCGATCGTCTTCTCCTCCCTCCGATAGTCTTCTCCAAACCACCCCGGCCCACAACACCCA
ATCGCCTTCTCCAAATACACTTCCTCCCACTCCCCAATCACCTTCTCCAAACCCCCAAACAAACAAATCCCCTTTCTGAT
TTGAATTTCTGTTTTGGGGTCTGCAAAATAACCCCTGGCTCCCTTGCTTCGCTTTCTCCAAATTCCTGTCCCCTTTCTTA
AATTCACTTTGCCGTAACTATTAATTTTTCCATGAAAGAATTTTACGAATGAGTTTATTCTTAAATTTTAAAAATATTTT
CCGTCATTTTTGTTGAAAAACCTTCATTCACAATGGATGAAATTTAATTTGGTCAAAATGGTGGCTGAAAATGGGAAGAA
GATGAAAAAAATAATTAAAAATTAACTAAATAATCCTTTCACGCGCCTATCAATGAGTGTGTCACACTCATTATGTCATG
TAAACAAAAAGTGTTAAAATGAAACAACGAGATTATACATTAGATGTCTATAATGAACATCTCTCAGTTAAGATGTCTAA
ATAAAACATTGTGTCAACTTTAGGGGCCACCAATGAATTAAGCCTAAAATAAATAAATAAATTTAGATAACTAATTAACT
GAGCTAATAATATTCATTATACTCGAAAGTTGGGACAAAGAAGAAAAAAAAAAGGGTGAATCGGAGTTGTTGGCAAATTA
GGGAGGTTTATGCCGGAAGCTGCCAGGGTTTAACTAAAGGGCAGTGAAAAGAGTGTAGCCACAATTCATCTGCAAAGCTC
CAAAGCCGGATTCTTTCTATTGCATGAGCAATAATGGAGGGCGTAAGGCTTCGATTGTCGTTCAATGACCCTGACATTCT
CAGCGACTTGCAGAAATCTGAGGGTTTCGTAAAAACTTGGCTTCTTCTCAAACCCCATCAGCACAGAACTGTTTCTGATC
TTTCTTCTTATCTTCTCCACACTTTTCAGCTCCATGATTCTTGTCCTAATGGCATCCTCCTCTCTGTAACTCTCTTTTCC
TCTGCAAGTCATGAGTTTTAAAATTTGATTTTTTTAATGTTTTCTTCGTTTTTGAAAAATTTCTGTTGTTTACTGCTTTA
GTTTGCTTAAGTGTTGCTTCTAGCTTATCAATTTTGTAGCCGATGTTGTGGGTTTGCTTCTTTGAGCATTGCATTGCAAA
TGTTAACTTATGCCTGTGCCCTAAGTTAACGAAATTATCTGAGTTTTCTTTCATTCTGGAGTTTTTTTTCCTCCTGTTGA
TTACCCCTTTTGTTTCCTTCAGTTATGTCATCTAGCTTATCATTTTCGGATTCCGTGTTGTGGATGTCTCTGACACTCCC
TGTCTCTCTTTTATACTATCCTTGCATGTGCTTTTAAGTTGAAAAAAGTTGATTTTTTTAATGTTTCCTTCCATTCTTGA
GTTGTTTACTTCTTTTGTTTGCTTAAGTATGGCCTATAGCTCATTTTTTTTCAATCTTGTTGGTGCCTGTAACTGCTTCC
TTCCTTTCTATCTCTGCATGTTCCCTAAAGTTTAAAAAAAAAGAAGAAAAGATGAAGCTTTTTTTGGGTTTTGAGTTTTT
TCTTCTGTTGATTGCTGCTTTGTTTGCTTCAACTGTGAACCCTGCCTTAAGGTAATTTTTGAATTGGGTGTCTTTGGTGT
GGAGGAAAATATTTTACTGGAAAATGCTTTCCTTGATGAAATCATTTTGTAGTGCTTGGTTACCTTCAATTGTGGAAAAC
ATTTTCTCAGGAGAAATATTTTTTCAAAAAATGACTTGGTTCACTTATTGCCAGAAGTTATTTTCACTTACAAATATCTC
AGTTCTTACTCCATAGTTACTTGCTTCAACCAATTGGCATTGTTGTCAACCTTTGAGACTTGAAAGTAACACCAAAACCT
ATTCTTATTTCCCAAGGTTATGGACAAGGGTATACTCAAGTAACTCAACCTTAACCAAGCACTAACTTTATGGAGAAGGT
CATCTTCCATGCCAAATGCACCCTGAGTGTTGTCGGTTTTCTTTTCTAAGCACTATGGTTCTCATGTACAGTTGATTGAT
TTGCATCGTCTCTGTAACTGCCTCATTCTATTTTCTTTGATTTCTGCATGTGTCCTAAGTGTAAATTAACTTATCTTTTT
GACGTTTCCTCTGTTCTTGAGTTGTTTCCTCCTGATTACTGCTTTGTTTGCTTCAACTGTGTCTCCTGGCTTATCGTTTT
TTTATTCAGTGCTGTGGGTTTCCTCTCTGAGCGCTATGTTCTTTGGTGCACTTGGTTAACTGTGTTGTTGAGGCTAACTG
AAAAGAACATTTTCTCTGTCTTGGTCCTCACTGTCTTGTCTTGTCATCTCATGCAGATGGATGGTTTTGTCTTGCCTCCT
TTTGAGTCGACATGTATTTTGGAGGACAAAGATGTAGTCAGGTTTTTGTTTGTTTTTAAATTTGTTTCTCATGGTTTATC
TGTTTCTGGTGTAGATTGAATGTTCTAATCTGGTTTTTTACTTTAGTGTGAAGAAGAAAACAGGACATTTAGCTATCGAT
GGAAATAATGGACCAAATGTGATTTTAGCTGTCGAAAGAAATAATGTTCCCAATGCAGTTGAAAATCTCCAAATTGTTGA
GATGCAACCTTTAAAGGGTGGACCGTTGTTATTGGCAAATGAAGCATTTGATCATGGTGCTGGAGGTTATGAGTCTTATG
ACAGTGAAGAGACTGAAGATGAGTCTGAAAAGGAGGAAGAGGCAGAACCAGAGAAAGATACTTCACACCAGGAAAATGCT
TTGGCTGGCAATTCAATTTCCAAAAAAAGAAAAGCATCAGAATTGCTTCCTAGCTCAAAGTAATTCTTGACTTCTTGTTT
TGGGGTGCCTGACTTGCCTAGATTTGTAGGCTTTAAATGCACCTTGCAAGTATTCATAACTCTTTTTTTTTTTGTAAGTA
TTATGACTTATTAAATCTTTGCTCATCATAGGAAAAAGAAACACTGTTCTGATGTTAAGGAGAAGCTTGATGAGCAGACC
AAGAAACAAGATCTTACTAGAAAGAAACAGAAGGTATCTGATTCAAATAACAAAGATATGGAGAATAATAAAGGAAATGC
TGAGGATAATGAGGACAGTCATGTGACACCCAGCATGAAGAAGTATGTCCTTTGGAAGCTATTATTTCTTTCTATGAATT
ATTACAGTATATTTTTTTTGGTATATGTTCTCTTTCTGCAAACCTTCTTGGTGCATTACTTTTGGACTGGCTGTGTGGTC
ATTTCTTGTTTGAGGATCCATATCTTTCATAAAGTTTCAAATACTAAAAGAAAATTGAAGGTATTGACTCTCTCGGTTCC
ATTTCCGGGTACTTTGATTACGTATGCGCTTTTCTAGTTGCTTTCTGTATCAGTGTGTTGTTCTATTGTACGGACAATAT
TTTTTTGTGTTTGGACTTTACTGTCCTATTTAAAAGGAACCAACCTATCTTTCTGTGTCAGGCTTGTACGCTTACCAGTC
CAGGTTCTGCAGGTGAATATTTGAATCGTTTTTCTGCTCCATATTATTTCATGTTTCTTTGTCCCTAATTCTAACTTTTG
GTTGTGGTGGTTTGACAAGGCTAGTCTTTATCATACGAAAAGGGGTAATCAGAATTATATAGTACAATGTGACATTTATG
TATAAAATTGCGAAAATTGCTTATCCTTTGCTGTGGAGACCTCCACTTTCGTGCAATGCTTACCTTCTGTCTCTTGCCTG
GTAGAGGCATCTGCAAGTGCAAGTTTTGTCTCCTTTTTATTCTTGCATGAATATATTTGATGTCTCCCTTGTTTCAAAGT
TTCTCTCTTTTTGTAGAAATGACGAGCTTAAAAAAAACGGTGTGGAGAATATAGAGGCGCCCCCAAACTCTGATGCGACT
AAAAAAAAGGTTCATCATAGCTGTCTATTTCCATCCATCTTTTGTTTTTTCCTTCACATAGAATTCTTTACATAATCATT
CTATTGGTGGGAGGAGTTTGGAAAAAACAGTCCTAAATTTTGGTGGATCTTTTTTTTGATCAAGTAAGTAGATTCATTAC
AAGGCATCAAGAAGATGCAAGCTTTACAAGGATAGATCAGCTAAGCTCACAAAAAAAGGATTTGTAGCCTCTTTCTAAGC
TATAGGGCTAACAAAATCCAAGAAGAGTTCTAAATCTGTGCAAAGCAGTTAGATTAATATTTGATCTTCACTACGCATGA
GATGCTTACTCAGAAAGGCTAGATATCACAACAATTAGTAATAAGGGGCACTTGCTCTTAGTCAAACTCCCATAAGATTG
ATCAGATTCTATAGTTGTAACTTATTTCTATTTGCCAGTATGGTTCAATTTAAGTGTTTAACATCTTGAACGGACTTTAA
CGTGTTTGAGAGGTAATATTCTCATCTTCACCTATAGAGATCATGGGTATATTGAGCAGAAGGGGACATTCAATAGCTAG
TTTATGCAGTCGTAAATCATGGTTTAGACAAAGGATTCTGAGATTTCTGTGAGATGTAAAATATGGAAGATGGAAATGGT
ATCTCAACAAGATGGCTTCACTCTATCATATGATGTATGTTCCCAAGTGGATGACTTAGTGGTTGAGGCAAGGAGTCACT
ACCGGGAGATCCCAGGTTTTTACCAACTGCAACACTCAGTGTGAACCCATCTCTCCAACCTTGGCCAGGAGGATTACCCG
ACTCCTATGCTTGTGGGCTGTAGCAATCTAGCTGGCCGGACATCATCATCAACAACAACGCACCCAATGTAATCACACAA
GTATGGTTTGGGGAGGGTGTGTATGCAGTCCTCTACCTTGTGAAGGTAGACAAGGTGTTTCCTATAGACCCTCGGCTCAA
GTAATGCATCTCAAAAATCAAGTATGTAAAGAAAATACAGTCGTGAAGAAGTCATGCGGAAAAACATTGAAGAGGAGAAC
AGTAGCAACTTTTTTTTTCTTCAAAAAATGCTCCCAAGCACTCTTCCCAAGGTAGCCTTCTAAAGGTCCCTTGCGGACCT
ATAGACTTCTTTTTTGGTGGTTTCTGATCGCCAGAATCTCTCATTCTTCCTCATTTTTCTTCTTCTCTTCCTCTATTCGA
CTTTGTTGTTTCTTTCGATGGAAAACAGATGCTATTGCAGATCTGGTGAAAATCTTACGACCTTACTGAAACCATTTCTA
AGTCGGAAGTGTCATATGATTGGGTGAGAAGTGCGAGACTTTCATTGAGGAGGCTTACCTTGAGTAAAGGTGCCTTACTT
TAGGTCTGCAAAAGACTTGGAGAAACCTCAGAGAATATGGGTAAAACTTTTAAGTTTAACAAATATGAAAGGTTCATTTC
TGTTATAGCTGTCAAGGGACATGGTATATCTGAATTCTGAGGTCATTATTCCTTAGAATAAATTTAATGAAGGGTAGGGG
AATCTTGCTAAATTTTTTGAAGAATGTATTAGCAGAAAAGCAGGTGCTCATTTATTAGAAGTGGAGATACATACAAAAAA
TTTACAGAAGGGGAGGGGAACTTTAAGGAAGCTCTGTACAATAATAAATGGTCAGAAAGGAAGATGCTAGTGGATACAGA
GATCACTCTGATAAAAGTAACTTCTCAAGATGATGATACAGATCTTCTGTGTAGGTGCTTAGTTGGTCGATTCTGTGGCG
GGGTTGAGACTCCCGCACACAATGAGGTGAGAAACTAGGCGCAACAGTGCTGGAAGGGAGCCCTGAACATTCAGGTGTTT
GATATGAATGGGTACCATTTTCTCTTTGAGTTCAAGTTGAGGAAAGCTGAAAGCTGCTGAACATGTCTTGATGGATGTTT
GAAGAAGATAGGGTCTTCTTTATAACTTGATTGGTGGTATCCGACGAAGGATGCGGTACACTCAAGCACCATATTTGACT
GGTTTTGGATTAGGAGTTTAGGTTTGCCCTTACATCTTTGGAACAAAAAGGTGATGAAGGAGATAGGAGACACGTGTGGG
GGTTGGCTGGAAAATGAGGAGGAGACGAAGCTAAAATTTATCTCCAATGGGGCTCATATCAGGGTACGAGGTCCAGCAGG
TAAAATACCTCAAAATATCGACATTGCCGATGGGAATCTGATATATACACTACCAATCTGGTGCGCAGCGCCACTTATGT
TCAGATATGCATCGAAGGAGGAGGGTGACAGAGAGGGAGTCGGGGCTGGCATGGGAGACGACGTTGTATCTCTAGGAGAG
CTGCTGCGGATCCTTGAGAACGAAGCAACAAAGGGGAAAGAGGTTAAGCTCTTTTGTCCATTGGCTAAAGAACTGATGGA
CATAACAAAGGGGATTAATATAAGTTGCCACATGTTAGGCACATGCTCTCATGGGAATTTGAATGTTGTAGGTTCACAAA
TGGAACCTACTATGGATTTTTACAAAGGGAAGGATGGGCTTTGTGGCTCCTTGGGTGATCCGGCTATCCAGCTAGATTAG
CCCGGTCAAAACAAATAAAGAAATGGGCCTAGTTAAATTGGGCCCGGTCTGGGTTTGAACTCTTCTTTGAAGGGATCAAC
CCCAATGCCTTTTATAGAGTCTATTTCATTAACCCAGGACTTGGAGCCGATGTACTTGACGATCAGCAGAAAATCTGGAA
GTTTGCATGAGAATGGAGACTGAAATCTCTGAGGAATTAAATCCAAAATGTTCAAAGTAGTCTGAGCAGAGTGGTCAAGC
ACGACCAAATGCTGAAACTGATTGAAGAAATTGAAGCAACAGCTCATGTTGAGGGGGAAGATACATGTGGGGTAGATATC
ACAGGACAACTGGAACAATATATCTAGCTTTCTCTGCTTCAAATTGATGATACATCCCGTGAAGAGGAAGTGCAGGAAAA
AACTAGTTTATGGGTTCATTTAAATGTCATTAAGCTCAATCAATCAACTGTTTGGGGCATCTTTCAAGGGCTGCGGGAAA
GAGGGATGGGGTTCGAGGGATTTAAGGACAAGGTGAGAGCATGGTGGATCTCATTTTCATTTATTTTCACTAGGTCCGTC
CAATAGATTAAAATTTACTTTTTGCTTAATCAATTAAAAAATATTTTTTCTAAAATGTCAAATATCCGTTTTAAGCATTA
AAACTCTTTCCAAAGAACTTTTGGCTGTGAAAGTTCTGGATTGCCAACATGATGTATGTTTTTGTAATATCCCAGCAGTG
AGTGCAGAAACTCATGTTAAAACCATATGGCCTGGAGCTTTGTTAGTGGCATATAACTTGATTACATCCAGAACCTCCTG
TTCCTCAAAGGGCCTCTGAAGCCATTCCCTTTCCTGCTCAGTGGTTTCAGAAATCACTCCTCTGTGAAATTGAAACCAGG
CCTCCAGGTTTCAGCTTCTGTTTCTGTATAAATCTGGTTGCAGAACCTGATAATTTCATCTTTGATATCTCTAGTCTCCA
CTAAATTTTCTCCTTCAACCACTAGGTGGTCAGTGTAGTTGTTTCTCTTATGAGCATTTGGAGATCTTTGGAAGAATTTT
GTAGTTGTCTCCATGCTTCAACCATTGAATTCTGGATCTTTGCCTTCAATGTACTTCATCATATATAGCCACTTCTTCAA
GTTCTGTTGAGAGTTTAGCTTTTAAAGCCACTTCTTAGATTTCGTTATTGTTGTGCATTGTCAATCACTGGCACTTGATT
GATATTGTTGTTCTTTTTCATTGTCAAGTTCCCCTTGGTAACCAAATTCTATTATTTTATTTTGATCTTCAGAGCCTTTA
ACTTACTTGCTAGAATGTGGTCTGGTTTACCTTAAGGTTCAAAGGAATCCCACCAGCATTTAACGTGCTCTTTGAAGCCA
TCCACTCTTAGCCACCAACTTCCAAATTTAAAATAAGACTTAGTATTGTCCCAATTCTCGCATCTCAAGGATATAGGCCA
GTGAGCTGTGATGACCTTAGGAAGAATTGTCTATTGGATATTTCTAAATTCTATCCTAGATTGCTGAGTCCTGGCTGCCT
CCTCATGCCCCAGTGAATTGCCTACCATTGAGAGGAGGGCCTATCAGCTCCATTTCCTCCATGAAATTTGAGAAATCTGA
CTTACTTTTGGACTGTGAAGTGGCATTCTTCTCTTCAGAGGTGAATCTAGTTTTGTTGAAATCTCCACAAGCTACCCAAA
AGTCACTACATTGTCCCGTGGTAGCACCAATTTCCTCCCATAAATAAAGTCTTTCTCTTCTAGAGTTTGGAGCATAAACT
CCAGTTAAACACCATGAGAAGTCTTGTGCCACTGCTTTGAAGCTACATGTTAATGAGCGAATACCAGTGCATATGAGCTC
TCTTTTCCCAACTCTGTTATCCCACATGATTAAACCCCCCTCTTGTACCACTTGCCTGTAGACATTCAAAATAAATCCAT
TTGTTTGCTCAAATTTTCTTTTGGTGAAATGAAAATCCCAAGAGGCTGGTTTAGGTAAAGGAACCCGAGGCATTACGACA
AGTGTCTTCTGATGAAATAGTTGTGAAGATTCCAAATGGAGGTTCATGCTGTATGGAGATGGGCAGTCAGTGAAATATAT
GGGGTTGAAGGATCTTGGTGCTCAAAAATGGTGTCCTCCACTTAGGGAGTCTGTGTATGTAAGTGAATCAGGATCCTTTG
ACCATTTTTTGTAAATAATCATCAGATCGGAAATGGCCTGAATACCTCTTTCTGAAATAATAGCTGGATAGGTCATGACA
CACTCAATGAACTTTTTCTTGTCATTTTCAATCTGATACAACACCAGAATGCAACTGTAGCCAAGGTGTGAAGTCAAATG
GTTGGAACCTAAAGTTTTAGAAGATTCCTCAATGATTGGGAAATCAGCAAGCCATTTGATTTCTTTAATCTGCTGGAGAA
TTTTAAGGGCACTTCTCTGCAAGCATACCAGTTGATCTGGAGAAGAATAGCAAAGGTATTTGCACTGTAAAAGTCCTCTT
ATGCAGACCTAAACTACACTGGACAGCAGCTAGATTGTTGGCACTGGAAGCACATTTGGAAGTTGAAGATACCCTAGAAG
GTAGTATGTTTTTGTTTGCTAGTGGTAATAGATGTTCAGACCCAAAAAAACCTAAAGTAGAAGGGTATGCAATTTGCTCT
AGATGTTTTTTGTGTGAGAAATAAGATGAAACCAACAATCATCTGTTTTAGCACTGCCTAGGCACTGACATTAGATGGAA
ACAATTCATGAGTATGAAATGTTTGAAATGGACTATGCCTAGAACAACTGGGAAAATACTAACCAGTTGGAATGATCCTG
CGAGCATGGCAAGGCAGAAGAGCTAGTGGAGTCTAATGTGAACATGCATTTGATGGACCATCTGGAGGGAGAGAAACTCA
AGATGTTCTGAAGACATTATCAGCACTGAGCAGAAGATTAAGATGAACTGTATTTTGAAATTTCACTTTTTGTGTAAAGA
AGGTTTCTCAGATGTAGTTTCTATTTTAGACACCATGGGATCCTTGTATTGGGGTACTAGACCTTTGTTGTAAATGTTTT
CCTACTTTTACGCTCCCTTTGTGCTAATCATTTATGATATTGTTACCTTAATTATTTTGGTGGCATTGTGTATTAAAAAA
CTATATAGCATTGTGAAGCTAGTACAATACTGTTCTTTTGGCTAGCTGGGTGTTATTTGTGGTTTAATTTGTTTTATTTT
GTATATTAGTATAGACGTGCTGTCTACTGATAACTTTACCTTCACGTATCCAAAATAAAACATAAAATCAGGGTGATTGC
ATTTCTCAAATTTACTTTTAAGATCTGATTAATTGTCTTCAAGTACTTACTTAAAATGTCAATTCTCTGTCAGGGCCCTA
GTAGAAGTGCCAAGAGAAAATCTGCTAAAAGGCGATGGTTGCGAGAGATGGCCAAAATTAAGGAGAAGAACGCAGATGCT
GAATCAGAAGGACTGGTAAGTGATCTAATGGCGCAAATATGTCAACTATTACTGCCATACAATGTAACTATTGCTGGGTA
AATTTTTCAGCGGAACTGGAAAGAAATGCAGGCTAAAGCTGGAAAGGGAGAGCCTAGCTGCCAACCAAAGGAGCGATTGA
ATGACGGGGCTAATGGTCAACTTCTGGGACACGTGAGTAGTAATGTATATTGATAAAACTTACATTCCTGTTACTTCTGC
GTCATGTACTGGAAACTTGACTCAACAAACTTTGCAGCGAAATGGGAAGCAGCAGAAAACTAAAACTAAAAAAGAAGAGG
TAACTGGCCAACCAAAGGGACTTGTGAGTGATCTAACATAAACAAATTATTTATCTGCTCTATACTTCTGTTTCTGTTGA
CAATACATGAGTATGTAGCTGCAATGGAAGCAATTTCACGGTGAAGATAAGAATGGAGATACAAACGAAGAAAAACATGC
AGTAGAGAAAAGCAAATCGTGTGGACAATCATGTCAAAATAGTGACACAGAAGATGAAGTTGTTCCAGTTGAAATAAGGC
CTGGGCATATTCGCTTTGAACCTGTTGGAAAAGGTCTTGTACCCCTCTTTGTTAAGACTACGTGGTCTTCCAAAACAGAC
ATTTATATTTACCTGTAACTCTCTCCCACTTCAGTAACTATTATGCAATCTTGTATTTTATCAAATGATTCAAATTATAA
GCTGATTCAAGTTAAAGTGGGTCATAATTTTGGTGCTTGTCATTGGCATTAATCTTTGTTCTGTCCGTGCCAAGGGAATA
GGTATAAGATGCTCAAATTCGGTGCGGCATATGACTGGTGCAGTGGGGCTTGGTTTAATATAAGTAGTTGCTTATTAGTT
ATTGGTTTTCCTTGTTCGCTTGTCTTCCTTTTCCCTCTCCTCTTTTTTGCAGGTGATGGGATTTGGATTGTGTATTATTC
CTTGCCTGCTCTAGAAAATGAATCTGATTTTCTTTTTTTCCTCTATAAAAAATTATTCTGATTCAATGGTGTCAGTCTTG
TATCTTTTTTAATTTTGTGGAAAAGATCTAACATATGGATATCTTCTGGATGTTGCAGAACAAGTTTCAAAGCAGAGTCA
AGAAGAAGTGGTACGTTTTGCTCAAGTTGTTCTGTGATGCTCTTTTTATAGATTTCTTCTTCAATGTTGTATCTCTATTC
TGAAAGAAAAGTTTTAAATCTTGAAATCCAAGTTTTTTAGCATACCATTTCTCAAGAATATCTTGTGCAGAATCCCAATG
TGTCAAGCAATTAAAAATTTAACTTCGTATTGCTTAAAGGCTTAGTGGAAGGTTACGTGAAAGATAAAGAGGGAGGATTC
AAACATAATTTTTCCATGATGAACATGGCCTGAAATTGAGTTTGTGCTACAAAACAAAGCCATGCATATATATTTTCTAG
AAGCTTGCATAATGCTATTAATCTTATTGGTTTTTTCCATATCTCAGATGTTGGATAACAAATGCTATATGTTGTATTAT
ACTAACAGAATGGAGAAAAGAAATAATCTGGCAACCCTATTTTCATCCATTTAAATATTTGTGTTTATCTGTAATAATCG
ATATCAATGTTTCTATAGTGTTTCATTGTTGGTGGATATTTAAGAGTTGCTTCACTAATTGTCATTGCATAGACATGCTT
GTCCTCTACAAAGTGGCCACTATTTGCTGTATAGGTATTTAATTATCTTTAGTAGGATGCTTGGTCCTCCCCTTTTCCTT
TTTTGTTCCATTAGATAATTCGTTTCTGTACTGAAATCATACAAAAATGCTAGATGTATTCCTTCTAGATGTGATGTGAT
GGTGCAAAAACCAGAAAATTGGTCTCCTTGGTAAAATTTATTTGACACATTTTCTGTTGGAAATTGCATCATCTTTGATT
AGCATAATGACATAGGTTACAGTGTGTCAGGCACGACCAGTGGTAGGCATGTTTCGTGAAATGAAAAATATGTGTTTCTA
AATGGGATAACTTTTCTCTTCTTGCGTAATGAATTTCCAAGTTACGTGCAGGAAAGTTTCAAGTGGAATGGTATGATGAG
CAAGAAGAAGGGACAGAAATGGGGCCAAGAGAAAGTTACATTTTCCCCTAAGACTGATTCTCTAGGTTCAAACAAAGAAT
ATCCTGATATGATGAATCGCGAGAGACAGAAATGGGTCCGAGAGAAAGACTCATTTTCCCAAAAGAATGATTCTCTTGGT
TCAACTAAAGAACATCCTGAGATAATGAATCGTAAGAGACAGAAATGGGGCCAAGAGAATGTTTCATTTTCCCAAAAGAA
TGATTCTCCAGGTTCAAGCAAAGAACATCCCGATATGATGAATCGTGACAGACAGAAATGGGGCCAAGAGAAAAGCTCGT
TTTCCCAAAAGAATGATTCTCTCGGTTCAAACAAAGAACATCCCGAGATAATGAATCGTAATAGACAGAACTGGGGCGAA
AAGAATGTTCCATTTTCCCAAAAGAATGATTCTCTAGATTCAAACAAAAAACATCCTGAGATGGTGAATGGTGAAAAGGA
GCCTCATTTTCATGAATCAATCGACTTCAATACACTTCCTTTTCTTTCTGGCCTGCCCAAGGTTTGTTCTTGTTTTTAAT
GCATCTGTGACCTTCAGTATCTGTTGCACTGATATCTGCTGTTAACTTTAGACTAATGAGACTCACACAAAGCAGCTGAC
AATCTATACTACCCAAAACTCCGGACATTGGGTGGTTGATGTATTGATTTGGGTGGACCACAATTTTAGTATTTAGAAAA
ACTGTTTTTTAATTTGGCAGGAAGGTCTAGTGATTGCATACCGGCTGCTTGAGTTATCATCAACCTGGACCCCTGAAGTT
TCCTCTTATCGGGTATAACTTGTCTCCATCATATTATGTACTTCTGATTGATGTACATCGTGATTGTGAAATTTGATGTA
CCCTTCTGCTGTAGGTTGGGAAAATATCGTCGTATAATTCTGAAGCAAATAGAGTTTTGCTGATGCCAGTTGCTGAATTT
CCAGTCATTTCTACTGAGGATGAGTCTTCAAAGCAACCAGATAGCTCTATTTATAATGAAGACGGATCTCTGGAGGTACT
TCAGTAAAATTGACTCACTCCTATGCGTGGTGATCTATATTTATGCATATTTCGTCTGAACTTAAGTTGTCATCCTCTGG
GATGCAGAGTCCATAGGTTTAATGCATATGACTCTTCTCAATACAAAACCACTCCTTTTTGCAGATAGAATTTTCAGCAC
TTCTTGAAGTTCGTCTGATGAATAGTACTCCAGATCAAGCAGAAGTACCTGGTGTGGTTATTGAAGGTTCTGCTGCCAAT
GAGTCCACTCCAGTGCTTGGAAGCAGTAAAAAGAAAACTGAAACCCCAGTTCCTGGTAATTTCATTGTTTTCCCATGCTT
ACAGGATGAGATTGTGAAAGCTGGGAGATGTAAACATGAAATCTAGGTCCTTTTCATTTTCTTTTGTGACCTTACATTTT
ACTATTACAGGAGCTGGAGAAGTAAGCAATGGAAAACAAACACGATCTACCCCTTCAGGTGTGAACTAATGTTTTACGGA
TTCCTGAGATGAGTAGTGATTTATGAAATCCATTAGTCTCTAATTTCATAGCTAGATCCTGACTATGCACCAATGATCAA
TGTGAATTACAGAAAATGGCGGAGTAAACCTGTGGGAGCAATTCAGTGATACTCTAAAGTCCAAGAAAGCAGAATTAGCT
CAGGAAAGTAGTTGGGATAAGGCAAGTACTGGAAAGAGCCCGTGGTCATATCGACCCATGAGGGGCACTGCGCTAGGCCC
TACAATGGCCTTCCTAAGATCCCAAAAGAAAATATGAGATGAAGTTGCAGTTGCATATTTTGTTCATATTATCGTATATT
AACCTGCTTCATTCTCTAAGTTTTGCAAAATTCTCACTAACGAAGAGAATTAACTATGTTTTAACTTCTCGATTATGAAA
TTATCTGGGAAGGTTTGCAGTGTAAAAATGGAGTTGTTGATGCACCCCTTTATGCACTGTTTCTTAAATTAGGGTTGTGC
ATTGGTGTAAAGGAATTCAAGGATATGAAAAGCCATATATCTGCATTCCAGTAAAACTCTGGGATCCTGTTAAATTTTTG
GAATGAAATATAAGTTGTCGGATGTACCTTTATTTGTAATTTTGGAGACCTCTTAGGTTTGGCCTCGTTTCACTTACCTT
CCATGTGGTGTACGATATTACACTTACCTCCCAGTTTGATGTTTTTGTAACAGTTCTTTTGCTTCATTACAATACTAATG
TAGATAATCATTTGACTAATTTGCCCCCACTGATTTATTTAATTATTTTTACAAGCATACAGTGTTTATTACATTAATTA
TTTATGCTTCAATTTAAAAATAATCGTGTAGGCATGTTTCTAGATTATAGTACTTCATCTTCATCACTCATCAGCCCCAC
TTCCTCTTCATCCTAAATCCTTCATCTTTCCTACACGTATGTACTCTCTTTAAATCCTAAGAAACATACGACTACATACC
GGTGTAATTTCATAAGCAGAGCTTGAAAATAATAGTGTTTACAAGGCTATATACGCCACAAGTGTAGTCTGAGAAGAATT
ATGTTATGTGTACAAGATTTTACCTCTACCTTCGCTGGTAAATCCCAGAAACATGAAGGTGTAATAAATCTAATAACCAA
AATCTATTTCTTCAATTTATGTGGGTTGTCACAATGCACTCAAGAATTTGTAATCCAATCAAATTTTCTGAATAAACCCA
TTTTATTTCTTCCAACATGCAACATCTAGTGTGGTACTCCCTCTGTTCCATTTTATGTGAGGTAGTTTGACTCGGTACGG
AGTTTAAAAAAAAAAGGAAGACTTTTAAAACTTATGGTTCAAAATGAATGATAAAAATTTGTGTGGCTGTAAATCATTTC
ATCAAGAGTAAAATAGACATTTTATAGTTAAATTGTTACTTAATATGAAGATGTGTTATTTTTTTTGGGATCGACTAAAA
AAGAAAGTACGTCACATAGATTGGGACAGAGTGAGTAATATTTTCCTTTGGTGGATATAATATTCAGCCTCAACTTCAAA
TATCTCACGTTCAACCAAATATAGTCTATTCAAAGTTCTTTAAGGAAAAAACAGTTTATATCTTTGTTATCCATGCACAT
TTCATATTCCAATAGCTGTGGAGACAAACAAGCCCCAATCTACATTGAACAATTTATAATAGAAAACATTTAAGAGAATT
TGGGTATGTAACAATGCTAAATGTCCCAATGCAGGGACTATTACATTACACCTTTTGTTACTGAATGTAGTTGGATGGTA
TGGACAGGGAAAAGGGACCAGTATACTTATTTTTCAACAAGAGTAGTATATATACTTATCAACTCCTCCTATACAGCAAC
TTCTTCCGTGTACATGTCCTTCGACGAGAGAAATCTAATCCTCTCCTTGTATCATTCAACATCACACAAGCAGAAACCTT
CGACTTTTACTGCTTGGGATGCTCACTAACCAAAGATCCTTGCCAGAAGGACTAAAGCAAGGATTTTGCATACCTCAGAT
GGTAATCGCGGCATTTTTATCAAAACCTACTTGACCCCAACATCTAATGCCTTATCAAATGAGAAACACGGCAGATGCTT
AAGAAGCTGCTCAGGTTCCTCACCTTCTTTCACTATCTGCATTCAAGTCAAATAACAAGTAGTTCTAATTAATCATTTGT
GAAAAAATGACAATGCACGACTAGATCAATGTCCACTTGATAAATTTTAACGTAGGACGATTGCATCTATTCAAGTAAGT
AACAACAAACACATAAGGAAAGATCACACGTTACCAATTCTGTTTCGTTTTTAATTAAAAAAAGGCAGAATAAGTACCTG
AACTAGAGAGCTAGTGGCCAGGCCCTTCTGAATAAGAAAACCGAGTCCAACTTTCTCCCAATGGACATGATTATCTTCAC
ACATGGAATCATTGTTGATCACTTGATCTGAACTTTCCTTCCATTGCACATCACGCCCAATCCAGATGTACAAACTACTG
GAACTATTTTCATCTAAACTCAAGTCAGGAATGACTATGATATAAACGGACCTTGAATCGAAAACCACAGAAGACAAGCC
TAATTTATGCATAGACGGCCATTGATAAAGACCTATATCAGTTGTTTCTGCGACTCGGATGGGAATGCCAATTGGATGGT
CATTGAAACTGCCAGATACATCATCTACAGGTTGAACTCCATTTCGGAGTTGATTGTCAGTAATCGAATTCTCAGCATCT
AACATTAGCTCCTCTTTACTACTATCAACAAAATCTCCGTCATTAAGGCTGTCACACTCGACACACTTCATTGTATCGTC
TTCAAAATTAGGAAGAGAAAATGATGATGTTCTCACCAATTTCACTGAAATTTGAGCGGAATCATCATTGGAACGTAACA
TCATCATAGGAGGAGGATGACTGCCTCTACGCTCTGCTAGTGAAGGGGAAGTTTCTTTGTACTGTAAACAACTGTTTGCC
CGTCTAAGAGCACGACTGGTAGGAAATGCTTCCTCTGATGCTGGAAATGGTGATCCTTTACAAAGTAAAGATGAACTTAC
TTTGAAGAAATCATTCTTCACAAAATTAGGATCCTCATGTTCAAATCTCGTGGGTGAAGGCTGTGCAGATAGGTATGCCA
AGTCAGACCAATTGGAAGAGGAGGGAGAAAAGGTGAAAGAACTGGAGTAATCTGAGGTTGAAGGTGAGAGTGAGGGGGAT
GTGGTATTAGACTTTGGTTTACTAACAAGAAAACAAGAGAGAGAATCAAGTGAGCTAAATGAAGGAGATGGTGATAGCGC
AGGTTCTGTATCAAGACCAGGGTTTTCCACATCTCTACAAGGATCCTTTGTCCAACTTGGACTGCTGGTTGCATAAGAAG
AGAAAGAATTTGGTGATCCACACTGAGGGCTTGAAGGTGATGAAGGCAAAGCAGGAGAGAGTTCTTTAATTGTGTCCATC
TTATCAAGTACAGGACTTGTTATGCCAGTATGACTGTATAACTTGGAAGCTGTGATAAATTCTTTCATTATTCCACTGGA
AAACTTCCGTCTCAATCTACTCCATCCATTCTGTCTTGCGGGAAGACATGTCTCAGATTCAGTACCTGACAATGGAAAAG
GTGGAACAACCCCACCGGCGAGTGCTTTGCAGAAAATTTCAAAATCAAGATCATATTCATTCTTTTGACCAATACACTGG
CTGATATTATCAGTAATCAAGTCATTTTCAGCTAATAAACTGGCGTCCACCTTGGTCTTTTCTTTGCCACAACCACCAGA
AAAAAAGCTTTCCTGGCTAAGAGCACTCCAAAAATCAGAAGGCTCTTTGCCTTCATTGATAATTAAAACAGGACCTTGGG
CCTTTTCATAGCGGATTACCTGAAAGGCTGCAGCCCTGGCATTATCTGACATTACCGAGGTACAATGCTTCCCTATCCAC
ACGTATATAACAGAAGGAATAAGAACAAGGAAGGCTCCACGAGAATCGAGTCCTTCAGCTCCTGGCTCACTCAGCATCTT
TGGCACCAAATGAAGGGGATCATATGGGGAGTGAGGTGCCATCCTGTACATCCTTAGCACAGAAGTAGGACTTACAGGTT
GAGCATGCACTCGTTTCTGGCACTGCAACAATTGGCAAGCAAAACCCATATTCGGGTTTGTCACTCCTCTTGCAGCTTTG
ACATGCTGGAATGCATCTTCAAAGCTCATCCCCTCTTTCCACATAAGATATGCAATAACCAAGGAAGCTGATCGGGACAC
CCCTTGGAAGCAGTGTACAAAGACTCTCCCACCTTGTTCACGAACATCTTCAAAATAATCAAAGACATCATAAAGAATAC
TTGTGATGTCCTCAGTGGGGCTATCCTGCAGCCAAAGTGTCTTGTATACAAGATCATCCTTAAAGTATTCAGGACAACTA
AACCCTACACAGTTTAAGACATGAGTGATGCCGTTCTCACGGAGAATGTCTCGATTCTTTGCCACAGTGTCACTTCCTAA
ATAGATGTGATCCACAATCTTAGAACATTCCTTATTGAAGAAAGCAAGCTTATCTTTCTTGAATTCAAATTCTCGCGGAG
CCTGCTTAGTAGCTGAACCTTCATGAGTGCTGAATGATCCAAGCCTTACACCAGGAGTAGAGGGATTAGGCCATACACCA
AGATCATCTGATCCAGCCCTAGGCCACTCCTCAGCAGTTGGTCTAGTAATGGAAAGAGGCTGAAGGGGTGGCAAACAAGC
CCGTGCTTTGCTGTTCCATTGTGGTTTGGCACTGGACTTGGTAGGGGACCTATCGGACCACGAAATAGACCTTGCATATG
TTTTCCTATTCCCACCAGCTGGTAACCTATCCTTCTCATCTACCTCCAACATTTCTAAACTTCAAAGTAACCAATCACAG
CCATATAGGGTGTGTATGTTCAAGAAAGGCTCAATTTGGGATATGCTGACCATAGGGACAAGACACCCAAGTCTAAACTA
AAATTGAACAAATTCAATGACAAACCAGATGACCTATACCTATAAGAAACACAAAGAAATCATCAAAACTGAACTTGAGG
TGAAAACAATCAATTTTTTTATCTAGAATTCAAGAAACCCACATGAGAATCATTCTAGGAAGAGTAAAAAGAACCTTAAA
AATGCCTCTTTTGGTGTCTACTCAAAGTTGAAACAAGAAAGAACCAAAAGTGAACTTTGAGGTGAGAAAGATCAAATTTT
TATCTGGAATTCAAGAAACCCACATAAGAATCATTCAAGAAAAAGTAACAACAACCTCAAAAATGCCTCTTTTGGTGTCT
ACTCAAAGTTGAAACAAAGAAATGACCAAAAGTGAACTTTGAGAAAATTATCTTTTTATCTAGAATTGAAATGAAATTTC
CCTTTGTAGCTGTTCAAAGTTGAATCAAACAACTTAAAGATTCAAACTTTACGACATTTCCTCACCTAAAACCCTTGATC
ACGACACTAGTCTAATATCAACACGTTTAAGAACAAATCAAACACAAAGAAGACTTGGTAAACGTCCTGAAACAACGGCT
ATTATGGAGGGGGACAGAAATTCAACGTAAAATAAAATAAAAAATTCCATTCAAATATTCAAGCTATTGAATTACATAAA
ATATTACTAATTAATAGAAAATAAAAAACAGTAGTCATAAGAAACTCACTGGAAAGGCAGACATTTGATTCTTGAAAAAA
TATCCAGAAAATTACTGCAAAAAAATTATAAAAAAATAAAATGATTGATTGTATGGAAAAAAAAAGTGATAAAAATTAAT
GTAGTAATTACCAATTCAAAGCTTGTTTTTGAATTTTGATCAATGAATACAGAGAGAGAAAGAAGAAGAAGAAGAAGAAG
AAAGATGAGAGAATTGAGAGACGGAGTCGCAGGTAAGCCAAACAAAAAGTGAAAATGACAGGGTGGCAGTTTATAAACTC
AAAATAGAATTGGTCAAACTACCACTTCATCATTTCATGATTTTTACTTCCTGGAAATTTCGTTTAATTATAATTGTCGA
GACTTGACATACCTCTAATAATAAAAGTAATATTACTATAGTATCTTTTGTATCTATAAAATTTAATGCTTTCGAAAATG
TCTTAGAGGGTGTTTGAATTGGTGAAATCTACTTTTAAGTCAGTTTTTTACTTTTGAAAGTGTTTGATAAAAATAAAAGT
AATTTAAAATAAGTTTTAAAAAATGACTTAAAATAAATTAGAAAATATTTGACACTGTTAAAAATAACTTAAAATAAGTT
AAAAACTAAAAGTAGGTCTCCCCTACTTTTTATTTTTCGATTTCAAAGTCATTTCAGTTTGACTTTAAGGGTGTGTTTGG
TATGAAGGAAAACATTTCCAATTTTCTCATGTTTGGTTGGGCTAAATGTTTTGGAAAATGTTTTCCAAATCAACTCATTT
TCCTCAAATTTAAGGAAAATGACTTCCCTTCTAAACTTAAGGAAAACATTTTCCAAAACTCTTTTCCAACTTCAAATTAC
AAATTATTTTTTTGTTGAAAAAATCAATTTATTTTGTCCCTACCCTCAAACCACCCCTGCCCCCCCCCCCCCCCAAATAA
AATAAAATTTTAAAGCTTGTTTTTAAATTCAATTTTTTACCCCACCCCTACCCCTCCCCCTCCCAAAAAAATATTAAAAA
ATGTTTTTAAAAGATATTTCTAATTTCAATTTTTTATTTTTTTACCCCCCACCCACGACCCTCGCGCCCCCCCCCCCCTA
TCATCCCCCAACCCTCTTCAAAAAGAAAAAAAATTAAGTTTATTTTTAAAAAATATTTTCAACTTCAAATTTTTATTTTT
TCGTCCCGATTCTCGATCACCCCCCCCCCCCCCTCCCCAAAAAAAATTGAGTTTGTTTTTTAAAAATATTTACAAATTCA
AAATTTCATTTTTTCACCCTACCTTCGACCCTCGACCCCACCCCTACCCCCCACCCCCCAAAAAAAATAATAATTTAAGT
TTGTTTTTAAAAAAATATTCTCAACTTCAAAATTTCATTTTTTCATCCTACGCTTGACCCCCCCCCCCCCACAAAGAATT
TAAGTTTGTTTTTAAAAAATATTTTCAATTTCAAAATTTCATTTTTTCACCCCTACCCTCGACCCCCACCCACCCGCCCC
TACCAGCCCCCCTCCCCCAAAAAATATTTTCAAGTTTGTTTTTTAAAAATATTTTCAATTTCAAAATTTCATTTTTTTCA
CCCCTACCCAGTCCCCCCCCCTAACCCCACCCAACCCCCACCAGCACCCCCCCCCCCACGCACAAAAAAAATTTTAATTT
TGTTTTTAAAATATATTTTCAACTTGAAAATTTTATTTTTTCACCCCAACCCTGGACCCCCCCACCCACCCCCTACCAGC
CCCCACCCCCCAAAAAAAATTTAAGTTTGTTTTTAAAAAATATTTTCAACTTCAAAAATTCAATTTTTCACCCCTACCCT
CGACCCCCTCCCGCTTCACCCACCCCCAAAAAAAAAATCTAAGTTTGTTTTTAAAAACTATTTTCAATTTCAAAAATTAT
TTTCTACTCTAGTAAAAATAAAAGATATTTCTCAAAAATATTTTCCATTCATAAATCAAGCACTAAAAATCTTTTCCGGA
AAATATTTTCTACTCACCAACCAAACATGAGAAAATAAGTCAAAAATCAATTTGTTTTCTAGGAAAACATTTTCCTTCAT
ACCAAACACACCCTAAAACTATTTTTTTAAGCCAATCCAAACGGGCTCTTAGTCTCTTATATATTGAATATTCTAGTAAG
TATTTAATAGCAAGGACAAAATAAATACAAGTAGGTAAATTATCTCTTGATTTTAAAAATTGAACAAGTATAGTTGAACA
CCTATTTTTAGTATAGTGGACAATTAAAGATAGACGAAAAGAGTATTTAAAATGGATCAATGTCATCTCTCATGATATTT
TTAGTTTTAAGAAAATACTTTTATGATAATATTTTTTTTTTATCTCAAAATACCTTCTAACTATCGAAATAATTTAAAAT
ACTTTTTTTTTCTAATAATTGTTTCAAACAAGAAAAAATGGATCAATATTCTTCTTTTTCATTTTTGGGTTTTGGGGGGG
CGGGGGGCGGGGTGGTAGGGCGTTATTAATTGTCACTTGAAATAGTCAAACTACTGTCATAATATCTCCAATATAAATTT
TTGTTCAAATCTGCACAATTAAGAGAATTTGTCTTGTGCCTTAGATGAATGGCAAATATTTTGTATAGTTTAAGTGCAAA
ATTGATTATTCTTAATTTGGAGTAATGGTTAGAAAAAAATGTATGATATTTTTGATTTATTTTACTAGTTAGAGTGTAAT
TTTTAGCCAAAAATGGAGGGTGAAACTATCCCATTTTGAATTGTTTAAAGGTATATTTAATTCTTTTTCCTTTTAAAAAT
TTATTGTCTCTTGGCAAAAATTATTTTTGTTATTACTTTTTTTAAAGATTGAGTTGTTTGACTGATCTTTTAGAAGAAAA
ATTAGCGTTTTTGAGTAAAAGCAAAAGTTGATTTTGAGAAGAAGAAACTAGCATTTTTTTTTTTGGAAAAATACTTTAAA
ATATATTTACTTAAACTCACTTCTTAAAAATTTGATCAAATACAAATTATTATTCAATTATGTTTTTTAAATTAATTAGC
GAAATATAATTTTTTTTTTTATCAAAAGTACTTTTTTGGCCAAACAAACTGTTAGTTTTTCTTTCAATAATAACGTTAGT
CGTGGTTTAAAAACAAGTTATGAAGGGGCAATAATATTGGGACTAGTAATAGAGGAATTGATAATGCAAGAATTATAATA
TAAAAGTTATTTTTGTTTGGATATTTGATTCATTATACTTAACTGGCATAAATATGATGTGATATAAAATATAATTTTAA
TAATTTTATAAAATTGAGAGGGTATTCATGATGTATTTGATACAAAGGCACGGGATAATTTTGTTTTTTTTGTTGTTTAA
TTTACTTATTGTTATTTCATTAACCATCAAAAGATGTAACGTAATGTAATGGTTGATGTTGCTTCTCTCTTAATTAGTGA
TTTTTGGTTTGAATTTTAGATATGAAAATTTTTTTCGGTACAAGACCGATTCAACAACATTAGGGGTCTAAAACGAAGTT
GAAGAGAGGAGTCCTAATATTTCATTTTTTCATCATATATATTTTTATTTAAAATCTATTTTTCTAGCCATTTTAGATGC
GAAGTCATTAAGTACTGTTTTATAATCAGTTTGTTTTAATAATTCCTTTAAAAATGATATAGCTAATTCATTCAATCTCT
CTTGAGACATTGTTGATCTTAAAGAAGATTAATCAATTTTAATTTCGAAAAAACTTCTTTCGGCTAAGGCAACGCCGCAA
CGTTACATGAATGGTTAACATTATTCTATAAGCAATATGTATATTTGAAAAATAATCAAGTCTTTTTATTTGTTTGAGTA
TTTTCATTAGATCATTATCTTCTAATTGTATTATTTCTCTTAACACTTTTAATTCAAAAAAATATTTTCATAACTATCAG
AATAACTATTATGTGTTAAAGAAAGTTCAAGGTTAAGACAATATTTTTTTAAATTCTCACCATCTAGTGATTCAATATTT
TACCACTAAATAAGAAATCGAAAATATTTTCATATGCTTCAATTGGTTCAAATCTATTTTGAAGTCATGTATAAAGAAAT
CAACTCTAAAAGATTGATTCTTCAAGGGACTTTGTGATTTCGTTAATCATATTTTCTTCAAATTGTTTCTTATGAAATTC
AGGTTTATATTCATCTCATATGCAATTTCCTTAGTAGAAATCATAACACTCATAGTATATATAAATTTTTTTAAAAAAAT
AACATTATAAGTAATTGTTTTTTTTAAATGGCCCCCTTCCCTCCCCCCCCCCCCCCCCCTCCCAAAAAAAAATGGGGCTT
CAAGCGATGACTTTAGTGGCCTAGGGATTAAGACGATCCTGCTTTGGTAGGAAACACTTACTTGGGGCCCTATACGACTC
AAATTCAATTATAATCGAACTTCAATACAAGTACCAAACACCGACTAAAAAACCAATAAATAATAAATTATTCCATGCTA
TTAGGTATAAAAACAATACATCAAATGATATATTATTAATGCATGAATTATCTCTGCAAGATTCAAAATATAACTTAAAT
AAAGGTTAAGATATATCAAATTTTATATCATGATAATATTAGCTGATATCACATTCCTTAGTAGACAAAAAAATGATAAA
GGTAAAAATACAATCGTGTTTGATACTTGCACAAAAATAATAATTCATTAATATATGTGTTTTGATCTTTGAATATAAAC
TTTTGCTATTTGAATATATTAAGTGATTTGATTTTTCACTTTAATTACGTGAGGGTCAAGGAGAGTGGTGTGTATGTAAT
TTTATTCTTACTTTGTAAAGATAGAGATGTTTTCGATAAATCATCAACTAAAGTAAAACATATCGAACTCAAGTATGAAA
AACAATACAGTAATAAAAAAAGCATGCTAAAAATAAAAGATAAAAGAGAAGAACACTAACAAAATGACAAACAAGTAAAT
GAAACAACAAGTAACAAAATCGAAGAATTAAATAGTAGTAGAGAAAGCTAGACAACACTCAAATACCTACTAACCTTCTA
CCTAATCTTCATGTTCTATACCCACCTATCTAGGGTCATGTTCTCGGTAAGCTAAAAAGGTGTGTCATATCCTATCTAAT
TACCTCTCTCCAATATTTCTTTGGTCTACCTCTACGTCTCTTCATACCTATTATAGTCAACCTCTTACACTTCCTCATTT
GGGGCATCTATGCATCTTCTCTTTACATGCCCTAACCATCTTAATCTCGTCTCTCTCATTTTGTCCACCATAGAGGGTAC
TTCCATTTTATGCCAAATGTATTTGTTGTTACTCCTATCTTTCTTAGCATGTCCACATATCTATCTCAAATATCCTCATT
TTCGTTACTTTCATCTTATGGATAGATGTGTCAATTCTTGACCAACCAACACTCCGCCCTATAACATGATTGGTATAACA
ACCACTTTATAAATCTTACCATGTCTTGGTGATACATTATCACACAAGACACCAAATTTGATTTCATCCACCACGCTCTA
ATATATATGATATGTAACATTATTGTCAATCTCCCCTTTTCCATGAATTATAGAATATACTTAAAACTTTCGTTCTTAGA
AATGACTTGATTATCATTCCTCACTCGCTCATCTTCCACATGAGTAACGTTATTGAACTTGCACTCCAAGTATTCTATTT
TAGTCCCACTCAACCCGAATTCTGTAGACTCCTAGGTTTGTCTTCAAATTCCCACCCTATTATTAACTTTGTTGCGTGTC
TCGTCTCAATACTATGTCATATGCTAATAGCATACACCATGACACACCTCTCCTTGGATATACCTCATGAAAGATAGTGA
ACTAAGAGTTAATTCATGGTGCAATCCCATTTCAACAAAAAAAAGGGCTTGAGTCTCCTCCCATTAGATCCACTCAAGTT
TTAACTCTCTCGTACATGTCTTTAATCGCCCTAATATAAGCTACATATACATTTTTAGACTCAAAATATCTCTATAAATC
TCCATAAGAACTTTGTACGTTGTATATTTTTTTTAAATCAATAAGCATCATATATAAGTCTTTTTTTTCTCCTCTATACT
ACTCCATCAATCTCCTCACGAGACACTAATTCTATTTATATTAATTGAAGTGTTGGTATTTTTTAGAGTAACTTACAAAA
ATGACTATAGTTATATGGTTATTGAAGTTCAATAGCTATAAGTATGTTATTTACCAAAAATGACTGCAGTTTATGTCTAT
ATCTAGCTTCTTTTTTTTATAGATTATTTATACAACGGTACATTTATAATTATAATGCACTAAATAAGATATTTTTAGAT
ATGTTAAAAAACTAAAATCACTCCTAAAAATCTGTCAGTTTGAATATGTAGTCTAAAGTGACAGTCTAACATTGTTTATT
TTGAAAATTCAAAAAATCAAAACCGAAGATGCAAACTCTGTACAAAAAAAATGAAAAACGAGAATACTTGTATGTTGAAA
AGATATATCTCAATATTATTATTATGCATATAAAGACATGTAGATGAAAATAGTATACAAATACAAATACATATGAATAC
AATTATGTAACAGTCAATTAGTCTTCTGTTATATTGTATTTTATACCTGCACTTGAATACAAACATACATGAATACAATA
ATATAACAGTTAAATAGACTTTATTTATATTGTATTTGAAATCTATATTTGAATACAGATACAAATGAATTTAAATTTAT
AACTATCAATCAGCTGTAATTTATAATGTATTTGATACTTATATTTGAATACAAATATAGAGAAATACAATTATATAACT
ATTAATATGCTTTCATTTATAATGTATTTAGTACTTACATTTGAATATAAATACAAATGAATATATATATATATATAAAT
ACAAACATTTAAATTCATTTGTATCTATATTTAAATACATCAATATATATCAAACATTTAAATTCATTTGTATCTGTATT
TAAATACATCAATATATATATATATATATATTGATGTATTTAAATACAGATACAAATGAATTTAAATACAAATAAATAGA
TGAATACAAATATTTATATTTGAATACAAAATATAGATGAATATAAATTCAGAACAAACATAGTGTTTTGATTCAAAATA
CAAATGAATACAAATACAAAGCAAAAGATGGTGCTTTGTTTGGTCTGCCATTAGAGTAAAAAGTTTTGGAGTTCCTTTTG
GTTAATTCTAATTGAAACTGTAGAAATTGAATGACACGAACACACACACAAAAAGATTATCTCAAACTGCTTTCCATCAC
TGTAATGAAAAAAATCTTCAATTGAAACTCTATGAAAATAGATGAAACAGATGTATACAAATATAATCTTTATAAAAACA
AGAAAAAATGCAATTAGAATATACTTAATGAAGATGAATCACAAAAATCACTCCTACAATCATGCAAAAGGATAGTGAAT
CGGAAGGATTTTTGAAAAAAATAATCAATGATATATGAATATTGAAAGAGAACATTGAAGAGGATAAACATGGAAACCAA
CACCGTAAGACATGCCTAACATAATTGATTAGGCGTGTACTAATTAATTACTTTGCTATTTAATTTTTGTTAATATACAT
ATAAAATTGAAAAGAAATGATTATTCATGTGTAGTAAATTAACTTTGCTATTTCATATTTAATTATATCCATATAATATA
AAATAAATAAATTATAGCTATTTATCTTAAATATATATTGATGTTTGCTATATGTTGTAGTTTTTCCTATTTTTTACTAA
GCGTTGGTAGTTTTTTTCCAAGAACTATTTCATTAAAAAGGGATTGAAATTCATGAAAAAAGAATAATATACACTGTGAA
ATTCCAGCCAAGTGGGGAGATTGAGAGATATAAGGAAAGACAACCACAAGACAAAATGAAGAAGAAAAATAATATAGACA
TGAAAAAAAAAAGTTACTCCCTCCGTTTCATAGTACTAGTTATCATTATTTTAAAAATAATTGTCCACTTTACTAAATTA
AGAAAGTAGTAATTACTCCTTCTGCCTCTCTCTCTCTGATAACTTGTTCATTTTTCCTTTTTTACTTGTTTCTTTTTATT
TGTCCATTTTGATAAATTAAGAAATGACAATTCTTTTTTACCTATTATACCTTCAATTAATTACTTTAGAAAATGGTAAA
ACTTCTTGAAAATCTTAAATTTTTAATTCATCCACTTCATAATTAAGGGGTAAATGGTAAATTCATTATATCAATCATTA
TTTTCTTAATAAGTGTGTCAATTCAAAAGTGGACAAGTAATTAAGACAAATGAAATAAATTTTTTTATGTTACAGTTGCA
AATAATTCTTTTTGAAAGTGTTCACATTTGTTTGTAGAATCTTAAGAAGTTTTTTAAAGAATGAATTAATAAAATTATTT
CTTATTTATGATTTCTTAAATATCGTATAAAATGAAAAGTGATCAATTATTATGGAACAAAATGAATATTAAAGTCAAAT
TAAAACTGCCGACCTACAACTTGGACTTTCTTTATAATAATCAACCTAAGGCATGTAGAATTAGAGAAACCAACCACATT
AAAATTTAATTATTTTATTGCATTATTATTGTTTTCATATATTATAGTACTAAATATTTGGATTTATTGAATTTAAAAAA
AAATAGGATTAGTTGCTATCATAGTCAAATAAATTGATTGGCAAGTGGCAACGTTCAACGTTCTAACCTATACTGCTAGT
AGACTCTGGACCGTGGACTCCAACTGGCAATTGATTTTTATCTTTTACTCCCTCCGTTTCTATATATATATATATCATCA
TTTTAAATTTTATGTTCCTTAAGAAATTACGTAAATTTACCATTATACTTTTATTTAGTGATTTCTTGAAGTCAAACTTT
CAATAAATGAACATAGACATATTTACTTTAAATTGGACGAGAGGGAGTTGCTCGGATGGTAAGCACCCTTCACTTCTAAC
CTGAAGGTTGCGAGTTCGAGTCACCAAGGGAGCAAAAGGGTGGGAGCTCCTAGGGAGGGTATAAAAAAAAAATAAAAAAA
ATAAAAAAATATTTACTTTAAATTGACCATGAGTCAAATTCATATTTTCAAAACTAATAACTCTCTAGGGTAAATTAGGA
AGAATAGTGTTATTTATGTATTAGTTTTATGAAATGACAAATATTAATGAATATCTATTTTTAATAAGAACGACATGTAA
ATAGGACAGAAAAAATATTTGACACTCAAATAACTCCCTTATTAATTATAATCCATCTCTAAGAAACAAGAAAAAAAGAA
GAAGAGCAGTTGGGTTTTTTAATATAAGATGAGCAAATTTTACTCATAAAAATATGTTTATTGACATTACAAAATTGAAA
TTAATGCACACAAGTTGACACTTGCTGATGTTTGAACAGTTCAAAGGACACCCCACATCAATAGTTTTAGCTACTTAAAC
AACTAGAACTAACAATATAATTTATTTGGATTTTTTTATCACAAGTAAATTCGATTTTTAATTTTTCACATAAATTAGGA
CAGAAAAAATAGTGGTTAGTGTCTTAGTGATATATATAGTGGGAGATGATTATTTGTCTTTTTTTAATACATAAGGATTG
TGATGTGTGAAGAATGGGATAAAAACGAATATGCGCAATGCACTATAAGTTTAGTGATGTGAGTGATTGTCATTTATTTG
GAATATATATATGGTAGTTTCCCATTTGGATTATTATTATTATTGTTATTGCATGCATTTTTCCAGTCAAGGAAAGTGGC
CAAGGAAACTTCAACTTTGGTTTATATTCTACCTTGCACAAGACAAAAGGTTTTAGAATATTTAGTCTTTTGGAATATAA
ATTAAATATTGTTCAAGTTACATCATAAAACTATCCATCATGCATTGCATATTCAAATTAATGATGCAATAGTAAGAGTC
CTTGCTATCATCGTCGATCGTGTGATCAGAAGGTCATGACTAATTCAAATTGTGAAAAGAACATATTACATAAATATGTA
TTTTGCCCTTATTTATAATCGAATAAGCGTATGATAGTTAATTGAAGGAATCACACTATATAGAGATATTCAATTACACG
TGAAGAACCAGAGTTAGCACCCATTGATGAAGCTCAAATTTAGGTCTGTAAAAATGTGTAAAAATGCAACCATTGATGAC
GCTGAAATCATATTCACAAAATCGAAATCATTTTCGACTAGGTGTAGTTTCAAAATCTTGAAAATATCTTAAGGTGCTTA
TATCTCAAAGTTTAGAAAGATTTGATTAGGTTTTGAATTTGAATTTTAAGGTTGAACAAGAACACAATATATAGTATAGC
TTGTATATTGCACGTAGGTCGTGTATACAGTGGCGGACCCAGGATTTTTGCTCAGGGGGTTCGAAGTATAAAGAAGAAGT
TCAGGTGGTAATGCAAGTGCGCGGTGAGCGTAGTAGCCCCTCGGCATGCTCTTTGTACAAGAACCATAGATATTTCATTG
GTTCATAAAAGTAAAGACTAAGCTAATCAAAAGATATCGAGAACAAAGTTGCATTGATAAGAATTTTAGTGGATCGACTG
TATTACATAAGTTAATTCCTAAAACACATGAAAATTAAATGATGAAAAAGGGAGCGAGACGGGGAAGAAAAATATTTACT
TTTAGCATGCTCCATCGAGCATTCTTAAAATTTCTTGTGCTTTTTATACTTTTATTTTGTAATGTTTTACTTTATATTTC
ACGTTTTAAAAATTTTAAATTAATATCCATTCAATCAAATATTACTATGAAAATCGTCAAGATTCTCTAAAAGTGTGTAA
GAATAGAGTTACTAATATTATAATGCATATTATTAATATAAATAAATATCATCGTCAATTTTTTTAGTTCTATAGTTCAA
TTTACTAGGTTAGTCATAATTTGTAAAAAAATAAATAAATAATGAATAAATCAAATAAGTTTAGTTTTCATCCCACTAAA
ATAGAATTAAAAATATAAAAGAAAATTCATGAATTCTATTAAATTAATATTTTTAAAAGGACGTTGACGATATTTAAGTT
TCTTCATTCAATTACATCTAATTTACATTTTTTTTAAATAAACTATATTTCTATCTCAATTTCAAGTTAAATATAATTCA
TCATTTTTTTTAAAAAGTTATTCAAACATATATGAAAAAAGAGTTACGTTGAAACTAATGAATAATAGATATAAAAAGAA
TAAAATATAAAAATTAAAAGAATGTGTCTAATAAATTTAAACAAAAATAAATTAAAAAGAAGAAATGGAATAAAAGGAAA
AAATAATGAAAAAGAAGAAGAAGGTCTAAGCCCAAAAGTACCATTTTCCAAAACTAATATTAAAAAAGGGAAAAAATGTT
GCCATTGGGACTTGAACCCATGACATAGGGGCACTACATGAACCACTTATCCATTGAGCCAAGTCTGTCCTTTGTTCTCA
GGGGGTTCATTTTAATATATATACACATAAAATCAGAATTTGACGTTATATATACAGTGTAATTTTTTGACGAGGGGGTT
CGGGTGAACCCCCTGGGCTCTACCTAGGTCCGCCCCTGCGTGTATATAATAGTGATACATTTGACATACATAGGATATAT
ACAAGATATACACATGACATATTGGGATATATATAGCGTTATGGTCAATACAAATTGTGAGACAAATTTTCATCTATATT
TTCAGTCTTGTTACTTGCATCTTTTCTTCAATGAATTCTAACTTTTCCTGATCATTAGATAACTTATTTCTTAGAAAAAA
AAACATACTTTGATTAAATAAACATAAGAAAAAATAAACTAAAAAAATATTTTCTTTTATACCAAACATACCATTAATCA
CTACCATTCTAGTTGGATCTTCTTCTCCTATTAACTTTGTGTGATTTTCAAAATTTATCTTCAAATTAAGTGTGTAAGAC
GTTACCATGATGTGGACAAAATCTTCTTAGCCAAGAGGAAGATTTTGCACAACTTTTAAGTTAACAACTATAGAGATAGG
CAATTTACGTGAAAAAGTACGTAATGTGTGTGAGGTACATAGTTCAAATTTCCATACACAAACCAAATCTAAAATAGTCA
TATGCGGTGAGTTAATAATAGTTGTTTATTTAAGTTGGTAATGCATGTGATTACCTTTCAAAAAATATATTTAATTTTTA
AAAGAAACATGCTACTTTCCGTGATATGAAAAATTAATAAAAAGTAGAATAGAAATTAGCAGTTTTTTTTTTATGGATTT
AGAATGATTCAGTATTACGAAGATCAAATCATTAACGACTCCTTAAAGTTGTCTATAAAATTCACTTACACACCTAAACC
CAACTTTATACCTATCTAACAGTACAATTTAAAATAATTGCAGTTATTAGACCCCACAAAGGAAGTGACACAAGAAGTTA
CTTTCACATGGTACTGGACGCATGAATTGCTATTGTAATTTTTTTCAATTAAACGGGAATAAAATACATGGACAAACACT
TTGGGAGACACTAGGCGTAATTGCCTCAATAAAACCAAACAAACACATATGAGGCACAAGATCACTAAAGGCCCATACAA
AAATCCATATGATAAAGTGGATCATTGTGCCGAAGCAAGCATGCTGGACAGTTCAAAAGATATTGAAGGCACAAACATAC
ATTAATGAGATATGTATATGACTGAAACTGAGTTGCTACAAATACACACGTTCTCAATCAAAGTGATGTACCAGGAGTTG
ATAGGTGTCTACCCGAGTGTGCCTTGGAGGAGACTAATGTGCAACAATCCAAACTTACCAAGTGGTTATTCATCTTAATT
ATATGTGTCTATTCATGGTAGACTATGTACTAAAGATAGGATGCTAATTAAAATTTGGAATGCAGGTCTGCCATCTATAT
AGAACACTTATTTTTTGAGTGTTTTGTAGCTTGCGGAGAAGAGTATTGCATTGACAAGGAATCCATCGACAAGCTATGAA
CTGAGCTGGAGAAATACAGTTGTATGAAACTATGTGTAAAGGCGAGGGCAATGCTGCTACTATTTTCAGAATGACACTTG
TGGCTAGAAAGAAATCATAGAATTTCTCAAAATACACGTCGCTGCCAGGATATCATTGTGAGAAAGATTATTCAAGAGGT
TTATGATCGAGTTATGATCGAGCAACCATGCATGGAAAGCTAGCTAGGTGCTTGAATCAACTAAATTACTATCCAGTTTA
GCAAATTGTTGTTAGGAAATAAGGAGATTATGCATAGTGATTTAGTAGGCATGTCCGCAGAATTAGAGTAAGGCCTGATG
TTATTTTTCTTTTTTGAGCTGTACTTTGCCACTTTGGTAATAAAATGTGTTTTAGTTAAAAAAAGAAGAAGAATCCCATA
TGATGTGGAGCATCGCTATATTGCTGATGTAAGTTGCACCTGTTAGCTACTTTTAGGACAGCCATTTAAATTATAGCCAT
TATTTGCATATTGTATAAAATTTAGTCAATGAATGCCTCTTAATAACCTGATCCTTTAATATCTTTCACAATATCAATGC
ATAAATATTAGTGAAAATCAATAACTAAGACCCACCCTAATTAAAAGAAGGTAAGCATACAAATTAAGAACTGGACATTA
TGTTTCGGTGCCAAAAAGTTAAGTGGTAGCAGTAAGATATAAAAAGAGGAGGCATCAAATTAAGATTACTTGCCTTCTTT
GCTTCACTTAATTCTTATTCCTTGCCTTTTCATCAATCCAACTTTCTAATACAAGTCTTCATGAAGCCATCTTCTTCACA
ACAACAACAACAACAATAACTTTGTATTTGTTTTCAAACTTTCATCTTGTCTTCCATTTCCAAATTTTGATCATAATGTC
CCGCCAACGCGAAACCAACCCTTATTTTCTTCCACCACATGTTCCTCCACTTGAACAACATGAACCACAACATCCTCCTT
TCTCTTCTCAATTTCCACCTTCTAATGCAAAAAATCAAACACCACATGAACCACATTCTCCTGGTGATTCTTATTTTCCA
AGTCCAACAATGCCAGTGTCAACAAGACATTCCCAGCCACAGCTGCATTCAGGACCACAACCACATACTGGTCATAACTC
TCACTTACCAACACCAGTACCACCACCACGACATCAGCAGCCACATTCAGGATCTCGACCACATAGCCAACATCATCGTC
ACTCTTCAGGTGAGTCCAAATGTTGTCAAGAGGCCCACTAAAACCCTGAAGCTCAGTGAAGCCCAAACAGTTTGCTTCAC
TTTGCTTAATTCCTGCTTTAGCGTACTAGGATGCATCATCACTGATGAGCTCAGTCTTTAACAACACTAGTACTAGACTC
TAAATCTGGTTAACAAAGTGATACATCAATTGTTGGCAAAGAAAACGTCATGACTGAACTTTTATCAATTAAGAACAAGA
AATTAGGGATCTAGTATAGGATGCCAGCTACGTATAAAAACCTAACACTACATTTTGAGCTTATTGACATGATTTTAACT
GCGTAAATATGTCTATGATTCATTGCAGTTTTCTACTCTTTTGATCATATAATTGTTATTTGTAATTACCAACAAACTTT
GATGCTTTTTTGAGCTTTTCATTTTTGACTACTTTGTTCAGGTCTAGTGCGAGTACCCACTAGGCGTAAAACTAGGCCAT
TTGCATGGCTAGTTGCAGGTTTTTGTGCACTTTTCTGGGTCATGGTAATAGTAGCTGGCCTAGCAATCCTCATCATATAT
CTTGTATTTCGCCCAAGAAATCCAAAGTTTGACATAACTAGTGCCACACTCAATGCAGCCTATCTTGACATGGGATACCT
CCTTAATGCTGACCTTACTATACTAGCGAACTTCACAAATCCAAACAAGAAAGGGAGGGTGGATTTCCATTACGCCATTC
TTGATCTTTATCATGGTGGACACCTATTGGCTTCCAGTTACATGGACCCTTTCTCGACAATGAGCCATGAGTCGAGGTTT
CAAGATGTACACTTGGTGAGCAGCCAAGTGAGACTTTCTTTGGAACAAAGTCAACAACTGAAGAAAGAAGTGGATAATGG
AAGAGTGAAGTTCGAAGTGAAGGGATTGTTTAGAGCAAGGTCTAACTTAGGGAGTTTCCTTCAATACTCCTACTGGTTGT
ATGCCCAGTGCACTATTGTGGTTACCAGCCCTCCAACTGGTGTCTTGATTGGCAGAAAGTGCACAACGAAGCGCTAACAG
TCAACAGAGCTTATTATTTTGACTTCAGGAAATGGCTTCAGTTACCTATGCTGTCTGCTCTTTCACTCATGTTTTGGTTC
TCTATTCATTTTCTGTCAAAATATATGATTTGGGGCTTTATTACCTCTTACCATTCTTTGTACTTCCTCTGTCAATTTTA
CCCACAACACCTTTATATATTGGAGGAGCTTTATATTGCTTTTATTTTATTCCTCAACTACATAGAATGGGAAGGGCACT
GAGCCCCGAGGTGACAGCTTATTTGCCGAATGTTCAAACTAGAACACAGCATTCATATAACAAAAACACTAATACATGGA
TTTTTCAACACCTGCATAATCATGGAATCATATAGGTTACATAGAGATGCGAACTAGAGGTTGCAAGACAAGTCCAAATG
CAATGTAATGTTTTACTATCGAGGCGTAAAGAGACAGATCATGTAATTATCTTATTGCAATTGCAAAAAGGCTAAGGTTC
TGAACAAAAATTGGGACTGCCACAACAATAGAATTTCTTGAGAGATGGTGAAAGTGGACACTCTCTCAAGCATAATACAT
ACAAGTTCTCCCTCATACGAGGCACGTAACTTCACTAACTATATTCTCTTCTCATAGAAATGCCAAATAATTCGATACCT
TGAGATTACAATACAGGTATGGACAACTGATGCAGGAGCGACGACAAACAAAAATGCATCCTCTTATAACCTCCGGAATT
GGTCCCTAGTGAAAAAAGGATGCCTTAGGGCATCACGAGCCGTCATTCTGATAGATGGGTCAAATCTAAGGAGACCTTGC
AAAAGGTCTATAAGATCACCAGCTGAATGATCAACATGCTGCATCACTAAATTCTGCAGCAAAGCCCAGAGAATGTATGT
AAGATTCTGGTGAATAAAAAACAAGTGGAAAAGGAGAACACCAATTGTTGATCTACCTGGAGACGAGGCAACTTTATTAC
AGACTTTATGCTCTCTCGGGAAGTGGCACCTTCAGGCCAGTCTAATCTACCCCTCCTTACATATTTCTCTGCATGTCGAC
TATCCAAATAAAAAAAGAATAAGTTGATTGCTGATAATAACAGATGACATGAACATAATAAAACGACACTCACTCCACTT
TATTTAACATTTGCGATGGTAATGGACCCAGTACTCTTTCCATCATGGCAAGGTGCTCTAAATTTTCGTGTGTCTGGAAT
AAAGCTTCACCCTGCAAAACCACCCCACATGAATACCTAGTATCTAGTGCATTTTCCATCAACATATAAACATCTGACTT
CAAAAAACAGATTAATGATAAGATCAGATGCTAGCAAATACCGAGCATAGTTCTACCAAGATGCAGCCCACGCTCCATAA
ATCACACGGGTAGCTCCATCCAAGACCTGAAACAAACATAAAGCCCAGTAATCAAGTTAGAGATCAATGCTAAATTAGTG
AGAATTCGCTGAGGGGAAGAAAATCTAAACCCACCAAGAATAACTTCAGGTGCACGGTAATGTCGTGTGGACACAATATA
GTTGTGATCTGGTCGTTCGTAAGCAGTGCTACCAAAGTCTATTACTTTGATAGCACTTGACTTCGGTAACCTTTTATAAA
ATGATCTGTCTCTGTGTGACCATGGTGTACCCTGCAAAAGCAAGTAAAGGAACATACACAGACAGAGCTATAAATGATGT
GGCATGATCTCCAGAGGGCTAGTTGATTCTAGTTGTTAAAAGAGTATAACACAATCTTAGGAGCTTGAAAAACAGAACCT
AAAATACCTTGTAGTCGGGAACTTTTATGTAGTCTGCAGAAACAAAGAGTATATTCTCGGGCTTAAGGTCTGTATGGATG
AGACGCATATCATGCATGACTGCAAACAAAGGACACAATAAGCATTCACAGTCCATGAAGAAGTGTCTTCGAAACAGTGG
TGGCAATATAAAGGCAGTAACTTAACTAACAAAATAGCAAAAGTAAAATGCAATAGGTTAACTCTTTGAGAGCGAGAGAA
CAAAAAGTTGCCAAGTATCTCATACTAGAAAAGTGAAATGCAGAAGTATAGACCACACACATGCTACACATTCCAACAAT
TGCCTCCCAATTTCACGAACTAGATCAACTGGAAATGCGCGATAACTGTTTTTCCGTAGAAAATCGAATAAACTTGGTCC
AAGCTTCTCAAATACCTGTTAAGACCATTAAATTCATTGCAAGTCTTAAGTCCCCATGGAATTCGCAAAGTTGGGGATAT
CAGGTTACTACAAATCAGTAATGTACTTACTAAGCAAATATGGTTACGATAATCAAACCAGTTCCGTAATTGTACACAAC
TGCAAAGAAGGAATTTCTTTAACCATCACACGCAAACTTGCATTTATATGAAGAGCTTGTTTATTCAACATAGACAAGAC
ATACCGGCTTCCACCCCTATCATATCTTCCTAGCAGCTGAAGCACGTCAATTTCTACCATTGCTGCTTCACGATACTTCT
TTATACTTCGGATAATTTTAATGGCAACAAATTCCTTCTGCTCTCTGTCCCAGCATTCTAGAACTTGACCAAAGGTACCT
GGTGAATAATAAAACATTGAAGAAAAAGATCCATGGCCAAACAAAAGTGATATTTTATATAATAAATCAGGAAAAGAAAA
TATAGACTGACCTTCACCGATCTTTTTGAGAATTTTATCTGCAATTACAGGAATGAAATTGTGTAAGAACATTATGGAGG
GAACAGACTTATACTTGAATGCAGCTAAACTAAAGGTGTTGAAAATATGCAGTCAAACATAGACATGATGAGAAATAAAT
TTTGACATTTCAAAAAGCTTCCAGTATTCTGCAAGGGAGAAGAGATATGTCACTCCTTGATTTGCCCACACTAGGATGGG
AAGGAAGGTCGACTCCTGATGTTTATGCAAGCACATACATCTATAAAACAATGTGCAACCTCATTTCTTACACTTCCATG
ATGGTCATTTATTATGCCTGGGCAGAGAAATGGATTGTTGAGAAGAAGAAGTAATCCTCACCTATTGTTTTTTTACTCAC
TTTCTTCAATTAGTAAAGATATATCTTCCATAAAAAAAAGGGGGATACTTCCATATACTTTTACGCATAATGATCAAGAA
GAAAAACTTATTTTCTACGCATTTTGTGGTTTCTATTTGCTACCTAGAAAACCATAATTACATAATTTCTTATGGACAAA
ATGATGGACTTCAGCACGAATCTAACACATAATCCAGAAAGAACTGGAATATAAGAGCAACCAGAAGATTAAGCAGAGCC
TAACACATATATAGCATGGCGATGAAAAAAAGTAATTACAGCGAGTTGTTAAATTCTCTCCAAGCTCAAACATGTAATGT
CCATCTTTGTCATCTTCTCGCCGCGGAGGAGAGCCTTTTTGAGCCAGTCCTTTTACATATAAATTATCATGATCAGGTAG
TAATCTTGAATGCACATAGCTCGATGAATTGCCAACCTCTTGCCCATAATAAATTCCTGACTGAGCCTACAGACAACCAT
TCGTTCATATTCTTCTGAAAAAGATATAACATAAAACCTACCCTATATTTAACACTAAACTGAATTTTGAAAGAGTAACA
ACCAAGATGGATATTTTTACACAATTCCCAACTCAACAAACTTACTAAGCTGGACGTAACTATTAAATCACTACAAAACT
ATTGACATGATTTTCATTTTATAAAACTTTGTCCAGTAACAAATACTCCCACCAATATCAAATACCACTACACCTTTCAG
TTTATATCGCATAAATCTTCCTATTCTACTGGGATCGGTTTGTACCTTTTTCATTATGATTCAATTCATCTTTAAATCAT
GCTAATTCAAATGCCAATGACACTCAAAAGAACCTCTAGAAAAAGCTATATTTTTTATTAAAAAATTACAGATTTCAGTG
AAAAAAACTTCTATGTTTTTCTTCCCCCTCAAAGTAAAAGTCCCCAAATGGAGTAAAATATCAGATCCAAATCAAATAAA
CAAAATTTTACTGCTATTCATTTTATACTACAAATTTCGAGTCAATAATTTAAACATCAACTTCTCCTCTAATATCCTAT
CTTAATTCATCATAACTTGGCTCGCAAAACATTCATGGGACAAGAACTTCAATTGAAATCAAAATACTCAATATCGAACT
ACCACTTTTTATGTCATTTTTCGAACTTCTCACAAAACAAAAAAATCAATTAACACCAGAACATTCAATGTCAAATGTAA
TCAAAACACTCGAAATTCCACCAAATATTTCTCATTTTTCCCAACAACATCTCATCAAAAAACAGAAAAGAATCAATGAG
ACCAAAATATTCATTGAACCATGACTTCAATTCCAATCAAAATCCTCAAAAACAGCTACATATGTTCCATTCTCCGAACG
AAGAAAGGTTAAAATCAATAACAACAAAAATACGAAAAAAGTAAAGAAAAAAAAGGTGTACCTTGGGAGTATGTGAAGGA
TCCCAATCTAATCTTGGACGTTTCTTAGGACGACGATCCATGTAGGTATGTGGATACTCCGTTACGTAATCCATTTCCAT
CGATCAAATCGATGAATACATGAAGAGAGAAAACCCTAATCCCCAATTTGTTTCTGAGCTAAGGAGCAGCAAAAGCTAAT
GGTGTGGAGTTCCAACCGGCGTCTGATTGAGAATGTGATCGATGGCTCACCGTTGGATTACAAAATTAGCTTTTATCACG
ACCGACTCATGGTTAACCATGGTTAAGTTATGTGGTTACTTTATTTATCTGTTCTTTCTTTTCCTTTTTTATTTCTCTTC
GTTTTAATGTGTTTTTAAAAAAATCTTATGCGTTTCCATTCCAAATATTCTATTCTCCAGGAGGATTAAAATTTGATTAA
TTGATTTTTATTTATGTATGTATATATCATTATTATTATTATTATTATTATTATTATTATTTATTATATAAAATAAATAT
TGAATGACAAACATATTCTTTAAATATTGAATAACTATCAAGGATCACTTAAAAACCAGCACGATTCACACACATTGTTA
TACTAATCAAATCTCAGACACACTCCAATTTCTAACAAAACGTCTAAGTGTTATGCTCATCCTTTTAGGTATTGATAGGA
GGTAGCATAAGGTCCTGCACATGTAGCTTTTCATCAAGTAGTTCCACGGATGAGTGGCGATAATACGTTCACTGAACAAA
TGATCATTTGTTTCTATATATATATATATATATATATATATATATGCACTACACATTACGCATATAGGAGAAATTGTTAT
CCCCCATCTGATTAGGCTATCCACAGTCAAGAGTTTGTTATCCTATTAGATTTCTCCCTTTAGGAAGTTGTTAGCTAATT
CTACAGAGAAGATGAAGTTTACTATGAAATTCCCATTCAATTTTCTTGATCAACAATGTGACTTACTGGCTGTTATATAT
AGACTTCCTAACTAACTTGTCTAACTAACTTTATAACTAACTTTGCTAACTTCTCTTATTTACACTTCAACTCTACTACC
TTTAAAATCCTTTCTCCAATACATTCCATATGTGTTAAAGACGATTTCAACGTATTATCATAAAATCAAATCATTTCAGG
ATGAACGATCTCCACGTACTCAACTTATAATCATAACACGATCTTATTAATCATATTCATATTCAATCTCATGTGAATTC
ATATGCATAAATAATATCAACAAAGTAGGGGATGATAATACATCTCAATCAATCAAGTATTGGTATGACATATAATCACC
TCAACTATCACAAGTATACATAAGTATTGGTATGTATTATGCTTGAGAGAATGTCCACTTTCACCATGTCTTTCCTATCT
TATACTACTCAACTTGACCAAGCAGATTATGCATTGCCCCTTTAGATTGTCAAAGCCATATCCGAGAACAAAAAGGTAAA
CTTAAACAAATAGAAGCAGTGTAGTAAAGCTAATTAAAGCATTAGTCAAATGATAGTAACATCAGAGTTGTAGGACTTGC
TGTCTTTAAATTGTACAACTATACCCGAGAACAAAAAGTAAATGTAAAGAATTATAGAAGCTGAGTTATCTTTACATTGT
CACACTTTAACTAGTTTAGGTTCTGTCATCAGCGTTTGGGGAGGAGTGCGATGGCACCTTTTCTTGTGTCTGGATTGCCT
GATGGTACGACTTCAAAACACTGGTAAGGTTTTTCATTCCTTTAGCTTGAATTCGAATGAGGTCGTCTTTCTCGCTAATT
TCCTTTGCATGCATTATTTTCAGCTGCTCAATCTGCCTCTCTTTTTCATCAAGTGCTGCTGCACATCCCCCAAAGTCATC
ATTAGCCACTATCAGGCCTTCGCGTCGCCTCAAGTCCAAGAAGTTTCGTCTTAATTCTGGAACAACAGGAGTCAACCTCC
TCTTCAAATTTGTTCTTCCAGATGAATTTGCAATTATTCCAAAGTCAAGTGCAGTGTTACTGGGAAAATAGGGCCTGAAA
ATGCAATCTGCGGAACACTTTGTATTCGAGAATGTACAAGCTCCACATCTTGGAAAATTCTCTTCGCCGCCAATATGCTG
CTGGACATTTTCTTCTTGTTCCTCATAGTGTGGATTCCCAACGCCTGCGTCAGCTTGGACTTCTTGATTCTGCATTACAA
TGTGATCTGCTTCGTTGTCACAATGTACTTCTGACACAACACCGGAGAGTGGATTATCAAGTGCATCATCAACGTGTTCA
TCATGCCGTTGATGGTCTGGATTAACAAATTCAGGTCCTCTTATGGAAGCTTCTTCATCGAGAGCTTCATTTCTAAGAAA
CGTCTGAGGAAAGGTGAGATCACACCGATCATTGCCACTTTGGGAGTTAAAGGCATCTAGGTTAATAGTTGGGGAAAATT
CTTGATTAAACCCTTCTGTGGCTCGGTCTCCTGCAGCTAATGTCTGTCTAAAGACGAGTTCCATCTCCCCAATATCAACT
TCGATATCAAAGTCATCTAGGTTAAAATCTTCATTCTCATGTGGGGCAAGTTCACTGTCGATCCCTTCCATTCCTCTGTT
TCCTGCAGGTACAACTTCTTGACGAGGCCTTGCCTCTTCATCATCATGTGGGGCAAGTTCACTGTCGATCTCTTCCATTC
CTCTGTCTCCTGCAGGTACAACTTCTTGACGAGGCCCTGCCTCTTCATCATCATGTGGGGCAAGTTCACCGTCGATACTT
TCCATTCCTCTGTTTCCTGCAGGTACAACTTCTTGACGAGGCCCTGCCTCTTCATCATTATGTGGGGCAAGTTCACCGTC
GATCTCTTCCATTCCTCTGTCTCCTGCAGGTACAACTTCTTGACGAGGAGCAATTGGATCAGCAAACCCGTCTCTCCCTG
CCTCTTCTGGATTGGGTATATTTTCGAACTTCCGCTTCATTTTTTCTGCTAATTCTTCTTTTTCTTGAAATGGAGAAGAA
GAAGAGGGTCAAGCAATTTCAAGAGGAGCCAAGTAATCTGTTAACTGTCGTTATACTTTATTTACGATAAGTAAGTCTTT
AAATAGTTCAGAATTTTTAAGTAAGATCAAGTTAGTTAGTATAATATTTTTTAATTTTTCAAGTGTTGGTTAACTTATAC
CGCAGTCATTATTTTAACTGGACGAGTTATAAATTGTCTTTGCATTAATTTCATACCTTCAGAATAATTCAAATGTATGA
AATTAAACTATGGACTGGTATGAATAATATTAAAAGATATAAAATCTACTACTATATTGTTTATTACTTTCCTTCATTGC
ATTTCATGTGAACATTTTACTGTTTGGAATTTGGATAGTCAAATTATTTTTCTTTGAATGAATTTTCTGATTTTATTAAT
AAATACTAGTTAACATGTTCGCGCTTCGCGCGATCATAACAACTATTTTAGAGACAAAATTTTCTTATAAAGTAGCACAT
ACTAAAAAAGAAGAAATATGATCAATACTTAGGTAAAAACTTTAAAATGTTTATCATAATTGTTTTAATTTATAAGATAC
AATTTTCTTATTATTTTGTTGGGGTGAAAAAACATGTTTTATATTTTGAAAAAAAATACTAACTTAATTTTCTATTTGCC
GTTGATCATCAAATGAAAAATAAATAATTCGTCCGCCTCATTTTTTAAAAGAAGGGATGCTTATTTTTTATGAGGAACTA
CTGAACTTAGACCTTTTTAAAATCATTCCCCAATATGATTTATTTAACAAAAAATCATACTTGTTAGGTACGGAATATTT
TTTAAAAGTCTTTATTTTTGTGCAAGTTAAAATATGAAAAATAACAAAAGCAAGGGGTTTGCCTTCTGGGTTTAGCTCGT
CACACCGGGCTTGCCTAGTGCGGGTTACCTCTCCTATGTGGTTTGCGAGCTATTGCATAGGAGTGGGGGTTTTACCCTGT
GCGCATCCAAAGGGTAGCGGCTGCGGGTTTCCCTTGTCATAAAAAAAAAATAACAAAAGGCATGACAATAGTAATACAAA
GGAAAGAACGAATAACTATTTTCTAATCAAATAAAAGATGAATATATAAAATCCTAATAATAAAATTGAAAAGCAATCAA
TATTAATGTTTCAACAAACAACTCGATGAAAAATTATATTGTCATTTTATATTATCAAAGAATTATTATACAAATAATAA
ATAATTAATATTTTAACTCTTGAGGAGTTACAAAACTCACTAAATGTGTAATTATTTAGAGAAAATCAAAATTTAAAAAT
AATGACAAAAAGCAAAGATAAAAGAAAAGAAAAGGAGAAAAAGAATAAGTAGGACTCTTACTATATAATAGTTATTGCTA
TTGTCTGTTTTTATATCATATCGAAATATTTATAATTCTTTTTCGTCTTCACATGAATAAAAAAGTTTATCTTTATAACT
CAAAATATTTCACTAAAATAGTACGTTAATTCATTTTAGTGTGGATTTTGTATGTTTCGTTGTGGTCGTTTTATTTAATT
ACTAAAAAGTTAGAAAATAGAAAAATATATTTCATTATTTTAGTACAAACTTTAAAAATCTTGAGTGTTAATAAATAATA
TATACTCCCTCTATTTCAAAATAAGTGAATTGTTGAGCCATTTTTCATAGTTCAAAATAAGTGAGTTGTTCATAGTTTAA
GGGAGATGTTGAAAAATTCTTTCATTTTTGCCCCTCATTTACAATATTAAATAATTATAAATGAAATGATTTTTTTAATA
TGGAATATGTACACAACGTCATCAGGAAAATAAATCATTCATTTTTAAAGTTATTTAGAGCGCTCATATATGTAATAGAT
AAATGACTTAATTTTAAGTAATTTTAATATATGTTGTAAATGAAAGAAAAATGGGAAGAAGTCTTAAAAAGAGAGAAAGA
ATTAGGTAAAAGGGAATGGAGGAGACATGTTATTTAAGTAAAAAATATAAATAAATAAAGATTTTTGTAAGTCATGAGAT
GGATCAACCAACTAATAAAAAGAACAATGCAACACAATAGTATTTTCCTATTTTAAAAAAATAAACAAAGTTAGAGTATG
TCTTGTTACCAAAAGCTTACAACCACAAATAGAGAAAAAAACATATGCATCCGTGAAAATGTTCTTAGATGTAAACCTTG
AATAGTTGATGTGCAAATGATAGCCTAGAATTTAAAGCCATTATATTTAGGGAAAACTAAATGTAGAGGTAATGAAGAGA
ATCATAGAAAGGAGTTGAGGAGATATGCCATTTAAGTAGAAAATGTGAATAGATGGAGGTTTTTGTAATTTATGAAATGT
AATAAATATTATAATTTTTTTAATTATCAAACAAATTAATTAATGAAGAGAGTAAACTCATCTTTACAGTTTCATAATCA
ACTTAATTAAACAAATATCAATTTTCTCTATGTATAATTATTTTTCTACTTTTAGTATTTCTTAACTTACGAAAATATGC
TCATTGTAATTGGATATTGGCAGAACAAACTTTGTTCATTCGGACAAATTTCATTAAATTAAAAAAATTGTATGTTTTGT
GAAAATTGAATCCAACAATCATATATATAGACTAATTTTACATAAGCATTAACAAATACGAAACAAAAATTTAATGGAGG
GGATCTCATCTCTTTTTTTAGTCAATTCAAATTTCACAAAAGAAAAACTGTATTATATCATCTAAATTTGAATGAAAAGA
AGCGGATGAAACTAAACAAAAGATGATGGAATCTTGATCGAGAAACTATGTCATATTAACATGTTATATACATAATATAT
ATCGATAGAGTATGGATAGTATTTTCAAAAGACAAAAGTTTGTATGATGAAAATATAAAAAAAAATTTATTTAAGCAACA
AAATAATCAGTTGAAGATCATGTTGCCCTTGATACAAAAAGTGTGCTTTGTAATATAATCTTGTTCTTGAAGGGTACATA
TCTTGATGGATAAATAATTATTGAAAAATTATGAGAAAAGACATAAAGTCACCACTAAAGTTGTCCCATATTTTCATAAA
TACACCTTAACTTTGGAAGTGTCATATCACCCCACAGAACTTTTTGATATCTTTGTAAATGAGCCATTTTGACTCATTCC
CTCGTCTGGGTTGTCGCGTGTGATGCTCACTCTTTTCAACCCGGTCAGCTCGACTCGATTCTTTACTAAAGTAGAAAAGT
CTTTTTTTCTTTGTTATTTCTCAGCTTTCCAAATTCTTCACATTTTCTTGTCTCTCTATCAAGGAACTTGAGAACAAGAG
GAAGGAGAGAGCGCATGTAGCATACGAGAGGAGAAAGCAGTTGGCAAAACTTAGAGTTAAGGCTGAGAAAGTTGTTGAGG
AGAAGCTTAGACCTCAACTCGCCATTATTGCTCTAATCAAGAATTGAATTGGGACATAGTTATTTCGAAGTACAATTTTG
TTGAAGATCGATAAATCATCTTATAATTATCTTTCTCTTTCTTGGTATTGTAATTAGGTTTTGCTTTGATTTTTGCCTTT
CTCTGTTTTTGGATTGAATTTGTTTTAGTATTTTCTCACTTGGGTGTGAACAATTTTTGTTGGGTTTGAGTTTTTCAGTC
AAATTAGGATTTCAAAATAGAGGGAATTTGAGAATTGATTGCTCAATTGAGACTTTAAGGAAGTTGTTAATGGAGATGAT
TATAAAGAAGAGCTTGAAAATGGTAATGTTGAGTTTGAAACGTAATGTTTTGGGGAAGAAGATGATTTAAAGCACTTAAA
TAATTAATAAAGAAAACCAGCGAAATGTGACACTTTTTAATTGGGTTTTATCATAAAAAATAAACATTCACGCGCGTATT
GTGCGTGTTCACAAACCAGTTGAGAAAATGGGTCAAAATGACCCTTTTACAACGATATTCAATACTTTTGTGGGGTAATA
GGACACCCGTATAGTTAAAGTGTCTTTTTGAAAATTCGAGACAACTTTATGTGTCACTTTATGTCTTTACTCAAAAATTA
TATAAGCAACAATAAGTGCATCTATATATTTGTAAATTATTGAAACTTCTACTTTTTCAAATTATAATCTGACCAACTCT
TGATGAATCTTCTTCCGCCATTAAACTTTCTTCTTCATTTTGATGACTTGTAGCAAATTAATTTTTGATCATCTCCTTTG
ACGAATCTTACACCGGCTTCAAACTTTCTTCATCTTGATAAACTTTTGTTTGGCTATTGTAACACAAGAAGAAATTTTAA
AAAATATATCTATAATCTTCATAAATCTGAAAAACAAAAAAAATAATACTAACAATATGAAGTTGGAGAAAATATAAAAG
GAAAAGGCTCAAATATGCCATCGAAGTATTGGAAAAGGCTCATTTATGCCATCCGTTAAGAATTTGGCTCATTAATGCCA
TTACCGTTATAGAAAAGGTCCATTCATACCACTTTTTCATTAACGGAATCCATATCCAGATTTTCAAAACCATTAATATG
ACATGGCCTCTTATTAGAGGTCCATGTCACCAATATAAAATCAGGTCATTTAATTAAAATAAAAACAAAAACCCAAACCC
AAACCCATTGACATAAAACCAAACCCGATCCACATGCTAAAGTAAAAAACTCTTTTAGCTATAATCACACTTCATTAGAT
TCCCAATTTCCCAAGATCCCACCATCTCTGTGATCAATGTAAAACCACTGCAATAGGGTGCAAAAAAAAAAAAGTGTTCT
CGAATTTTGATAAATTTATGATTATTTTTTTTGTTATCTATAGTTGCAGAAACAGAGGAAGAAGAAGATATAAAAATGGA
GAAAGAAGGAGTGGATCAACTACTAGGGAAAATAGTGGAGAACAAAGAAAACAATTTAAAAGGGAATATTGAAGGAATTC
CAAAGGAAACTCATATGGAGTTGAATATTGGGGAAAAAATATTGAATCTTGAAAAAGTTCAATGGGTTACTGGTGGAGAA
TTTATAGTTTTATGATCCTTTCATGTGTGGCCGGATGGAGAATAGAGTATTAGTTGTGGTTTTTTACTTTGGGGTATGGG
TCGGGTTTGGTTTTATGTTAATGGATTTTGGGTTTTTGTTTTGATTTTAATTAAATGACCTTATTTTATATTGGTGACAT
GGATCTGTAATAAGAGGCCATGTCACATTAATGGTTTTGAAAATCTAGATATGGATTCCGTTAATGAAAAAGTGGCATGA
ATGGACCTTTTCTATACGGTAATGGCATAAATGAGCCAAATTCTTAACGGATGGCATAAATGAGCCTATTCCAATACTTC
GATGGCATATTTGAGCCTTTTCCCAAATATAAATGAACATGCAACAACACCATAGATGAGTGCTATTTATAGATGATTTA
AATCATAAGAATTAAGTAGAATGAAGTTGAGGAGACATGTTATTTAATCAGAGAATACAAATAGGTGGAGGTTTTTTTGT
AACTTTCATATGATATAATTATATGTAATGAATATGATTGTTTTTTTTAATTATTTAATAAATTGATTAATGAAAAAAAT
GAATGAAAAAACTCAAAAAAAACCACAAAAAAATAATAAATAGGATCCTAGGCCATTGAGAGGTGCCACATCACTTCTTT
TTTATCTAGCTTTATATATATATATATATATATGATATATGATATATGATTTTCAGTCATTCACATAGACTTGTTGTACT
TATCATAAAGACTAAAAATGTCTTCCGTTTATGATTTGGTTAAAAAATGCCTTTATTATTATTTAATGGGTTAAAAATAT
TCGTCTTCCATATAAATATATTACGTATTTTCTTTTTAATATACTATTTTTCTAATAATATTTTTTTAGATTAGCAAATG
TTAATCCTACTTCAAGGAGTAATATTTTAAGGACATTTTTGACCTTTTTTCCTACATAAAAATAAAAGGGTTAAAAATAC
CCCTCAACTTTCATTTATTAGTCGACTTTATTCTTATCGTTAAAATGAATTTCTTACCCTCGCCGTTACTATATTTGTCA
CCCATACCCCTCACTTGAATAGAAAGCCCAAATCAATTTAAATTACCCAATTTTTAAAAGAGTAAATTTTAGGAATAACA
AATATAATAATCATATTAACGCTCTGTAACTATAGTTTTGCTATTTGCGCTCCATTGCCAAATTATGTTTGCTATAGAGC
ATCTGATTTGTATAAATTGCGGTGATTTGTATAAATCCAGCGCTAATTCGTCGGTGTCTATGAAAATTGTGTTTGTATAT
GTATATGTTTTCTGTGTTAGGCTAGAGTGGCGAGCGAGATCGGGAGAGAGAGGAGGGTGAGAGAGGGTAGAGAGGTGAAT
TGTATATGTATATCGATTAGATAATTGTATATATGTAACTACTAGGTATATGTATCAATGATTGTGTTTGCATATATGCA
TAAAATTTGAATTCGTATACAATTGAATCGAGTTAAAACATTTGTATTTGTATATCAAATCTTTCTCTCGCTTTATTCAA
ACACAAACTATACAAATACTTTGTATAATTTGTGTTTGTATAAAGCGTGAGAGAGGGGTAGAAGAGAACTAGAGGAAAGA
ATACATTGGGATGGTGTACATTTCATAGAGGCTGCTAATAAATGGGTGTTTGAACAAATTGTGAATGGTTTATATTCAGA
CCCACCACTTCCCTTGAATATGGCTTGTCCTAAAAAATAAGATTAGTTATTCAATCAACATTGTACCAATTGGATGAACT
AGTTAACCACTTTTTAGCTTTATGGATCAACAATCCTAGCTCAAATGGATATTGAGCTATTTTGTTGGTGTATTATTAGA
TTAAAATCTAGGAACTAAATAATATTTCAATTTCAAGTAAGAATCTTACTTTGATTCTAATAAATCGATTTCGATTTATG
CAAATGTTCCTTTTATATCATTAGGTAGATTTTGTTTCTATTTGTAAAAATTTGTGCAAATATAAATTATATAATTCTTG
ACAAATTACTCTCAACGGTAAGTCACATGTAGTATTTTTTTATTTTTTTTTAAAATTGTTTAGTTGTGGTGTCCATGTTT
ATATGGAATATAAAATAATTTATTTTGTCAAATGTAATTGAGTTATTTTTAAGATAAAAATTTTAAGTTGAGTAATTTAA
TTGATAAAAAAATAAAAAATAAAAAATAAAAAAAATAAAAATAAAAAATAAAATTCAACGAATATACTAGATAAATTATC
AAAAGTCAATAAGCTTACCAAAAAATTAAATTTTTGACCAAAATAAGTCATTATTTAAACTAATTCATCAAAATAGTATG
TTTTTAAATTTTTTTACAAAACTAGACTTGACAGTAACGTAATAGGTATTATTTTATTAAAAAAATACCGTCAGTAACAT
TTTTAGCTTAAAAAGCAACCCCTTTACGTTAACTGCTGTTATTTCAATCTTTTCAATTAAAAAATTGTACTCCTTTATGT
CAAAATTTATCTTACTTCTTGGTGAGTGTGAAGATATATCTAGAGAAAAAGCAAGAATTGCTGCCAAAGATGAACTACAC
TCTAGCAGCCTAGCTTTATTGCATATATTATATATATACATTCATGCATTTGCATTGTCTTTGATATTTGATAGTATGAG
ACAAGTGATATAGCACTAATATCATGATATTCAATGACACGGTGCTAAATAACTCATTGGGTTATCACTATTGTTGTTTT
GTGTAAGATTAGAAAATTTTTCTTTACCTCATTTTATAATTCGCTCATTTAGTACTCATAGATAAAGACTACTGATAAGA
AAGCATAAAAAGATTACTATTATTAATAGTGAAGATTGGTACAAGTGAAACTAATTAGTTTGATGTGGCATCAATATGTT
ACGCTGAAGAGTTTGTGTTCTTACATGGACTAATTAAGGAGAGAACATCTAAAAAAAGTTTAAATAAATTGTTCCGCCTC
CTACAATAAAAATGTTTGTTCCACATGAGGAAGATCTTACTTTATCCTCAAAATGAAAGAATAGCAACGGAAGCTACATG
GAATGCAAACATAGTTTCGAAATGGTGGCTTAAATTTGACCAAAATAACACAAAAGTTTTTGCATCAATACGACGTGAAC
AAGAGCATCACAGTAGATCAAATGATCGACGAGGACTTACTTGAATGGTTTATTTCTCACTTCGCACTTCATTCAAAAAT
GCAAGAAAAGGCTAGTGTTTATAGCTTAAAAATCATTTACAACTTCTGATAATTGCAAGACTGAGAACAATAAGCAACAC
CCTCATAATTAAGTTGCGAGAGAAATTTGAATCAGTTTTCATAGCTTAAAACATTTACAATAAACATAATATTTACACCA
TCGATTCAATAATCAAATGAATACATATATTTGATAACAGTTTTTTCTTCATCAAAATTCCAGAATATAGCTTCTTGTCA
CTGTTGAGTTCTAGATAACCTTCCCACGGAAAGTCTTCCCTTCAAAATTTACCCTTTTTTTGTGTTGTACTGGTAAGGAT
AAATTTTCCAATTATTTAACTAAAAAAAAGAGCAATTATGTGAAGAAATAATGTAAAATTGTTAAAATATCAATTATATT
AATAGAATACAATATTACTCTAACTATGAGTTAAATAACAAGCACACACTTGTATATAGGGGTGGTAAATGGTTGGATTT
GATCGGATTTGGATGAATTAAATATGGATTGAACAAAAATGGTTTGGATTACAATCCACCCAAATAGAATATGGGTAAAT
ATGAATTTGGTCAAATATGATTTGGATAAAATGATTCTAACCCATTTAAAAAAATCTGTTTTTTTTTTAAAAATAAATTA
CCCCCTCACCCTAGCACTCCCCACCCCCACTCCCCCCCCACCCCCCACCNNNNNNNNNNNNNNNNNNNNNNNNNNNNNNN
NNNNNNNNNNNNNNNNNNNNNNNNNNNNNNNNNNNNNNNNNNNNNNNNNNNNNNNNNNNNNNNNNNNNNNNNNNNNNNNN
NNNNNNNNNNNNNNNNNNNNNNNNNNNNNNNNNNNNNNNNNNNNNNNNNNNNNNNNNNNNNNNNNNNNNNNNNNNNNNNN
NNNNNNNNNNNNNNNNNNNNNNNNNCCCCCCCCACCCACACCTTCCACCAACCTACCCCTAATTTTTTTTTTGTTTTCCA
AAAACAAAAAACAAATCTGTTTTTTCAAAAAAAAAAATTTTTACCCTCTCCCCCCGGGAACCCCCACCCCTACCTTCCAC
CAACAGACCCCTAAATTTTTTTATTTCCCAAAAATAAAATAAAATATATATATATATATATGTTTTTTTGATTAAAAATA
AATAAATTACCCCCAACCTTGGGCGCCCCCCTTTCCACCAACCTACCCCTATTTTTTTCAATTAAGTTTGAAAATTAATA
TTAATTTTTTTTATGTTTTAGCACAATTAAGAATTTTGAGTAGAAGTGAAGACTAAGTGATCTATTAGGGTCAATATGGA
TACCCATACTTAACCCATTTTAACCATATTTGTAGAGATTCTTAAAAGGGAAAATTTCATATATGGCAAACAAATTTTAT
GAAATAACATTCCATGGGTATAATTTACATAATTACATTTCATGGGTATAGTTTAGTTTGTTAGGTAGCTTTAAATTTGT
ATAAAACATTTTTTTTTGTTTTTAATTTATACAAAATTTTATTTTTTCAGTTAATGGTAACAGTAGCACTAAATACGGTA
ACAATAAATTTACATAATCCCATGATTAAGCTAAACGTTCAAAATCAAATATTTTTNNNNNNNNNNNNNNNNNNNNNNNN
NNNNNNNNNNNNNNNNNNNNNNNNNNNNNNNNNNNNNNNNNNNNNNNNNNNNNNNNNNNNNNNNNNNNNNNNNNNNNNNN
NNNNNNNNNNNNNNNNNNNNNNNNNNNNNNNNNNNNNNNNNNNNNNNNNNNNNNNNNNNNNNNNNNNNNNNNNNNNNNNN
NNNNNNNNNNNNNNNNNNNNNNNNNNNNNNNNNNNNNNNNNNNNNNNNNNNNNNNNNNNNNNNNNNNNNNNNNNNNNNNN
NNNNNNNNNNNNNNNNNNNNNNNNNNNNNNNNNNNNNNNNNNNNNNNNNNNNNNNNNNNNNNNNNNNNNNNNNNNNNNNN
NNNNNNNNNNNNNNNNNNNNNNNNNNNNNNNNNNNNNNNNNNNNNNNNNNNNNNNNNNNNNNNNNNNNNNNNNNNNNNNN
NNNNNNNNNNNNNNNNNNNNNNNNNNNNNNNNNNNNNNNNNNNNNNNNNNNNNNNNNNNNNNNNNNNNNNNNNNNNNNNN
NNNNNNNNNNNNNNNNNNNNNNNNNNNNNNNNNNNNNNNNNNNNNNNNNNNNNNNNNNNNNNNNNNNNNNNNNNNNNNNN
NNNNNNNNNNNNNNNNNNNNNNNNNNNNNNNNNNNNNNNNNNNNNNNNNNNNNNNNNNNNNNNNNNNNNNNNNNNNNNNN
NNNNNNNNNNNNNNNNNNNNNNNNNNNNNNNNNNNNNNNNNNNNNNNNNNNNNNNNNNNNNNNNNNNNNNNNNNNNNNNN
NNNNNNNNNNNNNNNNNNNNNNNNNNNNNNNNNNNNNNNNNNNNNNNNNNNNNNNNNNNNNNNNNNNNNNNNNNNNNNNN
NNNNNNNNNNNNNNNNNNNNNNNNNNNNNNNNNNNNNNNNNNNNNNNNNNNNNNNNNNNNNNNNNNNNNNNNNNNNNNNN
NNNNNNNNNNNNNNNNNNNNNNNNNNNNNNNNNNNNNNNNNNNNNNNNGGCATAAATTATATACAATTGTCTTTTGTATA
TATCTACAAACTATATTTGTAAACTATATACATTTGTCTTTAATATACAAGTCACTATGTACATATTACCTTAATATACA
AGTCACTATATGCATAACTTAAATAATTTGTATATAACTAATAGAATATACAAATCCCAATAAACAATTATATTTTAGGC
ATAAACTATAACATATACTTAAAGTACCTTTTTATCCCTTTCGTTTATATAACTAAGAAAATATATAAATAACTAAAACA
TGTGTGATTTAAACATGCAATATACTATATACAAATATCTATATACAAATATTACTTAAACATACAATTTTTTTTCTTGG
ATCTCAATTCTTCAATAGATTGTTGATCATCTTGAATTTGTTTAGATTTTGCCATAGACCCTACATTAACCCCAAAATCA
TGAGTTAAACCCATTGAAAACGAGGGTGAATTGTCAACAATATTGACATGCAATGGCATACCTCTCGTAATCCTCATAGA
TGGAGATGAATCATCCATTCTGCTTTTGAAAAACTTATAATCTGATAAGAAAGAAAGAATTTTTGTAAAAAATATATGAA
AAAACTAACAAGCATAATACATATACAATTGTTGAAGAAGGAAAAAAGAAAAAAAAATGGATTCATGGGTTGATTTTGGC
GGTTACCTGCGAAAATTGAAAGCAAGACATGAGGGAGAACGTGAAATTTTCCCAATTCGAAATTCAAAATAGGAGTGGAG
GAGTGATTTTAGGAGAAAGATATGGAATGGGGATAGGAGAGATAAAATTATATACAAAAGCATAAAATGGTCTTTTACGG
CTGGGTATACAAATAGGTGGTGGGTCCCATTAATTATGGCAAAAAACTGAAACTACAATTACTGACAGTAAATAAATTAA
ACTATACCCTTATTAACTAATTACTTAGCGATGTTTGCCAACTCACATAATTTTTCCTTCTTAAAATAGCTTGAAGCCCA
TATTTAACCAATCAAAATAGGATAAATTACTTACAAGACAAATTACAGAAATACATACCTTTTGTTTCACTTATTTCCAT
TATCCCCTATTACTTTTAAAAATCTCCAAAATCCCTTATTTCTTTAATGTATCCGAGCTGCATATTAATGTATCCGAGAC
AATATTTAATGTATCCGAGACAATATTTAATGTATCCGAGCTACATATTAATGTATCCGAGATAGTGTATTAATGTATCC
GAGTCAGTATTTAATGTATCCGAGCTTCAATTATTGTATCCGGGTTTTTTAATTTTTAAGGGATTAATGTAATTAGAAAC
TTATTAAGGATAGATTGTAATTTCATATTAAAACTATGGGATTTATGTAATTTCCCTTACTTATATACACATGTTTAATT
TCCTTATTCTCTATTTTTCCCTACCTTTTTAAAATATTACTTAAATCCCTTCTTTCTCCTAATTCTAAAAACTACCGGCT
ACATAAAAGTCACCAGCCAAACCCACATTCACCACTCCCTTTTTCACTCATATTTTCTCTCCCTAAATTCACTCCAAATT
CTTAGCAGTTACAAAATTCATATCCAAATTTGATTTTCAAAAAGTTTAAACTAACCAAACATAAAAAAAATTCAAAAAAT
TTAAACTAACCAAACATAAAATTGAATTAAAAGAGGAGTATATCCTCTTTAATATGATCCTATACGGTTAAATGAATTTG
TTGAAAATACTTCCTTAATTAACTTTAGGCTGATTTTTTATTAGTTGCATCAATTAACTTGTTAGTCATACCATTTTTTT
AGGAATGCAAGGTGGATTCAGCTAAGTCTATAGCGCCAAAAATAGGTCACTAGTTTTTGCAATTATATGTGTAATGAATT
ATTTTTATTACTCATAATAATGTTTGATCGCTACAGTAGTAATAACTCAATTATAGAAGTAAAAAATTTAAATAAAAAAT
TGTTGGATACATAATTAATTCCACGATTTTTTCTCCCCTTTTCAAGTCATAAATCTCTCCACAATTCTCTTACATTAACT
AGAATTTTAATGTATCTAGTTAATTTTGTTTCTTAATTAATGTATAATGTTTGTTTCAACGTTACGATACATTACAATTA
ATGTATCATGTTCAAATATTAGTTTTGATACATAACCTTAATTAGTTTTGATACTTGATACAAAACTTCTACCAAATGTA
TCATTTATCATGTATTTATGTGTGGCTATGTATCTTCTACCTTATTCAAATTTAGAATGATATGTATCCGTACACAGTAC
CAAATCATATGCGTGATACATAAACTTTGTGTTATGTATCACACACCAAAAAATATGCTATTTGGAACAACTACATATAT
AATATTTTGTACAAAAATAAAATATAGTATTTCTCAAACAAAATAAGATACATAAATAATAATGTATCATGCCCTAATTT
TTTAGGCATGATATGCAGAGGCGGATCTAGGATTTGGAGGTCCTGGGTGCCACATCGTTCAAGTAAGATAAACAGGTAGA
ATGCTTTAATTTTGGGTTACAATTCAAGTTATTATCTTTTTCAATTTTTATAAACAAATCGATCAAACATACATGTTAGT
AATATTTTCTTTTAGATATTATGTGATTAGAGATAAATAAACAATTCTTTTTTTAGGAATTAAAGGCCTTATTCACTTAG
ACTTTGAGGAAAAATGATTTTTTTTTCAAATTAAAATTTGAGCTTGTATAAACCATCATATAGTGTTAACTTAATATATT
CATATTTCATTGATTTTATGTGTTGTTGCAGATATATTGTAGATAGAATAAAATTGTAGTTTCAACATAGTCATCTTACT
TAGCAAAAATCTCGGTGAAGATCAAAAGAACCTTTAAATTGAAAGAACTCCAGTAATAATATTCATCATTTTTAAAACTT
ATATTTTTTAAAAGCTACTATTTAAATACATTCTTAATAATATTTATGTGATATTGATAATTCAGTATTCATTAATTGAT
AAAGAATAAACGCGCGACACTCATATCAAGAGATTAATAATTAGTTAAAATGAAAGTTAAAAAAAATTAAGAATTAACCA
CGGTGAAAAGGAGTCAATTTGAAATTAATAAAGTATAGTAAATAAATAAGAATGAATGGAAGAAAAAAGATTAAAGCCCT
TCACACATTAATAAGTAAAGACAAAAAAAAAAAAGTTTCCCTGCGCACAAACCAAGCAAATGCTAGCAGTGAGGTTCGAA
CCCGCATTGCACGTGTAATATAATATGCCCTTCGCCAATTTAACCATTTATCATTTTATTTAGTGAGTGACAAAGTTAAT
ATATATTAAGTTCTGATACATATATACATATATATACAATTTTTCCGAAATCACTGGGTGCCGTGGCACCCCACCCGTAC
CCTTAGATCCGCCCCTGATGATATGTATATTTGAATTCATACTAAATGTATCTGATTCATAACAATGACCAAGCAATAAT
GTATCGATCTCAAACCTAAAATCTTATGGGCAACACTTGCTTATTTAATGTATCTAGTAGAAATACAACATTTATCAGTT
TAAATTGAAGGATCTTCATGATGTATCTTCTCAAAATTTTCGATAATTTTGAATCAACATTGAAAGGATCTTCAATGAAC
TAGGAAAATAATTTTGAAACTCAAAATTTTCAACAATTTTGAATCAAAACTGAAAGGATCTTCAATGAACTAGGAGAAGA
ATTTTGAATCTCAAATTTTTTGACAATCTTGAATCAAAATTGAAAGGATCTTCGATGAACTTGAAGATTCACAAAAGAAA
TCGTTTGTCCAACAACAATTTCATCACTTTTATATCCTTCATATCTCACCTTGCTTATCTAAAATTTCGACAAAAGTTTT
TATGATACAAAGAGAACGATGAACAAGAAGAAGAAATTTAATTTTTGAATTTTTTGGTTTGTTACACTATATGATTGAAT
TCTTGACAATAATTTGGAATGAAATGGCACAATCTATCAGATCTTAATTTGGTTTTCAGTTTTTTTTTCCCCTTAAGTAG
TGCACAGATGGATACTATGAGATCTTAATTTGATTTTTCAGTTTTTTCCCCTTTAATAAGTGCAACATATTGATACATAA
CAATAATGTATCCGAAATGCCTAAAAAACATGAGATTAATGTAATTAGAAATAAAATAGGGATAGAAGGTAATATATGTT
TTACACTATGAGATTTATGTAAGTTATACTTTAAAATATGAGTGATCCAAGTCATTAAATATGAGCAAAATGGACTCATT
TCATTAATATGGGCTAAAATCGCCACCCCTACTTATATAAGAGGACTTGTTGATTCACGATACACCATTACAAGTAAAAT
TTTCTTGTTCTATATTTAGAAAGTAGAAGCTAAAGTATTCTAATTGCTTTTTCACTGTATCAATGTTAAGTGTTCAAATT
GTTTTCTTCACTGTACAAAAGGTACCAAAAATGCACCTCAGAGAGTATCTATATTTTAAATACAGTGGGTGCATGACTTA
GAAAGACATGACTATTACTATTTAATTGAATCAAAAGAAATACAAATCACTTACCATTGCTTCATATGCTGTTGAATTTT
CATCTAAGCTTGCTATCACTGAGGTGCGAGAACGCGGAGTAGGATTAACAATAACAAGATGAGTAATGAGATGTTTCTTT
ACGAGGTCCCAAAACTTTCATTACCTCTCCTCGTATTTAGAATCAAATTAACACTTTTATCACATATATATTGTCAGTTA
TGGGTGAGTTGTTTAGTTACTATAAATGGTTCCAGTGGATCGAGATCCAGTTAATACGAATTATCACTACCCATAAAAAA
ATACCTATGAAACGAAAAACACATATAAATGTAAACCTGAATTGTTAGTTTGGGAAGATTATACGCAAATCAAAATAAAA
TTATTAAAATAGACAGTATCCTATAACACGAGGTAAGTGGAATCAAACATCATCTAAATCTTTTAAACTAATACTACCAC
TCCACGCCAACTATTCCTCAAAAACATACCGACTATTATCCTATTAATTTTTGGGTTTGGTATTGCTTATCAACATAGTA
TCCTCTGTTATTTATTGAGATAATATCTTAGATGGTCACTCAACTATGTATTCTTTCCTCAGAAAGTCACTTAACTTTGA
ATTTTAACTCAAAAGTCACTTCACTATGAATTTTTTTCTCAGAAAGTTACTCAACTTTGAATTTTAACTCAAAAGTCACT
CAATTATGAGTGTTTTACTTACAAAATCACTCAACTATGATTTTTTACTTACAAAATCACTTAACATATTTAATTGTTTT
TTAATTAAAATTTGCTGGTATAATTTTTTTAAGAGCAACTTTCACATATAGCAAACACAAAAATCATATTTGTATGCTAT
AACTATAGTTTGCATAATTGTGCTCCATAACAAACATAAATATGTATATTTCTCTATACATATACAAAAGAAAGCAATTG
TATATAATATGTTTCTCTGTTTTGGTATACATATACAAAAGATCAATTGTAAAATTTGTGTTTGTATAAAGCAAGAAGAA
AGAAAGGCAAAAGAGAACTGGGAAAGTGAATATTTGTATTGTATAATTATAAGTGTATAGGACGAAAATATATGTATTTG
CATGTGTATATACGATTTCTCTCGCTTTATACAAACAGAAACACAATTTATACATTTCTGATTGTATAAGCGAGAGAAGC
GAGGGAGAGACTGGCGAACGAGATCTGGGAGAGTGGCGAGCGAGATCTGGGAGAAGAGAGAGAGGGGAACGAAAATATAT
GTATATATACAATTTTCTCTTGCTTTATACAAACACAAACACCTTTTATACATTTGCGTTTGTATAAAAAGCGAGAGAGG
CGAGGGAGAGAACGAGAGTGGCGAGCGAGATTCACCAGGAGAGAGGCGAAATAACAATAGTTTGCTATGGGGTACAATTA
AATCAAACTATGTTTATAGAATTTAATTTGAATTAATAATTTGCTATTATATACAATTTCCCCCTTTATTTTTTAATTTA
AAATCAATATTTAAAATAAAAGTAATATCCATTAAATAATTTAATGATCCGCCCTGCTAAAAATATAATATTGATCCATT
TTATTTTAATTGGAATTCAAAAATAATACGGGAATAAATTATTCCATGCATCAGAATTCCTTAAGCATTAAGAGGAATAA
ATTAATAAATTAATCTCCTCTACGTTTTTCCCCCTCTTTCTCAGTTGCTGCTTCTTCTTCCTCTTTTAGTTTTTTAATTG
GAATTCAAAAATAATACTGGAATAATTTCATGCATCAGAATTCCGTAAGCAGAGGAAGAGAGGAGAAAGAATCCGACAAT
AATTTAGGAGAATTAGCGGTAAAATAAAATGGATCAATATTATATTTTTAGCAGGTCAATTCATTAAATGAATATTTTTT
TTAAATATTGCTTTTAATAAAATTTATACCAACAAAGTTAAATTAAAAAATTAATTAAATAGGTTAAATGACTTTGTAAG
TAAAATACTCATAGTTGAGTGACTTCGTAAGTAAATTACTCATAATTGAGTGACTTTTGAGTTAAAATTCCAAGTTGAGT
GACTTTCTAGGAAAAAAAGTCATAGTTGAGTGACTTTCTGAGAAAAAAATCCATAGTTGAGTGACTTTTGAGTTAAAACT
CAAAGTTAAGTGACTTTCTGAGAAAATAATGCATAATTGAGTGACCATTTAAGATATTAACTCGTTATTTATTTCTCCTT
GGACTTTTAGGGGATAAGTGCCACCAACAAGGGCTTAATTTGCGTGAGTAGTTTTTTTTTTCTTTTTATGACTCTCCTTT
TATCCATATCCCTGACCAAGTTTTTGTTTAGTGAACTAAGTATAATTTAGCATAATTTTTTTTAATTTTATGACAAGGAA
AATTCGCAGTCACTAACCTTTAGATGCACACAGGGTAAAAGCCTGCTCCTAATAATTTAGCACATCTATTTTAGTGAACT
AAGACTGCATTTGCGAATTACAGATATGTAATGGTTACATACATCATATTGATGCAGTGGCGGCAGATTACTACACCCAA
TCTAGTCACCTGAGAGCAAATACAGTACTGTATTGTTCACATTACAAAAGGGAAGTCAAGTCTTACTGATAGAGCTAATG
AAACACTTAGCTTAATATTGCTTACAACTTAGACGTCTAATCTGAATGACTCATTAGCTACAAAAAAAAATAGAAAGGTC
TCTCTTGCAAAATTGCCTCATTTCAAATATTTTAGAGGTAAAATTGATACTTTTTTTCCATATAAATTGGAGCAGCTGAC
AGCGGGAAGAAATTTTCAAATTACTGAGTTAACGATGATAATATATGTGAGTTACTTAAAAAAAGAAAACAAATAAAGGT
AGATAGACATACCAGCTCATCCTTTTAACTAGGGGTGTACAAGCCAAATCGTAAAGTCAAACTAAATCAACGAATCAAAT
CAAATCGAAAAAAAAAAAGATTTGTGGTTTGGTTTGGTTGGTTTGACGTTGGAAAAAAAAATCGACCACTCTTGATTTGG
TTTGATATTCAAAGAAAAAAAGTCAAATCAAACCCAAACCAAACCGATAGAAAATAAATATACAATTTTATTTTATTTAT
AGATAAAAAATATTATTTATAATCTACTTTGTTAATATATTTTTGGGAAAAGGGTCTGAAATATATCCGAACTTTGATCG
AAATTGCTGTTACGATACCAAACTTTGGAAAAGACCTTTTACCCCCTGCACTATTTAATAGTGTATTTTTAAGGTATCTA
TGTGTCCACGTGGACATAAAAATATTGCATAATTATAAATAGTAATGTGTCCACGTGGACACATATATACCTTTAAAATA
CACTATTAAATAGTTCATGGAGTAAAAAATAAACTATTAAATAGTTCTGGGAGGTAAAAGGTCATTCATAAAGTTTGGTA
TTGTAACAGCAATTTCGGCCAAAGTTTAAGCATTTTTCAGACCCTTTTCCCTATATTTTTAATTAGTTTATAGTTTTCAA
TGTATATATATATTATTTCAAATTTGGGCTCGTAAAACTTTGTAAATATTTTATTTTGTATTACAATCAGAAATTACAAT
AATATTATTATAGTTTTTCAATTTCGTAGTTAACAATTTACTTTGTAAATATTTCTTTTTGTATTCAGTTTGATTGTAGC
CTTTGATCTTATTAATTTAACATATTGAACGTTGATATTTAAAAATAAATAAATTGTACTCATGTGAATTTTATCGTCTT
TTCGAAGATTTCTATTCGTTTAACATTTTTTAAGTTTAGCTTATTACATAGGTAAGTGAAAATATATTTGAGATCTTTTT
CAAACACTGTATAATTGTTAAAAACCGAAAAAACCGAAAAACCCCAAAAGAACCGACTAAAGTCGAAACCGAAAAACCCA
ATTTTATGTGGTTTGATTTGGTTTTTAAATTTAATAAATCGACATAATTGGTTTAGTTTTTTTTTTTAATAAAAAACCAA
ACCAAACCGACCTATGTACACCCCTACTTTTAACAATAAAGATGAGACATTAACAAAGGAAAATAATGACCCCTAACCCT
TTATAAATCTAGACTAGATAGACAGAATTATGAACTGTATGTCAGTTAAATTGTGGGAATATTAAGATATAATCCAAGCA
TTTCTTCTACTATTTAAAGAGAAAACATACCTCAAGCATAAAAAAAACTATGTTCTATACTTTTCGAAAGATTTATGGTA
GTAAAATTGTTCTGAATCTCATTTTTCCGATAACACTGACAGCGACGGATTGGCAACAGAGCAGCAAGGGTTGGGAACGT
CAATGAATCTAATGGGGAGGCTGCATAAGAGTTTTGAAACGCATAAAATGGATGCGAACGACATCGTTTGCTTTAGTTTG
GGGATAAGTTACTTTTTAAGCTTAAAACGTTACCGCCAGTAACGTTTTAAGTTTGTTTACTCCGTCAGCTGTTTGTCCTT
TTGCCATTTATTTTTTTAAATAAAATAATACCTAATACGTTACTGTCAAGTACGTTTATACTAATTTTGTAAAAAATTCA
AAAAATATACTATTTTGGTGAATTGATTTATTTAAATTGTGATTTAAATAATTTTTTTAGACGGTGATCTAAAAGATCCT
AGGTCAAAAGAGGTTCTTCTATTAAAAAAAATATTGCAGAAAAAGGACCACAGACGAAAATCAAGACTTTGCTTGCTTGC
TTTTAGTCTCTTGATTTTTGGTTGTTATTTTCATTTTTTTTTCAACTATAAAATTGAGTTGCTGGAAAATGATTTATTGA
ACGACGGAAGTAAAGTTGTGTGGACATTCAGTATCATTTTGTTTGCCCTTTTTTCCAATTTTTTTTTTATAAACTCTCGT
TGATATAGATAAGTCTTATTTCACAAACTAACCTCATCAGAAGAATAAACTGACTTACGAATTGAATAGAATAAAATATT
CTTTTTAATTTTTTATATATAAAAATAAAAATCTTATGTAAAAGACACAAAAATAATGTAGCAAATTTGTAAACAACTAC
AAAACTATATCTCCCATTAAGATACGTTTGTAAATAACAAATCAAAATTGACTGCATACTTTGAGGACCATATGGTCAAT
TTAAATAGTAGGTGACTAGGTTAGTACAGGTCGAATCCCATGTATAGAGTCGTCAAAATGGGCTTAGCCCATGGAACCGG
CCCAACCCAACTCGTTATTGGGGTAGGGTTGAAATATGAATTTTCAAGCCCATTTAAAAGTAGAGCTTTTAAGTCCGGCA
TAAGCCCTTGGCCCTTAAGGTTTGATCGGGGACGGGTCAGGGTCGGCACATGGGCCAAAACTTTTTATTTAAGGGTAATT
TACAATAATCTCACTAGTATATAATCTAATTACTTACATACACACCATGTTGTAATATTATGAATCTTACCAGATTTTGG
TACATCTAGATACATGTATCTCGAGAAATATATGGACCCAAAATTAGGTTAATCTATTATGGATACACTCTATCCAAGTA
GATTCACATGTATCTAAGATGCATAGACAAATGTCGCGCTCTCGCCTCCCTCCAATCTTACTTGTCACTCTCTTGTTTCG
CTCGCGTATCTGGTATGCGAGATACATGCTAATTACACTAGACTTTTTGTTAGTGTTATTAAAGCAACACCATTGTTTTG
GAAATTTGATTTGAAAATCTTCTCATTTTCTTGATGTTATAGAATTATAAGTTTGAAAAAAAGAAAAAAAAGAAAAGGGC
TAGCCCGCCCCAGTCCTCAGCCCTTCTAGGGTTGGGTTGGGTTGAGCATTTTCAGACCCTTCTGAATGAAGGGCCAGTCC
GCCCTAGCCCTTCAAATTCCTTGGCCCGCGAGGCTTGGGCAAGGTGGGGCTGGGCCAACCCTTTTTGACAGTTCTACCCT
TGTACATAGATTATGTCAATTTAAATTTAAATAAATAATCAAGTCACTATTTCCTTAAATTTAGTAGAATCAGATAGTCT
TTCAAGCAATAATTAAAAAAGACTACAAATTAGTCTCAATTTTGAAAAATGGAACGATCAATCAAAAAAAAAAAAAAAAA
CCTTTTATATGTTTGGCATCTAATGTAACAGAATATTTGTGATGAAATTGAAAGCATGGTAAACTTAACATAAATTTGTA
TTTTTGTGTTTAGTGCCAACCCAAATCGTAGGAACATGCAATTTTGCAGCCATTTTCAACTTTGGTGACTCAATCTCAGA
TACTGGTGGCCTTTCAGCAGCATTTGGACAAGCTCCTTATCCCAATGGTGAAACTTTCTTTCATGCCCCTGCCGGTCGAT
TCTCCGATGGTCGTCTCCTTATTGATTTCATTGGTAATCTAAAATCTCCTCTTATTACTAATGGATTGTTACATAGTTTG
TAGCGTTAAATTGAATAGACACACGTGTTCGTGAAATAACATGACTGTGTAGTTATTTTTTAAGATTTATAAATATATGA
ACTCTCCTGAAGTAACATAAGGAAAATATGTAGGTATATACATATATGAACTTTGTTGTATCCGTCCTAAAGGGAATTGC
TTGTCTTGTATTTTTCCCAATCTGTATACGGGCAATTTCTTTTTCATTTACTGACACTTCAAAGTCATTTCTTCTTCGAT
TATGTTTCCTATTTTATTAACAACCAACTGCAACGATGCCTTAGTTCTTGCATTTGGTATGATTTCATTTTCCAAAAACT
ATTTTCCAGTGTTTGATCAGATAGTCAAAAAGTTTAAAGATGAATAATGATATTAGCAAATAGGATATTGCCTTGATGAA
ATGTTTGAGTATTAGAGATTGATTATAATGTCTAAATATTTGTGCAAGCAGCGATATGAAGTTAAGAGTTGAGATAACTG
AGAAGGAAAATGACTCTCCCCGAAAAAGTAACGGTTGTCAATTTTTTTTTTGTGACAAGGAAAACCCGCAGCCGCTATCC
TTTGGAGCGCACAGGTTAAAACCCCAACTCCTACATTTTTTTCTCTTTTGGTGGAAAATGTTTTCCTCGCAAAAATATAT
TAAGGTGTTTGGTTACTAGGAATTTTTTTTTGTTATACCGAACACAACCTTTAGAGTTGAGACAGAGGACATGTTTTTCT
TTTCTTGTTATGACTTGTTTGATCAGATTCTGATCTTTTTTTTGTCTTTCCTGATTTTTGAATTGGCACTGAAGGCTTAG
ATTTGCCTTATCTTAGCGCGTTTCTTGATTCGATTGGTTCCAACTTCAGCCATGGAGCTAATTTTGCCACAGCAGGATCA
ACCATTAGACCTCAAAACGCAACCATGGCTCAGAGTGGATACAGTCCAATTTCATTGGATGTACAAGGTATTCAATTCTC
TGATTTTCATACAAGATCACAAATAATTCGCCAGAAAGGTACTAGCTTCATTGCGTAAACTGCAGATGAAAATAGTATGA
TTTTTTTTTTGTGACAGGCTAGAGGTTTTGTTATTCCTATAACAGGAAATATCTTTGGCCAATTGCTGCCAAAGGAGGAA
GACTTTTCTCAAGCATTGTACACGTTCGATATCGGACAAAATGATCTCACTCTCTTAGTTATCCAATGTTATAAAGGCTT
ATGTTCCTGATTTACTCTCTCAGTTATCTAATGTTATAAAGGTCAGTAAAAGTAAACCAATCTATATTAGTTATCTACTT
ATTTTCTCTACGAGTTTTATTCATTTCCCATAAATGCAGAAAGTATATGCAAAAGGCGGTAGATCATTTTGGATTCACAA
TACTGGACCAGTAGGTTGTCTACCATACGTTATGGACCGCTTTATGATCATAGCAGCACAAGTCGACAAGTATGGTTGTG
CTAATCCCTTCAATGAAGTGTCAAAGTACTTGAACCTTCTGTTGAAGAAAACTGTTGTTCAGCTCAGGAAAGAACTTCCT
TTAGCTGCATTCACTTATGTTGATGTCTACTCGGTTAAATACTCACTCATCGGTCATGCAAAGAAGCTAGGTAATCTTAT
GATCTAACATTTATCTTGACCTTGAATTCATTTTAATCTTTTTCATGGCATTAGCTTCTAGATTTTGAAGTCTTATGTAA
ATAAAAGACTGCAGACTGTAGTACTAGTTATTCTTGGATCAAAATTTTCATAGGTTATGCGACATGTTTAAGACCACAAG
ATTAAAGAACATTTTGTTACATTTTATGGATCTTTATTTCAAGACCACAAGATTTAGAAGTCTTCTTTACTTTCTTAAAC
TCCGTGCCAAGTCAAAACCAGACAAACAAATAACGAATTGAGACGGAGGGAGTAACTAGAAATGCATATTTAAAGGTTCT
ATGTGAAATGACAGGATTTGAGAACCCATTCCTAGCTTGTTGTGGTCATGGTGGGAAGTACAATTACAACAGATTCATAG
AATGTGGAAGCAAGAAAGTGGTGAACGGAAAAGAGATAGTGATCGTTTCTTCATGCAAGGATCCATCAGTTCGGGTTAGT
TGGGATGGAACTCACTTCACAGAAGCAGCTAATAAGTGGATATTTGATCAGATTGTTAACGGCTCATTCTCAGATCCTCC
AATTCCTTTGAGTTTGGCCTGCAACAGAGTTAACCATTGAATGTTTACTCTTTTACATACTGTCTTATGTTTCCTTCCTA
TTTGATTTTTATAGGATTGAGTAATCTCCTCTGGTTATGTTGAACCCAATATACACGCAAGTGTACGTGGTCGCTCAAGT
AATATAGTTTCTTTTAGAAACGAGTTTTCGTTCCCAAGGGAGTTATGATAAACTTATATTTAACAACTTAATTCCACAAT
TAACAAAAGTAACTGTTTAAAAGAGTTAGACGATTATTAACCACTACTACAAATTATGCAATAAATAAAAGTAACTAATT
GTGAATGACTTTAAGATGATGTTTCAAGCAAGTAAAAGACAATTTCAGGGCTGCAGCATGCATTGGATTTCATGTATCCT
ATCTTAGGCAATGAACTAATTTTGGTTATCAAGATACTGGTTTACAAGGTTAACTGTATGACTCGGGTCTCTCGACCTCT
AGTCACCTACTCCAGTTAGGAGTCTAACAACATCGTTGAGCGGGGATAACATGCCTAACTGGCGAACATTTATTTTTCAT
CCTGTTTCGTAACCAAGCAAGTTGTTCGTCCGGGCGTCACTCCTGAACACACATCAACTCAGAATGGATGATCGAGCTTT
CTATATTTTCTAGTCTATCTACCCTCGCCTCTCTTGATTTTAAGAATAGACAATATATTTGTGTCTAGATGGCTAGTCAA
GAAATACTAAAACAAGAATATAAAGTAACTTAAAGGATAACCAATAATTAATTAAAAAACCTTTAATATTCAACAATCAA
TCCATAGCTACAACCTCAGCCCCAGAACAAGGCCACTAAGAAAAGAAGAAGAAAAGAACCCTAAAAAGTATTGACAACTT
TATACTTGATGCCCTATAATTTTTCTCCTATAATTATTTCTATGAACTATTATTTATAAATATAGAAAATTCTAAATAAA
ATAATTGAATCCAAAACAAATTAGAATACAAAACCAAAACAGATCGAAATTGTTGTACGCGTGAAACTGTCCGTTTGGTG
CTAGACGCACTGATGCATTCAAAGTCTGCCACGTAGCAGCTTGATTCTTTCGCTATTTGGTGCACTTTTCCTTGTACATT
ACTATTGAACTTATTTCATTAGGTTGTCTGTTTGATTTCATTTTTTAACCTTCCATCTTTGATTCGTTTTAGCTTTAAAT
TTTTTTAATTTTACACCAATTTACTCATATAAATTAAATAAAATACACTATTTAGCACAATCCATAAAATTTATGCTAAA
AAAGGACAAATATAAATAATAAATGTGAGGCAAATAATGATAAGAAAATATATTTTTGGCCTCATATCAATTCATAATCA
TGAGTGTCATTTGACTGAAATATAACCTTATTCATTCACTAAGGGGCCGTTTGGTTACTGGTTAGAGTTATGCAGGGTTT
AGTTATGTAGGTATTAGTTATGTAAGTATTAGTTATGCAGAGTTTAGTTATGCAGATATTAGTTATGCAGGGTTTAGTTA
TGTGGGTATTAGTTATGCAAGTATTAGTTATGTAGAGATTACATTACATGAATTATTAACTATTGAATATTTATTTTAAT
ATAAATTAATATATATTATTTACAAATAAAATAAGCAAGCAAATAATATAAACTCTCCCTTAAAAAAAAATAAAGAATGA
AATTTTCTCTATACTTAACTAGGAATTGTGTTTTTTTTTTTCATTTTGTTTTTTTAATGTTTAAAGCTTATAAAAATAAA
ATACTATTAATATATTTCAAGTACATTATACTATCCTATTTTATATAATGTAAATTTCTATCAATATGATGCATGCGTTG
TTTGTACATTTTTAGTATACCAAATATATAAATTATATATAAATTCACATTCTAAATAAAAAATTAATACACGATAATGA
AATATGTGGATATATTTAGTAATATATAATACGAATATATAATTAGCATATGCGCTATCAATATTATACATTCTTATTCA
TAATTTTTTTTTTTGGTAACAACCGTAAAATATTACCATAACCACCAAAGAACATATACAAATAAAAGAGCACCTATTTC
TGAAACAGAGAATAGGCCTCTAACAAAACAAAATACCTAGTTACATAACACATACTGAATAAAGTGTCTACATTTATTTG
TTCTCTTAGAACTACTAAGTAAGTGTAATCTTTCACTGATTTCCTTCTTTATCTGTGTTACTGCCTCTTCCGTATGTACA
CGTATGCCTCTAAATCTCCTCTAATTCCTAGCACGCCAAGTGTGGTATATGATTGCTCCGCAGATAGCTGCCATTATCTC
TTTTTTGAATTGCTTCCAACGATTCCCTTTTATGTTTTCCAGGACTTGTACAATACCAATATTATGCACTGGTACTTCTG
TCCATTGGTGCATAGCTTGCCACACAGTTGATGTCCATTTGCAATCTTCAAAGAGATGAACATTAGTCTCCATTACTTTT
TCCTCACATAAACAACATGCAATATCCTCCACTTGAATTTGCAGTCTTAACTTTCTTTCCTGTGTGAGTAATCTTCCTTG
AACTGCTAACCATGTCATGAATCTATGCTTTGGTATAGCCATTGACGTCCAGACTAGTTCAGCAGTATTCCATCTAGGCT
TAGTACCCATGAGTGCTTGATAGCTCTTGGTAATAGAATACTTACCAGTTTGAGTCAGCATATATCTTCTGTGATTGTAC
CAGCCCTGCATGTGCTCTTTGAGTGCATTAATTTTCCTCCAATACCAGTTACATTATTGGTTTTAAATGAAAACAAATAA
AAAGTTGTTTGTATACGATAAGAAACAAAAATAGTTGAGAAAATAGTTTTCAATAAAAAAAGATTTAAAAATAAATGAAT
AGGGATAAATGTGTAATTTATCTTTTTAATACATGTATAACTAATACACACATAACTTATTCCACCTTCTATCCTGCATA
ACTTATACATAGATTCCCTCATAAGTTATGTAGGTATTAATTATGTAGGATTACAAAAAATGCAACCAAATACCGTATAA
AATTAATACATGAATAATTTTTATACAATATTTACAACTTATCAACCAAACATAGTATAAATCATGTTGACTTTTCAACC
TAATAAAAAACTTTTACCAAACATAATAAAACTAATACAATGTTTTATACATGAATAATATGCCCTCTTATACCGTAACC
AAAAGACCCCTAATAGCTGAGAAAAGGTTTGAGGATACTAATGTTCAACTTTTCACCATACTTTTTCTTTCAATACTATG
ACGATTCATTTCACCTTGAGGCTGCTCCGGCTTCATGCATTTTCGTGTTTTATATGGAATAGCATCTTGAGTTCTTAAGT
CCGTGGTTTTAAAGGACGTAATAAGGAGGTATAAAGATGGTAACGTGAGGCATGAAATTGCTATTGGAGCTTGTGAGAGT
CTAATTTGAACAAATGTACCAGTGTTATTCTGCAATTTTACTGTCACAACCTGCAAATGAACCAACTCCTGTTTCAATTT
GTAACTGCATTTGAATAACTAAAGCTCTTTAAATTATTGCACACTGGTGTGCTTTCTAAAGGATTTATACATTAGTATCA
GCCTCATTAGGAACAAACTGTTTTTGTTCTGCATCTATCCTGAATATCTTGCAAGAAGCATCTACCAGGCTAATCTGAGA
TATGTGAAATCAAATCTACGTATAATCATTCAAATCAAACGCCCTGAATTGGTCAAAAAGCTTATTGATTTGATTCATCC
TATTGTATTTTTTTGGGCGAGAGGGAGGCTGTGAGTCACCCGGTAACGGTAATATTCTTGATTACCAATCAATGGATTAG
GAGATTGGGAGAAGTTAATGAAGCAATCAACCAAATCAATGTGTTTTTAAATTTTAAACTATAATATGATTTAGTAAACG
CGTTTAGTAAATATGGTAAGTATACTGTTTGTTTTTTTTCAAAATAAAATCCAATTAAACCGCATTAAGTTTATGACTTT
TTTTTCCACCTACAAATCATTGTTATTTTGTGTATATATATTAATTAAAAGAATAATATTTTAATTGAACTTAACAGTTG
GAGGAGTCACTTTCTTTTTTTCCGTGTTGGGAATCCAAATAGGAGAAGGAATCCGAGTTAAATTAGAATTAGGTTAATTT
CCCTTGTTATATATAATCCACATACCTAGTTACTTCAATCTCAACTGTCACGTTGAGATGAATCAAGTTGAGAATGAGAA
GAAGTTAGTTGAGATAATCTATAATAGGATTATAGAAGCGGAGAAAATACAAAGGGAGAGGGAGAGAAAAGAAGACATTG
AATCTGCATGTTGTATTTGCAACAAAAAAGAGAATCGAGATTATCCGGTGGCCATATTTTTTACATGCGTGGCGTTAATT
TTAATTTACTCATACCAGCTGCTGTTTTAACGTATTTATTCATCATCTATCGTAAGAAGGAGGTGGCCGTGTATATCGTG
TTGCTTTCTATTTGCTTGCTTGTGCTTGCGAGCTTAACATGTTGCGGCCTTGCTATACTGCGTCTCTGTAAACCATAAAT
GTATATATAATAAGAAAATTGAATACATACTTAGCTTATTGGTATTGAATATAAGAAAAATTATCAATATTTATGACTAC
ACACGAATATAACAACGTGTTAGAATAAAAATGAAGATACAAGAAATTTGGTAACATTTGAATACAAGTAAGTCACAATG
AATACAACAATGACACAAAATGAATAAAAGAAATTTGACAGATTTTATACTTAGATTTTGAATTCTTCAAATATCAATGA
AACATATACATTTTAGAGTCCAATTTGAAATAAGAATATTTTTAAGGAGTAATTTATTTTAATTCATACATCTTTTACTT
AATTTAATATATTTGTATTTTTTGTAGAAAATCACAAAAAAAATATAATTGGATATAACAAATAGCAAACTAAAAATATA
ACTGCAAATTATAAATATAGTTAAGAATTGTTAATTAAAATCTAATGTTAGGTATTTTTTTATATAAAAAAATCCTTTTT
TTTAACATATTCATGGTAAAAGGCAAGTACTACACTAATTCTAACCTGACCAAATTTGTCCTATCATAATAATCTCAAAC
CTCGTGAACTTGAAGCCCTACAATAGTTCTTTTCCATAATAACCTCATCATATTTATCTATTTATCGTTATTTTCTATGC
GTTCGTTTTTATAACTTTTAGTATTTTCTGTTCTTAATTACTTGTCTAATTTCTTTTTATTTGTCTCTTTATATTTGTCA
ATCTTGATAAATTAAGAAAGAACAATTTTTTTTGTTCATATTATATCCTCAATTAATTACTTTGAAAAAGGTAAAACATT
TTGAAAATGTTAAATTTTTAATTCAGCAACTTCATAATTAATAAGGGTAAAATGATAAACTCATTATGTTAACCTTTATT
TTCTTAATATGTGTGTCAATTCAAAAATGAATAAATAATTAGAAATAGATGGAGCGTTTAGATCAACTTGCATATATCAA
CTAATTTTATTTGATAATTATTGCCTTCTATCATCAACAAAACAATAACTTTAGTATTTAGGTCCATTTATATATTTATC
ACCTTTTATTAGTTACAATTTGCACTTGTCTTAATTAATTTTATGAGATATTTATCGTTATTTATTAGCAACAAATATGA
AGTAACTTTATCTAAAAAAATTTACCTAACATTAAATCATAGTATTCGATCCACGTCATTTTTTATTTTATTTTTTAACT
TTTTCCCCTTCATATATATTAATCATAATCTCATCATATATCCATTTAACTTCAACTTCTTTCTTTTTCTTCTTTGTTTT
ATTGAATATAATATATACAATTTCTCTTATGGAGCTTACTAATTACTCAAAAAATGTGGTTCTTCTAGTGTTGCTAATTG
TATTTCCATTTTCAAGTGCTGCTAAGAGCAAGTCACCGTGTGATTTTCCGGCGGTTTTCAACTTCGGCGACTCGAACTCC
GACACCGGTGGATTGTCGGCGGCATTTGGTCAGGCTGGTCCACCCGCCGGAGAGACATATTGTGGTACCCCTGCCGGACG
GTACTGTGATGGTCGTCTTGTTATTGATTTCATTGGTAATTATTATAATCTCACTTAAATCTCAATGTTGATTATTGTTT
TGATTTGCTTGAACGTTTTTTAAAATTAATCTTTTTAATTTGAAAAGATAGTGTTAAAATTCGTGTACGTTGCATCTTTT
TCAGATTTCACTGAAATTGTTATTTCTCAATATTGACAAATTACAACAAATTAAAATTTTTCTTGAAAATTATTCCCTCC
GTCTCTTTTTATATATCACATTTTTATTTTGCACTTGCATTAAGAAATTATGTAACTTTACCCTTCTATTCTTATTTATT
TTTTTTGGAACTCAAGTTTTCAATCAATGAATATGTATTAATTTATTTTGATTAATTAATTTAACGAATGAACATGAATA
ATTTACTTAGCTTTTCTAAGTTGGTCATGCATGTGTATATTTTCAAGGCTAATAACTCACAAGAGTAAAAAAAGAACAAT
ATGATAATTTATGCATTGATTTTATGAAATGACAAATATTATGGACCAAGTATTTATAGAAAGAGATGACATATAAAAAG
GGACGGAGTGAGTATTTTACTATGAAGTTCTTCTTACTATGTTATGCTAAGCTTAGAAAATCAACTAAATGTCTTTTACC
CATTTTTTTATATGATTATTAAATATTTTAAGTTTTTATTTACTATAGTTTATAGTATTTTTTTACTTAATTTTTAGATT
ATATAAAAATTTTAGTTAAAAATGGAAATTTTTTTATGTCAAAGTCCACGATAATAGTCTAAAATTTAACTCTCCAAATT
TTAATTATATCATGTAAATCATAATTAAAAAAATAATATATACTCTCCGTTCAATAATAGTTGTCCATTATACTATTTTG
AGATGTCTAACAATATTTGTTCACTTTATAAAATCAATTAATAATTTTATACTTAGTTCCTAATTTACCCTTATCATTAA
TTATAGTCATTTCTTTATTACATTTTTCAAGATATTGTATTTATTATATTCAAAGGATAATATAGTAAAATTACCCTTCT
ATTTATAGTTTCTTAAGAAGTGTTCAAAGTCAATAGTGAACAACTATTGTTGAACAAAAGGAGTATTTGTAGCAGCAATT
ATTACTCATTGTAAATCAATGTAGGTAAATAATTTAAAACTCTTTATTAATGTATATATTTATTATCGCTAGAAATTATT
TTTGTTACTATAACTAGTTTTGATACTGGATGTGTTTGGTATAGATGGACATTTTTTAAAAAAAATTTCATGTTCAATTG
ATAAAATACTTTCTCTCGATTCGAATTGGAATTGTCAAGTCATCCATAACTATTTAGTCAAAACAAGAATTCATTTTGGT
CGAACTGCCTAGTTTGCTTTGTTTATTGGTTTATTGTAGGGCATATCTCATTGGAAGATTCATCGATTGGAATCCGATTT
TATTTCCATTATACTTATTTCCATTTTATTTAGTTGGTAGAATCTTCTAACTATATAGTATTACTCTTCGTTCTTAAAAG
TAACTTCTCTGGAAAGTAGAAAAAATAAGTTGCTATAGAAAGTTTTCTACTCTTGGTTTACTAGTTCCACTTATATGTTA
AAAAATTATATACTAAGCAATATTGATGTGGACTTTTTCATCTGAAAGCTTAGGAATACCACATCTAAGTGCATTCTTAG
ATGCATTGGGTTCAAATTTCAGCCATGGAGCCAACTTTGCCACAACTGGTTCAACAATCAGACCACAAAACACAACTCTT
CATCAATGTGGTTTTAGCCCCATTTCATTAAACGTTTAGAGTTACGAATTCAACGATTTCCTTCACAGGTCTCAGATTAT
TCGTAACAAAGGTAATAAAAATCTATACGTTCATACTTTGTTTTGTAGTCTAATGTTCTTGTTTCTGATTTTTTTTCTTT
CAATAATGTGTACAGGGGATGTGTTTAGTAAGTTGATGCCTAAGGAGAAACATTTTTCTCAGAGGTTATACACATTTGAC
ATTGGACAGAATGATTTAACTGCTGGTTACTTCAATAACATGTCCACTGATCAAGTTAGAGCTTATGTTCCTGATGTGAT
AGATCAATTCAAAACTGTTATTCAGGTACATTTACCTCATATTAAAATTGTCCAAGCACCAGAGTGATCATAACGGTTTT
TCATTGGTCACTCGCGGGGTATATATAGTCGCGGTGGTAGATATTTTTGGATACATAACACAGGTCCAGTTGGTTGTCTA
CCTTACGTATTAGATCGTCTATTAATAACAGCAGGGCAAGTTGATAAGGCAGGTTGTGCTTCTCCCTTCAATGAAGTGGC
TCAATATTTCAATGCTAAGTTGAAGGAAGCAGTGATTTAATTGGCTGCTCTTACCTATGTTGATGTCTATTCCGTCAAGT
ATGAACTCATCTATTGCGCTAGCAAGCACGGTATGTAAACCAATCGTACATCTTGAACACAAATTATTGAATTCTGTTGA
ACCCGTAATTTACCTAGGTTGGTGAGTTTATAGGGTTTGAGCATCCACAACAAGCTTGTTGTGGGCATGGAGGAAAGTAC
AACTTCAACATAAATCATGGATGTGGAAGCAAGATAAAGGTGAAAGGCAAAGAAATAATATTGGGAAAATCATGCAAAAA
TCCATCAGAAAGAATTAATTGGGATGGTGTGCATTTCACGGAGGCTGCTAATAAATGGGTGTTTGAACAAATTGTGAATG
GTTTATATTCAGACCCTCCACTTCCCTTGAACATGGCATGTCATAAAAAATAAGATTAGTTATTAATCAAGATTGTACCA
ATTGGATAAATTAGTTAACCACTTTTTAGCTTTATGGATAAAAAATCCTAGATCAAATGGATATTGAGCTATTTTGTTGG
TGTATTATTAGATTAGGAGCCCGTTTGGATTGACTTAAAAAAAATAATTTTTAGAAAGTAACTTTTTAAAGTGCTGGAAC
TTATTTTTAAAATAAGTAGTTATGTGTTTGGATAAAAGTGCTGCAGTTGAAAAAAGAGTTGTTGATGTGTTTGGATAAAA
GTGCTGCAGTTGAAAAAAAAGTTATTGATGTGTTTGGCAAATAAGTGCTGGTAAACACTTTTTTTTTTATCAAAATATCT
GAAATACCCTTAAAGCTGTTAACATGATAAAAAGTTGATTAATTTAGGGTTTTTATACCTAAATTTTTTTTTAAAAAAAT
TAATTTATATTTTACAGCCATAAGTAATAATATTTTCCTATCATTCACATATTTCTTTATCATCACAAATTATTTATAAG
TGGAATATAAATTTATTATTTAAGTTAATTTTATATGCACAACTTATTGTAGATTTTAAAAATATATAATTTGAATAAAT
CAAAGGAAATATTTAAGATTTATTTTAGTTACATTCATAAGTAATAATAATTGTCTATCATTCACACATTTCTTTATCAT
CACAAATTAATTATAAGAGGAATATAAATTTATTATTTAAGTTAATTTTATAAGTGCAACTTATTTTAGATTTTAAAAAT
ATATAATTTGAATAGATCACTTGAAATGGAGTGGGTATTTTAGTAGATGGGGATTCGAGGGTGCAAGTGGTGGAGGTTAG
GAGGATCAATGATAGGCTGATGCCGATTAAGCTAGTCATTGGAGGATGCACTTTGAGTGTTATTAGTGCTTATGCTCCTC
AAGTGGGATTGGACGAAGAGGCCAAAAAGCTCTTTTATGAGGAATTGGATGAGGTAGTTAGAGGTATTCTGAATACCGAG
AAGATTGTCATTGGTGGAGATTTTAATGGACACATCGGGGCAACTTCTAGTGGCTTTGATGATGTTCATGGAGGCTTTGG
TTTTGGGGAGAGAAATGGAGGTGGAACTTCGCTTCTAGACTTTGCTAAGACTTTTGAGTTGGTGATTGCTAACTCATGCT
TTCCGAAGAAGGAGAACCACTTGGTTACCTTTCGTAGCACGGTAGCTAAGACTCAGATAGATTACTTACTCCTTAGGAAG
GGGGATAGAGGTCTCTTTAAGGACTGCAAGGTCATCCCAAGTGAAAACCTCACTACCCAACACAAGCTTTTGGTGATGGA
CCTGAAAATTAAGAGGGATAAGAGGAAGAAGATGGTACCTGATTGACCGAGGATTAAATGAGGAGGGTTGACCCCTGCCC
TTTCGCGGGAGATGGGTGAGGAGTTGATGGGGATGGGGGCTTGGAGTGGTAACGGGGATGCGGACAACATGTGGAATAAA
GCAGCTAGTTGCATTAGGGAAGTTGCTTCTAAGGTGTTAGGGGTATCAAGGGGTAAATTTGGAGGCCATAAAGGAGACTG
GTGGTGGAATGGGGAAGTCCAAGGCAAAGTGGAAGCGAAGAAGGCTGCACACACAAAATTGACGGAGTGTGTAGACGAGG
AAGAAAAGCGGACGCTTAAGAAAGTCTATAAGACGACAAAGACAGAAGCTAAGTTAGCTGTTACGAAGGCGAAGACGGTA
GCTTTCGAACGCTTGTATGTCGAGCTGGGGGACAAAGGCGGGGATAAGAAGTTGTATAGGCTCGCAAAAGCAAGAGAGAG
GAAGGCGCGCGACTTGGACCAAGTGAAGTGTATCAAATATGAGAAAGGTAAAATATTGGTGGAAGAGACCTTCATCAAGC
AAAGATGGCGAAGCTACTTTCACAAACTTTTAAATGAAAAAGGGGAAGCAGACATTGTTTTGGGTGATTTGGTGCACTCT
GAAAGACTTCGGGATTTTGGGTACTGTAGGTGTGTTAGGACCGAGGAAGTTATACGGGCTATTAGTAGGATGAGCAGGGG
AAGAGCGACCGGTCCAGATGAGATTCCTGTAGAATTTTGGAAGAGCATGGACAAGGCAGGCATAAAGTGGTTAACTGGGC
TGTTTAATGTTATCTTTAAGACAACAAAAATGTCGGATGAATGGAGGTGGAGTATAATGGTTCCGTTGTATAAAAACAAG
GGTGATATCCAAAACTGTAACAACTACAGGGGTATCAAACTGTTGAGCCATACTATGAAGATTTGGGAGAGAGTGGTGGA
GATGAGGGTGAGAAGAGGGGTGTCCATCTCGGAGAACCAGTTTGGATTCATGCCGGGACGTTCAACTACCGAAGCCATCC
ATCTTATGCGTAGACTGGTAGAAAAATATAGAGAAAGGAAGAGAGACCAACATATGGTGTTCATTGACCTTGAAAAGGCC
TATGACAAAGTACCGAGGAATGTCCTCTGGAGGTGCTTGGAGTCTAAAGGAGTCCCGATGATTTATATTAGGGCAATAAA
GGACATGTACGGTGGAGCCAAGACTCGGGTTAGAACAGTTGGAGAAGACTCAGAACATTTCCCAGTTGAGATGGGGCTGC
ACCAGGGATCTGTCCTAAGCCCTTTCCTTTTTGCTTTGGTGATGGATGAGTTGACGCGGTCTATTCAGGAGAAGGTCCCA
TGGTGTATGTTATTTGCGGATGACATAGTACTGATTGATGAGACGCGGGATAGAGTTAATGCGCGGTTGGAGGTGTGGAG
ACAAACGCTAGAGTCCAAAGGGTTCAGGTTGAGTAGGACCAAAACAGAATATTTGGGGTGCAAATTCAGTGATGTGTTGG
ATGAGACAGATGTGGAAATGAGACTTGACGCACAGATCATTCCTAAGAAGGAAAGTTTTAAGTATCTTGGGGCTGTAATC
CAAGGGAGTGGTGACATCGACGATGATGTCACACATCGCATTGGGGTTGCTTGGATGAAATGAAGGCTTGCCTCTGGAGT
ACTGTGTGATAAGAAAATTCCACCGAATCTTAAAGGTAAGTTCTACGGAGTGGTAGTTAGACCGGCCTTGTTGTATGGAG
CGGAGTGTTAGCCAGTCAAGAACGCACATGTTCAAAAAATGCATGTTGCGAAGATGAGGATGTTAAGATGGATGCGTGGG
CACACTAGGAGCGGTAAGATTAGGAATGAGGTTATCCGGGAGAAGGTGGGAGTGGCCTCTGTGGTGGACAAGCTGAGGGA
AGCGAAACTGAGATGGTTTGGACATGTGAAGAGACGGAGCGCAGACGCCCCAGTGAGGAGGTGCGAGGAAATGGTGGTAG
AGGGTACGCGGAGGGGTAGAGGAAGGCCCAAGAAGTATTGGGAAGAGGTGATTAGACAAGACTTGGCTAGGCTTCACATT
ACCGAGGACATGACTCTAGATAGGAAGGAGTGGAGGTCGCGTATTAAGGTGGAAGGTTAGTAGGGTTAGCGTGTTGCCGT
CCCTCGCGAGGGTGTGGGTTGTTAGCGTTTGGAGTAGGCCTAGCCGTATGCTGTTTACTGTGTTTCACTCCTCACATTAC
TTTCTTGATGTTATTGTATCATTTGTTGATTATACACTATCTTTTGGATTGGTTGTTATGTTTTATATATATCTCTCATG
TCACTTAGATTTGATGTTCTTGAGCGGAGGGTCTCCCGAAAACAGCCTCTCTACCTCCACGAGGTAGTGGTAAGGTCTGC
GTACAATCTACCCTCCCCAGACCCCACCTAGTGGGATTTCACTGGGTATGTTGTTGTTGTTGTTGAATAGATCACTTGAA
AGATTTAAGTTTTAATTTCATTCATAAGCAACAACAACAACAATAATAATAACAATAACAATAACAATAACAATAAAAAT
AATAATAATAATAATAATAATAATAATAATAATAATAATAATAATAATAATAATAATAATAATTCTTCAATATGGGCAAT
TTGGGAATTGTATAAAAGAATTAAGGGCAAAAATGTAATATACTTGGTCAACATAAAAGGGCTTTTAAGTTTTTTTTTTA
AAAAGCACCCCTCACCTAGCTTTTAACTTTTGGCTTAAAATAAATCATTTTTGACTTAAAATAAGTCACTTTGATAATTG
TCAAACACTCTAATAAGTCAAAAACTGACTTTTAAGTCAGTTTAACCAACTTAAAAGCCCATCCAAATAGGCTCTAGATC
TAGGAACTAAATAATATTTCAATTTCAAGTAAGAATCTTACTTTGATTCTAATAAACCGATTTCGATTTATGCAAATGTA
CCTTTTTGTATCATTAGTTAGATTTTGTTTCTATTTTTTAAAGTCGTTCATATATATTTCTTGATAAATTACTCTCAACG
GTAGCTCCATGTAGTGTTTTAAAAAAATTGTTTAATTTTGGTGTTTATGTTTAGATATAATATTAAATAATTTATTTTGT
CACGCTAAATTTATTTTAATGTAATTGAGTTATTTTTAAGATAAAAATATTAAGTTGAGTGATTTTATTGATGGAAAATA
AAATTTAATAACTTCACTAGATAAGTTATCAAAATTCATTAACTTACCAAAAAGAAATAATAGATTGTAATTTGAATATT
TTGCCATAATATCTTTTTAGACGGTGATAAAAAAGATCCATAAGTCAAAAGAGGATGTTTTATTAAAAAAATACTGCAAA
AAAATAAAAAAGAGAAAAGAAACAGACGAAAATCATGACTTGCTTGATTTTTGTTGTTATTTTCATTTTCAACTTTTAAA
TTTGAGTCGCTGGAAAATGATTTATTGAACACGGAAGTAAAGTTGTGTCTGGACTATTAAATCTGTCACATGACATAATA
AGTGGTCTCAAATTCTTATAGGAGCACAGTGCTCTTACTAAAAAGTTGCTAAAAGTGTTGAAAACACATCTAAACATGAT
AAAAATTAGCGGTGTATTTCACTCATATTACAAGATCAAGGGTGCATTTTAAGTTAAATTAGTTAAATAAAATGGTGTTT
TTAATATTGCCAATAATTTGAGGATAAAATTAATAATTTACACAAAGTTTTAAAGTGTTTTCAATAGGATTAGATAACTA
GGTTAGTACAGGTCGAATCCTAAGTACATATCCTCCTTTCATATTACAAATAGATTATGTCAATCAATTCACCATTACCT
TAAATTTAGTAGAAATGAGACGTCTTTCACCAATTAAAAAAAGACCAACTTCTTAGCCAATACCCTTTTATATTTTTGGC
ATCTACTGTATCAATTATTTGTGATGATCCCTCAAAGAAAAATGGAGATGGTACACTTAACACAAATCTTGATTCTATTA
TTGTGTTTAGTGCCAACCCAAATTCTATGTGTTAGCAATTGCAATTTTGCAGCCATTTTCAACTTTGGTGACCCAAATTC
ATATACTGGTGGCCTTTCAGCAGCATTTGGACAAGCTCCTTATCCTAATGGTGAAACCTTCTTTCATGCCCCTGCTGGTC
GATTCTCCGATGGTCGTCTCCTCATTGATTTCATTGGTAAACTAACCCCTTTTCATTGAAATATTTGTGTCTAGAACCCA
TTGTTAGATATAATAGAGATCTTAAATTGAACATTCGTGAAATAACATGTTAAGATTGATTATAATGTCTAAATATTTGT
GTAAGCGGCTATATGAAGTTAAGAGTTGAGATAACTGAGTAGGAAAATTGTCGGAATGTATGCGTCCACTAGTCTAGATG
GGACCATGTCCTCAGCACAATTACAATAACAGAAAATAAACAAAGTGTTGAAAGTAAAGATTGCACACACAACTTTACGT
GGAAACCTCCTTGTTCAAGGGAGTAAAACCACGACCTGTTCTCAACAGGACTTTTCAAATTGCTTCCACTAATCTTCTCC
AAGCAAAAGTAAAAGCCAGTTTACAAAATGAGATTAGCCTGCTAATCTTTACACTAAGCAATACCTCCTATCACTTAGCT
GAGCCAGAGCAGATACAACACTGCCCACTATACTAATCCTAACCGATTAATATAGACTTTAGAGTAAGAAACTAAGTTAC
CCTTAACCTAGTTCTTACAATGATTCACACAAGATTGAAACGTTTCTTTCACAAGTGAAACGAATCCTACAATTTAAGCA
CGATTACAAGCAAACAAAGTAACAGCTGGTACAGGAAGCAAATGAAGCACTCTATCAGGTCCCTGCTGTTTTTGAAGCTT
GGAATGTCTCTCTTTGAATGAACGAATCTTTTTGTTGTTTGTAAGTTGAATATATTGGACAAGAAGAATTATTATCCAAT
GTACAAACACCCTCGTCGCTTCTGATTGGTGAAGTACTCTGTAACTTCACCAACTTTCTGACGCGGATAACTTTTACAGT
TGTTCAACACTTTGACCACTGGACGAGTATTCATGCTTTGCAGAGGACCAGGTCCCTGCACTTGTGAGGAGACCATCAAA
ACATCTAAGAGCGTTATCACTTATCATTTTCTCCCTTTTTGATGATGACAAACAACCTATACAGAGCCTCACGTGAGTGT
AAAGACATTCAATCAAATACATAACAAATTCCACCTTTGTTCAGTGCAACAATGTTCCCCCTTAGTATGTTCCCCCCTTA
GTTCAATGCCCCTAATTTCACAGCCCCGACCTTTACAACAAACTTCCCCCTTTTGACATCATTGAAAAGGTGAAGCAGTA
AACATATCAAGTTAAATGCAAGGCAATAAAGAATTCAGGGTCTTGGGCCACACAAAACACGTGTATGTACACATAAAGAG
AATATTAAACCACACATGAACAAGGCAGAAATATAAATAACATTAGATCACAAATACTGACCACTGTAGTCAGTCAAAAT
AACACAAAGCCACAAGATTTTTGAATCATGGGTTAAGGAGAAAAGAAAAACTAGGGAAACAGGACACTTTTAGGACGGAG
GAGGAAAGGGATTGAGGGTGCGCATAAACAGAGATAGACGCTCATTTGCATCCTCATGAGCCTTGATAAGCTGCCTATTG
AGAGACTTAACTTCCTCACTGAGTGAGGCATTTGTCTTCAGCAGCCTTTCATTTTCATCCCTCAACTTTTGCAACACCTG
CTCATTTCCATCACTGGTACCAGGTCACCTCGAAACCGCCTTCTGTAATTCAGACTTCAGTGTAGCGATTTCAATCTCCT
TGTTATTCAGAATCTCAGTAAGATCAGTCACTTCCTGTTTAAGAGCAACCTGCTGCTCTAGAACATCTGTCACTTGAGAT
CTGCCCCTAGCCTGTCCCTTAATGCACTCACATTCTAGTAGAGTAGACATAATGAACATCTGCTTGGTGGTACCAGGTAC
CCATTTTCCCAATGGAACTTCGAAATGATTGAAAACAAGATTTAGCAGATACCCATAGGGAATGTCGTGCTTAACATTCT
TCCATGTCATTACCCGGTGCATGTGTTCCAGCATAATTGCAAGGAGGCTGATTTCTTCAAGCTCATCAAGTTTTTCCATG
AGGAAGAGATCGGCAGCGGATGCCATTGTTCTCTTCTCAATCCTGGGCACCATGACTTTGTTAATGAACTCAAACATCAA
CTGATACTCCCCTTTGAGAAACTTTTTCGGTAACCCTACATTCTTGACATCTCCACGTTTTGTGGCAAGTTTTGTGAAGT
CACTGGATGGCTTACAACCTTCAATCGTTTGAATTTCTTCCACAGGAACCCCTAAAATGATTCATAATATTTCTTCATCC
AAACATGTTTCAACATTCCTGACAGTAGTCGCGATTCTACCACCTTCCAGAAGTTCCATTTTGTAGAAAAATTCATGCAC
CTTAGGTTCGTGCAACTACGGAACTGGTGGTTCAAAGAGATGGTTCCAACCTTGAATGAAGACATCATCAAAAAGATTTG
ACATGCCAAATTTGGTTAGAATGTCAGGGTCAAAGACTCTGCCATTCAAAACCTTTTGATTCTCCATTGTCGTTATCCGC
TCCTCTCTTGTCATTTCCTTTTCTTCACTTTGTTTTTGCACCCTGGGACCTGGTCCCTTTACGGGTTTTGATTTTTCAGC
CACCTATTTTCTAACTTTCTCCCTTTTCACTGGGGATTTCTTTGCACTCTTCTAACTTCCTTTTGATTTATCATTTTCTT
TCTCACTTTCTTTTCTTTTCTTAGTCACATAAGCAGCAACATCCTCTGACTCAGTATCACTAGATCTGATAGGGAGAGGT
GTAGAGGTAGGCTTTTCATGTTCAATACCTTTTCTCCTCCTTTTCCTAGCCTTTTTCGTTTAAACTCGGCTTGCTGCTAT
GGCACTCGTTTCACCAACTCTACAAACTGGAGTCGAAGGAGTTTCATCTGGAGGGGGTATGAAGAAGTTGAAGGAACTAG
GGTTTTCAACTTCTTGGGAGATAAGAGTCTGGGAAGAAGAGACGGAGTTAGACATTTTGGGAGAGGAAAAAATATACTTG
AAAAACAACTAGAGAATCAGAAGTAATTAACTAAAGAGATTTGATTCTCTAAATACTTAGTTTTAGATAGAGTTAAAAGG
GTATCAGATCCCCAACAATAGCGACCTTTGATTTTAAAGTGAAAAGACACTTGAAACTGACGCGATAAATGAGCGAGGGA
TGCGTGGCAGTGATGTTGATAGGCATACAGTGTAGTGTAAGTGATATTAACCTCATGAGGACCAGTGTCGTGCCGTAATT
TTACTATATTTAGAAAAATCACTTTTTGAAAAGTTCTAAGTATAAATCAATTTGAGAAATACTTAGAAAGAGTCGCCACT
TAATTTTTTAAAGAAATTAAGAAAACTTATAATTTTCAAAGATTTAAACAGAAAAAATCATTTGAAAATACCAAAGAGGG
TTCGGGGTTCAATTTACACTTCGAGAAGGGTTTAAGCATTCGAAGTGCCCGCTAACATGCGGTTGACCTGCGACTTGACT
AAAATATATTTGACTATTTTTAGAAAAATAATGAATAATTTAACATAAAAATAATAACTTATAACATATTTGATTAAGAA
AATAATTAAATAAATGATGCATTTTACTTCATCTTTATTTTTTAGAGGAAGGGATCCAAAATGATATATTCGACTCGAAA
TACAAGTAATTGAAATATTAATAAAACTAGATTAATTAGAAGTAATTTAGTTCATTTTAAAATGAATTAAACCAATTTAA
CACATTAAAGCATGAAAAATCTTTTTAACTTAATTAAATAATAAAAGTTTTGACTAACTTTTGAGCAAATGACCAAGTAA
GTATTTATTTATAATAATTTACACTATTAGATTGATTTTGAGAAAATAGTTAAACGAAGAGCAATTTTTATTTTTTAGAA
CATGAGACCTTAATTGAAATATTTGATTTGGAGACAAGTAATAAGAATTTTAACGAAACAAAATGAGTTGGTTTTTATTT
GAGTCATTTTGGTTTATGAAAAAACTAATTTAAACTAATAAAAGAAAAAAAAGAAAGTTTTGACTAAAGATTATAAATGA
CAATACAAAAATTGATAACAAGAGACTTGTTAGAAACAAAACAACACAAAGAAATAGCTCATCTTTTGGGGGATCCAACT
AAGTTGATTAAAAATTCTAAAGTTAGAGTTAAACAACAAATAATAAGTAATCGCAATTAAATAATTAAAGAGTAAGGGAG
AAATTGAATTTGGGCCTTTCTTGGGCCAAATTCGCTACTTTTTTTGGGGTTTAAACAAAACCCGTTTTTGATATACAGCT
CATGTATATCAGCGTATATGAGCATGTATATCAGCTCTTTTCGTGTATATCTTGCTTCCAAACACCTGTATTTCGCCTCG
GCCCTGTATCCCTGCGTTTTGGACCTGTATCTCACTGTTTTTGTCGTGTATATTGACGTATACCACTGTATACAAGCTGT
ATTTCGGCCTATTTTCAGCTTTCTGAGACTTCTTTCAGTTTTCCAGCCAGCATTTTGCCTTCAATCTGTTCATCATCTTT
TCTATTTGCAGTGGGACTGACTCGAGAGGGAAAAAATGAATTTGGGCCTTTAATGCCCATTTTGAAATGCGAAGGATTTG
AGTCTACCTTGGACTCCATACGAGCTCACATGTAACGAATGAGGACAAAAATTAGCATTCATATAAATCAGTGGCCCCAA
ATTATATCAACAAATATTTAGCGATAAATAAGGCTAAACTAACACCAAATAAAAGGCTAAAATCATACCAAGTCATTTGA
GCAATTCACTCATGTTGCATATTGGTAGGAAACAAAAGAAGGATATTTCAACAAGTTCTAAAAAGAAAAATAAAATAAAA
TATATATATATATATATATAGGAGAAGAAGCATATCAGACAACACTCAAGCTTTAGCAAATTGATCAATTGTACTAGTCA
TAACAAGAAAATGATACCTATGGCAGAAACTAAAAGAAGACGAATAGATGGACAAAATGTTAGATCCTAAAACAATAAGA
AAAGCTATAAAACTAGTTATTCATTTTGTATGCTAAATTTACTTTAAGTAGATGAAGGAAACATTGTTAAATATCTATAA
CTAGACATGGCAACACCTTTGTTCATACAAATCCATCAATCCTAAGTTCCAGAAGCATAAACAACTATTAATAAATCTAT
TCCGACATACTTCAAAGATGAGAACACAAAGGTATACAAATAGACTTATTGGAATCGATGTTGTTAGGTTTAAAGTACAA
CATAAACCATTATACGACAGCGAGAGGAACAAAGTTCCAGGATCAAAGGATAGGGCAGAAATTTAATCTAAACTAAAGTA
AACAACCACCTTCAAAGCAAACTTCTTCCTAGCACATGGTGATCCATAGACAATGGCAAAAATAGGATCAATATTTCATA
CTAAGAAAGGGCAGTAATAGACATGCATGTTAATAAAACAAACTTTATTCATTTTTGAACAGAGGCAAAGCAATAGACAG
AATTAGGACAACATGCTACTATTTTTGATGAAAATTTAGGCATGGATAAGAGAGGGAATTTTAGCATTTTTCACAACTTC
AAATAAAGAAAGGAGGCAAGCATAGGCAATAGGACGTACCACAAAGTTTAGCACGATTTTTTACACAATGAGGCGTGCAT
TTAAAGATAAACTACAATAAATTGAAACTCTTAACTTTAGGACTATAATTTTCTGAAATAAGAATCAATCTATAACAGCC
CTCACAAGAGAAGAAAAGAACATAACTCATGCTTGAAAGCACATACAAGAACAAGACACCAATATACCTTGGAAGAATTT
TTTAACTCGAACCCGAATATGAAACTTGGCTAATTTGTCACATACATGCTATATTGCAGACAGACAAAGCAGGGGAAGGA
GTTAACATGGTCGCAACTATTAATTACAGATTCAAGACGACGAATGTAAAATACTAAGAACTTAAAATATTGATGTCTTG
TTTCATTCCTTTAACTTGAGGTGAAAGAATGAAGGGTGAGACATCAAACACTTACACATTATGGCAGATTTACGACGACA
AAAATAAAACTACGACGAGAAAAATAGCCACAGCCACCAAACAGCCCACCAACAACATTATATACATATTCCAATCGATA
TCAAAAGATGAAACAGGGGATAAAGTAGACGAAGAACCTAACTCTTATCGATATTTCGAAGCAGACTAAACCAACCACAC
TGATTTACAATCAACAGTAAGTCAATATTATCCCTAAACATCAACATATAAACAACTCACATGGTCAAGAATCTAATAGC
AACACATTAAGAGTAAAAAGAAATTTCGAACCGAAAAATGAGTATTACCTGTCGAGATGCAGCGAAATGGGATAGCTAAC
GAGCTAGATTTTGACTTTTCCACCACACGAGGAACTCTAGTGAACTTCTTTATAGCTTAAGAATTTCTTTTCTTTGTAAA
ATTTTCTGACTTTTCTTCCTCTCTCCTTCTTGAAGTGTATTTTTGTAAGTAATAGTTATTTTTTTGTGCCTTTTCCCCGA
ATTTCCCCCCTAAACCGAAAACAAAGATGGATCTTATATAGGAGAAAAATGACTTCCATTAGAGGGGAAACGGATTAAAA
ATTTCAATTTCAAATCCCTCTTTTTCCGGAAACAGTAGAAAGGATGGGGTGAGTATGGGCGTTGCAGGGTAGTTGGACGA
GACTTCCGGATTTGTTGGGATTTGAACGTTGCTTGCCGGTGCTCGCGTGAAGAAGAAGAGTAACAGGGGCTGGGTACTGT
TTTGGAGTGGGTTGAGGCGGCTGGAAGGTCTTTTTGTATTGTTATGTATGTATTTGGCTGTTTGGGAGTGTATTATTGTA
TTGTGGCATGTATGGGTGGGCTGGGAACATTGTGGAGTAATGGGTTTGAGGAATAAAAGGGGAATGGGCTGATTTTGGAA
TGGAAATAAGAATTGGACAAAATGGGCCGCCAGAATTTACAAATAGGGCCCAAGTTAGTTTATCACAAATGGCTTAGTGT
GAAGTAAGGGGGGAGGTTAAATTTGAATTGACAATTTAACTCATTTGATTAAAATTATAGCCAATTGAATTTAATTGGTG
AATTTGATTAAAATTTAAACAAGATGAATTAATATAGATTAATCAATGAGCTTCTTAATCTCAACGAAAATAAAATAAAA
TAAAAAATAATGAATTTAATTATAAACTAATTAATTCAAATACCAAACTAATTAACTCGAAATTGTAGCTATAACTTAAA
GCAAATTAATAAAATATTTAACTAAAATGTAAAATCTTTTGTGATAATTTTCAAATATTTATAAAATAGCGTGATTGCAA
AAATATACATACTTATTATTAAAACGTGATAAAATTACTTTAAAAAATTACTTGAAAGTATTTTGATTTTCATAAAATTT
ATTAACTCAAAACTATAACCATCCCTAATATTTAAAATATAATAATTATTTTATTTTTTTGACAATTTTCGAATAATCAT
AAAATATACTAATTATATACATAATTATGTAAAACATATACATTATCTAAAAATTATAAAATAAGACATAACTAGTTAAA
ATAACTTGCAAACTATATTATTATTATCACTTTTATAAAACTTAATATCTTAAATCGTTTGAAATTGAAGAAGCTCGATA
ATTAATATATATTGTGGAGGTCCAAAATTGGGTGTCAACAACTGTCCCTCGTTTGACTTGGATTGATGAAAGAGATTCGA
GGCAAACGAAATTGACTAATCCAATTTTGAACGACCGCATTTTCATCTTATTAGAAAGGGGATTTGGTACAAGCTTTAGG
AATTATGGCCAAACCCTGAAAACGGGTTTCCTACATATCTCAGGCCATATGAGAATTCAGGCCACTTGTAGTTCGATACG
CTCGATTTGACGCATGATTTTAAAAGAATTCAAAAGTCATTCCCATATCGAGTTATGAAGAGACCGAAATGCTCGAGAAT
AAGATTTAAGAGCGAATGATTGGAGTACAGCCGAGTTTCAGCATCGGTTCTGTCTACATATCCCTCAACCTAGGGAATCA
AGCTTCTTGTAGTTCGACTCAATCGGTTGAAAAGGAAATCTATTATGAAAGATATCCTTTGGTTCTGGAGGAGTGACAAG
TAAATCGACTATGAAAAGGAGGCTTGTAACCTCTTAGCCATGAATGTGGTGCACTTCACATCCATAATTAAGAACTTACA
TAGACATAATTTTCAAAGCTCTTGGTGCATTGTCACTCGGATTGGAAAGTTGCCTCTGGTGGAGACCAAAATTTCTGGAT
GCAAAACTGAAACCATGAAACCTAAAGAAGAACCCACATGTCTTCTGATAGAGGTGTGGTTTGATTGTGGTGGAAGTCGC
TCTTCTACTCGCGTCCTAAGAGTTTGACACTCTCCTTTGGACTATGTCCCAGTTCGCTGCTAAGAAAAAATTCCACGTTG
TGCTGCATCCTTTTTGATGTCGTCCATACCTGTGGTTTGCTTGAGAATTCATCCTCTTGGATGCTCTCGACAAAGACTGA
GATAAAACTCATTAGCATAAAAAATGTAACCCCAACTTGGAAGGTAGTGTCTTTTACCGTGTTGACACTTAATTGCTCTA
CTTGAACATTTGACGTCAACTTCCTCCAGTTTGACGTAAAGCAAATAAAGCTCGTATTTTGTATTTGTAATATAATCTTC
AATGTACTCTTCTTTTGATGATGAAGTAATAAAATAGGCAGATGCAATATGTTGATAGCTTTCTTGATGTCGTATTTGCA
AGAAAAATGATGCAGTTGATGTTGATTCTCTTTTGATGGGCGAATCTTTCTCGTGACGCATGAATCTTTTTCCCTCGATG
CGATGCATGAATTGTTTCTCTTGCTATGCATGATCTTTCCCCGCGATGCATGAATCCTTTTCTCTTGCTATGCATGGTCT
TTTCCCGCAATGCATGAATCTCTTTCTCTTGCAATGCATGACCCCTTTTCTTTTGCAATGCATGATCTTTTCCCGACATG
CATGAATTCGTTCTCTTGCTATGCATGATCTTTTCCCGCGATGAATGAATCCTTTCTCTTGCTATGCATGATCTTTCCCC
GCAATGCATGAATTATTTCTTGCTATGCATGACCTTTTCCCGCGATGCATGAATTATTTCTCTTGCAATGCATGATATTT
TTCCGCTATGCATGAATTCTTTCTCTTGCTATGCATGACTTTTTCCTCTTGCTAAGCATGAGTATCTTTCCGACGATGCA
TGAATCTTTTTTTTTTTTTTTTTTTTTTTTTTTTTTTCCGCGATGCATGACCTTTTTCTCGCGATGCATGAATCTTCCCT
TGCAATGCATGAATCTCTTTCCGCGATGCATGTCTTTTTTTCTCTTGCTATGCATGAGTCTTCTCTCTTGCTATGTATGA
AACTTTTCTCGCGATGTATGATTTCTTTTGATGATGCATCCCTGATACCAAATGAAGATAATGCTTCACCAAGCAACATA
TGTGATCTTCTGGGTATCTTTTGGGATGGCGGTATCGTCTGAGTCGACAATATAATAAACATGACCCTCAGAGTAGTGGT
ATCATCTCATTTGACAATACAATATAAATGACTCTCCGGGTAGTGGTATCGTCTCATTCGACAATACGAATAAAAATGAC
CCTCGGAGTAGTGGTATCGTCTCATTCGACAATACGAATAAAAATGACCCTCGGAGTAGTGGTATCATCTCATTTGACAA
TGCAATATAAATGATTCTCCGGGTAGTGGTATCGTCTCATTCGACAATACGAATAAAAATGACCTCAGAGTAGTGGTATC
ATCTCATTCGACAATACAATATAAATAACCTTCAGGGTAAGAGTATTATCATATATGACAATATAATGCAGATAAACGTC
TTCCAGATATCTTTAGTTGCTGGAAAATAAATAAAAATTTTCTCTTCGAAGTTTTTATTTGTCACCACTCCGAACATAAT
CGTATGTCCATTATGAACCTTTTCTTGCTGAGAATATGAATAAAGTAATGTTATTCCTATTCTCAATTCTTGGTATAAGA
AGTATAAGATATTTCCTGCATCCACAGAAAAATTGTTAATTTTGGAGAGCTCCTCCCCCTTTTAACTTCTCTATATTCAT
TGAATGAAGGAATACATTGATCTCGAGGCAAGCTTATAGACCTGCATCCACAGAAAAATTATTAGTTTTTTACAAAATGA
ACTGATCTGTGTCGATCTCTTCGGTTGTCTGCTCCTTGTCTTGCTACCTCCGGTTGATTTCTCCGATCTCCCGCTTCTTG
ATAGATAGACAAAATATTTTTATGCAAAAATAATCAAAACATGAAGGAAAAGTTTTTAAGAAAAATAGATTTTCAAAAGT
AATGTTTGGAAAAAGTCACCGCCAAATGTCATGTCACGTCAAGTTTAATGGACGTCATTCAAAGTTGGTGTTTTGAGATC
TGTCAGATCACTTGTTGGGATGTATTCAAAATTGCTCTAAACTCTCGTCGAACCTTGTTGAAATTTTGAGGCCATCTCAA
AATTTCTGTCCCAGTTAACTGTCTTGGCTTATCTTTTAACCGTTGGCGAGCAAACACGGAATTTTTGAGATCTTCTCAAA
AATTCTGTCCCAGTTACAAATCTCAAAGTAACTTCGATCTTGATTTTGTTGGAGAGACTTCTTCTTGAGAATTTTTGAGT
CCCTCTCAAAAATTTTGTCCCAGTTTCTATTGTAAATGAAGAATAGAAATCTTACGGGAGATATGACCGAACCCTTGTGG
CGCCTACGTATCCCGTTGAGACAGGAATCAGGTCATACGTAGTTCCCCCTCGAGGATTATCAAAAATAGAAAATTTAAGC
AAAGAACCGACCGAGGCCGACATAGGCCGCCTACGTATCTCATTCTCGAGAATTCAGGTCGAACGTAGTTCAAATACAAA
GAAATATTGAAAGGGATAAAGGAGTGACCGAGGCCGACATAGGCCGCCTACGTATCTCATTCTTGAGAATTCAGGTCAAA
CGTAGTTCATTACAAGAAGGATAAAATTTTAAACAAAGCAATTACAAGCAAATAAAACGATTACAGGGGAATGACAGAAA
TACAAACTGAAACTTTACGCGTAGTATTTCTTGACAGCATCTGAGTTGATTGGTTTCGGCCATTCGGTGCCATCCATCTC
CGATAGGACCAAGGCACCTCCGGATAACACTTTGCGAACCATGTAGGGTCCTTGCCAATTTGGTGCAAATTTCCCTTTAT
ATTCATCCTGATGAGGGAAAATGCGCTTAAGAACCAACTGACCAACTTCAAATGTCCTGGATCTTACTTTCTTGTGAAAA
GCACGAGTCATTCTCTGTCGATACAGTTGACCATGACAAACGGCAACCATTCTCTTCTCGTCAATCAATGTTAGCTGGTC
AATCCGCTTGCGAACCCATTCAACATCACTTAATTCAGCTTCTTGGATGATTCTTAATGAAGGTATTTCAACTTCGGCAG
GTATAACTGCTTCTGTCCCATACACCAACAAATATGGAGTTGCTCCGACTGATGTTCTGACAGTCGTTCTATAACCCAAC
AAAGCATATGGCAACATCTCGTGCCAACCTCTGCGATTTTCAATCATCTTTCTCAAAATCTTCTTTATGTTCTTGTTGGC
GGCTTCTACAGCTCCGTTCATTTGGGGACGATAGGCGGTGGAATTTCGGTGAATAATCTTGAATTGTTCGCATATCTCTC
TCATCAAGTGACTGTTAAGATTCGCTCCGTTATCAGTAATGATGGATTCTGGTACTCCAAACCTACATATCAGGTTGTTG
CGAACAAAATCAGCTACAACTTTCTTGGTTACCGACTTGTATGAAGCTGCTTCCACCCACTTGGTGAAGTAGTCAATGGC
AACCAAAATGAATCTGTGCCCGTTAGAGGCGGCTGGCTCTATTGGACCAATGACATCCATGCCCCAAGCTACAAACGGCC
AAGGTGAACTCATAGCATTGAGTTCATGAGGCGGCACCCGAATCAAATCTCCATGCACTTGACATTTATGACATTTTTGC
ACAAACTTGCAACAGTCATGTTCCATAGTCATCCAAAAGTAACCGGCTCGAAGGATCTTCCTGGCCAAAGTGAGCCCATT
CATGTGAGTACCACAAACTCCGGCATGTATCTGCTCCAGAAGCTTTGCGGCTTCACTAGCATCGACACATCTGAGAAGAC
CTAAATCTGGAGTCCTCCTATAAAGGATTTCCCCACTTGTAAAGAAACTGAGGGCCAAACGGCGTATCGACTTCTTCTGG
TTGAACGTTGCATTCTCAGGATAAGTCCCGTCCTCTAAATACTTCTTGATGTCAAAATACCAAGGTAAACCATCTGGCTC
TGCTTCAACATGTGAACAATGGACAGGCTGCTCTTTTACCTCTATATCTAGTGGATCAATATAACTTGTATCTGGATGTT
TGATCATCGAGGCAATGGTGGCAAGAGCATCAGCTAACTCATTCTGTGTCCTGGGAGTGTGCCTGAATTCAATCTTGCGA
AATCTTTTGCATAAATTCTGTATATATTGCACGTATGGTGTGATCTTTGGGTTCTTTACGGCCCATTCTCCTTGAACTTG
GTGAATCAGCAGATCTGAATCTCCAATAACCAATAGCTCATGAACATTCATATCAATGGCCATCTTCAAACCGAGGATGC
AAGCTTCATACTCAGCCATGTTGTTCGTGCAATTAAATTGAAGTTTAGCCGCCATGGGATAGTGCTGACCAGATTCTGAT
ACTAAGACTGCTCCAATACCTTTTCCTTGGTGATTTGCCGCTCCATCAAAGAATACTCTCCAACCTGGGTACGCTTCAGA
AATATCTTCACCCACAAACGCTACTTCTTCATCGGGAAAATAAGTCTTGAGCGGTTCATACTCTTCATCGACTGGATTCT
CCGCAAGATGGTCAGCCAAGGCTTGTGCTTTTATCGCCTTCTGGGTCACATACACAATGTCAAATTCGCTCAAGAGCATT
TGCCATTTTGCCAACTTCCCGGTCGGCATTGCTTTCTGGAAAATATACTTCAACGGATCCATCCTGGAGATAAGGTACGT
GGTATAAGAAGACAAATAATGTCTTAACTTCTGAGCGATCCAAGTCACAGCACAACATGTTCTTTCCAAAAGAGTGTAAC
GAGCCTCATATGGAGTGAACTTTTTGCTCAAGTAATAAATGGCTCGCTCCTTCTTCCCGGTCTCATCATGTTGACCAAGC
ACGCATCCCAATGCATTATCTGAGACCGACAAATATAGCAATAATGGACTCCCTTCTCGTGGAGGGACCAACACCGGTGG
ATTGGACAAATAGTCCTTGATGGCATCGAAAGCAGTTTGACATTCTCCGGTCCACTTGGTTGAGGCATCTTTTTTCAATA
ACTTAAAGATGGGCTCGCACACCACGGTGGATTGAGCTATGAATCGGCTGATGTAGTTCAACCTTCCTAGAAAACTCATC
ACCTCCTTCTTTGTCTTAGGAGGAGGTAATTCTTGGATCGCCTTGATCTTGGAAGGGTCAAGCTCAATGCCCCTTCGGCT
GACTATAAATCCCAACAACTTGCCAGCTGGCACTCCAAAAGCACATTTGGCGGGATTTAGCTTCAAATTGTATCGGCGCA
AGCGATCAAAGAATTTCCTCAAGTGAGTCAAGTGATCTGAACTCTCGCGGGACTTGATTATGACATCATCTACATACACT
TCGATCTCCTTGTGAATCATATCGTGAAAAATGGTCGTCATAGCCCTCATGTAAGTAGCACCGGCATTTTTGAGACCAAA
TGGCATCACCCGATAATGATATACACCCCAAGGTGTGATGAAAGCTGTCTTTTCAGCATCTTCTTCGTCCATCAAGATTT
GGTGGTAACCTGCATAACAATCCACAAATGACTGCATTTCATGCTTAGCGCAGTTATCAATGAGGATGTGAATGTTTGGC
AATGGAAAATTATCTTTCGGGCTAGCTTTGTTGAGATCTCTGTAGTCAACACAAATTCTGATCTTTCCATCTTTTTTGGC
AACCGGAACAACATTAGCTAACCAAGTTGGATACTGCGTCACTTCCACTACTTGGGACTCGATTTGCTTTGTAATCTCCT
CTTTGATCTTCAAACTCAACTCAGGCTTGAACTTTCGAGTCTTTTGTTTTACTGGACTGAAATCTGGATTGATCGGCAAT
TTGTGGGACACCATATTCGTGCTCAGCCCTGGCATATCTTTATAAGACCAGGCAAATACATCAATGTACTCTCCGAGCAA
ATGAATCAAGTCTCTTCTTTGAGCTTCCGTCAGATGGACACTAATTCTTACTTCTTTAACACATTCATCATCCCTGAGAT
TCACAATTTCGGTTTCTTCCAAATTTGGCTTGTGTTGATCCTCGAATTGTTGAAACTCTTCAGCAACATGTTCGGGAACC
TCATTTTCTTCTTCGTATTCCTCACATTTGTCATCACCTACTTCATTTCGTTCACTCGGTTTATGACATGACATGACATT
GGCAGGTTTTAAATTAATATTACCAGATGAGCGGGAAATCAGGAGTGGTGTGGAGGTCCAGTTCTGCAATCGCTCCTCAG
GTTCTGCGTCCCGGATGCCTGATATTCCAGCCTCTTCTTCAATGACCGCATCGATCTCCTCAAAAAGACCCCAGATTCCT
TCCCCGAGACCTCCGTCGTTGACATTTTCTCGTACCGGAAATGACTGGTACAGATGAGGAATTGGCCTGGCCAATGCTTG
ATCAATACTCTTGTTCTTCATCTCTGCTTTGTCAGCATCTGTTGGGGCATACCCCAAACCAAACTTTGCTCCTTTGGCAG
GAATTTGGATAGGCTCGACGATTCCTTGAAAGTGCTTTCCCAATCCGAAACCTGGTTCGAAACCATTCTGGAGCATGACG
GTAGCAATCATCTTGTATACGGTAGGCATAGGAGGCTGTGGAGCCAAGTCATCACCGGTGGCATTTACCAGCTCCACCGT
GTAGAAATCACAACCTCGAGCGACATCATCAACGATTGGTGCATTCCCATTGGAATGACTCCCTTCACCATAAATGACCA
ATTCCTGGTCCTTCCAAACAAACTTCATTAGTTGGTGAAGGGTAGACGGCACAGCCCCAGCCATATGAATGAACGGTCTT
CCCAGAAGCAGGTTGTAACTGGTGTTGATATCCAACACCTGGAACTCGACGTTGAATTCCGCAGGACCTACCTGAATATC
CAAGTTTACCGCACCCAATGTGTCTCTTTGTACTCCATCAAAGGCTCTCACCTTGACTTGATTCTGGTGGAGCTTTCCCA
AATTCGATCTCAGCTGCCTTAGAGTCGAAAGCGGGCAGATGTTGAGACCGGACCCATCGTCAACCAATACACGATTTATC
ATTTTATCTCGACATTTGACGGTGACATGCAGAGCTTTGTTGTGTACCTTGCCTTCAAAGGGCAACTCTTCGTCACAAAA
GCTGATTCGATGTCCCCGAATGACTTGGTGTATCATGGCTGCTAGATTGTCACTGTTAGTGCCCACGGGCACATAAGTAT
CATCCATAGCCTTCATCAACGCTTGCCTATGCAGTTGTGAACTCATCAACAAAGCCCATACAGAAATCTGAGCTGGCGTC
TTCTCTAGATGCTTCACAATCGAATAATCTTTCGGTTGCATTTTTCTCCAGAACTCCTCAGCTTCGGCTTCACTAATCGA
TCTTTTTGCTTGGTCCTTCTTCTGTCCTCCTTGAGCCAACTCTTCCGGTGTGTAGCACCTGCCGGATCTGGTCATACCCT
GGGTAACAGCTGTTTCAATCACGAACTTTGGTCGGGTAAGAGTTTCTCGTGGCACCAAGGCAACAGCCTTTTCGGGTGTC
AGAATCACAAACTCTTTCTTCTCTCTAACGCTCAATGAGGCTACAGCCCTTTCTAATTCATCAGAAACAATCGGAACTAT
TTCCTTCCTCACGCACCAATCATCCTCTGTTTCTATCATATTGATAGTGGCGCCTCCATGATTTGGCAAAGGATTACTAT
TGACATTGGGCGCAACCGTCTGAAGAGAGACCACATTCTGGTCAATCAGGTCTTGAATCTTATGCTTCAGGTTGATACAG
TCTTCAGTATCATGTCCAACACTGTTAGAGTGATACGCGCACCTCTGATTAGGTCTGTAAAACTTTGAGCTAGTGTCAAC
CGGCTTGGGACCCACTGGATAAATATATCCTGCCGCAGTTAATCGCTCGAACAACTTTGTTCGGCTTTCAATAAGCGGAG
TGAAAGTTCTAGTAGGCTTCTTCTCAAATCTAGGACGGGGGGGATCGTAATTTCCTTGTTGCGGAGGAGGCATCTGGCGA
TAATTTGGAGCATTCGGGCGGGGGGCTTGATATCTGGGGTATGAGTTGGTTTGGTAGTTTGGTT
AACACGGGCAATCTTCCCGGTTCTCAATCCATCTTCGATAGTCTCACCTATCTTGACTATCTCAGCAAATTTTGCTCCAA
CAAGCAACATGATTCGGTCATAATATTCGGGCTCTTGCACCCGCACAAATACTTCGACGATTTCCTTTTCAGACATAGGA
GGTTTAACTCTAGCTGCCTCCTTTCGCCATCTATACGCAAATTCTCTGTAACTCTCGGTCGGCTTCTGTTTCATCTTCTC
CAAGGAGTAACGATCAGGAACGATCTCCACATTGTAGGCGAATCGTTCGATGAAGTCCTTAGCCAGAGCATTCCAACAAG
ACCACTGTCTCGTTTCATGAGACGTAAACCACTCTAGAGCCTCTCCGCTCAGACTTCGGCTAAAAAGCCGCATTAACAAA
GCTTCGTCTCTCCCAAATCCCACGAGTTGGTCACAGTAGGCCCTCAGGTGTGCTAAGGGGTTCCCCGTTCCTCCGAAGAT
GTCAAATTTTGGCACCTTGAACCCTTCAGGTAGGTCCAAATTCGGATGAATGCACAGATCTTCGTAGCTCAATCCGGCGA
CCTCAGGAATGCAGTTCAATTCTTTCATGGCCTTTCTAATTTCTTCCTTCATATCTATCTTGGTGGTCTCTTCTTTTAAC
CTCCACTCTCTCTCCCTTTCCTCATAGTGGTCGAGCTCAGAACAATTGGCGTAAGGCTCATTGGGGATTGGGATTTGGAA
AGTTGCTTTCTGAGGTAGGGATGGAGCAATGGAGGGACTTTGGGCATTTTGAGTGGCTTGGTAATTTTGAGGGAAAGTCT
GGGGGTTGGTATGTTGATTTTGGTGATGGGGGGAAATGTGCGGGCGGTTAACATTTTGGCTTTGAGGGGGTAGGCCAGTT
TGGTGGTTTGCATTGGAGGAAGGGAGTGGCGCTTGGGGGTTGGTATTTTGAGGAGGGGGTGGTGTTTGATAAGAGGCTGA
GGCGTAATGGGGGTTTTGGGTGGTAAGGTCAATGATGGAGGGATTATGAGCAGGACTTAAAAGTGCGTTCTGAGCTTGCT
CCACATTAGGAGGGGGAATTTGAGCTGAAGGTCTTTCGTCTGGTTGAGTGTTGACAGCAAAAATTGGATGAGGCAAATCA
TGTTTCCTTTGTATCTCGACCCTCATCTCAGCAATTTGTTGCATCAACTGTAGGATCAGTTCATTCTGATCAGCAAGGGC
GGGTTGAGCCACCACGACATCAGTGAGGCTGATTTCTTCGTTGTTATCACCCATTGTTGTTTCTCCCTTTTGCGAACTTT
GACTAGGGAAGGAATCTGTAGGCCCTTTTGATCTGGTAAAATAGGGATGATCAGCCAGCTTATCGACACAGACCAGTTCT
AACTACCTGTTGAAAAAAACAACTCAAAGGCAAATTTGTTAGTTTTGATTCGGCACAGATAATGCAAAATATCATATAGA
AAGCAGATAAACACATAAAAGTTGCTTTGTTTGAGAACATGCTAGCCCACGAATAATGGGGACTGACTTTTGAACAAGCA
GGAATTTGCTCGTTTTTATGTTGAGGTTGGTGACTCAGAAAGGTTAAATTGCGTTGAGCTAAGGTCTTCTTGCTGCATCT
CTGGCATCTGTTGATCTCAACTCAATGTTTCCTTGTAAAATGAAAGAGGGGGAAACAAAAATTTGAAAAGATAGGGGCCG
GGCCTTGAAAGGCTGCCTACGTATCTCCTAAGGAGAATTCAGGCCCAACGTAGTTCGAATACAAAGGAAGTTTTATTTTC
ATTCATTCATTTCTTGAAAATTACAAGGAAAGTGGAAAACAGACAATAAAGCTCCTAAAAGATAGACGGTGCCTTCACCA
AAGCTTCTTCCTCTGACTGTCGTATTAGCCACGGGGGACAAACTCAACTGCTTCGAATGTGGTTTTCTCATTCCCTTCCT
TCCGCCGTCCCTGAAGAGGAGGCCTATAGACAATTTCCTCCCCAGTATCTTCTTCAGTAGCTTCAAGTCTAGCACCTTTG
GGATCACTGTTAGTGGCCTCTTGGCTGAAGAAAGAGTGCTCTCCATGTGGCTTCTGAAGCATCACAGTTATATCTTTAAG
GGCATCGCGCTTCTTCCGCACAACAGCTGTCTCTTTATCTATAACAGCACATTTTGTCATCTTTGCTGCCAATTCCACGT
CTAGTGCCGCATTTGCTGTTCGTGCGATTGCGGTGGCAAACTCAACTTCTATTCTTCTTTTTCTGGTTTCTTGGATCTCT
TGTCTGAGCCGCTGTAATTTCATCCTCAAATCCTCCTCAGTTAGCTCTATGTCGATACTCTTGCCTTTTTCCATCTTAGC
CGCAATTTTACCTTTCATGAGATGATAGAGTAATGTTTTAGGATTTCGTAGTAGGATTTTATATTTATTTTTTTTTTGGC
TGAGAAACTCAAGACTCATGAAATTTTGGTCGGACTTTTTGGTAGTGACTTGTATTCAGCATTGTAGAGATTTCAGAAAT
TTTTGAAAAGGAGTGGGCTAAAACTGTCCTCATTCAAAGCAACATACCACAAAACAGTTAAAGCACACAAGTAAACAGAC
AAAATTGCGTCCTAAACATGCATGTGACCCTTTTGTGCCAAGGGTAGGCCTAGCGAATTGAAGGATGTATTGCGCCATTT
AAAACAAATTATTGCACCCCCAGAACAGAATTCATAAATAATAGAGAATTCATTACAAAGTTTAAGCAAAGGGATACATC
TTTTAAGGAAGGGATAAGTTGCAAATACAAAAACATCAATCCCACGCAGGGGAATAAGATGACTAAAATACTGAAGGACC
TGCTTCTCCTCTTGCTTTTTCCACTTCTTCACGAATGAGAAATTTGCTGGTTATCACATGCGGCTCAGCGAACACAGCTT
TGGAAGACATTGACATGCCCTGGAGGGTGTTAAGCTGATCATCCAAGTTCAAGTCCAAACGTATCAGGCAGGATCTCGCG
TCAGCTAACTCTTGCGTGGCAAAGGCTAATGCCCTTTGGCTTTCATATTCTCTATGCTGGAACTCTTGTTCCCTTCGCAG
GTATTCTTGCTCCCTACGTTGAAACTCTTGCTCTCTTCGGTCCCATTCCTGCTGAAAATGGTAGGCTTGGATTTGGAGCC
TTGCCTGGACATCTTCAATTTGTCGGCCCATGCGTGGCGTTGGGTCAAGTGTACCACGCAGATCATCCTGCAACCATTTT
TTGTATTCATCCACATACCCGGCTTCATATCTATTTTCTGCCATGCTCTCTTTTAGGTTGACCCGTCCAGACCATTCTTG
ACAAATATCCTTGGCGTGAGGTATCTTGTCGCACCCGTTGTAGTCAAAGACGTAGCGGCTAGTGTCTCCTTTGAAAGGTA
GAATCTGTCTTCTGCCGAATTGTCGCATTACCCTGCTAGGATTGTAAGGTCGTACCCCTCTAATGCCAGGAAGGATTAGG
AAAGGACACTTAGCCCCCTGAATAGCTATTTTTTCTGACATGAAATCTTGAAACATCCATTGTACGTCTTCCTCTTTTAT
GTCATGAAAGACTTTGGCCCACGATTCCCTAGTGCTGTGGATCTTGAACCTGTTGTTGCTCAAATGAAACTCGTAATGGT
CGAGGCGGCTTTCTTTTTGTGGTTCGGCCAATTTCTGTTTCTGAGTCTCATATGTCTTCACCAGATGTTTAGACATCCAC
CACTGTAGCAAAATATTACAACCTTGAAAAAATGGAAACCCGTTTTTGCATTGACCCAAAGATCGGTAGATGTCGGCCAG
AATGATCGGGGCTAGGTTGAAGTATTTCTTAACTTGTCCTTTCTTACCAACACCCTCGAAGATGGCGTGTGTAACCATGA
CAACCCGAGTATCAATTTCATTCCCTTCGCCTTGAGGAAATACCATCGTCCCTAAGAGGCATACAACAAATGCCAAGGTT
TGAGTTTGACTCCAACTACTGCGACTAAGAAACTCATTTGGAAAATTCTTATAATAGTTCTCGTGTCCCCACCGTTCGTA
GAATTTCAGAAACGGAATACTCGGGGTGTCTAGCCAGTCTGCATTTACTAGTAACAACATGTTCTTCAGTTCTGTGCTGG
TCGGCTTATCTGGTAGCAAAATGTGGTGATCTGGATGATTTTTCCTTTTCTGGCACGTTCCGACGTTGTCTAGGCAATCT
TTGATTTCTTCGACAGTTGGTGTCATTTCGACATCTCCAAAGCGGAACACCATCATTTCATCATCCCAAAATCGAGTTAC
CACCTCAATGAACTTAGGCCAAACTTTGAGGTTCATTATCGATGGAAGGTTACCCAAGTGAATGGAAAGTTCCCTTTTCT
GATATGCATTGAGATTGCTCCACCATACACGGAGGAGGCTCGGCGTCTCGGTGACCATTTTGAAACTCAAGTGTTGCTTG
GCCATCTACAAAAACATACAAATAATTAGATACCCCCCAAACCCAAGACACAACACTTTGTCAAATAGCGCATACACCCT
TCAAACACGTAAGTATGAGCGTCCGTTCGGGCCGTGGGCCCTTTGGACTCAAGGTGGTCTTTCTAATGGGCCCAACACGC
CTTGGGTGTTGGGTCATCTTAGTTTAAAAATGCGCTAAATTTCAGGGATTTGGTCTTGCTCTATCCTAGTATGACTAAGA
GTGAGTTTTCTTTAAAGTGGATTGGTGACCCAAGCGGACTACTTGGGCTGGGACAATTAACGACCGTTGACTATCCAGTA
GCCAACTACATTCGTCAGGGTGCCCCGAGAACAATTTGGTTAACGAACGACTGCGGCCCGCATAATCGTCCTTTAAGTGA
AAAGAAAAAAAATGTCATTTGACGGAATAAATGATATGCATGCAATGACAGTTGATATCACAATTTAAACAAATAAGGCA
CATTTGAGGTAATACAATTCAACAAATATTAGCAAATAGTCAAAGAGAGTCAAGTCATTATGGTTAGAACCTAATTAAAT
CCCCAGCGGAAGTCGCCATTTCTGTCGTGCCGTAATTTTACTATATTTAGAAAAATCACTTTTTGAAAAGTTCTAAGTAT
AAATCAATTTGAGAAATACTTAGAAAGAGTCGCCACTTAATTTTTTAAAGAAATTAAGAAAACTTATAATTTTCAAAGAT
TTAAACAGAAAAAATCATTTGAAAATACCAAAGAGGGTTCGGGGTTCAATTTACACTTCGAGAAGGGTTTAAGCATTCGA
AGTGCCCGCTAACATGCGGTTGACCTGCGACTTGACTAAAATATATTTGACTATTTTTAGAAAAATAATGAATAATTTAA
CATAAAAATAATAACTTATAACATATTTGATTAAGAAAATAATTAAATAAATGATGCATTTTACTTCATCTTTATTTTTT
AGAGGAAGGGATCCAAAATGATATATTCGACTCGAAATACAAGTAATTGAAATATTAATAAAACTAGATTAATTAGAAGT
AATTTAGTTCATTTTAAAATGAATTAAACCAATTTAACACATTAAAGCATGAAAAATCTTTTTAACTTAATTAAATAATA
AAAGTTTTGACTAACTTTTGAGCAAATGACCAAGTAAGTATTTATTTATAATAATTTACACTATTAGATTGATTTTGAGA
AAATAGTTAAACGAAGAGCAATTTTTATTTTTTAGAACATGAGACCTTAATTGAAATATTTGATTTGGAGACAAGTAATA
AGAATTTTAACGAAACAAAATGAGTTGGTTTTTATTTGAGTCATTTTGGTTTATGAAAAAACTAATTTAAACTAATAAAA
GAAAAAAAAGAAAGTTTTGACTAAAGATTATAAATGACAATACAAAAATTGATAACAAGAGACTTGTTAGAAACAAAACA
ACACAAAGAAATAGCTCATCTTTTGGGGGATCCAACTAAGTTGATTAAAAATTCTAAAGTTAGAGTTAAACAACAAATAA
TAAGTAATCGCAATTAAATAATTAAAGAGTAAGGGAGAAATTGAATTTGGGCCTTTCTTGGGCCAAATTCGCTACTTTTT
TTGGGGTTTAAACAAAACCCGTTTTTGATATACAGCTCATGTATATCAGCGTATATGAGCATGTATATCAGCTCTTTTCG
TGTATATCTTGCTTCCAAACACCTGTATTTCGCCTCGGCCCTGTATCCCTGCGTTTTGGACCTGTATCTCACTGTTTTTG
TCGTGTATATTGACGTATACCACTGTATACAAGCTGTATTTCGGCCTATTTTCAGCTTTCTGAGACTTCTTTCAGTTTTC
CAGCCAGCATTTTGCCTTCAATCTGTTCATCATCTTTTCTATTTGCAGTGGGACTGACTCGAGAGGGAAAAAATGAATTT
GGGCCTTTAATGCCCATTTTGAAATGCGAAGGATTTGAGTCTACCTTGGACTCCATACGAGCTCACATGTAACGAATGAG
GACAAAAATTAGCATTCATATAAATCAGTGGCCCCAAATTATATCAACAAATATTTAGCGATAAATAAGGCTAAACTAAC
ACCAAATAAAAGGCTAAAATCATACCAAGTCATTTGAGCAATTCACTCATGTTGCATATTGGTAGGAAACAAAAGAAGGA
TATTTCAACAAGTTCTAAAAAGAAAAATAAAATAAAATATATATATATATATATATAGGAGAAGAAGCATATCAGACAAC
ACTCAAGCTTTAGCAAATTGATCAATTGTACTAGTCATAACAAGAAAATGATACCTATGGCAGAAACTAAAAGAAGACGA
ATAGATGGACAAAATGTTAGATCCTAAAACAATAAGAAAAGCTATAAAACTAGTTATTCATTTTGTATGCTAAATTTACT
TTAAGTAGATGAAGGAAACATTGTTAAATATCTATAACTAGACATGGCAACACCTTTGTTCATACAAATCCATCAATCCT
AAGTTCCAGAAGCATAAACAACTATTAATAAATCTATTCCGACATACTTCAAAGATGAGAACACAAAGGTATACAAATAG
ACTTATTGGAATCGATGTTGTTAGGTTTAAAGTACAACATAAACCATTATACGACAGCGAGAGGAACAAAGTTCCAGGAT
CAAAGGATAGGGCAGAAATTTAATCTAAACTAAAGTAAACAACCACCTTCAAAGCAAACTTCTTCCTAGCACATGGTGAT
CCATAGACAATGGCAAAAATAGGATCAATATTTCATACTAAGAAAGGGCAGTAATAGACATGCATGTTAATAAAACAAAC
TTTATTCATTTTTGAACAGAGGCAAAGCAATAGACAGAATTAGGACAACATGCTACTATTTTTGATGAAAATTTAGGCAT
GGATAAGAGAGGGAATTTTAGCATTTTTCACAACTTCAAATAAAGAAAGGAGGCAAGCATAGGCAATAGGACGTACCACA
AAGTTTAGCACGATTTTTTACACAATGAGGCGTGCATTTAAAGATAAACTACAATAAATTGAAACTCTTAACTTTAGGAC
TATAATTTTCTGAAATAAGAATCAATCTATAACAGCCCTCACAAGAGAAGAAAAGAACATAACTCATGCTTGAAAGCACA
TACAAGAACAAGACACCAATATACCTTGGAAGAATTTTTTAACTCGAACCCGAATATGAAACTTGGCTAATTTGTCACAT
ACATGCTATATTGCAGACAGACAAAGCAGGGGAAGGAGTTAACATGGTCGCAACTATTAATTACAGATTCAAGACGACGA
ATGTAAAATACTAAGAACTTAAAATATTGATGTCTTGTTTCATTCCTTTAACTTGAGGTGAAAGAATGAAGGGTGAGACA
TCAAACACTTACACATTATGGCAGATTTACGACGACAAAAATAAAACTACGACGAGAAAAATAGCCACAGCCACCAAACA
GCCCACCAACAACATTATATACATATTCCAATCGATATCAAAAGATGAAACAGGGGATAAAGTAGACGAAGAACCTAACT
CTTATCGATATTTCGAAGCAGACTAAACCAACCACACTGATTTACAATCAACAGTAAGTCAATATTATCCCTAAACATCA
ACATATAAACAACTCACATGGTCAAGAATCTAATAGCAACACATTAAGAGTAAAAAGAAATTTCGAACCGAAAAATGAGT
ATTACCTGTCGAGATGCAGCGAAATGGGATAGCTAACGAGCTAGATTTTGACTTTTCCACCACACGAGGAACTCTAGTGA
ACTTCTTTATAGCTTAAGAATTTCTTTTCTTTGTAAAATTTTCTGACTTTTCTTCCTCTCTCCTTCTTGAAGTGTATTTT
TGTAAGTAATAGTTATTTTTTTGTGCCTTTTCCCCGAATTTCCCCCCTAAACCGAAAACAAAGATGGATCTTATATAGGA
GAAAAATGACTTCCATTAGAGGGGAAACGGATTAAAAATTTCAATTTCAAATCCCTCTTTTTCCGGAAACAGTAGAAAGG
ATGGGGTGAGTATGGGCGTTGCAGGGTAGTTGGACGAGACTTCCGGATTTGTTGGGATTTGAACGTTGCTTGCCGGTGCT
CGCGTGAAGAAGAAGAGTAACAGGGGCTGGGTACTGTTTTGGAGTGGGTTGAGGCGGCTGGAAGGTCTTTTTGTATTGTT
ATGTATGTATTTGGCTGTTTGGGAGTGTATTATTGTATTGTGGCATGTATGGGTGGGCTGGGAACATTGTGGAGTAATGG
GTTTGAGGAATAAAAGGGGAATGGGCTGATTTTGGAATGGAAATAAGAATTGGACAAAATGGGCCGCCAGAATTTACAAA
TAGGGCCCAAGTTAGTTTATCACAAATGGCTTAGTGTGAAGTAAGGGGGGAGGTTAAATTTGAATTGACAATTTAACTCA
TTTGATTAAAATTATAGCCAATTGAATTTAATTGGTGAATTTGATTAAAATTTAAACAAGATGAATTAATATAGATTAAT
CAATGAGCTTCTTAATCTCAACGAAAATAAAATAAAATAAAAAATAATGAATTTAATTATAAACTAATTAATTCAAATAC
CAAACTAATTAACTCGAAATTGTAGCTATAACTTAAAGCAAATTAATAAAATATTTAACTAAAATGTAAAATCTTTTGTG
ATAATTTTCAAATATTTATAAAATAGCGTGATTGCAAAAATATACATACTTATTATTAAAACGTGATAAAATTACTTTAA
AAAATTACTTGAAAGTATTTTGATTTTCATAAAATTTATTAACTCAAAACTATAACCATCCCTAATATTTAAAATATAAT
AATTATTTTATTTTTTTGACAATTTTCGAATAATCATAAAATATACTAATTATATACATAATTATGTAAAACATATACAT
TATCTAAAAATTATAAAATAAGACATAACTAGTTAAAATAACTTGCAAACTATATTATTATTATCACTTTTATAAAACTT
AATATCTTAAATCGTTTGAAATTGAAGAAGCTCGATAATTAATATATATTGTGGAGGTCCAAAATTGGGTGTCAACAACT
GTCCCTCGTTTGACTTGGATTGATGAAAGAGATTCGAGGCAAACGAAATTGACTAATCCAATTTTGAACGACCGCATTTT
CATCTTATTAGAAAGGGGATTTGGTACAAGCTTTAGGAATTATGGCCAAACCCTGAAAACGGGTTTCCTACATATCTCAG
GCCATATGAGAATTCAGGCCACTTGTAGTTCGATACGCTCGATTTGACGCATGATTTTAAAAGAATTCAAAAGTCATTCC
CATATCGAGTTATGAAGAGACCGAAATGCTCGAGAATAAGATTTAAGAGCGAATGATTGGAGTACAGCCGAGTTTCAGCA
TCGGTTCTGTCTACATATCCCTCAACCTAGGGAATCAAGCTTCTTGTAGTTCGACTCAATCGGTTGAAAAGGAAATCTAT
TATGAAAGATATCCTTTGGTTCTGGAGGAGTGACAAGTAAATCGACTATGAAAAGGAGGCTTGTAACCTCTTAGCCATGA
ATGTGGTGCACTTCACATCCATAATTAAGAACTTACATAGACATAATTTTCAAAGCTCTTGGTGCATTGTCACTCGGATT
GGAAAGTTGCCTCTGGTGGAGACCAAAATTTCTGGATGCAAAACTGAAACCATGAAACCTAAAGAAGAACCCACATGTCT
TCTGATAGAGGTGTGGTTTGATTGTGGTGGAAGTCGCTCTTCTACTCGCGTCCTAAGAGTTTGACACTCTCCTTTGGACT
ATGTCCCAGTTCGCTGCTAAGAAAAAATTCCACGTTGTGCTGCATCCTTTTTGATGTCGTCCATACCTGTGGTTTGCTTG
AGAATTCATCCTCTTGGATGCTCTCGACAAAGACTGAGATAAAACTCATTAGCATAAAAAATGTAACCCCAACTTGGAAG
GTAGTGTCTTTTACCGTGTTGACACTTAATTGCTCTACTTGAACATTTGACGTCAACTTCCTCCAGTTTGACGTAAAGCA
AATAAAGCTCGTATTTTGTATTTGTAATATAATCTTCAATGTACTCTTCTTTTGATGATGAAGTAATAAAATAGGCAGAT
GCAATATGTTGATAGCTTTCTTGATGTCGTATTTGCAAGAAAAATGATGCAGTTGATGTTGATTCTCTTTTGATGGGCGA
ATCTTTCTCGTGACGCATGAATCTTTTTCCCTCGATGCGATGCATGAATTGTTTCTCTTGCTATGCATGATCTTTCCCCG
CGATGCATGAATCCTTTTCTCTTGCTATGCATGGTCTTTTCCCGCAATGCATGAATCTCTTTCTCTTGCAATGCATGACC
CCTTTTCTTTTGCAATGCATGATCTTTTCCCGACATGCATGAATTCGTTCTCTTGCTATGCATGATCTTTTCCCGCGATG
AATGAATCCTTTCTCTTGCTATGCATGATCTTTCCCCGCAATGCATGAATTATTTCTTGCTATGCATGACCTTTTCCCGC
GATGCATGAATTATTTCTCTTGCAATGCATGATATTTTTCCGCTATGCATGAATTCTTTCTCTTGCTATGCATGACTTTT
TCCTCTTGCTAAGCATGAGTATCTTTCCGACGATGCATGAATCTTTTTTTTTTTTTTTTTTTTTTTTTTTTTTTCCGCGA
TGCATGACCTTTTTCTCGCGATGCATGAATCTTCCCTTGCAATGCATGAATCTCTTTCCGCGATGCATGTCTTTTTTTCT
CTTGCTATGCATGAGTCTTCTCTCTTGCTATGTATGAAACTTTTCTCGCGATGTATGATTTCTTTTGATGATGCATCCCT
GATACCAAATGAAGATAATGCTTCACCAAGCAACATATGTGATCTTCTGGGTATCTTTTGGGATGGCGGTATCGTCTGAG
TCGACAATATAATAAACATGACCCTCAGAGTAGTGGTATCATCTCATTTGACAATACAATATAAATGACTCTCCGGGTAG
TGGTATCGTCTCATTCGACAATACGAATAAAAATGACCCTCGGAGTAGTGGTATCGTCTCATTCGACAATACGAATAAAA
ATGACCCTCGGAGTAGTGGTATCATCTCATTTGACAATGCAATATAAATGATTCTCCGGGTAGTGGTATCGTCTCATTCG
ACAATACGAATAAAAATGACCTCAGAGTAGTGGTATCATCTCATTCGACAATACAATATAAATAACCTTCAGGGTAAGAG
TATTATCATATATGACAATATAATGCAGATAAACGTCTTCCAGATATCTTTAGTTGCTGGAAAATAAATAAAAATTTTCT
CTTCGAAGTTTTTATTTGTCACCACTCCGAACATAATCGTATGTCCATTATGAACCTTTTCTTGCTGAGAATATGAATAA
AGTAATGTTATTCCTATTCTCAATTCTTGGTATAAGAAGTATAAGATATTTCCTGCATCCACAGAAAAATTGTTAATTTT
GGAGAGCTCCTCCCCCTTTTAACTTCTCTATATTCATTGAATGAAGGAATACATTGATCTCGAGGCAAGCTTATAGACCT
GCATCCACAGAAAAATTATTAGTTTTTTACAAAATGAACTGATCTGTGTCGATCTCTTCGGTTGTCTGCTCCTTGTCTTG
CTACCTCCGGTTGATTTCTCCGATCTCCCGCTTCTTGATAGATAGACAAAATATTTTTATGCAAAAATAATCAAAACATG
AAGGAAAAGTTTTTAAGAAAAATAGATTTTCAAAAGTAATGTTTGGAAAAAGTCACCGCCAAATGTCATGTCACGTCAAG
TTTAATGGACGTCATTCAAAGTTGGTGTTTTGAGATCTGTCAGATCACTTGTTGGGATGTATTCAAAATTGCTCTAAACT
CTCGTCGAACCTTGTTGAAATTTTGAGGCCATCTCAAAATTTCTGTCCCAGTTAACTGTCTTGGCTTATCTTTTAACCGT
TGGCGAGCAAACACGGAATTTTTGAGATCTTCTCAAAAATTCTGTCCCAGTTACAAATCTCAAAGTAACTTCGATCTTGA
TTTTGTTGGAGAGACTTCTTCTTGAGAATTTTTGAGTCCCTCTCAAAAATTTTGTCCCAGTTTCTATTGTAAATGAAGAA
TAGAAATCTTACGGGAGATATGACCGAACCCTTGTGGCGCCTACGTATCCCGTTGAGACAGGAATCAGGTCATACGTAGT
TCCCCCTCGAGGATTATCAAAAATAGAAAATTTAAGCAAAGAACCGACCGAGGCCGACATAGGCCGCCTACGTATCTCAT
TCTCGAGAATTCAGGTCGAACGTAGTTCAAATACAAAGAAATATTGAAAGGGATAAAGGAGTGACCGAGGCCGACATAGG
CCGCCTACGTATCTCATTCTTGAGAATTCAGGTCAAACGTAGTTCATTACAAGAAGGATAAAATTTTAAACAAAGCAATT
ACAAGCAAATAAAACGATTACAGGGGAATGACAGAAATACAAACTGAAACTTTACGCGTAGTATTTCTTGACAGCATCTG
AGTTGATTGGTTTCGGCCATTCGGTGCCATCCATCTCCGATAGGACCAAGGCACCTCCGGATAACACTTTGCGAACCATG
TAGGGTCCTTGCCAATTTGGTGCAAATTTCCCTTTATATTCATCCTGATGAGGGAAAATGCGCTTAAGAACCAACTGACC
AACTTCAAATGTCCTGGATCTTACTTTCTTGTGAAAAGCACGAGTCATTCTCTGTCGATACAGTTGACCATGACAAACGG
CAACCATTCTCTTCTCGTCAATCAATGTTAGCTGGTCAATCCGCTTGCGAACCCATTCAACATCACTTAATTCAGCTTCT
TGGATGATTCTTAATGAAGGTATTTCAACTTCGGCAGGTATAACTGCTTCTGTCCCATACACCAACAAATATGGAGTTGC
TCCGACTGATGTTCTGACAGTCGTTCTATAACCCAACAAAGCATATGGCAACATCTCGTGCCAACCTCTGCGATTTTCAA
TCATCTTTCTCAAAATCTTCTTTATGTTCTTGTTGGCGGCTTCTACAGCTCCGTTCATTTGGGGACGATAGGCGGTGGAA
TTTCGGTGAATAATCTTGAATTGTTCGCATATCTCTCTCATCAAGTGACTGTTAAGATTCGCTCCGTTATCAGTAATGAT
GGATTCTGGTACTCCAAACCTACATATCAGGTTGTTGCGAACAAAATCAGCTACAACTTTCTTGGTTACCGACTTGTATG
AAGCTGCTTCCACCCACTTGGTGAAGTAGTCAATGGCAACCAAAATGAATCTGTGCCCGTTAGAGGCGGCTGGCTCTATT
GGACCAATGACATCCATGCCCCAAGCTACAAACGGCCAAGGTGAACTCATAGCATTGAGTTCATGAGGCGGCACCCGAAT
CAAATCTCCATGCACTTGACATTTATGACATTTTTGCACAAACTTGCAACAGTCATGTTCCATAGTCATCCAAAAGTAAC
CGGCTCGAAGGATCTTCCTGGCCAAAGTGAGCCCATTCATGTGAGTACCACAAACTCCGGCATGTATCTGCTCCAGAAGC
TTTGCGGCTTCACTAGCATCGACACATCTGAGAAGACCTAAATCTGGAGTCCTCCTATAAAGGATTTCCCCACTTGTAAA
GAAACTGAGGGCCAAACGGCGTATCGACTTCTTCTGGTTGAACGTTGCATTCTCAGGATAAGTCCCGTCCTCTAAATACT
TCTTGATGTCAAAATACCAAGGTAAACCATCTGGCTCTGCTTCAACATGTGAACAATGGACAGGCTGCTCTTTTACCTCT
ATATCTAGTGGATCAATATAACTTGTATCTGGATGTTTGATCATCGAGGCAATGGTGGCAAGAGCATCAGCTAACTCATT
CTGTGTCCTGGGAGTGTGCCTGAATTCAATCTTGCGAAATCTTTTGCATAAATTCTGTATATATTGCACGTATGGTGTGA
TCTTTGGGTTCTTTACGGCCCATTCTCCTTGAACTTGGTGAATCAGCAGATCTGAATCTCCAATAACCAATAGCTCATGA
ACATTCATATCAATGGCCATCTTCAAACCGAGGATGCAAGCTTCATACTCAGCCATGTTGTTCGTGCAATTAAATTGAAG
TTTAGCCGCCATGGGATAGTGCTGACCAGATTCTGATACTAAGACTGCTCCAATACCTTTTCCTTGGTGATTTGCCGCTC
CATCAAAGAATACTCTCCAACCTGGGTACGCTTCAGAAATATCTTCACCCACAAACGCTACTTCTTCATCGGGAAAATAA
GTCTTGAGCGGTTCATACTCTTCATCGACTGGATTCTCCGCAAGATGGTCAGCCAAGGCTTGTGCTTTTATCGCCTTCTG
GGTCACATACACAATGTCAAATTCGCTCAAGAGCATTTGCCATTTTGCCAACTTCCCGGTCGGCATTGCTTTCTGGAAAA
TATACTTCAACGGATCCATCCTGGAGATAAGGTACGTGGTATAAGAAGACAAATAATGTCTTAACTTCTGAGCGATCCAA
GTCACAGCACAACATGTTCTTTCCAAAAGAGTGTAACGAGCCTCATATGGAGTGAACTTTTTGCTCAAGTAATAAATGGC
TCGCTCCTTCTTCCCGGTCTCATCATGTTGACCAAGCACGCATCCCAATGCATTATCTGAGACCGACAAATATAGCAATA
ATGGACTCCCTTCTCGTGGAGGGACCAACACCGGTGGATTGGACAAATAGTCCTTGATGGCATCGAAAGCAGTTTGACAT
TCTCCGGTCCACTTGGTTGAGGCATCTTTTTTCAATAACTTAAAGATGGGCTCGCACACCACGGTGGATTGAGCTATGAA
TCGGCTGATGTAGTTCAACCTTCCTAGAAAACTCATCACCTCCTTCTTTGTCTTAGGAGGAGGTAATTCTTGGATCGCCT
TGATCTTGGAAGGGTCAAGCTCAATGCCCCTTCGGCTGACTATAAATCCCAACAACTTGCCAGCTGGCACTCCAAAAGCA
CATTTGGCGGGATTTAGCTTCAAATTGTATCGGCGCAAGCGATCAAAGAATTTCCTCAAGTGAGTCAAGTGATCTGAACT
CTCGCGGGACTTGATTATGACATCATCTACATACACTTCGATCTCCTTGTGAATCATATCGTGAAAAATGGTCGTCATAG
CCCTCATGTAAGTAGCACCGGCATTTTTGAGACCAAATGGCATCACCCGATAATGATATACACCCCAAGGTGTGATGAAA
GCTGTCTTTTCAGCATCTTCTTCGTCCATCAAGATTTGGTGGTAACCTGCATAACAATCCACAAATGACTGCATTTCATG
CTTAGCGCAGTTATCAATGAGGATGTGAATGTTTGGCAATGGAAAATTATCTTTCGGGCTAGCTTTGTTGAGATCTCTGT
AGTCAACACAAATTCTGATCTTTCCATCTTTTTTGGCAACCGGAACAACATTAGCTAACCAAGTTGGATACTGCGTCACT
TCCACTACTTGGGACTCGATTTGCTTTGTAATCTCCTCTTTGATCTTCAAACTCAACTCAGGCTTGAACTTTCGAGTCTT
TTGTTTTACTGGACTGAAATCTGGATTGATCGGCAATTTGTGGGACACCATATTCGTGCTCAGCCCTGGCATATCTTTAT
AAGACCAGGCAAATACATCAATGTACTCTCCGAGCAAATGAATCAAGTCTCTTCTTTGAGCTTCCGTCAGATGGACACTA
ATTCTTACTTCTTTAACACATTCATCATCCCTGAGATTCACAATTTCGGTTTCTTCCAAATTTGGCTTGTGTTGATCCTC
GAATTGTTGAAACTCTTCAGCAACATGTTCGGGAACCTCATTTTCTTCTTCGTATTCCTCACATTTGTCATCACCTACTT
CATTTCGTTCACTCGGTTTATGACATGACATGACATTGGCAGGTTTTAAATTAATATTACCAGATGAGCGGGAAATCAGG
AGTGGTGTGGAGGTCCAGTTCTGCAATCGCTCCTCAGGTTCTGCGTCCCGGATGCCTGATATTCCAGCCTCTTCTTCAAT
GACCGCATCGATCTCCTCAAAAAGACCCCAGATTCCTTCCCCGAGACCTCCGTCGTTGACATTTTCTCGTACCGGAAATG
ACTGGTACAGATGAGGAATTGGCCTGGCCAATGCTTGATCAATACTCTTGTTCTTCATCTCTGCTTTGTCAGCATCTGTT
GGGGCATACCCCAAACCAAACTTTGCTCCTTTGGCAGGAATTTGGATAGGCTCGACGATTCCTTGAAAGTGCTTTCCCAA
TCCGAAACCTGGTTCGAAACCATTCTGGAGCATGACGGTAGCAATCATCTTGTATACGGTAGGCATAGGAGGCTGTGGAG
CCAAGTCATCACCGGTGGCATTTACCAGCTCCACCGTGTAGAAATCACAACCTCGAGCGACATCATCAACGATTGGTGCA
TTCCCATTGGAATGACTCCCTTCACCATAAATGACCAATTCCTGGTCCTTCCAAACAAACTTCATTAGTTGGTGAAGGGT
AGACGGCACAGCCCCAGCCATATGAATGAACGGTCTTCCCAGAAGCAGGTTGTAACTGGTGTTGATATCCAACACCTGGA
ACTCGACGTTGAATTCCGCAGGACCTACCTGAATATCCAAGTTTACCGCACCCAATGTGTCTCTTTGTACTCCATCAAAG
GCTCTCACCTTGACTTGATTCTGGTGGAGCTTTCCCAAATTCGATCTCAGCTGCCTTAGAGTCGAAAGCGGGCAGATGTT
GAGACCGGACCCATCGTCAACCAATACACGATTTATCATTTTATCTCGACATTTGACGGTGACATGCAGAGCTTTGTTGT
GTACCTTGCCTTCAAAGGGCAACTCTTCGTCACAAAAGCTGATTCGATGTCCCCGAATGACTTGGTGTATCATGGCTGCT
AGATTGTCACTGTTAGTGCCCACGGGCACATAAGTATCATCCATAG
CGGTCCCATTCCTGCTGAAAATGGTAGGCTTGGATTTGGAGCCTTGCCTGGACATCTTCAATTTGTCGGCCCATGCGTGG
CGTTGGGTCAAGTGTACCACGCAGATCATCCTGCAACCATTTTTTGTATTCATCCACATACCCGGCTTCATATCTATTTT
CTGCCATGCTCTCTTTTAGGTTGACCCGTCCAGACCATTCTTGACAAATATCCTTGGCGTGAGGTATCTTGTCGCACCCG
TTGTAGTCAAAGACGTAGCGGCTAGTGTCTCCTTTGAAAGGTAGAATCTGTCTTCTGCCGAATTGTCGCATTACCCTGCT
AGGATTGTAAGGTCGTACCCCTCTAATGCCAGGAAGGATTAGGAAAGGACACTTAGCCCCCTGAATAGCTATTTTTTCTG
ACATGAAATCTTGAAACATCCATTGTACGTCTTCCTCTTTTATGTCATGAAAGACTTTGGCCCACGATTCCCTAGTGCTG
TGGATCTTGAACCTGTTGTTGCTCAAATGAAACTCGTAATGGTCGAGGCGGCTTTCTTTTTGTGGTTCGGCCAATTTCTG
TTTCTGAGTCTCATATGTCTTCACCAGATGTTTAGACATCCACCACTGTAGCAAAATATTACAACCTTGAAAAAATGGAA
ACCCGTTTTTGCATTGACCCAAAGATCGGTAGATGTCGGCCAGAATGATCGGGGCTAGGTTGAAGTATTTCTTAACTTGT
CCTTTCTTACCAACACCCTCGAAGATGGCGTGTGTAACCATGACAACCCGAGTATCAATTTCATTCCCTTCGCCTTGAGG
AAATACCATCGTCCCTAAGAGGCATACAACAAATGCCAAGGTTTGAGTTTGACTCCAACTACTGCGACTAAGAAACTCAT
TTGGAAAATTCTTATAATAGTTCTCGTGTCCCCACCGTTCGTAGAATTTCAGAAACGGAATACTCGGGGTGTCTAGCCAG
TCTGCATTTACTAGTAACAACATGTTCTTCAGTTCTGTGCTGGTCGGCTTATCTGGTAGCAAAATGTGGTGATCTGGATG
ATTTTTCCTTTTCTGGCACGTTCCGACGTTGTCTAGGCAATCTTTGATTTCTTCGACAGTTGGTGTCATTTCGACATCTC
CAAAGCGGAACACCATCATTTCATCATCCCAAAATCGAGTTACCACCTCAATGAACTTAGGCCAAACTTTGAGGTTCATT
ATCGATGGAAGGTTACCCAAGTGAATGGAAAGTTCCCTTTTCTGATATGCATTGAGATTGCTCCACCATACACGGAGGAG
GCTCGGCGTCTCGGTGACCATTTTGAAACTCAAGTGTTGCTTGGCCATCTACAAAAACATACAAATAATTAGATACCCCC
CAAACCCAAGACACAACACTTTGTCAAATAGCGCATACACCCTTCAAACACGTAAGTATGAGCGTCCGTTCGGGCCGTGG
GCCCTTTGGACTCAAGGTGGTCTTTCTAATGGGCCCAACACGCCTTGGGTGTTGGGTCATCTTAGTTTAAAAATGCGCTA
AATTTCAGGGATTTGGTCTTGCTCTATCCTAGTATGACTAAGAGTGAGTTTTCTTTAAAGTGGATTGGTGACCCAAGCGG
ACTACTTGGGCTGGGACAATTAACGACCGTTGACTATCCAGTAGCCAACTACATTCGTCAGGGTGCCCCGAGAACAATTT
GGTTAACGAACGACTGCGGCCCGCATAATCGTCCTTTAAGTGAAAAGAAAAAAAATGTCATTTGACGGAATAAATGATAT
GCATGCAATGACAGTTGATATCACAATTTAAACAAATAAGGCACATTTGAGGTAATACAATTCAACAAATATTAGCAAAT
AGTCAAAGAGAGTCAAGTCATTATGGTTAGAACCTAATTAAATCCCCAGCGGAAGTCGCCATTTCTGTCGTGCCGTAATT
TTACTATATTTAGAAAAATCACTTTTTGAAAAGTTCTAAGTATAAATCAATTTGAGAAATACTTAGAAAGAGTCGCCACT
TAATTTTTTAAAGAAATTAAGAAAACTTATAATTTTCAAAGATTTAAACAGAAAAAATCATTTGAAAATACCAAAGAGGG
TTCGGGGTTCAATTTACACTTCGAGAAGGGTTTAAGCATTCGAAGTGCCCGCTAACATGCGGTTGACCTGCGACTTGACT
AAAATATATTTGACTATTTTTAGAAAAATAATGAATAATTTAACATAAAAATAATAACTTATAACATATTTGATTAAGAA
AATAATTAAATAAATGATGCATTTTACTTCATCTTTATTTTTTAGAGGAAGGGATCCAAAATGATATATTCGACTCGAAA
TACAAGTAATTGAAATATTAATAAAACTAGATTAATTAGAAGTAATTTAGTTCATTTTAAAATGAATTAAACCAATTTAA
CACATTAAAGCATGAAAAATCTTTTTAACTTAATTAAATAATAAAAGTTTTGACTAACTTTTGAGCAAATGACCAAGTAA
GTATTTATTTATAATAATTTACACTATTAGATTGATTTTGAGAAAATAGTTAAACGAAGAGCAATTTTTATTTTTTAGAA
CATGAGACCTTAATTGAAATATTTGATTTGGAGACAAGTAATAAGAATTTTAACGAAACAAAATGAGTTGGTTTTTATTT
GAGTCATTTTGGTTTATGAAAAAACTAATTTAAACTAATAAAAGAAAAAAAAGAAAGTTTTGACTAAAGATTATAAATGA
CAATACAAAAATTGATAACAAGAGACTTGTTAGAAACAAAACAACACAAAGAAATAGCTCATCTTTTAGGGGATCCAACT
AAGTTGATTAAAAATTCTAAAGTTAGAGTTAAACAACAAATAATAAGTAATCGCAATTAAATAATTAAAGAGTAAGGGAG
AAATTGAATTTGGGCCTTTCTTGGGCCAAATTCGCTACTTTTTTTGGGGTTTAAACAAAACCCGTTTTTGATATACAGCT
CATGTATATCAGCGTATATGAGCATGTATATCAGCTCTTTTCGTGTATATCTTGCTTCCAAACACCTGTATTTCGCCTCG
GCCCTGTATCCCTGCGTTTTGGACCTGTATCTCACTGTTTTTGTCGTGTATATTGACGTATACCACTGTATACAAGCTGT
ATTTCGGCCTATTTTCAGCTTTCTGAGACTTCTTTCAGTTTTCCAGCCAGCATTTTGCCTTCAATCTGTTCATCATCTTT
TCTATTTGCAGTGGGACTGACTCGAGAGGGAAAAAATGAATTTGGGCCTTTAATGCCCATTTTGAAATGCGAAGGATTTG
AGTCTACCTTGGACTCCATACGAGCTCACATGTAACGAATGAGGACAAAAATTAGCATTCATATAAATCAGTGGCCCCAA
ATTATATCAACAAATATTTAGCGATAAATAAGGCTAAACTAACACCAAATAAAAGGCTAAAATCATACCAAGTCATTTGA
GCAATTCACTCATGTTGCATATTGGTAGGAAACAAAAGAAGGATATTTCAACAAGTTCTAAAAAGAAAAATAAAATAAAA
TATATATATATATATATATAGGAGAAGAAGCATATCAGACAACACTCAAGCTTTAGCAAATTGATCAATTGTACTAGTCA
TAACAAGAAAATGATACCTATGGCAGAAACTAAAAGAAGACGAATAGATGGACAAAATGTTAGATCCTAAAACAATAAGA
AAAGCTATAAAACTAGTTATTCATTTTGTATGCTAAATTTACTTTAAGTAGATGAAGGAAACATTGTTAAATATCTATAA
CTAGACATGGCAACACCTTTGTTCATACAAATCCATCAATCCTAAGTTCCAGAAGCATAAACAACTATTAATAAATCTAT
TCCGACATACTTCAAAGATGAGAACACAAAGGTATACAAATAGACTTATTGGAATCGATGTTGTTAGGTTTAAAGTACAA
CATAAACCATTATACGACAGCGAGAGGAACAAAGTTCCAGGATCAAAGGATAGGGCAGAAATTTAATCTAAACTAAAGTA
AACAACCACCTTCAAAGCAAACTTCTTCCTAGCACATGGTGATCCATAGACAATGGCAAAAATAGGATCAATATTTCATA
CTAAGAAAGGGCAGTAATAGACATGCATGTTAATAAAACAAACTTTATTCATTTTTGAACAGAGGCAAAGCAATAGACAG
AATTAGGACAACATGCTACTATTTTTGATGAAAATTTAGGCATGGATAAGAGAGGGAATTTTAGCATTTTTCACAACTTC
AAATAAAGAAAGGAGGCAAGCATAGGCAATAGGACGTACCACAAAGTTTAGCACGATTTTTTACACAATGAGGCGTGCAT
TTAAAGATAAACTACAATAAATTGAAACTCTTAACTTTAGGACTATAATTTTCTGAAATAAGAATCAATCTATAACAGCC
CTCACAAGAGAAGAAAAGAACATAACTCATGCTTGAAAGCACATACAAGAACAAGACACCAATATACCTTGGAAGAATTT
TTTAACTCGAACCCGAATATGAAACTTGGCTAATTTGTCACATACATGCTATATTGCAGACAGACAAAGCAGGGGAAGGA
GTTAACATGGTCGCAACTATTAATTACAGATTCAAGACGACGAATGTAAAATACTAAGAACTTAAAATATTGATGTCTTG
TTTCATTCCTTTAACTTGAGGTGAAAGAATGAAGGGTGAGACATCAAACACTTACACATTATGGCAGATTTACGACGACA
AAAATAAAACTACGACGAGAAAAATAGCCACAGCCACCAAACAGCCCACCAACAACATTATATACATATTCCAATCGATA
TCAAAAGATGAAACAGGGGATAAAGTAGACGAAGAACCTAACTCTTATCGATATTTCGAAGCAGACTAAACCAACCACAC
TGATTTACAATCAACAGTAAGTCAATATTATCCCTAAACATCAACATATAAACAACTCACATGGTCAAGAATCTAATAGC
AACACATTAAGAGTAAAAAGAAATTTCGAACCGAAAAATGAGTATTACCTGTCGAGATGCAGCGAAATGGGATAGCTAAC
GAGCTAGATTTTGACTTTTCCACCACACGAGGAACTCTAGTGAACTTCTTTATAGCTTAAGAATTTCTTTTCTTTGTAAA
ATTTTCTGACTTTTCTTCCTCTCTCCTTCTTGAAGTGTATTTTTGTAAGTAATAGTTATTTTTTTGTGCCTTTTCCCCGA
ATTTCCCCCCTAAACCGAAAACAAAGATGGATCTTATATAGGAGAAAAATGACTTCCATTAGAGGGGAAACGGATTAAAA
ATTTCAATTTCAAATCCCTCTTTTTCCGGAAACAGTAGAAAGGATGGGGTGAGTATGGGCGTTGCAGGGTAGTTGGACGA
GACTTCCGGATTTGTTGGGATTTGAACGTTGCTTGCCGGTGCTCGCGTGAAGAAGAAGAGTAACAGGGGCTGGGTACTGT
TTTGGAGTGGGTTGAGGCGGCTGGAAGGTCTTTTTGTATTGTTATGTATGTATTTGGCTGTTTGGGAGTGTATTATTGTA
TTGTGGCATGTATGGGTGGGCTGGGAACATTGTGGAGTAATGGGTTTGAGGAATAAAAGGGGAATGGGCTGATTTTGGAA
TGGAAATAAGAATTGGACAAAATGGGCCGCCAGAATTTACAAATAGGGCCCAAGTTAGTTTATCACAAATGGCTTAGTGT
GAAGTAAGGGGGGAGGTTAAATTTGAATTGACAATTTAACTCATTTGATTAAAATTATAGCCAATTGAATTTAATTGGTG
AATTTGATTAAAATTTAAACAAGATGAATTAATATAGATTAATCAATGAGCTTCTTAATCTCAACGAAAATAAAATAAAA
TAAAAAATAATGAATTTAATTATAAACTAATTAATTCAAATACCAAACTAATTAACTCGAAATTGTAGCTATAACTTAAA
GCAAATTAATAAAATATTTAACTAAAATGTAAAATCTTTTGTGATAATTTTCAAATATTTATAAAATAGCGTGATTGCAA
AAATATACATACTTATTATTAAAACGTGATAAAATTACTTTAAAAAATTACTTGAAAGTATTTTGATTTTCATAAAATTT
ATTAACTCAAAACTATAACCATCCCTAATATTTAAAATATAATAATTATTTTATTTTTTTGACAATTTTCGAATAATCAT
AAAATATACTAATTATATACATAATTATGTAAAACATATACATTATCTAAAAATTATAAAATAAGACATAACTAGTTAAA
ATAACTTGCAAACTATATTATTATTATCACTTTTATAAAACTTAATATCTTAAATCGTTTGAAATTGAAGAAGCTCGATA
ATTAATATATATTGTGGAGGTCCAAAATTGGGTGTCAACAACCAGGCCCCCTTTTCAGTTTGCAACCCTGCCTGTATGAT
TAGATCTTCCCTTTAGCTAAGCATACTATGAGTGTATACCTGCATTAAAGTATCATATGTGAATTCTTAGATGACAACTA
TTAAAACAAGTATATATACCTGCCCTCCTTAACATAATCAAAATGGAAGATTTTTGTGCAAAGTTGTCAAGGAATCAGGT
GATATTGTGCATCCCCAGCCTCATCCTGTTTTTAATGAAACATTCTTTACTCAAGGGATTTGTAAAGATGTCAGCCAATT
GATCTTCAGTCTTGTAAAATTTCATCACCACATTTTGCTTCTCAACATTGTCCCTCAAGAAATGGTGTCTCACATCTATG
TGCTTTGTCCTCTTGTGTTGCACCTGATTTTTGGCCATATTCATTGCATTGGTGTTGTCATATATTAGAGGAATTGTGTC
TGTGAGAAAATCAAAATCCTCCAGTTGCTGCTTGATCCACAGAAGCTGAGCACAACAAGATGCAGCAGCCACATATTCTG
CTTCTGCTGTAGACGGTGCAATTGAATTTTGCTTCTTTGTCCCCTAAGATATCAGTGATGATCCTAGAAAGTGTGCCATG
CCTAATGTACTCTTTCGATCCACAAGAATCCCTGCATAGTCAGCATCAGCATAGCCAATTAGATCAAATGAATCACATGT
TGGGAAGGTGAGGACTAGGTCCTACATTCCCTTCAGATATCTCAGAATTCATTTGGCTGCCTTTAGATGTGACTGATTTG
GTGCTGCTTGAAACTTTGCACACATTCCTACACTGAAGACTATGTCTGGCCTCAGAGGCATATGTACATGAAGGGGAGTG
GGTTCACTTGCACCCATCCTCCCCTTCCTAACCCTTATATAATACAACTATTTTTCTAATTATTTTTTAAAATTTGTATT
GGTGAACCCAAGGTTAAAAAGAATACTCTAGTATATTGATAAGTATGTACAAATAGGGGGTGCATAACTTATAGATTTGT
GGTTCAAATTTTTCTATCCACATTAATATTTTTAATTTTTAATTAATATAACAAAATGTGCCACTTTTCATAGATCTTTT
TAATAATTTATAAATAAAAAGAGGTTCAAATACCCATTTTTTTAGGTTGCATTAGCTATGTCTAGACCTTAAGCTAGAAG
TGTCAATAAAGTCAAATTACATTTTTTACTTTCTTTTTCTCCTTTCCTTCTTTAGACGTTTTTTTTATTTATGTTTTTTA
ACTTTTTCTTTTGACTTTTCAAAGCCCTAAACTAAAAGGTAAAAAGGAGTAAGGACATCATATTGTTCTTCTTTTGGCTT
CATTCCACATTTCCACTTTATTGTTCATGATGAAGTTGAAGTGAGATTTGAGAACAAGTAACAAGGTATGCTATCTAAAA
AAAATATTATTTATTAATGTACTTCATTTGTTTTATATGTTTTTCTTGATTTATGAAGTGGTGCCATTATTTGATTGCTT
GAATATTTAAATTTATAAGAATTTCTTGATTTCTAAATAGTTATCTAATAATTGTGATTCTTTTATTAGTAAACTTGTTA
TTTGTGCTAATATTTTTTAAAAATTATTTTATTTTGATAAGATTGAATAGAAGTGTGAATATTTAATTTTGTAGGTAAAA
TAATTCTTACATTCAAATCATCAAATCACAAATGGATAAGTTTCTCATCAAGTTACCAAAGCCAAAAGATGGCCAACCAA
GTTCTAGCTCTAATCAATCATTTGTGAGTTCACAAGTTGCTCCGGAAGTTCAAAGACATACAAATTCTTTTCCACTTTCA
AATATGGATAATATGCTTGATTTTAAATCTCTTGAAGCAGATCCCAAAGATCGAATGCCTATTTCATCTTATGGTCCTAA
TATTCGAGATGCGGTAAGAAGGTATTACATTCAAAAAAAGCCATGTCAACCTGTTGATCATATCTTCCCTAAAACTAAGT
TTGGAGATAAAATGCGTCAATTTCGACCAACTTGGTTTAAGAGAAGATCTCAATGGTTGGAATATAGCATTAAAGCAGAC
GCAACATTTTGTTTGTGTTGTTATTTGTTCAAGAGTGAACTTGAAAGTTGTGAAAATGCCGGAGATTCATTTACAAGAGA
TGGTTTTAGGTGTTGGAACAAAGCTTTAGAAAGATTCAAAAAACATGTTGGTAAGGTAAATAGTATCCATCATAAATGTT
TCAATAGGATGCAAGATTTGAAAAACCAACGACAATCGATCCAATCTTCTTTTGACAAGCAAAGTGAAAAGGCAAGAAGT
GATTATTAGATGCGTTTAAATGCCTCAATTGATGTAGCAAGATTTCTCTTGACATCGGGATTTCCATTTCGTGGACATGA
TGAAAGTGAAGGTTCTGAATATAAGGGTGCTTTTCTTGAACTTTTGAAATGGTATGGGGATAGAAGTTTTGATGTGGGAA
GAGTAATATTAGGTAATGCTCCACAAAATGATATGATGATTTGTCCGACAATTCAAAAAGATATTGTGGAGGCTTGTGCT
AAAGAAACAACTAAGGCTATCATTGAAGACTTGGACGGTGATTATTTTGGAATATTAGTTGATGAATCAAAGGATGTTTC
TCATAAGGAGCAAATGACTCTAATTTTGAGATATGTCAACAAAATTGGAATGGTGATAGAGCGATTCTTGGGTATTGTCC
ACGTAAATGATACATCTTCTCAATCATTAGAAAAGGCAATTTATTCTTTGCTTTTGGATCACTCATTATGTGCATCCAAA
ATACGTGGTCACGGTTATGATGGGGCTAGTAATATGCAAGGGGAAATAAATGGTCTTAAGTCTTTGATTTTACAAGATAC
GTCATCTGCATATTCTATTCACTGTTTTGCTCACCAATTGCAATTGGCACTTGTAGGTCTTTCCAAAAAGAATTCGGATG
TGGATAATTTTTTGTATGTTCTCACTAATATTTTGAATACTATTGGAGCTTCATTTAAACGCATAGATTCACTTCGACAA
CATCAAGAAGATAGGTTGGAAGAGTTGCTTAAATTTGGAGAAGTTCATACAGGGCAAGGTTTGAATCAAGAACGTGGCCT
CCAACGACCGGGTTTTACTCGTTGGGGGTCTCATTTTAAAACCTTGGACAATTTCCCGATTCTTTTTTCTTCAATTGTTA
ATGTGCTTAAGGATATGAAACGTGATTGTCCATATCATCTTGATAGATTTGCGATGGAAAATCTTTTGAGCAAGATTCAT
GAATTTGAATTTGTCTTTATGTTTCACTTGATGTTTAAGGTGTTGCTATTGACGAATGAGTTGAATAGAGTTTTACAAAA
GAAAGATCAAGATATCGTTAATGCTATGGGATTGCTTGACATTTCAAAGAAACGATTGCAAATGATGAGAGAGGATGAAT
GGGACTCTATGATGGATGAGGTTAGCTTATTTTGTGGTAAACATGGAATTTCAATTCCCAAAATGAATGAAGACTATTCT
AATGGGAAGTCGAAGCGTAAGAGGTCCAATATTTCATATTTGCATCACTTTCGTGTCGAAGTATTTTATGCCGTCATTGA
TTTGGCACTTCAAGAATTCAATAATCGTTTTGATGTGGTGACTAGTGACTTGCTCCTCGATATGGCTAGTTTGAGTCCGG
TTGATTCATTTGCTAATTTTCACAAGGATAGGATAATGAAACTAGCCGAGTGCTATCCAAGTGAGTTTGGTGATAAAGAG
CTTCAGGAACTCAATTTTCAACTTGATGATTTTATTGTCTATGCTCAAAAGTGTGATAGCAAGTTTCTCAACTTGAAGGG
AATCAAGGATCTTGCAAAAGTGATGATAGAGACAAAACTAGATCAAACTTGGTCACTTGTGTATCTACTTGTGAAGCTAA
CTTTGATTATCCCTGTTACTACGCAAGCGTGGAAAGAGCATTCTCATCAATGAAGTACATAAAGAATGATTTGCGTAATA
GGATGGATGAAGATCTTTTGAATGGTTGTTTAGTTTGCTATATAGAGCGTAGTATATTTAAAAATGTAAGTAATGATGCC
ATTATTGACAGTTTTCAAAATATGAAAACTCGTCGAGGACAATTATAAGTGAATGATGTTTTTTGCTAATATATTACTAT
ATAAAGATTGCTACTACCTACTTGCTCGTCAACTTGTTCTCACCGTAAAATTTATGTAATTGAATTAATTGTCTATTTTG
AAGATAATGGTGTCCCCATGTTCTTGAGATCCTGGATACGCCTCTGGGTGTTTGCATCTAGAGTATAGCTTTAACAGCCT
ATTTGGTGTTTGATAAAATGTCACATAGAGATATTGCTACTTCAATTGTAATGATTAATGGGCTTGATATTTCAAAGAGG
TTCTTTAAATCTTTGAAAGATGAGTTATCATTTTCAAACATTTATGATTTAAGAAGTTTTAATTTCTTAGCATACGAGTT
AGATTAGCGCTTTCGTATTAAAATCAGGAAGAAAAAATTGAAGTATCTTTGAGCTAAATGAGGTTGTTAAGTTGTCCATA
TATACTAATTCTCCATAACTAACTAGAAATATATACTAGTTCTCCATAACTAACCAGAAATATATACTAATTGTCCATAA
CTAATAAGAAGGTTTAATTTTTTTTTCTTGAATTTCAAGTACAAAGGAATGGGGTGTGTGTTTATTTTTCTATTCTTTGA
GATTTCGGTGGTGAGGAATGGTTTGTTGATAAACTAATTAGTTAGTTCATGTATCTGTTTTTTTAATTTTATTTATGATC
AGCTCTATATGTCTCAAACTATCTGAACACTCCAAATTTAAAGCTGGATAGATAACAAAAGTTAAAAAGTATTTAACGTC
ATGGCTCAGAATTACAGAGCAGTAAGACTTGTAGCACAAATAGATAAGAGTGATGTTTTAGGGAAATTTTGGATGTGAAA
ATTGGAGAAAATGAGAAGATAGGAAACTGCTTTGAGCAATGGAAATGCAGCTTCTTATGAAGTCTTCTATTTTATTGGTT
GATGAGAATGCTTTAAACAACTCTATATTTTTTCGGTATGAATAAGAGATTTTTGCAAGATAAATTTAAGTGACACATGT
TTAAACTAGGTGCAAATAAGCTCTTAATGGTGAAATGTCATCGAGATTTTGAGTTTTTTTATCTAGTATTTTCGATAATT
AAAGGGCAATGACAACATAAATGGATGAAGATAGTTTATAGGCTAGAAAGTCATCAATCACAAAAAATTATTGCGAAGAT
ACTATATGGTAGCCTCACCTATTGATTTAGTTAAGTTAAACTCAAAAGTGCTACTCTTAGGAGTCTAGTTGTGCCTAAAA
GAGGGATGTTGTTTGATGTGAAAATGAAGAAATTGATCTTTAATTGTGGGACATATATATTTTGGTTACAACATTAAATA
TGAAAGCAGTGACTTAAGCTTTAATGTATGGAATGAAATGATGTTTTCAAGCTAAGTTTCTGTGATATTTATTGAACCTA
TGAATCAAATATTTGATTAATATGGTTTGACTTTTTTCCTTCAATAGTAACCTCTTGATGTATATTGAAACTTAAGTCTA
GAGTTGTTATAATATTACAAAAATTTATGTTTTAAATGACTTATACATGAAATGACACCACTATGAAGCATCTTTACAAT
GATTGCAATTAAATGCATATAACATTAACTAGATTGTAACAAGTTCACCTGTCATAAATGGAACTTTGTTAATTTGGCTG
AGCACGAATCAACTTTTCTTTGTAGTGAATTTTACATTCCCTCTACAGTGATACTAACTATCTTCAATTGTGTAGGAGTA
TATTTGCCTTAGGATTAAGCTAGCAGATTGCAATGCTCCCCTAATTTATTTTAGGTACTCCTTTAATACTTAACATAGTG
AATTAGTATTGATGTAGGCTTTATTATGCCGAGATGAGGATAAATGCTAACAATTGTTGGAGTTTGTTCACTTTAAGAGA
TGGTTGATTGCATTTCATGTTAAATTACATTATATACGGTATTGTTGTTGTCCACCTATATAAACCTAGTAGTTTATGTT
TTGTGATTAAATAGATGAGATTGCATGTATATAGAATAACAAGAGGATGCTAAATGTGTAGTACTTCTGTCCTTAAAATT
ACTGCCTCAGCGGTGAAGTAGAAGTTATTGGGGATGCTTCTTTGTTCTATCTAAAAAATAGTAAAAATTTCAATTTAAAT
GTATTGTATTTGTAGCACGTTTGTATATGATAAATAAGAACTATCACCTTCCAAATAACAATCGAAATCAGTAGCCATGT
CATCTAAAATACATAAAAAAGTCAACTATTTTTTTTGTTAATTAGGATTTATTTATCTGCAGTCTGCTTACAAACTTAGA
GAATTAAAAGCTACATCTATCTATTAAAAGTTTGGCTCGGGCAGTAGCTCTAATACAACTTACACAAACTATTCGACGAG
CAATATCCTCCTTTGTAGTCTCAGTCTTATCAAAAACTCTATTGTTTTTCTCCTTCCAGATAGCATGGATAAATTCTCTC
TATACTTAATGCTTCTAAACTTGTTCAAATTTGTCATCATTTAAGTATTAAAATTTTGGGGAGGACACGGATTAGGGTAG
AAGGTTATTAGGTAGTAAAATGTTGTCTCTCTTAATCTTCCATACTTGTAGTCAGAGGCGAATCCAGGATTTCAAGAAAA
CGGGTGCACCATTGCTTTAGTAGAATTTCGTTTTTTTTTTTTGAAAAAAAGAGTGTTATTAGTTACTAAAAAAATTGAAA
AAATGAGTGTTATTAGTTACTAAAAAAAATTGAAGTGAATTGTGGCTGACTGGGATTGAACTCAAGACCTTGGTGTTAAA
ATCTGACTGTCAAACCAGTGAACCATCCAGTAACTTTAAGAACGGGTTCCACAAGTGTTTATTTAATATGTTCTTTAATA
ATTATACAAGTAATATATCGACTTTAGTCGGATGACCACGGGTTCCGGTGACCCATTTTTTACACATAAAATCGCCCCTG
CTTGTAGTGGTAGTATTTCTCCTATAGTTTCTTGTCCATCGATATCTGTTACTATCTATTGTTGCTTATACTTCTATTAT
CACATTTTTTGGTGTAGTTATTGTACCTTTTTTACGAATGTTTTGTCATGTTTGCTATAGCATTTTGTCATGTTCCCTTC
ACTTCAGATATTTCTTTTTTGTTCTGGTTTGATATACGTTGCCTTGGGCCAAGGGTCTATCGGAAACAACCTCTCTACCT
CTCAAGGTAGAAGGGGTAAGGTATGCGTACATTGTACCCTTCCCAAAATCCACTTACATGATTACTCTGTGTTAACTTTT
CTCTTGTAATTTTATGATTGTTGGGATGCCACATTCTCCTGCTAAAATAAGTTTCATATATTGAAGTCTAGATGGCCAAT
TTAAGTCTATTAATTTGCTCTATAGATTTTTGCTAAGCTAGATATTTTCTATAGAAATTGAGAAATTTTTAATATAGCAA
GGAATTCAGAAACTTACTAGTAGGTAATTCCAACAACATTTGCTCATGTTTTTCAGCGTTAAAGTTAACATTTCATCTAT
GAAGATAACTTATGCTTATGTGTAACCAACATACAACTTTTCTTCTTGGATAATACTGTAACTTTTAATTAATATATTTT
GGAAATGTATGATGTGCTTCCTAGCTAAATTGGTTGTTTTAAACAGGTTAAGAATTTGGAATATACCTATTTATAGGGGA
GACTTTCCATTTAAAAAAATATAATTGAAGAGTTGGTAAAATTTTGGGCCTGTAAAATTTAATATCATATTATATGATGA
TTTACAATATTTTTTTTATAATGATTCGGGAAATAAGATATTTCTTTTCTTAAAACAGAAAATAAAATACATCCCCTTCT
TTCTTACTGAGAATTTATATACTCCTCTTGTTGGTGGGTGACCTCTTCCTTTCTGTTTAGAAAGTGAAACAAAACTAGGT
TACCTTTTGACACTCAATTATTTTATTATTCCAGGTCATGCAATAGACTCTTATATATTCTCCTCTTGTTGGTGACTGAC
CTTTTCCTTTCTATTTGGAAAGTGAAACAAAACTAGGTTATCTTTTGACACTTAATTGTTTTATTATTTCAGGTCATGCA
ATATGATATTCAAATAGCATGTGAAAGATTTCAATACTATGAAGAGTTGCCGGAACTGTTCGAGGGTTATACATTTAATT
TTTTTGTTATTGCAAGTATTTGGTGGAAATAATTACAATGACATTAACTATTTATTTTAAACATGTATATAATATTATAA
ATTAGTTGGCTGATATATTAGTATTACAAATTAGTACTCATTTTTGTTTGTTAAGATTTAATAAAATATAGTATTATGTT
AGTTAGCGTTTTACATTATAGTTGTCTCTAAATATGTATAAATAGTAGTTGCCTTTGTACTTTTCATGTTCTCATTTTTT
GATGTTTTAATTGGATTTACTAGGATGAAAATGGACGATACAAGACTAAACTAAGCCATTTTTAGAATAAAATATGCAGC
CGTTATAATTGTCGCTAAACAATAATCTCTAAAATGTTATTTTAAGTTGCATGGTGGATTTAGTGGCAATAAAATAGACA
CTAAAAGTATTTACTAAGCTGAATTAGAGATATAAAATATATGGGTTGCCTAAATGGAGTAGGAACATAAATCATCTAGC
GTATGCTGATGATACCATCTTATTTACCTCTGCTGATAAAGGATCTCTAGATTTGGTGATGACAGTGTTAAAAGGTTATC
AACAAGCATCTGGCCAACTTATCAATAATCAGAAAAGTAGCTTCTATATGTACAGAAAGGTTACTAATGTTTTGATGGAT
GAAGTAAAGGAAGCAACAGGATTTAACCAAGGGAAATTTCCTTTTGTATATCTGGGTTGCCCCATCACACATTCTAAAAA
AAGAAAGGCAGATTATAATGAAATCATTAAAAGGGTGAAGGGGAGACTTTAAAACTGGAAAGGAAAACTACTCTCCTACG
GGGTAAGGTAGTCTTGATCAATAGTGTATTATAGAGCATTCCCCTACATTTACTCTTTGCTGTGGTCCCACCCAAGTTTA
TTATCTATGAACTTCATAAGATTTTCAACAGATTCCTATGGAGCAATAAGATGAATGCAAGTGTAAGCATTGGGTATCTT
AGGATAAGATGTGTTACCCTAAGGAAGAAGGAGGTTTGGGTTTTAGATCTTTATTTGATCTATCGAAAGCTTTATTTGCT
AAACTATGGTGGAATTTCAGAACATCCAGATCTCTATGGACTGATTATATGTGGAATAAGTATTGTAAAAAGATAATTCC
TACATTAGTACAATGGAAAGGAGGGTCTCAAATTTGGAGAAAAATGCTTGACGCCAGGGACGATATTGAACAAGGAATAT
GGTGGGAACCTATTGTGGGTTCTTCTAGCATATGGTTTGACAATTGGACTAAATTGGGAGCTTTATATCATGTAGTGGAA
ACTGATTTCGCAATTGAGAATGAGATAGGAGATATTGATTCACTAATGATAGATGAAAAATGAAATGAACTGAAGATGTC
AGAAATCCTCCCTAGTGATATTGTACAACATATTCAGGATCATATTCACATTAGTAAGGCAGCTTCACCTTGGGATTTGC
CTTGGTGGATGACGACTACTAGTGGAAAATTCACGGTGGCCAGTGCTTTCCAATTGATGAGACAAAGAAACTCACCAATA
GAAAGCATGAAACGTTTATGGAGTAAGGGAGTCCCTTTCAAGATTAACTTCTTTTTATGGAGATTGTGGAAATTTAAGCT
TCTTATTGATGATATTTTTCAAAGGTGTGGTATCAATTTGGTGTCAAGGTGTAGATGTTGTGAGTCACCACATACAGAGA
CCTCTCAACATCTATTTATTACTAGTGAGTTTGCTCAAAAGACCTGGAAATACTTTGCTATTGGTTCTGGAGTAGAGGGT
CCTTTTGTGCAATGTCATCAAACTATTCAAAAATAGTGGAATATTGAGAGTCCTAGCAGGATTAAACCAATTTTGCAAGC
TATTCCTGGTATGATATGCTGGCAGTTATGTAAAAGAAGAAATAAGGTGAATTATGGAGGCACTATGACTTGGAGGGGAG
TGATATTTGAGATCTCTAGAAACACTCATCTTTTAACCCTGATTTTGTATCCATGGATGAAGAACATCCCACAAGAATGG
CCCCTTTTGATGGATTTTCTTCAAAAATACAAATCTGTGATAAGATCGGTACCTGTAAGTTGGAAACTACCTAATCAAGG
TTGGTTCAAATGTAACTCAGATGGTGCTTCTAAAGGAAACCCTGGTCCAAGTTCTATAGCATTTTGTATCAGAAATGATA
AAGGGAATATTCAATATGCTCTATGTAGAAGGATCTCAGACTCTACTAGTCTATTTGCTGAGGCTACGGTTTTGAAGGAA
GGGTGTGAGCTATGTGTTGAAAGACTATATCTACCTGTAATATTGGAAACAAATTATTTGGCCCTAATAAAAATATTAAG
TGGAGATTGGGATTGCCCCTGGAGTATTGTGATGATTATAAGGAGGATAAGAGAGCTGATTGAAGGAGGTCTTATACAAC
TTCAGCATACACACAGAGAAGGCAACAACGCTGCATATTTTTTAGCTAACTGGTGTTTTAGTTTTGCAGGGACAAAATGC
TTTGATTCATTTGCAACATTACCAAGGAAGGCTAGAGGCATAATTATCTTAGACAAACAACAAGTTCCACATATGAGAAT
TAAAAGACTTAAAAGACAAGCATCAGATGAAATGAGACATGATTTATAGTTCAGATACTATAATATTGTTTAACAAAAGA
GACAAGCAAGATGGAAAATAAACAATCAACACAACAACAACTTACTGGCAGTACATTTCAGACCAATTTGGAGATTTGTA
CATTGGGGTAAGTACAAGTCAATGATACATTCGTTTGAAATCTATTATGGTGGTATCAATCTCACTAGAGGTTCATTCCT
TTGTAGAAATTAAACGAAAATATCAAAATGCGTACCTTACAGATACTCAAAGCTGTTAGATCTAATTTCACTTGATTTGT
GAAAGAAAAGTCACAAGCTTGGAGTGAGCTCCATCGAGATTTAAATACATAGCACTTGGTGAGAGTTTAAAGGTGACTTG
AAATGTATTTGGCTCAAATCTTCAAATTTTTTACTCAAATTAGGTGAAAAAGATGACATAGCAAAGCTATAAACACAAGC
TGGAAGGTAATTTATGGTGGTCGACTTACCTGAGACGAAGATTCCGGAAAGCAGCTAAAGAAAAAAACTGATTGACACAT
TAAGAGATCGCCTCACTTTCCTTTATCAGAATGTCAATTTTTTATTATTTCCCTTTGCACTTTTAAGTTAGATTTTTTAA
TTGTTTTTTTAAATTGTTTTGGCCTTTCTGTTGAATGGCTGGTTGATCCAGACCATATCACGGGAGGTGTATTTTTCTTT
TTAATAAAATAGGCCTATTGGGCCTTTAAAAAAATTCAAAAAAAAAAGAAGAAGCTGAATTAGAGATGGATTTAGCCGCC
ATTATAATTATCACTACAGAATAGCCATTGAAACAAGTCCTTTCTAGTGACAATTTATTGGAATTTAGTGGCAATTTATA
TGGACACCAAAAGGCAGATCATATCATTTTGAAAATGGATTTAGCGGCCATTATAATTGCCACTAATTTATTGTCGTTAA
AAGCCTTTGATCTTTAGCGGCAATAAAACCTAGTTTTACCAGCAATTCTCTGAATAACCACTATATCCTTTAGCGACCCC
ACTTACAACGGCAAAAGATAAATGGTTGGTATATGTTATACCGGCAATTACTATTGCTGCTAAAGGCATTTTTAATTGTT
GCTAAAGCAAATTTTGTGGTAGTGAGAGTCAATCAATAGAGCAACGAGTTTTATCAATCTATTGATAGGAAGAGTATCTA
GGTCATTTTTGAGGTCAAGAAGAGTTACCTCATTTAGATCCTCTTCATCATCAGATTTTGCCATTAGAGAAAACATGAAG
TTGTAGATGGTCTCATCATCCTCCACCGCCATCATTGAGACATCCTCCGGACTGTCTATCTCTTCCTCAGACTTACTTGA
TGCGTTACCCCACACTGCTAGAGCTTTCTTCACCAGTTGACCGGTATGAGCTTTCCTCTTGGCATAGTCTGGGACCTGGT
CCCTTCGGCAAGGTCTGAACTCCTGAGTTTCCTGCTTTTGATTGGGGAAATCCCTCATAAAGTGACCAGGTTTGCCGCAT
TTGTGAAAATATTATTTGCATTGGCAGTTCTACTGGTCGAAGCTTTCTTTTGAAAACCTCCATGCTTCTTGATGATCTTC
TGAAACTTTCTTGTGATGTAGGCCATTTCATCCTCCTCCTTAGTTACATCATTTTGAGAAGTTTTCAAAGCAATGGATTT
CTCCTTTTTTTTCTTCCTTCACAGTTGTGCCCTGTTTCTTGTTTAGCTCATAGGTTTGAAGATTTCTGATCAGTTCGTCT
ATGGGCAAAGTTATTAGATCTTTGGTCTATGTTATAGCATTAACCTTGCTTTCCCAAGACTTTGGAAGAACCTTGAGAAT
CTTTCGAACTTGTTTGCTTACAGGGATAGGCTCACCCAAGCACCTAAGTTCGTTGGTAATGGAAGTAAATCTTGAGTTCA
TCTCAAAGATAGTTTCACCTTCCTTCATGCAGAAGTTCTCGTACTGAGTCGTAAGCATATCAACCTTAGACTATTTTACT
CGTTGTATTCCTTCGTGGGCTGTTTGAAGACAGTCCCATATCTCCTTGGCATTCTCACAAGCTGAGATTCTGTTGTATTC
GTCTGCTCCAATTCCACACACCAGAATCTTCTTTGCTTTGTAGTTCTTTTCTATCTTCTTCCTATATGCTTCATTGTACT
CTTTTCTGGTTTTGACAGCTGTAGTGGTGATCTCTCCATTCTTCACCTCCTTTGTAAGAATATATGGTCCATCAAGAATG
ATGTCCCACAGCTCAGTGTCCTCAGCGTTGATGTAGTCATGCATTCGATTCTCCCACCAGCCATAGTATTGACCATTAAA
ACGTGGTGGCCTAGTAAACGACTGACCTTCCTCCATATTGGGTGGAGCAGTCATTCCTTCTGAATCTTTTCTTTTCTTGG
TGTTAACCAAATTGAAAAGGGAAGCTCTAATACCATTTGTTGGAATGTATGCGTCCACTAGTCTAGTTGGGACCAGGTCA
TCAGCACAGTTATAATAACAGAAAATAAACAAAGTGCTGAAAGTAAAGATTGCACACACAACTTTACGTGGAAACCTCCT
TGCTCAAGGGAGTAAAACCACGACATGTTCTCAACAAGACTTTTCAAACTGCTTCTACTAATCTTCTCCAAGCAAAAGTA
AACTCCAGTTTACAAAATGAGATTAGCCTGCTAATCTTCACACTAAGCAATACCTCTTATCACTTAGTTGAGCCAGAGAA
GATACAACACTGCCCACTATACTAATCCTAACCGATTAATATAGACTTTAGAGTAAGAAACTAAGTTACCCTTAACCTAG
TTCTTGCAATGATTCACACAAGATTAAAACGTTTTTTTCACAAGTGAAATGAATCCTACAATATAAGCACGTTACAAGCA
GAGACGTATCCAGGATTTTGAGATGATGGGTGCACTATTACAAAAAGGTGGATCTAAGATATAAATTTGATAGATTTAAC
ATTTAGGTTCTTATCACTAAAAATAATTAAAATTTTAAAATTATAGGTCAAAAGTTATTTTTACCTATCCAAACCACTAA
GAGATACATTACCCAGTTTTAAAAAGAAAAATAAACAAGATAACTAAAAGATTCAAATTTCTAACCTCACTTTGAGAGGT
GCACCCAACATAATCGCACAATATAATACTTCAAGTGTGGGTTCACATATCTATATTTAAATATTTTTTAAAATATAACA
CTACTATATATGAATTCAGGAGGGGAGCATGGGTTCAAATGAAGCCGGTGACTGATATACCGTGAGTTTACGGTATTTCT
AATACATTTCACTTACAAGTTGTGTGTGTTTAGGGCCTTTTTTATATTGGTTTTTATGTGTTTTTATCATGTTTTGCAGG
AAAGATGTTCAGGCGCGGAAGTATAGAGACAACTGAAAGAAATGCAGAAACAGGGCAGTCATGAAGGTGATCTACGGACC
GTAGGTCCATCCACGGTCCGTAGGTGATGGTCGTAGATCAGCTGGCATGGTATTGAGGACAAATCAGGGAAATCTGACCA
AGTGTGGAACCATGGTGTCCATTGACGGTCCGTAGATTGATCTACGGACCGTACTGTTGATCCGTAAAATGATACTGCGA
GGGTTCCAATACCTGATTTTTGAAGATTCTAAGTGTGGAGCTACGAAGGGATTGACGGACCGTAGATTGATCTACAGTCG
GTACTGCTAGTCCGTCGTTTGCTTCAAAGAAGCTGATTTTTGGAGGCGAAAATATTTTCTAAGTCCTGACTGACGGAAGG
GACTTACGGACCGTAGATCCATCGACGATCCGTAAGTCAGTCTCGTGTATTGAAGACGCGTACCTGAACAAACTTTCCTT
AATTTGTTTCCCTTTTAATTTAGGATTTGTTTTCTATAAATAGGACATGTAAACCTCTTTTTGGGGGTTAGACATTATTA
TTCTATTTTTACTTTGTGACTTGGGAGATTAAGTTGCAACCCTAGCAATTATTGATTTCCTACATTCGTTTTGAAGATTT
TGGCTTTGCAATTGAAGTTGAAATTCTGGGTTTATTATTCTCGTTACGTAAGTTTATGATTTATTCATCTAATATTATGA
ATTGTGTTCTTGCTAATATGAGTAACTAAATCCACAACTAGGGTTGTGGGAACCATGAGCGATTAACAAAGTATGAACAG
TAAATAAGTAATTCTTGAATAGTGTTTTGCATGCATTGATAATTCTTTCGTTTAAAAGTCTTTTTAACGAGTGCACGCGT
TAGAACTCGCCTTGTTGTTACTTGCCGGATCAAGGAGGTAATTAACAAGAAAAGAATTATCAACATAGATTTAGTGTGAT
ACTATCTAATAGGCTAGTATCGATTGGTACGAAGTAATAACTAAGCCAAACATCGATTATGATGTCTAATATGAGGTAAA
GGTAAGGGTTAGTAAATTATACACACCTAGCCGGATCAAGGTGCGGGGTGAAATTCTCTAGATGCCGGATCAAGGATTTA
GAGATACCTAACTTATCACTTTGCATGTAACACACTAGGAAAGGATTGCGATTACTAGGATTACTGCGTTATGAGCTTGT
GGGGAACACGTCTACCCTAGCTAATTTTCTCATCTTGATAACAACCGAAATTAACTTTTGTTTAGTTATTACTTTTTGAA
TTCTCACAATTTGTTTCACAAATTCCCCCACTCCCCCTTTTATTTCTTGTTTCGGGAAGTACTTTGGCTAATTGAATATA
ATTGTTGGTTAAAGTAAAGTCTAAACCATTTTCCTCGTGGGATCGACCCCAACCTACAAGTTGGGTTCTTTACTTGATAA
CGATCGCTTATACTTCTTTAGGGAGGTGTAATTTGAGCGTATCAAATTTTGGCCCCCTCCTGGATATGCCTATGATTACA
AGCAAACAAAGTAACAGCTGGTACAAGAAGCAAATAAAGCACTCTATCAGATCCTGCTGTTTTTGAAGCTTGAAATGTCC
CTCTTTGAATGAATGAATCTTTTTATTGTTTGTAAGTTGAATATATTGGACAAGAAGAATTATTATCCAATGTACAAAAA
CCCTCGTCGCTTCTGATTGGTGAAGTACTCTGCAACTTCACCACCTTTCTGACGCGGACAACTTTTACAGCTATTCAGCA
CTTTGACCACTGGACGAGTATTCATACTCTGCAGAGGACTAGGTTCCTGCACTTGTGAGGATATCATCAAAACATCTAGG
AGCATTAGCACTTATCAAAAATGACTCTCCAAGAAAAAGTAAGGGTAATCATTTTTTTCCTTTTTTTTATGACAAGAAAA
TTCGCTGCCACTACCTTTTGGAGAGCACAGACCCCCAGCTCCTGCATTTTTTTTCTCATTTGGTGGAAAATGTTTTCCTC
GAAAAATATATTGAGGTGTTTGGTTACTAGGAAAGATTTTTTGTTATTCCTAACACAACCTTGAGACAGAGGACAAGTTT
TTCTTTTCTTGTTATGATTTGTTTGATCAGCTTCTGATGTTTTTTTTGTGTTCCTGATTTTTTGAATTGCCAGCTGAAGG
CTTAGATTTGCCTTATCTTAGCGCGTTTCTTGATTTGATTGGTTCCAACTTCAGCCATGGAGCTAATTTTGCAACAGCAG
GATCAACCATTAGACCTCAAAACACAACCATGGCTCAGAGTGGATATAGTCCAATTTCACTGGATGAACAAGGTGTTTAG
TTCTCAGATAATTCGCTAGAAAGGTACTAGCTTTATTGTGTAAAATGCAGATGAAAATAATATGCTTTTATTTTGGAACA
CGCTAGAGTTTTGTTGTTCTTCATAGGAAATATATTTGGCCAATTGCTTCCCAAGGAGGAAGACTTCTCAAGCATTGTAC
ACATTTGATATCGGACAAAATGATCTCACCGCTGGCTACAAGCTTAATATGTCCATTGATCAAGTAAAGGCTTATGTTCC
TGATTTGCTCTTTCAGTTCTCCAATGTTATAAAGGTCAGTAAAAGTAAACCAATCTATATTAGTTATCTACTTATTTTGT
CTACGAGTTTTATTCATTTTCTATAAATGCAGAAAGTATATGCAAAAGGCGGTAGATTATTTTGGATTCACAATATTGGA
CCAGTAGGTTGTCTACCATACGTTATGGATGGCTTTATGATCACAACAGCACAAGTCGATAAGTATGGTTGTGCTAATCC
CTTCAATGAAGTGTCAAAGTACTTGAACCTTCTGTTGAAGAAAACTGTTGTTCAGCTCAGGAAAGAACTTCCTTTAGCCG
CATTCACTTATGTTGATTTCTACTCGGTTAAATACTCTCTCATCGGTCATGCAAATAATCTAGGTAACCTTATGATCTAA
CATTTTTATCTTGAACTTGAATTCATTTTAATCTTTTTCATGGCATTAGCTTCTAGATTTTGAAGTCTTATGTAAATAAA
AGACTGCAGACTGTAGTACTAGTTATTCTTGGATCAAAATTTTCATAGGTTATGTGGCATGTTTAAGACCACAAGATTAA
AGGACATTTTGTTACATTTTATGGATCTTTATTTCAAGACCACAAAATTTAGAAGTCTTTTTTACTTTCTTAAACTCCGT
GTCAAGTCAAAACCACACAAACGAATAACGAATTGAGACGGAGGGAGTAACTAGAAATGCATATTTAAAGGTTCTATGTG
AAATGACAGGATTTGAGAACCCATTCCTAGCTTGTTGTGGTCATGGTGCGAAGTACAATTACAACAGATTCATAAAATGT
GAAAGCAAGAAAGTGGTGAACGGAAAAGAGATAGTGATTGCTTCTTCATGCAAGGATCCATCAGTACGGGTTAATTGGGA
TGGAACTCACTTCACAGAAGCAGCTAATAAGTGGATATTTGATCAGATTGTTAACGGCTCGTTCTCAGATCCTCCAATTC
CTTTGAGTTTGGCCTGCAATAGAGTTAACCATTGAATGTTTACTCTTTTACATACTTTCTTATGTTTCCTTCCTATTTGA
TTTTTATAGGATTGAATAATCTCCTTTGGTTCATTAACTACATATAGTTTCATGAGTGTCATTTGACTGAAATACAACCT
TATTCATTCACTAATAGTTGAGAAAAGGTTTGAGGATACTAATGTTCAACTTTTCACCTTACTTTTTCTTTCAATACTAT
GACGATTCATTTCACCTTGAGACTGCTCCGGCTTCATGCATTTTCGTGTTTTATATGGAATAGCATCTTGAGTTCTTAAG
TCTGTGGTTTTAAAGGACATAATAAGGAGGTATAAAGATGGTAACGTGAGGCATGAAATCACTATTTGAGCTTGTGAGAG
TCTAATTTTACTTTGTGTACTCCCCATTTTACCGATGTGGGACTTTTTGCAATAGGATCATAACACAACCCAACTAATAC
TTAATCAATGGATCCTAATACTGAATATTAAAACTGCAATTCGTAATACCTACTAGGAAAGTTGTGAGTCTCTAAAAATA
TTGAAGATAAAATTGTTTACGGGGTATTCCCACAGATACTAATGAAACTAAATGTGGGATCCCACAGAAAGATAGGCGGA
TAAGATGGACTACAGGCAGAGCAAGGCTTTCTATGATAAAGGCATATAATAAGCATAGGAGTACATTTCACAAATAAACA
TGAAAATCATATAAAGTTTGAAAATAAACACAAGTTGATAACTGAAACTATAAGTTGTAACTCATGAAGTTGAAGCTAAT
TACACTTCAGTTATGTTAAAATAAAAAATACTTTTCCAAGTACAAAGAGTCGTTACACATATTGACTCGTGTATGTAAGA
TTTAGCAGCACGTATAGGGGAGTGTATGTATGCCTATCTCCCCAACAAACAATAGCCCCAATGAGCACTCACACAAGGAG
AGATCTCTTCTGAGGCTGGAGGTAATCACATCAATAGCTGAACAAGAACTGAGAATAAATATTGAAGGTAACAATTAGTG
AGCGACGTGAACATATATATTTTCAAAAACTAAACCAAGTAACACACAAGTCACATATACTATCACATACTACATGTCTA
TTATTTCATTTCTTTAAGTTTGTAACTGATAAAAAATGTGGTGAAGTAAGCACTCACTTGCTTCTACAAGAACTTAGTCA
TAAAAGTTGTTCTTTTTTTTTGCAGTCATTTCATCGAGAACATAAAGTTCACTTTCAGATGTAATGACTTGTTTTGAGTA
TTTGAATCCCTTTCCTCTACATGAGGCCTCTTGTAGGTTTATATGTGGTTTTATAACTTACACGGACGGGTGACATGGGT
CCCGATGAACTCAGGTGCTTTTCATAGAAGAAAAACCAAAAATTAGGAAATTTGAAAACAAAAGAGTTGACCAAAATCAA
TATTTAGGGTGAACATAACAGGCTTGGAATCGAGGTTTGAAAGCTCTTATAGGTCCGTACGATGATTAAAACTTCGTTGG
ATGAGTTATGAGAAGTTCAGAAGTAATCAGACACTTAAGTTAAAAACTAGCTTAGTGAATTTGACCACGATCAAATATGT
ATTTAGACGACCTCATATACACACCAGATTTTTCAGTTGATGGTGCAGCACACACATGTGCATCGCAATTGCGAGTATGA
CTATCAAGATTACATAGGGAATGCGCGTGAGCTGCCACATTCATGTGGGGAAGGATCATGAGTGTATGAGTGTGGTTTAG
GTTATATTGATGTTATACCTACATATAATAATGTTGACACCTCTTGATCCAAGGTGAAGAGTTAGTGCAACTGTTTTTGC
TTTGCAAAATCTATCAATAGTTGGCACGTTAATTAGGTGTTCGAACCTGGTGCATCATGCTATGATCGCATGAGGGCCTC
GCCTGATAACGTGAGGGGCGCCCTGATCGCGTAAAAGGTGGATTAATGTGTAATGTTTAAGAATTCCAATTTAATTTGAA
CTCATTATTCAAAACATTTTTTAGAGTTCTACAGAAGAGATTTTCATGATTTTACTTGGGGCTATTAAACCTCAATTTCT
GTATTTGCTTATTATTTCTCTCATTTATTTTATTAGTGAATACATCCATAATTTGGTTGAAAAACTTAAGAAGTTTTGTG
TAAACCTGAAAGGATCGATGAAGTTAAGAGATTTGGATGTCAATTAGTGGTTGGATTCAAATGAAATTTTATATGTGAAC
CCTTGGGTTATGGCATATAGGTAAACTAGTGTTGCAATAAATTTTTAGTTTTGACCTCAGGAGTTCGATCGAGTTTTACT
TTTCATTGACTTTTTTATCTGATTCTTTATATGTGAATATAGTCCGCTTGTTGGACTTATTGATCATGTAAAATTTGTTT
TTAAATAAACTGGGAATGTTTGCATGCTCTAAGGAAGGGTAATGGTATTCATTGAGGTTGATTAGGCAGATCTCTCAACG
AACCTGATTGTGGACACTAGACATCATTTATACTCGTAATTAAGGGAGATCCCTCCTTGAAATAATTTTGGTGAGTAAAG
GCGCTAGAGGCTGAAGGGGCAAATGCCTCAAACACGCGATCAACGTCTAGACGTGAGTATCTACATGTGCCAAGCAGATT
TGATATATCTAGCACAACTCGTCTACCATGACATCCACCAAGAGTTTGAACTTATGGCGAAGTGAAGGGGGTGAATATAA
ACAAATGAATACCCCTCCCAATGGCTAGTGATTCTCTTATCCTTCCAAGGACAAAATATGGTGGCTTTTCCCTCTACCTA
GTCACAAATCACAATCTGAGAGATGTTTTTGTCCAATCAACTAAGAAAGGTCACTAATTGGTTCGTTTCAGTCAGATGGA
TTTTCCCAAAACCGACAATTGGCGATCATATCTGAAGTTATTCACTAAAAAATAAAAAGCAATAGAATTGGAGAAGATGA
AGATTTGTATTTCATTCTTGAATATCTTTACAATGACTAATGCTATGTATTTATATATCTTCTTTGACTAACTAACTTAC
CTAGCTTTTGTAACTAACTTCTTAAAGTAATCCTAACTAACCTTCAACACTATCCTTCTTTAACTATCTCAATACTCCCC
CTCAAGCTAGGTGGTGTAAATATGTTTAAGACCCCTATCTTGGACAGTAGATAGTCATGTTGTGGCCTGTTGAGACCTTT
GGTTAGTATATTAGCTAGCTGATTTTGTGTGGAAACATAAGCAATATTAATCAGTCTTTGTTGGAGTTTTCCCCTAATGA
AACGATAATCAATCTCAATGTGTTTAGTACGTTCATGATAGACTGGATTAGAAGCCAATTGGATAGCAGACTTGTTATCA
CTATACACTAGAATTGGTAAATGAACCTCAGCCTTTAACTCTTTCAGCATTTCTACCAACCAAACTAACTCTGCTACAGT
AGCTTTCCAAGAGACCACAGACTCTCCAAGTTTAACCACATAACCAGTCACAGACTTCCTTGTAAGAGGGCATGCTGCCC
AATCTGCATCGCAATAAGCTGTAATTTCACTACTATACTTACTAGATAGTAATATACCTTGACCTGGCTGCCTAGATCCT
TCATTTTAAAACTCTCCTAGATCCTTCATTTTAAAAATTTGTTGTAAGGACCTTTTTGTTTCCTCCACGAGCTTTAAACT
ACTTCCTGTTACTAAAATATCATCAACATACATTAAAATTATTGTAGTTCCTTCAGTTGTCCTTCTTGTAAACAAGGAGT
GATCATGCTGATTTGATTGAAATGCAGCTTCTGTAGAACTTCTGCAAACTTATGGTTCCACTGTCTTGGTGCTTGTTTAA
GCTCATATAATGATTTTTCCAACCTGCATACCTTATTATTATTCTCCCCCTGACTGGAAAACCCCTGAGGCATAGACATA
TATATATATATATATATATATATATATATATATATATATATATATATTTCATCCTTTAAATCACTATTTAGAAATGCATT
ATATATATCAATTTGATGTATATGCCAACTCTTGGACACAACTAAGGCTAGAATGGTTCTTACTGTGACCATTTTTACTA
CAGGGGAAAATGTTTCTTAGTCTATACCCTCCTTTTGACTGTATCCCTCGGCTACTAGCCTTACTTTAAACATTTCTACT
TCTCCAGTAGACTTATTTTAGCTTGCATTGCTTCAATCCACTTAGGATCTTTATTGGCCTCAGCAAAGGAAGTAGGTTCA
GTTAACACAGAAGTTGCAGCAACAAACTCTTGGTAAGGCTTAGACAAGTGATTGTATGCAACACACTCATCTATAGGATA
CTTCACATGTTTGCCCATATTTAGTGACACAAAGTCTTTCATCCAAACTGGTGGATGAACTTCTCTTGTAGACCTTCTAT
TCATCACTGGTTGAGGATCATTAGGCATGGAATCATGACCTTGAACTATCTCCTCCACTGTATCTTGTTCAATATTACCA
GTCAAGTTTCTATTTATTTCTTTCTCGCATTGATCTTCTTGTAAACACCTATGATCAACCTTTTCATTGTCAATCATGTT
ATCATAGACTGACTTCCATTCTACATACAGCATGTCATTATCCAAATTATTTACAAATAGTTCCCCTTTCCTTTTATCTA
AAGAAGTTATGAAAGGAAAGACTGACTCTCTGAATATCACATCTCACAAAGAAATTATTGGATGTCAAATCTAATAATAT
ATAGCCCTTCTGAGTTTCTGAGTATGCCATATGTACTACAACCTTTGTCCTGGATGCTAATTTATCACTTTCAGTTAGTA
CCTTATCATAGCACAAATAACCAAATACTTTCAGATGAGACAACATTGGCTTAATACCATACATCATTTCATATTAAGAT
TTACCTCCCAGAACCCTGCTAGGCATTCTATTTATCAAGTAAGCAGCGCAAGCACATACTGGCCCCAATATCTTAAAGGA
ATTTGACCCTGAAACCTTAGAACCCTAATTACCTCTAAGAGATGTCTATGCTTCCTTTCAGCAACTCCATCTGTTGTGGA
GTATAAGGACTTGATCTCTGATGTACTATACCTCTTTCTTTAAACAAAGCAGCACACACAAAATTCATAAATTCAGTACC
ATTTTGTCAAATTGTGTCTTAACAACTACACACACATTTGCTTTACTTTTTAACAGAAATAACCAAGTCATCCTTGAGAA
ATCATCTACCACTATAAGAAAAAATTTGTTACCATCAAAAGTTGTCTGTTTGTATGGACCCCATACATCCAAATGAACCA
AATAAAAAATTTGACTACTTTTAATACTACTAATAGGAAACACATTCCTGGTCTGTTTTGCACAAGGACATATAGTACAC
TCATTTAGCACTTTATTCACTACTTCTGAATTAACAGGAAACATTTTACTCAACATATGTGATGATCCATATCCTAGCCT
CTTGTGCCATACATCCACTTCTTTTTCTGATAATTGTTGTATCTCCAGCTTCTTTTCAAGTACAACAAATGACTGGTCTT
TAACTGATCTTTTGTCAAGTTCCTTAGCAGCAAGTACAAACCATCATCCTCTTTACCAACTTCCCTCACCTTGCCAGTGT
AAAGATCCTGAAACACACAAAAATGAGGGAAGAAAGTAACTGAGCAGTTTAACTCCTTATTCACCTTACTTACTGATAGT
AAATTGTACTTGAACTCTGGTATGTGATACACATTTGTAATCACACTTCTTGGAGATATGTGACATAACCCTGTATGAGA
CACATATGACACTTCCCAGCAGGTAAGTATACAGGTTTTGGATCTTTAACCTTGATAACAGAATCATTAGTAAGCATATC
TATGTTTGACACCATATGATTAGATGCCCCTATATCTATAATCCAAACCTGATTATTTTCAGAAACTAACAAAGCTTTAC
CTGTAGTATTAGCCTGAGTTTCATGAGCATGATTTGTATCTTCTGGCTTTTGTCCACATCTTTGATTCTGCTTTAGCATT
TGGAGAATTTGATTATATTGATCTTTAGTGAAATTACACCCTTGTAACTAATTTGAACATTCCTCTATATTACTCATATG
ATTCTTCACACACACATTAGTGTTACCTCCATAGTTGAAAGATAAGCCATCAGACACATTCACATAACCATCATTTCTTG
TATTGTTAACATCATTTCCAACCATGTAAGCTCCATTTCCTGTACTATTACTCACTTTTCTTTTGGATTTGAAATCAGAA
GGATACACTATCAGCTTATAACATTGATCCTTAGTGTGTCCCTTGCATCTGCAAAAATCACACACAACTGGAAAGTTCCT
CTTGAACTTGTTAAACCCTTGTGCACTACAACCTCCTCCAGTTCTTGAATACATAGCCAGAGGATCCACTCCAGTACCAC
TTATAGAATTTAACCCTATACTCGACCTACTAGAGGCCACCTTTTGACACTTATCATTTATTACCATAACATAATCTTGA
TTTACTGCAGGAAGAGGATTCATCAACAACATCTAACTTCTTGCCTATCCAAATGACTCGTTCAGTCCCCTCAAGAACTA
ATACAATTTTTGTCGATTTAGATGATCCACAAACCCTCTTTCCTTTTCAAAATTACATCCATGAGGTGGCACCAAAGCCT
CAAATTCATCCTACAAGGTTTTGAGCTTTGTAAAATATGCTGACACAGAGTCAGTACCCTGTTGCAAGGTTGTAATCTCT
TTATGTTGACCGAAGGTTCTTGATCCATCTAATTGATCAAACCTTTCTTTTAAGTCATTCCACACACCTTGAGCTGATGA
TGCAACAACCACTCCTCCTAACAAACTTTTTGATATTGAATTTAGAAGCCATGAGAGAACACTGGCATTAACCCTCTCCC
ACTGACCTCTTAGTTCTGCACTTACATCCTCTCTTGTTTACAAGATCCATCTACCAAACCAATCTTGTTTCTTCCAAGTA
ATTCCAACTTAATCGACCTACTCCACAAAGCATAATTCTCAATTCCAATAAGCTGGAATGAAATCAGATTTACCCCACTG
ATATCAGCAGGACTTAAGAACAGAGGATGATTATAATCAACCCCTTGACTCATTGACATAGCTGGAATGAAGCTTGGATT
TCCAGAGCTTCCATCAACATTGTTGTTTCCAGTCGTTTGTTCACCAGTTACCCCTTGAGTCATGTTTGTAATCTTTCTTT
TTTTTCAAATTGATTTGAGGAAACTAACTCAGACTCTGATCTTCAGATCTTTAGATTTAATACACAGATGACTTCCTTAG
ATTTCTATCACCCGCTCTGATACCATGAAGTTATTCACTAAAAAAATAGAAAACAATAGAATTGGAGAAGATGAAGATTT
GTATATCATTCTTGAATATCTTTACAATAACTAATGCTATGTATTTATATACCTTATTTGACTAACTAACTTACCTAACT
TTTGTAACTAACTACTAACTAACTTCTTGAAGTAATCCTAACTAACCTTCAACACTATCCTTCTTTGTAACTATCTTAAT
AATATCCAATGAACTATTTGGGAACGATCTCACAGATAGTTATATCGGGGATCGAGACCCAAGAAACCTTTTTAAACTTT
AGGGGACGACTCACCAACATTAGATTTTTTGTAACTCCAGAAAATGCTAGTTTAAAGTAGAGCCTAAACGTGAGGATGAA
TGTCTTGAATGAGTGTTATAGGAGTCAAGGCCATGAGGCAAGTGCCATGGTAAAGGGGCCAAGCCAAGGCCAAAGGCTAA
GGCTACCCCTAGCCTTTAGCACATTGCCTCACTCTTCATGAGGGGGACCACGATCCATGGTCCTCACCACAGCTCGTGAA
AATGCCTTGGCCGTGAAAATATGGCCACCACTTTTCCTAGCTACTACCTCAAACTTCACGGCCATCACCACGGTCCGTGG
TCATGATCACGACCATGGGAGGTGCTTGTGAATTTGCCTTGGGCAAATAGCCAATGGTCCCAAGTGTCAAGGCCACTACC
TCAAGGACCACGAGAGGGACCACGGCTCGTGGTCTTCACTATGGCTCATGGAGCCCCTCATGGTGATGCCTTGGGTGTGT
GAGCTTTGTGTCACCTTGAAGAGGCTACTGCCCAAAATCTTCACGACAAGGACCACGAGTCGTGGTCCTCACCACGGCTC
GTGAAGGTGCACGTGACATTTGGGTGTGAGTTTTAAATGAGGGTTAATTAAGTCTTTTACTTTTTAAGTCCAAACAAAGT
GAGGTCATTTTGGGTATTTTTAAGGGTAAAGTATAAGTTGATTTTAAGTCAAATTCAAGAGGTAGGGTTTCTAGAAACAA
TCTCCCTATCTCATAACTATGTACCCACATAGGACTTAGCTAGTGGATCCACCTAAAAACTAATACATTTAGTTCTACCT
TAGGCAAGTAGGACACCTTCTTTCGGTATGGGGTTACACGATACCGGATTCCATGTAGCTCACATGGTCTATGTTGGTTA
TGGCTACTCTTCCCTATATGATAAGATAATGAATGAGATATGAACTATACTATGACTTCTTGGTGAGTTTTACTTAGTAG
GAGTGGGGGTATAAGACTTCACTTCCACATTGCACAAGTAGACTTAGTAGGATGTTATGGGATGGTTCCTTCATGTTATG
ATGAGATGTGAATGTATGCATGTATGTTGAATGGATAGTTGTTATGAATGACTTTCCTTATGTTCAAGTTATGCACATGA
CTACTTCATTATTTATGACTATTGATTATGGTGAGGTCTAAAGATGATATGTATGACTAAGGTAACTTCAAGGGNNNNNN
NNNNNNNNNNNNNNNNNNNNNNNNNNNNNNNNNNNNNNNNNNNNNNNNNNNNNNNNNNNNNNNNNNNNNNNNNNNNNNNN
NNNNNNNNNNNNNNNNNNNNNNNNNNNNNNNNNNNNNNNNNNNNNNNNNNNNNNNNNNNNNNNNNNNNNNNNNNNNNNNN
NNNNNNNNNNNNNNNNNNNNNNNNNNNNNNNNNNNNNNNNNNNNNNNNNNNNNNNNNNNNNNNNNNNNNNNNNNNNNNNN
NNNNNNNNNNNNNNNNNNNNNNNNNNNNNNNNNNNNNNNNNNNNNNNNNNNNNNNNNNNNNNNNNNNNNNNNNNNNNNNN
NNNNNNNNNNNNNNNNNNNNNNNNNNNNNNNNNNNNNNNNNNNNNNNNNNNNNNNNNNNNNNNNNNNNNNNNNNNNNNNN
NNNNNNNNNNNNNNNNNNNNNNNNNNNNNNNNNNNNNNNNNNNNNNNTAAGTGCCATGCACTCTACTTTCTTGAAGAAGA
CTTGAATTGCTTATCTCCAAGTTGTGGTGAGTCCTCAAGTTCGAGGACGGATTACTCATTTCTTAGTTCGTATTGTACTT
CTTATATTGAGACTTTATTGATGTAAAGGGCTAAGTGCCAAACTTTGTATTCCTATGTTTTAGATGGAAATGAGACAAAG
TCTAGATTCTTATGATTTTTGATTATGAAAATGAAGCTTGACTTTGATTGTAAAAGTTTTAAATTTTCCGCATTATTCTT
ATGACTTTATGTGCATAATTATGCTAAGGGCTTGTATGCGACCCCCTTCGGGGTCAAGTATGCCGTGTCACTTCTAGGGG
ATAAGTCCGGGTCGTGACATTTTCCCTTGTCAGATATTGCGATGATATACTATCACCTACGAATGTATTGAATGACGTGA
TTTGTCTACATTACCAGTACCAATAATTGGAGTAAAAACATGATCCACAAGTTTCAAACATTTCAATCTATCTTAAACTT
GGTATCTAGTTAACATTACTACATAAATTGACATGGAGGAAGTACTTAATTATTAAAGTATAAATTTATAATACTATCTT
GTATGTATCTATATATATATTATGTTTAAATTGTAGTTCAAAAAATAAAATAAAAAATTAAGATGTATTCACATTGAAAA
ATGAAATGTAAAAAAAAAAAAGAAAAAAAAAAGAGAAATAAAATTAGTTGCTAGTTGGACCCATAGTTATAAGACCATCG
TGGACCAATTGAACGACGACATTGGACCTTTTTCCTCTCAAACACAGAGCATTCACATTGAAATCTGATCATAAAGAAAA
GGGAGAAGGGACAAATATACCCCCGAACTATTATAAATGGTATGTCAATACCCTTCGTTATACTTTAGGGCTATTCATAC
CCTTACCGTTAATATTTTAGGTTGTGTATACCCTTGAGGTTAACGGAGGGACACGTGGCTTCATCTAAACAATTTGACTA
AATTTATTTTAATTTTATCCATAAATTAAAAACCTACCCATATGACCCGCCCATGACCCATTTATCTTAAGCAAATTTGG
ATAAATAATGGCTACAGGATTTCGTCACTTTTATTTCCTTCACCATATTTTCACCATTGCTTCCCGCCCGGCTCTGACGC
CGTATGCGCCTCAAACCCAGGCCTTAACACCGTCGCCATCGATGACAAACATATAATCTTGACCGACAATTGAAAAGTCA
ATTTTGTAGTGTCGAAGAGAGATTGATTAATCTGGGTTGGAGATATTAACTTTGACGGCAATGGAGCATGGGGAATCGGA
GGTGGAAAAACACCCAAGATCTCCCCAAGTCCATGTTGATTCCATCTGTGATCTACCTGAACTATATTTCCGGCGAATAC
AAGCAAAAAACGTCGGCAGCGAATCCAATTCTTAATTTCTCATACATTTATGTAATTTCATTCATTCTCTGATCTTTGTT
GTGTAATCACCATTCTCCATCGCATCTATGTTGAAATAAAAAGTTCCTATTTGCAAATGTTAGAGGGATGAATTTGATCA
CAAAGTTGGTGAAAAATAAAAATTGAAATTCGGTGCAGTATTCAATGAAATTATTTTAGTGCATTTGTGTGCTTTTGGGT
TATGATTTGGGTATGGCCGTATGGGTTTTTAAATTATCGGGTCATGTGGGTTTGATTATGGGTGAGTTTTTAATTTATGG
ATAAAAATTAAAATAAATTTAGTTGAACCGTTTAGATGAAGCCACGTGTCCCTCCGTTAACCTCAAGGGTATAAACAACC
TAAAATATTAACGGTAAGGGTATGAATAGCCCTATAGTATAACGAAGGATATTGACGTACCATTTATAATAATTCGGGGT
ATATTTGTCCTTCTCCCTAAAGAAAATGCTGCTCTCTGCATTTCCTCCGCAGAATCCATTATCCAATTCCACCCCACCCC
TCACTACCCCCTACCCCCCTCTTCTTCCCCGCTACCTTCTACAAAGCAGCAGCAACTCCAACTGTTCACGCTTCTTCCCA
GAGGCAACCGTCACTCACTCTCACCAACGCCGCCGCTACCTCCTCCACTACTCTCCGGCACGTGAGTGGAACGTGCTCCG
ACGACGATGGAGAGGGAGACGGAGACAGTATGGTTACTTCGGCGTCAGCTGTTGCTGCGGCGATACGGAATGCTTCGACG
TCACCGGTGGAGTTCGCTCAGACGATTGAAAAGGATGATGGTAAAAATAGAGGTTTGGTGCTACCGATTGTTGATTTTCA
GAGACTTTGCCTTGAACAACCGGAGCTGTTTCGCCGTATAGTTCATCCTGACTCTGTTCTTTCCGTAAGAAACGTTTCCC
TTGTCCTTCATTAATGCTTGATCGAACGAACATTTCTATGTTACAAGTTAGTTTCATTAGCTTAATCATCTTTGTGTTTA
TTCCTATTATTGCTGGGTGTAATGCTTTGGATCATGAATTTAAACAGTTCTTACCTAATATACGAAACTCTGTTTGCTTT
TCTACTTTTTGAGTTAAGATAATTTTCTACATTCTTCCAGGCAGCTATAGTCTTCAGCAATCTGTACAGCTTTAGCCCCT
ATTAAGTTCATTGTGCCTTTTATTAGGTCTCCTATTTCCTGAATTGAGTGCAACAAGGTCTAATACAGTGAAATTTTCAG
TTTAGTTTCTGTGCTGCGCTTGCCTATTAGTGCTTGTACTTCTGTTTTTTCTGCTCTTCGGCAATTACGTTGGTGTTAAG
TAGAATATAGTTCATTTTTCTTTCAGGTCGAAGTTGATAAGGAAAATCTAGTGTTGACTGTTGAGCAATACTATAGCATG
CAACATGCTCTACTTTTCCTTTTTAAGAAAACGAGCTTCCACCATGAGCAGTAGGTAATGGTAGTGGAACTTAAGTGTCT
CAAGGAACTTTCATTCTTCTTCCACTATCAGGCAGTATGTGCTGGTAGAGAAGAATGACATGATGCTCTCTTTAGATCTA
GAGATACTGTAAAGATTGTAAACCCAAAGATTTCTTTAAATTAACTTTTGTAATCTGTTACATGATTTCTTTTTTTTTTT
CTATTGTTATTAGACAAGAAATATAACATGAATTTTTGGCGTACCCACTGAGACATGGCAGTTCTTATCTTCCACTGCAA
CAAATTTCTAAAAATCAGTACTAGCTGGTAGACCCAACTGAGTAAAGTCATCTCAAATGGCCAATTGGATGAGTTGCCAT
CAAGTAGGGAGTAGTGGTGGATCCATTGATAGCCTAGTAGGGAAGACATCTTATGAAAACATTGTTAAGATGAAGTATAC
TTTTCCTAGGACTACAACCCCTCTTGTGGATATCATCAACTGGTCCTACTTCGGACAACCTGAATCTCTTTCCTCCTCCA
CTAATAAGAGCACACATTGTTTTGTTCTTTCATTTTTACTAGTTTTCTTGAACCCATTAGAAATAATCTAAAAGTATGAA
CAAACTAGAGTCCTCATAAAAGAATGGTCCAGAACAGTGTTGTTATAGATGTGCTTAAGCCCTGAAGTGAGGCTCAAAAC
ATATTGAGCGCTTCACCTCACTTAATGTGCATTTCAATCTCGCGAGTGAGTGAGTCGGTGTATGTAGGAGGGGGTCATCG
GGTTCACGTGAACCCATGCTCCCCTCTCGAAATCATATATAGTAGTGTTATATTTTTAATTTTTTGTTAAATATAGATGT
GTGAACCCACACTCGAAGTATTATATAATGTGACAATGACTGGGTGCACCTCTTAGTGAAGTTAGAAATTTGAATTTTAT
ATCTATCTTGTTTTATTTTTCTTTCTAAAATTGGGTAACACCTATTTAAGTGGTTATTGATAGCACTTTTGGCATTTTAA
TTAATTAAGCATTTCAATTTTGGACCTTTAATTTTAAAATTTTATTTGTTTTCAATGATAAGAACCTAAATGTCAAACTG
ATTAGATCCACCTTTTCATAATAGTGCACCCATCCTTCCGAAATCCTAGATATGCCTTGTTATGAATGGGCCTAGACCAC
TATTGGCGAAGAAGCCCAATACCAGATTAAGTGGCTATGTGTGGGATCCGGGTTGATAAATAGTCTTTTGAGAGCAAAAT
AGGTTTATGCGAATTATGATTATGCTTAGGCAAAGGCTATGCTTCTCATCCCCAATTCTCTCTTAGTTCCCTCATCCCTT
CGTCTTTATAGTTATTGTTATTGTTAGTGTTTTTCATATTGTAATTGCTCATTTTCGTATGAATCAAAGCTTATTAGTTT
GTTCTCTCCGTTGTTTGTTATTGAATTGAGAAAATCACTACAACCATTTTAGTGTTTGTTACATTGGTGCTTTCATTGAG
AGTACTCCATGATTGAAGGCTACCTCAAATTGTCTTGCCATACCCCAGCTGCAATTGTGTTGGATCGCTTCAGCGGTGTT
TTCGATCCAACCGTATGGATTTATCAGGCAGAGCGTTACTTCAATTTTTATGGCTTTTCTAAGGATATGTGGCTATCTCT
TCCTTACCTTTATTTAGACGGGGAAGCCCTCGCCTGGTTTGATTGGTTGTATCGCAATAAGCAATTCTATGACTGGAAGC
ATTTCACTGATAAATTGGCTTGCCATACCGCCAACAAATTGTTACATAACTTGAATTGCCTTTCGTTACTGCTCTACTAC
TACAAATGGATGCGAATTTCACTCATATGCGTCATCACTTGGATAACATTGAGAATACTTTATCGGCTTGCTCCCAAAAG
TTCTCTGACATTCAAGCACATCCAGATTTGGCTGCATCTTTGGTCGATAAGTGTGACGAAGAAGAGGTCGCCGATCAGGA
AATGATTTCTGCTTTGAACAAGGTCAACTTAAACACTACAGAGCATTGTGAGGTCCCTTATACAATGTTAGAACCTCATG
TGGCGAAATCGAAGGTACTCCCTAAGTTGTTAAATTCAAGGGGTAGTTCTTCAACCTCTATTCCTTTTCCTTCCTCGGTG
ATTTCATTTGGTTGCGTTGAGACTAAGTCCTATGTTGGACTCCAAAAATGACTTGGACGACCTAAGCAGCTATGCATCCA
AGGTGTTCGCTAAAATGCCCGATAAGAAAATTGACATGGTAGTCGAACATCCAGTGATATATTATTCAGGAAATCCTGCA
TCCTATATGTTCGATGAAATGTTTCAAACAGCTTCTGCAGTTAAGGAGGGAGAGTACAGTGCCCTTATCATGTTTGATAA
TAGTCATCTTGCACTACCTTGTTTGCTTTCGGCTGGTAATCACGCCCACCTTATCGGAAGATCTATATTTGATTACTACA
GGGAATTCGATTATACTAAACTCCTATTATGGCTGTACCAATTTCCACCTGATCAATTCGGGTTTAGCTTTCCATTTGAT
CCTGGTTCTAGTTTGCTTACCATATTTCTTGGCGCTGCAAGCTATGATTCACACATGGTTGCGGTTGATTTTAAGGAGTT
CATTAGGATATTCACATGTCGTATTGACTCCACTTCCAACGCTCAATGTATTTTGCCTCAATTCCCATTTGATCCCGATG
CGAATCTATTCATTATAACCCCTGGTGGGTGCCTCCAAGTTTCTATATTGCAACATGAGGTATTTAATTGGGACCCAACA
TTATGTTCCAAGTCGATGGCTCGAATCGAGTTGACAATAAGGACTAGTGTATTTTCTTGGAGAGAGACACTTCATGTTTT
GTTCTTTGCAGCGCCTTATGAACATAAGTCATCAGAAAGTGAATTTGCATCGGCACTAACACTTGAAAGAGATGTTTCAG
ATACGTTGCAACCGCAACTCCTTATATCACTGAGGTTTTGCCCAATGCGGGGGGCAAATGCAATTTCTCCCTGTTATTCA
TTCTCTAGAGTGGTCGTGTCAGAAGCATCACTTGATAATGGTGGACTTCTTTATTTCAGTTTGTTGCGCTTATTAAAGAG
AGTTTTTCACCAGCAACTCGACTTCACAGTATTCACAGTGTGTTCGCTTGAGATGGTTGAATTTATTCAATTTGGAATGC
TTAATGATTAGTGGACTGAATATTTTACAAAGCCAACCACTGACGTCTTTGATGATGCACTAGATGTTGCTCTAGATCAT
GATGTTCTAGATGTTGCTGGCCAAATTCTCAGAGAAGAAAGTGCACAAATCCTTCATTTGACGAACTTGCTGGACTGCAT
TTTGAGTCTGTCCAAATTGGTGGTTTCGATTAACTACACTCGAAATGTGGATACACCATTGGGGTCTCAAACCGAGGAGA
CCAATTCAAGAAAATGTGCAGCTTGGGTCTTTGCCATATCTGTTCATAGGGATAAAACTAGCTTGCTGGTTCTTTTAGAT
AACAAGGAATACATAGAAACAAAAGGCTATATTGCACCAAAAGGGTATACTAAGTTGCTAGTGAGTGTTATATCACATGT
CTACAATGTTGAGATTGTGTTCTTTGAGTCACTTTGTCTCCTAAACAGTCTCCCTGTTATAGGTAAAAGTTGGAGCACTG
TAATGCTCGTTGGTAATGCTGTAAGAGAACTGTCTATTCTTGCTTCTAACCTGCTGTTGGTAGTTGGTATAGCTTCCTCC
ATAGCTCCAATGAGACTCATCACAATGATATCAATTTTGTACTATTCGAACCTTGAGGACAAGGTTCTTATTGGGGCCGA
AGGTATTGTTATGAATGGGCCTAGACCACTATTGGTGAAGAAGCCCAATACCAGATTAAGTGGCTATGTGTGGGATCCGG
GTTGATAAATAGTCTTTTGAGAGCAAAATAGGTTTATGCGAATTATGATTATGCTTAGGCAAAGGCTATGCTTCTCATCC
CCAATTCTCTCTTAGTTCCCCCATCCCTTCTTCTTTATTGTTACTGTTATTGTTCGTGTTTTTCATATTGTAATTGCTCA
TTTTTGTATGAATCAAAGCTTATTAGTTTGTTCTCTCTGTTGTTTGTTATTGAATTGAGAAAATCACTACAACCATTTTA
GTGTTTGTTACACGCCTATATTCTTGTCATCGAGGTTCTAAGGTATATTTTTCCTTGCCAATGTGCCTCTTCTGAAAAGA
CGATACTAAATAACTGATATTTCATTTTATCGAAATATTTTTCCAATTTCTTTGTTCATATATTTTGTCATTCCTGCTTA
TAATTATAATTAGAGCTTTTTTTGCGCTTTTTGCTTTTATCATTTTCTCCCTTTGCACCTTTTTTCATTAAAGCCCACAT
TTTATTTGCGATTAAAGCCCCAATGAACCTTAGGGCTTTTTTGCGAATTTTGCTTTTGGTGACACTGGTCCTGAAGGTTA
GATAAGCTGTGACACTGGATTTGGATGCTCAAAAACAAAGTTTTGTTCGGAACAATATAAGTGATTAGATTGAGAAGATA
AAGGAATGCTAACCACCTTATTATCCTTTAACAATATCACATTGACAAATCAAATGAAACCAAGTTATTTTATTCTTACT
ATAGTACTTTGCTTAAACTCTATTTCACTTTGTTTTATTTGATAACTCTCAACATCTTCCTTGTTTGGTTGGGTTTCATG
TGTTGTGAACAGCGGATAATCTTTGTCCTATTTTCTTTTGGATTTTCTAAATTATAGAAGGTCAAGAACCAAAACCAAAA
CTAAAGAGGAAAGTCCCCTGGCTCTTGTGGAGATATAGACTTGAAACACTTTTGCCTTTTTGCTTTGCTTGTGCTAATCT
AGTGAATTGCAGGTATATGTAAGACCAGCTGGTAGCTATGTAATGGACCGCCTAGAGTTGCAGCGGATTATTTTACATCC
ACGTGTTAATGCGACTGATCTAGTGATTCTAATTGGTAACTTTAGCATTCCAGCAGGCTTAAGAATTGCTGAAGCAGCTC
TTTCGAGGCAAGAGGTACATCAATTAATTCTTCAATATTGTTTTTCACTGAAGTATGACTTTTCTGTGTTTGACTAGTCT
TATTCAAATTAGGCAGAGTTACTTCCCGAGCTTGGAGCTGTGGTGTTCCCTATGCTGAAACACCCATTTATTGTTGGATG
TTTAGTTGCAGAACTCCCAAGCACTACATGGGATAAGGGAGGGCTTAATGTTAAAGGATGGCCTTGCCAGGAGGAGACTT
TCCTTTACTTCCTAGCACAGATTTGAAATGATTGAATATCAAAACATCAAGTGACCACTCCTTTGAGATGTTAAAATTTA
CAGCTGAGCAAAGATTAAATGTAATAAATATTTCTCGTTCACTTGCAATGGCTTATGTCATGGATCAGGTACAATACTGA
TACGACAAAGGTGCTAAAATATATGTGTCTAGAATTCACTGCATTGATCTACATTCCTCTTGTATATAATTATTTCTTCT
AAAATATGTAATTACTCTAACATCCAAAAACTTGTAATAGTAGTATCTGATTGAACTTAATGAATCTATGTACATATTTG
TTAACCACCATGGAAATAAAAGAGAAGGAACCAAATCTAAACAGATCCTAAATATAACAAAAATATTGACATATACGGCT
ATAATGTTGACACGATTACATCCTTTTAACTATTTTGTATTTATTGCCATGAAATGATTTCTTATTTGACCAGATTGTTA
TTTATTATTCTTGTTCTCTTTCTTTCCAGTCATGCACAGTAGTTTTGTCATAAGATATCTTTGATATATTTTTGTTCTAA
AACTAACTAACGTGACCCTTTCAGAAATCAATTCTGCTCCTACAGTCCACCTGGCAAAATAATGTCAGGATGAGCAACTT
GGTTGAGCAAGTAAGATTTGCGCTGCAGCTGCACCTATATATGCCAGCAGTTTGAGATGGTGACAGTGTACACTACAGAT
TCCGAACATAATCAATTTTTTATGAATCTTTAATGTGCAGATTCGGGGTTCTCTTTCCAGTATTCGAACTTTGAGTAAGA
TGTTATCTGTTCAGATTAGAAAGAGTGAGGTATGTGGCTCAAGAAATTTTACATCCCCAACTTTTTCTTTATCCCTTTTT
ACCTTCTTTTGCCCCCAAATAATCGGTTACTTTTAGTGAATTTGTTTTTAATCATACTTCTAATGAAGAGTTAATCTGCC
CATATGACCCTATGCAGATTTCGTATGACATTGTTCAAGACATTTTAGAGCAAGGTGATTGCTTGAGTGATACTCTTAAG
GGACTCCAGGATGCTGTTTCCTTAACAAAGGTACTTCCCTAACTGTGCCTCTCTCTCTCAGTCTCTCACACTGTTCTTCT
GTGTGACTCTGACTGAGAAAGGAAGGAGAAAGATTGAGACAAGGCCCCTTATATGTTTAAAACAGCTATGACTTTCCTGG
GAACTTGGAAAGGGTACAAATTGAGTTCATTCATTACTAAGAGCAAGTTGGCAGCTTCAACAGGACGGTGTAAGAGGACA
TAAATTCTTGTCATGAACTAAAATATCTAACTCTGGAGGATATTCATAGTACTAACAGATTGAACATACCAAAAATGACT
TAGAATAATTGCAAAAGATAAACGTCCAACGATTGTTGAAGGTCCATTTACACTTCGCTAGCTTTGTTTGCCTTAGTTTT
TGTCTTGCCTATTGGTGATTTTGAGAATAACAAAGGTAAAATATTGAATATATTGGCTTATACCTTTTTCAGGCTAATAT
AATGCGCTATAGTGAAGAAAAATTGAAAAGGATGCCTAAATCAACTCATCCTGATCATGAGTCGGTGAGGTCACAGTTAT
CCGATAACTTGTCTCAGAAGCTAGAATCTTTCTCTTCAAAATCCAAGGATCTAGAAATGCCAATGCCACCTATTGCTCTT
GCACCTTTACGTCAGGAAGGAATCAGGTAAACTTTTGGCTTTCAAACTATTTTCGTTCTAGAGACCTATGGTCTGGAAAG
CTATTGCATTCTGTCAGCTTCAAAAAGTGTTTATGCATGACAGCATGGTACATACTAAATAATTTTAATATTTCCTATTC
TCGTCCTCCAGCCATCAACTTCCCGAGATTTTTTCTTGATGGTTCTCCTTTCTGTGGTTGCTGGACACTGCAACACAAAA
TCAAAGTTAATATGGAGTATGTTGGAGTAATGTCAACATCCTGCCTATGGCAAGGCCCACGAGGGGCTGGGTGGCCCGGG
TCGGATTCATGATCGAACATGGTGCTTGCATGGTGGACTTAGTTAAGAAATAAAGTTGTGCCTTTGCTATTTGCTATAGC
TTTTGGCATGATGGTAAGCGCTTGATCCTAACAAGTGGTATCAAAGCAAAGGTCGTGGGTTCGATTCCCAAGAGCAACAT
TATGCATGAGGCAAGTGTTGGGTGTTGGGAGGGGGATTGTTGAGTAATGTCAACATCCTGCCTGTGGCAAGGCCCACGAG
GGGCTGGGTGGCCGGGGTCAGAGTCATGATCAAACATGGTGCTTGTTTGGTGGACTTAGTTAAGAAATAAAGTTGCGCCT
TTGCTATCAGCTATAGCTTTTGGCATGATGGTATGCGCTTGATCCTAACATAGTAGATTAGGAGTTCGGGAGAAGGTTCT
CTTCTTGTAACCTATGGTGCTGGTTCGTTAAAAGAGGACCTGCAATCTCTCGAGTTGAAGTACTAAAAGCCTGGAATAAT
TTTCTGCACACATTTTATTGAATTCAAATAACTTCCTAAAACTAAGGAAATAACTTCCTAATACTCCCTCTGTTCCAATT
TATGTACTAGTGTTTGACTGCACATGGAGTTTAAGAAAGAAAGAAAAACTCACTATTCATGTAATATGCATCTGTTAAAA
AGAGTTTGTATGCACATTGAGTGGCAGATAATTTTCCATAGATCCCTGCTTGAGCTGAATATATAGTCATCAACATTATT
GTTTTTTGTATAACTAAGAATTCCCAAGGGTCAGTGCAATGCAATTCAAAACTCCGTGGATAATGGACCCGACCCTCTAC
CCTTCTCCACTTAAATACTAGGCTTTTTTGAACCCATGACATGCACCTAATTAACTAACACATCTTGCACTGCGCTGTTA
GAGCAAGACCAAAGCCCTGGGGGCAGTCCTCAACACTGTTGAAGCTATACATTTTAAATTCAAGCCTATCCTTCATAGCA
ATGAATAACAATGCAAAACGATCTTCTAACCTTTTCTTTTCTCAATATAACTTTTAAGTTGCACATCCGATATATGCTTT
TGCATCATATTTAGGTAAATGCCAGACACATGTTTGTCTTAGTTGACATTTATAATTGCTGAAAATCAGTCTAGGTTGGG
TGATTGAAAGAATCTACTCTTTAGTCCTATATCTGTATTATTAGTGACTGACTAGTGAGGGTAGGAGTGTTTGAGCTTTC
TAGAATTCTACATTAGCAAGTTCAAGAATTTTTCATGTTTTAATCTATACTTCCTTTCTTCTCTAGCAGGGTTACCTGTG
ACAGGAATTTTTTCAGCATGTCCTTTTTAATTGATTGTTCTTGATTTAACATATTAGTTTTATCCTCTTTACCTACTGCC
CGTTCAATGTTATTCTCACTTTGTCTTCTATACTTTTTTACGACTTTTAAGTGCTGTCGAATCAACCTTCTCCAATTTTG
TCTTCTTTACTTCTTCATGTATGAGACTGGGTGTTGATGTTTGAGATTATGCAAGCTAAGACAAAACAACATTTTAATTT
GATAGTCATCCTTGTTCTGATCAGATTTGGGTCCCATCAAACCCAAGAGGGGCAGAAAGATTACCTCCAGGGATCGTTGC
TTCTGAATTTGACTACTATCCCCGGAGATAGTGGGGAAAACCCAGTGAGGTAAGTGTTCTGTTACAACTTCTGTATGAAC
TATATAGACCTACACTCTTGGCCTCAGGTGCTGACCCATGTATGATGGGGGCTCGTTGTTCACCTTGTATTCCTAAGATA
CTTAGAACAAAACTTTGAATGACTTGGTAAGAAACAACAAATTTTAAAGAGTATTTTCAAATTAGAAAATTAAAACTAGT
AGAGAAAATAGAATCAGAAACATATTAGAAACAATATGAAATTTTTTTTCTCAAAGAAAGAAAATCGAGCCCACTGAATT
AATTGCATCTGGATAAGTAGGTTTTCCCTTAGACTTTCCGTAGTGAACATATGTCGGATATACTCGGTCAATCGGTAGAT
GCGGTATCTTTGAACCGTCGAGCTTTTGGTGTATACCTAGACAACCATATGTCACATAATTAACTCTTTACTGCTTACGG
TTCTTACGGTTGTGTTCATTTCAGCCATGAACACCTCCTGGTTTCATGAGTGCATAGAGAGATGGGCTTTTGACAATCGT
CCTCTTTGAAGCAGCTTACACTTCACACTCACATAGGTGATTTCTAAACGTGTTATCGCGTAAATACACTATTTGGTCAA
ATCTGCCAAACTTAGCAAATCATTAAAAACTTTAAGCTTTATTAACTCATTAACAAGCCTTAATGTTGTATCCTTGTTCT
TGAGCATTGTCTTCATCATGGGAATGAATTAAGTTGGTTGACAATGCTGAACCGTCAGTCACAACTTTGTTTTTCTCCTT
GAATCTAGCTCTTGGGATCTCCAGTCTGCTAGATAGAGTTACCGCCATGATGACTTGTCCTAGGACTTAAACCCATTCCC
TTAGATGATCTGTCAACTTTATCTCTAGTTAGGCCTTTTTGTAAGTGGATCCGACACATTATCCTTTGACTTTACATAGT
TAATTGTGATAATTCCACTAGAGAGTAGTTTTCTAACGGTATCATGTCTATGTCTTATATGACGAGACTTTCCATTATAC
ATCATGCACCATGCCCTACCTATTGCATCTTGACTATCAAAGTGTATGCATACTGATGCCCAAAGGTTTGAGCCAAAAAG
AATATCTATCAAGAAATTCCTGAGTCTTTCAAGTTGTTCACCGATCTTATCTAGAGCACCTAGCTCAGAGATCATTGTAG
AGCTAGCGATACATGTTTTTTTGGAAGATTTCCAAGTGACTGCTCCTCCACCAAGAGTAAATTCATATCCACTTGTGTAT
TTTATTGCATTTGATCCCGGTGATCCAATTTGCATCACTATATCCTTTCAATAATGTAGGATATTTGTATAATGCAGGAC
ATAGTTTTGAGTATGTTTTAAATACCCCAAAACTCTTTTTATTGTCATCCAATGAGTTTGATTGGGATTATTCGTGAACC
GACTCAGTTTATTAATAGCACATGCTATATCTGATCGTGTCATACTTCCCAATAATCTAGCATAATCCAATTGTGAGTCA
CTTTCACCTTCATTCTATTGAAGTGCAAAGCTAACATTATTGGAGTCTGGACAATATTAAAATACAAATATTTGAACTAG
TCAAGTACCTATTCAATGTAATGAGACCGTGACAATGCTAAAAATCTAAGAGTTCTAAGGATTCTTATACCTAGGATCAC
ATCAACAACTCCACGATCTTTCATATCAAAGTTGCTTTCTAGCATATGTTTAGTAGCATTTATGTCATTAGTGTCTCTAC
TGATGATCAACATATCACCAATATACAAACAAACAATGACCCTGTGATTTTAATTTAAACACATTTATCACTTCCATCAT
TCTTACATCCATTTACAAACATAGTTTGGTCAAATTTCTTATGTCATTGTTTGGGTGCTTGTTTTAGTCCATAAAGTGAC
TTAACAAGTTCGCACACTTTCTTTTCTTTACTTGGAACCACAAAATCCTCGAGATGTTCCATGTAAATTTCTTCCTCAAA
TTCTCTATTTATGAAAATTGTTCACATTCATTTGATGAATTTGGAGGTCATATACCGCAGCTAATGCAATTAACATCCAA
ATGAATGTAATTCTAGTTACTGGGGAGTATGTGTCGATAAAAACAAAACCTTATTTTTTGTTTACAACCTTTGACAAAAA
GTCTTGCTTTGTATTTATCAATAGTTCCATCGACTTTCATTTTCCTTCTGAAGATTCACTTTGAACCCAAAGGTTTATTT
TTTGGAAGAAAATCAATCAACTTCCCATACGGTTGCTCAAGATTGAATCAATCTCAGTATTGACACCATCTTTCCAAAAG
GATGAGTCTACAGAAGACACAAGAAATGTTACAAAATCGTATTCGAAAGAAATAGATGCCCTTTGACATTTACTACGCCT
CTAAATCTCTTTATTAAGTACATTCTCCTTTTTTTTCTTTCCAAGGTCTTTTAGACCCTTCACTAGACTACTCAAGTCTA
ATTTTACAGTCCACAGTCATAGGTTTTATTTTAATCCTTTTAGGAATAGGAACTTGGACTTTGGCTAGACACCTCCATAC
TTTGAAATATTTCAAGTTGGATTTCCTTCCTTTCCATTTCTCATATGGAATAGATCGTGTCCTGAACAAACAAAACTTTT
TATTGCTTTATTTCTGAAAAGACAACTTTTTGTTGTTCCCCTTTTGCGGTAAGGATAGCTTCTCCACACAAGTTTTGTGG
TTAACCTGAACTATAAGTAATGTAGCCATCATTTCCTCCAAAGTTTGATTTTTTTTCCATTCTGCAATTCCATTAGATTG
AGGTGAATAGGGTAGTAGTTTTGATGAATAAATCCACTTTCCAAACATATTTCTGCAAAAGGAGATTTATATTCTCCATC
CCTATCACTTCTTATCTTTTTCCCAACTGATTTTCAACTTCAAGATTATATTGTCTAGACATTTCTATTGTTTCATCCTT
ACCATTTAGCAAATAGACATAGTCGTTTCTAATGCAATTGTCAATGAAAGTTATGAGATACATTTTCCCACCACGAGATG
GTGTTGACTTCATATCACAAATATCAGTGTAAATCAACTCTAAGGGATTAGAATTCCTGTCAACAGATTTATAAGAATGC
TCAGCATACTTAGATTCCACACAAACTTGACATTTTTATTTATTGCACTCAAAACAACAACAACATACCCAGTGAAATCC
CACTAGGTGGGGTCTGGGGAGGGTAGAGTGTACGCAGACCTTGCCACTACCTCGTTGAGGTAGAGAGGCTGTTTCCGAAA
AACCCTCAGCTCAAGTACATCAAATCCAAGTAAAATGGAGAGGGAAACAGTGTATTAAGCATCAATAAAATAATGCGAGA
AGTGAAGCGCAGTAAACAACATAAGGCTATAGGTATCACAGACAATAACTGCAAGCGCAAGGCTAGGACTACTACAAACG
CTATCAACCCAAACCCTCGCAAGGAAAGCCAACGCGCTAACCCTACTAACCTACAACCTTAATACGCGACCTCCACTCCT
TCCTATCTAGAGTCATGTCCTCGGTAATGTGAAGCTGAGCCAAGTCCTGTCTAATCACCTCTCCCCAATACTTCTTAGGC
CTACCTCTACCCCTCTGCATACCCTCTACAACTAGCCCCTCACACCTCCTCACTGGGGCGTCTGTGCACCGTCTCTTCAC
ATGTCCAAACCATCGCAGTCTCACTTCCCTCAGTTTGTCCACCACAGAGGCCACTCCCACCTTCTCCCGGACAACCTCAT
TCCTAATCTTATCGCTCCTAGTGTGCCCACACATCCATCTCAACATCCTCATCTCCGCAACATGCATTTTTTGAACATGT
GAGTTCTTGACTGGCCAACACTCCGCTCCATACAACAGGGCCGGTCTAACTACCACTCTGTAGAACTTACCTTTAAGTCT
AGGTGGAATTTTCTTATCACACAAGACTCTAGAGGCAAGCCTCCATTTCATCCAAGCAACCCCAATGCGTTGTGTGACAT
CATCGTCGATGTCACCACTTCCTTGGATTACAGACCCAAGATACTTAAAACTTTCTTTCTTAGGAATGATCTGTGTGGCA
AGTTTCACTTCCATATCTGCCTCATCCAACGCATCACTGAATTTGCACCTTAAATATTCTGTTTTGGTCCTGCTCAATCT
GAACCCTTTGGACTCCAACGTTTGTCTCCACACCTCCAACCTTGCATTAACTCTGTCCCGCGTCTCATCAATCAGTACTA
TGTCATCCGCAAATAACATACACCAAGGGACCTTCTCCTGAATAGACCGCGTCAACTCATCCATCACCAAGGCAAATAGA
AAAGGGCTAAGGACTGAACCTTGGTGCAACCCCATCTCAACTGGGAAATGTTCCGAGTCTCCTCCCACCGTTCTACCCGA
GTCTTGGCTCCACCGTACATGTCCTTTATCGCCCTAATATAAATCATCGGGACACCTTTAGCCTCTAAGCACCTCTAGAG
GACATTCCTCGGTACTTTGTCATAGGCCTTTTCAAGGTCAATGAACACCATATGTAGGTCTCTCTTCCTTTCTCTATATT
TTTCTACCAGTCTTCGCATAAGATGAATGGCTTCGGTAGTCGATCATCCCGGCATGAATCCAAACTGATTCTCCGAAATG
GACACCCCTCTTCTCACCCTCGTCTCCACCACTGTCTCCCAAATCTTCATAGTATGGCTTAGCAATTTGATACCCCTGTA
GTTGTTACAGTTCTGAATATCACCCTTATTTTTATACAACGGAACCATTGTACTCCACCTCCATTCATCAGACATCTTTG
TTGTCTTAAAAATAACATTAAACAGCCCCAGTTAACACTCTATACCTGCCTTGTCTGAGCTCTTCCAGAAATCCACCGGA
ATCTCATCGGGTCCGGTCGCTCTTCCCCTGCTCATCCCACTAATAGCGCGCATAACCTCCTCGATCCTAAAACACCTACA
GTACCCAAAGTCCCGAAGTCTTTTAGAGTGCGCCAAATCACCCAACACAATATCTCCGCCCCCTTTCTCATTCAAAAGTT
TATGGAAGTATCTTCGCCATCTTTGCTTGATGGTGGTCTCATCCACCAATACTTTGCCTTCCTCATCCTTGATACACTTC
ACTTGGTCCAAGTCGCGAGCCTTCCTCTCTCTTGCTTTTGCGAGTCTATACAATTTCTTGTCTCCACCTTTGTCCCCCAG
CTCGACATACAAGCGTTCGAAAGCTGCCGTCTTCGCCTTCGTAACTGCTAACTTAGCTTCTGTCTTAGACGTCTTATAAA
CTTTCTTAAGCGTCCGCTTCTCTTCCTCGTCTACGCACTCCACCAACTTCGTGTATGCAGCCTTCTTCGCTTCCACTTTG
CCTTGGACTTCCCCATTCCACCACCAATCTCTTTTATGGCCTCCCACTTTACCCCTTGATACCCCCAACACCTTTGAAGC
AACTTCCCTAATGCAACTAGCTGCTTTATTCCACATGGTGTCCGCATCCCCACTACCACTCCAAGCCCCCATCCCAATCA
ACTTCTCGCCCATCTCCCGAGAAAGGGCCGGGGTCAAGCCACCCCATTTAATCCTCGGTCGATCAGATACACTCTTCTTC
CTCCTATCCCTCTTAATTTCCAGGTCCATCACCAAAAGCTTGTGTTGGGTAGTAAGATTTTCACTTGGGATAACCTTGCA
GTCCTTACAGAGGGCTCTATCACCCTTCCTAAGGAATTAGGTATCTATCTGAGTCTTAGCTACCGAGCTACGAAAGGGTA
ACCACGTGGTTCTCCTTCTTTGGAAAACATGAGTTAGCAATCACCAACTCAAAGGCCTTAGCAAAATCCAGAAGCGAAGT
TCCACCCCCATTTCTCTCCCCAAAACCACAGCCTCCATGAATATCATCAAACCCATTAGAAGTTGCCCCGATATGGCCAT
TAAAATCTCCACCAATGACAATTTTCTCGGTGCTCGGTATACCTCTAACTACCTCATCTAAATCCTCATAAAAGAGCTTC
TTGGCCTCCTCGCCCAAGCCCACTTGAGGTGCATAAGCACTAATAACACTCAAAGTACATCCTCCAATGACTAGCTTAAT
CGACATCAACCTATCATTGAACCTCCTAACCTCCACCACTTGCTCCCTCAAATCCCCGTCTACTAAAATACCCACTCCAT
TTCTATCCCTTGAACCTCCTGAGTACCATAACTTAAACCCGTCGACATCCCGAGCCTTGGAACCTACCCATCTAGTCTCT
TGAACACAAGCTATATTTATCTTTCTCTTCTTGAGAATTTTCACTAACTCTAAGGACTTCCCCGTCAAAGAACCTATGTT
CCATGATCCTACCCTCAAATTATGCGAACCCGTAACCCACTTACCACTCTTATCCCTCGTCCTCGGCCTCAACCGAAGAC
ATGACTCAAAACTACCATCAGGTACCAAATCCACTAGAAAGATATTGAATCTAATGTAAAATCTACACAGGAATACACTT
ACAAATATTACAATAGGTGTATAATCTAAAAGACCAGATAGCACCAACAAAACTATAGGATCAAGTATAGTGTATTCTCC
AAAAGACACGAATGCATACTATACCAAAGGCTGAAGCACTGGTCTGAGCTATACTAACAAACAAGAAAGTACTGATCTGG
GATATATAGGATGGAGTCCTAATTTGAACTAAAAAAACCCAATCAGAAGCATCCAACAGATAAACAATCCAAAAAATCAT
AGTGAAATGCACAATGCACAATCCGGTAACCTTAAAGATCTACTCCTATGTTCTTCAAATTATTGAAAGTAATGAGTTTG
ATGTTATGATATTTCAAAATTTGATATGAACAAAATTTCATTAATGCTCCCAGGCACTCCTACCGAGGTAAACCTCTAGC
GGTCCCTTCTGGGCCCTAGAATCCCTTTCCGGTGATCTTCCATTGCCGGAAACATACCTGCGCCTTCTTTCCCTTCTTTC
TTCCTCTTCTTTCTTCTTCTAACTCTTCTTATTCAAGCCTTTCTTCCTTTTTTCTCTCTGTGCAACTATGGGGGATGATA
CTATTTTCTTTGCTGTTGGTTTCAAATCGTACGACATTACCAGGGTGGTATCCAGAGCCGAAATTTGGTACGACTGGGTA
GAGAGAGGCCGCAAGATGATGACGAGGATGAGTATAAGCCAGAAGACGATGGAGTGGCTAGCCTACACCCTCAAGGAAGC
CTCAAAAAGCCATGGAAACACTGTACGCAGATGGAAACGTCAGGACCACTTTACTGAGCTTTTCTGCGCTAGGAACTACA
ACAAATTTGGTCGGTATATTAGTATTATAAAGGTGCAGGACAAGAAAAGAGATGTCATCATCATACCTGAGTGGTCTTTA
AACTCTGGATGGATGGACATAGCTACCAAAATATCAGTCTTCATAAATGCTAAGGGCCAACCGATAAGTAAAACATCTCA
TAGGAAAACTGAGAAGGGTTTATTATATTCAGACATTGTCAGGAACAATAAATGGTCTACAAGGGAATTAAATGGTGCGA
GGATTCAACAAAAAGGAAATTCACTCATTATATCAGATGCCATCTCAACAACTCAGAACGAGTCCCTAGCAAAGAGTGTT
GTCGGATCCCTACTGGAGGAAATCCCAGGCATCACGTTATCAGAGATCCGACGATGGGTCGCAAGCACTTGGAGGCACAA
TCATGGAATCAATATCTTCGATTTGGGGGGGAATCGATTTCTCTTCGAATTCCCCAATAGAACAGCGGCTGATCACATAG
TAAGGGGGGGTTGGTTTTGGAAATCTTACAAATTCAGCCTTGAATGGTGGTCACCAACCTCAAATGCCATTTTTGAGAGA
CCGAATCAAGTCTGGATAAGAGTAGTGGGACTCCCTCTCCATTTGTGGTCCCAAAAAGTTTTCCGTGAGATCGGAAATCT
CTGTGGAGGCTGGATCCGTACGGAAGAAGAGACAGAATTACGCAATCACCTCAAATGGGCTAGGCTGAAGGTGCGAGGAG
ATGGCGAGTCGATTCCGAGCACAGTGGAGCTGACCTATGGAGATTTGACATTCAAAGTGCAAATATGGGTGGAGACACCG
GCTAGAGTGATCTCCGATGAACGGAGACGAACACCCATTAATACCCAACGGTCTGAAGAAGTGTCCAGTCAAAAGGGGGA
AGACAGCCTTTTAGGGTTTACAGAAGTGACTGGCCATGTGGGGTCCTCGTATGATCCAAAAATTTCAAAATGGCCAGCTG
GCCCAGCACGTGATATCACATGTACACCAAGGGCCCACCACTCTTTTCTTCCTAAGAAAGCAATCTTAGTAAATAAGGGG
AAAAAATTGGGCCCAGATATTCTGGCCCAATCCATGTCAAATGGGCTGCCTGCAGAAACTTCTTTCTCTCTTTTGTTGGA
CCCATTTGTGGTGGAATTAGAGGCTAACTTAATTACCTCTTCCTCCACTACTCCTCATCAGGCAGAAGAGCTCGTAACAG
AGCAAGGGTTATCTTTGAGAGAGGAAGAAATTCTGAAGGAGAAGAGAGGAGCAGAAACAGCGATGGGGAATATTGTAGAT
ACTTCTGAGATTCTCTGGCAGCAGGCCAGCACATGCATACAAGGAAACAACCCTCAAAGCACTGAAGTAGTCAGTACCAG
TTTGATTCCATTTGAAGAATCTGTGCCGCTAAATCAACTCAGCCCAGAAGAAGGGGAGGATCCAGAATTTGACGTCCCTA
TCTGGATCCATCAGAACATAAACAAACTGGCCAAGGAATTTGGAGTGGACATCAAGGGGTGTAAAGATGAAGCTTTATCA
TTATTCATGAAGATTGACGGTATGAGGAAAATCAACAAAGATAACGGGGCAAACACCAGTAAAGCAACACCAATAATAAA
AGGGTCTAAAGAATTGAAAAGCTTAGAGTGTGGAAGCAGTTTCAGAAGCAATGGCACAAGAAGCAAAGGGGGATATACCG
TTCCAAGTTCCCAATGACAGTGAAGATAATCACATGGAATGTGAGAGGCCTTAACCAGGCAAACAAGAGGTGTGTTATCA
AGAATCTAATTCATGAATGGAAAGCAGATGTGTATTGCTTCCAAGAAACTAAGATTGAGGGGGATATCAGTAACATTGTA
AAAGATTTGTGGGCTAATAGAGGAGTAAAGTTCTGCCAACTTGAAGCTAGTGGGACTAGAGGGGGCATTCTAATTCTATG
GGATGGGAAAGTATGGGAGGGAGCTATCAGCAGTGTAGGAGCCTATTCTATATCTTGCCAGTTTACAGGCAAGAATCAAG
AATTCACCTGGCTCCTGACTGGTGTCTATGCTCCTAACAATAGAGAAGAAAGAGAAGAAGTCTGGTGGGAGGTTGGAGCA
GCGAGAGGTCTGGTCAATGGGCCCTGGGTGGTTTGTGGAGACTTTAACACAGTTCGATATCCTTCAGAGAAGAAGAACTG
CGGCAGAATATCAAAAGCAATGAACGATTTTTCTGAATTCATTATGGACCTGAATCTGCTGGACCCTCAACTAGCAGGTG
GTAAATATACTTGGAGGAAAGGGGACAGACATGATGTTGCGGCTAGATTAGACAGATTCCTAGTGTCTAATGAATGGGAT
GAAGGCTTCAAAAACATTAAGCAATCAGTTCTACCGAAAGTAACATCTGATCACACTCCGATTATGTTGCAATGTGGGAA
CTGGGAGCCTGCGAAATCTTACTTCAAATTCGAAAATTGGTGGTTACACACAGAGGGTTTCTTGGAAAGGGTCAAGGAGT
GGTGGACTTCCTTGACATGTGAAGGAAGACCTGACTTTATTCTAGCTTTCAAACTTAAGGCTATAAAAAACAAACTAAGG
GACTGGAGCAAGTCTGGTCAGGGTAATCTAGCCTTGCAAAAACAGAGTATACTCAGTCAACTTGCTGAACTTGAGGAAAC
ACAGGACCAGAGAATTCTCAATGTGGAGGAGATACACTCAAAGGCTGAACTTCTCCTAGAGTTCGAGAACATTGCCAAGT
ATGAGGAGATATCATGGAGACAAAGGTCAAGGGTTAATTGGTTGAAGCAAGGTGACAATAACACTAAATTCTTCCATAGA
ACTGCCAATGCACACAAAAGGTATAACTCTATTGATGAGTTAAATGTGAATGGGGAAGCAGTCAAGAGTCCAGAAGTTAT
AAAGAAAGCGATAGTGGATTTCTATCGGGAATTGTACACTGAAACTGAGACCTGGAGACCCTCAGGCAATTGCAGGGGAG
GACAAATAATCTCTGAAGAAGATAATCTTATGCTTCAAAAGGAATTCGAGGACCAAGAGATATGGGAGAGTGTAAAGCTT
TGTGCCGGAGACAAGGCACCTGGGCCTGATGGTTATACCATGGCTTTCTTTACGCACTGTTGGGAAGTCATAGGAGGAGA
AGTTATCAATGCTGTTAAGAATTTCCATGAGAGATGTGTTTTTGAGAAAAGCTTCAACTCAACTTATGTTGCCTTGATTC
CCAAAAAGATAGGTGCAAAGGAACTTACTGACTTCAGACCAATCAGCCTAATTGGTAGTGTTTACAAGATCATTTCTAAG
CTTCTTACTGAGAGACTCAAAAAGGTGATGCATAAACTAGTGGACACTCAACAGTTGGCCTTCATTAAAGGTAGGCAAAT
AATGGATGCCATCCTCATGGCAAACGAGTGTGTGGATTCTAGAACCAGAAGCAATGCTCCAGGAATTCTCTGCAAGTTGG
ACATACAGAAGGCATATGATCACTTAAATTGGCAGTTTTTGTGGGAAACTCTTGATAAAAGAGGTTTTGGTGGTAGATGG
CTAAGATGGATGAAATTTTGCATTCAAACTGTCAAATACTCAGTTCTTATCAATGGCTCACCTACAGGCTTCTTCTCTGC
TCAAAGAGGCCTAAGGCAAGGTGACCCTCTATCACCTTTTCTATTCATCATTGCAATGGAAGGGCTAAGTGATATGCTGA
AAACTGCTCGAGAGAACCTTTGGTTAAAGGGATTCAAAATATCAAACAGAGTGGGATGCGAACTGGAGATCACCCATTTA
CAATACGCAGATGATACTCTCATATTTTGTGATGCCAATAAAGAACAACTCAGGATGCTAAGGGTGATCTTTATTCTCTT
TGAAGCAGTATCAGGACTTCATATAAATTGGAATAAGAGCTTCTTATTTCCAGTTAATGTAGTTCCTAACCTATCCTCTC
TGGCTAGGACCCTTGGTGGAAGAATTGGTGACCTCCCTACGACTTATCTGGGGATGCCTCTGGGAGCTAACAGCAGGTCT
TTAGGTATTTGGAATGGGGTGATTGAAAAGTGTGAAAGAAGACTAGTGAATTGGAAGAGTCAATATCTTTCCCTAGGGGG
AAGACTAACACTTGTTAATAGTGTCTTGGACTCTATGCCTAGTTATATGATGTCCCTTTTCCCTATCCCAGATGGAGTAA
TTGATAGATTGGATGCTCTAAGAAGGAACTTTCTATGGGAAGGCAACAGTGAGAAAATTTTTTTTCACTTGGTTAAATGG
GCAGCCTTGATTGGGAATAAACAAGTTGGAGGTCTAGGGGTGAGAAACTTGAAGACTCAGAACCAATGTCTACTAATGAA
ATGGCTCTGGAGACTAGCCTCCAATGAACAAGCTTTGTGGAAGGAGGTGATTCAGGCAAAATATGAAATGGAAGATCATT
GGTCAACTAGCATGGTGACCAACACTTATGGAACTAGCCTTTGGAGAACCATAAGGAACCTATGGCCAAAACTTAGAGGG
AATTGCAAAATCAAAATTGGAAATGGTGTGAAGGTCTCATTTTGGGAAGATAGCTGGCTGGAACAAGGTCCCTTAAAAAC
ACTCTTCCTTGATGTGTTCATCCTCAACCAACAACAGAGGGCTACTGTGGCAGAGGTTTGGTCAAACCTAGGATGGAATC
TGAGCTTTAGAAGACCCTTCAATGATTGGGAGATCCAGAGAGTAGTAGAATTCTACAGAACTCTGGAACAATTCAGAGGA
GGAAACACTGTCCAAGACTGCCTGGAATGGAAGGATCACAAGCAAGGAAGATTCAGTGTCAAGGGGGCTTACAAAAAGTT
CAACCCTTTCAATACCCAGATTAACGGGTGGCCCTGGAAAATGATTTGGAAAGCCAAAATTCCCTACAAAGTGTCTTGTT
TTACTTGGCTACTTGCTAAACAGGCTGTTTTGACTCAGGAAAATCTCATGAAGAGGGGTATCCAATTGAGCCCTAGATGT
TTCCTATGTGGGGAAAAGGCTGAGACGGTGACTCACCTGTTTCTTCACTGTAGGATAACCAGCCAACTGTGGGACCTCTT
CATCAATAAAAAAGAACTGAAGTGGGTGATGCCAAGGAGAGTAACCCAAACCCTGAAGATATGGAGTAGTTATGCCAACA
TCTCAGGACATAGGGAGAGATGGAAAATCATCCCAGCTTGTATTTGGTGGTCAACGTGGAAAGAAAGGAACCTTAGATGT
CATCAGAACAAGAGCAACACTATTCAGAAGATGAAGATGAATTGTCTTGTGTTGTTTCATTTTTGGTGTAAACAGGAGTA
TATGGAAGATCTAGAATCAGTTATGAATGTCTTAGGATCCCTGTAATTTTTGTAAATTTTGTCATAGGATTGAAGATCTT
CTGTTATACTCTCTTTAATCTGTAATTAGGAATCTGTAACATGTTGTGGCAGGTTTTGGTTTTTGGAAATAGAAATACAA
ATGTTACCTTCTCAAAAAAAAAAAAAAAAAAATAATTATTGAAAGTAGAAAACCAGGACCCAAACACTGCAAAACGGCCC
AGAAAACAGATTCAGAGCTAGAAAGAAGGGGAGACAAGGTAGATAGAACCTGGTCGGTGAAGATGTAGGGCTTCGGTGGT
CTTCGGTCAATTTTCCGGCCAGATCTGGTTGGTCTCGCCGGTGATTACCTTACCTTCGCCGGAGTTGGCTGCTCGCTGCT
CGCTGATCGGAGCAGCTGGAGCTCCTGTTGTTGTTTTCGTCCTCACTGGAGCAGAGGAGAACAGAGAAAGAGGCTCGCCG
GTCGGAGCTGGTCCTCGCGATGCTTCTGGCCGGCGCGACCTTCACTTGCTAGCGAGAAGAATGGATCGGAGGCGGCGCCC
GGTTGCCGGATGGTTTTCGCGGCTGCTCACTGATCGGCGCTGTTCGGTGCTTCGCCTGAGGGACCGGTGAAGACGAAGAA
GAAAGACCAGGAAGAAAGAGAAGAGAAACGTCGGTAGAGAGCTCCTTAAACTAATTTTCTAGACTAGCAGACATAACATT
GTTCATTTATTGCACTCAAAGTAAGACAAAACTTCTAAGTTAATCATCTAATTTCAAAAAAAAAAAAAAAACTTCTAAGT
TGATCAGTTTTCCTTATAAGGTTTTGTAATTGACATGCCCCAAGTGTTCATGTCACAAACAGTTTGACTCAACCAAGTGA
GAACAAATAAAAATATTGAGTTTGAAAAGCTCTCCGCGAGGTAGTTTTTTCTCACAAATATTTTGTTCCTCTTTCTTACA
ATTTTGTGTGATACAAACACCGTTTAGAGTCATCACCTTGTCAAATGTCCTTTTTGGAAGGACCTTTCCATAACTTTCAA
TTTGATTGCTATAGAACTATCCATGAACAAAGTTTCATCGGGTCCAATAAAGGCAATATAGTCCAAATGCTTCTTTTACA
AAACATGACAAATGACTATTCACCAATATTCATGTCTATACAAATAGTTATATTTAATAGACATTTTTTCATGAAAAATC
TCAACATTTTAAGTGACACTTTTTTCATAAAAGAACTCAATCATTTTGAACAACTATACATATAATTTGGTAGTTTCATA
CTAGTCATACCATATACTAGTAAACGAAAAACTCAACGACCACAATATCAAATATACTCCAAGAATTTTGTGGGTCTAAC
ATAATACAAAAGTATCATCGAATTTAATATCTTGTGCTCCAAATTTAAATTAGACACTAAGTCTAATTTTATCTTTGTCA
TAAGCAAAGAACCCCCCACATTTTAAATATGATCTCAAAAATACTTTTCAAGTATTTGAAAATAATTTTTCCACATATTT
TTTTCTCATGCTATCAAAGTGTCATTGGCAACATGAAACCACTTTTGAAAATATTATTCTACAAAAGAATTAGAGTGTTT
CAATTCCATTTGACAGTTTTTACACAATGTCAAAGTTCATTCCATAGAGACACAAAATTACAAACTCTAAGTCACTGGTA
TTTTTCCTCTATCACAAATAGACATACCACTTAGTATTTAAAATACTAACAATAAAGACAAAATTTTTTTGTACAATTTG
TTTCTATATAACAGTAAAGTTTATAGAAAATCAAAAGTACAATATTGACTTATTATGTGAAGTTATCATATTCTTCTAAC
CAATTGCATAGTCTAATTTATCCAGAGTAGAAAACTACAAAAGTTTTTAGTCTACAAAATTCAGACACAATCAAATTTCA
CATGGAGCACAAAACTACAAAAGTTTTTTTCCAGTCTCCAAACAGAATTGGACATATTTATAGATTATCACATAAATATG
CTTTTCTTTTCAAATAGCCTTCCAATAATAATATTTTGACATACTATTTTATCAAACAATAATGTGCATCTCTCATTCTG
CAAACTAAAAAATTTTAAAGGCAACAAATTTTTCCAAGGAAAATTCGTTCAAAAAAACATATGGTTTGCAGATCTTTTTC
CAAAGACATACATGATAAATATAAAAACTGTTAACTTTTAAAAACTATTTTCCTCCTTAGATAAATAATAAGAAGGTTAC
CTGGTGTAATCTTTAACCGAAATACCACCAATTCTTCTAGTACATTCTCACTTCGACCTTGCTAAATAAAGCACCGAATT
CTAAAGAAGTAATGCATTAATCTTCTACTTCCATGATCTGTTTCTCTCAATCAGTAGAATACAAGAAATACCAACAGTAT
AATAATTTCCTTAAGATTGTTGTTCACCTTGTATTCCTAAGATACTTGGAACAAAACTTTGAAGAACTTGATAAGAAACA
ACAAAGTTTAAAGAGTATTTTCAAACTAGAAAATTAAAACTAGTAGGGAAAATAGAATCAGAAACATATTAGAAACAATA
TAAAAATATTTTTTCTCAAAGAAAGAAAATCGAGCCCACGGAATGCACAGTGTCCCCTTAAGGAAATTATTTCCCTCAAG
TACCCGAGGTTAATGGAATATATCCTACCAGGATGGAACGATTATACTCACCGGTGTATCGGTACCTAAAACCACGGTGT
CACCGAAGCACTCAATGGCAGTAAAGTACACTTAAAAATACTAGATTTAGTAGTATTAGCAGAAGTCCAAAAAAATTCGT
TTTAACTAAAATGAGAGGAAATCCTCAATTTATAGAAAACAAAGGGTAGTGTGAAAATGTTCTTATTGTGCCTTACCGAA
AAGGTCACAAACCTTTGGAAAAGTCACAATCTTTCGGAAAGGTCACAACCTTTCATAGAAGTCACAACTTTTCATAAAAA
TTGCAACTCTACATAAAAGTCACAACTCTTCATTTTCCATTTACGCCTTTTAAAACCCAACACTTAAAACTACTTATTTC
TTTACTTAGATCCATTCTATTGGTCTAGCTTGTTCAGAATTGCTTGGCTAAAATCGGAAGTATAAGAATTTACCTCTGTT
CTGCAAATCTAGATATAATACATCTTACAAAATGTTGGATAATTAGTATGTTGGGACATATTAGAATTGTTTCTTGTCAC
TTAAGCTTGTTGCATAATACTCTCTTATAAGGTTAAAAAACTCAACTTTTTGCCTGTTACTTTTGATCAAACTTTGTCCT
TTGTTATCCACCTCCGTCCTGGGTTGATTTTGATCTAGAAAAAATCTTAGTGTCTTCCTTACCAAAAACTTGATTTTATT
TATTCGTTCCCCTGTTAATCCAGATCAAGGCAGTTGCAATTCACAAACCTTAAGAATGAAGAACATTTTTTAAAATAGTT
GAATGAAGACATTTTACTGACGAATCCAGGATTATTACTTTTACCTGAAGAGGCAGCTTCTTAGCATATTTTATCTGCAG
GACCTACAAAGCAAGCCAAAATATCTGGTAACATTTACTGTCGGTATTAAGCAGAAGCATAACATTGATGCTGCTGTAAA
TAAGGTATATCAATCTGTTTTTCTTTCATAGGTTCCCCCCCTCCTCTCCTTCTCTCTTATTCCCAATTCCTCCTCATCCT
GACCATTTTTTTTGTGGACGACTTCACAATTCTTCTTTTTCACTGTGATGGTAAGACAACTGAATGGGATGAATTTGAGT
GGTCAAAAAATGCCATCCACGTGAGTGTTCGGAAACAAACAAAATGGTAAGTAATATGATAAAAAGTAGCTTTGGACTGG
AACTATGATCAACTTTAAGTGTTGCTTTAAATCATGTTAGTGACAAGAACTTTACCTCTTTATAAGGTGGTACGCGAAAA
GGTTTCTGCATCCAGACATAGTTGCCCCATATAACTATATTTTTATCTGGGATGAAGACCTAGGAGTTGAGCATTTTGAT
GCCAACGAGTAAGTTTCATGTAATTTCCTGATTCCTGTGATCAACAGCCTGATTTGACCCAAATCCCAATGTCTTAGTTT
TTCTGAATTGTCCATCCAACACCAAGTACATTAAACTTGTCAAGAAGCATGATTTATAAATTTCACAGCCAGGTTTGGAT
CCCAGGAGAGAAACAACATGGCAAATGACAAAGAGAAGAGGTGATCGCGAAGTTCACACGTAAGAGCCAGGAATCCCATG
ATATTATTTATTCACAAGTCCTGTTTTTTTCTCATCCTTTAAATTGTTCTGTACTTCTTGATTTATAGGTTTCTCTCTGT
TTATTCGTCTTTTTCTTGATTTATCTCATCAGGACAACAGAAAAGAAACCAGTCTGGTGTGCAGACCCCCATTTGCCTCC
TTGTGCAGCGTATGGATAGCTCTCCTATTCGTTTTTTTTCAGTTCTTTACTTGCTCTTATCATCTACTCTTCTCTATATT
CAGATTTGTAGAGATCATGGCGTTGTGTGTGGTATATGATTCAGGTATCATACCTTGCACATTAAACATCGAGAAGGTCT
GAGACGTCATACATTTTTTTAGATTGACTTTGTTGTTTTATCACTTGTAGAGTGACTTAGTCCGTGGTTGGGGACTTGAC
TTTGCGCTTCGTAAATGTGTTGATGTAAGTTCAGCTCATCCAATGAATTCAGTGTTGAATATATTTGGTGGGGGACGACA
AGCACAATCTATTTATGACAATCTGAATTTTATTATATCAAATTAAGGAGCCGCTTCGGTCTTACAATCTTGATCACATT
TGTTGCTTGCTTCAGCAACACTCTTGACTTAGCACTCACTCTTGTTTTCTTTCTTACTTTCTTTCTTGCTTTCTTACTTT
GTTTCTTGCTTGGTTGCTTACAACTCAAATGGACCACCTCTATTTATAGGAGGTGATGGAAGAATCTACTGAGATACATA
CTACTCTATTCTAGAATATTCCTAACTATATTTTTTCTAGAACTATCTTTTCTAGAACATTTCTAGACTTTTCTCTCTAG
AATACTCATTCTAGAGATCTTCCTTCACTTCTCTACAATTCCGGAATATTCTAGATTTCTCTTGACTTATCTTAAGTAAA
TAATTAAGTTGGTAATGAATTCTTAACACTCCCCCTCAACATCAACTTAATTTTTTATTTGCGTCTATTGTGAACGATTC
CTGAAACTTTGCAAGCATCATAATGTCCATGCCCTTTGAGGATCTCCACCTTAGTTGGATTATTCCGATTCCTACTCTTT
GAAGCTTCTTCAAAGGCAATAGCCTCTTTGATGTTAACCACCTCGGTTAATGTTGCATCTATGTACTTGGTGTTTGGACG
CTTCAGTCGTGTAGACCTCCTCAGTTGCGATTGTGACACTTCTTGGACTTCTTCTTGCAACTCATCTGGTGTTTCACAAG
ATCCGGTTTGCCATAAGCTTGTCTTTTCTTTTTGTGGAGATACCTCCTAGTTAGATTCTATTTTGTTCCCTTGTTCTACT
TTGTTGAGCTTAACCTGCAGCTTTTGCTCAAGAGCTATTGAGTATGGCAAAGAGACTTCTTTGGACCACCAAGATGACAC
TTCGTCAAATACCACATTTCTTGACACGTATGTCCGATTTGTGGTAGGGTCACAACACTTCCATCCTTTGCTTTGTTCGT
CATATCTAACAAAGATGCAACAAACAACTTTCCTATCAAACTTGTTGTGGAGATGATCTGGCACGAACACATAGCACACA
CAACCAAAAACTCTGAAGTGGCTTACGGTAGGAATCATTTTTCTAAGTTTCTCAAATGGTGAGATGAATCTCAATATTGC
CTGTGGCAACCTGTCGGTGATGTGGACAACAATCTTCATGCATTCTGCCCAAAACCTTGCTGCTACATTATAATGCAGCA
TATCTCTGCCTGATGTCTATTTTTTCTTTCAGCCACTCCATTTTGTTGTGGCGTATTTGGACAAGTTAGTTGTCGTCTTA
TCAACTTCTCTTTAAGATAGTCATTGAACTCTCGTGATGTGTATTCTCCCCCATTGTCCATACGGAGACACTTGATTTTG
CTTTCAATATCATTCTCCACAGTATATTGGAACTCTTTAAACTTCTCAAATACTTCAGATTTCTCTTTTAAGAAGTAAAT
CCATACGTACCTTGAGAAGTCATCAATGAATGTTACCATGTAACGATAACCGTTGATGGAGGACTGCTTCACTGGTCCAA
GCACGTCTGAGTGTACTAGCTCAGTAGCTCCATTGGCTTCTTTGCTTGATACTTCGATTCTCCATAGGGAAGTTGATGTG
CTTTCCCATATTGACATCCAGTACATATAATGTCTCCTGTAATCTCAAGCTTGGGAAGACCTTTTAATTTTGACTGTTGC
ATCATGATTTTTAGTTTGTTGTAGCTCATGTGCCCAAGACGTGCGTGCCATAGATCAGCTGTTTCATTACTTTGAGTTTT
CTCAACATAAGTTGTCTTTGCTGACATGACGTAGATTGATTCTAATCTTCTTCCTTCCATGATTGGTGCGCTTGTAACTT
TTAAGTTTCGATATACTTTTACGTCATTTGGCCCAAACAAGACGTAGTTACCAGAATCTATTAGTTGTGAAACAGATAAT
AAGTTTTTCTTCATACCTGGAACATGGTAGACATTTTGAAGTTCCACTTGTCTTGAGCTGTGATGAGTGCCAATATGAGT
TATTGGCATTTTTGAATTATTTGCAGTCACCACTACTCGACCGCCTTTATATTCACTCATGTTAATGAACTTTTTCTCAT
CACCAGTCATGTGATTGGAACATCCTGAATCAACGATCCAATCATGTTCATAATCGACCAATTTCTCACTTACAGTTACA
AGTACAATCTCTTCTTCTTTGTTAGAGTGACAGGTGACAAGCTCCTCTTGCTGATTAGTTTCTTCAACTGCATAAGAGGT
CTCGAAATCCCAAACTTCTTCTTCATCTTTCTGATTTTGGGAAGAAATAGCTACATTACCTGCAGCTTTCTTGTACCAAC
AGTCTCTAGCGTATTGTCCTTTCTTTCCACAACTATAGCACTTCTCCATTTGCCGGTTGTTAAAGCTTTTCACCTCCTTG
TTTTGTAGTTGACTTCTTTGATGTTGGTTATTTTGGTCTCCCCTTGGCCGTGAGCTTTTCTCTGTTTTTTTTTTTATAGT
CTTATCTTTTGGTGAAGAACGCATTATCTTCATCTTTTATAGTAAGGCTTGATAATGGCTTCTCCAAATCTTCTTCTTTT
GCCAACATATTTTCCAACTCAGATAAAGTTGGTTCTGTGGTCCACTCTCGTGTGGCTGTAATTATGCCTTTGTACTCTGG
CCTTGGACCATGAACAATGATTCTCCTCATTCTTGTCTCTGTGAAGCATTCTCTGGATCTAATTTGATATTTCATCATAT
AAAGATTTTACCTTTGAGAAGTATTGGTTGATTGTCATATTCCATTGAGATATCGACAAAAGCTCATTTTCAAGCCTTTG
TAATCTCGCATCATTTTTCTTTGTAAAAATCGTTGCCAAGGTGTCCCAAGCTTCTTTGGGTGTCTTGGCATTTTTAATTC
GTTGCAAGAACTCATCAATTGTTACCGTGAGAACAAACATGACCTTTCCAGCTTTGACCTTCCACCTTTTTGCTGCTTTA
GATGGTGGTGTGGTATCTGCTCCACCGATTATATCCCATAATTACTGGCCGAGAAAGTAATATTGCATTCTCGTGCTCTA
TGATCCGTAGTTGCTTGCATTGAGCTTCTCAACGCTATTGAGAGTACTTGTGAAATCCGCTATTGAGTAGTGCCTCGCAA
TTTGTAGCCTCCGACGGTAGCTTGTAAGATCTCCTTTCCTTTGAGTTGCTACCTTTCTTTATCCACCAGGCTCTGATACC
ACTGGTTGAATATTTTTGGTGGGAGACGACGAGTACAATCGACTTCTCACAACTTGAATTTTATTATATCAAAGTAAGGA
CCCGCTTCGGTCTTACAATCTTGATCACATTTGTTGCTTGCTTCAGCACTCTTGACTTAGCACTCACTCTTGTTTTCTCT
TACTTTCTTTCTTGCTTTTTTACTTTGTTTCTTCCTTGGTTGCTTACAACTCAAATGGACCGCCTCTATTTATAGGAGGT
GATGGAAGAATCTACAGAGATACATACTACTCTATTCTAGAATATTCCTAACTATATTTTTTCTAGAACTATCTTTTCTA
GAATATTTCTAGACTTTTCTATCTAGAATACTCATTCTAGAGATCTTCCTTCACTTCTTTACAATTTCGGAATATTCTAG
ATTTCTCTTGATTTATCTTAAGTGAATAATTAAGTTGGTGATGAATTCTTAACATTCAGTCTCTTGACTTTGTTGTTTTA
TCACTTGTAGAGTGACTTAGTCCATGGTTGGGGACTTGACTTTGCGCTTCGTAAATGTGTTGACGTAAGTTCAGCTCATC
CAATGAATTCAGTCTCTTGGCAACTTTCTTTTACATGCATTTGTCTTAGTACCAGATTATTCAAATGCTCTAACTGTATA
TTCTCTTTTGAAGCCTGCTCATAAGAAAATTGGAGTCGTAGATGCTCAATGGATTGTTCATCAAGGTCTCCCTTCTCTGG
AAATGAGGTAAGTGAATGAAACCAACTATTGATACTACCTTCCCGCACAAATTATTGAGTAGCATTGCAAACCTTAAGTG
ATCGTTAATTTAGGCATCTAACATAATTATCGCCCTTTCCTCATTCACTGTATACAGGGAGAAGCAAAAGATGGAAATGC
TTCTTGGAAAGGGGTAAGTAATTCTATGTTAACATTTGTTATATTGGTACTTTGTGAATCATCCTTTTCCACCTTAAAAC
GCAAAGCGGAAAATTATTGTGTGATTCATTGATCTTGTGTTTGTTGTGGCAGGTGAGGGGCAGATGTAGAAAGGAATGGA
CAATGTTTCAAACTAGAGTAGCAAATGCAGAGAAAGCCTATTTCAAGTCTATAGGAGTTGATCCTTCCAATTTGACATCT
CATTAAGTCAACACGATCAAGTTGACAGTTTACAAAGAGTCCTGGCAATTTTGCCTAGGATTATAGGTGCCTCCATCTTG
CCTCCATCTTTTAAAATTGATAACTGTTAGTTGTTATGATACAATAAATTTTTAAAGGAAAGCATATTTATAGAGCTTCT
TTAATAGTATCATACATAATTACCTTTGGAAAACCTACGGCCTCTGTCCTTTGTGTGAGCACTCTATGATGTGCACTTTG
TCTTGCAAACCACACATAAGGAATAAATCGCACTAGGTAAGCTACTTTCAACAATCCTTTACAAGAATATTATAGCATAT
CAAATTTCTTGGCATAGTCTTTTTCTTATAGATACTATCTCACAATGAGTCGAATAAAAAATGGAAACATCCAACACCAC
ATCTCCTTCATGTCTATCTTCTAGTCATCCACGCTTCACCTCCACCACCCACTTCTTACATGCACTCCTTAGTATTGCAT
TTTTCATATGCTTGTGTCCTTTCTGATACTTCAAGAAATCTAAGGGAAGAGGAGGAAGAAGAAGAGGAAGAGGAAGAAAA
AGAGGAGGAAGAAGAAGAGGAAGAGGAAAAGGAAGAAGAAGAGGAAGAGGAAGAGGAAGCAGAAGAAGAGGAAGACGAAG
AAGAGGAAGAGGAGTAAGACGAGGAAGAAGAGGAAGAAGAGGAAGATGAGGAGGAAGAGGAAGAAGAGGAGGAAGAAGAG
GAGGAGGAGGAGGAGGAGGAGGAAAAAGAAAAAGAAGAAGAGGAGGGGGAGGAGGAAGAAGAGGATGAAGAAGAGGAAGA
AGAAGAAGAAGAGGAAGAAGAAGAGGAAGAGGTGGAAGAAGAAGAGGAAGAAGTTGAAGACAAATGAGGCGGAGAAGACG
AAGGAGGATGAGGAGGAAGAAGAAGAAGAAGAATTGACCTTTCTAATGAGTATTGCCCTCTCTAGTTTTGCTCGCTAAAG
ATTGCTGCTTTGTTGTCTGCACTTCAATCCCAAAGGGTATGTTTGGAAAGCCACTTGGTAATTGGAATTTGTGTAATTAC
TAGGGTAGTAATTACCAGCCTAGTAATTACACTGTCTAGTAATTACACTGACCTGCTTGGTTGCCATAGTGTAATTACAC
ATGTCTTGTTTGGATGCCACAGTGTAGTTACACATGTTCTGTTTGGATGCACAATTGCAATCATAAAATTATATTAAAAT
TTTAAACTAAAAATTAATTATTTAAAATTTATACTAGACAAATAAGAAACTTTATAAATGACATTAAATTAAATATTTAA
GATATATATTCTTTTTTGAAAATATATTAATTAATAAACATATTTTCTATAACTAATATTATAAAAAAAATAATTGATTT
ATATTTTTTCAAATTAATATATTTCAATTGAATTGATCGTAACAACTAAAAGTATGAAATTTCTACGAATATCGTGAAAT
ACATGTTTGATAAAAAGAATTATATGTAAAAAAAATGTCATAAATTATTAATTTGATAAAAATATAATCTATCAAGTCTA
ATTAAAAATGACGTGCCATGTAAATTCAATATTACTAAAACAAATGAAACTGAAAATATAACATAAGTTATAAATTCAAA
ACAAAAAATTTAACATAATACTCTTATAACAAATTTCAACATAGCAATAAATATGATTTATTTTTATTTTTTCTTAATAA
AGAAAACGTAAGTCTATAACCTTACTTCACAATAAATTCTATTTTAATTTAAAAATTAGAATACTAATAAAATTATGCTA
ATGAGAAAATAAGCATGGCATAAAGAAATAGATAATACGAAAAAATTACATAGAATCGCATAAAGTAAGATTGAGAACAA
GAAGAAAATGAAATATAATAATATATAATAAAAAATAATCTTTACAAATTTTTAGAATAATAAAAATAAAAAACGAACTT
AAAATAATAGAAGTAAAAAAAATAAAAAATAAAAAATAAAAATAGAAATATAAAAAAAAAAAGAAATTAAAAAGTAATCA
GGTGGTAATTACACCAAGTAATTACCAGCAATTCATAGCCTTTGCCTGTGAATTGTAGAGTGTAATTACCCCCTGCCAAT
TACACCAATTACTTACTGACTAAGTAATTATCTGTCTAACCAAACAGGATAAGACAGTGTAATTACACAAATTACACCAA
ATCCAATTACCAGAGTGTCCTTCTAAACAGGCCCTAAGTCCTTTAGTAATCCCAGCATCCAAATAATTTCAGTTACAGTT
GTAGCTATACTTCTCAGCTTCTGAGTTTAATAAGCAGATGAATGTCTATGGTAAACGTGAATTTCAAGGAATGTTGTAGC
TTTTTAATAGGTTTGCAAATTGTTTCAAGTATTGATTGTTCAGATAATATTACAAAATTTTGGTGCCTGATTTAACAGTT
GACTATAGATAGAACCTTAAGGTAAACACAAAACAATCTCCAACAAGTAAATAGTCTGTTATGTAAAAAACAATTACTCA
GTATTTTTGCCTCCATTGGGATTTGAACCTAAGAGCTAAGGAATAATATTAGTTGAATACAAGAACGACAAACTAAAATT
CCAGAAGTATAAATATCCATGGCTAATATGCACTTGAAGCTAAATAATACAGGATCCTCTACACAAGAATCAAGATGATG
AGAAAGAGGGTCCCTGGCCTATTTTTTTTTATGGTTCACATATATTTGCAATTTAGGAGATGCCCGAGGGAACCCCATCA
ACTCCTTTGAGAATTTGCTTTCATGAACACTTTCTGCATCTTCATTAAGGACGGTTTTCAGGAGTAGAGGTGCAGAGGCA
AGTATAAACCTTACAAAGAACATTTCAGTTGTTGAACCATGGAACTTTTTTATTATCAATCTTTGAAGCTTGTGGAATAG
TCCTAGTGTCCTGTAGGCTGGTCCTTCAAAATGGTTTACGTTTACTTCCATGACACCTTTCTTCTTGGAGCTCAACTCAA
AAAGGAGGCTATCCAAATTGGGAGAAATTCTAAGCATTCCTAGAAGAGCAAATATATGATCTTCATCATCAAAATCAAAC
TCATATAACGCGAGAGTCCTCAAGTTGTTGAGGTATGTGGGGAGCCTCTCTGCTTCAGTAGCAACAGACTTGAGGTAGTA
AGTGTGCAGACCAAAATTACGAACTTCAGGCCAGCACTTGAGAAGATAGGTCATGTTCATCGGTTTATCTTGGTTTGTTA
TTGACGATGCAAGTATAACTGTTGTCAGCATCCGACAGTCCATGTAATGAGCCAACTCAAGGGTTTTGGTTCTAATGGTA
AGGAATGATATTTGGGAAAGTTTTGGAGCATATATGTTCGAGTTAGGAAAACCACTACACAACTTAACTTGCAGAATCAC
AAGGTCTGGCATCCACAAGAAAGAAGTTGCAACATCTAAACGTAAGACGACTTTAAGTAGTGAAAGGTTTTTGAGCATGT
GGAAACCCGTAAAGCTGCATGGCGGCCTGAAAATGCATTTGGACAGGGTCAAACTTTCTAGTTTATTTATGCCGTACAGG
CAGGAAGGCAATTTATAAGGAGCATTGTTGAGAATCAGACGATCCTTGTCTAGATTCTCAAGGGTGAGATCCATGATACC
GTTTCTTGACAACAAAAGCATCCATTCATCAATAACTGAGTGCTGAGAAGAAGGTATTGATGAGATATTGACGAGGAATG
TCTTAATGGCTCCACAATGTTGCAACAGAATTGTATTAATGACGTCTATTATTAATGGCTTGTTGTGGCAAAAGTCAGCA
GAAAATACAAGCTTGGGAATTGAAACCCAAATATGTTTCCACGGTCTAGACAAAACACTCATTCTTGCCGCTTCTTCCAC
AGATAAGTGCTCCTGAATCTGGTGTTTGACATTAATAGGGAGATCTGTAAGTCTATCAAGTTTGTCCCTTTCAACTTTAA
GTTTCTTAAAGCAGCTACTGATCATTGCCACTTTGAATTCTGAATAGCTGGAAAGAAAAAAAAACGTCAGAATATAAGAT
TATAAACATGCTTCAACCTCATGTCTACCACAATAATCCCATGGGGCAATGAATCTAAGAGCCTGTTTGGATTAACTTAT
TTTAAGTGTTTTAAGCCAAAAGTTTTTTATGCACTTTTAAAGTGTTTGACTAAAATTTAAAAAAGTGTTTTTAACTTGTT
TTTAAGACAAAAATATAAAAATAAGCAAAGTCTAACTTGTGGATTTTGGCTTATAAACCAAAAGTTGAATAATTGTTAAA
CAACAGAGGCGGACTTCAGACTTGGTATTTATTGAAATTCTAGTAGTTTTCACGTAGTCGCAAAAAGGAATGCTGATGGA
CCACCGATGCCGGTATCACTACAGAGACCCAACCAAGAGCCCGCCACTGTTACCACCAGATCCCGTCTTAAATCCCCAAG
CTTTTCCACCTCTTCCAACTGCTGACAACGCTGAATTGGGCAAAACCCACCCTCACAATAATTCCACAATTACCACCGTT
CTAGCTCCAATTGCAGAATCTTCAACAAATTTTACAAAACTCCTAGCTGGTTCCAATCACGGAGGTGGGATAACAAGAGT
CAAACTACCTCACCGACCATATGCAATTATTTCAGGAAAACCTACAGTGAGTTTCACACAAGAAGAGGATGACCAACTTG
CTGCTACATGTCGATTGACAATTATAGGAAGTTTCCCAGAACTAGACCTGCTATAGATAGAATCCGAACAGATTTCAAAT
GATCTATACCAGCTCGAGGAGAAGTGCAGATTGGAGCCTATAATTTACGGCATGCCTTCACTGATTTTGACCTAGAGGAG
GACTATAGAATTGTCTATAGTAGGAACTTCCTTACTATTTGTAACATACAAATGAAATTACTCACTTGGACAAAAGACTT
CAAACCAGCGGTGGAAACTACCCTTGCGCCAGTTGGATAAATCTACCGAATCTCAAATGGCACTACTTCGAATGTGATGC
CCTTTGTAGGATAGTAGAGCCCATAGGCATCTCAATAATCACTGATAAGGCTACACTCTCAGAGAGTAGACCAACTACTG
CCAAGGTGAAAGTTGAGATCGATGTCACATAACCACTCCTTGATGAAGTTGTGATGAAATTAAAACTACTTCCGGCAAGC
TGAAGAAGATTATACAGAAGACTGAGTATGAAACTATTCTGGAGTACTGCAAACATTGTAAAATTCAGGGACATAGTGAT
CTGAAGTGTAGGATGGCACATCCTGAACTTAGAAAGTTACATGATGTTGTTGAAAAGGGGAACAAGGAAGTTGTAGCTCA
AAATCCTTGAGAAGATAGAAACACCGCAAAAAATGCTATGCAAATAGATTCCAGTGGTGAGAAAGAGGATAAAACTGCCA
AAGGGAAGGAAGCAAATAAGACAGGACACTCACAAACCATGGAAATTGAAACACATGAAGTACCGAAAGGAAGAGGCAGA
AACAGAACAAACAAGAGTACTAATGTATTTACTGACCAGCAGACTAGTAATAATGAGACAATGCATATGAAAGACGATGA
GACAAAAGTGACGGCAATGTGTGAAGAAAGTACAGCTAAAGCAACAATCCCCCAAACACAAAGGGACGCCAGCAAACAAT
GGACAATTGACTCTATTCAGGTTCACAAAAACAAAATTCCCCATGTGGAAAGCAAAAATGACTCCGGATACAACAAAAAG
AGGAAGAACAAAGCTCATAGAAAACATTCACACTTTGGAAAGTCTAATCCACCATATGAAAGGAAGGTTAAAGGAGGGGT
GAGGAAAACAACACTATTAAAAGTGGTGATCTCACCCATAGTAATTCAAATGACTATCTCAATTTGATTGGTAAAGTTGT
AGTTATGAGAATGGATTTGGGTGAAACAGCTCATCAGGGCAGACCACCACAAGTGGCACCTAACATGGAAGAGGGACACC
TCAAGATATTGATAAGTCTCAGGAAAAGATGAAACATCCAGACCCTAGAGAGAGCCCCAACACTTCTAATATTATTGCAG
CTGATCTGTTAGACTTTCCTGACAGAGAACTTGATTCTACAACCACTGATACCACAAATCAGAAAGAAAAGGGTGAAGTT
AATAAGTACGAGCACTTTGAGACAGATTCTGATGAAGAAGTGGAAGATACTCAATCCTTGATTGACTATAACTCAGCTTC
AGGTGGAGATAACCTCGCCATGACCAATCTGTACCTTCAGCAGATATGGACATGGCTATATCTTGGGATATACAAAACTT
TGATGGGCTTACTCCTTGCGGGACGTGTAAGTCTAAAAACAAAAAGAACATAGATCTCACGCCTATAGTTTCCAATGATT
AACACCATATTTTGAAACATCAGCAGCATTAAAGCACACTGTGCCTATGAAAGGCTCAGAACTCTTACCAACCAACACCA
AGTCTCTTTTATCAGTCTCCAAGAACCTTTCGGGAATAAGAATGAGATGACTACCTATATGAGGCACCTTGGTATGGCTG
GTTATCACTCCAACATTAACAACAAAATATGGATTTTCTGGAAATCAGATTTCGGGGTTGATATTATCGAGCATACTGAT
CAACAAGTATCTTGTAATATCACTCAGCTCACCACCTCTACGGTTTTCTACCTCACATCTGTGTATGCTAAATGTAGAAC
TTCCTTTAGAAGACCTTTATGGGAACAAATTCAGACCTTGGCAAACAGATCTCAGGGGCATTGAAAAAGTTTCGATTTCT
ACAATAGAAAACAGACATCCAAAAGGGGACTGAAAATGCTCTCAGGCATGAAACCAAAAACCTTCTCTCTCTTGCTTCCT
AGGAGGGAGAAACATCTTCTCTGGCACTCCTTTCCAGAAAACCTCTCTCTCACCTCCCTGAGTTATCACCTTCTGTAGTT
ACTCTCTTTCTTTTCCCCTCCTTTGAACATTTCTCTCAACCAGAAACTCTATTTTAAGGATGGAGGACAACAGGATCTAT
TTCAACGCAGGGTTTAAGTCATTCGATATTGCAAGGTGGGAAATGGCAAGTCTGAATGGGTAGAAAGGAGTAGGAAGATG
ATGCGAAGGTCCACTGTGAGCAGAAAAGCTATGGATTGGATATGCTTTTGTATGAAAGAAGCATCGAAAGATCAGAAGGA
GATCAGAAGATTAGGAGATGGAGATTTTCAGAAAAGGAGTCATACCTTTTTGCACTGGAAAGAGCAATCAACATGAGATA
TTTATAAGCATAATATCATTAAATGGAGGGGGAAGGTCTGGCTTAATTATTCCAGAGCTAACATTGAATGTTGGATGGAT
GGATATTGCATTAAAGATAGAATGGTTCATTAAATGGCAGAGGAGGTATAGATTCCTCCACAAGAGGTCAAGTACCCTTT
TGCAGCAATTGTACAAGAGAGTTAATGGCAATCAAAGTCTACATACTGCTGAGATAAAGAGTAGGAATGGAAACATAAAA
GTGACTGATAGAATGGACGGACGATCAGGAAGATAGCCTACTCAAGAGACGTGTAGTTGGTTATTGCGGAGAGGAGTTGA
AGGAAAAGCCAACACTTGCTGACATTAGAAGGTGGTCCTCAACAAATGGGAAGAAAGCATATGACGTCAACATCTACAAT
TTGCTGGCGACTCATTTCTGCTTGAGTTTCCAAACAGACGCATGGCGGAGCAAATCTTACAAGGGCAATGGAGATGGAAG
AATTGCAGCTTCCATCTGGAATGGTGGAACCCCTTAATAGGAAGCATCCCAAACTCCTTAACATGCAAAGAAACTTGGAT
CAGAGTGGTTGGCATTCCCCTGCACTTGTGGTCTCAGAAAGTTTTCCAAGAATTTGGAGAAGCCTGTGGTGGACGGATTG
CAATTGAGGAAGAAACATAACTAAAAAATCACATGAAGTGGGCAAGGATTCTGGTGGCTAGCGACAGTAGGAAAATACCC
AAGGAGGTCTCCATAGAACGGAACGGAATTACTTACCACTTTCCTATATGGGTGGAGTGCAAACCAAGGTTTGAAATAGC
AGCGGAATCAGGTTATGGAACCAATGGAGAAGAAATACAATGTTTTACCCAGGGGATAATCCAAAGTGCAAGCTGTAATT
CTGTACTAGAATCCCATCAATTAAGGGATTCTAGTCAGAAACAACATGTGGGTTGTAAGAGAAAGACAACTAGAGGGGAA
AGGTTCAATGAGACATTTGACTTGCAGATGACTCGTTTAAATTCGAAATCAGATTGGGGCCTCTTGTCCAAGCCCAAGAG
TACTAAGCCCCAGAAAAGAAGTATAAGCCAAGACAGAGCTGGACAACAGATCTTTAATAAAATAGATGGAGGAAACAACC
CAACAGTTATGAGAGAAGAAAATGCGATTGTAGAAAGTGAAGCAAGAGGGTCTTCTGAAAAAAAATCAAGTAAAAGAAGA
ACAAAAGCACGCAGAACTGTTAGATAACAACAATGGGGGAACAGAATGATAAAAACAGTGATAGTGAAGAACTGGGAAAT
ATGCAGCAAACTGTTCACCTGGGGGAGCCAACTTCTATTAATTGCTATGCTTCTGGGTGTAGTAAAGAAGCAGAAGAGAC
CCTTTGTGGAAATACTTACCTGAGGGTCGCGGACCTAAGACTAAAGATTTGTGAAGCCCTCAGGAACGACCAATAGAACT
GGCAGGAATGGGATCACGACATTCCTCATGATGTATTGGCCCATATAGATAATATGAATATTCGGTTACGAGAAAATGAG
CCAGATAAACCTGTTTGGTCTCTTGATAACAGAGGGAACAAAAAAGATGGATTAATTTCAAAACATGGCACAAGAAGGTT
CCTTTCAAGATATGTTTCATTGTTTGGAGAGCCTTGAGGAATAAAATTCCTACAGATGATAGTCTTTAGATTTGGGATTC
CTATTCAATCTAGGTGCTTCTGTTGTGGTAGTCTAGGAGCTGAAACTCTTGACCACCTATTTTGTAGTGGTACTTTAGCC
AAAGATCTTTGGAAATCTCTCTGTGGCCCCCTTGAGATTGGTTATTCTAATAATACTTACAGACAGATTATGATAAATTG
GTGGAAACCCAAAACTGCTAATCCTGTCACTAGTTTCATTACTGTCAGCCTCCCTATCATTGCTACTTGGGAAATTTGGA
GATCAAGATGTGGTACAAAATACAGTACTGAAAAACCGAATGTTGAGAGATCACTATCTCTAATTGCTTACCCACTGTCC
CAACTGATTACTAACCAGTTCAGTAAGGTGAAACTGAACTCCTCCTGCTATGCTATCACTACTCTGTTATCTAGTGTTAT
TCAGTACAAAACTACTTTTTTTTATAAAATGGACTAACCCTTCTAACCATTTTCTCAAGCTTAACTCTAATGGTAGCTGT
AGATTTGGCAAATGTGGAGGTGGACTGGAGGCATTTTTAGAGATAATGAGGGACATCTGGTAATGACTTATTCACTTGTC
CTAGGTCAAGGCACCAACAACTGGGCAGAAGTTGTTGCTCTTCTTTATGGACTCATATGGTGCACAGAAAGAGGACATAC
AAGATTGATAGCCGAGTGAATCCAAAATGTTAGTTGATTGTATAGGGACTAATCAAACTCCATGGAAGATACTTAATGAA
GTTAGCAGGATCAAAGAAATGCTCAATCAACATCAAATCCACATTCAACAATGCTTTAGAGAGGGTAATCAAGTAGATGG
CAAATTAGCTACCTTGAGTTATGATCAAGTTGACTAAAGGAGTTATGATCTCACTTCGACTAAAGAATTGAATACTCAAC
ATTCAATGATCTCCCCTCTCATGTGGGGCCTTCCTTCAACACGAATAGTTCACTTAAGTAGAACTGACATTACTTTTATC
CATTATATTGTGCATTTACCTCGTATCAAACTGTACTAAGGATCAAATTGTACTAAGGATAGACATGTCTATTTTTAGGG
AAAAATCAGAGAGTTGGAAATAGATCAACCCCAGCTCAAATATACTTTTTGCAAAGGTTTGGTTATGAATAAAATGTCAG
TTTGATTAAAAAAAAAATAGTTTCACATACTTTTATGATGTTACACAAATTAAAGCCTCCAAAATCTGAAACAACTACTT
GGGACGCAAACGGTAATTTATAGATTAAGAAAACTTTTTGGTTAATATTTAGATCCAATATCATCTACGTAATACGAAAC
AGTAAATTATAATTAACTTTGTAGAGTTATCTTCGAATTCAACCATGTGCAAAGGGAAAGGAAAAGAAACGAAATACCTA
CGATTTGAAGAATGCTTCAGGATACAACGGCGGAAGGCGGTGTGTATAGATATATATGATTTGATGAATGATTGAGGGAT
TCGACTGTCATTCGGATCGGGAGTTACCTCTAGTGTTTGATTGGATTCGGTCTTCCTTTTTTGTTGGTTCCATCTAAATT
AGGATTTGGTCTTTGCATATTAGCGTTTTTTTCTTTTATTTTTGTGATAATGATACTTGAGACAATTAAATGAAATGTGT
CAATTAAGTTTGAGTTTTGTTTTTTTGTGACATTTTGATCAAGAAATGGTCAAATTCACTTTAAAATGTAATTAAGTAAG
TCTGGGATCAAATTAGCATTTTCAAAACTTTCTAATCTTTCATAAAATACAAAAAAACACTTTATTTTTAACTTCTATAA
TTCTATCCAAACCATTTAAAAAAAAAGTACAACAAAATATAATTTTCTCTTCTTCTCCCAACGTTCTCTCTTCTCTTCTT
CTTCCTTAGAAAATCCAAAAATCCAACTATCAAAACAAATATTCTCCCCCATTATCTTATCTTCCTCCTCATCTCCGGCC
GTGACTCTCTCTTCTTTCTGAACTGAAGATTGTGTTCGACTTAAAATGGGTAAGTCATTTTTTTGAAAGATTTTACAATT
TTCGAACAGTACTAAGTTTTTTTCTTGGGTTAATGAACAATAAATCGTTCTATAGATGTGAAAATTGAATAATAGTGTAA
TGGTACCTATTATTATTTTTTTTTGAAAGAAAATCAACAAACTGAAAAAAGCCCTCATTTTGAGGAAATGTATATGTATT
GTTAACATTCAGTGAAAATTCGTCTTTTGTTGCTTTTGTTGTTTTTTTGTGATCATTTTGTTCATATGATTTTAGAAATA
TAGTCTTGTTCAGTTGTCCAACATATATTTCATTTGTTGAAAGATGTGTCGTATGTTGCTACATTTTAGTGATATGTTGG
TATATATTTCAACAGAGTTGTCATATGTTGGAATATATCACCTATGTGTTATGGCAACAAAATGGCCATATGTAGTAACA
TAAGATTCATTTGTGGCACATGAAGATTCATGTGTGGCCATAGAAGATTCATTTGTGGCAACAGAAGGTACATCTGTAGC
AACATAATATCCATCTGTGTCAACATAAGTATAAATTGCTACCCATTATTATTTTATAATCAATTGTAAACTCTCAACCT
TTTTTTATTTACCTTGTAGATGAAATGATACAAGAAGCTTCATCCATAACAACAACTGAATCTTTTATTGGTGTTGCTTC
CTCTTCTAACATCAAATGCTATTTTTGTCTATGCGAAGAATGTGAGCAGTAACATGATTATTTTATTAGTTGTGTTAAAG
AACTCATTGATATTTTTATGGAAATGACTTATAATTTTGATGTTCATACATTCAAGAAGATTTCACAAACCTTTGAAAGG
GGAGGAGGTTGAAAAAAATCTATTTTCTTAATCACTATCTATAATTAGTGAAAAGAAAAAAATCAATGACTACTGCTCCA
GTATCACACTCAAACCCAAAAGGCAAGGAGAAGGAGAAGGAGGAGGAGAAGGAGAAGGAGAAGGAGAAGGAGAAGGAGAA
GGAGAAGGAGAAGGAGAAGGAGAAGGATGAGGAGGATGAGAAGGAGAAGGAGAAGGAGAAGGAGAAGGAGAAGGAGAAGG
ACAAAGTGAAAAAGAAAGCGAAAGAGAAAGAGAAGAAAGTCGAAGTCGTCAGTTGTGATGTGAAGCAACAATATCCATTT
GAAGGTTTTAACATTGACGGCGAGGGTTTAACTGAACTAATGTCATCCTTCTCGCAATGGATAAACGAGGGTCTTTACAA
GCATCATGCAAAAAAGTAAAATCGTTCAACTATTATTAGTATTTCTTCTTGTTGTCCACTAAATAATTATTTATAATGAT
TATACAATTGCAGAAGAAACAAGGACGATCACTACTTAACCAATTGCTCGGATCTTGAGTTCAAACAACTTGATTTTGTA
GTTGCATTTTCAAAGAAGAAGGATTGATTTTACGTAATGTCTCAACCCAATAAGTGCTGGACTGATTAGGTAAATCCATG
CCCACTTTTATCTTTTGATTAAGACATGAATACATACAAATAAATTGATACAAAAATACACTTGTTGATGCATTTATGCA
ACATATGGATGTCATTTTATACTATTTACAGAAGAAGTTGAAGCAACAGAGTCATTCTAAATATCGATATACCACTACTA
ATTATTTTTTCAAAACATACATTGATAATGCCAGTGTTGTTTCTGAATATGAGAATAAAATCGTTAGCACTATCAAAGGG
TTGGTATACCTGGTGGACTGCCTGGCACCTCATCTAGGACTAAGAGAAAATTGTGCTCCGAGATTCAAAAATTGTCTACA
TTGTTGTCAAAGTACCTTGATTTTTTTTTTTATCAAAAAGACCGAACCAACTGGTCAGTTCTTGAATCTTACTAAGAAAA
GAACAAATCTCACCCATTCGAAGTCAGACATGTTACTGGTATTGCCCAACAAGCAAGAATTAGTCTGTAAGTATCACATT
AATTTTTTTGTCTTACCACTATTGAAATATGATGTTATTATATATTCTAATTGATGATATACCATGCAGAGATTGTGGAC
GTTTTGTTGCTGCATACTCTGAGTTTTTGAGTGATGGACTACAAGTACCATCTTATGGAATTAGTTTTGAAACCCTCCGC
ATGAGATATGCTTCACTCCTATGAAACTATGGGATTTTAAAGGCTTGAAGTGGCTATGTTAGTAACAATGAAGACCCACA
GAGGCCTAGACCTAAAAAAGCAAAGTTTGATGAAAATGTTATGGTTACCACCATTTATTAGATTGATGGTTATGTATACC
GTTGTGAATTACCTTTTTGTTAATAAGTTGTATAAAACAATTGGTGAAGTGTTCATTTTGGCTGATAATATTAATATTAA
TGATTATTATTATTTTTATTTTGTTGGAACAAATGTCAATTATGATGGAAATGAAGAAATGTGGTATCTGTGACAACATA
TATAACCTCTGTTGTAAGAAACACCACAGAATTATGTGCATGTGCCCTAACAGAAAGGATATATGTGGCAATATATGTCA
CAGAAAGAAGATATGTGGTAGCATATATCACATAAAGGAGATATGTGGCAACATTATATTGTCACCAATTGTTCATTTTT
GTTGATAATATTAATATTAATGATTATTATTATTTTTTTTATTTTGTTGGAACAAATGTCAATTATGATGGAAAGGAAGA
AATGTGGTGTTTGTGGCAACATCTATAACCTTTGTTGTAAAAAACACCAAAGAATTATCTGCATGTGCCTCAACAGAAAG
GATATATGTGGCAACATATGTCACAGAAAGAAGATATATGGTAACATATGTCACATAAATGAGATATGTGGCAACATTAG
ATTGTCACCAATTGTTCATTTTTGTTGATAATATTAATAGTAATGATTATTATTATTATTTTTATTTTGTTGGAACAAAA
GTCAATTATGATGGAAAGGAAGAAATGTGGTGTCTGTTGCAATATATATAACCTTTGTTGTAAAAAATACCACATAATTA
TCTGCATGTGCCCCAACAGAAAGGATATATATGGCAACATATGTCATACTTTGAATTGTCAAAATTCAAAAAAAAAAATT
AAAAAGGTTTAAAACAATCGTCCCTTCATTTTTCCCTCTCTCCTCTCTCTCCCCTTCTCTATAAAAGGTCGTTTCATTTT
ATATTCCAAATTTAATTTATTTTTACTAATTTTCGTTTTCTTTTCTCTTATTTCCTTTCTCTTGTTCCATTGTTCCTTCA
CAGATCAAATTGTTGCGATATTTTCTACAACATCAGTGATAATCTATTGCGATCCTCTTCTACAACAAGGCGTCGTTGCC
CTCATCATTTCTAGTTTATCGTTGATATCTTCTTAGGTAAAATTTAATTAGAATTTTGAAATACTTACTGGTATTAAATC
CGGATTTTTTTAGTGATTTTATCACTTATTTGTTTGTAGGAAGGTTGGGTTGTTATTCCTTTTGAAATATTATCTAATTT
CAAAAAGCTTAACCCCAAAAAACACATTTTAGGATATACTTATGTTGCCACATATGACATGTTTGTTGCAATTTTTTCAA
CAGAACGTGCATATGTTGTCACAGATGACGCTTCAAGGATGGGTTAATCGATAAATTGAGCGATTTAGGATTGGAAAAAT
GTCAAATTGGACCAAATTTTAGTACATTGGAACATAATTAAGCAATAAAAATATGCTATAACACTTGGAACAATGATTTA
CAAGGGTGTTATATAACTATCATACGGAGTTACTTGGTCATTGTATGATGAATTAGTGATATGATAGTTTTTGGGAAAAT
AATTGATAGAATTGGTGAATGTTGTTGTATTAGACCATAATTTTGTACTTAGACATGTTGTAAGACTATATATTAGTATT
ACATGTTGATTTAGCTGACAATTTAATTGAATTAACCCCAAAAAATACATTTTAGGATATACATATGTTGCCACATATGA
CATGTCTGTTGCAATTTTTCCAACAGAATATGCATATGTTGCCATATATGTCAATTCAAGGATGACTTAATCGATAAATT
GAGCGATTTAGGAATGAAAAAATATCAAATTGGACCAAATTTTAGTACTTTGGACCATAATTAAGCAATAAAAATATGTT
ATAACACTTGAAACAATGATTTACAAGGGTGTTATATAACTATCATATGGAGTTACTTGTCATTGTATGATGAACTAGTG
GTATGATAGTCTTTGTAAAAATAATTGATAGAATTAATAAAGGTTGGTGTATTAGACCATAATTTTATACTTAGACATGT
TGTAGGACTATATATTAGTGTTACATGTTGAATTAGATGATAATTTAATTGAATTAACCCCCAAAAGACCATTTTAGGAT
ATACATATGTTGCCACATATGACATGTCTGTTGCAATTTTTCCAACAGAACGTGCATATGTTGCCACATATGTTTAGTAC
TTTGGATCATAATTAAGCAATAAAAATATGCTATAACACTTGAAACAACGATTTACAAGGGTGTTATATAACTATCATAT
GGAGTTGCTTGGTCATTGTATGATGAACTAGTGGTATGATAGTTTTTGTAAAAATGATTGATAGAATTGATGAAGGTTGT
TGTATTAGACCATAATTTTGTACTTAGACATGTTGTAGGACTATATATTAGTGTTACATGTTGAATTAGGTGACAATTTA
ATTGAATTAACCCCAAAAGATCATTTTAGGATATACATATGTTGCTACATATGACATGTCAGTTGCAATTTTTCCAACAG
AACGTGCATATGGTGCCACATATGTCACTTCAAGGATGACTTAATCGATAAATTGAGTGATTTAGGAATGAAAAAATGTC
AAATTGGATCAAATTTTAGTAGTTTGGACCATAATTAAGCAATAAAAATATGCTATAACACTTGAAACAACGATTTACAA
GGATGTTATATAACTATCATATGGAGTTACTTGGTCATTGTATGATGAACTAGTGGTATGATAGTTTTTGTAAAAATGAT
TGATAGAATTGATGAAGGTTGTTGTATTAGACCATAATTTTGTACTTAGACATGTTGTAGGACTATTTATTAGTGTTACA
TGTTGAATTAGGTGACAATTTAATTGAATTAACCCCAAAAAACACATTTTAGGATATATACATATGTTGCCACATATGAC
ATGTTTGTTGCAATTTTTCCAACAGAACGTGCATATGTTGCCACATATGTCACCTCAAGGATAGGTTAATTGATAAATTG
AGCGATTTAGGAATGAAAAAATGTCAAATTGGATCAAATTTTAGTAGTTTGGACCATAATTAAGCAATAAAAATATGTTA
TAACACTTGGAACAACGATTTACAAGGATATTATATAACTATCATATTGAGTTACTTGGTCATTATATGATGAACTAGTG
GTATGATAGTCTTTGTGAAAATAATTGATTGAATTGATGAAGATTGTTGTATTAGACTATAATTTTGTACTTAGACATGT
TGTAGGACTATATATTAGTGTTACATGTTGAATTATGTGACAATTGAATTGAATTAACCCCCAAAAGACCATTTTATGAT
ATAGATATGTTGCCACTTATGACATGTCTGTTGTAATTTTTCCAACAAAACGTGCATACGTTGCCACATATGTCACTTCA
AGGATGGATTAATCGACAAATTAAGCGATTTAGCAATGGAAAAATGTCAATTTTTTTAGATTAAACATCTTATAGAACAA
ATTCAAAAATCAGTACAAAACACAAAAATGTCACCTTTTCCCCCATGAGTTTGCAAGAAATGTATATATGTTTCCACACA
TGAAAATTTAATTAATACATAAATTAACTACTTCATCTATTTCTAAATCACAACTACATAATTCACAACGAAAGTGATAG
AATTGATGAATAGTGCAACGAATTGGTATTTCTCCCAACAAATGATGTTCTGGCACCCTTCCAAATAAAATCATCATACA
AAATATTTCTTTCGACAGTCATCCCTACCGACCCTCCCCGTTTCTTACTATCCTTCCAATGCCAAATGTATCGATTTTTC
TTCTTGACCCATTCACCACGACAATCAATACCTACAAATAATCACTCCATTTATTGTACCTGAAGAAATTAATTAAAAAA
CAATTAGTACTAATGAAGAAATGTGTAAGTCATATGTTGCTACATATAATTATTCTGTGGTGAGATGTAAGTCATATGTT
GCTACATATAACTGTTATGTTGTGATAAGTAAATCACATGTGACAACATGTGTAAGTCATATGTTGCTACATATGACTAT
TCTGTGGCGAGATGTAAGTCATATGTTGCTACATATAACTGTTATGTTGTGACAAATAAATCATGTGGTAACATGTGTAA
GTTATATGTCACAACATATGGCTATTATGTTGCAAAATGTATGTCATATGTTGTTACATATAACTATTCTGTTGCGAAAC
ATAAATCACATGTTGTGACAAAATATATAAGTCATATGTTGCAACATATGACCGTTCTGATGCCACATGTGAGTCATATG
TTGCTACATGTCTAAGTTATATGTTGCAGCTTGTGTAAGTTATATGTTGCAACATATGTCTATTCTGTTGAGATTGAAAT
AACCTTTCTGTTGCAACATATATAGCCATATGTTGGAAACGCAAATGGAAATTATTGAAAAAATTACAGGTACCCAGATG
ATGATGAATGATTTCAAAGAACTATTAATTTTACTTACCAAAACAATGGTGTGTGACCCCAATCACTTATGAAGTAATTC
CAATTGATATAGAACGAAATTTGATTCAAGAAGAAGAAGAAAGCTCAAGGACTAGCAGTCAAGACCAACAATGTACGAAA
AGAAGAAGAAGAAGAAGAAGATGAAGAGAACGGGAAGAAAGACAAGCAAGCAAGCAAGAACGAAGCAGAACAGGAATACA
ACGGGAGGCGGGGGGAAAATATTTTATTTCTCCTTTTGGTACAGCTCGCTGGTGGCTTCCCTCCAGTTTTGGTTCCCACC
AAAATTGGTTAAATTAGGTTTTAGTCATTTACCCTTTTACCCCTCATTTAATTCAATGGACCAAACTGCCAACTTATAAA
CTTGAGGGCAACTCCACAATCCTTAATCATTAATCACATAATTGTCACTTACACTCAATAATTAAGACTTATGTCACCGC
CCCTTTATTTTGACACCTTAATGTCACCTTTAATTCAAAGCCCCATGATACTTTGGTCCAACTAATTTTGCCCATTCTCA
TAATCTCTCAAAGGAGCTAGGAACATAAAGAAGGTGATGTGACACCTCTCTATGACCTTAATTCATATTTTTTTCTCTTT
TTCTTGACATACTTTGGTCCAACTAATTTTGCCCATTCTCATAATCTCTCTCTCTTTATATATATATATATAAATGAGGA
ACATAAAGAAGGTGATTTGGCACCTCTCTATGACCTTCATTCATATTTATTTTCTCTTTCTCTTGACATTTTTTCTTATT
TCTTTCAATTATTTTTTTCTTGCAAAATCATCTTCTTAACTTATACCTCTTCAATTGTATAAATTCTATTCTTAAATTAG
TATTAATAATATTCATAACTCCCAAACCTTTCATATTCATAGCCTATCAAGCCTTTCATATTCATAACCTCAAATTATTT
AATGTGGAAGGTTATATCAACACTATAAAATAACATTAAAATTGTGTGTTATTTTATAGTTATTTTTGGTTAGAGAATTA
GTGGCAGACATGTTACAATATTTGTAAGCTTTGAGGTGCATTATCTTTTCCAAATATGATTTCATATATTACTTTTAATT
AGCAAGTAAGGCTAATATATCAAAGCATATTTTTGTTTCTTCTAGATAAATTATTTTGTTTTGTTATCTTTGAGATTCAT
TTTAGGACTAATAATCTATTTGTTATTATTTTTCTTGACTCTTGTATATAGGATGAAATGAAATCATTCAGAGATGGAGA
TTAATGGATTTTAAGCTATACATATTGATTATTCTTTATTTTTTAGGTGCTTAAGAAGTAATGTTTCTATTATATTATTT
CCTTTTGAATTATTTATGTTTTGTCAAAAATGATTATATGTGTAGGAGGATTTATGATTAAATGCAATTTTCTCCTTATT
CTTTATCTTTTTCTTCCTTTGCTAGATAATTTTTTAACTTATTTAATCATATTTTGCAAATTATAGGAGATATATCTATA
ATGAAAATGGTTAGACAGTCTTGCATAATTTGATTTTATAAGGTAAAACAATTTGATATGTCTAATATAATTACAACTCT
TTCTTTGTTGAAATCATACATTTAATATTATTTGTTTGTGTTAGTGAAGATATAAATTCTGAGTTTTTATTAAAAAAACA
TTTAATTTATTCTCTTTAGACCTCTATATAATTCTTAGATAATTTGATTATATTATAATGATAACACTCTTCAAAAAAAT
ATTTGTTCAGGTAAATTCATCTCTCACTTTTTTGTTGATAATATTAGTTTATTGTGTTTGTGGGGTATAATATTTTAAAA
CATAGAAGCAGGAAATGAGTAAATAGATATCGATATGCTATCTATGAGGAAATGAGAATGTAAAGTTAATTTATAATTTT
GAAAATACAGTTGGTTTTATTAAAAACAAATTATTTATTAATGTGTAAATTTGCAATCTTTAAATTTTTCATTTTTGTTG
TTTTCTAGGAGATTTCAAGTTGTTTATTAATAAGTCAAGTTGCAGTCTTATATTATTCATATTTGTTGTTTTTCAGGAGT
TCTCAAGTTATTTCAAAATTGCGATTAATTTATAATTTTAAAAATATAGTTGGTTTCCTTGCTTTCTATTTACTTATAAT
AAAATATTTGTCTCAATAACTCTAATTTGATTGTCTTTTCATTTTCTATAATTAATGTTCTTTATTAGTGTAATAATGTA
CAAATATTACTCTTATTATGTTACAAACAAGTCCAAAGCCACATTGTTAATCCTCTTAATTACTGTGACTCTTTATTCTT
AGGAATTTATTATATTGAATGTAATATTTATTTAAAATGTGAAATATACTTTTTAATATTTTTGTGTTTAAGCCAAGAGA
AATTAAAAGAAATAGGAATTTGTATGTGTCCTTTTTTTGAATCTTTTTTGCGTAGTTAATTCTCTCTTTTGTTCTCTTTT
ATGTTTATTTTTAAATTTTAAATTCTTTTGTTTTCCCAATATAAATTGTCCCAAAAATAATTGGATATCTGAACCTAAAT
ATAATAATAATATATTAAGATATGAAATCTAACTAATTAAGATTGTTATTTTTCATCATTTAAATATGTAAACTTTTTTT
ATTTAAAATTTAATTATTAAAAAGTTATTAATAAAATATTAGATTAATATAATATTGTACAATAAAAATAATTAAAACAT
GTTATGATTGGGTGAAGACGACGACAAGTAATAGTAATTGTGGATAATGATTAAAAATAGTGTTGGCAAACGATATAGTC
ATGGATAATAACTATTAATGGCAATCGGAGTTACACATTGTCGAAAAATTGTACTAAGAATATAATTAAAAAGATTACAA
AGAAGCAGAAAAGAACGACCAGATTTCAAGTTTACAAATATATATATAAATTATACTAAAAAAGATCCCAAATGAAAAAG
AAAACAATGATCACATCTCATGTTTACATTTCAGTAGTTCTAATATTACCTTCTCTTTTTCTCTATGAAATTTATTTTTA
ATATTAACTTTCCGAAGTTCACATATATTGACTTCTTAATGAATTTCATATTTAACCTAAATATTTTCCATAGCTTCTCT
TCTATGAAGTTATGTGATTAATAAAAAATTCCTTTTATTAAAGTAATTATTAATATTAGTATGTAACTTTATTTTAATTC
TTTTTATAACCGCGCAAAGCGCGGCCAAATACACTAGTTAATCAATATATTTAGGAAAAAAGGAAAAATATATCGAGGTG
TTACAATTTCTCTCCCTTGGAAACATTCATCTTCGAATGAGATCACACTAAGCAGAACAGGGGTGGGAAGTATCTAACAA
CTCAATCTCAAGCATACAACATGAAATCAACATAAACTCAAATTGGCGGTCTTACCGGCAAGAAATGGGCCGATTTAGTC
ATTCGATCTATAATTACCCAAATCGAATCATGTTGTCCGCGAGATCGCGGCAAGCCAATAATGAAGTCCATATTAATCAT
CTCCCACTTCCATTCTGGAAGAGCTATGTTCTGAGCCACACCACCGGGTCTTTGGTGCTCTACCTTAACTTGTTGGCAAC
TTGGGCACTTAGCAACAAACTCAACAGTGCACCTCTTCATACTAGTACACTAATAAACTTCTCTCAAGTCATGGTACATT
TCTGTGGAACCGGGATGGATTGAGTATCGGGAACTATGAGCTTTTGCCATGATCCTCTCTTAGAGTTCATCTAGCTTTGA
TACACACAATCTACATTGATACCTCAACACACCATCTCCCCCTTGTTCAAAAGTCATTACCTTTTGCTTATGAACATTTG
CCCTTAGTTCAAGTAAAAGAGAGTCCTTATCTGTTTTCTCCTTCAGTTCAAACACTAGTGATGATTCAGCCTCATTCATC
ACCACAACTCCGCCTTTACTGGAATCTAACAAACGCACTCCTAAACGGGCAAGTCTGTGCACCTCCTTAGCCAATTCTTT
CTTGCCTTCCTCAGCATGCCAATACTTCTATGGATAACCTTCTCAAAGCATCAATAAATGTCACGACCCAGGGGTACACC
CTAGATGTAACATGGCATCACGAAAGGTCTAACACAAGCCCCTTAGANNNNNNNNNNNNNNNNNNNNNNNNNNNNNNNNN
NNNNNNNNNNNNNNNNNNNNNNNNNNNNNNNNNNNNNNNNNNNNNNNNNNNNNNNNNNNNNNNNNNNNNNNNNNNNNNNN
NNNNNNNNNNNNNNNNNNNNNNNNNNNNNNNNNNNNNNNNNNNNNNNNNNNNNNNNNNNNNNNNNNNNNNNNNNNNNNNN
NNNNNNNNNNNNNNNNNNNNNNNNNNNNNNNNNNNNNNNNNNNNNNNNNNNNNNNNNNNNNNNNNNNNNNNNNNNNNNNN
NNNNNNNNNNNNNNNNNNNNNNNNNNNNNNNNNNNNNNNNNNNNNNNNNNNNNNNNNNNNNNNNNNNNNNNNNNNNNNNN
NNNNNNNNNNNNNNNNNNNNNNNNNNNNNNNNNNNNNNNNNNNNNNNNNNNNNNNNNNNNNNNNNNNNNNNNNNNNNNNN
NNNNNNNNNNNNNNNNNNNNNNNNNNNNNNNNNNNNNNNNNNNNNNNNNNNNNNNNNNNNNNNNNNNNNNNNNNNNNNNN
NNNNNNNNNNNNNNNNNNNNNNNNNNNNNNNNNNNNNNNNNNNNNNNNNNNNNNNNNNNNNNNNNNNNNNNNNNNNNNNN
NNNNNNNNNNNNNNNNNNNNNNNNNNNNNNNNNNNNNNNNNNNNNNNNNNNNNNNNNNNNNNNNNNNNNNNNNNNNNNNN
NNNNNNNNNNNNNNNNNNNNNNNNNNNNNNNNNNNNNNNNNNNNNNNNNNNNNNNNNNNNNNNNNNNNNNNNNNNNNNNN
NNNNNNNNNNNNNNNNNNNNNNNNNNNNNNNNNNNNNNNNNNNNNNNNNNNNNNNNNNNNNNNNNNNNNNNNNNNNNNNN
NNNNNNNNNNNNNNNNNNNNNNNNNNNNNNNNNNNNNNNNNNNNNNNNNNNNNNNNNNNNNNNNNNNNNNNNNNNNNNNN
NNNNNNNNNNNNNNNNNNNNNNNNNNNNNNNNNNNNNNNNNNNNNNNNNNNNNNNNNNNNNNNNNNNNNNNNNNNNNNNN
NNNNNNNNNNNNNNNNNNNNNNNNNNNNNNNNNNNNNNNNNNNNNNNNNNNNNNNNNNNNNNNNNNNNNNNNNNNNNNNN
NNNNNNNNNNNNNNNNNNNNNNNNNNNNNNNNNNNNNNNNNNNNNNNNNNNNNNNNNNNNNNNNNNNNNNNNNNNNNNNN
NNNNNNNNNNNNNNNNNNNNNNNNNNNNNNNNNNNNNNNNNNNNNNNNNNNNNNNNNNNNNNNNNNNNNNNNNNNNNNNN
NNNNNNNNNNNNNNNNNNNNNNNNNNNNNNNNNNNNNNNNNNNNNNNNNNNNNNNNNNNNNNNNNNNNNNNNNNNNGGGT
AATCACCTCATGTCTATCTAATTATGAATAAGGGAACTCACCTCACATTCCTCTCATATAAAGGTCTTTGGGGGACTTCC
ACAACCTCATCACATTTCATAGTCCTTGGACTTAGATTCATTTTAAATGAGAATAGCCTTTCAACCTAGAATCATTCTAT
GTGAGAGAACATTTCATATCATATCATATTTATGCATGGGTGTGAATATGAGAATGTCTTTTCAATAACACAACAACATA
TCATAATCATAGACACTTCACTCCCAAAGTGTTCATAAAGCATGTAGCTAGATTCATAAAACATGCATCATATCATATCT
TGCCCTCTTAGGGTCAAAGCTCATATCAAATCAACAAATCTAGAATTACTACATTAGACATGGATTCCATCATAACTCAA
GTGATTTTATCACTTCATACAATCTATTATTCATAAGGTAGATTAGGTAGGTAAAGGCCTTCCACCACAAGTCTATCCAT
TAGTTTTCTAGTCTCATATGTATTTTACTCTCAAGCCTTAGCTTACATAATTCATCTTATTAGCTTTATTCTCAAAGACC
TAGTGATCAACATTCATGACTACAAACCTTAATCTCAAAGATTTACCTCTTACAATCATCATACATAGCTAGATCACAAA
ATAATCTAGTCACAAGCTTCATCTTTAAGCGATTCTAGTCTTAATTCATCATAAGGGCTCAATCTCATTCATTACTAGTC
AAGATCCATCATATAGTCTTTAATATAATTCAATTCATGTCTATATACTTTCATTCTTAAACAATTACTACAAACACATC
AATTCTAGAAGATCACCTATGAATCCTCAATTTCACTTCACAAGGCATAAATACACATTCTTCAATTTTGTCAATTAGAC
TAGGGTTAAACATGGAAAACATGTAATATCATCATAATATCATGATTCACTACTAATTCAACCATAAACAATCATTATCC
AAGCAATTGGATTCATACTCAACTAAACCCACAATATAGGAAGGAACCCTAACTTGAATTGGGGGTTCATCTTCACAATT
AGAGGAAATATAGAGGGCTCCATGGATGAATAATCTAACATACCTTGGATATAAAGTCCCATCCGTAGGTGGACTGTTTG
GATATTTTCTAGGGGCTGTTTTAGGGTCCTCCTCAAGGACCCTAAGTTGGTCCTTGGGGGGGGGGGGGGTCATACCTGCC
GTTAAGCCCCGAAACCTTTTATTCCAAGTATAGAAAGTCATATTTATGACTCTAACCCTCACGTTAAACTCTATAACTCT
CACGTAAAGCTCTAATTGACCTACTAAACTACGGGGTGTTACAACATTCTACTAACATGCTTATTTCTTAAACAATTCTA
ATCATACATCATCATATAAGAATAAACTCAAGCATTACTAATCATGATTTAACATGTATACTATAGCCTCATTTAATCCA
TATCTATATGCCGTAATCTCAAGAAATCTACTAAGCATATCGACCACCCTAGAGGATTATCTCTAAATCCTCAATTTCCC
CTTCCAAGGCACAAAATCCAAATTACTTTAATTTCTTCAATTAGATTAGGGTTAGGGATGGAAAATATGTAATTTCATCA
TAATAACATGATTCACTTCTAATTCAATCATAAACAATCAATATCCACTTAATTGGATCCATAATTAACATCACCCACAG
TATTGGAAGGAACCCTAACTTGAATTGGGTATTTCATCTTCATAATTGGAGAAAACTAGGGAACTCCATGGATGGAAGAT
GTCCATGGATGAATAGCTATCATAACTTAGTCACAATGCCCTCGAAAGCTTGAAGGTTGGAGGACTCTGACCTAGCTTGG
CCCTTCTTCTTCTTAATCTTCTTCTTTCTAGAGAGAGAATATTTGGGAGAGAATTGGGTTTCTTTTTGGTGAGTTGAGAG
AATGACTTAAATCACATAATTGAGGGGTCTAAAGTCTTTATATAGGTTTCCTAGATTAGGGTAAAACGACACCAATTAAT
CCTAATTAAAACTGAAAAACCCCAAAGTGCCCCTAAACATAACCGCCTAACTTCCCCCTTTTGACCCAACCACGAGACCA
CGCTGACGGGCCATGGGTTAACCCACGGTCCATATTGGTCAACCATGGTTTAGGGTCTGAGGGTTGGCGACCAACACTTG
GATCCACGGACCCCTACCACGAGGCGTGAACCCATCCACGGGGCGTGGGTCCTTCTCGTGGTCACTGCCTTAGGCATATT
TGAAGGATGTTAACCCACGCTTCCCAACTACGGGGCGTGGGTCCAACCACAAGCCGTGGGTGGCCTCGTGGGTGACACTT
GAAACTCTAAAACATGCTAAACTTCCCTCTCAAAGCTACGGGGTGTTACAACAACAATATTAGCTTTACCTGGTGATAGA
GGATACTTATGTCATAATCCTTGAGCAACTACAACCACCTCCTTTGTCTGAGATTAAGCTCCTTCTGACTGAAAACATAT
CAGAGATTCTTATGATTGGTGAACACATCCACATGAAACATTATAGATATAGTGACACCATATTTTGAGGGCAAACACTA
TTTCTGCCAACTCGAGATCATGAGTCGAATAATTCTTCTCGTGAATCTTAAGCTGTCTGGAGGAATAGGCTATCACCTTT
CCATTTTGCATTAATACACAACCAAGTCGAACTTTGGATGCATCGCAATAAACAACAAAGCCTTTTTTACCCTCTGGAAG
GGTCAACACTAAGGAAATAGTTCATCGAGTTTTCAATTCCTGAAAGATTTTCTCACAAGCTTCAAACTATTTAAAGTTAG
TTATTTTCTGATTCGACTTAATCAATGGGGATGAAATAAATGAAAACCCCTCGATGAACCTTCTATAGTAACCAGTCAAT
CCTAAGAAACTCTTTATATCGGTTGGAGATGTGGGTTTGGGCTAGTTTTGCACTGTTTTAATCTTTTGAGTGTCAGCTCA
AATCCCTTCTCAAGATACAATGTGGCTTAAGAATGCCACCGATTCAAGCCAAAACTCACACTTAGAAAATTTGGCATACA
ATTCTTGATCCTTGAGAGTTTGGAGGATTATTCTGAGATGAATAACATGATCCTCCTCATTACTCAAATAGATCAGTATG
TTATCAATAAATACAATAACAAACATGTTAAGATACGGCTTAAACACTCTGTTCATAAGATCCATAAATGCTTCAGGAGC
ATTGGTCAGACCAAAAGACATCACAAGGAACTCATAATAACCATAATGGTCCTGAATCTTATTTTCGGGATGCCGCTTTC
TCTCACTTTCAACTGATGATAGCCAGATCTAAGGTCTATCTTAGAGGAGAAAGTGGCACCCTGAAGTTGAAAAGGTCATA
AATTCTCGTAAATGGATACTTATTCTTTATGGTGACCTTGTTCAATTGGTGGTAATCGATACACATCCTAAGGGAATAAT
CTTTCTTCCTCACAAATAAGATTGGAGCGCCCTAAGGTGAGACACTAGGTTCGATGAAACCTTTATCAAGAAAATCTCTT
AACTACTCTTTTAATTGTTTAACTTAGCTGAATCCATTCTATATGGCGGAATAGAGATAGGTTGAGTATCAGGAAAAATA
TCTATTCTGAAGTTTATTTCTCTCTTAGAAGGGACTTCGGGAAGATCATCTGGAAAGACCTTTGGATACTCACTCACAAC
TGGAACTGACTGAATAGGTGGTGTCTCAATAGTAGAGTCATTAACTCGGACTAACTGATAGATGCACCCCTTGGAAACTA
ATTTTCTAGCCTTAAGGTTTGAAATGGAACGACCCTTAGGCACTATTGAACTACTCTTCCACTATAAAACGTGCTAATTA
GGAAACAGGAACTTGACTACTCAAATTCTACAATCGACTGAGGTATAATAGGTATGAGGCCAGTACATACCTAGAATAAC
ATCAAAGTCCACCATGTCTAGGTCGACTAAGTTAGCCATGGTGTCCTTGTGACTGACATCGATGGTAGAATCACGATAAA
CTCTTTTTGCTAAAAGAGACTCACCAACATGTATGGAAACACTAAACGGCTCAAGAAGTCATTCAGAGAAAATATCAAAC
CTCATGGCTACATAAGAAGTCACAAAAGATAGACTTGCACCTGGATCAAGTAATGCCTAAACATCAAAAGTAAAGACTTC
AATCATACTAGTGACAACATTTGGCGAGTTCTCCTACTCTTGGCAATTGGTTATAACATACATACGGTTTGCTCCTCTGC
ATGTCCCTAAAGTAGCTCTTTTCGAAGAAAATCTGTCTACTAGAGCCGCTAAAGAAGATTGGGCTCTGTTGCCCCCATTA
CCCTTCTTGTTCTTAGGCCACTCTCTCATAAAGTGACACATTTGACCACACTCGAAGCACCCATTGGAGCCATAATGACA
CACTCTTGGTGGCTTCTATCACACTTAGCTCATGTGGGGGTTTAAGTAGCCCCTTGTGTCATACTACCATGAGACTGAAT
AGGTCGAGCTCTGAAATTATGGAAGTTCTGGTTCCTAAAATCATTCATGTTCTTTGGTGCAAGTGCACTAGCTGACGATG
GAGTAGGCCCAGTTGACCTTTGCTAAAAGGATGACTGATTTACATTTCTAGTCTTCTGCTAGCCGGACTCATGACTTGCT
GTCTTATCCCTCTCACTACGGAACTCTTCCCTATCTTTCAACGTATCTTTCTCAACCTGTTGCACATGGATTATAAGCCT
GGCTATTTCTATGTCCCCTATCAACATAGCCGATTTACCTTACTTACTTGATAATCGAGATAACTGATGAGTCTAGGATT
TTTACTCATTTAGGGCTTATTATTCATAGTATTAGTGTCCTCGGTGCCTATTTTGTGCTCTAAATTGATGTTTAGATGAT
AATTTGCAATTATGAAGGCAAAAGTGCAAGGCAAGGACATTACTGGCAAAAAGGAGCGGAAAAGCTGAAAAAACTGAAGA
TAAGGAGAGTTGACGATTGCCAAGACCACTTAGCGACTCGCCAGTGGTACTTTAGCTCGCCAAAAGTTACAGCGTGCCAA
CCTTGGGGAAAAATCAAATTGGTGATGGAAATTGACTTTTGGTGAACCACCGAATGGATTGACGACAAAGATTCTGATCG
CCTTAAGTTACAGAGTTTGAATGCTGAAAAAGCAAGTCAAGACTGTGATGTAGAGGTCCACTTGGTGCATCACCGACCTG
GTCAGTGATGCTTGACTAACTCCGCCGATTGGTCTAAAAGCTGAAAATCTGGAAAAGTATAAATGCAAAATTTTAAATGA
GTTCAAGGAGTTCCAAAATTTTGAGCAACTGCTCTAAGTGTTTAAGAGTTTTTACCTTGAATTTTTTTATTCCAAACATT
TTTCTTAGATTCTCCGAGGAGAATTTTAATTTGGGTATTGATTCGAAGTTAATTTTAAGCTTTGTGAAGACTTGGATTTT
GTTACCCAGCTAATGGAGAGCATAGTTGGTAATATTTTCCTACTTTTTATAATGTGTGGCTAAAACCCCCATTCTTGAAG
GTGTGATTATGTGATTAATTGTCTCAATTAGCTTATGGATGTTAGTAGTTACTGATTTAATTGTTGTTTTGAAGTGGGTT
CGATTGGTAATTGAGTTTTAACTCATGAATTGTAGGTGGAAATACAGTTCTAGTCCAGTATGCTATGTTTGCTTGAGAAA
GAAGTTTTAGAATTAAGATTATCAATTGATAATTGTAGTGATTGGGTTGTTTTGGATTCAGCTCGAGAGAGTGAGTCTTA
ATTCGATCTTACCTATCTAGCTTGGGAGAGTAGGTAAAAATTGAGGTTTTGAGCTATTTATAATTGTGATGCTTGTCGAT
GTTCGAGAGAACTCGCTTGATTCGTGATAGTTGATCGAGATATGACTATTACATCTGAAGTCTAGCCTACCCACTAAGAT
TCAACGACTTCCAGTAATCAGTAATCACTTGTATAGTGAAATTGACAATTAATCAATCACATCCCCAAGGATCCCTTTCT
ACTTGATTACTCTTCTATTTTAGTAGTTGTTAATCGACAAACCTTATCCCCCTCCATTTTACACTAGTTGTCAACCTCTA
TAATTTACTTTAATGGTTTCGATAATTTCTATTCCTACAATCGATTAGAACATGCCTTTCATTTCTTAATTAAATTCTCT
ACCGTATCATTCCCTGTGAGATCGACCCCAACTATTTGTTGGGTTTATACTAGATTGTGATCGCCTACACTTAGAATTTG
AAGAAGTGTAGTTGAGCGTTATCAAAAATGGTGTCGTTGCCGGGGAGTGGTGTTGAGAATTCTTTTAGTGAATTATAGCT
GTGATCTAATCTTATTTGTAGTTGAATCGAGTTACTTTATTTTGTGTTTGTTGTTGGCTGTTCGTGAAAAGGTGACGAGA
TGAGTATGAATGGAAGCGCGAGCCAACTTGGTCACCAAGATAACATTGGCAACTTGAACGATGTCAATGAAGTTCAATTG
GGTGGTGTAGGTGCTATTCGTTTACCTCCGGTGGTGGGATATTGTAACACCTTGAATTTAGAGAAGGGAAAATATTCACT
TCTTAGTTGACTTGGCGATCCGCCGAGTCAACTTGGCAGTCCGCTGAGTAGAGCTCCTCGCCTTTTTGGCTCGATTTCAG
TATCCACTGTTTTGGATCTTTAGGTAAGTTAGATCGAGCTCGCCATTCCACTCAGTGTGTCGCCAAAGTCGACTCCCCAT
TGCCTAAGTTGACTTGCTCTAAATTTCAGGGAGCTAAAGGCTCACTTGGCGAGTCGTCGAGTGGCCTTGCGATCTCCAGT
GTGCCTTGTTTTCAATTTTTAAGTCAGGGTCTTAAAAGTCTTTTCAAATTATTCTAATTTGATAATATGTAGTTTTACCC
TTCACCTAAAGGCCTATAGAAGAGTTCTCCCCCAAATTTCCGCAATTTAAGACCCATTCTCTCAAGAATCTAAAACAAGA
ACTCCAAAATATTTCTTTCTCTAGAAAGCTTGAAGAAGAAGGATTCAACCTAGAATTTCAAGTCAAATCTCAATTCCTCT
ATTGAAGATTAGCAATTTGCTTCAAGGTATGATAGTTTTCATCCATGGATTCCTTCCATTCATGGAGTTCCCAAATTCTT
TTATTTTCAAAGTTGGAAATCCCCAATCGAGTTAGGGTTTTCTTCAATTATCTTGGGTTTTTTTGATTATTGATTAAAAT
GATTGAATTATGATACCTTATGCATGAATTGATGAAGTACTATGATTTTATGATGATTTCCCCCATGAAGCCATGTAATC
CCTATGTTTTCAAGTTATGATCATATGATGTGGGATTTTGGTTATAAAGGAAGAGTTTTATGAAATAAAACATGTATTGC
TATCTTTACATGAATTTACGATGAAATCCATATCTAACCTATGTTTTGTAAATGTGGATGATTGAAAGTGGGTTTTGAAC
CTTGAAAGGTAAACTATGGAATTATGCATGTTCTTATGAAATCTATGCAAATGTTTTAATGATGCTTTTAGAGTAAAGTA
TCAATGATGATGATGATGATGTGTTATTGAAAGAATTTTCTCATATACACATAAAAGCAAGATGTGAAAGGTTTTCTCAC
ATAATAAGGATTCTAAGGTTGAAAGGTTTTCTCACCTAAGTGAATCAAAGATTAAGAGTTATCCTAATGAACCTAGCTTG
GATTGGTTATTGAATGATACCTTTCCATGGATAATGATTTAGCTTGGATTGGCAAGATAATGTGCCTTTCCATGGATAAT
AATAACAAGTAAGAATCGACTATTTCGTGGGATTTATGCTTAACATCGAGAGGATATTGAGATGGAAGCTCTCCCGTTAG
TAGAGGTCGGGTTTCTTGAAGCAATCTCCTTATCCCTTACCTATGTGCCCCCATATGATGATTGTCTTAGATAGACATTA
GCTAGTGGATCCACCTAAGCTAGAAGTTATGGTCCTTACCTTAGCAAGTAGGACAACCCTTTTCGGTGTGGGAGACACTG
AGGGATCATGTTATAGCTCACATGGTCTCTATGTCGGTTAAGGCCAATTTTCTACATTAATAATGAACTAAGGTTACTTT
AAGAAGTATCTCACATGTGCTCAAAGGTTTCAAATGATGTTAGCTTGCATTGACCATGTTTAATGACTTATGTTTTCTAA
CCCTCCTATTTCATATTTTAGCTTGGTCAATTGCATGTCATGAAATGTCCTATTTTAGCATGATTTAAATAATTTATTCA
TAGCTATCATACTTGGTACATTATTTTGTACTAACACATACTCTTGCCCACATTTCCCCAAATGTAGGGTCCGACAGTCA
GGTTTCTCAGTTTCGTGGCTAGTGGTTGATTTTGAGGTTCCCGAGCTTTGGTGAGTCCTCATGCTTCGAGAACGGACTTT
CATTATTTTAGCTCATTTTCTTATTTCCAGTTTTGGACATGATGTATGGACTAGGTCCAATTTCATTCTATTGTACTAGA
TGACTATTGAGAGAAGTGCAATAGACTTCCACTTTTCTTTTATAAATATTTTTGGACTTGGACTATTTTTTTACTTCTAT
TGTTCTATTTCTTATGTTATGAAAGCTAAGTGGCTTGTATGGGGTCCTTCGGGGTTCTATACACCATGTTACATATAGGG
GTACCCCTGGGTCGTGACAAACTTGGTAATCAAAGCACAAGGTTAGAATGGTCCTAGGATGTCTCATAAGCCACGTCGAG
TATATTCTTGTTCATGAGTGTGAAGTGCGCCACATTTATGAATAATAGGCTACAAGATGATTAGGAAACTCCACTTCTTT
CATTACTCTAAAGTCATGCGATAGAGTTTAACTCTACATGGTCTCTCTCCTAATCCTTATTCAATGCTCTACATTATATG
TCTACTCAAATAGCTTATGTTAGAAGGAATGTGAGGGAGAATGCGGAACAAGAAGCTCCTCCTCAAGCTCCTCAAGTTTC
GATCGATCCTTTGGCCGAGCAAGTGACTATTGTGGAGTTTAGGGCTACTTTTCAAGTGTTGTCTCGAGCCGTGACGACCC
AAGACAATAGAGAGATTGTGGTTCCCATGAACCTAAATGTGGGTACGGCGGCATCTAGAGTAAGGGACTTCACTAGGATT
AATTATTCAGAGTTTCATGGTTCTAAGGTCGAGGAAGATCCTCAAGAGTTTATTGATTCGGTCTATAAGGTTTTGATGAC
CATGGGTGTGACGCTGGTGGAAAAGGTGGAGTTGGCTGCTTATTAACTAAAAGGTGTGGCTCAAATTTGGTACAACCAAT
GGAAAGAAGGAAGACCGGAAGATGCGGGTCCTCTTGATTGGGAAAAGTTTAAGGCCGCTTTTCTTGATAGGTTCTTTCCC
CTTGAGATGAGGGAAGCCAAGGTGCTTGAGTTTATCAACCTTCAACAAGAAAGTATGAGTGTGAGGGAATATGCTCTAAA
GTTCACACAATTTTCTAAATATGCTCCAACAATGGTTGCCGATTCAAGGGAAAGGATGAGTAAGTTTGTTTCGGATGTGT
CCGAAATGGTGGTTAAAAAGTGTCATACCACCATGCTCATTAATGACATGGACATCTCTCGTCTCATGGTTCATGCACAA
TAGATTGAACAGGAGAAATTTAAGGAAAAGTCTAGGGAGACAAAGAGGGATAAAACTGGTGATGGTAATTTCTCTCATGC
AAAGTCCAATTGACACGGTCTTTCTAGGTTTCCAAAATAAAAATTCCAGTCAAGGTTCCTCCAATGCTCCTCCTTAGTTC
AATAAAGATAGGGTGTCCAACCTTAAGCCTCAAGGGGGGAATGGTAGTGGATCTCATTGTCCATGTCTACTTGTACTAAG
TATGGAAGGAAGCACAAGGGTAAGTGCCTAGCCAGCATGGATGATTGCTTCAGTTGTGGTAAAAGTGGTTACAAAATGAG
GGATTACCCGATGCTTACAACTAAAGTTAGAGAGGGAAAGCAAGCTCCTCCTCGTGGTTCGGGTCCCAATGCTCCCAAGC
AAAACCAATTCTATGCACTTCAGATTCGTGGTGAACAAGAAGGTTCTCTCGATGTAGTTACTGGTATGTTGAAAGTTTTC
CAACTTGATATTTATGCTTTACTTGATCCTGGTGCTACCTTGTCTTTTGTGACGCCATATGTGGCTATGAGATTTGATGT
GCTCCCTGATGTGTTGTTAGATCCTTTTTTGTCTCTACTCATGTTGGTGATTCTATTGTGGCTAAGAGGGTCTATAGAAG
GTGTCCCGTTTCCTTGTCCCATAGAGTTACTCTTGTCGACTTGGTAGAGCTTGATATGCTAGACTTTGATGTTATCCTTG
ATATGGATTGGTTGCACTCATGTTATGCTTCTATCAATTGTAGAACTCATGTAGTCAAGTTTCAATTCCCAAATGGGCCT
GTCCTAGAGTGGAAAGAGAGAAATTCTATGCCTAAGGGTTAGTTTGTCTCTTGTCTTAACGCTGGAAAAATTATTTCTAA
GGTTTACATTTACCATCTAGTTAGGGTGAGTGATGTGGATTCTGAAACCCCTACCTTCGAGTCGGTCCCCATTGTTAATG
AGTTTCTAGAAGCTTTCCCATATGATTTACCCAGTATTCCTCCCGAGAGGGAAATAGACTTTGATATTGACATTTTCCCA
TATACACAACCTATTTCTATTCCTCCTTACCGTATGGCTCTGACATAACTTAAGGAATTGAAAGAACAATTGAAAAACTT
GTTAGATAAAGGTTTCATCCGACCGAGTATCTCTATGGGGTTCTCCAGTTTTGTTTATTAGAAAGAAGTATGGTTCTCTT
CATATGTGTATTGACTATCGTCAGTTGAATAAGTTGACCATTAAGAATAAGTATCCTCTCCCAAGGATAGATGACTTGTT
TGACCAACTTCAAGGAGTAAGTTACTTGTCTAAGATTGATCTTCGATAGGATTATCACCAATTGAGGGTGAAGGAAGATG
ATATTTCGAAGAAGGCATTTCAAACTCGGTTTGGTCATTATGAGTTTTTGGTAATGTCGTTTGGGTTGACTAATGCTCCG
GCGACGTTCATGAATTTGATGAATAGGGTATTTAGACAATACCTTAACATGTTTGTAATTGTGTTCATTGATGATATATT
GATCTATTCGAGAAGTGAGAATAAGAATATTGATCATTTGAGGATCGTGTTGCTAATCCTTAAGGAACAACAACTCTTTG
TGAAGTTTAGCAAATGTGAATTTTGGCTAAGGTTTGTAGCTTTTCTTGGTCATATTGTTTCAAGTAAGGGTATTGAGGTA
GATCCTAAGAAAATGGATGCGGTCAAGATTTTTCCTAGACTTCTAACCCTTTCGGATATTAGAAGTCTCTTGGGTATAAC
CGGTTACTATCGAAGGTTTGTTGAAGGATTCTCTTCAATTGCCTCTCTTTTGACCACTTTGACTCAAAAGAAGGCTAAGT
TCATATAGTTCAAAGCGTGTGAGAAGATTTTCCAAGAGTTGAAGGATAGACTTACTTCCACTCCGGTGTTGAATTTATCG
GAAGGGACCGGTGGGCTTGTGAATTTATTGTGATGCCTCGAGATGGGCTAGGGTGTGTGATTATGCAAAATGGGAAAGTT
ATCCCCTACACCTCAAGGCAACTTAAAATTCATGAGAAGAATTATCCTACCTATGACCTAGAATTAGCAGCGGTTGTTTT
TGCCTTAAAGATTTGGAAGCATTATTTGAATGGTGTTCATGTAGATGTGTTTACCGACCACAAAAGCTGCCAATATGTGC
TTAATCAGAAAGATCTAAATCTTCACCAAAGAAGGTGACTTGAATTATTAAAGAATTATGACATTAGTGTTTTCTATCAC
TCCGGTAAGGCAAATATGGTAGTTGATGCTCTTAGCCGATTATCTATGGTAGTGTTGCCCATATTGAAGAAAATGAAAAA
GAGTTGGTTCGAGATGTTCATAATTGACCCGATTAAGTGTTCAATTAGTGGACCCTACCAATGGTGGTGTTATGGTTCAC
AATGGTTCCAGATCGTCTTTTGTTGCGGATGTGAAAGCCAAGCAAGGTCTTGATCCAATTTTAGTTGAATTAAAAGAAGT
GGTGCTTAAGAAATCCGTTGAGGCTCTCCTAAGGGGAGATGTTATACTTATATATCAAGGTCATTTATGTGTTCCAAATG
TTGATGACTTGAGGTAACAAATCTTGTCAAAATCTCATAGCTCACGGTATTCCATTCACCCGGGAGCCACCAAGATGTAC
CGTGATTTATGAGAGGTCTATTGGTGGAATGGGATGAAGAAGGATATTGCGTGATTTATGTCTAACTGTCCAAATTACCA
ACAAGTGAAAGTTGAGCATAAAAAACTGGGAGGTTTGTCCCAAGATAGTATCATTCCTACTTGGAAGTGGGAATATTTGA
ACATAGACTTTATCGTTGGTTTGCTTCAGACCTGGCGACGACATAACTTGATTTGGGTTGTAGTATATCGGATGAAAAAT
TTGACGTTTTCCTAGTCAGCGGAGGACTATGCCAAGTTGTACTTGAGAGACATGGTAAAGTTGCATGGAGTGACTTTGTC
CATTATTTCCAATCGTGGTACCCAATTCACTTCCTTAGTTTTGGAAATCTTTCCAAAAGAGTCTTGGTACTCGAGTTAAG
CATAGTACGACCTTTCATCCCCAAGCCAATAGGCAAGTGGAGTGTACTATCCAAACTTTGGAAGTTATGTTAAGAGCTTG
TGTGATTGATTTTAAGGGTAATTGGGATGACCATTTTCCATTGATTGAGTTTGCTTATAATAATATATATCACTAGAGTA
TTAATATGGCTCCATTTGAAGCATTGTATGGTAGGAGGTGTAGATATCCTATAGGTTGGTCTGAGGTGGGCGAAGTTGCC
CTAATAGGTCTCGAGTTGGTATATGAGGCCATATAGAAAGTTTGACTTATTAGAGAAAGGTTGAAAACGGCTCAAAGTCA
GCAAAAGTCATATGTTGATATAAGAAGAAGAGATCTTGAGTGTGATGTTCATGATTGGGTTTACTTGAAAATCTACCCAT
GAAGGGTGTAATGAGGTTTGGTAATAAAGGAAGCTTAGTCCCCAATATGTAGGCCCATATCATATTTTGAGATGTGTTGG
TAAGGTTGGTTATGAGCTAGATTTGCCAAATGAGTTGGCATCGGTGCATCCTGTTTTCCATGTCTCTATGTTGAAGAAAT
GTGTTGGTGATCCGACATCCGTAATTTCCTTAGAAGGTTTGGGAGTTAAGAAAAATCTTTCTTATGAGGAAGTTCCAATT
GAGATTCTAGACCAGCAAGTCAAGAAATTGAGAAAAAAATAAGTAGCTTCAGTGAAAGTGTTGTGGAGGAATAAGTTAAT
TGATGAGCCTGAGGCCGATATGATGTCCCGATATCCTCATCTCTTTCCTTCTACTCATACTCTAGCTTGAGGTAATGAGT
TTCTCATGGTTTTCTCTTTGTTTGAAGTCATGCGTGTTTTAGATATTCCCATGATTTCCTTATGTTATGCATGTTCATGA
AAACTTGTGTTTTGAAAGAAAATGAGTTTACATGATTGGTTTTCCTCATGTTGTTGTGCATTGAGTATGAGTTTCCCTAG
ACTTCATGAGATGATTTGTTGAACATGCTTTAACTATGCTTTTTGAGAATGAATTGCATATAGCCTCCATGAGATTGTGT
TGAGCATGCTTTTAGCTTGGAGATGTTAGTTCCTCCTTGAATATGAGTAAAATTTTGAAGCTTCATGCATATTGGGTTGC
TAGGTATAGTTCCTACCTTTCTTATGGTACATTGAGTATGGTTAGCTTGGAGTTGATGCTTCCTCTTTGAATATATGCAT
TTGATTATGAGTTTCATGTGAACTTCATGATATGAAGATATGAGTATGATTTAGTTTGGAGTTGAGGATTCCTCCTTGTA
TTTGTGCATTTATGTGATTGCATGCATGATGGGCTGCTAGTCTTGAGTCGTTTCCTTTAAGAGGTGTCAAGAAATCCATT
CAAGGACGAATGTTCCCAAGGGGTAGATAATGTAAAACCTCAAATTCAGAGAAGGGAAAATATTCACTTCTTAGTCGACT
TGGCGACCCGTCGAGTCGACTTGACGGTCCGCCGAGTAGAGCTCCTCACCTTTTTGACTCGATTTCAGCATCCAGTATAT
AGGAACTTTAGGCAAACTAAGTCAAGATCGCCGTTCCGCTCGGCGTGTCGCCAAAGTCAGTTCCCATCTTCTAAGTTGAG
TTAGCCCCCAAGTTGACTTACTGTAAATTTTGGCGAGCTAAAGGCTCACTTGGCGAGTTGTTGGGTGGCCTTTGGCAAGC
TCCAATGTACCTTATTTTCAGTTTTTAAGTCAGGTCTTAAAATTCCTTTTAGATTATTCTAATTTGATACTACGTCGTTT
TACTCTTCACCTAAATGCTTATATAAGAGTTCTTCCCCAAATTTGCCCAATTTAAGACCCATTCTCTCAAGAATCTAAAA
GAAGAATTCCAAAATATTTCTCTCTAGAAAGTTTGAAGAAGAAGGATTCAACCTAGAATTTCAATTCAAGTCTCAATTCC
TCCATTGAAGATTAGCAATTGGCATAAAGGTATGATAGTTTTCATCCATGGATTCCTTCCATTCACGGAGTTCCCAAATT
CTTCTATTTTCAAAGTTAGAAATCCCCAATTGAGTTAAGGTTTTCTTTAATTATCATGAGTTCTTTTGATTATTGATTTA
AATGATTGAATTATGATCTCTTATTAATGAATTGATGAAGTACTATGATTTTCTGATGCTTTCCTCCATAAACCCATGTA
ATTCCCATGTTTCCAAGTTATGATCATGTGATGTGGGATTTTGGTTAATAAGGAAGTGTTTAATGAAATAAAGCATGTAT
TGCTAGCTTTACATGAATTTACGATAAAATCCATATCTAATCCATGTTTTCTAAATGTTGATGATTGAAAGTGAGTTTTG
AACCTTGAAAGGTAAATTATGGAATTATGCATGTTCTTATGAAATCTATGCAAATGTTTTAAGGATGCTTTGAGTGTAAA
GTATCAATAATGATGATGATGATGTGTTATTGAAAGAATTTTCTCATATACATATAAAAACAAGATGTGATAGGTTTTCT
CACATAATAAGGATTCGAAGGTTGAAAGGTTTTCTCACCTAAGTGAATCAAAGATTAAGAGTTATCCTAATGAACCTAGC
TTGGATTGGCTATTGAATGATATCTTTCCATGGATAATGATTTAGATTGGAATGGAAATTTTCGGACTTGGACTATTGTT
TTACTTTTATTGTTCTATTTCTTATGTTATGAAAGATAAGTGGCTTGTATGGGGTCCTTCAGGATTCTATACACCATGTT
ACATCTAGGGCGTAACCCTGGGTCGTGACAGTAATGATGTATTCCATGTGACTAGCACGATATTGCAACTATTACAAATG
AAAGGTTTATTCGGAGGGGTTACTCATGAGGATCCCTATGACCATATCTGGAACTTTGTGGACGTGTGTGGTTCATTCTC
ATTCAAGAACATCTCACAAGAGCTAGTCTGACTCCAGTTGTTTCCTTTTTCTTTGATAGGGAAACGAATAGGTGGTTAGC
TGATCTACCAAAGGATTCGATTACGTCTTGTGAAGAGGTTACCGAGGTGTTCTACATAAGATTTTTTGCTCCTTTGAAGA
TGATGGCATTGAGAGATAATATCCAGGGTTTCAAATGGTTGTATGGTGAACCAATCCATGAAACTTGGTTAAGGTTTCAA
AAGTTGTTACTCCAATATTCGACTCATTGACTCCCGAACAATGTATTGTTACAACATTTCTACCGGAGTCTTGATTCAGT
CAACAAAGGTGTGGCTGGCCATCTTGTCCAAGGAGGAATTATGCAGCGACGTTTTGAAATAGCGTCGACTCTCCTTGATT
AGATGACGAAGATAAACCAGGCTTGGTATACTAGGGAGGATCAAGTGTCTCCTTTGACTTTCAGGATGACCAAGTAACAA
ATAGAAAAGGACCAAGAGCGGGATGAAAGCATGGCTAAAATGATGACCCAAATGGATCTTTTGTCAAAACATCATGGGTA
ATGGTTCTTAAGTCGTTAATGCAGTTGGAGTTCGTGGAGTAAAACTCGATGATGTTCACTTTGAAGCTTTGTACAATGAA
GAAGTACACTTTCTAGCAAATCAGGGAGGAGGTTTCCTCCAAAATTATCCAAGGACATGTGGAAACCAAGGGTAGAATAC
AGAGCGCGATGAAGGTTGGAATGATCGTGATAGGGAATGGCGTGATCGTGGTACTAACTGGAGGGAACGAGATGGTGAAA
AAGAGAGATATGTACCTCCCCATGAACGTCAAAAGCCAAAAGAGCAAAGGGCTGATGTGGAAAACTTTCGCATTGAAGAT
ATGCTTGCATGCATTCTCAATAAATTGGAAGGGTCAGACAAAGTACTTAAAGAAATGAAGGAGGACGTCTGAACCCTAAA
CCATACGGTTACTTCTAACTCAGTGTGTATTAAACAACTGGAAACACAAATGGTTCAAATCTCGACTCATTTGAATCTAA
GGCCAAAAGAAGGATTACCGAGTGACACCATGGCCAACCCTAAGAATCAATCATGAATGAGTATCCTCGTCATTCCACGA
CGTTTAATAAGGCACTTTTTGGGAGGCAACCCAAGTTTTTGAGCTTTTATTATTCTTGTTTGAATAACATGTATTGAATG
TGCAGGTTGAAAATTTGAAATTTTGGGAGAAGGAGCAATTAAGCGAGCTAAGGTACCAGTCGACGACTCGCCGAACAGGT
CGGGGAGCCCGACCTAGATCGTGGCCAAAAGAGACATTCTACACATCGCCGAATGGGTCAGCGATATAAGTGACCATCAT
CGACTAGCGCGCGAACTGAATAGTCAAGAAGGGTTAATCCACTTTAAAATCAAATAACTCCCTCATTTTATATTTTCTGG
CTTTTACACTTTCACAACCACATTTTATATTTCCGTACTTGTTCTTCATGCATTTTTATGTGGGATTAATTGCTCGGGGT
GGACTTTGGTGCATTTTGCTTATATTCTATAGCCTAGCACTCACCTACTCAATATTGAGGTTGGTTATTCGATCCCCACC
TTTAAATTTGTGTAATTTCAAATGCATAATTGTTGCCTTGCCGTTGTATTTGCATAATATTAATTGATTGAATTTTTGTT
GGTAATGTATGCCCTTGTCGTGTTTCATTTCGTAGTTGTAGCCTTTAAGTGTGAAATCCCGTGTGTGTGCTTGATTAAAA
TTGTAGGTTGTGTTGCATATGTGTTGGGTCTGGTATGGGTGAAGTCTAAGTAACCTTAGTTGCTTCAATTGACTGATTTT
TTTCCAATGATAGAGTGGGTGACTGCATTCTTAAGGGCAAAAGATATTAATTGGTCAATCTTGGACAAATCGGGGGAAGT
CGGAGTACCCCGAAGTCATTAATGTATTAGTTCTAGGCTTAATTTCATAGAATGGGTGTTTAATTTTGTTCTTGTGGGCT
ACATGTTAGAAATTGAAGGTCAGGGCCAAAATCTGGAACGTTGGACTAATTGGTGAGCTGAGTCGAGCTCACCGAGTGGT
TCGGCAATTCTCCTAACGACCCTTGAATCACCCTTTTTATTCTTCAAAATTGTGGAAATTATGCTTTAACATTTGGTGAT
ATGCCTGAGCTTGCCGTGTTCACTCGTCGAATGCCCATTCAGATCGCCCTTCTACACCTCTATTTTTCAAAAATATTCTA
TAACTTTTGGCGAGCTACTTTTAGTTCGCCGAATGGTGTTAGCAATCTGCCAAAAGGCCCTAAATATCATCAACTTGTGC
TGATTTCTGAGTAATTTTATGCTAGAACATTCGGCGAGCCTGACTTGGCTCGTCAAATGGGTTCAGTGACTCACCGAAAT
ACTCGGCGAGCTTTCTTGCACAGTTTTACACCTTTGAAATTATTCAAATCTATTCTAATGTATTCTAAGTTAATCTAAGG
TACTGGAAAGAAATCAACCAGCCCGAAAGCATGCACGGGGCATTGTCATTAATGAGGGTGTTGCACCTTTTCGGAATATA
CAAGCCAAACTTCCTCCAACTGGGGGAAAAGGCAAGGGAAAGGGGCCTGTGGTGCCAACGCCTAGGTGGAGAGCACCGAT
AGCGAGGGCATATATGTCACCCACCTCACTATTTTAGAAAGTAAGGGCAACTCGGGTGATAGTTCGCCAACCTTCGTGTC
TGAACTAGAGGATGATCAGACTCTCTAAACTAGGAGAGTGGAGCTACGGTCCAAATCTATGCATGATACATCCAGGATCC
CAGTGCCACCTACTCCTCTTTCACCTCCAGCTCTGATTATTGGGCAGGTTCCTCAAGTGCCACCAGCTCAGGCACCCCCA
TCCCGATCATTAAATCGACTGAAGGGCGCGGGTTTAAGGACCATATTAGAGGAGGAACGTTTGTCTACAAATGGTGTTGT
AGACCGGTACCTAGAGGTGTGGAATACTATCAAGTTCCATAAGTTTGAAATCTTCACTATTCCCAAGGCTCTTATATCCT
ACTTGGGTCCGATAATTTTATGTTGAGTATGGGAAGCTGGTACCTAAAGGAAGAAGAAGGCCAACAAATTCAAGCCGGTT
GACCATGTCGTGGTGCAAGGCCGAAAGGTAAAATGTAGCAGTACTGATATTATTGAGGTGCTAGGAAGCATAAGGAATAT
CATTCACTACTTGGAACGTCAAATACAGAAGAAGATCCTAGATGATTTGACGAGTTGGTTGGCGCCATTGATAACAGACA
CTACACCGCGGTGGATTGAGGTAGGTGTGCTTATCGAGAAGAAGGACATGAATATGGCTTCCAGATATTGGTTAGGGTTC
ATCAATAACACTTTGATGCCATCCCAGAACGAGTCTATTCTCAGGCATTTGAAGGCTGCGTAGTTGGGTTGTATCATAGA
TCGGGAGAGACTTAATCTTAGTCTTATCATCTAGCAAGAGATGGCCATGAGAGCAAAACAGAGCCATACCTTTCTTACAT
TTCCAGTCCTTATTATAGAGTTGTGCAGGCCTTCCAGGGTACCGTTGATTGAGAAGACAGATGTGGAAGTGACTCTTACT
TTCTGTACTGAGATTCGGAGGATAGATGCCGAGAACACTCGAGGCGAGGCTGAGTGGATGAGAGCTGTACCGATGGATAC
TTCCCCGATAGTTACTGTGGATATGTTGCCTACATAGGTGATTCTTCCTACTCAGGCTAGTGAGCCTAGAGGTATCCCTA
CCATTTCTAGTTCAGCACTTTCTGATTCTACTGCTGCTCCCCCTCCTACCGCTGCTGCTACTTCTTTTAGAGCCCCAATT
ACCCAGTCTATGTTATACAATATGGGCCACCTAGCCTAGTCTGCTGATGTCCGTGCCTCCCGAGTAGAGGCTGATGTGCC
TGGCCTTATTGAGAGGGCTATTGTTGCTGGCCTAGCCCCTACCAGGGCTGAGTTGAGAGAGAATTGGGAGATGAGTGATG
CCCATAAATTGGTACTAGATGCCTTAACTGTGAGAATAAAGGCTTGTGAGCAGGGCCAGGGTGCTTCTAAGGATGTGACG
ACCTTGAAGGCTGATATTGTTGGGTTGCAGCGCGATGTGGATGAGCTGAAATCCACCTATCACTCTATGTTATTCGGCAC
TTTGGATTTTTTGGAGGTTCTGAGTATAGATTTCCTGGCCAGTTCTAAGATTTCTATGATCAGAGATGTTGCTAGAGATG
ATGCAGATGCAAAGTCTGAGGCCGAGACTGATGAGGAGGAGTTGGGTGTTTGAGATGCAGCGATCAATGAGGATTTAGAG
GACCTCGAGAGAGATATGGTCTAGACATCTATGGAGGCATCTTTAAGGGACACGTCTATGGTGGACTCTAGTGGAGCGAA
AGATGATTTAGAGCCAGGAACTGATGCCTAGACAGAGAGAGTCCCAGACATGCCGAGTTCACCCAAGCTTATCCTGACAG
GAGGATTTTGACTCTCTTTCTGTTTATTGTTTAGACTTGTTTTATTGATTTCTTTGCATTTGAGGACAATTGCTAGTTTA
GTTTGGTGGGGTGAAGTATTTCTATACCTACCTCTTTTGGGTTGTTTTATGGATATTTTTGTGTTTGTGTGAATGTTGGT
TTTTGTTGGTATATATTGGTTTTGATCCATTGTTTTTAATGCAAATGTTGGTTTTGAACCAAATTAAAAAATTGCCACCT
CTTAATGTGTGTGAATGTGGTTGTTCTCTTGTAATTTTGAGTGTGCATTGTGATCAATACTGATGACTTGAATAACGCTC
TCAATTGAATGATATGTGTGCGCGACTCCAATGAGGCAAATTGAGTTGCATAAGTTATATGTGAACTTTTAGCATCTCAT
TGTGACTAGTTGATTGTTGAGTTGATCTCTTATGATGATTGTTGCATGCTAGCTGAAAATTGTAGAGTCTTGTTTGATAA
TTGTGTTGAATGTCATGTGTTGACACCCAATTTTGGCCTAACATTTTCAATATTCGTAACTTTTAAGTTTTATTTATTTA
ATAGTTCAAGATAAATTTTTTATAATTTTAAATAAGTTTATCGATAACTATCTTTATTTGTGAAAATTTAGGACTTTTTT
ATTAGTTAATTTTAATTACATTATTTTTTGTCACAACCAGTTGACAAAAACCCTCATTCATTTTCTCCTTTTTTCCGGCA
CAACCCCACCGAATTCAACTCCAAACAACCACAAAAACCCCAACCTACAAACGACCAGCTGATCCAAACCAAAACCCCAT
TCATTTTTCCTCCTCTTTTCCAGGGAAACTAGCTTGGAACAACCACCTCAAAACAGAGCAGCCACCACACTCTTCTTCTC
CAAGATTCAACCACCAAACAGCCAACTGAAACAGATCGTAAACCTCACCCATTTTTGACCAAAATCCCGACCCAAACCAC
TGCCAAACATCCGTTCCTCCTCCACCAAAAATCTGTCGAAAAAAATCTCAAAAGCTCGCTGAAACAGCAGCCGAAAACCG
ATCCAAAACCATTATTGAAGCATAGAGGAAGAAAAAGCCACCAGTCCCCTTCCCTTTTCCCCTTCACAATTTCTTTCTTA
TTTTTGTATATTCTCTAGCGAAAAATGACCCCGTTTTCTCTCCCCCAATGTCGTTTCCGGCAAGACAACGAGCCACAACC
TCCAAGAACCGGACTCCCACTGCCCTCAAATGTCCAAGCCATATCTTTCAGACTGCTGATGAACTAGCAACTCCAAATCA
TTGCCGATCTACTCTTCTTTAGCTCCGATCTGGTTGAAAAATGTATAACTCCGGTGAACCACACTGCAACTCTCACAACT
AGTCACCAACAAGTTCAATCAGCAACCACCATGTCATACCGAAATAGGCCGAATCTGGCCAGAAAAAGCTTCCCCTGGTA
ACTTCATTTCCTATGGTATTTTGTCATGTATTTTCAGTTCTTTGGTATTATTGTTGATGAATATTTCTGATGCTACTGTT
TGATTTGACCAATTGGGTCATGTATTTAATATTTTTTTTTTTTTTTTTTTGAATTGTTTGTTCTTGTTTGTAGATTTGAA
TGTTGTTTTTTCATCATTTCTAGTAATTTGTTGATTGTTTTGATTGGTTTTAATGAGCTATTGTTATCATTGGTTTCTTT
AGTTTAGCTTTTATTCTTTTATTTTTATTATTATTATTGCTATTATTCTTAAAACTAGTCGTACATTATTTTGGCTTTAT
TGGTTGTTAATTATTTTATTCAATTCCAGGTTTTAATTGAAAGTTCGTATGATATGAGTTGATAATTGTTTTATTATTTT
GATATTTAGACTAGTTTATGATTGTTAGTATTTTTTTTATGACTTTGGGGTGTATTTATGTTATCACTGAAGAAGTGTTA
TAATTGGAAAAGTAATTTTGTTATTTCTTTGTTCTTAGATATTGTTGGTAGTTTATACTATTTATTTTGTCATTATTTCG
TGTTGCACTTGATTATTTTGCTACTGTTTATGCTTTACTAATTTAACCAAAAATTTATTAATGTTTTGTTGGATATTATG
TTCTTAAATTTAGTTTATTTTGTTTTGGTTGTATTGCTTAAGTGATTTATATATATTACATGTTAAAATTGGCCAATGAA
AGAATTGCTTCATCGGTTTTGGAGGCCTCCACATTGTAAAAGACGGAAATTTAGTTAAGTTCATAATTCTTTGTTTGATA
AAATTGGCCAATGAAAAAATCTATCCGTCGTTTTAGAGGCCTCCCCATTTAAAAAAAAACAGAAATTTAGTTTAAGTTCA
TATATTTTGTATGTTATAATTGGCCGATGAAGAAATTACCGTCGATTTCCAAGGCATCCCATGTTAATAAAATGGATTTT
TATTTTGAAGTTTTTATTTGATTTATTCATATTTATTTATTTATTACTAACACTTTTATTAAGTGTCTTTACAGGAACAC
AGAGTTGCTTCCCATTGAAGTTATACCAATGGAATTCGAATTATAATTTTATATTTATTATTGTGTATATTGTTCACGAC
ATGCAAACATTAGGTCATTTCTCATATTACTTATTTACTTTATTACATGTGTATATTGCATGCTTGTTTTACTTGTATAT
AGTTTTATCTCCTCCTCAATTTGAAAAAAAATGAATTCAGTCGGGACCCACATTTGTGGATTTCGAAGGATGTCTAACAC
CTTTTCTTCGGAATAACTTGAACCCCTTACCAAGAATCTAATGGTTTGGTAGATTATTTAATTGGTTTCCTAGTTTTCCT
AAAATTAGGTGGCGACTTCTTAAAAACTTTTTTTTTTCTTAAAATTCTTTCAAAAATGCAATCAACTTATTAATTTTCGA
ATCACCACGACGTTTTGCCCTGTTTGAATAGAGTAGGGATGCGAATAGAAAGGTAACTCCGCTAGGGATATGTAGCATCC
GAAAATTTGAAATAGCTATGAAGAAGCTTAGAATTGGAAATAGCCATTTTTGGAAAGAATTAAAAATCTGGAAATTTAGC
TAAATATGGAAAAAAATGAGTTTTGGTCAACTTCAGACAGTCATAACTCCTAGCTCAGGATGATTTAGGTGTATTTCTAA
TTATGTTTGGAAATATATTGGAGTGATCTTTCTAAGGCCGCCGAGTTTGCTCGATTCCGAGTTTGTATGAGTGAGTTATG
CCCTTTGGATGTTTGGTTGTTGGCACAGGGAAGTTCATCCGAATTTGTAAGGGTATTTTGGTCCTTTCCCTAACCTTTTC
TTTTGGTTATATTAAGGGTCTAGGCTGATTTTAAATCAGTTTTCCCTTTTAAAAGTGAGAGCTAGGGTTCTTGAGAGAAA
AGGAGAGAAGAGGAGAAAGGAGAAGAAGAAGCAAAGTTAGTAAAGATCGTCGTGGTTTTCGTCAGGGGTGATCCCTAATA
AGGTATGTGAGATTATGGTGTTGGGTTGGTTCATTCCCCCACACGCCAACTTGTTTTAATTCTGAGAAAAGATTGGTTGT
GTTTGTTGAAGTTTCTTGTTGGTTTGGTGCATGTTTGCAGATGGAATACCGAGTTGAATCTATTGTATATTGAGGGTTTT
AATGATTATGAGTGTTTGGGGAAAGAACCTTGGATGTTAAGAGGGTTTAGAGTTGGAGAAACTAAGGAGAAAAGTCGGAT
TTTCGGGGGAAAAGGTTGGGGCGTCGCGCCAGCCAGTGCGCCCCAACAGGGGTTCTGAAGTTTCCCCCTTGGGGCAGCGC
GCCTTGCAAAGCGCCCAGCAGGCCCCGCTGAAGTTTGAAGGCAGGTGCCCCGCGCCTCTCAGAGCGCCAAGGACGCCAAT
CCTTACCATTTACTCCCCACTTTTTCATACATGTTCCTTGGTAATGTACCTATGTTTATAGTTGTTTTCAACACTCTAAG
GTACATCTAAACATCAAGAACTCATCCATAAACATAAGATCATTACCTTTGAATCCATAATACCATTCGAGGAAAGTTAG
GATCAAAGTCAAGTGAAGTTAGAGTCAAGCTTAGAAGTTAAGAGGTAAGTCAAAACAAGTCTTTAAAGTTTTTCAAGAGT
CTTTATTGAACGTTTTAACTTTATTTTTTTAGGCTTAAGTTTCAAGATAAGTAAAGAGTATAGAGTTTCAAGATAAGTAA
AGAGCATAGAGTTTCAAGTTAAGTAAAGAGTATAGAGTCAAGTTCATTTCTCAAAAGTTATTAGGGAACTAAGTATTCCC
AAAGAAGTTTATAAATGTTTTCACATTTAAAATAAGAGGAAACTGAGATTTTCCTAAAGAGTTTTGAGCAGTTTGAGTAC
TACCGCTTTTTAAGAAAAATATGAGTTTTGCGAAAGAGTTTCTAAAAGATGATTAGTATGACAACCGAGTATGTCATCAA
AGTTTAAACAGTATGGTCTCTAGATATACCATCAATGTTTATGCAGTATGACTTCCCGAGTCATCAATGTTCATATTAAA
ATATGGTTTTGATATGTTCTTTTTAGAAAGAGTTTTCAAGAGCAATTACCTCTTTTAAGAGGGTAGTTTGAGCAATTAAT
TCAAACTAGAGAAAGAAGTTTGTCTTTAAAACATATGAACTAAAGTATATTTTGGGAGTAGTCTTGAGCACCGAAATGGG
GATGCGAGTTCATATTAACTCAACCCTCCATAAGAACCATGTAGCCAACATGGGATTTAACGGGTCATACATTTTAGATG
ATCATGTAAGTTAAGCTAGTAGATCCACTAAGTTAAAGTTAAAGTAGTTCTATATGACGGCAAAGTATAGGACAGTCTGG
CAGCGTGATGGTAACAATGCTGTATCACCACTTAGGCTCCTAGTGGTGGTTGTCGGTTAGAGAAACTCCCACAGTAGAGC
CAAGGTAAGTTCTCTTTTCTATCCCTTTATAGCTTAAGTTGTTGTTTAGCTGTCCAGCTCGCATACTCGTACATTCTATG
TACTGATGCCAGTTGGCCTGCATATTATTATGATGCAGACACAGGGACCCAAGATCATCATCTCACAAACCGTTGATCCA
GTTGAGCACTCCAGAGTTAATGGTGAGCCTCCTTGCATTCTGGAGGACTATGTTATTTTGTTTTTCCTAGTTTTGTTTTA
TTAGGATGTTGCGGGGTCTGTCCTAACATCCATCTTCGTATTATAGAGGGCTTCATCGACAGTCAATTAGTATTGAGTCT
CTCATCTGTGTATATATATAAATATTCTATTTTGAGGCTCGAGTTGCCTTTTTGGCCAGATTTTATCAGTTAGGTTGTTT
TATGACCTTTCATTGCATGGAGTTATTCTGTTGAGTTAAGGTTTCCGCTGAGTTAAGTAAGCCAGGCCAAGGGTTCGCTT
GGGGGCCAGCAATAGTCTTCGAGTGCCGGCCACGTCTAGGGTGTAGGCTCGGGGCATTACAAACTTGGTATCAGAGCACA
GAGTTCTAGAGTCCTAGGGAGTCTATGAAGCGCGCCACATCTATAATTAGGAGGCTATGACACTTAGGAAGATATCTTAC
TTCTTTCACACTCATGTCGTGCGTTAGAGTTTATCTCTAAAGAGTTTCCTTCTAATTCGTGCTTGCGCGTGTTTTTAGAG
GATTATGCCTCCACGAAGAGCAGTCAGTGTTCGTCTAGCTATGAAGAGTGTTGAGGAACAAGAGTTACTAAATGCCCTGG
AAGTGCAAACCCAAGAAGAGATCAAACATGCTGATTTACGTGAAGCTATCCGGATGTTAAGTCAAGTTGCGACCTTTCAT
GTTGGGCATAGAGCTAATCAACATGAAGTGGTTGATACTTTAAGGATCCATGCACGTTTAAGGACGAACCCACAAAGCTT
CACCTATTCAAGTATCATTGAGAATTCGGAGAACTTCATTGAGGAACTTAAAAGGGTATTTGATGTGATGCATGTTGTTG
AGTCGAAGAGGGTGGAACTAGCTGCATACCAAATGAAGGGTGTTGCTAGAATCTGGTTTGATCAATAGAAAAAGATTAGG
GTTGAGGATGCACCAGTAGTGAGTTGGGTTGTGTTTGAAAGTGCCCTCATGGGGCGTTTCTTTCCTCGTGAGTTGCGTGA
GGGAAAGATAAAAGAGTTTCTAATCCTTAATCCGGAGTCTACGAGTGTTCATGAGTACAGTCTGAAGTTCACGTAACTTT
ACCGCTATGCTCCCGAGATGGTTGTAGACATGAGGAGTAGAATGAGTTTATATGTTGCTGGGTTATCTCGTCAGTCAAGC
AAGGAAGGCAAGGCAGCTATGCTGATAGGGGATATTGACCTAGCAAGATTTATGATCCATTTACAACAAGTTGAGGAGGA
TAAGCTGAAGGATAGAGAAGAGTTTAAGGATAAGAAGGCTAAGATAGTAGGGGACGAGTTCAGGCAGCAAAAAAATGATG
CCAATCAGTCATCCCTCCCACAGAAACAGAAGGGACCTGCTCCACCATCTGCTAGTGCACTTGCACTTGAGAACAAAGAT
GGGTACAATAGAAATTCCTATAGTTTCAGGGCTAGACTTGCCTATCCTCAAGGCAGTATGGTACCAAGGGGTAGTAAGGT
TCCTGCATGTGCTAGGTGTGGTAGAACCCACCCAGATAAGTGTCGTGATGGCTAGACAGGTTGTTTTAAGTGTGGACAAG
AGGGTCACTTTATGAAGGAGTGCCCTAAGAACAGGCAAGGTAGTGGAAATGTGAGCAATAGGGCCCAAGCTTCATTAGTT
GCTCCCCAGACAGGATGGTACCTAGAGGAGCTACTCCTAGTACTGGCGGAGGAGCAAACCGCCTCTATGCAATTACCAGT
TGCTATGAGCAAGAGGTTTCGCCAGATGTTGTCACTGGTATGATTCGAGTCTTTGATTTTACTGTTTATGCTTTGTTAGA
CCCTAGAGCGAGTTTATCTTTTGTAACTCCTTATGTTGCTATGAACTTTGATGTTATTTCTGAGCAACTTAGTGAGCTAT
TCAGTGTCTGTACGCCTGTAGGTAAGGCTATTCTAGCAGAGAAAGTTTATCGTGATTGTCCCATTTTCGTTAATCACAAG
AGTACCATGGCTGATTTAGTTGAGTTAGGCATGGTAGAATTGGATGTCATTCTTGGTGTAGACTGGCTTCATGCCTGTTA
TGCCTAAGTTGATTGTAGAACTCGAGTGGTCAAGTTTCAGTTTCCTAGTAAGCCAGTCATAGATTGAAGTGGTAGTTCAG
TTGTGCCTAAGGGTCGTTTCATTTCGTACCTTAAGGCGAGAAAGTTAGTTTCGAAGGGTTGTATCTATCACTTAGTTCGA
GTTAATGACTCTAGTGTTGAGAGACCTCTTTTTCAATCAGTTCCTATAGTAAGAGAGTCTCCAGAAGTTTTTCCTGATGA
CCTACCTGGAGCCTCTCCTGAGAGAGAAATAGACTTTAGTAAGAAATCATTCCAGATACTCGTCCTATCTCTTTTTCTCC
ATATAGAACGGCACCAACATAGTTGAAAGAGTTGAAATAGCAGTTAAAGGGATCTGTTAGATAAGGGTTTTATTTGACCA
GGTTGACTCGGAAAATAAGAAGTTTANNNNNNNNNNNNNNNNNNNNNNNNNNNNNNNNNNNNNNNNNNNNNNNNNNNNNN
NNNNNNNNNNNNNNNNNNNNNNNNNNNNNNNNNNNNNNNNNNNNNNNNNNNNNNNNNNNNNNNNNNNNNNNNNNNNNNNN
NNNNNNNNNNNNNNNNNNNNNNNNNNNNNNNNNNNNNNNNNNNNNNNNNNNNNNNNNNNNNNNNNNNNNNNNNNNNNNNN
NNNNNNNNNNNNNNNNNNNNNNNNNNNNNNNNNNNNNNNNNNNNNNNNNNNNNNNNNNNNNNNNNNNNNNNNNNNNNNNN
NNNNNNNNNNNNNNNNNNNNNNNNNNNNNNNNNNNNNNNNNNNNNNNNNNNNNNNNNNNNNNNNNNNNNNNNNNNNNNNN
NNNNNNNNNNNNNNNNNNNNNNNNNNNNNNNNNNNNNNNNNNNNNNNNNNNNNNNNNNNNNNNNNNNNNNNNNNNNNNNN
NNNNNNNNNNNNNNNNNNNNNNNNNNNNNNNNNNNNNNNNNNNNNNNNNNNNNNNNNNNNNNNNNNNNNNNNNNNNNNNN
NNNNNNNNNNNNNNNNNNNNNNNNNNNNNNNNNNNNNNNNNNNNNNNNNNNNNNNNNNNNNNNNNNNNNNNNNNNNNNNN
NNNNNNNNNNNNNNNNNNNNNNNNNNNNNNNNNNNNNNNNNNNNNNNNNNNNNNNNNNNNNNNNNNNNNNNNNNNNNNNN
NNNNNNNNNNNNNNNNNNNNNNNNNNNNNNNNNNNNNNNNNNNNNNNNNNNNNNNNNNNNNNNNNNNNNNNNNNNNNNNN
NNNNNNNNNNNNNNNNNNNNNNNNNNNNNNNNNNNNNNNNNNNNNNNNNNNNNNNNNNNNNNNNNNNNNNNNNNNNNNNN
NNNNNNNNNNNNNNNNNNNNNNNNNNNNNNNNNNNNNNNNNNNNNNNNNNNNNNNNNNNNNNNNNNNNNNNNNNNNNNNN
NNNNNNNNNNNNNNNNNNNNNNNNNNNNNNNNNNNNNNNNNNNNNNNNNNNNNNNNNNNNNNNNNNNNNNNNNNNNNNNN
NNNNNNNNNNNNNNNNNNNNNNNNNNNNNNNNNNNNNNNNNNNNNNNNNNNNNNNNNNNNNNNNNNNNNNNNNNNNNNNN
NNNNNNNNNNNNNNNNNNNNNNNNNNNNNNNNNNNNNNNNNNNNNNNNNNNNNNNNNNNNNNNNNNNNNNNNNNNNNNNN
NNNNNNNNNNNNNNNNNNNNNNNNNNNNNNNNNNNNNNNNNNNNNNNNNNNNNNNNNNNNNNNNNNNNNNNNNNNNNNNN
NNNNNNNNNNNNNNCCTTTCCCTAACCTTTTATTTTGGTTATATTAAGGGTCTAGGCTGATTTTAAATCAGTTTTCCCTT
TTAAAAGTGAGAGCTAGGGTTCTTGAGAGAAGAGGAGAGAAGAGGAGAAAGGAGAAGAAGAAGCAAAGTCAGTAAAGATC
[truncated: 143,009 more chars]
