# Supplementary material for: Homologues of potato chromosome 5 show variable collinearity in the euchromatin, but dramatic absence of sequence similarity in the pericentromeric heterochromatin
Source: BMC Genomics. 2015 May 10;16(1):374. doi: 10.1186/s12864-015-1578-1 (PMC4470070; doi:10.1186/s12864-015-1578-1)
Supplement: Additional file 3: — RH BAC tiling path sequences. Description of data: Nonredundant, multifasta sequence files of the individual BAC MTPs. The sequence contigs and scaffolds in the MTPs can be either ordered or unordered, depending on the quality status of the tiling path sequence. [file 12864_2015_1578_MOESM3_ESM.zip › mtp_1131.fasta]

>mtp_1131.scaffold_1
GAATTCATTTCTTATAGCTATTTCGTATTTATTTAATATATTAATTGGTGTAGTTGCAATTTCTCCATCTATTTTCTTAT
TATTTCTTAATGTTTTTATACTTTCTTCTACTAAATTGTGTAACCATAATTTTACCGTTCCTATAAATGTTCTTTCTATA
TATCCTGGTACTTCCGTCATTCCAATTTTATTGTCTATTAGTTGTTTTGATATATATCCTATCCATAGTTGTATCGTTTT
ATTTATATCTGTTACACAGTCTAAATCTAAAAAACCATTATTTCGTGATGTTGTAGATGGTGTCCATTTTTTGTTTATGT
TTTTGTTTAATCGTTTATTCCATAAACTATCATATCTGTCAGATTCTTCATAACTAACTGTGTAATATTCAGGACATAAC
TTTTTTGGGTTTTTTACTTCTGATGTGCTTGTACTTGCTTTATTTTTTATTTCTTCCGTATTGATTTCTATTGTATTTGT
TATATTCCAACCAAACACACTCCCGACTTACTTTATAGATCAATATTATTTTTCCATGATTTGAAAAAGTGGTTACTAAT
GTTTGATTCTTTGAATGTCAAGATATTATTGTGCCTCCACATGTAAACAAATAGCCCATTTGTGACAAAGCTTTATGAGA
GTAAAATATATATTTTACATCTGCATAATTAAATAATTTTTTTATATCGGAGATTGATCATCTCAATTTATTGAAGCTTG
TCTTCTCTTCTCAAAGAAAATCACACATCTTCTATGTGTTGAGTCACTTGCTTTGTTAGTTTCTTAACATAACTTAAATG
ATAATATGGCAATCCCTTCACAAAACTTTCGTTATGTTAATCAAATAACCTTCTAGCATATTCATAACCAACAACCTGTA
AGTGCTACAATTGCACTAATACATGATATTTTCTAACCATTTTCATGAGATTGAAAAGATTTTTTTCTCTATGTTAAGCA
ATCTCAGAACCACTGGGTACTCAATGGAATTGCTTTAAGACCTTTTAAATCCTTAAAGGATTATCATATAACCTTCATCG
TCTAGTTAGACAAAATAATCATTCATTATACCTATTTGAGTATTTCCATCTATTGCCCGACTGAAATAAATGTAATTGCA
TCCAACACAGGAGAATATATCTCCATTTGATAATAATGTCAAGATTTTTGTGAAAACACTTTATGCCCCAAGGCACATAC
CGCACTTTATATCTTACGGTTATACTTTCGCATATGACTCATTTTTACCCCACTGCCATTATATCTTGATCTATGAACTA
TAAGTTCAAAAACATCACTTTTCTAAGTGAAACAAAATATACTGAAATAATGCATTTTATTTGGCCAATCATTTATCTGT
CCACACTATATGACATATTTGATTTCAAACTCCTCATAACCATTTATAACATTGAGTGATACTTCNNNNNNNNNNNNNNN
NNNNNNNNNNAAACTCCTCATAACCATTTATAACATTGAGTGATACTTCATATCAAAGATACCGTAGAGGGTCATTTGAA
TCGATTTCAATTCAACATAACTTACTGCGATCTTTTTTGGGTACGAGAGCCTTTGCCAAGATTTTATGAAGTGTTATGCT
ACTGTGCTCTTTCAAAGCACTTACCTCATTATCATGACCATTTTGATAATTTTCTCCTCTCCTTCTTCAAGGAGTTTTCC
GTTTGGAATCAATTGGTCTATCCCACTTCTGGTGTACCATAGACTGGTCTTCAAGGACTATTTATTGGAGTATTTGTAGC
TTAATTAAATATTGGGTCAGAAAATTCATATGACAAATTATTTGCAATATTTTACAAATGAATTAACTCTTGAACTTCAA
GTTAACATTTTTGTAACGAGGATCTAGATAATTCATCCACACATAATTTTTAGTTGTTGAACATATCTCCCCCAAATGTT
AGGGAATATAACATTTACCCCAACCTCATTTGGGGATTCATTTTTGTGCGTGGTGGATCAATACGATCATATAAGGACAC
ATTAAATTTTTACATTGAAATTATTTGGTTCCTCACCCTGTACTAATTATGATGGGAGAACCTTGTTGGCTTGATGCGTA
CATGCTAAACAAACTCATCTCATAACAAATTTTATATGAGAGATTTGTTCTCATAATCAATGATCTAGCTATAATTGGAG
ACATACTATTTCTTCTAAAGCAATCAACATTATCAACATATTTTTTTATAGTTTGAAACTGTGCTCTTAATTTAACAATT
TGAGCAAGTAACCTTACAAAATTCAATTTGTAAGTTGATACAAATGCACATGTGACCATACCATATATGCATCTATTAAA
TCATAATAGTAAGCGGTCCACATGGTAGGTGAACGGGCTCATACTCACCCTTTTATATGTTCCAAATAATTCTAGGGGAT
ATAATCCCAAACTTACTTGGTACGGTGATTGTTTTAACATGAGAACAAACAACGCCAAAGAATTCTTGGATAATCTTTTA
ATTCATCAGACATATAACCACTTGAGTTCTCAATTTCTTTTGCATCACATTTGAACCAGAATAGTCAACTAGTTATGCCA
ACTGGTATCTATTGTAGTAAACTTCTAGTTTACTTTTGCATGTGATTCTTTCATCATGCCCATATTTTTATTCAACAAAC
AAGAGAAAACTGGGTAACCTTTTATGTAAATATTCATTACCCGCTTTGATTTTAGTAATCTGAAGATATTTAATCTTTCA
ATAATTTACAGTTTTAATATAATAATTTTTTTCTTTTCAATTCCTCCAAAACTTAAAGTCTCTTTTGAGACTTACTACAA
CCTCAATATTATGAACTATTTCATTTTCTGGATAGTAACAAATTAGTCATTTCAAAACTTTCAATTAATTTTGTGTACTA
CCACAAATTTCACAACACCATTCTTATGGTGACCATCTCCTTTAAGGAGAAAATTATTATTATTGTCATAGTTAAAATTA
TTACATGCAAGACTTACTTCTTGACAATCAATGACAAATTTGTGTTGCCACACAATAATAATTATTTTTGTCATGACCAC
TACATTTATAGGAAATAATTATTTCTTTATTTTGTCCTTCAATAGTTCATGATAAGACATACCATAATATTTGTGATGTA
CTCAAAGTATATGACTAAATAATCATTTATGTCAAAATATTTCTTTTTAATCTCTCAAACCTCCCGTAGTGGTGAGATGT
GATATTTATCCAACAATACATGAATATGTTCTTATCAATACGAACACAAGTCACATTTTCTGCAAGAAATGAACCATAAT
CATTTGTACATGCTCCATAAGTTTATATAATTAGAAACTCATTGTCATGCTTTGGCATTATCAAATTTATGTGACCCACC
TCAACATCACTTTGAAAGGTCAAATGTACTAACTTTTGCGAGGTTGTTGGTGATGAGTCCGAGATTTGGACTCATTTAGG
GCTTTGTTTTGATAAATTTAGTGTCCTCAAATGCTTAATTTATGCTATCAGCTGATGTGTAAGCCTTGATTTTCAGGTAT
GTGTATTGAGGAGCAAAACAAGGACACTAACATGCAAAAAGGAACAAAACAAGCTGAAGAAAGGGAAAAAGGCAAGCCTG
ATGATCGCCAAGAGAACTCGGCGAATAGCCGGGTGGCTCCTAGCCTGCCTAATCTTACAGTACACCTTATCTGAAATGAG
AGAAATTTGGGCGAACTGTGTTCCATATAGGCGATTTGCCAAATGAAACGGCAAAGTGAGATTTTACCTCCAAAAGTACT
AAACGAGCATTAAAGATGAAATAGAATTGGCGATCCGAAGGACCAAAGAGCGGATCGCAGAAGTGATTGGCGATCCCGAT
AAAGACTGCCTAAAGTTACCGTGCATGATGGATGAAAAATGTGAAGTAAGAAGGCGATGGAAAAGGATGATTGGTGAGTC
AATGACTGGTCAGCGAAGCCCAACATTCCTCACCGACCAATTCCAAAAAGTCAATCTCAGATTTGTGTAAATTGATTTTT
TGAAGAGAGAGAAGGCATCCAGTCAGTAAGGAACGAAATAGAGAGAACAAAAACACTGCTCTTGTTGATTTTAAGTAATT
TTAGTTAGAGATTTCGAGTGGGTGTTGTAATAGACAAAGATTTTATTCATTTTCATACTTGGAAAATCAATACCCAGCTA
TGGAACATGTATTAGGTACTGAATTATCTTCTTTTATGATGATTAGCTAAAACCCCATTCTTGGGGGTTTGACAATGTGA
TTAATTGTTGAATTTAACTGAATGGGTGTTAGTTATTATCAATTGTAGTGCTAATTTAAAGTGGGTCTGACTTATTGTTG
TTGTTGAATTGCTCTGTTGTATGTTTATTTCAGCATGAATTAGTGTTTTATGCTTGCTTGAGAAAGAAGTGTAAAACTAA
GGTGCTAAGTTGGCACTCATAGTCATTGGGTCATGGTGGATTTAGCTCAAGAGAGTGAATATCAAGACTCATTCTATTTA
TCCAACTCAAGAGAGTGGATGTAGTGAAGTTGTGGATTGGTTTTCGTGTTTACCACATTGAGGTTCGGGAGAACTGAAAC
GAGGTATTTGTTCGAGAGAAAAGTATCTTATCTAAAGTTCATCTTACGCACAAAGAGTTAGTACTTTTTGTCACGCCCCA
AAGCTACCCCCAGGACGTGGACACGGGACCTAGGATCATGAGTGATCCCAAGCTAACCCTGCTGGCATATCATAAGCATA
CTAAATGAACTGAAGTAAAGAAATACTGTGCGGAAGCTAAATCATGAGATAAATTGAAATAATGGGGAATACCTATAAAC
TATATGAATATATAAAACTAAGAGTTTAACAACAACTGAAAGGTCAAACTCAAATGCTAAAGATGAATCTAACTATGTCT
GAAAATAGCCTCTAACTGACTAGAAGTGCTAGGACATGCCCCAGCTATATCTAGCAAAAAAACTAAAACTATGACTAAAA
GCAAAGGAAACATGTATGTCGTCCTTTGAGAATGAGGAGTCACCACTGATGTTGTTGAGCTGAAGATTGGGAACCGATCT
ACGTGTGATCTGGAACCTGAAAACTTGAACCTATATCATGAGAAGAAGTAATGCAGAGTATGCGTCAGTACTTGAAAGGT
ACTGTGCATTCAGGATAGAATAAAGGTGAACAAAAAACATAATTGAACCAAATAATATATCTGCACAATGATAAGAGATA
AGCATGATACTATACTGAGATTACTGAACATGAACTAACCAAATGCAATGACCATGTTTATCACATGCTGAGACTGAGAT
ATGACTATAACTAACATGATCAATGAAATAAAATTAGACTGTAAGAGAGGTACTAATAACCGACATAAAACCAGATGAGC
TAAATGTGGAGTCCGATGTATATGCCCCATCAAGAGGACCCAATATACCTTGCCAGAGGTATAGAGGCATGACTAGTGTG
ATCACTAAACTGATGGCCACAGAGGGGACTTATAACCTATGGGGGCACATAGTTCTGGGACTTTGAAGGGGACTGACCTT
AGTCCACTTGGTATTAAGCCTACTCCCAACTAAATATATGTAAATTATAACATAACTGAAGTAAACTGGATAACTCAAGA
TTCTGACATGCTAACTGAAAATGCAACATTAAGTACTGATAATGAAACATTCTTCACGAATGCATGTACTCCCAACTGCA
GTATGTATATGATACATTATGACAATAATACTGAATAGCTCAAAATACTAACATGCATATACTCATACTTGGAAACTCTT
TCTCAAAAACAATTCAAAATCATATTATACTATGATCATTGATGAGTCAGGAAGTCATTGATGGTATATATAGATAACAT
ACTACTCATACATTGATGGCCTACTCAATTGTCATACTAATAATGTTTTAGAAGCTCTTTCTCAAAACTAATCTTAACTT
TCTTAAAAACTAAGTTTAAAACTCAAGTGTTGGCTTTAAAAAGCTTCTTAAGATTTATAACTCAAAAAAAGGTTCACACT
GAAATATACTGATAATGTGACGTTTGTAACTGGAGAAAGTATATCTATGTAACTGACCTAGAATGTGTAATTCGTGAACT
AAGAGAATCTACACAACTAGGGTTCTGAGTTTCATGCACTGAACAAAGCAACGATTCCACAAAAACATGATAATCTGATT
AGGAATATTCTAACAGCTAATTCACAACTAATATCTAAGGTTTTAGAAACCCTAGGTCTAAGAAATATTTTAGGAATCAA
GAATCTGACTGAATTCTAGGGACCTAATAGGTTAAAGTAACCCAGTAGTGAAATCCCACATACCTGGTGACGAAATTAAT
GGTTAAATCTTTCGATTTTGGGGCTGGAACCGATGAAAACTCATTGCGTTCTTTAACTAGGGCTTCTCGACTTTCTCCTC
TATTTTTCTCTAAGTTTGATGAATTTTTGGTGAATAATTGATTAGGTTAGGTTCTAATTTCTTTACTAGGCTAAAACTGA
CCAAACCTACATAGTTTAGGGGGTAAACAACGTAGATTAGGGGTCCAACGCATTAGGAAAAGACCAAACGACCCCTGACT
TAAAATCTATTGAAGCCACCTATGGGACTGATCGACGGTCCGTGGACTGATCCACGATCCGTCCTATCCGTCCGTCGTTC
GACTTTAAAGGATGGGTTTTATCTTGACCTACGGGCTGATTGATGGTCCGTGGACTGATCCATGATCCATCCTGCCAGTC
CGTTGATCGACTTCGGAGGATGGGTTTTGGGGGTCTTGAAGGTCTCGACCTGCGAACTGATCGACGGTCAGTGGACTGAT
CCATGATCTGTCATGTCAGTCCGTCCATCAACTTCAGAGACAAGGTTCTGAGGACTCGATCCACAGACCTGTACCATGGT
CTGTGGTCTGACCTACGGTCCGTGGGTTCGGCCATAGGTCATGCCTTAGAATAGTTTTTGTCTGAGTTTACGGGAAGGGT
TGCAGGTTGGCATCCACGGACCACCAAGATAAGCCATGGGTAACCCTACGATCTGTGGGTGCTAACCGTGGGTTGCACCT
GCAACTTTTGGAAATCTATTGGTTTGGTCTGTTTTCGGATACAGGGTTACATTATCTCTCCCTTGGGAACATTCATCCTC
GAATAAAGGCTAAACTAGTTGGATAAGGAGGGAAAGAGCTGCAAATCCTGCCACTAATTACTTGAAACTGATATCCGACT
AAACTAACTGATATCTGACTAAACTGAGTTGCAAGAACATGAAGATATGTTGAAAATGCAAGAACTACTGAAGGAATAAG
GTACTAAGAAAAAATTTACGCACGAGTAAAATGAAAGACCGGAAGGAAACTATTATCTAAAGATGGAATGAAATCAAAAG
GAAAGAGGTGAGGGTACTTGGCCTTCATGGTTGCTTCTGCTTCCTATGTAGCTCCCTCTATGGATGGACTCCTCCAAGTA
TGACAAATATCATCACCCCCCTCTTCATAGGCTATACTTTCAGGAAAAGCCAATCATCTATCCCAAACTCTAAGTTCCTT
CTCCTTACATCTGCATAGGACTTCTGTCTTAAGTCTATTTCTGACGAGTTGAACTTTTTCCCATAGCTTCATAAATCGAA
TCTTGCCCAATGAAGTCTGCTTCACCTACTCATCCACCTTAGGAACACATAAGCGACCATCTTCCGCTTGGGAGAAAACC
TCTACTTTCTATTGATTAACTGCACCTTCCAGCTGAAGCAGTATAGGATCATTATATGCTTTTCCGTATCCTCTGCTACC
AATGAAGATTCTGATAAATTATGGATTATCACACTACTATATGATGTATCCGTAAGACTAACTCCTAAGCGAGCAAGTTG
ATGAACATGTTTTTCTAATTCCTTCCCTTTTTCCTCAACATGTGCTACACTACCCTTTAGAGATCATCTTTCTGGCCTTA
AGGTAAGAGATAATTCGACCTATAGGCACTGAGCTACTCTACCCTTCCATTCTAAGACTAGCTCGTTGGAAACTGTAACC
GAACGATCCTAGTTCTACTATCGACTGAGGCATAACATGAATTTAACCAATACGAACATAAAATGTAATACCCAATAGTT
TAGTAGATCATGTAGGGTTTAGTTGATGGCTACAAGAGTCAAGGATAAAAGGCAAGTGCCAAGGCGAAGGGGCAAGGCCC
AAGCTAAAGGCCAAGGCTGCCCCAACCTTGGCAAGCACTGCCCCAACTTCACAGCCACCACCACGGCCAGTGGTCTTGAC
CACGGTTCGTTGGAGGCCTCGTGAAGGTGCCTTAGCCTTGTGGGAGGCAAGTACTTGGGGCCAAGCCACTGGACCACGGA
CCACGGGCCACTTCACGGTTAGTGGTAAAGACCACGACCCGTGGGAAGGCTCGTGGTCATGCCATGAACTCTTAGAGGCC
AAGCCAAGTGGCCTAGCTACTAGTCCAAGGAACATGAGCAGGACCATGGTCAGTGGTGACGACCACGACCTGTGGTGTCT
CTCGTGAAGCCTAAACAGTAGGTTGCCAAGTGGAGGAGATTTTGGTAAATTCCAAATAGTTAGTTATTGAATGGGGTCAT
TTTTCCTAGTCTTAAAAAACCTATATAAACTATTTTAACCCTTTAACCACCCAATTAAGTCATTATTTCCCCAAGGCCCA
AATCAAATCCCCAAAATACTCTCCTCTCAAATATTTCTCTCTCTAAGACTAGAAGAAGAAGATAGAGCTTGAAGCCTAGG
TCAAGAAAAAAACTCCATTGTTGCAAGCTTAGTAAGGTTTTGTATTCAAGGAATGTTAGATTATTCATTCATGGATTCTT
CCATCCATATAGCCCCCTACATTTCCCCCAATTGTGAAGATGAACCCCAATTCTAGCTAGGGTTTCTTCCTATATTGTGG
GTAGTATTGGGTATGATTCCAATTGAGTGGGTAGTACTTGTTTATGATTATTTTAGTATTGAATCATGATGTTTTGATGA
TATTATATGTTTTCCATGGTTAAACCTAGTCGAAATTGATGAAATTGAATTATGTGGGTTTGTGCCATGAAAGTTGAAAT
TGAGGATTCATAGGTGATCTTCTAGAATTGATGACTTGTATAGTAATTGTTCATGAATAGAAACATGTAGGCATGAATTG
AAATAGATTATAGTATATATATTGGATCATGACCAGTAAAGCTTGAAGTTGAACCAATATGATGAATTATGACTAAAATC
ACCTTAGAATGAAGGATGTGATTAGAATACCTTGAAATCTAGGTATGTATGATGATTGTAAGAAGTAAAGCTTTGAATTT
AAGGCTTGTATTCATGAATGTTGATCACTAGGGTTTTGCGAGTAAAGCCAATATGATGAACTATGTATGTTAAGGCTTTG
AGAGTAAAGTCTATATGAGAATACAAGATTAATGGATAGAATTATGGTGGAAGGCCTTTACCTGCCTAATCTACCTAATG
AATGTTTGTAAGTATGAAGTGATAGAATCACTTGAGTCATGATGATTTCCATGTCTAATGTAGAATTATAGATATGGTAT
TATGCATGAACATGACATGTTATAAACGGTTCTCTCACATAGAATGATTCTAGGTTGAAAGGTTATTCTCACCTAAATTG
AATCTAAGTCCAAGGACTATGAAATGTGATGAGGTTGTGGTGATTCCCCTAAAAGACCTTTATATGATAGGAATGTGAGG
TGAGTTCCCTTATTCCTATTTAGTTAAACATGAGGTAATTACCCATGTCATGATATGTGAATTGTGCGGTGATTACCCTT
TATGTATGTACGACTCCCAGGCAAGCAGTAATTACACATTAGCCTTTATGTTGATCATGGAGGCGATTGACTATATCTTT
ATTAAGTGATGTGGAGGCGAATTCCTACATAACACCCTAAAATGGATTTGGAGGCGAATACCTATATCTCATTAAAATGA
ACATGGAGGCAAATACCTATGATTCATTGATACCTATGACTAGAGGTGATTATCCTTGTCTTTATGATTCATTGATATGT
ATGACTAGAGGTGATTCCCCTTGTCTTTATGATTCCATGATATGTATGACTCATGGTGATTACCCTTGTCCTTAATGATG
AGCTAAACATGTATGACTTGAGGTGATTCCCCTTGTTNNNNNNNNNNNNNNNNNNNNNNNNNNNNNNNNNNNNNNNNNNN
NNNNNNNNNNNNNNNNNNNNNNNNNNNNNNNNNNNNNNNNNNNNNNNNNNNNNNNNNNNNNNNNNNNNNNNNNNNNNNNN
NNNNNNNNNNNNNNNNNNNNNNNNNNNNNNNNNNNNNNNNNNNNNNNNNNNNNNNNNNNNNNNNNNNNNNNNNNNNNNNN
NNNNNNNNNNNNNNNNNNNNNNNNNNNNNNNNNNNNNNNNNNNNNNNNNNNNNNNNNNNNNNNNNNNNNNNNNNNNNNNN
NNNNNNNNNNNNNNNNNNNNNNNNNNNNNNNNNNNNNNNNNNNNNNNNNNNNNNNNNNNNNNNNNNNNNNNNNNNNNNNN
NNNNNNNNNNNNNNNNNNNNNNNNNNNNNNNNNNNNNNNNNNNNNNNNNNNNNNNNNNNNNNNNNNNNNNNNNNNNNNNN
NNNNNNNNNNNNNNNNNNNNNNNNNNNNNNNNNNNNNNNNNNNNNNNNNNNNNNNNNNNNNNNNNNNNNNNNNNNNNNNN
NNNNNNNNNNNNNNNNNNNNNNNNNNNNNNNNNNNNNNNNNNNNNNNNNNNNNNNNNNNNNNNNNNNNNNNNNNNNNNNN
NNNNNNNNNNNNNNNNNNNNNNNNNNNNNNNNNNNNNNNNNNNNNNNNNNNNNNNNNNNNNNNNNNNNNNNNNNNNNNNN
NNNNNNNNNNNNNNNNNNNNNNNNNNNNNNNNNNNNNNNNNNNNNNNNNNNNNNNNNNNNNNNNNNNNNNNNNNNNNNNN
NNNNNNNNNNNNNNNNNNNNNNNNNNNNNNNNNNNNNNNNNNNNNNNNNNNNNNNNNNNNNNNNNNNNNNNNNNNNNNNN
NNNNNNNNNNNNNNNNNNNNNNNNNNNNNNNNNNNNNNNNNNNNNNNNNNNNNNNNNNNNNNNNNNNNNNNNNNNNNNNN
NNNNNNNNNNNNNNNNNNNNNNNNNNNNNNNNNNNNNNNNNNNNNNNNNNNNNNNNNNNNNNNNNNNNNNNNNNNNNNNN
NNNNNNNNNNNNNNNNNNNNNNNNNNNNNNNNNNNNNNNNNNNNNNNNNNNNNNNNNNNNNNNNNNNNNNNNNNNNNNNN
NNNNNNNNNNNNNNNNNNNNNNNNNNNNNNNNNNNNNNNNNNNNNNNNNNNNNNNNNNNNNNNNNNNNNNNNNNNNNNNN
NNNNNNNNNNNNNNNNNNNNNNNNNNNNNNNNNNNNNNNNNNNNNNNNNNNNNNNNNNNNNNNNNNNNNNNNNNNNNNNN
NNNNNNNNNNNNNNNNNNNNNNNNNNNNNNNNNNNNNNNNNNNNNNNNNNNNNNNNNNNNTCACCCTTGAAGTCATCATA
GCCATACTTAACCTCTTTGAGTCTCATTATTAGCTTACCTCATGTAGAAAAGGGAACTATCACCTTTAGTTAATCATATC
ATGGAAGGCAACTATATCAACAATCCATCAAACATACACCATAAGCATAAAACAACAACATATTTATCTCATAGGTCAGC
ATAACATAAAAGGAACACACCATAGATACCTTCAAATCATACTTGTGCACTGCATAAGTAAGATCCCATACTCTTACCCA
TATCAAGTAAGGCTTCTTAAGTACCCACAGTTCATAACTACTATTCTTGTTCGTACTACTACCCTATTGGGGACATAATC
CTTAACCGACATAGACCATGTAAGCTTAACATGGAATCCGGTGTGTACCCCAAACCGAAAAAGGGTTGCTCTACTGGCTG
AGGGTAGAACTATACTCTTAGCTGGGTAAAACCAATAGCTAAATAACCTATGTGGGCACATAGTTATGGGATAAGGAGAT
TGCTTCTAGAAACTCGGACTAAAATATGGTAGAAGGTTTCCATCTCATAAGATACCTACTTTGGGAACCCAGACTCAACT
AGTGTAAAATTAACCCATTTGGAAAGCCGAAGTCAACTAGTGTAAAATCTTTCAAGGGAAAGCCGGACTCAACTAGTGTA
AAAGCTTCCATTTCATATTCATATCAATTCGGTGCTAGGCATTAAGTCCCATTGAATTCACATTAAGTCTTGACTTAAGT
TCATTGTGGTGGAAGAATGTCTTGACACTCAATCTAACCTAACTCATACTAAAGCTCCTAGATTCAATAGGTGAGACTAG
TCTTCAAACCTTAGAATCACTGTATGTGACAAACCTTTCACATTTTGTCATGATATTCATGCCTAAGTGTGTATATGGAA
TTAACCTTTCAACAACACTACAACTAGGTCATGATCATATTAACTTTACTCTCAAAGTATTTATAAAGCATGAACTAAAC
TTCATAAATCATGCATACTATTATATCTTTCCCCTTCTTAGGGTCAAAGCTCATATTAAGTCAACACATCTAGAATGACT
ACATTAGACATGGATATAAGCATAATTCAACTAGTTCAATTACTACAATCCTAATGTCATAGTTCACCTCGTTGAGGTTT
AATTATTACTTTCAATCATCCCACCTAGGGTACAAGCACTAGACATGGATATCCTCCTAACCCATGTGATTCTATGACTT
TATGCATCCAAATCTTCATGACGTAAATTAGGTGGTAAGGTTTTATCATAACCATTCTATCAAATAGTCTACCATTATCT
CATAAGCTTCACTCTTGGAGCCTTAACATACATAATTCATCATATTGGACTTGACCTCAAAACCCTAGTGATCAACATTC
AGAACTACGAGTCTTCATTCTTAATAACTCTACACCATAAAAGCATTTTATGAACCTAAATTGCAAGGCATTCTAATCAC
ATTCTTCACTACTAGGTGATTCTAGTGATAATTCATCATAAATATTCAACTTCAAGCTTTACAAGTCAAGATCAATCCTA
TATAATAAAGTCTAGTTCAATTCATGCCTATAGGTTCCTAATATTGCACAATTACTACACATGACATTGATTTTAGAACA
TCAACTATGAATCCTCAATTTCTCCTCTCATGTCATAAACCCACACAATATCAAATTCATCAATTAGACTAGGGTTAACC
ATAGGAATCACATAAATTAATCATAATATCATAATTCAATTCTATATCAATCCTAATTAAGTATTATCCACTTGATTGGG
ATCATACTCAAACACTACCCACAATGTAGGAAGAAACCCTAGCTAGAATTGGGTTTTGACTTCACAATTGGGGGAAACCC
TAGGGGGCTCTATGGGTTGAAGAACCCATAGATGAATAAGCTAACATATCTTAATTCAAAGCCCTCACCAAGCTTAAAAC
AATGGAGGAAATCTGCCCTACTTCCTTCTCTTCTTCTTCTTCTTCGTCACTTTTAGAGAGCGAATTATTTGGAGAGAATT
TGGGGTCTTGAAATTATGTCTAGGATCAATGTATTTAGGGGTCTGTTAAGCTTATATAGTAGTTCTAATAACTAATTAAC
CGACCTCCCTTAAACCCCAACTAATAATGAGTTTAACCCCTAAGTCCCAACTTAAAACAAACTTACCTAAAATCTGCCCC
ACCCACGATACCACACCCACAGATCGTGGGTGGGTCTACGGACCATAATGGTCACTCGTGGGTGAGGGTCTGGGGCTGGA
AGTTGCAGGAAAACTTAGGCCTTGACCCACGACCTCTAACCAAGGGGCGTGGGTCCATCCACGGCTAGTGGATGCCTTTC
GTGGGAGGCTGCTGTTTTGGACAGCTTTTGGGTTGTTTTGGGGTCCTCCTCAAGGACCCCTTAGGTGGTCCTTGGGGGAT
CTTACCTTGACGGCCTAACCCTAAAACCCTCATTCTAAGTACGGGAATCATTTTTACGATTTTTAACCCTCATACAAAAC
TCTAAAATTCTAACACAAGGCTCTAGAACTCTCTAGTTTAACTTACTAGTTTGCGGGGTATTACTATCTCCCCCTTGGGA
TCATTCGTCCTCGAATGGCGATTCTAAACACTTCCTATGGCCACAACTCTAGACTACTAGTCCATCATGCATGCAACACA
GCTAAATGCACACAACCAAGGAAAAAAACTTCAATTCCAAGCTAAAAACATTCAATGCAACACAAGAGAGTAGGAACTAC
ATGTACCAACCCAAAATGCATGAAATTCTATATTTACTCATTTTCAAGGAGGAACTAGCATCTCCTAACTAAAACATGCT
CATCACGTACTCATGGAGCCTAAATGCAATTTACTATCAAAATGCATTTATTCAAGGAGGAATCTTTCAACTCAAAACTA
AGGCATGCTCATTAATTCATCTCATGAAGTCTGTATGCAATTATACTCAAATGCACTATGACATAGAGGAAAACAATGCA
CATAAGTCATTTCTATCAAGACCTAATCTTTCTCATGAACATGGAAATCATGGCAACACAAACATACATGACTCCAACAC
ATAACATCACTAATAGGAACTTATCATCTCTAGCTAGAATAGGAATAGAAGGAAAAGAATGAGGACATTGGGACATCTCA
TTGACCCTTGGCCTCCCAAGTAGCACTCTTAACGAAAATCCTTACTAAAGAACACTCCTTACCACTTTACGGAACAACTT
TCTTGTTCTTCTATTTCTTAACTTGTCGGTCTAAGACCTCTACCAGTACTTCTAAATTAGAGAGGTTTTTAATTAAGCAA
CTCTAGCTCACAAATAACCTTACTAACTCCACTTAAGATCTCACAGAAGCCTACAAAGCCGGGACTAAACTTCCCAAACT
CACTACACCTCTCAAAGTGAGAATTTCTAGTTAACCTAAATCATGGAGATCAAGAACACTCAACGACCTTGCTATATAAG
CACATCATCTCCCCCTTGGGAGTAAGCCTATACATAATCTTCTAAGCCTCATTTCTTTCACTCCAAGGTCGGGACAAGTC
ATCACTGAGCTTTTTCATCCATTACCCAAAATGATTCTAAACCAAGGTGAATTACACTTCTACCCTTCTTAGAGGGAGTC
TCTTCACTCAACCCTTCTAGGCATTACTTAACACCCTATTCATCAAATATATCAACATACCTCCAAAACTCATCATGACT
AAGTCGGATTCTACCATTAAATGCACATAACCATAATACAAACCATTCATACTAAAGAAAACATCAAAGTCTATCTAATC
ACATAGCCATAATTGGCATCCCAACCAACCTTTTATCCCTCACCCCTTGTAGCATGAGCATACCCTAAATACCATCGGAT
AAGAAGTAGGAGAGAGACCTTATAGAGTTAAACTATATGGCATGACTTAGAGAATGAAGAAGTGAAATATCCTAAGCATC
CAATAGCCTCCTATTCATAAGTGTGACACACTTCATAGTTATGAATAAGACTCTACTAGACGTAGTTTGAGACAATCCTA
GAACCATTCTAAACCTTGTGCTCTGATACCAAGTTTGTCACGACTCAGGGGAACACCCTAGATGTAACATGGCGTACTTG
ACCCCGAAGGTGTCTCATACAATCCCTTAGCATATCATGAACATAAGATAATAGAAAAGTACGGAAAGTTTAACAACTTT
TCTTTACAATCATAATCTTTTTCATAAAAGCAAGCGGAAGTCTTTAATACACTTTTGTCTCAAGCCATCTAATAAAACTT
TGAATAACACTCTTGGGACATAGCCCATACAATAGTCGCAAACCATGAAATACAAGACATAAAGGGAATGGTGGGTTTTG
TCCTCGAAGCTATGAGGACTCACCAAATCTTCAACTCCTTTGCTCCTTAGAAACCTATCTCCAAGAATAGAACTCAAGTC
TTCAAACCCTACATTTGATTAGAATGTAGGCAAAGTATGCGTTAGTACAAAATGTACTAAATATGTTAGCTAGCATAATC
ATAAGAGCATAAGACAAGGGTTAGTCAATATAAGACATAATCCATAATCATATGAAATACTTCATGCAAGATAAATTATA
ATCATCACAATATAATAATCACAAGAAAATCTCCAATATAAGCATCATATAAGCATTATTCAACTCTTTAGTCATCTATA
CCATAATAGAACTACTCTCAAGTAACCTCAAAGCATACTTGTGTAATGTATGAATAGCGTCCCATAATACCACCCAAGCT
AAGTATCCCTTTTTGGTCATCTTAATCATAGTCTATATGCATGGTCAACTCTTAAGCTTTTATACCACACAAGCACTATA
CTTCTACGTACCCTCAAAGCACACTTGTGCAATGCATGAAAGGCATCCCATACTACCCTTCACACTAAACATAACCGTGA
ACTCATCATACTCATACTTACCCTCTTTTGGTCTCATTATTAGCTTACCTCATGTAGACAAGGGAACTATAACCTTTAGT
CAATCATATCATAGAAGGCAAATATAGCAACAATCCATCAAACATACACAATAAGCATAAAACAACAATTTATTTATCTA
ATAGGTCACCATAAGATAAAAGGAACACACCATAGATACCTTCAAATCATACTTGTGCAATGTATACGTAAGATCCCATA
CTATTACCCATAACAAGTAAGGCTTCTTAAGTACCCATAGTTCATAACTACTATTCTTGTTTATACTACTACCCTATTGG
GGACATAAGCATTAACCGACATAGACCATGTGAGCTTAACATGGAATCCGGTGTCTACCCCACACCGAAAAGGGGTTGCT
CTACTTGCCTAGGGTAGAACTATACTCTTAGCTTGGGTGAAACCAATAGCTAAGTAAACTATGTGGGCACATAGTTATGG
GATAAGGAAATTGCTTCTAGAAACCCGGACTCAACTATGGTAGAAGGTTTCCATCTCATGAGATACCTACTTTGGGAACC
CAGACTCCATTAGTGTAAAAGGAACCCATTTGGAAACCCGGACTCAACTAGCTTAAAAGCTTTCAAGGGGAAGCTGAACT
CAACTAGTGTAAAAGCTTCCATCTCATGTTCATTTCAACTCGGTACTAGGCATTTAAGTCCCATTGAAGGCATATTAAGT
CTTGACTTAAGTTGATGGTTGTGGAAGAATGTCTTGACACTCAGTCAAACCTAATTCATACTAAAGCTCCTAGATTCAAT
AGATGAGACTAGTCTTCAAACCTTAGAATCACTATATGTGATAACCCTTTCACATTTTATCATGATATTCATGCCTAAGT
CTGTATATGGAATGAACCTTTCAACAACACTACAACTAGGTCATGAGCATATTCACTTTACCCTCAAAGTGTTTATAAAG
CATGAACTAAACTTCATAAATCATGCATACTATCATAACTTACCCCTTCTTAGGGTCAAAGCTCATATTAAGTCAACACA
TCTAGAATTACTACATTAGACATGGATATAAGCATAATTCAAGTAGTTCAAATACTACAAGCCTAATCTCATACTTCACC
TCCTTAAGGTTCAATTCTTACTTTCAATCATCCCACCTAGGGTCCAAGCACTAGACATGGATTTCCTCCTAACCCACTTG
ATTTTATCACTTTATACATCCAAACGTTCATGAGGTAAATTAGGTGGTAAGGTCTTACGATAACCATTCTATCTAATAGT
CTACCATTATCTCATAATCTTCACTCTTGGAGCTTTAACATACATAATTCATCATATTGGATTTGACCTCAAAACCCTAG
TGATCAAAATTCATAACTATGAGTCTTCATTCTTAATAACTCTACACCATAAAATCATCTTATGAACCTAAATTACAAGG
CATTCTAATCAAATTCTTCATTACTAGGTGATTCTAGTGATAATTCATCATAAAGGTTCAACTTCAAGCTTTACAGGTCA
AGATCCATCCTATTTAATAAAGTCTAGTTCAATTCATTCCTATAGGTTCCTACTATTGAACAATTACTACACATGACATT
GGTTTTAGAAGACCAACTACGAATCCTTAATTTCACCTCTCATGGCATAAACCCACACAATATCAAATTCATCTTTAGAC
TAGGGTTAGCCATAGAAATCACAAAAATACATCATAATATCATAATTGAATGCTCAATCAATACTAATTAAGTATTATCC
ACTATATTAGAATCATACTTAAACACTACCCACAATATAGGAAGAAACCCTAGCTAGAATTGGGTTTTGACTTCACAATT
GGGGGAAAACCTAGGGGACTCGATGGGTGGAAGAACCCATAGATGAATAAGCTAACATACATTAATTCAAATACCTCACC
AAGGTTGAAACAATTGAGAAAAATCTGCCCTACTTTCTTCTCTTCTCCTTCTTCTCCTCCTTCTTCTCCTCCTCCTCCTT
TTCCTCCTCCTTCTCCTGCTCCTGCTCCTGCTCCTCCTCCTCCTCCTCCTCCTCCTCCTTCTCCTTCTCCTCCTCCTCCT
CCTCCTCCTCCTTCTTCTTCTTCTTCTTCTTCTTCTTCTTCTTCTTCTTCTTCTTCTTCTTCTTCTTCTTCTTCTTCTTC
TTCTCCTTCTTCTCCACCTTCTTCTCCTCCATCTTCTCCTCCTTCTTATCCTCCTCCTTCTCCTCCTCCTTCTTATTCTT
CTCCTTCTTCCTCTTCTCCTTCTTATTCTTCTCCTTCTTCTTCTCCTTCTCCTTTTCCTTCTCCTTCTCCTTCTTTTTCT
TCTTTTTCTTATTCACTTCTAGAGAGAGAACTATTTGGAGAGAATTTGGGGTCTTGAAATTATGTCTAGGATCAATGTAT
TTAGGGGTATATTAGGCTTATATAGTAGGTCTAATAACTAATTAACCGACCTCCCTTAACGCCTAACTAATAATGAGTTT
AACCCCTAAGTCCCAACTTAAAACAAACTTACCTAAAATCTGCCCCACCCACGAGACCACACCCACGGACCGTGGGTGGG
TCTGCAGACCATACTGGTCACTCCTGGGTGAGGTTCTGGGGCTGCAAGTTGTAGGCGAACTTAGGCCTTGACCCACCACC
CCTTTCCACGTGGCGTGGGTACATCCACGGCTCGTGGATGCCCTTCGTGGGAGGCTGCAGTTTTGGACAACTTTTGGGCT
GTTTTGGGGTCCTCCTAAAGGACCCCTTGGATGGTCCTTGGGGGGTCTTACCTTGACTCCCTAACCCTAAACTCTCATTA
TATGTACGGGAATCATTTTTACAATTTTTAACCCTCATACCAAACTCTAAAATTTTAACACCAGGCTCTAGAACTCTCTA
GTTTAACTTACTTGTTTCTGTGGTATTACACTTATGCTCATGCTATGCCTATGTTGGAGATTATGCTTATGATTGTATTA
CTGTCTCTTATGCCTATGTCTTATGTCTTAGATTGGCTAACACTTTTTTTATGCTCTTATGATGTTATGCTAGCTAATAT
ATTTAGTATATTTTTGTACTAACACATACTTTTGCCTACATTCTAATCAAATGTAGGGTTCGGAGATTTGAGTTCCATTC
TTGAAGATACATTTCTAGAAGTGCAATGAGTTCAAGACTTGGTGATTCCTCATAGTTTCAAGGATGAAGCCTTCATTTTC
CTTTTATGTCTTTCTTTATGTTTTGAGACTATTGTATGGGCTTTGTACCAATAGTTATTCAAAGTATTATAGTAGATGGT
TTGAGACAAATGTGTAGTAAGACTTTTGCTTTTATAAAGTCTTTGATTGTATGAAAAATGTTTTAAAATTCTGCACTTTT
CTAGTATCTTATGTGATGATATACTAAGGGCTTGTATGAGACCCCTTCGGGGTCAAGTACGCCATGGTACCTCTAGGGTG
TACCATTGGGTCGTGATAAACTTGGTATCGGCCAACAAGGTTTAGAATGGTTCTAGGATTGTCTCAAACCATATCTAGTA
GAGTCTTGTTCATAAATGTGAAGTGCACCACATTTATTAATAGGAGGCTATTTGTTGTGTAGGAAATCTCACTTCTTCAT
TCTCTAAGTCGTACCATAGAATTTGGCTCTAGTAGGTCCTTCTTCTAATGTGCCCTATGGTTTTTCAGGGTATGGCTAAT
ACAAGGGCTAATTCTAGGAGAAATGAGGAAGAAAATATGGATCATGAGGCTCCTTCCCAAGCTCCTCCTCAAGCTCCGGT
TGATCCTCTATTTGAGAATGTCACTCATGCGGAGTTTAGGTCGACTATCCAAATGTTGGCTCAAGCCATGACGGTGCAAG
TTAATAGGTAATGTGATTTCTCCGGTGAATCCTAATGTGAATTCAGCGGCTTCAAGAGTGGGGGAGTTTATTAGGATGAA
ACCCCCAAAGTTTTATGGCTTTGAAGTGGAAGAGGACCCTAAGGAGTTTATAGATGACGTTTATAAGGTGCTTGATATCA
TGGGGGTGACTTTGGTAGAGAAAGTGTAGTTAGCCACTTACCAATTGAGAGGGATAGCACAAATATGGTATGGGAGTACA
CCGGCAGAAGTAGGTCCCATACAGTGGGAGGTGTTTTAGGATGCATTCCTTGATATATTTTTTCCCCTAGAGTTGAGGGA
GGCTAAGATGCAAGAGTTTATTAACCTTAAGCAAGGTAGTATGAGTGTTCAAGAGTATTCCCTAAAGTTTGCTCAACTCT
CCATGTATGCTCCAACTTTAGTGGAGGATTCAAGGGCTAGGATGAATCAGTTCATGATGGGAGTGTTTGACTTAGTAGAA
AAAGAATGTCGTACGACAATGCTTGTTAATGACATTGATATCTCATGTTTTATGGTTTTTGCCCAACAAACTGAGTAGTC
GAAACTCAAGAAAGAATCTAGGGAGAAAAAGAGGTCTAGGATGGATGGTGATAAGTCCTTTGATAATGAGTCCGACGGAC
ATGGTTGCCCTAGGTAAGACAAAAATTTCCCGGGAAAAGTCCCTCAAGTACTCCTAAGTTCAACCAAATGAGGGTGTCTT
ACCCTAAGTCTCAAGAAGATGGTAGTGAGATTCTATTGCCGGGATGTAGTAAGTGTGATAGAAGGCATGAGGATGAATGC
CTAGCGGGTTCTAATATTTGTTTTGGGTGTGGTGAGTTGGGCCACAAGATAAGGCATTAACCTAAAGTTACTAAAAATGA
AGGAGATACTCATCGTAGGTCCCAACCCTACCCTTCCTCCGGTCCAATTGGTTTGGGAGGGAGTGTTCCAAAGAAGAATA
GATCTTAAGCTCTCCAATTTAGAGGTGAACAAGAGTGACATCCTTATGTTGCTACCGGTATGTGTTTTAATTTTTATCTA
GATTTCGGAGTTGCTTGTCTTTTATGACTTGATAGATTTGATATGATAGACTTTTATGTTGCCTTTAGTATGAATGAGCT
TCATTGTTGCTTTTATGTTACAGATGATGTTTAGAAGAGTTTGTATAGGCTTACTCCCAAGGGGGAGATGATGTGCCTAG
GTAGCAAGGCCATTGTATGTTTATGTGTGGCTATGATTTCTTTATGTGCATGTTCATGAAAAGTTTAGGTCTTGGTAGAA
TGAATTTGCATGATTATTTTCCTCATGTTGTAGTGCTTTGAGTATGAGTTTCCTATTTGGCTTCATGAGATAAATATATG
AGTATGCCTTAGTTTGGAGTTGAAGGATTCCTCCTTGAATAAATGCTTTTTGAGAGTAAATTGCATTTAGGCTCCATGAG
CGTATGTTGAGCATGTGTTAGCTTGGAGATGATATATCCTCCTTGTATATGAGTAAATATAGAATTGCATATATCCACTT
TGGGTTGATAGATGTAATTCCTACTTCCTTATGTTGCATTGAGTATGTTTAGCTTGGAGTTGAAGTTTTCCTCCTTGGTT
GTGTGCATTTAGATGTGTTGCATGCATGATGGGTTGCTAGTCGAGAGTCGTTTCCTTTATTAAGTGTTTAAAATGTCATT
TGAGGATGAATGTTCCCTAGGGGGAGATATTATAATACCCCGTAGTTTAGTAGACCTTGTAGGGTTTAGTTAAAGGCTAC
AAGAATCAAGGCTAAAAGGCAAGTGCCAAGGAAAAGGGGCAAGGCCCAAGCTAAATGCCAAGGCTTCCCCAACCATGGCA
AGCACTGCCCCAATTTCATGGCCACCACCACGACCAGTGGTCTTGACCACTGATTTAATGTTTCAAGTACACCTTATCCA
ATTTTAGGTGTCAACGATCGTCAATCAATATAAAATCCAACTAAATTAGTAGGGGTCGATCCCACAGAGTGTAATTCTAT
TTTGAATTCGAATATGAAGCTATAACGGTGACTTTTGCAGATGACGGAATAAAAGATTTAGGAAACTATGAACCAAACTC
GATGAAGTAATTACTATTCTTTAATGAGCAGTTTTTGAACTAGAAAAACAATTCAACAATCAACAAGGAACAATCAAATA
ATGAGAAGACGCTTGGGGGATTGACTAACCAACTGGGAAATTCAACTCAACAGGTGCAAATCACTAACCAGAAATGTTGA
TTCGTCATGGGTAGGATGGACTTTAGGTAACACACTTTTCTCTCGAGCAATTACCTTATTTCCACTGAGTTCTTTCGAAC
CTCAATGCACTCTATAAAAAGACCATCCCACAATCTCATCAACTTTACTCTCTCGAGCTAGATACAAAGGATTAATCTTG
AGTTTCACTTTCTCAAGCTGAAACTATCATGACCCACTAGCTATGAATTTCAAGTTATTACCTTAGCTCTACACTTCTCT
CTCAATCAAGCATAAAACCCTAAAGTATATTGCAATAAACATACAATATAGTGGTTAAACCACATTAATAACTCAGAACC
ACTTCAAATTAACACCAAAAATCGATAATAGCTAGCACCCATTAAGTCAAACGAAGAAATTGGTTACATTGTCAAACCCC
CAAGATCGGGGTTTTAGCCAATCATCGTAAAAGGAAGAAATTCAATACCTACTACATGCTCCCTGGCTGGGTATTTGAAA
ATCTAAATTCTAAGATGAATAATATATTCTCTATTACAATACGCAATTGAAAAGATCTTGCTAAATATTCATTAAAATCA
ACAATAGTAGTGTTTTTCTCTCTCTATTTTGTTCATCACGATTTTTGAATGGTTTCTCTTTCTTCCAAAAATCAATTTAT
ACTAATCTGAGGTGTGGCTTTTTGGGGCCAATCGGTGAGGAAAGTAGGGCTTCGCCGACCATTCGGTGACTCACCGATCG
TCCTTTCCTCTTGCCTTCTTTCTTCACATTTTCCTCGTCCAAACATTGTAATTTTACGAGATATAGATAGGGATCACCGA
TCATTTCTACGTTGTGCCCTTTAGTCTTTTAAATTGCCAATTTGAATTTACCTTGGTCTCAATCAATACTTTCGGTGACA
TGGTCATTCTTCGCCGATGCAGTCGGTGAATCACCGATAAGGAATGTAGTTCACCTAAGTTCTTCCTGTTTCAAGCTCAA
TGTTCTGTAAATTTAGGCGATCCAGGAGTAACTTGGCGATTCGCCGAGTTCTCTTGGTGATTGTCAGGCTTGCTTTTCTA
TCCCTTTTTCAGCTTGTGTTGTCCTTTTTCCCTATTAATGTCCTAGATTTTTTTCCTCAACCCATATACATGAAAATCAA
GGATTTTTCATTAATTCATGTCACAAATTGACCATTTGAGGACACTAAACCAATATAAACAAAGCCCTAAATGAGTCCAA
ATCTCGGACTCATCAACCACGATTCGTGGGAGGCCTCGTGAAGGTGCCTTAGCCTTGTGGAAGGCAAGTCCTTGGGTCAA
GCCACTGGACCATGGACCACGTGCCACTTCACGATTAGTGGTGAAGACCACGACCCGTGGGAAGGCTTGTGGTCATGGCA
TGAACTTTTTACAGTCCAAGCCAAGTTTTCTAGCTACGAGCCACTTCACAGTCAGTGGTGAAGACCATGACCCGTGGGGC
ATCTCGTGAAGCCTGAACAATAGGCGGCCAAGTGGAGGAGATTTTGGTAAATTTGAAATTAGGTAGTTATTGAATGGGGT
CGTTGTGCATAGTATTAAAACACCTATGTAAACTATTTTAACCCTTTAACCACCCAATTAAGTTATTATTTACCAAAGAC
ACAAATCAAATCCCCAAAATACTCTACTCTCAAAAATTTCTCTCGCTATGATTTGAAGAAGAATATAGAGCTTGAAGCCT
AGGTCAAGAATAAAACTCCATTGTTTCAAGTTTAGTAAGGCTTTATATTCAAGGTATGTTAGTTTATTCATCCATGGATT
CTTCCATCCATGAAGACCCCTAGATTTCCCCTAATTTTGAAGATGAACCCAATTCTAGCTAGGGTTTCATCCGATATTAT
GGGTAGTGTTGGGTATGCTTTCAATTGAGTGAATAGTACTTGTTTGTGATTGTTTTAGTATTGAATCATGATATTTTGAT
GATATTAACACTAGTCTAAATTGATGAAATTGAATTATGTGGGTTTGTGCCATGAGAGGTGAAATTGAGGATTCATAGGT
GATTTTCTAGAATTGATAACTTGTATAGTAATAGTTCAAGAATGGAAACATGTAGGCATGAATTGAACTAGATTATAGTA
TATATGTTGGATCATGACTAGTAAAGCTTCAAGTTGAACCAATATGATGAATTATGACTAGAGTCACCTAATAATGAAGA
ATGTGATTAGAATGCCTTGAAATCTAGGTATGTATGATGATTGTAAGAAGTAAAGCTTTGAACGTAAGGCTTGTAGTCAT
GAATGTTGATCACTAGGGTTTTGAGAGTAAAGACAATATGATGAACTATGTATGTTAAGGCTTTGAGAGTAAAGTTTGTA
TGAGAATAGAAGATTAATGGATAGAATTATGGTGGAAGGCCTTTACCTACCTAATCTACCTAATGAATATCTGTAAGTAT
GAAGTGATAGAATCACTTGAGTCATGATGATTTCCATGTCTAGTGTAGAATTCTAGATATGGTATTATGCATGGATATGA
TATTTTATGAAAGGTTCTCTCACATAGAATGATTTTAGGTTGAAAGGTTATTCTTACCTAAAATGAATCTAAATCCAACG
ACTATGAAATGTGATGAGGTTTTGGTGATTCCCCTAAAAAAAACATTTATATGATTGGAATGTGATGTGAGTTCCCTTAT
TCCTTAGTAGTTAAACGGGAGGTGATTACCCATGTCATGATATGGGGAGTGTGAGGTGATTACCCTTTATGTATGTAGGA
CTCCCAAGGCATGCGATGATTACCCATTACCTTTTATGTTGATCATTGAGGTGATTACCTATGATCCTTATTAAGTTATT
TGGAGGTGAATACCCACATTACACCCTATAATGGATATGAAGGTGAATACCTATATCTCAGTAAAATGAACATGGAGGTG
AATACCTATGATTCGTTGATATGTATTACTAGAGGTGACTCCCCCTGTCTTTATGATTCATTGATATGTATGACAAGATG
TGATTCCCCTTGTCTTGATGATTCCATGATATTTATGACTTGAGGTGATTACCCTTTTCCTTTATGATGAGCTAAACATG
TATAACTTGAGGTGNNNNNNNNNNNNNNNNNNNNNNNNNNNNNNNNNNNNNNNNNNNNNNNNNNNNNNNNNNNNNNNNNN
NNNNNNNNNNNNNNNNNNNNNNNNNNNNNNNNNNNNNNNNNNNNNNNNNNNNNNNNNNNNNNNNNNNNNNNNNNNNNNNN
NNNNNNNNNNNNNNNNNNNNNNNNNNNNNNNNNNNNNNNNNNNNNNNNNNNNNNNNNNNNNNNNNNNNNNNNNNNNNNNN
NNNNNNNNNNNNNNNNNNNNNNNNNNNNNNNNNNNNNNNNNNNNNNNNNNNNNNNNNNNNNNNNNNNNNNNNNNNNNNNN
NNNNNNNNNNNNNNNNNNNNNNNNNNNNNNNNNNNNNNNNNNNNNNNNNNNNNNNNNNNNNNNNNNNNNNNNNNNNNNNN
NNNNNNNNNNNNNNNNNNNNNNNNNNNNNNNNNNNNNNNNNNNNNNNNNNNNNNNNNNNNNNNNNNNNNNNNNNNNNNNN
NNNNNNNNNNNNNNNNNNNNNNNNNNNNNNNTAGCAAACAAATTTAGTACATTTTTGTGCTAACACATACTTTTGCCTAC
ATTCTTATAAAATGTAGGGTTCGAAGATTTGAATTCCATTCTTGTAGATAGGTTTCTAGAAGTGCAAGGAGTTCAAGCCT
TGGTGAGTCATCATAGTTTCGAGGATGAAGCCATCATTTTCCTTTTATGTCTTTCTTTATGTTTTGAGACTATTGTATGG
GCTTTGTCCTAAGAGTTATTCAAAGTATTGTAGTAGATGGTTTGAGACAAATGTGTAGTAAGACTTTCGCTTTGCTTTTA
TAAAGACTTTGATTGTATGAAAAATGTTTTAAAATTTTGCACTTTTCTAGTATCTTATGTGATGATATGCTAAGGGATTG
TATGAGACCCTTTTGGGGTCAAGTACGCCATATTACAACTAGGGTGTACCCCTAGGTTGTGACATAAAATGATAACACAA
TCTACCATTTATAACTCTACATGGTTTGCGGAGGTGTTTTTCTGAGAGACTGTGATAGGGCAATTTTTGTAAACTCGTCT
AGCTATAACTGGCTCACCAACTGGAGTAGAGACTGACAAGGGTTCTGAAAGTGTTTTTGGACTGACACCTAATATTACTG
CTATAAGGAGAGTTACAAAGTTAAGGGTAGCCCCTTGATCTAACGATGCATAAACATCTAAATGAAAGACTCGAAACGTA
CCAGTGACCAGATCAGGAAAATCTTTCTGATACTGGTGAGCCTGGAGAGCATAGAACCTGCCTTGGCGTTGACTTCTACT
TGTACCAGATGACACACTCTATAGAGTTGGGCATCCTGCTGGTGCTACTGGAACTGTAGACTGAGCCCTATTATTGTTAC
CTTCTTGACCCTGCCTAGCAAAAGGGCAATTCTTCACCCTATGACCAGACTAACCACACCCAAAGCATCATTCCTTGCCT
GCAAGACACTTGCCTGGATGGTTCTTACCACACTTTGGACATGTTGGGTAGGTCCTATTTCTTGAAACACTTCCCTGAGA
CTTAGAGCCTGGTACCCTACTATTCTGATCTTGTCCAAACTCTGAGTGATTTCCACCACTCGATTTCTGTTGAGGGTACT
CATAGTTCCTTGTTCTAGCTTTCTTGTTGACCTTAGCTATTTCCCTAAGCTTATCTCCCTCAACCTGTTTATTGTTCTGA
TTAGTCATACTCTGAGCCAAAAGTTGAATAGCACTCTAAAACTCTGCATTCAAAACATCATGGTCTGTGACTGGAGGGAC
TGCATTAGCGTTAGAGTCATTCGCATTCCTTCTGTAAGCTTTACGAGGAGACATGATCTGAAAGCGCATAACGTCGAGTT
AGAAATGAGGAATAAGATCATACCTTATGCACGATAAGGGTATCAAGAAAATGAAGTTTTCCTAAAACACTTCGTAGCCT
CCCTCTCATTAGATGTGGTACACTTCACACCCATGAAAAGGACTCTACTTAGTGTGGCTTTTTAGACATCCTAGGCCTCT
TAAACCTAATGCTCTGATACCAAGTTTGTCATGCCCTAAAGCTACCCCCAAAACACAGACACAAGACCTAGGATCACGAG
TGACCCAAAGCTAACTCTGCTGGTATATCATAAGCATACCAAATAAACTGAAGTAAAGAAATAATGTACCGAAGCTAAAT
CATGAGATAAACTAAAAGGATGGGCAATACCCATAAACTATCTGAATATATAAAACTAAGAGTTTTAATAACAACTGAAA
GGTCAAACTCAAATGCTAAAGTTGAATCTAACTGTGCCTGAAAATAGCCTCTAACTGACTAGAAGTGTTAGGCATGCCCT
AGCTAAATCCAGCAAGAAACTGAAATTATGACTAAAAGCAAAGGAAACATGTATGTCATCCTCGGAGAATGAGGACACAC
CACTGATGCTGCTGAGCTGAAGACTGGGAACCGATCTATGCATGATCTGGAAGCTGAGAACTTGAGCCTACATCACGAGA
CAATGTAGCGCAGAGTATGCGTCATTACTTGAAAGGTACTGAGCATGCAAGATAGAATAAAGCTGAATAATAAACATAAT
TGAACCAAAGCAAATATTTGAGCAATGATAAGAGATAAGCATGATACTATACTGAGATTACTGAACATGAACTAACTGAA
TGCGATGATCAAGTTTATAATATGTTGATACTGAGATCTGACTGTAACTGATAACATCATCAATGCAATAGAATCTGACT
ATAAGGGAGCTACTAATAACTGACATAAATCCACATGAGCTAAATGTGGAGTCCAATGTATATGCCCCATCGAGAAAACC
CAATATACCCTGCCAGAGGTATAGAGGCATGACTGGCGTGATCACTAAATTGATGCCCACAGAGGGAAGTTATAACCTAT
AAGGGCACATAGTTTTGGGATTTTGAGGGTGACTGACCCTAGTCCACTCGGTATTAAGCCTACTCCCAAGAGAATATATG
TAAATTATAACATAACTAAAGTAAACTGGATAGCTCGAGATTTTGACATGCTAACTGAAAATGCAACATTAAGTACTGCT
AATGAAACATTCTTAACTGATGCATGTACTTCCAGCTAGAGTATGTATATGGTACATTATGACTGAAATACTGAATAGCT
CAAAATATTAACATGCAGATACTCATACTCTCAAACTCATTCTAAAAAAAATTCAAAATCATATTATACTATGATCATTG
ACGACTCAAGAAGTCATACGGCATAAACATTGATGGTATATCTAGATACCATACTACTCATACATTGATGCCCTACTCGA
TATTCATATTAATCATGTTCTAGATGCTCTTTCTCAAAACACATCTTAACTTTCTCAAAAACTCTGTTTAAAACTCAAGT
GTTGTCTTTAAAAAGCTTCTCAAGATTTATAACTCAAAATAGGGTTCATGCTGAAATATACTGATAATGTGACGTTCGAA
ACTAGAGCAAGTATATTTATGTAACTGACCTAGCATGTGTAATTTGTGAACTAAGAGAATCTACACAGCTAGGGTTTTGA
GTTTCATGCAAAGAACAAAGCAACAATTCCACAAAAAACATGATAATCTGATTAGGAATATTCTAACAACTAATTCACAA
CTAATATCTAAGGATTTAGAAACCTTAGGTCTAAGTAAGATATAGGAATCAAGAATTTGACTGAATTCTAGGGACCTAAT
GGGTGAAATGAACCCACTAGGGAAATCCAACATACCTGGTGATGAAATTCATGGAGAAACCTTTCGATTTCGGGGGTAGA
ACTGATGCAAACTCGTTGTGTTCTTGAACTAGGGTTGCTCGACTTTCTCCTTTATTTTACTCTAAGTTTCATGAATTTTT
GGTGAATAATTGATTAGGTTAAGTTCAAATTAGTTTATTCGGCTAAAACTGACCAAAACTACGTAGTTTAAGGGTCCAAC
GCATGAGGAAAAGACCAAATAGCCCCTAACTTAAAATCTACCAACCAATTGAAATGGGTGGAATTGGTGCAATCTGTCTA
CCGTCAACGGAAGGGAATGCTAGATTTCATGTTACTAGCACAACACTCCATCTCCTCCAAATGAAAGGACTCTATGGAGG
ATTGGCTCATGAAGACCCACATGAGCATATGCGAAATTTCATGGATGTTTGTGGTCCATTCTCATTCAAGAACGTGTCAT
AAGAATCAGTTCATCTCAGGTTGTTCCCATTATCTTTAACGGGTGCAGCTAGCAAATGGTTGGCCGAGTTACAAAAGAAT
TCCATCACCTCTTGGGATAAGCTCATCATGGTATTCAATATGACATTGTTTCCTCCATTAAGGATGATGATACTCAGAGA
CAACATTCAAGGTTTCAAGTGGTTGGAAGGTGAACCAATCCACGAAACGTGGCTGAGGTTTAAGAAGCTATTACTTCAAT
GCCCGACTCACAAACTTCCAAACAACGTGTTTCTACAATACATCTATAGAAGTCTTGACTCACTAAATAAAGGAGTAGCT
AATCAATTGGTTCGAGGTGGAATAATGTTGCAATCATTTGAAGTAGATTCTTCGCTCGTTGATGATATGACGAAAATAAA
TCAAGAATGGTACACTCAGGAGGACCAAGTTTTGCCTTTTTGTTTTAGGATGACGTAAGAACAACTTGATAAGGAAAAAA
AGAGGGATAAGAACATCAACAAAATGTTTTCCCAAATGGAGTTACTACAAAAGCAAGTGCTAGAAAATGTGGGCAAACCC
AAAGGAGAAAGGGGACTGTTTAGAGTTGAGGAGGGTTCTCACTCGTGCTACTCAAAGCCGGGGGAGAATCAAGGTTGTAA
CTATCACAAGGTTGAGGAGGGTTTTCACCCAAGCTACTTGAAGCAGGGTAGGAATCAAGGTTGGAACTCTCACAAAGAAG
AAGAGCGGAGATTATACTATCAAGAATGGGTCAAGCAAGGTGATCAATGGAGAAGAGGAGATGATCATGAAGTGGATCAC
ACACAATCGAGTGATAGCCCAAAATCAAAGGGTAGTTCGAGTAGTCCAAAGTTTTGTTGTCTCGCATCCTTGACAAAGTT
GAGGGTTTGGATGATATGCTAAAAGGGATGAACGTTGATTTATTGTCATTAAACAATAGAGTGAATTCTCACGCTGATGC
AATCAAGCAACTTGAGGATCAGTTAAGTCAACTTTCAGCACAACTGGAATCCAAAATGATGGAGAAAGGCGAAGCCATAT
ACACAACAACTTTGAGGGAGGGGGATGGCAAAAATCTGGCTACGGTTACTCAAAGTGGAAAGGTAGTGGTTGGTGATATG
AAGGGTAATGATGAGGCACAAGCTCATGAAGAAGGAAAAGACATTGATGAAGAAAAAATTCCCATTCAACAAAGCCTTGC
TAAGGAGGTACAAAAAAACAAAGAAAACAGCTCCTCAATCCCAAAATTGGTGCAACCTCTCCCCAAAATAACCCCTCTAT
TTCCCCAACGTCTCCAGAAGAAAAATGAGGATGAGAAGTTCAAGAAGTTCTTATCAGCGTTCAATACACTCTCTATCAAT
TTACCATTACTGGAAGAATTGTTGGAGATGTCGGGTTATGCCAAGTTCATGAAGGAGTTAGTCACCAAGAAAAGGAGCAT
GGACTTTGAGACAACTTAAGTCTCTCATATTTGTAGTGCAATTATTACTAATGAGATGATTAAAAAGAAAGAAGATCCAA
GAGCATTCACCATCCCTTTCACTATCGGTATGCTTCAATTTTCCAAAGCCTTATGTGATTTAGGAGCAAGCATAAATCTA
ATGTCATATGCAATCTATAAACAACTTGGGTTGGGTGAACCGAAATTAACAACAATGAGGCTTCTGATGCCAAATCAGTC
TATCAAGCACCCCGTGAGGATACTTTATGATATTCTTGTAAACGTGATCGATTCATCTTTCCGACTGACTTCATCATCCT
TTATTGCGAGATTGATGCGGAAATTTCCATTATTTTAGGAAGACCATTTTTAGAAATTGGGAGAGCGCTAGTGGGTGTTG
AAAGAGGGGAATTGAAGTTCCAGGTGAACGAAGATAACGTCACCTTTAATGTTTGTAAGTCAATGAAGCACCCAAGTGAT
ATTCATGTGGTCTCGACAATTGATGTAATTGATGAAGTAGTTGCTAGTGTTAGTCATTTGATGTGTATGAGTGAACCGCT
TGAGGGGTGCTTGCAAACTATGATGAAACTAAAGTCAAAGGTTATGATGAGCTGGTGGTTGCCCTTTTGGGATTAAGGGA
ATGTTCAAGGAATCCATTAAAGCTGGATATTGATCTGAAAATTTGAGAAAATCCCCCAGCCAAGCAATCAACATAGGAAC
CACCAAAACATAAGCTGAAGGTGCTCCCCGCCCATCTTTGATATGCATTTTTGGGGGTAAATAACACCTTACCCGTAATC
ATTGCGGCTGATTTGCTTGAATGGTGGGTAAAGCTGCTTCTTGCAGTGTTGAGAAAATACGTCAAAGGTATTGGGTGGAC
TATCGCTGACATTGTGGGCATTCCACCCGACATTTGCACTCATAAAATTCAACTTGATAGTGAGTGTAAACAAAGTGTCG
AACACCAAAGGAGATTGAATCCATCGATGTAAGAGGTGGTGAAAAGGACATAATAAAATGGTTGGACGCATGTGTGATCT
ACCCTATTGCGGATAGCAAGTGGGTGAGTCTAGTACAATGTGTACCAAAAATGGGAGGCATACCGGTAGTCCCAAATGGA
GAGTATGAGACCAGTAACCAGATGGAGAGTATGCATGAACTATCAGAAGTTAAATTCTTGGAACGAAAAAGATCACTTTC
CCATGCCTTTTATGGATCAAATGCTCGATCGGCTTTCAGAGAGAGGATGGTATTGGTTTTTTTATGGGTATTCCGGATAT
AATCAAATCTATATTGCTCCAGAGGACCAAGAGAAAACTATTTTCCCTTGTCCATATGTAACTTTTGCTTTCAAAAGGAT
GCCATTCGGGTTGTGTAATGCACCAGCGACATTCCCACGTTGCATGTTGTCTATTTTCGCTTATATGGTGGAAGATTAAA
TGGAAGTATTTATGGATGATTTCTCAATTGTGGGCGATACTTTTGAAGCATGCTTAGCACACCTGGGGCAGGTCCTTCAA
AGATGTGTGGAGACAAATTTTGTCCTAAATTGGGAGAAATGTCACTTTATGGTTAGGGAAGACATATTTCTTGGTCACAA
AGTGTCACAAAAAGGGATGGAAGTTAATAAGGAAAAGATTGAGGTAATTGAGGAGCTACCACCATCAATCTCAATAAAAG
GTATTCGTAGTTTCTTAGGGGATGCTGGTCTTTATCGGAGGTTCATTAAAGACTTTTCAAATATTTCACACCCCTTGTGA
AAATTTTTGGAGAAGGAGGTGAAATTCTACTTTGATGACACATGTATGGCAGCCTTTAAGTGCTTGAAAGAGAAATTGAT
CTCCACCCTGGTTATCATTAGTCCTGATTAGTCGGCACCATTCGAAGTGATGTGTGATGCAAGTGGTACAGCATTAGGTG
TCATGTTAGGAAAAAAATGCAACAAACTATTCCATCCCATTTACTACGCAATCAAAACCCTGAATGGTGCGTAGCGTAAC
TACACAGTTACTAAGAAAGAATTACTTGCGGTGGTATATGCTTGTGAAAAATTTCGGGAATACTTGCTATGCACCAAAGT
GGTAGTTCACACTAACCACGCAGCTCTGCGTTACTTAAAGGCAAAGAAAGATACCTAGCCAAGATTGATAAGGTGGGTGC
TGTTGCTGCAAGAATTTGACTTTGATATCAAAGATAGAAGAGGTTGTGAAAATCGGGTGGCTAACCATATATCGAGGTTA
GAAGACAAGGAGAATGATGAGCTGAAGGTAAATACTAATGACTCATTTCCTGATGAACAGGTATTCACGGTCACTCTAAA
CCAAACTTCTTGGTGTGTTGACTTTGCTAACCATGTAGTGCGTGGATTGATGCCAGAGGACCTGAACTTTTATCAACAAA
AGTGGTTCCTGTTTGATGTCAAAAAATACTTTTGGGATAAGCCATATTTATTCAGAGAATGTGCAGATCATATTATTAGG
CGATGTGTACCTGAAGAGGAATTCAATGAAATTCTCCATGCTTGTCATGCTTCACCAATTGGTGGTCATCATAGCAGTGT
GTGTACAACTGCTAAAATTCTTCAAAGTGGTTACTACTAGCCATCCCTCTACAAAGATGCTCATGAATTTGTTAAGAAAA
ATATCTAATGCCAAAAACAAGGTGGGGTGTCTAGAAGGCATGAGCTGCCTCTTTAGCCCATTCTAGAAGTTGAGTTATTT
GATGTTTCAGGTATAGATTTCATGGGTGCATTTGTGAGCTTGTTTGGTAATAAGTACATTTTGGTGGTTGTAGATTATGT
TCCTAAATGGGTGGAAGTTGTGGCACTACCCAACAATGAAGGGAAAAATGTTATTCAGTTCTTAAAGTGGCTTCATAGAT
AGTTAGACGTTGAGTAGTATCATTATTGTCCCCTTTCTTGTTGAGATGTTTTTGAGACAGTTGATGTTAACTTCTTAAGT
ATTTCGAGATGTCACTTTTGGGCCCATCTATGTAATAATGCCTAAAACTATAAATAGGCCTTCAGGGGTTCATTTTTGGG
TAGACTATAAATAGGCCTTCAGGGGTTCATTTTTGGGTAGACTGGTTTTGAATATTGTGGTTATAAACCTGAAACTCCTT
GTGTGAGTGTTTGAAACATTGGTATAAGCTTTGTTGAACATTGTTAGAAACGTTGGTTGCTTGGGAAATCGATTCCCTTG
AGGTCATCGTAAGAGTTAGGTGCTTCTTGTTGGATCAACAAATTGAGGTCTTTGGGTTTAATATACCCTTAGGTTGCTCT
TTGTTTCCTCTTTTTGTGTCTATCTATTTATCTTACTTTATTGTATTTTTTACTTCTGTTGTTGTTTGTGATTCTTCTTG
TGAGAATTACATCATTTAGTATCAGAGCCGAGCTTAGTATCGTTCCTACAATTCTAGTCTTGGGTTTGTTGCTACAAAAA
AGTTTTTGAGAAAATACTGAAATGGAACTTGTTGATTTGAGTCTTTTTTGGAGTTTCCAAGGTTATATTAGTGTTCCCTA
ACCTATTTCGAGTCTAGGGCTGAGATTTGAAAGAGTTTGGTTCACTATTGAAGAAACCACCATTGAAGGTTGAAGAAGCT
TTGAAGAAGTCAAAGTGGGTTTTGAAATATGGAAGTTTTGGCAAAGAATTGAGTGCTAAAAAGTAGTGGGGTTTGTTTCC
TATATTTAAGAGAGCTTGTATCTCAAATTTCATGAAATTCCGAGCTAAAAATCTAGAGGGTTTTATTTTGGGTCTTCATA
GTGTTCTTGAACTTCTTGAAGAACTTTCAAATCTTCAAGGAGGGAATATTTGAAAAAGGAAGAGTTTGATTCCAAAAAGA
AAGAAAGAAAGAAAGAAAAAGTGTAAAAGTGTTTGTAAAAAGGGAATTTACCTAAAAGGGTGAGAACTAAATAACAAATG
CAGGGGGACCACAGGAGTTCAAATTTTGGAACTTTGAAGAAGCAGCAGTGGTCCATTAGGCGAGCTAAAGCGGGGATCGC
CTAACCCATCGGTGCCTCGCCCTTTGGGTAGTTAGGTCACAGAATTGGCCTTAATTTGGAGGGTGCTATTGGAAAATTCA
GCGGACTAAGACTAGTTCACGGAATCCATTTGGCACATCGCCGAACTTCCACCCAAAACGCTGAGTTGCCTTGGCAGATT
GTCAAGTTTGGCGAGTCAATCTTCAAGTTGGCGAGCTGAACCTCATGTTTGTCGAAGAAAACAGGCCATATGGCAATGGG
AAACTCATCTTATGACCCTTTTGATAAATGATATCAAAGATGCTTCATCCAATACTAAACATCAACGATCCTTCAATAGT
AATATAACCCAACTAAGTGAGTTAGGGTCGAGTCCCAAACGAGTAGCTTTTCCTTCAAATTCGAAGATGAAGCTGTGAAA
GTTATCTTTATGGGTATAGTTTCAACTGTCAAATTTTACTCCAATTTCACGAATCAACACGAAATAAACAAATATTAAAG
TAGAACTTGGGGAATTGACCAGCCAATTGTCGAATTTTACTTTAGAGGGTAAATGTTGATACTAACAATAGGGTAATTTG
TTGTGGATAGGTCGGGCCATATATAAGATAACTTTCTCTCGAACAATTACCTTTTCTATGATGAATTCTCTCGAACTTCA
ACACTAATCGGAAGATGCCCAGCCCTTTGTCCTCATCAAATCCACTCTCTTGAGCTGGATACAAAGGATAGATTTCGTAT
TTCACTCTCTCGAGCTGAAATCAGGGTAACCCACTACTAAGGATGCTAAGATTGCTACCTTGGTTCTGTGCTTCTCTCGA
GCAAGCTCACAACACGAAATTTGTTACACTAAATATGCAAAACAACTTCAAAACGCAGCAGCAACTCAGACCCACTTCAA
ATTAACCTCATTATTTGCAATTCTACAATACCCACTTAGCAAAACTGTACAATTGGTTTCATAGTCAAAACCCCAAGAGA
AGGGTTTTAGCCACTCATATCTAAAGTAGAAAAATCAACCTATATCCTCATTCCCATAGTTGAGTACAAAAATGAGAATT
ATATGAGGAAATCAACTAAATATCTACTATATTACAAAATCCCTACTAAATCTAGATAAAATCACTCTCCAAAGCCTTTG
GTAATGTTTTCTCTCTAATTAGGTTCATCTTCACGTTTCTGAATGAATCTCTCTCTCTAGCCAAAACTAATTTAAACAAG
TCTGATGTGTCACTGCTTAAGACCACTCGGCGAGGTAAGTCAGGTGTCACCGACAGATAGGCGATTCGCTGATTGTTCTT
CATCTCGCCTTCATTTTTCACTTCTTCTTGTTCTGGCTATTGTAACTTTAGGCGATCCAGGTCGGGATTGTCGAATGACT
TCGCGATTCGCCCTTTTTCCTTCTATCTCGCCAATCTGCACTTTCTTGAATCTTCTTCAGCACTTTTGGTGACCTGATTG
TCCTTCACTGACTAGATCGACAACACACCGAATATAATTGCTGCTCATTGAATTCACCCCCATTTTAGCTCCAGCATTGT
GTAACTTTAGGCGGTATTTTGGCAATTTAGCGATTCGCCGAATGACATCAGTGATCATCAGGTCTTCATTTCTTCATTCA
TTTAGCTTGCTATGTTTCCTTCTTGATCAATAGTGTCTATGCATCGTTCCTAATTCCAAATACTTGAAATTCAAGGATTT
ACATCATTCATTGGCACAAAACATGCATTTGAGGATACCAATTCTATTAAAATAAAGCCCTAAATAAGTCCAAATTGTGG
ACTCACCAACACCCCCAACTTAAACTTTTATTTGTCCTCAAGTAAAACTCAAGTTCAGCAGTTCAAAAAGGATGTCTCAA
ATAGTGATACACAAGATTCAATCATGAATGCACACAACAAGATTGAACTTACTCAATGAAAGGGTTAATTGTTCACTCAA
AGACTGAAGTTGTTGTTCACTCAAAGACTGAAGTTGTGACTCACCAATATCAACGAATCTTAAGCTCACAATACTTGCTT
CAAATGCTAGTTCAAGCTCAACAAAGGTGATAAAATTCCCTCGCACAAAGAATGATTCCATATTCACACACAATGGTTCA
ATAATTTAAAGTTCCGAAATCAAATGCAATGCTCACACTCACAAAGATGAACACAATGTATGATTTCACCCATAGGTTTG
CCCATATTTTCCAATCAACACTTGCTTCAGCTCACTCAAGATCAAAAAGGTATTTTTAAGGCTTGTAACGGAGCTGAGAG
CAAAGGTATGTACATTTAGGCTCAATGGCTATAGTCCTCATGAAATGTGGTGTGAACAAACTTCTTTCCCTTTTCTTCAT
CATTTTTATTCGTGCTCACTAGTCATTCCATTATTCACTTTCCATGGATTGTTGGAAACCCCATTCCTTTTTGCATTTTC
ACACGTTATTCTACAACTTTTTCTTTTTCATTTTTTTCATTCTTTTCTTCTTTTTCTCTCTCTCTTTTTTTATATGGAGG
GGTTCCATTTTTCTCAATACATGGGCAAAAGAGACTTCTTTGCAGTTTCTTGATTCACCTTTGCTTTTTTCCACACCCCC
AACTTAGGCTTTTGGCCTAAGTTGGCTATTCAAACATACCACAAATCATGAGGATTATGGGTAATGGATCAAGAAAGGTT
ATGTTTTCATCATGTTATTTCCAAGAAAAGGTTAAAGCTCAAAGGGTGTTTAAAAGAGGTTCACACACTCACAAAGTAGG
CCACAAAACGAGGTATAATGTCAAATTGGTTCACACTCTTTAAAGTTTCCTAAGATCATCTCAAGAGTTCACATCATTTA
GTCAACCGGACCAACGAGGTAAATTCTAGGTGTCATCACACATGATTCACGGTAAGCTCACCACAAAAGGAATTGACACC
AAAGTCAAACAAAACTTCACACTTTTGCTAGAGTGCAATGTTCATCAGAAGAGACTCAATTTGATACTTGGCCAGTCACA
ACAAGATACAAAGAGTTCACATATTGACTATGCAACTTTGTTTGGCCTCATGTAACCACACATTCATTTTTGTTCAATTA
AAATTGGCACTCAAATTTGCAAAACAACAGCCACATTCAACACAAACAAAAAGTGGCAAAAATAGGAGGAGGTTCGTTGA
GGACACTGACCAATTTCAACATCCCCACTAAAAGCAGTCTACATTGTCCTCAATGTGGGTAGAGAACGGGAATTACCACA
AATAAAACAAAATAAGAATAATAAAGAAATACTAACAAGAAATGAAAACATTCTAGTGTCTAAACAAGTAGAGCAGGGTA
ACGAGGAATCTTCACTAAACGCCCAGTTGGCGAGAGAGTAAACCAGTCAACGAATGCTTTGGCTATACGCCTAATGTTCT
TTAGATCCTCCTTAGTTTTAGTGGATTGCACTCCCAGAGAAAGGTAGATCGGCGAAGATGTAGGAGGTTGTCGAACAGTT
TAGTGACTCGCAAAATGGACTCAGAATATCACCAAATGATCCTTGAGGGACGTAATCAACGTCGAAGGTAAAAAGGCAAA
GAAAGTCGGGTCAGCTAAGCACATTGGTGACTCACCGAATAGTGAACGTATCTCGCCGAATGTTCCAGTTGAGGTCCATA
AGGCGGACCCAATTGAGTTCGTCGATCGGATTCGGCGACTCGCCAATAGCATTTTTATTTTGTTCATGATCCATCTCCTG
CAAAATTAGCACACACATTATTTGAAAACACTAACACTTGGGTTGCCTCCCAAGAAATGCCTTATTTAACATCGCGGCAC
GACGTGGTAATTGTCTCAGGCATCTTCCAGGTATACCACCTCAATCAAAGAGATCTCCTGGCACTCTTCAAAGTATAACT
TTAAGCGTTGCCCATTCACCTTAAATGCAGGTCCCTCTTGACCCTCAACTTCTATGGCACCATTGGTTAATACTCTTGTC
ACTCTAAATGGTCCTGACCATTTGGACTTGAGTTTTCCGGGAAAGAGTCTAAGTTGGGAGTTGTATAGTAACACCCAATA
TCCCACCTTGAACTCTCTCTTAATATTCTTTGCATCATGCCACTTCTTCATATTTTCCTTGTAGAGAGCTGAACTTTTGT
AAGCTTTAAACTTAAATTCGTCCAACTCGTTTAACTGCTCTACTCTCTCTTTTAAGGTTTTTGTCCAGTCTAAATTCAGA
GCTTTCAATGCCCACATTGCTTTGTGTTCTAACTCGACTGGTAGATATTAAGACTTCCCAAAAACTAACTGATACAGAGA
TGTTACCGATTGGAGTTTTGTATGCGGTGTGATACGCCCATAGTGCATCATCAAGCTTTCGAGACCAATTAGTCCTATTA
GCATTCACTGTCTTAGCCAAGATGCTCTTAATCTCCCGGTTTGATACTTCAACTTAACCGCTTGTTTGGGGATGATATGG
AGTCGCTACCTTGTGTTTCACCCCATACTTACTCAATGCAGCTAAGAACCATATATCGCAAAAGTGGGATCCACTATCAC
TAATAATAGCTCTAGGAGTACCGAATCTAGCAAAGGTGTAGTGTTTTAGAAATTGAACCACACTTTTTCCTTAATTGTTT
GGAAGTGCAACAACTTCTACCCATTTAGAAACATAATCTATTGTCACCAAGATATACTTATTACCACAGGAACTCACAAA
TGGGCCCATGAAATCGATTCCCCAAACATCAAATAGCTCAACTTCTAAAATGAGAGTAAGGGGTAACTCGTGTCTTTTAG
ATACTCCTCCTTGCTTCTAACATTGAGCGCATTTCTTCACAAATTCATGTGCATCCTTGTAGAGAGATGGCCAATAGTAT
CCACTTTGGAGAACTTTAGCGGCTGTACGCACACTGCTATGATGGCCTCCAATCGGTAAAGCATGACAAGCATGGAAAAT
TTCTACCGCCTCTTCTTCCAGAACACACCATCTGATGATATGATATGCACACTCTCGAAACAAGTATGGTTTATCCCAAA
AGTAATTTTTAACAGCGAACATAAACCTCTTTTGTTGGTAGAAGCTCAGCTCATCCGGCATTAATCCGCACACTATGTAA
TTGGCGAAATCTGCATACCAGGGAGTTTGTTTAAGAGTTATTGCAAACGCTTGTTCATCAGGGAAGGAATCATCTATGTC
AACCTCAGGCTCGTCATTCTCCTTTCCCTCTAACATTGATAAGTGGTCAGCCACCTAATTTTTGCAACCTCTTCTATCTT
TGACTTCAAAGTCAAATTCTTGCAATAGTAGCACCCACTTTATCAACCTCGGTTTTGCATCTTTCTTTGCCATTAGGTAA
TAGAGTGCAACATGAACAATTACTTTAGTGCCTAACAAGTATGCCCGAAATTTATCAAATGCATAAACTACCGCAAGCAA
CTCTTGTTCAGTCACGGTATAGTTACGTTGAGCGTTGTTTAGAGTCTTGCTTGCGTAATAAATTGGGTGAATAAGTTTGT
TGCGTTTCTGCCCCAGCACAACACCCAATGCCGTTCCACTTGCATCACACATTACTTTGAAAGATTCTAAACAATCAAGA
CTAATAATGACCGGGGTCGATACTAATTTCTCCTTCAAGTACCAGAAAGCCACCATACAAGTATCATCAAATAGGAATTT
TACCTCTTTCTCTAAGAGTTTGCATAAAGGATGTGCAATCTTTGAGAAGTCTTTGATGAACCTCCGGTAGAAAACCTACA
TGTCCTAAGAAACTACAAACCCCCTTTATAGAAATTGGTGTAGGCAATTTCTGAATAACTTCAATCTTTGCTTTATCAAC
CTCCAGCCCCTTTTCGACACCTTGTGACCAAGTACTATTCCTTCTTTAACCATGAAGTGACACTTTTCCCTGTTAAGGAC
CAAGTTCGTCTCCACACATCTTTGGAGAACTTGTCCTAAGTGTTATAAGCACATCTCAAAAGTGTCACTCACAACTGAGA
AATCATCCATAAATACCTCCATTCAATCTTCTACTATGTCGGAAAAAATCAATAGCATGCAACGTTGGAAGGTTGCCAAG
GCATTGCATAACCTGACGGGCATTCTTTTAAAGGGAAAGTCCCATAGGGGAATGTGAAGGTAGTTTTCTCTTGGTCTTCC
GGTGCGATGGAGATTTGGTTGTAACCGGAATACCCATCCAAAAAGCAATACCAACCACTTTTTGAGAGTCGATCAAGCAT
TTGATCCATGAAGGGCATGGGGAAGTGTTCTTTTTCAGTCCATAAGTTTAACTTCCGGTAATCCATGCATGCTCTTCATC
CGGTTACCGGCTTCATAGATATAAGTTCCCCCTTTTCATTCGGCATCACTGTTATACCCTCTTTTTTTGGCACACATTGC
ACAGGGCTTACCCATATGCTATCACCAATAAGGTAGATCACGCCTGTGTATAACCACTTTATTATCTCCTTCTTCACTAC
TTTTTGCATTGGTGGGTTCAATATCCAGGTTATGTTCCACACTAGGTTTACACTCACTATCAAGCTGAATTTTGTGAGTA
CAAATACCGGGAGGAATGCCCACTATATCAGCTATGGTCCAATCTATAGCTTTGATATGCCTTTGTAACACCTCAAGAAG
CAGTTTCACCTGCCATTCAAGCAAGTCAGCCGTAATAATCACCGATAGAGTATTATTTGCCCCCAAGAAAGCATACCGGA
GATTGGAGGAAGTGCTTTTAATTCCAGATGCGACAGTTCTTCTGTTGATGGTTTTGCGCGAGGACTCTCTCTATTTTTCA
AGTCAATGTCTAATTTCAATGGAGTCTTTGAATACCCTCCCAAGCCTAAAAGAGCAACTACTACCTCTTCATAACCTTGA
ATTTCAAATTCATCATAGTTAGCAAGCACGGCTTCAAGAGGTTCACTCATGCACATCAAATGGCTCACGCTAGCCACCGC
CTCATCGATAACATCAACGGTAGACACCACATGAATATCACTTGGGTGTTTCATTGAATTACAAACATTGAAGGTTGCTT
CATCTTCATTCACCCGAAGCTTCAACTCCCCGCTTTCAACATCTACCAATGCCCTTTCGGTTGATAAGAATGGTCTTCCC
AAAATAATGGGAATTTCAGCATCTATTTCACAATCAAGAATGACAAAATCAGCCAGGAAAATGAACCGATCAACCTTTAC
CAAGATGTCGTAAAGTATCCCCACAGGATGTTTGATTGAACGATCAGCCATTAGGAGTCTCATTGTGGTTGCTTTTGTTC
ACTCAACCCAAGTTGTTTGTATATCGTATAGGGCATCAAGTTAATGCTTTCCCCCAAATTGCATAAAACTTTAGCGAATT
GGAGCATACCAATGGTGCAAGGGATTGTGAATGCCCCAATATCCTCTCTCTTTTTTATCAACTCCTTAGTCATAATTGCA
CTGCAACTATGGGAGACCTCAATTGTCTCAAAATCCAAGCTCCTTTTCTTTGTGACTAGCTCTTTCATGAATTTGGCATA
TCCTGGCATTTCTAACAATGCCTCTACAAGGGGGAGGTTAACTGACAATGTCTTAAACACCAATAAGAACTTATTAAACT
TTTCATCTTCATTCTTCTTCTTCAAACGTTAGGGAAATAGGGGAGGTATTTTGGGTAGAGGTTGCATGACTTTTGGAATT
TGAATGTGTTGTTCCACTCCCTTTTGTGGTTATTTGGCAATATTATGATGGCTAAGTAACTCTTGTTCCTCCATGCTTTT
ATCTTCTTCATGCTTTTGAGCATCTTCATTTCCCATCACATTACCTATTGCTACCTTTTCGCTACGAGTAACTACAGTCA
ACCCTCTAGTGTCATCTTCCATCGTTATCTGTGGTTTCAATTGGGCTGATAATAAACTCAATTGTCCTTCAAGTATCTTG
ATGGCATCGGCATGAGAGTTCACTTTACTGTTCAATGATGAAAAGTCATCTTTCATCCCTTTCAACAAATCATCCGAACC
TTCAACTTTATCAAGTACGCTTGACAACAAGTCATTCACCCAGGGACTTCTTGAACTTCCTTTTGATTTTGGGCTTTCAC
TCGAGTGAGTATGGTTATCATCATGATCATCTTCCCTTCTCCAATAATCATTTTGCTCAGCCCAGTCTTGGTAGGATCTC
TTTTGTTCTTCTCCCTTGTGATAATTCCAACCTTGATTTTCGCTTCGTTGTAGATAGTGTGGGTGGAAACCCTCCTCACA
TCTCTTGGAGCTCCAACCTTGATTCTCCCCCGGTCTTGAGTAACTGGAAGAAGAACCCTCCTCAACTCTAAACACTCCAC
ATGTCCCCTTCATGTACTCTTGTAGAAATTCCATTTGGGTCAACATCTTCTTGATGTTTTCATCCCTCTTTCTCTTTATC
AAGTTGTTCTTACGTTAGTCTAAAACATTATGGAGAGACTTGATCCTCTTGGGTGTACCACGCTTGGTTTATTCTAGTCA
TGTCATCAAGAAGAAATGAAGCTACCTCAAATGATTGTAACATTATTCTTTCTCGTACCAATTGATCAGCTACTCGTTTA
TTAACCGAATCAAGACTTCGGTAAAAATATTGAAGTAACAAATCGTTTGGTAACCCATGAGTTGGGAATTTAATTAGGAG
TTTCTTAAACCTCACCCACGTTTCAAGGATGGGTTCCCCCTCCCGTCACTTGAAACCTTGAATTTTGTCTCTCTGTTTCA
TCATCCTTGATGGAGGAAAGAACCTTGTGTTAAATGCTATAATTAGCTCCTCCCATGACGTGATGGAATTGTTTGGTAAC
TCGGCTAACCACTTATTAGCCTCTCCTGTTAAATAGACTGGGAATAATCACATCCGAACTGACTCTTGTGACACATTTTT
GAATGAAAAAGGGCTGTAAACTTCTGTAAAATTTCAGACATGCTCAAGTGGGTCTTCGTGATCTAGCCCTCCATATAGTC
CCCTCATTTGGAGTAAGTGAAGAGTGGTGCTAGTGACTTCAAACATCGCATTCTCATCAACTTGTGGGATACAAATTGCA
CCCATTCCACCCGATTGAGGTGGGTTGTAGATACTATTGATATCGTCTACACCATCCCGATGACCTTCTTGGCTATCATT
CATCTCTTCTTCACTCATGTTCACTTCTACGTGGTCCAACCAACTCTTAAGCAAAACAGCCAAAGCTAATTCAACTATAG
CCAACAAATTTGAGAGTGTCAAATCTTCAATCAAAGAATTCTAAGTAATGCTACTCCTTGGCAGCGGCGCCATTTTGATA
AACGATATCAAAGATGCTTCATCCAATACTAAGCANNNNNNNNNNNNNNNNNNNNNNNNNNNNNNNNNNNNNNNNNNNNN
NNNNNNNNNNNNNNNNNNNNNNNNNNNNNNNNNNNNNNNNNNNNNNNNNNNNNNACGCCTTTATGGGTATAGTTTCAAAT
GTCAAATTTTACTCCAATTTCACGAATCAACATGAAATAAACAAATATTAAAGTAGAACTTGGGGAATTGACTAGCCAAT
TGTCAAATTTTACTTTAGAGAGTGAATGTTAATACTAACAATAGGGTAATTTGTTGTTGATAGGTCGGGTCATATATAAG
ATAACTTTCTTTTGAACAATTACCTTTTCTATGATGAATTCTCTTGAACTTCAACACTAATCGGAAGATGCCCTACCCTT
TGTCCTCATCAAATCTACTCTCTCGAGCTGGATACAAAGGATAGCTTTCGTATTTCAATCTCATGAGCTGAAATCAGGGT
AACCCACTACTAAGGATGCTAAGATTGCTACCTTGGTTCTGTGCTTCTCTCTCGAGCAAGCTCACAATACGAAATTTGTT
ACACTAAATATGCAAAATAACTTCAAAACGCAGCAACAACTCAGACCCACTTCAAATTAACCTCATTATTTGCAATTCAA
CAATACCCACTTAGCAAAACTCAACAATTGGCTTCATAGTCAAAACCCCAAGAGAAGGGTTTTAGCCACTCATATCAAAA
GTAGAAAAATCAACCTCCATCCTCATTCCCATAGTTGAGTACAAAAATGAGAATTATATGAGGAAATCAACTAAAATTCT
TCTCTGTTACAAAATCCCTAAGAAAATCTAGATAAAATCACTCTCCAAAGCCTTTGGTAATGTTTTGTCTCTAATTAGGT
TCGTTATCACATTTTTGAATGAATCTCTCTCTAGCCAAAACTAATTTAAACAAGTCTGATGTGTCTCTACTTAAGACCAC
TCGACGAGGTAAGTAGGGTGTCACCGATAGATCAGCGATTTGCCGATTGTTCTTCATCTCGCCTTCATTTTTCACTTCTT
CTTGGTTGGCTACTGTAACTTTAGGTGATCCATGTCGGGATCGCCAAATGACTCCGAGGTTTTCCCTTTTTCTTTCCATC
TCACCCATCAGCACTTGCTTGAATCTTCTTCAGCACTTTTGGTGACCTGATTGTCTTTCGCCGAGTAGATCGGCGACACG
CCAAATATAATTGTTGCTCGCCGAATTCACCCCCATTTTAGCTCTGGCATTCTGTAAATTTAGGCTGTATCTTGGAAATT
TTGCAATTTGCCGAATAACATAGGCGATCATCAGGTCTTCATTTCTTCATTCCTTTAACTTTCTTTGTTCCCTTCTTGAT
CAATAGTGTTTATGCATCGTTCCTAATTCCAAATACCTGAAATTCAAGGATTTACATCATTCATTGGAACAAAACATGCA
TTTGAGGACACTAATTCTATTAAAATAAAGCCCTAAATGAGTCCAAATTGTGGACTCATCACCTTTCTTCGCAGGTTCTA
ATTCCTAGTTTCTTTTCTTTTGATTCTAGTTCATTGTCAAGAATCCTAGACTGATTTTCAACTTGTAATTACCTACTTGT
TGACTATTGGTTCTTGAATTCACTTCTTTGTTAGTGCTTTTATTCGTTTTACTTCGTAGTAATTTCTTGATTCAAGTTCG
TTTGTTTGCATCCAGTCGTCCGTTCTTCTTGAAACAAAAATCCATTCTGACCATGAGTAGAATTGGCTCTTTTTGTGATC
AACCGAGTATAAGAAATCTTTAACATTAGCCACGCCAATTTGAGAGGCAATCAAAGGTGTGTAAACACGAGTGATTGTGA
GCTTATTTTACTAACGCTAACATTGTTTGTTGTTTTTGTTGAGTCTTTGTTATTGCTAGGTACCATGGAGACTTGAAGCA
AAACCCACCCACTTAAAGGAAAGGTTACCTTAGAATCTTCCATGGGGACTCCTACTGAAGAGAGTCAGATAATGGAAATA
TTGGACGAAAGCTTGTCCGAGTTGAGAGGTCATCTATCTATGATGAATTCTAGACTGACTAAGGTGGAGGATGAGATTTG
TCTCAAAGAGAGAGAGTTCACACTACCATCGTATGTGGTAAGGCGAACTATACCTAGGAAGGCCATGATCAATCAAGAGT
AAAGAGAGAATATCTTCCACTCCAAGTGCCTCATCCAAGGCCAAGTATGTATTTTGATCATTGACAGTGGAAGTTGTGCC
AATCTTGCTAGTGCTACTGTGGTGGACTACTTGAAGCTTGCTACCACTAAGCTTTTTAAGCCTTACACACTTCAATGGTT
GAATGAGGGTGAGGAAGTGAGGGTGCATGAATAGGTGTTGATTAAGTTCCAAATTGGGAAATATCAAGATGTTGTACTTT
GTGATGTGATTCCCATGCAAGCTAGTCATGTACTACTCAGGAGGCCATGGCAACACACATATGCAACAACACATGATGAA
AGGCACAACACCTATACCATCATTTCGATGGGTCGTAAATATGTCCTTAAGCCAATTTCACCATCCCATGTTATAGAGAT
GTATCGAAAGATGAATGAGTTGAGGGATAAAAGAAAGAAGGAGGAGGGACATGTAGAGGCTGAGGCCCAAGGAGAAGAAA
AAAGGAGGAAGTTCAAAGGAAAGGCCAAGTTGTTGTTGGTTGAGCATAAAAAGATAAGGGAGGACGTGGGAGTCGAAAGT
GCATTGATACTTGCCTCACAAAAGGATCACGAGTTGGAAACTAATCCATCTAACTTTTCTCCTCCCCATTCTATTTCTTT
CCTTTTACAGGATCCTCGTGAAGCCCTTTCGATGGATTCACTTGTGGTGTTTCCAAACATTCCTAAGGGAGTGTCATTTC
AAGGTAAAGAAGATCTTTCTTGCGGGCGTCAAGGTACAATAGCTAAACTTAACACTTTTGCCATTACAAATGAAGAAAGT
GTAAATGATAGCTTGTCTTTATGTGAGCCTATTGCTTCTTTACCATGCGTTGATAATGTACTTGTTGAGAATGTGGATAC
ACTAGTTGATCCTATTGATGACCGGATTGATAATTCTAGTAAGATCAATTTGTGTCCACCTAGCATTGACACAAGTGCTT
TGAATGATAGTTCATTATCTTGTAATGATTGTATTGATCAACCTGTTTGTGAGTGTAGTTCACTGGTTGAGGGTTCTTGT
AATGTGATTAAGAAACCTTAATTTGGTGGTACTAATGAAAATGTTGATCATTTTATTAGGAGTGACTCTTTGAGCATGTC
TATTGTGGAAGATCTGATTGCTTTCTTTGCTCATAGAGATCATGTTCATGAAAATTCTTCAAAAATTGATATCTGTCTTT
TTTAGGGTGAACTTGAATGTTTTGATTCTTCCCTAGTGGTTGATCAGTCCCTCTTTAAGTACAATATCTTATTTGAAGAT
GATGAAATCACTCCTAGTGATGTACCTAGTGGTGTGAGTCATGAGAGTAGTATAGTTCTTGATAACTATACTTGCAATAA
TAACCCACAATGGTGTGAAACTTGTCCTCCCAAAGATAGAAATCTCTTCTTGGAAGATGAGAGTACTCTTGTAGGGATGG
AATGTGATGAGAAGGAAGGTGGTGTTTGTTTTCCCATTACCTCTTCTTCTTGGTGTATTTCACTTCTTAAGAGTATGACC
GGTGCTTTTGAGCCTATTCGTAGTCACACCCATGAAAACACCCTAGAGGAAGTTGATTTGCGAAACAACTTTCTCTATTA
CTTGTTTACGTATGATGATGCTCATACTGTTAAGTGGAGTATGTTGTTAGAAGATGAGGGTGTCAATCGGGCAAAAGGGG
GAGTACTTGATCCAATTCCATGGATTTCCTTTCCATTTGATCCCGGTAGTAATTGGAATTGTGGCACTCGTGAAGTGATG
ATTGGTCAAGATGACAAGTATCATTTGTTGCTTGACATATGGGTGGCCTTGTGCTTGTTTGAATGTGGAACCAATGAGGG
CTTACATATGAAGTTGTTTAAGTGTATTGGTTCCTTTGTTCTACCCCTTTGTCAAAGTCTATTAAGTAGCCAAGTATCTA
TTACTTTGATGGGTTACAAACCCTTGGTTGATATTTGTGATGCTTGCTTATATGTTAAATTACTGTATCCTTAGCATGGT
GATGAATTTGTTATTGCTAACGCTAACCCTCATTCACTGAGGATCTTGTTCTTGTTTGCTTTCCCTATGGTTTTGCAAAG
TATGGATTTGAGGACGAATCCTTTTAAGAAGGGGAGAATGATGCACTCCATATTTCCTCCAAGCCATCCATTCACGAACA
TCAACATATTGATGAATTATTCACAAGGATGGACGTTCGTGGGCTTATATTGGTGGCAACCAAAGGGTCACATGTGTGGA
AGATCGCTTGGGCGAAAGAAGGGAAGACCGTTGACAACACTGCCCTTTGATGAGCAGGACACTTGGCGTATCTCCCAAGG
GATTGGCCGATGACCTACAGATCGCCTAATGTCCAAGCAGGCTTCGAGAGCAATATACATTGCCAAGTGGACAGGAGGCC
TATCGACGTATCGCCCAATGCCTCCCCAAATCGCCCAAAGTTCCAGAAGAGTCTAGAAAGAGGAACCACACAGGATTCCT
TACCAAACCCAATAGGAGCATCACCAAGGGGATTGGGTGAGCCTGACTTATCTCACCCATTGGCCATTTTGGGTCACTTT
TGGGCCCATCTATGTAATAATGCCTAAAACTATAAATAGGCCTTTAGGGGTTCATTTTAGGGTAGACTGATTTTGAATAT
TGTGGTTATAAACCTGAAACTCCCTGTGTGAGTGTTTGAAAGCTTGGTATAAACTTTTGTTGAACATTTTTAGAAACGTT
AGTTGCTTGGGAAATCGATTCCTTTAAGGTCATCATAAGAGTTAGGCGCTTCTTGTTGGATCAACGAATTAAGTTCTTTG
GGTTTAATATACCCTTAGGTTGCTCTTTGTTTCCTCCTTTTGTGTCTATCTATTTATCTTACTTTCTTGTATTTTTTATT
TCTGTTGTTGTTTGTGATTCTTCTTGTGAGAATTACATCACTAAGGGAAGCAAATGTAAGAGAAATTCTAAATCCCAAAT
AGGAATCTGTGAGTGTGCAAGAGTACAACTTCAAGTTCACTTAACTATCCCGTTATGCTCCGGAGATGGCGGCTGATATG
AGAAGCTGAATGAGTTTGTTTGTGTCTGGATTATCTCGTTTGTCAAGTAAGAAGGAAAGGCGTCTCTATTGATTGAAGAC
ATGGACATAGCCAGGCTTATGATCCACGTGCAACAATTTGAGCAAGATAAGTTGAAAGACAAGGAAGAGTTCCACAGTAA
GAAGGCTAAGACAACGAATCATGAGTCCGACAAGCAGAAGATCGGTAATATGAATCGTTCCTCCTTACTGTAAAGGTCAC
CTAGACCTGCTCTATCATCAACTAGTGCGACTGCACCAAAGAACATGATGACTTCGGGAACCAAAACTCCCAGAATTTTA
GAGTTTGACCTACTTACTCTTATGGTAGTGTAGCACAAGGGGCTAATTAGACCACCCACATGTGGTAAGTGTGGTAGGAA
TCACCCAGGAGCATGTCGTGATGACTCAAATGGCTGATTCAAGAGTGTTCAAATGGGTCACTTTATGAGAGAGTTCCCTA
AGAACAAATATGGCAATGAGGGCAACATAGCCCAATCTTCTTCAGCGGCTTTGGCAGGCAGAGTTGTTCAAAAAGGAGCT
ACTTCATGACAGGCAGAGGAACAAACCATTAGTATGCTCTAACTAGTCGCCAGGATCAGGAGAACTCACCCGATGTTGTT
AATGGTATGCTTAAAGTCTTTACTTTTGATGTTTATGCCTTAATTTATCTAGGTAGGAGTCTATCTTTTGTGACTCCTTA
TGTAGCCATGAGGTTTGATATTGTCCTCAAACAATTTATTGAGCCCTTTACTGTTTCCATACATGTTGGTGTGTCTATTC
TAGCAGAAAGGGTTTATCGTGATTGTACCATCTCTAATAATCATAAGGACACTGTGGCTGACTTAGTCGAGCTAGACATG
GTGGACATTGATGTTATTCTAGGTATGGACTAGCTTGATACCTGTTATGCCTCAATTGATTGTAGAACTTGAGTAGTCTA
GTTTCAGGCTCCTAATGAGCCCGTTTTAGACTGGAGGAGTAGTCCAACAATGCCTAAGGGTCATTTCATCTCATACCTTA
AGGCCAAAAGGTTGGTTTCCAAGGGGTGCATCTATCACGTAATCCGAGTTAATGTCTCCAGTTTTGAGACACCGCTTATT
CAGTCAGTTCCAGTTGTGAGTGAGTTTCCAGAGGTCTTTCAAGATGATCTTCCTAGAGTCCCTCTTGAGAGGGAAATAGA
CTTCAAAATAGACAGTTTTCCTGATACTCAATCTATCTCTATTCCGCCATATAGAATGGCTCTAGCTGAGTTAAAAGAGT
AAAAGGACCAGTTGAGATATCTCCTTGATAAGGGTTTCATCCGACCAACTGTCTCACCTTGGAATGCTCCTGTCTTATTT
GTTAGGAAGAAAGATGGTACCCTTAGAATGTGTATCGATAACCGCCAATTAAACAAGGTCACCATAGAGATAAGTATCCC
CTTCCGAGAATTGATGACCTTTTCGACCAACTTCACGGTGCCACTTGCTTCTCTAAGATAGATCTCAGATATGGCTATCA
TCAGTTGAGATTAAGAGAAAGTGACATCTTGAAATTAAAATTCAGGATATGTTATGGTAACTATGAGTTACTTGTGATAT
CTTTTGACTTGACCAATGCTCTTGCAGCGTTCATGGACCTTATGAACAGAGTGTGTAAGCTGTATATTTACATGTTCGTT
ATCTTTTTTATTGATGACATACTAATTTATTTGAGGAATAAGGAAGATCATGCTAGTCATCTCAGAATAGTTCTCCAGAC
TCTCAAAGATCGCAAATTATAGGCCAAATTTTCTAAGTGTGAGTTTTGTCTTGAGTCCCTGGCATTCTGAGACCATATTG
TATTTGGCTAAGGGATTCAAGTTGACACTCAAAAGTTTAAAGTAGTGCAGAACTTGCCCAGACCCATGTCTCTAGCTGAT
ATAAAAAGTTTCCTAGGGTTGGTTGGTTACTACAAAAGGTTTGTCGAGGGGTTTTCATCCATTTCATCACTGCTAACTAA
GTTGGTTAAAAAAGGGCTAAGTTTCAATGTTCTAAAACTTGTGAGAAAAGCTTTCGGGAATTGAAAACTTGGTTGGATAC
TACTCTAGTGTTGACCCTACCAGACGGTACAAAAGGTTTTGTTGTTTATTGTGATGTGTCCAGAGATGGATTTGGTTGTC
TATTGGTGCAGAATGGCAAGGTTATAGCCTATGCTTCCAGACAGCTTAAGATTCACGGGAAGAATTACCTGCCTCATGAT
CTTGATCTTGCAGGAGTAGTGTTTGTCCTCAAAATATGGTGTCACTATCTCTATGGTGTTCATGTGGATTTGTTCATTGA
CCACAAGAGTCTCCAGTATGTTTTTAGTGAGAAGGAGCTTAATCTCAGGCAAAGGAGTTGGTTAGAGTTGATCAAGGACT
ATGACATGAGCATCCTATAATACCTAGGTGCAACACCCCGCAACTATAAAGAACTAGAATTAGAAAGAGTCATTTTTGGA
AAGAATGAAAAATCTGGAAAATTGACAAAATTAAGTTAAGTATGAGCTTTGGGTCAACTTCAAACAATTGTACCTCCTAG
ATCCTGATGATTTAGGTGTGATACAAGATACTGTAGGAAATATCTTTGAATTATCTTTCCAACGCCGCCGAGTTTGCTCA
ATTTCGAGTTCGTATGATTGAGATAAATCCATTTGAAGTTGGGTTGTCTAGATAAGGAAAGTCAAAACCGGATTTTTGAA
GGGCATTATGGTCTTTTCACTACCCAATTAATTAAAATTGTTTTTGGTAATTAAATTGGAGTCTCAACTGATGGGATTCA
GTTTACGCTTTTGAAAAATAAGTTAGGGTTTTGAGAGAAGAGAAAAGAAGAGGAGAAAAGAGAAGGGGAAGCAAGGAAAT
CGTCAAGTTCTTAAAGAATTTCTTGTGAATTTCGTCAAGGGGTGATCCCTACAAGGTATGTGAGATCACATAGCGTTGGG
TTGGTTCACCCACACACCAATCATGATTTATTTCAGGGAATTTAGATTCTTGAAGGTTTAGAAATTGAGTTCTTGATGGA
TTTGTTTGAAGTTTCTACTGGGTGCTTGATTGTTGGAGTTGTTAAGGAGTTCTTGATTTAGATTCATGAAATTAGGTGTC
GTTCTGACTAGATTCTTCATATTTTGATTATGTAGTTGAATCTAAGTGTTTGGGGAAAGTCCCAATTGAGTTTAGAGGGT
TTAGAGTTGAAAAACGAGCAAGAAAAATCGTCAAAAACCTGGGGACGGAGCTGGGACGCCACACCACTCAGAGCTCCCCA
GAAGATGTTCTGTAGTTGGGGCACTACGGCGCCGCGCCAGCCAGTGCACCCGAACTTCAGTTATAAAGTTTGGGTCTAGC
GCCCCGCACCACTCAGAGCGTCGGGGACGGCAGGTCTTCTACTTTTTCCCACTTCTTCTGTACTAGTTCCCTTGAAATGT
ACCTATGTTTCCTAGTTGACTCCTACACTCTAAGGAACATCTAAACAACATGAAATCATCAATAACATGAGATCATGAGC
CTTGAATCCATAATTCAATTCAAGGAAAGTTAAGAATCAAGTCAAGAGAGGTTCATAGAGTTTTTCGAAAGTCTTTTACA
AACGTTTTAACTTTGTTTTCAGACTTGAGTTTTGAGTTGAGTAAAGAGTAAAGATTGAAATTCATTTCTTCAAAATAGTA
TATCGGGACTATGTATTCCCAAAGAGTAAAATGTTTTCACCTTTAAACACGAGAGGAAACTTTGATTTCAAAGAGCCTTT
GAGCTAGTTTTCAGTAAAGAGTAAATGTTTTCACAATTAAATAAGAGAGGAAACTTTGATTTCCAAGAGGAGCCTTTGAG
CTATGTTTTGAGAAATTATCTCAAACCATAGAAAGAAGTATGTTTTTAAACATAAGAGCTAGTATTATATTTTGGGAGTA
GTATTGAGCACCGATATGGGGGAGAGTTCAAACAACTCTGAGCCCCCATAAACCATGTGGCCACTATGGGTAGAAAAGGG
TCATACTTATTAGATGATTCCTTAGTGCTTTTTAGCATAGACTAGTGGATCCACTTAGTAGTTAGGTTCTATACCCTCGG
CAAGGTATATGACGACTTTGGCAGCGTGAGGCAAAATGTTGTATCATCACAATAACTCTTAAGTAATGATTGTTGGTTAG
ATGAAACTCCCACAGAAGTATTTCGTAGTCATATATACACAAAATTAAATTGTATTTTTATATACATTCCAGAGTTCATA
TTGTATCTTTGCATACGTACAGAGTTGTTATCCGTGTTTTAAAAAGCTTTTCTTTATACTGCACTTATTTATATTGCTTT
ATATTGAAATGAGTTCAATTCAGTTCAGTTGAGTTACGACCAGGTTTGTTCTTTCATTCCTTTCAAGCCTATGTCTTATT
TTAGTATTTCCCTCGCATGCTCGTATATTCAATGTACTGATGCCATTTGGCCTACATCTTTTAATGATGCAGATACAGGT
AACCAGGATCAGCATCCAGCGCATTATTGATTCTAGTTGAGCTTTAGAGTTTGTTGGTGAGCCTCCTTGCTTTCGGAGGA
TCCCCCCCCTCCCTTTATTGCTTTCAGTATATTTAGTTCATTAGGATGTCGTGGGTCTTGTCTCGACGTCCATCTTAGTT
GTTAGGCGCTTCATAGATAGTCAGATGTTAGTTCTTTAGTCTTTTCATTTTCATTCTATTATGTTGCGACTTGAGTTGCC
ACTTTGGCCAGTGAATGCTATTTTAACACATTATCAATTATCTTTGAGCTTTGAGTTTACTTTTAAACGTACAATTATGG
TTGAGTTAAGTCTTCTGCTAAGTAAGTAAGTCAGGCCAAGGGTTCTCTTGGGGCCAGTAATGGTTCTTGAGTGCCAGTCC
CGCCCAGGGTGTAGGCTCGGGGTATGACACCAAGTAAGACTAATGTTGTTGTTGATGCTTTGAGCAGATTATCCATGGGA
AGTATTGCTAATGTTGAGGACAACAAGAAAGAGTTAGCTAAGGAAGTTCACATACTTGCCCGTTTGGGAGTCCGTTTGTT
GAATTCCAGTGAAGGTGGAGTTATGGTGATGAATGGGGTTGAATTATCATTGGTGTTTAAAGTGAAGGAGAAACAAGATA
AAGACCCTCTTTTACTTGAACTAAAGGAGAATGCTCATAAGAAAAAGGTAATGGATTTTGAACAAGGGGGAGATGGTGCG
TTTAGGTATCAAGGTAGATTATGTGTACCAATGGTGGATGAGCTCAAAGAGAGAATCATGGAAGAAGCTCATAGTTCCAG
ATACTCGATCCATCCTGGTTCCACAAAGATGTACCATGACTTTAGAGAAGTCTATTCATGGAGTAGTATGAAGTGGTGCA
TTGCAGAGTTCGTTTTTAAGTGCCCTAATTGCCAACAAGTCAAGGTAGAACATTAAAGTAACAATGGTGTGGCTCAGAAC
ATAGCCCTTCCTGAATGGAAGTGGGTAATGATTCATATGGACTTTATTACTAGCTTGTCGCGATCTCAAAGGCAACATGA
TTTGATTTGGGTGATTGTAGATAGGATGACTAAATCAACCCATTTCTTGCTGGTAAAAACTACAAATTGAGCTGAGGATT
ATACCAGATTGTATATTCAAGAGATAGTTCGACTTCATGGATTTCCCATGTCTACCATCTCAGTTAGGGGTGCACATTTC
AACACCCAGTTTTGGAAGTCTTTTTAGAAAGGTTTGGGTTCGAAGTTGAACCTTAGTACTATTTTTCACCCTAAGACAGG
TGGTGAAGCAGAGTGAACAATTCAAACCCAAGAGGATATGTTGAGGGCCTGCCTCATGGATCTCAAAGATAATTGGGATG
GCCACTTTCCTCTCATAGAGTTTCTTACAATAACAATTATCACTCCAACATTCAAATGGCCCCTTATGAGGCTCTTTATG
GGCGAAGATGTAGATCTCCTACTGGTTGGTTTGAGGTTGGTGAAGCTGGGTTGATAGGGCCAAACTCGGTTCATCAAGCC
ATGGAGAAAGTGAAGATTATTTATAAAAAGCTCAAAACAACGCAAAGTCGTCAAAAATCCTATACCGATGTTAGGAGAAG
AGACTTAGAATTTGAGGTTGATGATTGGTTCTACTTGAAGGTTTCACCCATAAAAGGTGTTATGATATTTGGTAAGATGG
GGAAACTCAGTCCCGATACATTGGTCCTTACAGGATATTAAAGAGGCTTGTCAACATAGCCTATGAGTTGGAGCTACCTC
AATAATTAGCAGCAGTTCATCCGGTGTTCCACATATCCATGCTAAGGAAGTGTTTGGGAAATCCTACACTTATTGTACCT
GCTGAAGATATTGGTATTAAGGACAACCTATCTTATGAGGGGATGCCCGTTCAAATTCTTGATCGTCAAGTTCTCAAGTG
GAGAACCAAAGAAGTTACATCAGTCAAGGTCTTATGGATGAAACAATTTGTTGAAGAAGCTACTTGGGCGGCAGAGAATG
ATACGAAGAAGAGATACCCTCATCTTTTTCCTTCTGAATCAATTCCCCACCAAGGTAATAACTCTTGTAAACTACTCTTT
AAGTTGACATATTGAGTTTATGTTAATTGCATGATGTGTGTTTGTGATTGGGTTATAACAAACTTCCCACCCCTGGTTTT
CTTAGTGTGATCTCATTCGAAGACGAATATACCCAAGGAGGAGATATTGTAACACCTCAGACTTTGAAAGTGCTAAATAG
AGGATCATTTTGGGTCAACTTCAAAAGACCATAACTTTTAGCACATAAACACTTGAGTGGCCACGACCTATCAAATCAAA
GGTCTTTGCGTCTTCTTTCCAATGTTGCCAAGTTTTTGTAATTTCAAGCTAGGAGTAAAAATTTATGCCCGTTTGAGTGA
ACCCTCTATATTTAAGACATTTCATTTGTTTGAGAAAAGGGTATTTTGGTCTTTTCCTTTTTCCTCTAGGCCTAAAACAT
TTTTTCACCAAAAACAAGGGCTTAATGTGATTTAGACCAGTTTTCCACGTTCCTAAACACTTAGAGAGTTAGAGCGAGGT
TTCAAGAGGAGAAAAGGGCAGGGTTTCAAGCGTTCTTTCAAGAACTGAGCATTTCGCCAAAAACATTGTTCTTTCCTGGT
ATGTAAGGCTTTTTATAGTTATGAACTTGTTTTTCCTCATGCCATATATCTAATTTATCCATGAAATTGTTGTATTCGAA
TAGATCTTGAGTAGTTCTTGAGCTTTGTTCAATTCTTGAACAATGGAGGTTGCGAATTTGTGTGTGTGGTGAATCTTTCA
TAGAAGATGTGTTTCCCAAAGTATTTGTGTTGAATTCCTTATGTATTCATGTTGGGTTGGAGAGTCAAGGAGATTTTATG
AGGAATTACTCGATTCTAAATGAGTTAGGACCCTAAATTGAGTATAAAAATTCGTTTGAAATCTGGGTAGAGGTTTGGAG
TGGCGCGACACTATAGTGCATGAACTTTCGGTTAATTATTTTGGGCCTAGCGTGCCATGCTAGCAGTGCACCCCAAACGA
CTACCAGTAGTTTGGGGCCTAGCACCCTGCATTAGTAGTGCGTCAGGGTCGCCTGAACTTTTCCTTCCATACTTCATTTC
GGATGTATTCCTTTGAGTTGTAACTTCATTCTCTCCTTTGTATTAGCTTCTATAAACTCCAACCACCTTTGAGAATCCAT
ACATATTCAAATTTCATGTCTTAATTAACATTTCAAATTAAGGTGAGTTTATAGAGGAAATTTCAGGAGGTATTTTGAGT
CATTTTTTGACGATTCTTTTGTAATCAACTAGGTTTTGAGAAAGTAAATATGAGAAACAAGAAGAGTTGCATTCATGTTT
GAGAAGGGGACTAAGTATTCCCAAAAGTAATATGTTTACATTTAAAAGAAAGAAACTTTGATTTCTAAATGAGTTTATCA
GTTCAGAGACATTTTTTAGTATTACATCTTTTTATAGGAACTTTTGAGTAATAACCTCAAATTGAGAAGGGGGATGTTTT
AACATTGAGAGTGATATACCCGAGTAAGGTGTACGATAGTTCTGACAGTGTGGGCGAAACGTTGTATCATCACGTAGCTC
ATACTGATGGTTTTCGATTAGAGAATCTCTCAAATGAGAGTAAACAATATCTTATTGTATTTTATACATCATTGAGTTTA
TATCTCCTGGTTTATAATGTTTTAAGCATTCTATCTATTGTTGTTGCTTTTGTATTGGATTTGAGTTTATCTTGGTTTAT
CTTCCAGCTTTATCATTTAAGTTGTTTATGCTTTTAGTTTCCCCCTTACATACTTGTACATTCAATGTACTAACGTCATT
TGACTTGAATCTTTTTCTGATGCAGATAAAGGTGTTTAGGGTCATCCTGATATGCTTCGTTGATACCATTTGCACTCCAG
CTAGCTTTGGTGAGCCTCCTTATTTTCTGGAAGGATTCAAAGTTATTTCCTATTTTGTTTAAGTTGTTTGGGGTTCTGTA
CTGACATCTATCTCAGTATTTAGAAGTTTCATAGATAGTTAGACGTTGAGTAGTCTCTTTATTGTCCCCTTTCTTGTTGA
GATGTTTTTGAGACAGTTGATGTTAACTTCATAAGTATTTCCAAATGTTCATTGAGTTGAGTTTGGTTTAGACTTTAAAC
TTAATTATGCAACTGAAGTTCCTATTTTGTTTGGGTAAGTCTTCCGTTGAGTAGCAAGCCAGGCCAAGGGTTCGCTTGGG
GACTAGCGATTGTTCTCGAGAGTCGGCCACATTCAGGGTGTAGACTCGGAACGTGACAAATATTGTTGTATGTTTTATCA
TGAACTATTGGAGGACAAAAGAAACAAATATTTTTTCCTATAAAGGTTGTGGCCATGACCAAAATAAATATCATTGTGTG
GCAACACCAGTTTATCATTGGTTTTGAAGAAATAAGTCTTGTATGTAATAATTTTAAAGATGACAATAATAATAATTTTC
TCCTTGAAGGAGATGGTCACCATAATAATGATATTGTGAAATTTGTGGCAGTACACAAAATTAATTGAGAGTTTCGCAAG
GACTAATTTGTTACTATCCAGAAAAGGAAACAGTTCATAATATTGAGGTTGTAGTAAGTCTCAGAAATAACTTTTTAAAT
TTCGGAGAAATCAAAAAGATTTTTTTTTATTATATTGAGATTATAAATTATTGAAAGATTAAATATCTTCAGATTCCTAC
AATCAATATTTATATAAAAGTTTACATGTCTTTCTCTTTCTCTTGCTTGTTGAATAAAAATATGGGCATGATGAAGGAAT
CACATGAAAAAGTAAACTAGAAGTTTAATAGAATAAATATTAGTTGACATAACAGGTTAGCCATTCTTGTTCAAATGTGA
TGCAAAAGAAATTGAGAATTCACGTGGCTATATGTTTGAAGAAATAAAAGATTTTTCAAGAACTCCCTTGTATTGTTTGT
TCTCATGATAAAAAGAATCATTGTACGAGCTAAGGTTGAGATTGTATCTCTTGAAATTATTTGGTACATATAAAAAGGTG
AATATGGACATGTTCGCTTGCCATGTGAACCGCTTACTATTATGATTTAATACATGCATCTATGGTATGGTGACATGTGC
ATTTGTATCAACTTACAAATTGGTTTTTGTAAGGTTGTTTACTCAAATTAATTTTAAAAAAATTGAGAATATTGTTGATA
ACATATTTTAAAACTAAAGCAAAATAAGACAAGAAATATAGAAGATGAAAACAATAGAAATAGGAAGACAACAGATGAGA
GCTTTTCTTATTCTTCCAAGTATTCAAGTGTTCACCAAATCTTCAACTATATACAATATTACCTCTTATGCCTCTATTTG
TAATGTTATATAGAGGCATGCCAAAGGTTAGTCATAAACATGACATTAATCATGAAGATAATGGAGGAGGTTATAGAGGT
GTAAGGTTACAAGAATGAAGATCATAAAGGTGGAGGTTATCTACATAATGGAGGAAAGTAATGGAGATAATTAGTGATAG
TGACTTCTTGGTGTAGTGGCATCCACACCATAATATATTATAACACAAGCCAATTTAATCAGTTTTTCAAATTATTAAAA
TCAAACCAAGACAAATATAGTATACGTAAATTTATCAATTTGTTTGTTATGGGTTTTGGTTTGGCTTTTCATTTATTAAC
CACACACAATAAGCATATGATTCATTCAAATGAGGGAAAAAACAACAATTCATTAAAAAAAATAGTTAGAAAGACTAACA
TTACAAAACTTTTGATCATTGAATTTATTGTGAATACTTCTTCAAATTCACCCATTTTGGCCTAGAAGGAAGGACAACGA
CATTCCTTGTTCAATCAAGAATTTTCGTAGACACTCATATTCNNNNNNNNNNNNNNNNNNNNNNNNNNNNNNNNNNNNNN
NNNNNNNNNNNNNNNNNNNNNNNNNNNNNNNNNNNNNNNNNNNNNNNNNNNNNNNNNNNNNNNNNNNNNNNNNNNNNNNN
NNNNNNNNNNNNNNNNNNNNNNNNNNNNNNNNNNNNNNNNNNNNNNNNNNNNNNNNNNNNNNNNNNNNNNNNNNNNNNNN
NNNNNNNNNNNNNNNNNNNNNNNNNNNNNNNNNNNNNNNNNNNNNNNNNNNNNNNNNNNNNNNNNNNNNNNNNNNNNNNN
NNNNNNNNNNNNNNNNNNNNNNNNNNNNNNNNAATATATATATCAGTGAAATAATAAGTTAGTTGATGGAATCCATGTCT
CGATATAGAGATTGATGATATGCCTTTTTGGGAAATTTATAAGTTTTCATCATGTCAAACCTTGCAAGTTGATTTAAATC
AATAATATATATTATAATTACTTCAGTACAATTTATCAATTTTGTTAGTCGAGTAATTTCGTGATTTAGTGTCCGTTGTA
ATTTTTTTCAATAAAGAATTGTTATATTATTCTATGATTTGATGTCCATTGTAATTTGTTTCTAATAATTTATATACTCT
TTATTTAAGTAGAATAAATTCTTTATTTTTATTTTCTAAAATGACAAAGCTTAAATATTTTCAATTTTATTGCACGTCGA
GAACTTTTTATAGGTGAATTTTATTTGTTTCGAAATAATATTTTGATTTCTTAACTTTTGTGGAGAGAGTGAGAGAAGGA
CACAGCAAAAAATTAAAATAAAATAAAATAAAGGAGAGAGAAAAATTAAATTTGATTAGGCAATTTCTTGAAAACATGTA
ATTATTTTGCAAATTGTAACTCAATCAATATTTACAATTATATTTATCAACTAACCGCGCAATGCATGGGTACATATACT
AGTTTCCATAATAGGAAGTCTTAATAATAATTTTGTGATCCCTATAGTGCCCATATTTAACTAGAATTTCAATTCTTATT
TATATGGAAAAAAGAAAATAGCATGTGTTTTCTTGTTCAAGAAAAGAACCGCATGTTTTTCTTCTACTTTTTGGTTTGAG
ACGAAATTTCTATTAGTAGGGGTTCCTCTAATCTAGAAAAATAATAAGTTTTCTATAAGATACTTGCTCACCCAAGAATT
GATATAGTTCAGATGTGAATTTGGGATCACGACCTTAGAACTGTCGTCTAACTTGTAGATTCGCTTGAGGGTTATGCTCA
CACTTCAAGAGGTAATTCTTGAATTAAATTTTAGAAAGTTTATGTGTTCTAGTATGATTGTATGTGTTGTACCATAAAGT
ATGTGTTGTCTATTATTCATGTAAGCAATATGATTTTTGGTATTTTTCTGTTGTGCATATATTTTTCCAATAGTATCATA
ATAAAATATACGTATATAATTTATCGATTCGATTTAGTCTTCATATTTTTTAACAAAACCAAATACTATCAATTTTTAAA
AATCTAAAACAAAACCATGCCCAAGCCCAAACAAAATTAATTTTGGTTCAATTTTTAAATTTAGGTCGATTTTATTCAAA
TCGTAAATACCCCCTAACCGTAGAAAATGACTTTCAGTTCGAGTTGTGAAGGGATTTTCACATGATAACATGTGAAACTA
AATTGTCGACAAGGTTGTTGATTCCACATACATTTTGAATTGCCTACATAATAACAATTTATACACAGAAAAGAGTTATC
GTCCAACATGAGCATGAGTAAGGTACACTGCACTAGAGTCTCTACTGAATACATAACATGCAGAGCAATGGTGTCTCAGA
CATGTACAAACAAAGAGCTATTAGCATTTCCACAACTACAAATAGAGCTATGGGGTTTAGGGCTTTTGACAAGAATGAAA
TGAAAATAAATAAAAAATAATAATAAAAGACATAAAATAAGGTTTACATTTGAATGAACAATAAAAATTAAGGGGGAAAA
TATAACAAAATTTAAATATTGGAGACCTAATCCGAAGTTTCCTTATTTCATTTATTTCAATTTTCTCCTTCTTAGGATGT
GTTTGGTACGAGGAGAGGCGTTTTCTTAAAAATATATATAAGTTTCTTACTTATTCATTTGTATTTGATATTTGAAAAAC
AAATCATTCTAAAAATATTTATATATAATCCAGAAAAACACTACAAGAGTATAGAGCATGCAGGGGTGGGTGCTACTGGT
GCAGGGGAGGGGAACTGAGTTGTCTTGAAGTTTGAGGAGGACATAATCAATGTAATTTCATAGAACTTATTTTCTCTATT
TCTATCAATAACCATATGGATATATATAATATTTGGTCATTCATGTTTCCCCGGGCTTGCAACAAAAGGTGGACTACTCT
TTCAGTCTCTTTCTTTTGTGTTCCATTGTCCCGTTTTGCTCCCAAAACAAGTTATTGATGGAAGGTGTCATACCAAGTAA
GGGTATTGATATCTTTGCATAGTTTCGTCATGTTCAGCAGGATAAACAATAATTGTTGCAGCACTAACTAGAGTTTCATT
ATTGATAGACATTGTTTACGTGAAAATTCATTAAAAAAAAAAAAAAAAAAAAAAAAAGAAAAAAAAAAGAGGAACAAAAG
ATTGCAACATATATCCCCGCATCTTCTGATCAATCCTATCCACCTTCTCCTGCTGATTGCAAATGACACTTCGTTTTCAA
ATTCTACTTCTTTTTCCTTGTCAAATTCCAGTTTCGAGTTACCTTCTGAGTAAAATCATAAATTGAAGTGCTTTCACATT
AAAAAATTCCAAGCCCCTCTCAACCATGCTCTTTAAAATAGACAATTATTCAATATTGAACTTTAACTTCATAGTTGGTG
TCATGCTTCCTCTCATGTGTCTAGTGATTTCTCAGAGTAATAAACATGTTGCAAGCATACTGAGAGAGTAATAAAATTAC
TATCAAAGGACACTACTAAAAAACTGCTAAAAAACAACGAAAGTAAAAGCGACGGATAGCGTCGCTCCAAAAAGTGACGC
CATTAGCCACACTGTCCGTCGCTTTTTAATTAAAATAATTTTTTTTCAACGATTAGTCCATCGCTTTTTTTCGCGGATTT
TTGCTAATTAATTATTTTATATAGATAGCGACGCAACCCATCGCTTTTTATTAAAAACAATTATTTATTAATTTAAAAAA
AGTCACGCCGTCTGTCGCTTTTTATTAATTTTAATTGTTTAATTATTTTTTTAATTAGCGACGGATAGTATCTTTATGTC
CATCGCTTCTTGGTCAAAATATCTAGTCAAATATTTTAAGAAAGCGACGGACAGTGTCTCTTAGTCCGTCGCTTTTTGGT
CAAAATGTAGGTCAAACATTGTTTTTAAAAAGCGACGGACATAGAGACGATGTCTGTCGCTTTTTTAAAAATATATGCAC
TAGCAGACGCGATTTTCCCCATTTCTCCATATAAAAAACAAAATTGAGAAATATTTTGATTTAATTTTATTTAAATCGTC
TTCTGGAGGACGGTTTTGTGTAAAATAAAAAATAAAAAAAATTATAATACCAACTTTCGGATGTCGGTAAAATTAAATAG
TATGTAATAAATTAATATTTTCAATTAACTTTAAATAAATCTTCCTCCGAATGACGGTTTTATATAAGTTAAAAAATAAT
TTAATATAAAATACCGACCTCCCGATGTCAATATTATTTAATTAACATGATTACTTTTTATTTATCTTAAAATTTAATGT
GTATTTTTTATTATATCTAATTACTTTTAATAAAATCGACATTCGGAGGTCGGTTTGTTTAAAATATTCCTATTAATCAT
AATTTTGCTATTGTGCATAATATTAAATTTTCATTTTACACCTACAATTAATTGTTCAAAAAGTGTAACAATTTTGTATA
CTTTTATAAATAAAAAGTTAGAATTCGTGGAATAAATAAAAAAATATCTATAATCCATATTTAGAGTATGAAACTACATT
GATATGAATTAGGAGGTAACTATACTTATATTTATAGAGTAATGTACAAATTCTATCAGTCCGTCGTCTAATCGTGAACT
TAATATCTCATGTCATGATGTAGTAGAGGTGAAGAGCTAACATATAATCCATTCGAGTATGAAATACGAAATAGTATTAT
TATATACGTTCGATCTTGAATGGATGTCAAGTGTAGTGATCACCTCCTAATTATGAGGACATGTAAAGGATACTTCATCG
GAGTATGAAATACGTTGATTAATTGTATATTCCTCGAGTAGTTTAACAAATCAAGTCTTATATACTAGTGGTTCAGATAT
GAAATACATTATCAATTAAAGAAATACCGATGATCAATTCAAGGAGATTTATATATTAAATTTGATATTGATAAACTTTT
GTTGATCAATAAAATTAAATTTATATAATTAATCTTCTGTTGATGTGTAGTTAAATTATATATATATATATATATGTATG
TAATTTTAATTAATAAAATCAACCTCAAAAGGTGAGTTCATATTAAAATAAATTAATAAATACCGACCTAAAGAGGTCGG
TATATTTAAATAATATCAACTTCACGATGTCGGTATGTTGACACCCAATTTTGACCGACCTATAACCCTTTCGGAAGTGC
TATTTGGTTAAATACGTATTTTTTTAAAAACTATTTCGAGTTTAAATTTTTAATCAATTTTGTCTAAAAATTATATATTT
TAGTATGCATGCTTTATAAAATTATCGTAAATATTATTAAAATATTTTTAAAATTATAAGTAAAACTCGAAATAATTATT
TTATTCAAATGTTTTAAAATTGAAGTGATTTTTATTATATAAAATGTTATAATATTTGTAGTATTTTAATTGGATAGCAT
TTCTTTAATTTTTCTCGAAATCATTTAATTTTTAGCCCATTTTGATCTAATTCCTTTCAATTCTAGGTTTTTCCTTATCC
AATTCATTGCAATTCTAGCCACCTCAATCCAATTTTGTTTTTCAATTATAGCCTCTTATATCAATTTTAGTTGCAATTTT
AGCCATTCATTCATTGCAATTATAACCCTTCTCCAAATCTTGAAACATTAGTTTAAATCCGAACCGTCCATCCTTTAAGT
GAATCCTAGATCAAATCTCAGCCGCTCATCTTAACTAACCCAATGGCTCAGATTAAATCTACCTAACCTTCTTATTTTTG
ACCTAAAAAAGGACCCCTTTTTTGAAATCTCATTATTTTCTTCTCTCTCTAGCAGCGCCGCAGCCCCCTCCATCAGTGAG
AACCGGCGAGAGCTCCACCATCGCCGGTGAGCTCTCCCTCTCGCTCCTCCTTTCGCCCTCCTCCCTTCGCTTTCCTCTTC
TCATCTCTTCTATCCTTGATCCTTCCCGTCTCTTCTCTCCGGCGAGAATGGCGAGACAAATCGCCGCCTCCCTCTCGTCT
CTCCAATCAGCGAAAGCTCGCTGCTCTCTCTCTCCCTCAAATGCTCCGGCCAGCGAGCTCCAAGCAATCAGCATCAACAG
CCGGTGAGGAGAGCAACAACATCCATCAACAACTAAATCCATCAACAAAAAATGGTATCAGAGCTATGGATGAAAAGAAA
CATAAGAAGAGACATACTAGTAGGAAGTTAAGAAAAATAAGAAGAAAATTAAACTAATTATATCCAGAATATAAACAACT
CAATTTCACAAAAACTGATAAAGACAAACTAGATCAATTAATAGATAATATATCTAAAATAGAATATAAATATATTCAAT
ATTTAAAGATACAATGAATAACGAGAATAACGAATAGAGACAAAAACTTACTGAAATAATTATAGCAAAAAGACAAGAAT
TGAGACATAGGCAAAATAGACTTAACAGTAATATATTTGCAGGAATTTGTAAAAACTCCATAGTAGCATAGAGAAAAACT
ATTTTATATCTACAAATACAAATAGAAAACTTAGAATATAAACTACAACACAATTTATAAATGAATAAAGAAAAATACGC
AATAGATGAAAAAACATATGAAAATTATGACGGATTAAAAATAAAGATAATATTTTTTAATCTAGGAAGAAGATATAAGA
AAATAGGTGACAATCTAAGTTTAATGTTAGAAAAAGAAACGGTAAAACTAGAAGATAGTTTAACTGCTATGATAAGAATA
ACAAAAGAAAATGAAGAAATAGATAGAAAAACGAAAATTGAAAAAATAAAACAGCAAGCAAAAAAGGAAGTACAACAATT
AGAAGAAGTAAAAAATACTAAAATAATAGAACTAGAAAAAGAGCTGGCAATATTGAAAGAAATGTATGAAACTAAACAAA
AAGAAAAAGAACAAAAACAAAATTAGCAAATGAAATAAATAAATTTAAAGAAAAATTGCAATTAGAAGAAGAACTAGAAG
AAAAAGAAGAAACTAACCAAGATAATCTACCTGAAATAAGAATTGATGAAATAAACGACGATGATCTAGATGAACAACAT
TCAGAAACAAGCAAAACATATACGGAACTCTTAGCAAATATTAATACAAAGAATTTAGAAGTAAATACATGAGACGTAGA
CATGGATGAAAAACCTAGTACATCAGGAATAAAAAACCCAAAAAATTCAAAATATTGTAATACAAACTATGAACAATATG
ATAGAGAAAAAACTATATGGGATAAAAGATTGAATAAAAAATGGACACCTAAACCAATAACTGAACAACATAATTTTTTA
GATTTAGACTGTGTAGCAGATATAAATAAAACAATCCAATCATGGATGGGATATATATCAAAACAATTAATAGATAACAA
AATAGGAATGACAGAAACACCAGGATATATAGAAAGAACACTTATAGGAATAGTAAAATTATGACTACAAAATTTATCAG
AGGAAAGTTTGAAAACTTTAAGAAGTAATAAAAAATCTAATGGTGAATTAGCTACTACAACTATGGAAATATTATATAAA
TACGAAGTAGCTATAAGAAATGAATTTAGTAGTATGACAATAGAAGTAGAAGAACAAAATAAAGAAAAAATCTTTAATTC
AAAAGTAATGAAAAGTTGGAATGAAGCAGGATTAACAGATACCTTAGGAGCTAGAATGAAATTCTTACAACGATGGTTTA
TAGAACTGTGTGAAAAACATAAAGCAGAAATAAAAATGGAAAAGATATTAGTAAAAAACCTAGCATGTTGCAAAAATAAA
ACAGCACCCCGATTTGGTTGTATGGATAGGTATTNNNNNNNNNNNNNNNNNNNNNNNNNNNNNNNNNNNNNNNNNNNNNN
NNNNNNNNNNNNNNNNNNNNNNNNNNNNNNNNNNNNNNNNNNNNNNNNNNNNNNNNNNNNNNNNNNNNNNNNNNNNNNNN
NNNNNNNNNNNNNNNNNNNNNNNNNNNNNNNNNNNNNNNNNNNNNNNNNNNNNNNNNNNNNNNNNNNNNNNNNNNNNNNN
NNNNNNNNNNNNNNNNNNNNNNNNNNNNNNNNNNNNNNNNNNNNNNNNNNNNNNNNNNNNNNNNNNNNNNNNNNNNNNNN
NNNNNNNNNNNNNNNNNNNNNNNNNNNNNNNNNNNNNNNNNNNNNNNNNNNNNNNNNNNNNNNNNNNNNNNNNNNNNNNN
NNNNNNNNNNNNNNNNNNNNNNNNNNNNNNNNNNNNNNNNNNNNNNNNNNNNNNNNNNNNNNNNNNNNNNNNNNNNNNNN
NNNNNNNNNNNNNNNNNNNNNNNNNNNNNNNNNNNNNNNNNNNNNNNNNNNNNNNNNNNNNNNNNNNNNNNNNNNNNNNN
NNNNNNNNNNNNNNNNNNNNNNNNNNNNNNNNNNNNNNNNNNNNNNNNNNNNNNNNNNNNNNNNNNNNNNNNNNNNNNNN
NNNNNNNNNNNNNNNNNNNNNNNNNNNNNNNNNNNNNNNNNNNNNNNNNNNNNNNNNNNNNNNNNNNNNNNNNNNNNNNN
NNNNNNNNNNNNNNNNNNNNNNNNNNNNNNNNNNNNNNNNNNNNNNNNNNNNNNNNNNNNNNNNNNNNNNNNNNNNNNNN
NNNNNNNNNNNNNNNNNNNNNNNNNNNNNNNNNNNNNNNNNNNNNNNNNNNNNNNNNNNNNNNNNNNNNNNNNNNNNNNN
NNNNNNNNNNNNNNNNNNNNNNNNNNNNNNNNNNNNNNNNNNNNNNNNNNNNNNNNNNNNNNNNNNNNNNNNNNNNNNNN
NNNNNNNNNNNNNNNNNNNNNNNNNNNNNNNNNNNNNNNNNNNNNNNNNNNNNNNNNNNNNNNNNNNNNNNNNNNNNNNN
NNNNNNNNNNNNNNNNNNNNNNNNNNNNNNNNNNNNNNNNNNNNNNNNNNNNNNNNNNNNNNNNNNNNNNNNNNNNNNNN
NNNNNNNNNNNNNNNNNNNNNNNNNNNNNNNNNNNNNNNNNNNNNNNNNNNNNNNNNNNNNNNNNNNNNNNNNNNNNNNN
NNNNNNNNNNNNNNNNNNNNNNNNNNNNNNNNNNNNNNNNNNNNNNNNNNNNNNNNNNNNNNNNNNNNNNNNNNNNNNNN
NNNNNNNNNNNNNNNNNNNNNNNNNNNNNNNNNNNNNNNNNNNNNNNNNNNNNNNNNNNNNNNNNNNNNNNNNNNNNNNN
NNNNNNNNNNNNNNNNNNNNNNNNNNNNNNNNNNNNNNNNNNNNNNNNNNNNNNNNNNNNNNNNNNNNNNNNNNNNNNNN
NNNNNNNNNNNNNNNNNNNNNNNNNNNNNNNNNNNNNNNNNNNNNNNNNNNNNNNNNNNNNNNNNNNNNNNNNNNNNNNN
NNNNNNNNNNNNNNNNNNNNNNNNNNNNNNNNNNNNNNNNNNNNNNNNNNNNNNNNNNNNNNNNNNNNNNNNNNNNNNNN
NNNNNNNNNNNNNNNNNNNNNNNNNNNNNNNNNNNNNNNNNNNNNNNNNNNNNNNNNNNNNNNNNNNNNNNNNNNNNNNN
NNNNNNNNNNNNNNNNNNNNNNNNNNNNNNNNNNNNNNNNNNNNNNNNNNNNNNNNNNNNNNNNNNNNNNNNNNNNNNNN
NNNNNNNNNNNNNNNNNNNNNNNNNNNNNNNNNNNNNNNNNNNNNNNNNNNNNNNNNNNNNNNNNNNNNNNNNNNNNNNN
NNNNNNNNNNNNNNNNNNNNNNNNNNNNNNNNNNNNNNNNNNNNNNNNNNNNNNNNNNNNNNNNNNNNNNNNNNNNNNNN
NNNNNNNNNNNNNNNNNNNNNNNNNNNNNNNNNNNNNNNNNNNNNNNNNNNNNNNNNNNNNNNNNNNNNNNNNNNNNNNN
NNNNNNNNNNNNNNNNNNNNNNNNNNNNNNNNNNNNNNNNNNNNNNNNNNNNNNNNNNNNNNNNNNNNNNNNNNNNNNNN
NNNNNNNNNNNNNNNNNNNNNNNNNNNNNNNNNNNNNNNNNNNNNNNNNNNNNNNNNNNNNNNNNNNNNNNNNNNNNNNN
NNNNNNNNNNNNNNNNNNNNNNNNNNNNNNNNNNNNNNNNNNNNNNNNNNNNNNNNNNNNNNNNNNNNNNNNNNNNNNNN
NNNNNNNNNNNNNNNNNNNNNNNNNNNNNNNNNNNNNNNNNNNNNNNNNNNNNNNNNNNNNNNNNNNNNNNNNNNNNNNN
NNNNNNNNNNNNNNNNNNNNNNNNNNNNNNNNNNNNNNNNNNNNNNNNNNNNNNNNNNNNNNNNNNNNNNNNNNNNNNNN
NNNNNNNNNNNNNNNNNNNNNNNNNNNNNNNNNNNNNNNNNNNNNNNNNNNNNNNNNNNNNNNNNNNNNNNNNNNNNNNN
NNNNNNNNNNNNNNNNNNNNNNNNNNNNNNNNNNNNNNNNNNNNNNNNNNNNNNNNNNNNNNNNNNNNNNNNNNNNNNNN
NNNNNNNNNNNNNNNNNNNNNNNNNNNNNNNNNNNNNNNNNNNNNNNNNNNNNNNNNNNNNNNNNNNNNNNNNNNNNNNN
NNNNNNNNNNNNNNNNNNNNNNNNNNNNNNNNNNNNNNNNNNNNNNNNNNNNNNNNNNNNNNNNNNNNNNNNNNNNNNNN
NNNNNNNNNNNNNNNNNNNNNNNNNNNNNNNNNNNNNNNNNNNNNNNNNNNNNNNNNNNNNNNNNNNNNNNNNNNNNNNN
NNNNNNNNNNNNNNNNNNNNNNNNNNNNNNNNNNNNNNNNNNNNNNNNNNNNNNNNNNNNNNNNNNNNNNNNNNNNNNNN
NNNNNNNNNNNNNNNNNNNNNNNNNNNNNNNNNNNNNNNNNNNNNNNNNNNNNNNNNNNNNNNNNNNNNNNNNNNNNNNN
NNNNNNNNNNNNNNNNNNNNNNNNNNNNNNNNNNNNNNNNNNNNNNNNNNNNNNNNNNNNNNNNNNNNNNNNNNNNNNNN
NNNNNNNNNNNNNNNNNNNNNNNNNNNNNNNNNNNNNNNNNNNNNNNNNNNNNNNNNNNNNNNNNNNNNNNNNNNNNNNN
NNNNNNNNNNNNNNNNNNNNNNNNNNNNNNNNNNNNNNNNNNNNNNNNNNNNNNNNNNNNNNNNNNNNNNNNNNNNNNNN
NNNNNNNNNNNNNNNNNNNNNNNNNNNNNNNNNNNNNNNNNNNNNNNNNNNNNNNNNNNNNNNNNNNNNNNNNNNNNNNN
NNNNNNNNNNNNNNNNNNNNNNNNNNNNNNNNNNNNNNNNNNNNNNNNNNNNNNNNNNNNNNNNNNNNNNNNNNNNNNNN
NNNNNNNNNNNNNNNNNNNNNNNNNNNNNNNNNNNNNNNNNNNNNNNNNNNNNNNNNNNNNNNNNNNNNNNNNNNNNNNN
NNNNNNNNNNNNNNNNNNNNNNNNNNNNNNNNNNNNNNNNNNNNNNNNNNNNNNNNNNNNNNNNNNNNNNNNNNNNNNNN
NNNNNNNNNNNNNNNNNNNNNNNNNNNNNNNNNNNNNNNNNNNNNNNNNNNNNNNNNNNNNNNNNNNNNNNNNNNNNNNN
NNNNNNNNNNNNNNNNNNNNNNNNNNNNNNNNNNNNNNNNNNNNNNNNNNNNNNNNNNNNNNNNNNNNNNNNNNNNNNNN
NNNNNNNNNNNNNNNNNNNNNNNNNNNNNNNNNNNNNNNNNNNNNNNNNNNNNNNNNNNNNNNNNNNNNNNNNNNNNNNN
NNNNNNNNNNNNNNNNNNNNNNNNNNNNNNNNNNNNNNNNNNNNNNNNNNNNNNNNNNNNNNNNNNNNNNNNNNNNNNNN
NNNNNNNNNNNNNNNNNNNNNNNNNNNNNNNNNNNNNNNNNNNNNNNNNNNNNNNNNNNNNNNNNNNNNNNNNNNNNNNN
NNNNNNNNNNNNNNNNNNNNNNNNNNNNNNNNNNNNNNNNNNNNNNNNNNNNNNNNNNNNNNNNNNNNNNNNNNNNNNNN
NNNNNNNNNNNNNNNNNNNNNNNNNNNNNNNNNNNNNNNNNNNNNNNNNNNNNNNNNNNNNNNNNNNNNNNNNNNNNNNN
NNNNNNNNNNNNNNNNNNNNNNNNNNNNNNNNNNNNNNNNNNNNNNNNNNNNNNNNNNNNNNNNNNNNNNNNNNNNNNNN
NNNNNNNNNNNNNNNNNNNNNNNNNNNNNNNNNNNNNNNNNNNNNNNNNNNNNNNNNNNNNNNNNNNNNNNNNNNNNNNN
NNNNNNNNNNNNNNNNNNNNNNNNNNNNNNNNNNNNNNNNNNNNNNNNNNNNNNNNNNNNNNNNNNNNNNNNNNNNNNNN
NNNNNNNNNNNNNNNNNNNNNNNNNNNNNNNNNNNNNNNNNNNNNNNNNNNNNNNNNNNNNNNNNNNNNNNNNNNNNNNN
NNNNNNNNNNNNNNNNNNNNNNNNNNNNNNNNNNNNNNNNNNNNNNNNNNNNNNNNNNNNNNNNNNNNNNNNNNNNNNNN
NNNNNNNNNNNNNNNNNNNNNNNNNNNNNNNNNNNNNNNNNNNNNNNNNNNNNNNNNNNNNNNNNNNNNNNNNNNNNNNN
NNNNNNNNNNNNNNNNNNNNNNNNNNNNNNNNNNNNNNNNNNNNNNNNNNNNNNNNNNNNNNNNNNNNNNNNNNNNNNNN
NNNNNNNNNNNNNNNNNNNNNNNNNNNNNNNNNNNNNNNNNNNNNNNNNNNNNNNNNNNNNNNNNNNNNNNNNNNNNNNN
NNNNNNNNNNNNNNNNNNNNNNNNNNNNNNNNNNNNNNNNNNNNNNNNNNNNNNNNNNNNNNNNNNNNNNNNNNNNNNNN
NNNNNNNNNNNNNNNNNNNNNNNNNNNNNNNNNNNNNNNNNNNNNNNNNNNNNNNNNNNNNNNNNNNNNNNNNNNNNNNN
NNNNNNNNNNNNNNNNNNNNNNNNNNNNNNNNNNNNNNNNNNNNNNNNNNNNNNNNNNNNNNNNNNNNNNNNNNNNNNNN
NNNNNNNNNNNNNNNNNNNNNNNNNNNNNNNNNNNNNNNNNNNNNNNNNNNNNNNNNNNNNNNNNNNNNNNNNNNNNNNN
NNNNNNNNNNNNNNNNNNNNNNNNNNNNNNNNNNNNNNNNNNNNNNNNNNNNNNNNNNNNNNNNNNNNNNNNNNNNNNNN
NNNNNNNNNNNNNNNNNNNNNNNNNNNNNNNNNNNNNNNNNNNNNNNNNNNNNNNNNNNNNNNNNNNNNNNNNNNNNNNN
NNNNNNNNNNNNNNNNNNNNNNNNNNNNNNNNNNNNNNNNNNNNNNNNNNNNNNNNNNNNNNNNNNNNNNNNNNNNNNNN
NNNNNNNNNNNNNNNNNNNNNNNNNNNNNNNNNNNNNNNNNNNNNNNNNNNNNNNNNNNNNNNNNNNNNNNNNNNNNNNN
NNNNNNNNNNNNNNNNNNNNNNNNNNNNNNNNNNNNNNNNNNNNNNNNNNNNNNNNNNNNNNNNNNNNNNNNNNNNNNNN
NNNNNNNNNNNNNNNNNNNNNNNNNNNNNNNNNNNNNNNNNNNNNNNNNNNNNNNNNNNNNNNNNNNNNNNNNNNNNNNN
NNNNNNNNNNNNNNNNNNNNNNNNNNNNNNNNNNNNNNNNNNNNNNNNNNNNNNNNNNNNNNNNNNNNNNNNNNNNNNNN
NNNNNNNNNNNNNNNNNNNNNNNNNNNNNNNNNNNNNNNNNNNNNNNNNNNNNNNNNNNNNNNNNNNNNNNNNNNNNNNN
NNNNNNNNNNNNNNNNNNNNNNNNNNNNNNNNNNNNNNNNNNNNNNNNNNNNNNNNNNNNNNNNNNNNNNNNNNNNNNNN
NNNNNNNNNNNNNNNNNNNNNNNNNNNNNNNNNNNNNNNNNNNNNNNNNNNNNNNNNNNNNNNNNNNNNNNNNNNNNNNN
NNNNNNNNNNNNNNNNNNNNNNNNNNNNNNNNNNNNNNNNNNNNNNNNNNNNNNNNNNNNNNNNNNNNNNNNNNNNNNNN
NNNNNNNNNNNNNNNNNNNNNNNNNNNNNNNNNNNNNNNNNNNNNNNNNNNNNNNNNNNNNNNNNNNNNNNNNNNNNNNN
NNNNNNNNNNNNNNNNNNNNNNNNNNNNNNNNNNNNNNNNNNNNNNNNNNNNNNNNNNNNNNNNNNNNNNNNNNNNNNNN
NNNNNNNNNNNNNNNNNNNNNNNNNNNNNNNNNNNNNNNNNNNNNNNNNNNNNNNNNNNNNNNNNNNNNNNNNNNNNNNN
NNNNNNNNNNNNNNNNNNNNNNNNNNNNNNNNNNNNNNNNNNNNNNNNNNNNNNNNNNNNNNNNNNNNNNNNNNNNNNNN
NNNNNNNNNNNNNNNNNNNNNNNNNNNNNNNNNNNNNNNNNNNNNNNNNNNNNNNNNNNNNNNNNNNNNNNNNNNNNNNN
NNNNNNNNNNNNNNNNNNNNNNNNNNNNNNNNNNNNNNNNNNNNNNNNNNNNNNNNNNNNNNNNNNNNNNNNNNNNNNNN
NNNNNNNNNNNNNNNNNNNNNNNNNNNNNNNNNNNNNNNNNNNNNNNNNNNNNNNNNNNNNNNNNNNNNNNNNNNNNNNN
NNNNNNNNNNNNNNNNNNNNNNNNNNNNNNNNNNNNNNNNNNNNNNNNNNNNNNNNNNNNNNNNNNNNNNNNNNNNNNNN
NNNNNNNNNNNNNNNNNNNNNNNNNNNNNNNNNNNNNNNNNNNNNNNNNNNNNNNNNNNNNNNNNNNNNNNNNNNNNNNN
NNNNNNNNNNNNNNNNNNNNNNNNNNNNNNNNNNNNNNNNNNNNNNNNNNNNNNNNNNNNNNNNNNNNNNNNNNNNNNNN
NNNNNNNNNNNNNNNNNNNNNNNNNNNNNNNNNNNNNNNNNNNNNNNNNNNNNNNNNNNNNNNNNNNNNNNNNNNNNNNN
NNNNNNNNNNNNNNNNNNNNNNNNNNNNNNNNNNNNNNNNNNNNNNNNNNNNNNNNNNNNNNNNNNNNNNNNNNNNNNNN
NNNNNNNNNNNNNNNNNNNNNNNNNNNNNNNNNNNNNNNNNNNNNNNNNNNNNNNNNNNNNNNNNNNNNNNNNNNNNNNN
NNNNNNNNNNNNNNNNNNNNNNNNNNNNNNNNNNNNNNNNNNNNNNNNNNNNNNNNNNNNNNNNNNNNNNNNNNNNNNNN
NNNNNNNNNNNNNNNNNNNNNNNNNNNNNNNNNNNNNNNNNNNNNNNNNNNNNNNNNNNNNNNNNNNNNNNNNNNNNNNN
NNNNNNNNNNNNNNNNNNNNNNNNNNNNNNNNNNNNNNNNNNNNNNNNNNNNNNNNNNNNNNNNNNNNNNNNNNNNNNNN
NNNNNNNNNNNNNNNNNNNNNNNNNNNNNNNNNNNNNNNNNNNNNNNNNNNNNNNNNNNNNNNNNNNNNNNNNNNNNNNN
NNNNNNNNNNNNNNNNNNNNNNNNNNNNNNNNNNNNNNNNNNNNNNNNNNNNNNNNNNNNNNNNNNNNNNNNNNNNNNNN
NNNNNNNNNNNNNNNNNNNNNNNNNNNNNNNNNNNNNNNNNNNNNNNNNNNNNNNNNNNNNNNNNNNNNNNNNNNNNNNN
NNNNNNNNNNNNNNNNNNNNNNNNNNNNNNNNNNNNNNNNNNNNNNNNNNNNNNNNNNNNNNNNNNNNNNNNNNNNNNNN
NNNNNNNNNNNNNNNNNNNNNNNNNNNNNNNNNNNNNNNNNNNNNNNNNNNNNNNNNNNNNNNNNNNNNNNNNNNNNNNN
NNNNNNNNNNNNNNNNNNNNNNNNNNNNNNNNNNNNNNNNNNNNNNNNNNNNNNNNNNNNNNNNNNNNNNNNNNNNNNNN
NNNNNNNNNNNNNNNNNNNNNNNNNNNNNNNNNNNNNNNNNNNNNNNNNNNNNNNNNNNNNNNNNNNNNNNNNNNNNNNN
NNNNNNNNNNNNNNNNNNNNNNNNNNNNNNNNNNNNNNNNNNNNNNNNNNNNNNNNNNNNNNNNNNNNNNNNNNNNNNNN
NNNNNNNNNNNNNNNNNNNNNNNNNNNNNNNNNNNNNNNNNNNNNNNNNNNNNNNNNNNNNNNNNNNNNNNNNNNNNNNN
NNNNNNNNNNNNNNNNNNNNNNNNNNNNNNNNNNNNNNNNNNNNNNNNNNNNNNNNNNNNNNNNNNNNNNNNNNNNNNNN
NNNNNNNNNNNNNNNNNNNNNNNNNNNNNNNNNNNNNNNNNNNNNNNNNNNNNNNNNNNNNNNNNNNNNNNNNNNNNNNN
NNNNNNNNNNNNNNNNNNNNNNNNNNNNNNNNNNNNNNNNNNNNNNNNNNNNNNNNNNNNNNNNNNNNNNNNNNNNNNNN
NNNNNNNNNNNNNNNNNNNNNNNNNNNNNNNNNNNNNNNNNNNNNNNNNNNNNNNNNNNNNNNNNNNNNNNNNNNNNNNN
NNNNNNNNNNNNNNNNNNNNNNNNNNNNNNNNNNNNNNNNNNNNNNNNNNNNNNNNNNNNNNNNNNNNNNNNNNNNNNNN
NNNNNNNNNNNNNNNNNNNNNNNNNNNNNNNNNNNNNNNNNNNNNNNNNNNNNNNNNNNNNNNNNNNNNNNNNNNNNNNN
NNNNNNNNNNNNNNNNNNNNNNNNNNNNNNNNNNNNNNNNNNNNNNNNNNNNNNNNNNNNNNNNNNNNNNNNNNNNNNNN
NNNNNNNNNNNNNNNNNNNNNNNNNNNNNNNNNNNNNNNNNNNNNNNNNNNNNNNNNNNNNNNNNNNNNNNNNNNNNNNN
NNNNNNNNNNNNNNNNNNNNNNNNNNNNNNNNNNNNNNNNNNNNNNNNNNNNNNNNNNNNNNNNNNNNNNNNNNNNNNNN
NNNNNNNNNNNNNNNNNNNNNNNNNNNNNNNNNNNNNNNNNNNNNNNNNNNNNNNNNNNNNNNNNNNNNNNNNNNNNNNN
NNNNNNNNNNNNNNNNNNNNNNNNNNNNNNNNNNNNNNNNNNNNNNNNNNNNNNNNNNNNNNNNNNNNNNNNNNNNNNNN
NNNNNNNNNNNNNNNNNNNNNNNNNNNNNNNNNNNNNNNNNNNNNNNNNNNNNNNNNNNNNNNNNNNNNNNNNNNNNNNN
NNNNNNNNNNNNNNNNNNNNNNNNNNNNNNNNNNNNNNNNNNNNNNNNNNNNNNNNNNNNNNNNNNNNNNNNNNNNNNNN
NNNNNNNNNNNNNNNNNNNNNNNNNNNNNNNNNNNNNNNNNNNNNNNNNNNNNNNNNNNNNNNNNNNNNNNNNNNNNNNN
NNNNNNNNNNNNNNNNNNNNNNNNNNNNNNNNNNNNNNNNNNNNNNNNNNNNNNNNNNNNNNNNNNNNNNNNNNNNNNNN
NNNNNNNNNNNNNNNNNNNNNNNNNNNNNNNNNNNNNNNNNNNNNNNNNNNNNNNNNNNNNNNNNNNNNNNNNNNNNAGA
TACAAAAGCTAAAGACTAATGAAGATAATCTGAAGTCTAAAGCTAGTACAAGTCAGCAGCATGACTATAAAAATGCGGAG
CTAAGTCGATCAGAAGACTTTAAAAATCCAGAGCTAAGAGGTGACGTTGGGAAACACCTTAAAACCCATAATGATTGTCT
AAATATAGCTGTAGGTACAAGAAGATCAGTTATTGAAAAACAACGAAATGCAAATCTAAATCAGTTATTTGAAAAACCAT
ATACACAAAAAACAAAAAACTCATTAACCATAGAACCACAAACTTCAACGTATGCAGATAGCCTACAACATGAGAAAAAG
GTGTATAACCACATCAGAAAGACATACCTCGAAAATATATACAAAATACATAGTTACCTAAACCTCAATCCCAGATCTAC
CACTACAAAAGATCCAAACCAAGACTATATAACCCAGAAATTACAAGGATACAATAAACTAATTGCACATCCAAAAACCA
ATGCTAACCTAGTTAAAACATGTTATAATTATGAATTAATAAGTACTGCATATAATTATGACGGAGAAGAACTAAGTGGC
ATACCAGAATTATACAAAGCATTTATTATATACAAAAGAGTGACCAAAGGAAATTTATTTTATGTAAAATTCTATACGGC
AACAGCAGAGATATTACATGAGGAGATAAAACCTCCTATTCAAGTTGTAAAGATAGGTCTGACCAAAGAGATGATAATAT
GGGAAGATATTGGAGAACAACCAGAAATACCAAAAATTGAGATATCCAATTTCTATGCCAATAAAAGAATAATTGGTATA
TCAACTATAATACAAGAACTAGCCAACAATTATTTGAATGGAAATGCTATATGGAGTTACTATTCCAGAGATCAATTAAT
GATTTATGCCAACTCAAGGGAACTAAGAAAATCAGATATGGATGAAGTTCAGAAATGGATTTTATCATTATTAAAATCAG
AAGAAAGACCTACAACAAGAGCATTAAAGGCAGGATTTATTTTTTCAGAACTATTAACCAGATATTGTAAGCTAATTGGG
CACAAATATCCTGACCATATATGTTCAAAATGTAATGGAGAAGACAATGTGATTCCCGATGTCCAGCTAGAATAAAGTCA
AAGAGATATGAAGACAAAGAAGATAGGGACAAATAAGATAAAGACAACTAAAGAGATAAGGCAAAGAAGACATATTTGGC
CAAAAAAGCCAAAAGCAAATAGTATAAAGTGAATAGCACTATGTAAAGGAGCATTATTGTAAATTATTAGGTACATTATT
TTTCGTCTTATTGTAAGAAAGTTAGTAGAATAGAAATAAATTATGTAAATTAGTCAACAAGTGTAGGGTAATATGCATTA
TTAAAGTGGTAGGTAGTAGTGGTGTGCATTATGTGGACAAGTGTAAAGTAGTAGGTGTAATGACCCTCTTGGTCATTTCT
GTGTCTTGTCTTCTGTGTGTCGTTTAGAGTGTTCCTATAGCGACCCCAAGTTATTTATGACTTGCTGGCACTGACTGTTC
GGTCGCCTGGTCGTTCGTTTGGGTTTTAGGCCCGTTTTCCTGTTTTGGAGATTTTTATAACTTGAAAAGTTGACTGTGGT
CAACCTTTTTTGGAAGGCGTGCTCAGATGAAAATTCTGACAGCTAGGTTAGCTTCGGAAGATCGATTTTGGTCTAGAACG
ACCCTTTGTTCACTTCCCGAGGCTTTAGATGGCAGTTGTGGAATCTGGCTCAAATGATACTGGGTGTGGGACCCACTTTT
CATCGAAGCGAGCTCCAAATGGAAATTCCGCCTTCATCGTTGAGTCCGAAATATCATTTCCATTCAGATTCCATATAAGG
TTTGTATTTTTCCGACTCCGAACGAGTCCGAAACATCGAAATTTAAGTTTGAAGGGTTATAGAATTTTGACGCGGCGGTG
ACGTGGCAGAGCCACATGACGTCACGTGGCAGCGGAGTGGAAATCTGGATATTTCCAGAATTTAGGACGAATTTCGTCCA
TTTTTTTTCCCTCAACTTCAACTTAAGATTTCTCCTTCATTTTGAGTCCAAATTAAGTGATTCAAAAGGCTAACTTCAAG
AGAATTTCGTGGGAAATCTAGCGGTGATCTCAGAAACGCAAGGGGAGGCTTCATTTGAGGTAAGGAATCAATTTTAGCCA
CTGCTAGGGTGATTCCGGATTGAATTGATTGTTGAATTTTGAAATGTGAGATCTTGATCATCTTAGGTCCGTTTTGAGTC
ATTCTTGAGGCTAACTTGTAGAGTTTTTCACAAGGATCGTCGTGGTATAATCTGTTTGGGTTGAAAGGGTCTCGTTTTTC
CAGAAATTGGTGATCAAGGGGCTGCCCATTTTAATTGTTGTGGCTGATTTGCAGTGTTTTAAGCATCTGTTTGTGCTAAA
TTTTGGGGTATTAGTTTAGTAAGGTATTTGGGACGTTTCCACGGATTCGATTTCGAGATTCTAATTGTGGGCCCCACAAT
CCCGTTTTAGACCCGATTTGGGGTCTGTCTCCGAAAAATATAATTTTAGTGTCAATATATTCGTAATGACGAGGTGATTA
ACCTTTTGTTAGTGGGGAAGCATTTGGAGACCGTTCGGGGGGGAAAAGATCCGGTACCGTGAGTTGGAGCACGCGTGGTC
GGCTTTCAGGTAGGCTATAGCTTTCTCTCGTGAGATTGAGCATGTTTAGGCATTTGTTTATTGATTTGCTTGAGTATGGA
GGGGTTCGGGTGTCGAGCATGCTAAATTTCTATAATTCCTGCCTTAGACCTTATTTCGGGAAATTGTTGGATTGTGACAG
CATGTCTCTTGATATTATTGAACATCCATACTTTGTGGTGTAAATGATTATTTATGGTAATCGGTTTGGTGATATTTCCC
GCGACGTATGGTTGGATATTGATTCTTAGCTACAGTACCCGGTTAGAGTCCGTGGTCCAGCTTACTTATGTCCAGGCTTA
GCTACAGTACCCGGTTAGAGTCTGTTGTCCAGCTTACCTGTGATCTGGTTTTGGCTACAGTACCCGGTTAGAGTCTGTGG
TCCAGCCCACCCGTGCCCGACCTTTGGCTACAGCACTCGGTTCGAGTCCGTGGTCCAGCCCATATAGGTTGACTCATTAG
CTATAGTACCCAGTTCGAGTCCGTGGTCCAGCTTGCACGTGGTGTATTCCCAATTCCTCACTAAAGCTTCAGTTTAGTCT
TGATTACTCTCCTCTGTAGGTTGAGGTTTTGGAAGTTGGAGAGATTCCGATTAAGGTCCGGGACGGAGTGAGATCCTGGA
ATATGATTGGGAATGGTTCAGTAAAAGTCCGGAAATTGGTAATATTGTGATAGACCTTCTAGCTCCATTATTTTACTTCA
ACTGCCAGTGCATCTGCCGGGCTTATGGGGGGCCCGTGCAGGTGGTTTCTTTTATTGTGCACGAGCGTACCCGTTGGGTT
TATGGGAGCCCGACGGAGTTAGTTAGATTGCTTGTCTTTGTTGCCTGTACGCTCGTGTACATACCCCCATTTACTACTCT
TTGCACTTGATGTGACCCTTTATTTGCATTTCAGTTCGCTTTTGCTTATCTTGCTCAGTCGGCCTATGATGCCTACTGGG
TACCTGTTGTTTTGGTACTCATGCTACGCTCTGCATCTATTTTGTGATGCAGGTCCGAGCACTAGTAGCCAGCGTTGACC
GAGCTTGGAGTAGACTTATCCGGAGACGGGGGGTGAGCACACGGCGTTTCGTACTATTTCAGTCTCCATCTGTATATATA
GACTTGTCTTTTTCCTTTCGAGACAGTCCAGTCTCTGTTGTCCAGTTTTGGGACTTGTACTCATTTTGTAGTAGCTCTGT
ACTGGTGACTTCCAGGTTCTGGGAGGAATCTTTATTTGTATATATATTTTTGGTTTATTTCCGCCTGTTTATATTGTTAT
TTTCCTACTCTTGTTTAATTTCTACCCTCAGACCCATTACTTGTTGTTCCGGGTTACGGGTTGGCTTACCTACTGGTGGG
TTATAGTAGGTGCCATCATGACTTGAGAAATCGGGTCGTGACAAGTTGGTATCAGAGCCCCAGATTCGTCGGTCTCACTT
GTACAGAGCTAACGTCTAGTAGAGTCATGCAGATCGGTACGGAGACGTCCGTTACTTATCTTCGGGAGGCTACAGGATGT
CTTTAGGAACGTGTCGCTTTTGTATCACTGTCGTGCATTGTATGTCTTATCGGTTTCTGAAATTTTACTTGTACCACTCT
TTTATAGGGATGGCTCGCACGCGTGGTAGGGCCCCTGCTAGGGGTAGATGCCGACCTCGAGGTCGTGCCAGAGCTACAGC
ACCAGCCCAGGACCGAGAGCAAATTCCGGAGCCGGTGATAGAGCCACCAGCAGTTCCAGCACAGCAGCAACCGATGGGCC
CGGGACTAGCCCAGCCACCGCCCGAGCCTGTGGCAGCTCCAGATATACAGGCGATGCTCGTACAGATACTAGCTGCCATT
GGGGGTATGCAGCAGGCCCCAGCTCCAGCCGTTCCAGTACCGCAGGGTCAGCCTACACCAGCGATACCGATTGTTCAGCA
GCTAGTGGCATCGGTTGTTCAGCCTGACGATTTGGAGGGCGTTATGCCACTATGGGAGCAGAAGATGCTCGGGGTGTTCC
TTAGACTATCACCGCCGAGGTTTTCTAGGGCAGTGGGGGAGGATGCCCACGAGTTTCTAGTTACTTGCCGCGAGCGGCTA
CAGACTTTGGGTTTAGTGGAGTCGAGAGGAGCAGACTTCACCGCTTACCAGTTAGACGGTCCCGCCAGGCAGTGGTGGCG
TACATACTTAGAGACCAGGCCAACTGGGTCTCCACCGGTCACATGGACTGAGTTTTCAGAGGCCTTCTTAGCCCGATTTA
TTCCCAGGAGCATCAGAGATCATCTTAGAGATCAGTTTGCTCGGTTAGAGCAGGGCTCCATGACAATATCAGAGTATGAG
GCCCGATTCCACGAGCTCTCTAGGAATGCCACCATGATATTACCTACTGAGGAGGAGAGGGTTCGTTGTTTTGTTCGGGG
TTTGAGACTACAGTTGCGGATTAAGACTCAGTCTTTAGTCTCAGCGGGCCGCTCATTTCTGGATGTAGTGGACCATGCCC
GCACTATCGAGCAGCTCCGTCGCGAGGCCCAAGGGGGCAGCGGCAAGAGAGCTAGACAGGAGGATAGCCATGATAGGCGC
CGTTTCAGACCTCGAGAGTCTTATGATAGATCTTAGCAGAGGTTTCAGTCGGGTCAGTCTAGTAGCCCCTTCCAGGCTTC
TCTCCAGGCATCGGAGGGTGATCAGCACCGCCATACTGGTTTAGTGCCGGTCCTAGTCGGGGCCGAGATAGTTCACAGAT
GGGTTCTTCTGGCCGGGGTAGCCGACCTCCAGCTCTCAGTCGACGGTCCCAGGGGTGTTATGAGTGTGGGGAGTTAGATC
ATTGGGCCCGCGAGTGTCCCCATCGCAGGTTAGCCTTACCCGCTCCACAGGCAGTTAGGCATGCGCCAGCACCTCCAGCT
AGAGGCAGAGGCCAGGGACAGGACCATAGGGGTTGTCACCAGGGTATACGGGGTGGTTTCCCGAGGAGGCAGATTAGGGG
GCAGAGCCGATGCACAAGGTAGGGGAGTCCAGACCCACTTTTATGCAGCTCCAGCTAGAGCAGATGCTGAGACCTCGTAC
GATGTGATCACATGTACAGTGTTATTATGCCAGCAGCCCGCCTTGGCTTTATTTGATCCAGACTCTACTTTTTCGTATGT
TTCTGTTTACTATGCCTCTCGATTGAGTATGATGTCTGAGCCTCTGGTAGCGCCGTTGCGTGTGTCGACCCCCGTGGGTG
AGTCTTTAGTAGTGGATCAGGTATTTCGATCTTGCTTAGTTACTATCCAGGGGCGTGACACCCGGGCTGACCTTATATTG
CTTGACATGGTTGATTTCAATGTGATTCTGGGCATGGATTGGTTATCCCCTTATCGCGCTGTTTTAGATTGCTTTTCTAA
GACCGTTACCTTAGCCATTCCCGGTATCCCTCCGGTGGTGTGGCAGGGATCTCGTGGTAGCACACCAGTTGGGGTTATCT
CTTTTATTCGTGCTAGGAGACTAGTGGCTAGCGGATGCTTATCATATTTGGCCTATGTGCGTGATGTGAGTAGGGAGGTT
CCTCCGGTTGAGTCAGTTCCTGTTGTTCGTGACTTCATAGATGTGTTTCCTACTGATCTACCTGGCCTACCCCCAGAGCG
TGATGTTGATTTTTCGATTGAGCTTGAGCCAGGTACTCGGCCTATTTCTATTCCGCCATATCGGATGGCTCCTGCAGAGC
TCAAGGAGCTCAGTGTTCAGCTTCAGGATCTCTTGGGTAAGGGATTCATTCGGCCTAATGTATCACCTTGGGGTGCCCCA
GTCCTCTTCGTGAAGAAGAAGGACGGTACTATGCGATTGTGTATTGACTACAGGCAGCTGAACAAGGTGACGGTGCAGAA
CCGTTACCCCATGCCTCGTATTGATGATTTGTTTGATCAGCATCAGGGTGCCGTGGTATTTTCTAAGATTGATTTAAGAT
CCGGCTACCACCAGTTGAGGATTAGGGCAGCGGACGTCCCTAAGGCTGCATTTAGGACTCGTTATGGCCACTATGAGTTC
TTGGTGATGTCGTTTGGGTTGACTAACGCCCCTGCCGCCTTCATGGACTTGATGACACGTGTGTTCAGGCCATACCTTGA
TTTATTTGTCATTGTCTTCATCGATGACATTCTAGTATACTCGCGGAGCCGGAGTGAGCATGAACAACATTTGAGGATAG
TGCTCTAGACTTTGAGAGATCAACGGCTTTATGCCAAGTTCTCAAAGTGCGAGTTTTGGCTTGAGTCTGTAGCCTTCTTG
GGGCACGTGGTGTCCAAGGAGGGTATTAGGGTTGGTCCGGCGAAGATTGAGGCTATTCGTGATTGGCACAGGCCCACCTC
TGTGACTGAGATTCGTAGCTTCGTCGGATTGGCAGGCTACTATAGGCGTTTTGTTGAGGGATTTTCTTCTATAGCAGCGC
CTTTGACTCGGTTGACTCGCCAGGATGTTCCCTTTGTTTGGTCAGAGGAGTGTGAGGCGAGCTTTTTGAGGCTCAAGGAG
TTATTGACCACCGCTCCTATATTGACTCTTCCAGTTGAGGGCGAGGGCTTCACGGTATATTGTGACGCATCCGGCGTTGG
TTTGGGTTGTGTATTGATGCAGCAGGGCCGGGTTATTGCTTATGCGTCGAGGCAACTTAAGATTCATGAGCGCAACTACC
CCACCCATGACTTAGAGTTGGCGGCGGTAGTTTTCGCACTTAAGATTTGGAGGCACTACCTGTATGGAGTTCGATGCGAG
ATCTATACTGATCACAGGAGCCTTCAGTACATTATGAGCCAGAGGGACCTTAATTCGAGGCAGCGTCGTTGGATTGAGCT
CCTGAAGGACTATGACCTATCTATTCTCTATCATCCGGGCAAGGCGAATGTGGTAGCGGACGCCTTGAGCCGAAAGGCAG
TGAGTATGGGTAGTCTATCCTTCTTATCTGTTGAGGAGCGACCCTTGGCTATGGACATTCAGTTCTTAGCCAATAGCATG
ATTCGGTTGGATATCTCAGATTCTAGACGTGTCTTGGCCCATATGGGAGTTCAGTCTTCCTTGCTTGATAGGATCCGTGG
TTGTCAATTTGAGGATGAGGCCTTGGTGGCCCTTAGAGATCGAGTGTTAGCGGGTGATGGTGGTCAGGCTACCTTAGATC
CTGATGGAGTGTTGAGATTCGCCGGCCGCATCTGTGTTCCGAGAGTTGGGGATGTGATACAGTTGATACTTTCTGAGGGC
CATGAGTCTAGATACTCTATACCAAACACACCCTTGATGGAACTCAGCCTGGAGATTCTCACAAGTCAAAATGGATCATA
AGAAAGTCATGAACCATTACACCGGATAATAAAGACTAAGATTTTCACTAGCTTATATATGAATAACCAATGCTGCAAAC
CATTCAAAGTCTTCTCTTCTTTGAATGAATAAAATTGCCTCTGATTTATTCACCAATTGTAGAAGAGGACATGCATGTGA
TTGTCACGATCCAAAAACACAAGTCGTGTTGACACCTATTAACTCAACCGATAGGTAGACAACCCAATAAGATTACCAAT
TTTACTTAACAAATAGAGTGGAAAGGTAAGTAACAAACAAAAATATCTCAAATACTAAGTCTTGCACAAGTCTTAAATGC
CCAAATACCATCCAAAATATAGTGTCATACGTACAAGAACTTCTAAACTGCGATGTAGGTTTGGAACTAAATGAAAAACA
TAGTTGTGAGGAATATACTGTCGAAATAGTAAAACAAAATAATAACTAGAGATATAAAGGGAGATGTGGGCCACGGAACA
ACCAAGGAACTGACCACAACTCCGAGATAACTCAAGCTCTACTCTGAAAGCTCCACAAACTGCGCTCGAATTCAAAATCA
ATATGGAACACAAAAGAGTTAAACAAGTGTAGTATGAGTACAAAATAACATGTACTCAGTATGTCTCATAGACCGACAAT
GAAGATGTAGTGACATGAGTACATAAGAAAATCATCATTTAACTTTACATGTCTACATTATACTTATCATCAAGGTTTCA
TCAAATAAGAATAATCAAATGCAACGTAATTTCCAAACACCAATGAGTCACATAATCAAACACAAATAAAGGATGTAATG
AAATGTAATGCAATGCAACACCATGAAATGATATGCTTCAAATGCCAAGTAATCTCTCAACTGTATATACACGATACTTC
TTTAAAATACATCGAGAGTTCGTGACCCATGGGGGACTCACGAGGTCCATATATCGACACAGATAATATCCACGTATGTG
CACAACATCTACCATAAAATCAAACAATCCCCGTCACGAACAATCTCCACGCGTCCAACTTATGATCACAACTTGATCTC
AACACAGATGATCTCCAGTGTCAAACTTTTAGTCATGCTCAATCTCATGTCAATACATATGCACAATATAATATCAATAA
AAAGGGATAATAATACATCTCAATCAACCAAATGTGTGTATGACATATAATCATCTCAACTATCACAAATATATGAGTTT
AATAAAGAAAACACAACCATACAACAGAAACCAAGTCAATAATACATCAGCTAATGCCTATATTCTTTGGCATTCTCTGA
TTACAATCCATCACTATACAATAATAAACTTCGTACCAATGCTCGTTACACCACTGGTACAAGACCTCCGTATTTCACTC
TAACCCATTGTCTATTCTATTTTTAATCTTTAATTAGAAAAATATCTGTCAACAAAGTCTAGAAATTCTTAACATACCTC
GAATGTCGAACAAGTTTCATAATGTCACGACCAAAAAACAGATGTAATGACACTTCTCTATTTCCACCAAGACAAGTCAA
CCTCAACCCAATGAAATAAAATAAATAGAAAAATAATAAAACAAGAACAAGATAAGGCGGAAACTTATTAATTTTATTAA
AACCCCCATAATCTATTTGTCACGTGTATAAGCCACTATATACAAAAAGTACCGAATTAAGAAATAAGTATAAGTCTCAG
CCGTTGTTGCTCAAATATAACAAAGCTTAAAGAAAATGAAAAGAAGTCCCATCGGGATGACAATTAGCTACCTTTAAAAT
CCTCCAACCAGCCTCAGAGAGTTAGAAGACGAACAATCTTGCTAAACCGGCTCAGTACCTGCAAAAGTGTAGAAGCAAGA
AGTCAGTACCAACAACATGGTACCCAGTAAACAACCTAATAAATAAGACATCTAGCTACATATCGAATACCCCTTACACT
CCAACTGAACCTCCTCAAACTAATACCTACATAGAAATCAATACAATCTAACAGTTCTACAATACACGACTCACCAAACC
CAATATCCACAATTCAATAGTCACAATTCCACCATCAAATGAATCAAATAAATCAATCTCAATGCCAAGTAGTTAAGTCA
CATGCAACAAGTACATCAATTAAAATTAGCAACCAAGTCACGCATAAGCATCAAATGCATAAAGTCACAAAAATCAATCT
CTCTATGTAACCATTTCCCATCGGCTTATAAACACTTGCCGAAAATGACCTTGGTATAACAACACTCGCCGGCAAAGACC
TCAACCTAATAGTACTTGTCGGTAAAGACCTAGGCATCATAAATCATCACAAGTCTCATAACGGTGTGAAAAAATCAATG
CACACAAGCAAGATCACACCACATGGAAGAGACAACAAGTCATACAATTTAAGTCCACATTCATGCTTTCGAGCATTCCC
TCAATTAATCAACAAGGCTCAGAATAAGAAAACATATATCATCATGTTCATCACATAGCCCTTTTCATTTCAACCCCTTT
TATGCATTTAAATATATCAAGTGGACAAATTCTTCACCTCATTCCCATTACTCCTAACATACAAGAAAGGAAGGAACTAA
ATGAATTCTACTAGAATACAAGGTTTAGGAGATCACTTGCCTTGAATTAAACAATAAATCACTCCAAGAGTTGAGTATTC
CCTTTCCGAATCACTTTCAAAGCCACAAAATCTATATATAAGTAAGTATTCACAATAAATTTTCAGAAACAATAGTACCA
ACAATAATTCCTTTGCAAAGTGGATCAATCAACATAAAACCCAATTCTAATAATAAGGTTTGAATCAGAACTTTAATACT
TAAAAACATTAATCAAGGGTTTAGAAACTCATTGGGGAAAATCATTTCTAAAAAAGGATTCAAAATCAGTTCATAATCTC
TATTTAAGTTAAGAACTTGAGTTTCTGAAAAACCTTACCATTTACCAATAAAATTCCAAAATTTTATGTTAGAATTCATA
AATAACCAAAGGAAACTGAAGATTTAGATTCTAGAAAGGTACCCAAATGATATAGGCACAAGAAAACCTTTCGAAAATCA
CCACCATGGTTCCCCAAGCTCAAAAATTGAAAATAGAGCTTAAACTCAGAAAATGGCGAGCAAAACCCCTCTCTAATGTC
ACAAAAGTGATCAGGGGTTCACAAAAGCAAACCCTGCTAACACACAACTTTCACAAAAGTGAAGCCTCCATCGCTTAAGC
GATAGGACCTTCGCAAAAGCGAGCCCTGCAACACCAACAACTCAACCAACTCTCAAAACATTGAAGGGACCCCGCATAAT
TTGTTTGGAACTCGGGAAAAGCAAACCACATAAGTAAATAAATTATACTTGACGTTCTAGACTAAATGTATTCATCAAAA
CACAAATTTGAAGTTTCCCTGACCCAACATTTGTGAAAACCACGAAAAATTAACTTACACCTAAAAAGGCTAAAACAAGC
TCGGGACCTCTCAGAAATCATCCAAGACCTCACCTAGGCCTAAAATCATCAACCGAATTCAACGAAGCTCATGTATTTCT
AATCTGAACATCCAAACCCTGAATGTTGACCAAAGTCAGCCCAAAGGCTAAATTTCCAAATTTTACAACTTAAGACCCAA
ATCCTCAAAAAGATATGAAATCCGAATCCAACAACTTCCACCACTCAGATTCCACAATCCTGGACTAATGGAATCGACAT
AATCCAATTCTGACAGTCAAAACTCCAATCAATTCTGAAAACCACTTTCTTAATAATATTAGTCTTGTAAACTCAAAACT
TACCAAATTCTCGACTTTTAACTCAAAGTAAAAAACTTACCAAATTCTCAACTTTTAACTCAAAGTTCAAAACCAACTTT
TCAAACACAAATATAAAAGACTCGGTGTCGTTAACGGAGGGGCAAAATGGTCAATTAATGAAACTTGCCATAAATGACTA
ACTAGGTCATTACATTATCTACCACTAAAAACCATGTTCGTCTTCAAACATAAGACAAAAGAAAGTGCCTGAATCTTCAG
ACAACTGAGGATATCGGGCACATATCTCACTGCGTCTCCCAAATCATCTCACCAACTAAACGGTGTTTCCATTACTCCTT
CAGTGAAGCAATCTCCTTGGTCCGAAACTTACCATAAATGACTAACTAGGCCATTACATTATCTACCACCAAAACCATGT
TCGTCTTCAAACATAAGGCAAAAGAAAGTGCCTGAATCTTCAGAGAGCTGAGGATATCGGGCACACATATCTTACTGCGT
CTCCCAAGTAACCTCACCAACTAAATGGTGTTTCCATTACTCCTTCAGTGAAGCAATCTCCTTAGTCCTTAGCTTTCAGA
CTGCCTATCCAAAATGGCTATAGGCTCCTCTTCAAAAGATAAGTTTGTGCCCAATTCAACTGAATCAAGAGGAAGTACAT
AGGACTCATTCGACACATACTTCCAAAGCACAGAGACATGAAATACAAGATGCACAACTGAAAAACTAGGTGGCAAGGCA
AGCTTATAGGCCACCTCTCCCACACAACTCAATATCTCAAAGAGTCCAATGAATCTAAGGCAAAGCTTACCTTTTTTATG
AACCTCATAACACCCTTCATTGTCGACACTCAAAGCTAAGCATGATGACCCTCCATGAACACTAGAGCTCGAACTCTCCA
ATCCATATAACTCTTCTGTCGACTCTAGGCTATCAACATTCTATCCTAGATCACACGAACCTGCTCTATAGCATCTCTAT
GCAAGTCTGTATCTAATGAGTCCATCTAAGCTGAATCAAACAATCTGATCATAGATCTACATCATATGCCATACAGCTAT
TCAAAAGGGGCCATTTAAATCTTGGAATGATAAATGTTGTTGTAGGCAAACTCTACTAAGGGCAAATATCGATACCATCA
AGAACTAAAATCAATCACATAACCTCGAAGCATGTCCTCTAACACCTAAATCGTCCTCTTAGACTTACCATATGTCTCAG
GATAAAAAGTTATACTCATATCTAATCAAGCACCGAAGCAATTCTGCAATACCTTCCAGAAATTGGAAGTGAACAAGGAA
CCTCGATGAGAGACAATAGAAACTGTGACCCCATGCAAGCGCACAATCTGACTGGTATAAAGCTCGGCTAACTTCTCCAC
TGTATACCTCACTCAAAATAGGATGAAATGGGGGAACATGGTCAACATATCAACAACCACCAAATGGAGTCATAACCATC
TATGATGGTAGGTAGTCCCACAAAAAAGTCCATAGTGATTCGTTTTCACTTCCAATAGGAATGTGCATCCTCTAAGGTAT
ACCATCAGGCCACTGGTGTTCACACTTAACGTGATGACAAGTCAAACACCTCAAAACAAAGTCTACAATATCCCTCTTTA
TACCACACCACCAATAGTGCTGGCTCAGTTCATGATACATCTTTGTGACACCCGGATGGATGGAATAATGGGAACAATGG
GCCTCCTCAAGAATAAGACTAACCAACTCACCCACCTTGGGCCTACAAATCTTCCCCCAATCCATAAGACACCACTAGAA
TCAAGGACAATCTCTTTAGCTTCCCCTCTCATTACATTATCTCGAATGAGATAGAACTTCTCGACATCAAACTGGTGCTC
ATGAATCTACTCAATGTAGGAAGAACGGGCTTCAATAAAAATAATATAATCACCAATCTGTTCAAAAATCCGTACCAAAA
CAAGACTGTTGGCTAACCTCTGAACATCTCTAGCCAATGGTCCCTCCTCCTAACTAATAGTGGAAAGACTTCCCATGCTA
CGAGTCTTCCTACTCAAAGCATCGGCCACCACATTGGCATTAGCTAGATGGACAAGAGTGTGATGTCATAGTCCCTCAGT
AGCTCTACCCATCTGCACCGCCTTAAGTTTAGGACCCTCTGACGGAAGATATATTAAAGACTCCGATGATCTGTGAAGAC
CTCATAATGAAATCCATATAGATAATGTTGCCATAGCTTAAGCATAAACACTATAGCTGCCAACTCTAAATCATGGGTAG
GGTTGTTCCTCTCAGAGGCAATCACCTAACCCTTATACATCATAACACCGCATAATGCAACTCCCGAAGCATCACAATAC
ATTATTTAGTTCATGCCCTCCTTAGGTAAAGTAAAAATAGGACCCGGTGTCAAAAAGGTCTTGAGCTTTTGGAAGCTCTC
CCCATACTTCTCAGACCAGTGGAAACTCACACTTTGCCGAGCCAATCTAGTCAAAGGAGATGCAATAGTAGAGAAGCTCT
GCATAAATCACTAGTAATAGCCCGTAAGTGCCACAAAACTTCAAACCTCAGTAACTGATATTGGTTTGGTCCAGCCACTC
ACTGCCTCAATCTTAGATGAATGTACCTGAATACCCTCCTTTGACACCACGTGTCCTAAAAATAAACCAGAATCGAGCAA
AAACTCATAGTTTGAGAACTTTGCATAAAGGTTCTCTTCCCTCAATCTCAGGAGTACAATCTTCAAATGCCAATTGTGAT
CCTCTTTTGTGTTGAAGTACACCAAGATGTCGTTAATGGATACTATTGCAAAATAGTCCTAATACGGCTGAAACACCCTG
TTCATCAACACAATAAACGTTATAGGGATGTTAGTCTAACCAAAAGACATCACAAGAAACTCATAGTTCCCATAATGAGT
CTTAAAAGTTGTCTTCAGAATATTCAATCCCCTAATCTTCAGCTGATGATAACTGAACCTCAAATCAATCTTAGAAAATA
GAGATGCATCTTGAAGAGGATACTTGTTCTTAATTGTCTTTTGTTCAATTATCGATAATCACTACACATCCTCATGGATC
CACCCTTCTTCCTTAGAAACACCACCAAAGCACCCCATGAAGAAACACTAGGGTGAATAAAACTCTCACTTATCAAATCC
TGAAATTGGTCTTTTAATTTCTTCAACTCAGATGGAGCCATGCGATAAGGAAAAATAGAGATTGGCTTGGTTCCTGGCTC
CAAGTCTATAGCAAAATTAATGTCCCTATCTAGAGGAACGCTTGGAATATTAGTATGAATTACATCTGAGAACTCTCGAA
CTACGGGTATAGAATCCATAGGAGATGGCTCAACACTAGTATATCGAATGAAAGCTAAATAGGAAAAAAACCCTCTATCA
ACCAATCTTTGAGCTCTAATGAACGAGATAACCTTGCTAAGGTGTAACAACCTGGAAAACTAGTAAGACCAAGCTAGATC
CTAATGGAAACTAGTAGGTGAAACTATAGCCTAACGAGTTTGATGTGGGGTTTTAGGTTGTATATTGACTTCCCAAACTT
AGAATGAGGGTTATAGGGGTTAAGCGTCACGGTAAGACCCCTAAGTACCAACCAAGGGTCCTTGAGGGGGACCCTAAAGC
CTAACCCCAGTGCTGCCCCATTTGACAAAAAGCTGTCAATTTGGGGACACCTACGGATGGCACCTATTGCTAGTAGGTGG
ACCCACACCCTGTAGGTGGGAGTCATGGGTCAAAACCCAAGGTGAGTAGTTGCGAACACCATCCACAGACCTGCAGGATG
GGGCGTAAATGAACCTATGGTCCGTAGGTCCAATGGCGTGGATGGCACCTGTGATGCTGTCCAAAATCTCGGCCAAGGTA
AGTGGTTTCCAATTAATTCCTTTTTAATTAGTTTTCATTAGGGGTCATTTAATATGGGTTTATTTCACATATATAAAGTA
TTTTAAGTCCTTAAAACCCTAATTAACTAATCATATCTCAAGACCTGAAAGCATAACCCCCCCCAAATTTCTTCTCTTTA
GAAACCTCCATGGAAAAACAAAGAAATAGATCAAGTAAATCTTCAAGAAGGGAGATTTTCAATACGAATTTGGTAGGATT
CTACACCTAAGGTATGTAAGTTTTCATCGTTGGGTAGCTATCACCCAAGGAGCCCTTTCAAAAGCTTTTATCTCAAATCT
AGAAAACCCAAATAGCTAGGGTTTCAACTCAACCCCATAGATTCCTTTCAAATTTGATTTTAAAGGTTGAATCATATTTA
TTTATGAATGAATTATTGATTTTAACTTGAATTCTTCAAGAATCCATGAGTTTCCCAAATCCTAGCTATGATTTTTTTTT
TTTTTTGCATTTTAAATGTTGTTTCAAGTTGGTCCAATTGATTGGATGTGAGTTGATTATGATGTAATTGCATGATTTAA
GTATGATTCTACATGTATTCTTGATTAACCTAAGATCCTATGGTGAAATTGATATAGTCTAGGGTTATGTCATGAAAGAT
GCAAATTGAGGGTTAGATGTGACCTTCTAAGAATGATGAACTTCTTTATGAATTGCCTTAGATTAGATCACCTAGACATG
AATTGATTATGAGTAAAGCTTCCAGACATGAACTAATTGATTAGGGCTTATACGATGGATCATGGTTGTGTAATATTGAG
ATTGGGTTTATATGTTTCTTATATGACTATAATTGATCAAGAATAAGACATATGGTTAGGTTACCTTAAGAATTAGGTAT
ACATGATGATCATGTGAGGCATGGCTTGAGAGTAAGGCTTGTAGTATGAAGATGAATCCTAAGGCTTTAAGGGTAAAAGC
TAATATGAATAAGTTAAGAATGTTAAGGCTTATAGATGGACTCTATTATGTATGTTAAATTGTATATGGCATTGTTGTGA
AAAGACTTCATCTACATGACCTCTAATATAAGTATATAAGTGTATGCATGGAATGAATGTGGTACTTGAGTTATGACTAT
ACCTATGTTCCATGTATTGAATGCTAGATGGGTTGACTCAATATGACCCTTGAATGCAAGATATGAGGTGTATGCATGAT
TATGATATTATGTGCATGTTTATGAATACTTTGAGAATAAGGTGACTATTATGATAATGTTGTTGTTGTGTCACTGGAAG
GAAAATCACACATACATACACCCATGCATGAATATGACTATGATGTGACTAAAGTATTGCTTGTGGTTCATGGCCCTTGA
AGGGAAAAGTTATGAGGTCTTGTACATCTAAATGAGAATTGTGTATGAGGTTACGATTCACTTAGAAAGGGAAGATCTTA
TGATTATTGTGTAATTGTGGTATTGTTAAAAGGTAGTTCTCCCCATACCCTTACACTTTATTATGCATGAACTATTATAA
ATATGATGGTCTTGTTGTGTGGAATGAAAGGCTATTCTCATGAACACACTATGAATATGATGTGAAAGGTTTACTCACAT
ATTCATGATTCTAAGGTTGAAAGGACATTCTAACCTAATGGATCTATGAGCTACTATGATGTTATGTTGGTTTGAGTGCC
TAGTGCATTCTTTTATGAACATGAACTTAAGTAAAGACTTAGTATGACTTTTAAAGGGAATTATGCTTAGCACCGATTGG
ATATGAAAATGAGATGGAGGCTTTTACGTTTAGCAAGTCCAACTTCCCAATGTATGTATCTCATGAGATGGAAACCTTTT
ACTCTAGTAGCCCGGGTTTCTAGTAGTAATATACATATCCCATAACTTTGTGCCCACATAGGTATATAGCTAGTGGATCC
ACCTAAAAGCTATTATGTATGTTCTACCTTAGGAAAGTAGGACACCTCTTTTCGGTGTGGGGGTAGAACACTGAATTCCA
TGTCGCTCACATGGTCTATGTTGGTTAAGTATAAATTTCCCTATATGATATGGTTCCTCAAAGGGTTCTACTTAGTATGA
ATGGGGGTATGGGACTTCATTCATGCATTGCACAAGTAGGCTTTGAGAGTGGGCATGGTATGCCTCTTTTATTATATGAT
GATTATGAGTTGAATGTATGCTTTATATGAATTATGAATATGAACTATACTTATGACTTCTTAATGAGCTTTACTTAGTG
TGAGTGGGGGTATGGGACTTCACTTATACATTGCACAAGTAGACTTATAAAGGGGTTATGGTGTGTATTTCTTATGCTAT
GAAGATATATGAATTATGTATGCATGATATGGATTGTGGCTAAAGGTGACTTTACTTATTTCATGTTATGAATATGAATG
TCTCCTTGTTTATGAGTGTTGGCTATGAATAAGGTTAAGGTATGTTATGCATGATCATAATGGCCTAGAAGTGATACTTA
GTGTAGATAGGATTATGATATCCTATTTATGCATTACACAAGTATGGCTTAGGGTTGCTTGTGTGATAGTTCCATTATGA
TGGTATGGTCTTGGTATGTAATTATGTATGTGAAATTATGTTTGGTAAACATTGGAGTATGCATTATGTGCTGTTGGAGG
CTATGCTTGTGATTATGATGATATCCTTTATGTTATGATGAATTGTGCATGGTTTTGAGTTATGAGCTACGTTCTCCAAC
TTTTACAAAGATGATGTTCAAAGGTGGCATATAACATGGTTTCAAACAAAATGTCCCTTTTATGCATGTTTTAAGGATTT
TTATGAATGGCTTCCATACTTAGTACTTTTTGTGCTAACCCCATATTTCTACATTTTCTATAAGTGTAGGGTTTATGAGT
CCATAATTTGGACTCATTAAGGGCTTTATTTTAATAGATTTAATGTCCGCAAATGCATATTTTATGTCAATAACTGATGT
AAATCCCTGAATTTTAGGTATTTGGATCGAGGAACAAAACATGGACACTATTGGGCAAAATGGAACAAAGCAGCTCAATG
AACGAAGAAAAGAAGGCCTGATGATCACCTAACCCATTGGGCGAGTCACCGAATGGTCAGGATCTCACCCAAAGTTCAGC
GTGCCAAGCCCTGCAGGAGAAAATCAAGTGGGCGATGGAAATGAGCAATTGGCGAGTCGTCGAATGGGTCCGTGATGCCA
GGCTAGATCGCCTAAAGTTATAGAATCTAGGTTTGAATATGAGTTGATTTAGACGAGTAGTTCACCGAAGGTGCTAATGA
AGGTCCAACTAAATGCTAAAAAGCGAGATGAATGGAGAAAAGGCGAAGGTGGGTATTCTTTAATTGTGAATAATGGTGTT
AGTTTGAAGTGGGTCTAGGTTGTTGCTGTGCTTCGAGGTTGAATTGCATGATTTCGTGTAACAATTTTAGTGTTGTGCAC
TTGCTTGAGAGAGAGATGTAGAACCAAGGTAGCAATCTTAGCATCCTTAGTAGTGGGTTTCTTTGTTTAGCTCGAGAGAG
TGAAACAAGTGACCCATCCTTTATATTCAGCACGAGAGAGTGGATTTGATGAGGGCAAAAAGCTGGGCATTTTTCAATTG
GTGTTGAAGTTTGAGAGAATTCAACATAGAAAAAGTGATTGTTCGAGAGAAAATTACTTTATATATGGTTCAACCTACCT
ACAACAAATTATCCCATTGTGAGTAGTAACGTCTATCCACTTCATTAAGATTTGACAATTGGCTGATCAATTCCCCAAGT
TTTACTCTACTATTTGATTGTTTGTGTTGAAGTGTGAATTTGGAGTGATAGTTAAAACCCGATGTTTGAAATTTAAATAT
TAATTGTGCAAGAAGTGTTTGATTGAAGAGTTTGTCATTATACTTTTATTTTTGACTTTGAAGGAAGTAGTACTCCCTGT
GGGATGGACCCCAACTGACGTTGTTCCCTTATTATACTGACGAACGATCGTTGGCAATTAGTATTGGATGAAGTGCCCTG
ATACGTTAATCAAAATGGTGCAGCTACTGAGGAGTAGCGTTTCTTAAAGTTCTTTGATTGAGGATTGACACTCTCGAATT
TGTTGGCTGTAGTTGAATTAGTTTTTGCTGCCTTGTGTAAGTGTTGGTTGGACTATATAGATGTGAATATGAGTGACGAA
AATATGAAAGATAGACAAGCAAGTCATCAGGATGGTATTGATGATGTCAATAGTGTTTACAAACCCAGCTAAATCGGGTG
GAATGGGTGCAATTCTCTTCCCGTGAGCTGAAGAAAATGCCATGTTTGAAGTCACTAGCATAACTCTTCATCTACTCCAA
ATGCGGGGATTGTATGGAGGACTAGAACATGAAGACATGCATGAGGATGTGAGAAATTTTACTGAGGTATGCAGCCTGTT
TGCATTCAAGAATGTGTCACAAGAGTCAATTCGACTTCGGTTATTCCCACTATCCTTAATCGGGGGGGGGGGAGGGGGGC
TAGTAAGTGGTTAGCCAAGTTACCAAACAATTCCATCACATCATGGGAGGAGCTACTTATAACATTCAACACAAGATTCT
TTCCTCCATCGAGGATGATGAAGCTTAGAGACGATATTCAAGGTTTCAAGCGATGGGAAGGAGAACCCAACCATGTGTGG
TACACTCAAGAGGATCAAGTCGCCCCATTTTGTTTTAGGTTAACACAAGAACAACTTGATAAAGATAGAGAGAGGGATGA
AAACATAAAGAAGATGTTGTCGCAAATGGAACTTCTACAAGAGCATATGAAGGGGACATATGGGGTGCTTAGAGTTGAGG
AGGGTTCTTTTTCCGGTTACTCAATGCCGGAGGAGAATAAAGGTTGGAATGCCAAGATTTATGAGGAGGATTTCTACCCA
CGCTATCCATAGCGAAGTGGAAATCAAGGTTGGAACTATCACAAGGGAGAAGAGCAAAGGAGATATTCTCAAAATTGGGC
TGAGCAAAATGAGTATGGGAGAAGGGAAGATGATCATGATGAGAGTTATACTCACTCGAATGAGAGCCCAAAATCAAAGG
ATAGTAGAAGTAGTCCCTGGGTGAATGACCTATTGTCTCGCATACTTGACAAAGTTGAAGGTTCGGATGATTTGTTGAAG
GGGATGGATGATGACTTCTCATCATTGAATAGTAAAGTGAACTCTCATGCCAATGCCATCAAGATACTTGAAGGTCTGCT
AAGTCTACTTTCAGCTCAATTGAAACCAAAGTTAGCAATGGAAGATAACAACAAAGAGTTGGTTGTGGTTACTTGTAACG
GAAAAGTAGCAATAAATGGTATGACGGGAAATGAAGAGGTTCAAAAACATGGAGATGATCGAGGCATGGAGGAGAAAGAT
ACACTTATCCATCACAACATTGCCCAAAAATCATAAAAAAGAAGCGGAACAACACATTCAAATCCATAAAGTCATGCATC
CTTTACCTAAAATACCTCCCCCATTTCCTCAAAGCCTAAAGAAGAAGAATGAGGATGAGAAATTCAAGAAGTTCTTATCG
ATGTTTAAGATATTATCAATAAATCTTCCCCTTGTGGAAGCATTGTTGGAAATGCGTATGCCAAGTTCATGAAAGAGTTG
GTCACAAATAAAACGAGTTTGGATTTTGAGACAATTGAAGTTTCCCATAGTTGTAGTGCAATTATGACTAAGGAGCTGAT
AAAAAAGAGAGAGGATCCTAGGGCATTCACCAATCCTTGCACCATAGACATGCTCCAATTCGGTAAAGCTTTATGTGATT
TGGGACTAAGCATCAACTTAATGCCCTATACGATATACAAATAACTTGGGTTGGTTGAACCGAAAGCAATAACAATGAGA
CTCTTGATGGCAGACCGTTCAATCAAACATCCCATGGGGATACTTTATGACATCTTGGTGAAGGTCGATTAGTTCATTTT
TCCGGCTGATTTTGTGATTTAAGATTGTGAAATAGATTCTTAAATTCCCATTATTTTGGGAAGGCCATTCTTGGCAACCG
GGAGAGTATTGGTGGATGTTGAAAGTGAAGAATTGAAGTTTCAGGTGAACGAAGATGAAGTAACCTCTAATATTTACAAA
TCCATGAAACACCCAAGTGATATTCATGTGGTGTCTACTGATGATGTTATTGATGAGGCGGTAGCTAGTTTAAGCCATTT
GATGTGCATGAATGAACCCTTTGAAGCTGTACTTACTAATTATGATGAATCTGAAGTTTAGGGCTATGAGGAAGTAGTAG
CTGCTTTGTCGGGATTAGGAGGGTATTCAAACACTCCAATCAAGTTGGATATTGAACTAAGAAATAGACAGAGTCCTCTC
GCAAAGCCATCAACAGAAGAACCACCTAATTTGGAATTGAAAGCACTTCCCTCTCATCTCCGATATGCTTTCTTGGGGGT
AAATAACACTTTATCGGTGACCATTGCAACTGACCTGCTTGAATGGCTGGTGAAATTGCTCCTTGAGGTGTTGCGAAAGC
ATATAAAAGCTGTAGGATGGACCATCGCTGATATAGTGGGCATCCCTCCCGGTATTTGTACTAATAAAATTCAGCTTGGT
AATGAGTGTAAGCCTAGGGTATAGCATTAGCGGAGATTGACCCCACCAATGCAAGAAGTGGTAAAAAAGGAGATCATCAA
GTGGTTAGGCGCATGTGTGATCTACCCTATTGCGTACCGAAAAAGGGAGGTATCACCGTAGTCCCAAATGAAAAGGGAAA
GCTTGTGCCGACTAGACCGGTGACTGGGTGGAGAGTATGCATGGATTATCGAAAGCTAAATTTGTGGACTGAAAATGATC
ACTTTCCTATGCCTTTCGTGTTAAATGCTTGACCGGCTATCAGAGAGGGGTTGGTACTGCTTTTAAGATGGGTACCCCGG
TTACAACCAAATCTCTATTGCGCCGGAAGATCAAGAGAAAACCACCTTCACCTGCCCTTATGGAATGTTTACATTTCAAA
GAATGCCATTTGGGCTATGTAATGCCCTGGCAACATTTCAGTGTTGCATGTTATCTATCTTTGCGGACATGGTAGAATAT
TCTATGGAGGTATACATGGACGACTTCTCAGTTGTAGGGGATATGTTTGAAGAATGCTTGACATATTTAGGGAAAGTTCT
CTAAAGATGCGTGGAAACAAACCTGGTTCTGAATTGGGAGAAATGCCACTTCATGGTGAAGGAAAGTATAGTTCTTGGGC
ACAAGGTTTCAGAAAAGGGATTAGAAGTTGATAAGGAAAAAAAATGAGGTGATTGAGAAACTACCTCCGCCGATTTTAGT
GAAGGGTGTTTGCAGTTTCTTAGGACATGCCGGGTTCTACTGGAGATTTATCAAAGACTTCTCAAAAATTGCACACCGCC
TGTGCAAGCTCTTGGAGAAAGAAGTGAAGTTCTATATTGATGACACTTGTATGGTGGTGTTTCGATGCTTGAAAGAAAAA
TTGGTATCTACCCCGGTCATCATCAGCCCTGATTGGTCCGAATCTTTCGAAGTAATGTGTGATACTAGTGGCACAACATT
GGGGGTGGTATTGGGACAGAAACATATTAAATTATTTCATCCTATCTACTATGCTTGCAAGACTCTAAATGCTCAACGTA
ACTACACTGTTACTGAACAAGAGTTACTTGCGGTGGTTTATGCATTTGAAAAATTTAGAGAATACTTGCTAGGCACGAGA
GTGATTGTGCACACTGACCATGCTGCATTCCGTTACCTAATGGCAAAGAAGGATGCCAAGCCAAGGTTGATAAGATGGGT
GCTTCTCTTGGAAGAATTTGATTTTGAGGTCAAATATAGGAGAGGGTGTGAAAATTAGGTGGCTGACCGCTTATCAAGAT
TAGAGGGTAAGGAGTATGACGAAGCTAAAGTTGACATAAATGATTCTTTCCCCAATGAGCAAGTGTTTGTGAGCTCCGTG
ATGCACTCACCATGCTTGTACAAGTGGTAGCTAACCAAGTGCAACAAGGAGCCCAAGCTCCTCGAGCTACCACCCCGGGG
GAAAGGGTGAGAGATTTCATGAGGATGAACCCTCCGATCTTCCATGGTTCAAATGTGGATGAGGACCCGCAAGAGTTCAT
CGATGAGGTATGCAGAATCTTGACCATTATGCATGTTGGTTCTTGTGAGAAGGCGGAATTGGCGGCCTACCAACTCAAGG
GGGTTGCTCAAATTTGGTTTGATCAATGGAAGGGTGAGAAAGGTAATGGCTATGTGGTGTTGTGGGAGGAGTTTAAACTT
GCTTTCCTTAATAGGTTCTTCCCTCTTGAGCTTAGGGAGGCAAAGTTGGTGGAGTTCATGAACTTGAAGCAAGGAGCTAT
GAGTGTGAGGGAGTATGCCCTCAAATTTTTCCAACTCTCCAAGTATGCACCTCACTTGGTGGCCGACTCTAGGTCGAGGA
TGAACAAATTTGTGATGGGTGTATCCGACTTGGTTAGTGAGGAGTGTCGGTCCGCTATGCTCATTGGAGATATGGATTTG
TCTCGGTTGATGACTTATGCCGAGCAAATGGAGGAGGAGAAGTTGAGGAAGAGAAGGGGGCATGAGGCCAAGAGGGCCCG
ATTGGAGAATAGTTTCCCTAAGGGTGCTAGATTTCATCAAGGCTGAGGAAACCCTCATGTCAACCGGGGATTTGCTATCA
ATGTTCCTAGACCTCAAGGGGGAGGTGAAGTGGGTTCTATGAATGTATGCCCTAAGTGTGGGAGGAAGCATGGTGGTCCT
TGCATGAAGGGTTCGGGTGCTTGCTTTGAATGTGGAGAAGTGGGTCACAAAGTGTTTGTTCTAAAATGCTTTTCAAACTT
TTTAACTCAAATCATAGGGCTAATGTAGAGTTATGGACATTAATGACTAAACATAGGGGTTTTAAATGCATTATGGAAAC
TTAGTACTCGGAACTCAAGGACTCAAGAACTCAGAACTCAAAACTCAATGATAGTACTCATCTAAAAAATACTCAATTCA
TAGGATTTATGCTGAAATATAAACATGAACGAACGAATCAACTCAATAAATGCATAGCATATAGCAATTCAATAATTAGG
AATAGAATTTAAAAAAGAAACAGGTACTTGAGAAATCAAAAACAACTCATCTCAAGAATACTCAAATCTAGGGGTAGAAT
CCTAGATTTCTCTTTTACTGATTCGAAAGTAGATTTAGGGCGTGAGGACGAACTAGTCCAACACTATGATAGTCTTACAT
ACCTGGAAAAACAAGGTTCTTGAATAATCTTGAGATATCTTGAAGAAGTACTTGATTATAAGCCCTGAAATTTTTGCTTG
AAGGAGAAAAATCAGGAAAACATTTCTGGAGATTTTGAATTAGTTTCTTGAAATATCTATGGCCAAGAATTGTGATTTTA
TTAGTGATTCATAATTGTTTAAGGGAATTTGAGTTGGAAAGAAGGGAATTCTTGGAGAAAGACTTACCTTGAAGAAATAT
CTTGAAAAAGATTGAATGAATCTTGCATGGAGTCTTCTACGTTGATTTTTCCTTAGGGTTTTTCCATAGGGTTTGAGAGA
GAAGAGAATGATGAATTAAGAGATATAAATCTAATTTTTTTGGGTCCTTAATTAGTCAAAAAAATCGTTTAGTGTTTTCT
TAGAGGTAAAAAGACAAAAAAAAAACCCTTTTGAATGTTTTCCCTTCGGTTAATTCGTCACTGCATTGTATGAGGTTACT
AAAATTATCATAACTTTTTACTCAAACCTCAGATTGTTGTAAAATTGGTGGCGTTAGAAAAAAGATTCAAATTCCTTTTA
TTTAATAGGTTATGAGCCACGTAACTCTCTAAACTTTAAGAGATATGGTTGTTTGAATTTTACCCAATACGGATGTTACA
TCAAAACTTAGTAAACTTTCAACTCTTCTTTGTGCTAGAAGTTTCTAGTGACCTTAATTGATATCAAAAATAGGTCCCAC
ACTAAAGAATTTACCTTTACATATATGAGAAATTTAAGAATCGCCCGATATGACTCTACAAGTAAATGAATAATGGTCCG
AGTTTTAACATCGAAATTTTTGGTGTGTTACATAATTTACTAAGTATGACAGCAATGCATAAGGGTTATGACATCATGCT
AAAAACGACTTTACATGACACACAATGACCAAGCTAAATCATATGATATCATGTTATAAACATAAGCCATAATCATGGTC
AATGCAAGCTAAACATCTTTAGAACACATGTGAGATACTTTTAGAAATTAACCTTAGTTTATTATTGTGGGAAGTTTACC
TTTAACCGACATAGACCATGTGAGCTATAACATGGATTCCATCAGGGGTGGGGGTACAGGGTAAAAAAATAAAATTTCTT
TTTTTATATTAAAAATTATTTTTCTCTAATAATAATATAGGGATGGGGTGGGGTGGTAGGGGTTGAGGTATTAATAATTT
AGCTTTGATATAATTTTTTTTGCCATTAGGAGATTAAAGTTGGTTACAAACATTTTACCCAAACCGTATTTGACCAAATC
CATACTAACCCATATTTTATAAGGGTAGATTGTGATCCAATCAATTTTAACTCAATCCATATTCTATCCATCCACTTCCG
ATCCAATCCACCCATTTGTCACCCCAAACATGGAATCAATTGTCTATCCCACACCGAAAAGAGAATGTCCTACTTGCTAA
TGTAAGGACCATGAGTCTTGAGCTAAAGTGGTTCAATTAGCTAATGTCTATCTGAGACAATCATCCTATGGTGGCACTTA
TTTTATGGGACACGGGAAATCAGTGCCACTCCACTCGGTTCTAAGCATAAATCTCAGGGAATAGTTGTAAATTATTTTCA
TCTTATAATCCATGGAAAGACACATTTAAGTAACCAATCCAAGCTAGAGTTAATTAGAATAGCTCCTTAGTCTTGATTCA
ACTAGGTAAGAAAACCTATAAACCTTATGAATTCATTTTGTAAGAAAATCCTATCCCAATCATATTTTGAGTTGTATGTG
AGAAATTCTTTCATCACAACAACAACATTGATGCGTTACTCTCAATTAAATAAATTTTAAACCATTTATATCAATTTCAT
AAAGAAATATACATATCTTCATAAATTCATCTTTCATAATTCATAAGCTTCATCATAAGATAAAAATCTACAAATTGTGG
AGTCATGCATTAATTGATGTGAATTTAACTTAAAACCATGTAATTACTTCAAATAATAGGATACGAAACTATTAATTTGA
TCATAATTGAAAAGAACCCATGAACATTGAATAAAACTCTGAGTTTAATTGGGTAATCTAACGTCGTAAAATTAGAGAAT
TTAAGAACCATATGGAGGAAAGGACTCCATAGGTGAAATACTAACATATCTTGATGTCAAAAGCCCACAATCAATGGTAA
ATTTTGAGATTTGATCTTAAAACCTTAGACTACTTCTTGAAGCTTTAGAGAGAAAAATTGGAGCGATTTGGGGAAATTTG
AAGAATGATTTGGAGTAGTTAGATTTTAGTCTTAAAAGGCTTATATAGGGTCTAGGATTAGGATTGAAATGATCTCGTTT
AGGCATTAATCAATTAGGGAAATGACTAAAACACCTTAAAAATAAGAATTGTCGAACACCATATACGGTTGGACCTATGG
TCTATATATAGGTCCTTCTAGGGACCGTACTATTCAACTATAGAAAGTGATCAGAGACTCCAATTTTGGCCAACATTGGA
CGGAACCTATGTACAGTTCTTAGGTCCTTCTACGGACCGTTCATATCCACCGTAGGAACAAACTTTAAGCTTTAAAATTT
CACTTCATGTAACACCCCAAAAATGCTAACAAGAGTCGCATGTCGATAAACCACTGCTTAATTATCACAATATGTTTAAT
TCTCATTTTGGGAACTTGAAATAATGTTATATTTGCAACCTTGCTTAAAATAATTGTCATCATAATTTAATGTATTGTAT
GGGGGTATTTGCGTAATGTTTTAATTAGAAATATGTATAGCTTTAAAAGGAGGTGAAGGATATATATATAGGTGTATATG
TATGCATTTGGGCAGCACACAAGTATTTGCGAAGCCAACTTTTATAGACAACTGTGTATATGATAAGCACCTCTTGTGTT
ACTATATTTTGACACCTCCTCTTAGGAAATTCATCTCACCTGAAGTATAAGTCCCTTAGAACATTATCTAACCTATTGTT
CTTCAAGATCACAAGAGAAAATCTTGGTCCTTTTGGATGGAAATCAAATTACACTCTTCTCTTTGGTAAGTGGTAAAACC
TATTTTTGAGCTGGGTAGCGTTTAGTAGATTAAGCATATCTAGTTCTATAGAACTTTGTTTACTGTGAATAAATATGATT
TAGAAAGATGATTCGTATATGTACAACTCTTATGTTTTTGTTAAACTGTAATTTAGTTGCTATGGATTCGAAATATGGGA
CGCATCATAGGACAAGTTCTTTCCAGATTCTGAAGTTTGAAATCCTGTATGGACAACTGTTAGTGCTTTGAATATATCTT
TTCATCCAAAATACATTTTGCGGTGATTCTTTGTTGTTTGCAACCTTAAGAAAGGTACCTACATCTTTCATGCAGAGTAT
ACAGTCCAGTTTTGCCGTTTACCATTTCAAATCTTAGTTGTGACATGATGTACTAGGATGGCCAGAATTTTCTGTTTGGG
AGCATAGTCGTATTTTTACATGTTAGGCTTACTTGTGATGATAACCCTATTTTACGTCATCATTATAGAGCTGCTAGAGA
GTAAATAAGTTATTGAATTTATTTTTTAAGGTTGTATATCCTCGTGTACAAGTTGAAGACTTTGATATGCTGCTAGGTCT
ACGGTTTGACTCCTGGAGTTTTGTTGGACTGTTTTTTTGCTAAAGAACTGAGGTTTGTGTATAAACTTATTCTTGTACTC
TGTTTACCTGCTGGTATATCTTAAAGTTATCTTGGTACCTTGGTTACCTCTTGTCAATTTGCATTGTCGTATTGGTATTC
TTTAATACATTAAAGACGCTTATGTAACTCGTCCACTTGTATGGATTGTTTGATCACTTAGCACTCTTGTTGGGACCTTG
TCTTTCTTGTGGCTGTGGCTTTGTCACTCTTGGCATGCCTCTTGGTTCGGATCATTTGCCATCTTGACTCTGGATTTTTA
GTTCGTCTTAAGAATGGAAGTTGTCCATTTTAAGTACGAACTAGGAAGCCATTTTTTAATATGGTTCTTGGCTTTCTTGA
TTATTGGGTTTTGACCCTTCTTGATACTTGCTCGTGCTTGGTGTGACGACATGATGTATATATTGGGTGAGCCTTGTTAT
TGAATCTCTTGAAAGGTTGTGCTATGAGCATTCTTGACATTTGGACCTTTATATATTGAACTTCATACTCCTTGTATATT
GTTTACCTGATTTACTGATTTTGTTTCGATCATGCTTCCCTTGACTTGAGAATGATAACTTAGTCAATTTAAGGGCTCCA
AACCTATAGTTTGTACACCACTAAGCTATATTCTTAGCGATAGTTGTTTCTATCGTTGGGGCTGTTCGCGATGATGCTTG
AAGCTGGCCATTGATGATGGAGATTTTGAAAACCTTAAGGAAGATCACATTTGCATATAGGCATATATATTTTGTATAAC
TTTGGGACTTGTACATGATCTTTGTGTTGTACATTTACAGGAGATTTTGAGGGATGATTTGGTCATGTCACCATGGGTTG
TAATATAAGTATGGTTATACGTTTTTATCCATTTGGGGTGTGTAAATCCAACTCTTGTAATATACTAATTTGCTATATGT
CTTGAAAGGTGTGTGAAGCATGAGCCGGCTGATTTCGGTACTCAAAAGCTTGTAATATTCTTGTTACATCACCCTCGAGT
GTGAGGTTAGCATATGTATGAAGATCTGGTCGGTTAATTGCTTAAATGTTATATATTTTTTTTTGGAGTTCGTTATGAAT
CTAATCCCTTTACTAGATTAAAATTAGTATGCCCTCATTAATTGGTTTTAAATGTTACAAGTATTTAATTAGATTTCTTG
TTTAAGTACTGGTATCGTTTTGAAAGGATCGCTACAAGTGTTGGTAATAGAGCCTAGGTTTGTGGTTCTAGGACTTTTGT
TGTGAATTACTAATCTAGTTGTTTGCTTTCAAAAAAAGGTTCTATTTAGATTATTTGTTCGCTTATATGATTTATGATAA
TTGCATCGCTTGTAGAGTGCATATGCATCTAGTACATATCCCTAATGCAATGTGATCTTCCCTTTTGAAGGAATTAAAGT
TATGGCCACTTGTTCTGACCGATCTATGGAAGATGCTCGTGAAGGTTCAGGTGCCTCTGTTTCCAACCTCATGCACTGGA
AGGGGTTGGAGAACATATCTCGAATCAGTATGTTCCCCACACTAGTGGTTCTGAAGTGGGAAACCATCAGGGTGTAGGAG
ATGGTCCACATCCTCACATGAGTTATAGTACTCAAACCATGAATTCTCATTTTCAACATATGCCTAACTTCTTCCACCAT
ATGGATGAATCAAAGCATGATCCCCATAGGATTAACTTTGAGAAAATGAGAAAAATGGGTGGAGTGGACTTTGAAGGGAC
TGTTGATCCCACAGATGCTGAACAATGCTTGATCGCATGGAGAGGGTACTTGAGCAGTTGGATTATTCAGATGTAGCCAA
ATTTAAGTATGCTAATTCACTATTACAAAAGGATGCTTATGATTGGTGGGTAAGTTTTCCAAATGCCAAGGTAAAACCTT
CTGTTCTTACTTGGGATGATTTTCTTAAGGAATTTCGTATGAAGTATGTCCCACCTACTTATTGTGATGCAAAGAAAAAG
GAGTTTTTGAATCTAAGGCAACGAGGCATGTCTATTGCTGAATACGAACAGAAGTTTCTAAGGCTCTCTCGCTATCCTGG
TGGTATTATTAAAGAGGAAAAAGACAAGTGCAGGAAATTTGAAGACGGTTTAAATGATTCCATTATGAAGAATGTGGTGA
TCCTGCAACATGAGAAATTTTGTAAGTTAGTGTCTGCTACTTTTACTTGGGAACGACTTGAAAAGAAGAAACTAGTAGAA
ATGAAAACAGATTCTGAAAGCCTAGACCAGATTTTGGGGGTCCATCCAAAAGGGGAAGGTTTTATAATTCTAAGGCTGGT
AGTGATAACAGGCCACCTCAACAAAGGCAAAACAAATCAGAAGTTTCTACAACTATCACTCTAAATTATGGCCAAGGCAA
GCCTCGCGTTCCTATTTCTCCACAATGTGGAAAGAATCATTATGGCACTTGCAGGAGATCTTCTGGTGCATGTTTAAATT
GTGGGAGCTTTGATCATAAAGTGAAAGATTGTCCTAATCCTAGTAATGCTACTTCCTTTAAATCTCAAGGCTCAGTTGAT
AAGCCTTCTGTTAATCCTCCTCAAACTAATAGAGGTGCAAGACCTAAAAACACCCAGACAACAGGTACAAGTGGAGTTAG
TCAAGCTAGTGGGCAAAAGGCTACTACACGCACTTATGCGATGAGGCAGAAGGATGATCAAGATGGACAAGACGTGGTTG
TCGGTAAATTTCACTTATTTGGCTTATGTGTGTTTACATTGTTTGATCCTGGCTCTACATATTACTATATTTGTTCATCA
CTTGTTCTTCCCAGAAATGTGAAATCTGTGAGACTTGATTATAATGTGCTAGTTGAAAGTCCTTTGGGTTATCAAGTTGT
ATGTAATCGAGTTTACCAAGATTGTCCCTTTGTGATTCAAAACCTAGTCTTTCCTGCTGATTTGATTAAAATGCCCTGCA
AAGATTTTGATGTTATTATCGGGATGGATTGGATTTATAAATATCATGCGGTGGTAGATTGTAGGTCTAAGTATGTGACT
TTTAAAGAACCTATATTTTCACACATCATTGTACAAGGTGAAAGATCAGTGACATCTAGTATTATTTATGCGGCCTAGGC
AAGAAAGTTGATGAGTCAAGGTTGTGGGGCATACCTTTCTCACATAGGTGATATACAATTGAAGAGTCTTTGTATCAAAG
ACATACCTATTGTATGTGATTTTCCAGAAGTATTTCCAGAAAACCTTCCCGGATTGCCCTCGGAAAGAGAGGTTGAATTT
CCAATCAAGCTTATCCCTGGATCTACCCCTATTTCTATCACTCCTTATAGAATGGCTCCAGTACAATTAAGAGAATTGAA
ATCTCAACTGCAAGAACTTCTTGAGGAAGGTTTTATTCGATCTAGTGTTTCTCCTTGGCGAGCCCCTGTTTTATTCGTAA
AGAAGAAAGATGGTACTCTTAGGCTTTGTGTTGACTATAAACAATTGAACAGAATAACAATGAAGAATCAATATCCACTG
CCAAGGATTGATGATTTGTTTGATCAACTTAAGGGTGCTAAAGTAATCTCAAAAATTGATTAAAGGTCTAGATATCACCA
ACTGCGGGTTAGAGAGAATGATATTCCAAAAACCGCTTTTAGAACTCGGTATGGTCATTATGAATTTTTGGTGATGCCAT
TCAGATTGACAAATGCTCCTACGGTATTTATGGATCTAATGAATCAAGTATTCAAACCTTATCTTGATCAGTTTGTGGTT
GTTTTTATAGATGATATTTTAATATTTTCCAGAAGAAATGAAGACCATAATAAACACCTCCGGATTATTTTGCAAATTTT
GAGGGAGAAAGAGATTTATGCTAAACTTTCCAAGTGTGAATTTTTGCTTGATGAAGTAGCTTTTCTGGGATATGTATCAA
TTAAAGGGGTGAAGGTGGATCATAGTAAGATACAAGCGGTTGTTGAATGGAGACCTCCTAAAAGTCCAACTGAGGTAAGA
AGTTTCTTGGGCTTAGCAGGATACTACAAAAGATTTGTGAAAGGCTTCTTCATTATCGCCTCCCCTTTGACTAAGCTCTT
GCATAAGTAAGTAAAGTTTATTTGGGATGACAACTGTCAAGAGAGCTTTGAAACTCTCAAATCCTTGTTGACTCAAGCTC
CTATACTTACTCTACCGATTTAAGGGAAAAAATATGTAGTTTACATTAATGCTTCTCACAATGGTCTAGGATGCGTTTTG
ATGCAAGAAGGGAAGGTTATTTCTTATGCCTCTCGAAAATTAAAGCCGCATGAATTGAATTATCCTACTCATGATCTTGA
ACTTGCTGCTATAGTGTTTGCTTTAAAAATATGGCGGCATTATTTGTATGGAGAGAAATGTCATATATCCACTGATCACA
AGAGCTTAAAGTACTTGGGTACTTAAAAGGAGCTAAACATTCGACAACATAGATGGCTTGAACTCATCAAGGATTATGAC
TGCACGATTGATTATCATCCATGTAAAGCCAATGTGGTTGCAGATGCCTTAAGTCAGAAATCCTTCGCAAGCATTTCTTT
GAGTCCTTTACCCTTGCTCCTTGAGTTAAGAGCCTTGAATGTTTGTTTTACACTTGATTCAAATGGTTCAGTTATTGCTA
ATTTTCAAGTAAACCCAATATTAATTGAACAAGTGAAAGAAGCACAAAAGTTAGATGAGAAACTTGTAAAATCGACCAGA
GAAGTTCAAGATTATTTTTTAATATGGTTCTTGGTTCTCTTGATTATTGGGTTTTTACCCTTCTTGATACCTACTCGTGC
TTCGTGTGACGACATGATGTATATATTGAGTGAGCCTTGTTATTGAATCTCTTGAAAAGTTGTGCTATGAGCATTCTTAA
CATTTGGACCTTTATATATTGAACTTGACACTCCTTGTATATTGTTTACTTGATTTACTCATTTTGTTTCGATCGTGCTG
CCCTTGACTTGAGAATGATAACTTGGTGAATTTAAGGGCTCCAAACCCATAGTTTGTACACTACTAAGCTATATGCTTAG
CGATAGTTGTTTCTATCGTAGGGGCTGTTCGCGATGATGCTTGAAGCTGCCCATTGATGATGGAGATTTTGAAAGCCTTA
AGGAAGATCAAATTTGCATATAGGCATATATATTTTGTATAACCTTGGGACTTCTACATGATCTTTGTGTTGTATATTTA
CATGAGATTTTGAGGGCTGATTTGGTCATGTCACCATGGGTTGTAATATATGTATGGTTATATGTTTTTATCTTTTTGGG
GTGTGTAAACCCAAGTCTTGTAATATACTAATTTGCTATATGTCTTGAAAGTTGTGTGAAGCATGAGCTGGCTGATTTCG
GTACTCGGAAACTTGTAATTTTCTTGTTATTTGACCCTCGATTGTGAGGTTAACATATGCATGAAGAACTGGTCGGTTAA
TTGCTTAAATGTTTTTATTTTTTTTGGAGTTCGTTATGAATCTAATCCCTCTACTAGATTAAAATCAGTATGCCCTCATT
AATTAGTTTTAAATGTCGCAAGTATTTAATTAGATTTCTTGTTGAAGTAGTGGTATCGTTTTGAAAGGCTCGCTACAGGT
CACCTACGAGACCTATCTTGAACTCGTCAAATGAGCAATGAACAATCCTGTTGAATCGTCAAAAAGGTACTAAGACTTGA
CTTTAAAAAAGCCATTTCCCCACCACCTACGGTTTCCACCTACGTCTCATAGGAGAAACTACGGCCCGTAGATGGGGAAC
TATAGAAATAGACTTAACTTAACTAATCTGCATATTTTCCTTTTTTTCTGAATCTGAGGTGTTACAATAGCTCCCCCTTG
GGATCATTTGTCCTTGAATGGAACTTAAGACATCATAAGAAGGGTAGAAAAAAGATCTAATAATACGAAATGAATGTTAT
ATCATAAATGCACGTATCCGAGGAGGAAGAATCGACCACAAGCTAAAATATATCCAAAACATCATTTCATAAGGCCTATA
TGCAACTCATACTCAAATGCACATAAACATGAAGAAATCAATCAAGTTAAATCATTTTCTAAAAAAAAAACAAGTTTTCA
TAGGCATGCATGCATGAGAAAACATTAGAATGACTAAGACACATGAAACCGAAAGAGTGAACCATGAGACATTAAGTACC
TAAAGATAGAGTAGGGATGGAGGGAAAGATATGAGGATAATGTGATATCATATCGGCCTTGGCCTCCCAAGTAACACCCT
CAACTTACTAATTCCTCCAAAGTACCTTCACAGAAGTAACTTGTTTGTTTCTCAACTTTTGAACTTACTAGTCAAAAATC
TCAATCGGAATTCTTTATAAGAAAGGTTCTCTTTTATACCAGGGCTCTCCAATGGCACTATATATGTCAGATCACAAACA
CATTTCTTCAATAAGTAGACATGAAAAACTGGATGCACCGCTGCAAGGTCATTGGGCAATTTTATTTCGGAAGCAACTTT
ACCAATACGCCTCAAAAAAGGGACTTCCCTTTCTTTCTAAACCTTATTACACCCTTCATGGGTGAAACTTTCAAGTTCTA
CATCACTTCTTCTAACTTCAACATTGGACTTTTGTTGACGTTGAGTCGTTTAAAACCACTCTAATAAGTTGAACATTGCC
CACACCCTCATTTACCAACTCGGGACCTATAAAGAAACTTCACCAACTTCAAACCAACCTATAGGAGATCTTTACATACT
ACCATAAAGTGTCTCAAATGGAGTCATACACATGCTTTAATTATAGCTATTATTATAAGCAAACTCAATCAAAGGCAAAT
GATCATCCTAATCACCCTTGAAATCAATCACAGAAGCTCTCAACATATCATTAAAATTTTGGATAGTAGACACAGCTTTC
CTATCGGTTTGGGATGAAATGACATATTAAGCTTAACACAAGTACCAACGCCTTTTCAGAAAGATTCCAAAACTAAGAAA
CAAATATAGTACCACAATCAGAGATGATGAGTAAGGGCACTCCAAGAAACCTAACCATCTCCCATAGGTACAATTTAGCA
TAGTCCTCCGTTGAGAAAAAACCATTGACGGGAATACAATGAGTTGATTTCCTCATACGATCAACAATAACCTCAATTGA
GTCATGTTGTTGCCGGGTGCGGGGTAAACCAATAATAAAATCTATATTCAAATCTTCTAACTTCCACGTAGGAATACTAA
TATCTTGGGACAAACCTCCCAACTTTTGATGCTCGACTTTCACTTATTGACAATTATAAAACTTACCCACAAATTCCACA
GTATTCTTCTTAATCTCATTCCACCAATAGACCTCCCACAAGTCGCGGCACATCGTATTGGCTCCCCGGTAGATGGAATA
TCGAAAACTATGGGCTTCTGATAAGATTCATCTCTTAAGTCGTCAACATTGGGAAAACATAAGTGACCCTGATATCAAAG
AAGACTATCTCCTCTTGGGAAAAATCCTTAACGGACTTTTTAAACACCGCTTCCCTTAACTCAATCAAAATTGGTTCAAG
ATGTTTCTTTGCCTCCACATATTGCACAAAAGATGGTTTTCAACCAGTATGAACCATAACACCACCTTTGGCAACTCAGC
CAGCCGAACACCCAATCGGGCAAATATATGAATCACAAACCAACTCTTTTTTTCCTTTTTTAATGTAGGAAACACTACCT
ATTGTATCTTACTAGGAGAATCCACCAATATATTCTCCTTACCAGGGTAATAGAGGACTCTCATGTCGTAACCCTTTGGT
AACTCAAGCCACCTCCTTTGATGAAAATTCAGATCCTTTTGCTTGAACACATGTTGCAATCTTTTGAGGTTTATAAATCA
TCAACATGAAGACCATATAAGTAATGCCTCAAAATCTTCAAGGAAAGTAGAAACATCGCTATTTTTAAGTCATGAGTAGG
ATAGTTCTTTTAATGAATATTAAGTTGCCATGAAACATGGGCAATAACCTTCCTTCCCATTTTGCAAAAGGACACATCCT
AACCAAATTCTCGAGGCATCAGAATAAAAAAAATCCATTGGACCCTTCTAGTAGAGTCAATACCAGAGCGGAGGTGAGTC
TATCTTTCAACTCTTCTAACACGCTTCCTACCATAAGAACTTAACTTTCTTATGGGTTAGTGCCATCAATGTTGAGGCAA
TCAAAGAAAATCCTTCCACAAACCTTCTATAGTAACCGTCCAAACCCAAGAAATTTTGAATATCCGAAGGGGATAAAGCT
CTTGGCGAACTCTTAACTGCATCCATCTTCTTATGATCTATCTCAATGCCATCACTAGAAATAATGTGACAAAGAAAAAC
CACAGATCCCAACCAAAACTCACATTTTCTAAACTTTTCAAAGAGTTGTTGGTCCATGAGAACTTGCAACACAATCCTCA
AACGATCAGTATGCTCATCCTTACTCCTTTAGTAAATAAAAGTATCATCGATAAATACAACCACAAACATATCAAGGTAT
TTCCTAAACACCCTATCCATCAAATCTATAAATGCGGCGGACCTTCATTTTTTGGGTTAACTATGGTATCATTCAGTATT
CCTCCTTTTGGCCTTGGGATCAAATGGGTCAAGATTTGACCTTCTTCTGTTTCTAGTGATTAATCGATATCGAAGTTGAT
GTATCTTTTTCGTTCAGAAATAAGACATCATCTTTCATTTCCTTTAGCATCTTGTCAGATCCTTCCACTTTGTAAAAAAT
ACGTGCAACCATATCTTCGGTGCGGATATATTCAGGATGAACCCTTTGCTCTTTTGTCTTTTGACGCTCCTGAGAGGTAC
ATGTCATTTTTGTCACCGTCCCTCGCTCTCCAATTCGTACCACAGTCGTGCAATTCCCTATCTCGGTCTCTCGACTCATC
ATCACGCTCTCTATTCCAACCTTTGTTCTGACCTGGCCTTGAATAGTTTGGGCAGAAACCTCCTCCTTGATTTTCTAGAA
AATGTACTTGTTCATTGTACATATGTTCAAAGGAAGCTTCATCTGGACTTACTCCACTAACTCCGACTGTATTCAAAGGC
TTAGAACCCTCTCCTATGACATGTTTCAATAATAGATCCATTTGGGTCATCATTTTGGCAATGTTTTCATCCTGCTCTTG
GTCCTTTTTTATTTGTTCCTTTGTCATCTTGAAGGTCAAAGGAGACACCTGATCTTCCCTAGTGTACCAAGCACAATTAA
TCTTTTTCATCCCATCAAGAAGAGAAGATGTTATTTCAAACGGTTTTTGCATTACTCCTCGTTGGATAAGTTGGTAAGCT
ACACCCTTGTTGACTGAGTCTAGACTTCGGTAGAAGTGTTGTAACAACACATTGTTTGTGAGTCCATCGGTTGGACATTA
GAGCATCAACTTTTGAAACCTCAACCATGTCTCATGAATTGGTTCACCATCCATTCTTTTGAAGTTCTTAATATTATGTC
TCTATGCCATCATTTTCTAGGAAGGGAAAAACTTTACATACAACGCATCAGTGAGCTCCTCGAAAGAAGTGATTGAATCC
CGGGGTAAATCAGCCAACCACTTTGTTGCCTCCCCCATTAGAGAAAAATGAAACAAATGAATCAGACCGACTCCTTAGTG
ATGTTCTTGAATGAGAATGGCCCACACACATCCACAATGTTTCAGATATGTTAATGAAGATCCTAAGTAGCTAGGCCTCC
ATATAAACCCTTCATTTGCAAAAACTGCAACATAGTGTTAGTCACATAAAATACTACATTGCCCACAACCGAAGGCAATT
GTATAGCACTCACACTTCCCAACAAGTCTTCATTGACATTGTGAAAGTTACTGATGTCATCATTGTGTCCATGTTGGCTA
GCATTGCTCCTGTTAACACTCATCATGTCACCTGTTTACGAACAGCCAACAAGAAACAAAAATAAGTTGATTCAACTACA
ACAACATTAGTTCACAACTAAGCTTAACTAATAAAATTCTAAACACCACTCCCTGGCAGCGACGCCATTTTTGATAACGC
TCAACTACATTTCATCTAATTCTAAGTGTAGGCGGTGGAAATCAAGTATAAACCCAAATTTAAAGTTGGGGTCGATCCCA
CGGGGAGTGATATAGTAAGTAATTCAATTATGAAGTAAGTGGAGTGGTCTAATAGTTTGTAGGATTAAACATTTTGGAAA
TAATTAAAGTAAATGGAAAGGGTTTGATAACTACTATGAGAACGTGGGAGTAATCAAGTAGTGAGGTATCTTTGGGAGTG
TGATCAATTGAATGCTAATTTAGCTGAATGGGTTATTATTACTTACTAACAGTCGTTGAATGTTAGTGGTCGGCTAGGCC
TTAAGTGTTATAACTATTTCTCAACCAACTATTACGAGTCAAGGGAGTTATCTCGAACCTCGACAAGCCCAACAAATATA
AACAACCCAAAACCTCAATCAATCTACTTTTTCAATCTAGATTAGTAAGATTGAAGTCATACCCACTCTCTCAATCTATG
TCCATAATAACCCAATCGCTACAATCATCAATTAATAGTTTTAATTATAAAAATCTCTTTCTCAAGCAAGCTTTGAATGC
AAAACAAGAACCGCATTGGCAACTACAATTCATAAATTAAAACACAACTATTAATTGAACCCACATCAAATCAACAATAA
AATTAGTAAATACTAACACCCATAAGCTAATTGAAACAGTCAATCACATGACTAGACCCCCAAGAATGGGGGTTTTAGCC
ACACACAATCAAGAGGAAGAAATCTTTACCAACTATGTTTTCCATAAACTTGGGCAACAATCGACAAGTCTTCAAAGGAA
ATTAAACTCCAAATCTCCACTCAAAAACATAAAGAACAATGTTAGGGATCAAAAACTCAGAATTTAAGAGCTCATAACTT
AAAACTCAGAAAAAATAGTTAAAAACTCCTTTTTTTTCTTTTGAAAATTTCATTCATACGTTCTCAAATTTCAGGTTCGG
AGTCAATCGGCAAAATAAGTCGGGCTTCACCGATTAGGTTGGCAATCCACCGAGTACTTCTTTGCATCTGTTACACCATG
GAAATTTGTAAGTTGAACTAGAGGGTTCTAGGGCCTTTCAGACGAGTTTTGGAGTGTGGTATGAGGATTGAAATCACAAG
AAATGATTCCCGTACTTAGAATGGAGGTTTTAGGGGCTATACGTCAAGGTACAACCCCCCAAGGACCCCTGGTGGTCCTT
GAGGGGGACCCCAAAAACAGTCCCCAAATCTGCAATTTTTAGTGACCTACGAATGCTATCTACTGGCTGTAGATGGACCT
ACGCCCCGTAGGTTGGGGTCGTGGGTCAAGGCCTGCAATGGCCTGCAATTTCAGAGCTGCAGACCTTACCGACGGAGGTG
AGTCACGCTTAGTAGGTTAACCCACGGTCCGTGGGTGGAGGGGCGTAGGTCAACACAGTTTTGGTTAGTTTTGTTGTAAG
TTAGGCGTTTGGGGCTTAAGTTAGTAATTAATTAGGGGTTAAGGGATGTAGGTTAGTTAGTTATTTAACCATCTATATAT
ACTTAATATAACCCTAAAACTAAGTCATTAACTCATTCATCTAAGACCCCAAAATTCTCTCCAAAAATCCTCTCTCAAGA
AGTGAAGAAGAAGAAAAGGGAAGAGGGCAGCAACTTAGGTCGATATTATCCATTGAAGCAAGCTTTCTTTAGGGTTTTGA
ATCAAGGTATATTTATCTTATTCATATATGGGTTCTTCCCCTAAAGAGCCCCCAAAGTTATCCCCCAATTGTGAGGTCAA
AAACCCAATTCTAACTAGGGTTCTTCTTACATTGTGGGTAGGACTTGGGTATGATTCCAATCTAGTGGATAATACGTAAT
TATGATAGATTTAGCTTTTTTTAGTGATATTATGATGAATTCATGATATTTCTATTGTAAACCCTAGTCTAAATTGATGA
ATGTGATATTTGTGGGTTTATGCCATTAGAGATGAAATTGAAGGTTCATAGGTGATCTTCCTAAATCAATGTCATGTGTA
GTAATTGATCAAAGTTAGAATCACATAATCATTAATTGAACCAGACCTTATTGAATATGATTGAATCTTGTCTCGTAGAG
TTGAATTTGAAACTTTATGAACAATTGTGACTAGAATAACCTAGTAATGAAAGATGTGATCAAAATACCTTGAAACCTAG
GTATAAAAAAGAGATTTAGAAAGAAACCTTGAGAGTAAGGTGTGTGATCATAATAGCTAGGGTTTAGGGTGAAACAAATG
TGATTAACTAGATGTTTTAAGGCTTTGAGAGTAAAGTCTAAAAGAGAATAGAAGTTTAATAGGTAGAATTATGGTGAAAG
GCCTATACTTATCTAACCTACCTTATGAATGCTTTAAAGTAGAAAGTGATAGACTCACTTGAACATGGATTGATTGTCAA
GGACATCCTTCCATGAGAGATGACTGTTATGCAAGTCTTAACAATTAAATGTTGGGGTGTATGCTTGGCCTCAAGTGGAT
ATAGAAGATGAGATGGAGTGTCACACAAGATAGGGTTCGGGCTCCAAATAGAAAGGAGAACCACACCTAGTTGATGTGAG
GACCATCTAAGTTAAAGGGGGAACTCTTACGTAGTAGAGTGTGGGTTTTCCTAAAGTTAGGTCTCATGAGATGGGAGCTT
TCGAATGAGTTGAGTAAAGGTTCCTAGTAGCAATCTCCATATCCAATGAACTAATACATGCTTAAATAATTCAAAAGCTT
AAATGAACTAAGACTTACTTAATGAAGTAACACATGGTGTTCAAGAGTGTAAATGGAATTAGGCATACTTAAGGTAGTAT
CTCATAGGGTCCATGTGAAGAGGAACTTAGACATACTTAAGAGAGTATCTCATAGGGTTCAAAGTATAAATGGATTTAGA
CATGATAAAGTAAGTATCTCATAGTATCCATGCTAATAGTGAACTTAGACATACTAAAGGAAGTATCTCATAGGGTTCAA
CCTAATTATGAACTAATATGTGCTTAAGAGAGTACCTCATAGTGTTCCAAGGTTTAAAGAGAGATGAACTAAGTTGTGGT
TAAGAGAGTACCTCATAGTGTTCTAAAGTTAAAGAGAGGAACTAGGTTCCAAATCAAGAAGTGTTAGTATGAGGACCTAA
AAGTGGTACTTAGTATGAGTAGTATTATGCGTTGCTATTCCTGCATTGCACTAGTATGACTTAGGGTTATTAAAGAAGAT
ATTTGAGATAGGATTGTGCTATAGTTTCCCTCCTTGCTATATTTGACTAATGGTGAGAGATTCCATTAGTTGTGAGAGTT
AAACTAATAATGACACCGAAGGAGGGTGAGTATGACTAAGATGACTTCAAGTTTATGCTTAGTGTGAAGGGTAGTATAGG
ATGCCTTTCATACATTTTACAAGTGTGCTTTGAGGCTACTTAGAAGTATGGTGCCCTTATGGTGTAAAAAAACTTACAGA
CTTGACCATGTATATAGACTATGATTAAGATGACTAAAAAGGGATACTTGGCTTAGGTGGTATTATGGGAAGCTATTCAT
GCTTTGCACTTGTATGCTTTGAGGTTACTTGAGAATGGTTCTATTATTTGTAGATGAATAAGTGTCAATTATGCTTATTA
TGATTATGACTTATCTCCTATGGTCATTAACTATGTCTTATGTCGACTTATGATGATATGATGCTTATGTTGGAGATTAT
GTTATGATTATGTTATTATCTTTTATGCTTATGTCTTATGTTGACTAACCAATTTGAGATGCTTTTATGGTGTTATGCTA
GCTATCATACTTGGTTCATTTTGTACTAACGCATATTGCCTTCATTCTAATCAAATGTAGGGTTTGGAGACTTGAGTGCT
ATCTTGAAGCTATGTTTCTGAAGGAGCTAATGAGTTGAAGATCTTGGTGAGTCCTCATAGAATCGAGGACAATACCCACA
TTTCCTTGTAAAAGATTTAAATTTTTCAGTATTTTTCTATTATCTTATGGTATGATATGCTAAGGGCTTGTATGAGACCC
CTTCTCGGTCAAGTATGCATGTTATGTCTAGGGGGTACCCCTGGGTTGTGACAAACTTGGTAATCAGAGAAAAAGGTTTA
GTATGGTTCTAGGATTGTCTCAAACCACGTCTAGTAGAGTGTTGTTCATAAATGTGAAGCATGCCACATTTATGAATAGG
AGGCTATTGGATACTTAGGAAACTTCACTTCTTCATTCTCCAAGTGGTTCCATAGAGTTTAACTCTATAAGGTCTCTCTC
CTATTCCTTATCCGATGGTCTTTAGGATATGACTACTCGAAGGGCTTATGCTACAAGGAGTGATGGAAAAAGGTTGATTG
AGATGACAATTATGGATATAGGACTTGATAGATTTGAGATAATAGATTGTGATGTTGTCTTTAGTACGAATGGGTTGCTT
TATGGTTGTGTTTAGTTGTCCGTTGAACCCGACTTAGTTATGATGAGTTTTGAGGTATTTTTATAGATTTGTTGGATAGG
GTGTTTAAGTAATGCCTAGAGGGGTTGAGTGAATAGACTCCTTTAAGAAGGGTAGAAGTGTAATTTACCATGATTTAGAA
CCATCTTGTGTGATGGATGTGAAAGCTTAGTGATGACTTGCTCCGACCTTAGAATTGAGTGAAGTGATACTTGAAAGAGC
TAGTATAGGCTTGCTCCCAAGGGGGAGATAATGTGCCTAGATTGCAAGGTCGTTGAGTATCCTTGATGTTCATGAATGAG
GGTTTCTAGAAATTTTCACCTTGAGAGGTGTAGTGACTATGAGAAGTTTAGTCCCGGTTTGTTAGGCTCATGTGAGATCT
TAAGTGGTATTAGTAGGGTTGTTTGTGAGGAATAGTTGCTTAGTGATAACCTCTCTAATTTAGAAATACCGTTAGAGGTC
TTAGACCGGCAAGTTAAGAAATAGAAGAACAAGGAAGTTGTTCCGTGAAGTAGCATGGAGTGTCTTTTCGTGAGGGTTTT
AGGTGAAGGTACTACTTCGGAGGCCAAGGGCCAAATAGATATCCCAATGTCCTCATCCTTTTTCTTCTACTCCTATTCAA
GCTTGAGATGATAGGTTCCTCTTGGTTTTCTTTTATGTTGTGTCATGTGTGAATTGTATGTTTCCATGATCTTCTTATGT
GATGCATGTTCATGAAAATAATTAGGTATTGTTAGAAATGACTTATATGCATTGTTTTCCTCATGTTGTAGTGCATTTAG
CAGATTTGCATAAAGACTTCATGAGATGAACTTTGAGCATGCCTTAGTTTCGGGAGTTTAAAAATTCCTCCTTGAAGAAT
GCATTTTGAGAGTAAATTGAATTTAGGCTCCATGAGAGAGTATGGAGAATGTTTTAGTTAGGATATTTTAGTTCCTCCTT
GAAAAAGAGTAAAATATAGAATTCATGCATTTTGGGTTGGTAGATGTAGTTCCTACCCCCTTGTGTTGCATTGAAAGAGT
TTAGCTTGGAATTGTAGTTATCTTTCTTGGTTGTGTGCATTTAGAAGTAGTGCATGCATAATGGACTGATAGTTTAGAGT
TGTAACTTTAAGAAGTGTTTAGAATCATCATTCGAGGATGAATGATCCCAAGGGGGAGATATTGTTACTCCCAGGAAATT
TGTAGGTTGGACTAGGGAGTTCTGGGCCTTTAGTAAGAGTTTTGGAGTGTGGTATGAGGATTGAAATCACAAGAAATGAT
TCCCGTACTTGGAATGGAAGTTTAGGGGCTATAAGTCAAGGTACGAACCCCCAAGGGGTCCTTGAGGGGGACCCAAAAAA
AGTCCACAAATCTTCACTTTTTAATGACCTATGGATGCCATCTAATGGCCGTAGATGGACCCACACCCCATAGGTTGGGG
TCGTGGGTGAAGGCCTGCAGTGGCCTAAAATTTCTGACCTGCATACCTCACCCACAGAGTGAGTCACGCTCAATAGGTCC
ACCCACGGTCCGTGGGTGGAGGGGCGTAGGTCAAGACAGTTTTGGTTAGTTTAGTTTTAAGTTAGGTGTTTGGGCGTTAA
GTTAGTAATTAATTAGGGGTTAAGGGAGTTCATTTAGTTAGTTATTTAACCACCTATAAATACTTAATAGACCCCTTAAA
GTAAGTCATTAACTCATTCATCTAAGACCCCAAAATTCTCTCCAAAAATCCTCTCTCTAGAAGTGAAGAAGAAGAAGAAG
AAGAAGAGAAGGGAACAGGGCAACAACTCAGGTCGATTTTCTCCATTGAAGAAAGATTTCTTTACGGTTTTGAATCAAGG
TATGTTTAGCTTATTCATCTATTATGGGTTCTTCCCCCATAGAGCCCCCTGAGTTTTCCCCCAATTGTGAAGTCAAAAAC
TAAATTCTATCAGGGGTTCTTCTTACATTGTGGGTAGGGCTTGGGTATGATTCAAATGTAGTGGGTAATACCTAATTATG
GTTGATTTAGCTTTGTTTAGTGATATTATGATGAATTCATGTGATTTCTATGGTAAACCCTAGTCTAAATTGATGAATGT
GATATTTGTGGGTTTATGCCATTAGAGGTGAAATTGAAGGTTCATAGGTGATCTTCCTAATTCAAGGCCATGTGTAGTAA
TTGATCAAAGTTAGGATCATATAATCATGAATTGAACTAGACCTTATTGAATATGATTGAATCTTGCATGTAAAGTTGAA
TTTGAAACTTTATGATCAATTGTGACTAGAATCACCCAGTAATGAATGATGTGATCAAAATACCTTGAAACTTAGGTATA
AAGAAGAGATTTAGAAAGAAACCTTGAGAGTAAGGTTTGTGATCATAATAGCTACGGCTTTAGGGTGAAACTAATGTGAT
TAACCAGATGTGCTAAGGCTTTGAGAGTAAAGTCTAAAAGAGAATAGAAGTTTAATAGGTAGAATTGTGTTGAAAGGCCT
ATACTCACCTAACCTACCTTATGAATTCTTGAAGGTAGAATTAACGTGATAGAATCACTTGAACATGGATTGATAGTCAA
GGACATTCTTCCATGAAAGATGAGTGTTAAGGTAGGCTTAACAATTAAATGTTGGTGTGTATTCTTGGCCTCAAGTGGAT
ATAAAATATGAGATGGAGTGTCAAACAAGATAGGGTCCGGGCTCCAAGTAGAAAGGAGAAGCACACCTAGTTGATGTGAG
AACTATCCAAGTTAAAGGGAGAACTCTTATGTAGTAGAGTGTGGGTTCTCCCAAAGTTAGATCTCATGAGATATGAACCT
TCACATGAACCAAGACATACTTAAAGAAGCATCTAATAGTGTTCAAAAGCATTAATGAACTAAGACTGACTTAATGAAGT
AACTCATAGTGTTTAAGAGTGTAAATGGACTTAGACATACCTCAGGTAGTATCTTATAGGGTCCCTGTGAAGAAGAAACT
TAGACATACTTCAGAGAGTATCTCACAGTGTTCAAAGTATAATTGGATTTAGACGTGCTTAAGTAAGTATCTCAGAGTAT
CCATGATAATAGTGAACTTAGACATACTAAAGGAAGTATCTCAAAGGGTTCAACATATTATGAACTAAGATGTGCTTAAG
AGAGTACCTCATAGTGTTCAAAGGTTTAAAGAGAGATGAACTAAGATGTGCTTAAGAGAGTACATCATAGTGTTCAAAGG
GTTAAAGAGAGATGAACTAAGATGTGCTTAAGAGAATACCTCATAGTGTTCTAAAGTTAAAAAGAGGAACTAGGTTCCAA
ATCAAGAAGTATTGCTATGAGGACCTAAAAGTGGTACTGAGCATGAGTAGTATTATAGGGTGCTATTCATGCATTTCACA
AATATGACNNNNNNNNNNNNNNNNNNNNNNNNNNNNNNNNNNNNNNNNNNNNNNNNNNNNNNNNNNNNNNNNNNNNNNNN
NNNNNNNNNNNNNNNNNNNNNNNNNNNNNNNNNNNNNNNNNNNNNNNNNNNNNNNNNNNNNNNNNNNNNNNNNNNNNNNN
NNNNNNNNNNNNNNNNNNNNNNNNNNNNNNNNNNNNNNNNNNNNNNNNNNNNNNNNNNNNNNNNNNNNNNNNNNNNNNNN
NNNNNNNNNNNNNNNNNNNNNNNNNNNNNNNNNNNNNNNNNNNNNNNNNNNNNNNNNNNNNNNNNNNNNNNNNNNNNNNN
NNNNNNNNNNNNNNNNNNNNNNNNNNNNNNNNNNNNNNNNNNNNNNNNNNNNNNNNNNNNNNNNNNNNNAAAAGGGGATA
CTTGGCTTGGGTGGTATTATGGGATGCTAATCACGCTTTGCAGTTGTATGCTTTTGAGGTTACTTGAGAATGGTTCTATT
GTGGTGTAGATGACTAAGAGTCAATTATGCTTATTATGATTATGACTTATCTCCTATGTTCATTAACTATGTATTATGTC
GACTTATGATGATATGATGCTTATGTTGGAGATTATGCTATGACTATGTTATTATCTCTTATGCTTATGTCTTATGTTGA
CTACCCATTTTGACATGCTTTTATGGTGTTGTTCTAGCTATCATACTTGGTACATTTTGTACCAATGCATATTTCCTACA
TTCTACCAAATGTAGGGCTTGGAGACTTGAGTGCTATATTGAAGCTAGGTTTCCTAAGGAGCTAAGGAGTTGAAGATCTT
GGTGACTCCTCATAGCTTCGAGGACAATACCCACATTTCCTTTATGTTTTTTATTTTCATGTTGAGACTATTGTATGGGC
TGCGTCCCAAGAGTTTAATCTAAAAGTTGTATTAGATGGTTTGCAACAAAGTATAGAAGGACTTCCGTTTGTTTTTATGG
AAATGACTTCGATTGTAAAAGTTTTAAATTTTCCGGTATTTTCCTATTATCTTATGTTATGATATGCTAAGGGCTTCTAT
GAGACCCCTTCGGGGTAAAGTACGCCATGTTACGTCTAGGGGGTACCCCTAGGTCATGACACCATCACCTTATTGGCTTA
GCTTTTCAGCCCTTCCCTTATGTAACTTTAGGCGGTCAAAAATTTCTTTGTTGATCCATTTGGCACTTCACCGAAACCAT
TCTACTGGCCGATTTGGTTTTGCCCATGGGCTGGCCTATTGTACCTTTTGGTGAGCTGAAGAGCCACTCGGGGAATCACC
GAGTGGCTTTGGCGAACATGAATCTTGGTTTTCTTTAGCTTTTTCGGTCCTTTTTGCCCGGTAATGTCCTTGTCTTTTTC
TTTGGCCTTCATTGCTGCAAATTAGCATTTTAACATCAATTTGGAGTATAAAATAGGCATTGAGGACTCTAAAACTCTAA
ATACTAAGCCCTAAATGATTCGAAATCCCCGATTCATCATAGTTAAGTTGTGCAGCTGATAACGGATACTAGCATAAGCA
TGATTACCAGTGAGTAATGGTATGTCGTAAATTGATCCTTTCATATTAGTTAGATGTCTTTTTTCAAGAAGTGTTGCTTG
AGATAGCTGCTTCAGGCTAGTATTGTATCGTTGGTATTTGAGCGTCAAGTGTTTTGTTTTAATTGCTTAAGCACAAGCAA
TGGTTACAAGTTGAGGGTGTTGATGTGCCGTGAAATCATGGCACATTTGATGCTCAAAACTAAGGACTAATGCATGAACT
TTAGGGGTTTATGTAGATTGCATGTGCTTGTTGATGTTTAGACAGATTTTACACTTGTGTTGGAAAGCTGGAAAAGAATC
GTGAAAGTAATGCACTGAAGGAACACCACGGAGCCCCAAACGAGCCGTGGTATTTATAACAAGCCGTCCCGAGGCTCATG
ATGACGAGATAGTGAGCATTGGGAAATCGACCGAATTCAAGTGAACACCACGGAACCCAAACGGGTCGTGGTCCTGTTAA
CGGATCGTCTGGTGTCCCATGAGGAATGGTATCAATAAAGCTTCGTGGAGCTAATTCTGGAGTAAAGATCACGGGACCCT
AGACAGGTCGTAGTGAGGTTGACAAATCGTTATGATGCTCATGAAGCGGATGATGAAAATCTAGTGAATACCCAAGTGGT
AGCTCAGCACCATGATGATCAACCGAACTGTGGTGCTCAAGACTGGCAGTCTGGTTGCCCGTGATCAATCTCAGAAAAGG
AAGTCCCACGGTCCGTGGTGCTCATGACCACGACAGGCCTCACATGTTGTCTTGTGCATTACAGGCCGTTACGCCGCCTG
TAAAGCCTTCCGACAAACCAGTCCTACTTTATACAAGACTCAGTTTGAACAGACAATTTGAATATAATTAATTAGGTTTA
TATTTGAAGGATATCTCATCTTTGTATGAACAAAATGTGACTTTCCTTATTTTCAACTTTGGTTTTTATCGATTAATTTT
GGATCAAGAGTTGAAGGATGCTTGATGATGCTCTATGGGCCTATCACACTGCATACAAGACTCATATAGGTATGTCTCCT
TACCAACTTGTATATGGGAAATCTTGCCATTTACCGGTAGAGCTAGACCATAAGGCTTTGTGTGCAATGAAAAAGCTAAA
TTGGGATTGGTGAGCCGCTTCTAATCAAACAATGAATGACTTGAATATGCTTGATGAGTTTCGCCTAAAAGCTTAAGAAA
CTTTAGCCTTGTACAAAGAGAAGATGAAGAGGTATCATGATCAAAAAATTGAAAATGAGAATCTGTTGTGGTTGATCTTG
TGCTTCTATTAAACTCTAGGTTGCACTTATTTCCGGGCACAGTCAAATCCAAATGGACCGGGCCATATTTGCTCACAACA
GTGCTTCCTCATGGAGCAGTTGAGCTTGAAAACAGTAACGGAACAAAGTTCATGGTTAACGGGCAAAGGATCAAGATGTA
TCTGGGAAACACAGAAAGTGTGCAAGAAGTTGTGGAGGCCTATCATCTTGATGAAGTCTGAGTAATCTAGAGGCTTGCGT
CGTGCCACGACGTTAAATCAAGCGCTGCTTGGGAGGCAACCCATGGTGCACAATTTAGCCAACAATAGGTTTTTGTTTTC
CATCTAGCAGTTTCTGTGTTTCGTTGAGTCTCTATATTAATTTAGATAGGTGTTTCAGTTTTTTTAGTGTTGGCTAGAAT
TAGCATAGGGTCCGTGTCTAAAAAGTGTCCAGAAAATATAAAAAGAAAGGGCTAAGGGCTGATACATGTACAGGGGCGAG
AAGCAGAATCTGCAGAAAAATGTCTGGTGTAGCGGTCTACGGACCCCATCGACGGTCCGTCGTTCACTCCACGGACCGTG
AATGGCGTCTGTAGACTCCATGTAAGTCCCTAATTATTTTTCAAGCGTTGAGGTGCTCTACGGTCTCGACCCACGGACTG
TAGATCGACCTACGAATCGTTAACGGGGTCTCGTAGGTCGAAACCCTAGTTTGCCCGAGCTGACCCGAACTTCCCCTATT
TAAAAACCCAAAAGTTTAAAACAGTTCCCCCTCTTTTCAAAACACTCATCTGCACCCCCACACCCTAAATCCCACAAATT
CACTCCCTCACACCACCCTCCGTTAGATCTCCCTAAGAAATTCACCCCCAAAATCCACACACTCACACCCTTCCCCTCTT
CCACGCATATTCCTATCTTCAAAAGGGTTGGTGGGAGCGTCAAGTTCTATGTCCGTGTCTGAGGTTCTGCCTACTGGGGC
GATTAATCTGATCACCAATGATGATGCAGTTAGAGTGGCAAACAACACTACTGATGGTGCTGTCCTTGTTGATGCGAGCA
CTACTGAGGGTGACCCGAGTGTTGATTTAGCGGGCTCTGAGAAATCGAACCCACCCGTTTGTTGATGGTTCATCGGTGCT
ATGCCCCACAGGATTGCTTCACCCAAATCCATTACTTTTTGTTGTTTTTGTGTGCATTGGGGACAAGTGCACCTATTTTT
GTTAGGGGTGGGGTAAATGGATTGTGAGTGATAGGGTGAAGTCTGTGTAACCTAACTCATAATCCTCTCTTAGGGTTTTC
TTGCCTGTGTTCTTTTCCTCAAAGAGACTATTTAATTTATGTTGAACCGGCATGTGTTAGGATCGCATGTGTAGAAGCAT
GAACAAAAATGAATCATGATGGCTTATGATTTTGTGACACCCATCCTAATTTTGTGATGTGTGCTAGACTTGGTAGGCTA
AGATAGGTTGATTGTGTTGGCTCTGAGTATGACATGATAATGAATCAACTTGATGGCATCACTTAAGCTGAAACTTGAAC
TGGGTAATCTGATCATCTGATAATGAAACTATGTGCCAAGAGTGTGTGAGAATAGCTGATTGTTCAAACAATTTTTGTGC
AAAACTAGAACTTGCTCGATTAGTCCTGCTAAGACAATTCAATCTAGAGGCTAGGAAGTGATCATAGGCCCTTGTTCTGA
TAAGTCCACAAATTGCCTAAAAGGTGATAAAACCGAATGAAATACATGCTCCCTTTGATCCAAATTCTTTGAGCTTAAAA
TTAGACCATTTCTTTCTAAACCCCGAACTCACCTTCCCATAATCGACTATGTTGGCCCCGGTCCCTCTTTGGACATGTGC
AGCTCGACTTATACCAAAAGCCTAAGTTGAGGGTGGCTAATGTAAATAGTAACGTCAATCTTGGCCCTGACCCGACATCG
GGTATTGTGTACCTCAACCAATGGAAAATCCATAAGTTGAGCGTGGCTATGAAAGAGGAAACCGAAAGAAAAATGGGTAT
GAAAAGAGTTTGATTTTGAAAAAGAGAGGAGAGGATGTGACTTGTTGAAAGCTAAAGAAAAGGATAAAATGCAAGAAAAA
GTTGAAAGTAAAAAAAAAAAAAAAAACTACAAAGTCTAAAGTCACATCCATGGTTGAAGAAAATCAAGGGAAATAAGGAA
AAACGGTAGGATGACAAAAATAGGGAAAAAAGAGGTTGAAAGCCTAGTGTAATGTCAAGGAGGGCAGAAAGTCACTAAGA
AGCACCCAAATGTACCACACCTGACCCTGAGCCTACGTTAAAAGCCAAGAAAGTCCTATAGTGATACTAGAGTCTAGTAT
GGAGACTCTAAGCAGTGGAAATAAGGGCAAGCCTATGGTACTGAGCACTAACTGTACTTGAAGTTATTTCTGAGTGTGAA
TGTTGAATGAATCCTTGTACTAAAAGTCATATTCATTTTGTGAAAAGAGGGATTTTGTTTGAAGTAAGGGCATTAGTTAC
ATTGTCGGAAAATTGGTACCTTGGTAAGAGTACAATAGTGTATATTGTGTGTTGGTTGGTCGATCATTGTCATGTTTTGA
TCCGCACAAATTATCTTGTTGATTTTAAGAGCACAAAGTTGCACTCAAAGTAGAAGTTGGGATGAAGAGCCATGAGATTG
GTTGGGCTGAAATTTTGTGTTTCTGCACAAATGTCATTTAACGTCATAATGTGTTGCTTGTGGACAAACAACGATTTTAA
GTTGAGGGTGTTGATCTACCGTGAGTTTTCGGTACTATTGATATGTTTTTCTTAGGATTTGTTAATGTCTAGGGCATTTG
TGTGTTAGTTTTATGTGCTTTTGCTGTAATTTTAGGGAATAAATGCAGGCGCTAAAAGATGAAAATGTTGCTGAGGCAAG
TGCTGAAAAAGAGTAACCTACGGAGACACCTACGGACCGTAAGATGAGTGACGCCTCGTAGATAAAGGTCATGGGACGAC
CATACGTGGCAATATTGAAGCTCACAGAAATCTGGCCAAGTGTGGAACCAAGGTGGGGACTGACGGACCGTTGAATGACT
TACGGTCCATTCTGCAGCTTCGTAGAAGTGATCAGAGGAATGGTTCCAGTACCTGAGTTGAAATAATCTAAGTATAGAGC
GACGGAGGTTACTGATGGTCCGTCGTATCACTGACGGACCGTGCTGCTGGTTCATGGAAGTTAACTGAGAGAGGTGGATT
GTAATATTTTCTTTGTAAATTTCTAACTTGAATTAATAAAACCCTTTAGTTTGGTGTGTACATCAGGAGTTATCCTGAGT
GGAGTCCTACTACAGGTAGTTATTTAATTATAGTTTATATTCTTTATATGCTTAAGCCTAAATGATAGGTTAGACGATTT
GTGTTGAACTATAACATACTAAGTTACTACAACAAATGGCGATTATGTCTATTATTTTAACATGTTGGACAGTTCTACAA
AGGTTAAATTAAAATGATCTTCACAGATTCGTGAAAGTCTATCGAATGAATCCGTTGGATTACCCGTTAGCCAGGAGGGT
ATTAGGGTGAACCTGGATAGTAGAAGCTAATAATAATAAGTATCTTTATTAAATTGTGGATAGTTCTCTCAAAGGCCCTG
GTGTTGGCCATGGTTACCAGGTACTTCAATTCTTCCTTCTTTCATCTTTTATCTTTCTTCGATCTAGAGCCGTGACTATG
TCCGACTAAAAGACTCATATCTATGTCGGATATCTAACTTCACTTTTATAGCTATCATGAAAGATCTAGACATTATCCAA
ATATAAATAAATTTATATACGGTTTCTTGACTTGGTTCTGAGATGGTGGTACAGTCAAATTTGATGCAATACGTTATTGG
CTTTGTCTTAGTGACTCCGACTTGCCAGGCGTGGTCCAATGCCCATTAATGAGTTGAAAAAGGGGCTCTCTATACCCGGT
TAGAACTTCTAGACAGATGGGCTCAATAAAAATACGTACTTGAATCTTGACAGACCCTTTGCTCGGGTAAAAAGGACTAG
ATCCTTCGATACAACCATAAAACTATATAAATATTTGTATATATATTTCGATTCAAATTTATTCCTTGAAATCTGAAATC
TCAAATGGCCTCTGCACAAGAATAGCCATAGTTATAGAAACTTCAGTATAATATCTTGCATATAGGCATGGTTCAAATTG
CTTTTAAACCTTTGACCCTTAAAAGGTTACCTGAGACATTTTTAGAAATTTAAATTTTAGACAATCTTTGATGGGTTCGA
TTGAATCTAATGTGGCATATGGTCCAGTTTATTTTAATACTCATCCAAACCTGCAATTATCTTTAACTGATGCTAATATT
CTTGATGCCTTAACTTTAAATGTTAAAATGCATGGTTATAATTATGCGTCTGGATCTGCATTGATTTGCTTGTCTTATAG
AATTTATTTCAAATTAATTTCAACTTCAAACCCAAGATGTAAGTTATATGATACATCTGATCAAAAATTATTTTAGTAGA
AAGTAAATTTGCTAGATCTAAGGTCACTACTAGACAACCTATAAAATGGGAAGAAATTAATTTTCCAACTACTTGGAGTT
TGGACTCAGATGACGGATATAGTCACTAATTCTGATTATTCTCATATTACTCGGAATCCGAATGGTAGGATTTGTAAGCA
GTTTCATGATATTCCTTATAGTAGAAATTCATTTTCTTCTGATAGGAGATTGCCTGCTATCCATCATATTTCCCCCTTTG
ATCCCATGTATGCTCGGCTCGTAAGCGTGTTGCTTCGTTACATACTCTACCTTCATGTATATCTATGGATCAAAATGATA
GACTTGTTAATAAAATAAAAATTAATCCTCGTTTAAATATTGTTCATGCAAATGATATTGCTTCTGATATTTCTGATAAG
GACATTCCTTCTCAGTCCGAAATGGATTTTGATCTTAACAATACTTGATGATGGATGTACACCAAATAGATTTTAGTCCA
AGTTCTCTGGCAAGAAAGTACGTTCAGAATGAGTTGTTAAGTGATAAATGAAACCAGTTTAAAACTTGGTTTATTGACAC
TTATAGTGCCGATGATTTGAATAATATTTCACAGGAGTTTTCCGAAACTTGTGCTTTTACACAGTCAAATTATGTATTTT
GTACCTTGATTTATAACCACTTATTTACCTTTATTCATCAATGCTCTTGAACGATCTTATAAAGATGGAACTGGTAATAT
TATCAAGGTTGTTTACCCACCTCAGTCATTATTGCTTTTACCTAATCATACTGGTATTACTTTTACTGCCTTCAAAAAAT
TTGTTGAAGAGGATGTTGCGGCAGTCAGCATCAATGAAATTAATAATTTGATTTCTCAAAATAATTATTTGAGACTTTAT
GTTAAAGTTCTGGGTAAACATATTGGTTCTCTGGATAAAAAACTAGATGAATTAACTGCTTTGATAATTCAAATAAAAAA
TGATGTAAAAACTTTTAATAAAGCTTCTACCTTTAAAACTAAGGCAGAAGTTGATTTAACTATGGCTACTCCATGCAGAG
GCCATCTGAGATTTCAGATTTCAAATTCAAATCGATTTATGATTTCGAAGAACTTCTTGATAAAATGTATTCTGAATTTA
GTGCAAAACCCATAGATATGTCTGAAAGCTTTGCTAATGAAATGGAAAATACTTTTGATTTTGAAAAATAAGTGTCTTTA
GAGTTTAATAAACTTCATGGTTGTCCTAAGAAAAATAGTGGTAATACTACTAAATTTGCTCATAAACCTAGTTTGCAAAC
TTATTATTATTCTAGACCAACTCCTCAAGATGTGCTTATAGAGGAATGAGACTGGAATCAGACTAATACCTCATATAGTG
GGTCTGAAATTTATGAATGTAATTTTGTTGGCTTGACTGATAGACAATTAACTATTCTTGCTCATAGAATGCTTATGTAT
GCAACTATCCGTAGAAGTGTTAAAAATTTAGATAGAAATATTTGCAAAATGATAATTGTAGGATTTCCTGGCCAACTTTG
GGGCTGGTGGAATAACTATATGAGCATTGAGGCCTAAGCAGCTGTAATTAATGCCAGTTCTGATACTGAAGGTGATGATT
AACTTAGGCATGGTTGTAGTACAAAATAGAGAAAACACGGTTTATACCTTAGTCTTAACCATTTTAGAACATTTAAATGG
TAGATTTACCAATCAGTATGAGACTGTTCGTACCATGTTAAATGGTCTACGATGTGGAACCTTAGGGGAATTTAGATTGT
ATAAATATACTTATATGAGTAGGGTGATGGAACTACGCGTGAACAGTTATGAACACTGGAAAGCTAAGTTTATAGATGGC
CTTCCTCCGTTATTTGACGAGCGAGTTCGAAAGATTCTAAGGAATACGGTTGGGGAAATCCCTATAGGGATTATACCTAC
GGAAGCTAATAGTAGTTTGCACTCAAGAAGGGATATATTTGTGCAACAAATTAAAATTAACTTGACAGCTTAAGATAGAT
AAGTTCAGAGAAAGATCTCAGCTAGTAGACTTTTGTGCCCAGTTTGGTTTACCCAGTACTTTGGCTAATAGCAAGAAAAC
CAAACATAGAGATTCTAGAGGCTCCAATCACGATGAACCTTATAGAAAAATATGGTCTAAGCATAGACATAGATCTAAGG
AAGTGCGAGATGATAGAAATGCCTCTCGTAAGTTTAATAGATTTACCAAAAATAGGCCTAGGCGGGAGCTCGCCAACGCC
GCCGAGTTTGCTCAATTCCGAGTTCTGAGTAAAATGTTATGATGGATTTGCTAACATCGTGCAAACCTGGCAGCAGCTCC
GTGACGCAGAGCCAATAGGACCTCACTGCCTGGTGAAAAATAATTCTGACTCCCAACTCATTTTATTTATTTCTTTAAGG
GTATTTTAGTCCTAGAAACCCTTAGGAGGTCATCTAAATTGCCCTAAGCGGGTAGAAAATTAGTTTTCTTAAATAAAAAA
CCCTCTCATCCACTCCAAAAATTCTACGCTCAAGAAATTCAAGAGAACACTAAGGCAAGGGTTCATCTTTCAAAGGTTTT
CGTTCAAGTTGCTTCAAGAAGATATTCTTTCAGGTATGTAAGCTTCCATAGTATTGGATTTGTTCACCCACACGCCAATC
ATTTTAATTTTAGCTTTAAATTCATTCTAAAAGTTGAAGCTTTGATGTTCTTGTTATGTATTCATGAATTTGCTTTCGTT
CCTGAATTGGGCTGAGATTGAGGAATTCGTGAGGTTAATGTGTCGATTTATACAGGGGTTAGAGTTAGATTCTAGTGTAC
ATGTGTTAGGTATCTAAATCTAAAGAGAGATTGAGAAAAAGAATTGAATTTAGGCGAATTAGGGTTAGAAAACGAAGAAG
AAATTTCGTCGGTCGAAATTTGAAGTTGGTTGCGCGTCGCGGGGCAGGTCCCCAGATTTGCGAATTTATGTTTCGCGTCG
CGGAGCTGACACGGAGTTTTCTGTCTCAAAAGCCATTTTCAAAACCAAATTTTAAAAGCCTATCTGCGTCGCAGACCCAC
TCTCAAATATTGGTTTTTAGTCTTTTCTCATGTTTAGCTATCTAAAATCATTCCTAAACATCATGAGATATTTCCTATCA
CAAATCACAACCTTCAATTAATAAATCGCATTCAAGGTAGAGTTGAGAGTCCAGTCTTGAGAGTTCTTTCGAACATTTTT
TAGAAAATCACTTTTTGTCTTTTGAGGAGTCTTCTACAAATTCTAATAACTTGTTTCAAGACTCGAGCAAGTGAGTATGA
GAGTGAGAATAATGTATTCATGAATCTACCTTGTCATCATGAGATCTTTCTTATCATGAACTATAACTCTTGAATTCATA
ATTCACATTCAAGAGAGAGCTAAGAGTAGAGTTCAAGAAAGCCTTTGAGTTCAATTGTGAATCCCTTGAGATCAACTATC
GATTTGAACTAAGTTTTGAGGAAGTAAGTCAGAGAATAAGAAGAGTCGTATACCTGAGTTCCATATGATTATGTAGGTCA
TCGAGTCGAGTTATTTCATGCCCATAATTCTGCATGAACTTCATAAGTTGAGCATCCTTTAGAGAAGTGGTATCTTCAAG
TTCTAATCCTTTAAGTATTTAGTTCCTTATTCCCTTTGATATTATATGTCTAATCATGGGACCATTACATGTTACCTATG
AAGTCCTTGAGTTGAATTGTTCGTGCCCATAATTCCGCACGAACCCTAAGTCGAATAGTCTTGAGATGAGAAGAATCTTT
GAGTCATTGAGTTGAGTAGTTCATGCTCATAATTCCTCATGAACCCTCTGAGTTGAGCATTCTTGAGATGAGTAGTATCA
TTGAAGTTCTTGAGTTCCAATTATTGAGTTATATCTATGGTTGTTGAAAACCTTGCATTGAGTCGTTCATGTCCATAATT
CGGCATGAACCATATTATAAGAAGTCTTTTACAAATGTTTTAACTTTGTTTTAGAGCTTAAGCTTTGAAGTTGAGTAAAG
AGTAAAGAGTAAGAATAAAGTTCATTTTCTTTAAAATGATATATGGGAACTAAGTATTCCCAAAAGTAAATGTTTTCACA
TTTAAGATGAAAGGAAACTGAGATTTCCAAAAGAATTTTGAGCATGAAAGGGAACATCGATTCCAAAAGTGTTTTTAAGC
TATTTTTTTGAGCACTAATCTCAAGTCACAAAAGAAGTATGTTTTTAAAAACATAAGATCTAGTATATTTTGGGAGTAGT
ATTGAGCACCAAATTGGGGACGAGCATGAGTTTAGATAACTCATGTCTCCATAAAACCATGTAGCCACCATGGGTAGAAA
AGGGTGATACTTTATAGATGAATCATGTTCACAATAGACTAGTGAATTCACTAAGTTAAGCGTTCTATATGACGACAAAG
TATAGGACAATTCTGGCAGCGTGGGCAAGATGATGTATCACCACTTAGGCTCATAGTGGTGGTTGTCGGTTAGATAAATA
GCCACAACAGTATTGACATGGTTCCTCAAGGGGTTCTGCTTAGAATGAATGGGGGTATGGGACTTCATTCATGCATTTAA
CAAGTAGACTTTGAGAGGGAGCATGGTATGTTTTTTATGATATTATGATTATGAGTTAACATCATGTTTTAAACAATTTT
TCCTTTTTCTTTATATTGCACTTGTTTTAAACTGCCTTATAATGAAATAAGTTCAGTTAAGTATTCATGAGTTGAGTATC
CAGAGTTGAGTATTTCAAGTCGAGTATCATATCTTTGAAATTGAGTATCTTATCCTTGAGTACTTCTAAGTTGAATAAGT
TTGAGTAATTTTGAGTATTCCTTGATTTAAGTAAGTTTGAGAAGAGGTAAGTATGTTTCCTTTTTATCAAGTTTCAAGAT
TATGTTATGCTTTAGAATTCCTTTTACATGCTCGTACATTCCACCTACTGAGCCATTTGGCCTGCATCTTTTCGTGATAC
AGACACAGGTATTCAGGATCATCAACAGGATCTTCGTTGATACATCCGAGAGTTCGAGTTAGCTATGGTGAGCCTCCCTG
CTTGTGGAGGATTTCATTTACCTTTCAGTTATATCAGTTGTTAGGATGTCGTGGGTATTATCCCGATTTCCATCTTTATC
AGGTAGAGGCTTCATAGATAGTCAGTATAGTTGAGAAGTCTTTATTATTCATTTATTTTATTAAATGTTTTAAAGACTTA
AGTTGCCTATTTTATGGCGAGTTGAATATATTATTTTATTCTAAGTTGTTCATTTGAGTTGAAGTTTTGAAAGTTGAGTT
TATTGAATTTTATTCAGTTTTAAGCTTTTGCATGCTTAAGTTAGTCTTCCGTTCGTAGTCAACCAGGACGAGGGTTTGCT
TGGGGACCAGCAATGGTCTTTGAGTGCCGGCCACGTCCATGGTGTAGACTCAAGGTGTCCTAGGTTGGTTATAAATTATA
AACCTTTACACAAGAATTTAAAATGGATTAGGTATCCTATTGAGAATAAAAGACATTTATTTTCAAGATAATATGACTCC
AATATATTTTCAAAATTTGATATAAAATCAGGATATTGGCAAATCCAAATATTTAAAGAGCATTCTTATAGAACAACTTT
TAATGTCCCGTTTGGACAATACGAGTGGAATGTGATGCCATTTGGTTTGAAAAATGATCCTTCAGAGTTTCAAAAAATTA
TGAATGATATTTTCAATCCATATTTGGATTTTATCATTGTTTATATTGATGATATTTTGGTTTAATCAAAGACTCTTAAA
ATACATATCAAGCATTTTGACATTTTCGAGAAAATTGTTATACAAAATGGTCTGGTGATTTCCAAACCAAAAATGAGTTT
ATTTCAAACTAATGTAATATTTTTAGGACATATTATTTGTCAAGGAAAGGTTACGCTAATTCAATGATCGATCAACTTTG
CTTCAAAGTTTCCTAATGTAGTGTTATATCTTGAAAAGTGTTGATTTAAGCATTACCGGTGCTTATCAGAATTGTCTCAT
ATAAGTATATTTATACCATCTAAATTCTCCTAAATGGTCTACGATGTAGAACCTTAGGACAATTTAGATGGTATAAAGAT
ACTTATATGAGTACGGTGATGGAACTACCCGAAAACAGTTATGAACACTGGAAAGCTAAGTTTATAGATGGCCATCCTCT
GTTATTTGCCAAGCGAGTTCGGAAGATTCTAAGGAATACGGTTGAAGAAATCCCTTATAGGGATTATACTTATGGAAAGC
TAATAGGAGTTTGCACTCAAGAAGAGATAAATTTGTGCAACGAATTAAAGTCATCCAGACAGCTTAAGATAGATAAGCTC
AGAGAAAGATCTCAGTAAAGAGTCTTTTGTACCTAGTTTGGTTTACCCAGTACTTCAGCTGATAGAAAGAAAACCAAACA
TAGAGATTCTAGAGGCTCCAATCACGATGAACCTCACAGAAAAAGAAGGTCTAAGCATTGACATAGATATAAGGAAGAGT
GAGATGATAGAAAAGCTTCTCGTAAGTCTAATAGATTTATAAAATATAGTTCTAGGCGGGAGCTCGCCAAGATTAAGTGT
TATAAGTGTGGAAACTTTGGTCACATAGCAACCAATTGCAAGCTTGAAAAGCTAAAAACCTTAGAACTTGATGAAGAGGT
TCATGATAAGATTTATAGTATCTTATACACTTCAGGTTCTGAATTTGATTATTCTTCTGATTCTGGTTTAGAGGAAGAAA
TTGAGTTGCCTGAATTATCTGATAATAATCAGCATAATAATAATCAATATGCTAATACTTGTAATACTTGTCAAGGTGAT
ACTTGTTTATGTTAAAATGATGAGTTCTTTTATAAACTGCAATCTCAATTTGAAGATTTGAATATCAACACTATTACTTC
TGATAATGTGATTGAGCTCTTGAAAGAACTTACTGATAATGATCTTCGTGAAAAAATTATTCAGTTAGCTATTAATAACA
ATGCTAGTTGTTCAAAAAATTTAGAAAAAAAAAAAGATTTTGAATATGAATATTCTGCTCCTTATTCTTTGTCTGTAGTT
AATAACAGATTTAATAAATAAATTATTTCAACAAGAAATTCTTCTTTTGATGATTTAAAAGACGAAATTGAGAGTTTCAA
AAACGAGATTAGATCTATTAAACAAAATCAAATGATTTGTGATCATCGTCTTACTCAGATTGAAACTATTAATAATGTCA
CGACCCAAGCCTAGGGCCTAGACGTGACCGGCGAATGGGGAACCCGAAGGAACCCCAAACAAGCCTCATAGCGTATCTTA
CACATCATTGGTCGCGGAAGCAATTAAAATGACCATAAGCGATAAGCATAATCAAGGGGGAAATCGGGACTAAGGGAGCA
AGAAAAAAAGAAGAAGAAATGATACATAAATACCATACATGAGTCAAGCTCAAGCATAATACACAACTTGTCCAACACCA
CCTCTAAACGTAGGTACTTTAGCGGGGGCCAAGACAAACAACCGGGCTCACCCTCAAATTCAAAACATAACTAAAAAGGA
AAAGTCTTATACATAGCAAAAGATCATAAGCAACGTCCCCGGAATGGAGGACTCACCAATAACCTTGATAGAAAATCGTA
TTAGCCACACGGAGGACGAGGGTCAAGCGGTGCTCCGGTCCCTACATGGTGACATCATGTAGGCATAGAGTATGCATTAG
TACGTTTGAATGTACTAAGTATATGGGATGCAATGCAATGCTACAATGGATGGACATCATAGGAAAAATGCATAATCATA
CCCGATAGATAGCACATTAATGAAATGATATATATAATGACGCTTACACAAAAATCATATTTAGTGGGACGTAGTACATG
TGTGGCGAGTGACCATCAATATAGTATTTCCAAGGCCTACCACCCCCTTGGAGAGGCGAAAGAGGTACAAACCCCTCAAT
GTGGTTACTCGGGCCTACCACCCCCCGAGCTAGGGACCAAGGTACAAACCCCTCGATGTGGTTATACGGGCCTACTACCC
CCCCGTACTAGGCAACCAAGGTACCAAACCCTCGATACGGTTACCCGGGCCTACAACCCCCCGAGCTAGGCTTGGTCGAC
TCACAACATTTATATAGAGACAATCATATACATGTATCCATTTCATCATCATTTCAATGATTATATGACCATCCGACTCA
TAGGACGTACATTGAACCTTCCATTTCCTAAGAATTCTATAAGTGAGCATTTTATCAAACACATGGTGGGCTATTGTTCA
TGTAATTGAAATCATGTATTTCAAGAGTACTAAGTCCAACCAATTCCGAGATACATATAAATCAGCCCACCAACAACATA
CATATATATATCAACCTTCATAAATTGATCATGGAAGCATAAAAACCATAAACATCACATAAAAATTTCATTTCATAACA
ATATGCAAAATATACCATAATAGGGTGTGTAGTAGTAATTCCATATTTCAAGAGTTCATAAATAACCATAATGACCCATA
AACTTGAAGTAAAATTAGAGGATAAATGGTTGGACTTGTGGAAAGGAAGGTTTCCACAATCAACCCACATACCTCAACTT
TGGAGAATCCTTGATGAAGATTGGAATGGAGAATTGAAGCTTGAGATTAAGTCTTGAATCCGGAATTAGAACTTGAGATG
TTTGAATTTGGTTGAAGATCTTGGTGGAATTTTGGAGAGGGATTAGAGAGTGTTTTTGAGTGTTTTGAAGCTAGAAAGAA
ATATAACTAAGTATGGGACAATCCTCTTTTTTATAAAAGAAAAACGTCCAGCCGCTACAGTAACTAAGCTCTCTGGAAAT
TGCAATTCTGCCCGGACAGGTTTTACGAAAATGGTCATAACTCCTTCATCCTAACTCGGAATAAGGTGAAACCAATTGCA
TTGGAAAGCTAACTAGAAGGGCTTTAATTTAATAGGTAGTGGCCCTTCCAGTTCCTTGTGTGCTAAGATATATGCCCCTT
TAAAGTTGACCCTGAAAATCGCATTTTTTGCGATTTTCGAATTTTGATACAGTTGCTCTAAAATTCGGGTTAGACCCATT
TCCCACTCAATTTTACCCCCTGAATAAGAATATGAAGTCGAATTTCCGAAATCATGCACGGATTTTGAGATATATGAAAA
TTACAATTATAGGTGTTTCCGGAGCACATTTTCGGGCATTTTTGGGGTTGTTTCAATATCTCCCCCTTGGGAACATTCGT
CCCTGAATGTTAAAGAAACGTAAATGAGGGACACAAACATGGCAATATCAGCCCACATAAGGATGCAACAATGCACTTAC
ACCTTATTTCAAAACCTCAACATAGTTGTAAAACCATAATGAACTTGTCAACTTAAACATGAATGTATGCAATGACATGG
GGGCTGAACTTAAGTCATGAGATTTTATAAAGGGCTTAGATCAATACCTTAGGCTTGAGTGGAGTGGAAAAGATAAGGAT
ATCGCCTTTGCATGTCCGCTTCGGCCTCCCAAGTAGCACTTTCAACTTGTTGATTTCTCCAAAGGACTTTAACGGAAGCC
ACCTCTTTGTTTCTCAACCTCTTCACTTGCCTATCTAAAATCTGGACCGGAACCTCTTAATAGGTCAAATTATCTTCAAC
AACACCCACAACATCAAGAGACACAATGGCATTCGGAACACCCACACACTTCCTCAACATAGACACATGAAATACCGGAT
GAACCAAATCCATCTCACTAGGCAATTCCAACTCATAAGCTACCTTGCCAATTCTTCTCATTACCTTATAAGGACCCACA
TATCTTGGGCTCAACTTGCCCTTCTTACCAAAACGAACCACACCCTTCATGGGTGACACCTTCAAATAGACCCAATCACC
AACTTGGAATTCAAGAGCCCTTCTCCTCACATCGGCATAGGACTTTTGGCGACTTTGGGCCGTCTTCAACCTTTCTCTAA
TCATCCTAACCTTCTCAAGAGCCTCCATAACTAGGTCTGGTCCTAACAAGGCCACCTCACCAACCTCAAACCACCCAACC
GGTGATCTACAACGCCTCCCATAGAGAGCCTCAAAAGGAGCCATACCGATGCTAGAATGATAGCTATTGTTATAGGCAAA
CTCAATCAATGGAAGATGATCATCCCAACTACCCTTAAGCTCCAATACACAAGCCCTAAGCATATCCTCAAGTGTTTGGA
TAGTCCTTTCGGCTTGTCCATCCGTTTGCGGGTGAAAGGCCGTAGTAAGCTTAACTCTCGAACCTAGACCCCTTTGAAAG
GACTTCCAAAAGTGTGAAGTAAATTGAGTACCACGGTCCGATATGATGGATAGAGGAATCCCATGCAACCTTACCAAGTC
ATGAATATATAACCTTGCATAATCTTCCGCCCCATATGTTGTCTTTACCAGTAGAAAATGAGCCGATTTTGTCATCCTAT
CAACCACCACCCAAATAGAATCAAAACCTTTTCTAGTTTTGGGTAAACCAACTACAAAATCCATATTAATTTCTTCCCAC
TTCCAAGTAGGAATCTCTATGTCTTGGGTTAGACCACCCGGCCTTTGATGTTCGGCCTTGACTTGTTGACAACTATGACA
ACCGGAGACGAATTTGGCAATGTCCTTCTTCATGCCTCCCCACCAATACACATCCCTCAAATCTCTATACATTTTGGTGG
AACCGGGGTGAATGGAGTAGGAAGAATTATGAGCCTCCTCAAGAATTTTCACCCTCAAACCATCAACACAAGGCACACAC
AACCTACCTTGGTACCTAAGGGCACCATCTTCCCCTTGGGAGAAAACCTCCACCTTGCCCTCTTTCACCAAGGCCTTCAA
TTCTAACAAGGAAGAGTCAAGATCTTGTTTTGCTATCACCTCATCAACCAAGGAAGACCTAGCACCATCAACAACAACCA
CACCACCATTACTAATTTCTTCCAACCTAACCCCCAACCTAGCCAACCGATGCACCTCCCTAGCCATTTCCCTATCACCA
ATGTCAACATGAGCTAGGCTACCTATAGACACTCTACTCAAAGCATCCGCCACCACATTAGCTTTACCGGGATGATAATG
CACACTCATATCATAATCTTTAAGAAATTCTAGCCACCTTCTTTGTCTCAAGTTGAGATCTTTTTGGGTGAAGACATATT
GGAGGCTCTTATGATCGGTGACCACATCAACATGTACCCCATACAAGTAATGACGCCAAATCTTTAAAGCAAACACCACC
GCGGCTAATTCAAGATCATGCGTAGGATAGTTCTTTTCATGCACTTTGAGTTGTCTAGAAGCATAGGCTATCACCTTACC
ATTTTGCATTAGGACACAACCCAAGCCAACTCTAGAAGCATCACAATAAACGACAAATCCCTCAAGCCCATCCGGTAGTG
ACAATATAGGAGCGGACACAAGTTTATCTTTCAAGGTTTGAAAACTCCTTTCGCACTCATCAGTCCACTCAAATTTAGCC
TTCTTTTGTGTCAACTTAGTCATGGAAGAAGCAATAGAAGAAAACCCATTCACAAATCTCCGGTAGTAACCCGCTAAGCC
AAAGAAGCTCCTAATATCCGACGGGGTCAATGGCCTAGGCCAATTTCTAATCACATCGGTCTTCTTAGGGTCTACCTTAA
TACCATCCCCCGACACCACATGACCTAGGAAGGCAACCTCCTTCAACCAAAATTCACACTTTTCATACTTGGCATACAAC
TTCTCCTCTCTTAATCTTTGCAACACAACCCTCAAGTGACCCATATGTTCTTCCTCGCTATGTGAATAGATTAAAATATC
ATCAATGAAGACCACAACAAAGGAATCAAGGTAGGGTTTAAAGATCCTATTCATTAGGTCCATGAAGATAGCCGGTGCAT
TGGTAAACCCAAAGGACATGACCACAAATTCATAATGCCCATACCTAGTCCGGAAGGCTGTCTTGGGAATGTCACACTCC
CTCACCTTCACTTGATGATACCCGGACCAAAGATCAATCTTAGAGAAGTGGCTAGCCCCTTGCAATTGGTCGAACAAGTC
ATCAATCCTAGGAAGAGGATATTTATTCTTGACGGTGACCCTATTGAGTTGCCGGTAATCAATACACATCCTAAGGGACC
CATCTTTCTTCTTCACAAACAACACCGGTGCACCCCATGGTGATTGGCTAGGCCTAATAAAACCCTTCTCCAACAAGTCC
CTCAATTGTTCCTTCAACTCCTTTAACTCCGCCGGGGCCATACGATAAGGGGGGATAGAAATGGGTTGAGTATCGGGGAG
GAGGTCTATGCCAAAATCTATTTCCCTTTCGGGAGGAACACCGGGAAGGTCATTAGGAAAGACATCAAGGAATTCATTTA
CGATCGAAACCGACTCTATAGGAAGGGTTTTGGACTCCACATCCCTAACCCTCACAAGGTGATAGAGACACCCCTTAGAG
ATCAACTTACGGGCTTTAATGCAAGAGATGAACCTACCCTTGACTACCACATTTTGGCTTTCCCACTCAAGAATGGGTTC
ACTTGGAAATTGGAACTTGACCCTACGGGTTCTACAATTAATGGAAGTATAGTATGCATGCAACCAATCCATCCCAATAA
CAACATCAAAATCGACCATGTCCAACTCAACAAGATCACAAGGCAATATTTTATGCAAGATGCAAATAGGACAATTTCTA
TAGACCTTCCTAGCAACAATATATGCACCAATAGGAGTAGACACCTTATATGACTCACGCAACAAGTCGGGCTCAACATG
AAACTTGTTGGCAACAAAGGGGGTGACAAAAGAAAGAGAGGCACCCGGATCAATTAATGCATATACATCAAAGTCAAAGA
TTTTCAACATACCGGTAACGACGTCGGGGACTTCATCGATCCCTTGCCTCCCATGCAAAGCATAAAATCGATTGTGCCTT
GGAGCACCATCTTGTCGGCCCCCTCTCCCCAAAGGAACCGCATTGGCACCTTGTGGACGGACCTCCTTACCCTTGTTGCG
ATTTCGAGGACAATCCATTACCTTGTGCCCCATTTCCCCACAACTATAGCAAGCACCGGTATTTCTCAAGCACGGGCCAC
CATGGCCCTTACCACACTTCGGACATACATCAATAGGACCCATACCACCAACACCTTGGGCCCTTGGAACATCATTGGCA
AACCCCTTATGGGGCGCATGAGAAGACCCTTGACCTTGATGAAACTGGCCTCCCCTTCGACTTTGGAACTTGCCCTCAAA
ACGGGCCCTCTTGGCCTCATGACCCCTCCTCTTCCTCAACTTCTCTTCCTCCATTTGTTCGGCATAGACCATCAAGCGGG
ACAAATCCATGTCACTAATCAACATTGCGGACCGGCATTCTTCACTCACTAGGTCGGACACACCCATCACGAATTTGTTC
ATTCTAGATCGTGAGTCGGCAACCAAGTGTGGAGCATATCTTGAAAATTGGTTAAACTTGAGGGCATACTCCTTCACACT
CATAGACCCTTGTTTTGAATTCATGAACTCCACCAATTTGGCTTCCCTAAGTTCAAGAGGAAAGAATCGATTAAGGAAAG
CCGTTTTGAACTCTTCTCAAGGCACCACATAGTTTGCCCCCTTCTCTTCCTTCCATTGGTTGTACCATATTTGGGCCACC
CCTTTAAATTGGTAGGCCGCCAACTCCGCCTTATCTTCTGAGCTCACGCCCATTATAGCTAATATCTTGTGAACTTCATC
AATGAACTCTTGAGGGTCTTCATCTAATTTAGACCCATAGAATTCCGGGGGATTCATCCGCACGAAGTCTCTCACCCGTT
ATGCCGGGGTAGGAGCCTGAGGGGCTTGGGCCCCGTGGTTGGCTTGATTAGCCATAGCTTGTGCAAATAAAGTAAGGGCA
TCCCGAAGATCCCCGTTGGTCGGTTGTTCCTCGGGTGCGCGGGCTCGTCTTCCTCTTGTATTAGGCATGATTTAGCATAG
CAAAGAACAACCATTAGGGAAGAACTTAATTCAACTCTATAGCACGACTTAGAACAAGGAGAAGGGAATCATTTCCTAAA
ACGTCTCATAGCCTCCTACTCATAGTTGTGGTGCACAACACAACCATGAATCGGACTCTAATCAACGCGGTGTGTTGGAC
TCCGAGGATCTATCAACCTAGTGCTCTGATACCAAGTTTGTCACGACCCAAGCCTAGGGCCTAGACGTGACCGGCGAATG
GGGAACCCGAAGGAACCCCAAACAAGCCTCATAGCGTATCTTACACATCATTGGTCGCGGAAGCAATTAAAATGACCATA
AGCGATAAGCATAATCAAGGGGGAAATCGGGACTAAGGGAGCAAGAAAAAAAGAAGAAGAAATGATACATAAATACCATA
CATGAGTCAAGCTCAAGCATAATACACAACTTGTCCAACACCACCTCTAAACGTAGGTACTTTAGCGGGGGCCAAGACAA
ACAACCGGGCTCACCCTCAAATTCAAAACATAACTAAAAAGGAAAAGTCTTATACATAGCAAAAGATCATAAGCAACGTC
CCCGGAATGGAGGACTCACCAATAACCTTGATAGAAAATCGTATTAGCCACGCGGAGGACGAGGGTCAAGCGGTGCTCCG
GTCCCTACATGGTGACATCATGTAGGCATAGAGTATGCGTTAGTACGTTTGAATGTACTAAGTATATGGGATGCAATGCA
ATGCTACAATGGATGGACATCATAGGAAAAATGCATAATCATACCCGATAGATAGCACATTAATGAAATGATATATATAA
TGACGCTTACACAAAAATCATATTTAGTGGGACGTAGTACATGTGTGGCGAGTGACCATCAATATAGTATTTCCAAGGCC
TACCACCCCCTTGGAGAGGCGAAAGAGGTACAAACCCCTCAATGTGGTTACCCGGGCCTACCACCCCCCGAGCTAGGGAC
CAAGGTACAAACCCCTCGATGTGGTTATACGGGCCTACTACCCCCCCGTACTAGGCAACCAAGGTACCAACCCCTCGATA
CGGTTACCCGGGCCTACAACCCCCCGAGCTAGGCTTGGTCGACTCACCACATTTATATCGAAACAATCATATACATGTAT
CCATTTCATCATCATTTCAATGATTATATGACCATCCGACTCATAGGACGTACATTGAACCTTTCATTTCCTAAGAATTC
TATAAGTGAGCATTTTATCAAACACATGGTGGGCTATTGTTCATGTAATTGAAATCATGTATTTCAAGAGTACTAAGTCT
AACCAATTCCGAGATACATATAAATCAGCCCACCAACAACATACATATATATATCAACCTTCATAAATTGATCATGGAAG
CATAAAAACCATAAACATCACATAAAAATTTCATTTCATAACAATATGCAAAATATACCATAATAGGGTGTGTAGTAGTA
ATTCCATATTTCAAGAGTTCATAAATTACCATAATGACCCATAAACTTGAAGTAAAAATAGAGGATAAATGGTTGGACTT
GTGGAAAGGAAGGTTTCCACAATCAACCCACATACCTCAACTTTGGAGAATCCTTGATGAAGATTGGAATGGAGAATTGA
AGCTTGAGATTAAGTCTTGAATCCGGAATTAGAACTTGAGATGTTTGAATTTGGTTGAAGATCTTGGTGGAATTTTGGAG
AGGGATTAGAGAGTGTTTTGGAGTGTTTTAAAGCTAGAAAGAAATATAACTAAGTATGGGACAATCCTCTTTTTTATAAA
AGAAAAACGTCCAGCCGCTACAGTAACTAAGCTCTCTGGAAATTGCAATTCTGCCCGGACAGGTTTTACGAAAATGGTCA
TAACTCTTTCAGCCTAACTCGGAATGAGGTGAAACCAATTGCATTGGAAAGCTAACTCGAAGGGCTTTAATTTAATATTG
AGTGGCCCTTCCAGTTCCTTGTGTGCTAAGAGATATGCCCCTTTAAAGTTGACCCTGAAAATTGCATTTTTTGCGATTTT
TGAATTTTGATACGGTTGCTCTAAAATTCAGGTTACACCCATTTCCCACTCAATTTTACCCCCTGAATAAGAATATGAAG
TCGAATTTCCAAAATCATGCACGGATTTTGAGATATATGGAAATTACAATTATAGGTGTTTCCGAAGCACATTTTCGGGC
ATTTTTGGGGTTGTTTCAAATAATAAAGGAAAAAATGTTGCTGAATAAAATACTCTTGCAAAACCTTTTAATCTTGATCC
TAGACAAGGTATGTTCTTAGGAATGATGCAAATTGTTACGGATCATAAATGGTATGTTAAATGCACCATATTGATTGATA
ATCATTTTTTTATAACTAATGTCGCTATGATTGAGAGTTGAATCGATCTTAGTTGTATCCAAGAAGGTCTTTACCTACTA
AGTATTTTGAAAAAACTATTCATATGGTTAAATCTTCTTCTGGACATGCTTTAGATATAAAGTGTAAATTGCCTAATACT
CGCATTTGCGAAAACAAAGTTTGCATTTCGAATTTCTTTTTCTTGGTTAAAAATCAGTTATACCCTCCAATTACTTGGAA
CACCTTTTATAAATGTTATTTATCCATTTACTAGCATAGATGCTAATGGTTTTTCTGCTACTTATGAAGACCGGAATATT
AGTTATACTTTTATCACTGACCCGATTTCTCATGATACTAATGCTTTAACTGATATGAAGCAAAAGCATGTTGATTCTCT
ACAACTTGAATTGTTTAGTATGAATATATTTGATACTTTGAAATCCACCAAAGTACAAGAAAAAATTAAATTGATTTCTA
AACATATTGCCATTGATATTTGTGTTGATCATCCTAGTGCTTTTTGGAATCAGAAAAAGCATATTGTTACTCTTACATAT
GAAGACAATTTTTCAGTGGATGATATTCCTACTAAATCACATCCTTGTCAGATGAACGCAGAATTGGTTGAATTCTGCAA
AAAGCAAATTGATATCCTTTTACAAAAGGGTTTAATAAAACTTTGGAAATCACCTTGGTCCTACACCGCATTTTATGTTA
ACATTGCCAATGAAAGAGAACGAGGTGTCCCGGGTTAGTTATAAATTATAATCCTTTAAACAATAATTTAAAATGGATTA
GGTAACCTATTCCGAATAAAAGAGATTTATTGTCAAGATTATATGACGCCAATATGTTTTCAACATTTGATCTAAAATCA
GGATATTGGCAAATCCAAATATTTAAAGAGCATTCTTATAGAACAGATTTTAATGTCCCGTTTGGACAATACGAGTGGAA
TGTGATGCCATTTGGTTTGAACAATGCTCCTTCTGAATTTCAGAAATTATGAATGATATTTTCAATCCATATTTGGATTT
TATCTTTGTTTATATTGATGATATTTTGGTTTACTCGAAGACTCTTGAAATGCATATCAAACATTTAGACATTTTCAAGA
AAATTATTAAACAAAATGGTTTGGTCATTTTCAAACCAAAAATGAGTTTATTTCAAACTAATGTAAGATTTTTAGGACAT
CTTATTTGTCAAGGAAAGGTTACGCCAATTCAACGATCGATCGACTTTGCTTCAAATTTTCATGATGTTATTGCTGACAG
GACCAAATTACAAAGATTTTAGGGAAGTTTAAATTACATTTCCCCCTTTTATAAAAGTTTATCTCGTGATTTATCCCCCT
TATACGATCGGCTAAAAAAGGATCATAAATCACCATGGACTGATAGTCACACCAATTTGGTAAAGAATATTAAACTTCGT
GTTCAATCATTGCCTTGTCTAACCTTTGTTGACCCTGCATGGCAAAAATTATTGACACAGATGTGTCTAACATTGGTTAT
GGTGGAATATTGAAATAAATCAATCCCCATGACAAAAATGACTATTTGATCCGATTTCATTCCAGAAAATGGAGTGATGC
TCATAAGAAATATACTACGGTGGCTCATGATATGCTGACCATCGTCAAATGCGTATTAAAATTTAAAGATGATTTATATA
AAAAAATGTTTTTAATAAAAACCGATGCACAATCTGTGAAATATATGTTTGATAAAGATTTTAAACATGATGCATCAAAA
TTGATTTTTGCAAGGTGGCAGGTCCAATTAACTCCTTTTTATTTTGAAATTCATTATAAAAAGGGAAGTGATAACTCTCT
TCCAGATTTCTTATCTAGAGAATATCTATCTTCACAATGAGTTTTCTATCTCCCTTCTTTACAGATAAAACTTTAGTTAC
TATACTGGAAGTGATTCCTCTCAATTGAGACGTACATGAAATTATCCTATGGAAAATTATAGATCATATAGTGATAGACA
TCTTCTCTATTCATAATATCGAAGAAAACATCGATTTTGACGATTATTATCGTAATTACTATGATTTATATTATGAGGTA
TTCGAATAAAACAAAATGTTTTGTCTGCAGAATGGACCCTCCTTGGGTAACCAAGGCCAAAGGAAGGGGAAGATCATCCC
AGGATCATCAGGATCGTCCTCCTCATCTGGATCTCAAATTATACAAAGAGGGGGGATGAGTTTATTTAATCTAACGTCCT
CTCAAAAGGAGGCTTCTTCTTCAATACATCTGGAAGATATTCCAAAAAATATTCCATTATATGCACATCTACAGGCGTAT
TTATCGTAAAAGTAAAGTGATACCTTTGCATCAATAGCAAAAGAATATGTTGATGATATTAAATCATATAAAAAAATATC
CAAGAAAGAAATGATATATCTTTTTGAAAATTCAGACATTCAGCGAAAGGAAGAACCTTGGAAGATATTCCAGCGATATT
TGGTTAACGGATTATATTTCCCGGGTTAGTCATACAAAACCCGATCTTATTATGAGACAATTCTGAAAAGCCCCGGTAGT
GCTGAATTTCAGCACTTTCCAGGATATAACACCAGTGAGAATGTTTATAACTTCTTTAAAATGATAATCAAACAAATTAT
ATCTGTTGAAGACTGGGTATCTCCACAATGAAGGAAAGGCAGATCAACCTAAATAAAGTCTCTATGAATTTTACATATTG
GGACTATATTCATGCTTTTGATAAAATCCACATCTAGAACCATGAGAGACATAAGCATACTTGGTTTATAAAAATTTGTG
CGAAGATATTCGCAGAATCGATCCCAAATTGGTTTCTAAACTGGTGGTCACACCACGATCCAACGATTAAAATATTACCG
GATCAATATCTTAAGTTATACAAAGAATGAGTTAAAGTCTCGCCAGATCTTAACACATTATATCACACAGATCATATCTG
TTACATTGAAAAAATCGAACAAATATACTTTTTCGTTGAATTCTCTATTCCTTGGATTCATAAATGGACTCCAGAAGTAC
GTTTTACCGAGGATAAAATTACTTGTTTATATAGGACCTTCTATAATAATTTATGGGATAAACTGATGAAAAGAGATCCC
AAAACCAAGTCATTATATGGACAAAAATTGTTGGATCTTATTGAAAAAAGAATCTAAGAATATTATATTACCCCTCAGAA
AGGGATAATTCAAGATAGCTCGGTGAGGCATATTGCCCGAAAAATATCTATTCAAGATGGAG
>mtp_1131.scaffold_2
GAATTCCTCTTTTAGTATTTATAGAAAGGGCACCATTTCTTAGTTTTGCCCATTTCACACATTCATGCATTCAAGACTTT
AAGTAACAAGAAGGGACACTTTAGTCTACCAACCAAGTCACAACATTTTCATTTAAGGATACTTCATAATCCAACATCAT
TTCATATATACATCATGAGAAGTCATACTTTAACTCACAATGCTATCCACTTTACATAGGATCATCACAAGATCACATAA
AACTCATTCACACCATTCCTTCACATATAGCTTCACATAAAACTCATTCACATCATTCCTTCACATATAGCTTCACATAA
AACTCATTCACATCATTCCTTCACATATAGCTTCACATAAAACTCATTCACATCATTCCTTCACATATAGCTTCACATAA
AACTCATTCACATCATTCCTTCACATATAGCTTCACATAAAACTCATTCACATCATTCCTTCACATATAGTTTCACATAA
AACTCATTCACATCATTCCTTCACATATAGTTTCACATAAAACTCTACATATAGCCTCATATGTGTATAATAATACAACA
ATATAATAACATTCACATAATGCCATTCATGGCCTCAATTCACAATAATATAACAAATAACCACCTCCACCAAAGGTGGA
TCAAACCAACCAATAACAATTATATCAATACTAAGAGATTAAGCCATCTTACCATTTTCCAAAGCCATAACCAACATTAC
TCAATTCCCTACTGATTCAACATTTTTCATAAAATAGGTCAACTTACCCTTTTCCAAAGCCACAATCACCATTCCTCAAC
TCTCCAATAATTCACAATAGATAAGCATAGATAATAATAGAAATCAACTATTCAACTCCATTTAAGCATAATTCTATCAT
CATTCAATCATAAACAATAACCCCACTTCATAAGCCAACTTTTGGAAATTTGCAAAGACATGGGTTCATGGAATTTCCTT
TCTTAAAACCATCAATAATAACATAAATCATCATTAAAAACATTTAATGCAAGAACCCATGCTAGAATTCAAAATTAGGA
TTTTGAGTTTTTGAACAACTTTTGAAATCTTTTGGATTGACTCTTTGATTGAAGAAGAAATCAAAGATGAAGAGTCCCCA
TACCTTAATCTTCAAGAACCAAACGAAATTGGTGAAGAAATCAATAGCCACCATCCACCCTAGCTCCATCTTTCACCTTG
AGCTTCCTTGGGGTTTTGAGAGAGTTTTTGAGAGAGGGAAATGTTTTTTTGGGATGGGAATGAACTAATGGTATCTAGGA
AATAATATATGCCCTTTTAAAAAAAATGGTCCAACACTTTAGAAAAAAAATCAGGCGGGTGAACAGTAACCACGCATTCT
GGAAATTGCCATTTCCTACCGGACAGATTTTACGAAAATGGACATAACTTCTTCGTCCGAACTCCGAATGAGGTGAAACG
AAGTGCGTTAGGTAGCTAACTCAAAGGGATTTCCATGGATATGTTATGGGCCACCCAATTATTTGTGTGCTAGGAGATAT
GACCCTCCAAAGTAGACCCTCGAAAAAGGCTTCACTTGGAAATTTCGGATTTTGATACGGTTGCTCTAAAATTTGGGTTA
GACCCATTTCCCACTCAATTTGACCCCCTAAACAAGAATATGAAGTCGGATTTTCGAAAAACGAAACGGATCTTTTTATA
TACACTAAACAAGTTTCCGGTAACTTCCGAAGTACATTTTTAAGAACTTTTTGGGTCAAATTCAATTATAACCATTTCAT
TAAGTTCTCGACTCCAAACTCACATGTGAGGCTCTAGTTTCACTCTATCATTTTCCGAGTCGTTACAGAGGCCAAGGAGG
TTATCCTTGATTGTGATGGTGTCATGAGAAGTAGAGGCAGGATTTGTGTGCCCAAGAAGGGTGAGTTTATATTGATTCTT
GAGGAGACCCATTATTCTCGATACTCTATTTATCCATGAGCGGCAAAGATGTATCATGACTTGAGCCATCATTATTGGTG
GTGTGGCTTGAAAAGATATACTACAGACTTTGTTTCCAGGTGCTTGACTTTCCAACAGGTCAAGTTTGAGTACCAGCAGC
CTAGAGGTTTATGTTAGAGGATGCCTATTCCTACTTTGAACTGTAAACGGATCACTATGGATTTTTTTATGGGTTTGCCT
ACCACAATGGGTGGTTATGACTCTATTTGGGTGGTTGTTGATAGGCTAACCAAGTATGCCCCCTTCATACAAGTTCGGGT
GAAGTATGCGATAGAGGAGTTAGCCGAGCTTTATATCAGTCAAATTGTGTGACGATACAAAGTTCCAGTTTCCATTGTAT
CGGATCTAGGTTACTTGTTCATTTCCCATTTTTGGAAGGCTTTACAATATGGATTGGGTACTTGGTTAGATATGAGTACA
AGTTAACCCTTAAACAGATGGCCAGTCTAAGTGGAGGATTGTGGTATTGGAGGATATGCTTCGTGCTTGTGTGATTGATT
TTGGTGCTAGATGGGATCAAAATTTTCCCTTAGCAAAGTTTACCTACAACAACAGTTACCATTCTAGTATTCAAATGGCA
CCTTTTGAGACGTTGTATGGAAGATGGTGTAGATCTCTGATCTGATGGTTTGTTTCAATTGAGATGGAATCATTAGATAC
AAACTTTCTTAGAGATGCTATGGAGAAAGTCTTAATGATTTAGGATAGACTATTGGTAGCCCAGAGTTGACAAAAAGTTA
TGTAGACCGGAGAGTTTGACCCCTGGTGTTAATAGACAGTGATCATGTTTGACTTCGAGTTCAGCCATGAAGGGTGTGAT
GAGGTTCCACAAGAAGGGCGAGCTTAGCCATAGATTCGTTGGACCTTTTACGATTTTCAGTCGACTGGGAGAGGTGGCCT
ATAAATTTGCCTTGCCACCTAGCTTGTCAGTTGTTCATCCTGTGTTTCATGTCTCCATGCTTCAGAAGTACATGCCAGAT
AAGTCCCATGTGCTTTCTCTTGATTTGGTTGAGTTGTGTCCAGAGTTATCCTTTGAGGAGGAGCCTATATACATTTTTGA
TAGGCAGGTTTGAAAGCTTAGGACCAAGGAGATTCCTTCAGTGAAGGTGCAATGGAAGCAGCGTTCAGTTGGTGAGGTTA
CTTGGAAGATAGAGTCAGATATGCATGCCAAATTTTCTCATCTCTTCGAGCCATCAAATACTTTCTTTTGCTTTTTATAT
TCAAGGACAAACATAGTTTTTAGTGGTGGATAATGTAATGACACGATTGGTTATTTTTGGTATTTTCGTGAAATTTACTA
TTTTACCCCTCCCGATATTGATCCTGACTTATTTCTTAACTTAGTTTTGGGAAGTTGGTTCCAAACCTTGAGTAAAGAGT
TGATAATTTTTGTAAGTTTTGAGTTTGAAAGACTTAAGTTGCTTAAAAGTGGTTGTTCAGAGTCTTTGGGAGGTTTGAGT
GTTTGAATGGGATTCTGTCAATTCCATTAGTTTTGAAATATTTAAATTATTCTATGAGAGTTGTTGGTTTCAGATTTGGA
GTCTTTTTAAGGATTTGAGGTCCTAAGTTGTGAAATTATAGAAATTTAGCCTCTTGGTTGACTTTGGTCAATATTTGGGG
TTCAGATGCTTGGATCGGAATTTTGAGAGTTCTATTGAATTCAGGGGGATGATTTTATGCCTAGGAGTGGTCTTGGTTGA
TTTTGAGAGATCTTGAGCTTGTTTTAGTCTTTTTAGACTTTAGGTTAGTTTCTTGTGGTATCCACAGATGTAGGGTTGAG
GAGACCTCTGATTCTTGTTTTGACAGTTTCATTGAGTCTGAAACGTTGAGTTTAGTTGATTTGCATAGCTGGTTTGTGTG
TACAGGGGTCCGAATGAATCCCAAAGGTCCTTTCGATGATATTTGAGTATGTTGTATTTCTAGTGTTTGCAAGCTTCACA
ATCACGAAGAAGTCTTTGCGATCGTGATGGTTGCGTTAGCGAGACTTTTTCGCAGTCGCAAAGGTTGCCCCTGGCTAGAC
CTTCGCTTTTGCAGCCTTCGTGAAAGTGAAACTTAGTGCTCGATTGCGAAGGCCGAGACTCTTGCGAGGTTTGTTTTTGT
GAACCCTGGATTGCTTTTGCGACATCAGAGAGTGGTTTTAACCTACAAATTTTGGGAAATAAGCCCCATTTTCTAATTTG
AACTCGGGAAACCCATGGAGGGGATTTGTGAAAGGTATTCTTGTGTAAAATCATTTGGGTAAGCTTTTGTGTCCCTAAAA
CTCCTTTTCCCTTTGATTATTTATGGATTCTAACATCATAATATGGGATTTCATTTGGAAAATGGCAAAATTTTACAAGA
ACTTGAGTTACAATCTAAAATGGTGATTTTGAAGTGATTGTGATTCCTTTTTCGAAATGGTTTTCACTAATGAGTTCCTA
AAGCCTTAAATATCATTTTTCATGTATTGATTTTTGGATTCAAACCTTCTTTTTAAAATTGGGATTTGAGATGATTGACT
CATTTCTCTAAATAATTGATGTGTGTATTGTTATTTCCGAAGAGTGATTGTGAATACTTGATTGTTATAGATTTTGTGGC
TTTGTCGAAAAGGGTAAACTCCAGCTTCAAATTGATTAATTTATTTCTTTAAGGCATGTGATCTCCTAAACTTTGTAATT
TAATTGAATTGTCTAGTTCTCTTCATTATCTATGTGTTGGGGAGTAATTGGGAATAAGGTGAACGATTATTTTCTCCTCT
CGTTTAATGTTAACCAACAAAGAAGGGAATAATAAAAGGCTTCTTGATGATAACGATAAATTTTGAATTACCTTGTTGTG
CCCCTTATTTGATTGATTGGCGAATTGCTTGAATGCATGAAAGTGGACTTGAATTGTATGAATTGGTGTCTCTTTGTGTG
GTGTGATATTTCTTATGTGCATTAATTGTTGAACACCATGATGAGACACTTGATAAAAGTCGAAGGAAAATGGTTTTGGC
TAATAATATAAATGTTGAAGGGAAATGGTTCTGGCAAGTGATATTTTGTGATACAAGCCAAAGAGTAATGGTTCCGACTA
GTGATATAAATATTGAAGGGAAATGGTTAAGGTAAGTTATATTTTGTGATAGAGCCGAAGGGAAATGGTTCCTCCTAGTG
AAATAAATATCGAAGGGAAATGGTTCTGTCAAGTAATTAATATGAAAGCCGAAGGGAAATAAGTTCTAGCTAGTGACATT
GTGTCGAACGGGAATGGTTTCGAAAAATATTGACAGTTGTGATCAATCTACTTGATGCATATATTTGACTTATTTGATGC
TTGTGATTGAGCTAATTGATGTGTTGGATTAGTTTATTTGATATGTGAATTGAGCTTGTTGATATTTTTGATTGAACTTC
TTTTGTACTTGAGAGTAAATGATTTGATACTTGTTAGGTTGGGGTGTTTCTATGCAGGTATTAGTTATCGAGGCTCGTTG
AAGGACTTGAGAGGTAGTTGCTTGTCATCTCAGCGGGGCCTCTTTTCCTTTTATTATGCTTTGTTCTATTTGAGAAGCAA
AAACCTTTGAGACTTATATTTATCTTTCGAATTTTGTAATTACTTTTGTGGCTTGTACACTTGACAACCAAATTTTGGGG
GTTTAATAGAGAGAATAAGTTTTCCACATTATCTTGTTCTTGATTTATATTTCTATTTTCTTTCGTTGTAGTTGGGTTGA
GGGTGATTTGTCTTTGTGGGAATAGACAAGTGTCATCACGTCCATTTTCCGGTTGTGACATGAAGACTTGTTGTTGTTGT
TTTGCAATAATGTGGGAGATATTGGAAGGGTATGACATAAGCAAATTCTACGTCGATAATATACATACGAGAAAGATGCT
CACTATACGAGGAAGCACGCCTTATTCATTAAAACGGTCATTCTAAAGTTAGACATAAATGCAAAGTAAATAATATCCCT
AGTGGGTATTAGACCCATTACGCATGCAAGCTTATTAATTATGTGGTTGATGGTAAGCCAAACCTTAAGGTTCAAGTAAG
TTTAGGAAAATCCCAAAATTGTTTAAATGATGGTTGAGAAAACGTCAATGAATACTTGTAGATAATTCTCATAGCTTGAT
CAAGCGTGTCAAATTGAAGACACCGTCCTTAAGAATATTTCACCCGATATAGGTGTATCCCTAGGATTCATCTAGCTCTT
CTAGTATAGAACTAGGAGCACAAAATTTCAAATCAAAGTGTTAATTCAGCACAAGCGCCATATATTTTAGGAGGAAAATT
GAAATGACCCTAAAAGTTCCTAAAAATATGCTTCGGAAGTTACCGGAAACTTGTTTTAGCTATATCTAAAAATTCGTTTC
GTTTTTCGAAAATCCGATTTCATATTCTTGTTTAGGGGGTCAAATTGAGTGGGAAATGGGTCTAACCCAAATTTTAGAGA
AACCGTATCAAAATCCGAAATTTCCAAGTGAAGCCTTTTTCGAGGGTCTACTTTGGAGAGTCATATCTCCTAGCACACAA
ATAATTGGGTGGACCATAACATATCCATGGAAAGCCCTTTGAGTTAGCTACCCAACGCACTTTGTTTCACCTCATTCGGA
ATTCGGACGAAGAAGTTATGCCCATTTTCGTAAACTCTGCCCGGCAGGAAATGCAATTTCCAGTGAGCGTTTTTACTGTT
CACCCGCCTCATTTTTTTTTCTAAGTGTTGGACCATATTTCCAAAGGGCATATGTTATTTCCTATATAGCATTAGTTCAA
TTCCCATCTCTAAAACATTTCCCAAAACACCTCTCCCATACTTAGACACATTTTCTCTCAAGTTCTCTCAAGAACCCTAA
TCCAAAACCTTCCTCAAGATTGAAGAAACTCTTGCTTCAAGTTCCAAGCTTCAATTGAAGAAACTCTCAAGACCTTCATA
AAAACTCAAGGTATGTGGTGTTGAACTCATGGGTCCTTCCACCCATAGTGCCTAGACTCTATTCTAGTCACTAATTTATG
GTTTAAGTTAAGATTCATAAATTAGTCTTGTTCTTTGTAATAATTTCCTGCACATTGAATTTTAAACATGAAAAGTGAAT
GTTTTGAGCATGTTGTGACTCTAGAACTTGAATCTAAATTTGGAATGAATGTGGAGATTTTTATGTGGTCTTGTGGGTGT
TAAAAGGTGTTGTTGTAGGTTGTTCACTGGTTTGGCTGCATAATTACTACCCTATTTTCCATGCTCTTTGATTCCATTAC
ATGCCTTCAAGGTGTTTGACAAAATGTCCAACTATGGAGAATTGATGAATTGATGCTTTAAAGCTTGAGTTATGAGATGT
ATGGCATTCCAGAGATGTGTTGATGACAAACTAAGCTTGTGTATATGTTCATTCCATACGTGAGATTGCATTAGAGCCTA
ATGGGAATTTCCTATATAAAGTGTTGCATGACCATGCCCGGTCCGGGGGAAAAGAACCGGACAACCATGTGAGAGGTTTA
TATCTCACCACCTAGGATGCTTGGGGTGTGACCAACATCAACCATGTGAGAGGTTTATATCTCACCACCTAGGATGCTTG
GGGTGTGACCAACATCAACCATGTGAGAGGTTTATATCTCACCACCTAGGATGCTTGGGGTGTAACCAACATCAACCATG
TGAGGGGTTTATACCTTGCCACCAGGGTGTCCGGGTGTGAACGGCATCCCCCATCCTAAGTTGGGGTTATAGATTGGTTG
GATCATGCATACACATATGATATCTACTATTAGTATAGATTTACTTAAACATGTTTTGACTTCACTTTGATCATGCATCC
TCATATTGTTATTCATTATGCCTATGAAACTATTCTTGCATTTCGATTGTGTCCTTGTCTATTGTTGTATTTCACCCCGC
ATACTTAGTACATTCCAAGTACTAACGCATATTTTGCCTACATGATGTCACCATGTAGGGACCGGAGCTACTCTTGATCC
TTCTCTCCATTCACGTGGCTAGTACGGTGCTTATCCGAGTTTGTTGGTGAGTCCTCAATGATTCGAGGGCTATGTTATGT
TTCCTACTCCTATGTTTTGAGACTTTAGCTTGCAATTTGTATTTTGACTATGAGGGGAGCCGGTAGTATGTCATGGTCCC
CGTCCTATCTATGTATGTAGAGGTGTGCGTTGGACAAGTATATTGTAAATGAGCATGACTCTTGTTCTATGATGTCATTT
TGAAATGGTTTGCCCTTAGTCCCTATTTCCCGTTATTTAATGTTGAATGTACTTCCGCGACCGATGAAGTTTGATGACAA
GTTTGAGAGGCTTGTTTGGGGTTCATTTGGGTTCCTCATTCGCCCTATCACGTCTAGGCCCTAAGCTTGGGTCGTGACAA
GCTTGGTATCAGAACACTAGGTTGTTAAATCCTCGGAGTTCTACACACCGCGTTGATTAGAGTCCTAATCATGGTTGTGA
AGCGCGCCACGACTATGAATGGGAGGCTACAAAACGTTTTAGGAAAGGTTTCCCTTCTTCATGTTTTATGTCGTGCTTAG
AGTGCAATAAGGTAATTCCTCCCTAAAGCTTGTTCTTTGGATTGCTAGATCATCATGCCAAACATGAAGGGAAGACGGGC
CCGATCACTGAAAGAGCCACCCACCAATGGTGAGCTCCGTGATGCACTCACCATGCTTGCACAAGTGGTAGCTAACCAAG
TGCAACAAGGTGCCCAAGTTCCTCGAGCTACCACCCCGGGGGAAAGGGTGCGAGATTTCTGAGGATGAACCCTCCGGTCT
TCTATGGTTCAAAGGTGGATGAGGACCCACAAGAGTTCATCGATGAGGTATGCAAAATCTTGACCATTATGGATGTTGGT
GCTTGTGAGAAGGCGGAATTGGCAGCCTACCAACTCAAGGGGGTTGCTCAAATTTGGTTTGATCAATGGAAGGGTGAGAA
AGGTAATGGCTATGTGGTGTTGTGGGAGGAGTTTAAACTTGCTTTCCTTAATAGGTTCTTCCCTTTTGAGCTTAGGGAGG
CAAAGTTGGTGGAGTTCATGAAGTTGAAGCAAGGAGCTATGAGTGTGAGGGAGTATGCCCTCAAATTTGTCCAACTCTCC
ACGTATGCACCTCACTTGGTGGCCGACTCTAGGTCGAGGATGAACAAATTTGTGATGGGTGTATCCGACTTGGTTAGTGA
GGAGTGTCGGTCTGCTATGCTCATTGGAGATATGGATTTGTCTCGGTTGATGACTTATGCCGAGCAAATGGAGGAGGAGA
AGTTGAGGAAGAGAAGGGGGCACGAGGCCAAGAGGGCCCGATTGGAGAATAGGTTCCCTAAGGGTGCTAGATTTCATCAA
GGCCGAGGAAACCCTCATGTCAACCAGGGTTTACTATCAATGTTCCTAGACCTCAAGGGGGAGGTGAAGTGGGTTCTATG
GATGTATGCCCTAAGTGTGGGAGGAAGCATGGTGGTCCTTGCATGAAGGGTTCGGGTGCTTGCTTTGAATGTGGAGAAGT
GGGTCACAAGAGGTTTGAGTGTCCCAAGATCCGCAACAAGGTCCGAAGTGCTAACACTACTCCTTTGGGTAGAGGTGCTT
CTCAAAGTGGTGCCCCAAGGGACAATCGATTTTATGCTTTGCATGGTAGACAAGGTGTTAATGAGACTCCGAATGTGGTG
ACCGGTATGTTGCAAATCTTTGATCTTGATGTTTATACTTTGATTGATCCGGGTGCCACCCTTTCTTTTGTTACCCCCTT
AGTTGCTAGAAAATTTCATGTCGAGTCGGATTTGTTGCATGAGTCATATGAAGTATCTACTCCCATTGGTGTCTCTATTG
TTGCTAGAAAAGTGTATAGAAATTGTCCGGTTTGCATATTGAGTAAGTTGTTGCCTTGTGATCTTGTTGAGTTGAACATG
GTGGATTTTGATGTTATTCTTGGGATGGATTGGTTGCATGCATACTATGCTTCTATTGATTGTAGGACTCGTAAAGTCAA
GTTCCGATTTCCTAATGAACCCGTCCTTGAGTGGGAGAGCCGGGATGTTGTGGTGAAGGGGAAATTCATTTCTTGCATTA
AAGCCCATAGGTTGATTTCCAAAGGGTGCTTGTACCATATTGTGAGAGTCAATGATGTGGAGTCTAAAGTCCATCCTATT
GAGTCTATTCCGGTTGTTAATGAGTTTTTAGATGTCTTCCCAGAAGACCTTCCCGGTGTCCCTCCCGAAAGGGAGATAGA
TCTTGGTATAGACCTCTTTCCCGATACTCAACCTATTTCTATCCCCCCTTACCGTATGGCCCCTGCGGAGTTGAAAGAGT
TGAAAGAGCAATTAAAAGATTTGTTAGAGACGGGGTTTATTAGACCTAGTCATTCTCCCTGGGGTGCTCCGATTTTGTTT
GTGAAGAAGAAAGATGGGTCTCTTAGAATGTGTATTGATTATCGACAACTTAATAGGGTCACCGTCAAGAATAGGTATCC
TCTTCCAAGGATTGACGATTTATTTGACCAATTGCATGGGGCTAGTCACTTCTCTAAGATTGATCTTCGGTCAGGGTATC
ATCAAGTGAAGGTGAGGGAGTGTGATATTCTCAAGACGGCCTTTCGTACTAGGTATGGGCACTATGAGTTTGTGGTGATG
TCTTTCGGGTTGACTAATGCTCCGGCTATCTTTATGGATTTGATGAATAGGGTTTTCAAACCCTACCTTGATTCTTTTGT
GGTGGTGTTTATAGATGACATCTTGATCTATTCTCGGGGTGAGGAAGAGCACATGGGTCACTTGAGGGTTGTACTCCAAA
GATTGAGGGAAGAGAAGTTGTACGCTAAATATGAAAAGTGTGAGTTTTGGTTGAAGGAAGTTGCTTTCTTAGGCCATGTG
GTGTCGGGGGATGGTATTAAGGTGGATCCTAAGAAGACCGATGTTATTAGGAATTGGCCTAGACCTTTGACCCCGTCGGA
TATAAGGAGTTTCTTGGGTTTAGCGGGTTATTATAGGAGGTTTGTGGAAGAGTTTTCTTCTCTTGCTTCTCCTATGACTA
AGTTGACTCAAAAGAAGGCTAAATTTGTGTGGTCGGATGAGTGTGAGGAAAGCTTCCAAACTTTGAAATAAAGGCTTGTG
TCCGCTCCTATTTTGTCACTTCCGGATGGGTTAGAAGGTTTTGTTGTTTATTGTGATGCTTCCCGTATTGGTTTGGGTTG
TGTGTTGATGCAAAGTGGTAAGGTTATAGCCTATGCTTCTAGGCAACTTAAGGTTCATGAAAAAAATTACCCAACCCATG
ATCTTGAATTGGCCGCCGTGGTTTTTGCTTTAAAGATTTGGCATCATTATTTGTATGGGGTGCATGTTGATATCTTCACC
AACCATAAGAATCTCCAACATGTGTTCACGCAAAAAGATCTTAACTTGAGACAAAGGAGGTGGTTAGAATTCCTTAAGGA
TTATCATATGAGTGTTCACTATCATCCGGGGAAAGCTAATGTGGTGACGGATGCATTGAGTAGAGTATCCATGGGTAGCT
TGGCTCATGTGGAGGAAGGTAGTAAAGAGTTGGCTAAGGAGGTCCATCGGTTGGCCAAATTGGGAGTTAGGTTAGAAGGG
GTGGATAGTGGAGGAGTAGTTGTTGTTGATGGTTCAAGGTCTTCCTTGGTTGATGAGGTGATAGTCAAGCAAGATCTTGA
TCCTTCTTTGGTAGAATTAAAGGCTTTGGTGAGTAGTGGTAAGGTGGAGGTTTTCTCCCAAGGGGGAGATGGTGCCCTTA
GGTACCAAGGTAGATTATATGTTCCTTGTGTGGATGGTGTGAGGGAAAGAATCCTTGATGAGGCTCATAATTCTTTTTAT
TCTATTCATCCGGGGTCAACAAAGATGTATAGAGACTTGAGGGATGTGTATTGGTGGGGCGGTATGAAGAAGGACATTGC
AAAATTTGTTTCGGGTTGCCATAGTTGTCAACAAGTCAAGGCCGAACATCAATGGCCGGGTGGCCTAACTCAAGACATTG
AGATACCTACTTGGAAGTGGGAAGAAATCAACATGGATTTTGTAGTGGGCTTGCCCAAGACTAGAAGAGGCTTTGATTCG
GTTTGGGTGGTGGTTGATCGGATGACAAAGTCGGCTCATTTCCTACCGGTTAAAACTACTTACGGGGCTGAAGAGTATGC
CAAGTTATACATTCATGAATTGGTAAGGTTGCATGGGATTCCCTTGTCTATCATCTCGGATCGTGGTGCCCAATTCACTT
CTCACTTTTGGAAGTCATTCCAAAGGGGTCTTGGTACAAAGGTAAAGTTTATCACGGCCTTCCACCCTCAAACGGATGGC
CAAGCCGAAAGAACAATTCAAACCTTGGAGGCTATGCTTAGAGCTTGTGTCTTGGAGATGAAAGGTAGTTGGGATGATCA
TCTTCCTTTGATTGAATTTGCATAGAACAATAGTTATCATTCTAGTATCGGTATGGGTCCTTTTGAGGCACTTTATGGTA
GACGGTGTAGGTCACCGGTTGGGTAGTTTGAAGTTGGAGAGGTGGCCTTGTTGGGTCCGGATCTGGTCATGGATGCTCTT
GAGAAGGTAAGGATGATTAGGGAGAGGTTGAAAACAGCCCAAAGTCGTCAAAAGTCTTATGCCGATGTGAGGAGACGGGA
TCTTGAATTCAAAGTGGGTGATTGAGTTTATTTGAAAGTTTCTCCAATGAAAGGTGTGGTTCGTTTTGGTAAGAAGGGGA
AATTAAGTCCTAGGTATGTCGGTCCTTATGAGATAATAAGAAGGGTTGGTAAAGTAGCCTATGAGTTGGGGTTGCCCAAG
GAGATGGAATTAGTTCATCCGGTATTCCATGTATCGATGTTGAGGAAATGTGTAGGTGATCCTAACGCTATTGTACCTCT
TGAGGTTGTGGGTGTTGTAGAAGATAACTTGGCGTATGAAGAAGTCCCGGTTCAGATCTTAGATAGACAAGTTAAGAGGT
TGAGGAACAAAGAAGTGGTGTCTGTTAAGGTGCTTTGGAGAAATCAACAAGTGGAGAGTGCTACTTGGGAGGCCGAAGCG
GACATGCAAAGGCGTTATCCTTATCTATTCAACTCCACTCAAGCCTAAGGTATTAAATCAAGTCCTTTGTACTCCATTGA
GTCTTACATTTCAGCCCCTGAATCATTAATTGCATATATGTTTAAATTGATGAGTTATGGATGCTTTACACTAAGTTTTG
AAATCTTGAAGTGATGTTTAAATAAAATTTTTGCATTCATTTTGGGGCTGATATGTTCTTACTGTCTTGCCTTGTACGTC
TCTTCCACATTCGGGGACGAATGTTCCCAAGGGGGAGATATTGAAATGACCCAAAAAGTTCCTAAAAATGTGCTTCGGAA
GTTACCGGAAACTTGTTTTAGCTATATCTAAAAATCTGTTTCGTTTTTCGAAAATTCGACTTCATATTCTTGTTTAGGGG
GTCAAATTGAGTGGGAAATGGGTCTAACCCAAATTTTAGAGCAACCGTATCAAAATCCGAAATTTTCAAGTGAAACCTTT
TTCGAGGGTCTACTTTGGAGGGTCATATATCCTAGCACACAAATAATTGGGTGGCCCATAACATATCCATGGAAAGCCCT
TTGAGTTAGCTACCCAACTCACTACGTTTCACCTCATTCGGAGTTCGGACGAAGAAGTTATGCCCATTTTCGTACAATCT
GTCCGGCAGGAAATGCAATTTCCAGTGAGCGTTTTTACTGTTCACCCGCCTCATTTTTTTTTCTAAGTGTTGGACCATTT
TTCCAAAGGGCATATGTTATTTCCTATATAGCATTAGTCCAATTCCCATCTCTAAAACATTTCCCAAAACACCTCTCCCA
TACTTAGACATATTTTCTCTCAAGTTCTCTCAAGAACCCTATTCCAAAACCTTCCTCAAGATTGAAGAGACTCTTGCTCC
AAGTTCCAAGCTTCCATTGAAGACACTCTCAAGACCTTCATAAAAACTCAAGGTATGTGGTGTTGAACTCATGGGTCCTT
CCACCCATAGTGCCTAAACTCTATTCTACTCACTAATTCATGGTTTAAGTTACGATTCATAAATTAGACTTGTTCTTTGT
AATAATTTCCTGCACATTGAATTTTAAACATGAAAAGTGAATGTTTGAGCATGTTGTGACTCTAGAACTTGAATCTAAAT
TTGGAATGGATGTGGAGATTTTCATGTGGTCTTGTGGGTGTTAAAAGGTGTTGTTGTAGGTTGTTCACTGGTTTGGCTGC
ATAATTACTACCCTATTTTCCATGCTCTTTGATTCCATTACATGCCTTCAAGGTGTTTGACAAAATGTCCAACTATGGAG
AATTGATGAATTGATGCTTTAAAGCTTGAGTTATGAGATGTATGGCATTCCAGAGATGTGTTGATGACAAACTAAGCTTG
TATATATGTTCATTCCATACGCGAAATTGCATTAGAGCCTAATGGGAATTTCCTATATAAAGTGTTGCATGACCATGCCC
GGTCCGGGGGAAAAGAACCGGACAACCATGTGAGAGGTTTATATCTCACCACCTAGGATGCTTGGGGTGTGACCAACATC
AACCATGTGAGAGGTTTATATCTCACCACCTAGGATGCTTGGGGTGTGACCAACATCAACCATGTGATAGGTTTATATCT
CACCACCTAGGATGCTTGGGGTGTAACCAACATCAACCATGTGAGGGGTTTATACCTTGCCACCAGGGTGTCTGGGTGTG
AACGACATCCCCCATCCTAAGTTGGGGTTATAGATTGGTTGGATCATGCATACACATATGATATCTACTATTAGTATAGA
TTTACTGAAACATGTTTTGACTTCACTTTGATCATGCATCCTCATATTGTTATTCATTATGCCTATGAAACTATTCTTGC
ATTTCGATTGTGTCCTTGTCTATTGTTGTATTTCACCCCGCATACTTAGTACATTGGAAGTACTAACGCATATTTTGCCT
ACATGATGTCACCATGTAGGGACCGGAGCTACTCTTGATCCTTCTCTCCATTCACGTGGCTAGTACGGTGCTTATCCGAG
TTTGTTGGTAAGTCCTCAATGATTCGAGGGCTATGTTATGTTTCCTACTCCTATGTTTTGAGACTTTAGCTTGCAATTTG
TATTTTGACTATGAGGGGAGCTGGTAGTATGTCATGGCCCCCGTCCTATCTATGTATGTAGAGGTGTGCGTTGGACAAGT
ATTTTGTAAATGAGCTTGACTCTTGTTTTATGATGTCATTTTGAAATGGTTTGCCCTTAGTCCCTATTTCCCGTTATTTA
ATGTTGAATGTACTTCCGCGACCGATGAAGTGTGATGACAAGTTTGAGAGGCTTGATTGGGGTTCCTTCGGGTTCCTCAT
TCGCCATGTCACGTCTAGGCCCTAGGCTTGGGTCGTGACAAAAATATTTGTATCTATCTTTTGTAGCACCTCTCAAAAGA
TTACATGAACAAGAAATAACAAGTTTTCCACATTATCGTGTTCTTGATTTATATTTCTATTTTCTTTAATTGTAGCTGGG
TTGAGGGTGACTTATCTTGGTGGGAATAGACAAGTGTCATCACGTCCACTTTCCGGTTGTGACATGAAGGCTTGTCGTTG
TTGTTTTGCAATAATGTGGGAGATAATGGAAGGGTATGACATAAGCAAATTCTACGTCGATAATATACATACGAGAAATA
TACTTACTATACGAGGAAGTACGCCTTAGTCATTAAAATGGTCATTCTAAAGTTATGCAGACATAAATGCAAAGTATATA
ATATCCCTAGTAGGTATTAGACCAACTATGAATGCAAGCTTATTAATTATATGGTTGATGGTGGGCCAAACCTTAATGTT
CAAGTAAGTTTAGGAAAATCCCAAAATTGTTTAAATGATGGTTGAGAAAACCTCAATGAATACTTGTAGATAATTCTCAT
AGCTTGATCAAGCGTGTCAAATTGAAGACACCGTCATTAAGAATATTTTACCCTATTTAGGTGTATCCCTAGGATTCATC
TAGCTCTTCTAGTATAGAACTAGGAGCACAAAATTTCAAATCAAAGTGTTAATTCAGCACAAGCGCCATATATTTTAGGA
GGAAAATATTTGTATCTATCTTTTGTAGCACCTCTCCCAAGATTACATGAACAAGAATTTATAAGTTTTCCACATTATCT
TGTTCTTGATTTATATTTATATTTTCTTTAATTGTAGATGGGTTGAGGGTGACTTGTCTTGGTGGGAATAGACAAGTGTC
ATCATGTCCATTTTTCGGTTGTGACATGAAGACTTGTTGTTGTTGTTTTGCAATAATGTGGGAGATAATGGAATGGTATG
ACATAAGCAAATTCTACGTCGATAGTATACATACGAGAAATATGCTCACTATACGAGGAAGTACGCCTAAGTCATTAAAA
CGGTCATTCTAAAGTTATGCAGACATAAATGCAAAGTATATAATATCCCTAGTGGGTATTAGACCAACTATGCGTGCAAG
CTTATTAATTATATGGTTGATGGTGGGCCAAACCTTAAGGTTCAAGTAAGTTTGGGAAAATCCCAAAATTGTTTAAATGA
TGGTTGAGAAAACCTCAATGAATACTTGTAGATAATTCTCATAGCTTGATCAAGCGTGTCAAATTGAAGACACCGTCCTT
AAGAATATTTCACTCGATATAGGTGTATCCCTAAGATTCATCTAGCTCTTCTAGTATAGAACTAGGAGCACACAATTTCA
AATCAAAGTGCTAATTCAGCACAAGTGCCATATATTTTAGGAGGAAAATATTTGTATCTATCTTTTGTAGCACCTCTCTC
AAGATTACATGAACAAGATTAATATATATGCAAAGAAGACAAAACTGCTAATGTCTTAAAGGAAAATAATTGAATGTATG
AGAGTTAATGTCATAAACTACATTAAAGACAATTCAATATGGGTAATTGAAGACAATTTATTTTTGTCAAAAAGAGATGT
TGCAATAGCTATATTTTGGACCAACATTAATATTAATCTTTTAGATAATTAAAAAGATATTGAGACTCATTTAATATAAT
GAATAAAGATAGTATTTTCTGTTGAGATATTAGAAATACTTTTCTAACAACGTATTGATCGGGACTGTCTTGGTCATCAA
TTCATCATATATGTTGGATTATCATCCGTAGACACTTTTTGTACATAAACAATCCCTTTAAGTACATCATCTCATATAAA
ATTTTGCTTGACTATCTTTTGTCCCATTTGGCAATGAACAAGCTTTCGTGTTTGATTCATTTTGATGAAACTCAATCTAT
TCACTCATAGCACCAATCCATTGAAATGCTTTTGAATTAGAAATAACTTCTTTATCATTGTTAGGCTTAAGCACATTAAT
AATCTCTGCAACAAATAAAACAATTTTTTCAAAATTTGCACATCCTATAGAATTTTCGTCAACTACGTTTGCAAATATTT
TTGGTCGGTTGATCAGTCTTTTTTTTGCCTATTACAATATATGAATTCTCAGAATTTTCACATTTCTCTAAATTTTCATA
TCCAAAAGAATTTTCATCAACTACATTTGCAAGTATTTTTGGTGGGTTGATCACTCTCATTTTTATGTATGAATTCTCTG
AATTTTCATATTTGAACTGCACTTTGGTGTCCCAAACAACTTGGACCAAATGGAAAATCATGGACATTAAGTTTGGAATC
ACCAATTATGTTGCTTATTCATCAAAGTGTAGTATTTTTTATTTTTTTAATTGAAAGTGAAGTCTATGCTATGATAGTTC
AATCCAACAGGAACAATTATTACAAATATATATAGGTGAAAAGTTATAATATAAAAGGTTTGAAGGGTAATTTTGTCATT
TAGTAAATTTATTCAATGACAAATTGTGATCTTATTATTATACCATCAAAGGGGAGGGATAACTTATTACGGTACTAACT
ATAAATTTCGGGATAAGTTATCCACACTTTCCAACCAAACAACAAATTTAGTGACACCATGATTTAATCCTAGGATTATT
TTGTGTTATCCTCACATCAAACGTCCCCTAATTGCTTTGAAGTATTGGAAGTAGTAACATAATCAATGTTTAGTCATTCT
AAAGAGTAACATGACAATAATTTTAAAAGGTAAAAAATGAAAAGTAATGTCTAATTAATGTCTTAATAGTTGTTCTTAAA
ATGTGTGCAATATTCCAACAATTCATTTAATTTTAAATGGAGGAAGTAATATGTTGTATACTCCCCCGCATTCCTATTTA
CATATTGCTTACTAAAAATACATGTTTCTTAGTTAGTGTTTGTCATTTAACAAAATCAATTCATAAATTACACTATTCTT
CCTATTTTACCCTTGAGTGTTATTAATAGCCTTCAAAATATGAATTTGACCGACATAGAAAAACTAAATGATTAATTCAT
GTTCATTGGTCAATTTAGTTAATCAAATTAAATTAATTCATGTTCATTTATTGAAATATTGACTTCAAAAGAACACTAAG
TAAGAGTACAATAGTAAACTTACCTAATTTCTTAAAGGGGCGTGAAATCTAAACTTACGACAACTAAATAGGAAGGAAAG
GAGTAATTTGTAATAGTAATTTCATTGTCTATTTCAATTAGTAGATGACTTTTCAAATAGATCCCTAATGATATGGCATA
TACTCAGTAGGCTTCTTGTGAATGTGATTAATATTATTCTTATGCATTTGCATTTATGAGATGATGTTCGAACAAGATTC
TAGTCGAAGAATTGGAGATACAAGTGGCGCACATTTATAGAGTTGAAATTCGATCAAACACTTTATGATACGGCAAAGGG
AAAGAAATCACCAGTGATTCAATTTGACAAAATTTTCAAGCACCTCAAGGCCAATCTTGTAGAACCAATTAAAAAGTTTA
CCCTTGATGTTACTGGCCTTGAAAGTTGGCCTATTATTCATGATATGACATATTTTTTCTCTAGGAACGGTATTCATCAT
CTTGCTCACAATGCCTAATGATGCTTTGAAGTGAATGTTTTACTAGTCAGTTCTGTAATAGCTTTTTCACTCTATTTTAA
GAGTTTTCACATTTTATGAATGTTGTTGAATGATCTATGTAATGAAACTTTGCTTTGTAAATTAATCAGGATTTTGGAAT
ATTCCTTGTAGTAAGATTGAAGCAATTTTTTTAGACAGTAGATCATCTTGTGAGTTTTTGACCAAAAACATCATTTAATT
ACACTCACAATTAAACTACATCCTTGAACTTCCCCTACAAACAAGAACTATCCTTGAAGTATCCAAATCCTGGCACCTTT
CATCCTTCCGCTAAACAATGGTACAAAAAAAACTAACGACTCCCTACCCAGTGCAACTCACTTGACTTCCAATTCTCCAA
CAAAGCTATCAAAAATTAATAGGATGGAGATATATTGAAATAGGGTTCTTGGTTTTTGTTTGTTTGCTTATGGATAATGA
TAAACTGATTCTGATGCTCAAGCTATTTGCATAGTTTATTGCTCCATTGATAATTGATGAAATTCCTTCAAACTCAACAA
TGGAGTAATTGGAGAACTGGAAAATACACAAAAGGAAGAGAAAAAATATCTTGCTTCTCTTTTTCTCGAAGAATCGAATG
AATTAAAAGTACAATGAAGTAAATGTATATAGGACTATCTACTCTACTCTAAGCTAACATTTATAGCTCAGCAAGAGCTG
ACAATTAGCCTACACTAACCGATCCTTACAAAGTTAACATACTAACTAACTCTTAACCACTTTTCAACACTCCTAGCTTG
CGTAAGAGATAGCTATGGTGCGATCTATTCAAGGCTTTTGTGAACAAGTCTGCTTCTTGATCCTTAGAGGTTACATGTGT
CGTCTTTATTGTTCCTTCTTGAATTCTTTCTCGAATGAAATGTCAGTCTATTCTAATGTGTTTGGTTCTCTCATCCAATA
TGGAATTTGCAGCGATATGGACAGCTGCCTTAGCAAATCAATCAAGTCTCAATATCAACCCTTACTTCTTTGTAAATTCC
CACAAGCCAAAGTATTTCTGAAACAGTTGCAGCCATGCTCCTGTAATTTGCCTTTGATGAGCTTCTAGAAATAGTGCTTT
GTTACTTTGACTTCCAGGAAATCAATGAGTTCCCCAGCTTCATCACATATCCAGTAATGGAACTTCTAGAGGTAGGACAC
CCTACCCAATCTGTATTGCCATACCTGGTTCATTCGTCTCATACTTCACCACTCTGTAAGTTGCCCACATATGAGACTTT
TTGGGGCAGTGCATGCACTAACTAAGCATGTGCACTGCATATGTAATATCTGGTATGGTCATAGTACGATACTATAGTTT
TCCAACTAGTCTTTGATAATGACATGAATGTTCTAAATTATCATCACATAGTTCTCCTTACATGTTCATCATATTACATT
GTGGTTAGTTTTTTATTGCATTCCATTGGAGTATTTACTAGTTTGGACCCTGCTAGTCCCATGTCCATGATTAACTTTAG
AGCAAACTTCATTTGATTCATAAGAATCCCTTCATGTGACCAAGATATCTCAATTCCAAGAAAATACTTCATTTCACCTA
GGTCCTTGATTCTGAACTTCACTTACAGTGCTATTTTTGCTTCCTGAATCAATATAGGATCATTTCCTGTGATGAACAGA
TCATCAACATAGACTAGGATGGTTACTATATTATCTCCTACTTTCCTTATAAATAAGGAGTTATCAAAATGTATGTGTAT
GAATCCTAAGCTGGTTAAAACCTCAACAAGTTTCAAGTTCCATTGTCTCAAAGCGTATTTGAGCCCATAGAGGGATTTGT
GCAATCTACAATCTCGTTGACAACTATTCTCCCCCTTTTGATAATGAGGTGAGATCATGTAGACTTCTTCAACCAAATGA
CTTTAAGGAAAGCTTTGAACACATCCATATTGTGTAAACACCATTGATTTGAAGTAGCCAGAGCAAGAACTAATCTAATA
GTGACCATTTTGACTATTGGAGAAAAGGTTTCTTGATTGTCCAAACCATCATTCTGGTTGTAGCCCTTGGCTACCAACCT
GGCGTAGTATCTCTCAACTACTTCATCAGCCCTGTACCTAACTTCGAAAACCCATTTACAACCTATTGGAGCTTTTTCAG
GGGAAGATCTATAATGGACCAAGTGTGATTATCCTACAAGGCAGCTAATTCCAGCTTCATGGAATCAATCCATATAGGAT
CTTGGGTAGCTTTATCATAGTACTGAAGATCCCTAATAGGGGTGATCTTAGATAGGTAGGACTGATATGCATGACTAATC
TTGGCAATAGACAAGTAGGACTATATGGGGTAAATCGACAAGCTAGAAATAGAAGTTGAGTGTTGTTTACCACACACATA
TTCTTGTAACCAAGTAGGAATAGTGTTGGTCCTTGTAGACATTTTGTGAGGGACAAAAGAAGGTTCAATAGTAGGAACTA
TAATATCTAGAGATGGTTCTCTTGGTGGAGAGGAAGAAAACATGCTGGTGGTGCTAAGAAAACGTGTAATAGGAGTAGGT
TCAAGTTCCATTTGGGATAATACACCATTGAAAAACAACTGCATGTTTTTGTCTTTGAGCATCTGAAAAGGAAATAATTG
TTCCCTGAAAGAAACATCCCTGCTCACAAAAAAGTTGTTAGTAAGCAAGTTATAATTTCTACAGCCTTTCTGAGTGGAAG
AGTATCCCATCTAAAGAGCTGCAATAGACCTTGGTGAAAACTTGTCCCCACCATGGATGTAGCTGGCAAAACACAAGCAT
CTAATGGTTCTCATGTGTTGTAAGGAAGGTACATTATCATAGAATACTTCAAATGGTGATTTTCCATATAGGGCATGCAG
AGGAATTTTATTGATCACATAAATAACATTTAGGACACGCTGATTCCGAAACTTCAAGGGTAAGAATCCATGGAATCTAA
TGGCTCCAACAACTTCCAAGATGTGCATGTGTTTTCTCTCCACCCACCCATCCTGTTGAGGTGTGTGTACACATGAGCTT
TGATGGATAATATAAGAAGAAGTAAACAATTACGTACAACTAGAATGAAAAAACATAGTGTCATTATCACTTCTAAATTT
TTTCACATTTTCATTTAAATGAGTTTTGCTAAGGCAAAAAATTGCCTCAATACAACAATGCTATCATTCTTCACACCCAA
GTCATCCTACTACAATCATCTACTAGAGTGGGTAAAAATCTGCAACCATTATGACTAGGTACTCTTATGATCCTTAAACA
TCACAATGTATGGTGTGGAAAGGCTTGTTGAATATATTATAGCTAGAAGGAAAATGCATCTTGGTTTGCCTTGTTAGTGC
GAAAATATTACTTGGCTAAACATCATGCCAGTTACTCTTAAACTTCAAAGAAGAAATCAGCCTCAACACTCTAGCAGGAG
CATGTCCAAGCCTTCTATGCCAGGTCTCCATGTTTATAAGATTGCCTACTTTATCACTCTTGATCATATTTGTTGTTATT
AAGTGAGATATATTCTCTTTTTTCTTTATGGGAAACTGCATACAGTATAAACCATCAACCTTCCTACCAATCCCCTTCAC
CATTCCACTGTGAAGATCCTGTATAACACAGAGATCAGGAAAGAAAGTGACAACACACTTTAAATCTCTAGTCAACTGGG
ATACTGGCAGAAGGTTATGCATAATTAGGAATGCATAATACATCGTTTAGAGTGTAATCATTGTCTAACCTGCATCTTCC
TAGACTGGCTATGTCTAGTGCATTACCATATGGCAAAAAAAAACCACCTTGATATTCTTATCAATTATTTGACAAATTCA
ACCCAATATGGCCTTATTGTTAACCTTATGATTAGTGGCCCCTGAATTTACTATCCACTTTATAAAGGCTTCACTATTGG
TAACCATAAAGCGTTGAGTCATACCTGCCATGTGCTTGTCTGAATCAATTGGTACTTCTTTGTGAATATCTTTTATCCTA
GTCGGAGGATAACTTACCAAATGTATATTATTCCCCAACTCTTGGCACAAATGAGGTTCTTATTTGAGAGAAAACAGAAG
ACTATACTTTCTCCATATGAATACTTAGTAATAATAGCATGTGTCAAGACCTGAGTCTACACCCTGGACGTGGCCGGCAC
TCGAGAACCATTGTTGGTCCCCAAGCAAACCCTCATCTTGGCTGACTACAAGCGGAAGACTAACTCAAGCATACAAAAGC
TTAAAAACAAAATAAAAATTCATGAAAGTCAAATCCAAAGCTTTAACTCAAATGATTAACTCTGAATATGAATAGAATAT
TCAACTCGCCATAAAATAGGCAACATAAGTCTTTAAAACATTTAACAAAATAAATGAACAGACTTCTGAAACTATATTGT
CTATCTATGAAGCCTCTAAATGACAAAGATGGAAGTCGAGACAAGACCCATGGCATCCTGACAAAACTGAAAGTAAATGG
AATCCTCTAGAAGCAAGGAGGCTCACCATAGCTAACTCGAACTCCTTGTGGTATCAACGAAGCTCCTGTTGATGATCCTG
AATACCTGTATCTGCATCATAAAACAATGCAGGCCAAATGGCTCAGTACGTGGAATGTACGAGCATGTAAGGAGAATCCT
AAAGCATAAATGTAAGCTTGAACCGGTGAAATAGAAACATACTTACCTTTTCTCAACTCACTCAACTTAACATAAAGAAA
CATAGTTCAACTCAATGATAAGATATTCCACTCAGTATAATAAGGCTCAACTCAATAATAAGATACTCAACTTTGGGTAC
TCAACTCTAGGTACTCAACTCTGGATACTCAATTCTGGATACTCAACTCAATATAAAACAACAAAAAAGATGCAATATAT
GGAAAGCTCTTAAAATAGTAGATAGCAACTCAATGTATTAGAACATGCAATGTAACTCTGTTTGTATGCAAGAATAAAAA
ATAAACTCTATGTATATAAGAATACAAAATATCTCTGTGTATATAAGAATACAAAATATCTCTGTGGGAGTTTCTCTAAC
CGACAACCATCACTATGAGTGATGTGATGATATATCGTTTTGCCTCACGCTGCCAGGGCCATCCTATACCTTGCCGGGGA
TATAGAACTTAACTCACTAAGTGGATCTACTAGTCTATGCTAAAAGCATTAAGGAATCATCTAAAAAGTATGACCCTTTT
CTACCAATGTTGGCTACATGGTTTATGGGGGTTGTGAGTTGTCTAAACTCTCCCCCATAATGGTACTCAATACTACTCCC
AAAATATACTAGCTCATATGTTTAAAAACATAACTCTTTCTGTGGTTTGAGATTATTACTAAAAAACTAGCTTAAAAGCT
CTCTTGGAAATTGATGTTTCCTCTCTTGGAAATCGGTGTTTTCTCTCTTAGAAATTGGTGTTTCCTCTCTTGTTCAAATG
TGAAAACATTTTAACTCTTGGGAATAATTAGTTCCCATTTAGTCTTTTGAAGAAATGATCTTCACTCTTACTCTTACTCA
ACTCAGTGCTCAAGTATTTAAAACAAGTTTAGAAAAAATTGTAAAAGACTTCTCAAAACAAGGCTCATGTCGAATTATGG
ACGTGAACGACTCAATCCAAGGTTTTCAATAAACATACATTGAACTCAATACTCAGAACTCAAGAACTTCAATGATAATA
CTCATTTTAAGAATGCTTGACTCAGAGGGTTCATGCGGAATTATGGGCATGAATTACTTAACTCAAGGACTAAAATATAC
TTCTCATCTCAAGACTACTCCACTTACAGGGTTCATGCGGATTATGAGCATGAACTACTAAACACAAAGACTTCATGGGT
AATGTGAAATGGTCCCATTATTAGGAATATAATCTCAAAAAGGGGTAAGGAACTCAATACTCAAGACTTAGAACTGGAAT
ATACTACTCCTATCAAAGATTATCGCCTTATGGAGTTCATGCAGAATTTATATGGATGAACAACTTGACTCAAGGGTCTA
CATAACGATATGGAACTCGTGTATACGACTCTACTCATTCTCATACTTACTTCCTCAAAAATTAGCCCAAAGCGATAGTT
TCTCTTAAAGGATTCACAATTGAACTCAAATATTTTCTTGAACTCTACTCTTAACTCTCTCTTGACTTTGAAGTATGAAT
TCAAGAGTTATGATTCATGATATGAAGGATCTTAATAACAATATAGCAATTCGATTATTAGGAATATATCTTTTTAAAGA
AACATGAACTCATGAACTCTAAATCAACTTATCTCAAAAATACTCAAATCTAGCGAAAGTATCCTAGATTACTCTTTTAC
TGATTTGAAAGTAGATGTAGGACGTGAGGACGAACTAGTCTAACACTATGATAGTCTTACATACTTGAAAAAAATAAGGT
TCTTGAAGAATCCTGAAAAATCTTGAAGAATGTTGAAGAAGAACTTGATTAGAAGCCTTGAAACCCTAGCTTGAAGGTAA
ACAATCAAGAAAACCTTTCTTTAGATTCTTGAATTAGTTTCTTGAAACCTCTATGACCAAGATTTATGATTTTCATTACT
GATTCATAATTTTATGGAGGAACTTAAGTTGGAAATAATAGAATTCTTGGAGAAAAACTTACCTTGAAGAATAATCGTGA
AAAAGATTGAAAGAATTTTGAATGGAGTCTTCTACTTTGATTTTTCCTTAGGGTTTTGCCCTAGGGTTTAAGAGAGAAGA
GAATGATGGACTAAAAGATGAAAATCTGATTGTTTTGAGCCTTTTATTAGTCAATAAATTTGTTTAGGGTTTTCTTGGTT
GTAAAAAAAAAACAAAAAAACACAACTCTTTTTAATGTTTTCCCATCGGCTAATTCGGAATAACACTGTATAGGTTACTA
AAATAGTCATACCTTTTTACTCAGAAATTGGATTGATGCGAAATTGGTGGCGTTGGAAAGTAGATTCAAATACCTTTAAT
ATAATAGGTTATGGCTCATGTAAATCTTTATACTCTCAGAGATATGGTCATTTGAAATTCACCCAAGTAGAATCTTACAT
CAAAACTTAATCGAAAAGGAAACTTCAAGAACACATATCAAGAACTCATCAAGAAATTAAATTGCTCAATATTTATGGAT
AGATTCACAAAAGAAACTCATGATTGGCATGTGGGTTAAAAAATCCAAAACTATGGAAGCTTACATAGCTCTTAAGGATC
AAACCCATGGCGAAAATCCGCAACAAAACTCAAGAACCTTGACGAACGCCGTGATCCTTTCCTCTTTTCTCCTTTTTTTT
CTCTTCTTCTCTTCTTGAACTCTCAACTAAAACCCTAGGCATATATTAGGATTATAAAACTGAACCTAATAGGATTAGAA
CGTTTAAACCTTACTAAAAATGAATTAAATCTGATTTGGTAAGGAAAAGACCAAAATACCCCTCACTATTTTAGGGTAAC
TTTCCTTAACTGGACGGCTTGACTTCAAAAGGGCATATCTCACTCATCCGAACTCAAAACTTACCAAACTCGGTGGTGTT
GGAAAGATAATTCAAATAAAATTCATTATATATCTTGTATACCACCTAAATCATCATGTACTAAGAGTTATGGTCGTTTG
AAGTTGACCCAAAACTCATAACTTAAGCATAACTTGCAAATTTTCAGATTTTGTTATTTTCAATTTAGTTCTTTTTGGGA
CTCAAGGTGATACATCTAGTGACCTAAACACCTAGGAAAAATTTAAATTCCTTGGTAAAAACATACTCACTACGAAGGAT
GGTTCAAGTCTTAGCTCAAAAAATTTCTAGGGTGTTACAGCATGGCACTTCGAATTCAATATGAGAAATTTTTGTATTGT
TTTTTTTTTCAAAACATTAGATTTTGTATAGAGAGAGTAGTATGAGATAAGGGGTATCTTTAGAATCTTATCATATTGTT
CCAGAGTGAACATCATGCCACCTCCTTGGTTGGGACTTTGGGAAGGTTGATTCATTTCATGTGACATAAGCCCTTAGAAA
TATGCTTCTTTTAATAGTCTAGATACTCTCAATCTATCAAGAACATATTCTAAATAAGTATACGAGTCTATTGATACACA
TATTATTATTCTTTCATTCCGAACTCAAAAAGTAAACCCCAAGCCTGGAAGGTTAGAGCAATAATCTTATTTCAAAATTA
GTTATTGATGAAATAGGAGTCACAAATATGAAATTTAATCAAAATCCAAGCTCGAACCAGACATCGAATCATCAAAATAT
GACTCCTCAATTTTAGGTTCAGAAATCCTAATTTCTAACACCGAAATGTGAATTAAATCACGATATGAACAATATAATCA
AGGGGAAGTACCAAATTAAAAGTTAAATTCTTAACCTGAGATAAAATGAGAAATTCCTCCTTGAAAATCACCAAAATTGA
GCTACCAAACTCGAAAAATCTTCTGATGAATTCTATGTTCAAATTGGAGATTTATTTCATCCAGGTCTTAATTGCTTTTT
GCGAATGTAGATCACAACTGCAAACATGACCAAGTGATCTAATCTAACCCCTCACAATCATGACTGAACAATTGTAAATG
GGATTCCTCATCTGGAACTGACAAATTGTATCCTTCACAAATGTGACACAAACCTCATGAATGCATAGGAGTCCTACAAT
TATTTTTGCACAACTGGGTATATATCTAGCCCCTGCGTGCATGGAGAAGATAACCAATTGTACCAACAATTGGTGCATCA
GCTATGAAAAATTCTCTATTTTACCCGTCAAACTAATCCAGAAAACCAAATATGCAAATAAATCATAAAATAAATTACAG
ATGTGTTGAAACATCAAATCACCAATCTGAAGTTGTCTACCAAATGTTGATTATTGTCGATTCTAAGCTTTATCTTTTAC
TTTTTAGTCATTTATCATTTTAGCGTATTAATATTTAAAAAGTTATATTTAACTTCTACTCACTCTTCTAGTAATCGGTA
TTTCCCACATTTATATGAAATCTAAGTTATGACTTGTTATAGCTATTTCATTTATTTCCGTAAGATTAATTGATTTTAGT
ATTTTGGAAAAAGATTGACCTATCTAACGGAGGGTTAGTGAAGTGTCATTATAATTCTTCAGATTTTGGGTCATATAAAT
TGCGTTTAAATATGTAATTTCATGTATTAAGCACTGAAAAATAGGGCTCCATCTTGATCATGTCAAATAACCAATTTAAG
TAAGATGCTCAATGTAATAAATATATTCAAAGTTAAGTTGAATAACTGTCAAAACAAAGATTATATATTCAAGAAGTTTT
AGTTTTATTAAGTAGAAACTATTTTTAAGAGATAAAAGCTAACTACATTTAAAATGGGGATTTTGAAATTAATTTCTTGA
AACAAATATTTTCTCCATGGAACCCATATATTATATTTGTTTTTGACAAAACATTACTGTGTTATATGTATTTGACAACT
TATTGTGTTCTTACACTCTAAAAGTATAGGGTCTTCCCTTCAAGTGATGTAAGAAAAATAGAATTTTCTATACAATCTCA
CTAAGGTATTGTTTTTCACTAATATTTTTCTCTATTGTTGTGTTTTCATAAATGCTTTTATATGTTCAATAGTTGTATAC
AAATTATTCTAGATGGTTTAAGAAGTTTTGTGTGTATCTCTGAAAAATAATAAATAAAATGAATCCTTATTATTCATAAA
TATTTTAGAAATGGTTTTCTATGTTTAATTTAATATCTACATTAAAGAGGTACCAATTCTATGTGGATTTCCTCTACGTG
AATGCAAATTTCTTTTGTTTTAAAAATCAATTATATGTAGGTATTCAACATAAATAAATTATGTAAGTGAGAAATATTTC
AGAAATTTTACTACCTAATATAATTTTTTTTCTTCTAAATAGAATAAATTCCTATTAGGACTACAAAGAATTTTTGAAGA
CCTTTAATCTATAACTTTGAAATATGTCTTTATCTTTGTTTCCCTAAAATATAGACTAAAGTTTGACTTATTTTATGTAC
AGGATGGTGAACATGAATAATCGTGGTACAAAAGTGATCATTGATGAAAATGAGATAGACAAAATCTCTAATTTGCCCAT
GGATATCCTCGATGAAATATTTAAGGACATTTCGTTTGGAGAATTGGTAAAAACACCTTTTTTGTCCAAGAAGTGGAAAA
AATTTGGGGCTATGCATCCAATACTAATTCTAGATAGGGAGTTCTTTGAAGAGAAAAGTTGTTTTAGCAATATGATTGAC
AATACTCTCTTGCAACATGTTGGATCCCAAGTAAAAAGTTTCCTTGATTTGTCAACCATCGATTGTAATGATAGGGACCT
TGACCATTGGTTGTTATGTGTAACTAGTAAACACGTCGAAGAACTTACCCTAAAATTCACAAACGCAAGCGTTATACATT
GCCTTTTTGTATATTAGATTGTCCAACTCTCACATACCTAGATGTCACCAGTTTCATAGTCAAACCACCTTCTCCCAAAG
CATTATTCCCAAATCTCCTTGTACTGACCTTGAATTTTATCAAATTTCACCCAGCCAAAGCAAATTATGTCTTCAATACC
CTGTTACTTTCATCCTTAACGTTCATTGCTTGCAATGGCGTTCATTTCCTTACCGTATCTGCTCCTACGATCTAGTTCTT
TACTATTGATGGTAGTCATGACATTCACACTATTTTTTTTTTGTAAATTCTCAAATGTTAGGGAGTTGTTATTACGTGAA
AAATCTTATGATGAACAAGAGTGGTTCATTACATGGTCACTTTTTCTTTAATTGTGCTCTAACCTAACGAGGCTTGTTTT
GAGTAATTCTTCCAATTAGGTGAGTATAATTTGATCAAGATCTATTTCAATATTTTTTATTACAAAGTTCTTAATAAATG
GTACTATTCTCACATATACTTGACCATTAATGCATTTTTGCCTTTTACTTTTCTTTTATCAAGCATTTGGGAGCCTAAAT
TTTTCCAAAAAGGTTTGATCAATCAAAATCCTACCATTTGGAGAGTGAAACATTGTGTGTGACATTTTTGGATCTACATC
AGGTCAATTTTCTAATGCCTCATCTAGGGGTGGGGGATCGTATAGAGGGAGTGGTTCCTTCCAGCGTTGCAAACCCATTC
ATGCATCTATACTAGCATCTGAGTGATTCAGACACCTTGTGTTTCTTATATTGCGGGTCATGGGTCATACAATTCACAGC
TATGGCCTACGAAGTCAGGCAAGTATAGTGGTTCTTCAGGATCCTCACAATAGTTCCTAAGTAAGAGTTTTTTCTTTAGT
TGTTAAGATCCCGCTCACATGATGCGCTAGTGTCCTTTGTAGAGGGTTTGGTGAGGACCCCATTCTAGTTCTTCAGTTCA
TACTAGACCATTGGTACCATAGGCCAGTGGTGTCACGACCCGATTTCTCAAGTCATGATGGCACCTACTATAACCCACCA
GTAGGTAAGCCAACCCGTAACCTGGAATAACAAGTAGTGGGTCTGAGGGTAGAAATTAAACAAGAGTAGGGAAATAACAA
TATAAACAGGCGGAAGCAAACCAAAAATATATATACAAATAAAGATCCCTCCCAGAACCTGGAAGTCACCAGTACAGAGC
TACTACAAAATGAGTACAAGTCCCAAAACTGGACAACAGAGACTGGACTGTCTCGAAAGGAAAAAGACAAGTCTATATAT
ATAGATGGAGACTGAAATAGTACGAAACGTCGTGTGCTCACTCCCATCTCCGGATAAGTCTACTCCAAGCTCGGTCAACG
CTGGCTACTAGTGCTCGGACCTGCATCACAAAATAGATGCAGAGCGTAGCATGAGTACCAAAACAACAGGTACCCAGTAG
GCATCATAGGCCGATTGAGCAAGATAAGCAAAAGCGAACTGAAATGCAAATAAAGGGTCACATCAAGTGCAAAGAGTAGT
AAATGGGGGTATGTACACGAGCGTACAGGCAACAAAGACAAGCAATCTAACTAACTCCGCCGGGCTCCCATAAACCCGAC
GGGTACGCTCGTGCACAATAAAAGAAACCACCTGCACGGGCCCCCCATAAGCCCGGTAGATGCACTGGCAGTTGAAGTAA
AATAATGGAGCTAGAAGGTCTATCACAATATTACCAATTTTCGGACCTTTACTGAACCATTCCCAATCATATTCCAGGAT
CTCACTCCGTCCCGGACCTTAATCGGAATCTCTCCAACTTCCAAAACCTCAACCTACAGAGGAGAGTAATCAAGACTAAA
CTGAAGCTTTAGTGAGGAATTGGGAATACACCACGTGCAAGCTGGACCACGGACTCGAACCGGGTACTATAGCTAATGAG
TCAACCTATATGGGCTGGACCACGAACTCGAACCGGGTGCTGTAGCCAAAGGTCGGGCACGGGTGGGCTGGACCACGGAC
TCTAACCGGGTACTGTAGCCAAAACCAGATCACAGGTAAGCTGGACCACGGACTCTAACCGGGTACTGTAGCTAAGCCTG
GACATAAGTAAGTTGGACCACGGACTCTAACCGGGTACTGTAGCTAAGAATCAATATCCAACCATACGTCGCGGGAAATA
TCACCAAACCGATTACCATAAATAATCATTTACACCACAAAGTATGGATGTTCAATAATATCAAGAGACATGCTGTCACA
ATCCTCCAATTTCCCGAAATAAGGTCTAAGGCAGGAATTATAGAAATTTAGCATGCTCGACACCCGAACCCCTCCATACT
CAAGCAAATCAATAAAAAAATGCCTAAACATGCTCAATCTCATGAGAGAAAGCCATAGCCTACCTGAAAGCCGACCACGC
GTGCTCCAACTCACGGTACCGGATCTTTTCCCCTCCGAACGGTCTCCAAATGCTTCCCCACTAACAAAAGGTTAATCACC
TCGTCATTACGAATATATTGACACTAAAATTATATTTTTCGGAGACAGACCCAAAATCGGGTCTAAAACGGGATTGTGGG
GCCCACAGTTAGAATCTCGAAATCGAATCCGTGGAAACGTCCCAAATACCTTACTAAACTAATACCCCAAAATTTAGCAC
AAACAGATGCTTAAAACACCGCAAATCAGCCACAATAATTAAAATGGGCAGCCCCTTGATCACCAATTTCTGGAAAAACG
AGACCCTTTCAACCCAAACAGATTATACCACGACGATCCTTGCGAAAAACTCTACAAGTTAGCCTCAAGAATGACTCAAA
ACGGACCTAAGATGATCAAGATCTCACATTTCAAGATTCAACAATCAATTCAATCCGGAATCACCCTAGCAGTGGCTAAA
ATTGATTCCTTACCTCAAACGAAGCCTCCCCTCGCGTTTCTGAGATCACCGAAGAAATCTTAAGTTGAAGTTCAGGGAAA
AAAATGGACGAAATTCGTCCTAAATTCTGGAAATTTCCAGATTTCCACTTCGCTGCCACGTGGCGTCACGTGGCTCTGCC
ACGTCATCGCCGCGTCAAAATTCTATAACCCTTCAAACTTAAATTTCGATGTTTCGGACTCGTTCAGAGTCGGAAAAATA
CAAACCTTATATGGAATCTGATTGGAAATGATATTTCTGACTCAACGGTGTAGGCGGAATTTCCATTTGGAGCTCGCTTC
GATGAAAAGTGGGTCCCACACCCAGTATCATTTGAGCCAGATTCCACAACTGCCATCTAAAGCCTCGGGAAGTGAACAAA
GGGTCGTTGTAGACCAAAATCGATCTTCCAAAGCTAACCTAGCTGTCAGAATTTTCATCTGAGCACGCCTTCCAAAAAGG
TTGACCACAGTCAACTTTTCAAGTTATAAAAATCTCCAAAACAGGGAAACGGGCCTAAAACCCAAACGAATGACCAGGCG
ACCGAACAGTCTGTGCCAGCAAGTCATAAATAACTTGGGGTCGCTATAGGAACGCTCTAAACGACACACAGAAGACAAGA
CACAGAAATGACCAAGAGGGTCATTACAATATTCACTACTAAAAAGGACTTTCGTCTGCGAAAGAAAGGATCAAGAAGTA
CCTGAAGGCTCAAACAAGCTGGGAAACTGCTCTCGCATCTCCTGCTCGGTCTCCCAGGTAGCCTCCTCGACTGGACGATG
CCTCCAACGGACCTTAACAACAGGAATGGCTCTCGAGCGCAATCTCCTCACATCTCTGGCTAGAATGGCAACTGGCTCAT
CTACAAATGTCAAACGATCATCCAATTCGACTGCATCATACTGGAGCACATGAGACTCATCAGGAACATACCGCCGCAAC
ATCGAGACATGAAAAACCGGGTGGATGGCTGAAAATGCTGGAGGTAGGGCCAACTCATAAGCAACCTCCCCAACTGTCCG
GAGTATCTCAAATGGCCCAATGTACCTGGGGCTAAGCTTGCCCCGCCTCCCAAACCTCATCACACCCTTCATGGGCGACA
CACGGAGGAATACCCGATCACCAACAGAGAATCTCAAAGGCCGGCGCCTCCGATCCGCATAACTCTGGTGCCTACTCTGA
GCCGTCCTGAGCCTATCCTGAATCACCCTCACCTGATCCAGGGCCTCCTGAAGCAAATCTGTACCACACGGCCTAGGCTC
TGTAGACTCAAACCAACCAACTGGAGAGCAACAACGCCTACAATATAATGCCTCGAATGGGGCCATCTGAATACTAGAGT
GGTAGTTGTTGTTATACGCAAACTCTGCCAAAGGCAAATACTGGTCCCACTGACCCCCAAAATCCAAAACACAAGCCCGC
AACATGTCCTCAAGAACCTGAATCGTGCGCTCCGACTGACCATCAGTCTGCGGGTGGAAAGCTGTGCTAAGGTCAACACG
GGTACCCAACTCATCCTGGAAGGTCCTCCAGAAGCTAGATGTGAACTGTGGGCCCCGATCTGAGATGATGGAAACAGGCA
CCCCATGAAGACGAACCACCTCTCGAATGTAGATACGGGCTAACCTCTCAGCACTGTAGGAAGTATGGACAGGAATGAAG
TGTGCTGACTTGGTCAATCGATCCACGATGACCCAAATACTATCAAGACCACGGGAAGTGCGAGGTAATCCTACAACGAA
GTCCATAGTGATACGCTCCCACTTCCACTTAGGAATGGGTCATCTCTGAAACACACCACCAGGCCTCAAATGCTCGGCCT
TTACCTGCTGGCAGCACAAGCAACGGGAAACAAAGTCAGCGATATCTCTCCTTATGCCACTCCACCAGTAATGCTGCCTC
AGATCACGATACATCTTCGCTGTGCCCGGATGGATAGAGTATCTAGACTCTTGGCCCTCAGAAAGTATCAACTGTATCAC
ATCCCCAACTCTCGGAACACAGATGCGGCCGGCGAATCTCAACACTCCATCAGGATCTAAGGTAGCCTGACCACCATCAC
CCGCTAACACTCGATCTCTAAGGGCCACCAAGGCCTCATCCTCAAGCAAGGAAGACTGAACTCCCATATGGGCCAAGACA
CGTCTAGAATCTGAGATATCCAACCGAATCATGCTATTGGCTAAGAACTGAATGTCCATAGCCAAGGGTCGCTCCTCAAC
AGATAGGAAGGATAGACTACCCATACTCACTGCCTTTCGGCTCAAGGCGTCCGCTACCACATTCGCCTTGCCCGGATGAT
AGAGAATAGATAGGTCATAGTCCTTCAGGAGCTCAATCCAACGACGCTGCCTCGAATTAAGGTCCCTCTGGCTCATAATG
TACTGAAGGCTCCTGTGATCAGTATAGATCTCGCATCGAACTCCATACAGGTAGTGCCTCCAAATCTTAACTGCGAAAAC
TACCGCCGCCAACTCTAAGTCATGGGTGGGGTAGTTGCGCTCATGAATCTTAAGCTGCCTTGACGCATAAGCAATAACCC
GGCCCTGCTGCATCAATACACAACCCAAACCAACGCCGAATGCGTCACAATATACCGTGAAGCCCTCGCCCTCAACTGGA
AGAGTCAATATAGGAGCGGTGGTCAATAACTCCTTGAGCCTCAAAAAGCTCGCCTCACACTCCTCTGACCAAACAAAGGG
AACATCCTAGCGAGTCAACCGAGTCAAAGGCGCTGCTATAGAAGAAAATCCCTCAACAAAACGCCTATAGTAGCCTGCCA
ATCCGATGAAGCTACGAATCTCAGTCACAAAGGTGGGCCTGTGCCAATCACGAATAGCCTCAATCTTCGCCGGATCAACC
CTAATACCCTCCTTGGACACCACGTGCCCCAAGAAGGCTACAGTCTCAAGCCAAAACTCGCACTTTGAGAACTTGGCATA
AAGCCGCTGATCTCTCAAAGTCTGGAGCACTATCCTCAAATGTTGCTCATGCTCACTCCGGCTTCGCGACTATACTAGAA
TGTCATCGATGAAGACAATGACAAATAAATCAAGGTATGGCCTGAACACACGTGTCATCAAGTCCGTGAAGGCGGCAGGG
GCGTTAGTCAACCCAAACGACATCACCAAGAACTCATAGTGGCCATAACGAGTCCTAAATGCAGTCTTAGGGACGTCCGC
TGCCCTAATCCTCAACTGGTGGTAGCCGGATCTTAAATCAATCTTAGAAAATACCACGACACCCTGAAGCTGATCAAAAA
AATCATCAATACGAGGCATGGGGTAACGGTTCTTCACCATCACCTTGTTCAGCTGCCTGTAGTCAATACACAATCGCATA
GTACCGTCCTTCTTCTTCACAAAGAGGACTGGGGCACCCCAAGACGATACACTAGGCCGAATGAATCCCTTACCCAAGAG
ATCCTGAAACTGAACACTGAGCTCCTTGAGCTCTGCAGGAGCCATCCGATATGGCGGAATAGAAATAGGCCGAGTACCTG
GCTCAAGCTCAATCGGAAAATCAACATCACGCTCTGGGGGTAGGCCAGGTAGATCAGTAGGAAACACATCTATGAAGTCA
CGAACAACAGGAACTGACTCAACCGGAGGAACCTCCCTACTCACATCACGCACATAGGCCAAATATGATAAGCATCTGCT
AGCCACTAGTCTCCTAGCACGAATAAAAGAGATAACCCCAACTGGTGTGCTACCACGAGATCCCTGCCACACCACCGGAG
GGATACCGGGAATGGCTAAGGTAACGGTCTTACAAAAGCAATCTAAAACAGCGCGATAAGGGGATAACCAATCCATGCCC
AAAATCACATCGAAATCAACTATGTCAAGCAATCTATGGTCAGCCCGGGTGTCACGCCCCTGGATAGTAACTAAGCAAGA
TCGAAATACCTGATCCACTACTAAAGACTCACCCACGGTGGTCGACACACGCAACGGCGCTACCAGAGGCTCAGACATCA
TACTCAATTGAGAAGCATAGTAAACAGAAACATACGAAAAAGTAGAGCCTGGATCAAATAAAGCCAAGGCGGGCTGCTGG
CATAATAACACTGTACCTATGATCACATCGTCCGAGGTCTCAGCATCTGTTCTAGCTGGAGCTTCATAAAAGTGGGTCTG
GACTCCCCTACCCTGTGCATCGGCTCTGCCCCCTAATCTTCCTCCTCGGGGACCACCCCGTATACCCTGGTGACCACCCC
TACGGTCCTGTCCCTGGCCTCTGCCTCTAGCTGGAGGTGCTGGCGCATGCCTAACTGCCTGTGGAGCGGGTAAGGCTAAC
CTGCGATGGGGACACTCGCGGGCCCAATGATCTAAATCCCCACACTCATAACACCCCTGGGACTGTCGACTGAGAGCTGG
AGGTCGGCTACCCCGGCCAGAAGAACCCATCTGTGAACTATCTCGGCCCCGACTAGGACCGGCACTAAAACCAATATGGC
GGTGCTGATCACCCTCCGATGCCTGGAGAGAAGCCTGGAAGGGGCTACTAGACTGACCCGACTGAAACCTCTGCTGAGAT
CTATCATAAGACTCTCGAGGTCTGAAACGGCGCCTATCATGGCTATCCTCCTGTCTAGCTCTCTTGCCGCTGCCCCCTTG
GGCCTCGCGACGGAGCTGCTCGATAGTGCGGGCATGGTCCACTACATCCAGAAATAAGCGGCCCGCTGAGACTAAAGATT
GAGTCTCAATCCGCAACTGTAGTCTCAAACCCCGAACAAAACAACGAACCCTCTCCTCCTCAGTAGGTAATATCATGGCG
GCATGCCTGGAGAGCTCGTGGAATCGGGCCTCATACTCTGATACTGTCATAGAGCCCTACTCTAACCGAGCAAACTGATC
TCTGATGCTCCTGGGAATAAATCGGGCCAAGAAGGCCTCTGAAAACTCAGTCCATGTGACCGGTGGAGACCCAGCTGGCC
TGGTCTCTAAGTATGTACGCCACCAGTGCCTGGCGGGACCGTCTAACTGGTAAGCGGTGAAGTCTGCTCCTCTCGACTCC
ACTAAACCCAAAGTCTGTAGCCGCTCGCGGCAAGTAACTAGAAACTCGTGGGCATCCTCCCCCACTGCCCCAGAAAAACT
CAGTGGTGATAGTCTAAGGAACACCCCGAGCATCTTCTGCTCCCGTAGTGGCATGACGCCCTCCAAATCGTCAGGCTGAA
CAACCGGTGCCACTAGCTGCTGAACAACCGGTACCGCTGGTGTAGGCTGACCCTGCGGTACTGGAACGGCTGGAGCTGGG
GCCTGCTGCATACCCCCAATGGCAGATAGTATCTGTACGAGCATCGCCTGTATATCTGGAGCTGCCACAGGCTCGGGCGG
TGGCTGGGCTAGTCCCGGGACCATCGGTTGCTGCTGTGCTGGAACTGCTGGTGGCTCTATCACCGGCTCCAGAATTTGCT
CTCGGTCCGGGGCTGGTGCTGTAGCTCTGGCACGACCTCGAGGTCGGCCTCTACCCCTAGTTGGGGCCCTACCACGCGTG
CGAGCCATCCCTATAAAAGAGTGGTACAAGTAAAATTTCAGAAACCGATAAGACATACAATGCACGACAGTGATACAAAA
GCGACACGTTCCTAAAGACATCCGGTAGCCTCCCGAAGATAAGTAACGGACGTCTCCGTACCGATCTGCAGGACTCTACT
AGACGTTAGCTCTGTACAAGTGAGACCGACGAATCTGGGGCTCTGATACCAACTTGTCACGACCCGATTTCTCAAGTCAT
GATGGCACCTACTATAACCCACCAGTAGGTAAGCCAACCCGTAACCCGGAATAACAAGTAATGGGTCTGAGGGTAGAAAT
TAAACAAGAGTAGGAAAATAACAATATAAACAGGCGGAAGCAAACCAAAAATATATATACAAATAAAGATCCCTCCCAGA
ACCTGGAAGTCACCAGTACAGAGCTACTACAAAATGAGTACAAGTCCCAAAACTGGACAACAGAGACTGGACTGTCTCGA
AAGGAAAAAGACAAGTCTATATATACAGATGGAGACTGAAATAGTACGAAACGCCGTGTGCTCATCCCCGTCTCCGGATA
AGTCTACTCCAAGCTCGGTCAACGCTGGCTACTAGTGCTCGGACCTGCATCACAAAATAGATGCAGAGCGTAGCATGAGT
ACCAAAACAACAGGTACCCAGTAGGCATCATAGGCCGACTGAGCAAGATAAGCAAAAGCGAACTGAAATGCAAATAAAGG
GTCACATCAAGTGCAAAGAGTAGTAAATGGGGGTATGTACACGAGCGTACAGGCAACAAAGACAAGCAATCTAACTAACT
CCGCCGGGCTCCCATAAACCTGACGGGTACGCTCGTGCACAATAAAAGAAACCACCTGCACGGGCCCCCCATAAGCCCGG
CAGATGCACTAGCAGTTGAAGTAAAATAATGGAGCTAGAAGGTCTATCACAATATTACCAATTTCCAGACTTTTACTGAA
CCATTCCCAATCATATTCTAGGATGTCACTCCGTCCCGGACCTTAATCGGAATCTCTCCAACTTCCAAAACCTCAACCTA
CAGAGGAGAGTAATCAAGACTAAACTGAAGCTTTAGTGAGGATTTGGGAATACACCACGTGCAAGCTGGACCACGGACTC
GAACCGGGTACTATAGCTAATGAGTCAACCTATATGGGTGGGACTAGGGACTCGAACCGGGTGCTGTAGCCAAAGGTCGG
GCACGGGTGGGCTGGACCACGGACTCTAACCGGGTACTGTAGCCAAAACCAGATCACAGGTAAGCTGGACCACGGACTCT
AACCGGGTACTGTAGCTAAGCCTGGACATAAGTAAGCTGGACCACGGACTCTAACCGGGTACTTTAGCTAAGAATCAATA
TCCAACCATATGTCGCGGGAAATATCACCAAACCGATTACCATAAATAATCATTTACACCACAAAGTATGGATGTTCAAT
AATATCAAGAGACATGCTGTCACAATCCAACAATTTCCCGAAATAAGGTCTAAGGTAGGAATTATAGAAATTTAGCATGC
TCGACACCCGAACCCCTCCATACTCAAGCAAATCAATAAACAAATGCCTAAACATGCTCAATCTCACGAGAGAAAGCCAT
AGCCTACCTGAAAGCCGACCACGCGTGCTCCAACTCACGGTACCGGATCTTTTCCCCTCCGAACGGTCTCCAAATGCTTC
CCCACTAACAAAAGGTTAATCACCTCGTCATTACGAATATATTAACACTAAAATTATATTTTTCGGAGACAGACCCAAAA
TTGGGTCTAAAACGGGATTGTGGGGCCCACAATTAGAATCTTGAAATCGAATCCGTGGAAACGTCCCAAATACCTTACTA
AACTAATACCCCAAAATTTACCACAAACAGATGCTTAAAACACCGCAAATCAGCCACAACAATTAAAATGGGCAGCCCCT
TGATCACCAATTTCTGGAAAAACGAGACCCTTTCAACCCAAACAGTTTATACCACGACGATCCTTGCGAAAAAATCTACA
AGTTAGCATCAAGAATGACTCAAAACGGACCTAAGATGATCAAGATCTCACATTTCAAAATTCAACAATCAATTCAATCC
GGAATCACCCTAGCAGTAGCTAAAATTGATTCCTTACCTCAAACGAAGCCTCCCCTCGCGTTTCTGAGATCACCGCTAGA
TTCCCCACGAAATTCTCTTGAAGTTAGCCTTTTGAATCACTTAATTTGGACTCAAAATGAAGGAGAAATCTTAAGTTGAA
GTTGAGGGAAAAAAAATGGACGAAATTCGTCCTAAATTCTGGAAATTTCCAGATTTCCACTACGCTGCCACGTCACCGCC
GCGTCAAAATTCTATAACCCTTCAAACTTAAATTTCGATGTTTCGGACTCATTCGGAGTCGGAAAAATACAAACCTTATA
TGGAATCTGATTGGAAATGATATTTCCGACTCAACGGTGAAGGCGGAATTTCCATTTGGAGCTCGCTTTGATGAACAGTG
GGTCCCACACCCAGTATCATTTGAGCCAGATTCCACAACTGCCATCTAAAGCCTCGGGAAGTGAACAAAGGGTCGTTGTA
GACCAAAATCGATCTTCCGAAGCTAACCTAGCTGTCAGAATTTTCATCTGAGCACGCCTTCCAAAAAGGTTGACCACAGT
CAACTTTTCAAGTTATAAAAATCTCCAAAACAGGGAAACGGGCCTAAAACCCAAACGAACGACCAGGCGACCGAACAGTC
AATGCCAGCAAGTCATAAATGACTTGGGTTCGCTACAGAAATGCTCTATATGAGGGAAAGAATTCTTTAATTTAAAAATG
ACCTGGAGGGTCATTACAAGTGGTCGAGGCAGAGTTCAGTTAGGTAGAGGCAGTAGAGCTTCTGGTGGTGGTATTGCATC
TCAGAAGAGTAAGGGTAGAGGTACCACCCCGAGGCTGTAGAGGGAGCCACTTTTATGTTTTCCATGTAAGACTTGAGGCT
GAGGTGTGTCATGCAGGTATTACATGTATTATGCATGTTTACCATCAATATGCATCTGTGTTACTTTATCCAGGGTCTAC
TTTCTCTTATGTGTCTTCTTATTTTATTGCTGAATTTTATATGGTGTGATAACATATATCTGCCCTTTGTGGTAGATCCA
ATTTATTGATCCTGTCTTATTTCTTTGGTTGGGTGTGACACTTGGGTAGACTTGATTGTTCTAGTATGGTAGGCTTTAAT
GTTATATTGGGTATGGATCGACTTTCCCCTTAACAGGCTATCCTTCATTGTAATGCTAAGACTAAGAACTTAGCAATACC
TGGTGTTTCGAGGGTTGGCTAGAGGAGAGCTAGTCGTGCTTACCCTATCAAGGTCATCTCTTTCATCCATGCTCAGAGAT
TGGTGGAGATAGGATGTTTGTCTTACTTAGCGTTTATCCGAGACACTAGTATTCAACCACCTCTTATGGATTCCATTCTC
GTGGTTCTAGAGTTTCCAGATGTGTTCCCCTTTTATCTTCCAATTGTTCCTTTTGATAGGGATATTGACTTTCCTATTGA
ATTGGACCTAGCACTAAGCCTATTTCTATTTCTCCCTACCGTATGACTCTAACAAAGCTAAAGGGGTTGAAGGATCAGAT
GTAGGATTTATTGAGTAAGGTGTTTAGCCTCCCTAATGTGTCACCTTGGGGTGCCCTAATGTTGTTTTAAAGAAGGACAT
TACCATGAGAATGTGTATTGACTACAAGTAGTTGATCAAAGTAACGGTGAAGAACACATATCTTTTTGTGTATTGATGAC
TTATTTGATCAAATTCAGGGAGCATCATTGTTCCCTAAGGATTGATTTGAGGTTTGGGTACTATTAGTTAAGGATCATGG
CATTAGATATTCCTAAGACAGCTTTTTGGACTCGATATGAGCATTATGAATTCCTAGTGATGTCTTTTGGATTGACTAAT
GCCCCTACAACATTCATAGAGTTGATAAATGGGATGTTTCGACCTTGGACTCATTTTATATTGTCTTCATTGATGATAAT
TTGGTATATTGTCTTCATTGATGATATTTTGGTATACTCCAAGACTCATGAGGATCATCTTCGATGCTTGAGGATTGTAC
TTCAGAGGTTGAGGAAAGAGAGGTTGTATGTCAAGTTCTCAAAGTGTGAGTTTTGGCTTAATTATGTGGCATACTTGGGA
CACAAAATGTCCAAGAAGGGTATTAGAGTAGATCTGGACAAGATTGAGGCAGTTAGATGATGGGCACGACCTACTTCTCC
TACTAAGATTTGGATTTTTGTGGGATTAGCATGCTATTACCGATGGTTTGTTCAGAGTTTCCCTATTATTGCTACTCCAT
TGACCAGATTACTGAACAGGGTGTGGGTTTTCAGTGGCCTTATGAGTGTGAGAAGAGCTTTCAAAATCTCAAGACTTTTT
TGACTTTGGCTACTATGTTGATTCTATTGAAGGAGGGTGTGGACTTCATAATTTGTTGTGATGATTTAGGAGTCGGTTTG
GGTGGTGTATTGATGCTGAAAGGGAAAGTGATTGTTTATGATTCTAGGCAGCTGATGACCCATAAGAAGAACTACCCTAA
TCATGATTTGGATTTGGAGGTCGTGGTCTTTTTGCTTAAGTTATAGTGTTACTATTTGAATAGGGTGCATTTTGAGATCT
TCATCGATCACCGGATTTTCAGTACATCTTTAGTCAGAGGAATCTTAATTTGAGGTAGTGTAGATGACTTGAGTTGTAAA
AGAGCTACGACATAACCATCATTTATCATTCGGGGAAGGCCAATATGGTGGCCGATGCATTGAGTATGAAGAGTCCTAGC
ATAGGGAGTCTTGCCATGCTTAGTATTGAGAAGATATTGTTGGCTAGAGATCTTCAGAGATTATCTTACAGTCTTTTCCG
ATTGCAGATTTCAGAAGAGAGTTGTGGTATGATTACTTTTATTGAGGATCAGTCTTTTTTGGTGGAGTACATCCGTGAGC
GACAATTTGATGATGAAAATTTATATATTTTTCGAGACAAGGTATTAAAGGGTGAAGCCAAGGAGGTTGCGCTTCATTTT
GATAGAGTCTTGAGGAGGTAGGATTTGTGTGCCCAAGGTGGGAGAGTTGGTTAGGTTGATTCTGGAGGAGGCTCACTATT
CTCGATATTCTATCCATCTTGGAGCGGTCAAGATATATCACGATCTGAGTCAGCATTACTAGTGGTATGGTATGAAGAAA
GATATTTCTGAGTTTGTGTCTAGGTTTTTGTCTTGCCTATAGGTCAAGTGTGAGCATCAACAATCTGGAGGTATGTCTCA
GAGGATGCCCATTCTTATTAGGAAGTGGGAACATATCACCATCAATATTTTTGCTCTTAATTCCACATGTAAGTGTATGT
GGTCGCGCAAGTTATATAGTTGATCTAAGAGAGACGAATTATCGAACCCACATGGACTTGTCGATTAACTGTTTACTAAA
TTATACTAATTCTGATTATTTATTCAAGGGACGATTTCAAAGATGAATACTTATTAACTAAACTAAAAATAAACACAAAA
TAACTAAGAAACAATTAACTAAGAAAAGATAGATTTTTCACACAATCGATAAATGAATCGATCTAGGATTACAACGACTA
TAGAGCAATTACAACGAATCATTCAAATAAAAGATGTAAAATAAATTAATGAGATGGAACGATGAAACCCTAGATCAAAA
GTAATTTTCTACATTGTGTCCTCCTCCCCTAAAGAATTAATAATATGGACTATTTATAGAGGTATAAAATCATAAATAAA
ATACTTGAGTCTAAAATAAATTAGGAACCCAAAACCTAAAGGAATTACATTTTCTCACTATACCGTATCTGTCCAACGAC
CTCAACATAATTTGTTATGACCTCATTGATCGCCACATGGTAGTTGTGCCTATTTCAATTGGATTTGTTGTCGCTGCACT
TTCATTTATATAAAACATGTTATTATATTAAATTTAATCCATTAGGATAACTGCTTGATTTCCTTCTATAATCTACCATC
TTTAATTTGTTTGAGCTCCAAACTTCTTTATCTTGGTTCCAATTAAATCCTACAAATAAAATATACTATTAAACACAATC
CATAAAATTATGCTAAAGATAAAAAAATAAAAATACTAAATGTGAGGCAAATAATGATTAAAAATATGGCCTCACATCAA
CTTTGTTGTAGGCTTGCCTACAACTGTAGGTGGTTATGACTCTATTTGGGTGGTGTTGGATAAATTGACCGAATCCGCCC
ATTTTATCTCAGTTCAGGTGAAGTATTCGGAAGACAAGTTAGCTCAGCTCTACATCAGCCAGATACCAACTTCATGGGGT
GCCTATTTTTATCGTCTCCGATCAGGGTTATTTATTCACTTCTCAGTACTAGAAGGCCCTTCAACATGGTCTGGGTATTC
AATTGGATATAATTACCACTTTTCACCCTCAGACAGATGGCAATCCGAGCGTTGTATGGTAGGTTTTTTAGCTCTCTGAT
TGGTTGGTTTGTTAAAGCTGAGATGGACTCATTAGATACATATTTATGTAGGTATTTACCTGGACTACTGACGAGCCAGA
GATGATAGAAGAGTTATGCAGATAGGAGGGTTCGAGCCTTAGAATTTATGAATAATGATCATGTTTTGCTCAAAGTATCA
CCCATGAAGGGTGTGATGTGGTTTCGGAAAGAAGGGCAAGCTTATCCCTTAATGCATTGTCCCGTTTAAGATTTTGGGGC
GAGTTGGAGAGTTGTCCTATAAGTTGTCTTTGCCACCTAGGTTGTCTATTGTAGATCATTTTTTTCACGTCTCCTTTGTT
CGAAAGTATATTCCAAATGAGTCTAATGTTCTTTTACTTGATTCAGTGGAGCTGGGTCAAGACTTGACATCCGAGGAGGA
GCCTATATCTATTTTGGATAGGTAGGTTCAGAAGCATAGAACCAAAGAGATTGCTTTAGTTAAGGTGCAGTCAAGATACC
GTTCAGTTGGACAGGCGACTTGGGAGATAGAGTCCGACATGCGTGCCAAATATCCTCAGTTTTTTACGCTTCGGGTACTT
TCTTTTACTTATGTTCAAGGAAAAACATGATTTTTAGTGATGGATAATGTAATGACCCTGAAGGTCATTTTTGAGAATTT
GGAACTATTCATTTAACTATAGTTAATTAATTGATCATAATTCTTAGATAACTAATTTACTTAATAATAATGGGTAAGTC
TGAAATTTATTTAAGACCCTATACCATTTGGCCCATAAATATTAAAATAAGTTAGTGGGTTAGTCACTTTTAGTACATAC
TTAGTATAGAAACGGAAAGAGGACGCAAAAACTAAGCAGCGTCAACGAACAACTAAGACGGGGCTACGTTCTTGTCCTGG
TAAGGGCACTCCAAGTCACAATGTCGTTTAATAATGTATATATGGAACTGCAGGATGTTATACCTATATAAATATATGTC
ACGACCCGATTCCTTGAGTCATGATGATGCCTACTATAACCTACCAGAAGGCAAGTCAACCCGTATTCCGGAACTACAAG
TAATGGGATTGAGGGAAGAAAACTAAACTCAAGCTAAAGCAATAACGGAACATAAATAACAGGAATCGTAGACGAAGAAG
CGGAAGCAAGCCAAAATATATATACAAATAAGAGATCCCTCCCTGAACCTATAAGTCAAATGTACAGAGCTACTAAAAAA
ATGAGTACAAGTCCAAAAAGTGGACCACAGAATCAAGATTGTCACAAAAAGTAAAAGACAAGTTAATATATATAGATAGA
GACTGGTACAACACAAAACGCCAAGTGCTAACTCCCTTCTCCGAATTAGACTGTTGTAGGATCGATGTCAACACTCGTAG
CTGGTGCTCTGACCTACATCATGAAAACAGATGTAGAGTGTAGTATGAGTACAAAAACAACAGGTACCCAATAGGCCTCA
TAGGTTGAATGAGCAAGAAAAGCTAAAGTAATATGAAAATGCAAAAATCTAAAACACTACCAGAAACAGGAACGAGAAAT
CTAACAGGTATGCACACGAGTGTACTAACACACAAAGAAAAGGAGAATAACTAACTAAATCAGACCATGCTTCCATAAAC
CCGACGAGTACACTCGTGCACAAGCTGAAAGTAATACCCAAGCGGACTCCCATAAGACCGATAGGTACAACAAAGGGTTG
AGAATGGAATAAGAGGATCCAACAAAGTTTCTAAGATTTCCACTACTTTTCACGAACTTGAACCGAACTAATCCATATGC
ATGTAGCTCATGTAGAACTGGTAGGGGTTAAGGACTTGAACTGAATTGAAGATAGAGGATCAAGGACTTGAACCGAGATT
TGGAGTAACCGAGGACTTGAACCAAGGCCACGGATTATCGTGGATTTGAACCACATATAAATATGACCAAGGAATTGAAC
CGAGGTGAGTGTAGTTATGGAGTTGAACCAAACTATAAGGAGCAGTGGACTTGAACCATGTCAGCAAATGGCGGTAAACT
TGAACAATGGCTAAAGAAAGTTAGGACTTGAACCTAGGCTATAATACCAAGGCGAGGACTTGAACCACGCCTGGTGGAGT
GAATTGGGAGACTTTAACAACGAATAGAGGTGAATCAGCGAGAAATAAGATAAGTGGTCAACCGAGCATCACAGGGAGTA
CCCCCAATCATAGTGCCATCAATAAATCACTCCAACCCGAACCTTATCATACCAGAATCGACGAGTAGCTTCTACACCAA
GAATCAGAGACATCGAAAACAATGAATATAGGGATTTATGGTTATATGGTTCTCAAGGTGGTGTTAGTGCCTAGCTAAAG
ACCAAACTATCAGACTCAGGTCTGTTACATCAGTCTACATGGAGCTAAGCCATTCGAAGCGACGTTGTAGAGATTATAAG
GCCTAACAGCTCTAAAATAAATCAAGTCTATGGCAATCACTATCATAAGCTTAGATTAAGGCCAAACATGCTCCAACAAT
ATTCACAAATCATAAATAAGGCACACCACAAGGTGAGGATGATCAACAAATACAATAGACATGCTTCAGCCACCCGAAAT
ACCTGAAAAGTAGCCTAAGGCATGGATTCTTGGAATTTAACATGATTAACCACCAATTAAACCCAACATTAATAAAAATA
AACATGCAATTACTTAATCATGCTCATTCTAAGGAAAGGGAAGTTGTAGCCTACCTATAGTCCAACCACGCGCGCTCCAA
ATCACGTTGCCAAAGATTTTCCCTTTCGTATGGCCTCAGAACGCTGCCACACTATCAAAAATAGAATGACAGCTTCAATA
CATTTATTTTGACACCAAAATTGCATTTTTCAGAGACTGACCCAAAATCGGGTCCAAAACGGGATTGTGGGACCCACACC
GGGAATCCCGAAATTAACTCTGTGAAAAGGTTCATGCTACCTAGCCGAACTTTTGTGCCAAAATGGAACACAATTCAGGG
CTCGAAATAGCCCGAAATCAGCCAATGCATTTAAATCACCATTAAAGCTAAAGGAGTGAGGACAACAGCTAAAACTCAAA
AATTACATAAAACGGAGGTCCTCCGACAATCCGCAAGCACTCCAATGCGTAGCCACACTAATTTTTGAGTAACCCAGCCT
TTGAATCACCCATGACGAAGCTAAAATGAGAGAAATCACGTTTAGAAATTAAGGGCTGAATTTTGATTTTTGGCTTTAAA
TGATGACATATCTGGTTGCTAAAAGGGCTTCTGGTTGCTAAAAAGGACATTTTCTGGTTGCTAAAAGTTTGCACCAAATA
TTAGATTTTTCTAATTTTTTTCAAAGTCTCAGAACGGACCGTCGGGATTCTTTCGGGACCCCATAAAAATAAACCAAATA
TGCTTATCCTCTAGATTTGACATTCGGGACTCAATGGAATCGTTGGATTTACGTAAAAAGATTGGTATGATAGAAATACC
CCCTCGGGACCCATTAGGCCAAAAACTCAATTTTTTGCCTAAAGACCCAAAAATTAAAAAAAAAAAAAGATCTCAACACC
CAAACGAAAGGTCCTACTAGACCAAATTCCAGATTTTTTGAGATAATAGTGCTGAAGGAATTCTCATACGACAACTAATT
CTCCAAATATTGATGAAAGTCAACTCTAGGCCTTTAAGCTTTCCAACATCTCATCTAAGTTTTCAAACTCACATCGGAAG
CCTAAGGATCCGAAAAAAAGGTCCTTTTATACCAAACTCGACATTCTAGAGCTAACTGTGCTAATGGAATTTCAGTCCGA
GCACATTTACAAAGAATGTTGGCCAAGGTCAAACTTAGGCCAAAGCTTAAAAGCTAAAACGCCTAATGGCACAAACTCGC
GCCAAAAGGCTCAGGATTCAAGCCAACCATGCCACTAGCCTAAAATGATCTTTCCGGAGCTGGTGGAACCGTCAAAATAC
CATTCTGAGGTTGTTTACCTAATGTTTTGACCAATGTAAACTATTCAAGTTTCAAAAGATCTAAAACAGGGGAACGAGAA
TAAAACCCAAACGAACGACCAGGAGTTCGAACAGTAAATGCCAACAGGTCATAAATGATTTAAGGTCGCTATAGGAACGC
TCAAAATGAAGAAAAAAAGGCATTAAGGCAAAAATGATATGGAGGGTCATTACAACATCCACTATAAAAAACAAATTTTG
TCGGCGAAAGTAAGAGTCAAGAAGTACCTGAAGGCTCAAATAAGCCGGGAAACTGCTCTCGCATCTCTTGCTCAGTCTTC
TAGGTAGCCTCCTCGACTAGATGGTGTCTCCAATGGACCTTAACAACAAGAATGGCTCTGGATCGCAACTGTCTCACATC
TCTAGCTATGATGGCAACTGGCTCCTTAATATAAGGGAGATGATTATCCAACTCAACCGCTTCATACTGGAGCATGTGAG
ACTCATCCGAGAAATACCACCGCAACACAGAAACACGGAAAATAGGATGAATAGTTGAGAATGTTGGAGGCAAGGCTAAC
TCATAGGCAACAACACCAACTGTCCTCAAAATCTTAAAAGGCTCGATATATCTAGAGCTAATCTTTCCCCGCCTCTCAAA
TCTCATACGCCCCTCATGGGTGATACTTAGAGGAATACTATGTCATCAACGACAAATCAGAACGACCGACGCTTACAATC
CACATAACTCTGGTGTCTACTCTGAGATGTCCCGAGCCTATCCTAAATCACCCTCACATGATCTAAGGCCTCCCAAAGCA
AGTTTGTACCATGCGACCTATGATCTATAGACTAAAATTAAACAATCAGAGAGCGACAATGCCCACCGTATAAGGCCTTG
AATGGGGCTATCTGAATACTAGAGTGGTAGTTGTTGTTGTACACACAATCCGCCAAAGGCAAGAACTTGTCCCCTAACCC
CCAAAATCCATAACAGATGCCCACAACATATCCTCAAGAACTTAAATAGTGCGCTCCGACTAACCATCAGTCTGTGAATG
AAATGTTGCGATAAGGTCAACACGGGTGCCTAACTCCTCCTAAAAAGCCCTCCAAAAACTGGAAGTGAACTGTGAACCCC
GGTGCAAAATGATAAAAACAGGCACACTATGAAGAGGAACTACCTCCCAAATATAGATACAAGTTAATTTGTCAGCACTG
AATGAAGTATGAACGGGAAGTAAGTGTGTTTACTTGGTCAATCCATACATGATGACTAAACTGCTTTCAACACCTTTAGA
AGTACAAGGCAAACCAATAATGAAGGCCATAGTGATATGCTCCCAGTTCCACTCCGTAATGGGTAATCTCTAAAAGTCAC
CACCATGCCTCAAGTGCTCGACCTTCACCTGTTGGCAACTCAAAAAATGAGACTCATAGTCTGAGTTGTCCCTCTTGATA
CCGCTCTACCAGTAATGTTGCCTCAAGTCACGATACATCTTAGTTGTGCCTAGATAGATGGAATATCTAGAATCAGGGGC
CTCGCTTAGGATCACCTGAATAAAAATCCCAACTCTCAAAACACACAACTGGCCAGCAAACCTCAAAACCCCATCTGAAT
CTAAGGTAGCCTGCCTAGTATCACTTGCTACTACCCTATCTCTGATTGCTACCAAAGACTCATCCTCGAACTAATGACCA
TGAATCTGATCTAGCAAAGATTACTGAAATTCCACATAGGATAATACTCGTCTAGAATATGAAATATGAAGTTGAATCAT
CTATTTTGCTAAGGAATCGATGTCCAAGGCCAAAGGCACTCTGAAACAGCAAGAAAGGCTAGATTACCCATACTCATCAC
CTTCCGTCTCAAGACATCCGCTACTACATTCACCTTGCCTAGATGGTAGAGAATAGAGATACCGTAGTCCTTTAGAAGCT
CAATCCAATGGTGCTGCCTCAAATTAAGGTCTCTCTAGATCATAATGTACTGAAGGATCCTATTATTAGTATAGATCTCA
TAATGAACTCCGTACAGGTATTCCCTCCAGATCTTAAGCGCAAAAACTATCGCCGTCAATTCTAAGTCATTGGTGGGGTA
GTTCCCCTCAAAAACTCCGTACGCATAAGCTATAATCCGACCTCACTGGATTTATACACAACCCAAACCAACATCGGATG
CATCACAATATACTGTGAAGCTCGATCCTTCAACCGCGAACGTGATCAATTGATCTGATCTAACCCCTCACAATCATGAC
TGAACAATCTTAAATGAGATTCCTCATGTAGAACTGACAAACTTATCCTTCACGAATGCAACACGTAGGAGTCCTACAAT
TAATTTTCACAAATCCGATATATCTAGCCCTTGCGGGCATGGAGAAGATAACCAAATATACCAACAATTGGGTCATCGGC
TATGAGAAATTATCTATTTTACCTGTCAAACTAATCTAGAAAACCAAATATGCAAATAAATCATGAAATATATTTCAAAT
GTGTTGAAACATCAAATCACCAATTTGAAGTTGTCTTCCAAATGTTGATCATTGCCAATTTTAAGCTTTATCTTTTGCTT
TTTAGTCATGTATCATTTCAGATATCATTGTCTACCAAATAGGGATCCATGCATCTTAATCATAAAATATTCCCAAATAT
ATGTAATTAAGGAATATGTGATAATCAGATATCAAATAACCAATTTAAGTAAGACGGTCAATGTAATAAATATATTCAAA
GTTAAGTTGAATGACAGTCAAAACTAAGATTATATATTCAAGAAGTCTAAGTTTATTAAGTAGAAACTATTTTCAAGAGA
GAAAAGTTATGTGCATTTAAAATGGGGAATTCTGAAATAAATTTGTTGAAACAAATATTTTCTCCATGGAACCCATATAT
TATATTTGTTTTTGACTAAACATTAGTGTGTTATATAATTTGAAAACCTATTGTGTTCTTACACTCTAAAAGTATACAAA
TACACTAAGGGTCTTGCCTTCAAGTGATGCAAGAAAAATAGAATTGTCAATACAATCTCACTAAGGTATTGTTTTTCACT
GATTTTTTTTCTCTATTGTTGTTTTTTCATAAATGATTTTATATGTTCAATAGTTGTATATAAATTATTCTAGATGGTTT
AAGAAGTTTTGTGTGTATCTCTAAAAAATAATAAATAAAAGGAATCCTTATTATTCATAAATATTTTAGAAATGGTTTTC
TATGTTTAATTTAATATCTACATTAAAGAGGTGCCAATTCTGTGTGGATTTCCTCTACGTGAATGCAAATTTCTTTTGTT
TTAGAAATCAATTATATGTAGGTATTCAATATAAAAAAATTGTTAAGTGAGAAATATTTCAGACATTTTACTATGAAATA
TCATTTTTTTATTATAAATAGAATAAATTCCTATTAGGACAACAAAGAATTTTTGAAGAACTTTAATCTATAACTTTGAA
ATATGTCTTTATCTTTGTTTCATTAAAATATAGAGTAAAGATTGACTTATATTATTTATAGGATGGTGAACATGAATAAT
CGTGGTATAGAAGTGATTATTGATGAAAATGAGACAGAAAAAATCTCTGATTTGCCCATGGATATCCTCGATCAAAAATT
TAAGGACATGTCATTTGGAGAATTAGGAAAAACATATGTTTTGTCCAAGAAGTGAAAAACCTTTTGGACTATGCATCCAA
GACTAGTTCTACATAGAGAGTTCTTTGAAGAGAAAAGTTGTTTTGGTAATATGATTGACAATATTCTCTTGCAACTTGTT
GGATCCTTAGTCAAAATTTTCCTTGATTTGTCAACCATTGATTGTAATGATAGGAACCTTGACCATCGGTTGTTATGTGT
AACAAGTAAACACATCAAAGAACTAACCCTAAAAATTTACAAACTCAAGCGTTATACATTGCCTTTTTGTATATTTGATT
GTCCAACTCTCACATATCTAGATGTCACTAGTTTCATGTTCAAACCACCTTCTACCAAAGCATTATTCCCAAATCTCCTT
GAATTGACCTTAAATTTTATCAAATTTCTCCCAGCCAAGGCAAAATATGCCTTGAATACCCCGTTACTTTCATCCTTAAC
GTTCATTTCCTGCAATGGCGATCATTTCCTCTTCATATATGCTCCAAGGATCTAGTTCTTGACTATTGATGATAGTCATG
ACATTCAAACAATTTTTTTTTGTAAGTTTCTCAAATGTTAGGGATTGGTTATTCCACAAAGAATCTTATGATGAACAAGA
GAAGTTCATATGGTTACTTCTCCTTTATTTGTGCTCTAACCTAACAAGGCTTGTTTTGAGTAATTCTTCCAATCAGGTGA
GTATAATTTGATCAAGACATATTTCAATAATTTTTATTACAAAGTTCTCAATAAATGTTACTATTCTTATATATACTTAA
CCCTTAATGCATTTTTTCCTTTTACTTTTCTTTTATCAAGCATTTGGGAGCAGAAACTTTTCCAAAAGCTTTGATCAATC
AAAACCCTACTATTTGGAGCATGTAACATTGTGTGTGAAATTTCTGGATCTAAACCAAGTCTCTGATGTTCTATCCTTGA
TTCGACGTTCTCCCAACTTGCGCTCCCTAGAAATAGATGTGATGTATCTCACCTTTTATTATTTAAAATCGAGTTTAAGT
TATATATACATTGATAGTAGGTTACCTTTACGTGCTATAGTAGGTAATCTATCTTAATTTTAATATCATCAGTTTAACTT
GGTTAGCAGTAGATACATTTAGTCACTTGATAGAGTAAAACATTTTACATTGTCGTTTTACATAGGTTAAACACTTTACA
ATTTTAGAGTTTAACCTATATATGTACCGACAATGTAATGAATGTTATGCTGTATTAATTTCAGGTTATACAAATTAAAC
AAATTCTACAAGTAATATTTTATAGTAATGTAATTTGTAATCCTTAATGTAAGGCAGTTTTACTTGTTACAACTTGTAAA
AATTACTAAGCTTTTTTTTGTTTGGTCTATTTGCGCCATGTGAATTTCTAAAGTTTTCAATACCTTTAGTGGAAAAAACA
TAGGTGAAGTTACACATTATATGGAAGATCCAAACTGTATTGACCAACAATCTGAGAAGCTTTAATTTGAGGGGATACTA
TTTGAACTCATTTTCTTAAACCAAATATTGGTATATTTCCCTTCACTTTCAAGGATGATTGTTGAACCTTCTGATGATAT
TGATGTAGCAGAGGTATTGAATTTGTATGAAAAACTTATGATGTCTTTAAAAACATCACCAAGGGTAATAGTCATCGTGG
CACCTCATGGTCAATATGTGTAACTTGTGTTTAGAGGTAGATTCAAGATTTAATTCAATGTAATCATGACCCAAGGGGTT
CATAGTTTAATATATCAAATGATTTCAATGAATTTTACTTTCCTTTCATGCTTGAACTTGTGATATTTTATGGAGATCTT
CTTTAATGTAATATGGAGATTATGCATGAACTATTATTTCATTGTAGTTTTCCATTTGAAGAATTCTTGTTGTTTTGCAA
TCACGTGGGAGATTATTTTATACAAATCTTAATGTCGAAGTTCATTAATTAAATTAATATATTATTAAATAAACTAGTAT
ACGTACCCAAACACCGACACTCGAGAACCATCGTTGGTCCCCAAGCGAGCCCTTGGCCTGGCTGACTACTTAACGGATGA
CTTACTCAAGCAAAATAGGAACTTTAAATGTAAAGGTTAACTTAAAATTCTCAACAATATATTAACTCAGAAATGTCTGG
AAATACTCAATTAAACATAAATAAGTGACTCCAAGTCTCAAAACCTCAACAAGGGAAATAGTGAAAGACTCCTCAACTAC
TACTGTCAATGAAGCCTCAAAATACTATGATAGCTTTCGGGACAGGACCCTCGACAACTTAACAAAGTAGAAAATGATAA
TGTGAGGCCATCCGGAAAGCAAGGTGGCTCACCAAAGCTAGCATGAGTGCAAATGGTATCAAAGAAGTGCCAGTTGATGA
CCCTGAACACCCTTATCTGCATCATGAAGAAGATGTAGGTCGAACGATGTCAGTACATTAAATGTACGAGCATGTATGGT
AAAACTAAAACATATGTATAGCTGAAATGGTAACAAGGGAAGACAATACTCACCTCAACTCAACTCCAAAATTAAAGAAA
TAATAAGAGATGCAATAATAAAAGCTTTTAAAACACTAGATCAAAACTCAAGTGTATAAAAATATAATAACATACTATTT
ACTCTTATTTGGGAGATTCTCTAACTGACAACCATCACTATGAGTTATGTGATGATACAATGTCTCACAAATGCTACCAG
AAGTGTCATATACCTTGCCGGGGTATAGAACACCTCAACTAAGTGGATCCACTAAGCTATGCTTAAAAGCAACAAAGAGT
CGTCTAAAAAGTACGATCCTTTAACCATGTTGGCTACATGGTTTATGAGGAATGTGAGTTGTTTGAACTCTTTCCCATAG
CAGTGCTCAATACTACTCCCAATAATATATAAACTCATGCTCAAACATATAAGACATAAATCTTTTTCAAATTGAGGTAA
TTACTCAAAAGATCCTCTTTAAAGAGATAATACTCTCAAACTTCTCTAAACTCATAAACTCATTTAGAAATCAATGTTTC
TCTCTTTTAAATGTAAAAGTGTTACACTTGGGATTACTTAGTTGCCCTATACTCAATTTTAAACTTGAAATATAACTCTT
CTCATTCTCATACTCATTTACTCAAGATTTTGTTCATACTATAGTTAATTGCAAAAGAGTTCTCAAATTTGACTCAAAAG
GACCTCTTGAACTTTCCTCTTAACTTTACTTTAATTTGAAATATAAATTAAGATATGTGATTAGGATATGTCGGATCTCT
CAAGGATTAATGAAGACTTTAAGAGTTAATATCAAGACGAAAATGAATACATGATTTGAAAGAACACATACGAGATGAAG
GTTGGAGATACAATAACATAGTCTTTACTAATATTTGGGAGATTCTCTAACAGACAACCATCACTATGAGCTATGTGATG
ATACAACATCTTGCCCATGCTGCCAGAACTGCCCTATACCTTGCCGAGGTATAGAACTCCTCAACTAAGTGGATCCACTA
AGCTGTGCTTAAAAGCAATAAGGAGTCGTCTAAAAAGTATGATCGTTTACCTATGTTGGCTACATGGTTTATGAGGACTA
TGAGTTGTTTGATCTCATCCTAATATCGGTGCTCAATACTACTATCAATAATATATATAACTCATGCACAAATGTATAAA
ACATAACTCTTTTTCAACTTGAGGTTATCACTCCAAAAATCCTCTTAAAAGAGATAATACTTAGGACTTCTCATAAACTC
ATTTAGAAGTTAATATTTCTCTCGTTTAAATGAAAAAGTGTTACACTTGGGAATACTTAGTTCCCTTACACTCATTTTGA
AACATGAAATACAACTCTCCTCATCTTCATACTGATTTACTCAAGACTTAGTTCCAAACTACTATGAACATCAAAAGAAA
TTTCGAATTTGACTCAAAAGGACATCTTGAACTTTTCTCTTAACTTTACTTAAATTTGAAAAATGTAAGTTCAGACATTT
GATTAGGATATGTAGGATCTCTCAATGAATAATGAAGAATTTAAGAGTTTGTATCAAGAAGAGAACGAAGACACGATTTA
ATGGAACACATACGAGGCGATGAACAGAGAAGAAAAAGGTTTGACGCCCCTGGAGCATCAATGGCTCGTCGCACTTGCCC
CAAAGTACTGGGGCTGCTTTGGGGCGCACTCCAGGCATAGGGCACCAGCCCTTCTGGTGCTATGGTGGCGCATTGCCCCG
GCCCCAAACCTAGAAATCCAACAAATTTTCTTGCTCAATTTCAGGTCCTAAATCATCTAGAATAGATTGGTTTCTTCCAA
ACTCTCTTTGATTGACAAACCCAAAACAAAATTATTGAAAATCCACTCAAATTATGTCAAGAAACACCACTCATTCTGAA
AATGCTCACCTCAAGAACATAAAATCTCCAATGTTAGAGAATGAAGCTTAAAACTCATGAACTCTTCAAGAACCTTTACA
TAAATGATTTCATAGACGAATTTAATGAAAGCATTACATATTTGGCGTGAGGAAAAACAAATCCATCACTACGGGAAACC
TCACATACCTGACAAGAACTATATTTCTTGGAAAAATTCCTCAACCCTTAAATGAACGCTTGAAAACTCGTTTTTCCTCT
TCTTGAACTTTGTTCTAAATCCCTAAGTGTTTAGGAATGTAAATGGGTGGTAAGAATCTAATTCTACCCTTAATTGGGTC
AGTAAAAACGCTCTAAGCATAATGGGAAAAGGAAAAGAACAAAATATCCTTTTCTCAAACGGATGAAATGCCTTCACTAG
AGAAGCTTCACTCAAACGGGAAGAACTTTTAGCTCAGAGATCAAAATTTAGCAAACTTGGTGGTGTTGGAAAGAGGACTC
AAAGATCTTCGATTTGATAGCTCAGGGGCTACCTAATTCCTTGTTTCCTAAAAAATATGGCTGATTGAACTTGACCCAAG
AATAATCTCATAGTGAAACTCAATCGGAAAGAATGTTTTCAACTTAACTTTATGCCAGGGGATTCTAGTGACCTTAACAT
CAAAGAGAATTTAGAATCACTCGTTACAATCTTATTCACAAATAAAGAATTCCTCGAATCGCAACATAAAAATTTCTGGG
ATGTTACAATATCTCCCCATTGGTATCATTCATCCTCGAATGATGACTTGACTGAGAATGGAAAGTGTTTCCTCTTACTA
TCTTTCTGACTTCTAATCTTGCCTACTAACATAGGTGGAACTAATTTTTACTAAGAGTTGGGACCGTCTATGGCACATCA
ATCAAGAATTGTAATGACCCGAGACTACCCCCTAGACGTGCCATGGCATACTTGACCCCGAAGGGTCTCGTACAATCCTT
TTAGCATTCATAATATTCGATATAAGAAAATGGTACGGAATTAAAACTCATTTAAATCCATACAATCGAAAATACTCATT
TTAAAAAGCGGAAGTCTATTGTCTCACATGACCATCTAAACTAATATCTCGAAACAAAAGTAGGGTCACGACCCTTTACA
ATCAAAAGTCTAACAATGTCTATTATATGAAANNNNNNNNNNNNNNNNNNNNNNNNNNNNNNNNNNNNNNNNNNNNNNNN
NNNNNNNNNNNNNNNNNNNNNNNNNNNNNNNNNNNNNNNNNNNNNNNNNNNNNNNNNNNNNNNNNNNNNNNNNNNNNNNN
NNNNNNNNNNNNNNNNNNNNNNNNNNNNNNNNNNNNNNNNNNNNNNNNNNNNNNNNNNNNNNNNNNNNNNNNNNNNNNNN
NNNNNNNNNNNNNNNNNNNNNNNNNNNNNNNNNNNNNNNNNNNNNNNNNNNNNNNNNNNNNNNNNNNNNNNNNNNNNNNN
NNNNNNNNNNNNNNNNNNNNNNNNNNNNNNNNNNNNNNNNNNNNNNNNNNNNNNNNNNNNNNNNNNNNNNNNNNNNNNNN
NNNNNNNNNNNNNNNNNNNNNNNNNNNNNNNNNNNNNNNNNNNNNNNNNNNNNNNNNNNNNNNNNNNNNNNNNNNNNNNN
NNNNNNNNNNNNNNNNNNNNNNNNNNNNNNNNNNNNNNNNNNNNNNNNNNNNNNNNNNNNNNNNNNNNNNNNNNNNNNNN
NNNNNNNNNNNNNNNNNNNNNNNNNNNNNNNNNNNNNNNNNNNNNNNNNNNNNNNNNNNNNNNNNNNNNNNNNNNNNNNN
NNNNNNNNNNNNNNNNNNNNNNNNNNNNNNNNNNNNNNNNNNNNNNNNNNNNNNNNNNNNNNNNNNNNNNNNNNNNNNNN
NNNNNNNNNNNNNNNNNNNNNNNNNNNNNNNNNNNNNNNNNNNNNNNNNNNNNNNNNNNNNNNNNNNNNNNNNNNNNNNN
NNNNNNNNNNNNNNNNNNNNNNNNNNNNNNNNNNNNNNNNNNNNNNNNNNNNNNNNNNNNNNNNNNNNNNNNNNNNNNNN
NNNNNNNNNNNNNNNNNNNNNNNNNNNNNNNNNNNNNNNNNNNNNNNNNNNNNNNNNNNNNNNNNNNNNNNNNNNNNNNN
NNNNNNNNNNNNNNNNNNNNNNNNNNNNNNNNNNNNNNNTTATTGAACTTGAGAGGACCACCAACATTAGGCCTACCGAC
CCAAGGTACATTACACATGAAAGGGCCACCAATATTAGGTCTACCGCTTCAAGGTTCATCATTTCACACAAAAAATGGCC
ACCAACATTAGGTCTACCGCTTCAAGGTTTATCATCACATTAGTTTCTAGACTCATTATGAAGGGCTACCAACATTAGGT
CTACCGGTTCATTTCATAGCCTATAATAAAGCATCATTCATTTAGAAAAGGGCCACCAACATTAGGTCTATCGATTCATG
TCCATTACATTCATTCATTAAAGAAGAGGATGCCTAAGCCTACCAAATCAAAGTTTACCATATAAGGAAGAAACCTTTCA
CATTCTATCATCACCATTCATGTGTGCATAATTGAGAATAACCTTTCAATGGTAGCACCATTACATTCTAAACATGATCA
TATTACTTCCATTGAGATCACACACATATACTTTACATCATGATCATACATAGATCCTTCATATATAGAGGTACAGGGAA
GATATCCATCAATTTAATACCACAATATACATAGTAAGTAAACATCTCCCCCTTTTAAGTGTATCAATAGATCTAGCACA
ATTCTACTTCAACATGTGATTTGATCATAACTTTCCCTTCAAGGGTCATACTTTCAATTTATCAAAACACACTACAATTG
ACATAATAAGCATGGATATTAACTCGATTCAATAACTAAAACATCATAAATTCAATTAGAGTATTCATCCAATTACCATC
CATTCAAACCAACATTCATGAAAATAGGTTTTGGGGGAATTCATGGATTCATGGGGAGTTTGTTTAATAATTCACATTAA
AACAATGAATTAAACATAATATAAGTTCAATTGAACATTTGAAATCGTTTTATGAAAGAACCCATGGCTTGAGTGAAACC
ATAGAATTTTGGGGAAAGTTCATCTTTGAAAAGAGAGTTTTGAGAGGGCTCCTTGGGTGAAAGATACCCAAGGATGAAAA
CTACCATACCTTAAGGAACAAATCCACAAAATATTAAAGAAGAAAGCTTCCCCTTGACCACTAGTCTTGACCTTAACCTT
GCTCTTCAATGGAGTTTCTAGAGAGAAGATTTTTAGGACAGGGAAAGGTTTTTGATTTGGGTGATTTGAAATAATGAAGT
TAATAATGAGTTTAATAGTTTTAATACTCTTAAAATACCATAAATAACTAAAAATAACGTCCCCAACCCTAAACTAACTA
ATTAGTAATTTACTAAACTAACCCTCAACTTGGCAGAAAGTTGGCATAATACAGGTGCCATTGACGACCCATGACCTAGG
GACCGTAGGTGGGGTGATGCCCCATCCTGTTGGTCCGTGGTTTGGGGCTGTGACTTGACATTTGGGGCCCTGACCTATGG
AGGCCATCCACAGGGCGTGGATGGACCTTCGGGGCGTAGGTCCCCATTCGTAGGTCATAACAATTTGACATTTTTTTGTT
TTTTTTTGGGGTCTTGGTGGTTAGGCTTTAGGGTCCCCCTCAAGAACCCTTGGTTGGTCTTTGGGGGGTCGTACCTTGAC
GTTTAACCCTTAAACCCCTCAACCATAGCTCAGGACAACATTTAACAAATCATAACCTCACAACAAACTCAAAAAAACAA
TCGTTAGGCTCTAGTTTCACCTATTCATTTTATGGGTCGTTACAAGAATGATATGAATTTGAATAGAGCCAAGCTATATA
TGAAGTTATCTTACATGAGACAAGGGAAATCCAGGCATGAAGTAAGAATATAACTATTACGCTTTATGATTTACAACTAC
TAGCTATCAAGTCTAGCAACACCTCTAAACCATGTCCGCCTTTATGAATACCACATCTCATAAGCTGCACTCAAAACTCC
TACAAGGGTTTTAGACTACTCTTACCAAGGTCTAAGTTAAATCGCCTGCTCTTACTATATTCATTCCTCACTGAAAGTCA
CAAAGTACTTAACATAAGGTGATTATTCTCGTCAAAATGACAAGATTCGAGTTCTATACCTCTATAAGAAATTTTACCCC
AATAATGTTACTCCTTACCACCACACTCAAACAACCTCGTGTTTTAATCAAGAAACACCTAATGCATAATGCATTTATCC
ACATGCTACCAACACCACATTCAAGCCTAGTAATATAACCACTCTATGAAATCCTACTAACCAACCCTTATAAGAATTTC
TCATCCTCTCACCCCCTCTACCAACTGAAATTTCATGCATTACTACCAGGAAGCTGATTTATTACTCTCAATTAACTACT
ACTCATAGTAAAACCTCATCCTCTTCTTCCTACACCTTTATGACCTTAGATGGAATAAACACACCATAAATATCACAATA
AGAAATATCAATCCTCTTTTGTATCATCACAAAACTACTATCGACAACACCACTCTCAAAACTAAAAAGGATCACTGAAA
GATCTATAGAGCGAAAGATCATAAGACGATTCATTCGAGAACTCTAATTTAAGAATATGCATGACATAACATTATTTTTC
TATCCATCATGATCAAATCATGAATTTATGAGACTGAACATACTAAGAGACATGAGTGCTTATATGAATAGGTCAGTATC
ATGAGGCTGATGTCCATACCTTTATGAAGTAAGATTGAGATCAATGGGCTAAATTTCTTGCCCCTCATTATAAAAACTAA
GCATAGATGTGAATCTCTCTGAAGTATATGAGCATAGGTCATGAACATAATTCTTATATAAGAAACATCATCATGTTGTA
GTTACTGAACTTTGAGGAATACGCTAGACTATGAATGGATTGATATAACACTACAACTCTTTCTTAACACATCACTTGGT
GATTCTCAACACTTGACTTGGTTGCTCATCTCATCATATCCCCCTTAGGTTTGGAGTTGAAACTTTAAAGTTATGGATCT
ATTTCATCATCTCTAAACTAGTCTACATTCCCTTTACTCTAATACTTAGTAAAGGCTTATCTCATGGCTACTAAACTCTC
CATAAGCAGGTACTAAGACACCTTCTAAGTCCTCTTTCAAAGGTTCTTCTCTTAACCTCTTCTCATTGGCTTATAAGGCC
ACTTGATCTGACTTCTTCTTCTTAGCCTACTAATAACATCCTTTTATGTTCATATCAACCTAATTGGAGGAAAGTGTGAA
CTATATTCAAGAGGCTCGTCATTGACTAGATAAAATCATTCCTACCAAACTCTTAAAGGGGATAAATATTTGCTTACTTC
AGCCTACTCCACATTGACTACTCAATTATTATCACGACCTGAGCCTACACCCTGGACTTGGCCGGCACTCAAGAACCATT
ATTGGTCCCCAAGTGAACTCTCATCATGGCTAACTACAATTTGAAGACTAACTTGAGCATACATAAGCATCAAATTAAAA
GAAATGGTTAAAAAAAGTTTACTGAATCTCAAAATTCGCTGAATATACTATGTATGAAACATAAGTTTTAAATAAAATAC
CTAAAACTAAAAGAGTGTCAAAAATTGTCTATCCATGAAACCTCTACTATACAAAGATGAGTGTTGGGGCAAGACCCACG
ACTTCTCAAAAAACTACTACTAACAACTCATAAAACTAGAGTACTCCGAAAGCAAGAAAGTCTCACTTACAAGTAGACGA
GCGGATGAAGTGATCTCAATAGACTCTTGTCGAGGATCCTAATAACCTGCATCTGTATCATTAAACGATAAAGGTCGAAT
GACATCAATACATTGAATGTACAAGTATGTAATCTAGCTAAATAACAAATAACTTAGAGAAAGGATTGCAATAGATAATA
ATGTACTCAAGCTAAACGTAAAGAAGTAAAGGAGTTAAATCATTTAAAGCTTTACAAAGTATTTTCTCATCTTTGAACTC
AACATAATAAGTGATATATAAAAATACACTTTCACTCTATTCTGAGATTCTCTAACCAACGGCCATCACTATAAGCTACA
TGATGATTCAACGTCTCGTCCACACTGCCAGAACTGTCCTAAACCTTGTCGGGAAATAGGACACCTCAATTAAATGGACA
AGTAAGCTCTGCCCGAAGGCAATCAAGATTCATCTAAAAAGTATAATCCTTTACCCATGTTGGAATACATTATTTATGAG
GATTTTTAGTTGTCTGATATCATCCTTATATTGGTGCTTAATACTACTCACAATAATATACTTATTCTCAAATGTGTAAA
ACATACTCTTTCTCTTTTTTGAGGTAATTACTCAAAATAACCTCTTTAAAGAGGTAACTTTTCTTAACTCATAACTCATT
TAGAAATCAATTTTTTTCTTCTATCAATGTAAAACTGATACCTTTGGGAATACTTTGTTCCGTTATACTCTTACTCAATT
CATACATGAAAAATCTTTCTAAAAAATACATCAAAATCATATTGTGATATGATCATTGATTACTCGGGAAGTCATACTAC
ATAAACATTGATGACATAAGTAGATACCATTCTGCTTAAACATTGATGGCATACTCGATTGTTATTGTAATCATGTTTTA
GAAAACACTTTTTCTCAAAACATATATTTAATTCCTTAAAAACTCAGTTTAAAACTCAATTGTTGGCTTTAAAAACCTTC
TCAAGATTTATAACTCAATTCATAGGGTTCATGCGGAATTATGGACTTGAATGACTCAACTCAAGATCTTAATAGCAATA
TGGAAGCTCAGTACTCAGAACTCAAAAACTCAATGATACTACTCATCTAAAAAAATACTCAATTCATAGGGTTCATGCTA
AACTATAGACATGAAGAAATCATCTCAGGAGTCTTAATGCATAACATATAGCAATTCAATAATTAGGAATAGAAATTCAA
AAAGAATAGGAACTCAAGAACTCAAAATCAATGCATATCAAGAATACTCAAATCTAGGGATAGAATCCTAGATTTCTCTT
TTACTGATTTGAAATAAGATGTACGGCATGAGGATGAACTAGTCCAATACTATCATAGCCTTACATACCTGAAAGAACAG
GCTTCTTGTAGAATCTTAAAAAAGAATTTGAATAGAAGCCTTGAAACACTAGCTTGAAGGAGAACAATCAAGAAAACCCT
TTCTGAAATTCTTGAATTAGTTTCTTGAAATCTCTATGGCCAAAAATTATGATTTTCATTAGTGATTCATAATTGCATGG
ACGAATTTGAGTTGGAAAGAATAAACTTCTTGGAGAAAGACTTACCTTGAAGAAGAATCTTGAAAACGATTGAAAGAATC
TTGAATGGAGTCTTCTACTTTGATTTTTCCTTAGGGTTTAAGAGACAAGATAATGATGTACTAAGAGATGAAAATCTGAT
TGTTTTGGATCTTTAATTAGTATAGAAGTTTGTTTAGGTGTATCTGGTTACTAAAATGGTCATAACTTTTTACTAAAAAT
TCAGATTGCTGCGAAATTGGTGGCGTTGGAGAGAAGATTCAAATACCTTTAATTTTATAGGTTAATAACCACGTAACTCT
TTATATTCTAAGAGATATGGTCATTTGAAGTTGACTCAAATAGAATCTTACATCAAAACTTAATCTGTAAGGGAACTTTC
AACTCTACTTTGTGCTAGGAGTTTCTAGTGACCTTAATTGATATCCAAAATCATTCCCATGATAAAGAATTTACCTTTAC
GCATGTGAAATTTAAGGATCACCCGATACGACCCTACATGTAAATGAAGAATAGGTTGGGCCTTTGCTTAGAAAAATTTG
GGGTGTTACAATATCTCCCTCTTGGGATCATTCGTCCTTGAATGGTGGTTAAACTGAGCATGGAAGGAAGATGAGTAACT
ATCAATATCTCTCTCAACTTTTGAACCTGTCTCTAGTATAGGCGAAACTGATTCATACTAAGAGTTAGGAACTCTCTATA
GCACAATAGTTGCGTAAGGTATAAGTTTGAACATAGGGATGCTCTATCTGAAGCTATTTGACATAAAGCATGGATATTTG
GGCACGAAGTAAGAATAGGAATATTATGTCTTGAGTGATATGACTGGTAGCTTTGAAGTTTAGAAATACTTCTCAACTAT
GCTCTTCTTTCCTATTACCACACCTCATTGGCTGCATCTCATAGCTCCCAGAAGGGTATATGACTATTCTTACCAAGGTC
TAAGTCTAATTGTATGCTCTTACTATACTCAAGCCTAACTTTAAATCACAAAGTACTTAACATAAAGTGATTATTCAAAT
CTAAATCACAAGATTCAGATTCTATACCTCTATAGGAAATCTTATCCCAAAAATACTTCTCCTTATAACTACATTCAACC
AATCTTGAGCCCATATCAAGTACACCTAATGCATCATGCATTTGTCCATATGTTACCAACACAACATTCAAGCCTAGTAC
TATAACAAGTCCATTGACTCTTACTAACCAATCCTTCTTAGAAATTTGCATTATCTCATCATATCTGCCAACTGAAATTT
CAGACCTTACAACCAAGAATCAACGAATTTCTCTCATTCAAATATCGGCAACATCGCTATGAAAACTTAAAAGGATCACT
GAAAGAGATTTAGGACGAAAGATCATAAGCACGATTCATTTGAGATATCTGATATATAAGAATATACATGGCATACCATT
ATGTTGCTAGCCATTGAGAGTAAATCATGAATTTGTGAGACAGAAAATACTATGAGAGATGAATGCTTATATGAATAGGT
TCATATCATGAGGCTGATATCCATAACTTTATGGAGTAAGATTGAGATCAATAAGCTAAATTTTTTGCCCCTCATTCTGT
AAATTGAGCATTGATGTGAATCTCTCTAAAGTGTATGAGCATAGGTCATAGAAACAATTCAGTTATTAGAAACGTCAACA
AGATGTTGTAATAATTGAACTTTGAGGAATACGCTAGGGTATGAAAACTCATTCGAAAAACATCATTATCTCATCCTCAA
CACTTGAATTGGTTTCTCATCTCATCATCTCCCCTTTAGGGCTGAGGTAGACACTTTAAATCTATAGATCTATTCCATTA
TGTCTAAACAAGTCTACATTCCTTTTTCTCTAATACTCCAAAAAGGCTTATCTCATTGGCTACTGAAGTCTCCATAAGCA
GGTACTAAGAATCATTCTAGGAACTCTTTCTAAGATGGTTCTATTAACCTCTTCTCATTGGCTTATAAGGTCGTTTCATT
TATCTCTTAAGGAGAACAAAATAACGCTTACCTCAGCCTATTCCACATTGACAGCTCAAATATACTATTTAGGCACACAT
GGAAAATTATTTAACTTAATTGGAACCTCACCTTATTACATACAATCTTGTTACACCTATTAATGCTCATGTTACTCTTA
CAACTTAGCCACACTTCACCGCCCTTATATAAAAGTTAGGATCTCTCACTTGTACCACTCTTCTTCATTGCAGCTAACAT
CTCAATTCCTCACCTACTCTATGTCAAGTCTACCAAACCAGATCTCAACACTAAAACATCACCCTCATGTTTCCATTCTT
TTGATCATGATGCTCATCTCTAATTCTAGCTAAATGTTTATTGCTAAACCCGTACACTAATATGATTTCTCTCTTACTAT
ACCATCTTACAACTACTAGATAAAATTAAGAAACACTTACCCACTAAGACCTCATGACAAGTAGTAAATTTTATCTCACA
ACCTATTTATTTATAGATTGCCATCACATTCCTTTTCACAACTTAAGTACTATTTACCTATTTAGTATGAATTATCGCCT
AATTAGTTCTATAATCCTCTGAATATTATGGGTTCCCCCTTAAAAATCATATGCCTAGCTTAGATCTATCACCTCATGAA
TATTCTACTCTTCTATTCAACACCTACACTTGGTCGTTACTATCACAATGACACATCATCATAATCTCCTTTCTAGTTAA
AGTATACTCTAACTCATCCTAACTAGTAACTATTCATCTACCTCATATCATGAACTCTACACAAGATTATTATTCCTTAG
TCTACTCACAAAGGAAAACTCATTATTAAAACTTACTAGTTGTATGACAACAACATAATTTGCCTAATCACTATCTCTCT
CTCTTAGATTACTTAAGCTCTACCTGCATTGTTCTAACTCTTGGCACTTTTACAACTATTGCTTATAATCTCATAACTCA
TGTTTTCTTTTCGGGTGAAAACACTACACAAGCTCTAAGCACTTCCCCATAAGGGTCTCAACTTAAACAAGTTTAGGGAA
AAGAGCCTGGGAATACATCTCGCTTTTAGCTCAAATGCACAATTCATATGAATAAGAGTGCATTTATTTTGAATCTAAAC
ACATAATCTCAATCATGGGCTTCTCTTAAACCCTTCCACATTCTCATGACTTCCTCAAGAATTTTTTTGAGAGTTACTCC
TCGATAAGGATCTGACTTTACTTTTCAACCACCTTGAGTATGAGGGGTAGTACAATGGATATGAGAAACACACGATTTAG
AATAAGTTCATTATGACTCAACTCTATTGCAAAATTTAGAGTATGATAAAAGGGAAACTTTTATTAGATGTCCATAGTCC
CTCATTTATAGAAGTGGACCCCTCACAACTATAAACAAGATCCTACAGATATGGCTTCATAGACAACTAAGGACACTTGA
ACTCTATGCTCTGATACCAAGTTTGTCACGACTCGAGCCTACACCTTGGACGTGGCCGGCACTCAAGAACCATTTTTGGT
CCCTAAGAGAACCCTCATCCTTGCTGACCACAAGCGAAAGACTAACTTGAGCATACATAAGCATCAAATTGAAAGAAACA
TTTAAAAATAGTTTACTGAATCTCAAAACTTCGCTTAATATACTGAGTATGAATCATCAGTTTCAAATAAATATTTGAAA
CTGAAACACTCTCCAAAATTGTCTATCTATGAAGCCTCTACTATACAAAGATGAGTGTTGGGACAATACCCACGACTCCT
CAAAAGAACTACTACTAACAACTTAAAAAACTGGAGTACTCCAAAAGCAAAGAGGTCTCACTCATAAGCAGACGAGTGAA
TGAAGTGATCTCAACAGACTCTTGTTAAGGATCCTAAAAACATGTATCTACATCATTAAAAAATGCAGGTCAAATTACAT
CACTACATTGAATGTATGAATGTGTAATATAGTTGAATAACAAAAAAATGAAAGAAAGGACTACAATAGATATCAATGTA
CTCAAGTTGAATGTAAAGAAATAAAGGAGTTAAATCATTTGAAGCTTTACAAAATTCTTTCTCCTCTATGAACTCAACAT
AATAAGTGATATATAAAAATACGCTTTAACTCTATTGGGAGATTCTCTAACTGACAACCATCACTATGAGCTAAGTGATG
ATACATCGTCTCATCTGTGTTGCCAGAACTGTCCTATACCTTGCCGGGATATAGGACACCTCAACTAACTGGATCCACTA
AGCTATGCCCAAAGGAAATCATGATTCATCTAAAAAGTATGATCCTTTACCCATGTTGGAATACATGGTTTATGAGAATT
TTTAGTCTTCTGAAATCATTCCCATATTGGTGTTTCAATATTACTCACAATAATATACTCATACTCAAATGTATAAAACA
TACTTTTTCTCTGTTTTGAGGTAAATTACTCAAAATAACCTCTTAAAAGAGGTAACTGCTCTGAAATATCTCTAAACTCA
TAACTCATTTAGAAATCAAAGTTTCTCATTTATCAATGTAAAAATTGATACCTTTGGGAATACTTAGTTCCCTTATACTC
TTACTCAATTCATACTTGAAAACACTTTCTCAAAAATATATCCAAATGATATTATGATATTTTCATTGATGACCTGAGAA
GTCATACTGCATAAACATTGATGGCATAACTATATACCATACTGCTTAAACATTGATGGCATACCCGATTGTCATACTAA
TCATGTTTTAGAAAACTCTTTTCTCAAAACTCATCTTTACTTCCTCAAATATATAGTTTAAAACTCAATTGTTGGCATTA
AAAAGCTTCTGAAGATTTATAACTGAATTCATAGGGTTCATGCGGAATTATGGACATGAACGACTCAACTCAGGGTTCTT
AATAGCAATATGGAAACACGGTACTTAGAACTCAAGAACTTTGTTCACAACGATACTACTCATGTCAAAAATACTCAATT
CATAGGGTTCATGCTAAAATATAGACATGAATGAATCAACTCAAGAATCTTAATGCATAACATATAGCAATTCAATAATT
AGGAATAGATTTTCAAAAAGAATAGGAACTCAAAATGTACTTTGTGCTAGGAGTTTCTAGTGACCTTAATTGATATCCAA
AATCATTCCCACGCTAAAGAATTACATTTACACGTATGGGAAATTTAAGAATCACACGAGATGACCCTACATGTAAATGA
AGAATACTTCGGGCCTTAGCTTAAAATTTTTTGGGGTGTGACAATTAAGTTATCTAGGAATACATGAAAACAATACTTTA
TTGGAACCTTGTTTAGCCATGTACGCTCTCGAGTACACCCTTTAATGCTCTTTCTAATCTAATGATTTAGTCATACTTCA
TTCCTATCATCTAAGGGTAATAAAAAGACACTTGAACCATTCACGTGCATTGCAACTAACATCTTAATTCCTCACCTACT
CTATATCAAATCTACCAGATCAGGTCTCAAAACTAACAACTCATTTCCATCCTTTTGATCACAACACTCATCTAAAATTC
AAGCTTAGTGTCTAGTATTAACCACAAATATAAAATTGCTCACATACTATACTAACTTACAACAACTAGATTAAATTAAT
AAACACTCGCTCACTAATATCTCATGACAAGTAGTCAATTTTTACCTCACAAATTATTTATTTATAGATTATCGTCACAT
TCTTTTTTCACAACTTAAATACTATTTACACACTTACTATACATCCTTACTTAATTAGTTCTATAATCCTCTAAATACTA
TAGGTCTCTCCTTTCAAAAATCAAAAGCACAACTTAGATCTATCACCTCATGAATACTCTACTCTATTATTCAACACCTA
TAGTTAGTCTTCATTATCACAATGGCACATTGACACAAACTTCTTTCCAATTAAAGTACACTCTAACTCATCCAAAGTAG
TAATTATTCCTTTGCTTTCTATAACAAAATCTACACCAAATCATTACTTCTTAGCCCATCCACAATGGAAAACTCCTCAT
TAATGGCTAACTGGGTGTGTGACTACGATAACATAAGTTGCCTCATCACTATCTCCCTTTCTTAGATTACTGAACATTTG
CATGCATTCTTCTAACTTTGGGCACTTTACTACTACTACTCATAACCTCGTACTCATACTATCCTTTCGGGTGCAAACAC
TAGCCATGTTTTACAACACACTTCCTCATAAGGGTCTCAATTGAAACAAGGTATAGAGAAGAGAGTACATCTTGCTTCTA
TCTTGAACATATGATTTCTACGAAGAAGAGTGCATTCTTTTGAAACTCAACACTTAAACTCACTCATGGGCTTCTCTCAA
GCCCCTCTGTAGTCACATGATTATTTCAAGATTTTTGCTAAGATTAGCTCATCGATAAGGATCTGGCTTTACTTTTAAAC
TAAGTATGATGGGTAGTTGAATGGCTATGAGAAATGTACGAGTTAGAATAAATTCCTTATGACACAATTCTACTACATGA
TTTAGAGTATGAAAGAAGGGAAACTTTTATTAATTGCCTGTTGTCCATCATTTATAGAAGTGGGGCCCTCACAACCATAA
ATAAGATCCTACCGACACGACTTCATAGACATCCTAGGACACTTGAACTCTGTGCTCAGATACCAAGTTTCTCACGACAC
GTTCCTACACCCAGGACGTGGCTGGCACTCGAGAACCATTATTGGTCCCCAAGCGAACCCTCATCCTGGATGACTCCAAG
CGAAAAACTAACTCAAGATAAATGGGCTTCAAAACAAAATTTGTTATCAAAATGAAACTCAACTCGAATGTCAGAAATCA
TTTATTTCAATAATTACAATTGTTTCCAAAACATCTTTAAAGGAGAAGTAAATACTAAAAGACTCTTCAATTGTATCTAT
CTATGAGGTCTCTACTATTACAGAAGGATATCAGGACAAGAACTATGACATCTTAAAACTAAAAACTGTAAGGTAAAGGT
GAAGTCCTCCAGAATATAAGAACGTTTACCAAAGCTAACTAGAATGCCAAATGATTTCAACGAAACAACTTTTGATGATC
ATGAACACGTGTATCTGTATCATTATAAGATGTAGGTCCAATGACGTCAATACATTGAATGCACGAGCATGTAAGGGGAA
TCTAAAACATAGCTAACTGAACTGATAACATGGGAAGGTAATACTCACCTCATCTCAACTCCAATAAGAAAGCAATAAAA
AAAGAAAAAAATGTTTAAAGCTTCATAATAAACAGATACTAACTCAAGAATGTATATAAAAATACAATAAACTCAAAACA
GTAGATATAAACACAAAATGTATAAAAATATGATAACATACTCTTTACTCTTATTTGGGAGATTCTCTAACCAACAGCCA
TCATTATGAGCTATGTAATGATACAACGTCTCGCTTACGCTGCCAGAACTGTCATGTACCTTGTCGGGGTATAGAACTCC
TCAACTAAGCGGGTCCACTAAGCTATGATTAAAAGCAATAAGGAGTCATCTAAAAAGTATGATCATTTACCCATGTTGGA
TACACGGTTTATGAGGACTGTAAGTTTTCTGAACTCATCATTATATTGCTGCTCAATACTACCCCCAATTATATATATAA
CTCATACTTAAATGTATAAAACATAACTCTTTCTCAACTTGAGGTTATTACTAAAAAGATCCTCTAAAGAGAGGTAATAC
TTAGGACTTCTTATAAACTCATTTAGAAATCAATTTATTTCTCGTTTAAATTAAAAAGTGTTACACTTCGAAAACTTATT
TCCCTTATACTCGTTTTGAAACATTAAATATAACTCTCTCATCCTCATACTCATTTACTCAAAACATAGTTCAAAACTAC
AATCAACTTCAAAAGAACTCTCAAATTTGACTCAAAAGGACCTCTTGAACTTTTCTCATAACTTTACTTAAATTTGAAAA
TGTAATTTAAGACATATCTTTAGGGAATGTAGGATTCCTCAATGATTATTGAAGACTTTAAGTGCTAGTATCAACATGAA
AACGAAGACACGATTCAATGGAACACATATGGGACGAAGAACGGAGAACTAAAAGGCGTGATGCCCCTGGTGCATCAATG
GCATGTCGCGCCAGCCCCAAAGTACTGGGGCGCACTACAAGCGTAGGGCACCAGCCCCCCAAAGCTATGGTAGTGCATTT
CCCCAGCCCTGAACCTAGAAATCTAATGAATTTTCTTGCTCAATTACGGGTCCTAACTCATCTAGAATCGATTGGTTTCT
TCCAAACTCTCTTTGATTGACAAATCCAACACAAAATTGTCAAAAACCAACTAAAATTCCCTCAAGAAACACCACTCATT
CACAAAATCCTCACCTCAAGAACTCAAAATCTCCATTGTTAAAGAATGAAGCTTAAAACTCAAGAACCTTTACATAAAAG
ATTTCAAGGACGAATTTTATGAAAGCATTACATATTTTTCGTGAGTATGAAAAAATTCATCACTATGGGAAACCTCACAT
ACCTAGAGAGAACGTTTGTTCTTGGTGAAATTCCTCAACCCTTGAATGAACACTTGAAAATCCTCTTTTCCTGTTCTTGA
ACTTTTCTCTAAATCACTAAGCGTTTGGGAATGTGAATGGGTTATTATAATCTGATTAGACCCTTAATTGGGTCAGGGAA
AACGTGCTAAGGCTAGTGGGAAATGGAAAAGATCAAAATACTCTTTTCTCAAACGGATGAAATGCCTTAACTAAAGAGGT
TTCACTCAAACGGGCATAACATTTTACTCCAAGCTCAAAGATCTTTGATTTGATAGTTCATGGGCCACCTAATTCTTCAT
GTTCTAAAATATATGATCGATTAAAGTTGACCCAAGAAAAATCTCATAGTAAAAATCAACCAGAAAGAAAGTTATCAACC
TAACTTTATGCTAGGGTATTCTAGTGACCTTAACATCTAAGAGAATTTAGAATCACTCGGTACAATCTTATTCACAAATA
TAGAATGACTCAAATCTTAACTTAGAAATTTTGGGATGTTCCAATTAATTTGGGATAAGTTATCCCTCACTTGCCAACCA
AACAACAAATTTAGTGACACTATAATTTAATCCTAGGATTATTTATGTTATCCTTAACATCAAACGACCCCTAATTGCTT
TGAAGTATTGGAAGTAGTTATCGTAGTCAATGTTAGTCATTATAAAGAGTAATATGACAATAATTTCAAAAAGGTAAAAA
TGAAAAGTAATGTCTAATTCAAATATTAATATATTTTTTTCTTAAAGGGTGTGCAATATTTCAACAATTCATTTACTTTT
AAATGGAGGGAGTACTATACTATGTACACCCTTTGTTCTTATTTACATGTCGTCCTTACTAAAGAATAGATGTTCCTTAA
TTAATATTTGTCATTTCAAAAAATCAATACATAAATTGCACTATTCTTCCTATTTTACCCTCGAGAGATTAGCCTTGAAA
ATATGAATTTGACCGACATAGAAAAATGAAATGATTAATTCATATTCATTGGTCAATTTAGTTAATCAAAATAAATTAGT
TCATGCTTATTTATTGAAAACTGGACTTCAAGAGAACACTAAATAAGAGTATAATAGTAAACTTACCTAATTTCTTAAAG
GGACGTGAAATCTAAAATGATGACAACTAAATAAGAAGGAAAGGAGTAATTTGTAATTGTAGATAAATTTTCAAAAAGAG
CGTTAATGATATGGGATATACTTAGTAGGCTTCATGTGAATTTGATGAATATTATTCTTATGCATTACCCTTTACGAGAT
GTTGTTCGAACAGGCATCTTGTTGAAGAATTGGAGATACAAGTGGGGCAAACTTTCATTGTTGAAACTTGATCAAACTCT
TTATGATACAACAAAGAGAAAGAAATGACCAACGATTCAATTTGAAAACATTATTTTCAAGCACCTCATGGCCAATCTTG
TAGGACAAATTATGAAGTTTATCCTTGATGTTACTGGCCTTGAAAGTTGGTCTGTGATTCATGAGATGACATATTTCCTC
TTTAGGAATCGCATTCAACATCTTGTTCTTAGAGTTTTGTTGGGCTGTCTATGTGAGTTTCCCTATTCAATTTTCAGTTG
TTTGGAGTTGAAGTACCTATCGGTCGAAAATTATCCTATATTTCCTTCCTTGGCCTTCAAAGGGTTTGATAAGTTAATTA
GCTTGGAATTGTGTGGTATTGGAACTATCTCCATATTTCTTGAATGTTTGATCTCTCATTGCCCCTTGCTAGAGCAATGG
TTGTTGCATATTATTTTACTGGATGAACATGTCATTGAAATTAATGCTCCTATGCAAAAATCTTTTGACTTAACAGGAAA
TCTGAGTTCTATTTGTTTGAAAAATATCCCTCTTTTGGAAAAACTCTCACTTATGAGTACAGATTCTTTTGCGAGGATAC
AAATTTTTAGATAGTTTTTCTTCTCTCCAGCATCTCCTCTTGAACAACAACACTCTTATGGTTAATGTCCTTTATCATTT
CTCTTTTAACTTATATTTTTATAGATGAAACATTGTTCGCGCTTTGACTAATCCTATTTTTTGGCCTTTTCTTTCTTGTT
CTTTGCTACTAGAGCAGGTGTAGTTCCAAAAAGACTTCCTTTTAATCTTGACTGTGTCAAACGTCTTTACGTATCTAGTA
TTAATCCGGGTGAATTTGACGCAGTCTCATTTTCTTTGCTTGATAAGAAGCTTCCCATCCATACAATTTGTGCATGTTGA
GGTTCTTAATCCCTCCTCTCTATCTTCCTCCGTTATCATTTTCTGGCTTTCTTATCTTTAATAATTTCAGTGATTGGTTT
TGGTGATCTTCCTAGGTGAACGATAGTGACAATAAAGTTCCAGCTGTAGAAGCTCTTGAAGTGGAATGTTTCATAGATGT
GACATTTAAGCACCTTAAGGAAGCTGAGCTAAAATGCAGTCTACACACGAAGCCTCAGATGTAACCTATCAAGCTGTTGT
TGATTAAATCACCCATGCTGGTGAAAATGTTAATTATCCACGTGCTAGAAAGTGAATTGCTTGGGGCAATAGCCAAAGTA
CTTGTAGAGCGAACAAAATTTTGATGGGTAATTTGAAGTTTTATTTTATGAGTTTTCACATTTTATGGATGTTTGTCACG
ACCCGGGAGCACCCCCTAGTCGTAACCGGCGTACTCGACCTCGAAGAGGTCAAATACAAGCCTCTTAGCATTCATTCATC
GCATAAAACTAAAAACCATAAGGAATTAAAGACTTTCTTTACCAAGAAAACATTTCATAAAAAGTAGCAAGCGGAAGACT
TTCTAGACTTTATACATGATGTCTCAAACCATCTAATACTTTAGAGTACAAAATTCGGGACTAATCCCGTACACAACTTA
AACAAAACTAAAAAGACATAAAAGAACATATTGGGTATTGTCCTCGAATCTATGAGGACTCACCAAGTCTTCATCTTCAA
CACTTAGAAACCTATCAAATAGCCATGACATGTCATCATCTCCAAATCCCTACACTTTAGTCCAAAAAGGGAAAGAAAGG
GGTTAGCACAATTAAGTACTAAGTATGGAGACCATGCAAAAACATGCCAAAAAGGGACATTTTAGTTAGAAACCATGCAT
TATGCCACCTTTTTGAAATATCATGAACAATAGCATAAAAGACATATAAGACAAGCATAACATCAAGTAAGTCATAATAT
CACCTTTAAACAATACCAACATGTAAACCTTTACCTTGGACATTCACCTCAAGAAACCCTTATGTTATACCTCGTGCAAT
GTATGGATGGCGTCCCATACCACTATCCATACTAAGGTACCACATTTAGGTCACTTAAAGTAACTTATCATTCCTTTCTT
TCACCTTTGCACAATATTCATACATAGGAGGTATATCATTAATTAAGACGTGACAAGGGAAAATAACTCTTAATATAACC
CAAGTATAGCATGCATCTCATATTAAGCATTTAAGAGCCAACATTCTTTAATAACCTCATTTAGGGCACATTTATGTCAC
ATACATTAGGATTTAGAGAAACTCACTATGACCCTCTCCAAGCCTACTCGTGCAATGTATAGGTAGCATCCCATACTACT
ACCTACACTTTGTAGAACCTGTCAAGAAACCATAATGAAATCTCACATGATGGGAAGTAAGCATTTAACCGACATAGACC
ATGAGAGCTTGTCATGGAATCCGGTGTCATGAGTCCCCACACCGAAAAGAGGTGGTCTACTTGCCTAAGGAAGACCGGTA
TATATAGCTTAATGGATCCACTAGCTTCCTATGCGGGCACATAGTTTATGGGATAAGGTAGACGATCATTGAAACTCATG
CCTAACTGTCGGGGGAGTTTCCATCTAACCAAATCCGCTCGGTGCTTAGCCTACATTCCCATAGAATAGTTCATTACTTT
GACATCATCACACATGAAAGGGTGCCATAAGCCTGCCGATTCAAGGTACATTATTTAACACATGAAAGGGTGCCATAAGC
CTGCCGATTCAAGGTACATTTAGGAAAGCTCATTAACTCCTCTTGAAAGGGTGCCATAAGCCTGCCGATTCGAGGTACAT
TTAGGAAAGCTCATTAACTCCTCTTGAAAGGGTGCCATAAGCCTGCCGATTCAAGGTACATTTAGGAAAGCTCATTAACT
CCTCTTGAAAGGGTGCCATAAGCCTGCCGATTCAAGTCTCATCATTAACCTTTATGGAAAGGGTGCCATAGGCCTGCCGA
ATCCAAGGTTCATTACTTATCATTAATGGAAGGGTGCCATAAGCCTACCGATCCAAGGTTCATTATAAGCATATGTGGAA
GGGTGCCATTAGCCTACCGATCCAAGGATTCAACAATCAACAATATAATCATTTATACAAGAAAAGGATGCATAAGCCCT
ACCAATTCAAGGTATACTTTACATTGAAGAATCCTTCATATTCTTTCATCAACATTCATGAGTGTCAAATTGAGAAATAA
TCTTTCAATAGTAACACATTTACATTCATAACATGATCACATTATCTTCATTGAACTCTCATTCATACAATGTCATGATA
ACACTTCAATTTCTTATACTATGCCTTCAAGGCCATGGTCACAATGTAACAAACAAGTAAACAATTCTAATTCAACATTA
GCTCCTCATGTCTTGCCTTTAAGGCCATGGTCACAATACATTCCATAATTAAACACCTCCACCATAAGTGGATCAAACCA
ACCAATAACAATTATATCAATACTAAGAGATTAAGCCGTCTTACCATTTTCCAAAGCCATAACCAACATTACTCAATTCC
CTACTAATTCAACATTTTTCATAAAATAGGTCAACTTACCCTTTTCCAAAGCCACAACCACCATTCCTCAACTCTCCAAT
AATTCACAATAGATAAGCATAGATAATAATAGAAATCAACTATTCAACTCCATTTAAGCATAATTCTATCATCATTCAAT
CATAAACAATAACCCCACTTCATAAGCCAACTTTTGGAAATTTGCAAAGACATGGGTTCATGGAATTTCCTTTCTTAAAA
CCATCAATAATAACACAAATCATCATTAAAAACATTTAATGCAAGAACCCATGCTAGAATTCAAAATTTGGATTTTGAGT
TTTTGAACAATTTTTGAAATCTTTTGGATTGACTCTTTGATTGAAGAAGGAATCAAAGATGAAGAGTCCCCATACCTTAA
TCTTCAAGAACCAAACGAAATTGGTGAAGAAATCAATAGCCACCATCCACCCTAGCTCTATCTTTCACCTTGAGCTTCCT
TGGGGTTTTGAGAGAGTTTTTGAGAGAGGGAAATGTTTTTTTGGGATGGGAATGAACTAATGGTATCTAGGAAATAATAT
ATGCCCTCTTAAAAAAAATGGTCCAACACTTTAGAAAAAAATCAGGCGGGTGAACAGTAACCCCGCATACTGGAAATTGC
CATTTCCTACCGGACAGATTTTACGAAAATGGACATAACTTCTTCGTCCGAACTCCGAATGAGGTGAAACGAAGTGCGTT
AGGTAGCTAACTCAAAGGGCTTTCCATGGATATGTTATGGGCCACCCAATTATTTGTGTTCTAGGAGATATGACCCTCCA
AAGTAGACCCTCGAAAAAGGCTTCACTTGGAAATTTCGGATTTTGATACGGTTGCTCTAAAATTTGGGTTAGACCCATTT
CCCACTCAATTTGACCCCCTAAACAAGAATATGAAGTCGGATTTTCGAAAAACGAAACGGATCTTTTTATATACACTAAA
CAAGTTTCCGGTAACTTCCGAAGCACATTTTTAATAACTTTTTGGGTCAAATTCAATTATAACCATTTCATTAAGTTCTC
GACTCCAAACTCACATGTGAGGCTCTAGTTTCACTCTATCATTTTCCGAGTCGTTACAATGTTCTTGAATGGTCTATGAA
ATGAAACTTTGCTTTGTTAATTCATCATGATTTTGGAATATTCCCTGTAGTAAGGTTGAAGCAATTTTTCTTAGACAGTA
GATCATCTTGTGAGTTTTTGACCAAAAATACCCTTTAATTACACTCACAACTTAAACTACATCCTTGAACTTTCCCTTTT
GAAGTATCCAAATCTTGGCACCTTTCATCCTTCCGCTAAACAATGGGACAAAAAACTAACGACTCCCTACCCAGTGCAAC
GCTATTGACTTCCAATTCTCCAACAAAGATATCAAAAATTGGATTCAAGGTTTTTGTTCATTTGCTTATGGACAATGAGA
AACTGATGTTGATGCTCAAGCTCTTTCCATAGTTTATTGCTCCATTGATAATTGATGAAATTCCTTCTAACTCAACAATG
GCGTAATTGGAGAACTGGAAAATACACACAAGGAAGAGAGAAAATATATTTCTTCTCTATTTCTAGAAGAATCGAGTGAA
TTAAGAGTATAATGAAGTGAGTATATATAGGACTATCTATTCTACTATACTCTAAGCTAATATTTAAAGATCAGCAATAG
CAGGAAATTAGCCTACAGTAAATGATCTTGATGCAGTTAAAAGAATAACTAACTCTTAAACACTTTTAACTAACTTCTTA
AACTAGTCATTCTATTTCTCAACACTCCCCTCAAGCTGGGTAGTGTGAAAAAATTCAACACTCCTAGCTTGCGCAAGAGA
TAGCTATGTTCTGATCAGTTCAAGGCTTTTGTGAGCATGTCTGCTTCTTGATCCTTAGAGGTTACATGTGTTATCTTTAT
TGTTCCATCTTGAATTCTTTCTCGAATAAAACATAAGTCTATTTCAATGTGTTTGGTTCTCTCTTGAAATATGGAATTTG
CAGCAACCTGGATTGTTGCCTTAGCAAAATTACTGGAGTCTCTATATCAACCCTTAGTTCTTTGCAAATTCCCACAAGAC
AAAGTATTTCTGAAAGAGTTGCAGCCATGCTCATGTACTCTGCCGCTACTGAGCTTCTAGAAACAATGTTTTGTTTCGTT
GACTTCCAGAAAATCAAAAAGTTCTGCAGCTTCATCACATATCCAGTAATGGACCTTCTTGAGTTAGGACACCCTAGTGA
ATCTGCATAACAAAATGCATTCAATTGTGTTCCTTTTTCTGAGTTCTGAAGTATTCCCATTCTTCACATATTTTGCCACT
CTATAAGTTGCATTCATATGAGACTTCTTGGGGTAGTGCATGAACTGACTAAGCATTTGCACTGCATTTGTAATATTTGG
TGTGGTCATAATGAGATACAATAGTTTTCTAACTAGTCTTTGATAAGGACCTGGATCTTCTAACTTATCATCACCTATTT
CTCCCACATGTTCATCACATTCCATTGTTGTTAGTTTGTGATTGCATTCCATTGGAGTATTCATTGGTTTGAACCCTACT
AGTCCCGTCTATGATTAACTCAAATTTCCTTTGATTCATAAATATCCCTTCATGTGATCTATCTATCTCAATCCCAAGAA
AATACTTCATTTCAACTAGATCATTGATATGAACTTCTCTTGTAGTGCTATTTTTGCTTCATAATTTAATATAGGATCAT
TGCCTGTGATGAGCAGATCATCAACATAGACTAGGATGATTACTATGTTGTCTCCCACTTTCCTTGTAAATAAGGAGTTA
TCAAAATGACTTTGTATGAATCCTGAGGTGGCTGAAACCTCGACAAGTTTCAAGTTCCATTGTCTTGAAGCATGTTCGAG
CCCATAGAGAGATTTGTGCAGTCTACAGACTTGTTGACAATTATTTTACCCCTAACTAAAAAATTATGAGGTGGGATCAT
ATCAAATTCTTCAACCAAATCACCCTGAAGGAAAGCATTGAACACATCCATCTAGTGTAAACACCATTGATTTGAAGCAT
CCAGAGCAAGAACTAATCTAACAGTGACCATTTTGACTACAGGATATTAGGTTTCCTGATAGTCTAAACATTCTTTCTGG
TTGTAGCCCTTGGCTACAACCTGGACTAGTATCTCTCAACTTCTCCATCAGCCTTGTACTTCACTTTGAAAACCCATTTA
CGACCTATTGAAGCTTTTCGAGGGGGAAGATCTACAATGGACCAAATGTGATTATCCTGCAAGCAGCTGATTCCAAGTTA
TCAATCCACATAGGATATTGGATAGCTTTATCATCGGACATGAAGCTCTCTGATAGGGGTAATCTTAGACAGGTAGGACT
GATATACATGACTAAGCTTTGCAGTAGACAAGTAGGACTAGATGGTTTAAACACAAGAGCTAGAAATAGGAGCTGAGCGG
AGTTTACCTCACAAATATTCTTGTTACCAAGTAGGAGTAGTTTTGGTCCTTGTACACCATCTGTGAGGGACAAGAGAAGG
TTCAACAGTGGGAATTATAATATCCAGAGATGGTTATCTTGTTGTAGAGGAAGAAGGCATGTTGGTGGTGCTGAGAGGGA
GTGTAACAGTAGCAGGTTCAAGTTCCATTTGGGATAAGACACTATTGTGAAATAACTACATGATTTTTTTTCAGTAAGTA
TCTGAAAAGGAAAGAATTGCTCCCCTAAAGAAATATCCCTGCTCACAATAAAACTATTACTCCCTCCGTTTCAAAAAGAT
TGGTCTGGTTTGACTTGGCACAAAGTTTAAGAAATTAAAGAGGACTTTTGAATCTTGTGGTCCTAAATTAAAGTTATGTC
AAATGTGGTCTTAAACATGCCACGTGGAAAGTAAAAAGTAAAATGTTACCAAAAAAGGAAAGAGGTCATTTTTTTGAAAC
TGACTAAAAAGGAAAGGAGGTCATTCTTTGTGCAACGGAGGGAGTATTAAGCAACTTATAAAGTCTATAGCCTTTCTGAG
TGGGAGAGTATCTTATATGGAAGATTGCCTACTTTATCATTATTGATCATATTTGTTGTTATTCACTGATATTTATTCTC
CTTTTTCTTTAGGGGCAACTGAATATTGTATAAACCATCAACCTTCCTACCAATCCCCTTCACTATTTCACTGTGAAGAT
CCCGCATAACAAAGAGATTAGGAAAGAAAGTGACAACACATTTTAAATCTCAGTTCAATTCAAATACTAACAGAGGTTAT
GTGTAAAATTGGGAATGCATAATACATTGTTTAGACTGTGATCATTGTCTAGCTTGCATCTTCCCACACAAGCTATGTCT
AGTGCATTACCATCTAAAATAAAAACTCTCTTGATTCCATTCAATATGGCCTTATTCTAAACCATATGATTAGTGGCCCC
TGAATTTACTATTTTGTTTATAAAGCCTTCACTATTGGTTGCCATAAAGAGTTGAGTCAAACCTGCCATGTGTTTATCTG
AATCAATTGGTACCTCTTTGTGAATCATCTTTAAAACTTGATCACATTGTTCTTGAGTGAGCATCATGCCATCTCCTTGG
TTGGAACTTTGGGATGGTTGATCCATTTCATGTAGCATAAGACCTCACAAATATGCCTATATTTAATAGTCTAAATACTC
TTAATCTATCAAGAACATATTCTAAATAAGTATACGAGTCTATTGATAAATATAATATTATACTTTCATTACAAACTCAG
AAAGTCAACTCCGAGCCCGCAAGGTTAGTACAACAATTTTATTTCAAAATTAGTTATTGATGATATAGGAGTCACAAATA
TGAAATTTAATCAAAATCAAAGCTCGAATCAGACATCGAATCATCAAAATATCACTCCTCAATTTTAGGTTCAAAAATCA
TAATTTCTAGATTACACCCCGAGGCTACCCCTTGACGTAAACACGGAACCTAGGATCACGAATGACACTAAGCTAACCCT
GAGCTAGCATATCATAAGCATAAATAAACGAATATTGTGCAGAAGCTAAAAACATGAGATAAAACTAAATGATGGGGAAT
ACCCAATCTAAGTGTGAATATATAAATATTGAACAAGAGTTTAAGATACTAAACTACAACTCAAATAATAAAGCTGAATT
TGTGTATGTCTTAAATAAGCCTCTAACTGACTAGAGATGCTGGCACATGCCCCAACTAACTCTAGTAAAATTGAAACTAA
AATGAAATACTGAAATATAAAGAACATGTCTATTGTCCTCGAAGAATGAAGAGTCACCATTGATACTATTGAATACGGAT
CGGGAACCGATCTACACATGATCTAAATGTTGAGGACCTCAACCTACATCACGAAATGATGTAGCACAGAGTATGCGTCA
GTACTTGAAAGGCACTGAGCATGAAGGATAGGACAAAGCTGAACAATATATCTATATAAGTGAATAAAGCATACTGATCA
ATGATATAAGATGAACATAAAGAACATACTGAACATACTAATCTTGAACTAAACTGAATGCAATGACCAAGTACATAACA
TACTGAAACTGAATACTGAAATGTAACTGGAAACCTGGTCAAATGTACTAGAATATGATTGTGGGAGCTACTAATAACCG
ACATAAACCACATGAGCTAAATGTGGAGTCTGATGTATACGCCCTATCGAAAGGACCTAATATACCTTGCCAAGGGTATA
GAGGCATGACTAGCGTGATAACTAAATATTATGCCCACAGAGGGGACTTACAACCTACGGGGCCACGTAGTTCTGGGACT
ATGAGGGTGACTGACCCTAGTCCAACTCGGTGTAAAGCCTACTCCCAACTGGAAATGTGTACAATACAACATAATTGAAA
TATAATGACTAGCTCGATATTCTGACATGCTAACTGAAAATGCAACATTTAACACTAGTAATGAAACATTTGAGAACTGA
GGCATGTATATCTGTTTTTTTGTCCTAGTTAGTGTAATACTTGAACTAAATGATTCTACACAAATAGGGTTCTGAGTTTC
ATGCAATGAACTAAGCAACAGTGTTACAACAACATGAAATTATGATTAGGAATATTCTAACACCTAAATCACAACAATTT
CTAACATTCAAGAAACCCTAGGTCTATATAATCTGAAGGGAATCAAGAATCTGACTGGATTCTAGGGACTTAATGGGTGA
AAGGAACCCATTAGTGAAATCCCACATACCTGGTGACGAATTTCACGGAGAAGTCTTTCGATTTCGGTGCTTGAACTGAG
GAAAACTTATTGCGTTCTTGGAGAGGGTTTGGTCGATTGTTTCTCCTCTTTTTCTGTAGTTTGATCGAATTCTTGGAGAA
TGAATTGACTATGGTAAGTTGTGATTAAGTTACTAGGCTAAAATTGACAAAAACTACGTAGTTTAGGGATTAAACATCGT
AGTTTTGGGGTCCAACATATGGGGGAAAAGACCAAAACGACCATAACTTAAAGGCTGTCGGGGACACCAATGGCCAGACC
GACGGTCCGTCCTTGCAGGCATCGACTGGGGTTCTGGGAGCTAGAAATTTGGGGTCTCGACCATGACCTAGACCACAGAC
CGTGGTCTTACCTACGGTTCATGGGTCTTGCCATTTGTCGACCCCTACTAAATTTTTTCCTAGGGTTCAGGGAGGGGGTT
GAAGGTTGCAAACCATGGACCCCACCTACGATCCGTGGGTCACCATACGGTTCATAGGTGGGACCCGTGGGAGGAACCGG
TAACTTTTCTGAAAATCTTTTATTTGGTTTGTTTTCGGATACAGGGTGTTACATTATCTCCACCTTGAAAACATTCATCC
TCGAATGAAGCGTAAACTAGCTGAATATGGAGGAAAAAAGCTGTAATCCCTACTACTAAGTACTAGAAACTGAAATCTGA
CTGAACTAAGTTCCAAGAACTTGCAAATACACTGAAAGGGCAAGACTAACTAAAGGAAGATGATACTAAGACTAAATTCA
TGCAAGAGTAAACTAAGAGACTGAAGAGCAACTATTACCTCAAGTTAGAATGGAATCATAAGGAACGAGTACTTGGTCTT
ATGTCTTCTTCTGCTTTCCAAGTAGCTCCCTCTACGGACTGACTCATCCACATAACCTTAACTGAAGCGACTTCTTTGTT
TCTCAACCTTTGAACCTGACAATCAAGAATTTCAAGTGGCACCTCTTCATAAGTGAGACTATCCTTCACATTTTAATGGC
GCTATAGATGTTGGATCACTCACACATTTATTCAACAAGGAAATGTGAAAGACTGGATGGACTGCTGCTAGTTCTGCTAG
CAAATCTAACTCATAAGCCACTTTATCAATCCTTTTCAAGATCCTGAGAGGATCTACATATCTGAGACTGAGCTTTCCTT
TCTTGCCAAATCTCATCACCTCCTTCATAGGTGACACTTTCAAGAAAACCCAATCATCAACCTCAAACTCTAAGTCCCTT
CTCCTCACTTCTGGATAGGACTTCTGACGACTCTGATCTGTCTTCTGAACAGACTATTCGTTTGTTAAACAAAAGAGATA
TTGAGTTATATAAACTTAAGTATAATTTCTTGCATATACACATGGTTCAAATTGCTTTTAAGCCTTTGAACCTTAAAGGG
TTACCTAAGACAATTTTAGCTGCCTTACGTGATTCTAGAAATTTAAACTTTAGACAATCTTTGATGGGTTCGATTGAATC
TACTGTGGCATATGGTCCAGTTTATTTTAATACTTGGCCGAACTTGCAGCTATCTTTAACTGATGCTAATATTCTTGATG
CTTTAACTTTAAATTTTAAAACGTATGGTTATAACTATGCGCCTGGATCTGAATTGATATGGTTGTCTTATAGAATTTAT
TTCAAATTACTTTCAACGTTAAACCCAAGATGTAACTTATATGATACATCTGATCCAACTATTTTAGTAGAAACTAATTT
TGTTAGATCTAAGGTCACTACTAGACAACCTATAAAATGGGAAGAAATTAATTTTTCAACTACTTGGAATTTGGACTCGG
TAATTCCTCCAAATCAGATGACGGATGCAGTCACTAATTCGGAGTATTCTCATATTACTCAGAATCCTGATGGTAGGATT
TGTATGCAGTTTCATGATATTCCTTATAGTAGACATTCATTTTCTTCTGATAGGAGATTGCCTGCTATCCATCATATTTC
CCCCAGAATCCTGTGTATAGCCCGGCTAGTAATTGTAACACCCCGTATTCTATGTGTACTAGGTCTATTTATTACGTTTA
AAAAACTTTCTTGTGGTATAGTTATGGACTCGGATTCCTATGTAACTAGTGACAATAGAATAGATTTAAAGTGAACTGTC
CGTAGATTTTCATGTGAACCGATTAAGTTGAAGTCGATGGAAGTATTTAAACATGAGATCATAAGTTGGTATTTGAGTCT
AAAGTTTACAGTGACATAGTGTATATATGTTTTAAGTTAAGTTAAAGGTATTAAGGTCTAGAAATGGAATAAAATATTAA
GCTGCTTGCTTGACTACACTAAGCTAGTAGATGACAAGTAGGTGCATCACCTACTTTGACTTATTGACCAGCCCAAATGA
CCAAGTAGGTGCATCACCTACTAAGACTCTTTTGACCATGTTATTGGGCCAAGTACACTACACCTACTTGCATTAATGTG
GCCCAAGTTGAATAGAAGAATAAGGGAAAAATGGACAGCCAAGGCCCAATCTTTCCAAGCCCACAAGAAATAATTTTAAT
GGAAAAGTAGGTGCATCACCTACTTAAATGTGTGGCCTAAATTAAAGGCACATGTTTGGCTGCAAAAGAAGTACTAGAAA
GGTGGAAAAAGGCTCAATGTTCTTAAGCCCAAAAAGGCCCAAGTGAAAAGTCCAAGTAGGTGGGTCACCTTCTTGAAAAA
TTATGACCCAAATAAGTGAGAAAGTCAGCCAAAGCCGGTCGCTTTAAAAGGGATTGATATCGGCTTTTTCCAACCATTTT
TACTTTGCCAAAAATCTGATTTCTAGAGCTTTCTCTTTTCTCTCTCTTAGCTTCATACTGCAGCCAATAAATACCATTAG
GGTTCTTGAATATTTGGGAGTTCAAGCTGTTGGAAGGTATAATTTAAGACAAGCTAAGGAGGACAACCTTTACCTTGAAG
AAGCCATGTCTTAGCAAGTGATAGTTCTATCCAGCATGGTAAGCTACTGCAATTTTCTCCCTCCTGTGCTTGATTTAATT
AGGACACTTGGTATGTATTAGTGAGTTGGAAATTGTTACTTTTACATGCTGTAATATTGGGGAGGATGTTCTGGTAATTA
GTGCATGTTGGGACAACCATGGAGGGGAGTACTCTTTAACTTCACTCATGAACTTGTTTGAGCGCCTTAATATTAATGTT
AACTCTTCAAGTGCTGGTGATCAGAAATAATGATTCATATTTCTTCTGTTACATTTTTATGGTTAAGGATTGTTTTATGT
ATGTTATGATAAGGGATGTGACTGGATGTGCAGTAAGTTCTGGAGACGTTAAAGGACTTAAATATTGCAGGGAGGTTTGG
AGAGGACCTGATACGAAGGTTGTACAATATATAGACGCCATTTAAGGTAAAGGGAAGGAAAGAAAACATTGACTAGATAA
ATTGCATGCTTACTGTGTGGTTATTATTTTGGTGAGATCAAGTAGCTCAAATTGATTGATTAGCTACTAATACTAGTCTT
AAAACTTATTTTATTGTAGATTAGTAATCTGAAGAGAAGGAGCTTAAGTCATACTTTTTGAATTGTATAGCGAGGTATGT
AAGGCTATTCGATGTCCTATTTCTTTGGCATGAATCCAACACTTGCATTACAAAAAGTAAACTTTCTAAGTGCCCTTGGT
AGTGACTGATCCATAGTTGTAGTTCCTACTTCCTAGAGCATTAAAGTGAGTACTCTAAAATGAGTTTGTTACTAAATGTA
AGTGCTTACTCTACCAAGTATTAGCATGCAAGGCCTAAACCTGTTTCACCGTCAAAGTACCATTGGCACGTATTTCCTTA
TATAAATCAAAATGATCCTAGATTACACATGGTGCATATGTTTGTATGTTGGATAGACAATCTGCCCATATCATGCCAAT
TACTAGCTTCAATTATCTATATATATGTAATCTTGTCACATATTCATATGTTCCCTTTATTGGTTATTACTCGCATTGTG
TTAGACTATAATGTTACCTCACAAGATCCCTTCTTGCTCTGTTGTACATTTTATATGTACATACTTGGAATATGTATCCG
TCCATAAGTTGATTTTGTCCACGTTCTCCCTTGGTTCCACTTTCATGTATACCTTGTATTTGATATTAGTTAGTGAGTAT
CCGGCTACCATATACAGTTCAAATCTCTTGGCTGAATGTTAAATGTTTTCACTTGATATGTGCTTCAATTTGAGATGTCA
AAATGCTTAACTGAGTCATATGCTCCTAAGTATTACATGTGCATGTCACATTTGCTTCCCATGTCAATGTTATTATCGTA
AGTCCATATTCATATGTCTTTTACTACTGGTCCATAGTTCCAAATCTCAACAATGACTATGACCACCAAAACAACAATCT
CTAAAGAGATAATGATCATCAAATGAACAATCTCGTAAGAGTTATGATTCTCCAAAGAATAATCTCAAAAGAGTTATGAA
CATCAAAACAGCAATCTCAATGATAAAGAATTTAAGTGAAGATATCTGTATAATTATGGGTGGTAGCCCAGGGGAAAATG
CCTAGCATGGGTCGACCCCAATTGGTATAGAAGGGTGGCAGCTCAGGGGCGATAGCCTAGCAAGGGCTGATTCCAATTGG
TATACGAGGGTGGCATCTCAGGGGCGAAAGCCTAGCATGGGCCGATCCCAATTTGTGGAATTATGAGGACAACATCTCAG
GGGTGAAAATGCCTAGCATGGGTCATCCTCTTCTACCGCTGATCAGCTAGTCATTGGTATCGTATGTCTTATAAATTTAT
AATGCAAAGAAAGGTTAAGAAAAGAATGTAACATACACGATTCCATAAGTATAAGCAAAGGTGGTCTCTAATCCTTATTT
ATTTCAATTTGGTTTCACTTGAGCTCTCATTTTACATATGGTTGTATTATGCCTTACATATTCAGTGCATTCTTTTGTAC
TAACGTTCCTTATTGGGGATGATGCATTTCATGTTGCAGTTACAGGTACTCAACTAGTAGATCTCCTTAATAGAAGCACA
TGATACTTAGCGGTTGTTGGTGAGCTCCAGGTTGATTCAGGGGCTTTGCCAAGTCTTTACTATGTGTATTTCATAGTGGT
ACAGTCATGGATTCCAGTAGAGGCTTTGTAGACGTTGTAAAGCTATCATCTGTATTCATAGTTTCACTTGTCACATGTAT
CGGTTCAGCTAGTCAATATGTGTTGTATATGAAGCTTCTCATTAGTAAATCTATCTGCATAGTAGTGTACTTTCTAATCA
CAGGTCACTTGTAAGTCATGTGTTCATATGGTACTTGTCCGCCTTACCTAGGGTTGGGGTGTGACAAAAGTGGTATCAAA
GCAGTTCGTCCTAGAGAGTGTACAAAGCCGTGTCTAGTAGAACCTTACTTATGAATGTGTTGTGCACCACATTTATAATT
AGGGGGCTGCTTGGACATTTAGGAAATGTTACTATCCTTCATAATCCAGATCGTGCAATAGAGCGAAGTTAAGAAGTCAA
TTTCCACTTGTACCTGATCATGTTACTCATATTCTGACTATGGTTAAGGTTAACGGTAGCTAAAATTTCAACATGCAACC
TGCCGAAAAGGATCTGAAGTTATCAATATTTAGACTATATTGAGCTCATTTTATTCGACCGTGCCACTCCACAAGGTATG
TAAAGGATTTTATGTTATATCCATTTTAAGTTGCATTTTTCCATATGTATCACATTGGTTCAATTGAGAAAGATATAGTA
TGGTTATCCATATACTTAAAAATGATGGGTCACCTAGTTACATATATGAGCTGTAGCATTTATAAGCACATCTTCTTAGA
AGGATGTATCCAACTCTTGAGTTCTATATTTCCTCCATATTTATTGGATATATTCCTATAGAGGACACTCGTTCTTATTC
TGTGCGATACATAGAATTTTTGGTATTACACATGTACTGTAAATTGATGTTGTTGAACCAGTTTCTTTTAGTTGAAAGAA
GGCAGTGGCACAATCTGATAGCTAAATGTATCAGTGCAATAGTGTTACTAGAGATACCCTTAATTGGCTGACAAGGCCTA
AATTCTCACCATATATCATCCCGAATATGTTAATAGTTGATTTTATATGGTATGTTCCAACCACCTCGAATAAGTACTAA
TAACTTTTATATTCTTTTCATGATTATGAAACTTAGAGACAAGTGTGCTAATTACTGCAAATGATATATGTATGGTATTT
GCTACTACAATCTATATTTTGGCTATAGAGGATTAGTATGTGACCAAAGGGTTAAGGTTAACAAAAGAAAAGTTGATTGG
TTAGACCTAAATTGTGATTAGTTAGGTTGTACATAGTGGGATTAGAGTACATGAAGCTACTAGTTTTGATTAAAAGGTAG
TTGTTAGACAGGAAGCATGTGAGAATGAAGCTTGAATGACATATGCCGAATATGTACGTAGAGCATTATTCACATGTATT
GACTTCCATCAATTTGAATAAAGCTACTACAGGGTTCATTTAATATATGCCTGCAGTAATTCGTCAGTCATAGTCCAGTT
AAGGGAGAGGAAAAATTGGTCATATCGTATTTGTTATTATTTGTTATCTTGCATGGGAAAGGAGTCGGAGCACCCTCACT
TGTTATTAGATTTCATGTTTTATGGTGCGTTCAAGCTTCACTGTTTATTTTCTATTTCAATCTTCAAAGGGCACCAGTCG
TTGAGCGTGATATAACACAAGCTAGTAATGAAGGCAAAGTTGACCTCGACCTCCTACTATAAAAGATGAACTATTGAGGA
TTTTCTTTTTCTATCTTGACTGTAGTGTTTATATTGACCTAGACGGAAGCAAAGTCCCAATAGCAGAACACCTATAAGAA
TTCTTAGGAGATTGAAGAGATAGATTGTGAAATCAATTGTATATGTTTAGGTGAGTAAGGAATATGAGCAGAGCTATCCC
AGCTGTGACTTAACGCTTAAGACAGTGTGTTTGTCCTTAATATGGTAGAGTGGTTCTATAGGATATCTCGTAGTTTCCAA
AGATGGTTTGTTATATAATTATACATGCTGCATGTTCCATAACTTATCTATTTGTATGTTATTTTCCCTTTGTGGATCAC
TTTCTCACATGTTTTCTAATGTCATAGAATGCTTACATGTAAGTGTTATCCGCTTCAGAGTACCTTTGTTAATTGTTATA
TGTTTTTGTAGGACCTTTTCCTTACATGTTCTTTATTGCAATGGTTACTTTTCACATGTCACTTGTCCATACTGTGTGGG
TACTTCATGCTAATTGATCATATGCTATGGGAAAAGTTAGTGCTCGTGGGTTATATGACTCGCATATCACTTATTTACAT
GTCATATGCATCATAAACCATTTCTATGTATATTACACGTCTCGTAGCCTACTTGCTTAAACATTACAGGCCTTATAGCT
TTTCTAGCCATGTGTCATGTGTTCACTTGCTCATATTTCATAAGTGTACTTATTATTGACATGTTAGGTCACCAATCCAT
GCAATATAACACACTTGATCAATGTGATTTGTGTTCCGTAGGTCATATTTCATATAGTCTACTTGCTTACATATTATATA
TTGTGTATATTTAGTACTCATGCATCATATGCTCATCTAGTCAATTTCCTACATTCCTTATAGTTCATTCGCTCATACGC
TACCCTATGAACCATATGCGTGCGTACACCATATATTTCTATAGCTTAATGCCCGTATATTATGCGCTCCATTTTGTGCT
AATTTGCCTATGTGTCATACCCAATGTGACTTATTTATTTGTACACTATGCCCCTCTTTGATTATTGACTTGAGTTTTGA
ACATTTTAGGAAAACATTTCCTTATATCATTATATAGTGAAGATTTTGACCAGAAAAGGTTGGGCATATATGTAAATTTT
ATCACAACCATAGATAAATAACTTAGCATAATGCCTTATTCGAAGATGCGGCATAAAACTTTAGATTTTATATTAATAGC
TATGCGTTCTTATAAGTCTCACCTCTGAAAAGTGTCATGAGATAAAATAGAAGGGGAAGTAGGGCCCCGATAGGTTAGGC
CTTTAATTTTGTGTTCGTTCCATATACGAAAAAATTGGGAGATATATACCTCCATTGAAGTATTGTGGAAGGAATAGAAT
ATAACATAAGATACTTGGGAATATGGTAGAGATCCTAAGTACCCCCCCTCATTCTAAACATCAACATAAGGATTTGAGAT
AATGTGGTCCCCTTATATGATCATGAATCCTACTAGCATTTGATCATTTGATATGTCATTTGCAAGTCTTGTGTTTAGGT
ATATTAAAGTCCTTATTTGTATGAGTTCTACTTCTATATATTCAGTGAATTACATGGTCAATAAATGGGTTTAGTTTGTC
ATATTATTATATTATGAACCATATATATTGAGACTTCATGATAGACTTGTCAATACGTGTTTTAGGTTAGTCTATGGATT
TTGGATAGTCCTATTTATAATGGGAACTCTCGCAAATCCCCAAATGAAATTCCAAGGTTAACCAAACTATCAGCTTCACC
CATCATTCGAGGATAAATGATCATAAGGGGGGGAAGATGTAACACCCCGTATTCTACTTGTACAAGTTCTATTTATTACG
CTTAAAAAACTTCCTTGTGGTATAGTTATGGACTCGGTTTCTTATGCAACTAGTGACAATAGAATAGATTTAAAGTGAAT
TGTCCGTAGATTTTAATGTGACCCGATTAAGTTGAAGTCGATGGAAGTATTTAAACTTGAGATCATAAGTTGGTATTTGA
GTCTAAAGTTTAAAGTGACTTAGTGTATATAAGTTTTAAGTTAAGTTAAAGCTATTAAGGTCTAGAAATGGAATAAAATA
TTAAGGTTCTTGCTTGACTACACTAAGCTAGTAGATGACAAGTAGGTGCATCACCTACTTCGACTTATTGACCAGGCCAA
AGGACCAAGTAGGTGCATTACCTACTAAGACACTTTTGACCATGTTATTGGGCCAAGTATACTACACCTACTTGCATTAA
TGTGGTCCAAGTTGCATAGAAGAATAAGGGGAAAACGGACAGCCAAGGCCCAATCTTTCCAAGCCCACAAGAAATAATTT
GAATGGAAAAGTAGGTGCATCACCTACTTAAATGTGTGGCCTAAATCAAAGACACATGTTTGGCTGCAAAAGAAGTACAA
GAAAGGTGGCAAAAGGCCCAATGTTCTTAAGTCCAAAAAGGCCCAAGTGAAAAGTCCAAGTAGGTGGGTCACCTACTTGA
AAAGTTATGGCCCAAATAAGTGAGAAAGTCAGCCAAAGCAGGTCCCTTTAAAAGGGATTGATATCAACTTTTTCCAACCA
TTTTTATTTTGCCAAAAATCTGATATCTAGAGCTTTCTCTCTTCTCTCTCATAGCTTCATACAGCAGCCATTAAATAATA
GTTCTGTCCAGCAAGGTAAGCTACTGCAATTTTCTCCCTCTTGTGCATGATTTAATTAGGACACTTGGTGTGTGTTAGTG
AGTTGGAAATTGTTACTTTTACATGGTGTAATATTGGGGAGGATGTTCTCGTCAATAGTGCATGTTGGGACAGCCATGTA
GGGGAGTCCTTTTTAACTTCAGTCATGAGCTTGTTTGAGCACCTTAAAACTAATGTTAACTCTTCAAGTGCTGGTGATCA
GAAACAATGACTCATATTTCTTCTGTTACATTATTATGTTTAAGGATTGTTTTATGTATGTTATGATAAGGGATGTGACT
GGATGTGCGGGTAAGTTATAGAGACGTTAAAGGACTTAAAAATTGCACGGAGGTGTGGGGATGAACTTCTACGAAGGTTG
TACAATATATAGACGCGATTTAAGGGAAAGGGAAGGAAATTAAACATTGACTAGATAAATTGCATGCTTACTGCGTGGTT
ATTATTTTGATGAGATCAAGTAGCTTAAACTGATTGTTTAGCTACTAATACTAGTCTTACAACTTATTTTATTGTAGATT
AGTAATCTGACGAGAAAGAGCTTAAGTCACACTTTGTGAATTGTATAGCAAGGTATGTGAGGCTATTAATTTCCTTTCTT
TGGCATGAATCGAACACTTGCATTACAAAAAGTAAACTTTCTAAGTGCCCTTGGTGGTGACTGATCCATAGGTGCAGTTC
CTACTCCCTAGAGCATTAAAGTGAGTATTCTAATATGAGTTTGTTACTAAATGTAAGTGCCTACTCTACCAAGTATTAGC
ATGCAAGGTTTAAACTTGTTTCACCGTCAAAGTACCATTCGCACGTATTTCCCTTATATAAATCAAAATGATCCTAGATT
ACACATGGTACATATGTTTGTATGTTGGATATACAATCTGCCCATATCATGCCAACTAGCTTCAATTATCTATATATATG
TAATCTTGTCACATGTTCATATGTTCCCATTATTGGTTATTACTCCTATTGTGTTAGACTATAATGTTACCTCACAAGAT
CCCTACTTGCTCTGTTTTACATTTTATATGTACTTACTTGGAATATGTATCCGTCCATAAGTTGATTTTGTCCACGTTCT
CCCTTGGTCCCACTTTCATGTATACCTTGTATTTGATATCAGTTAATGAGTATCCGGCTACCATATACAGTTCAAATCTC
TTGGCGGAATGTTAAATTTTTTCACTTGATATGTGCTTCAAATTGAGATGTCGAAATGCTTAACTGAGTCATATGCTCCG
AAGTATTACATCTGAATGTCACATTTGCTTCACATGTCATTGTTATTATCATAAGTCCATATCTATATGTCTTCTACTAC
TGGTCCATAGTTCCAAATCTCAACAATGATTATGACCACCAAAATAGCAGTCTCAAAAGAGATAATGATCATCAAAAGAA
CAATCTCTAAAGAGTTATGATTATCCAAAAAACAATCTAGAAAGAGTTATGAACATCAAAACAACAATCTCAGAGATAAA
GAATTTAAGTGAAGCTATCTGTATAATTATGGGTGGCAGCCCAAGGGCAACTGCCTAGCTCGGGTCGATCCCAATTGGTA
TAGAAGGGTGATAGTTTAGGGGCGAAAGCCTAGCATGGGACAATCCCAATTGGTGTAAGAGGGTGGCAGCTCAGGGGTGA
AAGCCTAGCATGGGCCGATCCCAATTTGTGGAATTATGAGGACAACATCTCCGGGGTGAAAATGCCTAGCATGGCTCATC
CTCTTCTACTGCTAATCAGCTGGTCATGTGTATCATATGTCTTATAAATATTAAAGAATAGAATGTATCATACACGATTC
TACAAGTATAAGCGAAAGTGGTCTCTAATCCTTATTTATAGCTATTTGGTTTCACTTGAGCTCTCATTTTACATATGATT
GTATTATGCCTTACATATTATATTCAGTACATTCTTTCGTACTGACGTCCCTTTTTAGGGATGATGCATGTCATGTTGCA
GTTACAGGTACTCAACTAGTAGATCTCCCTAATAGAAGTACATGATACTCAGCGGTTGTTGGTGAGCTCCAGGTTGATTC
GGGGGCTTTGCCAAGTCTTTACTATGCGTATTTCATAGTGGTACAGTCATGGATTCCGGTAGAGGCTTTGTCGACATTGT
AAAGCTATCATCTGTATTCATAGTTTCACTTGTCACATGTATCGGTTTAGCTAGTCAATATGTGTTGTATATGATGCTTC
TCATCAGTAAATCTATCTGCATAGTAGTTTACTTTCTAGTCATAGGTCACTTGTAAATCATATGTTCATATGGTACTTGT
CCGCCTTACCTAGGGTTGGGGTATGACAGTAATCGTGCTGCTTCGTTACATACTCTACCTTCGAGTATATCTATGGATCA
AAATGATAGACTTGTTGATAAAATTAAAATTAATCCTCGTTTAAATATTGTTCATGCAAATGATATTACTTCTGATATTT
CTGATAAGGACATTCCTTCTCAGTTCGAAATGAATTTTGATCTTAACAATACTTGATGATAGATGTACACCAAATAGATT
CTAGTCTAGGTTCTCTGCAAGAGAGTATGTTCATAATGAGTTCTTAAGTGATAAATGGAACCAGTTTAACACGTGGTTTT
TTTACCCTTAGAATGCCGATGATTCGAATAATATTTCGCAAGAGTTTTATGAAACTTGTGCTTTACTTAATAAAAATATG
TATTTTGTACCTTGGTTTATAACCACCTATTTACCTTTATTTATCAACGTTATTGAGCGATCTTATAAAGATGGAACTGG
TAATATTATCAAGGTTGTTTACCCACCCCACTCATAATTTGTTTTACCTAATAATACGGATATTACTTTTAATGCCTTTC
AAAAATTTGTTGAAGAGGATGTTGCGGCAGTCAGCATCAATGACATTAATAATTTGATTTCTCAAAATAATTATTTGGGA
CTTTATGTTAAAGTTCTGGGTGAACTTATTGGTTCTCTGGATAAAAAAAACTAGATGAATTAACTTCTTTGATAATTCTA
ATAAAAAATGATGTAAGGTCTTTTAATAAAGCTTCTACCTCTAAAACTAACGCAGAAGTTGTTTTAACTATGGCTACTCC
TGTGCAGAGGCCATCTGACATTATTGATTTCAAATTTAAATCGATTTATGATTTCGAAGAACTTCTTGATAAAAAATTTT
CTGAATTTAGTGCAAAACCCATAGATCTGACTGAAAGTTTTACTGATGAATTGGAAAATACTTTTCATTTTGAAAACACG
TGTCTTTAGAGTTTAATAAACTTCATGGTTATCCTAAGAAAAGTAGTGGTAATACAACTAAATTTGCTAATAAACCTAGT
ACGTAAACTTATTATTTTTCTAGACCAACTTCTCAAGATATGCTTATAGAGGAACGGGACTGGAATCAGACTAATACCTC
ATATAGTGGGTCTGAAATTTATCAATGAAATCTTAATGGCTTGACTGATATACAGTTAACTATTCTTGTTCATAGAATGC
TTATTATGCAACTATCCGTAGAAGTGTTAAAAATTCAGATAGAAATATTTGCTAAATGATAATTGTAGGATTTACTGGCC
AACTTCGAGGCTGGTGGGATAACTATATGAGCACCGAGGCCAAAGCTGCGGTAATTAATGCTACTTCTAATACTGAAGGT
GTTGATAACTTAGGCATGGCTCTAGTAAAAATTAGAGAAGACGTGGTTTATACCTTAGTCTTAAGCATTTTAAAACACTT
CAATGGTAGATTTACGAATCAGTATGAGACTGTTCGTACCCTGTTAAATGGTCTATGATGTAGAACCTTAGGAGAATTTA
GATGGTATAAAGGTAATTATATGATTAGCGTGATGGAACTACCCGAAAATAGTTATGAACACTGGAAAGCTAAGTTTATA
GATGGCCTTCCTCCGTTTTTTGCCAAGCAAGTTCGGAAGATTCTAAGGAATACGGTTGGAGAAATCCCTTATATGGATTA
TACTTATGGAAAGCTAATAGGATTTTACACTTAACAAGGGATAAATTTGTGCAACGAATTAAAGTTATCAAGACAACTTA
AGATAGATAAGCTCAGAGAAAGATCTCAGCTAGGATACTTTGTACCTAGTTTGGTTTACCCTGTACTTCGGCTGATAGCA
AGAAAACCAAACATAGAGATTCTAAAGGCTCCAATCACGATGAACCTTATAGAAAAAGAAGGTCTAAGCATAGACATAGA
TCTACGGAAGAGCGAGATGATAGAAAAGCCTCTCGTAAGTCTAATAGATTTACCAAAAATAGGTCTAGGAGGGAGCTCGC
CAATATTAAGGGTAATAAGTGTGGAAACTTCGGTCACATAGCACCCAATTGCAAGCTTGAAAAGCTAGAAACCTTAGAAC
TTGATGAAGTTGTTCATGATAAGATTTATAGTTTCTTATACACTTCAGGTTCAAAATCTAATTATGCTTCTAATTCTGAT
TAAGAGGAAGAAATTGAGTTGCCTGAATTATCTGATAATAATCAGAATAATAATAATCAACATGATAATACTTGTAATAC
TTGTCAAGGTGATACTTGTTTATGTGAAAATGATGAGTTCTTTTATAAACTGCAATCTTAATTTGAAGATTTGAATATTA
ACACTATTACTTGTAATAATGTGATAGAACTCTTGAAAGAAGTTACTGATAATAATCTTCGTGAAAAAATTATTCAGTTA
GCTATTAATAACAATGCTAGTTCTTCAAAAAATTCAGAAAAAAAAATGATTTTGCGTATGAATATTCTGTTCCTTATTCT
TTGTCTGAAGTTAATAACATATTCAATAAACAAACTGTTTCTACAAGAAATTCCTCTTTTGATGATTTAAAAGATGAAAT
TGAGAATTTAAAAAATGAGATTAAATCTATTAAAAAAAATCAAATGATTTGTGATCATCGTCTTACTCAGATTGAAACTA
TTAATAATAAAGGAAAAAATGTTGCCGAAGAAAATACTCTTGCAAAACCTTTTATTCTTGATCCTAGACAAGGTATGTTC
TTAGGAATGATGCAAATTGTTGTTGCTCATAAATGGTATGTTAAATGCACCATATTGATTGATAATCATTTTTCCATAAC
TAATGTTGCTATGATTGATAGGAGAGCCATTGTTAGTTGTTTCCAAGAAGGTATTGTACCTACTAAGTATTTTGAATAAA
CTACTCATATGGTTAAATCTACTTCTGGACATGCTTTAGATATAAAGTATAAATTGTCTAATACTCACATTTGTTAAAAT
AAAGTTTGCATTCCGCATTTCTTTTTTTTCGTTAAAAATCAGTTATACCCTCCAATTATACTTGGAACACCTTTTATAAA
TGTTATTTATCCATTTACCAACATAGATGGTAAATGTTTTTCTGCTGCTTATGCAGACCGGAATATTAGTTATACTTTTA
TCACTGACTCGATTTCTCGTTATATTAATACTTTAATTGATATGAAGCAAAAGCATGTTGATTCTCTACAACTTGAATTG
TTTAGTATGAATATATTTGATACTTTGAAATCCACCAAAGTACAAGAAAAATTAAATTGATTTCTGAACAAATTGCCATT
GATATTTGTGCTGATCATCCTAGTTCTTTTTGGAATAAGAAAAAGCATATTGTTACTCTTCCATATGATGACAATTTCTC
AAAGGATGCTCTTCCTACTAAATCAAGTCCTTGTCAGATGAACGCCGAATTGGTAGAATTCTGTAAAAAGGAGATTGATA
ACTTGTTACAAAATGGTTTGATAAAACCTTCGAAATCACCTTGGTCTTGCACTGCATTTTATTTAACAAAGCTGCTGAAA
GAGAATGAGGTGTCCCCAGGTTGAATTATAAACCTTTAAACAAGAATTTAAAATGGATTAGGTATCTTATTACGAATAAA
AGAGATTTATTGTCAAGATTATATGAAGCCAATATATTTTCAAAATTTGATTTTAATCAGGATATTGGCAAATCCAAATA
TTTAAAGAGCATCCTTATAGAACAACTTTTAATGTCTCGTTTGGACAATACGAGTGGAATGTGATGCCATTTGGTTTTAA
AAATGCTCCTTCTGAATTTCGGAAAATTATGAATGATATTTTTAATCCATATATGGATTTTATCATTGTTTATATTGATG
ATATTTTGGTTTACTCAAAGACTCTGTAAATGATATCAAGCATTTAGACATTTTCAAGAAAATTGTTATATAAAATGGTC
TGGTGATTTCCAAAGCAAAAATGAGTTTATTTCAAACTAATGTAAGATTTTTAGGACATTTTATTTGTCAAGGAAAAGTC
ACACCAATTTGGTAAAGAATATTAAACTGCGTGTTCAATCTTTGACTTGTCTAACCCTGCATGGCGAAAAATTATGGAGA
CAGATGCGTCTAACATTGGTTATGGTGGAATATTGAAACAAATCAATCCCCATGTCAAAAATGAATATTTGATCTGATTT
CATTCCGAATAATGGAGCGATGCTCAGAAGAAATATGCTACGGTGGCTCATGAAATACTGACCATCGTCAAATGGGTATT
AAAATTTCAAGATGATTTATATAATCAAAAGTTTTTAATAAATATCGATGCACAATTTGTGAAATATATGTTTGATAAAG
ATTTTAAACTCGATGCATCAAAATTGATTTTTGCTAGGTGGCAGGCCCAGTTAGCTCATTTTAATTATGAAATTCATTAT
AAAAAGGGAAATGATAACTCTCTTCCAGATTTCTTATCTAGAGAATATCTATCTTCACAATGAGTTTTTTCTCTCCCTTC
TTTACTGATAAAACTTTAGTTACTCTATTGAAAGTGATTCGTCTCAATCGAGACATACAGGAAATTATCCTGTGGAAAAT
TATAGATCATATGGTGATGGACATCTTTTCTATTGATAATATCTAAGAAATCATTGATTTTGACGATTATTATCGTAATT
ACTATGATTTATATTATGAGGTATTCAAATAAAACAAAATGTTTTGTCTGCAGAATGGACCCTCCTTGGGTAACCAAGGC
CAGAGAGAGGGGAAGTTACACCAGAGGAAGGGAAAGATTATCCCCAGGATCATCAGGATCATCCTTCTCATCTAGCTCTC
GAATTATACCACAGATTATATCTGTTGAAGACTGGAGTATCTCCACACTGAAGGAAAGGTAGATCAGCCTAAATAAAGTC
TCTATGAATTTTATATATTGGGACTATATTCATTTTTTTGATAAAGTCCTCATCTACAACATTGAGGGACATAAGCATAC
TTGGTTTATAAAAAATTGTGCGAAGATATTCGTAGAACCGATCCCAAATTGGTTTCTAAACTGGTGGTCATACCATGGTC
CGATAATTAAAATATTACCGGATCCATTTCTTAAGTTATACAAAGAATGGCTTAAAGTCTCGCCAGTTCTTAATGCATTA
TATCACACAGATCATATATGTTACATTGAAAAATCGAACAAATATACTTTTTTGGTGAATCTCTATTCATTAGATTCATA
AATGGACTCCAAAAGTAGATTTTACTGAGGAGTAAATTCCTTGTTTATATAGGACTTTCTACTATAATTTCTAGGATAAA
CTGATGAAAAGAGATCCCAAAAACAAGTCCTTATATGGACAATAATTGTTGGATCTTATTGAAAAAAGGATAAAAAAATA
TTGTATTACCCCTCAGAAAGGGATAATTCAAGATATCTCGGTGAGGCATATTGCTCGAAAAATCTCTATTCAAGATGGAG
ATAAAGAAGAAATGATTAATAATTATCTCAACGAAGTCAAGAGAAATCAACTTCTCAACATAACTCAATATGAGAAATCA
GACACATCCATGAGGAGTGAAACAAGTGATGATATCGCCACAGAAGATATTCAAGAGGCTCAACCGTGTGAGTCAAACAA
AAACTCAGAAGATACTTTGCAAAAGGCGGAAGATTTTCTCCGCGAATAAAGAAAAAGGACTAAATGTAAAGTTTATCTCT
AAAGCAGAAGTCCTTATCAACAGTAAATACACTGTTGACCAACAATAGATAAATTGTTACTAATCTTTATTCGGGATGGA
GATAAAGAAGAAATGAGTAATAATTATCTCGACGAAGTCAGGAGAAATCTACTAGAGATAAACTTTACATTTTGTCCTGT
TTCTTTATTTCGCGAAGAAAATCTTCCGCCTTTTGCAAGTATCTTCTGAGTTTTTGTTTGACTCACTTGGTTGAGCCTCT
TGAATATCTTCTGTGGCGATATCATCACTTATTTCACTCCTCATGGATGTGTCTGATTTCTCGTATTGTGTTATGTTGAG
AAGTAGATTTCTCCTGACTTTGGCAAGATAATTATTAATCATTTCTTCTTTATCTCCATCTTGAATAGATATTTTTCGGG
CAATATGCCTCACCGAGCTATCTTGAATTATCCCTTTCTGAGGGGTAATATAATATTCTTAGATTCTTTTTTCAATAAGA
TCCAACAATTTTTGTCCATATAATGACTTGGTTTTGGGATCTCTTTTCATCAGTTTATCCCATAAATTATTATAGAAGGT
CCTATATAAACAAGTAATTTTATCCTCGGTAAAACGTACTTCTGGAGTCCATTTATGAATCCAAGGAATAGAGAATTCAA
CGAAAAAGTATATTTGTTCGATTTTTTCAATGTAACAGATATGATCTGTGTGATATAATGTGTTAAGATCTGGCGAGACT
TTAACTCATTCTTTGTATAACTTAAGATATTGATCCGGTAATATTTTAATCGTTGGATCGTGGTGTGACCACCAGTTTAG
AAACCAATTTGGGATCGATTCTGCGAATATCTTCGCACAAATTTTTATAAACCAAGTATGCTTATGTCTCTCATGGTTCT
AGATGTGGATTTTATCAAAAGCATGAATATAGTCCCAATATGTAAAATTCATAGAGACTTTATTTAGGTTGATCTGCCTT
TCCTTCATTGTGGAGATACCCAGTCTTCAACAGATATAATTTGTTTGATTATCATTTTAAAGAAGTTATAAACATTCTCA
CTGGTGTTATATCCTGGAAAGTGCTGAAATTCAGCACTACCGGGGCTTTTCAGAATTGTCTCATAATAAGATCGGGTTTT
GTATGACTAACCCGGGAAATATAATCCGTTAACCAAATATCGCTGGAATATCTTCCAAGGTTCTTCCTTTCGCTGAATGT
CTGAATTTTCAAAAAGATATATCATTTCTTTCTTGGATATTTTTTTATATGATTTAATATCATCAACATATTCTTTTGCT
ATTGATGCAAAGGTATCACTTTACTTTTACGATAAATACGCCTGTAGATGTGCATATAATGGAATATTTTTTGGAATATC
TTCCAGATGTATTGAAGAAGAAGCCTCCTTTTGAGAGGACGTTAGATTAAATAAACTCATCCCCCCTCTTTGTATAATTT
GAGATCCAGATGAGGAGGACGATCCTGATGATCCTGGGATGATCTTCCCCTTCCTTTGGCCTTGGTTACCCAAGGAGGGT
CCATTCTGCAGACAAAACATTTTGTTTTATTCGAATACCTCATAATATAAATCATAGTAATTACGATAATAATCGTCAAA
ATCGATGTTTTCTTCGATATTATGAATAGAGAAGATGTCTATCACTATATGATCTATAATTTTCCATAGGATAATTTCAT
GTACGTCTCAATTGAGAGGAATCACTTCCAGTATAGTAACTAAAGTTTTATCTGTAAAGAAGGGAGATAGAAAACTCATT
GTGAAGATAGATATTCTCTAGATAAGAAATCTGGAAGAGAGTTATCACTTCCCTTTTTATAATGAATTTCAAAATAAAAA
GGAGTTAATTGGACCTGCCACCTTGCAAAAATCAATTTTGATGCATCATGTTTAAAATCTTTATCAAACATATATTTCAC
AGATTGTGCATCGGTTTTTATTAAAAACATTTTTTTATATAAATCATCTTTAAATTTTAATACGCATTTGACGATGGTCA
GCATATCATGAGCCACCGTAGTATATTTCTTATGAGCATCACTCCATTTTCTGGAATGAAATCGGATCAAATAGTCATTT
TTGTCATGGGGATTGATTTATTTCAATATTCCACCATAACCAATGTTAGACACATCTGTGTCAATAATTTTTGCCATGCA
GGGTCAACAAAGGTTAGACAAGGCAATGATTGAACACGAAGTTTAATATTCTTTACCAAATTGGTGTGACTATCAGTCCA
TGGTGATTTATGATCCTTTTTTAGCCGATCGTATAAGGGGGATAAATCACGAGATAAACTTTTATAAAAGGGGGAAATGT
AATTTAAACTTCCCTAAAATCTTTGTAATTTGGTCCTGTCAGCAATAACATCATGAAAATTTGAAGCAAAGTCGATCGAT
CGTTGAATTGGCGTAACCTTTCCTTGACAAATAAGATGTCCTAAAAATCTTACATTAGTTTGAAATAAACTCATTTTTGG
TTTGAAAATGACCAAACCATTTTGTTTAATAATTTTCTTGAAAATGTCTAAATGTTTGATATGCATTTCAAGAGTCTTCG
AGTAAACCAAAATATCATCAATATAAACAAAGATAAAATCCAAATATGGATTGAAAATATCATTCATAATTTCTGAAATT
CAGAAGGAGCATTGTTCAAACCAAATGGCATCACATTCCACTCGTATTGTCCAAACGGGACATTAAAATCTGTTCTATAA
GAATGCTCTTTAAATATTTGGATTTGCCAATATCCTGATTTTAGATCAAATGTTGAAAACATATTGGCGTCATATAATCT
TGACAATAAATCTCTTTTATTCGGAATAGGTTACCTAATCCATTTTAAATTATTGTTTAAAGGATTATAATTTATAACTA
ACCCGGGACACCTCGTTCTCTTTCATTGGCAATGTTAACATAAAATGCGGTGTAGGACCAAGGTGATTTCCAAAGTTTTA
TTAAACCCTTTTGTAAAAGGATATCAATTTGCTTTTTGCAGAATTCAACCAATTCTGCGTTCATCTGACAAGGATGTGAT
TTAGTAGGAATATCATCCACTGAAAAATTGTCTTCATATGTAAGAGTAACAATATGCTTTTTCTGATTCCAAAAAGCACT
AGGATGATCAACACAAATATCAATGGCAATATGTTTAGAAATCAATTTAATTTTTTCTTGTACTTTGGTGGATTTCAAAG
TATCAAATATATTCATACTAAACAATTCAAGTTGTAGAGAATCAACATGCTTTTGCTTCATATCAGTTAAAGCATTAGTA
TCATGAGAAATCGGGTCAGTGATAAAAGTATAACTAATATTCCGGTCTTCATAAGTAGCAGAAAAACCATTAGCATCTAT
GCTAGTAAATGGATAAATAACATTTATAAAAGGTGTTCCAAGTAATTGGAGGGTATAACTGATTTTTAACCAAGAAAAAG
AAATTCGAAATGCAAACTTTGTTTTCGCAAATGCGAGTATTAGGCAATTTACACTTTATATCTAAAGCATGTCCAGAAGA
AGATTTAACCATATGAATAGTTTTTTCAAAATACTTAGTAGGTAAAGACCTTCTTGGATACAACTAAGATCGATTCAACT
CTCAATCATAGCGACATTAGTTATAAAAAAATGATTATCAATCAATATGGTGCATTTAACATACCATTTATGATCCGTAA
CAATTTGCATCATTCCTAAGAACATACCTTGTCTAGGATCAAGATTAAAAGGTTTTGCAAGAGTATTTTATTCAGCAACA
TTTTTTCCTTTATTATTTGAAACAACCCCAAAAATGCCCGAAAATGTGCTTCGGAAACACCTATAATTGTAATTTCCATA
TATCTCAAAATCCGTGCATGATTTTGGAAATTCGACTTCATATTCTTATTCAGGGGGTAAAATTGAGTGGGAAATGGGTG
TAACCTGAATTTTAGAGCAACCGTATCAAAATTCAAAAATCGCAAAAAATGCAATTTTCAGGGTCAACTTTAAAGGGGCA
TATCTCTTAGCACACAAGGAACTGGAAGGGCCACTCAATATTAAATTAAAGCCCTTCGAGTTAGCTTTCCAATGCAATTG
GTTTCACCTCATTCCGAGTTAGGCTGAAAGAGTTATGACCATTTTCGTAAAACCTGTCCGGGCAGAATTGCAATTTCCAG
AGAGCTTAGTTACTGTAGCGGCTGGACGTTTTTCTTTTATAAAAAAGAGGATTGTCCCATACTTAGTTATATTTCTTTCT
AGCTTTAAAACACTCCAAAACACTCTCTAATCCCTCTCCAAAATTCCACCAAGATCTTCAACCAAATTCAAACATCTCAA
GTTCTAATTCCGGATTCAAGACTTAATCTCAAGCTTCAATTCTCCATTCCAATCTTCATCAAGGATTCTCCAAAGTTGAG
GTATGTGGGTTGATTGTGGAAACCTTCCTTTCCACAAGTCCAACCATTTATCCTCTATTTTTACTTCAAGTTTATGGGTC
ATTATGGTAATTTATGAACTCTTGAAATATGGAATTACTACTACACACCCTATTATGGTATATTTTGCATATTGTTATGA
AATGAAATTTTTATGTGATGTTTATGGTTTTTATGCTTCCATGATCAATTTATGAAGGTTGATATATATATGTATGTTGT
TGGTGGGCTGATTTATATGTATCTCGGAATTGGTTAGACTTAGTACTCTTGAAATACATGATTTCAATTACATGAACAAT
AGCCCACCATGTGTTTGATAAAATGCTCACTTATAGAATTCTTAGGAAATGAAAGGTTCAATGTACGTCCTATGAGTCGG
ATGGTCATATAATCATTGAAATGATGATGAAATGGATACATGTATATGATTGTTTCGATATAAATGTGGTGAGTCGACCA
AGCCTAGCTCGGGGGGTTGTAGGCCCGGGTAACCGTATCGAGGGGTTGGTACCTTGGTTGCCTAGTACGGGGGGGTAGTA
GGCCCGTATAACCACATCGAGGGGTTTGTACCTTGGTCCCTAGCTCGGGGGGTGGTAGGCCCGGGTAACCACATTGAGGG
GTTTGTACCTCTTTCGCCTCTCCAAGGGGGTGGTAGGCCTTGGAAATACTATATTGATGGTCACTCGCCACACATGTACT
ACGTCCCACTAAATATGATTTTTGTGTAAGCGTCATTATATATATCATTTCATTAATGTGCTATCTATCGGGTATGATTA
TGCATTTTTCCTATGATGTCCATCCATTGTAGCATTGCATTGCATCCCATATACTTAGTACATTCAAACGTACTAACGCA
TACTCTATGCCTACATGATGTCACCATGTAGGGACCGGAGCACCGCTTGACCCTCGTCCTCCGCGTGGCTAATACGATTT
TCTATCAAGGTTATTGGTGAGTCCTCCATTCCGGGGACGTTGCTTATGATCTTTTGCTATGTATAAGACTTTTCCTTTTT
AGTTATGTTTTGAATTTGAGGGTGAGCCCGGTTGTTTGTCTTGGCCCCCGCTAAAGTACCTACGTTTAGAGGTGGTGTTG
GACAAGTTGTGTATTATGCTTGAGCTTGACTCATGTATGGTATTTATGTATCATTTCTTCTTCTTTTTTTCTTGCTCCCT
TAGTCCCGATTTCCCCCTTGATTATGCTTATCGCTTATGGTCATTTTAATTGCTTCCGCGACCAATGATGTGTAAGATAC
GCTATGAGGCTTGTTTGGGGTTCCTTCGGGTTCCCCATTCGCCGGTCACGTCTAGGCCCTAGGCTTGGGTCGTGACATTA
TTAATAGTTTCAATCTGAGTAAGACGATGATCACAAATCATTTGATTTTGTTTAATAGATCTAATCTCGTTTTTGAAACT
CTCAATTTCGTCTTTTAAATCATCAAAAGAAGAATTTCTTGTTGAAATAATTTATTTATTAAATCTGTTATTAACTACAG
ACAAAGAATAAGGAGCAGAATATTCATATTCAAAATCTTTTTTTTTTTCTAAATTTTTTGAACAACTAGCATTGTTATTA
ATAGCTAACTGAATAATTTTTTCACGAAGATCATTATCAGTAAGTTCTTTCAAGAGCTCAATCACATTATCAGAAGTAAT
AGTGTTGATATTCAAATCTTCAAATTGAGATTGCAGTTTATAAAAGAACTCATCATTTTAACATAAACAAGTATCACCTT
GACAAGTATTACAAGTATTAGCATATTGATTATTATTATGCTGATTATTATCAGATAATTCAGGCAACTCAATTTCTTCC
TCTAAACCAGAATCAGAAGAATAATCAAATTCAGAACCTGAAGTGTATAAGATACTATAAATCTTATCATGAACCTCTTC
ATCAAGTTCTAAGGTTTTTAGCTTTTCAAGCTTGCAATTGGTTGCTATGTGACCAAAGTTTCCACACTTATAACACTTAA
TCTTGGCGAGCTCCCGCCTAGAACTATATTTTATAAATCTATTAGACTTACGAGAAGCTTTTCTATCATCTCACTCTTCC
TTATATCTATGTCAATGCTTAGACCTTCTTTTTCTGTGAGGTTCATCGTGATTGGAGCCTCTAGAATCTCTATGTTTGGT
TTTCTTTCTATCAGCTGAAGTACTGGGTAAACCAAACTAGGTACAAAAGACTCTTTACTGAGATCTTTCTCTGAGCTTAT
CTATCTTAAGCTGTCTGGATGACTTTAATTCGTTGCACAAATTTATCTCTTCTTGAGTGCAAACTCCTATTAGCTTTCCA
TAAGTATAATCCCTATAAGGGATTTCTTCAACCGTATTCCTTAGAATCTTCCGAACTCGCTTGGCAAATAACAGAGGATG
GCCATCTATAAACTTAGCTTTCCAGTGTTCATAACTGTTTTCGGGTAGTTCCATCACCGTACTCATATAAGTATCTTTAT
ACCATCTAAATTGTCCTAAGGTTCTACATCGTAGACCATTTAGGAGAATTTAGATGGTATAAATATACTTATATGAGACA
ATTCTGATAAGCACCGGTAATGCTTAAATCAACACTTTTCAAGATATAACACTACATTAGGAAACTTTGAAGCAAAGTTG
ATCGATCATTGAATTAGCGTAACCTTTCCTTGACAAATAATATGTCCTAAAAATATTACATTAGTTTGAAATAAACTCAT
TTTTGGTTTGGAAATCACCAGACCATTTTGTATAACAATTTTCTCGAAAATGTCAAAATGCTTGATATGTATTTTAAGAG
TCTTTGATTAAACCAAAATATCATCAATATAAACAATGATAAAATCCAAATATGGATTGAAAATATCATTCATAATTTTT
TGAAACTCTGAAGGATCATTTTTCAAACCAAATGGCATCACATTCCACTCGTATTGTCCAAACGGGACATTAAAAGTTGT
TCTATAAGAATGCTCTTTAAATATTTGGATTTGCCAATATCCTGATTTTATATCAAATTTTGAAAATATATTGGAGTCAT
ATTATCTTGAAAATAAATGTCTTTTATTCTCAATAGGATACCTAATCCATTTTAAATTCTTGTGTAAAGGTTTATAATTT
ATAACCAACCTAGGACACCTTGAGTCTACACCATGGACGTGGCCGGCACTCAAAGACCATTGCTGGTCCCCAAGCAAACC
CTCGTCCTGGTTGACTACGAACGGAAGACTAACTTAAGCATGCAAAAGCTTAAAACTGAATAAAATTCAATAAACTCAAC
TTTCAAAACTTCAACTCAAATGAACAACTTAGAATAAAATAATATATTCAACTCGCCATAAAATAGGCAACTTAAGTCTT
TAAAACATTTAATAAAATAAATGAATAATAAAGACTTCTCAACTATACTGACTATCTATGAAGCCTCTACCTGATAAAGA
TGGAAATCGGGATAATACCCACGACATCCTAACAACTGATATAACTGAAAGGTAAATGAAATCCTCCACAAGCAGGGAGG
CTCACCATAGCTAACTCGAACTCTCGGATGTATCAACGAAGATCCTGTTGATGATCCTGAATACCTGTGTCTGTATCACG
AAAAGATGCAGGCCAAATGGCTCAGTAGGTGGAATGTACGAGCATGTAAAAGGAATTCTAAAGCATAACATAATCTTGAA
ACTTGATAAAAAGGAAACATACTTACCTCTTCTCAAACTTACTTAAATCAAGGAATACTCAAAATTACTCAAACTTATTC
AACTTAGAAGTACTCAAGGATAAGATACTCAATTTCAAAGATATGATACTCGACTTGAAATACTCAACTCTGGATACTCA
ACTCATGAATACTTAACTGAACTTATTTCATTATAAGGCAGTTTAAAACAAGTGCAATATAAAGAAAAAGGAAAAATTGT
TTAAAACATGATGTTAACTCATAATCATAATATCATAAAAAACATACCATGCTCCCTCTCAAAGTCTACTTGTTAAATGC
ATGAATGAAGTCCCATACCCCCATTCATTCTAAGCAGAACCCCTTGAGGAACCATGTCAATACTGTTGTGGCTATTTATC
TAACCGACAACCACCACTATGAGCCTAAGTGGTGATACATCATCTTGCCCACGCTGCCAGAATTGTCCTATACTTTGTCG
TCATATAGAACGCTTAACTTAGTGAATTC
