# Supplementary material for: Homologues of potato chromosome 5 show variable collinearity in the euchromatin, but dramatic absence of sequence similarity in the pericentromeric heterochromatin
Source: BMC Genomics. 2015 May 10;16(1):374. doi: 10.1186/s12864-015-1578-1 (PMC4470070; doi:10.1186/s12864-015-1578-1)
Supplement: Additional file 3: — RH BAC tiling path sequences. Description of data: Nonredundant, multifasta sequence files of the individual BAC MTPs. The sequence contigs and scaffolds in the MTPs can be either ordered or unordered, depending on the quality status of the tiling path sequence. [file 12864_2015_1578_MOESM3_ESM.zip › mtp_1203.fasta]

>mtp_1203.contig_1
TAGGAAATAATATAGCCCTTTTAAAAAAAATGTTCCAACACTTTAGAAAAAAATCAGGCGGGTGAACAGTAACCCCGCAT
ACTGGAAATTGCCATTTCCTACCGGACAGATTTTACGAAAATGGACATAACTTCTTCGTCCGAACTCCGAATGAGGTGAA
ACGAAGTGCGTTAGGTAGCTAACTCAAAGGGCTTTCCATGGATATATTATTGGCCACCCAAATAATTTTTGTGCTAGGAG
ATATGACCCTCCAAAGTAGACCCTCGAAAAAGGCTTCACTTGGAAATTTCGGATTTTGATACGGTTGCTCTAAAATTTGG
GTTAGACCCATTTCCCACTCAATTTGACCCCCTAAACAAGAATATGAAGTCGGATTTTTGAAAAATGAAACGGATCTTTT
TATATACACTAAACAAGTTTCCGGAAACTTCCGAAGCACATTTTTAAGAACTTTTTGGGTCAAATTCAATTATAACCATT
TCATTAAGTTCTCGACTCCAAACTCACATGTGAGGCTCTAGTTTCACTCTATCATTTTCCGAGTCGTTACATTATCCCCC
ACTTAGGAACATTCGTCCTCGAATGACACTTTAAACACCTAAGGGATAACGACTCAAGTAAACAGCCCATCAACATGCAT
ACAACATCAATACAAATGCATAAATATAGGAGGAAACATCAACTCCACATAGAAAGTCCCACACAACTTCATGCAATTCA
AGAAAGTAGGCACAACATCTACTAACTCCTTATGCATCATCTTTACCTTTTCTCATTTCTCATTTCATTTCATTGGAGGT
ACTTCCTTCTCCAAATCATCTCATGCTCATCATAACATCAAATGACACAATATGCAATTTTCTCATTAAAGCACATCATG
CAACCTTCTCCAAAACTCAAGTAAGCATGCTCACATTATCACCTCATAAAGCAAATAGACAACTTATGCTAAATGCACAT
TATGCAACATTCTCATAGAAGCACTTTAGGCAACATCATCAAAACACTTTTAAACATGCTCATAAGTCAACTCATGCAAC
ATTTAGGCAACTTATCATGGATGCATAATTACATGAGGAACAAAATTCATGAAAATTCATTTTCTCATTTAACAAGAATT
CATTTAAAACATGCATGACATAAAGAGACCATGGAAAAACTCTTTTTCACATAAGACTCCAAAACATGAACCAAACTTCT
AGGAACTCTTTGTTTTAGGCTTGAGTAAACACACATAGAAGTAGGTAAGGATATCAACACTTCCCAACAACTTCACTACT
CAACATACCATCCCCCACTTAAGGGTAAACCCAACTAAGGTCAACCTTAACATCTCATAAAAATCTCAATGAAAATACCA
TCAATCTTACCAAAACCATTCTTACCCAACTCTTTAATTCACTAAACCTCTTGTAATGAAAACATCCTTCAAGCCTAACT
CATAAACATCAACCACACTTGAAGACCTTATCATCTAACCACATATTTCCCCCACTTAGGAGAAACTCTTACTAGTTCTT
TCAAATTCACCTCCTTCCATCCTAAGGTCGGATCAAAACAATACTAGGCTTTTATACTCATTACACCTAGCATTTCTAAA
TCACCACACATTTCACAAATTCCTTCAACACATCACAAAACTTCCTCATGACTAAGCCGGATACTACCAACAACACACAT
AACCAAAGGAATCCCATTTATACTAAAGTCATCACCACAATCTTTCACCTCACACCTACTAAGCCACCAAGTCAAAGTTG
GCATCACAACCAACATTCTCTCTCCCTCAACCCTTGCAACATTAAAACTTCCTAAAAGGTTACACTCAATGACCATCACC
TACGGAACAAGGGAAGACATTATAGAGAGAAACTCCATGGCACGACTAAAAGAATGAAGAAGTGAAACTTTCTTAGCACC
CAATAGCCTCCTATTCATAATGTGGCGCGCTTCACATTATGAACAAGACTCTACTAGATGTGGTTTTGAAACAACCTAAG
ACCATCCCGGAAACTTATGCTCTGATACCAAGTTTGTCACGACCCGAGAGCACCCCCTAGTCGTAACCGGCGTACTCGAC
CTCGAAGAGGTCAAATACAAGCCCCTTAGCATTTATTCATCGCATAAAACTAAAAACCATAAGGAATTAAAGACTTTCTT
TACCAAGAAAACATTTCATAAAAAGTAGCAAGCGGAAGACTTTCTAGACTTTATACATGATGTCTCAAACCATCTAATAC
TTTAGAGTACAAAATTCGGGACTAATCCCGTACACAACTTAAACAAAACTAAAAAGACATAAAAGAACATATTGGGTATT
GTCCTCGAATCTATGAGGACTCACCAAATCTTCATCTTCGACACTTAGAAACCTATCAAAGCCATGACATGTCATCATCT
CCAAATCCCTACACTTTAGTCCAAAAAGGGAAAGAAAGGGGTTAGCACAATTAAGTACTAAGTATGGAGACCATGCAAAA
ACATGCCAAAAAGGACATTTTCAAGGAAGTAAATGCTTTCATATCATTTGATAAAACCTTTCATTTACAAGTATAAGAGA
CATAATGCAATTCAACATTAACATATAAGACCATAGCCAACCATACATATACTCAACATATGTCCATATACAACCCATGC
TTAACTTTAAAAGAACACATGTCATTTCATTACCATAAGACCTCTACCTAATATAACCTTAAGACACACTTGAGTGAGAC
AAGAAGTGACCACCCATACAACCTCTTCAAGCACACTTTAAGTGTTCCCCAAGATTACCTTAGATAAGGACATTTCCTTT
ACAACATAACATCAATAGACCAACATTCTTTAAGAAACCATTTTGGAGACATTCAAGCACATAAGGGGACTTTCACATAA
TAGTCGTTAGACTTAGGGAACTCACTTTAGAATCTTCAAAGCCTACTCGTGCCATGTGTAGATAGCATCCCATACTACTA
CCTACACGTTGTAGAACCTATCCAATAACTAGAGTGCACATCCCACATGATGGGAATAGGCATAACCGACATAGACCATA
CTAGCTAGGTATGGAATCCGGAGTCTATCCTACTCCGTGGAGGTTGTTCTACTTGCCAAAGGTAGAACTAGTAAGCAACC
CATGTAGGCACATGGTTTAAGGGATGTCCAAGGAAGTTCATTGTGCCTAATCTCATACTCAACTAGGCCACCTTCCTAAC
CGCATCCACTCGGTGCTAGCCTTGTTTCCCATAGAGTATTCAATCACATATGTACTTAGAGAAGGTTCCTTTTCTAGTTC
AACCAACTCATAGTACCTCTTCCCAAGAAAGGCCCCATTTCTTAGTCATGGCCAATCAAGGTTCATAAGGATAGCTCATT
AAATCCCCCTGGAAGGGTGCCTTAAGCCTGCCGGTCCAAGGTTCATCATTTCACACATGAAAAGGGCTACCACCATTAGG
TCTACCGATTTCATGGTTTTACATTTACTTAGGAAAGCTAGACTTATGAAAGGGCACCATTTCTTAGTTTTGCCGATTCA
AGTCTTGGCCTAGAATTCCTCTTTTAGCATTTATAGAAAGGGCACCATTTCTTAGTTTTGCCCATTTCACACATTCATGC
ATTCAAGACTTTAAGTAACAAGGAGGGACACTTTAGTCTACCAACCAAGTCACAACATTTTCATTTAAGGATACTTCATA
ATCCAACATCATTTCATATATACATCATGAGAAGTCATACTTTAACTCACAATGCTATCCACTTTACATAGGATCATCAC
AAGATCACATAAAACTCTACATATAGCCTCATATGTGTATAATAATACAACAATATAATAACATTCACATAATGCCCTTC
ATGGCCTCAATTCACAATAATACAACAAATAACCACCTCCACCAAAGGTGGATCAAACCAACCAATAACAATTATATCAA
TACTAAGAGATTAAGCCATCTTACCATTTTCCAAAGCCATAACCACCATTCCTCAACTCTCCAATAATTCACAATAGATA
AGCATAGATAATAATAGAAATCAACTATTCAACTCCATTTAAGCATAATTCTATCATCATTCAATCATAAACAATAACCC
CACTTCATAAGCCAACTTTTGGAAATTTGCAAAGACATGGGTTCATGGAATTTCCTTTCTTAAAACCATCAATAATAACA
CAAATCATCATTAAAAACATTTAATGCAAGAACCCCTGCTAGAATTCAAAATTAGGATTTTGAGTTTTTGAACAACTTTT
GAAATCTTTTGGATTGACTCTTTGATTGAAGAAGAAATCAAAGATGAAGAGTCCCCATACCTTAATCTTCAAGAACCAAA
CGAAATTGGTGAAGAAATCAATAGCCACCATCCACCCTAGCTCCATCTTTCACCTTGAGCTTCCTTGGGGTTTTGAGAGA
GTTTTTGAGAGAGGGAAATGTTTTTTGGGATGAGAATGAACTAATGGTATCTAGGAAATAATATATGCCCTTTTAAAAAA
AATGTTCCAACACTTTAGAAAAAAATCAGGCGGGTGAACAGTAACCCCGCATACTGGAAATTGCCATTTCCTACCGGACA
GATTTTACGAAAATGGACATAACTTCTTCGTCCGAACTCCGAATGAGGTGAAACGAAGTGCGTTAGGTAGCTAACTCAAA
GGGCTTTCCATGGATATATTATTGGCCACCCAAATAATTTTTGTGCTAGGAGATATGACCCTCCAAAGTAGACCCTCGAA
AAAGGCTTCACTTGGAAATTTCGGATTTTGATACGGTTGCTCTAAAATTTGGGTTAGACCCATTTCCCACTCAATTTGAC
CCCCTAAACAAGAATATGAAGTCGGATTTTTGAAAAATGAAACGGATCTTTTTATATACACTAAACAAGTTTCCGGAAAC
TTCCGAAGCACATTTTTAAGAACTTTTTGGGTCAAATTCAATTATAACCATTTCATTAAGTTCTCGACTCCAAACTCACA
TGTGAGGCTCTAGTTTCACTCTATCATTTTCCGAGTCGTTACATTATCCCCCACTTAGGAACATTCGTCCTCGAATGACA
CTTTAAACACCTAAGGGATAACGACTCAAGTAAACAGCCCATCAACATGCATACAACATCAATACAAATGCATAAATATA
GGAGGAAACATCAACTCCACATAGAAAGTCCCACACAACTTCATGCAATTCAAGAAAGTAGGCACAACATCTACTAACTC
CTTATGCATCATCTTTACCTTTTCTCATTTCTCATTTCATTTCATTGGAGGTACTTCCTTCTCCAAATCATCTCATGCTC
ATCATAACATCAAATGACACAATATGCAATTTTCTCATTAAAGCACATCATGCAACCTTCTCCAAAACTCAAGTAAGCAT
GCTCACATTATCACCTCATAAAGCAAATAGACAACTTATGCTAAATGCACATTATGCAACATTCTCATAGAAGCACTTTA
GGCAACATCATCAAAACACTTTTAAACATGCTCATAAGTCAACTCATGCAACATTTAGGCAACTTATCATGGATGCATAA
TTACATGAGGAACAAAATTCATGAAAATTCATTTTCTCATTTAACAAGAATTCATTTAAAACATGCATGACATAAAGAGA
CCATGGAAAAACTCTTTTTCACATAAGACTCCAAAACATGAACCAAACTTCTAGGAACTCTTTGTTTTAGGCTTGAGTAA
ACACACATAGAAGTAGGTAAGGATATCAACACTTCCCAACAACTTCACTACTCAACATACCATCCCCCACTTAAGGGTAA
ACCCAACTAAGGTCAACCTTAACATCTCATAAAAATCTCAATGAAAATACCATCAATCTTACCAAAACCATTCTTACCCA
ACTCTTTAATTCACTAAACCTCTTGTAATGAAAACATCCTTCAAGCCTAACTCATAAACATCAACCACACTTGAAGACCT
TATCATCTAACCACATATTTCCCCCACTTAGGAGAAACTCTTACTAGTTCTTTCAAATTCACCTCCTTCCATCCTAAGGT
CGGATCAAAACAATACTAGGCTTTTATACTCATTACACCTAGCATTTCTAAATCACCACACATTTCACAAATTCCTTCAA
CACATCACAAAACTTCCTCATGACTAAGCCGGATACTACCAACAACACACATAACCAAAGGAATCCCATTTATACTAAAG
TCATCACCACAATCTTTCACCTCACACCTACTAAGCCACCAAGTCAAAGTTGGCATCACAACCAACATTCTCTCTCCCTC
AACCCTTGCAACATTAAAACTTCCTAAAAGGTTACACTCAATGACCATCACCTACGGAACAAGGGAAGACATTATAGAGA
GAAACTCCATGGCACGACTAAAAGAATGAAGAAGTGAAACTTTCTTAGCACCCAATAGCCTCCTATTCATAATGTGGCGC
GCTTCACATTATGAACAAGACTCTACTAGATGTGGTTTTGAAACAACCTAAGACCATCCCGGAAACTTATGCTCTGATAC
CAAGTTTGTCACGACCCGAGAGCACCCCCTAGTCGTAACCGGCGTACTCGACCTCGAAGAGGTCAAATACAAGCCCCTTA
GCATTTATTCATCGCATAAAACTAAAAACCATAAGGAATTAAAGACTTTCTTTACCAAGAAAACATTTCATAAAAAGTAG
CAAGCGGAAGACTTTCTAGACTTTATACATGATGTCTCAAACCATCTAATACTTTAGAGTACAAAATTCGGGACTAATCC
CGTACACAACTTAAACAAAACTAAAAAGACATAAAAGAACATATTGGGTATTGTCCTCGAATCTATGAGGACTCACCAAA
TCTTCATCTTCGACACTTAGAAACCTATCAAAGCCATGACATGTCATCATCTCCAAATCCCTACACTTTAGTCCAAAAAG
GGAAAGAAAGGGGTTAGCACAATTAAGTACTAAGTATGGAGACCATGCAAAAACATGCCAAAAAGGACATTTTCAAGGAA
GTAAATGCTTTCATATCATTTGATAAAACCTTTCATTTACAAGTATAAGAGACATAATGCAATTCAACATTAACATATAA
GACCATAGCCAACCATACATATACTCAACATATGTCCATATACAACCCATGCTTAACTTTAAAAGAACACATGTCATTTC
ATTACCATAAGACCTCTACCTAATATAACCTTAAGACACACTTGAGTGAGACAAGAAGTGACCACCCATACAACCTCTTC
AAGCACACTTTAAGTGTTCCCCAAGATTACCTTAGATAAGGACATTTCCTTTACAACATAACATCAATAGACCAACATTC
TTTAAGAAACCATTTTGGAGACATTCAAGCACATAAGGGGACTTTCACATAATAGTCGTTAGACTTAGGGAACTCACTTT
AGAATCTTCAAAGCCTACTCGTGCCATGTGTAGATAGCATCCCATACTACTACCTACACGTTGTAGAACCTATCCAATAA
CTAGAGTGCACATCCCACATGATGGGAATAGGCATAACCGACATAGACCATACTAGCTAGGTATGGAATCCGGAGTCTAT
CCTACTCCGTGGAGGTTGTTCTACTTGCCAAAGGTAGAACTAGTAAGCAACCCATGTAGGCACATGGTTTAAGGGATGTC
CAAGGAAGTTCATTGTGCCTAATCTCATACTCAACTAGGCCACCTTCCTAACCGCATCCACTCGGTGCTAGCCTTGTTTC
CCATAGAGTATTCAATCACATATGTACTTAGAGAAGGTTCCTTTTCTAGTTCAACCAACTCATAGTACCTCTTCCCAAGA
AAGGCCCCATTTCTTAGTCATGGCCAATCAAGGTTCATAAGGATAGCTCATTAAATCCCCCTGGAAGGGTGCCTTAAGCC
TGCCGGTCCAAGGTTCATCATTTCACACATGAAAAGGGCTACCACCATTAGGTCTACCGATTTCATGGTTTTACATTTAC
TTAGGAAAGCTAGACTTATGAAAGGGCACCATTTCTTAGTTTTGCCGATTCAAGTCTTGGCCTAGAATTCCTCTTTTAGC
ATTTATAGAAAGGGCACCATTTCTTAGTTTTGCCCATTTCACACATTCATGCATTCAAGACTTTAAGTAACAAGGAGGGA
CACTTTAGTCTACCAACCAAGTCACAACATTTTCATTTAAGGATACTTCATAATCCAACATCATTTCATATATACATCAT
GAGAAGTCATACTTTAACTCACAATGCTATCCACTTTACATAGGATCATCACAAGATCACATAAAACTCTACATATAGCC
TCATATGTGTATAATAATACAACAATATAATAACATTCACATAATGCCCTTCATGGCCTCAATTCACAATAATACAACAA
ATAACCACCTCCACCAAAGGTGGATCAAACCAACCAATAACAATTATATCAATACTAAGAGATTAAGCCATCTTACCATT
TTCCAAAGCCATAACCACCATTCCTCAACTCTCCAATAATTCACAATAGATAAGCATAGATAATAATAGAAATCAACTAT
TCAACTCCATTTAAGCATAATTCTATCATCATTCAATCATAAACAATAACCCCACTTCATAAGCCAACTTTTGGAAATTT
GCAAAGACATGGGTTCATGGAATTTCCTTTCTTAAAACCATCAATAATAACACAAATCATCATTAAAAACATTTAATGCA
AGAACCCCTGCTAGAATTCAAAATTAGGATTTTGAGTTTTTGAACAACTTTTGAAATCTTTTGGATTGACTCTTTGATTG
AAGAAGAAATCAAAGATGAAGAGTCCCCATACCTTAATCTTCAAGAACCAAACGAAATTGGTGAAGAAATCAATAGCCAC
CATCCACCCTAGCTCCATCTTTCACCTTGAGCTTCCTTGGGGTTTTGAGAGAGTTTTTGAGAGAGGGAAATGTTTTTTGG
GATGAGAATGAACTAATGGTATCTAGGAAATAATATATGCCCTTTTAAAAAAAATGTTCCAACACTTTAGAAAAAAATCA
GGCGGGTGAACAGTAACCCCGCATACTGGAAATTGCCATTTCCTACCGGACAGATTTTACGAAAATGGACATAACTTCTT
CGTCCGAACTCCGAATGAGGTGAAACGAAGTGCGTTAGGTAGCTAACTCAAAGGGCTTTCCATGGATATATTATTGGCCA
CCCAAATAATTTTTGTGCTAGGAGATATGACCCTCCAAAGTAGACCCTCGAAAAAGGCTTCACTTGGAAATTTCGGATTT
TGATACGGTTGCTCTAAAATTTGGGTTAGACCCATTTCCCACTCAATTTGACCCCCTAAACAAGAATATGAAGTCGGATT
TTTGAAAAATGAAACGGATCTTTTTATATACACTAAACAAGTTTCCGGAAACTTCCGAAGCACATTTTTAAGAACTTTTT
GGGTCAAATTCAATTATAACCATTTCATTAAGTTCTCGACTCCAAACTCACATGTGAGGCTCTAGTTTCACTCTATCATT
TTCCGAGTCGTTACATTATCCCCCACTTAGGAACATTCGTCCTCGAATGACACTTTAAACACCTAAGGGATAACGACTCA
AGTAAACAGCCCATCAACATGCATACAACATCAATACAAATGCATAAATATAGGAGGAAACATCAACTCCACATAGAAAG
TCCCACACAACTTCATGCAATTCAAGAAAGTAGGCACAACATCTACTAACTCCTTATGCATCATCTTTACCTTTTCTCAT
TTCTCATTTCATTTCATTGGAGGTACTTCCTTCTCCAAATCATCTCATGCTCATCATAACATCAAATGACACAATATGCA
ATTTTCTCATTAAAGCACATCATGCAACCTTCTCCAAAACTCAAGTAAGCATGCTCACATTATCACCTCATAAAGCAAAT
AGACAACTTATGCTAAATGCACATTATGCAACATTCTCATAGAAGCACTTTAGGCAACATCATCAAAACACTTTTAAACA
TGCTCATAAGTCAACTCATGCAACATTTAGGCAACTTATCATGGATGCATAATTACATGAGGAACAAAATTCATGAAAAT
TCATTTTCTCATTTAACAAGAATTCATTTAAAACATGCATGACATAAAGAGACCATGGAAAAACTCTTTTTCACATAAGA
CTCCAAAACATGAACCAAACTTCTAGGAACTCTTTGTTTTAGGCTTGAGTAAACACACATAGAAGTAGGTAAGGATATCA
ACACTTCCCAACAACTTCACTACTCAACATACCATCCCCCACTTAAGGGTAA
>mtp_1203.contig_2
GGGCATTATGAATACAAGGTCATAAGCTGAGTTACCACCTAGCTAAGGCTCAGACTATTAGACTCAAGTCTGCTATATCA
GTCTACAAGGAGCTGAACGTCCGAAATGGCGTCGGAAAAAGTTCTACAGCCCAACGGCATCCGAAACCTTGCAAGTCTAT
GGCAACACTAGTCTAAGCCTAGACTAAGGCCAAACATACTTCAAATCAATATTATAATATACACCACAAGGCATGGATGT
TCAATAATATCAAGAGTCATGCTTTCATAGTCCAACAATTTCCCGAAATAAGGTCTAAGGCATGAATTATAGACATTTAG
CATGCTCGACACCCAAACCCCTCCATACTCAAGTAAATCAATAAAAAATTGCCTAAACATGCTCAATCTCACGAGGGGAA
AGCCATAGCCTACCTGAAAGCCGATCACGCGTGCTCCAACTCACGGTACCGGAGCTTTTCCCCTCCGAACGGTCTCCAAA
TGCTTCCACACTAACAAAAGATTAATCACCTCGTCATTACGAATATGTTGACACTAAAATTATATTTTTCGGAGATGGAC
CCAAAATTTTGTCTAAAACGGGATTGTGGGACCCACAATTGGAATCCCGAAAACGAATCCATGAAAACGTCCCAAATACC
TTACTAAACTAATACCCCAAAATCTAGCACAAATAGATGCCTAAAACATAGCAAATCAGGCCCAACAATTAAAATCATCA
TTAAGTCTTAACTTAAGACTTGGCAGCCCCTTGATCATCAAATTCTGGAAAAACGAGACACTTCCAACCCAAACAAATTA
TACCACCACGATCCTTGCGAAAAACTCTACAAGTTAGCCTCAAGAATGACTAAAAACGGACCTAAGATGATCAAGATCTA
ACCTTTCAAGGTTCAACAAAAATTCATTCCGAAAGTCACTCTAGCAGTAGCTAAATTTGATTCATTACCTCAAAGGAAGC
CTCCCCTCGCGTTTCTGAGCTTACCACTAGATTCCCAACGAAATTCTCTTGGAATTAGCCTTTTGAATCACCTAATTTGA
CCTTAAAATGGAGGAGATAACTATGTTTGAAGATGAGGAAAAAAAATGGACGAAAATCGTCCTTAAATCTGGAAATTTCC
ATATTTCAACACCCTGCCACGTGGCATCACGTGGCTCTGCCACGTCACAACCGCGTTAGAATTCAACAACTCTTCAAACT
TAAATTTCGATGTTCCGAACTCGTTCGGAGTCGGAAAAACACAAACCATATAAGGAATCTAATTGGAAATGATATTTCGG
ACTCAACGGTAAAGTCGAAATTTCCATTGGAGATCGCATCGATGAAAAGTGGGTCCCACACCCAGTATCGTTTTGAGCCA
GATTCCACAACAGGCATCTAAAGCCTGGAGAAGTGAACAAAGGGTCGTTCTAGACTAAGATCGATATTCCGAAGCTAACC
TAGCTGTCAGAATTTTCATCTTAGCACGTTTTCAAGGAAGGTTGACCAAAGTCAACTACAGGCCAAATTTCAAGGGCAAA
AACATCAAATGGCCCTAAACTCATACCGATTGCCTTGATACTCGTGTTGACCATGCTACTAGCCAAATTTGGTCATTCCA
GAGCTGATGGAATCGTCAGAATTTTATTCTGAGGTCTTTTACCTGAATATATGACCGAAGTCAACTTTTCAAGTTATAAA
ATCTCCAAAATAGGGAAACGGGCCTAAAACCCAAACGAACGACCAGGCGACCGAACAGTCAGTGCCAGCAAGTCATAAAT
GACTTGGGGTCGCTACAGGAACGCTCCAAACGATTGAATGAATGCTTTAATTTGAAAATGACCTGGAGGGTCATTACAAT
ATCCACTACAAAAGAACTTTTGTCCTCGAAAGTAAGAGTCAAGAAGTACCTGAAGGCTCAAATAAGCCGGGGAACTGCGC
CCCCATCTCATGCTCGGTCTCCCAGGTAGCCTCCTCAACTGGACGATGTCTCCAATGGACCTTAACCACAGGAATGGCTC
TGGAACGCAACCGTCTGACATCTCTGGCCAAAATTGCAACTGGCTCCTTAATGTATCTCAAACTGTCATCCAAGTCAACT
GCATCATAGTGAATCACATGGGACTCATCTGGAACATACCGCCGCAACATTGAAACGTGAAAAACTAGGTGAATAGCTGA
AAAGGTCGGGGGCAAAGCTAACTCATATGCGACCTCCCCAACTGTCCTCAATATCTCAAAAGGACCTATATACCTGGGGC
TAAGCTTGCCCCGCCTCCCAAATCTCATTACACCCTTCATGGGCGACACACGGAGGAATACTCTATCACCAACAGTAAAT
TTCAACCATCGACGCCTACGGTCTGCATAACTCTAATGTCTACTCTGGGTTGTCATGAGCCTATCCTGAATCATCCTCGC
ATGATCTAAAGCCTCTCGCATCAAGTCTGTACCGCGTGGCCTGGGCTCTGTAGACTCAAACCAACCAACTGGAGAGTGAC
AACGCCTACCATATAAGGCCTCGAATGGGGCCATCTGAATACTCGAGTGCTAGCTGTTATTTTACGCAAACTCTGCCAAA
GGCAAATACTGGTCCCACTGACCCCCAAAATCCATAACATAAGCCCGCAACATGTCCTCAAGAACCTGAATCGTGCGCTC
TGACTGACCATCAGTCTGCGGGTGGAAAGTTGTGCTAAGGTTAACACGGGTACCCAACTCATCCTGGAAGGTCCTCCAGA
AGCTAGATGTGAACTGTGGGCCCCGGTCTGAGATGATGGAAACAGGCACACCATGAAGACGAACCACCTCTCGAATGTAG
ATATGGGCTAACCTCTCAGCACTATAGGAAGTATTGACAGGAATGAAGTGTGCTGACTTGGTCAATCGATCCACGATGAC
CCAAATACTATCACGACCACGGGAAGTGCGGGGTAATCCTACAACGAAGTCCATGGTGATCCTCTCCCATTTCCACTCAG
GAATGGGTAATCTCTGAAGCTCGCTACCAGGCCTCAAATGCTCGGCCTTAACCTGCTGACAACTCAAGCAACGCGATACA
TAATCTACAATATCTCTCTTCATGCCGCTCCACCAGTAGTGCTGTCTCAAGTCCCGATACATCTTAGCTGTGCTCGGATG
AATAGAGTATTTGGAGTCATGGGCCTCGGTAAGAATCATCTAAATCAAACCCCCAACTCTTGGAACATAAAGTCGATCAC
CAAATCTTAAAACCCCATCTAAATCTAAGGTTGCCAGGCCAGTGTCACCTCCCAAAACTCGATCTCGAAGTGCCACTAAG
TCCTCATCCTCAAACTGACGGTTGCGAATCCGATCTAGCAGAGATGACTGAGCATCCACATAAGCTAGTACACACCGAGA
ATCAGAGATATCAGGTCGTATCATCCGGTTAGCTAAGGACTGGATGTCCAAAGCTAATGGTCGCTCCGTAGTAGAAAGAA
AGGCTAGACTACCCATACTCACTGCCTTCCGACTCAAGGCATCCGCAACTACATTCGCCTTGCCCAGATGGTAGAGAATA
GAGAGGTCATAGTCCTTCAGGAGCTCAATCCAACGGTGCTGCCTCGAATTAAGATCCCTCTGGCTCATAATGTACTGAAG
GCTCCTGTGATCAGTATAGATCTCGCATCGAACTCCATACACGTAATGCCTCCAAATCTTAAGCACAAAAACTACTGCCG
CCAACTCTAAGTCATGAGTGGGGTAGTTGCGCTCGTGCGGCTTAAGATGCCTCGACGCATAAGCAATAGCGCGGCCCTGC
TGCATCAGTACACAACCCAAACCAATGTCGGATGCGTCACAATAAATAGTAAACCCCTCGCCCTCAACTGGAAGAGTCAA
TATAGGAGCGGTGGTAAGTAACTCCTTAAGCCTCAGAAAGCTCCTCTCACACTCCTCCAACCATACAAATGGAACATCCT
GGCAAGTCAACCGAGTCAAAGGCGCTGCTATAGTAGAAAATCCCTCAACAAAACACCTGTAGTAGCCTGCCAATCCGACG
AAGCTACGAATCTCAGTCACAAAAGTGGGCCAGACCCAATCACGAATAGCCTCAATCTTAGCGGGATCTACCATAATGTC
ATCCTTGGACACCACGTGCCCCAAGAATGCTACGGACTCAAGCCAAAACTCGCACTTTGAGAACTTGGCATAAAGTCGCT
GGCCTCTCAAAGTCTGGAGCACTATCCTCAAATGATGTTCATGCTCCTCCCAGCTCCGCGAGTATACTAGAATGTCATCT
ATGAGTACTATGACAAACGAATCCAAGTACGGCCTGAACACCCTAGTCATCAAGTCCATGAATGCGGCAAGGGCGTTAGT
CAACCCAAAAGACATCACTAGGAACTCATAGTGGCCGTAACGAGTCCTAAATGCAGTTTTAGGGACGTCCGCTGCCCGAA
TCCTCAACTGATGGTAGCCGGATCTCAAATCAATCTTAGAAAATACCACGGCACCCTAAAGTTGGTCAAATAGATCATCA
ATCCTAGGCATGGGGTAACGGTTCTTCACCATCACCTTGTTCAACTGCCTGTAGTCGATGCACAATCGCATAGTACCATC
CTTCTTCTTCACGAAGAGGACTGGGGCACCCCAAGGCGATACACTAGGCCAAATGATTCCCTTATCTAAGAGATCCTGAA
TCTGAACACTAAACTCCTTCAGCTCTACGGGGGTCATACGGTACGGTGGTATAGAAATGGGCTTAGTGCCCAACTCTACT
TCAATAGGAAAGTCAATGTCACGATCAGGAGGGAGACCAGGCAAATCGGCAGGAAACACATTTATAAACTCTCAAACAAT
ACGTACTGAATCAACGGTAGGACCCTCTCTACTAACATCTCTAACATAAGCTAAATAAGCCAAACACCCGCTAGCCATCA
ACGTCTAGGCTCGAACAAAAGATATCACCCCAACTGGCGTGCGACTACAAGAGCCCTGCCACACCACTGGTGGAATACCA
GGCATGGCTAAAGTAACGGTCTTGGTATAGCAATCCAAGACCACACGGTGGGGGGATAACTAATCCTGAAACGACCCCAA
AAATGCCCGAAAATGTGCTTCGAAAACACCTAAAATTGTAATTTCCATATATCTCAAAATCCGTGCATCATTTCAGAAAT
TTGACTTCATATTCTTATTCAGGGGGTCAAATTGAGTGGGAAATGAGTCTAACCCGAATTTTAGAACAACCGTATCAAAA
TTCGAAAATCGCAAAAAATGCGATTTTGAGGGTCAACTTTAAAGGGGCATATCTCTCAGCACACAAGGAACTGGAAGGAG
CTCAAACTATCAAAATTAAAGCTCTGTGAGTTATCTTTCCAACGCAATTTGTTTCACCTCATTCCGAGTTAGGATGAAGG
AGTTATGACCATTTTCGTAAAACCTGTCCAGCAGAAAATGCAAATTCCAGTAGCCGAAAACACTGTTCACCCGCCTCTTT
TTTTTTCTAAGTGTTGGGACGTTTTTTTATAAAAAGGGGACATATCCATACTTAGTCATTTAACTTCAAAACATCCAAAA
ACTCTCTCTAAACCCTCTCCAAAAATTCCACCAAGATCATCAACCAAATTCAAGGATCCCAAGCTTTAATTCCGGATTCA
AGATTCAATCTCAAGCAATTCTCCATTTCAATCTTCATCAAGAATTCTCCAAAGTTGAGGTATGTGGGTTGATTGTGGAA
ACCTTCCTTTCCACAAGTCCAACCATTTATCCTCTATTTTACTTCAAGTTTATGGGTTCTTATGACCATTTATGAACTCT
TGAATTATGGAATTACTACTACACATCCTATTATGGTCTATTTTTGTATATTATCATGAAATGGAATTATTATATGTGTT
TATGGTTTTCATGCCTCCATGATCAAATTATGAAGGTTGTTATATATGTATATATATATGTATGTTGTTGGTGGGCTGTT
TTATATGGATTTTGAAATTGGTTGGACTTAGTACTCTTGAAACACATGATTTTATTTACATGAACAAGTAGCCCACCATA
TGTTTGATAAAATGTCATTTATAGAATTCTTATGAAATGGAAGGTCCAATGTACGTCCTATGAGTCGGATGATTATATAA
GTATTGAAATGATGATGAAATGGATACATGTATATGATTTTCTCTATATAGTGTGTGAGTCGACCAAGCCTAGCTCGGGG
GGTTGTAGGCCCGGGTAACCGTATCAAGGGGTTGGTACCTTGGTTGCCTAGTACGGGGGGTAGTAGGCCCGTATAACCGT
ATCGAGGGGTTTGTACCTTGGTTGCCTAGTACGGGGGGGGGTAGTAGGCCCGTATAACCATATCGAGGGGTTTGTACCTT
GGTCCCTAGCTCGGGGGGTGGTAGGCCCGGGTAACCACATTGAGGGGTTTGTACCTCTTTCGCCTCTCCAAGGGGGTGGT
AGGCCTTGGAAATACTATATTGATGGTCACTCACTACACATATACTATGCCCTACTAAATATGATTTTTATATAAGCATC
ATTATACATATCATCTCATTAATATGCTATCTATCGGGTACGATTATGCATTTTGCCTATGATGTCCATCCCTTATTGCA
TTGCATTGCATCCCATATACTTAGTACATTCAAACGTACTAACGCATACTCTATGCCTACATGATGTCACCATGTAGGGA
CCGGAGCACCGCTTGACCCTCGTCCTCCACGTGGCTAATACGATTTTCTATCAAGGTTATTGGTGAGTCCTCCATTCCGG
GGACGTTGCTTATGATCTTTTGCTATGTATAAGACTTTTCCTTTTAGTTATGTTTTGACTATGAGGGTGAGCCCAGTTGT
TTGTCTTGGCCCCCGCTAAAGTACCTATGTTTAGAGGTGGTGTTGGACAAGTTGTGTATTATGCTTGAGCTTGACTCATG
TATGGTATTTATGTATCATTTCTTCTTCTTTTTTTCTTGCTCCCTTAGTACCGATTTCCCCCTTGATTATGCTTATCGCT
TATGGTCATTTTAATTGCTTCCGCGACCAATGATGTGTAAGATACGCTATGAGGCTTGTTTGGGGTTCCTTCGGGTTTCC
CATTCGCCGATCACGTCTAGGCCCTAGGCTTGGATCGTGACAAATCCATACCCGAAATCAAATCAAAATCCACCATGTCA
AGCAAAATAAGATCAACCCTAGTGTCTCGCCTCTGAATAGTCACCACACAGGATCTAAATACCTGATCCACTACTAAAGA
ATCACCTACCGGGGTCAAAACACGCAACGACTCAACCAATAGCTCTGGGCTCATACTCAATCGAGGAGCACAATAAACAG
ATATGTAAGAATAAGTAGAACCTGGATCAAATAAGGCGGATGCGGGCTGATGGCATAATAACATTGTACCTGTGATCACA
TCGTCCGAGGTCTCAGTATCTGCTCTAGCTGGAGCTGCATAAAAGTGGGCCTTGGCTCCCCCTACCCTGTGCATCGGCTC
TGCCCCCTAACCTGCCTCCTCGGGGACCACCTCGTATACCCTGGTGACCACCCCTGCAGTCCTGTCCCTGGTCTCCACCT
CTAGCTGGAGGTGCTGGCGCTGGTGCATGTCTAGCTGCCTGTGGAGCGGGTAAGGCTAACCTGCGATGGGGACACTCGCA
GGCCCAATGATCTAACTCCCCACATTCATAGCACCCTTGGGACTGTCGACTGAGAGCTGGAGGTCAGCTACCCTGGCCAG
AAGAACCCATCTGTGAACTACCTCGGCCCTGACTAGAACTGGCACTAAAACCAATATGGCAGTGTTGATCACCCTCTGAT
GTCTGGAGAGAGTCCTGGAAGGGGCGACTAGACTGATCCGACTGAAACCTCTGCTGAGATCTATCATAAGACTATCGGGG
TCTAAAACGGTGCCTATCATGGCTATTCTCGTGTCTAGCTCTGTTTGCCACTCCCTTATTGGGCCTCACGACGGACCTGC
TCAATAGTGCAGACATGCTCCACTACATCCAGAAATGAGCGGCCCGCTGAGACTAAAGACTGAGTCTCAATTTGCAATCG
TAGTCTCAAACCTCGAACAAAGCAACGAACCCTCTCCTCCTTAGTAGGTAATATCATGGCGGCATGCCTGGAGAGCTCGT
GGAATCAAGCCTCATACTCTGATACTGTCATGGAGCCCTGCTCTAACCGAGCAAACTGATCTCTGAGCTGATCTTTGATG
CTCCTGGGAATAAATCGGTCCAAGAAGGCCTCTGAAAACTCAGTCCATGTGACCCGTGGAGACCTAGCTGGCCTGGTCTC
TAAGTATGTACGTCACTACTGCCTGGCGGGACCGTCTAGCTGGTAAGCAGTGAAGTCTGCTCCTCTCGACTCCACTAAAC
CCAAAGTATGTAGCCACTTACGGCAAGTAAGTAGAAACTCGTGGGCATCCTCACCAACAGTACCAAAAAACCTCAGTGGT
GTTAGTCTAAGGAACACCCCGAGCATCTTCTGCTCCCGAAGTGGCATGACGCCCTCCAAATCGTCAAGCTGAACAACCGG
TGCCGCTAGCTATTGAACAAACGGTGCCGGTGGTGCAGGCCGGCCTCTACCCCTAGGTAGAGCCCTACCACGCGTGCGAG
CCATCCCCGTAAAAGAGTGGAACAAGTAAGATTTTCAAAAACCGATAAGACACACAATGCACGACAGTGATACAAAAGAG
ACACGTTTCTAAAGACATCCTGTAGCCTCCCGAAGATAAGTAACAGACGTCTCTGTACTGATCTGCAGGACTCTACTAGA
TGTTAGCTCTGTACAAGTGAGACCGACGAACCTGGGGCTGTGATACCAATTTGTCACGACCCAATTTCTCAGGTCATGAT
GGCGCCAACTATATGACCCACCAGTAGGCAAGCGACCCATATCCTGAAACTCGAAGTAATGGGATGTTAGGGTAGAAAAC
TAACCAATCAACCTAAAATAGTAACAAATATAACAAGAACATGCGATGAACGGGCGGAAGCGAATAGACATATATACACA
AAATGAATCCCTCCCAAAACCTGGAAGTCACAAGTACAGAGTTGCTAACAAAAAGTACAAGTCCCAAAAGTGGACTACAG
AAAGAAGCTGTCTTAAAAGGCAAAAGACAAGCAAAAGTAAGTACAGAAGGAGACGGACGATTTGGAGGGCGTCATGCCAC
TTCAGGAGCAGAAGATGCTCGGGGTGTTCCTTAGACTATCACCGCCGAGGTTTTCTGGGGCTGTGGGTGAGGATGCCCAC
GAGTTTCTACTTACTTAGCGCGAGCGGCTACATACTTTGGATTTAGTGGAGTCGAGAGGAGCAGACTTCACCGCTTACCA
GCTAGACGGTCCCGCCAGGCAGTGGTGGCGTACATACTTAGAGACCAGGCAAGCTAGGTCTCCACCGGTCATATGGACTG
AGTTTTTAGAGGCCTTCTTGGATCGATTTATTCCCAGGAGCATCAAAAATCAGCTCAGAGATCAGTTTGCTCGGTTAGAG
CAGGGCTCCAAGACAGTATCAGAGTATGAGGCTCGATTCCACGAGCTCTCCAGGCATGCCGCCATGATATTACCTACTGA
GGAGGAGAAGGTTCGTTGCTTTGTTCGGGGTTTGAGACTACAGTTGCGAATTGAGACTCAATCTTTAGTCTCAGCGGGCC
GCTCATTTTTGGATGTAGTGGACCATGTCTGCACTATTGAGCAGGTCCGTCGCGAGGCCCAAGGGGGCAGCGACAAGAGA
GCTAGAAAGGAGAATAGCCATGATAGGCACCGTTTTAGACCCTGATAGTCTTATGATAGATCTCAGCAGAGGTTTCAGTC
GGGTCAGTCTAGTCGCCCCTTCCAGGCCTCTCTCCAGACATCAGAGGGTGATCAACACCGCCATATTGGTTTTAGTGCTG
GTCCTAGTCAGGGCCGAGGTAGTTCACAAATGGGTTCTTCTGGCCGGGGTAGCCGACCTCCAGCTCTCAGTCGACAGTCC
CAGGGGTGCTATGAATGTGGGGAGTTAGATCATTGGGCCTGCGAGTGTCCCCATCGCAGGTTAGCCTTACCCGCTCCACA
GGCAGCTAGACATGCGCCAGCACCAGCACCTCCAGCTATAGGCTGAGGCCAGGGACAAGACCGCAGGGGCGGTCACCACA
GTATACGGGGTGGTCACCGAGGAGGCCGGTTAAGGGGCAGAGATGATGCACAGGGTAGGGGAGCCCAGGCCCACTTTAAT
GCAGCTCCAACTAGAGCAGATGCTGAGAGCTCGGACGATGTGATCATAGGTACAGTGTTATTATGCCATCAGCCCACATC
TGCCTTATTTGATCCAGGCTCTACTTATTCTTATATATCTTTTTATTGTGCTCCTCGATTGAGTATGAGCCCAGAGTTAT
TGGTTGAGCCGTTGCGTGTTTTAACCTCGGTAGGTGATTCTTCAGTAGTGGATCAGGTATTTAGATCCTGTGGTGACTAT
TCAGAGGCGAGACACTAGGGTTGATCTTAATTTGCTTGACCTGGTGGATTTTGATTTGATTTTGGGTATGGATTGGTTGT
CCCCCCACCATGCGGTCTTGGATTGCTATACCAAGACCGTTACTTTAGCCATGCCTGGTATTCCACCAGTGGTGTGGCAG
GGCTCTTGTAGTCGCACGCCAATTGGGGTGATATCTTTTGTTCGGGCCCAGAGGTTGATGGGTAGCGGGTGTTTGGCTTA
TTTAGCTTATGTTAGAGATGTTAGTAGGGAGGGTCCTACCGTTGATTTAGTACCTATTATTCGAGAGTTTACAGATGTGT
TTCCTGTCGATATGCTTGGTCTCCCTCCTGATCGTGACATTGACTTTCCTATTGAAGTATAGCCGGGCACTAAGCCCATT
TCTAGACCACCGTACCGTATGGCCCCCGTAGAGCTCAAGGAGCTCAATGTTCAGATTCAGGATCTCTTAGATAAGGGATT
CATTCGGCCTAGTGTATCGCCTTGGGGTGCCCTTGTCCTCTTCGTGAAGAAGAAGGATGGTACTATGCGATTGTGCATTG
ACTACAGGCAGTTGAACAAGGTGACGGTGAAGAACCGTTACCCCATGCCTAGGATTGATGATCTATTTGACAAACTTCAG
AGTGTCGTGGTATTTTCTAAGATTGATTTGAGATCCGACTACCACCAATTGAGGATTAGGGCAGCGGTACTTGGATTCGT
TTGTCATAGTCTTCATAGATGACATTTTAGTATACTCGCAGAGCCGGGAGGAGCATGAGCAGCATTTGAGGATAGTGCTC
CAGAATTTGAGAGGCCAGTGACTTTATGCCAAGTTCTCAAAGTGCGAGTTTTGGCTTGAGTCCGTAGCATTCTTGGGGCA
CGTGGTGTCTAAGGATGGCATTATGGTAGATCCCGCTAAGATTGAGGCCATTCGTGATTGGGCCAGGCCCACCTTTGTGA
CTTTGATTCGTAGCTTCGTCGGATTTGCAGGCTACTACAGGCGTTTTGTTGAGGGATTTTCTACTATAGCAACGCCTTTG
ACTCGGTTGACTCGCCAGGATGTTCCATTTGTGTGGTCGGAGGAGTGTGAGAGGAGCTTTCTGAGGCTTAAGGAGTTGCT
TACCACTGCTCATATATTGACTCTTCCAGTTGAAGGCGAGGGGTTTACTGTTTATTATGATGCATCCAGCATTGGTTTGG
GTTGTGTACTGATGTAGCAGGGCCGCGTTATTGCTTATGCGTCGAGGCAGCTTAAGCCGCACGAGTGCAACTACCCCACT
CATGACTTAGAGTTGGCGGCGGTAGTTTTTGCGCTTAAGATTTGGAAGCATTACCTGTATGGAGTTCGATGCGAGTTCTA
TACTGATCACAGGAGCCTTCAGTACATTATGAGCCAGAGGGGTCTTAATTCGAGGCAGCGCCGTTGGATTGAGCTCCTGA
AGGACTATGACCTCTCTATTCTCTACCATCCGGGCAAGGCGAATGTAGTAGGGGATGCCTTGAGTCGGAAGGCAGTGAGT
ATGTGTAGTCTAGCCTTTCTTTCTACTACGGAGCGACCATTAGCTTTGGACATCCAGTCCTTAGCTAACCAGATGATACG
GTTTGATATCTCTGATTTCCGGTGTGTACTAGCTTATGTGAATGCTCAGTCATCTCTGCTGGATCGGATTCGTAGCCGTT
AGTTTGAGGATGAGGACTTAGTGGCACTTCAAGATCGAGTTTTGGGAGGTGACACTGGCCTGAGTACCTTAGATTTAGAT
GGGGTTTTAAGATTTGGTGATCGACTTTGTGTTTCAAGAGTTGGGGGTTTGATTCAGATGATTCTTACCGAGGCCCATGA
CTCCAAATATTCTATTCATCCGGGCACAACTAAGATGTATCGAGACTTGAGACAGCACTACTGGTGGAGCGGCATGAGGA
GAGATATTGCGAATTATGTATCGCGTTGCTTGAGTTATCAGCACGCTAAGGCCGAGCATTTGAGGCCTGCTGGCGAGCTT
CAGAGATTACCCATTCCTGAGTGGAAATGGGAGAGGATCACCATGGACTTCGTTGTAGGATTACCCCGCACTTCCCGTGA
TCTTGATAGTATTTGGGTCATCATGGATCGATTGACTAAGTCAGCACACTTCATTCCTGTCCATACTTCCTACAGTGCTG
AGAGGTTAGCCCGTATCTACATTCAAGTGGTGGTTCGTCTTCATGGTGTGCCTATTTCCATCATCTCTGACCGGGGCCCA
CAGTTCACATCTAGCTTCTGGAGGACCTTCCAGGATGAGTTGGGTACCCGTGTTGACCTTAGCACAGCTTTCCACCCGCA
GACTGATGGTCAGTCGGAGTGCGTGATTCAGGTTCTTGAGGACATGTTGCGGGCTTGTGTTATGGATTTTGGGGGTCAGT
GGGACGAGTATTTGCCTTTGGCAGAGTTTGCGTATAACAACAGCTACCACTCGAGTATTCAAATGGCCCTATTCGAGGCC
TTATATGGTAGGCGTTGTCGCTCTCCAGTTGGTTGGTTTGAGTCTACAGAGCCCAGGCCGCGCGGTACAGACTTGATGCG
AGAGGGTTCAGATCATGTGAGGATGATTCAGGATAGGCTCAGGACAACCCAGAGTAGACATTAAAGTTATGCAGACCGTA
GGCGTCGACCGTTGAAATTTGTTGTTGGTGATAGAGTATTCCTCCGTGTGTCGCCCATTAAGGGTGTATTGAGATTTGGG
AGGCGGGGCAAGCTTAGCCCCAGGTATATAGGTCCTTTTGAGATATTGAGGACAGTTGGGGAGGTCGCATATGAGTTAGC
TTTGCCCCCGGCCTTTTCAGCTATTCACCTAGTTTTTCATGTTTCGATGTTGCGCCGGTATGTTCCAGATGAGTCCCATG
TGATTCACTATGATGCAGTTGACTTGGATGACAGTTTGAGATACATTGAGGAGCCAGTTGCTATTTTGGCCAGAGATGTC
AGACGGTTGCGTCCCATAGTGTCACGACCCGAGAGCACCCCCTAGTCGTAACCGGCGTACTCGACCTCGAAGAGGTCAAA
TACAAGCCCCTTAGCATTTATTCATCGCATAAAACTAAAAACCATAAGGAATTAAAGACTTTCTTTACCAAGAAAACATT
TCATAAAAAGTAGCAAGCGGAAGACTTTCTAGACTTTATACATGATGTCTCAAACCATCTAATACTTTAGAGTACAAAAT
TCGGGACTAATCCCGTACACAACTTAAACAAAACTAAAAAGACATAAAAGAACATATTGGGTATTGTCCTCGAATCTATG
AGGACTCACCAAATCTTCATCTTCGACACTTAGAAACCTATCAAAGCCATGACATGTCATCATCTCCAAATCCCTACACT
TTAGTCCAAAAAGGGAAAGAAAGGGGTTAGCACAATTAAGTACTAAGTATGGAGACCATGCAAAAACATGCCAAAAAGGA
CATTTTCAAGGAAGTAAATGCTTTCATATCATTTGATAAAACCTTTCATTTACAAGTATAAGAGACATAATGCAATTCAA
CATTAACATATAAGACCATAGCCAACCATACATATACTCAACATATGTCCATATACAACCCATGCTTAACTTTAAAAGAA
CACATGTCATTTCATTACCATAAGACCTCTACCTAATATAACCTTAAGACACACTTGAGTGAGACAAGAAGTGACCGCCC
ATACAACCTCTTCAAGCACACTTTAAGTGTTCCCCAAGATTACCTTAGATAAGGACATTTCCTTTACAACATAACATCAA
TAGACCAACATTCTTTAAGAAACCATTTTGGAGACATTCAAGCACATAAGGGGACTTTTACATAATAGTCGTTAGACTTA
GGGAACTCACTTTAGAATCTTCAAAGCCTACTCGTGCCATGTGTAGATAGCATCCTATACTACTACCTACACGTTGTAGA
ACCTATCCAATAACTAGAGTGCACATCCCACATGATGGGAATAGGCATAACCGACATAGACCATACTAGCTAGGTATGGA
ATCCGGAGTCTATCCTACTCCGTGGAGGTTGTTCTACTTGCCAAAGGTAGAACTAGTAAGCAACCCATGTAGGCACATGG
TTTAAGGGATGTCCAAGGAAGTTCATTGTGCCTAATCTCATACTCAACTAGGCCACCTTCCTAACCGCATCCACTCGGTG
CTAGCCTTGTTTCCCATAGAGTATTCAATCACATATGTACTTAGAGAAGGTTCCTTTTCTAGTTCAACCAACTCATAGTA
CCTCTTCCCAAGAAAGGCCCCATTTCTTAGTCATGGCCAATCAAGGTTCATAAGGATAGCTCATTAAATCCCCCTGGAAG
GGTGCCTTAAGCCTGCCGGTCCAAGGTTCATCATTTCACACATGAAAAGGGCTACCACCATTAGGTCTACCGATTTCATG
GTTTTACATTTACTTAGGAAAGCTAGACTTATGAAAGGGCACCATTTCTTAGTTTTGCCGATTCAAGTCTTGGCCTAGAA
TTCCTCTTTTAGCATTTATAGAAAGGGCACCATTTCTTAGTTTTGCCCATTTCACACATTCATGCATTCAAGACTTTAAG
TAACAAGGAGGGACACTTTAG
>mtp_1203.contig_3
TTTCTTAGAGAGTTGAGAAGAGTACATCGCTCATGAGAAGTTAATGTCAGCTAGTAATCAAGGATTAAAAAACCAAATCA
TATTTGTTAGAACATGTCAAAAATTCTCATATATACTAGGGAACATGTTAATTCATTCAATCTTCTTCATCTAAATAGAC
AAATTTGGGAAATGTGTTTCATACTCCAAAGTAGCTCTAATCTTAACTTTCAGATTTAAGATAAGAAATTAATACTTCTC
ATAGTTTATATAGTTCCCTTGTTTGCAACATTTTGGCAAGTCATAAAATGGAAGTCTCCATAAATTTATCGCATCCAAAC
AAATGCAAATAGAACATTGTAAAACATTTCACCTATACATCAATAGTTGAGATAATCATTAAAGAATCATAAACACGTTT
TTGCATTTTATCATAATTATCTTCTTATGGAACCTTCAACCAAACCAAGGAAAAGAAAGAAATAATACATATTTCTGCTA
CAAAAAGCCCTTCAAAAACTACTTTATGGTTTGGTAGCCTCTTCTACATGCACATAATATTTCATCAATGTCAGATATCT
TCATACAATGATGACTAGTAATAACTGAAATTGTATGTTTCCCATGGAGAAGACCAGACTTTACCATCTTTACCACTACA
CGTGCGCAATTTGACTCACTACAATCTACATGATTTCATGCTTCTCAAATCTTGATTCAACATGCAAGTAAAATATTTGG
AAACAAGTCAGCATCTTTTCCTCCGAAATGGTCAGTTTAACCTTATTCGAGCTTGCATTGATACCTTAGGCTTCATGTAT
TTACTTAAAAGTAGGGGGCATATATGCCATTTAATAATCACCATTTAAAAGGAGAGCAATAAAAACTAGTTTCACTAAAA
TGAATCATCAACGCAACTCAATTCCGATAGAATACCAAACCAAAAATGAACTAATATTCAATAAATTGATAGCGATATAA
TAAATGACAAATCAAATCATATAATCTGATCTATGTTTTCTTAGATCATTTTCTCTTAACTGATTAATGATTTTTTTTTT
AAAAGCAAGAAACATAGATCAGATGAAATGAGGGGTGTATGTGGATGTGACTAAGTACCAAATCATTTTCTTGAGGGTAT
CAAAAAGTATAGTTTTTCAGAAAGGTCCCATTGCACCAGAGCCTTCAACAACACCAATTAGCTATTTTTTCGTCATGTGT
TCTTTGCTACAGATTCAGAAGATTTATTGTTGTTAGCTAGATATGATTCTATTTAATATATAGTATACAATTTTAGGGAT
AGGGTTTAAACTGAAAATGTATATGTATACATCAAAATTTTGTTGGATTTAAGATAGGACTCTGCAAGACTAGCCCAATC
CACATTCTTCACACCAAGAGGTCCGTTAGAGTTTGTTGGAATCTACTCCACCCTGAACCTTGGCCCACACCTATAAGAAG
AGGGTTCAGGGAAGAGTAGCCTCCAAGACCCTCCTGACCTCTAGGTTTGAAGGGCGTGGATTGGGTTTGTCTTGTAAAGA
CCCATCTTAAAGCCAACAATATTTTGATGTATACACATACATCTTCAGTTCCAGCACTAACCGTGAACCTGTATTCTAAC
TTAAAAATAAAATCATAAGCAGCGAACAAAATCAATCTACAGAATCTTTAGCAGAGCACACATGATGAAAAAACAGTTAA
TCGTTGTCGTTGAAGCCACTAGTGCCATGAGACATTTCTGGAAAAAATCATTTCTAATTACCTCATGGAAATGATTTGGT
ACTCAAATCACATCCACAAACACCCACTCATTTTGTCTGATATGTGTTTTCTATGATCATTTTCTCTTTTCTAATTAATG
AAGTTTTTTGAAACATTAAAAAATTCATAAATGAGTCAACAGAAAACAATCGAACAAACATAAATCAGAAAAAAGAATTG
ATATGTCCTTTATTTGATCACTATTAATGCAGTGAAACTTATTTTGATTTTTGGTTTGGTGATCTATTGGAATTGAGTCG
TATTGACGATAATTTTAGTGAAATTGGTTTCTATTTCTCTCTTTTTCAAGAGTGATTATTAGATGACATAATTGACCCTA
CTTTTAAGTAAACATATGAAGCCTTGGGTATGAAGGGAATCCTGGATAAGGATAATCTCACCATTTCTCAGAGGCAAGGA
TGCAGACTTGTTGACTAATATTTTACTTACATGCTGAATCATGTTTTGAGAAGTTTGGAGTCTTGTAGATTATAGTGAGT
TAAATTTCACACATTTAGTGGTAAAGATGGCAGAATTTTTGTTTCTCCAGGGAGAAACATATAATTTCAATTTGTCAAGA
CCCAATTTCTCAGGTCATGATAGCGCCTACTATATGACCCCCCAGTAGGCAAGCCGACCCATATCCCGAAACTCGAAGTA
ATGGGATGTTAGGGTAGAAAACTAACCAATCAACCTAAAATAGTAACAAATATAACAAGAACATGCGATGAACGGGCGGA
AGCGACTAGACATATATACACAAAATGAATCCCTCCCAAAACCTGGAAGTCACAAGTACAGAGCTGCTAACAAAAGGTAA
AAGACAAGCAAAAGTAAGTACAGAAGGAGACAGGCAAATCTAGGACGTTGTGTGCTCACCCTCGCCTCCGATCACGACCG
CAGCTGGCTCAAATCAACGTCAGTAGCTAGTACTCGGACCAGCATCACGAAAATAGATGCAGAGTGTAGTATGAGTACCA
AAAGAATAGGTACCCAGTAGGCACCAGGCCGACTGAGCAAGATAAGCAAAATTAAACTGAAATGCGAATAAAGGTCACAA
TCAAGGACAAAAGAGTAGTAAATGTGGGTATGTACACGAGCGTACAGGCAACAAAGACAAGGAATTTAACTAACTCCGTC
GGGCTCCCATAAACCCGACGGGTACACTCGTGCACAATAAAAGAAACCACCTGCACGGACCCCATAAGCCCGGCAGATGC
ACTGGCAGTTGAAGTAAAATAATGAAGCTAGAAGGTCTATCACAATATTACCAATTTCCGGACTTTAACCGAACCATTTC
CAATTATATTCCAAGATCTCATTACGTCCCGGACATTAATCGGAACATCTCCAACCTCCATAACCTCAACCTACAGATGA
GAGTAATCAAAGACTAAACTGAAGCTTCAGTCAGGAATTGGGAATGCACCATGTGCAAGTTGGACCACGGACTCGAACCG
GGTACTATAGCTAATAAGTCAACCTATATGGGCTAGACCACGGACTCGAACCGGGTGTTGTAGCCAAAGGTCGGGCACGG
GTGGGCTGGACCACGGACTCAAATCGGGTACTGTATCCAAAATTAGATCACAGGTAAGCTGGACCATGGACTCAAACCGG
GTACTATAGCTAAGACTGGACATAAGTAAGTTCGACCATGGACTTTAACCGGGTATTTGTAGCCGATAGAAAAGCAGGGC
ATTATGAATACAAGGTCATAAGCTGAGTTACCACCTAGCTAAGGCTCAGACTATTAGACTCAAGTCTGCTATATCAGTCT
ACAAGGAGCTGAACGTCCGAAATGGCGTCGGAAAAAGTTCTACAGCCCAACGGCATCCGAAACCTTGCAAGTCTATGGCA
ACACTAGTCTAAGCCTAGACTAAGGCCAAACATACTTCAAATCAATATTATAATATACACCACAAGGCATGGATGTTCAA
TAATATCAAGAGTCATGCTTTCATAGTCCAACAATTTCCCGAAATAAGGTCTAAGGCATGAATTATAGACATTTAGCATG
CTCGACACCCAAACCCCTCCATACTCAAGTAAATCAATAAAAAATTGCCTAAACATGCTCAATCTCACGAGGGGAAAGCC
ATAGCCTACCTGAAAGCCGATCACGCGTGCTCCAACTCACGGTACCGGAGCTTTTCCCCTCCGAACGGTCTCCAAATGCT
TCCACACTAACAAAAGATTAATCACCTCGTCATTACGAATATGTTGACACTAAAATTATATTTTTCGGAGATGGACCCAA
AATTTTGTCTAAAACGGGATTGTGGGACCCACAATTGGAATCCCGAAAACGAATCCATGAAAACGTCCCAAATACCTTAC
TAAACTAATACCCCAAAATCTAGCACAAATAGATGCCTAAAACATAGCAAATCAGGCCCAACAATTAAAATCATCATTAA
GTCTTAACTTAAGACTTGGCAGCCCCTTGATCATCAAATTCTGGAAAAACGAGACACTTCCAACCCAAACAAATTATACC
ACCACGATCCTTGCGAAAAACTCTACAAGTTAGCCTCAAGAATGACTAAAAACGGACCTAAGATAATCAAGATCTAACCT
TTCAAAGTTCAACAAAAATTCATTCCGAAAATCACTCTAGCAGTAGCTAAATTCGGTTCCTTACCTCAAACGAAGCCTCC
CCTCGCATTTCTGAGCTCACCACTAGATTCCCCATGAAATTCTCTTGAAATTAGCCTTTTGAATCACCTAATTTGAGCTT
AAAATGGAGGAGATATCTATGTTTGAAGATGAGGAAAAAGAAATGGACGAAAATCGTCCTTAAATCTGGAAATTTCCAGA
TTTCAACACGCTGCCACGTGGCGTTGCGTGGCTCTGCCACGTCACCACCGCGTTAGAATTCAACAAGTCTTCAAACTTAA
ATTTCAATGTTTCGGACTCGTTCAAAGTCGGAAAAACACAAACCATATATGGAATCTGATTGGAAATGATACTTCAGACT
CAACGATGAAGTCGGAATTTCCATTGGAGATCGCTTCTATGAAAAGTGGGTTCCACACCCAGTATCGTTTTGAGCCAGAC
TCCACAACGGGCATCTAAAGCCTCGGGAAGTGAACAAAGGGTCGTTCTAGACCAAAATTGATATTCCGAAGCTAACCTAG
CTGTCAGAATTTTCATCTGAGCACGTTTTCCAGGAAGGTTGACCAAAGTCAACTATAGGCCAAATTTCAAGGGCAAAAAC
GTCAAATGGCCATAAACTCATACCGATTGCCTCGATACTCGTGTTGACCATGCTACTAGCCAAATTTGGCTATTTCGGAG
CTGATGGAATTGTCAGAATTTTATTCTGAGGTCTTTTACCTGAATTTATGACCGAAGTCAACTTTTCAAGTTATAAAATC
TCCAAAATAGGGAAACGGGCCTAAAACCCAAACGAACAACCAAGTGACCGAACAGTCAGTGCCAGCAAGTCATAAATGAC
TTAGGGTCGCTACAGGAACACTCTAAACAATGGAATGAATGCTTTAATTTAAAAATGACCTGGAGGGTCATTACAATATC
CACTACTAAAAGAACTTTCGTCCTCGAAAGTAAGAGTCAAGAAGTACCTGAAGGCTCAAATAAGCCGGGGAACTGCGCCC
CCATCTCATGCTCGGTCTCCCAGGTAGCCTCCTCAACTGGACGATGTCTCCAATGGACCTTAACCACAGGAATGGCTATG
TGTAACGACTCGGAAAATGATAGAGTGAAACTAGAGCCTCACATGTGAGTTTGGAGTCGAGAACTTAATGAAATGGTTAT
AATTGAATTTGACCCAAAAAGTTCTTAAAAATGTGCTTCGGAAGTTTCCGGAAACTTGTTTAGTGTATATAAAAAGATCC
GTTTCATTTTTCAAAAATCCGACTTCATATTCTTGTTTAGGGGGTCAAATTGAGTGGGAAATGGGTCTAACCCAAATTTT
AGAGCAATCGTATCAAAATCCGAAATTTCCAAGTGAAGCCTTTTTCGAGGGTCTACTTTGGAGGGTCATATCTCCTAGCA
CAAAAATTATTTGGGTGGCCAATAATATATCCATGGAAATCCCTTTGAGTTAGCTACCTAACGCACTTCGTTTCACCTCA
TTCGGAGTTCGGACGAAGAAGTTATGTCCATTTTCGTAAAATCTGTCCGGTAGGAAATGGCAATTTCCAGTATGCGGGGT
TACTGTTCACCCGCCTGATTTTTTTCTAAAGTGTTGGACCATTTTTTTTAAAAGGGCATATATTATTTCCTAGATACCAT
TAGTTCATTCTCATCCCAAAAAACATTTCCCTCTCTCAAAAAC
>mtp_1203.scaffold_1
AAGCTTATTTCGTCTCAATATCTAATGAAAACTCTTAAGTTTCATGTATTTAAAGTTTTAGTGGAAGTATGGACAATTAG
ACGGAAAAAGGAACAAAAAGGTTGAAAAGAACGAAGAAGCTGAAGCCTGCGCATCGCCAAGCACGTCGCTAAAGGGACGC
ACTCCGCCCTTTGTTCCAGTACGTGAAGCCTTGAAGGAGCAGGATCAAAGAGACGATAAAAGGAGCAGTCGGCATTTCGC
CAAAAAATTCCACAAAGTAGTACTAGGTCGCCCAATGACACAGAGCACGCCGATGCTGAAGGCTAGTGCAAGACGGCGAC
GAACTACACCAAAAGGCGAATCGCCGAGTTAATCGGCGATTCCTACTAACCTCGCCAAAAGATCCGCCAGCACTATTTTC
TGAAGTCTATAAATACTAAACTTGTTATTAATTCTTGGGGCGTCGAACATTTATTTTAATTTTCACAATAGAATAGTACT
TTTTAGGATATTTTCTCTCATGTTTAGAGAGGATTTTTGGGAGACTTGAAGAAAGAAGGATTTCATCTTCCCCAAGTTGG
AAGTGGGTCTTCTCCATTCTTCTTTCTTTGCTTAAATAAAGGTTTAATTACTTATACCCATTTTATTTTAGTAGCATTTT
AGGTGTATTTTGTTATTTGTTGATGTGTGGCTAAAAACCCCATTCTTGGGGTGTGATTTAGCGAATATGTGTTGATATTA
CTGTTGGGTCTTGCTTGCTGATAGGCTAGATGTATTTTAATGGTGATTTCACCTAGTGATTGTGGTTTAATCTAATGGGT
TTGTAGTTGCAAATACAAAACCACCCATGTGTTTTCGGCTTACTGGAGAGGGAGGTCGCAAAACCAAGACCGCTAGACTG
ATGGCCTAAGGAGTTGGTCGACATGAGGTTCAGCCCGAGAGGGTAAGCCCTAGTCCCATATCCTAACACTCAGCTCAAGA
GAGTGAGTGGGGTAAAGCGTAGGCTGGCCTTCATGCGGCAAATAGGTGTCCGAGAGGAACGCATTTGAAACGGGGTAAGT
TCCCCGAGAGGGAACTTATTTCCATATAAAGCTTAGTCTAGTCACTATTATCTTGCAAATTTTCTATCGAAAGGATGTAC
CCAACGATTTATCTCAACTTGTATTGCGGTCACACCCCAAGAACTTGTCCTCATACTTGAGTTTCTTGTCATTTTTGTTT
TTTTTACTACTTGTGACAAAAACCCCCATTTGATATTTGACACCTTTGTGTCACCCCTTTTAATTTACAATTTTTTTAAT
CGTTAATGTCTTTAGCTACGACTAGTTTGAACTAAATTTTATTTTTCTAATAATTCTCAAAACCAGTCCCTTGGGACACG
ACCCCAACCCTTAGTTGGGTTACTATACTATCGACGATCGTAGACACTTGTACTGTAGGTTAATGTTGTTGGTTACGATA
AGCATCAGTACATATTGCACCGGACTTACCCATTTGCTATTCGCAATAGGGTAAATCACACGTGCGTCTAACCACGTTAT
TATCTCCTTTTTAACCACCTCTTGCATCAGTGGGTTCAATCTCCTTTGATATTCAACACTCGGTTTACAATCACTATCAA
GCAGAATTTTGTGAGTGCAAATGCCTGGAGGAATGCCCACTATGTCAGCGATTGTCAAACCTATAGCTTTTATATGCCTT
CTCAACACCTCCAGGAGCAATTTTACCTTCCATTCAAGCAAGTCAGCTGCAATGATAACCGGTAAGATGTTAATTACCCC
CAAGAAAGCATATCGGAGATAGGAGGGAAGTACTTTAAACTCTAGACTCAGTGGTTCTTCTACTGATGGCTTTGCGGGAG
GACTTTCTTGATTTTTTAGATCAATGTCCAACTTTAATGGAGTCTTTGATATTCCCCCATGCCTAAAAGAGCAGCTACTA
CCTCTTCTTAGCCTTGAATTTCAAACTCATCATAGTTAGCAAGAACAGCCTCGAGTTTTTCACTCATACATATCAGATGG
CTCACACTAGCCACCGCCTCATTAATAACATCAACAGTAGAAACCACATGAATATCGCCTGGATGTTTCATTGACTTACA
CACATTAAAGGTTACTTCATCTTTTTTTAGTCGGAACTTCAGTTCTCGACTTTCAACATCCACCAATGCTCTCCCGATTG
CCAAGAATGGTCTTCCCAAAATGATGGGAATTTTAGCATCTATTTCACAGTCGAGAATGACAAAATCAACCAGAAAAATA
GATCGGTCAACCTTCACCAAGATGTCATAGAGTATCCCCACAGGATGTTTAATTGATTGGTCCGCCATCAAGAGTCTCAT
TGTTGTGGCTTTCGATTCACCCAACTCGAGTTGTTTATAGATTGCATATGGCATTAGGTTGATGATTGCTCCCAAATCGC
TTAAGGCTTTGGAAAATTAGAGCATGCTGATGGTGCAAGGGATGGCGAACGCTCCAGGATCTTCTTTCTTTGTGATCAGC
TCCTTAGTCATAATTGCACTGCAACTATGAAAAACTTCGATTGTTTCAAAATCCAAGCTCTTTTTTTTTGTGACTAACTC
CTTTATAAACTTGGAATAACCCGGCATCTCCAACAATTCCTCTACTAGAGGGAGATTAATCGATAATGTCTTGAACATCG
ATAAAACCCTTTTGAACTCCTCATCCTCATTCTTCTTCTTGAGGCATTGGGGAAATGGAGGAGATATTTTGGGTAAAGGC
TACACAACTTTTGGGATTGGATTGTGTTTCTCCACATCTTTTTGTGGCCCTTTTCCAATGCTTTGATGGATGGTATTTCT
TCTTCCTCCATACCGTTGTCTTCTTCATGTATTTGAGCTTCTTCATTTCCCATCACATCGCCTATCGCCACCTTTCCACT
ACGAGTAACCACAGCTAGACCTTTATCATCATTTTACCTTGTCATTTTTTGTTCCAATTGTGCTGAAAGTAAACTCAATT
GACCTTCAAGTAGCTTGAGAGTTCACATCGCCTATCGCCACTCAATTGACATTGTATCTGCGTGAGAGTTCACTTTGTTG
TTCAATGAAGAAAACTCGGCTTTCATCCCTTTTAACAAATCACCTGAACCTTCAACTTTGTTAAGGATGTGTGACAGCAA
ATCATTCACCCGGGGGCTACTTGCACTCCTTTTCGAATTTGGACTCTCACTCGATTGAGTGTGGTCCTTTTCATGGTCAT
CCTCCCTCTTCTAATAATCACTTTTCTCAGCCCATTCTTGATAGTATCTTCTTTGCTCTTCTTCTTTATGATATTTCCAA
CCTTAATTTCCACCTCGTTGTAAATAGCGTGGGTAGAAACCCTCCCTGTATTTCTTGGAATTCCAACCTTGATTATCCCC
TAATTTTGAATAACCAGAGGAAGAACCCTCCTCAACTCTAAACACTCTATTTGGCTTTCTCACATTCTCCAACATATGCT
CTTGTAGTAGCTCCATTTGGGCCAACATCTTCTAGATGTTTTCATCCCTTTGCTCTTTCCTTATCAAGTTGTTCTTGGGT
CATTCTAAAACAAAAAGGAGAGACTTGATCCTCTTGAGTGTAACATGCTTGCTTTATTTTCGTCATGTCATCAAGAAGAA
ACGAAGCCAACTCAAATGATTGCAACATTATTCCCCCTCAAACCAATTGATCATCCAATCCTTTATCAACCAAATCAATA
CTCATGTAAAAATATTGGAGTAGCCAATCGTTTGGTAGCCCGTCAGTTGGGCATTGATGTAGGAGTTTCTTAAACCTCAA
CCACGTTTCATGGATGGGTTCACCCTCCAATCGCTTAAAACCTTGAATGTTATCCCTGAGTTTCCTCATCCTCGACGAAG
GGAAGAATCTTGCATTAAATGTCGTAATAAGCTCATCCCATGACGTGATAGAATTATTTGGTAACTCTGGCCAACCACAT
GCTAGCCTTCCCCGTTATAGATAGTGGAAATAATCTGAGCTGGATTGAATCTTGTGGCACATTCTTGGATGAAAAAGGGC
TGAACACATCTATAAAATTCCTCACATGATCATATGGATCTTCATGAGCCATCCCACCATAAAGTCCCTTTATTTGGAGG
ACATGAAGAGTTGTGCTCTTAACCTAAAATGTTGCATTTCCATCAGTTGATGGTAGGCAAATTGCACACATTTCACTTGG
TTGAGATGGGTTGTACACACTATTAATATCATCAATACCGTCTCAGTGACCTACTTGCCTACCATCCACTTCTGCCTCAC
TCATTCTCATTTCTATTCAACCCGCTCAACACGAGCAAAATGCAACCCTAATAGATTCAACAACAGCTGACAAATTCACA
AGTCAAATCTCGATAAAAGAACTCTAAACAACGCTACTCCGCGGCAACGGCTCCATTTTGATTAACATTTCAAAGACACT
TCATCAAATTCTAAGCGTCAAAGATCATTACTCAGTATATAATCCAACCAAATGAGTTGGGGTCGATCCCACAGAGAGTA
GTTTCTTTAGAATTCAAATATAAGAGTATGACAGTAACCTTTGCAGCTGAACAAACGTAATATTTAAGAGTCTAGCAGTC
AAATTCCATGATATTGATACCAACCCACTTCAACAATCAACAAGGAACAATCAAATAACTAGATAACACTTGGGGGATTG
ACTAACCAAATGTCGAATTCAACTTAATAGGTGTACATCATTACCAATAATGTTAATTCATCACGGGTAGAATGGATATA
AGTAAAGCAATTTTCTCTCAAAAAATTACCTTATTTTCGTTGAGTTCTCTCGTACCTCAACACTATCCATAAGACGACCA
ACCCACTTTATCACCAAATCTACTCATTTGAGCTAGATATAAAGGTTGAATCTCGAGTTTCACTTTCTCAAGCTGAAACT
GTTATGACCCACTACTAAGGATGCCAAATTCTTACATTGGCCCTGTACTTCTCTCTCGAGCAAGCACAAAACTCTAAACT
ATAGTGCACTAAGCATGCAATAATGAAGTTAAAACACACTAGTAATTCATACCCACTTCAAATTAACACCAAAATTCACT
AATTGATGACACCCATTTAGTGTAATGCAACAATTGGTCACATTGCCAAACCCCCAAGATTAGGGTTTTTGCCAAACATA
GTAAAAAGATGAAATTCAATACCTGTCACGTTTTCCATAGCTAGGTAAATGAAATTCAAAAGTTAAAATTTACTACTATC
TTCTTTATTACAAAATCCAAATGAAAAACCTTGCTAAAATCACTTGAAATCAACAATGGTAGTGTTTTTGCTCTCTATCT
TTTGTTCCTCACGTTTTCTGAATACTTTTTCTCTCTTACACAAATTAATTTATACTAATGTGAGGTGTAGCTTTTTGGGA
CATTCAGAGAGAAAAGTCGGGCAACGCCGACCCGTTCGGCGACTCACCTATCGTCTTAGCCTCTCGCCTTCTTTCTTCAC
ATTTCCCTCATCTAGCTTCTGTAAATTTAGGCGGTCCAGGTTGGGATCGTCGTACCATTCCACGATTTGCCCTTTATCAT
CTTGGCTCGCCTATCTGCAACCACATGGATCTCCTTCAGTACTGTTTGGCGATCTAGTAGTCTTTCTCCGACACGGTCGG
CAATACGTAAATAGAAGATGCCCTTTGCCAAAATTCATCCTATTTTGTGCTCAGTGGTCTGTAAATTAAGGTGATCCAAA
GGCTATTCAGAAATTTGACGAGTTCTCTCGGTGATCGTCATGTTTTTTTCTCCTCTCTCTTTTTAGCTTGTGTTGTCCTT
CTTTCCCACTAATGTCCTAGCTTTGTTCCTCAACCCATGTATCTGAAAATCAAGGATTTCACATCAGTAATTGGTGCAAA
CTAAGCATTTGAGGAAACTAATTCTATACAAATAAAGCCCTAAATGAGTCTAAGTCTTGGACTCATCCGAAGTGGGAAGT
GATAAATATGGACTTCAATATGGTTTTACCTCGTACTCGCAGACAGCATGACTTAATTTGTGTGATAGTAGACAGATTTA
CTAAATCCGCTCACTTCTTGGATGTCAAGACTATAGATTTGGCGAAGGACTATGCCAAGATTTACATTAATGAGATAGTC
AGGTTGCATGGAGCTCCTTTGTCTATCATCACAGATATAGGTCCCCAGTTTACCTCTCTTTTCTATAAATCATTTCAGAA
AGGTCTTGGTACTCAGGTAAATCTCAGCACAACATTTCATCCACAGACGGATGGTCAGGTAGAACTTACCATTCAGACCT
TAGAGGATATGTTGAGAGTTTGCGTGATTGATTTCAAGGGAATTACGGATGATCACCTACCTCTTATAGAATTCACCTAC
AAGAACAGTTACCATTCCAGTATTCAGATGGCCCTTTATGAGGCATTATATAGGCGTAGATACAGATCTCTGATTGGTTG
GTTTGAAGTAGGTGAAGCAGCACTGATTGGGCCAGACTCGGTTTATGAAGCTATGGAAAAAGTTTAGCTCATTATAGATA
GACTTAAGATAACTCAGAGTCGTCAGAAGTCCTATGCATATGTGAGGGAAAGGGGCTTACAGTTTGAGATCGATGATTGG
GTTTTCCTGAAAGTGTCACCTATGAAGGGGGTGATGAGATTTGGAAAGAAAGGGAAGCTCAGTCCGAGATATGTAGGTCC
TTTCAGGATCCTGAATATGGTTGGAAATGTGGCTTGTAAGATAGATTTGCAAGCAGAACTAGCTTCAGTCCATCCAGTCA
TTCACATTTCCTTGTTGAAGAAGTGTGTGGGTGATCCAGCATCCATAGTACCATTAGAGAGTGTGGCTGTGAAGGATAGT
CTCACTTATGAAGAGGATCCAGTTGAGTTTCTTGACCGTTAGGTTTGTAGGTTGAGAAATAAACAAGTCGATTCGGTGAA
GATTTTGTGAAGGAGTCAGTCCATAGAAGGAGCTACTTGGGAAGCAGAAGCAGCCATGAAATCCAAGTATCCTCATCTCT
TTCCTTCCAATTCCATTTCAACTTCAGGAAATAGTTCCTCTCTAGTTTCTCAGTTTACTGTTGCAAAACTTTAGTCTTAG
AATCATGTTCTTTCAGTTAGTCTAGCATTTCCAGCATATTTGCATGATCTTAGAACTCACTTCAGACATAAATCAGTTTC
TAGTACTTAGCTCCTTCCCTCCTTACTTATCTAGTTTAGACTTCATTCGAGCACGAATGTTCCCGAGGGGGAGATAATTT
GACACCCTGTATTCGGAAAAGACCAAACAACAGATTTTTTCAAAAGTTGTCGGTGCCACAGATGGAGGACACCTATGGAC
CGTAGGTTGACTCACAGACTGTAGGTGGGTCCGTGGTTGGTCACCTTAACCCACCCACCCCATAACCCCTAGAATTTTAT
GTCAAAGTCTTGACCAACGGCAAGACCTACGGACTATAGGTGGGACCACAGTTCATGGTCCAGGGCCGTGGTTCAAACCC
CCGACCTTCAACTCCTATACGCCAAATGACGAGATGACAGGACGGACCATAGGTGCATCAATGGTCTGTCGATCATGCCC
GTCGTTAGCCTGACAGCTTTTAAGTTAGGGTCATTTTGGTGTTTTCTCTATGTGTTGGACACCTAAACTATGTAGTTTAA
CCCTTAAACTACGTAGTTTTGATCATTTTAAGCCTAGTAACTTAATCAGAACCTATCCTAAGCGATTCATTCACCAAAAT
TCATCAAAACTAGAGCAAAAAGAGAAGAAACAATCGACCAATCCCTCTTCAAGAATGCAGCAAGTTTTATTCAGTTCTAG
CCCGAAATCAAAGGATTTTTCTTATAAATTTCGTCACCAGGTATGTGGGATTTCACTAGTGGGTTCCTTTCGTCCACTAG
GTCCCCAGAATTCAGTCACATTCTTGATTCCCTTTATCTTGTTTAGACCTAGGGTTTCTCGAACTTTAGATAATTATTGT
GATTTAGCTGTTATAGTGTTCTTAATCAGATTATCATGTTTTCATAACATTGTTGCTTAGTTCCTTGCATGAAACTCAGA
ACCCTAGTTGTGTAGATTTATTTAGTTCATGAATTACACTAGCTAGGTCAGATAAACAAATATACATGCCTCAAATTTTG
AATGTTTCATTAACAGTACTTAAATGTTGCATTCTCAGTTAGCATGTCAAAATATTGAGCTATCCAGTATATTTCAGTTC
TGTTGTATTGTACACATTTCCATTTGGGAGTAGGCTTAGCACCGAGTTGGACTAGGGTTCATCGTACCCTCATAGTCCCA
GAACTGTGTGCCCTGTAGGTTATAAGTCACCTCTGTTGGGCATCATATGTAGTGATCACTCCAGTCAAGCCTTTATACTC
CTGGCAAGGTATATTGGGTCCTCTTGATAGGGTGTATACATCGGACTTCATGTTTAGCTCACGTGATTTTATGTCGGTTA
ATAGTAGCTCCCACAGTCAGATTTAGTGCATTTTAACCAAGTCTTCAGTTATACTTCAGTATTCAGTCTCAGCATGTTAG
TTCATGATTAGTACTTGGTCATTGCATTCAGTTAGCTTTTCAGTATATTTCAGTATAATTATTTTGTTCAGATTATGTTA
TTGCTCAGTTATATTTGTTCAGTTATATTCCATATCATGCATGCTCAGTACATTCCAAGTAATAACGCATACTCTGCGCT
ATATACTTTCATGATATAGGTTAAGGTACTCAACATATAGATCATGTGTAGATCGATCTTTGATCCGTATTCAACAGCTT
TAGTGGTGAGTCCTCATACTTCGAGGACAATAGACATGTGTTTTTCATATTCAGTCTTTCATTTCAGTTTCAGTTTTTGC
TAGGGTTAGCTGGGGGCATGTCCCAGCAACTCTAGTAGGTTAGAGGCTTTTCCAAACATAGTGTTAGATTCATCTTTAGC
TTTTGAGTGATTGTTCAGTATCACTAAACTCTTAGAAATGATTTATATATTTAGATCAGTATTGGGTATTCCCCATTTTT
AGTTAACTAATGTTTTAGCTTCCATACAGTATCTGTTTATTCAATTGTTTTAGTATGCTTATGATATGTCAACATCAGAG
TTAGCTTGGGGTCACCGTGATCCTAGGTCCCGTGTTACGTCAAGGGGGTAGCCTCGTGGCGTGACAATAGAGTTTCCACT
GCACCTTCACTAAAGCAATCTTCTTGATCCTAAGATTTTGGACCTACATATCCAAAATGGCTATAGGCTCATGTAATGTC
CTATTTATTATGTTTAATTAGGAAATGAACATTTTTCCCTTCCCTATAGTGTTACCATGCTTAGTTTTTGTTGTAGGAAT
GATTGGTGTGGTCTCTAATGCGATCGGATGTGTCGTTTTGGTGATTTTGACCCTTTTGAGTTGAGAATTATTAGTATGGT
TTACTTTGGTCAACATATTTAATTTTGAGTGTCAGTTAGAGATTCAAAATCCTTGATGAATTTATTATGCATTTGTATTG
TATGTGTTGTGATGCATTCATCCTCATTTGACATATCATTATTCATGGAGATATGAGAAAGTGGAGAAAAGCTACTTATT
TAAGAAACAAAATGAGACACCTTACATTTATCCTTGACCACGAGCTAGGTGACTAGTTGATGAGATATTGAGATTTTGAG
ATTGTTACATGGACTTGCGAGTCCCCAATGGGTCTTTTTCTGGAAGCTAAAGCAGCAAGGTGTATAGAATAGGTTGTGCG
ACGACCTTGATTCCATCACATCATTTCATCATCATATTGCATTGCATTGGCTAGATTTATTGTGTTTTTCAAGTTGTTTA
TCTGTTGATATGAATATTAACTATAGCCTTATGTGTTAACCATATTCACGTTGTTACACCTTAGCATGTCTATGCATGCC
TTTAGTTTTTTTGGTTATTAAGGTCATATTGTGTGTGAAATAATATATAAGGTATGAGTCTAGAAATATCTTTAGATATC
TATAAAATTGTTTATAATGTTGTTATGAAAGAGTGGGGTTACTATCTCTCTTTCTTTTGTTCACCAATGGTTTTTGTTTT
TCCTTTTCTTCTATGTATAAACTAGTAAAATTATCCGCACTTCGCACGCTAATTTAATATCACGAAATTTATAAAATAAT
ACTTAAAACCTATCAGTCATTGGAACTAAACACTATATTATCTTACATACAAGATTACGTAGTAAAAAACATTTGTAATG
TAAAGGAAAATGAAAATTATTACATCTTATCATTTATCCTTAATAACATAACCATAAATTAATGACTGTAAAAATATATA
TCAGGATCTATAACATAAGAAATGGTGTCAATGAGCCACTCAACAAGAGCAAAGTACACAAATATTTAATTGTGAATAAG
AAGAAGAAAAAGAAAAGGTTTTGAATTTTCATTATTTTAAAATGAGAGGAAATCCCTCTATTTATAGACAACAAAGCATA
GTGTGAACAAATGTTTATTGTGCCTTATCGAAAATGTTACAACTATTTGGAAAATTTTGAACCCTTCAGAAAGGTAGCAA
CCTTTCATAAAAGGTACAACTTTTCATAAAAGTCGCAACTCTTCGTTAAAGTCACAACTTTTCATAAAAGTCACAATTTT
TCATAAATATCACAATTTTTCATAAAAGTCACAACTTTTCATAAAAGTCGCAACTCTTCATTAAAGTCACAACTCTTTAT
AAAAGTCACAACTCTTCATAAATGTCACAACTCTTCATAAATGTCACAACTTTTCATAAATGTCACAACTTTTCATGAAA
GGGGAAGGCTAGTTTTGGAAATAAATAAATTGAAGGGGAATTCTGGTTTGTGGTGGCGCCATGTAGGAGGGTCTAAGGTT
CTCTTTTATATATATAATATGATATATGATATATGATATGATATGATTAATTTTAATTTTAATCCTTATGTATCTAATTA
AATACATTTAAATCTTAAATTAGGTACATTACTTAATTATCAATATATTGTGTTGAGTATATATTGTTACTTCATATTTG
ATAGTAATACAATTCTAAAAATAATTCAAATATAACATACTTCAACACACACTTAAGTTAATTCAAGAACAGACATTTCC
CATCTATTATCACAAAAGACAAAAGAACAATTCACTTTTTGGCATTACTCAATGAAGTACTATCAATAAGAAAAATTATT
CTACTCTTCAACACATCCAAAATCAAAGCTTCATTGCTGCAAAACGAAAATGACAATATAATATAATATTCTGAAGATGG
TTACTGAAGAAGACATTGGCTTTCTGGGGGAGATTTGGGGAGAAGTTGAAGTGGAAAACTGTTTTTTCTCTAAAAAAAAA
AAAAGATAGTGTATGTGGGCCAAATGGACTTTCTGGGATTTTTTATCAATCTTGTTGGGAAATTATTAAGCGGGATATGG
TAAGGATGGTTCAGTTTTTCTTTGAAGGAAGTACTCTCCCAAAATCTATCACTCATGCTAATTTAGTTCTTATTCCTAAG
AAAGAAAATATTCAAACTTTCTCAGATATGAGACCTATCAGCTTANNNNNNNNNNNNNNNNNNNNNNNNNNNNNNNNNNN
NNNNNNNNNNNNNNNNNNNNNNNNNNNNNNNNNNNNNNNNNNNNNNNNNNNNNNNNNNNNNNNNNNNNNNNNNNNNNNNN
NNNNNNNNNNNNNNNNNNNNNNNNNNNNNNNNNNNNNNNNNNNNNNNNNNNNNNNNNNNNNNNNNNNNGCTTATGATAGA
ATTTCTTGGTTTTTCATGATAAAAGTGCTAAAAGAGATGGGGTTATCTAATGGTAATAGATGTGATATGGAGATTGATTA
CTAATAACTATTACTCTATTCTGCTTAATGGAATTTTGGGCTCTTTCATTCTACTAGGGGAGTGAAACAAGGAGATCCTT
TATCACCAGCTCTCTTTATCCTGACTACAGAAGTGTTGTCGATAGCATTAAATCATTTGTTTGAGGATGATTTATTTGTT
GGGTATGTCTTGCCAAAGTGGAGTACTAATTTGAATCATCTTGCATATGTTGATGACACCATTACAATTGCCTCTTCTAA
TTAATATTCGTTGAGGAAAGTTATGCAGGTATTACAGAAGTATGAATCTCAATCAGGACATAAGGTGAACAAGGAAAAAC
GTTTCTTCTATATGCATCAAAATACTTCTAAGGCTATTATAGAGAAGGTAGGTGATATCACTGGCATGGCTAAGGGTGTG
TTTCCTTTCAAATATTTGGGGTGTCCTGTGTCTCATTCTAGAAAACGAAAGGAGCATTTATCTAAGTTGATTGACAGAGT
TATAAGCAATATTCAAGGTTGGAATATCCTTTGGAGGAAAGGATATACTAATAAATAGTGTTCCAAAGAGTATATCCATA
TATACTTTATTATCCAATATCCCTCCTCAATGTGTCTTTAAAGAAATTCACAGATTGTTGGCAGGATTTTTCTGGAACTC
TGAGGAAGTAGGAAGAAGAAAACATTGGGCATCCTGGAATAAAGTATGTATGCCTAAGCAGGAAGGGGGTTTAGGGTTTA
TCTTTGGTTGACATTTCAAATGCTATGTGTGCAAAGTTGTGGTGGAAATTTAGAACACAAAATTCTTTGTGGTCTAACTT
CCTTTGGAATAAATATTGTAAAAAACAAATCCCAACTTTAGTACAATGGAGAGGAGGGTCTCAACAATGGAAAGGTATGT
TAATGCAAATGGAAAAGGTGGAACAACACTTGTGGTGGGGACCTAAGGGAGGTACATCTACGATTTGGTATGATAACTAG
ACCAATCTGGTGCCTTCATTCAAAAATCCATCGGAGGTTGTATCTTGCCATCCTTTAAGAGACATATCTAACTTTTTAAA
TGAAGATGATTGGAACTTGGAAGTAATGCAAGAGATGCTGCCTCAGTAAAGTATAAGGTTGTGGAAAGAGGAGGAAGGAA
ATAGTAGATCAATGGTAGTTTATCAGATTGTTCCATTTGTTATGTTATGGGGTATATGGAAAAGAAGGAATACAATGCTT
CATAGTGGAAAATATCACCTCGAAAAAATGATATGAGAAATTGATACTATTTTTGGCAGATTTATAAAGATAAGGTGGAA
AATGGAGACCGAAGGGAAAAGGTGGTCAGAATTAGTCGATCTATTACAAGATTATAAGGTGGAATACCTGTCAAAAATGG
TCAGTTAGTCCCCCCCCCCCCCACACACATGATTTCAGATGGTTAAAATGTAATACTGATGAGGCATCTAGGGGAAATCC
ATGACTAAGCTCGATTCTTCCTGTATAAGATACCATACAGGGGATTTGGTGGTGGTTAAAGGGAGACTAATTTAAGAAGT
GACTAGTGTGAAGGCGGACGCAATAGCTATCAAGGAATGTCTTGAATATTGTCATAAAAAGAAGTACCAAAAGATCATTT
TGGAGAATGATTCACGGAGTTTGGTTCAGATTTTACAACAGACATGGCAAAGGCATTAGATTGTGATCTTGGAGATTAAC
TTGATTCAATCTCTTCTAACAGTTTTAACAGTAAGAGTAGTGCTCTCCCTTAGGGAGGGCAATACTCTAGCTGATTTTTT
GACTAACCTATCTTTTGATTTTGCAGGGAAAATTAATTTCAATACAACAGACCAACTACCATCAAAAGGAAGATGCATAC
TAAATATGGAAAAATTAGGACTACCTAATATTAGAAGAATAGAGAAAAAGTAAGGTATATGTCTACTGGTTAACCTGTTT
AGGCTCATCAAGGTTTTCCAAGTCAAAATGGATGCTAATTGATGAACAACTGTAAAAGGAAATCTTGAATGAAGTTATCT
CGAGGTGTCTTAGATTTATCACCTGGTGAGAGCTTCGGGTGAGATAGAATCCAAATTCTGCTCAAGTTTACCTCGACTCT
TGTGTTGATTGGCGTCTGGCTGATTAGAGTGATAACCTAAAACAAAGTTGTCAAAATTAGTATATACCGATCTGATTCTC
ATTTCTTTAGATCTGATGGTGGTATTAGCTTCTTGTAAGCTCAACACATCGATCTAGAGGAATGAAAAAAGGATGGATAT
GAGGAGAGTTTGAAGAAACTTAGCTAGATACAAAGATGATGATAAAGATATGCTGTTGCGGGTTGGAGAATGGCTTCACT
ACGTGCCAAATACTGTGAGCTTTAGAACTAGCTGAATCTAATTTAATGATTTCCAGCTTGTGTTTTTTTATGATGTTGTT
CTTGGTCTTGAACAGTCAAGTGGAAAATACAGCTTGTGGATGTTGTGTGTTTGTTCTAATTTCTTTATTTTGTTCTTGGA
TAGGATCACTTTTGGACCTGATCCAATGTAAATATTATCTTTTTCTTTCTAATAAATGGGCATGGCCCAAGCTTTAATAT
TTTTTTTAAAGTAATATTTCATGCATAACTGTCTTATTTTCTATTTGTAGATCCTTGAATAGCATAAGCCGCTTCAGAGA
AATGTTGAAATCTCCATCTCTACTCAGCATACTTATCCTAACATTTCTTGAATCACTTCCAAATCTTCTTCCACTCCTTG
TATGAATCTTGTGTTCTTTAAGAAGCTTTTCACAGTCCTCTTCTCCACCTCATTTGCAAATTAGCCATGCAAAATCTGTT
TCAAAAAAACAATATGAATTTCAAATTCAAAAGAAAAGAAAACTTTTTCAAATATATATCGATAATATAGTTTAAAAAGT
ATAGAAATTTCAAGTATATGAGGTTACATTATTTTTTAAATAAACTAAAAGAAATGTTATGTTGTAATATTTTTGTGATT
ACCGGGGTGTGATTCACACAAGTCTTTTGTGAAGAGGCAATACTGAGGAGAGTAATTTTGGAGGACCAAAAGGTCATTGT
CCATAACAACTTGTGTTAACCTCTGCCAAATGTCAGTCATAAGAGACTGACTATATTCAAAGAAATTTTTCAATGTGAAA
TCAAAACAACTATTGGACACCACTTCAAGAATCTTAACAGCTCTAAGTTGAGCTTCTTTTGATACACCAATTGTACTAAT
CTCCATGAACTTTTTCATCTTCCTTGCCACCTCTTTGTCCTTAACAAGTGCCCATCTACATGCAAATCAAATTATAATAA
CTGATAAATTGAAATATGTTATAATTTTGTGATTGTGATCTCACTTGTAATTAATGTTTGAAAAACTTGCCCAATTCTAG
AACCAGCATGACCAGTGTATTTGGAAATAGTAAAGAGCATAACATCATGGTTGGCAGGTGAGGTAATAGCAGTATACTGT
GGCAAATAATAAGCTAAATATTAGATTAATTTTCCTTGATCTACATTAACTACAGGCTCTCTAATAATCCAATCAGAATT
ATTTGGAGATGTAATCAACTCAATATACGGTCCATTTATCTCAAAGGTTCTTGCATCTGCTGACCATTTGTGTAGTCTTG
ACCTCACAAAATCAGTCACATCTGGATATGTTTGCAAAAAAACAAAAATTATTAATAATTGATCAAAAATGTCACTTTTA
AATTTGACTTATTAAGTCACATGATGTGTTCCAAGAATTATGATTCATGTTGTATTTAAGGGTATTACCTAGTCATTACT
AAGTTCATTGTGAATCCAGAAATTTTGAATTCAAAATCCAACTAAGGAAAAAAGTATGTTATATATGTTCAAAGCACACC
TCATCCAATTCTAGGTGTCAACGATCGTAAGTCAGTATAAAACCCAACTAAATGAGTTGGGGTTGAATCCAACAGGGAGT
GCTACGTGTTTTAAATTCAAATAGGAAGTACAAACGTGGTCTAATCAACCATTGGATTAGAAATTATAGAAAAAGCCATT
AATCAAATTAAAAGAGTGACACGAATGTCAGATGTGGGTTTTAGTTTGCAATTATCAACTACAAGTAGTCACAAACAATT
CGAAATAACAATAAGAAGAAGAATTCTCGGGATGTGGTCGATTATAGGCAAATATAGGTATATGGGTATTTGAAACTACT
AGTAAACAACTAAAAATCAGTGAGTAGGCTAGACTATAAGGGAGATAGCTTTCACTCGAACAACTACCCCGAATCAGGTG
ATTTCTTTCGAACATCAACAAGCATGACAATGAAGAACAACCCACACCTTAATTCATCCACTCTTTCGAGCTAGATGGGT
AAGATTGGGTTTAGGATTCACTCTCTCGAGCTAAACCCAACTCAACTCAATACCCACAAATCATTAATCAATAATCTTAG
TTCTAAAACCTCTCTCTTGAGCAAGCCAACAACACAAAAGTAGAACTGTATTTGCAACTACAATTCATAAATTAAACCTC
AATTAATGATTAAACTCACTTCAAAATAGCATTTGAACTAGTAATTAACAACACCCATAAACTAATTCAACCCATAATCA
CATGATCAAATCCCAAGAATTTGGGGTTTTAGCCAAACATCATAAAAGGGTAAAAACGATTAACGAATCGATTATCCATT
AATTGGATAAGAGAGATTTAGTCTTTACAATGCTCAATTTGTAGAATATTCAAAACCCACTTCCAAAATCTCCAAATTGA
ATCTCTAAGGTTGATGTGAGGCAAAAATACATATTTTTAATCATTATTTGTCTCACATTTATTATTTATATTTTTCCTTT
TTGGACATAAATTTTATGGATTGTGCTAAATTGTGTATTTTATTTGTAGGATTAAATTGGTGGAAAAATGAAGAAAGTTG
AAGCTAAAATAAATTAAAGATGAAAGGTTGAAGAAGGAAATCAAGCGGGCAATTTAATGGATTAAATTAAATATTATATT
AATATTTCAATATATAAGAATTGCAGCGCAAAGTGAAGAGAACAAATTGATGTTGTTATTTCATTGTCACGTGGCAATCT
CTAAAGCCACTGGTCACGTGATGCATGGCGGTGCAAAACAAATAATTTGAGACAGTACTGCTCTACACGGATAGTTCACG
CGACGGAAAAAAAAAGAATGCAATTTCATTTTGGTTATGGATTTCTTATTTTATTTGGATTCAGTTATTTTATTTAGGAT
TTTCTATATCTATAAATAGTTCATAGAAATAATTATTTTGGAGAAGATCATTTATAGGAATACTTTTTAGGGTTCTTTTC
TTGAAATTCTTATTTGGGTTAGACTTTATTATTTTAGTTCTAGTTTTTGGCTTTGGAGATTAACTTGCAACTTTAGCAAT
TCTTAATTTCCTAAGTTCGTTTTGAAGCTTTTGGCTTTGAAATTCAAGTTGAGATTCTGGGTTTATTCTTCTCATTTCGT
AAGTTCATGATTTCTTCATCTAAAATTATTAATTGTGTTCTTGCTATTATGGGTAACTAAATCCACAACTAAGGTTGTGG
GAACCATGAGTGATTAACAAAGTATGAATGGTAACTAAGTAATTCTTGAATAGTATTATTGCATGGATTGATAATTCTTT
CCTTTAAAAGTCTTTTTAGCGGTTGCAAACGTTAGAACTCGCCTTGTTGCTACTTGCCGGACCAAGGAGGTAGTTAATAA
GAAAAGAATTATCAACATAGATTTAGTATGATACTATCTAATAGTCTAATGTCGATTGGTGTGAGGGTGAAAACTAAGTC
ATACATTGATGTGACGTCTAATATGAAGTAACGGTAAGGGTTAGTAAATTATACACACGTAGCCGGACCAAGGTGCGGAG
TGAAAATCTCTAGTTGTCGGACCAAGGAATTAGAGATACCTAACTTATCACTTTGCATGTAATACACTAGGAAAGAATTA
CTATTACTAGGATTACCGCGTTATGAGCTTATGGAGAACACGTACACCCTACTTTCTCTCTTATCTTGATCACAACTAAA
GTTTGAATCTTGCTCACTAATCATTCAAATAATTTTCAAAATTTGTTTCACAAAGCCCCCCCCCCCCCCTCCTCTTTACT
TACTTGTTTTGGAAATACGTTGACTAAATGAATATAATCGTAAGTTAAGTTTAAGTATAAACCATATTCCTCGTGGGATC
GACCCCAACCTCCAAGTTGGGTTCTTTACTTGATAACGATCGCTTATACTTCTTTAGGGAGGTGTAATTTGAGCGTATCA
AATTTTGGCGCCACTGCCAGGGAATAAGGCTTTTAGATTAAGTTTAATTACATTATTGAACTTTAGTCAAGTATTTCCCG
ATTTTACATTTTTGTTTTTAGTTTTGTTTTCTACAGGTTTCAACTCTAGTGTATACCAAGTACACGGAGTTGATGTGAAT
TCTTGACCCCCTTCGAACCTGAATTGAGAAAACTTTGAGGAAAATGGCTAATCAAGGAGATGGAATCTGAGTAACTAAGG
TGTCTACGTCGTGCCACGATATTAAATTAAGTGCTTATTGGGAGGCAACCCAATTAGTAGTGTAACTCCTTATTTTATTT
TTATTTTATTAGTGTCACTTTTTTTTATCTTGTTTTTGCAGATTAGGGAAAGTCTAAGTACCAAAAAAAATAATAATAAA
GGAGCATGTTTGAGCTTAAGTATGGGGTGCGTTCGACCCTTGATGAAAATAAAGAGAATATGCTACTAGCTAGGCCATAA
GGCCTCAGGGAGTTTTCCTAGCCCTTGTTTTAAATCTATTTGATGTTTTGGGGACGTAGCATATTTTTAAGTGTGGGGTG
AAGGAATGAATTCCTTGTTTTTACTGTTTTATTGAGTCTTTTTTTTAGGATGGGTTCATTGGTTTTTGTTTTCGGTTCTT
TTCCTAAGGATAGTCCCTTTGAACCGAGTGTCTTTTTAATTTTTTTAGGAATAAGTTTTTTTATATTTTTTTTTTAGAGA
AAAGAAAAGACCCTTTTGAGTGGTGTGATACTTGCTATTTAGGCATAATTTTTGAGTAGTACTTTCTTGTGAATGCTTGA
TTAAAAAAAATTGCAAACTCTTTGACATCTAAGCTCATGGTTGTGACTTTGTATATAGATTATTTTATTTTGTAGTTTGT
TATGATCTTGTCTCTCTTAGAAGTGGAATTGATCCATCTTGATTAATACTTGTGTCATGTGTGGTGAGAATTTGTTTATT
CCATGTTTTGCATCTTAGTCTAGAACTTGTCTTGCATGTTATTGAAGCGAAATAAAAAGTGATGTTTTGCTTAGGAGATG
ATAATAGGTTTTCTTTGATTTGTCTGGTAAATTTTAGTCTTTATAGATATTTCATCACTAGTTAGCCCTTTTGAGCCTGT
AGCCTTTTGTTGGTAGCCATATTTTGCCCTTGACTATTTTGTTGAATCCCTAGTTTTTGCACCTTGCTTCCTTGAGCATT
ATAGCATAGACGTTTTCTAATTATCAATTCTGAGAAAAAAGGATGGTTGAGTTAAAAGGTAATTAATGATAGATACAAAG
TGAAAAGGTAATTAATGATAGATACAAAGTGCTTAAAAGCCCTCTTTGAAAGAATGTGAAAAAAAAACAAAAGAATGTGA
TATGAAAAAAAAAAAGTTACCTTGATGATGGCCCTGGTCCTTCCAAGGACATCGTGCACCTTAACGCATGTAAAATACGT
AAGTTGAGGGTGGCTATTATGAAGGAAAACTTTTTTTTTTTTAAAAAGGGGCGCAAAAGAAAAAAAAAAGATTGAAGCAT
TCTTGAGATGATGAAAATTACTTGTAAACTAATTGTTGAAGAAAGGGCTAAAAATTATAAGAAGAAAATAATGGGTGATA
AAGTCTTAAAGTGCAAAGTGCTTAAGGAAGTGTAAGTCACTATTATATAGTTTTCCTACTCATCCCCTAGCCTATATTAC
AACTCGTTAAAGTCTTATTTGATTCTATTCAAACATGCTTAATTAGTGGAGATGAACATAATGGGCAAACCTATAGTTCT
TTGTGCATACATGTGAATTTTATTTGTGAGTGTGAGAGTTGTTCTTGATATGAAGTCCTTAATTTATATTCAATCTTTTG
AATTGAGTGTGTGGACTATTTCTTTTTGTGAGGACACTTGTTTCATGATAGATAGGTGACTTTATTAGCTTTCTTTGATG
AGAGTAGGTGAGCAAGCTTAAATTTGATGAGTTCAAAGTCCTTCCTTGAGGTTAGGAGGTTAGAGGTTTGTTTTCTATTT
GGATGTCTTGCATAATGATTGAGAAGTCTACTTGATGTTTTGAAATTGGTATATGGCCTAATTGTTTGTATTAACCAAAG
TGATGGCATTCCTATTTTGATTTTTTGAGATGAGCTTTAATGTTTGCTCGAGGACGAACAAAAGTTTAAGTGTGGGGTGT
TGATGTGAGATCAAAATACATATTTTTAATCATATTTGCCTCACATTTATTATTTATATTTGTCCATTTTGGACATAAAT
TTTATGGATTGTGCTAAATTGTGTATTTTATTTGTAGGATTAAATTGATGGAAAAATGAAAAAATTTGAAGCTAAAACGA
ACCAAAGATGCAAGATTGAAGAAGAAAATCAAGCAGGCAGCTTATTAGATTAATTTGAATATTATATTATTTTAATGTAT
AAGAATTACAGCGCAAAGTGAAGAGACCAAACTGATGTTGTTATTTAATTGCCACGTGGCAATCTCTAAAGCCACTGGTC
ACGTGATGAATGGCGGTGCAAAACAAATAATTTGATTCAGTACTGTTCTACGCGGACAGTTCACGCGACGGAAAAAAAAG
GAATCCAATTCCGTTTTGGTTTTGGATTTCTTATTTTATTTGGACTCAGTTATTTTATTTAAGATTTTCAATATCTATAA
ATAGTCCATAGAAATAATTATTTTGGAGGAGATCATTTATAGGAATACTTTTAGGTTTCTTTTCTTTTTCTTATTTGGGT
TAGACTTTATTATTTTAGTTCTAGTTTTTGGCTTTGGAGATTAACTTGCAACTTTAGTAATTCTTAATTTCCTAAGTTCG
TTTCGACGCTTTTGGCTTTGAAATTCAAGTTGAGATTCTGGGTTTATTCTTCTCATTACGTAAGTTTATGATTTCTTCAT
CTAAAAATATGAATTGTGTTCTTGCTATTATGGGTAACTAAATCCACAACTAGGGTTGTGGGAACCATGAGCGATTAACA
AAGTATGAATAGTAACTAAGTACCTTGAATAGTGTTATTACATGCATTGATAATTCTTTCGTTTAGAAGTCTTTTTAGCG
GTTGCAAACGTTAGAACTCGCATTATTGCTACTTGCCAGACCAAGTTAATAAGAAAAGAATTATCAACATAGATTTAGTG
TGATACTATCTAATAGTCTTATGTCGATTGGTGCGAGGGTGAAAATTAAGCCAACCTACAAAAGAAAATCAAAGATGAAA
ATAATTTTTACATACCCACAACATACAAACCCTAAAAATCAATTTATCAAGTAAGAATCTAGAACAGCTTGAGCAAAGGA
TTCGGGCGTTTTCATAGCATAACTTGCTTTGGTTTGGACAGAACTGGAAGATGCTTCCTGAGCTGGGGTTTTTGTTGGCC
TGAGATTGATCATCTTTGGTTGGGGTGGACAAAGAAGCTTTGGAAGCTTTGGTTGAGGAGGGCAAGGTAACCTTGGGAAA
TCAGCTAATGCTGAGAATTTGTTTTGAAATGCTAGCTCGGGCCTTAATGAAGGTTCGGCTTTTTCTGGTGTGAGTGGAGG
AGGAACAAATGGTCTAGCCATTTTTGCTTGTGGGAGGTTGTTATCTCCTTTAGAAGGAGTGATTGGTCTAAACGGCCTCA
TGTTTACCCTGCAAAAATTCACGAGTTAGGAAATCAGGTAGAGAATTGTTTTCTCCTTTAATAAATTCAATTTCAAAATC
AAAGCTAGATAGTAGAGCTTGCCATCTAGCAAAGATTTGTTTTGAAACAAGATTTTTGACATCTTTTTGCAAAATTTCTT
TGGCAGATTTACAATCTACTCTTAACAAGAATTCTTTATTAATAAGATCATCTTGGAATTTCGTGATACATAGCACGATA
GATAAAACTTCTTTTTTGACAGTAGAATAGTTTTTTGTGCGAAATTCCAGATTCCAGATGTGAAACGAACTAATTGCTCT
GTAGATTCAGGATCTACTTTTTGTTTAAGAATTCCTCCATAACCTGCATCAGATGCGTCAGTTTCAACAATCATAAAGGC
ATCAGGATTAGGGATTCCTAGACAAGGGATAGTTTGTACAAGAACTTTGACCTGGATGACTGCTTGAGTTTGTTCAGAAC
TCCAGGGGACAGGATTTTTCCTTAGTCTCTTATACAATGGTTCACAAGTTTGTTTGACTTTTGGAATAAAATCAGCTACA
TAGTTAAGACTTCCTAGGAACCTCTGAAGTTGGGTTTTGTCAGGAATTTCATTCGGAAATTTAGAAGAGAACTCTATGGC
TCTACAAATAGGTTTATAAGTGCCTTCGTAAAGGTCATGTCCTAAAAACCTAATGGTGGTTTGGAATAATACCATTTTCT
TGGTGCTGACAACTAAACCATTATTTTTGACAACTTTGAAGAAAGTATTGAGATGCTTGAAATGGGAATCAATGTTCTCT
GAAAAAATTAACACATCATCAATGTAAACAATTGACATATAGGAATAATCATTGAATATGGAGTTCATGATATTCTGGAA
TTCAGAAGGGGCATTTTTGTGCCCAAAAGGCATAACATTCCATTCATATTGTCCGAATGGGACATTGAAAGCAGTTTTAT
ACTTGTCTTTCTCTGAAATTTGGATTTGCCAGAATCCTGACTTCATATCAAATTTGCTGTAAATATTAGCTTTAAAAATC
CTTTTCAAAAGGTCTCGTTTGTTAGGAATGGGATATTTGATCCATTTTAAAACAGAGTTTAAGGGTTTGTAATTGATTAC
AAGTCTAGGTGCTCCTCTTTCTTTCTCTGCATTTTTGTTAACGTAGAAAGCAGAGCAACTCCAAGGGGATTTAGAAATCC
TAATTATTTTATTTTTCAAAAGAGTATCAATCTCCATTTTACAAAATTCCATCATTTCATGATTCATCTGAATTGGTCTT
GCCTTAGCGGAAATGGCCTGTTCATTAAATCCTTCAATGTATGGTAAATATACAATATGTTTTTTACGTTCCCAAAATGC
ATTAGGAAAATAAGAACATATTTCTTTTTCAAATTTCTCCTGAAGATTAGCTATTTTAGTAACTATCTCCGGGGTTTTTA
AAATCTGTTCGATTTTCTTAACACGAATTTCATCTTTTAAAAAGGTGATATGTTGTGAAAGATTATTAATTCTGAAAACA
GTGTTTTCTCTTACAAAATTACTTTCATCTTGTGAAAGGGTTTTAACAAAAGGAAAATGTAAATCTTTTCCAAGAATAGT
AGTGGTAATACCATCAAGGTTAGTAAGATAAGGTTTTATCTGAGTGATAAAAGGTATTCCAAGAATGATATCTTCATTGA
TATCTTCAGTAATAACAAAATCATTTGTTAGACAAATGCCATTATTGCAAATATGGGCTTTAGAAAGCTTATAATTTATT
TTCAAAAGTTCTCCTGTAGCGGAGTATAGTTTTGAAGTACTTTTTTGTAAATACTTGGTTGGAACAATACGTTTTACAAT
GCAATTCCTATCTGCACCACTGTCAAGCAAAGCAATTTTGTTAATAACAAAATGTTTACTAACTACTATTTTTACAGGTA
TATGATGACTCTGAGGTCTAATGGAAGAAATTACCGTTACTCCTGGTGCTGCAGAAGTAGAAGTGTCATTACCTGTGTTG
GTACCAAGAGTTTCAACTAGATGGTCATTATTGATATTGGGGAGATCAACACCAATATTGTCATCAAGGTCTTCGTGGGA
AGAACTTTGGTTTGACTCGAGATCGTGGAATGTAACTCCTTTAGGGACTTGACTGGTAAGGATGTCAGTCTCAACAATAC
AGAGTCGAGATTTAATATTCTTAATTTCTTCTTTAAGACTAGAAACTTCATGACGAAGATCAGAAATAGAGGGTTCAGAA
TGGCTTTCTGAACGATTCATGATTTGTTTCATGCTGAAAGGTTCGACTATAGGACGAGCTTTGGGATTGTCTGTATTAAG
AAGAAGATTTTTGAGTTCTAGGAGAAATCGATTCCTAGCCTCATTATCAGTAATGTGTTGGATGACATCAAAGAGAGCTT
CTTTTGAATGGTCAGAAAGTAATCAAATATGAGGTGTACTATCGCACGTACAGAAAGCTTCGGTGCAGGTGCAATCTTTT
CCTGATTGGCTTACATCTGAATCATAATCAAGATCAATGTCTTCATCGTCACTGTATTCATCAGATGTACCTGAAGATTC
AGAAAATGGTTCGTTAAGAATAGCAAGAAACTTACCTTTGGTTTCTTCATCAATATTAAGAAGATTGATTTTCTTCTTCT
TGGTCCTGGAACGACATTCATTGGCTTTATGACCAGTTTTCCCACAAGTCCAACATACATCTACTTTAGTATCATTAGGT
CTCTTGGACCTAGACTTCTTTTTCTTAGGTCTGGTAGAATCATCTCTTCTTCGAGATTTCTTCCTATGGGATTTTTCTTT
TTTGTCTTTCTTGATTTTATCTGGTGGAGTGATAAAACTAAAATCCTTGCAGAAACTTCCAAGTTCCTTTCTAGAGGAAG
ATTGTTCTTTTTTGAGCTGATGTTTGAGCTTAATATCTGTACAAAGCTCAAGGGCTACAATATTGATTGTCCTTACCAAA
TCACCATAAGTAAGATTGCCATAAGGGATATTGCCATTATTGCGATCTTAGATCTTTGTCCTTAGTTTATCTGCAAAGAG
AGGAGGTAGGCCACTAATGAATCTTTCTTTCTAGAAATCCAGATTGTAATCTGGACGGATCATGACCATACTGAGGAAGG
CATGTTTGTAATGGATAAAGTTATCTAAATTTGGACAACTTAAATTGCTCAGTATTTGGAGACTCCTGTCTTGAAACAAC
TTTGGTTCTCCAATAAAATGTTTGGCTATGTGGTAGAGTAAGGTAGCACAAGCATCTTCTCTTGTGACATTAGAAGTGGT
TTGTGTGTTACCTTCCATCTTTACAACTGTCTCTGTTGCAGTGGCGTTAATAATAAGTTGTTTGATTTCATTAGTGCAAT
AATTATCCCACCAGTGTTTCAACATTCCTGTGAATCCTGCAATGATCATACTAGCTGCATCATTGTCTGCAGATCCACGT
ATTTTATATGCAGTAATGGCAACACCCATCTCATGGAGTTTGTTGTAAACTTGATGTTCTGCTAGACCATCAATGTTCCA
TTCAGTTATGCTTCTTCCTTCATGAGAGGAAGTGGATAAGAAGGCATTTTCCTCATACTGTAAGTCTGGGAAGGATGGTT
TGCTATGGTAGTTTTTCATATTGTGAAAACGACTACTGGCTAGCTTTTGGAGGAGATCGGATTTCTCTGGTGATTTGGAA
TTGGGTTCTCCTTGGAGGGTAGAAAGCTTTTTTGATGTCTTATCATCTTTTACAGAGATATTGAAGTTGTTGAGTTGTGC
ATTGATTTTCTCAATGATGTTTCCGGTTACTTCAAAAGTATCAGAAAGTTTTAGGAATATTTCTTTGGAAAATTCAGGGA
TTTTGAATCCTGGGTAGGTTTCAATATTATGGTTAGAAGAAGTAGAAACTAGGGTTGGTCTTCCACTGAGGCTGGGTTTA
GTATCTTCTATCTGTCTAGAGATAATATGAAGGATTTGGTTGGAGTAATTGTTTTGTTCAACTACTCGGTCAATGTCTGT
AGATGTGAGTATTCCACCTGTCTTATAACTTTTCTCTTTGAAAGGAGAAGCTTTAATTACTGTACCTGCAATAGGGATGT
TAATTCCTTCTAGAGGAGGGGTGATAGATTCAACAACCTTGTTAGAAGCAGTGTACCATTTGTTAATAATGACTTGTAAT
GACTCAGCACAATTTTCAATTTTGCGAGTCATTTCAAACCATTTGAAGAATTTGATTTCACAACCAATTCTTCTCATATC
CTTCATCCATAAATCTCTAAAGGATTCTCTTTGCTTAAGAGTATAAGAGGAAACATACCATTTTCTCTTTACTTGATTGT
CAGGATGAGTCCATTGTTCTTGTAAAATTTTCATATCGGGTTCGAAGGTTTTATTTACCTTAAGCATTCCAATCATCCAG
GATGGCTTTTCCTTGGGAGGCTCCATTTCACTTGTCGTAGGGCTACCTGGATTATCTTGGTAAAATACCTTAGGTATATC
ACCTGAAAAGTCTACTCCCGTGACTTTACCTTTACTGTTGTCAACAATAGGGATTTCATCATCTACTTCCTCCGAGGTTT
TTGAAGAAGAAGGTGGCCTGGGAATTGGTCTTGAGGGACACGAAGTAAAAGGGGACCAAGACGACCTTCGATTCAAAGAA
GATCTTCTTGCCTTATTGTCTAAGAATTTGAGTTCTATAGACCCATCTGGAAACTGAATGACTCTTTCGATCTGAGACCG
TTCAGAGTGTGAAGCAAAGGGTTGAGCTATGTTTTCAAAGCGCCAATCATTGCTGGAGAGTATATCTTTCCATTGAAGAG
TTCGAGGAACAAAGATAGAACTATGTTCATGGTTGGCTTCCATAAGCATAGTCTCACCCCTTATACTCGTATGACGAGCC
TTTGGAGCAAGGTGAGTTTTCATGAGACGATAATAAACTCAGTAAATAATAGCTATTTCACGAGTATTGATTTTGCTGTT
CAAGTTTTTGGTTTTGACATTGAGGGTCAAAGAATCCATGACATTTGGATCATTAATGTCAACAGAAAAGTTAGGAGTTT
TGAATGTGATGTTCTATAATTCATGTTTGTATGATGATTCTACCGTAGGTTATGTATGATTTCTTTGAAATTAGGGTTGA
GTCTTTGAATGAAGCCTTGAAGGCTATGAGGGGAATATTTATATTCCTTATGATGTTATACCTAATGTGTTGTTGTGGTG
TTGATGACTTAGTTTCCTCATCCTTAACGTTCTACACTTGAATTAGCTACGAAGTATGTATGTATATTATGGTATGATTG
CTATATGAATTGAAAGGTAGTTCTCATGATTGTAGTGTAATGTAAACTGAAAGGTTTACTGACCGAAAGGGCATGTAAAT
GAGATGGGGGTCTCACATTTAGTAAGTACGGCTCCCCACATGGGTTTCCTCACGTTTAGCAAGTCTGGATTACCTATGGT
ATGTGCTGTCTCATGAGATGGAAACACTCACGTCTAGTAAGTTAGGGTTCCTAAAAGCAATCTCCTTAGGCAAGTACACA
TAGGACTCTAGCTTAGTTGATCCACCTAGATAGCTATGTACAAATGGTTACACCTTAGGCAAGTGTTAACCCTCTCTTTT
CGGTGTTTGAGTAGAACACCGGATTTCATGTAGCTCTCATGGTCTATGTCGGTTATTGAAATATTTCCCTAATGTAAAAG
TAAATTAAGGTATGAAACGTGTGAACTCTTACTAGGGCTTTCTTCACGGTTTCTACATAGTGTAAGAGAGGGTATGGGAC
TTCTTTTGCACATTGCACTTGTGGGATCCTAAGAGATGGTTGTCGTAGGGTTCTCTTATGGTTTTGATGATTATGACTTA
TGTATGTTAAAGGTATGTTATGTATGATCATTATCAATATGGTAAGTTATGATGAAATATGATCTGATGAATATATGCAT
GAAGTAGGTTGCTTAATGTGATACTTGGCTTTGAATAGGGTTATGGGGTTCTATTCTTTGAATTGCACTAGTATTGCTTG
GGTTGTCTACGTGTTGGGATGATATTATGTTGGTTTGGACTAGGATACTTAATTTGTGTGCGTGTTGGATTTACCTAGCA
AAAAGCATGTTTTGAATAAAATGTCATTTTATGCATGTTTCAATGGTTTTTATGCATAGTAGGCATACTTAGTACGTGTG
TTGTACTAACCCATATTTTCTCCCTTTTCCCAAACATTTAGGTTTGGGCCGTTGAGGATTCAAGCTTACTTCTCAAGACA
CTTGGAGTTGCTTCCCCAAGTTGGTGAGTCCTCAAGTCCGAAAACAAGACCCTATGATCTAGCTTCTATGTTTAATTCTT
TGCTTATGTTGAAAGACATTGTTGTACTTCCTATTTTCAAGACTTCTTATTGATGTAAGGGCTAAGTCCCATTTTCGATA
CTTCTATGTCTAGATGGTGCATTGTGATGAAGTTAGATTCTAGTTTTCATATAAGAAGTGAAGTTGAACTTCCAAAGTAA
AAGTTCTAAACTTTCCGTGATTTTATTCTATGATACATGTTATGATAAATGCTAAGGGCTTGTATAAGACCTCTTCGAGG
TCGAATACACCGGTAACAACTAGGGGATGCTCTTGGGTCGTTACAAACTTGGTATCAGAGCATAACGTTGAGAATAATGT
AGGATTCATGTCACAAGATACCACGTCGAGTAGAGTCTTGTTCATGGGTGTGAAGCACGCCACACTTATGAATGAGAGGC
TACGAGATGCTTAGGAACTTTCACTCTTTTGTTATTCCATAGTCATCCCTAAGAGTCTTAACTCTATTTAGTCCTTTTCT
TCTAATCCTTCTCTTGTGCTTATAGGCAATGAATACAAGAATGAACAACGCAAGGAGGGCTGGTGAGGAGAATGTGAATG
AGGCGGTTCCCCCTCAAGCTCCTCAAAACCCTGAAGTTCCTATTGAAGAAGGGGCTATATCTAATGTTGAGATAAGGTCT
GCTATTCATAATTTGACTCAAGTGTTAGCCACTCAAGTTGCAAGGGATGCTAGAGTGCAAGTGAACCCCAATGCTAGCAC
TACCGCTTCTAGGATAGAGGATTTCACAAGGAAGAATCCCCAACTTTCTTTGGCTCAAAGGTGGAAGAAGATTAACAAGG
GTTTATTGATGAAGTGTTGAAGGTTCTAGAGGCTATGGGTGTGTCTTCTTAAGAAATGGCGGAGTTAGCCGCCTATCAAC
TCAAAGATGTGGCACAAGTGTGGTATGAACAATGGAAGGAGGGGAGACCTATTAGAGAGGGTCCGATAAGTTGGGCTATA
TTCAAGATGGCTTTTCTTGATAAGCTTTTCCCCTTGGAACTAAGGGAGAGGAAAATGCAAGAATTCATCAACCTCCGTCA
AGGGGGTATGAGTGTGAATGAGTATGGCCTGAAGTTCACTCAATTGTCCAAGCATGCTCCTACTTTGGTGTCGAACTCTA
GAGTTACAATAAACAAATTTGTTATGGGTGTATTTGATCTTGTGGTGAATAAATGTAGGTCGGCTATGCTAATCCAAAGC
ATGGACATTTCTTGCCTTATAGTTCATGCCGAGCAAATTGAGGAACAAAAGCTTAAGCAAGTTGGTAGAGAATTGAAGAG
GTGATGGGCCGATGATGGAAATTCTTCTAAGGTTAGGTTTGAAATCCAAGATAAGCTAAAGTTCAAAAAGAGGTTTTCCA
ACCAAGGTCCTCCTAACACTCCAAGGGTCAACAAAGGTAAAGTGTCTACCCCCAAGCCTCAAGAAGCAAGAGGTGGAGGT
CCTTATGTTGAGAAGCATATTTGTACAAAGTGTGGTCGAAAACATGAAGGCTCTCATCCATAAGTGTGGCGTAAGATCGG
CTCGCCACATGGGTTTCCTCTCATTTAGCAAGTCCAGATTGCCTACGGTATGTGTTGTCTCATGAGATGGAAACCCCCAT
GTTTTGTAAGTTAGGGTTTCTAGAAGCAATCTCCTTGACCCTTAACTATGTGCCCACATAGGACTCTAGCTTAGTGGATC
CACCTAGATAGCTATGTATGAATGGTTACACCTTAGGAAAGTGTTAACCCTCTCTTTTTGGTGTGGGAGTAGAACACCAG
ATTCCATGTAGCTCTCATGGTCTATGTCGGTTATTGCTATATTTCCCTAATGTAAAAGTAAATGAAGGTATGAAAGGTGT
GAACTCTTACTAGGGCTTTCTTAAGGGTTTCTACATAATGTAAGGGAGGGTATGGGGCTTCTCTTGCACATTGCACTTGT
GGGATCCTAAGAGATGGTTGTATTAGTGTTGTCTTATGGTTATGATGATTATGACTTGTGTATGTTGAAGCTATGCTATG
TATGATCATTAAGAATATGGCAAGTTACGATGAAATATGATCTTGTGAATGTATACATAAAGTAGGTTGTTTAATGTCAT
ACTTGGCTTTGAATAGGGTTATGGGGTTCTATACTTTGCATTACACTAGTATTGCTTCGGTTATCTACGTGTTGGGATGA
TATTATGTTGGTTTGGACTATGGTACTTAATTTGTGTGCAAATTGGATTTACTTGGCAAAAAGGATGTTTTGAATAAAAT
GTCCTTTTATGCATGTTTCAATGGGTTTTATGGATAGTAGTCATACTTAGTACGTGTGTTGTACTAACCCATATTTTCTC
CCTTTCCCAAACATTTAGGTTCAGCCCATTGAGGATTCGAGCTTACTTCTGAACACACGTGGAGTTGCTTCCCCAAGTTG
GTGAGTCCTCAAGTCCGAGGACAAGACCCTATGATCTAGCCTCTATGTTTAGTTCTTTGCTTATGTTGAAAGACATTGTT
GTACTTCCTATTTTCAAGACTTCTTATTGATGTAAGGGCTAAGTCCCATTTTTGATACTTCTATGTCTAAATGGTGCATT
ATGACGAAGTTAGATTCTATTTTTCATATATGAAGTGAAGTTGAACTTCCAAAGTAAAAGTTTTAAATTTTCCGTGATTT
TATTCTATGATACATGTTATGACGAATGCTAAGGTCTTGTATAAGACCTCTTCGAGGTCGTTACAAACATGGTATTAGAG
CATAAGGTTGAGAATAATGTAGGGTTCAAGTCACAAGATACCAAGTAGAATAGAGTCTTGTTCTTGGGTGTGAAGCACGC
CACACTTATGGATGAGAGGCTACAAGATGCTTAGGAACTTTCACTCTTTTGTTATTCCATAGTCGTGCCTAAGAGTGTTA
ACTCTATTTACTCCTTTTCTTCTAATCCTTCTCTTTTGCTTATAGGCAATGAATATAAATTACTTGTCTTTGGATCATTA
CCTATGATTGACTTGAACATATTCTTACTTGTCTATTGATTCTCAATTACAAACCACTCCCAGTGGGATTCGACCCCAAC
TCACTTATTTGGGTTATATTACCAACTAATGATTGTTGGCACTTAGTATTGGATGAAGTGTTCTGATACGTGAAATCAAA
ATGGCGTCGTTGCCGGGGAATGGTGTTACTTGAGAATTTTTGGTTAAGTTGAATTTGGTTCTTGATTAGTCCTCGTTGAA
CTTACTTAATTTTTAGTTTTGGTTTGTGTGTTGTTGATTAGAGCAGTATAAAGGAGCATGTCTTGTAGAAATGTTGACCA
AATGGACCTCTCTTCTTTGAGAATGATGATTCTTAGGGATATCACCATAAGTTTCAGACAAATAGAGGGTGAGTTAATCC
ATGAGCTATGGCTGAGGTTAAAGTCATTATTACTACAATGCCCAGCTCATGGTATCTAAGAAAGCATTGTATTGGACTGC
TTCTATAGAGGTCTTGGTCCAGAAAATAGAGGAGTGGCTAAGCAAATGACTCCGGGGGGTCTCTCACGACTACCCTACAC
AATAGCAACCCCGCTTCTCGATCACATGACCAAGACAAACAAGGAGACCGAGAAGGACCAGACCTTGGCCACTGTGTTAA
CTCAACTTGATCTAATGGCCAAAAAGATCATGGACTTGGAAGCACCGGATAAAAAGAAAGACTGGTACATCCCCCATCAC
GAGTGTGTAAAGCCCAAATTGTACGAGGGTGGACAAATAGAAGAGATACTCTATCACATTCTCCGCAAAGTAGAAGAGCA
CGACAAAGTGTTGAATGAGATAAAAGAGAACCTCTCACTACTGAATGAGATGACGTCTTCCCATTCCATATTTGTGCAGC
TGTTGGAGGCCCAAATAGGTCATGTGTTGTCTCGTCTCTACCCCACAAGTCACAATTGAGTGGGGAAGTCATACCACGAC
GTTAACTAAGGCGCTCCTTGGGAGGAAACCCAAGTGTTTATCGCTTTATTTTTGCAATAAGAAATAATGGTGTGTTGTTT
GTGCAGGTTAAAGTGTGGACAATGTTTGAAAATTGCTGGTTGGCGAGCTAAAGGTCCAGTTGGTGCATCGCTTAAGAGGT
TGGCGAACCCGACTTAGAACGCTGTTAGACTCAAGACAATTTTAAATTGGAGTTTGTAAAACTCGGCGAGCCCAGGAGAA
ACTTGGACAATCGCCGACCAGGTCGGTGATCGCAGTCTAGTCCGCTGTTTGGACTCCCACATTAACTGGAGGTCCTGAAT
AACTCGGTGAGCTAAGTGACCACTCGGCGTCTCGCCGAGTGGGTTGGCGAGCATGACTAATATCGCCGAATGGGCGAGAA
CTGGAAGATTTTTAAAAGGCCAAAGGTTTAAACTTCCAACTCTTTCACTTTCCCTCACTTTTGAAGTTCCCAAACTCACA
CCCGCACTCTAGTTCCCTATATCTTTTTAAATTTCTACCGCGTTTTAGTCATTGGAATTGTGTTTGGAGTGGATTACGTT
GCCGCCTAGCATTTCAACATCATATTAATCGACATCAAAGGTTGGTTTTCGAACCCCGAGTTTCCTTTTAGGATTTTGAA
CTCTTATTCAAATGATCATATCTTAGTGTTGTGTGTTGGGCCTCTCAGATATTAATTGTGTCGTATGTGCCTGTTTTAAT
TTGATAATCTTTCTAGTATTGTTTCTCATGTTGAATTCCCGTAATTTAATGCCTTAAAAATGGTTAGAATTTGTGGGGTT
GTGTTTGCATGTTGTTGGCTCTAGTCGGGTGAAGTCTAAGTAACCGGTATTTGGTCCAAATAACATAATTTGCCCAATTA
TAGAGTGGGTGACGTCATTCTTAAGGGAAAAAATTGTCAAATGGCCAAATTTGGCGAAATTCGGAGAAGTCTAAGTATCC
CAGGGTAATGAATGCATTTGGTCTTGCATAATTTTATGGGTGCATGCTTTGATTTTATTTTCGGGTGTTGCAGGGTTTAA
TTCGATAAGTAGGGTTGAAAGTAGGCACGTTGGGTCGTTTGGTGATTCGCCAAAGTTCCCCATCTCGCCTTTAATTTCAT
GCCAAATAAGTAGTTTGATTTTGTAACTTTCAGCGAGAAGCTGCCTTCGGCGACTCACCAAAATTCTTTTTCATCACCCT
TTGTCTGCACCCCTTAGCCTTAAATTGTGCTCTAACTTTCAGCGGGCTAATCCTTGCTCACCAAATGCTGTCGGCGGTTT
GCCGAAAGGCCCTCCCTTCGCCGACATGTCAAATTGTTCTGAGAATTTTGAGCCAATCCATTCGGCAACCCTGATCTAGC
TCGCCAAAGTGATTTGGCTACTCTCCGACCCAGTTGGCGAGTCTGTATGCAACTGTTTATCTGTGCATTTGATCTAATGA
TTTTTAACTTTTTCCCGATGTTTGGCAGACATGGTACAAACCAACATCGACATGCCACCCCGCAAAAGAGCACTTGGTAT
CACAATAAATGAAGGGGGGTCTAATCCTCAAAAAGAGGAAGGCAAGAGCCTCCAATTGGAGGTCAGAGCAGGGGCAAGAG
GCCCACAATTGAGAGAGCCACTACTGACTCCCTGGCTGCTTTATCTGAGTATGAGGATGACCAGCCGTTGCAGTCCTGGC
GGGATGACATCCGACCTAGATCTCATCCTGACTCAGCTAGAATCCCTCCAGTCCCCATACCAACAGACAAATTGCTAGAT
CCAGCACCTCCTATATCTTATGTGCCACCAATTATCCCTCATTCTAGGCTTCTCAACAGGTTGAAAGGGGATGGATTGCG
AACGATTCTGGAGGAGAAGTTATTATCTACAGAGGGCCTTGAGGGCAAATACTCTGATATGAGGGACACCATTCACTTCC
ACAGATTCGAGCGGTTCACCAGGCCCACAGGCCCCTATATTCTTTCATGGTTGTGGGATTTCTGTGTAGCATATGGTGCC
TTGGTCCCAAAGAGCAACAAGAAAGCAAGGGACTTCAGAAAGGTCAAGTTTGTCATGTTCCGGGGTAAGGAAGTTGGGTG
TAGCAGTGAGTACATTAACCCTATTTTGTACAGAGCCCTGCATTCTTCATGTCCTTACGACTGATTGCCTATCGCTAGAT
AAATTAAAGAGCTAGCTGGCACCTCTGATTTCCGATACCACCTCAAGGTGGATCTAGGGAGGATCCCCCATTGAGAAGAG
AGACTTAAGTAGTGTTGCCCAATTCTGGTTTGGCTTTATCAGCAACACAATTATGCCATCCCAAAATGATTCTATCCTCC
ACCATCCTAAGGGAGCATGCCTGGGGTATATCATATCTGAATGGTACATTGACTTGGGCCTTATTATTGAGTAATAGATG
GCCATGAGGGCCAAAAAGAGTCAGACCTCATTGCTATTCTCGGTCCTGATCACGGAGCTGTGCCGGTGTACTGGAGTACC
CTGGGATGATGGGAGAGATTTTGAGGTTACACCTTCCTCCTCCATTGACATCTGGCGTATTGAAGCTGAGTATACTAGAG
ATGTGGCTGACAAGAGGAGGGCAGCTTCAGTGGACACATCCTGGAGGTGGATATTGAGTCGATACCTTCAGAGTCATCTC
TGCCTACTCCGGCCTTCAGGTACATCTGCCCCTTCTTCTTCATCACAGGCCCAGGTACCTCTACCTCTGCCTAGGCAACG
AAGATCACTCAGGATATTCTCCTGAAGATGGGGAATCTGGACCATTTAGCTGATGTTAGGGCAACCAGACTTGAGAGATC
TATCTCATGGATGATCGAGAGTGCCATCATTGCTGCACTGACCCCCCTCCAGACTTCTCTCGACACTCTTACCATGAGAG
TTGAGGCTTGTGAGAGCAGCCAAGGGGAGACTTCCGAGGTTATGACTTTGAAAGCTGAGGTAGAAGATTTGAGAAAGGGT
GTAGACTATCTAAACTCTACTGACTTCACTTCTTTACTGGTGGCTGCAGATGATTTGGACGCTCCTAAGACTTCAGAGAT
TCCTCTGGCTACCACATAATATGTGCATAGGGATGACGCAACAGTTGTTGGCAGAGACCAATGAGGAGTTAACAGAGATC
AGGGAGGAGAACATATATAGAGACTTGCCAAATCTTGAGGAGACAAGTGTACACTCGGTGATCTAGACATCACTGACAGA
GAAATCCATGGGTGGGTCCAGTAGAGTTGTTCCTGCTCAGGTGACTCCGGGCACTGATGCCTAAGTCCAGATTGATGTAT
AGGGAACTGATACCCTGACAGATGGAGTGACCGAGTAGATAGGATTCCTTCTTTACCTCCTTCTCTGTTTTACATTATTT
TGAGTTTTGGATATTCTTGTTTGCATTTGAGGACAAATGATTTTATTTGTGGTAGGGTTAGGCCCACCTTTGGTGACTTT
TGTTTTGTGTATATATTTAGGTTTTGGGCTATAATTATGTGTTACACTGCTTTTGTGGATAATTGAGCTTGTGGCTCCGT
GTTCTTAATGGTAAATGATTTTTGGACCCTCCGAAAAAATGATGCCATCTCTTGTTTGTGTTGAATGTGGCTATTCTCTT
GCAAATTTGAGTATCGGTTTTGATTAATATCGATGACTGGAATAGTGCTCATATTCGATCAAAAATGAATGTGCGGCTAC
GATGAGGCCAAATGAAGTTGCTTAGACAATAAGTGAGCTTTTTGCATCTCGTTGTGACTAGCCTTGTATCAAATTGAGTC
TGTTGTGATGAGCATTACACACTAGCGAAAGTGTGGACTCTTGTTTGTCATTGGTGTCAATGCCTTGTTTGATGAACTTA
CTGTGAACCATGTGTGATGAAACCTAGAATTAGTCACGTTGGTCCGGTTGACTAAGTGATGCAATCTCTTGATATGATCT
TAGGAAACTTTGAAGAGTGTGAAACAAATTGACTTTATACCTCTTTTTGTGGCCTACCTTGTGAGTGTTTGAACTCCGTT
TGAACACCCTTTGAGCCTTAACCTTTTCTTGGAAGAAACTTGATGAAATTGTGACCTTTCTTGATCCATAACCCATAATC
CTCATGAGTTGTGGTTTGTTTGAATAGCCAACTTAGGCCAAGCGAAGGTAAATTAAGTAATGCAAAAAAGTCCACTTTGA
CCTATGGTTTGAGAATAATGGAACCCCTCCATACCAAAAAAAAAAAAAAGAGAAAACAAAAGAAGAAATGAATGAAAAAG
TTGTGGAATAAAGTTGTGAAAAGGAAAAAAAGAAATTGGGTTTCCAACAGTCCATGGAAAGTGAATAATGGGGTGACTTG
TGATCAAAAATGAAAATGATGATGAAAAGGAAGAAAGTGTAGTTCACACCACATTTCATTAGGATTACAACCATTGAGCC
TAAATGACAATACCTTTCCACTCAACCCCGTTACAAGCGTTGAAAAAATCTTTTTTATTTTGAGTGAGCTGAAACAAGGA
TTGATTGGAAAATATGGGCAAACCTATGGGTGAAATCATGCATTGTGTTCATCTTTGTGAGTATGAGAGTTGCATTTGAT
TCCAGAGCTTTAAATTGTGAACCATTGTGTGTGAATATGGAATCATTCTTTGTGTGAGGGAATTTGAGTACTTTAGTTGA
GCTTGAACTTGCATTTGAAGTTCTTTGTGCGGGGGCATTTGAGTACTTTTGTTGAGCATGAACTTGCATTTGAAGCAAGT
ATTGTGAACTTGCCAATCTTTGATAGTGGTGAGTCAAAACTTGAATCTTTGAGTGCAAAATTGATCCTTGCATGAGTAAG
TTGAGTCTTTTTATGTGCATTAACAATTGAGTCTTGTGTAGCACTGTTTGAGACATCCTTTTTGAACTGCTAAACTAGAG
GTTTACTTGAGGCAAGCAAAATTTTAAGTTGGGTGTTGATGAGTGTACGATTTGGACTCATTTAGGGCTTCATTTTAATA
GATTTAATGTCCTTAAATGCAGATTGTGTGCCAATAACTGATGTATATCCTTTATTTCCAGGTATTTGGATTGAGGAACA
AAGCATAAACACTAATGAGAAAAAAGGAACAAGGCAGCTGAAAGAATGAAGAAAAGAAGGATTGAGGATCGCCTAATCCA
TTGGGCGAATCCCCGAATGGCCATTGTCTCGCCTAATATTCTAGTGTGCGAAGCCTTGACGGAGAAAATCAAGTCGGCAA
TAAAAAGGAGCAGTCGGCAAATCATTGAATGGTTTCGCGATGCAGAGCTAGATCGCCCAAAGTTACAGAAATTGAAGATG
GTGAAGGCCAAAGTTGAAAGGCGATGGAATTGACCAAAGGGCAGATCGCCGAGTGGATAGGCAATCCCGACTTATTGCGC
CGAATGGTCCGTCGCAGCATATTTTTGGCGACTATAAATAAATTTTTGAATATTTATTTTCGTATGCAATTAGACATTAT
TATAGATTATTGTTCAGTTTTCAAGTTGAGAGCTTAGAACTGAGTATTAAGACAAGTTTTCAATAACTTTGAAGATGTGA
AGATTTCCATGTCTGAGAAATTGGAAGTGCGTGCTGAAGATTCTTCATCTTAGACCTTTGTAAAGACGAAATTAATCTTA
CCTAATTGATGAAAACACAATTTGGTAATGATTTCGACCTTTTTATGATGTCTATCTAAAATCCCAATTCTTGGGGTGTG
ATTATGTGATTAAATTAAGTTGTTGGGTATTGTTAATTGATAGTGTAAATGTTGTTTAAAAGTGATTTGATTTAGGAATT
GTAGCTTAATCTAAAGGGTTGTAGTTGCAAATGCAACTCTACCTTCGTGTTTTGGCTTGCTCGAGAGAGAGGTTTGAAAA
CTAAGATTACTGATTTGATGATCTGTGGGTATTGGGTTGTCAGGGGTTTAGCTCGAAAGAGTGAATCCTAAACCCATTTT
CACACATTCATCTCGAGAGAGTGATTGGACTGAAGCGAAGGTTGTTCTTCATTGCTGCCTATTGGTGTTAGAGAGAAACC
AATTTGATTCGGGGTAAATTGTTCGAGAGAAAGTTTATCCCCACTAAAGTCTAGCTTATTCACTGATTAACAACTATTCA
CTATTAATTGCAATCACCCATTTGTCTACCTTAGCCCATAATCCAGTCACATCCTAAGAACCCGTTTCTATATTTGTTAT
TTTCGTGTTATTCACTTTTGTAGTTGATAATTACAAATAAACCCCCCTGATATTTGACACTTGTGTCACCTTAAACTTGA
ACCATCATTTTATTCGTTGATGTTTTTACCTATGATTGACTTGAACATATTCTTACTTGCCTATTGATTCTCAATAATAA
AACACTCCCTGTGGGATTCGACCCCAACTCACTTTGTTGGGGGTATTAAAAACTAACGATTGTTGGCACTTAGTATTGGA
TGAAGTGTCCTGATACGTGAAATCATGGTTCAACTGGGTAATACACATGGTGGCCTAGGCATCTAAAACCTAAACCTTTA
TAACACTTGCCTTATGATAAGGTGGCTATGGAGGGTCAATGAGAAGGAGACAACTCTCTTGAAGGAGGTCATCTCTCACA
AGTATGGCCAAGAGAGCCCTTGGGTCTCTAATGAGGTGAACAATAGCTATAGAGTTGGTTTCAAGACATTAATCAACTCC
TTATGGACCCATCCCTCTTTTTATGAGGCCTTTCTTGATATGGCATTTTTGAGCAGCAATCCTATATCCAGTGTGGGTTA
TTGTTGGTCCTCCAGGAATGGAACATAATCTTTAGAAAACAACTCAATGATTGGGAAGTTGAAAGGGTTGCAAAATTTCC
AAAATTTGTGGGAGACTTTCAATGAAATACACTCATTCTGATTCCCTAAAATTGACTCACTCAGAAGATGACATCTTATC
AATAAAAAAATATAACAAGAAGGAGAACAACTCAGCATTGGGAGAAGCTCCAAAACTTTGAAAACACCATTGGAAAAATC
AGGTCCCTCATAAAATAAAGTTTTCCAGTTGATTGATGACTAAAAAGCATGCCTCACTCAGGAAGTCCTCCAAAAGAAAG
GAATAACTTTAGTTCCTAAATGTTTCTTGTGTAATGGAACTGGAGAAACCAATAACCACCTATTCTTATACTGCCACATT
ACAACTCAACTCTGGCAACTATTTTTCACTCTTACAAAGATTCAAATGACAATGCATGAAGAGACAGTCGATCTACTAAA
CTGCTGGATCAAAAGGGGAGAAGCAAGAGACAAAAGAAGTTGTGAATAATGATACCTTCATGTATTTGGTGGGCAATATG
GAGAGAAACAAATGAGAGATGCTTTGAAGATAAATCAAAGTACATTAATGATGTAAAATGGAACTGCCTAGTCTCCATAT
AATTTTTTTGGTGTAAAGAGAATTGTATAGATGAAACAAATGACTATGCAAATTTCTTCAGAGCATTGTAAATCAAGATT
CTATCTTTTCTTTTTGTAACAATTTTTAGAGGTGGCCGACATTCCGTAATGTTAAGGAATACAACATTACCTTGTGTCAA
AAAAAAACTTGTTTGTTCACCATATTTGCTCAGAGTGGGAAGAAAAATACATTGCTCATGAGATGTGTTAATTAGCCCTG
TAATCAAGGGTTAATTAGCAAACAACATTCACAATAAATTAACTAAATCATAATAGCGAGAGCATGTTGAAAATTCTCAT
GTAAAGTAGGAAATGTAATAAGACATTCATTCTTCTTCATCCAAATAGACCAATTTTAGATATGTACTTGATACTAAAAA
ATAGCACTGGTCTTAACTTGAAATGGGGGAGATAATATTCTATGACGGTGATTGCAATGTCTAAGTACTGTATACTTGAA
AGGGGGGAGATAATATTCAATTACAACATGAGTTTAAGTCGACAATCAACTTCTTATAATTTTTAAAGCTACTATTAATT
TTCTTCTATTGAAATTCCAGAACCCATCTGCTGGCGAACTAGACCTGTCGTTGGTTATCTTTAATGTGATGATTCCTACA
GTGATTTGTATCCTTTTTGTTCTTAATCACCTTTTTTTGGTTGACCCCATTGCAACTTAAGTATGTACAATACTTGCGTC
ATTCATATAGAAAAACCATCTCCAGATTCTTTCTCAATCTAAACTAGAAGAAAGGAACAAACATGTGACACTTAATCATT
TTGTATAAATCTTGATGGGCCTTTTATGGACTGTTTTGTACAGTTGGCATCACTCCACGATTATTAGAATGATATTCTTC
TTTGATCCTCGTATGCTCCATATTTAGAGAAATATTTCATTATGTTATTTCCATATGTCAAATATTTATTGCAACAGAAG
AATTTGTGTATGCCTTATAGTCTATGGCTTATAGAACATTGATGGGTACAATGCATCATAATTTAATGTTTTGAGGTTTA
TTTAACCTCTCCTTGATTAAGCATAAACATCTTGCATGTTACAATGAAGTGGTTGGACAAGAGACATAGATTTTTTTTCG
GTGGTTATCAGCTTTACCTTTCTCAAGTGGTGGTTTCAATGATGTTACAGATGCAAATTGCCTTGGTTCTGCATTGATGG
CCTGTTTACTTTTTAGGATGNNNNNNNNNNNNNNNNNNNNNNNNNNNNNNNNNNNNNNNNNNNNNNNNNNNNNNNNNNNN
NNNNNNNNNNNNNNNNNNNNNNNNNNNNNNNNNNNNNNNNNNNNNNNNNNNNNNNNNNNNNNNNNNNNNNNNNNNNNNNN
NNNNNNNNNNNNNNNNNNNNNNNNNNNNNNNNNNNNNNNNNNNNNNNNNNNNNNNNNNNNNNNNNNNNNNNNNNNNNNNN
NNNNNNNNNNNNNNNNNNNNNNNNNNNNNNNNNNNNNNNNNNNNNNNNNNNNNNNNNNNNNNNNNNNNNNNNNNNNNNNN
NNNNNNNNNNNNNNNNNNNNNNNNNNNNNNNNNNNNNNNNNNNNNNNNNNNNNNNNNNNNNNNNNNNNNNNNNNNNNNNN
NNNNNNNNNNNNNNNNNNNNNNNNNNNNNNNNNNNNNNNNNNNNNNNNNNNNNNNNNNNNNNNNNNNNNNNNNNNNNNNN
NNNNNNNNNNNNNNNNNNNNNNNNNNNNNNNNNNNNNNNNNNNNNNNNNNNNNNNNNNNNNNNNNNNNNNNNNNNNNNNN
NNNNNNNNNNNNNNNNNNNNNNNNNNNNNNNNNNNNNNNNNNNNNNNNNNNNNNNNNNNNNNNNNNNNNNNNNNNNNNNN
NNNNNNNNNNNNNNNNNNNNNNNNNNNNNNNNNNNNNNNNNNNNNNNNNNNNNNNNNNNNNNNNNNNNNNNNNNNNNNNN
NNNNNNNNNNNNNNNNNNNNNNNNNNNNNNNNNNNNNNNNNTTGTACAAAATAATTTAGTGTCACATGTTTGTTCCATTT
TTATAGTTGAGATTGAGACAGGGTCTGAATATGGGTTTTCTTTGTGAATGACACAACTATTGTTCATACCTAAATTGCAA
TGCGGTCAGCCAAAAAAACGTGATTAAGAACAAAATGGCTACAAACAAGTGTAGGAATCATCACATTAAAGATCACCAAT
AACAAGTCTAGATCGCCAACAGATGGACTCTGGAATTGCAACAGAAGAAAAGTAAAATTAGCTTTAAAAAACATAAGAAG
TTGATTATTGCCTTCAACTCTTGTTGTAATGGAATATTATCTCCCCCTTTTCAAGTATAAAGTACTTTGACATTTAAAAT
CACTCCCATGGAATCTAAAATACGAAAATAAAGGTTTACAAGGTGAAATATATGAGTTTACAAACATGTTCTATTGAATT
AGTTTCAATGAAGGACCTGGAAATTTTACAAAAGCCAAGAAATCAAACGCAACATATATTGACATTTCAATTCAAGGTAT
AGTTTCAAAATAAGATTAAAGGCTATCATAAAAGTACCAAAAAAAATTTAACACTTGGAAACTGATGTTTTTATTTGGGT
CAGTGGTTGGGTGGATGACAACACTTTCGACTTGCTTTCTTAAGTTATAGAAACAAGCAATTAAGGAACTAGAACAACAA
TATTATTGGGGTGAAACAATTTTTAAATGGAAAGATCTAGGAGAAGAAAATCTTTAAACATTTAAGAAGCACCACGATTG
TTGATGTAGAAGGATAGTAAATTTAGAGTACAATCATCATAAGAGTCTTTTGAAAAAATATCATTCCCTCTATGGGATAA
GCCTATGAAATATCTACAACACCTATACTCCTACAATAAGAAAGTTGTAGAAACAAGTTTGATTGAAAAACAAAAGCAAA
CAACGACTTTGAAGAATCCGAAACTAGAATCCTATTTATTAGTCAATCAAGTGAAATTTTATCATTTGACTCCTCTAGGT
AAAATTACTATAGTGAAACAGAAAGAAACCTAAACCCAAATAGACAATAATTGTTTACTCTATAGATTATGAGAGAAAAA
CTAATGTTTGTTTTAAGAACGTAAGATCACCCCATACAAGATCAATTGCAAAAAAAAGGACGAAAAATAACAATCAAGAC
ATAAAACATCTCAAAACAGGGAAATAAAGTTATGAAGCTATTGGATACTATAACCAAAGTATAACTGTTATATAAAGTAA
CATAACATGCCTAATTATATCATTCAGGTCTACAAGAATTTCAGGGAGGGCAGAAAAATAAGTTTTATGTTCACCATATT
TTCTTAAAGAGTGGAAAAGAATACATTGCTCATTAGAAGTGAATGATAGCCTAGTAATCAAGCATTAATTAGTAAACAAT
CTTCATGATAAATTAATCAAATCATGCTTGCCAAAATATGTCAAAAATTCCCATCTATACTAGGGAATGCGTTAAGACAT
CCAATCTTCTTCATCTAAATAGGCAAATTTTGGAAATCATATATCATATCATATCATCTATAAGAAAACCCTCAACCCGG
TGATGTGGCACCTCAAGAAGCAAGGATTCTCTTTTTATTTATTTATTTCAAAACCTACCCTTCCCCTTTGCAATAGGAAG
GCGCTTCAGCCCTCAATAGCCGCTTCTCGCGTTCATTGTTTTACCACTCTTGCCGCTCTTGCTAAAAGTTGCACCTGTTT
ACAATAGCCAACCCGCCTATGTGGAGCCCTCACAAATCAAGATTCTTATTTAACCATTCTTAAAAGGAACAACCTTATGG
AAAAGTAACAACTTTTCACAAAAGTCACAACTCTTTAGAAAAGTCACAACTTTTCGCAAAAGTCACAAATTCTTAATTCT
TCATTCACAGCTTAATTCCAATGCACCAAAAGAAGAAAGAATAATAGAGAAAATTGATTTTAATTGCAATGCAGCATTAT
TACTCTAGAACATCTCAATCCATAACTCATACCAATGCTGCAATGGTTGAATTCATTACATTTAGTTCTTTAGTAAAAAT
AACTTGTTTGTCTACGATGGTTATTTTTAGGGTTTTTTCGGCTATAGGGGAGTCGAATTAAAATACATTAATTAATCTTC
TTATGAAGTGAGTTCCATTCCTCAAAGTTTTTGTCCTCTTATTTCATGATGCTTAATCTTTAATGTAAGTCATAGTGATT
CATATAACTATTGTAATTTATTTTTAATATTTTGTTTACTTTTTTAACTTTGTGAAAAATTCCATAAAGGATGATTGAAA
ATTGTTCTTCTCTTTTGTCCCTTTCTACAAGTTTCTTTATATATACAAAGAAAATTGATTTCAATTGCAATGCGACATTA
ATACTCTTACACTTCCGAGTCCACGACTCATAATGTTGCTTGAATGGTTAAATTCATTACATTAGTTCTTTAGTGAAAAA
AAACATCTATTTCATCCACTATTATTTTGTAGGGTTTTTCTGTTGTAGGGGTGTCAAATTCAAATACATTAATTAAGCTT
CCTATGAACTGTGTTTCATTCCTCATATTTTTCTTCCTCCTATTTCATGAAGCTTAATCTTTTACTGTAAGCCATATTGT
TACATGCAATTATTGCAATTTTATTTTGTTATTCTGGTGACTTTTTTACAACTCTGTTAAGAAATCCCATAAGGATGATT
GAAAATTCATCTTCTATTTTTTCCCTTTGTACAAGTTCCTTCTTATACTTTTTGGGAAAATTTCTTGTTGGTTGTGCAGA
GGCGAAGCCAGGATTAAGAGGTTGGAGGTTCTAAATTTCGTTAATAATCGTCAATCAACTTTGATAGTAGTTAATAAATT
AATATGCATAAATATTTAATTAATTTTCTAGTACAAATATAGGATATATGAAAGAGTTATTGAGTTCATCCGAACCCATG
AACCCCCACCTACCTCTGCATGTGGATGCATATTTGACAACATACAACAACAAATATGTGATCACTTATATGAAACTCAA
TGGTGAAGGTTTTTAAAGGACCAAAGACATTGCTCTCTTACTTGTCATAATTATTATATTATTTTGATTGTGTTATATTA
GGTACAATCATTTTGTATAATATTGCACTCTTCCTAGAATACTAGTATAGAGACAATTAGTCCACTTCTTGTATCGCAGG
TTGACTAGTTTTCTTATTTCTTCCTCTCTTCTTTTTGGGCATATTAAAAGATAAAATTTTCTTGAAATGAATACATGCCG
AAAATACAATATAACAAAAATAATTTTATGGGTAATAAATATGCACATTAACGAAGAGCGCTACAACCTTTACTGACATT
AATTAATTGTCATTATATTCAATATCACTATAGACTTTAGGGACATTTATAAAGAGCACTAGTTACCTATGAAAAATACA
TATTTAGCGACATTAATATATTAAATGCAGTTAAAGATCATTTTTGTTGTAGTGATAACTCTTTCTTTTGGCTTCTTTCA
ATTATATTTGTGAACTATATACTTGGATACAACCCGACAGACTATCTTTTTGAAAAATATGTTAAGTAATTTTTCTTCTT
AATTGTTACGAAAGTAAGGTCGTATTTACAATTATCTTTGGATATTTGTGAGTTCAACTGCTCAAAAAATTATACCGTGT
GACTTTAATATTGTATGGATCAAAATTTTGATTTACGATACCCAGTTGTGACGAGTTCCATTGAGATGTCACCTATTGCT
TGGTTGATTATTGCATTAATTCTTTATGACTGCATACTATAACCATAACAATAACTATGATTCAATTCCCAATAAGTTGG
GGCCGCTGATATGAAACCTAAGTAATAGTAATGACTATTCTGAGACAATGAGAAAAAACATTTATGATACTAACAATTTT
AGGGTCATTTTAAACATATACATGATACAACATACTATAATAAAAAAGAGATTGATGGAGGTTCATAAGAAAGGAGCCAA
AGGTCCCCCATTTGAATATAGTAAATTAGGTTCTTATATGGACGTGATGTTCCATTTTACTTGGGATTGCAGTTGTTTGA
AGCTTTTTTGGTCTCTATTTTAACGTATGATGTTGTTCTTTATAACTTCTTGGAATTTAGAAAATTTCGTTACTTCTGAC
CAACTATTTCCATGGAGATTTTCTTAGACTTTTTCTTATACTTAAATCTCTCTATGAATTATATTTTTTGTATAACAAAA
AAGATTTAAAAATGTAGCACTTTAAAATATGGGGAATCACTTTCCCTTAAAATAAAATGTTCTTGACAATGTAATGTATG
TTTCATACCAAATGGTCATATGTAAGCTTAATAAAATAGTTCAATCTTGTGCGAATAACGGATAATTTACCTAGTGTATT
TGATACTCCAAAACAGCTCTAATCTTACCTTTCAGGTTTAACAGAGGAAATTAATACTGCTCAAACTGTATATAGTTCCC
TTGTGTATTAAATTCAACAAGCTAGCAAGTCAAAAAATAGAGGTCTCCATAAATTCATCGCATCCCCACAAATGCAAATA
GAACATTATAAAACATTTCACCTATACATCAATAGTTCAGATAATCATTAAAGTCTCCATCAATGTATTATCTTCTATTT
ATTTACAAGTGAGTTATGTCGGAGCACGTTCTTCCTTTCTGTAGGTGCTATTGGGAAGGGATGAAAACAAGAACTTACAA
ACATGATCATGTCTTCTAGTCAAGTAGAGGGAGCGATACATAAGAACTGTTGAGAATTGAATAAGAAAAAGTCTATGTTA
CTAAGTGGCTTTGTAGGGTAAATTATTTACTGTGAGTTTGAATAAGTCTTTTATGAGAGTTCAAAGAGTCCTTTTTAGGT
TGTTATTTGGTTGCTACTTTTGTGGCACTTTCCTAGTTTCTAGTCAAGTGGGAGTCATGGATAGCTATTATCTTTCCAAG
TTTGTAATGCGATAAAAGCAGATGTTTCCAGTTAATAAGGAAGGCACTTCTAGAAAGTATTTCCTTCGAATTCTTTGTGC
AGATGTATGTTTTGTAATTAAAGAACCTTTATATTTCCTATATCGTGGTATCATAGAAAGAATTCGGTCTTTGACCGGGT
GATAAATAGATAAGGAACAGCCAGGGAGAGAAATATAAGAAGGAAAAAAAAGTTATGGTAGCAACTAGTATATCCTTATC
TTCACAACCCCTCATACCCGTATTCAATGGTGAGAATTATGAGTTTTGTAGTATCAAGATGAAGACCTTGTTTAGGTCTC
AAAAATTGTATGACTTGATCGAAGATGGGTTCACTAATATAGCATAGTCGAATGCAGAAGAAGAGAAGAGATTAAAAGAA
ATCATAAAGAATGATCCAAAAGCTTTGTTCTTCATTCAACAAGTTATTCATGGGTCAATTTTCTCAAGAATTGCAGCAGC
TACTACCTCAACAAATTCCTGGCTGATTTTGAAAAATGAGTTTCAAGGTTCTGCAAAGGTAATTACTATGAAACTACAAT
CTCTTTGTCATGATATTGAAACCTTGTTCATGAAAAACAATGAATTTGTGCAAAAAAAAATTATCAAGATTTAATGGCAT
AGTAAGTCAAATGAAATCATATGGTGAAGAGATAGGTGATATATTTGTAGTTTGAAAAGTTTTAAGAATTTTACCTTTAA
AGTTTTGTCATGTGGTTGTAGACATAGTGGAACCAAAAGACTTATCTAAGTTTTTATTTGATGAACTAGTGGGCTCTTCG
CAATCTCACGAGTCAGGGATCAATAAGTCAATAGAGAGAATTGAAGAACAAGATTTTCAAGTGAAGGAAGATCATCCCAT
TTAGAATGAGAAATCATTAGAACAAGGAGCACGAGGATGTGGTAGAGGCAGAAGCCAATCTGGGTAGACAAATAGCCACA
AAAGTGGAGTGTAGTGTAACAAATGCCATATGTTTGTCCATATAGAAGCTAACTACTTGTATAAAAATGATCAAGCTAGT
TATGCTGAGGAAGAAGAAGAAGAAAGCGTACTTTTCATGGCTCGCTCTACCACAGTATATTACAAGACTGGTGTTTGGTT
TGTGGAAAATGGATACTCCCATCACATGCCGGTGATAGAAAATAATTTAAGGAGTTAGACGAGACAAAAAAGAGTAGAAT
TTGGCTTGGTGATAATAAGGAAATTCAAGTTGAAGGTGAAGGTAATATTGTTGTCCAGACTAGTCAAGGTAAAGTGAAAG
TTATTCTAAATGTGTTATTTGCTCCTAATTTGGCACATAACTTACTAAGTGTTGGGAAATTGTTGAGTTGTGGAATCTCC
GTCTTGTTTGATTATGAATCATGTGTTATTAAGAATAAGAAGTCTGGTCAAATCTTAGCAAATTTTCCCATGACAGATAA
TAAAATGTTTCCACTTGAAGTTTCTAAAGTTAAACAAGCTTTTGATTGTTTGTGAAAACAATTTTGATGAATCTAAGCTG
TGATATTTGCGTTATGGACACTTGAATATGAATGGATTGAGATTGCTAAGTCCAAATAAGATGGTTTATGGTCTGCCAAA
TATAGGATCTGTTGAAAATACATGTGAAGGTTGCATATATGACAAGTAAAATAGAAATTCTTTTCATGTTGGAAAATCCT
TAAGAGATACTAGTTGTCTTGAAATTGGTCATGCAAATTTGTGTGGTCCTGTGAAAAAATAATCTCTCAGTGGTTCTCGA
TATTTTTTATTACTAACTGATTATTACAGTAGGAGGAGATGGATATATTTTGTGAAGCTTAAATCAGAAAAGTTTGCAAG
ATTCCAAAAATTCAAGGCTTTGGTCGAAAACCAATTTGGTAACAAAGTTAAAGGTTCTGTGCACCAACAGAGGAGGCAAG
TTCTTATCACAAGAATTTAACTTTTTTTGTGAGGAAAATGGAATTCACAAGGAATTGACTCCACTTTACACTATGGAGCA
AAATGGAATTGCTTAGCGGAAGAACTGAACTGTAGTGGAGATGGCCAAGAGCATGTTAACGAGTAATGATCTTCCAACTC
AATTTTGGGCCGAGGATTTCCACACTACAACTTATCTGCTTAATATCTCTCCGACAAAAGCAGTCATGGGTCGAACACCT
TTTGATATCTTGAAAGGTAGAAAGTTGTGGGTAAATCATTTAAGAATTTTTGGTTGTATTGCATATGCTCTAATAAATTC
TCGACCTTATAAAACCCATGATGAAAATTCAAAAAAATGCATTTGTTTCGGATATTGCTCTAAATCTAAGGCTTTTAGAT
TGTATAATCCAACAAATGGTAAGGTGATTATCAAGAGAGACGTTGCTTTTGATGAAAAGACCTACTGCAAATAAGAAAGC
AACAACAAAAGTTCAAAAGTTACAATGGAAGATCAAGCCTTTCCTACTGAAGAAGTAAGTCATTCTCTTGCTAATAGTCA
GTCTCTTATTAATACTCTATCATGGCCCCAGTTTACATCCTGGACATTGTCGGCAATCGAGAATCATTGTTGGTCCCCAA
GCGAACCCTCATCATGAGTGACTATAAGAGGAAAACTTACTCAAACAATAAAATCTTAAAACCGAATTAAATTCCTTAAA
ACTCAAATACTTAACTTCATAAAGTCTAAAAAGTACTCAATAGAAGTATTTATAGTTTGTAAAACAACTGAAAGAAAGTA
TAAGACTCCTCAACTACTACTATCTATGAAGCCGCTAATATTATAGAAGGATATCAGGACAAGGCTTAGTATATCCTAAC
AACTGAAAAGTAAATGTGGATCCCTCCAGAAGAAAGGAGGCTGTAACTAGAACCTACAAGGGGTATCAACGGAACGCCTG
TTGATGACCCTGAACACCTACATCTGCGTAATGAAAGATGCAGTTTGAATGACGTCAGTACATTGAATGTACGAGCATGT
AAGGGGAACGCTGCAACATAAATATAAGCTTCAACTGATAAAAAGAAAGACATACTCACCTTGTCTCAACTAAACTTAAA
TCAACTCAATATGAAAGCAGTGATAATAAGATGCAGTGATAATGAACAAGAACTCAAACTAGATCGAATTACAATAATAA
ACTCTTTACTCATATTTGAGAGATTCTCTAACCAACAACCATCACTATGAGCTACATGATGATACAACATCTTGCCCACG
CTGCCAAAACTGTCCTATATCTTGCCAGGGTAAAGAACTCCTCAACTAAGTGGACCCACTAAGCTATGCTTAAAAGCAAT
AAATAATCATCTAAAAAGTATGATCCTTTACCTATATTGGCTACATGGTTTATGAGGAATGTGAGTTGTCTGAACTCATC
CCCAAATCGGTGCTCAATACTACACCCAACAATATATACTCATGCTCAATGTTTAAAAACATACTATTCCTCTATTTTGA
GAAACTGCTCAAACTATCCCCTTAAAACAGGTAACTAGTCAGAATATCTTTGAATTCATAAAGTCTTTTTTTTAATCAAA
TTTTATTTTTTATAAATGTAAATATGATACATTTGGGAATACTTAGTTCTCTTATACTCTAATCGATTTATAATTGAAAG
CTCTTTCTCGAAAGACATCTTTTACTTCTTGAAAGCTCAATTTTAACACTCATAATTGGTTTTCACACACTACTCAAAAC
TTGTAATTCAAAATGGGGTTCATGTTAAAATAAAGTCATGAACGAAAATATATTCAAGGACCTCAATGACCTCATAGTTA
TTAATACTCAGAACTCAATAACTCAAGGACTCAAGAACTCAGAACTCAACGATATTACTCTTCTCACGAATACTCAATTC
ATAGAGTTCATGCAGAATTATGCATATTAACAACTCTAATAAAGGGTCTCAATGACAATATAGAACTCATGAGTACAACT
CTTCTCATTCACATACTTACATCCTCAAGACCTAGTTCAAAACTAAAGTTGATTTCAAAAGAATACTTAAATTTGGCTCA
AAGGACCCTCTTCAAATTTCCTCTTAATCTCTCTTTAATTTGAAATGTAAATTAAAAAGTCTATTTAAGATATGAATGAT
CTCTCAAGGATTAATTAAGATTTAAGTGTGGAAATCAAGGAGAGAACATAGGTAGGATTCGAGGGAACAGACACGAAAAG
AGGGATGGAAGGGTAGGGCACTTGGCGACCCTGGCTCACAGAGTGGCATGGGGCGCAAGCCCCAAACCTACTGGGCAGTA
GCTGGGGCGCACTTCTAATGCGGTGCGCCCGACCCTAAACTACAAACCAGTAGTTTGGGCGCAATGGTGGTGCGACGCCC
TACCCCTCTACTGTCACGACCCAGGAGTACCCCGTAGACGTAACATGGCGTACAAGACTCCAAAAAGTCTCATACAATAC
CTTAGCGTATAATGAACATAAGATAATAGAAAAATATGAAAAAATTTAAAACTTTATACAATCGAAGTCATTTTAATAAA
AATAAGCGGAAGTCTTTCTATACTTTTTCTCAAACCATCTAATGCAAATTTTAGAATAAAACTCTTTGGACACAGCCTAT
ACAATGGTCTCAAAATGAAAATAAAAGACATAAAGGAAATGGTTGGTTTGTCCTCAAAGATATGATGACTCACCAAGGTC
TTTAACTCCGTAGCTCCTTAGAAACCTATCTCCAAAGTAGCACTCAAGTCTCGAAACCCTACATTTGATTAGAATGTAGG
AAAAGTATGTGTTAGTAGAAAATGTACCAAGTATGGTAACTAGCATAACCATAAGAGCATAAGACAAGGGTTAGTGAATT
TAAGACGTAATCCAACATCATATGAAATACTTCATGAAACATGAATCATAACATAATAGACAATATCATAATCATAATAA
GCAAAGTCTCGAACATAAGAATCATATAAGCATTATTTGACTCTTAGTCATCTTTAACAAGATAGGACCACACTCTTAAG
TAGCCTCAAGGCACACTTGTGCAATGCATGAAAGGGATCCCATACTACCCTTCACACTAAGCATAACCTTGAAGTCATCC
TAGTCATACGTACCCTCTTTGGTCTCCTCATTAGCTCACTTCTCATAACCAAGGGAATCTCTAACCTTTAGTCAATCCTA
TCATGGAAGGCAACTATAGCAGCAATCCATCAAGCACACATTATAAGCACAAATCATAAAAAATAGAAAAAAAAGAAACA
TACCATGGATATCTTTAGAGCATACTTGTGCAATGCATACGAAAGATCCCATACTCTTAACCATACTAAGTAAGCTACTT
AAGTACCCATATTTCACAACTCATACTTTTATCTAGTCTACTACACTATTTGGGAACATAAGCCTTAACCGACATAGACC
ATGTGAGCTAACATCGAATTCAGTGTCTACCCCACACCGAAAAGGGGTTGTTCTACTTCCCGTGGGTTGAATTATACTCT
TAACTTGGATGAAAGCAATGGCTAAGTAACCTATGTGGGCACATAGTTATGTGAAACGGAGGGGCTTCCATCTCATATTC
ATATCCAGTTGGTTCTAGGCATTAAGTCCCATTGAGTTCACTTTAAGTCTTGACCTAAGTTCATATTCGTGGAAGGGTAT
GTTGACAGTAAACCCACATAGCTCATTCTAAAGCTTCTAGGTTCATTAGGGGAGACTAGTCTTCAACCCTTAGAACTACT
ATAGGTGACAAACCTTTCACCAACCATCATGTTCATGCCTAAGTGTGTATTTGGAATTAACCTTACAACAACACTAAAAC
TAGGTCATGAGCTCATTAACTTTACTCTCAAAGTGTCTCTAACACCTGTACTAAACTTCATAAACCATGTATACTATCAT
ATATTTCCCCTTCTTAAGGTCAAAGGTCATTTAAGTCAACAAATCTTGAATAACTACATTAGACATGGATTTATGCATAA
TTCAAGTAGTTTAATTACTACAAGTCTAATCTCACACTTCACCTCCTNNNNNNNNNNNNNNNNNNNNNNNNNNNNNNNNN
NNNNNNNNNNNNNNNNNNNNNNNNNNNNNNNNNNNNNNNNNNNNNNNNNNNNNNNNNNNNNNNNNNNNNNNNNNNNNNNN
NNNNNNNNNNNNNNNNNNNNNNNNNNNNNNNNNNNNNNNNNNNNNNNNNNNNNNNNNNNNNNNNNNNNNNNNNNNNNNNN
NNNNNNNNNNNNNNNNNNNNNNNNNNNNNNNNNNNNNNNNNNNNNNNNNNNNNNNNNNNNNNNNNNNNNNNNNNNNNNNN
NNNNNNNNNNNNNNNNNNNNNNNNNNNNNNNNNNNNNNNNNNNNNNNNNNNNNNNNNNNNNNNNNNNNNNNNNNNNNNNN
NNNNNNNNNNNNNNNNNNNNNNNNNNNNNNNNNNNNNNNNNNNNNNNNNNNNNNNNNNNNNNNNNNNNNNNNNNNNNNNN
NNNNNNNNNNNNNNNNNNNNNNNNNNNNNNNNNNNNNNNNNNNNNNNNNNNNNNNNNNNNNNNNNNNNNNNNNNNNNNNN
NNNNNNNNNNNNNNNNNNNNNNNNNNNNNNNNNNNNNNNNNNNNNNNNNNNNNNNNNNNNNNNNNNNNNNNNNNNNNNNN
NNNNNNNNNNNNNNNNNNNNNNNNNNNNNNNNNNNNNNNNNNNNNNNNNNNNNNNNNNNNNNNNNNNNNNNNNNNNNNNN
NNNNNNNNNNNNNNNNNNNNNNNNNNNNNNNNNNNNNNNNNNNNNNNNNNNNNNNNNNNNNNNNNNNNNNNNNNNNNNNN
NNNNNNNNNNNNNNNNNNNNNNNNNNNNNNNNNNNNNNNNNNNNNNNNNNNNNNNNNNNNNNNNNNNNNNNNNNNNNNNN
NNNNNNNNNNNNNNNNNNNNNNNNNNNNNNNNNNNNNNNNNNNNNNNNNNNNNNNNNNNNNNNNNNNNNNNNNNNNNNNN
NNNNNNNNNNNNNNNNNNNNNNNNNNNNNNNNNNNNNNNNNNNNNNNNNNNNNNNNNNNNNNNNNNNNNNNNNNNNNNNN
NNNNNNNNNNNNNNNNNNNNNNNNNNNNNNNNNNNNNNNNNNNNNNNNNNNNNNNNNNNNNNNNNNNNNNNNNNNNNNNN
NNNNNNNNNNNNNNNNNNNNNNNNNNNNNNNNNNNNNNNNNNNNNNNNNNNNNNNNNNNNNNNNNNNNNNNNNNNNNNNN
NNNNNNNNNNNNNNNNNNNNNNNNNNNNNNNNNNNNNNNNNNNNNNNNNNNNNNNNNNNNNNNNNNNNNNNNNNNNNNNN
NNNNNNNNNNNNNNNNNNNNNNNNNNNNNNNNNNNNNNNNNNNNNNNNNNNNNNNNNNNNNNNNNNNNNNNNNNNNNNNN
NNNNNNNNNNNNNNNNNNNNNNNNNNNNNNNNNNNNNNNNNNNNNNNNNNNNNNNNNNNNNNNNNNNNNNNNNNNNNNNN
NNNNNNNNNNNNNNNNNNNNNNNNNNNNNNNNNNNNNNNNNNNNNNNNNNNNNNNNNNNNNNNNNNNNNNNNNNNNNNNN
NNNNNNNNNNNNNNNNNNNNNNNNNNNNNNNNNNNNNNNNNNNNNNNNNNNNNNNNNNNNNNNNNNNNNNNNNNNNNNNN
NNNNNNNNNNNNNNNNNNNNNNNNNNNNNNNNNNNNNNNNNNNNNNNNNNNNNNNNNNNNNNNNNNNNNNNNNNNNNNNN
NNNNNNNNNNNNNNNNNNNNNNNNNNNNNNNNNNNNNNNNNNNNNNNNNNNNNNNNNNNNNNNNNNNNNNNNNNNNNNNN
NNNNNNNNNNNNNNNNNNNNNNNNNNNNNNNNNNNNNNNNNNNNNNNNNNNNNNNNNNNNNNNNNNNNNNNNNNNNNNNN
NNNNNNNNNNNNNNNNNNNNNNNNNNNNNNNNNNNNNNNNNNNNNNNNNNNNNNNNNNNNNNNNNNNNNNNNNNNNNNNN
NNNNNNNNNNNNNNNNNNNNNNNNNNNNNNNNNNNNNNNNNNNNNNNNNNNNNNNNNNNNNNNNNNNNNNNNNNNNNNNN
NNNNNNNNNNNNNNNNNNNNNNNNNNNNNNNNNNNNNNNNNNNNNNNNNNNNNNNNNNNNNNNNNNNNNNNNNNNNNNNN
NNNNNNNNNNNNNNNNNNNNNNNNNNNNNNNNNNNNNNNNNNNNNNNNNNNNNNNNNNNNNNNNNNNNNNNNNNNNNNNN
NNNNNNNNNNNNNNNNNNNNNNNNNNNNNNNNNNNNNNNNNNNNNNNNNNNNNNNNNNNNNNNNNNNNNNNNNNNNNNNN
NNNNNNNNNNNNNNNNNNNNNNNNNNNNNNNNNNNNNNNNNNNNNNNNNNNNNNNNNNNNNNNNNNNNNNNNNNNNNNNN
NNNNNNNNNNNNNNNNNNNNNNNNNNNNNNNNNNNNNNNNNNNNNNACTTAGACAATAAAGAAATGAGATTTCCTAAGCA
TTCAATAGCCTCCTATTCATAAATATTATGCGCTTCACATTTATGAACAAGACTCTACTAGACGTGGTTTGAGACAATCC
TAGAACCATTCTAAAACCTGTGCCCCGATACCAAGTTTGTCATGACCCAGGAGTACCCCTAGACGTAACACGGCGTACAA
GACTCCAAAAAGTCTCATACAAGCCCTTAGCATATCATGAACATAAGATAATAGAAAAATATGGAAAAATTTAAAACTTT
ATACAATCGAAGACATTTTCATAAAAACAAGCAGAAGTCTTTCTATACTTTATCTCAAACCATCTAATGCAAATTTTAAA
ATGAAACTCTTGGGACACAGCCCAAACAATGGTCTCAACATGAAAATAAAAGACATAAAGGAAATTGTTGGTTTTTCCTT
GAAACTATGAGGACTAACCAAGGTCTTCAACTCCTTAGCTCCTTAGAAAATTATCTCCAAAGTAGCACTCAAGTCTCCAA
ACCCTACATTTGATTAGAATGTTGGCAAAGTATGTGTTAGTGCAAAATGTACCAAGTATGATAGCTAACATAACCATAAG
AGAATAAGACAAGGGTTAGTCAATATAAGACATAATCCAACATTATACGAAATACTTCATGAAACATGAATCTTGACATA
AGAGACAATATCATAATCATAATAAGCAAAGTCTCAAACATAAGCATCATATATGCATTATTTGACTCTTAGTCATATTT
ACCAATATAGGACCATACTCCTAAGTAACCTTAAGGCACACTTGTGCAATGCATGAAAGGCATGCCATACTACCCTTCAC
ACTAAGCATAACCTTGAAATCATCCTAGTCATACTTACCCTCTTTGGTCTCATGATTAGATTACTTCTCATAACCAAGGG
AATCTCTCACCTTTAGTCAAACCAATCATGGAAGGCAACTGTAGCAACAATCCATAAAGCCCACATTATAAGCACAAATC
ATAAAAATTATAAAAAAGAAACATACCATGGATATCTTTAGATCATACTTGTGCAATGCATAAGCAAGATCCCATACTCT
TACCCATACTAAGTAAGCTACTTAAGTATCCATAGTTCACAACTCATACTCTTCTCTATTCTACTACACTATTTGGGAAC
ATAAGCCTTAATTGACATAAACTATGTGAGCTAACATAGAATTCGGTATCTACCCACCAAACGAAAAGGGGTTATTCTAC
TTGCCGAGGGTAGAACTATATTGTTAACTTCGATGAAATGAATGGCTAAGTAACCTATGTGGGCACATAGTTATGGGATA
AGGAGATTGCTTCTAGAAACCCACCCTCTACTAACGGAGGAGTTCCATCACATGAGACTTCTTTTAGAAACCCGCCCTCT
ACTAGAGGAGGGGCTTCCATCTCATATTAATATCCACTCGGTGCTAGGCATTAAGTCCCATTGAGTTCACTTTAAGTCTT
GACCTAAGTTCATATTTATGGAAGGGTCTCTTCACACTCAAACCACATAACACATTCTAAAGCTCCTAGGTTCATTGAGG
GAGACTAGTCTTCAACCCTTAGAACTACTATAGGTGACAAACCTTTCACCCACCATCATATTCATGCCTTAGTGTGTATA
TGGAATTAACCTTTTCACAAACCTACAACTAGGTCATCAGCTCATTCACTTTACTGTTAAAGTGTCTCTAAAGCATGTAC
TAAACTTCATAAATCATGTATACTATCATATCTTGCCCCTTCTTAAGGTCAAAGCACTTGTTAAGTCAACACATCTAGAA
TGACTACATTAGACATCGATTTAAGCATAATTCAAATAGTTTAATTACTAAAGTCTAATGTCACACTTCAATTCCTTGAG
GTTCAATTCATACTTTCAATCATCCCACCTAGTGTTCAAGCACTACACTTGGATGTCCCCCTAACCCATGTGATTCGATC
TCTTTATGCATTCAAACATTCATGAGGCAATTTACGTCGTATGGTCTTATCATAGCTATTATATCTAACAACCTACCATT
ATATCATAAGCTTCACTCTTGGAGCCTTATCTTACATATTTCCTCATATTTGATTTGCCTTCAAGATCCTAGAGCTATTA
CTAAGTGAGAACCCTTTTCGTGTGAAGTTCTTCTTCATGTCTAACATCATGTCCAGAATTCTATATTAGACAATGATATC
ATCATGACTTAAGGAATTCTATTACTTCTTACCATCTATGATTCATAAGCTGAATTAGGTAGATAAGGGTCTTTCATCAC
ACTTTTATTCATTGGCCTTATACTCATATGTAGAATTTATTGTCAGAAGCCTTAGTGATCACCTTCACAACTACAAGACC
AACACCCAAGTTTTACTTCTTACTAACTTCATCCTTACCTACATTTTAAGGTGTTTCAATCACATTCTTCTTTACTTGGT
GTTTCTAGATGCAATTCATCAAAAAGATTCAACTTTAGCTTTACTATTCAAGATCAATCATATTCAATAAAGTCTATTTC
AATTCATGATTATATGATTCTAAATTTGATCAATTACTACCCATGACATTGATTTAGGAAGATCACCTATAACCTTCAAT
TTCACCTCTAATGGCATAAACTCACAAATTATCACATTCATAAAATAGACTAGGGTTTACCATAGAAATCATATGAATTC
ATCAATATATCACAACTCAGTGTTAACACAATCATAATTAGGTATTATTCACTAGATTGGAATCATACCTAAGCCCTACC
CACAATGTAAGAAGAACCCTACTAGAATTTGGTTTTTGACTTCACAATTGGGGGGAAACTAAGGGGGCTCTATGGGGGAA
CAAACCATAGATGAATAAGATAACATACCTTAATTCAAAGCCATGATCAAGCTCTCATCAATGGAGGAATTTCGACCTAG
GTTGCTGCCCTCTTCTGTTCTCTTCTTCTCCTTCTTCTTCACTTCTAGAGAGAGGATTTCTTGGAGGGAATTTGGGTAAT
TTGAAGAATGGGTTAAATTATTTAGTTTAGGGGCGTAGTAAGGTTATATATGTGGTTAAATAGCTAACTAACCGACCTAA
TTTATCCCCTAATTAATTAACTAGTGAACCCCAAAACCCCTAACCTAAAACTCAAACATAATAAATGCACCTGACCTACG
CCCCTCCACCCACGGACAGTGACTGCATCTATTGATTGTGACTCACCTCAGTAGGTGAGGTCTGCTACTCAAAAATTGCA
GGCCAATGCATGCCTTGACCCAAAACCCCAACCCACGGAGCGTGGGTCCACTCACGGCAAGTAGGTGGCAATCATGAGTG
TTGCCTCATTTGACAGCTTTTAAGGCTGTTTTGAGGTCCTCCACAAGGACCCCTTGGGTGGTCCTTGGGGAGTTTTACCT
TGATGCCCTAACCCCTAAACCTCTATTCTAAGTGCAGGAGTAATCTTTATGTGTTTTAACCCTCATACCACACTCCAAAA
CGCTTATGACAAGCTCTAGAAACCCCTAGTTCAACTTACTAGTTTTTGGGGCATTACATCTACCCAATTTTTGATGAATT
TTCTTGCTCAAATTCAAGGTCTAACTTGTTTAGAATCAAATTATTTACCCCTGAACTCGTTTGGATTAATAAACCCAACA
CAAATAATTTAAAACCCACTCAAATTCCATCAAGAGGAACACTCCTTTGCAAAATCCTCACCTCGAGAACTCAACAAGAC
TCGATTGTTAAAGAATGAAGCTAAAACCTCAAGAACTCAATCAAACAACTTCAAGAACGAATTTACAAATATAAATCACA
TGATTGGCGTGAGGGAGAACATACCCAACACTATGAAAACTTACATACCTCGAAGAAAACTTGTTCTTGTCGAAATTTTA
AAATTCTTGAATGAATGCTTGAAACCCTTCTCCTTTCTCCTCTTAAACTTGCTCTCAAAACCCCAAACACTTTTTGGAAT
CAATAAAACTGATTTCCATCCGCTTAGACCCTCTATTTGGTCTAAAAAAAACGTGTTAGGGTAGTGGGGTAAGGAAAACA
CCAAAAAAACCCTCCTTAAGACAGATGAAAAGGCCTTATCTGGAGAGGATGCATTCAAACGACCATAACTCCTCCACCCA
AACATTGATTTTAGCAAACTGGGCGGCGTTGGAAAGAGCACTCAAAGATCTTCGATTTGATACCTCATGGGTCACCTAAC
TATGTATGTGCTAAAAATTATGGTCGTTTAAAGTTGACACAAAACATAAACTAAAGGATGACATGAACGAAGCTCTCTTT
AGCTCTTTTTGAAACTCAAGGGGTTACATCTATTAACCTTAACACCTAAGAAAATTTAAAATTAGTCGGTAAATTCTTAT
TCACAAATGAAGAATGGTTAAGGTCTTAACTTAAACATTTTTGGGGTGTTACAATATCTCCCCCTTGGTATCATTCATCC
TCGAATGATGGCTCGAGTGGGAAATGGAACGGGGTTACTCTTACTATATCTCTAGCTTTTGAACTTGCCTACTAACATAG
GCGGAACTCTTTCACCTAGAGTGGGAACTCTCTATAGTATATAAGTAAATAATGATGTTGTTTTGAACATAGCCACACTC
TATGTTAAGTTATATTATCTCAAGAAAAGGAGGTCTAGGAATGAAGTAAGATTAGGAATAATATGCCTCTTGTAATAAGA
CTGTTAGTTGTTAAGCTTAGCAACACTCCTCAACTATGCTCTTCTTTCCTTATTACCATACTTCATTGACTGTAACTCAT
AGCTCCCACAACTATACATGACTACCCTTACCAAGGTCTGAGCCTAACGGTATGCTCTTACTATATTCATGCTTAACCTA
AAATCATAAGGCTTGGCTTCTATACTTCTACATGAATCTCATCCCATGAATATTACTCCTTACCGCGATATTCAACCAGC
CTTGGGCTCATATCAAGAACCAGCTAACATTTAACAACACCACATTCAAGCTTAGCACTCTAACAACTCCATGGACTCAT
ACTAACCACCTTACTAAGAATCTCTCATTCTCTTATCATTCCTACCGTACCAACTAAAATTTCACGCATTTCTACCCGTA
AACAACTAATGGCTCCCATTTAACTATTTCTCCTAGTAAAACTCCACTCTATTCCTCCTCCACATTTTAACCTTAGAGGA
GATACGAACATCATCACTACAATAATAAAAACATTAACCTTCTCAACAGTTGACTTGGTTTCTCATCTTATCATCTCCCC
CTTAGGCTTACATCTAACACTTGAAAGTTATGGATCTATTCCAACATCTCTAAACTGGTCTACATTGTCCTTTTGCTCTA
ATACCCGAGGAAAACTTATCTCATGGGTACTGAAATCTCTATAAGAAGGTACTAAGATTCCTTCTAAGACCTCTTTCTGA
GATGCCTCTCTTAACCTCTTCTCATTGGCTTATAAGGACCCTTAATCTGACTGTTAATAATCTGACTTCTCCTTCTTAGC
ATACAATTAACATCCTCCTATGTTCATATCAACCTAACTGGAGAAACTTTGAACTATATTCAAAAGGCTCGTCATTGACT
GTATAAAATCTTTTCTACCAAACCCTTAAAGGGTGATCAATAATGCTTACGTTAGCCTTCTCCACACTGACAACTTAATT
ATGCTATTTAGGCACACATGTAAACAATAAACTTAATTTGAACTTCATCCGACTATATATGATCTCGGGTACAACTCTTA
ATGCTCTAGTTACATTCATGACTTAACCACACTTCATGGTCCTTACCTTAAAAGTTAGGACCTCTCACATCTACCTCTCA
TATTCATTGCTGCTAACATCTCAATTCCTCACCCACTCTATGTAGAGTCTACAAGATCAGATCTCCAGACTAACATCACT
ATCCTCATGTTGCCATTCTTTGATCACACCGCTCATCTCAAATTCAAACTTAATGTTTACTAATCCTAGATATCAGCAAG
ATTGCTCACTTACTATACTAACTTACAACTACTAGATAAAAATTAAGAAAGATTCTCCAAGTAACACCTCATGAAAAGTA
GTCAATCTTTACCCCTCGGTGTTTATACTTACAACTTACTGTCACACTTTCTTTCACAACTTAAGTAATATTTATCCACT
TACTATACATTGTCTATTAATTAGTTCCATAATCCTCTGAATACAATGGGGTTCTCCCTTGAAGATCATAAGCCTAGATT
GGGTCTATCACCTCATGAATACTCTGCTCTCTTATTCAACACATATGTTTAGTGTTTTTTAACACGATAGCACATCGACA
TCACCTCGATGCTGGTTAAAAATATACTGTAAATCATCCTGACTAGTAACCATTTATCTACCTCATATCATGACCTCTAT
ACAACATTATTATTCCTTAGTCTACTCATAAAGGATACTCATCATTTATAATAGACTGGGTGCATGACTAGAAGCACACA
ATTTGCCTCATCACTATCTCCCTTGCATAGATTACGGACCTCTGCATGCTTTAACTAACTATAAAAACTTTTACTACTTC
TGCTTATAGCCTCATAACTGATTCTATCTCTTCGGGTGAAAACTCTAATCAAGTTCCACAACACCTCCTCATAACGATCT
AAACTTGAAAAAAGGTTTACAGAAGAGAGTAGATCACACTTTTAGCTCAAATACATGATTCATATGAATATGAGTGCATT
CTTTAGAAATTCAATACTTAAACTCATTCATAGGCTTCTCTCAAGCCCATATGCAATCTCATGACTTTCTCAAGATTTTT
GTTTAAAGTAACTCATCGATAAGGGTATGACTTTGCTTTTCAACTATCTTGTGTGTGAGGGGTAGCCGAGTGGATATAAG
AAACGCACAAGTTAGAGTAAGCTCCCTATGACACAATTTATTGCACGAATTAGAGTATAAAAGAAGGGAAACTTTTCTTA
AAATGTTTGTTGTCCCTCATTTATAGAAGTGGGGTCCTCACAACAATAAAATAGATCCTACGGACACGACTTCATAGACA
TCCTACGACACTTGAACTCTGTGCTCTAATACAAATTTATCATGACCCAAGCCTCTACCCTAGACATGGCTGGCACTTGA
AAACCATTGATGGTCTGCAAGAGAATCCTCATCCTGTTTGACTACTAGCAGAAAACTAAATTAAACAATAAAATCTTAAA
ACTGAATTAAATTCCTTAAAACTCAAATACTAGAATTCATAAAGTCTAGAAAGTGCTACATATAAATATTTATTGTTTGT
TAAACAACTCAAAGAAATTAAATACGATAACACTCCTTAACAACAACTAAAGCTAACTGTGGAACCCTCCATAAGAAAGG
ACGCTCACCAAGGCTAAACATGCAGGTCGTATCAACGGAACGCCCATTGATGACCCTGAAAACCTCTATCTGCATCATAA
AAGATCTAGATCGAATGTCGTCAGTACATCGAATGTACGAGCATGTAAGGATAACTGTGAAACATATATATATAAATATA
TATATGCTTGAACATATAAAAAGGAAGATATACTCACCTCGTCTCAACTCAACTCAACCAAAAATACTTAACTCAACTCA
ATTCAATATGAAAGCAATGATAATAAGATGCAATAGATTAAGCTTTGCAAATAGGGGCAAGGACTAAATGATAATAAACT
CTTTACTCATATTTGGGAGATTCTCTAACCAAAAACTAGCACTACGAGCTACGTGATAATACAACGTCTCGCCCATGGTG
CCAGAACTGTCTTATACCTTGCCGGGGTATAGAACTCCTCAGCTTAGTGAATTCACTAAGCTATGCTTAAAAGCTATAAG
AATTCATCTAAACAGTATGATCTTTTAACCATGTTGGCTACTTGGTTTATGAGGAATGTGAGTTGTCTGAACTCATCCCC
ATATCGGTGCTTAATACTACTTGTAATAGTATATACTCGGGCTTGAGATAATTCCTTAAACTATCGTTTTAAAAGAGGTA
ACTATTCAAAATATCTTTGAACTGCTAAACTCTTTTTTTGAAATCAAAGTTTCTCTTTTCTCAATATTAATATATTAAAT
TTCGGAATACGTAGTTCCCTTATACTCAACTTGATTCATAATTGAAAACTCTTTCTCAAAACTCATGTATTACTTCTTCA
AAACTCAGTTTTAAAACTAATAATTGGTTTTCATAGACTTTTGAAAATTGGTAACTCAAAATCGGGTTAATGTTGAAATA
CAGACATGAACAAAACATCTCAAGGACCTCAATGATCTCATAGAACTCACTATTCGAACGCGAGAAGTCAAGGACTTGGA
ACTCAGAACTCAACGATACTAATCCTCTCACGAATACTTAATTCATAGTGTTCATGCAGAAATATGGCAATGAACGAGTC
AACTCAAGGGTCTCTATAACAATATATAACTCATCAGTAAAACTCTTCTTATTCTCATACTTACTTCCTCAAGACATAGT
TCAAAACTATAGTTTATTTCAAAAGATTCCCAAATATGGCTCAAATGTCCCTGTTGAACTTTCATCTGAATCTGTCTTTA
ATTTGAAATGTGAATTAGGAATTGTATTGAAAATAGCATGATCTCTTAAGGATTAATGATGATTTTAAGTGAAGAAATCA
AGGAAAGAATATAGGTACGATTTGAGGGAACACACGCGGAGAGAAAGACGGAAGGGTGTGGGACCTGGCGACCCTGATGC
ACTGAGTGGTGTGGGGAGATAACCCCAAAACTACAAGGTACTAGTTGGGGCACACCGATGGCATGAATAACAAGGCTCCA
AACTACTAACTAGTAGTTTTGGCGCGATGGTGGAATGACAGCCCACCCATGTACCCAGTTTTTGACGAATTTTCTTGCCC
AAATTCATGGCTTAACTCTTCTAGAATCGAACGAGTCACCCCCGAAATCGTTTGCATTCACAAATCCAACACAAATGAAA
AAATGCACTCAAATTCCATCAAGATCAACAATCATATGCAAAACCCTCACCTCAAGAACTCAACAAGACTTTTTTTTTAA
AAGAATGATGCTAAAACTTAAAGAACTTCTCAAGAATGCAATCCAATAACTTCAAGAATGAATTTACGAATGAGAATAAG
ATGATTGATGTGAGGTCGAACAAACCCAACACTATGAAAACTTACATACCTCAAAGAACACTTGTTCTTCGCGAAATCTT
CATGTTCTTGAAAGAACGCTTGAAATCTTTCTCATTTCTCCTCTTGAACTTGCTCTCAAAACCGCTAACGTATTTTGGAA
TGAATAAAACCAATTTCCATCAGCTTAGACCTCTATTTGGGTGAACAAAAACTGTTAGACTTGTGGTGTAAGGTAAAGAC
CAAAATACCCCTCCTTAAAATTGCTGAAAAGACCTTATCTAGAGGGGCTGTACTCAAACGGGCATTACTCCTCCACCCAA
ACTCAGAAACTCGGTGGCATTGGAAAGAGGACTCAAAGTTCTTCGATTGGATACCTCATGGGTCACCTAACTCTTTATGT
GCTAAGAGTTATGGTCGTTTAAATTCAACCCAAAACATAAACTAAAGGGTGACTTGAGTAAATTTCTCTTCAGATCTTTT
TGAAACTATATAGTGTTATAGATAGGCCTAATTCATTTTAGACACTATCCATTTTATATTGAAAGAAGAATATTTTGTGA
ATATAAAATGATAAGTACTCTTTAGAGGAGAAGTCCATAGTAAAATGAATGAACGAAAGAATGAAAGGGAGCGATTGAGA
ACAACTTCTATAATACATCTTACATAGACCAACCATTTGATACAATAGTGAAGTAAGAAATACCACATCACATCTCACAT
ATCTGGAAGAAGTATATTAGCCGAATGTTTTCTAATTGGGTGGTTAAGCCATCAGGAAAAGGGTGGCTCAATATTATCCA
TGGCCCAAAGAAAAAGTTAAACGGGAGGCCTTAATTTTTTTTTAAAATGAAATAAATAAATAAAATTTAAAAATCTATTT
TTCTAACTTTATGAGATGCAAAGTTGTGAATAATTGTTTTATAGTTAATTTCTCCTAGTAATTCTTTTTCAATTGATAAT
ATACCTAATTCATTTAATCTTTCTTGAGACATTGTTGATCTTAGTATGATTTTATCAACTTTAACTTTGAAAAACTTCTT
TTAGCTGAGACAATTTTTAACATTATTATATATGTGTCACTACCCAGAGGTACCCCCTAGATTTAACAAGGCGTTTAAGA
GCCCGAGAGGCCTCATACAAGCCACTTAGCATATTATAACATAAAGTAATAGAAAAGGTGCGGGAATTTAAAACTTTTCA
ATACAATCAAAGCCTTTTATAAAATGAGAGGAAGTATAACAACATTGTCTCAAACCTTCTAAACAACATGAATAAAGTCT
TGGGTCACATCCCATACTATAGTCCAAGACATAAAGGAAAGCATAGAAGTAAGTGGTGATCACATCCTCGAACACAATGA
GGACTCACTAAATCTTCACTTCCTTGATCAACAACGAAGCTAGCCACGAGTGTGATTATCGATATCGTCGGACCCTATAT
TTGATAAGAATGTAGGCAAGAGTATCTGTTAGTACAATCAAGTACTAAATATGATGGCTACCATAAACAACATAATATAA
ACATTAGTCAACATAAGACCTAAGGCATAAGCATAATAAAGACATAATCAACATCATAATATAAAGGAATACTTCCTTAA
GTAGCCTCACTTATCTTTAGCCAAGACATAGGTCATCCGCCCCTACTCAAGATCAGACCATGGAAGGCATATCTAGCAAC
AGTCCAATTACATCATCTTCGTAACATAATCATATTGTTCATACTTACCTTGAATGACAAGGGGATTCACCTCAATTTCT
AGCTTATAAATGCTAATGGATATTCGCCTCTTGCCTTACGTACTTTTAGATCGATGGTACTCACCTCCACAATCTCATCA
TGTGACATGGGTACTCTCATCCAGATAATTTTATAAGGATCGTGGGTACTCGCCTCCATGTCCATTCATCATAGTAAGAT
CATGGGGACTCCTCTCTTGATTGATTCTAAAGAGTATGGGAATCACCTCATATCCTTACATATGGAGGTCAAGGGTAATC
GCCTCTAGCCTCATTAGTTACATAAGCTTTTAGTCAAGAATTATTTTAGGTGAGCAATCACTTCAACCTAGAATCATTCG
TATGAGTACACCTTTCACATTAATACATTCATAATTAACCAATTCATATGGGAAGTATCCGTTCCTCAACAATAACATCA
ATTGCCAACAATTCATATCATAAGCTTTACTCTCAAAGTCCTAATTCTCATGATCATCAACTAAGCTTTATTCTCAAGAA
ATTAACATCATATTCATCATATATTCTTCAATCTCAAGCAATTATGTTGCATCTTTCTAATTGAAAGAAACTACAAAGAA
GTTAAAAATTGGAAATAGTCATTTTTGGAAACAATATAAAAATCTGGAAAGTTGTTAAGAATGTAAAGTTGAGTTTTTGG
TCAATTTAAAATGACCATATATCCTAGCTAAAAATGACTTAGGTGTATTTGTGGATATCGTAGGAAACATCATGGAATAA
TTTTTCCAACGCCGCTGAGTTTGCACAATTCTGAGTTTGTATGAGTGAGAAATACCCATTTGAAGTTGGGATGTTCAAAA
AAAGAAAAGTCTAATCCGGATTTTAGAATGGCATTATTGTCTTTTCCATACCTCATGACTTAATTTTGTTTTTTGGTAAT
TAAATGGGGTATAACTGATAGGATGCATTTATGCTTTTACGATATTGAGTTACGGTCTTAGAGAAGAGAAAAGAAGAAGA
GAAAGGAGGAGAAGGAACAATAATCATCAAGTTCTTCAAGAATCGCTTGTGGATTTCATCAAGGGGTGATCCCTACGAGG
TATGTGAGATCACATAGCATTAGGTTAGTTAACCCACTCACTAATAATGATTTATTTCAGAGAATTTAAGTTCTTGAATG
CTTTCAAATTGAGTTCTTGATGGGTTTGTTGAAGTTGTATTGAATTTTTGATTCGTTGAAATTGTTGAGGAGTTGTTTGA
TCCGAATCCATGAATTTTGGTGTGAATTCGATTATAATCTTTTAGATATTTATGGTATAGTTGTTTCTAAGTGTTTGGGG
AAAAGAACCAAGTTGAAATAGGGGTTTTAGAGATAAAAATAAAGAAGAAAAGTCGAAGTGCACCTGGGTATGGACCTGGG
GCGCCACCCCTCTCAGAGCCCCACTAGGGGGTCTCTAAATTTTGGGCTCTAGGGAAACGCACCAGCAAGAGTGCCCCACC
GCAGCCTATTAATTTCATGGGCTAGCTCCCCACACCTCTGACAGCGCCAAGGACGCCAGTTCTTCCCATTTCTCCCCGTA
CTCGCTCCTTGGCAAGATACATATATTTTCTAGTTGAATCCAACACTCTAAGATACGTCTAAACATCATGTAATCATACA
TAAACATGAAATAATGAACCTTGAATCCATAATTTAATTCAAGGAATGTTAAGATCAAAATCAAGAGAAGTAAGACCCAA
GTCAAGAGAAGTTCTTAGAGTTTTCCAAAAGTATTTTCCAAATGTTTTAACTTTGTTTTAGGGCTTTAAGTACGAGTTGA
ATAAAGATTAAAGAGTAAATATTGAAGTTCATTTATTCAAAAGTATATGGGGACTATGTATTCCCAAAGAGTTTATATTG
CTTTTCACAATTAAGCAAGAGAGGAAACTTTGATTTCCAAGATAGCCCTTGAGCTAAGTTTTTGAGAAATTATCTCAAAT
CACAGAAAGAAGTATGTTTTTAAACATAAGAGCTAGTATCATATTTTGGGAGTACCATTGAGTACCGATATGGGGTAAAG
TTCAGCACTCTCAGCCCCCATAAACAACGTAGCAATCATGGGTAGAAGAGGATCATAGTTTTCAGATGATTCATTAGTAC
TTTTTAGCATAGACTACTGTATCCACTTAGTAGTCAGGTTCTATACCCTCGGCAACGTATAGGATGGCCATGGCAGCGAG
GGGCAAAATGTTGTAGCATCACAATAGCTCTTACGTGATGATTTTTAGTTTCGGCAACTTATATTGCACTTGATTTATAC
TGCTTTATATTGAAATGAGTTCAGTTACATTTTAGTTAAGATGAACCATGTATGTTTTTCAGTTCCTTTCAAGCTTATGT
ATTATTTTAGAATTCCCCTCGGATACTCGTACATTCAATGTATTGATGTCATTTGGCTTGCATCTTTTAATGATGCAGAT
ACAGGTTACGATGATGAGCATCCAGTGTATCGTTGATTCTAGTTGAGCTGCAGACTTGTTGGTGAGCCTCTATGCTTCCG
TAGGTTACCTTTTTTTTCTTTCAGTATTAGTTACCTCATTAGGTTGTCGTGGGTCTTATCCCGACGTCCATCTCAGTTTT
TTAGAGGCTTCATAGATAGACAATCAGATGTTAGTTCATTTGTTATTATTTTGTTATTATCTTATGTTCAGATTTGAGTT
GCCACTTTGGCTAAGTTAAATGTTTATTTCTGAAGCATTATGAGTTTAGTTTTGAGACTGTTGAGTTATCTTGTATTTGG
GTTCTCTTCCTAATGCTTAAAAATCTTCTAGTGAGTAAGTAAACCAGGCCAAGGGTTCGCTTGGGGCCAGCAATGGTTCT
CGAGTACTAGTCCCGCCCAGGGTGTAGGCTTAGGGCATGACAAACTTGGTATCAGAGCCAGAGTTCAAGAGTCCTAGGGA
GTCTATAAAGCCGTGTCCATAGGGTCCTAGTTATTGGTGAAGCGCAGCACATTTATAATTAGGAGGCTGCGACACTTAGG
AAATCATCTCCTATTCTTCATATTCATTTCATGCATTAGAGTTTGATCTCTAAAAAGTTTCTTCTAATTTGTGCTTGCAT
GTATTTTTAGTTAATCATGCCTCCACAAAGAGTGGTCAGAAGTCATCATGCTAGGCATAATGTTGAGGAGCAAGGGGTAC
CCAATAAAACTGAAGTGCAACCCCAAGGAGAAGTTACTAATGCTGAGTTCCTTGATGCTATCCGGATGTTGAACCAAGTT
GTGACCAACCAAGCTGGGCAAACAAGAGGAGCTAGAAAGGAAGTGACTAATACTTTGAGAATCCGAGAGTTCTTGACGAT
GAATCCTCCAAGTTTCACTGGTTCAAGCACTACTGGGGATCTAAAGAGCTTCGTTCAGGAACTGAAGAAGGTATTTGAGG
TTATGCACGTTGTCGATGCTGAGCACGTAGAACTAGCTACATATCAAATGAAAAATGTTCCTAGGACTTGGTTTGACCAG
TTGACGGAGGGTAGAGATGAGGGAGAACCATATGCGAGTTGGGCTTGTTTTGAGGAGGCATCCTTGGGGATTTTATGTCA
CCGAGAACTGAAAGAGGCTAAGGCACGAGAGTTCCTCAAACTTAAGCATGATTCCTTGAGCATTCATAAGTATAGTCTGA
GGTTCACACAACTTTCCCGGTATGCTCTGGAGATGGTTGCTGACATGAGAAGCAGAATGAGTTTATTTGTTACTGGGCTA
GCTCGTCTACCGAGTAAGAAAGGTAAGGCTGCAATGCTCATAGGTGACATGGATATAGCAAGGTTGATGGTCTATGTGCA
TCAGGTTGAGGAAGAGAAGCTAAGGGATAAAGAAGAATTCAAGAATAAAAGAGCTAAGAAAAGGAATGAGTCTGGGCAGC
AGAAGAATAATGCCAACCGGTCATCCTTCCAACAGAAACAGAAGGGACCTACTCCATCATCTGCTAGTGCACCTGCACCA
AAAATCAAAAGTTAGTACAATAATCAGAATTTCAAAGCCAAAACTGCCTATTCTCAGGGTAGTATGATTCAAGAGGGTAG
AAAGGCTCATGCATGTGCTATGTGTGGAAGGAACCACCCAGGAACATGTCGTGATGGCTCCACTGGTTGCTTTAAGTGTG
TCCAGAATGGTCACTTTATGTGATAGTGTGCAAAGAAAAAATAGGGTAGTAGTAATTTATAGAGCCAGTCTTCTTCAGTT
GCTCCTACAGACAGAGATGCACCTAGAGGGGCCACTTCCGGTATTGTCGGAGGACCAAACCACCTATATGTTATCACTAG
TCGCCAAGAGCAAGATGACTCACCAAATGTTGTCACTGGTATGATCGAAGTCCTTAATTTTAATGTTTATGCTTTGCTAG
ACCCATGAGCGAGTTTATCCTTTGTAACTCCGTCTGTTGCGAATTTTAATATTCTTCCTGAGCAACTTAGTGAGCCTTTC
AGTGTTTCTACACATGTTGGTGAGTCTATTCTAGTAGAGAGAGTCTATCATGATTGTCCTATTTTCGTCACTCACAAGAG
TACAATGGCTGATTTAGTCGAGTTAGACATGGTAGATTTTGATGTTATTCTTGGTATGGACTGGCTTTATGCCAGTTATG
CCTCAAAGGATTGTAGAACTCGAGTTGTCAAGTTTCAGTTTCCAAATAAGCTAGTCTTAGAGTGGAAAAGTAGTTTGCCA
ATGCCTAAGGGTAGTTTCATTTCGTACCTTAAGGCAAGTAAGTTCGTTTCTAAGGAGTGTGCCTATCACTTAGTCGGAGT
TAATGACTCTAGTGTTGAGATACCTCCTATTCAGTCAGTTTCAGTAGTAAAAGATTTTCCAAAAGTCTTTCTAGATGATC
TTCGTGGAATCCCTCCAGAGCGAGAAATAGTCTTCGGAATAGATATTCTTCCAGATACTCGTCCTATATCTATTCCACCA
TATAGAATGGCACTAACAAAGTTGAAAGAGCTTAAATAGAAGTTGTAACATCTCCTTGATAAGGGTTTTATTCGACCAAG
TGTTTCACCTTGGGGCGTTCCGCTCTTGATTGTGATGAAGAAGGATAGTTCCCTTACGATGTGTATAGATTATCGTTAAT
TGAAAAAGGTTACCATAAAAAACAAATATCGTCTTCATAGAATTGATGATCTTTTTGATCAACTTCAGGGTGCTACTTGT
TTCTCTAAGATATATCTCAAATCTAGCTACCATATGTTGAGGGTAAGGGAATGTAACATTCCAAAGACAATATTCACGAC
CCGTTATGGTCACTATGAGTTCTTAGTTATGTCCTTTGGTTTGACCAATGCACCTACAACATTCATGGACCTTATGAATA
GAGAATTCAAGCCTTATTTAGATATGTTGGAAATCGTCTTCATTGATGGCATACTAATCTATTTGAGGAATGAAGAAGAT
CATGCTAGCCATCTCAGAATAGTTCTCCAAACTCTAACAGATAGAGAGTTGTATGCTAAGTTCTCGAAATGTGAATTTTG
GCTTGAGTCTGTGGCATTTTTAGGCCACATTATGTCTGGAGAGGGAATTAAAGTTGATACTCAGAAAATAGAGGCAGTGC
NNNNNNNNNNNNNNNNNNNNNNNNNNNNNNNNNNNNNNNNNNNNNNNNNNNNNNNNNNNNNNNNNNNNNNNNNNNNNNNN
NNNNNNNNNNNNNNNNNNNNNNNNNNNNNNNNNNNNNNNNNNNNNNNNNNNNNNNNNNNNNNNNNNNNNNNNNNNNNNNN
NNNNNNNNNNNNNNNNNNNNNNNNNNNNNNNNNNNNNNNNNNNNNNNNNNNNNNNNNNNNNNNNNNNNNNNNNNNNNNNN
NNNNNNNNNNNNNNNNNNNNNNNNNNNNNNNNNNNNNNNNNNNNNNNNNNNNNNNNNNNNNNNNNNNNNNNNNNNNNNNN
NNNNNNNNNNNNNNNNNNNNNNNNNNNNNNNNNNNNNNNNNNNNNNNNNNNNNNNNNNNNNNNNNNNNNNNNNNNNNNNN
NNNNNNNNNNNNNNNNNNNNNNNNNNNNNNNNNNNNNNNNNNNNNNNNNNNNNNNNNNNNNNNNNNNNNNNNNNNNNNNN
NNNNNNNNNNNNNNNNNNNNNNNNNNNNNNNNNNNNNNNNNNNNNNNNNNNNNNNNNNNNNNNNNNNNNNNNNNNNNNNN
NNNNNNNNNNNNNNNNNNNNNNNNNNNNNNNNNNNNNNNNNNNNNNNNNNNNNNNNNNNNNNNNNNNNNNNNNNNNNNNN
NNNNNNNNNNNNNNNNNNNNNNNNNNNNNNNNNNNNNNNNNNNNNNNNNNNNNNNNNNNNNNNNNNNNNNNNNNNNNNNN
NNNNNNNNNNNNNNNNNNNNNNNNNNNNNNNNNNNNNNNNNNNNNNNNNNNNNNNNNNNNNNNNNNNNNNNNNNNNNNNN
NNNNNNNNNNNNNNNNNNNNNNNNNNNNNNNNNNNNNNNNNNNNNNNNACAAAGATGTATCGCGATTTGAGAGAGGTTTA
TTGGTTGAGTAGTATGAAGAAGGGCATTGCAGAATTTGTTGCTAAGTGTCCGAATTGCCAACAAGTTAAAGTAGAACATC
AAAGGCCCGGTGGTTTGGCTCAAAATATAGAACTTCCGGAATGGAAGTGGAAGATGATCAATATGGAATTCATCACAGGT
TTACCAAAGTCTCACAGGAAACCTAATTCTATTTGGCTGACTATTGATCGAATGACAAAATCAGCCTACTTTTTGCCGGT
AAAGACTACCCATTCAACAGAAAATTATGCTAAGTTGTATATTCAAGAGGTGGTCAGACTCCATGGGTTTCCGGACTCCA
TTATTTCAGATAGAGGTGCACAATTTACTATAGAGTTTTGGAAGTCATTCCAAAAAGGCTTGAGTTAAAAGGTGAACTTA
AGTACTGCCTTTCATCCTTAGACAGATCGCCAAGAATAGCATACTATTTAGACTTTAGAAGACATTTTGAGGACCTGTGT
GATTGATTTCAAAGGTAATTGGGATGATCACCAACATCTTATTCAATTTGCTTACAACAATAGTTACAACTATAGCATCC
AAATGTCTCCTTCTAAAGTTATTTATGGGAGAAGGTGCAGATCTCGTATTGGATGGGTTGAGGTTGGTAAAGCAGGGTTG
ATAGGACCAGATTTAGTTCAACAAGTTATGCAGAAGGTGAAAGTCATCCAAGAGAGGTTGAAAGTGGTAGAGTCGTCAGA
AATCCTACACTGATGTTAGGACAGGGAGTTAGAGTTTTAAGTAGATGATTATGTATACATAAAAGTTTCACCCATGAAGG
GTGTTATGAGATATGGTAAGAAGGGGAAGCTTAGTTTCCGGTATATTGGCCCTTCCAGAATATAAAAAATGGTAGGTAAT
GTATCTTATGAGTTGGAGCTACCAAAAGAGTTAGTCGTTCATACAGTATTCCACATCTCCATGTCGAAGAAGTGCATGGG
CGATCCTTCATTGATCATACCAACTGAATATATTGGGATCAATGATAGCTTATCTTATGAAGATATTCCGGTCTAGATTC
TAGATTGCCAAGTTCTCAAGTTCAGGACTAAGGAAGTAGCATATGTCAAAGTCCTTCGGAGGAACGAATTTTTAGAGGAA
TCTACTTGGAAAGCTGAGGAGGATATGAAGAAGAGATATCCACATTTCTTTGAATTTTGAGAAGTTCCAAATTAAGGTAC
TAATCCTTTTCTTGGCATTTTATTTATAAGTCGGCATATTGTAATTACACTGTGCTTGTTGGGTGTTTGAGTTGAATCTT
AGATGTTACACCCTTAGCCCACTAAGGGTAATCTCAATCAAGGACGAATGTTCCCAAGGGGGAGATATTGTAACATATCT
CTTATTGAAAGACTCTAGAAAGAAGTTAAAAATTGCAAATCGTCATTTTTGAAAAGAATCTAAAAATCTAGAAAATTGTT
AAGTATGTTAAGTTGAAATTTTGGTCAACTTCAAGCGACCATAAATCCTGTATCATGATGATTAAGGAGTTTTTCTGGAT
ATTTTAGGAAATATCTTGGAATAATATTTCTAAAGCCTCCGAGTTTGTGCGATTCTGAGTTCGTATGAGTGAGATATGCC
CATTTGAAGTTCACTGTTAAAATAAGGAAAGTCTAATCCGGAGTTTAAAGGGCATTATGGTCTTTTCCTTACCCCATGAC
TTATTTTTATTTTTCTGTAATTAGTTGTGGTCTAAACTGAAGGGATTCAGTTTACGCTTTTATGATATTTAGTTAGGGTT
ATAAAGAAGAGAAAAGAAGAAGAGGAAAGAGCAGAACGAGCAAGAATCGTTATGTTTTTCAAGAATCACTTGTTGATTTT
GTCAAGGGGTGATCCATACGAGGTATGTGAGATCAGATAGCATTGGGTTAGTTCAACCACACGCCAATCATGATTTATTT
CAGCAAATTTATGTTCTTTAAAGCTTAGAAATTGAGTTCTTGATGGGTTAGTTGAAGTACTATTGAATTCTTGATTCGTT
GAAATTGTTGAGGAGTTGTTTGATCCGAATCCATGATTTTAGGTGTGAATTTGATTAGAATTTTTAATATATTGATAGTA
TAGTTGATTCTAAGTGTTTCGGGAAATAAGCAAGTCTAAATATGGGGTTTAGAGATGAAAAACGAAGAAGCAAAGTCGAA
GTGCACCTGGGTAACGGTCTGGTGCGCCACCTCTCTCAGAGCCCCATGAAGGGGTCCCCGAATTTTGGGCTCTGGGGCGC
TGCGCCAGCCCGAGCGACCCACCCTAGCCTTTGTATTTCAAGGGCCGGCACCCCACGCCTCTTAGAGTGCCAGGTATTCC
AGTTCTTCCCAAAAGTCTTTTCCAAATATTTTAACTTTGTTTTAGGACTAGTTGAGTAAAAGAGTAAAGACTAAAGATTG
AAGTTCATTTCTTCAAAAGTATATGAGGATTATGTATTCCTAAATAGTTTGAATTGCTTTTCACAATTAAGCAAGAGAGG
AAACTTTGATTTCCAAGATAGCTCTTGAGCTATGTTTTTAAGCAATTATCTCAAATCACCGAAAGAAGTATGTTTTTCAA
CATAAGAGCTAGTATCGTATTTTGGGAGTAGTATTGATCACCGATATGGGGGAGAGTTTAGACAACTCACAGCCCTCATA
AACCATGTAGCCATCATGGGAAGAAAAAGGTCATAGTATTTAGCATAGACTAGTGGATCCACTTAGTAGTCAGGTTCTAT
ACCCTCGGCAAGGTATAGGACGGCCCTAACAGTACACTGTATCATCACAGTAGCTCTTACGTGATGGTTGTCGGTTAGAG
AAACTCTCACAAAAGTATTTGTATTGTTATATACACATATTAATTTTATTTTTACATACATCTCAGACATATATTTGTAT
CTTTGCATACACATTGAGTATTATTGTATTTCAGTTCAGTTAAGTTTGAGTTCAGTTGAGTCAAGTAAGTTCTTCATTTC
CTTTCAAGCTTATATATTGTTTTTGAATTCCCCTCACATACTCATACATTCAATGTACTGCTTCCATTTGGCCTACATCT
CTTAATGATGCAGATACAGGTAACCAGGATAACCATCCAGCGCATCGTTGATTCTAGTTGAGCTCCAAACTTGTTGTTGA
GCCTCCTTGCTTCCGAAGGATCCCTTTTTATTGCTTTCAGTATTGGTTAGTTCATTAGGATGTCGTGGGTCTTTTCCCAA
CGTCCATCTCAGTTTTTTAGAGGCTTCATAGATAGACAGTCAGATGTTAGTTCGTTCGTCATTATCTTGTTATTGGCTTA
TGTTTAGATTTGAGTTGCCACTTTGGCTAAGTTAAATGTTTATTTCTGAAACATTATGAGTTTAGTTTAGAGACTGTTGA
GTTATCTTGTATTTGGGTTCTCTTCTTAATGCTTAAAAGTCTTCTGCTGACTAAGTAAGCGAGGACAAGGGTTCACTTGG
GGCCAATAATGGTTCTCAAGTGCTAGTACTGCCAAGGGTGTAGACTCGGGGCGTGACAAATTCCAATCATCATTGATCTA
TCCTATAAGGATATATCTAACCCATATATTTTCCCTCACGTGGCATCAACCCAATTATATCAATTTAACTGCAAAAATCA
TAGGATAGGCATAGGTACAAGTAATTTCAACCTAAATACATGCAATTCTTTCAATTCAATCATATACAATCATAATCCAC
TCAATTTGTTCAACATTCATCACAACCCCCATCATTGGAAGAAACCCTAACTAGAATTGGGGAAATTCTGTTTCAAATTG
TGAAATTCTAAGGGACTACATGGGTGAAAGGATGTCATGGATGAAAAGCCATCATACCTTAGTCACAATGTCCACAAAAT
CTTGAATATTAGGAGACTTGATCTTGACCTAGCTTCAATCTCTTTCCACTTCTTCCACCTTCTAGAGAGAGAATATTTGA
GAGAGGATTTGGGTTTTCTTTTGCGAATTGAGAGAATAACTTAATTCAGTGAGTTTCAGGGTCAAAATTTCATATATATG
TGGTTTAGGTTTAGGCAAAACGACACCATATTAATATAATAAAAACCATAAAAGACCCTCAAGCCCCTAAAAATAACTAT
CCATGCCGACCCACGAGACCCCGACTGATGAACCGTGGATCTACCTATGGTTCTTCCTAATCAAGCGTCATTCTGGTCAG
AGAATTTTTGCCAATCGATGGGAGGCTGGACCTTGTGGAGTGGACCCACCTACGGTCTGTAGGTCCCTCTATGGTCCATG
CCTGGACCAATTCTGAGGTTGCTATCCACGGCCCCACCTACAGTCCGTAGGTCAACCGTGGTTGGCCCTCGTGGATGGCA
GCAAGAATTTCCCATCAGTTGCTATTTACCTTGTTACGAATCAGGGGTGTTACATTATCTCACCCTTGGGATCATTCGTC
CAAGAATGAGATTCTAGGCATATTTCTAATCAAAAGACTCAGGACTAGCAACCTATCATGCATGCAACTCATAAAAATGC
TCCCAAACGAGGAGGAAACCTCAACTCCAAACTCAACATACTCAATGCATCCTAAGGGAGTAGGAACTACATCTAACAAC
CCAATATGCATGAAATTTTCAGATTTCTTACACTTAAGGAGGAACTACCTTCTCCAAACCCAAAAGCAATGATCAACACA
ATCTCATGAAGCTCATAAGCAATTCAATCTAAAAAAGCACAAATTTAAGAAGGGGATCTCCACTCCATGTCAAGGCATGT
TATACAACTCATCTGATGAAGTTTATAAGCAACTTATACTCAATACTCAACAACATGAGGAAAATAATGCACAAAATCCA
TTTTCTTTCAAGACTTAAGTTTTTTCATGGACATGCAAATCTAAGGAAATCATGGAAACACATAACATACACATGACTTC
AAACATGAACAACCAAGAGGAAGTCATTACCTAAATCTAGAATAAGAGGAAAAATATGAGGATAATGGGACATCATATTG
GCCTCCGTCTCCCAAGTAGCACGCTCAACTAGATGGTTTTTCCATAACACTTTCACGAAAGCAACTTCCTTGTTCCTTAA
TCGCTTAACTTATCGGCCTAAGATCTCAATCGGAACTTCTTCATAAGAAAGGTTTTCTTTCACTTCTAACCCTTCTAGGA
GAATTATGGATACCGCATCTCCAACTCACTTTTTCAACTTAGAGACATGAGAAACCGGATGCAGCGATGCCAATTCATTT
GGAAAATAAAGTTCATATGCAACCTTACCAACACACCTCAAAATTTGATATAGGCCTACAAAACAAAGACTAAGCTTCCT
TTTCTTGCCAAACTACATTACACCCCTCATGGGTGATATTTTCAAGTAAAACCAATCAAGCACATCAAACTCAAGGTCTC
TCCTTCTAACATGGGCATCAGACTTTTATCGACTTTGGGTTGTTCTCAACATTTCTCTAATAAGTTAAACCTTCTTAAAA
GACTCATGAACTAACTCGGGTCCTATCAAAGAAACCTTACCCACCTCAAACCATCAGATAGAGGATGTACACCTCCTACC
ATAAAGAGCCTCAAATGGAGCCATACCAATAGTCGAATGGTAGCTATTAATATAGGCAAATTCTATCCAAGGCAAATGGC
CATCCCAATTTCCCTTGAAATCAATCACGCGGGCCCTGAACATCTCTTCCAATGTATGGATTGTTGTTTCAGCTTGCCTA
TCGGTTTGTATGTGAAAAGTCATTTTGAGCTTAACTTTGGTGCGAAGACCATTTTGGAATGACTTCCAAAACTGAGAGGT
AAACTGAGTACCTCTATAAGAAATAATGTACAAGGGCACTCCATGCAACCTCACCATCTCTCTCAAATACTTCTAGCATA
ATCTTACGTCGTATAGAAAACCTTGACAGGAATTAAATGGGCCGACTTCATCATTCAGTCTACTATAACCCAAATCAAAT
CATATTGGTGTCCTGCTCGTGGCAACCCCACTATAAAGTCCATATTCAAATTTGCCCACTTCCAAGTAGGAATGCTTATG
TATAGGGATAAACCCCCTAGTTTCTGATGCTCAACCTTCACTTGTTGGAAATTTGGACATTTGGCCAAAAAATTCCGCAA
TATCCTTCTACATCCCATTCTACCAATAGACTTCCCATAAGTCACGGTACATCATGGTGGCTCCCGGGTAAATAGAATAC
CAAGACCTATGGGCTTCAATCAAGATCTGCTCCCTAAAGTCATTCACATTTGGAACACATAATCGACCTTGATATCTAAG
GAAACCATCTCCCCCTTGGGAGAAAGCCTCAACAGACTTTCTAAGTACCATTTCTTTCTGTTCTAACAAAGGTGGATCAA
GACATTCCTTTTCTTTAACATCGGCTACAAAAGACGATTCTTAACCTTTATGTACGGTAACCCCACCCTTGGCGGAGTCT
ACCAATTGCACACCCAATCAGGCCAACCTATGGACATCTCGGGTCAACTCCTTTCTATCATCATCTACATGTGCAACAAT
AGCCATTGATAGTCGACTAAGAGCATCCACTACTACAATTTCCTTTTCGGGGTGATATAGAAAACTCATATCATAGTCCG
TCAACAATTCAAGTCATCATCTTTGGTGAAGATTCATGTCCTTTTGGTTAAACACATATTGTAAACTTTTATGATCAGTG
AAGACATCAACATGTACCCCATATATATAATGCCTCCAAATCATTAAGTCAAATACCACCACTTCTAACTCAAGGTCATG
GGTAGGATAGTTCTGATCATGCATTTTTAGTTGCCTTGAAGCATAAGCAGTCACCTTACAGTTTTGCATAAGCACACATC
CCAACCCCACTTTAGAGGCGTCACAATTACCATAAACCCATCCATACCTTCTGGTAAGGTCAAAACCGGAGTGAAACTAA
GTCTATCTTTCAACCCTTGGAAACTTTTCTAACAAGCATCCGACCATATAAACTTGGCCTTCCTTTGAGTCAAAGCCGTC
AATGGAGAAGCAATGGAGGAAAACCCCTAAAAAAAACCTTCTATAATAACCGCCCAAACCCAAGAAACCTCTAATGTCTG
TCGGTGATAGAGGTCTATGCCAACTCTTGACCAAATCCGTCTTCTTCAGATCTACCTCAATACCCTTTCTTGAACAATAT
GGCCTAAGAAAGCCACAGACCTTACCAAAAATTCACATTAACTAAACTTTGCATAAAGTTGTTGGTGCTTGAGAATTTGC
AATACAATCATCAAATAATCAAAATGTTCATCCTCGCTCCTTGAATATCAAATTATCATCATTGAACACAATTACAATCA
TAAAAAGGTATTGTCTAAACACCCTATTCATCAAATCCATAAACGCCGCCAGAGCATTAATCAACCCAAATGACATCACA
AAAAACACATAATGACGATATTGGGTTCTAAAAGCCATTTTTGGAATATCTTCTTGCTTCACCCTCAATTGGTGATAGCC
CGATCAGAGATCGATTTTAGCGAAATAGCTTGCCCCTAGAAATTGGTCAAATAAGTCATCTATTTTTTGAAAGGGATACT
TGTTCTTGATGGTCACATGATTCAATTGTTGATAATCAATACACATACGAAGTGAACCATCTTTCTTTCTAACAAACAAC
ACGAGCACCCCATGGAGAGATACTCGATCGAATGAAACCCTTATCCAATAGATCCTTCAATTGTTCTTTCAACTCATTAA
CTTCCATCGGAGCCATTCTATAGGGAGGAATAAAGATATCTTAGGTATCTGGGAGAAGTTCAATCCCAAAGTCTATTTCC
CTTTCGGGAGGAAAATCGAGTAAATCTTTAAGGAAAACATTTGGAAACGCTTTTACCACCAGGACCGACTCAAGAGTAGG
AGTTCCAGACTCCACATCCCTCACCCTCACTATATGGTAGACACAACCCTCCGAAATCATTTTCCTACCTTTTAGGTAAG
AAACGCATTTACCTCTAGCCATAGAATTTCCCTCTTTCCGCTCAAGGATAGCCTCATTTGGGAATTGAAATTTGACTAGC
CGAATTTTACAATCGATAGAGGCATAACATGAATGCAACCAATCCATGCCCATAATAATCTCAAAGTCAATCATGTCAAA
TTCCACCAAATCTATTAGAGTGGCGATATGGGATAAGGAAATGAGACATCTCCTATAGACCCTCTTAGATACCACAGAAT
CACCAATATGGGTAGAGAAGGAAAAATATTCTAACAACACTTCGGGGAGAACATCAAACCTCATGGTTATTTAAGGGGTC
CCAAAGGACGAAGTTGCCCATGGATCAAGTAAAGCATACACATCTATATGGAAAACTTTTAACATACCAGTCACCCGTCC
GGGAAACTGTTTTGATCACCTCTAGTTTGGAGAGCATAGAAATGGTTGTGCTTAGGAGCACTTACGCCTTAACCACTAGG
ACTAGAAGAAAGGTAGGGTTGAGTCCTACAACGACCATATCCTTCATTCTTAGCAGCCGAAGGACAATTTCTTATTTTGT
GATCGATCTTTCCACACCCAAAGCAAGCATTAGAACCGGCTAGACACTTCCCTTCATGATTTCTCTAACATTTAGCACAA
GTAGGCATTGGAGGCTTATTACCATCTCCTTGAGGTTTAGGGTTAGACACCCTTTCATTATTAGACCTAGGAGGAGCATT
TGAAGAACGTTGCCCAGAGAACTTTTGCCAGAACCTTGAACGACCCCATCCATTGGACCTACAATGTAAATAGTTACCAT
CATCTCCACTTGCTCTCTTTGCCTCTCTAGATCTCTCTTGGAGCTTTTCTTCCTCAATTTATTGAGCATGCACTATAAGG
AGAGAAATGTGCATGTCATGAACAAGCATAGTAGTGCAGCACTCTTTGACTACCATGTCGGACACTCCCGACACAAACTT
ACTCATCTTGGCCCTACGATCCTCAACAATGGAAGGAGCATACTTGGACAGTTGAGTAAACCTCCAAGCGTATTCCCTTA
CACTCATATTTCCTTGCTTAAGGTAGATGAACTCACGTATATTGGCCTCTCTCATCTCAAGAGGGAAAATCGATCAAGAA
AAACACTTTTGAACCTCTTCCATTCTATCGGACCGCTTCCAGAGGCATTGCCTCTCTCCATTGATTAAACCAAATCTTTA
TAACCCCTTTAGGTTGGAAATCAGTCAATTTCCCCTTCTCTAGTGGAGTCACTCCCATAATAGCAAGTATCTTGTAGACC
TCGTCGATAAACTCTTGAGGGTGTTCCCCAACTTTGGAGCCATAAAATTTGGGAGTGTTAATCATTGTAAAATCCCTCAT
TCTTGCCGCCGTCATACCCACATTTGGGTTCACGGGGGCTACCACCTCTTTATTCGCTTTGTAGTCACGAATTAATCCAA
CACTTTAAATGCCGACCTAAACTCCGCATTTAGTACATTCTACTTCTATGGGTCAATCGGTGCTTGATGAGGATCTTAGG
GAGGAACTTGAGGAGGAACCTCCTGTTCAACATTGCCTCCCTCAGTCCTTCTAGTAGACATTTCCTGAAAACCATCGATA
AGGATTAAGAGAAGGACTTATAGAGTTAAAATCCATGGAACGACTTAGAGATGTGAAGAAGTGAATTTTCCTAAACATCT
AATAGCCACTCATTCATAAATGTGGCACACTTCACACTTATGAACAAAAATCTACTAGATGAGGTTTGAGACATCCTAGA
ACAATTCTTAACCTTGTGTTGTGATTACCAAGTTTATCACAACCCAGGGGTACCCTCTAGACGTAATAAGGCGTATAAGA
CCCCGAGAGGCCTCATACAAGAAAGTTAGCATACCATAACATAAAGTAATAGAAAAGGTGCAAAAATTCAAAAATCTTCA
ATACAATCAAAGTCTTTATAAAGCGAGCAGAAGTCTAACAACACTGTCTCAAACCCTCTAAATAACATGAATAAAGATTT
GGCTCATTGCCAGTTTAATAGTCACACACATAAAGGAAAACATAAAACAAAGTGGTGATCACATCCTCGGATACAATGAG
GACTCACCAAATCTTTACTTCCTTGATAAAAAATAAAGCTAGCAATGAGTGTAAGAATCTATATCACCGGATCCTACATT
TTATAAGAATGTAGGCAAGAGTATACTTTAGTACAATCAAGTACTAAATATGATGGATAGTATAAACAACATAACCTTAG
CATTACTCAACATAAGATATAAGGCATAAGCATAATCAAGACATAATCAACATCATGATAAAAGTGGAATACTTCCTTAA
GTAGCCTCACTTATCCTTAGCTAAGTCACATGTCATCCTTCTCTAGTCAAGCTCACACCACGGAAGGCATATATAGCAAT
ACTCCAATCACATAATCTTCATAACACAATCATATCATTAATAATTACTTTAAAAGACATGGAAATTCTCCTCAATGCCT
AGCTTATAAAGGCTAATGGGTAGTCGCCTCTAGCCTTACTTACTTTTTCATCACGGGCATGCGCCACCACAATTTCATCA
TATGACATGGGTACTCGCCTCCACATCATTTCATAAAGATCATGGGTACTCACCTCCATGTCCATTCATCATAGTAAGAA
TGTGGGGACTCACCTCTTGTTCAATTCTAAGGAGTATGGGAATCACCTTATATCCTTACATATCGAGGTCAAGGGTTATC
GCCTCTAGCCTCATCGATTACATAAGCTTTTAGTCTATATTCATTTTAGGTTAACAATCCTTTCAACCTAGAATCATTCA
TGTCAGTGCACATTTCACATTCATACATTCATGACTAAGCAATTCATATGAGAAGTATCCCTTCCTCAACAATAACATCA
TTTTCCAATAATTCATATCATCAGCTTTACTCTCAAAGCCCTAATTCTCATGATCATCATCTAAGATTTATTGTCAAAAA
ATTAACATCATATTTATCATATATGCTTCAATATCAAGCAATTCTAATCATAATTCATCAATCCTATAAGGATATATCTT
ACCCATAGAGTTTCCCTCCCATGACATCAACCCAACTATATCAATTCAACCCTAAAATCATAGGATATGCATGAGTACAT
GTAATTTCATCCTAAATACATCTAATTCAATCAATTCAATCATAAACAATCATAATCCACTCAATTGGATCAACTTTAAT
CATAATGCACGACATTGGAAGAAACCTTAACTATAATTGAGGAAATTCTTCTTCAAATTGTGGAATTCTAGGGGACTGCA
TGAGAGGAAGGATCTCATGAATTAAAAGCCATCATACCTTAGTCACAGTATCCACAAATGCTTGAAGATTAGTAGACTTC
ATCTTGACCTAGCTTCAATCTTCTTCTTGTTCTTATTCCACCTTCTAGAGATAGAATACTTGAGAGAGGATTTAGGTTTT
TTTGGAAATTAAGAGAATGACTTAATTGAGTGAGTTTAGGGGTCTAAAATCCTTATATATGTGGGCATGTTTTAGGAAAA
ACGACACCACATTTATTAAATTAAAACCAGAAAAGACCCTTAAGCCCCTAAAAAGAACTATCCCTGCTGACACACGAGAC
CCCGACTGACGAACATGGATGGACCTACGGTCCGTCCTGCTCCAGTGTCATCATGCTCAGGGAATTTTGGCCAGTCGATG
GGAGGAGTGACCACGGAGCGTGGACCCACCTAAGGTCCGTAGGTGCCTCCATGGTCCATGCATGTACCAATTCTGAGGTT
GCTATCCACGGTTCAACCTACGGTACGTAGGTCAACCCATGGGCCGTGGTTGGATCTCATGGATGGCAACTGCAATTTCC
CATTATCTATTATTTGCCTCGTTTCAAATTCGGGGTGTTACAATAAGTAGTGTAGGCATTCATAATAGACTGTAATTTTT
TTATTTGATTGAGGATATTAATTAAAGAATTATCATCTACTTGTATTATTTCTGTTAACACTTTCAATTCGAAATATAGG
TCTAAACCATCAATATTAGAGTGACTATTATATTTTTAAGAACATTCAAAGTTAAGACAATGTTTTTCCAAAATCTCATA
ATTTAGTCATCTCAATTTTATTCCATTAAAAAAAACCCAATTTTTTTTCATCTGTTTTGAATTTTGCAAATCTATTTTGA
CATGAAGAGATGGCATGGTCTACTATATATAAAAAGTAGTTAGTTCTAAAAGATTCTTCAAGAGACTTTGTGATTTCATT
ATCAACATTCTTATCAAATTGTTTCTTGCTAATTACACGTTTACAACGAAATTTAGGTTCTTTATTGATCTCGAATGCAA
TTTCTTTATCAGAAGTCATAGCATTTACAAATCCTTCTTTTCTATATTTATTTATAAAGAAATCAACCCTCTTAGTTTAT
CTATGATAATATCAATATGAATATATTTTAATTTTTAACAATTTACTAATTGAGTTAACCGCAAGTGATATATCATTCCA
AATAGTAACACCCAATAGAAACACAAAATTTCAAGTTCATATGTCGCTATATAATTAGGTTCACTTTTGGCTTTTGGATC
CTCAATAACTTCTACTAATTTCAATAAAGGATCTCTGATTTGTATAGATTGAAAAGTATATTGCTTTAATAATTTCAATA
TGACTTTCCCATCATATTTGTGATAATGATTTAAGAGTTAGATTGGGAAAATTATCCTTTAAAACTTTTCATCATTTAGT
GGAAGAAGAAAATTTTGAATATATATGTTGTACAACTCAAAAAATTGAAATAGCTTTTGTGCAAGAATTTGCCATGTCAC
CAAAGTTCTAAATTAAGATTATGACAACCACAAGGAGTATAAAATGCTCTTGGATTTATATCTAGAAATCTTTTTTGCAC
TTCTTGATGTTTTTCCTTCATATTGGATCCATTATCATATCTTTGTCCTCATAAAATATGAATATCAAGTCCAACTCTTT
TTATCTCATCTAAACTAACTTCAAAACAACCTTTTCAACTAGTATCATCAACTTTTATAAATTCTAAAAAAATATTCCAG
AATATTTTTTGGAGCAAATGAAATATGTACACTTCGTAATACAAAAGATATTTGTTCTCGATGACTTATATATGGGGTGC
AATGAAGTTTAATTGAAAAATATTCTATCTCTATAATATTTTTAATAATTTTGTTCTTAAAAAAAAAAGAAGGGAGCTAC
GTCTGAGTTAAACTTGGAGATGGAAGTCTTCTTTCCTTTCTCGCCAATTGCCATTTAGCTAATAAGCCCGTGGAGATTGA
GGTTCCACAAGCGGTACTTCCGGCCTTTCACTTCCCGCTTGAGGAACAGTCTCTGGATGTTCCAGTAGTCTGAGTCTGTC
TGAAAGTGAGTGAATCTCGGGGAATCTTTTAATTTAGAATACGTACGAGACTACCAAAGCAAATTAAACTTCTTTCCCCG
GAGCAGCAACTGAAAGAGAAAATACCGGTTTCCCGGTGCTCATGACGTGCTACGGAACCTCCACCGTGCCGGGTCACTTG
CCAAAAAAATATCAATTCATTTTGTATATTATGTCCAAGATCATGGTTATGAATTTCATCATGTTTAATTTGTCGACCAT
GTTCTTGCATTATTGATTCAAATTCTGCAATCTTTTCAATTATACTTAAAAAGTTTCCATTATTTTCTTGATAGATCATT
TCATTCTTTTTCCTAAATGCCAAATTTTCTTCAAGAGTTTTTATGACAACAATTATTCTTGACAATACATTTTTCCAATG
CTATCTCTATTACTTTATTCATGAACATTTTTGTCGATTGCTTTATTTTTGTGGAATCTCATTTCTCAATCAATCCATGT
GCTCATATTATTAATATGATCATATGTTGTTTCATGAGCTTTAAGCTTAGTACTAAGATTTCTCCAATCATTACTACGTT
CATTAACGAGTTTATTGGTTTTAGCACTAGAAATTTTATAAAACAACTTGTAACAAAAACAAAATAGTCTATCCAAATCT
TTAGAATAAACTAACCATCTTGTATCATGTCTTTCACTATTTGCCAATGTTTAAAAATAACGTGTATTAGCAAAATTTCT
TAAGAGTTTTCTCCTTTGAAAAATCTATGTCAGTAATTCTAATTGGTCCTTTTCAATTAATAGATATCTTAAAATTATAT
CAATATCATTCTATTGACTAGGATCATATATATTTTTGAAACAAAATTATTTAACTCATTTAAAAGTTCTTGATTTTCTT
TAGAATCTTCATTCAATTTCTCAATAATTTTATCTTCTTCTTGAATTTTTTTACTATCTAGCACATCAAGTTTAGTGATT
GGTTCATTTAAAGAATACTCATCCATATTTTTGTATTTTTCGATAGTTTTAGAATTATTATTTTTATTTTTGTTCGAATT
TATCAAGTGCTTCTTTTTGAGGTTCTACTAGATTTTCAATTTTTCTCTTCTTTTGAGTTTTGAATGACCGTATTCATATT
TTCTAGTTGAAATATTTAAATTTTAATAAAGTAATTAAAAGATAAATACAATATAATAGAAAAAAAATAGATACAACATA
AAAATTGAAGTATAAAATTTGAAAGTTGGTGAAACCTGATATGAAATTTCAAGACTGGAAGATTCTGAGATATATTTTGG
GATGCTTTGAAATAATTGTCTCAAAACATAAAAGTTTAGAAAGAACAAAATATAAAAATAGTGCACAAACACAGACAATA
TTTTGTTACTCTCTTTTTTGTTAGTACATGTAGAACTCAATGGATACTTTTTCTTTGAGCAATTGAAATAATAGAGAAAG
TAAATATTTTTTTATCAGCTTTGTAAATTAAGAGGTCTAATGGAAAAGGTAAAACAATAATTAACTATTAAATAAATGAA
GAAAAATGAGTGTAATCAGCAAAATAAATAAAAGTAAAACAAGGAAACATATTCTAATATTTCCAAGAAGTGAAAAAGGT
CAAAAAGTTGATGTCTAATCAACTTTTCGCTATGAATAGTTAAACAAATTTATTTTTATCTTTCTAACAAAAAATTGTCA
ATATTTTTCAAATATAAAAATCTACTCCTACAACCTATATATAGGTAATAATTACAAAAAAGGCCCATGCCCCCTAAATA
GGGGGTCTAAAGGTGATTTACTTGTATTATTATGTTTTTCCTAAAATATATTCAGGCTTAGTCTAGGATATGCTACTAAT
CCCGTAGACTATTCTCCCTTACAGTTAATCATGTTTTCGACTTTTTTTTGGACTAGGTAGGTCCTTTTAGACTCAAAAAA
AGACTTGAGTCTTGTAATATAAGCCTTTGTTTAGGCATTTACGTAGCTTGTTATACCTTTTATTCCTTCTCCCCATCTCG
GTGTCTGATGCATTACCAGAGGTTTGTGCTGTCAAGAGGATTAGAGATTGAGTCGTACTAGTCTGGGAGCCTTCGGTGTA
TACCTTTGGGTGAGCGGCATTCCATGATGAGTTAAAATTCATATTGGAATCCTCTTTGGAGTTTATAGGCCTTTTTGTCA
ATCTTCCAAGCTTTTGTCAATCTTCCTAGCTAGGATGGGAGTTTAGAGGACATTTTGATTATTTCTTATTCGGCGCCAGT
GTACTATGGTTCGAGGCAAGTGTCCCAGTTTGAGGCTGACATTCTACAATTTGAGGCAATTATTTCCAGCTTGAGACTAT
TGCTCTATGGTTCAAGGTCGTTTCTTTTTCGATATACTATCACATGTGGGTATGAGTCCCAGTTGACTCTTATTGGACTT
GGGAGTGGGTGTTTACTCTTTATAGTCATAGCTATATTATGTACATATCGCCCTTATGGGGTTCAGTTTGGATTATTTTA
TTTAAACATGCGCATGAGTATATACAGGCACATGAGTATATTTTCTGGTCTTAGGAGGTTCTAGTTAGGTTTTGTTTAGT
TGTACTTAGATTTACTTTTTGTATGCTCGTATGCCTTCTTTTCATAGCCGTTTTGACCTTTATTTGTGTCTACATTATAC
CTTCTCATATTGTTCTTACCTTACTTTCTCGGTCAGCCTATGATGCCTACTAAGTACCATGTTCTTGTACTTATGCTACA
TTTTGTATCTTCTCGTGATGCAGGTCCAAGTACTAGCTACCAGTAGTGATCATTTGTGCCTGTCACGACCCAGGGGTACC
CCCTAGATGTAACATATTGTATAGGACCCCAAGAGACCCCATACAAGACACTTAGATTTCATAACATAACAAATAGAACA
AAAGAACTATAACAACAGTCCAAGTCAAATAGTAATTTTTATAAAAGAAAAGAGGAAGTCTAAAACATTTGTCTCGATTC
TGGGGGTCTCGACCTACGGACCCTTGATCATGGTCCATCGTCTGACCAACGGACCATTGGTCAGGCCGTGGCCTTGAGGT
CCTACACTGACCCAAGGTGACAAATCCATGGACCCCTACTTATGGTCCGTGGGTCTAACCACAAGCCGTGGATAGCACCA
ACAACTTTCTGGAAACCTACCATTTACCCCTTTTTGGATACGGGGTATTACAATATCTCCCCGTTGAGGCCATTTGACCT
AGAATGAGTTTTAAACTAGGTCTAAAAGAGTGGGAGAGGACCTAACAACCCAACCTACGTTGCAATGCAATCAACCAAGT
AGGAATTATCGACTCCAAGCTAGGGCGTTCTCAATACATCTAAAGAGGGGTGAACTAACTCTATCAGCCCACTATGAATG
CAATGCACATAAATAAGGAGAAAAAATCAACTCCAAACTCATCATACATAAATGCATCAAAAAAAAATAAAGTAGGAACT
ACATCTAGAAAACCAATTTGCATGAAATTCAAAATTTCTCATGTCTAAGGAGGAACTTCCTTCTCCAAACTAAAATCATG
CCCAACACAACCTCATGGAGCGTTTATGCAACTTATTGTCAAAGAGCATAACAAATGCATGTTCAACAATCATCTCATGA
AATCTATAGGTAACTTATACTCAATGTACAACAACATGAGGAATATTAAACAGACAACTCATTTCTTTCAAAATTTAAGA
TTTTACAAGAACATCCATAATCATAAGGAAATCATAGAAACACATAAATAACACATGACTCCAAATACATAAAACAACCC
AAGAGGAACTCATTACCTCAAGTTAGAGTAGGAGTAGAAGGAAAGAGATGAGGGTATCGGTATCGCATATTGGCGCGGCG
TCCAAAGTAGCACCCTCAACTAAATGATTCCTCCATAGCACCTTCAAGGAGGCAACTTCCTTGTTTCTCAACTTTTTGAC
TTGCCGGTCTAAAATCTCAATCGATACTTCCTCACAAGCAAGATTTTCTTCAACCTCCAAACCCTCAAAGGAAACTATGG
ATGTTGGATCCCCAACACATTTCTTCAACATAGAAACGTGGAAAACTGGATGCACCAATTCCAACTCATTTGTAAAATCT
AACTCATATGCAACCTTGCCAACGCGCCTCAAAATATCATATGGGCCCACAAAACGGGGACTAAGCTACCCTTTCTTCTC
CTAACTCATAACACCCTTCATGGGTGAAATTTTCAAATAACCCCAATTATGAACCTCAAATTCAAGATCTCTCCTCCTAA
CATCGGCATAAAACCTTTGCCGACTTTGGGGCATTCTCATCCTCTCTCCAATAAGCTGACCTTTCTCAATGGCTTCATAA
ACTAGCTCTGGACCTATCAAAGAAACTTCACCCACCTCAAACCAACCAATAGGATATCTACACCTCTTACAATAAATAGT
CTAAAAGGGAGCCATACCAATACTCGAGTGATAGCTACTATTATAGGCAAATTCCATCAATGGAAAATGGTCATCCCAAT
TACCCTTAAAATCAATCACACAAAGCCCTCAACATGTCCTCAAAAGTGTTAATAGTACGCTCCACTTTTCCATCGGTTTG
GGGATGAAAAGTCGNNNNNNNNNNNNNNNNNNNNNNNNNNNNNNNNNNNNNNNNNNNNNNNNNNNNNNNNNNNNNNNNNN
NNNNNNNNNNNNNNNNNNNNNNNNNNNNNNNNNNNNNNNNNNNNNNNNNNNNNNNNNNNNNNNNNNNNNNNNNNNNNNNN
NNNNNNNNNNNNNNNNNNNNNNNNNNNNNNNNNNNNNNNNNNNNNNNNNNNNNNNNNNNNNNNNNNNNNNNNNNNNNNNN
NNNNNNNNNNNNNNNNNNNNNNNNNNNNNNNNNNNNNNNNNNNNNNNNNNNNNNNNNNNNNNNNNNNNNNNNNNNNNNNN
NNNNNNNNNNNNNNNNNNNNNNNNNNNNNNNNNNNNNNNNNNNNNNNNNNNNNNNNNNNNNNNNNNNNNNNNNNNNNNNN
NNNNNNNNNNNNNNNNNNNNNNNNNNNNNNNNNNNNNNNNNNNNNNNNNNNNNNNNNNNNNNNNNNNNNNNNNNNNNNNN
NNNNNNNNNNNNNNNNNNNNNNNNNNNNNNNNNNNNNNNNNNNNNNNNNNNNNNNNNNNNNNNNNNNNNNNNNNNNNNNN
NNNNNNNNNNNNNNNNNNNNNNNNNNNNNNNNNNNNNNNNNNNNNNNNNNNNNNNNNNNNNNNNNNNNNNNNNNNNNNNN
NNNNNNNNNNNNNNNNNNNNNNNNNNNNNNNNNNNNNNNNNNNNNNNNNNNNNNNNNNNNNNNNNNNNNNNNNNNNNNNN
NNNNNNNNNNNNNNNNNNNNNNNNNNNNNNNNNNNNNNNNNNNNNNNNNNNNNNNNNNNNNNNNNNNNNNNNNNNNNNNN
NNNNNNNNNNNNNNNNNNNNNNNNNNNNNNNNNNNNNNNNNNNNNNNNNNNNNNNNNNNNNNNNNNNNNNNNNNNNNNNN
NNNNNNNNNNNNNNNNNNNNNNNNNNNNNNNNNNNNNNNNNNNNNNNNNNNNNNNNNNNNNNNNNNNNNNNNNNNNNNNN
NNNNNNNNNNNNNNNNNNNNNNNNNNNNNNNNNNNNNNNNNNNNNNNNNNNNNNNNNNNNNNNNNNNNNNNNNNNNNNNN
NNNNNNNNNNNNNNNNNNNNNNNNNNNNNNNNNNNNNNNNNNNNNNNNNNNNNNNNNNNNNNNNNNNNNNNNNNNNNNNN
NNNNNNNNNNNNNNNNNNNNNNNNNNNNNNNNNNNNNNNNNNNNNNNNNNNNNNNNNNNNNNNNNNNNNNNNNNNNNNNN
NNNNNNNNNNNNNNNNNNNNNNNNNNNNNNNNNNNNNNNNNNNNNNNNNNNNNNNNNNNNNNNNNNNNNNNNNNNNNNNN
NNNNNNNNNNNNNNNNNNNNNNNNNNNNNNNNNNNNNNNNNNNNNNNNNNNNNNNNNNNNNNNNNNNNNNNNNNNNNNNN
NNNNNNNNNNNNNNNNNNNNNNNNNNNNNNNNNNNNNNNNNNNNNNNNNNNNNNNNNNNNNNNNNNNNNNNNNNNNNNNN
NNNNNNNNNNNNNNNNNNNNNNNNNNNNNNNNNNNNNNNNNNNNNNNNNNNNNNNNNNNNNNNNNNNNNNNNNNNNNNNN
NNNNNNNNNNNNNNNNNNNNNNNNNNNNNNNNNNNNNNNNNNNNNNNNNNNNNNNNNNNNNNNNNNNNNNNNNNNNNNNN
NNNNNNNNNNNNNNNNNNNNNNNNNNNNNNNNNNNNNNNNNNNNNNNNNNNNNNNNNNNNNNNNNNNNNNNNNNNNNNNN
NNNNNNNNNNNNNNNNNNNNNNNNNNNNNNNNNNNNNNNNNNNNNNNNNNNNNNNNNNNNNNNNNNNNNNNNNNNNNNNN
NNNNNNNNNNNNNNNNNNNNNNNNNNNNNNNNNNNNNNNNNNNNNNNNNNNNNNNNNNNNNNNNNNNNNNNNNNNNNNNN
NNNNNNNNNNNNNNNNNNNNNNNNNNNNNNNNNNNNNNNNNNNNNNNNNNNNNNNNNNNNNNNNNNNNNNNNNNNNNNNN
NNNNNNNNNNNNNNNNNNNNNNNNNNNNNNNNNNNNNNNNNNNNNNNNNNNNNNNNNNNNNNNNNNNNNNNNNNNNNNNN
NNNNNNNNNNNNNNNNNNNNNNNNNNNNNNNNNNNNNNNNNNNNNNNNNNNNNNNNNNNNNNNNNNNNNNNNNNNNNNNN
NNNNNNNNNNNNNNNNNNNNNNNNNNNNNNNNNNNNNNNNNNNNNNNNNNNNNNNNNNNNNNNNNNNNNNNNNNNNNNNN
NNNNNNNNNNNNNNNNNNNNNNNNNNNNNNNNNNNNNNNNNNNNNNNNNNNNNNNNNNNNNNNNNNNNNNNNNNNNNNNN
NNNNNNNNNNNNNNNNNNNNNNNNNNNNNNNNNNNNNNNNNNNNNNNNNNNNNNNNNNNNNNNNNNNNNNNNNNNNNNNN
NNNNNNNNNNNNNNNNNNNNNNNNNNNNNNNNNNNNNNNNNNNNNNNNNNNNNNNNNNNNNNNNNNNNNNNNNNNNNNNN
NNNNNNNNNNNNNNNNNNNNNNNNNNNNNNNNNNNNNNNNNNNNNNNNNNNNNNNNNNNNNNNNNNNNNNNNNNNNNNNN
NNNNNNNNNNNNNNNNNNNNNNNNNNNNNNNNNNNNNNNNNNNNNNNNNNNNNNNNNNNNNNNNNNNNNNNNNNNNNNNN
NNNNNNNNNNNNNNNNNNNNNNNNNNNNNNNNNNNNNNNNNNNNNNNNNNNNNNNNNNNNNNNNNNNNNNNNNNNNNNNN
NNNNNNNNNNNNNNNNNNNNNNNNNNNNNNNNNNNNNNNNNNNNNNNNNNNNNNNCTTGAGTTTTAGGTTAGACACCCTA
TCTTTGCTAAACATAGGTGGAGCATTAGAAGAACCTTGACTGGTAAACCCTAGATGAAACTTAGGATGACCATGTCCATC
AGATGTAGCATGTGAGAAATTACCATCACCGGTCTTAGCCCTTTTTACCTCTCTAGATTTTTCCTTAAGTTTTGATTCCT
CAATATGTTGGGTGTATACCACAAGACATGAGATATTCATATCAGGAAGGAGCATTGCCGTACAAAATTCTTTTTCTACC
ATGTCAGACACGCCTGTAAAAAACGTACTCATCTTAGCCCGCGAATTTGCCACCATAGTTGGAGCATACTTGGACAATTG
AGTGAACTTTAGTGCATATATGGTCCTTCACACTCATACTTCCTTGACGAAGTTTAATGAACTCTTGAACCTCATATTCC
CTCAACTCTAGGAGAAAGAACCTATCAAGAAATACCGATTTAAACAGTTCCCACTCTATGGGACCCGCTCCCATCGGTCT
CTCTCCCTTCCATTGATCATACCACACTTGAGCAACATCTTTCAATTGATAAGCGACTAACTCTGCCTTCTCTTCTGAAG
TCACCCCCATAATAGCAAGTACCTTATAGACCTCGTCGATAAACATTTGAGGATCCTCTTCGACTTTGGAGCCATAAAAT
TTTGGACGGTTCATCCTTGAAAAATCCCTCACTCTTGAAACTGCCGAATTCACATTAGAATTTATAGGAGCTCAAACCAC
TCTATTGTCTTGAGTCACCAAAGCTTGAGCCAGCATTTGAAAAGCCGACCTAACCACTGCATTTATCGCATTCCCAACAA
AAGGATCTTGAGGAGCTTGAGGAGGATCTCTTTGTTCCACATTCTCCCTCACATTCCTTCTAGTATTAACCCTTCGAGAA
GACATATCTTGAAGATCATAAGGTAAGGATTAGAAGATAGACTTTATAGAGTTAAACTCTATGGCACGACATAAGAGTAA
TTAAAGAAGTGCAGTTTCCTAATCATCCTTGTAGCCTCTCATTCATAAATGTGGCGCGCTTCACACTCACGAAAAAGACT
CTACTAGAGGTGGCTTATGACACATCATATGGCCATTCTTAACCTTGTTTTCTGATTACCAAGTTTGTCACGACCCACGA
CACCCCCTAGATGTAACATGGCGTATAGAACCCCGAATGACTCCATACAAGTACCTTAGCATAGCACAACATAAAGTAGT
ACAACAATAAAGAGTAAAACAACATTTAGGTCCAAAACCAACATTATAGAAAAGCGAAAGTCTAACACATGTCTCAATAT
AGCCATCTACTAAAATCTAAATGATAGTGGGCCTAGCCTATAGATCAAGTTCAAAAGGAAATACGAAAGCAAAACTACAA
TAAGGAAAGTCCATCCTCGAACCATAAGGACTTACCAAGCCTAGAATGAGATCAAAGTCCAAGCTCCAGCCACTAGAATG
GAGACCCTGCCTGTCGGACCCAACATTTGGGAGAATGTAGGTAAGATTATAAGTTAGTACCAAAATACACTAACTATGAT
AGCTATGCATAAAAACATTTTAAACATGCTAAAAAGTACATTTCAAGTCATGATAAGCAATTTACAAAGTTTAAAGATCA
TAGTGGAAATAGTTGAAATACATAGGTAATAACATCATAGTCAATGCAAAGTCAATCATCTTTAAGTCTTTGAACAATAT
GAGATACTTCCTTAACAAACCTTAGCTCATTAGTCATCTTTTTGTTGGAGAATTAGCGTAACCGACATCGAGACCATATG
AGCTAAATCATGATCACTCAGTGTTCTCCCACACCGAAAAGGGTTGTTCTACTTACCTAAGGTAGAACCATGAACATCTA
GCTTACGTGTATCCACTAGCTAATCAACCTATGGGGGCACATAGTTATGGGATAAGGAGATTGCTACTAGAAACCTGGCC
TCTACTCATGAGAGTGCTTCCATATCATGAGACTTACTACTCATGAGAGAGCTTCCATCTCATGAGACTTCTTCTAGAAA
CACGACCTCTACTCATAGGAGAGCTTCCATCTAAAGGTCAATATCAACTCGGTGCTAAGCTTAATTCCCTCGGAATGGTA
GTTTCTTATTTATTCTCATTATCCATTGAAAGGCTTGTCATTTTGCCAATCCAACCATTTCATTAGGATAACTCCTATTC
ATTAATTCAATTAGGTGAGAATAGTCTTTCAACCTAAGAATCCTTTCTCTATGAGAAAACCTTTCACATCATCGTTGTAA
GTGTTTTATAAGAGTATCCTTTCAACAACACCACAACAACAACAACATTGGCACTTTACTCTCAAATCACCCTTAAAGCA
TTTACATAGGTTTCATAAGATCATGCATAAATTCATACTTTGCCCATTAAAGGTTCAAAGCTACCTCCAATCACCGAATC
TATAATTTTAGTATTAGATAGGGATTTTATCATAAATTCAAGTAATTCTATTACTTCAAGCTTTAGATCATAAAACTCAT
CTTTCATAATCAACAACCCAACTCAATGAGATCACAAGTTTGGAAAACATGGGGTTTGCATGGGTTTATAGGGGAAACAT
CATAAAAGATTTGTAAATCGTCAATCCATGCATATTTAAATATAATTCAATCATTAAGATCAATAATCAAAAGAACCCAT
GATGTTTGAGGAAAATTATATTTAATTGGGGAATCCTACCATTTGAAATAGAGGAATTTGGGAACTCCATGGGTGGAAGA
AACCAATGGATGAAAGCTAGAATAATTGAGAGGAATCTTCTTCTTCGTTTTCTTTTTCATGTGTAACCCATGGAATCCTA
TCTAGGTGAAATCTTCTTCTTATTTTTCAAGTTCTAGAGAGGGAATATTTGAGAGGAATTGGTTTTCTTTTGGGATTTAG
GAAGGATTAATTAAATGGGGGATTTTGGGGGTTAAAAATACTTATATAGGTTGTCAAGCTGTAGGAAAAATGACACAACT
TCAATTTGATTATAATTGGAAAAGACCCATATGCCCTTAAAAATAACAAACAGCCCACGACCGATAGACACTGACCAACG
GATTGTGAATGGACCTACGGTCCATCCTAGTTGGCCGTGGTTCATGGTCAGTGACTTGATTCTGGGGCCTCGACCTATGA
ACCCTCGACAGTGGTCCGGGTTCTGACAATGGTTTTGAGGTCCTAAACTGATCCAAGGTGACCAATCCACGGACCCGTAC
CTACAGTCACTAGGTCTGACCACGAGCCACGGATGGTTGGACGTGGATGGCACCTGCAATTTTCTGGAAACCAGCCATTT
TCCCCTTTTTTTATATGGGGTTTTACAATTGGAAACCATTGGTGGAGCATATTTAGAACAATGTGTGAACTTTAGAGCAT
ATTTCCTCATACATACTACTTTGTCAAAGGTTCATGAACTCAAGAACCTTGGCTTCCCTCATCTCAAGGGGAAATAACTT
ATCAAGAAAACCGGCCTTGAATTTCTCCTATTAAAGAGGACCCGCATCTTCCGGTCTCCCTTCTTTCCATTGGTTAAACC
AAATTTGAGACATACCTTTAAGTTGATAAGCGGCCAACTCCGCCTTTTATACCGGCTTCACTCCCATGATCATCAACACC
TTGTACACCTCATCAATGAACTTTTGAGGATCTTCCTCAACCAAAGAACCGTTAAACTCTGGAGGATTAATCCTAATGAA
GTCCTTCCACTACAACATCTTATGCCTACAACCACCCTAGAAAAGTGTGGCCTTTGAAAAAGGCCCAGACTTTTTGACTT
TAAGCCACACTTTTCCAAGGGTGTCTGAAAGAAGCGTAACCTTAGAGTTTAACCGACACTTTTCAAGTGTTGCCGTATCA
GCTACACTTAAAAGCGTAGCCTAAAAGGCAAAAATGCCACGCTTAGATGTGTTGCCTTATCAGCTACGCTTAAAAGCATA
GCCTAAAAGGCAAAAAGGCCACGCTTTGCAACTACACTTAAAAGGGTTGCCTTATCAGCTACACTTTAAAGAGTGGCCTT
TTCTTCCATAACGCCCACGATTTTATAGTGGTGCCTTTTCTATCTTATGTATGGCAACACTTTGAAGTGTAGTCTTTTTC
CATGTGCATACCACAATTTACAGTCCTATGGCAACAATTTTAAGTGTGGTAATATTATTTTGGCTACAAAAATACGTATA
TTCCATAATTTCTAATTAAAAACACTTATATTGTTTTGCAATAACTAATCTCAAGCATCAAATTAGCTAATAAGTAATTC
AAATATATAGATTTGCAATAAACTTCAAAAGATAGTATGTCTTGTGTACATACACATACTTATAAAGCAATATTCTAAAT
ATATGTGTACACAATAGTTCAAAAAGTAATCTTACAATAGTTTAATATATTCTAGCAATGAATATATTTCACAAAATCAA
ATATAATATATTCAAACTTTTTACAATAGTTCAAAAACTCTTCATCATCCACTTCCACTTCAATGAGATCAAATTGACTT
TTGGCGATCCTTTAAATTTTATCACCTCTATTTCCCTGCACATTTAAAATGAAATTAACAATCAAAACAAACCAACAAAT
CAGAATGCAGCAGTTACTATATTAAGTTATGGATATTTTTATTAAGAAATCACCTTCAACATTTCAGGAGAGCAAAGTTG
ACAGGGTATGGATATTTTCCTGTTCTTTTCATCTATCGTTGTTATTATTATGATGATTTACTCCTCTCTTAACGTTATTG
ATAGGATGAGGAGAGTCGAAAGAAATTGGAACAATCATTATTGCAACGTTAAACGAGAACTACAAAAAGAAGTGGTGCCA
CTCGTTTAACCAAACAAACATAAAGGAAGAATCCAAAAGAGTCTGCCACATCATCAAAAATTGAGAAACCAAAACCTGAG
GCAACCAATAGATTACAAAAAATAGTTTTTAAGAGTTCCACTATAGAACGTCTGGTGTCTACAAGGACAGCTAAGGATCG
ATCCACCGAATCAAAAACCACTCCAAGCAAGAAAGCAAGTTAAAAGGAGAACAAAGTGATTGCTCCAATAAAGAAATTAG
CTAGAAAGGAGAGTAATAAGAAAGGTCCCCGTAAGTCCATGGATTCGAATACTAAAGGTCATTCTTCATCTCATCTTCCT
CAGAAGGAAAAAAATTAGCAAGAATGACATAAAATTAATGTTAAATGAACGTAGATCAGAACTAAGTCCACATGTATCTA
ATGAAGTTGTTGATGCTAAGAACACGGAGGGGGTACATAGCATATCTTTAATCAAGAAGAAGATACATACACCTATGCTT
AATGCATATAACTAATCCAGAAAAAATCAGATTGCAACAGTTACAAATCATGAAGTTCTGTTGGACTGAAGGGCCTTGTA
TAATAAAAGTATTAAGTTGTTGCAACCATAAATGTATCGAGAAATGATATATATTATCAAATGATATATTAAAGCTCTTC
CGTGACAGTACAAATTCATTCAACTCATTCTGATTGCGAAGAATCAGATTACCCTTGATCAGTCAGTACAATAATTGTGT
TGTTGTTCAATACTAGATTAATTTATGTAGACAAGAAAGGCATATTTTTATCATCAAGAAGGACTAAATAATTTCCATCA
CTTGCATTATCACTGTTAATAGAATGAAGTGGACATAAATGAGGAAATAAACTAGGGTATAAATAACAAAGAAGATTGGA
CCACTTAACATACCACACTCACTTTGTAACATCCATTGAAANNNNNNNNNNNNNNNNNNNNNNNNNNNNNNNNNNNNNNN
NNNNNNNNNNNNNNNNNNNNNNNNNNNNNNNNNNNNNNNNNNNNNNNNNNNNNNNNNNNNNNNNNNNNNNNNNNNNNNNN
NNNNNNNNNNNNNNNNNNNNNNNNNNNNNNNNNNNNNNNNNNNNNNNNNNNNNNNNNNNNNNNNNNNNNNNNNNNNNNNN
NNNNNNNNNNNNNNNNNNNNNNNNNNNNNNNNNNNNNNNNNNNNNNNNNNNNNNNNNNNNNNNNNNNNNNNNNNNNNNNN
NNNNNNNNNNNNNNNNNNNNNNNNNNNNNNNNNNNNNNNNNNNNNNNNNNNNNNNNNNNNNNNNNNNNNNNNNNNNNNNN
NNNNNNNNNNNNNNNNNNNNNNNNNNNNNNNNNNNNNNNNNNNNNNNNNNNNNNNNNNNNNNNNNNNNNNNNNNNNNNNN
NNNNNNNNNNNNNNNNNNNNNNNNNNNNNNNNNNNNNNNNNNNNNNNNNNNNNNNNNNNNNNNNNNNNNNNNNNNNNNNN
NNNNNNNNNNNNNNNNNNNNNNNNNNNNNNNNNNNNNNNNNNNNNNNNNNNNNNNNNNNNNNNNNNNNNNNNNNNNNNNN
NNNNNNNNNNNNNNNNNNNNNNNNNNNNNNNNNNNNNNNNNNNNNNNNNNNNNNNNNNNNNNNNNNNNNNNNNNNNNNNN
NNNNNNNNNNNNNNNNNNNNNNNNNNNNNNNNNNNNNNNNNNNNNNNNNNNCAAAGAAAAACAAGTTGTTGTTAGTGACA
AACCTCAACAACATCTCAGAAAGAGAACAACAATGCCAAGCACAACATTGAAGGGACCACGCAAAATTCTGGTATGACTA
CTGAAACTTTTTCTAACAGAAGTAAAAGATGGGACAAAGACCGACAAAGTTGTGTTATCATCTCTTTCCAAAATTTCCAT
CACTATATAAACTTAATCTATAAACTGATCCTATAACCTGTACACTGATTCTATAATCTGCAGACACAAGATCCTAGGAG
AGAAGCTGGAGCCACAACTACACACATATATTAACTACAATGATCTTGTTGTGTAGGATCAAACCAACAACCAAGAAGAA
CAAGAAAACCATCTTCACAATTTGATACATCAATAAAGGAGAGAAAGAGAGAGAAAAGTCTTAAGGAACCAACAAAATAC
ATTTTGAAGAATCGAATCATGAGTTGATCCCGAAGAATGTGGAATATTTTGGCATCTTACAGCTTGTGCGCTACTTGCAT
CAATAGGTGAAACAAGGTAAGATCCAACAACCCCTGGTATATCTTGAACATTCAATCCAGGGTTCTTTTCCAGCAACTGA
CTAAAAAAAATCACATTTTTCTCTCAAATCATTAATTTCTTCCTTTAGAGAACTGATTTCATTAGTATGCTTTTGTTTTA
TCTTGTTCGTTAGCTTATTTTCTTTCAGAGAACTTGTTGTCACTGATCTACCATAGCACCTAAGTCGGCCAGGCTGCTCC
TTTCCAAACACTGCCCTAAAGGCATCATCAGTTGTTTTCCTAGAATTTTGACGATTGTGAAGTTCAGCCTGTTCAATAAA
ATTGACATTCGTAATTAATTGTAAGAACTATTTACTTTACGGCTAAAAGGAGTTTATGACTCATTAGATAATTTCAATTT
ACCTTCCTTCTGAGCAAACTGTTCCTACGATAGCGATCAAGAGCTAAAAAATCTAATAACTCTTCCCAACAAAGAATTCA
AAATAAAATATATTTAATATCTCCTCGTACCTGCATAAGAACAAGAAGAAAACGACATACTTAATAAAATTTAATGGAGT
CACACTATCCACAATATATAAATTTTAAGTCTAAATTAAATTCACCAATAATCCTCTTTAAAAATCTTACTATTGCAACT
TTGGTATCAACCTAAATTTCCTTTCCCATATTTGTACGAGTTGCAATAAACATTTCAGACTGTGATGATTCCTCATTTTT
TTCTTTTGTTGCACGCTACAAATTATATCAAAAGAAATTTTAAAAAATCAACATGTTCTACTAAAGTATGAAAAAATGAA
ACTCATATGTCTGCTAAGTATTACCAATGCCACACGTGCTCGGGCAAAATTAATTGGTCTCATTCGATGCCTTCACTATT
GTTGTTTCCTGTTTTGAGAATTCACCTTAGATATGGCCTATAATTAAATTAAAGAGATGTTTGAGTTGATAAATCAAAAA
TAAAAGAATAGATATGATGTAAATTATGTCAAAGAGTAGAAATGCACTATTTTGGCTTCACTTTAACAGTTGGGTGTTTC
CAATACTCGATCAACTGACGGAATGTAACTTCTGGAATGTCATCAGGACGTTTCGCTAGCATATCCTCAACAATACTATT
TTTATCAAAAAATCTCTCTTTAATTTTTTGTTTGTGTCACCTCCAAGCATCTCGAAGACCAGTCATCACCCACTTCATTC
CTTCTACTGGAATTAGGAATTTGGACTATGCAAAATAAAATATATTTAGCTTCACTAGTAAACTCAAACAATAAAATAGG
CAATATCAAAGTTGATTGTTTTTACATTGATATCTTCCGACATGCGCTTTTTAATATCTTTTGGTACCGCATGCCAACTA
GTGTACATCAAGTTGATGAATCTAGGATTCCTAGCAATTTTCCGAATAAAATTAGTTAATTTCGACACTATCTTATCGGT
TGGTCCCACTGCTTGTCCTTTATCAAATGTCACCTCCTCCCTTTCTTCCAAATTTCTTGCATGAATATATTTACATGTTG
TTTGTCCTCGAACTTTTTTTTGCTTCGATATCCCTATATTGATGTAACATCCAGGAAATAAGAAATTTCTTTTATAATAA
GTAATAAATTTTACAAGATTTAGGAGATATCTTTTGTACTACAATCAATGTCAACTTCCCCGTCTATAGCACACTCATCC
TCGTCGATTTATTCTTGATCTTCAAGATCATCCAATCCTTTATTATGTTCATGAATAGAAGGAGCATGCATATACTCGAC
ATCAACTATTGTCTGGTTAACCTGTTTTCTTTCATCACCTATGACTATCCCTTGTTGTTTCTGAAACTGATCAAGACTAG
TAGCTGGTATGACTAACTTCTTCTTTACCTCTTTTTTGTTTGGTATATCATGATCAATATCATGTTCTTTGTGTATCTTT
TGTTTTTTTCAGATTCTGATCATCACTAATGGCCGGTAGGACTAACTTCCTCTTCACCTATTTGAAGCTTAGTAGATCCT
GAAGATCATGTTGTTCCTCTCTATTACCTAGTGTTGTTCCAGTCACATGTACAGAAGCAGTAACACCCTTCTTGGACGAC
GTTTGGAACCTGAAGTTGTGCATAGGAAGTTTATGGGTTTGAATATTCCCCTGTATATATTTGAAGGTGTACTGCTATTT
TTTTTTCTTTCTCGTTTGTGTTATGTTATGTAAGCTTTTCCTCTAGCTTGTGTTTTAAAAAAACATATTGTTGGCATTAA
TATTAAGTAAAATTGATAAGTAACTAAAGCAAAACAATTATGAGCATATATAATCAAAACTAAAGTCTAGACTATGAACC
CAAAGAACCTAAGATGATCATTATAATAAGCAAAACTGGATGGAAGAGAAGCTAGCAACTCATGTAATTATTCTACCAAG
ATTCATGCCGCGAAATCCATCAGATAATGCTACTGCTTCACATCTAAAACCTATCCAAACTTACACTTCTGGCCTGGCCA
TTATTTATCTTATCTAATCTTCGTATGACCACACATGCATCTTATCATCCACAACCCTACACATAACTTATGGATATGTT
GGACTTTAGCAACCCAACATTCAGTACCATATAATATTGTTGGTTTTATAATTGTTTTTTTAGACTTACCTTTCACAAAT
AACACTTCACCCAGGGATCTGACACAAATTGGAAACAAGATATGCAATGGCCACATTTGTTCAACATTTACAAGATGCTT
TAGTAAAAAAAACTTCAGTTATTGATTCAACAAAACAATTTTTGAACCCGACCATTCTGTCAAATAAGACAGCACTAGAG
AAGATGATTCCAGGAAAAGAACAAACTAATTTAAAAGAAACTTGGTACCATATTTACACATGAAGCCACAAAAGAGTTGC
TAGCAACAATGAATCCATAACTGATGCAAGAAGTTGTAACTCTTCATACTGCAATANNNNNNNNNNNNNNNNNNNNNNNN
NNNNNNNNNNNNNNNNNNNNNNNNNNNNNNNNNNNNNNNNNNNNNNNNNNNNNNNNNNNNNNNNNNNNNNNNNNNNNNNN
NNNNNNNNNNNNNNNNNNNNNNNNNNNNNNNNNNNNNNNNNNNNNNNNNNNNNNNNNNNNNNNNNNNNNNNNNNNNNNNN
NNNNNNNNNNNNNNNNNNNNNNNNNNNNNNNNNNNNNNNNNNNNNNNNNNNNNNNNNNNNNNNNNNNNNNNNNNNNNNNN
NNNNNNNNNNNNNNNNNNNNNNNNNNNNNNNNNNNNNNNNNNNNNNNNNNNNNNNNNNNNNNNNNNNNNNNNNNNNNNNN
NNNNNNNNNNNNNNNNNNNNNNNNNNNNNNNNNNNNNNNNNNNNNNNNNNNNNNNNNNNNNNNNNNNNNNNNNNNNNNNN
NNNNNNNNNNNNNNNNNNNNNNNNNNNNNNNNNNNNNNNNNNNNNNNNNNNNNNNNNNNNNNNNNNNNNNNNNNNNNNNN
NNNNNNNNNNNNNNNNNNNNNNNNNNNNNNNNNNNNNNNNNNNNNNNNNNNNNNNNNNNNNNNNNNNNNNNNNNNNNNNN
NNNNNNNNNNNNNNNNNNNNNNNNNNNNNNNNNNNNNNNNNNNNNNNNNNNNNNNNNNNNNNNNNNNNNNNNNNNNNNNN
NNNNNNNNNNNNNNNNNNNNNNNNNNNNNNNNNNNNNNNNNNNNNNNNNNNNNNNNNNNNNNNNNNNNNNNNNNNNNNNN
NNNNNNNNNNNNNNNNNNNNNNNNNNNNNNNNNNNNNNNNNNNNNNNNNNNNNNNNNNNNNNNNNNNNNNNNNNNNNNNN
NNNNNNNNNNNNNNNNNNNNNNNNNNNNNNNNNNNNNNNNNNNNNNNNNNNNNNNNNNNNNNNNNNNNNNNNNNNNNNNN
NNNNNNNNNNNNNNNNNNNNNNNNNNNNNNNNNNNNNNNNNNNNNNNNNNNNNNNNNNNNNNNNNNNNNNNNNNNNNNNN
NNNNNNNNNNNNNNNNNNNNNNNNNNNNNNNNNNNNNNNNNNNNNNNNNNNNNNNNNNNNNNNNNNNNNNNNNNNNNNNN
NNNNNNNNNNNNNNNNNNNNNNNNNNNNNNNNNNNNNNNNNNNNNNNNNNNNNNNNNNNNNNNNNNNNNNNNNNNNNNNN
NNNNNNNNNNNNNNNNNNNNNNNNNNNNNNNNNNNNNNNNNNNNNNNNNNNNNNNNNNNNNNNNNNNNNNNNNNNNNNNN
NNNNNNNNNNNNNNNNNNNNNNNNNNNNNNNNNNNNNNNNNNNNNNNNNNNNNNNNNNNNNNNNNNNNNNNNNNNNNNNN
NNNNNNNNNNNNNNNNNNNNNNNNNNNNNNNNNNNNNNNNNNNNNNNNNNNNNNNNNNNNNNNNNNNNNNNNNNNNNNNN
NNNNNNNNNNNNNNNNNNNNNNNNNNNNNNNNNNNNNNNNNNNNNNNNNNNNNNNNNNNNNNNNNNNNNNNNNNNNNNNN
NNNNNNNNNNNNNNNNNNNNNNNNNNNNNNNNNNNNNNNNNNNNNNNNNNNNNNNNNNNNNNNNNNNNNNNNNNNNNNNN
NNNNNNNNNNNNNNNNNNNNNNNNNNNNNNNNNNNNNNNNNNNNNNNNNNNNNNNNNNNNNNNNNNNNNNNNNNNNNNNN
NNNNNNNNNNNNNNNNNNNNNNNNNNNNNNNNNNNNNNNNNNNNNNNNNNNNNNNNNNNNNNNNNNNNNNNNNNNNNNNN
NNNNNNNNNNNNNNNNNNNNNNNNNNNNNNNNNNNNNNNNNNNNNNNNNNNNNNNNNNNNNNNNNNNNNNNNNNNNNNNN
NNNNNNNNNNNNNNNNNNNNNNNNNNNNNNNNNNNNNNNNNNNNNNNNNNNNNNNNNNNNNNNNNNNNNNNNNNNNNNNN
NNNNNNNNNNNNNNNNNNNNNNNNNNNNNNNNNNNNNNNNNNNNNNNNNNNNNNNNNNNNNNNNNNNNNNNNNNNNNNNN
NNNNNNNNNNNNNNNNNNNNNNNNNNNNNNNNNNNNNNNNNNNNNNNNNNNNNNNNNNNNNNNNNNNNNNNNNNNNNNNN
NNNNNNNNNNNNNNNNNNNNNNNNNNNNNNNNNNNNNNNNNNNNNNNNNNNNNNNNNNNNNNNNNNNNNNNNNNNCCTCT
GGAAAATTGTTTTTATCAAATCAGGCACACCCTCTTGCAAAGCACGAGTTTCAAACCATTGAGAAAAGTCATGACAATGA
TTCTTGGCATTGTTCCATTTAGATATTCGTGGTTGATTATTAACCTCTTGCTCATGTTCCCTACACAACATGTACTTTTT
TTTGTTATAACAATAAATAAAATAAGTTAAAAATTAATTATACAAAAAGAATACTATATTCAAATTAGGGTACCTAATAT
ATTCTTGAACCTCGTCACAATTTCCCAATAAGTATGCATGTGCCTGACCTAGTGACTTATTAACTAAAATGAATGGATCA
GTTTTCTTTGCTACTAAAGGAACTCCTTTGTTAGGAAACAAACTCACAGTTTCTTCATCACTTGGGTCACATTCATCATT
ATTTCGGGATCTTCTTTTAAATCTGGTATGCACACCCCCATGCAGATATTTGGAGAATAAATTAATACAGTCTATTCCCA
CTCATGTCTCTGCTATGCAACCTTCAGGATAACGTCTGTTGCGGATGTATGATTTGAATGTACCCATTTCTCTTTCAGTG
GAAGACATCTATTAATATTGATCTGGACCTCCTAATCTCACTTCTTTCGTCAAATAAATAGGAAAATAAATTATTATATC
AAAAAATGAAGGAGGGAAAATTCGCTCTAACTGATTTATCGTTTCTATGATCTCTACTTCTAAGCAATTTAGTTCCTCCA
ATATGATTACTTTTTGACACAAATGACAGAAGAAGGAACTAAGACAAATCAAATGAATACCCACATGATCAGGAAGAATA
CTTTTAATTGGTATTGGAAGCAAGTAATATGACATGATATGAGCGTCGTGGGTTTTATAATTAGACAATTTTCTTTCATC
CAAGTGCACACACCTAGATATATTGGAGGCACTACCATCAGGTAGCTAGGCTCTCTTTAAAACTCCACAAAAGATTGATT
TCTCCCCATTTGTCATTGAGAAGGATGATTTTGCAAACTTTGTTCTCTTACTATCTTCTGTATCTTTTGGATGAAGGTTC
TTTCTGATTCCCATATCTTCCAAATCATACCGAGCTTTTGCATGATCCTTTGTTTTGCTAGAAATATCCAAAAGAGTTCC
AAGTATGTTATCAACTATGTTCTTCTCTATGTGCATTACATCAAGGTTGTGGCGTAACAAGTTGTGTTGCCAATAAGGTT
ATTCAAAACAGATTGACCTCTTTTTCCATGGGCCATCATTTGATCTCTTTCTCCTCTTTCTGAACACATTTTCAAAATCC
TATAAGTTGTTAATCAAATAAGTTCCATTTATGAAAGGTGGAGGAGGACTAAATTCAATTTTTCCATTGATAGATCTTTT
GTTAGATCTCCATGGATGATCCATGAGTAGAAAAACATGATGATCCATATAACACATTTTATGACTATGTTTAAGATAGC
GAGAATTAGTGCCATAGTGACAACAAGGATAAGCAAACATTCCTTTTGTACTTCAACCAGATAACATAGCATATGTAGGA
AAGTCATTGATTGTCCACATAAGAGGTACCCGCATTTTAAAAGTTTGATTTCTTAAAGCATCATATGTTTCAACCCCAGA
ATCCCACAATAATTTTAACTCATCTATCAATGGAAGTAAGGAAATATCAATTGTCATTTCTAGGTGATCACGATCCAGGT
ATAAGTAAAGAAAGTAAAGAATATTAAGATTCCATGCACAACCAAGGCGGTAAATTATACACCATCAACATAACAGACCA
TCAGACCATGTGCTATGTGATATACTCATGGTTCAAAATAGATTGAACCCATCACTTGACAAGCCAAGTCTCACATTGCG
ACAATCTAGTGTGAAATCTAGATGCAACATATCAAAATCTTTCCATGCTAGACCATCAACGGGATGCCTTGACTCTCTAT
CTTTCAAACACTCCTCGTCATGCCACCTCAAAGAATCTGCCGTCTTTGAGCATATAAATAGCCTTTTGAGTCTACGAATT
AATGGAAAGTGTGTCAAAGTCTCTACTGAAACTCGATGTTGTTTTTTTAAAGGCTCAAGCTCACTATCAACTTGAGGAGA
TTTAATATATCGCGAAGCTCCAAAAGTATGATGAAATTCTCATCATCCTTATGATTATTCTTGGATAACATGCAATCATT
AGGACATGCATCAATTTTCTCATAATCAAGACTAAGATTCTTAACCATAGATTTTGTTTTATTATAAGACAGAGGAATGT
TCAACTCGGGCATCTCCTCTTTTAATAACTCTAAAAGAGAAGTGAATGATTCACAAATATATCCATGTAGACACTCAACA
AATATAAATGAAGTGTGAATGATAATTTAGAGAATCCTGTACAACTAGGATATAATTTTTGGCTTGCCTCATCAACTAAG
TTATAGAATTTCTTGGCATCTTCATTTGGACCATCATAAACTCCTTCAGCCTATGCAATATCTCTAAATTGATGATTTAA
CAATCCATCAACATTGTCACACGAGTAATACATATCATCGTCAATATTCAACTTGATATCCCATTCCCCGTGATCGATCC
ATCTAGTATAACATTTAACAAATGCATAGCATATTAGATAATTATGTACTACATTCCTTCGACTCCAATGAATATTACAA
CATTTGCACATGGACACTGCATTTCCTCTCCTTGAGGATCTCCATAAGAGTAAGCAAAATCTAGGAATGATTCAACACCA
ACAATATACTCTTTGCTATACCTTGCTAAATACATCCAATCTTTGGATGGGATATTTGAATTCCGAGAAGAAGATATTAA
TATCTAATATTTCAGTAACAATCATTAAATCATTAACTACTTCACAAATAAGTTTTAAAAGTCAAGAGTAAGTTATAGGA
ATAATGTATTATGAGATGATAAAAGTTTGACTGGAATCATCATAATCAAGTTGTTTATACTGTATAACAACAATATAAAT
AAAATGAAACTAAAATACACATAGAAATTACTTCAGAAATCACCATCATAACAACGAATACACAACATAAAAATCACGAT
GTCTCAGGTTCAAATTTCAGCGAAGACAAAAAAAAACATTAGGCGATTTCCTCTTATCTGTCTAAGCTAAAACAAAGACA
ACTACTACACCATACCTAATCCTCACTATCCATGTCGCTTCATTTAAGCGCATCTCAAACATCATAAACCACAATTAAAA
CTTTGAGAAGTGATTAATTAACATAGTAATCACTAATGACTTTATGGAACACAAACACATAAAATGATTCACAACTAGGA
AGTCCTTTCCTTAAATTATTATTTTTGTCTATTCTTAATAAATAAAACAGATCTGAAATAGAAAATAATTGATGACACCA
ATCTGAGGAAGATATATGCTGTAACTTGAGCTAAAATAGTAAAAACAACTGAATTCTAAGCTCCTAAATTGGTTAACCAA
TACAAATTTTCTTACCTTTTGAATAATATTAAGAAAATCTATTTCTCAATGGAATATTTATGGAGAAAGGCTTCCATCAG
CAAACATGCAAGCATTTACTTTTCTTTTCTGATACTTCATCACTTTTATAATTGTCAAACCAGCTACTATTGCACATATA
ATTGGATTGTTAAGAGTCTTGAGGTATGTAGAGAGGAAATGATAGAGACTAATGAGAAGTTGCACCATTTTGCAAGTCAT
TCCGAAGATATACTGCAAATGCTTGGAACCAAATTGAAGAAAATTAAAGAAATTACTCATGTACAATGTAAAGCGTACAT
ATTGTCATCTTAGCGGAATAGCGTCTCTAACTTTTTGAACATGCACAAAAGTCTGTAAATTAAGTAAAACACAGAATTCC
TTATTTAGTGATTAATGCTCATGGCAAAGAATAAACTGATGATGCTAAAATAAGAGCTAGACTCCCCAAAATGAACTGAT
GAAGCTAAAATACAGGCTAGACTCCCAAAAATTATATAAAAAACACAAAAATATCAAAACCCTAAAGCTAAAATTTAAAC
TTTCAAAGATAGAATTTCTTACATGATAAACCCTATTTCGACAAAATCGTGTTCTTTAGAGAGAACTATGACGGAAATCG
TGTTCTTCAGCGAGAAGCTCTTCAGCTCTTCAACGAGAAATCTGTCTGAAATCATGTTCTTCACCTAGAAATGTGAGAGA
AAAGCGTGACGGAGAGACATAGCTTCAGTTCATCCTACCAAAAGCGTGGCAGAGAGAATTAGAAATTTTATACTTCTAAA
CAATATCATCATATTAATATTTGTCCTATTTTTATCAAATTTCTGAAGTACTTTTTATGTTCTAAATCGTACTTTTTATG
TTCTAAATCTTAACAGATCAATTAAATCTAATGCATATTTTTTCTATTCTAGAATTTTTGAAGTACTTTTTATGTTCTAA
ATCTCAACAAGTTTTGATGCTAAAAATGAACCTCAACGAGGTTCAATGAAAGTTAAAACAAGCTATTAACGATAGATACT
AACTCACTAAAATGCTTTCGAGTAGTAATTCCCTCTATCTCGGCACCTGAATATGCCCAGGGTTCATGATTTTCGGCACT
TTCTTCCTGTACTTTAGAATTTCAGCAGTAACTCGTGATTTGTTCCATTCCAACAACCCCAAAGTAATCAATTCCTTCTT
ATTCTCCTCTTCTAAACACAAAACAAAAATTGAATCAATTGACAAGAAGACTATTTTTAGTACTAGATGATTAGTAGAGT
AGCTACTTACGCTTGACGAAATTGATATTAGGGAGAAAATAATCGTAGGTATCGGAGAAGAGAATCGTAAGTATGCTCAG
CTTCAACTCTTCAGTTCTTCAGAGAATCATCACTTTGCTTTAGCTTAGTTCTTCAGAGAATGACGAGTTAGCTTCAACTG
GTACATTCAACATTCAAGAGAAGAAAAAAACTTGATTTTCAAAGATAATCCGCCCATTTATACTTATTTAGTGATTAATG
CTCAGGGTATTACAACTACGATCTAGACTCCGAATAATCAACAAAAATAGTATCAACAACACAAGAATATGAAAACCCTA
AGTAAAAATTTAGACTTTCAAAGATACACAAGAGTATCAAAACCCTAAAGCTAAAATTTAGACTTTCAAAGATAGAATTT
CTTAACTGATAAACCCTATTCCAATAACCCTAAAGCTTTAAGACGTGAGGCGTGTTCATCTGTGAAGTATTTTGTTCAGT
TTTCAACAAGAAATCTGATGGAACAACTCTTCAACAAGGAATTTGTGAGGAAAATCGCATTCTTCAGCTCTTCAATCTTC
AACAAGAAATATGTGAGGGAAATCGTGTTCTTCAGAAAAAAGCCTATTGTTCTTCGGTTCTTTAGCTAAAAATAGTGTTC
TTCAGATGAAGTTTGACGAAAATTTGTGAGAGAAATAGTATTTGTCCTTCAGTTCTTCTTGAGATAAAAGCGTATTTCTT
CAATTTTCACTTCTTCAACTGAAAATTGCATTCTTCAGTTCTTCAACTAAAGTTTGTTGGAAATGGAAACTTATTTTTTC
TTCAGCTGAAAATAAGTTTTAATGTTTAATCTTTTTTGCGCAATAAAAATTGGAGCGAGAACAAGCTTTACTGTTAAAAA
TATTGGAGGGTATATAATATTTTAGTGAAAACTTTAAGGCCACATTTGTAATGTGTTGTTTTTAATATTATAAAAATGAG
ACACTTAAAAAGTGAGGCCACATATGTAAGTAATTGTTGCCAATTATATCATACTGTAACAACGCTTATAAAGTGTAGCA
TATATAATTAAAGAGTACATTTTACAAGTGTTGCTAATATTATCGAAGCTAAAATTTAAAAACTTGGGCTACGCTTAAAA
GCGTCCCCAAAAGTATTTTAGGCAACACTTTACAAGCGCTGTCCAAATATAGTGTGGCCGCAGGCCTAAAATGTTGTAGT
GTTCACTGTAGATGCCGCCATACCCACATTTGGGTTCACGGGAACCGTAACCTCCCTATTGCCTTGGGCCTTCATGACTT
TTAACACTTGAAATTCAATCCTAAACTCGTATTAATCCCTTGCTCCAATGAAGAATTGACTGAAAGTTGAGGAGCTTGGG
GGGGTGCTTCTTGTTCCCCATTCTCCCTTACATTCCTTCTAGCATAAGCTCTTTGAGTAGCCATATCCTGTGGAGCATCC
GATATGGATTATGAGAGAGACCTTATAGATTTAAACTCTATCGAACTACTTAAGAATAATGAAAGAAGTGGAGCTTCCTA
ATCATCTCTTAGCCTCTGATTCATAAATGTGGCGCCCTTCACACTGTTGAACAAGACTCTACTAGACGTGGCTTATGAGA
CATCCTAGGATAATTCTAAACTTTGTGCTCTGATTACAAGTTTGTCATGACCCAAGGGTATCCCTTAGATGTAGCATGGC
GTATAAAACCCGAGAGACCCCATAGAAGCCACTTAGAATTCATAACAAAAGATATCGAACAAAAGAAGTAACACAACCAT
CCAAGTCCAATAGTTTTTTATAAGACAAAAATGGAAGTCTAAAACACTTGTCTCGATAGCCATCTAATATAATCAAATGA
AATTGCGCCTAGCCCATTCATTATGTCCAAAAATAGAAATACAAGAAGGAAACTAAAACAATGTAAGTGCATCCATAAAG
AATGAGGACTGACCACAACTCAAGAACCTCGAAACCAACCACTAGCCACGAAAGTGAGAAACCTGACTGTCAGACTCTAC
ATTTGGGGAAATGTAGGCAAGAGTACGGGTTAATACCGAATAATGTACCAATTATGATAGCTATGCATACAAAATTTTAA
TCAATATAAGAGAGAACATTTCATGAAATGCAATTGACCAAGTTAAAACATGATATAAAAGGGTTAGAAAATATAAGTCA
TAAAACCATGGTCAATGGAAACTAACATCATTAAAACCTTTAAAAACCAATGAAATACTTCTTGAAGTAAGCTTAGTTCA
TTATTATTGTGGTAAGTAGCCTTAACCAATGTAGAGAGCAGGTGACTTATAACATGATCCCCCGAAATCTCTCACACCAA
AACAGGTTGTCCTACTTGCCAAGGTAAGGACCGTAACTTCTAGCTTAGGTTGATCCACTAGCTAATGTCTATCTAGATAA
TCATCCTATAGGGGCAAATAGGTAAGAGATAAGGAGATTGCTTCTAGAAACCCAGACCCTACTAACGGGAGAGCTTTCAT
TTCAATATCGTCTAGGTGCTAAGCATAAATCCCGCGGAATATTCATTTCTTACTTGTTATTATTGTCCATGGAAAGGCAG
GTCATCTTGCCAATCCAAGCTATGTTTCATTAGGATAACTCTTAATCTTTGATTCAATTAGATGAGAAGACCTTTCAACC
TTTAGAACCTTTGTTATATGAGAAAACCTTTCACATAACGCTTTCATGTGTTTATGAGAAAATCCTTTCAATAACACAAC
AACAACATCATCATTCATACTTTACTGTCAAAGTATCCTTAAAACATTTGCATAGATTTCATAAGAAAATGCATAATTCC
ATAATTTAATTTTCAAGATTCACAACCCACTTTCAATTATAAACATTTAGAAAACATGGGTTATGTATGGGTTTCATAAA
AAAAATCATGTAAACCTATCAATGCATGTTTAATTTTATAAGAAAAATCCCACATCGCATGATCATAACTTGGAAACATA
GGGATAACATGGGTTCATAGGGGAAATCATCATAAAATCATAGTATTTCACCAAATCATACATAAGAGATCATAATTCAA
TCATTTAAATCAATAATCAAAAGAACCCATGACAATTGAAGAAAACCCTAACTCAATTGGGGATTTCTAACTTTGAAAAT
AGAGGAATTTGGGAACTCCATGAATGGAAGGAATCCATGGATTAAAACTATCATACCTGAATCCAATTTCTAATCTTTAA
TGTAGGAATTGAGAGTTAACTTGAAACCTAGGTTGAATCCTTCTTCTTCAAGCTTTCTAGAGAGAAATATTTGAGAGTTC
TTCTTTTTGGTGAATTTGAAGAGAATAAAGTGAATGGGCTAATTTGGGGTTAAAACCACTTATAAAAATGTCTTAGTGAA
GGGCAAAACGACGTAGTATAGGAATAAATTGAATAGGAAAAGACCCAACTTCCCCTGAACCTAACTGACAACCCCCACCG
ATGGATCGTGGTCATGACGTTTGGTTGTCCTGCCCGACCGTCGTTCGTAGTCAGTAACTGGATTCTGGGAATTTGGACCA
CGGGCCCTCGACCACAGACCATGTTATGACCAACAGTCCATTGGTTGGGACGTGGTTTCATAGCCTCTGATGGTCCTGGG
GTGACCAGTCCACAAACTAACCTACAATCCGTGGTCCTAACCATAGGCCGTGGTTGGCCTCGGTGGCTGGCACCTGCAAC
TCCTTCAAATTTTTTTGTCTTTCCCTCTTTCAAGTCCGGGGAGTTACAATATCTCCCCATTGAGGTCATTCGTCCTTGAA
TGAGATTCAAGCTAGTATGAAAAGAGTAGGAGAGGAACTAACAACCCAACCATCAATGCAACTTCATCTAAATGCATATA
ACCAAGAAGGAACTATAAACTTCTAGCTAGGATGAAATAAAAAAATCTTAAGAGGGGTGAAACTAAATCTAAGAGCCGAT
CATTCATGCAATTCACATCCGAGGAGGAAACATCAACTCGAAGCTAACTTCCGAGTGGGGAGCATCAACTACAAGCTAGA
AACATGCTAATATCATCATATCGTGTAGTTTACATGAAATTGATACTCTTGCCTCCCTAGACTTTTTGTGAAGTTTCTCC
TCTTCAAACTGTTGTGCATGAACCATGAGACGAGATATGTACATGTCATTAATGAGCATGGCTAACGACACTCTTTAACC
AGCATTTCAGACACATGCTAAATGAACTCTCTCATCCTTGCCATTGAATTGACAACCATTGCTGGAGCATATTTAGAAAA
TAGTGTGAAATTTAGAGCATATTCCCTCATACTCATACTTCCTTGTTGAAGGTTAATGAACTCAAGCACCTTGGCTTCCC
TCATCTCAAAGGGAAAGAACTTTTCAAGAAAAGCAGCCTTAAAGTTCTCCTAATTAAGAGGACTCGCATCTTCAGGTCTC
CCTTCTTTCCATTGGTTGAACAAAACTTGAGCCACACCTTTAAGTTGATAAGAAGCCATCTCCTTCTTTTCTACCCGCTA
CACTCCCATGATCATCAACACCTTGCAGACCTCATCAATGAACTCTTGAGGATCTTCCTCAACCATAGAACCACGAAATT
GCGAAGGATTCATACTAGTGAAGTCAATCACTCTAGATGCCGCCGTACCCACATTTGGGTTGGTGAGAACCGCAAGCTCC
CTATTTGCTTAGGCCGTCATGGCTTGAGCCAACACTTTAAATGCAGCCCTAAACTTCACGTTAGTCACTTGCTCAGCCAA
AGTATCAACCAAAACTTGAGGATCTTGGGGAGGAGCTTCTTGTTCCGCATTCTCCCTCACATTCCTTCTAGCATAAACTC
TTCGAGTAGCCGTGTGTTGTAGATCATCAAATAAGTATTAGGAGAGAGACCTTGTAGACTTAAACCCTATCGAACGACTT
TAGAGTAATGAAAGAAGTGGAGTTTCCTAATAATCTTGTAGCCTCTCATTCATAAATGTGGCATGCTTCACATAGATGAA
CAAGACTCTACTCGACGTGGCTTATGATACATCCAAGGACCATTCTAAACCTTGTGCTCTAATTATCAAGTTTTTCACCA
CCCAGGGTACCCCCTAGATGTAACATGGTGTATAGGACCTTGAGAGACCCCATACAAGCCACTAAGCATTCATAACATAA
GAAATAGAACAAAATAAGTAAGACAACAGTCCAAGTCCAATACATTTTTAAAATAAGAAAAACAGAAGTCTAAAACACTT
GTATCAATAGCCATCTAATACAATCGAATTAAATTAGTCCTATAACATTCATTATGTCCAAAACTAAAATACAAGAAGGA
AACTAAACCAATGAATGATCGTCCTCGAAGCATGAGGACTCACTAACACTCGAGAACCTCGAAATGAACCACTAGCCACG
AAACTAAGAAACCTGACTGTCGGACGCTACATTTGGGGAAATGTAGGCAAGAGTATGTCTTAGTACAAAACAATGTACCA
AGTATGATACATATGCATACAACATTTTAATCATGCTAAAAGAGGACATTTCATGACATGCAATTGACCAAGCGAAAACA
TGATATAAAAGGGTTAGAAAACATAAGTCCTTCATGGTCAATGCACGCTAACATCATCATCATTGATACTTTACCCTCAA
AGCATCCTTAAAATATTTGCATAGATTTCATAAGAACATGCATAATTCCATAATTTACCTTTCAATGTTCATAACCCACT
TTCAATCCTAATTTTTTTGAAAACATGGGTTAGCTATGGATTTCATCATAAATTCATTTAAATCTATCAATACATGCTTA
ATTTCATAAAACCCTTCCTTTATAATCAAAATCCCTAATCACATGATCATAACTTGAAAACATGGTGATTACATCAGTTC
ATAGGGGAAATCCTCATAAAATCATAGTATTTCATGAATTCATGCATAAAAGATCATAATTCATTCATTTAAATCAATAA
TCAAAGAACCCATAACAATTGAAGAAAACCCTAACTCAATTAGGGATTGCTAACTTTGAAAATAGAGGAATTTGGGAACT
CCATGAATGGAAGGAATCCATGGAGGAAAACTATCGTACCTTGAATCCAATTGCTAATCTTTAATGGAGGAATTGAGAAT
TGACTTAAAACCTGAATCCTTCTTCTTCAAGCTTTCTAGAAAGATAATTTTTTTTAGAATGAACTAAATCGTATTATTTG
GGGTTAAAATCACCTATATAAGGGTCTTACTGAAGGGTAAAATGATGTAGTATAGAAATAAATTAATTAGAAAAAGATCC
AATTACCAGCCCCCACCGATGGACCATTGAAGATGGACCGTGGTCAGGATGACAGGTTGTCTTTCATGACCGTCATTCAT
GGTCAGGAACTTGATTCTTGGCCTTTGGACCACGGGCCCTCGACCACGGACTGTGGTCTGACCAACAGTCTGTTGGTCAG
GCCATGGTTTCATGGCCTCTGATTGTCCTTGGGGTGACCAGCCCATGGACCACAATATAGTATGTGGTCCTATCCACGGG
CTGTGGTTGGCCTCTGTGGCTGGAACCTGCAACTCCCTAAATTTTTGTTGTTTTTCCTTCTTTCGAATTCGGGGTGTTAC
AATGATGTCTTTCGAAGTTTGTGGATATCGTAGACGAGGGTGAGAACTTGGCGTCTTGGATCAGCCTATCTCCTTCTGTA
TATATATATGTTAGCGTGGTTTTGTGTTTAAGATGGCTTGTTGTGGTCCACTTTTGTGACTTGTATTTATCATCTTAGAC
ATGTCTATACTCGTGACTTCCAAGTCTTGAAAGGGTATCTATTTCATTTAGTTTTTTATTTGCTTTCCATTTCTGTCTTT
CCTTATTGTTAGTATTATTTAAATTTATTCATACCCTTGTACTCAGTACTTATTGTTCTGAGTATGGGTTTAATAACTCA
GACTTTGAAAGAGCTAAAAAGATATTTATGTAAGTCACCCATCGGTTTTTAGTTTTTAGTCTACTTAAATCGACCATATA
TTTCAGCAAATAAAGAATTAGGTGGTCCATGAGCCATCAAATCGAAAGTATTTGTGTCATCTTTCCAATTCCATAGAGTT
TTCTCAATTTCAAGCTCCAAGTAAAAAGGTATGATTGTTTGAGTGAAGTCTCTCCATTGATGTCATTTCATTCGTTTAAG
GAAAGGGTATTTTGGTCTTCTTTTTTTTCCCACTTGTCTAAAAACGTTTTTACTTACACAATTAAGGGTTTTATCAAATT
CTATATCGCCTATTCACATACCTAAACACTTAGGTATTTAGAGCGAGGTTTCAAGAGGAGAAAAGGGGCTAAGTTCAAGG
TGTGTGAGGTTTCCTATAGTTATGGACTCATTCATTCTCACACCTATAATCTATAATTCAACCATGAAATCGTTATATTA
AGAGATTCTTGTTTGGTTGTTGATTGTTGTTTCATTTATTAACGATTGAAGTTCTTGAGTTTGTTGGGTTGAGGATCTTG
AGCATGAGTGTTGATACTGGATGAGATTATTTTGTGTAATGTTGATGAATTTGTGTTGGGTTTGTGCATCAAAGAGAGTT
AATAAGAAATCACTCAATTCTAGATGAGTTACGACCCGAATTGAAGTAGAAAATGTAACGACCCGAGAGCACCCCTTAGT
CGTTACCGGTATATTCGACCTCAAAGAGGTCTTATACAAGCCTTTAGCGTTCGTCATAGCATGTATCCTACAATAAAATC
ACGGAAAATTTAAAACTTTTACTTGGGAAGTTCAACTTCACTTCATATATGAAAAATAGAATCTAACTTCGTCACAATGC
ACCATCTAGACATAGAAGTGTCGAAAATGGGACTTAGCCCTTACATCAATAAGAAGTCTTGAAATAGGAAAGTACAACAA
TGTCTTTCAACATAAGCAAAGAACTAAACATAGAAGCTAGATCATAGGGTCTTGTCCTCGGACATGAGGACTCACCAACT
TGGGGAAGCAACTCCAACTGTCTTGAGAATTAAGCTTGAATCTTCAACGGCCCGAACCAAAATGTTTGGGAAAAGGGAGA
AAATATGGGTTAGTACAACACACGTACTAAGTATGGCTACTATGCATAAAAACCATTGAAACATGCATAAAAGGACATTA
AGTCAAAACATGATTTTTACCAAGTAAATCCAATATGTACACAAATTAAGCATCATAGTCCAACACAACATAATATCATC
TCAACATGTCACTACACCATTTTAGGCTTTTAGCCACACCAGTAAAGTGTAGCCTAAACTAGCAAAAAGTGTGGCCTTTG
ATAAACGGCTACACTTTAGGACTTTAAGCAACGCTGTTTAGGGGGTGCCCAAAACAAGTGTAACATTTGACATTAGGCAA
CACTTTTTAAATGTCGCCATCACAGCTACACTTGTAAAGTGTGGCCAAAGAGGTATAAGGGCACGCTTTGTAGTGATTCA
TTAGCAACACCTTTGTTTTATTATACTACACTTAAAAGCGTTGCCTTTGCGTTGTTATTGGTCACACTTAAAAAGTGTTG
CCTTTTATATCTCATCTAGAACAACACTTATAAAGTGTAACTGTTCTTATGTACAAGATAACATTGGAAGTCCTACAACA
ACACTTTTGAAGTGTGGCAATGTTGTGTAGAATTTTGTAGCTACAATTTTTTATTTTTAATGCAAATAATTTTTATTTGC
ATATATTCAATAATCACATAAATAAATATACAAGTGGCCTAAAGCACAAAATTAACTAATAAGTAAATCGGAGCTATATA
TTTCAAATAAACTTTGAGAAACATGTCTTGTACAACCAATACTTAGAAACGGATTGCTTAACGATCTCTGCTATCAATAA
ATTCCACAAAACCAAATGCATTCAAACATATATGACAATAGTACAAAAACTCTTCGTCGTTCACTACAATAGATCAAGTT
TACTTCTGACCACAATTCAAATTCAATTACCGGCATTTTTCTGCACATTCAAAATAAAATTATAAGTTAGTGAAATAAAT
AATGTATTTAGTATGCTTAAATTCACAGTAAGCCAAACCAATTCATAACAATAAAGTTGTGGAAGTGCATATAAGGTTGA
CAGATAACTATAGACAACACTGCTTGGAATTCTATTGATGAAGTAAAAAGATGCTAAAACACACTGATACTAGAACTTTA
CATGATATACTGATTTATAGCAACTGTTTAGCATAGTCATTAGTACTCTTGGATCCATTCTGATGACTCCTAGTAGATGG
TGGTACATTAGTGTTCAAGCCATATGTGAAGGTTCCTTGAGCTTGCATTTCAGTACCTACATACGTTTGCACATCTATCA
CATCATATGTAGCCCAGATGCCTCATTATAAGTTTTTTTCTTAGACTTGAAGTCAGGTGGATAGCTTATTAGTTTGAAAC
ATTGTCCTTCCTATGTCATGTGCATCTGCAGAACTCACACACCTAATCTTTCCAGAATTTTCAACTCTTTCGAAGTTATA
GAAAAGCTCAACAATTTCAAAAATTTCCAACACTGTATTATAGAGCAGCAGTTGAGTCTCCAAAATTTCCAGCACTGTAT
AATATTGCAGCAACTGAGTTTCCAGAATTTCCAGCACTGTATAATATTGCAGCAGATGAGTTTCCAGAATTTCCAGCACT
ATATAATATTGCAGCAGTTGATTTTCCAAAATTTCAGGAATTTCCAGAATATCCAACACTATATAATATTGCCGCAGCCA
AGTTTTCAGAATTTCCAGCACTGTATAATAGTAGATTGCAGCAGTTGAGTTTCCAAAATTTCCAGCACTATATATACTGT
AAACTGATTCTCTAACCTGTACATACACAATATCCTAGCAGGGAAGCTGGAGCCACAACTAAACTGATTCTATAACCTGT
ACAACCATTCAGGTGAGCAGTGGCAGCCTGTGCAAACAGTATAAGTTGTTGTCATGGATTTTCTAATTCTTGCTGATCAG
TTGTACTCTGGAGGGTAAGTCAAAAACTAACTTTTTAAAAGTAACTTATATAGTCTGTAAAGTTCAGTTACTTTAATGCG
ACAAAATAGTTTATGAATATACTATCTCACTTGCTTACAATATGTAGTCCATACAAACTGTACTAAAATAAATTCAAACA
AAATAAGGACCTAGACAAACTATTTTTGATCAAATTGAACATTATAACTTGAAGCCTCAAGAATCAGATAGCATTAGAGA
ACAATCAGACGGAGATATACAACGAGTAAGTTAAAAGATGATCAAAAGAGAACTGAGCCACACTTGGAGAGAAAGGTAAA
CAACCAAATTTTACAGCCCCATTTCGAGAACCCAAAACACATAGAAGGCACACTTAAAATTGTGATTGAATGAACTACAG
ACCATCTTGAACAAACTAAAAAGAGACTCAATTAACTTTAAGAAAATAGATTAAATCATATCAACTAAGAAGCTGATACA
AACTAGCAGCTCACTATTTCAGTCACAACAATGCATAACACTCTTAGGCTGAAACAAACAAGGAAAAATTAAAGGTAAAG
AGTTGTACCTCTCTCGGAGCGACGAACTAGGGACAACGACCAAACCAGGAGCGACTTCAAACTGTAGGGCTCATTGTTCT
ACCTCTAATGCATATTGCCTGATAATAAAAGGAAACTAAAGCCAGAAATTAAATTTTGTTTCAAATTTTCTATTTAGTTC
TTTAACTACTAAAAGAGATGGTATAATTAATAGAATTGCCTCTTATAGTATAGTACTAGCTTAGCAACTGGTGAAATACC
AAACTATACAAAATTAAGTGTTGAAGCTATAAATCACCTTGGATTTATCAGTGTGATTGATTTAGCTTGTAATAACTCCT
AGAGGACTCATCTTATTTATGCCCAACAATGTTTTAGAGGCAAAGACTGAGCTTCTATAAGTACGTCTCGTGTCGATCAT
AGGGGCATACGTTGATCTTTCTAAAAGTTCATCTCATGTCCTTGCAGTTTACACATTCTGCAAAAAGACTCACAATAGCC
AGCAATTTAAGTTACATGAACTTTTAAGAGATACAGTTGAAGGAAGAAAAAGAAATTCAACATCTTTCGAGCTAATCATC
ATAAAAGATGGAGAATGTACCTTAGGAGAAGTCGCATAGGACCTAATACCAATCCTTTTCTAGCACAAGCATTGACTCTG
TTAAAAACTAGCCACTCTGACCACACAGGAAGTCCCTGATCCATGTTGAAAACAAACTGCAAAACAACAGGGAGAAATAG
TGAATGGGTGCATCAAGAATTTTTTCTATCCCTACATTTACTAGACAAGGAATCTGGCAGAATATTATGAAACTAACCAC
CGAAGAACTAGGGTCACCAGAACCAGTATTGACAGTCTCAAGTTTGGCAAGTAACATATCATCATGAGTGTTACCACAAC
AGCAGTTCAGAAAGGAGAACATTGCACACTTTCTTATGGTGAGATATACAACACTTTAGGAAGCATATACCATTATCAAT
CTATACCTTGCAGTAAGTGGACTACTGTAGTAGTCCCTTCTAATAGGATTCCCTTTGTCATCCCGAGCACCAGCGCGCTG
AGAAATACTAATAGGAAGGACAAGTAGAAATAACATTAAGAGAAATGGAAAATAAAAATATGTCAGACACTGGAAGTAGC
AACAACATTAAGAGCCTTCATCCTCAATGGCACTCTTACAATACAATCTTTTTCTCAAAAAATATTCAAACTACTCATGC
CTAGTTTCTGCTCGTTATAGCATAAATGACTCAAATTATTCGAACTTGTTATCATTGCATTGCTAAGCACAAGTGACATT
TATATTTATTTTTAGATACTCTCTTGTCATTAATCTCCAATGAAAATTCATTAAGTATCTATGTAGTACTTGTAGTTATG
GAACCAGTAGAACTCGAACTTGGAGCCATGGCTGAAGCAACAGTGCTTAACTTGTCTCCATTCCCATCACTTTCTGACAC
ACAAGAATTGCTCAAATGAACCTCATTAGCAGCAACAACAACAAAGATTTCTCAGTTATCAAAAAAAGATTCTCTATTTT
TTGTTAAAAAGGGAAAAAAATAGAAATTAGATGCATAACCACCTTTGAAATAACAATAACAAGTGTTGAAGCCAGCTCAG
GGCCAACAATGACTGAAACTACATTACTATATATATTCACAAACAATCACTGAAACTACATTACTCGTACACAAACCCGC
TATGTCATATGCTTGGATTGGAATGTATCTGAATTCTTTTAACAACATTATTGATAGGTTCCACAGTTATCAACTTAAAA
GTTTTGGCAACTAATTAAGTGTAAAAGTAAACCTAAGGTAAGATACAACTATCTGATGTTTTAAGTCATTTCAGATGCAA
CCATATTTCTAAATCATTAATTCAGTTCTCAGATAATATTCACTCATTAATGATATTTACTCTTTACATCCATGGCAGCA
ATACACCAAGTTATTAACAGAAAAGCTTCAGTTTGCCACCAAAAAGTGTAAATTTATACAACTTATATCTGTGTAATATG
AAAAAGACATTTCGAAAATAGGAAATGTACCGTCTATTGATTTGAGTTACTTTTGTAGATAGTCGAAGTTAATTTCTTAG
AGAATGACTTGTATAGAACTGAGTATAAGAGTTGTGGCAATACATGAGCCCATTAAACCACCACCAATAACAACAACCTT
CTCTATTTTTGATGGTATGTACAGGTACTAGCCGTAACTGAATGTGCAATTACCCTTCATATTATCTTCTGCATAATTCA
ATCTAAATAGGTCAAAATAGCCACGCCTATGGTTTGAGATTGTTTTTACCATGCAGGCATACAGAGAAAAGAGAACTCCT
AGAAGGTCGTTTCAGTCCAAGCTGAATTAGAAGCTCCAGATGACTCAGTGTGTTTCTTATACGATATAAGCAGGCTCATA
GACCAAGTAATTTAGTAAACTAAACTTACCTTTGCTCTTTGCAGTGATGACTGGATGACAAAGTTACCATAAGGGTCCAT
CAGTAGCATTGAACCATTTGGATTATTGAGCAGCTCGGTGATAATTCTCATGGAGTGCTTTTCTCTTGAATCAAGGATAA
TTTTCTAAACAACGTTACTAGCATACTTATTGCGAAAGAGAGTCAAAAAGTTTCCATGAAGCCTATCAATTAAAATATAT
GTAAGTCTTGGTAACTTCAGTCCCAAAAGATGTTGCACCACATAGTTGCTACATCAAATGAAACGTAAAAGCAATTAGAC
CTATATAGCAACTTCGCCTTCACACATTACATAAGCACAAGAAAAAGAAAACAAGCCATATCCATATTGATCTTCTGNNN
NNNNNNNNNNNNNNNNNNNNNNNNNNNNNNNNNNNNNNNNNNNNNNNNNNNNNNNNNNNNNNNNNNNNNNNNNNNNNNNN
NNNNNNNNNNNNNNNNNNNNNNNNNNNNNNNNNNNNNNNNNNNNNNNNNNNNNNNNNNNNNNNNNNNNNNNNNNNNNNNN
NNNNNNNNNNNNNNNNNNNNNNNNNNNNNNNNNNNNNNNNNNNNNNNNNNNNNNNNNNNNNNNNNNNNNNNNNNNNNNNN
NNNNNNNNNNNNNNNNNNNNNNNNNNNNNNNNNNNNNNNNNNNNNNNNNNNNNNNNNNNNNNNNNNNNNNNNNNNNNNNN
NNNNNNNNNNNNNNNNNNNNNNNNNNNNNNNNNNNNNNNNNNNNNNNNNNNNNNNNNNNNNNNNNNNNNNNNNNNNNNNN
NNNNNNNNNNNNNNNNNNNNNNNNNNNNNNNNNNNNNNNNNNNNNNNNNNNNNNNNNNNNNNNNNNNNNNNNNNNNNNNN
NNNNNNNNNNNNNNNNNNNNNNNNNNNNNNNNNNNNNNNNNNNNNNNNNNNNNNNNNNNNNNNNNNNNNNNNNNNNNNNN
NNNNNNNNNNNNNNNNNNNNNNNNNNNNNNNNNNNNNNNNNNNNNNNNNNNNNNNNNNNNNNNNNNNNNNNNNNNNNNNN
NNNNNNNNNNNNNNNNNNNNNNNNNNNNNNNNNNNNNNNNNNNNNNNNNNNNNNNNNNNNNNNNNNNNNNNNNNNNNNNN
NNNNNNNNNNNNNNNNNNNNNNNNNNNNNNNNNNNNNNNNNNNNNNNNNNNNNNNNNNNNNNNNNNNNNNNNNNNNNNNN
NNNNNNNNNNNNNNNNNNNNNNNNNNNNNNNNNNNNNNNNNNNNNNNNNNNNNNNNNNNNNNNNNNNNNNNNNNNNNNNN
NNNNNNNNNNNNNNNNNNNNNNNNNNNNNNNNNNNNNNNNNNNNNNNNNNNNNNNNNNNNNNNNNNNNNNNNNNNNNNNN
NNNNNNNNNNNNNNNNNNNNNNNNNNNNNNNNNNNNNNNNNNNNNNNNNNNNNNNNNNNNNNNNNNNNNNNNNNNNNNNN
NNNNNNNNNNNNNNNNNNNNNNNNNNNNNNNNNNNNNNNNNNNNNNNNNNNNNNNNNNNNNNNNNNNNNNNNNNNNNNNN
NNNNNNNNNNNNNNNNNNNNNNNNNNNNNNNNNNNNNNNNNNNNNNNNNNNNNNNNNNNNNNNNNNNNNNNNNNNNNNNN
NNNNNNNNNNNNNNNNNNNNNNNNNNNNNNNNNNNNNNNNNNNNNNNNNNNNNNNNNNNNNNNNNNNNNNNNNNNNNNNN
NNNNNNNNNNNNNNNNNNNNNNNNNNNNNNNNNNNNNNNNNNNNNNNNNNNNNNNNNNNNNNNNNNNNNNNNNNNNNNNN
NNNNNNNNNNNNNNNNNNNNNNNNNNNNNNNNNNNNNNNNNNNNNNNNNNNNNNNNNNNNNNNNNNNNNNNNNNNNNNNN
NNNNNNNNNNNNNNNNNNNNNNNNNNNNNNNNNNNNNNNNNNNNNNNNNNNNNNNNNNNNNNNNNNNNNNNNNNNNNNNN
NNNNNNNNNNNNNNNNNNNNNNNNNNNNNNNNNNNNNNNNNNNNNNNNNNNNNNNNNNNNNNNNNNNNNNNNNNNNNNNN
NNNNNNNNNNNNNNNNNNNNNNNNNNNNNNNNNNNNNNNNNNNNNNNNNNNNNNNNNNNNNNNNNNNNNNNNNNNNNNNN
NNNNNNNNNNNNNNNNNNNNNNNNNNNNNNNNNNNNNNNNNNNNNNNNNNNNNNNNNNNNNNNNNNNNNNNNNNNNNNNN
NNNNNNNNNNNNNNNNNNNNNNNNNNNNNNNNNNNNNNNNNNNNNNNNNNNNNNNNNNNNNNNNNNNNNNNNNNNNNNNN
NNNNNNNNNNNNNNNNNNNNNNNNNNNNNNNNNNNNNNNNNNNNNNNNNNNNNNNNNNNNNNNNNNNNNNNNNNNNNNNN
NNNNNNNNNNNNNNNNNNNNNNNNNNNNNNNNNNNNNNNNNNNNNNNNNNNNNNNNNNNNNNNNNNNNNNNNNNNNNNNN
NNNNNNNNNNNNNNNNNNNNNNNNNNNNNNNNNNNNNNNNNNNNNNNNNNNNNNNNNNNNNNNNNNNNNNNNNNNNNNNN
NNNNNNNNNNNNNNNNNNNNNNNNNNNNNNNNNNNNNNNNNNNNNNNNNNNNNNNNNNNNNNNNNNNNNNNNNNNNNNNN
NNNNNNNNNNNNNNNNNNNNNNNNNNNNNNNNNNNNNNNNNNNNNNNNNNNNNNNNNNNNNNNNNNNNNNNNNNNNNNNN
NNNNNNNNNNNNNNNNNNNNNNNNNNNNNNNNNNNNNNNNNNNNNNNNNNNNNNNNNNNNNNNNNNNNNNNNNNNNNNNN
NNNNNNNNNNNNNNNNNNNNNNNNNNNNNNNNNNNNNNNNNNNNNNNNNNNNNNNNNNNNNNNNNNNNNNNNNNNNNNNN
NNNNNNNNNNNNNNNNNNNNNNNNNNNNNNNNNNNNNNNNNNNNNNNNNNNNNNNNNNNNNNNNNNNNNNNNNNNNNNNN
NNNNNNNNNNNNNNNNNNNNNNNNNNNNNNNNNNNNNNNNNNNNNNNNNNNNNNNNNNNNNNNNNNNNNNNNNNNNNNNN
NNNNNNNNNNNNNNNNNNNNNNNNNNNNNNNNNNNNNNNNNNNNNNNNNNNNNNNNNNNNNNNNNNNNNNNNNNNNNNNN
NNNNNNNNNNNNNNNNNNNNNNNNNNNNNNNNNNNNNNNNNNNNNNNNNNNNNNNNNNNNNNNNNNNNNNNNNNNNNNNN
NNNNNNNNNNNNNNNNNNNNNNNNNNNNNNNNNNNNNNNNNNNNNNNNNNNNNNNNNNNNNNNNNNNNNNNNNNNNNNNN
NNNNNNNNNNNNNNNNNNNNNNNNNNNNNNNNNNNNNNNNNNNNNNNNNNNNNNNNNNNNNNNNNNNNNNNNNNNNNNNN
NNNNNNNNNNNNNNNNNNNNNNNNNNNNNNNNNNNNNNNNNNNNNNNNNNNNNNNNNNNNNNNNNNNNNNNNNNNNNNNN
NNNNNNNNNNNNNNNNNNNNNNNNNNNNNNNNNNNNNNNNNNNNNNNNNNNNNNNNNNNNNNNNNNNNNNNNNNNNNNNN
NNNNNNNNNNNNNNNNNNNNNNNNNNNNNNNNNNNNNNNNNNNNNNNNNNNNNNNNNNNNNNNNNNNNNNNNNNNNNNNN
NNNNNNNNNNNNNNNNNNNNNNNNNNNNNNNNNNNNNNNNNNNNNNNNNNNNNNNNNNNNNNNNNNNNNNNNNNNNNNNN
NNNNNNNNNNNNNNNNNNNNNNNNNNNNNNNNNNNNNNNNNNNNNNNNNNNNNNNNNNNNNNNNNNNNNNNNNNNNNNNN
NNNNNNNNNNNNNNNNNNNNNNNNNNNNNNNNNNNNNNNNNNNNNNNNNNNNNNNNNNNNNNNNNNNNNNNNNNNNNNNN
NNNNNNNNNNNNNNNNNNNNNNNNNNNNNNNNNNNNNNNNNNNNNNNNNNNNNNNNNNNNNNNNNNNNNNNNNNNNNNNN
NNNNNNNNNNNNNNNNNNNNNNNNNNNNNNNNNNNNNNNNNNNNNNNNNNNNNNNNNNNNNNNNNNNNNNNNNNNNNNNN
NNNNNNNNNNNNNNNNNNNNNNNNNNNNNNNNNNNNNNNNNNNNNNNNNNNNNNNNNNNNNNNNNNNNNNNNNNNNNNNN
NNNNNNNNNNNNNNNNNNNNNNNNNNNNNNNNNNNNNNNNNNNNTAAGTGATAGAATTCCTATGAAAAGAAGTAAGAAAA
TTAATAAATAAAATTCAGTTACTTCAATTCTTCAAGCATATTATCAAACAGCTTGACTACATTAGATGCACATAAAAAAT
CTCCTTATACCGTCTAAATGTTAGCTTCTTCTTAATAAATTTTGCAAGAAAACTTTTACTATATTTGTGCAGGTTCCTCA
TTGTTTTTTGCCAATTATTTTGTTTTCTATGGTGGATTATTCTTAGGTATTAGACAATGATATTACACAAGAGAAATATA
GAAGATTGGAAACTGAAATTATATCAAAAGTCATTTTTAATGTTATGACATATTGCTTATAATTACTGTCTGGTAGTAAT
AAATAATGTAACTCTTGAGCTGTTCAATGATGGACATATCAGTTACATAAAATAGAACCTACACGATGCACATGAATTCT
TACAAGAGGCGTGTGATCAAACAATCAAATTCGTCAAAATTAACAAACAACTACGATTAAGAAGCCCAAAAGGTAAACGA
AGTAAAAATTCAAAAACTTCATAAGTAGAATGAAAACAAAGTAAAAATTTAAGAACTTCAGAAGTAGAATGAAGATGTCA
AAGGCAGTACTCAACACCAGGACCAACAAATAGAGCAAAAGAACGAAGAACATAGTTCAAAATTACTGACGTTCATGCAA
AATTCTAGCAAAAACTGATATACAATTGGGCGATAATGATATCAAGAAGAAGACTAACGTATATGAGTTGAGTGGCTGAA
TCTATCTCCATCGCCACAGCATGTAGAGTTTTCGATTCCTCCAGATCTGAATTCTTTGAATTGTTTCTCTAGTTTCTCCC
ATAAAGGTGAAGAATGATTAAGGAAATCACAAACAAACATCGATAAAGTTACAATGGAGAATTTTGGGGGTGGAAATGAG
AAAGAGAGAAAGTAGGGTTTAACGTTTGAGCAGTGATATAGGCAAAGAGCAACTAGGAGAGCATTTTAATTTGGGAAAAA
CGTTTTTAGAGTTATGTTTATATTGAGGTTATTTTTTGCCAATTAGAAATTTGAGGGAGAGTTAAATATATTGGGGGGAA
TACATTATTTTGGTGAAAAATATTTGAAAATTATAAGGCCAAACTTGTAAAGTGTTGTTTTAAGAATTATAAAAATATCA
CACTTTAAAAGTGTAGTCATATGTATAAATATGCATTGCTAATTATATCATGATGTGGAAACGCTTATAAAGTGTAGCCT
ATACTACTAAAGAGAACGTTTTATAANNNNNNNNNNNNNNNNNNNNNNNNNNNNNNNNNNNNNNNNNNNNNNNNNNNNNN
NNNNNNNNNNNNNNNNNNNNNNNNNNNNNNNNNNNNNNNNNNNNNNNNNNNNNNNNNNNNNNNNNNNNNNNNNNNNNNNN
NNNNNNNNNNNNNNNNNNNNNNNNNNNNNNNNNNNNNNNNNNNNNNNNNNNNNNNNNNNNNNNNNNNNNNNNNNNNNNNN
NNNNNNNNNNNNNNNNNNNNNNNNNNNNNNNNNNNNNNNNNNTCATAACTTACCACATTCATAATGATCATACATAACAT
AGCTTCAACATACATAAGTGATAATAATCATAATCATAAGAGAACACTACTACAACCATCTCTTAGGATCCCGCAAGTGC
AATGTGCAAGAGAAGTCCCATACCCTCCCTTACACTATGTAGAAACCCTTAAGAAAGCCCTAGTAAGAGTTCACACTTTT
CATACCTTCATTTACTTTTACATTAGGGAAATATTGCAATAACCGACATAGACCATGAGAGCTACATGGAATCCCGTGTT
CTACTCCCACACCGAAAAGAGAGGGTTAACACTTGGCTAAGGTATAACCATTAGCACATAGCTATCTAGGTGGATCCACT
AAGCTAGAGTCCTATGTGGGCACATAGCTAAGGGTCAAGGAGATTGCATCTAGAAACCCTAACTTACCAAACGTGGGGGT
TTCCATCTCATGATACAAGACATACCATAGGTAATTCAGACTTGCTAAATGCGAGGAAACCTATCTGGGGAGCCGGACTT
ACTAAACATGAGACCCCCATCTCATTTACATGCCTTTTCGGTGCTAAACATCTAATTCCCTTTTGTAATCATCTTTAGTC
ATCACATAAGTTCACATTAACCTTTAATAGCCCCTTATGTAGATATCTTACCATAATAGCTCATATGTGTTCATAAGTGA
GTAACAATCCTTTCACTCTAGAGACACTTAGCAAGTGAGTAAACCTTTCACTTTACATTACACTACAATCATGAGAACTA
CATTTCAATTATATAGCAATCATACCATAATATACATACATACTTCAAAGCTAATTCAACTGTAGAGGGTTAAGGATGAG
GAAACTAGGTCGTCAACACCACAACAACACATTAGGTATAGCATCATTACAATCTAAGAATTCACCTTTCATACTTGAGT
TCGAAGAAGAACAACTTCATTCCTTCTTGCCCTTCGTGGGACATCCATACTTCAATTACCAATCAATTCATAACCAATAC
ATAATACAAGGTAATTCATGAAGTAATAACATAATCAACATCAATATAAGCAATTGACATATTCCCTTCATAGCCTTCAA
GGCTTCATTCAAAGACTCAACCCTAATTTCATAGAAATTATACATAACCTAGGGTAGAATCATCACACAGACATGAATTA
CATAACATCACATTCAATTCATAGCTTTCAATCAATATCCAACACAAACTAGGATTAGAGTTAGGAAAAGAAGGAGTAAC
ATGGATCTCATGGGGAATTCTTCAAGAAACCACCAATACAACATAAATTCATCCATAATTGTTCATATAACATCAGTCAA
AGTCAGTTTATAACATCAATTTCACTTTAGAAAGAAGACCCACGTTTTTGGATTGAAACCTAGAAATTGGAGATTATGAA
ATTCATCTTGAAGGGGCCTCTTGGGGAAAGGAATCCCAAGAGTAATAAGCAACAATACCTTATTGACGAATTTACCATGA
AAATCTGAGTTGAAACCTTGGATAATTGATCTTCTTCTTGAAGCTCCAATCTTCTTCAATGGAGTTCTTGAGAAGAGAGA
GAGAATAGAGAGAAGAAGGAACTTTAGGTTTAGATCTTTGGGGTTTTGTGTTTGAGTGATAAAAGTGACGTAAATTGACT
TAAAACTCATTATATACATGTCCCCTAAAGTACCCTAAATACCCCTCACTTAAATGGACTCTTTAATGAAGTAAAAATAG
ATTTTTGAATTTCTGCATTTTCATCTCGGAACAAGTCCGCGACGCGGAGCTATTCCCTGAAGATATTTGGAATTAAATTT
CGAGACAGTAGAGTCCGCGACACGACTACGTCGCGAACTGACTTTTTGCTCCTTGGGGGAGCAAGTGCGCAACGCACCCC
TATTCCCTCCAAGTGCAATTTCCAAGCTGCCTTGGCTAAGATTGAGGTCCTCCTCGGGGCCCCTTAGGGTGCCCTCATGG
CGTCGTATTTGAACGTTTTGACCCTATGAACATATATTTACCTATTTTAAACCTTTTCACCAGATTATACCATCATACGA
CACTCCCAAACCTACCCAAAACCTAAGGACACAGAAGAACACATTCTTCTCTAGTTTCTGGACGTCTTGGTCGTTTCTTT
ACGTTTAGACTTTTACTCTTCCAAACCAAGTCAATTACATTAGTTTAGGTTTATAAACTTCATTTTAACTATTTTTAAGT
CATTATTCATAAGGTGAGGCTCTAACTTAAGTCATAGAATTTTTGGGGTGTTACAAAAAAATTTATCGAAATTCTATAGA
GGGGTGTGGGGAGGCACGCCACCGATGGCGCCCAAACTACTGCCAAGTATTTTGGGTCTGATGCACCATGTCAGCGGTGT
GCCCCAAACCCGGGCCAGTAGTTTAGGGCATGTCACCTTGCGCTACTCAGTATGCTAGGGTGTCTTGGTCCTTTTCTTTC
CGTGCTTAGTTTCAGATGTGTTCCCTTGAATTGTGACTACACTCAATTCTTCATTTTAGCTTCTAAATTCATCATTAATC
GTTCAAAGATCCTACATGTCCCATTCACTGGTCTTAATTTACATTCCAAATTAAAGTGACTTTAAGAGTAAAGTTCAAGA
GGTCTTTTTGAGAATTCTTTTTTAATCAACTATGGTTTTGAACTAAGTCTTGATCAAATAATTATGAGAATGATAAGAGT
TGCATTAGTGATTAAAAAAGAGTATAAGGGAACTAAGTATTCCCAAGGGTAACACTTTTACATTTAAAAGGAGAGAAACA
TTGATTACTAAGTGAGTTTGTGATTTCAGAGATATTTAAGAGTACTGCCTCTTTTAAAAGGATCTATTGTGTAATTACCT
ATAATAGGGAAAGAGTGATGTTTTATACATTTGAACATGAGTTTATATTATTGGGAGTAGTATTGAGCATCGAAATGGGG
ATGAGTTCAGACAACTCACACTCCTCATAAACCATATAGCCAACATTGGTAAAGTATCGTACTTTTTAGATGACTCCTTA
TTGTTTTTAAGCATATCTTAGTGGATTTACTTAGTTAAGGTGTTCCCCGATAAGGAATAAGATAATTTTTGTAGCATGGG
CGAGACGCTATATCATCATGTAGCTTATAGTGATGGTTGTCGGTTAGAGAATCTCCCAAATAAGAGTAAAGAGTATCTTA
TTGTATTTTTATTCATTATTAAGATTATATCTCCTATTTTACAATGTTTTAAATGTTGCATCTATCATTGTTGCTTTTGT
ATTAGAGTCGAGTTGAGGTGAGTATGACTTTCATCCTAATCAGTTGTGTAGTTCAGTTTTCCCCTAACATTCTCGTACAT
ATAATGTATTCACTTCATTTAACCAACATCTTATTATGTTGCAGATACATGTGTTTAGGGTAATAAACAGGCTCTCGATT
GATACCATTTGCACTCCAGCTAGCTTTGGTGGGCCTCTTTGCTTTCTAGAGGGATTCACAATTGTCTAGGGTCCTATCCC
AATATCTATCTTAGTATTTTGAGGATTCATAGATAGTTAGAAGTTGAGGAGTCTCTCACTATTTCCCTAGTTGATCTTTT
GAGACTTTGAGTTGATTACTTATGTTTATTTAAGTATTTCTAGACATTGATTGAGTTAAGCTTTTGTTGAGACATTATTA
GTTAATCTTTGCATTTGGAGTTCCATTTTACTCGAGTAAGTCTTTCGCTAAGTAGTGAGTCATTCCAAGGGTTTACTCTG
GACTAATGATGGTTCTCGAGTGCCTCCCATGTGCAGGGTGTAAGCTCGAGGCATGAAAAATATTGTATGAGAGCACAGAG
TTCAAGAGTCTTACGGTGTCTATGAAGTCGAGTATGTAGGGTCATGTTTATCAGGGTGAATCATGCCACATCTATAATTG
GGACGCTACGACATTTAGGAAATGTTTCTCTTTATTCTTACTGGTTTCGTATGATAGAGTTCAACTGTATGAAAGCTTCT
CCAAATGTGTTCTTACATGTGTTTTAGATCATGCCTCCACAAAGAGCTATTCGAGGATGTCCTGGTAGGAGGAATGTTAA
TCCTCAAGGTCAAGTGGTTCCCAATGCACCAAAAGTGTAACCCCCATTAGGGAGATATCACCAATGCTGAATTTAGGAAT
GTTATCCAGATGTTGACTTAGGTCTTGACAAAATAGGATGGTCAATGAAAAGTAGATAACTAAGATGTGGCTGATACATG
TAGGATTCGTGAGTTTGTAAGGATGAATCTCCTAGAGTTTTCAGGGTCAAAGGTCATTAAAGATCCGGATAACTTTGTTG
AGGAACTTCAGAAAGTGTTTGAGGTTATGCAAGTGGCCGATGTAAAGCGTGTGGGGTTAGCTGCATATAAGCTAAAATAT
TTTGCTAGAATATGGCATGACCAATGAAAGAAGGATAGGGTAGAGAGGGTACCATCTTTGTAACACCCCATACGAGACTA
GTAAGACCTAACTAAGGCTTGACTAAATCTAGTAGGTTGAATTAGAGCCTCACATGTTAGTTTTATAGTTGGAAACTCGT
TTAAATGATGAACAATGGCTATTGAAGCTAGTTTGGTGATTTTAGAGATCAAACGACAAGAAACGACCATGACGTCGGGA
AACTAGTAGACTAAGCGAGGGCTAAGTTTGAGGGTTACAGCCAAGGAAGAGGACTAGGGCAGTCCACTCTTTCATGGACA
CTGCCTCACCTTGCACAACCACCACCATGGCTCGTGGTGAGGACCACGGCTCGTGGTGTGGCTCGTGGTAGGCTAGGCAG
TGGCTAAACAAAGGCTGCCCAAAATCAGCCCCTCCACACGAGCCACTTCACGGCTCGTGGTGATGACCACGGCTCGTGGG
AAGGCTCGTGGTGGTGCCTTAGATTTTTAGGGCTTAAGGGGAAGGTTTCCTAGATACTGTATCATGACCACGAGAGGCAC
CACGGCTCGTGGACCCTCACGTGAAGGGTTGTCCATTAGACTTAGAGTATAGGGTCAACTTCAAATGATCATATCTCTTA
GATAAAAACGAATTATGTGTGCCATAACCTATAGAATTAAAGGTCTCTGAGTCCTCTTTCCAACGCCACTGAGTTTTCCC
AATTCCGATCTTGGAGTAAAAAGTTATGCCCGAAATAGTGAAGCACTGTCAGGCTGGAAAATCTTCACGACCCGTTTCAC
GGGCCGTGATGATGATCACGGTCCGTAAAGGCTTCAGTGATGCCATTTCGGCAGTTTCCAGCAAGTAATCTATTGGGTCT
TTTCCCAATTGTTTTAACTCAAGGATATCTCATTTTTTTCCCAAGCCTAGGACCCCTATTTAAGTCATTTTAACCCCAAA
ACTCACCCAATTAAATCAATTATTCCAAGACCCAAATAAAAGCTCCCAACTCCTTTTCCCTCCCAAAAATCTTCTCTCTC
AAAAACCTCCATTGAAGAACATAGAAGGAGATCAGCTAGGGCTAGGAGATGGAAGCTTTTCATCATGAAATTTGTGGGAT
TCTAAGGCTAAGGTATGGGAGTCCATTATTCTTGGTTAGCTATCACCAAGAAGCCCTTTCAAGTATGTTTTCAGTGATCC
CCAATTTCTAGGTTTTCAATCAAATTCGTGGGTCTCTTTCTAAAATCGATTCCATTGATCTATAATGGCTAGTTATGATT
ATACATGAATGTTTGTGGATGAATTCATATAACACTTATGGTTTTTGAACAATTCCCCACAAGACCCATGATTTCCCTTT
TGTTTCTCAATTCTTAAACCTAGCTTGTGTTGAATGATGATTGAAGGATGAGAATCTAGTATGTTATTATGAAGTTCATT
ATTGTATTATGAGGTTATCCTATATGATGTATGAATATCAAGAAAATAGGGTTGAAGCTTGAAGAAAGCCATGATGGCAA
TGAATGAAGGTTTTCAATTGGTAAGTAGCCTTCTATTGAATTGTTGATCCACTTTTGGGGGAGATATTTACTGATTATAT
ATCCTTTGAATGAATGGTTTGATCCACTTATGGTGGAGGTGCCTACTTGTTAGTATGAATTGCAGTGTTGAGACAAGGTC
CCTCTTCCCTACAACCCTAGCTATGACTAAGTATGATACATTATGAATATGAATAAGATGTTATGAACATGGTATGGTCT
ATATGTTGAATTTTATGAGGTTATCTTGTAGAAGGACCCTACCCACATAATCCCCAAATGATACATGCCATGAATGATGT
ACTTGAATGATGAATATTGGATATGTGACTTACATTATCTAAGATCCTTAAATGCAAATATGTGAATTGTGCATGAGTTG
GGATATTCTATATATGTTATGACCCCCCCCCCCTTGACAAGGGAGGTGTGTATGATGTTAATATTGTTGTTGTTGTGCCA
TTGTGAGGACAATCATGCACACACACACTCCATGCATAAATATGAATATGATATGTCTATGGTGTCAATTGAAAGGCTAA
TTCTCATATGCACCTTTACATACTATTATGCATGAAGTGTACATGACCATGAAGATATGACTATGTGTGCTAGGAGGTAT
GTATGTATGTTATGGTATGATTGCTATATGAATGAAGGGTAGTTCTCATGATTATAGTAAAATGTAAAGTGAAAGGTTTA
CTCACTTGCTAAGTGTTCCTAAAGTGAAAGGATTGTTACTCACTTATGAATACATATGAGCTATTATGGTAAGATGTTTA
CATAAGAGTCTAGTAAAGGCTAATGTGAACTTATGTGATGACTAAAGATGATTACAAAAGGGAATTAGATGTTTAGCACC
GAAAAGCATGTAAATGAGATGGGGGTCTCACGTTTAGTAAGTCTAGCTCCCCACATGGGTTTCCTCACGTTTAGCAAGTC
CGGATACCCACGGTATGTGTTGTCTCATGAGATGGAAACCCCCACGTTTAGTAAGTTAGGGTTTCTAGAAGCAATCTCCT
TGACCCTTAACTATGTGCCCACATAAGACTCTAGCTTAGTGGATCCACCTAGATAGCTATGTACGAATGGTTACACCTTA
GGCAAGTGTTAACCCTCTCTTTTCAGTGTGGGACTAGAACATCGGATTCCATGTATCTCTCATGGTCTATGTCGGTTATT
GCAATATTTCCCTAATGTAAAAGTAAAAGTAAAGGTAAATGAAGGTGTGAACACTTACTAGGGCTTTCTTAAGGGTTTCT
ACATAGTGTAAGAGAGGGTATGGGACTTCTCTTGCACATTGCACTTGTGGGATCCTAAGGGATGATTATGATGATTATGG
CTTATGTATGTTGAAGCTATGTTATGTATGATCATTATGAAGATGGTTTACCTATGGTATGGACTATTTGAATTATGACT
AAGATGTATGATATGAACATGTTGTATGAACAATGACTTAATGGTGTTGTTCTATCTTATTATGATTATTATGAATAATG
CATGCTTTAATTGTATTATATTAATGATTGACTTTTCTTGATATGAACTAATGTTTGTGAATGTCACCTTACTATGTGTA
TGACCTTTGGATAAGACTAATGTATGACAAGTATGAGCATGCTGATTCAAAGGTAATACTTGGTGTAGGTAGGACTATGG
ACCCTACCTATGCATTGCACAAGTAGAACTTAGGGTTATTTATGTTGTTATTATATTATGATGTAATGATCTTAATGATT
GAATATGCATGAGTAGTATGTCTTGTAATGAGTAATATTGTATTAACATTATGTTTAGAGACTATGCTTATGGTGATATT
ATTAACCTTTGTGCTTTGTTGAACTATATGTGTATTGCTTGTGACTTGTGATTCTCCAACTCTTTCAAGATGATGTTCAA
AATGTGCATAAAGCATGGTTTCAACTAAATGTCCTTTTTAAGCATGTTTTAATGGTTTTTATGCATGGCTTCCATACTTA
GTATGAGTGTTGTACTAACCCATATTTCTTCTACATTTTTACAAAGTGTAGGGTTTGGTGATGTGATGTCTTATGCTTGG
AAGTTAGGTTTCTAAGGAGCTTGGGAATGAAGACTTGGGGAGTCCTCATAGTTTCGAGGAGCAAACCATCTTTATGCTAT
AACCAATCGTCAAGATCAAGAGACCTTACTAGATGTTGTCACGGGTACGCTTAAAGTCTTTACTTTTGATGTTGATGCAT
TAATTGATCAAGGTGTAAGTTTGTCTTTTGTGAATTCTTATGTAGCCATAAGGTTTGAAATTCCCCCCGAATAACTTCTT
GAGACTTTCAGAGTTTCCACACCTATTGGTGAGTCTATTCTAGTAGAAAGAGTTTATCGTGATGGTACAATCTTTCTCAA
TCACAAAGACACCATGGCTGACATAGTCACGCTAGACATGGTGGACTTTAATGTTATTCTATGTATGGACTGACTCCATG
CCTCGTATGCCTCAATTGATTGTAGAACTTGAGTAGTCTACTTTCAATTTCCTAATATGCATGTTTTAGAGTGGAATAGT
AGTTCAACAGTGAGTAAGTATCACTTCATCTTATACCTTAAAGCAAGAAAGTTAGTCTCTAAGGGGTGTATCTATCACTT
AGTCCGAGTTAATGACGCAAGTGTTGAGAATGTACTTATTCAGTAAGTTTTAGGACTGGCTGATTTTCCAGAGGTCTTTC
TAGATGATCATCCCGGAGTCCCTCTTAAGAGAGAAATAAACTTCACAATAGACATCTTTCCTGACACTCAACCTATCTCT
ATTCGTCCATATAGAATGGCTTCAGCTCAGTCAAAAGAGCTAAAAGAGTTGTTGAGAGATTTTCTTGATAAGGGTTTCAT
CCGACTTACGGATCTCATATAAAAGATTGAATTGTTGGTGACTGTAACACCCCAGAAACTAGTAGGCTAAACTAAAGCTT
AACATGAGGGTTAACGTCAACTAAGAAAGGCTAGAGCCAAGAAAACTGGGAAAGGGCAAAGACAAGGGCCCAAGAGTTGG
CCAAGCCACTACCCCTACCATCCACGAGGGTTTTTCATGACCCGTGGTGGCCACCAAGCCCTGTGGTGCTACCTGTGGAG
GGCTAGGCAGTAGCCTCCCAAAAATCTTCCTAAGTCTTCTCTTCACAAGTCACTTCATGGCTCGTGGGAAGGCTCGTGGA
AGGGAGATGATCGTGTGGGGGTTGAGAGAAGTGGCTTAGCCACTGCCTCAAGGTCCATAAGTGGGATCAAGGCTCATGGC
AAGCACCACGACTCGTGGAGCCCCTCGTAAAGATTGCCTTTGGCTTGTGGGCTAACCACTACCTCAAATCCACGAGAGGG
ACCAAGGCTCTTGGCAAGTACCACGACTCATGACAAACACTATGGCTCTTGGAGCCCCTCATGAGGTTTGCCTTGGGCTT
TGATGAGCCCAAGATTTGGACTCATTTAGGGCTTAGTTTTTATAGATTTAGTGTCCTCAAATGCTTATTTTGTTCCAATA
CCTAATGTTAAATCCTTGATTTTCAGGTTTATGGATTGAGGAACAAAGCAAGGACACTAACAAGCAAAAAGGAACAAAAC
AGGCTGAAAGGATGAAGAAAGGCAGCTTGGTGATTGCCAATTTTACTTGGTAAATCGCCGAATTGCTATTTCACCGCCTA
AAGTTGCAATGTGCCAAGCCCTGAAAGAAAGAACCAAGTTGGCAATGGAAAGGAGCAGTCTGCGGATCGCCAAATAGTTC
CACGATGCAGTATTAGATCGGCCAAAGTTATAGACCTTGACACTGCTGAATGCCAAGGCAGAAGGGAGATGGAACTGACC
AAAGGGCGGCTCGCCGAGTGGTTCGGCGACCCCGACATTCTTCGCCGAGTGACTATTTGCAGCTCATTTTTGGCAACTAT
AAATACATTTTTGAACATATAGTTTAGTATCTTAGCTTATATAGTTGTAATCTATTTTTGAGTTTTGAACTGAAAGAAAA
CTTTCTCTAGTTTTTCCTAAGCTTTGATGAATTGAAATTTTTCACTTTTGAGAAATTGGAAGTGGGTCTTTGTGATTCTT
ATAATTGGAGGATTGTAAGAACGAATCTACTCCTACCTAGTTGATGGATAATCAATTTGGTAGTGGTTTTTACCTTTTTA
TGATGTCTAGCTAAAACCCAAATTCTTGGGGTGTGATTATGTGATTATGGGCTGATTTAGTTTATTGGTATTGCTAATTG
TTAGTTTAAATGCTATTTAGAAGTGAGTTAAATCATTAATTGTGGTTAATTTAAGAATTGTAGTTGCCAATGCAGTTCTA
GCTTTGGGTTCTTGGGTTGCTCGAGAGAGGAGTTTTAGAACTAAGGTTTTTGATTGATGGTTTGTGGGTATTGGGTTAAC
CTGGGTTCAGCTCGAGAAAGTGAATCCTAAACCCAATTCAACATATTCAGCTCGAGAGAGTGAATGGATTAAGGTGTGGG
CTGGTCTTATTTTGCATGCTTGTTGATGTTCGAGAGAAATCAACTTGATTTGGGGTAAATTGTTTGAGAGAAAGTTTATC
TCCTCTATAGCCTAGCTTACTCACTAATATCTAGCTATTTTCTAATAGTTGCAATTACTTATTTGTCTACATTAGCCTAT
AATCGAATCACATCCCAAAAACCCATCTCATTATTATTAGGTTTTATTATTTGTGGCTGTTTGTAGTTGATAATTAAAAC
CAAAACCCCCTATTTGACATTCGTGTCACCCCCTGATTTAAATGATGTCTTTATTCGATAACTTTTATTCCTATGACTGA
TTATAACATGTTCATACTGCCAAATTGAATATGAAAAACGTACCGCTCCCTGTGCGATTCGAACCCAATTCATTTAGTTG
GGTTTTATATTGATTAATGACCGTTGACACTTAGAATTGAATGAAGTGTCTTTGATAACGTTAAATTATTCAAAATGGCT
TCGTTGTCGGGGAGTGGTGTTTTTAAGATTCTTTTGGTAAAGTTGAATTTTGTTCTTTTTAGTCGTAGTTGAATCTACTT
ACTTTATGTTTTGTTCTTTGTGTTGTTGTTTTAAAATAGAGGAAATGAGTGTCAACGGAAGTAATGGTAGCGAAGTGGGC
CACAAAGATGACATCGGAAACCTCAATGACGTAAATGAACCGAATGTCAATGACCCAAATCTAGTGGGTGGAGTTGGTGC
CATTCACTTGCTTCCGATTGAAGGGAACGTGGTGTTCCACATTACAAGCACTATTTGCAACTCTTGCAATTGAAAAGGTT
GTTTGGTTGGTTAGCTCATGAGGATCCCCATGAGCATATAAGGAACTTTGTTGACGTTTGCTAGCCTTTCTCCTTTAAGA
ACATATCCCAAGAATCGGTCCGGTTGAGGCTATTACCATTTTCTCTAATGGGAGAGGCATTTAAGTTGTTGGATGAGTTG
TCAAGAGATTCTATCACTTTGTTAGAAGAGCTTGTCACCGTATTCCAATGGCGATTTTTCCCTCCTTCGAAAATGATGAC
ATTTAGGGACAGCATCCAAAGCTTTAAGCGTTTGGAGGGTGAGCCAATCCATGAGACTTGGCTAAGATTTAATTAGTGGG
TGCTTTAATGCCCAACTCATGGATTGCCTGACAATGATTTGCTGCAATACTTTTACCGAAGCCTTAATTCGGTGAACAAG
GGAGTAGCTGATCAACTTTCTCTGGGAGGTTTAATTCAACACCTTACATTATCGCAGCCCAGCTCTTGGATGGTATGACC
AAATTTAACTGGGCATGGTACACCCGTGAAGATTAGGTCTCCTCTCTCACTTTTAAATTGACAAAGAAGCAGCTCGAGAA
AGATCAAGAGAGGGACCAAAACATGGAAAAGATGATGACCCAACTTGACAATTTGGACCAAAATGTCATGGGAGTTGGTG
TTAAGAGTGTCAATGTTGTAGGTGTGTGTTGTGTAAACCCCGATGAGGCCGAGTTTGAAGTGTTGTACAATGAGGAAGTG
AACTTCCTAGCAAACAAAGGAGGAGGTTATCGTGAAAACTACCTAAAGCTAGGTGGTAACCAAGGTTGGAACAGAGATGA
GGGCTGGAGACACGGGGATAGAGAGTGGCGCGATCATAACGCCACTTGGAAAGAAAGAGATAGGGAGAAGGATAGGTATG
TTCCTCCACACGAGCGGAAAAAGCCCAAGATTAAGAGGGTGGCCGGTCTAAGGATATGCTCTCTAATATTCTCAACATGG
TTGAAGGGTTCGATAAAATTCTGAAGGAGATGGAGGAAGATGTATCAACCCTTAACAAAACGGTGACCTCTTATTTCGTC
TCAATCAAGAAGTTGGAGAACCAAATGGGTCAAATTTCTTCTCATTTGAACCTGAGACAACAAAGGGGGTTGCCCAGTGA
TACTGTGGAAAACCCCAAGAATAAAGTTAGAGAGATTACTTGCGTCGTACCAGGACGTTAACTAAGGCGCTTCATAGGAG
GCAACCAAAGTTTTTATTTGCTTTCTTTTTCTTTTTGGAATAACATGTGTTGATTGTGTAGGTTGAAGTGTAGAATGTGT
TTGGAAAGTGCAGGTTGGCGAGCAAAATGTCCTATCGGTGACTCACCGAAGAGGTTAGCAAGTGAGACTTGGACCGTCGT
TGGACTCAGAAGTTATAAAGATGGAGTCTGTAAAACTCGGTGGGCCCATGGACAAGTCGGCCAGCTTGACTTTGTTCGCC
GTTTTGACAATTAACTGGAGGTCGTGTGAAACTCGACGAGGTAAGTAACCACTTGGCGTATCGCCGAGTAGTTTGGTGAG
GAAAACTAACATTGCCGAAAGGGCGTGAACTAGATGGTTTTTAAAAGGCCAAAGGTTTAAAATTTCAAACTCTTTCACAT
TCCCTCACTGTGTTCGGAGTTGGATTGTTTGTCGCTTAACTTTACAAATTCATCTTTTGGCATAAAGATATGGCTAGAAC
CAAATTGGATATGCCGCCCTGCAAAGGAGCACGAGGCATAGTTATTAATGAAATGGCAGCTAACCCTCCTAAAAAGTGAA
AGAAGGCACCTCCCAAGGGAGGAAAAGGCAAGGGCAAAGCATCCGCATCTAAGGTACCAGAGCATAACTCTTGCAGTGAA
AGAGAGTCCTTTGATTCCCAAGCTGCATTCTCTAAGCCTGAGAATGACCAACCTCTGCAATCTAAGCGAGACGAGATTCG
TTCCAGAGTTCGCTAGGATTCGTCTAGGATCCTATAGGCCACACCTCCTACTGCAGATACAGTGCCAGCTCCGGCACATG
CAGTGGTTCCAGTGCCACCGATTCAGGGTCCTCCCCCTTGGTGACTCAATCGTTTAAAGGCATAGGGACTGAGAACGGTT
CTCGAGGAGAAGTTCTTGTCCACAGAAGGCGTAGAGGGCAGGTACCCTCAAGTGTGGGACACACTCCATGGCAAAGATTC
GATATATTCACCAGGCCCCTAGGACCATATATTCCCACCTAGTTCTATGAGTTCTATTCTGGTTACGGTGATCTAGTTCC
TCAGGGGAAGAAGATGGCCAGTGCCTTCAGACCGGTGAAGTCCGTCTTATGTCTTGGGAAAGAAGTGGGGTGCAACATCG
ATCACATCAATGTTGTTTTTGATAGAGCTACGGGGTTTGAGCACGAGTATGAGTGTCTAGGGATAGCTCAATCCGTGGAT
GACCTAAAGGGCTGGCTTACCCCCTTTATTTCTAATACCACCCCGAGGTGGATTGAGGTAGGAGTCCAGATAGAGAAGAA
GGACTTGAATGTAGCTGCATAGTACTGGTTCAGATTCATCAACAACTCCATTATCCCTTCACAAAATGAGTCCATCCTCC
GCCATGCAAAGGCAGCCTGTCTAGGATCGATCATAGCAGAGAAGCGGCTCAACTTGGGACTCATCATTGAGCAAGAGATG
GCCATGAGGGCCAAACAACGCCAAACGCACCTTCCATTCTCGGTCCCGATTACAGAGTTGTGTCGGCATGCTGGAGTCCC
TCGTGATGAGAAGATGGACATCAAGATCACTCCCACATCCTCCACAGACATCCGGCGCATAGAGGCCGAGTACACTCGGG
AGGAGGCAAACAGAAGGAAAGCGGCTCTGGTGGATACATCCCCGGAGGTTGATATTGAATCGATACCTGCAGAGGCATCT
TTACCTACTGCAGCCTCAGGGCCTTCATGTACTCCTGCTTCCACTTCCTCCCAAGATTCGTCTACTATTTCCCAGCCTAC
CAAGATTACTCATGCCGTTATCCTGAAGATGGGGCACTTAGCCCATTCTGCCGATGTGCAGGCTACCCGGTTAGTGGCTG
AGGTACCTTGGATGATTGAAAGGGCCATTCTATTTGTTGCCACCGATTTGGACATCTATTGATGCTCTCACGGTGAGAGT
AGAGACTTGTGAGAGTTTAAAGGGGGTTGTTTCAGAGATGACGACTTTGAAAGTTAAGGTTGCAGACTTGAGGTAGGACT
TGGACTATCTAAAGTCTATGGAGTTCACTTCATTATTTGAGGCAGTTGAGACTAAGGGTGTCTGGGGCAGTTCTAAAATG
CCTCCAGCTACCACCGGAGATGTACCTATGGAGGATGTGGCAGCTGATGCATTAGATGCGCAGATCGATGAGGAGCAGCT
TAGGGAGCGAGATGCCTCTCCTTATGATGATCAGGCCAACTTGGAGGATGCGATGTTAGAGACCGCCCGATAGACTTCCT
TGAGAGACACCACTATGGCTGGGTATAATGGAGCCACTTCTGATGTTACACCGGGCACTGAAGCCCTGACAGATGGAGCG
ACTGTGTACACATGACTCTTCTTTACCTCCCTCTCTATCCTTTTTATTGACTTTTTATTATTTTGTGCATTTGAGGACAA
CTGCCCTTTTATTTGTGGGGGGTGAGGTATTTCCATACCAACCTCTTGTGACTATCTTGTGTATATATTATTGGGTTTTT
GTATATAATTGTGTTTTAATATTGTCTTGTGGATGTTTGAGCTTGTGGCTCTACATTATGAATGCACATGGTTTTTGACC
CCTTCTAAAAAAAATTGCCACCTCTTGTGTGTGATTGTGGTTGTTCTTGTGGAAATTTGTGTATCGCTCATAATCAATAC
TGATGACTTCAATAGTGATCTTAATTGAATAAAAATGAATGCATGGCTACGATGAGGCCAAATGAAGTTGCATAGACAAT
ATGCGGACTTTTTGCATCTCGTTGTGACTAGCCGATTATCGAATGAGTCTTTTGTGATAAACATTGCACACTAGCGAAAG
TGTGGAGTCTTGTTTGCTATTTCTGTCAATACCTTGTGTGATGAACTTACCATGAACCTTGTGTGATGACACCTAGAATT
TTCCCCGTTGGTCCAGTTGACTAACTAATGCAAGCTCTTTAAATGATTTTGGGCAACAATTTGACAATATTCTTCTATTG
TGGCAAACCTTGTGAGTGTGTCAACTTTGCTTGAAACCCTTTTGAGCCTTATCCTTTTCTTGGAAGAAACTTGATGCAAT
TGTAACCCCTCTTCATCCATTCACCCATAATCCTCATGAAGTGTGGTTTTTTTGAATAGCCAACTTAGGCCAAAAGCCTA
AGTTGGGGTGTGGTGAAAAGAGGAGGAAAATCAAGAAGTGTGAAGAAGTCCCCCTTGATCCATGGCTTTGAAAAAAATGG
AACCCCTCCATACAAATAAAAAAGAGAGAGAAAGAAAAGAAGAATGAAAAGGTTGTGAAATAAAGTTGTGAAAGTTGTAA
AAGATATGGGGAGTCCGTAATTCTATTGGAAGTGAATAATGGTGTGACTTTTGACCATGAGTGAAAATTCTGAATAAGTA
GAAGGAAAAATGATGTTCATACCATATTTCATGAGGATAGCAGCCACTGGGCCTAAATGACCATACCTTTACACTCAGCC
CTGTTACAAACCTTGAAAAGACCTTTTTGGTCTTTAGTAGCTGAAGCGAATGTTGATTAGAAAATAAGGGCAAACCTATG
GGTTAAGTCATGCAGGTGACATCTTTATGAGTGTGAGAGTTTTATATCATTACGGAGCTATAAATTGTTGAAGAATTGTG
TGTGAATATGAAATCATCCTTGTTGTTAGGGCATTTGAGTACCTTTGTTGAGCTTGAACTTGTACTTGAAGAAAGTATTG
TGAAATTGAGATTCTTTGAAAATATTGAGTAACACCTTGAATTTTTGAGTGCACAATTGATCCTTTCATAAGTAAGTTGA
GTCTCATTGTGTGCATTCGTGATTGAGTCTTTTGTAGCACTACTTGAGACATCCTTTTTCAACTAAGGAACTTGAGTTTT
GCTTGAGAACAATCAAAAGTTTAAATGTGGGGTGTTGATGAGCCCAAGATTTGGACTCATTTAGGGCTTAGTTTATATAG
ATTTAGTGTCCTCAAATGCTTATTTTGTGCAAATAATTGATGTTAAATCCTTGATTTTCAGGTTTATGGATTGAGGAACA
AATCAAGGACACTAACAAGAAAAAAGGAACAAAACGGGCAGAAAGGATGAAGAAAAGAATCCTGGTGATCATCAAGTTCA
CTTGGCTAATTGTCGAATGGCTATTTCACCGCCTGAAGTTCCAGTGTGCCAAGCCCTAAAAGAAAGAACCAAGTTTGCGA
TGGAATAAAGCAGTTGGCAGATCGTCGAGTACTTCCACGATGCAGTGTTAGATCACCTAAAGTTACAGACCTTGATGCTG
CTGAATCCCAAGGTAGAAGGGTGATGGAAGTGAACAAAGGGCGGCTCGTCGAGTGGTTCAGTGAGCCCGACTTATTTCAC
CGAGTGACTTTTCGCGGCACATTTGTGATCATTTAGTTTAGTATCTTAGCTCATATAATTTTAATATATTATTGAGTTTT
GAACTGAGAAACAATTTTCTCTAGTTTTTCCTATTCTTTGATGAATTGAAGTTTTTCGCTTTTGAGAAATTTGAAGTGGG
TCTTTGTGATTCTTTGGTTTGGAGCATTGTAAGGACGAATCTACTCTTACCCAATTGATAAATAATCAATTTGGTAATGG
TTTTTACCTTTTTATGATGTCTAGTATAACCCCAATTCTTGGGGTGTGATTATGTGATTATGGACTAATTTAGTTTATGG
GTATTGCTAATTGTTAGTTTAAATTCTAGTTAGAAGTAAGTTGAATCATTAATTGTGGTTTAATTTAAGAATTGTAGTTG
AAAATGCAGTTCTAGCTTTGTGTTGATGGCTTGCTCGAGAGAGAGGTTTTAGAACTAAGGTTTTTGATTGATGGTTTGTG
GATATAGGGTTGACCTAGGTTCAACTCGAGAGAGTGAATCCTAAACCTAATTCCACACATCCAGCTCGAGAGAGTGGGAT
GGTCTTATTTTTCATGCTTGTTCATGTTCAATAGAAGTCAACTTGATTCGGGGTAAATTGTTCAAGAAAAAGTTTACCTC
CTCTATAGCCTAGCCTACTCACTAATATCTAGTTATTTTCTAATAGTTGCAATTACCCATTTGTCTGTATTAGCCTTTAA
TCGAATCACAGCCCAAGAACCCGTCTCATTATTGTTAAGTTTTATTCTTTCTGACTCTTTGTAGTTAATAATTAAAACCA
AAACCCCTCATTTGACATTCGTGTCACCCCCTGATTTGAATGATGTCTTTATTCGCTAACCTTTCTTCCTATGACTAATT
TGAACATATTCATACTTCGAAATTGAATCTGAAACACGTATCGCTCCCTATGGGATTCAACCCCAACTCATTTAGTTGGG
TTTTATACTAATTAACAATAGTTGACGCTTAGAATTGAATGAAGTGTCTTTGATAACGTTAAATTAATCAGGCTTGTGGG
CTAAGGGTGCATCCACGAGAGGGAGCACGGCTCATGGCAAGAACCATGGATTGTGAAGTGCCCCTTGTGATACTGCCTAT
CCATTGCCTAAAGTCCACGGAGGGGACCATGACTCGTGGAAACCCCTCGTGGTACCTATGCAGCTCACTTAAAGTGAGGG
GTGTTTTGGGTAATTCTGGTTTAAGTCTTATTAAAGTGAAGTCGTTTTGACATAGTTTTATTCACCAATATAAGTCATTT
TAAGTCAAAAATACACCCATTCACCCCATTATTTCCAAAAGCCCATATCAAATCACAAAAAGTTTATCTACTCTAAAAAA
TATTCTCTCTAGAACTTCAACGAAGAAGAAGAAGGAAGAAGGTTGAGCTAGGGTTCAAGAATCAAGTTCTTTGCATCAAA
TTCAATGGGCTTCATTGTTAAGGTATGGTAGTCCTTCATCCATGGATAGCTTTCATCCATGGAGTCCCTTCAAAACCCCA
ATTTCAAAGATAGAAATTCTCCAAAAGCTAGGGTTTGTCTCCAAGTCATGGGTTCCTTTCAAAAATGATTCAAATACTTG
AATTAGTTTATATTATGATTGAATTGATGATTTATTATGGTTTTTATGTTGAAATTTCCAAGAACCCATGAAATCTCCTT
ATTTCCCAATTATGATCTTGTGATGTGGGTTTGTTGATTTTAGAAGAATGTTACAAAATTTACGCATGTAGTGATTGGGC
TACTTGAATTATCATTATATCCATGTATAATGTAGTAATTATTGATTTATTGATAGAATATAATTTATGGTCCTTGAAGG
GCAAAGTATGAGAATTATGCATGTTAATGGGGGTTATGTATATGTTTTAAGAACACTTTGAGAGTAAAGTGAATATGATT
ATGATCTAGTTGTTGTGTTTTTTGAGATTATCCTCATGTACACACTTATGTATGAATATGATATGATGTGAAAGGTTTTC
TCACAATATGATGATTCTAAGGTTGAAATGATATTCTCACCTATTGAATATATGAGCTATAGTATGAACTATGTTGGATT
GAGTATCAAGATATTCTTCCATGAATATGAACTTAAATCAAGACTTAATATGTAATCCATGGGAATTAATTCTTCGCACC
GAGTGGATATTAATATGAGATGGAAGCTAATACGATAGTTGAGTCCGGCTTCCCAATGAAAGCTTTTACACTAGTTGAGT
CCGGCTTTCAAAATGGGTTCCTTCTACCTTAGTTGAGTTCGGGTTCCCAAAGTATGTATCTTATGATATGGAAACCTTGT
ACATTAGTTGAGTCCGGATTTCTAGAAGCAATCTCCTTATCCCATAACCTATGTTTCCACATAGGTATTAAGCTAGTGGA
TCCACCTAAGCTAAGAGTATGCTTCTACCTTAGGCAAGTAGGACAACCTCTTTTTGGTGTGGGATTGACACTGGATTCCA
TGTTAAAGCTCACATCGTCTATATGAGTTAAGGCTTATCCCATTATGATAGTATGAACAAGAAGATGAATTATGAACTAT
AGTTACTCAAGAAGCTTTACTTAGTATGGGTGGGATTATTGGATCTTATCCATGCATTTCACAAGTATGCTTTGAGGGTA
TGAATGATGTGTTCGTCTTATGATATGATGATCTATGAGTTGATAATGCTTAGGCCTTATGCTTTTCCATTATCTTCGAA
ATGATTATTTAACTTAGCAAATGGCATGTATTCTACTAAAATGTCCCTTTTAACATGTTTTCATGATTTTATGCATGGTT
ATCATACTTCGTGCATTTTTGTACTAACCCATGTTTTCCTTCATTTTCCCCAAGTGTAAAGTTTGGTTCTCAAGGTGGTC
CTCATTGTGGCGAGAGCTTGGATTTACTCATTTCTCCTTGTTTATTGGTGAGCTTGGATTATGTTGTATAGGCTGTGACC
CTTTTTTGATATAAGTATTGGAATAGATGGTTAATTGAGACAAGTCTAGACTTCCACTTTCCTTTATAAAAATTTTGGAC
TTAAAATGCGTTTTTAATCTTTATTGTATTATGCTTATGTTTTGATATGCTAAGTGGCTTACATGGTGCCTTTCGGGGTT
CTATGTTCCTTGTTATGTCTAGGGGATACCCTTGGGTCATGACAAACTTGGTAATTAGAGCATGAGGTTTAGAATGATTC
TAGGATGTTGTCTCATAAGCCACATCTAATAGAGTTTTGTTCATGATTTTGAAGCGCACCACACTAATGAATGAGAGACT
ACAAGATGTTAAGGAAATTTCACTTATTTTACTACTCTTAAGTCGTGCCTTAGAGTTTAACTCTATAAAGTCCCTCTCCT
AACCCTTCTCTTGTGTCTTTAGGCTATGAATACAAGAAGGGATAACACTAGAAGGATGGAAGAAGAGAATGTGAATCAAG
GAGCTCATCCTCAAGCTAATCAAGCTTCGGTTGATCCTTTGGTTGAAAATGTTACCCATGTGGAGTTTAGGTCTACTATC
CAAATGTTGGCTCAAGTCGTAAGAGCTCTAGCAAATAGAGAAGTTGTAGCTCCGGTGAATCCCAATGTGAATTCGTCTGT
TTCTAGGGTTAGGGATTTTAATAGAATTAACCCTCCAAGATTTCATGGCTCCATAGTGGAAGAGGATCCCCAAAGGTTTA
TTGATGAGCTTTATAAAGTTCTTGCTATTATGGGGGTGTCTTTAGAAGAGAAGGCGGAGTTAGCCACCTACCAACTAATA
TATGTTGCGAAGAGCAGTGGGAGCAGGACCAATGGAATGGGGAACGTTCAAATCGGCATTTCTTGATAGATTCATTCCCC
GAGAGTTGAGGGAAGCTAAGGTGGAAGAATTCATTAACCTTTTGCAAGGTAGCATGAATGCTAAGGAGTATTCCTTGAAA
TTTACCCAATTACCCAAGTATGCTCCATCTATGGTGGCGGATTCGAGGGATGAGATGAGTAGGTTTTTGACGGGTGTGTC
CGACTTGGTTGTAGAAGAATGGCGTACGACAATGCTCCATTATGACATGGATATCTCAAGTCTTATGTTATACGCTCAAC
TAATTGTCTAACATTCCGAAAAATTTGTGGACTAAACTAGAGCCTTAATGTGAGGGTTAATGTTAATGGAAAAAGGGTTA
GAATCAAGGAAGGATAGCAAGGCAAAAAGAGTGGTTAAAGGAAACAACCTTTGGTGTAAGAACTGACCCACCTGCCATGC
TCATCACCACGACCACGACTCGTGGGAGGGCTCGTGGTAGGCTAGGCAATAGCCTTGCCAAATCTGTAAAAACCAGCCTT
CCCTCTTTACGAGCCACGTCACGCTTTGTGGTCATAATCATGGCTCATGGGAATGCTCGTGAGAGGGATTTGGTGGTGTG
AAGGGTGAGAGAAGTAGCTTAGTTATTGCCTCAAGGTCCACGAGAGGTACCACGACTCGTGGCTTGCTCCACGGCTCATG
GAGCCCCTCGTGAAGTTACCTTGGGCGTGTAGGCTAAAACGCATTGAAGCCTAGACACTACCTCAAGACCACGAGAGGGA
CCATAGCTCATGGTAATGACCACGGCTCGTGCGGCCCCTCATAGCTCCTGGGTAACTCACTTTAAGTGATGATTATTTTG
GGTATTTCCTTTTTAAGCCCTATCAAAGTGAAGTCGTTTTGTATTATTTTTATACAACTATATAAGTCTTTTTATGTCAA
AATACACCCAATTACTTCATATTTTCCAAAACACCCAAATCAAAAACCCCAAAAGTTCATCTTCTCTCAAAATTTCTCTC
TCTAGAACTCAAGGAAGACAAAGAGGAAAGTTAAAGCTAGTGCTTAAATAATAAAGGATTTCTCCCTCAAGTTCTTTGAA
GAATCACAACTAAGGTATGGTATTCCTTCATCCATGGATAGTTTTGATCCATGGATTCCCTCCAAACTCAAATTTAAACA
TAGTAATTTTCCCAAAAGTTAGGGTTTTACTCCAAGTCATGGATTCCTTTCCCAAAATGTTTCGATTTGTTTAATTACTT
GTTATTATGATTGAATTGATGACTTATTATAGTTTTATGGTGAAATCTCCCAAGAATCCATGAACCCCCATATTCCCAAT
TTGTGACTTTGTAATGTGGGTGAATCTTAGAAAGAAGACTATCATGAGATTATGCTTATAGTAATAATAGTAATTGAGTC
ATGTTATCATTCATGTCTAATGTATTAATTCTGGATATGTTGACTGAATATGATCTATTGTCCTTGAAGGGCAAAGAATG
AGGTTTATGTATGTGCATATAGATCACTTTGAGAGTAAAGTGAATATGATTATGATCTAATTGTTGTGTTGATTGGATTA
TTATCCTCATGTACACACTTTTGGTTGAATATGATATGATGTTAAAGGTTTGTCACATGTAGTGATTCTATTGTTGGAAG
GCTAGTCTCACCTCTTGAATCTATGAGCTATAATATGAATTATGTTGGATTGAGTATCAAGACACTCTTCCATGAATATG
CACTTACGTCAAGACTTAATATGTAATCTATGAAAATTAATTCTTAGCACCGAGTAGATATGAATATGAGGTGGAGGCTT
ATGCGATAGTTGAGTCCGGCTTTTCAATGAAAGCTTTTACACTTGTTGAGTCCGGCTTTCCAACTTGGTTCCTTCTACCT
TAGTTGAGTCTGGATTCCAAAAGTATGTATCTCATGAGATTGAAACCTTATACCTTAGTTGAGTCTGGGTTTTTAGAAGT
AATCTTCTTATCCCATAAACTAGTTGCCCATATAGGTCTTTAGCTAGTGGATCCACCTAAGCTAAGAGTATGGTTCTACC
TTAGGCATGTAGGACAACCCCTTTTTGGTGTGGGTTACACATCGAATTCCATGGTAGCTCACATGGTATATGTCGGTTAA
GGCTAATCTCCCACTATGATAATATGAACAAGAATATGAGTTGCGAACTACGGTTACGCAAGAAGCTTTCTGTAGTGTGG
GTAGGATTATGGGATTTTATTCATGCATTGCACAGGGATGCTTTGAGGGTATTTATGGTATGTTTCCATTATGGTATGAT
GATCTAGATGTTGACTATTCTTATGACTTATGCTGTTACACTAATCTTCATGGTGATCCTTAAACTTCGTAAAGTGCATG
CTTTTTGTAACGACCCGAGGGTACCCCCTAGTCGTTACCGGCGTATTCGACCTCGAAGAGGTCTTATACAAGCCCTTAGC
GTTCATCATCGCATGTATCATAGAATAATAATAAAAAACACAAAAAAATTAAAAAATTTACTTTGGAAGTTCAACTTCAC
TTCATATATGAAAAATACAATCTATCTTCATCACAATGTACCATCTAGACATAGAAGTATCGAAAATGGGACTTAGCCCT
TACATCAATAAGAAGTCTAGAAATAGGAAAGTACAACATTGTCTTTCAACATAAGCATAGAACTAAACATAGAAGCTAGA
TCATAGGGTCTTGTCCTCGAACTTGAGGACTCACCAACTTGGGGAAGCAACTCCAAGTGTCTTGAGAAGTAAGCTTGAAT
CCTCAACGGCCCGAACCTAACGTTTGGGGAAAAAGGAGGCAAAATGGGTTAGTACAACACACGTACTAAGTATGGCTACT
ATGCATAAAAACCATTGAAATATGCATAAAAGGACATTTTAATCAAAACATGCTTCTTGCCAAGTAAATCCAATATGCAC
ACAAATTAAGTATCATAGTCCAAACCAACATAATATCATCCCAACATGTAGACAACCCAAGTAATACTAGTGCAATGCAA
GGAATAGAATCCCATAGCCCTATTCAAAGCCAATAATCACATTAAGCAACCTACTTCATGCATACATACATAAGATCATA
CTTCATCATAACTTACCATATTCATAATGATCATACATAATATAGCTTTAATATACATAAGTCATAATCATCATAATCAT
AAGTGAACACTACTACAACCATCTCTTAGGATCCCACATGTGCAATGTGCAAGAGAAGTCCCATACCCTCCCTTACACAA
TGAAGAAACCCTTAAGAAAGCCCTAGTAAGAGTTCACACCTTTCATACCTTCATTTAGTTTTACATTAAGGAGATATTGC
CATAACTGACATAGACCATGAGAGCTACATGGAATTCAGTGTTCTACTCCCACACCGAAAAGAGAGGGTTAACACTTGCC
TAAGGTGTAACCATTCGTACATAGCTATCTAGGTGGATCCACTAAGCTAGAGTCCTATGTGGGCACATAGTTAAGGGTCA
AGGAGATTGCTTCTAGAAATCCTAACTTACTAAACGTGGGGATTTCCATCTCATGAGACAACACATACCGTGGGTAGTCA
AGACTTGCTAAACGTGAGAAAACCCATGTGGGGAGCCGGACTTACTAAACGTGAGACCCCCATCTCATTTACATGCCCTT
TCGGTGCTAAGCATCTAATTCCCTTTTTGAAATCATCTTTAGTCATCACGTAAGTTCACATTAGCCTTTATTAGACTTTT
ATGAAAACATCTTACCATAATAGCTCATATGTGTTCATAAGTGAGTAACAATCCCTTCACTTTTAGAAACACTTTTAGTA
AGTGAGTAACCCTTTCACTTCACATTACACTATAATCATGAGAACTACCTTTCAATCATATAACAATCATACCATAACAT
ACATACATATTTTATAGCTAATTCAAGTGTAGAGGGTTGAGGATGAGGAAACTAGGTCATCAATACCACAACAACACATT
AGGTATAGCATCATTACAATCTAAGCAATTCACCTTCCTTACTTGAGTTCAAAGAAGAACCAACCTTTATACCTTCTTGC
CCTTCCTAGGACATTCATACTTCAATCACCAATCAGTTCATAACCAATACATAATATAAGGTAATAACATCATCAACATC
AATATAATTAATTGACATATTCCCTTCATGGCCTTCAAGGCTTCATTCAAAGACTCAACCCTAATTTCATAGAAATTATA
CATAACCTAGGGTAGAATCATCATACAAACATGAATTATATAACATCACCTTCAATTCATAGCCTTTAATCAATATCCAA
CACAAACTAGGGTTAGAATTAGGAAAAGAAGGAGAAGCATGGGTCTCATGGGGAATTCTTCAAGAAACCATAATACAACA
TAAATTCATTCATAATTATTCATATAACATCAATTAAAGTCCGTTTATAACATCAAATTTCACTTTAGAAAGAAGATCCA
CGTTTTTGGATTGAAAACCTAGAGATTGGAGATTTTGAAATTCATCTTGAAGGGGCCTCTTGGGGAAAGGAATCCCAAGA
GTGATAAGCAACCATACATTAGTTATTCCTTGAGAACTGATGGGGAAAAATCTAAACCTTGCTGCCCTAGATGAACCTTG
GTCTTCTTCTTCAATGGGGTTCTTCGTTGAGAGAGTTTTAAGAAAGAATGAATTGACTTGTGAGTTTAGTTGTGTGAGTT
AAAGTTTTAGGGTTAGGGTCTTATAGTTAGGTTTAGAATAGTAATTAGTTAACTAACCACCCATATTAACCCTTAATTAA
ATAACTAACTAAAACTAAGACCCCTAGACTAAAAACTAAAAACTTAAAACTGCCAGGACTTACGACCCTCCACCTACGGA
CCATAGGTGGAGTTACAGACCGTGCTGGTCATCCGTCGTTTGGTACTGAGGCTCCCTTTTGGGGGTTCAAGTCTCCCATG
ACTAAGTATGGACTCACGGCTATGACTTATGGTCCGTCGACCAATCTACGGGCCGTGAGTCTTGGTCTCGTCTTTTGCTA
CAGTTTTGACAGCTTTTGGGTCCATGTTTGGGTCCTCCTCAAGGACACCCCCAGGGGTCCTTGGGGGTCGTACCCGGATG
TTTTGACCCTATAAATATAGCTTACCTAATTTAAACCTTTTTTTACAAGGTTATACCATCATACGACACTCCCAAACCTG
CCGAAAACCTAAGGACACACTAGAACACATTCTTCTCTAGTTTCCGGACGTCGTGGTCATTTCTTGACGTTTGGACTTTT
ACTCTTCCATACCAAGTCAATTGCATTAGTTTAGGTTTATAAACATCATTTTGACTATTTTTAAGTCATTATTCATAAGA
TGAGGCTCTATCTTAAGTCATAGAATTTTTGGGGTGCTACACTTTTAAACTAAATTGTTCCTTTTAGCATGTTTTCAAGG
TTTTTATGCATGACTATCATACTTAATTCAATTTTTGTACAAACCCATATTTTCTACACTTTTCCCAAAGTGTAGGGTCC
GGTTCATAAAGCAATCTTCTTTTGGTTCAAGCTTGGATCAACTATTCTCCTAGCTTGTGGTGAGTCCTCATTAGTCAGTG
ATGCATCTTTTCATTTGATTTTCATTTTTAGATTATGTTGTTTTGGGTTGTGGCCCTATTTTGACTCAAGTTTGTAATAG
ATGGCTAATGAGACAAGTCTAGACTTCCGCTTTGCTTTTATAAAACTTTTGAACTAAAATACATTTTCACTCTTATTGTT
CTAATGCTTTATGTTATGATATGCTAAGTGGCTTGCATAGTTCCCCTACGGGGTATTATGTGCCTTGTTACATCTAGGGG
GTACCCTTGGATTTTGACAAACTTGGTTTCAGAGCACAAGGTTTAGAATGATTCTAGACTGATGTCTCATACGACACATC
TAGTAGAGTCTTGTTCATGAGTGTGAAGCGAGCCACATTTATTAATGGGAGGCTAAAAGATGTTAGGAAATTTCACTTAT
TTCTTTACTCTTAAGTCGTACCATAGAGTTTAACTCTATAAAAGTCCCTCTCTTAACCCTTCTCTTGTGTCGTCAGGAAA
TGAATAAACGAAGGGCAAACACAAGAAGGGTCGAAGAGGAGAATGTGAATCAAGGAGCTCCTCCTCAAGGTAATCAAGCT
CCTCAAGTTAACCAAAATCCGGTTGATCCCATGATTGAGAATGTACCCTATGCGGAGTTTTGGTCTACTATCCAAATATT
GGCTCAAGACGTAACAACTCAAGCCAATAGGGAAGTTATAGCTATTGTCAATCCGAATATGAATTTCCTGGCTTCTAGAT
AGAGGGATTTTGCAAGGATGAACCCTCCCATGTTTCTTGGTTACAAAGTGGGAGAGGATCCACAAGAGCTTTTGGAAGAG
GTTTATAAAATAATTGATGCCATGGGGGTGACTTCGGTAGAGAAAGGTTAGCCGCCTACCAATTGAAGAGTGTGGCTCAA
GTATGGCATACTCAATGGAAGAACAATGGGCCGGTAGCGGGCCAAATAGATTGGGAAGTGTTCAAATTGGTGTTCCTTGA
TAGTTTCTTTCCCCGAGAGATGAGGGAAGCTAAGGTGGAAGTATTTGTTAACTTTCATCAAGGAGGTATGAGTGTTCAAG
AATATTCTCTAAATTTTACCCAACTGTCCAAGTATGCTCCAGCTTTGGTGGTGTATTCAAGGGATATGATGAGTACGTAT
TTGACGGGTGTGTCTAGATTGGTGAGAAAAAAATGTCGTTCGGCAATGCTTCATGATACTATAGATATCTCACGTCTCAT
GGTGTATGCTCAACAAATAGAGGAAGAGAAACTCCAAGAGAAGAATATGGAGGTGAAAAAAGCTAAAATCAGTGATGCAA
ATTTCTCCAATGCTATGTCCGACGGACAAGGTCGAACAAGGTTCAAACAAAGGTTCTTCAACCAAGGCTCCTCTAGTGCT
CCCCCAAGGGTCAACAATGATATGGTGTCTAACCCTAAACCTCAAGGAGGTAATAGTAGTGGTTCTTATGTTGCTAGGCC
TAATTGTGCAAAATGTGGTAGAAAACATGATGGCAAATGCTTAGTTGGCTCAGATGGGTGCTTTGGTTGCGGGAAGAGTG
GACAAAAGATGAGAGATTGTCCTATGCTCAAGGTTAAGGGAAGGGAAGATAAAAAAGCTCATCCAAGTGGTTCCAACTCC
AATGCTCAAATGCAAAACCGCTTTTATGCTCTTCAATCTCGTGGTGACCAAGAGAGCTCCCCGGATGTGGTGACCAGTAT
GTTAAGAGTCTTTTCTATTGATGTATATGCCTTGTTATATCCCGATGCCACTTTGTCCTTTGTGACACTTTTTGTGGCCA
TGAAGTTTGAAATACTCCCCGAAGTATTAGTAGAACCTTTTTTGGTCTCTACCACAGTTGGTGACTCGGTGGTGGCCAAA
AGAGACTATAGAAGTTGTCCCATTTATTTGTCCCATAAAGTTACCTTGGTGGATTTGGTAGAGTTAGACATGTTAGTCTT
TGATGTGATTTTGGGTATGGATTGGTTGCATGTATGTTATGCCTTTACAGATTGTAGGACTCGGGTAGTTAAATTCTAAT
TTCCAAATGAGTCTATTTTAGAGAGGAAGGGGGGAAATTCTATCCCTATAGGTCAATTTTTTTCTTGCCTTAAAGCTAGA
AAAATGATCTCCAAAGGGTGTATTTACCATCTTGTTAGAATAATAGATGTTGAATCTGAAACCCCATCTCTAGAGTCGGT
TCTGTAGTGAATAAGTGTCCAGAAGTTTTCCTTGATGTTTTTCGCCATATTTCTCCTGAGCGGGAAGTATATTTTGCATT
GATATTTTACCGAATACGCAACCTATCTCCATTCCTCCTTATAAAATGGCTCTGGCCGAATTGAAAGAGTTGAAGGAAGA
ATTAAATGATTTGATAGATAACGGTTTTATTCATCCGACTATCTTTCCATTGGGTGCTCCGTTGTTGTTTGTTAGAAAGA
AGGATGGGTCTCTTAGAATGTGCATTGATTATCGTCAATTGAACAAAGTGACCATTAAGAATAAATATCCCTTCCCAAGA
ATTGATGACTTGTTTGATAAACTTCAAGGGGCTAGCTATTTCTCCAAAATTGATGATCGTTTAGGCTATCACTAACTAAG
GGTGAAAGGGGTTGATATTCCCAAGATAGCCTTTAGGACCTGGTATGGTCACTATGAATTTGTGGTCATTTCATTTGGGT
AGACAAATTCCCCGGCGACATTTACGGAGTTGATGAATAGGGTGTTTAGAAAATACCTTGATATATTTGTGAATGTGTTT
ATCGATGATATTTTAATCTATTCAAGAAGTGGGAATGAACATATGGATCAGTTGAGAATTGTGTTGCAAATTATTAACGA
CCAACAACTTTTTGCAAAGTTTAGCAGGTGTGAATTTTGGTTGAGGTCTATAGCTTTCCTTGGTCGTATTGTGTCAAGCA
AGGGTATTGAGGTAGATCCTATTAAGACGGATGTGGTCAAGAGTTGGCCTAGACCTCTAACTCCTTCCGATAGTAGAAGC
TTTTTGCGTTTGGCAGGTTATTATAGCAGGTTTGTTGAGGGGTTTTCCTCCATTTCCTCTCCGTTGACGGCATTGACTAA
AAAGAAGGCTAAGTTTAAGTTGTCAGAGACTTGTGTGAAAAGTTTCTAAGAATTGAAAGATAAACTTACTTATGTTTAGG
TGTTGACCTTACAAGAGGGTACGGATGGTTTTGTTGTATATTGTGACCCCCTAGAGTGGGTTTAGGATATGTACTCATGC
AAAACAGGAAGGTGATTGCCTATGCTTCAAGGCAACTCAAGGTACATGAGAAGAATTATCCGACCCATGATCTTGAATTA
GTGGCGGTAGTAATTGCCTTGACAATATGGAGACATTACTTGTATGGGGTCCATGTGGATGTTTTCACCGATCACAAGAG
TCTTCAATATGTGTTTAGTCAAAAAAACTTAAATCTACGACGAATAAGGTGGTTAGAACTTTTGAAGGATTATGACATGA
TTTTCCTTTACCACCCCGACAAAGCTAATGTGGTAGCGGAAGCATTTAGTAGATTGTCCATGGGTAGTTTGGCACATGTA
GAGGATTAAGTGAAAGAACTGGTTATAGAGGTGGATAGATTGGCCTTGCTTGGTGTCCAACTAGTGGATTTCACCAAGGG
TGGCTTCATGGTTCATAATGGCTCTGAATTCTCTTTTGAGATAGATATGAAGTCTAAACAATATCTTGATCCTCTATTGG
TTGAGTTCAAAGAGTCGGTACTCAAGAAGTCCATCGAGGCTTATCCCAAGGGCTTGATAGGGTACATTGATACCAAGGTC
GATTATATGTTCCGGATTTTGATGGGTTGAGGGAGAAAATTTTATAAGAGGCTCATAGTTCTCGGTATTCTATCCATTTG
GGAGCCACCAAGATGTACCGTGATCTACGGGAAGTCTATTGGTGGAATGGTATGAAAAATGATATTGGAGAATTTGTAGC
CAAATGTCCTAATTGTCAACAAGTTAAGGTTGAGCATCAAAGGTCGAGATGTTTTTTGCAAGATATACCAATTTCCACTT
GGAAGTGGGAAGAGATGAATATGGATTTTATTGTGGGGTTGCCTCGTACCTGAAGGAAACATGATTCTATTTGGGTCATT
ATAGATAGGATGAAAAAATCAGCCCGCTTTATTCCCATCAAGGTTTCTCATTCGGCGGAAGACTATGCCAATTTGTACAT
AAGGGACATAGTGAAGTTACATGGAGTTCCTTTATCCATCACTTCGGATCGGGGCACTCAATTTACTTCACACTTTTGGA
AGTCATTCCAAAAGGAGCTTGGTACTAAAGTCAAGCTTAGCATGACTTTTCATCCCCAAATGGATGATCAAGACTAACGC
ACCATTAAGACCTTAGAGGACATGTTGAGGGCATACGTGATAGATTTTAAAGGTAATTGGGATGACCACTTACGATTGTT
AGAGTTTGCCTACAATAATAGTTATCATTCTAGTATTGGTATGGCTCCCATTGAAGCCTTGTATGGTAGAAGATGTAGGT
ATCTAGTTGGTTGGTTTGAGGTAGGTGAAATTTCTCTTATTGGTCCTGAATCAGTTTATGAAGCTATTGAGAAAGTTCAT
CTCTTTAGAGAGAGGTTGAGAACGACACAAATATGACAAAAGTCTTATGCCTATGTGAGAAGAACGGATATAGAATTTGA
ATTTAATGATTGGGTCTATTTGAAAATCTCGCCTATGAAGGGTGTGATGAGGTTAGCCAAAAAGGGGAAACTTAGACCCC
GGCATGTAGACCTCCAATTTTGCAATGTATTGGGAAGGTTGCCTATGAGTTGGACTTGCCAGATGAGTTTTCTCCAGTTC
ACCTAGTATTCTATGTTTCTATGCTTAAAAAGTGTATTGGAGATCCGTCGTCTATTATTTCCTTAGAAGAGTTGGGAGTT
GATGAAAGTCTTTCCTATGAAGAGGTTCTGGTAGAGATTTTGCACCGGCAAGTCAAGAGATTGAGAAACAAGGAAATAGA
TTCCATGAAGGTTTTATAGAGAAATCACTTAGTTGAGGGTGCTACTTGGGAGGCCGAGGCCGATATGGAGTCCTGATATC
CTCATCTCTTTCCTTCTACTCCTATTCAATCTTGAGGTAATTAGTTCCTCTTGAGTTATAGTGTTTTGGAAGTCATGTGT
ATTATATGAGCTTTTCCATGATTTCCTTATGTTATAAATGTTCCTTATGAAATTCATATTTTAGTGAGAAATGAGTGTTT
ATGATTTATGTTCCTCGTGTTGTTGTGCATTTAGTATGACTTGCTTATTTGACTTCATGAGATGAATTGATGAACATGCT
TTAGTATTATTTTGAGGGAAATTGCATATTAGCTCCAATTGTTGTATTAACCATGATTTTTGTTGGAGAAGGTAGTTCCT
CATATGAATATGACAAATGTTGAGTTTCATGGATATTGAATTGATAGATGTAGTTCCTACTTCCTTGTATTGCATTGAAT
ATGTTTTGAGATGGAGTTGATATTTTCTCCTTGAATTGTGAATTATTTTGATGTTTCATGCGTGATGGGCTGCTAGTCTT
GAGTCTTTAATTTCGTAGTGTGTCTAGATCGTCATTCGAGGACGAGTGTTCCCAAGGGGGAGATATTGTAACATTCCAAA
AAAATTGTAGACTAAACTAGAGCTTAAATTTCAGCGTTAATGTCAAGGGAAAAGGGTTAGAATCAAGGAAGGATGGCAAG
GTCCAAAAGAGTGGTTAAAGGCATTCACCTTTGGTATAGGCACTGCTCCACCTACAACACTCATCACCACGACTCATGGG
AGGGCTTGCGGAGGGCTAGGCAGTAGCCTTGCCAAATCTGCCAAAAACATCCTTCCCTCTTCACGAGCCACTTCATGGCT
TATTGTCATGACCACGGCTCATGGGAAGGCTTGTGGGAGGGAGTTGGTGGTGTGAGGGGTGAGAGAAGTGGCTTAGCCAC
TGCCTCAAGATCCAGAAGAGGGACAACGGCTCGTGGCTTGCTCCACGACTTGCAGAGCCCCTCGTGAAGTTGCATTAGGC
ATGTAGCCTAAAAAGCATGGAAACCTAGCCACTACCTCAAGACAATGAGAGGTACCACGGCTCATGGGGCCCCTCGTGAC
ACTTGGGCAACTAACTTTAAGTGAGGGTCATTTTGGGTATTTTCTTTTAAGCCCTATCAAAGTAAAGTCTTTTGGTATTA
TTTTTATACAGCTATATAAGTCTTTTGAAGTCAAAATACACCCAATTACTTCATATTTTCAAGAACACCTAAATCAAAAC
CCCAAAAGTTCATCTTCTCTGAAAATTTCTCTCTCTAGAACTCAAGGAAGAAGAAGAGGAAAGTTGAAGCTAGGGCTTAA
AGAATCAAGGCTTTTTCCCTCAATTTCTTTGAAGAATCACAACTAAGGTATGGTAGTCCTTCATCTATGGATAGTTTTCA
TCCATGGAGTCCCTCCAAACTCATTTTCAAATATAGTAATTTCCCCAAAATTTAGGGTTTTACTCCTAGTCATGGATTCC
TTTCTAAAAACGTTTCTATTGATTTGATTAATTTTTATTATGATTTAATTGATGAATTATAATAGTTTTATGGTGAAATC
CCCATATTCCCAATTTGTGACTTTGTGATGTGGGTGAATTGTAGAAAGAAGAGTATTATGAGATTATGCTTATAGTAATA
ATAATAATTGAATCATGTTACCATTCATGTCTAATGTAGTAATTCTAGATATGTTGATTGAATGTGATCTATGGTCCTTG
AAGGGCAAAGCATGAGAATTATTCATGTTTATGAGGTTTATGTATATGCATTTAGATCACTTTGAGAGTAAAGTGAATAT
GATTATGATGTAATTTTTGTGTTGATTGGATGATTATCCTCATGTACACACTTTTGGCTGAATATGACATAATGTAAAAG
GTTTGTCACATATAGTGATTCTAAGGTTGGAAGACTAAGCTCACCTTTTGAATCTATGAGTTATAGTATGAATTATGTTG
GATTGAGTGTCCCGACACTCTTCCATGAATATGCACTTAAGTCAAAACACGCTTATTCATGCATTGCACAGGGATACTTT
GAGGGTATTTATGGTATGTTTCCATTATGGTATGATGATCTAGATGTTGACTATTATTATGACTTATGCTTTTACACTAA
TCTTCATGATGATCCTTAAACTTGCTAAAGTGCATGCTTTTAATCAATTGTCCCTTTTAGCATGTTTTCAAGGTGTTTAT
GCATGACTGTCATACTTGGTGAAATTTTTGTACTAACCCATATTTTCCACATATTTCCCAAAGTGTAGGGTCTGGTTATT
AAGGCGATCTTCTTTTGGTTCAAGCTTGGATCGAGTATTCTCCTAGCATTTGGTGAGTCCTCATAAGTCGAGGACAAATC
TTTTCATTTGAGTTTCTTTCTTGTACTTTCATTTTCAGATTATGTTATTTTGGGTTGTGACCCTATTGTAACTCAAGTAT
TGTACTAGATGGCTACTTGAGACAAATCTAGACTTCTGTTTTTCTTTTATGAAACTTTTGAACTGAAATGTGTTTTCACT
CTTATTGTTCTTATGCTTTATGTTATGGATATGCTAAGTGGCTTGCATATTGCCTCTTCAGGGTATTAGGTGCCTTGTTA
CGTCTAGGGGTACCCTTGGGTCGTGACAAATTGAGGAGTCAAAGCTCAAGAAAAAGAATAGAGTGGTGAAAAGAGCTAGA
ATCGGTGATGGGAACTTCTCCAATGCTAGGTCTGATGGACAAGGTCGACCTAGGTTTAGACAAAGATTCTCTAACCAAGG
CTCCTCTAGTGCTCCAAGGGTCAACAAGGATAGGGTTTCCAACCCTAAACCTCAAGGAGGTAATAGTGGTGGTTCTTATG
TTGCTAGGCCTAATTGTGTAAAATGTGGAAGAAAACATGATGGCAATTGCCTTGTTGGTATCGATGGGTGTTTTAGTTAT
GGGAAGGTTGGCCATAAGATGAGAGATTGTAGTTAAGGGGAGGGAAGATAAACAAGCTCCTCCAAGAAGTTCAAACTCCA
ATGCCCAAAAGAAAAACCGTTTTTATGCTCTTCAATCTTGAGGTGACCAATAGAGCTCCTCGGATGTTCTGACCGATATG
TTAAAAGTATTTTCTATTAATGTATATACCTTGTTAGATCCCGGTGCTACTTTGTCATTTTGAACACCTTTTGTGGCCAT
GAAGTTTGAAATACTCCCTGAAGTGTTAGTAGAACCTTTTTCAGTCTCTACCCCGGTTGGTGACTCGGTAGCGGGTAAGA
GGGTTTATAGAAGTTGTCCCATTTCCTTGTCCCATAAATTTACCTTGGTAGATTTGGTGGAGTTAGACATGTTATATTTT
GATGTGATATTTCGTATTGATTTGTTGCATGCATGTTATGCCTCTATCGATTGTAGGACTCAGGTGGTTAGATTCCAATT
TCCAAATGAGTCTATCTTAGAGTGGAAGGGGGGGAATTCTATCCCCAGAGGTCAATTTGTCTCTTGTCTTAAAGCTAGGA
AGATGATCTCCAAAGGGTTTATTTACCATCTTGTTAGGGTGAGAGATGTTGAATTTGATACCCCTACCTAGAGTCAGTTC
CGGTAGTGAATGAGTTTCTAGAAGTTTTTCCCACCGATTTACTCGGTATTTCTCCTGAGCGGGAAATAGATTTTTCTATT
GACCTTTTACCAAATAAGAAACCTATCTTCATTCCTCCATATAGAATTGCTCCGGCAGAGTTAAAAGAGTTAAAAGAGCA
ATTAAAGGATTTGTTAGATAAGCGTTTTATCTAACTAAGTATCTCTCCATAGGGAACTGTGGTGTTGTTTGTTAGAAAGA
AGGATGTGTCTCTTAGAATGTGCATTGATTATCGTCAATTGAATAAAGTGACCATCAAGAATAAATATCGCCTTTCGAGA
ATTGATGATTTTCTTGACCAACTTTAAAGGGCTACCTATTTCTATAAAGTTGATCTTCGTTCGGGTTGTCACCAATTAAG
GGTGAGAGGGTTTGATATTCCAAAGAGGGCCTTTAGAACCTCGTATGATCACTATGAGTTTGTGGTAATTTTGCTTGGGT
TGACTAATGCTCCGGCGGCGTTTATGGACTTGATGAATAGAGTGTTTAGGCAATACCTAGACAAGTTTTTGATTGTGTTT
ATCGATGAGATCTTGATCTACTCAACGAGTGAGAATGAACATGTCGACCATTTGAAAAATGTATTGCAAGTTCTTAAGGA
CCAATAACTTTTTGCAAAGTTTAGTAAGTGTGAATTTTTGTTAAGGTTCGTAGCTTTCCTTGGTCATATTGTGTCAAGTG
AGGGTATTGAGGTAGATCCTAAGAAGATGGATGCGGTGAAGAGTTTGCCTAGATCTCTATCTCCTTTCGACATTAGAAGC
TTTTTGGGCTTGGCCGGTTATTATAGGAGTGTTTTTGAGGGATTTTCCTCCATTACTTCCGCTCCAGTGTTGACCATACA
GGAGGGAACGGATGGATTTGTGGTATATTGTGATGCCTCTAGAGTGAGGTTGGGATGTATGCTCATGCAAAACGGTAAAG
TGATTGCCTATGCTTCAAGGCAACTTAAAGTCCATGAGAAGGATTATCCGACCCATGATCTTGATTAAGCGGCGGTTGTG
TTTGCCTTGAAAATATGGAGATACTACTTGTATGGGTCCATGTGGAAGTCTTCACCGATCACAAGAATCTTCAATATGTG
TTTAGTCAAAAGGACTTGAATCTTCAACAACGAAGGTGGGTAGAACTTTTGAAGAATTATGATATGAGTGTCCCGGCAAA
GCTAATGTGGTAGAGGATGCACATAGTAGATTGTCCATGGGTAGTGTAACTCATGTAGAGGACAAAAAGAAAGAATTGGT
ATGTGATGTGCATAAGTTTGCTCGACTAGGTGTGCAATTAGTGGATTCAACTAAGGGTAGTGTCATGGTCTCGAATGGTT
CCGAATTATCCTTCGTGATGGATGTGAACTCTAACCAAGATCTTGATCCTTTATTAGTTGAGTTGAAAGAGTCGGTAATC
AAGAAGTTTGTTGAGGCTATCTTCAAAGGAAAAGATAGGGTACTTAGGTACCAAGGTCGATTATGTGTTCCAGATGTTGA
TGGTTTGAGGGAAATAATTTTAGAGGAGCTCATAGTTCTCAATATTCTATTCATCCGGGAGCCACCAGTATGTACTGTGA
TCTACATAAAGTCTATTGATTAAATGGTATGAAGAGAGATATTGTGGGATTTGTAGCCAAATGTCCTAAATGTCAACAAG
TTAAGGTTGAGCATCAAAGGTCAGGAGGCTTGTCCCAAGATATAAGTATCCCCACTTGGAAGTGGTAATATGTAAATATG
GACTTTATAGTGGGTTTCCCTCACACCCGAAGGCAACATAATTCTATTTGGGTCATTATAGATCAGATGAAAAAATCTGC
CCACTTTATTCCCGTCAAGGTTTCTCATTCGATGGAAGACTATGCCAAGTTATATATAAGAGAGATAGTGAAGTTGCATA
GGGTCCCTTTATCTATTATTTTGGATCGGGGTACTCAATTTACTTCTCACTTTTGGAAGTGATTCCAAAAAGGGCTTGGT
ACTATGGTGAAGCTTAGCACGACTTTTCATCCCCAAGCTGATGGGCAAGCGGAACTTACCATCCAAACATTAGAAGATAT
GTTAAGGCCATGTGTTATAGACTTCAAGGGTTATTGGGATGACCACTTGCCATTAATAGATTTCGCCTACAATAATAATT
ATCATTCAAGCATTGGTATGGCTCCCTTTGAAGACTTGTATGGTAGGAGATGTAGGTCTCCAGTTGGTTGGTTTGAGGTA
GATGTAATTTCTCTTATTGGTCACGAATTGGTTGTTTCATTAGAGAGAGGTTGAGAACGGCACAAAGTAGACAAAAGTAT
TATATCCATGTGAGAAGAAGGGATTTAGAATTTTAAGTTAATGATTGGGTCTATTTGAAAATCTCACTCATAAAGTGTGT
GATGAGATTTGGCATGAAAGGGAAACTTAGTCCCAGATAGGTAAGCCCATATCAAATTTTGAAGAGTATTAGGAATGTTG
CATATGAATTGGATTTGCGAACTGAGTTGGCTCTGGGATTTCATGTTTCCATGCTTAAGAGGTTTATTGCAGATCTGGCA
CCCATTATTCCCTTAGAAGGCTTGGGGGTTGATGAATGTCTCTCATATGAACAGATTCCGGTAGAGATCCTAGATCGGCA
AGTCAAGAGATTGAGAAACAAGGAAATATCTTCCGTAAAGGTTTTAGGAAGAAATCACTTAGTTGAGGGTGCTACTTGGG
AGGAAGAGGCCAATATGAAGTCCCTATATCTTCATCTATTTCCTTCTAGTCCTATTCAAGCTTAAGGTAAGTAGATCCTG
TTGAGTTTTACTGTTTTGAGAGTCATGTGTGTAATATGTGTTTTTCCATGATTTCCTTATGTTATGCACATTGTTGAGAA
ATTCATGTTTAGTAAGAAAATGATTTTTCAAGATTTATGTTCCTCATGTTGTTGTGCATTTAGTTGAGTTGCCTATATGA
CTTCATGAAAATGAGTTGATGAACATGCTTTAGTATGCTTTCTAGAGTAATTGCATATTGGGTCTATGATATTGTGTTGT
GTATGCTTTTAATTTGAGAAGGTAGTTCCTTCTTGGAATATGTGAAATGTTGAGTTTCATGCATAATGAGTTGTTAGATG
TAGTTCCTACTTCCTTTTGTTGCATTGATTATGTTTGAGATGGAGTTGAAGTTTCCTCTTCGGAATTGTTCATTATTTTG
ATGTTTCATGCATTATGGGCTCCTAGTCATGATTTGCTTCCGTAAGGTGTCTAGATCATCATTCAAGGACGAATGTTCCC
AAGGGCGAGATATTGTAACACCCGGGAAACTAGTAGGATAAACTAGAGCTAAATGTGAGGGTTAACGTCAGGGAAAAAGG
GCAAGAGCAAAGGGAAATGGGCAAGGGCCAAACCAAGGGCCCAAGAGTTTGCCAAGGCACTGCCCCTACCATCCACGAGG
GTCTTCATGACCCATGATGCACACCATTCCCCGTAATTGCACCCATGGAGGGCTAGGAAGTGGCCTCCCCAAAATCTACC
TAAGTCTCCTCTTCACGAACCACTTCATGGCTCGTGGTGAAGACCACGGCTCATGGAAGGGATATAGTAGTGTGAGGGTT
GAGAGAAGTGTCTTAGTCACTGCCTCAAGGTCCACGAGAGGCTTGATTTACGTATCAAGTGGTATTTCATCCAATACTAA
ATGCTAACGATCGTTCTTCAGTATAATAACCCAACTACGTGAGTTAGGGTTGATCCCACAGGAAGTAGTGCCTCCTTCGA
ATTACTTTAATAAAAGTACAATGACATTCTCTTCAATCAAACATTCCCTGCACAATTAATATTCAAATCTCCTATTCCGG
GTTTTAACTACCAATTCAAACTTATAGCTCAACACAAGCAATCAAATATTAGAGTAAAACTCGGGGAATATCAGCCAATT
ATTGGATCTGAACAAAATGGGTAAACATTACTGCTCATAATGGACTAATTTGTTGTCGGTGGATCGAAATATATATAAAG
TAATTCTATGTTGAATTCTCTTGAACTTCAACACTGATTTAATGAAATCCAGCTCTTCACCCCCATCAAATCCACTCTCT
CGAGCTGGATACAAAGGAAAGGTTCCTCACTTCACTCTCTCGAGATGAAACTAATGAAACCCACTATTAAGGACGGTAAG
ATTGCCACCTTAGTCTCACATCTCTCTCTCGAGCAAGTGCACAACACTGAGATTGACACACAAAGTAACGCAATTCAATC
TCGAAACACAGCAACAACTTAGACCCACTTTAGATTAGCACCATTCTTCGCAATTAACAAACACCCATTAAGTAAATTCA
ACAATTGGCTTCATGATCAAAACCCCAAGTAAGGGGTTTTAGCAACTCATCTAAAAAATAAATAGATCAAAATTAGTAAT
CACTCAAAGAGTTGGGTACAACATGAGAAGTATAAATGAAATTCAATTGATAATCTTCTCTCTTGCAAAATCTCTCTCAA
ACTCTTGCTAAAATCACTGCCCCCAACTCTTTGGTTGTGTTTTTTTCTATAAAAATTCCTTTCTCCCTTGCTAAATACCT
TTCTCTCTCTGGCCAAAACTAATTAAACAAGTTTGAAATGTCACTGCTCAAGGCTACTCGACGAAGTAAGTCGGATATCG
CTGACACGTCGGCGATTCGCCGATTGCTTTTCATCTCACCTTTATTTTATGCTTTTTCTTGGTCTAGCTACTGCAACTTT
AGGTGATCTACGTTGGTATCGTTGAATAACTCCGTGATTCGCCCATTATCCTTCCATTTTACCTATCAGCATTTGCTTGT
ATCTTCTTTCGTACTTTTGGCAACCTAGTTGTCCTTCGCTGACTAGATCGGTGATACGCCGAATATGGTTACTGCTCGCC
GAATTTGCCCCCATTATAGCTCCAGCGTTCTATAAATTTAGGCGGTATCTTGGCGATTTGTCGTTTCGCAGAATCATACT
GGCGATTTGCCGAATGACATCATCAATCATCAGGCCTTCTTTTTTCATTCCTAAGGCTTTCTTTGTTCCTTTTTGCCCAA
TAGTGTCCATGCTTTGTCTCTAACTCCAAATACCTGAAAATAAAGGGTTTACATCAGTTATTGAGACAAAATATGCATTA
CAGGACACTAATTCTATTAAAATATAGCCTTAAATGAGTCCAAACCGTGGACTCATCAACACCCCCAACTTAAACTTTTG
CTTGTCCTCAAGTAAAATTCAAGTTCAGCAGTTCAAAAAGGATGTCTCAAATAGTGCTACACAAGACTCAATCATGAATG
TACACAATAAGACTCAACTTACTCATGCAATTGGATCAATTGTATACTCAAAGACTCTCAAGTTGTGACACACCATTATC
AAAGATTCTCAAGCTCACTATACTTGCTTCAAATGCAAGCTTGAGTGTAACGACTCGAAAAATGATAGAGTGAAACTAGA
GCCTCACAGGTGAGTTTGGAGTCGAGAACTTAATGAAATGATTATATTTGAATTTGACCCAAAAGTTCTTAAAAATGTAC
TTCGGAAGTTAACGGAAACGTGTTTAGCTCTATATAAAAAGATCCGTTTCGTTTTTCGAAAATCCGACTTCATATTCTTG
TATAGGGGGTCAAATTGAGTGGGAAATGGGTCTAACCCAAATTTTAGAGCAACCGTATCAAAATTCGAAATTTCAAAGTG
AAGCCTTTTTCGAGGGTCTACTTTGGAGGGTCATATATCCTAGCACACAAATTATTTGGGTGGCCATAATATATCCATGG
AAAGCCCTTTGAGTTAGCTACCTAACGCACTTCGTTTCACCTCATTCGGAGTTCGGACGAAGAAGTTATGCCCATTTTCG
TAAAGTCTGTCCGACAGAAAACGCAAATTCCAGTAGCTAATTTTACTGTTCATTACTGTTCACCCGCCTGAAAATTTTTC
TAAGTGTTGGACCATTTTTTTTAAAAGACTTATGTTATTCCTATATACCATTAGTTCATTCCCATCCCTAAAAACATTTC
CCTCTTTACAATCCTCCATTTAAGAAAGTCAAGAACTTGGAGCTAGGGCTTGGTTTGAAGGTGGTGTCTTCATCAATTTT
CGTGGGAGATCATAGCAAAGGTATGGTGGTCTTGATCCTTGTCTAATTTTCCATTCAAGGAGCCAAATCCAAGTTACTTC
AAAGTATGAAAAATCTAGGTTTTCACTCAATCTCATGGGTTCTTCCACCAAATGGTTTTAAAAGGTTTCTAATGGCACTT
TATGGTTATATTGTTGTTGTATTGACGATTTAAGATGAAAATACTCCATGAACCCATGATTTCTCTCTATTCCTAGTTTA
TGCCTTTATGAAGTGGGTTGCTAGATAATGAATGTATATAAATCAAACTTGTTTAAAGGTCTTTAGATTGTTGAAGTATG
TCATTACCCATGTTTATTTTATGGTGTATTGTTGGTGTATTGGTATGTGAGGTTTATGGCCTTAAAGGCATAGTATGAGA
AATTGGAGTGTTATCATGACATTATACGAATGAGAATTCAATGAAGATAATGTGATCATGTTATGAATGTAAAGGTGTTA
TTGTAGGTTGTTCACTGATTTGGTTGCATAATTACTACCCTATTTTCCATGCTCTTTGATTCCATTACATGCCTTCAAGG
TGTTTGACAAAATGTCCAACTATGGAGAATTGATGAATCGATGCTTTAAAGTTTGAGTTATGAGATGTGTTGATGACACT
CATGAATGTTGATGATATAATATGAAGGATTCTTCAATATAAAGTATACCTTGAATGGGTAGGGCTTATGCATCCTTTTC
TTGTATAAATGATTATATTGTTGATTGTTGAATCCTTGGATCGGTAGGCTTATGGCACCCTTCCATTAATGATAAGTAAT
GAACCTTGGATTCGGTAGGCCTATGGCACCTTTCCATAAAGGTTAATGATGAGACTTGAATCGGTAGGCCCATGGCACCC
TTTCAAGAGGAGTTAATGAGCTTTCCTAAATGTACCTTGAATCGGTAGGCTTATGGCACCCTTTCATGTGTTAAATAATG
TACCTTGAATCGGTAGGCTTATGGCACCCTTTCATGTGTGATGATGTCAAAGTAATGAACTATTCTATGGGAATGTAGGC
TAAGCACCGAGCGGATTTGGTTAGATGGAAACTCCCCCGACAGTTAGGCATGAGTTTCAATGATCGTCTACCTTATCCCA
TAAACTATGTGCCCGCATAGGAAGCTAGTGGATCCATTAAGCTATATATACCGGTCTTCCTTAGGCAACTAGACCACCTC
TTTTCGGTGTGGGGACTCATGACACCGGATTCCATGACAAGCTCTCATGGTCTATGTCGGTTAAATGCTTACTTCCCATC
ATGTGAGATTTCATTATGGTTTCTTGACAGGTTCTACAAAGTGTAGGTAGTAGTATGGGATGCTACCTATACATTGCACG
AGTAGGCTTGGAGAGGGTCATAGTGAGTTTCTCTAAATCCTAATGACTGTGACAGGAATGTACCCTAAATGAGGTTATTA
AAGAATGTTGGCTCTTAAATGCTTAATATGTTATGCATGTTATACTTGGGTTATATTACGAGTTATTTTTCCTTGTCATG
TCTTAATTAATGATATACCTCTTATGTATGAATATTGTGCAAAGGTGAAAGAAAGGAATGATAAGTTACTTTAAGTGACC
TAAATGTGGTGCCTTAGTATGGATGGTGGTATGGGACGCCATCCATACATTGCACGAGGTATAGCATAAGGGTTTCTTGA
GGTGAAGGTCCAAGGTAAAGGTTTTCATGTTGATATTGTTTAAAGGTGATATTATGACTTACTTGATGTTATGCTTGTCT
TGTATGTCTTTTATGCTATTGTTCATGATATTTCAAAAAGTTGGCATAATGCATAGTTTCTAACTAAAATGTCCCTTTTT
AAGTACGTTTTGCATGGTCATCATACTTAGTACATTTTGTGTACTAACCCATATTCTTCATATTTTTACTATAAGTGTAG
GTTCCGGCAAGTGATCCCTCCTAGCTAGTTTGAAGTGTTGGATTGCTTTCCTCCAAGACTTGGTAGGTCCTCATGGATTC
GAGGATAAGACTTTTAAGTTCTTTTGTTCATGTAATAGACTTCTTTTGATTGTAAAGGGCCGTGTCCCTACTTATGTTTT
GCGACTGTGTCTAAGATGGCCATGTGAGACTTAGACTTCCGCTGTGTGTTTTCAAAGTTGTTTTAAGAAGTTTAAATGTG
TGGATGTAAATAAGTTTTTTTTATTCCGCACTATTTTCATTATTGAATGCAATGAATGACTATGTGGCTCGTATAAGACC
CCTTCGGGGTCGAGTACGCCTTGTTACGACTAGGGGGTGCTCCCGGGTCGTGACATTGAGCTCAACAAACGTATCCATAT
GCCCTCACAAAAAGAATGATTCCATATTCACACACAATGGTTTAATCATTTAAAGTTTCGGAATCAAATGCAACGCTGAC
TCTCACAAAGAAGAACACAATGCATGCTTTCACCCATAGGTTTGCCCGTATTTTCCAATCAACAATTGTTTCAAGGCTTG
TAATGGAGTTGAGTGCAAATGTATGGTCATTTAGGCTCAGTGACTTTCATCCTCATGATATGTGGTGCTTTCAACACTCT
CTTTCCTTTTCTTTGATAATTTTCTTTAGTTCTCTTAAGTCATCCCATTATTCAATCTCCATGGATTGTTTGGAACCCCA
TTTCTTTTGATATTTCTCATAACTTTATTTTACAACTTTTTCTTTTCTCTTGTCTTTTTTTTTTGTATGGAGGGGTTCCA
TTTTTCTCAACACCATGGATTAAAGGGGACTTTTCTTGCACTTGTTGACTTGCCTTTTATTTTCACCACACCCCCAACTT
AGGCTTTTGGCCTAAGTTGGCTATTCAATTAATAACAAATCACGAGGATTATGGGTAGTGGATTTAAGAAAGGTCATGTT
TTCATCAAGTTTCTTCCAAAGAAAGGTAAGGCTCAACGAGTGTTCAAAATAGGTTCACACACTCACAAGGTAGGCCACAA
AAGGGGTATATGTCAAATTGGCTCACACTTTTCGAAGTTGCCTAAGATCATATCAAGAGATAGCCTCATTTACTCGATCG
GACCAACGGGGCAAATTCTAGGTGTTGTCATGCATGGTTCCCAGTAAGCTCATCACACAACGCATTAACACCAGAGTCAA
ACAAGACTCCACACTTTTGCTAGTGTTCAACGTTCATCAAAAGAGAATCAATTCAATAATTGGCTAGTCACAATGAGATG
CAAAAAGTTCACATATTGACGATGTAACTTCACTCGGTCTCATCGTAGACGCACATTCCTATTTGTTCAATTTTGAACAC
TATTTGAGTCATCGATATTGACCAAAACTGAGACTCAAATTTGTATAAGAACAGTTACACTCCACATAAACAAGGGGTGT
TGTCAATGCTGAGGACATTGAGACATGAGCAATGGAATGAGCAATCTCCACACACCCCCAACTTAAACTGTCTACATCGT
CCCCAATGTGGGTAGAGGGCGAATATTTATTGCAACTAAACTAAATATTAAGAGTAAATAAAATTTACAAGAAATGAAAA
CAATCTAGTGTGTAACCAAGTAGAGCACAGTCACAAAGAATCTTCACTAAATTGCCCGGTGGTCCATGTATTGAACTAGT
CGTCGAGTGCTCACACTCGCTGAAATAGGTCGGTAACTCTCCAGGAAGACTTCTGTCTCGCTCATGATCCCTACTCCTAC
AAAATCAATACACATTATTCAAAAACACTAACACTTGGGTTTCCTCCCAAGAAATGCCTTGTTTAACGTCGTGGCCCGAT
GTGAAGATGTTCTCAAGCATCTTCCAGGTACACCACCTCAATTAAAGAAATATCATGGCATTCTCGAAAGTATAATTTTA
AGCGTTGCCCATTCACCTTAAATGCAGGTCCCTATTGGCCCTCAACTTCTATGGCACCATTGTTGAATACTCTTTTCACT
CTAAATGGTCCTGACCACTTGGAGTTAAGCTTTCCTTGGGAAGAGTCGAAGTCGTGAATTGTATAGTAACACCCAGTCTC
CCACTCTTAACTCCCTCCTAAGGATTTTAGCATCATGCCACTTCTTCATTTTTTCCTTGTAGAAGGCTAAACTTTCATAA
GCTCTAAATCAGAATTCATCCAATTCGTTTAAACGTTCCACTCTTCCCCTAGAGGTCTTTGTCTAGTCCAGATTTAAAGC
TTTCAGTGCCCACAACGCTTTGTGTTCCAACTCAACGGGTAGATGGCAGGATTTACCAAAAACTAGTTGATACAGAGACA
TCCCAATAAGTGTTTTGTAAGAGGTTCGGTATGCCCATAATGCGTCGTCGAGCTTTTGAGACCAATTGGTTCTATTGACA
TTCACAATTTTGGCCAAGATGATTTTGATCTATCAGTTTGACACTTCAACCTGGCCACTTGTTTGGGGATGATATGGGGT
TGCCACTTCGTGTTTCACCCCATACTTACTTAATGCAGCGGAGAATCACTTGTTGCAAAATTGGGATCCTCATTATTTCC
AAAACCCCATTAAGTCATTTCAAGTCAAAAATACCCCATTAAGTCATTTCAAGTCAAAAATACCCCATTAAGTCATTTCA
AGTCAAAAATACCCCATTAAGTCATTTCAAGTTTAAAATACCCCATTCAGTCATTTCAAGTCAAAAATACACCCGTTCAC
CCCATTATTTCCAAAACCCCAAATCAAATCCCAAAAAGTTCATCTCTTCTCTCAAAAAAATCTCTCTAGAACTTCAAGGA
AGAAGAAGAAGGAAAGAGGTGGAACTAGGGTTCAAGAATCAAGTTCTTCTCATCAAATTCATTTGGCTTCATTGTTAAGG
TATGGTAGTCCTTCATCCATGGATAGCTTTCATCCATGGAGTCCCTTCAAAACCCCAATTTCAAAGATAGAAATTCCCTA
AAAGCTAGGATTTTTCTCCAAGTCATAGGTTCCTTTCAGAAATGATTCTAATTCTTGAATTAGTTTCTATTATGATTGAA
TTGATAATTTATTATGGTTTTTATGTTGAAATCCCCAATAACCCATGAAATCCCCTTATTGCCCATTGATGATCTTGTGA
TGTGGGTTTGTTGATTTTAGAAGAATGTTACAAAATTTATTCATGTAGAGATTGGGCTACTTGAATTATGATTATATCCA
TGCCTAATGTAGTAATTATAGATGTGTTGATTGAATATGATGTATGGTCCTTGAAGGGAAAGTATGAGAATTATGCATGA
TTATGAGGGTTATGTATATGCTTTAAGAAAACTTTGAGAGTAAAGTGAATATGATTATGATATAGTTGTTGTATCGTTGG
AAGTTATCCTCATGTACATACTTATGTATGAATATGATATGATGTGAAAGGCTTTCTCAAAATATGATGATTCTAAGGTT
GAAAGGGTATTCTCACCTATTGAATCTATGAGCTATAGTATGAATTATGTTGGATTTAGTGTCAAGGCATTCTTCCATGA
ATTTGAACTTAAGTCAATACTTAATATGTAATCCATGGGAATTAATGCTTAGCAACGAGTGGATATGAATATGAGATGGA
AGCTTATATGATAGTTGAGTCCGACTTCCCAATGAAAGCTTCTACACAAGTTGAGTCCAGCTTTCCAAATGGATTCCTTG
TACCTTAGTTGAGTCCGGGTTCCCAAAGTATGTATCTCATGAGATGCAAACCTTATATTTTAGTTGAGTCCGGGTTTCTA
GGAGCAATCTCCTTATCCCATAAACTATGTGCCCACATAGGTATTTAGCTAGTGGATCCACCTAACCTAAGAGTATGGTT
CTACCTTAGACAAGTAGGACAACCCTTTTTTGATGTGGGGAAGACATCGGATTCCATATTAAAGCTCACATGGTCTATGT
CGATTCAGGCTTATCCCATTATGATAGTATGAACAAGAAGATGAATTACGAACTATAGTTACTCAAGAAGCTTTACTTAG
TATGGGTGGGATTATGGTATCTTATCCATGCATTACACAAGTATGCTTTGAGGGTATGAATGATATGTTCCTCTTATGAT
ATGTTGATCTATGATTTTATAATGCTTATGACTTATGCTTTTCCATTATCTTCAAAATGATGCTTTAACTTAGTAAATGG
CATGCATTCTATTAAAATGTCCCTTTAGCATGTTTTCATGATTTTAGGCATGGCTATCATACTTAGTGCATATTTGTACT
AACCCATATTTTCCTACATTTTTCCCAATTGTAGGGTCTGATTCTCAAGGTGGTCCTCACTGTGGCTTGAACTTGGATTT
ACTCATTTCTCCTTGCTTGTTGGTGAGTCCTCATGATTCGAGGACATATATCTTCATTTAGTAGTTTCATTCTTGTATTT
GACTTTCGGATTATGTTGTATGGGTTGTGATCCTCTTTGATTCAAGTATTGTAAGAGATGGTTAATTGAGACAAGTCTAG
ACTTCCTCTTTCCTTTATAAAAATTTTGGACTTGAAATGCGTTTTTACTCTTTATTGGTCTATTCTTATGTTATGATATG
CTAGCTGGCTTACATGGTGCCTTTCGGGATTCTATCTGCCTTGTTACGTCTAGGGGGTACCCTTATTGTCGTGCAGTGAT
TCCTCATATTCTGAGGACCGAGCTTGGTTTCTCATGTTGCCTTTATTTTCCATTTTGAGAACTTGATGCATGGGCTACGC
CCCGATAAACACGTATGTACTAGATGGCTTTGAGATGATATTTAGACTGCCGTTTTTCTCTATAAAACTTTTATATGTTA
AACTGTATTTTTAATCTTTCATTGTATTATCTTATATGAGAAAAACTAAGTGGCTTTTATAGAGCCTCTTTAGGTCTTAC
ACGCCATGTTACACCTAGGGGCTACCTTGGGTCGTGACAGGTAATCGGGTCGTGACACTTAATTCACTCATATAGGCTGG
CAAATTTATCGTTGGACAGTTCTGAAGGCCTTTTGTTCAGGTGCCATCTTTGTGGCCCATACATTCTCTTATCTAAGGTT
AATTCGCAGGAGAAAAGAGTTGAATGACTTTGCCGACAGTAATGGAGTTTTTACAAAGTTCACTCGATTTGGGGATATCA
AGATTTGAGGCTATGAATTTTTTGAAGATTTAAAGATATGGATTTTTGAAGATATGATTTGTTTGAAGATTGTATTAAAT
TGTAATGATGTCTACAATATATATTAAACATGTATTGTGCCAAGATTATATTGTATTATAAGCGTATTATAAATTATTTA
GGTTGGAATCACTAAAAAGAGAGTGAAGTCTACAATATGTATTATAACCATACTGTTAATGAATAAAACATCTATTATAT
GTGTCTTATAGATTGAAGTAAACCAGAACAACAAAATTAATCATGTTTTTTTTTTGCACATCACCAATAAACTATAAATG
AATTAAACTTGAATTAAAAATGTATTACACACATACTAAAACTTAATTAGAAGATAATTAAACATGAGTACAAAATGTAG
CAAACGAAAGAGCAGTCAATGATTCGTAAACTGAATAAAACTTGTATCGATAATCATTTAGACAAGTAGTTTAATTGTAA
CAAATGAAGAGACATAATAAACTGAAAAATGATTAAACCAAAATTAACAATGTATTATACACATATGAAGGTTAAATTAG
AAGAAAGGTAAACATGAATGCAAAATGTAGCAAATGAAACACTATTTTGTGATTTGTAAATTAAATAAAATTTGTATCAA
TAATGAATTAAATAAGTAATCAAATTGTAACAAATCAACCAATAAATTGTAAAATGAATTAAACTTGTATCAAAAGTGTA
TTGCACAAATATAAAAGTTAATTAGAAGAGAGAATAAAACATGAATAGAAAACGTAGCTAATGAAAGACCGGACAGTGAT
CTATAGAGTGAATTAAACTTGTATTAATTATGAATTAAGCAAGTAATCCAATATCGAATCAACCAATAAACTCCAAAATG
ATTTAATTTTGAATTAAAAGTGTTTTACACAATATTAAATTTAAATTAAAAGGGATTATTAAGAATTAATGAAAAATGTA
ACTAACGAAAGACAAGACAATGATCTATAGACTGAATTAAACTTGTCTTATTCATGAATTAAACATGTAATATATTTTTC
TTATAAATTATTTTGGTTTGCATAACTAAGAACATAAGTGATGCTTGGAATAAGTATTAAAAATGTAGTGTGCATGTATC
ATAAATGTCTTATAAGTGTATTACCTAAATCATTTGTTTGGTATCACTAAGAAGAGAGTGAAGTTTGCAATATGTATTAT
AAATGTATTGTTCATGAATAAACGGTGTGTCTTATAAATTTTTTTGATTTGTATCACTAAGAAAATGAGTGACGATTGCA
TTATGCGTTAATAATGTATTGTTCAAGTTTTATAAATTTATTACCAGTGTGTCACCTAAACTATTCTTGTTGGTATCACT
AAGAAAGGAGTGAGGTGTGGAATATGCATTATAAATGTATTATTAATGAATAAAACATGTATTATATGTGTCGTATATAT
CATTTTGATTTGCATCACTAAGTAAAAGAGTGATCTGTGCAATGTGTATTACAAATGTATTGTGCCTATATTATAAATGT
ATTACAAGTGTGTTACCTAAATTATTTTGGTTGATATCACTAAAAGGGGAGTTAACTTTTAAATGTGTAATATAAATGTA
TTTTTCATGGTTTTGATAAAATTTAAAATAAATTATGAAAATATCTAAACACAACTTTAATACAATTGCGATACAGCTCC
ATAAATCTAATCTTTTTCGAGTTTCAGCCTAATATTTCTCCTAAAATCAATTTGAAGCTTAACCAAACTCTCTTAAAATT
GAGATGTCAACTCCGAACTATAGTTTCAATTATTTGAGGAACATCCCATCCAAACTAATCACAAATTCGTAAGACTCAAG
TAATGAATTCTAAATTTGATGCTTTATAATGACCATCGATGGTGAAATCTTGCTGCTCAAATTTTAGAGATCTGAAATTC
CTAGTTGAGCACATGATTTTGTATAAAATTTCGGTCTATATGTTCATCTTCTTGGGTGAAAATCTTGAAATATGAGTAAA
AACTAATTTTAGAATAGTTCTTCATATGAATAAGAATAAGAAAAAGAATGTCACGACCCGATTTCTCAAGCCATGATGGC
ACCTACCAATCCGCCAATAGGCAAGCCAAACGTTGTCCCAGAATTTGTGAGTAATGGGACAAGGGGGGAACCATCCTCAA
CTAAGCGAAGCATAAATAAACAAAACACATAAGAGGAAGGCGGAAGCGAACCCAAAACTATATATAAAAAAGATACCTCC
CAGAACTTGGAAGTCACATGCACAGAACTACAGAAAGAGTACAAGTCCTAAAAGTGGACCATAGAAACAACACAGCCTCA
AAAAGCAAAAGGCAAGTCAAAATGTAAATACAGAATGGAGAGAGGAAATCCCATAATGCCATGAGCTCACCCTCATCTCC
AGAACATACTGTTGCAGGGTCAACCTCAATACTGATAGGTGGTGCTCGGATTTGCCTCATGAAAATAGATGCAGAGTGTA
GCATGAGTACCAAAACGACAAGTACCTAGTAGGCATCATAGGTTGACTGAGCAAGAAAGGTAAAAACAGACGAAAAAGAT
AGAATGAAACACGAACAGAGGTCACCAAAAATAAGAGCAGAACAATTAGAGAGCTAGTCTAAGGATATTTAACCTAAACA
CAGCTATGCACCCCATAAGACCCGCTAGGTACACTCACGCATAAACAATCAAGAACCCGAACGGACTCTCAGATGCGCGA
CATGTACACAGAGAAGCCACAACTACGGAACCCAAAGGAAATCAAAATCTGAACCGACACAAGCAATAACTCCAATCCAG
TCAATAAGTCTGACTTCCACATCGGGCCACCTAGCTCGCCAGCAACTCCGAGGTATTACCAATTAAGGAGAGTGTCGCGC
GAAGGTATATCAATCTCCTCCAAAAGTTCTAATCTAACTACCTAATAGGCTAACACTCTGCGGTCCCTGCCCAAGCTAGC
CAACTGTGCCATATAACACTACTGGGGCCTTCCCTAGCTAGGCAGAGTGCGCCGGCCTATCAACTTCAAAGAGGATCTCA
AGTAACTTATATCCAATTACCAAGACATCTGATCACTCCGGGGGCCTGCCCAATGGTGAGTCACGTACTATTCCCGAGGT
CCCTGCTCAATGCCAGCCAGAGTGTGCGGGTAAAATCAACTTCTTAGAGGATCTAAAATTCCAAGATATCATGGATCGAC
GCCCACTACCAACCACATCAAAATGGTGAATCAACTCCAAGACATCGTGGATCAATGTGCACTACCAAATACCTCACACA
AGAACCGACCGCGAAAGACCCAACCTTAGGAAAATATTATGCCTCTGATAATGCATCGACATCAGAGTAAAGGGGAGATA
AGCCAGAAGGATCACAAGCAATAAAAAGCCCAAAGCTAGGATAAAAAATTGGACCCAAGTCTGCTATGCCGGTCCACAAG
GACTTAGTCCATCTGAATCGACATCGAATTCATACCAAAGTCAATCAGGTGCATGAGTTTAAGGCAACACTAGTCTATCC
TAGACTAAGGCTAAAGATAACATCAAATAAATAGCCAATTATATACTACGGATGCAGCGACAAATAAACAGCCCAACAAG
TAATTCACAAATACCCATACATAAACAACCCCCTGACAGTATGGTACTAACCCCGAAACATCCCGAATATGAAGCCTACA
ACATGGTTTCTAAGAAGAAGAGAATAAACACTAGAAGACCACCCCATATTCCCACAATTCAACATGCAATTACACAATCA
GGCTCAATCTAAAGGAAAGGAAGTCGTAGCCTACTTGAAGGATGACCACACACGCTCTATATCACTCTACTAGAGCTTTT
CCCTTCTGAACAACCTTTGATTGCTTCCACTCTATCAAAAATTGTATCACAGCATCAACACGATTGTTGAGACACTAAAT
CATCAAAATCATAGACATACCAATTTCAAAGTCAAAATTGGAAAATCTGGGACCCGCTCCGGCATTTCAAGAATTGATTC
TATGAAGAGGTCCTAAACCCTCCCCTGAGCTTGTGTTCCAAAACAGAGCACCTCTCGGGGATCAGAACAGCTTCATGCAA
CAACAAACAAAAATGCAAAACTTTACAAAAAAAGATTTAGGGCAGCCACTTACAACACAGATACACTACATCAGAAACTT
TTCGACACGCTCCGTCCAGTCACCCACAAAGCCAACGCAAACCCAAACACACCAGACTTTGAATCACCCAAAATAGAATT
CTAGAACTCGAGATATCAAAGTTTCAAATGGGACTTACTCAAATTTTTTGCTATATAAATAGCAGTAGTTTTGATCGCTA
AAAGTTAAATCGGGTCGCCATAAGACTAAAATCTGGTTGCTAAATGTCTGCAGCAGCAACATCAGATTTTGCTATTTATT
TTTTTAGAAGTCTCCGAACGGACCCTCGGATTTCGTTCGGCACTAGATGAAAATAAAGCAGATATATTACCCTCTATATT
TGACATTCCAAACTCAATGGCGTATACAAAATTTCCATACAAGGTCATTTCAACAAAAAGTGGACCCCACACCCAAATGC
CATTTTTAGGCAATTTCCACAACGGGCCTCAGAATAAGATCGGAAGCCCCTAGAAGCGCAAGAAGGTTCTTTCTAGACAA
AAACTGGCATTCCAGAATTAACCGTGCTGACGGAATTCTCATCCGAGTGCGTTTATAAAGAATATCCACCAAAGTAAAAC
TTAAGATAAAATTTGAAGGTTAAAGTGCCAAATGGCCCCAAAATCACACCAAAAGCCTTGAGACTCATGCCAACCATGCT
TCTAGCCTAATTTGGCCACTTCGAAGCTGATGCAAATGTCAGAATTCCCATCTGAGGTCATTTACATTAGGTTATGACTG
AAATATATTAAACATTAACTACTGTATTTATTAGTTACGTAAGAATTACTATTTTAGAGTATTAATAGAAGACTCCCCTA
TTGTTTAAGAGTTTAAGTTGTAGTTAATTTCCTTGAGTTTCGTTGTAAGTTGTTCTTATCTGTAGTATTTAAAGTTTGGG
TACTGAATGGATAAGATTATCTATTCAACTACTTTCCTCTATCTGATTTTGTATGGTATTTGAACCATCATAACCTCTCC
CGAGTTAGATTTTCTCCCATATATGTCTATAGACACAATCCCTTCGGTTGTAACTTGTGGTGATGTTACTGCTTCCAATA
GCAGTGCTTCTGTCCCTTCCTCTATCATTCATGTGGTACAATTAAATCCCGCATCTCAGTTACTTATCAAATTTCAAGGT
AACCTCAATTTGTCAACTTGGAAAGCTCTACTTGTGATGCTACTCAATGGACATCAACCTATGGGATACCTTGATGGATC
AAAATATGAACCAATAATGAATGTTACCCACGATAACATTCTGCTACCTAAACCCCAATATCAAGTCTAGTTCTCTCAGG
ACCAACTGATTCAACAAGCCATGATAGAATCTGGTGATTCTACCATTGCGCCAACTGTCCCAACAGCTCCATTTGCTAAA
AATGCTTGGGAACTTCTTCACACAGCCTACACAAATAAGAGCCACACTCGCATTTTTAGCTTGCAAGACCAATTGAAAAA
TCCTAAGAACACTTCTAAATTTGTTACGTATTACTTACAAGAGGTTCGCTCTCTCACTGATGTGTTGAATGTTGCTAGAT
CACCTATAACATATGATGAACTTATTGTTAAGATTTTTAAGTGGACTAGGCCTGAGTACTATGAAATCTCAGCTTCCATA
CGAGCAAGGGATTCTTCCTTATGTTTTGAAGAGTTGTTTCACAAGCTCACAGATCATTAATTTTTTCTCAAGCACCATGA
TCTTAAGAAATCCTCTTCCTTAATCACATTGTTGTCACACAGAAAACAAACATGCCACCCCAATGTAATAGGAACAATCG
ACGCTTCAACAATCAACAATGGAAACCACCTATAAATCAATAGTCAAGCTGCAACAGTCAACAAAACTGGAGGTCGAATT
CGAGAACATATGTTTGCTACCAATTGTGCCAAAAATTTGGTCACACTGCAGATGTATGTCGTTCCAAATCACACAACCAT
TTATAAACTAAGGCCAAATTTGCCGCAGGTTCTTGGGTTTTGGATTCTGGTGCAAGTCATCATGTCACCACTGAACTGCA
CAATCGTGAGGAGTATACAGGCAATGAGGGCATATCCATGGGTGACGGTAACACCATTCCTATTACTCATACTGGTTCAT
CTCTTATACAAGCATCAAATTTTGGTTTTCGGCTTTCTAATACTCTTTGTGCTCTATCAATAAAAAAACTTGATTTTTGT
TGCCAAGTTTTGCAAGACAATCTAACATCTATTTAGATTTTTCCTTTTACCTTTCTTGTGAAGGACCTGCATTCCCAGAA
GCTGCTGGTACAAGGTCTCAATAAGAATGGACTCTATGAGTGGCTGCATCAAGCAACCCCGCCACCATCTATCAATCTCA
TTTTCGCAAAAGTACCCTTTCAGCTATGGCATTGTCGCTTAGGTCATCCTTATTCAATGATTTTAAACTTTGTTTTCAAT
AAGTTTTCCTTACTTGTTCCTACTAAGGTCAAGTTTGAATTTTGTAATGCTTATTCTTCTAATAAAGCACAACATTTTCC
ATTCCAACGTCTAAGTTTATCAAGTAATAATCCTCTTCAGATTCTCTTTAGTGATTTATGGGGAACATCACCTTTTTTAT
CACTCGACAAAAAAGTTATATTACTTTATTTTTATTGACCAATACACCAAGTATACTTGGTTGTATACAATCAAAAATAA
AAGTGAGGTCACATCTTTATTCCAAAAGTTTTGTACTTTAGTAGAAAATATTTTCAAAACAAAAATACAATCTCTTTATA
CGGATGGAGGGGGTGAATACATAGGTCTTCAGTCCTCTCTCAAAAAGAATGGCATTGAACATTAGTTTCACCTCCCTACA
TGCCACAACGTGTAGCCATAGATGAACGTTGTCATCCTCATATTATTCAAATAGCCAAAACCTTTCTCCATGATGCATCC
CTTCAAACGGAACTATGGTCTTTTGCTTGTCATCTGGTTGTTTATCTCATTAATCGACGACCCACACCCATCTTAAATAA
CGAGTCACCCTACAAAATACCATTTGGTAAACCATCCACCTATGCCAATCTTAATCTTTTTGTCTATCTTTGTTGTCCAT
GGCTTAAACTGTAGACCAAAAATAAGTTGGAGCCTAAGTCCACCCCTTGTGTGTATCTAGGTGTCTCTCCGAGCCATTAT
GCACACCTCTTCTTTGACCCAGTCAAGTTCAAAATATACATAAGTCATGTTGTTCGTTTTTTCAAAAATATTTTTCCTTT
TCAAACTCTGTTTTCAGATGTAAGGAATAAATTTTCTCAACTGATCTGGGAAGAAGTTGACTCCACAAAGGAGACTTCAT
CTGTTCGCAATCCGAATCCATCACCCGATCTAATTCCACATGTACCACTCTCCTTAAAATCTAATTTTCCTGGACCATTA
GTCAATGATACTCGCTCCTTCAATTCCGACTAGGTACTAGTACCTATTACATATCCATGTAATTATCCACTTTCTTCTCC
TTCTTCCCAGAATCACACCACTTCATAAATGCAACATGTTCCTTTGATAACATATCAGCGATGTAACTCCAACACCAAAA
CTCTACCACAAACCCAGACAACTCCATCTCCTGCCATCAATTCTCCATTTTTTACTTTTTCACTTCCTGGCACAGAAAAT
ACCTTGACCCCTATTATCTCCTAAACCCTCCCCAGAACAACCTCATATGCCAACTCCAGAGCCTGCACCAAACCAAATAA
CCACTAGGTCCCAAAATAATATTATCAAGCCTAAATGACAATTCAATTTTCTCACCCATTTCACTCCTACACTAGAAACA
TTCAGACAAGCTACTATCCCTGACACGTAGAGACAAGCTCTAATAGAAGAATATGATGCTTTAATGAGGTATCAGACTTG
GGAATTGGTACCAAAAGACTCAAGAAAGAATGTTGTGGACTGCAAATGGTTGTACCGCATTAAAAGAAAAGCAGATAGAT
ACAAAGCTCGCCTTGTTGCAAAGGGCTTCACGCAACTTCCTGGATTAGATTTTCATCTAACCTTCAGTCCTGTTATCGAG
CCCACAACATTGCGTCATGTCTTATCCATAGCAGTGAAGCACAATAGGCATATTCATCAACTCGATGTCAACAATGCTTT
CCTACAGGGCTACTTGACTAAAGAGATTTTTATGTCTCAACCTCAAGGCTTTGTTAATTCTCATTTCCCTTGGCATGTCT
GCGCATTAAAAATGTCCATTTATGGTCTTAAACAAGCCCCACGGTCTGTGTATACTGCATGGCACAATCATCTATAGAAA
ATGGGATTCCTCAAGTCTGAATTCGATGCTTCTCTGTTTATTTTTGAAGAATTTGGCTGCAATTGTCTATGTACTCATCT
ATGTTGATGACATTTTGATCACATGAAGTCATCCCAGATTGATTAGACATATTATTAATTCCTTAGGTTCTCATTTTTCT
TTGAAGGATCTTAGTTACTTAGACTACTTTTTGGGTGTCGAAGTTAAGAAAGTGTCAGATGGACTTATTCTCTCTCAATC
CAAATACATTATTGACAATTTTTCAGAATTGGATATGCAAGATTGTAAAGGTGTAATACCCCGAAAACTAGTAGACCAAA
CTAGGGCCACAAGCTAGGGTTCAGATTTGATTTATGGGGAATAGAGTTGTAGATGAGACTTTATGTGTTTAGAATAAAGA
ATTTAATGTTTGAACATCAAGATACGTATTAGACCTAGTAGCCTATATGACCTTGAAGAGTTTGGTTGTGCATGGGAAGG
GAAACTACAAAAGGCAAAAAGGGCAAGCCTAAGCCAAAGGGCCAAGGCTGCCCAACCTTGGCAGCTACTGCCCAAGGGTT
CACGACCAGTGGTGAGGACCACGGTCCGTGAGGGGGTCCGTGGAGATGCCTTAGGCACTTGGGAGGCCAGGCCAAGAGGC
CAAGACACTGCCCCAAATTCACGAGGCACTTCACGAGCCGTTGTCTTGACCACAGCCCATCAAAGTGCCCTTGAAGGTGC
CTTCATGGTTTAGGGTGTTTTAGGGTCTTGGAAAGTTGGGGGAGTTACTGGTCAAGGGACCACGGGCAACACCACAGACC
GTGGTTCCCTTCACGGACCATCCAAGTGGACGTGGTTCTTGGGACGGGGCTGCCAAGTGAGGGACATTTGGGTAAATTCA
TATGCGACTAGGTTAAAGTGGCGGTCATTTTGCATGTCTTTTATTCACCTATTTAGACTATTTTAAGTATTTAGCCCCAA
GTTTATAGTCCCTTTACATTAGAAACAATTCAAAACCCCATATCACTCCTCTCTCAAATATTTCTCTCTCTAAGAAGAGC
CTTCATTGAAGAAGAAGCTAGGGTTGAAGCTAAGGTCAAGATCAAAGGCTCCATTACTTAAGGCTTGTGCTAGGGAATTA
TTTAAGGTATGTTTATATTTTCATTTATGGGTTCTTCCACCAATAGAGTCCCCTAGAATTTTCCCTAATTTGTGAAGAAG
AACCCTAATGAAGGTAGGGTTACTTCCAATGTATGGGTTTTAGGTGGGTATGATTCCAAATGGTTGGATACTACTCATAT
ATGATTAATTTAGTGTTGATTAATGATATTATGAATTATTTATGTGAATTCATTGACTAACCATAATTTTTAAAGTATGT
GGGTTTGTGTCTTATGATGAGGAATTGATGATTCTTGCTAGATTCTCTTGGATTGTTGTCATGAATGGGACTTATTCAAG
ATTAGTAATATGAAATCATGAATAGAACTAGACTTATGTATGAATGATAGAACATGAATCGAAATGCCTAGATTTGGGAC
TTTGTGAATTATGCTTAGAATTAGTTATGCCTAAGGCTTGTGACTAGTATGTATTGTGATCTAGACTAGTATGATGATTA
TGGAGTAAAGCTTCAATGTAGGGCTTGAAGTGATAATGTTGATCAATTGGGCTTAAAGAGTGAGTCTTTTATGATGAGAT
ATCTTGCATATATGTAGAATGTGAAAGGTTAATCACCTAAAATGAATCATGCTTGTTAGGATAGAATAGCTTGAGGTTGA
GTCTTATGATTCCTTCATGGATAGTTGGATTATGTAGCTTGGGATGGCAGATCTCATGTTAGCTTGGGATTGAGGAATTT
AGCTCTCTTAAGGTTAGCTTGAACAAGCATTGATAGGGTGATTTTCATGGTAACTTGGAATAGTATAGGCATGGTAGCCT
AGGATTGAGGATCTATGCTCTCTTATGGGTAGCTTGAACTAGCATGGTTCGAATGCTCTTCATGGTAGCTTTACTTGGTT
AGGCCAAGACTATTTCATGGTAGCTTAGGATTGAGACACCATACTCTCCTAAGGATAGCTTAGGGTTAAGGATTCATACT
CCGTTAAGGATAGCTTTCATCTTATTGAATGGTTGCATGGTAATTAGGTTGGTATACTTGTATCCTTCCTTTTATAGCTT
GAGATTGAGTAATTTATATCTCCTAAGGTTATATTGAACTTGTATTGATAGGGTGCTTTCCATGGTAGGTTGCATTAGTA
TAGGCATGGTTGCCTAGGATTGAGGATCTATACTCTCCTATGGGTAGCTTGAACTAGCATGGTTAGAATGGTCTTCATGG
TAGCTTGACTTGGTTAGGCCAAGACCATTTCGTGGTAGCTTAGGATTGAGACACCATACTCTCCTAAGGATAGCTTAGGG
TCGAGGATTCATACTCCCTTAAGGATAGCTTGCATCTTATTGAATGGTTGCATGGTGTCTAGGTTGGTATACTTGTATCT
TTCCTTTGATAGCTTGGATTGTATGATATGATGTTTTCCATGGTAGTTAGGTCTAGCGTGGTAGTATGTTATTCTTTGAT
AGACTAGAATGAAAGATAGTTAGCACTGAGTAAGTTAGCCTAAAGGAGTACTTAGTGTGAGTGGTAGTATGGGATGACAT
TCATACATGGCACAAGTATGACTTGAAGCTACCTATGAAATGTCCTCTTATATGATGCATGCCTAGCTTGGTTTGTTGCT
ATAGTTACCTCACCATGATATGATTGACTTAAGTTGATAGTTCCTTGTCAATATGAAGTAGGTCAATAGTGACACCTAGA
ATTGGTAAATGTGAATAGGGTGACTTCAAGGTATGCTTAGTGTGTGGTATTATGGGATGCCCCACATGCATTGCACAAGT
GTGCCTTGAGGTTACTTAGGGGTATAGTGCTCTTATGACATGGAAATCTAGGTCTTGACTATGAGGTGGGCTATGACCAA
GAATGACCAAAGAGAGGTACTTAGCTTGGATAGTATTATGGGATGCTATCTTTGTCTTGCACAAGTATGCTTGGAGGTAG
CTTGTGAAGTAGTTCACTTGAATATGAAAAACTAATGGTTGAAATATGAACTTATGTATGTCTTAAGTTGACTTGTTATG
GTATGATACTTAAGTTGGAGTTTATGTTATAATTATGTATTGTCTCTTATGATTATGTCTTATGTTGACTAACCATTTTG
AGATGTCTTTTGTTAGTATGTTAGCTTTCATACTTGGTACATTGTGTACTAACACATATTGCCTACATTCTAATCAAATG
TAGGGTGTTGGGAGATTTAATTGCTTAGAGGCTAGGTTCCTAAGTTCAAGAAGATTGAAGATTGGTGAGTCCTCATAGCT
TCGAGGACAAACCCCTTATGTTTCACTTATGTCTTTTCTTATGTTTTAGACTTTATGTGGGTAGCGTCCCAAGACTTCTA
TTCATGTATTCTTAGATGGTTTGAGACAAAGATGTCAGAAAGATTTCCGCTTTCATGCAATGCTTTACGAGTTTATGTTT
AAAGATAATTTTAAATTCCCTACTTTTCTATGATCGTATGTTATGATGACGCTAAGGGCTTGTATTAGACCACTTCGGGG
TTGAGTACGCCATGTTACGTCTGGGGGTACCCCTGGGTCATGACAAAAGGAGTCTTAACTCCAATATGCTCTGGTAAACT
ACCACGGGAAGCTAATTGTTCTTCGTCTGCTAAGGCTACACTCTACAGGCTCACCCTTGGTAAGTTACAATATTAATCAT
TTGCACGACCTGATATTTCTTATGCAGTCAACAAGCTATCATAATTTATGCATGAACCTACTGATGAACACTAGAAGGCG
ATTAAGAGGATACTACGATATCTTAAAGCCACAACAACTTCAGGAGTAATACTTTGCAACTCAGACAAGAATCTCTATAT
GTACGCTGATGTCGATTGGGCCGTAGACCCGAATGATAGAATATCCACATTAGGTTATCTTTTTTTCTTTGGGCCCAATC
CAGGGAGTTGATCGTCCAAAGAGCTTCAAGTTGTAGCTCGCTCATCCACTGAAGCAGAGTACAAATCAGTTGCAAATGTT
CTTGATGAACTTACATGGGTACGCAACTTGCTTAATGAATTACACATCACGATTCCACATACACCCACAATCTTTTGTGA
TAATGTTGGCGTCACTTATCTCTGGCATAATCAATTGTTTCATTGCCGTATAAAGCATTTTGATTTGGACTTCTGTTATG
TTAGGAACCAAGTTCAAGTGAATCAAGTTCTGGTCACACACACTCACGCATATGATCAACTTTTTGATACATTTACCAAG
CCCTTGCCAAAACCAGCCTTTGAACGGTGTCGTTCCAAGTTAGGCATTTATTCACCATGCCTAACTTGAGGGGGTGTATT
AAGCAAGGAAAATGCATAAATTTTCCCTTGAACTTGTCCCAAAAAGTCAGTTACACACTTAAACTATCATGACGACCTAT
TACACACCTAATCATATTCAAAATTATATTAATTCCCCCTTGTGAAGACAATCTCAATTTTTATGTGAGAAAATATTATA
CATGCGTTTTGACAACGGAAATAATATTATTTTATATTTTTTTAAAACCTTTTTCCCTTAATATTTTCTCAAACTTTCTC
AAAATAGTAATTTCTACTCTATGTGTTCTTCCTCCCCTCACTATACATCTCTTTATTTTTTAAATTCATTTCTTTTTCCT
TCTTCATAAGTAGAAGGGGAAAAGAGAAAATAGGAAGTAGTTAGACGATTGAAAAGTATAGGGATGTTGACGGCGGTGAT
ACGTGGTGGGTAACACCATTGTTGTCAGTGAAACAAATAAAAACTTTCAAATCTATAAAATTACTTTCAGATCTGCAATT
TCTTTTACAATATTGATAATTATGAATGAAATTAAGCATTTCATTTGTATTATTTGTGCATAATGAATAATCAAATATGT
TATTAATGGTGACTTGAGACAAAAATGATATTGTGGTGGTTGTAGGTGGTGTTCCGGCAAGAATAGAGAAGACAAAGATA
GACTAATCATTTTCTTTCTATTTCTTTTTAAAGTTCTTCGGTAGGGATTTGAAATGCTTCCATGGAAATAAAGTGAAGAA
CTAATTAATGGTGACAAAGAGAAGAACTGCTGAAGAAGAAGAAGTTGAAAGAAAGAAAAATGTAAAATATTTAAAAGAAA
TTGGAGGCCACCAATAAAAGAGAAAAAATAATAATTATTGATATAATTAATTTATTAGAAATTAGAATACTTAAATATAT
AATGACCAATAATATAGTGCCAGGTGTTCAAATTTATCATATTAACATCTTTTCCCTTCTTCTCACGCACCTTAAGGAAG
GCGAAGATATTTTCTCTGTCATGTCATTTTATAAGGGGGTATTAGTATCACTTTAAACAAGATCAGGTGTGTAATAGGTC
ATCAGGATAGTTAAAGTTTATTAATGACTTTTTAGGAAAAGTTTATGTGGGAATCTATGCCTTTTCTCTATTAAGCATTA
GTTACTGTAATTATTAGTTACATAAGAGTTAATGTTTTAGAGTATCAACAGAAGACTCCCCCTATTGTTTAGGAGTTGAT
GTTGTAGTTAGTTTCCTTGAGTTTAGCTGTAAGTTGTTCTTAGATGTAGTATTTAAAGTTTGGGTACTGAATGGATAAAA
TTATCTTTTCGACTACTTTTGTCTTTCTTATTTTATAAAATCAACTTTTATTGTTTCAAAAATTCCAAAACAGGAGAAAC
GGGGATAAAACCCAAACGAACGACCAGGTGACCGAATAGTCTGTTTCAGCAAGTCATAAATGACTTGTCATCGCTACATG
AACACTCTAAACGATGGAGAGAAGTTATACACACAGCTGACCTGGAGGGTCATTACAAAGATAAATAAAAATAAGAAGAG
GAAGAGGAGGAAGAGTAAAAATGGCAGAGAAAGAGGGAAAGAGGTGAAGATAGGTGGACCTTTCACTACGCAATTATTTT
AATTCCAAAGATGGCTATATTTAGTTAGCAAAAGTTTAGTGACATAGATGGTAAATATTTTCTTAATATAGAATATTTAT
AATACTTACACCCTTTTTAGTCCATAAAACCATCAGCCAATTTAAATTTCTAAAAAAAAATCTAAATACCTTAAATAACC
TTTATTTTCTAAATCAAATAGGGTTTAATTTCCCTGTACATCGGCGCCTCTTTTTGCTCTCTAATTTTCTTCCTTTTTTT
GAGAAAAAAATTATGAGCTTTATCAACTATTGATAGAGATTTTGTTCCATTTTTGTGAGAAGGTTTTCTAAATCACGTGA
AGCCTACAACTTACAAGTCTGTCCAAAAGCTTCCCCAATGTTCATGTTTTTCAGATTTCTTTGATCAATTTCTAAAAATC
CAATCATGGCCAAAATGGAAAAGCCCTAACTGTTTGCCTTGCGTTAAGAGTTCATTTGGAAAAAGTTTTCAGCCGCCTCT
TTCACCCATAAGCTTCATAACAATTTGTATGTTTCTTTTAGCTTTGTCCTTCTCTTTTTGCACTAGGTTTTACTTAGTTG
AGTTAGTCTTGCTTTCGTTCGCTAAAAGGGTGTAGATCCGAGGTCGAGATCCCTAGTTCGCTGCCCCGAAATAGGTCAGT
GACCTTTATCCCTTTATTTTTTATTCTACGAGATATAAACAGACTTTTGTTGTCAATTTGTTGTTAGATTCAATTTAGTT
GGTTTAGTATTTTTGGCTTAGTCGATCACTGATTCAAATATTTATCGTATGTGCACTGCTTTGTTGAAATCACGTATTAA
GTCATTTTCTTACCATTTCCTTATATTTGAAATCATGTTTTCAAAGATTTATGTTTATGTATAGCTTGTTGATTCTTTCT
CAAAACTTTGCCACTGCATCTTTGAATTATATGTCATGAAATTTATTTTTAAACTTCTAACTTGTAATGGTTTGAATATT
TTCAAGGAAACTAGCATGAATTTAGTGCTTAAAGGTCTTGTTTTAAATTTCTTGATGTACTATAATTTCTAACGTAGGTT
TATTTTTCTGCATAAGAACTATTCTACATGAGTAGTAGTAACAATTTTGAAAAGAAAGAGCATGTTAAATTTGAATATTC
ATTTAGAAGGCATGCCTTTGGGATTTTTTTTAATGGGTAGTCCTTTGAGTGTCAAGATCTAAGTCATGCATTAACAATAT
ATCTTATTTAATTAAAGTAGCGTGTTGTTTGTTTGGTCTGCAATTCTAACAAGTAGTGTGAGCAGATCTTTATAGCTATG
TTTATATGTTGAATAAGAATTAATCTTGTACTTTCTCTGTTTACAAATGACCTTTGCTTTAAATATTTCAACTTTCGTGA
ATTATTAGTTAAGAGTCATCTTCCCTAATCTTTAATTTCCTCTTTTATTTTACATGTACACCTTGGGAGAAAATTGGAGT
CTTCGTAAAAGACTCTCGCTATTGCGAGAAGTCTCCCTTTGAGACTCCATTGTACCTCTCATCCGAGCAATAAGAAATCT
ATATTCTATATTCTTAAATCATACGTGATAGTGAGAAAAGCAACCGACATGATTGGGGTGTCTATGACATTCTCTTTTCT
TGTCTTCCTTATTCCATATATCTACCCTTTTGTGATCTCGTTTTCATTATGTGTTTGAACGTATTTTCATGTTTTGGATT
ATATACTGAGGCTTATGTTTAACATAGGAATATTTGTAAATTTTTTTTAGTTAAACTACATGATATCTTGTCTAACTAAA
TGCTTAAGTTGGTATCAAAGTCTAATTTCTCAAATATTTCTTTAACCATAAGAAAATATTTTTCTAATGGCTTATTATTT
ACTCCTATATTTAAACAGCCATATTTTTAAACAAGTTAAATTTAATTTCATAGAAGAACTTGATTAAAAAGTGTTACTCT
ATCTCGATTAAGTATTAGAATGTCAAATATTCTAATTACAATAAGCAAATACATTAGTCCATATTTGGCTTTAAAAAAAG
GCCTTGAGTTAATCTTTATTCAATGCTAAAAAAGGACATGTCAAGTTACAACTTCATTTTTTTATAAACCCAAATCGAAA
AAAAATAATAGTTTCTTACAATTANNNNNNNNNNNNNNNNNNNNNNNNNNNNNNNNNNNNNNNNNNNNNNNNNNNNNNNN
NNNNNNNNNNNNNNNNNNNNNNNNNNNNNNNNNNNNNNNNNNNNNNNNNNNNNNNNNNNNNNNNNNNNNNNNNNNNNNNN
NNNNNNNNNNNNNNNNNNNNNNNNNNNNNNNNNNNNNNNNNNNNNNNNNNNNNNNNNNNNNNNNNNNNNNNNNNNNNNNN
NNNNNNNNNNNNNNNNNNNNNNNNNNNNNNNNNNNNNNNNNNNNNNNNNNNNNNNNNNNNNNNGTAGATCATTAATTGAA
GGTAATTTTAACATTACTTAGTTAACTATATAGGTGTCCTAATTCACCTTTAAAAAATAATTAGGTGGCGACTCCTTAAG
TTAATTATTTATGAATCACTAATATTTTGTACACTAGTTGAGAATAATTATAATGGGGTATAACACTCAGAATGTAGAAG
GCCACACCACCTCTGATCCCGAAGCTATCAAGGGAGTTCTCTAGAATATCTATCAAAGCTTAATTAAGGAAATTGAGGAA
CGAAGACCTCGCTTCACTATCCAAGACACAACCGTCATCTTCCCACAAGACTAGATATGGCTACAAAGAAATTTTGAAGA
AGAAGAAATATTCGAATCAATCAAATCCTTTGCTAGTTACAAGCCCCTGGACCTGATGATTTTTCAATTCTCTTTTACCC
GACCTTCTAGGATCTGATTAAGGAAGAGATTATGGAGACTATGCATTAATTTCACGAACATCAAGTTTTTGTGAAAAGCT
TAAACCAATTATGTGTCACTCATTCCTAAAAAGTCAGGTGCAACTCAACTTAGAGACTTCAAGTGTATCAGCCTGGTTGG
ATGTACAAAATTATGGCCAAAGCTCTGGTTGAAAGAATGAAGAAGGTGATAAATAACATGATAAATAGGAACCAAATGAC
ATTCATCAAGGGATGACATCTAATAGATGCATCCCTTATAGCAAGTTAATGTTTTGACACAAGAATCAAAGGCAAGGTGG
CTGGCCTAATGTGCAACTTAGACATTGAAAAAATGTTTAACCATGTCAATTGGAAGTATCTTCTTAGTATCCTTACTTAA
ATAGGATTTGCTGATAAATGGATAAAGTAGATAAGTTTTTGTATTAAAACTGTAAAGTTCTCCATTTGGTTTTTTCCCTT
CTGAAAGTGGTCTCATACAAGGGGATCCCTTTCCTCTTTATCATTGTCATGGAAGGTCTAAACAATATGATAAGTATTGC
ATTACAGAATAACTGGTTAAGAGGTTTCAAGATCAACAATGGAGGATTGGAGATATGCCGCCTACTTTATGCAAATGACA
CCCTAGTCTTTTGTAAGGTAAAACAACATAATATCTTATCTATCAGGGTAATACTGGTTGTATTTGAAGCTCTCTCTAGT
CTGAAGGTAAATTGGAGGAAAAGAAACCTATTTAGTATCAAAGAGGTGCCAACATTCAGACCTTAGTTGACATCCTTTGG
TATGGAATAGGCAACCTCCCTATTGCCTATCTAGGCATGCCCCTTAGGCAACAAACACAAAGAGTCGGAGATCTAGGATT
GCATTATAGAGAAGGCATCTAAGAAAATTTCACTGTGGAAAGCACATTATTTATCCCTAGGAGGAAAAGTTAATCATATA
TACTCTGTTTTAGACTTACTCCATACCTAGTGTATGTCTCTATTTCCCATCCCATCTAGGTGTGACCAAAAAGTTAAACA
AATTTAGAAGGGACTTCCTATGGAAAGGGAAAAAGGTAGGGGTTGCTACAACGTAGTGAAATGGGAAGTGATCAATTGAG
TAAGACACATGGTGGCCTGGGCATATGAAACCTAAAGATTTATAACACTTGTCTTATCATGAAGTGGCTATGGAGGTTTA
ATGAGAGGAAGAAACTCACTCGAAGGAGGTCATCTCTCACAAGTATGGCTAAGAGAGCCCTTGGGTCTCTAATGAGGTGA
ATAGTACCTATAGGGTTGGCTTCAGGAGATCAATCAGGTTCTTATGGACCAAACTACACATCAACACCAGGATTAGAGTT
GGGAATAGGCTCAGAATCGCATGGTGGGGACATATCTGGATAGTCCATTCCTCTCTTTAGGAGGCCTTTCTTGATCTTGT
ATCTTTAAGCAGCAATGCTACATCTAGTGTGGGTGATTTTTGGTCCTCCTAGGATGGAACATAATGTTTAGTAGACAACT
GAATGACTGGAGGTGGAAAGGGTATCAAGTTTATTAAATTTGTTTGAGACTTTCAAAAGAATAATAACTTATTTTGATTC
CCTGAAAAGGAAGCACTCAGAGGATGGCATCTTAGAACTAAGCGGTATACCAGAATTATACAAAGCATTTATTATATATA
AATGCTAGTAGAAGAAAATATAAGAAGAGACATACTAGTAGAAAGTTAAGAAAAATAAGAAGAAAATTAAACAAATTATA
TCCAGAATATAAACAACTCAATATCACAAAAACTGATAACGACAAATTAGATCAATTAATAGATAATATATCCAAAATAG
AATATAAATATATTCAATATTTAAAGATACAATTAATAACGAGAATAACGAATATAGACAAAAACTTACTGAAATAATTA
TAGCAAAAAGACAAGAATTGAGACATAGGCAAAATAGACTTAACAGTAATATATTTGCAGGAATTTGTAAAAAATCCATA
ATAGCACAGAGAAAAACTATTTCATATCTACAGATACAAATAGAAAACTTAGAATATAAACTACAACACAATTTATAAAT
GAATAAAGAAGAATACGCAATAGATGAAAAAATATATGAAAACTATGACGGATTAAAAATAAAGATAATATTTTCTAATC
TAGGAAGAAGATATAAG
>mtp_1203.scaffold_2
CTCGTTATTCATTGTATCTTTAATATTGAATACATTTATATTCTATTTTAGATATATTATCTATTAATTGATCTAGTTTG
TCTTTATCAGTTTTTGTGATATTGAGTTGTTTATATTCTGGATATAATTTGTTTAATTTTCTTCTTATTTTTCTTAACTT
CCTACTAGTATATCTCTTCTTATATTTCTTTAGTAATAAAGTTTAAAGTATATCAAGGAGATAAAAATATCACTATAGGA
ATAAAATGGTTAGAACAAGTAAAACCATATAATTTAGAAGACAAACAGTTAACAATAAATTATAATATTAAAAAGATAAT
AATAAAAAGAACTTTCTTATGATAAAAACATGAAAATATATATACCTGCAAAAATAATAATAGAAGGATATTACAACAGA
TATTATACACCAATGATAGACACAGGAGCAGAAGCTAACATATGTAAATACAATTGCTTACCAAAAAAAAAAGGGAAAAA
TTAAAAACACTGATAGTAGTAACAGGATTTAAAAATGAAGGAAGCATGATCAAATATAAGGCAAAAAATATAAAAATATA
AAAATACAAATATGGGATAAGATATTAACTATAGAAGAAATATATAATTTTGAATTGACCACAAAAGATATGCTATTAGG
AATGCCATTTTTAGAAAAATTATACCCACACATAATAACAAAAACACACTGGTGGTTCACAACACCATGTAAACAAAAAA
TAGGAGCAAAAAGAGTGAATAACAAAAAACGAAAAACAACAGAATGGATAAAAGGTAGTGAAAAAATTACACAAAAATTA
AAAAATTTAAAAGAAGAAGACCCTAACATAGAATTAATTATATTCTCTATAGATAAAGTAAAAATAATCCAAGATAAGTT
AGAATTATTATATAGTGAGGATCCTTTACAAGGATGGGAGAAATATAAAACAAAAGTAAAAATTGAGCTAATTGATAATA
ATAGTATAATAACCCAAAAACCATTAAAGTATAATTTTAATGATTTAACCGAATTCAAGATACATATAAATGAATTACTA
GAAAAATGATATATACAAGAAAGCAATAGTAAGCATACAAGCCCAACATTTATTGTAAATAAACATAGTGAACAAAAAAG
AGGAAAAAGTAGAATGGTTATTGACTATAGAAATTTAAACGCAAAAACTAAACCATATAATTACCCAATACCAAATAAAA
TATTAAAGATAAGACAAATACAAGGATATAATTACTTTAGTAAATTTGACTGCAAATCAGGATTTTACAACTTAAAATTA
AAAGAAGAATCTAGAAAACTTACAGCATTTGCGGTACCACAAAGATTTTATGAATGTAAAGTATTACCATTTGGATATAA
AAATGCCCCAGGTAGATATCAACACTTTATGGATAACTACTTTAAACAACTAGAAAATTGTATAGTATATATTGATGATA
TATTACTATATTCTTAAACCCAAGATGAACACAAAAGATTATTAGAAAAATTCATACATATTATAGAATATTCAGGCATA
AGCCTAAGTAAAAAGAAAGTAGACATAATGAAAAGCCAAATAGAATTCCTAGGAATACAGATAGATAAAAATGGAATAAA
TATGCAAACACATATAGTACAAAAAATAATTAACTCAAATGAACAACTAGACACAAAAAAGAAATTACAATCATTCTTAG
GACTAGTAAATCAAGTAAGAGAATACATACCAAAATTAGCAGAGAATTTAAAACCATTACAACAAAAATTAAAGAAAGAC
ATAGAATACCAGTTTGATAAAAAAGACCCAACACAAATACAAAAAGTAAAACTATATGTAAGAACCTACCTAAACTATAT
TTTCCGGATGAAAACAAAAAATTTACTTATATAGTAGAATAAGACGCCAGTGAAAAAAGTTATGGAGGAGTCTTAAAATA
CAGGTATGATAAAGAAAAAATAGAACATCATTATAGATATTATTAAGAAACATTTACTAATGCAGAAATAAGCTGGGAAA
TAAATAGAAAAGAATTATATTCAGTGTATAAATGTTTACTATCATTTGAACCATATATGTATATAACAAATTTATTATAA
GGACATATAACACACAAGTAAAATGGTGGCTAACAAGAAAATTACAAGATTCAGTAACTACAAAAGAAATGAGAAGATTG
GTATTAAATATATTAAATTTTACATTTACTATTGAAGTAATAAAAACTGACAAGAATGTTATTGCAGATTACTTATCAAG
ACAAAGCTACTCAAACTGAGAAAGAAAATACAATTGAAGAGATACTCAAAGCCATTACTACACTTTGTATCAAAGTGGAC
AGTATGGACAATGAGATACAAAAGCTAAAGACTAATGAAAATAATCTAAAGTCTAAAGCTAGTACAAGTTAGCAGCATGA
CTATAAAAATGTGGAGCTAAGTCGATCGAAAGACTTTAAAAATCCAGAGCTAAGAGGTGACGTTGGGAAACACCTTAAAA
CCCATAATGATTGTCTAAATATAGCTGCAGGTACAAGAAGACCAGTTATTGAAAAGCAACGAAATGCAAATCTAAATCAG
TTATTTGAAAAGCCATTTACACAAAAAACAAAAAACCCATTAACCATAGAACCACAAACTTCAACGTATGCAGATAGCCT
ATAACATGAGAAAAAGGTGTATAACCACATCACACGGACATACCTCAAAAATATATACAAAATACAGAGTTACCTAAACC
TCAATCCTAGATCTACCACTACAAAAGATCCAAACCAAGACTATATAACCCATAAATTACAAGGATACAATAAACTAATT
GCATAGCCAAAAACCAATGCTAACCTAGTTAAAACATGTTATAATTATGGATTAATAAGTACTGCATATACTTATGACGG
AGAAGAACTAAGTGGCATACCAGAATTATACAAAGCATTTATTATATACAAAAGAGTGACCAAAGGAAACTTATTTTATG
TAAAATTCTATACGGCAACAACAGAGATATTACATGAGGAGATAAAACCTCCTATTAAAGTTGTAAAGATAGGCATGACA
AAAGAGATGATAGTACCGAAAGATATTGGAGAACAACCAGAAATACCAAAAATTGAGATACCCAATTTCTATGCCAATAA
AAGAATAATTGGTATATCAACTATAATACAAGAACTAGCCAACAATATTTGAATGGAAATGCTATATGGAGTTACTATTC
CAAAGATCAATTAATGATTTATGCCAACTCAAGGGAACTAAGAAAATCAGATATGGATGAAGTTCAGAAATGGATTTTAT
CATTATTAAAACCAGAAGAAAGACCTACAACAAGAGCATTAAAGGCATGATTTATTTCTTCAGACCTATTAACCAGATAT
TGTAAGCTAATTGGACACAAATATCCTGACCATATATGTTCAAAATGTAATGGAGAAGACAATGTGATTCCCGATGTCCA
GCTAGAATAAAGTCAAAGAGATATGAAGACAAAGAAGATAGGGACAAATATGATAAAGACAACTAAAGAGATAAGGCAAA
GAAGACATATTTGGCCAAAAAAGCCAAAAGCAAATAGTATAAAGTGAATAGCACTATGTAAAGGAGCATTATTGTAAATT
ATTAGGTACATTATTTTTCGTCTTATTGTAAGAAAGTTAGTAGAGTAGAAATAATTTATGTAAATTAGTCAACAAGTGTA
GGGTAATATACATTATTAAAGTAGGTGCATATTAAAGTGGTAGGTAGTAGTGGTGTGCGTTATGTGGACAAGTGTAAAGA
GTAGGTGAGGTAATGTGGACAAGTGTAAGGTAGTAGGTATGGTAGGTGTGCACTATTAAAGTAGTGTGCAGATAAATATA
AGTACAGTAGCTATAGGATAGGATTTCCTTTCTATATAAAGGAATGTACATGTAACATAAAAAGTAAGCCTTCAATAAAC
GAAGCAAGCTTCCATAAAAACACTCTCTCAAATATTTAAAATATTCATACTTAAAAGATAATAGAGCAACCCTCAGATAC
CATAGACAAGCAATAGGCAAAGATATATTGTTCAACAAATATGCAAAACTAATTTCATATATTCCTGAATATCATATATA
TGATTGAATAAATTTATGTTAGTTATTATGTATTAGAATTATTTGAATCATGATCTCTAGTTTATTAGCACACTGGAAAC
AAGGAGAAAACTTCTATACTATGCCATCCTAATGTTGAAATCGGTAGGCAAGAAAAGCCGTTTAGGGGAGTATACAAAGT
TGAGGCGCTGATAAGAAGGAAGTATCCGCTAAAGTACGATGCTAGTGGTGACAGGAGAACATGATAAACAGATAATCTAG
TTCATAATGATCTAATATGAATTTAATCAATTATGGATATGATAGGAAGGAATAATTGAAAATAAAAAACCTGCATAATA
ACGAACATGACTACATACATGCATGATGAAATAATAAAAAACTATGAAACTTTAATCTTATATATACTTAAAGATATAGA
GATAATTGAATTAAGAAGAATCATATGAGAAAAAATATTTAATGATGACGAATAAGAAGATATACTACACCAACAATGGT
ATGAAATAGACCTACATGATCTAGACCTCGAGAGAATAGAATTATGTGACTAAGAAATAGATTCAGATTAAAATGAACTA
CGAATATTTACAATATTGGACAGAAGCTATGGAAAATATAAAACTGCTAGAAGAATTAATTGAGAATAATTTATATATAT
TTACCTAAGAACCCAAGATATGTTATATCTAGAATACATCATAAATAATATTAAAGAAATAACAAGATTAAAACCTCTAA
CAAAATAATATTATAATAAAATCTTTACTGAAAATTAATATAAGAACGATGAAGTCCGCACCCCCAAAAAGTGGTAATAG
TCAGATTAACACAACTATCAGAAGAATATTACAATAAGTATTATTACATTTTACCATGAATTCCGCACCGCATATATACT
TTCAATTTCTTTTCCCGAACGATTTTATGCAAAATAATAAGAGAGGTAGAAATATATTTATTTTTTATCTGTAAATTAGG
TAGCTTCCTCATTATGCCTACTAATATACTTTAGTTATATTCACATATTTAAAAAATACAAATATATTATATAAATTCTC
ATAAAAACTGTGAACATATTTTAATAAAAAATAGAGATGTGACATTATCTCATTGTCAAAAATTTCAATGGATACTTGAA
AAAGTTATTCTGTTTAATTAATTTTATCTTCCACGCGTTTTTCGATTGTAACATTTGTTTTTGGCTACTTAATTTCGAAT
CAACCATCTATTTCTCAAACTAAAAGTTAATGTCACGATCCGACCCATCGGCAGTGCGGGCACCACTCTAACACCTAAGT
AGTAGAACACTCATATCCCAATAGTTAAACATGAAGAAAATTTAAAGAAAACATAGATAAATATAATAATATGATTTTAA
AAATAATATCCTTAGACACACTTTTAGTTAAAACTTGTAAAGTAACTTAACAACTCCCAAGAATCTAGTCTAAACAGGTA
CAAGAGCTACTAAGAGTATAACTGGGCAAGATAAATAAAAGACATAGCTCCCACCATGCGGAAGGAAGAATAGAAGCGGC
AGGAGAATTTCTTCGTCTTCACCTAATGAAACATCACCAATCTGCATCCAGACTATGTTAAAAAGACATAACAAGAGTAG
TATCAGTACAAACACACGTACTGGTAGGCATCATCGGTCAATCTGATGCCCACCGCATAATATAAGGAAACAACTAGTAC
AATTATGCAATAAACTCCTCGTCTCTCCACTTCTTCCCTCTCTTAAAATACCTCCAAGTTACACCAGTACTCTGATTACT
AACCACCTTTTTGATCCACCTACTTACTAGGTTCTTGATCATAGCCTAACCGTTCTAACACATTAACGAATCCCCAATTA
CATCTACTAACATTCCAACTAACCACTCACGTTGTGCCCTTACTACCTCATCACATTACTCAATCATGGTCACATAGTAC
ACTGCATCAACTTCCTTACCACTAAACCCAATTACTTTACTCCAAGTGAAATCCACTTAAGCACTTACTTTACGTACACT
ACCTCTACTTCTTGCCATTATGACACACGAACAACCCTTGCTATCCATTACTTGCCCCTTGAATACTCTACCCTTCCACT
ATACCCAACGGGATTGCTCATCACGAAGAACCATGAATATAAGCTGTCATAACCTATACCTCTAAGTGCAACATATATAA
GCCAATACAATAATATAATCACATGCATATACGGAACATATACAATATCATCAACATGAGGAATAACAACCAATTTTACA
TTCCTCGACCTACACAATTAAGCAAATCATTGGTCCTCTCATGGAACCCAAACCCAAGCAGTGAGCATACCGAAATGTGG
TACTTGATCCAATAATTATGCTGGAACGTAGCAACCGATTCAAGTTAGTTATGCCGGAACGTGGCAACCGATCCAAGTTA
GTTATGCCAGAATGTGGCAACCGATCCATTCAACATACCACAATCACAATCACAAGTATATCCTCAAAATCATATAAAAC
AATTCATGATTCATGGCGTTCTTCATTCATATATCCTTATTTACAACAAGTGTGATCAACAATGCAATATTCGTATACCT
ACACGTATCACAATGAAGCAAGAACAACATACATCACTAAATCGTAGAATCATCACCCTCACAATGGATTATTCACCAAC
GCACATCATGCAAACTTTAATTCGACCATACTTGATGTTTGCGTAATCAATGACACAACTTCCGATGCAAGTTTCTACGA
TCGTGCAATAGTATAATAACCCAACCAAGGGTTGGGGTCGTGTCCCAAGGGAGTGATTTCGAGAATTAATAGAAAAATAA
AATTAGTTCTAACTAGTCGTAGCTAAAGACATTAACGACTAAAAACATTGTAAATCAAAGGGGAGGTGACACAAAAGTAT
CAAATATCAAATGGGGTTTTGTCATAAGTAGCTAAAGCAACAAAAATAACAAGAAAATCAGGTATGGGAAAAAGTTATTG
GGGTGTGACCGCAATACAAGTTGAGATAAATCTTTGGGTACATGCTTTCGATAGGAAATTTGCAAGATAATAGTGACTAG
GCTAAGCTTTAGATGGAAATAAGTTCTCTCTCTCGAGCAACTTACCCTGTTTCAAATGGGTTCCTCTCGGACACCCATTT
GTCGCATGAAGGCCAGCCTACGCCTTACCCCACTCACTCTCTCGAGCTGAGTGTTAGGATATGAGACTAGGTCTCACCCT
CCCGGGCTAAACCTCATGTCGACCCACTCCTTAGGCCATCAGTCTAGCGATCTTGGTTTCACGACCTCTCTCTCAAGCAA
GCCGAAAACACATGGGTGGTTATGTATTTGCAAATACAAATCCATTAAATTAAACCACAACCACTAGGTGAAATCACCAT
TAAAATACATCTAACCTATCAGCAAGCAAAACCCAACAATAATATTAACACATATTTGCTAAATCACACCCCAAGAGTGG
GGGGTTTTAGCCACACATCAAGAAATAAGAAATTATACCTAAAATGATAGAGAAATCAAATGGGTATAAGAAATTAAACC
TTAATATAAGAAAAGGAAGAAGAATGGAGACGACCCAGTTCCAATTTAGGGAAAATGAACTCCTTCTCTCTTCAAGTCTC
CCACAAAACCCTCTCCAAACTTGAGAGAAAATAAAAGTACTAAAATTATATTAAGAGTCTAATAATATTTTCTCTATAAC
TCTCAACGAGTATTTATAATTTTCAAAAATATGTGCTGCGACGGATCATTCGGCGACATTAGTCAGAATCGCCGATCAAC
TCGGCGATTCGCCCTTTGGTGTAGTTCTTCGCTGTCTTGCACCATCCTTCGGCATCGTCATGCTCTAGGTCATTGGGCGA
TATAGTACTGCTTCACGAAACTGCTCGGTAATGCGCCGACTGCTCCCTTGTTCCGCCGACTTGATCCTTTCTTTCAGGCT
CAGCACACTGGAACAAAAGGCGAAGTGAGACTCTTTGGCAATTCGCCAAGTGGACTCGGTGATCCTCAGACCTTCATTTT
CTCGTTCTTTTCAGGCATTTCGTTCCTTTTTGCGAAGTAGTGTCCATGCTTTCCTTCAATCTTTGAATACCTGAAACTTA
AGAGTTTTCATCAGATATTGAGATAAAATAACCATTTGAGGACACAATTTATATTAAAATATAGCCCTAAATGAGTCCAA
TTTGTGGACTCATCAACACCCCTAACTTAAAGTTTTGCCTGTCCTTAAGCAAACTTGAGTTCAGCTGATCACAAAGGGTG
TCTCAAATAGTGCTACACAAGACTCAATCACGAATGTACACAACAAGACTCAAGTTACTCATGCAAAGATCAATTGTGTA
CTCAAAGATTCAAGTTGTGACACACCATTACCAAAGATTCTCATGCTCGCAATACTTGCTACTTGGTGCAAGTTTAAGCT
TAACAAAAAGTATCTAAATGCCCTCACATAGAGAATGATTCCATATTCACACATAGAGGTTAATCAATTCAAGATCAGGA
ATCAGATGCAACACTCACACTAAAAAAGAGGAACACGATGCATGTTTTCACCCATAGGTTTGCCCTTATTTTCCAATTGA
CTTTCGATTTGGCTTACTCAAGATAAAAAAGGTCTTTTCAAGGCTTGAAATGGGGCTGAGTGATTTGTATGGTCATTTAG
GCTCAGTGGCTTCTTCTTCCTCGTGAGATGTGGTGTTCTCAAAACGTCCTTTTCCTTTCCCCTATCCCCTTTTCTTCTAG
TGCTTCTAAGTCATCCTTTTATTCACTCTCTATGTATTGCTTGGAAACCCAATTCCTTTTGCACTTTTTATTCCACAACT
TTTTTTTTCTTTATAAGGGTTTCCATTTTGTCTTGCAATACCATGGGTTAAGGGATACTTTTCTTGCACTTCTTGACTTC
TCTTTTTCCTTTTCACCGCACCCCTAGCATAGGCTTTTAGCCTAAGTTGGGTTTTCACTAAACTACAAATCAAGAGGATT
ATAGGTAGTGGGTCAAGTAAGGTCTAAGGTTCATCAAGGTTCTTCCAAAGAAAGGTAAGGCTCAAAGGGCGTTCAAAAGA
GTTTCACACGCTCACGGGTAAGCCACAAAAGAGGTATATGTCAAATTTGGCTCACAATCTTTAAAGTTGCCTAAGATCAT
TTCAAGAGCACACCTTTCTAAATCAATCAGACTAACGGGGCAAATTCTGGGTTTATTCATGCATGGTTAAAAGTAAGCTA
ATCACACAAGGCATCGACACTTAAGTCAAACAAGACTACACACTTTCGCTAGTGTGCAACGGTCATTACAAGAGAATCAA
TTCGATAAATGGCTAATCATAACGAGATGCAAAGAGTTCACATATTGTCTATGCAACTTCATTTGGTCTCGTCGTAGCCG
TGCATTCATTTTTGTTCGATTGATAGCACTATTCAAGTCATCAGTATTGATTGGAACTGAGACTTAAATTTTGCAAAAGA
ACAACCACTTTCAACACATGAGAGGTGGCAAAATTTTTTGAAAAATGAATTTTTTTGGGAAGGGTCAAAATCATTTTGAA
ATTTAAAATAAAATGGAGCTATGAGCTCAAACGTCCACAGAAAGTAGTATTTAATATAATTAAAAATAGAACAACCCAAA
TATATACAAAGCATGAACACAAACAACACACAAAAGGTGAGCCTAAACCCACCACAAATAAAAGAAATTTGTCCTCAAAT
ACAATTAACACAAAATTTGAAAGGCAAAATAAAGAAAGACAGGGAGGGAGGTAAAGAAGAATCCTGTTTACGCAGTCATT
CCATCTGTCTGGGCATCAATGCTGAAAAAATAATTACGGGTATTAAGGAACTAACCCTTTGTACTGATTGAAATACTACC
GAGAAGCTAAGGGCAATTGCAATCCAAATCCGCACACAAACCAATGAATCAAAATACTCTAGAAGTGCAAGAAATATAAA
GCTATAGTGCAGGTGTGGGTTTTGAACAGATAAAAAGAATGAGGGAAGGTGAATGAAGTTAAAATTTTTAAACCTTTGGC
TTGCAAAATTTGTTTACTCGACGACGTTAGTTAAACTCGCCAACTCACTCGGTGGAACGCCGACTGTTTGGTTTCTCCGT
CGAAGTTTACAAAACCTCTGGTTTACGGGGGTCCACATGGTGGTTTCCATCGAGATTGCCGACTTGGTTGGTGATTCGCC
AATGATATTCAACACTCACCGAGTTTTACAGACTCTAATGTTGACGATGTCTAGAGTCAAACGGCGGATAAGGTTGGATT
CGCTGACCCTTTCGGTGACTCGCCGAATGGATTCATCACTTGCCTATCTGTACTTTTTGTTCACTCTTCATACTTCCATC
TGCACAATCAATACACCATTATTTTATCAAAGAAAAAGAAACTAATACATGGTTTTGGGTTGCCTCCCAAACAACGCCTT
AGTTAATGTCGTGGCACGACGCCGTAGTGCCTTCAGGCATCTTTCAAATACTCCACTTCAACCAAATAAATCTCTTGACA
ATCCCCAAAATATAATTTCAAACGTTGACCGTTCACTTTAAATAGAGGTCCTTCCTGACCTTCCATTTCTATGGAACCAT
TGGTGAACACTCGTGTTACTCTAAAAGGTCCTGACCATTTGGATTTGAGCTTTCCGGGAAATAGTCTAAGTCGAGATTTG
TATAACAAAACCCAATCTCTTACCTTGAAGTCCCGCTTGAGTATTCAAGCATCATGCCGTTTCTTTATCTTCTCCTTGTA
AATGGCTGAACTTTCATACGATCTGAGTCTAAATTCATCCAGTTTGTTCAACTGTTCTACCCTCTCCCTTGAAGTGTTTG
ACCAGTTCAAATTTAAGGCCTTCAATGCCCACAATGCCTTGTGTTCTAGCTCGACGGGCAAATGACAAGCCTTACCATAA
ACCAACTGATATGGAGACATACCGATAGGTGTCTTATAAGCAGTTTGGTATGCCCATAGTGCATCATTGAGTTTCCTAGA
CCAGTCAATTCTGTTGGCATTAACTGTCTTGGCCAGGATGCTTTTGATTTCTCGATTTGACACTTCGACTTGACCACTTG
TTTGGGGATGATATGGGGTTGCTACCTTGTGTTTCATCCCATATTTGCTTAGTGCCATTGAAAACCACTTATTGCAAAAG
TGAGACTCCCCATCGCTAATGATCGCCCTAGGAGTGCCAAATCTTGCGAAAATGTAGTATTTCAGAAATTGGACAACACT
TTTTCCTTCGTTGTTTGGAAGGATGATGGCCTCTACCCATTTGGAGACATAATCTACGGTCACCAGGATATATTTATTTC
CAAATGAGCTTACAAATGGGCCATGAAATCGATCCCCCATACATTGAATAACTCGATTTCCAAAATAGGAGTGAGAGGCA
ACCCATGCCTTCTAGACACTCCACCTTGTTGCTGACATTGTGAGCATTTCTTTGCAAATTCATGTGCATCTTTGTATAGG
GACGGCCAGTAATAAACACTTTGGAGGACTTTAGTGGCAGTGTGAATACCACTGTGGTGACCTCCTATTGGAGATGCATG
GCAAACATGGAGAATTTTTACCATTTCCTCTTCTGGAACACAACTCTTGATAACATGGTCAGCACATTCTCGAAACAAGT
AAGGTTCATCCCAAAAGTATCTTTTAACATCAAACAAGAATCTCTTTTGTTGGTAAAAGGTTAGCTTATCAAGTATCAAT
CCACTCACAATGTAGTTTGCAAAGGCTGCATACCACAGTGTAGGTTTGAGAGATATAGCAAATACCTGTTCATCGGGAAA
TGAATCATCTATGTCGATCTCATGCTCGACATCTTCCCTTCCTTCCAACCTCGATAAGTGGTTGGCCACTTAATTTTCGC
AGCCTCTTCAATATTTTACTTCAAAATCAAACTCTTGTAGTAGTAGCACCCACCTTATTAATCTTGATTTTGCATCTTTC
TTCGCCATTAAGTAACGAAGTGCATCATGATTAGTGTTTACTATTACTTTGGTTCCAAGCAAGTATGCCCGAAACTTTTC
AAATGCATAGACCACTGCGAGCAACTCCTGTTTAGTGATCATATAATTTCGTTGGGCACTATTCAAAGTTTTGCTCGCGT
AGTAAATTGGGTGAAATAATTTGTTGCGCTTTTTCCCCAACACTACTCCCAATGCCATTCCACTAGCATCACACATTACT
TCGAAAGATTCAGACCAATTAGGACTGCCGATAATCGGGGTAGATACTAATTTTTCCTTCAAACACTTAAAATGCGACCA
TACAAGCATCATCAAAATGGAACTTCACTTCCTTCTCAAGGAGTTTTCATAGTGGATGTGCAATCTTTGAGAAGTCTTTA
ATGAACCTTCGGTAGAAACCTGCATGACCCAAGAAGCTGCGAACACCCTTCATTGAAATTGGTGGGGGTAATTTCTCAAT
GACCTCAATTTTTGCCTTGTCAACCTCTAGCCCCTTTTGTGACACCTTATGCCCAAGAACAATACCTTCCTTCACCATAA
AGTGACATTTTTCCCAATTGAGAACCAGATTCGTAGCCACGCATCTTTATAGCACCTATCCTAAGTGTGTCAAGCATTCC
TCAAACATGTCCCCTACGACTGAGAAGTCATCCATGTATACCTCTATAGAGCCTTCGACCATATCCACAAAAATAGACAA
CATGCAATGCTGGAATATTGCCGGGGCATTACACAGCCCGAATGGCATCCTTTTGAATGCAAAAGTTCCATCAGGGCAGG
TAAAAGTGGTTTTCTCTTGGTCTTCCGGCGTAATAGAGATTTGACTGTAACTGAAATACCTATCTAAAAAGCAATACCAC
CCCCTTTTTGATAACTGGTCAAGCATCTGGTCCATAAAGGGCATTGGGAAGTGGTCCTTTTCGGTCCATGAGTTAAGCTT
CCGATAATCCATGCATACTCTCCACCCAATCACTGGTCTTGTCGGCACAAGTTCTCCTTTCACATTTGGGACTACGGGTA
TACCTCTTTTTTTTGGTACACATTGCACCGGACTTACCCACTTACTATCCACAATAGGGTAGATCACTTCCGCATCTAGC
CACTTGATAATCTCCTTTTTCACCACCTCTTGCATTGGAGGGTTCAATCTCCGTTGATGCTATACACTGGGTTTACATTC
ACTGTCAAGCTGAATCTTGTGGGTACAGATGCTAGGAGGAATTCCTAGTATATCTTCTATTGTCTATCCAATATCTTTGA
TATGCTTCTGCAATACTTTAATGAGCAATTTCACCTGTCTTTCAAGCAAATCAGCTGCGATAATCACTAGTAAAGTATTA
TTGGCTCCTAAGAAAGCATATTTTAGATGAAAGGGTAGGGCTTTTAACTCTAGGTTCGGTGGTTCTTCTGTTGATGACTT
TGCAGAAGGACTTTCTCTGTTTTTCAGGTCGATATCCAACTTGATTGGATTCCTTGAATACTCTCCTAATCCTGATAAGG
CAACCACCACTTCCTCATATCCTTGAACTTCGAATTCCTCATAATTGGCAAGTACAGATTCAAGGGGTTCATTCTTGCAC
ATTAAATGGCTCACACTTGCCACTGCTTCATCTATAACATCCTCAGTGGACACCACATGGATGTTACTTGGTTGCTTCAT
GGATTTGCAGTTATTGAAGGTCACCTCATCATCGTTCACATGAAACTTCAATTTTCCTCCTTCGACATCTACTAATGCTC
TTCCAGTAGCTAAGAATGACCTTCCCAAAATAATGAGGCTTTCAGCATCAATCTCATAATCCAGAATCACAAAATTAGCT
GGAAAGATGAACCGATCTACTTTTACCAATATGTCATGAAGTATCCCTACGGGGTGTTTGATTGATCGATCAGCCATAAG
GAGTCTCATTGTGGTTACCTTTGGTTCACCCAAACAAAGTTGCTTGAATATTGCATAGTGCCATCAAGTTAATGCTTGCT
CCTAAATCGCACAAAACTTTAGCAAATTGGAGCATGACAATTGTGCATGGGATTGTGAATGCCCTAGGATCTTCTCTTTT
GGTGATTGACTCATTTGTCATAATTACGCTGCAACTATGGGGTACCTCGATCGTTTCATACTCCAAGCTCCTTCTTTTTG
TAATAAGCTCTTTCATGAATTTGGCATATCCCGGCATTTCTAACAATGCTTCCACTAGAGGTGGGTTAATTGATAGATTC
TTGAATACTGACAATTTTTTTTTGAACTTCTCATCTTCATTTTTCTTTTTCAAACATTGAGGAAATAGTGGAGGTATTCT
GGGTAAAGGGTGCGTGACTTTTGGAATATGAACATGTTGCTCTGCATCCTCTTGTGGTTCTTTGGCAAGGTTTTGTGGAA
TATGCAATTCTCGTTCCTCTGTACCCTGGCTCTCTTCTTACATTCGAGGGTCCTCATCTTCTATCACATTCCCTTTTTCC
ATCTTTCCACTACGGGTGACCACAACCAGCCCTCTTTCATTAGCTTCCATCAGTGTCCTGGATGTTAATTGAACTGATAA
TAGACTCAATTGACCTTCTAGTGTTCTGATGGCATCAACATGCGAATTCACTTTACTGTTTAGTGATGAAAAGTTATCTC
TCATTCCTTTTAGCAGATCATCAGAGCCCTCAACTTTATCAAGTATGTGTGACAATAGATCATTTACCTGAGGACTACTT
GCGCTCCCTTTTGATTTTGGGCTTTCACTCAATTGGGTACGGTCTTCCTCATGGTCATCTTGCTCAGCCCAATCATGGCA
ATATCTCCTTGGTTATTCACTCCTATAATGGTTCCAACCTTGATTTCTGCCCTGCTGTTGATGGCATGGGTGGAAACCCT
CCTCATATCTTGTGGAGTTCCAACCTTGATTCTCCCCCGATCTCAAGTATCCGGATGAAGAACCCCCCTTAATTCTTTGG
GAGTTCCAACCTTGATTCTCCCCCAGTCTTACGTAACCTGAAGGAGAACCCTCCTCAACTCGAAATACTCCATATGTCCC
CTTCATGTGCTCGTGTATCACTTCCATTTGAGACAATATCTTCTTGATGTTTTCGTCCCTTTCCCTTTCTTTATCGAGTT
GTTCTTGTGTTAATCCGAAGCACAGTGGGGAAACTTGGTAATCTTTTGTGTACTGATGCTTATTGTGACCAACGACACTA
ACCTACAGTATGAGTGTCTATGATCGCCGATAGTATAGTAACCCAACTAAAGGTTGGGGTCGTGTCCCAAGGGAGTGGTT
TTGAGAATTGATAGAAAAATAAAATTAAGCTCTAACTAGTTGTAGCTAAAGACATTAACGAACAAAATCATGGTAAATTA
AAAGGGGGGTGACATGAAAGTGTCAAATACCAATTTGGAGGGTTTGTCACAAGTAGTAAAAATAGCAAAAATTAACAAAA
AAAATCAAGTATGGGGAAATGTTCTTGGGTTGTGACCACAATACAAGTTGAGATAAGTAGTTGCGTACATTATTTTGAGA
GGAAATTTGTAAGATAATAGTGACTAGGCTAAGCTTTAGATGGAAATAAGTTCCCTCTCGGGCAACTTACCCCGTTTCAA
ATGCGTTCCTCTCGTACACCCATTTGCCGCATGAAGACCATCCTACGCCTTACCCCACTCACTCTCTCGAGCTGAGTGTT
AGGATATGGGACTAGGGCTAAACCTCATGTCGACCCATTGCTTTGGCCATCAGTCTAGTGGTCTTGGTTTCGCGACCTCC
CTCTCGGGCAAGCCGAAAACGCATGGGTGGATTTGTATTTATAACTACAAACCCTTTAGATTAAACCACAACCACTAGGT
GAAATCACTATTAAACTACATCTAAGCTATCATCAAGCAAGACCCAACAATAATATCAACACATATTTGCTAAATCACAC
CCCAAGAATAGGGGATTTTAGCCACACATCAAGAAATAACAAAATACACCTAAAATGATAGTAAAATCAAATGGGTATAA
GAAATTAAACCTTTATTTAAGCAAAGGAAGAAGAATGGAGAAGACCTACTTCCAACTTGGGGAAGATGAAATACTTCTTT
CTTCCAGTCTCCCAAAAACCCACTCCAAACTTTAGAGAAAAAATATCCAAAAAGTACTATACTTGTCACGACCCGGGATA
ACCCCCTAGTCGTAACCGGCGTACTCGACCTCGAAGAGGTCTAATACAAGCCTCTTAGCATTCATTCATCGCATAGACAC
TAAAACCATAGAGAATTAAAAACTTTCTTTACCAAGAAAACATTTCATAAAAAAAAACAATAGCAAGCGGAAGACTTTCT
AGACTTTATACATGATGTCTCAAACCATCTAATACTTTAGAGTACAAAATTCGGGACTAATCCCGTACACAACTTAAACA
AAACTAAAAAGACATAAAAGAACATATTGGGTATTGTCCTCGAATCTATGAGGACTCACCAAGTCTTCATCTTCAACACT
TAGAAACCTATCAAAGCCATGACATGTCATCTTCTCCAAATCCCTACACTTTAGTCCAAAAAGGGAAAGAAAGGGGTTAG
CACAATTAAGTACTAAGTATGGAGACCATGCAAAAACATGCCAAAAAGGACATTTTCAAGAAAGTAAATGCTTTTCATAT
CATTTGATAAAACCTTTCATTTACAAGTATAAGAGACATAATGCAATTCAACATTAACATATAAGACCATAGCCAACCAT
ACATATACTCAACATATGTCCATATACAACCCATGCTTAACTTTAAAAGAACACATGTCATTTCATTACCATAAGACCTC
TACCTAATATAACCTTAAGACACACTTGAGTGAGACAAGAAGTGACCGCCCATACAACCTCTTCAAGCACACTTAAGTGT
TCCCCAAGATTACCTTAGATAAGGACATTTCCTTTACAACATAACATCAATAGACCAACATTCTTTAAGAAACCATTTTG
GAGACATTCAAGCACATAAGGGGACTTTCACATAATAGTCGTTAGACTTAGGGAACTCACTTTAGAATCTTCAAAGCCTA
CTCGTGCCATGTGTAGATAGCATCCCATACTACTACCTACACGTTGTAGAACCTATCCAATAACTAGAGTGCACATCCCA
CATGATGGGAATAGGCATAACCGACATAGACCATACTAGCTAGGTATGGAATTCGGAGTCTATCCTACTCCGTGGAGGTT
GTTCTACTTGCCAAAGGTAGAACTAGTAAGCAACCCATGTAGGCACATGGTTTAAGGGATGTCCAAGGAAGTTCATTGTG
CCTAATCTCATACTCAACTAGGCCACCTTCCTAACCACATCCACTCGGTGCTAGCCTTGTTTCCCATAGAGTATTCAATC
ACATATGTACTTAGAGAAGGTTCCTTTTCTAGTTCAACCAACTCATAGTACCTCTTCCCAAGAAAGGCCCCATTTCTTAG
TCATGGCCAATCAAGGTTCATAAGGATAGCTCATTAAATCCCCCTGGAAGGGTGCCTTAAGCCTGCCGGTCCAAGGTTCA
TCATTTCACACATGAAAAGGGCTACCACCATTAGGTCTACCGATTTCATGGTTTTACATTTACTTAGGAAAGCTAGACTT
ATGAAAGGGCACCATTTCTTAGTTTTTGCCGATTCAAGTCTTGGCCTAGAATTCCTCTTTTAGTATTTATAGAAAGGGCA
CCATTTCTTAGTTTTGCCCATTTCACACATTCATGCATTCAAGACTTTAAGTAACAAGGAGGGACACTTTAGTCTACCAA
CCAAGTCACAACATTTTCATTTAAGGATACTTCATAAACCAACATCATTTCATATATACATCATGAGAAGTCATACTTTA
ACTCACAATGCTATCCACTTTACATAGGATCATCACAAGATCACATAAAACTCATTCACACCATTCCTTCACATATAGCT
TCACATAAAGCTCATTCACATCATTCCTTCACATATAGTTTCACATAAAACTCATTCACATCATTCCTTCACATATAGCT
TCACATAAAACTCATTCACATCATTCCTTCACATATAGTTTCACATAAAACTCTACATATAGCCTCATATGTGTATAATA
ATACAACAATATAATAACATTCACATAATGCCCTTCATGGCCTCAATTCACAATAATATAACAAATAACCACCTCCACCA
AAGGTGGATCAAACCAACCAATAACAATTATATCAATACTAAGAGATTAAGCCATCTTACCATTTTCCAAAGCCATAACC
AACATTACTCAATTCCCTACTAATTCAACATTTTTCATAAAATAGGTCAACTTACCCTTTTCCAAAGCCACAATCACCAT
TCCTCAACTCTCCAATAATTCACAATAGATAAGCATAGATAATAATAGAAATCAACTATTCAACTCCATTTAAGCATAAT
TCTATCATCATTCAATCATAAACAATAACCCCACTTCATAAGCCAACTTTTGGAAATTTGCAAAGACATGGGTTCATGGA
ATTTCCTTTCTTAAAACCATCAATAATAACATAAATCATCATTAAAAACATTTAATGCAAGAACCCATGCTAGAATTCAA
AATTAGGATTTTGAGTTTTGAACAACTTTTGAAATCTTTTGGATTGACTCTTTGATTGAAGAAGAAATCAAAGATGAAGA
GTCCCCATACCTTAATCTTCAAGAACCAAACGAAATTGGTGAAGAAATCAATAGCCACCATCCACCCTAGCTCCATCTTT
CACCTTGAGCTTCCTTGGGGTTTTGAGAGAGTTTTTGAGAGAGGGAAATATTTTTTTGGGATGGGAATGAACTAATGGTA
TCTAGGAAATAATATATGCCCTTTTAAAAAAAATGGTCCAACACCTTAGAAAAAAAATCAGGCGGGTGAACAGTAACCAC
GCATTCTGGAAATTGCCATTTCCTACCGGACAGATTTTACGAAAATGGACATAACTTCTTCGTCCGAACTCCGAATGAGG
TGAAACGAAGTGCGTTAGGTAGCTAACTCAAAGGGCTTTCCATGGATATGTTATGGGCCACCCAATTATTTGTGTGCTAG
GAGATATGACCCTCCAAAGTAGACCCTCGAAAAAGGCTTCACTTGGAAATTTCAGATTTTGATACGGTTGCTCTAAAATT
TGGGTTAGACCCATTTCCCACTCAATTTGACCCCCTAAACAAGAATATGAAGTCGGATTTTCGAAAAACGAAATGGATCT
TTTTATATACAGCTAAACAAGTTTCCGAAGCACATTTTAAGAACTTTTTGGGTCAAATTCAATTATAACCATTTCATTAA
GTTCTCGACTCCAAACTCACATGTGAGGCTCTAGTTTCACTCTATCATTTTCCGAGTCGTTACAATACTATTCTGGAAAT
TAAAATAAAAGTTCGGCTCCTTAAAATTAATAATAAGTTTGATATTTATAGACTTAAGAAAATAATGCTGGCGGATCTTT
CGGCGAAGTTAGTCGATGCAGCCGAATGACTTGGCGACTCGCCCTTCTTCTGTTTCATCGCTGTTTCATGCTTGCCTTCA
ACATCTTCACGTTCTGGACCATTGGGCGGTATAGTACTGGGTCGCGGAACTATTCGGCGAAGCACCGATTACTCCTTTTA
TCGCCTTTTTGATCCTCTTCCTTCAGGGCATCGCATACTGGAACAAAAGGCGGAGTCTATCCTTTCGGTGAATCGCCAAA
GGTTCTTGGCGATGCTCATGCTTCAGCTTCTTCGTTCTTTTCAACCTTTTTGCGCTTAAGTGTCCATGCTTCCACTAAAA
CTTCAAATACCTGAAACTTAAGAGTTTTCATCAGATATTGAGACAAAAAAGCATTTGAGGACACTATTTCTATCAAAATA
ATGCCCTAAATGAGTCCAATTTGTGGACTCATCAACACCCCCAACTTAAACTTTTGCTTGTCCTCAAGCAAACTCAAGTT
CAGCCATTCAAAAAAGGTGTCTCAAACAGTGCTACACAAGACTCAATCATGAGCATACACAACAAGATTCAAATTACTTA
TGCAAATATCAACTATGCACTCAAAGATTCAAATTGTGACACACCATTACCAGAGATTCTCATGCTTGCAATACTTGCTA
CTTGTGCGAGTTCAAGCTCGACAAAAAGTATCTAAATGCCCTCACATGAAGAATGATTCCATATTCGCATACAAAGGTTA
ATCAATTCAAGATCAGGAATCAGATGCAACGCTCACACTCAAAAAGAGGAACACAATGCATGCTTTCACCCATAGGGTTA
CCCTTATTTTCCAATCGACTTTTGATTCGGCTTATGCAAGATAGAAAAGGTCTTTCTAAGGCTTGTAATGGGGATGAGTT
CATAGGTATGATCATTTAGGCTCAATGGCTCCTTCCTCATGGGATGTGGTATTGTCAAGGCATTCCCTTCTCCTCCTTTA
TCAATTCTTTTTCTAATTCTTCTAAGTCGCCTGTTTATTCACCTTCATGGCTTGCTTGGAAAACCGATTCCTTCGTACCT
TATTTCACAGTTTTTTTCTTTTTGAATTGAAGGGGTTTCCACTTATGCAATCCCATGGGTTTGGGGGGACTTTTTGTTGC
ACTTTTTGGCTTCTCCTTCTCTTTTTTACCACACCCCCAACTTAGGCTTTTGGCCTAAGTTGGCTATTTACTAAATCACA
AATTAAGAGGATTGTAGGTAGTGGGTCAAGTAAGGTTTAGGGTTCATCAAGGTTCTTCCAAAGAAAGATAAGGCTCAAAG
GTTGTTCAATAGAGTTTCACTCACTCACGAGTAGGCCACAAAAGAGGTATATGTCAAATTTGTCTCACCATCTTTAAATT
TGCCTAAGATCATTTCAAGAGGACACCTTTCTAAATCAATCAGACTACCATGGAAAATTCTAGGTTTATTCATGCATGGT
TGAAAGCAAGCTAATCACACAAGGCATCGTCACTTAAGTCAAACAAGACTACACACTTTCGCTAGTGTGCAACGGTCATT
ACAAGAGAATCAATTCGATAAATGGCTAATCACAACGAGTTCATATATTGTCTATGCAACTTCATTTGGCCTCGTTATAA
CTATACATTCATGTTCTTTCAATTGAGAGCACTATTCAAGTCATCGGTATTGATCGAAACCGATACTTAAATTCTTGCAA
ATGAATAGCCACATTCAACTCACGAGGGGTGGCAAAAATGTGCGAAAAATTCAAATTTTTTCGGAAGGGTCAAAATCATG
TAGCATTTAAAATTAAACGGAACCACGAGCTCAAACATCCACAGAAAAGCAGTGTAAACAAAATTATAAACATAATAACC
CAAATATATACAAAACACGAATGGGCCTCACCCTACCACAAATAAAAAGCAATTTGTCCTCAAATGCAGGTAATACAGAA
TCAAGAGGCAAGATAAAGAAAGATAGAGAGGGAGGTGAAGAGGGGATCCTGGTTAATAGGTTGTTCCATCTGTCTGGACA
TTGATGCTTTGGCTCGCAAAAATCCTCCACTTGGCGACGTTAGTCAAGCTGGGTAACTCATTTGGTGGAACGTTGACTGT
GTGTTTATTCGCCGAAGGTTACAGAATCGCTGCTATATGAGGGTTCCAACGGCGAATTCTATCATGGTCGCCGAAATGAT
CGGAGATTCGCCAATGATTTCCAACTGTCACTGGGTTTTACATACTATGAATTTTGAAGATATCTTGAGTCAAATGGCAG
AATAGAATGGATCGTCTAATTCTTCAGCAATTCGTCAACTGGAACAGTTGCTCGCCCTTCTGCACCTTTTGATCGCCTTC
CACACTTTAGTCTGTAAAACTAGCACACTATTATTTAATCAATACGCAAAATAGAAGATAACAAAGGGTTATGGGTTGCC
TCCCAAACAGCGCCTTAGTTAACGTTATGGCATGACACAAGTCAAAGACTACTCTTCATCCTCAGAATCACCCATGGTGT
AGTTAGGTGAGTCCTCGGCGAATGGTGGGTATTGACCTATCATCAAATGGTTTATCTGAGCATCTTACAGCTGAATTGTC
ATGGAGTTTACGGTGGTCGTTTCATTAAGCATTTCAATGTTGTCTTTCATGTTATTCAACTTCTTGTCTTATTCTTCGAG
TTTTTGCTGAATGATTGAAAGGGCATCATCTTTTTGCACACTCCCATGCTTCTTTCCATGTTTGCACTCTCGAAGGGGGA
AGTCCTTCTCCCTCTCTTGGGGTTGTTCTTCCAATCCAATGACCCGTTTAGATAAGACATCTACTTGTGCCACCAATTTG
TCCCATTCATATTTCTTTTGAGTTTCTTTACCGGCTTCGACCATATTGTCACGTAGTTTTGCGACAACTTCGTAGGGTTG
GTTTAGCATTCCGCCTTCAAAAAGATGCTCAACTCTGTTTCTATTTTCAGGTTCGAGACCCCGATAGAAGCAATCCAACA
GTGTCTTATCAGTCATTCCATGGGATGAGCATGTTTGTAATATTGCTTTGAACCACAGCCACATTTTTGGATTTTTTTCC
CCTCCTGCTTGTTAGAATGTCAGTAGATTATCCCTAATGTTCAATAGTTTCAGGAGAGGATGATCTGTGTGACACCCATA
GTGATTATCCATTCTTGTTTCCCTGCTCTGATCTCCGGACAAGAAAAACAAAACTACAACTAAAATTAGTAAGGCTAAAC
TAAGAAAACTCAAGAGTTCTACTTACCTAGGAATTTCGAAATAACACCACTCCCCGGCAGCGGCGCCATTTTGATGCTTA
TCGTGACCAACGACACTAACCTATGGTATGAGTGTCTACGATCGTCGATAGTATAGTAACCCAACTAAAGGTTGGGGTCG
TGTCCCAAGGGAGTGGTTTTGTGAATAGATAGGAAAATAAAATTAAGCTCTAACTAGTTGTAGCTAAAGACATTAATGAA
CAAAAACATGGTTAATTAAAAGGGGGTGACACGAAAGTGACAAATATCAATTTGGGGGTTTTGTCACAAGCAGTAAAAAT
AGCAAAAATTAACAAAAAAAATCAAGTATGGGGAAATGTTCTTGGGGTGTGACCGCAATACAAGTTGAGATAAGTAGTTG
GGTACATGCTTTTGAGAGGAAATTTGTAAGATAATAGTGACTAGGCTAAGCTTTAGATGGAAATAAGTTCCCACTCGGGC
AACTTACCCCGTTTCAAATGCGTTCCTAACGGACACCCATTTATTGCATGAAGACCAGCCTACGCCTTACCCCACTCACT
CTCTCGAGCTGAGTGTTACGATATGGGACTAGGGCTCACCCTCTCGGGCTGGACCTCATGTCGACCCACTCTCTAGGCCA
TTAGTCTAGTGGTCTTGCTTTCGCGACCGCTCTCTCGGGCAAGATGAAAACACATGGGTGACTTTGTATTTGCAACTACA
AACTCTTTAGATTAAACCATAACCACTAGGTGAAATCACCATTAAACTACATCTAACCTGTCATCAAGCAAGACTCAAAT
AATAATATCAACACATATTTGTTGAATCACACCCCAAGAATGGGGGTTTATAGCCACACTAAGAAATAAAAAAATACACC
TAAAATGCTAGTAAAAGCAAATGGGTATAAGAAATTAAACCTTGATTTGAGCAAAAGAAGAAGAATGGAGAAGACACATT
CCAACTTGGGGAAGATGAAATCTTTCTTTCTTCAAGTCTCCCAAAACCTCTCTCCAAACTTGAGAGAAAAATTATCCAAA
AAGTACTATTCTATTCTGGAAATTTAAATAAAAGTTTGACTCCTTAAAATTAATAATAAGTTTGGTATTTATAGACTTTA
GAAAATAGCGCTGGCGGATCTTTCGGCGAAGTTAGTCTATGCCACCAAATGACTGGCGACTTGCCCTTCTTCTGTTTCAT
CGCCGTTTCACGCTTGCCTTCAACATCTTCACGTTCTGGACCATTGGGCGGTATATTACTGCATTACGAAACTATTCGGC
GTAGCGCTGACTGCTCTTTTCATTGCCTTTTTGATCCTCTTCCTTCAGGGCTTCACATACTGGAGCAAAGGGCGGAGTCT
GTCCTTTCGAGAAATCGCCAAAGGTTCTTGGCAATGCTCATGCTTCAGCTTTTTCGTTCTTTTCATCCTTTTTGTTCCTT
TTTGCGCCTAAGTGTCCACGCTTCCACTAAAACTTCAAATACCTGAAACTTAAGAATTTTCATCAGATATTGAGACAAAA
TAAGCATTCGAGGACACTATTTCTATCAAAATAAAGCCCTAAATGAGTCCAATTTGTGGACTCATCAACACCCCCAACTT
AAACTTTTGCTTGTCGTCAAGCAAACTCAAGTTCAGCCGTTCAAAAAGGGTGTCTCAAACAATTCTACACAAGACTCAAT
CAAGAACATACACAATAAGATTCAATTTACTTATTCAAAGATCAACTGTGCACTCAAAGATTCAAATTGTTACACACTAT
TACCATAGATTCTCATGCTCGCAATACTTGCTACTTGTGCGAGTTCAACCTCGACAAAATGTATCTAAATGCCCTCAAAT
GAAGAATGATTCCATAGTCACATAGAGAGGTTAATCAATTCAAGATCAGGAATCAGATGTAACGCTCACACTCAAAAAGA
GGAACACAATGCATGCTTTCACCCATAGGTTTGCCCTTATTTTCTAATCGACTTTTGATTCAGCTTACTCAACATAAAAA
AGGTCTTTCTATAGTTTGTAATGGGGATGAGTGCAAAGGTATGGTCATTTTGGCTCAATGGCTCCTTCCTCGTGGGATAT
GGTATTCTCAAGACATTCCCTTCTCCTCCTTTATCAATTCTATTTCTAATGCTTCTAAGTTACCTGTTTATTCACCTTCA
TGGCTTGCTTGGAAACCCTATTTCCTTCGTACCTTATTCCACAATTTTTTTTCTTTTTTTTCTTTGAATTGAAGGGGTTT
CCACTTATGCAATCCTATGGGTTGGGGGACTTTTTCTTGCACTTCTTGACTTCTCCTTTTCCTTTTTACCACACCCCCAA
CTTAGGATTTTGGCCTAAGTTGGCTATTCACTAAATCACAAATTAAGAGGATTGTAGGTAGTGGGTCAAGTAAGGTTTAA
GGTTCATCAAGGTTCTTCCAAAGAAAGGTATGGCTCAAAGGGTGTTCAAAAGAGTTTCACACACTCACGGGTAGGCCACA
AAAGAGGTATATGTCAAAATTGGCTCACAATCTTTAAATTTTCCTAAGATCATTTCAAGAGGACACCTTTCTAAATCAAT
CTGACTAACAGGGCAAATTCTAGGTTTATTCATGCATGGTTCAAAGCAAGCTAATCACACAAGGCATCAACATTTAAGTC
AAACAAGACTACACTCTTTCGCTAGTGTGCAACGGTCATTACAAGAGAATTAATTTGATAAATGGCTAATCACAATGAGA
TGCAACGAGTTCACATATTGTCTATGCATCGTCATAGCCATGCATTCATGTTCGTTCAATTGAGAGCACTATTTAAGTCA
TCGGTATTGATCGAAACCGAGACTTAAATTCTTGCAAAAGAACAACCACATTCAACTCACGAGGGGTGGCAAAAATGTGC
AAAAAATTCAAATTTTTTTGAAAGGGTCAAAATCCTTTTGTAATTAAAAGTAAACGAAGCCACAAGCTCAAACATCCACA
GAAAACCAGTGTAAACACAATTATAAACAAAACAACCCAAATATATACAAAACACGAATGAGCCTCGCCCCACCACAAAT
AAAAAGCAATTTGTCCTCAAATGCAGGTAATACGAAATCAAGAGCCAAGATAAAGAAAGATAGAGAGGGAGGTGAAGAGG
GGATCCTGGTTAATAGGTTGTTCCATCTGTCTGGACATTGATGCTTTGGCTTGCAAAAACCGTCCACTTGGAGACATTAG
TCAAGCTGGGTAGCTCATTCAACGGAACGCTGACTGTGGGTTTATCCGCCGAATATTACAGAATCACTGCTATACGAGGG
TTCCAACGATGAATTCTATCATGGTCGCTGAAATTATCAACGATTCGCTAATAATTTCCAACTGTTGCCGAGTTTTACAT
ACTCCAGATTTTGAAGATATCTTGAGTCAAACGGTGGAATAGAATGGATTGCCAGATTCTTAAGTGATTCGCCAACTAGA
ACTGTTGCTCGCCCTTTTGCACCTTTTGATCGCCTTCCACACTTTAGTCTGTAAAACTAGCACATTATTATTTAATCAAT
ACACAAAATAGAAGATAACAAAGGGTTTTGGGTTGCCTACCAAACAACGCCTTAGTTAACGTCGTGGCACGACGTAAGTC
AAAGACTACTCTTCATCCTCGAAATCACCCATGGTGTAGTTAGGTGAGTCCTCGGCGAATGGTGGGTATTGACCTATCAT
CAAATGGTTTATCTGTGCTTCTTGCAGCTAAATTGTCATGGAGTTTGCGGTGGTCGTTTCATTTAGCATTTCAATGTTGT
CTTTCATGTCATTCAACTTCTTGTCTTGTTCTTCAATTTTTTGCTGAATGATTGAAAGGGCATCATCTTTTTGCACACTC
CCATGCTTCTTTCCATGTTTGCACTCTCGAAGAGGGAAGTCCTTCTCCCTCTCCCGAGCTTGTTCTTTCAATCCAATCAC
CCGTTTAGATAAGGCATCTACTTGCACCACCAATTTGTCCCATTCGTATTTCTTTTGAGTTTCTTTGCCGGCTTCGACCA
TATTGTCAAGTAGTGTTGCGACAACTTCATATGTTTGGTTTAGCATTCTTCCTTCAAAAAGATGCTCAGTTCTGCTTCTA
TTTTCGGGTTCGAGACCCCGATAGAAGCAATCCAACAGTGTCTTATCAGTCATTCCATGGGATGAGCATGTTTGTAATAT
TGCTTTGAGCAGCAGCCACATTTTTGGAATTGTTTCCTCTCCTGCTTGTTTGAATGTCAGTAGATTATCCCTGAGGTTCA
ATAGTTTCAGGAGTGGATGATCTGTGTGAAACCCATAGTGATTATCCATTCTTGTTTCCCTGCTCTGATCTCCAGACAAG
AAAAACAAAACTACAACTAAAATTAGTAAGGCTAAACTAAGAAAACTCAAGAATTCTACTTAACTAGGAATTTCGAAATA
ACACCACTCCCCGGCAGCGGCGCCATTTTGATGCTTATCGTGACCAACGACACTAACCTACGGTATGAGTGTCTACGATC
GTCGATAGTATAGTAACCCAACTAAAGGTTGGGGTTGTGTACCAAGGAAGTGGTTTTTAGAATTTATAGAAAAATAAAAT
TAAGCTCTAACTAGTCGTAGCTAAAGGCATTAACGAACAAAAATATGGTAAATTAAAAAGGGCTGACACGAAAGTGACAA
ATATCAATTTGGGGGGTTTGTCACAAGTAGTAAAAATAGCAAAAATTAACAAAAAAAATCAAGTATGGGGAAATGTTCTT
GGGGTGTGACCGCAATACAAGTTGAGATATGTAGTTGGGTACATGCTTTTGAGAGGAAATTTGTAAGATAATAGTGACTA
GGCTAAGCTTTAGATGGAAATAAGTTCCCTCTCGGGCAACTTACCCCCTTTCAAATGCGTTCCTCTCGGACAACCATTTA
TTGCATGAAGACCAGCCTACGCCTTACCCCACTCACTCTCTCGAGCTGAGTGTTAGGATATGGGACTAGGGCTCACCCTT
TCGGGCTGAACCTCATGTTGACCCACTCCTTAGGCCATCAGTATAGTGGTATTGGTTTCGCGACCTCCCTCTCGGGCAAG
CCGAAAACACATGGGTGACTTTGTATTTGCAACTTTAAACCCTTTAGATTAAACCATAACCACTAGGTGAAATCACCATT
AAACTACATCTAAGCTATCAGCAAGCAAGACCCAGCAATAATATCAACACATATTTTCTAAATCACACCCCAAGAATGGG
GTTTTTTGCCACACATCAAGAAATAACAAAATACACCTAAAATGATAGTAAAATGTAATGGGTATAAGAAATTAAACTTT
GATGTAAGTAAAGGAAGAAGAATGGAGAAGACCCACTTCCAACTTGGAGAAGATGAAATCCTTCTTTCTCAAGTCTCCCA
AAAACTCTCTCCAAACTTGATAGAAAAAATATCCAAAAAGTACTATTCTATTGTGGAAATTAAAATAAAAGTTTGACTCC
TTAAAATTAATAATAAGTTCGGTATTTATAGAGTTCAGAAAATTGTGCTGGCGGATCTTTCGACGAANNNNNNNNNNNNN
NNNNNNNNNNNNNNNNNNNNNNNNNNNNNNNNNNNTTCTTCTGTTTCATCGCCGTTTCATGCTTGCCTTCAGCATCTTCA
TGTTCTGGACCAGTGGGCGGTATAGTACTGCATCGCGAAACTATTCGGCGAAACACCGACCACCTTTCATCGCATTTTTG
ATCATTTTCCTTCAGGGCTTCGTATACTAGAACAAAGGGTGGAGTCTGTCCTTTCGGGGAATCACCAAAGGTTCTTGGCG
ATGCTCATGCTTCAACTTCTTCATTCTTTTAAGCCTTTTTGTTCCTTTTTGCACCTAAGTTTCCATGCTTCCACTAAAAC
TTCAAATACCTGCAACTTAAGATTTTTCATCAGATATTAAGACAAAATAAGCATTGGAGGAAACTATTTCTATCAAAATA
AAGCCCTAAATGAGTCCAATTTGTGGACTCATCATGTGCCATGCTTGATTAACTCTAGTCATGCCATCTAGGAGAAATGA
GGCTACTTGAAATAATTGTAACATTATTCATCCTTGAACCAGCTGATCAACTATCCCTTTATTCACCGAATCTAGACTGT
GGTAAAAATATTGGAGCAATAACTCACTCGACAGTCCATGCGTTGGACATTTTTGCAAAATTCTGTTAAATCGTGTCTAA
GACTCGTGAATTGGTTCCCCTCAATTTCATCATTTTTGATGAAGGGAAGAATCTTTCATGAAAAGCCGTAACCAACTCTT
CCCATAACTTTATGGGGTTCTTTGGAAACTCGATTAACCACTTAGTGGCTTCCCCAGTTAATGATAATGGAAATAAACGC
AGCCGTATGCATTCTTGTGATAGATTCTTGAATGACAGAGGGGGTGGGGTGCACACTTCTATGAAGCTTCGTATATCTTC
ATACGAATCTTCATTCTCTAACCCTCCATATAAACCTCTTGAATGTATGAGATGGATTGTTGTGCTAGTAACTTCAAATG
TTGCATTTCCGTTTGCTTGTGGCATGCAACTTGCATCCATCTCACTTAGTTGGGCAGGGTTGTAGACACTACTAATATCA
TCACTATCGTCTCGATGAAAAGCATTACTCGCTGGGTTGCTTGCTTGGCAACTATTTTCGTCGTACACACTCATATGGCT
GTTGAAACACACAATTGCTCAAAACAAAACTGAAAATTAGGTAAGGTAGACTACAACTAAGAAGAACAAAGATTTTACTA
ATTTAAGAACTCTCAAATAACACCACCCCCAGCAGCGACACCATTTTGATGTTTGCGTAATCAACGACACAACTTTCGAT
GCAAGTGTCTACGATCGTGCAATAGTATAATAACTGATCTTAGGCATATTTATATGCCCAATTACTACAAATTAACCATC
TTTAACGTAATTTTTAGGACATTCACTAATATAACTATCATATTTTGGCTTAAGATTGCAATGATTGCATACTAACATGC
ACGATTAGCAATTTTGTGGGTTCCTAAGGGAAGTGATTGAGTCAAGGAAGAAAAAGGAGTTAGAGATAAAAAGCGACGCC
AGGAGCAAAGATCAGGCGCGGCGCCCCAGCACCACTGGCGCAGGCCAGGCGTGACGCGCCAGGAAGGGTTTTACTGGGGC
TACATTTAGGCGCACTGGCAGCACGGCGCGCCAGCCTTCTAGGTGCGAATTGGGCGCGATGCCCCAGTCTTTGCGGAGTT
TTGGCGAAAGTTGATTTAAAAAAGACTCCTAGTTGAAGTAGAATTCGACTCTATTATTCCTAACTATTATAAATAGACCC
TTAGGACTCCATTGTTAGGGTTCGACTTTTATTTTGTGTGCAAGAGCAAGTATCTATGTTTGTAATAAGGTTTGATCTTA
TAACTCTTCTATTTTCTGAGAAATTGCATGAACAATTGTATTTTGTGGTTTTCTAATAGGATGAATGGCTAAACGCCCTA
GTTCTGAGGCTGTAGCTACGAATGAATTGTTGATTATTAAGGGCTTTATGAATTAATTCTTAGTTGTCATTATGGGTTAC
TTTTATATTCTTGTTTTAGTATTTCTTGACTGACCATATATAGATAAATCTAGTGTTTAACCTTAAAATCGGGAGAGGAG
AGGTTAGATAGACCAGAGGATATAGAGAGCTTGATCGACCCGTTAAGTCAAGGTGACTTGTGTTCAGGAGTGACGCCCGG
ACGAACAACTCGCTTGGTTACGAAATAGGATGAAATATAAATGCTCGCCAATTAGTCTATTTATCCCCGCTCAACGATGT
AGTTAGGTAGCTAATTGGGGTAGGCGACGAGAGGTGTATAGCCCGACTCATATAATTAACCCTATAAACCAGTAACTTGA
CAACTGAAATTAGTTCTATGCCAATAATATGATACATGATATTCAGTATATGCTGCAGCCCTGGAATTGCTTTTAACTTG
CTTGAAACATAATATTAAAGTCGTTCACAATTAGTTACTTTCATTTAGTTCATAATTAGTAGTAGTTAACAATCAATCAT
CAACCCTTGAAAATGTTACTTTTACTTTTATTTGTAGAATTAAGTATCAATTATAAATTAATCATAAGTCCCTTGGGAAC
GATAACTCGTTTCTTCAAGAATCTATTTTACTTGCTCGACCACGTACACTTGCGTGTACACTAGGGAGCAACAAGTTTTT
GGTGCCACTGTCGGAGACTTAGAAATTAATTCATATTCAATCTTCTTAAGTCTACAATTAGATTATTTAGATATTAATTA
CTTGATGTTAGCTTGTTTTATGTAGGCACTTGATTTTCAGGTCTGGCTCGAAAAGGAGATCTTGTTGAACCTTACAACGA
ACCTGAAAGAGTTCTACGACAGCGCAGAAAAATGAATCTAGGGTGAGGAGAATTGGGTTTGGGTATACCGAAAATCATTG
ATAATGAGAATCAAGACAACTTGATTAACCCAGAAAACGTGAATAACCAAAGGAACCCGAATAACTAGGGAGCACCGCCT
GTCGTACCCACAAGACCAGTCCGTGATGTGGTAGTCCCACTCACAGACAATTTGGCATCTAGATTAGGAAACCTCCACTG
GGGGGTAGATTTGAACTAAAGCTGAGCATGGTACAAATCCTCCATTCTAATGGGCAATTCACTGGTCTCCCCCATGAGGA
TCCTCAAGTCCATCTTAGGACTTTCATAACATTACCAATACATATATTCCAATTGGAGTCTCATGAGACTATGTAAGGTC
GACTTTGTTCCCATACTCATTGTTAGGAGCTGCAAGGCGTTGGTTAGACTCTGAGCCACCAAACTCCATCATTACTTGGG
ATGATCTAGCAAAGAAGTTCTTGAGTCGATTTTTCCCATCCAAGAAAACCGCCAAGCTGAGGGGTGAGATAATAAACTTT
GTTCAAAAGAAAGGGGAGGACATGTACCAAGCATGGGCGCTTTTCATACAAATGTTGAATGCTTGCCCACACCATATGCA
AACCAATGAGGTACTTGCTCACACTTTCTTTGAGGGTTTAGAATATAATGCTCGTGCTCTTCTTAATAGTGCAACAGGTG
GACAAGCCCTATCCATAACAAGTGAAGAGTTATTCACTTTACTCGATAAACTTTCTGAAGGGAACCAAGGGTATGAGGGG
GAAATGTTTAGAACCCTAACCCGAAAGGCTGCAGGGATCTTAGATGTAGACCAAGCTACTGCCATAAATGCCAAATTAGA
TGCAATGCAACATAACATTACATTTCAATTTAAACAAATGGATCTAAATCAGGCTCTGGTAAACGTAGTACAACAGGTAG
CAAATTGGTGTGAGGTATGTGGTAGTGGAACTCATGAAACCGAGCAATGTGAGGCAAACTCGGATTCCGTAAACTATGTG
GGTAATGCGCAAAGGGGTGGAGTGCAACAAAATTATGGTAACACTTACAACCCTAGTTGGAAGAACCATCCTAACTTTTC
ATGGGGTGGGAACCAAAACCAAAATCAGGTCCAAGGGGTTAACCAATACCATTCTCAAGGGGCTGGGCAACAATACTACA
ATCCTAACCAAGGCTCAAATTCTAGTGCACCAAAAGGGGGGGATGACCAATGGAGAGTTACTCCAAAAGCTCATGACTGA
AATAGGGACCAAATTAAATGCTAGAATAGATAAGCAGGATGAGAACATTAGAAACATCCAGATGTCCCAAATGAGTTTAG
AGAAACAAGTTGCGCAAGTGGCTAATTCTTTGAACTTGCGTCCCCAAGGTGGGCTGCCCGGTGATACTGAGCCCAACCCA
AAGCAATTGCATGCGGTAAGTACTAGAAGTAGGCTACAATTAGAGGAACTAGCTCCAAAGAAGAGAGACATTGAGGTAAG
TAACAAAGGAAAGAAGGTGGAAGAGGTAGTAAAAAGCTCCAATGTTGAGGTACCCCTTCCTCAAAAGAAATTACCACCTC
TATTTTCATAAAGGCTGAAAAAGCAGAATGAAGATGAATGCTTTGGTAAGTTTTTCTCTCTCCTTAAACAGGTTCACATT
AATATACCTTTGGTTGACATTTTGCAGGGTATCCCGAAGTAGGCCAAATATGTGAAGGACATTGTGGCTAGCAAGAGGAG
GCTTATAGAATATGAAACTGTAGCACTTACTAAGGAGTGCAGCTCAAGGATTCAAAACAGGCTACCCAAAAAGTTAAAAG
ATCCGGGTAGTGTTACTGTGCAGATTACAATTGGGCAAAGTGTTCATGCCCAGGGGTTGTGTGATTTGGGGGCAAGTATA
AATTTGATGCTCTTATCTTTGTATCTAAATCTTGGGTTGGGTAGTCCAAAATGAACCACTGTTATTCTCCAACTTGCTGA
TAGATCCATTGCTAAGCCAGAGGGGGTGGTAGAAGATGTGTTAGTACAAGTAGGTTCATTGATTTTTCCAATGGATTTTG
TGGTCTTAGACTTTGAACCCGATCCTGAAGTTCCATTCATTTTGGGACGTCCTTTCTTGGCCACGGGTAGGGCATTGATT
GATGTAGCAACTGGTCAATTAACCATGAGAGCACATGATAAGGTAGAGGTATTTAATGTTTATCGCGCTCTAAAATTGCC
TTCTATTTATGAAGNNNNNNNNNNNNNNNNNNNNNNNNNNNNNNNNNNNNNNNNNNNNNNNNNNNNNNNNNNNNNNNNNN
NNNNNNNNNNNNNNNNNNNNNNNNNNNNNNNNNNNNNNNNNNNNNNNNNNNNNNNNNNNNNAAAGCGGAGAGTGGAACCA
TTAGAGCGTGAGTTAGGTACACCACCCAAACCCTCCATTGAGGAAGCCCTAAAACTGGAACTGAAAACACTGCCGGCCCA
CCTCAGGTATGCATTTTTGGGTACTAATGAAACTTTTCCTGTTATACTTTCTGCAGAGTTGTCTGAAATACAGGTTGGAG
CGGCATTGAGGAGCTTACAGCAGAGAAAGAAAGCTATTGGATGGAAGATGACTGACATCCATGGGATTAGTACGACATTA
TGTATGCACAGAATCTACATGGAAGAGGATCACAAACCAAGTGCACAACACCAATGTCGACTAAATCGTTTGATGAAAAA
AGTGGTGAGAAAAGAGGTAATAAAGTGGCTAGATGCTGGAATTGTGTACCCAATCTCTGATAGTAAGTGGGTAAGGAACG
TAAAGAATGAGTTGATTCCTACTAGAACAATGACCAGGTGGAGAATTTGCATGGATTACTGAAAACTAAATGATGCTACC
CGAAAAGATCACTACCCCATTCCCTTCATTGATCAGATGCTTGACCGACTAGAAGGGCAGGAGTACTATTGTTTCTTGGA
TGGGTATTCCGGTTACAACCAGATCTTGATTGCACCCGAGGATCAGGAAAAGACGACATTCACTTGTCCTTATGGTACCT
ATACTTTCAAACGCATGCTATTCGGACTTTGCAATGCACCAACGACTTTTCGAAGGTGTATGATGGCCATTTTTCATGAT
ATGGTGGAAGACTTTGTAGAGGTGTTCATGGATGATTTCTCCGTCTTTGGGAAGTCTTTTGAGGTATGTCTCCAGAATCT
TGATAAAGTACTTGCTAAATGTGAGGACACTAACTTAGTTCTAAACTAGGAAAAACGTCATTTTTTGGTTAGAGAAGGGA
TAGTGCTAGGACACAAGGTGTCTAAATTTGGGTTGGAGGTTGATAAGGCTAAGGTAGAAGTTATTGAGAAATTGCCCCCT
CCCATTTCTGTAAAAGGGGTGCGTAGTTTTCTTGGTCATGCATGATTTTATAGGTGCTTCATCAAGGATTTTTCCAAGAT
TGCAAGACCTATGTGCAGTATTTTGGAAAATGAGGTAAAATTTGACTTTGATGAGATGTGCTTGAAAACTTTTGAAATGT
TGAAGAGGAACTTAATTGAGGCTCCCATTTTAATTGCTCCTGACTGGGAATTACCGTTTGAACTCATGTGTGATACAAGT
GACGTAGTAGTGGGTGCAGTGTTGGGACAAAGAAAGAATAAAATGTTCCATTCGATCTATTGTGCAAGCAAGACCCTTGA
CTCTACACAAGCTAATTACACAGTGACTGAGAAGGAGATACTGGCTCTAGTGTTCGCCTTCGACAAGTTCAGATCATATT
TGGTAGGTACTAAAGTGATTGTTTTTACTAACCATGCATCTATTAGGTACCTATTCAACAAGAAGGATGCTAAACCAAGG
CTGGTTCGATGGATATTGCTTCTCCAAGAATTTGACCTTGAGATCAAAGATAGGAAAGGTACTGAGAATCAGATAGCAGA
TCATTTATCTAGGTTGGAGGATTTTTCACATGTGAATGAAGGTGAGAAAATTTGGGAAGAGTTTCCGGATGAACAATTGA
TGGCATTAGATATCTCTCAAGTCCCATGGTATGCAGACATTGTGAATTTGATGGTAAGTGGAGAGTATCCTCCTGGTGCA
ACCACCCAACAAAAGAAAAAACTCAATCATGATGCTAAGTTCTATATCTGGGATGAACTATACTTGTTCAAGCAAGGTGT
GGACCGGGTAGTGAGAAGATGCATTCCGGAGTCTGAGATTCACAAAGTGCTCAAAAGTTGTCATGCTAGCCCATATGGAG
GTCACCATGGAGGAGAGCGCACTAGTCATAAGGTACTACAATCTGGTTTCTTTTGGCCCTCGTTATTTAAAGATTCTATT
GCTTTTGTGAAGGGTTGTGATAAATGCCAAAGGTTGGGTACTATTTCAAGAAGACATGAGATGCCGCTAAGTAACATTTT
TGAGGTGGAAATCTTTGATGTGTGGGGTATTGACTTCATGGGTCCCTTCCCGCCATCTAGTGGAAACCAATACATTCTTG
TGGGTGTTGATTATGTGAGTAAATGGGTTTAGGCTGTCACTCTTCCGTCGAATGATTCAAGGGTGGTGATAAAGATCATC
AAGAAACACATATTCACTCGCTTTGGCACTCCAAGAGCAATCAAAAGTGATAGAGGTAAGCATTTCATGTTATTCCGCGG
AAAACTAAGGTCGAAGTGGAGTGGGCCTTTTGAAGTGGTCAGAATGACACAACATGGGNNNNNNNNNNNNNNNNNNNNNN
NNNNNNNNNNNNNNNNNNNNNNNNNNNNGGGCAAAGGGTGAAACACTACTTTGGTGTGGACTCGGATTGTGATCGGGAGG
CTCTTGATCTCAATGATGAATGATCCAAGCTACGTCGTACCGTGACGTTAAATCAAGCGCTACACGGGAGGCAACTCATG
AATGATATGTAATAGGTAGTAGTTTTGCTTAATTTTGAAATTTTAGCTTAGTTTTCAAATTTCTAGGTGAAGAGTTTTTA
GTTTCTTAGTTGGTTATTTAGATAGGACCTTAGAAATTACAAAAAGATGAGTCGTGTCACGACCAAAACTAAGGCACTGG
GGGGGAGGCAACCCACCATTATAATGTCACATTGTTTGGTTTATGTGCAGGTCATAGGAGGAGGAATCACCCAAAACTAG
AGGATATATGTTGAAAAATGCAATTTGGGCGCAATTAGGGCGCGCCACGCCAAAGTTCACTTACTTGGGCCTCTTTTGGG
CAAACTGGCAGCGCAACGCGCCACCATCGCGCTAGGCTCCCAGTAGAACGCCGATGGCAGGCGCATAATGGGCGCACCGC
ACCACTCTGGTGGGCGCAATACGAGCGCGCCATGCCAAGTGCAAACGACTGCGACCTATTTTGGGCGCACTGGCAGTGTG
TCACGCCAAACTTACAGGCGCGATTTGGGCGCGCCGCCCCCGAATCTGGTAAGTAAAGTTTTCAAAAAATTCTTGGGGAA
TTCGTGGGACCCACTAAAAAATCCACTTATTAACTCCTTCACCTACCCAAATAAACCCACTTTTCCAAATTCTCTCTCTC
TAAACCCAAAAGTTCTTCTTCTTCTTCACTTCTTCTCTTCCCCAAAATCCCAAATTTCTCCATTAATCCTAACCAAAACG
TTCTTCCCTTCCCTTTTCCTCAACCCTAACACCCTTAAACACATTCTAACCCACAAACCCACCCACCCCACTGCCTACCC
GACCCCCACCTCCTTTTTCCCCAAATTTTTTATTTTTGTTTTTTTTCTCTTCTTACATTCTTCCATTGTTGGGTATAAAG
ATTACTTCTAAGGGTAAGAATGTTACTAGTGGTTCGGGTACTAAGAGGAGTAGGAAAGGAGTGGGTGCCGGAAGTTCTAG
TCGGGAACCCAATGATTTGCCGCCCAAAAAATTCGGCGGGCAAGTGGTCATGCACTATGGCAAGGATTGGTACGAATGTC
AACAAGAATCTAAGTACTTAGGTGATGAGTATGTAGATGAGGGGCGATTGCGACAAGAATTTCCCAACATTCTCGCCAAA
ATCAATGCCTTGGGACTCCAATATGTCTTCATGGATCAAGGCATACTTTGTGTGGGGTGAATTCTGTTGCGCGGTGGTAT
AGGGTTAGAGACACGGGACGTCATTTGACTCTTCACTATGTCACTTCAATTTGGAGGCTCGCATTTGGTTAAAAATAGTG
TGTAGCACCTTACTACTGTGTAAGCATACGACTGATGTCACTAGGGAGAGAGTGGTTCTAATATACCGTTTAATGAAGGG
CTTATCGGTGAATGTGGGGGCTATTTTGAAGCAAAACATGCTTAAGTGTAGGACTAATAAGAGATGTCATTTCTGTTATG
GGAGTATCATTACTAGGTACCTACGGGCGTTACTGATTGAGGAGGAAGTTCATGATGTGTGCCTCCCTTGTGCCCCTCAT
CTAGTGTGCCACTTGGTTGATGTCACTCGCACTAAAGCGCATGATCCATCACGAGGTCCCGTGTTGACTGCTATTGATAG
GCAAGCTCCTGATGATAATTGGATGGATCGTATGTTTGGAATGGCTGAGTTACACTGCGGATAGGTGGTCGTCCTGTGAC
TGAGGATGAAATGGAGACACTAGCGGAGCGTTACCCTTTGACGGATAGCGCAATGTACATGTGTCGGATGGGCCCGACAT
TCCAAGAACACATTGATGATGATGATGCCAGTGCTGGTGAGAAGGATGGCTCGGAAGAGGATGAGTCAAATGATACTGGC
CCCGGAGATGATGATACTGATGCAGGTGATGGAGATGGTAATGTAGCCTCGATGGCTATGGATTTTTCCACTAATGTGGC
AACCCACTGATATGAAGCACGTGGCCTAGAGGCCGACATGGAGTCTTTTTTACCTTTGCACTTTGTTTTATTTTGCACAC
TGAGGACAATGTTTTGTTTAAGTGTGGGGTGGAAGTTGAACTTCATTGTACATAGTTTACTGCTTTATCGAGTCTTTTTA
TTTTTTTTAGGAGGGTTCCTTACATTTTGTTTTCGGTTCTTTTCCTGAGGATAGTCCCATTGAACCGAGTATGACTAGTT
ATTGCTTTATTGAGTGTTAGAGTCGTCTAGGAGTGACGTTTCCCGATGATGGATGGATGACGACCGTCTTAAGGGAAAAT
TAGTCATTAGGAGTAGAAGTATGAAATCTACCTCTTTGGCACTTTGAAATCATGTCTTGATAATTGGCTAGATGTAATGG
GTGGTAACGCTTTGTTTGCAATATTTAAATGGTGACCTTGAAAACAAACATAATCTCTTTGTCTTGACTCTAAATGAAAA
TAAAGAATACGGGCTTAATCATATGGAAACACCGTAATGCAATTTATGTGAGCATGCTACAATTATTGGGTCCTTATGTA
TGTTGTGATGCCATGTGTGGAGAATTGTTGCTTAGTTTTTGTATTTGAATAACATCTAGAACTTGCCCCAAGTGTGCCTA
AGGAGTAACTTGTGTGAATTATAGAATATGATTGAGGCGTTTCTTTGAATAGCCAAGTTTGAATTTCCTTATGTGCCCCA
AAATAAAATATCCCTAGCTTAGCCTCATTGAGGCGTGTAGCCTTGATTTTGTTCTAACCCACTGAATTGAGCCGAATCCC
TTTTTATTGATACCATTAGTGTGATCCCAAAGTAATCCTTAATGCACTATGTTGAGTTGAAGAAAATGATAACTTTGGTT
AAAATGGATAGGGTGGAAATGCTTGGTTTTGTGGAGAAGAAAGAGAAAGGTAGACAAATGATACCCCATAAGTCCTAAAA
GTTTGTGATTGGCCCTGGTCCCTTGGGACATTGTGCACTTCGACCAAGGCTAAAAAGCCTAAGTCGAAGGTGGCAAAAAA
AAGAAAAAATAATTAAATACAAAAATTATATAAAATAAAGAGGAGAGAAAAAACGGGTGTGTGCAAAAAGAGGGCTCAAG
TGAAAGTGAAGGCAAGGTGTTAAATTCAATTGGAAAACATCTAATGGGGAATTCAAAGGGGAAGAAAGAGTTGTGAATGT
TAGCAAGGAGAACAAAACATGTGCATTAGGGATGATGAGTCACTAATTTTACCCAATTGTATCCTCCCTTACCTAAAGCC
AACATTACAATCGAATGAAAGTCCTCTTGATTCTAGGAGTAACATTTTGTGAAAATTAAAGTACACCAAGGGCAAGCTTA
TGGCATATTAGGATATGTGAAAACTTCATTTTGTGAGTGTGAGAGTGAATTTTATAAAAAAAATGCCTTATGATTGAAAT
GCATGGTTGTTTGTGTGAAGGAAAGGCTATACTTAAAGTGGTAAGGGCATTCACGAAAAATGTTTTGGTGCTTAGTCTTG
TCTGTCTTGTCTCTATGATATTGCATTAGCCCAGAATTATTTGATAAGAGCCATTCATCGAGGTTGGGAATTGTTGATTA
GTAGACTATAAGACAGAGTTGAAAGTATTGCATGTAGAGTGTGCCACAAGATCATGATTAAATGTGTTTGGCCGATTGTA
AAGCGAGGTGATGAGGCCAAGGTTTAACAGTGTGATTTGATAAGATAGAGTTTGTTCGAGGACTAACAAATGTTTAAGTG
TGGGGTGGTGATCTTGGGCATATTTATATGCCCAATTACTACAAATTAACCATCTTTAATGCAAGTTTTAGGACATTCAC
TAATCTAACTAGCATATTTTGGCTTAAGATTGCAATGATTGCATACTAACATACATGATTAGCAATTTTGCAGGGTTCCT
AAGGGAAGTGATTGAGTCAAGGAAGAAAAAAGAGTTAAAGATGAAAAGCGACGCCAGGAGCAAAGACCAGGCGCGGCGCC
CCAGCACCACTGGCGCAGGCCAGGCGCAACGCGCCAGGAGGGGTTTTACTGGGGCTACATTTGGGAGCACTGGCAGTGCG
GCGCGCCAGCCTTCCAGGTGCGAATTAGGCGCAATGCCCAGTTTTTTGCGGAGTTTTGGTGAAAGTTGATTTAAAAAAGA
CTCCTAGTTGAAGTAGAATTCGACTCTATTATTCCTAACTATTATAAATAGACCCTTAGGACTCCATTGTTAGGGTTCGA
CTTTTATTTTGTGTGCAAGAGAAAGTATTTACATTTGTAATAGGGTTTGATCTTCTAACTCTTCTATTTTTCGGGAAATC
GCATGAACAATTGTATTTTGTGGTTTTCTAATAGCATAAGTGGCTAAACGCCCTAGTTTTGGGGCTATAGCTACGAATGA
ATTGTTGATTATTAAGGGCTTTATGAATTAATTCTTGGTTGTCGTTATGAGTTACTTTTATATTCTTGTTTTAGTATTTC
TTGATTGACCATCTATAGATAAATCTAGTGTTTAACCTTAAAATCGGGAGATGAGAGGTTAGATAGACCAGAGGATATAG
AGAGCTTGATAGACCCGTTAAGTCGAGGTGATTTGTGTTCAGGAGTGACGCCCGGATGAACAACTCTCTTGGTTACGAAA
TAGGATGAAATATAAATGCTCGCCAATTAGTCTATTTATCCCCACTCAATGATGTAGTTAGGTAGCTAATTGGGGTAGGC
GATGAGAGGTGTATAGCCCGACTCATAGAATTAACTCTATAAACCAGTAACTTGACAACTGAAATTAGTTCTATGCCAAT
AATATGATACATGATATTCAGTATATGCTGCAGCCCTGGAATTGCTTTTAACTTGCTTGAAACATAATATTAAAGTCGTT
CACAATTAGTTACTTTCATTAAGTTCATAATTAGTAGTAGTTAACATTCAATCATCAACTCTTGAAAAGGTTACTTTTAC
TTTTATTTGTATAATTAAGTGTTAAATATAAATTAATCATAAGTCCCTTTGGAATGATAGCTCGTTTCTTCAAAAATCTA
TATTACTTGCGCGACCACGTACACCTGCGTATATACTGGGGAGCAAGAATAACCCAACCAAGGGTTGGGGTCGTGTCCCA
AGGGAGTGGTTTTGACAATTAATAGAAAAATAAAATTAGTTCTAAGTACTCGTAGCTAAAGACATTAACGACTAAAAACA
TTGTAAATCAAACGGGGGTGACACAAAAGTGTCAAATATCAAATGGGGGTTTGTCACAAGTAGCTAAAGCAACAAAAATA
ACAAGAATATCAGGTATGGGGAAAAGTTCTTGGGGTGTGACCGCCATACAAGTTGAGATAAATCGTTGGGTACATGCTTT
CGATAGGAAATTTGCAAGATAATAGTGACTAGGCTAAGCTTTAGATGGAAATAAGTTCTCTCTCGAGCAACTTATCTCGT
TTCAAATGGGTTCCTCTCGGACACCCATTTGCCGCATGAAGGCCATCCTATGCCTTACCCCACTCACTCTCTCGAGCTGA
GTGTTAGAATATGGGACTAGGGCTCACCTTAGGCCATCAGTCTAGCAGTCTTGGTTTCGCGACCTCTCTCTCGAGCAAGC
CAAAAACACATAGGTGGTTTTGTATTTGTAACTACAAACCCATTAAATTACACCATAACCACTAGGTGAAATCACCATTA
AAATACATCTAACCTATCAGCAAGCAAAACCCAACAATAATATCAACACATATTTTCTAAATCACACCCCAAGAATTGGG
GTTTTTAGCCACACATCAAGAAATAGGAAATTATACCTAAAATGATAGGGAAATCAAATGGGTATAAGAAATTAAACCAT
AATACAAGCAAAGGAAGAAGAATGGGGAAGACCCACTTCCAATTTGGGGAAGATGAACTCCTTCTCTCTTTAAGTCTCCC
ACAAAACCCTCTCCAAACTTAAGAGAAAATAAAAGTACTAAAATTATATTAATAGTCTAATATTGTTTAATGATATTTTC
AATATAACTCTCAACGAGCATTTATAATTTTCAAAAATATGTGCTGCGACGGATCATTCGGTGACATTAGTCGGAATCAC
CGATCAACTCGGCGATTCACCCTTTGGTGTAGTTTTTTCGATGTCTTGCACCATCCTTCGTCATCATCGTGTTCTAGGTC
ATTGGGCGATATAGTACTTCTTCGTGAAACTGCTGGGTGATGCGCTGACTGCTCCCTTATTCCGCTGACTTGATCCTTTC
CTTCAAGCTCAGCACACTAGAACAAAAGGCGAAGTGAGACCTTTTGGCGATCCTCAGGCCTTCATTTTCTCGTTCTTTTC
AGCCTTTTCGTTCCTTCTTGCGAAGTAGTGTCCATGATTTCCTTCAATCTTCGAATACCTGAAACTTAAGGGTTTTCATC
AGATATTGAGATAAAATAAGCATTCGAGGACACAATTTCTATTAAAATATAGCCCTAAATGAGTCCAATTTTTGGACTCA
TCAATACCCAACTCTAATTCATTGTCTAAGGCTTCTTTCTAGGGTTTTAATTATAAATCATTTGGTGCACGAAGGCCTAC
ACATAAATCCTACCATCAATTTACATATATTACGCAATGAGCACAAATTTAAACTACTCAATTCATAAAACATAGCCTAC
CTGGGCACCAAGCAGCTGCACGGAGTTATTGACTTCGATTCCTATTTTTCGGGCTTTGTGACGGTGATTTTGGCCAAGAA
TCGGCAATATATCACCATCCTCACGCCAGAAATGTCTTTGTCCCTTCTTCCCAACCTTGCAATAGCTTTTTGAGGGTTTC
TAAGGTATTTTACGACTTATTTCCTTTCTGCATCCTTTAACTCACAATTTCCTTTCTTCTCATTCAACCTTTGCATTGTC
TATTTCCATTGTGTTCTAACTTATATTTTTCATCACTTGTAGACTTATCCAATGGCAGGTCTAAATGAAGAGAATTTTCC
CTTCATCCAATTTCCCAACACTGCCCGTCGAGAGAGGTTTCATGACTTCCGGAACAACAAATTTTGTTGTGAGAGGGGCT
TCATATTACTCAGGTTGGAGGAGAAGGATCTAACCTTCTATGCTCATTTAATGGAGTTCGAGTGGGCTCCACTTACTGAG
GCTCCCCCTGCCGCATGAGCTAACTAGGTGCGGGAGTTCTATGCTATCCTGCTCATCGTCCATTGGGATGACCCTAGCCC
CATCATCCGCATTCGGGGAGTCGACATCTTTCTGAACGCCACGACCCTAAATAAGGTACTAGAGTTGTCGAAGGTCTCGA
ACACTAAATACGAGGTAAAACTGAGGGAGATGGATCTAGAATGGTTGAGGGACACCCTAGTGGAGCCTGCACGTTGGGAT
AGAGTCTATTGGCCTTCTGCTGAGGGTATTACTAGTGCTGACTAGTCACCAGACACCAAGAAGTGGCTTCACTTGGTCAC
TTGGAGGATTCGTTCATCGGGCAATCGCACAGACGTGACGTTCCCTCGAGCCCTAGTGGTAGCTTGCGCAGTGCAGGGCA
TTGAGCTGAATGTTGGAGCGCAAATTATTTCAGAGTGGAAGATGTTCTATCGGGGTAATAAAAAAGCCTTTTTCCATCCT
GGACTTATCATTGCGCTGTGCAAGTGGGCGGGAGTGCCGCTCCTCGACACTGATGAGGCACTTCCCATGGATCCCTTTTT
TCACCCACTTTTGGTTAGACATGGTTCAACGTCCAGGAGTAAGAGGAGGAGGACCAACAGGGCTAGCAGCAGTTAGGCGA
CCGCAGGGTCAGATGAGGAGGGAGGTGACGACACTCATCTATCCGAGTCTCAGCCTCCATTTTCAACAGCACAGGTAGAG
GAAGACTTGGAAGCTTTGTGGAGGAGGATGGTGTGTACTATCATTCCTTATATCCCGATTCCCCCCTGTACAACCCCAGA
GCTTGAGATGCTTCACCGCGAGTTGTATCAGGAGATGAGAAAGGGTCTAGTGAGGGACTGCCTATTGGTTCAAATATGGA
AGGTAGTGAATATCATGTTCACTTGCGTCACTCTTGGGCAGGAGATTCCCATCGTGGATACGGGAGATTTCTATCAGTGC
TCTAGTCAGAAGGAGGCCATGACCGGCCTGGTGCCCCTAGAGGAGCTAGATTTTGACCGACACTTCGTAGTCTTAGGTTC
TTGATTTGGTTTGTTGTTTCTCCCCTTTGTCTTGTAAATTTAGAGAAAACTTGTTTTTATCTTTTGTCTTTTCTAAGTTT
TTGTAAGCACATGGATGCTAGTTTTTGCTGTCTGATGCAACGTTATATTTAATCTTAAGGTTTTATGATCTATTTGCTTC
TGTTGCTGAACACAAATATCGTCTTGGGTCTTATCAGATAGTTTAGAAGAACAGGGGAGGCAGGTGGAGGTTCTTCCTCA
CCTCATCTCACTCAGGCGGAAGAAATTCCGCTCTGGCGGACCCACCCTATGATTAGTCTAGAATTTGGACTCATTTAGGG
CTATATTTTGATAGAATTAGTGTCCTCAAATGCATATTTTCTCAATATCTAATGAAAATCCTTAAGTTTCAGGTATTTGA
ATTAAGAGACAAAGCATGGACACTATCGAGTAAATAGGAACAAAGTGGCTGAAAGAAGGAAGAAAAGACGGCCTGACGAT
CGCCTAAACCATTAGGCCTGTCGCCGAAATGCCTACAACCTCGCCTAATGTTCCAGCGTGCTTTTCCCTGAAGAAAAAGG
TCAAGTCTGCGAGGAAAGGGAGCAGTCGGTGATTCACCGAGCAGTTCTACGAAGCATCACCATATCGCCTAATGATTCAG
AACGCGAATATGCTGAAGGCAAAAGCTAAAAGGCGAGGTACCAGACCAAAGGGCAGATCGCCGAGTAGTTCGGTGATCCC
GACTAACTGCGCTGAGTGGATTCTTCGCAACACACTTTTTGATAGCTATAAATACCCACTTAAATCTGTAGCTTAGTATC
AAGCTATTTTAGAATTAAGTTTGAGAATAGAACAATTTTTTTTACAGTTTTGGAGACATTGTTCTTGAGCCTTGAAGATT
CAAAGGGTTTCAACTCCAAGAAATTGGAAGTGGGTCTTCAAGAATCTTCATCCTTGATGTGTTTAAAGACTTTATTTATC
GTACCTATTTGATGGTAACACCTTTTGGTATCGATTTTTATCTCTTTTTCATGTCTAGCTAAAACCCCAATTCTTCGGGT
GTGATTTTGTAAATATGGGTTAGATTATCTATTGGGTCTTGCTTGTTGATGGTTTATTTATTGTTTAAATGTGATTTCAT
TTAGTAGTTTTGTATTAACTTAATGGAGTTGTAAATGCAAATACGATTTCATCTTAGTGTTTTCGGCTTGCTCGAGAGAG
AGGTCGTAAAACTAAGACTACTAAATTGATAGCCGATGGTATTGGGCAGACAGGGGTTCAACTCGAGAGAGTGAATCCTA
GTCCTTCTCCCAAACATTCAGCTCGAGAGAGTCAATGGGCAAAGGCGGAGGCTGTGCTTAAAGCAACAAGTCGGTGTTTG
AGAAAAACCGAGTCGATTCGGGGTAAGTTGCTCGAGAGAGAATTTACCCCTACTATAGTCTAGCCTAGTCACAAATGTTC
AACAATTTATTATCAAAACCATGTACCCAATAATTTAGTCTATCCCGTATTCCTATCACATCCCAAGAATCCCGTCTCCA
TATCTCATTTTCTTATATTTTTGTTTGTTTTTGTTCATTAGTTTAACACAAACCCCCATTGATAATTAACGCTTGCTCCA
CCCCTTTTAGATTTAGTATGTTTATACTAGATAATTTTTTTTGTTACGGTTAACTTTAGCATTTTTTGCGCTTAACCATT
AATTTTCAGGAACCGCTCCCTTGGGACTCGACCCCAACCTATTCGGTTGGGTTATATTACTATTGTACGATTGTAGACAC
TTGAATTGGAAGTTGTGTCTTGATTACGCAAACATCAAACTGGCGCCGTTGTCGGGGAGTGGTGTTATATGAAAATTCGT
GGTTAAGACGAATTTTGTTTTTGTTAATTGTAGTTTACTTACCTAATTTTTAGTTTTGTTTTGCTTGTTCGTACTTTAAA
GCATGGGAGGTGAGTATATCAAACAGTACTTACGAGCTAATGGAGTTTCCTCCATTAGAAGTAATGATATTCCGGGATCG
CATCCTAACCTTCAAGCAATTGGAAGGTTAACGGATCCATAAGTCATGGGCAAGGTTTAAAGAAATGATAATTTAATGCC
CAACTCATGACATTTCCGACATAGCCCTCCTTGACTGTTTCTACAGAAGTCTTGGTCCCAGAAACAAGGTTTTGGTTGAC
CAACTCATTCTGGGAGGAATTGCAAAACAACGATATGTGATAGCAGCCAAACTGCTTGATAAAATAGCTGAAACGAACCA
TGAAGTAGAAAATGACTTCATGTTGGCCGCACTAATGACTCAGATGGATGAATTGGCCAAAAAGATGGTGGCGATCGAAG
TCCAATGTGGAAGAAGGATAAATACATCCCTCCTCATGAGCGAAGAAGGCCAAAGGACAATGAGGTTAAACGTATTAAGG
GAATTCTCTCAATCATTCTCCTCAAGGTGACTGGGAAGGATAGAGAGCTGGAACAAATGAAAGAGAGCATCAAAGTGATG
AAGCAAATGATTGGTTCTCATTCCAGATTTCTCCAGCTGCTCGAGAACCTTATGGGTCATGCATTGACCCTTCTCAACTT
GCAACAAAACAGGGGGTTGCCTAGTGATACTATGGCTAACACCAAAAATGAGGTTTGAGAGGCAACCCAAAACCCTTAAA
TGCTTTAGTTTTGTTTTTGTAAATAATGGTGTGTTGGTTGTGCAGGTTTAAATGCGGAAAGTGTTTGGAAAATGCAGATT
GGCGAGCAAATGGTCCAGTCGACGTATCGCCGAAGAGGTCGGCATGCCCGACTTGATTCTCCATTTGGCTCAACATAATT
TCAACTCAGAGCCTGTAAAACTCGTCGAGCTCAAGAGCAGTTTGGCAAGTCGCCGACCAGGTTGGCGACAACGATTAAGA
CCGCCTTCTTAACCCCCAAGAAAATACAGGTCCTGTAGAAATCGGCGGGGTAAGTGACCATTTGGCGCTTCACTGAGTTG
ATCGACGGACGCGAATAACGTCGCCGAATGGTCGCAAACTGGATGATTATATATGGCCAAAGGTTTTAAAAGTTTCAAAC
TCTTCACTTTCCCTCGCTTTTGAACTTCACAAACTCACACCAAGTTAGTATTCTCAATATTCTTGCTTTTCATTAGTATT
TTGGTTGTTGATTAGTGCTCGGAACTAGGATTTCTTTGCCCCCTAGCATTTCAATCCTATTTTAATCGGCATCTAAGGTT
GGTTTCCGAAGTCCGAGTTTACCTTTGAAAATTTTGTACTCATTTGCACTGATTGTATCTTAGTGATGTGTGCTGGGCCT
CTCTGACAGGAATATATTGTCTTAATGCCGAATTTAATTTAAAATTTTTTCCTGTATTGCTTTCATCATCAAATGCCCGT
AATTTGTGTGTTTTTAAATGATTGAAATTTTATTGGGTTGTGCCTGCATGTTGTTTAGATTGATTAGGTGAAGTCTAAGT
AGCCCGTGTTTGCGCTAAATGACGTATATTTCTCAATGATAGAAAGGGTGACACCCTTCTTAAGGGCAATTGTCGTCAAA
TGGTCAAATTTGGAAAAATCAGAAGAATTTTGAGTATTCTGGGGTGATGGGTGCTATGGGTCTGAGCCTAATTTAACTAC
TGCATGTTTTGATTTTTGTTTTAGGGGTTGCGGTGTTGAATTCGAGAAGGTGAATTAAAAATAGGCACCTTGGGTCGTTT
GGGGAGCTAGGTCGAGCTCGCCGAATCACTCTGTTGTTCTCCTAATAACCCCATCTCGCCTTTAATTTCATGCTATATGT
GATGCTTGAGTCTGTAACTTTCGGCGAGACACCTGAGGTCACCGATAGCACTCGACGACGCGCCGAAAGTATGCTTGATC
GCCCTTTGTCTGTACCCCTGAAACCTTTGTCGTACTTTAACTTTCGGCGGACTAACCCTTGCTCGCCAAAAGTAGTTGGC
GATTCGCCGAAAGGTCCTTCCCATTGTCGACCTGCCATAATTTTTTATCCAATCCTTTTAGCGAGCCTGATCTAGCTCGC
CAAAGAGGTTCGGCAACTTGCCGACTGGATCGACGAGTTTGTTTGCAATAGATTTTCTGTGCTTATGTTTTATTTTCTCC
TAACCTCTCTCGATCTTTTGTAGATATGGTAGGTACAAATCTAACCATGCCACCCAAGAAAATAGCACATGGAATTAATA
TAAATAAAGGGGGATCAAATCTCCCACAGAAGAGAAGGTAAGAACTTCCACTAGGAGACAAAGGCAAATGAAAGAAGCAC
ATAGCTAGGAAAGTAGTTGCTGACACTCGGGCTAATTTTTCTGAACCAGAAGATGAGGAGCTTTTGATTCACCAAAGGAA
TAGACACCAGGCTAGATCTCAATCCTCGCCCACCAGAGTTCCCTCAGCTGCCACCCCTCCTGAGCCAAATTGAGTGCTAG
CTCAGGTACCTCCAGTGATCCCTGCACTCTCTATCGCTCCTCCACCTCGACTGCTGAACAAATTGAAAGGTGATAGGGTA
CGGACCATCGTAGAGGATAAAATGTTATCTACAAAGTGCCTGGAGGGTAAGTACCCCGGTGTCAGGGACACCATCCACTT
TTATGAGTTTGAGTAGTTCATCAGGCCCCAAGGCTCTTACATTCCTTCCTGGGTTCGGGAATTCTATACAGCTTATGGGG
AGTTGGTGCCCAAAAGCAAGAAGAAGGCAAGCGAATTCAGACTGGTGAAGTCATTCATGGTCAGAGTCAAGGAAGTTGGG
TGTAACACTGAATATATTAACACTGTTTTGAATAGACCGCTGCACTCTGCACTTCCTTACGAGGGGTTGCCCATTACTCT
GTCCCTAGATGAATTGAAGGGTTGGTTGGCTCCTCTAATTTCTGACACCACCCCGAGGTGGATGGATGTAGGTGCTCCTA
TTGATAAAAGGGACCTGAGCATTGCTGCTAGGTTCTGGTTTGGTTTCATCAACAGCATCATAATACCATCCCAGAACGAG
TCTATTTTACGCCATCCAAAAGCAGCTTTCCTTGGCTCTATCATGTCTAGGATACGCATCGATCTGGGATTGCTAATTTC
ACAGGAGCTGGCCATGAGAGCCAAACAGAAATAGACTTTTCTGCCATTCCCAGTCCTGATCACTGAGCTGTGCCAGCATG
CTGGAGTACCCCGGGACACTGCGAGGGATATTGATGTCACCCCTTACTCCTTCATTGACATTCGACATATTGAGGCCGAG
TACATACGAGAAGAGGCTGACGGGAGGAGAGCAGTTTTGACAGATATTTCTCCGGATGTTGACGTTGACTCGTTACCTGC
AGAGGCATCTTCACCTAGTCTAGCCTCTGGGCCTTCAGGTACACCCGCTCCTTCCTCTTCTATACAGGTCCCAGGTGTTT
CCTCCTCCTCCCAACCTGTTAGGATTACTTAGGCCATGATCTTGAAAATGGGGAATCTGGCCTATTCAGCTGATGTGAGG
GCAACTCGACTAGAGAGATCAATCCCAGGGATGATTATAGTGCTATCTTGCCTGCACTGACCCCCCTTAGGGTTTCTGTT
TATGATCTGGCTACTAGAGTCACTACTTGAGCAGACAGGGGAAGACATCTGAGGTTTCGACTTTGGAAGCCGAAATAGCA
GATTTGAGGAAGCACGTAGACTATTTAAAGCCTACCGACTTCACCTCATTGATTCAGGGTGCATATGATGAGGATGCTCC
TGAGACCTCGGGGATTTCCTCGGCTACCACCGGAGTAGTACAGAAGGATGGCACAACTTCTAAGGAGTCGAATGTAGGGA
CCGATGAAAAGTAGATAGTGGTACATGATGATGAGATGAGAGAGAGCCGAGAGGAGTGCATATTAGAGATTTGCCAGATC
TTGTGGAGACGATTGTGCAGTCGGTGATCCAGACATCGTCGACTGAGATGTCCACAACAGCTCCCAGTGGATCTGGCACT
ACTATTTCTCCTGAAGTTACTCTGGGCACTGATGCCCATATTCAGAGTACCACACCGAGCACTGAGGCCCAGACAGACGG
AGACACTGCATAGACAAGATCCTTTCTTTACCTCCGTCTCTGTCTTACTTTTACTTTTGGAGACTTTTATTCGCATTTGA
GGACAAATGATCTTTGTTTGTGGTGGGGTGAGGCCACCTTTGTGCATATTTGTTTTGTTTATATATTTGGGTTGAAATTT
ATAATTATGTTAATACTGCATTTTTGTGGATGTTTAAGCTTGTGGCTCCGTATTTTATATTGCAAAATGATTTTGACCCT
TCAGAAATTTTTTGCCATCCCTTCTGTTTGAATGTGGTTGTTCTTTCGTAAATTTAAGTATCGGTTTCGATCAATACCGA
TGACTTGAATAGTGCTCTTAATAGAACAAACATGAATGTGCGGCTATGATGAGGCCAAGTGAAGTTGCATAGACAATATG
TGAACTCTTTGCATCTCGTTGTGACTAGCCAAATATTAAATCGAGTCTCTTGCAATGATCATTGCACAATAGTGAAAGTG
TGGAGTCTTGTTTGCCTTTAGTGTCAATGTCTTGTGTGATGAACTTACTATAAACCATGCATGATAACACCTAGAATTTG
CCCCGTTGGTCCAGTCGACTAAGTAAGGCTATCTCTTGATATGATCTTAGGCAACTTTGAAGAGTGTGAGCCAATTTGAT
ATATACCTCTTTTATGGCCTACCTTGTGAGTGTGTGAACCTCTCTTGAACATCCCTTGAACCTTAGCTTTCTTTGGAAGA
AACTTGATGACAACATGACCTTTCTTGACCCATTACCCTTAATCCTCGTGAATTGTGGTTGATTGAATAACCAACTTAGA
TCAAAAGCCTAAGTTAGGGGTGTGTGAAAAGAAAGGGGAAAGTCAAGAAGTGCAAGTAAAGTCTCCTTTAACCCATGGTG
TTGAGAAAAATGGAACCCCTCCATATAAAAAAAAGAGGAAGAGAGAAAAAGAAAAAGAATGAAAAATAAAAGTTGTGGAA
TAAAGTTGAAAAGTACAAAAGAAATGGGGTTCCCAAACAATCAATGGGAAGTGAATAATAGGATGACTTATGAGCACTAA
AGAAAATGATGAAGGAAGAGAAAAGGAAGTGTTGTGAGCACCACATTTCATGAGGATGGAAGTCACTGAGCCTAAATGAC
CATACCTTTGTACTTAGCCCCATTACAAGCCTTGAAAAGACCTTTTTGATCTTGAGTAACCTGAAACAAATGTTAATTGG
ATAATACGGGCAAACTTATGGGTGAAAGAATGCATTGTGTTCTTCCTTTTGAGTGTGACCGTTGCATTTGATTCCAAAGC
TTTAAATTGTGAATTATTGTGTGAATATGGAATCATTCTTTTTGTGAGGGCATTTGAACACTTTTGTTGAGCTTGAACTT
GTATTTTAAGCAAGTATTGTGAGCATGAGATTCTTTGATAATGGTGAGTCACAACTTGAATCTTTGAGTGCAAAATTGAT
CTTTGCATGAGTAAAGTGAGTCTTGTTGTGTGCATTCATGATTGATTACTGTGTAGCACTATTTGAGACACCCTTTTTGA
ACAGCTAAACTCTAGTTTGCTTGAGGACAAGCAAAAGTTTAAGTTGGGGGTGTTGATAAGTCCACAATTTGGACTGATTT
AGGGCTATATTTTGATAGAATTAGTGTCCTCAAATGCATACTTTGTCTCAACGCATGGATGCTATCGAGCAAAAAGGAAC
AAAGTGGCTGAAAGAAGGAGGAAAAGACGGCCTGACGATCATCTAAACCATTAGGCGTGTCGCCGAAAGGCCTACACCTC
GCCTAATGTTCCAGTGTGCTTAGCCTTGAAGAAAAAGGTCAAGTCTGCGAGGAAAGGGAGCAGTCGACGAATTGCCGAGC
AGTTTCGCGAAGCATCACCATATCGCCCAATGATTCAGAACGCGAAGATGCTGAAGGCAAAAGCTAAAAGGCGAGGTACC
ATACCAAAGGGCGTATCACCGAGTAGTTCAGTGATCTTGACTAAGTATGCCGAGTGGATCCTTCGCAGCATAATTTTTGA
CAGCTATAAATACCCGTTTAAATATGTAGCTTAGTATCAAGTTATTTTAGAATTGAGTCTGAGAATAGAACATTTTTTTT
TTATAGTTTTGGAGATATTGTTCTTGAGCCTTGAAGATTCAAAGGGTGTCAACTCCAAGAAATTGGAAGTGGGTCTTCAA
GAATCTTCATCCTTGACGTGTTTAAAGACTTTATTTATCATACCCATTTGATGGTAACACCTTTTGGTATCGATTTTTAT
CTCTTTTTCATGTCTAGCTAAAACCCCAATTCTGGGAGTGTGATTTTGTGAATATGGGTTAGATTATCCGTTGGGTCTTT
CTTGTTGATGGTTTATTTGTTGTTTAAATGTGATTTCGTTTAGTAGTTGTGTATGAACTTAATGGAGTTGTAGTTACAAA
TACGATTTCATCTTAGTGTTTTCGGCTTGCTTGAGAGATAGGTCGTAAAACTAAGACTACTAAATTGATAGCCGATGGTA
ATGGGTCGACATGGGTTCAACTCGAGAGAGTGAATCCTAGTCCTTCTCTCACGCATTTAGCTCGAGAGAGTGAATGGACT
AAGGTGGAGGCTGTGCTTAAAGTGGCAACTCGGTGTTCAAGAGAAACCGAGTCGATTCAGGGTAAGTTGCTCGAGAAAGG
ATTTACCCCCACTATAGTCTAACCTAGTCACAAATGTTCAACAAATTACTATCAAAAGCATGTACCCAATAATTTAGTCT
ATCCCATATTCCTATCACATCCCAAGAATCCCGTCTCCATATCTCATTTTCTTATATTTTTGTTTGTTTTTGTTCAGTAG
TTTAACACAAAACCCCATTGATAATTGACGCTTGCTCTACCCCTTTTAGATTTAGTATGTTTATACTCGATAATGTTTTT
TTTTGCTACGGTTAACTTAAGCATTTTTTGCGCTTAACCATTAATTTTCAGGAACCGCTCCATTGGGACTCGACCCCAAC
CCATTCGGTTGGGTTATATTACTGTTGTACGATTGTAGACACTTGAATTAGAAGTTGTGTCTTGTTTACGCAAACATCAC
CCTGGCGGAAATAATCCTGCCCCAATGGTCGAAAAGGAAATAGAACCTTCGCCAAGATTTTTCTGGGTTTTTTCGCTTTT
CTAAAAATTCTCAAAAGGTTCCAGCTTTACCCTGAAGTTTTAGGATACTTCTTATACTAGGATAATCATTGTCTACCCCA
AGTCAATCCCTCGATACACGAACCAGTTCATTTCTGTTAACTCAGCACCACAACCCACACACCCCTAGGATACCCCCAGA
CATTCACGTGGTTATTACACAAGCACAAGACACATTCAGCACTTCACACAATTTGCCTCGTAGTTTTATCTATCTCTTGT
ATCGAACCTAATCATGATCTTCTTTTCATCATGAGTTTTCACAATACTCAAACATGTACAACTCGCATAACTTCGATCAA
TTAAGCCAACACATTGCACATATCAAGGTTCAGACACACACTTAGAGTACACGTAATCACATCACATTCAAACAAGCCCA
ACTTCACATTCGTAGTTAATTTCAAAAACACGAATCACGCATTCACAAGCAAAACCTATTTCTAAATTAGTTACTTCACT
CCATGGATGACTATTACTGATCATTCATTCATTTACACCGCCCCTAGGGCCAAATACCAATTGGAACCTTCCCCATTCCA
ATTTGCCTTGCTTGTGGCCCCTCCGTCAAGATCACGACGTCTGGTTTACCTCCTTGAGATATCAATTGGAATCATGAGAT
ACCAATTGGACCAAACTCATACCACATGTGACACATGCACGAAAGGAGAGAACAATTGGAACAACTTCCTAGAATGTTTT
CTAGCCTCTAGTGGGTTAGATGTGGACGTCAACACACCAATCCGCAAGAGTCTAGTCCATATTTTGCTCTTATATGAGGA
GAACAGTAACCTAGGCTCTGATGCCAATTTGTCATGACCCGACCCACCGGGCCATGCGGGCACCCACTCTAACACCTAAG
TAGGAGAACCCTTATATCCCAATAGTTAAACATGTGGAAAATTTAAAGAAAAGAGCGATAAATATAATAATATGATTTTA
AAAATAATATCCTTAGACACACGTTTTATTAACACTTGTAAAGTAATTTAACAACTCCCAATGATATAGTCTAACAGGTA
CAAGAGCTACTAAGAGTACAACTGGGCAAGATTAATAAAAGACACAGCTCCGCCCATGCAGAAGGAAGAATAGAAGCTGC
TAGAGAATTTCTTCGCCTTCACCTAATGAAACATCACCAACTTGCATCCAGACTATGTCAAAAGACATTGCAAGAATAGT
ATTAGTACAAACACACGTACTGGTAAGCATCATCGGTCAACCCGACGCCCACCACATAATATAATGAAATAACTAGTACA
ATTATGCAATAAACTCCTCATTTCTCCACCTCTTTTCTCTCTTAAAATACCTCCGAGTTACACTAGTACTCTGATTACTA
ACCACCTTATTGATCCACCTACTTACCAGGTTCTTGATCATAGCCTAACCGTTCTAATACATTGATAACAATATGGATAA
CATGGATCGTGTAAAAGCATTAGAGGTGCTTGATGGACACAAAATCAAGAAGTACAATGTGTGGAAGGTCCTTCTAAGTG
AAGAGAAAGAAGAAAGAGTCCATTTGTGCAAATGGTCATCCCATAATTTCAAGAATTCAAAAAAGAAGAAAACCAAACAA
GGCCCGTACCTCATTAAGGGTAAAATTGTCAAAGAAGTGTCTTCTTTATTTTATTTTCAAGAATTCACAAAAGAAGGCAA
CCAAACAAGACCCGTACCTCATTATGGGTAAAATTGTCAAAGAAGTGTCTTTTTTTTTTATTAGTATAAATAGTAGTCTC
TTTTATNNNNNNNNNNNNNNNNNNNNNNNNNNNNNNNNNNNNNNNNNNNNNNNNNNNNNNNNNNNNNNNNNNNNNNNNNN
NNNNNNNNNNNNNNNNNNNNNNNNNNNNNNNNNNNNNNNNNNNNNNNNNNNNNNNNNNNNNNNNNNNNNNNNNNNNNNNN
NNNNNNNNNNNNNNNNNNNNNNNNNNNNNNNNNNNNNNNNNNNNNNNNNNNNNNNNNNNNNNNNNNNNNNNNNNNNNNNN
NNNNNNNNNNNNNNNNNNNNNNNNNNNNNNNNNNNNNNNNNNNNNNNNNNNNNNNNNNNNNNNNNNNNNNNNNNNNNNNN
NNNNNNNNNNNNNNNNNNNNNNNNNNNNNNNNNNNNNNNNNNNNNNNNNNNNNNNNNNNNNNNNNNNNNNNNNNNNNNNN
NNNNNNNNNNNNNNNNNNNNNNNNNNNNNNNNNNNNNNNNNNNNNNNNNNNNNNNNNNNNNNNNNNNNNNNNNNNNNNNN
NNNNNNNNNNNNNNNNNNNNNNNNNNNNNNNNNNNNNNNNNNNNNNNNNNNNNNNNNNNNNNNNNNNNNNNNNNNNNNNN
NNNNNNNNNNNNNNNNNNNNNNNNNNNNNNNNNNNNNNNNNNNNNNNNNNNNNNNNNNNNNNNNNNNNNNNNNNNNNNNN
NNNNNNNNNNNNNNNNNNNNNNNNNNNNNNNNNNNNNNNNNNNNNNNNNNNNNNNNNNNNNNNNNNNNNNNNNNNNNNNN
NNNNNNNNNNNNNNNNNNNNNNNNNNNNNNNNNNNNNNNNNNNNNNNNNNNNNNNNNNNNNNNNNNNNNNNNNNNNNNNN
NNNNNNNNNNNNNNNNNNNNNNNNNNNNNNNNNNNNNNNNNNNNNNNNNNNNNNNNNNNNNNNNNNNNNNNNNNNNNNNN
NNNNNNNNNNNNNNNNNNNNNNNNNNNNNNNNNNNNNNNNNNNNNNNNNNNNNNNNNNNNNNNNNNNNNNNNNNNNNNNN
NNNNNNNNNNNNNNNNNNNNNNNNNNNNNNNNNNNNNNNNNNNNNNNNNNNNNNNNNNNNNNNNNNNNNNNNNNNNNNNN
NNNNNNNNNNNNNNNNNNNNNNNNNNNNNNNNNNNNNNNNNNNNNNNNNNNNNNNNNNNNNNNNNNNNNNNNNNNNNNNN
NNNNNNNNNNNNNNNNNNNNNNNNNNNNNNNNNNNNNNNNNNNNNNNNNNNNNNNNNNNNNNNNNNNNNNNNNNNNNNNN
NNNNNNNNNNNNNNNNNNNNNNNNNNNNNNNNNNNNNNNNNNNNNNNNNNNNNNNNNNNNNNNNNNNNNNNNNNNNNNNN
NNNNNNNNNNNNNNNNNNNNNNNNNNNNNNNNNNNNNNNNNNNNNNNNNNNNNNNNNNNNNNNNNNNNNNNNNNNNNNNN
NNNNNNNNNNNNNNNNNNNNNNNNNNNNNNNNNNNNNNNNNNNNNNNNNNNNNNNNNNNNNNNNNNNNNNNNNNNNNNNN
NNNNNNNNNNNNNNNNNNNNNNNNNNNNNNNNNNNNNNNNNNNNNNNNNNNNNNNNNNNNNNNNNNNNNNNNNNNNNNNN
NNNNNNNNNNNNNNNNNNNNNNNNNNNNNNNNNNNNNNNNNNNNNNNNNNNNNNNNNNNNNNNNNNNNNNNNNNNNNNNN
NNNNNNNNNNNNNNNNNNNNNNNNNNNNNNNNNNNNNNNNNNNNNNNNNNNNNNNNNNNNNNNNNNNNNNNNNNNNNNNN
NNNNNNNNNNNNNNNNNNNNNNNNNNNNNNNNNNNNNNNNNNNNNNNNNNNNNNNNNNNNNNNNNNNNNNNNNNNNNNNN
NNNNNNNNNNNNNNNNNNNNNNNNNNNNNNNNNNNNNNNNNNNNNNNNNNNNNNNNNNNNNNNNNNNNNNNNNNNNNNNN
NNNNNNNNNNNNNNNNNNNNNNNNNNNNNNNNNNNNNNNNNNNNNNNNNNNNNNNNNNNNNNNNNNNNNNNNNNNNNNNN
NNNNNNNNNNNNNNNNNNNNNNNNNNNNNNNNNNNNNNNNNNNNNNNNNNNNNNNNNNNNNNNNNNNNNNNNNNNNNNNN
NNNNNNNNNNNNNNNNNNNNNNNNNNNNNNNNNNNNNNNNNNNNNNNNNNNNNNNNNNNNNNNNNNNNNNNNNNNNNNNN
NNNNNNNNNNNNNNNNNNNNNNNNNNNNNNNNNNNNNNNNNNNNNNNNNNNNNNNNNNNNNNNNNNNNNNNNNNNNNNNN
NNNNNNNNNNNNNNNNNNNNNNNNNNNNNNNNNNNNNNNNNNNNNNNNNNNNNNNNNNNNNNNNNNNNNNNNNNNNNNNN
NNNNNNNNNNNNNNNNNNNNNNNNNNNNNNNNNNNNNNNNNNNNNNNNNNNNNNNNNNNNNNNNNNNNNNNNNNNNNNNN
NNNNNNNNNNNNNNNNNNNNNNNNNNNNNNNNNNNNNNNNNNNNNNNNNNNNNNNNNNNNNNNNNNNNNNNNNNNNNNNN
NNNNNNNNNNNNNNNNNNNNNNNNNNNNNNNNNNNNNNNNNNNNNNNNNNNNNNNNNNNNNNNNNNNNNNNNNNNNNNNN
NNNNNNNNNNNNNNNNNNNNNNNNNNNNNNNNNNNNNNNNNNNNNNNNNNNNNNNNNNNNNNNNNNNNNNNNNNNNNNNN
NNNNNNNNNNNNNNNNNNNNNNNNNNNNNNNNNNNNNNNNNNNNNNNNNNNNNNNNNNNNNNNNNNNNNNNNNNNNNNNN
NNNNNNNNNNNNNNNNNNNNNNNNNNNNNNNNNNNNNNNNNNNNNNNNNNNNNNNNNNNNNNNNNNNNNNNNNNNNNNNN
NNNNNNNNNNNNNNNNNNNNNNNNNNNNNNNNNNNNNNNNNNNNNNNNNNNNNNNNNNNNNNNNNNNNNNNNNNNNNNNN
NNNNNNNNNNNNNNNNNNNNNNNNNNNNNNNNNNNNNNNNNNNNNNNNNNNNNNNNNNNNNNNNNNNNNNNNNNNNNNNN
NNNNNNNNNNNNNNNNNNNNNNNNNNNNNNNNNNNNNNNNNNNNNNNNNNNNNNNNNNNNNNNNNNNNNNNNNNNNNNNN
NNNNNNNNNNNNNNNNNNNNNNNNNNNNNNNNNNNNNNNNNNNNNNNNNNNNNNNNNNNNNNNNNNNNNNNNNNNNNNNN
NNNNNNNNNNNNNNNNNNNNNNNNNNNNNNNNNNNNNNNNNNNNNNNNNNNNNNNNNNNNNNNNNNNNNNNNNNNNNNNN
NNNNNNNNNNNNNNNNNNNNNNNNNNNNNNNNNNNNNNNNNNNNNNNNNNNNNNNNNNNNNNNNNNNNNNNNNNNNNNNN
NNNNNNNNNNNNNNNNNNNNNNNNNNNNNNNNNNNNNNNNNNNNNNNNNNNNNNNNNNNNNNNNNNNNNNNNNNNNNNNN
NNNNNNNNNNNNNNNNNNNNNNNNNNNNNNNNNNNNNNNNNNNNNNNNNNNNNNNNNNNNNNNNNNNNNNNNNNNNNNNN
NNNNNNNNNNNNNNNNNNNNNNNNNNNNNNNNNNNNNNNNNNNNNNNNNNNNNNNNNNNNNNNNNNNNNNNNNNNNNNNN
NNNNNNNNNNNNNNNNNNNNNNNNNNNNNNNNNNNNNNNNNNNNNNNNNNNNNNNNNNNNNNNNNNNNNNNNNNNNNNNN
NNNNNNNNNNNNNNNNNNNNNNNNNNNNNNNNNNNNNNNNNNNNNNNNNNNNNNNNNNNNNNNNNNNNNNNNNNNNNNNN
NNNNNNNNNNNNNNNNNNNNNNNNNNNNNNNNNNNNNNNNNNNNNNNNNNNNNNNNNNNNNNNNNNNNNNNNNNNNNNNN
NNNNNNNNNNNNNNNNNNNNNNNNNNNNNNNNNNNNNNNNNNNNNNNNNNNNNNNNNNNNNNNNNNNNNNNNNNNNNNNN
NNNNNNNNNNNNNNNNNNNNNNNNNNNNNNNNNNNNNNNNNNNNNNNNNNNNNNNNNNNNNNNNNNNNNNNNNNNNNNNN
NNNNNNNNNNNNNNNNNNNNNNNNNNNNNNNNNNNNNNNNNNNNNNNNNNNNNNNNNNNNNNNNNNNNNNNNNNNNNNNN
NNNNNNNNNNNNNNNNNNNNNNNNNNNNNNNNNNNNNNNNNNNNNNNNNNNNNNNNNNNNNNNNNNNNNNNNNNNNNNNN
NNNNNNNNNNNNNNNNNNNNNNNNNNNNNNNNNNNNNNNNNNNNNNNNNNNNNNNNNNNNNNNNNNNNNNNNNNNNNNNN
NNNNNNNNNNNNNNNNNNNNNNNNNNNNNNNNNNNNNNNNNNNNNNNNNNNNNNNNNNNNNNNNNNNNNNNNNNNNNNNN
NNNNNNNNNNNNNNNNNNNNNNNNNNNNNNNNNNNNNNNNNNNNNNNNNNNNNNNNNNNNNNNNNNNNNNNNNNNNNNNN
NNNNNNNNNNNNNNNNNNNNNNNNNNNNNNNNNNNNNNNNNNNNNNNNNNNNNNNNNNNNNNNNNNNNNNNNNNNNNNNN
NNNNNNNNNNNNNNNNNNNNNNNNNNNNNNNNNNNNNNNNNNNNNNNNNNNNNNNNNNNNNNNNNNNNNNNNNNNNNNNN
NNNNNNNNNNNNNNNNNNNNNNNNNNNNNNNNNNNNNNNNNNNNNNNNNNNNNNNNNNNNNNNNNNNNNNNNNNNNNNNN
NNNNNNNNNNNNNNNNNNNNNNNNNNNNNNNNNNNNNNNNNNNNNNNNNNNNNNNNNNNNNNNNNNNNNNNNNNNNNNNN
NNNNNNNNNNNNNNNNNNNNNNNNNNNNNNNNNNNNNNNNNNNNNNNNNNNNNNNNNNNNNNNNNNNNNNNNNNNNNNNN
NNNNNNNNNNNNNNNNNNNNNNNNNNNNNNNNNNNNNNNNNNNNNNNNNNNNNNNNNNNNNNNNNNNNNNNNNNNNNNNN
NNNNNNNNNNNNNNNNNNNNNNNNNNNNNNNNNNNNNNNNNNNNNNNNNNNNNNNNNNNNNNNNNNNNNNNNNNNNNNNN
NNNNNNNNNNNNNNNNNNNNNNNNNNNNNNNNNNNNNNNNNNNNNNNNNNNNNNNNNNNNNNNNNNNNNNNNNNNNNNNN
NNNNNNNNNNNNNNNNNNNNNNNNNNNNNNNNNNNNNNNNNNNNNNNNNNNNNNNNNNNNNNNNNNNNNNNNNNNNNNNN
NNNNNNNNNNNNNNNNNNNNNNNNNNNNNNNNNNNNNNNNNNNNNNNNNNNNNNNNNNNNNNNNNNNNNNNNNNNNNNNN
NNNNNNNNNNNNNNNNNNNNNNNNNNNNNNNNNNNNNNNNNNNNNNNNNNNNNNNNNNNNNNNNNNNNNNNNNNNNNNNN
NNNNNNNNNNNNNNNNNNNNNNNNNNNNNNNNNNNNNNNNNNNNNNNNNNNNNNNNNNNNNNNNNNNNNNNNNNNNNNNN
NNNNNNNNNNNNNNNNNNNNNNNNNNNNNNNNNNNNNNNNNNNNNNNNNNNNNNNNNNNNNNNNNNNNNNNNNNNNNNNN
NNCATGCGGGCACCCACTCTAACACCTAAGTAGGAGAACCCTTATATCCCAATAGTTAAACATGTGGAAAATTTAAAGAA
AAGAGCGATAAATATAATAATATGATTTTAAAAATAGTATCCTTAGACACACTTTTCGTTAAAACTTGTAAAGTAATTTA
ACAACTCCCAAGGATCTAGTCTAAACAGGTACAAGAGCTACTAAGAGTACAATTGGGCAAGATAAATAAAAGACAACTCC
CACCATGCAGAAGGAAGAATAGAAGCTGCTGGAGAATTTTTTCGTCTTCACCTAATGAAACATCACCAACTTGCATCCAG
ACTATGTTAAAAAGACATAGCAAGAGTAGTATCAGTACAAACACACGTACTGGTAGGCATCATCGGTCAACCCGACGCCC
ACCGCATAATATAAGTAAATAACTAGTATAATTATGAAATAAACTTCTCGTTTCTCCACCTCTTCCCTCTTTTAAAATAC
CTCCAAGTTACACCAGTACTCTGATTACTAACCACCTTTTCGATCCACCTACTTACTAGGTTCTTGATCGTAGCCTAACC
GTTCTAACACATTAACGAATCCCTAATTACATCTACCAGCATTCCAACTAATCACTCACATTGTGCCCTTACTTCCTCGT
CACATTACTTAGTCGTGGTCACATAGTACACTACATCAACTTCCTTACCACTAAACCCAATTACTTTACTCCAAGTGAGA
TCCACTTAAGTACTTAGTTTACGTACAGTATCTCTACTTCTCGCTATTATGACACATGAACAACCCTTGCTATCCATTAC
TTGCCCCTTGAACACTTTACCCTTCTACTATACCCAACAAGATCGCTCATCACGAAGAACCATCAATATAAGTTGTCATA
ACCTATACCTCTAAGTGCAACTTATATAGCCAATACAAAAATATAATCACATGCATATACATAACATATACATTGTCATC
AACATGAGGAATAGAAACCAATTTCACATTCCTCGACCTACACAATTAAGCAAATCATTTGTCCTCTCATGGAACTCAAA
CCCAGGCAGTTATCATATCGGAACGTGGTACCCGATCCAATAATTATACTGGAACGTCGCAATTAATCCATGGTTATGCC
GAAACATAGCAACTGATCCAAGTTAGTTATGCCGGTATGTGGCAACCGATCTGTCACGCCTCAAATCCCATTAAGACGGA
CAGGCACCCGATTCCCTAAAGGNNNNNNNNNNNNNNNNNNNNNNNNNNGCCGAGAGAACTAACATGTAACCTGTGCTTAC
TATGTATATAACTATGACAATTTTGTGACAAGTTCACATAGGATGCAGCGATACGAACAAAATTAAGTAGACCCAAAACT
TATATACAGGACTTGGCCATTGAGGCCACAACTTTTTAAGACGCAACCAAACCATATACATAAAGTCTACAAAGACTCTA
AAAGATAGAAAACCTTAGAGTAGGTTGGGACAGACCTCGCCTTACTCTTAACTACTATACATTACCAAAATGAATCTACT
AGGGACTAAGTAAAGCTCTGAATCAATTTGGAGCTCACCAAAAGTAGCTGAGTATCGTGTGCTCCTACTGAGGAGGTCTA
CTAGCTCAAGTACCTATGCCTGCAGCATGAAATGCAGCGTCCCCCACGAGGGGCGTCATTATGAGAAAATGTACTGAATA
TGTAAGGCAATAACATATATAAATAAGAGTTCGAATGAAACCAAGTATCAATATATGTGTGCATAAATCAGAACTGCAGA
CCACATTTGTTAACTCTTGTGGAATCATGTATGTTACATTCTTGTCTTTACCTTTCTGTGTGTTATGATCTTTATAAGGC
ATGTGATACGAATGACCAGCTGATCAGTGGTAGAAGAGGATGACCTATGCTAGGCATTTTAACCCCTGGGATGCGGTCCT
CATAATTACACAAATTGGGATCGGTCCATGCTAGGCTTTCGCCCTTGAGCTGCCACCCTTCTATACAAATTGGGATCGAC
CCATGCTAGGCTTTCACCCCTGAGCTACCACCCTTAATTATACAGATTGCTTTACTTAGATTCTTTAATCTTTGAGATTG
TTGTTTTGGTGTTCATAATCATTTTTTATATTTGGGACTATGGACCAGTAGTAGAAGACATGAAAATAATACATGAAGGC
AGTAACAATGACATAAGGAGCTATGTAACATCAATGCATTACTTGTGAGCTAACTGACACAATTGACTTCAACTGATTAA
GAGGAGGATACACCAAACTTTCTTTTACAAATACCATTTCTATACAACCACATAGGAGGATAATTACACAAGTATAGAGT
AGTGAACGTAAATTGAAGTAATTCTTTACACTAAGGAGAAGGGGAAGTATTGTCAGCTATTTGGAGATCGTACGCTGCCA
CTATGTTTTCTTTACTAGGAATAAAACTTAGGAAATTCACTTATTGATATTAATTGTAAGTATCAGATTTCATGCTGAAG
AATATTGAATCGAATAGCCTTACATACCTTATCCTCTGACCAATACAACTATCACGATTCAGCCTCCCCTTTCAAGTTTT
AATCTACAATATAAGTAGTGATAAACTTAAATTAGTAGCTACCACATCGTGAACCTCGTAAAATAGTAGCTATCTTTGAT
GGAAAATGAGCTCATACTGCCCTTAAAATAATGTGTATCACCACACCCTCCTTCTCTGCCCAATATATACATTATATATC
CCTTTCCAAGATTACCCAAACTGCACCAACAACAATACATATAAAACAGCCTCAAATATTTTTTATCATACAACCAATTA
TTGAACTCACCATCCCCTTGAGTTCTTTATGACAGCACACCCATAATTCCTCACTCAAACTCATACATAAGGTGGAAGAA
AAATGGAGCAGTCACCTTACCTCAATTTTTGCAACTTCTCCTTATAATTTGAATCCCTCTAGAACTTCAACTTCCCTTCA
CACTTAAACCAAAGAAGAAGAGAAAAGTATCTTAATAATTAAGGAAAGTGAGCAATAGTTTGTGGGAGCTTCTGCCTTGT
ACTTATAATTAAGCATGAATAACATGTTTTCTAGTCTTCCATGGGAAAATTAAGCTAAATCCTTAAGTGTTTCTCTTATC
TTGTCTTGCAGAGATGAGGGTTTATTCAAGAACCCAAGAAGAACCTTAAGGTTGTTGTTTTAATCCTTAAGAGAAAAGAG
AGAGAGAGAGAGAGAGAGCTGGAGTGAATTGTGAATTTTGTGTGTTAAATTAGTGAAAAGAATATCTCATATTGAGTTTA
TATGGAGCCTTCTTGGCCATAAAAAAAATAATCCTCTAGAACCTCTCTTTTTTGGTCCATTTTCAGCCACTAATTGGTCA
AGTATGTGATGCACCTGCTTATGTACATCAAGCAGCTCAAAAGGTCAACTAGGTGTTGCACCTACTAGCTTTCACTTGGG
CTTAAAAATATATTGGGCCTTGGCAGATTTGGTTGCTGGGCTTTAATTTTATTTTCCTTTTATTTAACATAGTTTGGGCC
TCAAGTGAGTCCATTAGCATAGGCCCAAATCTGATCCATAAACCTTGGCCTTTTTAACTAGATCCATATAGCTCAAGTAG
GTGATGCACCTACTTGGTCCTTTTGACTGGTCAATAAGTCAAAGTAGTTGATGCACCTGTTTGTCACCTACTATCTTAGT
TTAGTTAAGCTAGCAACTCACTTATTTTACTTCATTTTCTAAATATTAAACCCTTTTTGCTTTAACTTAGCACTTAACTT
TCAACTTTAAGCTCAATTACCACCTTACTGTCTCGAGTTTAAATAATCCCGTTGGAGTTAACTTGCAGTACACATGCTGA
AATGTGCAAGGCATCACATCACCTTTCGATCTAGTTTAAGCCAATGCTAATCATATAAGAAACATGGTCCCTCACCTATA
CTATAAGGATATGTCAAGTGTCACAAGAATAAAACAACCATATGCATAGAAGTACCTGTGCCTGCAGCATGAAATGTAGT
GTCCCCTATGAGGGACGTCAGTACGAGAAAATGTACTGAATATTTAAGGCAATAACATATATAAATAAGAGTTCGAATGA
ACACAAGTATCAATATATGTGTGCATAAATCAGAACAGAAGACCACATTTGTTAGCTCTTGTGGAATCATGTATGTTACA
TTCTTGTCTTTACCTTTCTGTGTGTTATGATCTTTATAAGGCATGTGATACGAATGACTAGCTGATCAGTGGTAGAAGAG
GATGACACATGCTAGGCATTTTAACCCCTGGATGCGGTCCTCAAAATTACACAAATTGGGATCGGCCCATGCTAGGCTTT
CGCCCTTGAGCTGCCATCCTTCTATACCAATTGGGATCGACCCATGCAAGGATTTCGCCCCTGAGCTGCCACCCTTAATT
ATACAGATTGCTTTACTTAGATTCTTTAATCTTTGAGATTGCTGTTTTGGTGGTCATAATTATTTTTTATATTTGGGACT
ATGGACCAGTAGTAGAAGACATGAAAATAATACTTGAAGGCAGTAACAATGACATAAGGAGCTATGTAACATCAAATCAT
TACTTGTGAGATTAACTGACACAATTGACTTCAACTGACTAAGAGGAGGATTCACCAAACTTGCTTTTACAAATACCATT
TCTATACCAACACATAGGAGGATAATTACACTAGTATAGAGTAGTGAACATATAATGAAGTAATTCTTTACACTAAGGAG
AAGGGGAAGTATTGTCAGCTATTTGGAGGTCGTACGCTGCCACTATGTTTCGTTTACTAGGAATAAAACTTAGGAAATTC
ACTTATTGATATTAATTGTAAGTATCAAATTTCATGCCGAATAATATTGAATCGAATAGCCTTACATACCTTATCCCCTG
ACCAATACAACTATCACGATTCAGCCTCCTCTTTCAAGTTTTAATCTACAATATAAGTCATGAAAAACTTAAATTAGAAG
CTATCACACTGTGAGCCTCGTAAAATAGTAGCTAACTATGATGGAAAATGAGCTCATACAACCCTTAAAATAATGTGTAT
CACCACACCCTCCTTCTCTGCCCAATACATACATTATATATCTTTTACCACGATTACCCAAACTGCACCAACAACAATAC
ACATAAAACAACCTCAAATATTCTTTATCATACAACCAATTATTGAACTCACCATCCCCTTGAGTTCTTTATGATAGCAC
ACCCATAATTCCTCACTCAAACTCATACATAAGGAGGAAGAAAAATGGAGCAGTCACCTTACCTCAATTTCTGCAACTTC
TCCTTATAATTTGAATCCCTCTAGAACTTCAACCTCCCTTCACACTTAAACCAAAGAAGAAGAGAAAAGTATCTTAATAA
TTAAGGGAAGTGAGCAATAGCTTGTGGGAACTTCTGCCTTGTACTTATAATTAAGCATGAATAACATGTTTTCTAGTCTT
CCATGGGAGAATTAAGCTAAATCCATAAGTGCTTCTCTTATCTTGTCTTGCAGAGATGAGGGTTTCTTCAAGAACCCTAG
AAGAACTTTAAGGTGCTGTGTTAATCCTTAAGAGAAAAGAGAGAGAGAGCTGGAGTGAATTGTGAATTTTGTGTGTTAAA
ATGAGTGAAAAGATCAGCTCATATTGAGTTTATATGGAGCCTTCTTGGCCATAAAAAAAATAATCCTCTAGAACCTCACT
TTTTTGGTCCATTTTCAGCCACTAATTGGTCAAGTAGGTGATGCACCTGCTTATGTACATCAAGCAACTCAAAAGGTCAA
CTAGGTGATGCACCTACTAGCTTTCACTTGGGCTTAAAAATATATGGGGCCTTGGCAGATTTGGCTGCTGGGCTTTAATT
TTATTTTCCTTTTATTTAACATAGTTTGGGCCTCAAGTGAGTCCATTAGCATAGGCCCAAATCTGATCCATAAACCTTGG
CCTTTTTAACTAGATCCATATAGCTCAAGTAGGTGATGCACCTACTTGGTCCTTTGGACTGGTCAATAAGTCAAAGTAGG
TGATGCACTTGCTTGTCACCTACTAGCTTAGTTTAGTTAAGCAAGTAGCTCACTTAGTTTATTCCATTTTCTAAATATTA
AACCCATTTTGCTTTAACTTAGCACTTAAATTTCAACTTTAAGCTCAATTACCACCTTACTCTCTCGAGTTTAAATAATC
CCGTTGGAGTTAACTTGCAGTACACATGCTGAAACGTGCAAGGCATCACATCACCTTCCGAGCTAGTTTAAACCAATGCT
AATCATATAAGAAACATGGTCCCTCACTTATACTATAAGGCTATGTCAAGTGTCACAAGAATAAAACAAGCATATGCATA
ATACGGGCGGTTACACGATCCAAGTTAGATATGCCGGAACGTTACAACCGATTCATTCATCATACTACAATCACAAGTAT
ATCCTCATAATCATATAAAACAATTCATGATTCATGGTGTTCGTCATTTATATATCCTTATGTACCACAAGTGTGATCAA
CAATGCAACTTTTGTATACCTACACGTATCACAATGAAGAAAGAACAACCTACATCACTAATTCATAGAATAACTACAAT
CACAATAGATTATTCATCAATGCACATCATGCAAACTTTATTTCGACCATACTCAACCCTAATTCATCATCTAAGGATTG
TTTCTAGGGTTTTAATCATAAATCATTCGGTGCACGAAGGCCTACGCATAAATCCTATCATCTATTTACATATATTAAGC
AGTGAACACAAATTTAAACTACTCAATTCATAAAACCTAGCCTATCTAGTTATTGACTTTGATTCCTATTTTCTGGGCTT
CGTAAAGGTTATTTTGGCCAAGAATCCGCAAGATATCACCATCCTCACGCTAGAAATATCTCTCTCCCTTCTTCCCAAGC
TTACAACAACATTTTGGGGGTTTCTAAGGTGTTTTATGGATTATTTAGGTATTTTAAGAAGAAGGAGAAAATAGGATTTC
ACGTAATTTATGTTCTGCCTCGCCTATCCCGCATTGGCGCTAGCTTACCCCGCCCTGGCGCCGGTGCCCTAGCGGCATCT
GGCCCGCTATGGAAGGACAATAGCCTAGATTTTCCTGGATTTTTGTTTGTTTTAAATAACGATGGTTCAGGTCGTTACAA
TAGATACCAATTTACCCCTAGTTCATCCCCAAACGACTAGTGCACGTGACATCAAACGCCTCATTTCGATTTACTTCTAA
ATTAAATACTTGGTCCACTAAGGAATCACAACGAATGGTAACTTTTCAGTTAATTGATGTATTAAAAGTACTATGCTCAA
AGACTAAGTGAAGAATGCGGCAACACACGAAGAAACATAAGTGTTTTAAACTACACAGTCTGGCCCGTTAAGGAGGGAGC
CCTGCCGCAGAGGTGCGGCTACTGTGGTGAGGATCTCCCGCTGAGGAGGGAGATTAGGAAACAATATAGGGGGGAATGAG
GAATGGTTTCCTCATTTCTCTTCTTTCTCCCCACAAAAACTCTCCCAAACTCTCTCAATTCCCTAGTTCCGAACATCAAA
ATCCAGGTAATACTCACGCACCTTACTCTTTTTACTTCATTACATTCTTAATTACGAATGCATGACGATAACTGATTGAT
TTGGGACAGTTTTCCAGGTAGTTTCAAAAAATGAACTAGGTTTCTTTATTTGCTAGGATAATGTAGCATGGGTACTTCCC
TTACGTCCCCAGCGTATTCACAACGTCTTGGGCGCAAAGATTTTGTAAAACCATAGTCAAATTGATACACAAACGGGTTG
GCGAAGTTGAAGGGTCTTCTTAACTCTCACTTAAATTTGGACATCATTTAGGGGTTATTTTGCGAAAATAATTGCATATT
TGGGTTCTAGGGTAGTTTATATACTCTAATCTGCTGAAATTCTATCGAAAATGTGGGGTTTTGGGACAAAGAGACGCCAT
AACCACATCTGTTGTTCATCCCAGAAGAAGGTTGCTATGGCGGCCTCCATAATCCCCCTCGCGATAGTTTTTGCGCTGTG
GCGGGATATGCCAGAATAGTGGCCTGCACCCTTTAACTCAGAATTCCTTTCTTCTCATTCAATCCCTGCACTGTCTATTT
CCATCATGTTCTAACTTATCTTTTTCATCACTTGTAGGCTTATCCAATGGGAGGTCTAAATGAGGCGAATTTGCCCTTCA
TCCGATTTCTCGACACTACCAGTCGGGAGAGGTTTCATGACTTCCAGAACAACAAATTTTGTTTTGAGAGGGGATTCATA
TTTTGCTTAGACTGGAGGAGAAGGAGCCAGCATTCTATGCTCGCTTAATGGAGTTTGGGTGGGCTCCACTGACCGTGGCT
TCCCCTGCCGCACGAGTTGACAGGGTGCTGGAGTTTTGTGCTATCCTGCCCACCGTCTGCTAGGACGACCCTAACCCCAT
CATCCATATTCAAAGAGTCGACATCTCTCTGATTGCCACAACCCGTAAAGAGGTACTAGAGTTCAGGAGGTCTCGAACGT
TGAATACGAGGCCAAACTGAGGGAGATGGATTTAGAATAGCTGACGGACACCCTAGTGGAGCATGCATGTCGAGACATAA
TCTATTGGCCTTCTGCTAAGGGTATTACTAGTTTTGACTGGTCAACAGAAGCCAAGAAGTGGCTTTACTTGGTCACTCGG
AGGATTCACCCGTCGGGCAATCGCACAGACGTCGTTCCCTTGTGCCCTGGTGGTGGCGTGCACAGTGCAGGGCATTCGAC
GTCATTCCCTCGAGCCCTGGTGGTAGCATGCACAGTGCAGGGCATTTAGCTGAATGTTGGGGCGCATATTATTTCAGAGT
GGAAGATGTTCTATTTGGGTAATAAGAAATCGTTCTTCCTGCCTGGCCTTATCACTGCGTTGTTCAAGTGGGCAGGAGTG
CCGCTCCTCGACACTGATGTGGTCTTCCCATGGATCTCTCTTTTCACCCTCTTTTGGTTAGACAATATTCCATGTCCAGG
AGCAAGAGGAGGAGTACCAACAGGGCTAACAACAATCAGGCGGCCGCAGGGTCATACGAGGAGGGAGGCGACAACACTCG
TCCCTTCGGGTCTCAGCCTCCATTTTCAACAGCACGGGTAGATGAGGACTTGGCAGTTGTGCGGAGGAGGATGGGGTGTC
CTATCGCTCCTAATACCCCAATTTCCCCAGTACGACCCTCGAGCTTGAGATGCGTCACCGCGAGCTGCGTCAGGAGATGA
GAAATGGTCTAGCGAGGGACTGCCTATTGGTTCGGATATGGAAGGCAGTGAAGATCATGTTCACTTGCGTCGCTCTTGGG
TAAGATATTCCCATCGTGGATACGGGAGATTTCTATCAGTGCTCTAGTCTGAAGGAGTCTATGACCGGCCTGGTGCCCTC
GAAGGAGCTAGCTTCTGACACCGACACTTCTCAATCTCAGGGTTCTTGATTTGCTTTGTTGTTTCGCCCCTTTGGTTTTT
AAATTTCAAGACAACTTGTTTTTATCTTTTGTCTTTTCTAAGATTTTGTAAGCACATGGACACTAGATTTTGCTATATGA
TGCAGCCTTATATTTAATCTTAAGGTTTTATGATCTTTTTACTTTTGTTGCTGAACACTGTTAGGGGTTGTCAGGATTGT
TTGAACATTGTCTTGGGTCTTATCAGATAGTTTAGAATAACGGGGGAGGTAGGCTGAGGTTTTGCCTCGCCTCATCCCGC
TCTGGTGGAAGAAATTCCACTCTGGCGGTCTTGCCCTGGAGAAAATAATCCTTCCCCAGCGGTCGAAATGAAAATTGAAC
CTCCGCCAAGATTTTTTTTGCGGTTTCTTGCTTTACTAAAAATTCCTAAATGTTCCAGCTCTACCTTGAAATTTTAGGAT
ACTTCTTATACTGGGATAATCATTGTATACCCCCAGATAATCCCTCGATACACGAACCAATTCGTTTCTGTTAACTTAGC
ACCACAACCCACACACCCCCAGGATACCCCAGACATTCACGCGGTTATTACACAAGCACAAGACACGTTCAACACTTCTC
ATTATTCGCCTCGCAGTTTTATCTATCTCTTGTATCGAATCTAGTCAGGATGTTCTTTTCACCAATAGTTTTCACGACAC
TAAAAAATGTACAACTCACATAGCTTCAACCAATTAAGCCAACACATTGCACATATCAAGGTTCATACACACACTTATAG
TCCACGTAATCACATCACATTCAAACAAGTCCAATTTCACATTTGCAGTTAATTTCAGACATACGAAACACGCATTCACA
GGCAAAACCAAGTTCTTAATTAGTTACTTCAGTCCATGGATGACTATTACTGATCATCCATGCATTTACACCGCCCCTAG
GGCCAGATACTAATTGGAACCTTCCCCGTACCAATTTGACTTACTTGTTGCCCCTTAATCGTGATCAGGATGTCCAGTTT
ACCTTGTTGAGATACCAATTGGAATCATGAGATACCAATTGGACCTAAATCATACCAGAAGCGACACATGCACAAAATGA
GAGAACAAGTGGAACAACTTCCTAGAATGTTTTCTAGTCTCTTGTGGATTAGATGTGGACGTAAACACACCAATCCGCAG
GAGTCTAGTCCACATTTTGCTCTTGTACGAGGAGACCGGTAACCTAGGCTCTGATACTAATTTGTCAAGACCCGACCCAC
CGGGCCGTGCAGGAACCCACTCTAACACCTAAGTAGGAGATCCTTCATATCCCAATAGTTAAACATGCGGAAAATTTAAA
GAAAACAAAGATAAATATAATAATATGATTTTAAAAATAATAAATATCCTTAGACACACTTTTAGTTAAAACTTGTAAAG
TAATTTAACAACTCCCAAGGATCTAGTCTAAAAAGGTACAAGAGCTATTAAGAGTACAACTGGGCAAGATAAATAAAAGA
CACAGCTCCCACCATGCGGAAGGAAGAATANNNNNNNNNNNNNNNNNNNNNNNNNNNNNNNNNNNNNNNNNNNNNNNNNN
NNNNNNNNNNNNNNNNNNNNNNNNNNNNNNNNNNNNNNNNNNNNNNNNNNNNNNNNNNNNNNNNNNNNNNNNNNNNNNNN
NNNNNNNNNNNNNNNNNNNNNNNNNNNNNNNNNNNNNNNNNNNNNNNNNNNNNNNNNNNNNNNNNNNNNNNNNNNNNNNN
NNNNNNNNNNNNNNNNNNNNNNNNNNNNNNNNNNNNNNNNNNNNNNNNNNNNNNNNNNNNNNNNNNNNNNNNNNNNNNNN
NNNNNNNNNNNNNNNNNNNNNNNNNNNNNNNNNNNNNNNNNNNNNNNNNNNNNNNNNNNNNNNNNNNNNNNNNNNNNNNN
NNNNNNNNNNNNNNNNNNNNNNNNNNNNNNNNNNNNNNNNNNNNNNNNNNNNNNNNNNNNNNNNNNNNNNNNNNNNNNNN
NNNNNNNNNNNNNNNNNNNNNNNNNNNNNNNNNNNNNNNNNNNNNNNNNNNNNNNNNNNNNNNNNNNNNNNNNNNNNNNN
NNNNNNNNNNNNNNNNNNNNNNNNNNNNNNNNNNNNNNNNNNNNNNNNNNNNNNNNNNNNNNNNNNNNNNNNNNNNNNNN
NNNNNNNNNNNNNNNNNNNNNNNNNNNNNNNNNNNNNNNNNNNNNNNNNNNNNNNNNNNNNNNNNNNNNNNNNNNNNNNN
NNNNNNNNNNNNNNNNNNNNNNNNNNNNNNNNNATTAAGCAATCATTGGTCCTCTCATGGAACCGAAACCCAAGAAGTCA
GCATACCCGAACGTGTTACCCGATCTAATAATTTTGCCAAAACGTGGAAATTGATCCTGAGTTATGCTGGAATATGGCAA
CTGATCTAAGTTAGTTATGTCAGAACGTGGGAACCGATCCAAGTTAGTTATGCCAAAACGTGGCAACCTATCCATTCAAC
ATACCACAATCACAATCACAAGTATATCCTCATAATCATATAAAACAATTCATGATTCATGGCGTTTGTCATTCAAATAT
ATTCTTATTTACAACAAGTGTGATCAACAATGCAACATTCGCATACCTACACGTATCACAATGAAGCAAGAATAACATAC
ATCACTAAATCATAGAATCACCACACTCACAATAGATTATTCATCAACGCACATCATGCAAACTTTAATTCGACCATACT
TAACCCTAATTCATCGTCTAAGGCTTCTTTCTAGGGTTTTAATCATAATCATTCAGTGCACGAAGGCCTACGCATAAGTC
CTACCATCGATTTACATATATTATGAAGTGAGCACATATTTAAACTACACAATTCATAAAACCTAGCCTACCTAGGTGCC
AAGCAGCTGCACAGAGTTGTTGACTTCGATTCCTATTTTTCGGGCTTTGTGACAGTGGTTTTGGCCAAGAATTCGCAAGA
TATCACAATCCTCACACTAGAAATCTATGTCTCCCTTCTTCCCAAGCTTGCAGTAGCTTTTTGGGGGTTTCTAAGGTGTT
TTACAATTTATTTATGTATTTTAGGAAGAAGAAGAAAATATGATTTCGCGTAATTTACATTCTGCCTCACCTATCTCGCC
CTGGCGCCAACTTACCCTGCCCTGGAGCCCTAGCGGCATCTGGCCTACTATGGCAGGACAATGGCCCAAATTTCCCCGAA
CGACTAGTGCACGGGACATTACATGCCCCATTTTGATTTACTTCTAAATTAAATACTTGGTCCACTACGAAATCACACTG
AATGTTGGCTTTTCAATTTATTGACGTGACAAAAGAACTATGCTCGAAGACTAAGTGAAGAATGTGGAAACACACGAAGA
ATAGAAAGTGTTTTAAACTGCAAAGTCTGGCCCACCAGGGCGGGAGACTTCCCACTGAGGTGGGGCCGCTTTGGCGAGGA
TCTCCTGTTGAGGTGGGAGTTTGGAAAATACTATTGGGGGGGATGAGGAATGGTTTCCACATTTCTCCTCTTTCTCGCCA
CAAAAACTCTCCCAAACTCTATCAATTCCCTAGTTCCGAACTTCAAAATCCAGGTAATACTCACACTCATTACTCTTTTT
ACTTCATTACATTCTTAATTACGAATGCGTGATGATAACTGATTGATTTGGGATGGTTTTTCGGGTAGTTTTTGAAAATG
AACTAGGTTGATTTATTTGTTAGGATAACATAACATGGCTACTTCCCTTACGTCCCCAACGTATTCACAACATCTTGGGC
GTAAGGATTTCATAAAAACATGGTTATATCAATACAAAAATGGGTTGGGGAAGTTGAAGGGTCTTCTTAGCATACACTCA
AATTTGGACATCATTTAGGGGTTATTTTGCGAAAATAATTGCATATTTGGGTTCTAGGGTAGTTTATATACTTTGATCTG
CTGAAATCTTGTCGAATATGGGGGTTTTGGGATGAAGAGATTCCAGAACCACGTTTGTTGTTCGTCCCAGATTAAGGTTG
CTATGGCGGCCTTCATTATCCTACCCTGGCGGGATTTTGGCCGCTAGGGCGGGATATGCAGACCAGTGGCCTACATACTT
TAACTAAGAATTTCCTTTCTTCTCATTCAATCCTTGTACTGTCTATTTCCATCGTGTTCTAACTTATATTTTCCATCATT
TGCATACTTATACAATGGCCGGTCTAAATGAGGAGAATTTGCCCTTCATCTGATTTTCTGACACTCCCAGTCGAGAGAGG
TTTCTTGACTTCCGGAACAACAAGTTTTGTTGTGAGAGGGGCTTCATATTACTCAGGCTAGAGGAGATGGAGCCAACCTT
CTATGCTCGCTTAATGGAGTTCGGGTGGGCTCCAGTGACTGAGGCTCCCCCTGCCGCATGAGCTGACTGGGTGCGGGAGT
TCTATGCTATCTTGCCCACCGTCCGCTGGGAAGACCCTACCTCTATCATCTGTATTTGGGGATTTGACATCTCTCTGAAT
GCCACGACCTTAAATGAGGTACTGGAGTTGCCGGAGGTATCGAACGCTGAATAAGAGGCCAAACTGAGGGAGATGGATCT
AGAATGACGGAGGGACACCCTAGTGGAGCCTGTACGTTGGGACAGAGTCTATTAGCCTTCTGCTGAGGGTATTACTAGTG
CTGACTGGTCACAAGACGGTAAGAGGTGGCTTTACTTGGTCACTCGGAGGATTCGCCCGTAGGGAAATCACATAGACGTG
AGGTTTCCTCGAGCCCTGGTGGTGGAGTGCGCAGTGCAGGGCATTGAGCTGAATGTTAGAGTGCAAATTATTTTAGAGTG
GAGGATGTTCTATCGGGGTAGTACGAAAGCGTTCTTCCTGCTTGGACTTATCACCGCGCTGTGCAAGAGGGCGAGAGTGT
CGCTCCTCGACAATGATGAGGTACTTCCTTTGGATCTCTCTTTTCACCCTCTTTTGGTTAAAGAGGGTTCCCTGTACAGG
AGAAAGAGGAGGAGGTCCGATAGGGATAGCAACAGTTAGGCGGTCATAGGGTCAGACAAGGAGGAAGGTGAAGACACTCG
TACCTCCGGGTCTCAACCTCTATTTTCAGCAACACAGATAGAGAAAGACTTCGTAGCTATGCAGAGGAGGATGAGGTGTC
CTATCAATCCTTTTACCCTGATTTCCCCCAGTAAAGCCCTAGATCTTGAGATACTTCACCGCGAGATGCGTCAGGAGAGG
AGAAAGGGTTTAGCGAGGGACCGCCTATTGGTTTGGATATGGAGGCAATGAAGATCATGTTCACTTGCGTCGCTCGTTGG
TAGGAGATTCCCATCGTGGATATGAGAGATTTCCATCAGTGCTCCAGTCTGAAGGAGGCCATGACCGGCCTTGTGCCCCC
GGAGGAGCTAAATTCTGACACCGACACTTCTCAGTCTCAGGGTTCTTGATTTGGTTTGTTGTTTCGCCCATTTGGCTTGT
AAATTTTGTGACAACTTGTTTTTATCTTTTTTCTTTTCTAAGTTTTTGTAAAAACATTGATGCTAATTTTTGCTATCTGA
TGCAACCTTATAATTAATCTTAAGGTTTTATGATTTATTTACTTCTGTTGCTGAATACTGTTTGGGGTTGTCGGGATTGT
TTAGATATCTTCTTGGGGCTTATCACATAGGATAGAAGAACAGAGGAGGCAAGCTGAGGTTCCACCTCGCCTCATCTCGT
TCTGGCTGAAAAAATTCCGCTCTGGCAGTCCCGCCCTAGTGGAAATAATCCTACCCCAGCGGAAATAATCTCGCCCAAGC
GGTTGAAACAGAAACAAGACTTCCTCTATGATTTTTCTAGGGTTTTTCGCTTTTCTAAAAATTTCCAAAGGTTCCAGCTT
TACCTTGAAATTTTAGGATACTTCTTATACTGGGATAATCATTGTCTACCCCCAGTCAATCCCTCGATACAAGAACCAAT
TCATTTCTGTTAACTCAGCTCCACAACCTACAAACCCCTAGGATACCCCCAGACATTCACACGGTTATTACACAAGCACA
AGACACGTTCAACACTTCTCACAATTCGCCTCGTAGTTTTATCTATCTATTGTATTGAACCTAGTCATGATCCTCTTTTC
ACCACGAGTTTTCAGAATACTCAAACATGTACAACTCGTATAACTTCGATGAATTAAGCCAACACATTGCACATATCAAG
GTTCAGACACACACTTATAGTACACGTAATCGCATCACATTCAAAAAGTCCAAATTCACATTTGCAGTTAATATCAGAAA
CACGAAACACACATTCACAGGAAAAACCAAGTTCTTAATTATTTACTTCACTCCACGGATGACTATTATTGATCATCTAT
GCATTTACACCACCCCTAGGGCAAGATACCAATTGGAACCTTCCCCGTTCCAATTTGCCTAGCTTGTGGCCCCTCGATCG
TGATCAGGACGTCCGGTTTACCTTGTTGAGATACCAATTGGAATCATGTGATACCAATTGGACCTAACTCATACCACAAG
CGACACATGCACAAAAGGAGAGAACAAGTGGAATAACTTCATAGAATGTTTTCTAGCCTCTTGTGGATTAGATGTGGACG
TCAACACACCAATCCACATGAGTCTAGTCCACATTTTGCTCTTTTACGGGGTGACCGATAACCTAGGCTCTGATACCAAT
TTGTCATGACCCGACCCACCGGGCAGTGCGGGCACCCACTGTAACGCCTAACTAGGAGAACCCTTACATCCCAATAGTTA
AACATGCAGAAAATTTAAAGAAAATAGAGATAAATATAATAATATGATTTTAAAAATAATATCCTTAGACACACGTTTTA
TTAACACTTGTAAAGTAATTTAACAACTCCCAATGATATAGTCTAACAGGTACAAGAGCTACTAAGAGTACAACTGGGCA
AGATTAATAAAAGACACAGCTCCGCCCATGCAGAAGGAAGAATAGAAGCTGCTAGAGAATTTCTTCGCCTTCACCTAATG
AAACATCACCAACTTGCATCCAGACTATGTCAAAAGACATTGCAAGAATAGTATTAGTACAAACACACGTACTGGTAAGC
ATCATCGGTCAACCCGACGCCCACCACATAATATAATGAAATAACTAGTACAATTATGCAATAAACTCCTCATTTCTCCA
CCTCTTTTCTCTCTTAAAATACCTCCGAGTTACACTAGTACTCTGATTACTAACCACCTTATTGATCCACCTACTTACCA
GGTTCTTGATCATAGCCTAACCGTTCTAATACATTGATAACAATATGGATAACATGGATCGTGTAAAAGCATTAGAGGTG
CTTGATGGACACAAAATCAAGAAGTACAATGTGTGGAAGGTCCTTCTAAGTGAAGAGAAAGAAGAAAGAGTCCATTTGTG
CAAATGGTCATCCCATAATTTCAAGAATTCAAAAAAGAAGAAAACCAAACAAGGCCCGTACCTCATTAAGGGTAAAATTG
TCAAAGAAGTGTCTTCTTTATTTTATTTTCAAGAATTCACAAAAGAAGGCAACCAAACAAGACCCGTACCTCATTATGGG
TAAAATTGTCAAAGAAGTGTCTTTTTTTTTTATTAGTATAAATAGTAGTCTCTTTTATTTTGGAAAACTTAGGCTATGAA
TTTTGAATGTTAAATGAACAAACTCTTTCAAGAGTGTAGTTTAAGGGTTTAATCCATTTAGGTTAGCCTAGCTTAGTGTA
GCTTAATCTAAATTAAAGAAGGGTGAATTCTCATTGTTGATTTAGGACTTCTTTAACCTTGATTTCACTTGAGATTGCTC
ATTTGTGGTTTTCAATTTGAGTTGTTTCTTTTCGAATTCAAGTTTCTCTTCTTCCTTGGTTGATTGTTTAATCAATTAGC
CTTTCTTTCTTCTCTTCTCTTCTCTTATTTCTAATCTATCTTACTTTTGTGTTGTTTATTCCGCATTTGATTTCAATTTG
TTTCATCCCCAATTGGAATCCTTATCATTTAGTATCAGAGCCTAGGTTTAGATTTGTTCCAACAAATCTAGTCTTGGCTT
GCAAAAAAAAAATTGATTTTTTTTATCCATTGTTTTTGACACTAGATCCTTGTTCCCTAGTGTTTTTTGAGTCTAGGTTT
CAAATTTTGTTCAATTTGGAGTTTTAGAAGTGAAGTTACCATTGAAGAGTTTCAAGTTTTTCAAACTTTTCAAATTTTGA
AAGTGGGTCTTTTGATTGAGGAGAAATTGGGGGTTAATAATTGGTGGGCCTTGTTTCCTTAGTTGAAGGGAAGAAAATCC
TAAATTTTGAGCCAATTACGAGTTGATTTGAGTGTATTGGGATTTAGTGTGTGTTCTTGGTGTTCAAGTTGTTCTTGAAA
AAGAAAAAGAAAGAAAGTACTGATTTATATATACTTAAGTCAAAGTTGGTCAAAGGTGTTTTTTGGGTCCACTTTTGGAA
ATTTTAAAAAAAAATGAAATTTGAAATTAAAAAAAAATTGATTTTTAAAAAAAAATCCACGTGGACTGCCATGCCAACAA
TCAACTGCCAACACAGCAGCCACTTCAGCGCCAACACAGTGCCACAACAACGGCTCACTTCCAGGCCATCCCAGACATGC
CACATGGCGCGTGTGGCTCAGATTCAGAGAGGAAAATGTGCAGGTTTTTGCTTAAGAGGCCAAAAATATTCTAAGTATGG
GAAGTTTTTTGGACCTAAAATTATTTCTAAGTGTCCAAACTTCTTGATTCTTTTTCTATACTTTTTATCCTTCAATTCCT
AAACTATTTAACAACTAATTAACGTCTTTAATTACTTTTTAACTAGTTTTAATCATCAAATTATCCAATCAAAGCCTTAC
AAGTAAAGAACTTTTTAAGGCTTAAAAGTTTTTCTAAGTGTCAAAATTCACTTCTTCTTCTTCCACACTCTTTTTTCTTC
TATTTTCCAACTATTTAACAATTAATTAACTAATGAAGGTTTGGGTCATTACAATAGCGACCAATTTACCCCTCATTCGT
CCCAGAACGACTAGTGTACGGGACATCACATGCCCCATTTTGATTTACTTCTTAATTAAATACTTGGTCCACTACGGAAT
CACACTGAATGCTGGCTTTTCAGTTTATTGACGTGATAAAAGTGCTATGCTCGAAGTCTAAGTGAAGAATGCGGCAACAC
ACGAAGAAAAAAAAGTGTTTTAAACTGCACAGTCTGGCCCGCCAGGGCGGGAGCCTTCCCGCTAAGGTGGGGCCGCTATG
GCGAGGATCTCCTGTTGAGGTGGGAGATTGGAAAACACTATTGGGGGGAATGAGCAATGGTTTCCTCATTTCTCTTCTTT
CTCCCCACAAAAACTCTCCCAAACTCTCTCAATTCCCTAGTTCCGAACATCAAAATCCAGGTAATACTCACACTCATTAC
TCTTTTTACTTTATTACATTCTTAATTACAAATGCATGACAATAACTGATTGATTTGGGATGGTTTTTCGGGTAGTTTTT
GAAAATGAACTAGGTTGATTTATTTGTTAGGATAACATAACATGGGTACTTCCCTTACGTCCCCAACGTATTCACAACGT
CTTGGGCGTAAGGATTTCGTAAAACCATGGTTGAATTGATACACAAACGGGTTGGGGAAGTTGAAGGGTCTTCTTAGCAT
ACACTCAAATTTGGACATCATTTAGGGGTTATTTTGCGAAAATAATTGCATATTTGGGTTCTAGGGTAGTTTATATACTT
TGATCTCCTGAAATTCTGTCGAAAATGGGGGTTTTGGGAAGAAGAGATTCCATAACCACGTTTGTTGTTCGTCCCAGATT
AAGGTCTCTATGGCGGCCTCCATAATCCTTCCCTGGCGGGAGTTTGGCCGCTAGAGCGGGATATGCAGACCAGTGGCAAT
TTCCTTTCTTCTCATTCAATCCTTGAACTGTCTATTTCCATTGTGTTCTAACTTATATTTTTCATCATTTGCAGAATTAT
CCAATGGCAGGTCTAAATGAGGAAAATTTGCCCTTCATCTAATTTCCTGACACTCCTAGTCGAGAGAAGTTTCTTGACTT
CCGGAACAACAAATTTTGTTGTGAGAAGGGCTTCATATTGCTCAGGCTAGATGAGAAGGAGCCAGCATTCTATGCTCGCT
TAATAGAGTTCGGGTGGGCTCCACAGACTGAGGCTCCCCCTGCCGCACGAGCTGACTGGGTGCGGGAGTTCTATGCTATC
CTGCCCACCGTCCGTTGGGAAGACCCTACCTCTATCATCCGTATTTGGGGATTCGACATCTCTCTAAATGCCACGACCCT
AAATGAGGTACTAGAGTTGTTGGAGGTCTAGAACGCTGAATACGAGGCCAAACTGATGGAGATGGATCTAGAATGGCGGA
GGGACACCTTAGTGGAGCCTGTACGTTGGGACATAGTCTATTAGCCTTTTGCTGAGGGTATTGCTAGTGCTTACTGGTCA
CCAAACTACAAGAGGTGGCTTTACTTGGTCACTCGAAGGATTCGCCCGACTGGCAATCACACAGACGTGAGGTTTCCTCA
AGCCCTGGTGGTGGCGTGCGCAGTGCAGGGTATTGAGCTGAATGTCAGAGTGTAGATTATTTTAGAGTGGAAGATGTTCT
ATCGGGGTAATAAGAAAACGTTCTTCCTGCTTAAACTTATCACCGCGCTGTGCAAGCGGGCGAGAGTGCCGCTCTTCGAC
ACTGATGAGGTACTTCCCATGGATCTCTCTTTTCATCCTCTTTTGGTTAGACAAGGTTCCATGTACAGGAGTAAGAGGAG
GAGGACCAATAGGGTTAGCAACAGTTAGGCAGTCGTAGGGTCAGACAAGGAGGGAGGTGACGACATTCGTCCCTCCGGGT
CTCAGCCTCTATTTTCAGCAACACAGGTAGAGGAGGACTTGGCAGCTGAGGAGGATGAGGTGTCCTATCACTCCTATTAC
CACGATTCCCCCTAGTACAACCCAAGATCTTGAGATGTTTCACCACGAGATGCGTCAGGAGAGGAGAAAGCTTAATAAAT
GAACTTAAAATAAAGAGGCAATAAATGAACTTAAAATAAAGCTTAAACTCAAAAGTCTCAAATACTTAAACTCATAATAT
TTAGAAAGAAACATTCAACTGGACAAAGAGGCAATTCAAGTCTCAACATAAACAATGAAAATGGACAAGACTTATGAACT
ACTAATGTTTATCTATCTATGAAGCCTCTACTAACTGAGATGGACATCGGGACAAAATCCAAGACATCCTAATAAAAAAA
CTTAAATTATAAAACATAAATGAGGGATCCTCCGAAAGCAAGGAGGGTCACCAACCAACTCTGGAACTTGACTGGATCAA
CGAAGCGCCGGTTGATGATCCTGACTCCCTGTATCTGCATCATAAAAGATGAGGCCAAATAGAGTTAGTACATGGAATGT
ACAAGAATGCAAGGGGAAATCTTAAACATGACATAAACTTGAACTGGAACTGAAGAAACAACTTACCTCGTCTCACCTCA
ACTCAACCTCAACTCAATCTCAACTCATTTCAATATAAAAGCAATGACAATAATGCAATATAAAGAAAAGCCTTTAAAAC
AATAGGTAGCAATTCAATGTATTGCAAAATACAGTATAACTCAGTTTGTATGTAAAAATAGAAAATAAACTCTGTTTGGG
AGATTCTCTAACCGACAACCATTACTATGCGCTATGTGATGATACATTATCTCGCCCACACTGCCAGAACTATCCTATAC
CTTGTTGGGGTATAAATTTCATCAACTAAGTGGATCCACTAAGCTATGATTGAAAAGCAATAAGGAATCATCTAAAAAGT
ATGACCCTTTCTACCCACGCTGACTACATGGTTTATGGGGGCTGTGAGTTGTTTGAACTCTCCACCATATCGGTGCTCAG
TACTACTCCCAAAACAAAACTTAACTCATATGTTTTTAAAAAAGAAACATTTTCTCATCCTCAACTTTGAGATTATTACT
CTAAAGGTTTCTCTTACAAGAGATAGTACTCAAAACTCCTCATGAACTCTTTTGTAAATCGTTGTTTCCTCTTTTCTTAA
ATGTAAAAATATTTACTCTTGGGAATACTTAGTTCCCATATATCATTTTTTTAAAAAATGAACTCTACTCTCCAAATTTT
CAAACTCAAGTAATCAAGTCTTAAAATAAGTTTTAAAATATTGTAAATGACTTCTTAAAATGACTCGAAAGAACTCTCAA
GACTTAACTCTTAACTCTACCTTGAATTTGAATTTTGAATTCAAGGTTATGATACATGTTATGAATGATCTATCGATGTT
TAGATGCAGTTTAGAGTAGTTAGAATCAATAGGGAGTGAAGAACTTTGAAAGAACTCAGACGGGCCAAATGATAGGAATG
AGTGGGCCAGGCGACCCTCACGCACTGAGTGGCGTAGGGCACCAACCTCTGAACTACAGAACACATGTTCTGGCACACAG
GTGGGGTGACGCGCCAGCCTTTGCCTAGAACTCACCAACGAATTGTTTTTTCTCATTTTCTGACCCTAATTCACCTAGAA
TTGAATGGTTTCTTTCCTACTCACTTAGATTCGAATACCAAACATAAGTGCATGATAAACTACTCTAAACAACCCTCAAA
TCACTAGCATTCATCTCAAGAATTCATCAAAACCCCAACAATTAAGATTAAGAATGAAATTTCAAAAAAACTCATCAAGA
ACTCAAGTCTTTCAATCTCAAGAACAAAATTGCATTAAAATAGCATGATTAGTGTGTGGGTGAATGAACCCAACACTATG
AGAACTCACATACCTCTTAGGGATCAACCCTTGGTGAAATTCCGCAACAAAACTCAAGAATCTCGATGAACGGCTTGAAC
CTTCCCTCTTTTCTCTTCTTGAACTCTCTTCTAAAACCCTAACCGTAAATTAGGATTGTGAATCTGGCCCAAATCAAATT
TGACCCCAAAATATTTACTAAAAATGTTTTAAATTTGAAGGGGTAAGGAAAGGACTAAAATACCCCTCATATGTTTGGGT
AACTTTCTTTAACCGGACATGCATACTTCAAACAAGTATATCTCCCTCATCCAAAATTTAAACTTAGCAAACTTGGAGGC
ATTTGAAAGAGGATTCCAAGAGCTTTCATTTGATAAATAGTGGGCCACCTAATTCATCCTGTTCTGAAATTTATGGCTGA
TACATCCAAACTTACACTTCAATTAAGAAGTATAAATGGTCGAAGTCAATTTATAGAATTCAACGTGAGTTGAGGTCGAT
CCCACATAGAATTTCTTTCCAGACATGATTTCACTGTCGCATTTATCCAAATGTTGTTATTATTTCCTATAGAAAATAAT
TGCAGAGGGTAAAGTGGATTTAGTTGTAAAGTTCAAGTAACTAACATTGTCAAACAAGATCCAGATTAACAATTAACAGA
GTATTGATTTCAAGGTTGTATTGACAAATGACAGAAACCAGAGTTGTAACGACCGGGTTCCATCATTATAGAAAAGCCAA
TGGGAAAAAAATTTGGTCGAAAAACTTTTTCGTAGTAACTTAAAATTTCCCAACCTAGTCCAAGTTTGGATGAAATTGGA
TTCATTAAGGTGTAGGAAATCTGATAAAAATTAGGTGATTTAATTATGATTTTGATTTCATGAGTAGTTAGATAAGTCGT
TAAGGAACCCGTACGACTTTACAAAATTGAATTCGGGTGAGTAGAACTCCCGGAATCGATCTTAGCGTGAATGATATTTT
CTGAGCATCGTTGTTTAAATGTGTGTTGTGAAATGGGGATCATGAAATTATTGAAATAGCTCACTGTTTCGTGCAAGTTG
CTTTGGCGGTATTTTTGGTTGCTCTAGCGGGGCCTCTATAGCGGGGTGGGTGCCGCTTTTGCGGCTCCGATGCGACTTAA
AGTCATAAATAAACCCCAAAATGTCTTTACTCTGCACTTTTCAGTTTTTAGATCTAAGGAACGAACCGCAGACGATTCTT
GACAATTTTCCACCATTCTTGAGGCTAAAGGTAAGCTTTTCACTCCCCAAATCCATTTTTCGATCCGTAGAACGTAATCT
AATTGGTAATTTTCGATGGGTAAGGGTGTTGATCTGGAAATTATGGTGGAAACAACCGTAAATTAGATACTTGGGGTGAT
GTGTTTGATCTAGGGTTCTTAGAATTGTTAGTAATTCGGGTAATTAGTGATTATTTATTGATTCCCGTATTATATTGATT
GTTTGTAGACCAAGAACAAGCGGAATGAATCCGGAAAGGGAAGGATCAAGTTTCTTAAGGTTTCAAGCTTGTTTTGTGGT
AGGTAATGGTTGTGATTGTATGTTTGTGTAATGTATATTTGTCTTTGCTTCATTATGATGCATGTATGTATGCGAATGTT
GCATTATTGATTAAACTTGTTGTAAATGAGGATATATGACTATGAATGCCATGAATCATGATTTGAATGTATGGTTGTGA
GAATGTACTTTGTGATTGTGATTGTGGCCTATTGAATGGACCGGGTGTTGCATTTCGACACACTAACTTGGATTGATTGC
CACGTTTCTACATAATTATGGGATCGGTTGCCATATTTTGGCATAAACATTGGATCGGGTACCACGTTTCGATATGCTAA
CTGTTTGGGTTTGGGTTCCATGAAAGGATCAATGATTTGATATAATTGTGTATCTTGAGAAATGTGAAACTGTACCTTAT
TCGTAAATGTTGATGATATTGTATATGTTCGATATATGCATGTGGTTATATTGTTGTATGGACTTATGTATGCTACACTT
AGTGGGATAGCTGCGTGATCTTACCAGTACAATGTGGTTGTGTACTGATACTGCACTTGCTCTTTCTTCCTTGAATATAG
GGCATCTTCAGGCGGCTATTGACATACCTCGTCTAGAAGATCAATGATCGCTTCAAATTCAAGGGTGAGCCAATTCTTCT
GGGCAGCCATGAGTTCTCATTGGACGGCCATGAGTTCTCGTTCCTTCTATGTCCACATTCTGGACATAGATTTGTTCTAG
TTAGTATTAGTTCATTAGTTTGGGGGTTTCATAGGACCTTGTTTAGACTTATGGTTCATTGTTAGATGTTTTGGTACATT
GACTTTCAGGTTCTAGGTATTACTTCCGCATTTTGTTTTAGTTGTTAGACTTTTGTTTGGAGTTTATGGGAACTCACTAT
TTCTTTCCTTAGTATTTAACTTGCTTCCGTAACCTAAATGCCTTAGTTTTTTGATTAGTTGCTTGGGTTGGATTGTAGTA
ATGGTTCTCCCACTGGAGGGTTAGTGTGGGTGGCAATCAGGATGGTCTGAGTCGTGACAAAGTTGGTATCAGAGCCTAGG
TTCACTGATCTCGATGTACCAAAACGAGTCTAGTAGAGTCTCACGGAATGGTACGGGGACGCCTTTACTTTTCTTCAAGA
GGCTATAGGACTTCAGGAAATCTCTCTATTTTCTCTTGTCTCCTTTCGTGCTATAACTTGATTCCAATTGGTGTCCCGCG
ATTCAAATTGGTATCTAACCTGCTTCACTCTTTTGTTCGCAGATGGTTAACACTAGATACAATGGCGTCAAGCCCGTAGC
TCCCATGAATGCTCTAGTTTTGGAATCTGCAGCGAGAGGTTGCGGTTGAGGCAGGGGTAGAAGAAGAGCTAGGGGTAGAG
GCCGATGAAGAGTGGCGCCGACTAGAGATGGGGTACCGGTCAAAAATGCTCCCCAAAAAAGGCACCTCCCGTACATCATG
AAGAGATAGATGAGGCTATTGAGGCTGAAAATGTTGAGTAGGTTGGACAAGAGGAAGAGGTGCAGGCTAAGACTACAAGT
GTTCCTCCCATTGACACAGTGTTGGCTTAACAAATCATGTCATTTTTGAAAGGATTGGCTGATCCCTGACTTCTTCCATC
TGTTCAAGCAACTCAAACTCCAGCCAATCCCCTTATTATTTTCACTACTCCCAAGGTGGGTGGAAATGTAGGAATTGATG
CTTTCTTCCGTTCGTTGTTGGGTTCTGTTAGGACTGGTAATGAGCATGAAATGTTGACTAAGTTTTTGAAGCTAAAGCTT
CCCGTATTTCTTGGTTCTGAGATGAAGATGCTTATGAGTTCATCTTATATTGCTATGAGAGGCTTTATATGTTGGGAATT
ATCCATCACTATGGGGTTGAGTTTGTGACTTTTCAGCTTCAAAATGAGGTCAAGCAATGGTAGAGAGATTATATGGAATA
CAGATCTTCAGTTTTACCTCTACTCACTTGGAACTGTTTCATGCTTTGTTCTTGGAGAAATATTTGCCTAGAACTTTGAA
GGATCGTAAGAAAGATAAGCTTAGGGCTTTGGAGCAAGCTGGTATGTATGTGGCTGCTTATAAGGACAATTTCCATGCAT
TGTCTAGATATGCTACACAGTTGGTGTGTAACGACCCGGAAAACTAGTACGTTACACTAGAGCCTAACGAGTGTGTATTT
GAGTTTGTTATGGGATTTCAAGTTGTAAATTGTCTTTCCGAGCTTTGGTTGAGGGGTTTAGGGGTTAAACGTCAAGGTAC
GACTCCCCAAGGACCAACCAAGAGGTCCTTGAGGAGGACCCTAAAGCCTAACCCCAAGAAACCAAAAATCTGCCCAAAAC
TTGGTGACTCACGGATGGGACCTACGCCCCATAGGTCCATCCACGCCCCGTGGATGGCCTCCGTGGGTCAAGGCCCCAAA
TGACATGTTGCAGGACCAAAGCATAGGCAGGCAGTACGACTCGTTGACCCACCCAAGGTCTGTGGGTGGGGTTTTGTGAG
TCCCACCTGTGTTGTTGTCCAAGACTGGACTATGGTAAGGGTGTTTTGGTAAATTGCTTTTAAGGTTAGAGAAGTTAAGG
GATGGTTTTTATTGATTAATTAATGTATTTTAAGGCTTTTAAAAGTATTAAAACACATTTTCCAATTCATTATTCCAAAA
CACAAATTAGAAACTACCCACCTCTCCAAATATTCTCTCTCTTGAAACCACCATTGGAGATGCAGGAGTCAATCTTTCAA
GCTCAAGATCTCACCCTTCTCACTCAATTCTCATGGAGTTTCTTCCCTAAAGGTATAGTAGTCTTTATCCTTGATTAAGT
TTCATTCAAGGAGCCTATCAAAAGATGATTTCAAGTTTCCAAAATCCCCCCAAAACCTAGGGTTTTCAATCTATGCATGG
GTTAAATTCCAAAACATTTTCCAAGGATTATACATGATGAATTATGAATGGATTTTTGAATTAATGATGAATTATGGTGT
ATTTCTCCTGTGAACCTATGTTTTCCCCAAAATCCTAAGTTGTGAATTGATATTTGGAATTGATTGATCATGAAAGTATG
TTGAATAGTTTATGTTTATATTGAATTAGTTATTGAATCATGTTAACTCCATTATCTAATGAAGTATTGTAGATGATTGG
GTTGATATTGATTCATAGCCTTGGTAGGCAATTTCATGAAGGATCTATGTAGGATCATGAGGTGAAGTATATGTATGTGA
TCTTAATGAAATTATTATGATCATGTTTAGAATGCAATTGTGTTATTATTGAAATCATATTCTCAATTAACACTCATGAC
TGATGATGATAAAATGTGAAGGGTTTCTATAATGTGATATTATATCTTAAATTGATAGGCTTAAGGCATCCTTTTCTTGT
ATTGATGAATGTGATCTTGAATAAAATACCTTGAATTGGTAGGCTTAGACATCCTTCTTGTGTAATGAATGGGTCTTGAC
TAAATGAATATGAATCGATAGGCCTATGACATTTCTTTCATAAATGACTAATGAATGTGTCTTGACTTAATGAACATAGA
ATCGGTAGACCTAATGTTGGTAGCCCTTTCATAAATGACTAATGAAGTATTGTGAGGCTTTGCCTCAAAGTGGTAGACCT
AATGTTGGTTGCCCTTTCATAAATGAATGATGAAGTATTCTAGGCTATGTCTTGAACCGGTAGGCCTAATGTTGGTAGCA
CTTCATGATGAGTCTATAAACTAATGTGATGATAAACCTTGAATCGGTAGACCTTATGTTGGTGGCCCTTTGATGTGTGA
AATGATGAACCTTGAATCGGTAGACCTAATGGTGGTGGTCCTTTCTTTAGGATTCAATGAGCTATCCATGTAATGTATCT
TTAATCGGTAGACCTAATGGACATTTGATGTTCTATACTTGAAGGATGGGTTTCTAAGGAGCAAGGAGATGAAGATTTGG
TGAGTCCTTATAGTTTCGAGGACGAAACCGCTATTTCCCTTTATGTCTTTTACTTTATGTTTAGAGATTTTGTATGGTCT
ATGTTCCAAAGTTTATTCAAAGTATTGTAGATGATTTGAGACATAGTATAAAAAGACTTCTGCTTGTTTTTTTTAAAATT
AAAAATGACTTTGATTGTAAAGAAAAGTTTTAAATTTCGCACTATTTTCCTATGCTCTTATGTTCAATAATGCTATGAGG
CTTGTATGAGACTTTTCAGAGTCTTGTACGCCGTGTTGCATCTAGGGGGTACCCCTGGGTTGTGATAAACATGGTATCAG
AGCACAAGATTTTGGGATATCTCAAACAACATCTAGTAGAGTCTTGTTGATAGTGTGAAGAGCGCCACGTTTATCAATAT
GAGGCTATTGGATGTTAGGAAAAATCTCACTTCTTCATTCTTCAAGTTGTGTCATAGAGTTTAACTCTATAAGGTCTCTC
TCTTATTCCTTATCCGATGGTCTTTAGGGTATGACCACTTGACGGGCTCATGCTACAAGGATTGAGGGAGCAAAAGGTTG
GTTGTGATGCCAATTATGGCTATGTGACTTGATAGATTGAGATGTTAGATTGTGATGTTGTCTTTAGTATGAATGGGATT
GCTTTATGGTTATGTCTAGTTGATGGTAGAACATGACTTAGTCATGATGAGTTTTGAGGTATGTTGAAAGAGTTGATGAA
TAAGGTGTTTTAGAAATACCTTGATGTGTTAGGAGAATAAAATCCTCTAAGAAGGGTAGAAATGTAGTTCACCTTGGTTT
AGAATCATCTTGGGTGATGAGTGTGAAGGTTTAGTGATGTTTTTCTCTGACCATAGAATTAAAAGAAGTGATGTTTAAAA
GAGTTTGTATAGGCTTACTCCTAAGGGGGAGATAATGTTCTTAGATAGCAAGGTCATTGAGTGTTCTTGATATTCATGAG
TTAGGTTTGATTGAAAGTTCTCACCTTAAGAGGTGTAGTGAGTTTGAGAAGTTTAGACCCGATTTACTAGACTCATATGA
GACCTTGAGTGGTGTTGGTAAGGTTGTTGTGAGCAAGAGTTGCTTAATGAGGACCTTCCTAGTTTAGAAACACCGGTTTG
TATCTTAGACCGGCAAGTTAAGAAATAAAAGAGTAAAGAAGTTGTTTCCATGAAAATGTTGAGGAAATGGTATGATGAAT
AGTAAGGGTGTTGAGAGTTTCGATATCCTTATCTCTTTCCTTTTATTCCTATTTAAGCTTGAGACCAAGAGTTCCTTATA
GGTTGTTTCATGTTTTGGAGTCATGTGTGATTATGTGTTCCCATGGTCTCCTTATGTTATGCATGTTCTTGATGAATTCA
TGTTTAAATGAGAAAAGTGAGTTTTATGATTTATGTTCCTCATGTTGATGTGCATTTAGTATGAGTTTCCTATATGCTTC
ATGAGGTGAATTGTTGAACATGCCTAAATGTGCTTTTAAAAGAAAATGCATAATGTTCTTAATGATGTTATGATGAGCAT
GATTTGAGTTGGAGAAGGTAATTCCTCCAATGAAATGAGAAATGTTGAAGTTTTCATGCATAATTAGTTAGTAGATGTAG
TTCCTACTTGCTTGAGTTGCATGGAGTATGTTTGAGATGGAGTTGATGTTTCCTCCTAAGTTTTGTGCATTGATTATGAT
GTTGCATGCATGATGTGCTGCTAGTCTTCACTTGTTAATCCCTTAAAGTGTTTAAAGTTTCATTCGAGGACGAATGTTAC
TAAGAGGGAGAAAATGTAATGACTCGGAAAACTAGTAGGTGAAACTAGATCCTAACGAGTGTGTGTTTGAGTTTGTTATG
GGGTTTCAAGTTGTGAATTGTCTTTATGAGATTTGGTTGAGGGGTTTAGGGGTTAAACGTCAAGGTACGACTCCCCAAGG
ACCAACCAAGGGGTCCTTGAGGAGGACCCTAAAGCCTAACTCCCAAGACCTCAAGGAATGGTGACTCACGGATGGGATCT
ACGCCCCGTAGGTCCGTCCACGCCCCGTGGATGGACTCCGTAGGTCAAGGCCCCAAATGACATGTTGCAGCACCAAACCA
CGGACAGCCAGTACGGCTCGTGGACCCACCCACGATCCGTGGGTGGGGTTTCGTAAGTCCCACCTATGGTGTTGTCCAAG
ACTCGGCCAAGGTAAGGGTGTTTTGGTAAATTACTTTTAAGGTTAGTTGAGTTAAGGAACGGTTATTATTGATTAATTAA
AGTATTTTAAGGATTTTAAAAGTATTAAAACACGTTTTTCAATTCATTATTCCAAAACACAAATTAGAAACTACCCACCT
CTCCAAATATTCTCTCTCTAGAAACCACCATTGGAGATGAAGGAGTCAAGCTTTCAAGCTCAAGACCATTCTCACTCAAT
TTTCGTGGAGTTTCTTCCCTAAAGGTGTGGTAGTCCTCATCCTTGATTAAGTTTCATTCAAGGAGCCCTATCAAAAGATG
ATTTCAAGTTTCCAAAATCCCCCAAAAACCTAGGGCTTTCAATCTATGCATGGGTTAAATTCCAAAATGTTTTCAAAGGA
TTATAAATGATGAATTATGAATGTATTGTTGAATTAATGATGAATTATGGTGAATTTCTCCTATGAACCACTGTTTCCCC
CAAAATCCTATGTTGTGAATTGAGATTGGGAATTGATTGATCATGAAAGTATGTTGAATTGTTTATGTTTATATTGAATT
AGTTATTGAATCATGTTAATTCCATTATCTAATGTAGTATTCTAGAGTTTTGGGTTCATAATGATTCATAGCCTTGGAAG
GCAATTTCATGAAGTATCTATGTAGGATCATGAGATGAAGTATATGTATGTGATCTCAATGAAAGTATTTGATCATGTTT
AGAATGTAATTGTATTATTATTAAAAGTATATTCTCAATTAACACTCATGAATGATGGTGATAAAATGTGAAGGGTTTTT
ATAATGTGATGTTATATCTTGAGTTAGTGGGCTTTAGACATCCTTTTCTTGTATTGATGAATGTCATCTTGAATGAAGTA
CCTTAAATTGGTAGGCTTAGACATCCTCTTCTTGTGTAATAAATAGTTCATGACTAAATGAATATGAATCGATAGGTCTA
TGTCATTCCTTTCATAAATGACTAACTAATGTGTCCTGACTTAATGAACATGGAATCGGTAGACCTAATGTTGGTAGCCC
TTTCATAAATGACTAATGAAGTATTGTGAGGCTTTGCCTCGAATCTGTAGACCTAATGTTGGTAGCCCTTTCATAAATGA
ATGACGAAATATTCTAGGCTATGCCTTGAACTGGTAGGCCTAATGTTCGTAGCCCTTCATGATGAGTATAGAAACTAATG
TGATGATAAACCTTGAATTGGTAGACCTAATTTTGGTGGCCCTTTCATGTGTGAATTGATGAACCTTGAAACGGTAAACC
TAATGGTGATGGACCTTTCTTGAGGATTCAATGAGCTATTCATGTAATGTACCTTGAATCGGTAGACCTAATGGTGGTAG
CCCTTTCATGTGTAATGTACCTCGGGTTGGTAGGCCGAATGGTTGTGGCCCTCTAAAGTGCAATAATGTTAATCTGAATG
AACTACTCTATAGGAATGGAGGCCAAGCACAGAGTGGATATGGTAAGATGGAAACTCTCCCAACGTTAGGTTAGAGTTCC
AATGAACATCTTTCTTATCCCATAACTATGTGGCCATATAGGATATTAGATAGTGGATCCACCTAAGATAAAATGTACCT
AGTTCTACCTTAGGCAAGTAGGATACCTTCTTTTGGTGTGGGGTCATATGACACCGGATTCCATGGTTTGCTCTCATAGT
CTATGTCGGTTAATGCTTATTCCCATCATGTGAGATATGCACTATGGTTACTTGAGAGGTTCTATGAAGTGTAGGTGGTA
GTATGGGATACTATCCATGCATTGCACGAGTAGGCTTTGAGAGGGCTATGGTGAGTTCTCTAATGTCTTAATGGCTAATG
AATGAAAGTGCTCTTAATGAAGCTAATGAAGAATGTTGACTTATATGCTTAATTGTAATGATGCATGCTATACTTGGGTT
GTATTATGAGTTACTTCCTTGTTATGACTTAAGAAATGTTTATGTTCCTTATGTATGAGTACTGTCTAGTGATGAAAAAG
AAGAATGGTAAGTTCACTTTTGGTGGCCTTAATGTGGTACTTAGTGTGGATGGTGCTATGGGACGCTATTCATATATTGC
ACAAAGTATGGTTTGGGGTTACTTAAGGTGAAAGCTTACTGTGAGGAAATGGCTTATATGTTGATTATGTTTTAATGAGA
AGAAATGACTGATATGTTCATGAAGTTTTTCTCAAATTGGCATAAAGCATGACTTTCAAATAAAATGTCCTTTTTAAGCA
TGGTTTTTGCATGATTTTCATATTTAGTACATTCAATGTGCTAACCCATATTTCTTCATTTTTACCAAAGTGTAGGGTTT
GGATATTTGATGTTCTATACTTGAAGGATAGGTTTCTAATGAGCAAGCAAATGAAGATTTGGTGAGTCCTCATAGTTTCG
AGGACGAAGCCACTATTTCCCTTTATGTCTTTTACTTTATGTTTAGAGCTTTTGTATGGACTATGTCCCAAAGTTTATTT
AAAGTATTGTAGATGGTTTGAGACATAGTATAGAAAGACTTCCTCTTGTTTTTTTTTTTAATGAAAAATGACTTCGATTG
TAAATAAAAGTTTTAAATTTTGCACTATTTTCCTATGCTCTTATGTTCAAGAATGCTATGAGGCTTGTATGAGACTTTTC
GGAGTCTTGTACACCGTGTTGCATCTAGGGGGTACGCCTGGGTCATGACATAGTGACTATTCAGGAAACGAGGATCCATT
TATTTATTAAGGGGTTAATTATATGAGTTGCCGGTATTATATGTTCACATGACCTATGCAGGGAGAAGCTTTAATGAGGT
GATGGACTTTGTTAAGAAGGTGGAGAAGGTGAGGTGAGACAGTTAGGCTAAGGCATTGGCAAAAAGAGCCAAGAACTCGG
GTAACTTTCAAGGTTCTTACTCTAGAGGATCAGGGAGGCCAACACTTGTAGCAAGGCCAATTCAGTCCACCATGCCCGCC
TTTATTGGTAATTACTCGGGAACTCCATCTCATAATTTGATTTAGGATAGCTAGGGAGTCGCGCCTTTGATGGGTGGCAG
ACCACCTTTTGATCGTACTTGCTACAATTGTGGAGAACCTAGGCATATGAGGAGAGATTGTCCCCACCTACGTGTGTTGG
AGTCTGCACAACAGCCATCTAGAGTAGTGGTACCCATGGGGAATGGTAATAATGGTAGAGGACATCCACAAGGTGGGCGT
GGAGGTGATCCGAGAGGTCGTGGGGGTAGAGAAAATGGTAACACATGTAGAGGTACAACGTAACCAGGCAGTGAAGTAGC
TCATCCAGATGATAGGGGTCAATATTATGCTTTTTCGGGCAAGAATGAGGCAGTGCTGTCAGACGCAGTGATCACATGTA
TTATTCTTGTCTGTGATAAGATGGCTAATGTGTTGTTTGATCTGGGTTCCACTTATTCATATGTATTCGTGCGATTTGCC
ACAACATTTTCTATGATTTGTGATATACTTATGCCACCATATATGTTTCTACCCAGTTGGAAAGTCTATTATAGTAATCC
ATGTCTATCGTGTTTGTCCTATTTTGTTTACGGGTTTTTAGACTTGGGCTGATTTAGTGATTTTGGATATGACTGACTTT
GACATAATCTTAGGCATGACTTGGTTGTCCCCTTATTATGTTGTGCTTAATTGTAACACTAAGTCTGTAACTGTAGAAAT
TTTGGGAAGAGAAAAATTACAGTGGGAAGGGGTGTACAAGACTAAGCAAGCCAATATCATATCCTCCATTCAGTCTATAA
AATTGGTAGGGCAGGGTTGTTTGGCGTATTTGGCTCATATTAGGGATGTTGAGGTTGAGGCTCCATTTATTAAGTCCATT
CCCGTGGTATCATAATTTAGAGAAGTGTTTCCAAATGATTTGCCTGGTATGCCTCTGGATAGAGATATAGATTTCTGCAT
TGATTTCGAACCTGATACTCATCCCATTTCTATCCCTCCATATCATATGGCCCCAACAGAGTTGAGAGAGCATAAGGCTC
AAATCCAAGAGATTCTTTATAAGGGATTTATTTTTCCTAGTGCTTCCCCATGGGGTGCTCTAGTTTTGTTTGTTAAGAAA
AAGATGATAGTATGAGAATGTGTATAGATTACCGGCAATTGAATAGGGTCACCATTCGAAACAAGTACCCTTTGCCTCGA
ATGGATGATCTCTTTGACCAATTGCAAGGTGCATCAGTTTTCTCTAAGATTGATCTAAGGTCTGGCTACCATCAGTTGAA
AATTAGTCCTGAGGATGTGCCCAAGATGGCATTTAGAACTCGCTATGGTAATTATGAGTTTTTGGTTATGTCCTTTGGTT
TGATGAATGCGCCTGCAACTTTCATGAGTTTAATGAATGTGGTATTCAAGCCATTTCTTGATTCGTTTGTCATAGTCTTC
ACTGATGATATTTTGTTCTATTTGAAAAGTGAGGAAGAACATGCCGACCATCTTCATATTGTTCTGGGTGTTCTTGGGAA
ACATAAGTTGTATGCTAAATTCTCTAAGTGTGATTTTTGGTTGATTTCGGTTGCATTTTTGGGACATGTAGTTTCAAAAG
AAGAGGTGATGTTAGATTCTCAAAAGATTGAGGCAGTTAAAAATTGGGTTAGGCCTAGCTCTATGATGGAAGTTAGGAGG
TGTGTGGGGCTCGCTAGCTATTATCGTTGATTTGTGAAGAACTTAGCTTCATTGCCACTCACTTGACTAATTTGACCAAA
AAAGAGATACCATTTGAATGGACTAAAAAATGTGAGAAAAGCTTCCAAAAGATACAGACTCTCTTGACCACCGTGCCTAT
TCTAGCATTACCAGTGAAAGGTAAAGATTTTATTGTTTATTGTGATGCTTCACATTCTTGTTTGGGTGTTGTGTTGATGC
AGGATAAGAATGTTATAGCTTATGCCTCGCGTCAATTGAAGGTGGATGAGAGGCATTATCCAACAGATGATTTGGAGTTG
ACAGCGGTAGTTTTTGCTCTTAAGATCTGGCGGCATTACCTCTATGGTGTCAAGTGTGAAGTATTTACCGATCATCGGAG
TTTGCAACATATGTTCACTCAAAAGGATCTGAATTTGAGACAGAGAAGGTGGATAAATTTACGTAAAGATTAAGATGTCA
CCATTCAATACCATCCGGGTAAGGCTAATGTAGTGGAAGACGCTTTGAGTCGAAAAGCGGGGAGTATGGGTAGTTTAGCT
TGCTCAAGTGTAACCAAGCGACCTTTGGCTAAAGAAATTCAGGCCTTGGAGTCTAAATTCATGCAATTGGGCATCTCAGA
GAGAGGTGGGGTGTTAGCTAGCATAGAAGTGAGGGCCGCATTCATTGAATGAACTTAAGAAGAAGACTACGATTGGTAAG
GCACGAGAGACCACTCTTGATGCGGAAGGTGTGCTTAATTTTAAAGGGAGGATTTGTGTTCCTCGAGTTGATAACTTGAT
TCAAAAGTGGTTGATAGAGTCCCATGGTTCGCAATATTTTATTCATTCGGGTGTGACAAAGATGTATCGAGATTTGAAGC
GAATTTATTGGTGGTTGAGCATGAAGAATGATATAGCGGAGTTTGTGGCTAAGTGTCAAAATTGTCAACAAGTGAAGTAT
GAACAGTAAAGACCTGNNNNNNNNNNNNNNNNNNNNNNNNNNNNNNNNNNNNNNNNNNNNNNNNNNGAGGATAGCCATGG
ATTTTGTGGTTGAACTTCCCAAGACTTTGGAGAAGTTTGATTCTATTTGGGTAGTGGTTGATAGATTGACTAAGTAAGCC
CACTTTATTCTGGTAAGAATAGATTATAATGCTGAACAATTGGGTAAGCTGTATGTGAAAGATATAGTGAGGTTGTATGG
GGTGCTCCTTTCTATTATCTCAGATCGTGGTACTAAGGTTACCTCCAAGTTTTGGAGGAAATTACATGATGAATTGGGCA
CACAACTCACTATTAGTACCACATTTCATCCGCAGACTGATGGGCAATCAGAGAGGACTATCCAAGTGTTAGAGGACATG
TTGAGGGCATAAATGATTGATTTTGGAGGACATTGGGATAAGTTCTTACATTTGTGTGAGTTCTCTTATAATAATAGTTA
TCACTCCAGCATAGATATGACAACATTTGAGGCATTCTATGGGAGGGGATGTAGATCACCCATAGGATGGTTTGAGGCTG
GAGATGTGAAACCATTGGGGGTATATTTAGTGAAGGATGCTCAAGATAAGGTGAGGAGTGTTAAAGCTAAGCTTCTAGCA
GCCCAAAGTAGACAAAAGAAGTATGCGGATCATAAGTTAAGAGACATGGTGTTTCAAAATGGTGACAATGTTCTTCTTAA
GATATCACCAATGAAAGAGGTGATAAAATTCGGCAAGAAAGGTAAGCTAAGTCCGCGATACATTGGTCCATTTGAGGTCC
TTGAATGTGTAGGACCGATAACGTATAGATTGGCTTTACCTCCTAATTTATCAGAGTTCATTCGGTATTTCATGTGTCCA
TGTTGAAGAGGTATCACGGTGACTGGGATTATATCATTAAGTGAGACTCAATTGTGTTAGGAAAAGATCTCCAATATGAG
GAGTGTCACGACCTGAGAGCACCCCTTAGTCGTAACACGGCGTACTTGACACCGAAGGAGTTTCGTACAAGCCCTTAGCA
TCATCATAACATAAAGACATAGTGTGGAAAATCTAAAACTTTTACAATAGAAGTCAACTTCTTTCAATAAGGAAAAATAG
GAAACTAGACTTGTCTCAATCCCCATCTAAAACATAAGAGTACAATTAGGGTCGAAGTCCTTACATCAATGAAGTCTCCA
AATATAGGACATACAACATAGTCTAGAACATGAAAGGTAAACTAGAAACTAGAATCAATGATGTCTTGTCCACGAAGTTG
AGGAATCACCAAACCTAGGGAATAGTCGACCCAAGTTTCCCTCGATGAAATAGTAGTCTCAACGATCAGAACCTACACTC
ATAGTAAAAAGGTAGAGAAAAAGGTTAGCACAATTTATTCTACTAAGTATTGAAACATGAATAAAAACCTTAAATCACGC
AAAAAGGGACATATAATTGAAATCGTGCCTTTATCAAGTTTGGAAGCCATTGCGCACCTTTAAACTAATTACCAAGTCAA
ACCATACAATAAACCACTTTAGACTACCATAGTCAGGCATACCTCACCTTGATTCCATCCAAACCAACAATCATAGACTA
GGAGACATCATGTTTATAAGTTCATAGAAAGCAAGTCATTCCAAATACCAACTGATTACATGCACACATGGAATTACATA
CATTCATGTCATAGGTAACCCACACATTTATAGGTTTACTTGTGCAATGTTTGAGTGAAGTCCCATACCCCCACTCATAC
CAAGCAAAGCCTATTAAAAAGTCATAGATATAGCTCATGTTCATGTTAACATTTATATTCATGGTTCATGTTCATGCATG
GTATACATTAACTTAAAAAGGTATCATGTCGGCAAGCACATACCACAATCACTCTCCAAGCTCACCTGTGCAGTGTATGA
GTGAAGTCCTATACCCCCACTCACACTAAGTAAGACCCCTCAAGTAATCATAGCACATGCCTTATGTTTGTGTTCTTGAT
TCATGTCATGTTATGGATTTTAGTTTTGTCATGTAGGGAAGTTTAGCTTCAACCGACATAGACCATGCGAGCTACATGGA
ATTCGGTGTACTGCCCCACACCGAAAAGAGGTGTCCAACTTGCCTAAGGTTGGACTAACATGGTTATCTTATAGGTGGAT
CCACTAGCTAATAGACCTATGTGTGCATATAGTTATGAGATAAGGAGATCGCTTGTAGAAACCCGGACTGATTGAGGTAA
AAGGTTTCCATCTCTTGTTCCTATCAACTCGGTGCTAAGACTAATTCCCTTTTTATGATCATGTTAAGTCTTTACTTTAT
AATCATGTTCATGGAAGAATGCATAGCAATCAAACATCATGGTTTCATGGTAGCTCATGGATTCCTTAGAATTCTTAGTA
AGTGAGTAAGTCTTTCACATCATGTTCATGAGAGTGTTCTTTACAATCAACACTACATTCATATCACATCAAAGTCCTTT
CATGCATGGGTAAGTGCAAGGTTATAGGGGAAGAGGGTCTTGCATCAATTCCATCAACACTATAACAATAAGATCATTAT
TATATAGTTGAACCACAAGTTCATATACAATCTTCATCAACCTACACAAACCCTAGAAATTTACCCCACTCAAGGGTCAT
AGATCATGTCTCACAATTACACCTAAAAATACTACAATAGGCATGAATAAAACAAAATTCAATAACTAAATTAACACGGA
TAAAATTCATGGTAGTCATTTTGCATCAATACACCCATCACAATACTTGAAATTGGGGTGATGGGGTGTTCATGGGCAAA
TTTACAATGAAAATCACCATTAAACATCAAATCATCCATAGTATAATGCAATTAACACAATAGAATCCTTTTTTTAGGAA
GAACCCATGGTTGGAATAGAAACCCTAGTTTTTAGAGAAGTAACCGATTTCGAAATCAAGAGTTGAAGGGCTTCATGAAG
AAAAGTATTCCATGAATCAAAGTCCCCATACCTTAATTGATGTTTCCCACAAAATTTGAGTGAAGAGCTTGGAGCTTGAA
CCGTAATCTGCTTCTTTGTTCTTCATTAGAGTTTAGAGAGAGAATATTTTGGGAGGGAAGTGGGTTTGATTTTTGAGAGT
TGAGACTTATGAGAGTTAAAAGACTTGTTTTAATACTTAAAAAAACTTTAATATACCTAAAACAACTAAATATAACACCC
CTACCTTTAATTAATAAAAGAGGAATTCACTAACTTACCCCACTATGGCCGAACCCCAAACCAGCTTTTGCAGGTTGGTA
ATGGGTCCATGACCCGTCCTGTGTGTACGTGGTTTGGTTCAGAGAAGGGTCAAGTGAGGCTTTGGTGAGGAGACTAATTT
TCAACACACGAGACCAATCCACGGGGCGTGAGTAGGTCCACGGACCATACTGCACCCTCATGGAATGGGGCTGTAACTAG
GTGGTTTGGGGGACGTTTGAGGGAGTTAAGTCCTGACTCACGACTCCCATCTCCGGGGTGTGAGTCAGTCCACATGGCGT
GGATGCTCCCCTCATGAACCAAGCTGCTTTTGACAGCTTTATAGGCAGCCTCTTGGCTCTCATCAAGGGCCTTTGGGGGA
ACCTTGTGGGAGCCACACTTGGATGTTTAGGCATTAGGACCTTAGTACCAAGTTAGGGAATATATTTTAAGACTCTAACC
TTACGTTTATACCTCATTAGGCTCCTGGACTACACATTGGAATCTAACTTAGGTCATTAGAAATATGGGGTGTTACATTA
TCTCCCCCTTGGGAACATTCGTCCCCGAATGATGACCAAGACACCAAAATAAGTTAGAAACTCTAGACTAGCAGCCCATC
ATGCATGAAACATAAAAAATGAGCACAACTCACAATGCACTATTCACCATATGCAATACTTAAAAAGAGGAAACTTCCAC
TCCATTTCACAACATGGTCAATGCAATGCAAGAAAGTCAGAATTTCTTCTACCAACCCAATGGGCATACTACTCATCAAT
TTACATAAGCATGGGAGGAACTACCTTTTCCTCATCAAACAAGTTCAACATAACAATATTAAGCTAATATGGCATTTCAT
CGAACAAAACTGAGCATGTTTATTATTTCTCCTCATGGAGTAAAATATGCAATTATCATTATAAAAATGCAGATCAATAT
GAGAAAACTGTCACGACCCAAGCCTAGGGCCTAGACGTGACATGGCGAATGAGGAACCCGAAGGAACCCCAAACAAGCCT
CTCAAACTTGTCATCACACTTCATCGGTCGCGGAAGTACATTCAACATTAATTAACGGGAAATAGGGACTAAGGCAAACC
ATTTCAAAATGACATCATAGAATAAGAGTCAAGCTCGTTACAAAATACTTGTCCAACTCACACCTCTACATACATAGATA
GGACGGGGCCCATGACATATTACCGGCTCCCCTCATAGTTAAAATACAATTGCAAGCTAAAGTCTCAAAACATAGGAGTA
AGAAACATAACATAGCCCTCGAATTATTGAGGACTCACCAACAAACTCGGATAAGCGTCGTACTAGCCACGTGAATGGAG
AGAAGGATCAAGAGTAGCTCCGGTCCCTACATGGTGACATCATGTAGGCAAAATATGCGTTAGTACTTGGAATGTACTAA
GTATGCGGGATGCAACACAACAATAAACAAGGACACAATCGAAATACAAGAAATAGTTTCATAGGCATTATGAATAACAA
TATGGGAATGCATGATCAAAGTGAAGTCAAAACATGTTTAAGTAAATCTATACTAATAGTAGATATCATATGTGTATGCA
TGATCCAACCAATCTATAACCCCAACTTAGGATGGGGGATGTCGTTCACACCCGGACACCCTGGTGGCAAGGTATAAACC
CCTCACATGGTTGATGTTGGTCACACCCCAAGCATCCTAGGTGGTGAGATATAAACCTCTCACATGGTTGATGTTGGTCA
CACCCCAAACATCCTAGGTGGTGAGATATAAACCTCTCACATGGTTGATGTTGGTCACACCCCAAACATCCTAGGTGGTG
AGATATAAACCTCTCACATGGTTGATGTTGGTCACACCCCAAACATCCTAGGTGGTGAGATATAAACCTCTCACATGGTT
GTCCGGTTCTTTTCCCCCGGACCGGGCATGGTCATGCAACACTTTATATAGGAAATTCTCATTAGGCTCTAATGCAATCT
CACGTATGGAATGAATATATACACAAGCTTAGTTTGTCATCAACACATCTTTGAAGTTCCATACATCTCATAACTCAAGC
TTTACAACATCAATTTATCAATTCTCCATAGTTGGACATTTTGTCAAACACCTTGAAGGCATGTAATGAAATCAAAGAGC
ATGGAAATTAGGGTAGTAATTATGCAACCAAAACAGTGAACAACCTACAACAACACCTTTACATTCATAACATGATCACA
TTATCTTCATTGGATCCTCATTCATATAATGTCATGATAACACTCCAATTTCTCATACTATGCCTTTAAGGCCATAAGCC
TCACATACCAATACACCAACAATACACCATAAAATAAGCATGGGTAATGACATACTTCAACAATCTAAAGACCTTTAAAC
AAGTTTGATTCATATACATTCATTATCTAGCAACCACTTCATAAAGGCATAAACTAGGAATAGAGAGAAATCATGGGTTC
ATGGAGTATTTTCATCTTAAATCGTCAATACAACAACAATGTAACCATAAAGTGCCATTAGAAACCTTTTAAAACAATTT
GATGGAAGAACCCATGAGATTGAGTGAAAACCTAGATTTTTCATATTTTGAAGTAACTTTGGATTTGGCTCCTTGTATGG
AAAATTAGACAAGGATCAAGACCCCCATACCTTTGCTATGATCTCCCACGAAAATTGATGAAGAAAGCCTTGAATCCAAA
GCCCTAGCTCCCACTTCTTCTTCTTCTTAAATGGAGGATTGTAGAGAGGGAAATGTTTTTTTTTAGGATGGGAATTGGAT
TATGGTATCTAGGAAATAATATAAGTCCTTTGAAAAAAAAGGGTCCAACACTTAGAAAAAAAACAGGCGGGTGAACAGTA
GCTGAACAGTAAAATCAGCTACTGGAAATTTGGATTTTCTGCCGGACAGACTTTACAAAAATGGGCATAACTTCTTCGTC
CGAACTCCGAATAAGGTGAAATGAAGTGCGTTAGATAGCTAACTCAAAGGGCTTTCCATGGATATATTATTGGCCACCAA
ATAATTTGTGTGCTAGGAGATATGACCCTCCAAAGTAGACCCTCGAAAAAGGCTTCACTTGGAAATTTTGGATTTTGATA
CGGTTGCTCTAAAATTTGGGTTAGACCCATTTCCCACTCAATTTGACCCCCTAAACAAGAATATGAAGTCGGATTTTCGA
AAAACAAAACAGATTTTGAGATATATGGAAATTACAATTATTGGTGTTTCCGAAGCACATTTTCGGGCATTTTTGGGGTC
GTTTCAATATCTCCCCCTTGGGAACATTCGTCCCCGAATGTGAAAGAGACGCGCAAGGCCAGACTTAGTAAGAACATATC
AGCCCCAACATAAATGCAAAAATTTTATTTAAACAACACTTCAAGATTTCAAAACTTAGTGTAAAGCATCCATAACTCAT
CAATTTAAACATATATGCACATTAATGATTCAGAGGCTGAAATGTAGGACTCGATGGAGTACAAAGGACTTGATTTAATA
CCTTAGGCTTGAGTGGAGTTGAATAGATAAGGATAACGTCTTTGCATGTCCGCTTCGGCCTCCCAAGTAGCACTCTCCAC
TTGTTGATTTCTCCAAAGCACCTTAACGGACGCCACTTCTTTGTTCCTCAACCTTTTAACTTGTCTATCTAAGATCTGAA
CCGGGACTTCTTCATACGTCAAATTATCTTCTACAACACCCACAACCTCAAGAGGTACAATAGCGTTAGGATCACCAACA
CATTTCCTCAACATCGATACATGGAATACCGGATGAACTAATTCCATCTCCTTGGGCAACCCCAACTCATAGGCTACTTT
ACCAACCCTTTTTATTATCTCATAAGGACCGACATACCTAGGACTTAATTTCCCCTTCTTACCAAAATGAACCACACCTT
TCATTGGAGAAACCTTCAAATAAACCCAATCACCCACTTTGAATTCAAGATCCCGTCTCCTCACATCGGCATAAGACCTT
TGACGACTTTGGGCTGTTTTCAACCTCTCCCTAATCATCCTTACCTTCTCAAGAGCATCCATGACCAGATCCGGACCCAA
CAAGGCCACCTCTCCGACTTCAAACCACCCAACCGGTGACCTACACCGTCTACCATAAAGTGCCTCAAAAGGAGCCATAC
CGATACTAGAATGATAACTATTGTTGTATGCAAATTCAATCAAAGGAAGATGATCATCCCAACTACCTTTCAACTCCAAT
ACACAAGCTCTAAGCATATCCTCCAAGGTTTGAATTGTTCTTTCGGCTTGGCCATCCGTTTGAGGGTGGAAGGCCGTGCT
AAGCTTTACCTTTGTACCAAGACCCCTTTGGAATGACTTCCAAAAGTGAGAAGTGAATTGGGCACCACGATCCGAGATGA
TAGACAAAGGAATCCCATGCAACCTTACCAATTCATGAATGTACAACTTGGCATACTCTTCAGCCCCGTAAGTAGTTTTA
ACCGGTAGGAAATGAGCCGACTTTGTCATCCGATCAACCACCACCCAAACCGAATCAAAGCCTCTTCTAGCCTTGGGTAA
GCCCACTACAAAATCCATGTTGATTTCTTCCCACTTCCAAGTAGGTATCTCAATGTCTTGAGTTAGGCCACCCGGCCTTT
GATGTTCAGCCTTGACTTGTTGACAACTATGGCAACCCGAAACAAATTTTGCAATGTCCTTCTTCATACCGCCCCACCAA
TACACATCCCTCAAGTCTCTATACATCTTTGTTGACCCCGGATGAATAGAATAAGAAGAATTATGAGCCTCATCAAGGAT
TCTTTCCCTCACACCATCCACACAACGAACACATAATCTACCTTGGTACCTAAGGGCACCATCTCCCCCTTGGGAGAAAA
CCTCCACCTTACCACTACTCACCGAAGCCTTTAATTCTACCAAAGAAGGATCAAGATCTTGCTTGACTATCACCTCATCA
ACCAAGGAAGACCTTGAACCATCAACAACAACTACTCCTCCACTATCCACCCCTTCTAACCTAACTCCCAATTTGGCCAA
CCGATGGACCTCCTTAGCCAACTCTTTACTACCTTCCTCCACATGAGCCAAGCTACCCATGGACACTCTACTCAATGCAT
CCGCCACCACATTAGCTTTCCCCGGATGGTAGTGAACACTCATATCATAATCCTTAAGGAATTCTAACCACCTCCTTTGT
CTCAAGTTAAGATCTTTTTGTGTGAACACATATTGGAGACTCTTATGGTCGGTGAAGATATCAACATGCACCCCATACAA
ATAATGACGCCAAATCTTTAAAGCAAAAACCACGGCGGCCAATTCAAGATCATGGGTTGGGTAATTTTTTTCATGAACCT
TAAGTTGCCTAGAAGCATAGGCTATAACCTTACCACTTTGCATCAACACACAACCCAAACCAATATGGGAAGCATCACAA
TAAACAACAAAACCTTCTAACCCATCCGGAAGTGACAAAATAGGAGCGGACACAAGCCTTTCTTTCAAAGTTTGGAAGCT
TTCCTCACACTCATCCGACCACACAAATTTAGCCTTCTTTTGAGTCAACTTAGTCATAGGAGAAGCAAGAGAAGAAAACC
CTTCTACAAATCTCCTATAATAACCCGCTAAACCCAAGAAACTCCTTATATCCGACGGGGTCAAAGGTCTAGGCCAATTC
CTAATAACATCGGTCTTCTTAGGATCCACCTTAATACCATCCCCCGACACCACATGGCCTAGGAAAGCAACTTCCTTCAA
CCAAAACTCACACTTTTCATATTTAGCGTACAACTTCTCTTCCCTCAATCTTTGGAGTACCACCCTCAAGTGACCCTTGT
GCTCTTCCTCACCCCGAGAATAGATCAAGATGTCATCTATAAACACCACCACAAAAGAATCAAGGTAGGGTTTGAAAACC
CTATTCATCAAATCCATAAAGAGAGCCGGAGCATTAGTCAACCCGAAAGACATCACCACAAACTCATAGTGCCCATACCT
AGTACGAAAGGCCGTCTTGGGAATATCACACTCCCTCACCTTCACTTGATGATACCCTGACCGAAGATCAATCTTAGAGA
AGTGACTAGCCCCATGCAATTGGTCAAATAAATCGTCAATCCTTGGAAGAGGATACCTATTCTTGACGGTGACCCTATTA
AGTTGTCGATAATCAATACACATTCTAAGAGACCCATCTTTCTTCTTCACAAACAAAACCGGAGCACCCCAGGGAGAATG
ACTAGGTCTAATAAATCCCTTCTCTAACAAATCTTTTAATTGCTCTTTCAACTCTTTCAACTCTGCCGGGGCCATACGGT
AAGGGGGGATAGAAATAGGTTGAGTATCGAGAAGGAGGTCTATACCAAGATCTATCTCTCTTTCGGGAGGGACACCGGGA
AGGTCTTCTGGGAAGACATCTAGAAACTCATTAACAACCGGAATAGACTCAACAGGAGGGACTTTAGACTCCACATCATT
GACTCTCACCATATGGTACAAGCACCCTTTGGAAATCAACCTATGGGCTTTAATGCAAGAAATGAATTTCCCCTTCACCA
CAACATCCCGGCTCTCCCACTCAAGAACGGGTTCATTAGGAAATCGGAACTTGACTTTACGAGCCCTACAATCAATAGAA
GCATAATATGCATGCAACCAATCCATCCCAAGAATAACATCAAAATCCACCATGTTCAACTCAATAAGATCGCAAGGCAA
CAACTTATTCAATATGCAAACCGGACAATTTCTATACACTTTTCTAGCAACAATAGAGACACCAATGGGAGTAGATACTT
CATATGACTCATGCAACAATTCCGACTCAACATGAAATTTTCTAGCAACTAAGGGGGTAACAAAGGAAAGGGTGGCACCC
GGATCAATCAAAGTATAAACATCAAAATCAAAGATTTGCAACATACCGGTCACCACATCCGGGGTCTCATTAACACCTTG
TCTACCATGCAAAGCATAAAATCGATTGTTCCTTGGGGCACCACTTTGAGAAGCACCTCTACCCAAAGGAGTAGTGTTAG
CACTTCGGACCTTGTTGCGGATCTTGGGACATTCAAACCTCTTATGACCCACTTCTCCACATTCAAAGCAAGCACCCGAA
CCCTTCATGCAAGGACCACCATGCTTCCTCCCACACTTAGGGCATACATCCATAGAACCCACTTCACCTCCCCCTTGAGG
TCTAGGAACATTGATAGCAAATCCCCGGTTGACATGAGGGTTTCCTCGGCCTTGATGAAATCTAGCACCCTTAGGGAACC
TATTCTCCAATCGGGCCCTCTTGGCCTCGTGCCCCCTTCTCTTCCTCAATTTCTCCTCCTCCATTTGCTCGGCATAAGTC
ATCAACCGAGACAAATCCATATCTCCAATGAGCATAGCGGACCGACACTCCTCACTAACCAAGTCGGATACACCCATCAC
AAATTTGTTCATCCTCGACCTAGAGTCGGCCACCAAGTGAGGTGCATACTTGGAGAGTTGGACAAATTTGAGGGCATACT
CCCTCACACTCATAGCTCCTTGCTTCAAGTTCATGAACTCCACCAACTTTGCCTCCCTAAGCTCAAGAGGGAAGAACCTA
TTAAGGAAAGCAATTTTAAACTCCTCCCACAACACCACATAGCCATTACCTTTCTCACCCTTCCATTGATCAAACCAAAT
TTGAGCAACCCCCTTGAGTTGGTAAGCCGCCAATTCCGCCTTCTCACAAGCACCAACATCCATAATGGTCAAGATTTTGC
ATACCTCATCGATGAACTCTTGCGGGTCCTCATCCACCTTTGAACCATGGAAGACCGGAGGGTTCATCCTCATGAAATCT
CTCACCCTTTCCCCCGGGGTGGTAGTTCGAGGAGCTTGGGCTCCTTGTTGCACTTGGTTAGATACCACTTGTGTAAGCAT
GGTGAGTGCATCACGGAGCTCACCATTGGTGGGTGGCTCTTCCGGTGATCGGGCCCGTCTTCCCCTCATGTTTGGCATGA
TGATCTAGCAATCAAAAAACAAGCGTTAGGGAGGAATCACCTTATCACACTCTAAGCACGACATAGAACATGAAGAAGGG
AAACCTTTCCTAAAACGTTTTGTAGCCTCCCATTCATAGTCGTGGCGCGCTTCACAACCATGATTAGGACTCTACTCAAC
GCGGTGTGTTGGACTCCGAGGATTTAACAACCTAGTGCTCTGATACCAAGGTTGTCACGACCCAAGCCTAGGGCCTAGAC
GTGACATGGCGAATGAGGAACCCGAAGGAACCCCAAACAAGCCTCTCAAACTTGTCATCACACTTCATCGGTCGCGGAAG
TACATTCAACATTAATTAACGGGAAATAGGGACTAAGGCAAACCATTTCAAAATGACATCATAGAATAAGAGTCAAGCTC
GTTACAAAATACTTGTCCAACTCACACCTCTACATACATAGATAGGACGGGGCCCATGACATATTACCGGCTCCCCTCAT
AGTTAAAATACAATTGCAAGCTAAAGTCTCAAAACATAGGAGTAAGAAACATAACATAGCCCTCGAATTATTGAGGACTC
ACCAACAAACTCGGATAAGCGTCGTACTAGCCACGTGAATGGAGAGAAGGATCAAGAGTAGCTCCGGTCCCTACATGGTG
ACATCATGTAGGCAAAATATGCGTTAGTACTTGGAATGTACTAAGTATGCGGGATGCAACACAACAATAAACAAGGACAC
AATCGAAATACAAGAAATAGTTTCATAGGCATTATGAATAACAATATGGGAATGCATGATCAAAGTGAAGTCAAAACATG
TTTAAGTAAATCTATACTAATAGTAGATATCATATGTGTATGCATGATCCAACCAATCTATAACCCCAACTTAGGATGGG
GGATGTCGTTCACACCCGGACACCCTGGTGGCAAGGTATAAACCCCTCACATGGTTGATGTTGGTCACACCCCAAGCATC
CTAGGTGGTGAGATATAAACCTCTCACATGGTTGATGTTGGTCACACCCCAAACATCCTAGGTGGTGAGATATAAACCTC
TCACATGGTTGATGTTGGTCACACCCCAAACATCCTAGGTGGTGAGATATAAACCTCTCACATGGTTGATGTTGGTCACA
CCCCAAACATCCTAGGTGGTGAGATATAAACCTCTCACATGGTTGTCCGGTTCTTTTCCCCCGGACCGGGCATGGTCATG
CAACACTTTATATAGGAAATTCTCATTAGGCTCTAATGCAATCTCACGTATGGAATGAATATATACACAAGCTTAGTTTG
TCATCAACACATCTTTGAAGTTCCATACATCTCATAACTCAAGCTTTACAACATCAATTTATCAATTCTCCATAGTTGGA
CATTTTGTCAAACACCTTGAAGGCATGTAATGAAATCAAAGAGCATGGAAATTAGGGTAGTAATTATGCAACCAAAACAG
TGAACAACCTACAACAACACCTTTACATTCATAACATGATCACATTATCTTCATTGGATCCTCATTCATATAATGTCATG
ATAACACTCCAATTTCTCATACTATGCCTTTAAGGCCATAAGCCTCACATACCAATACACCAACAATACACCATAAAATA
AGCATGGGTAATGACATACTTCAACAATCTAAAGACCTTTAAACAAGTTTGATTCATATACATTCATTATCTAGCAACCA
CTTCATAAAGGCATAAACTAGGAATAGAGAGAAATCATGGGTTCATGGAGTATTTTCATCTTAAATCGTCAATACAACAA
CAATGTAACCATAAAGTGCCATTAGAAACCTTTTAAAACAATTTGATGGAAGAACCCATGAGATTGAGTGAAAACCTAGA
TTTTTCATATTTTGAAGTAACTTTGGATTTGGCTCCTTGTATGGAAAATTAGACAAGGATCAAGACCCCCATACCTTTGC
TATGATCTCCCACGAAAATTGATGAAGAAAGCCTTGAATCCAAAGCCCTAGCTCCCACTTCTTCTTCTTCTTAAATGGAG
GATTGTAGAGAGGGAAATGTTTTTTTTTAGGATGGGAATTGGATTATGGTATCTAGGAAATAATATAAGTCCTTTGAAAA
AAAAGGGTCCAACACTTAGAAAAAAAACAGGCGGGTGAACAGTAGCTGAACAGTAAAATCAGCTACTGGAAATTTGGATT
TTCTGCCGGACAGACTTTACAAAAATGGGCATAACTTCTTCGTCCGAACTCCGAATAAGGTGAAATGAAGTGCGTTAGAT
AGCTAACTCAAAGGGCTTTCCATGGATATATTATTGGCCACCAAATAATTTGTGTGCTAGGAGATATGACCCTCCAAAGT
AGACCCTCGAAAAAGGCTTCACTTGGAAATTTTGGATTTTGATACGGTTGCTCTAAAATTTGGGTTAGACCCATTTCCCA
CTCAATTTGACCCCCTAAACAAGAATATGAAGTCGGATTTTCGAAAAACAAAACAGATTTTGAGATATATGGAAATTACA
ATTATTGGTGTTTCCGAAGCACATTTTCGGGCATTTTTGGGGTCGTTTCAAAAACATAGACATCATGAAAAGTCAATAAA
CACTAAAACATGAATTCTCACAAGAACATGCACAATATAGGGAAATCATGGAAAACCAAACAATACACATGACTCCCAAA
ATACTAAGCTTATGAGGAACTAGTTACCGCATCCTTGAATAGGAGTAGAAGGAAAAAGATGAGGGTAACGGGACATCATA
TCGGCCTCGGCCTCCCATGTAGCACCCTCAACTAAGTAATTCCTCTATAGAACCTTAATGGAGGCTACTTCTTTGTTTCT
TAACTTCTTCACTTGCTGGTCCAACATCTCAATCGGGACCTCTTCATAAGAAAGATTCTCATCAACTCCTAAAGCCTCTA
AAGGGAGGATGGACATCGGATCACCAATGCACCTCTTAAGCATGGAGACATGAAACACCGGGTGAACCAGAGCCAACTCA
CTTGGTATATCTAACTCATATGCCACCTTTCCAACACGTTTCAAGATTTGGTATGGCCCCACATATCGGGGACTAAGTTT
CCCCTTTTTGCCAAACCTCATCACCCTTTTCATAGGTGAGATTTTCAAGTAGACCCAATCACCAACATCAAATTCAAGAT
CCCTTCTTCTATTGTCGTCATAGGACTTTTGCCAACTTTGGGCCATCTTCAACCTCTCTCTAATGAGTTGAACTTTCTCA
ATAGCATCATAGACTTGTTTGGGACCAATTAGAGCAAACTCACCTACCTCAAACTACCCAATCAGAGATCTACACCTCCT
ACTATATAGTGCTTCAAACGGAGCCATGGCAATGCTAGAGTGATAACTATTATTATAGGCAAATTCTATCAAAAGAAGAT
GATCATCCCAATTACCCTTGTAATCAATCACACACGCCCTCAACATGTCTTCTAAGGTTTGAATGGTGCATTCGTCTTGA
CCATCCGTTTGAGGGTGGAAAACGGTTCTAAGTTTAACAATGGTACCAAGCCCTTGTTGGAAAGCATTCCGAAAATGGGA
AGTAAATTAAGTACCTCTAACCGATATGATAGGTAAAGGAACTCCATGCAACTTCACGACCTCCTTGATGTACAACTTAG
CATAGTCTTCCGCCAAAAAAGTAACCATAATGGGAATGAAGTGGGCTGATTTCGTCATCCGATCAACAATGACCCAAATA
GAATCGTGTTGCCTTGAGTGCGGGGCAACCCCACAACAAAATTCATATTCACCTCCTCCCACTTCCAAGTGGGAATATTC
ATATCTCGGCCTTGACTTGTTGACAATTTGGACATTTGGCTACGGAACCCGCTATATCCTTCTTCATACCATTCCACCAA
TAGACTTCCCATAGGCACGTACATCTTGGTGGCTGCTGGATGAATAGAATACCGCGAACCATGAGCCTCTTCTAAAATTT
GCTCTCTCAAGCTATCTACATCCGAAATACACAACCTAACTGGGTACCTAAGCACCCTGTCTCCCCCTTGGGAGGAGCTT
CAATGGACTTGTTGAGAATCGATTCTTTCAATTCCATCAAAATAGGATCAAGATGTTGCTTAGACTTTACATCAACCACA
AAGGATGATTCAGAACTATGGTGAACCATGAATCCACCCTTGGCGGAATCCACAAGTTAGACACCTAGACGGGCCAACAT
ATGTACATCACGAACCAATTCCTTCTTCTCATCTTCTACATGAGTCACACTACCCAAGGACATTCTACTTAAGGCATCCA
CAACTACATTGGCTTTGCCGAGGAGATAAAGGACACTCATGTCATAATCCTTCAAAAGCTCTAACCACCTTCTTTGTCGG
AGGTTCAAAATCTTTTTGGCTAAACACATATTGAAGATTCTTGTGGTCGGTAAACAGATCTACAGGTACCCCATAGAGAT
AGTGTCCATATTTTCAAAGAAAACACCACTGTCGCTAGTATGAGATCATCAGTTGGATAATTCTTTTCATAAATCTTGAG
TTGCCTTGAAGAATAGGCAATCACCTTACCATGTTGCATGAGAACACATCCCAAACCCACTCGAGATGCGTCATAATAAA
CTACAAACCCATTGGTAAGGTCAACACCAGAGCGGATGTGAGCCTATCTTTCAAGTCTTGGAAGCTTTTCTCACAAGCAT
TCGTCCACTCAAATTTGGACTTCTTTTGGGTTAAGGCCGTTAATGGAAAAGAGTAGAGGATAAACCCTCAACAAACCTCC
GATAGTAACTGGCCAAAACAAAAAAGCTTCGGATGTCGGTGGGACTTAGGGGGTCTAGGACAACTCTTAACTGCATCCAT
TTTCTTAGGATCAACTTCTATACCCATGCTTGACATAATATGACCTAGGAAAGCAACCGACCTTAGCCGAAATTCGCACT
TGCTAAACTTAGAATACAATTGTTGGTACTTAAGGACTTGCAAAACCATCCTCAAATGTTTCATGTGATCACCCTTACTC
TTAGAGTAGATCAAGATATTGTCAATAAAAATGATCATAAATGAATCAAGATATTGTCTAAACACTATGTTCATAAGGTC
TATGAATGCCGCCGGGGTATTTGTTAGACCAAAGGACATGACTAGGAATTCAGAGTGACCATATCTTGTTCGAAAGGCCG
TCTTAGGAACGTTAACCTCCCTCACCTTAAGTTGGTGGTAGCCTGACCTTAGATCAATCTTTGAAAAGTAACTCGCCCCT
TGGAGTTGGTCAAACAAATCATCAATTCTAGGGAGAGGGTACTTGTTCTTTATAGTGACCTTGTTCAATTGGCGGTAATC
AATACACATTCTAAGGGACCCATCTTTCTTCTTCACAAACAAAACCGGGGCACCCCATGGAGATATGCTTGGTTGTATAA
AACCCTTGTCTAGCAAGTCTTTGAGTTGTGCATTCAACTCTTTTAATTCAGCTGGAGCCATCAGGTAAGAGGGAATTGGT
ATGGGTTGAGTATCCGGCAAAAGATCAAAGCCGAAGTCTATTTCCCATTCGGGAGGAATCCCGGGCAAAAGATCAATACC
GAAGTCTATTTCCCATTCGAGAAACTCTCTCACTACGAGGACCGACTCTAAAGGAGGATTCTAGGACTCAATGTCCTTAA
CTCTAACAATATGATAGATACAACCCTTAGAAAACATTTTACAAGCCGTTCAACTAAGACATTTGCCCTCATATCTCTTG
TCACACTTAGCACATATAGGCCTTGTCATGGAATATCCACCACCATTGCCTCCTTGAGGCTTAGGGTTAGACACCCTATC
TCTATTGGGCCTTGGAGAATTGGAGGAACCTTGGTTGGAAAACCTCTTTTTGAAGCTTGGTTTGTATTGAACCTCAAACT
TACCCATGGAGGAGTTTCTAACATCGGTCCTAGGCCTCTTCACATCCCTATTCCTTCCTTGGAGTTTTTCATCCTCCATT
TGATTAGCATACACCATAAGACGGTATATATCCATGTTGTCATGAAGCATAGCCGAACAACATTCTTTTCTCACCAAGCT
AGAAAAACCCACTACATACCTACTTATTTCATCTCTTGGCTTCGCCACCATGGATGGAGCATACTTGGACAACTCGGTAA
AATTAAGAGAGTATTCTTCAACACCCATACTTCCTTGGAATTACATACATTCATGCCATAGGTAACCCACACCCTAACCC
CTTCATAGGTCTGTGCAATGTATGAGTGAAGTCCCATACCCCCACTCATACCAAGCAAAGCCTATTAAGAAGTCATAGAT
ATAGCTCATATTCATGTTCACATTTATATTCATAGTTCATGTTCATGCATGGTATACATTAACTTAATAAAGCATCATGT
TGGCAAGAACTTACCACAATCACTCTCCAAGCTCACTTGTGCAATGTATGAATGAGGTCCCATACCCCCACTCACACTAA
GTAAGGCCCCTCAAGTAATCATAGTACATACCTTATGTTTGTGTTCTTTATTCATGTCATGTCATGTCATGGATTTTAGT
CTTGTCATGTAGGGAAGTTTAGCTTTAACCAACATAGACCCTTAGAAATATGATAGATACAACCCTTAGAAATCATTTTA
CAAGCCTTTAGGTATGAAATGAATTGACCTCTAGGGATTGAATTTCCCCCCCTCCATTCAAAAACGGGCATATTTGGAAA
CTGAAACTTTACTACCTGAGTCCTACAATCAATGGAAGTAAAATAAGCATGAAGCCAATCCATCCCCAAAATGACATCAA
AGTCCAACATATCTATTTCAACCAAATCTACTAAAGTGACTCTATGAGACAAAGAGATAGGACATCTCCTATACACTCTT
TTAGCTATAACCGAATCACCCACCGGGGTAGACACCAAAAAGGGTTCTTCCAAGACATCGGGGAGTACATCAAATTTTGT
AGCCACTAAAGGAGTAACAAAAGACAATGTGGCCCCGGGGTCTAACAATGCATAAACATTGATTCAAAATACTTGCAACA
TACCGATAACAACGCCCGGAGATCCCTCTTGATCACTTTGGGATTGGAGGGCGTAGAAGCTGGGAGCATCGGGATTTGAG
CCACTTAGAGGGACTTGCTTGCCCTCTCTCCATTGAACGTTTAACATACGACAGTCTTTAACCATTTGACCACTCTTTCC
ACAATGAAAACAACCATCTGTTCAACTAAGACATTTGCCCTCATGTCTCTTGTCACACTTAGCACATATATGCCTTGTCA
TGGAATATCCACCACCATTGCCTCCTTGAGGCTTAGGGTTAGACAACCTATCTTTATTGGGCCTTGGAGAATTGGAGGAA
CCTTGGTTGGAAAACCTCTTTTTGAAGCTTGGTTTGTATTGAACCTCAAACTTACCCATGGAGGAGTTTCTAACATCGGT
CCTAGGCCTTTTCACATCCCTATTCCTTCCTTGGAGTCTTTCATCCTCCATTTGCTTAGCATACACCATAAGATGGTATA
TATCCATGTTGTCATGAAGCATAGCCGAACAACATTCTTTTCTCACCAAGCTAGACAAACCCGCTACATACCTACTTATT
TCATCTCTTGGCTTCGCCACCATAGATGGAGCATACTTGGACAACTCGGTAAACTTAAGAGAGTATTCTTCAACACCCAT
ACTTCCTTGGCGAAGGTTTATGAATTCCTCCACCTTGGCCTCCCTCTTTTCATGGGGAAAGTATTTATCAAGGAACGCCT
TTTTGAATACATCCCAATCAATGGGACCCACTCCTTTTGGCCTCTTTGCCTTCCATTGTGTGTGCCACTCTTGGGCCACA
CCCTTAATTTGATACCCGGTTAACTCCGCCTTCTCTCTAAAGGTTACCCCCATAGCCTCTACTATCTTCTTTATCTTCTC
AACAAATTCTTGAGGATCTTCACTCACGTTAGAGCCAAAGAACTTTGGAGGGTTCATCCTCATAAAGTCTCTCAACCTTG
AGGCCCTAGTGTTATCATTGGTGTTTCCATGTGCTCTTGTATCCCTAGTGACTTGAGTCATTAGAACACGGGTCAAGGTT
TGGAGAGCCGATCTAATATCCACATAAGTCATAGTTCCTTCATCTTGAGGATCTTGGGAGTCTTGGGGAGGAACTCCCTT
ATTAGCAACAACCCTTTACACTCTCCTTGCAACCGTTCTTCTTGTATTCATATTCCTGTATGCACAGGAAAAGGGTTAGG
AAAGGACCTTCATGGATATAAAACTCTAAAGCATGACAAAAGAGTAATCAAAGAAGTGAGAGTTCCTAAAACATGTTATA
GCCCCTCATCCATAAGTGTGGCGCGCTTCACACTCATGAACAAGACTCTACTACACGTGGTTAATAAGACATCATCCTAT
GTATCATCCCAAAACCTTCTGCTCTGATACCAAGTTTATTACGACCCGAGAGCACCCCCTAGTCGTAACACAGCGTACGT
AACCCCGAAGGGGTCTCGTACAAGCCCTTAGCATCATCATAACATAAATACATAGAATAATGCAGAAAATTTAAAACTTT
TACAATAGAAGTCAACTTCTTTCAATAAGGAAAAATAAGAAACTAGACTTGTCTCAGTCCCCATCTAAAACATAAGAGTA
CAATTAGGGTCAAAGCCCTTACATCAATGAAGTATCAAAATATAGGAAATACAACATAGTCTAGAACATGAAAGGTAAAC
TAGAAACTAGAATCAATGACGTCTTATCGTCGAACATGAGGACTCACCAAGCCTAGGGAATAGTCGACCCAAGCTTCACT
TGAAGAAATAGTAGTCTCAACGAGCAGAACCTACACTCATAGTAAAAAGGTAGAGAAAGGGGTTAGCACAATTAATTGTA
CTAAGTATGGAAACATGCATAAAAACCTTAAATCATGCAAAAAGGGACATTTAGTTGAAATCATGCCTTTATCAAGTTTA
AAAGACATTATGCACCTTTAAAGTAATTACTAAGTCAAACCATACAATAAACCACTTTAGAGTACCATAGTCATGCATAA
CTCACCTTGATTCCATCCAAGCCAACAATAATAGACAAGGAGACATCATGTTTATAAGTTCATAGAAAGTAAGTCATTCC
AAATATCAACTCATTACATGCACTCATGGAATTACATACATTCATGTCATAGGTAACCCACATCTTAACCCCTTCATAGG
TCTATGCAATGTATGAGTGAAGTCCCATACCCCTACTCATACCAAGCAAAGCCTATTAAGAAGTCATAGATATAGCTCAT
ATTCATGTTCACATTTATATTCATGGTTCATGTTCATGCATGGTATACATTAACTTAATAAAGCATCATGTTGGCAAGCA
CTTACCACAATCACTCTCCAAGCTCACTTGTGCAATGTATGAATGAGGTCCCATACCCCCACTCACACTAAGTAAGACCC
CTCAAGTAATCATAGTACATACCTTATGTTTGTGTTCTTGATTCATGTCATGTCATGGATTTTAGTCTTGTCATGTAGGG
AAGTTTAGCTTTAACCAACATAGACTATGCGAGCTACATGGAATCCGGTGTACTGCCGCACACCGAAAATAGGTGTCCTA
CTTGCCTAAGGTAGGACTAACATGGTTAGCTTATAGGTGGATCCACTAGCTAATAGACCTATGTCGGAACATAGTTTGGG
AGAGGGAGATTGCTTCAAGAAACCCGGACTGACTGAGGTAAAATGTTTCCATCTCTTGTTCCTATTCACTCGCTGCTAAG
CGTAATTCCCTTTTTATGATCATGTTAAGTCTTTACTTTATAATCTTGTTCAAGGAAGAATATATAGCATTCAAACATCA
TTGTTTCATGGTAGCTCATGGATTCCTTAGAATCCTTAGTAAGTGAGTAAGTCTTTCATATCATTTTGATGAGAGTGTTC
TTAACAATCAACACTACATTGATATCACATCAAAGTCCTTTCATTTATGGGTAAGTGTAAGCGTATATGGGAAGAGGGTC
TTGCATCAATTCATTCAACACACTATAACCATAACATCATCATTATATAGTTGAACCACAAGTTCATATACAACTTCATC
AACTTACACAAACCCTAGCAATTTACTCCGACTCAAGGGTCATGGATCATGTCTCACAATTACACCTAAAAAATACTACA
TTAGGAAGGAATAAAACAATATTTAATAACTAAATTAACATGGATACAATTCATGGTAGTCATCTTGCATCAATACACCC
ATCACAATAATTGAAATTGGGGTCATGAGGGTGTTCCTGGGTAAATTTACAATGAAAATCACCATTAAACATCAAATCAT
CCATAATATAATGTAATTAACATAATCAAATCAATTTTAAGAAGAACCCATGGTTGGAATAGAAACCCTAGTTTTAATAG
AAGTTACCAATTTTGAAATCAAGAGTTGAAGGGCTTCATGAAGAAAAGTATTCCATGAATCAAAGTCCCCATACCTTAAT
TGATGTTTCCCACAAAATTTGAGTGAAAAGCTTGGAACTTGAACCCTAATCTTGAGCTTCTTCTTTGTTCTTCAATGGAG
TTTAGAGAGAGAATATTTTGGGAGGGAAGTGGGTTTGATTCTTGAGAGTTGAGACTTATGAGAGTTAAAAGACTAGTTTT
AATACTTAAAAATACTTTAATATACCTAAAACAACTAAATATAACTACCCCTACTTTTAATTAATAAAAGAGGAATTTAC
GAACTTACCATCACTATGGCTGAACCCCAAACCAACTTTTGCAAGTTGGGATCCGTGGACCCTATCCACGAATTGTGAAT
GGGTCTACAGCCTGTTCTGCATGGGTGCGGTTTGATTTGGAGAGGGGTCAAGTGAGGCCTTGGTGAGGGGACTAAGTCTC
AACCCACGAGACCAATCCACGGGGCGTGAGTATGTCCACGGACCGTACTGCACCCTCATGGAATGGGGATGTAACTAGGT
TCTTTGGGGGACCTTTGAGGGAGTTAAGTCCTGACTCACGACTCCCATCTATGGGGCATGAGTCAGACCACGTGGCATGG
ATACTCCCTTCGTGAACTAAACTATTTTTGATAGCTTTATAAGCAGCTCTTGGCTCTCATCAAGGGGCCTTGGGAAGTCC
TTGTGGGAGCCACACTTTGATGTTTAGGCATTAGGACCTTAGTACCAAGTTAGGGAACATATTTTAAGACTCTAACCTCA
CGTTTATACCCCATTAGGCTACTAGACTACATGTTGGACTCTAGCTTAGGTCATTAGATATACACGGTGTTACAAGGAGG
AACCGATTGGAATTCTTGATAGTGCAATGCGTAAGTTGAGGACCAAGAAAATTAAGTCTGTGAAAGTTCAATATAAGCAT
CGTCCAGTTGAGGAATCTACTTGGGAAACTGAGAGGGGCATGCGAGACAAGTATCCCCAATTGTTCGTCGATCTAGGTAC
TACTTCATCCCTTCTTTAGCCTGTTTTTCCTAAGTTTGTCACTCGGGGATGAGTGATGTGTAAATTGGCATATATTGTAA
CAGCCGAGTTTCATCGTTATAGAAAAGCCAATGGGGAAAACTTTTTGGTCGAAACACTTTTTCGTAGTAACTTGGAATTT
CCCAACCTACTCCAGATTTGGACGAAATCAGAGTCATTAAGGTGTAGGGAAATTTGGTAAAAATTGGGTGATTTAATTAT
GATTTTTATTTCATGAGTAGTTAGATAAGTCGTTAAGGAACCCGTACGACTTTACGGAATTGAATTTGGGTGAGTAGAAC
TCTCGAAATCGATCTTAGCGTGAACGGTATTTTTTGAGCGTCGTTGGTTAAGGGTGTGTTGTGAAATGGGGGTCTTGGAA
TTATTAAAATAGCTCACTGTTTCGTGCAAGCTGATTTGGCGGTGTTTTTTATCACTCTGGTGGGGCTGCTGTAGTGAGGT
AGGTGTCGCTGTGGCGTGCCTAATGTGACTTAAAGTCATAAATAAACCCCAAAATATCTTTATTCTACACTTTTTGGTTT
TTATAGCTAAGCAATGAACCCCAAGCCATTCTTGACAGTTTTCCACCATTCTTGAAGCTAATGGTAAGCTTGTCTCCCCA
AAACCATTTTTTAATCTGTAAAAAGTAATCTAATGAGTAATTATCAATGGGAAAGGGTGTTGATCTAGAAATTATGGTGG
AAACAACCCTAAATTGGATACTTGGGGTTATGTGTTTGATCTTGGGTTCATAGAATTGTTAGAAATTTGGGTAATTAGTG
ATTGTTTGTTGATTCCTGTATTATATTGATTGTTTGTAGACAAAGAACAAGCGGAATGAATTTGGAAAGAGAAGGATCAA
GTTTCTTAAGGTTTCGAGCTTGTTTCGAGGTAGGTGATGGTTATGATTCTATGATTGTGTGATGTATGTTTGTCTTTTCT
TCATTATGATGCATGTATGTATTCAAATGTTGCATTATTGATCACACTTGTTGTAAATGAGGATATATGACTATGAATGA
CATGAATAATGACTTGAATGTATGATTGTGAGAATGTACTTTGTGATTGTGATTGTGGCTTATTGAATGGATCGGGTGTT
GCGTTTCGACAAACTAACTTGGATTAGTTGCCACGTTCCGGCATAAATATGGGATCGATTGCCATGTTTTGGCATAAACA
TTGTATCGGGTACCACATTCCGGTATGATAACTGTTTGGGTTTGGGTTCCATGAGAAGACCAATGATTTGATATAATTGT
GTATCTTGAGAAATGTAAAATTGTACCTTGTTCGTAAATGCAGATGATATTGTGTATGTTCGATATATGCATGTGGCTAT
ATTGTTTTATGGACTTATGTAAGCTACACTTAGTGGATAGCCGCATGATCCTACTAGTACACTGTGGTTGTGTATTGACA
CTACATTTACTCTTTCTTTGTTAAGTACAGGGCATCTTCAGGCGGCTATTGACAGACCTCGTCTAGAAGATCAGTGATCG
CTTTGAATTTGAGGGTGAGCTAGTTCTTCCGGGTGGCCATGAGCTCTCTTTTCGTCTATGTCCATATTCCGGACTTAGAT
TTGTTCTAGTTAGGATTAGTTCATTAGTTTGGGGGTTGCATCCCTCCTTGTTTATACTTATGGTTCATTGTTAGATGTTT
TGGTACATTGACTTTCGAGTTCTAGGTGTTACTTCCACATTTCGTTTTAGTTGTTAGACTTTTGTTTGGAGTTTATGGGA
GCTCCCTATTTCTTTCGTTAGTATTTAACTTGCTTTCGTAACTTAAATGCCTTAGTTTTTGGATTAGTTCCTTGGGTTGG
ATTGTAATAATAGTTCTCCCACCGGAGGGTTAGTGTGGGTGCCAATCATGATGGTCTGGGTTGTGACAAGAGTTGTGTTT
CCCATAACGTTACATCTAGTGTTTGTCCATAACTGAGTGTTAGGAAAGTCATTCTTTGCAAATTACAGGTGAGTTAGATG
TATCTAACACTTGTCAGTCTAGTTAGATAACTTTCACCCAAGTCCTCTCGGTCCTAGACTGTTAACAAATTTTACTCTTG
CTTATAATGATATTGAAGTTCTCTTCTCTCTTCTATCTTCTCTCTTCTCTCGAACTTTGACTCCATTTCATCAGATTAAC
TCAGATTTTTCCTAACTATCGCTTTTCTCTCGAACAATTGATAGGTACACGCTACCTCTACTGCATACACTCATTAGAAT
ACATGAATAACAATAGCTGAATTATTCATTGCAAATACAAATCACCTTCTACTGGTTTTACAAATTCACACTTAGATTTC
CGTCATAGTTTCTACAACCCCAGTTGTGGTGTTTAGCCACTCATGGTTTCAACTGAACAAACAAAGATTTGTAATGAAAT
CACTAAGAAAAATCTGAAAATTCAATAATCGCTTGATAATGAGAAAACCAAAATTCAACTTCGAAGATCGATTCAATGTT
AATCGATAAAAACCAAAGTCAAGAATATTTTGAAACTAGTCGCTCATTCCAGATTTGATGAAACAAAAAACAAAATATGA
CCTAATTAATTCAAATAATCAGTCTAACGAGAGTCCTACTCGAAGTAGGACTAAATTGTTGGGTGGATTCACGAACAGTC
AGACGACCCGTCGTGGGCTTCACAGTCCGTGAAACCCTCCGTGATCCTTACTTGGAACTCTCAAAACTTAGTCCTTCAGG
CTTACACACTGGAATACTAGTACGAACGTTACCATAGACCGTTACAATGACCACAGTCCGTCTGGGTGCCCGTGGTTTTC
ACTTGGCCAATTCAAGCTTCAACTTCTCAAGATCTCCTCACTGGTTCAACTCTACGAGCAGCATCACGGTCCCTCAGGGC
TTCTGTGGTCCTTACTTAGCATTGCCAAAATTTATCTTCTCAAGGCCTTTTCACTGGAAATCCAATACGATCACCATCAC
AAACCGTTGTGAAGACCACGGCCCGTTAGGCCTTCCGTGGTCTTTACTTGATCCAAATCAACTTTCACTTTGCATTTTCT
TCTTTTCTTCTCTCTTTCACGTCCACATGTTTTACCTGTACAAACATCACCAAACAGATCATATCCACATCAATACACTG
GATTCTTAAAATAATCCTTAGTTTTGAGCATCGTAAGTGCTAAGATCTCACGACATATCAATTGCCATTTGAACTTGACC
CAAAACTCACTTCTTAAGCATAATTTGCAAACTTCTCAAATTGACTCTTTACAAATTTGTTCTTTCTATTTTTAGCTCTT
TATAAGGCGGGATGTTACAATTTATCCCCTTTGGGAACATTCGTCCTCGAATGAGATTACTCTAAGCAGAAATGAGGGTG
GAAACGTCTTCACCCAACTCAAACACCAAATATGCAATTTAACACAATCAACATATCAATTTACCAAAAAAAAATTAGTA
CCTTGATTTGGAATTTTTCCAGACCCAAAGAGATGTGGATATCTCTTTTTCATATCCTCCTCAGCCACCCAAGTAGCTTC
CTTAACAAACTGATTCCTCCATAAGACCTTGAGTGATGCTACCTACTTGGTTTTCAACTTGCGAACCTGACGATCCAGAA
TCTGAACGGGGATCTCCTCACAAGATAGGTTGTCCTCAATACCAATTTCTTCAGTCGGTATCATAAGTAAAGGATCACCC
ATACGCTTCTTCAACATTTAAATATGGAATACCGGATGGACTACTTCTAAATCTGGTGGTAGCTCCAACTCATAGGCTAC
ATTACCAATCCTCTTTGATATCCTGTAAGGGCTAATATACCGGGGACTAAGTTTACCCTTCTTTCCAAACCTCATAACAC
CCTTCATGGTGAAACCTTCAAATACACCCAATCATCTACCTCAAACTCTAAGTCTCTTCTCTTAACATCGTTAAAGGTTT
TCTGACAACTCTACGCTATTTTCAACCTTTCTTGAATCATCTTCACTTTGTCCATAGCTTGGTGAACCAATTTTGGTCCT
ATTAACCCTGCCTCACCAGCATAAAACCATTTAATAGGAGATCTATATCTTCTCCCATAAAGAGCCTCATAAGGAGTCAT
CTGGATGCCAGAGTGATAACTATTATTGTAAGCAAACTCTATGAGAGGTAAGTGATCATCCCAATTACCCTTAATATTGA
TAAAACATGTCTTCAACATATCCTCTAAGGTCTGAATTGTGCACTCTACTTGACCATCAGTCTGTGGATGTAAAGCAGTA
CTAAGGTTCACCTTTGAACACAAACCCTTCTAGAAAGACTTCCAAAATTGTGCGGTGAATTGCGTACCTCTATCTGAAAT
GATGGACACCGGAACTCCATGAAGTCTGACTACCTCTTGAATATATAACTTGTCATAAACTTCTGTTGTAAGAGTAGTCT
TTACCGCTAAGAAATGGGCTGATTTAGTCATTCAATCTACAATCACCCAAATTGAATCATGTTGTCTGCGAGACCGTGGT
AAACTAATAATGAATTCCATATTGATCATCTCCCACTTCCATTCCGAAAGATCTATGTTCTGAGACATACCACCGGGCCT
CTGGTACTCTACCTTGACTTGTTGGCAATTCGAGCACTCATCAACGAACTTTGCAATACTCCTCTTCATACTATTCCACC
AATAGACTTTTCTCAAGTCATGATACATCTTTGTGAAACCCGAATGGATAGAATATCTGGAGCTATGAGCTTCCTCCACA
TGGAAAGTACTACCCATAGACAATCTTCTCAATGCATTAGCAATAACATTAGCCTTACATGGGTGATAGAGAATACTCAT
GTCATAATCCTTGAGTAACTCCAACCACCTCCTATGTCTGAGATTAAGCTCTTGCTGACTTAATAATACATATTGAGGAC
TCTTGTGATAGGTGAACACATCTACATGAACACTATAAAGATAGTAGCGCCATATTTTCAAAGAAAACACTAGAGCAACC
AACTCTAGATTATGGGTTGGGTAATTCATCTCGTTAATCTTAAGTTGTCTGGAGGAATAAGCTATAACCTTGCCATTTGC
ATTAATACACAACCCAGTCCAACTCTGGATGCATCACATTACACAATAAACCTTGCGTACCTTCTGGTAAGGTCAACACT
GGGCAGTAGTCAACCTAGTTTTCAATTCTTGAAAACATTTGTCACAAGCTTCAGACCATTGAAACTTTGTTGTCTTCTGA
GTCAACTTAGTCAACTACGATGAATTAGATGAAGACTACTCGACAAATCTCCTATAATAACCAACCAATCCCAAGAAACT
CCTAATAATAGTTGGAGACGTGGGTCTAGGCCAGTTCTGCATTGCCCTAATCTTATGAGTGTCAACTCGAATCAAACAAT
CTGGCCTAAGAATTCCACAGACTCAAGCCAAAATTTGCACTTTGAAAATTTAGCATACAACTCTCTATCCTTGAGATTTT
GAAGAACTACTCTGAGTTGACTAGCACGAACTTCCTCATTCCTCGAATAAATCAGAATGTCATCGATAAACACGATAACA
AACATATCAAGATAAGGCTTAAACACTCCGTTCATAAGATCCATGAACGCTACGGGAAAATTAGTTAGGCCAAAAGACAT
AACCAGAAACTCATAATAACCATAGCGGGTCCTGAAAGTTGTCTTGGGGATGTCAGTCTTTCTTACTCTCAACTGATGAT
AGCCTGATCTGAGGTCTATCTTAGAAAAATAAATGGCACCCTGAAGTTGATCAAATAGATCATCAATTCTCGGAAGAGGA
TACTTATTCTTAAAGTAACCTTATTCAACTAAAGGTAATCTATACATATTATAAGAGAACCATCTTTCTTCCTCACAAAT
AAGACCGGAGCGCCCCAAGGTGAGGCACTTGGTCGAATGAATCCTTTCTCAAGAAGCTCTTTCAACTTCTTTTTTAACTC
TTTTAACTCAACTGGAGCCATTCTATCTGGTGGAATAGAGATAGGACGAATACCAAGAAGAATATCTATACCAAAGTCTA
TTTCTCTCTCTGGAGGCACTTCGGGAAGATCATCTAGAAAGACCTCTGGAAACTCACTCACAACTCAAACTAATTGAATA
GGTGGTGTCTTAACACTAGAGTCATTAACTTGGACTAAGTGATAGATACACCCCTTGGAAACTAACTTTCTCACCTTAAG
GTACAAAATAAAACGAACCTTAGGCACTACTGAACTGCTCCACAACACAATAACTGGCTTATTAGGAAACTGGAATTTAA
CTACTCGAGTTCTACAATCAACTAATGAATAATATGCATGAAACCAATCCAAAATCTGCTATGTCTAAATCAACTAAGTT
AGCCATGTTGTCCTTGTAATTGACATAAATGACACAATCACGATAAACTCTCTTAGCTAGAATAGACTCACCAACAGGTG
TGGAAACACTGAAGGGCTCCAAAAGTTGTTTGGGAATAATATTGAACCTTATAGCTTTAGATGGAGTCACAAAAGATAGA
CTTGCACCTGGATCTAGCAATGCATATACATCAAAAGTAAACACTTTGATCATACCAGTGATAACATCAGATTAATTCTC
TTGCTCTTGGAAACTAGTAATAGCATACAGATGGTTTGCTCCTCCACCTATCCCTGAAGTATCTCCTCTAGGTGCAACTC
TGTCTGGCGGAGCCACTGAAGAAGATTGGGCTCTATTCCTCCCCCCCATTGCCATTACCCTTCCTATTGTTTGGGCACTC
TCTCATGAAATCACTATTGTGACCAGACTTGAAGCAACCAGTGGAGCCATCTCAACACACTCCTAAGTAGTTCCTACCAC
ACATAGAATATCCAGGAGTCCCATTACCTCCTTGTGCCACACTACCTTAAGACTATCCAGTTCTAGACCTGAAGTTCTGT
GAATTTTGATTCTTGAACTCACCTTTGTTCCTTGGTGCAGGTGCACTACAAGATGATGGAGCAGTTCCATTTTTCTTGTG
TTGAAAGGATGACCGGTTCACATTACTCTTCTCTTGCCTGGACTCATTTGTTATCGTTTTAGCCTTTTTGTTTCGGAACT
CTTCTCTATCTCTCAGCTTATCTTCCTCAACCTGTTGCACATGGATCATCAACCTTTCTATGTCCATGTCCCATATGAAC
ATAGTAGACTTACCCTCCTTTCTTGACATATGATAAAACCTAGAAACAAAGAGTCTCACCCTGCTCGTCATATCAGCAAC
CATATGTAGAGCAAAGCGGGAAAGTTGGGTGAACTTGAGGCTGTACTCATGCATACTCATGGATTCCTGCTTAAGAGTGA
GAAAGTTTCTTACCTTTTCCTCTGTCAGTTCATAGGGAAAGAAACTCCCCATGAAGGCCTCCTAAAAACACAACCCAGCT
TACAATTGGTGCACCCTCAACTCTAGTCTTCTTCCATTGGTCGTACCATACTCTAGAAACACCCTTTAGTTGGTATGCAA
CTAGTTCCACTACCCTTTAGTGTGGGTAGTGGTATGTGACGCCATCTATGCATTGCACATGTAGGCTTTGAGAGGGGTTG
TGGTGTGTTCATTTATAATGGTAATTAAATGAATGGGCTCTTATGATCATGTTAATGAAAATGTTGTTCTAATGTCTAAT
GAATGAAAGTGCTCTTAATGTAACGAAGTTAATGAAGAATGTTGACTTATGGTTAATCTAATGATGCATGCTATACTTGG
ATTGTATTATGAGTCACTTCGTTGTTATGACTTGTTGTATATGAATGTGCATTGCCTATGGTGTCTTCAAAGGAGTACTT
AGTGTCAGTAGTAGTATGGGATGCTACTTGCACATTGCACAAGTATGACTTAGAATTGTCTTTAGTAATGGCCCTTATGT
GTTGATATGACTTATGAAAGGTTTATGTCTCTTATGTAGGTGAATGGTGTGAAGATGCAAAGGTTTAATGGTAAGTTCGC
CTTTGGTGACCTTAAAGTGGTACTTGGTGTGGATAGTGGTATGGGATGCTATTCATATATCGGACAAAGTATAGCTTGAG
GGTTACTTGAGGTGAAGGGTTAATGTGAAGGTAATGGTTTATATGCTGATTGAGTTCTTATGTGGATTAAGTGACTTATA
TGTTGATTATGTTTCTAATGTGGTAAAATGATTTGTATGTTGGTTATGTCATATTATGCCTCTTATGCTTATGTTCATGA
AGGATTTATCAAAATGGCATATATCATGACTTTCAAACAAAATATCTGTCTTTAGCATGTTTTTTCATGGCTATCATATA
TAGTACTTAAGTGTGCCAACCATATTTTCTTCAACTTTTACTACAAGTGTAGGTTCCGACAAGTGATTGCTTCTCTCTAG
TGCAAGTGCTTTGATTGATATTCTTCCAAGATCTAGTGGTATGTCCTCATAGATCGAGGAAAAATACTTTTAGATGTTCC
CTTTCTTTCATGTAATAGGCAATTGTTAGTCTTTTGTTTGTAAAGGGCAGTGTCCCTACTTTAGTTTTCAAGATATTATT
TTAGATGGCCATGTGAGACTTAGACTTCCGCTGTGTTTTTAAATGAAGTTTGAATGTTTGGATTTAAATAAGTTTTTAAT
TCCGCACTATTTCTATATCGAATGTGATGAAATTGCTATGAGGATTGTATGAGACCTCTTTCGGGTCAGGTACGTCGTGC
TGCATCTAGGGACAAGCCTTGCGTCGTGACAAACATGGCATTAGAGAATAAGATTTTGGAAATGGTTTTTAGGGTTGATG
TCTCACAAGCCACGTCTAGTAAAGTCTTGTTCATCGGTGTTAGTCGCGACACATCTATGAGTGAGAGGCTATAGGACGTT
AGAAAGTTACACTTTTGTCATTATTCTTGAAGTCGTGCCTTAGAGTTTAGTTCTATAAGTGTCCTCTTCCTAATTCTTCT
CTTGTGTTTATAGGATATGCATACAAGAAGGACGCCGACAAGGAGAGTGGAACAGGGAGTTGTGAATGATGGAGTTCCTC
CTTAAGATCCTCAAGGTTACCAAGTTCCACAAGGAAATCAAGTTTCGGTTGATGCTTCGGACATAACTAATGAAGATATT
AGGTCGGCTTTTCTTACCTTATCCCAAGCTATGACGACCTAAGTTAAGAGAGATATGGGGCCTAGGGTGAATGCTAATGA
GAGTACTATGGGTTCGAGGTTAAGGGATTTCTCTAGGATGAACCACTCGAATTTCCAAAGTAGAGGAAGATCCCCAAAGA
TTTATTGACAAAGTTTGCAAAATCATAGTGCCATGGGGGTGTCTTTGGAGGAAAAGACGGAGTTAGGTGCCTATCAATTA
AAAGATATAGCTCAAATTTGGTATGAGCAGTGCAAGGGTGAGAGGCCAAGAAGAGCGGGTCCCATAAATTGGGAGGTTTT
AAAGAAGCTTTCCATGATAGATTTTCCCCCATAGAGTTGAGGGAACAAAAGTTGGTAGAATTCATAAACCTTCCTCAAGG
GTGTATGAGTGTGAAGGAGTATTCTCTTAAGTTCACCCAACTATCCAAATATGCTCCAAACTTAGTGGCAAATTCGAGGG
CTAGAATGAATAAGTTTGAAATAGGGGTGTCCAGTTTGGTTGAAGAAGAATGTCATACGGTAATGCTCCATCATGACATG
GCTATTTCAAGGGTCATGGTATATGCTCAACAAATTGAGGAAATGAAACTTAGGAAAATGAATATGGGGGCAAAAAGAGG
TAGGCCCGATGAACAAAGTCAACCAAGGTCCAAAAAGAGTTAGTACAACGAAGATTCCCGAATGGTCAACAATGATAGGG
TGTTTAACCCTAATTCTCAAGGAGGAAATGCAAGTGGTTCTTCTTTTGAAAGATCTATATGTGCCAAGTGTGGGAAGCAA
CATTTGGATAAGTGCCTTGCCGGCAGGGATGGGTACTTTGGGTGTGGAAAGAAGGGCCATAACATGAGAGATTGCCCAAC
ACTAATGGTAAAAGGGAGAGAGACCAAACAGTTTTCTCTTGGTGAACCAGATCCTAATGCTCCAAAGAGAAACCATTTCT
ATGCTCTTCAAGCTAGCAAGGACAAAGGAGCTAATCCGGATGAAGGAACCGGTAAGTCATAGTTCCTTATGGGCATGAAT
GTCTTGTTAAAGTTCTTAAGTTGTTTTCATATTTGCCTTAGAATGGGTTTACCCTTAAGGGGGAGAGGGTATGTTGAATA
GTAAGGCTGTGGAAAGTCTTGATATCCTTGTCACTTTCTTCTATTCCTAATCAAGCTTGAGACCAAGAGTTCCTTGTAGC
TTGTTTCATGTTTTGGAGTCATGTGTGAAAATGTGTTTCCATGTTCTCCTTATGTTATGGATGTTTTAATGAAATTTATG
CTTATATGAGAAAATGAGTTTCATGATTGTGTTCCTCATGTTGATATGCATCTATGATGAGTTGCCTAAATACTTCATGA
GTTGACTTGGTGAGCATCTTTAAATGTGTTTTTGAAAAGAGTTACATAATTGCCTTATGATGTTTAATGGGCATGCTGTG
AGTTGGAGAAGGAAGTTCCTCTAACGAAATGAGAAATGTTGATGTTTTGGTGCATAATGAGTTTGTAGAAGTAATTCCTA
CTTTGTTGTAATGCATTGAGCTTATTGATGTGAAGTTGATGTTCGTCCTATGTTTATGCATTTATATTGATGTGTCATGC
ATGATGGGTTGCTAGTCTTGAGTCGTTTTACCTTAAACTGCTTAAAGTGTGATTCGTGGACGAATGTTCCTAAGTGGGGG
ATATTGAAACGTCTTAGAAAATGGTAGGTTAACCTAAAGCCTAACATGGGGGTTAACGTCAAGAGTTAAGGGAAAGGGCT
AAGGGTTTTGGGTGTAGGCCATGGTTTAGGAACCTAGGCTACCTAAAACTAGTCCAAGCTACTGCCTTCCTAGACCACGA
GCGTCTTCACGACCCGTGGTGGCCACCACGAGTCGTGGTGCCACCCGTGGTTGGCAAGGCAGTAAGACCTAGAAAGGTGC
CAAGACAAGGCACCTCTTCACGAGCCACTTCACGGCTCATGGTCATGACCACCGGCCATGGGATAGCTCGTGGTGATGAC
CACGGGGAATGGGAAGGCTCGTGGAGTTGCCTTAGCTTGTTAGGAGTTGTGCAATGTTGAGGAGGCTACTGCCTTAAAGA
TCACGGGAACCGCCAGGAGCCATGGTGCCCTAGACGGTTCGTGGTCGTCAAGATCACTTGGTGGCAAGGCAAGCAAGACA
ACTTTGCCAAGTTACTGCCTCCATGACCACGACCATGACCACGACTAGTAGTTTTGACCACGGATTGGGGAGGTCTCGTG
GACTTGCCTTAGGCCTTTGAGGGCTTGGCAATTTGGAGGAGTACACTGCCTAGGGGACCACTAGACGTGATGCCCCTCAC
GACCCGTTAAGTTGGGCATGGTCCCTGACGGGGCTGCCTAAAATGAAAGTGTATAGGTAATTTCATTTTAATTAATTTAG
GTGTGGGGATTGATTTTAATTGGTTTATATCACTATTATATATAGTTTTAAGTCCTAAAATAAGTCATTTACTCCTTATT
TCCCCAAATCAATCAAAGAGTTCCTCCTTTCAAATATTCTCTCTCTAAACTCAAGGAAGAAGAAGGAAGGCATTGAAGCT
AGGGTCAGTGGATTCCAAGGTGTTTCTTCTCCAAATTTCGTGGGGAATCAATAGCAAGGTATGGTAGTCTTCATCCTTGT
CTAACCTTTCATTCAAGGAGCCAATTCCAAAGGTGATTTCATGTTATCAAAAACCTAGGGTTTTACTCAATCTCACTGGT
TCTTTCATCAAACGTTTTCAAATGGTTATTAATGACATATTATAATTGTATTAATGTTTAATTGTTGATTTATGATGAAA
ATACTCTATGAACCCATGATTTCTCTCAATTCCTAAATTGTGTCTTCATGAAGTGGGTTTGATGATTATGAAAGCTTATG
AATATAATTTATCTAAATTGCTTTGGGTTATTGAATTGTATCATTATCTAAGCCTTATTTATGGTAAATTTTTGGTGTGA
TGATGATTTGATATTTATGGCCTTGGAGGCATAGTATGAGGAATTGAAGTATTATCATGATATCTTATATATGAATGTGA
CTCCAATAAAGTTAATGTGATCTGGTTTAGAATGTAATTGTGTTATGATTGGATGCTATCTCTCTATTAGCACTTATGAA
TAATGATGATATATGTGAAAGGCTATTTTCACATACACACACTTGGATGAAGAATGAATGAAGTATTCTATGATAATGTT
AATGATGATGGGTTGATTGAAAGGCTATTCTCAATTGTACTCTAATGAATGATAATGACTTGTTATGAAAGGAACTTCTC
ACAATAAGGGGATGCTTAGGTGAAAGGCAATTCTCATCTTTGAATCTATGAGCTTTCCAATGAATGAATAAATGTTGCGT
TTGGGATGGATGCCCTCACGTGAGTTGAGGCGGCGTATCTAGTAACAATCTCTTATCCCATAATGAATGAATGTAATTAA
TGTTAAGTACTCCATGGGGAATAATGCTAAGCACCGAGTGGATAGTGATATGAGATGGAAGTTCTCACGTGAGTTGAGGC
GGGGCTTCTAGTAGTAATCTCTTGAGATGGATGCCCACACATAAGTTGAGGTGGGGTGTCTAGTAGCAATCTCCCTATAC
CTTAAACTACGTGCTCACACAGGTCTAGCTAGTGGATCCACTTAAGATAAAAACAATGGTCCCACCTTAGGCAGGTAGGA
ATCCTTTATCCGGTGAGGGTGATACCGGGATTCCATGAATTGCTCACATGGTCTATGTCGGTTAAGGCTTGCCCCCCACA
AATAATGTTAATGAACTATGGCTTCTTAAGAATGTACTACTTAGTGTGGGTGGTGGTATGGGACGCCATCTATGCATTGC
ACAAGTAGGCTTTGAAAGGGGTTGTGGTGTGTACCTTTATAATGTTAATGAAATGAATGGGATCTTATGATCATGTTAAT
GAGAATGCTGATCTAATGTCTAATAAATGAAGGTGATGTTAATGTAAATAAATTAATGAAGAATGTTGACTTATGGTTAA
TGTAATGATGCATGGTATAGTTGGATTGTATTATGAGTTACTTCCTTGTTATAACTTGTTGTATATGAATGTGCCTTGAC
TATGGTGACTTCAAATGAGTACTTAGTGTGAGTAGTAGTATGGGATGCTACTTGCATATTGCGCAAGTATGACTTCGGGT
TGCCTTCGATAATGGTCCTTATGTGTTGATAACACTTATGAAAGGTTTATGTCTCTTATGTATGTGAATGGTGTGACGAT
GCAAAAGTTGAATGGAAAGTTAACTTTTGGTGACCTTAAAGTGGTACTTGGTGTGAATAGTGGTATGGGACGCTATTCAT
ACATTGCACAAAGTATAGCTTGAGGGTTAATTGAGGTGAATGCTTAATGTGAAGGTAATGGTTTATATGGTGATTGAGTT
CTAATGTGGATTAACTGACTTATATGTTGATTATGTTTCTAATGTGGTCAAATGATTTGTATGTTAGTTATGTCATATAT
TATGCCTCTTATCCTTATGTTCATGAAGGTTTCAAAATGGTATATATCACGGCTTTCAAACAAAATGTCCGTCTTAAGAA
ATTTTTTGCATGGCTATCATACTTAGTACTTAATTGTGCTAACCCATATTTTCTTCATGTTTTACTACAAGTGTAGATTC
CCACAAGTGATGGCTTCTCTCTAGTGCATATGCTTAGATTGATACTCTTCCAAGATCAAGTGGTATGTCCTCATCGATCG
AGGACAAATACTTTTAGACATTTCCTTTCTTTCATGTAATAGACAATTGTTAATCTTTTGATTGTAAAGGGTCGTGTCCC
TACTTTAGTTTTCAAGATATTGTTTTAGATGGCCATGTTAGACCTAGAATTCCGCTGTGTTTTTAAATGAAGTTTGAATG
TTTGGATTTGAATATGTTTTTAATTTTGCACTATTTCTATATCGAATGCAATGAAATTCTATAAAGCTTGTACGAAACCC
CTTTGGGGTCAACGCCGTGTCGCATCTAGGGGATAACCTTATGTCCTGACAACATCACCATAAGCTTTCCCACTAGTCGT
GGTCTTCAGCACTATCCATGAAATGGCTCGTGAAGGTGAGCCAACCTTGTGGAAGCCTTGGTGAGCTACTGCCTCACCAC
CACGAGTCGTGGTGGCCACTACGAGCCGTGAAGGATCTCGTGGCCATGGGCAGTGCCTTGGTAGCTTGGGGAAGCCTTGG
ATGTTGCCTTGGACGTTGCCCCTTTTCCTTGGCTCATGCCCTAAGCCTTGACTTGAAGCCCTCAAACTTAGCCCTAGTTG
GCCTTCTAAACTACGGGGTGTTACAAAGTACCTCTGAAAAGATATCTCCAATACTCTTTTGAACTCATTACTATCTTATT
CTCAACACATGACTTGATTTCTCATCTTATCATTTCCCCGTTAGGTCTAAAGCTGACACATCAAAGCTATGGACCTATTC
CATCATCTCTAAACTAGTCTACATCCCCCATTACTCTAACACTCGAGAAAAGTTTATCTCATGACTACCGAACTCTCCAT
AAGCAGGTACTAAGACTTCCTTCTAAGATGTTTCTCTTGACCTATTCTCATTGGCTCCTAAGGCTTCTTCATCTAACTCT
TTAGGAAAATTACTTTTGCACCAGCCTATCCCATATTGGTAGCTCAATTTTAGAATCCAAACACACAGAAAACCATAACC
TCAATTGGGACTCGTCTGGCCACATATTGTCTCGGGTGTACCTCTTAGTGCTATACCTTCATTTCTCTCCTCTATGGGTC
ATAATACCACATTTTCATTGCAAGGTACCATTTTGAACTCCTCACCTATTTCAGTTCAAACCTACTAAATCAGATCTCAA
AAATAACAGTATCACCCTGTTGCCATCTTTTGATCATGTCACTCATCTTAAATTGAAGATTAGTGTCTAGTACTAAACAC
GAATATCAATATGATTGCTCACACCTTATATTACTTGCGACTACTAGGAAAAGTAAAGAAACACTCACCCACTAAGATCT
CATGATAAGTAGGAAATCTTTAGATCTCTGTCTATCTAACTATAGATTACATTCATCTTTCATTTCACAACTTAAGTACT
ACTTACTCACTTACTGTGCATTACCTCTCAAATAATTCTATCATCCTCTGAATACCATAGGGTTCCCCCACTTCAAAATT
TATAAGCCTAGCTTGGGTCTATTACCTTATGAATACTTTGTTCTCTTATTCAACACACGTATTTAGTCTTCTCCAACACA
ATGGCACATCGACATAAACTCTATTCTATTTAAAAGTATACTCTATCTCGTCCTAACTAGTAACTATTCCTCTTCCTTCT
ATCAAGAACTCTCTACAACATTATTATTCCTTATTCTACTCATAAAGGAACTCATCACTTATAAATGACTGGGTGCATGA
TTGAAAGAACATAATCTTCCCCTTCATTATCACCCTTTCATAGATTTCTATACCTCAGCATGCTTTCCTCTAACTCTGGG
CACTTCTACTACTATTGCTCATAATCTTGTAATCATATTATCTTTAAGGGTGAAAATATTACCCAAGATCTAAACATACT
TCCTCATAAGTATCTCGTCGGAAACAAGGATTAGAGAAGAGAGTAGAACTCGCTTTCAGCTCAAATGCATGATTCATCTG
AATATGAGTGCATTTTCTCGAACTCAACACTTAACTCACTCACAGGCTTCTCTCAAGCCCCTCTGCAGTCTCATGACTTC
CAGAAGATTTTGTTAAGAGCAACTCATCAATCAAGAACTGACTTTGTTTTTCAACCACCTTTAGTATGAGGGGTAGTCGA
ATGAATCTAAGAAACACACGAGTTTGAATAAGCTCCTTACGATATAGTTCTATTGCATAATTTAGTGTATGAAAGAAGGG
AAACTTTTACTAAATGCTTGTAGTCCCTGGTTTATAGAAATGGGACCCTCACAATCATAAACAAGAGCCTATTGGCAGGA
CTTTATTGACACCCTAGGACACTTGAACTCTGTGCTCAGATACCCAGTTTGTCACGCCCTAAGCCTACACCATGGATGTA
ACTAGCACTCGAAAACCATCGTTGGTTCCCAAGAGAACTCTTAGCCTGGCTCATTACTCGGTGGAAGACTTACTCAAGCA
AAATGAATGCTCATAATGCAAAAATAAATTTAAAAACATAATTTAAACTCAACTCCAATAATTGTCCAAAAATAATTTAA
TAAGTATTAGTTAAATGTCTCATAAACTTAAAAACATTACAATACAAAGGAAATAACTATAGACTCTTCGACCTTTAAAC
TATCTATGAAGCCTCTACTATTACAGAAGGATTATCAGGACAAGACCCACGACATTCTAACAAACTAAAAGTAAGAATGG
AACCCTCCTATATCAAGGAGGCTCTCCATACCTAACTGGAACTGCAAGTGGTATCAACGAAGCTTATGTTGATGACCCTG
AATACCTCTATCTACATCATAAAAGATGCAGGCCAAATGGTGTCAGTACATGAAATGTACGATCATGTAAGGAGAAATTC
TAAAGCATAAACATAAGCTTGAACTGATAGAAAAGAAACATACTTACCTCTTGTAAAACTCACTCAACTGAACTCAAACT
CCCCTCAAAAATAGGATACTCAACTAAAGATACTCAAGGATAAAACAACAATAAAAGATGCAATATATGGAAAGTTGTAA
AAAATATATATAAACTCAATTGTATGTAAAAATACAATAATAACTCATTTGTATGTAAAAATACAATAATAACTCTTATT
TTGGAGATCCTCCAACCGAAAACCATTACTATGAGCTATGTGATAATTCATTGTCTCACCCATGCTGCCAGAACCTTCTT
GTACCTTGTCGGGGTATAGAACACCTCAACTAAGTGGATCCACTAAGCTATGATTAAAAAGCAATAAGGAATCATCAAAA
AAGTATGACCCTTTCTACCAACGTTGGCATACATGGTTTATGGGGGTTGTGAGTTGTCTGAACTCTCCCCCATATCGGTG
CTCCATACGACTCCCAATAATACAACTCATGCTCATATGTTTAAAAAACAACATTTCCTCATCCTCAAACTTTGAGATTA
TTACTCAAAAGGTTTCTCTTAAAAGAGATTATACTAAAAAACTCCTCATGAACTCATTTGGAAATAAAAGTTTCCTCTCA
TCTTAAATGTAAAAGTATTGACTCTTGGGAATACTTAGTTCCCATATATTCATTTTGAAAAATGAAACTGAACGCTCCTC
ATCTTCATACTTAAGTACTCAAGTCTTAAAACAAATTATAAATTATAGTAAAAGACTTTTCAAAATAGGGTTCATGCCGA
ATTATGGACGTGATCTACTCAATTCAAGGTTTTCAATAATCATATATAGAACTCAATACTCGGAACTCAACAACTCCTGA
ACTCAAGGACTCAATGCTACTACTAAACTCAAGAATGCTCGACTCGTAGGATTCATGTGGAATTATGGTCATGAACAACT
CAAGTCAAGGAACTTCATGAGTAACATGTAGTAGTCCCATAATTAGGAATATAATCTCAAAAGGATCAGGAACCCAATAC
TTAAGAACATAGAACTCGAAGAATCTACTCCTCTCAAAGATACTCAATTTATGGAGCTCATGTGGAATTTATGTGCATGA
ACGACTCGATTTAAGGGTACAAATGACAATATAGAACTCGCGTGTACAACCCTTCTCATTCCCATACTTACTTCCTCAAA
ATATACCTCAAATTGATAATTGATCTCCAAGGAGTTCACAAATTGACTTAAAGACTTTCACGAACTCTACTCTTAACTCT
TTCTTTAATTTGAATTATGAATTCAAGAGTTATAATTCATGCTGCATAGGATCTCTTGATTATTAAAAGGTGTTTCGATA
GTTGATAATAAGGAATGAGCAAAGACACTGACTGGGAGAAAAGGCGCGAGGCGGAGGAGAATTACTATATGTGGTCGCAG
AATAAATTTTTGGACAGAAGAGTCTGCATCCTCTCCGAGACGCAGACCTGAGCGCCAAATTCTGCTCGACTTTTCTTTCT
CTTCCAAACTCGATTGCACTCCTACCCACTTCAGTTCTAAGGTCAAAACTTATGAAATTTCATAACTCAGACAAATATTA
ACGAAGCCTACACAAGGAACTATAAACTAACTCATCTTATTTGAAACCCTCACCTCAAGAACTCAAAAAAGACTTCATTA
ACAATGAATGAAGCTAAAACCTCAAGAACCCTTCAATAACTCAAATAATTCAACCTCAAGAATGAAATTATGACAAATAT
TTTACATGATTGGCGTGTGGGTGAATGAACCCAACACTATGAGAGTTTGCATACCTCTTAGGATCGAATCCTTGGTGAAA
ACCCCTCAAAGATTGCAAGAATCTTTATCGTTATTCCTTTTCTCCTCTATTTCTCTTCTTGAACTCCTCTCAATACCCTA
AGCGTAATTTAGGAATAACTAAAACTAAATCCAATAAGTTTAAACCCTAAAAGGTTAAAAAAATGATCTAGGCTAGTGGG
GTAAGGAAAAGACCAAAATACCCCTCATTAATTCTACCAACTTTCCTTAACCAGAGAGGATGAACTCAAACGAGGATATC
TCCCTCATCCAAACTCAAAATTTAGCAAACTTGGTGGCGTTGGAAAGAGTACTTAAAGATCTTTCATGTAATATCTTGTG
GGCCTCCTAACTCATCATGTGGTAAAATTTATGGTCATTTGAAGTTGACCCAAAACTTAAAAGAACTTAGGAATAAGTTG
AATGAAATCTCTTTAGTTCTGTTTGGGAATCAAGGTGCTACATGTAGTGACCTTAAAAATTAAGAAAATTTAAATATCTC
GCTAAAATATCGCTCACTACGAAGTGTGGTTTGAGTCTTAGCTCAAAAATATTTTGGGTGTTACAATGGATCAATATGTC
TTGTAGATTGCATGATGATAATATACATTGATGAAATAATAAGTTTGTTGACGGAATCCATGTCTCAATATAGAGATTGA
TGATATGTCTTTTTGTAGAAGCTTATATGTTTTCATCGTGTCAAGCCTTGCTAGTGGATTATGAATATGACACATGAAAT
AAGTCAAGTAGTGCTCTAAATTAAATTGATCATTGACTTAAATTCGTCAATAATTTAATTTATTGATTAGTATCTTTAAT
CCTAACATGAAGAATTATATATGTGTTTAATGGGGTATTTCAAAATATAAATAGAGGAGTGCAATTACGAATTTCTAGTG
GAATGATTTATAATTTATTATGGAAAGAATAATTCAAATAAATTATTGAAAATTATTTCTATAATAGGAAGCCTCAGTAA
TTAATTATGCGGTCCCTATTATTCCCATATTTAACTAGAACTCAGAATCTATTCTAAGGGGAAAAGAGAGAAGTACATGT
CTTTCGCTATTCTAAGGATAGTGAGAAGTATGTGTCTTTCTCTATTCTATGAAAAGGAAAAAGTACATGTCTTTTTCTAT
TATAAGGAAAGAGAGAAGTACATGTCTTTTTATATTCTAAGGAAAGGGAGAAGTACATATATTTTTCTATTCTAAGAAAA
AACTGTGTGTGCTTCTCCTCCTTTGACTAGGAAGATATATCTATAAATAGGGATTCTTCTAACCCTCAATGGAAGAGAAA
ATTGATCTACAATACTGTCCCACCCAAGTATTGAGAGTTTGGAAGAGGATTTCTGATCACTGTAGAAGACCGCAAAACTG
TGGTCCAGTTTGTGGCCTAGCTTGTGGATTCGTTTGAAGGTTCAAGCTTGTGGATTCGCTTGAATATATCTGCTCACACT
TCAAGATGTAAATTTGGAATTAAATTTCATAAAGTTTGTATGTTCTAGCATAAACTACGTGTTGTCTGTTATTCATGTAA
GCAATATGATTCTAGTATGCTTCTGTTGTGCATATCGTTTTTCAACAATTGGTATTAGAGCCACATTTAAATCTTTATTG
ATAACAAAAGTATATATCATGATAAATTTTTTTCGCAAGAAATGTGAAAAATTTATGAAGTTTTTGTGGCGATTTTCATT
TTGAAATTGCTTTAATAATTCATAAAATTCACGAGTTTTGATTGGTATATTGTTGAAAATGAAAACAAAAAGGAAACGGT
GGTGGTGACCTATTTTCTTAATTTGTTTTATGTGAAAAAAAAATCAAGTGTCCAATTTCTTGTTCATGTAAGATGTGGCA
GTGAGAAAATATTTTCCAACTCTTTGTTGAAATCACGTTGTTAGCAGAAGTACTCCTTGATTCTTGGGATCATGTTGGAC
TTCCTCTATCATAAAATGAAAAAAATAATACAACAAAACAAAAGTGGGAAAATCTTATCCTTACCCGACAGTAAGCAATT
GATGTGCCTGGTGGATAAGTATAAACTTTCTTGTGGCATACAAGTTTTATTGCTATTTTTAACCTTTTGACTTGTTAGCT
ATAATTTTTTGTGCTCCATTGAAATTATTGGTTTGTCTAATTGCCTAGTATGATGCACCAAATAGAGTTAATTGAAATTG
GCTTGATTTTATTCTACAATTGTTTTAATTATATGAGCATGTTATTTCTCCTTCTCATGTAAATATATTAACAAATATAG
ATATTAAGAATTTTATAATTAATAAATTGTTACCATTAAATAGTTTTTTATTTGGAATTATTCGTAATTCTTAATATTTT
ATATATATGTGAGATTACAATGTATGAATTGTGAATTATGATTAATAAATAGGATTTACAAAAATGATCTATGTATCTGA
GTCATTAGAATATACTCAATGTATCATATATAAATTTTCGTGCATAAATGTATACTAATCAAGGTTTGTTTTCCCAAAAT
AAAATTTACCTTTAGATACTAGTAACACTTAACTAATTCATGAGAATAGATATTACATGCTATCATTGGTCAGAAAGAGA
GAATCGTAATACATTGAATTCTCAGATGTATTAATAGAAAGGACAATTTCATATAAGAAGGTGTTGTATGTCTTAGGCAA
AGGGAAGACACAGAGTATGCCTTATGCTCATGAGATAATTATTAGAAGAGAATGGAAAGGTAAATCAATTTATTGTAATC
TTTAACTATATCTAAAACGATTATTTTCAAATTTGGTCATAGTTTAGGTGATCATGAATTTTATTATCTTTGATTGACTT
GAAATTTGTTCGTTGCATCAAAATTATTTAGATGAGTTTTAGGCAGTTTGTCTAATTAAAATTTGATTTGAATAAAATAA
CGTAATTCATTATGTCAATTATATTTATGTTAAATCAGGAACATGATTACACGTTATTATTTAACATGAATTTGATCATA
GCTTTGGAGATTAATATTATTTTTAAACTCTAATTGATTTGAAATTCAGTAGGTTCATCAGAAACGATCAAATTAAAAAT
ATTCATAGTTATGAAGTGATTTAACAATAGACGAGAGGGAGCCGAAGGCTGCGTGTTCGAGTCACCAAGGAAGCAAAAGG
GGTGGAGCTCCTAGGGAGGGCAAAAACAAAAGAAAAAAAAAGTGATTTAACAATTTGAGGTTGTTTAGATGAAGTTATTT
CTGTAGACACTTTTTATATCTTGAAAATGAATTTGAATTAAAAGTTACTCGACTATGATATAGTTGTTATAGAGTTTGTT
TTCTATGGATCACTAAATTCTAGTGAAGTATTCAGTTTATGTGTTGACTTAGAGCTTCCTCCATATCGAATGAAATATAT
ACAAGTCACTAGATTTAATCTATAGTTTTGATAATCTGTATTGACTCTCCCTATATGAGTAATATATGATTGGATCAATG
GATCTAGGGATAAGGATATTTACTTGGTTTAAATTAACAATATGCTCTCCATCATAGTTAACTCTTGTTCTTAATTTGTG
GGAGTGAATAGCTGACACCATATATGTATGTTATATCCATCATAGTTAACTCTTGTTCTTATTTTGTGGGAGTGAATAGC
TGACACCATAGATGCATGTTATATGAATGGTTATTTTTTCTTCAAAATTTGTTGTTCAAGATGCATTAGTTTCTATAAGG
TATGTTTTTAATTTCAATGTTCAATGTATACATAAACATGCCGATTTTTGAAAAATAGTATTCAGATAATGTAAATAGTT
TAAGAATATGGTTTTTTGTTCTTGATTCATGTATCTACTTCACAGATGATGATATGTGATATGAATTTTTGAACGAAAAA
AATTAAATTCTATTTTGACCAAATAATGTTTTGAACCAAATTGATCATAGTTTTGGAATTAAAAAACTGTCTCTGATTGA
TTTGTAATTTGGTAGATTCTTAAGAACGACTTAGTAAAAAATATTTGTGTTGATCGTTATATGTGTTTTTGGTCATATTT
AGTTATAGGGGTCTCTCTTATGAATACCAATATGAAATAGTAGTGAAGTATTAGTGAAATCATATGCCTGGTTGATTGGA
CGATGATAATATATATTGGTGAAATAATAAGATTGTTGACGGAATGCATGTCTTTGTATAAAGATTGATGATATGCCATT
TTGAGAAGCTTAAAAATTTTCATCATGTCAAACCTTGCAAGTGGATTATGAATCCGACACATGAAATAAGTTAAGCAATG
CTCTAAAGTATATTGATCATTGAATTAAATTCGTTAGCAATATAATTTATTTATTAGTATCTGTAATCTTAACATAGGGA
ATTATATATGTGTTTAATAGGGAATTTTGAAATATAAATAAAGGACTGCAATTACGAATTTCTGGTGGAATTATTTATAA
TTTACTATGGTAACAACAATTAAAATTAATTATTTGAAATTATTTCTATAATAGGAAGCCTCAGTAATTAAATATGTGGT
CCCTACCATACCCATATTTAACAAGAACTCATAATCTATTCTAAGGGAAAAAGAGAGAAATATGTGTCTTTCTCTATTCT
AAGGAAAGGGAGAAGTATGTGTCCTTCTCTATTCTAAGGAAATGGAGAAGTACATGTCTTTTTATATTCTAATGAAAGGG
AGAAATACATGTCTTTTTCTATTCTACGGAAAGGGAGAAGTACATGTCTTTTTCTATTCTATGAAAAGTGTGTATTTCTT
CTCCTCTTTGGACTAGGAAGAAATCTCTATAAATAGGGATTATTCATACCCTTTAAGGAAAAGGAGTTTGATATAAGATA
CTTGTCCACCCAAGTATTGAGAGTTCGTAAGTGAATTTTGGATCACTATAGAAGACCACAGAACTGTGGACCAGTTTGTG
GACTAGCTTGTGGATTCACTTGAAGGTTCTAGCTTGTCGACTTGCTTGTGGATTTGCTTGAAGGTATCTACTCATGCTTC
GAGAGATAGATCTTGAATTAAATTTCATAAATTTTATGTGTTCTAGAATAAACTACGTGTTATCTATTATTCATGTAAGC
AGTATGATTCTGGTATGCTTCCGTTTTGCATATAGTTATCCAACACCAACGATAAATTCACTAGAAAATATGATTGAACT
AACTGTCACAATCCGGCCCGAGTCATAATGGCATCTACCATAAACCACGAGTATGTAAGCCAATCCATACTTAGAACGAA
AAATAGTGAGTATAAGGGTAGGACCAAACATAAATAATACTATCAATAAGGAAAAATAAACAGAAAGCAAACCAAAAACT
AAATATAATAGATACCCTTGCAGGAACCAAAAGTCACGAGTACAGAGGTACCTAAGAAGATAAATACAAGTCACAAAAGT
AGACAACAATGAGCCATCTCAAATGCAATAAACAAGCTAACATATATACAGAAACAGAAGTTGATCCAAGACGCCAAGTG
CTTACCCTCATCTCATGTAACACCCCAGAAACTAGTAGCCTAAACTAGGGTTTAGAATGAGGGTTCAAGCCAAGGAAGAG
GGGAAGGGCCAACAGGAAGGGACCAAGGCTGCCTAAGCTTCCCCAAGAACTGCCCCATCTTCATGAACACCACCACGGCC
AGGGGTAAGCACCATGGCCTGTTGTGACTCGGCAGTAGCTCACCAAGGTTGTCTCATGTTGGGCTCACCTTCAAGAGCCA
TTTCACGGCTAGTGGTGAAGACCATTACCCGTGGGAAGGCTCATGGTGATGCCTTCAACTCATGGAGGCTATCACATGGT
GGCCTAGCCACTGGTCCATGACCAAAATCAAGTCCATGGCCAGTGGTAAGGACCATGACTCGTGGTGTCTCTCGTGAAGC
TTGGACAATGGGCTACCCAGTCGGGCTATTATGGGAACTTCTGGTTGGAGTTTGATTAAAGTGAGGTCATTTTGTATAAG
CGTAGTACACAGTTAGGTAGGAATAGTTTATAATGTGAAAGGTGTGTCACATATTGTGGTTCCAAAGGTTGAAGACTATC
TCCCCTAATGAACCTAGGAGCTTTAGAATGAGTTATGGGATAGAGTGTCAACACATTCTTCCTTGATTAGAAAGTTATGA
CAAGATTTAATGTAAACTCAATGGGAGTCATGCTTAGTACCGAGTGGATATCGATAATGAGATGGAACCTCCTCTGCTAG
TAAAGGGTGGGTTTCTAGAAGAAGTCTCATGGGATGGAAGCTCCTCCGTTAGTAGAGGGCGGGTTTCTAGAACTAATCCT
TGTATCCCATAAACTATGTGCCCACATAGGTCTTTAGCTAGTGGATACACATAATCTAAGAGTTGAAGTTCTACCTTAGG
CAAGTAGGACAACCCCTTTTCGGTGTGGGGTAGACACGGATTCCATGATTAAGCTCTCATGGTCTATGTCAGTTAAAGTT
AATCCCACTATGATACAATGAACTAAAATTGGAGTTATGAACTATAACCACTTAATGAATTATCCTTAGTGTGGATAGGA
GTATGGGATCTTATCCATACATTGCATAAGGTTGCTTTGATGGTTCTTATGGTTTGTTTCCATTATGTTGAGATGATCAC
TATATGAATATGCTTGTACCTAATGCTTTTACACTTATTTCCATGATAGTTCATAAACTTGATCCAATGCATAGTTTTCA
ACTAAAATGTCTCTTTTAAGCATCTTTAATGGTTTTCATGCATAGCTACCATACTTAGTGCAATAATTGTACTAACCGAT
ATTTCTTCTATATCTTTCTACTAAGTGTAGGTTCTGGTGTTTAATGCGATTCCTTTTAGTTCAAGCATGGGTTGACTACT
CATCAATCTTGTGGTATGCCCTCATGGAACCGAGGGCAAGAGCTTTATTGTTGTTTCATTTCTTTAGTGGTACTAGAAGT
TTTCATATTCTCTATTGTAAGGGCTGTGACCCTAGTATTTTGAGACTCCGATTGTAGTAGATGGCTTAATGAGACTATGT
CTAGACTTCCGCTTTCTTTCTATGAAACTTTTCTTAAAGACTTGAAATTGTGTTTTATTCTTTATTATTATATACTTTTG
TGATGATGATAAGCTAAGTGTCTTACTTGGGTCCCTTTGGGATTCCATGTAGCTCCCGTGAACCAAATTGAGGGTATGAC
TGCTTCAATAGTGAGGGATTTTATGAGGATGAACCCTCCAGAATTTGTGGCTCCAAAGTTGAGGAGGACCCTCATGAGTT
TATCGATGACATCTATAAGGTACTTGCTATTATGAGGGTGACTCCGGTAGAGAAGGCGGAGTTGGCAGCTTACCAATTGA
AAGGTGTTACCCAAGTGTTGTATGACCAATGGAAAGAGGTTAGGCCGGTTGGAGCAGGTCCGGTAGAGTGGGAAGTGGTT
AAATCAATGTTTCTTGATAGGTTCTTTCCCTTTGAGTTGAGGGAAGCAAAGGTGCAAGAGTTCATTAACCTTTGTCAAGG
AAGTATGACTGTGAAGGAGTAGGCCCTAAAATTCAATCAATTGTCTAAGTATGCTGCAACTATGATTGCGGATACTAGGG
CTAAGATGAATAAGTTTGTGACGGGTATATCCGATATGGTGGTTAAAGAGTGTCGTACGACCATGCTCATTAGTGACATG
AACATCTCTTGTCTTATGGTCCATGCACAACAAATTGAGGAATCGAAACTCAAGGAAAAGACTAGGGAGGTAAAAAGGTC
TAGGACCAGTGATGGAAACTTCTCTAATGCAAAGTCCGAGGGACAAGGCCAACCTAGAATTCAACCAACATCTTCTGTTC
AAGGTTCACCCAATTCTCATAGGTATAACCAAGAGAGGGTGTCTAACCATAAGCCTCAAGGAGGGAATGGTAGTGGATCT
CTATTTCTTAATCCTACTTGTACTAATTATGGAAGGAAGCACGATGGTAGGTGCCTAGCCAGCATGGATGGTTGTGGAAA
AAGTTGTCACAAGATGAGGGATTGTCCAATACTTAAGGCTAGAGGAAGAGAGTGCAATCAAGCTCCTCCTAGTGGTTCGA
ATTCGGATGCTCCAAAAAAAAACTTGTTCTATGCACTCTGGTTAAGAGATGACCAAGAGAGCTCTCCGGATGAAGTCACT
GGTAAGTTGTTAGCTTCCGAATAGATGTTTTTGTTTTATTAGTCCTGGTTCTATTTTGTTTTATGACGTCATACGTGTCT
ATGCGGTTTGATTTTCTTCCGGTTGTGTTGTTAGGAGGATGATGACTAAAGGTTGCTTTTACCACATAGTTAGGGGTGAT
GGAATTAGATTTTTTGTACTGAACAACTTCAAGGGGCTAGTGTTTCTCTAAGATTGATTTTTTTCGTTCAGGTTATCACC
AATTGAGGGTGAGAGGGGATGATATTCCCAAGACTGTTTATAGAACCCGGTATGGTAAATATGAGTTCTTGGTAATGTTC
ATAGGTTGGCCGAGTAGCTGTTCAATTAGTGGACTCCACCAACGGTGATGTATGGATCACAATGGGTCTGAATTGTCTTA
TGTGGTGAATGTGAAAGCTCAACAAGGGCTTGCTCCGATTTTGGTTAACTTGAAAGAATAAGTACTTAAGGATTAGTAGA
GGCTTCCTCCCAATAGGGAGATGGTGTGCTTAGATAGCAAGGTGGTTAAGTGTCCCAAATGTTCATGATTGAGTTTTACT
TGAAATTCAGACCTAGGGGTGTAATGATGGTTGCTAAGTAAAGGAAGCTTAGTACCCAATTTGTAGACCCTCATAAAGTT
TTGAGACGTTTTGGTAAGGTTTCCTAGGAGTTTGACTTTCCTAATGAGTTGTCATCGTTACATCCAGTTTTCTATGTCTA
TATATGCTTGAAAAGTGAGTTGAAGATTTGACATCCATAATTCCCCTAGAAGGGTTGGGAGTTGATGAAAGTCTCTCTTA
TGAGGAAGTTGTGGTTGAGATTTTTGACAGTTTCTTCTGTAAAAGTGTTATGGATGAATCATTTAGTTAAGGGTGCTATT
TGGGAGGCCGATATGATGTCCCGATATCCTCATCTGTTTCCTTCTACTCCTACTCTAGCTTGAGATAAATAGTTCATATT
GACTTGCTTTATGTTTTGTATTCATGTGTGTTTTATGTGTTAAATGATCTCCTTAAGTTATGCATGTTTGTGAAAGCTTA
TGTTATGAAAGAAGACGAATTAAATGATGGATTTTCCTCTTGTTGTTGTGCATTAAAGTAGCAGTTGCCTATAAGGTTCA
TGACATGAATTGTTGAACATGCTTTAGTTATGCTTTTTCAAAGTAAATTGCATATTACTCCATGAGATTGTGTTGAGCAT
GCTTTTAGCTTGGAGAAGGAAGTTCCTTCTTGAAAGATGAGAAATTTGAAGTTTCATGCATGTTGGGTTGTTAGGAATAG
TTCCTACTTTCCTTGAGGTGCATTGAGTATGTTTAGTTTGGTGTTGATGTTTCCTCCTTCGTTTTGTGCATTGTTTTGAT
GTTGCACGCATAATGGGCTGCTAGTCTTGAGTCTTGACTTCCAGAAAGTATCTAGAGCGTCATTCGAGAACGAATGTTCC
CAAGGGGAAGAAAATGTAACACACCAGAAACTAGTAGCCTAAACTAGGGCTTAGAATGAGGGTTCAAGCGAATGAATAGG
GCAAGGGTCAAGGGGAGGGGACCAAGGCTGCCCAATCTTCCCCAAGCACTGCCCCATCTTCACGACCACCACTACAGACA
GTGGTGAGGATGGCGTTGGCGTAATCAAGACATACCTTCCGATGCAAGTGTCTACGATCGTGCAATAGTTTAGTAACCCA
ACTAAGGGTTGGGATCGTCCCAAGAGAGTGGTTTTGAGAATTTATAGAAAAATAAAATTTCATTCTAACTAGTCCTACCT
AAAGACATTAACTAGGAAACACATTGTAAATTAAAGGGGTCACAAACGAGTCAATTAACAATGGGTGGGGGGGTGGGGAT
TTGTCACTAGTAAGTAAAAAATAGAAAACTCAACAAGGGTTTCTAAGCAATGAGAGGGGATCCTTAGAATGTGATGGGAA
TACGGGTTAAGCTAGATTATTGGGTACATGCTTTCGATAGAATATTCATTGAGTATTTTTGACTAGGCTACGTTGTAAGG
GGGATAAGCTCTCTCTCGAGCAACTTACCCCGTTTCAAATGCATTCCTCTCGGACACCCACTTGCTGCATGAAGACCAGC
CTACGCCTTAACACACTCACTCTCTCGAGCTGAGTGTGTAGACATGGGAATAGGGTTCACTCTCTCGAGATGAACCTTAG
GTCGACCCGCTAACACTGGCCATCAATCTAGTGGTCTTAGTTTTACGACTTCTCTCTCGAGCATGCCGAAAACACATAAA
TAAACTTGTATTTGCAACTACATATTCATTATATTCATTCACAACCACTAAATGAAATCACAATTAAACTACGATTAAAC
TATCAGCAAGAAAGTCCCAACAATTATGTTAACCCATATTCTCTAAATCACACCCCAAGAATTGGGGTTTTTAGTCACAC
ATCAATAGATAGAAATTTATACCTAAATGAGCTTGCATTCAAATGGATATGAATATTTAAGTCTTATTACAGGCCAAGAA
TAAAGAATCTAAGAGACCCAAGTCCAAATCCTTGTAGTTGAAACCCTTTTTTTCTTCAAGTCTTCAAAACCCTCTCAAAC
TTAGAGCAAAAATATCAAAAAGTAATATTCTCTATTAAAATTATAATAATTGTTCGACACTTAAATCTACAACTCTAACT
AGTACTTATAGCTTTCACAGATTTGTGTTGCAGTGGATCATTCGGTGTCGTTAGTAGGAATCGCCGATCAATTCGGTGAT
TCGCCCTTTGGTGTAGTTCATTGCCGTCTTGCACCATCCTTTAACATAGTCGTGCTCTGGGTCATTGGGCGACTTGGTAC
TGCTTTGCGAAACTTCTCGGTGATGTGCCGACTGCTCCCTTTTTCCACCGACTTGATCCTTTCCTTCAGGGCTCAGCACA
CTGGAACAAAAGGCGAATTAATACCCTTCGGCGACTCGCCAAGTGGACTCGGCGATCCTCAGGCCTTCATTTCTTCATTC
TTTTCAGCCTTTGCATTCCTTTTTGAGACGTAGTGTCCATGCTTTCCTTCAAACATCAATTACCTTAAACTAAGGGTTTT
CATCATATATTGAGATAAAATAAGCATTTGAGGACACAATTTCTATTAAAATATAGCCCTAAATTAGTCCAATTTGTGGA
CTCATCAACACCCCCAACTTAAACTTTTGCTTGTCCTCAAGCAAACTCAAGTTCAGCCATTCAAAAAGGGTGTCTCGAAT
AGTGCTACACAAGACTCAATCATGAATGCACACAATAAGACTCAATTTACTTATGCAAAGATCAAATGTGCACTCAAAGA
TTCAAATTCTGACTCACCAATATTAACGAATCTTATTATCACAATACTTGCTTCAAATGCAAGTTCAACCTCAACTATAG
TGTTCAAATGCCCTCACACAAAGAATGATTCCATAATCACACAATGGTTTCACAGTTTAAAGCTTTGGAATCAGATGCAA
CGCTCACATTCACAAAGAAGAACATAATGCATAACTTCACCCATAGGTTTGCCCGTATTTTCCAATCAACATTTTTTTCA
TCTCACTCAAGATCAAAAATGTCTTTTAAGGCTTGTAATAAGGCTGAGTGCAAAGGTATGGTCATTCAGGGTCAGTGACT
TTCATCCTCATGAGATGTGGTGCTCACAACAGTTCCTTCCCTTTTCCTCCATCATTTTCTTTAGTGCTCATGATTCATCC
TATTATTCTCTTCCCATGGATTGTTAGGAAACCTCATTTCTTTTGTACTTTATTCCCCAACTTTGTTTTTCATTCTTTTT
CTTTTTCTTTTCTATCTTTTTTTTCTATATGGAGGGGTTCCATTTTTCTAAAAATCATGGGTAAGAGAAGACTTTCGTTG
CACTTCTTGACTTGCCCCTATCTTTTCAACACACCTCAAACTTAGGCTTTTGGCCTAAGTTGGCTATTCAACTAACAACA
ACTTCATGTGGATTTTAGGTGATGGATTAAGAAAGGTCTAGTTTTCATCAAGTTTCTTCCAAAGAAAAGTAAGGCTCAAG
GGGTATTCAAGAGAGAATCACACACTCACAAGGTACGTCACAAAAGAGGTATATGTAAAATTGGTTTACACTCTTTGAAG
TTGCCTAAGATGAAATCAAGAGTAGCATCACTTAGATGACGGGACCAACGGGGAAAATTCTAGGATCTATCATGCTTGGT
TCAAAGTAAGCTCATCACACTAGGCATTGACACGACAGGCGAACAAGACTCCACACTTTTGCTAGTGTGCGATGATCATC
ACAAGAGAATCAATTTGATACTAGGCTAGTCACAACGAGATGCAAAGAGCTCACATATTGTTTATGCAACTTCATTTGGC
CTCATCATAGCCGTACATTCATGTTCGTTCGATTGAGAGCACTATTCAAGTCATCGGTATAGGTTGGAACCGAGACTCAA
ATTTTTGCAAAAGAACAACCACATTCAAGAGCGTATAGCGGGTGGTGAAAATGTGCAAAAAATTCAAAAAATTTCCAAAG
GGTCAAAATCATTTTGCAACTTAAAAACAAAAAGAACCATAAGCTCAATTATCCACGGAAAGCAGTGTTTAACACAATAA
TAGCTCAAACACCAAATACATAAACAAAAACATGAGTCACAAATAGCACACAAAAGGTGGGCCTCACCCTACCACAAATA
AAAAGTATTTTTCCTCAAATGTAAATAACAAACATCCAAAAGTACAAATAGAGAATAACAGAGAGGGAGGCGAAGGATAA
TCCTGCTTAAGCAGCTGCCTCATCTGTTGGGGTGGCATGTTTGAGGTGGGGACGTTAAGCGGACCGCTGAGTGGTTCCTC
AAACTCTCCACAACTTTGCTAGTTAACCTAGGGCGTTTAGTCTCAACCCACGTTCTCGAATGCTTCACAGCCACCCTTTT
GTGCTGACCAATTTAAAGTGCAATCCATGTTCCGAGCACACACTGATAACTATAACGCTTAGATAATGCAGGAAAATATA
TGGAAATTAGTGTGCAAAGATGCGGTTGGAGGAATGAAAGTGTGTAAAAGTGATCAAGTTGTAGAATTTTAACCCTTTTG
GCTTATGAACTGTCCAGTGCATGCTCATTTGGCGGTCGTAATCTTGATTGTTGAGTCAGTCGACGTTTCGCCAAACAGCT
ATTAACTTCGTCGAGTTTTACAGAACTTCCCAAGCAAATTTTGACGTTCAAATGGCAGTAAACATTTGGGTCGCCGATAT
GGTTGGCGATTCGCCAATACTTTTCTGGGCTCGCCAAATTTTATAGACTCCAATTTGAAGCTATCTTGGGTTTAACGGCG
GAATTGATTTGGTGCGCCGACCTCTTTGGCGATGCGCCGACTAGACCTATTGCTTTCCACCCAACACTCTTTCTAACACC
TTCTCACACTTCAACTTGTATAAATGACACACTATTATTTTACCAATACGCAAATATAAAATATTAAGGGGTTTTGGGTT
GCCTCCCAAACACCGCCTTAGTTAACGTCGCGGCACGACGTAAGTTAGCAACTTATTCTTCATCCTCGGAGTCGCCCATG
TTGTAATTAGGCAAGTCCTCGGTGTATGGTGGGTAGTGACCTGATATCAAATGGCGGATTTGAGCATCCTGCAGTTGAAT
AGTCATGGAGTGAGAAGTTGACGCTTCGTTTAGCATTTTGATGTTGTCATTCATCTTATTCAACATCTTTTCATGTGCCT
CAATTATTTGTTGAATGAGTGAAAGAGCTTTGTTATCTTGCACACCTCCCTGCTTCTTCCTATGACTACACTCTCCAAGT
GAGAAGTGTTTTTATTTTTCCATGGCTTGTACTTCCAATTCTATTACTCAGTTGGAAATAACATCCAACTGGGAGACTAG
TGCGTCCCACTCCTGCTTCTTTTTGGCTTCTTTGTTGGCTTCTACCATGCCATCGAGGAGTTTTGCTACAACCTCATAGG
GCAGGTATAACATGCCTCCCTCGCAAAGTTGATCAGCTACACTTCTATTCTTCGGTCCAAGACCCCTATACAAGGACTTC
AGTAGCGCCTTGTTCGTCCTCCCATGAGATGGGCATGGTTGAGGCACTGCTTGAAACATCAACCACATTTCCTGAATTGT
CTCATCCCCTGCCTATTTAATTGTCAGGAGGTTGTGCCTGATGTTCAGTAGTTTCAGGAGGGGATGGTCCGTGTGGTACC
CATAATGATCATCCATTCTTATTTCCCTGTTTTGATATTAAGACAAGCGAAACAAAACTACAATTTAGATTAGTAAAGCT
AAAACTAAGAATGATAAAAAATTCTATTTCACTAAGAATTCCCAAATAACAGCACTCCCCAGCAAAGGCACCATTTTGAT
GTTTGCGTAATCAAGACACAACTTCCCATGTAAGTGGCTACGATCGTAAAATAGTTTAGTAACCCAACCAAGTGTTGGGA
TCGTCCCAAGAGAGTAGTTTTGAGAATTTATAGAAAAATTAAAAAAAATTCTAACTAGTCGTAGCAAAAGACATTAACGA
GTAAAAACATTATGGATTAAAGGGGGACACAAACGTGTCAATAACAATGGGGGGTTTTGTCACTAGTAAGTAAAAAAAAG
AAAAATCAACAAGGGTTTCTAAGCAATGAGAGGGGATCCTTGGGATGTGATGGGAATATGGGTTAAGCTAGATTATTGCG
TCCATGCTTTCGATAGAAGATTCATAGAGTAATTTTTACTAGGCTAAGCTTAAAGGGGGATAAGCTCTCTCTCGAGCAAC
TTACCCCATTTCAAATGCGTTCCTCTCAGACACCCACTTGCCGCATAAAGACCTTCCTATGCCTTAAAACACTCACTCTC
TCGAGTTGAGTGTGTAGACATGGGACTAGGGTTCACTGTCTCGAGTTGAACCTCATGTCGACCCACTCACCCTGGCCATC
AATCTAGTGGTCTTAGTTTTACGACCTCTCTCTCGAGCAAGCTAAAAACACATTAATAAACTTGTATTTGCAACTACAAA
TTCATTATATTCATCCAAAACCACTAAACGAAATGCCAATTAAACTACGATTAAACTATAAGCAAGCAAGACCCAACAAT
TATCTTAACCCATATTCGCTAAATCACACCCCAAGAATTGGGGTTTTTAGCCACACATCAAGAGATAGAAATTTATACCT
AAATGAGCTTTCATTCAAATGGGTATGAAGATTTAAGTCTTGTTACAGGCCAAGAATGAAGAATCCTAGAGACCCAAGTG
CAAATCCTTGGAGATGAAACCTTTTTTTCTTGAAGTCTTCAAAACCCTCTCTAACTTAGAGTAAAAATATCAAAAAGTAC
TATTGTCTATGAAAATTATAATAATTGTTTGACATTTAAAACTACAACTCTAACTAGAATTTAAAGCTTTCACAGATTTG
TGCTGCGGTGGATCATTTGGCATCGTTAGTCGGAATCGCCGATCAACTCAACGATTCACCCTTTGGTGTAGTTCATCATC
ATCTTGCACCAGCCTCCAGCACCATCGTGCTCTGGGTCATTGGGCGACATGGTAATACTTCACGGAACTGCTCGGCGATG
CTCTGACTACTCCCTTTTTCCGTTGACTTGATCCTTTCTTTCAGGGCTTAGCACACTGGAACAAAAGGCGAATTAAGACC
CTTCGGCGACTCGCCAAGTGGACTCAGCGATCCTCAAGCCTTCATTTCTTCATTCTTTTCAGCCCTTTCATTCCTTTTTC
GATGTAGTGTCCATTCTTTCCTTGAAATATCAAATACCTGAAACTTAAAGGTTTTCATTATATATTGAGATAAAATAAGC
ATTTCAGGAGACAATTTCTATTAAAATATATCCCTAAATGAGTACAATTTGTGGAATCATCAAAGGACCACGCCCCGTGG
TGTGGTCTGTGGTGACTAGGCAGTAGCTCACAAAGGCTGCCTAAAGTTGGGATCACCTTCACGAGCCACTTCATGGCCAG
TGGTGAAAACCACAGCCCGTAGGAAGGCTCGTGGTTATGCCTTGAACTCATGGAGGCCAAGCTATGGTTTCCTAGCCATT
GGTCCATGACTACAAGCAGGACCACGGCCAGTGGTGAGGACCACGGCTCGTGGTGCCTCTCGTGAAGCTTGGACAGTGGG
CTGCCAAGTGGGGATATTTTAGGTACTTCCAGTTTGAGGTAGATTAAAGTGAAGTCATTTTGTATAAGCCTAGTATACCT
ATATAAGTGATTTTAACCCTCTACACTAACCATTCAAGTCATTATTTCCCAAGATCCAAATTAAATCCCAGAAAGCTCTC
CTCTGAAATATTTCTCTCTAGAAACTAGAAGAAGAAAGAAGTTCAACTAGGATCGAGGTCAAGGTTCAATTACTCCATTG
AATATTAGAATTGGGCTTTGTGGTTAAGGTATGATAGCTTTCATCTATGGACATATTTCATCCATGGAGTTCCTTCAAAA
TTCAATTTCAAAAGAAAGATAGAAATCCCCAGTTGTTAGGGTTTGACTCAACAATCATGGGTTCCTTTCAAACTTGTTTC
TAATGATTGAATTATGTTATATTAAACATGAATTGATGATTTCCTATGGTTTTTATGATGTATACCCAAGAACCCATGCA
ATTCTATGATTTCTCAATTTTGATATGATGATGTGGGTCTTTGTTGATGAAAGGTGAATTTGATAAATTGATGTTTGAGG
TGCTTTAATCATATGGATTATAATGAAATCCATGTATAATTCTTGAACTCCAGATGTGTTGATTGAAATTAGGTTTTTAA
CCTTGAAATAATAAAGTATGAGTTATGCATGTTTTTAACCTTTAGCGGCTTTTGCTCACCTAATTGAATCTAAAAGTATA
AAATTGATTATGGATGGTGATAAGTTTTATCACGCATGGTCTACAGAGCTATTCTAATGAACTAACTTGGATTGGTTGTC
AAGGACACCCTTCCAAGAGATATGACTTAAGGTAAGACTTAATAAGTAATTTCATGGGATTTATGCTTAGCACCGAATGG
ATATTGAAATGAGATGGAGGCTCACACATTATTGAGTCTGGGCTTCCAAAATGGGAACTATCACGTAGTTGAGTACGGGT
TTCCAAAGTATATCTAATGAGATTGAAGCTTCACCTAGTGGATTCTGGGTTTGTGGTAGAAATCTATGTATCCCATATAC
TACGTGCCCCTGTAGGATGTTTAGCTAGTGGATCAACCTAAGCTAAGAGTTACCAAATCTAGCTTAGGCAAGTAGACCAA
GCCTTTTCAGTGAGGGAGTCATTGAATTCCATGTGGCAGCTCACGTGGTCTCATGTCGCTTAAGGCTACTTCCCACAACA
AGATTATTAATGAACTTATTTTAAAAAAGTATCTCAAAGTTGTCACTATAATAAGTGAACTAAGACATGCTTAAAGAAGT
AGCTCGTAGTGTTCAAAGTAATGATGAACTAAGATGTGCTTAAGAAGTACTTCATAGTGTTAAAAGATTTTAAAAGATGA
CGCTAGCTTGCATTATTGATGGTGATTAAGACTTATGTTTTACAACTATCTCAATAATGATGTTTAAGCTTAATAAATTT
CAGGTTTTGAAATAAAATGTCCCTTTTAGCTTGTTTTAAAGGTTTTTATGCATAGTTATCATACTTAGTGCATTTTTATA
CAAACATATACTTTTGCCTACATTGTTTCCAAATGTAGGGTCCGACAGTTAGGTTCAGTTTCGTGGCTAAGTCTTGATTT
TGAGATTTCGAGCTTTGGTGAGTCCTCATGCTTTGAGGACGAAGTTACTGTTTTAGTTTCCATTTTTTGTATTTCCTTTT
TGGACATGATGTATGGGCTAGGCCCAATTTCATTCAATATTTTAATAGATAGCTATAATGAGACAAAATTTCTAGACTTC
CGCTTTGTTTTATGAAAAACTTTTTGGACTTGAAAATATGTTTTATTCTTATTGTTTTATTTCTTATGTTATGAGGAATA
AGTGGCTTGTATAAAATCCTTTGGGGTTCTTTACGCCTCGTTACATTTAGGGGTTACCCCTGGGTCGTGACAAACTTGGT
AATCAGAGCACAAGGTTTAGAGTGGTTCTAGCATGATGTCTCATAAGTCACGTCTAGTAGAGTCTTGTTCATGAGTGTGA
AGAGGGCCACATTTATGAATAAGAGGATACAAGATCATTAGAAAAATTCATTTCTTCATTACTCTAAGTCATGCCATAGA
GTTTAACTCTATAAGATCTCTCTCCTAATCCTTGCCCTGTGTTCTTCAAGATATGAATACTAGAAGGGATTTCGCTAGAA
GGAATGAGGGAGACAATGAGGAACAAGGAGCTCCTCCCTAAGCTCCGATAGATCATTTGGCTGAGAATGTTACAAATGCG
GAGTTTAGGTCGGCTTTCCAAATGTTGGCCGAAGCCATGACATCACAAGCTAATAGAGAGGTGGTATGTAACACTCTGGA
AAACTAATGAACTAAGATAGAGCCGAATTTGTAAACTAGTAGGCTAAATGGGGTTTAACGTAAAGATTAGAGTCATAAAA
TAACTTCCGTTAATTAGTACAAGTGTTTTTGGGTATAAACGTCAAGGCATACACCCCCCAAGGACCACCCAAGGGTCCTT
CATGAGGACCAACACGCTGGCCAAAAAAGTTGTCAAAAACATCTTGTCCTACGAATGGGCACCCACAGGTCGTGGGTGGA
TCCAGGCCCTGTAGGTGGGGGTCGTGGGTCGAGGCTAGACCTCCCCATTTTCTCCAAAACTCTCTGTCCTATCTACACTT
CTCCACAACTGCTTGTGACCCCACCCACGGTCCGTGGGTGGGGTTTCGTGAGTGGAAGCCATTTTTAGACTTGAGTTTTT
AAGTTAGGGATTAAGGAAGGGGCTTAGGGTTAATTAACTAACTAAGTAGGGTCGTTTAATAATAATTAAGACACCTATAA
ATATCTAATAAACCCCTAAACTAAGTTACCTAGTTCATTCTCTCAAGACCCCAAAATAAACTCCTTCCCTCCCAAATATT
TCTCTCTCTAGAAATCTCCATTGAAGAAGAAGAAGTCAAGGTCTAGGGCTCAAGAACTCAACTTTCCCACTCAATTTCAT
GAGGAATCTTCCATTAAGGTATGACAGTTTTGATTCATGGTTAAATTTTCATCCATGAAGTCTTTAAATTCTCTATTTCA
AAGTAGATAAACTCTTCAAAACCTAGGGTTTCTATTCTAAGCAATTGATTCTTTCTCAAAACGTTTTTATTGATTTAGTT
AATGTATATTATGATTGAATTGTTGATTATAAAGGTTTTTATGAGAAAATCCCTCATGAATCCATGTTTTCCCCATAACC
CTAGTTTGTGACTTGTGAATTTGGTGAATTGTAGGAATTATGACATTGTACTTTTAGTAGTTTAGTTTATTGAATCATGT
CACCATCTATATCTAATTTAGTAGTTCTAGATTGATTGGTTGAATGTGATCTATAGCCTTAAAGGGAAAAACATGAGAAT
TGACTATATGTACGAGATTTGTGTGTATACAATTGGATTGATTTGAGAGTAAAGTAACTATATTATATTCTAATTGTTGA
GTTGATTGGATGATTATCCTCATGTACACACTTAGGTATGAATAGTTTATAATGTGAAATGTTTGTCACATATAGTGGTT
CCAAGGGTTGAAGTCTAGTCTCCCCTAATGAACCTAGGAGCTTTAGAATGAGTTGTGGGATAGAGTATCAAGACATTCTT
CCTTAATTATAGAGTTAAGAAAAGAATTAATGTAAAATCAATGGATTCATGCTTAGTACCGAGTGGATATTGATAATCAG
ATGGAAGCTCCTCCGCTAGTAGATGACGGAGTTCTAGAAGAAGTCTCATGGGATGGAAGCTCCTCCGTTAATAGAGGGTG
GGTTTCTAGAAGCAATCCTCGTATCCCATAAACTATGTGCCCACATAGGTCTTTAGCTATTGCATCCACGTAAGCTAAGA
GTTCTAGTTCTACCCTAGGCAAGTAGGACAACCCTTTTTTGGTGTGGGGTAGACACTAGATTCCATGATTAATCTTTCAT
GGTCTATGTCGGTTAAAGCTAATCCCACTATGATAGAATGAACTAGAATTGGAGTTTTGAACTATAATGACTTAATGAGT
TAACCTTAGTATGGATAGGAGTATGGGATCTTATCCATACATTGCACAAGGTTTCTTTGATGGTTCTTCTGGTTTGTTTC
CATTATGTTGAAATGATCACTATATGAATATGCTTGTACCGTATGCTTTTACACTTATTTCCATGATAGTTCATAAACTT
GGTACAATGCATAGTTTTCAACTAAAATGTCCCTTTTTAGCATCTTTAACGGTTTTCATACATAGCTACAAAACTTATTG
CAATAATTGTACTAACCCATATTTCTTCTATATCTTTTTACAATGTGTACGTTTTGGCGTTTAAGGCGATTCCTTCTAGT
TCAAGCTTGGGTTGATTACTGATCAAGCTTGTGGTATGCCCTCATGGATCCGAGGACAAGAGCTTTCTTATTGTTTCATT
TCTTTAGTGGTACAAGAAATTTTCATATTCTCTACTGTAAGGGTTGTGACCCTAGTATTTTGAGACTCCGATTGTAGTAT
ATGGCTTAATGAGACTATGTCTGGACTTTCGCTTTACTTCTAAACTTTTCTTAAAGACTTGAAATTTTGTTTTATTGTTT
ATTATTATATACTTATGTGATGATGATAAGCTAAATGGCTCACTTGGGTCCCTTTGGGATTCCATGTGCCATGTTACGTC
TAGGGGGTACCCTTGAGTCGTGACAAACTTTGTAATCAGAGCAAAGGGTTTAGAATGATTCTAGGATGATATCTTATAAG
CCACATCTTATTGATTCTTGATCATAGTGTAAACCACGCCACATTTATGAGTGAGAGGTTATAAAATGGAAGGAACTTAC
ACTTCGTTCATTACTCTTAAGTCGTGCCATTGAGTTTAACTCTATAGAGACTTCCTTCTAATCCTTCTCTTGTGTCTTCA
GGAAATGAATACACGAAGGGCCAACGCAAGAAGGGTGGACGAAGAGAATGTGAATCAAGGAGTTCTTCAAGGGAAACAAG
CTCCTCTATATGAGCAAGCTCCGGTTGATCCGGTAAACCTGACTCAAGCAGAATTTAGAGCTACTATGCAAATTATAACT
CAAGCCATGACGGCCCAAACTCAAGCCATGACGGCCCAAGCTCAAGGCATAACAACTCAAGCCCAAGCTATGATGGCTCA
AGCCACTAGGGATGGAAAGCCTCGTGTGAATCCTAATGTGAGTTCTATGGCTTCGAGATTAAGGGATTTTTCTAGGATGA
ACGCCCCCCTCACTTTCTTGGTTCCAAGGTGGAAGAAGATCCCCAATGGTTTGTTGATGAGGTTAGCAAGATACTTAGTT
CTATAGGGGTGTCTTCGGAGGAGAAGGCGGAGCTAGCCGCCTACCAACTAAAAGATGTAGCTCAAATTTGGTATGAACAA
TGGAAAGATGAGAGTCCAAGAGGAGCAGGTCCCATAAATTGGGAGATGTTCAAGGAAGCATTCCTTAATAGGTTTTCCCC
CTAGGGTTGAGGTAATAAAATTTGATGGACTATATGAATCGTCAACAATGGGTTATGAGTGTGAAAAAGTATTCTCTCAA
GTTCACCCAATTATCCAAATATGCTCCAACCTTGGTGACGAACTCGAGGGCTAGAATGAATAAATTTGTCATGGGAGTGT
CCATTTTGGTTGAAGATGAATGTCGTACGACAGTGCTCCATCATGATATGGATATTTTAAGGCTCATGGTATATGCTCAA
CAAATTGGGGAGACAAAACTCAAGAAAATGAATAGAGAAGTTAAGAGGGCTAGAATCGGTGAAGGGAATTTTTCCTATAC
TAAGTTTGACGGGGAAGGACGGCAAAGGTTTAACCAAAAATTCTCCAATCAAGTCTCCTCTAGTACTCCAAGGATATGGT
CTCCAACCCTAAACCTCAAGGAGGTAATAGTGGTGGTTCTTATGTTGCTAGGCATAATTGTTCAAAATGTGGTAGAAAAT
ATGAAGGGAAATGCTTAGTAGGCTCGGATGGGTGCTATAGTTGTGGGAAGAGTGGCCACAAGATGAGAGATTGTCCAACA
CTTGCGGCAAGGCCAAAAGAGGGAAAGGAAGCCCCCCAAGTGGTTCCAACTCCAATGCCCAAAAGCAAAACCTCTTATAT
GCTCTTCGACCCCGAGATGACCAAGAGACCTCCCTGGATGTGGTGATCGGTATGTTACAAGTCTTTTCTATTGATGTATA
TGCATTGTTAGATACCGGTACCACTTTGTCCTTTGTCGCACCTTTTGTAAATATGAAGTTTGAAATACTTCGCGAAGTGC
TATTAGAGACTTTTTCAGTTTCCACCAGGGTTGGTCACTCGGTACTGGCAAAAAGAGTCTATAGAAGTTATCTTATCTCT
TTGTCTCACAAAGTTACCTTGGTGGATTCGGTAGAGTTAGACTTGCTTAATTTTGATGTAATCTTGGGCATGGATTGGTT
GCATGCATGTTATACCTCTATCGATTGTAGGACCCGAGTGGTCAAATTTTAATTTCCAAAAGAGCCAATTTTAGAGTGGA
AAGAGGAGAATTCTAATCCTAGATATCAATTTGCTTCTTGTCTCAAAGCTAGGAAAATGATCTCCAAGGGGTACTTTATC
ATATTGTTAAGGTCATGGATGTTGAGTCCAAGGTCCCTTCTTTAGAGTCGGTCCCTGTGGTGAGTAAGTTTCCGGAAGTC
ATTCCCGATGACTTGCCTTGCATTCCTCCCGAGCTGGAAATAGATTTTTGCATTGATCTTTACCGGATACACATACCATA
TACATCCCTCCATATAGAATGGCTTCGGCCGAATTGAAAGAGTTAAAGGAACAACTAAAGGATTTTCTAGACAAGGGTTT
TATTCAACCAAGTATCTCTCCTTGGGGTGCTCCGGTATTATTTGTGAGAAAGAAGGATGAGTCCCTTAGAATGTGTATTG
ACTACTGCCAATTGAACAAGGTGACTATAAAGAATAAGTGTCCCCTTCCTATAATTGATGATTTGTTTGACCAATTACAA
GGGGCTAGTTACTTTTCAAAGATTGATCTACGTTCGATCTATCACAAACTAAGGGTGAGGGGGGTTGACATTCCCAAGAC
AGCCTTCCGAAGAATATATGGTCACTATGAATTCCTAGTAATGTCTTTTGGTCTAACTAATACCCCGGTGGCATTCATGG
ATCTAATGAATAGGGTATTTAGACAATACCTTGATATGTTTGTAATCATTTTTATCGATGATATTTTAATGTAGTCAAGG
AGTTAGGTTGATCATACGAGTCATTTGAGGATTGTATTGCAAGTCCTTAAAGAACACCAATTTTATGCAAAGTTTAGTAA
ATGTGAGTTTTGGTTGAGGTCGGTAGCTTTTCTTGGCCATATTGTGTTTAGCAAGGGTATTGAGGTAGATCCCAAAAAGA
CGGATGAGGTCAAGGGTTGGCCTAGAACTTTAACTCCTACCAATATAAGAAGCATTTTCGGTTTGGCCAGTTATTATAGA
AGATTTATTAATGGTTTTCCTTCCATTGCTTCTCCGTTGACGACTTTGACTAAAAAAAAGCTAAGTTTGTGTGGTCGGAG
GCTTGTGAGAAAAGATTCCAAGAGTTGAAGATGCGCTTACTTCTGCTCCGGTGTTGACCTTACCTGAGGGTAGCGATGGG
TTTGTGGTGTATTGTGACTCTTCAAGAGTAGGGTTGGGGTGTGTACTCATACAACATGGTAAAGTGGTTGCCTATGCCTC
AAGGCAACTCAAGGTACATCAGAAAAACTATTTAACCCATGATCTCGAATTAGCGATGGTGGTATTTACCTTGAAAATAT
GGAGAGATTACTTTTATGGGGTCCATTAGATGTTTTCACCTATCACAAAAGTCTTCAATATGTATCTACCCAAAAGGATT
TGAATCTCCGACAAATAAGTTGGTTAGAGCTTTTAAAGGATTATCACATCAGTGTCTTTTACCACCCCGGCAAAGCTAAT
ATTGTGGCGGATGCCCTTAGTAGACTATCCATGGGTAGTGTGACTCACATAGAGGATGAAAAGAAAGTGTTAGTCCGTGA
TGTCCATAGGTTGGCCCGGTTAGGTGTCCAACTAGTAGATTCTCCCAAAGGTGGTTTCACGGTTCATAAGGGCTCCGAAT
CATCTTTTGTTGTAGATGTGAAGTCTAAGTAACACCTTGATCCTATATTGATAGAGTTGAAAGAATCAGAACTTGGGAAA
TTTGTTGAGGCTTGATCCCAAGGGGGAGATGGGGTACTTAGATACCAATGTAGATTATGTGTTCCAGATGTGGATGGGCT
AAGAGAGCAAATTCTAGAAGAGACTGATGGTTCTAGATATTTTATTCATCCAAAAGCCACTAAAATGTACCATGATCTAC
GGGAAGTCTATTGGTGGAATGGTATGAAGAAGGATATTGCGGGATTCGTAGCCAAATGTCCTAATTATCAACAAGTCAAG
GTTCAGCACCGAATTTGGGAGGCTTTTTTGCAAGGTATGCCAATTCCCACTTGGAACTGGGATGAGGTGAATATGGATTT
TATTGTGGGGTTGCCCCGTACTCGTAGGCAATATGATTCTATTTGGGTCATTGTTTATAGGATGACCAAATCAGCCCACT
TCATTCCCGTCAAGGTATATCACTTGGCGGAAGACTATGCCAAGTTGTAGATAAGGGAAATAGTGAAGTTTCATGGGGTT
CCTTTATCTATCATTTCAGATCAGGGTCTTCAATTTATTTTTCACTTTTGGAAGTCATTCCAAAAAGGGCTTGTCACTAA
GGTGAAGCTTAGCACCGCTTTCCACCCTCAAACCAATGGTCAAGCAGAACGTACCATTCAAACTCTAGAGGACATGTGTT
AGGGCATGTGTTATAGATTTTAAAGGTAATTGGGATGACCACTTGCCCTTGGTAGAATTTGCCTACAATAATAGTCACCA
CTCAAGTATTGGTATGGCTCCTTTGAAGGCTTTGTATGGTAGGATATATAGATCTCTGGTTGGTTGGTTTGAAGTAGGTG
ACATTGCTCTTATTGGGCCCGAGTCGGTTTATGAAGCTATTGAGAAAGTTTGATGCATTAGAGAGAGGTTGAAAACAGCT
CAAAGTAGGCAAAAGTCTTATTCCAATGTGAGAAGAAGGGAGTTAGAATTTGAAGTTGGGGATTGGGTCTATTTGAAAAT
CTCACCCATGAAGGGCGTGATGAGGTTTGGCAAGAAAGGGAAACTCAGTCCCCGGTTTGTAGGACCTTATCAAATTTTGG
AACGTATTGAGAAAGTTGCATATGATTTGGACTTGCCAAATGAGTTGGCCCCGGTTCACCTAGTAATTCATGTTTCTGTG
CTCAAAAAGTGTATTGGGGATCCGGTGTCCATTATTCCTCTATAAGGGTTGGGAGTTAATGAAAGCCTCTCTTATGAAGA
GGTTTCGGTGGAGATCCTTGACCGGCAAGTAAAAAAGTTAAGAAACAAGGAAGTATCTTCCTTTAATGTTTTATGGAGAA
ATCATCTAGTTGAGGGTACTACTTGGGAGGCCGAGGCCGATATGAAGTCCTGATACCCTCACCTTTTTCCTTATACTCCT
AATCAAGCTTGAGGTAAATAGTCCCTTTAGAATTTTAGTGTTTGGGAGTCATGTGTGTAAATGAGTTTTTTTCCATGATT
TCCTTATGTTATACATGTTCTTGATGAAATTCATGTTTCGAAAGAAAATTAGTTTACATGATTCATGATCTCCATGTTGT
TGTGGATATGGTATGAGTTGCCTATTTAACTTCATCAGATGTGTTAACGAACATGCTTTAGTGTGATTTTGAGAGTATTG
GCATATTGGCTCCATGATGTTGTGTTGAGAATTATTTAATTGAGAAAGAGTTAGTTCCTCTTATGAATATGAGAATCATT
GAAGTTTCATGCATATTGGGTTGTTAAATGTAGTTCCTATTTCCTTGTATTGCATTGATTATGTTTTGAGATGGAGATGA
TGTTTCCTCCTTTAAATTATGCATTATTTTGATGTTTCATGTATGATGGGCTGATAGTCTTGAATTTCTAAATTAGTTTG
ATGTCTAGATCATCATTCAAGGACGAATGTTCCCAAGGGGGATATAATGTAACACTCCGAAAAACTAATGAACTAAGATA
GAGCCTATTTTGTAAACTAGTAGCCTATATGGGGTTTAACGTAAAGATTAGAGTCATAAAATAACTTTTGTTAATTAGTA
CAAGGGTTTTTGGGTATAAACGTCAAGGCATGCCCCCTCCAAGGACCACCGAAGGGTCCTTGAGGAGGACCAAGAGGCTG
CCCAAAAATGCTGTCAAAAATAGCTTGACCTACGGATGGGAACCCACGAGCCGTAGGTGGACCAACGCCTCATAGGTTGG
GAATCGTGGGTTGATGTTGGACCTCCCCATTTTCTCGAAAACTCTTTTTCCCATCTATGGTTGTGCAGAACGGCTCGTGA
CCCCACCCACGGTCCGTGGGTAGGGGTTTCGTGAGTGGAAGTAGTTTTTAGACTTTAGTTTTTAAGTTAGGGATTAAGAA
AGGGGCTTAGGGTTAATTAACTAATAAGTAGGGTCGGTTAATACTAATTAAGACACCCATAATATAAATATCTAACAAAC
CCCTAAACTAAGTCAACTAGCTCATTCTCTCAAGACCTCAAAATAAACTCCTTCCCTCCCAAATATTTCTCTCTCTAGAA
ACCTCCATTGAAGAAAAATAAAAAGTCAAGGTCTAGGGCTCAAGAACTCAACTTTCCCACTCAATTTCGTGAGGAATCTT
CCATTAAGGTATGGTAGTTTTGATTCATGGTTATCTTTTCATCCATGAAGTCCTTAAATTCTCTATTACAAAGTAGATAA
AGTCCCCAAACCTAGGGTTTCTATTCGAAGCCATGGATTCTTTCTCAAAACATTTTTCATTGATTTAGTTAATGTATATT
ATGATTGAATTGTTGATTATAAATGTTTTAATGAGAAAATTCCCCATGAATCCATGTTTTCCCCATAACCCTAGTTTGTG
ACTTGTGAATTGCGTGAATTGTAGGAATTATGACATTGTACTTTTAGTAGTTTATTGTATTGAATCATGTCACCATCTAT
ATCTAATTTAGTAGTTCTAGATTTATTAGTTGAATGTGATCTATAGCCTTGAAGGGAAAAACATCAGAATTGACTATATG
TATGATATTTGTGTGTATACAATTGGAGTGCTTTGAGAGTACCATAAGTACATTATAATCTAATTGTTGAGTTGATTGGA
TGATTATCCTCATGTACACACTTCTGTATGAATAGTTTATAATGTGAAAGGTTTGTCACATATTGTGGTTCCAAAGGTTG
AAGACTATCTCCCCTAATGAACGTAGGAGCTTTAGAATGAGTTGTGGGATAGAGTATCAACACATTTTTCCTTAATTATA
AAGTTCAGACAAGATTTAATGTAAACTCAATGGGAGTCATGCTTAGTACCGAGTGGATATGGATAATGAGATGGAAGCTC
CTCTGCTAGTAGAGTGCAGGTTTCTAGAAGAAGTCTCATGGGATCGAAGCTCCTCTATTTGTAGAGGGTGGGTTTCTAGA
GGCAATCCCCATATCCCATAAACTATGTGCCCACATAGGTCTTTAGCTAGTGGATACATGTAATCTAAGAGTTGTAGTTC
TACCTTAGGCAAGTAGGACAACCCATTTTCGGTGTGGGGTAGACACCGGATTCCATGATTAAGATCTCATGCTCTATGTC
GGTTAAAGTTAATCCCAATATGATACAATGAACTAAAATTAGAGTTATGAACTATAATCACTTAATGAGTTATCATTAAT
GTGGATAGGAGTATGGGATCTTATCCATACATTACACAAGGTTGCTTTGATGGTTCTTATGGTTTGTTTCCAATATGTTG
AGATGATCAATATATGAATATGCTTGTACCTTATTCTTTTACACTTATTTCCATGATATTATAAACTTGGTCCAATGCAT
ACTTTTGAACTAAAATGTCCCTTTTAAGCATCTTTAATAGTTTTAATGCATAGCTACCATACCTAGTGCAATAATTGTAC
TAACCCATATTTCTTTTATATTTTTCTACTAAGTGTAGGTTCCGGCGTTTAAGGCGATTCCTTGTAGTTCAAGCATGGGT
TGACTATTCATCAAGTTTGTGGTATTCCCTCATGGATCCGAGGACAAGAGCTTTATTGTTTTTTCATTTCTTTAGTGTTA
CTAGAAAATTTCATATTCTCTATTGTAAGGGCTGTAACCCTAGTATTTTGAGACTCCGATTGAAGTAGATGGGTTAATGA
GACTACGTCTAGACTTTTGCTTTACTTCTATGCAACTTTTCTTAAAGAGTTGAAATTGTGTTTTATTCTTTATAATTATA
TACTTTTGTGATGATGATAAGCTAAGTGTCTTACTTGGGTCCCTTTGGGATTCCATGTAGCTCCCGTGAACCAAATTATC
GGTACGACTGCTTCAATAGCGAGGGATTTTATGAGGATGAGCCCTCTAGAATTTGTGGCTCCAAAGTTAAGGAGGACCCT
CATGAGCTTATCGATGAGGGCTATAAGGTACTTGTTATTATGAGGGTGACTCCGGTAGAGAAGGCGGAGTTGGCCGCTTA
CCAATTGAAAGGTTTTGCTCAAGTGTTGTATGACCAATGGAAAGAGGTTAGTCCGGTTAGAGTGGGTCCCATAGAGTGGG
AAGTGTTTAAATCGGTGTTTCTTGATAGGTTCTTTCCCCTTGAGTTGAGGGAAGCAAAGATGCAAGAGTTCATTAATCTT
TGTCAAGGAAGTATGAGTGTGAACGAGTATGCCCTAAAATTCAGTCAATTGTCTAAGTATGCTCCAACTATGATTGCGGA
TACTAGGGCTAAGATGAATAAGTTTGTGACAGGTATATCCGATATGGTGGTTAAAGAGTGTCGTACCACCATGCTCATTA
GTGACATGGACATCTCTTGTCTTGTGGTCCATGCACAACAAATTGAGGAATCGAAACTAAAGGAAAAGTCTAGGGAGGTA
AAAAGGACTAGGACCAGTGATGGAAACTTCTCTAATGCAAAGTCCGTGGACAAGGTCAACCTAGAATTCAACCAACGTCT
TCCGGTCAAGGTTCACCCAATTCTCATAGATATAAGCAAGAGAAGGTGTCTAACCATAAGCCTCAAGGAGGGTATGGTAG
TGGATCTCTATTTCATCATCCTACTTATACTAATTATGGAAGGAAGCACGATGGTAGGTGCCTAGCCGACATGGATGGTT
GTGGAAAAAGTGGTCACAAGATGAGGGGTTGTCCAATACTTAAGGCTAGAGGAAGAGAGTGCAAGTAAGCTCTCCTAACT
GTCCAAATTCTAATGCTCCCAAAAAAACCGGTTCTATGCACTCTGGTCAAGAAATGACCAAGAGAGCTCTCCGGATGAAG
TCATCGGTATGTTGTTAGCTTCCAAATAGATGTTTTTGTTTTATTAGTCCCGGTTCTATTTTGTTTTATGACGCCATACG
TGGCTATGCGGTTTGATGTTCTTCCGGTTGTTATGTTAGGAGGATGATGACTAAAGGTTGATTTTACCACCTACTTAGGG
GTGAGGGAATTAGATTTTTGGTATTGAACAACTTCAAGGGGCTAGTGTTTTTCTAAGATTGATTTTTTTCCTTCAGGTTA
TCACCAATTAAGGGTGAAAGGGGATGATATTACAAAGACGGTTTATAGAACCCGGTATGGTAATTAGGAGTTCTTGGTAA
TGTTCATAGGTTGGCCGAGTAGGTGTTCAATTAGTGGATTCCACCAAGGGTGGTGTATGGATCAGAATGGGTCCGAATTG
TCTTATGTGGTGAATGTGAAAGCTAAGCAAGGGCTTGATCCGATTATGGTTGACTTGAATGAATCAGTACTTAAGGATTA
GTAGAGGCTTCCTCCCGACTAGGAGATGGTGTGTTTAGATAGCAAGGTGGTTGAGTGTCCCTAATGTTCATGATTGGGTT
TTACTTGAAATTCAGACCTAGCAAGGGCGTAATGAGGGTTGCTAAGTAAAGGAAGCTTAGTCCCCGCTTAGTAGACCCTC
ATAAGGTTTTGAGACGTGTTGGTAAGGTTTCCTAGGAGTTAGACTTTCCTAATAAGTTGTCATTGTTGCATCCAGTTTTC
CATGTCTATATGTGCTTGAAAAGTGAGTTGAAGATCTGACATCCATAATTCCCCTAGAAGGGTTGGGAGTTGATGAAAGT
CTCTCTTATGAGGAAGTTGTGGTTGAGATTTTTGACAGTTTCTTCCGTAAAAGTGTTATGGGTGAATCATTTAGTTGAGG
GTGCTATTTGGGAGGCCGATATGATGTCCCGATATCCTTATCTCTTTCCTTCTACTCCTACTCTAGCTTGAGATAAAAAG
TTCCTATTGACTTGTTTTATGTTTTGTATTCATGTGTGTTTTATGTGTTCCCTGATCTCCTTAAGTTATGCATGTTCATG
AAAGCTTATGTTATGAAAGAAGATGAATTGTATGATTGATTTTCCTCTTGTTGTTGTGCATTAAAGTAGGAGTTGCCTGT
ATGGTTCATGACATGAATTGTTGAACATGTTTTAGTTATGCTTTTTGCAAGTAAATTGCATATTGATGCCATAAAATTGT
GTTGACCATGCTTTTAGCTTGGAGAAGGAAGTTCCTCCTTGAAAGATGAGAAATTTGAAGTTTCATACATGTTGGATTGT
TAGGAATAGTTCCTACTTTCCTTGAGGTGCATTGAGTATGTTTAGTAACCCAACCAAGGGTTGGGATCGTCCCAATAGAG
TGATTTTGAGAATTTATAGAAAAATAAAATTTTGTTCTAACTAGTCGTAGCTAAAGACATTAACGAGGAAAAACATTGTA
AATTAAAGGGGGACACAAACGCGTCAATTAACAATGGGGGGTGTTGTCACTAGTAAGTAAAAAATAGAAACATCAACAAG
GGTTTCTAAGCAATGAGAGGGGATCCTTGTGATGTGACGGAAATACGGGTTAAGCCAGATTATTGGGTGCATGCTTTCGA
TAGAATATTCATAAAGTAATTTTGACTAGGCTAAGTTGTTCGGGGGATAACCTCTCTCTCGAGCAACTTACCCCGTTTTA
AATGCATTACACTCGGACACCCACTTGCCGCATGAAGACCAGCCTAGGCCTTAACACACTCACTCTCTCGAGCTGAGTGT
GTGTACATGGGACTAGGGTTCACTCTCTCGAGCTGAACCTCATGTCAACCCACTAACACTGGCCATCAATCTAGTGGTCT
TAGTTTTACGACCTCACTCTCGAGCAAGCTAAAAACACATAAATAAACTTGTATTTGCAACTACAAATTCATTATATTCA
TCCACAACCACTAAACGAAATCACAATTAAACTGCGCTTAAACTATCAGCAAGGAACACCCAACAATTTTCTTAACCCAT
ATTCGCTAAATCACACCCCAAGAATTGGGGGTTTTATCCACACATCAAGAGATAGAAATTTATACCTAAATTATCTTACA
TTCAAATGGGTATGAAGATTTAAGTCTTGTTACAGGCCAAGAATGAAGAATCCAAGAGACCCAAGTCAAAATCCTTGGAG
ATGAAACCCTCTTTTTCTTCAAGTCTTCAAAACCTTCTCAAACTTAGAGCAAAAATATCAAAAAGTATTATTCTATATGA
AAATTATAATAATTGTTCAACAGTTAAATCTACAATTCTAACTAGTATTTATAGCTTTCACAAATTTGTGTTGCAGCGGA
TCATTCGGCGTCGTTAGTGGGAATCGCCGATCAACTCGGTGATTCGCCCTTTGGTGTAGTTCATCGTCGTCTTCCACCAG
CCTTCAGCATCATCGTGCTCTAGGTCATTGGGGACATGGTACTGCTTCGTGAAACTGCTCGGCGATGTGCCGACTGCTCC
TTTTTTCCGCCAACTTGATCCTTTCCTTCAGGGCTCAGCACACTGGAACAAAAGGTGAATTAAGACCCTTCAGCGACTAG
CCAAGTGGACTAGGCGATCCTCATGCCTCCATTTCTTCGTTGTTTTCAGCCTTTGCATTCCATTTTGCGACGTAGTGTCC
ATGCTTTCCATCAAACATCAAATACCTGAAACTTAAGGGTTTTCATCAGATATTGAGATAAAATAAGCATTTGAGGACAC
AATATTTATTAAAATATAGCCCTAAATGAGTCCAATTTGTGGACTCATCAACACCCCAACTTATACTTTTGCTTGTCCTC
AAGCAAAGTCAAGTTTAGCCATTCAAAAAAGGTGTCTCGAACAGTGCTACACAAGACTAAATCATGAATACACGCAACAA
GACTCAATTTACTTATGCAAAGATCAAATGTGCACTCAAAGATTCAAGTTGTGACACACCAATATTAATGAATCTCATGA
TCACAATACTTGCTTCAAATGCTAGTTCAAGCTCAACTACAGTGTTCAAATGCCCTCACACAAAGAATGATTCCATATTC
ACACAATGGTTTCACAGTTTAATGCTTTTGAATCAGATGTAACGCTCACACTCACAAAGAAGAACATAATGCATAATTTC
ACCCATAGGTTTGCCCGTATTTTCCAATCAACATATGTTTCAGCTCACTCAAGTTCAAAAAGGTCTTTTCAAGGCTTGTA
ATAGGGTTGAGTGCAAAGGTATGGTCATTCAGGCTCAGTGACTTTCATCCTCATGAGATGTGGTGCTCACAACACTTCCT
TCCCTTTTCGTTCATCATTTTCTTTAGTGCTAATGATTCATCCTATTATTCGCTTCCCATGGATTGTTAGGAAACCTAAT
TTCTTTTGTAATTTATTCCACAACTTTCTTTTTCATTCTTTTTCTTTTTCTGTTCTGTCTTTTTTTTCTATATGGAGGGG
[truncated: 506,982 more chars]
