# Supplementary material for: Homologues of potato chromosome 5 show variable collinearity in the euchromatin, but dramatic absence of sequence similarity in the pericentromeric heterochromatin
Source: BMC Genomics. 2015 May 10;16(1):374. doi: 10.1186/s12864-015-1578-1 (PMC4470070; doi:10.1186/s12864-015-1578-1)
Supplement: Additional file 3: — RH BAC tiling path sequences. Description of data: Nonredundant, multifasta sequence files of the individual BAC MTPs. The sequence contigs and scaffolds in the MTPs can be either ordered or unordered, depending on the quality status of the tiling path sequence. [file 12864_2015_1578_MOESM3_ESM.zip › mtp_1280.fasta]

>mtp_1280
GAATTCATGTCAATGCATATAAATGCATACACATAGATATTCACATTATAGGTGAAGGTTAAAGGAATAAGGGAGGCTGA
ACTAGCAGCAGCGCCATCACTATTTGAACTCTCAACAAAGACTTACTATTAAGATATGCAATTACAGGTGACATCATAAT
CATTATTACTCTTAAACCAAAATCCGCCATTGAGAAAAAAAACATACAATCAACAAACACCTGCATCCACAGTATCCAAT
CTGACTTTGAGAATTAGAACTTAATTTGTAATAAACAAAAGTATTGCCCCAAGGCTTTGGTCTAGTGATAAGAGTGCAAT
GCGTGATGTGTTGGTTAGGCACAATCACACGAGTCTAGTGATTAGGTGGGGAAGGGTAGAGAGGAGGGATCAATATCAGA
TGAATTTGAAATCATGCACCACTAGCCCTTATGATTTCTTGGTTTACAAAAAAAAACATACACAAAAGTATTTGATCTTG
TCACATTCAATCACTACCTAAAAGACCCTACCAATGTAAACCATGGCTATTTTTCATTCAAGTAAGGGGAGTAAATATGT
AATCCAGGGGAAGGTTCTAATTATTTTCTCTATGCCTCCATTTTTCATACCAAGAAGTTAATAATCTAGAGTTCAATGAC
TAGTATATCTTTTTTTTAAAATCAACCACCCAACTCTATTGAGAGTGTATGTCTTTATCATAATAGAAAAAATGTACAAG
ACAGAGGATAGGAGCATCCCTACACCTGCCTAGTATGGAACAAGCTCCATACTATCTTATTCTTTCGATTGAACTCTCGC
AATTCCATGGAATGTGTACTTCTGTTGATTATCCATGCTACTAGAATTTTTGAATCGAATTCTACTTTTTAATGAGTAAT
TCAATTTGTAACACACCATTTAAAACCGAGTTCTAGTATATATGATTCTGCCATGTTGTTAGTTTTCATACCAAAGTATT
TCCCATAAACAACTTTGAAAAAACCATTGTTATTTTTTAGTGATTTAATAATATTTCTTAAAACCTAATATTTTTTACCC
TGTGCGCACCCAAAGGGTAGCGGCTGCGGGTTTCCCTTGTCATCAAAAAAAAAAAAACCATTGTTATCCCTGATGACTCC
TCCTCTTCTTGGGCCCTTGCTGCCCTTGGCAAATCTATCGGAATATAACTTTAGTGCACCAGCTCTAGGGCCATACCATT
TAACATGACTGTAGATAATATGGTCTTTAGCCTCGTCCATGATAGTACAAACCAATTCCCAATGCACAAATGGGTCGATG
TGTTTGAACCTTTTAGCAACTTATCGCAGGTTCTAAGTTGAAAATATTGTCCATCGTCTTTCACTAAATTACTTGGTAGT
ATCGCACAAGTCAATCTGAAATTCTTAATTGTTGTGGTTCAACATATAGTGCTAGTTTCTCGCGATACCTCTCTTAAATA
GTCTGTCTTTCACCCAATGACGTGGAGTTTCCTCTGTTTGCTTCTTAACAAAAGCAAGTTTCGTGGACCTATAACGAACA
TGTCTTCCTCTTTGTAGAGCTAATCCTCTTCTGGATATATAGATACTCCTGATGGTAGCCAAAGCTGCTGCAGTTTTCTA
GCTAAATCTAAATCTGCTTCTGCTTCTAGATTTTGGTGCTCATTGTCACAAGTGATTGTGAACTATAGAGATAAAACTGG
ATAAACTCCAACTCAATAACGAAACCTAAGATATTCATTAACTTGACTAGCTTAAGTTTGCTAAGTGAAAATGTTATTGG
TCCCTGGAGTTTTAGATAATCTGAGACTCAGTCTTAGTTTATCTTGAATGTTGAGCAGAAACACTAGTAATTTATTATTT
TTTCCAGAAAAAATTACCAATAATTAGATGTAGTGCTTTCAACTTAACTCAATTTGAAGTTGTTTTAAATTCCAAGCACT
TTTAATGAACGTCAAAGTTTATGAAGTTCATAACTTCATACATTTTGCAACATTGTAAACCGGTGTTATAGATAAGTCAC
TAATCCCTCTTCAATTGGTGTTAATGGTGCTTCATAGATTGTACAGAGGCTAAAGATTATGCTATATAGTGGACCCATAT
ATTATCCTTGATGTAATCTTTTACTGAACTTCAAATCTATACTTTTGCTTTTCCCACACTGGTTAGTCTTATTTGTGTTG
CCGCAATGGTAAATCGCTATTGCTATGAACTTATTTGAAGTTATATGCTTGTGAATTTTGATACCGAAGTAGTTTCTACC
AGTCTAGCTAATCTGGTTTGAGAAGATGGGTTTTCTTCGTCTGCTCTTATTTTGTGGTGAACAGAGTATAGAAGCTTTGT
TATGCTTTTTGAATAGTCTAAAAATTTGATTGCACTCATCCTTTACAATCTTTAGAACAATGAATCAGTATCTGCTATTA
TGCTCACCTTTGTACCCTTTCTGGACAACTTATGCATATTGACACTTTACCAGCACTAACCAAATCAAGAGGTCATGTGG
TTTTAAATATGATAGGTACTTTCCGTCTTTGAATAGCGTTACACTCACATATGATAGAGTTAGTGGAAAACATCTCATAT
GCTATGAATGATAGCTTTGATCTACACTCTTGAGTCTTGGTTGTGCTAAAGCAACAACAAAAATATGCTTTAAAAATACA
TGGTCGGAAAAGTTACTTTTTTACTATGAAGTTGTCATATAAATCTACTGATCTATAAAAGTGTGAACACAGAGAGGATT
CAAAGATATTACAGTAATCAGCCTTAGTGCATAGTCTTCTAAAGTGCCATTATATTTTCAATCATAATTAGCCTACAGGG
TTGTCATTGAAAAACTCACACTACATATTGTCTTTTTTTATGACAATCTTAAGAAAGCAATCTGCTCAACATGTTTGAAG
CACCATAAGCATTTATGGTATTATCTATTCCAAGCAGGTAATAATATCTTGTTTTACTACTGCTGCACCTTTATGGTAAA
TTACAAATTAACAATTATACCTACTGAATCTTTTTTGCATTTTGCTAGGTGTGTGGTTGTATAATAAACTTATTTTTTTA
TAGAGTAAAAAGGAAATATAATTTTTTTTATTTGAATGTGAAACAATACAACTCTAATATTGACTATTTAATGCGTGAGT
TATAGCACCTCTACTTTCATCAATTATTTATGGCTCAGTTACATCGGCTAAAGCTTGGCAGAGAGTTGTAACGATTGCTG
GTTCCATTACTACTGTTCCACACCTCTATTTTCTACAAATATGTCCAGCATTTGAACTTGCAATTCCTTTTGACATGTTG
CTGGAAAAATTGTGAGTTCTTTTTTTTTGAAAGATGGATGAACATATTTGGGAGTTAAAAGGGACCCTTTGTGAGTTGTA
ATTTTTTTTTTATTGAGATGGTAACATATTTTTGTTGATTGACTGCTTATTGTGCTAGTTGAGGTCTCTTATTAATTGGC
AATCCAATCCTTTTCCTCATCAAAAAAGTCTACTATCAGTTGATAAAGAAATATGGATTATTAGCATGCTCATTTTCTCC
ACTAATTCATGAATCTTTTATATTCAATTACTAGTGGATAATAAGATCATTTTATTGTTGTAGCCAATGAAAGCACGAAG
ATATTGATTCAGGAGTTTTGTGAATTGGTTGAACCTTTTAGTGCTTATCCCAGGTTCTAACATGAAAATCTTGTGCCTCA
TCTTTCATGAATTTACTTGGTAGTGTCGCACCACTCAATCTAAAATTCTAAATTGTTGTGGTTCAATATATAGTGCTAGT
TCCTGGCGTTACCTCTCTTAAGTTGTTTGTCTTTCATCCTATGTCATGTGGAGTTACCTATATTTGCTATGTAATGAAAC
AATGTTTTGCGGATCTATAATAAACATAACTTCCTATTTTTTTTAGCAAATCCTCATCTAGATACATAGAAATTTCTGAT
GGTAGACGAAGCTACATCAACTTGAACTAAATCTCTAATAAGACAACTGCAGTAAACTTAATTCTATACTTTTGCTTTTC
CCAATTTGGTTAGTCTTATATTTGTGTGGATGCTATGGTAAATCGCTATTGCTATGATTATACTTGAAGTTGTATGCTTG
AGAATTATGATACTTAAGTAGTTTTTACTAGAAATCAAGAGAAATTGGCTCTTCTTTTTTATTTAGATACTTCTTGATTG
TTATTTTTTCAGACGAGTCACACTTCTTGCAATGTTTTGATACTTTACATCTCATCTTTTGATGCATTTGTTTTTTTATT
CCAGGTCATATAATCTAAAGTCCTCAAATTTCAAATGTGGGAGATTTCAATATGAAGAAGAGGTGCAAAACTTATTTGAA
AACATTATTCAATAGGATAGATATATACAAACAATATAAGTTTAATTTTATACATTGTGACATTCATATTTTGGATTAGT
ACTTCCTTTTATTTGTCTAGATTTTATGATATATATTCTATTTTATGAATTAATAATAGTATATGTTTTTAGCATTTGTC
AAACTTTGTTGTTACTATCTGGTGCTCTTTTGCCAACAAGTTTGTTGAATTTGTATATATACATTTTCTCGACCAATGTA
GTAATTATTATTAATGTTGACTATAAAATTGTCGTTAAAGGTTATAATATTTAGCATCAATCTAATAAATTTATTGATCA
TAAAAATGGCCACTAAAAAGGCAAACTAATTTTTTTTTAGAAGGGATAATGTAGCCATTACTTGCCATAGTAAATTGTCG
TTAAAACTACTACCTTTTAGTGGCTATTTATTCGGATTTATCTACTAAAACAATGGATGCTAAAAACAATAGTTAACCGA
TATTAACAACCTATAGCAGTTAACATAATTGCCACAAACAATTGCCGTTAAAACAAATACTTTTAGTGACTATTTATTTT
GATTTATCGACTAAAAGTATTTGTTTTAACGGCAATTGTTTGTGGCAGGAATATTACTGCTTCCTAGATGGCTACTCAGG
GTACAATCAGATTGTTATTGCACCAGAGGACCAGGAGAAGACTACCTTCACTTGTCCGTATGACACTTATCCGTTCAAAC
GCATGCCATTCGGATTATGCAATGCACCGGCGACATTTCAGAGATGCATGATGGCAATCTTCCATAATATGGTGGAGGAT
TTTGTTGAAGTGTTCATGGATGACTTCTCGGTGTTTGGTGAGTCGTTTGACCTTTGTTTGACTAATCTTGACAGGGTCCT
TGCTAGGTGTGAAGAAACAAACCTTGTGTTGAACTGGGACAAATGTCACTTCTTAGTTTGAGAGGGTTTGTGTTGGGACA
CAAAATCTTCAAGAATGGGCTGGAAGTTGACAAAGCTAAAGTGGAGGTTATTGAGAAGTTGCCACCACTCATCATAGTGA
AGGGAGTTAGAAGTTTCCTGGGACATGTTGGGTTCTATATGAGATTCATCAAGGACTTCTCTAAGACTGCAAGACCCATG
TGCAGCCTGTTAGAGGAAGAGATGAAGTTTGTATTTGATGAGAAGTGTTTGCAGGCATTTGAGCTGTTAAAGAAGAAGTT
GATAGAAGCTCTTATCTGATTGCTCCAAACTGGGAGCTTCCATTCGAACTTATGTGTGATGCCAGTGATATAGCGGTTTG
GGCAGTGCTTGGGCAGCGAAAAGATAAGATATTTCATTCCACCTACTATGCTAGCAAGACACTTGATGCAGCTCNNNNNN
NNNNNNNNNNNNNNNNNNNNNNNNNNNNNNNNNNNNNNNNNNNNNNNNNNNNNNNNNNNNNNNNNNNNNNNNNNNNNNNN
NNNNNNNNNNNNNNNNNNNNNNNNNNNNNNNNNNNNNNNNNNNNNNNNNNNNNNNNNNNNNNNNNNNNNNNNNNNNNNNN
NNNNNNNNNNNNNNNNNNNNNNNNNNNNNNNNNNNNNNNNNNNNNNNNNNNNNNNNNNNNNNNNNNNNNNNNNNNNNNNN
NNNNNNNNNNNNNNNNNNNNNNNNNNNNNNNNNNNNNNNNNNNNNNNNNNNNNNNNNNNNNNNNNNNNNNNNNNNNNNNN
NNNNNNNNNNNNNNNNNNNNNNNNNNNNNNNNNNNNNNNNNNNNNNNNNNNNNNNNNNNNNNNNNNNNNNNNNNNNNNNN
NNNNNNNNNNNNNNNNNNNNNNNNNNNNNNNNNNNNNNNNNNNNNNNNNNNNNNNNNNNNNNNNNNNNNNNNNNNNNNNN
NNNNNNNNNNNNNNNNNNNNNNNNNNNNNNNNNNNNNNNNNNNNNNNNNNNNNNNNNNNNNNNNNNNNNNNNNNNNNNNN
NNNNNNNNNNNNNNNNNNNNNNNNNNNNNNNNNNNNNNNNNNNNNNNNNNNNNNNNNNNNNNNNNNNNNNNNNNNNNNNN
NNNNNNNNNNNNNNNNNNNNNNNNNNNNNNNNNNNNNNNNNNNNNNNNNNNNNNNNNNNNNNNNNNNNNNNNNNNNNNNN
NNNNNNNNNNNNNNNNNNNNNNNNNNNNNNNNNNNNNNNNNNNNNNNNNNNNNNNNNNNNNNNNNNNNNNNNNNNNNNNN
NNNNNNNNNNNNNNNNNNNNNNNNNNNNNNNNNNNNNNNNNNNNNNNNNNNNNNNNNNNNNNNNNNNNNNNNNNNNNNNN
NNNNNNNNNNNNNNNNNNNNNNNNNNNNNNNNNNNNNNNNNNNNNNNNNNNNNNNNNNNNNNNNNNNNNNNNNNNNNNNN
NNNNNNNNNNNNNNNNNNNNNNNNNNNNNNNNNNNNNNNNNNNNNNNNNNNNNNNNNNNNNNNNNNNNNNNNNNNNNNNN
NNNNNNNNNNNNNNNNNNNNNNNNNNNNNNNNNNNNNNNNNNNNNNNNNNNNNNNNNNNNNNNNNNNNNNNNNNNNNNNN
NNNNNNNNNNNNNNNNNNNNNNNNNNNNNNNNNNNNNNNNNNNNNNNNNNNNNNNNNNNNNNNNNNNNNNNNNNNNNNNN
NNNNNNNNNNNNNNNNNNNNNNNNNNNNNNNNNNNNNNNNNNNNNNNNNNNNNNNNNNNNNNNNNNNNNNNNNNNNNNNN
NNNNNNNNNNNNNNNNNNNNNNNNNNNNNNNNNNNNNNNNNNNNNNNNNNNNNNNNNNNNNNNNNNNNNNNNNNNNNNNN
NNNNNNNNNNNNNNNNNNNNNNNNNNNNNNNNNNNNNNNNNNNNNNNNNNNNNNNNNNNNNNNNNNNNNNNNNNNNNNNN
NNNNNNNNNNNNNNNNNNNNNNNNNNNNNNNNNNNNNNNNNNNNNNNNNNNNNNNNNNNNNNNNNNNNNNNNNNGTGAAG
GGTTGTGATCAGTGTCAAAGAATGGGCACCATTTCTAGAAGGCATGAGATGCCATTGAGCAATATATTGGAGGTTGAGAT
CTTTGACGTATGAGAGATAGACTTCATGGGACCATTCCTATCGTCCCGTGAAAATCAATACATCTTAGTGGCAGTGGACT
ATGTGTCCAAGTGGGTGGAGGCAGTTGCATTACCATCCAATGATGCAAAGGTGGTCGTAAAATTCATCTGGAAGCACATC
TTCACCAGGTTTGGAACTCCAAGGGCCATGATCAGTGATGGAGGTACGCACTTTATTAATAGTTCAGTGCGCAATTTGTT
GGCCAAATATGGGGTAAGACACAAGGTAGCTACGACTTATCATCCTCAAACTAGTGGGCAAGTGGAGGTATCCAATAGAG
AAGTGAAGCAGATCCTCCAAAACACTGTGAATGCCCAAAGGAAAGATTGGGCTGACAAGCTAGATAATGCTTTGTGGGCA
TACCAGACTGCATACAAAACACCGATAGGGACTTCTCTTTATCGAATAGTGTTTGGAAAAGCATGTCACCTCCCAGCTGA
ATTGGAGCACAATGCATATTGGGCGATAAAAAAGTTGAATTTGGATGCTGAATTAGCTGGAAAGAAAAGGATAACTTGAG
TTGGAAGAATTTAGGCTTCACGCTTATGAGAATGCTAAGCTCTACAAACAGAAAACCAAGAGGTGGCATGACAAGCATAT
TGTATCACGCACCTTTGAGCCTGGTCAATTGGTGCTGCTGTTCAATTCAAGATTGAAGTTGTTCCTCGGAAAGCTTCGGT
CTAAGTGGAGTGGTTTGTTTGAAGTGGTGATGATGACTCAACATGGTGTTGTAGAGCTAAGGAACAAGGATAAAAGCTCT
ACCTTCCTTGTTAATGGGCAACATGTGAAGCACTACTTCGGGAATGATGTTGATCGTGAGCTTGAAGCGCTCACATTGAA
TGACGAGTAAGTCANNNNNNNNNNNNNNNNNNNNNNNNNNNNNNNNNNNNNNNNNNNNNNNNNNNNNNNNNNNNNNNNNN
NNNNNNNNNNNNNNNNNNNNNNNNNNNNNNNNNNNNNNNNNNNNNNNNNNNNNNNNNNNNNNNNNNNNNNNNNNNNNNNN
NNNNGATGGGAGGCAACCCATCATGTTTGTACTAATGGCTTTTGAGCTTAAAATGTGCAGGAATCAGGATTTCAAACCCA
TGGAGCGTCGCAGAGAGGGAATTGGATTTTGCCTCGCTTGGAATTAATTTTCCAGTGCGAGGTAGAACGGTTCGTGGACT
TAGCGCGTCGCGGAGGCCCCCCCAAAATTTGGATTCGACGAGGAATACATTCTACGTCAAACGTAAGTCATGCTCGTGAT
CATCTCGCGTCACGGAGGGGGAATAAATTTTTTCCTTCATGAAATTAATTAATTACGCGGAGGCAGAACACTCCGTGTAG
CCTCCGCATCGTGGATCTCTAGTATGTATTTTCAATTTTCATTAATTAAAATGGGTTTTACCCATTTTTATTTAAAATAA
CCCGACCCAGTTCCTTTTTAACCCCAAATTCCCGTCCCCTAATCCCATTATACTCCCAAATTGGTGATTATTTTTCCCTC
CCTTCTCCCTTGAGATTTCTGCAGGTCTCATCCGTAATGCGCAGTTAGTTCAACATTCCTTCTTATCGATTTTCTTTGAA
TTCACCACTCCAAGTGTGTTTTCTTGTTATCTTTTTGAGGCAGATGTTGGGGTGTTTTGGGTTTGTTGTACTTTGTGTTG
TTGTTTGTTCGATTTTGAGGGGAGTCTTGAATATATTGAGGCGTGGTACGAGTGATTTGTGCTTGGTCATGTAGTTAGAA
TTCTTGAGTAGAACTAGTTGGTTGTTGACCTGCATATGGCATATGGTAATTAGGTTAGTTCATGTGGTGCTTTCCTAAAA
TGTTGGGTTAGAATAGGTTCGGCTAAACTTGATAATTTGGTATAGTAGAATTTGTTGAGTGAATGTAATCGTTCGATTCA
TGCAAATTGTGTAGGCTTTTGAAGTTTGAGTAGAGAGCACCTATTGCTACTTGTGTTTGGTTTTTAGGTGAAGTGGGGAA
TGTGTGAACATGTTATTCTAAGGTGTTTTGTTTTGCTCCTGGGTTGAGATTGTGTATTTCATTCAGGTGACTGGGTGATT
TCGAAATCTTGAGTAAAATTACCTGATTGTTGTGTGCTTGCGAGTATAGAGAAATGTGGGGGGTTTGGATGCTTACACTT
GTGAGTTCTAATAGGTGGTTGAATATGCTATCATTGCCAATTGGGTGCCTATAGTGTCGAATTCTTGAGTAGACGTTGTT
GAAATTGGTATGTGCATGAAACATGTGTTGATGTAGTGTGGTGTTTTGATGTGGTTTATTTGTGTACGCATATGGAGAGT
CTGAGTACCTATGCTGAAGCATGCTTTGCAAAAAGTGTGGGGTGGTGTGTGCACACCACCCAATTGTTATCAATGTTATG
TGTGGTGGGCTGAACTATATTCTGTTTGCAGGAAATCATGTCGAGCTCACAAAGACCCGGTAAGGAAGTTGGCACGTCGA
GCCAGATGAAACATTCTGGAGTGGGAATGTACCCCCCGCACCTGCAGTACCTGGGGCCAAACAAGGCGGTTTGTGGTAAA
AGTTGTCACCAAGGAAGGAAAGGCATGGTGGAAAAAACACACCGAAGCTACTTATTTCTCTGACGTTTGCATTGACATGG
ACAACTTGGCTCGGGAGTTCCCACAGATATTGAGGCGGATCAGGGAGCTGCATATGGAGTTTATCTTCGCAGAGCCTGGA
GAGTGCAACTTGCACGTGGTTCGCGAATTCTACGCCTGGGCACCGGACGCGAGATCACATTTTATGACTGTGTGGGGAGT
TAATGTGCTTATCACTCCCGCAGGTATCAATGACATAGTAGGTACATCACCGAGACACTGATCCACTAGTGCTTACATGG
CTGAACATACGCCCTCCATACTGGGCCATTCTTCATACACTGTGTGGTCCTCAGTCCATGGTGCAATGGACTAAGCACAA
TGGGAAGAGATATCACCAATCTCTTCCCTATGCTCACATGCTGAAGGAGGCGCGAGTTTGGCTGAAGATTGTGATGAATT
GTTTAATATCGGGTCTCTATTACACATATATTACTTGGGATAGAGTGTGCTTGGTATATGCTTTGATGACTGCTATGGAG
TTGAACATTGGGGCGGTCTTGAAATCGGCGATGCGGAAGGCCCGGGCTCACTAAGGGTGGAGGTATGCTTTTGGTGGTTT
GATTACCAAGTTGTGTCGTGCTGCAGGTGTTCCTGAAGAAAATGTGGACTACATGGCACCCTTATTCCCAACACCAGTGG
AAATCACCAAGACCAAAGGGCCCGACACTAAGTTTGGCCAACTCTCACCACTGTTGAGCGCCATCGACGCGATAAATTTA
TCATGGCCAGGATGTATGACCTAGAGATGCTGCGCCACCAGAATGGTTGTCGGGCTTCCACTGACATGTAGTTGGGAGAT
GTTGAGAGACGCTACCCATTGAATGCCCACGCCAAGGCTCTGCTTGACATTGGTCCCGTGTTTCGTGATCCGATCGATGA
TGATATTCCGACTGATGAGGATCGCTTATGTACTAGCTCAGACGTAGAGTCCGATTCTGATGAGGAGGTAGACCCCGATC
AGGCCGATGTTGAGGCCGAAGGGGGTGATGCTATGGATGATTGATCAGGGAGTGTTTTCACCTTACCTCTTGTATTATTC
TGATTTTTGTAAAGCACTGAGGACAATGCTAATGTTTCAGTGTGGGGTGAAAAACATATATGGTCTGTATATATTTTTAT
TGTTGAACATTGTTAGAGTCTGCTTTGTTTTTTTGTTTTCTTATGGGTTCCTTAGAGGTTGTTTTCGGTTCTTTGGCCAA
GGAAAGTCCCTTTGAACCGTACAAAATACAAAAAGATTTTGTCTTTTTAGGATTGAGTCAGTAGTCGTAGTTGAGTCACA
TTGCCCAATGATAGATGGATGACGACCGTCTTAAGGGCAATTTTGTCATTGAGTCTTAGATTGGTTTGTGTTGAAGCTGA
AATTTCGAAAGAAAAATGTATGAAAGCATGATTTGAAGTTGATATATGAATGCAGTTGAACTTTGTATTTGACTTGAATG
ATTGTAACTTAAGCTTAAATTGGACCTTGTGCATGAACTGATTGTGCGCTATAATTGACCCATTCTTGATTAGAACTTGT
GCCATGAGCGGTGAGTTTTTGTAGTATCCATGTAATGCATCTGAGTCTAGAATTTGCTCGGCATGTTATTGAAATGAAAT
AAAAGTGGTGTTGTGTTTAAAAGACGATAATAGGCCTTCTTTGTATTGTCTTGAATATTAGCCTTTTCAGAAATAATATC
CCTAGTATTGCCCAATTGAGCCATTTTAGCCTTGATTTTGTTCTAACCCACGGAAGTAAGTCGAATCCCTTTTATTGATA
CCGTTAGTTTTGATCCCAAATCCCTAATGCACTATGTTAGGAGGAAAAGTGAAAACGGCGGAAAAAGTAAATAGGGTGGA
AATGTTTAGTTTGTTGGGGAAGAGAGACAAGAGGTAGTAAAATGATTCCCCATAAGTTCAAATCTGAGATTGGCCATGGT
CCTTAGGACATTGTGCACTTCGACTAAGGTTAAAAGCCTAAGTTGAAGGTGGCTAACTTGGTGAATACCTTAATGATGGC
CCTGGTCCTTACAAGGACAATGTGCACCTTAACTCGAGAGAAATCTCCAAGTCAAGAGTGGCTATTGTTAAGTGTAAAAA
AAGAAGAAGCTATAGAGATAAAGGGCGAGTGAGAAATAAAGGCAAGGTTGATAATACTAGTGGAATTCTATGTAGAAAGA
GGGGGTTGAAGAAAATCAATAGTTGTGAATGTAAGAAGGAAATTAAATCTGGTGCATTAGGGAGGATAAGTCACTAATTT
TATCTAAATGAATCATCCCTTACCTCAAGCCTACATTACAACCGGAACAAGTCCTATTTGATTTTAAGCATAACATACTT
CATTAGTGGAGATGTACATAATGGGCAAGCTTATGGTTCTCAATGCATGCATGTATGATGTCTTTGTTGAGTGAGAGTGT
ACCACGTTTGCAAAGTCCATAAATTATATTCAATTTGCTGAGTTGAGTGTGTGGACTATTCTTTGGAGTGAGGGGCACTT
GTTGTATGAAGGATAAGTGATATGTAATGGTGCACATGTTGAATGCGTTGGTTGCTAAAAGTTGTCAAGTCAATTACAGG
AGTAAATGAAATCATGCATGTGATAACTGGTTACAGATCCTTGGAAGAAAGTGGCGGATGCACAAATACCATAGTAGAGA
GTCTAGGTCTAGGAGTAGTTAGTAAGTTGTTCGAGGACAAACAAATTTCTAAGTGTGGGGTAGTGATCTTAGGCGTATTT
ATACGCCTAAGGACCTAATAATACCTACATTTAGGCCAAGTTTGGACCCATTTTATGTGAAGTAGAGTCACTTAGAGTCA
TTGGATTTTATATGTACTAACCAACATGATTAGTTGTGTAGGTTAGCTTAAATGGAGAAACGAGCATTGGAATAGACATT
GGGGAACACAAAATAGCCGAGCCAAAAAGAAACAAGGGAGAAAAAGGAAGAAATAATGTCTAAGGCATCTCCGTATCCTC
TCCGCGTCGCGGAGAGGAAGTTTATTTTGGTTCGTGAAATAATTCCCAGGCAGAGCACTTCGTGTCTTCTTCGCGTTGCG
GAGAGGGATTTTTATTTTTTGTTCGCGAAAATGGATTTTGAGGCAGAACCATCCGTGTAGCAGCCGCGTCGCGGAGAAGC
ATGCTTTGTCACGAAGTTAATTTCATCCAAGCTTCCACGTCGCGCTATCAATTGCCATATTTGGCCGTTTCAAATTTAGT
ATAAATAGACTAATGTTTTATTTTATTAATTATTCCTTTTCTGGGTTTCGAAGAACGACGACTTGGAGAGCTATTTCATC
ATATTTTAGGGTTCTTTCCTAAACTTTTTTACTTTCGATCTCTTTATGCTTATTAAACATTGCTTGATTGAATCTATTGT
TATGAGTAGCTAAATACCCTAGTTCTAGGGCTGTGGCTATCGAATGATTGTAATCTATTAATTTTTCATTGGGTTAATAT
CAATTATCATATGAATCTTTCTTATGTTCTTGTTTTTCGTATGTCGTGCCTGATCACTATTGAAATAAACACATTGTCCG
AATTGGAGAGGAATAAGAGGATAGAATGTGGGGCATAAGGAGCATGATTTTATCTTAATAATTAGGGTTAATTTGTATCT
AGAATAGGGATATACCTAGAAACCATGCTTGGTCACTATACAAGAAGAAATCGTAATGCTCGGTACTTGGTCCAGCCTAT
GCCCGCTCAACGATGTAGTTAGGCTGTCATTTATCATAGGCGATTAAAGGTCGGGAGATCATAATCATACATTTAACCCT
GTGATCATTGACTTGATAGTTGATTAACACCCATTTAAACAATATAATTGCATGAATCCTGATAAGAGCTACAACCCTTG
GCTTTACCCAATCATTGTTTGAAACCTTTGAAATTGAATCGCGCTTGTTTAATTATGTTTAATTGTTAGATTATAAAATA
AACCATTCTTGAAATCTTGATAACACTTGTGCTAAGATGAAAGTTTTGGAGAAATTAATTGATTCTAATCGTAAGTCCTT
GTGGATACGATACCCGGCTCTTTATAAGAGCCACTTTAATAGTTGAACGACCACGTACACTTGCGTGTGCGATTTGGGTG
CAACAACCCACACACAATCCAGTAAGTCATATCTATTGGGCTAATCTGGAGTTTTTAGGCACAGACGGGTAAGACCGGCC
TGTAAGGGACCGATAGCTAGTCCACCGGTTCACCGGCCTAGTTAAACTTTATTTTTAAATACACCTGCGGATTATTGGGT
CACTTTCTTAAAAGTGGCCCAAAATTTTCTTTGTTTAAAAAATAATAATTCAATAGCTTACATTTTTATCTATAAATACT
TGTTATGTTTCATTATTTTTCCTACAACAATTTTTTAATTTTCTCTCAATTTCTCAATTTCCTCTTAAAGTGATAGCAAA
CTTATATTATATTTTGCAATTAACAATATCAAGTGGAAGTTTTCAACTTTCAACTTTCAAGTGTTCAATATTTCATCAAT
TTTATAATTTTTTCTTTATCTCCAGCAATTTGGTATTCATTCCTTCTCTTACTTTTATTTAGTATGTTAATTTTTGAATA
TTTAATTATATTTTTTTTGGTTTATAATTATTATTATTTTAATTTGGATTATGGATATAATAAAAAAGTAGGTCGTGTTA
AAAATTTGTGTCTTGAAGATAGTAGTGGTAGTAAGAAAAAAATAATTTCGGTAGAGGTACAAGTAAATTTTATTTGTGTA
TGCCGGGCACCATCTAGTGAAATTGGAGAGATAGGTGTAGTGCACATGACATGAATGAATTTGAGCTACAAGAAACTTAC
GGTATAAAAGAACAAAATGAAGTAGAAGTAGAACAAAATAATAATGATGATAATATAGCAACTACTCCTGCTATTGTTAT
TGGTAATGCTAAATCTAGAACTTCTAATCTCCCACCCTGACCTGCAAAAGAAAGAAAAAAATTAGTTTAGTATGACATTA
TATTAATCAAATACAAGGAACAACTAAAGTTGAATGTAGTATTTGTTTGAATATTGTACACACTAATTGAAAAAGTAACT
CAAAATCCAAAGTGATGCGAAGGATAAAATAAAACTTAAAAAGGTATTTTAGAATACCTTATTTGTCGCCATCACTTTTC
CCTTATTAATACGAGTCTCGAACCCATGACCTAATGGACAACTTTAAAATCTTCACTCTACCATTAAGCTCAAGGAAGAC
TCGTGATAAATCTCTTAACATTTATTATTAAAAAGGCGTTACAAAAAATAGATGAAGAAAAATATTAACACGTACATAAT
ATTGACTAAGGTTGCAACATATATAAAGAAATAAAAAGATTGAAAGTACAATTATGTGTATTAATCTTGTAACCAAATAT
TTTTTATATATATTTAGCACACAACAATATAATTTTCTAAAATATTTTACATAATTATAGTTATGTTTAATAATGATAGT
TGATATTGTCCAAAAATGAATATTTAATATGGCCTAGTAATTTTCATAAATTTACATACTTTTACACTAATATAGTTGAC
ATTAATAATTATTTCTTACATGCTTTAATCAATGTAGGACGGTTTNNNNNNNNNNNNNNNNNNNNNNNNNNNNNNNNNNN
NNNNNNNNNNNNNNNNNNNNNNNNNNNNNNNNNNNNNNNNNNNNNNNNNNNNNNNNNNNNNNNNNNNNNNNNNNNNNNNN
NNNNNNNNNNNNNNNNNNNNNNNNNNNNNNNNNNNNNNNNNNNNNNNNNNNNNNNNNNNNNNNNNNNNNNNNNNNNNNNN
NNNNNNNNNNNNNNNNNNNNNNNNNNNNNNNNNNNNNNNNNNNNNNNNNNNNNNNNNNNNNNNNNNNNNNNNNNNNNNNN
NNNNNNNNNNNNNNNNNNNNNNNNNNNNNNNNNNNNNNNNNNNNNNNNNNNNNNNNNNNNNNNNNNNNNNNNNNNNNNNN
NNNNNNNNNNNNNNNNNNNNNNNNNNNNNNNNNNNNNNNNNNNNNNNNNNNNNNNNNNNNNNNNNNNNNNNNNNNNNNNN
NNNNNNNNNNNNNNNNNNNNNNNNNNNNNNNNNNNNNAATGACATCAATACATTGAATGTACGAGCATGTAAGGGGAAAT
CTAAAACATGACACAAGCTTGAACTGGAACTGAAGAAACATACTCACCTCATCTAAACTCAAGGATACTCAAACTCAGAA
ATACTCAACTCAGTTCAATTTAAAAGCAACAATAGAGATGCATTATAAAGAAAGATTTTAAAACAGTAGATGATAACTCA
ATGTATTTAAAAATACAATAATAACTTTTTTGCCCTTATTTGGGAGATTTTCTAACCGATAACCATCACTATGAGCTATG
TGATGATACAACATCTCACCCACGCTATCAGAATTGTCCTATTGCTTATGACTAGAGTATCACCTTCTAATTCTGAGACT
ATAGATAAGATCATGGAAATTTTATGCCTAGGATTGGGACAAGTAGTCAAAAAGAAAAATCCAAAATTATCTTCTCCAAG
AATTGTCCCGAAAATGTAAGAATAGCCGCCTCAAAAAAACTCGAGATAAAGTATGGAAACACCTTTGGGAAGTACCTAGG
CCTACCAATGATGCATGGATGGATTGTGAAAAAAGGCTTTCAATTTATCACAAATAACCTACACTCGTGATTGGCGGGCT
GGAAAAAAATCCTAAACATAGACGGGTAGGATCATCCTAGCAAAATCATGCCTTAATAATATTCCTACACACGTTATGCA
GTTCACCCTTCTCCCAAAGCACATCACAGATACAATAGATCAAATACAAAGGAACTTCATTTGGGGGACAACCTCTAATA
AACGAAAAATCCATTTATTAAATTTGGATACAATGACTTCTCCAAAGAATATATGGGGTTTGGGAATCCATCAAGCGAGT
TTGGGAAACAAGGCTCTAATAGCTAAATTGGAACTGAGGGCAACAAAGAACCCTAATACCTTATGGGCATCATGTATTAT
GAATAAATACACTAAAGATGGCCTCCTCAACATGCATAACCCTTATAAACCTAACCATAGTAAAACTTGGAAAGACATAA
ATAAAGGGTGGAAGACTTGCCAAGAAGGCATAGTGAAAGTATTGGGGAACAGATCCTCTACATCCTTCTGGCATGAAAAG
TGGCTCCCAAACAATAGACCTATTAGATAACACATACAGGGCCCTCTAACTAGGGAAGATCTCCAAATGGTAGTAAAAGA
TGTCATAACTAACACCCATACTTGGAACCTAGAGGGATTATCTTTTGTTCTACCAAAAGCACTCATGAATATAGTGCATT
ATACATACATAACCCATCGTTCTAACAAGAAAGATACAATCACTTGACATTTAAGCTCAGTGGGGACACTAACTACCAAA
TTAGTTTACCAACTCCCTAGTAAGAATACTAAAGACAATGATTATCTTGATTTTAGATGGATATGACGCCTAAATTGTCC
CAATAAGATCAAATTCTTTCTTTGGAAATGCCAACATAATAGACTACCAACTAGACACTACCTACAATCTAGGCATAGAC
ATTAATGGCTTGTTGCATATATGTAACATCCCGGAAACTGTTAGACATGTCTTCTTGGAATGCTCAAATGTAAGAAAAAT
GTGGAAGGAGTTGGGAGTTATATATAATATGAACTACTTTGTCAATAACCAGAGTACAGATTGGTTAAAATTCCTAAGAA
CCTTAAAAGTTAGTAACATAAAGAGCCTCCATTGGCCGGATGCCTTTCCCTTCATTATGTGAAATTTTCGGTTAGTCAGT
AATAGAAACATGCACAATAACCTTAAGAACAACATTTGCAACTCAACCCCCCTAAACCTCACTCTAGAGTTTATAGCCTT
AACAGGGAAAGTAAGCACTTCCCTTAAGAAAAGAGTTATATTTGTCAAATGGAAGCCTCCCTCTGTAGGATACAAGTTAA
ATATGGATGGCTCATCGATGGGCAACCCAGGTAAGGGCGGCATAGGTGGAATGATTAGGAATTCAAATGGGAATTCGATA
GTTGGCTACAGGGGTAACTTGTTCAAAATTAATAGCATAAAGGCAAAGCTACCAGCACTATTACATGGAATGAAACTAGC
CTTAGAAAAGGAACTCTTTCCTTTAGAGATAATCTTGGATTGTACAGAAGCTATAAGCTTTATCACCTCAAACCACCGTG
CGTACACTAACATTATTCATGATTGCGCGCTGTCTGGGGAAGCCCCCAATCTTGCATAGCTTTCGAGAGGAGAATCCAGT
AGATGCTCTAGCCAAGGAGGGGTCAAAATGAAGAAAGACAACTTTGCAAAAATTGGGAAGTCCAGCCATTGTTTGTTTCA
AAGCTAATGGAAGCAGACAAAGTGGAACTCTTTTTGTTCGTACAGAATATTGTAATAGTTCTACTTCTAGTCTCCACTCC
CAACTTCAGGCCTCGCAGCCACTACTCTGTAATTAAGCATATTAGCTATTAATATGATATCCTTTTTTATATAAGAAATA
AAATACTATTTTTCTCTTTCCTAAAATATTATTCCGCTGTCCTAATATCCATTTTTTTAAACAATAGAAAATATTAATTT
TTTGTTTGGAGAAAAGGAAGATTATGGTTTTAGATTTTACGAAGTTTTTTTTGGAGCTAAAAAAGATAATAATGATAGAT
TTTGTTAGCCACCAAGGGTCCATGGTTAAATTTAATTATTTTTTTGATAAAATCTATTACGTTTAGAATAAAGGACTAAA
ATGAACACTTTGTTTTACATTAAAGACTATTTCAATCAAGTGAAATATATTAAAGACAAAAATAACCCCTTTTGTTATTT
TAATATATATTTGCTTGCACAGATCATAACAACCCCAACATTCATCTATATACTAGTGCATGAGTCAGTGCCAGTACTAA
TCTAATATACATTATTTTCTCTATCTCAATTTATGTGACATGTGAGCTTTTGAAAATCAATTATTTATTTTAGGTTATTA
ATTATTGTAGTTGTAGAATGGAGAAGTTATGATAAGGACAATCTTCTTTCGATCAATTAGATTTAAGTGATGTAACAAAA
TTTGATTGATCGAAACATGTCACTTGTGTACACGAGACACATTTTTATTGTTTTTTGATTTGGCTAGGCATGCCATGTCA
TTTTGACGTGTAGTATGATCCCATTGGATTCTTTGTTTGACTTGGTGTGCCATGTAATTTGACACGTGACACCAAACTGT
GTTTCTAGAATAAGACTATATACATAGTGAGCATAACAAAGTTGACTCATCATTTGTAGACCAAATCGATTGACTAGCCC
AATAAAATTGAACTTTAATTAAATTCATAATTATTAAAGTTAAATAATTAATCCAACTTTGAAATTTTTTGAGCTAAGAC
TCGAACCATCCTTCGTTGTGAGTAGGATTTTGCCGAGGAATTTAAAATTTTCATAAGTGTTAAGGTCACTAGATGTAACA
CCTTGAGTTCCAAGAAGAACTAAAGAGAATTCATTCAAGTCATTTGTAAGTTCTTTTAAGTTTTGGGTCAACTTCAAACG
ACCATAACTTTCAGTACAAGATGAGTTAGGTGGCCCATAAGATATCAAATGAAAGATCTTTGGATTATCTTTCCAACGCC
ACCAAGTTTGCTAAGTTTCGAGTTTGAATGAGTTATATATGCTCTTTTAAAGTCAGTCTATCCAGTTAAGGAAAGTTACC
CGATATTATGAGGGGTATTTTAGTCTTTTCCTTACCCCTTCAGCTTAAAACGTTTTTAGTAATAATTTAGGGGTATAAAT
TGATTTTAATTAGTTTCATTAATCCCCAATACGCTTAGGGTTTTAGAAGAGAGTTCAAGAAGAGCAAAGAGGAGAAAGGA
GGAAAGGATCAAGGCGTTCACCGAGATTCTTGAGTTTTGTTGCAAATTTTCACCAAGGGTTTGATCCCTAAGAGGTATGT
AAGTTTTCATAGTGTTGTGTTCGTTCACCTACTCACCAATCATGAGTTTCTTTTACGAATTTCATCCATAAGTTTGGGTA
TGTTGAGTCCTTGATGAGTCCTTGATGAGTGTTCTTGAAGTTTCATTCTAAATCTTGTTTTGTTGGGGTTTTGAGGAATT
CTTGAGATGAAAGTTAGTGATTTGAGGGTTGTTTTGAGTAGATTAGTGTATACTTAGGTTGGGTATTCAAATCTAAGTGA
GTGGGAAAGAAACCATTCGAATCTAGTCGAACTAGGGAGAGAAAACGAGCAAAGAAATTCATCGGGGTTTTCTAGGAATG
GGCTGGCGCGCAGCCCCACCATTGCACCAGCAGAGTGTCTGTAGTTCATGGGATGGCGCCCTGCGCCACTTAGTGCGCCA
GGGTCACCTGGCCCCACCCCTTCTCCGTCGTTTTGCCTGTCTGAGTTCTTTCAAAGGGTACCTTTACTCCCCTTAGATTC
TAACTACTCTAAACTGTTGGAAAACTATATGCACAGCGGAAGCATACCATAATCATACAACTTACATGAATAATAGACAA
CACATTGTTTATACTAGAACAAGTACAATCATGTTAGGGCATATAAACTTTCTGAATTTAATTTTAGAATTACCTCTTGA
AGCGTGAGCCGATACCTTCAAGTGAATCCACAAGCTAGTCGACAAGCTAGAAACTTCAAGCAAATTCATAAGCTAGTCCA
CAAACTAGACCATAGTTCTACGGTCTTCTACAGTGATCCCAAGTTCACTTCCGAACTCTCTCAATACTTGGGTGGACAAG
TATTTTATGGAAAAAATTATCGTTTTTCAAGGGTTAGAAGAATCCCTATTTATAGAAATTTCTTCTTAGTCCAAGGAAAA
GGAATACCATGTCTTTCTTTAGAATAGAAAGACATGTACATCTCCATTTCCTTAGAAAAGAAAAAGTCATGTCCTTCTTC
CTTTCCTTAGAATAGAAAAAGTGATATACCTCTCCCTTGCCTTAGAACATAGAAAGATACATACTTCTCCCTTTCCTTAG
AATAGAGAAAGACACATACTTCTCCTTTTACCCGTTACAATAAATTCTGAGTTCTAGATAAATATGGGCACGGTAGGGAC
CACATAATTAATTACCGAGGCTTCCTATTATGAAAATAATTCCAAATAATTAATTTGAATTATTCTTACCATAATAAATT
ACAAATCATTCCACTAGAAATTCGTAATTGCACTCCTCTATTTTATTTCGAAATTCTCCATTAGACACATATGTAATTCC
CCATGTTAAGATTACAGATACTAATCAATAAATTAAATTACTGACGAACTTAATTCAATGATCAATTTCCTTTAGAGCAT
TTCTTAACTTATTTCATGTGTCGGATTCTTAAATCCACTTGCAAGGTTTGACACGATGAAAACTTTTAAGCTTCTCAAAA
AGGCATATCATCAATCTCTATATCGAGACATGGATTCCATCAACTAACTTATTATTTCACCAATATATATTATCATCATC
CAATCTACCAATAATATTGACCCATCTTAGAATCTCACCTTTTAATAAATCAAAATGATGATTAACATATACAGATCATA
ATAGTTATATCAGGATTAAGAATATAAGTACATTTAATAGTTTAGAGGATATGCTTTTGTCAGTCAGTCTAAAACAACTA
TCTCTACTCAGTCCCGTTCAATACATACAAAATGCACTAGCACAAGAAGTTGGAACTATATTATTCCCATAATCAAGATA
AACTACATATAATCTTGTGCTACAATCGTACCGATGGCATGTCTAATTTCCATCTTAGATTGTGAACAAAAAAACTTTAT
ACTTATAAGAACCGATGATTTAATCCTCTGTATATAAGCTTAAACTCTATACACTAAATCATCTACTGTATAAGTAAACA
AGCACCATAAACGAATATATGATCTATTAAAATAAATAAATAATTATTCTCTAATAAATACTATATCTAAACGCGTGGTT
AGTAGTATATATTCCAATAATCTCTCACTTAGACTTTTAACCATCACGATTGTTATAATGTACTATATCTAAATGTATGG
TTAATAGTATATACCCTAACAATCTCCCACTAAGATATTTAATATTGAAAATTATTAGAATACTATTTTTAAACACATGA
TTAATAGTATATACCCTAACATAAACTACTTCTAAACACCTAGAAATCATTCATAACATGAATGATAACCTTGAATTCAT
AATTCAAATTCAAGGTAGAGTTAAGAGTCAGGTCTTGAGAGTTCTTTCGAATATTTTGAGAAGGTCCCTTTGAGTCTTTT
TGAGGAGTCTTCGATAGCTTCTAATAATTTGTATCAAGACTTGAGTAACTGAGTATGAGAATGAGGAGAATGTATTCATA
AGTCTACATTATCATCAAGATCCTTCATATCATGAATCATAACTCTTGAATTCATAATTCAAATTCAAGAAAGAGTTAAA
GAGTAGAGTTCAAGAAAGTCTTCAAGTTCAATTGTGAATCCTTTGAGATCAACTATCGATTTGAGCTAAGTTTTGAGGAA
GTAAGTATGAGAATGAGAATAGTCGTGTACATGAGTTCCATATTGTTATGTAGACCCTTGAGTCGAGCAGTTCATGCCCA
TAAATTTCGCATGAACTCCATAAGTTGAGTATCTTTGAGAGGAGTAGTATCTTCAAGTTCTAAGTCTTGAGTATTGAGTT
CCTAACTCTTTGAGATTATATTCCTAATCATGGGACTATTACATGTTACTCATGAAGGTCCTTGAGTTAAGTTGTTCATG
CCCATAATTCCGCATGAACCTTATAGGTTGAGCATTCTTGAAATGAGTAGTATTATGAAGTTCTTGAGTTGAGTTGTTCA
TGCCCATAATTCTGTATGAACCCTCTCAGTCGAGCATTCTCGAGATGAGTAGTATCATTGAGTTCTTGAGTTTTGGAATT
GTTGAGTTCCGAGTATTGAGTTATATGTATGGTTATTGAAAACCTTGAATTGAGTCATTCACGCCCATAATTCGTCATGA
ACCCTATTTTGAGAAGTCTTTTACAATCACTTTAAACTTATTTTAAGACTTGAGCACTTGAGTTTGAGAAAGAGTAGAGT
TGAGTTCATTTTTTTTTCCAAAATGAATATATGAGAACTAAGTATTCCCAAGAATAAATGTTTTCACATTTAAAAGAGGA
GGAAACTTAGATTTCCAAAAGAGTTTTGAGCAGTTTGAGTATCATCTCTTTTAAGAGAAAGATTTTTGAGTAATAATCTC
AAAACACAGAAAGAGTTATGCTTTTAAACATATGAGCTAGTTATATTTTGGGAGTAGTATTGAGCATCGATATTGGGGAG
AGTTCAAACAACTCACAGCCCCCATAAACCATGTAGCCAACATGGGTAGAAATGGTCATACTTTTTAGATGATTCCTTAT
TGCTTTTTAGCATACACTTAGTTAGTAGGTCCTATACCTTGGCAAAGCATAGGACAGTTCTGGCAATGTGGGCTAGACGT
TGTATCATCAGATAGCTCATAGTCATGGTTGTCGGTTAGAAAATCTCCCACAGAGTTATATTATATTTTTATATACAATC
CGAGTTATTATTGTATTCTTCAAATACATTGAATTGTCATATGTTGTTTTAAGAGTTTTCCAAATATTGAATCTTTTATT
GTTGCTTTATCTTGAGTTGAGTATCCAGAGTTGAGTATCTTATTGCTGAGTTGAACTATGTTTCACTGAGTTAAATATCT
TATTATTGAGTTGAGCCATATTTTCTCTGAGTTGAGTGAAACTATGTTGTTGACACCAAATTTTGACCCTCCTTTCTTCT
AATTTATTATTTTCGAGCTTCTAATTTAATAGCGTATCAGATTATCCTTTTCATAACTATTTTTACTACTACGCTATTTA
TCTACTTAAATTATATTGTTTTGTTATCGAAATTATCACTATCGCTTTTTTTTCTTAAATATTGTTTGTCGTCATTTTAT
TTCAAGTGTTGTATTTTTATTTTTATTTTATTTTAAAAATATTTCTAAGTCGATATTTTGTATATGTATTTTATATTAGC
ATAAAGTCATAAATATTGATATTTTTATTACGTAAATTATTAGTTGTCATCTTACATATATGTATATATATTAGTTATTA
AGTTAGAAGTCCAAAATAATTTATTTTATTTAAAAGAAGAAGAGAGGAGACCAAATATTCGACCCAAAACCCCCCAAATC
AGACCAAAACTTTTCAGCCCATATTTTATATCAAAATCTGTCCAAAATAGCCCAAATATAGGCCCAACCCAACATTTTAA
TCATCAGCTGAACCTAACAACGCTTACCCACCCGCCCGTTACGTTTTCTTCTCCCCTTTCCTCTTCTGGAGAAGACTCCA
GGGTGAATGAATTATAGGTGACAAAAAAGTGTTGAATATAAAAAGAGTGACTCTAGTTTTAATTATTAAGTGTTGGTGAT
AAATTTTTAATTAATTTTTAAAAATAATTAAATCGGTCCTCAAGTTTTTGTTTTTACACTTCACCCAAATTTAATTAAAA
CCTAATTTCTAAAATAGGAAAACCCCCAAATCAGTTTTTTTTTGTTCTCTCCCAACGTCCCGCTCTTCACATTTTTTTTT
TTGCTTCTAATCTTCGTCACTAGCGCTTCTTCTTTTATTGGTGTTGCAACTTATTGTAGATTTCTTATTTAAAGAATTTG
AGAAGGGAAAATCTCAAATTTTAATTTAACATGTGATTTGAAAAGGTCTAAGCTTTAGAAATTACTTCTTAACATGTAAT
TTTCAATCATTTTAACAATTTAATATTATTGTTTGTGTGTATTATTCATTTAAAAATTTGATTTTTGTATTATTGTTCTT
GCCACTGATGTATAATAATTTTCAGCAAGTGATATGACTATTCCAGTAATATACAACAATTGATGAATGTTGTTGTTGAA
TAAATTGTCGCAACTGCTATATCTATTTCAGCAGCTGTTGAATAACTTACAACAATTGTGATATTTTAATATAATATTTT
TATGATCAATGTTTTAGTTCTAAGTTACAATATTTTTAGGTATCTTCAGCATCATTAATGGGAGATAGAATAGAAGTACC
AGTTGATTGTAATGGTGAATGGGTTGAGTCCAACAATCGTTATATTTGGCATTGGAAGAGTAAAGAATTGGCCGTGACAA
TTGCGATGATTGTGCATCGAGATATTGCATATGATGATTTTGCGAATAAAATCATTACTTGTTGTAAATTAAATTGTGAG
TTGGAAGATATTGTGACCACTTACCTGCATAGTTGTGGTGAAAAGCAGAAGACGGCTCCTTTTAAGATAAATGATCAACT
TAGTTTAAGTACTTATTTGGAAGATGAACGTAGAGGTGTTTTAAGGATCTACATGGCTGAAAGATTGGTGGAGAATCATA
ATTTATGTGATGACCAACAAGTGTTGAACGATGAATGTGGTAGGATGAATATGAATATTCCGAATGAAGAGCGTGAAGGT
CAACCTATTCTTTCTCATGAAGTTCGAAATAAATTGTCCATTATTGGTGAAGTTGATGATAGGCAAGTACTATGAACTCA
TAAATTTATTTATTTCTAAAGTTTCATCCTCTTTGTACACTTAATTAATTTTTGCTTTAGCTGATAATTAATTAACTTAA
TGCAGTCATGTTCAAGATGATGGAACAAGTTTTTAGAAAGATATGTCGTTTAAGAATAAACAAGAATTAGATATTACATT
GAAAATTGTCTGTGTCAAAAAAGATTTTAGATTGAAGAAGGTAATTAATTAGTGTTTAGTGTATTGTGTCAAATGTGAGC
ATCCTGAGTGCAAGTGGTGGCTAAGAGTGGTGAAAGTTGAAAATTCTGATAGATTTTATAGTAAAAAGTATGAAAAGACG
CATACATGTGGGTCAGAACATCTTACGAGTCATAATTCACACGCCACAACAAAAGTCATTGGAGCATACTTCAAAGATAG
ATATCTCGAAGGTAAAGGTCATCTACAAAAGATTTGAAAAAATCTATCTATCCGTATTGAATTGGGATGCAAGGTTAGTT
ATTGGAAAGTTTGGAGGGGTAGCGAGATTGCAAAGTCTTTGGTAAGAGGGACACATGAACATGGACATGGAGTGATTGAT
GCGTATAGTCATATGCTTAGGACATCAAATCGGGGCAACGTTGAAGATTGATGAAAATGGCAGGTTCAAGTACTTTTTTG
TGGCATATGGAGCTTGGATTCTTGGTTTCACACAAATGAGAAAAGTCATAGCTGTTGATGGGACATCTTTGAGAAGTAAA
TATGGTGATGTGTTGTTGTCTGCTGTTGCACAGGATGCGGAGAATCATATTTTTCCGGTGGCATTTTGCGTAGTAGACTC
TGAATGTGATGCTTCCTATCGATACTTTTTGAAGCAATTGAGAAGTTTTGTACTTGATACTCCTGAATTGTGCATAATCT
CTGATAGACATCAAAGTATTGGAAAGATGGTTTCAATTGTATTTCCTTCAGCTCATTATGGTTATTGCATGAGGCACTTA
GGAGAAAATATTCGAAATAATTTTCACAATGCGAGTGTTGTCCGCCACTTTTATAATGTGGCAAAAGCATATAATATTGA
TGTGTTCAGTGATCATTTTAATCGGATAAGAGATTTGGTTTCACAGGCTGCCACACATCTTGAACGCGTTGGATTTCACC
GATGGAGCAGGACATTCTTTCCTGGAAATAGGTAAAATTTATTATAGTTATTATTGATAGTTGGTATAACTACTGCAGTT
TTTTGTAGCAACTACTGCAATTTTTTATAGTAACTGCTGCACTTATTTCAGCACCTGCTGNNNNNNNNNNNNNNNNNNNN
NNNNNNNNNNNNNNNNNNNNNNNNNNNNNNNNNNNNNNNNNNNNNNNNNNNNNNNNNNNNNNNNNNNNNNNNNNNNNNNN
NNNNNNNNNNNNNNNNNNNNNNNNNNNNNNNNNNNNNNNNNNNNNNNNNNNNNNNNNNNNNNNNNNNNNNNNNNNNNNNN
NNNNNNNNNNNNNNNNNNNNNNNNNNNNNNNNNNNNNNNNNNNNNNNNNNNNNNNNNNNNNNNNNNNNNNNNNNNNNNNN
NNNNNNNNNNNNNNNNNNNNNNNNNNNNNNNNNNNNNNNNNNNNNNNNNNNNNNNNNNNNNNNNNNNNNNNNNNNNNNNN
NNNNNNNNNNNNNNNNNNNNNNNNNNNNNNNNNNNNNNNNNNNNNNNNNNNNNNNNNNNNNNNNNNNNNNNNNNNNNNNN
NNNNNNNNNNNNNNNNNNNNNNNNNNNNNNNNNNNNNNNNNNNNNNNNNNNNNNNNNNNNNNNNNNNNNNNNNNNNNNNN
NNNNNNNNNNNNNNNTGGGAGACACATTTATGAGTACTACTCTTCGTATTACAAAGTAGAGGTATACCTTATTGCATATA
TGGAGGAAATTAAACCGGTGCCATCTGAAGAAACTTGGGAAGTTCCTATTGAGATTTTAGAGAGAAAAATATCTTCTCTA
TTTGTTGAGCCAGGCAAGGTTGGAAGAAGGTCCTCAAAAAGACAGAAAGGAATTGGGGAATCATTTTTAACGAAGAAAAA
TAAATGTTCTTTATGCAAAAAAAATTGGCCACAAGAGGACTACATACTCCGAGCGAAATGTTGCATAAAAACACATTCGT
TCTTCTTGTTTTTTGTGAACATATTTGATCTTGTCTTTTTTGGTACTAATTGTTGTTTTTGTTGTTATTATTTGTGAACA
CATTTGATCTTATCTATTTTGGTAGTAATTGTTGTTTTTGTTGTTATTATTGGTGAACACAATTGATCTTATCTATTTTG
GTACTAATTGTTGTTATTTTGATTGTGAGAGCATATTTGATTTTATTGTTATTGTTATTATTACTTTATTACTTGTTGTA
GAGAATTTTAGCAATTGCTATATAAAGTACAACAACTTTCTTACTTGATGTAGAAAAGTTTAGCAACTGCTATGAAAAGT
ACAATAGTTTTCATGCTCGTTGTTGAAATTTAAACAATTGTTGTAAAATAATACAACAACTCGTTTAATTACTGTAGAGA
ATTGTAGCAATTGCTATGAAAAGTACAACAATTTGCTTATTTATTGTAGCATATTCAAATAAAATTACTAGCTATTCTAG
ATTTTCTTTCAAAATTAGTCAAAACTATCCTATTTATCATCAAATATGATTAATATAACTAATTAACAATCAATTTATCA
ATTTAAGTTGATTACATAAGAAATTACTTAATTGATCGTCTGGTATCTCAAATAACTATCTCATTAAACAAGATCACTAT
CTAATATAAATATTATTTTTAACTTAAATCAACACTATTTTATTTATCATTAAATATGAGTGTTACAACCAATAAACAAT
CATTTACTCATTATAAATTGATTACATGTGAAATTGTAATGAAATTGATCGTCTGGTATCTCAAATAACTATCTCATTAT
ACAAAATCACTATCTAATATAAAATTTATTTTAAAATTAAATCAACACTACTCTATTTATCATAAAATATGAGTGTTACA
ACCAATAAACAATCATTTACTCATTATAAATTGATTACATGTGAAATTGTAATGGAATTGATCGTCTGATATCTCAAATA
ACTATCTCATTATACAAGATCACTATCTAATATAAAATTTATTTTTAAATTAAATCAACACTACTCTACTTATCACTAAA
TATGAGTGTTACAACCAATAAACAATCATTTACTCATTATAAATTGATTACATGTGAAATTATAATGGAATTGATCGTCT
GATATCTCAAATAACTATCTCATTATACAAGATCACTATCTAATATAAATTTTATTTTTAAATTAAATCAACACTACTCT
ATTTATCATAAAATATGAGTGTTACAACCAATAAACAATCAATTAGCCAATTGATTTGCTTACTTGTTAAAGAAAATTTT
AGCAATTGCTATATAAAGTACAACAACTTTCTTACTTGTTGTAGAAAAGTTCAGCAACTGCTATGAAAAGTATAATATAA
GTTCTTGTTGTAGAAATTTAAGCAATTGTTGTAAAACAATACAACAACTCCGTTTAATTGCTGTAGAAAATTGTAGCAAT
TGCTATGAAGAGTACAACAATTTGCTTAATTGTTGTAGATAATTTCAGCAATTGCTGTAAAAAATACAACAACTTGTTCA
CTAACAAGATCACAATTCATCAAATTCAAAATACCATATTCACTAATGTACAACAAAAGTGAATTAAAAGTGTAGCAAAA
TAGTGGTAAAAATGCATATTCACAAGCAGCCCCTTCTTCATCACTCTTTCAACTTCTTTTTGAATTCGAATCAGCCTCTT
CATCTGCAATATCAGCCTCTTCATCTGCAATATCAGCCTCTTCATCTATAATATTAAAAAAATGAATTTCACATGTAAAA
ATGGAATATATATAACACAAGGAAAATCTTAGAAAGATGATTAGAATATAATTTTACCTTTACTATCTCCAGACACCAAT
TCTTTTTCGATAATGGTCTCATTCACTTTTCCCTTTTTCTTTTTTCTAGCACTTGACAATGCCTCCGAAATTTGTCTCTT
TGTTCTTTTAACATAGTCGGGAGTATATGGATGAGAAATATTTGATAATGGCCTAATACCTCTCTTAGACTTCATGGTGA
CGATAACTTTCTCTAAAGACTCAATCTTAGTATTCATGGTGACGATAGTTTTCTCTAAAGACTCTACCCTAACATTCAAT
AAATCTATCGTCTCCTTAGTGGATGGAGTTTCTTGAAGACAAGGAACATTCTCATCGATCGGAGAAGATGTTCCTACTCC
AAAACCACCAGTAATATCACCGAAGTCTCCTCCTCTTTCGAAATCAACACCATCAGTACATCTATCAACATTTGGAGTAA
ATTCTCCTCCTCCTCCATCACCAACACCACTAAAAACTCTCTCAAAAATTGGAGAAGGTGCTCCTCCACCTCCTACATCA
AGATTATTCTCATCAATTATGATGTCTCTTTTTATAGCCAAAACACCATTCAAATTTGTCTCAAACTTTTCAATCTTATC
ATCCTTGGCTAATTTCTTAGGCACAAACTTAGTGAAAAATTCCATTTCCATTTCACTAGATGTAGGAATTATCCATGGAT
CCAAAATCTACATGTAAAAATAATAATAATAAAAATGTGATAAAGCAACTGTTGCATTTAAAGATTATTATATACCAGTT
GTTCTAATTGTTTCAGCAATTGTTGTAATAAGTTCAACAATTGACAGCAACTAATTAAACAAAGAAAACACTTGTTGAAA
AGGCTACAGCAAAATCAGAAAAGCAACAACAATTTCACTTTAACTAAAAATGTTTAAAGAATAATGCCTACCGAGTCTTG
AGGGGGATCAAACAACTCATTAATCTCAACTGATTCCTTATTAGTCACCAAAAGCCATCGAAAAATCCTAGGTGAAGACA
CTTGTTTCGAAAACACCTTATATTTCTTTTGGAGGAAAGGAACAACCTCAAATGCCCAACACTACATAAAATAATCACAA
AAGGAGATCAAAATATTGGAAGCACCAAAAAATAATGAAATAAATATATATGAACTAAAATAAAATAAAATTTACCATAA
AGGCCCATGGAAAGCCATAAAGTTTGGTAGTCTTCCCATCAATAGTCTTCACCGCTTTCAATAGATGCTTAATTATAATA
TCATAGCTAATACGACCCCATGGATAAGCAAAAAATGTTTTTCTATCGGCCGAGAGCAAAATCCACTTTTTTGGAATATT
TGTACTCACATCTTTTGGGCAAAGAAAGCTATGAACAAAATAAACACAATGATTTTTTTACATCTTTACTAAGATTTTTG
GTTTGGAGATGGTCAATCAACTCATTTCTCTTGCAACTCTTTCCCACAACCTCAAGAATTTCTTTTCGTCTTGTCTTAGT
TGACATATTTTCAACATCATACACATCTTCATTATGGCAATTTAAGCCGGTGATGATAGCAAACTCCTTCATTCCAAAAC
AAATGGGCATGCCACTATAATTTATCCAAATTTCTTCTTTTCTACGGCTATAAATTTGACGTCGAAGAAGTTGATAGACT
AAACTCATTTGAAATCTTGTACGAGTATCTTCAAGTTGTAAGTAATTTCCGAAAATAGAAGATTGAAAGAACTTTACCAA
TTTTTATTTTTCTAAAATCGTTCTAAATTTAGAAAACTTACGTAACTCCGACTTAACAGTTAAAGAACCTCTTAAGTTTG
GATACCTATCAATCATTGACTCCAAATTGTAATTTGCATACCTAATCGACTTCACAATGAAGTAACCAGGTGAAGGACGG
ATCGGAGAAGACTCAACAATAGGAGATGTCTCCTTTTCTGTAATGGCTATATCATTTTGTTCCTCCTCAACTGCTCTATC
ATCTCTTTCTACATTTGTAGAAGAAACATCTTCTTCTTCTTCTTCTTCTTCTTCTTCTTCTTCTTCTTCTTCTTCTTCTT
CTTCTTCTTCTTCTTCTTCTATAGAATTTTTCAAATTTGTGTTTTCTAGTTCTTCTTCTTCTCTTTGTCTTTGTGTTCTG
ATTCGCCTTCCATACTTTTTAGTAGGAGTTGTTCATTTTTTCCTTGGAGTCATGGATGCACAATCTACATAAAAACCATA
AAATCAAAATGTAATAATAAAAAAGACAATTCATTATCATTTAGATAATTTTGAAAGTTAGTTTCAAAACCACATAAAGA
AATAGGGTAAACAATTATAAATGTAGCAACTGTTGCTTTTCACTCGCAAAATTCTTAAACTTTTACAGGTTCATAGCTTT
CAATTGCTATTTAGAGTTCCATTAAAAATTCCACACTTGACCTACCTGAACCTAATTTAAGTGCAACAGTATTGTCCTTC
ATCTTCCATGTCTCTGGATTCTATGAGACATCCAAACTCTAACAAATCACATAACACCATTATCGTTCAGAATATATCAA
ACATTAAACCCACACCAACAGTATTGTCCTTTAGCTCTCTAATTTCTCTAAACTAAGTAAATGAAGGGCTTACTTCTCAT
TCATAGGCATAAAAATAAAAATCAGCACAAACATTTTCGGATAGAGAACTCTCAATGAACTCTAGAAATCTTTTCAGCAA
TGCAGGTGATAATTTGGACAAAAATAACACAAAAAATTATAAACAAAATAACTCAATGGATTTTCAACCTTTACACTCTC
AAAACCCTAACAATGAAAGAAAAGAAAAAAGTGTTACCTTAAGGGTAGATGACGGCGATGACGAAGAAGACGACAGACGA
AGACAAAGATGACAGACGACGGACGAAGAAGACAAATGAAGATGAAGAAGACGAACCCTAACTTGTTCGCAACAATTGAA
AGAAAAAGAAACACAATGAGAAGTTGGGTTTATTTTGAATACTTTTAAAAGTTTAGAAGTTTTAAATATTACACTTTAGA
CCCCAATTATCTTAATCACTAATTAAAAAAGAGTTTGACTTGGTCAGATCTTTTTTGTCACCAATTTTAATTTCAACACT
TTTTTGTCATCTCCTCCTCAATTTACTCAAGACTCCATTAATCCTCAACTAAGGACAAAAATCACCAGCCTTGTTTAGGT
GAAATTTTCATCTTTTTCTTCTACAATGGCAGACGTCCCTTTCTTCCTCCCCTCATTTACATCTCTCTTCTTTCATTTGG
TCAAGAAAATGCCAAAGAACTTTTGAGATTTCAGAGAAAGAATCATCAAACAGAGATTTCAAAATTCAAACGACTATTTT
GTTTCTTAAAATCCCGCCCAAACTTGAGCCAAGAACCCTAGTTCATTGCTATAAATACTAACACATTCCACTCGTTTTGA
GAGGATTTTTCCGACCTTGATAATAGCCTTTGCACTCATTTTTAACAAGAAGTTTTCTGCCCCCATAGCACCTGGATTCG
CGACTTTTTCTCTTAAAAAATTAGCTTTGTATTCTCTTTTGATCTTGGCTGAAACTCGATTTTTCAAGTTTGTTGGAGTT
CGTAGTTGTTCGAGCTTAGACTTTCGATCAAAGCACCTTGTTCACTGCCCCACTGCAGGTGACATTCGTCTCTTTTATTT
TCCTTTACTTCGTCATCTCTACTATGAAATATCAGGCCTGTTTTAAGTATTCATGTCTTGCAAGTAATTTTTCTTAGTTT
ATTTATGATAATTGTTGATGCCGAAATGTATTTAGATTACTTTCGAGATTAGTATAGCTTTGAAGCTTTGTTTTCATTGT
GTGTTAGATAGCATGATTACATTACTAGTAAGCGTTTTGTTTGCCGTATCTAAAGAAATTTTTATGCGCATCAGCTTTTT
CCGTTAAATTGATTTGTTAAAATTGTTTCTGTTGTTAAAAATGTTCTCTATTTTAGCTAGAAATAGGCAAAAATGGCCAG
GAACTAAAATGCTCTCTTATTGAAAGCTATGACTGTATATAGGCATCCTTGTGAAGTTTTATTTTACACGTTAGTAGTAT
TTTAAGTTCTTTGTTGTTTGTTAGTTAAATCATGTGTATTTTGTTATTTTTTTAGTGTTAAGTAATAGCAGTATGGTGTG
TATAAAATCTGGAAAGGACATACTTTAGTTTGATTGCAGATCATTTATTTTCTTTAATAAATGTAACCCATATAAAAAAA
TATTTTTAATCTCTTTGTCATTCTGTTATACATTTGGATGTATGTAAATTTTGAAGGAGTATGATTTAATTCATGCTCGC
TTGCACTTAAAAAACTTGAAACTTAGTTATATCTATTTTTATTCAATATCGAGTAAGGTTGGATTGTCTTACTAATCTCT
TTACCTTCTCTTTTACTTGCATGAACTTTGGAGCAAAAATGGAGTCCCAATTAAGGACTCTTGCAAAAAAATAGAGTCTT
ATGGACTCGTTTCTGGATACCCGCATATGGAGTCTTTACTATATCTTAGACTACCCGAATAGCAACGAAAGCAGGCAAAA
CTCATTTGGCGGCGTTTATATGGCTTCTTATATTATTATTATTATTATTTAGCATTTATTTGTTTTAACTTGCTTATGTG
ACTTGAATATGTTCTTGTTTTTGAATTGCTCACATTGGATAGATAATTGGGTTTGGGAACCTTTATTTTAGTTCTAGTTA
TTAATGATTTTCTTAACTTATATGTAGTCTTAACTTTATTTCTAAAAAATACTTTAAAAAATAAAACAAGGGAGCCAACT
TTTTTTTTAAAACAAATTTGAGCTCTGAGCTCTTTTATTCAATCAAAAAGAAACAAAGTACACATTCACGTGGCCCAACT
TTAAAATGGAAATTTATTCCGTATATGACTATCCTCTTTATATTTCTAGCCCTATTTCCAACTCTTTCCTTAATTTTTGT
TTCCAAATTCTCTTCTTTCATATTTGTAGTTGTGCCACCTTCTTGCTTCTTACTTTCACGAATCTTCAGTTTCTCCGCTG
CCTCCCTTGAATCATCAGTGTTCACCCATTGTTGTGTGCTACTACTCTTCTTCCTCAGCTTCAAAAAGTGTTGTACCTGT
TTATCTTCCTCCTTATTTGAGTGACTAATCTCGCCTTCTTTTGTAGGTGTGTATTGGGTCGAAGTTCCATTTGATCTCTA
AGAGGAACTTAGACAAGTGACTCGACTTCCGCATTCCAGGTATGCCTCTTTCCCTCTTTCTGCCTTTGTCATGATCTTGC
TCCTTCTGATATATGGATCTCATAGCGTAGTAATCGGTGGAGCCAACTATGTTGTTGTCGAGCTTTCTCTGTTTTACACT
AGGTGTGCTTTGGATTCCATTCTGACTGACTATTGGTGGTGTTCCTTTTTGTAAACTCATAGCCAAGACTAGGTAGGTCT
TTATATTTTGCCAATTTAATGCCCTGGTAGTGGCAAAAACCTGCAATGTAAAAATAACTCTATCGAGGCTCTCCACTTCT
TGATTAGTGTATATGTCGTCCATGTTGGCTATTTAAATCTGTTATCTTTCTTGTCTTGATTCTCAAATTTATGATTTGTG
ATTTATTCATTTTAGAATCCTTCTGAACTTTGCTGGTAATTGCTCAAATTGCTTGTATTCATGTATCTCTAACTTATTGT
ATGCACTATTAGCAATGGCGTCAGCTAGTTGATTTCCTTCTCTATATACATGCTGAACTTTGAAACTGTGTTGATCCACT
AGTTGTCTTACTTCTTCCATCATGTCTAGCATCTCCCAAGGTATTTTCCAATCCCTGAGTATCATTTTCATGTACCTAAT
GAATCTGTTTCTATGATGACCTTCATGAGTTTGTTTTTTATACAGAAACTTAGTCCTCTCAGCACTGTTGTCGCCTCCGC
CATGTTATTTGTAGAGATTCCTATCTCCTAAGCTTCTGAAAAAACCAATTCTCCCCTTTCATCACTTACACAAAAGGCAT
ATGTACTAACTCCAGGGTTTCCTCTTGATGACCTATTTGTGTTGTACTTAAACCACCTTTCTTCTAGCAGCTTCCAAGTC
ACACTTTTATAAAAACAGTTTAGGTTTGTAATGTGTGAGATATACAACCCCTTCCTCCTAGGTAGCTGGAAATTGGATCT
AAGGGCAGGTTTGTTTTACGAACTGGTTTATTGTGTTTTGACACTGTTGAACCAGTTTGAAAAAACTCACCTCCCTTTCA
TGTCAACTAGCATTTCTTCGCTTCCATAATTCCCACATAAGAGATAAGAGTCGTTGGTACTATCTTGAAGATCTTTTGTA
TTTTGGTAGTACCCTTGACCTTCCACCATGAGTTTATAAGCTATTGTAGATGTATTCCATTTAGTTCAATACCTACACAA
GAAGCAAACTTCTTCCATAGCTTTTGGGCTATGGGAGATGTTAGAAAAACATACTNNNNNNNNNNNNNNNNNNNNNNNNN
NNNNNNNNNNNNNNNNNNNNNNNNNNNNNNNNNNNNNNNNNNNNNNNNNNNNNNNNNNNNNNNNNNNNNNNNNNNNNNNN
NNNNNNNNNNNNNNNNNNNNNNNNNNNNNNNNNNNNNNNNNNNNNNNNNNNNNNNNNNNCTCCACCTCTTCCGTAATCTG
AATAATCATTTTCCATACATGTGACGCTCCACTCTCTTTGGCCATGACTGGATGATCTTTTTTGCAATACTTGTTCCACA
TATAATTTCCCCACAATGAGTTGGTAGCCACTCTAAAATTCCACCACAACTTAGCAAACAAAGCCTTAGCAACATCATGA
AGAGATCTAAATCCTACTCCACCTTGCTTATGGGGGTAACACATGTCGTCCCAAGCCACCCAATGTTTACCCTTCAATCC
TCCTGTTTTTCCCCAAAAAACTTAGCAAAGATTTGGTGAATCTTATTTATGATACCCTTGGGAGGGTTCATTGCTGATAA
CAAGTATATAGGCATAGATTGTAGTACATGAGCAATAAGTATTTGTCTCCCCCCATAAGATAAGAATTTGTTCTGCCAGC
ACATCACTCTTTTATTGATTTTAATTAGGATGTATTCAAAATGTGATATCTTATTTCTCCCATAGAACACTGGACATCCT
AGGTATGTGAATGAAAAATTACCCTGTTGTATCCCCGTCCATCTTCCTAATCTCTGTCCTGACACAATATGAGCCTTCTC
ATGAAGGTAGAAAAAACACTTGTTCTTGTTAATCATCTGGCCTAACACTTGTTTATAATCTGCTAGGACCTTCATCATCT
TTTTCTCTGACTTCTTATCTCCCGAGCAAAACAAAATGGTATCATCCGCATATGTCAAGTGATTAATGTTTGGAGACCAT
TTAGGCATGCCATAACCCCTATACTCTCCATCTTCATGTAATTTATTTAGTCCACGGGCCAATACCTCTGCATCTATCAT
AAAAAAAGTTGGTGATAGGGGATTCCCTTGCTTTAAACCCCTAGATGACTGAAAGAACCCATAAGACTGCCAATTTACCA
ATACTGAGTACCAATTATTTGATATCAATCTCAAAATCATGTCAATCATTCTCTCCGAAAAATCAAACTTCCTTAGGACC
TTCGTAAGGATTATCCAAGAGACCCTATCATATGTTTTAGCCATATCTATTTTCACCACTACATTCTGCCACTTGTTTCT
CATATTGATATCTCTTATTATTTCTTGTGCAAGGAGCACATTTTCTGTAATGCTTCTTCCTCGAATGAAACCAGATTGGT
TTGGGGAAATGATTGTGGGAAGGATATTAGCAATTCTTTCATGTATCAACCTTGAGATAATTTTATTGATAAAAGTACTC
AAACTTATTGGTCTTAAATCAGTAAAATTTTGGACATTTTCTTTTTTTGGAATCTGGATAAGATTTGTATAAGTAATGAA
CCTGGCAGCATCTGTCCACAAAAAAAAGCCCTGACCATTTTAGTAATGTCCTCATTAATAATTCCCCAGCACGCTTGGAA
AAAAGCTCCTGAAAATCCATCTGGCCCACTGGTGCTGTCACTGTTCAGCTCAAAAACCACCGTTTTAATCTCCTCCAAGC
TTGGTAGTTTTTCCATCTCCTCATTTTGCTCTGCCGATATCACATATGGTATAATATCAAGCATCTCCAAATTATTCATC
GCGTCTGCTTCTCGGAATTGTTCCCCAAAGAAATCATGTTGTCTATTTTATTTGATCATTAGTGTTGAAGGTGTCACCAT
GGTTGGATTGTATCTCTCTGATATGCAGCTTTTACCTTCATCCTTTGACATAAGCATGAAAGAATTTTGTATTCCTATCC
CCATCCTTAAACCATCTCATCCCCGCCTTTTGCTTCCAAAATTCTTCTTCAATATTGAGATATTTTTTTAGCTTCGCTTC
AGCTTTACTAAGATTACTCTTATTAGCCTGTGATGGGCTTATTTCGAGCTGAATTTCCTTAACCCTCATCATATCTTCAA
GGGTCGCCATTTTCTCAAAAATGTTCCCATACACTTGTCTGTTCCACTCCCCTAAAGCTCTCCTTACTTTTTTCATTTTA
GCATTAAACTCTAAGAAGGGATCCCCAACAAAATCAACGCACCAGGTTTTCCTCACTATCTCCAAAAATTGTAGTTGTTT
AGTCCAAAAATTTAGAAATTTAAAAGGTTTGACCACATTTACTTCTTCAGAACTACATACCACTAGTAAGGGGGCATGAT
CTGACCCCTGTCTAATTAGGTGATGAACGCAACTACTCGGTAGTATCTCCAGGAACTCATGGTTGACCAGAACCCTATCT
AACCTTTTGAAGATTCAACCCTCTTCTATCCTCCCATTCCACCACGTAAATTTGCTTCCCGTTGTTGGTAATTCCACAAG
CGCACTATTGTTAACACAATGAGCAAAATCACTTACCTCTGAGTGAGTAAAAGGGAGACCTCCTAGCTTCTCCTCTGCAT
TTAGAATAACATTAAAATAGCCCCCCACTATCCAGGGTTCACTACTTCCACCTGAGAGCTCCTCAATTTCATCCCACAAT
TCCATTATATCTGTATCAGTACACCTTGCATACACCGAGGTAATGTAGAATGATTTATTGTGAAAAAGAAATTTCAAAGT
AATTTGTTGATGACTATCCCTTGTCACATGACTTGTCCACTGCTCCTTCTAAAAAATCCAGATCTTAGATGAAGAATTTG
CCACTGCATTATCAAAGCCCAATCTCCTCTTATAAACCTATATCTCTTCTGGATCTTGAAAAGGTTCCAGGAGAGCAATG
AATGAAAAATGATGTCTTCTATTCATCTCTATTAATCTCTCAAATGATTTTTGAGAATTAACAGATCTAATGTTCCAAAA
ATAATATTTGTCCTATAATTGAGTAATGGTATTGCCCTTCTCCTTACTCCTTCTTGTTTTTACTTGAAGAGGTATTATAG
TATGCATAATCCTATTCTTTTTATAACCACTTTTTAGCTCCTCCATATGTCGAGGTGATAGGTCACCTGCCTTGCTGGCA
CTCTGTATATTCATCTCCATATCTTCATCTTCCCTCTCCTCCTGATAGCTTTTCTTCTGAGTTGGCGTCAGCTCATGAAT
ATCTAGAATACTTTTATCGCCTGACTTCTGCTCAACTATGCATAAAGGGTCTGGAGTGGTGATTGATTCTTTATTCCTCT
CCTTCTCCGGGTCCCATATCGTAAATTTTTGTGCCTTCATTTTTTATTAAACCCACTGTATCCTCTCTTTGTTTATGTTG
TGTTTCATCTTCTATCCTTCGTTCATCACGCACCCTTTCGTGATCAGTTGAATTGTTCCCCAAAGCTTCATGACTTGTGA
AATTATCCTCTACCCACTTCCTTGTTGACACCTCCACTTTTGTGTTGGATGTCTCCTCAATGATCTCCTCAACCTGATCG
GGATCCTTTAGTGCCTCAAATTGATTGTTCAACGTCCACCTTTCTTTTTCCTTCTCCATTAGTTTTGGCTTAGGATTCCA
TACTTGTGTACTGGTTTTCTGCTTATTGTAAGTCAAATTTGATTGGGTCCTTCTATTTCTTTGTTCCTGAAATTGTTCAT
TTGCATGTTCCTTTTCCCCTTTGTCTCCTGCCTTAATTTTACCCCCCTATGTTGTTGTCTGTCCAATCTCCGTGTGACCT
TTCTTTTCTTGCTTCTCCAACTCTTTCTCCATGAAAACCTCAGTGTTCTTTGGATATAATTTCTGGTGTAGCGCATAACA
CTCTTGTTCGTTGTGACCTTGTAGCCTGCAAGTCACGCAGTACTTAGGAACATAATCGTATTTTATTCTGATCCATTTTT
CTACCACCTCACCAGATTGTTTCCTAACCCCAATGTTGATTAGTTTTGGGAATTCCTCCAATAGGTCCACCTCCACTTTG
ACCCTAGCACAGCTGGGTCATGTCTGGTTTTTGGTCGCCATGTCCACCTGCAATGGCTTACCAACTGCTGCAGCAAAAGA
GAAAATTGCTTCCTTCACAAAAAAAATCGGTGGAAGTCTCGGAAAGGATATCCATGATATGGTTGTCGTCGTTTCCGCCT
CCGGATCGAACATAGGATCCCATTTGAGTGTTCTCATGGGATACGATCATTGTCGTTGCGTCAAATAAAAAGCTGGCTTT
GAAAGCAATTTGACGTAATCCTCCATAATCTCTGCTCTGATAAAGACATGTCGGTTACCCAATAATCCAATATTGCATTC
TCCTTTTAGCTCACATCGTTTTTGGATTATCTTCCGTAGCTCCTTAATTTCTGGCATTCCATAAGAGAATTTCCCAATCA
CAGCATATTGTAAGTTTTCCTTGTAAATCATCTGTGTGACTTCCTCCTCATCCCATACAATTCTTGGTTCCCTGTGAAGA
TATGAAATTTGTCTCATTGTTATTGGTTTAGTGTTCACTAGGCTTGGTCGTAAAATTATTGCATAGTTTCTTGTTAATGC
TGGATCTGCTTGGGTTTGACCAGCCTCCGAAGGAGACTGGCCGAAGGTGGTGGCTATGGCCACCGGTGAATCAAGGTAAA
AATGTAATTAGGGTTTGCGGCGGCTCCGAGATCAATAATCTAAAAAGGTCTCGCATGCATTAGTTTATTTAGACAAGGGA
GCCAACTTTGTTTTAAGCTTAAAACATTTCAAAGTGTGCTACCACAAGTACATTATTTTTAAAAGAAAGAAATTATTTTT
AAACTTTTAGCGATAAGTTTTCAGATTAAGTAAAGTTGTTTTAAGTAAATGACCTTTTTATTTACTTTGAATTGAATGAG
TTTACAAATGATAAAATATTTTTCAACTTACAACTTTTCAAATTCTTTTACCACTCATATTTAGCTTTAAAATTAATTAA
CCTAAGTTTGGTCGGTTAACTGTTTTTAACAGATTTTAAAGGGTGCTTTACCCCTTCCCTTTAAGATAATTAGAACCCTT
ACCTAGAATTGCATAAGGTTAAGTAGACTTTGATATAGAGTTTATTTAGCATAACTTAAGCAAAATAGGTGTCCTAATTC
ACCTTTAACGTAATTAGGTGGCGACTCTTTAAAATAGCATTAAGATTCATCAATATGTTGTACACCGTTTGAACCTCGAG
TTAAAAAAGGGTATAACATATGTTTCTTTGAGTTGAGTGAGTTGAGAAGAGGTAAATATTTTTCTTTTCCATCAGTTCGA
GCTTATGTTTATGCTTTAGAATTCCCCTTACATGCTCGTACATTCCATGTACTGACGTCATCTGTCCTGCATCTTTTATG
ATGCAGATACAGGTATTCAGGGTCATCAACATAAACTTTGTTGAGACCACTTGCAGTTCGAGTTAGCTATGGTAAGTATC
ATTGCTTTCGGAGGATTTCATTTACTTTCAGTTTTGTCAGGATATCGTGGGTCTTGTCCCGACTCTCATCTTTGTCATTT
AGAGGCTTCATAGATAGACAATATAGTTTGAGAAGTCTGTTTCATTTATCTTGTTAAATGTTTTAAAGACTTGAGTTGCC
TATTTCTGGCTAGTTGTATGTTCTAGTATATCAGAGTTAATCATTTAAGGTACAACTTTTGTATTTGAGTTTGATGAATT
TTATTCAGTTTTAAGCTTTGTATGTATGAGTTAGTCTTCCGCTTGTAGTCAGCCAGGATGAGGGTTCGCTTGGGGACCAT
CAATGGTTCTCGATTGTCGGCCACGTCTAGGGTGTAGGCTCGGATCATGACAATTTACTTTTTGAAAATCACTTTTGAAA
TGTTCTATGTATAAAACAATTAAGAAATATATACTTAGAAAGAATCATCACTTAATATTTTTAAGAGTTAAGAAATAAAA
AGACTCTAACAAATAAAATTAAAAAATTCAGAGAAAAGGATAAGAGGTTCTCATTTCCACTTCAAGAAAGTGTTAGAACT
TTAATTGTTCGTTAATATGCAGGTATCCGACGATTTAACTAAAAATTGTTTGACTAACTTCGAGAAATAAAATAACTAAA
GTAAGGAAAGCTTTCTTAAGCTTATTTTTGAAAGTGAGATTCATTTGAACACTTTAAAATTGAATAAACATGAGTAAAAC
TGTGGCTTATTCAACTAAAAATGCACAAAGAATTTGATAAACAAAGTAAAACCAATCACAAAAGAAATTAGTTCATCTTT
TAGCGAATTCGACTGGTTAAATAAAGTTAGGGAGATCATGATAATACTACAATCAAATAATCAAAGTAATGAAAGAAGTA
TCGATGTTTGGGTCTTCTTGGCCGCCTGAGACTTTGGACTTGAGGCCCAATTCCAGTATGTATATCAACTGTATACATTC
ACTGTATATCAGTATATATCAACCTTTTTATACCTGCATTTTGTACGTATACAACTCATTTTTGTCTTCTGAAGCCTATA
TATTAGCTCCGTTCCCTGTGTATTTGCTTTCATTGACAAGGCTGATTCGAGAAGAAAAGATTTGGGCCTCCATGGCCCAT
TTGAAATGCAAACGGAGAAACATTTGAGTCCAAATTGGACTCCAACAGTGTGTCAGAAGAAGGAAAAGAGGAATAGATCA
GTGAATGAACAATTTCTTTAGTAAAATACATTCATTTAAAGGAAGCGGAAACGATGCAGAAATAAAAGAACTATCATAAC
ATTGAATAAAAGTTCAAACAGTGTGTTTGTGATAATTATTTTTTAAAATTACGACACAATATCACTAAATTTATGTCCAC
CCCCGCCTACTAAGTTGTTAGACACACATACTACCACAAAGGAATATGTGGTATTATTATCGTAATGAATGCCGTATTTA
TTGTTTCACACTTTCTAGAATTAGAGTTGAAATAAATACAAAATTTAAATATGGGGCAAAAAGAAGTTGAGCTTGCGTTT
AATTTAATAATATAATTCAAGAACCAACCACATATGCGAGGTAGTGCAAGGGGTCCGTTAAGCAGAGATCTCGAATTTGA
GCATATAGGAAGCACTTTCCTTTCAATGAGACTTTATGTGGAGCAAGTCTGAAATAGTCGAACTCCAATATAGATACTCC
ACACCGAATAAAAAATATAAAAAATAAGAAAAGAAAGAGAGTATAATCCAAAGAAACCCTCCTAATTAAGAAGCAAATTA
AAAAGAGATAATCATAATTCAAACATATATGATGCAGATTGAGAGAATTGTCACATCTGGTTAAGAAACAGTTGGTATAA
TTTTTGTTGTATTAACTACTCACCGAAAGTATATGATATTGATGTAATTAATAATTTATTAACTACTTATATTAATATTC
TATGTTGAACAAGAATGAAGGCGGTGGTTGAACAATTTATATTTTCAGATATTTGCTGACAAATTTGACATCAGAATTTA
TTTCATTATGTGTCAATATCATATAAGAAAATGAGACTACATTACGCCAATCATTAGTGTAAAAACAATTTATGTTATGG
AGTAATATTAGGTGGCTTATAATAAGGCAAATATATATACTCTTTTTTAGCTTTAATTTATCATGTTGTGTCTATTTTAT
TCTTGCTTTTAAATACAATTCATTTTTTTAATGTTTAGATGCTTATATTTAAGGCATAATACATAAATATGTCCTTTAAT
TTGACCTCATTTTACATTTATACCCTCCAACTTTCGGTGTGCATAAGTAGGCACTTTAACTTGTATAAAATTGAACAAGT
AGACACATGAGTCCTACGTGACATAATACACATAGGACACCATATAGGATGAAAATTACCATGTAGGATGTCACGTAGGG
TGTGTGTCTATTTGTTCAACTTTATACAAGTTTAAGTGTCTACTTGTGCACACTCAAAGTTGGAGGACATAAATGTGAGC
TGCAGTCCAAGTTAAAAGACATATTTATGTATTATGCCTTTATTTATAATATTTTATCAAACCTGCAGTCCATGGTGTTC
TTGCAAAATGTATACTTTTAACTTTTATAATTAAATTAAATATTATTAATTATTTATATAATATTGATTTAGCATAATTC
AATAAAAAAATTAAAATTACAATTTGTATTTATAAAATTACTTAATACGCATGAAAATTATAATTACAATCTAATTATAA
ATGCATCTGAAACAATGTTTTAGGAATCTAATTAAAATTCAAATTTTGGCGGTCTTTACTTGTGGACGTTTGTGGGTGTG
TTTTTATGAACTATTTTACTTTTTCTGCATATTGAAAAAAGAAACAACCAAATCTCCCTTCGATATTAAATTAGAATAGA
ATTCAATTAAACTTTTGAATATTACTAAATTATCACATGCTGCATGAATTTGGCCCTACAATTCTAAAATTAAAAGGAAA
ATCATGACTACACACTTGCACAACTAATAATTAGCCCAAAAGATTAGGTATATGATATATCCCTTAAGTACACAATAACA
TGTGGGCATTAATCTTTTGTTATATTTGAGAATGTGACATGTGACCATGAAAGGGTAGACTTTGAAGTTTCAATAATTAT
AATCATCCACCCTGTTTTGAACTTCTTATGAACTTGCAATATATATAAAGAATAATTATATGTTGTTGCTATCATTAAAA
GACCGATCCAAATTACTAGTGATTTTTCAAGGTTTAAAGTTAATGGATCTAAAAGATATCTCATAACGTATGAATTTTTA
TATATAGTTATCTGATTGCAATTTTTAGTTTAATGATTGGTTAAGTAGGAAGACAAAACTTGTGCTATTATAAATATAGG
TTTATAGTCCCCAAATTAGACGTAAAATTTTCGTTCTAGCATCCCATCAATGAAAAGGACAGGACAACTTATGTTTTTAG
TTCGGGAGACTAATAACCACAACATGGAGAATTACTATAATTACGCTCATGTATTAAAGTTTTAATTCCAATAAATTGAT
ATACAAAATCCGAATGCGGAGACTTGGACAATTAAATTGTGGTCGTCTTTATCAGAGGAAGAAAAATGTGTTCCACTCTT
TTTTCTTAACTAAGATTTTGTCCTATTGAAAATTTCGGATAATATTTCTAATGAGACAACATGTTGTGTATTACTAGCTA
GTAAAATATATGTACTCTTTGCTCTTCTAGAATTTTTTTTAATGATTTTTCCATAGAAAGGTTTTAATGAGTCACATTAT
GTATTAATGAATACTCAAGAGAAAGTGTTATAAATAATCATGTTGTAAATACCTAAATAAGCTTGCAATCAAGCCGACAT
CACAAATAGTTCAAGCAGACAACTTGCAAGTAGTTCAAGTAGACAACTTACAAGCAGAAAGAGGTGCCATAATGTGTCGT
GAATGACATATCATGGACTACTCCTTTTAGCCGGCAACTTCTTTTCTATAAATATGAAGTTAATCCAGCTCATTTATATA
TCAATTCAAAATTGAATAATATATCAACTATGTTTCTATACACCTCTCTAGCATATGTACTTAATTATTTTTTATCTTTA
TTTTATAAATAACAATCTTGGCATTATTGATCCATATTTTCTTGTGGTGCCTCTTGAAAAACAAATTGAAGTTTCCATCC
CCAAAATATGTCTTATTGGATTAAGAAATAAGTAACAACTAATTATAATATTATATCTACCGGCTGGAGAAATGATCCAT
TTGAGAGCCTAAATGGTAATTAAATCGTCAATGTACTCCAAGAGAAGAAAAAAAATGGCTCAACAAATAAGAATAATTAT
AGTAATATCCTTAAACGAATAAACACAAGCTTCAAAATACAAGTTTATTAGACAAACAAGAATCACAAATTACATGAAGA
TTACAAATATGACCAATACATACAATAAAATATATATATGGCTTTTTCACACTCTGGATAGTAGTACATTATATTGTAGC
AAATTAAATTAAAAAACAAGACAATAAATGGTTGTACAGAGTTACATGATATTATAAAAATTGATTGAGGACATTTTTCA
TCAAGAAATTGGCGATGATGAGATTAGTTTTTTGGGAGAGATGGAAAGAATCCCAAAATACATATTTATTTGCATCAGTG
CATGTGAGTGGGTTTAATTTGTCACATAAGTAACTCATTTCAAATAAACCCGTGCCACAACATGCTACACCAGCCACCTC
AAATCCTGTTTTCAAAGCAAAAGAAATTAACCAATTCATTAGAAGATAATCAATTGTAAATCATTCAAAGAGATGTAAGA
AATGGTGAATTTCATTTTAGAAATCACAAAATAAATATAGGTAATAACATTTAATTACTTCTTCTCCTATATAAGAATTA
AGAAGTCAGTGAGAGCAGCTCAATCAGGCATCTCTTCGTTGCATGTAAACTTAAAAATGCAGGGCCTTTTTGAGAATATG
TGCTTGAAGATAGTTGTACTTGATGATGTAGTATTTGTACCATCTCCCTTGGGCACAACAATGCACATGTATAGTGTTGC
TACAACTTCCTTTTTTACTTTGTAATGTTATTGTATTAATACTACAAAGAACCATGACTGATTTACAATCGGCACAATAC
ATAAATATACCCTTTAACTTGATCTTAACTGTCATTTGTGTCTTCTAATTTTGGGTTTGCACAAGTAGAGATTTAAACAT
GTATAAAATTGAATAAGTATACATGTACACACGTCTTACGTGACATAATACATGCAGGGTAAGACACCNNNNNNNNNNNN
NNNNNNNNNNNNNNNNNNNNNNNNNNNNNNNNNNNNNNNNNNNNNNNNNNNNNNNNNNNNNNNNNNNNNNNNNNNNNNNN
NNNNNNNNNNNNNNNNNNNNNNNNNNNNNNNNNNNNNNNNNNNNNNNNNNNNNNNNNNNNNNNNNNNNNNNNNNNNNNNN
NNNNNNNNNNNNNNNNNNNNNNNNNNNNNNNNNNNNNNNNNNNNNNNNNNNNNNNNNNNNNNNNNNNNNNNNNNNNNNNN
NNNNNNNNNNNNNNNNNNNNNNNNNNNNNNNNNNNNNNNNNNNNNNNNNNNNNNNNNNNNNNNNNNNNNNNNNNNNNNNN
NNNNNNNNNNNNNNNNNNNNNNNNNNNNNNNNNNNNNNNNNNNNNNNNNNNNNNNNNNNNNNNNNNNNNNNNNNNNNNNN
NNNNNNNNNNNNNNNNNNNNNNNNNNNNNNNNNNNNNNNNNNNNNNNNNNNNNNNNNNNNNNNNNNNNNNNNNNNNNNNN
NNNNNNNNNNNNNNNNNNNNNNNNNNNNNNNNNNNNNNNNNNNNNNNNNNNNNNNNNNNNNNNNNNNNNNNNNNNNNNNN
NNNNNNNNNNNNNNNNNNNNNNNNNNNNNNNNNNNNNNNNNNNNNNNNNNNNNNNNNNNNNNNNNNNNNNNNNNNNNNNN
NNNNNNNNNNNNNNNNNNNNNNNNNNNNNNNNNNNNNNNNNNNNNNNNNNNNNNNNNNNNNNNNNNNNNNNNNNNNNNNN
NNNNNNNNNNNNNNNNNNNNNNNNNNNNNNNNNNNNNNNNNNNNNNNNNNNNNNNNNNNNNNNNNNNNNNNNNNNNNNNN
NNNNNNNNNNNNNNNNNNNNNNNNNNNNNNNNNNNNNNNNNNNNNNNNNNNNNNNNNNNNNNNNNNNNNNNNNNNNNNNN
NNNNNNNNNNNNNNNNNNNNNNNNNNNNNNNGACACACTTTCTTTTAGTCTATTTCTAAAAAATGACATACTTACTAATT
TGACAAATAGTTACTTCCTCTGTCTAACAATAATTATTGTCCACTATTGATTTGACACATATTAAGAAGCAGTAATTGAT
AGGGGTAATTTATCAAATCACCCTATTAATATAAGTCATCTAAACATTGAAAAATGAATATTAGTATTTAATAGCAAAGG
TAAAATGACACAACATAATAAATTTTTCACTGATTTTATAAACTAGACAAATATTATTAAACATCTCAAAATAATATAAT
GAACGAGTAAAAGTAAATGAATAAAGTGATATTTTATCCATCTTAAGTCCCACTTACCGACAAAAAGTTCATAAAGTAGT
TATACTTCTTTTAAGGAAAATTTTGAAAATTTCCAAAGTCTTTCTATATTTTTAAATTATATGCCCAATAAAACTAGATT
ACATAAATTAAGACGAAAGAGTATAAATGCTCCAAAAAGAACCCAGTGTGCACGGAGAGTGGTTAATAAATGTCCTATTC
ACAATTCACCCAGCAAACACAATTATATTCCGGGCCACAAAAAATAAACAGAATTATATTATTTCAAAGTCAATTTAAGT
TATGGCCATGGATGATAGTATTAGGATAAAAATAATTGTAATTTATAGCGGTGATAAATTAAACGGTAAATAGACTATAT
AATATAATATTTTGATCAAGTGACTTACAAATTCAAAACAAAATTAATATTTCAATATACATAAAATTTATTGAGATTAT
AATCTCTGGCTAAATGAAACTCTCAAAAGATTATATTGTGGATACCTCGATGATCTTTTATTATGATATAAGAACGGCGT
TTAATTAATTTATAATGTCCAAACTTTTTCTTCGAGAAAGAAATAACCTAATATAAAAGAGTTTTAAATTTTTTTCTTTT
AGAAAAATAAAAACAACTATTCTACTAATACTTTAATTTCCCATCCAAAGAAAAATAAAATTCAAATACGATATGAAAAT
CATGACGAGACAAATATTCTATCCATGAAATGATTTGTCTCACTTTCTTTTTTGGTCACTTAAAATAAAAATGTTATATC
CATCTCTTTCTTTCAATTTATGTGACAGTTTTAGTTTTATCAAAAATTTGCGCATAAAATCTTCAATTTTTAAAAAATAA
AATTTATATATTTATAAACTACATAAAACTATTTAAAAGATACATGAAATTTGTGGTAAAAAATAAAATTATTTGAATCT
CAAAAAATGTGTTACATAAATTGAGACAGATCGAGTAGTAAGTAGAGAGATGGAATGGATTGCTTACTAGAACTTGAGAA
GTGGCATTATCATAACCAGTACCAGCAGAAGCAAAACAAACTCCACCAGCAAAATCAGTTATACTAAACATTGGATCCAA
ATAAGCAGGCACAAATGGTCTCAAACCAAAAGCCTCAGATATAAAATCTGGCGGGATACGTCCATTACAAAACCTTCCTG
TTGGCATTTTACCATAAAAATCACGTCCATAAGGCTCAAAATTACTCTTAAGAACAGTAGAAATCTGGTTATTATTCCCA
GCATCTACCGACGAATCGCCGAATACTATAATTGCTGGAACTTTTCCTCCTACAACACAAGGGATGATAATTAGTTGGAC
AAAAATTATAATAAGACATGGAATGAACTTGTAATTAGCTTCCATTTTTTTTAAATTTTGGGTGGTTGAGTTTATTGTTT
AAGGTTATGGGGATTTGAGTTAAGTATATTCACTTCTTATACAGGTGAATAGGTGGGAAAGAGGGTCCTTTGGCAGGAGT
TTGTTGGTGTATCATTAATGATGAGTAATGAAAAAATTATCTACGTGTTACTCATCCCGTTTTATATTAGTTGTCTAAAA
TATTTTGTACAAGTGCTTTAAAAGGCGAACGCAATTTCGAGATACGACGCGTAAGTCCAATGGATCTATGAGATATATAT
ATATATATATATATAATGCATCTTCAATTTAGTAATTTTATTACTAAAAATTAATAGATAAAAATAAAACTTTTAATGAT
AAATCTAAATAAATCACTAATGATATAGAAAAAAGATATTATAATTTTTATTTGAGAAAGGTAATAACACAAAAAATAAT
CACAATAGAGATAATCTTTAAAATAAAATCATTATCCATCCCCACATGTATTACTTTTCCATCCTCAACTAATATTAGCA
GCAATTATTGTTCATATCTTGCCAAGAAGGAAATGATAAAAAGGGTAAGAGTAATAACAAAAAATGAATAAATATAATGA
TATGAAATCTCTATTCTATCAATTTCAAGAACAATTATCTAAAAATTATTTATAACATTGTTATTTTAGTTGATTTATTT
ATTTATATATTTTAGAAAAAAACATTATTATAACATGAAAAATAAGATAGCATAAAGTATCATATATTACACCACTAATA
AAAAAATAATTTATAGCAAAAATATTTTTAAAACAATCAAAATCAAAGTCAATGCATAAAAGTACACTTTTTAGCCTGGG
ACTTTACGCTCGGTATATTTCCTCCTTCAATTTGTGTAGCAGAGCGTTTTTGAAATACCCCACGCTGAAACTCGTCATAG
GACTCACCCTGAAAACGCCTTTGAAAACTATGCTTCCACACACACCTCAAGAAAGCTTTAAGTAGAGTTGTATTTTTCAA
AATTAACCTTAGTAATAATGATTTCGAGCTTTAAATTTGACTATTATTACTTTATATAATTATTTAATACTAAGAAGTAA
GAATAATGTTAAAAAAAATTAAAACTCTCTTAAATTACTAATGAACAATTAAAATAATATCCATTTTTGATAGAAGGAAC
ATGAAAAATTAAATGGAGGGAGTAGAACTTTAGTACTCTATTATGTATATATATAATTTCCGTATCTTCATGGAATTCTT
CAATCCTTTCTGATGAATTTAGTTATGAGTAGAGAATCAGTCTCCCTCATAGCCAATTTATTTTAATTTGTGTGTTAAGT
GTTTGATTTGTGAGGCCTTTCACAAGAATTAGCTAAGGACTTTCACGCATTATAAGCTTTATGGATGAATTGATGGAATA
TTTGGAATACTCCAACATGAAAGGTCTAAAGATATATTCAATATATTATATTAAGTATTCAACCATTTTAATTACATTAT
AATTTTAATGAGGGATAACTTGATTTTTTTTAACTACTTTCAATCCGTAGTATAAATGGTAGAATATTATGGCCGTCTAT
AATTCATTCTTATAAGGAGATCTGTATGAGGATATTTACATGGACCTTCCTCAAAGATCTCAGAATCAGGGTCAGGGGCT
AAACAAGTATGTAGATTCTCTAAATCCTTGTATATATTAATGTCAACAAACTTAATGTACTCCAAGCTAAGTGAAGAAAA
AAAAATTAACTAAAAAAATAAGAATAATAATAGTAATGTTTTTACACGAAAAATAAATAAATTAAAAGCTTTTAGAATAC
AATCTTTTAAATGACAAATTACATCACTTAGCGAGTTGAAATGAAGAGTACAAATATCATATCGTCTTGATATGACTATT
ATATGCAATCATTTTTTTTTTATCTAACTCTAGATGATATACAATCTAGCAAATCAAACTAAAAAACAACACAAGGTATA
AAATCTATCGATCTAGGTATACAAAATACATGATATTACACAAATTGATGGAGGACATTTTTCATCAAGGAATTGGTGAT
AATTTGGTTAGTTTTTTGGGTGAGATGGAAAGAATCCCAAAAAACATACTTATTTGGGTCAGGGCATGTGAGTGGATTTA
ACTTATTACATAAGTAACTCATTTCGAATAATCCTGTGCCACAACATGCTATACGTGCCACTTCAAATCCTGTTTTAAAC
AAAACAATTCATTAGAACATAATCATGCAATCCATTAAAAAACACTGAAATTAGCTACGAATTTCGTTANNNNNNNNNNN
NNNNNNNNNNNNNNNNNNNNNNNNNNNNNNNNNNNNNNNNNNNNNNNNNNNNNNNNNNNNNNNNNNNNNNNNNNNNNNNN
NNNTATCAAATTTTTATCGTCACTAAATCCAATTTTTTAGTACATATATGTATATATATAGAAATGGATACTTACTTTTT
AGAAATAATTACAAAATAACTATACTTGCTAACTTTTAACTTAATTTTACTATTTTCTTTGTCACATTTATGTGACAGTA
TTCTGATTTCGAAAGTCAAACAAATTATTCATGCCTTTTAAACTTTTTAACTATTGATTACTACTTTAACTTATAGTTTA
AATCTCAAATAGTGAAAAATGTAATATCAATTAAAAAAATGGGCGTTCCCGTGTATATAAGTATTAGGTTCACCAATGCA
CACAATTATATTATTATTATTATACATCTCCAACCTGTTTTAACTATTCCTCGAGATCTTTCTACTTATGACCCTTGAAT
TATAGAAGAAACAATCTCAATTGCCTCTAAAAGCTTATGAAATATGTTCAAGTTGTATGATCTCAGTGATAAGGATATTT
TGTGTGCCACTTGTGATGATGAGGAAATTTAACAAATAAGGTAATTGAAAGAAGAAAACTTACCAAATGAGGCAGGATTT
TGGACCATTTGAAGTATGATACCATAAGGATTAGCAAAAGCTATTCTAATCCCAGGAAGCTCCTTATTTAACTTTTGAAT
CAAAGCACTCAACATCTCATTAAACTTCAAAGCACAATCATTATAGTTGTTACTGCATGTATCACCTTGTCCTCTTAACA
TATTTGCTGCTCTTTCTAAAGGTAAACAACCCATTGGAGGAAGTCCAGTTAATGATATTTTCCTAGCTCCAAGTTGATAA
ATTTCTTTAATAAAATTCTCAACATGTCCAATAATAAACCCTCTATATTGTTCTGTTGTGTATTGAAATGCACGTACACT
TTGCATTGCAAAGTAATTCTCCAAGAAATCATTTGTTCCCATGCTTACAATATAAAGTGCTTCTTGTATTATATATTTTG
ATTTTTGGATCCCTACATATGCTTCTAGTTTCTTTTGATACTCCTTGTAGTTCTCTATTTCCTTCCATAATGGCATCACA
TTCTGTCAAAGGAGACAATCACAATGGTTAGGTCTCGTGTATAGTCGCTCATCAAAATAATAGCTGCTAATAGTATCCTT
CTGTATATATATACATATGTTATACACGTAGACGACTAGTAGTATATATGGCTAGTGGTTGTAATTTTTTTTTTGGCAAG
TCGCCAAATGTGTAACTCTCCTCGAGAGTTTAATGCATTGGTCAATTGATCAAAAATAACTATAAATGTTACCCAAATAT
ACACTAATTACGTATAATGTGTATATTGTATATACATTTATTAGCTATTTTTTTTATGCATATACCATGTAAAGCTCCCT
AAGAATGGACTTAAGTTATATGCATTGTTTGTTTAATTTAATTACTGATTAATGTTATTTTCTTCGTTTTAATTTATGTA
AATCTATTTGAATGAATAGGGAGTTGAAAAATTCCTCGATCCATATGGTTTCCTCCTTAAAAAAAAAGGGAAAAAAAATG
GAGTTGAATTTTTCTTTTTTAAAACTTTTAAAATTTATATAATTTGTATGACTCTAAATTCTTCTCATTAATTTTGAATT
GAAAAGTTCATATAGTACATTGTTCCTAAATCTGGAAAGGAGTCATTTCTTTCTTTTAATAATAATATAGACAATATAAA
TACCTGGTATGCTTCTTCTTTTTTTCGCAAAACTTTTAGTTGATGGTGAATTTGAAAAATAATAAAAATGAAATAATTAA
GGATCCATAGAGAAATGAATATTACTCCACGATGCTTTAATTATTATACCTAAAATTACTACGTAAATTGATAATAGGCC
CTTCCTCACCTATTTAGGCGGATTATAAGACATTCTATAAATGCTCCATGGACAAAATTAATTAAAACCCAATTGTTTTC
TAGCCCAAAAAGGTTCATTTTTTTGTTTTCTATAATTAAATAAACCTAATTATGTGCACAATAATATAATGGTATTTTCT
CCCAACAAACACAATTATATTCCGGGCCACAAAATAGAAGAAGCACAACAATATAATGTCATTTTCAAGTATATAAATAA
AAATTAAATATGCAAAAAAAATAGTTTAATAATTTTGTGTATAAAGACTCTTTATTAATGTGCATATAATTGTTGTTAGA
AGTTCTTTTTAATTTGTTATAATGCAAGAAGAAGAAATTGAATGCATTTGTTAACCGATTTAAAAATAATAATAGTAAGA
ATGAAAAAAAAAGAAAAAGACAAGTACTAGTAGTTTTTTTTTTTAAATTTATGACCATAATTGATTACCTTAAAATTATC
ATTAAATATAGGAAAAATGCTCAAATATGCNNNNNNNNNNNNNNNNNNNNNNNNNNNNNNNNNNNNNNNNNNNNNNNNNN
NNNNNNNNNNNNNNNNNNNNNNNNNNNNNNNNNNNNNNNNNNNNNNNNNNNNNNNNNNNNNNNNNNNNNNNNNNNNNNNN
NNNNNNNNNNNNNNNNNNNNNNNNNNNNNNNNNNNNNNNNNNNNNNNNNNNNNNNNNNNNNNNNNNNNNNNNNNNNNNNN
NNNNNNNNNNNNNNNNNNNNNNNNNNNNNNNNNNNNNNNNNNNNNNNNNNNNNNNNNNNNNNNNNNNNNNNNNNNNNNNN
NNNNNNNNNNNNNNNNNNNNNNNNNNNNNNNNNNNNNNNNNNNNNNNNNNNNNNNNNNNNNNNNNNNNNNNNNNNNNNNN
NNNNNNNNNNNNNNNNNNNNNNNNNNNNNNNNNNNNNNNNNNNNNNNNNNNNNNNNNNNNNNNNNNNNNNNNNNNNNNNN
NNNNNNNNNNNNNNNNNNNNNNNNNNNNNNNNNNNNNNNNNNNNNNNNNNNNNNNNNNNNNNNNNNNNNNNNNNNNNNNN
NNNNNNNNNNNNNNNNNNNNNNNNNNNNNNNNNNNNNNNNNNNNNNNNNNNNNNNNNNNNNNNNNNNNNNNNNNNNNNNN
NNNNNNNNNNNNNNNNNNNNNNNNNNNNNNNNNNNNNNNNNNNNNNNNNNNNNNNNNNNNNNNNNNNNNNNNNNNNNNNN
NNNNNNNNNNNNNNNNNNNNNNNNNNNNNNNNNNNNNNNNNNNNNNNNNNNNNNNNNNNNNNNNNNNNNNNNNNNNNNNN
NNNNNNNNNNNNNNNNNNNNNNNNNNNNNNNNNNNNNNNNNNNNNNNNNNNNAATGTTTTTATACAGATAAATAGGTGGG
AAAGAGGGTCCTTTGGTAGAAATTTGTTGGTTTATAGACTAGTAACCACTAGTACTCTATTTTATAGGTAGTCCCTTGTT
TTTTTTTTTTTTAAATTTCTAAAGTATAATTCATTAAATCCATCAAATTAGTTTAGTAAAGTAAATTTCTCTCTATATAG
AAGTGGCCAGGGAAGTAGCTGACGGTTGTCCTGCCAGCTTGCTTTCCGGAGGCTATTTTGGTCATTTTAGGTTATTTTTT
ATTTGTTTGTCTTATTTTTTTTTAAATTTATTATATATTAAAAAATTATGTAAAAAATATTAAAATTACAACAATTAGCA
GCTTAAAATATTAGAAGATACAAAAAATTCGGTTGCCTCTCGAAATTATATCAATACTAGATAAATTGGGACAAAGAAAG
TAACACATATTATTTGAAATATAGTAAGAAAGCACTATAAATCACATATTTAAACAAAAAAATAATATATATTGGGTCCA
TGCTAGCACTGGCTCAAAATCTAGTATTTTCTTAGAGGAAATTTCCTTAACTATTGCTTAATTACGCTTCATAGCTATAA
GATAAACAAATTATATGCAAATAGTTAGGGTAAACATATACAAATTATGGATTTATACAATTAGGAATCGAATTATACAA
ATTCTAGACGATCCATGTAAATATGGTTATATGTTAGTGATGAAAAGTAATTTCTTCAATATGAAGAAAAAATACATCAT
AAAATGTTAGTCAAAATTCTTATAGTTTGACTCTAAAAAAGGAAATCATGACAATGAAAAGTGGACGAAGGGTGTATATT
ATAGTCTATTTTAGAAAAATAATTTATAGATTGTAGAGTCTAGAGACCTGTAAGAATATCCTCATAATTAAATACTTTTG
ATAATTTTAAGGAGAAAGATAATTATAAATAAACTTTTTGATAGTTTTAAGGAGAAACACTGAAAGTTTTTTGTTTTTTT
TTAAAATTTTTTTTTTACCCTCCCTAGGAGCTCCCACCCCTTTTTGCTCCCTTGGTGACTTGAACTTGGAACCTTTGGAT
TGGAAGTGAAGGGTGCTTACCATTCGAGCAACTCCCTCTCGTCGAAACTTGAAAGTTAAAAGAGAGATGATACCATATTT
TTTTATTTTAAAAATAATAATTTTAAGAGAGAGATGGGAGTAAATAGAAATTTCCTTCCTTGTTTTTGAGCAAAATACAC
GCATGACTATTATATGCCAATTCTTTTAAGATTTTTATTTGTTAAATATCTATTTAACTAAAACATGTCAATTTAATCTA
AGAATTGTATATATGTGTCAATTCCGCTTATTTAAGAGTGTATATTACAACTTTTAAATGTACTATTTTATAATTACTAC
TAATAAATTTTTAATTACGGTCTTAATAGATTTGTATTAATTTATATTATATTTATTTTATTTTATTAAGTGTTAACATT
AACTAATAAGTAAGAGAAAAATGTGGGGTTGCGTTTTTTGGGACAAATCCATTACTATAAGTTAGACAACTATCTTACTT
CTATATATTAGCCATCTTTATGTGAGTTCTTTTCTATTAAGTAAATCATATTAAATTTTAATGTAGTGTAGATAGTGTAA
GTTCATTAGAAATCAAGATCACTTGTCTTATTGGTCTACATAAGGAGCTAGGGGTAAACATCAAGCAGCCAGTTCAACTC
TATTGTGATAGTAAGGCTGCAATCCAAATTGCATCCAATCCTATTTTTCATGAGAGGACCAAGCATTTTGACATTGATTG
TCACTTTGTCAGAGAAAAACTACAACAAAAAATGATCAAGACTAATCATGTATCAACAAGAGATCAGTTGGCAGATCTAC
TTACTAAAGGCTTGTGGAAAGCAACACATCTACACCTAATGTCCAAGCTGGGGGTAAAAGATTTGTTTCAGCCACCAGCT
TGAGGAGGGGTGTTATGAAGCAAGGAGTTAGTGTAGTATTAGCTATAGAATCTGTTAGCATGTGTCAGTAACAGATTCAG
TTAGTAAAGTAGTTACAACTAACTATAGTTAAGTTAAGTCTACTAGTCTAGTTAAATGCTTAGATGTGATGTATTATAAA
TAGAATAGATACTACCAAAGATGTACGATTGATTTTTCATGTTTTAGTTCTGTAGCTCAATATAGATTTGTTTCTCTCTT
CTTCCTCAATTAGTGAATCCCCATTACTGATTCTAACATGGTATCAAAGCCCGAGGTATCACTCTGAGTATCTCTCTGTT
TTCAGTGCAGCAGTAGGCTCGTGAAGGAGTAGTGTGCATTGTCCCAGAAACAGTGAAGATCAGAGTTCATTTGAGTTTTT
TGCAATGGTGGATGCAGCTGCCATTAATTCAGTTACAGGGCCTCTTCCAGGAACTACGGGAGCTCATACAGGAGTCGATG
CTCATCATCCTCTTCATTTACAGGCATGTGATACTCCAGGTAGTTCCTTGGTCTCAATTCAACTCACTGGATCTGAAAAT
TATTCTCTATGGAGTAGATCTATGAAGATTGGACTACTAGGAAAAGGGAAGTTAGGTTTCATTACCGGTCAGTATTCAAA
GGATAAGTTTGCTGTCTCATTACATGATCTTTGGGAAAAATGTAATACCATAGTCCTGTCATGGATTATGATCTCTGTAA
GCAGGGAATTGTTAAGTGGAATAGTCTATGCTAGTAGTGCTCAGCAAGTATGGACTGACTTGAAAGAGAGATTTGACAAA
GTAGATGGCTCTAGGATCTTCTATTTACACAAGGAGATTGCTACACTTAGTCAAGGAATGCTGTCTGTGTCTAGCTATTT
CTCCAAACTCAAAGAATTGTGGATGGAATTTGACTCTCTTATGCCATGTCCTAGTTGTGCCTGTGAAGTTTCTAAGACTT
ATGCAGCTCATTTTGAGTACCAGATGTTGATGCAGTTTCTCTTAGGGCTAAATGAGTCTTATAATCAGTGTAGAAGTCAG
ATTATGATGCAGGACCCAGCACCTTGTGTGAACAAGGCTTACTCTCTGGTTATGGCTGAGGAAAGCCAGAGGATACTTGG
TAAATCCAATGCTGTAAGTGCTGATAATCATGGTTTGGTAAATGATGCCATGGCATTCTTCAGCAATAATAAGAGTCATG
TACCTAGATCAGGCTCCAGTTCATACTCAGGACCTAATCATCCTTCAGGATCTGGTTCTAGATCTCATCAAAGATCTACC
AGCAATCTCTATTGTGACTACTGCAATTGGAAAGGTCACATCAGAGCTACTTGTTACAAACTTCATGGTTATCCTCCTGA
CTGGAAGGGTAAGAAGAGAACACCACTTGGATCTATTCCTGCAGCTAATCTTGTGGGTGCTAATGCTGGTATTACTCAGC
TGAGGCAGTATTCAACACATACTGGTCAAGGATCAACTCAAAGTGCTCTTGGAATGTCTCACAGTGGTAGTTTCTCTCCT
ACTACCTCTCATGCTCTTATGTCTAACAGGCAGTCTCCACTAGCTCATTTTGACCCACAGGTTCAGCAGCATCCTCACTT
TTCTCCACAGCAGTATCAACAACTTCTACACATGTTGGATCAAGAGAATGAGAAGGCAAAGGCCAATACCAACTGTGACA
ATCTGATGGCATCAGGTATGATGCATTCCGCTAATAATAATAAATGGATTATTGACTCTGGAGCTTCTCAACATATGGTA
CACAATGAGAATTTGATTACACCACAAGTCTCTTTACAGAATAATTCATGTAACAAAGTTCATCTACCCACTGGTGCACT
TGCTCGTGTTACTCACATTGGTTCTTCTCAGGTCCTTGGAGGGACTGAGATTTCCAATGTTTTGCATATTCCTGCCTTCC
ATTACAATTTGCTGTCAGTATCTAAACTAACAAAGGAGCTCAATTGTTGTGTCCTCTTCTATCCTAATTTTTGTGTCTTT
CAGGACCTCTCAAATGGGACTGTGAGGGGGACTGGCAGACTGGAGAATGATTTGTATGTTGTGCATGCTGATAGTCAGCT
GATCTCAGGAGATTCATTGAAGTCTACACAAGATTCAGTTCATGTAGCTAATGCAGTTTCGTCTTCTCAGTCTTGTAGCT
TAGATATGTCTCTTTGGCATTAGAGACTAGGTCATGTGCCTGTTTCTACTATCAGAAAACTTAGTTGTTTCAAACATTTT
CCAGCTAGTTCTTCTACCATTTGTACTGTATGCCCATTGGCTAAGCAAGCCAGACTATCATTTCCTTTGAGCAATACTAC
TACTACTGCATGTTTTCAACTATTGCATGCTGATGTTTGGGGTCCCTATAGAGTTCCTACTCATGATAATAAGAGATATT
TTCTTATTTTGGTTGATGATTTCTCAAGATATACATGGCTATTCCTGCTAAATTCTAAGGCTGAAGTCATTGTTGCTTTA
ACTCAGTTCTTTGCGATGGTGAAAAATGTATTTTCAACTCAGATCAAAGTGCTTAGATCTGACAATGGGTGTGAGTTCTT
CAACTCACAGGTCACTACTTTACTACATACTCTAGGTATTATCCATCAGAGTTCATGTACCTATACTCCTCAGCAGAATG
GAGTTGTGGAAAGGAAGCACAGACACATCTTAGATGTGGCTAGGTCACTGAGATTTCAGGCTGGTTTTCCCCTTCATTTT
TGGGGTGAATGTGTTAACACTAGTGTTTACCTAATAAACCGACTCCCATCTACTGTGCTGCAAGGACAGACTCCTCATGA
TTTGTTGTATAAAGGTCCCCCTGTACTTGATCATTTAAGGGTGTTTGGATGTCTTGTTTTTGCCACTGAGGTGAGGAAAG
TTGACAAGTTTTCTCCTAGGTCTGTTCCTGCTGTGTTTGTCGGTTATTCTACTCTCCAAAAAGGGTACAAGCTTTATGCC
TTAGCTACCAAAGAGTTCTTTATCAGCAGAGATGTGGTGTTTAAAGAGGCAGTATTTCCCTTCAAGCATATGAGCTCTGC
TTGTCCCCCTTTATTTCCTGTCCTGCAGTTCCTTGAAGAGACTCCACTATTGGTTTCTGATCCCAGTCCTGCTGAGAACA
ATGCTGCTTCTCGTTCATCTGTCAGTGGATTTGATCTTCCTGCTGACTGTTTTCCTGATGATGGGAATGTATTAGGTGAT
CCTTGTGCTACTTCATTGACACCCTGTGAGACTGTTCCATTAAGAAGGTCTACTAGATCCACTAAGCCTCCTATATGGAT
GCAAGATTTCTTGACAGCTCAGCCTACAGCCTCCTGCAAGTATCCTGTCTCCAATCATGTATCTTATGCTCATCTCACTG
CTTCCTATGGTGCAGCATTAGCTGCTTACTCCAGTATTTCTGAGCCTACTTCTTTTGAAGAAGATGTAGTCCAACCTAAG
TGGGTAGAGGCCATGCAAGCTGAAATTTCTGCTTTGGAGGATAATAATACTTGGAGCATCACTGAGCTACCTCCTGGCAA
GCACCCTATTGGTTGTAAGTGGGTGTTCAAGGTGAAGTATTTAGCCTCAGGTGCTGTTGAGAGATACAAAGCCAGACTAG
TTGCTAAGGGGTTTCATCAGAAGGAGGGTCTGGATTACACTGAGACTTTTTCCCCTGTGGCCAAGATGGTTACTGTCAGA
TCTGTCCTAGCTGTGGCTGCTGCTAAACACTGGTTGGTTTTTCAAATGGATGTGCACAATGCTTTCTTGCAAGGCGATCT
CCCTGAGGATGTTTATATGGTTGTGCCTCCTGGTTTTTGTAGACAGGAGGGGTCTAACAAAGTCTGCAAACTGCACAAAT
CTCTCTATGGGCTCAAACAAGCACCTAGGCAATGGAATCTGAAGTTAACTGAAGCATTAGTTTAGTTGGGGTTTGTCCAA
AGCCATTATGATTACTCATTGTTTACTGGAACAATGGGAAAAGAATTGGTGGTGGTTCTTGTATATGTAGATGATCTTCT
AGTAACGGGTAGTTGTAGCAGCTTGATTGAACTGACTAGAAATGATCTGAAACTTAAGTTTAAGATGAAAGACTTAGGAG
AACTGAAGTTTTTTCTTGGCATCGAGTTTGCTAGAACTAAGGAGGGGTATGTGATGAATCAACTCAAGTATGCTTTGGAA
CTAATCTCTGAAATGGGATTGAGTGGTGCAAAACCAGTTCATACACCAATGGATCCTAATGTAAGGCTGACATCTATTGA
GTATGATAAACATGTACATGGATCAGAAGTTACTTCAACAGATAAACCTTTGAAGGATATTGGAAGATATCAAAGGTTGG
TAGGAAGGCTGTTATATCTAACAATGACCAGAGTAGACGTATCCTTTGCAGTACAAGTCTTGAGCCAGTATATGCATGCT
CCAAAAGAGTCTCACATGGAAGCAGCTCTGATACCATGTTAGAATCTGTAATGGGGATTCACTAATTGAGGAAGAAGAGA
GAAACAAATCTATAGTAATACAACCTATTACTTACTGATCCTAAGTAATGCATCCATTGCCCACTATACTAACCCTCACT
GATTAATATAGACTTTTGACCGTAAGACACAAAGTTAACCTTAACGATGTTCTTAAAATGATTCACACAAAGTTTTGAAA
GTGAAACGAATCCTACAAGATAAGCACAAATACAAGCAATCAAAATAACAACAGGTTCAGGAAGCAATTCTTCAGTCGAT
TAGGTCCCTTGTTGTTTTGTTTGAAGCTTGATTTTTCTCTCTTTGAATGAATGATTTGTTAGTTGTTTGTCATGTCGAAT
ATATCAATCCAAGAAGAATTATTGACCATTGGACAAACAACCTCGTCCATTCCTATTGGTTAAGTACGCTGATGACGTCA
CCAACCACTGACAAGACAGCTTTCCAGTTGTACAACATATTGCCCTGGACGAGAACACTCTGCAGAGGACCGGGTCCTTG
CGTTTGTGAGGATCATCAAAACATCTGAAAACCTATCAATTCCTCTTACTTCTGATCTTGGTCGTGCTATAAATAAAAAT
GATTATTTAACTATTACTTGTCATTGGATGAATTTTGATTTCGTCATGCAAAAACGTATTTTATCATTTCAACATGATGA
ACACCGTAGACATACTGCAAAATTTATTTATGAATCTATGTCCATAGTTGCAAAATATTATGGGTTGGACACAAAGTTTT
ATGTATTTCTTTTGATAATGCATCTAATAACACTGCTGCAATTGATTCTTTATAAACTGAATTTTCCCCCCCTTAAGAGG
ATATTTTCATATTAGATGTGCTTGTCATATATATAAATTAATTGTAAAAGATAGTCTTTATTTTTTTGAGTCCAGAATTA
AAAAAAAATTAGGCATGCAATTGATTTTATTCAAGAAAATAATAGAAAGTCTGGACTTAAAGAATTTAAAAAGAAACTGT
GAGGACAATAATCTTAGACTAAGATTAATGCCCAAAGAAATAAAAACAAGGTGGAATTCTACTTATGATTTTTTAAAAAC
TTGCAATATTTATAGAGTGCCTTTAACTACAACTTTTAAGCAAAATGCATATAAATTTTCTGAAGTCATGTTGCAAGAAT
CTTATTGGGTGTCACGAAGACAAGTCAGCCTCAACCCAACGAAAATGAAAGAAAAGCCGGAAATACAAAAAAAAAGAACT
AAAGCAAAAAACTTATTAATTCTTCTATTTAAACCCCCACAATCTGGTTGTCACGGGTACAAGACACTAAATAAATAACT
GTTGACTTAAGAAGTTAATACAAGTCTCAAACTTTGTTTCTCAAATAGAAAAAAATCTAAGAAAAGGAAAAAAAGGGTTG
CCGGATGACAAACAACAACCTCTTCAAGTCCTTGACAAGTCTAGAGAAGGAGAAAGAGATCATGCAGGTCCGGGATTGAA
ATCTGCACAAGTGTAGAAGCAAGGGATGAGTACCAACAACACGGTACACAACAAACAACCTACTAAATGAAGCAACTATC
TAAAACATGAACACCCCCGACTCTCCCACCGAACCTCTTCAAACTATAACCTGCACAGAAATTAGCCCAACCTAGAAATA
CTTGTCACGCCCCGATTCTACACCCTGGACGCGACTGGCACTCGAGAACCATTGATGTCCCTAAGCAAACCCTTAGTCTG
ACTCAACTCTCAGCGGAAGAATTTCTCAATAATAGATAAACTCAAAAGTAGAAACTTTACTCATAGTCTTTAAATTAAGT
AACTCATAAATATGTTAAAACATTCACTAGCCAAAATAGGCAACTCAAGTCTAGAACATAACAAATGAAAATGAAACAGA
CTTCTCAAAACTCTACTATCTATCTATGAAGCCTCTACTAACTAAGATGGATGTCGGGACAAGACCCACGACATCCTAAT
AAATAAAACTAAAATGTAAAATCAATGTGAAACCCTCCGGAAAGCAAGGAGGCTCACCAAATCTAGCTGGAACTCGATTG
GATCAACAGAGCTCTGATTACATGTCTTTGCATCATAAAACGATGCAGGCCAAATGACATCAGTACATTGAATGTACGAG
CATGCAAGGGGAAATCTAAAACATGACATAAGCTTGAACTGGAACTGAAGAAAAAACTTACCTCATCTCAACCTCAACTC
AATTCAATATAAAAGAAATATTAAAGATGCAATATAAAGAAAGCTCTTAAAACAGGAGATAATAACTCAATGTATTAAAA
AATACAATAATAACTCAGTTTGTATGTAAAAATACAAAATAACTCTATTTGGGAGATTATCTAACCGACATCCATCGCTC
TGAGCTATGTGATGATATATCGTCTCGCCCACGCTGCCAGAACTGTCCTATACCTTTCCGAAGTATAGTACATCCTCAAA
TAAGTGGATCCACTAGTATATGCTTGAAATCAATAAGGAATCATCTAAAAAGTATGACCCTTTCTACCCATGTTGGCTAC
ATGGTTTATGAGGACTTTGAGTTGTATGAACTCGTTCCCATATCGGTGCTCAATACTACTCCCAAAAATATAAATCAGTT
CATATATTTAAAAACATTTTCTCATCCTCAAATTTTGAGATTATTACTCAAAAGATTCCTCTTAAAAGAGGTAGTACTCA
AAACTCCTCATGAACTCATTTGGAAATCGATGTTTCCCCTCATTTTAAATGTAAAAACATTTACTCTTTGGGAATACTTG
GTTCCCATATATTCATTTTGTAAAATGAAACTCAACTCTACTCATCCTCATACTCAAGCCTTAAAACAAGTAAAAGTGTA
TAAAAGGCTTCTCAAAATGACTCGAAAGACTCTCTCAAACTTGACTCTTAACTCTATCTTGAATTTGAATTATGAATTCC
ACGGGGAGAACTTAAGAAAAAGATAAACTTCTGTGAGTGAAAGTGAAATTTGTCTAGAAAGTTGGATGAGTTTTTGAAAC
TTGAAAGCTTTTTGAAGACAAATATTTTAAATTTTGATCTAAAATCTATAGTTGAATGCTAGTTTTATCGATAAGATAAA
TATATTTTTTTTATTATAGCTTTAAAACACTTTTTTTTATTCTAGAAAAATGCTATAAAAGTGCTTGTTAGCTATTTTGT
CTTTCTTTTCGTACCCTAATTTTCTCTCAAAATGCAAAAGCAAAAAGCCAGAAGTCGTGCTATATCACCATTTAAGGGGA
AATCAAAGTTCCAGACTTGATTAACAATCTTCCAGATGAAGCTTTACACAAATAGTCTCATTACTCTCAGCTAAAGAAGC
TGTATCAACTAGAGTATATTCCAAGCGTTGGAGATTCCTATAGATATCCTTATCTCGGCCTTTTTAGGATATGCAAAAAA
TTAACAATCTCCGTACCAGAAGTCTCGCCACTGTTGACAAGGTTCTTTCATCTCTCTTTTCTAATGTTGATTTTTTTTTT
CATTTACATCACTCCCCACAAGATTGGGTATGCTTTGAGAATACTTCGTTGAATTGAATTTCAAAAAAATAAAAAAAAGA
CTTGAATGAGTTTCACCTTTTATGATAGAATTACTATAACAAGTTTTGTTGAGGTCAATTTTTGTATTGAGTTTGGGAGA
GCGTGTTGTTCGGAAAAGTGTTCTACATAGATCTAGGAAATCAATTTCAAGGGAGATTTCTTCATTTGTGGGGCTTAATG
AATATGTTCTAGCAGTTGATTTACCTTTTAAAGGTTGTGCCTCTCATGGTAAGACCCTAAAACTTGGAGGTCGCTTTGTG
GGCGAAAACACCCTAATCGTAATTCTACATAGTTGGAAGTTTTGGAGAAATTGACCCTTTGTTGTTGTTTCTACTTATCG
AGCAATGTGAGCATTCATCACTAGAAACTAAAGTTATTAGAGAGTTTTATATGAATGTACAATAATTTTTCCTAATTTCT
GAAAACCTAGAAAAGTTAGTGCTAGAAGACCCTTTCTTTTCATCCACAAAATCTCAAATTTTGTGTCCAAACCNNNNNNN
NNNNNNNNNNNNNNNNNNNNNNNNNNNNNNNNNNNNNNNNNNNNNNNNNNNNNNNNNNNNNNNNNNNNNNNNNNNNNNNN
NNNNNNNNNNNNNNNNNNNNNNNNNNNNNNNNNNNNNNNNNNNNNNNNNNNNNNNNNNNNNNNNNNNNNNNNNNTCTTGT
TCACACATATGATAAATCTCTACTAACTTGAGCTTTGATGAATTTTCACATTAATCAACATGTAGGAACAGTGATGAAGG
GTGAATTTCTCCAAAATCTCACAATTATTGAGGATTTCGATTAGAGTATTTTTGACCAATAAGAAATTTCTAAGTTTTAA
GATCTTAATATTTACACAACCTTTAAAGGGTAAACTATCTTTTAACACATATTCATTTAACTCCACAAATTGAAGAAATC
TCCCTTGGAATATGTTTCCTTTCGTTATAACGCTTTCCCTAACAAATTTCTCTCCCAAATTTGATACAGAAAACCACTTA
GACAAACTCATTATAGTGATTCTATCACAAGAAAGTGAATTCATTCAAGTCTTTTTTCATTTTTCTAAAACTCCATCCAC
CAGGGCATGTAATCGAAGCAAGCCCAAGTTCGTGGGGGGTGATGTAAGTGCAAAAATTTGACATTAAAAGAGAGTGATAA
AAGAATCTTGTCTACAATGGCGAGACTTCTAGCACAGTGATTTGTTGATTTATTATAGATCCAAATAAAGTCGAGACAAG
GAGTTTCTATTGAATCTTTAGCATTTGGAATATACGCTAGTTGCTACAGCTTCTTTAGTTTGAACAAATGAGATTATTGA
GTGAAAAACTTCATCTGGAAGTTTGCTAATCAAATCTGGAGCTTCGCTTTCTCCATCAATGGTGATATCATTAAGCTTTT
GTTTTTTCCCTTTTTAATTTTGAGAGAATTCTAGGCTAGGAAGACAAAATCAAGACAATTTATAAGCACTTTTATAATGT
ATCAGTAAAATAAAGCTTCAATGACAAAAGAAGGACTAGAATCAATAATATCCCAAACATCTTAAAAGAAATGAGCAGTG
AAACCATTTAGAGAGAGCTATCGTAATGACCCGGTCGGTCATATTTTAAAATTTTCATGAAATTATCATTTTAACTCTCC
GGATCTTGACCCGGAGTCATTAATGTTTGAGTTTTGAAAGTTGATTTCGAACTTTGAGTGAAAAGTTGAGAATTTGGTAA
GTTTGTGTTTTTTGAAAGCTAAGTTGCTTAAAAGTAGTTTTCAGAGTCTTTTGGAGTTTCATGTGTCAGAATGGAATTCT
GTCGATTTCATCTGTTCTAGAATGTTGAATTTGATTTTTGAGAGTTGTAAGTTTGAGATTCGGAGTCTTTATGAGGATTT
GAGGTCCTATGTTTTGAAATTTAGGAAATTTATCCTTTGGGTTGACTTCGGTAAACATTCGGGGTTCAGATGCTCGGATC
AGAATCCCAAGAGTTCTGTTGGATTTGGGGGATGCTTTTAGGCCTAGGTGAGGTCTTGGTTGATTTTTAGTAAGTTCCCG
AGCTTGTTTTATCCTTTTAGCCGTTGAGTTAATTTCATGTGTTTTTCACATATGTAGAGTCAACGAGGCCTCAGATTCGT
GTTTCGACGGTTCCATTTAGTTTGGAACAGTTGATTATAATTGATTTGCATATGTGGCTTGTGTTTATGAGGTTTTGAAC
GAATCCCGAGGGTCTTTTTGATGCTTTGAGACTTGGCTTTGTTTTCTGGTGCTGCAGGCCTCACTTTTGTGAAGGTCCTG
TCACTTAAGTGCCCTCCGCTTAAGCGAAGGGCCTATCACTTAAGAAACCTACACTTTAGAGAATGAGGCTTCACTTTTAC
GAGAGCCATGTTTTAGCAGGGTTCGCTTTTGCGAACTTTTGGCTACTTTTTGACATCTAAGAGGGGTTTTGACCTGCAAA
TTTCGGGGTTTAAGCCCCATTTTCAATTTTTGAGCTTGGGGAACTCTTGGAGGTGATTATTTATGGATTTTAACATCAAA
ATATGAGATTTTGATTGGTAAATGATAAGGTTTTTCAAGAACTCAAATTCTAAACTAAAATGGAGATTATAAACTGATTC
TGGTCCCTTTTTTGAAATGTTTTTCACCAATGAGTTCCTAAAGCCTTTAACCTTATTTTCAAGTATTAAATTTTGGATTC
AAACCATCTTTTTTTAAATTGGATTTTGAATTGATTGACTCAATTTTGAAAGAAATTGATGTTGGTATTGTTGTTTCTGG
TAATTTATTGTGAATACTTGCTTGTATATAAATTGTGTGGCTTTGGAAGTGATTAGAAAAGGGAAGGTGATATTCTCAAA
TTACACCTTCCTAAAGAAGTAAAAGAGTCCATTATTAAATAAAGAACCTATCAGAGGTTAGGGTCGATCCCACGAGAAAT
ATAGTCTAGACTTAGGCTAATTTACTGTTAATTGTACTTTAGTCAGATTATCTCCGTAAAAAGGGGGGTTTTATAACATA
AAATATTGATTGATTGATTATAGTAACAAGTAACCAAGTAACATGATTTAATGTTTTGTTAAGCCAATAAAACATGAAAC
TAGGGTGTATGTGTTCCCCACAAGTTCTTAACGCAGTAAACCTTATAATAGTAACCCTTATCTAGTGTTTGACATGCAAA
GTCAGTAAGTTAGGTATCTTCTAAGTGATTGTCCCTCCAAGTAGGGAATTTCACCACACAACTTGGTCGGTCTACGGGTG
TATACTTTACTAACCCTTACCCTTGACCCCAAATTATACCTCACATCTTTAGGTTAGACTATTAGACAATGGATTATCAA
CGCTAAATCTCCTTTATTTAATTTCTTTTCCCATTTGTTACTCCCTTGGTAGAGTAAGTAGGAATAAGGTGAGTTCTAAC
GTTGTGTATCGTTACAAAACATTCAAAATGAAGAGATCAACTATACATGAATAAACACTAATCAAGGATTACTTAATTAT
TAGGTCTATGTTGTCAATTACTCATGGTGCCCACAACCCTAATTGTGGATTTAGATGCTCATTCTTAGGTGATCACAATT
CATAATATATTTGCTAAAATAAATCATGAACTTACAATTAGAATAGATGAAATCTGGAATCTTGAATTGATGAACAAAAA
CCAAAATTATAAACCGAACTTCAAGAAATTAAATGCACAAAGTGTTTGCAAGTTAATTCTCAAAGCCAAAACTAAAAATA
TCAAATTGTCTAACTCCCAAAAATAAAAATTACAACTAATATTTATAGACACCAAATCCTAATTAAAGTAGACAAAGGAA
ATATGGGAAGAATGGTTTCGACAGTCAAATCTACGGGTCATAAACTATGACTCCTAGGTCAAACTACGGCTCGTAGGTTA
AACCCGTAGAAGGTAGCTTCTTCAAAAGGTCATCTGAACACTTTCTACGAACATGATCTACGTATCGTAAATCTTAGTAC
GGTCCATCCTGGTAATCTGCCGTTCAGGTACCAGAGCTTAATATCTCTGAAGATTCCTATGACTGGTTTCTACGGCTCGT
AAAAGTTCCTACGACTTATCATTTTCTTCTGTCGTTTTACACTTAACTCCAAAAATCAACTCATCGAATCACGACTCATT
CTACAGCTTGGAGGTCAGAATATGACTCGTAGATTAAGTTGTAATAACATAAAAACTCTGATGCTTCATTCCTTTTCATC
CCGACTGCTCAAAAACCATTTTTCTTGCAAAATACAAGTAAAATACCATCACATCTACTAATAAATGCTTAAGACACGGG
CAAAACTCCAAGTTTAAAGCATCAAGAGTACCGTAAATCTTTGGTATATCAACACCCTCAACTTAAAATCGTTACTTGTC
CTCAAGCAACACTCCTAACTATAAACGACACAATGCAAAAGCAAACCTAAAAACTCAAGCAATCATATGTCATTATTGTC
AACATTCAACCCACCTTTTTACTTTTCAGCATTGTGCATTCATTAAGTTCAACAACAAGCCAACACATGCAGATTAATTT
ATGACATAGGCATATCAATATAAATATTCACATACACAAATAACAATCACCAAGATACCAACTCTTCTATAATGTAACTT
GTGCCCTTACTGCAAAGAAATCGCTTTGTTCACACATGATTTGAGTTATAGTTGACTTTTAGGGACTCAATATACGCTCA
TGCTCAGAGTTGAATTCAATACAATACATGCACAATACCATAGACTTGCCCTTATTTTCCATGCTTCGACTCTCAAAACC
ATTAAATTAAGATCACTATAAGAATTTTCTAGCTTGTAACGTAGGCTCAGAGTCATGTATGGTATATTTGGATGTTAAGC
GACTTTTCTGCCTGTAACATTGGCTATTTTCCTCCTTTTCAACCAATCCTAGCATTGTCTTAATTTTTCTTTTCTCTGCA
TTGTTCATTGAAGCTCAGGTGTGACTTTGACTTGATTTTTTTGCTTGATTCAACTTTTCTTCAACTTTAAGCTTTTAATG
CTCTTATCTTTGTATTTTCTTTATTCAACAACACCATCTCACACATTTTTACATATTTTTATTCTATTCTCAATACAAAA
CTCTTTTCATACCCCCTCTCTTTTCTTGTTTTCCTCTATAGTAGCCTCCCTTAACTTAGATTTTTAGCATGATTTGAGGT
GCATGATGTCCCAAATAAGACTAGGGCCAAATCTAAGGTGAATAATTTTCCTCTAAAGTAGTAACCTTCAACTTAGGCTT
TTAGCCTGAGTTGAGGTACACGATGTCCAAGGAGGGACCAGGGCCATAACAAAGTTTAACGATTTTCCCGAGGAAGGTGA
ATTGGGTGAATTGAAAGAATGGTCTAATTTAGGCTGAACAATTTGGATGAAAGGGAGAAATTCTTTTATTTGGTTGGTTA
TTTTTAGGCTGAAGTGGACTCAATTTCAACAGTGACCTATGATCCTTGTTCACAATTAAATCATCTTAGCAAGACTAATA
GTGCAAGTTCTATAGATTGATATATACAGTACGACTAAACAACTATTCTCTCACACACATGACACATTGTTTCACTTATA
AAATTATCAGTGTATCTTGTTCATGATTCAACTTAAGTCAAGTTACCCAATCGGTTCCTATCATGTCATACAAAGATCCT
ACATAGTTGACTTATCAATCACACATATATAACACGAATCTCAATTTTTTTGAAGGGTATCGATTCCATGTTCTATTGCC
ATCATGATTTTATTTCTAGTCTACTTCTACAATTTACATCCTAAACATGCCGGTTCAATAGAAAGTAAATGATCATCGGA
GAAAAAGAACACATACAAGAAAACCCCAAGGCATAAGCATAGTGTTCGGGTTATTCGACTTCACCCTTACACATGAATCG
AGGTTACTTTAAGAAGTATCTCACATGTGATTGAAGATGATGTCTACTTGCATTGGCCATATATTATGACTTATGTTTTC
TAACTCTTTTATATCATGTTTTAACTTGGTCATTGCATATTATGAAAATGCCCCGTTATCATGATTTTTACACTTCATGC
ATCGCTATCATAGTTGGTACATATTTGTACTAATGCAAACTCTTGCTTACATTTCTTATCCAAATCTAGGGCCCGATGCT
CCAAACTCGCACTTCCGTGGCTAGGATCTATTAGTAGAAGATTGAAGATTTGGTGAGTTCTCATGTTTTGAGGATCGGGC
CTTACTTCATTATGTCTATATATTTTAGTTTTAAACTTGATGTTCGGGTTACGACCCAATTACTTCTTATGTATTAGATA
ACTTTGAGACATCGTTAGTTTTCTGCTTTGCTCTATAAAACTCGCTATTTTGAAATGATCTTTTAAATTTCTTGATTTCT
ATTATCTTGTCTATGTATGCTAAGTGGCTTGTATAGGGCCACTCGGGGTCCTATACGCCATGTTACACCGAGGGTCTACC
TTGGGTCGTGACAATTATAGTATTTCCAGCCACCAAACATTGATTCAGCAATTCCACCCAATTTATTCACCTTTATTCGA
GTGTGTCCAGGGAGCTAAGTAAGCTTACCTCAAGACTATTGCAAAAGAGGTTCACCCCTCCCCCCCCCCCTCTGCTTATT
GAGGTCATTAAGGCCTCTAGTGTTCCAGCTTAGAAGCCTAACCATGACCCTCAGAGGAATTCCCTTCCTCCCATTATGTC
ACAATCCAAAAATGGATGCAACGACACATGTCTAAATCNNNNNNNNNNNNNNNNNNNNNNNNNNNNNNNNNNNNNNNNNN
NNNNNNNNNNNNNNNNNNNNNNNNNNNNNNNNNNNNNNNNNNNNNNNNNNNNNNNNNNNNNNNNNNNNNNNNNNNNNNNN
NNNNNNNNNNNNNNNNNNNNNNNNNNNNNNNNNNNNNNNNNNNNNNNNNNNNNNNNNNNNNNNNNNNNNNNNNNNNNNNN
NNNNNNNNNNNNNNNNNNNNNNNNNNNNNNNNNNNNNNNNNNNNNNNNNNNNNNNNNNNNNNNNNNNNNNNNNNNNNNNN
NNNNNNNNNNNNNNNNNNNNNNNNNNNNNNNNNNNNNNNNNNNNNNNNNNNNNNNNNNNNNNNNNNNNNNNNNNNNNNNN
NNNNNNNNNNNNNNNNNNNNNNNNNNNNNNNNNNNNNNNNNNNNNNNNNNNNNNNNNNNNNNNNNNNNNNNNNNNNNNNN
NNNNNNNNNNNNNNNNNNNNNNNNNNNNNNNNNNNNNNNNNNNNNNNNNNNNNNNNNNNNNNNNNNNNNNNNNNNNNNNN
NNNNNNNNNNNNNNNNNNNNNNNNNNNNNNNNNNNNNNNNNNNNNNNNNNNNNNNNNNNNNNNNNNNNNNNNNNNNNNNN
NNNNNNNNNNNNNNNNNNNNNNNNNNNNNNNNNNNNNNNNNNNNNNNNNNNNNNNNNNNNNNNNNNNNNNNNNNNNNNNN
NNNNNNNNNNNNNNNNNNNNNNNNNNNNNNNNNNNNNNNNNNNNNNAAAGTCAAATTTTCGGGGAAAAGGGCTGGGGTGT
CGCGCCAGCCAGCGCCCCCCAAAAGGGACTTTGAAGTCCAGACCTTGGGGCGGCGCCCCTAGCAGAGCCCCAACCAGGCC
CTCCTGAACTTTGTGGTCTGGCGCCTCGCACCTCTCAGAGCGCCAAGGACGCCAAGTTTTCCCTTTCATTCCCTACTTTT
TCATACATGTTCCTTGGTAATGTACCTATGTTTTATAGTTGTTTTCACCACTGTAAGGTACGTCTAAACGTCAAGAACTC
ATCCATAAACATGTGATCATATACCTTGAATCCATAATCCAATTTAAGGCGAGTTAGGATCAAAGTCAAGTGAAGTTAGA
AGTCAAGTCTAGAAGTTAAGAAGTAAGTCAAAGTAAGTTTTCAAAGTTGTTCAAGAGTCTTTATTGAACGTTTTAACTTC
ATTTTTAAGGCTCGAGTTTCAAGTTAAGTAAAGAGTATAGAGTTTCAAGTTAAGTCAAGAGTATAAAGTTGAGTTCATTT
ATCAAAAGTTATTAGGGAACTAAGTATTCCCAAAGAAGTTTGAAAGAAATGTTTTCACATTTGAAGCAAGATTGGAAACT
GAGATTTCCAAAGAGCCTTCGGGCTAGTTTTCCAGAAAAAGAGTTATCGCTTTCTAAATGAAGCAAGGAAACTGAGATTT
CCAAGATAGCCTTTGAGCTAAGTTTTGAGTAATTTTCTCAAATCAACATGAAGAAAATGTTTTAAAAACATAAGAGCCAG
TACATTTTTGGGAGTAGTATTGAGCACCCAGTTGGGGGAGCGTTCAAAGAACCCACAACCCCCACAGAACCATGTAGTAG
GGCTGCATATCGGTCGGTTCGGTTCGGTTCGGTTTTGAACATTATCGGTTTTGCTTATCGGTTATCGGTTTGTAGACTAG
TTAAACCGTTAAAGAACCATTAAGTTATCGGTTAATCGGTTATCGACCCTTATCGGTTCGATTATCGGGTTAACCGTTAA
CATATCACACAATTTTTTTAAAAATCACATGAAAAATTGAAGACGATGTAATTAAACTAATTAACTCCATGTAATTATTT
ATTGGAGATTGCAATTTGCAGCCAGAAAACTGGAAACACGAAACAGAGGCAAAACATTTTCTAAGAAGCCAGTTGGATTG
AAGTGGAAACAGAGGCAAAACATTTTCTAAGAAGCCACTGGAAAGGAAGAAAAGTGTATTTGCTGCAGAAATATGAAGGC
AAAAGAAAGCACAGAAAAAAGATAGAGATGAAGCTATTGGTACAATGTTTAAATGCAAAAAAGAAAGGTGTCACCATGAA
GCTATCGTTTCCGTGCTTTCCTATGCCTAGATTCTGTTTTCTGCCATTTCTTTCTATTTACCAATTTGCTCTTTGGTTTC
AGTTTCATTTCAGTTGAGAACTCAAAGTTCGGATCTCTCATACGAGTTTGTATGTCTTTGAAGAACTACATATTCAATTT
CTTAGGTCCTCCCTGTCTCAATTCAGCACAAAATAATGTCTTTCAATTGACAATCATCCATAATTCCCTCGACATAAATG
CAATATAATAATAAGACACAAGATAAATATGAACATCTACTGAAAATAGCCTACAAGTTAGCATGTAATTATAAATAACC
AGCAGAGGCATACATGCTCTTAAACATGTTCACTGTGAACATTAGTTCGTCTCTTTTCATCCATTAACCATTTCATGTAG
GATAGCAGAAAATTCAAATTCTGCTGTAACTCATGCTAGATAAGCAGAACATGGGAGTATAGTTGAACACAAAGAAAAGC
GCCAAGTTTTTCTAAGGAAGTGAGTGCTTCAATTTAAGCAAAAACAGAACTTCAAAAATTCAAAATAGCAGTCACACAAC
CTGAAAATTAAGTCCAAACATAGTACTAAAAGTTCACGTTCAAGTAAACAAAATAGTAACTAGCCATCAATCCTTAAGAG
TTGACGATTCTGGTTCATGTTTTCCAAACAACGCTTAACATGCTTCCTTAAGGAGGCAGTCCCAGTTTTGTGTGAATGGT
GATAAGTAACACGGCTACAATGAACACATTTTACTATCCACGATCCATCTTCTTTTTCTTCAAGCTATTCATAGTGATTC
CAACCAGGTGATCGAGCATTAGAACCATGAAGTCGAGGCATGATGAAATCTGATTGACAAAGAAACAGAGAAAGTATTAG
ATATTTTGATGGCTAAAAATCCACCTCAATAGTAAGACATCTACCTTCCTTCTCCTTTAGTAAAGTTAGTGAAGGAAACC
TCCTACTTTACATGTCATCAATGCAAAGTTCTTTTCCAAGTTTAGCCAAATCTAAAGAGAAATACGATAACAAGTCAAGG
CTCAAGGCTTAAACAATAAAAATATTAAATAAACTATTCACAATTTTACATCAATGAGGTTCTTTTCTTACCTTCTTCAA
GTTGCTCAAGAAAATCTAAATCTTCCTCAATACTTATGGGTTGTGGCTCACTCCGAAGCCAATCTTGAAGGCACACTAGA
GCTTGTACCAATTTAGGAGTTAATGAACTTCTAAATGAATCAAGTATGCGCCCTCCAGTACTAAAAGCACATTCAGACGC
CACACTTGAAACGGGAATCGCCAACACATCTCGAGCCATCTCAGAAAGAAGTGGAAATCTAGGTGAGTTAACTTTCCACC
AAAGCAATACATCAAAATCTGATTTTCCAACTTCAATTTCTTCATCAAGATATTTAACTAATTCTGACTTTGAACTTGCT
CCTCCCCTTTGAGATGTATGTTTTTGTAATTCCTCAAAAAAATTTCCCAAGCGTCCTACAGACCTTGAATCAGAAGTATC
CACCTCAGTTGAAGAACATTGGCCATTTTTATCATTTGAAATAGGCTTTGTATACTCATTAAACAAAGATTCCATGTACG
TTCGCACACCAATTTCTACAGCAGCCCCCTTTTCTCCAAACATCTTCTTAAGTGCAAAGCCAAGAGTGCTAAATTTGTGA
CGAGGATCCAAAACACATGGTATGAAAACCATCTTATTCATTTTTTCAGTATCACCCCAATATTTGTCAAATTTCTCCTT
CATATTTTCTGCCATTTTAGCCAAAACATGATCTTCATTTGATATCAATTGATTCAAGTAAACACCAACTTGACAAATTT
CAAGAAAATGTAGATTTGATGTAACATATCGTGATCCAGATATCTTCAAAGTAAGATTAAAAAACATTTCAAGAAATTTT
GTAATTCTCTTTACGCCCTCCCAATCACTACTCAAAAGTGTACCTGTAGAATTTTTATCCACAATATCAACAAACTTAAG
ATGTAGTGCCAAGCCAATATCACGATCGGCGTACTCTACAATTGCACCTTCATATTCAATAACCCGATTCAACATCATGT
AGGTGGAATTCCACCTTGTAGGAACATCCAAGCATAAAGACTTTTTAGCAAGATTTTCATCTTCACAACATTCTTGAAAC
TTTTTCCACCTAGCAGGAGATTGCCTGATGTATCTCACTGCTTGCCTAACCCGTTCAATACACACATTTGCTTCTTTTGT
ACCATCTTGAACAATAAGATTTACAATATGAGCCATACACCTTATATGAAGGTGACTACCACCCATTAGGTTGGTCCCCC
ATTTAGTTAGTTGCTTAGACAACTCAGTTATTGCCACACTATTTGAACTAGAATTATCAACTGTAACAGTGAAAATTCGA
TGCAATTCCCACTCATGTAAGCACTTACTAATAGACTTTCCAAGATCTTCACCTCTATGACTAGAGATTGGACAAAAATT
GATAATTCGTTTATGCAAAGTCCAATTCTTATCAATCCAATGAGCAGTAATGACCATATAATTGATTCTTTGAATGGAAG
TCCAAGTATCTGTGGTTAAAGACACCCTTTGTTGTGTTTCCTTAAAAACAGCCATCAACTTATGTTTTTCTTCATCAAAA
AGATCAAAACAATCACGAGTCACAGTGGTACGGGAAGGAATGTGGAAACAAGGTTGTGCTACTTTCATAAATTGTTTAAA
ACCTTCCTTTTCAACAAATCTGAAAGGAAGTTCATCAGTAATTACCATACGACACAAGGCCTTTCTACACTCTTCCTGGT
CAAATTTCCATGGAACAACAACTACATCACCCTTGTTACCCCCTATTATTGGTTGAAATGCTAATTTTGATTGTTTAATA
TCAATATTATAAGGCATCTTTGGGCATTTAGCTATATGAGTAAGCATTGACGTCGTACTATGTTCTTTTGTGTCAGCAAA
ATACTCTCTCTTACAGTAGTTGCAAACACCTTTTTCACTTCCATCAGAATCAGTTTTATGAGAAAAATGATCCCACGCAC
GAGATCTTTTTTTCCTTCCTTTCTTTACTTGGGACTCAACAGATTGACTTTGACCTATTACATTTGAATTAGAACCTCCA
CTTTCACCAACAACCTTATCAATTATTATATTTTCAGCCATGATACTTTCACCAAAAACTGCGAAAAGATATAATATAAT
CGTTTATTGAACTATTTTTTATAAGAGGTCGATGAAGTAATGAATTGTTGAAGCTTTGAAGGAATTAAACAAAGACTAAG
TAGTTTTATTAAAGCAAGAACTACAAAGTACAAACAGTAGGCTAAGTAGAATTAGATTTTACACACATGACAATAGACAC
ATCACACAAAGCAGCAACTAGAAGACAACAAAGTACAAACAAATGAGCCAAAGTGCCAAGCTGTGGATTTCTACAACATT
GAACAACTTCCAAAAATTCTTGAGACCACACTAAAAGTTTCGATCAAGCTGTATCAGCAACCATCAAAATATGCCCATGG
ACGTAGCACCAAATATACAGATATCATAAAATTTCTCTAAAATATTTAAGCTTCAAAAGATATTATCTCTACAGCTAATG
AATAAAAAAGAAGTTAAAGCGCATGAATTCACTTACAATACACCTGAGTACTAAACAAAGGATACTAATATTGACAGCAT
CCCAAGTAAATCTATGGTGACTACTGACTATAATACAAACAGGTGGTTCAGGAACCAAGAGATCCTATATAAGCTTCTAA
TTTTTCTGTTGGATTTAAGCAAATGTGATTGTTTCTTTGTATTTTACTTAGAGGTGGATGTAGCATATAGACACCAGATT
TATCTATTAGACAACCAACAAATGACATTTAAAGGAGGAAATTTTAGCACCAATGCAGAACAGGCTTCTACAAATGAACT
ACGCCATCACGAAAATCATCCATTAGACCAGAATATAGTACACAAATGCACTGAATTCATATCTCAATCCGACTAGACAA
CAAACTGGTATAGCATAGAGAAGAGACACTATCAGAAGATACACCAAAAGTACGCATCAATATGCCCTTCTTTAGAGTAA
CTGAAGCTCGACTAACAAGCCAATATTATGTTCCTTCGTTTGAATCATGAAAATAGACATACATGATAATAAATGGAACG
AATAAAAGAATTGTAGGCTTGAGGTGTCATCGTTAGTCGTTACCTTGCGTCCTCGCCTGAGTGACTGGAATAGTCGTCGC
CTTGCCGGACGCCTGAGTGACTGGAGTTGGTTAGTCGTCGCCTCGCCTGAGTTTGGAATTTGGAGAAACGAGTCGAGAGG
AGCGGCGAGAATGAAAAGTTTTCTAACCAAGTCCTAAAAATTAAAAACCCTAAGTCCCTAATTGAGAATTGTGAAATTAG
AAAATTTAGGAATAAAAAATAGCGGGTCTTATCGGGGTATCGGCCTATCGGGTACCCCGAGATTCTGCCTTCCCAACCCG
ACCCCTGAACCGATTACCCAATAAAATAAATTACTGAACCGAGCCCCGAACCAATTACCCAATATCTCGACCCGTTAGCC
CAATAAACCAAAAATCGGTTCGGGTTAATGGTTTGACCCGATTTTTGCACAGGCCTACCATGTAGCCATCATGGGTAGAA
GAAGTTCATACTGTTTGGATGAATCTTTTTCAAAATTAGACTAGTGGATCCATTAGGCAGTTCAGGTCCTATACCTTTAG
CCGGGTACAGGATGCTCTGGCAGCGTGAGGCTGATCGCTGTATCATCACTATAGCTCTTATGTGATGGTTGTCGGTTAGA
GAAACTCCCACATAAATTATTGTATTTTTATATACATCAGTTCATTTGTATTTCTATATACATCTCAGGCTTGTTGTATC
TTAGTATACACACAGAGTTTATAACAGGTTTTAAACAGCCTTTCTTTATATCGCACTTGTTTTAAATTGCCTTATATTGA
AAGAAGTCAGTCAAGTTGAGTTGAGTTGAGCCAGGTAAGCTATTCAGTTTATTCCAGATGTCCTTCTAGCCTATGTTGCT
TAGTTTTCCAGCTCGCATACTCGTACATTCAATGTACTGATGCCAGTTGGCCTGTATCTTATGACAATGCAGACATGATA
CGCTCAAATTACACCTCCTTACAGAAGTATAAGCGATCGTTATCAAGTAAAGAACCCAACTTGTAGGTTGGGATCGATCC
CACGAGGAAAATGGTTTAGACTTTACTTTAACCAACAATTATATTCAATTAGTCAAATTATTTCCAGAAACAGGTAATAA
AAGGGGGGTTGTGTTTGTATAAAACAAATAGTAAGAACTTAATAAGTAATCAATAATCAAACTCAACTTTGGTTGTTATC
AAGATAAGAGAAATAACTAGGGTATATGTGTTCCCCACAATTGTATAACGCAGTAATCCTAGTTATAGCAATCCTTTTCT
AGTGTATTACATGCAAAGTGATAATTTGGGTATCTCTAAATCCTTGGTCCGGCATCTAGAGAATTTCACCCCGCACCTTG
GTCCGGCTACGTGTGTATAATTTACTAACCCTTACCTTTACCTCATATTAGACATCATAATCGATGTTTGTCTTAGTTAT
TACTTCGCACCAATCGACACTAGCCTATTAGATAGTATCACACTAAATCTATGTTGATAATTCTTTTCTTGTTAATTACC
TCCTTGGTCCGGCAAGTAGTAACAAGGCGAGTTCTAACGTTGGCCACCGTTAAAAAGACTTCTAAACGAAAGAATTATCA
ATGCATGCAAAATACTAGTCAAGAATTGCTTATTTACTATTCCTACTTTGTTAATCGATCATGGTTCCCACAACCCTAGT
TGTGGATTTAGTTACTCATACTGGCAAGAACACAATTCATAATTGTCGATAAAGAAATCATGAACTTACGTAAAGAGAAA
TAACAAACCTAGAAATTTAACTTGAATTGCAAAGCCAAAATCTTCAAAACGAACTTGGGAAATCAATAATTGCTAGGGTT
GCAAATTAATCTCCAAAGTTACAAAGTAAAACTAGAATAATAATGTCTAACCCCCAAAAATGAGGTTTACATGTCCTATT
TATAGAAAACAAATCCTAAATAAAAAAGGAAACAAATTAAGGAAAGTTTTGTTCAGGTATGTGTCTTCGATCCACGAGAC
TGACTTACGGACCGTCTATGGATCTACGGTCCGTAAGTCCCTTCCGTCACTCGGGACTTAGAAAATATTTAAACATCCAA
AACTCAGCTTCTCTGAAGCAAACGACGGACCAGCAGCACGGACCGTAGATTGACCTACGGTCCGTCAATCCCCTCCGTAG
CTCCATACTTAGAATCTTCAAAATTCAGGTACTGGAACCCTCGCAATATCACTCTACGGATCAACAGTACGGTCCGTAGA
TCAGTCTACGGACCGTCAATGGGCATCGTGGTTCCACACTTGGTCAGATTTCCCTGATTTGTCCTCACTACCATGCCTGC
TGATCTACGGTCATAACCTACGGACCGTGGATGGATCTACGGTTCGTAGATCACCTCCGTGGATGCCCTTTTCTGCAATT
CCTTCAGCTGTCTCTAAACTTCCGCGCCTGAACACCTTTCCTGCAAAACATGATAAAAACACATAAAAAAAAACAATATA
AAAGGGCCCTAGACACACACAACTTGTAAGTGAAATGTATTAGAAATACCGTAAACTCACGGTATATCAAGACACAGGTA
CCCAGGATCAGCATCCAGCACGCCGTTGATCCAGCTGAGCACTCCAGAGTCAGTGGTGAGCCTCTTTGCATTTCGGAGGA
CTCGGTTATTTTGTTCTCTTAGTTTTGTTTTATTAGGATGTTGTGGGGTCTGTCCCAACATCCATCTCAGTATTATAGAG
GCTTCATAGACAGTCAGTCAGTCAGTTAGTTAGTTTTGAGTCTCTCATCTATGTATATATGTAAATATACTATTTTGGGA
CTCAAGTTGCCTTTTTGGGCCAGAATTTTATCAGTTAAGTTGTTTTATGTCCTTGCATTGCATGTAGTTATTCCGCTGAG
TTAAGAAAGCTAGGCCAAGGGTTCTCTTGGGGGCCAGCAATGGTCTTCGAGTGCCGGCCACATCCAGGGTGTAGGCTCGG
GGCGTGACATGCGCCGAGATGACAAACAACTACCTCTCAATGTACTCTTAGAAAGCCTCAGAGAAAGATGAAGAAAAATG
ACCACACAATTCTGGGCTTGGAATTTACACAAATGTATAAGAAAGGAGTGAGTACCAAACAACACGGTACTCAACAAGTA
ACCCGCTAAAGAAATTAAAACTAAGCTAGAATATGAGTACTACTTTCATGCCAACCGAACCGCCTCAACTACAACCTGCA
TAGAAATAAACCCAACCTAATATTTTACAGTATACAACTCACAAGGCTTAACAATCATAGTCCAACAGTCATAGTTCAAC
AATCAACAATTATCAAGTTCATCAAATTATAATAGTCAAACAGTAGCCCAAAACAATTTCCCATCAGTACAATACCAGTC
GCCGAAACTATTTTCCATCGACATAATATCACTTGCCGGAACCATTTCTCATCGGCTTAATATCACTAGCCAGAACCATT
TCTCATTGGTACAATATCACTAGTCGGAACCATTTCCCATCAGCATAATCACCACATGTCTCATCACAATATACATAAAT
CAATGCAAATAGATAATTTCACACCATAAGAAAGAGATAATAAACTGAAGCAATTCAAGTCCACAATAATGCCATCAAAA
CATTTCATCAATCAACAAATAAGGATCAACACTCAAGGCAATTAAAAAATACAATTATTATCATGTTGCCTTTTTAATTT
AATCCCTTTTACATTCATTAACATCAATCAAATGGAGTAATTGAACCTATCACCCCATTACCATTACTCCCCAACACACA
CAATGAAGGAAAATACAAGATTCTACAATTTTTACAAGGTTTAGAAGTTTACTTGCCTTAATTCAATCAAAAGTCAATCT
GAGACTTGAGATTTTCCTTCTCGAACAATGTCCAAAGCCACACAATTTAAACAAACAATTAATCACAATAAAATTCTAGA
AATAACAACATCCATATCATACACTTTGAAAAATGGGTCAAATCAACTAAAAATCAATTTTTAAAATGAGGTTGAATCCA
GAAATCATTACCCAAGGCATTTGGAACTCATTGGTGAAAACCATTTCGAAAAAGAATTTGAAACTAGTTCACAATCATCA
TTTTACTTCAAAAATCAAAGTTCTTGAAAACCCCCAATCTATCATATCAAAACCTTGATTTGAACACTTATAATCATAAA
TAATAATGTTATGGTCCCTTGATATGGATCTGGTTATGGGGCAATGCAATATGAAATCTGAAGTTTTCTTCTTACGATCT
ATGGTGCTGGTTCGTTAAGAGAGAACTTGCAATCTCTTGAGTTAAAGTACTCAAAAACAGAAATTACTTTTATGCTTACA
TTTTCTGAGACAAACAGACAATTTAAATACAACACTTAAAAAGATAACTACCCCTAGAAACTAGGACATGATTTCCTAAC
ATTACTGGAATGAAAAACTGCACTATTACAGGAAAATAACTACTACTAAAAGGAAATAACTACTACTAAAAAGAAATAAC
TACTGCTAAAAAGAAATAACTCATGTTGTAACTATTGGATGACTAAGGAGTGATAACATTACTCTTCTCCTTCAAATCGC
GCTTGTCCAACAAACTCTTCCTCATTGTCTATAAAGTCAATCCAGAATAATTTCTTGCATTGATGACCTCAGGTGAATGG
TTCATCACAATTGAAACAAAGTCCCTTAAGTCGCCTTTCCTCCATTTCAGATCTGGTCAGTTTCTTCACAAATCTGGCAT
GTTGTTGAGGTGAGAAATCTGTTGTCTTGGATTTGCAAGCATCTAACGATTGCGAACAAACGGGCAGTTCCTTGCGTTCA
TAAAGTTGAGATAAACTCAATGATGTAGTCAAATCTAGAGGATTGTGCAACTCAACCTCAATTGCTATATAATCAGTAGG
ACCACTGATATAAAGTTCAATTTTTTGCGATTGAGTGAGTGTACCAGCACATGAAATTAACTGCTCAAACTTTTCTTGGT
AATTTATCACAAACCCGATCTGGCATAACTTAGCCAATTCTCCCAATTTCTAATTTCTAATTGGTGGCCCAAAGCGAAGG
TTACATTGACGTTTGAATTCATCCCAAGATGGTTGAGGCATATCTATCTCTAATTGAAGAAACCAAAGTTGTGCATTGCC
TTCTAAATGAAAAGAAACAATTCTAACCTTTTCTTCTTTCGGAGTTTGTTGGTGTCAAAAGAAGTGTTCACATCTGTTCA
ACCATCCCAAAGGGTCCTCTTGGCCATTAAATCGTGGGAAATCCAACTTTGTATGTCGAGGAATGATGAAACTTCCTCCT
ACTTTTGAACCTGGCCCTCCAACCACTTTATTTTTTCCCTTCCAACCGCGATTCTGACTTGTATTTTCATTTGAATCAGA
ATCAACCTTAGAATTCTCTAAATCCTTTGTGAGTGCATCCAAACGAGCATTTATTGCTTCATGTCTGGCCAAATTGGTTG
CACGTTCTTCGTGGAACAAGTTCACCAATTGTGCTAGTTGATGTTGAATTTGGTCTCCCATAAGTCCCGTCTCTGATACA
AAGTTGTTATGGTCCCCTAATATGGATATGGTTATGGGGCGATGCAATATGAAATCTGAAGTTTTCTTCTTACGACCTAT
GGTGTTGGTTTGTTAAGAGAGAACCTGCAATCTCTTGAGTTAAAGCACTCAAAAACTAAAATTACTTTTTTGCTTACATT
TCCTGACACAAACAGACAATTTAAATACAACACTTAAAAGATAACTACCCCTAGAAACTAGGATATGACTTCCTAACGTT
AATGGAATGAAAAATTGCACTATTACCGAAAAATAACTAGTACTGCTAAAGAGAAATAACTAATGTTGTAACTATTGGAT
GACTAAGGAGTGATGTTGCAGGTCATGATACACTATATCTTGCACACGAGATAGAAAAGTAAGAGTTCGGAGAGTTGTCT
AACAACCTTCCCAGTTCCCGCTTCGTTCCAAGCGAAAGGAAGGAGCTGATCCGATAACAAATAATGGGTAAATTAAGATT
TAAGATTAGAAATTGTTACCCAAATATTTCTTCTCAAAAATTTTGTTTAAATTTCCACACCCAAGCTCTTAAAACTCAAA
AAATTTAGAAATAGGAATAAAACCCCCAAAATTTGGAAAAATTCTATCCAAGGGTTCTCCACGAACATGGACCCCTATCC
GCGACGTGGACTTTAGTGAGGTCCGACCCTCCACGAACGAGGAAGTCTCTCCGCAAATGCGGGAGTCAAGCTTCCTCCAC
TTCATGAATGTGGTGGCTCTCCTGCGAATGCGGGGATCCCAGATCCACTCATAGGCCCTTCTTTGAACGCGGCCAAGCTC
CATGATCGCAAGGGACACCACCTATAGTAACAAATATCAGCCAATCACATCATGTGTTGTTGAGTTGTAGTTGTGGACAA
CTGTCTTTTTCATGTACGGACACTCTCAGTCTCTCTTGGAATCTGGTCTCTCATTAGATCCCGAAGTTTGTTAAATTATC
AAAACTTCAGAGTCATCTCAAAATAACATTTTCCCATATGCCCTAAGTAAAATTTCCTAGAATAGACATGTTAGTCAAAA
CCATGCCAAAGAAAGCTGAACTCCCTCACCTTTTGACGAATGCATGATTGTGTGTGTTGAATAATTTGACTTTAGTCCTA
TGCTATATAATAATTTCTTTTAGTTGTTGTTGAAGGAATTAGAGTGAATAAGAAATAACATCTTACTCTTTAATGAAAAG
ATTATTCTTTGCTGAAAAGTGGTCCTTCATGAATATGGGAGCTTATTCCATTGTTTCTTGTTAGTGGTCATGGGAAAGCC
AAAACTTGTATATAATAAGTCAATACCCGATCGACCAAGACTCTTTCTTAGTTATTCCTGATCACATAGTACCTATTTAC
ATACTGAATAACTATGAAACAAGTTCTTCAATCTTTCTACTTTTGATATAGTACCTATTTACATACTGAATAACTATGAA
TTTTTAGGTAACCAAATTGAAGAAATTGTTTCATAGTTATATTTTTAATGTCTTCTCTTCTAATCATCTTGTATTAGGAA
GTTGAATTGAGTTGTATCTTTTCTACTTTCCTAGAAGCATTGTTTATCGAATTAATCTTTTAGATACTTTAACTTCAAGT
TGGGATACCTTGAAGAGGGCTCAATAGTCTGTGTAGATTCTTGTGATATGGAATAGAGTTTGTTCTTAATCAAAAAGTGT
TGAGGCTCATTGTTTTAGTATAGTTGGGACAAATCCTTCAAAGTTGTAGGTCATGATTTTCGCCTTCGTGAATCGGGTGC
TTTTCATGTAAAAATTCCATGTCACTTTTACACTTCTTATTCTCCGCTGAGAAACCTTGAAGAAACATACTCCTCCTGTC
CATCTTTACTTGTTCACTATGCTAAAAATAATTGTCCAACAATACTTGTCTAGTTTGGAAAATCAAGAGATAAGTTATCC
ATTTGTGTCTAGCTATTTTATTCTTGATACTATATACTGAATTCAATATATAATACATTTTCCAAAGCACTTAATTTAAT
ATATTTAAAGGTAATATAGTAATATTAGTCCTTTTTTTTTTTTATTTCTTAAGGTGTGTGACAAATCAATAGTGGACATT
TGAACCGGAAAATAAAGTAACTTGGTGCATCACTTTGACAAAAATTAGACATAATCCAATTCACCCGTCTTGTGTTATCT
ATTAAGAAGTGGTAAAATAGCACAAACCAAATTGAACTAGTGAATATAGCTGTGCATGACTGGCTCTCAAGGATAAATGG
TGAATATCTTTTTTTATTGTACTGTTTTTGTTAATTTTTATTTTTAAAGAAATTAAAGATAGGTAGATGATTTATATTGT
TGTTGGTGGTACTAAATGTGGTGAAGAAGATATTAGTGACATGTTATATGGCTAAAATAGATGGAGTTCATGGAGAAATT
GTAAATTTGAGCCATTTCTATAATGTAAGGACATATATGGACGGACAGTATAACAAAATATGATATTAAACCTTGCTCAC
TAAATATTTATCCCGATAATATAACAAAATATAATATTAAACCTTATTCAATAATATAAGGATAAATATGACTCTTTATC
CATCAAAATGTGATGCATAAAAAAAATGGTGTATATATCATATCATAAATTATAGTTGAAAATATAATGAAACAAAAATG
AATAAATAAATATTCAGGTTGAGGGTGAAAATCTCACTTTTAATAAAAGAGTTTCAAGCCTACTGTAGTATAATCTAGAC
TGATCTAAAATTATAACTCTAGACTTATCTCTTTCCATATACAATAATCCAACAACTCATATAACTCAAACAACTCCAAA
TTAGTTAAAGAGTCCAATGCCTACCATTAAAACACCTTTCTTTCAATATATAATATTAATATTAAAATACATAAACATCA
CATGCATAGAGTATTTCTAAGAAAAGAAGCGTTCAAAACAATTTTGACAGTGGGAGGTCCAGTAATGTTTGATTATGGCA
ACTGACAATTAATTAAGAAGGTATGCAAATGACCCGTTCAGTATTTTCATATAACTTCTCAGTAACACTGTCTTCTTCTG
GACTCTGTAAGTTTCTTTAATTTTAATGGGAAATTGCACTTTTCTTTATCTGCCATTACTTGGTGAATGGCTTAACTTTA
AATGATAGAAATACTCAAATACTATAATAATAATAATAATAATAATAATATCTCTTATGTTCTGGTTAAATGTCATAAAA
GAAATGCAGGTAACTACTGCGAATAGATAGATACTATTTTGAAACTTTATATAGTAAAAGGGAAGCGAGATTGTGATGGT
TTGTACATGTGCAAAGGAGGTGCATGCATTGACGGTTTAGTGAGGAGGTGCGAGAGGCTGGTTATAGGGTACCCAGAGGA
ATAGAGGTAGACCGGAGAAGTATTGGAGATCGGAGAGGTGATTAGACAATAGATGGTGCAACTTCATATTATCGAGGACA
TGACTCTAGATATGAAGGAGTGGAGGTCGCGTATTTAGGGTAGATGGTTAGTAGGGGTGAAACGTTGTCTTGCCATGCGT
AGTTTTAGGCTTGTTAGTGTCTGCCCTAGTACTAGTCATACCTTTATAGTTCTTGTGTATGTTGTGTATTGTGTTTTCGA
TTGCCATACTATTTTGTTATTATTTCTTTCTTTAAGACTTTATACTACTTTTGTTATTAACGGTTATACTTTCTTCATTA
TTTTCTTCTTCTTTTACTTGAGTTCTATGCATTTGAGCCGAGGGTTTTTCAAAAACAGTCTCCTCTACCTCCTCGATGTA
GTGATAAGATTTGCATACATTCTACTATCTGCAAACCTCACTTAGTGAGATAATTTACATGTTATTGGACAAAAATAGCT
TGTACCCTTTTCTTTATTGCACCTTCACTACGTGAGATAAAAAGAACACTCTTCATACAAATTAAATCTCAAAAGAAGTC
ATATACTACCTCAAAAGAACAATATGTATAATGACCTAGATATAATATTTATACATGGTTATATGAACTATATACATTAC
TTATACATTTTATACACAATATATTTGTAATATATAATAATATATAAGTGTGTATATATAATATATAATATTGTATAAAA
ATATATACACACTTAAAGAGAAATATCACTAAAACAGATTTGGCTTCATGAAGTTCAATATAAACATAAGTTGGCCAATT
TCAATATAAAAGACTATTGGGCTATGCCAATTATAAATTGTTTATTGAGAAACTTTCACATATAGCAAACAAAAAAATCA
TATTTGTATGCTATAGCAAAGTTTGCATAATTGCGCTTCATAGCAAACATATATATGTATAATTCGCTATACATATATAC
AAAAAGAAGCAATTGTATAATTCGTTGGCTCCTCTTCAGAATTGTATAATTTCGCTGGCAGGCCATTTGTATAAATTGTT
GTTAGCCTCTCGTTTGTATAAATCGTTGACAAACATAAATTATACATTATACAAGCATAAAACTCGGCAGGGGAATATTT
TTATTGTATAATTATAAGTGTATAGGACGAATATATATGTATTTGCATGTGTATATACAATTTTCTCGCGCTTTATACAA
ACAGAAACGCAATTTATACAATTCTGTTGTATAAACGAGAAAGAGAGAAAGACAAAAGAGAACTGGGCAGGGGAATATTT
TTATTGTATAATTATAAGTGTATAGGACGAATATATATGTATTTGCATGTGTATATACAATTTTCTGTCGCTTTATACAA
ACAGAAACACAATTTATACACTTATGTGTATAAAGCGAGAGAGGCGAGCACAGAGAGAGTGAGCGAGAGAGGAGAGTGGC
GAGCGAGAGTTTGAGGGAGAGAGGCGCTGGCAAACAGTTTGCTACAGGACACAATTAAATCAAAGTGTGATTATACCATT
TAATTTGAATTAATAGTTTGCCATTATGTACAGTTTTCCCTTGTTAATTTGGGATAGACACGTCGTAACTTACCCTATAG
ATTAATTATTTAAAATTGAAAGTCATCTCCGACCACCATTTTATTAATAAAATCACATTACACAAGTGGACACGTCGTAA
CTTACCCTATAGATTAATTATTTAAAATTGAAAATCATCTCCGACCACCATTTTATTAATAAAATCACATTACATAAGTG
GGCTAATTAGCCCAAAGAAAATTAAAAGAAAAAATGAATTTGGTCGAATAGAGGCCAAAATCGGCAAAAGGAATAATAAA
AGCAGAGAATAAATAAATATACAAATTTTTACACCAAAAGAAATTAGAAAAGTTCTTGACCCCTTTCATTTTACTCATAT
GTAGCCCGATGTAGACTTCTTGAAGGATTCGGAGACGATGCGTCTTCTTCAAACTCAAGGCCTCTGCAATCTGATGAAGT
TTATACGAAGCTTTATTTCACTATTGTCATATAGCACTATATCTAAGAACTTGTGTTACTTCACACAAGACATCTACTAA
GCTCACATATGCCATACAATCAGTTCCATTAAAGACATCTTCAGTTCAGAGATCACAAAATCTCTATGTACTATGTATGT
AGAGGTATGATCTCCTCTTGTAGTTGTTACCTGAGTTTATAAACTAAATCTAGTTTTATTGTTAGAATTATTTTTTCTTG
CAAATTTAGTAATTTTTTTATTATATTGTTGTAACCCTATTCATTCCTTTTTTGTTTGCTAAAATTAAATTTTTGATATA
CGTCTAAGATCATTCCATAGCTTATGAGCTAATCACTTTTTCATGTTTTTATATTAATAATATAATAAATCACGCAATTT
TTTTTTTCTCTCCATCAATCTATACAATTCACTTCATTTTGCTTTTTTTTTTTTTTCTTAAATCAATTAAAGATTTATTT
TTCTATTCATATGCCGTGTTGAGCTTATTAAAGGTATAAAAATTACTTATGTTTAAAAAGGAACTTGTTGGAAATAAAAC
AAAATAAAATAAGCATCGCCTCTCTTTATATTTATTCATAAAAATTCAGTCTTCATGAAAAGTATTGTGTGTTAGAATTC
AAATTTAATTCTCTGCCTTCTTTCAGGTATTCGATTGTAAATTCAGTTGTCACATTAATATAGATTAAGGCTGAATAAGT
CCACTAACGGGGATATAGTGAGTCTATCACAAAATTCTTCATCTCATGGTTTAGACTCGAGATCTTTGATTAATAGTGAA
AGAAATTTCAACGATTGATATGTACAAACATACACTTAGACACAATTTCATCCTTTAAATGATAAATACTCAGCCATTCG
ACCTTATACACACTCAAGTGCCAAAACCGACTGCACCCATTTATTATCCTACACATAGGGGTGTTCACGGGTTGGTTTGG
ATCGGTTATTGGTCAAAATCAAAACCAAACCAACTTAATCGGTTTTAAAATTATCAAAACCAAACCAAACCAAATATAAT
ATACATTTATCGGTTTGGTGATTATCGGTTTCGGTTTGGTTTGGTTCGGTTATTCGGTTATTAACCATACACAAAAATAA
AAGAAACAATTCATTTAAAATGTGAAAAAAGTGACAACAATCCATTCAAAACGAAAAATAGTTAGAATGACTTAAATTAC
TAAACTTTCAATCACTAAATTTACTATCAATAAAGCTTTAAAATTCACTATATTGGCCTAGAAGGAAGAGACAATAACAT
TTTCAGCCCCACAAAGAATTGTCATAGACACTCATATACATGAAATCAATAAGATAAATGTTTCATCTTGGGCATTTTTG
GTTTCAATAAGTAAATTATAAAGAAATTTTAATGAAAATATGTATAAGATCTTTAAAATTGTTTATAAAAATAATATATT
AAGTATGTATATTAATAAAATATATGTATATAATTCATCGGTTCGGTTCGGTTATTTCTTCGGTTTTTTATGAATAAAAC
CATAACCAAACCAACTACTATCGGTTTTCAAAAATCTAAAACCAAACCAAACCAAACCAAACCCAAATAAAATCGGTTTT
ATTTTATCGATTTGGTTTGGTTTTTCGGTTTGGATCGATATTTATCCAAACCGTGAACATCCCTACCTACACATATATCC
TTTTTTTAACACTTCCTATCAACATCTACCAATTTCGTATCCTTAACCCCTCAATTATAAGTTATAATCTATAAATAGTG
AAATACTTACTTCAAATAACTCAAAAATTAGGGAGAGGAAGAACTTTTGATGATGGTTGTTGCTTTGAACATGTTCTTTG
CGATCTTTTCGCTTGTGGGTGAGTAAACATTGATATTGGTTCTTTGAGAAATGGCATTTCTTCAAAGGNNNNNNNNNNNN
NNNNNNNNNNNNNNNNNNNNNNNNNNNNNNNNNNNNNNNNNNNNNNNNNNNNNNNNNNNNNNNNNNNNNNNNNNNNNNNN
NNNNNNNNNNNNNNNNNNNNNNNNNNNNNNNNNNNNNNNNNNNNNNNNNNNNNNNNNNNNNNNNNNNNNNNNNNNNNNNN
NNNNNNNNNNNNNNNNNNNNNNNNNNNNNNNNNNNNNNNNNNNNNNNNNNNNNNNNNNNNNNNNNNNNNNNNNNNNNNNN
NNNNNNNNNNNNNNNNNNNNNNNNNNNNNNNNNNNNNNNNNNNNNNNNNNNNNNNNNNNNNNNNNNNNNNNNNNNNNNNN
NNNNNNNNNCGGGTGAAATTCTTCAACTCTCATTACTTCCTGCGACCATTCAACACACAGTGACTTTATAAATTTGAAAA
AATGCATCAAAATTAACTACCTATTACAATTACATCTTGGGTTGCCTCCGAAGTAGCACACAATTTTACATCGCGGCACG
ACGCAGGTTAAATGATTACTCAGACTTCATCAAGTTGGAGTTCCTCAACTATCATAACCTCTTCTAGAACCCCATGTACA
ACTTCATTCATTGTCCATTTGCTTTGAACTGTTCACCCTTTTCATTTTCATGTTCTATGGCTCCAGACTGAAATATTTGT
GACACTTTAAATGGTCCCGTCCACTTAGACCTCAACTTTTTTGGAAATAGTCTGAGCCTTGAGTTGAACAGCAGCACCAA
GTCCCCAGAACTGAAAGTCCTGTTTCCAATGTGTTTATCATGGTACAACTTCATCCTCTCTTTGTACAGAGCATACCTCT
CATAAGCCCCTAGCCGAAACTCATACATCTCATTTATCTGCTCTAACCTCATGTTTGCCGCTTCACTCCAACTCAAGTTT
AGTTTCTTTAGTGCACACAACGCCTTATGCACCAATTCCATAGACAAATGGCAAGCCTTTCCAAACACTAACTGGTAGGG
TGACATACCAATGGGTGTCTTGATAGATGTCTAGTATCCCCATAGTGCATCATCTAACTTCCTTTCCCAGCCAGTCCTAT
TAGCATTCACGGTCTTCGTTAATATGGACTTTATTTCTCGATTAGAAACCTTAAGTTGCCCACTCATCTACAGATGGTAT
GCGTGTTGCTTCTTTATGTTGTTTCACACAATATTTAGCTAGTAGAGTGCTAAACACTTTGTTGTAAAAGTGGAAACCCC
TATCACTAATAATTTCCCTAGGTGTGCCAAACCTAGAGAAAATATTCCACTTTAAGAACCCAAACACTCTTGCCATCATT
CTCTGCCAATGCGACTGTTTCTACCTATTTGGAGACATAGTCTACTGTAACCAAGATGTACTTCTTCGCATAAAAACTCA
CAAATGGTCTCATAAAGTCGATGCCCCATACATCAAATAATCCTACCTCCATGATAAGAGCCATATGCAACTTAGGACAA
CGAGATATAGCTCGTTGCCTTTGGCATGTATCACAACCTTTTACTAGATCAAATGCATCTTGATGAATGGTGGGCCAGTA
ATACCCACTTTGGAACACTTTGTGGGTAGTGCAAGCTCCTTTATGGTGTCCACCAACTGGAGATGAGTGACATGCTTTAA
GAATACTCGACATCTCAGCTTCAGGTACACACCTTCGTATTATATTGTCAGCACAAACCCTATACAAGTAGGTCTCATCC
CATAAGTATTTTCCCACATCATACAAGAACTTCTTTCTTTGTTGAAAAGTCATGTCTTCCTGTATCAAATCACTGACAAG
ATAGTTGGCAAAATCAGCAAAAAAAGGAATAAGATAAAGAGTAGGGACTAATAACTGTTCATCTGGGAATGAGTCATCAA
TGTAAAGCTCAAATCCCCCCTTCTTTTCAGCTTCTAATCTAGATAAGTGGTATGTCACTTGATTCACAAGCCCTTCGGTT
TTTAACCTCAAATTCAAATTCTTGTAGAAAGAGCACCCATCTTAACAACTTTGGCTTTGCATCTTTATTTGTTATCAAAT
ATCTCAATGATGCATGGCAGTGTGCACTATCACTTTTGTGACCAGAAGGTACGCTCTGAACTTCTCAAAGGCATACTCGA
CTGCCAACATTCTTACTCAATAACCGTATAGTTCTTTTGAGTTTTATTCAATGATTTGCTTGCATAGTATATCGGGTGAA
AGATCTTGTTGTGTTTAATTTTGGCCCAACACAACCCCAAAGCAACACCACTCGTATCACATATTACCTCAAATGGTCAG
ACTAATTGGGGCAATGATAGCTAGGGTTGGAATTAACTTCTCTTTTAGGCATTCAAACGCTTTAATGCATGCGCATGCCT
CATCAAATGTGAACTTTATCTCCTTCTCCAATAGTTGGTACAAAGGGTGTGCAATCTTGGAGAATTCCTTAATGAACCTG
CGATAGAACCCTATATGTCACAAGAAACTAGGGATTTCCTTCACAGAAATAGGCGAGGGAAGCTTCTCAGTGGCTTCAAT
CTTTGCCCTGTCTACCTCCAAATCTTTCTAAAAGACTTTGTGGCTCAACATTATGCCCTCTTTTACCATGAAATGACACT
TTTCCTAGTTCAGAACTAGGTTTGCCTCTTCACGTCTCTGTAGTGTCCTGCTAAGATTTAATAAACAATCATCAAAAGTA
TAACCTACCATAGAAAAGTCATCCATAAATACCTCTAAGGTGTCTTCAACCATGTCCGAGAAAATGGACAACATAATTCG
CTGGAAAGTAGCAAGAGCATTACATAATCCAAATGACATGCGTTTGAACGCCAAGGTTCCATATGGACATGTAAAAGTGG
TTTTATCCTGATCTTCTAGAACCATAGAAATCTGGTTGTAACCATTGTACCCAATCAAGAAACAGTACCAGCCTTTCCCT
ACCAACGTATCTAACATTTGGTCCATAAAAGGCATTGGAAATTGGGCTTTCAAATTCGTTTGTTTAACTTTCTATAGTCC
ACACAAACTTGCCAACCTGTGACTGGGCTTTGTAGGATCAACTCATTTTTGCATTTTCCACCATTGTCATTCCTTCCTTT
TTGGGTGCAGATTAGAGTGAGCTCACCTAATGACTATCTGATATAGGATATACCACTCATGCATATAACCATTTGATAAT
CTCCTTTTTTACCACCTCTTGCATAGATGGGTTTAGCCTTATTTGGTGCTCTGTACTCGGGCAGTCTTCTTCCAATTGGA
TTTTGTGAGTGCAAATACCAGGAGGTGTACCAGTAATATCAGCAATGGTCCAACCAATCATTTTTTTAAATCTTCTAAGT
ACCTTCACCAGTGCTTGTACTTGCTTAATATACAAATCTGCAGCCACAACAACTGGTGAAGTGTTATTTTCATCCAAAAA
CATATAGCTCAGACTGCTAGGCAATTGCTTCAATTCAAGCACATGTGGCTCCTCAAAAGATGGTTTTACTAGAGGAGTCG
ACCTATTTTTCAGATCCAGGTCTAACTTCTTAGGATAGTATGAATGTGATCCCATTCTCTGCAATGCATTTAAAGTTTCC
ACATCATCTATTTTGAAAACATCATCAAAGTTCATAATTAACGCGACTTGCGTTTCTACAGTGAAATGTTCTTCTATGGG
TACCTCAATGACCCCATCATCAGTTGTATCAATAGCAGACACCACACTAATATCTTTTGGCTGCTTCATATATTTGCACA
CCATAAATTTAACCTCCTCATTATTTAGCCTAATCTTCAACTCTCCAATTTCCACATCAACCAATGCTCCAGCGGTGACA
AAAAATGGCCTCCCCAAAATTATGGGGACTACAAAACCCACATCACAATCTAAAATCACAAAGTCAGCTGGAAAGATGAA
ACTTTCAACTTTCACAAATAAATCACATAGAATACCTACGGGTCTTTTTACCGACCTATCAGCTATCATAAACCACATGA
TTGCAGGTTTTGGAGTTCCCAAGTCCAATTGCTTGTATATTGCCAGCGGCATGAGGTTGATGCTGGCCCCAAAATCACAC
AGAGCTTTGATGAAGTGAAATACACCAATTGTACAAGGTATAGTAAATGCACACAGATCCTCTTTCTTCTAGACCAAAGA
CCTTGTAGCATAGTACTACAATGGTGAACATTATCTGCAGGCTCGAAACTTTTTCCTCTCTTCTTTGTCACCAAGTCTTT
CATGAACTTGGTGAAGCCTTACATTTGTTCAAAAACTTCCACCTATAGGATATTTACTGACAGTTGACGAAGCATGGATA
TGAACTTCAAGAGCTTTCCTTCTTCAACTTTCTTTTTAAGACTTTGTAGAAATGGATGGGGTCTAGGAATCTATTGTAAA
GGTTGTGCTACCTCTACCGCAGGCTCTTTAACTTCTCTTGTACATTTACTTGCTCCTAGTATGATCTCTAAATCTTTAGA
TATTTCTTTCTCTTCCAATCCTCCTTTACTTGCCTCATTTTCTGCATCTACATCTACACTTATTTTCTGCTCAATACTTG
CAAGTATAGGTTCTGAAAATGATTTAACACTACAAGTGGTGATAGCCATGAAGTGCCCATCCTTTTTGGGTTCTGAATTG
TGTTATTGGGCAGTGTCCCATTTTTTTTTGGTTCAATGAGGCTGAGAGTTGCCCTATTAATTATTCTAATTACTTAATAA
AAGTTGAGTGTGAATCCACCAGCTGACTCATGTTGGATAAATCGTTTTTCAACTCTTTTACCCCCATATTTGTAGATTCA
ACCCTCTGCAACACCTTTGCCAATATATCTTCCGTCCTGGACCTACTAGACCCATTACATGTTTCATCTCTATTCCCTGG
AGGCACATACACACCACTGCGATCATTCTTGAATCCATCTTTGTTCTGCCAACTTTCATAATCCCTATTTCCAGCTCTAT
CATATTGGCCATCTCGTTGGTAGTTCCTACCTTGATTTTCAGAATTATAGCCTTGGTTTAACGAGTTATTATTCTGGAAC
CCCCTGGTGGTTCAGATGTTTGGCTTTCTCATCAAAATAAAATTCCTAATCTTCATACCTGCCTACAACACCTACTACAT
TTTCTCTTTCTCTACCAGTCACTAGTAGATGTTTCGTGAGTAAATCCATCTGAATTTTCATGTGGGTCATGTCTTGGTCA
CGTTCTTCCTCTCTCTTTCGCTGTTGTATCGACAACTCAAATGTGAACCCAAGATCCCCAATTTATGTATCTTTGATATG
CCATGCTCTCTTATTTCTCGATACCTCATCCATGATGGTCATGATTTTGGGGAAAGGCTTCCTCAGGAAGGATCCACCAA
ACACTGTGTCCACTACTAGCCTTGTCACAAAATCCAATGACCAATAAAATACCTATTTGAAGTACCTTTCTGTCGCCCCA
GGAATCTCAACTGATTTGCAAGTTGTTACGAAGTCCATCAAGTGTTGATTTGCATCCTCACCATCTGTACCTCTAAACAA
CCCTTACAGGTTCAAGAACTAAATCATAGTGCTACTTATTGTGAATTTGACTGCTGGCGGCAATGGTAGGATCACTATAG
CTCTAGTAGCTCCACACATTCAACTCTGGATCATTATCTTCGAAAGCCAAATGTACTTGTTTTTTACGTCAAACTCTTGG
AGCTAATGGTCGTTGCTGAGGTGTTAATAGTTGTTGCTGGGGAGCCAACTCTTCTTCCTCTTCATCCTCAACATTTACCT
TGTTTGGGTAATTTTCTTCATTGTTGGCACCCCTAGCTTGGCCGAGCATTCTTACTCATTCTCTACCTCTATGCCTCAGT
CTCTTGAGTGTTAACCATTCTTCTAATAGATCTTGCAAGATCAAGATTGTAAGGAACCAAAGGTAGTCCCTTACTTCTAT
TGTTTGGCATACACTAACTAAGTTATCTGAAGAGGACAAAGACAAGAAAAAAGAAGTAAAATTATAAAATACCCCTACAA
ACTTAAATAATTGCTAGTAAAATATTTATAAGCGAATTCTCCAGTAGCGGCACCAAAATTGTAACACCTCAAAATATTCT
AAGGCAAGGGTCTAAGGAAGGGTTCAAGGACGGTGGAAGAGTCCACGGCCGGTGAACCCATCCTTGAACCCAAGCCTTGT
GAAAAATATTCTAAGGCAAGGTTCTAAAGAATGGTTCAAAGACAGTGGAAGAGTCCACAGTCGGTGAACCCATCCTTGAA
CCCAAGCCTTGTGAAAATTATTCTAAGGCAAGGTTCTAAGGAAGGGTTCAAGGACGGTGGAAGAGTCCACGGCCGGTGAA
CCCATCCTTGAACCCAAGCCTTGTGAAAAATATTCTAAGGCAAGGTTCTAAGGAAGGGTTCAAGGATGGTGAAAGAGTCC
ACGACCGATGAACCCATCCTTGAACGCAAGCCTTGTGAAATATTTTCTAAGGCAATGATTTACGGACGTGTCCACGGCCA
GTAGAATGGTCCACAGATGGTAGACCCATCCGTGGAAATTTACTTAGAAAAAATTCCAGGCCTCTAGTTCACGGGAGCCT
TTACTGGCCGTGAATCAATGAGTGGCCGGTGAAAGCCTTCCTTGAAAGGCACCTGTCAGTTAAATTTTTCAAAGTTATAT
GGGTCATTTCCTGTGTATCTAATACCTAAACTAGATCATTTTAATCCTAATCCTAGACCCTATATAAGTCATTTTAAGTC
AAAACACACTCATTCACATCATTATTTCCCAAAACCCAAATATTTCCCCGAAGTTCCTCTTCTACACAAAATTTCTCTCT
CTAGAACTCAAGAAAGAAGAAGAGTAAAATTGGAGATAGGGCTTGAAGAAACAAATATTTTTCACTCAATTTCTTTGGAG
AATCATAACTAAGGTATGGTAGTCCTTCATCCATGGAGTCCCTCCAAACTCAATTTCAAAACTAGTGATTTACCCAAAGT
TAGGGTTTGACTTCAATCTTGTGGGTTATTTCCAAAAAATGTTTTTAATGGTTGATTTATGATGTATTATGATTGAATTG
ATGATTTATTTTTGATTTATGATGAATTCCCCCAAGAACCCATGAAATCCCTAATTTCCCCGATTTGGATCTTATGATGA
AAATTGTTGATTTTAGAAGGATGATATGAGATTATACTTGTTATAGTTGGGTTATTTGAATTATGTTATCATCCATGAAT
AATGTAGTAATTCTAGATGTGATTGATGGATTATGATCTATGGCCCTTGAAGAGAAAAGTATATGAATAATGCATGACAT
TATGAGGGCTATGAATATGCTTTAAGAACACTTTTAGAGTAAAGTGAATATGATTATGATCTAGTTGTTGTTTTCTTGGA
GGTTATCCTCATGTACACACTTATGTATGAATATGATATGATGTGAAAGGTTTTCTAACAATATGATGATTCTAGTATTG
AAAGGTTATTCTCACCCATTAAATCTATGAGCTATCCTATGAATAATGTTGGACTGAGTGTTCATACATTCTTCCATAAT
CATGAACTTAACTAATGAAATGTCAAGTACTCCGTGGGAATAATGCTTAACACCGAGTGGATATTGATATAAGATGGAAG
CTCTCACATGAGTTGAGGCGGAGTTTCTAGAAGCAATCTCTTGAGATGGATGCCCTCACGTGAGTTGAGGCGGGGTATCT
AGTAGCAATCTCCGTATCCCATAACTATGTGCCTACATAGGTCCTTAGCTCGTGGACCTTCCATCTAAGCTAAGAATGGT
TCTACCTTAGGCGAGTAGGACAACCCTTTTCAGTGTGGGTAACACCGGATTCCATGAGTTGCTCACATGGTCTATGTCGG
TTAAGGCTTACCCCCACAATGAATGATTATGAACTATGGCTTCTCAAGAAGCACTACTTAGTGTGAGTGGGGGGTATGGG
ACTTCATTCATACATTGCACAAGTATGCTTTGAGAGTAGCTATGGTGTGTTCCTTTTATGCTATGAAGGTTTATGAATTG
ATGCATGTTTTAATGTGAAGTATTGTTATGAGTTGCACTCCTTGATATGAGTTGTTAAAGATGAATGTTCCTTATCTATG
AATACGTGAGATCAAAGAATGATAAGTATGATTAGGGTGGCCTAAAATGGTACTTAGTGTAGATGGGATTATGGGATCTT
ATCTATGCATTGCACATGTATAACTTAGGGTTACTTATACGATGGTTCTATTATGATGAGATGATCTTGGTAGTTGACTA
TGTGCATGAACCATGTCTTATGATAGTAGATGTTGCATTATGTCTATGTTGGTGGCTATGCTTATGATTATGTTGTTATC
CTTTATGCTATGATGAACTATACATGAGTTTTCTTATGAGTTACGTTTTCCGACTATTTCTAAGATAATGTTCAAAATTG
GCATATAGCATGGTTTCAACTAAAATGTCCCTTTTAGCATGTTTTAAAGGTTTTTTATGCATGGTTATAATACTTAGTGC
ATTTTTGTACTAACCCATATTTTCCTACATTATTCTATAAGTGTAGGGATTGTCACTCAATTTGATTCCCCTTGTGGCTA
GAGCTTGGAATTGATCATCCTCCTTGCTAGTTGGTGAGTCCTCAAGATTCAAGGACAAATATCTTCATTTAGTAGTTTCA
CTCTAGTTATTTCATTTTCAGACTATTGTAAGAGTTGAGTCCCTATTTTGATTTAAGGATTATAATAGATGGATAATTGA
GACAAGTCTAGACTTCCGCTTGCTTTTATAAAAGACTCTGAGAATAAAGTTTTTTTCTAATTCCGCATCGTTTCTTTTAT
CTTATGTTATGATATGCTAAGGGGCTTGTATGAGACCCTTCGGGGTACATCCAAACTTATACCTCAATTAAGAAGTGTAA
ACGGTCGATGTCTATTATAGAACTCAATGAGAGTTGAGGTCGATCCCATGAGGAATTATAGAAGAAACAAATCTACTAGT
TCTTATGTTCAGTTGGAGTTGATATTTCTAGAAATTAAATTGCATAAAGTAAATATTGGGTTTGTTTTGATATCTAAGTA
ACCAATTGTATTTAGTGTTAAATAGTAATGGTAACAGATGACAATTGCAAAGTTTGATTATCAATTAGAATAGACTAGAA
TTGTGTTCCCCATGATCTTTAGACTCCAAATCAGATTTTGCACAAATAACAATCTTTTGATACAATACATACATTCAGAG
ATGATTGTGTACAACTAAACGCTTTTCAGCCCTATTAGATGAATGCCACTTCTCTCCTATCGGTCTTAGAGTGTTTCAAT
TTTTACCCTTGCATACTTGGTTAGAAAACTATCATCTCTCAAGCTCAAGTCTTCAAAGCAAGTTGTTAGATTCGCTTCTA
GATTTTCTTAATCATGTACTTTTCTCTCGAACAAGTAATGAATATATGCAGGTTCTAACGTGTGCACTCGTTAGAAAGGA
ATCAATATGAAAATAGAAACGAAGCATGCTAATAACAATTGAAAGTTATTCGTGGTTGATTTTAGAGTTGCACCGTAGTC
ATGGGCATAGTATGGTACAATATTTTAAAGTTTTGGTACCGTAATTTTGATATTCGGTTTAAAAACTTTAAACCATTACC
ATACAAATTTAATTTGGTATGGTTCGGTATTTTGAAGTTCGATTTCGGTATTCTACGGTATGGAAAATTGGTAACCTTAA
GTTTGTTCAACCTCTACTAATATATACTCGTATAATAGAGTATTATGACTTCGACAACTAAAAAAATATCTCAATTGTAT
CATACTAACACATTACACGTATAGAAATATATATTCAATAAAAGTACAAACAACTACTTTTGTTAATCAATTAAAATTCA
ATCAACATAGAGTAGTCAAAGTTTTAACTTCTAAACATTTAGTTTATACTAAGTGCCCGTTTGGATTGACTTATTTTAGG
TGCTTTTAAGCCAAAATAGCTTTTAAGCAGTTTTGAAGTGTTTGGGTAAAGTTAAAAAGTGCTTATAAGCACTTATTTTA
AAGCCAAAATAACAAAAATAAGCCAAAAGTCATAAGTAAGAAATCATAACTTATGACTTTTGGCTTATAAGTCATAAGCC
AAAAGCCAATCCAAACAGGCCCTAATACTAGGTTGCATATTTGTTAGCATTTTAATAATATATATATTATTTATGTAACT
ATATACTTCAGTATGGTATTCGGTATTTCTGTCTATTATTTCTAAATACCAAATACCATATTGAACACCAAAAAAATTAA
AATGTATACCATATACCATAATATCAAAATCACGGTATTAGAAATTCTGGTATGGTATGGTAATTCGGTATATACCATAC
CATGCCCACCCCTACCCACAACCCTAGTTGTGGTGCTTAGCTGCTCGTGTTCTTAACAAAACAATGGCTAAAGATTGATG
AATGGTTATAAAATAGACTTACAATATTAAAAACCAATACTTCTTGATTAAGAATGATCAAAATGATGATCAAATATCAA
AAAGAGTCTTCAAAATAAGGAAACTATTGTCTCTGTGATAAGAACTTGTCTCACAATATCGATAATAATTCAAAATAGAA
CCCTAAAGAATTAATTATAGTCTTAGAAAAGATTCCTACACGAAGTAGGAAAGTAACTCAGTCGACAACATTCAAGAGCA
AGCAAGATGGCGCATGAAGCTTTTCACGGTCCGTTAATGCCTCTCGTAATTCAACACTTCGTCAATTTTTTCAACCTTTG
TTGTTGTTTCCCATGAGTCACTTTACGGTCCGTATAGGTCACTAAGATCCATCTAGTGTGTCACATAGTTACATTTTTCT
TTCTTTTCTTCCAGACCACTTCAACAAGCAATTACACGGGCCATTTAGATCTTCACGGACCGTATATCCTTCCATCAACA
ACTGCTAAACTTCCATTTAATCTCTTTTCATTCAACACTTGCTTAAAAACACATTTCCTGCATGTTAAACCAAAAGAACA
TCATATTGATAAAAACATGATTGGTTTCTTGCGTTAATCCTTTGTTTTGGGCGTCGAATGTGCTATAAGTTCACGACACA
TCAACGATCCCTTCAAACCCGTTGTTGGTAAGTTTTTATATTTTAATTAATTTATGTTTAATCAATTTGGTATTAATACT
TTTTTCGCTCTTCTCTTCTTGTTCGATTGTTCATGATCTCTACGTATTAGGTACACAGACACACAAAACACATATATATC
AATGATCATTCAAACACAAATATCCATATTAACTTTGAAACTAAAACACAGTTGCACAAATACACATATGTGTCAATCAT
TAACCAAACACTGTATACAATGTTTATACATGGTTATACAAAGTATATTGTTACTTATACATTTTATATACAACATATTT
ATAATATATAATAATATATAAAGGTGCATATGTAATATATAATATTGTATAAGAGTATATACACTAAACAATGGTGTCTT
CATGAAATTTAATTAAACATAAGTTGTCTAATTTAAATATAAAATTACTAGGCTATGTCCACTGTAAATTGTATATTTGG
GATATTCCTATGGTAGCTTACATCACTATATGTAAATTCTTTTAAAATTGAAAGTAGTCCCAAACCATCATTTTAATCAG
ATAAACATCCCTTCCTATACTTTAAAATAATTACATATACGCTAAACTAGTTACATGAATCACTAATTTCTCTCCCCTTT
CTCTCTCCATGTCTCCTCCCCGCTCTCTTCTTCTTTCTCTCTCTCTCTGCCCTCTTTCTTCTCTCTTCCTCTTTTCTGCT
CTATCCGCCCTTGCTCTTTCTCCTTGTGCATGTATAGACTAAATATTTGATACCAAATATAATGATGATATTGATATGGG
ATATACGAGATAAAATTGATATCAAATACACTGATTAAATTAATTATGGATACACAAATAAATAACATTTTGTGAAGCTT
TGATACATTCTAAAATACAGGTATATAGGGAGAGAGGCGACCGAGTGAGGAAAATAGGTGTGCACAAGAGGAGATAGGTG
AACAATATAGGAGAGGAGAGGAGAGAGAGAGAGAGAGAGAGTACACTATATACATGTGATCATGCTTGAATATAATGTAT
TTGGAACAAATTACAACTAATCTGTGTAATTTCAGAGACAACCTTCATATTAATACAACTTATATCTAGCATCTTTGCGC
TCTCTCTCTCTCTCTGAACTCTCGCTCCCCTCTTCCCTCTCTCTCTTTCGATCTCGCTCGAATATCTTCTCTATAAAAGT
TTTGAGATGCATTGTAATTAGATAAACTAAAGCTACTATAGTTATTTATGAAAAATCTTCTATTTGGAATCTCTCTGAAA
GGCCTTGTAAGATTGGGCCAATTCTATTTTAACATAAGGAAATGGACCCCACAAACCCACGTCCACAACCCATTATTCTG
GTCCAATCTCGTTATCAGATTTAATTTGGGAAAATTAGCAATTAAGTCATAATACCTAACATAATTAGTCAAAATAACAA
CACTTTAAAATATTTATTTAAAATGGCAGAATGACAATATTTTTATAAAATAATATATATTCAGATTTTAGTATTTTAAA
TTAATTTTATTTATGGAAAGAGTCCTATATTGGACCAAATTATATACCAATAACCGTTTAAAGTGAAAGAAATAAAATTA
AACCAATACCATTAACCTTTTTTCATCACCATTCACGTTTCTTTCCCAACTTTCACGTTTCTTCCCCACCTTTCACGTTT
CAAGTTTATCTTTCTTCAAGGCGCTATATTGTTGTTCATCAAGAAATTTTCTTTATTATTAAACGAAATCTATTCATTAA
TTCAAGCAGATTTCTCGGTTGGCAAGGTAATTTCCATTATCCATTTCGATTAGTTATTTAGATTTCTTTTGATTTGTTTT
CAATATCACCGTTTATGGTTTATATTTTGCAGTGTACATATTACGGATTTTCGGTCAATTTTTTCGATTTTTATGCAAGT
TTGTTTACATATTCATCTAATAATCATGTATTTCAATTAGTTATTTAAATTTCTTTTGATTTATTTTCAATATCACCATT
TATGATTTATATTTTGCATTGTACATATTACGGATTTTCTGTTAATTTTTTCAATTTTTATGTAAGTTTGTTTACATATT
CATGTAAAATTTATGTATTTTAGATTTTTAGTCGATTAAACAATTTTTTTTTCGATTTTTTTCTGATTTTGTTTTAATAT
TTCAAATTTATTAGAATCTACAAATTCATTCATATGTTTATTTTGTTTGATTTTTAATACATTTATATTTGCTTTTAGGG
TTTTAGATTTGGGGAAAGCATTTGTCTGTCTAAAATGTCTGAATCAACAGTTTATTTGTGTATTCATTCTATCTATATAT
CAACAAGTTTTACATTTTTGTTTTTACATTGTATTTCAATCTCAATTAGTATACCAACATGTTTGTATTTCCTTCTTAAT
TTGTATTCATACTAACTGTATGCTAACAATTTTGTATTTTATTGGGTATTCATTCTGTATTTCAATCTCAATTTATATGT
GAACAAGTTTGTATTTCCCTTTTGTTTTGTATTCAACGTAATTGTATACCAACAAGTTTTGTATTTTATGTGCCTACTTT
ACCTTTCAAAGTCACTTTGTATTTCAAATGAAGAGAGTATTTAATTTCTTTTGTATTCACAACTTTATATTCAATCTCAC
TTTGTATTTCTAACTTTGTATTTTCATCTCACTTTTGTATTCATATATTGTTTTATTCAACATTGTAACACCCTGTATTC
GAAACAGACCAAAAATACAGATTTTGAGAAGTTCCAGGTGCAACCCACGGTTGCCATCCACGGACCGTAGGTCTGACCAC
AGCCCGTGCTGGTGGTACGTGGTTCACCACTGAAACCCCTCCCAGACCTAGCTCAGAAAATTGGCTATGTCCCGACTCAC
AGACAGACCCACAGTCCGTGGTCTGTATCTGTGGATTGAGACCTCCTTTACCCAGCCTCTGACACAAACTACGGTCGACC
AGCACGGACCGTCATTTGATCCACGGTCCGTAGGTCTGACCGTAAGTTAGGGTCAACAACCAATTAGATGAAAATTATTG
ATGGGTCAACTTCAGATGGTCATAACTCTTAGCTCAAAATTAGGTGTCCCATGACCTATGATATGATAGATAATGGAATT
ATCTTTCCAACGCCACTGAGTTTGCTAAATTTCGACCTCCGAGTAAAACGTTATGCTCGTTTTAGTGTAGCCCTGTCGGG
CAGACTCGACCTACGGACCCAATCGACGGACCGTAGATTGAGTGACGGACCGTAGGTCCAATCCGTCAGTCACTCCGACA
TCAATTAAGTCAGGGGTATTTTAGTCTTTTCCTATTTTGTTTAACCCCTAAGATACGTTATTTTGACCCTAAATCATGAG
GTTTTAGTCAGTTTAAACCTAGAAACATAACTAGAACTTACCTTAGTCAAAATCATTAATCAAACTTAGAAAAAATTAGA
GCGTAAGAGAAGAAGAGAGGTCAAGAACCCTAGTTCAAGACGCAACAAGGTTCCATCAGTTCCGCCCCCGAAATCGAAAG
ATTTCTTCGTGGAATTCGTCACCAGGTATGTGGGATTTCACTAGTGGGTTCCTTTCACCCATTAGGTCCCTAGAATTCAG
TCAGTTTCTTGATTCCATGATTATGAACAGATGTAGGGTTTCTAGAATTTCAACAAATCATCATGAATTAGTTATTTAAA
TGTTCCAAATCAGATTATCATGTTATTACATCGTTTCTTGCATGAATTCCAGAACCCTAGCTATGTATTTCTTTAGTTCT
TGAATTACACATGCTAGGTCAGATATTTCAGTATTCAGTTATACATGCCTTAGTTTATGAATACATCATTATCAGTTTAA
TTATTGCATTCTCAGTTTGCATGTTCAGTTCGAGCTATCCAATATTTACAGAAATTCAGCCATAACCAGTTAACTACTTA
ATTCATTGGGAGTAGCATAATACCGAGTTGGACTAGGGTTCAGCGTACCCATATAGTCCCAGAACTACGAGTCACGTAGG
TGTAAGTCCCCTCTGTGGGCAACATCAGTTTAGTGATCACGCTAGCATGCCTCTATACCTCTGGCAGGGTATACTGGGTC
ATCTCGATGGGGCATATACATCGGACTCCACATTTAGCTAATGTGGTTTTATGTCTGTTATTAGTAACTCCCACAGTTCA
GTTAGACTCTATTGCATTTACCATATTTCAATACAGTCAGTATTCAATCTCAGCATGTTATAAATTTGGTCATTGCATCA
GTTAGCTCAGTATTCGATATTTTCTGTATCTATATCATGTTCAAATTATTTCATTGCTTTATTGCTTTGTTCAGTTATAT
GTTCTTTCAACTTTACTCTATCCTGCATGCTTAGTAGGTTTCAAGTACTGACGCATACGTGCGCTACATCTTCTCGTGAT
GTAGGTTCAGGTTCTCAGCATTCAGATCACGCTTAGATCGATTCTCGATCTTCAGTTCAGCAGCATCAGTGGTGAGTCCT
CATTCTTCGAGGACTAGTGACATGTTTATCTTTATCGCTTTTAGTCTTTAGTTTCAGTTTTTGCTAGATCTAGTTGGGGC
AAGTCCCAACATTTCTAGTCAGTTTAGAGGCTTATTTCAGATATAGATAGATTTAGCTTAGTATTGAGTTAATATCTTCC
TTGTATTAAACTCATCAGTTTTCATTTATCTCAGTTATAGTATATGGGTATTCCCCATATTTTCATTTTATTTATGATTT
AGCTTCCGCACAGTTTCTATTATTCAAATTATATATAGTATGCTCATGATCATGCCAGCAGGGTTAGCTTGGGATCACTT
GTGGTCCTATGTCCCGTGTCCGCGCTCGGGGGTAGCTCGGGGCGTGACAAACTTGGTATCAGAGCATTAGATTTATGTTT
CCTAGGATGTCCGAAAAGCTGCATTAGGTAGAGTCCTTTTCATGGATGTGTTGTGCGCACCACAGCTAATGAGGGGGAGG
CTACAAAGTGATTTAGGAAATATTCATTTTCTTGTTACTCTTATCGTGCGTAAGGTATGATCTAATTCCGTTCTAACTCG
ACGTTCTACGTTTCAGTGATCATGCCTCCTCGTAGAGCTTATGCCAGGAATGCGAATGTCAGGAATGCAAACGCAGCTCC
TCTAGTTCCAGATCAGGAAGTCTCAAATGCTGAATTCGGTAATGCCATTCAGATGTTGGCTCAGAGTGTCGCTAACTAGA
ACAATTAGCGGGTTCAAGCTCATGTGAATGCAAATGGTGGATCAGCAGCAGCAAGGGTCCGTGAATTTGGTAGGATGAAT
CCGCCTGAGTTCTTAGGATCGTAGACTGGTGAAGATCCCCAGAATATATTGGATGAGATCAAGAAGAACTTTGAGGTGAT
GCAAGTCACTGGGAATGATCGGGTTAAGTTGGCATCTTACCAGCTGAAAGATATGGCTCATATCTGGTACACTCAGTGGA
AAGAGAACAGGGGTACAGATGCAACTCCAATTACTTGGGATTGTTTCAGCGAAACCTTTCTGGACAGGTTTTTCCCCATA
GAGTTGAGAGAAGCAAGGGCCCAGGAATTTATGAACTTAAGGCAGGGTAACATGACTGTCCAAGAGTATGGGCTCAAGTT
TAACCAACTCTCCAGGTATGCTTCTCACATGGTGGCTGATTCCAGGGCTTAGATGAATAAGTTTCTCTATGGAGTGTCAG
ACTTAGTGAAAACAGAGTGCAGTAATGCTATGTTGTTGGGAGACATGAACATCTCTAGGCTCATGACTCATGCTCAGCAG
GTTAAGGGTGATAAGCTTAGAGAACAGGCTAAGGAGACTAAGAAAGCAAGAACAGGTAACTACGAGTATTCCCAACAGAA
ATTGGGTGGTGGAAATCACTTGCATTTTTAGCAGAAGTCATCGACTCCAGCCCTTTCATCAACTAGTGTTCCATCCCTCA
GGTTTCGTAATGATCAGAAAGGTAGGGCATCAGGCTCTAAGTCTCAAGGTAGTGTTTCAGGCACCAAAACCTACCCAACT
TGCCCGAAATGTAGTAAGAACCATCCGGGTGAGTGCCTTGCAGGTAAGGAAGGATGCTATGGGTGTGGTCAGTCTGGTCA
TAGATTGAAGGATTGTCCTTCTAGACAAGGTCAATGAGGAAATAATGGTAGAGCTCAGTCTACAACTTCAGCAGCACCAG
CAAGCCGCCCGACTCAGTAGGGTAACTCATCTGGTACAGGTGGCGGACAGCGCCAAAACAGTCTCTATGCACTTTAGGCT
CGTCAAGATCAGGAAGATTCTCCTGATGTAGTCACTGGTACGTTATGAGTCTTTGATCTTGATGTTTATGTATTGTTAGA
TCCAGGGGCTACTTTGTGTTTTGTAACTCCTTATATAGCAGTCCAATTCAGTGTTAGCCCAGAAACTCTCTCAGAACCTT
TCTCAGTCTCTACTCCAGTCGGTGACCCAGTTATTGCTAGACGGGTATACAGAAATTGCCCTGTCACAGTTTCCCAGAAA
GTCACCTCAGTAGATCTTGTAGAGTTAGAAATGGTAAACTTCGATGTCATTCTAGGTATGGATTGGTTACATTCCTGTTA
TGCCTCAATCGATTATAGAACTAGGATTGTTCGTTTTTAGTTTCCAGACAAACCAATCCTAGAATGGAAGGGTAGTAGCT
TAGCGCCTATGGGCCGATTCATTTCTTACCTTAAGGCTAGAAAGATGATCTATAAGGGTTATCTCTATCATCTAGTTCGG
GTTAAGGATTCTAGTTCTGAATCCCCAACTCTTAAGTTAGTTCCTGTAGTTAGTGGGTTTCCAGAAGATCTTCCCGGAGT
TCCTCCTGAAAGGGAAATCGACTTTGGAATAGATCTCCTTCCAGATACCCAGCCTATCTCTATCCCTCCTTACAGAATGG
CTCCAGCAGAGCTTAAGGAATTGAAAGAGCAATTGAAAGACCTTCTAGATAAGGGGTTCAGCAGACCTAGTATTTCGCCA
TGAGGTGCACCAGTGTTGTTTCTGAAGAAGAAAGATGGTTCTCTTAGAATGTGCATTGACTATAGGAAGTTGAACAAGGT
CACAATCAAGAATAAGTACCCTATCCCCAGGATTGATGACTTGTTTGACCAACTTCAGGGTTCTAGTCATTTTTCAAAGA
TAGACCTCAGATCAGGTTATCATCAGCTTATAGTCAGAGATAGTGACATTCCGAAGACAGCCTTCAGAAATCGGTATGGT
CATTATGAATTTGTAGTTATGTCATTTGGACTAACCAATGCTCCTGCAACTTTCATGGATTTGATGAACAGAGTGTTCAA
GCAGTACTTGGACTTGTTCGTTATCGTCTTTATTGGTGATATCCTCATTTACTCTAGGAATGAGAAAGAACATGCAAGTC
ATTTGAGAGTTGTTCTGCAAACTCTCAAAGATCGCCAGTTATTTGCAAAATTTAACAAGTGCGAGTTTTGGTTACAGTCA
ATTGCTTTCCTTGGGCATATTGTGACTAGTGAAGGAATTCGAGTAGATTCCCAGAAGATAGAAGCAGTGAAACAATGGCC
CAGGCCTACCTCTGCTACAGATATCAGAAGTTTCTTGGGTCTAGCGGGCTATTACAGATGGTTTGTGGAAGGATTTTCAT
CCATAGCCTCACCATTGACTAAGTTGACTCAGAAAAAGGTTAAGTTCCAGTGGTCAGATGATTGTGAGAAAAACTTTGCA
GAATTGAAAACTAGGTTGACTACAACTCCTGTCTTGACTCTACCATAGGGTTCAGATGGTTATGTGATCTATTGTGATGC
ATCCAGGGTCGGCCTAGGTTGTGTGTTGATGCACAGAGGTAAGGTTATAGCTTATGCTTCTAGACAACTTAAGGTAATTA
TTCAACTCATGACCTTGAGTTTGCAGCAGTGGTGTTTGCACTCAAGATTTGGAGGCACTACTTGTATGGTGTTCATGTAG
ATGTGTTCACAGACCATAAGAGCCTCTAGTATGTATTCACCCAGAAAGAGTTGAATCTTCGCCAGAGAAGGTGGCTTGAG
TTCCTTAAAGATTATGATATGAGCGTGCATTACCATCCTGGTAAGGCCAATGTAGTAGTAGACGCTCTTAGCAGACTATC
TATGGGTAGTGTGCACATGTTGAGGAAGAAAGAAGAGAGCTAGCAAAGATGTTCATAGACTTGCTCGCCTAGGAGTTCAC
CTTATGAGCATATCAGATGGTGGTGTAACGGTTCAGAATGGGCAGAATCTTCTTTGGTAATGGAGGTTAAGGAAAATCAA
GACAGTGATCCGATATTACTTGAACTAAAGGGTGCAGTCCATCAACAGAGAGTTGAGGTTTTCTCCTAAGGGGGAGATGG
TGTGCTTCGCTACCAGGGTCGATTATGTGTTCCTATTGTGGGCGAGTTGAGATAGCATATTCTTGCAGAGGCCCATAACT
CCAGATATTCTATTCATCCAGGTGCCACTAAGATGTACCGCGATCTGCGGGAAGTCTATTGGTGGAATGGTATGAAAAGA
GATATAGCAGACTTTGTGGCTAAGTGCCTTAATTGCCAACAAGTCAAAGTAGAACATCAGAAACCAGGAGGTATGACTCA
AGATATTGACATTCCTACTTGGAAGTGGGAAGTGATCAACATGGACTTCATCACAGGTTTATCTCGTACTCGCAGGCAAC
ATGACTCCATTTGGGTGATTGTTGATAGGGTTACTAAGTCTTCTCGCTTTTTGGCAGTCAAGACTACAGATTCGGCGGAG
GATTACGCCAAGCTTTACATTAATGAGATTGTGAGGTTGCATGGGATTCCTTTGTCTATCATCTCAGATAGAGGTCCTCA
GTTTACCTCTAATTTCTGGAAGCCATTTCAGAAGGGTCTTGGTACTCGGGTTAACCTTAGCACAACATTTCATCCACAGA
CGGATGGTCAGGCAGAGCGTACCATTCAGACCTTAGAGGACATGTTGAGAGCTTGTGTGATCGACTTCAAGGGTAGTTGG
GATGATCACCTTTCTCTTATTGAGTTTGCCTACAACAATAGTTACCATTCCAGCATTCAGATGGCCCCTTATGAGGCATT
GTATGGGCATAGATGTAGATCTCCAGTTGGTTGGTTTGAAGTAGGTGAAGCAGCCTTGATAGGACCAGATTCAGTCCTTG
ATGCTATAGAGAAAGTGCAACTCATTAGAGATAGACTTAAGACTGCCCACAGTCGCCAGAAGTCTTATGCAGATGTGAGA
AGAAGGGAACTAGAGTTCCAAGTTGATGATTGGGTTTTCCTGAAAGTGTCACCCATGAAGGGGGTGATGAGATTTGGCAA
GAAAGGTAAGCTCAATCCCAGATATGTAGGCCCTTACCGGATCTTGAAAAGGATTGGTAAAGTGGCTTATGAGTTAGAGT
TGCCAGCAGATTTAGCAGCAGTGCATCCAGTTTTTCACATTTCACTTTTGAAAAAGTGTGTGGGTGATCCAGCATCCATA
GTGCCATTAGAGAGTGTGGCTGTAAAAGATAGCCTTTCATATAAGGATGTACCAATTGAGATTCTCGATCGTCAGGTTAG
AAGGTTGAGAAACAAAGAAGTCGCTTCAGTCAAGGTTTTTTGGAGGAGTCAGTCCGTAGAGGGAGCTACTTGGGAAGCAG
AAGCAGCTATGAAGTCCAAGTATCCTCACCTCTTTCCTTCCGATTCCACTCCAGCTTGAGGTAATAGTTCCTCTTCAGTT
TTTCAGTCATTCATGCGTAAATTCAGTCTTAGAATCATGTTCCTTCAGTTTGTACTTGCATTTTCAGCGTATTTGCATGT
TCTTGGAACTCAGTTCAGTCAGAAAGTCAGTTCTCAGTGTTTAGTGGTAGAGATTGCAGGCCTCTCCCTCTATTTCAGCT
AGTTTAGTCTTCATTCGAGGACGAATGGTCCCAAGGGAGATATAATGTAACACCCCGTATTCGAAACAGACCAAAAATAC
AGATTTTGTGAAGTTCCAGGTGCAACCCACAGTTGCATATCCACGAACCGTAGGTCAGACCACATCCCGTGCTGGTGGTA
CGTGGTTCACCACTGAAACCCCTCCCAGACCTAGCTCAGAAAATTGGCTAAGTCCCGATTCACGGACAGACCCACGGTCC
GTAGATCAGACAACAGTCCGTGGTCTGTGTCCGTGGATTGAAACCTCTTTTACCCAGCCTTTGACATAAACTACGGTTGA
CCAGCACGGACCGTCATTTGATCCACAGTCCGTAGGTCTGACCGTAAGTTAGGGTCAACAACCTGTTAGATGAAAATTAT
TAATGGGTCAACTTCAGATGGTAATAACTCTTAGCACAAAATGAATTAGGTGTCGCATACCTATGATATGATAGATAATG
GAATTATCTTTCCAACTCCACTGAGTTTGCTAAATTCGGACCTCCGAGTAAAAAGTTATGCTTGTTTTAGTGAAGCCCTG
TCGGGTATTATCGACCTACAGACCCAATCGACGGACCATAGATTGAGTGACGGACCGTAGGTCCAATCCGTCAGTCACTC
CGACAACAATTAAGTCAGGGATCTTTTGGTCTTTTTCTATTTCGTTTAACCCCTAAGATACGTCATTTTGACCCTAAATC
ATGAGGTTTTAGTCAGTTTAAACCTAGAAACATAACTAGAACTTACCTTAGTCAAAATCATTAATCAAACTTAGAAAAAA
TTAGAGCGTAAGAGAAGAAGAGAGGTCAAGAACCCTAGTTCAAGAACGCAGCAAGGTTCCATCAGTTCCGCCCCCGAAAT
CGAAAGATTTCTCCGTGGAATTCGTCACCAGGTATGTGGGATTTCACTAGTAGGTTCCTTTCACCCATTAGGTCCCTAGA
ATTCAGTCAGTTTCTTGATTCCATGAATATGAACAGACCTAGGGTTTCTAGAATTTCAACAGATCATCATGAATTAGTTA
TTTAAATGTTCCAAATCAGATTATCATGTTATTACATCGTTTTTGGCATGAATTCCAGAACCCTAGCTATGTATTTCTTT
AGTTCTTGAATTACACATGCTAGGTCAGATATTTCAGTATTCAGTTATACATGCCTTAGTTTATGAATGCATTATTATCA
GTTTAATTATTGCATTCTCAGTTTGCATGTTCAGTTCGAGCTATCCAGTATTTACAGAAATTCAGCCATAACCAGTTAAC
TACTTAATTCATTGGGAGTAGCATAATACCGAGTTGGACTAGGGTTCAGCGTACCCATATAGTCCCAGAACTATGAGCCG
CGTAGGTGTAAGTCCCCTCTGTGGGCAACATCAGTTTAGTGATCACGCCAGCATGCCTCTATACCTCTGGCAAGGTATAC
TGGGTCCTCTCGATGGGGCGTATACATCGGACTTCATATTTAGCTCATGTGGTTTTATGTCGGTTATTAGTAGCTCCCAC
AGTTCAGTCAGACTCTATTACATTGACCATATTTCAGTACAGTCAGTATTCAGTCTCAGCATGTTATAAATTTGGTCATT
GCATCTGTTAGCTCAATATTCGGTATTTTCAGTATCTATATCATGTTCATATTATTTCATTGTTTTATTGCTTTGTTCAG
TTATATGTTCTTTCAGCTTTAATCTATCCTGTATGCTCAGAACCTTTCAAGTACTGACACATACGTGCGCTACATCTTCT
CGTGATGTAGGTTCAGATTCTTAGCATCCAGATCACGCTTAGATCGATTCCCGATCTTCAGTTCAGCAGCATCAGTGGTG
AGTCCTCATTCTTCGAGGACCAGTGAGATATTTATCTTTATCGCTTTTAGTCTTTAGTTTCAGGTTTTGCTAGATCTAGT
TGGGGCAAGTCTCAACATTTCTAGTCAGTTTAGAGGCTTATTTCAGACATAGATAGATTCAGCTTAGTATTGAGTTAATA
TCTTCCTTGTATTAAACTCATCAGTTTTCATTTATCTCAGTTATAGTATATGGGTATTCCCCATCTTTTCATCTTATTTA
TGATTTAGCTTCCGCACAGTTTCTATTATTCAGATTATATTTTGTATGCTCATGATCATGCCAGCAGGGTTAGCTTGGGA
TCACTTGTGATCCTAGGTTCCGTGTCCGCATCTCGGCAGTGGCGTAGCCAGGAATTTAATGAAGGGTGTCCAAACTTTTA
ATAGTAATTTTTTAAACAAAAAACGACGATTTAAATTACCAAAACAAATAATCAAGTTAAGCAATATTTAATTAAATATA
GGAATATTTTTAATAGAATTACAAGTGTATAATTCAACACTAACATAAAGAAAATGAACTACTATTGAAAACATAATTTA
AATATATTATTACAATTGTACTCGACGAGGTTTCATATCCTGAAACGTTCTTATAATAGACTCATTAGAAATAGTACGAA
ATACTTTCTTTTCTACATAAGGCACTATACAACCGTCTAAAAACTCATCATCCATTCGATTTCGCAAGTCATTTTTAGAG
TATTTAAATCAATGCTTTGTTTTTGAGAAGAATGTGACAACATCTCTAATTGATCTATCGTTGTTTCTTTATTTGGTTGA
CTTAGAGAAGTCGAACTTTTTTTTGGTACTCTATTATAATAATTCCTCATGTCTATTGAGACTTGAAACTAAAATATTAA
GTTGGTTATTTTTGTTATAAAATAAGAGAACGAGAAGAAAAAATAGAGAGAGAATTATTGAGATTCTATTCTTAATAATA
TTGTGATATAATTTGGGTAAATGAGTCTCCTATTTATAGAGAAAGAAAACATTATTCCATAAGGGAAAAATACTAAAATT
TAAGGAAATTTTATTCCATAAGGAAAAGGTATTAAAATTTAAGGAATTGAAAAAAAAACCACAAGAAAAAGTATTAAATT
TAAGGAAATCTTATTCTACAAGGAAAAAGTATTAAAATTTAAGAAAATAATTCAATTTTAATTGAAAAAAAATATTTAGT
AGAGGAGGGATTCGAACTTGGGTCTTGGAGACCTTCATGATACTATTAACCACCAAGCTACTAAACTTTTATGTTAAAAT
TACGCATGTTTATTTACTTAATTGAATTTAAGAAGTAAAAATAATTACAGAAAAAGAAAAAATCCCTGCGGGGAATCGAA
CCAGGACAAAGAGTAGGATTGCACAGGCTATTGCCAACTCCACTGCGCATCACTTTGTTATTTCAGGGGGTCTAAATTCT
ATATATACCAATATAAAGTCAAAAATTTACATGTATATATAGTATAATTTTTCGACGAAGGGTGTCCAATTGGACACCCT
TGAGCCTACGTGGCTCCGCCCCTGCGTCTCGGGGGTAGCTCGGGGCGTGACAAACATATAGTTCATGATCCATTAGTTTG
TATTTTACCTTTCAAAATCACTTTGTATTTCAAATGAAGAGAGTATTTCTTTTGTATTCACAACTTTATATTCAATCTCA
CTTTGTATTTATAACTTGTATTTTCATCTCACTTTTGTATTCATATATTGTTGTATTCAACATATAGATCATGATCGATT
ATTTACATTAACTTAATGGGTTACAAATTATTGTATGCATTCAAACAGAAAAAACAGCTACTAAACTAAAAAAAACAATT
TCATTCGTTATACATCATAATTTGGATACAAAATATCCGAAAAAAGCTATAAATCCCAATGCATACAAAGATTTCACTGA
TTCAATTAGGAAAAAAAACACTCTTGTACTCGACGTATACGAATATCTCATCCAAACAAATATAAGATTGAAAAAAATAC
CCGATTGTTTTTCGATTGTTCACTAGATGCGACAAATTTATAGTTGTCAATTTTGAAAAATTATGTTTCAAAAATATATC
GTATTTAACTTGAAGAAGCTTTGAAAATTATCAGATGAATGATTCGGAAGACAAACTATATTATTTTAATTTTTTGTTTT
GATGCTTTTAAGAAGAAAGCAAAAAAAAAAACGCTCGACGGAAAGATGACTATTTATGCTCTTTTTAAACGTAACTGATT
TGTATTTAAAATATTTTTTACCTTTTTAAAATTTTTTCGTTCCATGATTTTCTATGTTCTGTTATTAATTATTTGTATTC
TTTCAAATTAATCAAAATAAAATAAATACATAACTAATCTCATAATAAACTAAAATAATGACATTTTTAATAAATAATGA
AACTGTTGCTAAGGAGTCTCATTAAAAGCTAAAATATTGTTGTTTTGAAAATTTTCCCCAATAATTTTTAAGCATATAAT
CTGTTAGGGGTGTACAAAACCAAACCGAAAACCAAACCAAACCGCAAATCGAGTCAAACCGAAAAAAGACTCGACTAGTG
ATTCGGTTTGACTTGATTTGGTATTGAAAAAAAAAACCCAACTATATTTGGATTGGCTTGGTTTCAACTAAAATAAATCA
ACCCGACATTATATATGTAATTTTAAAATTTTATTTTATACATAAAAATATTTACTTTGATATAATTTTAAAATATTTCT
TATACTATTTCATCGTTTTTATCTTTTAATATATTATTTCAAGTTTAAAACTTAGAAAATTCGGAATGGTCCAATAAAGA
TTATAGTTCATAGATGTTGATAATTATAATAAAACTTAAATCAAAATCAAATTAATATTAATGCAAAAAAGAAAATCAAT
TCAACACTAAGAATGACAATAATATTGAATATTTGTTCTTTAAGTTTACATTGGTTTAGAAAATTAAAATACATAGTCTA
ATTTTAATTTTCCTTAAATATTTAGTAATGTAACTAATACTTATTAAACTTATTTTAGCATGATTTAGTACTTTTAAATT
ATGATCATTTTCATTATGACTTTGCAATATTTATTTTATATGATGATTTCATTATTATTTTTATTGAATATTTTAGTGTC
ATCAGTACTCATCTCATATTTTGTGTTATTTTCTTAAGAAACACCTTAGATAATTGTATTTTGGTTAGACTAAAGAAATA
TTTGGAGCACAAGTTAATTATATGTTTGTATGCAAACTTTACCGAAAAAATCCAAAAATCTAAAAACAAAATCAAGGTTT
ATTAGTTTGGTTTGATTTATAAATTTAAAAATTCGACACAATGATTTGGTTTGGTATTTGAAAAACCAGAACCAACCCGA
GGTTGAAAAACCCGAAAAAATTAGAATTTTATTAGTTTAATTTGGTTTATAAATTAAATGTTTTTTACACAAATAATTTA
GTTTGATATTTGAAAAATCCGAACTAACTCGGTCATGTACACCCCTACAATCTGTAATGCTCGATTATAAACTTATAACC
AGAAGTTACTCTCATCAAATGAAATTTCACTATCAAGTGCTCTCAAAAAACTNNNNNNNNNNNNNNNNNNNNNNNNNNNN
NNNNNNNNNNNNNNNNNNNNNNNNNNNNNNNNNNNNNNNNNNNNNNNNNNNNNNNNNNNNNNNNNNNNNNNNNNNNNNNN
NNNNNNNNNNNNNNNNNNNNNNNNNNNNNNNNNNNNNNNNNNNNNNNNNNNNNNNNNNNNNNNNNNNNNNNNNNNNNNNN
NNNNNNNNNNNNNNNNNNNNNNNNNNNNNNNNNNNNNTGTAAACATAATTTGGGTAATCAATAATACAAGTTCTTTTAAA
ACAATAAGAAACTCATTGATTTTTGAATTACTACTTCTTCTTTTTTTTGGGTAACTATATAAAAGAAACAAGTGACTAAT
TTAGTTATTAGGATGCCTTTTTGAGTTTTGCTTCTTTCTTTCCAAAATAAGACAAATTATTTATTGTTATTTTATAACTA
AATTTCATATCCTCATTTAAGGCTTTTCGGTAAATTTTATTTCATGTAATCCAAAACTTAATCGATTAAAAATTTATTGG
TTCAGATCCATATGAGAAGAATTTCATTTTCTCTTTGTTCTTTTACGATTTTTCATGATACAATATAAATACTTAGAGTT
TTGCATGTAGGTAGTAGTTATAACTAGAATAATAAAACCACTAATAGAGTTTATTATGTCAAAGATTTTCACACAAATAC
TCTAGCAAATTTACTTATATGCCCATATTATATTATAATTGTATACAAAATATAATTATACTATACAAATAATATATATA
TATATATATATATATATATATATATATATATATATATATAGTTAAATCCTAATAATTACATTAATATAAAAGTACTAAAA
TTAGCAAGATAATTTAGCAATATAGACATTTGTTGTCAAAAACAAAGAAAAACCACAAACCTATTTGATTTATTTGGTAT
TTTTTGTAAGCAACAATTTTTTTTTTCTTTTTTATGTTTATGTAAACAATTATATTCGGTCATGAAGCTCTAATTTACAA
TGAGATTTATCAAAAATTGGCTCGTCGAAAATGTTTCTGACAAAATTCTTTAAAATTTGGCTTGTCATGAACCGATGGAC
TTTTTGCTAGAAATTACTTAACGATGAGCCAATTTTCATCTGAAAGTCCATTGGAAATTGACATTATCTAATGTAGACGG
TATAAAATAAGTCATAGGTATAAACTTTTATTAAAAATATATTAATTAAATTATTTCCAAATATAGATAGGTGACATTAT
CTCTAGAATGGATAAATTAAAATGAAAAGCGTGCCATAAAATTGAAATGGACAAAAGACTAATTAAACGTACGTTATTAT
ATCCTTAGAGTAAATAACACTTGGTTCTTCAACTTATAAATAACCTCATTATTGAATAACCTATTCCAACACTCACTCCC
CTACTCCACAAGAAATTCTCTTTTTCTGTTTTAGAAAAAAAATCTTAAATTGCTATTTAATCTATACTTGAAAATTTTTC
TTTCTTCTTTTTATATTTGCAAGTTGATTTTCTATTTGTATAGAATTTATCATAAGTTCAAAAGTATATTATTCTTTTTT
CTTTTGTATTTCTTATTATATTTCTTCGATTGTATCATATCAATAAATGGATTATAGAAATGGTCGATATTTAAACTACT
ATTCATCATCTTCTCCATTTCACAAATAATTTGTGGGGAAAGAGGTAAATTCGAAAAAATTTCACAAATTTATCAATCAA
GATTTATATGAGTTTGATAATTTTTGTAAGTACGTTTACAAGGTCCAAAAGTGTTCAAAACTTTATAGTCACGACTGGAC
CTCTTGTCACTACTAAAAAATTGTCAAAAAACGACGGCAAAAAGCGACGGACAACGTCGCTTTTTTGGTCAAAATCGACA
GAAAAGTGACGCAGTCACCTTTGTCGCTTTTTAGCTCGACGCTTTTCAAAAAGCGACGAACAGCGTTGCATTTTTACTTT
TTATTTTCAAAAAAGCGACGGACTCTGTCGCTTTATTTTAATTTTAATTTTTTTAATTTCTAAAAGACGACGCATTCCGT
CGCTTTTCTGGAAATTTTATTTTTAAAGACCCAGAAAAGCGACGGACTAAACCACGCTGTCCGTCGCTTTTTCTGCAATA
TTTTTTACAATAGAAACTGGCAGTTTCTGCTGCCCACCTGCAAATGCAATTCAATTCAATTCTACAATATTCAGCCCAAT
CAAACACACACAATTATAAACAATCTAAACAAAACAAAAAACAACAAAATTAAAATAACATTCAAAAGTATCTAAATCAT
AAATTAAAGACTTATAAAGTCTTTTAAAATTCGTTTAAAAATTTCAAAAAGTTCATAAATGTCCAGAGATCTAAACTAGG
GAGTGAGATCTACATAATCATCCTCATCACTCTTGTCGTCGGTGTCATCGGGAGCGGAAGTAGTAGGTCGACGAGCGAGG
TTCATCACTTGTTCTTTGATTCGCTGAACGGTCTCACTCATGCTTTCTTGTTCAGCTACTCTTCTCCGCTCCGACTCTGC
TAGTGCCGCTGTAAGTTTAGCTATTTGATCCGACATAGCAGCAATCTGAACACCGTCAAGTGCCTCGGCTTGACGTGACG
ATCCAATACCTTCTAAGCCTGACTGAAGTCGTATGTTCAATAAAATTTCTAACACTGTCAATAAACTCAGGTTTCAAACC
AGCGCCAGTTTCATAATGCATATTATACATCCACAAACGATGATCCATCTACAAAAATATAGATATTCAATATATTATAA
ATAAAATTTAATAATAATTTTACTAGTAGTAGTCCTAAAACTAGTTTAGTATTGACAAAACCACATTATTTATTTTAACT
TATTTAAACAACTTAACAACTTTTTAACTCGAACTAGTTTAGTTTTGACTTAATTCCAACAACTAAATTCATCAACAAAA
CCACATTATTTATGTTAACTTATTTAAACAACTTAACAACTTTAGCTAGTTTAGTTTTGACTTAATACAACAACTAAATC
TACCAACTAAACCACGTTATTTATTTTAACTTATTTAAACAACTTAACAACTTTTTAACTTGAACTAGTTTAGTTTTGAC
TTAATTCCAACAACTAAATCCATCAACAAAATCACATTATTTAATTTAACTTATTTAAACAACTTTATAACTTTAACTAG
TTTAGTATTGACTTAATTCAAACTACTAAATCCACCAATTAACTAAATCACATTATTTATTTTAACTTATTTAAGCAACA
TAACAACTTTAACTAAATCCACCAATTTTGTCATCAATAGGATCAACTAGTGTTGGTACTTATGCTTAACAAATATATTA
TTTCTAAATTTAAAGCTAAGTGTCAACACTAGATGGACACAAATCGATCTTGCAAGAAAATCGATTTTGTCATCAATAGG
ATCAACTAGTGTTGGTACTTATGCTTAACAAATATATTATTTCTAAATTTAAAGCCAAGTGTCAACACTAGATGGACACA
AATCGATCTTGCAAGAAAATCAATTTCGTCATCAATAGGATCAACTAGTGTTGGTACTTATGCTTAACAAATATATTATT
TCTAAATTTAAAGCCAAGTGTCAACACTAGATGGACACAAATCGATCTTGCAAGAAAATCAATTTTGTCATCAATAGGAT
CAACTAGTGTTGGTACTTATGCTTAACAAATATATTATTTCTAAATTTAAAGCCAAGTGTCAACACTAGATGGACACAAA
TCGATCTTGCAAGAAAATCAATTTTGTCATCAATAGGATCAACTAGTGTTGGTACTTATTCTTAACAAATATATCATTTC
TAAATTTTAATCTAAGTGTCAATACTAGATGGACACAAATCGATCTTGCAAGAAAATCAATAGGATCAACTAGTGTTGGT
ACTTGTGCTTAACAGACAATCGATGGACACAAAAAAATTATCACAAAATTAAAGCTAAGTATCAATACTAGATGGACACA
AACACATTATTGAAAACAATTGTACTTGAACTTTAGAAATTTAGAAGCACCAACCTTATCTCCTACTTTGATGAAAGAAG
CAATATAGTCTTGTATCAACTTTTTTAGATGTTGAGCTTCCTCAGTTGCCTAGCACGAAAAGTTCTAAAATTAGTTAAAT
ATAAACTTCAAATCCAAGAATATTAGTTTTATATATATATATATATATATTCAAGTTTTAATAAGTTCAAGTTTTCAATT
TAAGTTCATATCTAATTTCTAAACTTAATTAGTTATATATTCAAGCTAATTAGTTCCAAGTTCAAGTTCTATTTTCAAGT
TCAAGTTCAAATTCTAATTTCAAGTTCAAGTTCAAATTCTAATTTCAAGTTCAAGTTCAAGTTCTAATTTCATGTTCAAG
TTCTAAGTTCAAGTTCAAATTCTAAGTTCAAGTTCATGTTCTAAATTCAAGTTCAAGTTCTAACTTCAAGTTCAAGTTTT
AACTTCAAGTTCAAGTTCTAAGTTCTAAGTTCAAGTTCAAGTTCAAGTTCTAATTTCATGTTCAAGTTCAAGTTCAAGTT
CTAAGTTCAAGTTCAAGTTCTAAGTTCAAGTTCAAATTCTAAGTTCTAAGTTCAAGTTCTAAGTTTAACTTCAAATTCTA
AGTTCAAGTTCAAGTTCAAGTTCTAATTTCAAGTTCAAGTTCTAAGTTCACGTTCAAATTCTAAGTTCAACTTCAAGTTC
TAAATTCAAGTTCAAGTTCTAATTTCAAGTTCAAGTTCTAAGTTCAAGTTCTAAGTTCTAAGTTCTAAGTTCAAGTTCAA
GTTCAAATTCTAAGTTCAAGTTCTAAGTTCATGACATTCAAACAGTCATCATCAAAATTCATGACATTCAAACATTCATC
ATCTACTCATAACACTTCAATTACTAATTTCTAACTTCAAATTATTAACACTTTACTAGCTAGTCGTAAAATCAAATCCA
AAAAAATCCCAATTCAACCTCAAATTACATATTCTCAAGTTTAAACTAGTCCTAAAATACAAAAATGTTAATTCTTCACT
AACTAATGATGCCCAATTTCAAAATGCCCAATTCTTTTTAAAAAAACCCTAAAATAAAAATCTTCAATTATCTATACCTG
ACTAAAAATAATGAAATCAAATTAACAATTGAATAACACAACCCAACAAACAAAAACAATAATATACTAACAAACAATCA
ATTATAATCACTAGAATTAAAGCTAAGCATCAATACTAGATGAACACAAACACATTATTGAAAACAATTGTACTTGAACT
TTAGAAATTTAGAAGCACCAACCTTATCTCCTACTTTGATGAAAAAAGCAATATAGTCTTGTATCAACTTTTTTAGATGT
TGAGCTTCCTCAGTTACCTAGCACAAAAAGTTCGAAAATAAGTTAAATATAAACTTCAAATCCAAGATATATATATATAT
ATATATATATATATATATATATTCAAGTTTTCAATTAAAGTTCATATCTAATTTCTAAACTTAATTAATTATATATTCAA
GCTAATTAGTTCCAAGTTCAAGTTCTAATTTCAAGTTCAAATCTAAGTTCAACTTCAAATTCTAAGTTCATGTTCTAAGT
TCAAGTTCAAGTTCTAATTTCAAGTTCAAGTTCTAAGTTCAAGTTCAAATTCTAATTTCAAGTTCAAGTTCTAATTCTAA
GTTCAAGTTCTAATTTCAAGTTCAAGTTCTAAGTTCAAGTTCAAATTCTAATTTCAAGTTCAAGTTCTAAGTTTAAGTTC
AAATTCTAAGTTCAAGTTCAAGTTCTAAGTTCAAGTTCTAGTTCTAATTTCAAATTCAAGTACAAATTCTAAGTTCAAGT
TCAAGTTCTAAATTCAAGTTCAAGTTCTAATTTCAAGTTCAAGTTCAAGTTCAAGTTCAAGTTCTAAGTTCAAGTTCAAG
TTCAAGTTCTAAGTTCTAAGTTCTAAGTTCAAGTGCAAGTTCAAGTTCTAAGTTCTAAGTTCTAAGTTCAAATTCTAATT
TCAAGTTCAAGTTCTAATTTCAAGTTCAAGTTCAAGATCTAATTTCAAGTTCAAGTTCTAATATCAAGTTCAAGTTCAAA
TTCTAAGTTCAAGTTCTAAGTTCAAGTTCAAGTTCTAAGTTCAAGTTCAAATTCTAAGTTGAAGTTCTAATTTCAAGTTC
AAGTTCAAGTTCTAATTTCAAGTTCTAGTTCTAAGTTCATGTTCAAATTCTAAGTTCAAGTTGAAGTTCTAAATTCAAGT
TCAAGTTCTAATTTCAAGTTCAAGTTCAAATTCTAAGTTCAAGTTCAAGTTCAAGTTCTAATTCTAAGTTCAAGTTCAAG
TTCAAGTTCAAGTTCAAGTTCTAAGTTCATGACATTCAAACATTCATCATCTACTCATAACACTTAAATTACTAATTTCT
AACTTCAAATTATTAACACTTTACTAACTAGTCCTAGAATCAAATCCAAAAAAATCCCAATTCAACCTCAAATTACATAT
TCTGAAGTTTAAACTAGTCCTAAAATACAAAACTGCTAATTCTTCACTAACTAACAATGCCCAATTTAAAAATGCCCATT
TTTTTTTAAAAAAACCCTAAAATAAAAATCTTCAATTATCTATACCTAACTAACAATAATCAAATCAAATTAACAATTGA
ATAACACAACACAACAAACAAAAACAATAATATACTAACAAACAATCAATTATAATCACTAGAATTAAAGCTAAAAAAAA
ACTAAAATCTAACCCTACCTGCAGCGACGGCGACGGGGAAGGGCGGCAAGCGACAGGGAAAGGCAGCACTTGGAGACGAC
GAAGATCGGCGACGATGACGGCAACAGCTACAGGGAGGTATAGATCGATATATATAGAGAGAGAAGGGAGAGAATAAGAG
TGAAGAGAGAGAGGGGAAAATAAGAAAATGACAATATGTCTTTTAGATATTTAATAAAAAGCGACGGACAACGTCTCTAA
GTCCATCACTTTTTTTAAATATAGTTGACCAACATTTTAACCAAAAAGCGACGGACTAAGAGACACTGTCCGTCGCTTTT
TAAAATAGTTGACTAGATATTTTGACCAAAAAGCGACGAACTAAGAGATGTCATCCGTCGCTTTTTTAAAAACTAATTAA
TAAAATAAGATAAATTAAAAATGACGAACAACGTGGTTTTTTTTTTCATTTTTATATAATTATTTTTAATAAAAAGCGAC
GGACGACGTCTCTATATATATTAAATAAATAATTATTAATTATATATATTTAGCGCAAAAATCCACGAAAAAAAGCGACG
GACTAAGAGATGCCGTCCGTCGCTTTTTGTAAAATAATTTAAAAAATAATTATTTTTATTAAAAAGTGACTGACAGTGTG
GCGAAAGGCGTCGCTTTTTGGAGCGACGCCGTTCGTCATTTTTAAGCAGTTTTTTAGTAGTGTGTCCCTTTACCCATCAA
GGGGAAAAGCACGTCGACGTTACCCACGAAAATACAACAATTTGTCAATCACTTGCCTTGGTTACAAATGCGCGTCTTGC
ATAAAGGAAGATAATTGTGAATTGTGTCATGGAGTTATCGAGTACTAGTTACACCCTGCGAAGTACAGGGCCAATCTTTG
CCAAGCTGCCACTTCATGTGACAGACTGTCACACCTCTTCGTTTACTGTTGTTAAGGATGTGACGGGTTTTAAAAAAAAA
TAAAAGTAAAAGAAAAATGATTTTTTTTAGAGTTGCCACTTGAAATTGAGTTTTTTAGGTGTTCCAAGTCACTTGGTAAT
TCCTAATTTAAAAGGAACTAACTCTTTAATTTTTAGTCTACGAAACTAAGATAAGGTAAGGAATTTTATTGAGCGGGGGA
AGGTGTGAGGCATCCCCTGAGTCCCGTGGTTCTAGCACAGTCGCTTTATTAACTCATGTTTGGCTAAAAATAATTGTTTT
TGGATAAAAAAGTAAATTTGTGTTAGTTACTATTTTTTTAATTAAAAAGAAATGATTGCCTAGGAGCGTAACCGCACACA
AGACCTCTTTTTAGAAAAAAATACACTAAGGATCGTAATCGAACACATGGTGGTATTTAAAATTTTATTTATTTTTTAAA
AAAAAGACTGATAATTAATGACTCAAATTTTATTTAATAATGAAAAAAAAATTAATGAATAAATAAACTTGTTGCAACAT
ATAGACACGAAAATGATCCTTTTTTTTTTTGCAAATTACTAATTAATGTTTTTTTAAACAAAGAAACAAATATATACTAA
TTTGACAATAACAATAAAAGAAGATTTTTTTTTTAAAAAAAATAGAATAATGACTTAGCCCCTTTTATAACAAGGATACA
ATTTCAAAAATGACCATTTTAGTGGAATTTTCAGTTTTGCACAAAATGGGTACATTGTTCTCTTTGGAATGAAAATTGCA
ATTATAGCCAATCTTATGTAATAGATAAATTACTAACCAAAAGTAGCCGATTTTGCATTTTTTGTTTCAATAACTCATTT
CATATATTTATTTAAGAGAGAAAAAAAATCTATATATTCTTTTTCTAAAAAAGGATTTACAAAATGACCAGATTTATTTT
TTTTTTGCAAAAATGACCAATTTTACGTTTTGTTTTTTGCAAAAACAACCTCTTTTTTTCTCTTTTCTTAATATGACCAT
AAACTAAAAAAAAAAAAAAAAGACTTTGAGATTGTTATATTTTTTTCTTTAGCAAAGCATGAGCTTACTTATCAATCCTA
CGATGAGGTAAAATTAAACTAAACACCACATTAGTAATAAACATAAATGTACATAATAATAAAACATAATCATATAAAAT
TCACAATAGACTTAACTAAATAAAAAAATAAGCTTAATATAAACAACTTAATCAAAATATAAAAAGAACATGAAACATTA
ATTTAAGATTACATTGTGAAATGTAAAAAGAAATACCTAAAGGTGATGACAAACAAATAGTGGAACCAAATTAGTTGAAC
CACGAACTCACACAATGATATATATATATTTTATTTTTTTTGGGAGAAGACTTTCTACTATCTATTCTTATGATTTTTCT
TCTTCTAATTTTCCCTCTTCTCTTTTTTTTTTTTTTTTTGTTGTTGTCCCCTTCTTGAAATGAAAGAAGAATGGATTTAA
ATAGATGGTGAATATTAACACCCACTCTTCTTGAAAACTTAAGAGTCAATACATGCATTGGACTCTTTGCCTTCCCAATG
TGCCACCCAAGATGACCAATAAAATTTCTTCTTTTTCTTTTTACAAGAAAAGATTAATTAAAAAGACTGCATTGCCCTTT
TAGATGACCCATTTGTTTTATTCATTAATTGGATAATAGTTAAATGGGACATCTGAAAATTTTGAAATAGGTCCAAAATG
TAGACTAATTTGACCAAGACCCAAAATTCAAAAGGAGAACCAGCTCCCTAACACAAAATTCAAACTTCTAACCTATCTTA
AAGATCAAAGACAACAAATAAGACAGAAAATAAAAATAAAAAAATAAAAAAATAAAATTCAAATTAAAATTCAAGCAAAA
ACTTCAACATGATAAAACTTAAAGAACACTAATAAAATAATACAAAATCCGGCACCAAAATGACTTATATGGTTAAAAAA
GAATGTGATAGTGAGAGATTTGGATAGAGGATGCGAGGGGGAAAAGATTGACATAAATTTTTCTGTGAATGGGGGTCGTC
GGAAAACTTCCCCGGAATTTTTTTGACGGAATTTTGACATAAAATTTATATCTAAAGATAGCCCTTAAAGAGCTTCTACA
CATTTATGTAAAGGGTATAGAATGGGGATGTCCGGAACTTCATAAATCTAAAGAAAAAGTGAAGATTTGTGTTTGTTTTT
CTTAGATCTGCGGAGTTTGGCCATGGATAAAGATGAATGGTTTGAGGATTTGTGTAGAGGAGGGTGAAAGGAAGACGTGG
TAAAATTTTGAGGAGATTTTCCAGTGAAGCGGTGGTGGCCGGCGGCGGCAGTGGCAGCGGTGGTGGTGGCCGGCCGGCAG
TAGGTGGAAGCAAGGGGAGAAGAAAATAAAATCAAAATAAAATTCTAATTTTTGGAGTTTTGTATTTTTTGGTAGGGTCC
ATAAGAGCCCTTGGATCAAAATGTTTTGAATGGTTGAGATTCAATCTTGACCATTGCTATTGGACCGGGTCTAAAATGGA
TTGGGCTATCAGAATTGGGTCTAAATCAGCCCAATTCAATAAAAAATTGGGTCTTTTGGGCCAATAAAAACACAATAGAA
ACAAAGACCAAAGTATAAAAAACAAATTATAAGAAAAGACCTTATTATATATTGTAGGAGTAAATTAAACACGCCAAAAA
TTAGGTGTTCACAACATGCCCCTCTTTGCTTGGAAACATGAAGAATTTTCAAGCAAAGAAAGTGAACGAAATGACTAATT
TTTTACTGTTTCAAACTCCGTTGAAGCCATTTTGAGAAAGATAACCGAACCTTGCTTTAAAGGTTGCCTACATATCCTTG
ATTAAAAGGAAATCAGGTCAGTGTAGTTTGAGAAAATTTGATATTCGAAACAATCGGACATTGTGGTCAAAATATTGCTT
CTTATTGCTTGTCATCATCTACTGTCTGTAGTTACATAAAAAAAGCTAGAGAACTTTGTTTCTCTACCATATAGGAGTTA
CAAGATCCCTACTTGATGTGTTTTCTTAGGGTCTTGTCTTGATCTTCGACTTAGTCTGTGCGTTATTTCTAAGATTGATC
TTGATGCTCTCTTGGTGGCTTGTGGATCATTTTCATGTGCATGTTTTGACTTGAGTTGGCAATTGATACTCAAAACTCAA
CATCACAAAATGAAGAGCTAGAATAGGATGTGTTTCTTTCAGGAAAAGAAAGAGATGGGAATCTTGGACTAGGACATATA
ATCCTAGAAAGAAAGGAGAAATGAGGCGTATTGCCCTGAGTGATTCAAAAGGGACGTATTGTCTCTGTGAGTTGACATAA
GATTGGGTGTATTACCCAAAAATATGAATATGGTGTGTATAACCCATGAATGACGATGCATATTGCCCAACATATGCATA
TGATGTGTATTGCCCATGAATAGAGAATTGATGCGTATTGCATGTGAATAAGGACTGGTGCGCATTGCACATGAAATAAA
AACTAGTGAGTATTGCATATGAATGCAATATCGATGCGTATTGCATGAGATTTGGATTGGTGCGTCTTGCTCATGAAAGA
AAGACTGGTGCGTATTGCACATGAATAAAGGATGGGTGCGTATTGCACGGAATTCAGATTGGTGCGTATTGCACATGAAT
AGAAAGACTGGTGTGTTTTGTACATGAATTCACAATGGTGCGTATTGCACATAAATAAAGGACGGGTGCATTCTGCATGG
AATACAGACTGGTGTATATTGCCCGAAGCTTTCAAATTGAGAGGTAAGAATGCGAATAGCATGAGATGAAACAACAAACA
TATGAAGACTTTGGAGAACTTCCTTTTTGTGATGTTTCATTTTTGACTCGTAATCCCCCATTTTCTTTTGTTCCGATGTT
GAGCAAAAGAAAGAGAAGATTGTCAGTTTTAAAGTGGTGGTTGGCTTGTGGCCTTGATGTTCTGATGACTTGACCATACT
TCTGACCAATTTCTTCAACCCTATTCCAAATCCTTAGCTGAATAACCTTTTGAGACTTCCTCTTTGTCAATCCAAGAGCC
TTGATCTTTTGGTACTATCAAACATCATGGTGCGATTGATTTCCCAAAGAACGAATTTCCTTTTGAATTTTTTTTATGAC
TTAAGAGACTATATCGTGTTCCTTCACGAGTTTTCCGTGAAAATCTGAGGCGTTTTTAGTCCTTGCTCGATGGCATGCCA
ACTTCGATACTCAAGCTTCACTTTTGGGAAACCGTAGTAAGCTTTGCAATCTTTTACTTTGTTTTACCAAGAGATTATAC
CCAAAGGACTAGAAAATTGGATTAAGAAAGACTTATACTCAACGAAATAAAATCCCTTTTGAAGAAAATGAGAAAGAAAA
CTTATCTGGAGGCATATGTCGACTTTGAGTGAACCATGGCATGCACTTTGGACTTGACCCCCGATCCGTTTTGAGTTGTC
TAGTTCTTAAAATCTGAACCATTATCCATTTTAATTGATCTTTTTATCTTAGAAACACTTAATGAAGATGTGTCGAGAAA
TGGTGCTCTTTGACACTCTCAACTTAAATTCGTTGTTTGTCCTCAAGCGACACACTAAGACTCTAAACGATACTTGTATA
GAAGCAAACATGTCAAGCACAAGCAATCACATGGCTCTCTACCTCGATTCTATTCTTGAGTGCAAATCTTTTCTCTCAGA
CTCAACAAGCTAACTTGTGCGGATCCAAACATGACAAAGACCGACCAACCAACACACAACATACACTGTTTTACTATCAC
CAAGGTACCAACTTTTCGACAATGTAACTAGTGCCCTTACTTCAAACGAAATACCTTTTTCACGGAATGAATTTGATTTT
TGAGTAGAAGGATTCATTCATCACTCACACTCAGAAGTAACTTCAAGTACAGTTAGTGCTCAATACCATAAGCTTGCCCT
TATTTTCACTGCTTAGACTCTCCAAACTAGGTTCTAGGATCACTATAGGACTTTCTTGGCTTGTAACTTAGGCTCAGGGT
CAGGTGTGGTACATTTGGGTGCTTTTTAGTGACTTTCTGCCCTCCTTGACATTACATTAGGCATTCTACCTCTTTTTGCC
CTATTTTTGACATCCTACCATTTTACCTTCTTTCCCTTAATTCTCTTCAACCATGGATGTGACTTTAGACTTTGTAGCTC
TTTATTTTTCACTTTCATCTTTTTCTTGCGTTTTATTCTTTTCTTTAACTTTCAACAAGTCACATCCTTTCCTCTCTTTT
CTTTTTCTCTTTTTCAACATCAAACTCTTTTCATACTCATTTTTCTTCCGGTTTCCTCTTTCATAGCCACCCTCAACTTA
TGGATTTTCCATTGGTTGAGGTGCACAATACCCGATGTCGGATCAGGGCCAAGATTGAGGTTACTTTCTACATTAGCCAC
CCTTAACTTAGGCTTTTGGCCTAAGTCGAGGTGCACATGTCCAAGGAGGGACCGTGGCCAACATAGTAGATTGTGGGAAG
GTGAGTTAGGGGTTTAGAAAGAAATGGTCTAATTTAGGCTCAAAGCATTTGGATCAAAGGGAGCATTTATTTCATTTGGT
TGGATTCTTATTTTAGGCAATTTGTAGACTTATCAGAACAAAGGCCTATGATCACTTCCTAGCCTCTAGAGTAGATTGTC
TTAGCAGGACTAACCGGGCAAGTTCTAGATTGGCACAAAAACTATTTGAACAATCAACTATTCTCACACACTCTTGGCAC
ATAGTTTCATTATCAGATTATCAGATTACCCAGTTCAAGTTTTAGCTTAAGTCATGCCATCAAGTTGGTTCATTATCATG
TCATACTCAAAGCCAACACATTCAACTCATTCTAGCCTACATATTTTAGCACATATCACAAAAGTTTTGGATGGGTATCA
TTTTTCAAAAAGCTTTTGCCATCATGCTTCATTCTTTCTCATGCTTCTACACATACAATCCTAACACATGCCGGTTCAAC
AGAAATTAAGCAGTCTCTTGGGGGAAAAGAACATAGGCAAGAAAACCCAAGAGAGGATTATGAGTTGGATTACTCAGACT
TCACCCTATCACTCACAATCCATTTACCCCACCCAACAAAAAATAGGTGCAATTGTCCCCAATGCACAAAAAAAGCAGTA
AAAAGTAATAGATTTGGGTGAAGCAAACTTGTGGCGCATAGCGCCGACGAACCATCAACAAGTGGGTGGGTTCGATTTCC
CGAAGCCCGCTACAACAACATTGGGGCCACCCTCACTAGTGCCCACGTCAACAATCACAGCACCCTCAGTAGTGCTATCT
ATCTTTCTAACCACACCATCATGGTGTTCACATCATGACCCATAGTATTCGGAACATCCGAAACGGGCATTGAACTTGAT
GCCCCAACAACACTCTCACAAACTCTTTCCTGGTGCAACTGCTCATCTAATATCGAAACCCTCTTAGCCTGCTTCTCCTG
CTTGTGCTCCATCTTCTTGGCTCTTTCATCCTCAGTAGTGTCAGATGTGTGTCTAGATCGGTGCCGCTTACCTCGGGCAC
GTGTGGGCTCAGGCTGCTCCTCTGCGTCCCCACTGAATAATGCATCAAGAACCATATCATCAGACAAAGCAGTAGGTGCA
ACTTGTGGCTCAACTGCAGGTGTGGCAAGAATGGCATCAACGTCGGCCCAAAGACTGGCTAACTCGGTTCGGAAAGAGGA
TAGATCTGTGGTCGGGGCCGGTCGCTTGAGGACTCTCAATTCAAAGGCATCGAGGCGCTTATTAACGGCCTGGACCTTCT
GGTCAATCATGCTCTCCATCCTTCGATCCATTCTGACCTCAAACTCTGCTATCGACTTTTACATCCATGGCCAGACATGG
TGGAGCAGCGTGGCCATCTGAGCCTCCAATTTCTGAAGCCTGGTACAACAACAACTCCTAAAGGCGGGGTGGATCTGGAC
GAGCTAGGAGCCCAACTCGCGGCCTGAGATGAGGAGGCCGGGACATCATCAGTGTAGGCTGGAGGGGCAGGATCATCACC
CTGCATCTGCTCTAGAACATCTACTAAGTCAACTCCCATAGGCGGCACATCAACCTGCGGCTCTCTACATGGTGCCGCCA
CATTTGCCTCATCCCGAATGAGGCCTATATCTAGTGTCCCGTAGGCCGGATCAACTTGTCACAATGCTAGACCGGCACTC
CAGAATCTCTACATAACTGGAAAATCAGACAAGGAAAAGGGTAAGTAGTGGAAGCTTTGAAAGCCCTCTCATGTATCTCC
GCAATGAGCATGCGGGGACAATCAATCTCGAATCCCGCAACCAATGCTGGTACCATAACCGCGCGGTCCTAAGTTAGTGC
GTTGTCAGCCTTCGTGGGAGAAATCCAATTGCGAACCAACAACCAGAAAAACTTAGCCACAAATATGAGAGTGGCCTTCT
TGATGCTCACGCCCGGAGTGGTGACCCACTCGGCTCGCTCTCCGTCAGTAGTAATTTGACTAGCCAACCAGTGTAATAAA
GTCTCTCTTTTCTCGGTGCTTCGCTGGAACTCTCCGCCCCGTACAGTGTCCCATCTGTAGTCAAATTCAGTCGTGTTGAG
TGCCCAAGAGTGATCAGGGCAGGACCATAGAGGAACCGGCGGATGGTGGACTCAGAGATGTCAACCAAAAATCCGCGCAC
TAGTGTAGCTGTAAGGGGTGCCTGGGCAGTGGGTTTGACATTCTTATGGATAGAACCTCGAAGAGTAGCCGTAGAGGAAG
CATATAACTCCCTCACAATCTCCTCGCTATAGGTGCCTGGTTCTCGAGCCATCCACTCACACTTGTGACGTTGAAAGAGC
TGGTGGATTTCTGGTATGGTGTGTAGGCTCCCAGTTAGGACTCTGCGCTCCTTTGTAATAAGCCGGGCCATCTTTTCTTT
GTCATTTTTCATCTTGGCATCCCGATAAATTTGCCATTGGCCTTCAACACACCATATGTTTGGCTCCCCAACCATTGGAT
CAGGGTCGTAGCTTCGTGGCACTGGTACTTCTCCCGAACTAGTGGCCTCATCAGATGAGGCAACTTTGTCATGTGAACCT
GAGCTTGTGACGGTTCCAGAATTGGAGCCAGAAGCATGGGCGGACTCAGAGCCAGAAGCAGTGGTAGACTCTGAGCCTGA
AGTAGAACCGACCTCAGAACCGAAAGTAGACCCAGTCAGTGACCCGATCAGTGTGTTCTCCTCATTAGATTGGTAGACAG
CGACTACGTCGGTGACCATCTGCCGGGATGTATTCTTGGTAGCCCGAGGTGTAGTAGGAGATGTCCTCATGGCCGGTGGA
ACATATACTGGATCCTTTTCCTCGTCCGTGTCTTCATCAATCAACCTAAAAGTAGGCACCACATATTTTGATTTACCCCT
GTTGAAGTAGGTCACTTGCTTCTTAGGCGCCATGGTACCTGTGGATGTCTAATTAGTACCAAAATAAACTCATAACACAC
TCGAAAATATTTTAGAACTAAGAACGAAAAATAATGGAAAACAGAAAAAATTTAGACAGTGGCTTAAGTGGCCACCTACG
GTGGGCATATATGGTTCGTAGGCTGACCTATGGTCCATGGATCCCCTCCGTAAATCAGAGGTCCCAAAGAGTTGGTGTCT
GATCGGAACCATAGATGTGCAGAACGGATCGTAGATTGATCTACGGATCATTGTCCACTTCCGTGGTTCCATACTTAGTG
AAATTCTCATGTGCCACCAACCACAGACCTGATCTACGGTCCGTAGATTGACCTATGGCCCGTAGACGAGGTCTCGTGGA
TGGGATCTGTACCCGGTCTCATACATGCTTTGATTGAAAGCCAACATTTTTGCTATATTCAACAAAATCCTAGTCTAATC
ATGTATTTCAACATAAATTATGCTAGTTCGTCATTCTAGGGGTTCCAATTACTCAATTTTACAGGTATTTTCTGCAAGAT
AAGGAACCCTAAGTCGAAACATACATTTAGACTTATATTTCATTGTATTTTTTACATACAACAAGACAACACAATCATAA
TCTATCGTCCCAAGGGTGCATTCACTGCTAATTTAGCATACAATTTCATATATTAATTTGCCCAAGGTGAAGACCCAATT
CTGGACTTTCTATAATCAATCGATGAATCAAAATTCTAAGTGAGGGTAAAGTCTATTACCTTACAAGCAGCGGGAGTGGG
GTGATTGTGTGATGATTCGACGCTTTTAATACCACAACTTTGCCCTTCCGCACCGAACCCGTACACCGGACCTCTTGGGG
AATTTTGGGGATGAGTGGAGTTTGGAGAGAAAAGGAAATTTGGGATTGTGGGGAAAAGAAAGGGAAGATTAATTGGCGAG
TTATGGAGTGATTTAAGGGATTGGGAGGTCTAGAAATGGTTTGGGAGTAAATGGAGGGAAGTGAGAATGATTTGAAATTG
GGGGATTTTAAATAGGAGGGGTCTGGGTCGGGTCAGGCAAAACTAGGGTTTGGACCCACGAGACCTCGTCTACGGTCCAT
GGGTCGATCTATGATCCGTAGATTAGGATCGTAGATCACTCTTAGACTTAGAAAAATTCAGACACTTACCTGGGATCTAC
GGACGCCATTGACGGTCCGGGATGACCCACGAACCGTCGATAGGATCCGTAGACCGCTGCACCAAACCTTTTTCTACAGA
TTCTGCTTTCACCCCTGCACATGTAGAAACCATTACCCCTTTATTTTTACATTTTTGGACACTTTTTAGACACGAACCCT
ATGCTATGTCTAGCCAACACTAAACAAAAATAAAACAACTATCTTTTTAAGTACAGAGAAGCAACTAAACAAAGAAAACT
ATTAGATGGAAAACAAGAACCTATTGTTGGCTAGATTTTACATCTTGGGTTGCCTCCCAAGCAACGCTTGATTTAACATC
GTGGCACGACGCAGGCCTCTTGATTACTCAGACTTCATCAAGATAGCAGGCCTCAACAACTTCTTGCACACTTTCTGCGT
TTCCCAGATAGATCTTGATCCTTTGCCCGTTTACCATGAGCCTTGTTCCTTCACTATTCTCAAGCTCAACCACTCCATGG
GGAAGCACTTTTGTAAGCAAAAATGGCCCGGTCCATTTGGACTTGAGTTTACTCGAAAACAAGCGCAACCTAGAGTTGAA
TAGAAGCACAAGATCACCCATAATAAATTCTCGGTTTTCAATCTTTGATCATGGTACCTCTTCATCTTCTCTTTGTACAA
GGCTGAACTTTCATAAGCTTTTAGGAGAAACCATTAAGCATATTCAAGTCATTCATTCTTTGATTAGATGCGGCACCCCA
ATCCAAATTTAGCGTCTTCAATGCCCACATAGCCTTATGCTCTAGCTCTACCGACAAATGGCAAGACTTCCCATATACAA
GTTGGTAAGGAGACATACCTATGGGAGTATTATATGCAGTGCGATAGGCCCATAGATCATCATAAAGCTTCCTTGACCAA
TCTGTTCTATTACCATTCACAGTCTTCGCCAAAATCTGCTTGATCTCTTTGTTGGACACTTCAACTTTCCCACTAGTCTG
CGGATGGTAAGGAGTGGCTACATTGTAGCGGACACCATATTTCTCAAGTAGTGTCTTGAGCAACTTATTACAAAAGTGGG
AACCTCCATCACTGATAATCGCCCTCGGTGTACCAAATCTGGAGAACATATTCTTTTTCAAGAATGCGGTGACACTTTTA
CCTTCATTGTTGGGGAGCGCAACTGCTTCCACCCACTTTGATACATAATCAACTGCAACAAGATTATACTTCATCCCATG
TGAACTCACAAATGGACCCATAAAATCAATGCCCCATACATCAAACAACTCTATCACTAGTATAGTATTCATAGGAAGCT
CTTGCCTTTTTGAAATCCCTCATTCTCTTTGGCAACGGTAAAAAGACTTGGAGAAATCATGAGCATCTTGGTGGATGGTA
GTCCAGTAGTACCCACACTGCAAAATCTTATGCGTGGTCCGAATACCACTATGATTCCCACCAACAGGCGATGAATGACA
CGCCTTAACATCTCAACCTCGGGCACACAGCGACGAATAATCCCATCAGCACAACTACGATACAAGTAAGGCTCATCCCA
AAAGAATTTCTTCACATCATACATAAACCTTTTCCTTTGGTGAAAAGACAAATCTGGGGGCACCAAATCGCTTGCCAAAT
AATTAGCAAAGTCTGCGAACCAAGGAATCAGATCATGAGAAGCAGCCAATACCTGTTCAACTAGAAAAACATCATTAATT
TCAGCCCTAGCACCAAGCTTTAGCATAGCCTCTTTCTCTAATCTGGAAAAGTGATCGGCAATTTGATTTTTGGTCCCCTT
TCTATCTTTTACCACAAAATCAAACTTTTGCAGCAACAATACCCATTTAATCAACCTCGGTTTTGCATCCTTCTTCTCCA
TCAAATACCTCAATGCAGAATGGTCAGTATGCACTATGACCTTAGTACCAAGCAAGTAGGATCAAAATTTCTCGAATGCG
AAAACCACCGCAAGAAGTTCTTGTTCAGTCACAGTATAATTCTTCTGGGCCACATTTAGAGCTTTGCTAACATAGTAAAT
AGGATGAAGTATTTTCTCTCTTATCTGTCCTAATACTACACCAAGTGCCACTCCACTCGCATCGCACATTACCTCAAACA
GTTGTCCCTAATCCGGTGAAATAATGATAGGTGCAGTAACCAACTTCTCCTTCAACTCTCCAAATGCTCTTAGACAAGCA
TCATCAAAATCAAACTTATACTTCTTTTCGAGCAGTTTGCATATTGGATGTGCAATTTTAGAGTAGTCCTTGATGAACAT
CCTGTAGAAACCTGCATGCCCAAAAAAACTTCTAACACCTTTTACAGAGATAGGTGGTGGAAGCTTTTCTATTACCTCTA
CTTTTGCTCTATCAACCTCAATGCCCTTCTTTCACCATAAAGTGGCACTTCTTCTAATTTAGCACCAGATTGCAGTCTTC
ACACCTTTTAAGCACCTCATCCAAATGATCCAGGCATCGATCAAAAGAGTCACCTACCACAGAGAAATCATCCATAAATA
CCTCAATAGTGTCCTTCACTATATCAGAGAATATCGACATCATATAACGCTGGAAGGTCGCTGGAGCATTGCACAACCCA
AATGTCATTCGTTTGAATGCGAAAGTCCCAAAAGAGAAAATGAAGGTGGTCTTCTCTTGGTCTTTCGGGGGAATAAAAAT
CTGATTGTAGCCCGAATAACCATCAAGAAAACAATACCAACCCTTACATGCAAGTCTATCCAACATCTGATCCATGAATG
ACATAGGGAAATGGTATATTTCTGTCCAACCATTTTGCTTCCGCTAGTCCATGTAGACTCTCCATCCAGTCACGGGCCGC
ATCGAGACAAGCTCGTGTCTCTCATTAGGAACCACATTAATCCCACCTTTCTTGGGCACACATTGAACAGGACACACCCA
ACTTCCATCTGCAATGGAATAGATAACTCGAGCATCCAACCACTTGATGATCTCCTTTTTAACTACCTCTTGCATAGGCG
GATTTACTCTTCTCTGGTGCTCAATACTAGGCTTGTGATCTGGCATAAGTTGGATTTTGTGAGAACAGATACCAGGAGGG
ATCCCAATAATGTCCGCAATAGTCCACCCAATAGTTCACTTGAACCTCTTTAACACAAAAACCAAACACTCTACTTGTCG
CCCATTCAAATCTGCCGCAATGATGACCGGTAAAGTATCATCTTTTCCCAAGAATACATACCTCAAATGTGATGGTAGAG
CCTTAAGCTCCAATTTCAGCTCCATCTCAACAGACGGTCTTGTGGGTGGGGACTCACGATTGTTCATGTCTACCTCCAGT
TTCTTTGGTTTCGAACGATATTCGCACCTATCAAGTGCGGTGACCAACTCATCATACTCTTCAATACCATCACTCTCAAA
GTTCATCATAACTGTTGCTAGTGTCTCAACACCCAGTCTCTTTTCAATTTTCACCTCAGACCCACTCTCAACTCTATATG
TTATCACTAGGGGTGCGCATCGGTCGGTTCGGTTCGGTTTTAGGTGTTATTGGTTCGGTTTATCGGTTTTCGGTTTGTAA
ATACTTCAAACCGATAACCAAACCAATAACATATTTCTTATCGATTTTTGGTTAATCGGTTTATGGTACTTAACGGTTTG
GTTTTCGGTTTAACCAATAAAAAAATACTCATATATATTATATACACGATAAGAAAATTTTCAAATAAACCATATGATTT
TTCCAGCATTTGGCATGAAAGTAATAATCATAAAAGTAACAATCATTTTTCTTGCAAGTTTAGACACTAGACACATTCAA
AGGAAAAAGTGTGAAAGTAACAATCGTTTAACCATTAACAAAAAGTGTGAAAGTAACAATTGTTTAACCATTAACAATAA
GACTAGTAAATTTAGTATAGTCTTATTGGGTTATCGGTTAACCATTAACAAAAATTATAAAACCGGAAACCGAAACAATA
ACCCAATAAAATTTTTTGCAAAATCGTTTAAAAACCGTTAGCCCAATAATCCAATATCAATAAACCAATAGTATTTTTTT
CGGTTCGGTTTATTGGTTAAATCGGTTTTTGCACACCCCTAGTTATCACAGATACCGATTGTAGCTTACTACTCTACTTC
ATAGACCTACAAATATTGAAAGTTGCCTCTTCATTGTTCAGTCTGAACTTCATCTGCCCCTTTTCCATATCAACTAAGGC
GCGCCTAGTGGCAATGAATGGTCTCCCAAGAATGATGGGAACCTCAAAATCAACCTCACAGTTAAGAATCACAAAATTCG
CCGGAAAGATGAACGACTCTACTTTCACCAGTACATCATGGAGAACACCAATAGGCCTCTTCACAGTTCTATCGGCCATG
AGCAACCGCATCGCAGTCGGTTTTGGATCTCCTTGATCCAACTTCTTGTAAATAGACAGTGGCATCAGATTAATGCTAGA
ACCAAGATCACACAACGCCTTAGCAAAATGCAACAACCCGATAGTACATGGAATAGTGAAGGCACCAGGATCCTCCTTTT
TCTGCAGAAGGGACCTTGTAGCATTAGCACTACAATGTTGCAATCTATCATCTTCTTCGAAGCTCATTGCCTTCTTCTTT
GCCACCATGTCCTTCATAAATTTTGCATACCCAGGTGTTTGCTCCAAAGCCTCTATCAACTGAACATTAATTGAAAGTTA
TTTCAACATGCTAATAAACATGCTGTATTTGCCTTCTTCAGTCTTCTTCACTAACCTCTATGGGAAGGGAGGTGGAGGTC
TAGGTATGGGGACAACTTTCTAAGTTACCTCCGTTTCTTTCTCTGTCGCATTCTCGGACTCTCCACTTACCTCGAGCACA
TCATCATCTTTACTATTCTCAATTTCCATCCAGACGGCATATGTGGATCAATGGTTTGCTTATCTCCTCAAGTAGTGACT
GCCCCATACAATGCCCATCATTCTTTGGATTCTGGATGGTGTTGTTAGGAAGAGTGCCAGATTGACGTGGATTTACTATA
GTTGACAACTGAGTCTGCTGAAGATGCTTGATTGACACTGAATGGGCATCAACTTTTTGACCAATACCAGACAAGTCATT
TCTCATCTCCTTCACATTCTCATCAGTTGCATCAAACTTCTTCATCATCTTCTGCATCATATCCTCAATACGTGACATAT
TAGTTCCAGCTTCTCTAGGACCAGATTCTCGATTTTGAGAGGGAATATAAGGTCCAACCCGATCATTTCTATTGCCATAG
TTATTTCGGTTGTAGTTGTTGTCGCGATTGAAGTTCCCATCCCGGACATATTGACCCTCTTGATTGTAGTTGCCATAGTT
TCGACCTTGGTTTCCTTGACCTTGGCGCCAATTATCCATATTGGAACCTTGGGCGTTTGGTCAAAAACCCCCTGTCTGAT
CATTCACCGCATAAGCATCCTCTTCATAGTAACACTTCTCAACCGGTGGTGGATTCCTAGTCAAATAATTCACAACATTT
ACCTTCTCCGCACCTACACTCACATTCTTCAAAACCAACCCTAGTTCATCCTCATCTGAGCCATCTCCTTACAAATCTCA
TCTGCAGACTGATTGTTCGTAGTTTGAACGGCAAACGTGTTCCTCCCAGTCTTCGACTTTCTAGTGCTCCAAGCTTTGTT
ATTCCAAGAGATCTTCTCCAGTTTCTCCGCGATCAGCTCAAAAGTACACTCACCATATGAACCTCCAGCAATAGTATCAA
GCACTGCCTTACTGTTGTCATCCTGACCTTGGTAGAAATATTCCTTCATCGACTCATTATCAATATGGTGATATGGAACA
CCTCGTATGAAAGCAGTGAACCTGTCCCAAGAACTACTCATGGACTCTCCAGGTAGTGCTACAAAATTGTTGAGTTTATC
TTTGTGGTTCAGCTTCTTGGACACTGGAAAGAATCTTGCTAGGAACGCATCAGTCAATTATTCCCATGTATAGATGGAGT
GATAAGGAAGCTCATTAAACCACACAGCAGCATTGCCGGTCAATGAAAGAGGGAATACTCACAATCCAATGACATCCTTA
TCCAAGTCCGGTCGACCCACACAACTTTTTTAAACACTCCTTAGCATGGTTACGTGCACATGTGGATCTTCCTGTAACAT
CTCGCACCTAGAAATGACTATAAAGATTTTAAAATATGGAAACATTGATTTTTGGAAAGAATAAGGAAATCTGGACATTG
TCTAGGTTAAGAAAGTGAGTTTTGGCCATTTTCAAATGGCCATAACTCCTGGCTCAGGATGAGTTAGGATTATCTGTTGA
GATGGTTAGAAATCCCTTGGATATATATTTCCAACGCCACCAAGTTTGCGCGATTTCGACATCATATGAGTGAGTTATGT
CCTTTGGAAGTTAGGATGTTGGAATACATAATTGTTTAATCCGGATTTTAGAAGGGCGATTCAGTCTTTTCTTTACCTAA
TTACTCTATTTCATTTTTAGGAGATTAATTGGGTGAAAATCAGACTTTATTAAGTTTAGAAAATTAGAATACGCTTAGGG
ATTGGAGAAAAGAAAAAACAAGAAAGAAAGGGAGAAAAGCCAAAATTTTGCCAAGAACATCAAGCGTTTGGAGTGGAATT
CGTCGGGGGTGATCCCTATTAAGGTATGTGAGATCTTTTCGTGTTGGGTTAGTTCACCCACACACCAACTTGTTTCAATT
CAGCGATTTGGAGTTTTTTACATGTTAAGAAGTGAAGTTCTTGAAGAACATTGTTGAATTCTTGTTGGTTGATTGTTGAA
TGCCTAGTATTGATTTGATTTGTATTTCTGGGTTGTTTTTTAAGTTAAATCGATTGGATATTGAGGGTATAAATGATTCT
AAGTGTTTGGGAAAAGAACCATTGAGGTTTAGAAAATTTAGAGTTGAAAATTGGAAAAGAAAATCGTCAAAACATGGGGA
AGAGGGGTGGGGAGCTGTGCCAGCCAGCGCGCCCCAAAAGGGACTCTGAAGTCCACCTCATGGGGCGACGCACCAGCCAG
TGTGCCTCAGCAGTTTCTCTAACGCTTGAGGGATGGAGCCCCACGCCTCTCAGAGCGCCAGGGACGCCAGTTCTCCCCAT
TTTTTCCCCGCCTTCTTGTACTTGTTCCTAAGTGATGTACCTATGTTTCCTAGCCAATTCCAACACTCTAAAGTACATAT
AAACATCATGAAATCATCTATAAATATGAGATCATGAACCTTGAATCCATAATTCAATTCAAGGTAAGTTAAGTTCAAAG
TCAAAGAAGTTAAGAGTCAAGTTTAGAAGTTAATGAAGCAAGTCAAAGAAAAGCAAAGTTTCTTAAAGTTTTCAAGGGTC
TTTAACAATGTTTTAAAGTCATTTTAAGACTTATGTTTTGAAGTTAAACAAGAGTAAAGCTATGGTTTGAAGTTCTTTTC
TTCAAATAGTTATATGGGGACTATGTATTCCCAAGAAGTTTAAAAGAAATGTTTTCACATTTAAACAAGATTGGAAACTG
AGATTTCCAAAGAGCCTTCGGGCTAGTTTTCAAAAAAGAGTAATCGCTTTCTAAATGAAGCAAGAAGGGAAACTTTGATT
TCCAAGATAACCTTTGAGCTAAGATATTTTGAGCACTAAGCCCAAATCACAGTGGAAGTATGTTTTAAAAACATAAGAGC
CAGTACATTTTTGGGAGTAGTATTGAGCACCGAATTGGGGAGCGTTCAAAGAACCCACAACCCCCACAGAACCATGTAGC
CATTATGGGTAGAAGAGGTTCATACTTTTTAGATGAATCCTTTTCAAATTAGACTAGTGGATCCATTAGGCAGTTCAGGT
TCTATACCTTTGGCTGGGTATAGGATGCTCTAGCAGCGTGAGGTTGATCGATGTATCATCAGTATAGATCTTATGTAGTG
GTTGTCAGTTAGAGAAACTCCCACAACAATTATTATATTTTTATATACATCAGTTCTTTGTATTTCTACATACATCTCAA
ATTAATTGTATATTTGCATACACACAGAGTTTATAGCATGTTTTTAAACAACTTTTCTTTATATTGTAGTTGTTTTAAAT
TGCCTTATATTGAAATGAGTCAGTCGGGTTGAGTTGAGTTGAGCCAGGTAAGTTATCCAGTTTCTTTCAGATTCCTTCTA
GCCTATGTATTACTTAGCATTCCAACTCGCATACTTGTACATTCAATGTACTAATGCCAGTTGGCCTACATCTTATTATG
ATGCAGACACTGGTAACCAGGATCAGCATCTAGCACCTTGTTGATCCAGTTGAGCAGCTCAGAGTCAGTGGTGAGCCTTC
TTGCATTTCAGAGGACTCTTTTATTTGCTTTCAGTCTTTCATTTATTAGGATGTTGTGGGGTTTTTCCCAACATCCCTCT
CAGTATTTTAGAGGCTTCATAGACAGTCAAATAGTTATTAGTGCAAATGTTTTCTTTATCCTTCAGATGTTGTTTAATGA
CTTATGTGCCATTTTGGCCAGTTTATTATTCTTTAAGTTGTTATATGAGACTGTTTATTTGCGCTGAGTTAAGTATGCCA
AACCAAGGGTTCGCTTGGGGCTAGCAATGGTCTCCGAGTGCCAGCCACGTCCGGGGTGTAGGCTCGGGGCGTGACAAACT
TGGTATCAGAGCCCAGAGTTCAAGAGCCTTAGGGAGTCTATGAAGCTGTATCTGTAGAGTCCTAGTTATCTATGTGAAGC
GCACCATATCTATAATTAGGAGGCTGCAACATGTAGGAACTATCTCACTTCTTTCACACATTTTTCATGCGTTAGAGTTT
ATCTCTAAAAAGTTTCCCTCTAATTCGTGCTTGCGCGTGTTTTCAGATAACCATACCTCCACGAAGAGTAGTTAGAGGTC
ATCCAGCCAGGAGGAATGTTGAAGAGCAAGATTTACCTAATGCACCTGAAGTGCAATCGCAAGGAGAGCTCTCTAATGTT
GAGTTTAGAGAGGCTATAAGGTTGCTTAGCTAAGTTGTGACCAATCAGGTTGGGTAGCAGAGAGGAGCTCGGCAAGAAAA
GGCTGACACTTCAAGGATTTGGAAGTTCTTAAGGATGATTCCCCCAAGTTTCATTGGTTTGAGCACTGCAGAGGACCCAG
AGAATTTCATTGAGGAATTGAATAAAGTGCTCGATGTGATATGAATGTTGTTGATATTGCGAGAGTTGAGCTAGCTGTAT
ATCAGATGAAAAATGTTGCTAGGACCTGGTTTGATCAGTGGAAATGGGGTAGAGTTGAGAATGCACCACCTGCGAGTTGG
GCATGTTTTGAGGAGGCCTTCTTGCGGCGATTCTTTCCTCGAGAACTGAAAGAGGCTAAGGTACGTGAGTTCCTCACACT
AAAGTAGGATTCTTTTAGTGTGCATAAATATGGGTTGAAGTTTACCCAACTGTCTCACTATGCTCCTGAAATGGTTGCGG
ACATGAGGAGTAGGATGAGTTTGTTTGTTGTTGGTTTGGGTCGCCTGTTAAGCAAGAAGGGTCGGGTAACAATGCTTATT
AGGGACATAGACATCTCAAGGTTGATGGTCTATGTGTAGCAGGTAGAGAAAGAGAAGTTGAGGGATAGAGAGGAGTTCAA
GAACAAGAGAGTTAAGATAGGGAATGAGTCTGGGCAGCAGAAGAGTAATGCAAACCGGTCGTCTTTCCAACAGAAACAGA
AGGGACCTGCTCCATCATCTGCTAGTGCACCTGCACCTAAGAACAAGAGTGAGTACTATGGTCAAAATTCCAGAGTTAAA
CCTACCTATTCGCACGGTAGTGTGGCGTAAGGGGGTATTAAGCCTCCTGCCTGCGCCAAGTGTGGTAGGAACCATTCAGG
TATTTGTCGTGAAGGCTCCACTGGTTGTTTCAAGTGTGGTCAGAGTGGATATTTCATGCTAGAGTGTCCAAAGAACATGA
AGGGTAATTGGGGAAACCAGTCTTCTTCAGTTGCTCCACTAGACAGGGCTGCACCTAGAGGAGCTACTTCTGGTACTGGC
AGAGGAACAAACAGTCTTTATGCAATCACCAGTCGTCAAGAGCAAGAGAACTCTCAAGATGTTGTTACTGGTATGATCAA
AGTCTTTACTTTTGATGTTTATGCTTTGCTAGACCCAGGAGCAAGTTTATATTTTGTAACCCCTTATGTTGCAAATAAGT
TTGATGTTCTTCCTGAGAAACTTTGTGAACCCTTTTGTGTTTCTACACCTGTTGGGGAGTCTATTCTAGCAGGGAGAGTC
TATCGTGATTCTCCCATTTCCGTCAATCGCAATGGTACCATGGCTGATCTAGTTGAGTTAGACAGGGTATACTTTGATGT
CATTCTTGGTATGGACTGGCTGCATTCCTTTTATGCCTCAGTTGATTGTAGAACTCGAGTTGTCAAGTTTCAGTTTCCAA
ATGAGTCAGTCTTACAGTGGAAAAGCAGTTCAACAGTGCCTAGGGGTCGTTCCATTTCATACCTTAAGGAAAGGAAGTTA
GTTTCTAAGGGGTGTGTCTATCACTTAGTCTGAGTTAATGAATCAAGTGCTGAGATACCTCCTATTCAGTCAGTTCCAGA
AAGTTTCCAGAAGTCTTTCCAGATGATCTTCCCGGAGTCCCTCCTGAGAGAGGCATAGACTTCGCTATAGATCTTATTCC
AGATACTCGTCCTACCTCTATTCTGCCATACAGAATGGCACCAGCTGAGTTGAAAGAGCAGTTGAAAGATCTTTTAGATA
AGGGCTTTATTCAACCAAGTGTCTCACCTTGGGGTGCTTTGGTCTTGTTTGTGATAAAGAAAGATGGTTCCCTTAGGATT
TGTATAGATTACCATCAATTGAACAAGGTTACCATCAAGAATAAGTATCTTCTTCCAAAAGTTGATGATCTTTTCGATCA
GCTTCAGGGTGCTTCTTGTTTTTCTAAGATAGACCTTAGATCAGGTTACCATCAGTTGAAAGTAAGGGAATATGACATTC
CAAAGACAACATTCAGGACCCGTTATGGTCATTATGAGTTTTTGGTGATGTCGTTCGGTTTAACTAATGCACCAACAGCG
TTCATGGACCTTATGAATAAAGTCTTCAAACCTTATTTGGATATGTTTGTTATCATCTTCATTGATGACATACTAATCTA
TTCAAGGAATGAAGAAGATCATGCTAGCCATCTTAAAATAGTTCTTCAAACTTTGAAAGATAAGGAGTTGTATGCAAAGT
TCTCTAAGTGTGAGTTTTGGCTTGAGTCTTTGGCGTTCTTGGGCCACATAGTTTTCGATGATGGAATTAGAGTGAATACT
CAGAAAATTGAGGCAGTGCAGAATTGGCCTAGACCCACATCTCCAACTGATATTAGGAGTTTCTTGGGTTTAACTGGCTA
CTACAGAAAATTTGTAGAGGGTTTCTCGTCCATTTCCTCTCCTTTGACGAAGTTGACCCAGAAAACAGTGAAGTTTCAAT
GGTCTGAAGCTTGTGAGAAAAGCTTTCAGGAATTGAAGAAGAGGTTGACTACTGGCCAGTGTTGACCTTACCAGAAGGTA
CCCATGGTTTTGTGGTGTATTGTGATGCATCAAGAGTTGGCTTGGGTTGTGTCCTAATGCAGAATGGCAAGGTGATAGCT
TATGCCTCCAGACAGTTGAAGGTTCATGAGAAGAACTATCCAACCCATGACTTAGAGTTGGCTGCGGTAGTCTTCACCTT
GAATATTTGGCGTCACTACTTGTATGGTGTTCATGTTGATGTATTCACTGATCACAAGAGCTTACAATATGTGTTCACTC
AGAAAGAACTTAATCTCAGACAAATGAGGTGGTTAGAGTTACTCAAGGATTATGACATGAGTATCTATGGGTAGTACCAC
CCACGTTGAGGAAGAGAAAAGGGAGTTAGCCAAAGATGTGCACAAACTTGCACGCCTGGGAGTCAGACTTATGGATTCCA
CAGAAGGAGGAATAGTGGTGACGAACAAGGCTGAATCATCACTAATGTCAGAAGTGAAAGAAAAGCAAGACCAAGATCCC
ATTTTGCTAGACTTAAAGGCAAATGTTCATAACCAAAGGGTATTAGCTTTTGAACAAGGGGGAGATGGTGTCTTAAAATA
CCAAGGTAGATTGTGCGTACCAATAGTGGATGAACTCCAAGAGAGGATCATGGAGGAAGCTCATAACTCCAAATATTCCA
TCCATCCGAGTTCCACCAAAATGTACCGTGATTTGAGAGAGGTATATTGGTGGAATGGTATTAAGAAGAATATTGCAGAG
TTTGTTGCCAAATGTCCGAATTGCCAGCAAGTGAAAGTTGAACATCAAAGGCCTGGTGGTTTGGCGCAGATTATAAAACT
TCCAGAATGGAAGTGGGAGATGATTAATATGGACTTCATCACCGGTTTTCCAAGGTCTCACAGACAACATGATTCCATTT
TGGTGATTGTAGATAGAATGACTAAATCAGCCCATTTTCTACCGGTAAAGACTACCCATTCAACATAAGATTATGCCAAG
TTGTATATCCAAGAAGTGGTAAGACTTCATGGGGTTCCAATCTTCATTATTTCAGATAGAGGTGCCCAATTTAAAGCACA
GTTTTGGAAATCTTTCCAGAAAGGTTTGGGCTCAAAGGTGAACTTGAGCACTACATTTCATCCTCAAACTGATGGGCAAA
GCAGAGCGCACTATTCAAACCTTAGAAGATATGTTGAGAGCTTGCGTGATTGATTTCAAGGGTAATTGGTGTAATCACCT
ACCTCTCATTGAATTCACTTACAACAATAGTTATCATTCTAGCATCTAGATGGCTCCGTATGAAGCTCTTTATGGGAGAA
GATGCAGATCTCCTATTGGATAGTTTGAAGTTGGCGAAGCAGGGTTGATAGGACCAGATTTAGTTCACCAATCCATGGAG
AAGGTGAAGGTGATTTAGGAGAGGTTGAAAACGGCGTAGAGTCGTCAAAAATCCTACATAGATGTTAGGAGAAGGCCATT
AGAGTTCGAAGTAGATGATTGGGTATATTTGAAGGTTTCACACATGAAGGGTGTCATGAGGTTTGGTAAGAAAGGGAAAC
TTAGTCCCCGGTATATTGGACCTTATCGCATAGTCAAGAAGATTGGTAATCTAGTTTATGAGTTGGAGCTACCTCAAGAG
TTAGCAGCAGTTCATCTGGTGTTTCACATCTCCATGTTGAAGAAGTGCATGTGAGATCCTTCATTGATTATACCAACTGA
ACATGTTGGGATTAAGGATAACTTATCTTATGAGGAGATTCCGGTTCAGATTTTAGATCACCAAGTTCACAAGTTGAGGA
CCAAAGATGTAGATTCAGTCAAAGTCCTTTGGAGGAACCAATTTGTTGAGGAAGCTACTTGGGAAGCTGAAGAGGATATG
AAGAAGAGATATCCACATCTCTTTGAATCCCGAGGGAATACAGATCAAGGTAATTTTCTTCTTAGTACTCTTTGAATTAT
GAATGAGCATGTTGATTTTTGCATTTACTTGTTGGGTGTTTAAACTAGATGTTACCACCCTTAGCTTAGTGAAATAAAGC
TCATTCAGGGACGAATGTTCCCAAGGGATAGATATTGTAACATCTCGCACCTAGAAACGACTATAAAGAGTTTAATATAT
GGAAATATTGATTTTTGGAAAGAATAAGGAAATTTGGAAATTTTGTCTAAGTTAAGCAAGTGAGTTTTGGCCATTTTCAA
ATGGCCATATATCCTAGCTCAGGATAATTTAGGATTAGCTCTTGACATGGTTGGAAATCCCTTGGAGAGATCTTTCCAAC
GCCGCCAAGTTTGCGCGATTTCGACATCATATGAGTGAGTTATGTCCTTTGGAAGTTGGGCTGTTGGAATACAGAATTGT
TTAATCCGGATTTTAGAAGGGCGATTCAGTCTTTTTCTTACCTAATTACTCTAATTTGTTTTTAGGAGATTAATTGGGGT
AAACACCAGATTTTATTCAGCTAAGAAAATTAGAATACACTTTGGGATTGGAGAAAAGAGAAAAGAAGAAAGAAAGGGAG
AAAAGCCAAGATTTCGCCAAGAACGTCAAGCGTTTGGAGTGGAATTGGTCGGGGGTGATCCCTATTAAGGTATGTGAGAT
CTTTTTGTGTTGGGTTAGGTAACCCACACACCAACTTGTTTCAATTCAGTGATTTGGAGTTGTTTACATGTTAAGAAGTG
ACGTTCTTGAAGAACATTGTTGAATTCTTGTTGGTTGATTGTTGAATGCCTAGTATTAATTTGATTCATGTTTCCGGGTT
GTTTTACAAGTTAAATCTATTGGGTATAGAGGGTATAAATTATTCTAAGTGTTTGGGAAAAGAACCATTGGGGTTTATAA
GATTTAGAGTTGAAAATCGGAGAAGAAAAATCGTCAGAACCAGGGGAAGGGGGGTGGGGAGCCGCGCCAACCAGCGCGCC
CCAAAAGGGACTCTGAAGTCCTCCCCTTGGGGCGACGCGCCAGCCAGCGCGCCCCAGCAGTCTCTCTGACGTTTGAGGGC
TGGCACCCCGCGCCTCTCAGAGTGCCAGGGACGCCAATTCTCCCCATTTTCCCCCCGCTTTCTCGTACTTGTTCCTAAGT
GATGTACCTATGTTTCCTAGTCAATTCCAACACTCTAAAGTACATCTAAACATTATGAAATCATCCATAAACATGAGATC
ATGAACCTTGAATCCATAACTAAATTCAAGGAAAGTTAAGTTCAAAGTAAAAGAAGTTAAGAGTCAAGTTTAGAAGTTAA
TAAAGCAGGTCAAAGCAAAGCAAAGTTTCGTAAAGTTTTCAAGGGTCTTTAACAATGTTTTAACGTCGTTTTAAGACTTA
AGTTTTGAAGTTAAGCAAGAGTAAAGTTATGGTTTGAAGTTCTTTTCTTCAAATAGTTATATGGGGACTATGTATTCCCA
AGAAGTTTAAACGAAATGTTTTCACATTTAAATAAGATTGGAAACTGAGATTTCCAAAGAGCCTTCGGACTAGTTTTCAA
AAAAGAGTAATCGCTTTCTAAATGAAGCAAGAAGGGAAACTTTGATTTCCAAGATAGCCTTTAAGCTAAGATCTTTTGAG
CACTAATCTCAAATCACAGAGGAAATATGTTTTAAAACCATAAGAGCCAGTACATTTTTGGGAGTAGTATTGAGCACCGA
ATTGGGGGAGCGTTCAAAGAACCCACAACCCCCATAGAACCATGTAGCCATCATGGATAGAAGAGGTTCATACTTTTCAG
ATGAATCCTTTCCAATTTAGACTAGTGGATCCATTAGGCAGTTCAGGTTCTATACCTTTGGCCGGGTATGGATGCTCTGG
CAGCGTGAGTTTTATCGCTGTATTATCACTGTAGTCTTATGTGATGGTTGACGGTTAGAGAAACTCCCACAACAGTTATT
GTATTTTTATATATATATCAGATCTTTTGTATTTTTACATACATCTCATATTTATTGTATCTTTGCATACACACAGAGTT
TATAGCATGTTTTTAAATAGCTTTTCTTTATATTGCACTTGTTTTAAATTGTCTTATATTGAAATGAGTTAGTCAAGTTG
AGTTGAGCCAGGTAAGTATCCAGTTTCTTTCAGATTCCTTCTACCCTATGTATTGCTTAGCATTCCAACTCGCATACTCG
TATATTCAATGTACTAATGTCAGTTGGCCTGCATCTTATTATGATGCAGAAGTAGGTAACCAGGATCAACATCTAGCACC
TCGTTGATCCATTTGAGCAGCTCAGAGTTAATGGTGAGCCTCTTTGCATTCCGGAGGACTCTTTTATTTTCTTTCGATCT
TTCATTTATTAGGATGTTGTGGGGTTTGTCCCAACATCCGTCTCAGTATTTTAGAGGCTTCATAGACAGTCAGATAATTA
TTAGTGCAGATGTTTTCTTTATCCTTCAGATGTTGTTTAATGACTTAAGTGCCATTTTGGCCAGTTTATTATTCTTTAAG
TTGTTATATGAGACTGTGTATTTGAGTTAAGTCTTCCGCTGAGTTAAGTATGCCAGACTAAGGGTTTGCTTGGGGCCAGC
AATGGTCTCCGAGTGCCAGCCACATCTAGGGTGTAGGCTCGGGGTGTGATACTTCCGATGCCAAACCCGCAAACAAACCC
CTCACAGTAAGCATCTGCATCAAACTGCTAGTCACCACAAATGTATGCCCCAGAGGTAGATGAGGTTGGACAAAAGGTCC
GTCAGATTCAACAGCATTAAAGTTGACCCTATAGTTATCATGCAGTCTTGACCCTGGTTGATCATGTACCCTCACTGCAT
CTCTCAATATTCTCAGCTTGAATCTGATTATTCTCATCACAAACCCTCGGAGGCTGCAACCCAACACCGTCACCTAACTC
TCATCCGATAGGATTAACTAGCACTCCTTGATTATTCATTCTCTGCAAAGTTCTGTTCAGTTCTGGATCGTAGGGAGTAT
GTGGTTCTCCTTGACTCCGTGTACTTGGCATACACTAGAGTAGGAACCTGAGAGAGACAAAAACAAAAGAAAAATGTAAA
ATTAGGAAATATTTGAGTAAAGTTCAATAACGTAGTTAAACTTAATCTAAAAGCCAAAATTCCCTGACAGTGGCGCCAAA
ATTTGATACGCTCAAATTACACCTCCATAAAGAAGCATAAGCGATCGTTATCAAGCAAAGAACCCAACTTGTAGGTTGGG
GTTGATCCCACGAGGAATATGGTTTAGACTTAACTTCAACCAATGATTATATTTTTTTAGTCAATGTATTTCCAAAAATA
AGTAATTAAAGGGGGGGGGGGGATTTGTGAAACAAATTATGGAAATAATGTGAATAATCAGTGAACAAGATTCAAACTTT
AGGTGTTATCAAGATGAGAGAGAAACTAGGGTGTATGTGTTCCCCATAAGCTCATAACGCTGTAATCCTAATAATAGTAA
TATTTTCCTAGTGTATTACATCTAAAGTGATAAGTTAGGTATCTCTAATTCCTTGGTCCGGCAACTAGAGAATTTCACCC
TGAACCTTGGTCCGGCTACGTGTGTATAATTTACTGACCCTTACCTTTACCTCATATTAGACATCACATCGATGTATGAC
TTAGTTTTCACCCTCGCACCAATTGACATTAGACTATTAGATAGTATCACACTAAATCTATATTGATAATTCTTTTCTCA
TTAACTACCTCCTTGGATCGGCAAGTAGAAACAAGGCGAGTTCTAATGCGTGCACTCATTAAAAAGACTTCTAAACGAAA
TAATTATCAATGCATTCAATAACACTATTCAAGAATTACTTAGTTACTATTCATACTTCGTTATTCACTTATGGTTCCCA
CAACCCTAGTTGTGGATTTAGTTACTCATAGTAGCAAGAACATAATTAATATTTTTAGATGAAGAAATCATGAACTTACG
CAATGAGAAGAAGAAACCCAGAATCTCAACTTGAAATGCAAAGTCAAAATCTTCAAAACAAACTTAGGAAATTAAGAATT
GCTAAAGTTGCAAGTTAATCACCCAAGCCAAAAACTAGAACTAAAATAATAATGTCTAACCCCCAAATACGAGGTTTACA
TGCCCTATATATAGAAAAATAAGTCCTACCTAAAAAGGAAATGAAATAAGGAAATAATGTTTCAGGATGCATCTTCGATC
TACGACACTAACCTACGATTCGTAGGTCCCTTCCGTGACTCAAGACCTAGGCACATTTTCAGCTTCCAAAACATCATCTT
TGAAACAAACGACGGATCAACAGTACAAACTGTAGTTTGATCCACGGTTCGTAGATCCTCCTCCGTAGCTCCACACTTAA
AATCTTCAAAATCAGGTACTAGAACCCCTTCTCTGAATCATTTGATGGAGCAACAGTACGGTCTGTAGATCAATCTACGG
TCCGTCGATTGCAACCGTGGTTCCACACTTGGTCAAGAATTCCCTGATCTTCTTTAATGCCTTGCCTGCCCATCTACGAC
ACCCATCTACGGAGCGTGAATGGACCTATGGTCCGTGGATCACCTTCGTAGATGCCCTTTTTTGTACATCCTTCAGTTGT
GTCTCTCAATTACCACGTCTGAACATATCTCCTGCAAACATGATAAAAATACATAAAACCTACTACAAAATGGCCCTAGA
CACACACAACTCTTAAGTGAAATGTATTAAAAATACCGTAAACTCACGGTATATCAGCAGATTTCTTCCGATTAGTCAGT
TTCAAGTTGTTCTGTTCCTTTATCTTAAGGTGCCCGCAAGGGTTTTCACCGGTAAGATGTTCTCCCTTGTCGCCTTATGG
TGCCTGTAAATGTTTTTACCAATAAGATTCTCTTCTTCTTCTTTTTTGGCCACAAGGGTTTTCACTCATAAGTCCCCTTT
TTTTCATGATTCACAATGTTGTCTATAATGATCAATTTTCCATGCAAGATACATTGAATCTATTCTCCTTAGAATTGGTC
TAGAAGTCGATAGAATCACATCACAATTTTGTCACTATTCTATCAAAATAAAAAAAATATGCCCTAGTTTCATATGAATA
CTGGAATATTGATTTTTTAATGGTATGACCGAACCCGAAAGGGTTGTCTACGTATCCTTTCGAAATCAGGTAAAATGTAG
TTCAAGTTGTCAAAGAGAGGATTTTTAGTTTTTTCCTATTTTTTTAAGGCGCCTTGGTTCGCCCAACCATAAACTTGTCA
CAGTATCTTAGAACGCATTAGATGTAATATCTTTTGACTTCATCCGCATTAAAAATTATGCCTGTGATTTTTTCCTCCAC
ATCAGTAAAGTGCAAGGCTCCTTTGGAAAACACTTCCTTGATAAGGTATGGACCTTGCCAATTTGGGGAAAACTTTCCCT
TGGCTTCTTCTTGGAGTGGGAGAATACGTTTTAAGACCAGTTGACCTACTTCAAAATATCTTGGGTGCACCTTTTTGTTA
TATGCACGAGCCATCCTTTGTTGATAAAGTTGACCAAAACAGACGACCGTCAAACATTTCTCATCTATTAATGTGAGCTG
CTCTAGTCTGGTTTTGACCCATTCAGTATCCTCAATTTCAAACTCAACAATAATTTGAAGAGATGGGATTTCGACTCCTG
TGGGTATCACAGCCTCAGTCACATACACCAGAAAATAAGGAGTTGCACCAATCGAAGTGCGCAATGTTGTGTGATATCCC
AAAAGTGCAAAAAATTGCTTCTCATGCCATTTTCTGGTGCCTTGAACCATCCTCTTCAGAATCTTTTTGATATTCTTGTT
GGCAGCCTCCACAGCCTCGTTGGCTTTTGGTCGGTATGGAGTAGAATTGTGGTGCACAATTTTGAACTGCTCACATACTT
GTTTCATCAAATTGCTATTAAGGTTTGCAGAATTATCTGTTATGATAGCTCTTGGGATACCAAATCGACAAATGATGTTC
GAATGGAAAAAATCCACGACTGCCTTTTTAGTGACTGCTTCGAAAGTGATCGCCTCTACCCATTTGGTAAAGTAGTTGAT
GAGTCCTCAAATTGGACTCATTTAGGGCTTTATTTTGATAAGAATAGTATACTCGAATCCTTATTTTGTCTAAATATCTT
ATGAAAACTCTTAAGTTTCAGGTATTTGAAGTTTTAGCGAAAGCATGGACATTTAGGTGCAAAAAGGAAAAAAGGCTGAA
AAGAACGAAGAAGCTGAAGCCCGAGCATCTCCAAACACACTTGGCGATTCGCCGAAGAGATTTCCTCCGCCCTTTGTTCC
AGTACGCGAAGCCCTGAAGGAGAAGGATAAAAAAGGTGATGAAAGGAGCAGTCAGCGCTTTGCCAAATAGTTTCGTGAAG
CAATACTATACCACCTAATGGTCCATAATGTGAAGATGTTGAAGGCAAGCATGAAACGGCGATGAGACAGCCGAAGGGCG
AATCGCCAAAGTCATTCGGCGATATCGACTAACTTCACCGAAAGATCCGCCAGTGCTATTTTCTGAAGTCTGTAAATACT
GAACTTATTATTAATTTTAGAGAGTCGAACATTTATTTTAATTTCCAAAATAGAATAGTACTTTTTGGATATTTTTCTCT
CAAGTTTGGAGAGGGTTTTGTGGGATACTTGAAGAGAGAAGGATTTCTTCTTCCCCAAATTGGAAGTGAGTCTTCTCCAT
TCTTCTTCCTTTGCTTAAATCAAGGTTTAATTTATTATACCCATTTGATTTTACTATCATTTTAGGTGTACTTTTTTATT
TCTTAATGTGTGACTAAAAACCCTATTCTTGGGGTGTGATTTAGCAAATATGTGTTGACATTATTGTTGGGTCTTGCTTG
CTGATAGGTAAGATGTAGTTTATTGGTAATTTCACCTAGTGGTTGTGGTTTAATCTAAAGGGTTTGTAGTTGCAAATACA
AAGCTACCCATGTGTTTTCGGCTTGCCGAGAGGGAGGTCGCGAAACCAAGACCACTAGACTGATGGCCTAAGGAGTAGGT
CGACATGAGGTTCAGCCCGAGAGGGTGATTCCTAGTCCCATATCCTAACACTCAACTCGAGAGAGTGAGTGGGGTAAGGC
GTAGGCTGGTCTTCATGCGGCGAATGGGTGTTCGAGAGGAACGCATTTGAATCGGGGTAATGTCACGACCCAAGCCTAGG
GCCTAGACGTGACATGGCGAATGAGAAACCCGAAGGAACCCCAAACAAGCCTCTTAAACTTGTCATCACACTTCATCGGT
CGCGGAAGTACATTCAATATTAATTAACGGGAAATAGGGACTAAGGGCAAACCATTTCAAAACGACATCATAGAATAAGA
GTCAAGCTCATTTACAAAATACTTGTCCAACGCACACCTCTACATACATAGATAGGACGGGGCCATGACATTCTACCGGC
TCCCCTTATAGTCAAAATACAATTACAAGCTAAAGTCTCAAAACATAGGAGTAGGAAACATAACATAGCCCTCGAATCAT
TGAGGACTCACCAATAACTCGGATAAGCACCGTACTAGCCACGCGAATGGAGAGAAGGATCAAGAGTAGCTCCGGTCCCT
ACATGGTGACATCATGTAGGCAAAATATGCGTTAGTACTTGGAATGTACTAAGTATGCGGGGTGCAACACAACAATAAAC
AAGGATACAATCGAAATACAAGAAATAGTTTCATAGGCATTATGAATAACAATATGAGGATACATGATCAAAGTGAAGTC
AAAACATGTTTAAGTAACTCTATACTAATAGTAGATATCATATGTGTATGCATGATCCAACCAATCTATAACCCCAACTT
AGGATGGGGGATGCCGTTCACACCCGGACACCCTGGTGGCAAGGTATAAACCCCTCACATGGTTGATGTTGGTCACACCC
CAAGCATCCTAGGTGGTGAGATATAAACCTCTCACATGGTTGACGTTGGTCACACCCCAAGCATCCTAGGTGGTGAGATA
TAAACCTCTCACATGGTTGATGTTGGTCACACCCCAAGCATCCTAGGTGGTGAGATATAAACCTCTCACATGGTTGTCCG
GTTCTTTTCCCCCGGACCGGGCATGGTCATGCAACACTTTATATAGGAAATTCCCACTAGGCTCTAATGCAATCTCACGT
ATGGAATGAGCATATACACAAGCTTAGTTTTTCATCAACACATCTCTGAATTTCCATACATCTCATAACTCAAGCTTTAA
AGCATCGATTCATCAATTCTCCATAGTTGGACATTTTGTCAAACACCTTGAAGGCATGTAATGGAATCAAAGAGCATGGA
AAATAGGGTAGTAATTATGCAGCCAAACCAGTAAACAACCTACAACAACACCTTTTTAACACCCACAATACCACATGAAA
ATCTCCACATCCATTCCAAATTTAGATTCAAGTTCTAGAGTCACAACATGCTCAAAACAATCACTTTTCATGTTTAAAAT
TCAATGTGCAGGAAATTACTTCAAAGAACAAGACTAATTTATGAATCTTAACTTAAACAATGAATTAGTGAGTAGAATAG
AGTCTAGGCACTATGGGTGGAAGGACCCATGAGTTCAACACCACATACCTTGAGTTTTTATGAAGGTCTTGAGAGTGTCT
TCAATGGAAGCTTGGAACTTGGAGCAAGAGTCTCTTCAATCTTGAGGAAGGTTTTGGATTAGGGTTCTTGAGAGAACTTG
AGAGAAAATGTGTCTAAGCATGGGAGAGGTGTTTTGGGAAATGTTTTAGAGATGGGAATTGAACTAATGGTATATAGGAA
ATAACATATGCCCTTTGGAAAAAAATCGTCCAACACTTAGAAAAAAAAATGGGGCGGGTGAACAGTAAAATTAGCTAATG
GAAATTGTCTTTTTCTGCCGGACAGATTTTACGAAAATGGGCATAACTTCTTCGTCCGAACTCCGAATGAGGTGAAACGA
AGTGCGTTAGATAGCTAACTCAAAGGGCTTTCCATGGATATATTATTGGCCACCCAATTAATTTGTGTTCTAGGAGATAT
GACCCTCCAAAGTAGACCCTCAAAAAAGGCTTCACTTGGAAATTTTGGATTTTGATACGGTTGCTCTAAAATTTGGGTTA
GACCCATTTCCTACTCAATTTGACCCCCTAAACAAGAATATGAAGTCGCATTTTCGAAAAACGAAACGGATTTTGAGATA
TATGGAAATTACAATTATAGGTGTTTCCGAAGCACATTTTCGGGCATTTTTGGGGTCGTTTCATGTAAGTTGCCCGAGAG
TGAACTTATTTCCATTTAAAGCTTAGCCTAGTCACTATTATCTTACAAAGTTCCTTTCAAAAGCATGTACCCAACTACTT
ATCTCAACTTGTATTGCGGTCACACCCCAAAAACATTTCCCCATACTTGATTTTCTTGTTAATTTTTGATATTTTTACTA
CTTGTGACAAAAACCCCAAATTGATATTTGACACTTTCGTGTCACCATCTTTAATTTACTATGTTTTTACTCGTTAATAT
CTTTAGCTACGACTAGTTAGAGCTAAATTTATTTTTCTATCGTTTCTCAAAACCACTCCTTGGGACACAACCCCAACCTT
TAGTTGGGTTACTATACTGTCGACGATCGTAGATACTCATACCGTAGGTTAGTGTCGCTGGTCACAATAAGCATCAAAAT
GGCGCCGCTGTCGGGGTGTGATGTTATTTGAGAATTTTTAGATTAGTAGAATTTTTGTTCTTCTTAGTTGTAATTTACTA
ACTTAATTTTTAGTTTTGTTTTGATTGATTGTGTGAACATATCAGAAAGTATGAGTGTTAACGGTAGTAACGGGACCCAG
GTGGGCCATCAAGACGACGTCGACAACCTCAACGATGTTCAAGAACCCAACATCAATGATCCACATCTCATGGGAGGTGT
TGGGGCCATCCGTCTACCTCCAGTAGAGGGAAACGCGGTGTTCCACATAACGAGCACCATGTTGCAACTCTTACAATTGA
AGGGACTTTTCAGTGGATTAGCACATGAAGACCCACATGAGCATCTTCGAAACTTCGTAGATGTGTGTGGACTATTCTCG
TTCAAAAACATCTCGGAGGAGTCGGTTTGATTAAGGCTATTCCCTTTCTCATTGATGGGGGAGACGTGCAAGTAGCTAGC
TGAGTTACCACGTAACTCGATCACTTCGTGGGAGGAGTTGGTCACTGTATTCAACGTGTGATTTTTCTCTCCCTCGAAGA
TGATGACTATTCGAGATAGCATCCAAAGCTTCAAGCGTTTGAATGGAGAACCTCTGCATGAAACATGGCTCCAGTTTTAA
AAATTGGTGCTACAATGCCCAACCCATGGTCTACCTGATAATGTTCTTCTTCAATACTTTTATAGGAGTCTCGACTCGGT
AAACAAAGGTGTAGTTGACCAACTCTCGCCTGGAGGATTGATGCAGCAACCATATGCAGTAGCAGCTCAACTTCTTGATG
GCATGACAACCATCAACAAGGCGTAGTACACTCGCGAAGACCAAGTCTCACCGGTCACCTTTCAGTTAGAGATGAAAGCT
GGAAGGATCGAGATCGTGAATGGAGGGACCGTAATCCAAATTGGAAGGATGGGGAGAAAGATAGATATGTGCCTCCCCAC
GAGCGTCAGAAGCCCAAGGATTCGGAAGGTGGTAGGTCTGAGGATATGCTCTCGCGTATTCTAAACAAAGTTGAAGGGTC
AGACAAAATGCTAAGAGGTATGAAAGAAGACGTGTCTACCCTCAGCCAGACTGTCACCTCTCATTTAGTTTCAATCAAAC
AGTTAGAGACCCAAATGGGTCATATCTCATCTCATCTAAATCCGAGACAACATGGGGTTTTCCTAGTGATACTATGCCTA
ACCCCAAGAGTGAGGTCTGAAGGTTAACTTGCATCGTGTCGCGACGTTAACTAAGGCGTTGTTTGGGAGGCAACCCAAAA
CCATTTACTTGCCTTTTGTTACCTTGATAAAATAATAGTATGTTGTTTGTACAGATTGAATAAGGAAAGCGCTTGATAAG
ATGCATGGAGGTCAACAACAGTTCAGTTTGGCAGGTCGCTGACAAGTTCGGCGTACCCGAGCATTCCCATTATTTTACGT
AATACAGCTTAAAGGTTGAGTCTATACAACTCGGCAGAGTATGAACTTTGTCGGCATATCGCCAATCCAATTGGCGATCT
CGATAATGACCCCCGATGCAATGCTTACTTGAACTGAAAACTCTGATATATTCGACGAGGAAATTCGACATTCAGCATTT
TGCCGAGTGATCAAACGAGATCAACTAACATCGCCGAATGAGCAGAAACTGGACAGTCACAAGCTGCAGGTTTAAAAGTT
CTATTTCATTCACTTTCTTTCACTTGGTCCCTTTTCACAAACTCACACTCGCACTTTAGTAGTTATATCTCTTGCACCTT
TTAGAGTATTTTAAGTATCAAATTGTGCGCGGATTTGGATCACATTGTTGCCTAGCACGTCAATTCAATCTAATTCAACA
CCAAAGATTAGTAATCGAACGCCTCAGTTGTTTTATCAAAACTTATACTCATCTGGATAATGATTGATAGTGTAACGTCT
CTGCTGATTCGATAGAGTTACGTTGCATTATTGATTATTAACAAGTAGTATTTACGAAATTGGTGAGATTCTACTAGGCT
ATACTTTGGAGTTAAATCATTTTGCTATGGGATTGCTATAATTGTGTTGGGTCTTCATTAAATTGGTGTTGTACAATCTT
GCATTGCGTTATCTGGAGTTGCGGGGTGAAGTTTGAAAGGCTGGGTCAAAAATAGGCACGTTGAGCTGAGCGGCGAGGTG
AACAAATTCCGCCGAACAGCTCGGCGGTTCACCTAATGCCCCTATTTCGCCTTTAACTAACTACTTTATGTATTCATTGA
TCTGTGACTTTCGGAGAGCAGTTTAATTTGCAAAATGCACTCGGTGACTCACCGAAAGATCCTTTGTTCACCCTTTGTAT
GCACCATTGTATAAATTGTGCATCATTTTCAATGACTAGCCTGACAGGATAAGCACTTTGTCAACTAGCTTGGCTAAGTG
ATTCCACCCTCAAAAACACCCGTTTACCTCTGTTCGAATTACTATATAACTTATCTTCGAAGCCTTTGCAGAAATGGCTA
AACCAAAAGTCGCAGGGAGAAATTATCCTCCCAGGTACATAAGAGCACGAGAGTTTAAAAATGATGAAAAGAAAGTGGAG
CTAGCCAGACAAAGAAAATATACCAATGAATCCAGAGCAAAGAGATAAGTACCCATCGACCCCAATGTGCCTACATGGGC
TAGAAGTTTTGTTAATGCAATACGGGCCTTCGGAGCAGCTTAAGAGATAGATTAGATGATTGCAGCTAATCTTGCTGCAC
AGGCCAAGGCAGAAGCAAACAATACTCTGGGTATTGATGCCCAGACAGATGAAGCAACATATTAGCCATGATCACCTCTT
TACCTCCCTTCTTGTATCTCTATATTTTCCAGTTTGGATTATGTATTACCTGTATTTGAGGACAAATTGCTTTTTATTTG
TGGTGGGGTGAGGCCACACTTTTGTGTGCTGTTTAAGATTCGTGTTTTGAATACATTTGGGTTGTCTGTTTATAATTGTG
TTAATAATTGCTTTTTTGTGGATGTTTGAGCTCGTGGCTCCGTTTACTTTTAATTGCAAAATGATTTTGACCATCCCAAA
AAATTTAAAATTTTTTGCACATTTTTGCCACCCCTCGCGAGTTGAATGTGGTTGTTCTTTTGCAAGAATTTAAGTCTCGG
TTTCGATCAATATCGATGACTTGAATAGTGCTCTTAATTGAACGAACATGAATGTATGGCTATGATGAGGCCAAATGAAG
TTGCATAGACAATATGTGAACTCTTTGCATCTCGTTGTGATTAGCCATTTATCGAATTGATTCCCTTGTTATGACCGTTG
CACACTAGCGAAAATGTGTAGTCTTGCTTAACTGATGTGTCGATGCCTTGTGTGATTAGCTTGCTTTGAACCATGCATGA
ATAAACCTAGAATTTGCCCTGTTAGTCTAATTGATTTAAGAAAGGTGTCCTCTTGAAATGATATTAGGCAACTTTAAAGA
GTGTGAGCCAATTTTAACATATACCTCTTTTGTGGCCTACCCGTGAGTGTGTGAAACTCTTTTGAACACCCTTTGAGCCT
TACCTTTCTTTGGAAGAACCTTGATGAACCCTAGACCTTACTTGACCCACTACCTACAATCCTCTTAATTTGTGATTTAG
TGAATAGCCAACTTAGGCCAAAAGCCTAAGTTGGGGGTGTGGTGAAAAGGAAAAGGAGAAGTCAAGAAGTGAAAGAAAAA
GTCCCCCCCTAACCCATGGGATTGCATAAGTGGAAACCCCTTCAATGCAAAATAACCCGAAGGAAATCGGGTTTCCAAAA
ATTCCATGAAGGTGAATAAACAGGTGACTTAGAAGCATTAGAAAAAGAATTGATAAAGGAGGAGAAAGGAATGCCTTGAG
AATACCACATCTCATGAGGATGAAAAAGTCAGTGAGCCTAAATGACCATACCTTTACACTCAGCCCCATTACTAGCCTTA
GAAAGACCTTTTTGATCTTGAGTAAGCCGAATCAAAAGTCGCTTGGAAAATAATGGCAAACCTATGGGTGAAAGCATGCA
TTGTGTTCCTCTTTTTGAGTGGGAGCGTTGCATCTGATTCCTGATCTTGAATTGATTAACCTCTGTGTGTGAATATGAAA
TCATTCTTCATGGGAGGGCTTTTAGATACTTTTTGTCGAACTTGAACTTGCACAAGTAGCAAGTATTACGAGCATGAGAA
TTTCTGGTAATGGTGTGCCACAACTTGAATCTTTGAGTACACAGTTGATCTTTGCATAAGTAATTTGAATCTTGTTGCGT
ATGTTCATGATTGATTCTTGTGTAGCACTATTTGAGACACCCTTTTTGAACGGCTGAACTTGACTTTTCTTGAGGACAAG
CAAAACTTTAAGTTGAGGGTGTTGATGAGTCCACAAATTGGACTCATTTAGGGCTTTATTTTGATAAGAATAGTGTCCTC
AAATGCTTATTTTGTCTAAATATCTTATGAAAACAATTAAGTTTCAGAAATTTGAAATTTTAGTGAAATCATGGACACTT
AGGCGCAAAAAACTAAGGAACAAAAAGGCTGAAAGGAACAAAGAAGCTGAAGCCCGAGCATCGCCAGGCACACTTGGCAA
TTCGCCAAAGGGATTTACTTTGCCCTTTGTTCCAGTACGTGAAGCCCTGAAGGAGAAGAATAAAAAAAGGATGAAATGAG
CAGTCGACGCTTCGCCGAATAGTTCCACGAAGCAGTACTATACCGCCCAATAGTCCAGAACATGAAGATGCGGAAGGCAA
GCACGAAGCGGCGATGAGACAAACGAAGGGTGAATAACCGAAGTCATTCGGCGATATCGACTAACTTCGCCGAAAGATTC
GCCAGCGCTATTTTCTGAAGTCTATAAATACTGAACTTCTTATTAATTTTAGAGAGTCGAACATTTATTTTAATTTCTAG
AATAGAATAATACTTTTTGGATATTTTTCTGTCAAGTTTGGAGAAGGTTTTGTGGGAGACTTGAAAAGAGAAGGAATTAA
TCTTCCCAAACTTGGAAGTGGGTCTTCTCCATTCTTCTTCCTTTGCTTAAATAAAGGTTTAATTTCTTATACCCATTTGA
TTCTACTATCATTTTAGGTGTATTTTTTTATTTCTTAATGTGTGACTAAAAACCCCATTCTTGGGGTGTGATTTAGCAAA
TATGTGTTGACATTATTGTTGGGTCTTGCTTGCTGATAGGTAAGATGTAGTTTAATGGTAATTTCACCTAGTGGTTGTGG
TTTAATCTAAAGGGTTTGTATTTACAAAAACAAAGCCACCCATGTGTTTTCGGCTTGCCGAGAGGGAGGTCGCGAAACCA
AGACCACTGGACTGATGGCCTAAGGAATGGGTCGACATGAGGTTCAGCCCGAGAAGGTGAACCCTAGTCCCATATCCTAA
CACTCAGCTTGAGAGAGTGAGTGGGGTAAGGCGTAGATTGGTCTTCATGCGGCAAATGGGTGTCCGAGAGGAACGCATTT
GAAACGGGGTAACTTGCTCGAGAGGGAACTTATTTCCATTTAAAGCTTAGCCTAGTCACTATTATCTTACAAATTTCCTT
TCAAAAGCATGTACCCAACTACTTATCTCAACTTGTATTGCGGTCACACCCCAAGAATATTTCCCCATACTTGATTTTCT
TGTTAATTTTTGCTATTTTTACTACTTGTGACAAAACCCCCAAATCGATATTTGACACTTTCGTGTCACCCTCTTTAATT
TACTATGTTTTTACTCGTTAATATATTTAGCTACGACTAGTTAGAGTTAAATTTTATTTTTCTATCAATTCTCAAAACCA
CTCTCTTGGGACACGACCCCAACCTTTAGTTGGGTTACTATATTGTCGACGATAAGCATCAGTAATCAATTGTGACCAAA
ATGAATCGATGTCCATTAGAAGATTTTGGCTCAATTGGTCTGATGACATCCATTCCCCATGTAACAAAGGGCCAAATAGC
GGCCATGGGTTATGATTCTGATGGAGGTGCATGAATGAGATCACCATAAATTTGACATAGATGACATTTTTTCACAAAGC
GAAAGCAATTCCGTTCAATGGTAAGCCAGTAACATCCTACTCGAAGTATCTTTTATGCAAGGAAATATCCATTCATGTGT
GGTCCACATACCCCAGCATGAACTTCATTCATGATCTTCTTGGCTTCTTCAGCATCTACACATCTTAACAAGTTTAGATC
CGGGGTTCGTTTATATAAAATTTCCTCGCTAAAAAAGAAACCACTAGCCAGACGTCTAATAGTTCTTTTTTGGCTTCCAT
TGGCATGTTCGGGACATCTCCCTGTCTCAAAAATTACTTGATGTCTAGGTACCATGGCTCACCATCTGGTTCTGCTTCCA
CTGTATTACAATAGCCATGTTGGTCCCAAACTTGAATCTCCAAGGGAGTGATGCAAGTATTTCCAGGATATGGAAGCATT
GAGGCCAAAGTAGCCAAGGCATCTGCATATTCATTATGAAACCTGGGGATGTATCTAAACACGATGGACCTGAACCTTTT
GCTAAGATCTTCCACACATTGTCTGTATGGAAGAAGCTTGAGGTTTCGAGATTTCCATTCGCCTTGAGCTTGCCGAACAA
GCAAATCAGAATCTCCCAACACAATCAATTCTTGCACACCCAAATATATTTCCATATTTAGACCCATGATGCAATCTTCA
TACTCTGTTGTGTTATTTGTATAGAAGAAACAAAGTCGAGCTATTGCAGGGTAATGCTGCCTTGTGGGTGATATGAGAAT
TGCCCCAATCCCTGTGCCTTTTGCGTTGATTGCTCTATCAAAGTACAATTGCCAGGCCTGATTTCCATCTGAACCTACTT
CTTCAATTGAGTTAATCTATTCATTTGAAAAATATGTATCCAATGGTTCGTAGTCGCCATCGACTGGATTCTCTGCCAAA
TGATCTGCAAAAGCTTGGGCTTTCATTGCCGTTCAAGTGACATATATAATGTCAAATTCAGTGAGAAAGATTTGCCATTT
CACGAGTCTGCCAGTTGGAATTGGCTTCTGAAAGATGTACTTCAAAGGGTCCATCTTAGATATGAGGTAATGTAACGACT
CAGAAAATGATAGGTTAAGCAAGAGCCTATGACTTTATGTTGACTTTATAATGAGGTTCTATGAGGGGTTTTTATGTAAT
TTCATTTTAATTGTGTTACATCCGACAATTTAAAATGAATATGAAGTAGCTTGAAATTGGAAGTAGTCACTTTTGGAAAA
AGTTCAGAACCTGGAAATTTGGCTAAGTGTGGGAAATCAGTGAGTTTTTGGCCAACTTTGAGCAGTCATAACTCCTAGCT
TATGATGATCCAGGAGTAGTTCTAGTTCTTTTTGGAAAGCCCTTGGAACGATCTTTCCAACGCCACTGAGTTTGCTCGAT
TCCGAGTTCATATGAGCGAGTTATACCCTTTGAAAGTTGGGCAGTTAGCAAGGAGTCCGTCCGGAAATTTAAGGGCATTT
TGGTCTTTTCACAAATCTTTTCTTTTGAGGTTATATTATTGTGTTAGGCTGATTGTGGATCATTTTTGTTCCATTTTAAA
AGAGTAAGAGTTAGGGTTCTTGAGTGAAGAAAAGAAGAAGAGGGGAAGAAGAAGTTGGAGCTAGGATTGAAGATTTTGAG
TTCTTTCTTCTTCAATTTTTGTGGGTTTTCAACTTAGAGGTATGGGGATCCTTTATCCTTGATTATTCTTCCTTTCAAGG
AGCTCAATTCAAATGATTCAAAGTTCTTCCAAAAACACAAAAATTCTAATTTCGATTCTAAGCATGGGTTCTTGCATTAA
ATGATTTATTTATTTTTTGATGATTTACGTTATTAATGGTGTCTATTGATGGTTTTAAGAAAGAAATTTCCATGAACCCA
TGTCTTGGCAAGTTTCCTAAAGTTGGCTTATGAAGTGGGTTTATTATTTATGATTGAATGATGATGGAAGTATGCTTGGA
TTGAGTTGAATAGTTGACTTCTATTATTATCTATGCTTATCTATTGTGAATTGTTGGAGAGTTGAGGAATGGTGATTGTG
GCTTGGGAAAAAGGGTAAGTGGACCTAACTTCATTGTTAAGGTAGAGTTGATATAGAATTGTGATAGATTGATGTGTGAT
CCACTTATGGTGGAGGTGTTTACTTATCGAATGTATTGTGTTTATGGCCTTGGAGGCATTATATGAGGAATTGAAGTGTT
GACATGATATCATATATGTGAATGTGATATGAAGGACTTGAATGAGAATCAAATGAAGTAAAGGCAATCATGTTGTGAAT
ATAAAGGTGTTCATGTAATCTCAAGGTGATCTTGTTTAAAGTGTTATTGTATTGTGATTGAAAGTGTGTCCTCTATTATT
GTCCATATGTGATGATGATGGAATGTGAAGGATCTTTATAATATGATGTGTGTCTTGACTTGGTAGACTTAGGTGCCTCT
TCTTGATACATTAGAAGCCTTGTTGAATATGAATCGATAGGATATGGCAGTCTTTTCGGATGTAAGTGACGAAACCTGTT
TTTGAGCTGGATAGTGTTTGGTATTTTAGGCATATCTCTTGCTCTAGAACTTAGTTTGCAGTGAATAAATATGATTTAGA
AAGCTAACTCGTATACCTACAACTTTTATGTTTATGTAAAATTCTAATTTAACTTTTATGGATACGAAATATGGGACGCA
ACATAGGGAAAGTTCTGCCCAGATTCCGAGAATTGAAATCCTGCATGACCAGCGGCTAGTGTCTTGACTATATCTTTTTG
TACAAAATAAATTTTGCGGTGATCCTTGTTTGTTTGCAACCCTAAGAGATGTATCTACATCTTTCATGAAGGTTATAAAG
TCTAGTTCTGCCATTTTCCTTTTCAAATCTAAGATGCAACATGAGGTACTAGGCCGGCCAGATTCACTGTTTTGGGAGCA
TAGTTGTATTTGTACATGCTAGGCTTACTTATGATGATAATCCTACTTTACGTCAACATTACTGAGCTAATAGAAGTTAA
ATAAGTTATGTAATTATATTTCTAAGGTTGATATACTCATGAACAAGTTGAGGTACGTGGGTTTTATTGTGGAAACCTTC
CTTTCCACAAGTCCAACCATTTATCCTCTATTTCTACTTCAAGTTTATGGGTCCTTATGATTATTTATGAACTCTTGAAT
TATGGAATTACTACTACACATCCTATTATGGTCTATTTTGCATATTATCATGAAATGGAATTATTATGTGATGTTTATGG
TTTTCATGCTTCCATGATCAAATTATGAAGGTTGATATATATGCATGTTGTTGGTGGGCTGATTTATATGGATTTTGGAA
TTGGTTGGACTTAGTATTCTTGAAATACAAGATTTCATTTACATGAACAATAGCCCACCTTGTGTTTGATAAAATGCCCA
TTTATAGAATTCTTAGGAAATGGAAGGTCCAATGTACGTCCTATGAATCGGATGGTTATATAATTACTGGAATGATGATG
AAATGGACACATGTATATTGTTTTCTCTGTATAAGTGTTGTGAGTTGACCGAGCCTAGTACGGGGGGTAGTAGGCCCGTA
TAACCATATCGAGGGGTTGGTACCTTGGTTGCCTAGTACGGGGGGTAGTAGGCCTGTATAACCATATCGAGGGGTTGGTA
CCTTGGTTGCCTAGTACGGGGGGTAGTAGGCCCGTATAACCATATCGAGGGGTTGATACCTTGGTTGCCTAGTACGGGGG
GTAGTAGGCCCGTATAACCATATCAAGGGGTTTGTACCTTGGTCCCTAGCTCGGGGGGTGGTAGGCCCGGGTAACCACAT
TGAGGGGTTTGTACCTCTTTCGCCTCTCCAAGGGGGTGGTAGGCCTTGGAAATACTATATTGATGGTCATTCACCACACA
TGTACTATGCCCCACTAAATATGATTTATTTTATGTAAGCATCATTATACATATCATCTCATTAATATGCTATCTATCGG
GTATGATTATGCATTTTGCCTATAAAGTCCTTATCTAAGGTAATCTTGGGGAACACTTAAGTGTGCTTGAAGAGGATTGT
GTGGGCGGTCACTTCTTGTCTCACTCAAGTGTGTCTTAAGGTTATATTAGGTAGAGGTCCTATGGTAATGAAATGACATG
TGTCCTTCTAAAGTTAAGCATGGGTTGTATATGGATTTATGTTAAGTATATGTATGGTTGGCTATGGTCCTATATGTTAA
TGTTGACTTGTATTATGTCCCTTATACTTGTAAAGGAAAGGTTTTATCAAAGGATATGAAAGCATACATTTCTTGTAAAT
GTCCGTTGTGCATATTTTCTTGCATGGTCTCCATACTTAGTACTTAATTGTGCTAACCCCTTTCTTTCGCTTTTTTACTA
AAGTGTAGGGATTTGGAGATGGTGATATGTCATGGCTACTTGATAGGTTTTTAAGAGTTGAAGATGAAGACTTGGTGAGT
CCTCATAGATTCGAGGGCAATAACCAACATGTTTTTTTTTTATGTCTCTCTAGTATTTGCTTAAGTTTTGAGTGGGCTTA
GTCCCAATGTTATATTCAAGTATTAGATGGTTTTGAGACATATTGTATAAAGTCTAGAAAGTCTTCCGCTTGCTATTTAT
TGAAGGTATCTTCGTGTGTGAAGAAAGTTTTTAATTCCTTATGGTTTTGGTGTCTATGCGATGAATGAATGCTAAAAGGC
TTGTATTAGACCTCTTCGAGGTCGAGTACGCCAATTACGACTAGGGGGTGCTCCCAGGTCGTGACAGGTAAGTTGTGTAG
GATAAAAGGTAATGCCTTAACTTTTGAGCTACCCAAGTTAGGGCACAACATGTCCTTTCCAAGAGTATGTACTTGATGTC
ATAACTAGTGAATTTTTTGCTCAAGTAGTAGATAGCTTGCTCCTTCCTGCCTGTGGAATCATGTTGACCAAGAACACATC
TAAAGGAATTATCAGTCACCGAAAGATATAGAAAGATAGGCTTATCAGGTTCAGGTGGGACCAATACGGGAGGGTTGGAC
AAATACTCTTTGATTTTTTCAAAAGCTTGTTGACAATCCTCTATTCATCTGACAACAACATCATTTTTTGAAAGTCTGAA
AATGGGATAACAAGTGGTTGTGAGTTGAGCAATAAACCTGCTAATGTAGTACAACTTCCAAAGTAGACTCATGACTTCAA
TCTTATTTTTCAGGGGTAGAAATCTCGGATGGCTTTTATCTTGGAAGGATCCAATTCGATTCCCCTTCTACTGACAATAA
AACCTAGAAGCTTTCTAGATGGAACTCCAAATTCACATTTTGCTGGATTAAGCTTGAGATCATATCTTCGCACTCTTTTA
AAGAATTTTCTCAGATCTTGCACATGGTCAGTTTGTGTTTTAGACTTGATGATTATGTCATGACGTATACTTCAATTTAT
TTGTGCATCATGTCATGAAACATGGTGGTCATAGCCCTCATGTAAGTTGCCCCATCATATTTAAGACAGAATGGCATGAC
CCTGTAGCAATAGGTCCCCCATGGAGTTGTGAAAGCCATTTTCTCAGCGTCCTCTTCGTCCATCAAGATTTGATGATACC
CCGCATAACAATACACAAAAGATTGAATTTCGTGTTTGGCACAATTATCAACTAGAATGTGGATATTGGGCAAGGGAAAG
TTGTCTTTCAGACTAGCTTTGTTCAAATCCCGATAGTTAACGCAAACTCTTGTCTTTCCATCCTTTTTGGGTACAGGAAC
AAAATTTGCCAACCAGGTAGTGTAACAAATCTCTTGCATCACATTTGCATTTAGTTGTTTCATGATTTCTTCCTTGATTT
TTCACTCACGTCCGGATTAAATTTTCTTGTTTTTGGTTGGACAGGTGGAAAATCAGGATGAGTAGGCAACTTATGAACCA
CTAAGTCGACACTTAAACCTGGCATGTCATCATAGGACCAAGCAAACACATCTTTCTATTCAAACAAAAGTCGTATTATG
GCATCCCTAATTTCCTGGTTGACATGAAGACTTATTTTTATTTCTTTGACTTCCTCACTACTTCCCAAGTTGATTGCCTC
AGTTTCACTAAGATTAGGCTTAGGTTTGTGCTTAAACTGTTCCAGTTCTCTATTAATTTCCCTAAAAGCCTCTTCTTCGT
CATATTCAGCCTCTTGACTCGATGATTCAAGAATAAACAACTCTTTGAGATCTGGGAGTGAATTCTGCATGCATGTCATC
TTATCAAAGCCGGCATTTACAGAATTGAAAAATGAAGAAAAGGAATTAGGGCAGGGGAAAAGACAAAGATTTACTATGAA
ATTGAAAAAGGATAGAAGGGTTGACACTAATACAAAATATTTTCAAATATTCGGATCACAACCCTAACAACAACAAAATA
CAAAAGAGTAGCAAAACAAACTACCAAGACTCCTTCCTTATGGGGAAATGAGTGGCTTCCCAATTGTTTAGCTCAACACC
TGAGCCCATGAGCTGCACATCGACATGACTTGTTTTTTCACCAAATTAGACCATGTTTACTTCCCAAAACAACTGACTGA
GATCCTGAATAACTTCTTCAATGTCTTCATTAGTAAAGGAATATTGAATTTCTGAATCCTTAGGCTTGATAAAAGAATGA
GAAATATGGGGAATTGGTTATGGCAACTCCCAATCAGTCCTTTTGTGGTTCTTAGCCTTATCTCCATTTCTCTTGATTTG
TTTGTATCCGAGGCCAGAGGTGCCTTTGTTTCCTAAAAGAGTAATGGGATCTATGATTCCTTTCGAACATAGTCCCAAAC
CTTTACCAGGTTGATAACCATATTTAAACATTGTCATTGCTACCATTGAAGAGTAAGAAGAGACACATGGTTGGATGATG
GGGTCTATTTCCTTAAAGCGATCGACTGATACGGCCTCAAAAGACTGGTAAACAATGGAATCACATCCTTATTTTGCCTC
AATGAATGGAATGAATGGATCTCTGTAAATAGGTAAATCATCTTCCCCATGCACAATGATTTCTTGATAGTCGTATTCAA
ACTTAACAACTTGATGCAGAGTTGATGGGACTGCCCGAGCCATGTGGATCTATGGCCTTCCCAATAGAAAATTATAAGAT
GTGCCCATGTCCATTACTTGGAACACAATCATAAAGTCCACCGGTCAAATTTTCATGTTTAACCAGATTTCACCAATGGT
ATCCCACCTTGAGCCGTCATAAGCTCGAACAAATACATTGCTGGGGTAAATTATGTTAGGGTTAATTTTCAAGCTTTGCA
GCGTAGAGAGAGGACACATGTCTACCTCTGATCCCCCATCTATCATGACCCTTTTTACATAGTACCCTTCACTTTTCACT
GTAAGAAGCAAAGCTCTGTTATGTCCAACTCCCTCCGTGGGCAACTTATCATCAGTGAAAGTGATGGTGTTCGACTCAAA
GATGCGCTTGGCCATTTTCTCTAACTGATTTATTGTGTTCACCTTCGATACATGTGCTTCATTCAAAATTTAATTCATCA
CACGATGATGTTCTTCTGAGTGCAGGAGTAGAGATAATATTGAAATCTGTGTAGGGGTTTTCTTCAATTGTTCCACAACA
GAGTAATCTGGAACCTTAAACTTTTTTAGAAACTCTTCTGCTTCCTCCTCAGTAACTGCTTTCTTCAGTGGTACTTGGAT
ATTTTGAGCCATCTTCCCTTTTCTTAACTCTTCTAGAGAAAAACATCTTCCAGAGCGTGTCAGCCCACCTGCTTCATCAA
CCTCTTCAACAATCTCCTTTCCTCGGTAAACCACAACAATTTTTTTATAGTCCCAAGGAACAACCTTTGAATCAGATACT
GGGAGTTACTGGACTGGCTTAACAAAGATAGGTTCTTTCAACTTTGCCAAGCAACTTTGGTCCTGTTGTGTTAATGAAAG
ACCTTTTGATACGTAAAACTTTGGCATACCCACTCGAACTTCAATTCCGTTTGAAACCCTCGGGACACACAAAACTTTGG
TATCAAGATTAACACCTTCCACACTCAAAGATGCGACTGGTTCTGAACTCTTTAACGACAAGTCTTCCTCTCCGATCTTG
CTAAACAACTTTCCCATTTTCCAAGGATTTTGTACTCCTGATCATTGCAGATCATACCCACTAAATTTTTTTGAGCTGGA
AGTGGGTTATTAGTTACATTGGGAGTGTTTTGATCATCCGTCACAATGACCACTCCATGATCGATTAGCTTTTCTATCAC
CCCCTTCAAGGTCCAACAATTATCAGTGTTGTGTCCTGGGGCCCCTGAATGATACTCACACCTTTCATTAGCTTGGAAAC
CTGGAGCAGTTGGATTCAGACAATGTGGTGGGATAGACTCAATCACTCATATCTTCCTTAACTTTTGTAACAAGCTGGAG
TATGACTCTCTCAATGGAGTGAATTTACTCTTCTGTCCCTAATCTTGAGCATAATTTTGCGTAGAAGGAGGGTTGTAAGG
GACCTAATAGGGTGGTCGTGGTGGCCGAAGGTTTCCTTGAGTTGGGGCCCGAAAATGTGGGCTATTGGGAGGATGCACAA
ACTGCTGAGCATTGAAGACTATGTATGGAGATAGAGATGCTAAATATTAAGGAACATAAGGGTAGTAATGTTGAGGATAG
CTAGATTTTCCCTAAATTGGCTGGTAAGGACAATCAGACTTCCTTTGAGCACCCCTTGACCCTGACACTAGCGAAGAAAC
TTCCTCTTTCCTTTTACAATTTCCAAAATTGCCTGAACCACCCTGGATGGCCTATGTGGTATCTTTGATTGCCTCCTGGC
TCACGATCCTTCCTGTTTTGAGACCACATTTGACCATTTCTCCAATTTTGATTGTCGTGTGAAAGGTCTTCCTATTGTGG
CTATCAGGTGGTGAGTCAGGATCTTGAGCCTCTATGAAGATGTCAACCAATTCTTGTTCATCTAATGGTGGTTTGACCCG
GGCTGCTTGGTCCCTCCACTTGATAACATACTCTCTAAAGCTTTCATTTGGCTTCTTTCTTATATTAGAGAGTGTATTGC
GAACTGGCATAATGTCGACATTGTACTGAAACTGTTTAACAAAATCTTGAGCCATATCATCCCAGATGTACCAATGGGAG
ATCTCTTGGTCTATGAACCATTCTAAGGCAACACCAGTCAAACTCTCACCAAAATAAGTCGTGAATAGTACCCATAAGTT
GATTGCAGTATCTCTTGAGGTGAGTTATGGGATCACCGTGCCCGTCATACTTATCAAACTTAGGGGTTTTGAATCCAGGT
GGAAGGTGGACATTTGGGAACATACACAAGCCTTTGAACGTGACACTTTTGTGCCCACTTAGCCCTTGCATATTTTTCAT
GTGTTGCTCGATGCTTTTCATTTTTTTTAACATTTCCTCTTGCTCTAAGCCTTGAGTGGGCCTTTCAACATCAATAGGGG
AGCCAAATTGTACAGAGTTAGGGCCCTTGAATGCTATCCCAAGAGTATAGTACTGCTTTGGCTGGGCGGTGAACTATCTC
TCTTGAGCTGCTCTTTGCATCACAGTTGGTTGTTGGAGAGTATAGACCGGTGTAGTTGTCGTGATAATGGGATTAATCCT
GAATGGCATGCCTTGAGGGAGTGTTGTTGAAGGTCCAGCCCCACAATTATGAAATAGACCATTTTCATGGTCGAGCTTCT
TTTCTTTCCTCAGAGTTGGGATCTCGCTAACCTCCCTTCTGTGAAACTCACTTTGTTGGATTGTTGGAAGCAGATGAGCC
CGTGCAAGCATCAGAACATGCATTCTCGCGATCTACAGAGTCATTATGGCTTGCTCCTGAAAAGAATAATCAAGCAACCT
TCCTCTTTAGAACAGACATTCCATTCTTTGCAACCCTAAAGGGAAGAAAGAATCTGATATAGGGACCTGAGAAGATGAGG
ATCGGATACTTGTGATCTTAGGAAATCTAGGAATAGACGTTTGTAGTTCTTGGCCTTTGACCAAGGCTTGCCACAACTGT
GCCATAACATGTCTCAATGTCCGATTTTCTTTGATGGCTGACTCTCTTATCGTTAAATAAACTGGAGTATCCACCTGATT
CACCGTTGTTTCAGTATTGGTTGTCATTGACGCTCTTGCCTTCGACCTGGTAAAGTATAGGTGTTCTGCCAGTTTACCAC
AAACCAACCACCGAAAGCTTACTAAATTAAGAGAAATGAACAAACTTGTTAGGGGTTAGACAATTTTACACATCAATCAC
AAATTTGTTAATCACATAGTAACATGAGTTCAAAAGGCCATTGTCTCATCCTAGCTTTGCTTTGCTCATTGTCTTCTCTT
TTTTTCTCCTATTTTATCTTGTTTTTTTAAGTTTTGATCGAACCCTTTGGGGGTTGCCTACGTATCATGTCACCGCATAA
ATCAGATCATTACGTAGTTCAAAAATTTAGACAACTCAACAACATTAATTTAGAAAAGCAAAAGAAAACCCTTTCATTCA
TTTTCAAAGACTTTAAAGGAAACGACAAAACCAAGGGGTTTAAACACAATTATGATCAACATGATCTCTTTGAACACCAA
ACTTTAAACTGAAACATTGAGTCTTAAACAAAACAAGATGAAACAAACAAACAAAAACAGTTGAACTCTTCTTCAATCTT
CATTATCTTCCTGGGGCTTTCGTTGTCCTCCCAAGGTCTCATACAGATTCAACAACACCTTTAGCATATGGGGAACAATG
GCCCGTGCTTGCTCAACCACTTCTGGGTTATTCATACGACGATGATTTTTAATAACATAGGAAGTTTGTTCCACCAGCTG
ATGAACTTGACGCCTAGTCCTTCCAATATTTTCATGATAGTTATTCAACCAAACTTGATGATCACCAAGATTGTTCCTTA
AGAGGGCCTCTCACTCCTCTTATGCTCCGAGTTGATGGCGAAGTGGTTCTCTCTCAATGATCATTTGTCTTTGCCTCACT
AGGATATCAACACAATGATTGATTTTTGTTATATGTTCTTCTAACTGTGCTTTAAGCTGATCATGTAAATGCTTCCAGCA
TGACCTTTCTTTCTCAAGTTTCACCCTTTGCCACTTAAATTCTCCCTTTTGGTAATGCACGACCTCTTCAGATGCCACTA
AGTCCCTCTTCAATCAAGAAATCTCAAAACTGTGCTCCTTTTTTAACTGTCGGGCCAAGTGAATTCTATTATCTATCTCT
TCCTCTAATCGAGCTAATTTCCCCTCTGTATGCTTCAATTCCCCCTCCACATTTTGTAACTCCAAGTGGTGATTTCTTCC
TCTTTGGACTTGAACTTCTTGTCGGGCAATGGTGGCTTTGGCCTTCTCCAACTCTTTTTCCAATTGTCTTATGGTGTGCT
GGTCTTTTCTTTTTCTACTGGATCCTTAGGGAGTGTCACCAAATGTTATTGGATCATGAAACCACGATAGGTACCCAGGA
ACCACTTTTCCTTTATCTTGTTCCACAACCATTTCACTTTGCTTAGAAATTATACTCCCATACTAGATCTTCAGAATATC
TTCTCTATTAAAAGCAAAACCTAGTGGGGTCTCAAATACAAATCTAGTCATATCATCATTTGGTGGGATTTCTTGAACTC
TAGTCAGCTGACGCATAACCCGAAGTGGGGCATAGGGTTGAACATCTCTAAGCCCAATCAACACAAGAAATAAGATACCA
GTAGACATGCAAATAACATCCTTAGCTGTAACCAGTAATAATTCCATACTATTTCATCAGACGTGATCACCGAGAGTTTC
TCTTCACATGCTAAAATTCCTTTAGGAAAATCAATTTTTGCTTCCCTTTCCTTATGGGAGGAAATATAATTACACTAGTC
TGGAGTGAACCTGGGCGCACGATCATGGTGATAAAGATGTTCCAAAAACCATATTTGCAGCAAGATGTTGCAACCATCAA
AGTGCATTTCCCTATTTATGTATTTAGTCAATGCACGTAACATATCTTCCAGGATCATAGGAATAACAATAGGATTTTCC
ATTGTGGTCAGCGCCTTCACCACCCCAACCAAACGAATATCGATATGCTTGTCCCGTTTGGGGAAAACAATAAGCCCCAA
AAACGCGACCATGAAGGCCAAACACCCTTGATTGCTAAGTTGGTTCTGATAGTTTTTAAATCCATCCTTTTGGTCGTACC
TCTCGTATAGAAAGTCCAATGAGACCCACCCATTTTTCAAACTGTCCTTCTCTTTTTGGTTGATCTTGAGAAGGTCCAAG
AACTTTTTGGCATCAACGTTCTTTGGGATTATATGATTTTTATTGCGGAGATCAGCACCCTGAACATTAGATCCTTTCCC
CATTAAGCTAGCGATTTCTCCCAGAGTTGGTGTCATTTCAAAGTCAGAAAATCATAACACGTTATTTTTTGGATCCCAAA
AAGGAATCAATGCCTCGATCACACCCCTTCTTGGGTCAATCTCCATTAGATGCACTAAATGTCCCAAATGTTCTTTTACT
CTCCTTTGCTCATCCCCATGTCTATCCACCATCGCCACAGACCCTTGGGTAACAATTCAACATGAATAAGTATAGATAAT
CATAGTAAACATCAATACAATCTAATCTAAACATAATTTCATCAATAGAGATCATATTCACAAAAACCCACATCATAGGC
CAATTTTGAGAATTTGCGGATCATGGGTTCTTTAAGAATTCCTTTGAAAATTATCTTAAAAACCTTAATTCCACATGAAT
TCATCAATAGAATGATTTAGAAAATCGTTTGACAAGGAACCCATGTTTAGATTGAAAATTGGGAATTTTGATCTTTGAAT
CACTTTTGAAAATCTTTGATAGAACTCCTTGAATGAGAGGTTATTCAAGAATCAAGAGTCACCATACCTTAATTATTGAA
GACCCATGTAATTGAAGAAGAAATCAGTTGAAAACCCATCTTCTAGCTTGAGCTTCATCAAGGTCTTCAATGGAGTTTTG
AGAGAATCTATTTTGAGAGGGAAGGTTCAATTTGAAGAATGGGGTCTAATTTTAGGTTTTGGGGTTTTAACCAACTTAAA
ATATTCTAAAATAGGTAAAATAACCGTTTATAATAATTCCCCAAAGTACCCAAACTACCCCTCACTTAATTGGACCTTTT
AAACAAGTCAAACTTGAGTTTTATTTTCACAGATTTCGTCGGGAAACAAGTTCGCGACGGGGAGGTGTCCCCACAAGTTT
TCTGGAAATTAAATTTGAGATAGTAGAGTCCGCAACATGTGCGCGACGCAGACCAAAAATTTGTTCTATGGTGGAGCTAG
TCCGCAACACGGACATGCTCCCTCCATGAGCAATGTCAAGCTGCCTTGGCAGCTTGCTTGGCCAAGGTTGGGATCCTCCT
CGGGGACCCTTAGGATGGCCCCCGGGGAGTCGTATCCAAACGTTTTGATCCTAAAAATATTTATTAAGATACTAGGGTCA
CCTCCACTAATTTTAGACTCCAAACAACACATAAAAACATGAACAACATACTAGAACACACCAACACGCAAAAGACTAGT
TTCCGAACGTCTTGGTCGTCCCTTGACGTTTGACTTCCAAACTCTTTAAAACTGACTTAAAAGGCTATTCTTCATTATTT
TGACAAGTTATTAATGCATAAAACTCATGTAAGGCTCTACTTTATCCTACTTTATTTTGAGGGTCGTTACACACACAATC
TACATTGGTACCTAAGTACCCCATATCCCCCTTGGGAGAAAGCCTCAACGGACTTATTGAGAATCGATTCTTTTAGCTCC
ATCAAAATAGGATCAAGATGTTGCTTAGACTTCACATCAACCATAACAGATGATTCGGAACTATGGTGAACCATGAATCC
ACCCTTCAAAGAATCTACCAGTTGGACACCTAAACGGGCCAACCTATGCACATCGCGTACTAGTTCCTTCTTCCCATCTT
CTACATAAGTCACACTGCCCATCGTCAATCGACTTAAGGCGTCGGCAACTACATTAGCTTTGTCGGGGTGGTAAAGGACA
CATATCTCATAATATTTTAAAAGTTCCAACCACCTCTTTTGTCTGAGATTCAAATCTCTCTGACTAAACACATATTGGAG
ACTCTTGTGGTCAGTGAACACGTCAACATGGACCCCATATAATTAGTGCCTCCAAATTTTCAAGGCAAAAACTACTGCTA
CCAATTCTAGATCATATGTTGGATAATTCTTTTCATTTACTTTGAGTTGTCTCGAAGAATAGGCAATCACCCTGCCATGT
TGCATAAGAACACATCCCAAACCTACTAGGGAATCGTCGCAATAAACTACAACCCATCAGTACCCTCCGGTAAGGTCAAC
ACCGAAGCGGTCGTGAGTTTATTCTTTAACTCTTGGAAAATCTTCTCACAAGTCTCAGACCACTCAAATTTGGATTTCCT
TTGAGTCAAAGTTGTTAACGGAGAATCAAAGGACGAGAAACCTTTGACAAACCTTTTATAATACCTGGCCAAGCCTAAAA
AGCTTTGTATATCAGTGGAACTTAGAGGTCTAGGCCAATTCTTAACCGCATCGGTCTTTTTAGGATCAACCTCTATACCT
TGATTTGACACTATATGACCGAGGAAAGCAACCAACCTTAACCAAAACTCGTACTTGCTAAACTTAGCATACAATTGCTG
GTCTCTAAGGACGTGCAAAACTATCCTCAAATCGTCCATGTGGTCTCCCTCACTCTTAGAATAGATCAAAATATCGTCAA
TAAAGACGATCACAAATGAATCAAGGTATTGCCTAAACACCTCATTCATAAGATCCATAAAAGTTGTCGGAGCATTGGTT
AGACCAAAAGACATCACTAAGAATTCAAAGTAACCATACCTTGTTCGGAAGGCTATTTTAGGAATATCAACATCTCTCAT
CCTAAGTTGGTGATAGCCCGAACGTAAGTCAATCTTCAAAAAATAACTCGCCCCTTGGAGTTGGTCAAATAAATCACCAG
TCCTGGGGAGCAGGTCATTATTCTTTATAGTGACCTTGTTCAGCTGGCGATAATTAATGCACATCCTAAGGGACCCATCC
TTTTTTTCATAAATAAAACTGGTGCACCCCATGAAGATATGCTCGGTTCAATAATACCCTTATCTAGCAAATCCTTGAGT
TGAGATTTTAACTCTTTCAATTCAGTCGGGGCCATCCAGTAATGAGGAATAGATATGGGTTTTGTATATGGTATAAGATC
AATGCCAAAGTTTATTTCCCGCTCTAGAGGAATACCGGGCAAGCCAGTAGGAAAAACCTCAGGAAGCTCCCTCACTATGG
GGACCGACTCTGAAGGAGGAGTCTTGGACTCAACATCCTTAACCCTTACAATTTGGTAGATACAACCATTAGAAATCATT
ATACAAGCCTTTAGACACGAAATGAATCGACCTCTAGGAATTGAATTTCCCCCTTTCCATTCAAAAACGAGATCATCAGG
AAACTGAAACTTCATTACCCAAGTTCTACAATTAATGGAGGCAAACCAAGCACGCAACCAATCCATCCCCATGATGATAA
CAAAGNNNNNNNNNNNNNNNNNNNNNNNNNNNNNNNNNNNNNNNNNNNNGTCGACTCTATGAGGTAAAGAAATGGGACAA
TTTCTATAGACTCTTTTTGCAACAACTGAGTCACCAACTGGAGTGGACACTGAAAAAGGTTCTATCAGTGTTTCGGAGAG
TACATCAAACTTCATAGCTACCAAAGGTGTAACAAAAGATAAAGTAGCATCAGGGTCTAACAATGCATAAATATAAATGG
AAAATACTTGTAACAAACCAGTAACAACGTCCGCAGATCCCTCATGATCACTTTGGGACTGAAGAGCATAAAAGCGACTC
TTCTTCCGAGCATCCGATTTAGAACCACTTGGAGGGGCTTGATTACCCTCTCTTTCCTTGGACGAATGGGTTGGGTAATC
TTTCAGTTGCTGCCCACCCTTTTCACATCTATAACACACACCCATACCGACAAGACATTTACCTTCATGTTTCTTACAAC
ATTTTGCACAAGTAGGCCTCTCGACATAAGAACCACCTCCACTACCACTCTGTGGCTTAGGAGTGGGCACCCTTTCTTTT
TTGACATTAGAAGTGTTAGGGATACCTTTATTAGAAAACCTCTTCTTAAAATTTAGTTTTCCTTGAACCTCAAATCTGCC
TTTAGACGAATGGCTATCATATATTCTTGTCCTTTTCACTTTTCTACCAGCCTGCCTGAATTTTTCTTCCTCAATTTGTT
CGGCATGAACCATGAGGCGTGAAATGTTCATGCTTGGGATGAGCATTACCGAACGACACTCATTTACCGCCAAAACAGAT
ATCGCCATAACATATTTATTCATCTTGTCCCTTGAGTCTGCCACTAAGATTGGATCATGCTTAGACAATTGCATGGATTT
AAGGCCATATTCTTTCACACACATACCTCCTTGGCGAAGGTTGATGAATACCTCATTGGATCATCTTCCTCTCCCTCAAT
TATAGTGGGAAAAACCTATCAAGAAATACCGACTTGAATGCTTCCTAATCAATTGGACCCACTCTCACAGTTCTCTCCCC
TTTCCACTGTTCATACCAAACCTGAACTACGTCCTTCAACTGGTAGGCGGCCAATTCCGCCTTCTCACGATTAGTCACTC
ACATATCATCAACCACCTTCAACACTTCATCTAGAAAACCTTGTGGATCTTCATCCACTTTGGAGCCATAAAAGGTAGGG
GGATTCATTCTGGTGAAATCCTTAATCTTGGAAGTGGTTGCGCTACAATTCAGATTCGGTTCAACTCTTGCATCCCTAGT
AAATTGATTCGTCAAAGCCCGAGTCAGGGTCTAGAGAGTCGTCCTAATCTCTACATTAGTCATAGCTCCCACCTCATTAG
GCACTTGAGGATTCAGAGGAGCTTGGGGAGGATTTCCCTTATTGACATTCTCATTTTGCCCTCTCTTTGCATTACCTCTC
CTTGCATTACCTCCCCTTGCATTCATTTCCTATAATTGTAAGAAAAAGAGTTAAAAAGGAGATTACAAGACTAAGATTTC
AAGCACAAATAGAGAGTGATGAAAGAAGGGAAAATTTCCTAAACATCCTATAGCCTCTCACTCATAAGTGTGGCGCGCTA
CACACTCAATCCTAAATATTATTCCCAAAACCTTATGCTCTAATACCACGTTTATCATGATTCGGGGTTACCCCCTAGAC
TTAACATGGTGTAGTTGACCCCGAAAGGTCGCATACAAACCCTTAGCATAATCATACACATAATGTCATAACAAATAATG
CGAAAAATTAAAACTTTTCTAAATAGAAGTCAAACTTCAAATTCCATATATAAAGATTTGTGGAAATACTAGACTTGTCT
CATTAAAAACCATCTAAACATAAGAGTACGAAATTAGGGACTTAACCCTTTACATCCATGAAAGTCTTAACATAATAAAG
TATGACTAAAACTAAGATTGAAATAAACATCTGGTCCTCGAACTAGAGGACTCACCAACTTAGGGAATATTCGACCCAAG
CTTTACTTTGAAGAAGGAAGTAATGAATCAACGTCTGGGACCTATACTCATAGAATGAAGAAAATAAGGGGATTAGCACA
AATATGTACTAAGTATGGAAACATGCATAAAAACATTTGAATATGCTAAATAGGACATTTTTCTTGGAAGTATGCATTTA
TCAAAGCCAATATGCATTTTCAAACATAGAAGACAAGCTATAGTCACAATACACTCATAACATAGTAATATCAATACCTT
AGCAACCTCTAAGAACGCTTGTTCAAGGTATGGTTGGCATCCCATAATACCAACCTTACTAAGCATTCCTTAAAGCCACA
TATTCATTACCATAATCTTCAAGCTTACCATAATCCATAGTCATAAATGAGGAATTATACAAGTACATGAACTAAACATA
AGGAAAGTCATCTATCCATATCTTATCATACCATAAGGAAACCATTCCACAACATCCTAATAAGTCTCTTTGTACAATGT
AAAAGTGAAGTCCCATACCCCCACTCCCACCAAGTAAACCCATTAAGAAGTCATAGTATAGTTCCTATCATATTCATTAT
CTTATTGTTATTAGGGAATATTACCCATAACCGACATAGACCATGTGAGCTACTTGGAATCCGGTGTCATATAACCCCAC
ACAGAAAGAAGGTGATCTTACTTGCCGAAGGTAGAACTAATCATATTTAGCATCTAAGGGGATCCACTAGCTAAGTCCTA
TGTTTGGCACATAGTTATGGGATAGGGAGATTGCTACTAGAAACCCAACCTATTGCATTAGTGGAGGAGCTTTCATCTCA
TGCGTTTACTATAAATGACCCAACCTATTGCATTAGCGAAGGAGCCTCTTTCTCATTGTCCATATCCACTCGGTACTAAG
AATTATTTCCTAATTATACATAATTAGTATGGAATTGTATGTACATGTGTGAACGCATACTTTACCCTTCATTCAATACA
ACTCACTAAATAGCTCATAGATTCATTTAAGTGAGAACTACCTTTCACCTTAGAATCATCATTTTAGTGTGAGTAACTTT
CACCTCATTATTCATAGTGTTTTCATGAGAACTAGCCCTTCAATTAACACAACAACATCAACATCATCCTAGACAATTTA
TACATATAGTTTTTGAACAATAAAACCAATTTTCGAAATTAAGTTGAGAGGGCTTCATGGAGGAAGTTATTCCATGAATC
AAGGTTCCCATACCTTGTTTGATGTTAATCCATGAAATTTGAGTGAAGATTTTGATGCTTGAACCCTAATCTTGACCTTC
TCCTTTGTTCTTCAATGGAGGAACTTCTTAAAGAGAGAAGAGAGAATTTGGAAGATATTTTTGGAGTTATGAGAGTTAAA
AGACTTGATTAATACTTTAAAATGCTTTAATATACTTAAAACAACTAAATATAACCGTCCTACACCCTAACTTAATTAAT
TAGTAAGTTACCAAACTACCCTCACCTAGGCCGAGTCCTTGACAGATGTGCAGGCCACATTCACGACTCCCCCACCAACG
GACCGTAGGTGGGACTACCAAGCGTGTTGTGCTACCATCGTTTGGGTCAGAGATGGGAGGTTCAAGGCCATGGTGAGGAG
ACTAAGTCTCAACTCACGAGGCCTATCGACGGAGTGTGAGCTGGTCCACGGATCGTGCTGCACGTCCGTGGAAAGGGACT
GAGACATGGAAATTTTAGGGGATTTTGGTGGAGCCTAAGGCTGGACTCACGACTCCCATCTACGGAGCGTGAGTCAGTCC
ATGCCTCGTGGTCCTTGGCTCGTGAATGAAGCTACATTTGGCAGCTTTTGGAGCAGCCTCTTAGATCTCATCCAGGACCT
TTTGGGGGTCCTTGTGGGTGCCTTTCCTTGACGTATAAGCTCTAGGACCTTAGTACTAGGTTAGGAAACTTCTTTTACGA
CTCGAATCTTGATGTCAACTCACTAACCTCCTTGAACCTCAACATTAGCTCACATGCTTAGGCTCTAGATTAACCTAGCT
TCTTCCGGAGTGTTACATTATCACCCCCTTAGGAACATTCGTCCTCGAATGACACTTTAAAACACATTATGGGGGGTTAA
CGATTCAAGATTAGCAACCCAACAACATGCCACATTAACAATGCACAAAATATAAGAGAAACATCACTTCACCACAATTC
ATAATCAATGCAATCACAAGGAGGTAGGAACTACATCTACAACCCACTATGCACACAACATTATCATTTCATAACAACTT
GGGAGGAACTACCTGCTCCATACAACGAACTCAACACAATTAATCAATAAAGAGCCATCTAGCCATATCATAAAAAGTAT
AGCACACATGTTCATTAGTTCACCTCATGAGTCAAATATGCAACCATTATGCTAAAGTGCAGCCTCACATGAGGAATACA
TAAATCATGAAAACTCAGTACATGCTAAACATGGATTCTCACATAAACGTGCACGCATAAGAAAATCATAAAGAAAACTC
ATAGTACAATTATTCCAAAACGCCAACTCAAGAACTAATTACCTCAGCTAAGTGATTCCTCCATAAGACTTTAACCGAAA
CTACTTCTTTGTTCCTTAATTTCTTAACTTGCTGGTCTAAAATCTCAACCGGAACTTCTTCATAGGAAAGATTTTCATCA
ACTCCTAAACCCTCTAAGGGAAGGATGGATACCGGATCACCAATACACTTATTGAGCATGGAGACATGGAACACTAGATG
AACCGGAGTCAACTCACTGGGTAAGTCCAATTCATATGCAACCTTTCCCACACATGCCAAGATTTGGTATGGCCCGACAT
ATCGAGGACTAAGTTTCCCCTTCTTGCCAAACCTTATCACACCCTTCATAGGTGAGATTTTTCGGTAGACCCAATCACCA
ATCTTGAATTCAAGATCCCTTCTTCTATTGTCGGCAAAGGACTTTTGCCGACTTTGAGCCGTCTTGAACCTCTCTCTAAT
GAGTCGAATCTTTTCAATGGCATCATAAACTAGATCGGGACTAATTAGAGCAAACTCACCTACTTCAAACCAACCCACCA
GAGATCTACACTTCCTACCATAAAGTGCTTCAAACGGAGCCATAGAAATGCTTGAGTGGTAGCTATTGTTGTAGGCAAAT
TCAATCAATGGAAGATGATCGTCCCAATTTCCCTGAAATCAATCACACACGCCTTCAACATATCTTCTAAGGTATGAATG
GTCCGTTTCGCTTGACCATCTGTCTGAGGGTGGAAGGCGGTACTAAGTCTAACATTGGTTCCAATCCCTCTTTGGAATGG
TTTCCAAAAATGTGAAGTAATTGAGTGCCCCGATCCGATATGATGGACAAAGAAACCCCATGTAATTTCACTATTTCCTC
GATGTATAACTTAGCATAGTCTTCTGCCGAGAAGGAAATCTTGACAGGAAGGAAATGGGCAGATTTTGTCATTCTATCAA
CAATGACCCAAATAGAATCGTGTCACCTTCGAGTACGAGGCAACCCCACAATGAAGTCCATATTCACCTCCTCCCACTTC
CAAGTGGGAAGATCTATATCTTGCAACAAACCTCCTGGTTTTTGGTGTTCGGCTTTGACTTGCTGACAATTTGGACATTT
TTCCACAAAGCCTTCTGTATCCTTCTTTATGCCATTCCACGAACAGACCTCCCGCAAATCACTATACATCTTGGTAGCTC
CTGGATGAATAGAATATCGGGAACCATGAGCCTATTCTATAATATGATATCTCAAGCCATCAACATCTGGAACAAAAAAT
CTACCTTGGTACCTAAGCACCTTATCTCCCCCTTGGGAGCAAGCCTCAACGGATTTATTGAGATCCAATTCTTTCAACTC
CATCAAAATAGGTTCAAGATGTTGCTTAGACTTCACATCAACCACAATGGATGATTCGGAACTATGGTGATCCATGAATC
CACCCTTCAAAGAATCTACCAATTGGACACCTAAATGGGCCAACCTATGCACATTGTGAAGTAGTTCCTTATTCCCATCT
TCTACATGAGTCACACTGCCCATCGTCAATCGACTTAAGATGTCGGCAACTACATTAGCTTTACCGGGGTGGTAAAGGAC
ACATATATCATAATCTTTTAAAAGTTCCAACCACCTCCTCTGTAGGAGATTCAAATATCTCTGACTAAACACATATTGGA
GACTCTTGTGGTCAGTGAACACGTCAACATGCACCCTATATAATTAGTGCCTCCAAATTTTAAAGGAAAAAACTACTGCC
ACCAATTCTACATCATAGGTCGGATAATTCTTTTCATGTACTTTGAATTGTTTCGAAGCATAGGCAATCACCTTGCAATA
TTGCATAAGAACACATCCCAAACCCACTCGGGAAGCGTCGCAATAAAATACAAACCCATCAGTACCCTCTGGTAAGGTCA
ACACCGGAGCGGTGGTGAGTCTATTCTTTAACTCTTGCAAACTCTTCTCACAAGTCTCAAACCACTCAAATTTGGATTTC
TTTTGAGTCAAAGCTATTAACGGAGAAGCAATGGATGAGAAACCTTCAACAAACCTTTTATAATACCTGGCCAAGCCCAA
AAAGCTTCGTATATCGGTGGGACTTAGAGGTCTAGGCCAATTCTGAATAGCATCGGTCTTTTTAGGATCAACATCTATAC
CTTGGCTTGACACTATATGACCGAGGAAAGCAACCAACATTAGCCAAAACTCACACTTGCTAAACATAGCATACAATTGC
TGGTCTCTAAGGAGTTGCAAAACTATCCTCAAATGCTCCATGTGATCACCCTCACTCTTAGAATAGATCAAAAAATCATC
AATAAAGACGATCACAAATGAATCAAGGTATTTCCTAAACACCACATTCATAAGATCCATAAAAGTTGTCGGAGCATTGG
TTAGACCAAAAGACATCACTAAGAATTAAAGTGACCATACCTCATTCGGAGGGTTGTTTTAGGAATATCAACATCTCTCA
TCCTAAGTTGGTGATAGCCCGAACGTAAGTCAATCTTCGAAAAATAACTCGCCCCTTGGAGTTGGTCAAATAAATCATCA
ATCCTGGGGAGAAGCTATTTATTCTTTTTAGTGATCTTGTTCAGCTGGCGATAATCAATACACATCCTAAGGGACCCATC
CTTCATTTTCACAAATAAAATCGGTGCACCCCATGGAGATATGCTCGGTTGAATAAAACCCTTATCTAACAAATCCTTGA
GTTGAGCTTTTAACTCTTTCAATTCAGTCGGGGCCATCCGATAAGGAGGAATAGATATGGGTTTTGTATCTGGTATAAGA
TCAATGCCAACGTCTATTTCTCGTTCTGGAGGAATAATGGGGAAGTCATTAGGAAAAACCTCAGGAAACTCCCTCACTAT
GGGGACCGACTCTAAAGGAGGAGTCTCGGACTCAACATCCTTAACCCTTATAATACGGTAGATACAACCCTTAAAAGGAC
CTTTGGGGGGTCCTTGTGGGAGCCTTGCCTTGACGTATAAGCTTTACGACCTTAGTACTAGGTTAGGGAACTTCTTTTAC
GACTCGAATCTTGACGTTAACTCACTAACCTCCTTGAACCTCAACATTAGCTCACATGTTTAGGCTCTAGATTAACCTAG
CATTTTCTGAAGTGTTATAGGAAGTGTCTTTTATAGACTCACTCAGGACCCCAATGTACTTATTCAGCTGCTCCTGCTAG
TGATTCAATGCCTCCGGCCAGGGGTCGAGGCAGAGGTTAGTCCGATAGAGGTGACAAGACTTAAATTAGGGGGTGCTATA
GCTAAGCAGAGCAGAGTTTGGGATACTACTTAGACTAGAGGTGGTTGAGAGGGACAATTTTATGTTTTTCCAAGGAGGCC
AGAGGTCGAGACTTCTGATGTTTTGATTACAAGTATCATTCTAATTTGCCATCGTCCTATATCTATATTATTTGATCAGG
GGTCTAATTTCTCGTGTGTGTCTACCTATTTTTCTACTAGATTTCATATGATGTGTGATGACATACTTGTGCCTATTCTT
CTTTCTACGCCCGTGGTGATTCCTTGATGGTGGATCGAGTATATCAATCATGTCTCATTTCTTTGGTTGGGTATGATATT
AGCGTCGACTTGATCATTCTAGAAATGTTAGACTTTGATATTATTTTGGGTATGGATTGTCTCTTCCTACATCATGCTAT
TCTTTATTGTTTTGCTAAGACTGTGACCTTAGTGATGATGGGTGTCCTGAGAGTTAAGTGGACGGGTGCTAGTTGTTCTT
ACCCTAGCAAAGTTATCTTCTTCATTCAAGCTCAGAGGATGGTTAATAGAGGGTGTTTTTCCTATTTGACCTTTATTCGG
GACACTAGTGTTGAGCCACCTTCTATGGATCCTGTTCTCGTGGTTCCAGAGTTTTCAAATATGTTTCCTACTGATCTTTC
AGGTGTTTCTCTGAATAGAGACAATTATTTTGATATTGACTTAGAGTCGGGCACCATGCCCATCTCTATTTCTCCTTATC
TCATGGATCCATCAAAGTTGAAAGAATTGAATAAACAGTTGTAGGACTTGTTGAGTAAGGGGTTCATTCGCCTAGTATTT
CTATATGGGGTGCTCCTATTTTTTTGTGAGTAGGAAGGATGGTACCATGAGGATGTTCATGGACTACAAACAAATGAAAA
ATTTGACAGTGAAGAACAATTATTCTCTTCCTCGTATTGATGACTTATTTGATCAACTTCAGGGAGCATCTCTAATTTCT
AAGATTGATTTGAGGTTCGACTATCATCAGCTGAAGATTAGGGCATCGGATATCCCTAAGAAAGCTTTCAGAATACATTG
TGGGCACTATGAGTTTCTTGTGATGTCCTTATGTTTAACTAATGCTCCTATATCATTCATGGAATCAATGAACAAGGTGT
TTCGATAGTATTTGGATTCTTTTGTGATAGTCTTCATCAATGATATCTTAGTGTATTCCAAGACTAAGGAGGACCATGAG
GATTGTTCTCTAGAGATTAAGGGAAGACAAATTATATGCAAAATTCTCGAAGTGTGAGTTTTGGCTTGATTTTTTTGCAT
TTCTTGGACACCACCAAATAGGATATTTGGGTGGATCCAGTCAAAATTAAGGCAGTTAGAGGTTGTACCAGGCGTACTTC
AGTTACCGAGATTTGGAGTTTTGTGGGGCTAGTAGGTTATTACAGGTAGTTTGTGCAGAGCTTCTCCACTATTGCATCTC
CCTTGACCAGATTGACTCACCAGAGTGTGAGATTACAATGGTCTGGTGAGTGTGAAGAGAGCTTTCAAAATCTCAAGACC
TTATTGAATTCGGCACCTATTTTAACTCTACCTGATGAGGGTCTAGACTTCACTATTTATTGTGATGTTTCTAGAGTCGG
ATTGGGTGGTGTTCTGATGTAGAAGGGTAAGGTGATCGGATTTTCTTCTAGACAATTGAAGACCCATGAGAAGAACTACC
CTAGTCATGATCTAGAGTTGGCACATGTAGTATTTGTGCTTAAGCTATGGAGACATTATCGGTATTGGGTACATTGTGAG
GTCTTCACTAACCATTGGAGTCTTCAGTAAATCTTCAACAAGGGGGATCTGAACTTGAGGTAGCGCATATGTCTTGAGTT
ACAAAAGGACTATGATATCATCATTTTGTATCATCCGGGGAAGGTCAATGTGGTGATCGACGCTTTGAGTAGGAAGACTT
CTTGTAACACTCACGGTTGCCACCCACGGACCGTAGGATGACCCACAGCCCGTGCTGGTGGTCCATAGTTCACTACTGCG
ACCCCTCTTCAGACAACCCAAGGAAAAATGGCTAAGTACTGACCCACGGCCAGGCAACGGTCCGTGGTCTTGGTCCGTGG
ATTAGGCCCCAGGAACCCAGCCCCAATCGTGACTGACGGTTCACCAACACGGATCGTCAGTCCATTGACGGTCCATCGGT
CACTTCAACAACAGTTAAGTCGGGGGTCTTTTGGTTTTTTCCTATTTCGTTGGACTTCTAAACTACGTCATTTTAACCCT
AATCTATGTGGTTTTGGTTAGTTTTAGCCTAGAAACACAACTAGAACTTACCTAAGTCAATCATTCTTCAGAACATAGAA
AATTTTGAATGCTAAGATGAGAAAGAAGTCAAGAACCCTAGTTCAAGAAGCAACAAGATTCCATCAGTTCCAGCCCCGAA
ATCGAAAGATTTCTCCGTGAAATTTGTCACCAGGTATGTGGGATTTCACTAATGGGTTCCTTTCACCCATTAGGTCCCTA
GAATTCAATCAGATTCTTGATTCCCTATTGTTAACTAGACCTACGGTTTCTAGAACTTAAGCAAATTATCATGAATTAGT
TATTTAAATGTTCCAAATCATGAATTAGTTATTTAAACGTTCCAAATCAGATTATCATGTTATTACTTGGTTTCTTGCAT
GAATTTCAGAACCCTAGCTATGTAGTTCTTTAGTTCTTGAATTACACATGATAGGTCAGATATTTCAGTACTTCAGATTT
ACATGCCTCAATTTTTGAATGTGTCATTATCAGTATTTTAATGTGCAATCTCAGTTTGCATGTCATTTTTTAGTTATCCA
GTATATTACAGTAATTCAGTCATAATGTGTTAATCATTTAATCTATTGGGAGTAGCATAATACCGAGTTGGACTAGGGTC
AATCACCCATATAGTCCCAGAATTACGAGCCACGTAGGTTGTAAGTCCTCTCTGTGGGCATCATTTAGTGGTCACGCCAG
TCATGCCTCTATACCTGTGGCAGGGTATATTGGGTCCTTTCGATGGGGCGCATACATCGGACTCCACATTTAGCTCATGT
GGTTTTATTATCGGTTATTAGTAGCTCCCACAGTTCAGTCAGACTCTATTGCATTGACCACATTTCAGTACAGTCAGTAT
TCAGTCTTAGCATGTTATGAATTCGGTCATTGCATCCGTTTAGCTCAATATTCAGTATCTATATTATGTTCAGATTATAT
CCTTGCTTTATTCCTTGTTCAGTTATATGTTTATTTCAGCTTTACTCTATCCTGCATGCTCAGTATCTTTGAAGTATTAA
CTCATACTCTGTGCTACATCTTCTCGTGATGTAGGTTCAGGTTCTCAGCATCCAGATCACGCATAGATCGGTTCTCGATC
TCCAGTTCAGCAGCATCAGTGGTGAGTCCTCATTCTTCGAGGACAATAGTCACGTTATCATTTCAGTTTTTCAGTCTTAT
AGTTTCAGTTTTGCTAGATTTAGCTGGGGCATGTCCCAACACTTCCAGTCATATAGAGGCTATTTTCAGACATAGTTAGA
TTCAACTTAGTATTTCGAGTTTGATATTTCTTTTGTATTAAACTCTCAGATTTGATATATTCCATTTTAGTATATGGGTA
TTCCCCATCATTTTAGATTTACTTTATGATTAGATTCCGCATCAGTTATTATTATTCTTAGTATGCTCATGTCATGCCAG
CAGGGTTAGCTTGGGGTCACTTGTGATCCTAGGTCCCATGTCCGCGTCCCGGAGGTAGCTCAGGGCGTGACACTTCTAGT
ATGGAAAGTCTTGCTTCTGTCAGTGTTGAGGAAAGACCGCTGGCTATAGATGTTTGAAGGTTAGCCAACCATCTTGTACT
GTTATAAATTTTTTAGAGAAGTGGTGATTTGATTACTTTCACAGAGGCTTGATCTTCCTTAGTTAAGCGGTTCCATCAGC
GTCAGTTTGATGATGAGAAATAGTGTCTAATTCGAGACAAAGTGTTGAGAGGGGAAGACAAGGAGGATGTCCTTGATTTT
GATGGTGTCTTGAGGATTTGAGGCAGGATTTGTGTGCCCAAGGTGGGTGAACTGATTAGACTGATTCTTGAGGAGGCTTG
TTGTTCATCTGGGAGTGGCAAAAATGTATCATGGCATAAGCCATCATTACTGACAGTGTGCCATGAAGAGGGATATTGCA
TATTTTGTTTCTAGACGCTTGACTTGACAACAGGTCAGGTGTAAACACCAGCAGCCCAGAGGTGTACCTCAGAGGATGCC
TATTCCTACTTGGAAGTGTGAACGTATTACTATGGACTTTGTTATGGGTTTGATTACCACCATTGGTGTTTATGACTCAA
TTTGGGTGGTTTCTGATAGGCTGACCAAGTCCGCCCATTTCATATTGATTCTAGTAAAGTTTACAGCGGAGAGGTTAACC
TACTTTTATATCCATTAGAATGTGAGACTTCATGGAGTTCCCATTTCCATCATTTCTAATCAGGGTTCATTGTTCACATC
TTACCTTTGGAAGGCTTTACAACATGGTTAGGGTACTTAGTTAGATATGCGCATAACCTTTCATCCTTAGACAGATGGTC
AGTTCGAATGGATGATTCAGGTGTTAGAGGACATGCTCCAAGCTTATGTGATTGACATTGGTGCTCGATGGGATCAACAC
TTGCCCTTAGCAGAGTTTGCCTACAATAACAGTTATAACTTCAGTATTCAGATGACCCTATTTGAGGCATTGTATGACAA
ACGGTGTAGATCTCTAATCAATTGGTTTGATTCAGCTGAGATGGACTCTTTAGATACAGACATACTTATAGATGCCATGG
AGCAGGTCCGCATGATTCAAGGTAGACTGTTGATAGCCTAGATTC
CAACTCAAGCGGATCTGGGGTCAAGTCCAAAGTGCATGTCATGTTCACCCAAAGTCGACATATGCCTCCAGATAAGTTCT
CTTTCTCCTATTTCTTCAAAAAGAATGCCCTTCCTTAAGTTTATAGTCTTTCTTGATCCAAATTTTATTTTATTTTAATT
TTTTTTTTTTCTCACACTCTTAAATCTGATATTTCTCTAGTCTTTTCGGTATAATATCTTGACAAATAAGGTAAAAGATT
GCAAAACTTACTACGGGTTCCCAAAAGTAAAGCTGAGTATCCGAGTTGACATGCCCGAGCAAGGACTAAAAACGCCTCAA
ATCTTCACTGAAAACTCGTGAAGGAACACGATATAGTTTCTTAAGCCATGAAAAAATATTCAACAGGAAAATTCATCCTT
TGGGACATCAGTCGCACCATAATATTTGGTAATACCAAAAAGATCAACGCCCCTGAATCAACAAAGAGGAATGCTTCAAA
GGTTGTTCAACCAAGATTTTTTTTAGTAGAGTTGGAGAAACTGGTCAGAAGTATGGTCAAGTCATCGAAGAATGAAGGCC
ACAAACCAACCATTGCTTTAAACTAACAATTTTCTCTTTCTTTTGCTCAACACAGGAACAAAAGAAAATGCGGGATTACA
AGTAAAAAATGAAACATCACAAAATGGAAGTTCTCCAAAGTCTTCACATGTTTGTTGTTTCATCTCATGCTATTCGCATT
TTTACCTCTAAATTTGAGAGCTTCGGGCAATACGCACCACTCTAAATTTCGTGCAATACGCACACATCTCTTATTTATAT
GCAATACGCACCATCCTTTTCATGTGCTATACGCACCAGTCTGAACTCCGTGCAATACGCATCAATCTGAATTCTGTGCA
AATACGCACTCATCCTTTATTCACGTGCGAAACGCACCAGTCTTTCTTTCATGAGCAAGACGTACCAATCCAAATCACAT
GCAATACACATAGATATTGCATTCATGTGCAAAACACAATAGTCTTCTTTCATGTGCAATACGCACCAGTCTTTGTTCAC
ATACAATACGCATCAATTTTCTATTCATGGGCAATACGCACCATATGCATATCCTGGGCAATACGCACCAGCATTCATGG
GTTATACACACCATATTCACATTTTTGGGGATATACCCAATCTTAGGACAATCCACAAAGTCAATACGTCTTATTTGAAA
CTCTCAGGGCAACACACCCCGCTTCTCCTTTTCTTTCTAAGGTTATACGTCCTAGTTTAAGATTCACATTTCTTTCTTCC
CTAACAGAAACACATCTTTTTTGGGTTCTTCATTTTGTGATCTTGAGTTTTGAGTTTCAACCGCCAACTCAAATTTAAAA
CATGCACCTGAGAATGATCTGCAAGCCGCCAAGAGAGAATGAAGACCAATATCAAAGATAACGCACAGAGCAAGTCAAAA
ATCAAGACGAGACCCTAAGAAAAACATCAAGTAGGGATCTTGTAACTCTTATAATGTAGAGAGGCATTGTTCTCTAGCTC
TCTTCTTTGTAATTATAGACAGCAGATGATGACAAACAATGTGAAGCAATCTTTAGACCGCAGTTTCAGATAGTTTCAGC
TATCAAAGTTTCTCGAACTACACTGACCTGACTTCCTTTTAATCAAGGATATGTAGGCAACCTCTAAAGCAAGGTTCGGT
CATCTTTTTCAAAAGGGTTTCAACGGAGTTTGCACAGTCAAAAATTAGCCACTTCGTTCACTTTCTTCGCTTGAAAACTC
TGCATGTTTCCAAGCAAAGAGGGGCATGCTGTGAACACCTAATTTTTGACGTGTTTATTTTACTCCTATAATATATATAT
ATATATATTCTTATATTTTTTGTTTTGTATTTTGGGTAGTTTGTCTTTGTTCATATTGTTTTTTTTTATTGGCTCAAATG
ACCCAATTTTTGATTGAATTGGGTTTATTTAGACCAAATTCTGATGGCCCAATCAATTTTGACCCGGTCCAATAGAAATG
GTCAAGATTAAATCTCAACCATCCATGATTTTTTGATCCAAGGGTTCTTATGGGACCTTACCAAAAATACAAAAGCCCAA
AATCAAATTTTTATTGCCATTTTTTATTTTTTGTTCTCCCATTTGCTTCCACCAACCTCCGGCCGACCACCGCCGCCACT
GCCGCCGGCGGCCACCACCACTTGGCCGGAAAAATCTTTAAATTTTTACCACTTCTTCCTTTCATCCTCCTCTACACAAA
TCCGCAAACCATTCATTCATATTCATAGCCAAACTCCGTAGATCTAAGAAAAACCAAACATAAATTTTCACTTTTTTTTA
GATTTACGAAAATTCGGCCGTTCCCGTCCTATATCCTTTACATAAAAGTGTAGAGCTCTTCAAGGGCTATCCTTTGATGT
AAAGTTTATGTCCAAATCCGTCAAAAAAAAATTCCGGCGAAATTTTCCGGCGACCTCCAATCGTCCGAAAATTTATGTCA
ACCATTTCCCCCTCTCGTCCTCTATCCAAATCCGTCATTATCACATTTTTTAAACCATACAAGTTGTTTTGATACCGGAT
TTGTTTTGTTTTGTTAGTGATCTTCAAGTTCATGTTTAAGTTGTTGCTTGAGTTTTATTATTATTATTTTATTTTTTTTA
TTTCTTATTTTTATTTTTTCTGCCTTATTTGTTGTGTTTGATCTTCAAAATAGTTTACATGTTTAGATTTTGTGTTAGTG
GACTAATCTTGTTCTGATTTTTGGGCCTATTTTAAAATTTTCAGATGGCCCATTTAGCTATTACTCAATTAATGAGTAAA
AGAAATGGGTCATCCAAAATGACATTTTGGGCCTATTTTAAAATTTTCAGATGACTCATTTAGCTATTACTCAATTAATG
AGTAAAAGAAATGGGTCATCCAAAATGACATTTTTGGGCCTATTCTAAATTTTCAGATGACCCATTTAGCTATTATTCAA
TTAATGAATAAAAGAAATGGGTCATCTAAAAGGGCAATGTAGTCTTTTAATTAATTTTATCTTGAAAAAAGAAAAAGAAA
AAGAAAAAAAGGAAATTCCATTGGTCATCTTGAGTGGCACCTTGGGAAAACAAAGAGTCTAATGCATGCATTGGCTCTTA
AGTTTTCAAGAAGAGTGGGGGTTTAATGCTCTACACCTATTTAAACCCCATTCTTCTTTCATTTCAAAAGGGGGAAACCA
AAAAAAAGAAAAGAAAAAAACAAGAACAGAAAATTAGAAGAGGAAAATCATCACTTCTAAAAAGAAAATATATATATATA
TATTTCATCTTGGGTGGTCTTTTGACTGTGGAATTGAGTTTTTGCTTTCATCATTGTTTTGTCATCATCTCTTTAGGTAT
ATTTCTTTCCTTACACTTTGCAATGTAACTTCAAAAATAATGAAGCATGTTTATATTTTTGATTTAATTATTATGTCTAG
TTTATTTGAATTAGTTAAATATGTTATGATACTTAATATGATTATATTTCATTGTTATTGTATAATTGTGTTTTATTATT
AAACTAACTGTTAATTCTATCTTATCATTATGAAATGATACATAACTTTATTGGAATTAGTTAAATTATATCTTGTTGTT
ATTATATATTTGTGTTCTATTATTAAACTAGGTGTGAATTTTATATTTTTCATTATGAAGTTGATGCATAGCCCATACTT
TTTGCTAAAAAAAAAAAAACAACAATCTCAAAGTCTTTTTTTTTTTTTTTAGTTTCTGGTCATTCTAAGAAAAGAAAAGA
AAAAGGCTGTTTTAAAAAAAAAAAAAAAAAAAAAAAAAACTAAATCTGGCCATTTTTGCAAAAAGTGTAAATCTGGCCAT
TTTTGCAAAAAGTGTAAATCTGGCCATTTTTGTAAAAAATGTAAATCTGGCCATTTTTGTAAAAAATGTAAATCTGGTCA
TTTTGCAAAAATAATGTAAATTTGATCATTTCATAAATTCTGTTTTGTTTTTCCCTTAAATAAATACATGACATGGTTAT
CGAAACGAAATACAAAATCGGCTACTTTGATTAGTAATTTAACCTTTAGATACAATAGGCTATTTTGCAATTTTCTTTCA
AAAGAAAACATATGACCATTTTATGAAAAAATTAAAAAATTTATGAAAGTGGTCATTTTTCTGAAATTATATCAATATAA
TTTTTTTGGTACATCACTAGTTGTTTTAAAAGGGGCCTAGTCATTATTTTATTTTATTTTTAAAAAAAAGAAGCATATAT
ATACTTTTTTTTTCTTTTGTTATTATCATCAAGTAGTGACATTTAATATATTTATTTTATTTTTATTTCATTTAAAAAAA
AAAAAAAAAACTTTGTTCAAGTCTATATGTTGCAACAAGTTCTTTTTTTTTCTTTTCTCATTGTTAAATAAAATTTGAGT
CATGAATTATCCATTTTTTTTTAAAATAAATAAAATAAAATACCACCATGTGTTCGGTTACCATCCTTGGTGTGTATTCA
TTTCTAAAAAAGATGATCTTGTGTGCGGTTACGCTCCTAGGTCAATCATCTTTTTATATATAAAAAAAAAAGGATTAGTA
AATAACACAAATTTATTCTTTTATCCAAAAAAATTATTTTAGCCAAACATGAGTTGATAAAGCGACCGTGCTAGAACCAC
GGGACTCGGGGGGTGCCTCACACCTTCCCTCCGGTCAATAGAATTCCTTACCCAATCTCTGTTTTCTTTCGTAGACTAAA
ATAAAAGATTTTTTTTTAGGAATTACTAGGTGACTTGGAACACCTACAAAACTCATTTTCAAGTGGTGACTCTTAAAAAA
AAAAAAATCATGTTTTCTTTAGTTTTATATATATATTTTTTTATCCTTAAAAACCGTCATACTCCATTACTTATTGTAAA
AAGGGAAGGGGTGTGACAGATTTGGCGACTCTGCTAGGGACCAATCTTTAGAATTCAAGCTTCGTATATTAACTATATTT
GGCTATTTTGAATATTTGGATAAGTTTTTTTTTGTTTTGTTGACTAATTGCATTATTTCAATGATTCATTATTTTGATAT
TGTGTAATTGTATATAAATTGCCTCCTCTCGCACACCCTCTGAATCTCTAGAATTTTGTTATACACTGTGTGTGCGGATA
CGCTCCACGGGACTTCTGTCTAGGATGAACCAGTGTGCGGTTACGCTCGTGGTTCTAGGTTTGTCACACATGTTAGGCGG
GGTTGGACCACCAGTTAAGCCGGAATAGCTCTGCTACCGGTACGCTGACCCTCCCCGGCTCGAGTTGTCCACTCGAGTAA
GCCAATCTAGACACCTTCCAAATAAAGTGTTAAACCTAGCAAAAAACTATATGTGGTAAGCTACGTTTATTTGTATCATT
TTGCATTTGACCTAGAAAATCTAGGATATGTGTCCACTCTAGACCAACATGTTCATTTTATGTGTTACGTGAAAGTAATT
TGTTCAAAAGGCCTTTATATTGTTGACCAACTTTATAATAGCTTTGTCTTTCAATTTTTTATTTTATTAAAGGGATAGTA
TTTCAAGTGTGAGTTTTTTTTTTTTTTCTTTTATGAACTACGCACACCTGATTCTCACTAAAATGAGATACGTAGGCATC
CCTTCTCGGGTTCGGTGTTTGAAAAAAGAGGTATTTTGTTTTCTTAAATATATTTTTTTACTCTTCTTTCTTCCCTCGGT
CAGAGTTTATCATAAAACATTAATTGGACTCTATTCAAAGGTACAAATGGCACCTCCGACCAAAGGACAGGGTTCCAAAA
GGCCTAGAAGTGAAGGAATTCCAGATTTCATGATCGTTGACACAATACCCAAGAATTTATGGCGATGGTGAACAGACATG
GGGAGTCATGAGCAAAGGAAAGTAAAAGAACATCTGGGACATCTAGTGCATCTAATGGAAATTGACCCTAGAAGGGATGT
GATCGAGGCATTGATCCCTTTTTGGGATTCAAAAAATAATGTATTTCGATTTTCTGACTTCGAGATGACACCAACTCTGG
AAGAAATCGCCAGCTTCATGGGGAAGGGGTCCAGTGTTCGGGGTGCTGATCTCCGCAACAAAAAACCTATAATTCCAAAG
AACNNNNNNNNNNNNNNNNNNNNNNNNNNNNNNNNNNNNNNNNNNNNNNNNNNNNNNNNNNNNNNNNNNNNNNNNNNNNN
NNNNNNNNNNNNNNNNNNNNNNNNNNNNNNNNNNNNNNNNNNNNNNNNNNNNNNNNNNNNNNNNNNNNNNNNNNNNNNNN
NNNNNNNNNNNNNNNNNNNNNNNNNNNNNNNNNNNNNNNNNNNNNNNNNNNNNNNNNNNNNNNNNNNNNNNNNNNNNNNN
NNNNNNNNNNNNNNNNNNNNNNNNNNNNNNNNNNNNNNNNNNNNNNNNNNNNNNNNNNNNNNNNNNNNNNNNNNNNNNNN
NNNNNNNNNNNNNNNNNNNNNNNNNNNNNNNNNNNNNNNNNNNNNNNNNNNNNNNNNNNNNNNNNNNNNNNNNNNNNNNN
NNNNNNNNNNNNNNNNNNNNNNNNNNNNNNNNNNNNNNNNNNNNNNNNNNNNNNNNNNNNNNNNNNNNNNNNNNNNNNNN
NNNNNNNNNNNNNNNNNNNNNNNNNNNNNNNNNNNNNNNNNNNNNNNNNNNNNNNNNNNNNNNNNNNNNNNNNNNNNNNN
NNNNNNNNNNNNNNNNNNNNNNNNNNNNNNNNNNNNNNNNNNNNNNNNNNNNNNNNNNNNNNNNNNNNNNNNNNNNNNNN
NNNNNNNNNNNNNNNNNNNNNNNNNNNNNNNNNNNNNNNNNNNNNNNNNNNNNNNNNNNNNNNNNNNNNNNNNNNNNNNN
NNNNNNNNNNNNNNNNNNNNNNNNNNNNNNNNNNNNNNNNNNNNNNNNNNNNNNNNNNNNNNNNNNNNNNNNNNNNNNNN
NNNNNNNNNNNNNNNNNNNNNNNNNNNNNNNNNNNNNNNNNNNNNNNNNNNNNNNNNNNNNNNNNNNNNNNNNNNNNNNN
NNNNNNNNNNNNNNNNNNNNNNNNNNNNNNNNNNNNNNNNNNNNNNNNNNNNNNNNNNNNNNNNNNNNNNNNNNNNNNNN
NNNNNNNNNNNNNNNNNNNNNNNNNNNNNNNNNNNNNNNNNNNNNNNNNNNNNNNNNNNNNNNNNNNNNNNNNNNNNNNN
NNNNNNNNNNNNNNNNNNNNNNNNNNNNNNNNNNNNNNNNNNNNNNNNNNNNNNNNNNNNNNNNNNNNNNNNNNNNNNNN
NNNNNNNNNNNNNNNNNNNNNNNNNNNNNNNNNNNNNNNNNNNNNNNNNNNNNNNNNNNNNNNNNNNNNNNNNNNNNNNN
NNNNNNNNNNNNNNNNNNNNNNNNNNNNNNNNNNNNNNNNNNNNNNNNNNNNNNNNNNNNNNNNNNNNNNNNNNNNNNNN
NNNNNNNNNNNNNNNNNNNNNNNNNNNNNNNNNNNNNNNNNNNNNNNNNNNNNNNNNNNNNNNNNNNNNNNNNNNNNNNN
NNNNNNNNNNNNNNNNNNNNNNNNNNNNNNNNNNNNNNNNNNNNNNNNNNNNNNNNNNNNNNNNNNNNNNNNNNNNNNNN
NNNNNNNNNNNNNNNNNNNNNNNNNNNNNNNNNNNNNNNNNNNNNNNNNNNNNNNNNNNNNNNNNNNNNNNNNNNNNNNN
NNNNNNNNNNNNNNNNNNNNNNNNNNNNNNNNNNNNNNNNNNNNNNNNNNNNNNNNNNNNNNNNNNNNNNNNNNNNNNNN
NNNNNNNNNNNNNNNNNNNNNNNNNNNNNNNNNNNNNNNNNNNNNNNNNNNNNNNNNNNNNNNNNNNNNNNNNNNNNNNN
NNNNNNNNNNNNNNNNNNNNNNNNNNNNNNNNNNNNNNNNNNNNNNNNNNNNNNNNNNNNNNNNNNNNNNNNNNNNNNNN
NNNNNNNNNNNNNNNNNNNNNNNNNNNNNNNNNNNNNNNNNNNNNNNNNNNNNNNNNNNNNNNNNNNNNNNNNNNNNNNN
NNNNNNNNNNNNNNNNNNNNNNNNNNNNNNNNNNNNNNNNNNNNNNNNNNNNNNNNNNNNNNNNNNNNNNNNNNNNNNNN
NNNNNNNNNNNNNNNNNNNNNNNNNNNNNNNNNNNNNNNNNNNNNNNNNNNNNNNNNNNNNNNNNNNNNNNNNNNNNNNN
NNNNNNNNNNNNNNNNNNNNNNNNNNNNNNNNNNNNNNNNNNNNNNNNNNNNNNNNNNNNNNNNNNNNNNNNNNNNNNNN
NNNNNNNNNNNNNNNNNNNNNNNNNNNNNNNNNNNNNNNNNNNNNNNNNNNNNNNNNNNNNNNNNNNNNNNNNNNNNNNN
NNNNNNNNNNNNNNNNNNNNNNNNNNNNNNNNNNNNNNNNNNNNNNNNNNNNNNNNNNNNNNNNNNNNNNNNNNNNNNNN
NNNNNNNNNNNNNNNNNNNNNNNNNNNNNNNNNNNNNNNNNNNNNNNNNNNNNNNNNNNNNNNNNNNNNNNNNNNNNNNN
NNNNNNNNNNNNNNNNNNNNNNNNNNNNNNNNNNNNNNNNNNNNNNNNNNNNNNNNNNNNNNNNNNNNNNNNNNNNNNNN
NNNNNNNNNNNNNNNNNNNNNNNNNNNNNNNNNNNNNNNNNNNNNNNNNNNNNNNNNNNNNNNNNNNNNNNNNNNNNNNN
NNNNNNNNNNNNNNNNNNNNNNNNNNNNNNAGAGGGACAGTTCACCGTCCATCCAGAGCAATATTATACTCCTGGGATAG
CATTCGGGGGCCCTAACTCTGTACAATTTGGCTCTCTTATTGATGTTGAGAGGCCTCCTCAAGTCTCAGAGCAAGAGGAA
ATGTTGAAGAAAATGAAAAGCATCGAGCAACACATGAAAAGCATGCAAGGGCTAGGAGGGCACAAAAGTGTTGCGTTCAA
AGACTTGTGTATGTTCCCAAATGTCCACTTGCCACCGGGATTCAAAACCCCTAAGTTTGATAAGTATGACGGGCACGGTG
ATCCTATAGCTCACCTCAAGAGATACTGCAATCAACTTAGAGGTGCAGGGGGTAAAGAGGAATTGCTAATGGCTTATTTT
GGTGAGAGCCTGACTGGTGTTGCCTCAGAATGGTTTATAGACCAAGAGATCTCCCACTGGCACATCTGGGATGATATGGC
TCAAGATTTTGTTAGACAATTTCAGTACAATGTCGACATTATGCCAGATCGCAATACACTCTCTAATATGAGAAAAAAGC
CAAATGAAAGCTTCAGAGAGTATGCTATCAAATGGAGGGAACAAGCAGCCCGGGTCAAACCACCTTTAGATGAGCAAGAA
TTGGTTGATATCTTCATAGAGGCTCAAGATCCTGACTATTTCCACCACCTGACAGCCGCAATGGGAAGACCGTTTCACAC
AGCAATCAAAATTGGAGAAATGGTTGAAAGTGGTCTCAAAACAGGAAGGATCGTGAGCCAGGCAGCAATCAAAGCTACCA
CACAGGCCATTCAAGGTGGTTCAGGCAGTTTTGGAAGTCGTAAAAGAAAAGAGGAAGTTTCTTCGCTAGCATCAGGGTCA
AGGGGTGCTCAAAGGAACTCTAATTGTCCTTACCCACCACTTCAGAGACAATCCATCTATCCTCAACATTACTACCCTTA
TGCCCCTCAATATCCAGTATCTCCATCTCCATACACGGTCTTCAATGCTCAGTCATATGTGCATTCTCCCAATTGCCCAC
ATTTTCGGGCCCCAACTCAAGGAAACCTTCGCCCACAACGACCACCCTATCAGGTCCCTTACAACCCTTCTTCTATGCAA
AATTATGCTCAAGAGCAAGGACAGAAAAGGAAATTCACTCCAATGGGAGAGTCATACTCCAGCTTGTTTCAAAAGTTAAG
AAAGATAGGAGTGATTGGGTCTATCCCACCACATCGTCTGAATCCAACTGCTCCAGGTTTCCAAGCCAATGAAAGATGTG
AGTATCATTCAGGGGCCCCAGGGCACAGTACTGATAATTGCTGGACCTTGAAGGGGGCGATAGAGAAGCTAATTGATCAT
GGAGTAGTCGTTGTGACAGATGATCAAAACACTCCCAATGTGACTAATAACCCACTTCCAGCTCAAAACAATTTAGTAGG
TATGATCTGCGATGATCAAGAGTACAAACTCCTTGGCAAAATGGGAAAGTTGTTTAGGAAGATCGGAGAGGAAAACAAGC
CAATGAAGAGTTTAGAACCAGTTGCATCTTTAAGTGTGGAAGGTGTCAACCTTGATACCAAAGTTTTGTGTGTCCCGGGG
GCTTCGAAAGGGATTGAAGTTCGAGCAGGTATGCCAAAGTTGTATGTATCAAAAGGTTTTTCATTAACGCAACAGGACCA
AAATTGCTTGGCAAAGTTGAAAGGACCTATCTTTGTTAAGCCCGTCCAACAACTTCCGGTAATTGATTCAAAGGCTGTCC
CTTGGAACTATAGTAAAATCACTGTGGTTTACCGAGGAAAGGAGATTATTGAAGAGGTTGATGAAGCAGGAGGGCTGACA
CGCTCTGGAAGATGTTATTCTCCAGAAGAATTAAGAAAAGGGAAAATGACTCAAAACATCCAAGTACCACTGAAGAAAGC
AGTTACTGAGGAAGAAGCAGAAGAGTTTCTAAAAAAGATTAAGGTTCCAGATTACTCTGTTGTGGAGCAATTGAAGAAAA
CCCCGGCACAAATTTCATTGTTGTCTCTACTCTTGCACTCAGAAGAACATCGTCGTGTGTTGAATAAGGTTTTGAATGAA
GCACATGTATCGAAAGAGACCACGGTAAATCAGTTAGAGAAAATGAGCAAGCGCATCTTTGAGTCAAACGCCATCACTTT
CACTGATGATGAGTTGCCCACAGAAGGAGCTGGACACAACAGAGTTTTGCTTCTTACAGTGAAATGTGAAGGGTACTGTG
TAAAGAGGGTCATGATAGATGGGGGATCGGGGGTAGACATATGTCCTCTCTCTACGCTGCAAAGCTTGAAAATTAGTCTT
GACAGAATTCGCCCCAGCAATGTATTTGTTCGAGCTTATGACGGCTCAAGGCGGGATACCATTGGTGAAATAAAGATAAA
CATGACAATTGGACCGGTGGATTTTATGATTGTGT
ACTAAAATATCTACTAAAAAACATTAATGGTTTTTATTTTTGTTAGAGATTTTTACACAAACAATCGATCAAATTCACTG
ATATACACATTTTATATCATAATTGTATACGAAATATAATTATACTATGTAGTTATATAATAAATATAAGTTAAATCCTA
ATAATTACGTATATGTCAAACATTGATATTACGGACGAAATACTAAAATAAGCAAGATAGTTTAGAAATATATTTGGTAC
TTCTAAAAGTGTGAAAGCCGAAAAAGAAGAAAAACATATAGATATATTTGATTTATTTGATATTTTTGGTATTATTTTTT
TAAACAACAATTATTTTTCCATTAACTGTTTTATGTCAATGTAAACAATTGTCTTGGCAATGAATCTCTTATTTGAACAT
TTAAGTAAATGTTGATAGTCAGATTTTCATTAAAGAATCACTAATTCCTTCATTACCGGACAATTGTGAAAAAAATACAT
TTTTTTCAATCATTAACTCATTATTATAAAAAAAGTATGATAAAAAAGTTAGTGATTGCCCGGATTCAAATTACATAAAT
CTATTTTATTTTGTGGAAGAATATATTGCATATATCTTTTACTTCATAGTGAAGAGTCAACTCTAAAGATATGAAGTTAG
TAACTCATACTTCCCTCCCTCCCCCCATCCCCTCCCCGCCTCCCCACCCGAATCCTCGTTTATGTAGAACTATTTAATTG
AGCAAAAAAAAAAATTAAAATACTTTTGAAACAGGTGCACAACAAAAAAAAAAGTGAATTTACAATGTAATTTATTAAAA
AGTGTGTCACATAAATTTAGATGGAGAAAATACATATTAAACGTACATTATTGTATACTTAGAGTACATAACACTTGGTT
CTTCAAGCTATATTTAATCTCAATATTCAAGCACCTATTCCACACTCACTCTCCTACTCCACAAGCAATTATCTCTTTGT
GTTTTTGAAAAAAAAATCTAAAGTTTCTATATCGGCTATATTAGAAAGTTTTTCTTTCTTCTATCTTTGGGAAGTTGATT
TTCTATTTGTGTAGAATATATCATTCGTTTACAAGTATATTATTCTTTTTTTCTTTGCACTTTTATTCAATATTTTTTCA
ATTGTACCATCCCAATAAAGAGATTATAGAAATAGTCGATATTTCAGTTATTATTCATCATCTTCCCCATTTCACAAACA
ATTTGCGGTGCAAGAGGCAAATTCTCAAAATTTCCAGGAATTTATTAGTCAAGATTTATATGAGTCAGATAATTTTCGTA
TGTACGTTTACAAGGTACAAAAGTGCTCAAAACTTTATAGTCACGATTGGACATCTTGCCCTTTTACCCATCAAGGGGAA
AAAGCACGTCGACGTGACCCAAGGAAATACAACTATTTGCCAATTCCTTGCCCTGGCGCATCTTGCATAACGGGAGATAA
TTGTGAATTATGCCATGGAGTTTTCGAGTACTAGTTACACCCTGCGAAATACAAGACCAATCCGTGCCAAGTTGACATGT
CGTGTAACAGACCAGTCTGTTTCTTCACACATACACTAAATGAGCTTCATCTTGAGATGAAATACAATTGGTGCTATGTG
TATCAATACCCTTTATACATCCAATCATATCCAGACATTATCAATTGAAAATGGTCCAAATGGTAATTCGATGATTGTTC
CTTGTAACCCTCAACTACAACCACCACCACATGATCACTATTACAGTACTACAGCTTTTGGACAGGGAAATTCTCCGAAT
CCCCAACAAATTCCTCCAAAGAATACATCAACTTTTGAGTTGTTTGATCAACCTCCTCCTTCATCTTCTAAAACTCATCC
AAGATTTGGCCATAATGCTCAAAATGATAGTTATTTTTCACTTGTTTCAGCAAACCATGCAAAGTTGATTGAGGAGATAA
AGAATCTTGAGCTTGGGAGTACTTCTCATGCTAAGATGAATAAAATATATAATTATAAGGGGAAAAGATCGGTGGAGTAT
GTGTTACGGGATCAAAAATTTCCAAACATCAATTGAGCCTCTGACTTGTTGGTGGATGCATTTGAGGTACAAGCATTTAA
ATATTTTGTACATGATGAGCGATAGTAATTTATAATTTATGTATAAACAGATAATTAATTTGAAATCATTTTTACGAGGA
TGTTAACTATTTCTAACTCTTTTTTCACATTTTTGACCTTGAAGGTACTCAAGGTTTTGTAGTGTATTATGATGCATCTA
GAGTTGGTTTGGGTTGTGTGTTAATGCAGAATGGCACGTTTATAGCTTATGCCTCTAGATAGTTGAAAGCTCATGAGAAG
AACTGTGAACACCTAATCTTTGACGTGTTTATTTTACTCCTATAATATATATATATATATATATATATATATATATATAT
ATATATATATTCTTATATTTTTTGTTTTGTATTTTGGGTAGTTTGTCTTTGTTCATATTGTTTTTTTTTTATTGGCCCAA
ATGACCCAATTTTTGATTGAATTGGGTTGATTTAGACCAAATTCTGATGGCCCAATCAATTTTGACCCGGTCCAATAGAA
ATGGTCAAGATTAAATCTCAACCATCCATGATTTTTTGATCCAAGGGTTCTTATGGGACCTTACCAAAAATACAAAAGTC
CAAAATCAAATTTTTATTGCCATTTTTTATTTTTTCTTCTCCCATTTGCTTCCACCAACCTCCGGCCGACCACCGCCACC
GCCGCCACTGTCGCCGGCGGCCACCACCCCTTGGCCGGAAAAATCTTTAAATTTTTACCACTTCTTCCTTTCATCCTCCT
CTACACAAATCCGCAAACCATTCATTCATATTCATAGCCAAACTCCGTAGATCTAAGAAAAACCAAACATAAATTTTCAC
TTTTTTTTAGATTTACGAAAATTCAGCCGTTCCCGTCCTATATCCTTTACATAAAAGTGTAGAGCTCTTCAAGGGCTATC
CTTTGATGTAAAGTTTATGTCCAAATCCCTCAAAAAAAAATTCCGGCGAAATTTTCCGGCGACCTCCAATCGTCCGAAAA
TTTATGTCAACCATTTCCCCCTCTCGTCCTCTATCCAAATCCGTCATTATCACATTTTTTAAACCATACAAGTTGTTTTG
ATACCGAATTTGTTTTGTTTTGTTAGTGATCTTCAAGTTCATGTTTAAGTTGTTGCTTGAGTTTTATTATTATTATTTTA
TTTTTTTTATTTCTTATTTTTATTTTTTCTGCCTTATTTGTTGTGTTTGATCTTCAAAATAGTTTACATGTTTAGATTTT
GTGTTAGTGGACTAATCTTGTTCTGATTTTTGGGCCTATTTTAAAATTTTCAGATGACCCATTTAGCTATTACTCAATTA
ATGAGTAAAAGAAATGGGTCATCCAAAATGACATTTTGGGCCTATTTTAAAATTTTCAGATGGCTCATTTAGCTATTACT
CAATTAATAAGTAAAAGAAATGGGTCATCCAAAATGACATTTTTGGGCCTATTCTAAATTTTCAGATGACCCATTTAGCT
ATTATTCAATTAATGAATAAAAGAAATGGGTCATCTAAAAGGGCAATGTAGTCTTTTAATTAATTTTATCTTGAAAAAAG
AAAAAGAAAAAGAAAAAAAGGAAATTCCATTGGTCATCTTGGGTGGCACCTTGGGAAAACAAAGAGTCCAATGCATGCAT
TGGCTCTTAAGTTTTCAAGAAGAGTGGGGGTTTAATGCTCTACACCTATTTAAACCCCATTCTTCTTTCATTTCAAAAGG
GGGGAAACCAAAAAAAAGAAGAGAAAAAAACAAGAACAGAAAATTAGAAGAGGAAAATCATCACTTCTAAAAAGAAAATA
TATATATATATTTCATCTTGGGTGGTCTTTTGACTGTGGAATTGAGTTTTTGCTTTCATCATTGTTTTGTCATCATCTCT
TTAGGTATATTTCTTTCCTTACACTTTGCAATGTAACTTCAAAAATAATGAAGCATATTTATATTTTTGATTTAATTATT
ATGTCTAGTTTATTTGAATTAGTTAAATATGTTATGATACTTAATATGATTATATTTCATTGTTATTGTATAATTGTGTT
TTATTATTAAACTAACTGTTAATTCTATCTTATCATTATGAAATGATACATAACTTTATTGGAATTAGTTAAATTATATC
TTGTTGTTATTATATATTTGTGTTCTATTATTAAATTAGGTGTGAATTTTATATTTTTCATTATGAAGTTGATGCATAGC
CCATACTTTTTGCTAAAAAAAAAAAAAAAACAATCTCAAAGTCTTTTTTTTTTTTTTTTTTGGTTTCTGGTCATTCTAAG
AAAAGAAAAGAAAAAGGTTGTTTTAAAAAAAAAAAAAAAAAAAAACTAAATCTGGCCATTTTTGCAAAAAGTGTAAATCT
GGCCATTTTTGTAAAATATGTAAATCTGGTCATTTTGCAAAAATAATGTAAATTTGATCATTTCATAAATTCAGTTTTGT
TTTTCCCTTAAATAAATACATGACATGGTTATCGAAACGAAATACAAAATCGGCTACTTTGATTAGTAATTTAACCTTTA
GATACAATAGGCTATTTTGCAATTTTCTTTCAAAAGAAAACATATGACCATTTTATGAAAAAACTAAAAAATTTATGAAA
GTGGTCATTTTTCTGAAATTATATCAATATAATTTTTTTGGTACATCACTAGTTGTTTTAAAAGGGGCCTAGTCATTATT
TTATTTTATTTTTAAAAAAAAGAAGCATATATATACTTTTTTTTTCTTTTGTTATTATCATCAAGTAGTGACATTTAATA
TATTTATTTTATTTTTATTTCATTTAAAAAAAAAAAAAAAAACTTTGTTCAAGTCTATATGTTGCAACAAGTTCTTTTTT
TTTCTTTTCTCATTGTTAAATAAAATTTGAGTCATGAATTATCCATTTTTTTTAAAAATAAATAAAATAAAATACCACCA
TGTGTTCGGTTACCATCCTTGGTGTGTATTCATTTCTAAAAAAGATGATCTTGTGTGCGGTTACGCTCCTAGGTCAATCA
TCTTTTTATATATAAAAAAAAAAGGATTAGTAAATAACACAAATTTATTCTTTTATCCAAAAAAATTATTTTAGCCAAAC
ATGAGTTGATAAAGCGACCGTGCTAGAACCACAGGACTCGGGGGGTGCCTCACACCTTCCCTCCGGTCAATAGAATTCCT
TACCCAATCTCTGTTTTTTTTCGTAGACTAAAATAAAAGATTTTTTTTTGAAATTACTAGGTAACTTGGAACACCTAAAA
AACTCATTTTCAAGTGGTGACTCTTAAAAAAATAATAATCATGTTTTCTTTAGTTTTATATATATATTTTTTTTATCCTT
AAAAACCGTCATACTCCATTACTTATTGTAAAAAGGGAAGGGGTGTGACAAGAACTACCCAACCCATGACTTAGAGTTGG
CTGTTGTAGTATTTGCTTTGAAGATATGGCGTCATTATTTGTATGGTGTTCATGTTGATGTATTCACTGATCACAAGAGC
CTTCAGTAGGTGTTCACTCAGAATGTTACATGTTACACCATTAGCCTAGTAAGAGTAATCTCATTCGAGGATGAATGTTC
CCAAGGGAGATATATTGTAACAACTCGCAAATTGAAATAACTAGGAAGGATTTAATAATTGGAAATACTCGTTTTTGGAA
ATAATGAAAATCTGGAAATTTTGTTAAGTTAGAATAAGTTGAGTTTTGGTCAACTTCAAACGGATATAACTCCTAGCTCA
GGATGAGTTAGGTGTGCTTCGAGATATGGTAGAAAATCTCTTGGAATAATATTTCCAACGCCGCTGAGTTTGCGCGATTC
CTAGTTCGTATGAGTGAGATATGCCCTTTGGAAGTTGGATTGTTCGAATAAGGAAAGTCTAAACCGGATTTTGGAAGGGT
GTTTTAGTCTTTTCCTTACCAATTATTTTAATTCGTTTTTAGGAGTTTAATTGGGGTAAACTCAGATTTTAGTCAATTTA
GAAAAGTTGAATTTCAAGCTAGGGCTTGGAGAAATGAGAAGAGAAATCAAGAGTTGTCAAGAACATTCGAGTTTAGCTTG
TGGATTTCGTCAAGGGGTGATCCCTACGAGGTATGTCAGATCACATCCCGTTGGGTTAGTTCACCCTTGCTCCAATCATG
ATTCAATTCAGCAAAGTTATATTGATTTGAAAGTAAAACCTATGAGTTCTTGATGATAATTTGATTGAAATCTTGTGGGT
TCTTATTGTTGAAGTTTCTTGAGTTTGATTCATGATTTTAGTTGTGATTTCGAGTAGAATCTGATGTATTTTGATGTTAT
AGTTGATTCTAAGTGTTTGGGGAAAGAACCAAGTGAAATTAGAGGGTTTAGAGTTGAAAATTCAGGATTTTCTGGGGAGC
CGCGCAGCGCGCCCCAAAACAGTCTCTGAATGTTGGGCTCTGGGGAGCCACGCCAGCCAGAGCGCCCTAACTTGGTCTCT
GAATTTCAAGGGTTGGCGCCCCGCGCATCTCATAGCGCCAGGGACGCCAGTTCTTCCCATTCCTCCCCATCTTTTCGTAC
TAGTTCCTTAGTAATGTACCTATGATTTCTAGTTAATTCCAACACTCTTAGGTAGATCTAAACATCATGAAATTATCCAT
AAACATGAGATCATAAATCTTGAATCCATACTTCAATTCAAGAAAAGTTAAGAGTCAAGTCTAGAAGTTAAGAAGCAAGT
CAAAGAGAAGTTTTTAAAGTTTTCAAAAGTTTTACACAAATGTTTTAACTTTGTTTTAAGACAAAGGTTTTGAGTTAAGC
AAAGAGTAAAGAGTTGAGTTCATTTCTACAAAATTTATAAGGGAACTAAGTATTCCCAAGAGTTTAAAATGTTTTCACAT
TTGAACAAGAAAGGGAAACACCGATTTCAAAGAGAGCTTTTAAGCTAAGTTTTGAGTAATTATCTCAAACCAAAGAAAGA
AGTTTGTTTTAAGAACATATGAGCTAAGTATATTTTGGGAGTAGTATTGAGCACCGATATGGGGATGCAAGTTCATATTA
ACTTAAGTCTCCATAAACCATGTAGCCATCATGGGTAGTAAAAAATCATACTTTTAAGATGCCTCCTCAAGATGCTTTTA
GCATAGACTAGTGGATCCACTTAGTTAAGGCGTCCTATATGACGGCAAAGTATAGGACAGTTCTGGCAGCGTGGGCAAGA
CGATGTATCACCACTTAGGCTCATAGTAGTGGTTCTCGGTTAGAGAATCTCCCATAGAAACTATATTACTTTATTACATG
AGTAAAGTTTAGTTTGTTATTGCTTTTTTTTTAACGAACTGAGTTATTTTCCACTGTTTTACAAAATTTATATATATTGC
ATGTGTTTTATTGCTTTATATTGAGTTGAGTTGTTCAGGAGTTGAATAAAGCCAAAGTAAGTGTTCCTTCTAGATTCTTT
TCAAGCTTAAGTATGTCTAGCATTCCAATTCACATACTCGTACATTCAATGCAGACGCAGGTAACCAGGATAAACATTCA
GCGCCTCATTGATCCAGTTGAGCACTCAGAGTCTGTTGGTGAGCCTCCTTGCATTCCGGAGGGCTTCTTTTTATCATTTG
CTTTCAGTATTTCATTGTTAGGATGATCAGGGGTCTTGTCCCGACATCTCTCTTTGTTTTAGAGGCTTCATAGACAATTA
GTAGTTTAGTTGTCTTTACATTATCATTTCAGATGATTAAGACTTGAATTGCCATTTTGGCCAAGTTGAATGTTGACTTT
TAAACATTCTAAGTTATGTTATCAAACAATTGAGGAAGTGCATTTGATCCTTGTAATAATGTTTAGAGTCTTACACTGAG
TAAGTAAGCTAGGTCAAGGGTTCGCTTGGAGCCAGCAATGGTTCTCAAGTGCCAGCCACATCTAGGGAGTAGGCTCGGGG
AGTGACATTTGCTTACCACCATGGGTGGTTATGACTTTATTTGGGTGTTTTTTGAAAAGTTGACCAAGTCCTCCCATTTC
ATCCTGATTCGGGTGAAGTATACGGCGAAGAAGTTATCCTACCTTTATATATGTTAGAATATGAAACTTCATGAAGTTCC
CATTTCTATCATTTCTAATCAGGTTTCATTGTCAACATCTTACCTTTGGAAGGCTTTGCAGCATGGTTAGGGTACTCGGT
TAGATATGAGCACAACCTTTCACCCTCAGACAGATGGTCATCTTGAGC
TTTTTGGAATTGGATTTTTGAGTTGATTTGACCTATTTTTCAAAATGTACGAATAGGGAGTTATTATTTTCAGAACCTTA
TTGTTATTACTTGATTAACCTAGATTGTGATGCTTTGGATATTATTCAGAAGGGAAAGACTCAAGTCTTTGATTCACTTT
GATTGAATTGAGGCAAGTGATTTGATATAAAGCCGAAGGGTAATGGTTTTGCCTAGTGATGTGATATAAAACCGATGAGA
AATGGTTCCGGCTAGTGATATTATACCAAATAGTTCTGGCAAGTTCTTGATTATCATGATTTGATGAACTTGATACTTGA
AATTGGTGCAGTTGATACTTGTGATTGATCTACTTGATACTTGTGATTGACATACTTGATACTTCTGGGTTGTTGAACTA
TGACTATTAGATTCTGATTGTTAGGCCTTGTGAATTGTGTATTGTAAAATTGTTAGATTGGGCTGATTTATGTGCACGTT
GTAGTTTTAGGAGGTTCCTATTTTATCTAGTTTTTCTTTGTATAGTAGGTTTCTTGCCAAGCACCTTGCTGGTTGGTACT
CACTCTTTGCTTCTACACTTGTGTAGGTTCCGAGCCTATACTCGTGTGATCTTCTTCTTCTCCTATTCCCGAGGCTCGTG
AAGGACTTTAAGAGGTAGCTAATTGTCATTTGGGTGGGCCATCTAGTTCCTTTTACTTTATGTTATGTTTGAGAAAAAAA
GAAATTGAGACTTGTATTATCTTTCGAATTATGTATTTTCTATACTAGTGGTTTGTACACGTGACAATCAAGTTTTGGGG
GTTATATTAGAATGACTAAGTTTTTCGTTCTTATATGTTATTCTTGTTCTACTTTCTGCATTTCTTTTATTTTGTTGGGT
TGAGACTAACTTATATTGGTGGAAATCAATGAGTGTCATCGCGTTCATTTTTTGGTCATGAAGAGGGATATTGCATATTT
TGTTTCTCAGAAGGGTGAATGTATTACTATGGACTTTGTTGTGGGTTTGTTGTAACATCTTGTAAATTGAAATAACTAGG
AAGGAGTTAGTTAATAATTGGAAATAGTCGTTTTTGGAAAGAATGAAAATCTGGAAATTTTGTTGAGTTAGAATAAGTTG
AGTTTTGATTAACTTCAAACGGCGATAACTCCTAGCTCAGGATGAGTTAGGTATACTTACATATATGGTAGGAAATCTCT
AGGAATAATCTTTCCAATGTCGCTGAGTTTGCGCGATTCCGAGTTAGTATGAGTGAGATATGCCCTTTTGGAAGTTGGGT
TATTCGAATAAGGAAAGTCTGAACCGGATTTCGGAAGGGCGTTTTAGTCTTTTCCTTACCAATTTTTTAAATTCATTTTT
AGGAGTTTAATTGGGGTAAAGTCCGATTTTAGTCAGTTTTGAAAAGTTGAATTTCACGCTAGGTCTTGGAGAAAAGAGAA
AAGAGGAGAAAGGAGAAGAGAAATAAAGCGTCGTCAAGAACGTTCAAGTTTAGCTTGTGGATTTCGTCAAGGGGTGATCC
CTACGAGGTATGCGAGATCACATAGCATTGGGTTAGTTCACCCACGTACCAATCATGATTCAATTTAGCAAAGTTATATT
GATTTGAAAGTAAAACCTATGAGTTCTTGATGATAATTCGATTGAAATCTTGTGAGTTGTTGTTGTTGAAGTTTCTTGAG
TTTGATTCATGATTTTAGTTGTGATTTAAAGTAGAATCTAATGTATTTTGATGGTGTAGTTGATTCTAAGTGTTTGGGGA
AAGAACCAAGTGAAATTAGAGGGTTTAGAGTTGAAAATCGAAGAAGAAAATTTGGGATTTTCTAGGGAAGGGGTTGGGGC
GCCGCGCCCCAAAATAGTCTCTGAATGTTGGGCTCTGAGGCGCCGCACCAGCCAGAGCGACCCAACTTGGTCTCTGAATT
TCAAGTGGTGGCGCGCCGCGCCTCTCTGAGCTCCAGGGACACCAGCTATTCCCATTCCTCCCCCATCTTTTTGTACTAGT
TCCTTTGCAATGTACTTATGTTTTCTAGTTGATTCCAACACTCTTAGGTACATCTAAACATCATGAAATTATCCATAAAC
ATGAGATCATGAATCTTGAATCCACACTTCAATTCAAGGATAGTTAAGAGTCAAGTCTAGAAGTTAAAATGCAAGTCAAA
GAGAAGATTTTAAAATTTTCAAAAGTCTTTCACAAATGTTTTAACTTTGATTTAAGACTTAAACTTTGACTTAAGCAAAG
AGTAAAGAGTTGATTTCATTTCTCCAAAAGTTATAAGGGAACTAAGTATTCCCAAGAATTTAAAATGTTTTCACATTTGA
ACAAGAAAGGAAAACACCGATTTCCAAGAGAGCTTTTAAGCTAAGTTTTGAGTAATTATCTTAAACCAAAGAAAAAAGTT
TATTTTAAAAACATATGAGCTAAGTATATTTTGGGAGTAGTATTGAGCACCGATATGGGGATGTGAGTTCATATTAACTC
AAGTCTCCATAAACCATGTAGCCATCATGTTATAAAGCCGTTGCGAAATGGTTTCGGCTAGTAATGTGCTATAAGATGAT
GAGAAATGATTTCAGCTAGTGATATTGTGCCAATGGGAAATGGTTCCGGCAAGTGTTTGATTATCATGGTTTTATGAACT
TGATGGATTTGATACTTGTGATTGATCTACATGATACTTGTGATTGATCTACTTGATATTTGTGATTAACATACTTAGTA
CTCGTGGGTTGTTGAACTATGACTATTGGACTGTGATTGTTAGGCCTTGTGAACTGTGTATTTTAGAACTATTACGTTGG
TTTGATTTCTATGCAGGTTGTAGTTTGAGGACGTTTGGATGGGATGAAAGGAGTACTCATATTCTATCTAGTTTTGCTTT
ATTTAGTAGGTTGTTTATTGAGTACCATGTTGGTTGGTACCAATTCCTGCTTATACACTTGTGTAGGTTCCGAGCCCCGA
TCCGTATGATCTTCTTCTTCTTCTTATCTTATTCCCGAGGCTTGTCAAGGACTTTGAGAAGTAGCTTCTTGTCATCCTGG
CGAGCTCTCTCATTCCTTTTACTTTATGTTTTATTCTATTCGAGAAACAAAGATATTGTGACTTGTATTATCTTTCGAAT
TCTGTATTTTCTATATTAGTGCATTGTACACGTGACAACCAGGTTTGTGGGGTTATATTAGAATGACTATGTTTTCCGTT
CTTATATGTTGTTCTTGTTTTACTTTCCGCATTTCTTTTGTTCCATTGGGTTGAGGCTGACTTGGCTTGGTGGGAATAGA
CGTGTGTCATCACGTCCATTTTTGGGTCATGACATAAATTGATAATCAGAAATTGAGTCATTAGACATAGTTTACTTTGT
TTTTTATTTTTCAATTTTTGTATTGGAGCTTGAAGATGAATAAAGTAAGGTTCTTTTTCTAGGTGTAAATTGAATCCTGA
ATCATAAATGTATCCATACTTTATCACTATGTATAATGAACCTAGATACAATGTTTATACATGATTATATGAAGTATGTA
CATTACTCATACATTTTATATACAATATGTTTGTAATATAATAATGTATAAGTATGTTTATATAGTGTATAATATTATAT
AAAAAAGGGAAAATGCATAAGTACCCCCAATCTATGTCTGAAATCCCAGAGACACACTTATACTATACTAAGGTCCTATT
ACCCCCCCACCCCCCGAACTTATTTTTTAAATAATTTTCTACCCCTTTTCAGCCTATGTGGCACTATCAATAAAAAAATT
GTCAACATGCGCGGGCCCCAGAAGCTTTCGATAAGGGGGTTCAAAATCGGAAGTAATAAACACATGAAGTAGCTGAAGGG
GGTTCGACATCTACTATATATACCTAAAAAATTATTTTAAGCATGTAAATATAATATAATTATATGTATTGATCTAGCTA
TTGTAACGATCAAAATTGATATTTTTAATATTTCAGGGACTAAAAATCATTTTCCTTTCTTTTGTCTTTCTCAAGATCTA
GAATTGCTTCTGTCCTAATCAAGATCTTTTTTAGATGATAAATTTAATTTTTAGATATTGATACTATTAGAAAAATTATT
TATATTATTAGTGTAATTTAGCTGGTTATAACATATTATCTTTTTATTTTTCTAATTACTGATTCCACTTATCATGAAAT
GTTACAAATTGTAAACATGTTTTAGGTAATAAATAATACAAATTCTTTTAAAATAATTAAATAAAACTCTTTGATGTTTG
AATTACCTCTTCTTCTTTTTGGGATACTAATTTTGTATAAAAGAAACAAGTGGCTAATTTAGTTGTTACGATGCCTTGTA
GAGTTTTGCTTCTTGCTTTCAAAATATGACAAAATTTTTATTGTTATTTTGTAACCTAATTTCTTATCCCCCATTTAAGG
CTTTTATTTCATATAATTCAACACTTTACCGATTAAAATTTATCGATTCAGGGTCCACATGAGAAGAGGTTAATTTCATC
TCTCTTTTTTTAAGGATTTTTCATGATATAATATAAATACTTGGAATTTTGCATGTAGGTAGTAGCTATAACTAGAATAT
ATATATATCAAAAAACACTAATGGATTTTATTTTTGTTAGAGATTCTTACACAAATACTTGATCAAATTCACTGATATAC
CCACATTATATGATAATTGTATACGAAATATAATTATACTATACATATATATAATAGATATAAGTTAAATCCTAATAATT
ACATATATGTCAAACATTGATAATATGAAAGTACTAAAATTAGCAAGACAGTTTAGCCATATATTTGGTGCTTCTAAAAG
TTTGAAAGCCGAAAGAGAAAGGAAAAACATATAGATATATTTGATTTATTTGATATTTTGGTATTATTTTTTTAAACAAC
AATTATTTTTCTATTAACTGTTTTAAGTCAATGTAAACAATTAATGTCAACGTAAACAATTATCTTGGCCATGAAGCTCT
TATTTGAACATTTAAATAAATGTTGATACTCAATCTTTCATTAAAGAATCACTAATTCCTTTATTACCGGACAATTGTGA
AAAAAATACAATTTTTTCAATCATTAACTCATTATTATAAAAAAAGTATTATCTAAAAGTCATTGATTGCCCAAATTAAA
ATTACACAAATCTATTTTATTTTGTGGAGAATATATTGCATACATCTTTTAGTTCATTAAATACTTTTGAAACATGTGCA
CTATTAAAAAAAAGTGAAATTATAATGTAATTTATTAAAAAGAGTGTCCCATAAATTTAGATGGACAAAATACTAACTAA
ACATACATTATTGTATACTTAGAATATATAACACTTGGTTCTTCAAGCTATATATAACCTCATTATTCAAGCACCTATTC
CACACTCACTCTCCTACTCCACAAGAAATTATCTCCTTGTGTTTTTGAAAAAAAAATCTAAAGTTTCTATATCGTCTATA
TTAGAAAGTTTTCCTTTCTTCTATTTTTGGGAAGTTGATTTTCTATTTGTGTAGAATATATCATTCATTTACAAGTATAT
TATTCTTTTTTCTTACACTTTTATTCAATATTTCTTCAATTGTACCATCCCAATAAATGTATTATAGAAATAGTCGATAT
TTCAGTTATTATACATCATCTTCCCCATTTCACAAACAATTTGCGGTAAGAGGCAAATTCTCAAAATTTCCAGGAATTTT
TTAGTCTAGATTTATATGAGTCTGATAATTTTTGTATGTACGTTTACAAGGTACAAAAGTGCTCAAAACTTTATAGTCAC
GATTGGACATTTTGCCCTTTTACCCATCAAGGGGAAAAAGCACGCCGACCTGGCCCAAGAAAATACAACTATTTGCCAAT
TCCTTGCCCTGGTTATAAATTCGCATCTTGCATAAAGGGAGATAATTGTGAATTATGCCATGGAGTTTTCGAGTACTGGT
TATACCCTGCGAAATACAAGACCAATCCGTGCCAAGTTGACATGTCGTGTAACAGACCAGTCTGTTTCTTCGCACATACA
CTAAATGAGCTTCATCCTGAGACGAAATACAATTGGTGCTATGTGTATCAATACCCTTTATTCATCCAATCATATCCAAA
CATTATCAATTGAAAATGGTCCAAATGGTAATTCGATGATTGTTCCTTGTAACCCTCAACTACAACCACGATCACTATTA
CAGTACTACTACTTTTGGACAGGGAAATTCTCCGAATCCCCAACAAATTCCTCCCAAAAATACGTCAACTTTTGAGTTGT
TTGATCAACCTCCTCCTTCATCTTCTCAAACTTATCCAAGATTTGGCCATAATGCTCAAAATGATAGTTATTTTTCACTT
TTTTCAGCAAACCATGCAAAGTTGATTGAGGAGATAAAGAATCTTGAGCTTGGGAGTACTTCTCATGCTAAGATGAATAA
AATATATAATTATAAGGGGAAAAGATCGGTGGAGTATGTGTTACGGGATCAAAAATTTCCAAACATCAATTGAGCTTCTG
ACTTGTTGGTGGATGCATTTGAGGTACAAGCATTTAAATATTTTGTACATGATGAGCGATAGTAATTTATAGTTTATGTA
TAAACGGATAATTAATTTGAAATCATTTTTACGAGAATGTTAACTATTTCTAATTCTTTTTTTGATAATTTTCATTTCTG
TCTTTATATGTATCTAACGTTAATATTGATGTTTCAAGTATTGTATATAAATGTACCATAAAAATAGATCACCCATACGT
CCTTCCCTTTATAATTGTATTTTATTATAACCAGATGGTATCCAAACCTATTAGTTTAGTTGATTGGGATTTGCATCATG
TAAAAATAAAAAATGAAAGCATTTTTTCTAATTTTCAATTCTCTGGGTTTAAATTAAACGTTAAGGTAAAAAGATCTTAT
ATATCCATATCATCACGCTCCTTGGTGTTGGTCATTCAAAATAAACGATTTAGTTACAAGAATTCAATGTGTCGTAACCT
TGGCTAGGACTCAAGGGGGATACTGACTTCGTGGCAAATTTCCTTTTTAGTATTACGCCTAATTTGTTTTTATTAAGATA
AAGACATCNNNNNNNNNNNNNNNNNNNNNNNNNNNNNNNNNNNNNNNNNNNNNNNNNNNNNNNNNNNNNNNNNNNNNNNN
NNNNNNNNNNNNNNNNNNNNNNNNNNNNNNNNNNNNNNNNNNNNNNNNNNNNNNNNNNNNNNNNNNNNNNNNNNNNNNNN
NNNNNNNNNNNNNNNNNNNNNNNNNNNNNNNNNNNNNNNNNNNNNNNNNNNNNNNNNNNNNNNNNNNNNNNNNNNNNNNN
NNNNNNNNNNNNNNTTTTATCAATTCTTGATAAACAAGTAGCAAGAACAAAAATTAAAAGTTTAAGGAAAATAATTTGTA
TAATTAATAAAGTTGGAGAATGGAAGAGACTTGAATTTTTTTGAAGAGAAAAATATGGAGCACAGTTTTTTTTTCTTAAA
ATAAAAGTATCTTTAAAAGGGTCTGAGTGAGAATAAGACTCTATCACAGATCTAATTTATTCTGACTCATTAAGAGATTT
TCAAGTAAAAAAATAAACGCACTTAATGGGCAAATATTTGAATCATTCATATTCAAACCTTCATTAAGTGCAAACAAATG
AGGCTTTAGTTAAATCAGGGACGTGTTAAATTTTATTTACATCTTAACTAAAAAAGTTCATATCCAAATTAAAGATATCA
AATCGAACAAATTAGAAAAGAAAAAGATTGAATCATATCAAATTTAGTTACATGTGATATTAATATAGCATTTAAAAAAT
CTATCAAATCAAAACATGTAAAGGTGATACTATATTCACTTTCAAACACCCCTACATGTGAAGAAGGAGAAAATAATACA
ACTGTTTGTATGATATATAATATCAAATATTATGTAAGTATTAAAAGAATTACAAGCACATATTACTTTCTTTAGATGGT
ATTAAAAAAGTAACAAAAAAAAAAGAGAAACGGTTTTTGTTGGGGTGTGTGTGTGGGGTGAGGGAGGGGGCTCAAAGCGG
TTAATTTTGGCTTGTATGATAACAAAAACAATCAACAATGTCATCACGAAGTCTCAAATAAATTTAAATAAAAAATAGGT
CATAAATTAATAATTTATATTAGTATATCATTTTAAAAATTGTATATCAAATCTATTGAATCAAAACATCTAAAAATAGT
AGTATACCGATTCACAAAAACTTCAGTTTACGGTCGGTCAACAATGATGTTGAGTAGACATTGAACCTCATACTCATACT
ACAGTTGTTGCAGTCTTGACTTTTGTACATTTAGAGTCTATCTCGAGCACCACCAGAATTCATGGAGTCACTGACCATTG
AGTCTACTAGTTGGAGTAATCGGGGTGAGTTGTTTGGCTGATACGCAGCATCAGACTCCATTTTCTTTATTTAGATTATT
TCCTTTTACTTCAGACAATTGTATTTTTCTTCTTTCCCATTACTACTTTGGTTTGCTTCACTTGAGTCGAGAGTCTTTCA
AAATAATCATTCTAATTCTAAGAGATAGAGGTAAGGTTTGCATATACTTTATCCTCTCCAAGCCCTATTTTAAGAAATTT
CACTGGGTATGTTGTTATTTCAGACAATTGTATTGAGACTTGTCCCACTTTTGTATTTGTATTTTAGAAGTTCTTATACT
TATGGCATTAGGTTTTGGATGTTCTACTTCCTTGTTCCGCACACTTTTGATTTATGACATTTAATTATTGACTTAATTAT
TATTCTCACTTTATTTTACGCATAATAATTGGCCAAATGGATCTAAAATTGGTTTATGATTTGCCTACATTGTTAGGAGT
ACAATTTTTGGATCATGACCATAATTGTATCCGCTTTCTGCATAGTTTTATCTTTGTTAGTTATAAAACAATAATCCAAT
ATTAAATATTAATATTTGGCTTCAGGCTTTTATATTGTTCTCTATGAGATTCAACTCTGACTCATAGTTGGTAAATTATA
TTGCAACGACTCTGTGTATTTTCTCATTTGAGGAGTGGATTTGGACGTCATAAGAACACATGTGTAATGTGTTAACACTC
GATACATAAAAACTTTACAGAATATGAAATCATTGCCATTAATAAGGGAATGAGATTCTTTTTAAAAAAGGAAGAGAAAG
TGTGCATAAATGGATGAATCTAAAGTTTCCAAATGATAAATCTTACACTTGACACATATCTGGAAAACAATGACAATGAG
GTAAAAAGTAGAAAAGACAGATTTGTAAACCAAACTTCACATATATTTTGGGATTAATCTTCTCTCCAAATATTTCATTA
TATTGTTTATTTTTTATTTATGAAATTAGTTAATTGTATTTTCTATAAGAATGTTTCTTTAGGGGTTTGAGGTTGTGCAA
AGCTTGACTACCAAATCTATGTGAATTTTAAGGTTGAACATGATATTTATGAAGTAGAAAACTGATAAACAAATTTACAT
CTATATATGATATTTTGGTCAAAGAAAACAGTAACTGTTGGTGGATGGAGATCCACTATGAAGCAACAATCAATGCCCTT
TATGAATCAATCAAAGAACAAGATATGGATTAATAGACTTTAGATTCAAAAAGAAGACCCAATAAATTGGTATAATAACT
CAATGTGAGATGAACTTTCTTTTATTGGCATGAAAAAATAGAAAAGGTAATGACCCGAAAGGTCATTTTTGGAAATTTTC
ATAAAGTTACTATTTTATCCCTCCCGATATCGACCTCGAGTAATTTCTGTTTGAGTTTTGAAAGTTGGTTTCGAACTTTG
AGTGAAAGTTGTGAATTGTGAAAGTTATTGGTTTCAAAAGGCTAAAGTTGTTAAAATATGGTTTTTGGTGTCTTTTGGAG
TTTCAAATGTCAGAATAGAATTATGTCGATTTCATCAGTCCTGAGATGTCAACATTGGTCTAAGAGAGTGGCCGGTTTCA
GATTTTGAGTCTTTCTGAGAATTTGAGGTCCTAAGTGAGAAAATTGTGAAATTTTAACCTTAGAGTCGGGGTTCAGATGC
TCGGATCGGAATTTCAAGATTTCTATTGGATTCATGGGATGATTTTAAACCTAGGTGCGTTCTTGATTGAACTTTTCAGA
GGTCCCGAGGTTGATTTAGCCTTTTTAGGTGTTATGCTTGTTTTTTGTACCTTTCATGAATTTCAGGTCAAGGAGACCAT
GAANNNNNNNNNNNNNNNNNNNNNNNNNNNNNNNNNNNNNNNNNNNNNNNNNNNNNNNNNNNNNNNNNNNNNNNNNNNNN
NNNNNNNNNNNNNNNNNNNNNNNNNNNNNNNNNNNNNNNNNNNNNNNNNNNNNNNNNNNNNNNNNNNNNNNNNNNNNNNN
NNNNNNNNNNNNNNNNNNNNNNNNNNNNNNNNNNNNNNNNNNNNNNNNNNNNNNNNNNNNNNNNNNNNNNNNNNNNNNNN
NNNNNNNNNNNNNNNNNNNNNNNNNNNNNNNNNNNNNNNNNNNNNNNNNNNNNNNNNNNNNNNNNNNNNNNNNNNNNNNN
NNNNNNNNNNNNNNNNNNNNNNNNNNNNNNNNNNNNNNNNNNNNNNNNNNNNNNNNNNNNNNNNNNNNNNNNNNNNNNNN
NNNNNNNNNNNNNNNNNNNNNNNNNNNNNNNNNNNNNNNNNNNNNNNNNNNNNNNNNNNNNNNNNNNNNNNNNNNNNNNN
NNNNNNNNNNNNNNNNNNNNNNNNNNNNNNNNNNNNNNNNNNNNNNNNNNNNNNNNNNNNNNNNNNNNNNNNNNNNNNNN
NNNNNNNNNNNNNNNNNNNNNNNNNNNNNNNNNNNNNNNNNNNNNNNNNNNNNNNNNNNNNNNNNNNNNNNNNNNNNNNN
NNNNNNNNNNNNNNNNNNNNNNNNNNNNNNNNNNNNNNNNNNNNNNNNNNNNNNNNNNNNNNNNNNNNNNNNNNNNNNNN
NNNNNTTGATTCACTTTGATTGAATTGAGGAAAGTGATTTTCTACACCTTGTAGAATCTTGTAGAATCTTTTATTTCCTT
TCATTGTGTGTATTGGGGAGTAATGGGAATGAGTTAATTGGATTAATTATTCCACTTAATTAATCTTAATGAATAAAAAG
TGAATGAACAAAAAAGGCAATGTGTTGATCATAATGCTTTGTGAATTGCCTTGTTCTGGACCCAAATTGTTGATTGATGA
AAAGCCTTGATGGCATTGGTCTGTACTTGAATTGCTTGAATTGTTATCTCTTCCTTATGGTGTGAAATTGCTTATTTGCA
TTAATTATTGTGCATAGTAATGAGACATGTGATGAATGTGCCAAAGGCAAATGGTTCCGGTAAGTGATTTGATATAAAGC
CGAAGGGTAATGGTTCTACCTAGTTATGTGATATAAAGCCGATGAGAAATGGTTCCGGCTAGTGATATTATACCAAATAG
TTCTGGCAAGTTCTTGATTATCATGATTTGATGAACTTGATACTTGAAATTAGTGCAATTGATACTTGTGATTGATCTAC
TTGATACTTGTGATTGACATACTTGATACTTCTAGGTTGTTGAACTATGACTATTAGACTCTGATTGTTAGGCCTTGAGA
ACTGTGTATTGTAAAACTGTTAGGTTGGGCTGATTTCTGTGCACGTTGTAGTTTTAGGAAGTTCCTATTTTATCTAGTTT
TTCTTTGTATAGTAGGTTTGTTGCTAAGCACCTTGCTGGTTGGTACTCACTCCTTGCTTCTACACTTGTGTAGGTTCCGA
GCCTATACTCGTGTGATCTTCTTCTTCTCCTATTCCCGAGGCTTGTGAAGGACTTTAAGAGGTAGCTAATTGTCATTTGG
GTGGGCCATCTCGTTCCTTTTACTTTATGTTATGTTCTATTTGAGAAATAAAGAATTGAGACTTGTATTATCTTTCGAAT
TATGTATTTTCTATACTAGTGATTTGTACACGTGACAATCAAGTTTTGGGGGTTATATTAGAATAACTAAGTTTTTCGTT
CTTATATGTTATTCTTGTTCTACTTTCTACATTTATTTTATTTTGTTGGGTTGAGACTAACTTATATTGGTGGAAATCAA
TGAGTGTCATCACGTTCATTTTTTGGTCATGAAGAGGGATATTGCATATTTTGTTTCTCGGAAGGGTGAACGTATTACTA
TGGACTTTGTTGTGGGTTTTCTGTAACATCTCGCAAATTGAAATAACTAGGAAGGAGTTAATAATTGGAAATAGTCGTTT
TTGGAAAGAATGAAAATCTGGAAATTTTGTTAAGTTAGAATAAGTTGAGTTTTTGTCAACTTCAAACGGCCATAACTCCT
AGCTAAGAATGAGTTAGGTGTACTTACATATATGGTAGGAAAGCTCTTGGAATAATCTTTCCAACGCCGCTGAGTTTGCG
CGATTCTGAGTTTATATGAGTGAGATATCCCCTTTGGAAGTTTGGTTGTTCGAATAAGGAAAGTCTGAACCGGATTTTGG
AAGGGTGTTTTAGTCTTTTCCTTACCAATTTTTTTTAATTCGATTTGAGGAGTTTAATTGGGGTAAAGTCAGATTTTAGT
CAGTTTAGAAAAGTTGAATTTCAAGCTAGGTCTTGGAGAAAAGAGAAAAGAGAAAAGAGGAGAAAGGAGAAGAGAAATAA
AGAGTCGTGAAGAACGTTTGAGTTTAGCTTGTGGATTTCGTCAAGGGGTGATCCCTACGAGGTATGTGAGATCACATAGC
ATTGGGTTAGTTCACCCACGAACCAATCATGATTCAATTCAGCAAAGTTATATTGATTTGAAAGTAAAACCTATGAGTTC
TTGATGATAATTCGATTGAAATCTTGTGAGTTGTTGTTGTTGAAGTTTCTTGAGTTTGATTCATGATTTTAGTTGTGATT
TAAAGTAGAATCTGATGTATTTTGATGGTATAGTTGATTCTAAGTGTTTGGGGAAAGAACCAAGTGAAATTAGAGGGCTT
AGAGTTGAAAATCGAAGAAGAAAATTTGGGATTTTCTGGGGAAGAGGCTGGGGAGCCGCGCCTCTCAGCCCGCCCCAAAA
CAGTCTCTGAATGTTGGGCTCTGAGGCACCGCGCCAGCCAGAGCGACCCAACTTGGTCTCTGAATTTCAAGTGGTGGCTC
CCCGCGTCTCTCTGAGCGCCAGGGACGCCAGTTATTCCCATTCATCCTCCATCTTTTCGTACTAGTTCCTTAGAAATATA
CCTATGTTTCCTAGTTGATTCCAACACTCTTAGGCACATCTAAACATCATGAAATCATCCATAAACTTGAGATCATGAAT
CTTGAATCCATACTTCAATTCAAGGATAGTTAAGAGTCAAGTCTAGAAGTTAAAATGCAAGTCAAAGAGAAGATTTTAAA
ATTTTCAAAAGTCTTTCACAAATGTTTTAACTTTGATTTAAGACTTAAACTTTGACTTAAGCAAAGAGTAAATAGTTGAT
TTCATTTCTCCAAAAGTTATAAGGGAACTAAGTATTCCCAAGAATTTAAAATGTTTTCACATTTGAACAAGAAAGGAAAA
CACCGATTTCCAAGAGAGCTTTTAAGCTAAGTTTTGAGTAATTATCTCAAACCAAAGAAAGAAGTTTATTTTAAAAACAT
ATGAGCTAAGTATATTTTGGGAGTAGTATTGAGCACCGATATGGGGATGTGAGTTCATATTAACTCAAGTCTCCATAAAC
CATGTAGCCATCATGTTATAAAGCCGATGCGAAATGGTTTCGGCTAGTAATGTGCTATAAGATGATGATAAATGATTTCA
GCTAGTGATATTGTGCCAATGGGAAATGGTTCCGGCAAGTGTTTGATTATCATGGTTTTATGAACTTGATGGATTTGATA
CTTGTGATTGATCTACATGATACTTGTGATTGATCTACTTGATACTTATGATTAACATACTTAGTACTCGTGGGTTGTTG
AACTATGACTATTGGACTGTGATTGTTAGGCCTTGTGAACTGTGTATTTTAGAACTATTACGTTGGTTTGATTTCTATGC
AGGTTGTAGTTTGAGGATGTTTGGATGGGATGAAAGGAGTACTTCAATTCAAGGATAGTTAAGAGTCAAGTCTAGAAGTT
AAGAAGAAAGTCAAAGAGAAGTTTTTAAAGTTTTCAAAAGTCTTCCACAAACGTTTTAACTTTGTTTTAAGACTTAAGCT
TTGACTTAAGCAAAGAGTAAAGATTGAGTTCATTTCTCCAAAAGTTATAAGGGAACTAAGTATTCCCAAGAGTTTAAAAT
GTTTTCACATTTGAACAAGAAAGGAAAACACCGATTTCCAAGAGAGCTTTTAAGCTAAGTTTTGAGTAATTATCTCAAAC
CAAAGAAAGAAGTTTGTTTAAAAAAAATATGAGCTAAGTATATTTAGGGAGTAGTATTGAGCACCGATATGGGGATGCGA
GTTCATATTAACTCAAGTCTCCATAAACCATGTAGCCATCATGGGTAGTAAAGGATCATACATTTTAAATGACTCCTTAA
GATGCTTTTAGCATAGATTAGTGGATCCACTTAGTTAAGGCATCCTATATGACGGCAAAGTATAGGACAGTTCTAGCCGC
GTGGGCAAGACGTTGTATCACCACTTAGGCTCATAGTGGTGGTTGTCGGTTAGAGAATCTCCCATAGAAACTATATTACT
TTATGACATGGATAAAGTTGAGTTTGCTGTTGCTTTTTCTTTAACGAACTAGTTTTTTTTCCACTCTTTTACAAGCTTTA
TATATATTGCATGTGTTTTATTGCTTTATATTGAGTTGAGTTGTTTATGAGTTGAGTAAAGCCAAGGTAAGTGTTCCTTC
TAGATTCTTTTCAAGCTTAAGTGTGTTTAGCATTCCAACTCGCATATTCGTACATTAAATGTACTGATGCCAGTTGTCCT
GCATCGTCTTATGATGCTGACGCAGGTAACCAAGATCAACATCCAGCGCCTCATTGATCCAGTTGAGCACTCAGAGTCTG
TTGGTGAGCCTCCTTGCATTTCAGAGGGCTCATTTTTATCATTTGCTTTCAGTATTTCATTGTTACGATGATCGGGGGTC
TTGTCCCGATATCCCTCTTTGTTTTAGAGGCTTCATAGACAGTTAGTAGTTCAATTGTCTTTACATTATCATTTCATATG
ATTAAAACTTGAGTTGCCATTTTGGCCAAGTTGGATGTTGACTTTTAAACATTCTAAGTTATTTTATTAAACAATTGAGT
AAGTGCATTTGATCCT
AAATTGGGATGATCACCTACCTCTAATCGAATTTGCTTACAATAATAGTTACCACTCAAGCATCCAAATGGCTCCTTATG
AAGCTCTTTATGGGAGAAGATGCAAATCTCCTATTGGATGGTTTGAAGTTGGTGAAGTAGGGTTGATAGGACCAGATTTA
GTTCATCAAGTTATAGAGAAGGTGAAAGTGATTCAAGGAAGATTGAAAACGGCACAGAGTCGTCAGAAATCATGCAATGA
TGTTAGGAGAAGGGAATTAGAGTTCGAAGTAAATGATTAGGTGTATTTGAAAGTTTCACCCATGAAGGGTGTTATGATAT
TTGGTAAGAAGGAGAAACTTAGTCCCCGGTATATTGGCCCTTATAGAATATCGAAAAGGGTAGGTAATGTAGCTTATGAG
TTGGAGCTACCACAAGAGTTAGCAGCGGTTCATCCGGTGTTTCACATCTCCATGTTGAAGAAGTGCATGGGCAATCCTTC
ATTGATCATACCAACTGACAATATTGGGATCAAGGACAACCTATCTTATGAAGAGATTCCAGTTCAGATTCGAGATCGCC
AAGTTAGCAAGTTGAGGACTAAGGAAGTGGCATCAGTCAAAGTCCTTTGGAGGAACCAATTTAATGAGAAAGCTACTTGG
AAAGCTGAGGAAGATATGAAGAAGAGATATTCACATCTCTGTAAAACTGGAGAAGTTCCAGACCAAGGTACTAATTCTAT
TCTTAGTACTCTTCCATTTATAAGTTAGCATGTTGAAATTGATTTGCTTGTTGGGTGTTTGAGCTGAATATTAGATGTTA
CAACATTAGCCTAGTAAGAGTAATCTCATTGGAGGATGAATGTTCCCAAGGGGGATATATTGTAACATCTCGCAAATTGA
AATAACTAGGAAGGATTTAATAATTGGAAATACTCATTTTTTGAAATAATGAAAATCTGGAAATTTTGTTAAGTTAGAAT
AAGTTGAGTTTTGGTCAACTTCAAATGGCCATAACTCCTAGCTCGGGATGAGTTAGGTGTGCCTCGAGATATGGTAGAAA
ATTTCTTGGAATAATATTTCTAACACCGCCAAGTTTGCGCGATTTCGAGTTCGTATGTGTGAGATATGCCCTTTGGAAGT
TGGGTTGTTTGAATAAGAAAAGTCTAAACCTGATTTTGGAAGGGCATTTTAGTCTTTTCCTTACCAATTGTTTTAATTCA
TTTTTAGGATTTTAATTGGGGTAAATTCAGATTTTAGTTAGTTTAGAAAAGTTGAATTTCACGCTAGGGCTTGGAGAAAA
GAGAAAAGAGGAGAAATGAGAAGGGAAATCAAGAGTCGTCAAGAACGTTCGAGTTTAGCTTGTGGATTTCGTCAAGGGGT
GATCCCTACGAGGTATGTGAGATCACATAGCGTTGGTTTAGTTCACCCACGCTCCAATCATGATTCAGTTCAGCAAAGTT
ATATTGATTTGAAAGTAAAACCTCTGAGTTCTTGATGATAATTTGATTGAAATCTTGTGGCTTTTTGTTGTTAAAGTTTC
TTGAGTTTGATTCATGATTTTAGTTATGATTTCGAGTAGAATCTGACGTATTTTGATGGTATAGTTGATTCTAAGTGTTT
GGGGAAAGAACCAAGTGAAATTAGAGGGTTTAGAGTTGAAAAACGAACAAGAAAACTCAGGATTTTCTGGGGAAGGAGCT
GGGGAGTCGCGCCTCTCAGTGCGCCCCAAAATAGTCTCTGAATGTTGGGATCTAAGGCGCCGCGCCAGCCACAGCGCCCC
AACTTGGTCTCTGAATTTCAAGAGTTGGCGCCTCGCACCTCTTAGAGCACTAGGGATGCCAGTTCTTCCCATTCCTCCCC
CATCTTTTCGTACTAGTTCCTTTGTAATGTACCTATGTTTTCTAGTTGATTCCAACACTCTTAGATACATCTAAACATCA
TGAAATTATCCATAAATATGAGATCATGAACCTTGAATCCATATTTCAATTCAAGAAAAGTTAAGAGTCAAGTGTAGAAG
TTAAGAAGCAAGTCAAAGAGAAGTTTTTAACGTTTTCCACAAATGTTTTAACTTTGTTTTAAGACTTAAGTTTTGAGTTA
AGAAAAGAGTAAACAGTTGAGTTCATTTCTCCAAAAGTTATAAGGGAACTAAGTATTCCCAAGAGTTTAAAATGTTTTCA
CATTTAAATAAGAAAGGGAAACACCGATTTCAAAGAGAGCTTTTCACTGTTATAATGCTTAGATTCTTCCGCTTAGTAAG
TAAGCCAGGTCAAGGGTTCGGTTGGGGCCATCAATGGTTCTCAAGTGCCAGCCACATTCGGGGTGTAGGCTCTGGGCATG
ACATTTGCTTACCACCATGGGTGGTTATGTCTTAATTTGGGTGTTTTTTGACAAGCTGACCAAGTCCGCCCATTTCATCC
TGATTCGGATGAAGTATACAGTGAAGAAGTTAGCCTACCTTTATATCTGTTAGAATATGAGACTTCATGGAGTTCCCATT
TCCATCATTTCTAATAAGGTTTCATTGTCAACATCTTACCTTTGGAAGGCTTTGCAGCATGGTTTAGGGTACTCAGTTAG
ATATGACCACAACCTTTCACCCTCAGACAGATGGTCAGTTTAAGCAGATGATTTAGGTGTTGGAGGGCATGCTCCAAGCT
TATATGATTGACATTGGTGCTCTATGGGATCAACAATTGCCCTTAGAAAAGTTACCTACAATAACAATTATCACTGCAAT
ATTCAGATGACCCCATTTGAGGCGTTGTATGACAGGTAGTGTAGATCTCTGATCGATTGGTTTGATTCGTTTGAGATGGT
TTCTTTAGATACAGACATGCTTAGAGGTTCTATACAGCAGTTCCGTATGATTTAGGGTAGATTGTTGATAGCCAAAAGTC
GGCATAAGAGTTATGTAGACCGGATAGTTCAAGGTTTAGTGTTTATGAAGGGTGATCATGTTTGACTCTGAGTGTCACCC
ATGAAGGGTGTGATGAGTTTCAAAAAGAAGGGCCAGCTTATCCCTAGGTTCATTGGACCTTTTGAGATTTGGAACTGAGT
GGGAGAGGTGGCATGAGTTGGCCTTTCCACCTAGCATGTTAATTTCTCATCCTGTATTTCATGTCTCCATGCTTCGAAAG
TACATGTCGGGTGAGTCCCGTGTGTTTTCCCTTGATTCAGTTGTATAGGACCCAAACTTGTCTTTTGAGGAGGAGCCTAT
AGCTATCTTGGATAGGCATGTCTGAAATCTTAGGACCAAAGAGATTGCTTCAGTGAAGGTGTTTTGAAAGCACCATTTAG
TTGGTGAGGCGAATAGGGAGACAAATTCCGTTATGCAAGCCAGATAACCTCAGCTTTTCAAGGCTTCAGTTACGTTCTTT
TGATTTATGTTCGAGGAAG
TTAAGCTTACTTCATATGGACAAAGGAACTACCATCCTTGGTCAAACATATCATGGAAGGCAACTATAGCACAACCCTCT
CATAAATTACATCCCTCATAAGAACCCTTTCTTGAATGAACCTAAGTCATACTTGTGCAATGTGTAAATATCATCCCATA
AAACTACTCATGCTAAGTACTACTTTTAGGTCATCATACTAATACTTCTTGATTTGGAAACTAGTTCCTCTCTTTACTTT
ATAACACTAGGAGGTACTCTCTTAAGCACATCTTAGTTCATTATTAGATTGAACCCTATGAGATACTACGTTTAGCATGT
CTAGGTTCCTCATTAGCGTGGACCCTATGAGATACTACTCTAAGCATGTCTAAGTCCATTTATACTCTTGAATACTATGA
GGTACTGCATTAAGTAAGTCTTAGTTCAATTATGCTTTAGAACACTAAGAGATGCTTCTTCAAGCATGTCTAAGTTCATT
GGACATGGACATTGCTACTAGAAATCTTAACTCAACTATATGAAGGCTTTCATCTCATGAGACCTAACTTTAGGAAAATT
CACACTCTACTACGTGAGAGTTCCCCCTTTAACTTGGATATTCCTCACATCAACTAGGTGTGGTTCTCCTTTCTACTTGG
ATCTCGGACCCTTTCTTGTGACACAATCCATCTCATTGTCAATATCCACGTGGAGCCAATCACACACTCCAAGGTTTACT
TGTTAAGCCTTGCTTAACACTCATGTCTCATGGAAGGATGTCCTTGACAATCAATCCATGTTCAAGTGAATCTATCACTT
CATACTTCAAGCATTCATAAAGTAGATTAGGAGAGTATAGGCCTTTCACCACAAATCCACCCATTAGACTTCTATTCGCA
TTAGACTTTACTCGCAAAGCCTTAACACTTATAGTTGGTCATATTAGCTTCCCTTTAAATCCCTAGTGATCAACATTCAT
AATTATGAGTCTTCACTCTTAACAACTCTACAACATAGCAACATCTTATGAACCTAGATTACAAGGCATTCAATCACTTT
ATTCATTATTAGGTGATTCTAGCCATAATTCACCTTAAAGGTTAAATTACAACTTTACAAGTCAAGATCAATCATATTCA
ATTAGGTTTAGTTCAATTCATGATTATGTGTTCCTAACCTTGAACAATTACTACTCATGACATTGATTCAAGAAGATCAC
TCATGAACCTTCAATTTCACCTCTAATGGCATAAACCCACAAATATCACATTCATCAATTTAGACTAGGGTTTAACATAG
TGAATTCATCATAATATCACTAAAAAAAAATCTAAATCAATCATAATTAGGTACTATCTACTAGATTGAAATCATACCCA
CATCCTACCCACAATGTAAGAAGAACCCTAGTTTGAATTGGGCTTTTGATCCACAATTAGGGGATTACTAAGGGGGCTCT
GTGGGTGAAAGAACTCATATATGATAAGCTAAAAATACCTTAATCAATGCCCTAGCACAAGCCTTTAGCAATGGAACCTT
TGTTCTTGACCTTAGCTTCAAGCCCCAGCTTCTTCTTCAATGGAGGTTCTTTCTAGAGAGAGAATTATTTGAGAGAGGAG
TGATTTGAGGTTTTGATTCTAAATGACTTAGTTAGGGTGATAAATGACTTAAAATACTTTATATAGGTGAATAAAATCAA
TACAAAACGACCCCCACTTAAAACTAATTAAAAAATGAATTACTAAAAAGCCCGCAACTTGGCAGCCCCCGTCCAGGGAC
CACGCCCCTCTTTGCGGGCCCTCAAGGGCACCATGGCCCGTGGTGGTGCCCGTGGTCTCTTGACCAGTGACTCCCTTCAC
TTTCCAAGCTCCTAAAATGCCAAGGCATGACCATGAGCTGTCCCACGAGCCGTGGTCATGACCACTGGTCGTGAAGTGGC
TCGTGGTCCCTTGGGCAGTAGCTAGGCCTCAAGGCTTGACCTCCCACATGGCTAAGGGGTCTTCACGAGCCTCTTCACAG
GCTGTGGTCAAGACCACTGACCGTGAAGGTGGCTGTGGACCCTTAGGTAGTAGCTTGCCAAGGTTGGGCAGCATTGGCCC
CTTGGATTAGGCTTGCCCTTTTTGCCTTGGCACTTGCCCTTCCCATGCTCAACCATACTCTAAATGGTCTGCTACGAGGT
TTAACACGTACCTTGACGTTCAACCTCTAACCTCTCATTCTAAACACGTAAACTCTCATCTACGACTCCACTCCTCATAC
ATCACACTCAAGAACCCTAGCTTTTGGCTCTAGTTTAGTCTACTAATTTCCGGGGCGTTACAATATATCCCCCTTAGGAA
CATTCGTCCTCGAATAACGATTCTAAACACTTCTTATAGGAACGACACGAGACTAGCAACCCATCATGCATGCAACATAT
CTAATGCACATAAACAAGGAGGAAAACTTCAACTCCTATTAAACATACTCAATGCAACAACAAGGAAGTAGGAACTTCAT
CTAACTACCTATTCATGCAAGAACTTCTCATAACTAGTCATGTTCAAGGAGGAACTACCATCTCCTAGCCATAACATGCT
CATCATACTCTCATGGTTCCCATATGCAATTTAACTCTCGAAATGCATTCATTTTAAGGAGGAATCTTTCAACTCCAAAA
CTAAAGCATGCTCATATAATCATCTCATGAAGTCTATATACAACTCTAGTCAATGCACTACAACATGAGGAAAACAATGT
GTATAAGTCATTTCTAACAAGACCTAAGCATTTTTCATGAACAAGCATATAAGGACATCATGGAAGCACGTAATCACATA
ATGACCTCCTTAGATAGGCACAATATCTCCCCCTTGGGAGTAAGTCTCCACAAGTTTTTCTAAACATAATTCATAACATA
AGGCAACAATGAAGCATCATTCATATTAAAGACAACTTCAAGTCCATCATAACAAGTCACAAAAGACAAGAAATCCGGAA
ATTTTGCTAAAGCATAAAAAACATACCGGAAGAGACATGAGGAGATCACTCTTGATCTTCTCTAGATTGGAGGGCATAAA
ATCTATTCTTCTTTTGAGGCTCCTCATCAACACCGCTAGAGTCAACTTTCTTACCCTCTCTTCCTTTAGCCTTAAGAACC
GGGAAATCTCTCACTTTGTGCCCATCCTTTCCACACCCATAGCAACCATCCATGCCCACTAGGCACTTACATAGTGACTC
CTTCCACATTCGATGCAAGTAGGCTTGGGAAAAGGAGACCCACTACACTTTTCTTTGTCAAACCTAGGGGTGTTGGAAGA
ATCATACCTTGGTTTGGTCCTAGGCCTACCTTGTCCATCGGACTTAGCATTAGAAAAGTTCCCATCATTGGTTCTAACTC
TCTTTGCCTCACTATTCATTTTCTTGAGCTTTTACTGCTCAATTTGTTCGGCATGAACCATGAGACTTGAAATNNNNNNN
NNNNNNNNNNNNNNNNNNNNNNNNNNNNNNNNNNNNNNNNNNNNNNNNNNNNNNNNNNNNNNNNNNNNNNNNNNNNNNNN
NNNNNNNNNNNNNNNNNNNNNNNNNNNNNNNNNNNNNNNNNNNNNNNNNNNNNNNNNNNNNNNNNNNNNNNNNNNNNNNN
NNNNNNNNNNNNNNNNNNNNNNNNNNNNNNNNNNNNNNNNNNNNNNNNNNNNNNNNNNNNNNNNNNNNNNNNNNNNNNNN
NNNNNNNNNNNNNNNNNNNNNNNNNNNNNNNNNNNNNNNNNNNNNNNNNNNNNNNNNNNNNNNNNNNNNNNNNNNNNNNN
NNNNNNNNNNNNNNNNNNNNNNNNNNNNNNNNNNNNNNNNNNNNNNNNNNNNNNNNNNNNNNNNNNNNNNNNNNNNNNNN
NNNNNNNNNNNNNNNNNNNNNNNNNNNNNNNNNNNNNNNNNNNNNNNNNNNNNNNNNNNNNNNNNNNNNNNNNNNNNNNN
NNNNNNNNNNNNNNNNNNNNNNNNNNNNNNNNNNNNNNNNNNNNNNNNNNNNNNNNNNNNNNNNNNNNNNNNNNNNNNNN
NNNNNNNNNNNNNNNNNNNNNNNNNNNNNNNNNNNNNNNNNNNNNNNNNNNNNNNNNNNNNNNNNNNNNNNNNNNNNNNN
NNNNNNNNNNNNNNNNNNNNNNNNNNNNNNNNNNNNNNNNNNNNNNNNNNNNNNNNNNNNNNNNNNNNNNNNNNNNNNNN
NNNNNNNNNNNNNNNNNNNNNNNNNNNNNNNNNNNNNNNNNNNNNNNNNNNNNNNNNNNNNNNNNNNNNNNNNNNNNNNN
NNNNNNNNNNNNNNNNNNNNNNNNNNNNNNNNNNNNNNNNNNNNNNNNNNNNNNNNNNNNNNNNNNNNNNNNNNNNNNNN
NNNNNNNNNNNNNNNNNNNNNNNNNNNNNNNNNNNNNNNNNNNNNNNNNNNNNNNNNNNNNNNNNNNNNNNNNNNNNNNN
NNNNNNNNNNNNNNNNNNNNNNNNNNNNNNNNNNNNNNNNNNNNNNNNNNNNNNNNNNNNNNNNNNNNNNNNNNNNNNNN
NNNNNNNNNNNNNNNNNNNNNNNNNNNNNNNNNNNNNNNNNNNNNNNNNNNNNNNNNNNNNNNNNNNNNNNNNNNNNNNN
NNNNNNNNNNNNNNNNNNNNNNNNNNNNNNNNNNNNNNNNNNNNNNNNNNNNNNNNNNNNNNNNNNNNNNNNNNNNNNNN
NNNNNNNNNNNNNNNNNNNNNNNNNNNNNNNNNNNNNNNNNNNNNNNNNNNNNNNNNNNNNNNNNNNNNNNNNNNNNNNN
NNNNNNNNNNNNNNNNNNNNNNNNNNNNNNNNNNNNNNNNNNNNNNNNNNNNNNNNNNNNNNNNNNNNNNNNNNNNNNNN
NNNNNNNNNNNNNNNNNNNNNNNNNNNNNNNNNNNNNNNNNNNNNNNNNNNNNNNNNNNNNNNNNNNNNNNNNNNNNNNN
NNNNNNNNNNNNNNNNNNNNNNNNNNNNNNNNNNNNNNNNNNNNNNNNNNNNNNNNNNNNNNNNNNNNNNNNNNNNNNNN
NNNNNNNNNNNNNNNNNNNNNNNNNNNNNNNNNNNNNNNNNNNNNNNNNNNNNNNNNNNNNNNNNNNNNNNNNNNNNNNN
NNNNNNNNNNNNNNNNNNNNNNNNNNNNNNNNNNNNNNNNNNNNNNNNNNNNNNNNNNNNNNNNNNNNNNNNNNNNNNNN
NNNNNNNNNNNNNNNNNNNNNNNNNNNNNNNNNNNNNNNNNNNNNNNNNNNNNNNNNNNNNNNNNNNNNNNNNNNNNNNN
NNNNNNNNNNNNNNNNNNNNNNNNNNNNNNNNNNNNNNNNNNNNNNNNNNNNNNNNNNNNNNNNNNNNNNNNNNNNNNNN
NNNNNNNNNNNNNNNNNNNNNNNNNNNNNNNNNNNNNNNNNNNNNNNNNNNNNNNNNNNNNNNNNNNNNNNNNNNNNNNN
NNNNNNNNNNNNNNNNNNNNNNNNNNNNNNNNNNNNNNNNNNNNNNNNNNNNNNNNNNNNNNNNNNNNNNNNNNNNNNNN
NNNNNNNNNNNNNNNNNNNNNNNNNNNNNNNNNNNNNNNNNNNNNNNNNNNNNNNNNNNNNNNNNNNNNNNNNNNNNNNN
NNNNNNNNNNNNNNNNNNNNNNNNNNNNNNTACTACTTTTAGCATATCTAGGTTCCTCATTAGCATGGACCCTATGAGAT
ACTACTCTAAGCATGTCTAAGTCCATTTATACTCTTGAACACTTTGAGGTACTTCATTCAGTAAGTCTTAGTTCAATTAT
GCTTTAGAACACCATGAGATGCTTCTTCAAGCATGTCTAAGTTCATTGGATATGGAGACTGCTACTAGAAACCTTAATTC
AACTATGTGAAGGCTTCCATATCATGAGACCTAAATTTGGGAAAACCCACACTCTACTACGTAAGAGTTCCCCCCTTTAA
CTTGGATAGTCCTCACATCAACTAGGTGTGGTTCTCCTTTCTACTTGCACCCCGGACCCTTTCTAGTGTGACACTCCATC
TCATTGTCAATATCCACTTGGATCCAATCACACACTCCAAGGTTTACTTGTTAAGCCTTGCTTAACACTCATGTCTCAGG
GAAATATGTCCTTGACAATCAATTCATGTTCAAGTGATTCTATCACTTCATACTTCAAGAATTCATAAAGTAGATTAGGT
GTGTATAGGGCTTTCACCAAAAATCCATCCATTGGACTTCTATCCTCATTAGACTTTACTCTCAAAGCCTTAACAGTTAA
AGTTGGTCATATTAGCTTCCCTCTAAATCCCTAGTGATCAACATTCATAATTATGAGTCTTCACTCTTAACAACTATACA
ATATAGCAACATCTTATGAACCTAGATTACAAGGCATTCAGTACTTTATTCATTACTAGGTGATTCTAGCCATAATTCAC
CTTAAAGGTTAAATTCCAACCTTACAAGTCAATATCAATCATATTCAATTAGGTTTAGTTCAATTCATGATTATGTGTTC
CTAACCTTGAACAATTACTACTCATGCCATTAATTCAAGAAGGTCACTCATGAACCTTCAATTTCACCTCTAATGGCATC
AACCCACAAATATCACATTCATCAATTTATAGTAGGGTTTAACATAAAAAATACACGAATTCATCATAATATCACTAAAA
AAAATCTAAATCAATCATAATTAGGTACTATCCACTAGATTGGAATCATACCCACATCCTACCCACAATGTAAGAAGAAC
TATAGTTTGAATTGGGTTTTTGATCCACAATTGGGGGATTACTAAGGGGGATCTATGGGTGGAAGAACCCATAGACGATA
AGCTAAGAATACCTTAATCAATTCCCTAGCACAAGCCTTTAGCAATGGAACCTTTGTTCAAGCCCTTTTCAATGGATGTT
CTTTCTAGAGGGAGAAATATACGTGAGAGGAGTGATTTGGGGTTTTGATTCTAAATGACTTAGTTAGGGTGATAAATGAC
TTAAAATACTTTATATAGGTTAATAAAATCAATACAAAATGACCCCCACTTAAAACTAATTAAAAAAGGAATTACTAAAA
AGCCCTTAACTTGGTAGCTTTCGTCCAGGGACCACTCCCCTCTTCGCGGGCCGTCATTGGCACCACGGCCTGTGGTGGTG
CCCGTCATCCCTTGACTAGTGGATCCCCTCACTTTCCAAGCTCCTAAAATGCTAAGGCATGACCATGAGCCTTTCCATGA
GTCGTGGTCATGACCACTAGCCGTGAAGTGGCTCGTGGTCCCTTGGGCAGTAGCTAGGCCTCAGGGCTTGACCTCCCACA
TGGATAAGGGCTCGTCACGAACCCCTTTACGGGCCGTGGTCAAGACCACTGGCCTTGAAGGTGGCCGTGGACCCTTAGGC
AGTAGCTTGCCGAGGTTGGGCAGCGTTGGGCCCTTGGCTTAGGCTTGCCCTTTTTGCCTTAGCACTTGCCCTTCCCATGC
TCAACCAAACTCTAAATGGTCTTTCATGCTACGAGGTCTAACATATACCTTGACGTTCAACCTCTAACCCCTCATTATAA
ACACATAAAGTCTCATCTATGACTCCACTTCTCATACATCACACTCATGAACCCTAGCTCTTGGCTCTAGTTTAGTCTAC
TAATTTCCGGGGCGTTAAAAAATGACTCTCTTTTGTATAATGATTCTTGTAGAAAATGATACTTCAATAATTGTATTTGA
TTTTCATGATAAAATTGGAGCACAATTTTGTTTATAAGATAACATATGTAAGCAATTTTCCACCATTGATAAACATGAAA
CTCTCACGATCCGAGCCTACACCCTGGGCGTGGCCGACACTCGAGAACCACACTGGTCCCCAAGCGAACCCTTAGTGTGG
CTGACTACAAGCGGAAGACTAACTCAAGCATACAAAAGCTTAAAAACTGAATTAAATTTCATTGAACTCAAATACTTAAC
CTTTTTTAAAGTAGGTACAATACCCAAGATAAAAGTAAATACAGAAACTTCTCAACTTTGTCTATCTATGAAGCCTCTAC
TATTACAGAAGGATATCGGGACAAGACCCATGACATCTCAAAACTACTAATTGTAAGATACAGGTGAAGTCCTCCGGAAT
ATAAGATGGCTCACAAAAGCTGACTGGAATATTACATGACATCAACTAAACACATGTTGATAATCCTGAATACTTGTATC
TTCTTCATGAAATGATGCAGGCCAAAAAGCTCAGTACGTGAAATTTACGAGCATGTAAGGGGAATTCTAAAGCATAAACG
TAAGTTTGAACCGATGGAAAAGAAACATACTTACCTCTTCTCAACTCACTCATCTTAACTCAACTCAACTTAATGAAACA
TAGTTCAATTCAACTCAGAGAAAATAGGGTTCAACTCAATAGTAAGATATTCAACTCAGAGAAATAGAGCTCAACTCAAC
AATAAGATACTCAACTCTGTGAAACATAGTTCAACTCTGGATACTCAAGGATAAAGCAACAACCAAAGATGCAATAATAC
TCAGTTCGTAAATAAAAATACAAAATTTATTTGTGGGAGATTCTCTAACCGAAAACCATCACTACGAGCTATGTGATGAT
ACATCGTCTAGCCCACGCTGCCAGAACTATCCTATACTTTGCCACGATATAGAACCTACTACTAAGTGGATCCACTACTC
TATGCTAAAAAGCATTAAGGAATCATCTAAAAAGTATGACCCTTTCTACCCACGTTGGCTACATGGTTTATGGGGGATGT
TAGTTGTCTGAACTCTCCCCCATATCGGTTCTCAATACTACTCCCAAAATATAACTAGCTCATATGTTTAAAAACATAAC
TCTTTCTGTGTTTTGAGATTATTACTCAAAAATCATTCTCTTAAAAGAGATGGTACTCAAACTGCTCAAAACTCTTTTGG
AAAACTCAGTTTCCTCTCATCTTAAATGTAAAATCATTTACTCTTGGGAATACTTAGTTCCCATATATCATTTTAAAGAA
AATGAACTCAGCTCTACTCTTCCTCAACTTAGTGCTCAGGTCTTTTAAACAAGTTTTAAAACAATTTGTAAAAAAACTTC
TTAATATAGGGTTCATGTCGAATCATGGGCGTGAATGACTCAATTCAAGGTTTTCCATAACCATGCATAGAACTCAATAC
GTGGAACTCAACAACTCCAGAACTCAAGGAGTCAATGATACTACTTATCGCAAGAATGCTCGACTCAGAGGGTTCATGCA
AAATTATGGGCATGAACTACTCAACTCAAGGGCTCAATGATACTTCTCATCTCAAGATCACTGCTCGACTCATAGGATTC
ATACGGAATTATGGGCATGAACTACTCAACTCAAGGACCTTCATGGGTAACATATAGTAGTCCCATGATTAGGAATATAA
TCCCAAAATGATTAGGAACTCAATACTCAAGACTTAGAACTTGAAGATACTACTCCTCTCAAAGATACTCAGCTAATGGA
GTTCATGCGGAATTTATGGGCATGAACGACTCGACTCAAGGGTCTAAATAACAATATGGAACTAAGGTATATGACTCTTC
TCATTCTCATACTTACTTCCTCAAAACTTAGCTCAAATCGATAGTTGATCTCAAAGGATTCACAATTGAACTCAAAGACT
TTCTTGAACTCTACTCTTAACTCTTTCTTGAATTTGAATTATAAATTCAACAGTTATGATTCATGATGTGAAGGATCTTG
ATGATAGTGTAGACTCATAAATACATTCTCCTCCAAATTCTTTTGGATTCATATACTAAACACACTTAGGTCGAAATCCC
AATCAAGACCTACCAAAACAATCACTTATTCGCAACTCTCACCTCAAGAACTCAACAAGAACTTCATTATCAAAGAATGA
AGCACAAAACCTTAAGAACTCAACATGATTATCAACATACTCAATCTCATGGATGAAATTCGTAAAAGAAACTCATGATT
GGTGTATGGAAGAACAAACCCAACACTATGGAAGCTTACATACTGTAACACTCGGTATCCTAGATAGGTGTAGATTTCCA
CAAGTGCAGGTGCCACCTACAGATCGTAGGTTGGACCACGGTCCGTGGAACGTGGTCCACAGAAAAAAACCCCAGAAAAC
CTCGATCGTAGGTGGGACCACTGCCCGTCGACCAGGTCCGTGGACCGTGGTCCACAGAAAAAAAACCAGAAAACCTCGAC
CATGGGGGAGACCACGGCCCGGGGACCAGGTCCGTGGAACGTGGTCCACAGAAGAATGACCTCCGACCTACGGCAAGGAC
CTACAGACCGTAGGTTAAACCACGGTCCGTGGACCAGGTTCGTGAAACATGGTCCGCAGAACCCATCCTCTGAGCCAAAT
GACAGCTGACCAGGACGGACCGTAGGGTGGACCACGGTCCGTGGACCAGGTCCATCGGTTGGTCCCGACAACTTTTAAGT
CAAGGTCATTTTAGTCTTTTTTCCTATGCGTTGGACCCCTAAACTACCCCATTTAGACCCTAAATTATGAGGTTTTAGTC
AGTTTAAGCCTAGAAACATAACTAGAACTTACCTTAGTAAAAATCATTAATCAAAACATAGAAAACTAGAAGAGTAAGAA
GAGAAAGAGTCGACCAACCCTAGTTCAAGAACGCAGCAAGTCTCCTCCAGTTCCAGCCCTAAAATCGAAAGATTTCTCCG
TGGAATTCGTCACCATCTAAGTGGGATTTCACTAGTGGGTTCCTTTCAACCATTAGTTCCCTAGTTTTTAGTCAGTTTCT
TGATTCCCTTATTATGACTAGACCTCGGGTTTCTTGAATGATTAAGATTATTGGGTTCTTAGTTGTTAGAATGCTCCAAA
TCAGATTAGTATGTTAATATTCAGTCTATTGCATGAATTTCAGAACCCTAGCTATGTAGTTCTTTAGTTCTTGAATTACA
CATGCTATGCTAGATATTTAAGTTATTTCAGATATACATGCCTCAGTCTTAAATGTGTCATTATCAGTTATTAATGTGCA
TTCTCAGTTTGCATGTCATTTTGAGCTATCTAGTATATCACTGTAATTCAGTCATAATGTGTTAATCACTTAATCCATTG
GGAGTAGCATAATATCGAATTGGACTAGGGTCAGTCACCCATATAGTCCTAGAACTACGAGCCACGTAGGTTGTAAGTCC
CCTATGTGGGCATCATTTTAGTGATCACGCCAGCATGCATCTATACCTTTGGTCAGGTGTATTAGGTCCTCTCGATGGGG
CGTATACATCGGACTCCACATTTAACTCATGTGGTTCTATTATCTCTTATTAGTAGCTCCCACAGTTCAGTCAGATTCCA
TTGCATTAACCACATTTTAGTACAATTCAGTATTTAGTCTCAACATGTTATAATTTGGTCATTGCATTTAGTTAGCTCAG
TATTTATATCATGTTCAGATTATGCTCTTACTTTATTGCTTGCTCAGTTATATGTTTATTTTAGTTTTACGCTATCCTGC
ATGCTCAGTACCTTTCAAGTACTGACACAAACTCTGTGCTACATCTTCTCATGATGTAGGTTCAAATTCTCAGCATCCAG
ATCACGCTTAGATCAGTTCCCAATCTCCAGTTCAACAACATCAGTGGTGAGTCCTCATTCTTCGAGGACAATAGTCATCT
TAACATTTCATTATTTCAGTCTTTTAGTTTCAGTTTTGCTACACTTAGCTGGGGTGTGTCCCATCACTTCTAGTCAGTTA
GAGGCTATTTTCAGACATAGTTAGATTCAACTTAGTGTTTCAGTTTGATGTTTCTTTTGTATTAAACTCTTAGATTTAAT
ATTCAATTTTAGGATATGGGTATTTCCCATCATTTCAGATTTACTTATTATTAGCTTCCGAAATATTTTTATTTCTCAGT
TTATCTTTAGTATGCTCATGATTATGCTAGCAGGGTTAGCTTGGGGTCACTTGTGATCCTAGGTCCCATGTTCGAGTCTC
GGGGGTAGCTCGGGGCGTGACAAACTTGGTATCAGAGCACTAGGTTTAAGTGTCCTAGGATGTTTGAAAAGCCGCACTAA
GTAAAGTCTTTTTCATGGGTGTGAAGTGCACCACATCTAATGAGAGGGAGGCTACAAAGTGTATTAGGAAAATCTTCATT
TTCTTATTACTCTTATCGTGCGTAAGGTATGATCTAATTCCATTCTAACTCGACGTTCTACGTTTCAGTGTTCATGCATC
CTCGTAGAGCTAACGCCAGGAATGCGAATGCCAGGAACGCAAACGCAACTCCTCTAGTCCCAGATCAAGAAGTTTCAAAT
GCAAAGTTCTAGAACGCCATTCAGATATTGGCTTAAAGTGTGGGCAACCAGAACAATCAGCGGGTTCCAGATCAGGCAAA
TACAAATGTTTGATCATCTGCAGCCAGAGTGCGAGATTTTGTTAGGATGAATCAGCCAGAATTCTTAGGATCGCAAGTGG
GTGAGGATCCCCAAAATTTCATTGATGAGGTCAAGAAGATCTTTGAAGTGATACAGGTAACTGGAATGATCGGGTTGAGT
TAGTATCATACCAATTCAAGGATGTGGCTCATATCTGGTATACTCAATGGAAAGAGAACAGGGGTACAAATGTTGCTCCT
ATCACTTGGGCTTGTTTTAGTGAGACCTTTCTGGACAGGTTTTTCCCAAGAGAACTAAGGTAGGCAAAAGCTCAGGAATT
TATGAACTTAAGGCAAGGTAGTATTACAGTTAAAGAGTATGGGCTCAAGTTTACCAAACTCTCCAAGTATGCTCCTCACA
TGGTTACTGATTCCAGGGCTCAGATGAATAAGTTTCTATATGGAGTGTAAAACCTGGTGAAGACAGAGTGTAGAAATGCT
ATGTTGCTGGAAAATATGAACATCTCTAGGCTCATGACTCATGCTCAACAGGTTTAGGGTGATAAGCTTAGAGAACAGAC
TAAGGAGAACAAGAAGGCTAGGACCGAAAACTATGACTACTCTCAACAGAAATCGAGTGGTGGAAATCGCTCGCAGTATC
AGCAGAAGTCTTCAACTCCAACACTTTCATCAGCTAGTGTTCCATCCTCCAAGTTCAAACAAGATTAGAAAGGTAGGGCT
TTAGGCTCTAAGTCTCAGGTAGGTGTTTCAGGTACAAAAACCTACCCAACTTGCCCTAAGTATGGTAAGAACCATCTGAG
TGAGTGCCTTGCAGGAAATGAAGGATGTTTTGGGTGTGGTCAGTCTGGTCACAGGTTGAAAGATTGTCCTTCTAGACAAG
GTCAATGAGGTAATAATGGTAGAGCTCAGTCCACAACTTCAGCAGCACTAGCAGGTCGCCTGACTCAGTAGGGTAATTCA
TCTGGTATAGGTGGCAGCCAGTGCCAAAACAGGTTGTATGCTCTCCAGGCTCGCCAGGATCAAGAAAATTCTCTTGATGT
AGTCACTGGTGCGTTACGAGTCTTTGATCTTGATGTTTATGTATTGTTAGATCTAGGGTCTACATTGTCTTTTGTAACTC
TTTATATAGCGGTAAAATTCAGTATTAGCCAAGAAACTCTCTCAGAACTCTTCTTAGTCTCTACTCTAGTCTGTGACCTA
GTTATAGCTAGACGGGTATACATAAATTGCCATGTTATAGTCTCTCAGAAAGTCACCTCAGCAGATCTTATAGAGTTAGA
AATGGTAGACCTCGATGTCATTCTAGGCATGGATTTGTTACATTCATGTTATGCCTCAGTCGATTGTAGAACTAGGATTG
TTCGTTTTTAGTTTCCAGACGAACCAATCTTAGAATGGAAGGGTAGTAGCTTAGCGCCTATAGGTCGATTCATTTCTTAC
CTTAAGGCCAGAAAGATGATCTCTATCATCTAGTTCGGGTTAATGATTCAAGCTCCGAAACCCCAACTCTTGAGTCAGTT
CCAGTGGTTAGTGAGTTCCCAGAAGTATTTCTAGAATATCTTCTCGGAGTTCCTCCCGATAGGGAAATCGACTTTGGAAT
TGATCTCCTTCCATATACCCAGCCTATCTATATTCCTCCTTACATAATGTCTCCAGCTGAGCTTAAGGAATTGAAGGAGC
AGTTGAAAGACCTTCTAGATAAGGACTTCATCAAACCTAGTATTTCGCCATGGGGTGCATCAGTGTTGTTCGTAAAGAAG
AAAGATGGTTTACTCAGAATGTGCATTGACTATAGGCAGTTGAACAAGGTCACAATAGAGAATAAGTATCCCNNNNNNNN
NNNNNNNNNNNNNNNNNNNNNNNNNNNNNNNNNNNNNNNNNNNNNNNNNNNNNNNNNNNNNNNNNNNNNNNNNNNNNNNN
NNNNNNNNNNNNNNNNNNNNNNNNNNNNNNNNNNNNNNNNNNNNNNNNNNNNNNNNNNNNNNNNNNNNNNNNNNNNNNNN
NNNNNNNNNNNNNNNNNNNNNNNNNNNNNNNNNNNNNNNNNNNNNNNNNNNNNNNNNNNNNNNNNNNNNNNNNNNNNNNN
NNNNNNNNNNNNNNNNNNNNNNNNNNNNNNNNNNNNNNNNNNNNNNNNNNNNNNNNNNNNNNNNNNNNNNNNNNNNNNNN
NNNNNNNNNNNNNNNNNNNNNNNNNNNNNNNNNNNNNNNNNNNNNNNNNNNNNNNNNNNNNNNNNNNNNNNNNNNNNNNN
NNNNNNNNNNNNNNNNNNNNNNNNNNNNNNNNNNNNNNNNNNNNNNNNNNNNNNNNNNNNNNNNNNNNNNNNNNNNNNNN
NNNNNNNNNNNNNNNNNNNNNNNNNNNNNNNNNNNNNNNNNNNNNNNNNNNNNNNNNNNNNNNNNNNNNNNNNNNNNNNN
NNNNNNNNNNNNNNNNNNNNNNNNNNNNNNNNNNNNNNNNNNNNNNNNNNNNNNNNNNNNNNNNNNNNNNNNNNNNNNNN
NNNNNNNNNNNNNNNNNNNNNNNNNNNNNNNNNNNNNNNNNNNNNNNNNNNNNNNNNNNNNNNNNNNNNNNNNNNNNNNN
NNNNNNNNNNNNNNNNNNNNNNNNNNNNNNNNNNNNNNNNNNNNNNNNNNNNNNNNNNNNNNNNNNNNNNNNNNNNNNNN
NNNNNNNNNNNNNNNNNNNNNNNNNNNNNNNNNNNNNNNNNNNNNNNNNNNNNNNNNNNNNNNNNNNNNNNNNNNNNNNN
NNNAGTTGAATCTTTGCCAGAGAAGATGGCTTGAGTTCCTCAAGGATTATGACATGAGTGTACATTACCATCCTGGTAAG
GAAAATGTAGTAGTAGATGCCCTTAGCAGACTATCTATGGGTAGTGTAGCACATGTTGAGGAAGAAAGAAAGGACCTAGC
AAAGGATGTTCACAGACTTGCTCACCTAGGAGTTCATCTTATGAGCATATCATATGGTGGTGTAACGGTTCAGAATGGGG
CAGAATCTTCTTTGGTAGTGGAAGTTAAGGAAAAACAAGACAGTGATCTGATATTGCTCGAACTCAAGGGTGTATTCCAT
CAATAGAGAGTTGAGGTTTTCTCCCAAGGTGGAGATGGTGTGCTTTGCTACTAGGGTCGATTATGTATTCCTAATGTGGG
CAAGTTGAGACAACATATCAGCATATTCTTGCAGAGGCCCATAACTCCAGATATTCTATCCATCCAGGCGCCACTAAGAA
GTACCGCGATCTGTGGGAAGTCAAGGTAGAACATTAGAACCAGGAGGTATGACTCAAGAGATTGACATTCCTACTTGGAA
GTTGTAAGTGATCAACATGTACTTCATCACAGGTTTACCTCATACTCGCAGACAACATGACTCCATTTGGGTGATAGTTG
ACAGAGTTACCAAGTCTTCTCACTTTTTGGCGGTCAAGACTACAAATTCGGCGGAGGACTACAATAAGCTTTATATTAAT
GAGATTGTGAGGTTTCATGGGGTTCCTTTGTCTATCATCTCAGATAGAGGTCCTTAGTTTACCTCTCATTTCTGGAAGTC
ATTTTAGAAAGGTTTGGGTACTAAGGTTAATCTTAGCATAGCATTTCATCCCCAGACAAATGGTCAGGCCGAGCGTACCA
TTCAGACCTTATAGGACATGTTGAGAGCTTGTATGATCGACTTCAAGGGTAGTTGGGATGATCACCTTCCTCTTATTGAG
TTTGCCTACAACAATAGCTACCATTCTAGCATTCAGATGGCCCTTTATGAGGCATTATATGGGCGTAGATGTAGATCTTC
AGTTGGTTTGTTTGAAGTAGGTGAAGCAGCCTTGATAGGGCCAGATTCAGTCCTTTATGCTATGGAGAAAGTACAACTCA
TTAGAGATAGACTTAAGACAGCCCAGAGTCGCCAGAAGTCTTATATAGATGTAAGGAGAAGGGAACTAGAGTTCCAAGTT
GATGATTGGGTTTTCCTAAAAGTGTCACCTATGAAAGGGATTATGAGATTTGGCAAGAAAGGGAAGCTCAGTCCCAGATA
TGTAGGCCCTTACAAGATTCTGAAATGGATTGGTAAATGGCTTATGAGTTAGAGTTGCCAGCAGAATTGGCAGCAGTGTA
TCCAGTCTTTCACATTTCACTATTGAAGAACTGTTTGGGTGATCCACCATCTATGGTGCCATTAGAGAGTGTGGCTGTAA
AAGATAGTCTTTCTTATGAGGATGTACCAGTTGAGATTCTTGATCATCAGGTTAGAAGGTTGACAAACAAAAAAGTCACT
TCAGTCAAGGTTTTGTGAAGGAGTCAGTCCATAGAGGGAGCTACTTAGAAAGCAGAAGCAGCCATGAAGTCCAAGTACCC
TCACCTCTTTCCTTCTGATTCCACTCCAGCATGAGGTAATAGATCCGCTTCAGATTTTCAGTCATTCATGCATAGATTCA
AGCTTAGTAGCATGTTCCTTTAGTTTGTACTTGCATTTTTAGCGTATTTGCATGTTTTGGAACTCAGTTCAGTCATAAAT
CAGTTTTCAGTGTTTAGTGGTAGAGTTTGCAGCTCTTTCCCTCCATTCCAGCTAGTTTAGTCTTCATTCGAGGACGAATG
TTCCCAAGGAGGAGATAATGCAGATTTCCAGAAGTACAGGTGCCACCTACGGATCGTAGGTTGGACCACGGTCCGTGGAC
CAGGTCCATGGAACGTAGTCCACAGAAAAAAACCCCAGAAAACCTCGACCGTAGGTGGGACCACGGCCCGTGGACTAGGT
CCGTGGTTCATAAAAGAAAAATCCTAGAAAACCTCGACCGTAGGTGGGACCACGGCCCATGTACCAGGTTCGTGGAACAT
GGTCCCAGAAAAACACCCTTGACCCACGGCCAGGACCTACAGACCGTAGGTTGAACCATGGTCCGTGGACGAGGTCCGTG
AAACGTGGTTCGCAGAACCCATTCTCTAAGCCGAACGACGGCTGACCAGGACGGACTATAGGGTGGAGCACGGTCCGTGG
ACCAGGTCCATCGGTTGGTCCCGACAACTTTTAAGTCAGGGTCGTTTTGGTCTTTTCCCTATGCGTTGGACCCCTAAACT
ATTTCATTTAGACCTTAAATTACGAGGTTTTAATCAGTTTAAGCCTAGAAACATAACTAGAGTTTACCTTAGTCAAAATC
ATTAATCAAAACTTAGAAAATTAGAAGCATAAGAAGAGAAAGAGGCGACCAACCCTAGTTCAAGAACGCAACAAGTTTCC
TCCAGTTCCAGCCCAAAAATTGAAGGATTTCTCCATGGAATTCGTCACTAGGTATGTGGGATTTCACTAGTGGGTTCCTT
TCACCCATTAGGTCCCTAGTTTTCAGTTAGTTTCTTGATTCCCTTATTCTAACTAGACCTAGGGTTTCTTGAATGATTAA
GACTATTGGGTTCTTAGCTATTAGAATGATTCAAATCAGATTAGTACGTTAATATTCAGTCTATTGCACGAATTTTAGAA
CCCTAGCTATGTAGTTCTTTAGTTCTTGAATTACACATGCTAGGCTAGGTATCTCAGTTATTTCAGATATACATGCTCAG
TTTTAAATGTTTCATTATCAGTTATTAATGCGCATTCTCAGTTTGCATGTCATTTTGAGTTATCCAGTATATCACAGTAA
TTCAGTCATAATGTGTTAATCACTTAATCCATTGGGAGTAGCATAATACCGAGTTGGACTAGGGTCAGTTATAGTCCCAG
AACTATGAGCCACTAGGTTGTAAGTCCCCTATGTGGGAATCATTTTAGTGATCACGCCAGCATGCCTCTATACCTTTGGT
CGGGTGTATTGGGTCCTCTCGATTGGGCATATACATCGGACTCCACATTTAGCTCATGTGGTTTTACTATCGATTATTAG
TAGCTCCCATAATTCAGTCAGATTCCATTGCATTGACCACATTTCAGTACAGTTGAGTATTCAGTCTCGGCATGTTATAA
TTTGGTCATTGCATTCAGTTAGCTCAGTATCTATATCATGTTCAGATTATGCTCTTTCTTTATTACTTGTTTAGTTATAT
GTTTATTTCAGCTTTACGCTATCGTGCATGCTCAGTACCTTTCAAGTACTGACGNNNNNNNNNNNNNNNNNNNNNNNNNN
NNNNNNNNNNNNNNNNNNNNNNNNNNNNNNNNNNNNNNNNNNNNNNNNNNNNNNNNNNNNNNNNNNNNNNNNNNNNNNNN
NNNNNNNNNNNNNNNNNNNNNNNNNNNNNNNNNNNNNNNNNNNNNNNNNNNNNNNNNNNNNNNNNNNNNNNNNNNNNNNN
NNNNNNNNNNNNNNNNNNNNNNNNNNNNNNNNNNNNNNNNNNNNNNNNNNNNNNNNNNNNNNNNNNNNNNNNNNNNNNNN
NNNNNNNNNNNNNNNNNNNNNNNNNNNNNNNNNNNNNNNNNNNNNNNNNNNNNNNNNNNNNNNNNNNNNNNNNNNNNNNN
NNNNNNNNNNNNNNNNNNNNNNNNNNNNNNNNNNNNNNNNNNNNNNNNNNNNNNNNNNNNNNNNNNNNNNNNNNNNNNNN
NNNNNNNNNNNNNNNNNNNNNNNNNNNNNNNNNNNNNNNNNNNNNNNNNNNNNNNNNNNNNNNNNNNNNNNNNNNNNNNN
NNNNNNNNNNNNNNNNNNNNNNNNNNNNNNNNNNNNNNNNNNNNNNNNNNNNNNNNNNNNNNNNNNNNNNNNNNNNNNNN
NNNNNNNNNNNNNNNNNNNNNNNNNNNNNNNNNNNNNNNNNNNNNNNNNNNNNNNNNNNNNNNNNNNNNNNNNNNNNNNN
NNNNNNNNNNNNNNNNNNNNNNNNNNNNNNNNNNNNNNNNNNNNNNNNNNNNNNNNNNNNNNNNNNNNNNNNNNNNNNNN
NNNNNNNNNNNNNNNNNNNNNNNNNNNNNNNNNNNNNNNNNNNNNNNNNNNNNNNNNNNNNNNNNNNNNNNNNNNNNNNN
NNNNNNNNNNNNNNNNNNNNNNNNNNNNNNNNNNNNNNNNNNNNNNNNNNNNNNNNNNNNNNNNNNNNNNNNNNNNNNNN
NNNNNNNNNNNNNNNNNNNNNNNNNNNNNNNNNNNNNNNNNNNNNNNNNNNNNNNNNNNNNNNNNNNNNNNNNNNNNNNN
NNNNNNNNNNNNNNNNNNNNNNNNNNNNNNNNNNNNNNNNNNNNNNNNNNNNNNNNNNNNNNNNNNNNNNNNNNNNNNNN
NNNNNNNNNNNNNNNNNNNNNNNNNNNNNNNNNNNNNNNNNNNNNNNNNNNNNNNNNNNNNNNNNNNNNNNNNNNNNNNN
NNNNNNNNNNNNNNNNNNNNNNNNNNNNNNNNNNNNNNNNNNNNNNNNNNNNNNNNNNNNNNNNNNNNNNNNNNNNNNNN
NNNNNNNNNNNNNNNNNNNNNNNNNNNNNNNNNNNNNNNNNNNNNNNNNNNNNNNNNNNNNNNNNNNNNNNNNNNNNNNN
NNNNNNNNNNNNNNNNNNNNNNNNNNNNNNNNNNNNNNNNNNNNNNNNNNNNNNNNNNNNNNNNNNNNNNNNNNNNNNNN
NNNNNNNNNNNNNNNNNNNNNNNNNNNNNNNNNNNNNNNNNNNNNNNNNNNNNNNNNNNNNNNNNNNNNNNNNNNNNNNN
NNNNNNNNNNNNNNNNNNNNNNNNNNNNNNNNNNNNNNNNNNNNNNNNNNNNNNNNNNNNNNNNNNNNNNNNNNNNNNNN
NNNNNNNNNNNNNNNNNNNNNNNNNNNNNNNNNNNNNNNNNNNNNNNNNNNNNNNNNNNNNNNNNNNNNNNNNNNNNNNN
NNNNNNNNNNNNNNNNNNNNNNNNNNNNNNNNNNNNNNNNNNNNNNNNNNNNNNNNNNNNNNNNNNNNNNNNNNNNNNNN
NNNNNNNNNNNNNNNNNNNNNNNNNNNNNNNNNNNNNNNNNNNNNNNNNNNNNNNNNNNNNNNNNNNNNNNNNNNNNNNN
NNNNNNNNNNNNNNNNNNNNNNNNNNNNNNNNNNNNNNNNNNNNNNNNNNNNNNNNNNNNNNNNNNNNNNNNNNNNNNNN
NNNNNNNNNNNNNNNNNNNNNNNNNNNNNNNNNNNNNNNNNNNNNNNNNNNNNNNNNNNNNNNNNNNNNNNNNNNNNNNN
NNNNNNNNNNNNNNNNNNNNNNNNNNTCTACCCGAGCCATTTCTTTAATCTAGAACTTTATTTGAGGGGGCCCTTTGACC
TAAAACTTTAGTTTAGTTCCTTGATATTGCCACCCATTTGCAATCTTAATCTCCAATGTATTATGCCAAGTCATATACAC
CTCATATAACCATGCCAAACTATGCCACACATATTATGCAAGAATAGAGACAAAGTACGGGATCTTACATTATCCTCCCC
TTATGAACATTCGCCCGCGAATGGATCTAGACATTTCCTTGGTTGAGTTTTTTTTCCATAGGACTTTATTTGCAAGTCTA
TGTTTGTTACAGTCGCAAATTAAAGTCAAAATCTGAAAATTTTAACTCCTAATCTTTGTATAACTATCTCATAAGAAGAC
ATATAAATTGCACTTTCGAGCTTCTGAAAATTTAATGAAGTCATTGTGAAGAAATAATTTCTAATTATCGAAATGTGTCT
CACCTTAAGTCGTAAACAGTTGGGGGTAGTCCTTCCTCATTTCCTCTTCCGCTTCCCAAGTCATTTCCTCAACGTTGTTA
TTTCTCCATAACACTTTCACAGAAGCTACATCTTTAGTTCGAAGCTTTCTTACTTGCCGATCTAAAATCGCTATTGGTAC
ATCTGCATAAGGTAAATCTTCAGCGATACAAATTTTTTCAATGGGCATAATACGTGAAGGATCTCTAATGCACTTTCGCA
ACATAGATATATGAATTACAGGATGGACTGCTTCCAATTCTGAAGGCAAATCAAGCTCGTATGCCACCATACCGATCTTC
TGAATAATCTTATACGATCCAACGTACCTAGGACTGAGGTTCCCTTTCTTTCTGAATCGCATGATGCCCTTCATTGGCGA
TACTTTCAAGAAAACCCAATCTTCTACATCAAACTCTAAGTTCTGTCGTCGAACATCGGCATAAGACTTTTGCTGACATT
GTGTTGTATGAAGCCCGTCTCTAATAAGCTTAACTTTTTCAATTGCTTGTTGGACTAGATTGGGACCTAGCAAATCTGTT
TTCCCGAGCTCAAACCAATCGATCGGGGACCTACACTTCCACCTATATAGTGCTTCGTAAGGGGCCATCTGAATACTAGC
TTGAAAGTTATTATTATAAGCGAACTCGATAAGAGGTAGATGTTGATCCCAACTTCCTTTAAAATCTAGCACACAAGCAC
ATAACATATCCTCAACCATCTGAATAGTATGTTCTACCTGTCCATCAGTTTGTGGATGAAAAGTGGTGTTAAGATTTACA
TGAGTACCTAGACCCTTCTGAAACGATCTCCAAAAATGTGTTGTAAATTGAGCTCCTTGATCGGAGATAATAGATAATGG
AACTCCGTGAAGGAGAACAATCTCTTGAATGTAAAGCTTGGCATAATCTTCAGCTGAATATGTCGTTCTAACTGGCAAGA
AATGAGCAGATTTTGTCAGCCTATCGATAATTACCCAAATGAAATCATACCTTCATGGAGTGCGAGGCAAACCAGTGCTG
AAGTCCATATTTATGACATCCCATTTCCATAACGGATATCCCAAATCACGCTTGCCTCTCTCCCCTCTATCTCTCTCCCA
ATCTCGCACACTAATACACATATTAACTTTGAGTACTATATTCGATAGTTATAAAAAAGAGAAAACCAAATTATCAAATA
ATGTACCAAAATGTAAAATTATATATACATTTCATATGTATTATTATAATACTAAAAATTTTAGAAATTGAAACTTTGAC
AACTCTAGATTGATTGAAATATCATTTTTGTGTAATTAATTAAGAAAATTTGTATACTTTCTTTTGAATATATTTCTAAA
TGTTTAAAATGTGAGTATGATATAATTGAGATGTTTCTTTAAAAGTCATCAGTCATAATTTAAAAGATCTCTGAGATTGA
CCAGCCAGCTGGGTTGGTTTGGCTATTCTTTTCTATTGAAAAGGAGTCAGCTGTCTGCGCTTGCTTATATATAAGTCGAA
GTCGAACAAACTATTATTACCGATTTACCTTTATGGTAAAATACAAAAATCGAACTTAAAAAAATCAAAGCATACCGAAC
TAATTTGATATGATGATGGTATGTATTTTTAACTTGAAATTAAAGTTATCAAACCGGAATTTTCAAACTACTCTATAACT
TTTCTAAAATTAATTGCTAATTTCCAAAATCTTTCTAAACAAACTCAAATTCAATTTTATAAATTGTCACCATAGATATA
GAGATGATAGTAGAGTGTGAATACAAAAATAGAGTTCAATTTCTCATCGCATTCTTAGTGGGATTCGATATCCAACACTG
TTGGATTGTATATTTGATACCAACCGCTTATGTCATTTAGTTAGTTTAATTTGGACGTATCATATGATATATAACTATAG
ATAGTCCATTACGACCATCAAATATATTAATGGTGTAACATTTTTTATAATTACTTTGATGGTATAAAAATTAATTTGCA
CATATGCAATTTTGTTGGTGCATAGGACATACTCCTTTAAATATGCTCGACAACATGTTTTCACCTTAATTTTCTCAAAC
CGGTAAAAAATTCTATTTATAAATTACAAACCTCTTTCAAATGTTAAGCACCCAAAACAAACAAACAAACAAACAAACAA
AACAAAACAAGAAAGAAAGCAAAAAAAAATGGATAGAAGAATTCTTGGTTTGTCTGTCCTAACACTCATGATTTGCTCTC
TCCTTGTTACAAAAACATGGGCCGATGAAGATAAAAACCCAGAAGAAGCGGCGGCTAACAAGAACTCGAATCCAGCAGCT
GTTGGAGCTACTCCAACAGAACCCAAGAACGATGATTCTGATGCACATGATAGTGATGAGAATTACGTTGGTGCTGGTGG
TTTTAATGGGCAAGAAGATCAATTTGGTCCTGAAATAGTCGTTGTTGGGCATTAAGTTAATTAATTAGTCCTTTTTCATC
AGAATCGTATTCATGACTTAAATATGACATGTGTACATTCATGTTTTTTGCAAATTTTTGTATGAACATATAATAAATTA
CAATTTGAAACAATTGTACATGTGCTTTCATTGTTAATTATTTGTTGTTGGGCATTAAGTTAATTAGAATGTTCAGAGTT
GTATTCATGATTTAAAAACCACTGATTCCATGTCCATAAAAAAAAAATTAAAAAAAAAATTATTAAGTTATAAATTCTGT
TTCACTATTTTTCACTTCCACATTTTAATCTAAAACAATCTGAATAACTGATTAACAAATGAAAAATACATACAAAAAAA
GTCAACATAAATGATTAATCTTTAATATTTAAGAATGAAAAGTTACCAACTCCTAATATATATCAACTACTTATCACTTT
CACATTCTAAACAAAAATATTCAGAATTAAAAAAAAAAACAAATGAAAAATGCCCCAAAAAAAGAATAATAGAACTGATG
CACATAAAACTACCCAATACAAGTAATTGAATAAACATAAAAAGGAAAACCATAATTAACAAAAAAAAAGAAGATATTTA
CATTAAAAAAAAACACACAAAAAATATTCTACACATTATAATTGAGACGTAGAGGAAGAAAAACAATTTGATCTTTAATT
ATGAAATTTGAAAGTTATCAACTCCTAATATATCTCCATTATTTCTCACTTTCACATTCTAATCCAAAACATTGTGAATA
ACCAATAAGCATATGAAAAATACATTAAGAAAATCAACAAAAAAAGATTTAGGGCCTGTTTGGAAAAGCACCTGATAATT
AGAATTGGTGTAATTACAAGGGTAGTAATTACTTGCCTGACAATTACATAGCCTAGTAATTATACCAACATGTTTATTTG
TCACAGTGTAATTACACATGTATTGTTTGGTTGCACAATGTAATTATAAGGTTATATTTAAATAATTTATATTAGACAAA
TAAGGGCCTTTATAAATTATATTAAATTGAATATTTAAAGAAAAAATTAAAAAGTAACCTGCTTGTAATTACTAGCAATT
CACTGTCTTCCCCTTTTAATTGAAGAGTGTAATTATGCCAAATCACCTGTTGACCATGTAATTACATGGACAACCAAACA
GGACAAACAGGGACGGACTCACATGTATAGGTGGGGGTGCACGTGCACCCGTTAACTTCAAAAAAAATCTTGTATATATA
TATATATACATTTATCTCAAGAAACTGATATAAACAGGGAATATAGGAAAGAGTGCACCCTTAGAGAACATAAAACTACT
TTGGTCCACTGGTAGAAGCAAGGAAATTCACCCCTGCAGCTTGGGGTTGAGCCTAGTTAACATCCCATTTTTTACGTTTT
TACTCTTTTTATTACAAAAGGGGAATAGTATTTATTTATAACATTAAATAAAATTGTTAAATAGGGAGATTCAAACTCAT
GATCATCCAATAGCTATTAATAACTAATCGAATACGACATTATTCATTAATCGTCATTGAAAAATTCGTTAATGCTTAAA
TTAAGATATTATTGGTGCATCAAGCTCTTTAAATCCTGGATTCGCCTTTGAGGATAAAGAGTGTAATTACATTCAATTAC
ACTAAATTCAATTTACCAGGATGGCTTTCCAAACGGCCCTTAAACTATCATTATATATAGGTATAAATATTTACGAACCA
TGTCTACAACTTCCCTTATGATTGCTCTTCAAACTACGACATCTACTGCTTTAAATAGTGATACTGAAATTTTAATACAA
TTCTCTTTATATCTCTTTCAATATTCTACAAAAAGGTTACAAATTTAGAAAAAATGGTAGACTTAATCAGCGATATAACA
ATAATAAAAATACTGTGGAACTTGATGTCACTCCCCGAGTCTACACTCTGGATATGGCCGACACTTGAGAACCATTGTTG
GTCCCAAGCAAATCTTTGTCCTGACTGACTACTAAGCAGAAGAGTAACTCAAGCATACACAAACATTAAAACTAAAAAAT
TGTCAAAATAATTTATTGAAACTCAGTATGAAACATAAAGTTTTAAATAAAACATACATATCCATCAGATTTAGATAATA
TTCTTCAAAGAAAACTCATGTTTAAGTTGATTTTCAAGAGCTTAAACATTCATAATCATGATAAAGTGTGCAGTGTGGTT
AAGATTATAGATGATGAGGAGCTGATAAAGAAGTACACACCTAAAGAATCTGAAGCCTTCATTCTATGTCATATTCTCTA
CAAAAATTCATACTAAATTTAGTAGCGCATTTATGTTACTTTTCATAAATCAGATGAATTTTAGAATTATTTTTTGGGAA
AAGGGTCAAATATGCCCTTAAACTATGTAAAAGGAACACAAATATCCTCCGTTTATAGTTTGACTCAAAATGTCGTTACC
ATTAATACTTTGGTTCTAAAATGCCCTTGTAGTCAATATTTTGGTCCAAAAATGACCTTTCCAAATAAATATTTCTTTTT
TCTTCTTAAACATATCTTCTTCCTAATTAACATATTATTAAAGAATATTATTCTTGGTTTCTTTCTTTTAAAATCACTTT
AACAAATAAAAATATAGGAATTTTTTTTCTCTTCTAAATCTCATTTTATTAATTAAAAAAAAATAACTTCATGTACCCTT
TTGACATATAATATATGCCATATATATAAGATCATAGTATATCCATCATAAAAAATAATTATAATAAAATAAGAAATATT
TTTATTTTTTTCTGAATTGAAGTAAGATAAATATTTTCTAATTTAAAAATATTATTAGAAAAAGAATGTATTAAAAAGAA
AATAAATAATATATTTTATTTGGAAAATAGCATTTTTGACTCATTAAATAACAATAAGGACATTTTTGGACCAAAATATT
GATGACAAGGACATTTTGAACCAAACTACAAAAGGAGGACATTTTTAGGCATTTTTAACCCTACCTTGACTTCAACGCTA
TTTGTCAAGTTATTTAAATATTGCGAAAAGAAGAAGAATCTATGATCTTATGTAATTATATGACTTTTGTCAAGTTCTTT
AAATATTGTTACTCTGATCATTAGTTATATGGATCCTAATCAGTTTAATTTTCAATCAATTTCTAAAAATAGTATTTTAT
TTACTTTTCGTTAATGTATAAATTCTTACCGAGCTTCTTAACTTTTAAAAAATAAAATAACTAACTTAATTATAAATTAA
TTATCTTAAAATATTATCTATTATTTATACTAAATTAATTAATAAATATTTAATATAAAACTCTTCTTTTTCAAATGATT
TTCGAAATATTCATAAAGTAGTAATAATTATGAATCTATATATTATAAACATATAAAAATATACACATTACTTATTTTAT
ATAGAAGAAAGACAAAACAATTTAAAAATAACTTGAAAAATATTTTTGAATTTTATAAAGCTAATTATTTCTCGAAGTTG
AAGAAGCTAAATAATTAATAAGTATTGTGGCGGACCAAAATTGGATGTCAACAATTGTACTGCTATTAGTGTTACGATTA
TAACATACCAAGGTATTATATCACAAACATTTGTATTTATAGTAATTTCTTACTTTGTATGTTATTACTTAACATTTAAA
TTTTCTTTTAATTATTGCGAAGGGAATATCATAATATTTACTATATTTATCAATAATATGCTTATTAATCTCATATTTTT
GAAAAAGTAATAGCGCACAAAAATTGTATATGACTTGATTTTCGAATTAAGGAAATAATTATTGATATTTTTGAATTAAT
TGAAACATAAACATAATNNNNNNNNNNNNNNNNNNNNNNNNNNNNNNNNNNNNNNNNNNNNNNNNNNNNNNNNNNNNNNN
NNNNNNNNNNNNNNNNNNNNNNNNNNNNNNNNNNNNNNNNNNNNNNNNNNNNNNNNNNNNNNNNNNNNNNNNNNNNNNNN
NNNNNNNNNNNNNNNNNNNNNNNNNNNNNNNNNNNNNNNNNNNNNNNNNNNNNNNNNNNNNNNNNNNNNNNNNNNNNNNN
NNNNNNNNNNNNNNNNNNNNNNNNNNNNNNNNNNNNNNNNNNNNNNNNNNNNNNNNNNNNNNNNNNNNNNNNNNNNNNNN
NNNNNNNNNNNNNNNNNNNNNNNNNNNNNNNNNNNNNNNNNNNNNNNNNNNNNNNNNNNNNNNNNNNNNNNNNNNNNNNN
NNNNNNNNNNNNNNNNNNNNNNNNNNNNNNNNNNNNNNNNNNNNNNNNNNNNNNNNNNNNNNNNNNNNNNNNNNNNNNNN
NNNNNNNNNNNNNNNNNNNNNNNNNNNNNNNNNNNNNNNNNNNNNNNNNNNNNNNNNNNNNNNNNNNNNNNNNNNNNNNN
NNNNNNNNNNNNNNNNNNNNNNNNNNNNNNNNNNNNNNNNNNNNNNNNNNNNNNNNNNNNNNNNNNNNNNNNNNNNNNNN
NNNNNNNNNNNNNNNNNNNNNNNNNNNNNNNNNNNNNNNNNNNNNNNNNNNNNNNNNNNNNNNNNNNNNNNNNNNNNNNN
NNNNNNNNNNNNNNNNNNNNNNNNNNNNNNNNNNNNNNNNNNNNNNNNNNNNNNNNNNNNNNNNNNNNNNNNNNNNNNNN
NNNNNNNNNNNNNNNNNNNNNNNNNNNNNNNNNNNNNNNNNNNNNNNNNNNNNNNNNNNNNNNNNNNNNNNNNNNNNNNN
NNNNNNNNNNNTAACAACAATTATATGCTTAATCTTATCCCCCATTGAATAAAATTAGGATTTATATCTTCTTTCCTCAT
TAATTTTATTTTGAATTGTTGACGTTATTGTTCTTTTCATAAGAGTAGTTTGAAGGAAAAAAGGTGGGGGATAGAGAAAC
AACTTAAAAAATGTGTTAAAGATTTAATTTCACGAAGATTTCCATTAATATAAACCTAAGCTTTTTGTATTTAAAAAATG
GACAAAGACCAAACCTGATAAGTTTTTGAATACTTAAAGGACTAAAATTGGTAAGTTTATAATTAAGAAACTAAAACCGA
TAAGTGTATAGTTAAGGGACCAAAGCTGATAAGTTTTTGAATAGTTAAAGGACTAAATCTGTTAAGTGTATAGTTAAGGG
ACCATGTTAGACCTACTCCTATAGTTAATGGACTATTTATGTCATTTTCTCGAATATTGTATATAATTAGAATGCACAAA
TTTATTGCAATAATGAATAAAAACATTATTTCTTTATTTAGGCCTTTGACCTGTCATCGATACCCTTCCTAGCCACCCTA
ACTATTTTTAGGGAAAAATTACGGGGTTATGCAAGCTTATACTAATTAATTAGTCATCATAGTTATAGTTTGCTATAACT
ATCACTCACGACTAACATTAATCATTAATTATGTGGCTTGGCTTCGAATTTGTATAATTAGTCACGTTTGTATAATTCAC
CACATTTGTATAATTCACAACTAACAATTCTTCGTTTGATTTGTATTTGTATAGGATGGTTTGTATTTGTATATGACGAT
GATTTCCATTGATTTTTCAGTTTTATCAACATACACATTCAATCTTTTTTTATATAACTTTTTAAAGTTTGTATAAATGT
GTAGTTTTCGAATTTTGTTTAATATAATTTATATAATGTAATTTTGTATAATATAATTTGTATAACTGTTTAAAGTTCAT
ATGTTTATGTTTGTATCAATTCGTTATTTCGAGTTTTATCATATTTGTATAATATTTCCAGACTTTGTATTACTCAATTA
TACAAAAACACGCGAATTATACAAACGTACTTGCGAATTATACAAACGACATGCAAATTATACAAACGTACCCGTGAATC
ATACAAACGAGATGTGAATTATATGAATTATTGCCCTCTCTAGCTCTCCCTCTCTCCTCCCTCTCCCAATCTCGTTCTCC
TCTCTCCTCCCTCTCCCAATCTCGCTCGCCAGATATACAAATACATATGTATATCAGTTACATATATACAATTATCTACC
CGATATACATACACAATTCGTCTCTCTCCCACTCTCTGCCCTCTCTCATTCGCCTCTCTCCTCCCTGTCCCAATCTCGCT
CGCCACTCCCCTCTCTATAACATGTAGCGATGAATCTTAATTAGCAAATTATAGCTATGGAACATAATTAAGCTATTTTT
GAGTGGTTATATGTGAAAGTTCCCCTTTTTTTAAAAAGAGGAAATGTATCTAAATTCATTACCAATCTGTCAAACTTTTT
ACGGCAAAAATAAAAGAAATTTGAAATCTCAATACTTTGTAAACCAGCATACATTGGTAACCTTAGTTGTAGAAAGTTTA
TATAGCAAGAATGAGAATATTTCTAAAGCAACCATCCGAGAATATGAGAAATTCTCATAAATTAAAGATTAGCCAATATT
TTTTTATTTTCCAGAAATACACTGAAGTGTGGCATATTATCTCAACAAAGATTTCCCTAATTTATGTCCTTTCGCTTGGC
ACGCTCCGCATGTGTAGAAGTGTGTCATTCATTTTTGAAATGCGATTCTAACTTTATCGATTTCCACGTTGGTCGTTCTC
ATACCCGTCAGCCACCCACATCTTGTTACAAAATTCACATCCAAGACCCGACATCATTATACTCGAATCATTGCAATGAC
CTTGTTTGTTTTTATCATAAAAGCTCTGGAGTTATTTACTTACATAATGTCAGCACGGGAGACCAAACCTCTGCCATCCT
CTCTAATAAATTGTTACGGGCACACTTGTATTTGATTTTTGGGAAGGAACTAAGAACATTGAAAAATTGAATCGGACGCC
ATAGACCACTCGGCTCCACAGACATCGTGTAGTAATGATTCAAATTCCGATTTAGATGGAAGATAAATTGATTACCGAAC
ATTTCAAATTTCAAATCTGACAAAGAAGAAGAACTAAACTATGGCTTTGTTTGTGATTTTAATGAAGTTGAGAAAGAACT
AGAGGAAAACAAGGACAAGGAGGATGAGGAGAAGGAAGAAGATGAGAATGAGGAGCGAAAAAAGGCGAGAAAGACCAGAA
ATAAGTTTAAGTAAGGATTCCATTATATGGTGCTATTATAAAAAGAAATATTATAACAAATTATATTATAACAAATTAGT
ATATTGTAGTTGTTCACATCTTTAGACCCCATGATATTTAAAACCCCTCAAAAAATTTACTTTTATTATATAACTAGTCA
TTTATAGATGTTTAAAGTTTATAGTTTTGTATATAAAGAATTTCGACTAGATTCGTATTGTCATTACTAATAAGTAAATA
ATTAACTTCTTAAAATATTAATTATGATTTTGTATACATATAGTAGGAATTTTAAGAAGATTTTGATTGAATGATTAAAA
TTAATTATAGTATAACTTTTTAGGTATTGGTTCACTTATTTTAGGTGGCCTAATTTGTAACAAAAGAGTCACAAAAGAAA
TTTGTCTTGTTTGCATATAAATAATACTGCAAAGGTCGCGTGTTGCTCTTTAGAAGGATGTATGGCTGTCTCGGATTAAT
TTTTTTATCATATTTCTTTATAGTATTTGATATGTAAAATGATTAATGTTATGCCAATGAGTTTTAATGTTTTAGGGACC
TTCGAGTAGAGATGAATACTATCAGAATTATTCCATTAATAATAGATATTAGAACCCGTGTTAGCATGGATTCAATTTAT
ATTACTTTATTTTTACTAATTTATGTGATACTAATGAAATTTGGAGATTCAACTAGAAAAAAAGTTACAGTTTTTTTTAA
TATTTATATATTATTAATTATTGTGATTTAGAAAACTAAAATGTGAAAAAAGAAAAAAAGATGGGCCTACATGTCACGGA
AATGAGTACTACTTTTCGGCAGAAGCAAATAGTAAGAAGGAAAATAAATGCTGGTTTTTATGTCAAAATATGAAGGAAAA
AAAATACAATTTTGAAACATTAGGTATAATTTGTTTAAGCATATTAATATTGTTAGCTTTACATGTTCCAAAATTTTAAT
AATTACTTTTAACATGTTGCAGGAAAAGAAAGAGAAATGAGTTAAGCACACAACATCTTAGAAAGGAAATATAATATCCA
CTAAATCAATCAAGGGAGATAATCTGCATAAATCAAAGGACACACTTCAAGGAATCAAAATCAGCCAAGATAGAGAATAT
CCGCTCAATCAATAAGGAAGTTGATATACATCAAAGGAAGCAAGACCAGCTGGAATTCGAGATTACTAAAGGAGAAATCG
AAACCAATGGATGACATCGAGATTAGCCAAAATTCAAGAAGATCGTCGAAGATCAACCAAGAATCAAGAAGATCATCACA
CAAGGAAGAATCCGATTTGCTCATGCACATATCTAATATGGACATGACTTATCAAATTAATCAGGATCAAATCAAGGACT
AAATTAATGGTCCTTGATTCAAACACCCTTGGGTTTCCATAAAAGAGCAAAGTCCTCCAAAGTTATATAAAACCTCTCTC
AGCCTCAGTTGAAAGATACGCAACTTCACATGAGCTTATAGTACAGTCTTATTCTATCTTTCAAAAAAAATTGTAAACAC
GTGAGTGGAACAATTGAAAAGAAAAGAAAAAGGAAGATTCTGAGTGTAGGTTTACAAGTAGAAGTAGTGTCAAGGTAGAA
CATCTGATTTGCATATCAGATAGGATCAAAGTTACAGAAACTCTGTACTATCGAAGTTCTCTTCAAACCTCTAAAGGAAA
CCCTTGAAACCCAAGGGTACTGGACGTAGGCACCACATCGATATTTCAAACCAGTATAAAAATACTTTGTGTTATTTACT
TACTCCAGCTGATGCAGAGGAGGAGTCAACTACTCCAGCTGACAAAGTCAACATTCATAGAGAATAGAGACAAAATGCCA
GCTACCCTAAGAATTTCATTCTTCGGAAACCTGATGACAAAATCCAAAAAAGGTCTTCACTTAGAAAAGAAGTTTATGTG
GCTCTCATATCTCAAATGGAACCCAAATGAATAACTGAAGCTATGGAAGATGAGTCATCGATACAGGCTATGAAGGAAGA
ACTTGATCAATTTGAAAGAAATCAAGTGTGGACTCTTATCGAAAGACCAAAAAATTGCTCAATAATTGGAACCAAATGGG
TGTTTCGTAATTAATTGGATGAAAATGGAAAAGTCATTCGTAACAAAGCAAGATTGGTTGCTCAAGGTTACTCCCAACTG
GAAGGTATTGATTACGATGAAACTTTTTCTCCCGTTGCACGACTCGATTGATGGCTTCTCTCAAAAGTTCTGACCATCGT
TCATCAAACTCTCTTGATGTTCTCTCTTTGTCATCTGATTCTTCTGATGACTCTCTAGCCTCTCCTTCTCCGTCCATAAA
GCATAAGGGTCTTGCAACCAAGAAAAAGGATCAAAAGAAGGTCTGTCCTAGCACATATGGAACTCTCTCTCCCGAGGACA
TGCATCGCTTTTAGGGTGTGGACCACAAAATCAAGTATGATAAATTTTAGTCTCATCCCATTGTTCCTGGCAGGGTGGTA
AATTTCAGCCAGTTGCTTGACACGAACTGTTCGGTAAGTTCGTTTCTTAAAGCTCAAAAACTATCTCTATTGTTTACCCT
ATGTGGGCTTGAGTTATTTGAGGAAGTTATTCGTTTATTCTATGCGAATCTCCGTGTGTCTGGCGATAGCGGTAAACTGG
AAACCCTTGTCATAGGAAATCGTGTTATTGTCAATAAATTGTTGTTTGAAGATGTCTTTGGTACTAAGTTTTTTGGTGTA
ATTCCATCTATGAATGTTGTATGGCCTCATGATTTTGAGGTATCTCTGGAAGGTGCTAAGTTAGTCGTGGCTGAACTCGG
TGCTAATTTGACTGATTTTGGACCCTTATCTCTCTGCTTTGAACATCATATTTTGGCATATATTATTGCCACTACTCTCT
TACCCAGGAAAAGATGTCTGAGCAGTATTTCAATTAGGGATGTGTTTGTGCTCTACTTCCTGCTTAAGAATATTGTATTA
ACTGGGTTCTCTGGATTAAGGAGTACACGTGGGAAAGCTCCGAGGAGTCGAATCCCTCTAATGGTTTACCTTATGGGTTG
CTTATTTCATGAATCCTGGTGGACCGTCTAGTGGAACTCTCTATGTTCAAACACATAGAGATCAGTGGTACTTATGGCTC
TTGAACCTTCTCCAGCATGGGGTATGTGGAGGTTGGTAACAGATGGGTAAAAAAGGACTCCATCCAAGAAATGGCTGATA
CCACCAAGCCAACTAAGATATTTGCAGAGTCAGCTGCTCTCCTGCTTCAGGATTCTGATGAACTTAAAACTCACATTCTT
GATGTGGAACGTGGGCTGGAAACCTTCATGATGCTGTTGAAAAGGTATTTCGGCTTCAAAAAGATACAAGTACAGATGTA
GGTAAGCTTTGAATTGCAATGACTGGGATAAAGCAGGAAGGAATTGCAACTGTCAACAAGCTGATCAGGCAAGTCGACTC
TCTAAAGAGCGGAGTCAGCTCTTCCAACAACGATCTTGCCATCTATGTCCAGAACTCTTACTCCAGTCTGTCCAAGTATG
TGGAACGCTCCTACAACACTTTTTGTGGGAAGGTTATCAACACCCTCAAGTACTTTTGGGGTGAAAATCGTTAGCTTTCT
TCTCTTTTGTTGCGTCTTTTGAACAATTATCTAATAGGGCTCTGTCCCTTGTCTTTTGGACTGTATTTCGAAGGCTCTCT
GCCTTCTTACTATCCTGGCTACTGCTTTTTCTGTTTTATGTATTCTCTCTTGCTCTTTCTTTTTTATTATGCCAAAGGGG
GAGATTGGTCTGAATTCTCTTTAAACGGGAATCAATCAAGTCTGGGGAGCTATAGTCCAATCAAGTCAGGGGGAGCTACA
AAGATCCTTCAATAACTTAGGGAAGTCTCATTACTACTTTAAGCTTATGTAAATCAAAGATAGTTGTCATTATAAAAAAG
GGGGAGATTATTAGCTTTACATGTTCCAGAATTTTAATAATGACTTTTAACTTGTGGCAGGAAAAGAAAGAGAAACGAGC
TAATCACACAACATCTTAGAAAGGAAAGATAATATCCACTAAATCAATCAAGGGAGATAATCTGCATAAATCAAATGACA
CACTTCAAGGAATCAAAATCAGCCAAGATAGAGAATATCCGCTCAATCAATAAGGAAGTTGATATGCACCAAAGGAAGCA
AGACTAGATGGAATCCGAGATTACTAAAGGAGAAATCGAAACCAATGGATGACATTGAGATCAGCCAAAATTGAAGAAGA
TAACCAAAGATCAGCCAAGAATCAAGAAGATCATCACACAAGAAAGAATCTGATTTGCTCATGCACATATCTGAAATGGA
CATGACTCAGCAAATCAATCAGGATCAAATCAAGGACTAAACTAATGGTCATTGATTCAATCACCTTTGAGTTTCTATAA
AAGAGCAAAGTCCTCCAAAGTTATATAAAGCATCTCTCAGCCTCAGATACGCAACTTCACTTGAGCCTATAGTACAATCT
TCTTTTATCTTTCAAAAAGTTTTGTAAACACGTGAGTGCAACAATTGAAAAGAAAAGAAAAAGAAAGATTCTGAGTGTAG
GTTTACAAGTAGAGGTAGTGTCAAGGTAGAACATTTGATTTGCATATCAGACAGAATCAAAGTCACAGAAACTCTGTACC
ATCGAAGTTCTTTTCAAAGCTCTAAAGGAAACCCTTGAAACCAAAGGGGACTGGACGTAGGCACCACATCGGTGTTTCGA
ACCAGTATAAAAATACTCTGTGTTATTTACTTACTGCATTTACTGTTATCATATACTTGTTCTACTAACGTGCAAGTGAG
TCTATTGACCATCACATGAAGTCTACTGAAAGAAACTTTAATTCACCCCCCACCCCTGCTTCTTGACTTTCAAATAATAC
CATATCAAAACTACCCCGGCTAGGGAAGCAGGCATGTCGTCCAGCGTGCAGGTGTTGGATGACATGCTTGATTTTCATTT
TTGTGGTTTAACTTGTAGGTTTATGTGTTCCTACTGATTGAGATTTGTTTTGGTGTTGCATGTGTGAATTCAGTTTGGGG
CTTTTGGTGAAAACTAATTTCGGCTTATCTGGGTGTTCAACATTTTTTCTCTGTGAAGTGATTTCTGCGTATTTGGATGT
CCAGCGATTCATCTTTTTACCGATTAAATTTTGATCTTGGAGGGAAAAGGGAAGCTATAGTATTACCGAGTTTATTAAAT
ATATCCTCAGTTTTATTCCTGACACCGATTTCTCTATCTGTAATTGATTTTTAATGCAACTACCATCATGATTGAAACTA
TTATCATATTGCAATTTTTTGACTCCAATATATTAGTAACTTATCCTCAAAATGAATTTTGCTTTATAATCAAAATGAAT
TTTCCTTAATAATTAGTATTGGTATTCATCAATCCCATGCTATATGACGAATGAACAACAAGACATTTCTCCTCTTTAAC
CAGAGGTCTTGAAGTTTGAGCTACGAGTATAAACTTGGTCTTGTTGGATGACGCTTCATTCCTATATGAGACTTGCCAGA
GCAAATTCATATCCCCCGATATTCAGTTGCACAAGGTGTACAGTTTAGGCCTCTAAACATCTCAACACCCTTCTATGTAG
AAAATGGTTATGAGTTATATTGGACTTTGCTTTATCTATTTTATTGTATTTTAGAACATAATTTGAGTTTAGTTTGTGTT
CTGGCATTAGCTTTCAAATCCAGGGGTTCAAGTCTCCATCTTCATTTGAAGGTGCGTTATTTCTCCTCTCATCATCGATT
GCTTGTTACAAATTTGAATTTTTATCTTGAGACGGAGGGAATTTCAGTTTAAACTTAGCAAGATTGTCTACTGCCTTGCA
CCCAAGTGTGTGGCCTAAATATATATATGGGAATTATATACTTACAGAATACATGAAGGACGGCCCATTCACTTACAAAG
ATACAAAGAGGCTACATACTCGTTCAATGTAGTAAAATATATATTATAATTAACCACAACTGGGTGATAGTAGTGTATGC
TTAAACATATTTCACGCATTCTTTAATTGATATAAACACGGGTGGTGGTGCTAGAAAAATAATTAGTTGTAAATAGAATG
ATTGTGTAATATTAATTACATGACCGAATGTTGAACGTGCATGAAATCAAATGTTATTTTTTATCAACAAAATAACTTTC
CATATCAGTTAGAAATCATATGTAAAATGAAGATCTGGGACATGTAGGAGGTAGGGATGCTCCTCATCATCAAAAGCATC
ATAATAGCCCACTTCTCAATCATTGCTCCAATTTTAATCTGAAATGGATAAAATATAAGTTTCTATCGTGATCAATATTT
TCTAGCTTCTTATTTTGTAAATTCAACTTGACATGTATCTTGAACAGACAAAAGGAGTAACCAATTGAAATCCATCTTGT
TTAGACAAAGCGAAACAATGAAGCACTTTTGTTTACCTAGCCACATATCTCCTTGTAGCACTCTTCCTTGTTAGGAATCT
TGTGATAGTATAAGTATCCATTCAGTGTTTCCTTATCCATAAATTTCTTGGGGAAAATTGAAAATAGGGCGAGGCAGGGG
AAATCTTTTTTATTTAAAATATATAATGAGGCAGGGAGCGAAAAAGAAATTCCTTTTTCTGAGCTCCCGAATCGAGTAAT
GGGTCAATTGTATAGCAATTTGTCGCTAAAATACAATTGAATAGAAGTGCTCGTTGGAATACAAAACTGCACCTACATCT
AATTCTCTTGCTCTCTTTTTTAAAAAAAATAAAAATAATGTGCAATAAATTAGTTTTGAAGAAACTGATTTCAAAATAGT
GTGAGCTCAAGGGGGAATGCAAAATTGGGCTGCTTAGCAATAGGCATGTCCTTATTCGAGTAACTTTAATGGAGGACTAT
GTGCACTTACTGTCCAAGCCAGCTTTCTACATTGCACAAAGGAATTGCTCTTTCCCTATGAGAACATTGAAGTGGGATCC
AATGTTTAATCCCGAAGAAGAGACGACTATCGCCATTGTTTGGATATCCTTTCCAACTGTCCCACCAAATTTTTTTGGTA
GAGAAATGATGTTCTCATTGGCAACGGCAGTGGGAAAACCTTTATAGGTTGACATGGCGACAAGGAACCAAACAAGGCCT
AGTTGTGCTAGAGTCAAAGTGGAGGTGGATTTACTCGGAGAATTTCCCAAAAGAATCAAAATAGGCATGAAGAAAACTAA
TGGGGAGGTAATGGAGAAGTGGGTGAGAATAAAGTATGACTACGTTCCAAAATATTGTAAGACATGCATGTTACAAGGAC
ATGATGAGCAATAATGTTACGTGGAACATCCAGAATTGTATCCAAAGAAGGAGAAAAATAATATGGAAGCAGATGCGAAA
GAGGAAAAGGAGAACAAATATAATCGATAAAAAGGTAGTGATAGGATGGAAGAAAGGAATGCACCTCAACAAATGGAGAA
GATTAAAAAATTTGAGGAACCAAAAACTAAAAAGGGAGGGTGGAGGAAGCAGCCAGATAGAGTTTGGGCCAAGGTGGAAA
TACCCACCGGTAACAAATTTGAAGCTTTAGAGAAAGATGAAAAGAAAGGTGAAATGATGGAGATCTCTAAAGGAGGAGAA
GGCCAAGCATCGGAGAGGCAAAGTGAACACACAGTGAAAGAATCATCCAAAGAATGGGTCGAAAGTTCCTTTGGAAAATA
AAAAAATAGGACATCACCAAGGGGCACAAGGTAATCACATTAACATAAGGGCAGAAAAATTGCATATATTGTTAAAGAAT
GAGGGATCTAAGGAAATATCTATCAACATGGGAGTGAATACTCCCCTTACTATTGACAACGGTAGTATGCATGAGAAGGA
ACACCGGCAGGATAATAGTGTAATAAGAAGTAATGAAATGACGAAGAAAAATGATCCAGAGGTACAACTAAAAGAAGCTC
CAAACCTAATTGACGAATCAGAGGGAGAAATGCAACATAGAAAAAAATATGAAGAAGATGACTACATGGATTATAATATC
CAGCAGATCAGTATAGCAGGGGACTTATCTCCAAGGCACATGAATAGTTTGAAGGCAAAAAGAGGAAGACCCACCATTCC
TCTCCAAGTCAAAACAAGGACTAGCAAGGACAAATATTCCAATAGTGATAAATGATTGAAAAAGCTATTTTTTGGAATAT
TAGATTCGTTAACAGTCAAAATTCCTTTGGGAGATTGATGGATCTTAATAGAAGACACCACTATTCATTTATAGCTTTAA
TGGAACCTTTTCAGGATCCATTAGAGTTAGACCAATACAAAAGAAAGTTAGGTTTCGATAATGCCCTAGCCAACTATTCC
GAGAAAATTTGGATCTTCTGGAGGGATGATTGGGAAGGTACTTTGCTTATGGATTCTATACAACACATATCTATGAAATT
CTGTAAAAACAATAGTTCTTTCATTATTTCATCAATATATGCTAGGTGTAATGCGTTGGATAGATTGGAATTATGGGAGG
AATTAGAAGGTATCGCAGAATATTGGCGGATACCTTGGATGGTTGGGGGTTATTTTAATGTAGTTATTGATGAGGAAGAG
AAATTGGGAGGCCTTGAATTCACTCAACAGGAGGCTATTGATTTTGCTCTTTGTATTAGCAGTTGTGTGTTAACTGAGTT
GAGGTGAAATTTTCAGGGAGTAAATATACTTGGTGGAATGGACGAATAGATGAAGCTTGTATATTCAAGAGATTGGATAG
AATTTTAGTGAATGCTTTGTTCACAGAGGAATTTTCATCCAGTGAAGTTCATCATTTAATCAGACATGGATCAGATCATG
CTCCTCTTCATATAATTTGTGATACAGAAGAGGAACCGGTGGTGAAACCTTTTCATTTTCTGAATTTTTAGACTAAACAC
CATAAATTCAAGGAAGTAGTACAACAACACTGGAGGATTGAGTTTGCTGGTAGCCCTTTTTTGGANNNNNNNNNNNNNNN
NNNNNNNNNNNNNNNNNNNNNNNNNNNNNNNNNNNNNNNNNNNNNNNNNNNNNNNNNNNNNNNNNNNNNNNTTGATCAAG
GTTAAGGAGACTCAATTGGAGATTCTTCCTACAGTAGAAAACAGAGCGGAGCTGAGTAGAATGGAGACAAAATTGAGAAA
ATACCTCAAGATTGAAAAAGAATATTGGAAGTAAAAGGCGGGAATGAAATGGTTTATGGATGGAGATAGAACACTAAATT
CTTCCACTCTTATGTTAAATGAAGAAGGAAAAAGTTACATTTAGCAGAGATATGTAATGAGCACGGGGTGATGGTGAAAA
CAAACCAGCAAATAGGGCAACCAGCAGTCTATTACTTTTCAGAGTAATTTAAGGCAGATGAGACATCTCAAGATTACTCA
ATGCTGAAACATATCCCTAAGATGATCACAGAAGAGGAAAATGAAGAAATGATAAAGATTCCAACACAAGAGGAGATAAA
AAGGGTGGTGTTTGAGCTTAATGGAGAGAGTGTGAGTGGACCGGATGATTTTTCCAACTTGTTCTTTCAGTCCTGTTGGG
AAATCGTAGGAGTTGATATCACCAGATTAGTGATTACATTTTTTTGTGGGCAAACACTGCCAAATTTTATTACTCACACC
AATCTGATTTTATTACCAAAGAAGGAGGATGTTAACAATTTTTCAGACATGAGGCCAATTAGTTTGAGCTCTTTTATAAA
CAAGATTATATCGAGATTGTTGCATGATAGAATAGCGAAGGTGTTACCCAAGATTATATCTCCCACCCAATCAGGTTTTG
TTAAAGGAATGAGCATAACTGAAAATGTATTGTTGGCACAAGAAATAATTAGGGATATTGACATGAGAAATCAACATATT
AATGTGGTTTTGAAGTTAGATATGGCTAAGGCATATGATAGAGTGTCTTGGATTTTCCTAACAAAGGTGCTGCGAAAGTT
TGGTTTTTCGGAGGTAATTATTGATATGGTATGGAGACTCATCTCGAGTAATTGGTATTCAGTCCTCATTAATGGCCAGT
CTAATGGTTTCTTTCAGTCTTCTAGAGGTCTTAAACAATGAGATCTTTTGTCCCAACACTATTTATCATTGCGGCAGAAA
TTTTGGCCAGAGGTTTAAACAACTTACACAGTGATAACGATTATAAAGGGTATGGTCTGCCCAAGTGGAGCCCAACTATA
AACCATCTGTCATATGTAGATGATATAACATTATTTTGTTCAGGGGATAAACCTTCGGTCATTAAGATGATGACAATGAT
AAGAAATTATGAAGAAGTATCTGGTCAAATGGTCAATAAGGCTAAGAGTGCTTTCTATCTCCATGAAAAGACCCCCTTGA
TAGTGGCAATCTGAATGAGAAAACTCACAGGGATAAGACAAGGTAATTTCCCTTTCACTTATTTGGGATGCCTTGTGCTT
TATGGAAGGAAGATCAATAGTTACTTTGAAGACTTAGTGAGGAAGGTGGCTCGAAGAATTTTGTCTTGGCAGAATAAATT
TCTATCCTTTAGAGGTAAGTACATACTTATTAGTCATGTTCTTCAATCACTACCAGTTTATATTTTATCTGCTATGAATC
CCCCCAAAAATATTATTGAACAGATACATCAGATCTTCGCAAAATTCTTTTGGGGAAATACAACAAGTATAAAAGGAAAA
CATTGGGTAGCCTGGAATGACATGAGTTACCCTAAGGCAGAAGGGGGTTTGGGATTTCGATCTCTCCATGATGTTAGTAA
TGCTATGTTTGACAAACTATGGTGGAGGTTCAGGGTGTCCATTTCTTCATTATGGAGTAACTATATGAGCAATAAATATT
GTAAGAAATTACACCCTACAGTTGTTAGGAATTCTGCAACATCTCATGTGTGGAGGAAATTATTGCCAGTAAGGAAAGAG
GTGGAGCATGAGATTTGGTGGCAAGTTAAAGTAGGGAATTCAAGTTTCTGGTACGATAATTGGACAAAACAAGGGGAGTT
ATTTTTCACAGAAGGAGAAAGTGTGCAGGAGGAGGAATTAGAGGTAAAAGAGTTCATTGGAAATGGAAGTTGGAAAATAG
AAAAATTGCAGGAACATATTTAAGAGGAAATGATATCTCACATAGTTAAAAACATCAAGCCTAACATCTATGCTCTGAAT
GATAAGCCGTGGTGGATGGGAAATTCAACAGGAGTTTTTTCGGCCAAATCAGCTTATCACATGCTAAGGACCAAGAGAGA
AACAACTGACTGGATGAATTGGATTTAGATTAAAGGTTTACCATTTAAATTTTCTTTCTTCCTATGGAGGGTGTGGAAGA
AAAGAATTGCAACAGATGATAATTTGAGGAAAATGAGAATGCATATAGTATCTAAATGTTACTACTGTGAGAAGGGGGAA
CTGGAAACCATGACTCATTTATTACTAACCGCTCCCATAGCTCAAAGGCTATGGAAGCAGTTCGCTTCTTGTGCAGGTTT
GGATATTGATGGGATTCCACTACACCATTCATTTTTTAAATGGTGGGAATATGAAGGAAACCTAAAATTGCAGCAAATCA
TGAAGGCCATTCCAGCGATTATCACGTGGGAACTATGGAAAAGGAGAAACTCAATCAGACATGACAAGAAGGTATCGTTT
GATAAAAATGTTCAATCAATGTCAAATGATAGTTCATCAGCTGATAAAATCCAAGTATCCATGGCTCAAAAACATTCCTC
TTCAATGGAGTGAGATGTTTGATTTACTACAAAGATACAGACCCACACTATTTTATCACATTGTGCGGTGGACAAGGCGA
AATGAGGGTTGGATAAAATGTAATACATATGGAGCAAGTAGAGGTAACCCAGGGATGAGTTCTTATGGCTTTTGTTTGAG
GGATAGTAGCGGGAATCTACCGTATGCAGAAGCCAAAAGAATAGGATTTGCCACTAACTTGGTGGCTGAGGTAACAACAA
TCTGGAAAGCTCTGAGATACTGTAAAGAATAGGGTTATGCTAACATATTTCTAGAGACCGACTCATTAAGAGTGTGTTTG
GTATGAATTTTCCAATTTTTTCATGTTTGGTTGGGTTAAATGTTTTCCAAATCAAATCATTTTCCTCAAATTTAAGGAAA
ATGACTTTCCTTCAAAACTTAAGGAAAACATTTTTCAAAACTCTCTTCCAACTTCAAAATTTAAGTTTGTCTTTTTAAAA
ATATTTTCAACTTCAAATTTTCATATTTTCACCCTACCCTCGATCCCCCACCTCCTACCCAGCCCCCCCACCCACCCCAC
CCCCTACCAATTCCCCCCAAAAAAACAAAATTAAGTTTGTTTTTAAAAACTATTTTCAACTTCAAAATTTCATTTTTTCA
CCCACCCCACCATCCCCAAAAAAAAATTTAAGTTTGTTTTTTAAAAATATTTTTAATTTCAAAAATTATTTTCTACTCTA
GTAAAAATAAAAGATTTCTCAAAAATATTTTTTATTCATAAATCAAACACTAAAAATCTTTTCCGGAAAATATTTTCTAC
TCACCAACCAAACATGAGAAAATAAGTCAAAAATCAACTTGTTTTCCAGGAAAAATATTTTCCTTCATACCAAACACACC
CTAAGTCTTAAAAATATGATTAGAGGGGAATGGAAAATACCGTGGGAAATAATTGAAAGGGTAGAGGAGATTCATGAGAT
GATAGAGGTAAGTAATACCCAGATAACACACATATACAGGGAAGCTAATCAGTTAGCATATTTCATCACAAACACAACAA
TAGATCAAGAAGGTAAATTACAATATCAGTTGTTCTATCAGCTACCGAGCAAAGCAAGAGGGATTTTAAACATGGATAAA
CAACAAATATCAGCAATTCGAATAAGGACAAGGAGAATCAGCGTTACCAATAGTCATTAACATGGAAAGCAAAGGAACAG
ACATAGAGTTCCACAGCTATGATAACTACAATAAAGTTTGTGGCAAGCTTAAAGGGGTATTTACATTGAATCCGCGGGTC
AGAAACGTATTTTTACAAGCTGAGCAGGACAACCAGGCAGTCTCCATTGCGAAGGATGTTGATCAGCCGGAGATCGGAAC
TCACGAGCATTTTGAGCAGCAGAGACAACCTGAGAAACAAAGAAGAAGCTGAGCTCTTTTTAGGAAACCTCACTTTTGAT
TGTGGGTTGGACCTCTGTTATTTCTTATGTTTATTTGTTTTGAGTTTGCAGACTTTCTTTATTAATAAAATGGACCAAAT
TAAATTTATTTTTTTAAAAGTTTTGAAATTATGAGTTAAAACACAATGTTTTGAAATTCCAATTTGTTATGACATAATGT
TATACTCTTTAATGACTAAAACCATGATATATTTTAGTCGCTTGAAGCATGTATTATATTTTTTTTGATACATTCAATTA
ATATTGCATATTACTAGCACAATTAGGTGAGATGACATTGTACATGCGTACTCTTTATCTTTGAAGGAAAAAAAAAAAAT
ACTACGTTGTTATTCATCACAAGATGTTTGTTAATATATATATATTCAAAAAACACAAAATTACTATATTACTTAGTGAA
ATGTCCTTCGTTTTTTTACCCTTTTAACATAGATTCACATTTGACTGACGAAAGACAATGTTCAAGCATTTCAAAAAATT
CAATGTTTATGTCCCTTTAATTAAGTGCGAATAAGCACACTGTGCTATTTTGTCTATGCTTTAAATACAAATACAGAACA
CGCATATATCGAAATTATAATGAAGCAGGTAAATACTTTCTTGGGCCAAGTTTTTATTAAGTAATTAGCTAAATAAGTGA
TAGGATCATCATTCTACCATTCCAAAAGCTTGTATTTTTTAATTTTATTTGATAACTTACTTACAACGTCTAATAATATT
TATAAATTATATATTCATTAATATGAATTACACACACAATATGCTGACCATGAAACTTGTAAAGCAAAATGTTATGTGTG
ACAGAATATGATAACATACTCCAAAGATTAAGAATAGCAACACCGCTTTTTTTTCCTAATTTTACATATTTTTTTTCCTT
TTTCAATTCATTTCTTTCCCTCGTAGAAAGTTCCTAAACAATACAAGTACTCAAAGTGCTATTTGTATAAATAAGAATCT
CCTTCGTTATATGATTTCTTCTTCATATATATAGATAGATAAAGGAATTATTTAAAACTACATTTTATGCTACCGTTCTT
TCTATCTGATAGAGAAAAAAAATTCATGATTCTGAATCGATCTTACTTGGATAAAAAATCTCAAATTTATCTATGAAGAA
ATAATGAAATTTTATTAGTGTATATATTTAATTTTTTTGTATAATACTAATTGATATGCTGGAATATTTTCAACTCTCCT
TTCTGGTAACCAAGTAAAGAAATGACAATTAACATATTAAAACATACATATTTGCATAAGAAGAATGTAATTTATAGCAC
ATACCATACAATTTTTTTATTTTTCAAATATTGAATTGGTCTAATTAAATTTATCTTCATCAAATTAACCATCAAAAGGC
AAAAATATACTACATGAATTGAGACAAAGAAATTACTGATTATAACTCAAACCTAAATTAATAGGAGTTGACAATATGAA
TCTCTTGTATCTAACTTATTATATATTTTTGGGAAAATACATAAAAACCCCCCCTAAACCTGACAGGATAACTTACTTTA
GCATTTTAACTTTATGGGTAATTATTTGCCCCCCTAATCTAATTTGAAATGAATTTAATATCACCTTAAGATTATAATAT
CAGTCTCACAGTGGCAAGTGCATCTCACACGCGTCATGCATCGACACATCAGCGCCACAACACTGCCACGCCAGCGCCAC
CTTGAAACTTATTTAAATTTTGATTTTTTAGTTCTTATTTTTTTATTTATTTATTAACAATTTTAGAAAGAAAAAAAAAT
AGAAAAAAATGAGGATTAATCTTACATTAAAAAAAAATTCAAGTTCATCACCATTAATACAAACACTGCCTTAAATAGTG
ATTTTGAAGCAACAATTTTCAACACCAATAATCTTTTCTTTTCAATTTTCAAAATTAGTGATATCAATTTTGATTCATAT
CTTGAAAAAAAGAAGACCCTCTTCTTAAAATCAAAAATTAATATGATCAAAGATCAGAAGTAAAGAAAAAAATGGTGGGG
GTTCAACGATGAAGGAGAAAAAGACAAGAAAGATGATGGTTGAAAGAGGGGAGGTTTGGAGTAGGAGAAAGAGGGTGGGG
GTGTGCGGTTCGAAGAAGGAGAAATGGGGTGGGGGAGTTTTGAAAAAGAACAAAGAGAGGGGGAGGGGCGTGTTTCGAGA
TCAAAAGAATATATATCAAATACTTCAATAAGAAAGTGAAAATAAAAGAGGGATTAGGAAATGTGAACCTGAATCCTTGT
TTAATTAAAAAATAATTATTAGGGGTTTTGGAAAATGAAAATACGATAAAAATCTACAAAAAATGAGGTAAATTACCTAT
GTGAATATCAAGAAATTATATGCACATTGAAAGAAAAGATTTCTTGCTTCTCCAGAATTAATGATTTGTTCTTCTTTTTT
TCCTTTTCCGCATAAGAAGGAAGACGAAGAAGAGAGAATGTGAATTTTAATGGAAAGGGAAGAGGGTTTGTTTCGAAATT
AGGAAAGATTTTGTCTATCTTTTCGAGATCGAAAAATAGTTATTCTCTACCTCTTTCCTAACTAACTTTTTAAATTTTTT
ATTCTACCCTTATATTATTGATCTTTTTTGTTTTACTTTTTTTTTAAAAAAATCATAATATTTTTTTTTATTTCTGTTGG
AGTAATTATATAACATGGGATGAGAAAAATCGGCAATATCAAATAGTCAGAATTTATTAGTCTAATTATGTCACACTCCG
AGCCTACACTCTAGGCGGGACTGACACTCGAGAACTATTGTTGGCCCCAAGCGAATCCTTGGCCTGACTTACTTACTCAG
CGGAAGACTTTAAGCATTAAGAAAAGAACTCAAATGCAAGATAACTCAACTGTCTCAAACTTAACTCATAATGTTTTAGA
AATAAACATTTAACTTAGCCAAAGTGGCAACTCAATTCTGAACATAAGCCAATAACAAAGTAAAGACAAATGAACTAACT
GACTGTCTATCTATGAAGCCTCTAAACAACTGAGATGGATATTGGGACAAACCCACGACATCCTAATGAACTAATAATAA
AACTGAAAGTAATAAAAGGAGTACTCCGGAATGCAAGGAGGCTCACCAACTGACTTTGAAGTGCTCACTGGATCAATGAT
GTGCTGGATGCTGATCCTGGTTACCTGCGTCTGCATCATAAGACGATGCAGGCCAACTGACATTAGTACATTGAATGTAC
GAGTATGCGAGTTGGAATGCTAAACACAACTTAAGCTTGAAAAGAATCTGAAAGGAACTGAAAATCTTACCTGGCTCAAC
TCAACTCAACATAACTGAACTCATTTCCATATAAAACAGTTTAAAAACAAGTGCAATATAAGGAAAAGTTGTTTAAAACC
TGATGTCAACTCTGTGTATTTAGAAATACAATAATAACTGTGTAAGTATGCAAAGATACAATATGAACTCTGTTTGTATA
TAAAAATACAAAATACTGTTGTGGGAGTTTCTCTAACCGACAACCATCACTTAAGAGCTATAGTGATGATACAATGTTTT
ACCTCACGCTGCCAAGGACCGTCCTATACCTTGCCAAGGGTATAGAACCTAACTCACTAAGTGGATCCACTAGTCTATGC
TAAAAAGCACTAAAGGAATCATCTAAAAAGTATGACCCTTTTCTACCCATGGTGGCTACATGGTTTATGGGGGCTGTGAG
TTGTCTGAACTATCCCCCATATCGGTGCTCAATACTACTCCCAAAAATATAATATTAGCTCTTATGTTTAAAAACATACT
TCTTTTTGTGATTTGAGATTAGTGCTCAAAAACTTAGCTCAAAGGCTATCTTTGGAAATCAAAGTTTCCTCTCTTGCTTC
ATTTAGAAAGCAATTACTCTTTTACGAAAACTAGCTCGAAGGCTCTTCGGAAATCGAGGTTTCCTTTCTTGTTTAAATGT
AAAAATATTTAAACCCTTTGGGAATACATAGTCCCCATATAATTTTGAAGGGGTGGTAAGACTTCATGGAGTCCCAGTCT
CCATTATTTCATATAGAGGTGCACAATTTACTGCACAGTTTTGAAAATCTTTTCAGAAAGGCTTGGGTTCAAAGGTGAAC
TTAAGTACTGCCTTTCATCCTCAGACTAATGGGCAAGTAGAGCGCACTATTCAGACATTAGAAGATATGTTGAGGGCATG
TGTGATTGATTTAAAAGGAAATTGGGATGATCACCTACCTCTCATTGAGTTTGCTTACAACAACGGTTACCACTCTAGCA
TCCAAATGGCTCCTTATGAAGCTCTTTATGGGAGAAGATGCAGATCTCCTATTGGATGGTTTGAAGTTGGTGAAGCAGGG
TTTATAGGACCAAATTTAGTTCACCAAGCTATGGAAAGGGTGAAAATGATTCAAGAAAAGTTGAAAACGGCATAGATTCG
TCAAAAATCCTACACTGATGTTAGGAGAAGGGCGTTAGAGTTCGAAGTAGATGATTGGGTATATTTGAAAGTTTCACTCA
TGAAGGGTGTTATGAGGTTTGGTAAGAAGGGGAAGCTTAGTCCCCGGTATATTGGACCTTATCGCATAGCCAAGAGGATT
GGCAATGTAGCTTATGAGTTGGAGGTGCCACAGGAATTAGCAGCGGTTCATTCGATATTTCATATCTCCATGTTAAAAAA
GTGCATGGGCGATCCTTCATTGATCATACCAACTGAAGACATGGAGATCAAGGATAGCTTATCCAATGAGGAGATTCATG
TCCAGATTCTAGACCGCCAAGTTCGCAAGTTGAGAACAAAAGAGGTAGCATCAGTCAAGGTCCTTTGGAGGAACCAATTT
GTTGAAGAAGCTACTTGGGAAGCTGAAGAGGACATGAAGAAGAGATATCCACATCTCTTTGAATCCGAAGAAAGTGCAGA
TCAAGGTACTAATTTTCTTCTTAGTGCTCTCTAATTTATGAATGAGCATGTGTTTGTTTGCATTTGCTTGTTGGGTGTTC
AAGTTTGATGTTGCACCCTAAGCCTAGTAAGAGTAATCTCATTTGAAGACGAATGTTCCCAAGGGGGAGATATTGTAACA
CCTCACAACTAGAAAGAAGTTTAAAATCTGGAAATGGTCATTTTTGAAAAGTATAAGGAAATCTGGAAAATTTTAAGTTA
AAGTGAGTTTTGGTCAACTTCAACCGACCATGAATCCTAGCTCAAGATGAGTTAGGTGTAGTTCCAGATATGGTTAGAAA
TCTCTTGGAATGATCTTTCCAACGCCGCAAAGTTTGCACGATTCCGAGTTTGGATGAGTGAGTTATGCTCTTTGGAAGTT
GGGTTGTTGGTTTAAGGAAAGTCCAAATCCGGATTTTTGAAGGGTAGTTTGGTCTTTTCCTTACCCTTTTATTTTGATTC
CTTTTAGTGAATAAATTAAGGGTCTAAACTGAACTGGTTCAGTTTTACTCTTTTGGAAAAGAGTTAGGATTTTAGAGAAG
AGGAGAAAAGAGAAGGAGAAGCAAGGAAATTTTCAAGATCGTCGAGTTTAGCTTGTGGATTTCGTCGGGGGTGATCCCTA
CAAGGTATAAGAGATCACATAGCGTTGGATTGGTTCACCCACGCGCCAAGTATGTTTAATTCAGCGTGTTTTCATCCTAA
AACGATTGAGAAATTGATGTTCTTGAGTTGATTTCGTTCTTGAATATGAGTTGGGATTTAGGAGTTTCTTGATGATTAAG
TGTTGTTTCCCTGAGTTGTTTGAGTTAGATTTTGTGTATATGATTTGGGTACATGAATCTAAAGTGAATTTGGGAAAAAG
AATCAGAATAAAACGGTTTAGGGTCAGATAACGCGATCAAAAGTTCGTCTTAATTTTTGCCTAAAGGGAGGCTAGCGCAA
CGCGCCCCCATAGCGCCAGGAAGGCTGGGGCGGCGCGCCAGCAGTGCGCCAGAAATGAGTCCCAGTAAAATAGTAAAATG
GCGCGACGCGCCAGGTACGCACCCGAATCGGCGTTTTTCACCAGTTTTCATCGTTTAGCCTATTTAAGTTATTCTAAAGT
GTCCTAACACTTTCCATTGATTGTAACTACTCTAAATGACTTCTAAACACCTAGAAAATCATCCATAAACATGAATCATA
ACCTTGAATACATAAATTCAAATTCAAGGAAAGTCAAGAGCCAAGTCTAGGAAGTTCTCAGAATATTTTCAAGAAGTCTT
TTGCAAATGCTTTTTAACACTGTTTTAAGACTTAAGTTTTGAAGTTGAGTAAAAAGTAAGAGCAAAGTTCATTTCTTTAA
AATGATATATGGGAACTAAGTATTTCCAAGAGTAAATGTTTTCACATTTAAGATGAGAGGAAACAGAGATTTTCGAAAGA
GTTTTGAACAGTAAAAGGGAACATTGATTCCAAGAGAGCTTTTTAAGCTAAGTATGAGCAATTATCTCAAACCAGAGAAG
AAGTTGTTTTAAAAACATATGAGCTAATCATATTTTGGGAGTAGTATTGAGCACCGATATGGGGACGCGAGTTCATATTA
ACTCAAGCCCCCATAAACATTGTAGCCATCATGGGCAGAAAAAGGATCATATTTTTTAGATGATTCCTTAGTGCTTTTTG
GCATAGACTAGTGGATCCACTTAGTAGTTAAGGTTCTATACCGATGGCAAGGTATAGGACGGTCCTTGGCAACGTGAGGT
AAAATGTTGTACCATCACTTAGGCTCATAGTGATGGTTGTCGGTTAGAGAAACTCCCACAGAAGTTATTGTAGTTTTATA
TACATCCGTTTATTGTATTTTTACATATATTTCAGAGTTATGTTGTATCCTTGTATACACACAGAGTTGACATCATGTTT
TAAACAACTTTTCTTTATATTGCACTTGTTTTAAATCTGCCTTATATTGAAATGAGTTCAGTTATGTATTAATGAGTTGA
GAAGAGGCAAGGTAAGTGTTTATTTTAGATTCCCTTTCAAGCTTATGTTGTTTTAGCATTCCAACTCGCATCCTCGTATA
TTCAATGTACTGATGTCAGTTGGCCTGCATCTTATTATGATGCAGACACATCTAACTAGGGTCGGCATCCGGCGGATCGT
TGATCCAGTGAGCAGTTCAGGGTCTATTGGTGAGCCTCTTTGCATTCCAGAGGACTCTTTTTCATTACTTTCAGTTTTAG
TATTAGTTCATTAGGATGTTGTGGGCCTGTCCCGACATCCATTTCAGTTATTTAGAGGCTTCATAGAAAGACAGACAATC
AGTTAGTTAATTCAGTTGTCTTTACTTTTCATTTCATATGTTAAACACTTGAGTTTGCCTTAAAGGCCAGTTTAATGTTC
CTTTATAACTTTCTAGTTACTTGATAAATGTGTATGTGATGAGTTAAGTCTTCCGCTGAGTTAGTAAGTCAGGCCAAGGG
TTCGCTTGAGGCCAGCAATGGTCTTCGAGTGCCAGTTCCGCCCAGGGTGTAGGCTCGGGGTGTGAATATGATGATGATGA
TGTGAATAATTCACCTAATGCACCCGTTGAAGATCAAAGTGTTAATCATCATTCTACTATGATTCCATACTTAGATCACA
CTGAAGAAAGTGCAGAAGATTTTATCTATACAAGAGATGATGGTTCTATCCGAACGACACTTTGGAATCCAAACAGTCCT
AAATATATTCAGTCAGGTTCGATTGTTGCAAACTAAATAATTTGTAGTTATTTATTTATTTATTTTAAATTGATTAATCT
AATTTGTATATGCAATTAGGTATGCTATTTATTAATAAGAAGCAAATGAAATATGGCGTAAGAGCATATAGTCTTGCAAT
AAAAAAAATTCTTTTGATCAATCCAAGAGTAAAAGTTGGAGAGTTATTTGCAAGCGTCATGAATTGGGGTGTAATTGGAT
GATTCGCTTTAGAGAGATTTCAAGTGGTATATGGAAGGCAGGAAAAATGATTGAACTACATACTTGTCTTACAGATAATT
ATAAGGAGGATCATTTCAATATGAATAGTAACATGATTACCACTTCATTAATACCATATGTTATGTAAAATCCAGACATA
AATATTAAGATGATCCGTGAAATCATTTAAGGAAAGCATCACTATACTCCTAGTTATAGAAACGCACAAAAAGATCGAAG
AAAAGCATTTCAAATAGTTTATGGTTATTTTGAAAGTTCATTTAAGGCATCACCTCGATACATGACTGCACTACAATTAT
TCAATTCAGACACTATTATTGAGTGGGAGCATCATTCTACAACAATGCAAGGTGAGCAAATATTTAAATTTCTTTTTGGG
GCTTTTAAACAGAGCATTGAAGTTTTCAAAAGTTATAGGCCGGTCATTTCCATCAACGGCACACATCTTTATGGTTTGTA
AGATATGAAACTATTAATTGCGGTTATGATTGATGCGAATGAAAATATTTTCCCACTTGCATATGCTTTAATTGCACGTG
AGAGTTTTGAGTCTTGGTCGTGGTTTCTCAAGTTATTATAGACACAAGTTGTTTGTGAGTGACAAGGAATTGGTCTAATT
TCTAACCGTCATCAAGAAATCTTGCAATGTATTCAATCTTGTGATTGGTTGGAGTCTCAAGCCCAAAGGGCAAAAAAATT
GACAAAAATTTCAAAAGGGCACATCAATTTTTATTTTAACCAAAAGGGCAAAATCGCTATTGGCGTAGCGATTTTATTTT
CACGTCGTTACTCCGTTAAAGTTCAAAATCGCTGACGTACGAGCGATTTTCTCCAAAAATATTTTCCTTTTTTTAAAGAA
TATCGCTGCCCCTGCAGCGATTTTGGTCAATTTTTTCTTTTTAAAAAATAAAATCGCTTTTTTTAAAAAAAAAAGTCGCT
GCCAATGAATTTTTTTTTTATCACCATAAAATAGGAAGAGGTGAGTAGGTGAGGTGGAGTTAATTAGTAGGTGAGGTCAG
AGGTGGAATTTTTTTTTATATATATATATAAAATTGATGCCTTGGTAGCGATTTTGGTGAAAAAAAAATTTAAAAAAAAA
ATTTGCTACTTTGGCTGCGATTTTGGTGGAAATTATTATTAATTTTATTTTTTATGTGTAAGATGTATCAAAACCAAAAC
ACAATCCCGTACCCTTTTCTCTTGCGTTTTGCAAACTTTGAGTGACGGCGATCCCTTCTAGCATTGTAAGTCTCTTTCTA
TACTTTGTTTTGTTCTAATTTATTGATTTATTCTACATCATTTGCTTAATTTAAGTTGGTCATTCATTCTTATGCTACTG
TGGGTGAATTTTGATACAGTCTAAATATTGATATACTTAGTAAAAAAATTCAACATTTTGATATACTTGGTAAAAAAAAT
CGCTGCCTTGACAGCAATTTTATTAATTTTTATTTTTTAAAATCACTGACAAGTAGCGAAATTCCCTTCCAATATTTTTT
TCTTTTTAATTGTTCCAACTCACATGCATGGCTAAAAAATAGAGAGGTTCACATGTTTCATTTAAAATATTCTTATAAAT
TGGTTAACTCTCCCTTCAAACTCCCTTCAATCAATAACTCTTTCTTCAAAAAACTTCAAAAGTTTTTCCTCTATAAGGTT
AGTTTTGATTTATATTATTTTTAATTTTAGGAATTAATTTTTAACTTTTATATGGTATTATGAAGTTATTCGTCTTTAAA
TAATTATATTAACATTAACACTTATTTTTATATTTTGTATATAGATATGCATCCGTCAAATATGTACGTACATCCTGGTC
AAGTAGAGTATGATGTATTGAAAATTCAAGTTCATCATCGTTCTGAAGGAATTTGGAACGGTAGCTTAAGAGAAGAGAAT
TTTTGCTTATATACGCGTGGCAGTGATATTGAATTTTGGCAAACATATAAAATATCATCCATTACATCTTCGCATTCGTC
AGTATTTGAAAATTGTAGGTTTAAAGGAATTCTTGATGTAGGATGTGTGTCGTATGACTCCGGATTAATTTCTACTTTAA
TTGAAAGGTGGCGTCCAGAAACACATACCTTTCACATGCGAACTGGCGAGGCTACCATAACTTTACAAGATGTAGGATTT
TTGTTCGGAATGGTAATAAATGGTAGTCCTATAATTTTAAATGGCACTGATACTTTGATGTTTGGCATAATCAAAGACAC
AACTTCAAATTCAAGTGTCAGCGATCGTGTGCAGCAATATAACCCAACCGAATGGGTTGGGGTCGAGTCCCAAGGGAGTG
GTTTCTGAGAATTAAGAGTTAAGCACGAATATGTTAGAGTTAACCATAGCTAAAAACATTATCGAGTAAAAACATACTAA
ATCAAGGGGTTGAACACGAATGTCAATTATCAATAGGGGATTTGTAGTCAATTAACAACTAAAAACAACAAGAAATGAGA
AATTATAAATATGGAGACGGGATTCTTGGGATGTGATAGGGATATGGGATAAAATAAACAATTGGGTAAATGCTATTGAT
AGTAAATCGCCGAACATTTGTAACTAGGCTAGACTTTAGTGGGGGTAAATTCTCTCTCGAGCAACTTACCCCGAATCAAC
TCAGTTTCTCTCGAACACCGAGTTTCAGCGTTTAAGCACAACCTTGGCCTTAGCTCATTCACTCTCTCGAGCTGAATGTG
TGGAAAAGGCCTAGGATTCACTCTCTCGACTTGAACCCACGACGACCCAATAACCACCAGTTATCGATTTAGTAGTCTTG
GTTTTAAAACCTCTCTCTCTAGCAAGCCAAAAATACGAAGATGAAATCATATTTGCAACTACATTCCCATTAAGTTCAAA
CACAACTACTAAGTAAAATCACATTTAAACAGCAAATAGACTATCAATGAGCAATACCCAACAGTAAATTTAACCCATAT
TCACAAAATCACACCCCAAGAATTGGGATTTTAGCTAGACATAGAAAAAGGGAAGAAAATGATACCAGATCGAAAGAACA
TCAACTGGTATAATTTATATTCACTTCAAACGAGTCTAGAATGAAGAATCTCCAACACCCACATCCAATTTCTTGGAGTT
GGAAGTCTTCAAATCTTCAAGCTCAAGAACAATGTCTCTAAAAACTCTAAGAACTCAAAATGAAATATTCTAGATCTTCC
TAAATTTCTGGATCGATAGATACTAAGCTACATAATTAAATGGGTATTTAAAGTTTTCAAAAATTTGTGTTGCGAAGAAC
CACTCGGCGCAGTTAGTCGGGATCGCCGATGCATTCGGCGATCCGCCCTTTGGTCTGTTTTATCGCCTTTCAGCTTTTGC
CTTCAGCATCTTCGCGTTCTGGATCATTGGGCGATATAGTACTGCTTCGCGGAACTATTCGGTGACGCACCGACTGCTCC
TTTTCATTGCTGACTTGATCTTTTCCTTCAGGACACTGGAACTTTGGGCGAGACTAAGGCCATTCAGAGATTCGCCTAAT
GCGTTAGGCAATCCTCGAGCCTTCTTTTCTTCGTCTTTTTAGTCGTTTTGTTCCTTTTTGTCAAGTAGTGTCCATGTTTT
GCCTCAAACTCCAAATACCTAAAACTTAAGGATTTACATTAGTTATTGAGACAAAATATGCATTTGAGGACACTAATTCT
ATCAAAATAAAGCCCTAAATGAGTCCAAATTATGGACTCATCAACACCCCCAACTTAAACTTTTGCTAGTCCTCAAGTAA
ATATCAAGTTCAGCAGTTCAAAACGAATGTCTCAAACAGTGCTACACAAGATTCAATCATGAATGCACACACAAGACTCA
ACTTACTTATGCAAGGATCAATTGTGTACTCAAAGACTCAAGTTGTGACACGCCATTATCAAAGAATCTCAAGCTAACTA
TACTTGTTTCAAGTGCAAGTTCAAGCTCAACAAAGGAAATCAAATGCCCTCACACAAATAATTATCCCATGTTTACACAC
AATGGTTTAATCATTTAAAGTTCTGGAATTAAATGCAACGCTCACACTCACAAAAAAGAACATTATACATGTTTTCACCC
ATAAGTTTGCCCGTATTTTCCAATTGACAATTGTTTCAACTCACTCAAAATCAAAAAGGTCTTTTCAAAGCTTGTAATGG
GGCTGAGTGCAAAGGTAAGGTCATTTAGGCTCAGTGACTTTCATCCTCATGAAATGTAGTGCTCACAACACTTCCACCTC
TTTTCCTCAAATTCATTCGTACTCACAAGTCATCCCATTATTCACTTTCCATGGTTTGCTGGAGACCCCATTTCTTTTTG
CATTTTCATATGTTATTCCACAATTTCTTTCTTTTTCTTTTTCATTCTTTTCTTTTTCTTTTTTTCTCTTTTTTTTTACG
GAGGGGTTCCATTTTTCTTAACACATGGATAGAAGGGAACTTTCTTGTACTTCTTGAGTTGCCTTCTCTTTTCATCACAC
CCCCAACTTAGACTTTTGGCCTAAGTTGTCTATTCAAACAAACCATAGATCATGAGGATTATGGGTAGTGGATTAAGAAA
GGTCATGTTTTCATCAAGTTTCTTCCAAAGGAGGGTAAGGTTCAAGGGTGTTCAAAAGAGGTTCACACACTCACAAGGTA
GGCCACAAAAGAGGTATATGTCAAATTGGCTCACACTCTTCGAAGTTGCCTAAGATCATATCAAGAGGTAGCCTTACTTA
GTCGACCGGACCAACGGGGCAAATTTTAGGTGTTATCATGCATGGTTCACAGTAAGCTCATCACACAAGGCATTGACACC
AAAGTCAAACAAGACTCTACACTTTCGCTAGTATGCAATGTTCATCACAAAAGACTCAATTCGATAATTGGCTAGTCACA
ACGAGATGCAAAGAGTTCACATATTGTCTATGCAACTTCAATTGGCCTCGTTGTAGCCGCGTATTCATTTATGTTCGACT
ATGAGTACTATTCAAGTCATCGGTATTGATCAAAACCGATACCCAAATTTACAAGAGAATAACCACATTCAACACATACA
AGAGGTGGCAAATATTCGCAAATATTCAGTATTTGCAATTAAATTAAATGGAGTTGGCGGCCAATACATTTCATCACCTA
TTGGGGTAAATGTCCCAATGTATTTTTGTTTGTAATATTTTTGTACTGTAGAATTTACCTACAAATGACTTTGGCTTGAT
TCCGCGAAGTCCACAAAATTTAATGGCATGCGAGCAAGGCATATGATAATTTCTCCTTTTCCACAAGAACATTTCTTACC
CTTTGCAATAACCTTGTGGACATTTCCACATTTACCATCATGAGCAATAGTAAGAATTTCAAATACTCCATCACTAGTGT
TGTAAGTCATCATATCAGTGTGCCCTTGAGCTCTTTGATAATAATCATTAAATTTTTATCTATTTCAAGAGGCCACGACA
TATTACTTTGAAGTAATGTGATGGCAATGTTGTTTCTTTCGACAAAATGATCAGCAAGAGCTTTGAACGTCATTCGAACC
ATGGCAGGAAGCCCCTAAGCTTTTTTCAATAAATCATTATATGACTCAGACACATTTGTCGTCATGGCACCCCATCTACG
ACCACCATCCTTATACATTGTCCATATTTCCAAAGGAAATTCATTTAACCATTCATATGTTGCGGAAGACAATATTTTGA
TTTGTTGCATTTGTTGCACAAACTTCTTCTTCTAGTGCTCTATAGCAGCCAACCACATTAATTTCTCGAGTTCACTATTT
ACAAAAAAAATTATTAAAATTTTATTTTGTGTCGAACACAAAATCTATGGTATATGTTGGGTGGACTCAATAATCATAAG
ATTGAATACATTGCAAGATTCCTTGATGACGGTCAAAAATGAGACCAATTCCTTGTTGCTCACAACAACATGTGTCCATA
ATAACTTGAGAAACCACGACCAAGACTCAAAACTCTCACATGCAACTAAAGCATATGCAAGTGGAAACATATTTCCATTC
TAATCAATTCCAACTGCAATTAATAGTTTCATATCATACAAACCATAAAGATGTGTGCCGTTGATGAAAATGACCAGCCT
ACAACTTTTGAAACCATCAATGCTCTGTTTAAAAGCTCAAAAAAGAAATTTAAAGATTTGCTCACCTTGCATTGTTGTAG
AATGATGCTCCCACTCAACAATAGTGCCTGGATTGAATAATTGTAGTCCAGCCATGTATCGAGGTAATGCCTTAAATGAA
CTTTCAAAATCATCATAAACCATTTGAAATACTTTTCTCTGACCTTTTTGTGCTTTTCTATAACTAGGAGTATAGTGATG
CTTTCCTTTAATGATTTCACTGATCATCTTAGTATTTATGCCTGGATTTTGGATAACATATGGTATCAATGAAGTGGCAA
TCATGTTACTATTCAAATTGAAATGATCCTCCTTATAATTATCTGTAAGACAAGTATGCAATTCAATCATTTTTCTTGTC
TTCCATATACCACTTGAAATCTCTCTAAAGCGAATCATCCAATTACACCCCAACTCATGACGCTTGCAAATAACTCTCCA
AATTTTACTCTTGGATTGATCACAAANNNNNNNNNNNNNNNNNNNNNNNNNNNNNNNNNNNNNNNNNNNNNNNNNNNNNN
NNNNNNNNNNNNNNNNNNNNNNNNNNNNNNNNNNNNNNNNNNNNNNNNNNNNNNNNNNNNNNNNNNNNNNNNNNNNNNNN
NNNNNNNNNNNNNNNNNNNNNNNNNNNNNNNNNNNNNNNNNNNNNNNNNNNNNNNNNNNNNNNNNNNNNNNNNNNNNNNN
NNNNNNNNNNNNNNNNNNNNNNNNNNNNNNNNNNNNNNNNNNNNNNNNNNNNNNNNNNNNNNNNNNNNNNNNNNNNNNNN
NNNNNNNNNNNNNNNNNNNNNNNNNNNNNNNNNNNNNNNNNNNNNNNNNNNNNNNNNNNNNNNNNNNNNNNNNNNNNNNN
NNNNNNNNNNNNNNNNNNNNNNNNNNNNNNNNNNNNNNNNNNNNNNNNNNNNNNNNNNNNNNNNNNNNNNNNNNNNNNNN
NNNNNNNNNNNNNNNNNNNNNNNNNNNNNNNNNNNNNNNNNNNNNNNNNNNNNNNNNNNNNNNNNNNNNNNNNNNNNNNN
NNNNNNNNNNNNNNNNNNNNNNNNNNNNNNNNNNNNNNNNNNNNNNNNNNNNNNNNNNNNNNNNNNNNNNNNNNNNNNNN
NNNNNNNNNNNNNNNNNNNNNNNNNNNNNNNNNNNNNNNNNNNNNNNNNNNNNNNNNNNNNNNNNNNNNNNNNNNNNNNN
NNNNNNNNNNNNNNNNNNNNNNNNNNNNNNNNNNNNNNNNNNNNNNNNNNNNNNNNNNNNNNNNNNNNNNNNNNNNNNNN
NNNNNNNNNNNNNNNNNNNNNNNNNNNNNNNNNNNNNNNNNNNNNNNNNNNNNNNNNNNNNNNNNNNNNNNNNNNNNNNN
NNNNNNNNNNNNNNNNNNNNNNNNNNNNNNNNNNNNNNNNNNNNNNNNNNNNNNNNNNNNNNNNNNNNNNNNNNNNNNNN
NNNNNNNNNNNNNNNNNNNNNNNNNNNNNNNNNNNNNNNNNNNNNNNNNNNNNNNNNNNNNNNNNNNNNNNNNNNNNNNN
NNNNNNNNNNNNNNNNNNNNNNNNNNNNNNNNNNNNNNNNNNNNNNNNNNNNNNNNNNNNNNNNNNNNNNNNNNNNNNNN
NNNNNNNNNNNNNNNNNNNNNNNNNNNNNNNNNNNNNNNNNNNNNNNNNNNNNNNNNNNNNNNNNNNNNNNNNNNNNNNN
NNNNNNNNNNNNNNNNNNNNNNNNNNNNNNNNNNNNNNNNNNNNNNNNNNNNNNNNNNNNNNNNNNNNNNNNNNNNNNNN
NNNNNNNNNNNNNNNNNNNNNNNNNNNNNNNNNNNNNNNNNNNNNNNNNNNNNNNNNNNNNNNNNNNNNNNNNNNNNNNN
NNNNNNNNNNNNNNNNNNNNNNNNNNNNNNNNNNNNNNNNNNNNNNNNNNNNNNNNNNNNNNNNNNNNNNNNNNNNNNNN
NNNNNNNNNNNNNNNNNNNNNNNNNNNNNNNNNNNNNNNNNNNNNNNNNNNNNNNNNNNNNNNNNNNNNNNNNNNNNNNN
NNNNNNNNNNNNNNNNNNNNNNNNNNNNNNNNNNNNNNNNNNNNNNNNNNNNNNNNNNNNNNNNNNNNNNNNNNNNNNNN
NNNNNNNNNNNNNNNNNNNNNNNNNNNNNNNNNNNNNNNNNNNNNNNNNNNNNNNNNNNNNNNNNNNNNNNNNNNNNNNN
NNNNNNNNNNNNNNNNNNNNNNNNNNNNNNNNNNNNNNNNNNNNNNNNNNNNNNNNNNNNNNNNNNNNNNNNNNNNNNNN
NNNNNNNNNNNNNNNNNNNNNNNNNNNNNNNNNNNNNNNNNNNNNNNNNNNNNNNNNNNNNNNNNNNNNNNNNNNNNNNN
NNNNNNNNNNNNNNNNNNNNNNNNNNNNNNNNNNNNNNNNNNNNNNNNNNNNNNNNNNNNNNNNNNNNNNNNNNNNNNNN
NNNNNNNNNNNNNNNNNNNNNNNNNNNNNNNNNNNNNNNNNNNNNNNNNNNNNNNNAATTATTTTAAAGTGTAGATATTT
TTAATAATATGTTAGTGATTTTGACTAGTTAGCTAATTTATCCAGTTTGGTGCTTGACTTGACCCTTTTTTTGATATCCC
TACAAAAAGGAATATTTGAACAACGGTATACAAGTACTTGTTATTTTTGTACCATAGTTTTTTTCTTTCATAATTTTTGC
ACATAACTAATTATATCTTGTTCAATAAATAGTTATACATCCATCTAATTTTGTGATACTAAAATACATAAAATGTACAG
TGATTGTCTTTCGATTAATGTTCAACGTTAGAAAATTTAATATTAATTAGTCAAAATGCCCGTGCTTCGCACGATGATAA
AAAAAAATCAACACAATAAACATGAATTATACTTTTAATATATATATCTATATATATATATATATATATATATATATATA
TAATCGACACAATGTAATTTTTTGTGTATGCATACAAAAATAAATCATATAAAATGAAGAAAAAATAAACAAGAAAAAAG
GAACATTACTTCAAGCTCGGAACCTTTTTAAAAAAAAGATAGAATGTCTCCACTGATCATTGATGTACAACAAAATTAAC
AATTTGAGTTTGACATCGCAAACTAATCTATGTCCTAACAAAAAGTTGGCGACAAAAGTATGCTCAGGAAGGGTTGTATA
TAATGTTAGGAGGTTTAGTAGGTTTTGTTCTTAATGAGGGGAAGTTCCATTTGTCCATATTTACTAATCCCTTCATATGT
TTAGGGAGATCATAAAAGATATTGAAGCCCCTGATTCCATCAATTGTGTGACTTAATGTAGCAAGGCTGTTTGCTGGCAT
GTTAGCTTCCCTGAGGCAATGATTAATGTTGAAGTTGTGGTCTTCGGTCATCTTCTGGATCAGCTCAATTTGCTTGAGAA
TCTTCCATGGTGGTTTCCATTTCATTTTGATGCATTTTACTAAAACCATTGAATTTATCTCTCCTATACCATGTCAAAAC
CATTTCTAATACACCATTTGAGTCTCTCTCATTCAGGGAACTTCAGTTGTGTGGCTAGTTCCATTCCCCTATGGAAAGTA
AGCAAAAATTAAGTTCCCTTTGTGATCTCTAATTATGCCTCCTCCTCCACAATGTCCATTTAAGAAATTGCCATCGTTGT
TGAGCTAGACCTTAAAAGCAGATGGTTTGATTCATACTACAGAAGTGATTGTGGCATGTTGGATAGTGTCATCACAAGTT
TGGCATAGGCTTCTCCATGTGTTACCAATTCTAACCTTGCTGAAGTGCTTCCTTCCTACCTGTAAATTAAAATTAATGAT
GTTTGAACTAGTTCTATATGTTGAGGGTCTGTGCCCCTCAAATTTTCTACTTCCATATCTCCCAACAAATGATAGGAGGG
AGAAGATTCCTGATAATGTAGATGGTGATGGGGTTTTTGGACTTGTTGTTCCATCAACTAAGAATCATTATCTTAATGTT
GTTGTGTCCATACCCAATGCCCAAAGGTCCAGCAAGCTTCATCTTAGATCATTTTGGCATGGTCACTTAAGTAGAAAAGA
TTATTGACATCTTCCAGCTCAGTGATAATGGACGTGTTGTTGAAACAGTAGCATTGAGGAGTCAATAGGATGCCTAGTCT
AGCTACTCTATAATCTGTTGACAGCTTGTTATCAAGGGCCCTCCTAGTAAGAAACGACATCTTGAAATGAACATCTTTGG
TCTAAAGATTATTGCAAATTATGTTGTCCTCTCTTTTTTGCCGTATGGACTTCCGAGTTGAGTTAACAATGAAGTTCTCT
GAACCAGAGAGACTGAGAGACTCCAGAAAGCCTTGTCTTCAATATTTTCATTGGTATCCATGTTCATGGAAATTATTTTG
TTTTTATGTCTTTCGTAGGCTCTGAGACTATTCCAGTTTCAGTTGTTCTGGATCAAGACCTTCTTTAATTTGATGTTTGG
AAAAACTTCATCGGTATGGTTAATCTTGTAAAGAGGGCCTAGTTTTCTCCAATTATCATACCAAAAGGACATCTCTCCTT
TCCCTGTGTTCCTCACAATATTGGATTTCATTTCCTCTTTGATGTCGCATATTGCTTTCCAAGCTTGAGAGTTACCTTTG
TTCCAAGTGGTGGTGATAGGGTGATCTCTATCACAATATTTAGCCTGCATAAAAGAGCTTCATAGGGAATTAGTGGTCTT
AAGAGCCCACCATTGTTTATCTTGAAATGCTCTACAAATATCATTGAAATTAGCTCCCCTTTCTAAGGATAACATAGGTT
CTTCCGGAAAATCCAGTGGTGTTTGCCACCAAGCTCATGTCCAGACAAAAAAAAATCCAGCCACAAATTTTTCTATAAAA
TCAATAGTTCCTTTAAGAGGGTTGGCAGCCGCTAGAAGGTGAATAGGTAGTGCTAAAAGCACATGAGGAATAAGAATAGC
TCTTCCACCTAGAGAACCTTAGTGTGAAGAAAAAATCTTCCCTTTTTCTTTTTATCCTGATTGACCATTTGTTATGATGA
TGGCCAATCGTGGTAAATTTATTGAAATTGATGTTAAAATGGGTAAAAGATATTATGTGAAGAGAGATAATTGGTATAGT
ATTGCACCTTTGCAATATTATGTATCACCATTTGTTAAAAGACTATAATGTTCTATTAACTGTTTTAGTCAGGGTGACGT
TCGATTCTTAATTTTGTAAGGAAAAAAATTAACATTACAACGTTAATTATCACTATTATTAGAAGATTGACATAGTGTCC
CCAGTATCTGCTAGGTGCTCCACTCTGGTGCCTAAAGGCTCTAAAAGTATCCATTATATGCTTATGTTTTCTCTCTACCA
TTCCATTATGTTGTATAGTAACATTAACTTTGATGCACAATACCAAGAGAAGAAAATAAAGTGATATATTTCAGATTAAA
GAACTATATACTATTATCAAATCCAAGAGTTTGTACTTTGATACTAAATTGTGTATTAACTATATTAAGGAAGACTTTCA
AAATGAGGTGTATCTCTGTTTTACATTGAATGAGACAAATCGAAGTAAACCTATTAAAGTCAGCAATAAATGTTACAAAA
TGTTGTTTCTTGTCATATGTGGGTGCCTTATAGGGCTCACATACATCTACATGTATAAGCTGAAAGCAATTATCTGACCT
GTTGTGATTATCATGAAAGGCTAATCTTTGCTTAGTTATGGGACAATTATGACATCAATTATGTTTTCTAGCATCTATAT
GATCTTTGAGAGCTGAGATATATTGCATAGCCTTGAAAGAATGATGCCCAAGCCTGATGTCTCAGAAGTCAGTTCGGTGA
TATAGTTTTTATTGTTTCACCAACTCTATATNNNNNNNNNNNNNNNNNNNNNNNNNNNNNNNNNNNNNNNNNNNNNNNNN
NNNNNNNNNNNNNNNNNNNNNNNNNNNNNNNNNNNNNNNNNNNNNNNNNNNNTGCAAGATAGATCCTTAGTGAGTTTTGC
AATTGAGAGTAGGTTGAGCTTGAAGTCAGGACATGTAAAACATTTTTCAATTTTAGATCTCCCAAAATAGTGGAACTACT
AGTGTTCATTATTCATGCTTTCTTCCATGTTGGCATCTGCACTGTACTTGATCCCTCCAAGTTTTTTAGATCATGCAATA
TGCTTTTACAAGAGGTAATATGATGAGTTGCTCCTGTGTCAACGATCTATTCATATGCATAGGGTTTGGTTATTAGAGAA
CATTACTTGCCAAGTTGGCTTTGCATTCCTTTGGTCCTTTGTTGTACAATAGATTCCTAGCCTAGTCTAGTCAGATGGTC
ACTCAACTATGCATTCTTCTCTCAGAAAGTCACTCAACTTTCAATTTTAACTCAAAAGTCATTCAACTATGCACTTCTCT
CTCAGAAAGTCACTCAACTTTGAATTTTAACTCAAAAGTCACTCGACTATCCACTCTTCTCTCAGAAAGTCACTCAATCT
ATTTAATTGTTTTTTAAATTAAAATTTGCTGATATTAATTATTTGTAGAACAAACCAAAATTTAAAAAAAATAAAAAATA
CTATTTAAACCATTTAATGATCCACCCACCTAACCCGACCCATTAAAAAATATAATATGACCCATTTTATTTTACCCTTA
ATCCTAAATTATTCCCTCTCTTTCTCCTTTGCTCCTCTACAGTTTTCTTTTTCGTTCTCCATTGTTGGTGCCTCTAAATT
TAGCACAAATTAGCAGAAACATAAAGGCAACGCACTGAAGGATCTAGTATGGTGCCAACTTATATTTGAATTTGTTTAAA
GGTCCTTTATGTGGTAAGCAGTCCCGTTTCAGTGCCATTTGTATGTCATCAATATGAATTGAAGCTGCTGAGGAGAATTA
ATGAAACTCTGAAATAATCTACTAATTTGTGCTAAATTTAGAGATACCAACAATGGAGAACGAAAAAGAAAAATGTAGAG
GAGCAGAGGAGAAAGAGAGGGAATAATTTAGGATTAAGGGCAAAATAAAATGGGTCATAATATATTTTTTTATTGGATCG
GGTTAGGTGGGTGGATCACTAAATGGTTTAAATGGTATATTTTATTTTTAAAAAATTTTGGTTTGTTATATAAACAATTA
ATATCAGCAAATTTTAATTAAAAAAAGTAATTGAATAGATTGAGTGACTTTCTGAGGGAAGAGTGGATAGTTGAGTGACT
TTGAGTTAAAATTCAAAGTTAAGCGACTTTCTGAGAGAGAAGTGCATAGTTGAGTGACTTTTGAGTTAAAATTGAAAGTT
AAGTGACTTTCTGAGAGAAGAGTGTATAGTTGAGTGATCATTTGAGATATTAACTCCTAATCTAGTTCATCATTACTAAG
CTCAATGTGATCACGTTCTTATTTTTCAGTTGTTGCATTATTGGCATAAGACCTGAAGTTTTCAGTTTCGGTATAATTAT
AATTTCTTGGTCTGGAACTACCCATTCCATTCTGATAAGAACATGTTTTTTTTTTTTTTTTTTACCCTTTCCTAGGAGCT
TCCACCCCTTTTTCTCCCTTGGTGACTCGAACTCACAACCTTCGGATTGAAAGTGAGGGATGCTTACCATCCGAGCAACA
CCCTGTCGTCAAGAACATGTTTGGTTAGATCCTGTTTATGTAGACTTCCTTTTGAAGTTTGGTGGATACCCAATTAGCTT
GTAACAATCAATAGCTAGATGATTTTTATATCCATAGATCTCACAGAGTCCCTAGTAGTGGTTTTTTTTTCCTTTGTAAC
TTTGTCCTCTTCCAACAAACATTGTGAGTGGTTCCTTGTTTGAAGCGACCACACCTAAAAACCTCTAACTTTCCTCTTGC
ACTACAATGGAGTATGCCTTAATGACACTAGTGCTTGTGTTTTAAGAAATATATCACCTCTCACATAACTAAAGGTCTCA
TTTAATTCCATTAAGAACATCAATAGCCTATGTTGATACAGGTGATTTATGTAGGACTTAGCTTCAACACATTCACACGA
AGGAAAAGGTACTAGCTAGGGTTGTTCATAGTTATGGTTAAAAAATCAAATCGAATCGCAATCTGAATCAAACCGATTAA
AAAAATTGATATTTGGTTGGGTTTGGTTTTAAATTTTGAAAACCGATATTATTTGGTTTGGTTTTGGTTTTACTAAAAAT
TAAAAAACAACAAAAATAACCAAACCGAACCTACGAATTAGATATATAAATTTTATAATTATTTATATATTATTCATAAA
TAAAATATAAATATTTTGTTAAATTTTAATTAGCTTAGCCCAACTATAACAATCCTAAGTCCAAGTCCATCAAAATCCAT
TTTAGTCTTTACCTACCATACTTCAAATTAATAGTCAAACTTTCTCTTAATTGAAACACTTTGTTCGTATAATGATAACT
CTAATATTGCTTAATTGCTTGATTGAACGACGTACAATAGCTTTTGCTGTGGATTGTTCATGTGCTAGGTGTTTGTGTCT
ATCGACGTAAGTCCTCAAAAAATTACTATTACTTTCAAATCGAATAAACCAGAAAAACTGAATCAAACCAACAGTCATTT
TTATCCTTTGGTTTGGTTTGATTTTAGAAATTTAAAAAACCGACTAGATTGGTTTGGTTTTGATTTAATCAATAATCGAT
CCAAACCGAACCACGAACACCCCTAGTACTAGCACATCACATACATCCCAGAAGTCTCTCATTTTAGAATAGTAGTCAGT
GATATAAACGTTACCTTGCTTTAGGTTTGCAACTTATGTGCAGATATAGTTGATATACTTTGGTGAGATTTGATTTGTCA
AAATTTTCTTTGAAATCTTATCAAACTTGTCTAGCATTTGATGTGTACATGATTGTAGTCAACAAATTAGGGGTTATTGT
GCTGCTTATCCACGACAGGACTACTGCATTGCATCTTTCCCATTGAGCAACTAATTTTCTCCTTTGTATGTGTTCTTCAA
GCAGGTTTCATCTACGAAACCTAAATTATTTTTCACCAACAATGCTAGCCTCATCGATCGACTCCAGATTCTATAGTTTT
CTTGTCCTGTGAGTTTGATCGTTTGTAAAGTCACACCAAGTGTATCCAAAGACTGTAAGTATAGTGGATGATGGTGCTCG
AGGGTAGCAACTATTAATTCTGCCATTGGTGGATCCTAGAACGAGCTGTGAAGATGTAGCTTTTGCGGAAGACGATCTAA
ACTAGAGATCGTTGTTCTGATACCATAATAAATTGTGAATGCAAATTTATTCAATAGAATTCAGAAATCTAGATCATCGA
TTTGGACAAGTAAACTACAAGTATGGAGAAGAAATGGATAAGAAGATGACTCTCATACATCTCAAAGTAAGTCAGAACTA
TGACTTTATACAGAGTAATCACACACCTTACATGTGCTAACTCTAACTAACCCATTGTAGAATTAACAAAGCAATCCTAA
CAACCTGATTATGAGTAGTATATTCACCAACTAACTAACTAATTGCCTCATTAACTCCCATTCTTCTACTATAAGTAATC
ATCTTCTCTTAGAGTGTTTTCTTTAAAATCTTTGTATTCGTTTTCTTTCAAATTTTCAATTCGGTTCCAAAATGACTTTG
CTAATTTTTATATTTCTCCGTTAGTGTGTATTCTGATTTATTCTCTTCGATTAATAGAAGAGTTTTAAAGCTCAAATTTT
AAAATTCAACGTATCACAATCGTGAACCATTTCAAGAGAATGATATATTAAAAGATTTGAAATATCGAAACAAACTCATA
TCTGACTTTTAAATTGTTTAGAGATAATTTTGAGTAGGTTAGGATTCAAAGATATCATTAGTCATTAAAGCTTCTTCAAA
TACATGGTATACACTATTTATACAATAGTGATACAATACATATGCATGATATACTCTATTTATACAATGTCAATACATTA
TATATAAGTTACATATACATGTGGCCATTTTGTTAAAAAAAACTTGTTGCTTGTACATTATATATAAGTTACATATCCAT
TACTTTTCATGATAAATGCAACTTGAGTTTCAGATTTAAGCTTTATTAGAAGTAGATTTGAATGTTGTATGAACAAAAAA
CATTTTTTGGCATAACAAGTTCACAAGTGAAATTTTAATTTCAGACATTTATGTCTGAATTGTTTTAAAAGGCAGGTAAG
CTAAAAAGGGGCATAAATTGAATGATGATCCCAAAAACAGGAGTATTTGTGCACTTCACCCAAGTTGGGTCCCTAGCCCC
TATTCAACTAAAGCCATATCCGGGCTTTGACAGGTATGGCAAAATATACCAAGGGGTGATGAATGATGATCATTAGAACT
ACAGTGGCTGCACTCTGCAGTGAAGCAAAAATAGTAATAACAAATTGCATAGTCAAGATCTTTTAATCCTCCTCAATATT
TACATATACAAGAAACAAGACAGAAATGAAACAGAGACCAAACTTTATAACACTCAATTTATTCAATCATATCAAGAAGC
TACCTGAGCACACTTGAGTGAGATATTTTAAAAGGAAAACAATGTTTCCCAATTGCTTTTCTCTTGCAGATTGAGAGAAT
TTAGATGATCTCAACAATAACTCTGAACTTTCTTTCTGTACAAAGGTAAATTATCAGTCCTTCCTAAGAGTATACATGTA
GTTATTGGTTATTGAAGCACCAAATAAAAACGAGCGTCCCAGGGTTCGAGAAAGAATGTTAAGAGTCTTGATATATATAG
CCTTTCATAAATCAATGGTGAATGCTTTCCTTGGATGCGCGTGTAGTGAAGTGCTGCAGGCTGATCTTCAACATAGTCAT
ATCTCTCCCTTTCCGTTCCGCACCACCCAAAATGAAATAATAAAATCCTCCATACCAATTGAGGAGAAAATAAAGAAAAA
AAATGAAAGATCGACTTCCAAGTATTGAGGAGAGACCACAAGCTCCAACAAGTAAGGCATCCACAACTGACTTTGTACTT
TAGTCTGGATGTTTCTAGGTTTATTCTTCACCATTCCAGATCTACAATGGAGACCGAAAATGGGACAAGCTCAAAGGATC
ACAGATGATGAATGAGAACAATATTGCATCTAAGAAATTTGCAACATCTCCAACCCACAGGGCACTGCACATATAACTTT
AGCTCAATTAATATACAAGAGAGAAATCCCAGTACTCTAGACATCAACTGTAAGTAAAGGCCAAAGATGAAGTGAAAAAT
CAAAGACAAGAAGCAAGTGCCGGTGATAAGAGTACTGTAGCAAAGCGAGTAATAATTAGTCTTTAAGGGTGATTATACTT
AACTTGCTTAAGAGAAACAACAGGTCAGTGCATAATATGTCAGTGAACCAGAATTCAGTTTTTCAGTTAGGGAGGGCAAT
TCTAACACATTTTTGTGTAACCCACCCAACCCTTCAAGTTTAAACGGGTTCGATCAGTAACTGAAGACCATACATATCAA
AATGGGTTGAACCCAAACTGACCAATCAAAATATTAGGTTAGAATGAGTTAAAAACTTAAAACTATGTAACCCAACAGTC
GAAAGTCTGTCCAACCCAACGGCTTAAAATTCTGTAAGAGGACGGGTTATAAGGAAATTTCCTGCTGGAACCAGAAATGA
AAAACTGTGTTTTGGCACCGTTATTATTAAGAATTTACTTTAGTATCTTTCAAATACTTTTTTAATATAAAATGACTATC
AGGTCCTACTTTTGGATCTAAGCTACATCTTTTTTTGATCTTCAATCTCAACCAAATAAAATTTCTTTTTAATCAGAAAA
ACAATATTTAGGGGCAATATAAATATTTAGGATAAGACAGTATTAAATTTGGATTTGCTCTAGTTAATCTCATCATTTAT
TAACACGGATCTAGTCAAATTCTTCTATTCCTTAAAAGGAGGTAGTTCCGGAGAGGAGCACAATAGCATGAAAGTGAGTG
CTCTCGGTGCACGATAGCAAAGCAGTAATTGTGAACTGAGAGTGTTTTCCGATGGCCCGCCACCGACAACCATCGCATAC
ACATACACCCAAAATAGTAACACCTGATACAGGTGAAGCTCAGCAGCTCGCACCTATCACTTTTGGGAGTTTCCTACCTC
TGAAATTTCATACTATTATGGAGGAGAATGATGACAGCAGCGCGGAAGATGTAATTCACTTGGAGAATGCAACTGGGAAG
GCTACTCCAAAGAGGCGACTACAATTCTCTGATGCTGGTACATCTATGTGTCCTACCCCAGCCATTCCAGAACCTGTGAG
GGGAAATCGCAGCAATGGTAAGACCTTGAACTTTATACCCCCTGTGATTAAGGAGGGTATTCTTACAGTTCAAATTGATG
AGGAGGATATTTGCTTGCAAGTTCAAGAGTGGGAAACAGCTTTAATAGGCTATGTAATTGGGCATAATCCATATGAACTG
CAAATGACAGAGTATGTCAAGAAGGTGTGGGGTTTTGTTGAACTACCCCAGGTGCTTTACCATGACGATGGGTACTATGT
GTTTAAATTTCATACCATTGCTGACAAGCAGAGAGTGATGCAAGCAGGGCCTTACTTCTATGGTAACAAACCTATGATTT
TGAGAAATTGGCAATTGGATTTTGAGTTCAATGCTGATATGTTCAGTCAAATTCCAATTTGGGTTAAATTCCCCAGATTA
CCTGTGGGATATTGGTCTGTTAAGGCATTGAGCAAAGTTGCTAGTGCAATTGGGGTTCCACTGTATACAGATGGATTTAC
TGCTAAGGCTGAGAAGATCTCCTATGCTAGGGTTCTGATTGAGGTGGATATTACGAAGACTTTGCCGGATGCTATTGTTG
TTGAAACTCCCTCTGGGCCTTGGAACCAATCTATTGAGTATGAATGGAGACCGAAATTCTGCAATCATTGTCTCAAGTTG
GGGCACATGGATGCTGAGTGTTGGTACAAACACTCCCCTAGTGAGGGTGGAGGGGAGACTGAACTGGTAGGGGGAGAAAA
GGACCATGGTAAGGGTTGGAGGAAAGAGGGTAGAAGAAGAAGGATGGTAACTAAATGGATGCCTATTCATTATCATACTA
ATGTTAAGGATAACACTGCTATCATAGGATCAAATGCTGCGGTGTTACAAACACCACTTGAACCTGATCCTGGACAAAGA
AGTGGGAAGCAACATGTTGAGGAAATCTCACTCATGCAGAATATAAATAATGTGCTGGATGCTCAGATGCATGATAGGAG
GAAGAGTGCTGGCAACTATATGCCATCCCTTCCTACATGATCAGCTCTACTTGGAACATAAGAGGCCTTAACCAAGGCCA
CAAACAGAAGGAGGTCAAACTCTTTCTGAATAAACATAGAGTAGATATTTTTGGATGTCTTGAAACAAAGGTAAGGAACA
TAGAGCACCTGCGATAAGAAGAAAACTAGCTCAAGGATGGTTGACTGCACATAATTATAATGGTGATGCCAATGGTATGA
TCCTTGAGGTGCATGAGCAATATATACACTGTCTGGTTGAAGATCCTGGGGTGAAGATTTGTTTATATGTTACCTGTGTT
TATGCAAGGAATGAGGTACAGAAGAAAGAGACCCCGTGGCAAGATGTTATGCAGATCACATTACAGCAGCAACTTCCTTG
GGTCTTATGTGGAGACTTTAACAGTGTCATTGGGCTAAGATAGTTGGGGTCTCTTGTCACACAGCAGGAGGTTCAGAGAC
TATCCCCCTATCCCTTATGAATTACATAGGTTTCTTGTTTGCTTTGGAATAGCTAAGTGAAACTAGTTTGGTTGAATGTA
GGAGTAGCTTGTCTAGGCTGCTGATGCTATACTTGTACGTTGGTTGGTTATGAATTAAAGCTATACTATTTACCAAAGAA
AAAAAATCCTTATATTCCTTGTTTTAACTAAATATAAAGGAGAAGGAATAAAAGAAAGCTCAGTAGGCAGTAGCAATTAA
GAAAAAATAATGATATGGTACATTTAAGTTCAAAGTTTTTTCATAGATCTTCTATTGTTCCAAAAAAGACAAAATGACAA
TTACACCATTCATAAAATATGCTTGGTACATGAATCAACTTAAAGCTAGATATTACAAACTTACAAAAATCTAGTTTTGA
AAGGTTTGAACTCCTAGTAAATAGTTTCTTGAAAAATAATGTTATTTGAAAACTAAAAACACGAGCCACTGCTGAATAAT
ATTTTCCAAAAAACTTTTGTAATGTAGAAAGTTAAAGGAATGGAATTAAAAATTTAAAAGATTTACTTGCAAAAGAATGA
GAACAACAGATACTTGGGTTTGCTTTTCTAATCTCACAACATCCCTATTTACAAGGAGGGAAACCTTTATATTACATTGG
GCAGGTTGGGTTGTTATTTTACACATCTTAACCCAACCCATATGGCATATTGACCCAATAAAACTTTGGGTGGATTGGGA
TATGACCAGTCCGAAATTAACCCAACCGACCCATTTACCACCCTTAATTTTTTCTCTGGCACTATCTATGGCTCTGGAAG
CCAAGAAGCTTTAGCACAAGGAAATAAAGCAAATATGTCAGAATGGAACAGCACTGATGGTCTTCTTTATCAGGAATTCT
AGTCAGTTCTTTCAGACGAAAGCAGGAATATCCTTTCTTCTTGCTTCCTTCTGAGTTAAACACTCTGCGCTGGCAATAAT
ACACTTTGATGGGTATTCATATTTGATGGCAAGTTACTCTCAAAAGAAGGCCTACCACTTGCACAGGATAAATTAATAAT
TGTCTTCAAGATTTACTTACAATTCTTTTAATGATCAATTGGCATCTTCATCATTGTAAATCATGAGCTTGACCCCACAT
TACCTGAAATGCAGCAATAAAAGCTCTTATTTAGTGTGACATCAGATAAAAGAGCTATGTTAAGAACACAAGTGTTACTC
CAGAAAACAAACACTATCGAAGTCTAACCTTAGGTAAAGATATATCCATCAAAATGCTTGACCAACAATAATTAATTCAC
CATAGCCCTAATAGACCATAGCACATGGTATGTTAGCCACCAAAAAGCATAAGGCAAATGAGATAAAGTTGAATACTACA
TTTAGATATAGAATTGAATAAAAATAGTTATAGCTTTCTATATTTGTGAAATCATAGGATTATGAGACTATTCTATAGAT
ATATGTTCACAAGACCCATAACCAAAATGTCCCTTTGAAAGTTTTATTAGAAATTATTACCTAGATGAACTACTTGTATC
CAACTTCTAACATCAGATGGCGATAACTGCGCCCACGTATGACTCGCTGCCAAAGATACTGGAGTGAAGTCTTTGACTGC
AGTTGGATTCTCTCTTGAACAAGCCTGTAGCACAACGGAAAGAGTAAACACATGTGGATGCTTCTTATTTGTTCTAAAAC
CAGGGTGAATGACAATGCACATCCTACCATCTAACAAGGCACCTCTGAATACCCCGAGAAAGAGGACGAAGGAATGATGG
ATCCCGTTGTGAATACAGTAGACCGACCTAAAAAAGAGGTAAACAAAAATTTTTAAGTGTAACAGGAGGAGTGTCAATTT
GTTAGTTCTTCCAATATCTTTGTTTCCTCTTTGGACATCACATCTTCTCTTCCGAACGGTGCCTCTTTTATATTCATAGA
ATCATAGCAAAGTGCAGCAAATATTATAGCAACCGCAGGAAGAAAATCAAATTCAGAACAAAAATGAGAACTGCATTAAA
ACACAGAGATATCTCAATAGAAAAGGTGTAATTGACTTGAGTAGTACCTCTAATAATGCAATAGCAGATGGATCATCAAA
AATTTCAAGACTACAATCAGCTAGGTAGTTCACCTGCAAGTTGGAGAAAAGAATAAAAAGCAAGGCAAAAAAAAAAAGAC
TAAGTATCTATGATGTTAATGGCTCTAAAACGGTAATCATATTTCATCTACAAAATTTAGGGGACACGTTTTGGAATGTC
TTCTTTCTCAATTACAAAAGCACAAAAGCATGGCATCATAACTTTTGTTTTCCATTTTATCCTTTTACACAGTAATGTAC
CTAATAAGAAGCCACAATAAGGTCATTGTTTACATAAAGCATTACATAATGAGACAAGTGGACCATCACAAACAGCATGA
CTCATATATTTTGCTGTTTTATAATGGTCCTTGTGTATTCATACTTCTCGCACTTTTTGATAAATCAGACCAGAGAGTAT
TGCGAGGAGGCATCATTTACATGATTTCTAAGTGAAGAGATAAAACAACAGAGTAGCATGTAAATAATAGGTCTACAATA
CTTGCACATAGGGAAAGAGAATGAAGCTCTTCACATTGCATAATGTTGTGCAATGCTTGTATAAAGACGGTCAAAGCTAG
AACCAGCTTATTAGCTTAAAAACTAGAACAAGATGAAAGATACCCCAAATTCTGCATTCACAAGACACTGAACAAAATCC
ATAAGTTGAATTTTAGCCCATTGACGACACAATGTAGGATCATCAGAAGATGGAGGGTGTCTCCACGGAGCACCAAAACA
TAGCTTGTCCTTCAAAATTCTTCCATTTCGTGCATCAACCGCAAATTTCTGTAGAAGTGACAATGCTCTATCCATGGCAG
GATTAACTACAGTTACCTAAAATACAGGTAAGAATGGCAGATGAGGGCTTATACTTCATCAAAAAAATTTAAATATTTGG
AAGTTCTCATATGTCGGACGTGAAACAGTTTCGGAATGGAAAAGTAGAATATTATACAATAACAAGAAGTCAACTCGATT
TCATTTGCAGCTGCTTCACATCTACTGTGACTTGGATGTTGTCTTAATTATCTTATGATCCCCAATCCAGTGTTTTTTAG
CATTTATTTTTCAGTGTATTGTTTTAAATTCTCTTAAGAATCCTAATTCATGTGGCATCCTTCCAAACTAAAGCACCAAC
ACTACAGACACTTACTCACAAACTCGTGATATCTCAAGGATGCAATTTTTTTTAAAAACCCCTTAAAAATTTTCTTCCAG
GGACAGTCTTTATAATGTATCAGACTACATTCTGGATCAAACAAATCAAGATGCAAGGCACAACTCTCACTAGATTACGA
AATATATAACTCAAGGACTTTTAACCAAATGGAAAGAAGACATTTGAAATTGTAGTGAAGAGAAAATCAACCAAGTTTCC
ATGAGATAATTCAGCAAATCACTCATTCATCAATTGCATTCGCAGGTATCTTGCCTATTCCTAGTTGTAGAGTTGTGTAA
ATATTTTTATGGGAGAGAATACAAAAGCAATGAGCTTGTAAATACAGAAGGTCCATTAAATAAAATAGCTTGTACAAAAG
CTAACTGTGTGACTTTGTACATGAATACAATAAGGCAAATAAAACAAGAAATAGTGACTCGCATGCAAGCTCAAATGGTT
GCAAAGTCCTATGGACCTATAACTTATAAGTGATAGAAACTGAAGCATGCCTAAATTTTTTATGAATGAACTCAAAGGAA
GCATCGTGATCAAAATCAATAGATTTAAAAGAAGCCCAAGATAAGAGGATTTTGAAAAGTTGGTTTTCGATTTGTTTTTT
TTTCTTTTACATCTGACTCACAAACTTCAGCTGATACACTTAATGGGGTAAAATCTCCATAACTGAAAAGTTAAAAACCA
AAAGCAATATAAATTGTAATTCATTCTGGAACTTACTTGAAGATATGCCAAGTACGCATCCACGATATCCTCAAATTTGC
TGCTCTTCTCATTCATGACCCTAGATTCCACAAAATATGGGAGTGGCTTAGAATGTGATAATAATTTAGTCGAGGATGGA
AACGCTATCTTTCATAGTTTTCCACATATGGTAACAGGAAATGACAATCTTTTCCACATTTCTAAGTGGAGAATAAAAGA
CAATAATAGAGAATTTTTTTTAAGAAACTTATCGGCTGACATGTGCACCAATTCGAAGTCGCCTATGGTGCCAGGAGGGC
TTGCAGTGAATACGCGAATGGAACCCCCCCCCCCCCCCCAAAAAAAAAAAAAAACTGCTGTGTCTACTTCACAAACTGCT
AATGGAACAGTAGTTATGCCTAATCCAGGAACCCAGAAGCCTACTGAACCTTGTGCTGCCAAGGTTCACGCCAACGAGGG
AAGAACCTGGGCTGGGTTGGTAGCAGGGAACAAGTTTGTGGCTACCACCTGTGACTGAAGAAGGGGACATTGTAGTGCAT
CTTCTCAAGGAGGATATTGAAGCAGAGAATCAGAAGTAGAAGAAGGTCTCATCATGTATGTTGTGGGGAATACTCCTTTC
ATTGAAGCTATTTTTTTTTGATGACCGTGGTGTCAGGGCCAGCTTTCGCACACCTCGACTAATTCCAGGGGATACTTGCC
GCCTCCCACTAGCAACAAGTACCAGGTAACTCTGTCCACCAAGGCTAGGACAGATGGGAAGAATCACCTTGTGTTTTTAG
GAATTGAATCTAAGATCTCATGGTTTACAACCACTTCATTGACCACTAGGACACACCCTTGGGTGCGCCTATCGTTGGAG
CAATTGAGAGATACATTGCAAGCCAGTGGAGTTGTCTCAAAGCCTAAAGTACTTTACCAGAAGGATGGATATTTTGTGAT
CAAGTTGAATATCACCGAGGAGGGGAATGAAGTTCTGTTCTCAGGCGGTTTTGAATAATCGACCAATTAACCAAGGCATG
GACAGCTGAATTCAACTTTAATGAAGAGGTCTTTAAAACCATTCCCCTGTGGATTAAACTTCCCAACTTATCACTGAACT
ATTGGCGTAAGAAGCTTTGAGTAAGACTGACAGTGGACTTGGTCACATGGAAGACCACTCTATGCAGATGATAGCACTAC
AACTGCTGAGAGAATTTCGTATGCTAGGATTTTAGTTGAAATGGGTGTTTCCTCCTTTATTATTTTAATGTTGGGGGAAT
GAGTAAGGTTTATACACACAAGGAGTCCTTGGGCCTTTTGGTCTGATTTATATAATTTGTGGCCCTTTGGCCACTTTTCA
TTAAAAAAAACAAAAAGTATAAACATAAGGAGTTTAAGAAGTTTTGCGCTGATAATAAGGTTGGCTTAATAGTTGGCACT
GAAAATAGAGTGAAGGAATGTAATGCTCCTAGAATCATTACTAAATTTGTTGGTCTTGGAGCTGGGTTGCTAATTTTAGT
GAAGCACCAGGGAGTAGAAAATTGGATCTTCTGGAATCAGCATCAGGTGGATTTCAACACTATCAGGATACATACACAAT
TTATACATGGCCAGGTGACTACACTGCAGTCAAGTATTACTTTCAACCACAGTATAATATATGGACTGCATACTATCTCT
AATAGAATGGGTTTGTGGTGTGACTTAAAGGACATAATCAATGCACTGAATTGTCCTAGGGTGATCATGGGAGAATTTAA
TACAATTTGAGTGGCTGGGGACAGTTAATGGTAATCCAGTTCAGGATGATGAAGTTAGAGATTTTGAAGAGTTTATTCAT
AATACTGGTTTGATTGAAATGAGAACAGTTGGGAGGCATTTCACCTGGTCTAATTACCAGACATTTAGCAAGATTGATAG
TATTTTTGTTAATGCAATATGGATACAGCAGTGGCCTCACTTAGAGAGGACTATTCTTGAAGCTCATTTCTCTGATCATT
GCCCACTGAGTGTGATGTTTGAAAGTTCTCCAGAAGGAGGATGGAATCATTTAAATTTTTACCGTTACAAGGCTGGCCAC
CAGAACAACTTTCACATTGTTAATGAATATTAAAGAAAGCCATGTAAGGGGTTCTGATGCTTGGAATTTGGCATAAATTG
AAGTAGGTTCAAACAGGCCTGAAATTACTAACAAAGAGGGAACTCCAAAGGGTGGATACCAGAGTGTTTCCAATGCTAGA
GCAGCTCTGCAGATGTTCAAGAACACCTAAGGGACCATACCAGATTTGCAGAGTTAATACAGGAGGAGAAAAAAGCCAAA
CAACAGTTGGAGAAATGGCTTAAGATTGAAGAGAGTATTGCACAATAGAAGTCTAGAGTCCAATGGCTCAGACTAGGGGA
TATTTTTATTTATTTTTTTTGATAACTAGGGGATATTAACACAGCCTATTTTCATGTTTGCTTGAAAAATAGGCAGGCCC
AGAACCAAATTAGAAAACTTGTTGAAAAGGATGGCATCTTACTTCAATCAGAACAGGAGGTGGAACATGAAGTGTTAGAA
TTTTATAAAAGGCTATGAGGCAATGCTGCTCATCAGATTCCAGTAGTCTTGCCTGAGGTAATGCTCAATGGACCTACTCT
CACAAGAATCGTATCAGATCAGTCTCTAAGGAGGAAATAAGACGAGCCTGCAGAGTATTAATGACACTAACGACCTGTTA
AGGATGGTTTTAATGCATTATGTTTTAAGAAAGCTTGGACTATTATTGGCACTGATGTTGAAGATGTTGTGATGGACTTA
TTCAAGACTTCAAGAATGCGTAAAGCTATTAATAGTGCAGTCATAACCCTTATCCCTAAGGTGTTAAAAATCCCTCCTCC
GTAGGGGAATTTTGAACAATCTGTTGTTGCACTGTCTTGTATAAGATCATCTCAAAGATATTAACAAGAAGACTCCAACC
TGTTATGAAGGAGATGGTAAACAACAGCCAAACAGCTTTTGTGCCTGGTCGTTTGGTCGTCTGATCACAGACAACATCAT
CATGAGCCATGAACTTATGAAGGGCTATGGTAGGAAATCGATCTCCCCAGGATGCATGTTAACTATTTCTAACTATTTCT
TGATGCAATTTAAACTTGTCTCGTGGAATGTAAGGGATTTGAACAGTAGGGACAAACGGAGGGTTGTCAAGAACATTATG
GGGGACTGGAAAGCTGACATTATTTGTCTTGAAGAAACCAAACTACAGGGGGATCTTACTGGGCTAGTAATGCAGATTTG
GGGTGGTAGATGGATCAAAATGGCATGTTTGGAAGCTAGTGGGACAAGAGGAGGGATAATGATGCTTTGGGATAGTAGAA
TATGGAAAGGGGAAGTTCTAGAGATCGGGACATATACCCTTACCTGTAAATTTGAATCACAGGTGCAGGACTTCTCATGC
CATATAACAGGAGTATATGCTCCAAATTGCTATGCGGAAAGAAGACTAGTATGGGAAGAAATTGGCTCTATCAGAGGTTT
AATAGAAGGTCCATGGGCAGTTTGTGGTGATTTTAATGAGGCTAGATATGTCTCGGAAAAGAGGAACTGTATCAGGAGAA
CAATAGGGATGCGAGAGTTCTCTGATTTGATCGAGGATCTAAGCCTAGTTGATCTTCAACTAGAAAATGCAAAGTTCACC
TGGTTCAAAGGGGATAACCACCTGATAGCTTCAAGAATTGACAGGGTCTTGGTATCTCAAGAATGGGATGATGCTTTTAG
CAACTTGAAACAGTACACTATGCAGAGAATATTATCAGACCACTCTCCAATCACACTCCAAGGTGGTTCCTGGAAGAAGA
GCAAGAGTTATTTTAAGTTTGAGAACTGGTGGTTAGGGACTGAAGATTTCATTGACAGAGTAAGGACATGGTGGAACTCT
TTTGATTATACTGGGAGGCCTGATTACATCCTTGCATCCAAATTAAAAGCGCTGAAACACAAACTGAAGGAGTGGAGCAG
AAGTGAGCAAGGGAATCTATGCCAACAGAGAAAATCTTTACTTGAAAAGCTGGCTGCTATGGAAAACATTCCTACTGATA
GAGGTCTAACTGAGGATGAGGCAACAGAAAAGGCAAGGTTACTTCTGAACTTGGAGGATCTGATAAAAAATGAGGAGATT
TACTGGAGGCAAAGATCAAGATCAAGTTGGTTAAAGGAAGGGGATAAGAACACCAAGTTCTTCCATAAGATAGCTAATGC
ACACAAGAGGTACAATAACATAGACCAACTGCTAGTCCAGGGGAACATTGTCCAAGAACCAAAAAGAATCCAAGGGGAAA
TAGTGGAGTTCTATCAGAAGCTTTATACAGAGGAGTTGCAGTGGAGACCTGGCAACAATTTTTTAAATTGCCCAAGGTTG
ACAGGGGAGGAAAAGGAGGATCTTGAAAGAAGCTTTGACGAGGAAGAAGTTCTAAGGTGTTTAAAGCAGTGTGCAACTGA
TAAAGCACCAGGACCAGATGGCTTTACTATGGGGTTTTATATCAAATGCTGGGAGGTGGTGAAAGGTGACATAATGGAGA
CTTTTCAACACTTCCATGAACAAGGGAGGTTTGAAAGAAGTCTAAATTCTACATTCATAGCCCTAATCCCAAAGAAGAAA
GGTGCAAAAGAATTAAGGGATTTTAGACCTATTAGCTTGATAGGTAGTATGTATAAGATCTTCTCAAAAGTGCTTACTGA
AAGGTTGAAAAAAGTGATGTCCAAGCTTGTCGATTCACAACAATTAGCTTTTATTAAAGGGAGACAGATAATGGATGTCG
TCCTCATAGCTAATGAAGTTGTAGATTCCAGGTTGGTCTCAAAAAAACCAGGAATTCTATGCAAATTAGACATTGAGAAA
GCATATGACCATGTAAATTGGGACTTTCTTATGGGTATGCTAGAGAAGATGGGATTTGGTCACAAATGGAGACAGTGGGT
TAAATTTTGCATATCTTCAGCGAACTTCTCAGTATTGGTAAATGGCTCTCCAGCAGGATTTTTTAGGTCACAGAGAGGTC
TTAGGCAGGATGATCCCCCTTCCTTTTCATACTAGTCATGGAGGGACTCAACAATATGATCAAGAATGCATGCAATGAAG
GATGGCTGAGAGGTTTTGAAGTTGCTAGAGCTGGAAGGGAAAGTCTAGAGATCACTCATTTACTATATGCAGATGACACC
CTAATATTTTGTGATGCGGAGGAAGACCACCTTAAAATATTGAGACTGATTCTAGTTATTTTTGAAGCTATGTCTGGGCT
ACATGTCAACTGGAGGAAAAGCTTCTTGTATCCAGTAAATGAAGTACCAAACATGGAAATTTTGAAGTCAATATTGGGAG
GTGAAGTGGGTGTCCTCCCAACCACATACTTGGGTATGCCTTTGGGGGCAAAATCCAACTCCATGGAAATTTGGGATGGG
GTGATTGAGAAGTGTGAGAAGAGGCTAGCAAGGTGGAAGTCTCAGTACCTTTCACTAGGGGGAAGACTAACTTTGATTAA
TTCTGTGCTTGATGCACTTCCAACATATATGATGTCATTATTTCCTATCCCACCGGGAATCATCAATAGGTTGGATAGCA
TCAGGAGAAAATTTCTATGGCAAGGGAACAAGGAAAGGAGAGGATATCACTTAGTCAAATGGAAAACTGTGATCACTGAA
AAGAGAGTTGGGGGTCTGGGGATCAAGAACATGAAGAACCAGAGTAAAGCTTTAAGGATGAAGTGGCTTTGGAAGTACTC
AAATGATAATCAGAATCTGTGGGGATCAGTCATAAAGGCAAAATATGAAGAGAGTGATAGTTAGATGACAAAGGAGGTTA
CCACCCCTTATGGTGTTAGCTTATGGAAATCCATTAGAGAACTTTGGAATGAATTCAAACCTAACACCATGATCAAAGTG
GTAGATGGCATAAAAACTAGGTTTTGGAAGGATGATTGGCATGCAGAAGGAAATATGGAGACTCTCTTCCCTGACATCCA
CAATTTAGTTCTTAAACAACAAAGTACTATAGCTGACTTATGGACTCCTCAAGGGTGGAATTTTGTATTTAGAAGACACC
TCAATGACTGGGAAATTCCAAGAGTAACAAAATTTTTTAGAAGCATTGATCAATTTAGTGGTCTGGAAATGGGGCGAGAC
AGATTGCAGTGGTTGGGAAACAATAAAGGGATTTTTAAAGTAGGTGCAGTGTACAAGAAGTTGAATCATCCAAATCTGCA
GCTACTCAAGTGGCCCTGGAAACATATATGGAAAGCCAAGATCCCCTACAAGGTGTCTTGCTTTGTGTGGTTATTGGCTA
AAGAAGCAGTATTGACACAGGAAAATTTAATGAAGAGGGGAATTACACTTTGCTCTAGATGTTTTTTCTGTGGGAAAACT
GCAGAAACAGTCAATCATTTGTTTATCCAATGCGAAGTCACTGGCCAGTTGTGGAATCTGTTCCTGAGACGTAAAAGCAT
CTCCTGGTGCATGCCTGGGAGAATTTCAGAGGCTCTATTTAGCTGGGAAGAAGCAGGGACACAAGCAAAAAACAGAAGTA
ACTGGAGAATTGTCCCTGCCACTATTTGGTGGACAATATGGAAAGAGAGGAACCTTAGAGTTTTTGAGAATAGGGAGAGT
AGTATGCAACAAGTTAAACTGAATTGCATTTCGACTCTGTGTTTTTGGTGTAATCAAATTTACTCCAATGATACCGTCTC
TATCATTGATGTCTTAGACTCATTATAGGGATAGGTCGGTATTCTTAGAGTTTCCTTATGTAAATACGGGTTTCAGTACA
ACCTATGTACTGTTCTGCAGAAATAGAAACAATTACCATTTTCAAAAAAAATAAAATTGATATGCACAAAAGGCCTATGA
CCCTGTTGAGTAGCCCTATATGGAGAAAAATCTGAGACTTCAAGGTTTTCTGAGATGTTCACCCACTGGATTTGGAATGC
ATGACTGCAGTCTCTAATTCTGTAGTATTGAATGGTAAACATACTGCCCACTTTGCTGCAAGGAAAGAGTTGACACAAGG
TGTACGCTACCTCCCCCTTCCTATTTGTACTGGCTATGGAGTACTTAAGCAGGCTCCTCAAACCGTTTTTGAGTTGATCT
GAAGTGTACGCAGTCCCATTATCTGATTTGAGCACTTGTAGTTTGCAGTCACTTTGATTTTCTACCAAGGCTTTGAATTT
CAAAAAAACTTCAGCAACCTCCGATATGAATCTTAAGAAGTATATCCAACACATCATTGTTAGATCATCAATTAAAATTA
TATAATACCTACTTCCTTTCAGTGATGGAGTTCTTTGGGGGACTCCAACATCTGTATGAATCAGCTAAAATTTTTTAGTC
ACTCTCCAAGTTGATTTTTGGAATGGCAGTCTTGTCTTCTTACCAAATTGACATGCCTCGCAACTTGGGAGTTCCTCTTC
AAGTGGAGGTAAACATTTTGCCAACCCTTTTTTCTGCATATACAAAAGCGCCCTGTGGTGGAAGTGACCCAACCCTTAAA
CACTTGGGGTTTGCAGATGACTTAGAGCCTTTTCGGATGGACTTGTAGCTTTGGGTTTATTTTGTCTTTTTGGCTTAAAA
ACAAGTGATTAAAAGCACTTTTTTATTTTACTCAAACACCTCAGAAGTGCTTAAAAGCTATTTTGGCTTAAAAGTACTTA
AAATAAGCCAATCCAAATAGGCTCTTACTCCTATTTGCAGAGGGGATGTGCAATCAGTGATTGTTTTGTCTAATCAAGTT
CAAAACTTCTCAGCTGCTGAGGTTTATAGCTAATCCACAGAAGAGTTCTGTGCATTTTGGTGGAGTACCTTTGACTGTCC
TACAACAGATACTAGATGTGCTTGGTTATATTATGGGTGAATTACCATTCAGATATCTTGGTGTCCCCTTAAGCACTAGG
AGACTTACAGCACTACAATGTGAACCACTTATGGAGAAAATGTTAGGCAAAGTTACCTCCTGGACTTCAAGGTTTCAGTC
TTATGTTGGAAGAACAGAACTTTTGAAGAGTGTGCTTTCTACTATTCAAACCTTCTGGGCTCAGGTGTTTGTGTTGCCAA
AGAAAATCACTCAGTTTATTGAAACTATATGCAGGAGATTCTTGTGGACAAGCATTGCTGAATTCTCTAGAAAGGCTCTC
ATAACCAGGGAGAAACTATGTTGCCCTCTGGTAGCTAGTGGAATTAGCTTAATCAATGTATCTGTGGAATAAAGCAGCAA
GCTGTAAATTACCGTGGCACCTACGTAGAAAGAAAGAGAAGTGACGGGTGCAATGGGTCCATGCTTACTATAAAAAGAGG
GGCACAAAATTTGGAATACTGTCCCAAAGAATGCATCTTGGGTGATACAGAAGATTTTAAAAACCTAAAAGTTACTTGGC
ATCAGCTGGTTACAGTGAAAATGACATGCTTCTGGCTGAAAAGTTTTCCATCAGATAGGATTACAAGAAGCTGCAAGGTC
ACTTCCCAAAGATCCAGTGGAGGAAACTCATCTACAATCAAAGGCTCTCCCAAATGAATTTTTACACTAAGGCTGGCTAT
ACTTGACAGGTTGGCTACAAAGGAAAGATTAGCAAGATGGGGAGTAGTTGCAACTGATCTTCTATGTCCTTTCTGTAACC
AGGTGACTGAGTCTTTGAACCATTTGTTCTTCCAGTGCTGTGTGTCTGGTGCAATATGGAAAAAGCTACTTTCATGGCAA
GGCATCCATAGAAACTGTTTGTCCAGGCAAGAGGAAATAACTTGGGCTGTTAAATGTTGTGGTGTCAATAGCAAGGGTGC
TGCAGTCTACAGAATTGTGCTGGATGCTGATGTCTATCAATTGTGGATAGAGAGGAATGCTGTTTTTTTTTTCAAAAGGG
AAGAAGATTCCCAGGTGTCATAATCAAGTTGATCATTCAGAAGGTTTTATCCAGGCTTATTTTGGTCCCTAAACTTGCAA
ACTATGTTGACCATCTAAATTTCTATCCCCTGTAATATAAAAGATAGCAGATGTTAGGAGCACTCGACTAAGGTCTTATG
TCTAGTTAGGTGGTGCAAATTTTTGTTTTCTCTGGAGTAGTAAATATCCTCACTTGGTAATATATAATACGTTTATTTAC
AAACAAAAAAAAAGACAATAATAGAGAAACGGAGAAGAAGGAATGACCCGTGCATTGTAAATCACAGAACTGAGATATAT
CGAGTAAAAAAGAATAATACTTCAGCCCAAGCAACAAGAAGTACTACGTAACCCCACCATGATAAATGATGAGTGGTTTA
GAGGTTGCACGGGAAATATCTTGATAAAAGTGCAGTGCCCTTGGAAAACATGGGATGTAAAGTCTTATATGACAATGTCC
CCTATCTTAGTCTACTTTCCTGGAGACCTTTCATTTTCCTATACCAAAGGAAAAGTAATATGTAATTGCTGCAGATCACA
TGCCATAGAAAGCTTTTCTGGAAGTTCCCAAAGCTGTCCTTTGGCATATGATGGCATTATCACAAAAATGACCTGTACTG
TTGGCCTCTCCTAGAAAAATGATTTATTTTAATATACCTAAGAAACTGGTCAACCTCATTCCCCTTCAATGTGTAATGCA
TATTTGGAACTTCTATGTTCTTATAAGAAAAACAACCCCAGATCAGCAGCTTATTATATTGATTGGGTTTCATTATATTT
ATATGACAATTGCGAGCCTAGAGCCCCTATTGCCACAGATCAATTATAATATTTGAAAACAAGCATCCATAAGTACTCAC
TTTTGGTAGTAATTACTTAGCTTGAGTGCATAAATCTCAAATAGATGCCTTGGATTCGGTCCTAGCACCTCAACAATCAC
ATTCCACTGCAGTATAAGTAATAGCAAAATCATCATTATGATTTAATTTAAGCCAAAAGGCATACTTTTATGATGATTGT
ATATCTGATGTAAAGAGGGATATACCTCTGACTGACTAAAATAGTCACCAACCATATGCATTTTAGCTTCTGCAGGAGTC
CACCCAAATGTCTGCATTCCGAACAAAGGAGATATTTAGTTACTTATCAAAAAATAAAAACGAAGGTAGATGTATACATA
GTTCACAAGAAGAAAAAAGAGCAAATTTTATTTAGTTGTGTAAGAAGAACAGAAACCAGACATACACAAATTAAGTTGCA
TATTAAATTTAACCACTGCAGAGAAAGATGGTGCTGGTATCACTTCAATAAAGAAACATGTCATTTAAACTGGATAAACT
GCATCCTAACCATTCTGTAGCTTACCAAAGCATTACATAGGAAAAAATTGCGCTAAAGGTTCACATCCTCTTTCTTTTTC
CTTGATAAGCTAACAAACAAAAGATGCAAACCCATTGAGGTGGAGCAGTAAGTTTAAATAATTATGATGTGTTACCTCAC
GTGAGATGAAAATGTCCGGAAATCCAAAATCCATATAGGCACGATATGAATAGTAGCTGCAATAATTTTCTTGCTTAGTG
TTGAATCTCCAATTTGCATTAAAAGAAAGTTAAAGAAAGTTGAGCATATAACAACATAAATCTGAACAAAACTACTGAAA
AGCTGGTGAGACAGCAAGAGTATTTTTATCCTGCAAAGCAAGATATTTAGATTGCTACTGTTTTCTCCTACACAGGCATC
AATTCTCCCTGTTAGACAAGCAATAGTAAAGAATCCTGTATGGCACGAATTATGCACTAAGTTTCATTGACTATGTTGGA
TGCTACGATGAAGTTTCACCTCCAAAAAATTCTAATCGCATGACCACTGAAGCTTACATAAATTCACACATTCCATTCAA
GGGCTGCATTTTGCACATATCCGGGGATCAAGATCATTTTTTTTTTCTTTTTTTTTGATGACCGTGGTGTCTGGGCGGGA
TGAAGATCATTCTTTTGGGACCTAGTGAATGAAAAACCGACTCATAGCGCCCCCATGGCTTTGGTCTAGTGGTAAGAGTG
CAGCACATGATGTGTAGGTCAAGTGCATGTCAGTCACAGCAAAAACCCTGGCATTTAAGTGGAGAAGGGTAGAGGAGAGG
GGCCCATTGTATGCTGAGTGCAAACAGTGTGCCAACTAGCCCTTAGAGATTTATTGGTAATTATAATTACTCAAAAAAAT
GTACTCATACTTAAGATTCCTAATTCACAGAGATACAGAGGATGCCTCCAAGTTCAAACATACATCAAATGTGCCAAGGA
GGATAGATAGCACTTCACACAGACCACCTCATGCCAATTATATCACTCTACAATCCATGCACTTCAACCACAAAAGATAT
CACTTTTTTTTTTTTTTGATAAAGGTAACATTTGTATATCAATCATCAGCTCAAAGCTGGTATCCAAAAATTTACATCAT
ATCCTCCTTCCACACATGTATGTCGGGCATAAACAAAGGATAAAGAAAAGAAAAGAAGAAAAAAGAGAACTATCCCTAGA
TCCTCCTTTCACCTTTATAAGGACCCTAGAATGTCTACAACAGCCACAGGGTCATCTATATACTCTGAACTACACCAATA
GCAAAAAGTGATAATGCAGTTCATTTTAATCTTGTGCAGAGGGCTGCTCTTGTTATCAAAATTCCTAGAATTCCTTTCTT
TCCATATGGTCCACCAAATAACAGTTGGGACAATTTTCCATCTACTCTTGTTTGTGCTGCCACTGCCCTCCATATTCCAG
CTTTCTAGAGCCTGTCCTGTTCTCCCTGGAACAGTCCAACTTATACCTCTGAAGCTAGTAAACAAATTCCACAGCTTGCC
AACCACTTTACAATGTAAGAACAGATGATTAATTGTCTCTGCAACCTGCTCACAAAAACAGCATCTTGGGCACATTTGTA
TTCCCCTCTTCATAAGATTCTCTTGTGTAAGTACAGCCTCTTTTTTTTTTATAAGGTCATATCACTTTACAACATTTCTT
TTATAGAATAAGGAAGTTGGCGTGCTACATTTCTTTTTTATTTGTATTCCGTGACTATTGAACTTGAAATTACTGAACTA
AGAGAGGCAGCATATAAATTCTACTTTTGTATGACTTATCTAGATGCTAGATATAACATTGAGGAATAATGCATACATTT
CAAAAGACATGATGCAACTTAACATTATAAAATGGAAGTTTGACAACTAGATCCACTGAGATGGATGACAAATGCAGGTC
TTAAACATACAACATGCATTACAAACATGACACAACTGAACATTATAAAATGTAAGAGTAACAACTTGGTCCATTGAGAT
GTATGACAAATGCAGGTATTGGGCTAAAAGAAAAAGTTATGTTGCATTACCTATCAGATGTTACAAGAATAACTGGAAGA
GATCTCTCATTTGCACCCAAGGCTATTATTCTCCATATCAGACTATCGTGATACATGGATGCACAGACTGTAGAATCATC
CGTCAGCATTGCATTCTTTAAAACCTCAATATTGTTTATGACCAGCTTCGGCTACTCATATAGACATGTCCAACCAAGAA
AACATCAATGTCATATAATACAGCTTCGGCTACTCATTTTGACATGTCCAACCAAGAAAACATCAATGTCACATAATACA
GCACAAGACGCAAGTTATTCGTGTTTCAGAGACTTTGCTTTGAGAGTACAAGGTGAAGAACGTGCTTACTAGGTGCACAT
CAATTTTAGCTCCCTGCTCATACTTTTCATCAATACATATAAATAGCCATTTTTTTTCTTATACAAAAATAATGTAAGCT
CCTATAATTGCATGAATCAAAAACCCAACTTTATTCAGATTACCTGAAAGTAATCTACTTCAGCAGCAGATGAAAGGAGT
TCCAATAACAAACAGGGCCAATCAGTTGCTGAATTGGCCAACGACCTTGAAAACCCACCAGTCTGATTCAAATGCTTGAT
TGCATTAGCTCTCCACTTTTGCTGCACCCTTATAACCTCTTTAGCCAAATTCAAAGCTGACATTGCTTCCTTATAATATG
TCTCCTCCTCCAAACTCAACCCGCCACTCTCTTCGGCATTTAATCGAACACTTGATGCAAAAACAGCCCTTTCCCATAAA
TTCAACACGGAATTATTCCTAATTGAAACAGCCTTTCTGGGGTTGGAATTACTACCATCTAGGATCTGTTTAAGTGCTGT
ACTAAGTCCATGCCATTTACTTAAAACAGTGAAAATCTGATGAGAACTTATAGTTCCAAGCTTAATACCCTTCTGGGTCA
TTGTTTCAAGGCAGCTTTCAAGTTGAGTAGTAAGAAATGGCAGTGAAGGAGGTGTGCAGTTTGACCAAGAACCCCATGGA
AATGATTGGCCATGAATTGGGTGATGATCTTTTACAGATTCCGCAAAGTCCACATAGCCTGTAACATGAGGTCCACTGTT
CCATTTACCCATAAGACCTGCAAAACTCAAAACAAGAACCCAAGTCTAAATTAGAGCAGATACACCAAATTCGCCTGAAT
CAATTACTTATACCAAAAATTAACAAATGGGTATCATATTGATCACAGTAAATTCCATTCACACTGAATTTCGGATCGTA
CTATAAAAAAACCAAAAAAGTTAGTGTATAAGATGGTTACGTTCAAGAATGAGGGTGGTTTTGCCGACGCCACGAGGGCC
GTGAAGGATAAGGGGTTGAGGAACACGGTGGTGTTGAGCATGATTGTTGAGGACAGTTTCGAGAAGGGGCCTTGGGATTA
TTCTCCATGCCTTGTTCACCATTGATGGACTGCTATGAGAGTTCACAAAAGACTAGCAGTTTCTCTCAGTGACGACAGGG
AAATCGAAGTAATATGACTTCACCCTGCTGTCTTCTTGTTTTGGCGACGCCGAGGAGAAGGCCAAAAAATTAATTATATT
ATATGGTTAATTCTTATTCTTATCGTTACTAATTTCATCATTTGTGCCCTTGTAACGAAAATCGCTAAATCAACTTAAAT
TAACCCGTATTTTAAAAAATGACTCGTTCTCCATTTTAAACTCATTCTCCGACCCCTCTAACATTTAACCCATTCCACTT
GGACTTAATCATTTACCACAAACCACCATCATAACTTTCTCTATGAGAATTTCACATTTCTTTGTTGTTAATGGCTCTGA
TGCATCTCTTTAAGCTTTTTCGCTAATACCAGGTTCTACGGTATTATCTACGCCTTCACATATCCCTTTCTCTTTCAATT
CCATTTTATCGTTACCAAATTTGTACTCAAATTCTATTTTCCTTTTTTCCTTCTGCTCCTGTTGTAGACGGGACCTTTGA
TTTCGTCACAATTTGTTTTATTTCCGATCTTCTTCTTCTTTCTCTCCTTTCCTTCGTGTTTGTCTTCCATCTCCATCTTA
GATCCCGTCAATATTCGTATCTTAGAAATTTCAATTATCTATGGACCGTCCTTTTACTTCTCGTTTTCTTTGCTTTTCTT
TGGACGTTAAACAAAGTTTTTCAGCTACATTACATTCTCCCTTTCTTACTGTCTCTAACCCTAAATCAACAAGCAAATCT
GTGTAAAGTTCATGTGGTTCTCTCCCTGGGCTTATTCGAACTGGCGTTCTTAACTATCCTTCTTTTCTTAGTAAACGTTT
CCATTAAGAAACAAAGTCCAAGTGGAAAGGGTAAAGGGGAATGGGTTATATGTTAGAGGGGTCGGGGCATTTGGTTTTAA
TTGGGGAATGGATCTTTTTTAAATATTTGGGTTAATTTGAGTCGATTTGGGGATTTCCGTCAACATAGGGGCACAAATGA
TGAAATTAGTAACGGTAGGGGTAATAATAACTTCATTTAACAGCAAGGGCATAGTCAACAAATAAAACAAAGTTGAGGGA
TATTTTTTACCCTTTCCCTAGATGATGATAATAATAAATCTGAAAATATAAGATGATAATAATGATAAATTAAAGGAACA
AAAAACAAATGAGGAAGAAGAAGGAAGGTTTATATGGCTGCCATGGCGGATGCCACAGAAAAAGATTATTTTAATTTTAA
AAAAATGTTAAATTTAGTGCTTTCACGCGCTTCTGGTTAGTGAATCACACCCAAAATGCCACATAAGCAAAAAGTGTTCA
ACTGGTATCAATTCAAAGTAGTAGAGGTGTTCAATAGGTACCTAATTTAATTGAGGTATCTAAGTGAAATATGCAGACAA
CTTTAAGGGCTGTAGATGACTTAAGCCTTATAAATATAATCTCATAGGGGGATTAGGAACTCAATACTTAGAACTTGAAG
ATACTACTCCTCTCAAATGTACTCAACTGATGAAGTTCATGCGGAAGTTATGGGCATGAACGACTCGACTCAAGGGTCAA
AATATCAATAAGGAACTCATTTATACGACTCATCTCATTCTCATACTTACTTACTCAAAACTTAACTAAAATCGATGATG
GATCTCAAATGATTCACAATTGAACTCAAAGGCTTCCTTGAACTCTACTCTTAACTCTCTCTTGAATTTGAATTGTGAAT
TATGAATTCAAGAGTTATTATTCATGATATGAAGGATCTCAATAACAATATAGCTATTCGATAATTAGGAATAGAACTTT
TAAGAGAAACATGAATTCAAGAACTCAAAATCAACTTATCTCAAGAATACTCAAATCTAGGGAAAGTATCCTAGATTACT
CTTTTACTGATCTGAAAGTAGATGTAGGGCGTGAGGACGAACTAGTCCAACACTATGATAGCCTTACATACCTAGAAGAA
CAAGATTCTTGAAGAATCTTGAAGAAAAATTTGATTAGAAGCCTTGAAACCCTAGCTTGAAGGTAAACAATCAAGAAAGC
CTTTCTTGAGATTCTTGAATTATTTTCTTGAAATCTCTATGGCCAAGAATTATGATTTTCATTAGTGAAGATGAAAATCT
GATTGTTTTGAGCCTTTTATTAGTCAAGAAATTCGTTTATGGTTTTCTTGGAGGTAAAAAGACAAAAACGACTCTTTTTA
ATATTTTCCCGTCGGCTAATTAGTAACAGCACTGTATAGGTTACTAAAATAGTCATAACTTTTTACTCAGAAATTGGATT
GATGCGAAATTGGTGGCGTTGGAAAGTAGATTCAAATACCTTTAATTGGATAGGTTATGACTCACATAAATCTGTATATT
CTAAGAGATATGGTCATTTGAAGCTGACCCAAGTAGAATCTTACATCAAAACTTAATGAAACTTCAAGAACACTTATCAA
GAACTAATCAAGAACTTAAATCCTTAAATTTCAAGAACGAAATTACGCTGAATAAATCATGATTGGCGTGTGGGTGAAAG
AACCTAACACTATGGAAGCTTACATACCTCTTAGGGGTTAAACTCATGGCAAAAATCCGCAACAAAACGCAAGACTCTCG
ACGAACGCTTTGATCCTCTCCTCGTTTCTCCTCTTTTCTCTTCTTGAACTCTCAACTAAAACCCTAGGCGTATATTAAGA
TTATAAAACTGAACCTAATCAGATTAGACCCCTAAATTATTACTAAAAATGAATTAAATCTGATTGGGTAAGGAAAAGAC
CAAAATACCCCTCTAAAATCCGGTTTTGACTTTTCTTATCTAGACATCCCAACTTCGAATTGACATATCTCCCTCATACG
AACTCAAAATTTAGCAAACTCGGTGGCGTTGGAAAGATAATTCAAAGAAATTTCCTACAGTATCTGGTATCATACCTAAA
TAATCTTGATATAGGAGTTATGATTGCTTGAAGTCGACCCAAAACTCATACTTAAGCATAACTTGCAAAATTTCAGATTT
TGCTATTTCCAATTTAGTTCTTTTTGGAACTCAAGGTTCTACATCTAGTGACCTGACCTTAATATTTAAGAAATTTTAAA
TTCCTTGGTAAAATCCTACTCACAAAGAAAAATGGTTCGAGTCTTAGCTCAAAAAATTTTCTAGGGTGTTACAGTAACCT
CCCAAATTAGCCACAAAATACAATTTCATCAGAAATGGATTGAATCGGTACAAAAAATATTATAGTTTCGTTAATCTCAT
TGAGTTATTTGCTAAATTTTGAAGATGGGTTTGATGATGATGGAGAAGAAACACCTTTGAGGGTAAATTAAAGAACGAAA
CAGAGGCAAAATTTTCTTTCATTTTTATGATTATCTTGTGAAATAACTGTGAAAATAAATGTCCCTTGGATTGCTTTATG
AACTATTGAGTCTTGTTTTTTGTTTGTGCATATGTACACCGATTTAATTCTATATAACGAGAAGACATGGGTGTGATTCT
CATAAACCCAATTTGAAAATTAGATTGAAACAGTACTGTGGATTTGAAATCTGATTCTTTTAGGAGAACACTACACTTGT
TTGTTGTAGAAATGAAGGAACGAAATGCAGAAGGAAATTGGAGAGCAATAATCAATGAAGATTGGAGGAACATAATTACA
GTTTCTCCATTGCGTGGTAACTCTATGAAAAACATAAATCTTTTTTTTGTTGTATAAAACAACACCCATATTGATACAAC
TTGAATTCCTTAATTTTGACAACAAAAGGAGAAAAAGAAAATTATTGGATGATACCTATGAAAAGGTCTATCTAGCTCTC
AAAAAGGAAAAATAAATAAAGAAAATCTTGTGTTGGATGTTTACCTAAGTAATAGTACTCCCTTTTGAGCATAACTTCAT
ATTGACATCTCTCTCTCTCTCTCAGAACATTAATTCTGGGTGGGCAACATCATGTTTATGCATAATGTGTCGTAAATCAC
AAATTAAAATTATGAGTTGATTGCATTTATGTTATTTACTTTCAATCAGAGAGAATATTTGTATATATCGAGTTATCATA
GATACAAAATCCAAACATTACTATGATATAATCAAGGATGGATGGTTTGGGTTAAGGTATTTAGGTCGAATTTGGATTTG
GGTAAGGGTTATATTTTGATGGTGAGTTATTTTCTTAGAAATAGGGTCAATTTTGATTGATTTGAGGATTTTCGTCCAAG
GAGGGGCACAAATGATAAGTTTATTAACGGTAGTGGTAAGAATAACTTCATTTTAACAGTAAGGGTAAAATCAACCAATA
AATGAATGTTGATGGGTATTTTTGACCCTTTTCCGAATTATTAATTTCATTCTAGAACTATTGATAGTTTTTAAATATTC
TTCTATTTTACTAACTAAACTTAGATATATTCCCGATATGTAACTTGACATTTCAAATTGTCTCGAATTCTTGTAGGAAT
ATGAGACTATTAATAAAAGGTCGAGATAAATGTTGCAAATACTCCTAAACTTGACGAGAATTTAGGAGTGTATTTCAGTC
ATGTTGCAAGATCAGAGATGTATTCAAGTTCAGTTAATCAAGTAAAGTGTATTTTTAAGGCTATCAATAGTTCGAAAAAA
ATTAATAATTTACATTAAATTTGGGATTTTTCAATACTTCGCTCTTAATTTAAATACAATGTTGAGAACAACAAAAAGTC
ATCCTTAGAAATGATAAAAAAAAATCCATCTTGTGCTACCATCAATTTGGTGAGATCTTTTGTTATTTTAATATGTCTTT
CTCATTTTTTTTATTAGTATATAATTTTATTTTTATTCTACCTTTTTACAATAATTTTATTGAGTACCCTATTTTTCTTA
GGTTTATTGTTCAAAACCGCAAATGTGTGACATTATATAAAGATGGAGAACAATACTATCTATTCAAACATTATATTCAT
CAAAAAAATATAATATCATAAAACACAATACAATATAATATAATACACCATGAAACAATGGGTAATAATCATCCAAAGAT
AGTCTAGTGGACGATTGTTATAGAAAACTAAATATTATTCATTTTATTATAATTTTTAATACTTAAGGTGTGCTTTTTGA
CATACTTTTTGCAAAGAATATTTAAAATTTGAATGTACCTTTTAAAATATGATTTATATCCTTAATTGTTTTTTTTTGAA
AAACTAGCAAAAGATCACTCAACTTACCTAATTTACTGGAAACATGTCATCAAATATGCTCTAAAAGAATAATATCTCAA
AGTAGCTAGTTACTGTCACGATCCGAGCCTACACCCTAGACGTGGCCGACAATCGAGAACCATTGCTGGTCCCCAAGCGA
ACCCTCTTCCTGGCTGACTACAAGCGGAAGACTAACTCAAGCATACAAAGCTTAAAAACTGAATAAAAATTCATGAAACT
TAAATACAAAACTTTAACTCAAAAGAAAAATCTGAATAAAATAATATATTCAACTCGCCCCAAAATAGGCAACTTAAGTC
TTTAAAACATTTAACAAAATAAATGAACAGACTTCTGAAACTCTATTGTCTATCTATGAAGCCTCTAACTGACAAAGATA
GAAGTCGGGACAAGACCCACGACATCCTAACAATTGATATAACTGAAAGTACAAGTGGAACCCTCTGGAAGCAAGGAGGC
TCACCGTAGCTAACTCGAACTCCATATGGTATCAACGAAGCTCCTGTTGATGACCTTGAATACCTGTATCTGCATCATGA
AACGATGCAGGCCAAATGGCTCAGTACGTGGAATGTACGAGCATGTAAGGGGAATTCTAAAGCATAAACATAAGCTTAAA
CTTGATAAAAAGGAAACATACTTACCTCTTCTCAACTCAACTCAAGAACAAGATACTTAACTCAAGATACTCAACTCAAA
ATACTCAAGGAATAAACAACAATAAAAGATGCAATATATATGGAAAGTTGTAAAACTGTAGATAACAACTCAATGTATTG
AAAAATATAATAATACTCAGTGTGTATATAAAAATACAATATAACTCTTTGAGACTTTCTCTAACCGACAACCATCAATA
TGAGCTATGTGATGATACAACATCTCGCCCATGCTGCCAGAACTGTCCTATACTTTGCCACGATATAGAACCTCTCAACT
AAGTGGATCCACTAGTCTATGCTAAAAAGCATTAAGGAATCATCTAAAAAGTATGACCCTTTCTATCCACATTGGCTACA
TGGTTTATGGAGACTTGAGTTATCTGAACTCGTCCCCATATCGGTGTTCAATACTACTCCCAAAATATAACTAGCTCATA
TGTTTAAAAACATAACTCTTTCTGTGGTTTGATATTATTACTCAAAAACTAGTTTAAAAGCTCTCTTGGAAATCGATGTT
TCCTTTCTTGTTTAAATGTGAAAACATTTACTCTTTGGGAATACTTAATTCCCATATAATCTTTTGAAGAAACTGAACTC
AACTCTTGCTCTTACTCAACTCAATGCTCAAGTCTTTAAAACAAGTTTAAAACAATTGTAAAAGACTTCTCAAAATAAGG
TTCATGCCGAATTATGGACGTGAACGACTCAATTCAAGGTTTTAAATAACCATACATAGAACTCAATACTCGAAACTCAA
GACTTCAATGACAATACTCATTTAAAGAATGCTCAACTTAGAGGGTTTATGCGGAATTATGGGCATGAACTACTCAACTC
AAGGACTCAAAGATACTTCTCATCTCAAGACTACTCGACTTATAGGGTTCATGTGGAATTGTGGGCATGAACTACTCAAC
TCAAGGACTTCATGGGTAACATGTAATAATCCCATGATTAGGAATAAAATCTCAAAAAGGGATTAGGAACTCAATACTCA
AGACTTAGAACTTGAAGATACTACTCCTCTCAAAGATACTCTGTCACACCCCGAGCCTACACCCCGGACGTGGCTGACAC
TCGAGAACCATTGCTGGTTCCAAGCGAACCCTTTGCCTGGCTTACTTACTCAGCGGAAGACTTACCATCAAGAACTCATA
ATGACCATAACAGGTCCTGAAAGCTGTTTTTGGAATATCACATTCCCTTACTCTTAATTGATGGTAACATGATCTGAGGT
CGATTTTCGAAAAACAAGAAGCACCCTGAAGCTAATCGAAAAGATCATCAATCCTTGGAAGAGGATACTTGTTCTTGATG
GTAACCTTGTTAAACTGACGGTAATCTATACACATCCTAAGGGAACTATCTTTCTTTCTCACAAACAAGACCGGAGCACC
CCAAGGTGAGACACTTGGTCAAATAAAGCCCTTATCTAATAGATCCTTTAACTGCTCTTTAAGCTTTTTCAACTCTGCCG
GTGCCATTCTATATGGCAAAATAGATATAGGACGAGTATCTGGAAGAAGATCTATACCGAAGTCTATCTCTCTCTCAGGA
GGGACTCCGGGAAAATCATCAGGAAAGACTTCTGGAAACTTTTTTACTACTGGAACTGACTGAATAGGAGGTACCTAAAC
ACTTGAGTCATTAACTTGGACTAAGTGATAGACACACCCCTTGGAAACTAACTTTCTTGTCTTAAGGTACAAAATGAAAT
GACCCTTAGGCACTGCTGAACTACTTTTCCACTCTAAGACTGGTTCATGTGGAAACTGAAACTTGAAAACTAGAGTTCTA
CAATCAACTGAGGCATAACAGGCATGAAACCAATCCATACCAAGAATGACATCAAAATCTACCATGTCTAACTCAATTAA
ATCAGCCATGGTACTCTTGTGATTGACGGAAATGGGACAATCATGATAAACTCTCTCGGCTAGAATGGACTCACCAACAT
GTGTAGAAACACCGAATTGTTCACTAAGTTGCTCAGGAATAACATCAAAATTCATAGCAACATATGGAGTTACAAAGGAT
AAACTCGCTCCTAGATCTAGCAAAACATAAACAGTAAGGTCAAAGACTTAAATCATTCCAGTGACAATATCTGGTGAATC
CTCTTGCTCTTGGCGACTGTTGATAGCATATAAACGGTTTGTTCCTCCGCCAGTACCGGAAGTAGCCCCTCTAGGTGCAA
CTCTGTCTGGTGGAGCAACTGAATAAAACTGGGCTCTATTGCCCCCATTACCATTACCTTGCCTGTTCTTTGGACACTCT
CGCATGAAATGCCTATTCTGATCACACTTGAAACAACCAGTGAAGCCCTCACGACAAGTACCTGAGTGGTTCCTACCACA
CTTGGCGCATGCAGGAGGCTTACTACCCCCTTGGGCCATACTACCCTAAGAATAGGCAGATTTAGCTCTGGAATTTTGAC
TATTGTACTCACCTTTGTTCCTAGATTCAGGTGCACTAGCAGATGATAGAGCAGGTCCCTTATGTTTCTGTTGGAAAGAT
GACCGGTTGGCATTACTCTTCTGCTGCCCGGACTTGTTCCTTATCTTAGCTCGCTTGTTCTTAATCACTTCCTTATCCCT
TAGCTTTACTTCCTCAACCTGATGCATATATACCATTAACCTCGAGATGTCCATGTCCCTAATAAGCATTGCTGCCCTAC
CTTCCTTACTCGACATACGAGACAGCCCAGCAACAAACAAGCTTATTCTACTCCTCATGTCCGTAACCATCTCCGGAGCA
TAACGAGATAGTTGGGTGAACTTCAACCCATACTCATGAACACTTAGCAACTCCTGTTTAAGGATAAGAAATTCTCGTAC
CTTAGCCTTTTTCAGTTCTCGGAGGAAGAAACTCCCAAGGAAAGCCTCCTCAAAACAAGCCCAACTCGCAGGTGGTGCAT
TCTCAGCTCTACCCTCTTTCCATTGGTCAAACCAAGTCCTAGCAACATTCTTCCGTTGATATGCAACTAGTTCAACTCGC
TCAGTATCGGCAACATGCATTACCTCAAATACCTTCTTCAGCTCTTTAATAAAGTTCTCCGGATCCTCAGTAGTGCTTGA
ACCTGTGAAACTTGGAGGGTTCATACTCAAGAACTCACGAATCCTTGAAATGTCAGCCCCTTCTTGTCAAGCTCCTCTTT
GTTGCCCAACCTGGTTAGTCACAGCTTGACTCAGCATCCTAATTGCTTCTATGAACTCAGCGTTAGTGACTTCCCCTTGA
GGTTGCACTCTAGGTGCATTTGGTAACTCTTGCTCCTCAACATTACGTCTAGCAGGGCGACCTCTGACAGCTCTTCGGGG
AGGCATGATTATCTGAAAACACGTGCAAGCACGAATTAGAAGGAAACTTTTTAGAGATCAAACTTTAACACACGAAATGA
GTGTGAAAGAAGTGAGAAATTTTCCTAAATGTTGTAGCCTCCTAATTATAGATATGGCACGCTTCACACTGATAACTAGG
ACTCTACAGACACGGCTTCATAGACTCCCTAGGACTCTTGAACTCTTGGGTCTGATACCAAGTTTGTCACGCCCTGAGCC
TACACCCCGGACGTGGCTGGAACTCGAGAACCATTACGGGTCCCAAGCGGACCCTTGGCCTAACTTACTTACTCAACGGA
GGACTTAAACTTTAGAAATAACCTCAAATAAAGAACTTATGAAAAATCTTAGAATGTCTTTAAAGAAATAAATTCAAACT
AGCCAAAATGGCTACTCAAGTCTCATAGCAAAACATCTGAAATACAAAGCTAAAAGACTCATAACTAACTGTCTGACTAT
CTATGAAGCCTCTAAAACAACTGAGATGGATGTTGGGACAAACCCCACAACATCCTAATGAACTGATAATAAAACTCAAA
GCAATAAAAATGAGTCCTCCGAAATGCAACGAGGCTTACCAACTGACTCTGGGGAGCTCAACTGGATCAACGGTGTGCTG
GATGCCGATCCTAGTTATCTGTATCTGCATCATAAGACGATGCAGGCCAACTGACATCAGTACATTGAATGTACGAGTAT
GCGAGTTGGAATGCTATACACAACATAGGCTTGAAAGGATTATGAAGAACTTACCTGACTCAATTCAACTAAACATAACT
AAACTCATTTTAATATAAAGCAGTTTATAACAAGTGCATTTTATTGTAGCTCTTTATTTTTCCCTTTCTTATTTTTCTTG
CATTTTATTGTCCTCTTTAGATTTCAACACTTTTGTTTGCTTTCTTTTGCACAAAGCCACATCCTCTCCTCTCTTTTCTT
TTTTCCTCTTTTTCAATACCAAACTCTTTTCATACCCAATTTTCTTTCGGTTTCCTCTTTCACAGCCACCCTCAACTTAT
GGATTTTCCATTGGATGAGGTTCACAATACCCGATGTCGGATGAGGGCCAATATTGAGGTCACTTTTTACATTAGCCACC
CTCAACTTAGGCTTTTGGCCTAAGTCAAGGTGCACATGTCAAAAGAGGGACCGGGGCCAACACAGTAGATTATGGGAAGG
TGAGTTAGGGGTTTAGAAAGAAATGGTCTAATTTAGGCTCAAAGCATTTGGATCAAAGGGACCATTAATTTCATTTGGTT
GGATTCTTTTTAGGCAATTTGTGGACTTATGAGAACAAGGGCCTATGATCATTTTCTAGACTCTAGAGTAGATTATCTTA
GAAGGACTAACTGGGCAAGTTCTAGATTGGCACAAAGACTGTTTGAACAATCAACTATTCTCACACACTCTTGGCACATA
GTTTCATTATCAGATTACCCAGTTCAAATTTTAGCTTAAGTCATGCCATCAAGTTGGTTCATTATCATGTCATACTCGGA
GCCAACACATTCAACTCATTCTAGTCTACAAATTTTAGCACATATCACAAATTTTGGACGGGTATCATTTTTTCAAAAAG
CTTTTGCCATCATGCTTCGTTCTTTCTCATGATTCTACAAATACAATCCTAACACATGCCGGTTTAACCAAAATTAAGCA
GACTCTTGGGGGAAAAGAACACAGGCAATAAAACCCCAAGAGAGGATTATAAGTTGGGTTACTCAGACTTCACCCTATCA
CTCACAATCTATTTACCCCACCCAAAGTAAATAATAGGTGCAATTGTCCCCAATGCACACAAAAACAATAAAAAGTAATG
GATTGGGTGAAGCAAACCTGTGGCGCATAGCGCCGATGAACTATCAACAAACGGGTGGGTCCAATTTAGCGAAGCCCGCT
GGAACAACACTTGGGTCACCCTCAGTAGTGCCCACATCATCTAGCCTATCACTCTCAGTAGTGCTATCAATCACTCTCAC
CGCACCATCAGTGGTGCTCACATCATCTCCCACCATAACAATTGCCTCCGAAACGGACACAAAACTGGAAGCCCTAAACG
CACTCTCACTAACCCTTTCCTGGCGCATCTCCTCATCTATAATGGAGGCTTTGCGAGCCTATTCAGTCTGCTGGTGCTCC
CGCTTCTTTGCTCGGGCCTCCTCAGTAGTGTCAAGATAGTGGCTGGAGTGGTGCCTCTTCCCACGAGCATGGGTGGGCTC
GGGCTGTGCTATGCCCTTGCTATATAAAGCTCCAAGCACTGTATCATCAGCTAATACATTCGGTGCAGACTCTGGTTTAT
CTGTGGATGGCACAATGATGGCATCAAGGTCCTCCCAGAGACTGGTTAATTCTGTCCGGAAAGAGGACAGGTCTGTAGTA
TGGGCTGGTCGCTCGAGGACTCTCAACTCGAAGGCATCCAGGCACTTATGAATGACCTGAACCTTCTGATCCATCATGGT
CACCATCCTCTTTTCCATCCTAGCCTCAGGTTCCGCAATGGACTTCTGCATCCTTGGCTTCACATGGTGGAGCAGTGTGG
CCATCTTTGCCTTCAATTTCATAACTCGGGCTAAGGGCAAAACAGGGGCTCCGAAAGATGGAGTGACTCTGGATCAGCTA
GGGGCCCGACTGGCAGCCTGAGATGGGGAACCTGGGGCATCATCTGTTTGGGCTAGAGGGGCAGGATCATCGCCCTGCAT
CTGCTCCACAACATCTATTAAATCAGTATCCAATGGCACATCGACTAGCGGCCCTCTGCGTGGTGCTGCCATATTTGCCT
CGTCCCAAATTAGGCCAATATCTAGGGTCCCCGTTGCCTGTATCAATTTGTCACAGTGCCAGATCGGCACTGAGAGTCCC
TGCATAGCTGAAAAATGAGGCACGGAAAAGGGTAAGTAGTGGAGGTCTTGAACGCCCTTTCATGAATCTCTGCCAGTAGC
ATGCGGGCGAAGTTGATCTTGAACTTAACTACTAATGCTGCCACCATTACTGCTCTGTCCTATGTAAGTGCATTGTCTGC
CTTTGTGGGCGACACTCTAATCCACACGAGAAACTAAAAAACTTGGCCACCAAATTCAAGGTGGCCTTCCGAATACCCAA
ACATGGTGAGCTAACTCACTCCGTACGCTCTCCATATATAGCTATGTGTCTGACCAATCACAGTAAGACAGCCTCCCTCT
GTTCGGCATTACGCGTGAAGGCTTCACTCCTCACTATATCCCATTTGTAGTCAAATTCGGCCGTGTTGAGTGCCCAAGTA
TGATCAGGGCCAGGGTCGTAGAGGAATCGGCTGATGGTGGTATGTGATATGTCCACCGAAAAAAGTTGAACCATAGTAGA
AGTGAGAGGGTCCTGGGCTGTGGGATTGGACCTCTTGTCGATCGAACCTCGGAGAGTGGCAGCATATGAGGCATAGAACT
CCCACACAATCTCCTCGCTATAAGTCCCGGGGTCTCGTGCCATCCAATCACACATGTGAAGCTGAAAAAGCTGGTGGATG
TCGGGAATTGTGTGTAAGCTCCCCGTGAGGACTCTGCTCTCTTCAGTAATAAGACGAGCCATCTTCTCTTTCCCATTCCG
TTTGGCTCTCCGGCCACCAGATCAGGGTCGTAGTTTCGTGGCATCGGGACTTCTCCCGAACTAGTGGCCTCGTCAGACGA
GGCAGCTTTGTCATGTGAACCTAAGCCTGTGGCGGATCCAGAATCGAAGCTGGAAGGATGGGCTGACTCATAGCCGGAAG
TAGGGGCAGACTCTGAGCCGAAAGTAGAAGTAGCCTCAAAATCGGAAGCAAAACCAGCCGGTGACCTGATCAGTGTGTTC
TCCTCATCAGACTGGGAGACAGTTACTACATCGGTGACCACCTACTGGGATGTATTTCGGGTAGCCCGAGGTGTAGTAGG
AGATGTCCTCATGGCCGGTGAACATATGCTAGATCCTTTTCTTTGTCCGTGTCTTCTTCAATCAGCCTAAAAGTAGGCGC
CACAAATTTTGATTTTGCCCCTTTTGGAGTACGTTACTTGCTTCTTAGGTGCCATGGTACCTGTGGATGTCTAATTAGTA
CCAAAATAAACTCATAAAACACTCGAAAATATTTTAGAACTAAGAACGAACAAAAATGAAAAACATAATTTTTGTAGACA
ATGGCTTCAGTGGCAACCTACGGTGGGCATCGACGGTCCGTAGGTTGACCTACGGTTCTTGGATCCCCTCCGTAGATCAG
GGGTCCCAAAAATTTGGACTCTGATGGGAACCACAGATGTGCAGAACGGTTCGTAGACTGATCTACGGACCGTAGTCCAC
ATCAGTGGTTCCACACTTAGCATATTTTGTGGTGTACAGACTCACGGACCTGATCTACGGTTCGTAGATGGATCTACGAT
CCGTAGACGGGGTCTCGTGAATCAGATCTGTGCCAGGTTTCAGGCATCTTTCATGTTGACCCCAATTTTACCAATTTCAA
CAATATCACCTATCTAATCATGCATTTCAACATAAATTATGCTAGTTCATCATTCTAAGGGTTCCGGTTACTAAATTCAC
AGGAATTGCACACACAATCACTATCTATTATCCCAAGGGTGTTTGTAGTTTTAGTTTAGCATGCATTTACATACAATCAA
CTACCCAAGGTCAAGATCCAATTCCAGACTTTCTATACACAATCAATGAATTGAAATTCAAAGTGAAAGGAAAGTCTATT
ACCTTACAAGCAATGTGAATATGGTGGTTGTGTGATGACTCTACGCTTTCAATACCACAAACTCCTATTTTTCTATCGAA
CCCGGACACCGGACCTCTTGGGGAATTTGGGGGTGAGTGGAATTAAAAAAAATGATTGGAATTATGGGGGAAAGATGTAG
GGTGATTGATGGGGAATTTATGGTAATATAGAGTGATTGGAGTAGTAGGAAGGTTTAGAAACGGTTTGGGAGTGAATGGA
GGGAACTGGGAATGATTTGAAAATAGGGGGATTTTATTTAGGAGGGGTCCGGGTCGGGTCACGCAGAACTAGGGTTTGGA
CCCACGAGACCACGTGTATGGTCAGTGGGTCGATCTGTGGTCCATAGATCACATCCATACTTGGACAATTTAGAAACCTT
ACCTGGGATCTACGGACACCATTCACGGTCCGTGGAACGAACCACAGACCGTCGATGGGGTCCGTAGACCTCAGCACCGG
ACCTTTTTCTGCAGATTATGCTTTTCGCCCCTGCACATGTAGCAACCATTAGCCTTTTCTTTTTACATTTTTTGGACACT
TTTTAGACACGGAACCTATGCTATGTCTAGCTAACACTAAAACAAAAATAAAGCAACTATCTAAATGAGTATATAGAAGC
AACTAAACAAAGAAAACTACTAAACGGAAAACAAGAACCTATTGTTGGCTAGATTTTACATCTTGGGTTGCCTCCCAAGC
AGTGCTTGATTTAATGTCGCGGCACGACGCAGGCCTCTTGGTTACTCACACTTTTTCAAGATAGTAGGCCTCAACAACTT
CTTGCACACTTTCCGCGTTTCCCAGATAGATGTTGATCCTTTGCCCATTTACCATGAACCTTGTTTCTTTATTGTTCTCA
AGCGCAACTGCTCCATGGGGGAGTATTTTTGTGAGCAAAAATGTCCCGGTCCATTTGGACTTGAGTTTGCTCGGAAACAA
GCGCAACCTAGAGTTGAATAGAAGCACAAGATCACCCACAAAAAATTCTCGCTTCTCAATTCTTTGATCATGATACCTCT
TCATCTTCTCTTTGTACAAGGCTGAACTTTCATAGGCTTTTAGGCAAAACTCATCAAGCATATTCAAGTCATTCATTCTT
TGATTAGATGCAGCACCCCAATCCAAATTTAACTTCTTCATTGCCCACAAAGCCTTATGCTTTAGCTTTACCGGTAAATG
GAAAGACTTCCCATATACAAGTTGGTAAGGAGGCATACCTATAAGAGTCTTGTATGCAGTGCGATAGGCCCATAGAGCAT
CATCAAGCTTCCTTGACCAATCCGTTCTATTAGCATTCACAATCTTTGCCAAAATTTGTTTGATCTCTTTGTTGGACACT
TCAACTTGCCCACTAGTCTGCAGATGGTAAGGAGTGGCTACATTGTGGTTGACACCATATTTCTCAAGTAGCGCATTGAA
CAACTTATTACAAAAGTGGGAACCTCCATCACTGATAATCGTCCTAGGTGTACCAAATCTGGAGAAGAGATTCTTTTTCA
AGAATGCGGTGACACTTTTACCTTCATTGTTGGGGAGCGCAATTGCTTCTATCCACTTTGACACATAATCAACCGCAACA
AGAATATACTTCATCTTATGTGAACTCACAAATGGACCCATAAAATCAATGCCCCATACATCAAACAACTTTATCACCAA
TATAGGGTTCATAGGAAGCTCTTGCCTCTTTGAGATCCCTCCTTCTCTTTGGCAATGGTCACAAGACTTGGCGAAATCAT
CAGCATCTTGGTGGATGGTAGGACAATAGTACCCACACTGCAAAATCTTATGTGCAGTCCGAATATCACTATGATGCCCA
CCAATAGGTGATGAATGACACGCCTCAAGTACACTCAACATCTCAACCTCGGGCACACAACAATGAATAATCCCATCAGC
ACAACTACAATACAAGTAAGTCTCATCCCAAGAGAATTTCTTCACATCATGCATAAACTTTTTCCTTTGGTGAAAATACA
AATCAGGGGGCACCAAATCGCTTGCCAAGTAATTAGCAAAGTCTGCGAACCTATGAATCAGATCATGAGAAACAACCAAT
ACATGTTCATCTGGAAGAGCATAATTAATTTTAGCGCATAGCCTCTTCCTCTAATCTGGACAAGTGATCGGCAACTTGAT
TTTCGGTCCCCTTTCTATCTTTTACCACAAAATCAAACTCTTGCAGCAACAATACTCATCTAATCAACCTCGGTTTTGCA
TCTTTCTTCGCCATCAAATACCTCAATGCAGAATGGTCAGTATGCACTACGACTTTAGTACCAAGCAAGTAGGATCAAAA
TTTCTCGAATGCGAAAACCACCGCAAGAAGCTCTTGTTCAGTCACATTATAATTCTTCTGGGCCATATTTAGAGCTTTGC
TAGTATAGTAAATAGGATGGAGAATTTTCTCTCTCCTCTATCCTAATACTACAGCAAGCGCCACTCCACTCGCATCGCAC
ATTACCTCAAATGGTTGTCCCCAGTCCGGTGAAATAATGATAGGTGCAGTAACCAACTTCTCCTTCAACTCTCCAAATGC
TCTCAGACAAGCATCATCAAAATCAAACTTAGACTTTTTTTCAAGCAGTTTGCACCATGGATGTGCAATTTTAGAGAAGT
CCTTGATGAACCTGCTATAGAAACCTGCATGCCCAAGAAAACTTCTAACACCTTTTACAGAGATATGTGGTGAAAGCTTT
TCTATTACCTCTACTTTTGCTCTATCAACCTCAATGCCCTTCTCAGAAATCCGATGACCCAGAACTATCACTTTCTTTCA
CCATAAAGTGGCACTTCTCCCAATTTAGCACCAGATTGTAGTCTTCACACCTTTTAAGCACCTCAATCAAATGATCCAGA
CATCGATCAAAAGAGTCACCTACCACAGAGAAATCATCCATAAATACCTCAATAGTGTCCTCCACCATATCAGAGAATAT
CGACATCATACATCGCTGGAAGGTTGCTGGAGCATTGCACAACCCAAATGACATCCTTTTGAAGGCAAAAGTCCCATAAG
GGAAAGTGAAAGTGGTCTTCTCTTGGTGTTCCGGAGCTATAGAAATCTGATTGTAGCTCGAATAACCATCAAGAAAACAA
TACCAACCTTTACCTGCAAGTCTATCCAACATCTGATCCATGAATGGAATAGGGAAATGGCCCTTTTCTGTCCAAGCATT
TAGCTTCTGGTTGTCCATGCAGACTCTCCATCCAGTTATGGGCCACATGGGAACAAGCTAGTTTCTCTCATTAGGAACCA
CAATAATCCCACCTTTCTTGGGCACACATTGAACATGACACACCCAACTACTATCTGCAATGGGATAGATAACTCCGACA
TCCAACCACTTGATGATCTCCTTTTTAACTACCTCTTGCATAGGCATATTTAATCTTTTCTGGTGCTCACTACTAGGCTT
GTGATCTGGCATGCGTTGGATTTTATGAGAACAGATACCAGGAGAGATCCCAATAATGTCCGCAATAGTCCACCCAATAG
CTCGCTTGAACCTCTTTAACACAGAAACCAAACACTTTACTTGTCACCTATTCAGATATGCCGCAATGATGACCGGTAAA
GTATCATCTTTTCCCAAGAATACGTACCTCAAATGTGATGGTAGAACCTTAAGATCCAATTTTGGCGCCTCCTCAACAGA
CGGTCTTGCGGGTGGGGACTCACGATTTTTCATGTCTAACTCCAGCTTCTTTGGTTCCGAATGATATTCACACCTATTAA
GTGCGACAACCAATAACACATCATACTCTTCAATACCATCTCTCTCAAAGTTCATCATAACCGTTGCTAGTGCCTCAACA
ACAGTCTCTCTTCAATCTGCACCTCAGACCCACTATCAACTCTATATGTTATCGCAGATACCGATTGGAGCTCACTACTC
TGCTTCATAGACCTACAAATATTGAAAGTTGAACTTCATCTGCCCCTTTTCCATATCAACTAAGGCGCGCCCAGTGGCAA
GGAATGGTCTCTCAAGAATGATGGGAACCTCAAAATCAAACTCACAGTCAAGAATCACAAAATCCACCAGAAAGATGAAT
GACTCTACTTTCACTAGTACATCATGGAGCACACCAATGGGCCTCTTCACAGTTCTATCGGCCATGTGCAACCGTATCAC
ATTCAGTTTTGGATCTCCTAGACCCAACTTCTTGTAAATAGACAGTGGCATCAGATTAATGCTAGCACCAAGATCACACA
ACGCCATAGCAAAATGCAACAACCCGATGGTACATGGAATAATGAAGGCACCAGGATCCTCCTTTTTCTGCACAAGGGAT
CTCGTAGCAATAACACTACAATGTTACAATCTATCATCAACTTCGAAGCTCACTACCCTCTTCTTTGTCACCATATCTTT
CATAAATTTTGCATACCTAGGCATTTGCTCCAAAGCTTCTATAAACAAAACATTGATGGAGAGCTGTTTCAACATGCTAA
TAAACCTGCGGTATTTGCCCTATTCAATCTTCTTCACTAACCTCTGTGGGAAGAAAGGTGGAGGTCTAGGTATGGGGATA
CCTTTTTGAGTTACCTCCACTTCTTTCTCTGTCGCATTCTTGGACTCTCCACTTACCTCTACCACATCATCATCTTTACT
AGTCTCAATTTCCACCCCAGACGACATATGTGGATCAATGGTTTGCTTACCCCCTCGAGTAGTGAATGCCATACAATGCC
CATAATTCTTTGGATTTTGGATGGTGTTGCTAGGAAGAGTGCTAGGTTGACGTGGATTTACCGTAGTTGATAACTGAGCC
ATCTGCTACTCAAGATGCTTGATTGACACTGCATGTGCATCAACTTTTTGACCAATACCAGACAAGTCATTTCTCATCTC
CTTTACATTTTCATCAGTTGCATCAAACCTCCTCCTCATCTTCTGCATCATATCCTCAGTATGTGACATATTACCTGTAG
CTTCCCTAGTACCAGATTCTCGATTTTGAGGAGGAACATAAAGTCCAACCCGATCATTTCTGTTGCCATAGTTATTTCGG
TTATAGTTGTTGTCGCGATTGAAGTTACCATCCCGGACATATTGACCCTCTCGGTTGTAGTGGCCATAGTTCCAACCTTG
ATTTCCTTGATCTTGGCGCCAATTATCCATATTGGAACCTTGGGTGTTTGGTCAGAAACCACCCATTTGATCATTCACCG
CATAAGTATCCTCTTCATAGTAACACTCCTCAATCGGTGGTGGATTTCTAGTCAAATAATTCATAGTATTTACTTTCAAC
GCACCTTTTCTCACATGCTTCAACATCAACCCTAGTTCGGTTCTCATCTGAGCCATCTCCTCACGAATCTCATCTGCAGA
TTGGTTGTTTGTAGCTTGAACGGAAAACGTGTTCCTNNNNNNNNNNNNNNNNNNNNNNNNNNNNNNNNNNNNNNNNNNNN
NNNNNNNNNNNNNNNNNNNNNNNNNNNNNNNNNNNNNNNNNNNNNNNNNNNNNNNNNNNNNNNNNNNNNNNNNNNNNNNN
NNNNNNNNNNNNNNNNNNNNNNNNNNNNNNNNNNNNNNNNNNNNNNNNNNNNNNNNNNNNNNNNNNNNNNNNNNNNNNNN
NNNNNNNNNNNNNNNNNNNNNNNNNNNNNNNNNNNNNNNNNNNNNNNNNNNNNNNNNNNNNNNNNNNNNNNNNNNNNNNN
NNNNNNNNNNNNNNNNNNNNNNNNNNNNNNNNNNNNNNNNNNNNNNNNNNNNNNNNNNNNNNNNNNNNNNNNNNNNNNNN
NNNNNNNNNNNNNNNNNNNNNNNNNNNNNNNNNNNNNNNNNNNNNNNNNNNNNNNNNNNNNNNNNNNNNNNNNNNNNNNN
NNNNCGCTGTAAGCATCTGCATCAAACTGCTAGTCACCACAAATGTATGCCCCAACGGTAGAGGAGGTAGGACAAGAGGT
CCGTCAGAATCAACAGTATTAAAGTTGACCCTATAATTATAATGCAGTCTTGGCCCTGGTTGATCTTGTATCCTCACTCC
ATCTCTCAATAGATTCTCAGCTTGAATCTTATTAAACTCATCACTAACCCTCAGACGCTGCAACCCAACACCATCACCTA
CTTCTTCTCCGATAGGATTAGCTGGCACTCTTTGATTATTCATTCTCCGCAAAGTTCAGTTCAGTTCTGGATCGTAGGGA
GTAAGTGGTTCTCCTTGACTCTGTGTACTTGACATACACTAGAGTAGGAACCTGAGAGAGACAAAAACAAAAGAAAAAGT
AAAATTCGGAAATATTTGATTAAAGTTCAATAATGTAGTTAAACTAAATCTAAAAGCTTTATTTCCCGGTAGTGGCGCCA
AAATTTGATACGCTCAAATTACACCTCTCTAAAGAAGCATAAGGGATCGTTATCAAGTAAAGAACAAAACTTGTAGGTTG
GGGTCGATCCCACGAGCAATATGGTTTAGACTTAAACTTAACTGGCGATTATATTTGTTTAGTTAATTTATTTCCGAAAA
CAAGTAATTAAAGGGGGAATTTGTGAAACAAATTCAGGAAATCATGTAAGTATTCGGTGAGCAAGATTCAAACTTTAGTT
GTTATCAAGATGAGAAAGTAATTAGGGTGTACGTGTTCCCCATAAGCTCATAACGCGGTAATCCTGGTAACAACAATCCT
TTTCTAGTGTATTACATGAAAAGTGATAAGTTAGGTATCTCTAATTCCTTGGTCCCTACAACAAGAGAATTTCACCCCGC
ACCTCGGTCCGGCTACGTGTGTATAATTTACTAACCCTTACCTTTACCTCATATTAGACATCACATCGATGTATGACTTA
GTTTTCACCCTCACACCAATCGACATTAGACTATTAGATAGTATCACACTAAATCTATGTTGATAATTCTTTTCTTATTA
CCTACCTCCTTGGTCCGGCAAGTAGCAACAAGGCGAGTTCTAACGTTGCCCACCGTTAAAAACACTTCTAAATGAAAGAA
TTATAAATGCATGCAATAACACTATTCAAGAATTACTTAGTTACTATTCATACGTTGTTAATCGCTCATAGTTCCCACAA
CCCTAGTGGTGGATTTAGTTACCCATAGTAGCAAGAACACAATTCATATTTTTAGATGAAGAAATCATGAACTTACGTAA
TACGTAGAAGAAACCCATAATCTCAACTTGATTTGCAAAGTAAAAATCTTCAAAACCAACTTAGGAAATTAAGAATTGCT
AAAGATGCAAGTTAATCTCTAAAGCCAAAAACTAGAACTAAAATAATAAAGTCTAACCCCTAAAAACGAGGTTTACAAGC
CCTATATATAGAAAAATATATCCTAACTAAAAAGGAAACGAAATAAGGAAATAATGTTTCAGGACGCGTCTTTGATCTAC
GACACTGACCTATGGATCGTGGATTGACCTACGGTCCGTAGGTCCCTTCCGTGACTCAGGACTTAGGCAAATTTTCAGCT
TCCAAAACATCATCATATGTGATGCAAACAACGGATCAACAGTACGAACTGTGGTTTGATCCACGGTCTGTAAATCCTCC
TCTGTAGCTCCATACTTAGAATCTTCAAAATTAGGTATTGGAACTCCTTCTCTGAATCATTTGACGGAGCAACAGTACGG
TCCGTAGATCAATCTACGGTTAGTCGATTGCAACCGTTGTTCCACACATAGTTAATAATTCCCTGATCTCCTTTGATACC
TTGCCTGCCCATCTACGACACCATCTATGGAGCGTGAATGGACCTACGGTCCTTGGATCACCTCCGTAGATGCCCTTTTC
TGCACATCCTTCAACTGTGTCTCTCAGTTTCTACGTCTGAACATATTTCCTGCAAACATGATAAAAATACATAAAAACCA
ATACAAAATTTCCCTAGACACACACAACTCTTAAGTGAAATTTATTAAAAATACCGTAAACTCAAGGTATATTAACTAGC
TCCTTCGTAACCAACTAAGGGCTCTCATTTAACTATTTCTCATAGTAATACCTCTGAAAGGATATCTCCCATACTCTTTG
GAACTCATCACTATCTTACTCTCAAACACTTGACTTGATTTCTCATCTTGTCATCTCCCCCTTAGGTCTAAAGCTGACAC
TTGAAAGCTATGGACCTATTCCATCAGCTCTAAACTGGTCTACATCTTTTTTTACTCTAACCGTTGGGAGAAGGTTATTT
CATGACTATCGAACTCTCCACAATCAGGTACTAAGACCTCTTTCTAATTACACACCCTCTCGGTACACCTCTTAATGCTC
TTTTTACTCTTGTGACTTAGCCACACTTCACTGCCTTTATCTAAAGGTTAGGGACTCTCCCTGTACCACTCATATTTATT
GCAGCAAACATCTCATTTCCTCGCCTACTCTATGTCAAGTCTACCAGATCAAATCTCAAGACTAACATCATCACCCTCAT
GTTTCCATTATTTAGATCATGACACTCATCTCAAATTCAGGCTTAATGTTCATTACTAAACCCAAATATCAATACAATAG
AGGGGTTCTCGTCTATTTCGTCTCCTTTGACCAAGTTGACTTATAAGACAGCTAAGTTTCAATGGTTTGAAGCTTGTGAT
AAAAGCTTCTAGGAATTGAAAAAGAGGTTGACTACTGCCCCAGTTTTAACCTTACCAGAAGGTACTCAAGGTTTTATGGT
GTATTGTGATGCATCTAGAGTTGGTTTGGGTTGCGTATTAATGCAGAATGGCAAAGTTATAGCTTATGCCTCCAGAAAGT
TGAAAGTTCATGAGAAGAATTACCCAACCCATGATTTAGAATTGGCTGCTGTGGTATTTGCTTTGAAAATATGGCTCCAT
TATCTTTATGGTGTGCATGTGGATGTGTTCACCGATCATAAGAGTCTTCAGTATGTGTTTACTCCGAAAGAGCTTAACCT
CAGACAAATGAGGTGGCTAGAATTACTCAAGAATCATGACATGAGTATTCTTTACCACCCAGGTAAGGCTAATGTTGTTG
CTGATGCCTTAATCAGGTTGTCAATGGGTAGTACTGCCCATGTTGAGGAAGAAAAGAGAGAGTTAGCGAAATATGTGCAT
AGACTTGCATGGTTTGGAGTTAGACTAATAGATTCCACAGAAGGAGGAGTGGTGGTGATGAATGGGGCTGAATCATCATT
AGTGTCAGAAGTAAAAGAAAAGTAGGACCAAGATCCTATTTTGTTCGAATTGAAGGCAAATGTTCATAGGCAAAAAGTAA
TGGCTTTTGAATAAAGGGGAGATGATGTATTGAAGTATCAATGTAGATTGTGTGTACCAAGGGTGGATGAACTCCAAGAA
AGGATCATGGAGGAAGCTCATAGCTCTAGATATTCCATTCATCCGGGTACCACAAAGATGTATCACTATTTGAGAGAAGT
TTATTGGTGGAGTAGTATGAAGAAGGGCATTGCAGAATTTGTTGCTAAGTGTCCGAACTGTCAACATGTTAAAGTAAAGC
ACCAAAGGCCAGGCAGTATGGCTCAGAATATAGAACTTCCAGAATGGAAGTGGGAGATGATCAATATGGATTTCATTACA
GGCTTACCAAGGTCTCGTAGGCAGCATGATTCTATTTGGGTGATCGTCGATAAAATGACAAAATCTGCCCACTTTTTGTT
AGTAAAGACTACCCATACAGTAGAGGACTACGCCAAGTTGTATCTTCAAGAAGTGGTTAGACTTTATGGAGTTTCGGTCT
CTATTATTTTAGACAGAGGTGCACAATTTACTGCATAGTTTTGGAAGTCATTCCAAAAAGGCTTGGGTTCAAAGGTGAAC
TTAAGTACTGCCTTTCATCCTCAGACAGATGGGCAAGCCGAGTGCACTATTCAGATCTTAGAGGATATTTTGAGGGCTTG
TGTGATTGATTTCAAAGGAAATTGGGATGATCACCTACCTCTCATCGAGTTCGCTTATAACAATAGTTACCACTCTAGCA
TCCACATGGCTCCTTATGAAGCTCTTTATGGGAGAAGATGCAAATCTCCAATTGGATGGTTTGAGGTTGGTGAAGCAGGG
TTGATAGGACCATATTTAGTTCATCAAGCTATGGACAAGGTGAAAGTGATTCAAGAGAGGTTGAAAACGACGCATAGTCG
TCAGAAATCCTACACTGATGTTAGGAGAAGGGAGTTAGAGTTTGAAGTAGATGATTGGGTGTACTTGAAAGTTTCACCCA
TGAAAGGTGTTATGAGATTTTGTAAGAAGGGGAATCTTAGTCCCTGGTATATTGGCCCTTACAGAATATAAAAAAGGGTT
GGTAGTGTAGCTTATGAGTTGGAGCTACCACAAGAGTTAGCAGCGGTTCATTTGGTATTTCACATCTCCATGTTGAAGAA
GTGCATGGGAGATCCTTCGCTTATCATACCAACTGAAGATATTGGTATCAAGGATAACTTATCCTATTAAGAGATTCCGG
TTCAGATTCTAGATCACCAAGTTTGCAAGTTGAGGACTAAGGAAGTAGCATCAGTCAAAGTCCTTTGGAGGAACCAATTT
GTTGAGGAAGCTACTTGGGAAGTTGAGGAGGATATGAAGAAGAGATATCCACATCTCTTCGAGTCCAGAGAAATTCCAGA
TCAAGGTACTAATTCTCTTCTTAGTACTCTTTAATTTATAAGTTGGCATGTTGTATTTGCATTGCTTGTTGGGTGTTGAG
CTGAATGTTAGATATTACACCCTTAGCCTAGTAAAATGAATCTCATTAGAGGAAGAATGTTCCAAAGGGGGAGATATTGT
AACACCCCATAACTAGAAAGAACTAGAAAGAAGTTAAAAAGTGGAAATAGTCATTTTTGGAAAGAATATAAAAATCTGGA
AAATTTGTCAAGTATGTTAAGTTGGATTTTTGGTCAACTTCAAATGACGATAACTTCAAGATCAAGATGATTTAGGTGTG
TTTCTAGATATCGTAGGAAATATCTTGGAACAATCTTTCCAACGCCGCTAAGTTTGCGCAATTCCGAGTTTGTATGAGTG
AGTTATGCCCATTGGAAGTTGGGCTGTTCAAATAAGGAAAGTCCAATACGAATTTTAGAAGGGCATTATGGTCTTTTCCT
TACCCAATTATTTTATTTCATTTTTGAGTAATTAATTGGGGTAAATTCAGATTTTAGTCTGTTTAGAAAAGTTGAAGTTA
ACGCTAGGGCTTGGAGAAAAGAGAAAAGAGGAGAAAGGAGAAGAAAGTTCAAGATTCGTCGTCTTCGTAAGGAATCGCTT
GTGGATTTCATCAAGGGGTGATCCCTATGAGGTATGTGAGATCACATAGCATTGGGTTAGTTCACCCACACGCCAAGCAT
GCTTAATTCAGCGTATTTTCATCCTAAAAAGATTGAGAATTTGATGTTCTTGATAGTTGTTCTTGAATTGATTTCGTTCT
TGAATATGAGTTGGGATTAAAGAGTTTCTTGATGTTAAAGTGTTGTTTCCTTGAGTTGTTTGGGTTAGATTTTGTGTATA
TGATTTGGGTACATGAATCTAAAGTGCATTTGAGAAAAAGAATTGGATTAAAACGATTTAGGATCAGAAAACGAGATCAA
AAGTTCGTTAGAATTTTTCCTGAAGAAAGGCTGGCGCGACGCGCCCCCGTAGCGACTGAGGGGCTTGCACTGCGTGCCAT
AAGTGCGCCAGATTTGAGCCCCAGAAAGTTGGGGCTGGCGCGGCGTGCCAGGGACGCTCCCGGATCGTCCTTTGTCACTA
GTTTTTGGTCGTTTATCCCCTTTAAGTCCTTCTAAAGTATACTAACACTTCGTATTGATTCTAACTACTCTAAATGACTT
ATAAACATATAGAAATCATCCAGAAACATGAATCATAACCTTGAATCCATAAATTCGAATTCGAGGAAAGTTAAGAGTCA
AGTTTAGGAAGTTCTTCGAGTCTTTTCAAGAGTCTTGTGCATATGTTTCCAACTTTGTTTTAAGACTTAAAGTTCAAGTT
GAGTAAAGAGTAAAGAGTAAATATTGAAGTTCATTTCTTCAAAGGTATATGGGGACTATGTATTCCCAAAGGGTTTAATA
TGTTTTTTACATTTAAACAAGAAAGGAAACCTTGATTTCCAAAGAGCCTTTGAGCTAGTTTTCAGGAAAGATTAAATGCT
TTCATAATTAAGCAAGAGAGGAAACTTTGATTTCCAAGATAGCCTTTGAGCTAAGTTTTTGAGCAATTATCTCAAATCAC
AGAAAGAAGTATGTTTTTAAAAATAAGAGCTAGTATTATATTTTGGGAGTAGTATTGAGCACCGATATGGGGGAGATTTT
CAGAGAACTCACAGCCCCCATAAACCATGTATCCATCATGGGTAGAAAATGGTCATACTTTTTACATGATTTCTTTAGTG
TTTTTTAGCATAGACTAGTGGATCCACTTAGTAGTTCATGTTCTATACCCTCGGCAAGGTATAGGACGGCCATGGTAGCG
TGAGGCAAAATGCTGTATCATCATAATAGCTCTTAAGTGATGGTTGTCGGTTAGAGAAACTCCCACTAAAGTAATTGTAT
TCTTATATACAGAGTTTATTTGTATTTTTACATACATTTCAGAGTTATATGTATCTTGGCATACACAGAGTTGTCATTAT
GTTTTTAAACAACTTTTCTTTATATTGCACTTGTTTTAAACTGCTTTATATTGAAATGAGTTCAGTTATGTTGAGTTGAG
TTGAGTTGAGCCAGGTAAGTTCTTCAGTTCCCTTCAAGATTAAGCTATGTTCAGCATTCCAACTTGCATACTAGTACATT
CAATGTACTGATGCCAGTTGGCCTGCGTCTTCTTATGATACAGACGCAAGTCAGGAGGATCAGCATCCAACGCATCGTTG
ATCCAGTTGAGCACTTAGAGTCTTGTGGTGAGCCCCCTTGCTTCCAGAGGATCCCTTTTATTGCTTTCAGTTTTATTAGT
TAGTTCATTAGGATGTCGTGGGCCTATCCTGACATCCATCTTAGTTGTTAGAGGCTTCATAGATAGACAGTTAAATGTTA
GTTCTTTAGTCTTTTCATTGTCATTATCTTATGTTGAGACTTAAGTTTGCCTTAATGGCCAGTTGAATGTTCCTTTATAA
CATTCCAGTTTATTTCATAGATGTATCTTGATGAGTTAAGTCTTCCGCTGAGTAAGTAAGCCATGCCAGGGTTCCCTTGG
GGCCAACAATGGTTCTCGAGTGCTAGTCCCGCCTAGGGTGTAGGCTCGGGCCGTGACCGGCACATCGACATTAACTCTAT
TCTGGTTAACAAATGTATACTTTATCTCATCTTGACTAGCAACTCTTACTCTACCCATAAAGGAAAACTTCTCATCAATA
ACTTACTAGGTGCATGATTATAGTAATATAGCTCTTCAAAACACTATCTCCCTTTCTTAAATCACTAAACATCTGCATAC
CTTCCTCTAACTCTAGGCTCTTTCACTACTACTGCTCATGATATCGTAACTCATGCTACCTTTTGGGGTGGAAATATTAC
CCAAGCTCTAACCATACCTCCTCATAAGGATTCCAGCTGAAACAAAGCTTAAGAATAAGAGTACAACTCGCTTTTAGCTC
AAAAACACGATTCATATGAATATGAGTGCATTCCTTTGAAACTGATCAACACTCACTCACTCATGGGCTTCTTTTAAACC
CCTCTGGAGTCATATGACTTTCTCAAGACTCTTGCTAAGAACAACTCATCCATAAGGATCTTTACACTTTACTTTTCAAC
CACTTCTAGTATGATGGGTAGTCGAATGAATCTGAGAAATGCACGAGTATGAATAAATCTCTATGACTTAGCTCTATTGC
ATGAGTAAGAGTATGAAATAAGGGAAACTTTTCTTAAATATCTATAGTCCCTCGTTTATAGAAGTGGGCCCCTCAAACTA
TAAACAAGACCCTACTGACACGACTTCATAGACACCCTAGGACACTTGAACTCTGTGCTCTGATACCAAGTTTGTCATGA
CTCGAGCCTACACCCTTGACATGGCCGACACTCTAGAACCATTGCTGGTCCCCAAGTGAACCCTCAGCCTGGCTGACTAC
AAGAGGAAGACTAACTCAAGCATACAAAGCTTAAAAACTGAATAAAATTCATGAAACTTACAAATCTTTAACTCAAATGA
ATAACTCTGAATAAAAATAGAATATTCGACTAGCCAACAATAGGAAACTCAAGTTTTTAATACATTTAATAAGATAAATG
AAACAGACTTCTCAAACTCTACTATCTATCTATGAAACCTCTAACTGACAACGACGGAAGTCGAGACAAGACCCACAACA
TCCTAACAACTGAAAAGTAAATGAAATCCTCTCGAAACAAGGAGGCTCACCATAGCTAACTCGAACTCCTGGATGTATCA
ACAAAGCTCATGTTGATGATCCTGAATACCTGTGTCTGCATCATGAAAAGATGCAGGCCAAATGGCTCAGTACGTGGAAT
GTATGAGCATGTAAGAGGAATTCTAAAGCATAAACATAAGCTTGAACTTTGATAAAAAGGAAACATACTTACCTATTCTC
AACTCACTCAACTCAAAGAAACATAGTTCAATTCAATGATAAGATATTCAACTCAGAAGTATATGATGCTTATTGTGACC
AACGACACTAACCTACGGTATGAGCTACGATCGTCGATAGTATAGTAACCCAACTAAAGGTTGGGGTCGTGTCCCACGGC
AGTGGTTTTGACAATTTATAGAAAAATAAAATTAAGCTCTAACTAGTCGTAGCTAAAGACATTAATGATTAAAAACATAG
TAAATTAAAGAGGGTGACACGAAAGTGACAAATATCGATTTGGTGGTTTTGTTACAAGTAGTAAAAATAGTAAAAATTAA
CAAGAAAATCAAGTATGGAGAAATGTTCTTGGGGTGTGACCGCAATACAAGTTGAGATAAGTAGTTGGGTACATGTTTTT
GAAAGGAAATTTGTAAGATAGTAGTGACTAGGCTAAGCTTTAAATGGAAATAAGTTCCCTCTCGGGCAACTTACCTCGTT
TCAAATGCGTTCCTCTCGGACACCCATTTGCCGCATGAAGACCAGCCTACGCCTTACCCCACTCACTCTCTTGAGCTGAG
TGTTAGGATATAGGACTAGGGTTCACCCTCACGGGCTGAACCTCATGCCGACCCACTCCTTAGGCCACCAGTGTAGTGGT
CATGGTTTCGCGACCTCTCTCTCGGGCAAGCCGAAAACACATGGGTGGCTTTGTATTTGAAATTACAAACACTTTAGATT
AAACCACAACCACTAGGTGAAAACACCATTAAACTACATCTAACCTATCAGCAAGCAAGACCCAACAATAATATCAACAC
ATATTTGATAAATCACACCCCAAGAATGGGGGTTTTCAAAAGTAAACTTTTAAATTTTGAACATAAACTCAGGCTTGAAT
TTTCAAGCATTTTGATGATATAAACGATAGTATAAGTAATAATAACTGATAATTTAAAATATTTGTAAGGCATATCAAAA
TTCATGATCAAGAAAAAACTCATTCTCAAAATCTGAAAAGTGTCACATAAATTGGAATAATAGAGGATTAAGTGGCTGAA
CTCCATTGTAGAATGAAAAAACATTTATGTAATTTTTTTTATACAATTAAAAGATGACTAATCATTGTTTGATTTTCTCC
ATCCTGTCTGTCTGAGAAAAAGGTTAGGTAGAACTATTTTGGACCTCAAAGAAACGTGCAAGAACTCTTGTTTCTGGATT
TGATTGAACAAACCAAAAACATTAAACATTAATCACTCATGGTCATTAATTGAATTTCCAATGTTATTAAATAGTTTGCA
TAATGTATAAACAAACTCTTAAATTGACCCTTAGTTGCTAAGTGGCAAGTAATGCACCTCAACATGATCACAACTGACAA
CCAAACACTCCAACTGGTTCTATTGTGTCTCATGGACATCTAATGATGACGTGACATATAAATTTTGAACGTGTCTAGAT
GATCATTATGTAAGTTGGAGTGTTCAACTGACAGTGTGGAGACAAGTTCAGGTGTCTAGGTGCATACTCAAAGTTAAGAA
TACTTACTTACCGGATTGGATGAGTCCAAATTTACATGTATGTTTATTTATTATGCCTAAAATATATCAAGGGACATAAA
AGTAACTCAAGTGACACATGAAGATTATCTTAGCAAATCACTTATCTGAAAATCAATAGTCTTGTGTTGAAGTTGATCGA
CTTGTGCCTTAGATGTTCTTAGCACATTGATCACACTAGTTGCAGATAATGGTGCAATGAACAAAATTATCTGTCATGAC
TTCACCAACTTCATCAAGTTGCATAAAATCATCATTAAAAAATTTCATAATTGGGATCATGTTGGCTAGACAACCAAACA
CAGACATACAACTAGGCTGCCCAATGAAATATGCAATTGGTAATTTGAGTATAGTAAATAAAAAGTCAATGAAGTCTTTT
CCACATTCAGCAAACACAACTTTATGAGCTTTGCTATCAACCAACAAATTCAAACAAAAATTTGTAGTTTCCATGACTTG
CTCCATAACTTGTTTCACAATTCCTAATAACCAAAAGGAATTTCATCAGTCCACTTCCAAAAAGGTCAGTTATTTAGAAG
ACATATGTATATATACAAATACAATATGGAGACTTCAACATAAAGTTGAAACTATTCAGTATTGACGTAACACACCTTTT
AAGGAACAATGAATAGAATAATAATTGTATCATATCATTTTTAAATATAATATGTTTAATGCATTGGCACATGACTATAA
TTAAAAATTAGAAACTAAATGGTAACTTATCTCTTGATTTTTTTAAATAGACAAGTAAAAATGGACATCAATTTTTAGTA
TAATAAACAAGTAAAAGTGAATAGAAGGAGAGAATATATTTCTCTACTATATTTGGGTTACAAATACATATTAGAGCAAG
TTAAAGGTTCATAGTTATAAGGGGAAATGTAAACCTTTGGTCTTCCATCTTTTGTTCTTTTCAGTTAATTGTATATATAA
TTTGAATATTACCTCTTGTATTTTAAAAATACACATGTATTTTTCCTATACTATGAAAATATTATACTCACACTTTCATC
CATAATTGAGTATATTAAAATATAATTATTGAAAATATATTGAAATTATAAATTAAATGCTACTTTTTTTATACAATTCA
AAAAAAAAAGATAATGTTTTTGTTGAAATTTCTTATTCATTCATGCTATTAAAGAAGAAAAAAATATATATTTTTGAATC
ATTTGTATCTCAAAAATCAACTACAATGTAACATATCCAACAATTGAGGTATTGGGGGGGGGGGATAGAGTGTACACAGA
CCTTTCCCCTACCTCGTGGAGATAGTGAGGTTGTTTCTTATAGACCATTGGCTTAAAATAATGCATCTTCAAGCAATTTG
AAAAAATAAATACGAAAGTAAAAGTAACAACAACCACTAAATAATGTGAATCATGAAGTGTATTACACACATACATAGGA
ATGAACAGTATGACAACAAATTAATGTGACATTTGAATCACAAGAAACACAAGTGATACCTGAAGAACAAAAAACTACGA
GAACACCGTTAATAACACTAGTAAGAGAGGAGGTCCAACTCGACCACTAAGTCTATCCCACGCGCATACTAACTAATCTT
CTACACTAATCCATGACCTCCAAACACTTCTATTATAAGGTCATGTCTTCACCTCTTTAGTAAGCTCAAGAAAATCTTCT
TTTGAGCAAAATCAATCTTTTCTTTGGGATGAAAGTCAAGTTGAATCTTATAGTCACTCACTAGTTGAAGCTACTTGGGC
AAGTGATTATTTTTTTCTAGTTTAATGTGTTTGAAACTAATGATCACACATGTAATGAATTTGAAGGCGCTTAACAGATT
CTTTGACTACATGTGTTGTTATTCTTCTTTATTCTACAAGGTTTGAATAATTCGAGGATGGATTCTTTTCAACAAGGGAA
GAATGATGGGGTACGAATTTATCATCATTGATATGAAGACCATTAACTAGATCTGAAGTACTTTAAAGACCTTAGAAGAT
CAATAAAAGAAACATGAAAAGTCTATAACATACAAAAGAGAGAGAGCATTTTTAGATAGATAATTGCCTAGACAAATTAA
TTTTCTTGCTTTTAGCTTGAGAGTATTGTAGTAACTATCTTAGGTTTGTTTATCCACAATTCTAAATAAGTAGTAGAAAC
TAAGGTTTATCTCAATAGTTAGTTTTTGTTGAACATTTGATGTTTGGGCCCCTTTGTGAGTGTTGAAGTGTGTGACAATC
TCATCTAAAAACTTATATTGTTAGAGAGAGCACACTTTTATTATTTAATGATATTCTCAACACGCCCCCTCATGTGAAGG
CCTGATTCTTTTTCATGGGCCAAGCACGTGAAATTCTTTTTAATTTTTGGTGGCGGTGAGATTCGACCTCCAGACCTCTG
TCTGCTCTGATACCATGATAAAAGTGTGTAACATCTTTAGATAATGCTCAAGTTTTATATAGGCTACTTAAGGCCACTTG
AGATGATCAGACACATCAACAACATCTCTATTTATACTAGTAAGAGACAATTTTGGAAGACTAAACATTAATGTAGATGC
ATTAATCCAACACTCCCCCTTAATTCATTTGCTTGACAACTCCAATGCATTCTCGAAGATAGCAATTTTTTTCTCTAGGA
AGTGATTTGGTGAAGATGTTAGCAAGTTGTTCTCCTGTATGGAAATAATGCAACCGAATTTCGCCTTTCTCTTGTGGTTC
TCGGATAAAATGATACTTGATGGAAATATGCTTTGATCTTTCATGGTTGACTGGATTCTTGGAAATTGCAATTGTTGATT
TGTTATCACAATATAGAACAATCCCTTTTTTTTGTTTTTCACCAATGTTTTCAAATATTCTCCTAAGACAAATAACTGGA
CAAGTAGCCTTAGCTACTGAGACATATTTTGCTTCGGCAGTTGATTGAACAACAACACTTTGCTTTTTTTTTTATAAACA
AGAATAAATACTTGATCCAAATAAGAAAGCATAACCAGAATTACTCTTCATGTCATCTATACTTCCAGCCCAATCACTAT
CAGAATATCCAATTAAGTTCAAATCTCCACCAAATTTGTACATTATCCCATAATTATTTGTTCCTTGCAAGTAGCTTAGA
AAACGCTTTGCAGCTCCAAAATACACTTGGCTTGGTTCTTGCATGAATTCTGATAATAAACTAGCAGCAAGCATAATGTC
AGGTCTTGTTGAAGTAAGATATAGCAGGCTTCCAATCAAGCTCCTATAAAGTGAGCTATTAGCTTTCTTTTCTCCATCAT
CTTTCCTAAACTTCTCACTTGCTGCTAATGGTATGGCCACAAACCTACAATCCATCATTTTGAACTTTTGATGAATACTT
TAAGTATACTTNNNNNNNNNNNNNNNNNNNNNNNNNNNNNNNNNNNNNNNNNNNNNNNNNNNNNNNNNNNNNNNNNNNNN
NNNNNNNNNNNNNNNNNNNNNNNNNNNNNNNNNNNNNNNNNNNNNNNNNNNNNNNNNNNNNNNNNNNNNNNNNNNNNNNN
NNNNNNNNNNNNNNNNNNNNNNNNNNNNNNNNNNNNNNNNNNNNNNNNNNNNNNNNNNNNNNNNNNNNNNNNNNNNNNNN
NNNNNNNNNNNNNNNNNNNNNNNNNNNNNNNNNNNNNNNNNNNNNNNNNNNNNNNNNNNNNNNNNNNNNNNNNNNNNNNN
NNNNNNNNNNNNNNNNNNNNNNNNNNNNNNNNNNNNNNNNNNNTTTAACATCAAGTTGATATATCTTCCATTTCTTTTGT
GCAGCAACAACAATTACGGTTCTAATTATCTCAAGACAAGCAATTGGAGAGAAAGTTCCATAAAAATCAATACTTTGTTT
TTGCGTGAAGCCTCTAGCAACCAATCTTGCTTTGTTCTTTTGAATATCTCCTTCCTGATTGAGTTTGATTTTGTAAATCC
ATTTTAGACTTACAACTTCTCTTTCTTTGGGTACAACCACAAGCTCCCAAGTATTATTTTTTTCAATCATTCGAATTTCT
TCTGCCATGACTTTCTTCCAAACATCATGCTTTATTGTCTCCTCATAATTTCATGGCTCAACACCAGTAAAGTTACATCT
TTGATAAATGTCACTCAACATTTTTGTTCCTCTTGGAGGCGGTTCTTCAACATTTGAATCTAGGATTTATGCCCCTTCAG
GGACATCTTCCTCTTTCTCATCCTCTTATTGATTTGACTCATCTAAAGATATGAGAATGCATTGTAATGAAAATGTAAAG
GAAAGTTTGTTTTTATCATCTTTACTTCAACAATGACTTGATTTGGCTCAATTTTATCATAAATCCTGCAATAATTATCT
CTAAACACAATAGAATAAGCATTTTCCATGAGTTGACCAACACTATGCAATTTTTCATCCAAGTCAAGAAAATAAAGATC
ATCATGAATTTGCTTACCGCTCCCTTTTATGTTGATCAAAATGGTACCTTTACCTTTTGAATCGACTAAGGCTCCATTCC
CCATTCTCACTTTAGTAGTGATGCTATTATTAATTGAAGCTTTTCATCTCCAGTCATGTGATTGCTACAACCAGTATCAA
CATAACATTCATTGCTTTTTGTTGAAGTATCAGGCAAAGAAAAGGTTTTCTTCCCTTACTTCCTCCTGGTTTTTATAATA
AATTGCTTGCTCCCGTTTCTTGTGTCAGTAATCCTTCTCAATATTGCCAAACTTTTTTCAAAAGTTACATTGGGGCTTTA
CTTTGTACCAACATTTTTCTGCATTGTGATTAGTCTTTTTGCAAACTTTACAAAAACGACTAGAACTTTTCTCACCTTTT
TCTTCAACCTTCTCAAAAGAACCATCATGATCCTGCTTTTTTTTTAATTGTAATTCTTCTTTGTTGATTTTTTGAGAAAT
TTTGAGAATTATCATTTGTTCTGGACTGGAAAGCCGTCTTTTTGGTTTGATCTTCACGAAAACATCTCCGCTTCTCATGT
GCACGAAACGATCCAACTAGCTCTTTGATGGAAAGCTTAGAGTGATCTTTCGTCTCCTCAGTGATATCAACAATGTACTC
ATACTTTTCTGTGACACTAATTAGAATCTTTTCCAAAACTTGTTGGTCAGAAATTGTATCACCATGATATCTCATTTCAT
TAATAATATTCATGACTCTTGTGCAATATTCATCTATTTTTTTTGTTCAGATTCTATCATGTTCAAATTTTGAAACTCTC
TTCTAAGAGTGTGAAGATTTATACTCCATACCTTTTTGTGACCATACCCCTAAGTTTCCAGAGACTCCCAAGCTTGTTTT
CTAGTCTCACTAGTAGCAATTTTTGCAAAATATGCTCTTGAGATTCCCATTCGGAATTTGCTCAAGGCTTTTGCATCTTG
ACGATACCTAGCCTCGAGATTTTTCATCTCTGCTGCTGTAAGTTCACCATCATTTTCTGTCTCTTCAAAGCCATTTGCAT
CAATAGTCCACAAACCTTCAGCTTTCAAATGTGTTCTCATTCTTATCTTCCAGTATTCAAAATCAGTTCCATCAAAAAAA
GGAGTAAGAACAACTAAAGAATCAACACCTTCATTTGTTTTGGATGCCATATTTTTTTTGTTCACCTAACCCCAGATTAG
GATCGAAAACTCTCATCTAAAAGCTTAAAATTTTAGATGAGATGGTCACACATTTCAACAGTGAGTTGTATGGAAACCCT
AGTATCGCTCCAATTAAACCATCTTGATTACTTGGGTAAATATTCTCCTCATACGAGTTCAATCATCTTTCTTCCTTGAA
TTTATAATTCTAGTAATTAAATATCTTTTAATTGCTAGATTCTCGTTTATTCTTCTAAATATTATTCCATTCCTTTTTAT
TTCTTAATTATATATATCCTTGTTATCTTATCTTGTTTATTTAATTGTAAACTTATTTGTTGTTATTGCATCTAGAATCA
TATCAATAACGTGTATTGCACTTTGACATTTTTGTGTTCTTTTTCATTTATTTACTGTTCTTATCAACCACATCAAATTT
AAGCCATAAATGGTAAAACTTGAGACCGCTTAAAAAAAGATGCAAGCTATAACTAATAATAGTAGAGGACGAAGCTAATT
AATAAATAAAAACTTATATAAGTATTAAATATACCATTTCATGAATATCCATAGGAAGTAACAGAAGAAAAAAGACATAC
CAGGTATATTTGCGCTGCTCCTTTATTGTTTATTCTAATGGTGAGGGTGATTTATATTCATGTGATTTATAAGTTCATTT
ATATAAGCTAAGTAATGGACGGGATTTAAAGGACGAGATGAGATGATACATTACTAAATTAATTTTAGTTGTTGATGGCT
ATCTTACTAGATTACGTGAATCTAGGAATGACAAAATGGATAAAATACATGGCTATTCATCCGATTAAATTCATTTTAAA
TGAATTATTATCCGATCATTTCAAGATTGTAGGTAAAATATGAATCAATCTATTTTATTTATCATAAATATGAATATCAT
GTGATTGTTGATACACCCAAATTACACCTCCAAAAGGAAGTATAAGCGGTCGTTGCCAAATAAAAAACCTAACTTTGAGG
TTAGGGTCGATCCTACGAGGAATATGGTTCATACTTAGGTCAACTTACGATTATCTTCTTTTAGTCAAATTATTTTTGAG
AAAAGTAACAAAGGGGGGTTTTTAAGTAAATTAACAGTTTGTCGATTTGTATCACTTAGTAACAAGTAACCAGGATTTGC
AGTTTGAGATATCAATATGAGATGAAAACTAGGGATTATGTGTTCCCCACAAGCTCTTAACGCAGTATTCCTAATAATAG
TAACTCTATCCTAGTGCTAGCATGCAAGACTAATAAGTTAGGGATCCCTAAGTGATTGGTCCTCCAAGTAGGGAATTTCA
CCACGCAACTTGGTCCGTCTATGGGTGTGTGCTTTACTAACCCTCACATTTACCTCAGATTAGTCATCGCATCACAAGTG
ATTAAGGTCAAGCTATTAGATAGCAGCTAACTTAACTAAATTTATGTTGTTCAACCCTTTTCTCATTCATTACATCCTTG
ATCTGGCAAGTAGGAATGAGGTGAGTTCTAACGTTGAGCACCGCTAGAACGCATTCTAAACGAAAGGGTTAACAATACAT
GCATGTATTATTCTAGAATTACTTACTTATTATTCATTCATTGTTAATTGCTAATGGTTCCCACAACCCTAGTTGTGGAT
TTAGCTACTCATGCTTTAGGATTCACAATTCATTCTGTTTAAGAATAGAAACTATGAACTTACAAGTAGAATAGATGAAT
ACCGAAATCTTGAATTGAAAATCAAAAGCAAATTTCATAAACGAGCTTCAAAGATTAAATTGCTAAATTGTTTGCAAAAT
AATCCCAAAAGCTTAGAACAATAGTTTCCAAAAAGGTCTAACCCCCAAAAACGTCAATTACAACCCATATTTATAGTAAT
AAAGTCCTAAACAAAGTAGGAAAAGGAAATAAGGAAATTCAGTTTAGACACGGTTTCGACCGATGGACCGTGGATTAGTC
AACAGTCTGTGGGTCACCTCTGTGGTTTAGTAGTTGGCAGAAATTCTTGGCTTTCCCATCGACGGTTGCCACCTGCGGTA
TAGGTCCAACCACACTCTGTCCTGCACATCTGTGGTTCAAGTACCGGAACTCATCTTTCTTAATCAAATGACGGCTCCCA
ACGACGGTCTGTCACTCAAGCTACGGGGCTTCAGTGCCTCTGTGGTTCCACAAATCTCCATAAAACTCTCTATTGCTTTA
TGCAACAACAAAACAAAATTAACTTTGAGAAGCATGAGATCTCAAATCTATTTTTTAAAAATGATTCAACTCTTTTTTAT
TGCATCGCATCAAATTGATACTCAAGTATTTCTCACTTGATCGTAAGAGAATGAGTCATCATTCTCTTTCTTTCTTCTTC
CGATTAGAGCACGTGGGTTGATTGTGAAAGCCGTCAAAAACTAGTGGAATGCTCTCAAAAGCAATTTACTTCAGATATAT
AAGAGTGAAATTTCGTGTGTAGAAGTAAAATCCAAAGATAGTATGCATGTTTGAGTATCTAGGTATGAAGAAGGCTAAAT
ATAGTATGTCTTATATAGTGTTCTTAAGAGTGAATCAAGGATTTAGAGATATACAGTATTATGTCTCTTAGTGAAGCTTT
ATTCTCCATTGATTCACACAGATATGAATTTAGAGGTGTGATGTAAGTAAAATAACAAGAAAGATTAGATTAATAATGAG
GTGCTAGGGGAATTCATAATGTTTGATAAATACTTTAAGTTATATGATGATAATTATAGAAGTTAGAAGATATTAAAGAG
TGGTATCTGTGAAAAAAATATCTATAATGAAACAAGTATCTTTCAATTATAGTTTGTCTGGATAAGTTAAGCGTTTATGT
ATATATTATCACGGAGTTTATAAAAATGGAATAGGCCCATAGACTTGGAATGTCGGCCTTGATCTAGGGGGAGAAAATCA
AATCAAGTCCTATGAATCAAATTGTGACGCATTTCAGAAGGAGTTATGATGAGATAGCAATTTATTTTTGCTCTAGAGTA
CTCCTCAAATTTCAGTACAAAATAGTGATATGCAATAAACAACAATATAATTTAGTTTTTGAAATATTTTATAAGCTCAT
GTCAGTGTTATTACTGCAATTGAAGCAAAGGAAAGTATAACTTTTTCGAAATTGTTGGTAGTATGATGAACACTTACGGG
TTTTTCTCTTTTTATTTTTAAGCGGAACACATAATTTTCTTGCTACTAATTATACTAATTTATTAAAAAAAACTAACTGG
ATACCTTAAGAACATGAATTTTATAACCTTTTGTTCTATAATGACCAGATAAGAATTCATAAGAAATTGTGATTCGAATC
ACGACCTCAGAGTTAGCGGTGGAGGGTGCTTACAATCCGAGCAACCCCTCTTATCAGGTAGTATCATATATGGTTGTCAC
ACCTCGAGCCTATACCCTGGGCGGGACTGGCACACAAGAACCATTGCTGGCCCCAAGCGAACCTTTGGTGTAGATTACTT
ACTCAACGGAAGACTTAACTTAACAAGATAATCTCAAAACATAACTTTAAAGAGATATAAACTTGGCCAAAATGGCAACT
GAAGTATGTAAACAACATCTGGATGATAATGTAAAGACAACTGAACTACTAACTTACTGACTATCTATGAAGCCTCTAAA
AAAAGCCATGAGATGGATGTTGGACAAGCCCCACAACATCCTAATGAACTGATAAAATAACTAAAAGCAATAAAAGGGGT
CCTCTGGAATGCAAGGAGGCTCACCAACTGACTCTGGAGTGCTCACTGGATCAATGATGCACTGGATGTCGATCCCAGTT
ACCTGTGTCTGCATCATAATAAGATGAAGGTCAACTAGCATCAGTACATTGAATGTACGAGTATGCGAGTTGGAATGCTA
AATACAACATAGGCTTGAAAGGAATCTGAAGAACTTACCTGGCTCAACTCAACTCAACATAACTGAACTCATTTCAATAT
AAGCAGTTTAAAACAAGTGCAATATAAAGAAAGGTTGTTTTAAAAACATGATGTCAACTCTTTGTGTATGCAAGGATACA
TATAATTCTGAAATGTATGTAAAATTACAATAAACTGTGTATATAAGAATACAATAACTTATGTGAAAGTTTCTCTAACC
GACAACCATTACGTAAGAGCTATTGTGATGATACAGCGTTTTGCCTCACGCTGCCAGGGCCATCCTATACCTTTTCGGGG
GTATATAACCTATACTACTAAGTGGATCCACTAGTCTATGCTAAAAAGCACTAAGGATTCATCTAAAAAGTATGGCCCTT
TTCTACCCATGATGGCTACATTGTTTATGGGGGCTGGGGTTCTCTGAACGCTCCCCCATATCGGTGCTCAATACTACTCC
CAAAATGTGATAGTACCTCTTTATGTTTAAAAACATATTTCTTCTGTGATTTGAGATTAGTGCTCAAAAATTTAGCTCAA
AGGCTATCTTGGAAATCAAAGTTTCCCCTCTTGCTTCATTTAGAAAATGATTACTCTTTTCTGAAAACTAGCCCAAATGA
CCTTTGGAAATCGAGGTTTCTTTTCTTGTTTAAATGTGAAAACATTTTAAACCCTTTGGGAATACATAGTCCCCATATAC
TTTTGAAGAAATGAACTTCAAGATTTACTTTTTACTGGACTCAAAACTCAAGTCTTAAAACAAAGTTAAAACATTTGCAA
AAGACTTTTGGAAAACTTTAAGAACTTCTCTAGACTTTGATCTTAACTCCTCTTGACTTGACTCTTAAATGGTCCTTGAA
TTAAATTATGGATTCAAGGATTTTTATTTGTGATAGGAAGGATCATATGATGTTTAGGAATGATCTTAAATAGCTAAACA
TGAGAAAAGTCACGAAATCACCGTCTTGGAACAAGTCCGTGACGCGGAGATTTTATAAATGAATACTCACGAAATTAAAT
TTTGAGACAGAGGAGTCCGCGTCTTAACCGCGACGCGGAGAAACTTTTTGGTCACTGGGGGAGCAAGTCAGCGACGCGGA
CTTGTGTGCCAGATCACGCTCGACTTTTTCCTTCTCCGCTTTACAGCCCCAATTCGCCTAAACTCAACTATTAATCTCAA
ATTCATTTTAGATTCCGATACCTAGCATATGTACTTAAGAATCTAACTCAAAACAACTCTAAAACTCAACGTAAAGATCT
CTGAAACTCCTCAATTCATCCCAATTCAAGAACAACATTCAAATTCAAGGACACATGTCAAGAACATCAACTTTCAAATT
CTTTTAGGACGAATTTCGCTGAACTAAACATGTTTGGCGCGTGGGTGAATGAACCCAATGCTATGCAAGGCTCACATACT
TTGTAAGATCAATTCTTTGGCGAATCCACAACCAAAACCAATCGTTCTTGGAGAATTCTTGCTTTTCCTTTTCTCCTTTC
CCTTCTTTTCTCTTTTCTCCAAGCCCTAGCGTATTATCCAATTGACTAAACTGATCTCCTTATGATTTGACCCTGAATTA
ATTCACTAAAACGAATTAAATTAATTGGGTAAGGAAAAGACTAATCTACCCTTCAAAAATCCGGATTAGACTTTCCATAA
TCCAACAGCCAAACTTCCAAAGGGCATAACTTACCCATACAAACTCGGAATCACACAAACTTGGCGGTGTTGGAAAGATC
ATTCCAAGATCTTTCCAACCATATCTATAACTACACCTAACACATCCTGATCTAGGAGTTATGGCCATTTGAAGTTGACC
AAATCTCAATTTTTCATAACTAAAACAAAAATTCCAGATTTTCATTCTTTCCAAAAATGGCTATTTCCAATTATTAGCTT
TTTCCTACTTATTTTAACTTGTGAGGTGTTACAATATCTCCCCCTTGGGAACATTCATCCTCGAATGAGATTACTGCTAC
TAGGCTAAGGGTGGTAACATCAAGTTTAAACACCCAACAAGCAAATACAAACAAACAACATGCTCATTCATAATTTAAAG
GGTACTAAGAAAAGAATTAGTACCTTGGTCTGCATTTTCTCCAGATTCAAAAAGATGTGGATATCTCTTCTTCATATCCT
CTTCAGCTTCCCAAGTAGATTCTTCAACAAATTGGTTCCTCCAAAGGACTTTGACTGATGCTACCTCTTTTGTCCTTAAC
TTGCGAACTTGGCGATCTAGAATCTGATCAGGAATCTCCTCATAAGATAAGCTATGCTTGATCTCAATATTTTCAGTTGG
TATGATCAATGAAGTATCACCCATGCACTTTTAAAACATAGAGACATGAAATACCAAAAGAACCATTGCTAACTCTTGTG
GTAGCTCCAACTCATAAGCTACATTGCCAATCCTCTTAACTATTCGATAAGGTCCAATATATCGGGGACTAAGCTTCCCC
TTCTTACCAAACCTCATCACACTCTTCATGGGTGAAACTTTAAGATATACCCAATCATCTACTTCGAACTCTAACGCCCT
TCTCCTAACATCAGTGTAGGATTTTTGATGACTCTGTTCCATTTTCAACCTTTCCTGAATCACTTTCACCTTCTCCATAG
CTTGATGGACTAAATATGGTCCTATCAACCCTGTTTCACCAACTTCAAACCATCCAATAGGAGATCTGTATCTTCTCCCA
TAAAGAGCTTCATATGGAGCCATCTGGATACTAGAGTGGTAACTATTATTGTATGCGAATTCAATAACGGGTAGGTGATC
ATCCCAATTACCTTTGAAATCAATCATACATGCCCTTAACATATCTTCTAATGTCTAAATAGTGCGTTCTTCTTGCCCTT
CTGTCTGAGTATGAAATGCAGTACTTAAGTTCACTTTTGAACCCAAATCTTTTTGGAATGACTTCCAAAACTGTGCAGTA
AATTGCGCACCTCTGTCTGAAATAACAGAGACTGGGACTCCATGAAGTCTTACCACCTCCTGAATATACAACCTGGCATA
ATCTTCTGCTGAATGAGTAGTCTTCACCGGCAAAAAATGAGCTGATTTTGTCATTTTGTCGACAATCACCCAAATAGAAT
CATGCTGCCTACGAGACCTTGGTAAACCTGTGATGAAGTCCATATTAATCATCTCTCACTTCCATTCCGGAAGTTCTATA
TTCTGAGCCAAACCACCGGGCCTTTGATGCTCTACTTTAACTTATTGGCAATTTGGGCACTTAGCAACAAATTCTGCAAT
GCCCTTCTTCATACTATTCCACCAATACACCTCCTTCAAATCACGATACATCTTTGTGGAATCCAGATGAATGGAATATT
TGGAGCTATGAGCTTCCTCCATGATCCTCTCTTGGAGTCCATCCAACATTGGTACACACAATCTACCTTGATATCTCAGT
ACGTCATCTCCCCCTTGTTCAAAAGCTAATACTTTTTGCCTATGAACATTTGCTTTCAATTCAAGGAAAATAGGGTCTTG
GTCTTGCTTGCCTTTTACTTCTAACACTAATGATGATTCAGCCCCATTCATCACCACTACTCCTCCTTCTGTGGAATCCA
TAAGTCTGACTCCCAAGCGTGCAAGTCTATGCACATCTTTTGCTAGCTCTCTCATTTCTTCTTCAACATGGGTGGTACTA
CCCATAGACAACCTATTTAAGGCATCAGCAAGAGCATTAGCCTTACCTGGGTGGTAAAGAATACTCATGTCATAATCCTT
GAGTAATTCTAACAACCTCCTCTAACTGAGGTTGAGCTCTTTCTGAGTAAACACATACTGAAGGCTCTTGTGATCGGTGG
ACACATCCACATGAACACCATAAAGATAATGGCGCCATATTTTCAAACTAAATACTACAGCAGCCAATTCTAAGTCATGG
GTTGGGTAGTTCTTCTCATGAACTCTCAACTGTCTGGAGGCATAAGCTATAACTTTGCCATTATGCATTAACACACAACC
CAAACCAACTCTAGATGCATCACAATACACCACAAAACCTTGTGTACCTTCTGGTAAGGTCAATACTAGGGCAGTAGTTA
ACCTCTTTTTCAATTCTTGAAAGCTTTTCTCACAAGCCTCAAACCATTGAAACTTAACTGTCTTCTGAGTCAATTTGGTC
AAAGGAGACGAAATGGACGAGAACCCCTCTACAAACCTCCTATAATAGCCAGCCAAACCCAAGAAACTCCTAATATCAGT
AGGAGATGTGGGTCTAGGCCAATTCTGCACTGCCTCAATTTTTTGATTATCTACTTTGATTCCCTCTACAGACACAATGT
GGCCTAAGAATACCACAGACTCAAGCCAAAACTCATATTTAGAGAACTTATCATATAACTCCTTATCTTTCAAAGTCTGG
AGAACTATTCTAAGATGACTAGCATGATCTTCTTCATTCCTTGAATAGATTAGTATGTCATCAATGAAGACGATAACAAA
CATATCTAAATAAGGTTTGAAAACTTTATTCATAAGGTCCATGAATGTTGCAGGTGCATTAATCAAACCGAACGACATGA
CCAGAAACTCATAATGACCATAACGGGTCTTGAATGTTGTCTTGGGAATATCACACTCCCTTACTTTCAACTAATGGTAG
CCAGATCTGAGGTCAATCTTATAAAAACAAGAAGCACCCTGAAGTTGATCGAATAAATCATCAATCCTTGGAAGAGGATA
CTTGTTCCTAATGGTAACCTTATTCAACTGACGGTAATCTATACACATTTTAAGGGAACCATCTTTCTTTCTCACAAATA
CGACCGGAGCGCCCCAAGGTGAGATACTTGGTCGAATAAAGCCCTTATCTAAGAGATCCTTTAACTGCTCTTTCAACTCT
GCTGGTGCCATTCTATATGGAGGAATAGAGATAGGACGAGTATCTAGAAGAATGTCAATACCAAAGTCTATCTCTCTCAG
GAGGGACTCCAAGTAGATCATCTGGAAAGACTTCTGGAAACTCTTTTACTATAGGAACTGACTGAATGGGAGGTACCTCA
ACACTTGAGTCATTAACTCGGACTAAGTGATAGACACACCCCTTCGAAACTAACTTCCTTGCCTCAAGGTACGAAATGAA
ACGACCCTTAGGCACTGCTGAATTGCTTTTCCACTCTAAGACTGGCTCATTTGGAAACTGAAACTTGACAACTCGGGTTC
TACAATTAACTGAGGCATAACAGGCATGAAGCCAGTCCATACCAAGAATGACATCAAAATCTACCATGTCTAACTCAATT
AAATCAGCCATGGTACTCTTGTGATTAACGAAAATGGGACAATCACAATAAACTCTCTCTTCTAGAATGGACTCACCAAT
AGGTGTAGAAACACTAAACGGTTCACTAAGTTGCTCAAGAATAACATCAAAATTCATAGCAACATATGAATTTACAAAAG
ATAAACTCACTCCTGGGTCTAGCAAAGTATAAATAGTAAAGTCAAAGACTTGGATCATACCAGTGACAACATCTGGCGAA
TCCTCTTGCTCTTGGCGACTGTTGATAGCATATAAGCGGTTTGTTCCTCCGCCAGTACCGGAAGTAGCCCCTCTAGATGC
AGCTCTGTCTAGTGGATCAACTGAAGAAGACTGGGCTCTATTGCCCCTATTACCATTACCTTGTCTGTTCTTTGGACACT
CTCGCAAGAAATGCCCATTTTGACCACACTTGAAACAACCAGTGGAACCCTCACTACAAGTACCTGAGTGGTTCCTACAA
CACTTGGCGTATACAAGAGGCTTACTACCTCTTTATGCCACACTACCCTGAGAATAAGCAGGTCTATCTCTAAAGTTCTG
ATTATTGTACTCACATTAGTTCTTAGGTGTAAGTGCACTAACAGATGATGGAGCAGGTCCCTTCTGTTTCTGTTGGAAAG
ATGACCGGTTGGCACTACTCTTCTGTTGCCTGGACTTATTCCCTGTCTTGGCTCTCTTGTTCTTAAACTCTTCCCTATCC
CTTAGCTTCTATTCCTCAATCTGCTGCACATATACCATTAACCTCGAGATGTCCATATCCCCAATGAGCATTGCAACACT
ACCTTCCTTACTCGACAGACGAGACAACCCAGCAACAAACAAGCTCATTCTACTCCTCATGTCCACACCTATTTCCGCAG
CATAACGGGACAGTTGGGTGAATTTCAACCCATATTCATGAACGCTTAGAGAATCCTACTTAAATGTGAGGCACTCACGT
ACCTTGGCCTCTTTCAATTCTCGGGGAAAGAAACTCCCCAAAAAATCCTCCTCAAAACAGGCCCAACCTATAGGTGGTGC
ATCCTTAGCTCTACCCCCTTTCCACTGGTCAAACCAAGTCCAAGCGACATTCTTCAGTTGATATGCAGCTAGCTCAACTC
TCTCAGTATCTGCAACATGCATCACATCAAACACCTTTTTCAGTTCATCAACAAAGTTCTCCGGATCCTCAGAAATGCTT
GAACCAGTGAAACTTGGAGGATTCATCCTCAAGAACTCATGAATCCTTGAAGTGGCAGCCTCTTCTTGTCGAGCCCCTCT
TTGTTGCCCAACATGGTTAGTCACAGCTTGACTCAGCATACTGATTGCTTCTCTAAACTCAGCGTTAGTGACTTCCCCTT
GAGGTTGCACTTTAGGTACATTAGGTACCCCTTGCTCCTCAACATTTCTCCTAGCTGGACGACCTCTAACTATTTTTTGT
AGAGGCATGATTATCTGAAAACACGCGCAAGCATCTATTAGAAGGAAACCTTTTAGAAATCAACCTCTAACGCACGAAAT
GAGTGTGAAAGAAGTGAGGAATTTTCCTAAAGGTTGCAGCCTCCTAATTATAGGTGTGGCGCGCTTCACACCGATAACTA
AGATTCTACAGACACGGCTACATAGACTCCCTAGGACTCTTGAACTCAGTGCTCTGATACCAAGTTTGTCATGCCTTAGG
ACTACACCCTGGGAGGGACTGGCACTCGAGAACCATTGTTGGCCCCAAGTGAACCCTTGTCCTGGCTTACTTACTCATCA
GAAGACTTAACTTAACAAGATAATCTAAAAACATAACTTTAAATAGCTATAAAGTTAGCCAAAACTACAACTGAAGTCTA
TAAACAATATCCGGATGATAATGTAAAGACAACTGAACTACTAACTAACTGACTATCTATGAAGCCTCTAAAAAAACAAT
TGAGATCGATATTGGAACAAGCCCCACAACATCCTAATGAACTGATAAAATAACTGAAGTCAATAAAAGGGGTCCTCCGG
AATGCAAGGAGGCTCACCAACTGACTCTGGAGTGCTCACTGGATCAACGATGCACTGGATACCAATCCTAGTGACCTGTG
TGTACATCATAATACGATGCAGGCCAACTGGCATCAGTACTTTGAATGTACGAGTATGCGAGTTGGAATGCTAAATACAA
CATAGGCTTGAAAGGAATCTAAAGAACTTACCTGGATCAACTCAACTCAACAAAACTGAACTCATTTCAATATAAGCAGT
TTAAATCAAGTGCAATATAAAGAAAGGTTGTTTTAAAAACATGATGTCAACTCTGTGTGTATGCTAGGATACATATAACT
TTGAAATATATGTAAAAATACAATAAACAGTGTACATAAGAATACAATAACTTCTGTGGGAGTTTCTCTAACCGACAACC
ATCACGTAAGAGCTATTGTGATGATACAACAATTTGCCTCACGCTGCCAGGGCCGTCCTATATCTTGTCGAGGGTGTCGA
ACCTGAACTACTAAGTGAATCCACTAGTCTATGCTAAAAACCACTAAAGGTTCATCCAAAAAGTATGACCCTTTTCTACC
CATGATAGCTACATGGTTTATGGGGGATGTGGGTTCTCTGAACGCTCCCCCATATCGGTGCTCAATACTACTCCCAAAAT
ATGATACTAGCTCTTTGTGTTTAAAAACATATTTTTTCTGTGATTTGAGATTAGTGCTCAAAAGCTTAGCTCAAAGGCTA
TCTTGGAAATCAAAGTTTCCCCTCTTGCTTCATTTAGAAAGCGATTACTCTTTTTTGAAAACTAGCCCGAAGGCCCTTTG
GAAATCGAGGTTTCCTTTCTTGTTTAAATGTGAAAACATTTTAAACCCTTTGGGAATACATAGCCCCCATATACTTTTGA
AGAAATGAACTTCAAGATTTACTCTTTACTGGACTCAAAACTTAGGTCTTAAAACAAAAGAATTTTGGAAAACTTTAAGA
ACTTCTCTATACTTTGATCTTAACTGCTCTTGACTTAACTATTAACTGGTCCTTGAATTAAATTATGGATTCAAGGATTT
TGATTTGTGATAGGAAGGATCACATGATGTTTAGGAATGATCTTAAATAGCTAAACATGAGAAAAGTCACGAAATCACCG
TCTTGGAACAAGTCCGTGACGCGGAGATTTTATAAATGAATACTCACGAAATTAAATTTTGAGACAGAGGAGTCCGCGTC
TTAACCGCGACGCGGAGAAACTTTTTGGTCACTGGGGGAGCAAGTCAGCGACGCGGACTTGTGTGCCAGATCACGCTCGA
CTTTTTCCTTCTCTGCTTTACAGCCCCAATTCACCTAAACTCGATTACTAATCTCAAATTCATTTTAGATTCCAATACCC
AGCATATGAACTCAAGAACCTAACTCAAAACACCTCTAAAACTCAACGTAAAGATCTCTGAAACTCCTCAATTCATCCCA
ATTCAAGAACAACATTCAAATTAAAGGATACATGTCAAGAACATCAACTTTGAAACTCTTTTAGGATGAATTTCGCTGAA
CTAAACATGTTTGGCGCGTGGGTGAATGCACCCAATGCTATGAAAGACTCACATAACTTGTAAGATCAATTCCTTGGCGA
ATCCACAACCAAAATCGATCGTTCTTGGCGAATTCTTGTTTTTCCTCTTCTTTTCTCTTGTCTCCAAGCCCTAGCGTGTT
TTCCAATTGACTAAACTGATCTCCTTCTGATTTGACCCTTAATGAATACACTAAAACGAATTAAATTAATTGGGTAAGGA
AACAACTAATCTACCCTTCAAAAATCCGGATTCGACTTTCCTTAATCCAACAGCCCAACTTCCAAAGGGAATAACTTACC
CATACTAACTCAGAATCGCCAAACTTGGCGGTGTTGGAAAGATCTTTCCAAGAGATTTCCAACCATATCTGAAACTACAC
CTAAATCATCCTGATCTAGGAGTTATGGCCATTTGAAGTTGACCAAAACTTTACTTTTCCTAACTTAAACAAATTTTCAG
ATTTTCATTCTTTCCAAAAATGGCTATTTCCAATTATTAGCTTCTTCCTAGTTATTTTAACTTGCGAGGTGTTACAATGG
TATTCTCTTCTCTTTGTGACATTCATTTCATAGATCAATAACATTGTTGTGATGATTTTCCCTAACATTTAATTTGGTAA
TTCAAGCTATGAGTACTTATGTCACACTCCAAGCCTACACTCTAGACATGACCGGCACTCGAGAACCATTGATGATCCTC
AAGAGAACCCTTGGTCTGAATGACTAATTAGAGGAAGACTAACTCAAGTAGATTTAAGCTTTAAAACAAAATTTAAATTC
AAAAGTCTCAAAACCTCTCAAAACTCAAACTATCTCAAAATAGTATATTCAAAACTGTCTGAAAACACTCTGAAACAATA
ATAGTTTGCCAAAATAGTTCAAAGGGAATATTGAAAGAAACTCAACATTAACTATCTATATATGAAGCCTTCATAGTTCA
ACATGGATGTCGGGACAAGACCGACGACACCTCAAAACTACTAAATTAAAAGACAAGAGTGGAGTCCTTCATAATGCAAG
GAAGGTTCACCAAAGCTAGCAAGAAGTGTTAAGTTATCTCAACAGAGTGTCTCTTGATTATCCTAAACACCTATAGTTGT
ATCATGAAAAGATGTAGGTCAAATGAAATTAGTACATTTTTAATACCTCGGTCATAGAAAGAGCTAAATTTTAGAAAGAA
CTAAATTAGAAATAGCCAATTGGAGATTTGTGCAAGTTAGTCTTGAATTATGAGTTTTGGGTCAACTTCAAAAGACCATA
ATTTTCAGCAAAGGATGAATTAGGTAACCCATGAGATACAAATGAAATATTTGTGAGTCCCCTTTCCAACGCAACCGAGT
TTGCTAAATTTCGAGTTCAGATGAGAGAGATATGCCTGTTTGAGTTCAACTTGTCCAGTTAAGGAAATTCATCCGAATTA
TGGAGGGTTATTTTGATCTTTTCCTTACCCCACTAAGTCCACACGTTTTTTCACCCAAACTAGGGGTCAAAGCTGATTAA
AATAAGTTTGCGCTGAAGCCTAAAACGTTTGGAAAGTTAGGGCAAAGTTCAAAGAGGAGAAAAGGGAGAAAAGCTTAGCT
TCAAGATTTCCTTGCAAGCTTTGAGGAATTTCATCAAGAATTTGATTCTTTCGAGGTATGTAAGGCTATCATAGTGTTGG
ACTAGTTCGTCCCCATGCCCTACATCTACTTTCAAATTAGTAAAATAGTAATCTAGGTTTCTATCCCTAGATTTGAGTAT
TATTGAGATGAGTTGATTTTGAATTGTTGAGTTCCTGATACTTATTGAAATTCTATTCCTAATTATTAAATTTCTATATG
TTATGCATTAAGATTATTGAGTAGATTCGTTCATATCTATATTTCAACATGAACCCTATGAATTCAGTATTTTGAGATGA
GAAATATCGTTCAGTTTAGAGTTCTTGAATTCTTGCATACTTGAGTTCTGAGTATTGAGTTTCTATATATTTATTGAGAT
CCTTGAGTTGATTTGTTCATGTCTATATTTTCAGCATGAATCCTATTTTGCGTTATAAATTTTGAGAAGGTTTTTAAAGC
CAACGCTTGAGTTTTAAATTGAGTTTTTGAGTAAGTAAAGATGAGTTCTGAGAAAGAGTTTTTAAAACATGATTAGTATG
ACAGTCGAGTATGCCATCAATGTTTAAGTTATATGGTATCTAGATATGTCATCAATGTGTATGTAGTATGACTTCCCGAG
TCATCAATGATCATATCACAATATGATTTTGATATATTTTTAGAAAGAGTTTTCATGTATGAATCGAGTAAGAGTATAAG
GAAACTAAGTATTCCCAAAGGTATCGATTTGTTTATTGATAAAAGAGAAACTTTGATTTCTAAATTAGTTATGAGTTCAA
AGATATTTCAAGAGTAGTTACCTTTTTTAAGAGGATAGTTTGAGCAATTATCTCAGACCAGAGGAAGAGTATGTTTTTAA
ACATTGAGCATTAGTATATATTATTAGGTGTAATATTGTGCACCGATATGGGGATGAGTTCAGACAACTCACATTCCTCA
TAAACCATGTATGTCAACATGGGTATAAGATCATACTTTTTAGATGAATCCTAAGTGTCTTCGGGTAGAAATTAGTGGAT
CCACTTAGTTGAGAATGTCTTATACTCCGGCAATGCATAGGACAGTTCTGGCAGCGTGGGCTAGACGTTGTATCATCACA
TAGCTCATAGTGATAGTTGTCGGTTAGAAAATCTCTCAAATAAGAGTAAAAGAGTTATTATTGTATTTTAAATACATTGA
GTTATTATCTACTGCTTTAAAAGACTTCTTTATACTGCATTTTTATTGTTGCTTTTATATTGAACTTAGTTGAGTATTTC
TGAGTTTGAGTATCCTTGAGTTGAGTTGAGTTGAGATGAGGTGAGTATGTTTGTAACACCCCATATTCGATAAAGGAAAA
ATTCTAGATTTTCAAAAGTTGCAGGTGCCACCGATGAAGGCCACCTACGGACCGTCAGTCAGCTTCATCGATGGGCAAGT
CGACTTCTAGTTTCAGAACCCAGATTTCAGCCCTTTGACAGCCAAACGATGACTGAAAAGATGGACCGTCAGTCGCCTCA
CAGCCTGTCAATTAGCTCCATCAATGGGCTAATCAACTTTTAGTTTCAGAACCTAGAATTCAGACCTTTGACAGCCAAAC
AACGACTGACAGGACACACTGTCAGTCGACTTACGATCAGTTAGTCAGCTCCGTTGATGGGCTAGTTGACTTTTTAGTTA
GGGGTAGTTGGGTGTTTTTCTAATTATTTTAACCCTAAACTATTTCATTTTGATAAGTTTTAACCTATTATTCTAGTCAG
ATTTTACCTAAACCATTATTCTCTAGAATTCACCAAGCTTAGAACAAAAGAGAAGAAAGAGGCGCCAGTTTTCCCGTAGA
ACGACCAGCAAGTTCCTTTAAGTTCTAGCCCCAAAATCAAAAAGATTTCTCCATGAAATTCGTCACCTAGTATGTGGGAT
TTCACTAGTAACACATATTACATATTGCTAATTTTTTCATTAGATTCCGATTTATGATATTTTCTTTATTTTGTTCTTCT
ACTTCTGTTGTCATACTACTAAATTCATTTCTTATAGCTACTTCGTATTTATATAATATTTCCATAGTTGTAGTAGCTAA
TTCTCCATTAGATCTTTTATTACTTCTTAGAGGTTTTAAACTTTCATCTGATAAATTTTATAGCCATAATTTTACTGTTC
CCATAAGCGTTCTTTCTATATATCCTGGTGTCTCTGTCATTACTATTTTGTTATCTATTAATTGTTTTGATATATATCCT
ATCCATAATTGGATTGTTTTATTTATATCTGCTACACAGTCTAAATCTAAAAAATCATGTTGTCCAGTTATTGGTTTAGG
CGTCCATTTTTTATTTAATCTTTTATCCCATGTAGTTTTTTCTCTGCCATATTGTTCATAGTTTTCATTATAATGTTTTA
GATTTAAATTTTTTGGGTTTTTTACTCCTGATGTGCTAGGTTTTTCATCCATGTCTACGTCTCTTGTATTTATTTCTAAA
TTCTTTGTATTATCTATGTTTGCTAAAATTTTCGTATATGTTTCGCTTGTTTCCGAATGTTGTTCATCTAGATTGTCGTC
GTTTATTTCATCAATTCTTATTTCGGGTAGATCATTTTGGTTATTTTCTTCTTTTTCTTCTAATTCATCTTCTAATTGCA
ATTTTTCTTTAAATTTATTTATCTCATTTGCTAATTTTGTTTTTTGTTCTCTTTCTTTTTGTTTCATTTCATACATTTCT
TTTAACATTGCCAACTCTTTTTCTAGTTCTATTATTTTAATATTTTTTACTTCTTCTAATTGTTGTACTTCATTTTACGC
TTGTTGTTTTATTCTTTCAATTTCTGTTTTTCTATCTATTTCTTCATTTTCTTTTGTTATTTTTATCATAACAGTTAAAC
TATCTTCTAGTTTTACAGTTTCTTTTTCTAACATTAGACTTAGATTGTCACCTATTTTCTTATATCTTCTTCCTAGATTC
GAAAATATTATTTTTTATTTTTAATCCGTCATAGTTTTCATATGTTTTTTCATCTATTGTGTATTCTTCCTTATTCATTT
ATGAGTTGTGTTGTAGTGTGTATTCTAAGTTTTCTATTTGTATTTGTAGATATAAAATAGTTTTCCTCTGTGCTATTATA
GATTTTTTACAAATTCCTGCAAATATATTACTATTAAGTTTATTTTGCCTATATCTCAATTCTTTTCTTTTTCCTACATT
CTTCATTCTCGTTATTCATTGTTTCTTTGAGTATTGAATATATTTATATTCTATTTTAGATATATTATCTATTAATTGAT
CTAATTCGTCGTTATCAGTTTTTGTGATATTGAGTTTTTTATATTCCGGATATAATTTGTTTAATTTTCTTCTTATTTTT
CTTAACTTTCTACTAGTATGTTTCTTCCTTTGTTTCTTATTATCCATAGCTCTGATACCATTTTTCGGTGCGGAACTGGT
AGTTGAGGAATTCATAGAACTGGTAGTGTGGTAGGTGGTAGTATGGTAGGTGAGTAATTTATTTTAAAGATTTTATTATA
ATATTCTTTTGCTAATTGTCTTAATCTTGATATCTTTTTAATATTATTTTTTTGGGGTTGCGGAATTCATGATAAAATGT
ACAATAATATTTATTGTAATATTCTTCCGATAGTTGTTTTAATCTGAATATTTCTTTAATATTATTTATGATATATTCTA
GATATAACATATCTTGGGTTCTTCGGTACATATATAAATTTTCCTCCATTAATTGTTCTAATAGTTTTATATCTTCCATA
GATTCTATCCAATATTGTAAATATTCGTAGTTCATTTTAATCTAAATTTATTTCTAAATCATACCATTCTATTCTTTCGG
AGTCTAAATCATGTAGATCT
CTTGGAAGTCTAAGAAACAAATAACTGTCTCCAAGAGCTCAGCTGAAGCAGAATACAGAAGCTTAGCTTCCACTGTGGAA
GAGATAGTTTGGATAGTTGGGATAATAAAAGAACTAGGTATTGATGTTACTCTTCCAGTCAAGGTGTATAGTGATATCAA
GGCTGCAATAGAAATAGCTGCAAATCCAGTGTACCATGAAAGGACTAAACACATTGAAATAGATTGTCATTTCATTAAGG
AAAAGGTTATTCAAGGACTGATTTCAACTAACTATATTCCTACAAGTGAGCAGCCTGCTGATATATTAACAAAAGGATTA
TCCAGAGTGCAACATGAGTTTTTGAGTTCCAATTTAGGTATACAAAACATATTTGCAGCACCTAACTTGAGGGGGAGTGT
TTAAGAAGGATTTACTTAAAGTCCTAAAGGGTCTATGTGTAATTAGATATAATGTAACTATAAGATTAACTAATTGGTTA
GGAGTTTGTTAAATTAGTTAATAGTTAGTTAGGATTATAGAGGGCTAAACACCTATATAAGTTGTACTGATCAACTCATT
GTAACAACTGATTCAATTCTAATGAATATAGAATTCTATGATTCTCAAGATCATCTTCTTCTTCTTTTTCTTCTTCTTTT
TCTATTCTAATCATCAAGAGTTCATCTCAATTAATGTACTTCTTCAAATAATAACATCATTTAATGGTCTCATTTGTTTC
TTATTTTTCAATAGATCCAGTAATAACTTGAATCACTAAACTAAATAATTAAAACTAATTTTCTCTTAATTCAGTAAACT
ACACATGTTGGATAACAATCAAAGCCAAACAAATCATGCTTCAACAACAATTTAATTTATTGTGTTGTTTCGTATAAATC
AACAAGTAATAAATACGTCTCCTGCAATATTGATTTTTGAGGAAGAAGATTGTGACTAGGAAATAAGTAAGTCATAGGCT
CTGATATCAATGAAAGAAAATAATCAATTGAGAACACATGATTCTCCTAGGATTCATTTTATTTGTTTTACTAGTTGATA
ATGTAATGGCATGCTATCAAACACAAACTACATTAATCAATGGAATAAAAAACAATTAAATATTGCCAATCGAATCAATG
TGTTAATGAAACCATGATCCTTCCATTTTTCTTCACTCAGAACAACTATTTGCATTAATGTTTCTACATTATCACATTTT
TACAAATCTTGTTTATTAAGGGTTGAGAACAACTAAAATTAAAAGAAATATTGAAGTAGAAAACAATAGAGAAGGAAAAA
TTAATATTGTCTAAAAACAACAAGCAAAACTTTTCATTGGGTCAGAATTGAAACTACATTTTCCACCGTTCAAGTAGCAC
AACTTTCCGTTGCATTGTCCAGGAAAATAATTACCTTTTTATTCCTTTTATAATGAGTCCATATTAGTATTGTAATGATT
CTCTAGGTCATTTTTGTGCTTATGTCATCTATTTATCATTTATAGCATTCTTATAGTGACCGCAAGTCATTTATGACTTG
TTGAGACTACCAGTTAGTCACCTAGCTAGTCGTTTGTTTGGTTGTGAATTTCTATGTTCAGGAGCTTTTGAACCTTGAAT
AGTCATTTTCTATCAAAAGTTCAGAAAGATGACCTCAGAATCCGATTCTGACAATTTCATCAGCTCCACAAGGGTCATTT
TAGGCTGGCAGCATGGTTGGCACGGCTAACAAGGCTTTCGGTGCGAGTTTGTACGATTAGGCATTTTACCTTTCAAGTTA
AGGCCTAAAGTTTGACATTGGTCAACACTATTCGTAAACGTGCTTGGATGAGAACTCCATCAGTGTGGTTATCTCTAGAA
TATCAAATTTTCTCTTGAACGACCCTTTGTACAAATCTCAACGCTCGCGAGCTAATTCTGAGCCCCCTTGTGGATATTGG
CTTAAATGGAGTTTTGATGTGGGGCCACTTTTTGTCGATAGGATCTCACATGAAATTATTTACTGTTCCATTGAATCCAG
AATATCAAATTTGGTAGGGTAGCATATCTCGTTTGCATATATGAGATTCTGAACGAATTTGGAATAATCCATCAAAGTTT
TTCAAGTTGCCAAAACTAGCTGACATGGATCCGCTGGTGCAAGCCAAATTTGGTCTTCGCTTTCTTGGGCCTTGATCCAT
GTTTGCAAACACCATGAGAGTTGGTCACCACCTTCGCGAGGTCCAGGTCATATTTGCAAAGGGTTAGGCCCTTGGCCTAC
ACTTTCGCGGGCCACTGGCTTCTCTTGCCTTCGCATTCAAAGGATTCTTGCCACATTTGCAAAGGGTAAACTTCTTGTGC
TCTGCATTTGCGGCACCTATAAGTTGCAATAGCAAAGAGAAAAACGCAAGGCACCTTTAAGTACCAACTTCCATCAGTGA
TTATACTATCAATTTAACTCCATTTACAATGATTTGAAGTCTTGTAATCATGAACTGTTGGGGATATGTGTGTGGATGGT
TGGAAACTATTGTAATCTCTCCATTCGAGGTAAATTCGAGTTATTGTAGGCTGCCATGACTTATTTTTGTGCTCTAATTT
TGAATTGTTGTATGTTGGTTGTCTTGCTGCTCTGAGCCCTGAATTGTGTTCCATTTTGGAACAAAAGTTCAACGTAATAT
TTTAGACCTTTTGGCAGAGTCAATTCTGTAAATTCCGATGTGGGTCCCATGATTCCCATTTGATTCAAAAGTTGGCCCAT
TTTCATTTTTGTGTATTTGGTGTTGAAATGGTTGTATTGACGTTGTGATCCTATTTTTGATAGTGTGACAACATTCTGAG
GTCGTTCGCAAGGGAAAGGCTCCGACATTGTGATTTAGAGCACGCAAGATCGACCTAAAGGTAGACTACGACTTTCCTTC
TCTTAGATTGAGGTTGAATGTGTGATTACATTTTGATTAGAGTGAATTGGGGGCGGGTACCCAGTTTTTCTTATTTACTT
TTCTTGATACTATGTTTAAGTCTTCAGTAGCTCTATTTTAGGTGTATTACCATGCTAGTCGACGATTATTTGTTTAGTTC
TATTTTTGTGTGTTGACTTGGATGTTGTTATTATGGTATAATTAAGCATGCTTGGCCTTAGTCTATGACTAGACTAGTTT
TTGCCTTAGACCAGCGATACTTGTGGTCTTTAGGACTTATTTCTTCTCCGACGTCGTTTCAAACGATTTAACTCCTTATA
GACTGAAGTAGCAGAGTTAAGTCTAATAGAATGAGCCTTAGTTTAGGTGTTGATTCAGTTTTACCAAGTTTCTATTCACT
CTTCCTATTTCTACAGTCCCATTACGATACCAGAGGTTTTATGCTTTGCTAGGTGACTCAGGATTAGAGTCGCATAGGTC
GAGAGCCTTTTATCGATTCCTTGAGCTAAACGTTGTTCCACTGTAGTTTGGGTTATAGATGATACATGATACGTCGATGT
TCTTATTGGTGCCCACATGTTTACTCTTGCTTACTAGCCAGTGCCATTGTGAGCTTACTATTTGTCTAGGTGATGGTCTT
ATTGGTACCCCCAGGTTTAGTCTTGCTAGCTAGGTCAGAGCCCCTGTGATTTTATTGTTTGGCTGGGTGATGCTCTTATT
GGTGCCCCCGGGTTACTCTAGCTAGCTGGACTAGTGCCCCTGGGAGTTTATTGTCTGTCTAGGCGGCCTTAGGGTTTACT
TTTGCTAGTAGGGTTGGTGCCCTTGGGAATTTATTGTCTTGATGGGCGGGCCCATTATTGGGTGCTTATGGTTTAAGGTT
GTTACTTGGGCCCGATGTCCTGATTACACTTAATGGATCTAGATTCACTTTACTTTGCTATTGTAGTTTAGCTATTTTGT
GTACCTGTCAAGCTTATAGAGGTTCGTTCGGATTTTACTTAAACTTGCGCACGAGTGTACCTTTTGGGCTTATGGGGTCC
AATTATGTTTAATTTAGCTGTATTTAGTCTTTATTTCTTGTACTCTTGTGTGCTTTTCTTTAAATTCCACTTTGACCTTT
ATTGGTGTCTAGATTCTACCTTTTCATATTGTTTTTACCATCCTTGCTCAATTAACCTATGATGCCTACTGGGTACTTTT
CTTTGGTACTTATACTACACTATGCATCTATTTTGTGTCAGCAACAACTTTTGGATCAAAGGTGAAAGTGAGCACTTCGT
GACCTGGAATTGCCTTTATATTTAATGTTTTTGAAAATTTTCCATTCTTTTGGAAAAGAAAATATAGTATTTATCTATTT
TTAAATATTTATATAGTTATACTTGCTAAAGTTGGTAATTCTAATTCACTTAAACCTCAAAATAAATGGTCTCTTCACTA
ACTTTAGATTTCCGACACTAACTTCAGATTTCCTCTTCTATTTGTTAATCTCTAAATAGTTATCGAACCCATAGGAAAAA
CATGTGCTAAATATCCACTAAAAATGAATTTTTGAGAGTCAAACTTACCTGCTGCCGGCAACCAGCGGAGCTCCGACGTT
CTGCTGCGGCGCTGGCGTGGAGTCGATCAAGGGGTATGGCGCTGGGGTCGATCGGGGGTGTGGCGCAGCTAAGAGAGGTG
GTCAGATTTAAGAGTGAGAGAGGTAGGGTTTTGAGAGAAAAGGGAAAATAATTATCATTCCTTTTTTAAAAGAAGTGTTA
ATTTACCGACCATAGGATGTCGGTATCTTTTAAAATAATTATCTATTTTTAAACATATTTAATAAATACCGACATCATGA
AGTCGATATAATTTAAATAAAATAATAATTTATATATACTGGCCTCTTGAGGTCGGTGTTTATTAATTTATTTTAATATA
AACTGACCTCTTGAGGTCGATTTTATTAATTAAAATTACGTACATATATATTACCTCCTAATTATATAAATTTAATTTTA
TCGATCAACAAACGTTTATCAATATCAAATTTAATATATAAATCTTCTTGAATTGATCATCGGTATTTCTTTAATTGATA
ATGTATTTCATAGCTGAACCATTAATATATAGGACTTGATTTGTTAAACTACTTGACGATTATATATAATCTCCTACAAT
CAACATATTTCATACATTTTCAATCGATTATTATTTTACCTTTTGTGTACAACATCACGAGAGATCCATTTTAAATTCGG
GCGTTAAAACTTTAATAATTTGATATATATATATATATATATAGTGTGTGTGTGTGTGTGAGAGAGAGAGAGAGAGTTGG
TTTGTTATACTATTCGACGAGTATAAAATCAACGTATTACATACTCCGATTAATTGTCCTTTACAATACTTTACGATGTT
CTATTGTCTATTTCATAAAACGAGATAAGACATTAAAGGTTATATGTACAAATAATTAAACAATAAATTATTAATATAAT
TTTAATTTGTTATGACATTTCAATGACTATCATCTTGCATTTCATACTCGGATGGATTATAAGTTAGCTCTTCACCGCTT
CATCATTACATGAGATATTAAGTTCATGATTAGATGACGAACTGATAGAATTTGTACTTAAATCTAGAAATATATAATTA
TATCTAAAATAATATCAACGTAATTTCATACTCTAAATATGGATTATTGATGTTTCTTTGTCTATTCCACGAATTCTATT
TTTTTATTTTATAAAAGTATACAAAGTTGTTACACATTTCAAAACAATTAATTAAAGGCATAAAATGAAAATTTATTATT
ATGCACAATAGCAAAATTATGACTAATAGAAATATTTTAAAAAAAACTGACCTCCAGATGTCGACTTTATTAAAAGTAAT
TAGATTAAATAAAATATACCAACCTGATGATGTCGGTACATTAAATTTTAAGATAAATATAAAATAATCACGTTAAATTA
AATATTACTGACATCATGAATTCGGTATTTTATATTAATTTATTTTTTAATTTACATAAAATCGTCATCCGGAGGACGAT
TTGTTTAAATTTAATTGAAAATATTAATTTATTAATTTTCTGCATTTTAAATTTAGATAAGATTCTATTCTATTCTTAAT
TTGCTAATTATTACCGATCACTTTAGGTCAGCTGTGATAAAAATAATAGATAAAAATAAAGGTATTGACTTTTGGAAGTC
ACTATATAAATATTTTAATAAAAAATAATTTGATTACATACTATTTCCTTTTACCGACTTCCGAAGATCGGTATTATAAT
TTTTTTATTTCTTGTTTTAGACAAAGCCGTCCTCTAGAAGACGATTTAAATAAAATTTATTCAAATATTTCTTGATTTTG
TTTTTTTATAATTAATTGAGAAAAATAAAATATTGTTATTTATTTATTCATTTAATACCGACTTCAAGAGGTCGGTTTTT
ACTGTAGTTCAATTTTTTTGGGAAAAAATTCGACATCCAGAGGTCGGTATTTGGTTTTCCCGCTCATTTTTGCATAAAAC
CCGACTCCTTGTAGTTGGTTCCCTGAATTTTATTTTATTTTTTATTCCTTTTAACAATACCGACCTCCGCAAGTCGGTAA
TTTTTAGGTCGATATTCACTATTTTTTTAGTAGTGTTCTTCTTCTTTATATTGTATAGCGAGTCTTTTCCATGTTGAAAC
AAGCTTTGTTGTTGGACCAGATTTGGAACTTGTACTCTTTTGTTAGTACTACTATGTACTTGTGACTTATAGGTTCTAGG
AGGGATCCTTTATGTATATAGTTTTGGCTTGTTCCGGTCTAATTTTTTTCTATTGTTTAAATTCTTGCTTCTGCTTCTTT
CTACCCTTTTACGCATCTATTCATCATTTATAGCATTCTTATAGTGACCCCTAGTCATTTATGACTTATTGAGACTACCA
GTTCGGTCACCTAGCTAGTCATTTGTTTGGTTTTTATGTGAATTTCTATGTTCAGGAGCTTTTGAACCTTGAACAGTCAT
TTTTTATCAAAAGTTCAGAAAGATGACATCAGAATCTAATTCTAACAATTCCATAATCTCTACAAGGGTCATTTTAGGCT
AGCATCATGGCTGTCACGGCTAACGAGGATTTCGATGCGAGTTTGTACGATTAGGCGTTTTAACTTTCAAGTTAAGGCCT
AAAGTTTGACATTGGTCAATATTCTTCGTAAACGTGCCCGGATGAGAATTTCATTAGTGTGCTTAGCTCTAGAATATCAA
TTTTTTTCTTGAACAACCCTTTGTGCGAATCTCGAGGCTCACGGGCTAATTGTGAGCCCCCTTGTGGATGTTGGCTTAAA
TAGAGTTTTGATGTGGGGCCACTTTTTGTCGATATGATCTCACATGAAAAATTTAACTGTTCCGTGAGTCTAGAATATCA
AAATTTAGTATGGTAGCATATCTCGTTTGCATATATGAGATTCTAAACGAATTCGGAATACCCCGTCCGAGTTTTTCAAA
TTGCCAAAACTAGATTTATGCATCCGCTGGTGCAAGCCAAATTTGGTCTTCGCTTTCTCGGGCCTTGGGTCGTGTTTGTG
GAGACAATGAGAGTTGGTCACCGCCTTCGCTGGGTCCAGGCCACGTTTTCAAAGGGTTAGGCCCCTAGCCTACGCTTTCG
CGGGGACCTGACCACATTCGCGGGCCTCTGGCTTCTCTTGCCTTCGCTTTCAAAGGATTCTTGCCACATTTGCAAAGGGT
AAACTTCTTGCTCTCTGCATTTGCCGGACCTCTAAGCTTCATTATCAAAGAGCAAAACATGAGGCAACTTTAAGTACAAA
CTTCCATCAGCGATTATACTATCAATTTAACTCAACTTTTAGTGATTTGAAATCTTGTAATTATGAACTGTTGGGGATAT
GTGTGTCGTGGTCGGAAACTATTGTAGGCTCTCCATTCGAGGTAAATTCAAGTTATTGTAGGCTGCCATGACTTGTTTTT
GTGCTCTAAATTTTGAATTGTTGTGTGTTGGTTATCTTGACTGCTCCGAGGCCCGAATTGTGTTCCATTTTGGAAGACAC
ATGATTCCCATTGGATTCAAAAGTTGTCCCATTTTCATTTATGTGTATTTGGTGTTGAAACTACTGTATTGACATTGTGA
TCCTATTTTTGATAGCGTGACAACACTCTGAGGTCGTTCGCAAGGGAAAGGCTTTGACATTGCGATTTAGAGCACGCAAG
ATCGACCTAAAGGTAGACTATGACTTCCCTTCTCTTAGATTGAGGTTGAATGTGTAATTACATGTTGATTAGAGTGAATT
GGGAGCGGGTAGCTAGTTTTTATTATTTGCTTTTCTTGATATCATGTTTTTTGGACTTGATTGGCCCTATTTTGGGTGTA
GTACCATGTTAGTCGGGGATTATGTGTTTAGTTCTCTTTTTGTGAGTTGACTTGGATGTTGTTATTATGGTATAATTAAG
CATGCTTGGCCTTAGTCTAGGACTAGACTAGTTTTTGCCTTAGACCAGCGATACTTGTGGTCTTCAGGACTTATTTCGTC
TCCGACGTTGCTTCAGACGATTTAACTCATTATAGATTGAAGTAGCAGACTTAAGTCTAATAGAATGAGCCTTATTTTAG
GCGTTGATTCAGTTTTTCCAAGTCTCTATTCACTCTCCCTATTTCTACAGCCCCATTGCGATACCAGAGGTTTTTATGCT
TTGCTGGATGACTCAGGATTTGAGTGGCGCAGGCCGAGAGCTTTTTATCGATTCCTTAAGTTAAATGTTGTGCTACTGTA
GTTTTGGTTATAGATGATACACGATACTTCGATGCTCTTATTGGTGCCCACAGGTTTATTCTTACTAACTAGGCTAGTGT
CCTTGGAGTTTACTATCTGGCTGGGTGATGATCTTATTGGTACCCCCGGGTTTAGTCTTGCTAGCTAGATCGGAGCCCCT
GTGATTTTAATGTTTGGCTGGGTGATGCTCTTATTGGTGCCCCCGAGTTACTCTTGCTAGCTTGGCTGGTGCCCCTGGGA
GTTTATTGTGTGGCTAGGCGGCCCTAGGGTTTACTTTTGCTAGTTGGGTTGGTACCCCTGGGAGTTTATTGTCTCGGTGC
ATGGGCTGGCCCATTATTGGGTGCTTATGGTTTGAGGTGGTTACTTGGGGCTCTATGTACGGATTACACTTAATGGTTTG
AGGTGCTAACTTTCGGTCTTCTCTCGATAAGGTTTCTCGCTTTCCATACATAGTACACACAGGAAGCAAGAGTCATTCTA
TATATAGATGACCAATTGTTTCGTTATCCATTAGGCACAATGAATACAATACCAATGAAGTAACACACCAATGTATAATT
CAAGTCATGCCAATGAAGAAAGACAATTTACACAAAATGAAGAAAAAGAGGTGGAAAATATTGAACAAAAGTCCTGTGAT
AACAACAGAATAAAAGAATAATGTCTGAGGATTTATCTTTAGCTTCTAAAGCTGATGTATCCGCAAAGGTAATTGTAACC
ATCTTTTTAACATGCCCTCTACAAACAAAAGAAATTTATTTTAAAATGCAAATGAAATTGGTAAAAGGAATGTTAAAATC
CAAAAGTATTACGTATTTGTTTTCTCAAAATCCACCACATAAAAGGTAATAAACTTAGTATATACTCACATATCTTATCA
TCATAAGAGAACTCAAGACTCATTTAGGTCCACGGATCTGAAGCTCGTCCCCTCCCCTCATATCTTCAGCATATTGATTA
ATCTCCAGAGTGGAATCTTCAAGTTGAGGGCTCTGCCAGGTATTGATAATTTTTAAAGAACCAATATCCTCGAAACTAGG
AGGGATATCCTCAAGCTTATGACATACCCACAAATATAACGTCTCAAGAACGGGAAAGGATTCCTCTCCAACCTCCCACT
TAGCAAGAGTCACTCCACTCAACTTCAAAAATTTGAGATTATCAAAGGTGTCTTCCTCCTCCATTTTCCATTCTCCCCCT
TGGAATATGACCGAGTCTAAAAGGGTCAGATCTTCAAGGTTCGGCAGTATTCCTATTGTTGATAGTGACTCGGATGTCAG
AGGAAGCTCACCCAACAACAATTTTCAAACTCGATAGGAAGTGAAAATCCCACGGATAATGTGTCGCTATAGAGGGCCCA
TTTTCATTTGTGTTTGAACTTTCAAACTCTACTTTGAGGGATTCTAGTTCATTTAGGAAATCCAACTTCGGGAACCAATA
TCGCACTGTTGAACAATCCCATGATTCTTTGAGACTAAATGAAAGTTGTTGAAGATTGGGAAACTTTTTGAAAATATCCT
CTGTGTCTTTTGAGTAGGTGAACACGAGTTTCTCTAAAAATCTCAAGTTCTCTCAATCTTGTATCCTTTGTTGTCAGTAT
TGGTTCATCTACATCAAAATCGAATAAAGATCCAGCTTTTATGCTCAACACTCGCAACTTCAAGAGAGTCCAAATTCTCG
GTAGTAGTACCAAAGGTGGTCCTTTATTTTCCACAATCAGTGTTTCTAGATTGAAGAAGTTAGAGAAAGACGAAGGCAGA
GCTTTAACTTCTGTCTCAAAGTTTAAGAACCTCAAATGAACCAACATGAATATTTCATTTAGCAAAGAATCTTTCACCAT
GATAAAAGAGCTTTCGAGGATAAATACTCTAAGTAGCCTCAGGTGTCTTAGGTGACATATATCAGAAAGATAGTCGTCCA
GCTCGTCTCCAGTTATCATCAAGGAATAGAGGTGTTTGCCAGAGTGCCTTTTACTTTTTGTATCGATCAGGACAAAATTA
ATCCCAAAGTGCTCCCTGTGATAATTGATGGTCATTTGACGTGACGACAAATCTGAAGAAGATGATGTAGCACTTGAACT
TATCAATTCAAACAACTTCTCCTCTCTTGCTTTTATCAAACAAACGTCATGCAGAAGATCATAAAGTAGGCAAGTCGAGT
AATAACCTATATCATTGAAAAGAATTACCAAGCTACTGGAAATTAAAGTGTCCAAATAGAAATCCATCACTTCTTCTACA
CTCTTCATCTTTGTCGGTTCCACAAGTCCTTCAGCATGCCATAAAAATTTCAACTCATAGATTGTTATTGCACTATCCTT
CCGTAAACTTACAAGGTAAAGGAAGCATGGCTTTAGTTGATTTGGTAAATGGTCATAACTTAATTCTATAATCTTCATCA
CTTCCACTTCATTGTTGAAAATAAAGGAACTCAAATTATTTCAAACTTCAAGGCCTTTACAATTTTGGGCTATTTCGTTT
CCAACATCCAATAGTTCATCCAGGAAACTCTTGTTTCCAAGTACCCTTTCCTCAAACAAGTCACATCTAAAACATGTTCC
CAAAGATCTTTGTACAATTGTTGCTCAATATTCACGAAAAAAGATCTTATGAATTCTAGGTCTTCTTTCACCTGCTCAAT
TTCTTCCTTTATCAAAGCAATTGAATAAGCATTGGAATCTAGCAAATCATTTAAGTGCCTGTGTAGCATATGCATAAAGA
GCATTCCATCACTCATGGGGAAACAACATTGAGATGAATCTGGGGCTTTCAAATAAACATGTTTGAGATCTTCCTTGAGA
AGTTCAATATTTTCAAGCAAGTTTAGAGTTGCACGGTTTGTTTCATTGGTACTCTCTTTATTCCTTGATTTCTCTTCTAA
GTCGTGAACAAGAGTGGATACCTCCCTAGTAAGTGCTCCAACACGTTCCAAAAGATCAAATAATTTGTCATGATGATTAA
AGTCCTTGGGCACATCAAAAAGAATAATCAAAAGGAACTCTATCATGACATGAATGTTTCGAGCTCCTGAAGTGGTAGGG
GCAACAATAGTTACCATGTGTTCTTGTATGTGAACGAGATATTCCCTAAGAATATCCGTAGAGGTTTGCCGGAGCTGCTT
AATGAAGCATTCAACTTCTGCTGAAGTTGAAGCTTTAAAATTTGTATAAAATATGTGCATGACCTATAGTTCAATTGGAG
TAATCTTCATAAGTAGATGAGCTAGCTTGAATAGTCGAGAGTCTTCATCAGTTTGATCATTCAAAAGGAAGAGTCATACT
TTCTCAGCCATAGGCTGAAGCTGAGGTAAGACATATTCAACACTCTTATGCTCAACGTAACCATTCACTATCAACCCATG
AAAATCTCTTATGTTGCCACATACTTTCTGAAGAATCTCATATTGAGTTACTGATGGAAAAAAACTTCTTAGCACAATAC
TTGGATAGAAGATGGAGGTTCAGGAGGAGGAAGTCCAACTGCTCCTAAGTCATGGTGGTACTCGATGTAGAATGATAACA
TGAGTTGATACAATCATCGATATTATCCATTAGGCTAGAAAGAACATGATGCATGTCGTATTTATCCTCCTCCACATCGA
AGTCCACATTTAACATCCACATTGATGTCATATACAAAATTGGTCGAAGCAGATTCTCAACCTCTTGTCTTTTGCGAGCC
ATTTTATCTTTAAACTCCTCTAAACCAAAATAAGAAAACTGGACATATGTACAAATAAATGCTAGGATATATTTTAGTAT
TTCAATTAGATCCACATCAATATCTATTTCATTTTCTTCCTTCTTTAACATCTCTACGAAATCCAGAACATTGATAATGT
CCTTGCGAAAATCACAAAATGAAACCTGCCAAATTATGACCAAATGTTATACTATAAAATTTTCATAGCCACATAAATCT
ACCACTCTATACAGACAATTTGCAAAACAATGATAATGTAATGACCAGTTGCTCATTTTTAGAAATTTTTGTGAGTTTAC
CATTTTATCTCTCCCTATATTGGCCCCGAGTAACTTTTGAATGAATTTTTAAAATTGTTTCAAGTTTTGAGTGAAAAGTT
ATGAAATATGGAAATTTTGGAAATTTGAAAGGCTAAAGTTGTTAAAAAGTAGTTTTCGGTGTCTTTTGGAGTTTCGAATC
TCAAAATGAAATTTCATTGATTCCACCAGTTCCGGAATGTAGAAATTGGTCTAGGAGGGTTGTCGGTATCAGGTTCGGAC
TCTTTTAGCGGAATTGAGATCCTAAGTTGGGAATTTGTGAAATTTTAGCCTTTGGGTTGACTTTGGTCAACATTCGGGGT
TTGGATGAGCAAATGAAAATTTTGACAATTTCGTTCAATTCGGCAGATGATTTTAGGCTTAAGGGAGGTATTGGTTGAAT
TTTTAGAGGTCTCGAGCTTGATTTGACCTTTTTAGGAGTTATGTTCGTTTCTTGTGACTTTCACGGACCAGCCCACTTTA
GCCCATAAGCCTAATATTATGTGGCATATATAAGGCTTATTTAGGTCTTATTTTCAGAACGGAAAAGGGTCAAAATACCC
TTAAACTATCCGAAATAGCTCATATATACCCTTAAACTATATTTCGGCTCAAAACTACCCTTCCCTTCAAACTATTGGGT
CAAAAGTACCCTTCTTATTAACGGAAGTTGTTAAATGCCATGTGGATGCCACATTGCATGCCAATACTAATTACTCTTTT
ATCCATTGCCACATACACTAACTCCCTAAATCCTAGTTACTCTTTTTTCCCCTCATTTCTTTATTTTTCATAAACGATTT
CACCCTTTCTCCCTCATTGAATTATGCTATTGAACAAGTAAACTTTATCACCACAAACCAGAAAGCATTCCACAATAGAA
CACCAACAATCGCAACTTGATAAACCAATTTGCAAAATGAGGAACATTAACAGTGGAAGCAAATATTTGAACTTCATACA
AAACATGTTGAGCAAAAAACACACTACTCCAAATTCTAAACCCCCCACTAGCTTGTTGTTTGTTAAAAACCAGCAGAGTT
GGTCAATAAGCTGGAAATAAACTATGTAAAGAACTAATGAAGAAATAGAGAAACTGGAAATAACTTCACAAAAGTTGGAA
ATAAACTTCACAAAAGTTGGACATAAACTAAGTAAAGAACCAATGAAGAAATGCATTACAAAACATTAAGTAAAAACTGA
AAATAAGCATCACAAAATCTGGACAAAAATGAAACTTCAATGAGGGAGAAGGGGTGAAATCATTTTTGGAAAATAATTAA
ATGAGGGGAAAAAAGAGTAATTAAGATTTAGGGATTTAGTTTATGTGGCAGTGGAAAAAAAGAGTAATTAGTATTGGCAT
GCAATGTGGCATCCAGATGTCATTTAACAACTTCTGTTAATAAGAAGGGTACTTTTGACCCAATAGGTTGATGGAAAGGG
TAGTTTTGAGCTAAAATATAGTTTAAGGGTAAATATGAGCTATTTCGGATAGTTTAAGGGTATTTTAGACCCTTTTCCGT
TTTCAGAAACACAAGAGAGAAAATTCAACAGAGAACAGTTTTGGAGACGGAAAGAAAGAGAGAAAAATCCCATTTTTGCT
TCAGGAAATTTTCTACTCATACAGTCTGCCTCAAACATATTTGTCCACTGCATTAACCGTTGGATCATGCTCAAATTTCT
AGTGGGAGTTTTCAGCATCTAGTTCTTGCAATTCAACGATGGAGATCGGATTTGGAGGTCTGTAGCTTCTGATTTTGGGG
AGTGAATAGTAGCTCATTTTTGGGTGAAATTTCTCCTTTAATTCTCTAGTTTGGGCAATCTTGTTTCGTTGTTGCTCGTT
GTTGGCACTTGTTTTGTGGCCAATTTTGGAGAACAATTTTTTAACTCTTGGTGTTTATAGTGGAGTTGTTGGTCCTGTGG
TTTTTTACTCTTCACATCGAAGGGTTTTCCATGTAAATCTTTGTGTCTTGTGTGATTGATTTATTCTTGTATTGTCGTTT
TGTTTGGTTGATATAATTGTTGTCCATTCTTCATATTGCTTGATCTAGTTTGTCTTCTATTGGTCCAAATTGAAAGGGAA
AGTTTAGTCTTGGGTATTATTCCGCTTTATCATGTCTGACNNNNNNNNNNNNNNNNNNNNNNNNNNNNNNNNNNNNNNNN
NNNNNNNNNNNNNNNNNNNNNNNNNNNNNNNNNNNNNNNNNNNNNNNNNNNNNNNNNNNNNNNNNNNNNNNNNNNNNNNN
NNNNNNNNNNNNNNNNNNNNNNNNNNNNNNNNNNNNNNNNNNNNNNNNNNNNNNNNNNNNNNNNNNNNNNNNNNNNNNNN
NNNNNNNNNNNNNNNNNNNNNNNNNNNNNNNNNNNNNNNNNNNNNNNNNNNNNNNNNNNNNNNNNNNNNNNNNNNNNNNN
NNNNNNNNNNNNNNNNNNNNNNNNNNNNNNNNNNNNNNNNNNNNNNNNNNNNNNNNNNNNNNNNNNNNNNNNNNNNNNNN
NNNNNNNNNNNNNNNNNNNNNNNNNNNNNNNNNNNNNNNNNNNNNNNNNNNNNNNNNNNNNNNNNNNNNNNNNNNNNNNN
NNNNNNNNNNNNNNNNNNNNNNNNNNNNNNNNNNNNNNNNNNNNNNNNNNNNNNNNNNNNNNNNNNNNNNNNNNNNNNNN
NNNNNNNNNNNNNNNNNNNNNNNNNNNNNNNNNNNNNNNNNNNNNNNNNNNNNNNNNNNNNNNNNNNNNNNNNNNNNNNN
NNNNNNNNNNNNNNNNNNNNNNNNNNNNNNNNNNNNNNNNNNNNNNNNNNNNNNNNNNNNNNNNNNNNNNNNNNNNNNNN
NNNNNNNNNNNNNNNNNNNNNNNNNNNNNNNNNNNNNNNNNNNNNNNNNNNNNNNNNNNNNNNNNNNNNNNNNNNNNNNN
NNNNNNNNNNNNNNNNNNNNNNNNNNNNNNNNNNNNNNNNNNNNNNNNNNNNNNNNNNNNNNNNNNNNNNNNNNNNNNNN
NNNNNNNNNNNNNNNNNNNNNNNNNNNNNNNNNNNNNNNNNNNNNNNNNNNNNNNNNNNNNNNNNNNNNNNNNNNNNNNN
NNNNNNNNNNNNNNNNNNNNNNNNNNNNNNNNNNNNNNNNNNNNNNNNNNNNNNNNNNNNNNNNNNNNNNNNNNNNNNNN
NNNNNNNNNNNNNNNNNNNNNNNNNNNNNNNNNNNNNNNNNNNNNNNNNNNNNNNNNNNNNNNNNNNNNNNNNNNNNNNN
NNNNNNNNNNNNNNNNNNNNNNNNNNNNNNNNNNNNNNNNNNNNNNNNNNNNNNNNNNNNNNNNNNNNNNNNNNNNNNNN
NNNNNNNNNNNNNNNNNNNNNNNNNNNNNNNNNNNNNNTGGTTGTAGCCCGTGGTGACAAGTTGTCTAACTTGCACGTTT
TTTAGGGCTTCATTTTTAGAGGCTCAGTAAATTTGGTGGAGAATGATACTTTATCATTGTTATGACATAGAAGATTGAGT
CATATGAGCGAGAGGGGGATGCACAATTTGGCTAAGAAGAATTTGTTTTCTGGAGTGAAACAAACAAAGTTGAGCAAGTG
TGTTCATTGCTTAGTAGGTAAACAAAAGAGAGTTTCTTTTCAAAGTCATCCGCCGTCAAGAAAGCTTGATTTGCTAGAGT
TGGTACATTATGATTTGTGTGGTCCTTTTAAGGTAAGGTCTCACGGTGGTGCACCTTATTTTGTGACTTTTATTGTTGAT
TATTCTCACAAAGTCTGGCATTCTTGTTAGTGCCTTGCCTTTCCCAACAAATAAGTCGAATTAAAGACAATAACTTATAA
TGTGAATAGAAAAAATAGAGAACATAAACGGAAGAAGAAAAGAGAGACACAAACACAGTATAAATATGAGAAAATGTGCC
TACACAAAGTAAGATTGATAATCTAATAATTTGATGAATTAGGTTAGTTTGTCTTGTGATTTTTCACTATATATACACAA
TATATAACATTTAGTAAATGAATATATTGTATTGAATTGATCAAAATAATTTACTCCACGTTGAATATACCAAGCAACTT
TTCAAATTCTCCATATGTTTATTACTACGAAGAGATGTTTTAGTTTTTGCATTAGGAATCGGAAGATAAAGCATTTACAT
AAACTGAATACAGATAACTCCGTGTCTTTTGATTTATCTAGTTCATTCATTTGCTATATTATTATTTATATTTATTAGAA
GATAGGCTTACTTTTTAGAAAAATATATATAACATAATTAGGAGTTAAATAAATTGCAAAATATTAATGGGTATTTTCGT
GTATATATATTCAATAGCCTAATGCATTGAACTAAGTGTATATTTATATTCTTGTACAATATTATTGTAGGAATAATATT
TGATTGAAGGATATCAATGTCATTCAATATTTTATGGACATTTTGATAATTAAAATTTTAAAATATGTTGATTCCACTTA
TATATATACTTACTATTTACTAATTTAAAAGAAGTTTGATTTCTCTTTTTTTAATATGTGAAGGAAAAATGACAAATTAA
TTTATGATTACTATTTAATATTTATTTAATAAAATATTTTATAACTTTTTTATTTAGTATAGGGGAACAATGACAATCCA
ACTTCAAATTTTGAAGCTTTCCACTTTTAATATTTTATTATTATTATTATTGTTATTTATTTATTTATGATTAGAAAAAT
GAAGAGGTGTAGTTATGAAGTTGATTTTAAATGGAAAAATATATATATTTAAAATAAATTAATATGTAAGGGGTATTTTC
GTAATTTAATTTTTGACTTAGATTCTTCCTACTTTTAATAATACTAGTTTCTGATAACATGCGTTGCACGTTTGTCCCTT
ACTATTATTATAATTTATTTATTTATTTAAAAGTGAGTTATAAGATAGAAAATGTTGAAATTAACAATATTGATTTTACA
ATTTTTTTATTCATAAAAAAAAATCATAAAATAGAATGGTGCATTTGCTATCAAACAAGAAATATGTGAAGCTAATTAAG
AGAATATAGTCTCTAAGGGTTTGAATATGTCGATGAATTTCTGATTGAAAAATGATAATAATAATAAATGTATATATGTC
ATTAATGAAATAACAAAGGCACGAGACAGATTTATCTGAAATATAAATATCAATTACATATTCTGCATACTACAACAAAA
AGATCCTAAAATATCTACCAAACAAATGCCTTATTTTTCTATAAAGCACCTAAACATCAAAGTTTAACAACAATACGATA
AGATTGCCTTGAGAATGCAATTATTTGTGAAAAAGTTCACGGGTCTATATATGAGTATATTTTATTGTATTTATATAAAA
TATAGCACTATTTGTGTTAGCTTTAGAGCCGTCAATATGGGCTAGGCTCGTTGGGCTAGCCTAGCCTAACCCGTGATTTG
ATAGGGCTGGGCTACCATTTTTGGAGCCCATTTGAGAAGGGCTTTTTAGCCCGGCCTGAATAAGTCTGCCGATTTGTTGG
GCTTGAGAAAATATGGATAGGGCTGGCCCATGGGCCAAATAAAAATTAATTAAAAAATAAAAATAAATAGAGTATTAAAA
ATAACAAGAGTCTAAACTCAAAATCTGTTTAAAGTTTGAAATAATACAATTTAAATACAAATTATGTTTATAAAATATGA
AATACATAAAATAAAAATTCCCTAACATTTCTAGGGATTCACTACATAGGCCATAGCCTATGGAATATTGTCATAGTTTT
TGTGTTTTCTTATGATCATTGGAAAACAATTAGGTTAATATTTCTATTTAGCTATTTATGTTTTAACTTGAAATCAAGCT
TAATAAATATTATAAAGATAATTTTATTTGTGTATTTGATTAACAAGTAGTAACACTAACACCATGTAATATTGTCTTGT
CGATATTTATGATAATATTTTTAAATTATAATTTAATTTAAAAATTATAAAAAATATATTTTTAAGAAAAGAAGGCTGGC
CCAACAAAGCCTGCAGCCCACGTACTTGTGGGCTGGGCCGACCATTTTTTGGCCCATACAAAAAATAGGCTAGCCCAGCC
TGACCCGTCAAATTTCAAAGCCTGTATGAGTTTGCCCGGATGGGGTGGGTCAGCCCATATTGACAGCTCTAGTTATCTTT
TGATGATATGTCATCAGTATTCATGAAAAATTCAACACTCTATTCGAATAGTAAAAATAATTAATATCTTTTAGTTTTCA
AATTTAATTTTTAATAAACAAAAAATAAATTAACAAAATAAGAAAAAAAGACGATCCAATAACAACATTATAAACATGTT
TGTGATGAGTCATGTATAATTTGAAGGAAAAAAATTACAAATCCAAACTCAAGAGAAAATAATAAAGATTTGGAATAAAA
TATCTAAAGACATAGGAAGATTAAAATATGTTCTCTAATTAAAATCTTCATCTTCATTAATTAACTGGAAAATAAAGAAT
CCCCAAAATTAAATAGGAGAAGGAAAGACTCTTATAAGAGAAATGATGAGTTATACAATCTAAAAGCCTACATGTGAAAA
TATGAGAACAAATATATTCCATAAAAAAAATTATAGCTACGAAAAATACCATGTGTGATTCTCAAAGGTAAAATATGTTT
TACTGTTACCTGTAAATTATATACTTTCATCATATATATTGTTGAAATTTAGCAGTTTCAAAAATGAAAAACAAGCTAAG
GAAAAATAAAGAAAAAAAGGGAAAAAGGAACAAATAAAGATTAATAAAATAGAGAAGGGGAAAAAAATACCAGTAAATAT
CCTGACTAAAACTGTGTTATAATTAAAAATCCTCGGATCAATCTATATACCTTGAATTCCAAGAACACTTCAAATTGCAT
CACAAATTAATCTAAAAAGAGGCATATTCTACAATAAAAAGGAGGGAAAACAATGTTAGAAGAAAACAACAAAGAAATAG
TGTTAAAAGTTTCAAAAAAGAACAAATTAATCTTCAATGTCTTGTTTTGCTCTCTTGCTGATACCAGGTAAAATCCCAAA
ACCTCTGGTAGAGAAAATTTATTTTTATACTACAAACAAATTAATGACATTTTAAACATATAAAGAAATATCAGGATCAA
CCACATTTATAATCTTTTTTCATTTTCATGTCGTTAAGAGACACAACTTACCTGGTGATATTTAACAAATTACTACATCA
AATTCAACGATTGATTTCAAAATAATTGAGCACAAACAAAAGAAAAATGAAGGGCTGGGGATGCAGGAGGCTATGAGATT
TCTAGGGACACAAAATCAGTTCCTCACGTTGTCGCTGTCGAGGAATTGTTGCAGGCACCATACTTATGTTCGTCATGATT
GTCTTATAGTCTTCAGTTTCTTATTAACTAAACTGGTATTCCTATCTTCCATGCCTTTTGAAATTTCTATGATTATTTAC
CGAAAGAATCTATAGAAAGTCATTATTCACTTGGACGTTTAACAATACTATTATTACTTGAAAAAGATTTATTACTTTCA
ATTGGCTTTTCGCTTACCCTATTCATGGTGATTTAAATGTAAGTTTCAGATTGTTGTCTTTTCAATTGTCCTAATTATTG
TAATTGAAATGTGAATTTATTTTTCAGGTAATTAAAATATTATGTTTTTTTTCTTCATATAATGTAATATATATTCAAAT
AATGTTCAAGTGAAGGGAAAATTGATAATTCAACTTTAAGCTAAGGGGCTTCCCACTTATAATATAATATAATATATATA
TATAATATGATATGATGATGATATGATATGATTGGTCATATAGTGGCCCTATTGAGGATATATGTGTAAATCATTTCTTC
ATCTCATCTTCCTTCTATTGTTGGGTATTATCATTCTACAAACTTTGTTGTTCCTGCTCCTAGTTTATACTAGAAGAGCT
TGTCGAATCCTGGGGATACACCTTACAGGTGAAATATCCTTAAGGACAGTGACCTACATGCCTCAAGCTTTCGAGAATAT
TCTAGTGTTTCCGTGATTGTACAAAAAGATTTACAACAATCTTAAGGATATTTCATATTGTTTTCATGAATCACGAAATG
GACATACACTGTTGGTCTTGACTACGAGTCTTGGTTGTTTGGTAAATTTTTTGATAATGGTGGTTCTATTTTTATTATAG
TTTCAACTATAATTGTTTTCACCAAATCACTCAACCTTTGGAACTATGCTGATAAGGTATGTAATTCTACTATTGTCTCC
ACTCTTTTTGATAAAAAGAAACTTGGTTACAAGTCCAAAACTTTTTATAAACCAATCTGGAAAAAAACTGGGGAAATTGA
CAATCTTGGTAAGGCAAAAGTTGATTTGGAAAAAACAGAGGATATTATTGTTGCGGTCATTTCCCAAGTAAATATTGTGA
CCTATGTGAGTGACTGGGTGATAGATTCTGGTGCTACTAGACATATTTGTTCTAATAAAATTAATTTTGTGTCTTACACT
CAAGTCAATAAGGGAGAAGAACTTGTATATCTTGGTGATTCAAGAACCACTCAAGTTCTTGTAACACCCCGGAAACTAGT
AGAATTAACTAGGGCTAAGTGTGAGGGTTAGAGCCAAGGAAGAGGGCAAGAGCCAAGGGAGAGGACCAGGGCAGTTCAGT
CTCCCATAGACATTGCCCCACTTCCCACGACCACCACCATAGCTCGTGGTGTGGCTCGTGGTGGGCTAGGTAGTGGCTAA
GCCAAGGCTGCCCAAAACAACTTCCTCCACACGGGACACTTCACGGCTCATGGTGAAGACCACGGCTCGTGGGAAGGCCT
GTGGTGGTGCCTTAGGTTTTTAGGGGTCAAGGAAAGGTGGCCTAGACACTGGTCCAAGACCACGAGGAGGATCATGGTTC
GTGGTGCCTCTCGAGAAGGTGGACAGTAGGCTGGCAGGTTGAGGTTAATTAGGTCATTCCAGCTTTAATTAAAATAAAGC
TATGTCATTTTTCCTAAGCCTAGGACCCCTATAAAAGTGATTTTTACTCTAAAAACTAACCCATTCAAGTCATTATTTCC
AAAACCCAAAATAAATCCCAAAAGTTCTTCCTCTCAAAATATTCTCTCGCTAGAAACTTGAAAAAGAAGAAGAAAAAGGA
GATTCAAGCTAGGGTTTCAAGAGCAAGCTTTTGAACATCAATTACTTTGGGCTTTGATAGTAAGGTATGGTAGTTTTTAT
CCAGGGATTCCTTTCATCCATGGAGTTCCCTCAAAATCTTCAATTTCAAAAGATAGAAAATCCCCAATTGTTAGGGTTTA
ATTCAAATGTCATGGTTCCTTTCAAACTTGATTTAAATGATTGAATTGAGTTATATTAAGCATAAATTGATGAATTCTTA
TGATTTTTATGATGTTTTCCCATGAACCCATAAAATTCCCATATTTTTCAATTGTAATGATTTTTTAATTGTTTTTGAGA
AAGAGTTTTCAAGTATGAGTATGCATGTCAATATTTTGAGCTATTTAGTATTTCAGTCATAATGTATCATATACATAATC
AATTGGGAGTAGGCTTAGCACCAAGTGGACTAGGGTTTCAGTGTACCCTCATAGTCCCAGAACTACGTGCCCTCGTAGGT
TAAGTCCCCTCTGTGGGCATCAGTTCAAGTGATCATGGCAGTCATGCCTTTATACCCCTAGCAAGGTATATTGGGTCCTC
TCGATGAGACGTATACATAGGACTCCACGTTTAGCTCATATGGTTTTATGTTGGTTAATAGTAGCTCCCACAGTCAGACT
CTAGTGCATTGACTAGGTTTTTAGATATATTTTCAGTATTAAGTTTCAACATGTAATGTACTTGGTCATTGCCTTCAGTT
TAGTTCACATTCAGTATGTATCAATATTTCCATCATGTTCAGATTATGTCATTGCCCGGTTATGTTTTGTTAGTTATATG
TTTTGTTCAACTATTATTGTATCCTACGTGCTCAATACCTTCCGAGACCTAACACATACTCTATGTAAGATCCGGAAATT
TGAAATAGCTATGCAGAAGCTTAGGATTGGAAATAGTCATTTTTGGAAAGAATTCAAAATCTGAAAATTTAGCCAAGTAT
GGAAAAAAAATGAGTTTTTGGTCAACTTCAGACAGTCATAACTCCTAGCTCAGGATGAGTTAGGTGTATTTCCAGTTATT
TTAGGAAATATCTTGGAGTGATATTTCCAACGCCTCCAAGTTTGCTCGATTCCGAGTTCGTATGAGTGAGTTATGCCCTT
TGGAAGTTGGGTTGTTGGCACAGGGAAGTTCATCCGAATCTGTAAGGGTATTTTGGTGTTTTCCCTAACCATTTATTTTG
GTTATATTAAGGGTCTAGACTGATTTTAAATCAGTTTAACCTTTTAAAAAGTGAGCGTTAGGGCTTTGAGAGAGAAGAGG
AGAAGGAAGAGGAGAAGAAGAAGCAAGGTTCGTAGAGATCGTCATGGATTTCGTCGGGGGTGATCCCTATTAAGGTATGT
GAGATCATAGTGTTGGGTTGGTTCATTCCCCAACACCCCAACTTGTTTTAATTCCGAAAAAAGATTGGTTGTGTTGTTGA
AGTTTGTGGTTGTTTTTGTTGAAGTTTGTGGTTGTGTTGTTGAAGTTTCTTGTTGGTTTGGTGCATGTTTTCGGATGGAA
TTCCGAGTTGAATCTATTGTATTTTGAGGTTTTTAATGATTATGAGTGTTTGGGGAAAGAACCTTGGATGTTAAGAGGGT
TTAGAGTTGGAGAAACTAAGGAGAAAAGTCAAATTTTCATGGGAAACGCGCCAGCCAGCGCGCCCCAACAGGGGTTCTGA
AGTTTTCCCCTTGGGGCGGCACACCTTGCAGAGCGCCCAACAGGCCCCTCTGAAGTCTGAAGGCTGGCGCCCTGCGCCTA
TAAGAGTGCCAAGGACGCCAATCCTTCCCATTCACTCCCCACTTTTTCATACATGTTCCTTGGTAATGTACCTATGTTTT
ATAGTTGTTTTCAACACTCTAAGGTACATCAAAACATCAAGAACTCATCCATAAACATAAGATCATTACCGTTGAATCCA
TAATACAATTCGAGGAAAGTTAGGATCAATGTCAAGTGAAGTTAGAGTCAAGCTTAGAAGTTATGAAGTAAGTCAAAGCA
AGTCTTTAAAGTTTTTCAAGAGTCTTTATTGAACGTTTTAACTTCATTTTTAGGATCAAGTTTCAAGTTAAGTAAAGAGT
ATAGAGTCTCAAGTTAAGTAAATAGTATAGGGCTTCAAGTTAAGTAAAGAGTATAGAGTCAAGTTCATTTCTCAAAAGTT
ATTAGGGAACTAAGTATTCCCAAAGAAGTTTATAAATGTTTTCACATTTAAGATGAGAGGAAACTGCGATTTCCAAAAGA
GTTTTGAGCAGTTTGAGTACTATCTCTTTTAAGAAAAAGATGAGTTTAGCGAAAGAGTTTCTAAAACATGGTTAGCATGA
CAACTGAGTATGTCATCAATGTTTAAACAGTATGGTCTCTAGATATACCATTAATGTTTATGCAGTATGACTTCCCGAGT
CATCAATGATCATATTAAAAATATGGTTTTGATATGTTCTTTTTAGAAAGAGTTTTCAAGAGCAATTACTTCTTTTAAAA
GGGTAGTTTGAGCAATTACTTCAAACTAGAGAAAGAAGTTTGTTTTTTTAAACAAATGCGCTAAAGTATATTTTGGGAGT
AGTCTTGAGCACCGAAATGGGGACGCGAGTTCATATTAACTCAACTCTCCATAAGAACCATCTAGCCAACATGGGATTTA
ACGGGTCATACTTTTTAGATGATCACGTAAGTTAAGCTAGTGGATCTACTAAGTTAAAGTTAAAGTAGTTCTATTTGATG
GCAAAGTATAGGAGAGTCTGGCAGCGTGATGGTAACAACGTTGTATCACCACTTAGGCTCCTAGTGGTGGTTGTCGGTTA
GAGAAACTCCCACAGTAGAAATTGCATGGTTCCTTGAGGGGTTCTGCTTAGTATGGATGGGGGTATGGGACTTCATTCAT
GCATTGCACAAGTAGACTTTGAGAGGGAGCATGGTATTTTTATGATATTATAAATATGATTTTTTACGTCATATTTTAAA
TAGTTTTACAAGCTTTATATATTGCATGTGTCTTACTACTTTATATTGAGTTCAGTTACTCATGAGTTGAATAGAGCCAA
[truncated: 162,931 more chars]
