# Supplementary material for: Homologues of potato chromosome 5 show variable collinearity in the euchromatin, but dramatic absence of sequence similarity in the pericentromeric heterochromatin
Source: BMC Genomics. 2015 May 10;16(1):374. doi: 10.1186/s12864-015-1578-1 (PMC4470070; doi:10.1186/s12864-015-1578-1)
Supplement: Additional file 3: — RH BAC tiling path sequences. Description of data: Nonredundant, multifasta sequence files of the individual BAC MTPs. The sequence contigs and scaffolds in the MTPs can be either ordered or unordered, depending on the quality status of the tiling path sequence. [file 12864_2015_1578_MOESM3_ESM.zip › mtp_1382.fasta]

>RH166F13-1
AGCAACAAAGGAACATTTGAAAACAAAAATTAGAGGACGACAAACAATCAGAATTACGAA
CGGAACTAATACTCAGAAAATACATAACTACTACATTGCAAAAAAGTGGAGATACATACA
GCAACAAAGCCGATGAAAATCTCGCCTCAGTAAACGGTGCTTCGCGTCACCGTCGCCGTT
GAAGAGAAGGCTTCAAACTACCACGAAATCAATAGAAAAAGTGAAACGATTTCAAACACA
TAACTACAGCAACAAACACAGAAATTAGAGGACGACGGAAATGGTAGATCCTTCATCAAA
CTAGTTCAAACAAACAGAATTACGAATGGAACTAATACTCAGAAAACACATTACTACTAC
ATTGCAAAAAaGTGGAAATACATACAGCAACAGAGCCGGTGAAAATCTAGCCTCAGTAAA
CGGTGCCTCGCGTCGCCGTTGAAGAGAAGGCTTCAAAATACCACGAAATCAATGGAAATA
GTGATGAACGGATTGTGTCAGACACTACAGAGACAAATGCAGTGCTCCAAATACTGCGCG
CCTTCGCCTATTTGTGGAGCAGATTGCCACGTAGCAAGAATTTACCTTACGTACAAGTTA
TAAAAATAAATAAATTATATATTCAAATAAAAAGTTTAATTAATCTAATTTAATTTTATA
GGTACAAATTGCCTTTAATTTTGGTGGTATAAGTAAGGAGAGTTCATAACTATTTTGTTT
AGAGAGTTATTAGGTAACAAACTTTTTAGAAATAATTTCCCCTTCATAAAATTCTTTAAC
TTTTGCTCGTAAAGAAAATATTTAAGATATTTTTAAGATTATAAACTTGTTAAATTGATC
AAAAGTTGTCTTATAAGTAAAAAGTTAAACTTTAGATAAGTAGGTTGTCCATCAGCCACA
CATTTTAACTTTTTTCCATAAGAAAGACGTTTCAAAATATTTCAGAATAGTGAATCTACT
CGATCAATTGAACAGAAGTTCTGCTTTAGAGGCAAAATCAAGTAGGTACAAAAATTCAAG
ATCTAACACTTTTGGGATAGTAGGTGTAATTTCCTCATTTGATATTGAGAAAATTACAAC
TTAATATATTTGAATCATTTAGTTTACAACATGTACACAGTATTAAGATAGTGTACACTT
TATACTAAATACATATCTACGCAAAAGGGTTGGTTTTTTTTACTAAAAATATGGTTAAAA
CTAGGGCTTTTTTTTTCTACTATAAATTTAGGCTTATTAATGTTTTTTTTTTAAACCATT
GCATGTTTCTACTTTTATAAATATTCCAGCTTTTGTTTCTTTTAGTGTTAATTTTGTTCT
AAAGGGGTTTTTATATATGGAATATTGTCGTTCAGAGAGGACAATAGCCAAAGAACTATA
AAAATGTGGGAAAAAAAGAGTATAAAAATGTGAATAATTAATTTTTATGTATTAATTCCC
TCACAATATTTATTAAATTATTGAAGGTATCTAGCAAGTATTTACTAAAACAAATTAGTG
ATATTAACTTAACTTTTGATATATAATTTAGATAAATATTATGAAAAAATAGGGTGACGT
GATAAGCCATGTTATCAAGATAACGAGATCGACAATTATAAACAAGCTACAAAATATAGA
TATGATAATCTTAATTTTGTGACCAAGATCAAGAGAACTCCAGCTTCGACTAACATCAAT
CACCTTCTCTTTTGGATTGTTGTCTTCATCGTTAACAATATGGAAATTCATAACACTAGG
TTTTGTAGGAGCAGCTTCTGATGGTGGTGACGAGAGTAATAGTTTTCTAGAAAGGGTGGT
GGAAGGAAAACATACTAGTATCATTATTACAACTACTTTAACAAGACATGAGGGAAATTT
TGCCATGCTAATTAATATTTCAATGAAACAATTCACTATTTCATGTGTATATATAGGCTT
TATTTACATGTTATCTTGGATTAGGATTTCCCTTTCCTACTCGTTTCCCTAATGATGATG
GAAACTTTTTTTTATGGAATTTCTTCTGGTAACTTTTTATATTTTACACGTTTTCTATAA
ACAAAAATATATATGGTAATTTTTATATTCTAaTTTTGCACGGTTTATATAACCAGAAAA
CATACTCTAGTTATATAGAGTAATTAAACTATTTTTGAATGACTATATACGAAAGTTTCC
TTAATTTATTTAACCACCTTAAACACAATTTCATCCCAACTTCAAACCAATATGCTGCGA
GTCCAATCTGGCCCACTTCCACTTTAATTATTCCTACTTCATGCAACTCTCTTGTCCTCA
AAAGTTACTTGTATAAAACTAAGCAAGTAGTTAACTTTCTTGTATAAAACTATGTAAGTA
GTTAACTTTCTAGTTTCTACTTGCTTGAGAATTATATTTCCCAAAAATAAATGTGGAAGC
AACCAATCAACAGAGTTGTATCTACAAATTTGGGTCGTAAGATACATTGATTGAAATAGT
GAAACAAGAAGTGCTTCGAATCATTGCAATTTAAGAGATTTCGGTGTCTATTTTCTGTGG
TATGAATATGTCGTCAAGATTTAAAGGTAAATTTTATAATGTAATTGCAGGACCAATTAG
GTTGTACTCCCTCCGTTTCAAAAAGATTGATCTGGTTTGACTTGGCACAAAGTTTAAGAA
ATTAAAGAAGACTTTTGAATCTTGTGGTCCTAAATTAAAGTTATGTCAAATGTACAAAAT
TGCCCTTAATCTTGTGGTCTTAAACATGCAACGTGGAAAGCAAAAAGTAAAATGTTACCA
AAAAAGGAAAGAGGTCATTTTTTTGAAACTGACTAAAAAGGAAAGGAGGTCATTCTTTGT
GAAACGGAGGGAGTAACTTTTAGGGGATGGAGTGTTGACCGGTCTAAAACTCACACGTTT
AAAAGATGAAAGTAGCATAAATGAGTAAAAaGGTGTAGAGATATTAAAAGAAAAATGAAT
AAGAACAAAGATATTCAAAACAAGGTGAGAATGACCTTTTGTGGTTGAAGAGAGGAAAGC
AAGGTTGTGGTTGAAGAGATCACGAAAGCAAGGTTGAGATGGTTCAAACTTAGACATATG
AAGAGAAGATGCATAGATGATCCAACTAGGAGATGCAAGCAATTGACTGGTGGGTGAGGT
GGTAGGCCGAAGAAATATTGAAAAAAGATTATTAGAATGGACATGACACACCTACAGCTT
ACCAAGGACATGACCCTAGATATGAGGATATGGACAACATGACACTAAGCTACCACATTT
TGAAACCTGCATTTCTGTGAACATTGGCATTGACACCTTAATCACATGAAATGTTGAGGA
AGCCAGTTGGCAAAGCTGATCTTTGGGAGATCCCAATAACAAGACAAATAGATGTGATTG
ATATAAGAAGCAGAAAACTGCACACACTTTATCCTCCTCAAACCCAACTTTGTAGAATTA
CATTGGGTATCGTGAATTCGTGATGATGTTGAAGCCAGAAACAAGATTGAATTGACCACA
GAGTGCACAACCACTAAATTTTGCAATGATCAGGATAGTAGCATCTGAGATATTTACAGT
AGGAAAGCAGAACAATTGAACTAATAACATTTCGATAACACGTTCCAGAAAGGCTAGTAC
TATGTACATGTTCAAGTGACTCATTTGGCACAAAACGGCATCAAGCATTTGTTAGTAGCT
TTCACTGAGGTAAAACTTAAACCAAACTGTCATTAAGCTAAACAGATAAATGTATCTATA
CAACGCAATGGTGTTAGTTAATCATTCAGGGCAGCCATCATGACTACGGCAAAACTGTAC
TTCTAAGAAAAGTTTTTCCCCAATGATGAAATTTACAGAAAAAGTAGTCAACATTGACGG
GAATTTCAAGCCCTGAATGCAGCATAACCTGGAAAACAGTCGGTCCTGAGTCCAGCCATG
CATCAGATTAAGTTAAGATTGATGTAAGGATATACTCCTCACTGGTAAAAGATAAACCCC
AAAAGTAGAACCATGTACATGCCCAATCAACTACTGAGCCTTCTCACAGAACAGAGTCAA
ACACAACCTGGAAATGAGCAGTATGTCTTGGCTTTGGACAGGACGCATTACCAAGACCTT
GAAGTAGTCTAAGAACATCAGCAGTATCATCTAGGTAATACTTGGCTTTGCTTGGCTTTT
GCCCAACAGTGCAGGCAAAAATATCTGGGGCAGCAGTGACTGACGGACTGGATACACTGC
TTAATATGCTCTCAAACAGGTCCTCGTCTGATCTATCATCTCCAATGCACATAACAAAAT
CAGGTGGAGTCCCACTATCTACCATCATTGAGAGGACCTTTTGTGCCACTAATCCTTTAG
TCACACCCTGCAAATAAGCACAAACAAGTAAAAACATGGAAGAGCATAATGCAACATGCA
CATGTCTGTATCTGCGTGAGACACAAACACATCAGGGAAGAAGGTCTTACTTGTGGCTTG
ACTTCGACAATATGTAGGCCTCTCTTAACAACTGCAGGTTCATTTGAAAGTACATTTTCC
AAATGATCCAACAATTCCTTTGCCTGACAGGAGCCAAAGTCTGGGTCTGCATCCTGATGG
TGCCACATCAAAGCACTCTCTTTAGGTTCAATATATGATCCATCAGTTGTTTCAGTGTAA
AGTTTCATCACAGGTTCCACAATTGGTTTCCACTCAAGATCAGAAGCCAAACATTCCCAA
TCCGACATTTTACTACTCCTGCAACATGATAGAAACCGGTTAACATGAAGGTGTCCAAGG
AAAACATCAGAAGAAAAACTCCAAATGAGAAATTATAGGGCAACTGGGACAAAGGACCGT
GCTATGTTCACATAAAATATCCATTACCTTATGAAATACCCATGTTCAGCAGCTATTCCA
AGCCTTTCACACGGTGCAAGCCATTCACTTAATGACTTTCTTCCTCTGCCACTAACAATA
TACACGGTGTTTTTAGGATCATTGCTTAAAGAATTCAACAACGTAATAACTTCAGCACTT
GGAGCTTTAACCAATGATGACCGAGGTACAACAGTCCCATCATAGTCCAAGAATATTGCC
CTTCTCTGTGTCCTCCTATATGAGGAGACGATGTGATCAATAGACAGCTTTCTAAAATTC
GGAGAAAGTGCAATAACTCTGAAGCCCAGGCCCAAGCCAATGCCCCAGCAACGCTTACTG
TAATGATCTTTGCAAGCTCTTTCCAAATCCTGCATAAAGCTACGAGCCCAGTAAGCTACA
TCATGAGAGCTTACATAGCGGTAGTGCTTCTCATGACGAAGTTGTTTCTCGGAATCGGAC
ATTGTAATGGCCACATTTAAAGCCTCAGCGACAGCTTCAATATCCCATGGATTTACCCTA
ATTGCTCCACTCAGAGATGGGGAACAACCAATAAATTCTGACACAACAAGCATGCTACTT
CTACGAGAATCAGTTTTAATATCCATAGCATCATCCATACCAGGAGAACCTTGCCTGCAA
ACAATATATTTGTAAGACACTAAATTCATCCCATCCCTTACAGCATTCACTAGGCAACAT
ACAGCAACAGCATAGTATGCAGTCTTCTCATAGTGAGGAACCGGACGATCAATCAAAATT
ACAGGCTCATAATCAGATCTACCGTAAATTTGGTTGATCCTTTCAGCAGTTGAATATGTC
TCCCTCTTTGCTTCCAGAACATCTTTGCCTGAGCTACGAGCAGGATTTACTATTTGAACA
AGAACAAGTTTCCCCTGCAAGTTCTGGTCCTGCTGTAGTAGGTACTCAAATGCTAGCAAT
TTCAAACTAATGCCTTTAAAGATGTCCATATCATCCACACCCAGAATTACCTTCTTCCCC
TTGAACTGTTCTTGAACTTCTTTAGCTTTATCAAAAGTAGAAGACAAATTCATCACGGAC
TCTAGTCAACCCATACGTATGCCTACAGGCAGAATTTTAATGTAAACTGTACGACCAAAA
TAATCAAGTCCAATATGTCCTCGTTTAGATTCATAATCTAAACCCAACATTCGACTGCAG
CATGACAGAAAGTGACGTGCATAATCGAAGGTATGAAAGCCAATTAGGTCGCAATTTAAC
AATCCTTTGAGAATTTCATCCCTAACAGGCAGAGTTCGGTAAATTTCTGACGAAGGAAAT
GGGCTATGAAGAAAGAAACCTAGCTTGACACAATGGTAGCGCTTCCTTAAAAAAGTCGGT
AGAACCATGAGGTGATAATCTTGAATCCAGATATAATCATCATCAGGATTTACCACTTCC
ATAACCTTATCAGCAAAAGCCTTATTTGCAGAGATATAAGCTTGCCACATCTGCCGGTCA
AAACGATCTCCATGATCAGGACACATTGGAAGCATGTAGTGGAAAAGAGGCCAAAGTTGC
TGCTTACAGAAGCCGTGATAAAACTTTTCCTGGATATCATGGGGTACAAAAGTAGGCACA
CACTTGAACTCCTCAAGAAGTCGCTGAGCAACTTCCTCCTGTTCACTGTGTTCCACATCA
ACACCTTCAGAGAACCAACATAGACAACCTCAGTTTCAGGAGAAAACCCATCCTTCAATT
GCAATAAAAGAGAATCCTTATCCAAACTGAATAACCACTTTTTAGCTGTTGCATCCCTTT
GAGCATGCAAAGGCAGCATGTTTGCTACAACAATTTTTCGCTCTCAACATGAGGATGACA
TACCATCTTAATCACCATCTGTGATAATTCCAGGAACTGTCATCACACGTGGAAGACCTC
TAGGTGTCTGAGGTATATCTAGTATATCTCCAGATGCCATGTCCAAAAGATTAGCACAAG
ATCTTGATAGCATGATTATAAAATAAAATTTGGTCTACGTTGTTAAACACGCACTGCTGG
AATTTGAAATCTATGCTTGAAACTTTCAGCCCCAAAGCAATTGTGCAGTAACCTACAGCA
CCAACAGGTAGAAAAGAGAAATCATTATTTTGCCAACAAGTTCATCATAAGTCGTGATTT
CTAACATCATCAGTCATCACAACACCAGACAATAGAACTATGGACTGGAAGGGTTGACGA
TATTAATAAGCATCAAACAAGGAATGGCAAAGAAACTTAAAGGGCAGGAAAATAAGTGTC
AAGAAATATTTAATCTCAAACTAAAAAAGGGGAAAATATTAGAGAGTTCATAGAACTGTT
ACAACATTGCAATGATTCAATAATTCATCTCAACCACATAATAAGAATGACATGAAATGC
AGCACCATGGAATTCGACAGAAGTAGTAGTTTTAAACGAAAATTTACAAGCTGACAACTG
ATATATTATGGAAGCTACAAGTATTAACCAACTTAGCAGGGTGAAGGGTTGGTTACATTA
TAAGGTGGGATCCAATACATAAGAAGAGAAATGCACATTTCCGAATGTCATGGTCCAAGA
ACACGGCATTTAACATAATAACTGTAATATGGCTTTGATAGACTACGGCTGACTCAGTCG
CAACAGCAGTTACTGTTGAGCTGTAATGAGCAGTGAACAAAAAACAaGTACCAATAAAAA
GTTCAGTTCTAATTTCAACATGTTGAATAAGATCGGTGGATGGTTCATAACGAACCTAGG
AATGATATGTTTGTAACAAACTCACATCCAAACCAAAATCTATTTGAAGGCGAGCGCACA
TGCACCACTTCCAAGCTCTCCAATTAAAAGGATATTACAGAAAGGCCAACCATTAATCCT
TTTATCTCTCTGTGAAAAACTAAATTGGTGGAGGAATACACATTCCAAAGATGCTTAAAA
AGCTATGGCAGTTATTCACCATCTACTTTCTGAATGTAGCAATTACAGGTAAATGTGCTC
ATGGTGAATTGCATCTATCCTTTTTCATTATTGGATATTCAATGCTCCTTCAAACAATAA
AGGCATTTATACTACTATTTGTCAAAGGCTCACTCAAGGCCTGAAGCGACACTCAGAACG
TGTTGAGCTCTTTACTTAATGTGCGCTTTAGTGTTGTCATCAATGTTATAGGGCATACTT
TTCCTTGACAATGAGCCTCTTCTAAAGAGGCGACACTAAACAATTGATATTTCACTTCAT
AGTAGAAAAAATTCAATTTCTTTGTCCATAAATTTGTCATTCATTTCATGCTTATAATTA
TTATCCTTTGACTAAACATATATATTAGTATTGTTTCTCCCTTTGCACCTTTTTTTATTA
AAGCTCATGCTTTATGTGCGTTGTGCGCTTAAAACCCCTTTTTGCACTGTTAATGCTGCT
ATATATATCTCTAGAGTACAGCAATTGCGGGTCTAAATTAAAATTTAACGGCTTTACCAA
TCAGCCATAAAATGAGTTCTAACATGCCGTCAGAACTCTTAATATTTGTTATTTAATAAT
ATGCAAGAGAAGAATCTAATTAAGTAGTACACTAATTGTCTAGTTCTTTGTTCTGCAATC
GTCATTTTACACACGAACCTCCAACCCAAACGACCCCTTAGGATCCTGTCTAATTAATCC
CCTAAAACAAATTGTTGTCAAAGGCTCGTTCAAACCCCAAAGTTAGTGTAAAGCAGGCAA
AATGCTTTGCCCCGCTGGGTGGGAGCTTAAGGCATATGTCTCATCGCCAATGAAGTTATT
GTAAAGAGCACACTAAACAATGAATATTTTACTTTATAGTAATTCTTTTAAAAAATATTG
TCATTTATATATTTGTTATGTGTGTTTATAAGTGTTATTCACAAACTACACCATATTTTT
ATTTTCTTTATTTGCACCTGCATTGAAGCTCGTGCATTTGGTTTAAAGCCCCCATGGACC
TTGGACCTTAGCGCTTTACACGTTTTTCACCTTTGATAACACTACTACAGGATGCTAGAG
GATTAACACTTGACCATCAAATCGGATATCCATAGAATCTAAACAACCTGTAAAAGACAA
CTATATCTCTAGAGAAATGGATCAAAATAAGATCCAGCCTTGTCATCAGTGTAATAAATA
TGGTGGTGAAGTCTGACCTTCCACAGTCAGCGGTAACATCTAACTCAACAAAACAAACAG
AAATTACAACCTTGTAAGAAAAAaTAAATTAGAAAGTACAAACATAAGAAAGTTCAGAAA
CAACCGATAGTTCAAATAAGGGCATCAACTATCTGACCATTGATGGTGTCATGCGTAACA
TAATCACCAGAAATGTCCAATGTCTGACGTCAAGCAAGAAAATCAGAAGAACTTTGCCCC
TATGCAATGAACTTGCAAGTGACCTACTGAGTACTCAGATTCAAATAGCTTGTTCAATTT
GGGTCTCGCCTCTGCTAATGACCTAACTACATCTTGTGAGCACTAGATGAAATAAGCAGA
CACTCTGTGACACGCCCTGGACCAAACTTCTTCCATGTCCAATACCATATAACAAGATCT
TTATGTGATCATTGTGGGGATAATTATCCCTACCGGCACTTAGCTAAGAGCCTAAAAaGA
AACTAAATGCCTGGTTCCCCCCAGTCCTTCACGGCATATTTATGATATTTGTCACCTTAT
GGGTGATTAAATTTAATTCTTTCAACTTTTAAGGTGTCACACTTAATTTTATATTGATAG
AGTGTGTAGGTTTGCGTGGTACACGTGCACAAGGAAATTAAAAACGTTGAAAACTTCAAT
GACTACAAACGGTCCATTTACGTCACTCTCAAAACTTGGGAAAGTTTTCCAATTTATCAA
CTTTCTTTATAACTTTTTACTCGATGAAAAATGTGAAGTCCACACGCATTATTGAGCTAA
AGTTCCTCCCTCAAAACTAGCGGAACTTCTCTACCAAGAAATATTTGTCATCTTCTACTC
ATTAATGAATGGCAATTCACGTACACGGTCATGCATGCCATGATCTCCAAGTAACACACC
ATATTACACCTCCCTGCGCAAACTCCGCATCTAGGTGCTTTCACGTTCCCGTTTTtCTTT
CTTTCACTCTCATTTATGACACTACCTCAACAAACATTCAAATACATGAACATAACAGCT
ACACATCTAGATTTTTCTTCCAACATTTACTTCCACAGCTATTAAATGAATCTGTTTCCG
AATTCATTATTTCCACATCTCTTATGCCTTTGATATTAGCATGAAATTACTGGTACAATT
CATAATGTTTTCCAAATTCAGTAAATCTGATTTTAAAGAAACAAAAGTACAACTTATCCT
GACTTTGTGCAAAACAACCATTTTATGCTGATTTCTTCATTTCCATAAACCATTTCAAAT
CCTCCTTGAATTTTAAGTTATCATTCACAAAATCAAGAAATGATGAAACTGGTTCCAAAA
AAGTAAAGAATCTTCCAATGAAAAAAAATGGATATTTTCTGTAAGATACAGGATAAAAAT
CCATTCATTATATCAAGTCGAAATACAAGTACAACCATACAAACAAAAGGAATAAGGATC
TAAAAATTAAACTGAACCATTAAAAAATAAAAAAAaTCTCACCTTAAAATTGTAAACCTC
CAAAAAACTCCCAGCAATTTCCGATGAGATATAACAGCAAAATTTCCAAACAGAAAAATT
CAAAACCACTGCAAAAATCAAACAAAAAAAACACACCAATCTCTACCGTTTCGTCACCGA
ACAACATATACACCAATTTCCATATCAATAAACCTCCAAAACATGAAATTCCAGGAAAAA
TAAACAACATATCATAGAAACGGCGTTTCATATACGGTACCTAAAAGACAAATCCGGTGA
CCGGGAACACGGTGATGACGTCAGAATCCGACGAATTCAGGAAGCACCAAAGATTATCAC
ACACATGCAGAGAGAGAGAAAGTAACTGTGTGTGTGTGTGTGAAGTTTCAATGGAAGAAA
ATAGAGAGAGGAGATCAGAATGCAGAGAGAAGAAGAAAACAGGGAAATGGTACAAGTGTT
GCTGCAATAAGTACTATTTCTATAAAATACTCACTCTATTCTATATTAAGTTAATATTTT
AGGTATTTTtCATTTTtCAAATTAATTAATCAGTTTTCAAAACTATTTTTAGAGTGTTCT
TTCAATTTTACCTTTTATTAGTTAGTATTGGAATTAGCAATTAATTAATATTTAGTTATT
TTAATTATATATTTGATAATAATTAATAAGGATAAAAaTAAAAAaCTAGGTTCAATTTAT
ATCTTAATTTACTTTTCTTAAAAAGTATGAAACACCTCAAAAATTAACTTAATATGGAAA
TGTGTGAGAAGATAAAGTCGAACTTGGCTTAACCATGTTTAACTTATCAAGTAACCATGG
TTATCTAACTTTGTGATTTTGTACCTTTATTTAATTTTCTAATTTCTATCCTTACCTAAT
ATTTAAGGATTAGTACTAACTACTAACCATCCAAGAATGTCTTGCATTGAATGGGGTTAT
TTTTCATTAATGAGAAATTTTGAGTTTAAATTTTTAATAGAAAACACTACTCGACGTGAA
TTTGAATTAATTGAATTTAGATACAGCTACAAAACGTCGGGTGGAAAATTAAAAAAATTA
TTACTACTACTCCTTCCGTCTCATTTCATGTTGCATCTTTCTTTTTTTAGCTTGTTTCAG
AAAAAGTTACTTAATTATAATTAAAAaTAACTTAATTTTAAAATTTCTCTTTAATTTTAA
TAAAATGATTTACGATCATATAAATAATCACAATTTTTTTTAAATATATATTTTTAAGTA
TTGTGTCAAGTCGAACGATATCACTTAAAATAGAACGGAGGAAATAGTACTAATTTAGTA
TTGTTAACTTCTTCCATGCCTTTTTAAAAAAAATTATTGAAAGGTTTTGCCTTTAAGATT
TGTCATTTTTCTTTCCTTTGGTGTGGTTGAGAAAGGAGAGGCCTGAGGGGACACATGGCA
ATTTTAAATGGAATTAGGTAAGATTTTTTACTAAAAATTATGTTAATTAGGAGTTATTTT
AAAAAAAAaTAATATTTGTTGTTTTATTCAGATTTGTGTGGTGTTCAATCAGAGATGGAG
TAAGATTTTTTTAATTTATGGGTTCAGATAGTAATTATTTTAGTATATACTAAAAATAAA
TTTTTAACCATACAAGGTGTTTGAATCAAGCTATTGTATATTTATATTGATCTATTGAAC
CCAGATTAATTAGTGTGAATTCTCCCTTTATGTAGGACTTGTTTAAGGAAAAAGTCTCAC
TACAAAAAATTATTCGTACTCGTTACTCGAACGCTAAATATCTAATTAAGGTCAAACTTT
CCTAATTCATCACAAATGACCTTAATTTTTAAGAAGTTCACATAATAATTAATCATATGA
GAAAAATCTTAATAGTTATTAAATTAGGTCATTATAACAATATTGCAAAATGCTATTACG
GTATATAAGAACTAAATAATGATCAAGCATTATTGAAAAATCTTACTAAGCTTTTTTTAT
TATTTAATATGCATAAGGGCTAAGGCTATACATATTATCTCATTCAATGCATAAAATACA
AGTAAATATAAGCTCTTTTGTTAAAACTTTGGACCACAATTTTCTTTTTACCAAAATATT
GTTAACAACCCCACTTAAATAACATATAAGACAACTAGAGCCAAAGAGATACCACTAATA
GATAAGGAAAATATTATAAAAAGAAAAaCTAAAAATAGCCCAAAAaCTTTAAGATTAGAA
TCTTCATATGGATTTATATAGTTCCTTTATTTTTAACTAAATTAATCAAATGGATTTTTA
ACCATCTTTTACCTTAAAAAAAAAAGGTCAAACAAAAAGTTAAGAAGCAATATTAGTGGT
TTACCAATCCCATGAGAAATCCCTCCACTAATTCTTTCTATGTTTTAGGTGTAGTCAAAG
CTGCTCGATGTACAAAATATTTCGTGTTAGTAACATCTGAGAAAAGAAATCGCATTTCAA
AGAATATGATATAGATTATAGAAAGTCTATCTTAATATAAGTATTATACTAGTGATTGCT
TCCACGACTCAAATATGTGACATATAAATCACATAGAAATAGTTTTACGATTCTTTTATT
TATTTTTATAATAAACAATGTTATCGCGTGGATAGTGTAAAAAAAGCTTGCTAGTTGTTT
ATTGGAGAATGGGTGTACTTCTTCTCTCTTAGCTTATTTTAATCAAATAGGTTTAGGTCA
AATGTGGATAAGCTATGACTAATTAATCTTTCCATATGCTTTTCTTGATAGACTCCAACC
AATGGGAAAAGTACAAAACAAGATATATTATTTATATATATATTTATTAATACAATATAA
GATTAACAAACATCTCAATCAAACACGATAAAGGATATCCATTAATTACATGATCTTTGA
TTAGTAAAATAGTACATAAATGGCATCCTTAAATTACTTATGGGATAGGTGATTTCCCCC
ACGCAGAATCATTAAAAGACGCAAGGTATTTTTATATATGTGCAACTAAAAAGTCTAAAA
TACATATAAAATTATTTGGTATTTTGTTTTTTTAAATCTGAATAGGAGGATATGATGAAT
TAAATCTTAGAAAAAATCACACTTAATTAAATGTGTATTGAAAGTGACGCTCTAATACGA
AAATAGATAAATTAAATCCTTGTTTAGAAATTTTCACAACTTGTCTTTGCATATTCACAT
TTGTCTTAAATATGCTAAATGTGGGAGAAATTTGCACAAGATGTTAGCTTAACGTTCATA
ATGAAACTTGAATTTTCAAAGGATAATTAAACATATAGTAAATACTAAAAACAAAAAATA
ACAAGCGCCAAGTAAAATTGAATGAACATAACCTTAAAAATTGGTTTAAAAAAATAGAAA
CTACTATTATAAAAAATAATTGTAATACTGTATAATTTTTTtATAATATTTATTTTCTTT
CGGACAAAAGGTTTTAAATTAGGAATATCATGGACGTGCATTGCAATCTCTCTCAAAAAA
AAaTaCAAGTCATGAAGAGGAGAAGGGCAATTTTTTTTTTtAGTAGTATGAaGAAAAaGT
AAAAaCTACAACGGATAAGATTTAAATAAATGACAAGCAAAAAAAAAAAAAaaGaCAAAG
TCCCAAATAATAAGCATAATGGGGAAAgTGCATACACTATAACACTCTGTTTGAATCATT
ATTACCCATTGTTTCATAATGTATTGTATTATACTCTATTGTACTGTATTGTATAGTATA
TACAATGTTTGGCTAGACTGTATTGTTTGTTGTTGTGTAATAACATTTTTACtGTATTAT
AATTTATAAATTTACTAAAATATCCTTAATTATTCTAGGGTAAGAAGTATGCCTAGAATT
AAATAAAATAGGGTAAATGaTAAAAAAAAAaTTATAAAATATTATGTCATGATATAATTG
GAAAAATAAATTAAGTAACAATGGGAACACACCAAATCGGTTGTTCCATAAAATGGGGGT
TTTCATTGTTACGTAACAACGAAATTTAACAATACAATACAATACATTTTAAGTAACAAT
CAAAACAAACATTGTAGGTATGATAACGATACAATACAATGAGTAACAATGATCCAAATT
GAGTGTAATAATTATGTGAAGAAAAGGTATGCACAATCAATGGAATTAAATGTTAATAAC
ATAAATGAAAGGACCTAAAATACCTATAAACTATTGAAAATGATATAAAATTACTTTTCA
TCTATCTATTAGCTCCAAAATACACTTCACATCCACTTTTGGATCCAATATTAACACTTT
TTTTTAACAGTCATTCATTTAGATAAATTTAATTAAATCTTTAAAGACGTGGCGATCCTC
TATTGGTCATATTAAATAAATAAATTTAATTAACAAATCCATCCATTTTTAATTAGACCC
ACCTCAAATCATATCCACCCGCCCCACATTAACTTAATCCAACCAATCCAAATTCTCCAA
AAAAATCTCCATTATCATAAACTATGAAGAAACTTTCTAAAAAACGCACAATTCATCTAT
CTCCTCCTTCAATTTCTAACCATTTTTCATTTTTACCAATTGCAATTCTCACTCTTGTTG
CAGCTTTATTTCAAGAAGATAAGAAATCTTTCGCTTATCTCATTTCTTGCTTTTTCGGCG
AGTTTGTCGGCAATCGGAGAACAATCCATAAGTTTAAAACCACCAACCCAACTCCATTAC
TAGTGAACTTTTTGGCGACTTTTCTAGTAACCGGAGGAGTACCCACCAGAAGTCGGCAAC
ACCTGACTCGGGTTTTGAGAATTCCGATGGTGGTGGTTCGAATAGGTATCGTCGCCGCTT
GGCTGACCATTTAATTTCTCTTAGCCGCTACTGTTTCAGCTGCTAAATGGACAACTTATT
TATGAAATTTTTAATATTTATGAAGATGGAATCTTGAGCAAAAAAAGAAGAAGAAATAAA
AGTGAGTCATCATTGAACAAAAACAGGTCATCTAATGGTGATGTTGGTTCTTCCGCTGAG
CTGAAAAAGTCATCATCTGAGTCATCTTTGAACTAAAATGGGTCTGTTTCCAAGTCGGAT
CATTACCCGGTGGAGGAAGCTTCCAATACTCATGGGCCAGGGCAGGTCTAAGAGGGTGTT
TGGATTGGATTAAAAATTGATCAAACTTACTTTTAAATCAGTTTTTGACTTTCTGAAAGT
GTTTAGTAAATATGAAAAATAATTTAAAATAAATCAAAAATGACTTAAAATAAGTTGTGA
AGTGTTTGACAATGTAAAAAATGACTTAAAATAAGTCAAAAACCAGAAGTAGGTATCCCC
TACTCTTTTTTTTTtGATTTAAAAGTCATTTCAGTTTGATTTTTTTATTTTGACTTAAAA
ACTACTTTTGTTAAGTTAATCCAAACGGGCTCTAATTAGAAATGGATAATTGATTTTATT
TATTTAAAATATGACCAATAGAGGATTGCCACGTATTTAAAGATTTAATTAAATTTCTTT
AATGAATGGCTGTTAAAAAAGAGAGTCAATATTGGACCCAAAGATGGATGTGAAGGGTAT
TTTGGAGTTAATATGTGAATGAAGGATAATTTTGTACCATTTTCAATAGTTCAAGGATAT
TTTAGGCCATTTACCGTAACATATTTTAAATATTTTTGATTAATTTTATATTTATTTTGT
TGTTTAATCGTAATATTATTGTTTGTTTTAATAATATGAAGATTGTAAAGAAAAATAAAG
CTTGATAAATTTTACATCTATTAAATGAAGAATATATTTTTTATCAAATAAGTTAAAATA
TATTTACTAATAACAAATTCTTCCATTGCATGAAGTTGATCCTTTAATATACAATATATA
TTTCGGTGTTTCATTCTCCTTAAATTGTCTAAGAAAGATCTCATAATGTGAAATAACATT
GTAATACTAAACAAATACATCAGCAAGTGAAATTTATATTAAAAAATATATTTAATAATA
TAATACCTTAATAGAACTTTCTATCCATTTTTTTTtAAAAACTtCACCCTTTGAATTTCG
TTATATCTTCTTATATTTAGTAGAAGAATCATCATTTATTATATTCTACTCCACCTTAAT
TTGCATCATCGGAGTTTAAGAATAAACATTAAATTTAAATCAAAATAAAAAATCATTGAA
AAGTGATAGAAAAAATAaTAATAGTATGAAAATCAAAATAAAGTGCAAGAAAatCTTTTT
TTTTTTtttGGTAACCACGAAAAGCTTTTTCACTATAATGTTTTTTGAAATATATTGATA
ACAATTAAAATAGAGTTGTTATCTTATCATTAAAATTACGTTTGATCGAATTGAATAGTA
GAATGAGAAAATATATTACACTAATAACCTTTTAATATTATTAAATGCATTTTCTTTTTA
ATTGAGTAGTAGATCAAAAGTTTCGAATTAGGATATTAAAATAATATCTTACTCTCTCCT
TAATTATTATGGTATTGTAAACATTTATTTTCCTTAAATGGTGATTCATTTTTCATTTAC
AACTATATTCAATTAATTTCTAATGTATTGAATGTGGTTATGGGATATTGAAATAATATC
TTTATCTTTCCTCAATCATAATAAAATTATAATTTTACCTTTATTTTtCTGAATTGATAA
TTTTCTTTTAATTCTAAGAACATATTGCTTAACATATCGTATTTAGTATGACAAAAAACG
CAAAAaTTTGAGAAATTAGACAAATAGTAATCTTAAGTTCTAATTAAAAAATGTCACATC
ATCGTTTACATATCCAACTTTATATATATAAAAGAGTAAAAAAGAAAATAAAaGAGTTAA
AAAGGAAAAAATAAGTGATTTAAAAAAATTATATAACTAACATTAATGTTGAGATGAAGA
TTAAGGAAaGAAGTGAAATAAATTAATAGTATTGATGATGATAAAATTTAAATAGAACAT
TTTTTATATTTTATAAATATTTAACATAAAATTTCCAATCTATTAAAACTAAAAATAAAT
GCTAGAAATAAAAATAAAATCGTGAATTATTAGAATGAGAAAAAATATATTAAACTAATA
ACCTTTTAATATTATTAAATGCATTTTATTTTTAATTGAGTAGTAGATCAAAAGTTCCGA
ATTAGGATATTAAAATAATATTTTACTCTCTCCTTAATTATTATGGTATGGCAAACATTT
ATTTTCCTTAAATGGTGATTCATTTTCCATTTACAACTATATTCAATTAATTTCTAATGT
ATTGAATGTGGTTATGGGATATCCAAATAATATCTTTATCTTTTCTTAATCATGATAAAA
TTATAATTTAATCTTTATTTTTTTTGAAATGATTATTTTCTTTTAATTCTGAGAACATGT
TGTTTACTATATTGAATGTAATTATAATAAAACATATTGTATTTAGTATGACAAAACAAC
CCAAAAATTTGAGAAATTAGATAAATAGTAATCTTAGCTTTTAAGAAATGTCACATCATC
GTTTACATATCCAACTTTATATTAAGAGTTAAAAAGAAAAAAaTAAGTGTATAAATAACA
TTAATGATGAGATGAAGATTAAGGAAAGAAGTGAAATAAATTAGTAGTATTGATGATGAT
AAAATTTAAATAAAATATTTTTTATATTTTATAAATTTTTAACATAAAATTTCCAATCTA
TTAAACTAAAAATAAATGCTAAAAATAAAAATAAAATCGTGAATTAGTAGAATGAGAAAA
AAAaTATTAAACTAAAAACTTTTtAATATTATTAAATACATTTTATTTTTAATTGAGTAG
TAGATCAAAAGTTTCGAATTAGGCTATTAAAATAATATCTTACTTTCTTCTTAATTATTA
TGGTATTGCAAACATTTATTTTCCTTAAATGGTGATTCATTTCCCATTTACAACTATATT
CAATTAATTTCTAATGTATTGAATGTGGTTATGAGATATTGAAATAATATCTTTTATCTT
TCCTTAATCATAATAAAATTATAATTTAACCTTTATTTTTCTGAAATGATAATTTTCTTT
TAATTTCTAGAACATATTGCTTACTATATTGAATGTAATTATAATAAAACATATCGTATT
TAGTATGATAAAAGAATCCAAAAATTTGAGAAATTAGATAAATAGTAATCTTAACTTCTA
AGAAATGTTACATCATCATTTACATATCCAACTTTATATATATAAATAAAAGAGTAAAAA
AGAAAGAAAATAAAAGAGTTAAAAAAGAAAAAGTAAGTGATTTAAGAAATTATATAAATA
ACATTAATGATGAGATGAAGATTAAGGAAAGAGGTGAAATAAAATAGTAGTATTGATGTT
GATAAAAGTTAAATAAATCATTTTTTATATTTTATTAAATTTTAACATAAAATTTCCAAT
CTTTTAAACTTTAAAATAAATGCTAAAATAAAAATAAAAATCGAAGTAACAATTATTTTA
AAGAAAAATATAACTAAAACTGTCAGAAAAAATTGATAAGAATAAATTAGTATCTATTAC
TAAGAAAGGTGTCACTACATTTTCTATTTTAACTTTATTGTTACATATGGATAGAAACTT
TTAGAAGAAGAAATGATTCAAAAaTTTTAAAAaTAATGATTCCTTAAATGGTGATTCCTT
TtCTATTTATCTCTCCTTAaTCATAATAAAATTATAATTTAACCTTTGTTTTtGTGAAaT
GAGAATTTTCTTTTAAGTcATACAACATATTAATtAGTATATTGAAGGTAaTTATAATAA
AACATGTTGTATTtAGTATGATAAAAGAaTACAAAAAATTGAGAAATTATATAAATAGTA
ATCCTAGCTTCTAAGAAATGTCACGTAAAAATGAAGATTATCTTATATAACAAAATGATA
TAAATTAAATTAATGATGAAATGAGGACTAAGGGAAGAAGTAATAAAATAAATTAATAAT
AATATTGATGATGATAGGAGTTCAATAAATCATTTTTTtATATTTTATAAATTTTCAAAT
ATAAAATTTTCAGACTTTTAAAATTTAAAAATGCTTAAAAAATAAAACTAAAAATAAAAA
TCGATTCAACAATTATTTTAAGGAAAAAATAACAAAAAATGTCAGAAAACATTGATAAGA
ATAAATAGATATATATTGCTAAGAAGGATGTCACCCCACATTTACTATTTTAGCTTTATT
ATTACAAATAGATAAAAACTTTAAGAAGAAAAaTTATCCAAAAAAATTAAAAaTGACAAA
TCAATTATGTAAAAATACATATGTAATTCTTATAAAGTTATAATAACTAATTTCTTGAAA
TAAATAATTAAAAGGAaGAAAAAAaGTAATTAAGAAAaTAATATATATATATATATATAT
ATAACTGATTACCGCGCGGTTATCTTTAATCTAGCTTGTTAATATCCGAAAAaTAATTTC
GAAAAGAAATACATACAAATTCATATAATTTGATGACTGTATGGAAGGTAGTCCTTTTAC
CCAAGCAAGGAGCATGTCACAACTTAAATACGTATTGTTAATGAGCCCATGTGTCTAGTA
GTTCTAACCGGGTATGAGGCGCCCTTTTAACTCATTTGCGGGCTAAGATCATGGCTGACT
AGACGGAGTCACTAAGACAAAGTCATTAACATGTTGTATTTAAATCCGACTGTACCACCA
TCTTGGAACCAAGTCAAGAAATTATAAGGAATTTATGCATATTTAGATAAAGTCTAGATC
TTTCATGGTAGATATATAATCGAAGTTAGTTATCCGGCATAGATATAGATCTTTAGCCGA
TCATAAGACTTGAATCAAGAAGAGTAGTAGAAAGTAAACCGAAAGAAGAATTACCTTAGA
AACAATCTTTATTCTCCGGCCAAAGTCCGGGCAAGCTCACAGTACTTTACAATACAAGAG
AGAGAGAGAGAGTAGAGAGAAGTTGGTTTTtAAAACCTACCTCTTAACTAAGGAAAATGC
AACTTATTTATAGGGAAATAAAAGCATCTTTGTACAGAGTTTTGGGGCCCTTATCTGGGT
CCAGTAACAGTGTATTTACTGTTGATGAGCAGTGTCTGCTGGGCCAGATCTTATCTTATC
TTCTTTTCACATCTTGTCCTTTAACTTTGTCAAAAAATCTTCGGCTCTTTTTAGTGCTTC
TACTGGTGCAACTTCTTCATCTTGCTGTGCTTCGTGCATATCTTCACTGGCACTTGTTTC
ACTACGCATTGACGAATCTGACCTTGCGTAATGGCTTATGTTTAGAAGAATATTTCTCTT
GACATCTTCAAGATATTTTAATATCATTTTGTTTTGTTCTCCTTCATCATGGTTGGAGAT
TCTTCTGGCCACATGTTTTACAGAGGTTGTATTATCTGTCAAAATTCCTTTGTTAGGAAT
TGATTTATAATCCTGGATGGTTTTGGCTATATCATCCAACAGTTCTTGTCCATAGATAGA
CTTTGATTGGGGGTCTTTCTTTATCAATTTATCCCAAAAATTATTATAATAGGTCCTGTA
TAAGCAAGGGATCTGTTCTTCGGTAAAATCTACCTCTGGAACCCATTTATGAATCCATGG
GACAAAGAATTCTATAAAGAAATAAATTTGTTCAATCTGTTGAAAATAACAGATGTGTTC
CTGATGATATAATTTGTTGAGATCAGGAGAAATCTTTACCCATTCTTTGTATAACTTAAG
AAATGGTTCAGGCAAGATTTTTATAGTTGGTCCGTGGTATGACCACCAATTCAAAAACCA
ATTTGGTATGGGATTGACAAATATTTTGGCACATACCTTTATAAACCAAGTATGCTTTTG
TCTCTCATTATTATAGAGAAGAACTTTATTAAACGCCTGGATATAATCCCAATAGGTAAA
GCTTACCATGACTTTATTTAGACTGAATTGTCTTTCTGTCATTGAGGAAATTCCCCAATC
TTCAATATGAATTATATATTTTATAATCATCTTTGAGAAGTTATAAACATTCTCACTTGT
ATTATAACCTGAAAAGTGTTGGAATTCAACACCTGTGCTTATCAGCAAAATTTCATAATA
CTTCCGAGTTTTGTATGACTCACCCGGGAAATATAGTCCATTGACTAAGTACCTTTGGAA
TATCTTCCAAGGTTCTCCTCGTCTTTGTAAGTCCGAGTTTTTCAAGAGAAATATCACTTC
TCTTTTTTCAACCTTTTCATAGGTCTTGATGTCATCGACTTCTTCTTTGGCGATCGAGGC
AAAAGTATTACTTTGCTTTTGAGTTATAAACTCTTGTAGTTTTGCATATAATGGATCGGT
GGTAGGAATATCTTCCAAGTGAATTGAGGATGAAGCTCTTTCTTGAGCTCTGGAATTTAA
GTTGTATAAACTTATTCCTCCCTTTTGTATAATCGGAGTAGATGACGATGAAGATCCATA
TGATGATCTCGTCGTGCTCGGGGATGATCTTCCCCTTCCGTGGGATCCTTTTCCTCTTCC
CTTAGTTACCCAAGGGTTTTCCATCCTGCATACAAAGCAACAGTTTTTATTCCCAGTTAC
TGTCATGATTATCATTTGTTTCTCCTATAGAGATAAAAAGGTCTATTACCATTCCATCTA
CAATTTTCCAACAAATAAGTTCTTTTACATCTCGATAGAGAGGAAGAACCTTCAAGATAG
TAATAAGTCTTTTATTAGTAAAAAAGAGAGATAATGGAATATCACCTATCTCAGAATCGA
CACTATACTCACTCATTTTGAATGTATTCTCTTGATAAGAAATCAGGGAGGGAGTTATCA
CAACCTTTCTTATAAAGAATCTCAAAATCAAAAGGTGCTAACTGTGCTTGCCACCTTGCA
AACATGAGTTTTGACGCATCATGTTTAAAGTCTTTGTCAAACATATACTTGACTGACTGA
GTATCAGTTTTTATTAAAAACTTCTGATTGTAAAGATCGTCCTGAAATTTTAAAACACAT
TTAACGATAGTTAACATTTCATGAGCTACCGTCGGATATTTTCGCTGAGCATCGCTCCAT
TTTTCCGAATGAAATCTAATGAGATATTCATGTTTATCATGCGGGTTAATTTGTTTCAGA
ATTCCACCATAACCCATGTTAGACGCATCCGTCTCTACTATTTTAGGCCAAGCCGAATTG
GCAAGAGTTAAACAAGGCAAAGTCTTAACTCTATCCTTGATAGTTTTGACTAGATTCGTG
AGACTATCAATCCAAGGCTTCTTATGCTCCTTCTTTAGCTTGTCGTATAAAGGGGCTAAA
TCTCGAGACAAATTTTTGTAGAATGGGGAAATATAATTTAAGCTTCCCAAAAATCATTGC
AACTGCGTTCTGTCAGTAATTATATCCGGAAATTTCGAAGCGAATTCAATGGATCGCTGA
ATAGGGGTAATCTTTCCCTGGCAAATTAAATGTCCCAAAAACCTAACATCAGTTTGAAAG
AGGTTCATTTTAGGTTTTGATATAACCAAACCATTTTGAATGACTATTTTCTTGAAAATA
TCCAAGAGTTTGATATGAGTTTCCAGAGTTTTTGAATAAACTAAAATATCATCAATATAG
ACTATGATGAAGTCTAAATAGGGATTAAAAATATCATTCATAATCTTCTAAAATTCAGAT
AGGGCGTTCTTTAAACCAAACGGCATTACATTCCATTCGTATTGTCCAAATGGAACATTA
AAAGCAGTTTTATAAGAATGCTCTTTAAAAACTTGAATTTGCCAATAACCTGATTTTAAA
TCAAATTTTGAAAATATGTTTGCGTCATATAATCTTGACAGCAAATCTCTTTTATTCGGA
ATAGGATACCTAATCCATTTTAAAAATTTATTAAGGGGTTTATAATTTATGACTAACCTG
GGGACACCTCGTTCTTTTTCTGCTGCATTATTAACATAAAAGGCAGTAGAAGACCAGGGT
GATTTGGAAGGTTTTATCAAACCTTTTTGTAACAGGCTATCAATTTCCTTATTGCAGAAT
TCTACTAGCTCAGAATTCATTTGGCAAGGACGAGATTTCGTGGAAATATTTTCCTCAGAG
AAATCTTCTTCGTAAGGAAGAGTTACGATGTGCTTCTTTCGATTCCAAAAAGCACTAGGA
TGATCAGCTCAGATATCAATAGCCATTTGTTCAGAGATCAATTTAATCTTTTCCTGTACT
TTAGTACCTTTCAAAGTATCAAAAATATTTATACTGAACATTTCAAGCTGTAAATAATTA
ACATGCTTTTGTTTCATTTCAATTAATGTGTTAATATCACGGGAAACAGGTTCAGTGATG
AAAGTATAACTAATTTCATTTTCTTTATAAGTGGCTGAAAAACCCTTAGCATTTATCTTA
GTAAAAGGATAAATAGCATTTATAAAGGGAGTTCCTAAAATGATAGGAGGGTATAACTGA
TTTTTTACCAAGAAAAaGAAGTGAGGAATACAAACCTTATTTTGGCAAATACGAGTATTG
GATAATTTATACTTTATATCTAAAGCATGACCAGAAGCGGATTTAACCATATGAGTAGTT
TTCTCAAAATATTTTGTAGGCACTAGTCCTTCTTGAATGCAGCTTACATCTGCTCCACTA
TCAATCATGACAATATTGGATATAGAAAAAGAATTATCAATTAAAATAGTACATTTAACA
TACCATTTATGAGCTGTAACAACTTGCATCATTCCCAAAAACATATTTTGTTTAGGGTCA
GTATGTAAAGGTTTAGAAAAAACTTCAATAGGATTATCATCAACCTTGTTTTTTCCTTTG
CTATTAGCAGACTCAATTTGAGTAAGACGGTGATCACAAATAATATGATTTTGTTTGAGA
AATTTAATTTCTTCTTTTAACTGTTCAATTTCTCCTTTTAAGTCATCAAAAAAAGAATCA
CGAACCACCATAGTTTGCCTAGATGAAAGTCTATTATTGACTTCGGACAAAGAATAAGGA
GCAGAATAAACAAAATCATCTTTACCCTTTTTATCATCAAGAGTGCAGTGAGCCGATGAG
CTAGCTTTGCTGGCTGCAAATTGAATAATCTTTTCACGAAGAGTACTATCAGTGACCTCT
TTGAGAAGTTCTATGACATTGTCAGAGGTTATGGTGAATAAGTCCATATCTTCGAACTGA
GATTGTAACTTGTAGAACTCGCCATGCTCACAATTACAAATATCACCATGACATTTGCAA
GTATCACTAGTATCTTGTTGCTGATCTTTAGAGGACTTGGGTTGATCATCCTCTGTTGAA
TAGCTTGCTTCAGAATCTTCGTAGTCTGACTCGGAACCTGAAGTATAAAGAAAACTATAA
ACCTTTTCTTGAATATCTTCATCTAGTTCTAGAGCTTTAAGCTTTTCCAATTTACAATTT
GGAGCTATATGTCCAAACTTTCCACATTTGTAACACTTGATCTTATCAAGATCTCTTTTT
GACCTGTTTTTCGTAAATCTACGAGATTTACGATAAGCTTTTCGCTCTTCTCTTTCTTCT
CTAGATCTCCTTCTAGATCCTTTTCTCTTTCAATGAGATTCACGATGATCAGACTTAGAA
GTCTCATGTTTGGTACCTTTAGAAGCATCTGGTAATCCAAACTGTGTACAAAAATCTCCT
AATTGAGATTTCTCTCTTAGCTTATCCATCTTAAGCTGTCGAGATAGCTTTAACTCATTG
CATAAGTTTATGCCTTCTTGAGTGCAAGCTCCAATAAGCTTTCCATAAAATaGAGCCAAT
AAGTTATATATATATATATATATAACTGTTATAAaTCCATTGCATTGTGTGGATTATCCA
TTAGATTTATCCAAGAATTAATTGGATTCATGTATGGGTACTTTCAAGGTGATAAGAACC
TTAAAGGATAACTATGTATCTACTATTTTTGTGACCTTTGGGAGTGATATCTCAACACTA
TAAATAGAGATATCACTCACCATTTGGAACACAATTTGAATAAGAAGAAGTCTTCTCCTT
CATCTACTTCTCGTCTTCTTCTCTTTATGATTATATTATTATGAGCTTGATTTTATAACA
CGTTATCAGCACGAGACTCTAATATCATTTTGATTTATCCAAGTTGAGTATCACTTCTTA
ATCTGGTATGTATTCATAACTTTATTCGGATCATCTCTCTTATAGCAGGTATATATGCAT
ATACTCTAAAGAGAAAGTTTTAGAGTTGGCTGTCAGTTTATACTTTGATGCAAATATTTT
ACTAGTACGTATTTAATGATCATAACAGTCAATATGCACAACAAAATAAGGTTAATTATT
TTCTTTCACCCATCTTTATATTGTGTGCAATATAATATTATTAGATAGCACATATAGTAG
TTTTTATTCCACAAACAAAAGGTGTAAAATTTTGTCTGTATTGTAATTCGAGTAGTAACT
TTGGAAATGACATGCATTTAATTGCATATGTAACTCTTCTATTTTGAAAAATTTAAGAGT
AGTACATAGTTAGTTGATAATGTTTTTATTGCTTCTTTTGTTCTATATTAATCACAAAGT
GATAATATTTTTTTTAAGAGGCTCAACGGTGAGTCTTATTGCATTTGACTTATTATGTCA
GTGACTGAGGGTAACACGGTTGATTCAGGTTCCATCGCACCAAAAGGGCAAGACATCAGG
TTAAAGTCCGGATGAACATAATGAAAAATATTTGAGGATAAGACGATAGATTCAAGTTCT
ATCGCACCAAGAGGGTAAGACATCAATTTGAGTTTTGATGCACCATGATGATAAGATATT
GGGTCCAATCTCATAGATTTATGACCTAAGATGACTTTATATGAATAAGACGCTGGATTT
AAGTTCTAATGCACCATAATGATGATAAATTGATGACTAAAGCAAAAATAGTATATTTTT
AATGAAAAGTTTTGAAATTCGTCCCATTAAATTTGCTCCATTCCTTGAAAAGAATGTGGT
AGCGACATATGATAACTTTGAAATCCGCATATTGACTTGCTCCATTCTATCGTATGAATG
GTGTAGCGGTGAATAATTAGTCTGAAAGATGACAAATAATTAACGATATGAATAAGGGCG
TGAAGGAAGGAATTCTAATAATCATCATTGTGGTAATTATAAAAGGAAGAACAGTATGCG
TTCTCCAAATGGTCCTTCAAAATGTGAAGGTAATTTTTATCATCAAAATGGTATGAAAGG
TCATTGAACTTGTGGTTGTTGTTGACCTAATAATTTGATAAGTTTATAAAGCTACCATCA
AAAGAAAGGAAGATAAAGTGATGGTACACTTGACTTTTCAAAAGTGACGTTAAGGCATGT
CATGCAAAAATGATAAATTTTAAGGACATGACAATGAGCTTATAATCAAATTTAAAAAGC
ACATGATTAGTTCATTCCTTAAAGAGAATGTGACTTGTGAGAAACATGATGAATGTTCGA
CCATTCTGAAAGTGAATGTGTCAAAATATGAATAAAAAAAATATGAATAAGAACATATTC
ATGTATGGTTAGAAATATGCCACAACTCAACTCTACGGGAGGTTTGAGAGGAATAAAAAT
ATTTTATTTGACAGAAATGGTCAATGGTATTGTATGTTTATACGTCATAAATATTATGGT
ATGTTTATTGTGAACTACCGAAAGGGTAAAAGAAAGAAGTAATTCTTGTCTATAAAGGTT
GTGGCCATGATCAAAATATATTATTGTGTGACAATACAAATTAGTCATTAGTTGGTGTAC
CTATGGTACAACAAAAGTAAAGCAAGAAACATGTCTTGCTCGTAATAATTTTGACCATGA
CAATAATAATATAATTTTCTCCTTGAAGGAGATGCTCACCATATGGATGATGTCATGAAA
TGTGTGATAGTACACAAAAATTAATTACAAGCTCTAATGAGATGTGTTATTGCCAGAGGA
ATAATATTGGGGTTGTAGTAAGTCTCAAAAAAACCTTTTTAAGTTTCAGATGAATTGAAA
AGAAATATTGAGACTATAAATTACGAAAAGATTTAATATCTTCAGATTACTACAACCGAA
ACAGGTTATAAAAGCTTACCCATTTTTTCCTCTTGTTTGTTGCACACAAACATGGACATG
TTGATCAAATCACATGCGAAAGTAAACTATAAGTGTGCTGGAATAAAGATCGGTTGGCAT
GATCGGTTGGTCATTCCAATTAAAATATGATGCAAAAATAATTGAGAATTCACATAATTA
TTTACTGAAGAAATGAAATATTCTTCAAGAATTCTCTTGTGTTGCTTGTTCTCTAATGAT
TTTATCATTGTATCATTGTACCAACTAAGGTTGAGATTATACTCCCTCTGATTTTTGGAA
CATATAAAACGGTGAATATGGGCCCGTTCACCTGCCATGTGGACCGTCTGCAACTATATA
ATAAGTTACATCTATGAGATGGTCACATGTGCTTTGTTTTCAACTTACAAATTAATTTTT
GTAAGGTTGTTTGCTCGAATTTCTAAATTAAGAGCACATTTATTACGTTGATAATGCTGG
ACGGTTTAACAGAAATTGTATGCCTCCAGTTATAGCTAAATCATGGGTATGTGAACGAAA
CTCCCAAATAAGATTTGGTATGAGATGAATTTATTTAACATGTAACAACACTTGTACGCA
TCAAGCCAACAAAGGTCCCCTATCAAAATTGGTTCAGGATCAGGAATCAAATAATTTTCA
TCTAAAATGTTGAATGTGCAGTTATGATTTAATTTCTCCACCACGCACAAAGATGAATTC
>RH166F13-2
GAAGAAATGAACTTCAAACTTTACTCTTTACTCAACTCAAAACTCAAGTCTTAAAACAAA
GTTAAAACATTTGTAAAAGACTTTTGGAAGACTCTATGAACTTCTCTTGATTTTGCTCTT
AACTTCTCTTGACTTGACTCTTAACTTTCCTTAAATTGAATTATGGATTCAAGGATTGTG
ATTTGTGATAGGAAATATCTCATGATGTTTAGGAGTGTTTTTAGATAGCTAAATATGAGA
AAAGATAAAAAAAATCACTGTCTGGAAGCAAGTCCGCGATGCAGAGATGCATTTAATTAT
TTGGCCGCGAAATAAATTTTGAGGCAGAACGGTCTGTGAACTCGTGGGACAGGTTTGCGA
CGCGGACTAGGGCACCAGATTTGCCCGACTTTTTCCATCTTTGTTTTCCAGCCCCAATTC
GCCTAAATTCGATTATTTTTCTCAATATCTCTTTAGATTCAGGTACCCACAACATATACA
CAAGAATCTAACTCAAACAACTCTAATAATCGACTCTACAATCTCAAGAAACTCCTCAAT
CACATCCCAATTCAAAACAAAAGTAAAATCGAGAACACATATCAAGAACATTCAAACTTT
CAACTTTTTAGGACGAATTCACGCTGAATTAAACTTGTTTGACGCGTGGGTGATGGAACC
CAACGTTGTGTGTATTCACATACCTCGTAGGGATCACCCCTTGACGAAATCCACGAGCCT
AGCTTCAAGAACTTGACGATTCCTTATTCCTTCACCTCTTCTTTTCTCTTCTCTCAAAAT
CCTTGTTTCTCAAAAGCGTAAACTGAATCCAATCAGTTTAGACCGCAACTTAATTACCAA
AACCGAAATTATTTAATTGGGTGGTGAAAAGACCATAATGTCCTTCTAAAATCCGGATTG
GATTTTCCTTATTTGAACAACCCAACTTCCAATGGGCATAACTCACTCATACGAACTCAG
AATAGCGCAAACTCGGCGGCGTTGGAAAGATTATTCCAAGATCTTTCCTACGATATGTGG
AAACACACCTAACTCATCCTGAGCTAGGAGTTATGATCGTTTGAAGTTGACCAAAAACTC
AAACTTAACTTAACTTAACCAATTTTCCAGATTTTATTATTTCCAAAATGGGAAAATGCA
TAAGTACCCCCCcAGCCTATGCCCAAAATCCCTGAGACACACCTAACCTTTACTAAGGTC
CTATTACCCCCCCCcAAACTTATTTTATATATAATTTTCtACCCcTTTtCGGCCTACGTG
GCACTATTTtGTGGGCccAACGCGTGTTGACAATTTTTTCAAGGATAGTGCCACGTAGGC
TGAAAAGGGGTAGAAAaTTATATATAAAATAAGTTCGGGGGgTGGGTAATAGGACCTTAG
TAAATGTTAGGTGTGGCTCAGGGATTTTGGGCATAGGCTGGGGGGCGTACTTATGCATTT
TCCCTTTCCAAAATCACTCTTTCTAATTCTAACTCTTTCTAGTTCTTTCAATTTGCGAGA
TGTTACACATTACATAAATACTCAACTTTCAAGATTGATTATTATGTTGCTCCCATAAAT
GCTTTATTAACGCATTACGAAGTTTAAAATGAGCATCTTCGTCCTTAATTTTtATTTCTA
GCTAAAAGTTGTTCAAATCAGAGATTTTCATATACTATCATTTATGTCGTTGTAGTTGGA
GCCTCTACAACATCTTGATTTGGTATTATGCAGTATAATACATGTAGTCATCATATCATG
TTACACAATCTTTTtCCCAAAACGTGATTGTCCTGCAATAATTACAAAATGTGGTTGCAA
AACTCCGAATGCACGTTCAATATCTTTTCGGCACGATTTTTGTTTCGTCGCAATTTTTTT
tCTTTTGGGAACATGGATCACAAATAGTTTGAACAATTGTAGACCAATTAATTTTATGCA
TTCTTTATAGTGAAAATTAATAATAAATTAAATTATATTAAAGTGACGAAAATAAAAAAA
ATTAAATATTATTAATTTGGGATGAAAGTAGTATATATTAAATAATATATTTTTAAAATA
TTATATTACATTTTAAAAATTACAAATATTTGAGATTTAATTAATGACCTTATATGAAAA
ATAATATGTTAATTATAAAATAATAGAAATAATATAAAATAATAAAAAAGTGAAATAGAG
AGTGTGAATAGTAGTTATCCAACTTTGGAGAACTACTATTCAACTCTCTATAAATGAAGA
ATAAAAAGTGAAATGAAGGGTGGTTGGAGTGTCCATTTTCTATTTTACTTTTCAAATATA
GATAACAGAGAGTAAAATAGATTAAATGCACCCCTCTTGGATATATTTATTTTTTTTAAA
TTATTTTGTTTTACCCTTCCCTATGAGCTTTCACTCTTTTTGCTCTGAACCCACAATGGT
ACGGATGGAGGTGAGGGGTGCTTACCCTCCAAATAACCCTCCCTTTTATTCTTTGTTTGG
CCTATACAATTTTATTGTCAATATAATAATATTAAAATCCAAAAATATGTACTTAAATTA
ATACACATTCTTTGACTTGTTTTTGTTATTTTGGCTAAAAATCAGTTCTTATACGTACTT
TTTAACTTTACTCAAACAGTTCAAAATTGCTTAAAAACTATTTCTGCTTAAAACCACCTA
AAATAAGTCAATTCAAACACACATTAAGTCAATTTCAATTGCATTACATATTTTAATTTA
TTATTACACTATTTACCTCTTTCGATACAAATTAATGTAAAATCAATTATCACATAAAAG
CGATAAGTATCACGAAAGAAAATTAACAATTTATCAATACCCTAATTAATGATATTTGCT
TCTTTCGCTTTTCTTTGCAAAAATGATAATATGTAGTACTTTTTTAAAAAATCGAATGTT
GGTTTGGAGATTTTTTATTAAATAATAAAATACATAGTACAAAATAAATAGATGTTCACA
AATTAAACATCATCTAATTATAAAGTGGATAAATATTAAATAGAAAGTTTCAGCTCAAGC
ACGTGAAATTCAAAAATATTATTTATTATTATATAAAAATATCAAGATTTGTCATTTCCC
CACACAAAAAATCACTTCATAATATAATTGGTTCTATTAACGAAACTATTCTTCATTTAA
ATAAGAAAATAAAATAAAAATTCCAAAGAATTTTTTTTACTATTTAATTAGAAGTAGAAA
CTAGAATAATCTCTTATGCCAAATAAGTAAATAAATAATAGAATGCCTCTTGTGCTCTCT
CCTTCTCCTCTGGAATATTATTTCAAATAATAATATGTTAAACTATTGAGATTAAACGGA
CCAAATTGGATGAGTCAAAATCAAATATGTTTTTTTAGCTAATTTGAGTCTAGTATACTT
GAACGAGTTAAAACCTAATCCAAATTTTATTTTAGTCCATTTTAATATCTCAAGTTTCAA
CCCAACTCGTCCATTTAACACTCCTAGTTATTTGCATTTCTCTATTTTATAAAATGTAGA
AAATCTCATGAGCAAGAATATGAATTC
>RH166F13-3
ACTAGTATCATTATTACAACTACTTTAACAAGACATGAGGGAAATTTTACCATGTGTTTT
TGTTTAATTTGCACCAGCTAACTAATATTTCAATGAAACAATTCACTATTTCACATGTAT
AAATAGGTAGAGGCTTTACGTTTTATCTTTGGATTAGGATTTCGCTTTCCTTTTTGTTTC
TTTTTTGGATTATTATTATCATTCCTATTCCCTAACGACTATGGAAACATTTTTTATGGA
ATTTCTTTTACATTTTATGGTAACTTTTTATATTTTACACGTTTTCTAAAACCAAAAACA
TATATATGGAAGTTTTTATATTTTAATTTTGCAGGATTTATATAATCAGAAAACATATAT
GGAAACTTTATTTTTACCCATGAAAAAAGGAAAGATTTATCACCGTCCGCTAATTGGATT
AAGTTGTTAGATTTTTACACGAAGCATATATATAGAAACTTTGGATATGGAAACCTTTTT
TTTTTTTtTtGAATGTTGAGGGAGTGTATTAGGAAAACTAACGTGTAAAAGAGAAAGTGA
ATAAATAATATGACATGGAATGATTGAACATAAATTTAGCACATATTAAAAAACCAAACT
TGTAAAAAAGAAAGTGAATAAGTAATGTGAGACGAAACGAAAGAATAATAATATGCTTTT
TTATATATATATGTATACATTAACCCACACAAACGTATATTCCTTATTAGATATAAATAT
ACAATAATGTGTTGAAATTCCGTTTTTACTTTTTCCTATTGTGAAAGGTCACGCCCCCGT
TCCTTTCTCCTCTCTTTCCTACACGCGCTACAAAAGTTACCAACGCGCCCCTTCAAATAT
TTTTTTAATTATGTTAGTTTAGTCCGTAGATCATATTTTTGAGTCAATTAATTTATAATA
AAGATAATTATTTTATTTAGTCAAGTTAAGAAGTTTGTTATTATCATTAAGATAATCAAC
ATCAGTTCATCTTATTTAAATTCCAACCAAATTTAATAAAGTTACGTTCTTAATTACAAT
TGGTCATAATTGAAATTCATATGGTCATGTCATAATTTGAAATCTAACCCCTTTTATTGC
AATTCTTGTTAATTCAAGGGAAAATTACGCGGTTAAGCGAATTTATACTATTTAATTAGT
CATTGTAGCTATAGTTTCCTATAATTACCACTTGCAACTAACATTAACTATTAATTATGT
GCGCTAACTTCGTGTTTGTATAATTCGCCACATTTGTATAATCCGCAATTAACAATTCTT
CGTTTGATTTTTATTTGTATAAGATGGTTTGTATTTGCATATGACGATGATTTCGTTTGA
TTTTTCAGTTTTATCACCATATACGTTCAAAAACACGTGCATTAGACAACCGAGATGCGA
ATTACACAAATTATTGCCCTCTCTCGCTCGCCTCTCCCAATCTCGCTCTCCAGATATACA
AAAATACATATATACAATTATCAAACCGATATACATATACAATTCA
>RH166F13-4
CTGGGTTGGTACTGGTTAAGTCGAGTAAGAGGAAAAGTACAATATGCAGACCTAGGAGCG
GAAAACTGGAAACCTATCAGCAACTTACATGATATGTCATCTAGTCACTCAAAGACTTTA
GGCTATAAGAGGCTGACTAAAAGCAATCCAATCTCATGCCAAATTCTATTGTATAAATCT
CGCTCTAAAGGCCGAAAAAATCAGCGCTCGACACGGACTCATTGTCACCACCCGTCACCT
AAAATCTACTCAGCGTCGGCAAAGGAGCCATGGATTCTAGCAACTAaCTtACcTGTtGAA
ATtCGAACACCCAAacAaCTtGTTAATaTCtATTCGAAGCGAATGCAGATtGAaGAAaCC
TTCcGAGACTtGAAAAGtCCTGCCTACGGACTAGGCcTACGCCATAGCCGAACGAGCAGC
TCAGAGCGTTTTGATaTCATGCTGCTAaTCGCCcTGATGCTTCAACTaCATGTTGgCTTg
CGGgCgTtcATGCt
>RH166F13-5
AtATATATATATATATATATATaTATATATATaTATATATaTATATATATATATCTAAtG
TtGCTTTACTTGTTGATtAGCAGGCTAACTCTAAGACACCCAATGGTTTCCAAAATGAAT
TACATGCTCTGAATACGTGTGGCCGCAAAAGGATATTAACCAAAAAGTTTTCTCCAAGAA
GAAGATGTAAGACATCATTGTCTTCACGAGAAGCACCTTTTAAGTCCCCTCTAAATATAG
ATGAACGAGAATTTTATGCTCATGGAAAGACAAGAGACATTTCTACTTCTTCTCCTCGTT
ATTCTGAAGAAAGTTTCTCTAGCCGTGTCAGGAAAGAGTATGTGAAATTTTTGTCTCCCT
TGTTATTTTACTTAaCTTAACAGAATATTTTATTCTATGTTACTTATTGTTGTTGTTTTC
TTGATACTGCTGGAGTATGTAGCCATTGCTGTTATTTTCTTGATTACTGTTGCAGCTAAA
AGTGTTTACTATAATTGGTGTACATTTTACCATAAAAAAGGATATTTCTAAGATGAAATT
TTTTAGATACACACTGAACAACCAAGGCTTCTTTTATGATGAAGTGCATTAGTCTCTTTA
AAATTTATGGTCAAGGAATAAAGGAAGCAATTCAATTAACCTTGTCTCTTTGATCTTCCC
AACCATTTTTGTGCTTATATTCTTTAATCAATCAATCTTTGTGCACAATGCTCCTTCTAG
TTCCAAGATTAACTTTTGGAACATGCTCGTACTTCAAAGATATTACTCGGGAATTAGAAT
TGAAACGTCAAAGGGCCAAAATTTTGAGAGTTTGGTTTGTTCTGTTTGTTTTCATGTCCA
AGACAAAGGTGGATTATATATTATAGGGGGTGTTGTAGTAATGTGATTGTGAATGGCACT
CAAGGGTGTGGCCTAGTGGTCAATGAAGTAGTTGAGAGCCATGAGGTCTCAAGTGCGATT
CCTAGTGAATACAAAAAGAACTAGGTGATTCTTCCCATTTGTCCCAGTCTTGGTGGATAA
AATTACCTGGTACCTGTTGTCGGTGGGAGGTGACATATATCACGTGGAATTAGTCGAGGT
GCGTAAAAGTTGGCCTGGATGCCACAGTCATAAAAAAATAaTTAAAAAAAAATGTGATTG
TAGATGGGGTAACAGTTAGGGGCATTGGGAACGCTTTATGGATTAGGTACATAAATTGTT
TCCTTTTCTGGCTGACAAGTAGGAAATTATATAAAAACAGCAGCACTAAGAAAGTGCTGA
AATATATGTACAAGTGAACAAAAACCCAAACAAAATCCCATTCTAATCTTTTAGGGATTC
TAAGAGGCTAAATATTGATTCTTCTTCATTTACAAATTCTTCTTTACACCAAAAAAGGAC
ATAAAAGCTTACACTTGGATTTGATTTACCGGATAGCATGCTTTATCTTCAAACATATGG
CATTTCTTTGTACCTTATCCCAAAAAAACATATGGCATCCCTTTCCTTCCATACAATCCA
CCAAATATATGCAAGTATGGTATTCCACAATAACTTTTGTTTTCTATTTCTTTTCCTTAG
AGAGCAACATTGTAACAAATTAACAATtGGGTTTtGGTTTTAGGGTTCACCCATCTAAGA
GCCTGACCTTGTTCAGAAAGATTTGCCAAAGTTGGCCAGTCACATCAGAATGAACATAAA
GTTGAGTTTCCCTTTCAGATTTCATATCTGTAGCTGTGACTAAAAAAATAGAGGATAAGT
AATGAGAATCTGGAGAGTTTTCAGTTTCCAAATGAAAATATCTGGAGCGTTTGATTGGCG
AAGATGTGTATAATCCCTTCCCCAAAATTGAACTAAAATCTGGATCAGAAGGAGGATCTA
TCACCACATTATTATGTTCGTTATTGAATTTTAACCATTTGCTATGGGATAATGTGTAGT
TTTGTTGATGACATTTTCGAGATCCAGTTGTTTCTTCTTCTTCTCCTTGTTTCTTTTTCT
CCCTCAAACTAAACTTTTCCTGCAAAACAACACTGAAAATCCTTTTGTTTCTTGATCTAA
AATAGCACTTATTTACCCAATACTTACCTTTGTGACTTTGTTTGGGTAAAAAGTAGGACG
ATTGCATCACTATATGTTCAACCCAACGTAAATCCATCTACTTGCAAATGAGCCATGAAT
TTGAGTTGTACTGTCCATTCATTTGCTTCAGCTGCCTCCCTTTAGTCTAACTTGCATCCT
GTTGCTGGATATTTTTTATGAAATTAAGGAATGAAAGAAATATGTGTTTGGTTATGGATT
TCTCTATTTTGTCAGGTGGAAACCTTCTCAAACCCATTCTGCCTGTTCTTTGAGGCATGC
AAATGTAAGGTTTCTCTCATATCTATCTCCTTCTTTCGCTTTCTTACATGGATTTTTCAT
TGAATAGAAAATTTGAGTGCTTTTTGTTCCTATGTTTGGATTAGGGTTTAAAGTCATTGC
TAGGTTTGACTAACTGTTTGAGTCAAGTGTGTACTGATGACAATGGCTACTTTTTCTATG
TCAGAAGAAACAACCATTACCACTGCCTCTTTTATTTTCTCTTTTTGTCTGTGGGGATAG
ATAGTAGCATTTGGTACATGTGGATTGATTAGCTTATTAGAACTTCTCCCACTTATCTCC
TACTTGGTTCTATTTTCAGTACTCATTGCACATAGTCTAGGATTCCAGCTGGGCTTTATG
AATTGTTGTTGCTTTCCCCTTTATTATGTGTAATTTCTATCCTAGTTATGGATCACACAT
TTAGAGGTTAAAAGTGTACCAGTCTTGTAATTTATCCTAATCCTAGGTCTGATTATGAGA
TTCTCTATTTCCTTAGGATGAGGCTGTTGTTCTACTGGATGAGGAGGAACCTGATGTTGT
TGAACCAAGACAGCAAGCACATCATGTGGTTGAGAGGTACTGAACTGATGCATTTATCTT
TTCATCTGAAACATAGGCACCTAATTTTGGTTCTGGTAGCAATTATTGACTCCTTTGTAC
CTCTTTCAGCACAAAGGCAACCAAGATATACTATCCTTCAAGGTTTGTCCTGAATGAGAA
CATTTTTTATCAACATTACTTATTACATATAGGAACCAAGCACCGTCTTTCTTTGTTATT
GATTGTGCTTTATGTTCTTTCTTTTGCATTATTAGGGATGATCCTGAAGCAGTCGAAATC
TATTACTCAGATATGGAATCTCTTGCTCCTGAAGCATATCTGTCGTCTACTATAATGAAT
TTCTACATTCGGTAAGTGAAAGATATTCTGATCCAGTAGTTACTGAATTGATTAGAAATT
ATATTTCTTGCGTTGAAGTAAGCACATCTAGCTGTCAGTCACAAAATACAAAAAAAAAaC
TATTTTtATGAAGGCGTTTATTAAAGTGATTCTTCAGTCTCGGCTATATCTACACATATA
TAAAATATGAACCTTAGCTGGTGTAAAGGACCAGCTAAGGTTATGCAGAGTTTCCATACA
TGAAACAAAACATAAGAATCTTACACATAACAAACTTTACTTCTGATATAATCTATGTTA
TATCACATACTTCTGTATTTCCTGGTCCTTCCTAGATAATTGGATCCAATGCGTTTGCCA
CTCATGCCTGTGAACTTGTTGTACAAACTAAGGAGTTGTTTGGTTGACCACATAAGAAAA
AAATAGTCCTGTCATAAAGTTTGCGATTCTGCATTTATTTTATCCCTGCATAACTAATTC
AATGTTTTGTTACCTGTATGGAAACTCTGCATAACCAATGTAGTCCTTGGTTTGTTCATC
TATGCAGTGCTAATACTGGCACAACTTATGCGGCAATATATTTACTTATTCATATGGGGT
AAAACGTGAAAGAAGAATACAGATATTAGCAATACAACCCTTAGTCAGAAGGCAATCCCT
GTGGAATGATTCGTAATATTATATAACCATATAACGGTTCTTTCATTATTACTGCTCAAC
AATCCCTGTATTATTTTTTACTGCTGCATTATAATCCATGCATAACTAGTCCTTGAATGA
AACAACCCTAGGCCGTAAGAGTACCTACTAAACAATAATAGGTGACAAGCTTACCTTGTA
GCGGCTGTTTTTAGATTGTGTCCTCTGTCTGACTTTATTGAATTAAACTTTCTTTATGGC
ATTAAACTGTTTGTAACTTTTTTAAATACATGGAACTTGATCAGATCTATTGTTATCATT
GTTTCAGTTCAGTCTATAAGATCATTTTAATATCACACAAGTGGCTAAATTTAAAAATAT
GTTCTCTTGGAACTTTTTAATCCTCAGTCCTATTCACGTATGCAACATTTTGAAAATTTG
ATCAATACCAATTTTCTGTGGACAGAGAATGGCAATGTTTTCATTCTAGTGATTAAACAC
TATTAATTGCACATGAATTAAAAAATGTTTATGAATTCTTCGTACTAGTGATGTTGGTGG
CTTCACCTTGACTACCTATGTTTCTTCAGTTGGTTGGAGTCGTGAAATATTCACTCAGAT
AACATTCGGATTAATGACGTTTCAATGACCATGTCAGCTTGGTACTTGTCAAAAAAAGTT
GATCATGGTAGCTTGATATCTTTGGATTGTGAAAATTGAACCTTTTTGCCTATGTGATAT
ACTCTTAGAGTTTGCATAAGGTGATGGCTCTGTTTTAGTAACCTAAGTTAGATATTGGTG
CGTTTTCCAAGTCATCCTAGCAGAGGATAGAGATAGCTTGACAATCACATTTTCAATCTG
GTAAAACCTAATTGCCTTCTCTTCTTGCATAGGCACCTCCAGCAGAGAAAATCTCCTGCA
GATGGAGAAAGGTGTGATTATCACTTCTTTAATACATATTTTTACAGCAAGCTCAAAGAG
GCTGTTTTCAGCAAGGTATTCATTCTTATCTGCAAATTATTTACTGTGAACTTAACTAGC
TGGTTTGTGAATCTTGGTAGAACCTATAGAAATAGAAGAAACTGAAAGAACTTGGTCTCA
ATAATGGTTTTTAATTGTGGGACAAATATGGAGTTGTATTTTTCATTTGCTTTATTTGTA
GAACTAGTTTTAGTGTATGTGCGTTGCACATGAATTCTGCATTTATTAATAAGAAAGTGT
ATATAATTAATAATTACATGTAAATAGCAATTGATGTCGAGGTAAACGCAGCATTCATCT
AATGAAAAAATAAATATTATGTTGACGCAAAAATTGAATTCAAAGTAGTGGAGTATTTAT
TGAACTTGCAAAGACAAAGACTTTCGGTGAGTTAGTTATATAGTATTTGTAATTATAGAT
ATTTTATTGCATACGATAATGAAATATTTTGTTGTTAGTTGACCTAATATGCAAGTTAAA
TTCTGAGGATAAACACATGCTTGAAAGCACTCTAGAATGCGATTGCGCGTGTACTTCTAT
TTTTTGGTAACTACCATGTATATTAATCACCAAGAACATTCTTTACAAAACTATAGGAAA
CTGAACACAGTTTGCTATCTCACAGCAAAAACAACAGGGAATAAACCTATACAGTGCTAT
GTAAAAACATCAAAAAGTGTAGCTAGTAAGCAGCTGATTTATCCCAAGAGGGGCTCTGAC
ATATGACACATAGGCTATCTCCATCCCTGAATCTTTTCTCAAAATTTCTCAAGTCTCTCT
CCATCCAAATAGCATATACCACTTCAGAAACAAACAGCTTGAACACCACTGCCTTCTGAG
TTCTCCCCTTAGCATAGCCAATGACCCAATTCTGATATTGTTCCACAATTGTCACATTGG
AAAATTCCTCTTTGTATTCAACTAGGACCTTATTCCAGATATGTTTGGTAAAGGGGCATT
CCACAAACAAGTGCTCTTAAGTCTCATGATTGATGATTCAATCATCAAATTGGTGAATCT
ATAGGTCTACATAGGATTTGACTATATCAGCTTAAGGGACCTCTTATTTTtCATTAATGC
ATGTTATTTGCACTCTTTGTTGGATGTAACCATTTCTATTGTAGCACATCCATCTTAACT
TCTATATTTCTATCTTACATCTAACTAATATTAGGTAAATCTGAATAGTTTTTGATTTTT
TAATTTTCAACAGCAGAATGAGAAGGAAGCTTCATTTTTCAAATTAAGACGGTGGTGGAA
GGGTGTGAATATATTTGAGAAAGCGTATATATTTCTTCCCATACATGAAAGGTAAGTTTT
CTAGGTTGATTTTGCTACTTCCTTGATTCATGAGATTCAGTATTGGTCCGTTGAGCTCTT
ATTACTTGGCCTTGTTTTGCAGTTTTATCAATTTATAAACTAAATTATTTAGGTCATACG
ATGTTTGTCGATATGGATCATATGTTGGGACATATTTATTTTTTACTATTTGCGTTTCTC
TAAGTTGGAAACAACCTCTCTACCTGCATGAGGGTAGGGTTAAGGTCTGGGTACACTCTA
CCTCTCTAAACCATAACTGGATTGCACTCATACTGGTATGTTGTTGCATTTCCCTAAGTA
ACTAAGCAGATCAGAGTATTTATTTAATAGCCCAGTGGTTTGTTCAGATTCATCTTATGC
TCCCCCCCCCCCcTCTCAACCATTTGACTCGTCTACAATAGGTATTTTTTCTTTTACACT
TAAGTTTCCTGGAGCTTTCTGTTCATGCCCTTATGTTGGTTCTTTTTTCCTCTGTAGTCA
TCACTGGAGCTTGGTAATAATTTGCATACCAGATAAAGAAGACCAATTGGGGCCAATCAT
TCTTCACTTGGATTCATTGAGGCTCCACAGCAGCAGCTCTCTTTTTGGTACTATGAAAAa
GTAAGATTACCTCTCTCATTGGCTGTTAAATAATGGTCATGGATGCCGTGCTACATGAGT
TATTACTTAATTATTACTATTGTATTGTTAGGAACCACAATTATTGGGGTGTGTGTATGG
ACAAATTTTAAAGAAAACTCAAGATAAAATCATACTAGTGGTTTCAAGACCAAACTTACT
CATCTGTAATGAAAGCCATTGTTTTAGTTTGAATAACTTCTGGCAGTTGGTGTGTGCCCT
GAGTTCTCCACGTTTTGTACGACACATATATATGGGGAGGCTTTCCAACATTAACAAATT
ATTATTTAAAGGTATGTTTGGTATGGAGGAAAATGTTTCCGATTTTCTTATGTTTGATGG
TCGAAATATTTTGAAAAACATTCTCTAGGAAAATAAGCCTCTTAAAAATGAGGAAAAaTG
ACTTCCCTAATGAAGTAGGGAAAATAAGTACCATAAGTAACTTCTAAGTTCATTGTCTCC
TCCCCACCCGCCTAACGTCCCCAACCCTCCATCTCTTTGACCATTCCACCCCCGAACCCC
CATTCCCcACCCCATCCCACCCTCATGATGTTTTGCTAGCTTACATATTAATACTCTACC
AAACACTAGAAAATAAGTAAGAAACTCAGTTGTTTTCCAAGAAAATATTTTTTAGGAAAA
CATATTCACCCTTAATGAAAAAATATCCTCAACTTCTTGTATAAAATGATCATGAGTACA
AGTCTAATATGACCCATGGAATATCATTTCTGAAATGAAAGCTTCTTCACTTGTGAGGTT
CATTTTCATTCAAAGTTTTAATTTTGAACCAGATTTTTGATAGAAGAATGGAAATTCTTG
AGACAAGGAGTAGTGGCAGATTATCCTTTTGCAGACAAAATATGGGAAAATCTTCCACAA
AGAATAGACGATAACATTATTCCGGTATTCCTCCATTTAAATTTCTTGTCTCTTAGTTTT
AAGCATTCTTGTGAGATTTTTATGCTTATATATGTAGTCTTTAACTTGTAAGGTAATGGA
TTGAATTGGCATCAATGTGGGATGGGAATATTCCCTAATTGAATTTTGCTTTCAGAAAAT
ATGGGAAAATCTTAATGTTACCTTTATCAAAAAAAAATATGGGAAAATCTTCCACAGAGA
ATTGATGATAAGAGTATTCTAGAAATTCCTCGTCTCTTTCAATTTTtAAGCATTCTTGTG
AAATGTTTCTTGCTTGTATATATGCAGTCAATAACTTACAAGGTAATGATATTGGTTCGG
CATCATGTGGGATGTGAGATTTTGTTCTTCGGTTGAATTGTGTTTTCTGATTCATTGCAT
TATGGGTGTTCAGCTGCAGAGCTGGATATCTTCTCTAAGCAATCTCTATATTTCATAAAA
TGATTCGTTTGTTCTGTATTTTCCAGAGCTTCAGCAATGAGTATATTCAGACTCAAACTT
TTCATATCCTCCCACATTGCACTTAAAAAGCACCATGCTATCGTTCTAGTTGGTAGATTA
ACCTTATTCAACAACACCTAATGCATACCACATTTTAAAGCAGTAGTGTTTGGAAAAGAG
TGGTTTCTACAAAATGTAAGTGGTTGTATTTTATCGGAAAGATCTGTAGTTTTACGTGTT
TAGGTTGTCTTAGGGACTGGCTAAAGTTTCTGCTAGATTAGTTTTTGTTTTCTTTTTTTC
TATAACCATGGTGTTCAGGCCAGCTTGTGCGCACCTTGATTAATTCCACAGGGTGCTACC
TTTCACAATCACAAGTTCCGGGTAACTCTATACCAAGGCTTGGATAGATAGGAAAGAAAT
CACCTAGTGTTTGCCTCTAGGATTTGAACCTGAGACTTTATGGTTATTTTTTGAATTTCT
GTTTGTCTGTATTCCCCcTTTCCCCCcTTCTCTTTTtGGTTGTCTAAAAGGAGATCCTGA
ATCTCCATCTTCAGATACCGACTCCCTGATATCTTCTGAGCACATACAAGGTCAAAGGGA
GGAGAGTACGAAATATTGGTTCAGTTCATCAAATTCTACCTGAGAACTTTCTGCAGTAGA
AATAAAGCAAACTTGTAAATACTTAATTAGCATTCCTTCATGGTGACCTCCTTCTGTTGC
ACTTGTATTACAGGTCCCACAACAAGGAAATGATTATGACTGTGGACTCTTTGTGCTATT
CTTTATGGAACGATTCATCGCTGAAGTTCATGAAAGACTTAAAAAGAAGGATCTGACAAT
GGTATTAATTCCTTTTCCTATATAGAATCTTGGATAATGCATCAATTTCTTTGTTAGTGA
TGTATTGACCCATTTTCAGTTTGGAAGAAAGTGGTTTAAACCTGAAGAAGCATCTCATAT
GAGGCGGATAATTCGTGACATACTTGAGGAAAAATTCAAGAATCCAAGTGACAAATAGTG
TTTCTTGGTCACCTTTTTTTACAACATACCCAGATAATCCCAAAGTGTTTCTTGGTCACC
TACCATCCGTAAATAACTGCTGCTGCTGTTGACAAGCAATTCTTTATCAATGGAGCAACT
GCTTATTAGCAACATTCCTGATGTTGGGCTCAATAGTAGATATTGTAGTTACTCATATAC
CCTAGAAATTTACATGAGATTCTAGAATCTCTCTATATACTCTGCCTAGGAAGGTTTCTC
CCGAAAAGTAGGAAGATTGGCAGATAACATCGCGGAGAGCTTCCTTTGGTTGGATAAGTT
CATATCGATCATTTTCTTTCAAAAGCAGAAGCTGGACCAAGTACATTTGGCATGGTAATA
GGACTTAGGTGGTCTCTGCAGATCAACATCTTTTGGTCTTTCCCTTCCATTAGTACTGCC
TGGAGTTCAAACAACTCATACCGTTCATGTAAATGTTTTCTTtACAATGAGATGGAAAAG
aTCATTGCTGTATGTGCTTCTTGATGCAACATAATCTCGTTTTAGTATATACTTGTGCAA
AGTTATtACCCATTTTTAAAAAAATAATCAAAAACCACCTATTGTAAACATTTTACTATA
GGCCAAATCGAAATTGACTAAATCCCTATAATCGAAAGTATAGTCTTTGGTACGTGAGAT
GGGACAAGCAATGATATCTCGGGATTATTTTATCCAAACTTTTAAGTGAGATGGTAATCC
CACCATTTTACTTCAGATGATGGGATAAAATAATTTTGAAATTAGCTAATATCTCAAATC
AAATGTCAATGTTTTtAATAATTATGTTAGGGATTATGACTAGTTTGCTAATTTTCCCTA
AAATTAATTTCAAATTTTATCCCTGGACTTTATATTTGACTTGGCAAGTTTTTTTTTtAA
AATCCAAATCTAAAGTTGCTTATGCATCACCTACCAACTTTTTTTAACGAGGATCAAGCA
AATGCAGGTCTTtttACATACATACAATAAAAGGAAGAAAAAAAaGGGGTAAAAaGTTGA
TTTGCTGTTTTACAGAAGGGGTTGCACTTCATCATCTTGATTGCTAGTTGTCTATGTACC
CCAATCATGTATCATATTGTGATGAATTTATGTATTGTTACATAATGTCACATATCAACA
ACCTGGAAGATAAATCTACAACATTATAAAAGAAAGTTTGGTACGAGCTAGAGTTATTAT
ACGAAAGATAGGGTAAAAGATAAAATAAGATTATTAAAAAATAAGCAAAGACAATATAAG
GGAAAAAAAGGTGATGCAATCACACCAAATCGATTGCTACATGAGTCCTTTTATCGATAA
ATAACAATGAAGTAAAGAGTACAATATAATAAAATCTGAATAGACAATACAATAGCATAG
GTGTTTTTAAAAAAAAATAAAAATATCAAAGACGCAATAGCATAGCAACACAAATAGTTG
CTAACATTTTAAAAGTTATAAAATCCAGTTTTATAATGTAATTTTCAGACAACCAATAAA
CAATTGAAACAATAATTTCCTTTCAAACTATGATCAAAGTCCCAATCTTGATAATTTCTC
TTTAGCCTTTTCAATTTCTTGGAGTTCCCATATCTGTTTTTTCTTCTTCATTTGTTCCCT
TTTCATCGATACTTGTCTTTCTCTTTGACGTTGTGAATATAACTTCAACTTGGCTTCTTC
CATCTATTCGCACAATTGCATTTTCCATATCTTTTTTTTCATTTGTTGTTCATCAAATTC
TTCTTCGCGCAAAAGAGACTTGTTTTTTTCAATTTCTTTATCCACATTTCCTTTTTCTCC
ATGCAACAAGTCATTTTAATTGACAACAAAGTATTTTAACCTAACGGGAACGTGTAGAAG
AAGTAATTAATTAAACTTTAGGTGTGCTGAGAAAATTAAAGTGAGTACAAAACTAAGGAC
ATTAAAAAGTATATATAAGGAAAAAAATAACCTATAGTTTTCCTTTTCCTATATGAAAAA
GGAATTCCTTCACAAATTAATTACGTACATAAGTTTCCTAAACTATATATTAAAATTATG
GAACCAAATATGGGAATATACTAAACGATGAGAACCACGCGTGTTAATTGTGATGCTGGT
TTCTTTATTTTCATTAATGGTATTAAACGCATGAGTTAAAGTTGAACTTTTAGTTGAGTC
AAAATAGATTGAGTTAATTAATGAGTGAAGTAATGACAGATGAGTCGCTAAAAGTTACTT
AGACTTAAATAAGCTAAGAAACGAATTATAGTTCTAACATGTTCAATTCTTACTATTTTT
TCTCTCTAAATAATCTGTCTAAAAGTATCTCATAATTTTTATATTATATTGGTATTTGTA
TTCGCGTGATGTACGGTCTATTAAAAGAATAAATCTTGTTAAACGTTCGTGATCTGGATT
GTTCGAGAAGATTAGATCATATTTTAAACAATTTTTTAAATCTTTATTTTAATAAAAACT
GTACCCAATAACAACGTTTAAAGAATATTAAGGAAAACAAATTATATAGTCGTGATGTAA
CTTATTTTTACTTATTTGTTTTATTACTTATGTTATCCACTATTTACTACTATATATTAT
ATAGCTAATATAAACATACATTTGTTTAATCTTGAGATATTATTATATTATAGAAATTCT
TTTATTGTATTTAGTTATTTAATTAGTTTGTTTTATATTAAGAATTCTTTTAAATCGTAG
CTCATACCATCTTTTGGAGAATTCACTTTTGCAAACTTCATCCCAAGTCATAGGATCCGT
TTTAGTACCTAATCACATGAGCAATTACCTTATTTTAATTAAAACTCAAGCAATTAACTA
TCATTGTGGGACTAACTCACATTATTAAATATTACAATCAATACATACGTCTTCTGTTGG
TATGTATATTCTCGATTCTTTAAAATTTCAGTTCGATTCTTCAGTATTTTATTATTCACT
AATGCCTATCAAATATCAAACAAAATTAGTTTAGTGTGGTTTGGTTTGATTTTTTGTTGT
TTGGTTCTTTGGTATGAGGTTGATATATGATGAGCCATCTTTAAAAAATAAATTAAAATG
GTTGTTTTGTGTATTTTCTTTAAAAAATAATAATTATCTGTGTAATTTCATAGGTGGATG
TTTGAAAATGATAGAATATATAATTCCTATCTCGTGAAGATAGTGAAGTAAAGAGACTAT
TGTGAATGTACTAAAATGTTGTCATGTGTCTTGTTAATTCAGGTGAACAAAAGAAAATAA
AAaGATGGAATGAGTTGTTCATTTTTTtAGGGTTATTTTtCGTATATGATTTGATTGATC
GAAGAATCATAGTGAAGAATATTATTGTAAAGTAGAGTAATTTATGATGTCTTCTATGTT
ATATAGAAACATTAATAGTCGGTTTCATTCTTTATATATATATATATATATATGGTCTTG
CTGAATAATTGAAAATCGAATATATCATAATTCTTTCTTTTCATATTCTCCGAAAAGAAA
GAATTATAATATATTCGGCTAAAATAATTGTTTAAATTTGTGCCTTCATATAATAAATGC
CTCATAATTCTTTCTTTCCGTATATATGTGGTATTGCTGAATAATTGATAATCTTTTTAA
TtGAATAGTAAAACATTTATTATTTCGAATTCAAACTATATGTGTTATATTGATAATGTA
AATAAAAAGATTAAAGCACAGTTCTTATTAGCATATTAGGAAGAAATATTAAGGTATAAA
AACATAATCATGTAATTTAATTTGAATTGAGCTGACATCTATGCTCTCCAATTTTTGGGT
GTACAAACACGGTAACTTGTATAAAGTTAAAAAAGTAGATACATGTATCCTATATGACAA
TTTGCATCCTACATGGCGTCCTACGTGTAATATGTCTTAGGACCCGTCTATCTCCTTGTT
CAATTTTATACAAGTTTAAGTATTTATTTGTCCACACTC
>RH166F13-6
CGAACGAGAGAGGGCAAAAAGTGGGAGAGAGGTGAATTGTATATGTATATCGGTTTGATA
ATTGTATATATGTATTTTtGTATATCTGGAGAGCGAGATTGGGAGAGGCGAGCGAGAGAG
GGCAATAATTTGTGTAATTCGCATCTCGGTTGTATAATGCACGTGTTTTTGAACGTATAT
GGTGATAAAACTGAAAAACCAAACGAAATCATCGTCATATGCAAATACAAACCATCTTAT
ACCAATAAAAATCAAACGAAGAATTGTTAATTGCGGATTATACAAATGTGGCGAATTATA
CAAACACGAAGTTAGCCCACATAATTAATAGTTAATGTTAATTGCAAGTGGTAATTATAG
CAAGCTATAGCTACAATGACTAATTAAGTAGTATAAATTCGCTTAACCGTGTAATTTTCC
CTTAAAATAACCAGAATTGTAATAAAAGGGGTTAGGTTTCAAATTATGGCATGACCATAT
AAATTTCAATTATGACCAATTGTAATTAATATGGAATATTTTCCTTTAAAATTGTTTTTC
TAAAAAATTGATTGTTCGTTGCACCGAAGAATGTTGTTTATGATGTTTCGAATATTGCAC
TATTCTGTTGGTATTACTGTTTTCTTATTAGTTGTTATATTTACTGTCACTTTACATTTT
CATACATACTTTAATTTGTTGTGTTCGAGCCAAGGATCCTACGAGAACATCTTCTCTATT
TTCACGAGGTAGAAATAAGGTTTACATACGTTTTATCTTCCGCAAACCCCACTCGTAAAA
TTATACTAACTATACCATTATATATTTCAATGATATTAATAAATTGATTGATTGAACGAA
ATATTAGCGGAGCTTATAATTTTAGCATAACACCTAGGAGATGAAGTCGGAATGTACGTT
CCCACACATCACTTGATAACATTAAACGAAGCCTCCAACTTCGATGCATTATACATTTTT
TTCATATATAGACTATATTATATAGTACATCTAATTTTTTTtAAAATATTATACATTGAG
TGAGTTAATGATGCCGGTGCCTCTTATCTGTCGTCCTAGTAATTGCTGACTTGTTTTtAT
TCCCATGCATCTATTAAATTTCATAACATGCATAATGCCAACTCATATAATAATATTCTT
CAGAATCTAAAGGGCAAAAAAATGTTTCAATATCAAATTTTAAGTTATTGACCTTTCAAG
TTCTTAAGAGTGTTGTCTAATCATGAATGAACTTGAATAAAATTTTAGAATTTGGATTTA
AATTTTAGTAGTGTGATATCTTTTAGGCATAATACATAAATTGGACCCTTAACTTGGCTT
CAAATTATAACTTTGACCTTTAACTTTGTAAGTGCACAAATAGGCACTTTAACTATCCAA
AATTTAAACAAAAAAACATTCGGATCCTACCTGGTAAAATGCGTGAAATACACTCAAATT
AGGCGCGTCAGATGTAAAAATCGAGGGGGCCAACAGTAAAAAAAGCATTGAAAGGACAAT
TAAACCCTCTTTATATTTTTTTCAACAATTTTCCCCTTTTTTTTGCATTATTTGTTGTTC
ACTGCAAAATGCAAGTGATATTTAATTAAAAAAATTGTTATTACGAAAAAAAATGATAAT
GAAGTTTTTTTTtGGCAAGATGGGTGAGTATACACTTGTAAAAGTCGAATGCAATTTAAG
TTTGAAGGTTCTCGATCAATGAATCCGATCCACACTTAAGGTCCTCTCTATTCCCACTTA
TTATATTACTAGTGATGAAGAGCCCGTGCTAATGCACGGGCCCAATAATTATTTAAAAGT
TAATTTTTAACTGACGTTAAATAAATAGTTTTAAATTTTAAATTTGAATAAATTATATAT
ATTTATATGGTAGTAAACGTTCATGTTAACTCTAAAATGAATACATCACTATTAATAAAG
CTTGAAGTTTAAAGAAAAATCCTTAAATGACCAAAATAACCCTTAAACTCAATTTTAATC
ACAGAAAGCATACATGTCCCCGGTGTGGTGGCTGATTCATCAACTAATTTTTTGTATGTT
TTTTCAAAAATATTTTAGTTGCTAATTTGCTATAATTTATAAAAATCATTAACGTCATTT
TCGAATAACTTATAGTATTGTTAACTTTCAATAATATATATTGTTCCATCTATTCAAATT
CATGTGTCACCAATAGAATTTCAAGAGTCAaCAAAAAAAAaTtCtAaTTTTTTTTTTTTT
tAATtATGATTTATAGTACTTTTAAATATAACGTATAGTGTGTTTGTAGGCTCTTATTAG
ATTGAAAAaTATTTTAAATTAGTAATTATTTTAATTAATAGTGTATATACGTAATTTTCA
AATTTGTAATAAATTTTTTTAAATATTAAGTCTAATAATTTATAGTATCTTAAATGTAAT
CTTTGAATACACATAAATTAAAAAAAGAAaTAAGACAAATAAATTATAAATTGAATAATT
GACATTTTCAAATATTAATTTACCACAAAATGAAAGTGAAGGAAGAAGTTGTGAGGCAGA
AATAAAGAGAAGGGAATGTAATTAGTGAGGTGGGGTCCATATCCATTAAAAGAGATTGAA
ATAAATGCATGGCAAATTGAAAAGGTATCAAATAGACAGGAAAACGGGCCCACATGCATT
GAATTAGTTGGCAGTCATTGAGTGGGTCACTAATACACGTTGGAGCGTTTGCATTTCACG
CTTTTGGCTCCGAAAATTGTGTGTTTATTTATTTAAATGTGGGATAGTTAAAGTGCCTAT
TTGTGCATTATGAAAGTTGGAGGTCAAAGTTGAAATTTGAAGCCAAGTTTAGGGGCCAAT
ATATGTATTATGCCTATCTTTTAATCTGTTCAAATTTAAGTAAGGAAAGTTGTTTTGCTA
TACTTATGCTAAATATGAAATAATTGAAGTGTGCGTAATTTAGTTTGAACATCAGCATTA
CTATATCGTTTAAGAAAATGGTCCAAATTAGTTTTTGTACTGTGAGAAGGTTTTACTTTG
CTCTCTATTAGAAGTGTGTTTCATTTATCCTTTTGTTATTTtAGTTTTAACTCGAAATTT
CTCAAACTTGACATTAAGATAACATTAAATAAGAATGTAATGATAAATTTATGTAATTTC
TTAAAAGACATGAAATCTAAAATAATGACATCTAAATACGAACGGAAGGAATATTAGTTG
GTCTCTAATTATTTCGATCATGAGTGCATAAACATGCCACATGGCTATATTGTGGCTACA
CTATCATAGAAATACTGCTCACAACAATCCAATGAGATTTAGTCAAAATGTGTCATGACT
CATGACTAAAAGAAAGAGAAAAATAAGAATTTTGATTCATCGTCAATTTCATTATGTGAA
AAAAATCATGATTTTGAAGTGATTTTAACATTTTATTGTGTAATTTATTTTGCATACCAC
AAAAGGGAAATATGGATCTTTTCCCTATATAATATTTGATTTGTTAGCGACTAAAAGCAA
ATTCAAATTAGAATTATAACGTTGCGAAATTGAATAAGCCAAACTTCCTACATAGTACAA
AATTAAATCTTTCTATAAAATATGAGGGTAAATTTGAACCTTTATTTTTATAACATAGAA
TCACAATATATTAATTGGATAATAATCAACCTCCATCTACACCAATAAATATCTCTCGTC
AAGTCACTTTCATTCTTTCTTCCTTTTTAAGTCTAATCAACTTCAAACATAAACTAAAAG
CATAAATGTATTTATTGTTGTCCGTCTCATATTAGTTGTTAATTATACTTTAAATAGTTA
TCCTACCTTACTTGTCAATTTACCTTTATAACTAATTCTTTTTTTAAAAGTGTAAACAAT
TTTGTAAAGTTTTtAAAAAGTTTCTGAAGGATAAATTAATAAAACTAACATTCTTATTAA
TGATTTCTTAAAACGTACTATGGGAAATATAGAAAACTAATATCAGGGGCGGAGTTAGTA
GTCAGCGTGTGGATTCTTTAGATTTTATCATACACACATTTTTTCCCCTTTTGTTCATAT
ATACTTTTTAAGATTTGATCTTTGTGTTTTCTTGATATATTTTTTATCTCAATGATCAAC
AAATCTAACGAATTCATTCGCCGGATTTTGAATTTTCCGGCTATTCGTCCTGGTGAAACA
GTGTGTTTTTCTAGCCTTGTTTCATCTTTGATCCAATTAGGCCAAACAATATGTGAATAC
AAGTCAAGAACTTTTTATACAAATAAGAAGAATGTTAGGAATTCGATTCGTTTAATTGAG
GATATTCTCATTGTTCTTAAAGAAATCCCAAATGGGGTTTCAAGATTTGCTAATTCAAGT
ATTGTGAGCTTATCTGAGATTCATTTTATCTTCCACAAGTTTCATTTCTTGTTAGATGAT
TGTAGCAGAGAAGATTCAAGAATATGGATTTTAGCGAAATCCGAGGATGTCTCTTGCCAG
TTTCAGATGCTGGCAAGAGCTGTTGCTGTGGCACTTGATGCTCTTCCCTTGAAGGAAATG
GATGTTTCTGTGGACGGTCAAGAAGTGGTTGAGTTTGTGAAGAATCAAGCTGTTAAGTTG
AAGTTTGAAGTGGAAATGGATGATGTGAGAATGCAAGTGAATGTTTTGAAGATTTTGGAT
CAACTTGAAGATGGAATTGTTCCTGAATCACATGATCTGAAAAGGGTTCTTGATTATTTA
GGGATTAAACGGTGGAGCGCGTGTAATAGAGAAGTTAAGTTCTTGGATAATGAGATGTTG
TTGGAGGGGAATACTGAGGAGAAGAGAGATATGGGAATCCTTAGTAGCTTAATGGGGTTC
ATGATATACTGCAGGGGAACTCTGTTTGAAGTATTGGATAATGGAGCAGGCAGACAAATC
AATGGAGGCAGTACTAATGCAGATCAAGTCATCAGGTTCTTGACTCTTGATGATTTCAGG
TGTCCAATTACACTTGAAATGATGAGTGATCCAGTGACAATAGCCTCAGGTCACACGTAT
GATCGGGCTTCGATTCTGAAATGGTTCAGAGCTGGAAACTCCACTTGTCCAAAGACTGGT
GAGAGGTTAACAAGTATTGATTTGGTTCCTAATTTTGCTTTGAAGGTTTTAATCAAGCAG
TATTGCTCCGCGAATGGTATTCCATTTGTGGAGACTGGTAGGCGAAATCGTGATGCTGGA
AGATTTGTTGGTTCAAGCAGTGTGGCTAATGAGCAGGCTATGAAGTTGCTTGCAAGTTTT
CTAGTAGGCAGGCTGGTTGGTGGAACAATGGAACAGCAAAATAAGGCTGCTTTCGAGATT
CGTTTGCTCACTAAAACAAGCATTTTTAACAGGTCTTGTTTGGTGGAAGCTGGTGCAATC
CCACCTCTTCTGAATCTTGTTACTTCTAGGAATTCTTCTTGTCAAGAGAATGCAATGGCT
ACTCTGCTGAACCTCTCAAAGAACTCTAAATGCAAAAGCACAATTGTTGGAAATGGAGGT
TTGTTCTTGATACTTGATGTGTTGAAAGGAGGGCTAAAGATGGAAGCTCGACAGCACGCA
GCTGGTACATTATTCTACCTTACATCGGTAGAAGAGTACCGTAAAATGATGGGAGAAAAT
CCAGAGTTCATTCCATCACTTTTGGAGTTGCTAAGAAATGGCACTGACAGAGGAAAAAAG
AATGCCTTGGTCACCATTTTTGGCCTCCTAATGCGCCCCGAAAACCACTGGAGAGTGATT
GCTGCTGGATTAGTCCCCTTGGTGGTTAATCTGTTGAAATCTTTCGAAAGGGAAGATCTC
ATTACAGATTCTTTAGCAGTTTTAACAACGCTTTCTGAAAGGCTAGACGGAGCAATGGCT
GTTCTTTATGCTGGAGCTTTGCCTATTATTGTCAATGTTCTAAGTTCTTGCAATTCAAGG
GCATCAAAAGAGTACTGTGTCTCATTGTTGCTGGCTTTGTGTATCAATGGTGGAGCAGAT
GCAGTTCCTGTTTTAGTAAAGAACTCATCTCTCATGGGACCGTTATATTCCCTCCTGGCT
GAAGGCAACTCAAAAGCAAGCAAGAAAGCTAGTACACTCATCAGAATCTTGCACGAGTAC
AACGAGAAGACCTCATCTGGCTTGATCACTCCAGTTTTTATAGAGGATCAATTCATTAAT
GTATGGTAATTATTTACAAGCATCCAACATGTATATATACACCATGGTGTAGGATGCTTT
AGTGTCATTTtCCTTTACTGGTGATATCGGCTCAAGTTTTTAAGAGCTAGTCACACTACA
CTGCTGCAGCTTCTGGTTTTTTGAATGAAGCTTTGTATAGTTTTACTTGTATCTCTATAC
TTTCTGATGTTAATGTGAATTGTTGTTAATGTAAACATCAATCGTTGTAATCTTCGACTA
AATAATAAGCATTATCTTATCTGAATCAGTTGGTATAAATATACAATCAGTTTACTTGTT
TTATCTTTGATTGTTCAGTTTCATCTTCTGGTAGGCACCTAAATTGAGATCAAAATGTGT
ATAAGAGGAAACTTAAGTACAATCTTGGGCAGAGGCGGATCTTCAGCGAGTTCAATGGGA
ACCATTGACTATAAATTCTAGATTCACCTTTGAGTTCTTGGGTAGGATGAAATGAAAGTT
AATTGTACATGAGAATGTGCACTAAGGATGGACTGACTCAACTCTTGTTGATAAATCGAG
AGCCTCTTCGAGTTTAACAACCACCTGTTCCATGGATGGTCTTTGCTGCTTAAGTCCTAT
GCTAGTCAAAGCTAGCTTAAGAACAAGTTCAAATGCCTCCATTGAGAATTTCCCCTCCAG
TTTGAGATCAGCAAATTCTTTGATATTCCCACCTTTGGTCAAGTTTTTCGCCTATGATTC
AAAAAGACGCGTTAAAGAGAAAAAAAAAaCTCAAAATGAATGCAAGAGAAAATGGAGGAG
TTAGTATGTTTACCATTTTACTTAGAGGCATTGGATTCTTCAAATCCAAGTTGATAACCC
TTTGTCCAGATAAAAGTTGTAGCAGTACTATCCCAAAGCTATAGACATCACCATAAGAAT
TAACATGACGGTTCTTTTGGTACTCAGGATCAACATAACCATAGGTTCCTCTCACTTCTG
AGCTAGCATATGAATGTCCAATGCTAATAATTTTGGACAAACCAAAGTCTGAGAGTTTGG
CTTCAAAGCTAGCAGATAGAAGAATGTTTGCTGGCTGCAAAATTTCACCAAAAaGAGGAA
ACACAACTGATTTTTTTTtAGAAAATGGAAGACAGATTATGGATGTAAAATAAGATTTTA
CCTTGATATCCCGGTGAACAATTGATCCTTGAGGATACGAGTGGAGAAAGAGGAGACCAC
GAGCACAATCAAGTGCAACTTCTAGTCTTCGTCTCCACGAGAGATATTTACTTTTACCTG
CTCAGCAGGGGTGTTGAAATCAGGACACTATACAATTTAGATCAACAAAGATCAGAGAAA
TGCTCAAAGAGCAAAAACATACCAAATAGCCATTCGGAAAGATTTCCATTGTGGCATAGC
TCATAAACTAGAAAaCATTCAATTGGTGCATCATAGTGGCCTAGCAGGGATACGAGGTTC
GGATGTTTGATATGAGAGAGACTTGTAACTTCTCTAACAAATGTTTCCATCTGTTCATCC
TTAATTATGTGCTTAATAGCCACATGTTGTCTATCTGCTAAAATGCCTTTGTATACTTTT
CCTGTAAAACATGATCATATCTGATTTATGCATGTTACTAATATGAAGTCAACTACTACA
ACGTTCGATTGTGACTTACCAGCTATGCCTTGACCTATGAAGTTGGACATGCTGAGACTG
TCAGTCGCAGAGTAAATTTCTTTAAGTGATAGTCTACGATAGCTTGATTCTTCAGAGTAA
GATTCATCTGATACCATCAACATTAAGCAGAATTAGAATAAGCTAAAACATTCAAAACAA
TGATTGTTATGTGTAGAGGGCTTACTATATCTTTCACTTGATGGTTTAACTTCAGCCTTC
CTTTTCACATAGATCCACAACGCAACGATTACAACTAACACCATCCCCACTACACCACCA
ATTAGAATTGAAAGATCTGCATATTTAACCAATGCTTAACAATAAACACACTCTTTTGTC
CTGAAACTCAGCAATATCAGTAATTTTTATGTATATGGATTTCAAGACTTACCAGTTTTA
AACTTAGTATTACGTATCGTTTCATTTCCACTCTCATCTGCAGACGATGCTGCACAGTAC
AATGATCAATCAAGATCATAGTTAAATTTCAAAaCTTAAATATGTTTATAACAGGAAGTA
AAGTAAACTTACCTAAAGGGAGAGAGTTGTCTCCTAGGCAATGAAAGATCTTGTCAATCC
AACTCTCATCAGCAACTCTTTGACTTGTTAACAAAATCAGCATACTAAATCTACAAATGT
CATCTTCAAGTTCCATCGAATCATTTTTCGACGTGTAAGCTATTTCTCTCCATGTCTTCA
AACACTTATTGCATCCCTTAGTAAGTCCTCCTTCTGAATCCATTAGCCTACAATCATCCC
TCAGACTATTCAATCTGCTTCCTATCTCATTCACAACGTCGATCTCTGAATAATCCGAAC
AGCCTCCTGCACCACTAGTCAACTTCTCAATGCCACAGCTAAAAATATCAGTACTATTGT
TATTCATCAAAGTTAAGCAGTCCATCTGTTGTGTGGAATTGAGAAAGATAAGTCTTGTTT
GGTTTGTCCAACGCGCCAATGCTCGTAAATATATGTTGAAAGGTAATCCACAACAAGGGT
GAGTTAAGAAACCATCCCAATTGTTGTCTAAAGTTGTACATGAGTCCCTTGATGATAAAG
AAGAAGTGTTAAAATCCAGGACACATTTGTTGAAACTACTAGTGGTTTGAGAAAAAACTA
AGTCATATGATATGGAGAAAACCATGATGAACATGATTAATAATGGTGTGAAGCAATTCA
TTTTCTTGAAATGCTAAAGGGTACTCTATATTAACACAATCAAATAGAGAGCTATATAAC
TTTTTCTTCATTAGAAAAAGAAGAAGAAGTCAAGGATATGAAAGAGTAATAAAGAGAATG
CATTTGGCTAAAGAGGGTATTTTTCTTGTTCCCATTGTAAGGCACAACACTGTTTAATGG
CGGAATACATCGACAATCTCTTAAATTTGTTATGAATTTTATTTAGACACTTGAACTACA
TTAAGTTCCAATTGAGCATCTAAACACATAATAATAAAGTATTCTTATTAGAAAATTACT
ATTCAAATTCTGGAAAAAAAATTGCGCGCCTAGTCAAGAGTATATGAAGTAAATTAGTTA
ACCACGTAAATCCTGCAACATTTTTTTTAATTATATTCGTCAATCTCAATTAGAGTAGGC
CTTAGGTTTTACTGCTTATAACTAAAGAAAGTGACATACTTTAAGTGATTATCATATTTA
CATAATTGGTGCTTACGCACAAATATTTTTTAAAGATACAAGTCGGAAATGTCTAATAGA
AACACTAACCATATGCTCAATTAGAAATTATCGAAATTTAAATGTATAAATGAAATAAAT
TGACAAATTTAAGGAATTGTTCATGTATGTCGCCTTAGTTAATCAATCACATGACATAAG
ACCAAAAAAAAAaGTTAATAAAAAaTCTAAGATTTTTTGCTGATTTAACATTTGTAGATT
AGTAACTCAAGTAAGATGTGATAAAAGACAAATGCCGGACATATCAACATTAGAAAAATA
TAAAAATTTGATGTCACCTTTGTGTTGTAGTGTTTGGTTGACGAAGGACTCAATCTTACA
CCAATACAAAATACCAATTGTTTTATCAAAGACTCAACTAATTAACCATTTGCTACATAG
TTAGAATTACTGAATTAGGGGTGTTCACGGAAAATTGAAAAATCGAAAATTGAATTAAAT
CGATAAAAAAGATTTATACTTTTTTTGTATAGATTTTTACTTTTAAATAATTTGATTTGA
TTTTAGATTTTTAAAAAAATAACCAAGTCAaaCAGACTCTTAATTCTTAATTTAGGTGTT
TGTCTTTATAGTAATTCGGTTATTTGTCTTAATTTTTTTTATTTGATTTGTAATTTTTTG
TTTGACAATTCTAAAAGAAGACTATTTTTTTTAACTAAATTAGTTGCATGCATATGTAAT
GTATTAATATTGTATAACTATATATAATGTATAATTATGTATTAGAGATGTATATAAATA
CATACACACTTTTTATATAATATTTATATAGTTGCAAATATTCATCTTCCTCAGCAAGCA
ACTTTTTTTCAATCCCATCTAACTCAAATTTCCTCCAAAAAGTCTTAAAATATAAATTTG
AGCTGCTCTCAATATTTCGAATCACTTCATATATTATTCACTCAAATTTCAAAATAATTC
ATATTTGCAAGAGATCAAATTTTGTGCCTCAAAACTATTCAAATAGAGGGCAAACAATTG
TTGGGCCTTTCTTATTCAATGGGCCGGTGGACTGTACTAATTACTGCATAGTGCGAACTA
GGTGTAAATGATCGGGTTGGTTTGCATTTTTCAAATATCAAATCAAATCATTTGTGTCGA
ATTTTTAAATTTATAAACCAAATCAAACTTATAAAACTCCGTTTCCTCAATCTCAGGTTT
TTTCAGTTTGGTTCGGAGTTTTCAAATATCAAATCAAACCATTTGTGTCGAATTTTCAAA
TTTATAAATCAAGTCATACTAATAAACCTTGAGGTTTTTCAGATTTTTTTTGGGTAAAGT
ATTAATACAAACATATAATTAAATTATGCTTCAAATATTTCTTTAGTCTAACCAAAATAC
AATTGTCTAAGGTGTTTCTTAAGAGAATAACACAAAATATGAGATGAGTGATGGCAATAA
AATATTCAACAAAAAATAATAATGAAATCACATAAAATAAATATTGCAAATTAATAAGTC
ATAATGAAAAGGATCATAGTTTAAAAGTACTAAATCATGCTAAAATAAGTCTAATAAGTA
TTAATTACATGATTAAACATTAAAGAAAAAAAaCAAAATTAGGTTATGAATTTTAAATGT
CTAAACCAATGTAAAACTAAAGAACAAATTATCAATATTATTGTCATTTTTAGTGTTGAA
TCAATTTTTTTGTTAGCATTAATATTGATTTGATTTTGAATTGAGTTTTATTAGAATTAC
TAATATCTATGGACTATAATCTTATTGAACCATTCAAAATTATAAATCTCAAAGAACTTG
AAAAAATATGTTAAAAGATAGAAATTATGAAAAAGTTTAAGTAATATTTTGAAATTATAT
CAAAGTAAATACTTTTATATATAAAGTAAATTTTAAAAGAGAAAAaTTATATATATAATG
TCGGGTTGGTTTGGTCTGGCTCAGGTTGACTTTTTTTTAGTTAAAACTAAACCAACCCAA
GTAAAGTTGGATTTTTTTCCAATACCAAACCATTAATCGAGTTTTTTTTCTTCAGTTTGA
CTTAATTTACGATTTGGTTCAATTTTCGATTTGGTTTTGTACCCCCAAACTTCCAAAGTT
GGTCAATTCAACTTATCTCATAATTTGGAAAAAAAGACCCGTTATTTACTCCACTGACTC
CTTAATTTGATCATACTCTGATGCTACACTTCTTTAATAATATCAATATTAGAGTAGGTC
AATCAACGTTTGAGATTGTGACTCAAATTGGTAGCCTATTTGTGAGGAGTGGTGGCTTGA
ATCCATGACCAACGTTGTTGGTCTTCACATGGGGACGATTATTATATGTCACTTCTTCTC
CATTAATTTTTTAAAATTGACATAAATAGCCGTCCACCAAAATAATAGTCAAGAAATGTA
TATTTTGTATATAAATGTATTATATACATAAAATATATAACTTTAATTTGATACAAAATA
ATATAACTTTTtATATATTTGACCAACGAATGTAATTATTTTtGGTCGATCGACCAAATG
TGTAACTAGGCTAAATAAACTCTCCACCTCATAACTAGTCTTTTGGATTGTTACTCTATT
TGGAACATAGTATAATATTTGGTGTATAACATAGAAGTTCTAGTTATATTTTACATGGAT
AAGTTTTTGAGTGATTTTGATGGAAGAAGGAAGAATAACGATGTGTTAAACATGACACAC
ACGTTACATTATACATATGATATACAAATGATATATTGTATATGCCATATGTATATGTTT
TCCTTGAACTTGTATTCTTAGAAAAACAGTTTATTTTACTTCTTCTAATATGCATGCATT
GTCTCATTCTTCTTTCTTGTTTTTTCCTCAAGTTAAGTGGCTTAGCTAATGATGAAGCAT
CAGAAAGATCTATGTGTGATTTGTGAGTGGATATAAATGTAATGTATCATTTATGTTTTT
TCCTAAAAAAATTATGTTCTATAAAACTAGAATAAAATTTCAATTTTAATTTTTAAATTA
TAATTTAATATCTCAAATTTTTCAGAAAGTGATATCTCAATTTTTAAAAATATAAACTTG
ATATAAGTTTATATTTTGCGGATAAGGATTCATTGTTTTAAATTTGATATAAAAAGAAAA
GAGGAACTTTCACATACAACTACTCAAAAATAGCTTAATTATGCTCCATAACTATAGTTT
GCTAATTACGATTCGTAGCTACATGTTATAGAGAGGAGCGTGGCGAGCGAAACTGGGAGA
GGAGGAGAGAGACGAGTGAGAGAGGGCAGAGAGCGGAGAGAGGCAAATTGTATATGTATA
TCTGTCAAAATAATTGTATATATGTAACTGATATACATATGTATTTGTATATCTGGCGAG
CAAGATTGGGATAGGGAGGAGAGAGGTGAGCGAGAAAGGGCAATGGTTTATATAATTTGC
ATCTTGTTTGTATAATTCGGGGGTACGTTTGTATAATTCGCGTGTTTTTGTATAATTGAG
TAATACAAAGTCTGAAATTATACAAATATGATAAAACTCGAAATAACGAATTGATACAAA
CATAAACATATGAACTTTAAACAATTATAATATTTATACAAATTACATTATATAAATTAT
ATTATACAATATCTGAAAGCTACACGTTTATACAAACTTTAAAAAGTTATACAAAAAAAA
aGATTGAATGTATATGGTAATAAAATTGAAAAACCAAAGGAAATCACCGTCATATACAAA
TACAAATCAAACGAAGAATTGTTAGTTGCGAATTATACAAATGTGGCGAATTATACAAAC
ATGACTAATTATACAAACTCGAAGTCAGCCCACGTAATTAATGGTTAATGTTAGTCGCGA
GTGGTAATTATAGCAAACTATAACTATGATGACTGCTTAAGTAGTATAAGTTTGCTTAAC
CGCGTAATTTTTCCTAAAAAAAATATTTATGTTTGACATGAATAGATTATTGTATCACCT
GTATATTAAAGAATAGTTAGTAACCACTATTGTTGATTTTTTTTTTGGGATAAAATGAAT
CTTTGTAAGATTACGTGCATTTGAAAGTTTGTAATAACATCTAATCACATACATTTATTT
ATAAAGAATATGTAGATATGTGATTTATTAATGTGTCGCCTCAAGATATTATGATACCTT
GTTTATGAGATATGATTTGCTCATTTGGTAAAATTGTACAAGAATTGAGAAAGTTTGACA
GTTTTCATAATTTGTAGGATTTTTATATTTATGAGAACAAAATACAACTTAAGAAATCTA
AATTGCATATCCAAACAAAAGTTCAACTTCAAATCATCCTAATTTCAAATCACTAATTTG
ATATAACGTTCAAACAGATCCAAAATATTGTCTAAATTATACATTTGACTCCCCAAATTC
AAAATGTGTTTCATAAATTAGGATGAAGAGAGTACATAAATAACTAATACTTACATAATT
AATATATGTATACCTCTAATCAACAATCAAACAACTCCTTATAATTAGAAACAATACTCA
ATTTTAATCTTAAATTCCTAAAATAATACTCCCTTTATTTCAATACACTTGTCTTACTTT
CTTTTATAGTCAATTTAATACAAATATATTTTTATTTTTTGGCTACTCTTCAATTTCAGT
TTTTCATCCAACATATTTAAGATCACAAAATTAAAAATGACATTTTAATATATTTTAATT
CAAAATCATAATATTCTTTTTTTCTCAAATTCAGTGTTAATTTAAAAGTAGACAAATACA
TTGAAACGGAAAAAGTAATTATGCTAATTTGTTTTTAAGTTTATAAACGACATAAACAAA
TTGAAACTGAAAAAAATATTAATTATCATAATTTGTTTGTAATAGAAAAACGACAATTAA
AACAGAACGGAAGTAGTATTGTGTTAGGACAAACCTCTTGCGCACGAGGAGCGTGGTAAA
GAGTCACGAGGAAGAAACACAAAGCACTCTTCCTACGTGCTGTGGGCTCCACTTTACCCA
TTTATGCTGTCATTTTCACTCTTCCTCTTCCCCTATTTGGATCCCCTTTTTGTATCATTT
TACTATTTTGACCCTTGATTTTTTTTTGTTTTtATTTTTTTAAAAGAAAAATGTTATAGG
GGATGGATGAAATTTGTTGTTGTATATTATTGATAAAATAGCAAATTATTATATTATTAA
GATAGAATTGCTAATTTGATATTTTTTCAAAAGAAAAAGATTCTATTTTGTGTAAATCGT
AAGCTATTTTAATAGAAAATTTATTGTCAAATTCAAATAATTAGTAAATGTATTAAGCAT
GGTATTTTTTTTTtGTTAAACAAGAAAAAGCAGGATATTAGTAAAATTTTGAACTATAAA
CATTAGGTATCATTTATTTATCTCTTTAACTTTAGTGATTTCTTTATGTTTTTTAAAGAG
AATCGAGGATAATATAAGAGTTAATCTGATAATTAATATTTTTTTACTATATGGATAACT
CAAAAATACCATTCAAATTAATTTTTGTATTATTAATGGAAATCAAAATATTGAAATTAC
AAGATATGATAAGCTTGATAATCTCGTAGGAAATGTGATAATTGAAAAGGATATTTGGTG
AAGGAACATTTAATTCTATCAAAGATTATTTAATATTGATCTTTGTTATAATGATAATTC
TTTTtCCTTTTTATCATGTTACAATATGACCTATCACTTAGGAGAAGGAGTAATTATAAA
GTCGTTGAAACTATATGAGTATTATGCCTTTTTTGTCTGGAGTTTAGGAAGATCTTTTTT
TAAAAATAATATTCAAAGTAGATCCATTTTTCTACCTCCAAGTATTTTAAATATATATGC
AATTTGGTTGGTGCAAAATGTGCCCGTCTCAATGAACCAATACACTTAACAATCCATTCC
AATTAGATTAACAAATTTATATCTTGTTTACATTTCAATAAAATTGTTTTAAAAAAAAAA
AGGAAACATGACTCGTTTTAATTTGTTGACATACTAGCCTTCTGCGAATTATTTTCAGGA
GAATCATCTACTTTTATATCTTACTATTTTATAAAATATTATGATTCAATTGTAATATTT
CTTAAAAATTGTATGACCTTTTAAATAATCACTAAAGGTACTAATTAAACGAATGTTCAA
TATTAATTTACCACATAAATTAAGTCGACTTTTTCATGTTTAAAAAAACATGACTATGTA
TGTAACAGTTTGGGTTTACTATTTGTGTTATTAATTAATAGAATAATTGAATAGTTAAGC
TATGTGAGTAATAATAAAACAATATAAAATATACAACATAACCATTTAAATTTATATACA
ATATTATGAACTCAACTTTGTCAAATGATTAGCCATCGCCATTAACATGTACTTTCTTCT
CTTATTTCTTCCACATATTGTTTCTACATTAGTAATACAATATGTTTAGTTTAGTTAAAA
AAGAGAAGTTAGGAACAAAATAATTTCATAATGTTGAATTTAAAAGTTTTTCTTGGTTTT
TCTTTGTATTTAATATAAAATTAAACTAAACACCAAAATGCAAGTTTTGTTCACCCCCAA
CCCCCACATTTACTATGTCATTTAATCACAATGTTTTTTTTATATTACGTATAACAAGTT
GATTTGACATTGTATTTGGAACTATCTGTTTACTCTTAAATACAAAATAAATGAAATATG
TCCAATTTCATGGTTAGATTTTGCCAAATTTACATAGAGATATATTCATGTAAGACTATC
ATTAATGTTCAATTATCTCACATTTGTTTAAATTTACTTTTTACACCAAAAACTTTTATA
ATTTTACTGTTTGCTTTAAATTTTTAATCCAACAACAACCGCAAATAAAAAACATTAACA
AGAGGGTAAAaTTATTTCCTAGAATTCAAAACAACAAATAAACACCACATATTTGACTAC
ATATATTATCTAAATCCCAAACAATTCCAAGTACAAAaCAAGTTATTAATTTATATGCAT
TAACAAAACATATAACCTTTACATTATCATGAACATTTTAGTTAGTCATCATAAAAAATC
TATTTTATTTTTATCGCTATAGTCAAACTCCTTACGTCATATACATTTTCACATATATAT
ATATGGGGGACTTTTTTTTAATTTGATAGTGTAAATTAATGTTTTCATTGAAAAATTTAA
AAAGGATTTATGACGTAAATTTATTTAATTAATACATAAAATAAAATTATAAAAAAaGGG
TTATTGGTATTTTCTTATACAATATGTAATTTGATAGTGTAAATTTATTTTACTAGTACA
ATTTTTTTTTTAAAAAATAAATTAGAAAAGGGTAATTTGGTCATTTTCATCCAAAGTACT
ACACCATCTTCAAGCGGAGAACCCTCTTTTCTGCGTTCTCGAGAAAACCCAAACCCAAAC
CCACTCTttGCCTTGGCCTCTCTTTACTTCCCTTCTTCTCCTTCTTCTCCTTTTGCCTTT
GTTTCGAACAAGTACAAAACTCCTCTTAAATCCTACCTGTAATCTTCCCTTCCTTCCAAA
TTTGTCTCTTTCTCACCCCCTCATCAATTTACGTTACGAAAAAAACTCTTTCTTTCTCTG
TTTTCGATTCACATAATCCAGTCGGTGATCTTTTACAACCCAATTCTTTGCTAAAATCAC
AGAAAAACCCCAAACCACAACACCCTTTTGGGTATATATACAACCCAACTCTTTAGCATA
TAATGCTTGTTGATGTCTTTGAGAAAAAAATTTACTTTGAGAAAAAATTATACTTGTTCA
AGAAATGGATTGTTCTTCAAATTTGAACCGGGCTTTGCCGTTTCACATCGATCTTAACGA
AACTCCTCTTCCTTCACCAAGAGAAATCGAAAGGGGTTTGTTTTTAGAACACCCAGAATC
TTCCCGGGGCAAGTCGGTGGTCACTCCTCCCAGTCAAACGAATGTTCGGGTTTGTTCTTC
TTGTGAGATTGGGTCTAGTTGGAGGAAGGATGAGCAGAAAGAGGAGTGGAAATGCTTCAA
GTGTGTGCTAAGTGGACGCCGCCGCAGCAGCGATGACGGCAGCAGCGGTGCTGGTGGCAG
AGGTGGAGCCGGAGGGAGTGAAGTAGTGGAGCTTGATATGAATTCATCGCCGCCGCTTGA
TATGAATGTTTCGCCGCCAAGGGAATCGGAAGGGgAAGGGCTGTTTCAGTTTGTTGATTT
GAATGAGGATTTGCCTGTTGCAGGACGACAAGTGGAGCAAAACCATGGGGCCAAGTATGA
ATTTTACTTCTTTATTTATCCTTTCTTTTACATTTAAAGCAAAATATGGATTATTTTAAC
AATGCATGCTGTATATGTACAAAAAGATTCAAACTTTGTTTGTGTACGTTGTGTATTTCT
TGATGTTACACTGTAATGTTTATTGTATGTGATTGGACTTTTTGTCTATATGTAAATGTA
ATTGTGTGGTGTCCTGATTGCTAGAATGATTGTAGTCTTTGGACATCCGTTGCGTGAGCT
TCATTCCCTTGAATTTGTGGCTACAGTAGATTAAAATTTGGATTGAGGGTTCAATGTCTT
GGGACTTTTTTCTTTTTGTTGTTTCTTCGATATGCTATCTTATACCGAAGGGATGAAAAG
AAAATTTATAGTAAGATCTAATGACAACATCAGAATTTCTTTTTTCGATCTGCTTTGATA
TGCTTTTCCTTGAGCACTTTTCAGTTATACTAATACTTAAGTTTTAGTAGCTTTCTTAGC
TAGTTTTTTCAATGGTTTGTCTAATGAGTCCTTTAGAAACAGGGGATGTGACTCCTCTCG
GCGATTCCTCTGTCACAGTCCCTACTCTATGAAAATTCTTTGATAAGGAATCCCCTACTG
TATGTAAACTGTCATCTTTTCTTACTATCTCACCTTGACCAAAAAAACTTCGAGAGGGTA
AACAGTTTCTTGATTGTCAATGTATTAACTTCTTCCTAGATGCAGGCTGGATGCTCTATC
AGAGCTTTGATATGAAACcAATTtGGTGTGCCTTCAaCTTAAGTTGGAAGGTCCTTGCTG
ACGCCTCTCATCTACTAGATGCCATCATAGTCCCTTTTTTCCCATTTTATGTTGTGGTAT
TTGACTGGACTGGGAATTTAAGTGGTTAATTCAACTTGATATTACACATCAGTGGTTAGT
GGAATAAAATGTATACATTGGGAAGTTAGTCTGATAAAGTAATTATATCAACCACTATGC
ATCAATCTTAAACAAGTAGGGACCACTGTCCTCATTGACCACTTTTTACTCCATTTAACA
CTTACATCAGACCAATATTATAATATAAATTTCAGTAGTTATGTGAATTTTAATTCTTTA
CAATTATAGAAGTCTTGTAGAGTGATCAATTAAATGGTGCAAATGTCTTGAGAAATGAAG
ATATAGGAATTTGGATATTTAGTCCCAAAATGCAGGTTTTCTTTTCTCTCACACCTCCAA
TTTTTTTAAGGGTCTCCTTACCTATATGTATGAGGTTCGCATTCCGATACTTACAAAGCT
AGTGAGAGAGTCCAATAAAACTAGGAGAAATTTCTCTTGGATGTCAATATTACCAGAGGC
ATCTACTCTCGATCTGAAGCAAGGAGTTATCACTTTTTGGGGGAAGCCGTGCACTTTAGA
GAAGTGTGCGCTTCGGAAAATGTTGTGGGAAGTGGGTGGAAAGGTTGAGTCTTTTAATCT
CAACTTTGAGGAGTTGGATTAATATCAACAATTGTTTACTAGATGCCATAATTAGCTATT
TAGTTGGTATTTGATTATTATATTGCTATCATATATGGTTGGCAATTTTtAATTTTTGGT
AAATCGGTGCGTTTCACTTCAAGGAAGCCTGTACTTTATTTCTCATTTTTTTCCGCTTCA
AGCCCGATGGACCTCGTCTCTTCTTTGCGTTAGCTTTTAAACACACCGTTGGATGGTAAC
AAAGAAAGAAACCAAACCACTTGTAGAATGTAAATAGTAATGTTAATCAAGGGGGATATG
AATGAGAATAGGGAGTTTGAAACCTTCTTTTGGTACAAGTGAATGAAGCTTTCAAACTTG
ATCACCAAAGTGTGCTTATTAAATGGTTATGGACGTACAACAAAGAGGAAGAGGTGATGC
GTGAAGAAGTAATTTAATTAAAGTATGGTGAACAAGTCCTTGTTGTACCAAAAAGTTAAT
TCTTCACCTTTTATCCTTAATGACAAGTTTTTATGGCATCTCCATGAAACATATCTAGAA
AAGGTGAATGTAATCTGTATTTGCATTGTGACAATTGAGGAACATTATCAAATATATTTT
GGGGTGAGCTGAGTAGTGTGCCAATTCAAGGAAAGAGCAATAGACCGGAACAACCAACAA
ACGAAAGGGTTCCTATGTAACTAGTCATCCATATATAAGTTTCGTCTATCGCTAGGCTAG
TCATAGTGATCCTACTATTCAACTACTTCGACCGTTTATGGGCACCTCATATCTTTTTCG
GGGTGTTTGGAGATTCGATCATTTTTTATGATTTCTCTTTTACTGTTCTTTTCAATGGAT
TTCAAAGATAAAAATTCTTTATTGATTAACCCATAAACTATTCTAGGTAAATTCATGAAC
TCTATTGGATTATTTCTTCTAGCTAAGCGTATAGGAACCTTTTGCTGAGGAAATTGTGCG
AAAACAGTCTCAGGTTTGTGGAATGGATGGTAAGGAACCATAGATTCTTTGAGGTGTACT
TTCATCATTGATTGTTGCACCCAAGGGTGTGATCTAGTGGTTAATGAAATGAGTTAAATA
ATCATGAGGTCTTATGTTCAAATTTTGGCGACGTAAATAGTAGGTCATTTCCTATCATTT
CTCCAAGCCTTGATGGACAAAGTTACTTGGTGTTTGTGATGGTGGGAGGTAGCACGTATC
CCATGAAATTAGTCGAGGAGCGCGCAAGGTAGATCGAACACCACAATTATAAAAAAAAAa
GGAACTTTCATCATTAGTTCATCATCAACAGCCTAAATAACTTGGAGATTGGTTGCATGT
AAGAAGTAGAGTGTATACCATGAAGTTCAAGGTTGAAGATAAGAGGGAAGGAGCATGAGA
TTTGTACCTAAGGGTGTGACCTAGTGGTAAATGAAGTGGTAGGTTCAAATCTTATAGCAG
AGGCAAAATACTAGGTGATTTCTTCCTATCTGTTTTAACCTTAGTGGACAAAGTTACCTG
TCCTAGACACGCCGTAGCAACTACTACAGTGTCAAAGAGAAAAAACTTGTTACATATATA
CTATGTTTCAAGTACCGATTAGTAGTTTAGCAATTGGGGTGTCCAATACGAAAAATTGTT
AAAAATCAATTTAATTCATGTTTGCAAAAACAACATTTAACAGCATAATTCAATGGATTA
GATCGAATCAACCAATTGATGGTCGTAATTATCTTGCATGTATTAACCATTTCTTTATTT
TTCGATCGTCTGAAAGGGACAAAAGAAAGATCTTGCTGTTTTTTCAACAATTTCTGATCT
CTACTGGAGCAATTCACTGAAGGCAGAATGCAGTCCCAAGAAGAGAAGCTCAAAATGCTT
TCCCTGGAATGGGATCTACAGAACTTGGCCAAGGCAGATCCTTGAACATATTTTCTTTGG
TACTTCAGTGAAGGCGATGTTGGTAGTTCTGCATATGGATATTTGTCCCATTCTTGTTGC
TGCTTCGAGAAAAATCATGCCTTCAATGGAGAAAAGTGACCTTAACTCTGTCTTTGAGCT
TTATCTTTGATCATATAATGATGATCTAGGATAAAATATCGTAGTAGGACTTCACAACCT
TTTGGGTTGTTAGGATACCTTCCATTCACTTGGTAGTAAATCTTGACTATCTCAATTTCA
CTCCATGGAAATCTCCGTCTTCCATTTCCATTTACATGAGAATTCTCGTTGCATCTTCTC
TTGTTATTCCTATTCCTTTTTGGTCAATTGTCTTTATTTGGTTGAGAAATAAAAATCTAA
TGATTCATGATACTGTCCTTTTCCATTGATGTTCGAAAAATTGTATGGATAATATTTTGA
ACTTTGGATTGTTGAAACATTTGATTTATTTCCAACTAGTTATTATTATCTTCAACCAGG
AAAGCCAAAAGAGGGAAGAAATCGTTGCAAGTAATATTGAGCTTGGATTCAGGAAAGGCA
TCTTTTATTGGAAGATTCTAGAAATGTTAGCACAAATTAAAAGTTCCCATTCTCGTATTT
ACTTGAGAACTTTATATGCATAGGCTTAATTACATTTCTTCTTTGGCCGAGAAAGTTTTG
GACCGATGCTCTTTTATTCTCATCCATGAGTTTGTCCACAAAGCAAGTTATTTATTGGAA
ATATTGTGGGGGCGTGGATCTAGAACAGGAAAAAATGAGAGAAGAGAATATCGAGTTGCT
TCATTGCCCACATGAAACCACTCCTCCTGCCGAAGGTGTAAAACCAATTGCCCAATGTTT
GTGGAGTAGTTCAAATTCATACTTTTTCTGCGTATATGGTTTATCACAAAGAGGTTGTAT
TTCTTTGGGTTATGAGTATAGGAATGCTAAAGACCATCTTTCACAAGAAGTAGTCCTATA
ATATTACATAGCTTAATTCCTCTTTTGCACGCACAATTATATGGAAAAAATCTGTGAGGG
GAAATTTCTTGAGGATAACAATGGAGTTTATAGTTTACCTTTGCGAGTACTTAATTAATT
TTGTCACTAGTTAAATGTTGTTAAATTATCTAAAATTTGAATCACTAGTAGACCTATCAA
TATTGAGACACGATATATCTTTACATACCTATGTTGCTCGGACTCTTAAAAAATACCACC
GGATGCGTGTCGGGTCCTCCAAAAGTAATGCATTTTTTTAGGATCCGACACGTATGCAAC
AACTTCGAAGAGTATGAGCAACGTAGCTTCCAAATTTTGTTGGTACATGGACTATTCTAT
AGTTCGACGAACTTTCCAGCTTTGATCGTTGTAGAGAGTTTTGCAAAGGTAATATTACCT
CTCTAAGAATGATGATCCAGGAAATGCAAATTTTGTATGCGCATATTTATTATGGCTAGC
TGATGAGAATTAAACAAGTTTAGTGCTGAGTTGAATAGGCTCAATATAGGGATGATTTTT
TTTTTtGATGACAAGGGAAACCCGCAACCACTACCTTTTGGGTGTGCACAGGGTAAAACC
CCCGCTCCAATGCAATAGCTTGCAAACCACATATGAGAGGTAACCCGCACTAGACAAGCC
CGGTGCGACGAGCTCGACCCAGAAGGCAAACCCCTTGCTTCCGCTGGCAAGGGGTTTCAA
TCTTGAGACCTCCAACATGGAAGTCCCAAGCCCAAACCACTGGGCAACCCCGAAGGGTGG
GATGAAAATTTTAAGTCAACAAGTTAGTTCAATGTTCAATTTAAGATGGGTTAGCAATAC
ATATATACTTCCTACACTCTAGTATCCATTTTTGTTTTGTGTTGTCCATATTGGTGTACA
CCTATTATCGGAAGTTTTGAATCAATAATTTCTCAAAAGTCATTTTAGTAAGTTTATTAC
CATTAGTGGTATGCCTTAGGCCTCAATTAGCAGTCAAGGGTGACATGTCTTTATCCGGAA
AAAAAGTAATGCAACTTTTTTGCTGCGTTAATAATTACCCAAAAGTCTCATGGTAAAATA
TGGTATCTACTTCTATAATATAGTCAAAAGTATCGTTACCTCCACTTTTAATTCATTTCT
ATATAAGTCTAATAAATGTCTCTTACCTAACACTGAGATTAAAGTAATGCCAATTGGCTC
GATTTGAGCATAGTAATTGTTAAGTCCCACACCGGTGGGTGGGGAGGCAAATGTGTATCC
TTATATATGGTGTTGGGAATATCCACCTTTTTAGCTAGCTTTAGAGATTGAGGTAGGCCC
AAGGTCCATTTCCTTAACATGGTATCAAAGTCCGGCCCAACCAAGTCTTGTTTAGCTCGA
TTTTGGACCCTCATCATAAATTGTCCACACACCAGGTGTCCAGTCCTAGGAGTGAGGGGA
GTGTTAAGTCCCACATCGGTGGTGTGAGAGGCAAATTTGTATCCTTAAATGGTCTTGGAC
GATCCTCACCTCTTAACTAATTTTTGGGGTTGAGTTAGGCCCAAGGTCCATTTCCTTGAT
AATAATGTCTTTATTTTTTGAAGGGCCTTCAAGATGTTTCTCTTTCTTATACTTTTTTTC
TTTTACATTAACCAGTTATACATTAATGAGACACTGCCGTGGTGTCCCGTCGATTTACTT
AGAAAAAGTATATAGAAGGGTTGCAAAAGAAATGCAGTGCCCTGCTAGCTGCCACCTTTC
AAAATCAGTTTGACATTGTAGGCTGTTTTTCTGGTTTCTTTTCATTCTTTTGAGAAGGAA
TTCTTACTTTTCCCTTCTCAAACTAAAGAGTTTCTTTCTTTTCCACCCCTTTTGCAAAAT
AGCAGTGAACTTTTCTGACTAATATAGAGGGAGCAATCATGCATTTGAGTGTCTTGTTGT
GGAACATAGATCTTATAGATTTATCTACTTATCCAACTTCGGAAAACATTTAATTGTGAA
ACAAGTATGCTAACTtGTTTTTTCAAGTGTAGCGTTATGTAATATGAAAATAATGCGTAC
GAATCATAACGCCCGTACGCCTTAAGGTGTCGTAGGGTGGATATTTTCCTCCAGTGCGCC
TCGAGTTTGCGGCTGGCCTAAATGTGAGTCCACGTCGACAGACATCACGACAAGTGGTGT
TGAAACTCAACTATCTTGGTGTTGTGGCTACAACCCGTCACATGTCTGGACTCCTAGACC
CCTTTTGTGCTTAGGCACTCTATCTGTGACCCACTGGATTACCCTCTAAGTTTAAGCATA
TCAATAAGCGGAGGAAAAGAAACATATAAGGATTCCCCTAGTAATGGCGAGTGAATCGGG
AACAACCCAACCAACCTTAGAATCAGGTGACTCTGTCATCCGAATTGTAGTTATGAGAAG
TGTCCTCAGCGGCGGATTGGGCCCAAGTCTCTGGAAGGAGGTGCCAGGAGGGTGAGAGCC
CCGTTGTGCCCGGACCCTATCGCACCACGATGCGCTATATACGAGTTGAGTTGTTTGGGA
ATGCAGCCCAAATCGAGCGGTGAATCTGAATGTGGCATTCCACTCATGCCCATGCCTGGT
TACATCATTTAGCACTTTTATGACTTCCTCCTTCGACATTTTGTTCAACTTATCTCCAGC
TACTGTTATTGCAATCCCCTGATTCACTTGATCAATTGAATTCCAAAATGCATCTAGAAC
TGTTGATTCATGCAATACATGATTTTGTTGCTTCCATAGTTTTCTGAATCTTACCCATGC
ATCCATATTTTATTTTAATATCAATCTATTTGGTGTAGTGCTATAGGTTTTATATTTGTA
ATGTTCACCGATAACTTTGAGCAAGGTTTGAGGGTGTTATTCTTCGTTGTGACTGACAAG
CTATAGCACATAATTTGTCCCATTCTTCCGTAGTCTTCTTTTTTTGCTAATAAAATCTTA
TTTTGCCACAGATCATGATGACTCTTGCTGTAGAAGGTATTCTATTTATTGTCATTGTAT
AATGCAATGATTGAACAATGAGATTTGTATTGTTGGAGGGTTCAAATTCTCAAGGCAAAG
TCACCATTCACCTAGGAGAATGGAATAGACTCTGCTTTGACCCTTTTGAAGATGAATCTG
CTTATGAAGAATTGCTTATCAAAAAAATAaTTTTCATATGAAAGAATAGATATAAAGCAC
TTGAGTAGCCAACATAAAAAAGATATATTAGATTTTAGTAACATGAGACAGAATCTGAGA
TTCATGCTTTATGTCATACTTATCAATAAAAGGAGCGAGCTGTGTTTCCGGGTTTGATAC
TTTAAATCCTTCTCTTCCCTACTTTTATTTTTTATTCTTTGTGTGGTGGTGGTGGGTTTA
TCCAACTTGTTACTTGTTTTGCTTGCTTGATTGCTTAATGCAAATGGTATGACATGCAAG
TGCCTCTACTTGAACATGAGTAAAATGAAGCAAATTTGTCCTTGGGAGATGCACATAATG
CATCTTTCTTGATATACATATACCTCCTTTACTATCATGTTTCACTGAAACTCATTCCAT
TTATTGGAGAGTAACTTTTGTGTTGTGATTTCAGTTGAATTCCTTGTCTTTGTTTTCGGA
TGTGCAAATAGTATTAGTTCATTTGCTTATAGATGTGAAGTTTTCATCAAATACTCTTCT
TGGAGAATTACGAAATATGACTTTGTTCTGATTAAAAAGAACATACGACAAAGTAAAGGT
TCCTCAGTATGTTAATGTACAATAATCCATGTTATTAAAATTTCCGAGATTTTCTGTATG
GAGGGAAATGCAGGTCCGCTCTTTTATTCTTACTACCAAGAGGCTCAGTTGTGTTCTTAC
TTCTTAGAGAATATTGATTTTGTTTTTTATTTGATAAAGAGAATATTGATTTTTTCTGTA
CGGATATTTTTGCCGAAGCACGAAAAAGTAATATCTTCCTTGATGCTACTCCTTCTGTCC
TCTTTCTCCCCTTTGATGACTTGGCTGCATATGGAAGTAACATTTAAAGTGTTTTTGCAT
TAGTCTTCTCATCCTAAATCTAAGTGGAGTCATACGGTATTTGGATATTAGTGTGATTTG
TCTTTCATAATATTGAAATGCAGTAGAGAAGGTTTATTCAAGGGCAAATTATGTAAAATT
TCTGCCCATAAGCTTTACTTACCTTTTTTTAGCTCAATTTACAAAATTTACCTATTCGGC
CTATTTTTTCCCTAAAAAaTGTCTGCATCTTCTTCTTCTGTGTTCTTGTCGTCGTCCTCG
TCCTCCTTCTTCATTCTTCTTCTTCTGTGTCTGCGTCTTCTTCTTCTTTGTAGCTGGTGG
GGTTCTTGATTTTGCTTCACTTTTCATCTTTTGGGTAGTCGCAGAGGGATCCAAAAGGGC
AGATTCAAAGTTTGAAAGCTTGCTTGATTTAAAAATTTGATGTACCACAAACGTTAATAT
TTCGAGCAAaTTATATATCAAAAGGCTCGAAACACCGAGAGGATTTCATATCTAAAATTG
GAACTATTTAGAAGTGATTTTGAGTTGATTGAGATTGAATACTCCGTGTATACTTCATGT
ATAGTGTGTGTATATTTCATGTATAGTTAAGCTACATTCAACTTGTGGCGTGTATCATAA
TGTATAGTCAGTGTATAGCTCATGTTTAGGTTAGCTATATTGTATAGTCAATGTATACTT
TCTATGACTTTTAATAAGCTATATTTTATAGTCACTGTATACTTTTTATGACTTTCGACT
ATTTTtATGTAATAAAAACATGGCTATATTTGTTGTAAACTAATTACTTTATTGTATATA
TTTGAAACTATCCCTTAATTTAGGATTCATTTTTTCCTGGACGGCCTGCTTTAGGAGTAT
TGGGACATTATAATTTACATTATGTATATTGCTGGTGTTCGCAGAGTTCAAGATATGAAA
AGGTCCTCTTCTACTGTCCATTCCTTCAATGCCCCAACAAGCTCTTTTTTGGCATATAGG
GAGAATGGATTTAAAACTCAGAAGGCCTCCTCACTTACGGGGGATATTCATAAGTCACAA
TTGGAGGACACGGTACTCCATAGACCTCATTCTGACCAGACAACCCGAAGTATAACTGAT
CCAGTAGTGATGTATGATTTAAGAAATCGTGCAGGTCATTTTACTGCAAAAAAATaTATT
CAGCAAGACGCGTGTGAAGTTTACCTTCAAGACCTTAAAGAATATATTGCTGGGATGAAC
GGTAAAGTACAGATTGGGTGGCATGTGGATTTTGAGTACTGTGACAAAAGATGCCAGACT
TATGCAGTATATGTTGGACCAGATGGAAGTCGCTTTGAGTCGCGTGATGATGTTGCCCGA
CATATGGGGTTGCATCACTCCATGGAGGTTGAGAATGGAGGTAACAACTTTACTTCATTT
TGTGAGGGATTGCCAAATATCCCAAGAAGTAAAGAAGCTTCTGGTTCTGCTAAAACCCGC
AAGACTGGACAGAGTTGGAGTTCTCCTGGTAGAAGCTTATTCCGTAATGGTGGTTCTATC
TTCAAGTGTACATATCCAAGTGTATGTTTATTCTGTTACCAATATTTGGTTTATACTGCC
ATGCTAGCTTTTGCATTTCTAATCTCCTCATAGTCCGAAGAATCTGGTAGTTTGTTCTGT
CTTAATTACTTGCAATGTTACTGACTAACTTTGAATGTTCTTTCAGGATGGCTTTCCAGT
TGAATATCAGGACTTCGTTCTTGTTTCAGCTGGAAATGTTGACCCGCGACCATTTTATCA
CAGTAGTAGTGAGATATGGCCTGTGGGTTACTTGTCTAGCTGGCATGATAGAATTACAGG
ATCTCTTTTTGCTTGTGAGGTTGCAGATGGAGGTGATGCTGGCCCAGTTTTCAAGGTCAA
GAGGTACCCATGCATCCTGCATTCTGTTCCAACTGGTTCGACGGTCCTCTTAACATCCAA
ATGTGATTCTCATATTGGCGAAGATAATGTGGAAAATGGTAATTCTGCAACTTCTACGCT
GGTTGATGAGGAGAGTATTTCTATCCAGCTGATGCTGGAAGAGTGCAGCCCACCAGATCT
GAAAAGTGACTCTCATACTGCTGAAAATATGCAGAGGGAATTATCTGGAAAATTTGGAAA
TATATGCACTGGTGGAATTGGGCAAGGGGATAGTATAGGGGAGTTCGTTGTGGAAGGGAG
ATCACCGTCATCTGTGTGGGAAATGGTTTCCCAGACTCTTCTGCGTGCATGCATTGATGC
TTATAAGAAAAAAGGGGTAATCGAATTCTGCTGTACTCATGATGTATATAAAATGGATGA
ACAAGAGTCAAGTGAAGTTGGTTCATTGTCGAAGTTCTCTTACTTAGGTGCCCCTCTCAG
TTTTCCAAGATTGGTGCAGAGCAATTCCGAGTTAAAAAATACTTGTGAAATGTTAATGAA
GTGGTTAGAGCAAAACAGATTTGGATTAGATGTAGACTTTGTGCAAGAAATTATAGAACA
GCTTCCTGGTGTATCTGCATGCTCAAATTACAAAATTGTTACTAAGAGAAAACACAAGAC
AACTCTGCAAACAGTTGGAAATGGGTTCCTGCAGGCTAAAAGAAAGAATCACATGCAGGA
TGAGAGGGAAGCTATTGAATCTTTAAGAATTTCTGGAACACTCAGAAAGCATCTAGAAAA
TGCTGACATCAGGCGTCCCTGTTCTTCGGGAAAGCCTTTGAGCACAAAGATTCCTGCATT
TTTGATAGGCGACGCCCTCCAGGTATCTTCTAACTTTTGAGTTTGTTGTCTAGAAAGGGA
TTCGATGTTGTTCCCACATGCTTGCCTTTTCTTTTTTTTGAATCTCTTTTTAATTTTATT
TTATCAAATGTGTTTAGGTTTGGGAATTCCTGTTGAGGTTTTCTGAGGTCTTGGGTCTAA
AAGTTCCATTTTTGTTTGAAGAAATTGAGGAGGAATTAGTTAGTCCATGGATAGACAAAA
CAAGTTCGATGGAAATTCCCATACTTGAGATTCAGGATGCCAGAGAGCTCACCTTAGCAA
GAGGTGGAATGGACTCTCTATCTGGTCGATTGGGTTTCCATCAATATAGCCGATATGCTG
GTGTGCTTTTGACAAAGATTCATGGTCTGCTGCTCAAAGCTCTTGTCACTGAGCTGCTCT
CTAAAGTTGCTGTCTATGTAGATCCGAATATTGGTACAGGAGGGTCCAAATCTAGAAGAG
GCAGGAAAAAAGACCCCGACAGTTTAGCTACCGTTAGGAAAAGTAGACTCGGAATGCTTC
CCATGAATGAAGTTACATGGCCTGAGATTGCTCGAAGGTACATGCTAGCTTTGCTATCCA
TGGAAGTCAACATGGAGTCAGCCGAAATTGCTTGCAAGGAAAGTGGCAGAATATTTCATT
GCCTACAAGGCGATGGTGGGCCAATTTGTGGCGCTCTTTCGGGAGTTGCTGCATCAGAGG
CTGATGCAGTGGTAAGATCGATTCATATATCTTTGTGATTGCACATGTTTCCTATCTTGA
TTTGAGGAATCTAAATAAGTACTTTTTATTGCTTTTTTACCGTGTTTTCATCTTGTCATC
AAAGTTTTCTGTCTTCCATCGCAATACGTGTTAATACTATGGCATGTTTTGCCAAAATCT
TTAACTGACACATAATAAGATTAAGGCTCATAATTTGAACTTATCAGAATCTCAAGATGT
CATTAATTTTAAATATGCAAATGAACTTCCATATTGTGAGGCACAAAATCTAACCTAACT
TTTCAAGTGTTTATGGTGTCAGTTTTTTGTGTTGTGAAGGACTCAAAATAATTCTACTTT
AAAAAaaTAAATAGAAACAACATTCAAACTTGGAAACTTAATGAGAAATACAACTAACTA
CCAGTTTTAGAATTTGAAAAAATGAAAGTAATTACAAAGCATGGTCAGAGTCAGAGAAGA
ATCTGTTTGGCTCACTAGATACTGATGCAGTAAAAAAAAGGGGATGGAAGTAGTAGTTGA
TTTTTTAGTTTTAAAAGAAACAGAAGTTGATTATAGTGCATTAAGAACATGCGAATATGG
CAGAAACATCTACCATTTCATGTGCATTGCTATGATACATTTTACAAGTCAATGGCAGTG
GTAAGCTCATCCTGTGGAGTAAATACATGTTATTTGGTTCAATTTTTCACGTGATGTACT
ATCTGTAAAAAATGATATTGTGTCTCTTTTAAGCTGCAATGGTAAGGTTTACACCTGTTG
CATGTAGTAGCATTCTAATTTTCTGTACTTTCCAGTTATTTTTTTATGATAGTTTATTTA
AGTGCTGTGGAAAGGCACCCACATACAAGGTGTATACAAAATATTGGGAGTCGTACAGAT
ATAAAAAAGTGAGAAAACATGATTCTCCACGAAGAGTATCCAACATTAAATATCAATTAT
CGTATTTGCTCCATAAATGTACAGAAAAAATCTAAGTGTGCCAATTATTTCATCTACAAG
ATATTTGTTTTAAATTGTGATTTGTAACTTGCATCGTCACATACTACTGATATATTAATT
GTTAAGAAGTGCAATTAAAAGGTCGTTTGGTTGCTGGTTAGAGTTATGCAAATATTAGTA
ATTCATTGTATAGGGATTAGTTATGCAGGGTTCGGTTATGTAGGATTAAGTTATTCATGT
ATTAGTTATTCCATCTTCTACTCTGCATAAACTAATACATAGATTCCCTCTTAACTTATA
CATGTATTAGTTAAGTGAAATTATAAGCGGGTAGCGAAATGTCGTACTAGATGTTCTGAA
TATTATACACAAAAACTAGAATGTTGCCAAACATGGTATTAGTTATGTCTGTTTCAATAC
ATGAATAACTTACTTCTTAACCGGCAATCCAATGACCCCTTAGTATTCTTATATATGCTT
TATTTGGGATATTTATTTTGGACGTGCCACCTTTTCATATTCCGTATTTCTTTATCTCAT
ACAGGAACAAGAGACCTTTCAAAGTTATTTTCTTAAAAACTTTCCTCTTTTACCTTGTCT
ATAGAGTTAATTGTACAGTCAACTTAATAGTTTGAGCTTCTTGCCAATGTTTAATTGATG
TGTTTGTTCTTGTCATACCTGCTTTGTGTTTCATACCCTACTTGAAGAGTGCCCATTTTC
GAGCCCATCTGGCTGTTGGTAAATGTATACAGAGTGTTTTCTCAATACGCTTGATTCTCC
TGTTATTAGAGGTTCGTCCAAATTAAAACATTCTGAAGTACGTGATTTCAGCTTCTTGCA
GAGGCCACAAAGCAAATATTTGGATCACTGAAGAGTGGAAACATTTTTGTTTCTGTTGAT
GAGAAGGAGTCTGATGCCAAAGGAGCTGATGCTGAGAATGGGCAAGTCCCAGAGTGGGCC
AAGGCGCTGGAGCCTGTTCGGAAGCTACCTACAAATGTGGGTGCTCGAATTAGAAAATGT
GTCAATATGGCTTTGGATAAAGACCCACCAGAATGGGCTAGGAAAGCATTGGTGCATTCC
ATTAGTAAAGAGGTTTACAAAGGAAATGCATCAGGACCAACGAAGGTGCAGCATGATGAA
TATCTTATATATATATTATAATGTGTCAGCTTTGTTAAACGACTAGCCTTTAATCAAACA
TTAACTGAATGCAGAGAGCAGTAATTTCCCTCCTGGGGGAAGTTAACCGGGGAACTACTT
CACCCAAACCTGAGAAGGAAGAAAAGGTAAAGAGTTCCAGCACTGTATCTGATTTAATCA
TGAAACAGTGTCGGATTATACTACGGCGAACTGTTAAAGAAGACAAAGATAAAGTCTTCT
GCAATCTCTCGGGaaGAACAGTTCTGAGCCCTAATGACAATGACAATGAGGGGCTTCTTG
GGCATCCGGCAATGGTATCTCGGCCTTTAGACTTCAGGACCATTGATGTGAAGTTGGCTG
CTGGATCCTACGGGGGATCACATGAATCTTTCATTGATGAAGTGCGGGAGGTAATGCTTT
TAACATGTATATATGGTTTTGTTAATACATTATAAAGACCTAACTCTGGTTTCTTAAATA
AGATTGCATTTGCAGTATAAAATATTGTTGTTGTTGCCACATCTATGTTCTTAGATATCT
GGGATTTGCTGGATCACTTTACTTGGAAAGATGCATGATTAGTTCAATATTTTTTTGGGC
ACATTTTCATTCTCGTCCTGTTCTTTTAACTTCAGTATGATTTAATGGCAAGAAAAGATT
AATGTTGCTTATTCTTTGCTTTTAGGTTTGGCATAATATACGAACCGCATACTGCAATAA
GTCCAATTTGCTTGAGTTAGCTGGATCATTGTTGCAGAAATTTGAGGAAGATTATGAAAA
aGAGGTTTGTTGGTCTTCTAGCTGTTCAATCCTATTGTTTTAAGCAGGAGTGAATTGATT
TGCCTTGGAATTTTTTATATGTTTGTTTCCTTTTTTTAACAGTGTAGTAGTAGTAGCAGT
AGCAGACTAGCAGTACTTCCCTTTTAGATAAGCATATAATGTTTGTTCGCATTTAGATAC
AAACCGAAATGATATGGGTGAAGGTAATTCAATTCTTTAGTATAGAAAAGGAATCCACTC
TAAAAGCTACTCTTCTTTTATCATAAGAATCTGATGCAGTTGGCATATGTCATGTAATTC
GATTCTTCAGTTTAGGACAGGAATCCACTCTAAAAGCTAGTCTTCTTTTATCATAAAAAT
TTGATGCAGCTAGCAGATGTCATGATGGTTCAGTTTGAAAGGAAAGGCAGTTGAGCCTGT
CCGTGATTGGTTGACCTTTTTTTTTTTTtAAAACAATTGGAGAAACCCATTATACAATCC
GTATACCAAAAGGAAAAGAACCTACACATGGTTATCAAGAAAAGATATCCCATCCCCTCT
ATACCACTAGGGACCTCATGAGTATGCGATAGGTTAACCTCCTCTCTTAAAGAGAAAATG
AAGAAAACCAAGTGTTTGTTATTTCACTGTGTCAAGTGCGGTATTGGCACCTCGAAGCCG
TGGCCCGGTATTGCTTTCTGTTTGCTGCATCTGAAAAGTTAAATTATTCCTTATCTTATC
ATTTTTATATCCTAGCATGAATAATTAGTCAAGTTTCCATGAGACCACAACTTTAGTTTA
TCGAGAATATGACCTTAGATAGGAGGGTATGGAGGTCACAGAATAAGGTAGAAGGTTAGT
AGGTAGTTGACAGTTGTCTTGCTTTTTGATGGGATTAGCCTTGTTGGTAGTCTGGGCCTC
TGGGGCACTTTGTCTGTTGTAGTAATAGTCTTATTCATGCAGTTTCTTGTTTTTGTCATC
TGTTACCCGTCTGTTGTTTATTATGCTTAGGCGATTGCACTATTTTCATGATGTTACGTT
CTTTGCTTGTATGCTCTGCGCTGCTTCCCTATTAGTTGTCATGTTTCCTTCAAAACCGTT
TTCCTTTTCATTTCTCCTTTCTTTTGCTTCTTGAGCCGAGAGTCCTTCAGAAACAACCTC
TCTACCTCCACGAGGTAGGGGTAAGGTCTGCCGTCTGCGTACACTCTATCCTCCCTAGAC
CCCACTTTGTGGGATTTTTGTGCTTGGATTTAAAACCCTATAGAATATGAGATTGTTCAT
GGAGGAAATTTGATTTTGAAAGTTATCCAATTTGCTCAGTTCAGTTTTTTCAGTAACTTA
TTATTTTGGTTGAGCAGTTGAACCTTGATCCATTTGGTTTGTGATTCAATTTCTTTGGTT
CAACCATTGTCATTGTTGTTTAACTAAGCTTTGGCTTGGTCATGTAATCTCAGGTTCTTC
CCCTAGTCCAGATAATTGAGTGTTCAAACGACAGCAATTTAAGTAGTGAAGTTGCAAAAG
ATAGAGATGGTCTCCTAGCTCATGTGAACGAGAGCTCACTTCCTAAAGCCCCTTGGGAGG
AAGGACTTTGTAAAGTATGTAGCATGGATAAAGATGACGTCAATGTTCTTCTTTGTGATA
AATGCGATTCGGAGTACCATACGTATTGCCTAGATCCTCCGCTTGTTAAAGTTCCTATTG
GGCCGTGGTATTGCCCAGATTGTGAAGCTAAGATATCACGTTCCCAGAATGCTTCTTCTG
GTTCTCATACTATTCGTCAATGCGTTAAGAGGAGGTTGCACAGAAAACTAACTCACAAGT
TTATGGAAAAACTTTCTCAATTAACAAGGACCATGGAGTTGAAGGAATATTGGGAGCTTC
CACTGGAGGATGTGAGTTCTTTTAACTTTCTTCTGTGTTTTTATGTTGACATAGTCTATG
TTAGCCTGTTTGCTCTTGGAAGATGTATGGAATAGTATTGTTTCTTGATCCTTGAAAGAA
GTATCTGTCTCACTTGTCTTCCTTTTGGTTTCTGAAACGTCTTCCAAGTTTAATTGACTT
GTTGATTATATTGGTAATGGTGGGAACTTTTCTTAAAGTAATTACTGGAGTTTGTCTCCA
ATTGTCTTTAGATAGTTGAAATGTCGCACATTAAACTTGTATAACATGAGAAATATGCAT
GGGATTATCAAACAAGTGTTTAAGGATTTGTAGACATTTGAAATTAACATGTCATAGAAA
AGGTATGGAGTTGTCTACATAAGTCCAGTCTACTCTGAAGCTTGCACACTTATCATGCTT
TCACTGCTTGACTTGAATGTGTAGCAGGCTGACAGTAGGCTTCATCTAAAAGATATTAGG
CATTAAAATGTGTTTCTTGCTTTTGGGGAACAGTGTCTCTGGCACAAAGCAAGTTGAGCT
AATTTTTGCAAAGATGTGATGACGTCCATTGATGTGATGGCATCCATTTGAGAGGTCTGA
AGTGTAATTACTGCAGGGTAAAAATCTTGTCACACAATGACCTCAAAATAATACATTGGA
CAACTTTTAAGGCCTCCCTCAAAACAATTTCAGGAACATTGTTTCTCTGCTATTCTAGTA
TGCTCAAGCCTCTTCATCTGATGTATGCTGGCACTCCTCATGCATTCAGCTTTAGGGTTT
TGGGGGAGGGTGGGCTACTATAGAAATGATACCCACATTCCAGTTTTGTTCCCAGTTGCT
TTAGTTTCTTCCTTAGCCTCTCCTGATCTGCTTTGTCGACTGAGCTTTATGCGGTATATG
CATGTTTTAATATTTCAATTTATGTGCAATTCTTGTCTACAAATTTATCTGTATGGTGAG
AACTGTGCTGCATGCAGAAATATGTTAAATTCTATGATTTTGTTGTTGGACACAACATAA
AAGTAGAACATGAATTATGTACAGCTTTTCCTAACCTAATTTGACATGTACAATTTCTTT
CTCAATGGTGCAGAGAATTTTCCTTCTTAAATTCTTGTGTGATGAGATGTTGAATTCAGC
CATTCTTCGTGATCACATTGACCGAAGCGCCTCTCTGTCTGCTGAATTGCAGCAGAAACT
GCGCAGCCTTGGTGCTGAACTGAAGCTTCTAAAGCATAAGAAGGAAATTTTGACTGCAAA
ACTGAAGAATGATGCTCGGAGCAGTGGAGACACAGGGTCAGACACATCTCTATGGTCCAA
TGACTGTAAACTGAAGGTGCAGGGGCCTGACAGTGGCAGCCATAACTCGTCAATCTCTGG
TGGTTGCAGACAGCTGGATGATGGCACTCAACACAATAAGTGTAATGATTACAACAAGCA
ATCCTGCTTGTACACTTCAAAAAACATTCAGGATAAAACTTGTGCAAGTGGCACCAATCA
TATTAGAAACTCTCCTGATCCAATCAACCATTTACAGCATCAACAGTTGTTGAAGGAGAA
TACTAGGTCTCTGAATACTTCATCCCATGCAAAATGTGGTACTGAAGAAGCTAATTTGCA
GAACGACTTGTTCATATCTACTACCCTCCAACAAGAAACTGACCAAATTCCTGGCAATTG
TTTGGAGTCTACACCAAGTAGTTCGAAAAGTATAATGCTGTTTGCTACTCACATTGTGTC
TGCCACTACTTGTTCAGGTTCCGTTAGCAACCCTTTGGAGGAAGCATTCCTTTTTGAGAT
GTCTGCTATAAAGAAGGAGATTCGTGCTTTAGAGGACTCAATTGCTGCCAAAGAATTGGA
ACTTCAGGAGGTTTCTGTTAGGAAGGAATACATGGGACAGGATTCTGAGGGCAGACTCTA
CTGGACTTTTGGCAGGTCCACTTCTTCACGATTAGTAGCTTATGCAAGTACAAGTACACA
GCCGGAGTCATCTGGACATTTGTGGTCATATGGTGTGGAAAGTTCAAGACGAAGTGGTGT
TTTTGATTCATCTGCTCCATGGGAGAATATGGGCATGCCTAATCTTGATCAGTGGACATC
TTATCAATCTGATGTTGATACTGAAATACTCATTAGATGGCTAAAAGAGCATGACCCGAG
AGAGAGAGAATTGAAGGAGTCTATTTTGCAGTGGCGGGATACTAGAAAAATGATATACTA
CTATTTGGAAAGTCATGGCCATGACAAGGTAAGACTGATCACTTCAATTCCCTCCGAGGA
TTCTGCTTCCTGTTTCAATTCTGATTCTCTCGTCACCAGAGCCGTTACTGCAaTTAAAAA
GATGGTTAGTGGTTGCTCAGCAGAAGAGGAGACGGAAATCTGCACGAATCTTGGTGTCAA
AGTGAGAGTTTCTTTTGATGGTGAATTATACAGGTGTGAGTGTCTAGAACCATTATGGCC
GTCTAGACCTCATTGTCTTTCATGCCACCAAACATTTTCCGATGCTAAGGAACGTCTGAA
GCATGCAAATGAAAAGTGCAGGATTGATTCTCCCTCTCCCATTCAGCGGGATGGGGAAAC
AAGTGAACAACCCGCTAAGCGGAAAAGAACAGCAAATAATGAAATTCTGCAGGATAATTC
TTTGAGCAATGACGTGTCTCAAGCTTCCAAGAGCAAGAAGCTTGGTAATGGCGAAGCATC
TAGGAGGGACAAGCATGGTAATGCACCAGCTTCTGCTGAAAATCAAACCAAACAGGAATG
TCCATTTAAGTTTGAGGAGATCAAAGCACAGTTCATCACTCAGAGGTCACTCAAGGAGCT
GGTGAACGAGATAGGACTCATTGGGTGTAATGGTACACCATCATTTATTCCATGCACATC
TCCATATCTATGTGATTCTGCCCTTGAACTGCTCTCCCAAAGGGAAGATGAGGTATGTGG
AGGAAATTCTACAGATTTGTTATCTTCAGAGCACCAACTTCGGAATGGGGTCAAAGTTTC
TTGCATTAATAACTCCGACAATCCAAATTGTACTGGAAATGGCTTAGCTGGGGCTGGACC
AGTGTTTGGGAGACTAAAATCTGCAACCAAGAGGGGAAGAAATCAGTTTTCTTCTACCAA
GGATAAAATCCTTGAATTTGGGGTTAATATGTACTTTGTTATTCCGGAATCCTCGCTACA
TCCTGTAGCAGGTCGGGCTTCTGTGATTTTACGGTGTCTTAAAATCAACCTGCTTGACAT
AGATGCGGCTTTACCTGAAGAAGCTTTGAGAGTGTCAAGGTTACAATCAGAGAGAAGACG
TGTATGGCGTGCCTTCGTGAAATCTGCAGCTACAATTTATGAGGTAAAGGTTTTGCTCTT
TTTACTAGACTAAGCAAGGCCTTTTCGAGTTTAGTGGTTGTTGTATCGTGAGAGACCTTA
GGAGTCATTTGGTTGGTTCGCTAGGGAGATCTAATTTCCACATAAAATCTTGAACTGACC
ATAAAATTCTGCATTAGTATTATGTTTGGTTCCTACTTTTCTTTCCTTCTTCCTAAACAA
TACCTGCATAAGTTATGCAGGAATCTGTGTATTAGTTTATGCTGGACAAAATGGAATAAG
TTTGAGGTATTAGTATTGCATGGATTGAAACAACAAATGATAAAACTAACCCTCGTAATA
GTAGATAAATTTTGATTAGAAAGTAAACACACATTGTTTACTAAACAGTATATACTATTT
CTTTAATACAGTAAACCGAACGTCCAACAAGAAATACATCTTGCATTACAAACCTTGCAT
TACTAATCCCTTCATTGATATACTTTGCATTATTTGTCTTTAAACCACATGACCCCTTAG
TGTTCTGCGATTTCCTGTTCTTGTCAAAGATATCGGCCTTCAGTTCCAACTCTCCGCTGG
TTGAACTTGCTCAACGTTTTCAGGAAAAAAAAAAaGAGTTTGTGCAATAGTATTTGGATG
TTTTTTCCCATCCTCCCCCCTCCCCATGAAGGATGCTCTTGTGTTCAAATGTTTTCTTGA
GTTGAGAGTCTTTTGAAATTTATGGTAGGCTTCTGCACTAGTTCATGAGGATGATTTTGC
AGCTGTGTGCATTATGCATATACAATATTTATTTCAGAATATTCGGCAGAGTAATACTCA
ACTCTAGCCCTACTGCCTTTCTTAGGCTAAGGGCTTTGGTTAAATTGACTGACAAAGGTG
GGATGTGGGGTGTGTGGTAGGCATGTCACTAGTTCAGATTCTCTGGTACTTAAAGTAGAA
GGGTGGAGAGGAGGGGGTATATTATACACTGAAATTCAAAGCAGAATTTCTGTTTTCTTA
TTTTGGTCCTAAAACTCTGATACTTAAATTTTGCTCATTTATCTCCTTCAGATGGTCCAA
GCCACAATTATTTTAGAGGACGCCATCAAAACCGAATACTTGAAAAACGATTGGTGGTAT
TGGTCATCACCCTCTGCTGCAGCAAGAATCTCAACGCTCTCAGCCCTCGCCCTCCGTGTG
TATGCATTGGACTCTGCTATTTTGTATGATAAACTTTCAAGTCAAGATGCCTCAGAGACA
GATTGCAAGGAAGAGAGGGAACCTCCTCCTCGTAATTCTGTCCCCACAAACACAGCCAGT
CCTTCAAAGAAAAaGCCACTTGACCCAGAACCTGCTGAAAGTTCAAGACCCAAGGGCTGC
AGGACAAGTAAAAGGAGAAAAGATTCAGGCAACAGCTAAAACAGGAAACAGGCTTCAGGT
TTGCAGATCATCATTATCTGCAGTTTTTTTAAAAGGAATGTACTGTACTCTTATGTATAC
CAGCCAGGCCAATGGTTGAAATTCTTTAAGCATAAAGGAAGGTTTGCAACATGCTATCCT
ATAAACTTCAGGGAGCAGACTCTGCACCAACTCTATCTATTGTTTGGAGAATCGAAAGAC
GCTGTTTTGCTCTTTGACTTGGTAGAAGTTAATCGATTTCTTCTTGCTTTGAGAAAAGGC
ATGGGAGACTTTGTTCCAGCACATAGCCTCTCTTTGAGTTTACATACAACAAAAAGGCCT
TTATATGCCGATAAGATTGTGGCATTTGGGGTTTTATGCTCTTGAGAGATATACAGATTT
GGTTAGGAGGCAGGCGTGTTAGTTTGAACAGTTGTTGTACATAGTAAAGCAAGTTTGAAC
AGTTAGTGTCATCTTATGTATATAAGTTTTTATATAGACTAGCTTTGTTGTTCGTCAGAT
TACCTTCCTGATAAATGAAAAGGCGGTACTACGTCTTCTGATGTCGTACAATCAGAAGAC
TTTAGTTTAAATAACGTCCTCTGAAGGTCACGTTGTATGCGTCTAGATTTAGCTTGTTAC
CTGTGTGGCTACGTACGTTTGACAGGAAGGGTTTGTTACTAGCAGCAAAGTAGACAATTT
AACCTTAAATTATTGATTACTTGTGCCCAATTTTTTTAAAAAAATTACTTATCTGATAGT
GCTTCCTCTCATGGCAATTCAATTGTAGACAATAGTAATAAGGTCTATGTATATATTACC
TGCTCGAGAATTCACTAGTTTAATTACATTGAATATGTTATTGTTATCGTTGTAGTGCAA
ATTGTGGTCCTAGGCATTATACAAAATGAAAAACTGTAGTCAAATGGAATAGAAATCTCA
TGTTTTGTATAGTTTCTACGATTATGATGATGTTGCGGCGCTGGAAAAAGATACTAACAA
ATTTCTCCGAGCCTAATCATCAAATCAGAATGAGAGACAACTCAATATAATTAGTGGCGA
AAGTTAAAACTTAAAAaCATCATAAATATTTTTAATAATATTCATACAGTTTTTTATATA
AAAAAAGTCACTTTCAAATTTCTTTTTATTACAAATCTATAAACTCACCTTTCTAAGAAT
TAATCCATTCAAATATTTCTTTTCATGGACAAAAAAAATAaTTAAGAAACTTGAGTTAAA
AATAATACATAAAATCATCATACACATGAAAAAGGAGAATAAATATACGGGAACAAGAAA
AAATCAGAACCAATGCGGTAGATACATGTACTAACTAGGCAAGCTTACGTAAATATGTTA
TATTAAGAAAATATTTATCATTTATACTAATAATATTATTTTTTTCACTGGACACTTATA
ATACATTTGTAAAACAGTTTTAATACATATTATAGAGAGTAATTTATAGAAACATATATA
ATACAAATTTTGGTGATGGATAATATAGTCTTTTACTCTTTTTtAATATAAAATTTTCTT
ATTTTtCTTGTATAGTTACATAGGAATGTAAATCTTCTTTTCATAAACATTAAATGAACC
TGAAATCTAACCGGTTTTCAGTCTCTAAATTGCCGGGCACCGGAGCCGGAGCTCTTCACC
GTTCAATTTCTCCATCAAATCAAACTGTGAGTTTAATTCGTTGTAATTTCTACTGATTAG
TGTTATCTCAACGAATTTTTTGAATTTGCATTTGAGCTAAAAGTTCAATCTTCAATGCTA
TTACTTTCTTTTACTTTGATGTATGATATATATCGTTGATTGCAGCTTTTATTGTTTTTG
AATTAATCAGCGCGATCCAAATTGTGATTTTCTGCTGCAAATTCCTTACATTTTTtACAT
TTTCCCCCAATTATCTGCAACAACCTATTCGGTGTAATCACTCAATGTGGGATTTGAGAG
GGTAGAGGTAGAGAGAGACTGTTTCGGATAGACCGAAAAGATAGTCCAAAGCAGTCTAGA
AAAGGAAGTAATTGAAGTACAAGAAATAGTAAAAATAAAGTAGATAGCAACTACAACAAA
ATAATTGGATAGTCAAAGTACTCCTTAGTTATCTGCAATGTTTTAAAAAAAATGATTCTT
AGTATATCAGATTATAATGATGTTTGTCTTCCATAATTCATATCTTGATATTGTGATGCC
ATACGAAGTTGTGTTTGAGCATTGAAATATTTATCATCAGGTTGTTTTTTTGGCTATTTC
AAAATGTTTTAGTCAGGCGTAATGTGGGTACAATTTTAAGTTATAAGTAAAAGGTCATTA
AATTTATCGAATTGTCTTTTCATTGGTGTATTCATTCATTGAGATTCAATCCAAAGTCCA
AACCGTGATGCTATTTTCTTGTTCCTGAATAGGTCTGTTTCATCTTTTTAGGTTTGTGCT
CTACTCTGGGTAAAGATCCGCACTATTTGGATATGACACTGGGTGGGAACAAACAAAATG
TTTTCTAGAATATAAGTCATTGTCTAGCAAAAGGGAAACTCTGCTCAGTTTTTCTCCGTT
TGTCCATTTGAAATCATTTCTAAATTTTATAGGGCCTTGAGACAGTTTTCCCGAGAAACA
TTTATCGAAAAATGTTTTTCATCAGACCAAACACACGCTCAATATTAATCTCTGTTACTT
TGATGTGTAATATGTACGATAATGTTAATTGCAGATTCAAATTGTTGAATGTAATTTGGA
AATTCTAAATGGGTGATATAGATGATATTGCGAAGGAGAAGAGAGTAGTTTTTGTGACCG
TGGGGACGACTTCTTTTGATGCTCTTGTAAGAGCAGTGGATACTCTGGAAGTTAAGGATG
AATTGTTCAAGAAGGGTTACACCGATATTCTGATTCAAATGGGGCGAGGATCGTACATTC
CCACAAGGGTAATTTGACATTTCTCTTGATATTTGTTTTTTTTCCTCTAAGCACATTTGT
AGTAAAAAGTTGAGTTTTTCAGTTTCTACTTCAATTGTGGATCCAAAAGATGTCCTTCTT
GAGGAAAAAGTAGAAGAAAAAGGGCAATTGTGGGATGGATAGGATCACTCTTCCCTTAAT
CAGAGTTCTTGAGTTCAAGCCTTGAGAATGAAAAAAATCCGAGTTCCCCTTTTGATGGGC
CTCAAGCGCCAGGAATATGGATTAGTTGATCCCCAGAGTGGGTACCGGGAGGAAACCAAC
AACAAAAATAAAATAAAAATGTGAACCAAGTTGAGTTGCCTAATTAAGTGAAAGAACTAT
GAGTTCGTGAAGTTTCAAGAAATGATGCAGAATTATGGATTTTCCAGGATTTGGGAAAAA
TTGCTGTTTGTTTTTGGTTTTCTTGCTGCGAAGAAAGTAGAAGGTTCTTTTCATTTTTAT
ATTACTGAAAAATCTCCAAGGGCCAGTGACATGCCATTCAACACTAGGATGATGGACCAA
TTCCTCTAGCCTCTTCCTCGTATATATCACCATTCGAAACTCGGTGGATGATTGACCCAT
CCCTCTACCCTCTTCCTCTTAAATACCAGGCTGTCTGCAGCAAGGTTCCAATGGGTGATG
TTTGTCGCCTAACCCACACATCACATGTTGCTTTCTTACCACATGTTAGTAAGTCTGCTT
AACAAAGAAAATTGAAAGTTCTAAAGAATTTATGTTCGCATATGCTTGGATATACAAGCT
TTAATCCGAGTAACGACTAGACCTTAGCGTGCTAAATTATTTAATTAGCCAAGATCCAAT
ATGTGGTTGCCAAGTCTCAACTGACCCTATTAGTTTTATGCCTTTTATGTTAGGCTTTGT
CACAATTTGTGGTGGAATATCTTTTAAGCCGAAATGGAACACGAGTACACACTCACTCAC
TTACACATAAGTACCTTTGCAAAATTTACTCGGCTCACTCGACAATTCTTCTTTGCCTGG
TAATAATTCATTTATTTGTGGTCTTTTTTTTTTTAATCTTGCTGTGATCTTTCCAGGCTA
CTGCTGAAAATGGTTCTCCAGCTCTGGACTACTTCACATTTTCCTCAAGCATAGCTGACT
ATTTGAAGTCAGCATCACTTGTTATCAGCCACGCAGGTAATTCATGGTTGACAATGACCT
TAGCTTTATACATTTAAGGGGTCGTTTGGTTGCTGGTTAGAGTTAAGCATGTATTGGAAA
TGTAAGGATCAGTTATACAGGGTTTAGTTATTTCATTTTAATAACTTGTACCTATTTTAT
TTATGTGGGGTTGTAAAATAATAACCAAACTCCATACTTGGTGCGCTAATTTATACAAAA
CAACTAAAATGCTATCGAACATGGTATTAGCTATGCTTATTTTAATACATGAGTTACTCC
CTCCCTAACCACAGCAACAAAACACCACTTGCTATATGACATTGGTACTAACTTTTATCT
TAGGGTCTCCTTGACTTTTCTTCCTCTGAGCAACTAGCCTTTTGGATATCATTATTTCAT
TAAAATGCGTATATATTAGGTCTGACTAGGGAAATTAACTCATAGATCTAGATACTAGTT
GTATGATGCCAAAACCCAAAGTTAGCTCTCTCATTGAGACACTTGAAAACATTTTCATAC
TGTTGCAATGGTCACAATAACTAACATAGAATCATTGAGGGAGTCAGGTTTCCAAGTATG
TTGAAATGTCTCTGTTTTCCTTAACACGTCTATCTCATGATATGATTTAACGTCAACCTC
TGTTTGCAAATGTTTTTGGCTGCTACTGCTTGTGGCCTCATAAGACATATGATTGGCTGT
AAAGTTCATGCACTTCGTTTCTGAGCAGAAGCGGAACCGGACATTGAAGCTTATGGGTTC
AAGATTTATGTCCTTTTGAGCTATGGAGTTCTAAAGTAATAATTTGTACATATGAAATGA
ATTGTAATACTTGTTGTGAATAGGGAAAACAATCGATATTTCTTGTCATTATAGGACTTC
AAAAGTTGCAAGGCTAAGGCTATGTAATCACACATTTGAATACTGCAGGTTCAGGGAGCA
TATTTGAGACATTACGACTGGGCAAACCGTTAATAGTGGTAGTCAATGAGGATCTAATGG
ACAACCATCAAAGTGAGCTCGCAGAAGAACTGGCTGAGAGAAAACATTTGTATTGTGCTC
GTCCACAAACGTTATACAAGACTATCTCGGATATGAATCCAGGGTCTCTTGTTCCATATC
AACCAGGTGACGCGAAACCAGTTGCTAAACTTATTTATAGATATTTAGGTTTCCCAGAGG
AATGATTAAACTTATTG
>RH166F13-7
TTCTGTAGTTGACATGAAGTGAAGCTCAATTGTATGTGATTTATAGATCATAATCTTTAT
CCTCAAAGGTTCTGTTATTTGTTTGTAATGATATTTTATGTGTTTGAGGAACTCTTACAA
TATGGTACATGCATTCACCAAAGTAATGTGCTTTTAACGTAGGCATAATATATAAATGTG
CCTTTGACTTGACTTCAACTAATATTTATGCCCTCCAACTTT
>RH166F13-8
ATATATATATATATATATATATATATATAtGGGTTTtGTTtGGATTGCAGTAaGTGCAAA
aCAACATTAACTATTTtCATCAGAAATCTtATTTTTAAaGTAAAAATAtACTTTTTCTTC
CAGTTTTTTCGAAAAGCACACAGCAAAaGCAGATTGCGAGCAGGGTGCTGATTGTGCAGA
CCGCTGCCCTAGGCCATTAGCTGCACCTACAAAATTTCCTCCACCATTAGTTTCCATTCA
TACAATATTTTGTAAAGAAACTCATATCTTTTGCTCATCTAACTCCCATGTAGCTGCACG
CATACGTTGTACATAAACCAAGAGTCAGCCATACAGATGCCTTCTTGCATGAAGAACACA
TAAAAGTGCCTAAAATCAGCACTAAAGATCTCTAAGGTGAACAGTGAGTACACTTGGAGT
GCTAGAAACTCGTTTATATATTTATGTTTGCCCAAGTAATGAACATCCCTTAGTTGGTAG
AAGAACTTGTGACAACAGAAAAGCTTAATGTTTTCCTTTTTTTTtGGGATAAATGAAAAG
CTTAACATAGTCAGCCCCGACCCTCCACACACAAAGAAAAAAAaGACTTACCAATAGAAC
TAGAGTGATGCCTCCCCAATAAGGAACATCCATCTGTTCCCTGTCAAAAATAGTGTAAGC
AATAATGTTCAATTACATAAACCAATCAAAGAGGGGAAGGACATATGCTTGTTCAAGGAA
ACACATTTTCCAAATATGGATTATGCCACTTCTACGGTTATGCATTTATTTATCAAGTAT
TATCTACAATTGTCATGGTTGACAGCATCATTATGATTATGCATCAAAACCACAAAAATC
ATTGGGAAAAAAAGTATCTTCACTTCATGTGAATTTTCATTAGTGTCTTACATGCCTTTC
TCAAATGATGACACTAATTGTGCAATTCTAAAATGATGCCATATAGTTATGACATACTTA
TAAGCAGCTTTCACTTATCAACCCATACCAGAGTAACATAAACCCCACATTTGCTATGAA
AATATGGTTCAACATAGCCCACAACCAGGTTAAATAGCTTATTGCTGGAAATATTTTTTA
ATTAAATGGGTCTTGATCAAACCAACCAAATAAAGAAAACATTTAATAAAATATGGGATG
CTAGTAACATTTACGGTGCCTAAATGGCTACACCGGTAGCAATTATATTTGAGGAACAAA
GGATTTGTTGAGTGATTTTATTATCCTAAACTAAAGAAAAGTAACTTTGGTAGACAATTT
CCTTAACTAGAGTGACCTTTTGAGGAATTAACTCCACTTTAAATTTAGCACCTTTTTAAG
AAAATAAACACCTTATGCTCCTAGAAGCTTCGCCAAATAGGCTATTACTTAAGTTAATAG
ATATTCATTGCCTTCCTCGAAATTCCACAAGGTGAAGTCAATACATGAATCGAATCTATT
TACCAAAACATTTTTGTACTAGTCCTCAAGCAAAAGTTGATTTAGAAATTAGTTCATATT
TCAATGGTATTTCTTTCCTATATTTCAAATACTTCGTACAATGCCCAATAAATTATTGAG
GGTTGATTTAATGATTTCAGTACCTGCGAGATCATTACTAGTAACTTTTTTAGAGAATGT
TAATAAATTCCAAAATCCATTTCGCGTCCAGTAGCCACAACAGACTCAGCAGCACCCTTA
TAGGGTTTCAAAATTTTGCTAAATTCTTCAAACATATACAAAATCCACAGATGTTCAAGC
AACAATACTACTTCAATAACAACTAAATAACAATAAATATGCCTCAGTCAAACTAGTTGA
ACTCGACAGTATGAATACTCTACATCCATTTTGCTCGAAATTTAATTAAGAACCTCACCT
TATCGGAGCTAAGCAATTTTCTCCTCTCAAATTCAGCCTCGTACTTTTTTATAGTTGTTT
TCAGTTTTTCGCCCCCGTCGACTAATCTAGGGCCTTTGGTGCTCAACAAACTTTTGAACC
TGTTAATTCTTTCAGTTAGTTCATCAGTCCTAAGGTTTGAAAACTCGTCATTTTGCTCTT
CCCCGTCGTCTAGGGTAATCATCGGAGTTGCTTTGGTAGCGACCACCAACTCGACCGGAG
GCTTGTCGTCTATTAGCTTACTCCAATCAATAATTAACCGTGCCATTTAGAATTTCATTC
AACTACAACAACATCGTAGAAATGGAGAGATCAAAAACGAAAATTCCAATCCGAAAGAGA
GCAAGACTAGGAAAAGCTCCGATTCTGAGAGCAAAAGAGAGCAGACGATGGCGATAACAT
TGATGCTGCTGCTAAACCAAGAACACTAGACCGTAACCTACCCCAAAACACTGCATTGGG
GAATCTATGATGAACAAAGGTGAAGCTAAAGGTGGCAAATGGGCTGTTTTATTATATTTT
TGGACGGATTAAAATGGGCTAGGTTATTGTGTAATTTCAATACACAATAAACAACTATAT
TTGTATCAATTATATTCAGACAATTATATTTGTATTTCGTATTAATTATATTTGTATTAT
GTATCAAATATATTCGTGATATAACATGTATTCATCCTCTCTGAATTTCACTCGCCTCTT
TACTCCTAATATGTAGCTAGATACAATATTTTTTGATACAATTGTATTCAATTTGAGACA
AATGAATTGTATCAATTGTATTTGTGATACAACGAATACAACATTTATTCAACCTCTCTC
ACTCTTGCCTCTTGCCTCTCGCCTCTCACTTCCGTCTCCTAGTCTCGCTCGTCTCTCTTG
TCCCAAACATAGAGCTATAATTCATAATTAAGCAAAGTATATCTATAAAACTCTAATTAA
GTCCAAATTATAACCATTGTATCTTTTCAAATCAAATAAGGTTAACGCACTAAAGGACTC
CTCTTAAGCCTTATTAAGTCTTTAAACGCACTAAAGGGAACAATATTGATAGGTATTTTG
AGCTTTGTTGTTTCCAACACCTTGAAGATTAGGCACAATTGAATGAATTGGAGCAATACA
TTAATCTGCATATGTTTCTTAAAAGATAGCTCTGTTGCACGATCGAGAGTATGAAAGAAG
GGGAAAATTTTCTTAAAAGTCCATAGTCCTTCATTTATAAAATGGGGCTTTCATAACCAT
AAATAAGATCCGACTAACATGACTTCATATGACACTTGAACTCTATACATGCGTTGGAGA
GAGAATAGGAGCATTGACTTAGGATCTAAGATTTATGTTTTTTGGAAGTCAAAACATAGT
GTGGTTACGTAATAGGTCAAGAAAAAATAATCAAAAATACCATTTAAAATCATTTGAAGA
AATCTAGAAATAGTGACTACGAGTTATTATACGAGTCAAAAATAGTTGTACCACAGGTCA
TAGTCCAACCCGTGGTTGGCTGGCTCAATTTTGGGACTCTCTGAACCTTGCCATGCGAGC
CATACTGTGGTTGTACTATCAAAGTACGAGTTGTACTACTGAAAATTTCAGATAGGAGCG
TCTCTGGTAAAACAATCATAATATTTTACTCCAGACTCAAATTTACAAATGGTCGGTGGC
GTTAGAAAGAAGACTCAAAGGCCTTTAATTTTATGGTTAATGTAACGAACAACTCTTCAT
ATTCTAAAAGATATGCTTGTTTGAAGTTGACTCTTGCATTATCTTATGCCCAAACTTAAT
CGGTAGAGAATCTTTGAACTTGACTCAGTGTTAGAGGTTCCTTACCAGGGGATGAGCTAC
AGTGCAACGCGGGAATTCGGACGAATCCAATAACTTTTTTGTGAATCCTGTATTTGTGTT
AGAAAATTTAGTAAATATATATGTATATTAGTTTGAACCCCCTAACAAAATTGAGTTAAC
GGCTCAGTGGTAATGGAGAATGTGAAAGCTCTTTCTGTGCCAGAATTGTGGGTTCAAACC
CCACTACCATCAAAAAGTTTTCTCATCTCTTTAAAAAGAACCATGTTTTGCATTTTTCTC
CTCTGCTATTTATGCAAATTTCACAAATGCAAATAAAAAAATAACTAAAAaTATAACATT
AACAATTAGAAATAGCAAAAAAAAAAaTCCACTCTCCTCAAGTCTTTCTGCTCTCCTTCC
TTTTTAGTCAATGTATTTGTCTATTATAATATGCAATAATATTGTAAAAAAAAaTTAATT
ATTTTATTTCAGGGTTGTTCCATATTATCTTTTTATATTTATCAATTTTGTTATTTTTCT
TCTCAAAGTTTCGACACCAGAACGTTTGATAAGTCTATTAATACGTCATTTGTCACGATC
TGAGACTACCCCTAGTGATAACACGGTGCTTAGAGTCACAAGTAACTCAAGGCTAATCCT
TGATACTGACATAAGTCATAAGTAACTGAATATGAACATGGAAAAGAACTAAAATGACTA
AGCGAAAGCATAATTATAGAATATTGGTTCAATATATTTCTGAACAAAGTTTTGCATACA
TCAATTGCAATCTGAAAAGAATCTAGAATAAAATAGACAGAATATAACAACTCTAACTAA
TTGTCTATGAAGCATCTACTAATACTGATGGAAGGTAGTCGGAACACAACACCATACTTA
CCTTAATCAATATATGCACAGAACTAAAAACACTAGAACTACGGACTAACTTGAGCCCTA
GCAAAAAAAGAGTTCATCACATGTTGGTTAGAAGCTGGGATTTAGTTGACTAGGATCTTG
ATAGTAAGAACTTGAGTGTACATCACATGAAAAATGTATGCAAAAGAAGTATACAATCGG
TACTTTCAATATACTAAGTATGTAAAATAGGCATGATAATCTGTAAAGATGAACATGGCG
AATCTGAGATGCTAACTGAACATAAAACTATTACATAAAATCTGATGCAATGACAAGTAG
TAGAACATGCAACTAATAAATATTGACTGAAATAATTGTATACATGGTCATGCAATATTT
GAGACTAAATTGTGGGGAGATACTATTAAATGACATATAATCATGTGAGCTAACATATAG
TTCGATGTACTATAATTACCGTTGAAAAGGTATGCACCCATTGAAGGCTACATAAACCTA
TAATGGCACGTAGTTCTGAGACTTGAATAAACTGACCCTAGTCCAACTCAGTGCTAAGTA
CTACTCTCAGTTGAACATAACTGATAGCTCCTAATAATGCTTTTCATACCTGACTGTCAT
ACTACTAGTGAACTTTGATGTTATAAGAAAACTAATCCACGATCATTGATGGCATTCCAG
ATACTATACTAATCAGGAACTTCTTTTTTAAAAATGTTTAGAAGCATTGATGATATATCT
ATATATGTCGTGTATCTTACTGTTATGAGTTGATGCTTTTGAATACTGAAATGAGTATAC
ATATATAAAGTCATGTATTTCTGAATCACAAGATTGTAGGTGTATGAGAGACGTGAAATA
GCTAGAACAAAATGTATAAAAGAAACGAATAAGGACTGATATTTTGAAACGAAACTATAA
GGCTGGAGCTAAATTCTAGATCATGACTTATGGAAATATTTATAGTCTAATTATATATAT
TACCTGAAAATATTATTGAGAATATACTTGTCACAATCCGAAAACTCGAGTCATGATAGC
ACCTACTATAACCCACCAATAGTAACCAACATGTAACTCGAAACAACATACAGGTTAGAG
ACAAAAaTTAACAGGGAATGCATAATCAATTTAAATGAGACAACGACAGATAAGGTAGAA
ACCAGCATAATATAAATAAAAGATCTAGCCCAAAACCTGATAGTCATATGTACAAAACTG
CTACAAAAGAGTATACCTCCCAAAAGTTGACCAAGAATATACAGACTTGTCTCAAAATAC
AAAAGACTAGCCAAGCTTTACAGAAGGAGACATGTATGATCCAAAATGCCATAGTTCTCA
CCCTAGACTTTGGTACCACCTATAAGCTGCTCGAAATCAACATTGATAACTAGTGCTCAG
ACTTACATCATGAAACAAATACATAGTGTAGTATAAGTATCAACACAACACGTAATTAGT
AAGCATAATAGGCCGACTGAGCTTAAAAAGTAAAGACAGTATAAAAATGAGAATAAATAA
CACCACAAATGTCAAATTAATGCAAATCTTACAAGAATGCACATAAGTCTAAAAAGGAAT
AGAGAAGAAAACAAGTAACTAACAATAACCTAACTCGATCCCTAAAAGCAAGAAGGCATA
CTCGTGCACAAGTTTAAGTAAAATAACTTAAATAGATCCCTATAAGCCCGATGGGTACAA
GAAAGAACTATAGATACATAGTATGAAAACCGATGATCCTAAAACATGAGAATGTGTAGC
CTGGACCTCGAACAGGAAATAAGAAACCCAAAGTAACCAATAGAACCATGTTACTCCCAA
ATGCACACACAAGTGTATGTGGTCGCGCAAGTAATATAATGGCTCTAAAAGGCTGGATTA
TCGAACCCAAAAGATTTACGATTAGTATATACTCATCTTTCACTAAAACCCACAAATTAA
TGCAAGTATACCTCAACAACTTGATTTTGTTTATAAAATAAGAATGCAAGAATTTAAGAA
TTAAAATAACTAATAATGTTCGACTTCAAATTGGTTGTTCACAATAATGGGACAATGATA
GGGTTTAGCATAACTAAGAATTCATGCTTCACATCTTTTCTATGGATTTCAGGTGGTTAT
CAAATTGCTGATTTATAAGGTTAAGGATATCTCCAACCTTATTCTCTATTTTACTCTCCA
AATATAAAGTTCTCAACTTTTTCAGACAACCAACTCCAACCAATTTCTCTATTTTTTTAC
TCTCCAAAAATGAATTTTCTTTTGTCTCCTCAACATTATATTATTATTTCTATTTCATTC
TTATTTTTGTATTTCATAATATAAATTCTTTCTTTATTTTtCCTAAATAATCAATTTATT
TATTTTtCATGTGATATAAAATTTTATTTTTTCAATTTTTTAATTTAATATAAAATTTTA
TTTTATTTTAAGTTTCAAAAATAACATAAATTGCAAGAAAATATTATATAATGTACAAAT
TAATCGATAACTCAAATAAAAGTGAAATCATTACTGAAATCAATTACATAAACATTATGT
CACACCCCGAGCCTACACCCTGGGCGGGACTGGCACTCGAGAACCATTGCTTGCCCCAAG
CGAACCCTTGTCCTGACTTACTTACTCAACAGAAGACTCTAAACATTATTACAATGACCA
AATGCACTTTACTCAATTGTTTAATAAAATAACTAAGAATGTTTAAAAGTCAAACATTCA
ACTTGGCTAAAATGGCAATTCAAGTCTCAACTTAACTGAAAAGGGAAaGTAAAAACTCAT
GAACTAACATCACTAACTCTGTTTATGAAGCCTCTAAACAACTGAGATGGACGTCGGAAC
AAGACCCACGACATCCTAATGAACTAAAATACTGAAAGCAATAAAAAGTATCCTCCGGAA
AGTTAGGAGGCTCACCAACTGACTCTGAGTGCTCAACTGGATCAACGAGGCGCTGGATGT
TGATCATGGTTACCTGCGTCTGCATCATAATAAGATGCAGGCCAACTGGTATCAAACATT
GAATGTACGAGTATGCAAGTTGGAATGCTAAACATAACTTAAGCTTGAAAAGAATCTGAA
AGAAACACTTACTTTGGCTTTACACAACTCCTGAATAACTTAACTCAATATAAAGCAATA
AAACACATGCAATATATAGAAAGCCTTTAAAACAGTAGAAAACAACTTAGTTCATTGAAG
AAAATGCAATAACAAACTCAACTTTACTCATATAATAAAATAATATAGTTTTtGTGGGAG
TTTCTCTAACCGACAACCACCACTATGAGCCTAAGTGGTGATACAACGTCTTGCCCACGC
TGCCAGATCTGTCCTATACTTTGCCATCATATAGAACGTCTTAACTAAGTGGATCCACTA
GTCTATGCTAAAAGAAACTTAAGGAGTCATCTAAAAAGTAGGATCCTTTACTACCCATGA
TGGCTACATGGTTTATGGAAACTTGAGTTAATATGAACTCGCGTTCCCATATCGGTGCTC
AATATTACTCCTAAAATATACTTAGCTCATATGTTTTTAAAACAAAACTTTTTTCTTTGG
TTTGAGATAATTACTTAAAACTTAGCTTAAAAGCTCTCTTGGAATCGATGTTCCCTTTCT
TGCTCAAATGTGAAAACATTTACTCTTTAACTGAAAACTACCTTAAAGACTTTTTTGTAA
ATCAAGGTTTCCTTTCTTCTTTAAATGTGAAAACATTTACTCTTTAACTGAAAACTAGCT
CAAAAGCTCTTTTGGAAATCAAGGTCTCCTTTGTTCTTTAAATGTGAAAACATTTACTCT
TTAACTGAAAACTAGCTCAAAAGCTCTTTTGGAAATCAAGGTCTCCTTTGTTCTTTAAAT
GTGAAAACATTTTACTCTTTGGGAATACATAGTCCCGATATACTCGTTT
>RH166F13-9
ATGTTTTCCTTCCACCACCCTCTCTAGAAAACTATTACTCTCGTCACCACCATCAGAAGC
CTCTCCTCCAAAACCTCATAATAATATTGTTAACGATGAAGACAACAATCCAAAAGAGAA
GGTGATTGATGATAGTCATCGAAGCTGGAGTTCcCTCGATCTTGGTCACAAAATTACGAT
TATCCTATCTATATTTTGTAGCTTGCTTACAATTGTCGGCCTCGTTATCGTGATAGCATG
GCTTATCTATTGCGAAGTATGGGGATATTGATCCATCTAACTACTCTATACCTTCTATTT
TCTGTAATTTAATGAATAAACAGTGTTTTTCTATTTTCGATCCAATTAATTGGGTGTGAA
CGTTGTACTTGTATGTATCGATTGCTGGGATTGTTTTGCTGTGTATGGCTGGTGGATGTT
TTGTTGGAATTGTTGACAGCGTTTTGGAATATTGGTGGGCTTGGGTCGATGCTGCTCATT
GTTGTTGTTGTGGGCTGTTGTAATTGGGTTAATATTGGTTTGAAGTTGGGATGAAATTGT
GTTTAAGGGGGTTACTTAAACAAATTAAGTGGAACTTTCATATATAGCCACTCAAAAATA
GTTTAATTACGCTATATAACTAGAGTTTGCTAATTCCGATTCGTAGCTACATGTTATAGG
GAGGAGAGTGGCGAGCGAGATTGGGAGATGGAGGAGAGAGG
>RH166F13-10
TTTGAAAaCAGAAATTAGACGACGACGGAAATGGTAGATCCTTCGAGTTCAAACAATCAG
AATTACGAACGGAACTAACATTTTGAAATTACAAAAaGGAGGAAAGATACATACCGCAAC
AAAGTCAGTGAAAATCTTGCCTCAGTTAA
>RH166F13-11
TTTACTGCTTTGTTGCTGTATGTAGTTATGTGTTTTCTGAGTATTAGTTCCGTTCGTAAT
TCTGATTGTTTGAACTCGAAGGATCTACCATTTCCGTCGTCCTCTAATTTCTGATTTCAA
ATGTTCCTTTATTGCTGTAGTTGACGAACTGTGCTTTATATAGACTTTGTTTTAATTTTT
TTTCTTATTTATATTTGCTTATCAGTTTGTAAAACTAAATTATAGTGTGTGTTCTGTGAG
AATTTCGTTCATGATAGTGATTGTCTGAATTCCTTTCCTTATGTGTTTCCGTCGTCCTTT
AATTTTTCTGTGTTCAGTTGTTGCTATTTCGTTTTAAATCTAGAAGATGAACTGTTTTAA
TTTGCTTGTAGTTGATTATCCATATGAAATATATACAGACTGTTATAATTTTCAATGAAA
GAGGAAATTATAAAAAATAGGGAATATACATAAAAAAACCCCTAAACTTGGCACGAAAAC
TTACTTTAGTACTTAAACTTTACGGGTAATTTTtACCTCCTTAACATATTTGAAGTGAAT
TAATACCACCCTAAAAATCTAATACCAGTCTCAAGTTGGCAAGTGTATTACACACGCGCC
ACGTCATTGACACATTAGAACCACATAAGCGCCACGTCATAGCCACTTTGAAAATTCTCT
AAAATTTGATTTTTAATCTTTTAAATTCATTTCTTTCTTTCCTTTTCAGAATATTTAAAT
ACTAGTTAATCTTTAGTTATTAATTAGTTTTAGAAATATTGAAATCATTAGCAGTGATTT
TTTTTCAATACTCAACGTCATTTATTGCCATGTCGATTGTCGGTGTTCTTCATTTTTTTT
TATATACTAATCAAGGTCTAATTCTTAACTAATTCAAGAAAAAACACATTTATTTGTAGT
GATTTTATTTTTTAAAAAAAACTCTCTCTACCCATTGCTTCAATCGCCATTGCCAACCAT
TAACATTATAGATCGGTTGACAAAACCTCATCTTCTTTTATGACCAAGTCTTTATTTTTC
AAAAAAATTCATAACTTTTTAAGAAAAATCAAATTTCCAAAGTAAAGAGTAAAAAAAATT
ATGTGGGTTTTGAATGTGATTCTTTTTGTTTATGTGTTTAACGAGAAAATGTACTTTGAA
TGTAGAGTTTAAAGAAGGAGAAAGAGGATGGGGTGGGGTGGGGATAGGGTGGTGGGGAGT
TTGAGAAAGAAAAGACAAGCAGGTAGAGGGGGTAGGTAGGGTTTTGAGAAAGCGGGGTGG
GGGTTGAAGAAGAAGAAGAATGGGGTGGGTGGGGTTTTTTTTTTTtCATTATATATATAA
AGTGGGACCATTACTTTTTTTAAAAAaTAACTTAACCCGTTTTtAAAAAAAAaTCTTTTt
CTTTTTTTGCCACGTCATCCGTTAGGATGGTATTAAATTCACTTCAAATATGTTAAGGGG
GGTAAATAATTATCCATAAAGTTTAAGTACTAAAGTAAGTTTTCATCCCAAGTTCAGGGA
GGTTTTTATGTATTTTTCCTAAAAAATATACACAGTCCGGGGAAGCCATTGCTTAGAGGT
AGCTTTTCAATAATGGTGACGCCAGACTCCATTAACTGAGGCTACAGTTTTAGATTTTCA
CCGACTGTGTTGCTGTCATTTCCTCTTGTTAAAACTAGGCTACAATTTTAGAGTCCATTA
GGGTTTTTGTAATGGTATGTTCTACTTGTAATCGAGAACTGATCTCATCGCTCAAATTGT
TGTGAATCTTTAGTAAATGATCGATTCACAGGGCAATATATAAATCAGCTCTTCAAAGGG
AGACTGAAACCTTAAAATTCATTAAAAGAGAGAATTTTGATCTCTTCAGCTCTTCAAAGA
GAGACTGAAACCTTAGAGTTCAATGGAAGAGAGAACTCTAATCTCCTGCTTTTTACTGAA
AAATGGCTTCCCGATTTATTCATCAAAATCCCCTTTAAATAGGAGTATTATTACATCAGT
AGGAAGTCTAATACTTATGGAAGTAGGAGACCTCAATCCTATTCCAAACTAATAACTATA
ACTTAACCTAATCCTTATGAAACTCTGAAACATAAAACCTATTCTAGAACAATAAATAAG
CAACTAAAAATATAATTAAATACTTAAATTAATGACTTCCAACGCATCCCTAACATTATT
CCCGTCAAGTTGAAAGAGCTTGTCCTCAAGCTCAACTTTCGGGGCAATCATCCAGAAAAT
CTGGATCAGTATCAACTTGTTCAATTCCAGCCCTATCTTGAAGTTGACATAGATAAATTT
CGACTTTATCAGTTTGCTGAAACATAACTAATTTACCCATCAGGTTGCTACTTTCAAGAG
GTCCAAATCGTTGATATTCTTCCTAACTCATTGAGTCTTTCACTCGTTTAAGTTGATAAT
ACCATAATGGTGCTAGTCCGAACATGTGAAATCCAGCCACATCAATCTTTTTTACTTTCG
TGGTATGCTGATTTTTTTTCAAAAAAATGTTCACAACGATGTGCCCGAAGTAATGGGTTA
TTAGTGCAGTTATAAGTAGGTGGTGTATTGCCTTTCGTAGCAGAAATTGTTGATCTGCTA
GTTGTATGGGCACTATTTGACTCAGGTTTATGGGTTGCTGATTTTGTGGAGTCAATTCCC
AATATAGATAATTGTTCTTGGATGACTTGGACAATTCTTTCGATGATGCGTTGTTCCATT
GCTGTAATTTTAAAGTGCATTAGGGTTTCTATAATGGTATGTTCTCCTTGTAATAGAGAA
CTGATCTCATCGCCCATTGTATTAGGCTTACCACCCAAATTGTTATGAATCTTTAGTGAA
GGATCGATACACAGGGCGATATATAAATCAGCTCTTCAAAGGGAGACCGAAACCTTAGAG
TTCATTAAAAGAGAGAACTTTGATCTCTTCAGCTCTTCAAAGGGAGACTGAAACCTTAGA
GTTTAATGGAAGAGAGAACTCTAATCTCCTGCATTTTGCTGAAAAATGACTTCCCGATTT
ATTCATCAAAATCCAAGTTGACATTGATAAATTTTGACTTTATCAGTTTACTGAAACATG
ACTAATTTTCCCACTAGGTTCCTACTTTCAAGAGGTCCAAATCGTTGATATTCTTCCTAA
CTCATTGAGTCTTTCAATCGTTTAAGTTGATAATACCATAATGGTGCTAGTCCGAACATA
TGAAATCCAGCCACATCAATCTTTTTTGCTTTTGTTGTAAGCTAATTTTTTTCAAAAAAA
TGTTCACAATGATGTGCCCGAAGTAATGGTTTATTGTTGCCGTTATAAGTAGGTGGTAGC
CTTTTGTAGCAGGTATTGTTGATCTGATAATTGTCTAGGCACTATTTGACTCAGGTTTGT
GGGTTGCTGGTTTTGTGGAGTCAATTCCCAATCTAGACAATTGTTCTTGGATGACTTGGA
CAATTCTTTCGATGAGACGTTCCATTGCTGCAATTTTAGTGTGCATTAGGATTTAGGTAA
TGATATGTTCTCCTTGTAATCGAGAACTGATCTCATCGCCCATTGTGTGAGGCTCATCGC
TCAAATTGTTATGAATCTTTAGTGAAGGATCGATACACAGGGCAATATATAAATCGGCTC
TTCAAAGAGAGACTGAAACCTTAAAGTTCACTAAAAGAGAGAACTTCGATCTCTTCAGCT
CTTCAAAGGAAGACTGAGACCTTAGAGTTCAATGGAAGAGAGAACTCTAATCTCCTACTT
TTtGCTAAAAAATGACTTCCCAATTTATTCATCAAAACCCCTTTAAATAGGAGTATTATT
ACATCAATAGAAAGTCTAATACTTATGAAAGTAGGAGACCTCAATCCTATTCCAAACTAA
TAACTATAACTTAATCTAATCCTTATGAAACTCTGAAACATAAAACATATTCTAGAATAA
TAAATAAAGCAACTAAATATATAATTAAATACTTGAACTAATGACTTCCAACGCATCCAT
AACATTACTCCCCTCACGTTGAAAGATCTTGTCCTCAAGCTCAACTTTCAGGGCAATCAT
CCAGAAAATCTGGATCAGTATCAACTTATTCAATTCCAACCCTAGCTTGAAGTTGACATT
GATAAATTTTGACTTTATCAGTTTGTTGAAGCATGAATAATTTGCCCATCATATTGCTAC
TTTCATGAGGTCCAAATCGTTGATATTATTTCCAACTCATTGAGTCTTTCACTTGTATAT
GTTGATAATACCATAATGGTGCTAGTCCGAACATGTGAAATCCAGCCACACCAATCTTTT
TTTCTTTTGTTGTATGATGATTTATTTTtAAAAAAATATTCACAACGATGTGCCCGAAGT
AATGGGTTATTGGTACCTTTACAAGTAGGTGGTGTATTGCCTTTCGTAGCAGGAATTATT
GATCTTCTAGTTGTCTGGGCACTATTTGACTTAGGTTTGTGGGTTGTTGATTTTGTGAAG
TCAATTCCCATTCTAGACAATTGTTCTTGGATGAGTCGGACAATTATTTCGATGAGGCGT
TGTTCCATTGCTGCAATTTTAGAGTCCATTAGGGTTTCTGTAATGGTATGTTCTCCTTGT
AATCGAGTAATCGAGAACTGATCTCATTGCCTATTGTGTTAGGCTCTGATACCAAATTGT
TATGAATCATTAGTGAAGGATCGATTCGCAGGGCTATATATAAATCAACTCTTCAAAGGG
AGACTGAAAACTTAGAGTTTATTAAAAGAGAAATCTTTGATCTCTTCAGTTCTTCAAAGG
GAGACTGAAACCTTAGTGTTCAATGAAAGAGAGAACTCTAATCTCCTGGTTTTTGCTGAA
AAATGACTTCCCGATTTATTCATCAAAAGCCCCTTTAAATAGGAGTATTATTACATCAAT
AGGAAGTCTATGGAAGTAGGAGACCTCAATCCTATTCCAAAATAATAACTATAACTTAAC
CTAATCCTTATGAAACTCTGAAACATAAAACCTATTCTAGAATAATAAATAAAGCAACTA
AAAATATAATTAAATACTTAAATTAATGACTTCCAACGCATCCCTAACAGAAACACACCT
AGATGGAAGAATTAATCGGTTCTGAATGAATTAAAGAAAGAGGGAATGCTCATATACCAC
TTAGCTTTCACTTCACTCCTTTATATCAATCCAACCAACTTATAATAGAGAAGCAATGTC
AACTGAGTTGTTTCTTGAAATACATCTTTGGCTTCAAACAAATCCGCATTTGATGTGCAA
CAATTAATACTCTAAAGGTTTGGAAAAATATGTTTTTCTAGGAGACTAGATACTTTCAGC
CTTCTAGCAGTTCTTTACTTTTGAGTTCTACAGTTGCAGATAATGAGAAATGCATTTTTT
TCTGTGTAATGTACTTCAGCTTGCTAAGGATTTTGTACTTTAAAATCAAATGGCTACTTC
TACAATACAACCAAAAAATTAAAGAAACTAACAGGAAATAAAAAGAAACTAATCAGTTAT
TTCTTAACATGACACTTGTTGCTTGGAACGTTGAAAGATTTTATAATGTGTTGTGCTTAA
ATTAAGTTAGTTTTCTTTGCTTTCTTCTTTTTTCTATTGGATCTTAGAGAAATATATATA
TGTCTCCTTTGTTTGCTTTGATTAGTTCTCCTCACGAATGGATCACTAAGAGTAATTTTA
ATTTTGGATTTGATTTCAATTCAGAAAATGGAAATTTCAGATGAAGAAATTGCTTTTAGC
GTCACTTCACACCTTTCCACTCCTCGATTCTCTCCGGATATACCACAAGCAGCTAACCCT
TTTGTCTCGGAAGGACTTGTTACTAAGTTGTATTCTGTGGAGAGTAGGATTTCAACATTG
CAAAACATGTTACTTGATTTAAACAAAAGAATGGAGGATTTATCGAAGTCGGTGTATGAA
AGTTTGAACCTGTTTTtGGTTGGTGGGGCTGCTTCTTATTTTACTCAGAGGAAACTAACT
TGCAACGAGGGAGTAAAAATATTAGTATTGACACTTGTGGCTTCTATTTTAAACTTCTGT
CGTGTTAAGAAATTGGTAACAACAAACCTCTCTAGTTTGAAAAGATTGAATGCTTCTCAC
TTGAGGACTTATGGACATTTAGTTAGTGAGGCTATAGTTTTAAGGGAATTGGAACAAGCA
AAAGCTGATGCCGTAGATGGGGTTGAAAATTTGATTTTGGAGGGGAGTATAAGGAGGACT
CAATTTTTCCAACGGATAGAGGACATTGTTGATACGCATGGTGCAGATATTTTTGTTCCA
AAAAACGACAGAGTTGAAAAAATATTGTTTGGTGCGACGGTACTCAGCCACATTCTTGCA
TTAATCTTTCTTACTCTAGTGTTGCAATGTGGTAAGTTTTTTATATCTAATGTTTTTCAT
ATCACTATTTTTTTAGTTAAGATTATTCTATTCTAACTCTTAATTTGTTTTTGTTCAGGT
GTTATTTGATTGCAGTTTGGATTTTCTTTTGTTCAAGAGTTTTCAGTTGTATCTAGTTTA
ATGGTTTGAATTGTTTGGATTTTTTTTTTtCAAGTGTTATGTTGCAATAGACTATTTTAC
ATATAATTTGTCAAAACTGTCTTTTGATCTGAAATAATGCCCAACTTTTTGTTCTCACAT
AAATTCAATAAGATTTGCTTTTACACTTTAGATCTTCATCGGAATAGATAAAACATATAC
GCAATGAAAAATGGCATTGACAACGACTTAAATAAAATTAGTTGCCTATTGACATCAAAT
GCAGTTTGTATATAGAAGTTTTGAAAGAAATCCAACATTTATCGTCATCAACATCATAAA
CTAGAGTAATTTGATATCATGATGGTTTAGTTTTATTTGTAAAAATTGCTTAAGAGGATT
ATGTTTATAACCATGCTGGACTCTTCAATGGCGTCACAACTGACTTCACTTGTAAGTAAT
TCCTGAGACCATATTCTCCCTTTTCTCTTCCCTGACCACTCATCTTATAGCCACCAAAAG
GAATTGTAGAATTAAATGTATCAAAGCAATTAATCCATACCATCCCAACTCTCGAGGCTC
GTGCCAAGGTGTTTGCAGTGTCAATGTTCTGTGAAAATACTCCAGCAGCTAGACCATACT
GAGAACTATTATCTCTCCGTACCATTTCATCAAGATCCCTGTAATGAACAAACGCATACC
ATAAATAAAAGTTGATAATAAAGCTCCACGTACTGTCAACATATATATTTGATCGTTCTC
ACATACTTAAATTTTAAGATGGACTGTACTGGACCAAAAATATCATCCTGTGCAATCAAC
ATATCATCCTGACAATTGAACATTTTATTTGTTATGACAATTTATGGACGTTGATGCTAA
AAATCACGTCTACTAAAGTGAAAATGTATATACCTTAACATTAGATAAGACAGTGGGATT
AATATAGTAGCCCTTTTTTGTAACACCCCGGAAACTAGTAAGTTGAACTAGTGAGTTCTA
GAGTCTTGTAGTGGAGTTTTGGAGTGTCGTATGAGGGTTAAAACTCATAGAAACGATTCA
CGTTCTTAGAATGACATGTGTTGACACCCAATTTTGGACCTCCACAATATATATTAATCA
CCGAGCTTCTTAAATTCCAAACGATTTGAAATAATTAGTTTCTATAAAGTTCAAAATATT
TTTTTtCAAGTTACTTTTAATTAATTTTATCTTTTtATAATTTTTAGATAATATATAAGT
TTTACATAATTATGTGTATAATTAGTATATTTTATAAATATTCGAAAATTGCCTCAAAAA
AAATTTTAGTTTTACTTAAATAGTTGGTTAATTGGTTTAGTTAATTAATACTTATATTTT
TGAGTTATTAGTTTATAATTAAGTTAATTATTTTATTTCGTTAAGATTAAGAAGCTAACT
AATTAATCATATTAATTTATCTTATTTAATTATTAGCCGGATTTACTAAATTTGATCAAT
TTGGCTACAATTGAAATTCATATGCCTATTGTGTAATTGCAATTTCAGCCATTCTTTTAC
CTCCATTCAATCCTTTGTAAAATAATTTGGGCCATTTTTCTAACATCCCAAGTCAAATTA
GCTGACCCCATTCCCAACCCACATTACTACACAACAATTCCAAAATAACCCAGGCCAACA
CTAATACAATACCAGCAGCCCACCATTCCAGCAATACATACGTTACATCAACAACGTAAA
ACAATACCAAATCGACCCACCCCTGTACATTTTCTTCTTCTTCCAGCAAAACAGTGACCA
AACCCAGAACCTCAAATTGCGACCCTAAGCCATCACAAAATTGTTACAGTTGGAATATTA
TCGAGTCATCCACCTCGTTACAGTTGGAATATTATCGAGCCATCCACCTCGTTACAGTTG
GAATATTATCGAGTTATCCACCTCGTTACAGTTGGATTATTATCAAGCCATATGGCTCGT
TGCAGAGATCATCGTCGTTTGCCATGCACAAAGCAAGCAATGACATCTCCAAATCCTTAT
CAAATCATGAGTTGTAATGTGCATACGGTTTTCAAGAAAACATCATCTGTATTTTTCAAG
GGAGAATTTTCTCCATGCATCGCAAGAAAATCAACATCGGCTGCATCATTTTCATTGCAA
GAACAACATCAAGAGAATCATCAACAACGATATCAAGAGAACTATCAGCATATTTCATCA
GCCTATTTTATTACTTCGACATCAAAATAAAAGTACATGGAAGATTATATTACAAATATG
AAATACGAGCATTATTTGCTTTACGTCAAACTGGAGGAAGCTGACGCCAAATGTCCAAGG
AGAGCAATTAGTGACAACATAGTAAAATGCACTATCTCCTATTTGAATTACATTTTTATG
ATAATGAGTTTTATCTCAGTCTTTCTTGAGAGCATCCGCAAGGGCAAATTCTCAAAACAA
ACCACAGGTGCGGATGACATAAAAAAGGATGCAACACAACGTGAAACTTTTTCTTAGCAG
CGAACTGGGACATAGTTCAAAGAGGAGTATCAAACTCTTAGGACGCGAGCTGAGGAGCGA
CTTCCACCACAATCAAACCACACCATCATCAAAAGGCATGTGGGCATTTCCTTGGGTTTA
TCAGTTCCAATTTTGCATCCGAAAAACTTTCCACTCTCACCGGAGGCAGCTTTCCAATCT
GAGTGACAATGCATCAAGAGCTTTGGAAATTATGTCTGTGTAAGTTCTTAATTATGGGTG
TGAAATGTGTCACATTCATGGCTAACAGGTGGCAAGCCTCTTTTtCATACTTGACTTACT
TGTCACTCTTCCAGAACCGAAGGTTATCTAGTATAATAGATTTCTTTTTCAACCGATCGA
GTCAAACTACAAACAACTTGATTCCTAAGGTTTAAGGATATGTAGGCGGTATCAATGTTG
AAAACTCGGATGTATTCCGATATGCGCTCTAAATCTTATTCCCAAGCGTTTGGGTCTCTT
TATAATTCGATATCGGGATGACTTTTGAGTTCTTTCAAAATCGTGTGTCAAATCAAGAGT
GTCGAACTACAAGTGACCTGAATTCTCATATAGCCTGAAATATGTAGGAAACCCAATTCC
GGGATTCAGCCGTAATTCCTAAAGTCCGTACCAAAATCCCTTTCCTAAGGATGAAGATGT
GGTCGGTCAAAATTGGATTTGTCAATTTCATTTGCCTTGAATTTCTTTCATCAATCCAAG
TCAAACGAGGGACAGTTGTTGACACCCAATTTTGGATCTCCACAATATATATTAATCACC
GAGCTTCTTAAATTCCAAACGATTTGAAATAATTAGTTTTAATAAAGTTCAAAATATATT
TTTTCAAGTTACTTTTAATCAATTTTATATTTTTAGAAGTTTTAGATTATATATATGTTT
TACATAATTAAGTGTATAATTAATACATTTTATGAATATTCAAAAATCGCCTCAATTTTT
TTTTtAGTTTtACTTAAATAGTTGGTTAATTGGCTTAGTTAATTAATACTTATATTTTTG
AGTTATTAGTTTATAATTAAGTTAATTATGTTATTTAGTTAAGATTAATAAGCTAACTAA
TTAATCATATTAATTTATCTTATTTAATTATTAGCCGGATTTACTAAATTTGATCAATTT
GGCTACAATTGAAATTCATGTGGCTATTGTGTAATTGCAATTTCAGCCATTCTTTTACCT
CCATTCAATCCTTTGTAAAATAATTTGGGCCATTTTTCTAACATCCCAAATCAGATTAGC
TGACTCCATTCCCAGCCCACAGTACTACACAACAATTCCAAAATAACCCAGGCCCAACAC
TAATACAATACCAGCAGCCCACCATTCCAGCAATACATATGTTACAGCAACAGCGTACAA
CAATACCAAACTGACCCACCCCTGTACATTTTCTTCTTCTTCCACCAAAACAGCGACCAA
ACCCAGAACCTCAAATCGCGACCCAAAGCCATCGCGAAATCCAGTGACCCGAGTCCAGCA
CGCGCGTCTGTCTCCCTCTCTCCCTTATCCTCTCCGTACGGGAATAATCCAGGTGTCCCA
TCTCCTTGAGTCTTTATCCTTCACCAATGAATCAGACGACTCTCTCTTTTTTTTtGTTAG
AAATTAGTACAATTACAGCTTTCAACCTTATCCTGAAAGGAATTCGAATTTTGAATTTTG
AATTCACCCAAAATTCCTCACTCGTTTTCCCTCCATTTCAGCTCTTTTCTCCTCTATAAA
AGCCAATTTATTCTTCATTACGGGAGCGGGCAAAATATTTTATAACGTAGGGGAGAACAG
TGAGAAACAAATATAAGAAAGGAGTCGAAATTTACAAAGTATAGACAGCTTATATTAGAG
CTAGATGATAAGGAAATAAAATGGATATACGCAAAGCGTTTTGAGATAGGTTGTGAGATT
AGGAGTACTTGGAGCCATACTTCCTCGATTTTACCTCTTGCGAGTCTGTTGTAGTCTATT
TGTGGTCGTGGAAAGCTCTTTAGCTCTTTTTGTCTCAGTTCGCTGCCACAAATAAGGTAA
CTTTCCTTCCCTTATTCTCTTTTGCTACAGTTCTATTTTTCATATGATAAGAAATGCATA
TTTCAGTGATTTTCATTTTTGTTTTCTTATGTGCATTTAGCCTATCTCTCGTTTCTTTAG
CTTCTGAGTTTCAGAGTTATTCTCAGGTTTCTGTATGTTTAAATTTTACTCTAATCACAA
ATCGTTAGTATAGTTTAGTATAAATCAACCTTCTATTGTTTAATCCGTTCTAAATGAATT
GTTATCGCTTTAGCGGTTTGTTTTAAACTCTGTTGTTGATAAGATAGCCTCATGTTAGTT
ATTTCAAACTTGCAGTATCTTGACTCTAGTATAATTTCTGATTTCTTAGATTATGATTTT
TGGTGCTTGACTGCTGGATTCATTCTGGAATACTCATTAGATGTAGTCTTATGTTCAAGT
TTTGATGTTCAACCTATCTAATTGAGCTCATAATGTTGTTGCTTGTTTGAATGACTTGAG
ATGTATGCTGATTTCCTCTCTTGTTGGCTTAATCTGAAATTCCCTCATGTCCATTTAATT
CAACCCCCTATTTACTGTAGCATCGTAATTATTTTTCTCTTCATTGGCTAAAATTTGATT
GCGAATTGTTGAGATATAAGTTTAAATTTCAGGTTCTAGTTTGTTTAAAGCTCATGAATG
TTTTAAGTCTCGTGTTTACCTTAGTTTCTACTCGTCTACCTGCCTATTCTGATTTGATTT
GTACCACTCTGTTCTGAATTTATTTGGTATTCGTTTAGTCTAGTTTAGCTTCGAATTTTG
TCACCTGAATCAAGTCATGCCTTGCTGTTCATTTGGAGCTTTATTTTCTTACATTAAGCC
CATGTAAGCATGGTTAATTGTTAAGCATATGTCCAGCATGTTTCCATCTTTTTTTTCTTC
CCCTGGTTGAATTCGTATGATGATATGCCCCCACTGTTTTCCCTATCTATAGTAAGCTTG
TTTGAAGTGTATTTTGCCATCAATGTTGTTAGTTACCGTCTCCAGGGGGTTTGTTTATTT
CATTTCCTTTTGGCCTGATTTGGTGGTCTTTCCTAATATGTTGTAGTAGCATTGGTTCAT
TGATATAAAATTATATTCATTGTTAAAGTGACTAGGTTGGGGTAGCTTCATATTCATTTG
GTTTTGTGAGATTAGAATGTTTCATTTAATATCATTCGGAATAGATGAATTATAGGATAA
CAACTTTGATATTAATAGTGGTATATTATATTGCGCAGTATTTTACAGCATCGTCCTTTT
TTATTTATCATTTTGAACTTTTATTAACTTACTTACGTCCATTTCTTTTGCATGTGAATT
TTCCCAAGTCTTCACGGACTCTATCTTTGCATTTCAAAGGGGGCCACGAAGCCCCCCAAA
AATCCTTTTTCGAGTCGGCCAGCATGAAAAATCAAAGATCAGGTCCTTGACATTGACGTA
CAGGTGTTCGGAGCGAATCAAAGTGTTGGATACACACAACATACATCGATATACATCAGT
CGTATACGCTATATATTGCATTGAAAATGGGCTAAAAGTGCCCTAAATTGTCAGCTTTGT
ATTTTGTTACTTTTGGGCCTAAGCTCTTCATTTGCAATTATTATTATCACTTGTTAGTTC
TTAGGACAGGTGGAAGATGGGCCTAAGACCCAAAGAAATCAATTTCAAGATTAGTCTAGG
ACATGTACTAATTATTGCGCCTTTGGATCCAAAATTGAAGGCCCAAGTATTGACCCAAGC
GGACAGAACCAGACTTGGGCCCAAATATTTCTTCTCTTTATTTGCTTACCTATTTGTTAT
GGTGTCTTATTTGTTCAATTAATTTTAAGATTTTTCACCAACTCAATTCCCCAAAGAAGA
ATCAACCTTGCCTTTTAAAATCAAACAAGTGTATCTTTATTTTACTTGAATTTAATTTTT
TTTAGTATTTTTGGTATTTTTCTACTTAAGCAATAATCTTATTTCCCCTCCCATAAAAAT
GAGTTAAAAAAATGTTTACTTCCTCTATTTATCCAAGCATGCCTATTCTCTATATAATTT
AGCCAAATATAATTAATTATTGGATAACCGTGTGTTAGCGGGCATTTCGGGTGCTTTCAA
ACCCTTCTCGAAATGCTAATAAGAACCCCGAACTCCTTTAAATATTTTCAGTTAATTTCT
GTTTGAATCTTTTGAAAGAATCAGTTTTCTTAATTTCCCTTTAAAAATCAAGTGGCGACT
CAAAACGTTGTTTTCTCCTTTTAAATAAAATAACATGTTTAGGGGTTAAACGTCCGGGTA
CGACTCCCCAAGGACCACCCAAGGGGTCCTTGAGGAGGACCCCAAAACAATCCATAAAAG
CTGTCAAAAAATAGGAACCACACATGGCCATCCACTGGCCGTGGTTGGACCCACGCCCAG
TGGGTTGGGGTCGTGGGTCAAGGCCTAAGTTGGCCTACAACTTCTGAGCTACAGACTCCA
ACCACGAATCAAGATGATTCCCAGTCAACCCACCCACGGTTCGTGGATGGGGGTCTCGTG
AATGCTGCCAGGTTTTAACAATTTAGTTTTtAGTTAAGGGCTTGAGGGTTAGTTTAGTTA
TTAATTAGGGGTTAATATAGGTCGGTTAATAGGTTATTTAGCCACCTATATAAGTCTAAT
AGGCCCCTAAACTAAACATTATAACTAATTCATCTAAGAACCCACTTAAGAAATTCTCTC
TCTAGAAGAGAAGAAGAATAAGAAGAAGAAGAAGAGGAGAGGAAGTTGGGGCAGCAACTT
AGGATGATTTTGTCCATGGATTCAAGCTTTGTTTAGGGCTTTGATAAGAGGTATGTGAAG
CTTAATCATCTATTGGTTCTTCCACCCATAGAGCCCCCTAGTTTCCCCTCTATTGCGAAG
TCAAAAACCCAATTCTAGCTAGGGTTTGCTTCTACATTGTGGGTAGCGTTTGAATATGAT
TCCAATGAGTTGGATAGTACTCAATTATGATGGTTTTAGTATTGAATCATTATGTATTGA
TAAGTTCATGTGATTTTTATGGTAAACCCTAGTTTCAATTGATGAATGTGTTATTTGTGG
GTTTATGCCATTAGAGGTGAATATGAAGGTTCAAAGGTAATCTTCCTAAATCAATGTCAT
GTATAGTAATTGATCAAAGTTAGGGTCATATTATCATGAATAGAACTAGACTTGAATGAA
TGTGGAGGATCTTGACTTGTAAAGATGAAATTGAACCTTTATGATCAAATATGACTAGAA
TCACCTACTTATGAAGAACATGAATAGAATACCTTGAAAACATAGGTATAAATAAAATAT
TAAGAAAGAAACCTTGAGAGTAAGGTTTCTGATCATAATAGTAGGGCTTTAGAGGGAAGC
TAAGGTGATTAACTATTGATGTTAGGGCTTTGAAAGTAAGGTCTAAAATAGATTATAAGT
CTAATAGGTTAAATTGTGGTGAAAGTTCTATAATCACCTAACCTACCTTATGAAGGCTTG
AATGTGTAAAGTGATGAGATCACTTGAACATGGATTGTTGTCAAGGACATCCTTCCATGA
GACATGAGTATTAAGCAAGGCTTAATAGTGTAAATCTTGGGTGTAAGATTTACCCTAAGT
GGTTATTGTCAATGAGAATAAAGGGTCACACAAGATAGGGTCCGAGTGCCTAGTTGAAAG
GAGAACCACACCTAGTTGATGTGAGGAATATCCAAGAAAAGGGGGAACTCTTACACAGTA
GAGTGTGGGTTTTCCCAAAGCTAGGTCTCATGAGATGGAACCCTTCACATAGTTGAGTCA
AGGATTCTAGTAGCAATCTCCATATCCTTTGAACTAAGACATGCTTAAAGAAGTAGCTCA
TAGTGTTCCAAAGCATAAATGAACTAAGATTTACTAAGATGTACTTCATAGTGTTCATGA
GTATAGATGGACTAAGATTTACTTAAAGATGTACTTCATAGTGTTCATGAGTATAAATGG
ACTTAGACATGCTTAAAGTAGTATCTCATAGGGTCTATTTTTAATAAGGAACCTAGACTT
GCTTAAAGTAGTATCTCAGAGGGTTCAACCTAGTAAGGGACTAAGATGTGCTCAAGGGGG
TACCTCATAGTGTCTAAGGCTCAAAGAGAGGGACTAGTTTCCAACCAAGAAGTAAGAGCA
TGAGAACCCAAATGTTATATTTAGTGTGATTGGTAGTATGGGATGCCAATCATGCCTTAC
ATAAGTGTGGCTTAGGGTTAACCAAGAAAGTGTTTCTTAGAAGTTGTAAGTTGAGATAGG
GTTGTGCTATAGTTGCCTTATTTGATAGTATGGAGTTAAGGTGAGAGTTTTCCCTTAGTC
ATGAGAAGTTGAGTATTATGACAAGATCCTTAGGTGACTAGTTTGAAGGGCCTAGAGGAG
TACTTTGTGTGGGTAGTAATATGGGATGCTAGTCGTACACGGTACGACTTGAAGCTACTT
ACGAAAGCCTAAAACTTATCCATGACATGAAAACCTAGGTCTTGACTATGAACAGGGACT
ATGCCCAAGAACGACCAAAGAGAGGTACATGACTTGGATGGTAGTATGGGATGCTATCCT
TGCCCTTACACATGTATACTTGGAGATGGCTTGTGAAGTAGTTCTCTTGAAGTACGAAAG
ACTTAAGGTTGAATTATGTAACCATGTATATCTAAGAAAATACTATGCCATGAATATGAT
GTATCTCATATGCTCATTTATATGTCTTATGATGACTTATAATATACGATGCTTATGTTG
GAGATTATGATATGATGATTATGCTTATGATTATGTTATTGTCTCTTATGCTTATGTCTT
ATGTTGTTATGCTAGCTTTCATACTTAGTACATTTTGTACTAACACATACTGCCTACATT
CTAATCAAATGTAGGGTTTGGAGATTGAGTTCTACTTGGAGATAGGTTTCTAAGGAGCTA
AGGAAGATTGAAGATTTGGTGAGTCCCCATAGCTTCGAGGACGAACATGTTACCTTTCTT
ATGTCATTTACTTTTATGTTTTAGAATTTGTATGGGTTGCGTCCCAAGAGTTCTTTTATT
CAAGTCAAGTTAGATGGTTTGAGACAAAAGTGTAGTAAAGTCTTCCGCTTTCTTATATGA
AAAAAATGACTTCGATTGTAAAGAAAAGTTTTAAATTATTCCCGTATTTTCCTACTATCT
CTTGTTCAAGATATGCTAAGGGCTTGTATGAGACTTTTCGGAGTCTCATACGTCGTGTTA
CTTCTGGGGTGTAGACTCGGGTCGTGACATTTTTACCAAATTGCTCGCCGCCAGTTTCAA
AAGTAGCTCCACTATCAACACCAGATCTAATGTACTTCGTGGTCTTATCAAATTGTTTTG
AATCAATTTGTTCCGACAGGAAACTCTCAGGTTTAGTATTGTTACCTTAAGAGAAGACTT
AAAAGGAATGACATATGTTTTtGTTTTTTGTCATACAGGTTTAATACATTGGTTTCCAAT
ATTTTAGATAAGAAAGAGGATTAGTTAGGAGATCATGAATACCTGAGGACCCTGCTCAGT
GCCTGATTTAAACGGATCACCAACTACTCGTTTCACGGCGTGTGTCTTTGCCTTCTCTAG
AAATTCATCATAGACTTTCTCGTGAACATAGGTCCGAGAGCCAACACAACAACATTGGCC
CTTTAAAATTTATGTCATATGTGTTAGTATCTAACATGAACCTAACCAACAACCAATACA
GAAGTATAGATAGGAAATAGTACATGATTAAAGAAGAGAGCAAAGTGAGCTTGTTCAATG
GTCGTATCAATATCAGAATCCTCACAAACAATAAAAGGGGATTTCCCTCCAAGTTCCAAT
GTCACAGGCTTAAGATTTCTCTTAGCAGCCAATTCAAGTATGGTTTTCCCGGTCTCTGTT
GATCCAATAAAAGAAAGTTGTTGGCGGTTGATGGGTCGTGGATAGTCATTGTGTTGTTGT
TCAATTCGGCCAAGTGGAGGGGCAATGTGGTAAATTCCTTTTTGAGTTAGTTTAGTTAAT
GGACGGTTATTATTGGTTTATTAATGTATTTTAAGGGTTTTAAAAGTATTAAATGTAGAA
ATCTCACCCTAAGTATGGAGAAATCAAGGATTGTATTGATAATTGAATGGTTGAGTTACA
TACTCCTTATATAAGAGAAAAGTCTTATACTAGTTACACTAGGAATCCAAATACAACATA
AATATATTATTTACGCCTTATCCTAGTCGACTACATCAGCTTTAGTCGTACATAATATAG
ACTTATACATAAATTAGGATTTAGTAGTCTAGTCCTAGTGTAACTCTAACTCTAACTCGT
CAGTCAACTTCGTCGAACCTGTTCCTTTGACATGTTCCATCAGCTTCCTTCAACACTTCC
CCTCAAGCTAGTGAGTGGAGGTAGTGTAACTACTAGCTTGCTACGAAACTTAGCAAAAAC
CTGTTTGGTTAATGCCTTTGTATGAATATCAGCTAGCTGATCCTTAAACCTCACAAACTG
GGTAAGAAATTTTCCTCTGGCCACCTTCTCACGAACAAAATGATAATCCATTTCAACATG
TTTAGTTCTAGTATGCATAACTGGATTAACTATCATAAACAAGACACTCATGTTATCACA
ATACAATGTAGGTACAAATCGAAGAAATACCCCAAGGTCATGAAGTAGATACATGATCCA
TCTCATCTCTACTGCAGTGGAGGCTAGTGCTTTATACTCAGCTTCAGCACTCGATCGGGC
AACTGTGGACTATTTCTTGGAAGTCCATGAACTACAGTTTGCACCTAGGTAGATGTTATA
GCCTGTAGTTGTTCTCCTAGTGGTGGTGCAACCTCCCTAATCAGCATCTGAGTATCCATA
CAACATACATGGTAATTGTAAAATAAGTCTGAGTCCAAAGTGTAGAGTACATTTGATATA
CCTGAGAATCCTTTTCACCCATTGAAGATGTTCACTGTTAGGACTTTGCATAAATTGGCT
TGCTAAATTCACAGCATGAGTAATATCTGATCTTGTGAGTGTCAAGTATTAAAGACTTCC
TACTATCATTCTGTAAAAATATGCATCAACCAAGCTTCTCACAGCTTCATATAGACCATG
TTTTTTAGCCAAATGAGTGGCTACAGCCTTTGCCAAAGTTATTTCAGTTTTGTCCAACAA
CTCAGCAACATACTTACTCTGACTTAAGTGTATACCCCCAGCAAAATACTTAACCTCTTC
TCTTAGAAAGAAGTGTAAAGGACGAAGATCTTTTATTGCAAATTCTTTCCCAAGTTGTCG
AACTAACTCTGAGACATACGATGGATTACTGCCTCTGATAATAATATCATCCACATATAA
CAAGAGAAATATGGTGCCTTTGTGAGCTTGCATTGTAAATAATGAAGAATCTACCTTACT
ACAGATGAAGCCAAGGTGTAGGAGATGCATGTTAAACCTATCAAACCAGACTCTTGGTGC
TTGTTTAAGACCATACAATGCCTTTTTAAGTAGACACACATGCTGAGAATACTTGGGATC
AATAAATCCAGGAGGTTGACTCATGTACACCTCTTCTTGTAGGAACCCATGAAGAAAGGC
ATTTTTGGCATCGAGTTGTCTAACTTTCTGATATACCATGAGTTTACGGTATTTTTAATA
CATTTCACTTAAGAGTTGTGTGTGTCTAGGGCCTTTTTATATTGGTTTTTATGTGTTTTT
ATTGTATTTTGCAGGAAATAAACTCAGGCGTGAAAAGATGAAGATGTAGCTAAGGTTGGT
ACTGAAAAGAGTCACCTACGGAGGCACCTACGAACCGTAGGATGAGTTATGCCCCATAGG
TGAGGATCGTGGGATGAACATGATTGGCAAGATTGAAGCTCAGGTAAATCTGACCAAGTG
TGGAGCCACGGTGGGGACTGACGGATCGTCAAATGACTGACGGTCCATTCTGCAGCTCCG
TAGAAGTGATCAGAAGAGTGGTTCCAGTACCTGAGTTGAAATTATCTAGGTATCGAGAGA
CGGAGGTGACTGACGATCTGTCATCTCACTGACGGACCGTGTTGCTGGTTCATGAAAGCT
GATTGAGAAAGAAGGATTTGTGAAAAATTCAAATCGGCTAAGTATGGAGCCACGGAAGAG
ACCTACGGACCGTCATTCGACTTACGGCCCGTAGGTCAGCCTCGTGGAATGAAGACGTGT
GCTGCAGTTTTATTTCCTTATTTTGTTTCCCTTTTAATTTAGGACTTATTTTCTATAAAT
AGGGTATGTAAACCTCGTTTTTtGGGGTTAGGCTTTATTATTCTAGTTATACTTTGTGAC
TTGGGATATTATTTTTGCAACCCTAGCAATTCTTGATTTTCTAAGTTGATTATGAAGATT
TTGGTTTTGCAATTCAAGTTGAATTTCTGGGTTTATTATTCTCAATTACGTAGGTTCATA
ATTCTTTCATCTAAAATAATGCATTGTGTTCATATGATTATGGGTAACTAAACTCCACAA
CTAGGGTTGTGGGAACCATGAGTGATTAACAAAGTATGCATAGTAAATAAGCAATTCTTG
ACTAGTATTTTGCATACATTGATAATTCTTTCGTTTAGAAGTCTTTTTAACGGTGGCCAA
CATTAGAACTCGCCTTGTTGCTACTTGCCGGACCAAGGAAGTAATCAACAAGAAAAGAAT
TATCAACATAGATTTAGTGTGATACTATCTAATAGGCTAGTGTCGATTGGTGCGAAGTAA
CAACTAAGCCAAACATCGATTATGATGTTTAATATGAGGTACATGTAAGTGTTAGTAAAT
TATACACACGTAGCCGCACCAAGGTGTGGGGTGAAATTCTCTAGATACCGGACCAAGGAT
TTAGAGATACATAACTTACCACTTTGTATGTGATATACTAGGAAAGGATTGCTATTACTA
GGATTACTGCGTTATGAGCTGGAACACGTATACCCTAGTTAATTCTCTCATCTTGATAAC
AACTAAAATTGACTTTTGTTTACTGATTACTTACTGAATTTTTACAATTTTTTTTACAAA
TTCCCCCCTTTTAATTACTTGTTTCTGGAAGTAATTTAACTAAAAGAATATAATTGTTGG
TTAAAGTTAAGTTTAAACCATTTTCCTCGTGGGATCGACCCTAACCTACAGGTTGGGTTC
TTTACTTGATAACGACCGCTTATGCTTCTTTAGGGAGGTGTAATTTGAGCGTATCACTTC
CCACCTTGAGTTGATGGCAATGGATAGAACTACTCTAATAGTTGTGGCTTTAACCACAGG
GCTAAAAGTTTCTTCAAAGTCTATGCCTTCAAGATGAGAGAATCCCCTGGCTACAAGTCT
TGCATTGTATCTATCTATTGTTCCATCAACTTTTAATTTGGTCTTGAATACCCATTTTGA
GCCAACCAAGTTTATACCAGGAGATTTGGGCACCAATATCCATGTCTTGTTAGTGTGTAA
AGCATTGATTTCCTTATGTATTGCTGCAAACCAATGAGGTGACTTAAGTTCTTCTTTAGT
AGTGTTTGGTTCCCTCAGAATGTCTTTGCTGCTGCGAGCAACAAGTGACAAGTGGTGTTC
ATTCGCCTTGTGTCTAGTGATCATATGATGCCCTTGTGGTGCAGGAAGTACCTCAACTGG
TACATCAACCAAAGTAGTTGACTGAAGTGTAGTATTGTCATATTAATGGTCAATAGGAAC
ATCAACTGAAGTAGTTGTTTGATGATGCTCATTGACTGGACCTGTAAGTGCAACATGTTC
CTCACTGCCACTGGTAGATCCAAAATCTGCAGTTGGTGTTTCAATACTATTGTATGGATC
ATCACATTCAACCTGTTCCTCAGCATCTGATCCTGCGCCGGAGAGGTCAATGGTATTCTC
ATCATCAAGAAGTGTATGAGTTGTAGTAACATTGTCACCATTAACGTGTGGACTAGCAGC
CTTTACTTCCCCTGAATCAGAATTATCATGTGCCTGCAGTTTAGAGAAAGATTCAACAAA
GGTAGCAAGGTGAGATGAGACATCAATATTAGTCTGAGATTGTTTTGGAGACACATAGGG
TAATGTGTTTTCATCAAACACAACATGTCTGGATATGTAAACCCTCCTTGTAGAGGGATG
ATATCATCCATATTCTTTGTGTAAGTTGTTGTACCCTATGAACACACAAGGGTAATTCTT
TGGACTGAACTTGTTGCTACCCATAATATACGGAAAACATCTACACCCAAACACTTTTAG
GCTGTTGTAATCAGGTTGTTCCCCATACAACTTAACAAATGGAGTCACCATCTTTAGGAC
TGAGAAAGACAGTCTATTGATTAGAAATACTGCAGTGAGGAAAGCCTCAACCCATAGAAA
CAAAGGTATCATTAGCATGAAGTAGTAGAGTTAAGTCAGTCTCCACAATATGTCTATGTT
TTCTCTCTGCAACCCCCATTTTGTTCAGTTGTGTTAGGACATGAAATATATCTCACAATT
TTCCAAATGATTGATGAAGTCTGTTTGGATAAACTCACCACCTCCTTTACACTAAAAAAA
TTTAATCTCTTTAGAAAATTGTTTTtCCACCATTTTTTGGAATTTTAGAAAGACCTCAAA
AAATTCAGATTTCTTTTTCAGTGGATAAATCCATGTGTATCTCGTGTGATCATCAACAAC
AACAACATAATATTTCATATGTTGGGACGATTCAACATGAGCAGGTCCCCATAAGTCACA
ATGAATTTTCAATAGAGGTTATTTCTCAATTTTATTTCTCAAACCAAATGGAAGCTTACA
ACTCTTTCCCAACTGACAACTAGAACAAACAGTACACATTTTATTCCAACTACTAATATT
AATGCAACTATTACTACTCAAAACTTTTAATGACTTCAAACTAGGGTGTCCTAATCTAGC
ATGCCACATGTTGTCTGACGTGTTCCAATCATGTGCAGCAGTTAAAGCATAGAGGTTGTT
ATCTTCCAAAGCATAGAGTCCAGTCCTTTTAGATCCCTTGGCCAGCAGTGTTTTTGCCCT
CTTGTCCTTTACAACAAAATTAGTTTCATCAAATTCAAGAGTGCAACAATTATCCTTTGC
AAGCTTACTAACTGAGAGTAAATTTTTATTAATCTTAGGAACTACAAGAACTTCTTTTAA
CTTTAGGCCTGATCTGAATATGTTCCCAACATGTGTTATGTCTAACTTTGATCCATTCCC
AATAATGATTTTATCATATCCATTGTAGTGTTTAAGATCAGTTAGGATACTTGAGTTATG
TGTCATATGGCTACTTGCTCTTGAGTCCACATAGAAGGTGTCATCAGTAGTGTTTTGAAG
ATTAGTAGCAGCCAAAGCTTTTGGTAGCTCATCTGTGACTTGGTAAGAGTAATCTCACCT
GTAAAAACACTTAAGAGCAGTATTATTATTCCTACCACAAATTTGACATGCATCAGTATT
GTTCCTCTCATGACTTCCACTTGAAGGACTGTTCTGAGTACCTAGTCCGTTTCTGTTGTT
ATGAGAACATGTTCCTTGTCCAGCAGGCTTGAAGCCTCTGCCTCTAGAGTTAAAGTTATT
ATTTCTTCTTCTATGAGAGTAGTTTCCTCTTCCCATACCTCTTTGGGCAGAGAATGTTAT
GTTATGGTTTTGTTGGAGTACTTCTTCTTCATCCTCCCTCATATCAAAACCCCTGAGAGC
ATTAACAAATTGATTAAGAGTAGGATATGGTGCCTTACCTAGCATGACAGTTCTGAAAGT
CTTGTACTTAAGACCTATACCTCTAGCAAAATTAATCACTTTTCTATCTTCATCTACAGT
CTTGTGTATGGCTGCAAGGCCATCACATATGCCTTTGAATTCCTTAATACATATGTCAAT
TATTTTGATTTCTAGCTTCACACTTTGTAGTTGTTGTTTGAGATGGAACTCCTTATCTTT
TGTTGCTTGAAGATAAGCTTCTTCCAAGCATTCTCATATCTCCTTGGCAATTGAGCAGCC
TACGATCAGGTACATGCTTTCTTATGTAAAGGTGCCTGAGATCCAGCTTCTTAACAACAC
ATCCTTCTCATCCCAGTCGTCAACAATATTGTTGTCTTCTGCATCTTTCTCGCCTGCTAC
AGTTTTCTCAATAGTTTGTTCAGTGGAACAGGTACCTTTACGTGATTCTATGATGAGGTA
GGTTAATCTTATCACTGGAATCAACTGAGACATTTGTGTCCTCCATATAAGATAGTTCAT
TGGCTTAGGTTTAATGGAGCAAGACGAAATAAGATGATGAAGTGAAGAGGTCGAAAGAGT
GTTGGTAAAAGGGGCCATTGCGGTTTGATATTGTGGTTATTTTGATTTTGATCTAATACG
TTAAAGAGCGGAAAAGCTTTATAGCTCTGATACCATGTAGAAATCCCACCCTAAGTATGG
AGAAATCAAGGATTGTATTGATAATTAAATGGTTGAGTTACATACTCCTTATATATGAGA
AGAGTCATATACTAATTACACTAGGAATCCTAATACAACATAAATATATTATTTACACCT
TATCCTAGTCGACTACATCAGCTTTAGTCGTACATAATATAGGCTTATACATAATTTAGA
ATTTAGTAGTCTAGTCCTAGTGTAACTCTAACTCTAACTCGTCAGTCAGCTTCGTCGAAC
ATGTTCCTTTGATATGTTCCATCAGCTTCCTTCAACATTAAACCCCTTTTTCAAGTCTTT
TATTCAAATCACAAATTAGAAACCTCCCCTCCCCTCCAAAAGTTCTCTCTAGAAACCTCC
ATTGGAGGCGAAGGATTCAAGGTTTCAAGCTCAAGACCTCACCATTTTCACTCAAGTTTT
GTTGAGTTCTTCCCTAAAAGGTATGATAGTCTTTATCCTTGACTTAGTTTCTTTCAAGGA
GCCAATTTCAAAGATGATTTCAAGTCTCCAAAGTTCTCCAAAAACCCTAGTTTTCAATCT
ATGCATGGGTTCAATTCCAAAACATTTTCAAAGGCTTTTAAATGATGAATTATGAATGGA
TTGTTGAATTAATGATGAATTATGGTGAATTTCCCCTATGAACCCATGTTTACCCCcAAA
GTACTAAATTGTGAATTGTGATTTTATTGATCATGGAAAAaTGTTGAATTGTTTATGTCT
ATATTGATTGATTTTATTGAATTACTTCATTACCCATGCCTAAATTATGATATTCTAGGT
GTGTTGATGAATTCTGATCAAGGGCCTTGAAAGGCAAAGTATGAAGGATTCATGTATGAT
TGTGATGTGAAGTATATGCATGTGAATTCAATGAAAGTATTATGATCTTGATGTTTGTAT
ATATGCTTGGTGATTACCTTGAAAGTAATGTGATCATGACTATAATGCAATTGTGGTATT
GTTGAAAGGTTATTCTCACATATTCACATACTTATGAATGAAGAATGAATGAATAAATGA
AGTTTCTATGATTATGTTGGTGATGATGATGTGTAGGTTGAAAGGCTATTCTCAATTATA
CATTAATGAATGATAATGACATGTTGTGAAAGGTCTTTCTCACAATAATGGGATTCTTAG
TTGAAAGGCTATTCTCATCTTTGAATCTATGAGTTATCCAATGAATGAATGTTGGGATGA
GATGGATGCTCTCACGTGAGTTGAGGCAGGGTATCTAGTAACAATCTCTTTTCCCATAAT
AATGAACTAATGTAATGAAATGCTCTATGGGAATGGAGGCTAAGCACCGAATGGATATTG
ATATGAGATGGAAGCTCTCACGTGAGTTGAGGCAGAGTTTCTAGAAGCAATATGCATAGG
ATACTAGCTAGTGGATCCACCTAACCTAAAATTAACGGTCCTACCTTAGGCAAGTAGGAA
TCCCTCTTTACGGTGTGGGGATAGAACACCGGATTCCATGATTTAGCTCTCATGGTCTAT
GTCGGTTAAACGCTTATTCTCATCATGTAAGATGTGCACTATGGTTTCTTGAGAACTTCT
ATGAAGTGTGGGTGGTAGTATGGGATGTCATCCATGCATTGCACGAGTAGGCTTTGAGAG
GGTCATACTGAGTTCTCTAATGTCTTAATGACTAATGAATGAATGTGCTCTTAATGAAGC
TAATGAAGAATGTTGACTTTAAGGTTTGATGAAATGATGCATGTCTTACTTGAATTGTAT
TTTGAGTTACTTCTTTGTCATGGCTTGATGAATATGAATGTTTCTGGTCTATAGTGGCTT
CAAAGGATTAATTCGTGTGAGTAGTAGTATGTGATGCTATTCATACATTGCACAAGTATG
ACTTAGGGTTGCCCTAGATGATGGTCCTAATGTGTTGATATGACTTATGAAATGTGTATG
TTCCTTATGTATGTGTATTGTCTAAAGGTCGGAAATGATGAATGGTAAGTTCACTTTTGG
TGGCCTTGATGTGGTACTTAGTATGGATGGTGGTATGGGACGCTATTCATACATTGAACA
AAGTATAGTTTGGGGTTACTTAAGGTGAAGTCTCTAATGTGATGAAATGGCTTATATGTT
GTTTATGTTCTAATGTGATGAAATGATTTATATGTTGGTTATGTTGTATTTTATGCCTCT
TATGGTTACGTTCATGATGTTTTCTCAAGAATGGCATATGCATGGTTTTCAATCAAAATG
TTCTTTTTAAGCATGTTTTTGCATGGCTATCATACTTAGCACTTAATTGTGCTAACCCAT
ATTTCTTCTATTTTACTACAAGTGTAGGTTCCGGCAATTAAGTGAGTTGAGTTCCTCTAG
TTGAAGCTTGGATTGAGTTCTTTCAAGACTTGATATGTCCTCATGGATTTGAGGACAAGT
ACTTTGATGTTTCATGTTTCTCATTGTATTAGACTTTTGTTAAGGTTTTCGATTGTAAAG
GTCATGACCCTACTTTTGTTTCAAAGACATTGTTTAGATGGTCATGTGAGACTAATAGAC
TTCCGGTGTTTTAAATGATTTTTGATTGTATGGATTTAAAGAAAAAATTTAATTTCGTAC
CATTTTCCTTATATCGAATGTTATGAATGCTATGAGACTTGTATGAGGCTTTTCGGAGTC
TTGCACTCCATGTCACTTCCGGGGTGTAGGCTCGGATCGTGACAAAATAGGAACATAGGG
TGTATTATTTTTTTAACTTAATGCTTACCTCTCTTATTTTTTATAATTAAGTTCTAACAT
AATTATTTATTAATATAAGAAAATATAATTTAACTAATTTTGTCCATATATTTGTAGGGA
TGACAATGGAGCGGTGCGGGTTGAGCTCAACCCGCAAAAATTTTAATCCGGCCCGGCCCG
CATAACAATTTATTTCATTTTAAACTGCCCCACCCCGCGTCGCATAGACCCGCACCGCAT
AATAGTTTTAATATATTCTTTTTCTAGTTAAGTTTGATACTAAAAATATAACTCATAAAA
ATAAATTCATTTTTTCATTAAGTGTATTAATTTAATAGGATAGTGACTTAAAAAAATTAT
TTTTTAGAGGTCAATTGAGAAACATGTAAACAATTGTATTATTTTTTATTGAACCATTTC
CATTTACTATCTTGAATATTTTAATAGACTAAAGAAATTATCTTAATAAATAATGCTCTA
TAACTCTTATAAGATGTAAAAAGTTAAAATTAAATTTGAATTCACATAAAATCACATATA
CCTGCAACCCGCCCCGCCTCACGTTAATTTTAAAAAAACTCACTTTAACCCGCCCCGCCC
CCATTGCCATCCCTATATATTTGTTTGTGTGATGTGTAGATGACCACACTTACGTGTTGT
GTTTATTGATGTGTGTGTTTGTTTGGCATTATGAGTGTGAAATCTTGTCAATAATCAATT
TTACTATTTTCTATTGGCCATTTAAATTATTAATTTTTCCTTTATCTTAGTTTACATGAC
ATTGTTTTACGTTTGGAACTACTTAACAAGTTAATTATTGTTCTACTAATAATGTTCTTT
TAATAACTTTCGCAATATAAATTTATTAATAACACAATTATTTTAAAAAAaTATTATATT
ATTTCCATTTATTATCCATAAGATAGTAATAATTAAAGTCTGCGTACATAGTGAGATCTC
ACTAACATATAATTATTATTGGTATTATTGTCATTTCGGTCTTATCTATTTTTTCAATCA
TCATTTTAACATTTTCTTCCCAAATCCCGATATATAGATTAAATGAATATTTTAATATTC
ATCGTTAACTAATTAACTCTATCATATAAAATGAGATTAAAGAATTAACTTTTTGATGTA
ACGTACATAAAACAAAATAAAGTGGCGGAATTAAAAAAACACAAAAGCATATGCAAATAC
AATACTGAACATTGTGGTATACTAGGGACCTCCTAGACACCTTAGAAGAACAAAAGGTAG
TACAAAATAAAAATGAGACATATTCCACGTGTCATATTTGGAAAGAATATGACTACTGAT
GTGTTGGTATGACGAAAAaTATTTTCTGATTCATATCGTTTAGTATCATGATGGTTGATC
TTGTTTTTGTTATTCTTGACAAGAGAAACAAAAGAGTGACCAATTTTCTCACCCATCAGG
GCGGAAACATGTTTCTTCTCTTTAGGAATTATACTTCCTTTTTTGGGAGTGAATGGAAAT
ACACCATTTTTGCTTTCTTCGATTGTCTCTGCTTTTCCCTTTCCTTTGCCTTCCTTATCT
GCCATATTACTCTTGCTCTCTTATTGTTGTTCCTGCTTTGTTTGTTATGTGAATTGTGTG
TCTCTAACCAACAAGCTAAAGAGGCTTTTTATAGACCTAATTTTGATAGTAATTTCTTGT
GTGTCTATGTGTTATGTGTATTTGTGTCTATGTGTTTGTGCATTTCTGTGTGTTTTAAAC
TAGTCAGCATGAGTTGAAGCAAAGATCATGTTGTGAATTATGTGCATTTTTGTGAGTTTA
AACTAGTCAACCTTAACTCCAACAAAGACCATATTTTGTGTGTGTGACTTTTTTATTGTT
GTTGATGATAATAGTGTGTTTATAGCTAGTCAACGTGAGATTAAGCAAACATTATATATT
GTGTTTTGTGCCTTTGGGGAAAAGAAAAAGGAACTTCACAGCAATTTAAAATCGGTCAAA
TTTACACTCCATTATATTTTGGATTCAAAATTATACACTCATCGTTGCATGTTTTGCTCA
AAAATATCTTCTAACTATCTAAATGGACCAAAAACATCATTCCTTCTAATGGTTGTTTCG
AAATAATACATTCAGTGTTTAATTATTTACCGTAGCAGTTTAACAACTTTCTAAACCATC
AACAAGTACATAAAAAGTATAAATTAATTGTACAAAATTCGTTTTGTATCTATTTATTAA
TTCTTGTATTTAAATAAACATTATAATTAGATGTAAAATATTGATTTTCCATATCGAAAG
TTTCTAATTGCTCAACATTCAAAAAAAAGTTTCCATATCCAAAGTTTCTATATGCATTGT
ATAAAAATCTAACATCTTAATTCAATTAGCGGGGgATAATTCTTTCCTTTTTTTCTTTTT
TTTtGTGATAAAAATAAAGTTTCCGTATCTGTTTTCCGGCTATATTAAACGTGCAAAAAT
ATAAAATTTCCATATATATGTTTTTGGTTTAAGAAAACGTGTAAAATATAAAGAGTGACC
ATAAAATGTAAAAGAAATTCCATAAAAAAATGTTTCCATAGTCGTTAGGGAATAGGAATG
AGAATAATAATAATCCAAAAAGGAAACGAAATCCTAATCCAAAGATAAAACGTAAAGCCT
CTACCTATTTATACATGTGAAATAGTGAATTGTTTCATTGAAATATTAATTAGCTGGTGC
AAATTAAACAAAAACACATGGTAAAATTTCCCTCATGTCTTGTTAAAGTAGTTGTAATAA
TGATACTATT
>RH166F13-12
tttactctttaaCTGAAAACTAGCtCAAAAGCTCTTTTGGAAATCAAGGTCTCCTTTCTT
CTTTAAATGTGAAAACATTTTACTCTTTGGGAATCCATAGTCCCGATATACTCTTTT
>RH082N16-2
catttttttccccctaaaatcattatttctgttaaattgcattttttacatgtcattagt
tacgttcattacagtttttcatattcattttatttgttacatttgttaatattcatttta
atattttgcacagtccagaaatttattctgatatgaataaaatttcatatacagatattt
tattaatcgctggttttaactcataattttaagataataatattgtactattgatggttt
tcaattctctatttaaagaatagcttgctttaaattaggaggtgatggataaattttagg
ggtaattttcaaatttgttagccttcaaaaagttttccattattttttctcatttttccg
gcaaatcgctggagttctcgcgaaattcggcgaatccaccacccaaaacccctttatgtt
ttccgggtgacactaccatttttttaaaactccagctttcctcctcactgtcccccaaac
ccagcagtttaaacagacccatgtttctcctcatttctcactgttttccggtaacccaac
aagctccaccagtccaccaccgctggagaaaaaacctgagacagccggcaataacaacac
taccagatctccacgcgaaatcaccagcgagctcgaagctcgccaccaacaaaactccac
cggcaaagccaccacaaacccatcccctttccttcacttttccagcatctgaaaacaacc
agaccaccaccaaaatcctccagcaaccttcaacttgaaacaaatcaccaaaaccccttt
ttaccctttgctcgctgcaacaagtagctccggtgaggagcttcaaactccgatgaaccg
gagcaaaaaataagaacgatggtcagtcccatccccttttc
>RH082N16-3
acataataaagtgtataaacattagttatatatagattttgaggcttgaatatcatcatt
tctattgagggagttttccccttgtttttgattaagttgttgcattgatgtgaggccatt
gcgattgtttgtacacgtctcgtttaccactgtattagtagagactgtaattttggtttg
ctctcgagtgatacacaaatctaaagatgatacattcttacttgagcatagagcacacaa
tgagaaattaaagagtacttgtgctttatgcaatgtgacatgcttgtatgcaacatcttt
taagacaaccagttttttttataatgatatctaattctatttaaaatgtaaaacggttct
catttgggaaatgaagatttataaatagcagtgaactagattggaccaaatcacgttcag
tcccatctgatactgctggaaacagtttaaaattccaaaaataaaaaagaacactattaa
gaccttcacaacaacaaaataccccattgtgatcccacaagtgaggcctttgcttctcac
aaatttcctccagtcaaaaatgtgggacgtactcatatgtaagagaaaacagcacaaaca
tggaaagcaacgcaaccttgaagctggaatgaattaagagaatcacaaaataaccaactt
ttaacctaaactatttatcatttttatgcttgaaagaacacagttctacaatgatttgat
aagtagcaagagcattatgaatatgtttccaagttacaggtgagaacataactgaaatta
ggatttgggcctcaaagccaaacctgtctcgactttcttgatttcaaatataagcatcct
ccacatcttcagaacaaacatttcagcttcttcatctaatatactttggagcctctccag
catctcagttgccttgacatgttcttgagtgctggagacgatgtagtctaccagcgtcgg
ctcctcctcaccaagaaaatcagtgatcttcttactgatccacggtctcatcctttc
>RH082N16-4
tgaattttccaaccattgtaagtcatcttattattttattcctgcaatcttttctttata
aataaaaatcaaactcttttgacaatcttaaataaataattagactagtataattgtcat
gcctcaaatcccattaagacggacaggcactcgatgccctaaaggcccgagagaaccaac
atgtgacctgtgcttactatgcatctagatgaaaattttgtgacaagttcgccagggacg
cagcgatacgaaccgacgtaagtagacccaaaacttatatagaagacttggcagttgagg
ccacaacttgttaagatgcaactgaaccatatacataagtctacaaagcctctaaaagat
agaaacccttagagtaggtcgggacagaccccgccttacccctaactacgatacaatacc
aaaatgaatctaccaagggctcagtaaagctccgaagcaacctggagctcaccaaaagta
gctaagtgtcgtatgctcctacggaggaggtttactagcgggagtacctgtgcctgcagc
atgaaacgcagcgtcccccgcgagggatgtcagtacgaaaagtgtactgaatatgtaagg
caactacatatataaaataaaagttcaaacgaaaccaggtatcaacgtataagtgcataa
attagaataggaggccgcctctgttaactcttgtggggtcatgtatgttacattcttgtc
tttacctttatgcgtgttatgatctttataagacatgtgatacgagtgaccaactgatta
gtggtagaagaggatgacccatgctaggcattttaacccctgggatgcggtcctcaacat
tacacaaatcaggatcggcccatgctaggctttcgcccctgagctgccacccttctatac
ccattgggatcggcccatgctaggctttcgcccctgagctgccacccataattatacaaa
ttgcttcacttagattctttaatctttgagattgttgttttggtggtcacaatcattttt
gagatttggaaaaacggaacagtagtaggagacatgaaaataatactttaggacaatagc
tacaatataaggagctatgtaacattaatgcattacttgagagcttaaatgacacaattg
acttcaattgactatagagtactgaacgtgtaactaagtaattatgtacacttaggaggg
gggatattgttagctatttggatatcgtacgttgccacttatttcctttactaggaatag
aacttaggaaattcacttagtgacattaatcgcaagtatcagatttcatgccaaggaata
tggaatcgaatcgccctacataccttattttctgaccaataccattgtcataattcagcc
tcccttcttggatgctaatctacaatataagtcacaattaagctattgtcagcagctaat
cacattaaggccctaaaatcagtagctaacacttgacggaaagtaggcccatacaaccct
tgcaccaatggtgaaccaccacacccttcttctatacattaatacgacttcatacatcct
ttgccaagatacccaaacagctcccaacaacaatatacataaggcagtcactatcaatcc
ctaaaaatctttcagcatactagtagaatattgactcaaggatttatcaccatccattag
ttcttgataaatatatacaaaattctccaccccaaatctgtatttaaagagaggcaaaaa
ggggcagtagtcttaccttagtttttaggaatttatcctctaaacttgtactccaagaac
tgaaactcttcttcaaacttttacttgaaaatggggcaatactcaaggacccaaggtttt
ctagggctgctgattgaagccaagagagaccaagagagaaacttaagaaatctgaaaatt
ttgcaagttaaaaatgaagcaaaatatctgatctttatcccttttaaaaggaggtgtaat
ggccgaatttcttgactaattttggccatatattgtcaagtaggtgacccacctacttgg
acttttcacttgggcctttttggacttaagactattgggccttggctgtccatttttccc
ttatccttctactcaacttgggccaaattaatgcaagtaggtggtagtacatttggccaa
attaccaccttactacctctagtttaaatacttccatcggagttaacttgcagtaca
>RH082N16-5
acatatgataatattttagggatttaagtttaagtttgatgaacaaatcagtaaaggatc
ccctcaattactaatttttccattaatcttcagtggtatattggatgttggttatgtcga
caaattaaatattagaagtaaggatcatctttcttggtacttctacaaagattcatttac
ttattaattaattttaatttattcttatactattttatttatttttttgaaatttcaagt
aaattgtttttaaccttgaagcttgagtattctatagtgtcacctaaatagcttggcgta
atataaagaaaagattgcaggaataaaataataagatgacttacaatggttggaaaattc
aaggctgcaacatacattggatttcatgtatcctatctcaggcaatgaattaatttcggt
tatcaagttactgatttacaaggttaactgtatgagtcgggtctctcgacctctagtcgc
ctactccagttagctgtctaactacatcgttgagcgggaatagcaggcctaactggcgag
catttatatttcaccatgtttcataacgaaacaagttgttcattcgggcggcactcctaa
acacacatcaactcaatggatgatcgagctttctatattttctggtctatccaccctatc
ctttcttgattttaagaatagacaatagatttatttctatggtgatcaagcatgaattac
>RH082N16-6
atatagttattattattattacaagattaataagctcttattttacactttaaaaaaaat
taagcaagaataatttaaaatagtcttttttttatatagtccaagtgatatatgtttgat
cgataaattttgttgatgtttttttagctttaaatttaaatattttgatctttatatttt
gaatcatgatttgtttttagaattctagtataataaagttctaacactatctattataat
tcgtatgatgcattatcaatattaaaataaaaattccaataatttataatctagttttca
ttatatattttttttaaatgtgataattttattttatcatattaacgtatttaaaaatca
caaatcctaccccttcatagcattatagggatatatttttattgttgtatattgatattc
tataaagaattaatttataaaatattaaaaaataactattggtaaaataattttttaaca
tcataccaataaataatgtaaaacaaataagaattttgtattgaaattttacacaatttt
taatagggaaaattgtatgaaatagcaaactattaattcaaattaaatgatatagccata
gtttcttttatttgtaattcgcagcaaacatttcatattttttgtcatcccatttgtata
ccgaaatatacaaatgcaggacccatttgtataccgaaatatataaatagacctaaatat
acaaatgcatgacccatttgtataccgaaatatacaaatgcaggactcatttgtatacca
aaatatataaatgcaggactcatttgtatatcaaaatatacaaatgcaagacccatttgt
atatcaaaatatacaaatagacccaaatacatactttttatgtatatgtataccgaaata
tacagattaatagccatagcaaacataaaatttgctatgaaacgcaattatacaaactat
agctataacatataaatatgatttttatgtttgctaaacctaaaatttactcttaataat
attctatcgcatgattcacatctctaattacttcaaacaaaaaaatgttaactaacgttt
ttattgatcactgacaaggatattataaatccatagatacattaccacaattagctatcc
aagtatgctctaacaatacgaaaaaattaacaatatttttattatattctattaaatata
tacaacaaaattctatatttatataactgaaagggggatggagggggggggtggggggga
cgttgacaaaaagtcacatgtatatttattataagaagaaattaactatcattatagttt
tgttttaaatttaaaattttaagtcgaggatcatcaattgattttaaaacataaatttaa
aattatattgcaattatcacgatagacacagaaataaaaaaatgtatgaataagaaaaca
tttataacattaacctaactcgatccctaaaagcaagaaggcatactcgtgcacaagttt
aagtaaaataacttaaatagatccctataagcccgatgggtacaagaaagaactatagat
acatagtatgaaaaccgatgatcctaaaacatgagaatgtgtagcctggacctcgaacag
gaaataagaaacccaaagtaaccaatagaaccatgttactcccaaatgcacacacaagtg
tatgtggtcgcgcaagtaatataatggctctaaaaggctggattatcgaacccaaaagat
ttacgattagtatatactcatctttcactaaaacccacaaattaatgcaagtatacctca
acaacttgattttgtttataaaataagaatgcaagaatttaagaattaaaataactaata
atgttcgacttcaaattggttgttcacaataatgggacaatgatagggtttagcataact
aagaattcatgcttcacatcttttctatggatttcaggtggttatcaaattgctgattta
taaggttaaggatatctccaaccttattctctattttact
>RH082N16-7
atgattatacttttatttagttcatttttcaagaatatatattatttttatgttttgatt
cacgaacttgatttaaaaattgagattttacccctaaaataaattttgaggttttgaagg
ccaatcgaagtcaaatttgactgaatagatatgaattccctaaggaatgggtaaaccaat
tgtgaaacaaaattacagttttgatcatctttgaaaatgagaaataacctatggcttggt
gttcatatttatggaatataattgtaaatacattttgttcctttttcttctttgattatg
aaacattgttatgaaattagaagtgttttattttaatactagtggtggtagtccgggagt
tgcccgggccaaacaagaaaaaattcatcttacttattttgttatacatagtagataaat
cggcaaggacaatatgcgtataaaaagattgaatagtgcaaggtagatgttaaaatagaa
aattaaagttgtgaagatatgactaaccatgctatgaaaattttgtaaataaacttaata
gttggggctcacattaatctgttaaaaaattactgttttttcattgaaatttcattcaac
aattctatttccgagaagacgcctagttaatcaaatgaatttttcacatatattgaaaaa
acaagggggaaaagagtgaaattcatcatacatttgccacaagtaaatagggtttttcga
aacttgaatctgttagaataaactataaacacaactattaatacttcgttagatcgttaa
ttaacacatatatgatatagtgaaatacatgaaaagatcgggtgtacctttaatatttgg
catatcaatgaacaaccgaagacgagctaggctagatcttccttttcttaagcttacgac
ggctgacatcttatgaaaatgcattttaggttaagctaaaagaggagacctagcctcata
tttataggcttaaaagttttaacctagtgtctccaattatgggctcactggtcttcaata
ggccaatactattgtcagccccacacctatgacatgaaatgaatataggcccatatgaaa
tccacacaaatacatgatttgagtcttgtataagggtggcaattttagcccatataagtg
aaatggaaccattttgcccatattaaattaaatggatcactcatttttaaatgggtaaat
atgaactccaacctatttaagctcatagaaatatggacgaatgggtaaacataagaatcc
atatatacccatatttcactcttttatcgtaaaaatatctaattacgctatttatttttg
aaaataaaatataaaaaaggaggtggggtgggggtgtagtgggggtggatgtggtggtgg
ggaggcaaaagaatttttctttcggatatttttataaaactttgttgggtgtgggtggta
aatttttttaaaaataaatatttaattttttacttttctgaaaaaaaaatattttaaaag
tttttttgggggtgggtgcaggtgggggtagcggagcgggatgggggtggagaggtaagg
gttgccaaatttttttttcagaaaaaaagtttcaaaaaataagtctttttaaattttcca
aaaacaagttttttctttaaaaagatttttgtggtgggggcaggtggggtggcggggtgg
aggggtagggttggcaaaaaaataattttaaaaaattgaaattttaattttccaaaataa
aaaatttgggggtaggggaaaaaaatcttttcaagaataaagtctttttgaatttctttt
tgggggtggagggaggtggtggtgggggtacaagggtggggtggtagggatagggtgggg
tgggatggtaggggttgatgtattaacaacttagctttgatttaatacttctttggtttt
aggagattaaagtgggttacaaccattttacccaaaccatatttgaccaaattcatattt
acccatattttatatgggtggattgtgaatcaatccattttaactcaatcaatattcaat
ccattcaaatccgatccaatccagccatttgccacccctacttaaagccttttattttgc
atcaatttaagaatcttataagaaattagagcagattacaaaccctaaattcaagatttg
aagtagaaatgaacataaacaactaaaccctacttatttttgagagaaaatcgtgatttg
ttttataaaaggaacaagggttaatggtggggaagaagaaacaatggtttatttaatggt
gggaagatgatcgctggagaaaaagaaaattttcgtcaaatttaaggtgttctcaccttc
taacgcgcctagaggaggtgttctcggcctcctatgacaggtcagcgtttaggtgtgtag
aaaatagagaaatatgaagttcagggaggtaataggatactcgtgaagttggagtgtgta
gttgggatttcgggtataggttgggggagttttagaccattttctcatcggagaaattta
atattcgtttgaattgacttaaaaaaggtaacttttaaaaagtaactttttaaagtgctg
aaagttattttaaaaataagtagttgtgtgtttggataaaagtgttacagttgaaaaaaa
aattgtgatgtgtttggcaaataagtgttgttaaacacttttttttttatcaaaatgtct
gaaatacctttaaaa
>RH082N16-8
aaaaggaacatcgattccaagagagcttttaagctaagttttgagtaattatctcaaacc
aaagaaagaagttgttttaaaacatatgagctaagtatatttttaggagtagtattgagc
atcgatatggggatgcgagttcatattaactcaagtcttcataaaccatgtagccatcat
gggtattaatgggtcatgctttttagatgatcacataagttaagctagtggatccactaa
gttaagcgttctatatgacgtcgaagtataggacagttctagcagcatgggcaagacact
gtattaccacttaggctcatagtggtggttgtcgattagagaaactcccacagaaactat
attactctattatataagtaaagttgagtttgttattacaatttctttaatgaactaagt
tgcttttactgttttataaagctttccatatattgcatgtgtattgttgctttatattga
gttgagtatccagagttgagtacccagagtcaaatatcatatcttctgagttgagtaagt
ttgagtagttttgagtattccttgagttgattaagtttgaaaagaggtaagtatgtttcc
tttttatcaagttttaagcttatgttcatgttttaaaattccccttccatgctcgtacat
tccacgtactgagccatttggcctgcatcttctcatgatgcagacacatgtattcaggat
catcaacaggagattcgttgatacatccaggagttcgagttagctatggtgaacctcctt
attttcggaggatttcatttactttcagtttagtcaggatgtcgtgggtcttgtcctgac
ttccatctttaaaagttagaggcttcatatatagtcaatataattgagaagtatgtatta
ttcattttattaaatgttttaaagacttaagttgcttattttatggcgagttgaatatta
tttttatatttagagtttttcatttgagttaaagttttgtatttcagtttcatgaatttt
tattcagtttttaagcttttgtatgcttgagttagtcttccgcttgtagtcagtcaggat
gagggttcgcttttggaccaacaatggttctcgagtgccggctgcgtccagggtgtaggc
tccggtcgtgataaattttgtgcattatattgatgtgtcatgcatgatgggctgctagtc
ttgagttgttaatcccttaatgtgttttaagtgtcatttgaggatgaatgtttctaaggg
ggagataatgtaacaactcgaaaaatggtaggttgaactagagcctaaacataaaggtta
acgtcaagggttaagggcaagggctaaagtttttgggtgaaagccatggttaggggacca
aggctggctaaaactaggcctagccactgcctaccatgaccacaagggtcttcacgaccc
gtgagtcgtggtgccacccgtggttggcatggcagtgtgccctagaaaagtgccaagcca
aggctctctttcacgagccacttcacagctcgtggtcatgaccacgggccatgggaaggc
tcgtggggtttctttggccttgtgggataagtgtcttgttgagagtgctactggtcaagg
gaccacgggaaccaacaagggcattgatacccttgacgagccatggatggtgatagtgaa
gatcacttaaactcttggaggcaaggcttgggaagccttgacactacctcaagaccacga
ccatcaccacaactcgtggtcttgaccacggatttgtgggaggtctagtggtcatgcctt
gccctcatgggagg
>RH082N16-9
tagaactattgcttttatatgtaatgttagagcttcctttaggcctttagttcagtcttg
attggtgtaatagtgaaggtgaggtcttatgtgtatagcgcgtagaggagggtgggagtg
gtgtttttccagtattcaacatttcactacctatgaatgttgactactctgtattgttta
cgggtgattaatggaaacaagttagttaccttaaaaaaattgcttagaagagagaaaaat
cctatgtttctgattctcttatagttggatcctttggaaaaccggaaccacaagaccaag
agaagaattgctctttgaagagcacaatatgatgaataatctatgctcgggaggaaatta
ttatctatcatagacatctatgacaaattcaatcacccaatttgagatacagtgattttc
aactaaattaagccaaactaacaacaactaaacaaataaatatgatttaaatttaattca
acttttataatttaaatttaattcaaataaaaatcggtccaaataaaccataaacctctt
tttgagcacaagagatattttactcgaaaattaaaatatatatattatatataaaacata
ttcataaaaacactataatatatatattatatataaaacatacataaaaacaaccacttt
cttccagtaattctagggctcactctcaaacccacaatcttcggctacccaatttccaca
tccatggcggattcagctccttcgccggaaaattccgtcgtcgcaaattcacaaccacca
acggaatccgataacaaaacttcccaatcagatccatctccggcaccgtcgttatcttca
cctctgccaccacctccgccgtcgatccagccttactctgggatacctccgtcgtttcgt
ccggcgacgccaccagcaccactacctggtgttggtgtagctcctatgttctcgcctctt
cctaaccctaacttgcagcagcaaacattgaattttccgaatccttctgttcagcctccc
ggagtgaattctgtgccgtcgtcgatgattccagcacctacagctggtgctggagctgta
cagatgggttcggcgccgcaaattatgccgccttatgctatgcctggacatatgatgaga
ccgtacgctcctatgcctaacggttaccatgctatgcctcagcctgctccacagggagcc
atgattcatcccggtgggtttttgtttctttctaatatgtactgtcacttggtatttagc
aattgatgctgcaatattgatagctgaaatgatagattgtgcagtgtattatacacttat
gttgtgatatcaaaaggcgaagtctttgtcttagtgattaatctcttaggatagttactt
catatttctggatcgtcagcactagatgctgcagtactggtggtcctaataatagctttg
acaaagtttattatttagaaattattctgttgagactgaaccactacaaaatgttataca
taagtatgcttgttaaaggctctagaagaattactgaacacatatctctggttaccattt
gaacctcacattacttaatagtatacagttatagatataattagagtaacaatggctagc
ctacttctgtctgttgctttattgtgttgatattgagaggggaataatatggatgagagg
agtttgccatagaattgtattaaaaatggataaggggtatcgatgacgggatgttttctc
ctacagtttcttgaatggtttcggtgagaaaggtgggaaggcttcatattgctgttcatt
agagactactgagtactccaactgcttttttggtatgagcacgtctgcttgtttttgttt
ttattttcatttatcattacaaggtcatttgctttcgaacacatctattttctgtgaagt
accaaaagtggagctttctcaccatggacatataattttctatgttatgtaatgtctgaa
tatgcgtgtactacagtagatttacttttagtagtaagggtactacccctttgttgggat
cttgattcttgaaatgctggcagcagaccttgttaacaactgaatgcaagtagcctatac
accaaggtatcacaatcttttcattttacctgcttgtgttgtctttccggctatttttat
gcggtacatgatgatgttaatgtttgacatgtgtaaagattgtcttaaaatatgttatca
tgctatcaattgcattactgatgatgagacgctggaagtctcatcttaatgtattcaaac
cttgcaaatcattcttgggaatttggacagttagatcagatttctttgcaagtggatgca
taaggtaagccctattcacatgttagtggtttatgaaatggatgttattatcttgatcct
tcaggttatctgttcagctcgtgagtgttctcatgcctatggtgccatctcataatgctt
gtaatgtttggtaataacatttgttcagccttacagttttcttttgtgaatgagacgtag
gtgttgagtgttagacttgtctctgctttgtaagcttggcctaataaatattcctagact
cctttgtccatttatgcaggaattccgcgttatgcatcaccgtacacacatatggctcga
ccagtgtttcctccacgcccactaggtgcagtaggcattattcctcccttgatgcgccct
ccaatccctatgatgcgtcctccaattattcctcttgttgccaggccagctgccatccca
agcattactcaaacagagaaaccacaaacaacagtttatgttggcaagatatcgtccact
gcagaaaatgagttta
>RH082N16-11
tatttatgttcatgaagttttctcaaattggcataaaagcatgactttcaaataaacttt
caaataaaatgtccgttttaaacatgtttttgcatggctatcttacttagtacttaattg
ggctaacctatatttcttctattttactacaagtgtatgttctggcatttgagttgattc
tctctagttgaagcttgtattgagttcttccaagactattggtatgccttcatggattcg
aggacaagtactttgatgtttcatttctttcatgtaatagacatttgttagactttctat
tgtaaagggtcgtgtccctacttttgttagatggccatgtgaaactagtaaacttccgct
tgttttaagtgaagtttttgattgtatgaatttgaagaaaagttttaatttcataccatt
ttccttatattgaatgttatgaatgctgtgaggtttgtatgagacttttcggagtcctgt
acgccgtgttgcttctagggtataggctcgggtcgtgacacttttaggttggatgatctc
actgctaggatagatgatcgggagaaggttgagcatagctctggtgcaatagacaccatg
agggctaaaattgctaccctacgagtggaggtggttcagttgtagccgactagcatatct
atgcttttgggagaggttacccttccagatgtacctgctcctattcccgagatgccgagt
gttgttccttcctctagggagcagcttgaggttgctatgcatgttgagaatgtggctgac
gatgagagtgagagggccgagggggagttggctgatgtgaggctaaatttttttttttat
cattatttgcctcacatttataatttatatcttccctttttgagcatgaattttatgaat
tgtgctaaatagtgtattttatttgtaggattatattggtggaaaagtgaagaagtttgg
agttaaaacgaattaaagatggaaggttactgaaggaaatcaatcagataacttaatgga
ttaaattgaatataataatatattatatatatgaattacacttgaaggatgaattttttt
tttattaaggatgaatgtgactgcagaaaggctgctgccacgtgtcagtctttgacgaca
gcagcaacggaaacaattgaagcgcactgttgttcacgcaaacaaaaggaattgtttagg
actcaattattttatttagggttttctacatctataaatagtccatagaaataattatta
ggggagatcaatcatagggcatcaagtataaagttgtcaatattttttatggttattttc
ttttcttcttttcttagaaattagtggctaaatgcccttgttctggggct
>RH082N16-12
tgaattttaaattaaaattttaaaaaatattaaaaagtaagctggccagacgtgacccct
aacccataaagtgatgggctgaacctgatgttttctgatccaccaaaaatatgaactagc
tcgacttggcccgtcaaattacatagcccgtgtggactagtttgaatggattgaactgtc
ccatataaatagctccactgagtcaaattcatccaatctattgcaaaatatattaacgtt
atgatgctatatcctaatattaaattatgttgctttctatcaagaacacatcaagctatt
ctaatactaggttgaagatatgtgataaataaaacattaataataaacatggagcacacc
atgcaacatatatattgtactaatacagtaggaactaggttccatccaactaaaaatatg
aatgatgtttatatcaattaataataatgtacaaaataagaaatatgaaaaattgcttta
tcttcaatgaaatagaaaaaaataaatataatggcgcttctccacattatttttatcgga
ttttttcctaaagaaactctagatttcctttttcttttggtggtggtgatagtgaaataa
ctgtatatcaggtgtataacggatgtaattcactgtattcatgtgtatcattatacaaat
ctatatataatataaagccaaatgtaaaaaaggtgatgtggcacctctctaaggcctcca
ttgctatttatctttttcctcatttttttgactctttttttttctctattttatcttatt
ttttaattaaagaattaatcatactaatttattgtctataagttattacattaattgtta
attattatatatattatattgaagaacggaaaaggtcactaactgaaatcaataaagccc
aaaaaaacaacatctttccgttactacaactcatcaattcataaaatcttttattgtcct
tctcttattcatcctttttttctcctcactacattttgtgcctttttcattattttcctg
ccttaatattttgcaaaaattaaatatagttttatttattttgttaaccatttaacatca
ttaatcacttttttctaatacctttctctattctttcttaaagatattagtaaattacaa
ttaagacattaatatcaatataagttacaattttactcttttaatttatattattcaata
aagttacaaattttttgattactataaatactagagcatagcttcttcaccaatagtaag
aatttcttccttctcctcctcctcctccttcttcttcttcttcttcttctttctttcttc
attatatttatactaaagtacatcattttgtttatgtctaattttattaaatatagatta
tttgtcactaacttctattatttacagtgtggaagataagatgagcatatgacaattttg
ggattccaaattcaaattcaattttgatgagtacaatatataatttacgttactattctt
attttagtttgtttgatgtctcttatttatagtgttctttcttattatatttttttcatt
tgtgttgcttttttcctcattattagtgattttactatacttattattccatgcatattt
tttgtgaataagttttattggttacaatggaagataagatgaacatatgataatatttta
gggatttaagtttaagtttgatgaacaaatcagtaaaggatcccctcaattactaatttt
tccattaatcttcagtggtatattggatgttggttatgtcgacaaattaaatattagaag
taaggatcatctttcttggtacttctacaaagattcatttacttattaattaattttaat
ttattcttatactattttatttatttttttgaaatttcaagtaaattgtttttaaccttg
aagctt
