# Supplementary material for: Homologues of potato chromosome 5 show variable collinearity in the euchromatin, but dramatic absence of sequence similarity in the pericentromeric heterochromatin
Source: BMC Genomics. 2015 May 10;16(1):374. doi: 10.1186/s12864-015-1578-1 (PMC4470070; doi:10.1186/s12864-015-1578-1)
Supplement: Additional file 3: — RH BAC tiling path sequences. Description of data: Nonredundant, multifasta sequence files of the individual BAC MTPs. The sequence contigs and scaffolds in the MTPs can be either ordered or unordered, depending on the quality status of the tiling path sequence. [file 12864_2015_1578_MOESM3_ESM.zip › mtp_1619.fasta]

>mtp_1619.contig_1
TTCGTCTTTTTCTCAAAAACCTTTATGTGGACCTCCGTATTGAGTTGGGGAACCATCAATACTCATACCATTTTTTTCAC
CCCCATTTCAATATCTACATGCCCTTTTCTAGGAATCACACAAATTTCTGCATTTTTCGTATGTATTAGCCCATTAATCT
GGCGCCCAAAGGACTCATTATTTTTATAAAGACCTACGTATTGAGTTGGGGAACAATCACGCATATTCACACTATTTTTT
GCACCCTCATTTGTGCATCTACATGCCATTTTTTATTAATTGCGCAAATTTCTCAATTTTTCGTGTGTATTAGCCTATAG
ATCTGGTGCCTAGAGCACCAACAATTTTTTTTTCATCCCCATTTGCCCCATCTACAAACCCTTTTTTAGGAATCGCGCAA
ATTTCTTTATATTTCGTGTGTATTAGCCCATGAATCTGGCACCCGGAGCCCAAATTTTTATTTAGACTCTTGTATTGAGT
TGGGAATCATCATGTATAATCATACCATTTTTTTCACCCCCATTTCCGCATCTACAAGCCCTTTTGTAGGAATCGTGTAA
ATTCCTTTATTTTTCGTATGTATATTAGTCCATTGATCTGGACCTCGAAGCACCCAAAAAAAATTTCTCAAAAAACTTTA
AGAGGACTTCCGTATTGACTTGGGGAATTATCACGTATACTCGCATCATTTTTTTCACCCCTATTTTCGCATCTACAGGC
ACTATTTTAGGAATCACGCAAATTCTTCAATCTTTTGTGTGTTAATGCCATTGATCTGGCGCACGGAGCATCCAAAAATG
TTTTCTAAAAAAACTTTATGAGGACATCCGTATTGACTTGGAGAACCATCACATATACACACACTATTTTTTTCACACCT
ATTTCCACATCTAGAGGCCATTATTTAGGAATTGCACAAATTTCTCAGTTTTTTCGTGTATAATAGCCCATGGATCTAGC
GCTCGAAGGAACCAAAAAACATTTCTCAATAAATTTTATGTGGACCTCCGTATTGAGTTGGGGAACCATCACGTATACTC
ACACAATGTTTTCACCCTCATTTTCGAATCTACGGGCCTTTTTTAAGAAATCGCGCAAATTCCTCAATTTTTCTTCTGTA
TTAGCACATGGATCTGGCACTCAGAGCACCTAAATTTTTTTTCTCAAAGAAACTTTATGAGGACCTCTATATTGAGTTGG
TAACCATTACGTATACTCACACCATTTTTCACCCCTATTTCCGCATCTACAGGCCCTTTATTGAAATCTCGCAAATTACT
CAATTTTTCGTGTGTATTATCCCATGGATCTGACACCTAGAGCACCCTTAATTTTTTTCTCAAAAAACTTTATAAAGACC
TCCGTATTGGGTTGGGGAACCATTAGGTATATTCACACCACTTTTTCACCCCTATTTCCCTAATCTACAGACACTTTTAT
AGGAATCGCGCAAATTCCTCAACTTTTTGTGTGGAGCCTAAGATCTGGCGCAAGGAGCAGCTAAAATATTTTTCTCTAAA
AATATTATGAGAACTTTTGTATTGAGTTAAGGAACTATCATGTATATTCACACCAATTTATTTCACACCCTATTTTCGCA
TCTACAGACCCTTTATTAGAAATCGCACAAATTTCTCAATTTTTCATGTATATTAGCCCATGTATCTGGCGCCCGGAGCA
CCCAAAATTATTTTTCTCAAAAAACTTTATGAAGACATCCGTATTGACTTGGGGAACGATCACGTATACTAACACCATTT
TTTCACCCCCATTTCTGCATCTACAGGCCCTTTTTTAAGTAATCACACAAATTTTTCAATTTCTTTTGTGTAATAGCTTA
TGGATCTGGCGGCCGAAGAACCTAAATTTTTTTTTTCAAAATTTTTTTACAGGACCTCCATATTGACTTAGGGAACCATC
ACATATACTCACGCCATTTTTTTCACCCCCATTTTCGCATCTACATGCCCTATTTTAGGAATCGCGCATTCCTCAATTTT
TCGTGTGTATTAGCCCATTGATCTAGCGCACGGAGTATCCAAAAATTTTTTCTCAAAAATCTTTATGAGGGTCTCCGTAT
TGACTTGAGGAACTATCACGTATACTCCTACCATTTTTTCCACCCCAATTTCCGCATCTAAAGACCCTTTTTAGGAATCA
CGCAAATTTCTCAATTTTTCATGTATATTAACCCATAGATCTTGCACCCGGAGAACCCAAAAAAAATTCTCAAAAAAAAT
TATGACTGCCTCCGTTTTGAGTTGGGGAACCATGTATACTAACGCCATTTTTTGTGTGTATTAGCCCATGAATCTGACAA
CCAAAGCACCCAAAAAAATTTCTCAAAAAAAACTTTAAGAGGACCTCCATATTGAGCTGGGAAACCATCACGTATAGTTG
CATCATTTTTTTAACCCCCATTTTCGCATCTACAGGCCTTTTTTAGGAATCACGCAAATTCCTCAATTTTTCGTGTGTAT
TAGCCCATTGATCTGGCGCTTGGAGCACCTAAAATATTTTTCATGTGCATTATCCCATGGATCAGGTATACTCACACAAT
TTTTTTCACCCCATTTCCTCATCTACGGACTCTTTTTTAGAAATCGCGCAAATTCGTCAATTTTTCATGTGTATTATCCC
ATGGATCTGGCGCCCAGAGAACCCAAAAAAAAATTCTGAAATTTTTTTTTTAGGATCTCCGTATTGACTTAAGGAACCAT
CACGTATATTCACACCCATTTTTTTACCCCATTTCCACATCTACAAGCCCTTTATTAGAAATCGCGCAAATTTATAACTT
TTTGGATCTGGCACCCAGGCCACCCAAATTATTTCTCTCAAAATACTTTATTAAGACCTCCCGTATTGAGTTTGAGAATC
ATCACGTATACTCATACCATTTTTATCACCCCAATTTTTCCATCTACAAGCCCTTTTTTAGAAATCGCGTAAATTCCTCT
ATTTTTCGTGTGTATTAGCCCATTGATCTGGCGCTCAGAGCACCCAGAATATTTTTCTCAAAAAACTTTATGAGGACCTC
CGTATTGAGTTGGAGAACTATCACGTATACTCATATCATTTTTTTCTCCCCCATTTTCGCATCTACAATCTTTTTTTAGG
AATAGCGCAAATTCCTATAATTTCGTGTTTATTAGCCCATTGATCTAGCGCTCGAAGTATCCAAATTTTTTTTCTCAAAA
AACTTTATGAGGATCTCTTTATTGAGTTGGGAACCATCATATATACTCACATCATTTTTTCCACCCCCATTTTCGCATCT
ACAGACTCTTTTGGAATCACGCAAATTTCTAACTTTTTCGTGTGTATTAGCCCATTGATTAGGCGCCCGGAGCACCCCAA
AAAAATTTCTCAAAAAACTTTATGAGAACCTCCGTATTGACTTGGGGAACCATCATGTATACTCACACTATTTTTGTCAC
CCCTATTTCAGCACGCGCAAATTCCTTAATTTTTTATGTATAATAGCCCGTTAAAATAGCGCCCGGAGCACCTATTTTTT
TTTCTCAAAAAACTATATGAGGACCTCCGTATTGAGTTGGAAAATCATCACGTGTATTCACACCATTTTTTTCATCTCCA
TTTTCGCATCTAGAACCCCTTTTTTAGGAATCGCGCAAATTTCTCTATTTTCGTGTGTATGCTTTCCATTGATCTGGCAC
TCGAAGCACACAAAGTTTTTTTTAATTTTTTTAATGAAGACCTACGTATTGAGTTAGTGAACCATCACCTATATTCACAC
TATTTTTTTCACCCCCATTTTTGCATTCACATGCCTTTTTTAGAAATCGCGCAAATTTCTTAATTTTTTGTGTGTATTAG
CCAATGGATCTGGCGCCCGGAACACCAAAAAAAAAATTCTCAAAAAACTTTATTAGGACCTCATTATTGAGTTGGGAAAC
CATCACGTATACTCACAATATTTTTTTCACCCCCATTTCCGCATCTACAGGCCCTTTCTTAGGAATCGCGCACATTCCTC
AATTTTTCGTGTGTATTAGCCCATTGATCTGGCGTCCGCAACACCCAAATTTTTTTTCTCAAAAAACTTTATGAAGACCT
GTGTATTGAGTTAGGTAACCATCACGTATACTCACACATTTTTTTCACCAACATTTCCGCATCTACATGCCCTTTTTTAG
AAATCGCGCAAATTCCTCAATTTTTCGTGTGTATTAGCCGACGGATCTTGCGTTTGGAGCACCCAAAAAAAATTCTCAAA
AATTTTTATAAGGACCTCCGTATTGACTTGGGAAACCATCAGGTAGACTCACACCAATTTTTTTCACCCCTATTTCCGTA
TCTACAGGCCCTTTATTAGGAATCGAGCAAATTTCTCAATTTTTCGTGTATTAGCCAATGGATCTGGCGCCCGGAGCATC
CAAAATTATTTTTTCTTAAAAAACTTTATGAGGACCTCCGTATTGACTTAGAGAACGATCACGTATACTAACATTATTTT
TTTCACCACCATTTCCTCATCTACAGGCTTTTTTTAAGTATCGTGCAAATTTCTCAATTTTTTGTGTGTAATAGCTCATG
AATCTAGCGTTCGAAGTACCCAAAAAAAATTTTCTCAAAAAACTTTATGAGGACCTCGATTTTTACTTTAGGAACCATCA
CGTAGGAAAAAAATACTCATGAATTTCTTATTTCACGACCACTTACCTCTAAAAAAAAGTGGCTTCAATCTTCAAAGACT
ATGAGTATCGTTCACTAAAGGTTATTGATCTTGCATAGGCTATATATTGTGACACACTCATAGACCTCGCTTTTATTTTT
ATGTTTTTTGAATCTCAAGGTCCCAAAATGCGAAAGCATCATTATCGGAGCTTTCTTTTTCCTTCCTTTTAGCAACTATG
GGCTATAACACATGCATGATTCACACAAGGCAAAAGTCTAAACTATTCCTTTACCTCTTTTGGAGGATTGTTATGGATTA
TAACATATGCAGCAATGTGATATTTTTACGTTATTAAGAGAGTACTTACTAAGATTTTGATTTTGCCATCTTTAGACATA
TTTCAATTTCATGTAATAATTGTAGATAGAAAGTGGCACCTTGTATTATGTCATAAGCAGCAACCAGATCCTCCTCCTCC
AGCTTTTGGGTCGAATTGACAAACTTGTTTGATTTAGCCTTCCTACAAATACAAAGCAAACACTTCCAAGATATTTTCTG
AAAGATCAAAGATACTATACCAGATTTTGCCAAATCCAAAATTACATAACTTGAGTTTAAGGGCTCCATAAAAGAAGCTC
CGTTGCTCAAGAAGAAAGACAGGAATAAGTTGGAGGTGCCGACATAGTTGAGAGGTTGGTCAACACTGCTAAGATAGCAA
AGGTGGTGTCCAAATCAAAAGGAGTGTTTTTTTTGTATTAACTTCAAACAACATGGTGACTATTCAATACAAGGTTCCTG
TATATACATACTATACATACATCCCAACCTGAAAGCAAAAAACGAACAGCCACAAAACTATGAACTTGTCTAAGCAGGAT
TAACACGAAGAAGAGTCCTAGATTTCCTCAAAGACTGATGTAGTGAAGACGGGAGCTAAACAAAATATGTGCACATGAAA
CACAACAATTAACCACGACTATACTCTACACTTCAAGAAGAGAAGCCAGCTTCCATTGCACGATATATTGAAGCAGTGTC
AAATCGGAAGTTTCTGAAGCTTTTGCCAGGACCTGTGTCCTGGGGACGTGCATCAACTGCAGGTTTGTTCAATTGAATCT
CAGCTAAAACTGAGCTGCTTCCGGTGGAACTATTTTTTGCATTCCACACACTTAATCCTACATAAAAGAACTAAACCTTA
TTAGCCATTTGAATAAAATGTTGTGTCCTAACATCAAGATGCTAAATGAAAGTTAGTGTTAAGACTTCCACTGGACAACG
TAATGCAACCTCTCCATAGTAGGCTTCATTAAACTTTTTTTTCTATAGCTAGTACAGTATTGAAGGTAGGTAACTATCAT
CATTCTTATCCTAAAAAAAAAACTACATCATTCTTCCCAACTTTTTCTTCAGGCAAAAGTTAAAAGGAGAACATACACCG
TTGTTTCAATCTGATTTGACTTGGCGAACGGTGCAAAAGGGCTTAGAAGTATCATTGAAGCACAACTGGTGCATCTTCCG
TATATTTATTACATCTCAGGGATCCCTAATGAAATCATCTTCAAGACTTTTTGATAAGGAAAATAAACCTTGGATCTTAC
AAGACGCTTCACATGAAAAACCAACGGGGGGAGCGGCATATTCTCCTGTATCATCAAGACTGAATCATATAAACTAGTTC
TACCCCAGATCTCCTTTACCAATAAATAGAAGGTCAGAGGAGCTTGTGGCTGGTTTTGTCGAGAAGAAAATTGGATCAGT
TATGCAAAGTAGTTATCAGTTTTGTGATTGTTGAGACCAAACAACCAAAAGAAGAAATTAGAATCCCATCCCAACCACTT
GTTTTCTTTGAGGGTGGACATGGAAGGTGTAAGAGATTCAAATAGATGCATGTAACCAACGAGAATGGTCAAGGGACTGA
AAGACGGGAGATCCACCTTACCCTATATATGGACCTAATAATTTATAATGTTTGAAATGTTTACTTATACCATCATCTTA
ATTACCTTACTGTCTCATAGATTGATGCAAAGAGTAAAGTTTCCACTTTATCAGAAACAATCTTTCTACCCCACAAAGGT
AGAGGTAAGGTCTGCATACAGCCTAGCCTCCACATACCCCACTTGTGGGATTACACTGGGTATGTTAGTTGAAATGTCTA
CTACGACAATCATCTCACTTACCTTCATATCTCATAGTTTGATGCAACGAGTAAAATTTCCACATTAGCTAGATGTTAGA
TATACAAGTAATCTGCAATAAAATATGACTACTGAACTCAAATAGGAAAAAGATTAAATAGGCGAGCATCCTAGCCCAAC
CTACTTGGCTTTCACGAAGTAAATTGGACCTTCTAAGCTAGTTTCCAGAGGACAGGTTATTCAGTTCAAATAACAGTCCA
GAATGAAATAAATGTGCTAGATAGAAGTGTTAGCTAGTCCAGAAGAGAGGATTTGAGGCAATGAAGAAAGAGAGACTGCA
CCTCTTGAAGGTCTATCAAATCTAGGCGCTACAGGAGGCTGATGTGCTGAAATCCAAGATCTCAAAGATCTGTGAGAAGT
TAAGAATCATTAGAAAAGAATTAAGGGGATCCGCTAAGTTAACAAGATAAGCATTTCACTCACGATAAAAATGGAGAAAC
CATGTAGAGCTTGAGTCCAGTCATCCCACGAGATATGATTTCGCTAGTTGCTGGTTGAAGTTCATCCAGTCTTTGCCATG
CAATTTCCTGAATTCAAAGTGCAAACCAACAAATGTTAGAACTCACAAAAGAAGCAGTCACATGTTTGCATGCAATGGTG
CACTCTTGTGTTTAGAGAATAATCATCTATGTTAAAGTAACAACTGGGAGAGCAAGAAAGTATGTGCATGTTACTATAAT
TAACTTACAAAAGATTCTCTGCATCTAGATGAAGAAGTGGTCATTCTAGATAGCATCTAAAGTATTGAGTTCATGCACAA
TCCATGACAGCAAAGACAATCCTTAGGAAATCTTTTAAGTAAATGAAATCAATGGTAACTCAATAAACCCCTACCCACAC
CCACACACAACAAAAAAAAGGTCTTAACAGTTGTTAACACTTCATGTCCAAGCAAATAATGGCTTAAGAACATCCAGCTC
AAATGTATCAGCAGAACACACCATACAGAGTAAAAATCTCATTCACAAAACCTTTCTACATGACATGATACTGAGAAACA
TGAAGTTCAATGGAAGTAAAATTCCATAGAGATCTCCTGCTCTAAATAGTCATACAAAGTAGGATAGTAAGCTCAGAAAT
TATCTATTAAAACATGGGCTTTTAAAATCAAGACTACAACAACCCAGTGTAGTCCACAAGTGGGGTATAGGGAGGGTAGG
ACGTACGCAAACCTTACCCCTACCTTTGTGGCGTAGAGAAGTTGTTTCTGATAGACCCTCGACTCAACAACAACATAGCC
AGTGAAATCCCACAAAGTGGGGTCTAGGGAGGGTAGTAATGAAAAGAAAAACGGCAATAAAGCAAACGTGGCAACTAATA
GGAAAGCAGTGCAGAACATACACACAAGGAACAGTAACAGCAGAAAAATCTGATCACCTAAACATAATAAACAACAGAAA
CTACATGAATAAGGCTAATACTACAACAGAAACGGTGCTCAAGAGTCAAGACTACCATCAAGCCTAATTCCGTTGAAAAG
CAAGACAATGCTCAACTACCTACTAACCTTCTACACTAATCCGCGACCTCCATACCCTCCCATCTAAGGTCACATCCTCG
GTAAGATGAAATTGTGTCATGTCCTATCTAATCACCTCTCCCCAATACTTCTTTGACCTACCTCAACCTCTCATCCTACC
CACTATATCCAACCTCTCACACCTCCTAGGGCATTTGCACATCTCGTCTTCACATGCCCAAACCATCTTAGCCTCCCTTT
CCACATCTTGTCCACCACGAAGCAACTCCCACCTTGTCCCAGATATCCTAATTTCTAATTCCAATAGATCTTTGACTCAA
AAGAAAAATTGCTGAAGGCTCAAAGCAGGCTTGCAGGGAAGTAAGACAGTCAAATAGCGATATACATAAATACATAATCT
TAAAGTCAACAAAGGCAAGCAAAGCAAATGACTACTGTCATTATTCTTAAAGACAAATGTAGTGAATAGACCACCCAGTA
ATTCAAATTTAGTAGTGGGGACCGCATACCCATCAATTAAAAATAGTAAGGAAAGGAATTTTAACTTTCACACAAGAAAA
GGATTTTGATTGATGGCTTTGAATTTCATGGAAGTGTTTTTGCGATATTAATCTCCTTTGAAGCTTTAACTTCTTTTTTT
GAATCTGGTTACATTCTTTGAAGTTTTTAACTTTGACAGAATATTTTCACTTACACTAATTTCTTTTTTGGTTTGTGGGG
CAAATGACGCATCCTCTTTCACTCCCGCTATTATGTAAAGCCGCACTCTTTGCTGTCCAAAAGTCATTTCAAGGTATTGC
TCTTTCTGAAGAAGTTTCGAGACATCAAATCCTGTTTCCTCCAAGACCTGCATCCAATACAAAGCATAATTTAGAAAGTT
GAATCAAATTGAGCATTGCACAAAGATAAACCATGGATAGTAATTTACATAAGATGAGAAATTGGCGAGGGAACCCATTA
AAAAAGAAAGGAACAAAATGTTGGGGCCAAGCTCCTCGGAGGATAATCTTATCAACTACATATAAACCCACCAAGATTTT
ACCATAGTCAAAGTCTTCAACTTAGAGCAGTCAGATCCAGTACAAACTTATTTATCAGAGAAGTGTAAGAACCTAAACTC
AACTAAAAGATTTTCCCTCCACTAATCCTAGATTAGTCCATCCATATGCTTTAAAAAGTTAACGCTCTTGCTCATTGTAT
CCCTACTCCTTGACTACTGAAAAAATAAACTACTGTCGACTTTGTTTCGACTCCTAGATAGCTTTAAACTAACTTCTGAC
AGGCTGATCCATAATGAATAAATATATTTGTTAAGCTACTCAGCTATTATTGCTCTTTTCCCTTTTGAATCACAAAGCTT
GATCCAGAAATGATGGAACAATATATGCTATGTGTTATGATCTTTAGGGAACGATCGATTCAAGGGGCGATATATAAGTT
CAGCTTGTTAAAGGGGAGGCTGAAACCTTAGAGTTCAATGGAAGAGAGAACTCTGATCTCTTCAGCTCATTAAAGGTCGT
TAAAGGGAGACTGAAACCTTAGAGTTCAATGGAAGAAAGAATTCTCTTGTTTTTTGCTGAAATATGACTTGCTGATTTCT
TCATTAGAAACCCCTTTAAGTAGGAGTTCTAGTGCAGCAATAGGAAGTCTAATCCTTGTGAAAGTAGGAAACCCAAATCT
TATTTCAAGCTAATAACTATAGCTTAACCTTATCCTTATGAAGCTATGAAACATAAATCCTACTCTAGAATAATAAATAA
AGCTACCCAAATTATAAATAAATCTACTTAAAAATATAATTAAATACTTAATTTATTGACTTCACTGCATCCACAACACC
ATGAAATGACTATTAGCAGCATTACCCCATCTTCAGTTGCCGCTCCTCCTTTCTATTTTCTAACATGACACAACATAACC
ACCATGGACCTTTACATACAGTCCACATACAATCCACTACTCATGTAGAACAGATATTGAACTTCCGTTATGGATTGGTC
AAACCAGCTTTCTCCACCACTACAAAATATCTGCCAGCTCTTTTTTGTACAGGAGAGTCAAATACATCAAGTCAGACAAC
TATGCCTCAATATCAAGAAGTGGGATGGGCAATAAGAACTTCAATGTCCATAACAACATATTGTTCCATTTTACACCGTA
TTAGTCAAACTTAGAAAATTAGTTTCTCTACCACTAGAAGCTTTCTACATGTTAACAACAACGTACCCAGTGTCCCACAA
GTGCGGTCTAGGGAGGGTAGAGTGTACACAAACCTTACCTCTTCCTAGTAGAGATACAGAGGCAAGTTTTCTACATGTTA
AACCATGTTAAATTACTAATTTTGCTAACACTAAACCAATCTTGGCAAAATATTTCCGGTTGTTATCCATCTTTCTCCGG
TCTCTAGAGCAAATCTAACTAGCTATTCATTTCTCTATCATGGAAATTCCTTTGAAAAACTAAGTTCCAACGTAATTGGT
TCCATTGTACTAAATTTTTCGCTAAGCTTGCATGAATTTCAAGAGATTGTAGGTCTTTTAAGAATCGACACAATTTCTTT
CCCTGTGATTTTAGGATTATCTTGTCACCTATGGATACCTTCACTCATCATGGTTGCACACCTACAGAGCATGCCATCTG
GAAGATTTGGAGGTCAACATAGGACATAATCAAACTATCACAAATGATTTCTTATATTTTATTTTATTTTTGAGAATCGT
GGTGCCATGGCAACTTGCAAGTGACATCTCATTTTATCCTTCTATGCACAACTGGCACCTTTTACCAAATGTTATCATTT
TTATCTTTTCTAATTTGCATGATCACACAGTGCCGGTCCTAATCCCGAATAATGAGGGTTGTGCAGTTGTGGTAGGTTGA
CAACCAGCATAAAACTTGTCAATTCATGATAAATCATCATAATACAAATATCGTTCACATGAGGTAATACATCTAGACAT
GTATTACATCAGCACCTGATGTAATGAAAAATGAGCAAAGGGTTACATCACATTATTGTCTGCCTGAAGAAGTATGAGCA
AGGGTTCCAACATCGTGGTTTGGTATATGTAAAAAAGTAAGTACGCCACATCAGCGTCCGGATGTGCTTCAGAACATGAA
AGGGTTCCCACATTAGGGATAGGTGTGAGTTAAGAAGCTAGTTCCACCACAACAGTGCTCAGATGTGGTACAAAATAAGA
AAGGGTTCTCGCATCATGGATGGATGAGGGTTAAAAAGATATTCTAGAAAGAATTATATTTTCAGTACGTACCTGGAACA
TAAACACTATAACTGGAAGCTCGATAGAATCATGGATACCCTAAAAAGGAGGGAAAGGGGAGGGGGGGAGTTGTTATTGC
TTGCCTACAAAAAACTAAATGGGAAGGACAAACTGCTAGGGAGGTGGGTAACAATAGAATTTAAATCATTGTATAGTGGG
ATAGACAAAAGGGTAGAACTATTGTAGAAACAAGACGTATATGTCAAATTGTAAAAATAAATGAGTTTTAATAGGATTAT
TGCATTAAGGCAACTGTGAAGGATGGAGACAATAAATAGGATAAGAAATAGACGCTAAATCTAAATTTTTGGGAGGATAT
GGACGCCTTGGTTCAAGGGATAGTAGGAGACTGATAAATCTTTACAGGGGAAGAATTCAATGGTCATGTAGGTAAAGATG
GTGAAAGTTTTGAACAACTACACAGGAGTTATTAGTTAAGGTACTAAGAATGACGAAGGGAAGACTATCTTAGAATTCTC
TTTAGCTTATGACTTTAGTGGTAGCTGACACTTAATTTAAAAGGAGAGATTTGTTTTTGAAAAGGTAAAATTATGATTAA
TAAAGGTACCAAGAAGGCATATAGAAGTACAAGAAAATCAGACAATCCCTACTATAGACCAGATGTATATTCCTAAGTGA
GTCCAAAAAATACATATATGTATCCATATTCTCTGCTTAGCTCTTCTTACACCAAAAGAACATATTTCTGAAGACAAAAA
TTCATGACTTAAAGGATATGATTCTTTCTATAATCAAAACACACTTCTCTTTTCTTTCCAAATAGTCTAGAAGATGCACA
AAGAGATGGTCCTCCAGATCTGCTTCTGAGGTATTGTTATCTTCTGCTCATTCCAGCTCTCCGGTAAACTCTTAACATCT
AAAGGCATTACCAAAACACCACCACACAAATTCAGGATAATCTCCCAACATCTCAGTTGCTCGGACTCTTTAAAAATGGC
GACAGATGCATGTTGGATTCTCCAAAAGTAGTGCATTTTTAAGAATCCGACACAGGTGCGGCGACAGTTTTGGAGAGTCT
AAGCAACATAGCACAGCGTTGCTTAGCAAATTTACAATGAACAAAAAGATGAGTGACCGACTCCAAAATTCTCTCTGCAA
AGATATCATGTCAATTGGAACTTTCTCTTGAAAATTCTCAAAGACATAGGATTTGGAAGCAAATGGCTAAATTGGATTAA
ATTTTGCATTTCTAGTGTAAAATTCTCTGAAAGGGAGCCTTGGAGCAACATAATTGTGTTTGTGTGACCAATAGGTCATG
GATTAGGCCGTGGAAGAAGATAATAATCCATGCATTAGGGTAGGTTGTGTACAGCACACCCTTGGGTGCGACCTCCCTTA
GACCCTATTAACGCGGGATGCTTTGTGCACCGGATTGCCCTTTTTTCTACCCTAATGTAAAATCCTGAGTTAAGGGAAGT
CTTGAAGGCTTTTTTCAATCCAAAGGGGTATTAGGCAGAGTGATCCACTATCACCGTTCCTAGTTTTGCTAGTCATTTCG
TCTTAACCACATGTTTAGGATAGCCAAATCAAATTATTGGATCGAGGGCTTTGATAATCAAGTAATATGGTGATGGTCTA
GAAATCTATCACTTATTTTATGCCGATGATTCTCTAGTCTTTTGTGATGCTGAAATGGGATAGATCAGACACCTTAGGGC
AATTCTGACCATCTTTGAGGCTCTATCTTCTTGGTGAAGATATTTTTTTTTGGTGAAGATATTTGTTTTTGGTGAAGATC
TTTGAAGTTCTATCTGGTCTTCATGTTAACTGGAACAAGAGTTCCATTTTTCCAGATACACAGGTGACCAATATACAATA
TTTGGCAGGTAACCTTGGATGCCAAGTGGAGTCACTACCCACTAAGTATCTGGGATTACCTCTGGGGGCAAAGAATAAGT
CAATAGAAATATGGGATGATGTCCTAGAGATGTGACAAAAAAATTGGGCTGGATGGAAAACCCAACCTTTATCTCTGAGT
GAGACGCTGACTCTAATCAATTTTGTGTTATATGTCTTCCTTACTTATATGGTGGCTATTCTACCTATCCCCAAGGGGGT
GGAGAAAAAGATTGATAAATTAAAAAGAAATGAGTTTTTGTAATCCTAAGGCAATAAAGTGAATAAGAGCTTTAATATGG
TAAGGTGGGAAGTTCTCACTTTAAATTAAAAAATAGGGTGGCCTGGGAATCAAGAAGCTAAGTTTGCATAAAAGGAACTT
GCTACAAAGATGGTTAGGAGATTCAACTCACAAGAAATGGCAATATGGAGAAACTTTATCATTCAGAAATATGGGTTAGA
GAGTCGGTGATCACTAAAGAAGTCAATAGTCCATTTGGTTGTTGTGTATGGAATACAGAATCGCTGACAGGATTTTCAAG
AAAATGTGGAGATCATGGTGGAAATGCTAGAAAGACATCTTTTTGGTTAGATCATCGGTGGGTCACGACAGCCTCCAATC
CACATACAGGAGTTATAATCAAGGTGGCTCTTGGAATGGAAATTGTCCTTGGAAACTTACTTGGAAAACCAAAATACCAG
CTGAGGAATCCTGTTTTGTTGGCTGGTGACAAGGAAAGCTTGCTTAACTCAAGAAAATTTACAGAGAAGATGTATCCAGA
TTTGTTCAAGATGTATGCATTGTGGTCAAGATGGTGAAAACATTGATCATTTATTCATGCATTGTAGTACTACTAAAAAT
CTGTGGCACGTGTTCTTGTGTATTTTGGAAATAAATTAGGTTATGTCCAATTCTACTAGGGAGTTGCTAAGCTGCTGGAA
GAATGTGGGGTGGAAAGAAGTGCTATGGAGGATTGGTGGCAGATCATCCCAGCTTGTATCTGGCGGACAATATGAAGGAC
AGAAATTCAAGGCATTTTGAAGACGAGCAGTACCAAAATTAGGATGAATTGTCTGAGTCTTTTTTTTACTTTTGGTGTAA
ACAGAACATGTGGGGGAAAGTAGGAGACTAGATAGATATAATTGGCAATGTGTAAGTGCATAGTTTTTTGGATAAGGTAT
CCTTTCGATTGGGTGAGAATTTTTAAGTAAGGCCTTCATTTCCCTTTGGAAAAAAAAGAGTGTTGGGTAAGAGAGGAAGT
TGCAGAAGTGCTTCTTGACAAAGTAGGGGGAGGTGAGTCTTGTCTCCTTTCACTTTGTCATACTCGGAGGTCCCGAGAGT
ACATGCCAGACAAAATGACGGTGGCTCCCATACGGGGAATTGTCGGGTTCTTATGGATGAATTAACTAGAAATTGGTTGG
AATTGGACTTTAAGGCAGCCTCGTAGGAGACATTGGATGAAACCAGCCTTCAAAGGTGGAGGAGTAAAAACCAACTTTCG
ATTCAAATTAGAGAAATGATGAGCTTTAGCAGCTTCGGTTCATTAAGGTAATATATATATATAGTATACTCCTTGTATAC
AGACACATTCCTCTTTAATGGACATTATTACTCTATCAAAAAAGAGTAATTTATCCAAATAAACACATCTCCTGCAATTG
AAGAACTGGAAAACATATACACTTCCACAAGCATTCATGAGATCTTTAATGTCAATTGGAGAACTAATTAGTAAAGAGAA
CTGCATACTTCTCTAACTGCACATGAGTGGTCCTCTTCATCCTTGTTCTTTTTCCCACGTGGAAAACTCCAACTTGAACC
CTTCCATCCCTTTACTAGCAAGCACTGCAGTTGACATAAATAATCAATGAGATCTAATGTCTTTAAGAAAGTGCCATAAA
GGATTACAAGGATATGCACCTATTTAATTTTGTAGATAGCGCAACTTATATGCTTAAATTGAGGAAAATCATACAAATAA
ATAGAAAGAGAGAGAGAAAAGACTGTAGTTAAATGAATGGTCCTCAAAAAGTCAAAGCAGCAACAATTTGAGATCCGGTA
ACATATTAGTTACTTGGTCATTCATGATTATAGGTCCTAAAAGTCGCACGCTCAATAAAGCACCAATCACCTAACAGAAT
CTAGTAAAGATACCTTTCTTTTTAAATGGTAACAGTAATCTTATAAAGATACTATTTACAAGGAACTTGAATATGCTGCT
TTGATGCAAACGGTACTTACCCGTTCAAAAGTCTCATCAAGGATGATGGCCCCAGTTACAGGAACTCGAACCTTGTAAGA
GGTAAAGTCCTTGAATATGTCATCTATGTGAGGAACATATGGTTTTAAAACATCACAATTGTTAAACACTGTAATGGATT
AAGGAAAACCCGAATGTTCATATACTCAACCTCAGATACACCAGCCAAGTAGAAGTAAGCATAGCAACTTACGAATGAAA
GTCAGAAACAGTGGCCCTATATTATATGTCACAATAATTCTTTCTTTAAATTTTATATTTCCAGTCTTTATAAACATGTT
ACAGGTTCAAGGAGCTCTCAAAGCAAAGTTGAAAAAAGAAAGAATACAAAGATAACACTCAGCTCTAATTAAGAGAAACA
TCTAAACCCTTGGCCAAAAAGAGTATATACAATGACGAGAGACTATGACTATGGAAAACATAGCAATATCAAAGCTATCC
CCCCCCCAAACCCACCTTTCTTTTGAATTACCAATATCAAAGTCATGCTTTATGATCAAATGAGTGGAAAGCAAGCCCAA
GTGGCTAGTTTAAATGCAAAAAGAAAAGGCGAGAGGGCATTCATGTTCAAAAGAGTAAATCATGCAAATTCAATGAAAGA
GGTAAGTTGCGTGCAAGATCGATATAGGATTCCCTGCATTTAAATAATTATAGATCTGGGTTTAGGTTCTATCATCAAAG
GATACTTAAGGAAGTAAATTCCTTGAGGGTTATAGACTTCAATGACGGATTGTAGTCCACAGTATTGTCTTCATAAAACC
AATGTGCGCACTCCACAAGAAACAAAATCCTCTCAAATGATTGCTGATCTTCTTTTGGCACGTTCAAAATAAACCGACTG
TGTCAAGGAAATAGAACACATCCATCAAGGGAAGACATACCAAATGCATAACCTCGCAATATCTACCATTTACCAAGTAA
AGTCAACTGATATCACAAGTTGCTACAACCAACTTCAAGAAATTGAAAAAGAAATAGGAAACGCTATATGCAAGGACAGA
ATGCATCTATTATCGAAGTCATAAGATTTCTTGACCATGACTCAGAGATTAAGCTTGCTTAAGACTTACAGTGTTTATAA
TATTGACAAAGGGAAGTCATCTGTATTCCTCAAATAAAATACTAAAATGAAATTTCAATGTATGTCAGTTCCAAACTATT
TTGTCATCTATATTTTCTTTAATCGTTTTGCTCTTTCAACACCATTTCATACCAGTACTGGAACTTCCAACCTATTTAAC
ACACATAAAGGTGAGGGATGACTAGCATAGGAATAACAAGTTGAAAATTCCTGTTTCGAATTCCAATTATGACACTTAGA
GTGAGCACATATCCTATAGCCTTGCTGAGCAGAATTAACCGACACCTTTTCAATGTGGAGCATAAAGTTTTAATCTAAAA
TTGAACAAATGGTAGGTCTGAACCCATAATTTTAAAAATACAATGGGCTTAATGGGAAGAACCTTATATATTGAACCTAT
AGAGTAGAAATCCTAGATCCACCACTGAGTAAATCCTTTATCCAATCTTGCAACTACTATACTTTGGGAAACTCTCATAG
ACAGTTAAAACAGATTAAAAAACTCAATTTTGAACTTAGGCAAATATGCAATCTCCAAGTACACTATCTCACAGCCAAGA
CCAAAGTATAGGTTGAATCACTACTTATCAAGAAAATTAGGTTGAATCATTAAAAGATACAACAGGAAAATGCTAAATTT
CGAAATTGTGAACTATACAAGTACACCATTTCACATCCAAATCCAA
>mtp_1619.contig_2
ATACACTATTTCTTTCTCTTTTTTTCTTTTTCTTTTCTAGTTCCTCAAGGTAATGAATAATATGATATGATATTTAAGAG
TGTAACGTTAGTGAGAACAATATTCAATATAGTACAAGTTTAAATCTATTGCATGCAAAAATATTAAGTGATTTTTCTTC
ATCAATTAAAAGATAACAAATATTTTGCGAAATTAGTTAAGATGTGCTTAAATTAATTCGAACATCACGATTATTAAAAT
GACAACAATATAGAAGTTGGATATAGGTTCATAATTGAGTGAAAAATTACCTTAAAAGCTTCATTGTCTAGACACCTCCA
CCTTAATTTGGTAACTATCGAGCCAAGACTTGATGTTTCAGAATGGAACTATGAAACATTGCGCTATGGATTATTTTTTT
TTCATCTAAAAACTATGATTGATTTTCAAAAACAATTTATACATATAATTTTTGTACTTATAGGCCATTAGTTATGTCAA
AATTTTATTTAAAGTTAAACAAAATTTAAGTTTGAATCACATTGAAAAATACATGAGTTTAATACTACTTGTTTTGTGAC
TCTTTATGAGACGCGAGTATCATTGGTTAATGGTTAGTATGGAGTGATATGTTATAAGGAATTAAAGATTGTTATACCTA
AGTATTAACCTTTTCAATGATTAAACAAGAAGTTTTTTGATTAAATGTTTTCAAATTTTTTGTACATGATGTCAGAAATA
CTAACATCCTCAATGCATATAAGCATTCAGAAATAATTTTTCTATCTCTATCGAGGTAGGGATAAGATCGACGTATAAAG
TACACTTTATCTTTATTAGATCTCACTTTTCAGTTTTCACAGAGTATGTTATTGTTGTATATAAAGTATTTAGAAAAAAG
GTATTATTTATTTATCTAATGAGGATGTTGTGATGAATGTGTGAGCATATTAGGAGAGATGCGATCAAGAATGAGGATAT
TTGGAATACGGTGAGAGTGACCTCCGTGGTGGACAAGATGAGGGGTCCAAGACTGAGAGAGTCGTTAATGTAGCCGCTTG
TTGAGCATTTGACAAATTCACACCATCTATTTCAAATAAAAAATTTCTCCTGGACACACAAGCAATCCAACCGACAATTT
CTAACAAAGCCTAAAATACAGTTGATTTCGGAAACTGATGGAAGATATTGGTAAGGTTATACACCACGCACACATATGAT
TTATCTCCGACAAAATGAACGTATTATTCAGCTCTGAAAAAACTCTCTAAGATCCAAAGATAGGTGAAGTTTATAGTCAA
CCTCTACCTCTCAAAATATTTTTATGTGGATGGATGTAATATTAATATGATTGATAGTTTAAGTTTACTATTTGAAATTT
TTCAAAGGTTCAATTCGATTGAGGCATGTAAAGAGGAGATGCACAGATGCTCCAGTGAAGAGGCGTGAGAGATTAATTAT
GGTGAGGAGAAGTAGAGGTATGCCAACGAAGTATTGGGGAGAAATGATTAGACAAAAATGACCTTATATAAAAGGATATG
CAGAACGAGGATTAGGGTGAAATGTTAATAGGGAGTCGAACCTTCTTAAGTTTCTGTATTAGTATTATAAGTACTCTCCT
ACTACCTCTTTCGTCAATTTTTTTTTTTACATATTTCTTCTGCATTGTTTGGCGTACAATCTGTTGTTGATAATGTTACT
TTTTTCCATTATTAGTTATATGATTTCTGTGTTTCCTTTTCAAACCGATTTGGATATGCATTATTTGAGCCAAAAATCTA
TTAGAAACGGTCTCTAATCTCTTTACCTTCACAATATAGAAGTAAGGTTGTGTACACCATCCTTCCCAGACCCCACTTAA
GCAATCTCGACAGACATGTTGTATCTATTGAGTTGATTTATTTTGCAATTAAAGTAATAGCCAAGGGTGGGTATTTGCTG
ATTCATATTAAAGTAATTCAATTATTACCCTTTGAAGGTGAGGTTGCAACCAACATGCCGATTGAACAATGACATGATCA
AATGGGCCAAAAACAAACAAGTGTTCAATGCAAACTATTCTTTTTTTTTTGGTTTCCCACCCGGTGTCCGGTACCCACAT
TGGAGTCCGGCTAAATCCAACTTCGCACCGGGAAGTCCTAGGAACTATTTGACTTAATGCACTTTGAGTATATATGTAAT
GCAGATACATTCAGACAACACTTCAATGTGCAATTAACTGAATTTGCAATCCAGAAGGTAAGAACGGAGACATTTGATCG
TCAAATCTATATATATTAGACGAAAAGACGAACCTGTAAGCAGTTCTCTGAATACCATCTCTCAGATGCAAGACCAATAC
AGTTGTAAGAAGACATATGATCTAAAGGTAAACAACAATAGATGTTCTCAAAATCCAATTCAGTAGATTACAATTCATAC
AATGTCTTCTACCTTAGGTTGACTGGAAGTTGCAGCTTCTTCTACTAATATTTAATCTCACAGTCAAAAGTTCTACACAT
TTCACAGAGGAAAGAAACGAGGAAATTATCAGTGTAATGGTTTTAATAATAATGACTTGAGGACTAGAATTATTTTAGCC
AAGATAAAGTACCTCTCAAGAGTGTCAAAACTCATGTTTGCTTGATCTTGCTAATTGAAAAATCTAAATGTAGATAAGTG
ACACAAGCCATAAAGAAAAGGAAGAAGACAGAAGTCAACATCAATGGCTCTGCAAGCATGTAAATGGGGCTGAATTGGTA
ATAGACCTGCAGAGAGAGTTCCGTTAGGGATTTGGCTTAGTCCATGATCAACCCGTTAGATGAAATCAATATAACAAAAA
CGATGCACAAACTGTTAAAAGCAAAATAAAAGCTGAATCCGGTTCTTAAAACACTTGTGGTCAGAAATTGACTGCTTAAT
TCAGTTGTTTCATAGTATAGTAACAATAAACACTCTTTCCCTCCTTTTTGGGGGGTGACAAATGAAGGGCACCTCTTTCA
AGAATATTGCTAGCTCTACAGGGATTAAGTATCATTCATGAATACATGTTACCTTGCTATGAGTTATTGGTGATTGACAA
TTGTTTTGACTTGCGTACCTTCCTGCTACATGTATTCTTCTATATTTGTTTTAAGTCTTCTACGAAACTCATATTAGTTT
TGACAAATATGTTTTAACAGCTTCTAATAGGTTTGATTGTATGAGAGAGAGCACATACATGAACAACACTAAATTTAAGG
AAGCAATATGTCTGTTGATGCATGCAGCTTTCTAATTTCTTATGAGAAGAAAGAAAGCACACAGCTTTCTAATTTATTAT
TTGAATAGCATGTACCAAACTCTCCATATAATTTACAAATTACAAGATAGACAATTATTCCCACGACCAAAAGGTTTCTC
ACACAGAAGTTGTGTTCCAAATTAGTCCTGTTCTTGTAGGCTTTGTATGCAAAGATTGGGGAAGACAACAACCATTATCT
TGTTTTATTTTATGAAACCAATTGCTCTTATTTTTTTTGTAGCCTGCAAACTCATGAGGGGTTGCTTTCCTGTGATGTTA
TGAAATATTCATTTCTCTTCTAGGATCTCCCAAAAGAAGATAAACTCAGATATACCTAAACTTACTGTCTAACAATGTTA
CATGAAATATTACCCCCTTTGTCTCAGAATCTTCACCCTACTTTACAAACAATAATAACAAGCATACCTAGTGTAGTCTC
ACAAGTGGGGTCCAGAGAAGGTAGGATGTAGGCAGATCTTACCCCTACCTTTGTGAGGCAGAGAGGCCTTCACCCTACTT
TACATTCTCTTAAATTGATCCCACAATGCAATGTACTTTCCATAATAGAAAACTTAACTCATTCACTCTTCAATGCATTT
TTGATGTAATGGTATTTGAAATGTAACATAATACCCACATCTGTCCTCATAAAACCTCGAATGTAAGAAACTTAAAAAAT
TTTATAAGAACAAAAAAATTAAACATAAGAAACTTTAACTTTTTAACCCCTCCTTTCATAAGTCAAAAAAAATTCATATG
CACAAATTGGATGCTAATTTTTTTATGAAGAATATAAATGGTTTAGCATTAACCCTATTCATTGACGGAATTCTCTTTGA
AATACAACAAAATTTCAAATTTACCATGTCAAACTCTAATGACAAAAATGGGAGCATAGCAGTAACAGAACATTCATGAA
TCGCTTATTTCCTATAAAAACAGATCCCGTGCTCTTTTAAGAAAATTAAAATTCTGCCAAAATCAAGGATCCATTTACAT
TGCTCAGATCAAAATCCTTGACCATTTTTTAACTTTATTTCAGATGCTTTTTAACGTTTCTAATTCTCATATTCAAATAC
AACTCCCTCTGTGAGAGGTTTGCAAAGCATAACAGTATCCTGATAAACGAAGTGGCTAGCCGCTATTAGGTTCAAGGGAG
CTAAGCTTAAAGGAAGGGGGCTCAATTGAATCCCCTTCGTTAAAAATATCATGTGCAAATAGGGCAAAACTATTTTTTTA
GTTATATATAAGTTGTTGAACACTTCGTCACAAGAAAAAGTTCTAGTGAAGTGGTAAAAGGGGGCTTCTAGGCTTTGGTC
TAGTGGTAAGATCGCTACTTGTGATGTGTGCGTTAGGCGCATGCCATGTGTTTGAACCCTGTGGCAGACAAAATCCTGGT
ATTTAAGGAGCTTGTTCATTACCCACCAAGTTCAAAACTGTGTGCCACTGGCCCTAAGGAATTTCTCGGTTATCAAAAAA
GTTAAGTGGCCAATGGGGGTTCGAAAATTGGTTTAGGTCATAGGTTCAAGCCCCAGGTATGACATTTTTGAATCTCCTTA
TACAGATTCCTGGCTCTGTACTGGGTAGGTTGACGATCAATGTAAAAATAGTTTAATTATGAAGAATCATCTGAGCACTT
GGATGCAGAAGATTCATACTTCCAAACCCGACTAATCTAGGAACGCATAGTTAGTGGATAGATTTGCAATTCAAAATACA
GTTTCCCTCTTGGACCATCTTACCAAAAAGGGACCAAAATTTGCCTGTTGGTTCCCAGCTAAAGGCAATAACAATGAATA
ATAATACAAGGTTTCTAAAAACCAACTTAATAAGCTATCAACCCCAAGGGAAGTTCTAAAACTGCTCTCTTAGTAACAAT
CTCACGAGTTCCCACCCTTATAAGAAACCACGAGGTCGCAAACCTGGGAAGACTACTAACTCTTTTTTCCTTTCTTTTAC
CAACTAACATTACCTCACAGAACAGCACAACTTGACTGGTGACAGTTTGCACAAACCTAAGGTAGGTTAAATCTTGGACT
AGCTAAGGTAGGTTCATTTTTCCATAGATAAGGTGTTTTCATTAACCAATCCCAGAGATCAGTCTTCTTTTGCAGAAGAC
AATAAGATAAGAAAATCAGAATACTAAAGTCAGCAAGATCACCTGGAAAGGGGAGTTGTGCTCAGGAACTACATTGGATT
TCTCCAGGACTACCACTGTCCTTCCCACAACATCAAGATATGAGTATTTCCTCTGAAAAAAATAAATCAAAGCAAGCACT
TGAGTTTAACTTGTGTGTGGTGAAATATATTTATCAAAGTTGGGAGCATTCAAGTATTACCTGAAAATTAAGAAAAATAA
AGAAAGCAAAAGCACATGTTAAATCCCTTTTCCCTCAACATCTTGCAACACTTGGGACATTAACCCATCGATGGGAAACA
AAGGGTAGGACAAAAAGTAAGGGAAAATAGAATAGAGGTAAAGAATAAAGTAAGAGAAAACTTTTTTTCTTTCCTTTATA
TGGATTTGGATGGAAGGTAAGACGGAAAGGATAACTAAAAGTGTGTTTTGCTTCTCTTTCATTACAGGTTTGACTCCATT
GAGCATCTATTGTTCTTTCTCATAGTTTCTCATGATACTGTATGTGTTAATGGTGTACTTCAACAGAATCATCAAAAAAA
ATTATACACCAAAGTTGATTAGCAGAAATTTCTACAGGAACTAGAGATAGAGCTAATGCTAACTTTTAACATATGAGCAA
ATAACGAAGTTTTACTACATGAGAAACAGGATCTGTTATGTTATGTGAGAGTTACCTCAGTCCGTTGTTCCACAGGAAAA
GGAACCACAGCGGATGGGTTCTTTGATCCTTCTGGCAGCACAACCTGAAATTTGATATTCTTTACTTGGATGTTGCAACA
AAGACTACAGAGAATTAAGGCAACTAATATCAATCAAACATAGTTAACCACGATAATTCAATAGGGAGCACCCACTTTGA
CTGTCAACTTGTCTACAACAGTTTCTGCAAGTGGACATCCAAAACTGTAATTCAGGTAACGTGTGCCATCAGCTGCCTCA
AAAAGGAAGTCTTCTAGTGGAACCCCATATCCAATGACAAAAGTAGATTTCCAGCCTCCAAATAAAGGATATCGTGGTTC
TATTAACAGCTCTGACTACAGAGGAAATTCATGGAGATCATAAAATTAAAAAAAGTTCTTTATAACCCTGACACAAAAGA
AAAAATAAGGACAATGAAATAATGTCTCAAAGATGTATGGAGGGAATAGGACTGATACCTTCTTAAAATTTGTGCGCAAG
CGAGAGGATGAAATGTTCCCTATGTTATCCCTGTAGTAGACAGAATGGACCCTTGGTGGTAATTCTGCAAGAAGATTCTT
GAATGAGGAAACACCGCTGTTTGGCCTAGACTGATATTCAACCCTGCCAGAAGCACAAAAAGGATTGAAGCAACTAATAC
ACACAAAATGAATCAGAACTTATAAATGGTAATGAAGACAAACAAGTTTCTAGAATTCAGTTAACTCATATCGATAAAGA
AGGTGATTCTAATCCCGGAAATCACTTGTCTCAGAAAGCTATCAAGGACAGAATGTTGATTATTTGTGTTAGGTTTTTGT
TTATGTTGCCATTTTTTACTGTCCTTACATCTTAGTGAATGAACAACTGGACAGAAGAAAGAGTTTCTCTTTAACTATAT
TCATTTCAGTGAATACTTTCTTTACTCTATTATAAATACCAGCTTTATCAACTGAGGTCTGATATTCTCCAGTTGAGAAA
TAAGTTGACAGTATCTAGTAGATCTTCAATTTTCACATTTAATTTGGAATTATGAACTATATTTATTGGCAAACTGACCT
TGAGAAAGCACCTTTATGCCGAGCACCAGCATGTACCAATTTGTAATGTTCAGTAACCTGTATGCTTCCCCAGTGGGAAA
TTTCAATTTCGCGCACAAGCTCCTCAACCACAGCAAATGCCTTATTGTTTTCGAAATGGACAATTATAGGTGAATATGAA
AATGGAGGTTGCTCCTCATATGGTCCATATTTTAGTTCTGTGTTTGCACGATCTGTAGGCACAACTCTTGTGAACGACTC
AACCCTGCTACTTGGTGTTTTTAGAAATGTAGCTTGTTGTTTAATAGGATACGGTGACAAGATTTTTGCACTGTCACGGT
AATAAACTAATTGAGACTCCGACTGGCTTATTTCTACTGGGAAAGGCTCAAGCGAATGTGTCAATATATAAAGAACTTCT
AGCGAGATGGCTTCACCTTTGCCCAATGGCTTAAGCAAATGTATTAAATAGTACTTAGTCCCATTTGGTCCATCAGGCAG
GTCAGTTGGCTTCACATCAAGAGGCAAATAAGATTTCTTTTTCTTCTTTCCAGCAGAAGCGGCTGCTTTTACCACTGCCA
GACGATCAGCTTCTGTGGGAGAGTAGGCAAGAAGGACTTCTGAAGCAGAAGCTTCACCAATATTTTCAACCTGAAATTGC
CAAACAATCAGACATCCCATTATATTGTGCTAAAGAAAAGTAATGAATGTTTATTTCCAGTGGCTCTTCACTTAATCACC
AAGTCTGTTTTTATTATCATTGAAATTTGACTAACTTTGAAATCCAGATATAAACAAATTCGCAGAAACATGTGTTGTTT
ATAAATCCTCACTGTAGGATAAAAAAATTTATAAGGAAAGTTAAAGGATGAACAACAAGCTATATATAGCAAGTGATCAG
CACATTAAATGAAATACGTCAAAACTCCATAAGGTCCAGTTAATGTAGTAAACTTGGATTAGTACCTTCAATGTCAAGAA
CACCTTCACAATGTGTGATGTCAAGTCAATCTGCAGCAAATCAATACAACCAGTGAGTAGTCAAAATCATAATGGACGCG
AATACTAACAACAATGAAACTTCGATAAGCGTAGCTGCAAAAAATGAGGAGCTTCTTCTGACGACCAATAAAAAGTTTGC
TAAAGACATGAGAATGAAAGAGATCACAAGCAAACTTTTTTCTCCAAATCCTTCTCTCTTTTTTTATCTTGTGGAAGGGG
ACTGAATAAGAAAAAAGGCTCTTGGTGAGATATGAAGCCTGAACCATTTAGGTGCAGAGTTAAGTTGCATAGACTGCGAC
TCTATGCACCCACACTTTTAGAAGTAGAGAAAAGTTAAAATCTTTGGATTCATCTAGAACATAAACCCTTTCCATTTTTC
ATCTTCAGACATTTGATATGGGGGGATATGGTTTCCATAGAAAAAAAAGGGGATCAGTTTCCAAGGTTGGTGGGATAAAG
TAGTTAAATACAAATTAGAATACACATAATGAGACGGTGGTCAGTTCATAATTCTGAGTGTCAAACTGGCAAAAATGTAG
TAAAAGTTGAGATATTTCTCAGGAAGAATTACTTCCATGTAATTTTCGTTCCGGAATTTACAATCTGTAGGTAACAAAAA
CAGCATTTCTTCAGCTAACATATTTTCAGGGGGAAAAAAGCATCTTACGTCATACCAAACACAAATTTGATCAGGAAATC
AATCCTTAAATCAACGATGCGAGAAAACACGGTAGTCAGAAAAATCAATATCAATGAGTCAGATGAGGATGGCTAATGAA
CGCACATATAGGCATTATATATACAGAAACTATCTTCACAAAATCGGAAACACTCGAAAGGCATCTGATCTCTTTTCCTT
TTTCTTAAAGAACAAAGTAAGGCTAAAGGAAGGTCTCTTTTTCTCTTGGTTATGATGCCACTTGTTAGGATTAAGCACTT
ATCATCATACCAAAAGCTATAACCTTTAATATTTTTATTTTTCTAAAAAAATATTTATGCTTGATTTGACATAGTTGAAT
TGTTTTCTGTTGACATTTCCATATTTAGCCAATGACTGTCTTATATTATACGGAGTAACTACAATAGTCAATGGGGATCG
AAGTAACTCAATTGGTTAGCTACCTAAACTTTTCACCTTGTTGCTAAGGGTTCGATTTCCCACCTTGTAATCCCCTTGCT
ATTAAAAAAAACTACAATAGTCAATAGCTGAACCAAGGAGGCAACCTTAATTGGTGCAGATTCAGGATTACAGAAAAATG
AGAGCCGGTGGCAATATCAGTATGTCTCCTTCAACAACTAAAAATGAACAAAATTAAAATCCTCTACAAAGAGTTCAATC
TTCAAAATTATAACCATAAATTCTCAGAAAACAAAAATTACATAAAAGTGAAAATCCTTAACCAATGATGCTAGTAAACA
GTAGGATTCGGAAAATTACCAAACAGGAGAAATGAATTGAAATTGAAAGATTAAAGTGAAGTGAGAGCTTACTCTGCGTT
CGGCGGTGACGATCTGCAACTCCGTTAACGGCGAAGGTGAAGATCCGGCGAGTAACGAAAATGAGGTCAATATAGAGAAA
ACTAGGGCTAATCGAAGGATCGCCATTGCTCCCATTGCTAGTCTTTGAGGAAAAAAAATTGGTAAACTGTCTTCTCAGTC
TTCTCTTTTAACTGATTCATACACTGTAATCTGAAAATTCAGCATTGATTTTGGGCTTTATGGTCTTTGGGCCAACAAGC
TTTTGGACTCAATAGTATTTGGGCCAACAAACTTTTGGACTGGGCTTTATGATCTTTGGACTTTGGGTTCTATAGGCTTG
GACCAACATATTTTTGGTCTTTGGGCTCTGTAGTTCTTGGATCAAACATACTTTTGGACTTTGGGCTTCTATCTATGGTC
TTATGGTCTTTGGGCCAACAAACTTTGGAAGTTTGGGCTCTATGTTACTTGGGCCAAACATATTTTTGGGCTTGCTCTTA
TGCATTTGTCCTCATCACTTTTCGACTCGACCTTTGAAAATAATTATTGTTATACAATTTTAAATTCTACGTGTGAAATT
TCAAGATTCATGAGCTTAGAACTCGTTGAATTGTTTTCCATATATAAGAGATTTCCTTATCCCAATAAAGATACATGAAA
CAACAAATTTTAAGAGGTAATTACATCACATTATTTATTTATTATATATTATTATTATTACTATTTTGTGATTGACAATC
AAATATTTGTCCTAATAAGTATAAATCTTTTACAATTGAAACGTAATGAGGATAGAGATTTTTCTTTTGGTATCTCAAAT
ATAGTATCTTATCCTTTTTAGAAAGTTGTATATGCATTCAATTTGTGGTAAAGTTGTAGAAACATGGCTAAAGTTGCCAA
ATTTTACATTTTTGAAAGAAACTTTAGTCAACCACTTATATGTTAATTTACAACTATATGACATTATCCAATTGTACTCC
CTTGAGAATATATATATACTGTGACTCTTGATAGCCAAATGACACAATAAGAAAGTGAATACAAAATATGAAGCAATTTG
AACATTTCAAAAGAGTGATCTCCTTAGCAACTTGCAAATGTAAAGTATATGGTTCAAATTCCACTTCTTAAAAGAAACTA
TAAAAAAAAGACCCTATGAGAAAAGGTTGAATAAGATATCTTTAAAGTGGCAACTTTATTTTAAAATGGCAAACTTTTTT
GGAGTCTTTTAAGGTTGGAGGACAAAGCCAATGGTCCACTAATGCATACTTTCATCAATGAAATCTAGAAAGGGAACTTT
AATAGTAATGTCCAAGCCGACTTGTACACACCCCCAGATATTATGTACCTACAATCTCCAACTCCAACTAGCAAATACTA
AGAAGACTTGACATATTATATTATACATTAAAAAGAAAGATTAACGTATCTACACAACATAGTACCTTGAAAGATTAACG
TATCTACACAATGTAATATTCCGTCAACGGAGTGTCAATTGACTTCCCTTGCATGGGACTTTAAAAAAAGAAAAAAAACT
CAATGCAGAAACTACAACACAAATTGCCTTCACTTTCATACTTGTCCTGTGTAGTACAGCCTTTCCCTTTTCTCTGTTTA
TTCCTTGACAAAAGATCATGCAGTCTCACATATGCAACTTATCTTCTACAATGGAGAATCAAATTCAAAACTAAAAGCAC
CTCCCCCCACCCCCAACACACCAAAGCAATGTAAAAGGGAATTAAAAGAAGAAAAGGGAGCATTAAAGGATCCTTTTCAT
GTTTATCCTTGACTTTTAACAAGTTGAATCATCAATTCTTGAAAGTCATTTTAGTGCTGATACCACTTTCATTTTTCAAC
TGCCTTTTTGCAAAACTGCAAAAGCTTCTTCAATGAAACTTTCTAGACATCACTGAATTAACTGATTTATTTGCATCTAG
AGGAAGAAAACAAAGGCAAGCAACCTGGTGCACAAAGCATCATACAGGGTCCCAAGAACGACCGCACCCCAAAGGCAACC
AACCCTGATGGCAAGCATTAGTCGTTGATTTCATGGCTCGAACCCGTGGTCTATAGGTCACATGGAGACAACTTTATCTT
TGCTCCAAGACTCCCCTTGGGCGAAAGTAGAAGCAAGCAGAGGTAATAATAATCAAGAAAGTCAAAGGAAAAGAATAACT
TTGCAGGATTTAATATATAGATGACAATTCTCCAAGAAATTCCCACAGTTACAAACTTATACCCTTTTTTACCAGAGAAA
TAGGCCATCTCTCCTTATGTACATCACCCCCAACAACAAAAAGTTAAAACAAACGGCAAAAAAAGAGAGGACCAAAAAAA
TCATAAGAACCTAACTAGTGTACCCTTACATTCCATTTCCCAAAATTATATAGCACCTTTCCCCAATTTTGCTTGGCTGA
AGTTTATTCCTTTACAAGAATAGACATGAATTTATGGACATCCAAAAACTTCTCAGCCTTTCAAAAACTAATAGTAATAT
AAAGAGGAAAGACAACACTAAGTAACATATGAGGCTCCGTGGTTATGTAACTGTTACCTAGGCTTTGGTTGTGATGCAAA
TGACCACACTGGTTGAACATTTCTTTGAGCTGAAGGGCTAGCCAGTAATGTAGCCTGAGATCGAGTTACCATCTCAGCCA
TGGAAGGGGTTTGATAGGCTTGGACAAGACTTGATCCACCTGTGGAGTCACCTCGTGCTGTTGCTCTTTGCCACGAGTGT
GAGCTCAGCCCTGACAAGATATATGCCCTTCCTGATGCTTCGTATACATTTCTGCTTGCCATCCTCTCCTGCATCTCCTT
GAGCTCAGCATCAAGTGCAACACAAAGCCGATCATGAGATTTAGCAGACTGTGACTCTGACAACAACTTTCTGGAGTTCT
CTAGGATGGAAGTCGCACCAACTAGGTCTCCTTTCTCAGCAGCAGCTCGTGCCTGTGCCATTGCCTCGGCAACTCGGACC
CTGTTCTGCTGCCTGTCTACTTCAATTAAAACACTCTCTTGTCCAGCCTTTTCAGGTCTCTTGATCCTAAGATCTTCGCT
TCTGATGGAAACCTTCTCTTTCGTGAAAGGATCCACGTATACACACTTAACCTTTAACAATGATGTTTCTGCACATGAAG
ATTCAGTAGGGATATTGATTGAAACCAGAAAATCCCTCTCTTCATCAGCATATAAATCTCCAACATCAATTGTTCCCATG
TGTCCATCAGACATTAAGCAGTTTGGATAGCTTCCTGCTTTTAAAGAGCTAAGACGGACACCTGGGTGAAGACACTCGAT
GCTTACCTGAAGCTCCTTGACTACAACACTGAGAAGGCCTCCAATGCATTGAGCAAAAGCATCCTGTATGACACCTTCTG
TCTCAATAAATGAAAACGTTCCTCCTGAAATCTCTGATATCGAATGCATTGATGAAGCATCGTGATCAGCACCAAACCCG
AAAGCATGTACTGGTATTTTAAACCCTGAACTGTTTCCACCATGAATGGACAAGGGTAGAAGCAGCTTGTAGTTAGGTTG
CTGCTGTCTACTACCAGAATTATTGCTGACTGTGTATGTGTCTTGACCATCAGACAACAGTATTATACTAGTAACAGAGT
TCTTTTCCTTACGGTCTTCCATTATCTTGGCACCCTTTCTCAAGCCTTCAGCAATATTTGTCCCTCCATTTGCAACCAGG
GAGTTTACAGCTTGGAGTGCTTGCTGCCGTCCTGTCTCAGACATCCTACGAAGAGGGAAGAGGCGGCGAGCAGTCGAAGA
GAAGGCAATTACTGCCAGCCTATCATTGGGACCGAGATTCTGTATCACAAAACCCATAGCTCGTTTTAGTAATGCTAGTT
TGGTGCCAGCCATACTTCCACTGATGTCAAGAACTGTGACAAGGTCAACAGGAGCACGAGGCGTTTGGGAAACCTGAGAC
AAATTTACCTGGTTTTTGCCTGGTTCTTGTACTGAGACTGAACCAGGAGCCTTTAGCTGGACTAACACAGTAAAGTTATC
TGAAGCACTGGACCTTGAGACTGCCGGAACCTCAGGGTAAGTTTCAATCTTTACTTTTCTGTTGTCACAAGACTCACAAC
TATCTATTGAACTCTTATCAGAAGCACTTTTCTCAGTAGAATTGAGTTGATGACCCAAAGATTCATCATCATCAAAGATG
GCTGGCTCAGGAGCCTGAAATAGAGGGGAAATATGCCGATTTGGTGTTGGGCGGGTTGTTGGTAAACGACGTATTACAGT
CATTAGTGCATTATTTTGGGGCCAGTCCACAGGATTGACTCTAGCCCTCCCAATAGGAGGATCTAGGCTGGGAAACTGCA
GAGGAATTTCTTTCCATTCTGCCCTGCAAACTGGGCAAACTTGATTTCCATGTTTCACGTTTGAAGCAATACACTGGAAG
TGAAACGAATGTGAACATTCAGCGGTGAATATAGCATGGCCATCCCCTCTCTTCATTGAAGCCAAACATATTGAGCATGT
TTTCTGAAAGTAGAAAAGCACGGGTGAGGTGACGAAAAGAACAATGTACCAGTTTGATTGACATACAATGCAAGTAAAAG
GAAATGGTTCCATCTAAACAGATTTATAGTAGTAGAAAAGACGTCAACTATGCACTACTTATGAGACAGAAGATATCAAG
TGGATATGTACTCATGGACATACACTAGAGATGAACTATTGTAGCAACAGAATACAATTTTAGCCAAGTCCAAGAAAATT
GTTACTGTCACAAAATGAAAAATTAAGTTGTAGGTGGACCATATCAATCAAGTCTCATATTTTCCAATGTGTATTACTAT
CTGTTGTTATATTTGCCTTTTATCTTGCTATGTTGCTGCTAAATTTTTCTTGCAATCCTGCTCGAACACATTTCTTTTGT
GTCGAGGGTCTACCAAAAACAACCTCTCTAACCCAACAAAGGTAGGGGTAAGGTCTGCGTTCATATCAATCAAATACCAT
TCGTGAAAACACTGACAACAGAAGAAATGGAAATTTGTTTTCCGATTTATTAGATTATTGTTTTCTTCTGCAATCTATCA
ATAGACCAAAATACCGGAATCTTATCACTAAGTCAATGACCCAAAATAGAATAAAGAGGAAAGAAACAGAAGAAGTTAGC
ATATTTTGTAAATAATGTCTTCCAAATGGAAAGATCAAGTGGGTCAATAATGTCTCAAGCATATTTTGTAATCAATAGAA
AATGGAATAGTATGTCCATACAATAACCATTGAACTCAAATAAGACAGAAACAAGAGGTCATGCCGGTGACAAACACATA
TGACTACATACTTACGAAAGAATCAAAATCAACCTTTTTTTATTTTTTCTCTTGTGTTGAGGAAAACTAGTCACTTTCAT
GACAAACCATAAGCAATCAAAGATGCACAACAAAGATAAAGTTTAAAAAGCCATCACTAAGAAGAAAGGACAAGGATCCT
GAAAAATACTCTTATGACAATTTGCAGGCCAAATCCTGGAGGTACTCATTTCTTACTTTGAAAAATATAAAACAAAATAT
GGATAAATGCACACACAAATACAGACATATTAAGCAAACTTTGCTTGACGTTTTGTTGGTAAAGAATATTTAACAGAACC
TGCTGAACAAGTTACTTTCCTTTCTAAAACAACACCTATAACGCTTGAACAAGGAACAACGACAAGAGTCCTGAACAGGG
CTATTATGGTTAATCACACAACAGCCGCTTGGAATTGGTCTACTTTTCTCTCTAATTGAAAAGTAACAGAAGTTTAAAAA
ACAAAAATGAGAACTGTTTCTCAAGTCTGTAAGTTCAAACAATATGCATAGGCATATAGCAACAGCAGAAATTGAACAAT
AGGCTAAACCATAGCAAATTCAAACTTCAATGGAATAATAACAACTTATTACCAGGTAAAGTTTCGAATTTTTCCATTAC
ACAAAGCGATAGAAAGCACATACAATCAGCCAAATAAAAACTTAAGAAACAACAATAACATGTCCTAGAATTACCTAGTT
TCACCCAATTTCTTTCCTGTGATCCTTAGTAGACCACTCCCAAATTTAGACAATATGAAAGGATTGAACTTTTCTAGGTT
ACAATGTATAATTAGCTACCAAATAGAGTAGATAACAGATATAACCAAAGTCTACATGTTTAACAAGAACCAAGAAATTC
ATTTGAGCATAAAAGGCAGAAATAATTCAAATTATGAGGGATAAAAAAAAAAAAGAGTTAAAAGAAGAGTGAAGGCCTAA
AGTATCCCGATTTTTCGTGTTTCATACGTGAACTATCAGGTGTGCAAGCTTTCTACCAGAACTACCACCATATGTTTATC
CAAATAGTTGGTGATAGTTCAGTAGGAAACCTCGCACACATATGAAACTTGAAAAGTCCAGGATACTTAAGTATATTTTT
TACTCTTTTTACTCTTTAAGAGTTCTTAAACATCAAGCACTTGCATATATTGATGAAACACACAAACTATCTACAAAGTA
CAAACAACAATTACGCCTCAGTCTCAAACAAGCTCAGGTCAATCAGCTATATGAATCCCAAATTTTCTACATATTTTTCA
AAATTCCCTTCATGTTTTCCTCAACATCCAAAGACTAATTTCAAAATTTGTACTTGTGAAACAAAATTCCTTCCAAGTTC
ACTACTTTGTCAGCTACAATCACATATAAAAGTGAAACAGTTAAAAATAAAGAAAGAACAGGAAAACAAACCTTAGAAGA
TCTACTTAAGCTCTTGGAGAGCTTCAACACTTGTGACCTTGGGGTCGCCGGAGCAACATCCCAGTCAGCCGTCGCCGGAG
ATATAAGGGCGGCGCCGGAATGCCTCTCTGATTCAGAAACTGTTGAACTACCACTATCATCATTTTCATCCAGTGTTTTT
TTAGGAACATAAGTACAAAGATTCAAACCAAGAGCCAATTTCACTTTTCCCCATTTGCTTACCATTTTTTTTTAAAGTAA
AAATTTCTAAAACCCCTTATCAAAAGATTTCAAGAATCACCTACCCTTTAAAACAAAAAAGGAAAAAAATTCCCCCTTTT
TCACTTTTTTTTTACTATTATTCTGCTAGCTTTGACTTAAAAAGGCAGTTTTTTTGCAGAAATGCAGCTGAGTTCTTTAA
ACCCTTTTGGTTATTGGAGCTACAGAAGAGAAAGTGAGGCACAAAAACCAAGAAAAATGTGAAATGAGGAGAAAATAGAA
GATGATTTAAGAAGAAAGTGTCATAGAGGGGTGATCAAGAAGAAGCATTTTGCCCCAAAAAAATAATATTTTTTGTGTTT
AGGCAACAAGGATTGGGGAATGGGGAAATGAGAGAGTAACAGGAAGGAGGAGTAATATGGAGATTAATAAGGTGAAATTT
TTGGTTGAAGAATCAAGAAAGGACCACAGAGCTGACCTGTTTGTTTGTATGTTTTTTTTTTTGTAGATGTGTTTGTGGTT
GGTTTTATTGACTTTGGTTTATTGAGATTTGTAAAAGGTACAATATTTGTCATCGTGCTATAGCGGATGGGGTTGCTCCT
TTCTTTATTAGAGATCTTAGATTTGAATTTTGGATAAGTAAAAATTCTCGGTAGAGTGTGCTTACGCATTGCGAATTCAA
AAAAGTTGAGCTCCAATATAGACATCAAACACTAGATAGGAAACTCGAGTCCTAGATAAGAAAAAAATCTTGGTAGGGCG
CGCTTCCCCTGAATGGGGCCTTACGCTGCTCGAATCCAAAATAGTCGAGCTTCAATATAAGTTTCGAACACCGAATGAGA
AATCTGAGTGCTGAATATAAAAAAAAATCTTGGTAGGATGCGCTTCCTCCGAATAGGACCCCACATAACACAAATCTAAA
ATAGTTGAGCTCCATCTTTATTTTATTGATTGGCTATGTTTGTACTGATAAGGGCCTTATTCTATGCACTTCATATAGTT
TAGAGCTAATAATCATATTTCTGTTAATCCAATTTCTTATTTTCTAAAGTCAAAGTAAAATTAGGAGTTCTGAACAGACC
AAAAAAAAAGTGTCTAAAGTAGTCCTGTCATAATCTTAAATTTGGTTCACATGTAAATTTACAAAGGAAAAGAAAAACAT
TATTATTTATTATGTTTTATGTTAATATACTTCAAACTATTCCAAGAATTTTTAGTTGTCTTATGTTTACCAATTTCATT
TTCACACGACGTTTTATATTTCTTAAGAAAATTCTTACCAATATGTATTATTTTGACTAATAATTATTCAAAAGTGAATA
ATTGATATGATTGCCTTATATACACATTATATAGTAATTACACATTAATTAAATCATTAAAGTCTTTCCAATTAAATCTA
TTTTGATTATCTTATGTAGAGCCGTCAATATGGGCTAGGCCTGTTGGGCCGGCCTAGTCTAACCCGAGATTTAATAGGGT
TGGGCTAAAAATTTTGGAGCCCATTTTAAAAAAAAGCTTTTCAACCCGGCCTGAATAAGCCTGTTGATTTGTGGGGCTTG
AGAAATATAGGTAGGGCCGGTCCGTGGGCCAATAAAAATTAATTAAAAAATAGAATATAATATTAAAATTTAAAATTAAA
GAGATCCAAACTCAAAATCTATTTAAAGTTTT
>mtp_1619.contig_3
TTAAAGAGGTGTGATGTGGATAACCGACCCTAATATATACAAATGTTAGTAGATACTTCTACGACTCAAGAGCCAAGACA
AGATCATCATAGTCGAATGAGTCGATGTCAACTATAAAGATCTGTACAAAAGTTTTGATGTCGCCCGGTTGGGGCGAATA
GCCCAGCGACTCTTAGACATGTGTCGTGGCTCATAACCTCTGTATATCAAATCTTGATCGGCTCTTGATAATATTTCTTT
AACTTTGTCATTAATTCATGTACTTGTCATTTACAAATAAAGTAATATTGTATCAAGTTGAAATTAGGCATTTTACCTTT
CATTAAACATTACACCAAAATTTAACCAAAGGTAAAATGTCTAATTTCAAATAATACAAAAACAAATCGACTTTTTTACA
AAATTAAGAATATTTTACTTATGTAAAAGGAATATTATACAAAAATAAAGGTAATGTTGAGTCGGAAAAAAATATGAACA
AAAACAGCACTAAGGTGGCAATCAAGAAAAAGGGGCTGTCCATTTTACTGTTAAAGAATAAAGTTAAACAGTAAATTATT
CATCAGAAATTGAGGTAATAATAAAGCGAAAAAGTGAAAAAAAGAAGAAATAAAAAGGACACTACTTTTTACAGATTAAA
GATTATGAATATTTTTTTCCCTTAAAAAAGAAAAAGAAAAAGAGAGTTTTAGTGGCCACTATTATCCACTTTTTTCTTTT
TATTATTTTTTTTATTGTCTTTTTCTTTTCAGATTCAGACAATAAGCTGGCAATTCAGAAGAATGTTTTGTGGATAGGAG
TTTGGTTAGAGGTAAAAGAACCTTTGTAGGTTTTGGTTGGTGAAAACTTTTAGCTTGTTACTAGTTGAGTTTAACTTTTA
TGAATTTTTAAAATCAAAATAACTTTATATTATTTAATAATTTAATTGAAAAGATAATCACAAATAAGTGAATAGTGAGT
TTTTTTTAACAATGTTGTTCAAGTTAACTTGAGCTTACCTCAACTAATTTCCTGGAGTAGTAATCAGCTTCTGAAAAGAT
GGAATTAGTTATGAAAATCACCATTAACATGTCGCTAAAGTAATTCATTAGGGAGATAATTTTGTTATTTAACGATTAAA
GTTATCCGTTGCAAATTTTTTATTATTTTTGTACTGAAAATATGTTGGTTAAAATCTGTTTACTAAAACTTGAACAAATA
AAAATAATAGCTAGAATTTATTATTTTTAAGATCTGAACATTAGATCTCATGATTCTTCTCTAACTTTATTAATCACTAA
GCCACATCATTAAAATAATTAGTTATTCCAAATATAATGTTACTAGTTGTGTTTTGGTAAGGTTGGGGTTTGGATTTGGG
GGGGGGGGGGGGTGTGACCGATATGTTGGTTAGGAAAAGCTGATTTCTATTCTTTTTCTTTTCTTAATTCCAAGAAGGAA
TATGGAGTATATATTTTTATATGCATGCTTTTACTTTTCTTCAATTTTTGACCATGTTATGTTCCCTAGTAAGTAGTAAC
CAACTAGAGTAGGAGATGGCCATAGAACATAGGTATTGTAAAAAGCCAAGTGAAAAAAAAAAGTGAAAATTTTCCCTTTC
TCCAACACATTATAATATAATATACAATGGCATGGTCAGAATTTTTAACGATATGATTCAAAATTTTAATAAGTAAACAT
TCATCGAAGTTAAAGTGATTCAATATTCATTATAAATACATGTAAAAGTAATTTTGACTTTGTATGTATAATGTATTTCA
GTGAGAAATGTACGACTGATATGACTAATTCAAATTCACATTGAATATAACTCATTAAAAGGAAAAACTCACTCTATCAT
GATTTTCTCTATTTTAAAAACTTCAATCAAAATAGAGCATTAAATACCTAATATTAACCGATACAATTATAGGTAAAACA
TTACAAGGTAACTCGCGAGGCATCAACAAAATGTTATTGTTTGTTCCAAAAACAAAAGCCTCTTATTAGCATTATGGGAG
CGGTACACCGGCTCTATAAAGTCAGAATCGAATCAACAAAATTAACATATTTTAAGAAGTTACTGAGTTGTGAAAGTGCA
TGCACATAACATAATGTAAAGTTGTAAATCACATATTGTACAAATTATTCTTGGATAGTAACTGACCTAGCTAAGCTCTG
ACCCTAAAAGAATCCCATAGTTCGTAGTTCGTACCAACTTGAAAGCATGCATGATTTATATTTAAAATATTTGTACATAA
AAAATACTTATGTGATAGTATTTGACTGAATACGAAATTCAAGAAATAAAAGAGAGACTTTCAAAATTTGTAGACTAAAA
ATGAAATGTCACGACGAAAATTTCCGTTAACGTCTAAATCTAAGTATAGTAGTGGCTATTGTAATTTTTTTGAAACTTTT
AGCGTTAAAACATGTCATATCCCTATTTTTGTAGTTGTAAAAACTCTCATCGAATAAATTTGTAAGAGTAAATCTTCTTT
CCAAATTTAAAATCATTTCAAAATGAATTAACAAAAAAAATAATGTCACGTAAATTATAACAAAGGATCAATATTAACAA
CTTTTTTTTAGAAAAATCTAAATAGGTGTATCATAAATTCAATCTACTTCTATTATTTTAACTTCAACTTAAAAGAGGGG
ATTTAAAGTTTAAGAAATTAAACTTGTGTGAGAAGTATTTCAAAGAAAAAAAACATTTTTCTCTCATAAAACTAAAAACT
CTCTTTTCTTTTCAAAGTAAAATTCATGTGCAAATTCAATGATCATAATACATTTTTCAATTTTAACATCAAATATTTCT
TTAATAAAAATTTGTCTTTTTTTTCTGTTTTTGTTTCTTGTGTTAAGAGGTCAGAATCCAACATGTGACCCTACAATAAT
TTTCTACAAATAGAAGTAATCATCATTTTCTAAGACAAATTTGTGCAAACAAAAGAATGTCCTTCCAAACACTGTAAAAT
GTATAAAAGACAGGCCAGAATAAAATCTGATCAGTAATACATTAATTAGTTGTTCAAAAAACTAGGACATGAATGCAAAA
GCTAACATTAAAACAGGGATACAAACATGAAATTAAATTATTACATAAGATATATATATATATATATGATACACTTTCAG
TTTATCGAGAACAATGATCCTAAATAAAATGATATTAAGACAAACAAATAGAATATAAGATTAGTAAGTATGAAGTCGAG
AATCGCTTAGTCTTCATTGTTAGTTTTATTATAATTACTCACATGCATATACTATATATGTTGTTTTCTCTTCTTTGTCC
GGTATATTTGTTTCGCTTTTGAATTTTTATTTTTCATACTTTATTTTATTATGTTTTATTTGAGTAGAAGGTCTATGAAA
TACATTAATCTTTACCTTCACTAGCTGTAACTTGTAAGGTTACCTATCTACCCCAATTGTAAAATTCTTGAGCTGAGGGT
CTCTTGGAAACAGCCTCTCTACCTCCACGAGGTAGTGGTAAGGTCTGCGTACTATTTACCCTCCCCAGACCCCACCTAGT
GGGATTTCACTGGG
>mtp_1619.contig_4
TTCGTCACACTATTTTTTTCACCCTCATTTCGCATTACAGGCCCTATTTTAGGAATTGCGCAAATTTCTCAATTTTTCGT
GTGTATTAGCCCATTGATCTGGCGCCCGGAGCATCCAAAAATGTTTTCTGAGAAAACTTTATGAGAACCTATGTTTTGAC
TTGGAGAACCATCACATATAATCACACTATTTTTTTCGCAACTATTTTCGCATCTACATGCCCTTTTTTAATAATTGCTC
AAATTCCTCAATTTTTTGTGTGTATTAGCCTTTGGTTCTGCCGTCCAGAGAACTCAATTTTTTTTTCTCCAAAAACTTTA
TGAGTACCTACGTATTGACTTGGGGAATCATTACATAACCTCACACTATTTTTTTCACCTCCATTTCTACATCTACATTC
CCTTTTATAGGAATTGTGCAAATTTCCTAATTTTTTATGTGTATTAGCCCATTTATCTGGCACACGAACCTCCGTATTGA
GTTGGGTAACCATCACGTAAAGTCACATAATTTTTATCACCCATATTTCTGCATCTTCAGGCCCTTTCTTAGAATCTCGT
AAATTTCTCAAATTTTGGTGTGTATTAGCCCATGGATCAGGCATCCAGAGCACCCAAATTTTTTTTCTCAAAAAATATTA
TGAAGACCTCCGTATTGAGTTGGGGAACCATCAGGTATACTTACAACATTTTTTTCACCTCCATTTCCCCATCAACAGAC
CCTTTTTTACGAATTGCGCAAATTCCTTTATTTTTCGTGTGTATTAGCCTAAGGATCTACAAGCTCTTTTATAGGAATCG
CGTAAATTTCTATATTTTTCGTATGTATTAGCCCACAGATCTGGCGTTCGTAGCACCCAAAAAAATTTCTCAAAGAACTT
TAAAAGGACCTCCGTATTGACTTGGGGAATTATCACGTATACTCACACCATTTTTCACCCCCATTTTCGGATCTACAAGC
CCTATTTTAGGAATCACGCAAATTTCTCAATTTTGTGTGTATTAGCTCATTGATCTGGCGCTCGGAGCATCCAAAAATGT
TTTCTCAAAAAACTTAATGAGTACATCTGTATTGACTTGGAGAACCATCACATATACTCACACTATTTTTTCACCCCAAT
TTTCGCATCTACAGCCCCTAATTTAGGAATCGCGCAAATTCCTCAATTTTTTATGTGTATTAACCTATTGATCTGGCGCT
CGGAGCATCAAAAAATGTTTTCTCAAAAAACTTTATGAGCACCTCTGTATTGACTTGGAGAACCAGCACGTATACTCACA
CTATTTTTTTCGCACCTATTTTCGTATCTACATGCCCTTTTTTAAGAATTGCGCAAATTCCTCAATTTTTCATGTGTATT
AGCCCTTGGATCTAACGTCCCTGAGAACTCAATTTTTTTCTCAAAAAACGTTATGAGGACTCCGTATTCACTTGGGGAAT
CATCACGTAACCTCACACTATTTTTTCACCCCCATTTCCGCATCTATATGCCCTTTTTTAGGAATCGTGCAAATTTCCTA
AATTTTTATGTGTATTAGCCCATTTATCTGGCGCCCGAAGCATCCAAATTTTTTTCTCTCAATAAACTTTATGATGGCCT
CCGTATTGAGTTGGGTAGCCATCACGTATAGTTACACAATTTTTATCACCAATATTTTTGCATCTACAGTCCCCTTTTTT
AGAATATCACAAATTCCTCAAATTTTCGTGTATATTAGCTCATGGATCAGGCGCCTGAAGCATCCACATTTTTTTTTTCT
CAAAAATCATTATGAAGATTTCCATATTGAGTTGGGGAACCATCAAGTATATTTACAATATTTTTTTCACCCCTATTTCC
ACATCTACAGACACTTTTTTAAGAATTGCACAAATTCCTTTATTTTTCGTGTGTACTAGCCTATGCATCTGGCGCCGGGA
GAAACCAATTTTTTTCTTCTAAAAAGTATATTAGGACCTCCGTATTATGTTAAGGAACCATCACGTATACTCACACCCAT
TTTTTCACCCCATTTCAGCATCTACAAGCCCTGTATTAGGAATCACGCAAATTTCTAACTTTTTCATGTGTATTAGCCCA
TGGATCTGCACCCGGAGCACCCAAATTTTTTTTTTCTCAAAAAACTTTATCAAAACTCTTTTATTGACTTGGGAATCATC
ATGTATACTCATACCAATCTTTTCAACCCCATTTTCGCATCTACAAGCTCTTTTTTAGGAATCCTGTAAATTTCTAAATT
TTTCGTATGTATTAGCCAATAGATCTGGCGCTCGTAGCACCCAAAAATTTTTATCTCAAAAAATTTTAAGAGTACCTCTG
TATTGACTGGGGAACCATCACGTATACTCACACTATTGTTTTCGCACCTATTTCCGCATCTACAGGCCATCTTTTAGGAA
TTGCGCAAATTCCTCAATTTTTCGTGTGTAATAGCTCATGAATCTAGAATCCAGAGCACCCAAAATTTTTTCTCAAAAAT
TTTTATGCTGACCTCCGTATTGACTTGGAGAACGATCACATATACTCCTACCATTTTTTTCACCTCTATTTCCGCATTTA
CAGGCCCTATTTTAGGAATCACGCAAATTCCTCAATTTTTCATTTGTATATTAGCCCATGGATATGGCGCCAGGAGAACC
CAAAAAAATATTCTCAAAAAACTATATGAGAACATTTGTATTGAGTTGGGGAACCATCACGTATACTCACACCATTTTTT
TCACTCTTATTTCTGCATCTACCTGCCATTTTTTAGGAATCACGCAAATTTCTTAATTTTTCGTGTGTATAGCCCATTGA
TCTAGCTCCCGGAGCATCCAAATTTTTTCTTCTCAAAAACCATTATGAGGACCTTCGTTTGGAGTTGGGGAATAATCACG
TATACTCACACTACTTTTTCTTCACCCCCATTTCCGCAT
>mtp_1619.contig_5
ATAATTTGAATCGCTGAAAAACACAATAGGAGAACACTAAATTTTGAACTTATGAGCACTACAAGTACACTATTTCACAG
CCAAATCCAGAAAAAAATTGGCTTGAATCACTACTAATAAAAAAAAAGGTTAGCTTGAATCACTGAGAAATACAACAGGA
AATAGCTAAACTTTGAACTTAGGAACATTTAAAAGTACACTCCTTCACATCCAATCCAAGAAAATAGCTTAAATCACTAA
AAATTACATCAAGAAAAAGCAAAAATGAAGTTTAGCAGAATCACATAAACAGCATAGCGCACCTGCAAAGATCGTCAATG
AGTTCCTTAGGAGGAAGCCCATTTTTCGATGGAGCGCTAGAAGATCGATTCAGCCCTGACATTTCCGATACCTAAAATTT
TCAAATAAATTATAAAAAAAAAAACTAAAACCCTAATTTCGATCTGGAGATTTTGACGTACGTATATACATATACTACTA
CGTATTTTTCTACGTATATACGTATGAATAGAGAGAAAATATTGAAGTGAAGTCAAGAGGAAAGAGCTTTCTTCTTAAAA
TTGAAACTGAAAAAAAAGCTCTTCCTCTGGATTTTTCCCTCTTTCTGGTTCTCAGCTTGTTGAAATTCACTGAGTGATGA
TGCTGAGGGTAGTTTCGGAACTTTCATATTATTTGCCATTTACTTCACTTTTTTCTCTTCATCATAATACTAATATAATT
AACGCGGGATAAGGTGAGATATTTTCGTATTAAGTTTGGATTAGATTTATATTATATTTAGTTGACGATATGATTTATTT
TAGAAAATAATTATCTAAATGTAGCATAAATCTAATCTCAAATTTAATTTTGGATATTGCATCAAACGTGAGATTATCTT
AGGATAAATTAGTTCAAGGACTATAATCTCAAGAGTCAAGACTATAGTTTGTGGATAAGTTAGTCCATGTATTAAATGAC
CTTATTTGTTTAAATTCGTAACACAATGATTTCCGTTGTGGTTTTGTGTTTTATTTTGTTCAGATATTAAAATCTTATTG
AACAAAGTTATTTTGTTTAAAATCAAGTTACCTTAGGATTATAATTAGTGGTAAGTATTAAAATCTGATTGAGTATTCAG
TGTTTAATTTGTGATATGACGATTTGCATTGCAACTTGAATTTTTTTTAATCATAACTAACTTTAGGCATTAAAATTCTA
CTGTGTAGGGATCGTTTGGTTTGAACTCAAGTTAAGCTAGGATTAATCATGTTAAGATTAGTTATATTGAAACTAGTTAT
TCATTAATACTCCATCTATCTGATCCATTTTATATGAATTGCCTTCTTTTTTAGTCCATCCAAAAAAAATGATATATTTC
TAAATTTAATAACAATTTAACTTTAAAATATCTCGTTTATCCTTCTTGAAATAATTTCTAGCCACACAACTATCTTATGA
CTTATTTTAAACCTTAAATTTTGAAAATCTTTCTTTCTTTCTTAACTTTCATGTCAAGTCACACTAACCTATATAAATTG
AGACTTTCTTATTGATTGTTTGATTTTGTTACGTTAAAAATAACATGTGTTACATAAATTATAAGATAACATTTTGTAGG
AAAAACTTAAAAATAAACCATTACTATTTGAGAATTGCCTGATAACAAATAAACTGCAAAAAGAATTCCCATCCTAAGGA
CAAGGATAAAAGCCTAAAACATCTAACAAGACCAACACTGACCCAAACTAACTTTTTTTAACTAAGAAACTTAATTAACA
CTAGTCTTAGCCCTTAATCTAATCTCCTAAAATATAATCATCTACTTTTTTTTTTCTATTTCCATATTACATCCCTATAC
AAAAAGAACATTGAACAAAGCAATTGAAAAAAAAACACTAGCCAAATAACACTAAGAACTGAAATGACAGACTCTATGAC
TAGGAAAAACTGTTTCTCTGATTCTTTTCATTCACTTGTGCTCCTCCTCAACCGAAACGTTGTTGCTTGGGTTGAACTCC
GGTTGGGTGGCTATTGCTGGTGACGAGGTCCTGGCTATGGTGTCGTTGTCTGGGACAATGGTGGTTCTCATTTCGAGAAC
CTTCTTGTGAGAGTTTGAGTGCAATGCTGGAACAAATGTAGGACTTGCAGCTGGCCGGTATTCAGGGAAGAGTCGTCCTG
ACTTGTAACGAACACCACAGGCGTTGCAGAGAGTTTTTGGTCCCATTGGACCGGCCCTCCATTGAGGAGTCTTTGTTATC
TCGCAATGCTGGCATTTCCTAACTGCTTGCTGTGCCACTGGATTCTGATTTGTCTCGACCGGAGCTAGAGGAACAGAGAA
TTTGATCTTCTTTTTCTTTTTCTGTTCTGGTGCAGCCGGTTTCAGATTCTTCTTCATGGGAGACTCCGCGAAATTTTCTG
ATTCTGTTGGAACTCCTGGAGCAACAAATACTGGGAAGGGATTAAAAGTTGTTGGGCGAGGACGCTTGGTCCGAGCACGT
TGTGGACCACGGTGGCATGGACTAAGGGGTAAAGTTTTTTCCCCCGAGCTGGAAAATGACGAGCTGCTGCTGCTGCTGCT
TTCAAGCACAGACACGGGACTCGAAGTCTGGAACTTGCCTTGGGATAACGGCTCTTTCTCAACAGGAATGTTTTCTTTCC
CAAGAGTCAATCCCCCACCAGAGAAAGAATCTTCCACAAATGTTGAAAGCCATTCAAGCTGGACAATATCCTCATACTGT
AACACAAGAAAACAAACATATCAGACAAGCAGTTCAGAGTTGTAGTTTGAAATACAAGTTTCTATTCACAAACTATATGT
TGATTTATGACACTCTTGTGTGCAAAATTAACACCAAAGCAAAAGAATAGGAAGTCAAACATCACTTAGTATATGTAATG
TCCCTTTCTATGATGACTAGACTTTTGAGAGAATGTTGGTTCAATTTTGCACATAGTTGCACAATCTTGCTGGTGCAAAT
TGAATGATATTATCTGTCATTCATAATGATGGCAAGGGATGGAAGTTGAAATAGACTGGACTTGTCAATCCCAACTACCC
TGAGAGAAACACCCATAACCATTAATTACTCTGACCAAGTATCATATGGCTAACCACCAAGGAGTATGGTGGGAAGAATG
GTTTTTCCTTCACACTTAATCAAAGGCCTCGGGTTAGAGTCTTGGAGACTAAGAAACGCGTAGTATGAAGCATTTCTCCT
TTTAGTAGGCCCTACAATGTGCGAATTTCAAACCAGTCACCACTAATATGAAAGATTGACTTTATCACCAGTATCCCCAA
CCCCCTAACTAGAAGTTTCAAGTTTTGAGTCTTGGAAACGGAGGAACTCCTGATATGGAGCATGTTTCTACATTTAGTTG
GAAATCCAGATTAGTCACTACTAATATGAATGGGAAAAAACGACTTCAGCATATGTGTGGTACTCTCTCACCCTGAATAA
CAAGAGGTTATGGGTTCAAGCCCAGGAAGCGGAGTATGGGGCATTTCTCTCTTTAGTGGGCCCTACGACGTGCAAAATCT
AGATAAGTCACCATTAATATGGCAAAAAAGATGATTTCACCATATGTGCTAGCATCAGTCCAACTCTAAACACAATCAAA
TATAATAGAAAACAAATTGTGTTGAACTTCTTTAACACCGACAGCACAGCTGGCTGGCAGATACCAACAAAATTATATGA
TAGTCCATCAACTAATCATCATTAAATCCCCATTAAAGAGCTAATCTCTCCAATTATAATATATTAACTTAATCATTCAC
TAAGCAAAATATATTTAAACCTTTACATCTAATCACATGACTGAGACATAAAAATAGAATTAGACCCCACATGAATCACT
TAAACTTGACCATTTTTCATTAAACACAGATTTAAGTTAAATACACTGACAATAGTAGAGACAAACGTAACACTCACCGG
AACTGAGAGCTCAGCTGAGAGGTCGGAGGCAGAATTCCGGTGGCTGCCAGAGAAAAGGGAGTCGGAATCCGGCAAGGGGT
CATTCCAAATGCTTGGAAAATCTTTGCAATCAGTAGAACTAAGGCCAACATTCTCATTCTCAAGAGGGAAATCAATCAAA
TCATCAATGTGGTCAAAGAAGCTGCCACAATCTATCTCATCTACCACATTTGACCCCATAGTTTCTTGATTTTTTTTCTA
CTCTAAAACCCTTTACCTGCACAAGTTAACACAAAACCATTAACAATGACCCCAAAAAGAAATTTCATCAACTTCCAATT
ATCCAACAAATGAGAGCTACATTATATATACACATTTTATAGGGACAAAAGTGAATTTTAATGTGAAGGGTAGGGGCCAA
AAACCACACCATATACTTAAGCTGGAGCCAGAGTGTCAAAATGGGGCATGGCACATTTAGAAGAAAAAGGTTGAATTTTT
TTTGGAATTTTGTTAATCCAAAATGAATATTTATCAAGATTCTTGTAATATTAAGAAAATAATTTCAAAAAGAAAAAATT
GGGAAATTTTCAAAATTCACACCGACTGTACCGACAACGAGAGATATTTGCAAGAAAAATGGATTTTAAAAAAAAATATA
TTGGAAAATTGCAAATAAATGCAAATTTAAAGCAAACTTTAAAAATGAAAGAACTTGTAGACTCAATATGCAGAAAAAAG
CTTCAGAGTGTCAAAAATGCATAAAAATAATCTAAACTAGGAAAAAGATGGAAGAAAAATTGGAACTTTTATGCCTAGAC
ATATCTAGTAACCAAAATTTGTTGGCTCATTTGAAGCAACACACAACAAAAAAGACTTAAATCTTTTTCCTCTATGCTTC
TCTGTTAATGAATCAAACAAACTTGAAATTTCAGAAAAAATGGAACCTTTTTTGTTCTTCCCTCTCTTTTCTTAGTAGTA
AACAAACATACAATATGAATTTTTTCTTAGGAAACAGTGAAATTTCAGAAAAGGCTCAACTCCCAAGAAAACATCAGAAT
TTTGAAGTCTCTGAGAAAGTGAATGAAGGAAGCTGTGAAAAAAACAAGAAAACAAAAGTAACAGACAGTATACTCAGATT
GAAATTGTAACCAAAAAAAGACAAAAACTTTGAAGCACCCACAAGAAAAAATGTACCTCCATATGAAGTAGATTAACAGT
ATGTACCTTAAAGAAGACAAAAGCAAAAACCCACAAATAAAAAAATATATTTTCTTGAATGAGTGAATGAATAATATGTA
CCTTGAAGGAACTAGTAGAAGGAAAAGAGATATGAAGGTTTATGGTGAAAAATTGGGAAATGGAATGAAGAACATGAATA
CAACACTAAACAGACAGTTCATATAACAAGACAAACTTTGCAACAACCACCAAAAAAAAGTATACCCCACAAATGAAATA
TATGCAATTTAAAGAAGACAACAGTAAGAACCCACAAAAAAAGACTCCATTTTTATGAATGAGTACAATGAAATGGACCC
AAAAAGACAGAATTTTTGCAACATCCACTAAAAAAGATTACATTTTTACTGTTATAAACAGAAAAAATGAATGCACTACA
TTTACCTCGAAGAAACTAGTAAAGAAGAAGTTGAAGGGGTTTTGCAAAAGTTGGAAAATGTGTAAGTAAACAACACTAAA
CACACAATAGACTCAAATAGAACTAAACCCAAAAAAATAAGGGGAAAATGATTTAAAAAGTACTTTAACTTTGGTCGAAA
TTATTGTTACGATATCAAACTTGATACCAAATTTTAGGAAGGATCTTTTACGTTGCACTATTTAATAGTATATTTTAAAG
GTATATATGCTCACGTGGACACATTACTATTTAAAATGATGCAATATTTAAAATGTCCACGTGGGCACTTATATACTTTT
AAAATACACTATTAAATAATGCAGGTAAAAGATCCTTTCCAAAATTCAGTGTCATTATAGCAATTTCGATCAAAATTCAG
ATATATTTCAGACATTTTTTCCAAAAATAAGACAAAATCTTTGCAATACCTACATAAAAAGATTACATTTTTATAATGAC
TGGAAAATGCATACCTTGAAGAAACAAGCTAGAAGAAGGAAAGGAGATGAAGGAGTTTTGAAGAAAATGGGAAATTCAAT
GAAGAACAAGAAAAACCTTTGCCTCAAATAGAAATGAACCCCAAAAAAGACAAAAACTTTGCAACAACCACAACAAAAAA
GTCTCCATATGAACTAGGACTAACATTATGCATACCTAAAAGGGACAAAAGCAG
>mtp_1619.contig_6
AGCCATATTCAACGGGAAACGTCTTGCTCGAGGCCGCGATTAAATTCCAACATGGATGCTGATTTATATGGGTATAAATG
GGCTCGCGATAATGTCGGGCAATCAGGTGCGACAATCTATCGATTGTATGGGAAGCCCGATGCGCCAGAGTTGTTTCTGA
AACATGGCAAAGGTAGCGTTGCCAATGATGTTACAGATGAGATGGTCAGGCTAAACTGGCTGACGGAATTTATGCCTCTT
CCGACCATCAAGCATTTTATCCGTACTCCTGATGATGCATGGTTACTCACCACTGCGATCCCAGGGAAAACAGCATTCCA
GGTATTAGAAGAATATCCTGATTCAGGTGAAAATATTGTTGATGCGCTGGCAGTGTTCCTGCGCCGGTTGCATTCGATTC
CTGTTTGTAATTGTCCTTTTAACGGCGATCGCGTATTTCGTCTCGCTCAGGCGCAATCACGAATGAATAACGGTTTGGTT
GGTGCGAGTGATTTTGATGACGAGCGTAATGGCTGGCCTGTTGAACAAGTCTGGAAAGAAATGCATAAGCTTTTGCCATT
CTCACCGGATTCAGTCGTCACTCATGGTGATTTCTCACTTGATAACCTTATTTTTGACGAGGGGAAATTAATAGGTTGTA
TTGATGTTGGACGAGTCGGAATCGCAGACCGATACCAGGATCTTGCCATCCTATGGAACTGCCTCGGTGAGTTTTCTCCT
TCATTACAGAAACGGCTTTTTCAAAAATATGGTATTGATAATCCTGATATGAATAAATTGCAGTTTCACTTGATGCTCGA
TGAGTTTTTCTGAGGGCCCAAATGTAATCACCTGGCTCACCTTCGGGTGGGCCTTTCTGCGTTGCTGGCGTTTTTCCATA
GGCTCCGCCCCCCTGACGAGCATCACAAAAATCGATGCTCAAGTCAGAGGTGGCGAAACCCGACAGGACTATAAAGATAC
CAGGCGTTTCCCCCTGGAAGCTCCCTCGTGCGCTCTCCTGTTCCGACCCTGCCGCTTACCGGATACCTGTCCGCCTTTCT
CCCTTCGGGAAGCGTGGCGCTTTCTCATAGCTCACGCTGTAGGTATCTCAGTTCGGTGTAGGTCGTTCGCTCCAAG
>mtp_1619.contig_7
ATCACTTAAAATTTAACTATATGTATTAGCTATAATAAGTATGAATTGATAAAAATATATCGATCTAAGTTTAATTGTTA
AATATTGTCAATCTGATCAATTGTTTTGAATTTTATGATTCGTTTCATTTGTCTATAATTCAAAAGACATTTTGATATTG
ATAGGTATCTATGTGGATGCAAAGTGGTAGATATTACTAAAGATAAATCAAAATACATATAAATTGACATGAACTTCACG
ATATTAGAGAAGAAACAGTTAAACTAACTCATCCTTTGTCATAGCAAAGTATTTAACGATTCTTCGAAGTTATTCTTAAT
TAGAGGTTTTAAGTTTTAGTCCCTCAAGATATAAAGTTGCCTTTGTTAGAGAACGTTTTACCTTTCTATGTGAAATTTCT
CAACGCAAATTCAAATTTTACCGTATCAGACATCGAATGAAAGACGAAAAAGAAATAACTTACAAAGTTATGGATATATA
AGGCTCATTTATCTAATCTCAAAATTATTTTTAGGATTAGTTTATTTCATGTTTGGTTGAGAAAAAATCACCTGATCGGA
TTAGTTATCCTGAGATTATAGTATTGTTTTTATCCCACATTAAGAATGGAATAACAATCTCAAAATAATTAATTTCGAAA
TAGATAACTTGTAGGCCAACCAAACGATCCCATAAAGTATAAATTTATCCTTATGTGAAACCTTATTGTGTGGATGCATG
CAGAGAATTATTTTTTTCCAACGGATGAATGTAAACAGAAAGCACTATGCTTAAAAGGGCTTCAAAAATTCACAAAATCT
ATTCTCCTTTTCTCTCTCTACAAGTGGAACTTTCTCTCTCTAGAAAATCATTACATACACTCAACACTATATATATATAT
ATATATATATATATACAAAAACCCTAGCAGCCCTGCGATCCTCCTCCGTCGACGATGCCGACGACGAGTGTAATCGGAGC
TCCGATTCATCTCATTGATATCCGCTGATTCCTACTTTTTCCATTTCATTCCTTTGATCCTTGTTCCTGGCTGTTGTTGT
GTTGAATTTGAACTTGTTTGTTGAAAGCTTCTGGAAATGTATAAGAACCAGTTACAGGAACTGGCACAAAGGAGTTGCTT
CAACTTGCCGTCGTATACTTGTATAAGGGAAGGTCCGGATCATGCGCCTAGGTTTAAGGCTACGGTTAATTTCAATGGTG
AGGTCTTTGAGAGTCCAAATTACTGCTCTACACTTCGACAGGCTGAACATTCTGCTGCTGAGGTTGCGTTGAATTCACTC
TCTAATCGAGGTCCCTCCAACTCGCTTGCTGCTAGAATTCTGGTATATTTTGCCCCCGATTTTAGCGGGATTTTTAGTTT
GCTCTCTTAATTATGCTTTTCCTTTTGAGATTGGCTTCCTGAAAATGAATGACGTCATTTGATCTTCTATGTTACAACTT
TTAGCTTTAATGTATATGCATTTGTGGGATTGAGCATGTTGTTGTTGTATTTGCATTTGTGAATTTTCCAAGTTTCAGGG
ACCATTGGTTTTCTACACCCTTGGTGTGCTAAGTTACCCTGGGGTGGGTAGCTGGCACGCTGTACCCGGTGGATTAGTCA
TGACTCATGTGCTCAGAAACTAGCCCGGACACTTCCATTAGAGAAAGTTAATAAATATTGGTCATTTATACTAAGATGAT
CTAAGAAGTGTAGTTGTGTGAGGTTGTGATATTATTAGTATTCTTTAGTTTCTTGATTAGTATTTACAATTTTTCCTTAT
ATAGATATTTCCTTTTTTCTTCTTGTTTTTTCCTAGTTTGATTTACGGGAATTATCTGCCTATGTGAGCTTCGGAAAACA
TATTCAGTCCCAAATTTCTGTTGTAGGTTGATGGCCAATGTAGTTTAACTATGATGAATTTCTTGAACTTGTCATAGTTC
AGGAGGGAAGCAGAGCTCCCTGTTATGTGGCTTTTAGCTGCAAAAAGAATAATGAGCAGTTTAGATAGTACTGGCTTAGG
TAGGGGTTGGCTGAAAACAATAACTAGTAATTGTAGGCATGTTTTCATGGAAGTTACAAATGTATGGAATGGTGATGTCT
TGTGATTTCCTTTAGTAAGTGAAGTAGAGAGTAGATGTTATGGCATTTCTGGAGTCATCATCTTAATATATCTGTTTGTC
CTTACAAAAAAAAGAATATTGATTTGTTAGTAGTCCTCTTCTGACTGGTTTCCCTTGTTTTCAGGCATTAGAATTCTTAG
TTTTTCGTACTGTGCAACGTGAATAAACTTAAGCACCAGTATTAGGTAGGAACTTTTTGTACGGCCAACATAGAAGCCAT
GTACCCAATAGTCTAGACTGAGTACTACATTACATTCACTAAACGACTGTTCAAAACCTTTAGGTCAGTCAAGCTACCAT
AGTAGTCTGAAGGTGGTGCTTCTGTTTGTTAGGGTTCTAATATAAGATGGCCAGATATGAGTCCAGAACTTCTGGAGGAC
ATTGCCAACTTCTGATGGTCCTGTAGGTAGTTAGACTCAATATGTAAAGTTGCATCATTTCTGTATCATGATAATCTTGT
TGTCAAGTAAATTTAGTGTTAAAACAAACCTTAATTTTTCCGACCAATATCATAGATATTGTTGCAGTAAAAAATGATAG
CACTGGTGCAAGTGAGCTCAACATTATCACAATAAATTATGGCCTCCATTGATTTTATGTAGTACCTAATTGTTTTAAAT
TAATATATGGTACTTAGACTTAGATGTGAAAGAATAAGCCTTTGTGGTTGCTTCTGAATGGTATTTTGGTTTCTAATTTC
TGTATGCCCATGATTTTGTAGGATGAGACAGGCGTATATAAGAATCTCTTACAGGAAGTTTCACAAAGAGTAGGAGCATC
ATTGCCAGCATATACGACTTTTAGATCTGGTCTAGGACATCTTCCTGTCTTTACCTGCACAGTAGAGTTGGCGGGCGTTA
CATTTACTGGTGAGTCAGCAAAGAATAAGAAGCAAGCTGAAAAGAATGCAGCTATGGCAGCTTGGTCATCTCTGAAATTA
TGTAAGTGATTCCAATGTTTATGAACCAGTTGATATTTACTGCATGAGTTATTTGGAAACTTTATTTCTCTGTGAAGAAG
TTATCGTAAAGCTGCGTCATGTGTGTGTTGGCGAGGCTTATAGAATTGTTATAAATGCCAAATCATGAATTGAAGAGCCT
AGCTGGATCCTTCATGTAAAGATCCAAATTTACTGGATTCTGGTTTTTGTCTTCAGAATTTTTATTTGGATAAGGGTGGT
TTTCGTCTTCCGATGTTGTCTTCGCCTGGTTCTCAAGAAGCTTCATTCTCCAGTTTTATCTTATGCTGTTAGCAACATAT
GGTCCTTTTATCTATCTAGTGATCTATATGCTAGTGTGTACGAAGCCATCTTATGGTATTATTTTCATCTTTCAAACAGA
CAGTATTTTTATTTCAAATAGTTGATAATGTTAATGGCAATCACCATCCACCTGTTTGTCTCCCCTTAAGTCCAACTAAA
TACATCGACCCGACCTAACACCTGCCTGTTTGCCTTTTGTACACACTTGACTACATCACATTTATTGCGACATTCTTCCC
TGCATTGCCAAACGTTGAATGTCCTATTGGTTAGAAGTTTCAGTGATTCATGATGTCGTATTTTGCATCATGATGTGAAG
ATCACTGTTGATTTGAGCAATAATTTGCATGGACGGCAAAATGACTAATGAGTAATTACTGGAAAAATGATAAATCAAGT
GTTGCTTGGACATTTCCCTATTAATTGTCACTGTACATATGTGCCCTTTGCCTCCCCATCCTTTTTTCTTCCTCTCCCCC
CGCTCTATCTTTTTGCATTGTTGCAAAGCAGAGCCACATTTGATGGATAAGCTCCTTCTGGGGTGGGTGACAAATGTGGT
TTTGAATGTTCAAACCTACACATGTATGCCTCCTGGGTTGGTCTAGCGAGACACACATATGTATTTGCCAATTCGTCTTT
TTAGTCACCGAAAACATGACCCTTGGTAGTAGGGTATGGAGGTAAAGAATTAGGATAGAGGGATTAGTATGTAGTCAGAC
ATATTTCTTTTCCTGTTTCTATGCATTAGTATTATTCTTGTTTTTCATTTTTTATCGATTTCTATTTCTGTCATTCCTTT
AACCTCAGTTATCTTATTATCTTATTGTTTCTGCTTGTTGCTATTGCCTTTTATGCCACACTGACTCCCTTCTGTTACAA
GATGTGGAATTAGACAGGGGAATCTCTCTATAAGAACTAGTCTCTTATATTTCACACATAGTAGATTGAGACACAAGCCT
AGGGCTATGGGGAAAGAGTTAGATTGGTCACCCTAGATCGATCTCTACATAACGGGTTTCTAATGGTATATATATTCTTT
GATTCCGTTCCCACCTATAAGATAGATATTACAACCTTATGAGGTTTGCTGGGTTTCACATCTCAATAATTCCCGATTCG
ATTGGTTCCGATATGAATAGATTGGTATATATTTCTAAAGAACAGTCTAAGAAAATATATTAATAGATATTCACTGTGCG
GTCATACCCAACAACAACAAACCTTACCCCTACCTTCATGTGGTAGAGGTTGTCTCCGATAGAACCTTGGCTCAAGAAAA
GTGTTTTTCATAACAGGTTTGAGAAACACAAGATAAGAAAAAAAGTTGTGTTGAAAATATTGAAGAAAAGAATAATATTG
ACAGCAAAAATAGTAAAGATAACCAAAGTAAAAAAACAACAGTAGTAATACAATTGAAGGATTAGATAATGCTAGAATAA
TAATAGTACTGGTAAGGTGAAGAGGGAGCAAATAAGGTGCTCTAAACTAGAACCATGCTAATTACATGGCAATTGAACCA
TGCTATTCCCCACTCCATGGTATGACATCTTTTACTCATCCATTCTGCCCATCCAGATGCTGCGCCTTTTCTCATTGTCA
TCTTCTGCCTTTCGTTCCTCTCGGCTATTCACACGTGAAGATCGTCATATGTATGCTTGACTTCGGGTGCGGTGCTATAA
TACATAGAAGTACATTATGGGCATGTGGTGTGGTGACAAGTGTGGTTTGAGATGCTCAAACCTACACATGTATGCCTCTT
GGTTTGGTCTGGTGACACACATACATGTATTTGCCCTTTTGTTTTGTCAATAATGCTGGACACATTGGTGTTATCATGTT
TAGCTAGCTAAACTCAAGTATTATGATAATTGAGCTTGAGTTTCAGTTAAATATTAAATAAGCGTTAATAATTAATTAGT
ACAAGTAAATAAACCAGCTTGAGTTATCAAGCTCAATGATATATTATTTCTAGAAACTAGTATTTAGAAACTAAATAGTG
GTTTAGAATCTTCTTGCGCGAATTCTTACAAGGATCATCATTGATTACAAACTATACAATATTTGAGAAAATATCTGTAC
TTCCATAAATTCATGTTTATGTGTGTGTGTTAGGATACAAGCTCAAAGCTCTGCTCTATTATAAAAAAATGGGCTGAGCT
AGAGCTTTACTTGATGAGCGAGTCAATTACCACTCTCTAGGGCAAGTGATACTATGTTGCAGCCTGAAATTCTTATTGAA
CAATGAAAAAGATAAAAACCAGATTGGCTATTTCTTTTCTTCAGAGCTTAGTGACTCTCGTCCCGCCAACTCATTAGAAA
TTGATATGCTAGGAGGTCCAGTGATTTCCAACCTTCTTATAAAGAACTTGATGGAGAAGTATTTAAGTGCTAAGAGTGTG
ATTTTTGCCTGAATGTTTACAAATGTTTATATCATCAGTGTTGCTTGGTTTATCAATTTTTAGGAGAACTTCGACTGCTA
CAATCTAATGTTTGCTTGAATATTTGTGCTTGCAATCATAATATTTCAGTTTCTAATTTTCAATTAGATTGATATTCACC
TACTGATGAGAAAACGTTAGTAGATTGATGTTCACTTTGCATACTGATGATAAGCTTTAATTTGTACAATCAGCAATAAC
TAGGTGTACTATACTGCATGACATTCTTCTACTTTTTTTTCTATCAGTGGCACAGCAGTCTGAAAGTGCAAAACCAGACC
GAAGAAGAAATGATGAGCAAGAGCATGTAACTGTTGCACGTGCACTACAAAGGTACATTTTGAAGGCAAGGGCGGCTAGA
GTATCATTCCCAATTAAATTTCCGACACCTAATCCAAGACCATCAAGTGTACAGCAGCTTTCATCTACTACATCAAAACT
TCTTCCCCTAATATGTCCAAGAACTGCTCCTCGCAGTAGACCGGTCAGTCCGTTGTGTCTAAAACCTGCTTCTCAAAGTA
GACCCATTGATAATACAGGAAGTGATGCATCATTGAGTCCAAGGACTGCTCAAACCATAAATAATATTTTAAAGGACAGT
TTTGCTATGGATAGTCACAGGGTTCGACCAGAGAAGTTCCCTGCTGCTGGTGCAGCACCATATATTCCTGTCAGGCATTT
TGGCCCACACCATCGGATGGCTCCTCCGGTGACCATACGGAATGCAATTCCTGTTTTCTCTGCACCACCACTTCCTCAAT
CATCTCAGCCTCCTAGGGTGATGAGGCCTCCAGGTCTGGGACTGGCACCACCTGTCTGTATAAGACAGGCAGTGCCGGTT
TATGCTGCACCCCCTGTTCGGGCAGAGGAACTTCCCACATTAGATAGGGTGATGAGGCATTCAGGTTTGGGGGTGGCACC
AGTTTATGCTGTACCCTCTGTTCCTAAAGCTCCTCCTCTTCTAGTTGACGAACCACTAGCTTCAAAGGCACCCGAAATTC
AGGTACTTGACTTACCAACTTGTAAAGCAGTGCTAGGCAAGGCCGAATCGCTACATGACCATTCTGAGGAGAAATCATGT
TCTGAAGTCCAACCGACTAAGAGAGAGGAGCCACTTGACTTTGAAGTTTCAAGGAGTGCGACAATGCCAGTGGAAGGAAC
CAAGGTTGCAGCCAAGGAGAAGCCACTTGACTTTGAAGTTTCAAGGGGTGCGACAATGCCAGTTGAAGGAACCAAGGTTG
CAGCCGAGGAGAAGCCACATGACTCTCTGGAAATTGAGAATTTGAAACAGCTAAAGATATGATGTATCGTCGGGAATAGC
ATGTTACAAACTACAGAAACTTCAGTAAGCTTTTGTTCTCCCCTTGTGGGATTTAGTTTGCAAGCCTTTATGTAGTCTTA
GATATATCAGTTCCTTGCACATTTTCATTTGGAATAGTTTTATTGAGATAGTTGTAGCGACATTATACTGCTGTTTTTGA
GTTCCCTTGTGGTTCATTACCATTTTACCTGCAACCCTAGAGTTTTGCCTCGTGTCGATGTGCTTGTTGCTTCATTGGAA
TCTGTTGCGGACGCATAAAGTAGAACCACATTGTGTCGTCTACAACAATTCCAACGAAGCAAATAAAGGTAAAAACTATA
TTGCATCTGCAACAGTTTCCAACGAAGCAACAAGCACATACACGAGATAAAACAGTATCCGCCTCCTCCCCCTCTTTTTT
TGTTTGACAATTGTGGCTATTACAGTGTTACTTTAGACATAGATAATGGCATGAATGCTTCGGCTATGTTGGTAAAGCTA
GTTTGGTATATATGCCTAAACTTTCCCTTCCCTTTTTCCCCGTGGTGTCTGGGTTAGCTTATGCGCACCTCGACTAATTC
CATGGAAAACTTATCACCTCCTACCAACAAGTACTAGATAGCTTTGTTCATCAAGGCTAGAACAAATGTGAAACAATCAC
TTGGTATTTGTCTAGGCGGGATTTGAACCCAAAATTTCATAATTTTCAACCTACTTCATTGGCAATTGTGGGATATAGCA
CGTCTTCTTTTTGACAATTGTAGTATTACATGTTTTTTCCCCTACTTTGTCAAGAGAGTACCTAATAAAGTAAAGAATCA
CATGTGTGCATGACACGAGATGAAACGCTAATCACATTGCAACTACAATGGATTTCAACCAAGCAACAACCACATAAATA
TTTCATGAATTTTTGGAATATGACTAATCAGATAGCTCTGTTTGATTCCAACTTTTGTGGTTCTGTCTGTAATACCTAAA
ATGGATTTCAACCAAGCAATGTATAAAATATGAGCCAAAGCTTTATGCTAAAATGTATAAAATTTGATGCATCTTCATGA
TTGTCTCAACCAAAAAAGTGGTGTGGATCTTGTTAACTTTTTTTGTGTGTATTAGCCCAGTAATCTGATGTCAGGAGCAA
TCAATTTTTTTTTCTCAAAAAACTTTATGAGGACCTCCGTATTGAATTGGGAAACAATCACGTATACTCACACCATTTTT
TCACCCCCATTTTTGCATCTTTAGACCCCTTTTTAGGAATCGCGCTAATTCCTCTATTTTTCGTGTGTATTAGCCCATAG
ATCTGGCGCTCGGAACACCTATTTTTTTTTCCAAAAAACTTTATGAGTACCTCCGTATTGAGTTGAAGAACCATCACCTA
TACTCACACCATTTGTTTTACTCCTATTTCCACATCTATAGTCCTTTTTTTAGAAATCGCGCAAATTCTTTAATTTTTCG
TGTGTATTAGCCTATGGATTTGGCGCTTGAAGCACCCGAATTTTTTTTCTCAAAAAAGTTTATGAGGACCTCCATATTGA
GTTGGGGAACCATCACGTATACTGACACCATTTTTTTTCACCCTTATTTTCACATCTACAAGCCCTTTTGTAGGAATTGC
GCAAATTCCTCAATTTTTCGTGTGTAGCCCATCGATCTGGCACTCGGAGCACTCAATTTTTTTTCCACAAAAAACATTAT
AAGGAGTATTGACACGGGGAACCATCACGTTTACTCACACCATTTTTTTCACCTCCATTTTCTGTATCAACAAACCCTTT
TAGGATTCACGCAAATTTCTAACTTTTTCGTGTGTATTAGCCTATTGATCTGGCACCCAGAGCACCCACATTTTTTTCTC
AAAATTTTTTATGAATACCTGCGTATTGAGTTGGAAAATCATCACGTATACTCACACTATTTTTTCACCCCCATTTTCGC
ATATACAAGCCATTTATTAAGAATCGTGAAATTCCTCAATTTTTCGTATGTATTAGCCCATGAATCTGGCGCCCAGAGCA
CCCAATTTTTTTTCTCAAAAATTTTTATGAGGACCTCCGTATTGAGTTGGGGAACCATCAGGTATAATCACACTATTTTT
TTCACCCACATTTACGCATCTACATGCCCTTTTTTAAGAATTGCGCAAATTCATCAATTTTTCGTGTGTATTAGCCCATG
GATCTGACGTCCGGAGAACTCAATTTTTTTTATCAAAAAACTTTATGAAGACCTCCGTATTGACTTGGGGAATCATCACG
TAACCTCACACTATTTTTTTCACACCCATTTCCGCATCTTCATGCCCTTTTTTAGGAATCGTTCAAATTTCCTAATTTTT
TGTGTGTATTAGCCCATTTATCTGGCGCCCGAAGCACCCAAATTTTTTTTCACAAAAAACTTTATGAGGACCTCCGTATT
GAGTTGGGTAACCATCACGTATAGTCACACAATTTTTATCACCCATATTTCCGCATCTACAGGCCCTTTTTAGAATCTCG
CAAATTCCTCAAAATTTAGTGTGTATTAGCCCATGGATCAGGTAAACAGAGCACCTAATTTTTTTTCCTCAAACAACATT
ATGAGGACCTCCGTATTGAGTTGGAGAACCATCAGGTATACTTACTAACATTTTTTTGACCCCCATTTCCCCATCAATAG
ACCCTTTTTTATGAATCGCACAAATCCATTTATTTCTCATGTGTATTAGCCTATGGATCTGGCGCCGGGAGAAATCAATT
TTTTTTTCTAAAAACTCTATTAGGACCTCCGTATTGTGTTAAGGAACCATGACGTATACTCATACCTATTTTTTCACCCC
ATTTCAGCATCTACAAGCCCTTTATTAGGAATCACACAAATTTCTAACTTTCTCATTGTATTAGCCCATGGATCTGCACC
CGGAGCACCCAAATTTATTTCTCTTAAAAAACATTATTAAAACTCTTGTATTTACTTGGGGAATCATCATGTATACTCAT
ACCAATATTTTCAATCGCATTTCCGCATCTACAAGCTCTGTTTTAAAAATCACGTAAATTCCTATATTTTTCGTATGTAT
TAGCCCATAGATCTGGCATTTGTAACACCCAAAAAATTTTTTTCTCAAAAAACTCTAAGAGGACCTCTGTATTGACTTGG
AAATTATCACGTATACTCACACTATTTTTTTCACCCCCATTTTCGCATCTATAGGCCCTATTTTAGGAATCGCGGAAATT
CCTCAATTTTTCATGTGTATTAACCCATTGATTTGGCGCCCGGAAGATTCAAAAATGTTTTCTTAAAAAACTTTATGAAG
ACCTCTGTATTGACTAGGAGAACCATCACGTATACTCACACTATTTTTTTTGCACCTATTTCCGCATATACAGACCATTT
TTTAGAAATTGCGCAAATTCCTCATTTTTTCGTGTGTATTAGCCCATGAATCTGGCGCTCGGAGCACCCAAATTTTTTTT
CTCAAAAATCTTTATGCTGACCTCCGTATTGAGTTAGAGAACCATCAGATATAATCACACCATTTTTTACACCCACATTT
ACGCATCTACATGCCATTTTTTAAGAATTGAGCAAATTTCTCAATTTTTCGTGTTTATTAGCCCATGAATCTGACGTCCG
TAGAACTCAATTTTTTTTCTCAAAAAACTTTATAATGACCTTCGTATTGACTTGAGGAATCATCACGTAACATCACACTA
TTTTTTTCACCCCCATTTCCGCATCTAAATGCTTTTTTTAGAAATCGTGCAAATTTCCTAATCTTTTGTGTGTATTAGCC
AATTTATCTGGCTCCCGAAGCACCTAAATTTTTTTCTCAAAAAACTTTATGAGGACCTCCGTATTAAGTTGGATAACCAT
CACGTATAGTCACACAATTTTTATCACTCATATTTCCGCATCTACAGGCCCCTTTTTTAGAATCTTGCAAATTCCTCAAA
TTTTCATGTGTATTAGCTCATGGATCAAGCGCCCAGAGCATCCAATTTTTTTTCTCAAAAAATATTATGAGGACCTCCGT
ATTAAGTTGGGGAACCATCATGTATACTCACAACATTTTTTTCACCCCCATTTCCCTATCTACAGATCCTTTTTTAAGAA
TCGCGCAAATTTCTTTATTTTTCGTGTGTATTAGCCTATGGATCTGGAGGCGGGAGAAACCAATTATTTTTTTCTAAAAA
CTTTATTAGGACCTCCGTATTATGCTAAGGAACCATCACATATACTCACACCCATTTTTTACCCCATTTGAGCATCTACA
AGCCCTTTATTAGGAATTACACAAATTTCTAACTTTTTCATGAGTATTAGCCCTTGGATCTGCACCCGGAGCACCTAAAT
ATTTTTTTCTCAAAAAACTTATTAAAACTCTCGTATTGACTTGGAGAATAATCATGTGTACTCATATCAATTTTTTCAAC
CCCATTTTCGTATCTACAAGCTCTTTTTTAGGAATCGCGTTAATTTCTATATTTGTCATATATATTAGCCCATATATCTG
GCGCTCGTAGTACCCAAATTTTTTTCACAAAAAACTTTAAGAGGACCTCTGTATTGACTTGGGGAATTATCACGTATACT
CACACCATTTTTTCACCCCTATTTTCGCATCTACAGGCCCTATTTTAGGAATCGCGCAAATTCCTCAATTTTTCGTATGT
ATTAGACCATTGATCTGGCGCCCGGAGCATCCAAAAATGTTTTCTCAAAAACTTTATGAGGATCTCTATATTGACTTGGA
GAACCATCACATATATTCACACTATTTTTTCGCAACTATTTTCCGCATCTACAGGCCATTTTTTAGGAATTGCGCAAATT
TCTCAATTTTTCTTGTGTATAAGGGCATGAATCTAGCGCCCGAAGCAACCAAATTTTTTTCTCAAAAATCTTTATGCTGA
CCTCCGTATTGACTTGGGGAACAATCACATATACTCACACTATTTTTTTCACCCACATTTACGCATCTACATGCCATTTT
TTAAGAATTGAGCAAATTTTCTCAATTTTTCGTGTGTATTGACCCATGGATCTAACATCCGGAGAACTCAATTTTTTTTC
TCAAAAATCTTTATGAGTACCTCCGTATTAACTTGGGAAATCATTACGTAACCTCACACTATTTTTTCACCCCCATTTTC
GCATCTAAATTCCCTTTTTTAGGAATCGTGCAAATTTCCTAATTTTTTGTGTGTATTAGGCCATTTATCTGGTGCCCGAA
GCACCCAAAATTTTTTTATCAAAAAACTTTATGAGGACCTCCATATTGAGTTGGGTAACCATCACGTATAGTCACACAAT
TTTTATCAACCGTATTTCCGCATCTACAGGCCCTATTTTTTAGAATCTCGCAAATCCTCAAATTTTCGTATGTATTAGTC
CATGGATCAGGCGCCCGGAGCACCCAATTTTTTTTTCTCAAAAAATATTATGAGGACCTCCGTATTGAGTTGGGGAATCA
TCAGGTATACTCACAACATTTTTTTCACCCTATTTCCCCATCTACAGACCCTTTTTTACGAATCGCGCAAATTCCTTTAT
TTTTCGTGTGTATTAGCCTATCGATCTGGCGCCGGAAGAAATCATTTTTTTCTTCTAAAAACTTTATTAGGACCTCCGTA
TTGTGTTAAGGAACCATCACGTATACTCAAAATCATTTTTTCACCCTATTTCAGCATGTACAAGCCCTTTATTAGGAATC
ACACATATTTCTAACTTTTTCATGTGTATTTGCCCATGAAACTGCACCCGGAGCATCTAAATTTTTTTCTCAAAAAACTT
ACCAAAACTCTCGTATTGACTTAAGGAATCATCATGTGTACTCATACCAATTTTTTCAACCCCATTTCCGCATCTACAAG
CTCTTTTTTAGGAATCACGTAGATTTCTATATTTTCCGTATGTTTAGCCCATAGATCTAGCGCTCGTAGCACCCAAAAAA
ATATTTTCAAAAAAACTTTAAGAGGACATCCGTATTGACTTGGGGAATTATCACATATACTCACACCATTTTTTTCACCC
CCATTTTCTCATTGACATATCCTATTTTAGAAATTGCGCAAATTCCTCAATTTTTCGTGTGTATTAGCCTATTGATCTGG
CGCCCGGAGCATCCAAAAATGTTTTCTCAAAAAACATTATATGGACCTATGTATTGACTTGGAGAACCATCACATTTAAT
CACACTATTTTTTTCGCAACTATTTTCGCATCTACAGGCCATTTATTAGGAATTGCGCAAATTCCTCAATTTTTCGTATG
TATTAGTCCATGAATCTGGTGCCCGGAGCACCCAAATTTTTTTCTCAAAAATCTCTATGCTGACTTCCGTATTGACTTGG
GGAACGATCAAATATACTCACACTATTTTTTTCACCCTCATTTTCGCATTACAGGCCCTATTTTAGGAATTGCGCAAATT
TCTCAATTTTTCGTGTGTATTAGCCCATTGATCTGGCGCCCGGAGCATCC
>mtp_1619.scaffold_1
CCCTTTTTTTGTTTTGATTTTTCACTAACTATTCGATATTTATTCTGAGACTTGATTAATTCATATTTGTATTAATAAAT
TTCATTTAGAGAATAAAATACGTTTACAAACATCATTTCATTCTCAAATGTAAATTCGAAACTTCTAATTAATAATAACA
ACATACTTACTAACTTGTGGTAATCTTTTAGGGTAAATCAACTTCACCAATTTTCCTTGCAATGATGATGGTCAAACATT
AATTATTTCTGGAGCCCATTATTAATTAAAGAATATATATATATATATATATGTATGAGGCCAAAAAAATTGCACGTATC
AATGAAAATAACTTAACAGAAAGTCAAAGTTAGTTGGTATGACAAGAAAGTGAGAAAAATATAATTCCAAAAACCTTGTT
TGCTAATTATTTATAATTAACAAGTAGTAACATGATTCACCCTCCGTCGTGACGGTGTGGTAAGTAATCTTTTTCTCTTT
ATCAAAAATCTCGAATTTAAATCTTAAATATAAATTGACTTTAATAAAAAAAAACGTTTTACTCAGATCAGTACAAAGGA
CTTTCTATTACTATTTCAGATTCAAGCTCTAGATAGATATATCAAACACCAAAATTCAGATTCTAGCTCTAAACAGATAT
ATCGAACACCAAATAAAAATAATTAAAAAAACTTAACATGATTTAGAAAAGGTTGAAAAATGAAGCTAATGATATGATTA
ACATAACAAAGGACATGAGAGACACATAGTTTGTTCCCACCAAGGACAAAGAATAATTTTGCATTTGTCAATTGAAAGTA
CTTTTGGGAATGAGTTGACACCATTATAATTTAGTTGAATTGAAGACAATATTTTATACCATAAGGTCTTGTTAAATCAA
TTTTTTGCAAAGTGATAAGACTTGTAGGGAAATACATCTAGCTTTTTATTAATTATTTGGCGTACATACTTATTATCCAC
TATCAACACAATACAAAAGTGATTAAAAAGAGAGAATTTAGGATAGGTCACAAGTAAAGTTGTTCTTTTATTGTGTTTAA
TTGTATGAGGTTCGATTCTCATCAAATCTTTCTTTTTCTTCTTTCACAAAAAAGTATTTCTCCTTTTTTGTTTAAATTGA
TTCCACCTTGAAATGTCGGTGTATAGACCATATAACTAGAGTACAACATAATAGGAGGGGAGCCTAAAATGAATTTGAGT
CGATCTAACTCATAACTCAAATGTTAACAATAATCCTTTCTCGTATGCACAAGTTTGAATATTTAAAAATATAAATGTGT
TCGACTCTAATAGTATTTTTCAAAAGTAGAAAATTTCAAAATTAGTTCACTAGACAAGAATTAATTTCTATATAAGATCA
TATAATGCGATAATAACTTATTCTCTTAACAATATGAGATAGAGTACTATAACAAACATACCCCTTTTGTGTAAGGCTCA
TATGTAATGTGTTGAAGAGTTTTTTAGTTTTTATTTTTGGTCATAGAAGATAATTCCAATAAATATTTATCTAGTGCCTT
TAGCATAATTCAACTTAAGAGACGAATATCTTGTTTTAGGTAACTCACCAATTATTGACCTATCTTCAGAAAATACTCAA
GTCGTAATTTTTTTTTATAGAAAAATGATGCTTTAAGAACTTAATTTCGCCGGTGATAATATTTTAAAAAGAAGACCCCG
CAAATTATATGCCACCAAACACATATGAAGTAACAACAAATATAACCATATATACAAATGAACCAAAATGGAAAACATTC
TAACTCTCTACCCCAAAATCCATAACTATTTAGGTAATTTTTTTACATATTGTGACATAATTTTACAATATGGTCAAAAC
ATTCTGTCTCAACTCATCAAATTACATAAAAAATTTACATGTTGAGTCAAGAAAACCCCTTGAGATTTTCATATATTATT
GGAGTTATACAAAAAGTCCTATCTTTTTTTTAAAAAATTGCATATAAGACCTACACAAAAGTCAAAAAAAAATTGTACAG
AGGATATGTTGATGAATACTACATGACATTCAACAAAGTAATATTCAAGAAAAGACATCCTTTGAGCAAAATCATGCACC
TGCTAGGAATGTTTTTTTTTTATACAGTTTTTAGTAATAACTAGAAAATAGATTAAGAATGATTATTATTGTGCTATGAG
TTTATTATTTTATATTAACTTGAGATCTTTATAAAAATCAATAATTAAGTTTTAAATCTTGGATTAGTCTTTATGCTTGT
AGGTATTATAATCTTTTGTAATCGATTACTAAACATGATTAAAGATGAATGCTTACCATTTATATATAAGGCAAAATTTA
TCATCGACAACTCCTTAAACTCATCACCAAATCTTTTATGATATATTCTAATTGAGCATTTGAACATATGATAAAACATC
TCTTTTTTATTCAAATATTTTGCGTGTGTTTTCAAACTAACCAACCTTTACAATTATGTCCACTTCTATGTATTATAATA
ATTTCCTTTGATTAAATTAAATAAATAAATACCCTCAACACTGATAAAACAAGAACATTTTTTTATCCAATAAGACCACA
AAATTAATCTGGTTCTAATAAACTCCCTCCATCCCATATTAGTTCTGATGTTTTACCTCTTAAAAGTTAATTTTGATTAA
TCTTTAAAATTAATTTAATATTTTTAAAATTTGTAATTTAAATATTTAATAATTATATAAAAAATTATAAACTACAATTC
TTTCAGATTAATATGCTGAAAAAGTATATCTATAAATNNNNNNNNNNNNNNNNNNNNNNNNNNNNNNNNNNNNNNNNNNN
NNNNNNNNNNNNNNNNNNNNNNNNNNNNNNNNNNNNNNNNNNNNNNNNNNNNNNNNNNNNNNNNNNNNNNNNNNNNGTAT
ATCTATAAATATTAATAAAAATTTATATACTCCTAATTTAATTCTCGAAAAGAAAAATATATTAACTAATATGAGATCGA
GAAAATAATTACAATAGTTAGGTTTTAATCTATTTATTTTTAAAGTGGTGTGTGGTGGAATACATCATTATTAAAATATT
GACCAACCATAGGGATGAATCATGATCTAGAAAAGGCTGCAAAAAAATTACACACAGAATAGGAAAATTGAAAGAGAAGT
AGAAGAAAGAGAAGTTAAAAAAGTATAAATATTAAAAATGGAAAAAGTTTTATCGTATAGTGTGTTGGAAGGAACAAGTG
TGGGAATAATACTGTCAGATATATACATTTTCAAATTGTTTTTGTAGGACTAGTGCACCCTAAACCCCCACCACTACTTC
CATTAAAAAAAATATCTCTAACCATTTAAATTTTTAAATAAAATAATCATGCGTTTTAACATGATATCATATTGAGTTTA
CGAGTTTTGAAGAAAATATGATTGAGTTTGGTGCTCAAGATTCTGAATTTGAGTCTTATTATCAACTTCTCACTTATTTG
ACGCATTAAAAAGAGTTAATTTCATGTGTGTGATGCAATAACGAATCAATTTTAAATTAGGCATTAGATGCTCAGATTTT
GAACTTGAATCTTACGGTCACTTGAAAAAGTTAGAAAATTTTCATTAAAAAATTCAAAAATCTAATCAAAGATAAAAGTT
AACAAGATTTAACATCTATTATACTCATACATATATACATATATTTACTTACCCAATAAAGGTTAATGCTCGATAATATA
AATTCGATAAATACATTTCTTAACCAAATAAAGTTATAAAGATATATAATTTGGGAAACAAGAATGTTAAAAAAAAAAAG
TTAAAATAATTTTATTTTATTTTACTTTATGGTGGTCACTGGTCAGCATTCAGCTATAGTAATCAACAAATGAGAGCTGA
GTTTAATGGTGCGTGCTGTTATTATTCATGACTTCAATGTCTTCCAAATGTGCCTCGAACTACACATAAAAAAAGTTTTT
TTTTAAAAAGAAAGAAAAATAAAGATTTATTTTTATAAGTAACAACAATAATAATAATATATTCGTAATAATTTTATAAG
GAGGGTATGGAAAGGATGATGTGTACATAGGCTTAGTACTCTTATCTTGTGAAGGTAAGGAATTTGTAGTCGATTGACCC
TCAAATCAATTAAAACATACCAAAATCACTGTGTACCTAGGCTTCGACCCTCACTATGTTAATTATTGTTTTCTTAATAG
ATGTGTCAATTTAAAAGTTGATAAGTAATTAGGGACAGGGAAAGTAATAACCTTCTAGCTAGCTTAATCTTCGACTTTCA
TATCCTCTCATCTAAGTTCATATTATCGATAAACTATTGCAGCTGAATCATGTCTTGTCAAATCACATATTTTCAATATT
TTTTTTGGCATACATATACATTTCTTCATACATGTAAAAATCAACCTCTCATACTCCCTCAATAGGGCACTCGTGCATCT
CTTGTTGTTTATATGTATGCACCATTTATGTCTCACCTTCCTCATCTTATCAATCATCAAGGTCATTCTTACCTTATATC
GTATATCTTCATTCATAATTCAATCACCCTTAGTTATACGTTCACATATTCATTTTAACATTCTTATTTTATCTTCTAAA
CATGCAATTCTTAATCGAACAACATTCTGATTGATAATATCAGTGTTTCTTAATAGGTGAAACTTGAAATCTTTTTTAAA
ATAAATATATTAATATATTATAATTTATAAAAAATAATTTATTATTATTTATATCGATGTTGTATATAAACAGTACTAAA
ATCTTACTGACACTAGTTAATTATCATTTGATCAAATGTCATTATACACTTTAGAAACATTTACAAAAAATATTCTTTGC
CACCAAAAAGACATACTTAATAACAATTAAATTATAATGTTACTAATTAATTACCGTTTAAAATCATTTTCTAACGTTAT
GTGATTCAATGATGAATGAGAACAATTAATATTGGCAGGAGAGTCATGTGTGATGTGCCTACCAGAAACTTACTATATAG
TATTATTCAATTAATTAATTTCTTAGAGATTTATGTGTTTGTTGTATGCATGTGTTATTTACACTTTTTTGACTATTCTA
CCAACTTGCAACTCCCTCGAAATTAGCTGTGAACAGTCACGCATGATTGTAAGAATTCTGAAATTAGTAGCGGGACGATA
GTTGAGCAAGTGATCACTAAATAGAGAATATTAGGTTCGAAATCTTTTACATATTTTCTCGCGCTTGTCTAGTGTAATTT
ATTTTTTTAGTATAATTTGCGGGACATCATAGTACTTAAGCCAGGGGCAAAGCTAGTAGCCCGCATGCTGGTTCAGTCGA
ATCCATCAAATTTTGCTCAAATAATATATTTATTTTAATAAATTTAAGATCAAATTATTATCACTCAAATTGCCTATTAT
GTTGAAATTTTAGCTTCACCTCTAACTGAAGCGAGCGAGATTTATCTAATGCAGATCCATTTCGTAGAAAAAAACTAGTA
GTAAAAACTTTTAATGTAACATTTTACGTTATACAAATTTAAATTAGTCGGATTAATAAATATTTATATAAAAAGAAGTG
CGCCGCTTATACAAGTGAGTTCCAGTATCCTTTTTCTTTTATGTCCCTAAAACTTAAGCCCCTATAATTATCAAGTACAT
ACAGCTACTTCCAAAACCCTAATTATATTCCCTATAATTAATTATTCTAAAGTATTTTTATATTATATTATGGTAATAAT
TAAAATAATGGACTAATAGAAACACAAATATGTTTCATTTTCTAACAGCTTTTCTGTTTCACTCTTGCACGCCCGCACTT
TTTGATTTAGTTCCCAATGATTTTTGTCAGCCTTTTATTAAAGTTTCAATTAACCTTTTTTTTTTTGTAAAAGAAAAAAA
AAAGAACTTTAAATCAAGTACTACTACCTTGAATTACTATAAAATAATTTTTATTTAGTTATGTTTTGTTTTCAATGATA
ACAATTTATGGTTTTTACAAGTTAGAGCAAAACCAAGAAGTTAGTGTAACCATTTTGGTCTAACTGTTAAGTTATTATTC
GTTCTGGAGTTTGAACTTAGTTAGATCACATAGATTTGTCCTTTAGGTTATAATTCAAATTTCAAAATCAGCTCAACAAT
AAGTGAGGATCCCTAACTGTCTTTTTTCATGACATTTGCCTAAAATATAATATGTGTCCCTTACTTCAAACCTTGCTAGT
TAACTCTTCTTTTGTTTGAAGTAACCTAAATAGTCTTTTACCATTTGAGTAGGATAAGAATCATTTTTTGAGCGATCAAC
CAATAATAACTTAGATGAAGGCACAAAATTGACTCTCTTTATGTAAAAGTATATCTCAAATTTCACTTGATTCAAAAGAG
AGCTATGAAGCAAACAAAGTTTAACTAGCTAAAGTGAGAACAAACTATAACCCAACAATAGCTTCACAACATCCTTGTAA
TTTGAATTAGGACATACTTATATGGTTCAACTGAATTTATTACTTTCGATATGACATAAAATGTCTGTTGTGTTTGCGTG
CTGCAAATCTTTGAAGGTATAAATGTTATATTTCCAAAAATTCATTGCTCTGATAAAAAATTAATTAAGTTTAAATCTTG
AATTCACATTCGAATAATATGGATATTAGATAGGGATATCATGCATAGACTAAGGATACACAAAAAGTCCATTTTCATTA
CAAGACTATGAGTACAATATGGGAGAGTTTTACAAGGTGTTTTTGGCTAATATATATGATGGTACAATTCAATTAGGGAA
AATGCCTTTAGGGATAACAACATCCCCAATGTTGTTGTGCCATGGGTCAGCCAAGTGAGTTGCCAAGTTCTCCAATGGTC
CTGTTCCTGGATATGCTGATTGTTGTACACAAAATCCCACAAATGCCAACAATGCAAGACGACCTAACCACAGATAATCA
TTCATAAAAAGTGAGATTGATATTGTCAGCATATATAACATAAATTCCGTCAAGAGGAGTGAGTTAATATTCTAACCATT
CTTGATTTCCTTGACTTTGAGTTCTTCAAATTTAGCAGGGTCTTTAGAGTAACCCAATGGGTCAAAAGCCCCACCAGGGT
ACTTCTTCTTTTCTGAATCCTTTTCCATACTCCTTTGATGCTCTACAAAGGCTATGGCTAAAAATTCAATAACCAAAATA
GTAGGAAGTGTTCCCCATGGAACAGGCTGGCCCAAATATGTAGCTTGTCCTCCAGGAATAGCTGCCCATTCTTGGGCCTT
AACCCAATTACCTAAGCCCAATGCCTCTGGTACAATGATTCCTGGCTGCAAAAATTGTTCATATATAAAATTTATGTTAG
AAAATTCAAAATAATATACTCTCTCGTTTAAAAAAGAATGACCTAGTTTCCTTTTTAATTTGTTTAAAAAAGAATGACCC
CTTTCATTTTTTGGCAACACTTTAACTTCAACTTTCCACATGGCATGTTTAAGTCCACAAGATTAAAGGGCATTTTGGTA
CATTTGACATAACTTTAATTTAGAACAACAAGATTAAAAAGTCTTCTTTCTTTTCTAAAACTCTGTTCCAAGTCAAACTA
GGTCATTCTTTTTTAAACGGAGGGAATATATTTTTATGTCAGGGAAATTGGTTAAATGTAATGTATAAATCTCTTCTAAA
ATATGTATATTTTTCTAGCATTGTTTGTCAAAATGTGTATATTTGTATATCTTGCTAGCATTGTTTGTAAATCTCTTCGA
GGGTCTTTAGGAAATCACTTCTCTACCTCTCAAGGTAATAGGTTTGTGTACAAACTATTCTCTCCTAAGACCAGACTCCA
CTTGTGAAACTACATTGGATTGTTGTTGTTGTTGTTGTTGTTGTGTATAAATCTTTTCTAGAATGTGATGTATGTCAAAG
AGTGGTGAAATCAGAAAATTCGCTAAAAGTGTTCAAGATTAGCATACAAGTATAAAAAGTTATATTTGACCGATATATAT
AGCTAATATAATTTTCCAACCAAAAGATGTTTTGTGCTACTTCCTAGTTAGCTTTTAATTGTCAAACATCTTAAAGGCAA
TGCATAAAATTGTTCAAAAATATTACTACATGAACTGTGTAAATATTACAACTTGACTTTTATTGTTTTCAATTCATTTT
CCTTTTTAGTAAAAAGAGTTCAACTTCTATGTATTCACATGAGGGCTGAGTGAGAAATGGTTCCCTCTTGCCAATAAACT
TTCTCCGACCTTCAATTAACCTTACTCATAAGGGCACCAGAAACATATTATTAGGGTTGTCCATAAAGTGGAATTAGCTA
GAAACTCGTAAAATAAAGAAAGTTACCAGCTACAACATGTTAATATACATCGATAATATACAATTATTATTATATATTGT
CGATTTATATAAGTTAAATATTTTCATGAAATAGCAAAGCTAAAAAGGAGTATAAGAGAAAAAGAGGCTTACAACAGCAA
GCATAGCCCATCTGCAATGAATAAGTTCAGATTCTTTGTATCTTTCCAAATTTTCTGGTACTTCTCCAAAACCAAGTGGA
TCAAATCCAAAATCTCTGCATTTATATATATATACAAAATTAAAACTAGCATAAAAAGAATAATAAAATTTATTGTATAA
ATCTTCCCTAGTTAAAAATATTCAACAAATAGTCATCCTTAACAATTATTCGATTTTCGAAACAACAAGTGTCATTCCAA
AATGATTGATGTCATTCTACTCTTATAACTATCACACATTTCAAAAATTAAGTAATTCAACTTTAATGCCTATCAAACCT
ACTTATTATATATCAAATTAACATGTTACATATCGTGCTAGATCATATATATATGTCATGTAAAATGAAATAAAGAGTAT
TATGTACCCGGGGGCTGAGCCATCGAGGTAGGATGGACGGGGCTGCCCGGGCATCCAATCGGCCGACATGGTGAACCTTG
ACGTGTCGTTGGTAACTCCGGCGGATACCGGCAACGCGGTGACGAATTTAGACTTGGAAGAAGAGAGAATAGAGGGGCAA
ACAGGTGCAATTCCATAACTCATCAGTGTGTTAGAAGCCATTTTCTTTTGGTTAATTTAACAAATGTTCAAAAAAATAAT
TTGGAGATGAGTAGAGAAAAATAGAAAATGGATATGAGAATGGGGAAAAATGGTGTAAATTGTGGTGAGTATAAGGAAGG
AATTTTAGATATAGGCAAATCTAAATGTAGATTATAATTGGTTAAGGAGAATTGTTTGTGTTTTGTGATTGGTCCATGTG
GAAGATGAAGTGGATATTTTGAAGGATATGTGATGGTGGTTTTGTGNNNNNNNNNNNNNNNNNNNNNNNNNNNNNNNNNN
NNNNNNNNNNNNNNNNNNNNNNNNNNNNNNNNNNNNNNNNNNNNNNNNNNNNNNNNNNNNNNNNNNNNNNNNNNNNNNNN
NNNNNNNNNNNNNNNNNNNNNNNNNNNNNNNNNNNNNNNNNNNNNNNNNNNNNNNNNNNNNNNNNNNNNNNNNNNNNNNN
NNNNNNNNNNNNNNNNNNNNNNNNNNNNNNNNNNNNNNNNNNNNNNNNNNNNNNNNNNNNNNNNNNNNNNNCAGAGCATT
GGCTGTTTTTTAAATTATTGAGAGCATGTTGAATATCATAATTTGTTCAGTTTTCATAGTGGTGTGAGGATAGAAAATTG
GTCTTTTTTATGTGGATAACTCTATCTCATTACATATGAGTTATATTCATTTTAATTCTTTTATGAAATATTAGATTCTA
TGCTATATTACTCAAACTCTAGTTGTTAGTTTTGATAATGTGATAGGGTATGTGTTGAGTTCTCAAGCTGATAATGTAAA
CTATACAAAATAATTGTTTGTCATGACGATCAGTTCGATAAGATTTATTCACTAGGCAGTATTTTGAGATGACGTAACTT
TAAAAGTGAATGACATAATTCAAATAAGGAAAGATTTTCACTAGATACATTCACCACCCAGAGACAAAAGAGCGTATAGT
AGTCGACAAAATCTTTAGCGAGTCAAAAATAACTATAGTCCAAAAATTCTCTAATATAACAATCCTTCTATCTGTTATTG
AATTTATGTCGTATGATAAACAAGATTATCCCAATTATAATTTTGGAATTATAGTCCCACCGCCTATTTATATGAGATAG
ATAAAATCTTAATTGAGTTATATATTATCTTGATTTTAGTTAATTATACCTACGGACAAACATCAAATAAATTTAATCTC
AAATTTTATATTGTGATACTCCCTTAATTTCGATAATTACCGAGCAATCTCTTAAGTTTGTCTGAAACAAAATTATTCTA
TACATGTGTTGATAAGAGACAATTACACACACACATGGTGAAAAATTATCATAATGTGTGTAAACTGATTCTAACGCCGT
CATCATTAAGGGAAAAAAACTTAATTCATTCTAATACATAACATAGGTGTACATAAATTTCTCATTTTGTCAGGTAAAAG
TATTTGAAATTTATGTTTAGAAAAATAAATTGAATTTAGCATTAGGGATAAAAAAAAAATGGGACAAAATAATCACCAAA
GGAACTCGACTAATTCACTAACACTCCCTACCAAGGTTTTTACATTACAACACTCAAAGTCAAGATACGATATTGAACAC
CGGATAGGATAAAGTTTAGTAAAAATTTTGACACCGAAAATTTCATTTCATAAATAATAGGGGTCAAATTGATATACTCT
CAATCTTAAAGGGCCAATTCTTATTTAACGCCTTAACTTTGCCACCTAAAAACCGACATTTAGCTTGAAGAAACCCCAAA
GCCAAAGATCAATTTTTTTTGGACAAGAAGAAGAAGAATCACTGACGATAGACACCATGGTTTGTTCTTAGTGTTTTCCT
TTAATTCCTCTTTGATTGTTTCAATTTCTTGTCAATACCCATTTTGCATTCTTGAATTTTTCTTATCAATTTTGATCTCT
CTGTGTGTGTTTCAGTGTAGGTACATGCCATAATTTTACTTCTCATATGTCTAGTTGATTTGGGAACACTTCATTTCCTC
TGTATAATCCTGGAAATGCTTATTTGGGGGTGGGGGGTGATGTATGTGTGTGTGTTTTATAGGTATTTGGCATAATTTTA
TCTCCATTTTGCTACTCATATATCTAGTTGATTTGGGTGTACTTCATTTACTCTGTATAATTCTGGAAATGCTCATTTGT
GGGTGGGGGTGAAGTGTGTGTGTTTCAGTATAGGTGTATGCCATAATTTTATCTCAATTTTACTTCTCATATGTTTAGTT
GATTTGGGTATACTTCATTTCCTCTGTATGATTCTGGAAATGATCACCTGGATGGGTGTTGGGGTGATGTGTGTGTTTCA
GTGTAGGTGTATGCCATAATTTTATCTCAATTTTACTTCTCGTATGTCTAGTTGATTTGGGTATACTTCTTTTCTGTGTA
TAATTTTGGAAATGCTCATCTGGGGTTTGGGTGGGCGACTTAATTTTCTCCCATGAACTGTTTGTGTAATTGTGTCAATG
AATTGGTTTGGTCCAGAACTTGAGATTATGGATGTAAAGCGGAAAATGGATTCATAAGTAGTTGTTAATGGAATTGAACT
TAGCAAATTTTGAGGAGTCAGTATTGATATGATCTCCGTTTTGTTGCTCATATATCTATTTAATTTGGGTCTACTTCTTT
TCCTCTGTATAATTCTGGAAATGTTCACTCTGGGGGTTGGGGGTGGGTGGGGAACTTAATTTTCTCTGGTGAACTATTTG
TGGCAATGGATTAGTTTGTTCAAAAACTTGAGATAATGGGTATAAAGCGAAAAAGTATTGAATAAGTAGTTGTTACTTGT
TAATGGAGTTGAGGCTACCAAATTCCAAGGAGTCAGTATCAATTTTATCTTCATTTTGCCGAAGGCATATACAAGATTTG
AGCCAAAGTTATTGTGTTTGGCTGACCTGTAACTAATTTTATATCCAACCATAATATAGCAGACCCCAAATAAGTGGGAG
CGAGCCAGTGAGATACTTGATTGATTGTACTATGTGGATAAGCTGTTCATATGAGTGCTGTTTGAGCCTTAATATTTAAT
ATTGTATTGCCATGAGGTTTACAAATTTTGGGTTTTACTTTTAAGAAGTCTTCTTCTAGATATATTATGACAGAGGAAAA
ACTGCCCTCAATTGCACTACGTTATTAGTACTTATGAGTTCTTTCTCTCAAAATACTCGTTAGTTTGGATGCTATTAGGT
GAATTATTTGCTCCGATGCATTTGGTTTCCAATTTTAGTGGTTACTCTGGACGAAGATGATTATTAGCATGCTTTTCTGT
TTGCCAACAAATGGTGTTTGATCATAGAGGGCAGTTTCTTATTAGCTTTGCTCCTTGACAGTGTTCTCCTTTTTTTTCTG
GTTGACGTGGGAATTTAGCTGAGAATTTCAGCATAATAGGTTATGAATAGACAAATCTCTGAGCTTAGAGTTAAGCATAG
ATTGAGCCCAACCAGTTAGGTAGTGCTACCCGAGGTCGACTGGATATTCTATTGCTTGTTTTTCTGGATTAAAGAAAATA
CAAGAACTCCAATTCCTTCTTAAGTTGAGAAAGGAACCACAACAGCAACAATTACTACTATGACTCAGTCCCAATCAAGC
TGGGCTCGGCTATATGAATCTCTTCTTCTTCATTTAAGCTCATGTCAAATCATCATCATTTTAAATAAATAAAGTGAAAT
ATAAGTTTCATATATATACAAATAAGTATATATATACAAATAATAATAATAGTAATAATAATAATAGAAGTTCTCTAACA
AGCCTAGAACGTATTCTCAACTAGTAGATATCATGTATCTGGATCTTTTTCTTCCAGTGTGCCCTATATTTAGCTAAAAT
TTTTATATTGATGCCAAGTTTGCATTGATACCTAGGTTTTGTAGGTCTTTCGAGACAACTTCCTTGTGATTTTAGGTCTA
CCACATGCCATTTTAACACCTTCACTTACCATAGTTTTACAAAGAAGCAACTATTGTTTGAGTACTTGCAAGCCCTGGGT
TGAGTGGTTAAGGAGATGGCTTAGTTTAGGATGCTTGACAACTTCTCGGCGTAATCCAATTTTTATGTTTCAGTATGTGC
ATGTATCTTACCAAGTAAATGCACATTATGCATATACTCTTCATAAATGGATCTTTACTCATTCAAGGGTAATACATACA
TGAAGAAGAATGGGGAAGAATGATTTAAGTGCAATTAGCAGAAAGATTATGGCTTGATGGACCGTTGGAAAGAGCAGGAG
GACTCCACTTTATCTAAATTTCAATGCTGCCATTTTATTTGTCCATGATCACCTTTTTAGACAAACACAAGAGAGAAAGA
GAGAGAGGGAGGACTATAGTCCATCTGGTCGGAGCCTCTGAGTACACCTCCTTCTTCGAAGCTTGCTTTATAATGTTATG
TACTTATGTCAAATGTCAATACACAGAGTGAGAAGACAATTGAACTTTTTTGGAGGTGATAAATAAGATGAATATACTTA
TATATATGGGCAGAAAATGCCTGGAAGTAAACATTAAAAGTTTCCTTTAGACAAATATAAGTATTTATTACATGATTAGT
ATTAGTATTACTTTCTTGTTTATGATCACTATGTAAGTCTGGCAGAGCAAGTATGAGTGGCAATCACCAGGGGTTTATAC
AATAAATATGGCATTAAGCTAATATTTGCCAATCTTCACAAAGCCGAACTCTTTTGGAAGTTACACTGTTAGGACAAATA
AATTGTTGACTGTTTGTTTGTATTATCACCAGACTCAAAAACAATGAAAATATGCAAATTAAGATGGATATAACCTTCAA
AAAACCAAGGAACTACATGCCACATGGATGATGGATCTAGATAATAGCATATAAACCTAAAAACTAATGGAACCACTACC
GAGTATTATAATATCTTAGCGTGTATTTGAACATCAACTAGAAGCATAGGTAACTTCAAAGAGAGTGTGACGCTGATGGA
TTATTTCCATACTGTAAATCAATTTGGTTCTTTAATCTCTCTTTTCTCTATGCAGGCAATGTATATCCGTGTGAAGCGTA
ATAAGACCACCTACTTTATTCAATGTGACCCAACTGAGACAATTCTACAACTGAAGGAGAAATTGTCTAACCTCATAGAT
CAACCTGCTAATGATCAGCAATTAGTCCTGATGCCTGCTGGAGATGTGTTGGAAGACTCGAAGTCCCTAGCTGATCAGAA
GGTAAATTTTGTCCATACTTATCATCATCATTTTTCATGATATCATATGATCTGTTGGTACAATTAGAAAATATAATATT
GTCTATAGTTTGGGTAATCAGCAGATTTTGAGTCTCTTTTTATCAATTGTATCCATACAGATACAGATTCTACTTCTATT
GCCAATGACCTGTCCAACTTTCCCTTTTGGTCTGTTGGCAACCACATAATTGAAAACAAATTTTACTTCTTTTAAACTTT
TCAATACTCTTTTTAATATCATATTAACAACAATACACACTATTAGAACTCTTTTAAGGGATCAACCGGTAAATGGGATG
GAGAACGGCTATTTACATGTGAGGAATAACCTTTCATTTCTTGTTTCTTTTTGGTGCACCCATGAAGTTCTTGTGTGTAT
AAAAATTGGGTTTCTTTTTGGATGACGGTAGTGTCTGGGTCAGCTTCCACATACTTTGATTATTCCATTAGGTACCGGAT
ACTTCTCACCAATATTGATACCATGTATCCACCCACCAAGACTTAGGCAGATGGAAGTACTTCTGTAGAAGATTGGGGTT
TGTTCATAGAGGATCATATTATGTTCTTCATCAAAAAAGGATCATATTATGTTGTAGATTCTCTACCTTTTGGCGCTGTT
TTTCCCCACTATTGGTAAACTTGTTCACCTTACTAAGAAAATGAGCTCTTTTAACTTTACATGTACATTGTAACAGGATA
ATTGTGTTTTCACACTCAATTTACATCCATTTTAGATTAATGTTATATTCCTACTTTGATACCCCTATGACATCTATAAT
GTGATGGAGAGAGTCACATGAGTATACGTCGATAACAAGAAATAAGTCCATGAGGTTCATGAAGTATTTTTCTCAAGCAG
ATTATCTTTACTTCTTTATTTAATCCAAGTTTATGGCATTATTTGTTCTTTTTTAATGTTTTTGAACACTTTTCAGGTTG
AAAATGACGCTGTGGTGGCGCTGACTCTGAGAAAAGGTTCTCATCCCTGTTGCATTTGTCTTTTCCCAATTTTAGTGGAT
ATTTCTGTAGTTGATTAGCTGATAATTTTGTTTCGTAAGTCAATTTGTTTGTTCTTGACTGCCTCTAATTCATCTCCTCA
TTCCCCAAATGTACTTTTATGTTACTTCCAAAGAATCGCTGGTGGGCAAGAAATGCTCAAGATGAATGAACTTTTGTTTC
GTGCGAATAATCATTGGCTATCTGTGTCTTCTAGCTTTGGTGGGACTCATTTCTTATCTCGATTAGAAATGCCTTACTCA
AGAATCACCCTAGAGAAATCCTAGGGAAATCAGCCACAAAAGCTGATAGGTATAGATTTTGGATAAGAATGTGTGGTAAT
CTTTATCAAAAAATGTGTGGTAATCCTTGACAATAATGAAGAAACAAAATTAACACTAAGGTTTACCTTGAATAATGGAC
CCAAGATATTTGAAGCTTTCCCTTCTGGGTATGACTAGTGCATTGATCTTCACTTCCACCTCCGCCTCATGCGGGCATGT
AAGTTAAATTAAATGAATATATAGGAGTTTAATATGTGGGATGCAACTGCAATTCACATGGAAAGGCTAGGCTGTGAAGT
ATTTTAATTCAACAAACACGAGTGGAGGTTGGTGATGTCATGGATGACCTAAAGGAGATTGACCTTATTTCAATGGAAAT
ACTTAGTAAGGGGAATCACTGAATCAACATTATGGAGAAAGGGTTATTAACTGAACAAAATACAAAGAAGAGCCTAGCTC
ATTTTAGGTGAACTGGAAAGAGGCCTGATAAGCTGGTAGATTTATCCTTGTTACTTCGTGATGGCCAAGTGAAGTACACT
TTCCTTGCTTTCTCATTATCACAAGCTTCCAAATTGTTATAAATATGTTTGTAGCATCTGTTCAAGGAGATTAATCTTCC
TTTTAGACTTCAAGGAGTTTAATGTCGAGTAAGAAACAAATCCTTAGGTAGGTGGGAAGTCTATTTAAGAGTTTTCATTT
TTTTGAGAATTAGTACTGTTGTATTCTTCAGCATTAGAAATGCTGTCCACCATCTGAAACATGTTACAGGGGAGTGAGAT
TCAAATCTAAACTTTACAAAGTACCTAGGAAATCAACCAACTCCTCTACTTCCTCTATACAGTTTTGTTTACACCAAAAA
AATAAGGTTAGTTTTAAAATGTTATGGGTTTTGGCGCATTAATTTTAAGTGAATTCTTTGTTCATCACTACCCAAAATGA
AAATAAGGAATTATCAACACAGTGAAAAAGAAAAGAAGACCTATCTAAGTGGAAGTGAGGGAGTACTAGCTATTTATATT
TAGGTCTGAGTAAGGAAAACATTGAGTGGAGTGGATGATTGGAATAGCTGCATATACTTTTTTGTACTGACAGGAAATGA
TAGTGCATGTGCTTATTTGATTTGGATTAACTGGAATACGGAAAAATGGTAGTTTATTATTAATACTATGAGAACGTAGG
AGAGATATTGGGAGAAACGTGTCTTTACAAAGTTTATAATTTTGAAAGTAAAATTAAGAATAGGAAGAAAGGGTGGAAGG
GAAAAGACAGAATCGAGTTCTTTCTTTCAAGAGGAGGGCATGTGATGCCTAACACCGGTTTCCTTCACTATAAATGCTCC
TCTTTCTTGTCCTTTGCAGCCTCTTTAAAAGCTTCCTGTTTGTTTTGTTTATTCCCATTCATCCATATCTCAGAATATCA
GCATTAAGTATTCATTGACTAGACAAGTATAAACCTCCATAGTTTGCTTTAGGACTTGATCCTATCTTGGTACCGAAAGT
GTCACGACCCAAGCCCATGGCACATATTGTCCGTTTTGACCTACAGGCCTCATGGAATTTTCCCTTGGGCTACATCATCA
TCGAGCCCAAAAGAGGCCATACCATATGAACTTGTGGTATGTCTTATAGAACTCTTCATTTTCCTCTACCATTTCGATGT
GGAATTCGNNNNNNNNNNNNNNNNNNNNNNNNNNNNNNNNNNNNNNNNNNNNNNNNNNNNNNNNNNNNNNNNNNNNNNNN
NNNNNNNNNNNNNNNNNNNNNNNNNNNNNNNNNNNNNNNNNNNNNNNNNNNNNNNATCTTTTGAACTTCTAGTGGCAATG
CAAGCATGCAGCCTCACATGTCCAAAATTACAAAGAAAACCGGTAGTGCTTTTGATTGTTATGGTGATTTTGAGGTTAAA
CTTGTTTAGCTTTTTGGTTGTGATTTTCATGTCCCTCCCAAGAGCTTTTCAATTTTTGAAAATTCACATTTGATTTTATA
CTATTTTGTTCTAACTTTTAGCTTTACGATATGCATTTTGGTCAATCTTTGCTCATTATAACTGTGCATCTTTCCTGCTT
TTAGATGACAATGAATTCGAGGATGTGAATATCGTGAAACCAGATGATGAATTTTAGCAGCCTCACGATTCAGATGGTGG
TGCAAATCGGTGACAACGTACATTTTGGGAACATCTAATCCTCAACAAAGATCTGTATACTTGTAAACTGGCAATTGATT
GACCTGCATCTGGTTCTTCTAAAATACTCAGATAGCCTTGAGTTTCATGCTGTAGGAAAGTTTCTGATATCGTTGCGATT
CTGTTTAGCAATATACTGCTCAAGAGAACTACTTTTTATGATTTTTGCAATGACAAGAGCTCTAAGATACAGACATAATG
CATCAACAACTTTTTTTAGTAGGATTAAACTTTTCATGGATGTATGAAAATTGCTGGCCAAGTGTGTGATTTGTCAGCTG
TACTTTTTAACTTAAAAAGTTGTAACCCCCGGATATATGGTGCAATCCATCCTTAACCTAAGGTATCAGGTTCAAACTTC
GTGAATAGAGAAATATCTAGTAGATTAGTAGGGAGTCCTCCCTCTTAATGGGCTCTATGTGACGGTTATACACTTACTTC
ATTCAGCATTTATACCAAACTAAGGATAATTAAACAATACTCATTTTCACCTAATTACTTATTAAGTAACCATGTTAAAT
TACATTGCTTTGGTGTAAACATAGTATGGATAAGTTTCTACCTGATGGATATGCGTATCTAAATTAGTCGAACCGGATAT
CGGCTCCTTCGTGATTAATCCCCATACCCCCACCAAAAATAGAAGAAACTTAAGATGTAAATTCCATTGTCAATATTAAC
TTGTAAGCTTATATAGCATAATCATGTTCTAATCAATGATTAACGAATTTGATTGATGTAAACTTATCATAACCCCCAAA
TATGATATTTCCTCCCACTAGGACAACCTTAGCCACAAAAGCAACATCACATATCCTTCAAAAATATCCACTTCTTCTTC
CACGTGGACCAATCACAAAACAGAAACCAGTCTCTTTAGCCAATAACAATCAAAATTCAGATTTGCCTATATCTCAAACT
CCCTCCTTATACACTCCACAATTACACCAATTTTTTTTCATTCTCATATCCATTTTCTTCTTTCTTCTCTACTCATATCC
AACTTTTTTTGTACATCTTTTAATTACCAAAAAAAAAAAAGAGGAAGAAGAGATGGCTTCTAATACATTGATGAGTTGTG
GTATTCCAGCTGTTTGCCCCTCTTTTCTCTCTTCTTCCAAGTCCAAATTCGCCGCGGCGATGCCGGTGTCCGTCGGAGCT
ACCAACTCCATGTCTCGATTCTCCATGTCCTCCGATTGGATGCCCGGGCAGCCCCGTCCATCCTACCTCGATGGCTCAGC
CCCCGGGTAAGTAGTAGTACTCCCTTCGTTTCATTTTATGTGATGATGTGTGATCTGACACAATATTTAAGTCGTTAGTT
ATATAAAGTTGGATAACTTAATGGTTTTTAATTTTTGAAAGTTATGATGGTTATATAAGTAGAATTAACGTCAAACATTT
TGAAACGTATAAATTTGTATTACTATTATTATGCAAGTTTTAATTTGTAAATATATAAATGCAGAGATTTTGGATTTGAC
CCACTTGGTTTTGGAGAAGTACCAGAAAATTTGGAAAGATACAAAGAATCTGAACTTATTCATTGCAGATGGGCTATGCT
TGCTGTTGTAAGCTTCTTTTTCTCTACTATAAAGCTTAGTCTTTATACGTTATATCTTGAACACTCTTAACGAAATTCCT
TGTTTACAATTTTTGCAGCCCGGAATCCTAGTACCAGAGGCATTGGGCTTAGGCAATTGGGTCAAGGCCCAAGAATGGGC
AGCCATTCCTGGAGGACAAGCTACATATTTGGGCCAGCCTGTTCCATGGGGAACACTTCCAACTATTTTGGTTATTGAAT
TTTTAGCCATAGCCTTTGTAGAGCACCAAAGGAGTATGGAAAAAGATTCAGAAAAGAAGAAGTACCCTGGTGGAGCTTTT
GACCCATTGGGTTACTCTAAAGACCCTGCTAAATTTGAAGAACTCAAAGTCAAGGAAATCAAGAATGGTTAGACTATTAA
CTCACTCCTCTTGACGGATTTTAAGTTATATATGCTGACAATATCAATCTCACTTTTTATGAATGATTATCTGTGGTTAG
GTCGTCTTGCATTGTTGGCATTTGTGGGATTTTGTGTACAACAATCAGCATATCCAGGAACAGGACCATTGGAGAACTTG
GCAACTCACTTGGCTGACCCATGGCACAACAACATTGGGGATGTTGTTATCCCTAAAGGCATTTTCCCTAATTGAATTGT
ACCATCATATATATTAGCCAAAAACACCTTGTAAAACTCTCCCATGTACTAATAGATTTCTAATGGAATGGACTTTTTGT
GTATCCTTAGTCTAGTAGTTGTTGTTTGGTAAAGAGGTTCAAATATTGCTATAGGTGTGGCGTGGCGCTATGAATTCCTG
GCTCCGACACTGAGAGGAACATCGTTATTGTTAAATACTTGGAAATTTTTTGATATTCAAACCGAAATCATAAAAAGAAA
ATCACTTTGGTATATTTTGGCACATGAAACACACTCAAATATTATTGGTACTTCACAAATATACGAACTCTCACCAAACA
AGAATAATGCTCATCCTCACACTTCTCTCTCTAAGGCTGAACTTTGCCCATGGACTACAACAAATGCAAAGAATAGATGC
AGGCACATCCTGCATTGGGTTAATCAATACAACATTATAGATGCCAAGCATCAGCTAACTACACTAGCTGGTGAAAGGAA
ACTGGCATGCAAAGGAACCTTGTTCGAAGCAACAATCTCGTTGCAGTGTCCCCCTCTAGCTCCATCAACGACTAGATGGA
TGTGTCCTGGAGTAGAGCTTTCCGTAGGAACCAGTTCCCTAGCTGCAACTGTTTTGAGCCGAAGTCGTTCTGCCCTTGAG
CCTATCACTTGCCCCAGAACAGATGCTCCAATGGTAAACGCCATAGCCGCTTTAGGCATCAAAATGGACTTCCTCAGAAT
GGCTATGAATGGCACAGCTGCATGTACAGCTGCAAACCAAGATGGTGAAAATTTTTCAGTGTGTTCTCTCCATACGCCTA
AAGGAATATTTGCTGCCATGCCCAAAACACCAATCACTAATACTTTTGCAGGCAAAGGTTGTGGTCGCAAGTTTTTCGCA
AAGGCTGTCCGTGATAGAGCAGCTCGGGCAGCTACTATAGCAGGGGGGCACTTGAGTTTCACACCAGGAGGGGGCTGAAA
AACCTTTGCTACAAGAGGAAGGACAGTACTTACAGCACGGTACGACTTCGCAATAGGACAATTCCCATTCTGCAACCACT
CATTGCTTAGTGCTTCATGTTCTGAATCTCCTCCCTGATAGATCCAAAATGATGGTTAGCAAGAACAATATGACTGAGTT
TTGGTTATTCTATCAATTATGAAAAGTTTCTCAAGTCCACCAACAATCATATTTCAAGAGTTGTACGAAAATTAACAATT
TTGACATATTGCTATCAAGAAGTCAAATAAAGTGTTTCACTGGACCATGAACATTTGACAAAGTCATATTTCAGAAGTTG
CAATGAAATTCAACCGTTTTGACATATTGAGAAATTTGGGAGATACAAAACAGAAAGGAAATGGCTCAAACCTGTCTTTT
GGATGACTCAGACTTCTTCTTTTGATTCTTCCACTTCTCAGAGAATGAATCAAAACCAAATGGTCCTCCAAATCCAAAAG
ATGAGAGACTTATGGTAGCTGCCTTTGCCACCAAAGGGTTGAAATGACGAGCTGCAGGTTCAGGATCTGGTTTCTCATTC
GTAATGGACAGTCTCCCAGAAAGTGGGACAGCACCATTCTGGCCATGGAAAAGCCTGAATGCCATGTCAAAGTTAGGACC
ATCCTCGAAGATAGGACCTTTTCCTCCACGTACCTGATTCAGGTGCAGCAGCTATCATGAGAAAGACTTCACATCAATTT
AGAATGACAGGGACATGGTCACCCCACCAATGTGGCAGACAAAAATGAGAGGCCTTAGCAGGATTGATTCAGCAACATGC
AAACTATTTTACAAAGATGCAAAGAAAAGTTCTTCTGCATATAAGTGATCAATTAACAACTTACTGGAATGGGAAAACCA
ATGGGGCTTGAGAAGGAAAAATTAGTTGGCTCATTGATATTCGTCAAAAATGGGCACCTAGCAATGTCTTGCTGGAAACC
TGAAGAGTCATCACTTGTATTCCTAGAGAAAAAATCCATTTTACTGGAAGAAGGATGACAAAGACAAAAATCAAAATAAA
TTTGAGCAACAGAATCTTCAAGAGACAATTAACAAAGCAAGCATGAGGACAAGGAATCACAAGCCAACCACTTTTTGATA
ATATCAACATTAAGGAAGTCCAGAAAAGAGTCCAGCCGTTGATATATATATATCTTGAAACCGGAATACTATATATAAGG
TTCGCGTTCATGTATACAATTCTTATAAACAGGAGTTTTGACCTAGTAGTCTTAAATCTCAATAAACTTTGATTACCAGT
TTTCATCAGCAAGTCTTTTAACCAAAATATTCAAAAAGAAGCTCAACCATTTGTTAAGCCAACCTAATACTTCCAAAGAA
TGAATACAGATCAAATATCAGCTCAAACACAAAAATCCATTTGCAATATAACAACACCAATAACTACTATGACCTAATCT
TAAACTAATTGGGGCCAGCTGTATGAATCCTCCATATCCCTTTTGCTCCATTTGGACCCCTTTTCATTTCCAATATCAAA
GATTTGTCTTTTAAGCAAAACCCATTAATAAAAAGCAATAAGAATCAATACCCAGTTCCCAAATTCGACCAACAACTTAA
ATCAAACAAAACACTGTAATCACCCAAACAAAATAGCTAAACAGTAACTGTAGCCAAAAAAAGAGAAAAACAAACAATTC
TCAGATTGAAGTACAACACTCTGTATGCAATTATGCAATTCATACATCAATACAGATCAAATTTCAGCTCAAACACAAAA
ACCCATATCCAATATAACAAAACAATAACTACAAAAATAAACTCCAAACTCATTGAAGTTAGCTATACCCAATTAGACCC
TTTTCATTCCAATATCAAAGATTCAACTTTTAAGCAAAACCCATTACTAAAAAACACTAAAAATCAATACCCTTTCAGCT
CAACAACAATAACTCATTTCCAATATAACAAAACAATAACTACAAAAATATACTCCAAACTCATTGAAGTTAGCTATACC
CAATTGGACCCTTTTCATTCCAACATCAAAGATTCATCTTTTAAGCAAAACCCATTAATATAAAACACTAATAATCAATA
CCCAATTCTCAAATTCAACCAACAACTTAAATCAAACATTAAAAAAACACTGAAACTACCAAACAATTAAATCTTGATAC
ATTGAAATTAAACAAAAAAAACCGTACCTCAAGACAGAAAAAACTTGTATGAAAACTCAGAGGAAGAAATTTTGTGAATA
AAGAGAGAAATGAGATGAAGAAAAGGATCAAAGAAGATGGAGTAGTTGATGCGTAGGTGAAGAGAAAGAGCAAAACGACG
GCGTGTTGACCACACGCCAAATGAGAATATGTCTCTACGCGGGCTTTTTTGACTAATTAAAGAATAACTAACCAATTACT
CCTACTTTTGTTGAATTTTTTTTAAAAAATAAGTGGGGTCAAATAATAATAATAAAAAGAAAATAATAATAGTAAGAAAA
TAATTGTATGGTTATTTTTGGTTGTCCTTAAAGTGATAGAAATGTTTAATAATTAAATTTCAGGTAGTATATTATTATAT
AGTTTAACGCTAAATTTTGATGATCTACTTATTAGAGAATGATATGATTATATCTTAAAAAGTCAAAAAGAGTCCTTTAA
TGCTTTAGAATTTAAGTTGTATGGAACTTTTATTCATAATTATTTGTTGAGAAGTAAATATAATAGTTGACTTTTTATAT
ATTATTTTAAATGAAATAGGCATTAATATTTCATGGCTAATTTCTTGTATTGACAATTCTAGAGGGGAAATGGTCCATAA
TCTCTAACTCATACTCCATAGAGGAAAATTGAAATTGAACTAGTTTAATTAGTTGATTTTGAATACTAAATGATTAAACT
CCAAACTAATAGTAAAAAATAAAATTTAATATTCCTCAAAATATGGGGAGTGAAATACAATAATAACACATATGGGAAAA
TCTTACCAGTGAAGTCTGGGAAGGACAGTATTACGTAATCCTACTTCTTAACTCGTGAAGGTGGAGATATTGTTTTTGAT
AGACCTCAATTCAAGTAAAACATATCAACATCAAGTTCAAGAATAGTAGCAACAACAAATAATAGAAGTTTGGGAAGGAG
AATGTTACGTAGTCGTATCCTTATCTTGTGAAGATAAAAATAGCATTTTCAACAGATCTTAACTCAAGAAAAACATCTTA
ACATTAAGTATAAAAATCCCTACCTTGTGAAAATGGAGAGATTGTATTCGATAGACCTGAATTCAAGTAAAACATGACAA
CATCAAATATAAGAATAGTAGCATGCAACAATAAATAATAACTTGATAGACCTCAATTCAAGTAAAACATGACAGTATCA
AATATAAAAACAATAGCAACAACAAATAATAACCTCTCGGGACCGAGAGTGAAAATGAGAAAAAGAATAAGGGGGCATCC
CAAATAGCAGCAACAACAAATAATAACCTCTCGAGAACATGACAACATCAAATATTAGAATAGTAACAACAACAAATAAT
AAATTCAAGTAAAACATGACAATATCATATATTTACAAAGAATAACCTCTCGAGACCGAGAATGAAAATGAGAAAAAGAA
TAAGGGGGCATTCCAAATAGTAGCAACAACAAATAATAACCTCTCGGGACCGAAAAATGAGAAAAAGAATCAAGGGGCAT
TCCGAGAATTGAACTCGGGACCTCTCGCACCCTAAGCGAGAATCATACCACTAGACCAAATGCCCAATTCGTTTCTCCGT
TCACAAATAGCCTTTGAGATAACTCAGTAGCCAATCTAACGAAGAAAACCCCAAAACCCTAGTGAAAAGCAGAGAGATCC
CAGTTGTGGGGTTTTTGCATCAGAAATTTGTCAATGGCAAGACGAACCCTTTTTCACTTGGTTCGATCTCAAGCAAATAT
TCTAAAATCCACCAATTTTCATTCAGGTTCGTGTTTAATTTAATCAAAGCAGTTTCATTTCTGTATAATTTGCTGCTTCT
GTTTCAATTTTCTGTTGTATCTGTATGTATAATTGTTGGTTTTGAAAGAAAATGAAAGAAAGTAACACCCTTTTGTTAAT
CTTGTTAAAAAACTGTATAATTTCATGCTATTGTTTTTTCTCAAATGGAAACAAGGTCCAATGTCCCTTCAGCTGGTGGG
GGGTGTTATGTGTTACCTGTAGTGAGGAATTCAGTATTTGAAGTTTATGAGTTCGATTAGATAGGAGATGATATGACATG
ACATGTTTTCAGCTTATTGATGACATGACATTAGATAGGAGAGTATGGAGGTCGCGGATTAGTATAGAAGGTTAGAGTTA
GGTGAGCATTGTGTCGTTTTTGTAGTTTGGGGCTCAATACTGATTTCTCCTTGCATATTGGTACTCTGGTAGTATAAGTT
CCTTTGATTTTGGTTAATACCCGACGTTTCGTGTGCTTTAGTTTTCACTTTGTTTTTCTCTGAATGTTATGTTAGGCTTT
CTCTATAATATGTTGCGTCTTATTTACTGCTATATTCTCTTTTTCAAACTGCCTTGTTATCCGTTGCTTGAGTAGAGGGT
CTTGTTGTTGTTGAGTTTCTTCAATGACATCAAGTCAATACTACAATAGCAATGGTGTTCACAGTTAACTATTTATAGAT
ATTTAATGGACTTCTCAGGGTTTAAGCAAAAACTATTTGATTCCGTGAACCCACATGTTGTACTCTAGATCCTCCTCTGT
ATATATATATATATTCACGTTGAAGATTAGTGGTATGATGGTACTCTGAACACAGTGACTTAAAATATTGGATTTTCCTA
TCAATGGGAAATTGAAATAACATAATTGTTATATAGTGCCAGCTTTTGATCACCTGAGTTGGGAGAAAAAGTGGATTGCT
TAATGTGGCAAGTAAGCAGGAGAAAATTGTGTGCATGTGTTGAAAATGTCTTTCAGGGGTTATAACTCTGAAGGTTTTGG
GAGAGAGTATGCAACGATCACCATCTTCATGTTATACACATTTTTTAATACTGATCCACCGAGCGCGGCTACCAGTATCC
CGTTATCTTTTTGGTCCCTCGATCCTCCCTGTTATAATGTGTTGATCATGAATCTAGTTTCTGCTTTACTAGATGTTAGA
GTCCTTTACTTCCATAATTTTTGCATTTGGGAATTGACAAATGAATGAGTATTACTTTACGCTGTTATTCATATTTGACC
TTGAGACTTTTCAAGTTGAAACACATTTGCTGACAAGGAAAACATAATTCTTTGTTGTTAAACTTTAAAGGAATGGAATT
TCTGGTTTACCAAAGTTCATTGTTGTAGATTCTTTTTCTTATAACTTTCTTTTTCAGTTGCTAAGCTAAATTTTCTGCTT
TCAGGTTGTCAAATGCTGTACTGTAGCCTTTTTCTTTGATGAAATTGCTTATTTTGGCCTTCCTCAGCTTTTTCTGTCTT
TCCTTGATGAAATCCATTTACATTTGAATGTCAAATTTTAGCCAATAATAGGCAAATCTTCAGATCAAATCATTGACGGC
TTATTTTAGCTGCAATATCCCATCCATTTTGTAGGGAACAATCTTATATTTAATGAAGTAAGAATTGAACAAAGTTTGGT
ATAACTATTTATCAGGAGAAATGTTGAACATTCATGTGTTTATGGTGGTAAAATCGTATTTCAACTCTAGTAAATACTTG
AAAGAAATCACGATATATTGGAAGAACTTTTTTGCTGTACCGCTTCTACAATCTGCATCTGGTTTGTTTACTCAAGTTTA
TTTTATGACTTGTTCCTGATGATTGTGCTCAAGCTCTCTGCTCGTTATTCCCCAATACCTTTTCAGGTGGTCATCTGGCT
AGTTATGGAACTAGGTCACTTGTCAGTGGTACCAAAACTGACCCTAGTCGTGTGACACATCTAGCTGCTATTCGTAAAAG
GTGGCTATCACAGTCTGCAACATCACAAGACGACAACAAGATCAGCATAGGGCCTCGCAAAGGAGGAGAAGGAGGAAATG
ATGAAAAGGATGGTGGAGTTGTCTACTATGGTCCTATCTCAAACACGATAAAAAATGTGAAGCTTCTGTCCCTTTCAACC
TGTTGCCTCTCTGTGTCTTTAGGCCCTGTCGTAACCTTCATGTCATCTACTGATTCGAATGTGATACTCAAGGGAGCAGT
TGCATCTACTGTTATATTCTTCAGTGCTTCTACTACCGCTGCGCTTCACTGGTTTGTGAGTCCTTATATTCATAAACTGA
GATGGAAGCCAGGTTCAGATTCTTTTGAAGTGGAGATGATGTCTTGGCTGGCAACTTTTATGCCAA
>mtp_1619.scaffold_2
AAAAAATATTTTTCTATCCTAAAAAAACGCAACCTAGATGTGAACTCAACTTTCTTGAATTATTTCCTCCACCGTTCTAT
TGACTTCATCATGACAATTTTGAATGAGTCAATATACATGAATTTTGGTCTAAATCAAGAAAATAATTTTTCATCAATTC
TTCTTTTAATGTTTTCTTATTAGATTTAACTTTGAAAATGTAGTAATTGGCTTTCTTTCAAGATTGGTCAGCAAACAATT
CTACTTTAAATTGCATTTAAAACAAAATAAAGGTGTTATGTGTCATGTTGATAGGCTTAATTAACCATATTGGAGGTAGG
TTTAATTATGGATAGATAATTTAAAATAAATAAATATAAGTAATAAGTTGGTAAAATAAAATAAAGTGTACTTCCTAATG
AGATTTTGTCAAGCCTTGCTAAACAACCACCACCTTATAAGTTATTGGATATTTGTACCTTTTTGTCATTGGAGGGAGGG
GTTGGTGAAGCTGGAAAAAATAATATAAAAAAAAATAGAGGGGGTTGGTGAAAGGACCAAATCAAACTTATCAATTTCTT
AAGGGGGCATCATAACATTTTTTATTTTTTTGATATATATTTTTAGCCATGAGAATAATAAATAAAGAGGTAAGGAAATA
TATTAAAGACCAAGAAGAATTCGAAGTAAAACGAAACGTTTCTTGTGTGAGATGTAAATGGACATATAATTTAAACTTTT
CGTAGAATCTAGAGTTATGTATGTAAATATATAACACACACAAGTATAGTTGTAAATGTTTAGATACTTGATTCTATTGT
TGCTTAAAAATATTCCTTTAGTCTTTTAATGATATCTTTCACGATCATGTTTCTCCCCTCCTCCTCCTCTAGTGTAGTGA
TCACTTTCATAGTTTTTCTGAATTTCACCAGTTCCAAACTCGAGTACTTGTTCATTTGTCATCATCCTAATCAAAGACGA
ACATCTTTATTGAATGACAATAACTTCTATGGTTTACAATGAAACAAAAACGATTTGACCTAAAGAAGAAAAATGCATCA
ATTGCTAATAAGATACAAAACTTCCCAAAATATGAGTTAAATAATACCTTGTAAGGTCAATCAATGTTTTTAATTTTATT
TTATTCCTATTTATAAAGGATGATGATGAGTTGGGCCTCATTTAAGGTCCGTTTGATTGAAGAATTTGGGCCTTATCTAT
TTTGGGAAGTACAAATAAGCCCAAATTCATTTAGCGGGTCGGATCGAAAACACTTTAATGGATAACAACCAAAATTTGGC
CCAAACTGCGACCCGTTACGGCCCCGGCCCAATTTCAACTTCGCCAGTAGCTATTTCTTCTTCAACAAGTTGATACCACT
ACAAAATTGCTTTTCAATTTTTCTCCGGCGAATTCCTTACGATCTATTTCTCCGGCGATTTATAAATCGTAAGTTCCCTA
TTTCGTTAATGCAAGCTTGATTTATTATCTCGCATCTAGTATTGTGATTTTCTACCTGATAATATGCATTTTACTTTGCT
TGTTAGGTTGTAAATGCGCTGAATTTTTATGGTATATTTTAATGATGTTCTTTGAGTTTTCTTACATCCCAGCGATAACT
TTCAAGTCGTTTATAGAAAATGATGATTTAGAAGAATTTTTACAACTAGTTTAACCAATTATAGCAGGTTCCTTTGCCGG
GTAGTTTTGATATGCTTTGATGAGTTTGTAACTTGTAACTGACCTATGCTCATCATTTATTTGATGATGTGACTTTTGTG
AATACACAGTTAACCTTACCTCAAAAAATTATAGCAGGTTGCTTTGATTTCCATGTTATAATGGTGCTGAATTCTTTATG
GTGTAGTAAGATGCCTTTGGGTGTTAATAAGCAATGGAGAACTATTCTTAGAAGCACATATAAAAGGAGTATAATACCAT
GAAAGAGGAAAATTTTTATGATGCTTTTTGACCTTTTCAGCACTTGGGATGGAAGTGATAAATTTTAATAAACTGATGGG
GTAAATAATCTTTAGGTTTGTCCTTGTTAAAAATTAACCTTTATTTTGTTGATGAGCATGGTGTCTGGGCCAACTTGTTT
GCACCTCGACTAATTCCATAGGGAATCTGTTTTCCACCAATAAGTACCAATTAACTCTGTCCAAGAAGGCTTGGATAAGT
GGGAAGAAATCACCTAGTGTTTTTGGCCTTGGCTTGAATTTGAACCTAAGACCTCCATGTTTTCAACCTACTTTATTGAC
CACTAATCCTTTTATCTCAAACCTTCCAATTATCCACAACCATTTTGGTTCCTAACTATGAACTATCAGCATTTGATATC
AATTGATTTAAGTTATCACTTTAACCCAACTGAGGCCATATGGAATGCCTTGAGTTTAGTTTAGTATGTTAGAAAGCTTT
GATAGTTAGGTTCTCTCTTAATAATCAATCAATTTTTTGTCTACCGCGATTGTTAAGTATTACTGAATGAAATGTATTTG
ATTTATCCATTATTGCAGCTAAAGGTTGTAAATGATGAAGATCGATTTTAGTGGACTTGAACCAAGGGCCCCACTTCGAG
GGGAGTCTTCTGAGCTGTTTGATGGAATTTCGAATTCTCCATCATTCCATCTTCCTAATACTGCTAATGTGAGTCTGACT
ATTTCTCTGTTGTGTCCAATTATATTCAGTTAATTGGGGATCTATCGAGTCCTAATTCTCTAATTATGTTATACTTTTTT
TCCTCTGTGTTCTTTTAGTTTGATGGTTTTCAAAAAGAAGCAATCCAAATGGTGAAGCCCGCAAAGGGAACCACAACCCT
TGCTTTCATTTTTAAAGGAGGTGTCATGGTTGCTGCTGATTCTCGGGCTAGCATGGGAGGATATATATGTAAACCCTTTT
GCTCATTATTGTCTTTATGATAAACAATGTGAAGAAATTCCTCATTTACTTATCAACTCTTCTACTGATATGAACATCCA
TTTGTCTATGGTTCTTGTGTTGTGACCTTGCTGGCAAGAGAACTTACTACCCTCTGTCCCTGCCTAATGACTTGATATAA
CCATATTCAGTGGCTCATGGGACATGCAAGACCTCATTGTTTTCATGATTGAGTTTTTTTGGGTGCAAGTGAAGCTATAT
TTTCCCGGTTTGAGCATAAAATGTTATTGTTTTTAAAAGTGTCTACGTTCTACAAAATTTTCCTCTGTGCTGTGTCAGTG
TCACTATAGTTATTGGTATAGTGACTAGAACTTGGAATTGGTACCTTAAGCAGGGTGTTTGGATAAAATAGACATAATCT
GATTTCTTAATGATCAGAAAAAGAAAGTCTGATTTATTGGGTACCTGAAACGTAAACTTTAATTAACTTCAATTTTTAAA
TGGTTGTGTTATGGACTTACGCTATACAAGACTTGTATATGTTTTAGTCTTGGGTGTGTCATATTTGACTGTGAAGTTCT
TCACTAGAGGAATGTGAATTCCAAATTTTAGGTAATAACAAATACTGTTTAAGTGTTATTCCTTGATCTATTGCAGCTCT
TTTGACTTGGCCTGTCCTTTTAAGATGTGTCTTCCTTTCCTTGTAATATTTTGCAGCATCTCAATCTGTGAAGAAAATCA
TTGAAATTAATCCCTATATGCTTGGCACAATGGCTGGTGGGGCTGCTGACTGCCAATTCTGGCATAGAAACCTGGGAATC
AAGGTATTTGGTTATAAACTACTTATGCTTCCTTTTCCGAGTTGCTGTATTTACCCATTTTGCCAGGGGAGTACTTGATA
TAAATCAATTCTGGACCTCTACATTACAGAGACCCTGTATTCTAGAGAATTTTAATGCTTCCGACTGCATATATTTATTT
AGGATGGTTGTGTACTGCTCTCTTCACTCAACAGTAAAAAAAAGAGAAAGGAAAAAGGAGAGTATAAGCTAATAATAAGA
ACGGAAATATGACCACATTGAAGGGGTAAAAATAAAGAAATGACTAAAAATAAGTAGAGATGTTAGCGAACTGGTTCTTT
GAAAGTCTCTTTCCGGTTAGTTTCTTCAAGTCTATGCCCCCATCTGTTGGCCATATTTCACTCTGCAGATTAAGGTCTCC
TGAAGTTAATGTCTAATTGTGCTTATTCAAAAGATAATAAAAAGGGTGGGGGATGGGGAGGGGACATGCATATCCTCTAG
CCATGACCTATTTGCAGAAGAGAGTTCTGAACCTTTTATTTTATTTTCATAAGAGGTAGTAGTAAGGATTTTGGCTTCAT
GTACTTTGGAAGAGTTGGTCACCTGTTTCTTTTTATGATTCAGTGCCGTCTTCATGAACTGGCAAACAAAAGGAGAATTT
CAGTTACTGGAGCTTCAAAGCTGCTGGCAAACATTTTATATTCTTACCGTGGAATGGGTTTGTCTGTTGGAACCATGATT
GCTGGTTGGGATGAGAAGGTAGTGAAAGATGGATGCTGGTAAAGTTTGCAAAATTTCAAATTCCCTTTTTCTTACTAATA
TAAAAGCTTGATTTCGCAGGGTCCAGGACTATACTACGTGGATAGTGAGGGAGGACGGCTTAAAGGAAACAGATTCTCTG
TTGGATCTGGTTCTCCTTATGCTTATGGTGTTTTGGATAATGGGTGTGTGTTCTCTTCCACATTTTCCTATCAGCATTTC
CATGGTTTCCCTTGTGTGTACTTGATAATGGTTGTTAACTAGAATTGTCATATCTGTATGACAAAGGTGACTGACTTTCA
GACATCATATTAGGCAGCCTTTCGTATATGGCTTGTGCATATTGAAGTGCAAAAGACTGCATTCACGAGATCAGATGCAT
TTACCTGTTGGACATACTAGACTTCAGTGTCTTCTCAAAATGAGAAAGTTGTGTTGTGCCCCTAAGGTCTACAACATGTT
CAATACGCAGGAGGGTGGGGTGGGGGGTTGCAGACGTTTCAAAGTGACTCCATAGTTTATTGTGCTGATCACTTTTGCAG
CTTAAAACTCCTCGTGCTTATGACACACTTTTAACTTCAGGAAACCACTGAACTCTGCGTCCCATCTCTAATTCTAATTT
TCCTCCCTATGCTGTTTCACTCTAGGTACCGATATGATCTGTCTGTGGAAGAAGCAGCCGAGTTGGCTAGACGAGCAATT
TATCATGCTACATTCCGTGATGGAGCTAGTGGAGGTGTTGCTAGTGGTATGTTTCATGCATCTCATCCATAAAAAAGAGG
AAATGCAATATTTGTTGGCTTTCCCCGTCTCTCTGTTGTATATTCGTTCCATGGTCTCTGTGTATTTGTCATTAACTCGT
GGATTGTTTCAGTTTATCATGTCGGACCAAATGGATGGAAGAAGCTATCAGGTGACGATGTTGGAGAACTCCACTACCAC
TACTATCCCGTCGAAGTGGCAGCTGTGGAGCAGGAAATGGCTGAAGTTCCAGTGGCCTAAGGAAAAACAAAACCAAGATC
AAATATGTGCTCATCTTCGCAAGTTAAAGCGACTGTTTAATTTTCTTCTGAGACTATTTTGTGGTCTTGCAATCTGTAAA
ACCGTAAAAACTTATCTACACCATATGTTTAAACTTTAAACCGAGCCAATAGATGCAAGGCTATGTGTGTTCCATTCATC
ACTTAAGTGTGTTTGGTATGGACAAAATGTTTTCCAATTTTTTCATGTTTTGCTGGCTTAAATGTTTGGAAAATGATTTT
CAAATCAACTCATTTTCCTCAAATTTAAGGAAAATGACTTTTCTTTCAAAATTAAGGAAAACATGTTTTAAAACTTTATT
TCATCCTTTATTTTTTTTTCTTACTCTACCCATATGTAGTNNNNNNNNNNNNNNNNNNNNNNNNNNNNNNNNNNNNNNNN
NNNNNNNNNNNNNNNTGTTCAAAATTTGAAGTACTTAACACACGAACTAATCGATGGGGATTTGATAGTTACTATATATA
CATAAAAAATAATTTTAACCGTGCTAAAATAGTACTCCCTCCGTATTAAAAGAATGACCTAGTTTCTTTTATAGTCTGTT
TAAAAAAGAATGACCCTATCCCTTTTTGGCAACACTTTAATTTTAATTTTTCACATGACATGTTTAAGGCCACAAAATTA
AAGGGCATTTTGGTACATTTGACATAACTTTAATTTAGAACCACAAGATTAAAAAGTCTTTTTTTTTTCTTAAACTCTGT
TTCAAGTCAAATTTGGTCATTCTTTTTGAAACGGAAAGAGTAATATTTTTTGCCAAAGGGGGTTCGGATGAACCCCTAGC
AGAAGGTTGGCTTCGCCCCTGCACATACGTACCCGACCCTCCCCATTCAAAAAAAACAATAAAATTATTTTCAATTTTCT
TGTTTTTTTAAATTTCAAATATATTTTTACCCCTAATAATAAGTAATTTTTAAATTTTATTTTCAAATTTTAAGATATTT
TTTTTTTACTTCACCACCCCTACTCCCTACCCCCTTCTCCCTAAAAAAAAAAAATTGCTTTAGAAAAATACGACAATTTT
TTTAAAAAAATTTTAACCCCTTCCCCCTACCCCCCCCCCCCCCCCCCAATTGTTAGATGACAGTAAAAAGGAATGGAGGG
AGAAGTAACAATAAAAATACATAATTTTTTTATATTATACTTTAGGGGTAGTTTGATTTGAATTCAAGTTATGATGAGAT
AAATTATGATGGAATTAGTTATGATGAGATAAGTTATGATGAAATTATTTTTTATTGAGTGTTTGGTTTGTTGTATTCAA
AATAATAAATTTTAAGAACAATTTATTTATTTACAAAAATGCCCTTCATGAATGTAAAAAGTAATGTAACAAAAGGATTG
AAAGAGACATTTTTGTCATTTACCTATTTTATCCCGGGATTACTATACCAGCCAAGGGAAGAGATAACTTATTCCGATAC
TAATTATTAATCCCAAAATAAATTATCCCAAACTTATCAACCAAATAACAAATTAAGTGATACTATAATTTAATCCCAGG
AATATTTGGTATCCTTCACCCCAAACGAGTATTTTGTTTCATCAGATCTGATTGTCTCTCTCTTTTATACATATGTATGT
ATCTCCTTCATCTCCTTTTGGTTCTTCGTTTAATCTTACCTCTTGCTCGAATTGTGCATCTTCGGTATGTTTTCGTAATT
GAATTTGGGGTTTTTTTTGGTTCTTTGGAGGCTCTGCCCTTGGCAGGGATGAGCTCGCTATCTTCTGTTTGTTGTGGTTC
TGTAATTATCTGATTGATATGGAGTTCAATTGATTAACTTGAGTGTATATTGTATAGGCATTTGGTTTAAGCTAAAGTTG
ATTTCGACAATGCAAACTTCAGCCTCATCACTACAAAGCTTATTCTGGGGGAAGAATCTCAGCTATGCACCATATACTTT
TAGCAGAACGCTAGATTTCATACCTGCTATGACATCTCCTCCATTAGGTATGTCTGATATAAAATATATTACTAGCATTT
ATCTTCTCTGTAGGCAATATGAATATGCTTTTCTTTTTAACTGTACAGGACCTCAGAGGCTATCCGTACAATGTGGAGTT
GGGTTCCGCCCTTGCATTGACATACACAAGGTATACCTGTGTTTTTTTTTTATGTCTTCCAGTGTTTGAGCTATTTATAC
CTTTCAAAGTTTTGTGAATACTTATGCAATGCTTGGTGCCCTTAGTAGTAACTTGAGATTATGTATTTGAGAAGTTTGGC
AAACAGTTCACTGCATTTATGGATGGGGCTATGATATTATATGAGTATAATGTTGTTCTTTATCTTTTCCACCTTGTTGT
GCCATAGCAAATGGCTTTTAGTACATCAGTGCTTAGCATTGGCAGTGCCAAGTATATGTGTATACCATAAACCAGGTAGT
GAAGAACTAATATGTATTTGGTTGCATAGAAAGAATTAAAAAGAAGAAGAAAAGGTTCAATTACTGCTGATGTTCATTCA
GTATTTAATAGCATTTCATTTGGGAAGTTGAATCAAATAGGTAAGTAACAAAGAGGGGAGCAAACTGTTTTTCTTTATCT
AATTACCTTTCAAGGTTAAAGAGTTTTGAGCTTGTTTCATATGCTTGGGAGATGCATTTCGCTAGGTGCTAACATAACAT
ATTTGTAGATAGTCGGAAGATTTTACCTGAAAATTTCATTTTTTTTAGGGAAAAGTGAAGCAAATTGTTGGATCAACTCT
TCGAGATTCTAAGGAGGCAGATACAAGCCTGGTAACTAACTTTGAATCTGATAAATCGGCTGCAGAATATGCAAAGCTTT
ACAGAGATGACGGCCTTGTAGGTGGCCATGTGATTATGCTTGGTGCTGACCCCTTGAGCATAGCTGCTGCTACTGAAGCA
TTACATGCTTACCCTGGTAGGCACTGGTCCTTATCTAATAAGTTCTTTTATGGTGGTTTTCATTTTTCTTGGCATACCAA
TGCTTCTCGTCATTCTCTCTTCCACAACACAGTATGCTATTACCTGATCTATCAGCTGTTGGCCATTTTTTATAGCTTCA
TTTGGATCTGTTTGCTGAAAATTTATATTACTAGACACAGCTGTTATGATAAAGTGTATACATAGTTGATACGTCTCAAC
TTACAGATTTTTCCCTCTGGTGATATCCTTCGAGGGTGAAACATCTAGGTGGGTTGCAAGTTGGAGGGGGAATCAAAACT
GAAAATGCTTTGAGTTACATTGAAGAAGGAGCCAGCCATGTCATTGTCACATCGGTATGTATTCATGATTAATTTCTTGT
GAAGTAGCAACTTTTTTTGCCATATTTTTCATGTTTCAATTTCTGAGGATATCTTACTGTCATCTTAACAATTATTTAGT
ATTGGACCTTAATTGAGTGGCACAGTTACCAAGGATACTTTCACATAACACCACCACCACCCTCTCTAAGGATATCTCAT
ATTAAGAGATTTGAATACATAATACCTCTTTATATTTTTTTGTGATATTGTTGAAACCCCTAATTTATTGTACATTGAAT
GTCCTACATTAGGCTCTAGGTCCATTTTCTTATCACCTTAAACGGTAAATGGTTAGTATAAGTAGAAAAAATCAACCTTG
ATAGAGCTGAATGATATGGCAGATTCATCTAGCTGAACCAACTAATATGGGATTGAGGCCTAGTAGATCTATTGGTTGCT
TATTTCATGAGAATAGAAGTCGTTAACGGCCTACTAGACATCCATGGTTTAAACTGATTCTTCTCTCCTTTTTGTTTTTT
AAGTTCTCGGGTACGCCAATGAGAGACTGGGAAGGGGAGCAACAGGTATTAAGTTGAACAGTTGCCTACAATAGGGAAAG
TGGAGCGGCTAATACTTTCCCATCTTTACTCCTTATCATAATTACTTAATTCAATAAACCACCAATCAAAAAAAGTACTT
AATTTAAGTTTCAAAAAAGAAAAAGAAAAGAGTACTTAATTCAATAAACAAAGCAACTTGATGAACAGGGAACAATTTGT
AAACCATCTGATTGTTGTCAGCAAAACTTGTTGTCTACTAAAAACCAGATAAAAGTTCCTGGATATGAGCTCAGAACAGA
ATAGACCTTAGCTGCTGTAGCAACAAAGTAGTGAAACAATGAATGATTCTGAGCTTTCAAGATGATTCGAAGGTTTCAGA
ATAGGCATTAACTTGGTTCTTCTTAAATTTGTTAAACTCCTCAAAATCTCTTTTCCCAATATTTGCATAAAAAAACCATG
AAATGCCTCACCTAATTTCATCATACAGAACAATGAAAATAATCCAAAAATGTGATAACTTATGATTCTAGATGAGTGGC
CTTCTAGGCCCTCTCCAAAATAATTATCCTACTTGATCTTCTTTATCTGATACTTATTGTCGATATTGCAGTATGTCTTT
AACAATGGGCAAATGGACCTTGAGAGACTGAAAGAACTTTCTTCTCTCGTTGGAAGAAAGAGGCTTGTTTTGGATCTTAG
TTGCCGTAAAAAGGTATTCTCTCTTTCAATGAAATTACCTTTCATAAAAAAACTTTTAAGTTAAAAAGATATCCACATTT
TTAGTGCTCCTAGAAAGAGAAGTTCTGATTAGTGTGGAAGACTTTCTCGTCTAAAATTGGTTAGGGAATGAATAGATGAA
TAAATTTGTAAAATTAGACTCAGTTACTGCTCTTCCGCTCTTCCTTTCTTCTGCCATGAGAGTTTAATCCATGACTTGAA
ACAACATACAGGAGGGTGAGTATGTCATTGTCACAGACAGATGGCAGAAGTTCAGTGACGTACATCTCAATGAGAAAGTC
CTGAATTTTCTTGCAGAGTACGCTGATGAGTTTCTGGTTCATGGTGTTGATGTTGAAGGCAAAAAGTTAGTCCCTGTACT
TTGTCCTTTTAACTATCTTTGTAGAGATTGTGAGTTGTGACAACAATTAACACAATTGTTTTAATGAAAAGTTCTCTTCA
AGTCTGATCTATTATCTAGTGAACAGGCTTTATGTCTCTTTCAAAATTTCACAATGCCAATGACTGAACTAGGTAATCCC
TTGACGGTTAATCCATAACAACAGGTGTTTGGAGAGGGTAGAATGTACACTGACCTTACCCCTGCATCAGTGGTAGAGAG
ACTGTTTCCGATAGACCCTCGGCTCAAGGAAGAAACAGTCCAAAGTAGTCCGGGAAAAGAAATTTGCATTATACCCCATG
ACATAGACAACTAGGTTCTAGGCCAACAAGTGTCCCAATTGCTTGCTTATGAAAAATGAAAATTGTTAAAATAGAAATAA
GTATTTCCTACTTAGAATAGGAATAGGAATAAGAATAGGAATCCTAGTTGGAAAAGGATTCCAATGTAGTGTCTATAAAT
AGGATCTCAATGTAACTAATTAAAAACAACACAATAATTCAATAATATTCTTTTCCAATATTTCTCACATGGTATCAGAG
CAGGGCCTGTCTCACCCGATGTTGGGACCCCCAAAATCAAAAATTGCCCACGCACCAGATGCTAAGCACTGGGCGTGAGG
TGGGGTGTTAAAGAATGACAAAAGTCCCACATCGGTGGTTAATGAGATGGGTGGACTCCTTATAAGGCTTGGGCAATCCT
CCTCCCTTTGAGCTAGCTTTTGGGGTGTGAGTTAGGCCTAAGACCTAATTTAACATGGTTAGTAATCCTGAAAGGTATAG
ACGGCTTGTTGGAAAGTTGAATTATCTCACAGTGACTAGACCTGACATCTCTTTTCCTGTGAGTGTTGTAAGTCAGTTTA
TGACTTCCCCTTGTGATAGTCATTGGGAAGCAGTTGTTCGTATTCTACGATATATAAAGTCAGCTCCCGGTAAAGGACTA
CTCTTTGAGGATCAAGGCCATGAGCATATCATTGGATATACAGACGCTGATTGGGCAGGATCACCCTCTGACAGACGTTC
GACATCCGGATATTGTGTTTTAGTAGGAGGTAATTTGGTGTCGTGGAAGAGTAAGAAACAAAATGTGGTTGCTCGATCTA
GTGCAGAATCAGAATATCGAGCAATGGCGACAGCAACTTGTGAGCTAGTTTGGATCAAACAGTTGCTGGGAGAACTAAAA
TTTGGCAAAATTGATCAGATGGAACTTGTGTGTGATAATCAAGCGGCTCTTCATATCGCATCAAATCCAGTGTTTCATGA
AAGGACTAAGCACATTGAGATTGACTGTCACTTTGTCAGAGAAAAGATACTCTCGGGAGATATTGTTACGAAATTTGTGA
AGTCAAATGATCAACTTGCAGATATCTTCACCAAATCCCTCACATGTCCTCGTATTAATTACATCTGTAACAAGCTAGGT
ACATATGATTTGTATGCACCAGCTTGAGGGGGAGTGTTAAAATAGAAATAAGTATTTCCTACTTAGAATAGGAATAGGAA
TAAGAATAGGAATCCTAGTTGGAAAAGGATTCCAATGTAGTGTTTATAAATAGGATCTCAATGTAACTAATTAAAAACAA
CACAATAATTCAATAATATTCTTTTCCAATATTTCTCACAAAAATAAAAAGAATGAAAAATTGCAATTTTGTTGCAATTC
AAAATAACTTATTGCTCTGTCAGTCCAATAAAGTAACTCTTTTTAGCATACTGTGCTGGCATAAATGTACTACAAATGCA
CTAGCTGGTTGAGGTCTGACCTTATATTTTATATTTTCTTGACTTGCATTGAGTTACTCCCCTTTCTATTAATAGCTTGT
ATCATTAACTAGACTGATAATTTCCCGTTGACTTAATAAAAATATCAGCTGTTGCTGAACAGCTAAAGGAAAGATCTTAT
GTGGCTTGTATTCTTTTTCTGCAGCATTCTCAAAATATAGTATAAGTTTCTCGTGAGAGATTGTAGTTAAAGAGAAACAT
AATTTGGATATTCATATTAATCATGTTAATCTGACATATGGTTCATAAATTATCTGCTTATCGAGAAATCTGTCATATGC
TTCATACATGATCTGCTGATAAATAAATCTGACATGTATGGTCCTTGTGTAACACAGGCTGGGAATAGATGAGGAGCTTG
TAGCATTGCTTGGAAAGTATTCCCCCGTAAGTGGCATACACGATTATTAACCTATGTTCCTTATCAAAAAAAAAAAAAAA
AAAAACTATGTTTATATTACTCCCCTTTGTTTCAATTTGTTTGTCTTACTTTCCTTTTTAGTCCATTTCATAAAGATTGC
CTCTTTTCTTGTTTGGCAACTCTTCGATTTCAACTTTCCACATGACATGTTTAAAACCATAAGATTCAAAAGTCTAAACT
CTGTGTCAAGTCAAAACTAGACAAACAAATTGAATCGGAGGGAGTACTATTTTTCTCTCACTATTGTGGCTTCTCATTCA
AATGAGGGACAAAATGCTTCTCTGCCAACATTCATGTTTTCTTGTTTTATCTCGAATGCTGAATGAGCATCGATCTATTT
ATAAGCTTTGAGGGATTATACGATGACCTGGTTATTCGAGTCAAATCGAGTTCTTTACAAGCTTAAAAGAACGTGGCAAA
AATTAGGGGATGTTTTGAATGTGTATGCACTGCATGTTTTGGCAGTAAACCACTTGGCTAAGATGAAACATTAATACATT
ATCATGCAATTTGGCGATAGTACACTTCTTATGTTGCTCGGACTCTTCAAAAATATTGATGGGTGTGTTGGATCATCTAG
AGGCTATGCATTTTCGAGGATCTTACACAGGTGCGGCAACATATTTGGGGGGTCTGAGCAATATAAGTGTATAGGTCCCT
GAATGTATAATTCCTTTAATATAAGAGGTGACCGACATTTTATCTCCATGTGGCTCACAGATTCCTGTAACATATGCTGG
TGGTGTCACTGTGATGGCTGATCTTGAGAAGATCAAAGTCGCGGGGATGGGGCGTGTGGATGTGACAGTGGGCAGCGCTT
TGGATATTTTCGGAGGTAACTTGGCATACAAAGACGTTGTGGCTTGGCATTCTCTGCAAGATTCTATTGCTGTTTAAGCC
ATTCTTAACTTCCCATTGTTTGTTCAAGTTTTTTGAATCATAGCTGATGGAGTAATGTTCAGATGTTACATGAATCTTGA
CCTCAGATTTGTTTTGCCTAGACTCTCGCGTAGTTTCACCACCTATTTTATGATATTTTCTATTTAACATCTCGATGTTG
GTTGCATTAGCGTCAAATTACTCAATACTTGTGCTGGTAGTAAGTAGCAGATGCTTGGTGGAGTAGTCGAGGTGTGCCCA
ACCTGACTTAACAGTCAAAAAAGAATTCGGTTCTGAGTTTGATTTGGGATTAGACATGAGAACATAACAAGAACAAAATG
GGGGGTGGGGGTAATATTCTCTTTAAAATGTTCAATTAGTTAGTAATAAAACTAAGTGGAAGATTGGTATATTTCTAGTG
TTGATAAATAAGACTTAAGTTTTTTTATAGTGAAAAAAACAGGTATTTTATGTTCCTCTTGCCATTAATAATTTATTTAT
TTATTTTAGCTTTTTTATGTGCTTTTAGGGCTCTAATAAGAGTGTAGATTTGTTGAAGTGGAATATATTCATTTATCCTC
ACAACTAAGTTTATATTCATTCTAATCCATCAAAAAGTTGAAGCATAAAAAAATGTCAAATAAAATCCATTTGGGAAAAT
GGTAGGGCCTTTTTTTCCAAGTCTTTTATATACTTGATACTTGTTTGAACTTAATATATTCTCACTTTCATAAGGTTGCA
CATACATACATATCAAAACAGCAAGAATTATTACTACTACTGTGCTTTGATCCCATCAATTGAACTATATGAATTTTCAC
TCCTCTTGTCATTCCACTTAAGAATATCTAGTCAACAAACAATGTCAGAGTGCATGTTGACTTTATTCCTATCTCATAGA
GATAGAGAGGTTTTTGATTGATCTTTGATTTAAATAAAGCATTTTCAAATCGATTGAAAAAAGGAATACAATTATGAGAG
TAGTAACCAAAAAAAATTGAAATGGAGAGCAAAACAAAATATACCGCAGAAAGAACAGTAACGGCAAGGAAATAATGTAA
TAACGAAACACAAAATAATACAAATTATAATTGAAATTGTAAAATAAAAAACGACAAAATATTGCTACTATTTCTGATAA
GAAAGAAGGTTCAAGTACGACCATCAATTCAAGAATGTCTTGGTCCAGACTAGTAAAAAGAAATATGTGTGTTAAAAGGA
GATGAAGTAGAGTTAAAATTACGCAGAAGGAAGTAAGTTATGTATTGTAAAGCATAATTTATAGATGTTAAACTTTTTTA
CTTCTTTAATTTTTATTATAGATTCACTTATTGAAAATCCTGACTCCATCACACACCGTAATAATTAAACATTGTGGGAC
ATGATGTTTGGCAATGTACTCAACAAGATGCATAGATTAGGTTTGACTTGCTGCTGCTGCTGCTAATGATGAATATGGTA
ATGATTATGAATTATGATCAACACACATGTGACATCATAATAAATAGGCCTACTATATTTATTAACTTATATATTACAAC
TAGTTGATTTTACTCATATGGATATGCAAGGATTGAAGGGGATAAAAGGTGCATAAAAGTATTAGTTAATTTGGCTTTGA
CTAATATTTATATTTTCTAATTTTAGGTGTATATAGTTAGATATTTTTAACTTGTATATAATTGAACAAATAGACACACA
CGTCTTACATGACAACTGTGGTCTTACATAACGTCTTATGTGAATTATGTCACATAAAACGTGTATGTACTTTTTCAGTT
TTACACAAATTTAAGTCCTTACTTGTGCACATTCAAAGTTAGAGGACACAAAATCAGCTAAGGCCAAATTAAAAGACATG
TTTATATATTATGCCTAAAAAATATTTTCTAATAATTATAGTCACACAAGTATTTATTATTCTATTTTACTATCATAAAT
TTTAAAAGTATTATAACTATATAAGTTTACGTAATGACATGTTTAAATCACAAATTTCAAAATACTCCATTTTTTGCTTA
AACTTTATTTATAATCGAGTTAAACTTTATCACATAAATTAAAACAAAATGGATAACATATTAAAATTTCTGCATGAGAT
AGAACCCTAGCACATTATACTAAGAAACATTTGTGGTTTCCAAAGTTATGGTCAAAAAAAAATATGGTGATTAGTCAAAG
TAATTAGTAGTATTTTAATT
>mtp_1619.scaffold_3
GAATTCCTATTTGAATTATTTAGACCTGTCTACTTCTTGTATTTAATTATGTGCTGTCATTGGTAGGTTTATATTTACTA
CATGTTTGCCCACTTGAATATTGCTTCTTTGATTGAATTTCTTTGCTTAACTATTTTAGTAGGCGTTTGGCCATGCGATA
TCATATCACGATATGGTATCGTGAGATGAAATCAGCATTTGGACATGCGATTTTACGCTGATTTCATCTCATGATTCCAT
ATCATGAGAGGTGATATCATATTCTCCAAAAACTATGATATGGAATCACCATGTGATTTCATATCATGATTTGAGATATT
TTAATACAACAATTGATCCATGAGTTTATATTTTGTTAAAACAACCCCACATTTATATCTACTAACCATTTGTTTCATAT
GTAAATAAAATTTATAATCACATCATTACTTTTTAAAATTTATTATTCTCACCGACATAAAATTTATTATTCTCACCGAC
ATAAAATTTATTATTCTCACCAACATATAGTCACTTTAACTCACACCTCACAATTGTGGAGTAATAAAATCTTGAAGAGC
CCATGAAAGGTGTTTCATTAATTACTCACAATTGGTTCGTCTTCTCGGTCACATGATCGAGAAATGCAAGTTCAACGTGA
GGAAATTGTCCGTACTATGTGGGAGGATTATATTAAAGACTAGTACACTACAATTTATGTTCAATTTTTTTTATTAAATT
AAAGTTAGATGAAACAATTACTTAAGTGGAGAACAAATAATTTTGTAATAATTTATTATGCGATTTTATAATTTTTTGTT
TACTTGATAAGATTGAATAAACATTTGGGGCTATTTTAATAGTTTTATAACTTATGGGCTTTTTATGTTTATGAGCAAAT
ATACAACACAAAAATTCCATATCGCATGTCCAAACAAACCTTCAATTTCATCTCATGATTCCATATCATGATACCATATC
ATGATTCCATATCATGATATCATATCGCATGGCCAAACGGATAGTCTAAAGGAGAAAAATGAAAATGGTATAAGAGCCGC
CAGAAAATTACAATAGCTATATAGGACAAAAATGATTTTTTTTTTCTATATAACTATTGATTCTCCTTGATATATTATCA
AAGATTGTGGTAGAGTGGTAAGTATCTTCCATCCTTAATCAGAGGTATCGAATATGAACCGTTGGTATAATACGCCCCAG
AACTGGGATACCAAACACCGTGTGAAAACCCTAAAAAAAAAGCTCATTGACATAGTTGAAAACTCTACTATAGTGATTAA
TTAAGGGGTTAAAAATTTGTATTAAGTCACATGTTCAAATTTTAGTACTTTTTAAAATCCTTATGTGTGGATGTCAATTA
GACGGAGTTATCATTTTCAATGATACCATTAGCACTTCTTCAGCAAAAATCAACAGGCTAGGTTTGGAATCCTTGTCGCA
GCCCTCGAGAAGCTGGAAAGTACCCATGTGGCACACCATCCACAAGCACTCCACATTAATTAGGTTAGGTGGGTGTTGTT
ATGTTATTTTATTGATCCCTAAATTTTCGACCAGAGCGTTGTTGTCTGCGAGAAAGATTTCTCATTCTTCTAAAATTTGA
AGAAAAATGGGTGACTTTTCATCAATAAGAGCTCAGACTAAATTTATGCAGAAAAAAAATAGATTGAGTTAAGAAATAAA
GGGGTCATTCACCCGCCCAAAGTAGGGTTGAGATGAACTAGTCAAGATTGACTAAACAATGGGTTCTCAACCCAAACCGC
CCAACGTTATATAATATATTTTCTTTCTTATTGTCTATATATGATATATCAAACAAAAAAAAAGCTTAAAAGACATATTT
TAACAAGATTTTCTCATGAATCAGTTCAAGTTACATATTCAATCTAAACTTTTAGATTAGTTGAATTTAATGGCTTAAAA
TGAGTGAGTTAAAAAAATGAACGGATTGGACGAGTCATATTTTTCTAAGCTAATTTTGTCATTTTTAATCTGTTGTATAA
ATTTCTGACTCCGTCACTGAACGACAGTAAAGTGGAAGACCAAGTCAACAACCTCATTACTTTTACCCAATAATAATGAT
TTTTTTTGTTTATATATGACCACCTTTTACCTATATTTTTCAAGTTTTACGACATTTATGTAAATCATATTCTCTCTTGA
ATTAAATCAACAAAAAAAAAAAAATGAGAAATGAAGTGAGTAGTGCATTGCCGGAGAAAAGTTCATCTCCGGCAAAGGAC
TACCACGAGCCACCGCCAGCGCCATTCATTGGCGCGGCGGAGCTAAAGAAATGGGCCTTGTATAGGGCCTTAATTGCAGA
GTTTGTAGCAACTCTTTTGTTACTTTACATTGGAATGTTAACCATAATGGGAAATGTGAGTGAAAGAGCAAAGAATGATG
ATCCATGTAGTGGTGTTGGGCTTCTTGGTATTGCTTGGGCCCTTGGTGGCATGGTTTTCATTCTTGTATATTGTACTGCT
GGCATTTCTGGTGAGTTTTCTCTTATTTGTTTCGATAGGGGTGCGTAAATAAACGAGTTGGATCAAATAATTTGACGGGT
TCATCATGTTGAGTGAAGTTAAGAGATGGACCCAATTAATTTTGGGAAAAGAACACTTGTGTCCCAAAAAAGGAAACTAT
GTACAAGTGATTACCCCTTATTTTCATACCCTCTGTTTTAAACTACTAACGCGCGTATACTGCTTGATACCATCAAAGTA
TATATATACTCTGATAGTATCAAAGAGGAAGTAGCAGTGCATCAGTAAAAAAAAACTACTCAGTTATTTCTTGATACCAT
TAGAGTATATATATATTCTGATTACATCAAGGAGGAACATGCAGTGTTTCAGCGAAAAGACTAGTCAATTACTGCTTAAT
ACCATCATAATATATATATATACTCTGATGGTATCAAGGACGAAGAATCAATGGTTTAATGAATAGAAATAGGGGACAGT
CGGGTAAATATTTTAGGCCATGGATCCAATCAAGATAAATATACTAGGTTGAATCCAATTTGAGTAAATATTTTACCTAA
TGGGTCCAATTTATATAGTTTTCCAATTAATTTAAACTTGGTCCGCTTGAGAGATTGGCAAAAGGAATTCAAAAATTGTC
TTACCATATATACAAATTCCATATGTAAATCTTTAATTATTTTTTTATATCTCTTTATATATTCTAATTAAGAAAAAAAA
TCAATAAATATATACTTACTTTCACCCTATATTATATTTAGGGATAAGGGTCTGAAAAATACCCCAACTTTGGTCGAATT
TGTTGTTGCAATACTAAACTTCATGAGGACCTATTACCTCCCTAGACTATTTAATACCATATTTTAAACATATATATTTG
TCCACATGGACATAAAAAATAATGCAAAATTATAAATAGTAATGTGTCCACATGGGCACATACCTACCTTTAAAATACAC
AATTAAATAGTTCAGGGAGTAAAAAATACGGTATTAAATAGTCTAGGAAGGTAATAGGTCCTCATGAAAGTTTAGTATCG
CAACAGCAAATTCAATCAAAGTTGGAGTATTTTTCAAACCCTTATCCCTTATATTTATAACAAACCATATAAACGCAAAT
GTAATTAACTGATTTGATAAGGTGACAATACATGTTAAACGTGTATATATACACAACTATATAAGTATATATCATGCATC
TATTGACCAGCTATATAACTCTATAAGAATCAAACATGTATATATTACTACATTATTTGTACATATACTTTATGATATTT
TACTTTTTTGGGATTATTGTAGGTGGTCATATTAATCCAGCAGTGACCTTTGGGCTATTCCTTTCAAGGAAAATATCCCT
AATAAGAGGGCTATTGTACATTATAGTTCAATACTTGGGAGCCATTTGTGGTGCTGCTCTAGTGAAGGCCATTTATAAAT
CTAAGTACGAACATTACGGTGGTGGCGTTAACTTGATCGCGCCCGGCTATACTAAGGGCGTTGCATGGTCCGCGGAGATG
ATCGGAACTTTTGTTCTTGTTTACACGGTTTTATCAGCCACTGACTCTAAGAGGAATGCTAGAGACTCACATGTTCCTGT
AAGTATAATAGTATAACGTACCTTGAATAATCCTATGTTTTTTTATATTGTTAAATAGTTGACAAGATTTGGAACTATCT
AAATGAGAGATTCTCTGATTTAAATTTTCCAAGTATAAGATAGTCTATTTGGTCAAACTTCTAAAATGTATATGGTATAT
TATGATATTGTAGGTGTTAGCACCTCTACCAATTGGATTTGCTGTGTTTTTGGTCCACTTGGCTACAATCCCAATTACTG
GCACAGGGATCAACCCTGCTAGAAGTCTTGGAGCTGCGNNNNNNNNNNNNNNNNNNNNNNNNNNNNNNNNNNNNNNNNNN
NNNNNNNNNNNNNNNNNNNNNNNNNNNNNNNNNNNNNNNNNNNNNNNNNNNNNNNNNNNNNNNNNNNNNNNNNNNNNNNN
NNNNNNNNNNNNNNNNNNNNNNNNNNNNNNNNNNNNNNNNNNNNNNNNNNNNNNNNNNNNNNNNNNNNNNNNNNNNNNNN
NNNNNNNNNNNNNNNNNNNNNNNNNNNNNNNNNNNNNNNNNNNNNNNNNNNNNNNNNNNNNNNNNNNNNNNNNNNNNNNN
NNNNNNNNNNNNNNNNNNNNNNNNNNNNNNNNNNNNNNNNNNNNNNNNNNNNNNNNNNNNNNNNNNNNNNNNNNNNNNNN
NNNNNNNNNNNNNNNNNNNNNNNNNNNNNNNNNNNNNNNNNNNNNNNNNNNNNNNNNNNNNNNNNNNNNNNNNNNNNNNN
NNNNNNNNNNNNNNNNNNNNNNNNNNNNNNNNNNNNNNNNNNNNNNNNNNNNNNNNNNNNNNNNNNNNNNNNNNNNNNNN
NNNNNNNNNNNNNNNNNNNNNNNNNNNNNNNNNNNNNNNNNNNNNNNNNNNNNNNNNNNNNNNNNNNNNNNNNNNNNNNN
NNNNNNNNNNNNNNNNNNNNNNNNNNNNNNNNNNNNNNNNNNNNNNNNNNNNNNNNNNNNNNNNNNNNNNNNNNNNNNNN
NNNNNNNNNNNNNNNNNNNNNNNNNNNNNNNNNNNNNNNNNNNNNNNNNNNNNNNNNNNNNNNNNNNNNNNNNNNNNNNN
NNNNNNNNNNNNNNNNNNNNNNNNNNNNNNNNNNNNNNNNNNNNNNNNNNNNNNNNNNNNNNNNNNNNNNNNNNNNNNNN
NNNNNNNNNNNNNNNNNNNNNNNNNNNNNNNNNNNNNNNNNNNNNNNNNNNNNNNNNNNNNNNNNNNNNNNNNNNNNNNN
NNNNNNNNNNNNNNNNNNNNNNNNNNNNNNNNNNNNNNNNNNNNNNNNNNNNNNNNNNNNNNNNNNNNNNNNNNNNNNNN
NNNNNNNNNNNNNNNNNNNNNNNNNNNNNNNNNNNNNNNNNNNNNNNNNNNNNNNNNNNNNNNNNNNNNNNNNNNNNNNN
NNNNNNNNNNNNNNNNNNNNNNNNNNNNNNNNNNNNNNNNNNNNNNNNNNNNNNNNNNNNNNNNNNNNNNNNNNNNNNNN
NNNNNNNNNNNNNNNNNNNNNNNNNNNNNNNNNNNNNNNNNNNNNNNNNNNNNNNNNNNNNNNNNNNNNNNNNNNNNNNN
NNNNNNNNNNNNNNNNNNNNNNNNNNNNNNNNNNNNNNNNNNNNNNNNNNNNNNNNNNNNNNNNNNNNNNNNNNNNNNNN
NNNNNNNNNNNNNNNNNNNNNNNNNNNNNNNNNNNNNNNNNNNNNNNNNNNNNNNNNNNNNNNNNNNNNNNNNNNNNNNN
NNNNNNNNNNNNNNNNNNNNNNNNNNNNNNNNNNNNNNNNNNNNNNNNNNNNNNNNNNNNNNNNNNNNNNNNNNNNNNNN
NNNNNNNNNNNNNNNNNNNNNNNNNNNNNNNNNNNNNNNNNNNNNNNNNNNNNNNNNNNNNNNNNNNNNNNNNNNNNNNN
NNNNNNNNNNNNNNNNNNNNNNNNNNNNNNNNNNNNNNNNNNNNNNNNNNNNNNNNNNNNNNNNNNNNNNNNNNNNNNNN
NNNNNNNNNNNNNNNNNNNNNNNNNNNNNNNNNNNNNNNNNNNNNNNNNNNNNNNNNNNNNNNNNNNNNNNNNNNNNNNN
NNNNNNNNNNNNNNNNNNNNNNNNNNNNNNNNNNNNNNNNNNNNNNNNNNNNNNNNNNNNNNNNNNNNNNNNNNNNNNNN
NNNNNNNNNNNNNNNNNNNNNNNNNNNNNNNNNNNNNNNNNNNNNNNNNNNNNNNNNNNNNNNNNNNNNNNNNNNNNNNN
NNNNNNNNNNNNNNNNNNNNNNNNNNNNNNNNNNNNNNNNNNNNNNNNNNNNNNNNNNNNNNNNNNNNNNNNNNNNNNNN
NNNNNNNNNNNNNNNNNNNNNNNNATCAAATTGAGCAAAAAAGGAAAATGTATCGCTATACTATGATCACAATTCACAAC
TATCGTCATAGTCAATAAAGTTTAATCCGTCCAAATTTTAATGAATTAAGTGAGTCATATTTTCCGCTTACTAATTTTAT
CACCCACCACTACCTATATTATTTTAATTCCAACTTCCAACTAACAATAATTATTTTATTTTATTTTTAACAACAAAAAT
AAATTCAATACACGACGAATCACACAATTTTCTCCCTATCCTCTTTGTTATCGCGTTGTTTGCATGTTGCCTATTTCGGT
TATATCATATCCTATCCCCCGCGGCGCATTATAGCAACACCGCCGTGAGAAAAAAAAATGAAGCATCCAGTTGCAGAAGC
TAACGAGTTGAGTCCGTTCGGCTCACTGAGTCAATCGGAGTTCTACTCTCACCACTCAGTAACTCACAACTCCGAATTCA
TTACAAATTCACGAGGCTTAAAGCTTTTCACTCAATGGTGGTCCCCACTTCCTCCGGCGAAAATCATCGGCGTCGTTTGT
GTCGTCCATGGATTCACCGGAGAATCGAGCTGGTTTGTTCAACTCACAGCTGTTCACATCGCGAAAAACGGATTTATCGT
TTGTGCGATTGATCATCAAGGTCATGGATTCTCCGATGGATTAATTGCTCATATTCCTGATTTAAATCTCGTTGTTGATG
ACTGTATTGGCTTCTTCGATTCCTTTAGGGATCTCCATGTTCCGCTGTCTCTGCCGTCGTTTCTCTATGCTGAATCCCTC
GGCGGTGCTATCGCACTTCTAATCACTCTCCGGGAAGGGGATTCTACTCCCCGCCGGCCGTTTGACGGCGTCGTTTTGAA
TGGAGCTATGTATGGGATTAGCAATAAGTTCAAACCACCATGGCCTTTGGAACATCTACTTGGTATCGCCGCCGTTTTGA
TTCCGACTTGGCCCGTGGTTCCCACTCGCGGCTCGTTGCCTTTGGTTGCATTCAAGGTATGTGATTAATCGAATGAAAAT
ATTTGTTTCAATTTCAAGCGCTAATAATTGAGTTTTGTGGCGAATTTTTATAATTCAAGTTTTATATTTTAAGTTTTACG
TTTTTATATTTAAGATTTTTATTATTAAACTCGTTATATTTTAATAATCATAGGTTTATGTTTAGTAAATTTTCATATAT
AAATTTATGCCTCATACCAAAAATACCAAGTTCAAATGAATTTGATATCAAAAGATAAAAGTATTGGATTCAAATAAATT
TGGTATGAAAAAATAAAAAGTACTTAGTTTAAATAAGTTTGGTATCTTAAGATCCACCTCCGACTGAATTCTAAGTTTAA
TATTTACACATATTTAAATACAAATTATGAAAACAATCTCTTGCAAAAATGCAAGGTAAGGCTACCTAATCTCGAGCTTA
GCAAAAAAATTTAGTACACCAAGCTATCTTTTCTAAAATACAAAACTAGTCAAATTTGTATCTGAGCTTCTAGCTCAGCT
CTGCTACTGAATTGTCAATTTACCATTTGAGCATTTCTCTTTTGTTGCTTTTTAGTAAAGTTTTTTTTCTTTTTTCTGGT
AATTCACGAAGGAGGAGTGGAAGAAGAAACTAGCAATAGCAAGTCCAAGGAGAACACTTATAAAACCACGCCCCGCGACG
GCGCGTGAGTTAATGAGAGTATGCAGGGAGCTGCAAGGGAGATTCGAAGAAGTGAAAGTACCATTTCTGATCGTCCACGG
CAGCGATGACATCATCTGCGATCCCGCCTGCGCGGAGGAGCTATATCGCCGATCGACAAGTAAGGACAAGACACTAAAGA
TATATCCAGGGATGTGGCACCAGCTGGTCGGAGAACCGGAGGAGAATGTGGAGAAAGTGTTCGGAGATGTCGTGGAGTGG
CTTAAGACGAGAGCCGAGGGTGCAACTGGCGACAAGACCACCGTGGACGGTGGCGCGTGAGGAAGTGGGAGTTAGTTGGG
ATATTCTAGTTGGGGAGTGGTTAAATATGCCGGTAAAAGTTAGTTAAAGATTAGTAAACAGTGTGATCAATAAGTTAAAG
GACCACAAAAATAAATTTGTACAAGCAGGCAATTTGTGTCAAAACTCTATTAGCCATGTGACTCTATTTAAACTTGTTTT
ATTGCAATATTTGTTGATTTAGTTATTTGATATTAATTTTTTACTACTGACATATATAAATTTCTAACAAAAAATTATTG
CTCTCAACTGAGACAACTTTATTTTAAAATAGTTGGCTCTACTCATTCCCTTTTTAACACCTTTAGTCACCATCCTCTGG
ATCTTGAAGTCATGATCAAACCATTCTAATGGACCAAAGAGTAATTTTTTTTTAATTAAACAACACAAATAAACTTTTAA
AAGTAGGTAGTCCAGCTGCAGGATGTGTAGGTAAAAATAAAGGTTGAAGAAAATAAAGATATAATATTACCATTCACAAG
TACTATTTGTTTGTGCATTCAAAGTCTTGTTGCATAATTTTCTTCTCCTCAACTAGGACAGAGGGGAGAAAAACATCTCC
AAATGAACTGAAAATTGAGCAAGCCATAAATTTCATCTTTACTGGTCTAAACAAGAACCCCGTAATCGTTCTGCTGTGCA
ACATCCTCTCTAGTTTCATGGGAGACCTGAGGAACCACGATATCCATTGAAGCATGAGGTTTATCTTCTGCTACTTCACT
GGAGAGATGGCCATCTTGTTCTCCAACTAAATGATGGAAGTGTGATTCATCAACTTCCTTAGCATCTTCACAGAAATCAA
TATCATCGACACTATGAGCCACATGAGATATCCGACCATGATCATCTTCACTTACTGTAATGCACAAATGAGGATTATCC
ATCTCATTGCCGATGTGATATAGATGAGAAGGATCAACATCAAAAGTTGTAGCAGGTATCCGATGTTGCATGGGTATCCC
TGCGGCATAATATTGCTCTACCTCTTCTTTACGCTTACGTTTGCCCATCCCCTTCCTTCTTACTCTCTCCTTTCCACGTA
CTTTCTTTCCGACTTCACTTTGTGAGTTCGATGCAACAACTACTGTACTTGCAATCTGATCCCTCAGGCATTCATAAGTA
ATATATCGGATTCTTGTGACAGATTGTAACTGTTGATCATCCAACCCATGAGTTGAAATGGTGTCTGCTATATGGGCAAT
CTCTCTCAGTGCAGCATTCTGCAGTGACAAATAAACAGATTGCAGTGAAAAATCAGAGGCACGACACAAAGTGAGAGAGG
TGATGTGTTGGATAACTGAAAATTGAAAAAAATCACAAGTTACATTTATCTGATAATTTACCATTCTTTGAAACTCAGAT
GAGATAGGTACAGGCCTCCCAACCAACTTCCTTGTAATTCTCATATACCACTGCATGTATTCACTTTCCTCAACATCTTC
CTCTGCCTCCACAATATAGAGATGTCGATTTGACCATTCATTAAGCTCTGATTCCATTTTTGTTGAGAGATCTACCCCAC
CATCAACTCCTCGACTCTTCCTCTCCCACTTCTGTACCTCTTCGGGGACAGTCTGATGCATGCCAAATTGCCGTAGGCAA
CGATCTGGAAGGTGTCTTTCTGCCTTGTCATAACATATCAACATGGTCTTTGATCTCCCCAGAATGAGGCTGCGCAATAT
ATGTTCTGGTATGACGGTATGGCTAATGTTTGAGTAAGGACACCAGTCAACCTGGACATAGAATTGTTCCATTTTCTTAA
GCTCTTTAAGAGATAAATGATTCAAGTAACACAAGGAAGTTCTAGAAACTAACTCACATCAGATGGCTTCATAGAGTCCA
ATGATTTTCGGTAGAATGCCACATCACGGTTTGACGTTGGACTGCTTTGTTTACCTTTCCACCTAAGCACAAATGGGAAA
CACTCATGGATTGGATCATGATTAAGCTTTGGCCGACCAACATTGAGGTGGTAGTAACTCCAGCACTGCAAGAGAGTAAA
AACTGCTCACAGCCAGATTTAATATAAAGAGTTTCAGCGGTTATATTTTCAATTACTTGTCAAAGCATGACAGCCAAGTA
AATTTTGTGTCCCCATGGAACCCTTCAAAGGCAAAAATTCCCAAGCCTCATCATACCTGTAATAATGTCAAACAGCCACT
AATTGTGCTTTGGGACCTTAGGGAAGCATTGCCGAGTGCTCTGTACAAGAAGGATAATGCTGCAGCACCCCAAGCATACT
TGCCAGCTTCATCAAAATTTTCAAACAGTGGAAGGTACATGACAGGTACTTTATTGCCAGTTGTAGTTGAAAAGATGGTG
CTACCGACCAGGTAAAGAAGATAAGCACGTGTACAACGCGCAATATCCTCCATGGAAGCATCCTCCGGACACTGGGAGAA
GGTCTCTTTCAACCAACTAAGCTTCACCATCCCACCACTGGTATATCCAGAGTCAGGTGCTTTTCCCAACAATTTGATAC
AGACTGCTTCACATGAAGTGTATGTCACACCTATAACAGCCTCACCATCAACTGGTAGCCCAAGCAAGTACGCGACATCC
TCAAGGGTAACAGTCATTTCCCCAACAGTGAAATGGAATGTGTTTGTTTCTCTCCTCCATCTCTCAACTAGGGCAGATAT
GAGTGGGTTATCCAAACTGATTGCCGGTATCATTCTCAAATAGCCAAATCCAGCCATTTTAACCAACTCAACCTGTTTCT
CTGTGAGCATCCACTGATCGAGCTTTGATGTGTGCTCATGGCACCTAAGAGCACCACGCTCCTGTCAACAGTGAAAATAA
GCCATTCAAGTTTTGTCTAAATCACTGAGTTGCTATCAAGTGTCGATTTGGCAAAAAAAGGGAGGAAGTTTAGCTTAGTG
AATACCTGCCCCTCCCAAACAGCAGATGATACATGTTTATCTTGATCGTACAACACAATATCCTCAATTGGTCCAGGATT
AGTTGCATAGTAGTCCACCATTGCTGCTTATGACATATCTCTGAAACAAGAAAAACTTAACATTCTATTAAGAATATAAT
TGCGGAGTCATTTGAAAAATACAATGCACCTTAACCGCATCACAAAGTTGCAAATAAAAGAAAAAAATTATAGCAACTCT
ATATTACAAAGTTAACTAATATTCTTTTGTTTACTAGATAACGTATCTCACATTATAGCAAGGAATTATAAAACTCTATA
TTACAAAGTTACCTTATTCTTTTGTTTACAAGATACTGCCTGCTAGTATTTATGTTTTTGGGGAAGGTACCAAGAGAAGG
AAATTCCAAATAACTGTATGATTTAAAGGTAACTAGAAAGAAGACTGTCCAAATAACTTTAAGGTTACAACACCAAAAAA
CTACACCTCAACCAGTTTTCTAGAAGGGAAAAGCACAACCAAAGCAACAAGGTTTGTGGGGCTTGAAGCAAAAAACGAGA
AGTGAAGTGCATAATTCACAGAAATTTAAAAGCCAAACATACATGGATTTAGTAGTATAATAATCAAAATAACTAATTTT
AGCAATAAATATACATCAATCTCAATATTAATCCAACTCCTCGAAGATGAGCGTCAAGAAACCACTACTTTTCTTCTGGA
TAACTTTGTGGCGTCAATGTTTGAACTTTGAAGCACAAAATTCTCTTAATCACAAGGTTTCACCCACATGAAATGATAAC
CCCTCACTTTGCATAGTTTGATTGCTTTAAGCAACAAAACAATGGCTTTTATTACACTGGCCTCAACCCAAAACTAGATG
CAGTCAGCTATGTGACTCCTCTATATCCATTCCACTCCATTTGGGTCTGTCTCATTTCATTACTTGATAATTCAACTTTT
AGGAAAAACTAGGATGATTTAGGAATTCTGAGAACCACAAATCTATACTGCAATGCCAAACAATCACAGATAGGACTAAG
AAGATTCATGCTAAACTCTACACATGATATAACAGCCTTGATACCCACTAGTTAGTGTCATCTTATGATACCTTTCTTCC
ATAGTTCCTTCGTATTCTATTCTTCGCTATCTCCACATGAATTTTCAAAAGTGTAAAAGTTACTTCATCTTATTTGCACA
TGAATATCAAGTTTTTACTTTTTTTTACTAGCATTTTCCTACCTTACCAAATTGTCTGGCCAGCTTGTGAGCACCTTGAC
TAATTCCAGCACTGGTAGTCACCAAGGCAAGAACAAATGGGTAGAATTCATATAGTATTTTCACCTCTGCTGGGGTTTAA
ACCTGATACCTCGTGGTTCTCAATCCACTTCATTGACCAATAGGCAAACCCTTGGATGCAAAAACATTTCCTACATGATT
CTCTCTAAGTGTGGGTTCACTGGTTAATCTTTGAGTTACCGGTGCAAATTGTCAATGCAGAGTGCTAAGTTGTTTGCACT
TAAACCAGACTCTGTTTTCTATCAGAAGTCCAATACTAATACACACGATGATGCTATAACAGTCTCCTGATGATTAAATT
TTCCATCCTTACTTACATATGTTTTAGCTGATATCACAACTTACCTAATTAGTAAAGTACATACCCGGCATTATTCTAAT
ACAATGTACAAACTACTAAAGTACTAGTGCTAGCCAGTGCCCTCAAATTAGAATGATATCTCTAAATCAATCAATCATCT
ACTGCAACAGTTCTAAGCAGTTAAGATCAACCTTATAAATCATCTTAGAACTATGATAATTACCTATCAGTCAATCAACT
ATTGTGGTAGTCTTTTGCGATTCAGTTGCCACATTATTTTGGCCATTACAGTTCCTATTCTAGATGCTTTGTACTGCCTT
CCGTAATTAATCGACCTGTTTTCTCCACTGCTGTATTTCTTTCTTCATAATTAATATGATTTGCTGAACTTTAGCTGAGG
ATCTTTCTAAAACAAATTCTCTACCTCTACGAGATAAGAGTAAGGTATGCGTTCACTCCACCCTCCCCATACCCCACTTG
TCAGATTACACTGGTATGTTGTTGTTTTTGTAATCAATCAACTATTACTCAGTCCCAAACTAGANNNNNNNNNNNNNNNN
NNNNNNNNNNNNNNNNNNNNNNNNNNNNNNNNNNNNNNNNNNNNNNNNNNNNNNNNNNNNNNNNNNNNNNNNNNNNNNNN
NNNNNNNNNNNNNNNNNNNNNNNNNNNNNNNNNNNNNNNNNNNNNNNNNNNNNNNNNNNNNNNNNNNNNNNNNNNNNNNN
NNNNNNNNNNNNNNNNNNNNNNNNNNNNNNNNNNNNNNNNNNNNNNNNNNNNNNNNNNNNNNNNNNNNNNNNNNNNNNNN
NNNNNNNNNNNNNNNNNNNNNNNNNNNNNNNNNNNNNNNNNNNNNNNNNNNNNNNNNNNNNNNNNNNNNNNNNNNNNNNN
NNNNNNNNNNNNNNNNNNNNNNNNNNNNNNNNNNNNNNNNNNNNNNNNNNNNNNNNNNNNNNNNNNNNNNNNNNNNNNNN
NNNNNNNNNNNNNNNNNNNNNNNNNNNNNNNNNNNNNNNNNNNNNNNNNNNNNNNNNNNNNNNNNNNNNNNNNNNNNNNN
NNNNNNNNNNNNNNNNNNNNNNNNNNNNNNNNNNNNNNNNNNNNNNNNNNNNNNNNNNNNNNNNNNNNNNNNNNNNNNNN
NNNNNNNNNNNNNNNNNNNNNNNNNNNNNNNNNNNNNNNNNNNNNNNNNNNNNNNNNNNNNNNNNNNNNNNNNNNNNNNN
NNNNNNNNNNNNNNNNNNNNNNNNNNNNNNNNNNNNNNNNNNNNNNNNNNNNNNNNNNNNNNNNNNNNNNNNNNNNNNNN
NNNNNNNNNNNNNNNNNNNNNNNNNNNNNNNNNNNNNNNNNNNNNNNNNNNNNNNNNNNNNNNNNNNNNNNNNNNNNNNN
NNNNNNNNNNNNNNNNNNNNNNNNNNNNNNNNNNNNNNNNNNNNNNNNNNNNNNNNNNNNNNNNNNNNNNNNNNNNNNNN
NNNNNNNNNNNNNNNNNNNNNNNNNNNNNNNNNNNNNNNNNNNNNNNNNNNNNNNNNNNNNNNNNNNNNNNNNNNNNNNN
NNNNNNNNNNNNNNNNNNNNNNNNNNNNNNNNNNNNNNNNNNNNNNNNNNNNNNNNNNNNNNNNNNNNNNNNNNNNNNNN
NNNNNNNNNNNNNNNNNNNNNNNNNNNNNNNNNNNNNNNNNNNNNNNNNNNNNNNNNNNNNNNNNNNNNNNNNNNNNNNN
NNNNNNNNNNNNNNNNNNNNNNNNNNNNNNNNNNNNNNNNNNNNNNNNNNNNNNNNNNNNNNNNNNNNNNNNNNNNNNNN
NNNNNNNNNNNNNNNNNNNNNNNNNNNNNNNNNNNNNNNNNNNNNNNNNNNNNNNNNNNNNNNNNNNNNNNNNNNNNNNN
NNNNNNNNNNNNNNNNNNNNNNNNNNNNNNNNNNNNNNNNNNNNNNNNNNNNNNNNNNNNNNNNNNNNNNNNNNNNNNNN
NNNNNNNNNNNNNNNNNNNNNNNNNNNNNNNNNNNNNNNNNNNNNNNNNNNNNNNNNNNNNNNNNNNNNNNNNNNNNNNN
NNNNNNNNNNNNNNNNNNNNNNNNNNNNNNNNNNNNNNNNNNNNNNNNNNNNNNNNNNNNNNNNNNNNNNNNNNNNNNNN
NNNNNNNNNNNNNNNNNNNNNNNNNNNNNNNNNNNNNNNNNNNNNNNNNNNNNNNNNNNNNNNNNNNNNNNNNNNNNNNN
NNNNNNNNNNNNNNNNNNNNNNNNNNNNNNNNNNNNNNNNNNNNNNNNNNNNNNNNNNNNNNNNNNNNNNNNNNNNNNNN
NNNNNNNNNNNNNNNNNNNNNNNNNNNNNNNNNNNNNNNNNNNNNNNNNNNNNNNNNNNNNNNNNNNNNNNNNNNNNNNN
NNNNNNNNNNNNNNNNNNNNNNNNNNNNNNNNNNNNNNNNNNNNNNNNNNNNNNNNNNNNNNNNNNNNNNNNNNNNNNNN
NNNNNNNNNNNNNNNNNNNNNNNNNNNNNNNNNNNNNNNNNNNNNNNNNNNNNNNNNNNNNNNNNNNNNNNNNNNNNNNN
NNNNNNNNNNNNNNNNNNNNNNNNNNNNNNNNNNNNNNNNNNNNNNNNNNNNNNNNNNNNNNNNNNNNNNNNNNNNNNNN
NNNNNNNNNNNNNNNNNNNNNNNNNNNNNNNNNNNNNNNNNNNNNNNNNNNNNNNNNNNNNNNNNNNNNNNNNNNNNNNN
NNNNNNNNNNNNNNNNNNNNNNNNGTTTCTGTTGAATAATTTGAGGTCTAAGTGAGATTCACAATCAAATAATGAGTTAT
AGAAGGTTTTAGAGTTGGTTTGACTTGAATCGCCAGTGTGAAAGTATTCGGAATTGTGATTAAAGCGGAATGTAGTTGAT
TTCAACTAGTTTGGAGTTGAGGTTTATCCGTTTAGGTGATTGATTGACTTGCTTCTGGAAAAATTGCTTCGGTTTTAGAG
CTGAGTAAATTGTTGATAAGGATATATTGTTTTGATGGATCTGGTTTGAATTTGTTTACTCCGCTCTAGATATAATCAAC
TATTTGATTTCTACAAAATGATTTGAGATCTATGTGAGCTCTGCAAAATGATTTGAGATCTGTGTGAGCTCCGCAAACAA
TAATGAGTTAACGTTTTACATTTGGTTAACTATGAACAGCCAGTGTTAAATTATTCAGAATTGTGATTAAAGCAGAATGT
AGTTGATGCTAACTAGTTTAGAGTTGTTGTTTAGGTGATTGATTAATTGTTTCTGGAAAAATGGTTTTGTTATAGAGCTG
ATTGAATTATTGATAAGGATATATTGTATAAGATGGATCTGGTTTGAATTTGTTACTCTGCTTTAGATATAATCAACTAT
TTGTTTCTGCAAAATGCTTTGAGGTCTATGATGAGATTCACAAACAATAATGAGTTATAGAAGACTTTGCTGTCGGTTTG
ACCTTGGATCCCCAATGTAAAAGTATTCAGAATTGCGATTAAAGTGGAATGTTGTTGATTCTAACTAGTTTGAAGTTGAG
GTTTAGGTGATTGATTAACTTGTTTCTGGAAATTTGGTTTGGATTTAGAGCTGATTGAATTATTGATTAGGATATATTGT
TCTGATGGATCTGGTTTGAATTTGTTTACTCCAATTTAGATATAATCAACTATTTGTTTCTGCAAAATGATTTGAGTCTA
TGTGAGATTCACAAACAAATAATGAGTTATAGAAGGTTTTGCAGTTGGTTTGACCTTGAATCACCAGTGTGAAAATATTC
GGAATTGTGATTAAATTGGAATGTAGCTGATTCTAACTAATTTAGAGTTAGAGCTTTAGGTGATTGATTGATAGTTTCTG
GAAAATATGCTTCAGTTGTAGAGCTGATTAAATTGTTGATAAGGATATGTTGTTTTGATGGATCTGGCTTGAATTTTTTA
CTCCGATTTAGATATAATCAACTATTTGTTTCTGCAAAATTCTTTGAGGTGTATGGTGAAATTCACAAACAATATTGAGT
TATAGAAGGTTTTGCTGTTGGTTTGACCTTGAATCATCAGTGTAAAAGTATTCAGAATTGTGATTAAAGCGGAATGTAGT
TGATTCTAACTAATTTAGAATTGAGCTTTAGGTGATTGATTGATTGTTTCTGGTAAATATGCTTCAGTTTTAGAGTTGAT
TGAATTATTGATATGGATATGTTGTTTTGATGTATCTGGTTTGAATTTGTTACTCCGATTAGACATAATCAACTATTTGT
TTCTGCAAAATGATTTGACTCTATGTGAGATTCACAAACAAATAATGAGTTATAGAATGTTTTGCAGGTTGTTTTACTAT
GAATCACCAGTGTAAAGTATTCGGAATCGTGATTAAAGTGTAATGTAGTTGATTTTAATTAGTTTGGAGTTGTGGTTTAG
GTGATTGATGGACTTGTTTCTGGAAAAAATGGTTCGGTTTTAGAGCTGAATGAATTGTTAATAAGGATATATTGTATTTG
ATGGATCTGGTTTGATTATGTTACTCCGCTTTAGCTATAATCAACTATTTGTTTCTGCAAAATGATTTGAGGTCTACGTG
AGATTAGCTAACAAATAATGAGTTATAGAAGGTTTTGCAGTTGGTTTGACCTTGAATTGCCAGTGTAAAGTATTCGGAAT
TGTGATTAAAGCGTAATGTAGTTGATTTTAACTAGTTTGGAGTTGAAGTTTAGGTGATTGGTTGACTTTTTTCTGGAAAA
AATGGTTCGGTTTAGAGCTGATCTAATTGTTGATAAGTATATGTTGTTTTGATGGATCTGGTTTGAATTTGTTACTCCGC
TTTAGATATAATCAACTAGTGTATTTGGTTTCTGCAAAATGATTTGAGATCTATGTGTGCTCCGCAAACAATAATGAGTA
TTGCATTTGGTTAACTATGAACTGTCAGTGTTAAATTATTCAGAATTGTGATTATAGCAGAAGGTAGGTGATTCTAACTA
GTTTGGAGTTGTTGTTTAGGTGATTAATTGATTGTTTCTGGAAAAATGGTTTGGTTTTAGAGCTGATTAAATTGTTGATA
AGGATATATTGTATTTGATGGATCTGGTTTGAATTTGTTACTCTGCTTTAGATATAATCAACTCTATTGGTTTCTGCAAA
ACAATTTGGGGTCTGTGAGATTTTCTAACATTAATGAGTTATACAAGTTTTGCAGTTGGTTTGACCTTGAATCACCAGTG
TAAAAATGTTTGTCATTGTGATTAAAGCAGAATGTAGTTAATTCTAACTAGTTTGGAGTTGAGGTTTAGGTGATTGATTG
ATTGTTTCTGGGAAAAAATGCTTCAGTTTTAGAGCTGTTTGAATTGTTGATAATGATATATTGTATTGATGGATCTATTA
TTTCTATAGAGAGATCTAGGAAGAGGAACTTGTCTGGGATATCCTTTTTATGAGTTTGAGATTGGGAAGAAGTAGGGGAT
GGTTGACAATCTGGGGTTGAATTTGTTACTCCACTTTAGTCATACTCAACTATTTGTTTCTGCAAAATAATTTGAGGTCT
ATGTGAGATTCAAAAACAATAATGAGTGATAGAAGGTTTGTAGTTGGTTGACCGTGACTGTTAAAATGTGATTAAAGTGG
AATGGATCCAGAGGATTCATGTAGTTAATTGTAACTAATTTGAAATTGACGTTTAGGTGATTGGTTAACTTGCTTCTGGC
AAAATGCTTCAGCTTAGCTGATTGACTTGTTGATTATGATATCTTTGTGTTGATGGATCTATTATTTCTATAGAGCAATT
CTAGGAAGAGTAACTTATGCAGTTTGACTTGGACCAAAAGTAGATGAAGGAGACCAAAGAAGAAAGGAAGGAAAAAAAAG
TAGAAGAAATTTCTCACTTTTAACTAGAATTGTTGATTGAGTAAAAGATTTTGTATTTTGGGAGGAGAATTGTTGGAGCA
TAGGTGTTTGATCCAGTCTTTCCTGATTAAATACCACTCTCCTGTTTGCTGATTGAATTTATTGTAACCTGTTTCGTTGA
TCCACAAGAGAGGAATTAAATTTCATGGGCAGGGCTGATGTTTAACTTAAATTTCCATTTAGTTAAAAGTTGAAGGAATA
GCTTGCTTATTTACCATTGAGCCAAGAATATTTTTTTCTCCATCAGCTCAAAGCTAATAGTGAGGCGTCCATTACTTCAA
CAATCTACCAAGTTCTGAGCTCATAAGTATTTGACCTGGGATATTTTTCATTCTAGACCAGGCTATCACAGTAGATTGGG
ATCTATAGTTGATAAACTATAGGATACCTGAAATTGCAATGACCACCAAAGCTATTACAAGGACATCCTGACATTTTGCT
GCCATAGAATCAGTATCAAAATGTGGTAACATGTGAAGTACATGTGTTCTCCCTGTCACACTAGCGATCCATCTCCGTTT
AGCCTAAAATATTGGATAGTTCGAAGTTCGGCCTATAAATTTACAACCTGAACTACACACGAGAAAAAGATCCTAGTACA
AATCTGGTCCTCAAATTGAACCATGTTGTAAATGAATTACTTGTGTTTTTCTTTTGACGTAATTCTTATTTTGGTCTTTC
CAAAGGCGATAAGTTTTGCATAAAAGGTGTCATGGCTGTTCATTTTAGCATAGTTTCACAGCATGCTCACATTCTTCTGA
ATAATTGTTTGTTGTGCTTCTCAAATATTACCGATTTCTTTAAGACACATACTTTCTTCTTTGTTATAGTTTTAAAAGTG
TGTCAGACGAGAATGGAATCCAACAGAGGCAACCAAAATGGAATTCAACAACTTTTAGGTGCAGAGCAAGAAGCTCAACA
CATTGTCAATGCTGCCAGGAGTGGTAATTGCTTTCCCTTTTTTATGCCTCCAGTTTTCTGATCTTTGAATTGGATTTCTG
TTAGTTTCACTAATGCAACGATCAGGAAACTCCGGCAACATACATGTACTATTTTCAAGTCATGGATCCATTGCTAGAAT
TTTCTCCTTCCACGTAATAACTTTTATTTCCATTGCAGTTCAACTTTTTCCTTCCTGTGTTAGTGTGCATGGTAGAATCC
CGTAAGATCACATTTTGGTTAGTATCACTTGACATACACAAATTGCATTTCTAATGTGGGCATTGAGAGTTTGTTTTCAG
TCTGAACCAGCTCAGTTCCAATATAAGGGGGAAACTAGATGATTGTCATCTCTGATGTGCACTGAATAAGTAAAATGTAA
TCTGGATGGTTCTTCCTAGTTCCTACCAATTCACCACTTTGCCTTACTGTTTTACGTTAACTTCCCTTTCTCAACACCGT
ACTTGTTATTTTGATCCAACTGCAACATAACCAATCAATATGCATTTTGGATATCACACGCAAAGAGTAATAACTACTGC
AGCCAAAAGCTCATAACTTTATACCTGTTCTTCTCCATGTCTTAACTAATAATATGAGCTGTGTGGCTATTGTATTTCGC
GGCACCGGGATTGAAATTGATCAGTTGTATAAGCAAGTTCTGAATCCTGACTTGGTTTCAAGTGCAGCAAAACAGGCTAG
ATTGAAACAGGCAAAGGATGAAGCTGAGAAGGAGATAGCTGAATTTCGTGCATTCATGGAGGCCGAGTTCCAGAGAAAGC
TTGAACAGGTAAATAAGAAACAAATAGTTTTGGGAAAGAAACCAATTTTCATGTGTCTGTATGACCATAACAACAGCAAC
TGCTCTTCAAACCCAAGCAATTTGAGATTGGCTATTTCTTCATAAAATTGTCTAGTTTTACACTGGTTGTCAAACCTACC
ACAACCCTCCTCTTCATCTTGGCTTGGGACTTCAGACTGCCAGTGTGAGAAAGCTTACACAGGCTGAGTTGCATTCATTT
ATATGAACTCAAATAACAACATACCTAGTGTGGTCCCACAAGTGGGGTATGGGGAGGCTAGGGTATACGCAGAGCTTAAC
TGTATGTTTGTGGGGATTTATATGAACTTGAATATTTTTATTTAAAAAATGAACATTTAAGACCAAATCTAGTGGCTGCA
TTCTTGATCAGGGCCCATATTGTGTGTGTGTGTTCTCCTATTAGACCTTTAGAACATGATTACGTTTTCTGCTCTAGTCT
ATTTCCCGACGGTGATCAGAATTCTTGGTCAGTCCATAAAGGATGCTGACTAAAAGTATAATCGTCATTTATTTCTTATA
TCTACTTCCTTTTTCTCGTGTGTGTAGGGGTGTTAGGAAAGTAATCGGTTATTCAATTTACTTTACCCTTGATTAAGTAT
GCTTGTCAATATTTATATTGTCTACAGACTAGCGGTGATTCGGGTGCTAATGTCAAACGTCTTGATCAAGAAACGTTTGC
AAAGATCCAACACTTGAAAGCAGAATCTGAAAGCATCTCCAACGATGTTGTCCAGATGCTTCTGAGGCAGGTAACCACAG
TAAAGAACTAAGATTCATGATTACCAGGGTCAAGTTTATGGTCATTTTCTGCTGATTCTTGATTCTCCCTAATTCTGGTT
TTCCCGCTACACCAGTTTAATGGTTGTTCTCCATTTGTGTTGTATATTTATTTATCACTATTGGTCATCTTGGCCCTAGT
TGAATAAAAGTAATCATATACTGATGCTCTGTGAAGACAAATTTTGGATATTAACTTACCCACACGATGTGTGTTTACGT
TAAACAAATGAATGAAATACGTGTCATGCATAAAGTTTTCCTGAAGTGATGTATTCTTACTTTGGAATAAATAATTGATT
TAGTAATTTGCATTTGTTGTTTTTCCTTGGGCCGAGGATTTATCAGAAACAGCCTCTGCACCTCCCAAGGTCTGCGTTAT
ACTCTATCCTCTCCAGATCTCACTTATGGAATTTTACTGGGTATGTTGTTCTTGTTGTTGCATTTATCTTCTTAAAATCT
TTGACTCATTCTCCTTTGACTATTATACTGCTTTTAGTTGAAAAGAGATCGGAAGTTACAAGTTTTTGTTAAAAGTAGAT
GGGTGAGTAATTTTTAGTTATTTAATACGTCAACCTACAATAAATAAAAACGACAAATAGTAGTGTGAAGAAAGCATTTT
CTTTGTTTCTCACAGGTGTCAAATATCCGCACCATCCCAGCTAATACATATTTGCGTTGTGTAACCCTAATTAAAGGGGC
AAAATGCTTACGATCAGAAATTTTTTCCTTCGTATTTAAGACTTGAACTCGAGATATCTCGACAAAGATGTAGGGATTTC
TCATTACAACATTGATGGTATATAAAGCACTAATTGTCAAATTTCAGCAGAGACAATACTTAGCGATTTTTTCCCCATTC
GTCCTATCTTTGATGGATAAAGTGTTATATGGTGAAGTGACATGTGTCTCATAGAATTAGTTGAGATGTGCAGAAGCTGG
TCCAGACACCATAGTTATAAAAGAAAAAATAAAGAAATCACAATTGTCAAAATTCTTGTTATTAGGTTATAGGGACATCA
ATTTGTAAAGTAGAAATTGTTGAAACACCCACCAATACCACACCCAACATAATTATTGTTTTTTAAGCAAATCGATTTGG
ATGGATACAATTATTGCAAGACAAAATGTCAATTAAGAACCAAATTAATTAACAATTTCTGAAATTTTAAAAACATTCTT
CATGGGTGTGAGAACAAAACTAGTCATAACAAATACTCCCTCCGTCCATCTTTACTTGTCCACTAAACTATTTTGGGATG
TCCAACAATACTTGATTAGTTTATAAAATCAATGAACAATTTACAATGTTGTGTCTATTTTATTCTTGCTATTGAATACT
ATTCATTTTTCAACATTCAGATGACTTATATTTAATAAGGGTAATTTGGTAAAATTACTTCTATTATTAACGGCTTCTTA
ATTCTTGTTTCAAGTCAACAATGAACAACTATTATTGGACCGAGAGGAAGTATAATTAAAATTTGATTATGGAAGTGTTA
AGCAATCAAATCACATTAGAGGTCTTAGTGCTTTAGTTGCATGAGACTCTTCACGTTTTGGACGTGAAAGTTCCCTTTCA
TTCTATCCAAGTAGGTACACCAAATATGGAAAAGAGTCCATTTTCAAACTCTGATAATTCAAAAATATTTTATTCTCACT
CAAGTTCCCAGTAAAGACGAAACAAGATTTCGATAATCCCATCTACTATTTTTTCTTTATTCAGATCCAATTTTGATACA
TAAAATAAAAAAATTCTTGAGTAGTTTATCTGATAGAAATGATAAATTCCTTAGGTTCTTACTAAATAAAGGGATTTGCT
TTTGTGTATATTGTTCTATTCGATCTTTTAAGTTTTGATTTCACTTCTTTAGTTAGGCTATCATGCTTGATACACGAGTT
TCTTAACCGCTTATAAGATTTATTCTTTCTCATATGATTTTCGATAACAATTTCAAGGCTCGACTAAGTAAGATTCGTAT
TCATATTTTTTTTAATTAAAATTGATTTTATTCTCAAAACTTGAATTACATAAAAGTATGCCTTATTTTTTATCAGTTCC
TATCATAATGAAATAATTGGTTCATATTATCTACTCACTTTTTAAGATTTAGATCAATTACATGCTAACAAGTATAACAA
CTATGAAAGGAGGAAATAGTTTCTTTTTTTTTCTCTTGCAAAAGGAAATAACTTTTGACATTGCAAATTGTGCAATAATT
AGTGCGTATGCATAACTTGCCGACAAAAATTAAATATATCAAAATATAAAATCTTCTTTATTCATTAAAATAGAAAGAAA
AAAAAAAAAAAAGGCAACGACATTAACATTGGCCCACAATATATTTGATCAACTATTGGGATTTTAATGACAGAACAAAT
TCTCTCACACCTTTCTGCAAGCTTTTTTTTTTTTAAGTATATAACAAGAAGTTTTCTAATAAAAAGAAATGTGGCATTTA
TTATGCTTATTGCTTTGGTAGGATTCTAACTTATAAGTTTGGGATTAATATTGGTACGAAAGATATATGAGGAATCCATT
CTTTGATTATTGCCGCANNNNNNNNNNNNNNNNNNNNNNNNNNNNNNNNNNNNNNNNNNNNNNNNNNNNNNNNNNNNNNN
NNNNNNNNNNNNNNNNNNNNNNNNNNNNNNNNNNNNNNNNNNNNNNNNNNNNNNNNNNNNNNNNNNNNNNNNNNNNNNNN
NNNNNNNNNNNNNNNNNNNNNNNNNNNNNNNNNNNNNNNNNNNNNNNNNNNNNNNNNNNNNNNNNNNNNNNNNNNNNNNN
NNNNNNNNNNNNNNNNNNNNNNNNNNNNNNNNNNNNNNNNNNNNNNNNNNNNNNNNNNNNNNNNNNNNNNNNNNNNNNNN
NNNNNNNNNNNNNNNNNNNNNNNNNNNNNNNNNNNNNNNNNNNNNNNNNNNNNNNNNNNNNNNNNNNNNNNNTTTAAATA
AATATAATATTGAAATAAAAAATGTTGGGTTCGAGTTTTATGGAGGGTAATTTTTTTTTTACCTATTTTCTAATGTTTGA
TATAGTTTTAATGTTACGATTTCTAGGATTTGAGGACGGTAATTTTTTATCCTCATCGTCTCCATTTACGTGACTCTAAC
AAAAAAAAAACCCACCTTTATCAATATTGAATGAGATAAAAAAATGTCCAATTCTAAAAAAACAAAAACTTTTAAGATAA
CCAAAACTGTCAAATAAGTGCTCAACTTGTTGCCTCCTCCTCTCCCCTCCTCCTTTTTGTCTTCTCTGCATAACTTTCTT
CTTCCCTATATACTCCTCCCTTTGTGTGTATATACATATACATACAGAGTGTGAGGGAAAAGAGATATACCCACCACAAA
CATATATAAATTGATCAAATTCCTTCCCCAAAATCACTTTCCAGATCAATTTTGAAGCATCTCTGAGGTAAAAGGAGATT
GAAAAAAACTGTCTTAACGCTTGTGTAGCTAAAATAACCTTATATGGGTTGAAGGTTGAAGTTTCTCAGCTGTTTGTTTT
GGGAAAAATCAACAGATGGGTATTGAGGATTTGGGAGAAATTAGGTGATTCCAAGAAAGGGTCTTTTGAAATTTTGGAGC
TTTTTTGAATTGGATTTGTTAAGAAATGGAGTCTAATGTTATATCAGATATGCGATTAGAACCGAGCATTGATACAGATA
AGCTAAGTTACGAGATTTTCTCTATTCTAGAAAGCAAATTCTTATTTGGTTACGATGATCAAAAGCTTTGGGTACCTAAA
AATTTACCGTCTCCGGTTGAAGATAACAAAAACGACGGCGTTTTAACCACATCAGCGACGGAGAATATTCAGGCGATTAA
GAATCAACGAGGAAAAATATGTATCCTCAGCATTGATGGTGGTGGAATGCGAAATATATTATCAGGTAAAGCTTTAGCGT
ATTTGGAACAAGCGTTGAAGGTTAAATCAGGGAATCCAGAAGCTAGAATCGCCGATTATTTCGACGTTGCTGTTGGTTCC
GGCGTCGGAGGAATTTTCACGGCGATGTTATTTTCAACGAAGGATCAAAACCGTCCTGTTTTCCAAGCTGAAGATACATG
GAAGCTTCTAGAGGAACAAGGTAGAAGAATTTATCCTTCAAAAGGGTCAAGTTCTGCTGGAAATGGTTTTCTCCGGCGAG
TTTTCCGAGGCGGCGCAACCCGTTCAGATACTTCCGGTTTAGAGAAAGTGATGAAAGAAGCATTTATGGATAAAAAAACC
GGTCGAAGCCTTACGTTAAAGGATACTCTTAAACCGGTTTTAATCCCCTGTTATGACCTTTCAAGTACGGCGCCGTTTTT
GTTCTCCCGAGCTGATGCTTTCGAATCGGAAAGCTTTGATTTCCGGTTATGGGAAGTTTGCCGAGCTACATCAGCTGAAC
CGGGACTCTTCGAACCGGTTTGTATGAAATCCGTCGATGGAAAAACCGGGTGCGTTGCGGTTGACGGCGGTTTAGCTATG
AGCAACCCGACGGCCGCCGCGATTACTCACGTTCTTCATAACAAACAGGAATTTCCTTTTGTTAGAGGTGTTGAGGACAT
TTTGGTCCTTTCACTTGGAACAGGGCAGCTTCTAGAAGGAAGCTTCCAATATGAACATGTTATAAAATGGAAGGCTAAGG
ACTGGGCTAAGCCAATGGCTCGAATCTCCGGCGACGGAGCCGCTGATATGGTTGATCACTCCGTCGCCATGGCGTTTGGG
CAATGTCGGAGTAGTAACTACGTCCGCATTCAGGTAAATATATTTATCTACACTCGATATTTATACAACTGTTACAAAAA
TTAGTAGGCACAAATTAAAATAAACTATATATTACGCAGATTATAGAAGTTTATCTAAATCATCTAATATGTGACATAGT
TAGGTAAATATATTGTTCGAATTTCAATTTAAAAAAGTAAAGTTAGGTGATTTCTCATGTCTATCGGACGAATTTATAGT
ATAACGAGTAGGTTTTGGCTCATAAACTATATATGTGTTAAAAACAAACTAGATAAGTACAAACAATATGTTTGAAATCT
AAAGAAATGAATGAACTATAGAGTCAGAAATTTCGAATTCAACAACAACATATTAAATTTCACAAGTGTAGTTTGGGGAG
CGTAGAATATATGCAAATCTTACCCTTATTTCGTAGAAGTAGAAAAATTATTTTTGAAAGACTTTCAGCTTAAGTGTAGC
AAATAATAAATATGTTAATTAATAAAGAAAGCAATATAAAGCATTCAGAAAAATAACAACAGTGATAATCACGAAATAAT
ATTGTAACTTGAACAAAATAGAAAGAAGTATTAAAAGTGAGAAACTACACGTTTAAGTCTAATTTTTCATACGTTAATAT
TTTGAATTATTTCTGAGTCAACCTAATGTATACATACACTTTATGACTTTAATTCTTGAATCTTTATACATAATTAGAAA
AATCATAGTTGTCACTACCAACTAAGGGAATTTTTGTAATGAATGTGTCTCTACTAGAGACAATGTTGTCATTGCCAAAC
AACTGGATAAAGGGGATAGACTGATATCTTGATTGAAAATAGGAAAATGTGAATGTTAATAAAGTAGATAATAGTAGTAG
TAGTAATAATGATAAAAGATTGAATTTTTCCCACCTGGGAATATAATAAAGAGCAGTCCTTTTCTGATGTCTAACTGGCA
GAAGTGGATAATATCTGATGGTAGCCAGTTGCAGAATCATCAATGTGACACTCTCTGCCAATTTAGTACATTAAATGTTC
ACAGCTGTGGTTTACCATATTTAGCTGGGCATGATGACCACTCATCATCATCTAACAGTTCTTCTTTTAAAAATGTGGTG
TTACCGTCAACTTGCTCGTACCTCGATTAATCTCAAAGTTATTTGCTATTTTCACCATCATAGATATCAGACAACATTAT
TCATCAAAAACATGAAAAAATAATGGACAAAAATAATCTAGCAAAATTTAATTAGTCATATTTGACTCATATATATTGAC
AATTTAAAGTATTTTTTTAAAGTATTTTCACGCTATTGATATATTTTTAAACTTGTAGTATGTGACTTATCTTATTTTCC
GATGATTAATCCATTTATTAGTTTTTATGAATAGATACCTATAATTATCTTTTAGGTTATTTGATAGTGTAAAAATTTAC
ATTGTGGTCTATAGAAGGATAGACTTTAGACCGTTCAGGGTGGCCTAGTGATTTGGGCTTGGAACTTTCATGTTGGAGAT
CTCAAGTTCGAAACCCCTTGCCAGCGAAAGCAAGGGGTTGTAGGATAGACTTTAGAGTTTAAGAAATTTCTATATCGCTC
GAGTCACTTTTACCTGCTATAGTAATTGATATGCCTTATTATTACAAATCTCATATTTGAAGGAGCTTCTTCCACCATTT
TCTTATCCTTGAGACTGTTGATTTATTGCTATTCAGCGTGGGTTTTTTACCATTTACAGATTACTTATTAAGGAGGACTT
TAAAAGATAATGATTCTTACAAGTTAACTATATATAAATATAATAATATATATTGTGTAGTGGATGTAAAAAAGTACTCT
TGGTTACTTTGTGAGGTAGGAGATTGACCAATGGGATATCCACTAGAGAATATTATATGCATAAAGGTATGATAATTGAC
TTGATGACATATAATAATCTGTAGTGGAGGATGATTCAGAAGAATAATGGGATTAACTTAAACAAATTCAAATATGGAAT
ATATGTTTTTTGTACTTTGCTAACCATTTGACTAAGGTTGTAGTGGGACGAATAGATTCTATTTATTTTAATTGGAATTT
TAATTTTGAGCTTTGGATATTGAAAAAAATTCTGGTAGGGAACGCTTCTCCTTCAATGAGCCTTATGCATCACAAATAAG
GATTTGTTGGACCTAAATGTGAGTACCGGACACCGCATGAAAAATAAAACAGAGAAACCATAGATTTTTGTTTACTAAGT
TTATATTAACATGCAAAGTAGAATAACTTGTCACCATACAAGTTTCTCTGTATGATTTCTTAGTACAGTAGATGATTAAT
GCTCCCTCTAAACTTCAACAATTCCTCTATATTCCTTGAAATTTAACTTATAACTTGATGTCAGATTACTAATCTTATTT
CTTTATGAACATTTATTTGTTATCGTTTAGACAATTTAATAGTAAATTATTTCTTTACGCAGTCAGTATATAAAAGTTAA
GCTCTTCTTCTCGAATGCAGGCTAATGGATCGAGCTTCGGTCGTTGTGGGGTGAACATAGATGCTGATCCAAGTCCTAAC
AATGTGAAAAAGCTTGTGGGAATTGCAGATGAAATGCTGAAACAGAAAAATGTAGAGTCCCTGCTATTTGGTGGTAAGAA
AATTGCAGAACAAAGCAATTTCCAGAAACTTGATTGGTTTGCTGGAGAACTTGTACAAGAGCATCAGAGGAGGAGTTGCA
GGATAGCTCCCACTGTTGCATTTAAGCAACATCTCACAAATCAAGAAAAATAAATGAAAAGATCAAAAAAGAAAGATTTG
GTAAGTTTTCTTTTTATCCCATCTTTCCCATTTTGTATGATTTGTCCACTGCCATCAACTTGTACTATATAAATTGTAGT
AAAATTTTATATAAATATACATATTTATATGAAGTCGCTTCCATTTCGACAAAGAAGTAGTGGTGTTGCCCGAAGGATTA
TGGTTTAGCGATAAGTACGCAACACATGACGTGTACGCATACATGCAACACATGACGTGTACGCATACATCCAGCAGAGC
GACTTCAAGATTTTAAGTTTAGATTAATGGATTCAAGATAGATTATTTATATCTATATAGTGGGGTTCTACGGATCCCAT
AACATGTATGGTAGATCCGCTCCTTCTGTCATTGAGTTTGAACCCTATTGGACAAACCTTGTTTTCAAGTTGGAAAAGGG
TAAAGGGGTGGGCTCATACACTCCTATATAGTGGATGCAATGATTTTAAAATTCTGAATCCGCCGCCTTTGTTTCCAAGC
ATGTTCAAATCCTCATGCACCATAAATTTGCCTTGGCGCCCCGTTTTTAATCTTGTATTAAGATACACTTTGCTGGCAAA
GCGGTTAATACTAATTTCAATTGTTCTCCATGGTGATGGAAGTTCACCCAAGTTATAGTTCTACAATCTCCCAACTAGTG
GTGCCTTCTCCGATTCGATCAGAGAGCTAATATGCTTGACCAAGTGGCCAAGCAATCATTTTGTTTGTTAATCTTGGTCA
ATTCAAGTTGATCTGAGGCTCTTTTGATCTCCAGACCGATCCCTTGAATCTTCTTCAGCCACGAGAAGACTTGGTTTTGT
CAGAGCGGATATAGGTTTGAACATACAAGTTTGACAGAAGTCAATAGTTTTGGTTCAAATCTGGTATGTGTTAAAAAATC
ACTTAACGTATACGAAAATTAAATTCCGAACCCAATCACTAACACTTGTGATTGTTATCGTAGAATCCAAAATCTATAAA
GTTCAAAACCTAAATCCGTCTCTTTTGCATGTCTTATCTAAGTTTGCTGATGATGTCAACCAGGACCCATAATGCTCATT
ATTGGAACATTATGATCATATGAACCAAAAACATTATTTTTTCTTAGCAATAATTGAAGTTTTGTGAACAGAAATCACAA
GAAGGTTTAGGTGTTGTTTCTGTGCATCCGTGAGCTCAGTCTTGTCATTTCCTTTTTGTTTTAAAACATCAAATCACTTG
GTGGTGGGTGTAATAGTAGTTTATGAGAAGAGACTCTTCCATATTATAGTCTACCGACACTTTTTGGTTCTTGGATTAAG
ATGACATTTTTATTAATCATCTTATATTGATATTTAAACCCCACAATACTTTTGTTTTTTGCTATGTTGTGTCATATCCG
TGTCGGATCCTTCAAAATGCATTATTTTTGAAGGTTTCATGGTAAGGATTGCAACTTTCCGCAAATTTTTTCATTTGTTA
GTCAATGATGGAACCTTACATTTTTTTTTTAAAAAAAAAATTAGGATCGTTGAATTGAATGATATTTCTGTTTAGATATG
CACATGTTGACAAATTTGAAGAATTCGTGGGGTAGGCGGGACTGAGTGATTATTTTACAGTGAAACAAAAGAATTGGCAG
GGGACCTTGTGGAATGGATTTAACTTAACATTGTAATTTTTATATAACATTAGTGTATTTTTGCATGTTTTAGCAGATAA
TCTATTTTAATGTTTGGTTTACTATTTAACCTGTAGTTATTATGTAATTGATCCGATTGAGTAAAAATTGTCACACAATC
AGAGTATAAAAGTTGAACTAATTTACTATAGGCATTTACTTGTCATCGGGGGTAGAGCTATAGTATTAGGTACGAGTTAT
GAGTCTTCTGACTAGCCTAGTAATTTTGTTTACTGTATAAATATTAAGAAAATCATAAAATCTGTATAAATATTTAATTG
TGAATTTTGTAACTAAAACGAGCTAAAAATTTGGTGACAAATTTAAAACCTATCATAAACTTCAATTGTGTATTGGGGGA
GGAGGGTGTATAGTATAAAAGTTGCTGCATTGTTACTGTCCATAGTTAAGAAAGATTTGAAGAAAAAGGGACAGCTAGCT
CTCCCTGTTTCATGAATCATGTTGTGGTTGACCATTAAAAAAAGTACCACCAAAAGATAATTTTGGACGGATAAATCTCT
TTATTTTTAGTCCGATGTCTTTAATGGGTTCTATGTATCACAAATCTGAATTAATCGTATCAGTAAGACGAAATAATATC
AACAACCCAATGTAATTTTACCAGGTGGGATTTGGGTAAGGTAGGGTGTACCAGACCGTTGTTTCCAAAAGATCAGTTCA
ATAACTTCTAACAAAGCAATTTTTAGAAGTATATAGGCCCAAAGCAGACATAGCAAATAATAATAAAATCATTACAAAAT
ATTCAAGAAAAACAGAACAATAACACAATAATACGACAACCAAAGCAAATAAAACATATATATTAATAGAAGGAAAAAAC
TGTTTGGAAAAGCACCTTATTTTACTCTGGCTGTGTCTCTCATAATGTCACTTTTACTTTTAGAGTTGAAAGTTACATTT
GAATATATATTAATATCAGAATTCCATCCACTTATTTTCTCTTCTTTTTAAGTTGATTGTTTATTTTGGGTCCCGTCTAC
CGTCCTTTCATGTTTACACTTTTTTCTTCTCATCTCCAACTTAACAACAACAATAATATATTTGATATAATCCCACATAG
TGGGGGGTCAAAAGAGGGTAAATCTACGTAAATTTTATTTTTACCTTAGGGTTAGAGAGGTTCCCAACAGACCCTCGGCT
CAAGAAAAATAGTCTAATGAAAGAAATGACGAAAGTACAAGAAACAACAACTAATAACAGAAAACAACAAATAGTAATTG
AATAAAATAATACATAGGTAAAAAGAATTAACATATAGTAATAAAAATTGAAGGACGATGCGTCTCCAACTTAACAAAAG
ATTTGGTTAATATAAGACGGAATATAGAGAGTAAATAGCACAAAAACTTGTCACTGAGAAGACAAATTCTCTTGTTGTCT
GTGTACATGTGGGAGATAGTAAATACCCGATAAATACGTTAAGATGCCCATAAATTGATCCGAACACTATCATAATAAAA
AAGAATCTTGGAATGAACATCATCTTATTAAAAAAGAAACTTGTCAACCTATATATGATTTGGACACAATTATTAAAGTA
GGGCCAATAAAGTAAGAAAACTATTTGGCAGATAGTGATGTGCTAACCCTTTAATCCTACTTGTAATGTTTATAGTACCT
TGCCTACAGAGTTTTGAATTATTTCTGATGAAATTCAACAGAGAAGAAAGAATGAGTCAAAAGAATAGTCATCATCTTAA
AAAGAAGAGAAAGCAGGCTATAAGTTAAGAGGAAATTATACTGATGCTGCTTTGTATCAAATTATTTTTTGTGAGCTATG
TTGCTCGAATTTTTTGAAAATATTGTTAGGTGTGTCGAATCTTTCAAAAAAATTAATGCTTTTTTACATGATTCGATTTA
ACTGTAATAATTTTTTTATAGAGTCCGAACAACATAGTTGGTGGGTGGCTTTATTTATACTAGTTGAAATCATAGTTTAA
AGCACCTTGCACCCACCCTAACTCACCTTACCTCCACCTATTGTTCAAATACTCATTTTTCAGAAAAATATTTTCTTTTT
GTCAAAACAATATTCTTCATTCCATGCACACTAATAATTTCAGTCAATGATGTGCCTAAATTTTGCATCTCACATGTTTT
ACAAACCAACCCTTTACTATATTCACCTGATATATATACTTCAGCATATTTACAAGGGGCAGATTTAGTGCAATCATTAT
GGATTCACGACTTCACATGAACTTAATAACTTTTGTTCAAATTATAATGTATTAGAATATTTAGCTCGAAATTCAATATG
TTGATCCAGCTATTATTAAATACTCCCTCCGTTTCAAAAAGAATGACATCCTTTCCTCTTTAGTTTGTTTCAAAAAGAAT
GACCTCTTTCATTTTTTGGTAACATTTTACTTTCTGTTTTCCACGTAGCATGTTTAAGACCACAAGATTAAAGGGCAATT
TTGTACATTTGACTTAACTTTAATTTAGGACCACAAGATTCAAAAGTTTTCTTTATTTTCTTAAACTCCGTGTCAAATCA
AACTAGACCACTCTTTTTGAAACGGAGGGAGTATTATTTTAAAATTATTATAGAAATTCATAAACTCAAAAACTTGAATT
TGCCCTTAACTATTTTTATCTCCTCTGCATGCAGGAAAGTTGCTTTCAAAATTAGGGTTGGTGTAAAAATAAATAAAAAA
GTAAAGATGATAAAATAGTAAGTAACCTTTACTTTTTGGAAGAGTGAAATGGGAAAGCTAGTGGGTTCCTTTGGGAAATT
TTCATGGATTGAAGTGAAAAGGACACTCAATTGTTTATAATGAGAAGAAAAAAAAAGGGAGAAAACAAGAAGGGATTTGA
TGAATCTTGGTGGGAACTTTTTGCCTGCCATAGGACAAGCATTGTGGTGATTGCCTTTTTGATAAATATGTATTCGTATA
GAGTGTATATCGAATCAAGTAATGTATCTATGAAATCTAAATATTCAATGCGTAATCATGATTGAGAGATAAATGTGTGT
ATGTATACACATGTTCTGTATTTTTTATTTGGTGTAAATGTTCAGTGTGGATACATTTGTATCGTGACATTTCTCTCCTT
TTGTTATAATTAAGTACGGATAGGGATCGTTGGGTCCAATTATAGTTATGTGGAGATTATATATAATTCAAACATTGTTT
AGTCTTTAATTTTTGCCCTTCTCGCATATTTAAAGAAAAATTGTGAGTTAAAAGTACACTTAACTATGATTTAAATTTAG
CAAGGTAGAAGTTTAGATTCGACATAAGTTGTGTTTTAGAGGCATACATTTAGAGACCTTCTGTTTGTCCCACAAAAGCT
TTGTAAGAATAAGGTACGCCTCTTAAGGCATAATTTTGTGGGTACTGAAATTGAACTTGTCTCTATTAACAAAAGTTATG
TAAGAACTAGGTTATGTCTTACAAGGCATAGTATGTGGATTATGAACTTTTTAAGGTATAACGTTCTAAAATTGAATTTA
TGTCCCTATCGGTGTAAGTTAGGTGAGAACTAAGTACAATTTGTGTTATATTATGATATGACATTCGTGCTTTGAAAGAA
AGAATACGCAAACCAATAAGATGGTTTTCTGGGCCGCATAGTTGAATTCAGCCCAACGTTATAGCACATAGGTCCGGCCC
AATTAGAATTTATAAAGCAATGTCTAAAATTTTATAAGACTCTAGACCTTGTAGATTGAACCATTTGAACAGCCAAAAAT
AGTTATGAATATAACAAGTCAAGAACTTGCAATAAAACACAAACAATAGAGGAATTTTAGTAGTTCAGTTGGTTGGCTAT
CCAACTTTTCACCTTGTTGATTAAAAATGAAAACAAGAAAACACAACAGTATCACAAATTCAAGTGTCAACTAAAAAACA
CTTTCATAGAGCTTATTCTAAACTGTAAGCAGGGGACAGAGTCGAAGTGCTTATTATGGGTTTGGAAGAATAAATCAACT
TTGTCCCAAACTTTATATTTGTGTTAATCATATCATTTAATATGTGGTCCAGAATCCATAAACTAAAAATCTCGACTCCA
CCTCTGATTGTAAGAGATCCGATCATGATAGAAAAAAACCAAACTAGTCCATATTCTTTGAACTTAAGATCAAAATGACC
ATCTCTCTTGCTTGGAGCATTAATAGTCGTCATTTTCTGACAAATTGGTACACTTGCCACTTTTTCATCAAAGAATGTGA
ACTATTAGTGTTTCATGTGAAAGAAATACGATCATTTTGAGCCTCCGTCCAAAGATAATGGACTATGTCCGGCTTTTTCT
CTTTATCATGTAGTCAAATAGAAAGGATAACATCACTGCAAACTACAACAAACCCTCCAAGACAGAGTGCAATCTCATAG
GGGGATTAGGGCCAACCTTTAGAGATAGTTCATGAAGCTCCTTGTCTATACATCCAAGTTCCCCATCCAGCTGCTTAAAT
GTCTCCTCCATTCTACGTGTGAGTGCTTGTCGCCTTTGCCGTAAACTTTCCATGATAAATACTTCATCTATATGCAGTAA
ACGATTTTCAAGCCAGCCTATTTCAATGCCACTTAACTTTAGGTCCCAGATATGTTGCCTAGCAACATTGAACTGATCCT
TTGACAAGTTCACTATCGTAAGATTATTGAGAAAGTAGACTAACTCTGCCAATATTTCCAAATACACCGACTGAAGTATG
CTACTTGCAACCCTGAAGTTCACGAGTGAATCAGGGTACCGCGAGACAACCCTACTGAGTATTGGTAAAGTTCGTCGTGC
TACTTGATAGCCTCCCCAAGGAACTTGCTCGTCACCACGACCAGGTCCTTCGTAGGGAATCTGACTCGGGTTTGTAGAGA
TAGACATCACTTGGAAGGAAGTTGGATGCTCCAATACAGAAGAAGTCCGTCTAGAGTGATCTTCTGAGGCATTTGGGTGA
CTGGGAGTAATAGTCTCTTCTTGCTCTTCAAGACATTCCCCGAAATCAACAAGGACAAGCTTTAGCTTTCTTAAAATGAC
AAATTCAGATAAAGGAGCATAAATAAACTAGTTACAGCCAGGCTTTTATTCAATAATGGAACAGCAGCCTTGTAAAACTA
TCCAGATTGGTGAATCGTGACTCGTGCATATGGACAGACCAAAATATTACAACTTAGAGTTAATATTCTTCATGGTATAG
TCATTTTATGATATACACCCTTCTTATGTATTATAGTTTGAGTGGAGATGAAGTTTAACAATGTGAAGAGAACTTATGGA
TCTTATGGGTTTCAACAGACGGTATGTATAATATACCAAAAGTACTCTTTGAATCTTGAACTTTTACATGTCATGCCATT
CCTATAAGTGAATGTCATCAATGGTGGAATTGCAAACTCAATAGATATAGAGAAGTGGTAGTCTTTTTCTAAACTGACTA
AAAAGGAAAGTAAAACACATAAATTGAAATGGAGGAAGTAACTATTTACCTTGTAGCGTCGATCTGAACCAATCACTGCC
CAAATCCAAAGCTATAGTATCGAGACTAGTGTTTATAGAGTCTGGAAAGTCAAAATCCTTGAATAGCTCATACAAGTCCT
CATCTCTAGTTTGGATGCTTACAGTGTCATTTGGAATAGATCCCTCATTATTCTCCCTCGCAACTGCTGTATGCAATTGC
AGTCCATTGTCCTCTACAGGGGAAAAACAATGGACATTATTATGCGATCCAGTTGTCTGCTGCCTGATCTCCAAATCTGT
CATAGTAGATTGAGCACAATCGAGCACTGCTTCCGAGTCTTGCATGTACTGATCCTCCTCGAGCATAAGATTTGTTGTCT
GTTGACCCTGAGATAAAGATATCTGGTCCAGATCATTTGTTCTGCATATCAAAATAGTAAATTAATGTATTGCAATTCTT
TCTGCGAAAGATTTGTATATATATAGTTAGGAACTCATCGGTCCATTACCTTCTCACATGAGAGGAGTCCTCACCCTCAT
GTTGCATTCGAGATATCATGCCAACTCCACGGCCATGGTTTCCACCTTCAAAATACTTGCTCAAGCTCATAATAAATTGA
CTTGATCTGTAACATTCAACCAAAAACATATTCATGTAAAAATATGAGTGAAGTTCTCATCGCAGACTTCATTTTAGTTC
AAAAGTCATACTTATTATAACATGGCTTGTGGTAAACAGAAAAGAGACTTCGGGTGGCAAAGGCATGAGAAGCAACGGCA
AGAGCACCTTCCACGCTTTGTCTTGAAAATGTTGATGCTCCAATAGAACAACGTTGATAAGATAAACGTCTAATCCCAAC
ATGTAGTTTGCCAGTTTCATCCCTTGAAGCAAAATCAAAGGAAATAAATCAAATGAGGTATGAAAAGATAAAAATTCTCC
AAGATACATAATTGCAGGAGATGTAGCTCAACAGTAAGGCCAAAAGCATGCCATAGGAAAAGTACCTTACGAACACAACT
AAATCCCCGGCAAGCAATTTCTTACTAGTAACGAATGTACTCCAGCCATTTGTGAGCGAATGCCTCCGTGGTTGGCCTAC
TCAGTGTAGTTAAGATTAAAAAAAAACGGAGAGAAAAAGAATAGAACATCAAGATATAGATATAGCTCATTCACCTAATT
TTAGTGTTCTTCTTGGTATAAAAATCAAAGAATAGAAACTTCTTAGTCTAAAAAGTACAACAACGGTCGTCTTCATTTTT
GACAATGAGCCATAAACTCAAAATCCTACCATAGCAGGTATAATTTTAGTTTCATTCTTTGTCATTTGTCAAGTTGAATA
ACAAAACAATAATTCATTTGGTCGATATTCAATCTTAACATAGGAGAGGAGGGATTGCCTTGGTATGCATGTTTAAAGCG
CCATTCATTTCCTTGAAGATCCGTTGCTATCAGTTCTTGGCTTGGTTTTTCTTGTCGCATGTCCTGATCATTGAAGAAAC
CAATCCCAAAAATCAAAATCCAGTCAACCAAATACCTTAAATATTTACACATAAAAGAAATACAATAGTAACTCTGCCAC
AATCCCAGGCAAGTTGGGGACGGCTATATGAATTCACACACACAACAACAACATACCCAGTGTAGTCCCCCCACTTTCTG
GGGTCTGGGGAGGGTAGAGTGTATGTAGACCTTACCCCTACCTCAGAGGTAGAGAGGTTGTTTCCGCTAGACCCTCGACT
CAAGGAAAAAATTATCCGAATCAGAATTCATACACGCAAAAAAAAAAAAAAGGAAGGAAAAATTTGAGAAACAGATACAA
TTAATTAGTGCATTACCAAGGGAGGAAAGCATTTGACAGCATCTTTCAGGGGAACAAACAGTCCCCAATTGCTTTTTATA
TCAGATTGAGTTAAACACTTGCAAAACGACTGAAACTGGGGCCTTGGAGTGTCTAGAGGACTAAAATCCGGAGCTGTTGG
CTCATTTTGCTGCAAGGAGTGGTAGTCTTGGCTGTAAACAAGAGTGTTATCCTGGAAAATCTTCAAAAATAAAGTAAATT
GAGTTCTTACATCTTGATTTGGCAATAATCTGATCTCCGCATAAACCTCTTCCGTCTCATGTTCAACCTACCAAAAAACA
ACTATTGCAGACAAATGGCTCCGCGAATCTTGCTTTAATCAAATATTGCTTCAGAATAAGATGGTATAATACATAAACAA
ACACTCAAACTTTGAGATTGCACATCTAGACACCTCAACTTGGTGTCAACTGAAAACTAAACACTCCAACTCGCCCCCAA
CTCGTGGACACTTGACGCTAACGCATCACATAAATTTTGTAAGTGTCTAGATGATCATTTTGTGAGTTGGAGTATTCAAC
TGACATAAATCACAATGGAGAGAGTTGAGGTGTCTAGATGTGCATACTCAAAGTTGGAGTACTTACTTGCTAGTTGAGTC
CAAGTTTGAGTGCATGTTAATGTATTATGCCTAATAAGATTAGTACGTCGAAAATGGATGCTATGTAGTAATTAGGATCC
ATTAACCTTAGATAATTCGGGTGCCTTAGTTTCGCTTGAGTTTTATGAGATTTGCATAAACCCAAACACTAGAGTTGATT
CCAACAATTGGGCTCATTGCTCTAACCATACTTCTTCGTCAAATAAAGAATAGGCTTTGTTGGTGGGCATAGTTGGACCA
TGGAGGATCCATATGCAGGGATAAAATCACATATGGAGTTCACAAATTTATCAAACAGCTAGTGAATATGGGTCACTTGC
CTCATTGTGAATCTTATATCATAGAGGGACCTACACCTATAAGAGGAATTTCTAATGCAGGACTACCTGTTGGTACTGAA
ATCACATGGTCTATGATCTACTAAAAGAACAATTTAGCTAGCCCATGAGGCTAACTCGCGCACATTGTGATAAGCATTAA
CTGTGAGATTTAATTGTCAACAACAAGAAGCTCGTAAACATTGGAACTAGCACTAAACAGAGGATCTAATTGTCTAATAA
TATTCATCAACAACAACAAATAACTACTACTGAAACAACAACTAATACAAGCAAGTTGGGGTCACATTATGAATCCTCAT
ACATCATATCGCTTCATTTAAGCTCTAATTGCTTAGCATAGAATGATTTGCACTTCAAGATCTTTTCTTGGGTGTTATCA
TTTCTTCCCACTGGACCTTTTGTATTGTGAATATATAGGGTCCAAATACCAACTTTATGTAAGAATTTCCCAAAGAAAAT
TAAATGACACTAACATGGAGGAGATTGTGTATCCTAATCAATCCCAAGAGTAATAGGCAAAAGTCCTTAAGATCCATCAA
TCTAACTACACCAACTCCCACAAAAAAGATAAAAACTATCTCAAAAACATTTGAAATGATCAATTATCACGCATACCAGA
AGGCGAATATGTAGAACACGACAAAGCATCTTTGGGGGTAAGTTGGACAATTGTAGTCTTTCAATCAGTTCCTGGTTGGA
TGATTGCTCCAGCTGGCCAAAACCAAAAATTCATTAGGAAGAAAAAAGCACAGGCTTAGTAGCCTAATTTACTGAGTTCA
ACTGCACTCGTACTCTTTAACTCAGAGCATAAACATACAACAACATACCCAGTGAAATCCCACATGGAGCATAAAGCCAT
AAACATAGAACCCATAATTTCAAAAACTATCAAAAAAATCCCTAAAATTGATAACCTGCTCCACATGAAGTCTTGGAAAG
TAGTATACTCTCTGCCCAGCCTTTGGAACATCCAACGATGAACCAGAACAGACCTTCCATATTTCCCTACGCAGACCATC
ATCACCTGACAAATCACCCACCCAAAAAACAAAACAATTTATAAATCAACAACAACAACATATCCGGTGTAATCCCGCAA
GTGGGATCTGTGGAGGGTACACAGCCTTGCCCCTATAAAGGTAGAGAGGTTGTTTCCAACGATCAAGTGAAGCATATCAA
AATCAGTACGAAAGGAAAATACAGTAATAGTAAAGAAATCATATAGAAAAAAACAAAAAACAGTAGCAACCACAGATAGT
ACATAAACAACAATCTATAAATCAAGAGTGAAAAATGTCCTTTTTTTGTAAAAAAAAAAAAAAAAGTTAGAATCTTGAAC
CTTCAAATGACATATGATTTGGGTATTTCTGCTGTGAAAACCACGGTTGATCAACCATAATCAAAGCACAAAAAAAGTAT
ACAACTTGCTAAAGGGAACCACAAAAGACAATCTTTTTTAGGTTAATATCTATCAAAATCACAAATTCACTATCACAATT
TTGGTAGGTACAGTTAAGATAAAAGGAACTGACGTCAAAATAAGTATTTATTAATTCAACCAGCAATGATGCTTCTTCAT
TTATTCTTCACCCCCAACCACCCTCCCCCCCTCTTTTAAATTTGTCCATTTTTCTCCACTAACGCGGCTTCATTAGGCTT
CACTCTTGTGTGTGGCAGTGTGGAAAAATGAGTAACGCGGCCACACACATATGCAAAAGAAGGTCTGAATTGGATACTCG
CATGCGGGGGGGTGTACGGTACACTATTGATAACTTTGCTTTACTAATTTCCGTTTCCGTTCTGATTTATTTGTGTGATT
TTAATTTTATAAAATTTAAAAAATAATGAGAACTTATAAATATTTATGATCTTAAACTAAAAAACATTTTAAATGAAAAT
GGGACGATTAGTGCTTCGTGGGAGAGAAACAAAATCATCCTTAAGGAAGAAGTGCACAAATACGGATGTCATTGTTTAAC
AAATACTCACTTTTTAGGGACGGGCATAAATATTAAAAAACAGAAAAATCGAATCGAATAGAACTAATTCCATTTTTTAG
TTCGGCGTTTTTGTTTTATTTTTTCAAAAGTTTGGTTATTTGGTTTGGTATTCGGTGTTTGGGTCTCAAAAGTTCGGTAT
ACCGAAGAATCGAATTTTTATTTTTAAAAAATTAAAATAATTTTTTTAAATATATATAAAGCATTCTCTTACCTAAACAT
AAAAATTCAACTAACAATTAAATCATTCATGAACAAATCAAAGTAGCAACAAGTGTACAATTCAACAGTTAACTTCAAAT
GTTAATTTCCAAGAGAAACTCAAACATATTTCTACCAATGTACATTATATAAAGGAACCTGTCTTCGTACTTGTTTTTAT
CGAAAAGTAGTTGGAGGCACAATATTCTTGATTAGAGCCGTCAAAACGAGTTTAGTCCATGGGGCTGGCCCAAACCAACA
CGTTATTGGGATAGAATTGAG
