# Supplementary material for: Homologues of potato chromosome 5 show variable collinearity in the euchromatin, but dramatic absence of sequence similarity in the pericentromeric heterochromatin
Source: BMC Genomics. 2015 May 10;16(1):374. doi: 10.1186/s12864-015-1578-1 (PMC4470070; doi:10.1186/s12864-015-1578-1)
Supplement: Additional file 3: — RH BAC tiling path sequences. Description of data: Nonredundant, multifasta sequence files of the individual BAC MTPs. The sequence contigs and scaffolds in the MTPs can be either ordered or unordered, depending on the quality status of the tiling path sequence. [file 12864_2015_1578_MOESM3_ESM.zip › mtp_1621.fasta]

>mtp_1621.contig_1
TAGCAGAGCGAGGTATGTAGGCGGTGCTACAGAGTTCTTGAAGTGGTGGCCTAACTACGGCTACACTAGAAGAACAGTAT
TTGGTATCTGCGCTCTGCTGAAGCCAGTTACCTCGGAAAAAGAGTTGGTAGCTCTTGATCCGGCAAACAAACCACCGCTG
GTAGCGGTGGTTTTTTTGTTTGCAAGCAGCAGATTACGCGCAGAAAAAAAGGATCTCAAGAAGATCCTTTGATTTTCTAC
CGAAGAAAGGCCCACCCGTGAAGGTGAGCCAGTGAGTTGATTGCAGTCCAGTTACGCTGGAGTCTGAGGCTCGTCCTGAA
>mtp_1621.scaffold_1
AGAACAAAGATTTTGAGAGTAACTATATCTATTAGGATGTTATTAGGTTATAAGATGAATTTAGGAAAGTTAATGGAGGA
TAAAAAGGCAACAATACCCCTCTTAGAACATAAAAACACAAGAAGAATTGAAAAACTATTTTTTAATGAATCTAATATGC
CAATTCGGCGATTCGGAGGCCCTATCACCAAAATATTTGGCAGATCACCAAAGTGGGCCTTTAGATTGTCAAAGTTAACA
ACTTTTTAAGGTTTTCAGGTCATTTTGGCAATATGCAAAACTCTTCGACGATTCACCGAACTGACAGATGTCATCGCCAA
ACTCTCTAGTCCAGATACATTATATTCCAATAAAACAACCATAACTTTCTACTCCAAAATTGGAGTAATGAACGATCAGT
CGGCTTGGAAAAAAGACTGAAAGACCTTTATACTGGTGGGTCTTAGTCTATAAAATGCTTAATATTTTAGGAGTAATTAT
TGCTTGAATTTGACCTTCGTAAAATCTTATACCGAAACTCAATTGGTAAGAAAGCTTTCTACTCAACTTTGAGCTAGAGG
TTTCTTATGACCTTAATTTATGTACAACACGTATCCTACACTAAGAAAGTGATCTTAACACCTATGTGTAAATAAAAATA
TTCGTCTTTGGGTCTATACATATTCAATGAACAATTTGAACTTAGCTTATAATTTGTGGGGTGTTACAGTATCTCCATAT
TGGGATCATTTTTCCACGAATGAAGATCAAAACTAGAATAGACATATCAATCGAGTAAAACAAGATTTCTTTAGGCTATT
TGCTCTATATATATTAGCATAAATCAAATTGTACTAAAAAATGAGTGTGGTCGAAAAGATGTGCTATGATTCATATATAA
GATTATATAATACATTATTTATGTAAATTGGTCAATTTAATGGTCTAATTTAATTGGTCTACTGTAACGACCCCGATTTC
ATCGTTATGGAAAAGTCATTGGGGAAAGAATTGGGGCTAGAAAAAAATTTCGTAGTAACTTGAGATTTTCTAGCCTAGTC
CAGGTTTGGAGGAAATCGGAGTCAATGAGGTCTAGGAAAATCTGGTAACAAATGAGAGATCTATAAATGAATTTGATTAC
ATGGGTGGATAGCTAAGACGTTAAGAAACCCATATGACTTTACGGAATTGAATTCAGGTGAGTAGAACTCCCAAAATTGA
TCTTAGCGTGAGCGGGTATTTCCTGAGTATCATGGGATGAAGGTGTGTTGTGAAATGGGGGTTTGGAATTCCTAAATCTG
CTCACTATTTCCGTGTAAGATGTTGTGGTGGAATTATTCCCGCCAGGGCGGGGACACTATAGCGGGATGGGTCCCACTGT
AGCGGGACAAATGCGACTTAAGTCAAAAATAAAACCCCAAAAATATTTTATTCTGCACTTTTCGACTATGAGAGCTAGGA
GACGACCCCAAACGAATTCTTGACCGTTTTTCACCATGCTTGAGGCTAAAGGTAAGGTTTTTCACTCCCCAAATCTATTT
TTCGATCCGTAGAACTCAGTTTCTTGGGTAATTATCGATGGGGGAGGATTTTGCTCTGGAATTTATGGTGGAAAAACCTC
TAATCTGGGTATCGGGATCAAGGGTTTAGTCTAGGGTTATTGAGTTTATTATAATCTGAATAATTAGACCTTAATTTGAT
TGTTGATCCTTGCGTATAAATTGTTGTTTTAAGACTACGAACAAGCGGGAAGAATCTGGAAAGGGAAGATTCAAGTGCCT
TAGGGGATTCAAGCTTGAATTTGAGGTAGGTGATGGTTGTGATTTCATGTTGGTGTGATATATGCTTGTAATTGCTCATT
ATAATGCATGTATGTATGCGAATATTGCATTATTGTTCACCCTAATCGTATATGAGGATAATTGAATAATTGTATGACAT
GAATCACCACTTGTTGTATGATTGTAAGAATATATATTGTGATTATGATTGTGGTTTGTTGAATGGATCAGTTTCCACGT
TTCGGCATAAACATGGTATCAGGTGCCACGTTTCGGCATAATTATGGGATCAGTTGCCACGTTCTGGCATAAATATTGGA
TCGGGTACCACATTCTGGTATGCTAACAGTTTGAGTGTAGGTTCCATGAGATGACCATTGAATTGGGTTCCGTGAGAGGA
CAAATTGAATTGTATTGTGTATCTACTTCTGATGATTACGTTGATATCTAATGATGATTAATATTGGAAGATTGTATGTT
GCTCTAAATTGATAACCAATGTGTATTATTGAGAACATGTGATGTTACATTGATCCTGAAAAGATGACTAATATTGTATA
TATTCGGTATATGCCTGTTTTATAATGTTGTGGTTACCTGCATGTGTTTTACTTATTGGGATAACCGTGTGATCCTACCA
GTACACTGTGGTTGTGTACTGATACTGCACTTGCTTGTTCTTTGTTAAGTACAGGGCATCTTTAGGCGACTATTGATAGA
CCTTAGCAAGATGACTATTGAGTGTGACCGGATTCAAGGGTGAGCCAATTCTTTCAGGGTGCCATGGATCTTTCTTATTT
AAGTCCACTCTTTTCGGACTCAGACTATTTGTTTGAGGTGTTGTTTAGTTTTGGGTTGTACCCTTTGTTCTTCGACTTGT
CGTTAGTAGAGTTTTGGTACAATGACTTTCAGGTTCTAGGGGTTGTTCTTCCGCATTAGTTTGGTTAGTTGTTTGTTAAA
ACCTTGGAGTTTATGGGGACTCCATTTTTATAGACATTTAAACCTACTTTCGTATCTCTAAATGCCTTAGTTTTCTTAAA
ATTTGTTTGTTTGGGTTGTAGTAATGGTTCTCCCACTGGAGGGTTTGTGTGGGTGCCAATCATGACGGTCTGGATCATGA
TAAAGTTGGTATCAAAGCCCTAGGTTCATTGATCTCATGGTACCAAAACGAGTCTAGTAGAATCTTGCGAAATGGTATGA
TGACGTCCGTACTTTTTTTCGAGAGACTATAGGACTTTTGGAAAAACTCACTTCTTTCTACTCCTTCATGCTATGACTTG
AATCCAATTGGTATCTGGGTGATACAAATGGGTATCTTTCCTCCTTCACTCTATGGTCCGAGCTAGAGTAACAACAACGG
TAACACCATCACTAGCAAGAGAGGATGTGTATAGACTACCGACAGTTGAATAAAGTCACCATTCAGAACAAGTATCCATT
GCCTCGGATAGATGACATTTTTGACCAATTGCAAGGTGCATCGGTTTCTCTAAGATTTATTTAAGGTCTAGTTACCATCA
GTTAAAGGTTGAGGCGGTTAAGAATTGGGTTTGACCAAGTTCTATGATTGAAATTAGCAGTTTTATAGGATCGCTAGCTA
CCATTGTCGCTTGTGGTATGAGTTGAGTCCAATTGGTATCTCAACGAAGTGAACTAGACAATGTAGTCCTTGTTGAAGGG
ACACAAGCAAGTTAATTGGAACTGAGAAGGTTCCAATTGGTATCTGGCCTTAGGGGTCATATAAGGCATAGATGATCAAT
AATGGTCGTCTATGGAACAAACTAATTAAAGAATTTGGACTTGTCTGCAATTTGTAACTGCTCGAGTGTCGTGAACTTAT
TGTGAAAAAAAGTCATCACGAGATTAGGTACAAGGGTCTAGATAAATTATGATGTGGTTCATAAGAGAGAAATCTTGATG
TGCGTTGCGACCAACTGATAACCGTGTGAGAGTCTGGGTGTATCCTGGGGATATATGTGTGGTAGTGTTGAAACGATGAA
ATAGGGGGCTAAAGTGCGTACTTTGTTGGGTGATCGGGGNNNNNNNNNNNNNNNNNNNNNNNNNNNNNNNNNNNNNNNNN
NNNNNNNNNNNNNNNNNNNNNNNNNNNNNNNNNNNNNNNNNNNNNNNNNNNNNNNNNNNNNNNNNNNNNNNNNNNNNNNN
NNNNNNNNNNNNNNNNNNNNNNNNNNNNNNNNNNNNNNNNNNNNNNNNNNNNNNNNNNNNNNNNNNNNNNNNNNNNNNNN
NNNNNNNNNNNNNNNNNNNNNNNNNNNNNNNNNNNNNNNNNNNNNNNNNNNNNNNNNNNNNNNNNNNNNNNNNNNNNNNN
NNNNNNNNNNNNNNNNNNNNNNNNNNNNNNNNNNNNNNNNNNNNNNNNNNNNNNNNNNNNNNNNNNNNNNNNNNNNNNNN
NNNNNNNNNNNNNNNNNNNNNNNNNNNNNNNNNNNNNNNNNNNNNNNNNNNNNNNNNNNNNNNNNNNNNNNNNNNNNNNN
NNNNNNNNNNNNNNNNNNNNNNNNNNNNNNNNNNNNNNNNNNNNNNNNNNNNNNNNNNNNNNNNNNNNNNNNNNNNNNNN
NNNNNNNNNNNNNNNNNNNNNNNNNNNNNNNNNNNNNNNNNNNNNNNNNNNNNNNNNNNNNNNNNNNNNNNNNNNNNNNN
NNNNNNNNNNNNNNNNNNNNNNNNNNNNNNNNNNNNNNNNNNNNNNNNNNNNNNNNNNNNNNNNNNNNNNNNNNNNNNNN
NNNNNNNNNNNNNNNNNNNNNNNNNNNNNNNNNNNNNNNNNNNNNNNNNNNNNNNNNNNNNNNNNNNNNNNNNNNNNNNN
NNNNNNNNNNNNNNNNNNNNNNNNNNNNNNNNNNNNNNNNNNNNNNNNNNNNNNNNNNNNNNNNNNNNNNNNNNNNNNNN
NNNNNNNNNNNNNNNNNNNNNNNNNNNNNNNNNNNNNNNNNNNNNNNNNNNNNNNNNNNNNNNNNNNNNNNNNNNNNNNN
NNNNNNNNNNNNNNNNNNNNNNNNNNNNNNNNNNNNNNNNNNNNNNNNNNNNNNNNNNNNNNNNNNNNNNNNNNNNNNNN
NNNNNNNNNNNNNNNNNNNNNNNNNNNNNNNNNNNNNNNNNNNNNNNNNNNNNNNNNNNNNNNNNNNNNNNNNNNNNNNN
NNNNNNNNNNNNNNNNNNNNNNNNNNNNNNNNNNNNNNNNNNNNNNNNNNNNNNNNNNNNNNNNNNNNNNNNNNNNNNNN
NNNNNNNNNNNNNNNNNNNNNNNNNNNNNNNNNNNNNNNNNNNNNNNNNNNNNNNNNNNNNNNNNNNNNNNNNNNNNNNN
NNNNNNNNNNNNNNNNNNNNNNNNNNNNNNNNNNNNNNNNNNNNNNNNNNNNNNNNNNNNNNNNNNNNNNNNNNNNNNNN
NNNNNNNNNNNNNNNNNNNNNNNNNNNNNNNNNNNNNNNNNNNNNNNNNNNNNNNNNNNNNNNNNNNNNNNNNNNNNNNN
NNNNNNNNNNNNNNNNNNNNNNNNNNNNNNNNNNNNNNNNNNNNNNNNNNNNNNNNNNNNNNNNNNNNNNNNNNNNNNNN
NNNNNNNNNNNNNNNNNNNNNNNNNNNNNNNNNNNNNNNNNNNNNNNNNNNNNNNNNNNNNNNNNNNNNNNNNNNNNNNN
NNNNNNNNNNNNNNNNNNNNNNNNNNNNNNNNNNNNNNNNNNNNNNNNNNNNNNNNNNNNNNNNNNNNNNNNNNNNNNNN
NNNNNNNNNNNNNNNNNNNNNNNNNNNNNNNNNNNNNNNNNNNNNNNNNNNNNNNNNNNNNNNNNNNNNNNNNNNNNNNN
NNNNNNNNNNNNNNNNNNNNNNNNNNNNNNNNNNNNNNNNNNNNNNNNNNNNNNNNNNNNNNNNNNNNNNNNNNNNNNNN
NNNNNNNNNNNNNNNNNNNNNNNNNNNNNNNNNNNNNNNNNNNNNNNNNNNNNNNNNNNNNNNNNNNNNNNNNNNNNNNN
NNNNNNNNNNNNNNNNNNNNNNNNNNNNNNNNNNNNNNNNNNNNNNNNNNNNNNNNNNNNNNNNNNNNNNNNNNNNNNNN
NNNNNNNNNNNNNNNNNNNNNNNNNNNNNNNNNNNNNNNNNNNNNNNNNNNNNNNNNNNNNNNNNNNNNNNNNNNNNNNN
NNNNNNNNNNNNNNNNNNNNNNNNNNNNNNNNNNNNNNNNNNNNNNNNNNNNNNNNNNNNNNNNNNNNNNNNNNNNNNNN
NNNNNNNNNNNNNNNNNNNNNNNNNNNNNNNNNNNNNNNNNNNNNNNNNNNNNNNNNNNNNNNNNNNNNNNNNNNNNNNN
NNNNNNNNNNNNNNNNNNNNNNNNNTTACTTTTGTGGGTGGATCCCTAATGGTGGATTAGGGGTACCAAATCCTGCGATG
TTCTCTTGGTTAAGTGTGAAGATTGGGAAGATTTGGTTATTTCGAATGATATAATTGGTGTTGTCTTGGAGTTGTTAAAG
TATTTTAGTGGTTCTACATGTACCACCTTGCTTATGAGAATTTATAGAAGAGCTACCATGCTTATTTGTCGTTGTCCGGC
AATCTTAATATTCCTCTAGTCATCGAGGTCATGTATTGATTATGTGTGGTTGAATGTGGGGATCATTGGGTCTAATAATA
CTGTTCTTAAGAGGTAATCTACAATTTCTAAATCTAGTATTTTGATAGTGTTGTTGGAGGGTTTGCATGCTTGGACATAT
CCCTCGATGAGTATCTGATTTCTAAAGACCAATTTTTTTATAACTAAAACTAATGGGAAATTGGATTGTGAGATGGAGAT
GTTGATAAGAACTATGATTGTTCAGGTATTATGATTGTGTGTTGGTTGATTCAGGTTCACCTCTAATTGTGGTGAGTTTT
GATTTAGGATTTTATCATGGTTATGTGAGAAAGGATTCGTTCTGATGTTTGTGTCAAAGTCCTTGATAGCATGTTGCAGA
CATGTGTACGTACAGTCAAACTTTGGTGGTTATTAGGAATAGCTTTGTGGTTAGCTAAGTGTACATACAACAATAATTAT
CCCTCAAACATTGTGATGACTTCATTGAGGCATTGTAAGGGAGCATGTGTAGGTATTCAATTGGTTGGTTTGGGGTTGGA
GATGTGGAACCCTTAGGGGTTAATGAGATTCGGTAAGATGGGCCGGCGAGACAAGTATCCCCAGTAATTCGACGATTCAG
ATACTACTCTACCTTTATTATTTTAGCCAATCTTTCCTAGTTGATCACTCGAGGACGAGTAATGGATAAATTGGTATCTA
TTGTAATGACTTGATTCTGTCGTTATGGAAAAGCCTCTGGGAAAAGAATTGCGGCTAGAAAACTTTTTCATAGTAACTTG
AGATTTCCTAACCTAGTCCAGATTTGGACGAAATCGGAGTCAATGAGGTCTAGGAAAATATGGTAACAAATGAGAGATCT
ATTAAGGAATTTGATTACATGAGTGGATAGCTAAGACGTTAAGGAACCCATATGACTTTACGGAATTGAATTCGGGTGAG
TAGAACTCCCAAAATTGATCTTAGCATGAATAGGTATTTTCTGAGTGTCATGGGATGAAGGTGTGTTGTGAAATGGGGGT
TTGGAATTCTTAAATTTGCTCACTGTTTTCGTGCAAGCCGCTATGGCGGAATTATTCCCGCCAAGGCGGGGACGCTGTAG
CGGGACAGACGCGACTTAAGTAGGAAATAAAACTCCAAAAACGTTTTATTCTGCACTTTTCGACTTTTAGAGCTAGAAGA
CAACCCCAGATGAGTTCTTGACCATTTTTCACCATTCTTGAGGCTAAAGGTAAGGTTTTCACTTCCCGAATCTATTTTTC
GATTCGTAGAACTCAGTTTCTTAGGTAATTATCGATGGGGGAGGGTTTTGATCTGAAATTTATGGTAGAAAAAGCCCTAA
TTTGGGTATGGGGATCAAGGGTTTGGTCTAGGGTTATTGAGTTTGTTTAATCTGGATAATTAGATCTTTGATTGTTGATC
CTTGCGTATAAATTGTTGTTTTTAGACCACGAACAAGCGGGAAGAATCCAAAAAAGGAAGATTCAAGTGCCTTAGGAGAT
TCAAGCTTGTATTCGAGGTAGGTGATGATTGTGATTTTATGTTGGTGTGATATATGTTTGTAATTGCTCATTATAATGCA
TGTATGTATGCAAATGTTGCATTATTGATCACCCTAATAGTAAATGAGGATAATTGATGATTTTATGTTGGTGTGATATA
TGTTTATAATTGCTCATTATAATGTATATATGTATGTGAATGTTGCATTATTGATCACCCTAATCGTAAATGAGGATAAT
TGAATAATTGTATTCTATGAATCACCTTTTGTTGTATAATTATGAGAATATACATTGTGATTGTGATTGTGGTTTGTTGA
ATGGATCGGTTGCCACGTTCTGGCATAAACATGGGATCGGTTGCCACGTTCTGGCATAATTATGGGATCGGTTGCCACGT
TCCGGCATAAACATTGGATCGGGTACCATGTTCCGGTATGCTAACAGTTTAGGTGTAAGTTCCATGAGAGGACCATTGAG
TTGGGTTTCGTGAGGGGACAAATTGAATTGTGTTGTGTATCTACTTGTGATGATTACATAGATATCTAATGATGATTGAT
ATTGGAAGATAGTATGTTGCTCTAAATTGATAACCAATGTGTATTATTGAGAACATGTGATGCTACATTGATCCTGAAAA
AATGACTAATATTATATATGTTCGGTATATGCCTGTTTTATAATGTTGTGGTTACTTGCATGTGTTTCACTTATTGGGAT
AACCGCGTGATCCTACCAGTACATTGTGGTTGTGTATTGATACTGCACTTGCTTGTTCTTTGTTGAGTAAAGGGCATCTT
CAGGCGGCTATTGATAGACCTCAGCTAGATGACTATTGAGCGTGACCGGATTCAAGGGTGAGCCAGTTCTTTCGGGCTGC
CATGGATCTTTCTTGTCTAAGTCCACTCTTTTCGGACTCAGACTATTTATTTAAGGTGTTGTTTAGTTTCGGGATTATAC
CCCTTGTTCTTAGACTTGTCGTTAGTAGAGTTTTGGTACAATGACTTTCAGGTTCTAGGGGTTGTTCTTCCGCATTAGTT
TAGTAGTTGTTTGTTAAAACCTTGGTGTGTATGGGGACTCCATTTTTATAGTCATTTAAACCTGCTTCCGTATCATTAAA
TGTCTTAGTTTTCTGAAAATTTATTTGTTTGGGTTGTAGTAATGGTTCTCCCATCGGAGGGTTTGTGTGGATTCCAATCA
CAACGGTTTGGGTTGTGATATCTAGAAATGACGAGCCCACTTTGTCAAGCTCAAAATCTCATTTTATCCTAAAGGTCGAC
CAAATTGACGGTCACATGATGTGGCACACCAAGTCAAATGAATGAGTCAATAAAACCATGCCACCTGTCATTATGACATA
GTATACCTAATCAAATGAAAGACCAATAAAAATGTGTCATGTGTACTAGTGACATATACTATCAAATATGAAATCAAATA
CTATGATTGTTGCAACATTTTTCCGTCTTAATTATTTATTTTTCTTGACACAAATTTTATCGTTTATAATATCGTTTTCC
CTCGTCTACTAGGCAGTGAAATTAGAAAAGTTTGTGGACCTAGATTTCACATTCTATTTTGTTCTTTAATGTTTGTGTGC
TGAGAGCAGGGCTTTTCAAAGTCGATCCAAAACTGTTAAACCAAATCGAAAAAAAGTTATTGATTTATCGGTAATGGATT
ATTGATTTAACAATTTTGATTTTTTTATTATCAGGTTAACGATTCTTAACAGTTTGAGATTTTTTGCTAATGGGTTAACC
AATAATCCAATAGTATATTAATATATTATAGTTATACCATTCAGTATATAAAGTCCTTGATTTAGGATTTAGTTTCATAT
TTTTATTTTTGGGTAAATCACATAAATATGCTATGTTAAAGAAATATTTACCATCTATGTCAATATAATTTTTCTAACTA
AATATAACAATTTTTTGGAATTAAGAAATTGTACAGGCGGTTGCCTCTTTCTACCCTTTTTCATCTTCCTTCGCCTTTTT
TCTATTCTTCTTCTTCTTTGTCTCTTTTTCTATCATTATTATCTTCCTCCTCTTCTTTCTTTCTTTTTTTTTTAAAAAAA
ATCTTCTTCTTCTTCTTTGAAATTTTCATATAAATAACTATCTTCAAATCAATTTTTGCCCATATTTCATTATTTTTACC
CAAAAATACGACGGAAAAAGAAATGAAAAGATGAAAATTTGTTCAAAATCATATTTTCAAGCAAAAATTTTAAATCTGTA
AAATTATAGCAACAAGACTTCACCATTAATGGTCATTATAAAGCTTCAAATTTTGAATTAATTATTTGAAATTTTACGAA
TTTGTGATTAGCTTGGATAGATTGTTCCTACAAATAATTGAAAATGTCGTTTGAAATTTATATCTCAATTTTAAGAGGGT
TTGGTTAAGTTTATAATTGATTTTAGGAGAAATATTAGATTGAAACTCGAAAAAGGTGAAGTTTATGGAACTGTATGACA
ATTGTATTAAAGTTGTATTAGATATGTTTCATAATTGTATTAAAATTATATTAAAATCATGAACAATACATTTATAATAC
ATATTACAAACTTCACTCTTTTTTAGTGGTATCAACCAAAATAATTTAAGTAACACACTCATAATACATTTATAATATAG
GAACAATACATTTGTAATACATATTGCAAACGCCGCTTTTTTTCTTAGTGATACAAATCAAAATAATTTATAAGATATAT
ATGATACATGTTTTCTTCATGAATAGTACATTTTTTATAATACATATTGCAAACTTCACTCCCTTTTAATGATATCAACT
AAAGTAATTTAGGTAACACACTTATAATACATGCACAATACATTTTAATACATATTGCGAACATCACTCACGTTCTTAGT
GATACAAACCAAAAATAATTTATAAGACACATATAATACATGTTTTATTCATGAATAATATAAGTTTAATTCATTTTATA
GATTATTGTCTTGTCTTTCATTAGTTACATTTTTCATTCATTATTGATTTTCTTTTCTAATTCAACTTTAATATTGTGTA
ATACAATTTTAATGCAAATTTATTTTGCAGTTTTTTGGTTGATTTGTTACTATTAGATTACTTGTTTAATTTATTATTGA
TACAAGTTTAATTCACTCTACAGACCGTTGCTGGTCTTTTCCGATTATTCTACGATGTGTTAGTGTTGTTTTTTGAGCAA
GATAAATCGATACCTGATAAGCCAATATCTTAATGGTTCTTAACTATTTAACATGTTTACAAATCGATAACCGATAAGTC
GAACAAATAAACTTCAAAATCGAACCGACCGATACACAACCCGAAGACATCTTACGTACTAGAAATGTTTAACAGCTTGC
AAGAAATGTACCAGTTATGTGCAGACTAAGGAAATAGCAAGTGCAATAAAGTTAAAATTCTATATCTTCACAAAACAAAA
AGAATGTGTATAGAAATGGGATTACTCTTATACATAGAGAACTCAAATGAAGACAAAAGGTCAGAATGAGATATCCAAAA
AGCCCTTGTTGCTGCATTGAGAGTTTAATCATCTTATTGGAACCTTTATCCAACCATTTGCAAAAGCAATTGCCAAGATC
ACAAAGGGTGTTGACATTCCAAATATGATTATATAAGGAAGAGGTGTCATCATAGGGTTCTCCCCTGCTCTTTCTCCTGC
TGATTGCCAATACCTATAACACCCAACCTCTTTCACTAATTATAGGCAATTCAGAAAAATTCCCTATGTGTTACTTCATA
GTAATATATGTATCAAAATAAAGAAACCAAAACAAATATTAATCATAAATGAGACAGAAATCAATAAATAAGCCCCAATC
TCAAAGTAGGGGCTGATTTCTCACGTGGTCACTCAACTAATATTTATTAACTCAAAAAGTCATATTTTTNNNNNNNNNNN
NNNNNNNNNNNNNNNNNNNNNNNNNNNNNNNNNNNNNNNNNNNNNNNNNNNNNNNNNNNNNNNNNNNNNNNNNNNNNNNN
NNNNNNNNNNNNNNNNNNNNNNNNNNNNNNNNNNNNNNNNNNNNNNNNNNNNNNNNNNNNNNNNNNNNNNNNNNNNNNNN
NNNNNNNNNNNNNNNNNNNNNNNNNNNNNNNNNNNNNNNNNNNNNNNNNNNNNNNNNNNNNNNNNNNNNNNNNNNNNNNN
NNNNNNNNNNNNNNNNNNNNNNNNNNNNNNNNNNNNNNNNNNNNNNNNNNNNNNNNNNNNNNNNNNNNNNNNNNNNNNNN
NNNNNNNNNNNNNNNNNNNNNNNNNNNNNNNNNNNNNNNNNNNNNNNNNNNNNNNNNNNNNNNNNNNNNNNNNNNNNNNN
NNNNNNNNNNNNNNNNNNNNNNNNNNNNNNNNNNNNNNNNNNNNNNNNNNNNNNNNNNNNNNNNNNNNNNNNNNNNNNNN
NNNNNNNNNNNNNNNNNNNNNNNNNNNNNNNNNNNNNNNNNNNNNNNNNNNNNNNNNNNNNNNNNNNNNNNNNNNNNNNN
NNNNNNNNNNNNNNNNNNNNNNNNNNNNNNNNNNNNNNNNNNNNNNNNNNNNNNNNNNNNNNNNNNNNNNNNNNNNNNNN
NNNNNNNNNNNNNNNNNNNNNNNNNNNNNNNNNNNNNNNNNNNNNNNNNNNNNNNNNNNNNNNNNNNNNNNNNNNNNNNN
NNNNNNNNNNNNNNNNNNNNNNNNNNNNNNNNNNNNNNNNNNNNNNNNNNNNNNNNNNNNNNNNNNNNNNNNNNNNNNNN
NNNNNNNNNNNNNNNNNNNNNNNNNNNNNNNNNNNNNNNNNNNNNNNNNNNNNNNNNNNNNNNNNNNNNNNNNNNNNNNN
NNNNNNNNNNNNNNNNNNNNNNNNNNNNNNNNNNNNNNNNNNNNNNNNNNNNNNNNNNNNNNNNNNNNNNNNNNNNNNNN
NNNNNNNNNNNNNNNNNNNNNNNNNNNNNNNNNNNNNNNNNNNNNNNNNNNNNNNNNNNNNNNNNNNNNNNNNNNNNNNN
NNNNNNNNNNNNNNNNNNNNNNNNNNNNNNNNNNNNNNNNNNNNNNNNNNNNNNNNNNNNNNNNNNNNNNNNNNNNNNNN
NNNNNNNNNNNNNNNNNNNNNNNNNNNNNNNNNNNNNNNNNNNNNNNNNNNNNNNNNNNNNNNNNNNNNNNNNNNNNNNN
NNNNNNNNNNNNNNNNNNNNNNNNNNNNNNNNNNNNNNNNNNNNNNNNNNNNNNNNNNNNNNNNNNNNNNNNNNNNNNNN
NNNNNNNNNNNNNNNNNNNNNNNNNNNNNNNNNNNNNNNNNNNNNNNNNNNNNNNNNNNNNNNNNNNNNNNNNNNNNNNN
NNNNNNNNNNNNNNNNNNNNNNNNNNNNNNNNNNNNNNNNNNNNNNNNNNNGATTACTTGTTTAATTCATTATTGATACA
AGCTTTATTCAGTTTACAGATCATAGAATGCTCTTTCGTTTGCTATATTTTGCATTCATGTTTAATTCTCATCTAATTCA
ACTTTAATATGTGTGTAATACATTTTAAATTCAAGTTTAATTCATTTTGCAGTTTATTATATCTCTTCATTTGTTACGAT
TAGATTACTTGTTCAATTAATTATTGATACAAATTTTATTCCGTCTACAAATTATTGACTACTATACGAAAGAAAGTAGA
GAGAGAAAGAAAGGGAGAAAGAACAATAGAAAGAGAGGGAGAAAGAGCATCATAAAGGAAGAAAGGAGAAAGAACAATGT
ACAGAAAGAAAGAAATGAAGAAAGAATAACAGAAAGAAAGAAGGAAATGGATAAAGAGCGAGAAAGAGAGACAAATTTGA
AAAGGCTAGAGACAAAAAAAAAGAAAGAGGCGAGACAGAAAGATAAATATAATAAAATACATAGTATTGTTAGATATTGC
TATAAATGGTAATAATTAAAGAATATATTTAAAATAAGTAATTATTTTTTAAAAGGGATCCACTCAAGTAATTAATCTTT
TATTTTTGGCATCTCTAACTTCCGATTATTCTACGATGTGTTAGTGTTGTTTTTTGAGCAAGATAAATCGATACCTGATA
AGCCAATATCTTAATGGTTCTTAACTATTTAACATGTTTACAAATCGATAACCGATAAGTCGAACAAATAAACTTCAAAA
TCGAACCGACCGATACACAACCCGAAGACATCTTACGTACTAGAAATGTTTAACAGCTTGCAAGAAATGTACCAGTTATG
TGCAGACTAAGGAAATAGCAAGTGCAATAAAGTTAAAATTCTATATCTTCACAAAACAAAAAGAATGTGTATAGAAATGG
GATTACTCTTATACATAGAGAACTCAAATGAAGACAAAAGGTCAGAATGAGATATCCAAAAAGCCCTTGTTGCTGCATTG
AGAGTTTAATCATCTTATTGGAACCTTTATCCAACCATTTGCAAAAGCAATTGCCAAGATCACAAAGGGTGTTGACATTC
CAAATATGATTATATAAGGAAGAGGTGTCATCATAGGGTTCTCCCCTGCTCTTTCTCCTGCTGATTGCCAATACCTATAA
CACCCAACCTCTTTCACTAATTATAGGCAATTCAGAAAAATTCCCTATGTGTTACTTCATAGTAATATATGTATCAAAAT
AAAGAAACCAAAACAAATATTAATCATAAATGAGACAGAAATCAATAAATAAGCCCCAATCTCAAAGTAGGGGCTGATTT
CTCACGTGGTCACTCAACTAATATTTATTAACTCAAAAAGTCATATTTTTTTTCAACAAAAAAGTGATTTTATGAGATAA
TAACTATAGTTGAGTGATCATCTAAAAATCAACTGCTCCAACTAGTTAAGATTATATTGGTGATGTGAACAATTTATCTC
AATTTTGTTCTCTTCATAACATTCCGACAATGTTGTTCAGACTTTTCAAAAAATTTGTTATGGGTGTAGTAGCATTTTTA
GAAAATACGATTAACATAGGTTTCGACAATTCCTTTTCAATCATTCAGTAACCAAAATTCACTGATTAGATTAAACTGAA
TTCTCTCCAAATAGTCTAATTAATGGAGCAAAATTATAGCTTACCATAAGGTTTTCTATTCTAAGGGTTCAAACTCGAGA
CTTTGATTAAGGAGATAAATAAAAAATCTCAATCATTTCACTAACAAATTCAATGTTTTGTGGATTTATCACACTTCAAC
TCTTTAATGTCGACTACATATGCTTTGCGATGACCAATAATTTTTGCTCAAATAATATATTTACATTAAGAAGTTTATAA
ATTTATACAACTATTAAATTCAAAACTAATTATTAACACTTGAAATTATTTTTATAAACTTCAGACACCATAAAATTAAA
ATTCTGACTTTGCCTTCGATGACGATAAGCATAGTAACAAAAAAAGATGTGAAAACGTACTGTTCAGGTTCTTGTTCTTT
AGTTATGAATTTCTTCTTCCCATCTTTCTTTACATCACCCTCTCCTCCTCCTATCAACAACCACAAACAAAAAAAAAACA
TTTTCTTATATGTAAAACATTAATTAATATCATAAACAATAAATTAATAAGAGAACTTAATTAAACCAAACCTAATTTTG
CTGAAACTTTGGAATGACTTCCCCTTCTTTTCAATGAGGTTGAAGTGAGAGATTGTGGAAAAGGTGAAAAAAGTTCCCTT
GACAAAACTCCAAAGTTCATGCTAAGTGCACAAGACACAGCCATATTAGCTGCAATTTTTTTTAAAAATAATAATTCCTG
CAGATAATCTGTGGATGGATAGACTATATATCTTGTGACTTGTGGTCAAAATTTAAACTAAAGTACTATCTTCAAGATAT
TTCAGCTAGACCCCCCACTGTTTAGAGTATTGTCATTTAGACCCTTTAGGTTAAATAATTTATATTCATGTCATAATCTT
TTTAAGAAAATCTCTTTAATCACAATCAACTTTGTCATTGATAAGCATTTTTATACATTTGACCGTCCCTTATTTATATG
CTTAAGGGGTGTGTCAGAAATCAGACCAACTATGGGTAACTCATCCAATCTGTCAAGAATATTAAGGGTTGGGCTCAAGA
TAATTTGAATTGGGTTCAATTTCAACTCAAGCAAGTCTTAACCCATTTTAGGAGAATCTTCAATTGAGCACAATTTAATT
TTCAATTTCAATCCGTTTTGAGACTCTTTATTTGCATTGATGTAATGTATGTTCCTATATTGAAGGTATGAATAGATATT
TTATATCTTTTAGGATTTATCTATCCATTTATAATTATTTAAAAAAAAAATATCTTGAGTTGAAATTCAAATTGTGGTTA
TAAAAACTTAAATAATAATATATTAAAATTATTGAGATTAAGCAGGTCAAATTGGGAGGGGCAAGACGTAATCCGATTTT
AACCCTATTTGAGCCCAAAGTAAACTTGGACGGGTCAGAACCCAACCCAATTTCTACTTTAACCCATTTTAATATGAGAA
AATTGTATAAAATAGCAAAATATTAATTCAAATTAAATACTATAACCACAGTTTGATTTAATTGTAACCCGTAGCAAACT
GTTACCACTCGCCTCTCTCCCTGAAATTCTCGCTCGCCACTCTCGTTTTCTCGCTGGCAGTCTTTCTCGCCTCTCTCACT
TTTATACAAACACAAATGTATAAAATGTGTTTGTGTTTGTATAAAGTGAGAGAAAATTGTATATATACATATCTTTTCGT
TCGCCTCTCTCCCCAGAGAATCTCATTCGCCACTCTCCCAGATCTCGCTCACCACTCTCACTCGCCTCCCTCACTTTATA
CAAACACAAATGTATAAATTCCGTTTGTGTTTGTATAAAGCGAGAGAAAATTGTATATACAAATACATATATTTTCGTCC
TATACACTTATAATTATACAAATACATATTTTCTCCTGCCCAGTTTTCTTTTGTCTTTCTCTCTTTCCCGCTTTATACAA
ACACAAATTATATAATTGATTCTTTTGTATATGTATACCGAAACAAATTATACAATTGATTCTTTTGTATATGTATACAG
AAATATACATATTAATAGACATAGCAAACATGAGCGCAATTATATACAAACTATAGCTATATCATACAAATATGATTTTT
ATGTTTGCTAAACCTAAAATTTACTTTTTTAATATCTCCAATTTCAACCCAACCCGCCCATTTGACACCCCTAATATGCT
TCAATTCATATCACATAGTCTAAGTTATAGTGCTTAAGAAAGTAGGGTGTACAAATTAGAGACTTACTAATAAGATCAAG
CAGAATTATTATTACTATCAACTGAAAAACTACAAATTCTAATGCTACAATTGATAATGTATAATGTGCAAGTCAAACAA
TTTTCAGAAATATATAACACTGTCATTAGTAAATTAGTATGGGAACAACATTTATAAGCACCGAACGACTAATTTAAAAA
TCTTAGAATTTGAAAAGGTAAGGTAAGAAAATGAAAGATAAATTATAGGAATTGAAAAGATTAGTATATTGGTAAATGAT
GTATAAATTATAGAAATTGAAAAGGTTAGTATACTGGTATGATGTATAAATCATAAGAGTAGGAAAAGCTAGTATACTGG
TATGATGTATTACTTTAAATCAATTAAATTTGTATAAATCGAAATGACTTTTGATACAATGTCGATTAAGACAAAATTAT
ATGTGTTTTGATGAAGATAAATTCTTCTTCTTCTGTTTCTACTTTTTCCAGTCTCAGATTCTTCTTCTCTCTTGTTTTTT
TTTTAAAAATATTCGACGTACTACAAACATGAATCGTTTTGAGAATATTGTATATCTAAAGACTCAAAACATCGAGAGGA
TTCCATACCTAAAATTTGGGACTGTTTATAGGTGATTTTGAGTTGCTTGACATTGAATAGTCAGTGTATACTTTATGTAT
AGTTAAGCTCTATTTAGCTTTTTGAGTATATCATAATCTATAATCAGTGTATAGTTCATGTATAAGTATCCTTTATTGTA
TAGTCAATGTATATTTTATATAATGTATTGTATAAACATTGCCTATGGATATATGTATATATTTTTGATACATAGATATA
AATCATATATACATAGATAGAGTTAAGAGTTAAGTTTTTGAAAATTCTTTCGAACATTCTAAGAAAGTCCCTTTGAGTCC
TTTTGTGGAGTCTTCTACAATTTCTAGTAACTTGTTTCAAGACTCAAGTAAGTGAGCATGAGAGTGAGGAGAATGTATTC
ATGAGTCAAAACTATCACCTAGATCCTTCATATCATGAACCATAACTCTTGAATTCATAATTCACATTCAAGAGAGAGTT
GAGAGTAGAGTTTAAGAAAGCCTTTGAGTTCAATTGTGAATCCTTTGAGATCAACTATCGATTTGAACTAAGTTTTGAGG
AAGTAAGTAAGAGAATAAGAAGAGTCATATACATGAGTTCCATGTAGTTTGTAGACCCTCGAGTCAAGTCGTTCATGCCC
ATAAATTCCGCATGGACTCCATAAATTGAGTATCATTGAGAGGAGTATTATGGTAAAGTTCTAAGTCTTGAGTATTAAGT
TCTANNNNNNNNNNNNNNNNNNNNNNNNNNNNNNNNNNNNNNNNNNNNNNNNNNNNNNNNNNNNNNNNNNNNNNNNNNNN
NNNNNNNNNNNNNNNNNNNNNNNNNNNNNNNNNNNNNNNNNNNNNNNNNNNNNNNNNNNNNNNNNNNNNNNNNNNNNNNN
NNNNNNNNNNNNNNNNNNNNNNNNNNNNNNNNNNNNNNNNNNNNNNNNNNNNNNNNNNNNNNNNNNNNNNNNNNNNNNNN
NNNNNNNNNNNNGAATCATATTTTAAGAAGTCTTTTATAAACGTTTTAACTTTGTTTTAAGACTTAAGCTTTGAGTTGAG
TAAAGAGTAAGAGTAAAGTTCATTTCTTCAAAGATTATATGGGAACTAAGTATTCCCAAGATTAATGTTTTTACATTTAA
GATGAGAGGAAACTGAGATTCTCAAAAGAGACTTGAGCAGTTTGAGTCTCATCTCTTTTAAGAGATAGATTTTTGAGTAA
TTATCTCAAACCACAAAAAAGTTATGTTTTTAAATATATGAGCTAGTATATTTTGGGAGTAATATTGAGCATTGATATGG
GGGAGAGTTGAGATAACTCACAGCCCCCATAAACCATGTAGCCAGCATGGGTAGAAAGGATCATACTTTTTAGATGACTC
CTTAGTGCTTTTTAGCATAAACTAGTGGATCCACTTAGTTAAGGAGTTCTATATGACAACAAATTATTAAACAATTGCAG
CGTGGGCAAGATGTTGTATCATCACTTAGGCTCATAGTGGTGGTTATCGGTTAGAGAAACTCCCATAGAACTATATTGTA
CTTTTTTATACACATTGAGTATTATTGTATTTTTCAATGCATTGAGTTGCTATCTACATTTTTACAACTTTCCATATATA
TGGCATCTTTTACTATTGCTTTATCCTTGAGTATCATGAGTTGAGTATCTTGAGCTAATATGTGCTTCATTGTGTCGAGT
ACCTTATTGTTGAATTTCACTGAGTTGAGAACCTTATTGTTGAGTTGAGTATCTTATCCTTGAGTACTTCTTAGTTGAGT
ATGTTTGAGTAGTTTTGAGTACTCTTGAGTATTCCTTAAGTTGAGTTGAACCATGTTTCTTTGAGTTGAGAAGAGGTAAG
TGTGTTTCCTTTTTATCAAGTTCAAGCTTATGTTTATACTTTAGAATTCCCTTTACATGCTCGTACATTCCATGTACTGA
GTAATTTGGCCTGCATCCTTTCATGATGCAGATTCAGGTATTCGGGATCATCAACAGGAGCTTCGTTGATACCACATGGA
GTTCGAGTTAACTATAGTGAGTCTCCTTGCTTCTGGAGGATTTAATTTACTTTTCAGTTTTGTCAGAATGTCATGGGTTT
TGTCCCAACTTTCATCCTTGTCATTTAAAAGCTTCATAGATAGAAAGTAGAGTTTCAGAAGTCTGTTCATTTATTTTGTT
AAATGTTTTAAAGACTTAAGTTGCCTATTTTATGGCGAGTTGAATAATTTATTTTTATTCAGAATTTTTCATTTGAGTTA
AAGCTTTGTATTTGAGTTTCATGAATTATATTCGGTTTTTAAGCTTTTGAATGCTTAAGTTAGTCTTCCGCTTGTAGTCA
GCTAGGATGAGGGTTCACTTGGGGACCAACAATGGTTCTCGAGTGTCGACCACGTCCAGTGTGTAGACTTAGGTCGTGAC
AAATGGTCCTCTCATGAAACCCAATTCAATGGTCCTCTCATGGAACCCATACCCAAACTGTTTGTGTATCGAAACGTGGT
ACCCGATTCCAATTAGTGTGCCAAACGTGACACCCGATCCCATATGTGCGCCGGAACGTGGCACCAATCCAAGTTAGTGT
GTCGGAACATGACACCCGATCCAATATTTATATGTCGGTACGTGACATCTGATCCCAGTTAGTGTGTCGGAACGTGACAC
CCGATCCATTCAACAAGCCACAATCACAATCACAATGTACATTCTCATAATAATACAATCAAGTGTTGATTCATGGCATA
CAATCATTCGTTCATACTCAATTACATTAGGTGCGATCAATAGGCTTCATTCACATATATACATGCATTACAATAAAGCA
ATTACTAACATACATCACGCAAAACATGAAATCACAACCATCACCTACCTTGAAACCAAGCTTGAATCCTCCTAAGACAC
TTGAGTCTTCCCTTTCCGGATTCTTTCCGCTTGTTCATGGTCTAAAAACATACAATTAACACAAGGATCAATAAACGAGG
CCTAATTACCCGGACTATAATCAACATTATCAACCCTAGGCCAACCGAAGATCCCAATACTCAAATTAGGGCTTTTTCCA
CCTTAACTTCAGATCAAAGCCTTCCCCCAACGATAATTATCCAAGAAACTACGTTCTACGTGTCACGACCCAGGGCTAAC
CCCTAGACGTAACACGGCGTACTCGACCCCAAAGGAGTCTCATACAAGCCTCATATCATATCTTGAAACATGGGAAAATA
GAGCGGAATTTAAAACTTTTCTTTGCAATCGAAGTCTTTTATAAAATGAGAGAGAGTCTATAACACTATGTCTCAAACCA
TCTAAAATACTTGAATACAACTTAGGGACACAACCCTTACATAAGTCTAAAACATAAAACAAAGACATAAATGACATATG
GTCAAGCCCTCGAATACTATGAGGACTCACCAATCTTCTTCTTCTTGATCTACTATGGTCCTAGCCACGAGGGTAGAATC
CGATATCTCCAAACCCTACACTTATAGAAAATGTACAAAGTATGGAAGTTATGCATAAAAATCCTTAAAACATGCATAAA
AGGGACATTTTATTTGAAACCATTCTATATGCCACTTTTGAACATCATCTTTGAAATAGTTGGAGAATGTAGCTCATAAG
ACAAATCATGTACAATTCATCATAGCATAAAGGATACCATCATAATCACAAGCATAGTCTCCAACGTAAACACAATGCAT
ACTCCAATCTTCACAAGACATAGTTCATATACATATTTACATACCAAGATCATCTCATCATAATAAAACTACCATATAAG
CAACCCTAAGCTATACTTGTGCAATGCATAGATAGGATCTCATAATCCTATCTACACTAAGTATCACTTTAAGGCCACCA
TAATCGTGCATAACATACCTTGACCTTATCCATACCCAACACTCATAGACAAGGCGACATTCATGTTCATAACTTGTAAT
AAGTAAAGTCACTCATAGCAACAATCCATATCATGCATATATAAGTTCATATATCTTCATAGCATAAGGAAACCACACCA
TAACCCCTTTATAAGTCTACTTGTGCAATGTAAAAATGAAGTCTTGTACCCCCACTCACACTAAGTAAAGCTCATTAAGA
AATCATAAATATAGTTCATGTTCATGTTCATAATTCATAATAAAGAATGCATTAACTCATAGTCATCATGTCATAAGGAA
TCCTACCATGCCCACTCTCAAAGCCTACTTGTACAATGCATGAATGAAGTCTCATACCCCCATTCACACTAAGTAGAACC
TCTTGAGGAACCATAGTAAATAACACATGCTCTTGTTCATAGTTCATATTCTTGTTCTTGATCATGGCATGGTTCATGTT
CTTGTTCATGTAGGGAAATACCCTTAACCGACATAAACCATGTGAGCTACATGGAATCTGGTGTCATGCCCCACACTGAA
AAGAGGTGTCCTACTTGCCTAAGGTAGAACTAACATATTTAGCTTTTAGGTAGATCCATTAGCTAAATACTTATGTGGGC
ACATAGTTATGGGATAAGGAGATTGCTACTAGAAACCCAGACTAACTGACTGACGTAGAAGGTTTCCATCTCATGAGATA
ACATGTTTTGGGAACCCGGACTGACTGGCGTAAAAGGAACCCATTGGGAAGCCAGACTAACTGGCGTAAAAGCTTCCATC
TCATTTTCATATCCACTCAGTGCTAAGCATAATTCCCTTTAAGTTCATGTTAAGTCTTTACTTAAGTTCATGTTTATGGA
AGGGTGACTTAACACTCAATCCAATACAACATCATAATATAGCTCATAGATTCATTAGGTGAGAATGGCCTTTCAACCTT
AGAATCATTAATATGTGAGTAAACCTTTCACATCGTGTTCATAGTGTTAGTGAGAATAACCTTTCAATCAACACAACAAC
ATCATCATAGTCCTAGACAATTCATGCATAGTCATGTGTAAGGGTAAGGGGAGAATAACCTTTCAACAACTACCATAATT
ACACAATAGTCATAGGATCTTCACTTTCTAAGTGAATCATGAGTTCATACACAATTCTTGTCAACATGTACAAACCTTCA
TAATTTGCCCTTCAAGGGCTATGAATCAACTCAACCCAAACATTTAGAATTAGCACATTAGATAAGGGCAATATCAAGAT
TCAATAATACAATTAACATCTTAGTCATATCTTAGTCATGTTCATGCATGGGTGTGTGTGTGATTGTCCTTCCAATGACA
CAACAATAACATAATCATAGACATTTTACTCTCAAAGTATTCATAAGCATGCACATAATATCATAATCATACATACTTTT
CATATCTTGTATTCAAGGATCATAGATCATGATAAGTCAACATATCTAGCATTTACTATATTAGACATGGATAGAATCAG
ACTCAAGTAAAACATTTATTTCATGCATAAACTCATGTGATCATATTATAGGTCATGTGGGTGAATTCTTTTCACAATTA
TGCCATATACAACTCAACATACATAATAGCTTCTTTCTAGCCTTGACATCCTTAGCTTATTCACTTTAGCTTTTACCTTT
AAAGCCCTAGGAGTCATCTTCATGTCACAAGCCTTACTCTCAAGCAATGCCTCACATATTCATCATGTATACCTAGTTCT
CAAGGTAACCTAACCACATGCCTCATTCTTGATCAATTATAGTCATATAGGAGACATAAATTTAATATCAATACTACACA
ACCATGATCCCTCATATAAGCCCTAATCAAATCAATTCATGTCTTGAAGCTTTACCCTTAATCAATTCATGTCTAGGTCA
TCTAATCTAAGGCAATTCATAAAGAAGTTCATCATTCTTGGAAGGTCACATATAAACCCTCAATTTGCCTCTTTTATGTC
ATGACACTAGACTATATCAATTTTACTATAGACCCTTAGGTTAATCAAGGATACATGTTTGATTATACTAGAATCATGTA
ATTACACCAAGAACAACCATTAATCACATAATTGGGCCAATATTCAACAATTCCCACATCATGAAGTCAATTTAGTAAAT
CGGGGGAAATCATGGGTCCAGGGGGAGATTTTCATCATAATTCAACAATACCACATTAATCCAATCATAATTCATCATAA
TCAACCATAATAAACCATAATTAAACAATTGAAATAGTTTTGGAAGAAGACCCATGACATAGATTAAAACCCTAGGTTTT
TGGAGGATTTTGAAAACTTGAAATCATCTTTTGAAAGAGCTCCTTGAATGAAATTTAATAAAGGATGAAGACTACCATAC
CTTGATTGGAGATCCTTCACTAAATTGAAGAATAAAGGCTGCTCCTTGAACCCTAAGCTTGACCTTGTTCTTGTTCTTCA
ATGGAGGTTTCTAGAGAAAAGATTTTTGGAGATGAGGGGTGGTTATAATTTAGGGTCTTGAGATACAATGAGTTAATAGG
GTTTTTAATGACTCAAAATACTTTATATATATGTATAAATACTATATTAAACAACCCCTATTTAAAATAATTAAATTAGG
AATTAATTGGAAACCACCTACCTTGGCCGAATTGGAGGCAGCATTGCAGGCATGACCTATGACCTGCCCCCCACGGACCG
TGAGTGGTTCCACGGAGCGTGTTTTAGGTTTGTGGTTCATGACCTGCAACTCCTCATCATCGTCTTGACCTACGCCCCAT
GACCTACGGGGCGTGAATGGACCTACGCCCAGTAGGTCCCATCCATAGGTCACCACATTTTTTACAGCTTTTTGGTTCCA
GGCAGCCTTAGAGGTTTAGACTTTAGGGTCCTCCTCAAGGACCCTTGGTTGGTCGTTGGGGGGGGGGGGGTTGTACCTTG
ACTTCTAACCCCCTAAACACCTCAACCCAAGCTCGGGAACTCATTTTACACTTCTAAACCTCCCACCAAACTCAAACACT
CTCACGTAAGGCTCTAGCTTCACCTACTAGTTTTCCGGGTTGTTACACTACGGATCGAAATATGGATTAGGGGAGTTAAA
TCCTTACCTTTAGTGCTAGAAGAGGTGACAAATTGTCAAGAACTTTCCCTAGGTCGTCCCTTAGCTCTCAAGAACGAAAC
TTGCAGAATAATAACATTTTTTAGGGTTTATTTCCGACTTAAGTCGCGTCTGTCCCGCTGTGGCAGACCTCATCCCGCTA
CAGTTACCCCGCCCTGGAGGCTTGCACGGAGACAGAGAGTTAAATTCAGAGCTTCAAACCCCCATTTCACAACACACCTT
CAACCCGTGACACACAGAAAATACTCGTTCACACTAAGATCAGTATCGGGAGTTCTACTCGCCCGAATTCGATTTTCTAT
AGTCGTACGGGTTCCTTAACGTCTTAGCTATCTACTCATGTGGTCAAATTCATAATTAGATCTCTCATTCGTTACCAGAT
TTCCCTAGACCTCATTGAATCCGATTTTGTCATATGCATATCAACTGATTACCATTTGTTATGTATCATCACAAAAAAAT
GTTATTTGAAATAATTATATGTATAATGTATCTTTTTATAAAATACAGTATTTCTTAAATAAAATAAGATACATAAATAG
TAATATATCATGCATTATTTTTTTAGGCATGATATGTAAATTTAAATTTATAATAAATGTATCAGATACATAACAATTAC
CACACAAACATGTATCTATCAAAGATATGTAGCTCTTTTGCCTTTTTGTATGTTGTATCAATGCATAGCGGATACATTGA
AAATTATGGCTCTTGTTTCTTCACCTCAACGATGTATCTGATTTACAAAGTTTTCTTCAACTCATCGATCTCTAATTCAG
CTGCAATTGCTGATTTGAGATTCAAAAAATCAAAATTTGACCAACAACAATTTCATCACTATTATATCGTTCATACCTCA
CTTCACTTTCTCATATTCCAAAATGTCTCGACATGATCGACAAGTTCATGTTGTATTAGTACAATTTGTCGACAAGTTTG
ATTAAAAAATTGAGAGTTTTTTTTGAAGAATGAGAAGAAGAATTTTGAATTTTAAATTATGCTAGCCTGTTACAATTTGT
CAATTAATGTATCGATCTAAAACCAAACAGTAATGTATCGGTCTAAAATCAAACACCTTATGAGCACTCTTTACTATTTT
AATGTATCAGGTAGGATTACAATACTTGGCAATCTACTAAATATTTTAGGAATAGTTATGTATCATGAGTAATATATCCA
TCTCGGGATCACAAATTAAAAAATTGGCTGCACAACAATACTCATTATCAGATATCTTTACCCTGAAGTTAAAGTTATTA
AAAGTAATGTACCATGCACAATTTTATGGGCATAATACATAAATACATGCATAAAAGCCAATACATATGAATCCATCCAA
TTGCTCTATCAATGTTGCGTTCTTCTACTTTTTCTGTTTCTTTTATACCCTGCAGAAGCAATGAAAGTTTGAGTTCGACA
TTTAATATACAAGTATATAGTCAATGCCAATAGAGGAGGAGAGTGCAATAGAGGCGGTGACGCCAGCGGGAACAAGCATC
AAGCTGCTATAGCTTTTTTAACATTTTGGACATCAAGCAAAAGTAGGATAACATAAATGCTAGATATTATTATATTCTCA
TTGATGAATGAATTTCTCCAGATAGGGCATTTGTTGTTCTCTGATAGCCAAGTGAATATGCAACTCCTATGGAATACATG
GGAGCACTGTGTGGTCACCGCCATGATTGATTCATGAGAAAATTTGCCAAAGCAAATATGGCATATGTCGTCTGCCAACT
CAAAATTATGCACAATATTCTTCAATAATACTTCCCCAGTGTCATAATTTTCAACAATTTTAAATCATAATTGAAAGGAA
CTTCGATGAACTGGGAGAAGAATTTTGAATCAAAATTGAAAGAATCTTCGATGATCTGAGAGAATAATTTTGAATTTTGG
GAAGTTGTNNNNNNNNNNNNNNNNNNNNNNNGGGAAGTTGTTAAAGATTGGAATGGATTGATATCAATCAATTCTACCTG
ATTTAGGGGAAAGAAACCAATTTTATGTTAATATTTCATATTAAGCGCAACAGACAAGTTTTATAATGTATCACAATTGA
TGTATCCGGATGAAACATATGTATTCGAATGGCTGATATTTTAAGGATTTTTTGTAAAATAGAAAAGTGTAGGGACATGA
TGTAATTTAAGTCTTACACTATAAGATTTAGGTAAGTTATACTTAATATTATAGTCACACTTTAGTTTTGGGTTATTAAT
CTTATTAGAAAATTTTAATCTTTCGTGAGTGATGAACTTACAAACATTGAGGTTGAAGAGAAAAAATAATCGTAATGCTC
TTAATTTAGTAGCTAAACAAATAAATACAATATATTTATAAATTATATATGGTATATACTGATATTTTTTATCTATATAA
ATGCGAATGTTGTAAATAAATGAAATCAAATTAATGTTATGAATAAAAGAGGCCGTTTATTGAATTAAATTTATAATTTT
CTCAATGTATCAATAAAAAATTATTATTGTCAACCTACCTTTACTTAAACTATATTAATTATTATTAATTAGAGGTTAAT
ATTAAGTTATTTATACATGAAAATAGTGCATATAATATACTAGAGGTGTACATGGCCGGATTGGTTCGGGTTTTTCAAAT
ATCAAATCAAACCATTTGTGTTGGATTTTTAAATTTATAAACCAAACCAAACCAATAAAACTTGGGTTTTTCAACCTCGG
GTTTTTTCGGATTTTTTGGTTTTTCGGATTGTTTCGGATTTTTCCGGTAAAGTATTCATACAAACATATAATTTACTTGT
ACTTCAAATATTTCTTTAGTCCTATCAAAATATAACTATCTAAGGTGTTTCTTAAAAAAATAACACAATATGCTATGATT
AATAACACTAAAATATCCAACAAAAATAATAATAATGAAGTCGCGTAAAACAAATATTGCAAATTAACAAGTCATAATAA
AAATGTTCATAATTTAAAAGTACTAAATTATGATAAAAATAAGTTTAATAAGTATTAGTTACATGACTAAATATTAAAGG
AAATTAAAATTAGATTATCTATTTTAATTGTCTAAACTAATGTAAAAACTAAAGAACAAATATTCAATATTATTGTCATT
CTTAGTGTTGAATTGATTTTCTTTTTGCATTAGTAGTAATTTGATTTTGATTTAAGCTTTATTATAATAACCAACGTCTA
TGGACTATAATCTTTATTGAACCATTCAGAATTCTAAGTTTCAAACTTGAAATAATATATTAAAAGATAAAAATATGAAA
AAGTATAAGAAATATTTAAAAATTATATCAAAGTAAATATTTTTATGTATAAAATAAAATTTTAAAATTATATGTATAAT
GTTGGGTTGGTTTGGTCTCAAGTTGATTTTTTTTAGTTAAAACCAAACCAACCCAAATATAGTTGGGGTTTTTTTTCAAT
ATCAAACCACTAGTCAGGGTTTTTTTTCGGTTTGCGGTTTGGTTCGGTTTTCAATTCAATTTTGTACACCCTTTAATATA
CTATGATATGGTTTTCAAAATATAGCTTTAGCTAAAAAGGGTTCATGTGATAGAATAAATATGAATAATCATTCAAGAAT
TATCAATGAATATGCGATACAATAATTTCAATAATAGAATTCAATAATGGGAAATTAGAATCGTAGGAAAATTGAAATCA
TAAACTGTGGGGGAAAATCCAAGTTTTGATCTTATTAACTGAAATTATAGATATAGAGCGTGAGAAAGAACCGAGCTCCT
CACTATGATAGTCTTGCATACCTGGAAGAGTAGACAATAAGCTAGCAGGAAGAACTCTTGATGGACTTGCTCAAATGAAA
CCCTAGATTTGTCTCTTCTAAGAGATTTTGTTTCTTGAAGTTTTTGGAAGAAAACAAAGACAAATCCCCTTGATCTCACA
ATCATTCGGGAATTAATTAACAGTCGAGTGGGGAGGTTTTCAAAGAGGAAAGAACCAAAATACCCTTAATTAGAAAAAGT
CGAATGCATTTTTCACTTAGGAACGAAAGGGTTGTACCTCATGGATCATCGTGGAATCAGGGGGTCGCCTCGTGGGCCCC
ATCACTGACCTAGGGTGGTTTTTAGCCTCTGTAGTTTAGTTTGGTGACAGGTGCGGTGTGGACCTCAACACAATGCTTAG
TAATATGGGCATAACTTTTTTCTCACAAATCAAATTAATGAAATAGTTTGTTGCATTGGAAAGTAGAGTCACATACCTTT
AATATGATAGATTGCGGGCCACGTTACTCATTATTTTCTAAGATATATTCATATTTTAAGTTGACCCTTTTTAAAACTTT
CATGTAAACTTTATCGATACGGAAGCTTTGAACTCGACTTAGTGATAGCGGTTTCTTATGACCCTAGTTCACATCTAATA
CACTTCTCACACGTAGGAATTTAACTAGACACATGTACACAATTAGGAAATAATCCTATCCAGGCCTATNNNNNNNNNNN
NNNNNNNNNNNNNNNNNNNNNNNNNNNNNNNNNNNNNNNNNNNNNNNNNNNNNNNNNNNNNNNNNNNNNNNNNNNNNNNN
NNNNNNNNNNNNNNNNNNNNNNNNNNNNNNNNTGAGTAGGAGAAAGTTAGGTGTATAAATATTCTCTACTTTTTCAGAAT
ATCAAGTGGTGGTGTTTGAGTCAACCATATTTCAAGAAGAGATTAATACTTCACTTATGTTAAAATTTGATAAATATTGT
ATAGACATTCGAAATATGGGTAGAGTATATATTTAGATATTATAGGTATTTTATTTCCTTTTGCTTCTTAACTTCTTGTG
TATAAATATGGTTGTAGTCTCTTTTATTCATTGATGCCTAAAATTATTAATTCTCCAGATTTTCTTGTGTTTCTCTGTCT
CGTTTTGTAACATGGTATCAGAGCCTCCTCGGATTTTTGAAATCCATATTCACTATTCTATTATCTCGTGGTATTTTGTT
AATAGCAATTACTGCTTCATCACTTTGTTGGGTCTCTTCTATCTTTCAGTTTTGTCTTTCCTTTTTTTTTGGTTTGTTGA
CGTTAATTTTTTTAGCAAATATCATGGAGAAGAATCATATTTCTCAACCTATTTCCATTGTTCTCAATGGATCTAACTAT
CGTCATTGGTGTGAGGCAATGCGTGGTTTTTTGAAAGGGAGAAAGTAGTGGCGATATGTCATAGGTGATTTAACATTTCT
AAAGCAAACTGAGACTGAAACAAATGAAAAGTTTGTTAATCGTTTAGAAGATTGGGATAGCTGAAATCATCAAATTATTA
CATGGCTTCAAAATACTTCTGTTCCAAGTATTCACCTCTAATTTGGACAATTCGACACCGCAAAAGAGGTATGGGATCAT
CTCTCTCAACGATATACTACTTCTGATCTTTCTCATCATTTTCAATTGATGAAGGAGATAGCCAGCTTAAAACAAGAAAA
AGGAGAACATGTCTATGAATTTCTCTAGAAGATGGAATACATTTGGAATCAATTAACCTTGACTGAACCCGTTCTTAGAA
ATTCTGATGCTGCTGCTAAATTTTTAGCTTACTGCAACGATGATAAATTGATTCAATTATTGATGGCTCTTACTGATGAT
GATGAACCGACCCGGGCTGCATTTATTAACCAACAACCTTTCCTAACTCTTAAAGATGCTCTTCCTCGCCTAAAATCTGA
AGAAACTCATTTGGATCTTACCCGACCAGTAGATAACTCAGTTTTTACAGCCACTAACAGAATTGGTGCCAAATTTTGTC
GCAATTGTCGTCAAACTGATCATGCCTTACACGACTGCCCAGTTATTGAATGTAATAAATGTAAGAAGAAGGGACATATA
TCTAGGAATTGTCCTCCAATTTGCAGGTACTGTAAAAAAAGAAGATCATTTGATTGAGAATTATCCTACTCGTCCTCGAA
ACAAAAATGAATCTCGTTTGAATTAGTCATCAAATCCAGTTCTTGCAATAACCAATAATTTTGGAACTTCATCAACTGAC
TTTCAAGCTCTCCTTAGTCAACTCCTTTCTCCAACTGGTAACAATCCTATAGCTCTAGTTACTCTTTCAGGTAATTCATC
TTGGTACTTTGATTCAGCATGTTGCAATCACATGTGTATTCTTCCAAGATTTTCTCTGACCTGGCTACAATTCCTAGCCC
ATCATCCATTCATACTGTTGATGGATCTAATATGAATGTTAGTCATAAAGGATCTATTTCTTCATCAGAACTCTCTTTTT
CTGATACTTTCCTTATTTCAAGTTTAAATTTTAATCTTATCTATGTTGAACAATTATGTGATTTGGGAGATGATGTAATT
TTTTCTTCTCGTGGCTGTCGAGTGCAGGACCTTCAGACAGGACAAATCATTGGGAAAGGCCGTAAAGTTGGGCGTATGTT
TGAACTCACTAGTCTTCATATTCATATTCCCTAATCATCTCCCGTGTCTCGATTATGTGTTGTTTCTTCTAGTGTTCCTT
TGTCATTATGGCATCAACGTTTTTGTCATTGTTCTTTGAGTAAACTTTGTTCTTTAGTTTCTAGTGGGTTTTTAGGTAAT
GTTAATGAGAAAAGTTTGGATTGTATTGCATGTAAACAAGCCAAACAAACTACTTTATCTTCTAATAAAAATCCTTCTAT
TTCAAAGTTTCCTTTTGATTTAATACATTCTGATGTTTGGGGACCCTCCATTGTACCAAGCATGATTGGATCACGATACT
TTATCATTTTTATTGATGATTTTTACCGATTCACATGGATATGTCTTATGAAAAATCGTTCGGAACTACCTCAAATCAAT
ATTTATTTTGCCTATATGGTTAAAAATCAATTTGGTAAACTTATCAAAGTTTTTCGGCGTGACAATGCCATGGAATATCG
TGATTCTAAACTTTTGAATTTCTTATCTGTAAATGGTACACTTTCTGAATTCTCTTGTCCGGGTACCTCCCAACAAAATA
GACAAGTTGAACGTAAGCATAGGCATATTCTTGATTTTGTTCAGGCCATGATTATTTGTTCATTTTTCCCTGAGCGCTTT
TGGGGTGAAGCAGCTCTTACTGCAGTGTTTACTATCAATAGAATCCCATCTTCTGTTCTTGGAAACATGTCTCCTTATGA
ACGTCTTTACAAGGTAGCTCCTGACTACACATTACTTAAAGTATTTGGCTCTTCTTGTTTTGTTCTTCTTCAACTACATG
AACACACAAAATTAGAACCTTGTGCTCAAGTTTGTTTCTTTCTAGGATATGGGATAGAACATAAAGGTTAGCGTTGTTGG
GATCCTGTGTCAAATAGTATTCATATTTCTCGGCATGTTGTTTGTTGGGAACATATTAAATTTTTCTCACTGTCAAAGTT
TGAGTCTGTTCCATCAAGCGAAGTGACATTCTTTTCTAATCCTTCTGTTGAGCTTTTTCAAAGTGATCTTAATGTAGGTT
CATCTAGTGAGTCAGACATTGTACCTAATGGTTCACCTATTTCCCTTGATGCAGGTCCATCTGATGGTCCAGTTCATGAA
AGTAGTACGACATCCAATTCTCATGATCAATCTCCAATTGATAGTTCCACTCTTGATATAAATGTTGATTCTGAGGTACC
CTCATCTTCTCTTCTTCCTGATAACACTTCATTTATTCATCCAGAAAGACAAAAAAATCCTTATAGTTATCTTCGTGATT
ATAAATGTTATTGCACCATGCTTAATTTACATGAGTGTGGTACATACAAAGAGGAATCCAGTGATCCGTGTTGGTAGCAA
GCTATGAAAGAAGAGTTGCAGGCCTTTGAAAAAACTCATACTTGGGACTTAGTTAGCCCTCATTTTGTTAAAACTCTTGT
TGATTGCAAATGGATCTATAAGATCAAGACACAATCTGATGGCTCTGTTGAAAGATTCAACACTCGATTAGTTGCTCGAG
GATTCACCCAAGAGTATGGAATTGATTATGAGGAGACCTTTGCTCCAGGAGCTCATGTTACCTCTGTCTGTGCCCTTCTT
TCTATTGCGGCAACTAAACGGTGGGGACTTTCTCAAATGGATGTTAAAAATGCTTTTCTTAATGGAGATTTGGAGGAAGA
GGTTTATATGAAACCTCCACCAGGATACAATTGTCTTTCAAATAAAGTATGTCGTCTGCGATAGGAAAGGAATAAGGCCC
GAAATGCCTACGTCGAAAGAAAAGGCAGTCTTTAAGTGAATGCACCCGATGCTGGCCTTGAGGTCCAGCGGATCAATCCA
GAATTGGGGATCCTCTCAATATCTTTCTTCCTTGTGATTCAACCACGGCGGATATTTAGTCAATTGTGGTTAGCTTGCAC
CAAGAACCCCTATGAAGAGATTTTCCACTCTTTGTTTTGTAGAGTAGGGTGGCTAGGTGCTTTAAATAAGAAGATTTCAA
AAAAAGTTGCAGAGAACAATCCGAACTGAGGCAATCTTTCCGACGGGTTCAAACTGGACTAAAGGGAGGAGGAAAAAAAA
GAGTCCTCTCTTCCGTGCATTATATGGTTTGAAACAAGCTCCATGAGCTTGGTATGCGAAGTTTAGTACAACATGGAGCA
AATTGGGATTCTCTTCTAGCCCATATGATACTGTTCTTTTTGTACGCAAGACAACACAAGGTATTGTTCTTTTGATTCTT
TATGTGGATGATATGATTATTACTGGTGATGATACTGCTGGTATTTCCGAGGTTAAAGAATTTTCTAGTACTAATTTTGA
GCTGAAGGATTTGAGGTCTCTCAACTATTTCTTGGGCATCGAAGTTCTCACATATGATAATGGGATTTTTCTATCTCAAG
TTAAATATGCTACTGATTTGTTATCAAAAGTAAGTATTGGCGATGATAAAATTGAGAACACACCTCTTGAGCCTAATGTG
CGATTTTCTCCAATCGATGGTACTTTCTTGTCTAATGCCACTCTTTATCGGACACTTGTAGGTAGTCTTATCTATCTAAC
AGTTACTCGTCCAGATATTGCTTATGTTGTTCACATAATTAGTCAATTCATAGTTGCACCACTACTAAAAAACTGCTAAA
ATACGACGGACGACATCGCTCCAAAAAGCGACGTCATTTGCCACACTGTCCGTTGTTTTTTAACAAAAATAATTATTTTT
CAAAAAGCGACGGAAGCATCTCTTAGTCCGTCGCTTATTTTCGCGGATTTTGCGCCAAATATATATATATAATTAATAAT
TAATTGATTAATTATTTTTTTAAAGGAGCGACGGACAGCATCTTTAAGTTCATCGCTTTTTGGTCAACATGACCGGTCAA
ACATTTAAGAAAAGCGTCGGACAGCGTCTCTTAGTCCATCGCTTTTTTGGTCAAAATTTTGGTCAAATATTTTTAAAAAA
AGCGACGGACAAAGAGACGTTGTCCGTCGCTTTTCTTAAAATATCTTTGACCCAGATCGGGATTTTCTTATTTTCTTCTC
TCTCTCTTCTATCTTCTTCTCTCTTCACTTTTATTCTCTCCCTTCTCTCTATCGATCTCCCTTCACCAGCTGCCGCCTCC
ACCGTCACCGTCGCTGCCCTTGCCCGTCGCTGCCAGTCACCGTCCGTCGCTGCCCCTCCTCTTTGTTAAGGTTGGTGTTT
AATTTTAGTTTTTTTTTTTCAATTCTAGTGATTATAGTTGATTGTTAGTTAGTATATTATTGTTTTAGTTTGTTGGGTTG
TGTTATTGTTAATTTGATTTGATTATTGTTAGTTAGGTAGAGAATTGGAGATTTTTTATTTTATGGTTTTCTTTTAAATT
AGGTGTTGTAATTAGTGAATGAATTAGGTTTTTTTTTTTAATATTAGGGCTAGTTTGAACTTGAGAATATGTAATTTGAT
TGTGAATTGAGATTTTTTTAAAAAATTGATTGATATATTGTTAGTTAGTAAAGTGTTACTTTGAAGTTAGAAATTAGTAA
TTGAAGTGTATATGATGAATGTTTGAATGTCATGAATATATTGATCAATGAGGTTTTTTGAATTAGAACTTGAATTTATA
ACTAATTTTTGGATTAGAAGTTTATATATAACTAGATATGAACTTGAAGTTGAACTTGAACTTGAAACTTAAATATAACT
AATTAATTCTTGGATTAGAAGTTTATATATAACTAATTTTAGAAATTGGAAATGAATTATTGAATTTAAGTAGAACTTTA
ATTTTTGTAGGATTTTAGAACTTTAATTAGGTTGTGAACTTTAGAAATCTTGAATTATTGTAGGATTTTAGAACTTTAGG
TTGTGAACTTTAGAAATCTTGAATTATTGTAGGTTTTTAGAACTTAAAGTTGTGAACTTTAGAGAACTTGATTTTTTGTA
TGATTTTAGAAGCTTATAAGGTTGTGAACGGTAGAAATCTTGAATTATTGTAGGATTTTAGAACTTTAAGTTGTGAACTT
TAGAGAACTTGAATTTTTGTAGGATTTTAGAACTTTAGGTTGTGAAACGATAGAAATCTTGAATTATTGTAGATTATTAG
AACTTTAAGTTGTGAATTTTAGAGAACTTGAATTTTTGTAGGATTTTAGAACTTTAAGTTGTGAACTTTAGAGAACTTGA
ATTACTGTAGGATATTAGAACTTTAGGTTGTGAACTTTAGAAATCTTGAATTATTGTAGGATTTTAGAACTTAAAGTTGT
GAACTATAGAGAACTTGAATTTTTGTAGGATTTTAGACTTTATAAGGTTGTGAGCGTTAAAAAGCTTGAATTATTTTAGG
ATTTTAGAACTTTAAGTTGTGAACTTTAGAGAACTTGAATTTTTGTAGGAACTTTAGGTTATGAAACGTTAGAAATCTTG
AATTATTGTAGAATTTTAGAACTTTAAGTTGTGAATTTTAGAGAACTTGAATCTTTGTAGAATTTTAGAACTTTAAGTTG
TAAACTTTAGAAAACTTGAATTATTGTAGGATTTTAGAATTTTAGGTTGTGAACTTTAAAAAATTTGAATTATTGTAGGA
TTTTAGAACATTAAGTTGTAAACTTTAGAGAGCTTGAATTTTTGTAGGATTTTAGAACTTTATAAGGTTGTGAGCGTTAG
AAATTTTGAATTATTGTAGGATTTTAGAACTTTAAGTTGTGAACTTTAGAGAACTTGAATTTTTGTAGGAACTTTAGGTT
GTGAAATGTTAGAAGTCTTGAATTATTGTAGAATTTTAGAACTTTAAGTTGTGAATTTTAGAGAACTTGAATTTTTGTAG
GATTTTAGAGCTTTAGGTTGTGAACTTTAGAAATCTTGAATTATTATAGGATTTTAGAACTTTAGGTTGTGAACTTTAGA
AATCTTGAATTATTGTGGAATTTTAGAACTTTAAGTTGTGAATTTTAGAGAACTTGAATTTTTGTAGGATTTTAGAGCTT
TAGGTTGTGAACTTGAGAAATCTTGATTTATAAAATTTATGAACTAATTATTAGGTTGAACTTTAGAAATCTTGATAAAA
TATAGTTTTTATGAACTATTTGTAATTTTGAAACGAATTTTGAAAGACTTTATAAGTCTTTAAATTGTGATTTAGATGTT
TTTGACTGTTAATTTAAGTTTGTTGTTTTATATTTTGTGTAGCTTCTTTATAATGTTTTGTATTTGATTGAGGCTGAATT
GAATTGAATTGCTTGCAAGTGAGTAGGCCAGTTTCTGATGTCAACAAAATTGCAGAAAAAGTGACGGACAGAGTGGTTTT
GTTCGTCGCTTTTCTGGATTTTATTTTTAAAAAAACTCAGAAAAGTGACGGACGGGGTCCTTTAGTCCGTCGCTTTTTTT
AATTTTATTTTTTTCAAAAACACAGAAAAGCGACAGACAGGGTCCTTTAGTTCATCGCTTTTTTGGATTTTTCAAAATTT
TATTTCCAAAAAAGAGACGGATGGCGTCTCATTATTCGTCGCTTTTCAAGATTCTAAAAAAATTAAAAATTAATTAAAGT
GATGGACTTTGTCTCTTTTTAAATTTTTTTTTTTTTAAAAAAAGCGACGGATGGCGTCGTATTCTTCAAAAAAAAAAGAT
CAAAAGCGACAGACTCGAGCCAAAAAGCGACGAGATTGACTGCGTCGCTTTTCCTTCTCTTTTGGCCAAAAAAGCAACGC
AGTTCGTCGCTTTTTTCCGTCTCTTTTTGACAGTTTTTTAGTAGTGACCTCTCTCTACTCATTATGTTGTTGTTCTGCGA
ATTCTTAGTTATGTCAAAAGTACTACGTTCCATGGACTTCACTTTTCAGCCAATTCTTCTCTTAAATTAAAAGCATATGC
TGATGCTGATTGGGGATGTGATCCCATTGATAGACATTCTACTACTGGTTATTTTATTTTTCTAGGAGATTCTCTTATAT
CGTGGAGAAGCAAGAAACAAACCTTAGCATCCGATCAAGTACTGAATCAGAATATCGCGCACTTGTTGATACTACTGCTG
AGATATTGTGGCCTCGTTGGTTATTGGCTGACATGAGTGTTCCTCAATCTTCTGCCACTACTCTTTATTGTGATAATCGT
AGTGCCATTCAGATTGCTCATAATGATGTATTTCATGAGCGTACAAAGCATATTGAGATCGATTGTCATTTTACTCATCA
GCACATTGATCTTGGTGCCATTCGATTAGCTTCTATTGGATCCTTAGATCAACCAGCTGATGTTTTCACCAAGCCTCATC
TTCCTAGACATTTCCAAGTTCTGGTGGCCAAACTCAATCTGATTTCTTCTAAACCATTTTGAGCTTGATAGGGGATGTTA
AAATTTGGTAAATATTGTATAGACATTCTAAATATGGGTAGAGTATATATTTAAATATATTAAGTATGGTAAAGTATATA
TTTAGACATTATAGGTATTTTATTTCTTTTTGCTTCTTAACTTCTTGTGGCATGGCTGAACTTAGAGGTGTCAAATGGGC
GGGTTGGGATGATATTGGAGATATTAAAATGGAATGAAATGGAAATTGGGTTGGGTTCTGATCCGCCAAGTTTACTTAGG
GCTCAAATAGGCTTAAAAGCGGGTTGGGTCTTGATTCGCCCAATTTGACCCGCTTAATCTTAATAATTTTAATATATTGT
TATTTAAGTATTATAACCACAATTTGAATTTTAACTCAAGAAAAATTTTAAAAAGAGAAGTTACAATGGATAGATAAATC
CTAAAAGATATAAAATAGATAGTAATTCATACCTTCAATATAATAACATACTTGCATCAATGAAAATAAATAGTCTTAAA
ACGGGTTGAAATTGGAGATTAAATTGAGCTCAATTGAGGATTCTCTTAAAATGGGTCAAGACTTGATGAGTTGAGATTGA
ACTCAACTCAAATTATTTTGAACCCAACTCTTAAAATTATGGGCGGATTACCTATAGTTGGGCTCATTTTTTATGCCCCT
AGCTGAAATACATTAATTATTCTGTAAAATATATTACCCTTATACCTTATATATGAGCCAACAAGAAAAGGACTAACATT
GCAATACTTGATTGTACCTCATGCTATGTGAGTTGTACTATATGTATTTCTCTTTTGAAGAGGGAGTTAGGGTGTACTAT
AAGCTAAGAGAAGTGTACTTTAAAGTTGAGCCCTTTTTTTTATTCCTTTTCTATTAAACATGTGTATTACTCTTTCTTTT
ACACGTGTTGTGGTAATTTTTTCTTTATGAGATAAATTTATTTCTCTTCCTTCTCTCATTCACAAACAAATAAAAATAAA
TAAATTTATTTCTCTTCCTTCTTTCCTCTAGAATTTCAATAATGCTATCTTGAATGTTGTATTTCTCTCTCTCTTTTTCT
TTTTTGTATTTGCATTTTCGAAATTCTTTGTTTGCTTGCATTGTTGGGTTTTATTTGCCCTGATTTCCTACCATAAATAG
GTTTTTCTTTTAGAAAAAGGTTTTGGAGTGGCTAGTCATTTTCTAGTAGGAAAGGTTTTAGGACTCTATAAATATAGGCT
TATTCCTTTTAACTTAATTAGCATTCACAATGTAGTCTCAAGGGCTTTGAGAGTTTTGGTTAGAGAGAGAATTTGTGGGA
CACAAGTTTGATACGTTATCACTTGTGTGAACCACCCATGTATTCCGAGTTAATTGGTTGACGTTGTTTTTCTCTATATT
TTGTACTCTTATATTTATAGTGAATTGCTCATTTCCTTTGTGAACGTAGGTCGATTGACCGAACCACATTAAATCTTTGT
GTCTTTTGGTGTGTTTCTCATTTGTCTTCTTACTCATGGTCTTTTAAGGTTTGCTTTGCTAGCTTCTGCATTACAACTGC
TTATTTTCGATCCTAACAAGTGCTATTAGAGCTATGGTTCAATGATGGAGCCAGGTTAGAGATGGGTGTTCATCTTGGCG
GGTGTAGTTCTAGCCGCAACCTTTTTGACAATAATGAAGATTTTTGTTGGAGAAATTGTTTCAGAAAAGTTCCCTGTGTC
GAGACGTAGATTTGATGGATGAGATTATGTAGAAGAGATGCAAGATCCTAAATATTATGTGAAGAAGGTGGACAAATTTA
TTTTGTCAGAAATTCAGGCCAAAGGGAGATTTGTTGGGTTTTATTTGCCTTGATTTCTTACCATAAATAGGTTTTTCTTT
AGAAAAAGGTTTTGAAGTGGCTAGTTCTTTCCTAGTAGGAAAAGGTTTTAGAACTCTATAAATATAGGTTTATTCCTTCT
AACTTAATTAGCATTCACAATGTAGTCTGAAGGGCTTTGAGAGTTTTGGTTAGAGAGAGAATTTGTGGGACACAAGCTTG
ATATGTTAACACTTGTGTGAACCTCCCATGTATTCCGAGTTAATTGGTTGAAGTTGTTTCTCTCTATATTTTGTACTCTC
ATATTTATAGTGAATTGTTCATCTCCTTTGTGAACGTAGGTCAATCGACCGAACCGCGTTAGATCTTTGTGTCTTTTTGT
GTGTTTCTCATTTGTCTTCTTACTCATGGTCTTTCGAGGTTTGCTTTGCTAGCTTCCGCATTACAACTGTTTATTTTCAA
TCCTAACAAGTGGTATCAGAGTCATGGTTCAATGATGGAGCCATGTTAGAGATAGCTGTTCATCTTGGCGAGTGTAGTTC
TAGCCGCAACCTTTTTGACAGTAATGAAGATTTTTGTTGGAGAAATTGTTTCAGAAAAGTTTCCCGTGTCGAGACGTAGA
TTTGATGGATGAGATTATGGAGAAGAGATGCAAGATCCTAAATATTATGTGAAGAAGGTGGACAAATTTATTTTGTCAGA
AATTCAGGCCAAAGGGAGATTTGTTGGGTTTTATTTCCCCTGATTTCTTACCATAAATAGGTTTTTCTTTCAGAAAAAGG
TTTTGGAGTGGCTAGTTCTTTCCTAGTAGGAAAAAGTTTTAGGACTCTATAAATATAGGCTTATTCCTTCTAACTTAATT
AGCATTCACAATGTAGTCTGAAGGGCTTTGAGAGTTTTGGTTAGAGAGAGAATTTGTAGGACACAAGCTTGATATGTTAA
CACTTGTGTGAACCTCCCATGTATTCCGATTTAATTGGTTGAGGTTGTTTCTCTCTATATTTTATTCTCTAATAATTATA
GTGAATTGTTCATCTCCTTTGTGAACGTAGGTCGATTGATCGAACTGCGTTAAATCTTTGTGTCTCTTGGTGTGTTTCTC
ATTTGTCTTCTTACTCATGGTCTTTCGAGGTTTGCTTTGCTAGCTTGCGCATTACAACTGCTTATTTTCAATCCTAACAA
GTGGTATCAGATCCATGGTTCAATGATGGAGCCAGGTTAGAGATGGGTGTTCATCTTGGCGGGTGTAGTTCTAGCCGCAA
CCTTTTTGATAGTAATGAAGATTTTTGTTGGAGAAATTGTTTCAGAAAAGTTCCCTGTGTCGAGACGTAGATTTGATGGA
TGAGATTATGGAGAAGAGATGCAAGATCCTAAATATTATGTGAAGAAGGTGGACAAATTTATTTTGTCAGAAATTCAGGC
CAAAGGGAGATTTGTTGGGTTTTATTTCCCCTGATTTCTTACCATAAATACGTTTTTCTTTAGAAAAAGGTTTTGGAGTG
GCTAGTTCTTTTTCCTAATAGGAAAAGGTTTTAGGACTCTATAAATATACGTTTATTCCTTCTAACTTAATTAGCATTCA
CAATGTAGTCTGAAGGGCTTTGGGAGTTTTGGTTAGAGAGAGAATTTGTGGGACACAAGCTTGATATGTTAACACTTGTG
TGAACCTCCCATGTATTTCGAGTTAATTGGTTGAAGTTGTTTCTCTCTGTATTTTGTACTCTCATATTTATAGTGAATTG
CTCATTTCCTTTGTGAACATAGGTCGATTGACCAAACCACGTTAAATCTTTGTGTCTTTTTGTGTGTTTCTCATTTGTCT
TCTTACTCATGGTCTTTCGAGGTTTGCTTTGCTAGCTTCCGCATTACAACTGCTTATTTTCAATCCTAACAAGTTGTATC
AAAGTCATGGTTCAATGATGGAGCCATGTTAAAGATGGGTGTTCATCTTGGTGGGTGTAGTTCTAGCCGCAACCTTTTTG
ACAGTAATGAAGATTTTTGTTGGAGAAATTGTTTCAGAAAAGTTCCCTGTGTCGAAATGTAGATTTGATGGATGAGATTA
TGGAGAAGAGATGCAAGATCCTAAATATTATGTGAAGAAGGTGGACAAATTTATTTTGTCAGAAATTCAGGCCAGAGGGA
GATTTGTTGGGTTTATTTGCTCTGATTTCTTACCATAAATAGGTTTTTCTTTTAGGAAAAGGTTTTGGAGTGCTAGTCCT
TTTCTAGTAGGAAAAGGTTTTAGGATTCTATAAATATAGGCTTATTCCTTCTAACTNNNNNNNNNNNNNNNNNNNNNNNN
NNNNNNNNNNNNNNNNNNNNNNNNNNNNNNNNNNNNNNNNNNNNNNNNNNNNNNNNNNNNNNNNNNNNNNNNNNNNNNNN
NNNNNNNNNNNNNNNNNNNNNNNNNNNNNNNNNNNNNNNNNNNNNNNNNNNNNNNNNNNNNNNNNNNNNNNNNNNNNNNN
NNNNNNNNNNNNNNNNNNNNNNNNNNNNNNNNNNNNNNNNNNNNNNNNNNNNNNNNNNNNNNNNNNNNNNNNNNNNNNNN
NNNNNNNNNNNNNNNNNNNNNNNNNNNNNNNNNNNNNNNNNNNNNNNNNNNNNNNNNNNNNNNNNNNNNNNNNNNNNNNN
NNNNNNNNNNNNNNNNNNNNNNNNNNNNNNNNNNNNNNNNNNNNNNNNNNNNNNNNNNNNNNNNGCTTGATTCGTTCGGC
CTTCATACTTACAGTAAGCATTTCTTATTCTTTTATATAATTTCTTGCTGAATATTCTTATATATGCACATGCATGTTAA
TGTAAATGTTGAATGTGAAATTTGGGTCATAAGGACAGTTGACCAAACAAGTGAAATGATAAAACTAGCAACTTAAAAAA
ATTATTACACAACTCTCCCCATGGAATTGATACTAAGAGGAAAACGTGCTATTGGATCTGCTTCAAGAACATTCCTACTT
ACTTTTGTGATTTATATCTACAAGGATTGAATTTATCTTTGTAAGATGATTTCTCTTTATTTGCTATTTTAGCATGTGTT
GCGAAATTTCAAGAGCCGTTCTTTTCGAATTGTTAGTTCTATTGTAATTTTGTCAAGTCTTGAATTTTAAGTTACAAATT
AGAATCTAAGGTTTACATTGTATTGTCGTAACTTCTGTTGTTATGTTGAGAACAATATTGATAATTCATGATTTCAGTTG
ATAATCGAGGCAATGATATTTTTAGTGTTTCTTTATTATTATAGAAATTTGAAGAATTTCAATTGAAATTTTGATTTCAT
AGGTTGGCCCAGTAGATACAGAAAAATTCATAAACTAATCTCTTCCTTTTTGTCAGAAATTATTTTTGTTCTGCTGTGAT
TTACCAATGCATTTAACTTTTGGTTAATATTTAGTACTATATAGACATTTTTCCTTCAGTTTTTACTGAGGGGAACAAAA
AGAATTTCAAGCCTCTAAGCACAAATGAGGTAGAAATGAAAGCAATAATTGTTATATTTGAATCTTCAAGCACAAAGCTG
AAACTTGAATCATCCTTACCAACAAAAAAAATGTAACAGGTGAGTTTTCTTAGCTATCTATAGTTGAGATTTGATTCATT
CCATGACTTTTGAATTTATAAGACTGAAATATATGTAACTTGGATTTTCTTACTTCCTCGCAATTATGACCGTCTTAATG
TTGTCCAATCACTTGACATATTTTCCTTGTTTTGGAATTTTTGGTTTCTCAGATGAATGGCACATTTTTTCTCGGTATGA
GATCGTTCATTAGGAACTATGAAAGATGAACTAGCGAGGATGGTATGTTGGGTATTCAAGTTCTTTTGTAGCCTTAGGTC
CCCAAATTTACAGGTACATTAATATGACACTTTCTGTTAGTTTACTTGATATGACTGCGACTTTAATTACATGAGATTAA
TGGAATTTAGTAGATATTTACATCAATTTAAATTTGTATTTGACGATTCATCTCAATATGGCTGTTGAGAATCATGAAAT
GACCACTATTTAGAGACTCTGTGTAACGTTATGATTATGATACAATGTCATTTTGATTGTGTGATTTTCTTCTTTTTCTT
TGTCACGTGAATTCAATGTTCATTTGGATATGAGAACTAAATAAGTGAGCATGTTTGTTGTTAGTACATAATTCATGTTC
TACTGTTAGCACTTTTGAATTTGGTAAAAGAACCTCTGTTCTCATATTGGTGTCTCCATTATAGGTCTTGCACCAGCTAA
GTAAGCTACTAAAGTACTTACTATGCTGTTTGATGTGCTTGTGTTTTGATCGACCACTTTTGTTGTACTTATAACTATGA
GAAGAGATCTTTAATCGTTGGGTTCATGATGTTTGCAATTGCTTTTATAATAATGATTTTAAATGTCACTATTTTGTATT
GGAGTAATTGGGTTTTATAATAATTAATCACAACACCTGATAAGGTATGTGTATATCCTACCCTCCTCATAGCCCACTTA
AGGAACTACAAGGGATATGTTGTTGTATTTATCATTTTCTTTACGAGTAGGCTACAGTCATTTTATGTAGAAAAATGCAG
CAATATGCATTTAACTAATTGACATTATCCTATTTCTTCCTGTTCTTACTTTAAAAAAAATTGTACCTTGAAGGTTGTTC
CTTTGCGTTCAAACATTAGATAAGTTAAAGTGTCTTTGTTTGGTCAGTCTATACTGATAATAACTTTAGGCCGATAGTTA
ATGCTTGTGCACCGCATGAAAAAGCTGCAAACCTTAATTTTACATTTCTTGGAGTGTTATTTGGATGTGTTAGGTCTGCC
TGATTTTTTTTATTATTAAAAATCCTCAGAAGATTTAAGTGATATGCATCCATTTTGGCTCTTTGACAAAGAGCCCTTGA
CTTGCACTAAAATGAAAAATATTTATAAGCAAAGCAATGTTGGAGCAAAAGGAGAATAGTTACAGATGATTTATATAGTT
GACTCTAATTTTGTTCCTGATTGAAGCTTAGTTGAGTTCTTTCTGTTTTGAAAATTTTTAACAGATTGAAGGATGATGCA
TATTATAAACAGACTCTAATGACTCTTTGGGCTTATAAGTTATAACCCAGGAAATGATCTCCATGACACGAGGTATACAA
TATTCTATATTTTTTTTAGTAATACAAATTTCTACAATGACACATTGATATACTATATTTACACTAGTTATTCCTTGAGA
AGAAGATTGTTGTTATGATATAATAGTTTAAAAACGATCAAAGGGGAGCTAGGAACTTCTTAAATTCAAAAGGAGTTTTA
AGTTTCTTTTCTATTTTGTGCTTTTTCGTAAATAAAAAAATTATACTCACTCACCTATATTCTAGGATAATCCTGGTGAT
ATAAGGAGTCATCATTTCTCATTTAATATGTTTTTCTTTCCTTTCTAATATTTTCAATAGACATCCTGTGAGGATCATAT
AAGTAGACCCTGCAAGCTGACTACTACCTTCATCAGTTACTAGGCTGTGATGAGATTGAGAGAACTCAACAGCAGATCGA
GTAAAAATATTGCCTCTTCATTCATAGTGTTTTAGCTCTGTTTCCCCACTTTTTTTTTTATTTGTATTAGCATTTAGACA
TGATAAATAACGTTGAATTTAATTTCTCGCATTGTCCTTCACCTTCTCCCTTACCCCTAAGGGGGAGACAATACCATTCT
GTTGACATTCAGATCCATGAGCTGCTTGATAGTGTATTTGAATGATGATCTGCTTCAGTTCCTTGATAAATCATAAGAAA
CTTCTTTCAGTTTCTCTATCAAAAATAACTTTTTCCAGTTAATGAATATATCTACATTCACGCTGACTTCTTTGTGCAAA
TATATTCGAACATATATATATATATATATATATATCATATTTAGCCATTTCTTGATAATTGCAATAAGATAACTTTGCTT
ATGATGTCGATAAATTATATGTGAAATCAAAGGATGTTCATTTCTTTATTTGAACATAAGCTAACTGGATCATAAGGTTA
GTACTTTATGTACTTATATTCTTGTTGTAGGCATTTTGTGCGGCTTTGAAATTAACTGTCCATTACAATCTTAAGTAATT
TTTTAGCGCTACATTTGAAGTACAAAATTGATCCTGAATTGGACATAATCTTTGGTGAGCATAGTCGGTGACTTTCTGGT
GTACAAATGAAACATTTCAAGGTGCTCACTGTTCATTTCTTAGTAGTATTATGCTATGACATCGATTAACATGGGTGTAT
GTTATATAGTCTTTTATATTAACTTGATTTTGTTCAGCACCATTAATGTTGATTAGTTATTTTAGTTCTTTTAATTAAAT
AATACACTGATAAATTTGAGGGTATTATTATAAAAAATCACTGATGATACAAAAGATTTCCATAAGCCTATTAGTGTTCT
GTTGCTCTTTTATGGTGTGGTTATTTTGTCTTTTTAATCTTTCTATAGTAATGGAATGTTACAAGTGTCTTGCAACTTTA
AACTTTTTTTGCATAAGAGTTTATGGAGTATGTACAAATGCAACGTTTTATTTTATAGCTTTCTAATTTTATTTTTGCAG
ACCTCTTTATTTCATGTTTTCTCAGCTAATTGATTTTTTACTAGCTTTTTAAAGGTACCTCAAAATACCTCCTTGCTATG
TGATTTTTGGAATAGCCAAGGATGGCTACCAAGCTGTAGAGTGTAGCTCTTTCTTACTGAAATGATAAATCAAGACACGT
TCAAAGATACATACATTTGATATGTTTAATGGTATATTTCTATTTATTTGTATTTTTTACATGTCGTAGAAGTAACTATC
TTATTAAGCACAATGATGTACACAGAAGATATTTTTTACATGTAACAATAGCTTTCTAGTAAATTTGTATCTGGATGGAT
TTAAAATGCTTTATTGTTTGAGTAGCAGTTGTCATTTGCAAGGAGTGTTGCTTTAGCTTATAGCTAGGTATTTTTAGTTT
GATGACATACACCCGAGTGCTGATATCCCCGTTATTGTGTGTCCACTAGCTGATACCATGTAAGTAGGAACAACATTGAT
AGAAATATGCTCTTCAGTGTAATTTATAATAGTGAACCAGAAGCCTCAAGCATTTTGATATGGTCAAATATATATGATTT
TCAATTATATGTCATAACTGTGGGAGTGTTGCACGTTCCCAGACGTCTCTATACCTTATATAAGTGTGTATGGGGTCTGG
GAGGACATGTCTATTAAAGGGGTAAATTACATAAATCTCATAGTTTTAATATGAAATTACAATCTATCCCTAATAAGTTT
CTAATTACATTAATCCCTTAAGAATTAAAAAAATCGGATACAATAATTGAAGCTCAGATACATTAATATGTAGCTCGGAT
ACATTAAATATTGTCTCGGATACATTAAAAACTAGCTCGGATACATAATATGTAGCTCAGATACATTAAATACTAGTTCG
GATACATTAATATATAGCTTGGATACGTTAAAAACTAGCTCGAATACTTAATATATAGCTCTGATACATTAAATACTCGC
TCTGATACATTAATATGCAGCTCGAATACATTAAAGAAGTAAGGGATTTTGGAGATTTTTCAAAGTAATAGGGGACAATG
GAAATAAGTAAAACAAAATGTGTGTATTTCTGTAATTTGCGCTTAAAGGTATATATTCATATACACATTCATATTAGTAC
TAATTCCGTTTTGAGATTTTTCAGAATACATTTCTTCAGTGGAGCTGCTCAGGGACCTCCCCTGCGGTAGTGTCTCCGCC
GCTATGATACTGCACCTGCGATGGAAGTTCCATAGGTGCGGCTTATGGTCAACAGTTCTGCCGAGATCAGTCATTTCGCA
TTTGCGGAAACTTCAATCCATATAAAATATCTCTTAACCATCTGGAAACACATCTTTAGCCTATCCTTATGATATCACTC
AACTCCGAGAGCAACTTTCAACATCCTATACCATTGCCATTGGAGTGAAGATTGGAAGCTTTAATTGTGAAAATCCTTAA
TCCTCTTCAACTCTATGCTTTGTATTGACTATTTGTAGCCAGGTGTAGTAATTAATTTCAGATTTGAAATAAACAATATT
TGGGTTTTGAATAATTCTATCTTGTACTTTTATATCTATTTGAATACTTTCTTATTTATGAAATGAGTATTTAATTATCT
AGTTAATCTCTTGCTTTAACTATTTTCCAAAGGGAGTGATCAACCCTTGGACTTTCCCATTTACTTCAATTGAGCATGAA
AATGTTAGTTGAGGTTGAGAAAAATTAATTAACATGATTTGAGGTTTTAACCATCATCTTGTGGATTCGAGCTAGAAATA
GTAGAATGTTCGTGTTGCTTAAATTGGAAGGTCTTTGTTGATACTTAGATAGGTTTGAAAGAACTAGTTGAGAAATATTT
GCCTATGATCGAGAGATCGATGTGGGTGGATAGTCGAGAATCCCCGAGACATGTTAATTAGATAGTAAACAATTTTCTGC
AATGGATCATATCGATATTGATTGATTAATTTCTCATTCCCAAATCTCCTTGTTATCCTAGGTTGTGAAGGTCATTGATC
AATTTATCCTTTATAGTTATTCTTATCCTCGTGTTCACTTTATATCAAAATTCCTCTCCTCCCCAACCCCCCTCCAAATT
TTTTTTATTTATATTAGTGGTTTGGATTAAAATAATTGATTAGTAATTCCTTAACTTCTCAATTGCCCTTACATTATTTC
TTGTGGGATTCGACGTCGACTCCAAAATGGGTATTAGTTTGCATATGACCGCCTATACACCACAATTTAGAGGTGTAGTT
GAGCATTATAAAAATTGGCTTCGTTGCCGGAAAATAATTTAAATTATTGAGTTGATTTGAAATTTGAGTATACTTGTTTC
TATCCAAATTATGAATATGTGTTTGTGTTTTAATTTCCTTGTTTCTTGTGTTAGACATATTTTGTTTATTTTTGAAAAAA
ACTTGAGTTCTCTTGGGGATAAGGATGTTATGTATGGAGTAACTTTTGAAATAGAGAGATTTGAGTCATATTTCAACCAT
CTTTCAACATTCTGTTTGGTTAGGAGAATGAGAATCGAAATAAACGAACTTATGGTGAATCTGGAAGAAGTGGGGTCAAG
CCATGACATTTTGAAATTTGTAAAGTCAAGAAGACAAAATGAAATCGCTCATTTGAAGGTGAAAAAGCGTAAAATATTAT
ACCCTCAATATCGTTTTGTCTCGATATCACCCCCCCAATGGGCATATCCATGTTCTTAATTCAAAATTGGGGAAAAGATT
CATATCTTCCAAATAAAGACGTAAGGGGTAAAGTTGTTTGCATCGTGCCATGATGTTAATCAAGAGCTTGATGAGAGGTA
AACCATCATTTCAGAAATTGAAGTTTTAGATATTTTCTTTGTTAAAATAGCTTAGCGTTTTATTTCCGATTAATCTGCAA
AGTTTCAAGTCTTTTTGATCTAAATTAGACAAGTACTTGAGATAGTCAAAACTAGTGAACTACTGTAAATTGCTAAAATT
AGTGCAGGGGAGCCATTCATGCGGAAAAATGCAATGCAGGAACAAAAAAAATTAGTGCAGGGGAGCCATTCATGCGGAAA
AATGCAACGCAGGAACAATGTCGTTGGAACGCTAAAACTTCGCAACTGCAAACAACAGAGGCACCTAGATATTAAGTCCC
TCCAAAGCAGAGATAGTACGGCAAGAGAGGGTATCACAATAACATCCAAAGCAGAGATAGTACGGCAAGAGAGGGCATCA
CAATAACAACTAGAATGTCGCGTCTGCGACTGTCGAGTTTCTTTTCCAGTGAAAGTAGGTAAAACAATTGCACAAACTCA
AAACCCTTTCACACACCCACTAAACTGTTCTTCTCCTCTTCCCTCTTAATTAATGCACATAAACATATGCGGTCTTTACT
TTAAGAATTCACATTACTTTCTGTTACTAGTACAATTAAGGGACCTTAAAAATCAGAAGATGATGAGGACAAAGAGGTAA
CCCTTCTTGACATTAAGCGAAACCTGAATGTTTACTTTATCAAGAAACTGAAAAGTTCAGCTAATGTTTTGATTGACTCA
CTACGTGAGCTCACTACTGGAAAGGGCTTTTTGAGTACATTTTTCAAAATTAAAGAAATTTCTTTTTATCTGCTCAAATT
TATGAATTTGGAGACAAAATTGCCTTAGTCAATGTAGAAAATATAGATCTTAAGGAGAAGTTGAAGAAAACCCTCGAGTC
TAGTTCAAAAGGGAAGGGTGAGGCTTGAAGGCTTCAACTAGAACTAGAAGAGACCTTGAAAAGTCAAAATTGAATCTGGT
TGTATCCCTAGAAAGAAATGCTCAACTAGAAAAGGACATGGTCCGTGTTAAGAAAGAGCTTAACAAATTACTTAAATGGA
CCACATACTCTAAAATGCTAGCAAGTTTAACGAGTAAGGGTCTAAGATGTCGAAAATTGAATCCTCCATATAATCCTCAC
AGTAAATATGCTTGTGATCTAAGGATTAGGGGTGTACAAAATTGAACCGAAAATCGAATCAAACCGCAAATTGAGTCAAA
CTGAGAAAAAAACCCGACTAGTGGTTTGGTATTGAAAAAAAAAAAACCCAACTATATTTGGGTTGGTTTAGTTTTAACTA
AAAAAACTCAACCTGAGACCAAACCAACCCGACATATATATGTAATTTTAAAATTTTATTTTATACATAAAAACATTTAC
TTTGATATAATTTTAAAATATTTCTTATACTATTTCATAGTTTTTTATCTTTTAATATATTATTTCAAGTTTAAAACTTA
GAATTTGGAATGGTTCAATAAAGATTATAGTTCATAGATGTTGATAATTATAATAAAACTTAAATCAAAATCAAATTAAT
ACTAATGCAAAAAGGAAATCAATTCAACACAAAGAATGACAATAATATTAAATACGGAAAATGGTCATATTTACCCCTGT
ACTCTTAGAAAAGGATCATATTTGCCCTTCGTCATACTTTTTTGATATGTTTACCCTTGTCATCCAACTTTAAGGTCATA
TTTACCCTCCATCCGTTAAATCTCCATATTTTCACATAATATTATTCATGTTGTGCCTTTGTGGATTTTATTTTTATATA
ATTAAATCTCAATATTATTAAAGTTATTTCACTCGCTCCATACATTAAACCCAATCCACTAATCAAAATAAAACCCAACT
TGATTCTTCTGCGTAAATTTCTTTATGGGCATTCTATTGGAACAAATGTAGAAAACTATATAGTATCTCCTCTTTCACAT
TAGACAACACTCAACGTTAGAACTAATACAGATTTTAGCATTCAATTAGATATTTTTGTTAAGTAAATTTAAAGTCAAGT
TTCATCGCTAATCTTGATGCATAAAATTGATTAATCTTAGCATTTAGTTCGATATTTTTGTTAAGTAAATTAAAGCCAAG
TTTCATCGCTAATCTTGACACATAAAATTGATTAATCTGCATTTTATTAAAAAATAAGTAGAATTTCACAAACATTCTAC
ATGTGCTCTGTTTTCTCGATGGTTTCAGACGGTGAAGAATGTGAAGTGAGGTTCAACAATGGAGATGGATGATTTAAGTT
GGTTTCCGGTAGCTATCAATGGTGAAATGGGAAAGGAGATAAGATTAAATTCGAAGTAACTACCAGAAAACTTCTATATA
TCTAGAATATTTAATGTTGTTCGGGAATATATTTATTTGATGGATCTGCTTCGATGGTTCAGGATGGTGTTTCGATTTTC
CGATAGTGATGGAGATCTCAGATCTGATTACAATTACATTAACCCATCTGTCCCATACAAATATAAAACCCAAACCCACG
ATAGTTAAAGACTTGTTCTTGGGTTCATTAGTGGATGGGGTTTAATTCAATGTGGGTGGGTTAAAATGATTTTAATAATA
TTTAGATTTAATTAGATAAAAATAAAATCCACACAGGCATAACATAAATGATATTATGTAAAAATATGGAGATTTAACGG
ATGGAGGGTAAATATGGCTTTAAAGTTGGATGACAAGGGCAAATATATAAAAAAAAGTATGACGAAGGGCAAATATGATC
CTTTTCTAAGAGTACAAGGGTAAATATGACCCTTTTCCGTATTAAATATTTGTTCTTTAGTTTTACATTGGTTTAGACAA
TTAAAATACATAATCTAATTTTAATTTTCCTTAAATATTTAGTAATGTAACTAATACTTGTTAAACTTATTTTAGCATGA
TTTAGTACTTTTAAATTATGATCATTTTCATTATGACTTTGCAATATTTATTTTATATGATGATTTCATTATTATTTTTT
ATTGAATATTCTAGTGTCATCAGTACTCATCTCATATTTTGTGTTATTTTCTTAAGAAACACCTTAGATAATTGTATTTT
GGTTGGACTAAAAAAATATTTGGAGCACAAGTTAATTATATGTTTGTATACAAACTTTACCGAAAAAACCAAAAATCTAA
AAAAAATTGAGGTTTATTAGTTTGGTTTGATTTATAAATTTTATAAAAATTGGACACAATGGTTTGGTTTGGTATTTGAA
AAACCCGAAAAAATCTGAATTTTATTAGTTTGGTTTGGTTTATAAATTAAATTTTTTTACACAAATAGTTTGGTTTGATA
TTTAAAAAACCCAAACCAACCCGATCATGTACACCCCTACTAATGATCATAAATAATTGTGGAAGATGTGCTTTGAATTG
TAGTGCTCAATTTTGACTGTACCCCTCAATGGAAACCTTGTTGTTACTTCCGCCTTCTCCTGTGGGGTAAAAAAGAACAG
CGTTAATCTTTGGAATAAGTATTTCCAGATTAAAAGTTTTTTTTTTCGCTTATTAGGGTGTATTTTGCATGATAATAAAA
ATTTTCATGTTTTTTTTCTAGAAGATAATTAATGGTCTTGAGTCAAAGTCGGGAGGTCAAAATTTGGATTTTGGGTTAGG
ATGGAGGTTGAAAGTCGGATCACAGATCTAAACTCATTTCGGATGGTGATGTTTAAAAAAAGTTTTGATTTTTCCCCCGT
TTTTTCTTAAATAAGAAGAATAAGTTCATTTGAAAAACATTTTTCAAAATATTTATTCAAACCAAACATTAGAAAATTGA
AAAACAATTTTTTTTTTAAAAAAAAAATTATACCAAATATAGTTTTAATAAGTGTTCTTTTTCAGAGGTGTTTATACCTT
TACATCCTTTAGGAAAAGTGCAATTGAAAAATACGAGTTGATAAATATTTAAGTCACTTTTAAATGATTGAATAATCAAC
CTATTTAAAATGAATTAAATTAAACGAATAACCATAAATTTTACCACCCTTAATCAGAGAGTTCAACACAACTTACCCAA
AATGTTTGGAGCATTTAGTAGAGTGCCTGTAGTAGGATATGCTTTGCCAAACCAATAAGGCACCTAATTGGACCAATCAT
GGATACTTACTACTCTCTCCGTTCCATATAGATGGACATTTTCTATTTTACATGGTTATTAAGAAATTATTAATAAATTG
ATCAACTTTACTATTTTGCCCTTTGTTAAACTTTCAAAGTCATATTAATTATAGGGGTAAAATAGAAAAAAATTAATTAA
TTCTATCCTGATTTATTAATTCAAGTAATATGAGACAACTACTTTTAGTGAGGAGACATCTAATATGGGATGGAGGTAGT
AACTTTGAATTTCAAAGAATCTATTATTGAATAAGATAGTTGATAGGGGGAGACCCCTTCTCATAGATAAGGGAAGCTCA
ATAACTGTATTTTTAAGTCGAACTTGTACTAAAAAGAGAGGACACAATCCCCAAGCTTGCACCACTCCCTATTACATTGC
TTGATGCCCACCTTTTCAAATATTAGCCAACGTGGGGTTGCTTCTTCCCGGAGGTAATTAGAAAAATTCAAACTCCTTTA
GAACTCAAATGCCTCAAATAATAGTTGTAAATTAAGATGCGTAAGGCTGGGGAATACAACTTCACATACTTGATGCATTT
ATATGACTATATCTCTTCTTTCATGGAAGTCGATATTATCAAGCTAGTCAATTTAACATCAACATGGGTTGTAGAGCAGT
GGTGAGACTGCTTCAACCTTAATCAGAGATTTCGGGTTCAAGCCTCGGGTATGGAGAGAATCTTATTAAAAGCACCAAAA
AAAGAGAAGGAAATTTCATAAATAGCAAAGCGATTAAACCTAAAATTATATGATTTATACATGGTTAAAATAATTTTTTA
GGTATATATAGTAGATGTCGAACCCCCTTCGGCTACTTCATGAGTCTAATTTTTTAGATATTGGACCCCCTTATTGAAAA
TTCTGGCTCCGCCACTGACGCTCCATAGCTATAATTTTGTTTGCTATGCGTATTTCCGGTCCTAATTACGCTTCATAGCT
ATAGTTTTATTTGCTATGAGTATTTCCGTTTGTATAATTTGCTTGCCAATATACAAACAGAGTAAGTATATACAAATTCT
GTATTTATATATTTAGGAATTTTTCAGAACTTATATAAATCAAATGTATCAACATGATAATTATATACAAGTTATGGTAA
GCATATATAAATTTTGGATTTATACAATTAGAACCGAATCATACAAATTCTGGATTTATACAATTAGGAGCCGAATTATA
CAAATTCTGGACGTGGGCCACGTAATTATGATTGTAATTACGTAAATTGTAGCTATGTTACTAATTAACTAGTATATATT
TACTTATTCGCGTAAATTTTAGTGTTTGGAATTGAGATCAATAAACGATTTAATAAACCTTAGGTCAATTATAAAAGGAT
TAAATTCGTTAAGGAAACATAGTTTTCTATTGAGCTCGGAACCTAGCTAATCTAACGTTTTTTCTGTTTCCGAATGCCGG
AATTGTTCAGTTATAATGGTGGATAGAGTGAAAAGACGGTGTTGAAAGCGATCAGAATATCAGTAATTTGACAAATGAGA
ACCATTTGGACTCCTTAATGTTCACTTTGGTTCCTGTAGAAATTTATCAAGAGACAATGTGGAAATTTTCTCGTGTTCCA
TTACTATACCATCATTCAAGTATATATACAAGTATTATAATAAGAAAATAAATAATGTTAAAATTTTATCATACTTGTAA
TATTCCTATTGGCTATGTACAATTTTCCTAACAAACTTTATTCCTTGTCTATGCCAAACTTGTGCTTGTCACGTGCTTTG
TAAGGAAACTTCCTGAAGTCACTGATGTGGACGGCACAGATCTTTTCTTTGACTAAATCAGTATTAAGGGCCTGATCTGT
GCCATGCCACGTTGTTGCTGACTATTCCAAGGCTTAAAACACTTTGCATTCTTCAAAGTGCCTTTTGTCTCATTGTCTGA
ACAACTCTTCTTTTTCTCTGAATATGTCTTCACCATTAATGAATGTGAGTTCAAGGTCTGTGTATTCTTAACATCCCCCC
TCAAGATGGAGGGGAGCAAAGTGATACCCATCTTGCGAAGAAGATGATAGTGAGAAGGCGCGGACAAAGGCTTTGTGAGA
ATGTCGGCTGGTTGATCTTTGGAGGGAACAAATGAGAGAGAAATGAGGCCAGAGAGATATTGCTGTCGAACAAAGTGACA
GTCAAGCTCTACGTGTTTCGTTCTCTCATGGAAAACTGGATTCCGAGCAATGTGCATCGCCGCTTGGCTGTCGGAATACA
CTGGCACCGGCAATGATGGTGAAATAGACATATCTGCCAGGAGACGTGTCAACCAGGTCAGTTCTGCAACCAATCTTCTC
ATCGATCTATATTCCGCTTCGGCGGAGGAAAGAGACACTGATGCTTGTTTCTTCGATTTCCAAGAGATGGGAGATCCACC
CATACTGATGAAGAAACCACTAACGGAACGTCATGAATCCTTGCAGGAGGCCCAATGGCATCGCAAAATGCAGAAATGGA
GAATGAAGGAGAAGCAGACAAGAAAATTCATTAAGTAGGACTACTTTTAAGGTAACGAAGCACCCTTAATCCAGCAGTGA
AATGAAGATTGCAAGGCCTCTGCATAAATTGACTTAAAGTCAAAACAGCAAAGCAAAGATCTGTCCTTGTATTAGTTAAA
TAATTCAACTTTCCAATGAGATGTCTATAAATGGTAGGATCTAACAAGTAGTCATCTGAATCTGCAGACAATTTACAGGA
GGGATCCATGAGAGAGGAAACAGGCGACAGATGAGAGACATCAAACTCTTGGAGCAAATCCAAGGTATATTTTCGTTGAC
TCACAATAATCCCATGATCTTCTCTCAGAATTTCCATGCCGAGGAAATGGTGAATAGGACCAAGATCTTTAATTTTAAAC
TCAACATAAAGAAATGATTTAAGGGATTGGATTTCTGCATTATCATCACCTGTAATCAGTATGTCATCCACATACACTGC
CACTATGGAAACTAGATCACCATTTCTTTTTAAAAATAAGGAGTAGTCGTTTAAGGATGCAGTGAAACCTTTGAAACTTA
ATGCCCCAGCAAGCCTAGCATACCATTGCCTAGAGGCTTGCTTCAAACCATAAAGGGACCTTTTGAGTTTACAAACCAAA
TTAGGCTGTGGTGAAGACATACCAGCTGGAAACTTCATATATACTTCTTCTTGCAAATCACCTTGCAAGAAGGCATTGTT
CACATCAAATTGGGACACTACCCAATTCTTTTTAGCTGCAATAGAAAGCAAACACCTGACGGCCATCTTGACCACGGGGG
AAAAAGTTTCATTGAAATCTATTCCCTCCTTTTGAATATCACCTCTAATGACCAATCGTGCCTTTAGCCTTTCGAGAGAA
CCATTTGCATGATGTTTGATCTTGTAAACCCACTTACAAGGAAGTGCTTTTCTACCAGGAGGAAGACAAACTACTTCCCA
AGTATGGTTGGATTCTAAGGCTGCAAGTTCTTCTTGCATGGCCTTGACCCAACCAGGATGAGTAGAGGCTTGAACATAAC
TAGTAGGTTCTGTGATGTCTGAGACTGATTGGAGAGTGACTTGATTAGGTTGAGAAAGACCAGCAAAGGAAAGGACAATA
GGTTGAGGAGGTGTAGTAAAACATGAATCAGTGACAGAACTAAGAAATATAGTGTTGCAAAAATAGTCCTTTAGATGACT
GGGCATGGTACCTTTGTTGGATCTGGTTGACCTTCTGATATCAGGATGAGCAGGAGGTTGAGAGGTTGATGTCACATGTG
TAGGTGTAGGAGTGGAAGGGGAATCAGGATTAGAATAAACAACATGATCTGACTGAGAAGACGAGATTGTGTTGAAATTG
GAATCTGTAGGTGCAAGGAAATCAGAATCATTATACACCTCATTGACAACAGTTGGAATAGGAAAAATGTGGGATGATTG
ATCAGCAGGATCCATTGAAAAGGAAAAATTTCTTCATGGAAAGAGACATTCCTAGAGACAAACACTTTCTTGCTTGTGAG
GTTTAACCGCTTGTACCCTTTTTGGTCACTGGGATAACCTAGAAACACACATGCTTTTGCCCTTGGTTCAAATTTTGTCC
TGCCATGAGCTAAAGTGTTGGCATAACACAAGCATCCAAAACATTTCAGATGTTGATAAGAAGGTGATTTCTCATACAAA
ATATCATAAGGAGTAGCACCCTGCAAGACTCTAGAAGGCAATCTGTTGATCAAAAATGTGGCAGTGAGAACACACTCTCC
CCAGTAAACCATAGGAACATGAGATTGAAACAAGAGAGCTCTAGCAATCTCAAGAAGATGTCTATGCTTCCTCTCAACTA
CACCATTTTGTTGAGGAGTGGCAACACATGAAGTTTGATGGATTATGCCTTGAGATTGGAAGTAAGTAGTGGCTAATATA
CTCTTTCCCAATTCCAGAGCATTATCTGACCTTATCACTTTCACCTTAGTGTTGAACTACATTTCTACCATCTGTAAGAA
GCATTTCAAAACTGAAAATGCATTGCTCTTAGTTGTCAACAGATATGTCCAAACACCTCTACTATAATCATCCACTATGG
TGAGAAAATACCTATAGTTATTATAGGTGGGTACTTTATAAGGTCCCCATGTGTCAATGTGAATAAGGTCAAATTTGGCC
TTAGTAGATTTAGGACTTATAATAAAAGGCAATCTAGATTGTCTTGCTTTAGGACATATATCACAAAAACAATCAAGATT
AGTCAGAATATAGATAGAACTGATATGTTTCATTGATGAGAAAGGCAAATGCCCCAATCTAATGTGCCAAAGTTTTACAT
TAGAAACAACACTACTACATATAGAAGAAACTCCACTGGGGACAGACTCAGACATACTACTAGAAACATTAAAAGGAAAG
AAACTAGAACTAGGAACATCTCTTGACATAATTGGCACTTCTTTGGTAGGATTGAAACTAGACTCTTTTACATTGGGCTG
GAGTAGATAGAGTCCTTCCTTAGCTTCACCAAAAACTTGAGGCCTCCTCATTAAAGGGCCCTGCATAACACACTCACTTG
ATGTAAAGAACAAGATAGAATGAAATTGTCGACAAAATCTATTTACAGACATGAGATTGAATTTGAAACTTGGGACATAT
AAAACATTTTCTATAGCAACATCTGAGAATAAAGAGACTGTTCCTACATGAGTGACTTGAATGGTATGACAATTAGGAAG
ATTAATAGTCAAATGGACTTTAAGAAGACATATAGAAGTGAAACAACTTGAATTATAGCACATATGTTCTGATGCACCTG
AGTCTACTATCCAGGTATTGGAATTTAAAACTGAAAAACATGAGCCAATGTATTTCAAGATTGTACCAGCCACTGCATTT
ACATTAATTGCATGTCCTCCACTTGTGTTTGCTGACTCTTCCATCTTCATTTGTTTAAACATGTGAATAAATTAATTGTA
TTGCTCTTTACTGTACCCTTGATTGAGTGCAGCATTGCCACTACAGTTGTTGTGTTTTCTTTCAAAGTCCTCCATAGACA
CTGCTGCATTTCCTCTAATTTGTCCTTGAGAGCCTTTGTTATTTGTGAATTGAAAATCATCAAGATACCCTATCAATCTG
TAACAGTTGATTTCTTCATGTCCTTGTTTTCCACAGTAATCACATGACACATTAGGGTTATATTTCATTCTCCTTCCTTT
AAGCTTTTGATTTTGAAACCTTTGTGACTGTTGAGGTTGTGCAGATCTGGGAAATTGATTTCTAGATTTCTGATTAGCAT
CATTAGTCCTTTGAACCTGCTTTCCACCTCTATATTGGTTTCTATTCCCAGTCATGAAACCTCTAGTTCCAGCCATCAAA
GCACTGGAATCAGAAGGAATGAGAGGATTCATATAGCTTTCCCTTTGATGTTCATCCTGTAAAATCAAGGAGTATGCAAG
GTTAATGTTAGGCAAGGGGTTAATCATCAAAATATTACCCTTGGCCTGTGAATATGTGTCGTTTAATCCCATAAGGAATT
TGATGAGTCTTTCATCTTGCAAAGACTTCTCCAGCTTCTGTTTTCCCTCACAACACACACACACACAACCACACTTGATG
TTTGAGTTTAGGGAATCCAACTCATCCCATAACCTTTTTAGTTGTGTGAAATAGCCTGCAATGTTGTTATTTCCTTGTGT
TAACCTGCTGAGTTCTTGTTGTAGGTGAAATAGCTTTGCTCCATTGGATTGACCAAACCTCTGCTCCAAACTTATCTAGA
GATCCCTAGCAGTTTTTGAGTAGATGACACTGTCTGAAATCTCCTTTGACAGTGAATTCAAAAGCCAAGATGTAACCATG
TCATTACATCTGCTCCAGACTTGTAGATCTGGAGAATCACTAGATGGTGCAGCTGCAGATCCACTGATGAAACCCAACTT
ATTTTTGGCTGAAAGAGCAATGAAAACAGATCTCTTCCACCCTTCATAACCCTTTCCATCAAAATGAGTGTTGATGAGTG
TCATATCTGGTGAATCTGATGGATGAAGGTGATAAGGATGATTGGAATCAATGGATGTTGATGTTGAGCTGCCTGCAACA
GTTGTTGTAGTAGCAAGTGTTGTCGATGGGTCACCCATTGCTCAAACGAGAAAAAGAAGAACATATTTTGAATAAATCTG
GAAGGATTTTGATCACTGCTCTGATACCATGTAGAAATTTATCAAGAGACAATGTGGAAATTTTCTCGTGTTCCATTACT
GTACCATCATTCAAGTATATATACAAGTATTATAATAAGAAAATAAATAATGTTAAAATTCTATCATACTTGTAATATTC
CTATTGGCTATGTACAATTTTTCTAACAAACTTTATTCCTTGTCTATGCCAAACTTGTGCTTGCCACGTGCTTTGTAAGG
AAACTTCCTGAAGTCACTGATGTGGACGGCACAGATTTTTTCTTTGACTAAATCAGTATTAAGGGCCTGATCTGTGCCAC
GTTGCTGCTGACTATTCCAAGGCTTAAAACACTTTGCATTCTTCAAAGTGCCTTTTGTCTCATTGTCTGAACAACTCTTC
TTTCTCTCTGAATATGTCTTCACCATTGATGAATGTGAGTTCAAGGTCTGTGTATTCTTAACAGTTCCTAAGAATTTTAT
CTATATGACAAAATTCTAATCAGAATCACATATATTGTGCATTAAATCCTAACAAAAAACACCAATTCTAAAAGATCTAA
ACACTAAGTTCATTCAAATTTAGTAAATCAAATGAGTTGCGTAGAATATTGAACTTGAACGCATAAAATTCAAAATTTGG
ATCTGCCTACAAATATAAAAGTCAAATGCCTCAAATAATAGCGTGACATGGGTCGTGGGATTGCTCCTACATGAAAGTAT
GTTAGCACGAACCAAACTCCTTTAATTATAAAGCTGCCTAGTAATGGTTCATATTATGTGTTCATTCTTCAAAATAAGAT
ATGGAGAAAAGCAAGTCGCCATATGCAAATGCTACCTTGTTAGGACCTAAAGCGCCTAAGAAGCACTTTATGCTAGTTCA
TACGGCATGTCATGGAGCCTGGTCCTGGTACAAGAGTATATTGTGGCAATGATGCGATCTTCAGGGCATAGTGTAACAAC
TCTGGACTTGGGTGCTTCAGGAATCAACTCAAAACAGGCCTTAGAAATTCCACATTTATCTGATTATTTGAGTCCGCTAA
TGGAGTTCATGGCTTCACTTCCTGATGATAAAAAAGTAGTACTTGTAGGCCATAGCTTTGGTGGACTCGTCATTTCTAAA
GCGATGGAAACTTTCCCAGAAAAGATTTCAGTTGCTGCATTTCTTAGTGCTCTAATGCCTGCTCCAAATATCAATGCAAC
CACCATGTACACTTAGGTACTAAGGTAGATGATCGCTTTATTATGCTTGTTTAAATTCATACATGTTTGAATTTAAATGT
CTTCGTTATAGGCAGTCAATGCAACGATAGCTCAACTTGGTACTAGTGTTACATACCATAATGGATCGACAAATCCTCCA
ACCACTCTCGCCTTAGATCCGAAGTACTTGGCAACTAGTGTTTATCAGCTGAGCCCAATTACAGTAAGAAAATCATGATA
CTAATATATACTGTACTGTGTCATTTGAGTACTTAATCACAACATCAACTTAATTGGAACTAATTAAATTGTTCTTTTAT
TATCATTCTTGGTGTTAGGATTTGGCGCTGGCCACTACACTAGTAAGGCCATTTTACTTATACAGCGCAGAAGATGTTTC
TAAGGAGATAGTTCTTTCAAGCAAAAGGTATGGATCGGTTAGGCGAGTGTTCATTGTTGCTACTGAAAATGAACATCTAA
AGAAGGAATTTCAACGGTTGATAATTGAAAAGAATCCACCAGACGAAGTGAAAGAGATCGAGCGCTCTGACCACATGACC
ATGATGTCTAAGCCCCAACAACTTTTTACTACACTTCTGAGCATTGCTAACAAGTATAGCTAAAGAGCTGTTAATCCACA
TATCTGATGATTTTATATGGCGATCTCAGTTCTACCATAGATCAGAGGTCCCATTACCGAGCTAGTTAATTTGATACTTC
AATCATTTTCTTTCAGTTGTTATTTCCTTTCATTGTAATTTTAGTATTTTGGAATTGATATCAATAAACGACATCTATTT
CCTGTAATTACTTAATTTAGGTTCAAAACTAAACAATTAAATCTCATCAATGTGTTTCATCTCGGTAACTATCATTTAGA
CCACCATATTTATAATACATAATGTATTCAAATGTTTTGATTTGAAATTGTTTAAACTTTGTGAACAATTTGACGAACTA
AAATTCTGATGAATGCAATGATTGAGAAATCTGTTCAAGATGTCTTCTGTTCTTGTGAAAGACGGATTAAAGTATCATTA
AAATATTGTTCAAACTTTTAATTTGGCATTTCAACCATGTTCTTGCACCAGCCCTCTACTACATTTCTTGCCCACCTCCT
CAAATAATAGCCAAAGTGGGATTGCTTCTGCATGGAAGTAAGTTAGCAGAAACCGAACTCCTCGGATTATAAAGCTACCC
TTGTAATGGTTCATATTGTATGCTCATTCTTCAAAAGGACACAAAGATATGGAGAAGAACAAGTTTCTAACAAGTTCGAA
TACTTCTGTTGTCATATGCAAATGCAACCTTCACAGGGCCTAAAGCTAAGAATCACTTTGTGCTAGTTCATAGGCCATGC
CATGGAGCCTGGCCCTGGTACAAAATATAGCACTGATGAGATCTTCAGGGCATAATGTTACAGCTACTGACTTTGGTGCT
TCAGATATCAAATCCAAGCAGGCCCTTGAAGTCCTACATTTGTCCGATTACTTTACTCCCCCAATGAAATTGATGGATTC
TCTTCTTGCACAAGAAAAAGTGGTTCTAGTAGGTCATGAATTTTGTGGTTTTGCCATTTCTAAAGCCGTGGAAAGCTTTC
CGGAAAAGATTTCAGTTGTTGTATGTTGTATTTTGGTGATTTAACAAACTATAGAGAAATAGGATCTGGTAAAGGAATCT
GATCCTTTGAGCTGTAGTTGTACTAGACAAGTCAATGGACTGCAATTGTAAAGCTGCTGAAACTGTGCGTAGTGGTAGGT
GGGCACCTGCTACAGAGGTGCAAAGTCCTCGACCAAAGGCATGGTACTAAGTTGTTTTGTATCTCTTATACATTAGACAC
ATTGACAAAAAACAACCTAGTTTTTGCAATCAAAAAAATTCAATAGCAAAAGCCATTTTCTCAAGAAAGAACCATTCGCA
TATCTATCAAGGGACCTGATCGAGTGCAGCAGAGTCTCAAGTTGTTATATGAGTTTAGTGTCTTGTGCTCGCATGTTGTA
AGATCTATTCCTATATATGTTATAAAGAAGATTAGATCGTGTCAGCTTATTTCACTTTTAAAGAGTTGAGTTCATGGCTA
GAGTTAGTCGTGTTGTAACTGCTTGAAGGCTATGTTAACTAGAGATAGTTGATATAGGGGGTGATAGAGCTAAATCTTTG
AGTCTTGTAATAGAGGTATTATAAAGTCTGTAGGATTAAGAGTTGAATCCTTTGTGAGTACTCGAGTCTGTATTCACGAG
TTGCTTGAAGTTAGTGGAGCTTTGAGATATCCTGTGTGACATATCGTGGTTTTTCTTCCTTTGAGCAAGAAAGTTTCCAC
GTAAGCATATGTGTTTATTACTTCAAGCATTTACTGTTCTTTATATTACTAGCATAGTCAGGGGAACTGGTCAACTGACT
GACGGTGGACTCATACAAGCAAACAATTGGTATCAGAACTCTCTATACAGCAAACACCAAGAGAGGATCTTACTCAGATG
GTTGTTCCACCAAACTTGGAAGAAGGACAGTCAACCACCTGACCCCGATTCAATGGTCAATACTATGGTTGGTGGAAGAC
TAGGATGCATGATTTTATCATGGATGAAGATAGCAAGCTTTGGGACATCATTCTAGATGGACTTCATGTTCCTATGAATG
AAGTTAAGGAAGGAGAAATAACCAGACTGGTTCCTAAGACACGAAGGGAGTACAACGAAGCTAATAGGAAGAAGATCGAG
AAGAATTATAAAGCAAAGAAATTACTTGTCTGTGGTATAGGACATGATGAATACAATTAGATCTCTGCATGTGAGTGTGC
CAAAGAAATCTGGAAAAGATTGAAAATAAGGGACTAGTCAGGTGAAAGAATATAAAGTGGACATGCTCACAACTCAGTAT
GAAAACTTCACTATGAAGGAAGGTGAAACCATCCAAAAGATGAACACCAGGTTTACCTCCATCATAAATGAGCTACACTG
CGTAGGTGAGACAATTCGTCCAAGCAAACAAGTGATAAAGCAAAGTTTATGTCATTACTGAAGAGAGAGTGTATTACACA
CACCATGATGAGAGTGTTATAAAAGATAGATGCGTGTTTCTCAAACTAATAAGTGATAGTTTAGATATGAAATTTACACT
CTCAATAGTTTATATATGAAACTCAAAAAAGGGAATAGTTTAGGTGTGTTTTTGACACTTATCTCTTTATTTTTATTACT
TTTATTTTGATTTCACCTTAAATTTCACTTCACCTTCCATCCCACCCCCACTTCAAGCTGACCTCCTCCCTCCATTTTCT
TTCTTTCTTCTTCTTCACCTCTCACTCCCATCCTTCCCCACCACGTCAAATTGTGCCCCTCCCCACTTTTTTCTTCTTCT
TCAGTTGAATTTCATTCGTTCAGTGATTTTTTTAAAAAAAGAATCATATTATTTTCTAAACTTTGTTGAGTTAGTGATAA
CAAAATTAATTATTTTTCTAAGAAAAGTCAAAATTTTGAAGGTATCATCAATTAATTTATTTTCTTTTCATATAACTTCA
AAAAGAAATAATAATTTTGAAAGAATCAATAAATTCCCCAAAAATTGAAAGAGCTTGATTGAAATCCGGGAAAAAAAGAC
TAAATGATACCACCTAATCATCTTGAAATCTAATGGGTTTATCAAATTATTCTAAATGTAAAAAAAAATATTTTGATAAA
GTTTTAAAATTGAAGAGACTTAAACTAATAATAGTAAAAAAAGAAGGGCGAAATTGTGGTAAAATAGTGATATTGAAAGT
GAGGAGTTTTAATGGAGATGACAATGAGTTTTTGAAGAAAAAAGAAGAAAGAAAGAGGAAAAATAACAAAGAAAAAAATT
TAAAATAATAAGAAAAACAAGAAATTATATTTTATAACAAAATACCCATAAAAATAAAGTTATATTCATTATTTTAGGTT
GATCACGTTCTTTAAAGAGAGTGGATACATTATCTATGTCAGGTGGGAAAAAATGATGTAATAATACCTGCTCAAGTTGT
TTAGGAGGGTAATAGGACGTCTGCATAATTAAGGTGTCTTTTTGAAAATTCGGGACAACTACAAATAGGGTTGTTCATGG
TTATGGTTAAAAAACCAAACCGAACCGCAATCCGAACCAAACCGATTAAAAAAACCGATATTTGGTTGGGTTTGTTTAGG
TTTGGTTTTAAATTTTGAAAACTGATATTATTTGGTTTGATTTTGATTTTACTAAAACAAACCGCAAAAATAACCAAACA
ACCGATAAATTAGATATATAAATTTTATAATTATTTACATATTATTCACACACACACACACACACACACACACACATATA
TATATATATATATATAGATATATATATATATATATATATTATTAAATTTTAATTAACTTAAGTCTTTTAACTTTACAATT
TTCTCAAGCCTAACACTTTAGCCCAACTATAACAATCCTAAGTCCAAGTCCATTAAAATTCATTTTAGTCTTTACCTACC
ATACTTCACATAAAATAGTCACACTTTCTCTTAATTGAAACACTTTGTTCGAGTAATGATAACTCTAGTATTGCTTAATT
TTTAATTATACCGACAATAGCTTTTCTGTGGATTGTTCATGTGCTAGATGTTTGTGTCTATCAACGTAAGTCCTAAAAAA
AAATACTATTACTTTCAAACCGAATAAACCAGAAAAACTAAACCAAATCGACAATAACCAAACCAACGGTTATTTTTTTC
GTTTGGTTTGATTTGGTTTTAGAAATTTAAAAAACCGACTAGATTAATTTGGTTTTGGTTTTAATCAATAACCGATCCAA
GCCGAACTACGAACACCCCTAACTACATATGTCACTTTATGTCTTTTCTCTTTTTAAAATCAATTTTAAGGGTTCAAATT
AAATTTAACTTAAAAGTGTCTTAACCGTAGTTAAAGGTTTACTTTTAAAAAACGACTATGAAAAATCTCATCTTCCACAA
ATTTAGCTTCCGTAGGGCCATAACTCTTGGACCGTAGATTTTACGAAAAAATAAAAATAAAATTGAAAACATTTGTTTTT
TTTTTACCCTCCCCTAGGAGCTTCCACCCCTTTTTGCTCCCTTGGTGACTCGAACTCGCAACCTTCGGGCTGGAAGTGAG
GGGTGCTTACCATCTGAGCAACTCCCTCTCGTCTAAAAACATTTGTTTGTTCATGATTAATTAGTTTTTTTAAAAAAAGT
TTCAAAATCTGGTCCATACCAATTTTTAGGTGAAACCTTACTACTGCTCACAAAATTTATTTATTTTTCAAGTAAAATGT
ATATTTAAATATAACTTTAAGTTTTAAAATATACTTTTCAATACAACTTCAAAATTCATTTAATTTTTTAATGTTTTAAC
TATATTTATGACAATACAAATGAATTGTTGAAGCATGACACTCTTAAAAAATATTTAAAGTCGTTAATCAAAAAGTAATT
TGTCAATATAAAATAGTATTAATAACTCGTTTATATTGAATTAGAGGGAGTAATTAACCCACTAAATGTGTAATTCGCGT
TATCGTTGCATGTAGCAGAATAGTCACGAAACATATTATTTGTGTGTGCTAAAAATAAAGTTTACCATATCAACAATAAA
ATATTTAACGTAGGAGAATAGTTACAAAACATGATTTATTTATGTGTGCTACAAATAAAGTTTTACCATATCAACAACAA
AAAATCATATTTATAACTTCAAAAACTCATACTTTATTTTTAGTTTTAACTAAATCTATGGCCAAAAGCTAGCTTAGTAC
TCCATCTAATACAATATAAATAAATTGTTGAAGCGTGACACCTGTAAAAAAGATAATTAAAGTCATTAATCAAATAGTAA
TTTAGAAATATACAATAGTGTTAATAATTCGTTTATATTGAATTAGAGGGTAATCCACTAATATGTAATTAGCTTTATCG
TTCCACGTAGGAACATAGTCAAAAAACATGATTTATGTGTGCTAAAAATAATGTTTTACCATATCAACTATAAAATATTT
AATGTAGAAGAATAGTCACACAACATGATTTATTTGTGTGCTACAAATAAAGTTTTACCATATCAATTAATAAAATATTT
AATGCAGGAGAGTAGTCACAAAACATGATTTGCATAATTAACTATAGGAAAAAGACAGGAAATAGGACTAATTAGTGAAG
CAATTAACAAAAAGTAGATGGTTACTCCTCCTTTTGATCACATAAAGTTAATTTGAGATAATTGATTACTTAATTATTGC
TCCTATCACTATACCTTCCAAGAAATTTGATAATCCATTGATTTTAAAAAGAATTAACTTTGAATATCATCGATAGATGA
AAAACATGGCTAGTGCAACTTTCACTGTATTTGTAAGTCCCACTATTATCTCATATCTTTATTTTCTTGCAACCTAGTTA
GTAGTTAGTAATTTGTTGTAAGATTTATTTAGACAAAAATTCATTTACATATGGAACATTAAATATAAATATTTCTATTA
ATGGTAGTACGTTAATTTTCTTTCTTGTAAACAGACAAAAACTTACTTACATATGGTTTAATTGTTTGCATTTCCTTTCT
GAGTAAAGGCCCAAAAATCTTCTTTAACTTTAGAAAAAGAATCAAAACATATATTTGAATATAAAAGGTGAAAATTAATT
TAATTTTAGATAGACAACTAAAAATAAAATTCAACCACGTAACTAAAGACGAAGGGAGTAACCATTAATCATGTTAGATG
GTTGGCATGTTTTATTAGTACTTACAGATAGATCCATTATTGTCCTTCAATTAGATATAATAATTCCATTAATTATGCTT
AGTACCGATTCATATATACAGGGATCAATATGAAAATAAACCTATAATACATGGATTAAAATTGTTATTTTCCCTAAAGC
GATATATGCAATTGTGGATAAGAAAATTGTTGCTAGATGACAAGTTTTTCAGAAACAAGAATTAAATAAAGATAACAACT
AGGAAAAATTAAGCTTTCTAATAAAGACGAATAAGTGTCAAATTAGGTTTTAGGTCTAAATCACACTCCAAAAGCTAGCT
CAAAGGGAGGAGCATTGTTCAAGCCTTATAAAAAGTTCACTCATCTCATTAATCATCAATGTGGACTTTTTGCTTTAACA
CCCCACCTCACGCCCAGTGCTTAGTATCTGGTGCGCGGGCAATTTTGGGCAGTTTTTGATTTTTTGGGCTCCAACATTGG
ATGAGATGGCCTCTGTTCTGATACCATGTCAAATTACGTCTTATGTCTAACTCACACCCCAAAAGCTAAATCAAAGGAAG
GAGGATTGTTCAAGCCTTATAAATAGTCAACTCATCTCATTAACCACCAATGTTGACCTTTTGCTTTAACCGTACGTAAT
TTGACAATCTATTTTTTTTCACCAGCAAGCACATCTTTTTCTTCTTTATCAATTGGAGGCTATTAATATATAAATTATAT
ATATATATATATATATATATATATATATATATATATAATGTGAAAAAAACGTTTTAATGTGAACAAAACGAATTGGTTAA
CTATTTTTATTTGATCACTCGTTTTTGCTATAAATAGGTGAAGGTGGATAGACACTCCTCACCCCAAACAAAAGAAAAGA
AAACTAAACAGGGTACGTAAAAAGAATCCATAATGGCTATTCACAAAGAAGTAAGTTTCCTTGCTTACCTCCTTGTTCTT
GGTAAGATTTTCCTTCTCCTTTTTACTCTTTAATTTCTTCATTGATAAATACGCAACTGTTGTTATGTTTTTTCCTTAAC
ATATATATTTAATTTGTTGTAGGATGTTGCTATTTGTAAGCGCGATGGAACATGTTGATGCCAAGGCTTGTACTTTAGAA
TGTGGTAATATTGGCTATGGGATATGCCCACGTTCAGAAGGAAGTCCGGAAAATTTCATATGCACCAACTGTTGTGTAGG
TTATAAAGGTTGCAACTATTATAGTGCTAATGGGACTTTTATTTGTGAAGGACAATCTCACCCAAAAAACCCAAAAGCTT
GCCCCCGAAATTGTGATCCACATATTGCCTATTCAAAATGTCCACGTTCAAGAGGAAAGACGCTAATTTATCCCACAGGA
TGTACCACATGTTGCACGGGGTACAAGGATTGCTATTATTTTGGTAAAGACGGCAAGTTTGTGTGTGAAGGAGAGAGTAT
TGAACCCAAGGCATGCACCCTGGAATGCGACTCTAGAGTTGCATACATGACTTGTCCATCTTCTGGATTGGCCAAACTTA
ATCAAGTTTGTGTTAATTGTTGCACCGCAGCCGCAAGAGAGGGTTACAAATTCTATGGACATGATGGATCGTTAATTTGT
ACTAGGGAGCCTCAGAGCTATATATCTACAGCATAAGGCATCATCAATAATATGTGTTACGTTGTAATTTTTAATTAATG
TATAAAATAAAAGCATGCACACACAATGACATGCTAATCACTATAATCTTGGCATAAAAGTTGTGCTATGTGTAACTACT
TATTATTTGAATAAGAGAAAAAGATCATCCATAATTGAGGACTTGGCTCTTCTCTAGTGGTGATCTCCTTTGGTCTTATC
CTTAATGAATGACAAGTGTCTTTATAATTTTGTAATGCATCAAATGTCTAAATTTATTTACTTTTTAAATAAACCACCTC
TGGGGTTAGGTAGATTCTCACCAATTCATATCTTAAGTAAAACGTTTTACGCGAGGTGAACTATGATCGTTTTTCTTTTA
TATAGAATAATGACGATGAAAATCCCATCCTTATACAAAAAATGCCTAATGCATAGGTTACATATGATTATTGAGATAAA
CATGTGGTTATCTATTTGTTAGTAATTTAAGTTTAAATTTTAAATTAGTTTGAATAAGTCAACTGATCTTTTAGATAAGA
TTAAGTTGTTAGATTAGTAGCTTAAAGCTAGTCGAGTTAGTTCCTTTAAGTTAGTCAAATTAGTTGCATTTACTTGTATT
TAAGCAGATGTAAGCAATGAATAAAATCATTCAAGTTTTCTTTCAATTCTCAATCTCTTTATGGTATCAGAGCCTCTCTA
AACTCTCACGAGTCTGATCCATTTTTTCACTAAGCTATACTATGTGTCCACCTGCTACCACCGGCAACAATGGCACTACA
GGTCTTCCTATCCCTCAATTGATACAATTTAATCCCGCTGCCCAATTACCTATCAAACTGCAAGGTAATCTTAACTTTGC
AACATGGAAAGCACAATTGGTGATGCTGCTCAACGGACACAAACTCATTGGGCACCTCACTGGAGCAAAACCTGCTCCGC
CATCCACCATCACTCAAAATAATACCACTATCGAAAATCCTGAATTTGAAATGTGGTTTGGCCAGGATCAACTGATTCAA
CAGGCAATGATGGCATCAGTCGATCCTACCATTGCTCCCACGGTTGCAACGGCTTCCTCGGCTAAACTGGCCTGGGAACT
CCTTCATACGGCGTATGCCAACAGGAGTCACACTCGCATCTTCAGCCTGCGAGATCAGTTGCAAAATTTGAAAAAAGGCC
AACAGGTCTGTTGCTAATTACTTACAAGAAATTAGATCAATTGTTGATGCTCTCAAAGTAGCTGGTTCACCAGTAGCTGA
TGAAGAACTCGCTGTCAAGATCTTGAGTGGCTTGGGTCCTGAGTATCGTGAGATCTCTGCCGCCATAAGAGCACGAGATA
CAGCCTTAAGCTTTGAGGAACTATTCCACAAACTCACGGACCAGGAGCTCTTCCTGAAACACCAAGATCTTGAAAAATCG
TCCTCAACCATCACTGCTGCAGTTGCACAAAGGACCAACTTTCAGCCTCAACAATACAAGAACAATCGTCGCTTCTCCAA
CCAATCATGGAAATTATCAGGCCAACGACAAGAGTCCACTGACAACCCACAAAGTGGCAGACAACCAAGACAAGCTGTGA
AATGTCAATTGTGCCAAAAGATTGGTCACACAGCTGATGTGTGTCGCTCAAAGTCACATAATCACTTTGAAGCAAAGGTT
AATTTTGTGTCGAATCATCACCCAGATGCAAATCCTTGGATCCTTGATTCTGGAGCAACACATCATGTAACGACAGATTC
GGACAATCTTGAAGAATACACTGGCAATGAAAAAGTGTCCATGGGTGACGGTAAAACTATTCCCATTACTCATACTGGTT
TAACTCAAATAAAAGCTTCTAATGCTAATTTCATGCTTTCTGACACTCTTTGTGCTCCTTCTATAAAAAAGAATCTCATT
TCAGTTGCCAAGTTTTGTAGTGACAATCTAACCTCTGTTGAATTTTTTCCATACTCTTTTCATGTGAAGGACCTCAAAAC
TCGGAGACTACTGGTACGAGGCCGGAACAAAAATGGACTCTATGAGTGGCCACATATGCGTCATAATCTTCCCTCCATCA
ATTTCACCTCCATCAAAGTCTCTCGACAACTGTGGCATCATCGCCTTGGTCATCCTCATTTGAAAATTCTAGATTTTGTC
CTAAATAAATTTTCACTTCCTACTTCTAGCAAAGAAAAGTTTGAGTTTTGTAATTCTTGTTCATCCAATAAAGCTCATCG
TTTGTCATTTCAACAACTCACTTTTAATAGCAATGCTCCATTACAAACTTTATTCAGTGATTTATGGGGTCCATCACCCG
TTTTATCCATTGATAAAAAGTTGTATTACTGCATCTTTGTTGATCACTACACCAAATATATTTGGTTGTATACAATAAAA
AATAAAAGTGAAGTTGCCACTATTTTTGAAAATTTTCATCCTTTGGTGGAAAAAATTTTCAAACACAAAATTGCCTCTGT
TTATACAAATGGCGGGGGTGAATACATGGGTCTTAAACACTACCTACAACAAAAGGGCATTGAGCATTTAATTTCACCAC
CTTACACTCCTCAACGAGTCGCCATAGCTGAACGACGACATCGTCACATTGTCGAAACAACAAGAACTCTTCTCAATGAA
GCCTCACTTCCACCTGAATTGTGGTCCTTTGCCTGTCACCATGCAGTCTATCTAATAAATAGACTTCCTGCTCCTGGTCT
AAATAATGAGTCTCCTTATCAAAAATTATTTGGCAAAACCCCAAAATACTCTTCACTAAAAATTTTTGGTTGTCTCTGTT
ATCCATGGCTCAAACCATATACTCAAAATAAATTTCAACCAAGATCCACGCCTTGTGTATATTTAGGAGTTTCAATTGTT
CATCATGCACACCTATGTTTTGATCCAGTAAATTCAAAGGTATTTGTTAGTCGTGATGTACAATTTTTTGAAACTATTTT
TCCTTTTACCACCATGTTCTCACAGTTAAAAAATAAATTTTCCAAGATAAACTGGGAAATAATAGAATCCCATTCAGAAA
AGACTTCAAAAAATCAACAGACTTTGGACTCCAACCTTGTTCCAACTCTTCTGCCACCTATCCCTATCTCCTTATCAATC
CCATCTCCTTCTAGTTATCCACAAGATTTGAACTCATCCTCAAATAATCAAGAGTCCATGATGGAAGGCCAACTACCAAC
AGATCTCCATCAATCAGGTATTTTCCCCATCTCTTCCTCTTCTTCTCGGCTATATAATAATCTTGCAGATGCCACTTCTA
CTCCATCACTCACTCATAATCACCCTTTAGAAATATCAAACCAGCATCCACAAAATCCTCCTCCCACCATGAACACATCA
TCTGGTGTGATCACAAGGTCCAAAAATAACATTTTCAAACCAACACAACGATTCACCTTCTTGGCTCATCTCTCCCCCAC
TCCAAACACCTTTAAACAAGCTGTTAAGCACAACGAATGGAAGAAAGCCATGGATTTAGAATATGAAGCACTAATGAGAA
ACCAAACTTGGGAGTTAGTTCCTCGGGAGCCGACGAAAAATATTGTTGACTGTAAATGGTTGTTTCGCATTAAACAAAAA
GCTGATGGTTCTATTGATAGGTATAAGGCGCGCTTAGTGGCAAAAGGTTTTACACAATGTCCGGGATTGGACTTTCATGA
AACCTTTAGTCCAGTGGTTAAACCAACCACCATTAGAATTGTTCTGTCCATTGCTGTCCAAAATAACTGGCAGGTTCACC
AACTTGACGTGAACAATGCATTTTTACAGGGAAACTTACAGGAGGAGGTATTCATGGCTCAGCCCAAAGGCTATGTTAAT
TCTGATTTTCCAGATCATGTATGCAGTCTTAAAAAGGCCATTTATGGCCTAAAACAAGCCCCGCGTGCCTGGTATGAAGC
CCTCACGGCTTATTTGAATACTATTGGATTTGTTAAGTCCGAATCAGATGCCTCACTGTTCATTTTTAAATCCCTGGCTG
TTACTGTTTACATTTTAGTATATGTGGATGATATTCTCATTACTGGGAACCATTCAAACTTAGTTGCGTAGGTCATCAAC
TCTTTGGCTAGCAGGTTCTCACTAAAGAATCTTGGTGAACTTAATTATTTTTTGGGAATAGAAGTTAAGCGTGTTCCAAA
TGGGATCATCTTATCTCAATCTCGATATATTCTTGAGATTCTATCTGATGTGGATATGACAGACTGCAAAGGGGTTGCCA
CACCGATGTGCTCCAGCTCGCCACCTAAAGCAGATGATGGTTCACCCCCTGCCGATGCAACCCTTTATCGACGCACTCTG
GGTAAGCTGCAATACTTATCATTCACGCGTCCTGACATCTCATTTGCAGTAAACAAATTATCCCAATTTATGCATTCTCC
AAGTCTGGAACATTGGAAGGCTGTAAAAAGGGTCCTGCGCTACCTCAAGTCAACAACAACATCGTGCTTGGAAATTCGTC
ATCATGCTGATAGGAATTTGTATATGTATGCTGACGCTGACTGGGCAGGTGATCCCAGTGATAGAATCTCAACATCGGGT
CATATGCTCTTCTTGGGACAAAATCCCATATCTTGGTCCTCCAGGAAGCAACAATCAGTTGCTCGATCATCCACAGAAGC
TGAATACAAATCGGTCGCCAATGCACTCGCGGAGGTTACATGGGTCCAAAACCTCTTGGATGAACTGAGGTACCATATAT
CAAACACGCCAAGTATTTTTTGTGACAACATTAGCGTATCATATCTTAGCAAGAATCCAGTTTTTCACACTAAGATGAAA
CACATTGCGGTAGACTTCCATTATCTTCGCAACAGTGTGAACTCCGGCAAAGTGACTGTCAGATATCTTCCTTCCATGGA
TCAAGTAGCAGACACTCTAACCAAGCCGCTGCCCAAACCTGCCTTTCTTCGATGTCTAGCCAAGTTAGGTGTTGTTGCAC
CACACCTAACTTGAGGGGGGTGTATTGAGATAAACATGTGGTTATCTATTTGTTAGTAATTTAAGTTTAAATTTTAAATT
AGTTTGAATAAGTCAACTGATCTTTTAGATAAGATTAAGTTGTTAGATTAGTAGCTTAAAGCTAGTCGAGTTAGTTCCTT
TAAGTTAGTCAAATTAGTTGCATTTACTTGTATTTAAGCAGATGTAAGCAATGAATAAAATCATTCAAGTTTTCTTTCAA
TTCTCAATCTCTTTAATGATATCCCTATCTAAGACAAGATAGTCATAAAAACATTTTGAGCAACTTATCCCTGAGGGATA
ATAGTTACACATATATAGAGTAGGCTCCTATATATGTGTAAATACAAATGATGAATTGTTTATATTTGCACATGCCCACC
TACCATTGATAGCCATCGCACCAAACTTGATCTCATACAAATGGAGTCCCTAAGGCATAAGCAGAGGAAGAATAATTTTG
TATAGAACTGATCCAGTTGAGAAGTTATAGCTAATTTTGTCTATCACGTTGGACTTGTAAATTTGTGCAAAACTTTTATA
GTTTTTGTCAGAATTTAGTGTTTGCAAAGCAGCGACCGGAACAATGGGTCGAGCTTAAGCTCCTCTTAGCTTTGTAATTT
TATTCATCAATATAGAGGTATCACCACCGTATATAATTTTTTTTCTTTTTTAAAAAGAATATAGGTTCAAAAAAAAATTC
ATCTAATTTCCAAACTGGTGTACATATATATAAATTTATTTCATACGTACGACGTTGATATACATTCAAATAATTTTCAA
TGAGATTTGGTGCTATACTTCGATTACAAAAAATAATAATGTACAAACTTTCCACAACTGTTGAAAGGTTCAAAGTCTTC
CTTGAACAAATTGCAGATTCTTAGATTGACTTAATTTCTGCGTGTGTTATTATATTTTCCTTCTTATCCTCAACCTCCAT
TAAAGATTTCATAATCCTACTTATTACTTTGCTTAATTATCCGCAAGTCCAAGGGCGGCTTAAATATTCGATTTTGCTTA
TATCCACAGGTACCTAATTTATTTGTTTTTTTTTTTTCAAATTCCCGAATAATCCGTAATCGCTACAATTGCAGCTACAA
TATTTGCCTTTCAGGTAAGCACTGTATGTGCATTGGGTAAACCCCCCATGTGTAATAGCTTGCAGATAAGGGATATAAAA
CCACACTAGACAAGCCCTATGCGACAGGCTTGACTGAAAAGACATTGAGGAGGGAGCAATCTTAAGTCATCCGCTTGAAT
ATTTGTTATAGCAGGTTAGTTATCATTTTTATTTTGTTATATAATTAAATACCATAATCGTAGATTATATTTCCACGTGG
AACTTAAATCATTTAACGAAAGCTAAGCTTAATTTGGCAATAAAATTAGAGTCATGTCGAGCTCTATAGCACCACGTGAA
TAATTAAAAGCCGCCGATAATTAATAAAGAAGCAAGCGTATATATGTACGTAACTTAGCAAGTAGAAGCAAAAAGAATAT
AATACAAAAATTTTATCAATTGAGGGGCTGTATATAATATTTTTAAAATGTTTTAATTAGACAATAATGAATACATCTAT
CTTTTTTGTTCTATAAATAGATAAGAGAAGGACAGACCCTTACCCAAAGAAAAAAAAATGTTAATCACGATAAATTTATA
AAGTATCTACAATGGCTCTTTACAAAGTTAGTTTCCTTGCTCACCTACTTGTTCTTGGTAAGATATTTAATTCCTTTGTC
ATTTTCCTCCTTTGTACTATCAAATTTCTTTATAACGGTGTCATTTGTCATGAATAATATAACATGAAACTAATTGTTCC
CGAGAAATATTATTATAGACGATTATTGTTATAAAAAGCTTGTTCTAACGATATAACTTATATTTGTAATTGTAGGAATG
CTTATACTAGTAAGCACGGTGGAACATGTTAATGCTTGTACTAAAGAATGTGGTAATCTTGGCTATGGATATGCCCAGGT
TCAGAAGGAAGTCCAGAAAATCCAATTTGTACCAATTGTTGCTCAAGCTATAAGGGTTGCAACTATTATAATGCTAAGGG
AACTTTTATTTGTGAAGGAACGTCTGATCCCAAAAATCATAACGCTTGCCCCTTATATTGTAATCCACAAATTGCCTATT
CAAAGTGTCCCCGTTCAGAAGGATAGACGATAATTTATCCCACGGGATGTACCACGTGTTGCACGGGTTACAAGGGTTGT
TACTATTTTGGTCAAGACGGGAAGTTTGTGTGTGAAGGAGAGAGTATTGAACCCAAGGGTTGTACTCAAGAATGGGACCC
TAGAGTTTCTTATATGACTTGCCCATCTTCTGGATTTGCCAAACTTAATGAAGTTTGTGTTTATTGTTGTACCGCAGGAG
AGGGTTGCAAACTCTATGATCATGATGGATCTTTACTTTGTACTAGGGAGCCTCAAAGTATAACCAGCACAACATAAGGA
AGTTGGTTATTTCTCTCTCTCTCTCTCTCTCTCTCTCTATATATATATATATATATTATACTATTTATATAAGTTGAGGG
CTTAGGTCCCATGTCACGAGGTTTAAATTTTACCCCGTATCATGTCTCACGCCTTCACCTTTTAAAACACCGAAGAATAG
ATAGAGAAAAACTTGCGATGTTCAACAAGAAGGAAAGACAATGAACTAAGAAACAATACTAAAATAACGGGAAGGCAGAG
TATAAAGTCAATGAAAATCATATTTTGGAGATCAATTTTAGTTGGTACATAAAATGTTAATTGGTGCGTATATAATTTAA
TTAGGGGTTGTAGTTGGGTAGGTTAGGTCAAATTTAGACGGATCATAATGGGTTAAGACAACAATCGGGTCAAGATTCAA
TTCAATCCAAATTTGCTTGGGTCAAAATGAGTTAGGTAATGGATTACATTACGGGTCAAGATCCAACCCAACTNNNNNNN
NNNNNNNNNNNNNNNNNNNNNNNNNNNNNNNNNNNNNNNNNNNNNNNNNNNNNNNNNNNNNNNNNNNNNNNNNNNNNNNN
NNNNNNNNNNNNNNNNNNNNNNNNNNNNNNNNNNNNNNNNNNNNNNNNNNNNNNNNNNNNNNNNNNNNNNNNNNNNNNNN
NNNNNNNNNNNNNNNNNNNNNNNNNNNNNNNNNNNNNNNNNNNNNNNNNNNNNNNNNNNNNNNNNNNNNNNNNNNNNNNN
NNNNNNNNNNNNNNNNNNNNNNNNNNNNNNNNNNNNNNNNNNNNNNNNNNNNNNNNNNNNNNNNNNNNNNNNNNNNNNNN
NNNNNNNNNNNNNNNNNNNNNNNNNNNNNNNNNNNNNNNNNNNNNNNNNNNNNNNNNNNNNNNNNNNNNNNNNNNNNNNN
NNNNNNNNNNNNNNNNNNNNNNNNNNNNNNNNNNNNNNNNNNNNNNNNNNNNNNNNNNNNNNNNNNNNNNNNNNNNNNNN
NNNNNNNNNNNNNNNNNNNNNNNNNNNNNNNNNNNNNNNNNNNNNNNNNNNNNNNNNNNNNNNNNNNNNNNNNNNNNNNN
NNNNNNNNNNNNNNNNNNNNNNNNNNNNNNNNNNNNNNNNNNNNNNNNNNNNNNNNNNNNNNNNNNNNNNNNNNNNNNNN
NNNNNNNNNNNNNNNNNNNNNNNNNNNNTTGATTATACACATGAATAGGGGTGTTCACAGGTTGGTTTGGATCGGTTATT
GGTCAAAACCAAAATCCAATCAACTTAATCGGTTTTAAAATTATCAAAACCAAACCAAACCAAATATAATATACATTTAT
CAGTTTGGTGATTATCGGTTTCGGTTTGGTTTGGTTCGGTTATTCGGTTATTAACCATACACAAAAATAAAAGAAACAAT
TCATTTAAAATGTGATAAAAGTGACAACAATCTATTCAAAACGAAAAATAGTTAGAATGACTTAAATTACTACTATCAAT
AAAACTTTAAAATTCACTATATTGGTCTAGAAGGAAGAGAAAATAACATTTTCAGTCCCACAAAGAATTGTCATATACAT
GAAATTAATAAGATAAATGTTTCATCTATGGAATTTTTGCTTTCAATAAGTAAATTATAAAGAAATTTTAATGAAAATAT
GTATAAGATCTTTAAAATTGTTTATAAAAATAATATATTAAGTATGTATATTAATAAAATATATGTATATAATTCATCGG
TTCGGTTCGGTTATTTCTTCGATTTTTTTCAAATAAAACCATAACCAAACCAAATACTATCGGTTTTCAAAAATCTAAAA
CCAAACCAAACCAAACCCAAATAAAATCGGTTTTATTTTATTGGTTTGGTTTGGTTTTTCGGTTTGGATCGGTTTTTATC
CAAACCGTGAACACCCCTACACATGAATAACATAAAGATTTTGGTATAATTAGTATTAATCTATTCTAACAGATTAATTA
CTATTTTTATTAAGCTATCAATTAATTATTATCTCCAGTTGATGCAAAAAAAAAAAGTTATTGATAATTCAATGGCTACA
AAGAGCATTGGGAAAATCTAAGTTTTCTATTTCCTCAGTCTCAATTTATGTTTCACCATTGGAATTTCAAAAGTATTAAG
TAACTGTACAGGCAACAACAAAAAATGTCAACAAAATGGTCATATGTATATGTAATGTATCGATATTGTATAAATAGTGT
ATAATTTTGTATAAATAATGTATAACTATGTATCAGATATGTATAAACATTCATATACGTTATTTATAAAAGATATATAC
ATTAAAACAGTTCACCTACCTCAATGAGTTGATTTTTTTTCCAATAAAAGCACGTAAATATTATGTGATAGTTTATACAA
AAATCTAAGATATATATTTAAGCTTCATAAATATTTCGAAATTTGTCACATATATGCCAATGTAAAACCTGTCCTCTCTA
ATCAGATAATTGGAATGCAATATATAATCACATGGTTAAAGTTTCGAATAGTTGTAATAATTTAGTTAGTTAGACCTAAG
GTTCTAAAGTACTTCTACTTTGGATATTATTAGTATCTCCAGTTGACCAAAAAAATTATTGGTAATTCAAATGGCTACAA
AGAGCACTGGGAAAAGCTAAGATGCTAAAAGTGTATAGTTTAAATAATTAAGGTGATTAGCCCTTTGCTTTTAGAGGGGA
AATAATTGCTTTAAAATACTTGAATAAGTTATTTTTGCAGAAGCTGAAAAATTAGTTTTTGCCAATTGCCCGAAGCATAT
TTGGAATATTTATCAAGCACGAATTACTCCAAAATATTGATAAAAATGATTTTGTAAAATTGATCAGTCAAATTCAATCA
ACTGCTTAATAACGAATAGCTATGAATCTCCGTTTGTTCTATTTGATCCTACCTCGCCAAACTTACACAAGTAAGTACAA
AAAAAAGTAAATCCTACCAATTGAGGAGACTGTATATTGATGTTAATTAATTAGGTATAATAATGAAGAGATTTTGACTA
TTTTTTGTTTTATTTGATCACTCGTTTGCTATAAAAAGGTGAAGGAGGATACACACTCCTCACCCCAAAATTAAAAGAAA
ACAAGGTACTAATTAATCATTCATAATGGCTGTTCACAAAGATGTTACTTTCTTTGCTTGCTTACTTGTTCTTGGTAAGT
TACTTTTCTCTTTAAATTCTTTGTTTATACATACGCTAGTAGTGTTATATTGTTTTTTCCTTAATTAATATATATACCTT
ATATTTGCTGTAGGATTAATGTTTCTCCTTGTAAGTGCGACGATAGACCACGATCACGATCACGATCACGACCATGACCA
TCATGATGATCACGATCCCAAGCCTTGTTCGATCTAGAGAATGCGGTGATTTTAGCTATGGAATATGTCCACGTTCAGAA
GGAAGTCCAAGAAACCACATATGTATGTTGTGCAGGCTACAAGGGTTGCCACTATTACAGTGCTGACGGAAAGTTCATTT
GTGAAGGAGAGTCTGACCCAAGAAAGCCAAATGAACATTGTCCCAGGGAATGTGATCATAAAATTGCTTATTCAAAATGT
CCTCGTTCAGAAGGACCGACTATAATTAAACCCACTGGATGCACCAGTTGTTGCACGGGTTACAAGGGTTGCTACTATTA
CAGTAAAAAGGGCAAGTTTGTGTGTGAAGGAAAGAGTGATGAACCTAAGGGTTGTAGTCAAGAATGTGACCCTAAAGTTT
CTTACATGACTTGCCCATCTACTGGATCGACATACCATACTGGAGTTTGTGTTAATTGTTGTACCGCAAAAGCGGGATGC
AATCTCTATAGTCATGATGGATCTTTAATTTGTATTGGGGATCCTAAAAATCATTAGTATGAAATAATATGTAAGAAATA
AAACCATGAAGATATATTCATTATTGTCATGCTAATCTCTGTAATGTGGCAAAGGAGCTTTTTCCACCACAATAAATTAC
GAAATAAAACACTAGTTTCTTTTACTTCTAAAGTCTAGTATTAGCTGACTAGTTTACTTAATTACTGTACTCAAAATATT
CTACATCTTATCTAAATGTTTAAGTTTTAGAGATTACATATTTTTATTATTTAATTGCATTAAATAAGTTCCTTAAAATG
CAAAAATTAAATCTTCTAATGAAATAGGAAAAACACATTTCGTAAGTGTCATTTCATAAGTGACATTTCATAACAATTGT
CTCCTCCTTGCTCACCCTTCAACGCACCTCATCCCCACACTACCCCTCTACCTCCACCTCTAATCATATTTAACTATACT
CCCTTCATCTCATTTTATATGTAACGACCGGGTATCATTGTTATAGAAAAGCCAACTGAGAAGAATTTTGGGCCGAAAAA
CTTTTTCGTAGTAACTTGAAATTTCCCAACCTAGTCCAGATTTGGACGAAATTGGAGTCTTTAAGGTGTAGGGAAATCTG
GTGACAATCGGGTGATTATGATTTTGATTACATGAGTACTTAGATAAGTCGTTAAGGAACCCGTACGACTTTACGAAATT
GAATTCGGGTGGTAGAACTCCCGGAATCAATCTTAGCGTGAATGGTATTTTCTGAGCGTCGTTGGTTAAAGGTGTGTTGT
GAAATGGGGATCTTGGAATTATTGAAATAGCTCACTGTTTCGTGAAAGTCACTTTGGCTGTGGTTTTGGTCACTCTGGCG
GGGACGCTGTAGCTGGGCGAGGAACGCTATGGCGGGCCAGACGCGACTTAAAGTCATAAATAAACCCTAAAATGTCTTTA
TTCTGCACTTTTCAATTTTTAGAGCTAAGGAACGAATCCCAGGCGACTCTTGACAGTTTTTCACCATTCCTAAGCTAAAG
GTAAGCTTTTAACTCCCCGAATCCGTTTTTCGATCCGTAAAATGTAATAGAATGGGTAATTATCGATGAGGGAGAGTTTT
GATCTAGAAACTATGATGGAAAAAGCCCTAGTTTGGACACTTGGGATCATGGGTATGATCTAGGGTTGTTAGAATTATTA
GTAATCTGGGTAATTAGTGCTTGTTTATTGATTCCCGTATTATATTGATTGTTTGTAGACCAAGAACAAGCGGAACGAAT
CCGGAAAGGGAAGAATCAAGTTTCTTAGGGTTTCAAGCTTGTTTCGAGGTAGGTGATGGTTGTGATTCTAAGATTGTGTA
ATGTATGTTTGTCTTTGCTTCATTATGATGCATGTATGTATGCGAATGTTGCATTATTGATCACACTTGTTGTAAATAAG
GATATATGACTATGAATGCCATGAATCATGACTTGATTGAATGATTATGAGAATGTACTTTGTGATTGTGATTGTGGCTT
GTTGAATGGATCGGGTGTTGCGTTCCGACACACTAACTTGGATCGGTTTCCACGTTCTAGCATAATTATGGGATCAGTTG
CCACGTTTCGGCAAAATATTTGGATCGGGTACCACATTTCGATATGCTAACTGTTTGAGTTTATGTTCCATGAGAGGACC
AATGACTTGTCATAATTGTGTATCTTGAGAAATGTGAAGTTGTTCGTTAGTCGTAAATGTTGATAATATTGTATATGTTC
GATATATGCATATGATTATATTGTTGTATTTTTTTATTTATGTTGCACTTAGTGGGATAGCCGTGTGATCGTACCAGTAC
ACTGTGGTTGTGTAATGATACTGCACTTGCTCTTTCTTTGTTAAGTACAGGGCATCTTCAACCGGCTATTGACAGACCTC
ACTTAGAAGATCAGTGATTGTTCAAATTCAAGGGTGAGCCAATTTTTTCGGGATGCCATGGGTTCTCTTTCGTCTATGTC
CACCATTTCAGACTTGGACTTTCTAATTAGTTATTAGTGTATTAGTTGGGGTTGTATTCCTTCTTGTTTAGACTTGTTGA
ACTTTAGATGTTTTGGTACATTGACTTTCAGGTTCTAGGCTCATTTTCCGCATTTGTTTAGTTGTTAGTTCTTTTGGATG
TTTATGGGAACTTCAATCTTTAGCTATTTAACTTGCTTCCGTAACTTAAATGCTTTAGTTTTTGGTTTAGTTGCTTGGTT
TGGGTTGTAGTAGTGATTCTCCCACCGGAGGGTTAGTGTGGGTGCTTATCACGATGGTCTGGGTTGTGACAAAGTTGGTA
TCATAGCCTAGGTTCGTTGATCTCGATGTACCAAAACGAGTCTAGTAGAGTCTTGCCGAACGGTATGGGGACGCCTTTAC
TTTTCTTCGAGAGGCTATAGGACTTTAGGAAATCTCTTTGTTTTCTCTTGTCTCCTTTCGTGCTCTTGATTCCAATTAGT
ATCTGGCGATTCAAATTGGTATCTAACCTCCTTCACTCTTTTGTCCGTAGATCGTTAATACGAGATTCAACAACGTCGGG
TCCATACTCCTGTCAATGCTCCAACCGAGGAATCTACGGCGAGAGCTCGCGATCGAGGCATGGGTAGAGGAATAGCTAGG
GGTAGAGGCTGTGGAAGAGTGGCGCCTGCTAGAGATTGGGTACCGATCGAAAATGTTCCCCAAAATGAGGCCCCTCTCAT
ACATCACGAAGAGATTGAAGAGGATATCGAGATTGAAAATGTTGAGGAGGTGGGACAAGAGGAAAAGGTGCATGCTGAGA
CTACCAATGTTCCTCCCATAGACCCAATGTTAGCTCGACAGATCATGTCATTCTTGAAAGGGTTGGTTGGTCTTGGAGTG
CTTCCTTCTGTTCAAGCAACTCAAGCTCTCGCTAACCCCCCTGTTGCTATCACTGCGCCCAAGATGAGTGGAACGGGAGG
TAATGATATTTTCTTCAGTCCTTTGTTGGGTTCTGTTATGACTGGTAATGAGCATGAAATGTTGGCTAAGTTTTTGAAGC
TAAAGCCTCATGTGTTTCTTGGTTTTGAGAATGGGGATACTTATGAGTTTATCTTAGATTGCTATGAGAGGCTTCATAAG
TTCGGAATTGTCCATCAACATGGGGTTGAGTTTGTGACCTTTCAACTTCAAGGTGAGAAGGCTAAGAAATGGTGGAGAGC
TTATATGGAATGTAGATCTTCAACTTTACCTCCACTTACTTGGACCCAATTTCATGCTCTATTTCTAGAAAAGTATGTGG
CTAGAACTTTGAGGGATCGTAAGAAGGATGAGTTCATGGCCTTGGAGCAAGGTGGTATGTCTGTGGCTGCTTATGAGGCC
AAGTTCTATGCTTTGACTAGATATGCTACTCAATTGGCGACTACTGAGGAGGAGGGGATCCATTTATTTATTAGAGGACT
AAATTTTGAGTTGTAGGTATTATCTGTTCATATGACCTCTGTAGGGAGGAGCTTGAATGAGGTAACAAACTATGTTAAGA
AAGTGAAGGGGGTTAGGCGAGATGGTCATGCTAAGGCATTGGCAAAAAGGGCCAAGAATTCAGGCAACTTTCAAGGTTCT
TATTCCAGAGGTTCAGGAGGCCAACGCTTGCAGCCAAGCCAATTCAGTTTGTTTTGCTTGCCTCTACAGGTAATTACTCG
GGAACTCCACCTCATAATTTGATTCAGGATAGCCAGGGAGTCATACCTTCAGTGGAAAGCAGACCATTTTTTTATCGTAC
ATGTTACAACTGTGGTGAACCTGGGCATATGAGGAGAGATTTTCCCCACCCACGTGTGTTAGATTCCGCGCAGCAGTAGT
CTAGTGCAGTGGTACCCACGGAGAATGGTAATAATGGTCGAGGGCATCCACAAGATGGGCGAAGAGGTAATCAGCGAGGC
CGTGGAGGTGGAGGAAATAGTAATACAAGTAGGGGTAGCATGCAACCAGGCAGGGAAGTGGCTCGTCAAGATGATAGGGC
TCAGTGTTATGCCTTTCCGGGTAGGAATGAGGCAGAGGCGTCTAACACGATGATCACAAGTACTATTCTTGTCTGTGATC
GAATGGCTAATGTGTTATTTGATCTGGGTTCTACTTATTCCTATGTATCCGTGCGATTTACCTCAGAATTTGCTATGATT
TGTGATATACTTGATGTCCCTATCCATGTTTCTACCTCAGTTGGAGAGTCAATCATTATCACCCATGTCTATCGTGCTTG
TCCTATTTTGTTTATGGGTTTTCAGACTTGGGCTAATTTGGTGATTTTGGATATGACTGATTTTGATATAACCTTAGGCA
TGACTTGGTTGTCCCCCTATTATGATGTGCTTAATTGTAATACTAAGTCTATAACTCTAGAAATTCTGGGAAGGGAAAAA
TTAGAATGGGAAGAGGTGTACAAGTCTAAGCAAGCTAAGATCATATCCTTTATTCGGGCTAGGAAATTGATAGGGTAGGA
TTTTTTTTGGCTTATTTGGCTCATATTAGGGATGTTGAGATTGAGACTTCATCCATTGAGTCTATTCGTGTGGTGTCGGA
ATTTAGAGAAGTGTTTCCTAATGACTTGTCTGGTATGCCTCCGGATAGAGATATAGACTTCTGCATTGATTTAGAATCTG
GTACTCGTCCCATTTCTATCCATCCATATCGCATGGCTCCGGCGGAATTAAGAGAGCTTAAGGCTCAAATCCAAGAGCTT
CTTGATAAGGGATTTATTCGTCCTAGTACTTCCCCATGGGGTGCTCTAGTTTTGTTTGTTAAGAAAAAGGATGGTAGTAT
GAGAATGTTTATAGATTACCGGCAATTAAACATGGTCACTATTCAAAACAAGTATTCTTTGCCTCGAATAGATGATCTTT
TTGACCAATTACAAGGTGCATCCGCTTTCTCCAAGATTGATCTAAGGTCTGGCTACCATCAGTTGAAAATTAGTCCTGAG
GATGTGCCCAAGACGGTGTTTAAAACCTGCTATGGGCACTACGAGTTTCTAGTTATGTCATTTGGCTTGACTAATGCGCC
TGCAACTTTTATGAGTTTAATGAATGGGGTGTTCAAGACATTTCTTGATTTTTTGTCATAGTCTTTATTGATGATATTTT
GGTCTATTCGAAAAGTGAGGAAGAACATGCCGACCATCTTCGTATTATTTTGGGTGTTCTCGGGAAACAAAGGTTGTATG
CTAAATTCTCCAAGTGTGAATTTTGGTTGACTTCGGTTACATTTTTGGGACATGTAGTCTCAAAAGAAGGGGTAATGGTA
GATCCTCAAAAGATTGAGGTGGTTAAGAATTGGGTTCGCCCTAGCTCTGTGACGGAAGTTAGGAGTTTTGTTGGGCTTGC
TAGCTACTACTGTCGATTTGTGAAGAACTTTGCTTCTATTGCCACTCACTTGACTAATTTGACCAAAAANNNNNNNNNNN
NNNNNNNNNNNNNNNNNNNNNNNNNNNNNNNNNNNNNNNNNNNNNNNNNNNNNNNNNNNNNNNNNNNNNNNNNNNNNNNN
NNNNNNNNNNNNNNNNNNNNNNNNNNNNNNNNNNNNNNNNNNNNNNNNNNNNNNNNNNNNNNNNNNNNNNNNNNNNNNNN
NNNNNNNNNNNNNNNNNNNNNNNNNNNNNNNNNNNNNNNNNNNNNNNNNNNNNNNNNNNNNNNNNNNNNNNNNNNNNNNN
NNNNNNNNNNNNNNNNNNNNNNNNNNNNNNNNNNNNNNNNNNNNNNNNNNNNNNNNNNNNNNNNNNNNNNNNNNNNNNNN
NNNNNNNNNNNNNNNNNNNNNNNNNNNNNNNNNNNNNNNNNNNNNNNNNNNNNNNNNNNNNNNNNNNNNNNNNNNNNNNN
NNNNNNNNNNNNNNNNNNNNNNNNNNNNNNNNNNNNNNNNNNNNNNNNNNNNNNNNNNNNNNNNNNNNNNNNNNNNNNNN
NNNNNNNNNNNNNNNNNNNNNNNNNNNNNNNNNNNNNNNNNNNNNNNNNNNNNNNNNNNNNNNNNNNNNNNNNNNNNNNN
NNNNNNNNNNNNNNNNNNNNNNNNNNNNNNNNNNNNNNNNNNNNNNNNNNNNNNNNNNNNNNNNNNNNNNNNNNNNNNNN
NNNNNNNNNNNNNNNNNNNNNNNNNNNNNNNNNNNNNNNNNNNNNNNNNNNNNNNNNNNNNNNNNNNNNNNNNNNNNNNN
NNNNNNNNNNNNNNNNNNNNNNNNNNNNNNNNNNNNNNNNNNNNNNNNNNNNNNNNNNNNNNNNNNNNNNNNNNNNNNNN
NNNNNNNNNNNNNNNNNNNNNNNNNNNNNNNNNNNNNNNNNNNNNNNNNNNNNNNNNNNNNNNNNNNNNNNNNNNNNNNN
NNNNNNNNNNNNNNNNNNNNNNNNNNNNNNNNTTCCGGAATGGAAGTGGGAAAGGATAGCCATGAATTTTGTGGTTGGTC
TTCCCAAGACTTTGGGGAAGTTTAATTCTATTTGGGTAGTGGTTGATAGATTGACTAAGTCAGCCCATTTTATTCCGGTA
AGAATAGATTATAATGCTGAACAATTGGCTAAGGTGTATGTGAAAAAGATAGTGAGGTTGCATGGGGTTCCCCTCTCTAT
CATCTCAGATTGTGGTACCCAATTCACATATATGTTTTGGAGGAAATTACATGATGAATTAGGCACACAACTCACTTTTA
GTACAGCCTTCCATCCACAGACAAACGGGCAGTCAGAGAGGACTATTCAAGTGTTAGGAGACATGTTGAGGGAATGTGTG
ATTGATTTTGGAGGACATTGGGATAAGTTCCTACCTTTGTGTGAATTCTCCTATAATTATAGTTATCACTCCAGCATAGA
TATGGCATCATTTGAGGCACTCTATGAGAGGGGATGTAGATCACCCATAGGATGGTTTGAGGCTGGAGATGTGAAACCAT
TGGGGGTAGATTTAGTGAAGGATGCTCAAGATAAGGTGAGGAGTATTCAAGCTAAGTTTCTAGCTGCACAGAGTAGGCAG
AAAAAGTATACAGATCATAAGGTAAGAGACATGACATTTCAAACCGGTGAGAATGTTGTTCTTAAGGTATCACCCATGAA
AGGGGTGATGAGATTTGGAAAGAAAGGTAAGCTAAGTCCGCGATACATTGGTCCTTTTGAGGTTCTTGAATGTGTAGGAC
CGGTGGTGTATAGATTGGCTTTACCTCCTAATTTATCAGGAGTTCATCCGGTATTTCATGTGTCCATGTTGAAGAGGTAT
CACGGTGACGGGGATTATATCATTAAGTGGGACTCAATCGTGTTAGACAAAGACCTCCAATATAAGGAGGAACCGATTGC
AATTCTTGATCGTGATGTGCGTAAGTTGAGGACCAAGGAGAATAAGTCTGTGAAAATTCAATGGAAGCATCGTCCAGTTG
AGCAAGCTACTTGGGAAACCAAGAGGGACATGTGAGACAAGTACCCCAATTGTTCGTCGATTCAGGTACTACTTCATCCT
TTTCTTTAGCCTATTTTTCCTAAGTTTTGTCACTGGGGGATGAGTGATGGGAAATTGGCATCTATTGTAACGATCGGGTT
CCGTCGTTATAGAAAAGCCAACAAAGAAGAATTTCGGGCCGAAAAACTTTTTCGTAGTAACTTGGAATTTCCCATCCTAG
TCCAGAGACAAAATCAGAGTATTTAAGGTGTAGGAAAATCTAGTAACAATTGGGTGATTCAAATATGATTTTGATTACAT
GAGTAGTTAGATAATCGTTAAGGAATCCGTACGACTTTACGGAATTGAATTCGAGTGAGTAGAACTCTCGAAAACTATCT
TGGCGTGAATGATATTTTCTGAGCGTCATTGGTTAAAGGTGTGTTCTGAGATGGGGATCTTGGAAGTATTTAAATAGCTC
ACTATTTCGTGCAAGGCGCTTTAGCGGTGGTTTTGGTTGCTATGGTGGGGCCGCTGTAGCGGGGTGAGGACCGCTGTGGT
GGGCCAGACGCGACTTAAAGCTGTAAATAAATCCTAAAACGTCTTTATTCTACACTTTTTGATTTTTAGAGCTAAGAAAC
AAACCCCAGACAACTCTTGACATTTTTTCACCATTCCTAAGGCTAAAGGTAAGCTTTTAACTCCCCGAATCTGTTTTTCG
ATCCGTAAAACGTAATAGAATGGGTAATTATTGATGGGGGAGGGTTTTCATCTAGAAACTATGGTGGAAAAATCCCTAGT
ATGGATACTTGGGATCATGAGTATGATCTAGGGTTGTTAGAATTGTTAGTAATCAGGGTAAGTAGTGCTCTTTTATTGAT
TCTCGTATTATATTGATTGTTTGTAGACCAAGAACAAGCGAAACGAATCCAGAAAGGAAAGAATCAAGTTTCTTAGGGTT
TCAAGCTTGTTTCGAGGAGTGATGGTTGTGATTCTATGATTGTGTGATGTATGTTTGTCTTTGCTTCATTATGATGTATG
TATGTATGCGAATGTTGCATTATTGATCACACTTGTTGTAAATGAGGATATATGACTATGAATGCCATGAATCATGACTT
GATTGTATGATTATGAGAATGTACTTTATGATTGTAATTGTGGCTTGTTGAATGGATCGGGTGTTGCGTTCCAACACACT
AACTTGGATCGATTGCCACGTTCCGACATAATTATGGGATCGGTTGTCACGTTTCGGCATAATCTTGGGATCGGGTACCA
CGTTTCGGTATGTTAACTGTTTTGGTTTGGGTTCCATGAGAGGACCAATGACGTGTCATAATTGTGTATCTTGAGAAATG
TGAAGTTGTTTGTTGTGCGTAAATATTGATAACATTGTATATGTTCTATATATGCATGTGATTATATTGTTGTATTGATT
TATGTATGTTTCCCTTAGTGGGATAGCCGCGTGATCCTACCAGTACACTGTGGTTGTGTACTGATATTGCACTTGCTCTT
TCTTTGTTGAGTACAGGGCATCTTCAACCGGCTATTGACAGACCTCACTTAGAAGATCAGTGATCGTTCGAATTCAAGGG
TGAGACAATTCTTTCGGGTTTCCATGGGTTCTCTTTCGTCTATGTCCACCATTTCGGACTTAGACTTTCTAGTTAGTCAT
TAGTGCATTAGTTGGGATTGTATCCCTTCTTGTTTAGACTTGTTGAACTTTAGATGTTTTGGTACATTGACTTTCAGGTT
CTAGGCGTATTTTCCGCATTTGTTTAGTTGTTAGATCTTTTGGAAGTTTATGGGAACTTCAGTCTTTAGCTATTTAACTT
GCTTCCGTAACTTAAATGCTTTAGTTTTTGGTTTAGTTGCTTGGTTTGGGTTGTAGTAGTGGTTCTCCTACCGGAGGGTT
AGTGTGGGTGCCAATCACAATGGTCTGGGTCGTGACATTATATGAGTTACTTTGACTTGTCATGAAAATGAAGACTTTTA
AAATTTGAAGTATTAAATAAGTGATAAATATTTGTGTGATTATAAATCACTCTGATCCATTAAGGGTAAAATGGGCATTT
TAAAATTAAATTGTTATTCCTTCCGTTCCTTTTTATATGTCACCTTTTTAGATTGCACTTGCATTAAGAAATTAAATAAT
TTTACCCCTCTACCCGTATTTAATGTTTTCATAAGTCAACTTTTCAATAAATGATGAATATGCTAGATTTCAAAAATTTA
AATGCATTTGGATGACTATTTAAATTTTTGAGTTTATTTTCAAAATCAGATTTTATAGAATAGTGAATGGAGAGAGTTAT
TAATCAATGTATGAAGTACTCTAATAAATATAAATTACTTATTAGTTTTTCTAGGTTAGTCTAAGTATATATTTTCAAGA
CTAATTAACTACTCTATCAAGGGTATATATAATAGGAAGAATATGGTAATTTATGCATTGATTTTATGAAATGACAAGTA
TTATGATTCAACTATTTATAGAAAGGTATGACATATAAAGAGGAACGGAGGGAGTACTTAATATAGAAATGTGTCATTAT
TTTTTAAACTAACTAAAAAAGGATGTAAGTCATATAAATTGGGACTAAGGGAGTATTATATATCAATACTTTTAAAATAA
TAGTATTAACTCAAGTTGACCTCCTCCCTCCATTTTCTTTCTTTTTTTCTTTCTTTCTTCTTCTTGACCTCTCACTCCCA
TCCTTCACCACCCACGCCAAGTTGCGGCCCTCCACATTTTCTTTTTTTTTCTTCTTCAGTTAAATTTCATTCGTTAAGTG
ATTTTTTTTTAAAAAAGAATCATATTATTTTCTAAACTTTGTTGAGTTAGTGATAACAAAATTAATTACTTTTCTAAGAA
AAGTCAAAACTTTGAAGGTATCATCAATTAATTTATCTTCTTTTCATATAACTTCAAAATTAGAAATAATAATTTTGAAA
GAATCAATAAATTTCCAAAAAATTGAAAGAGCTTGATTGAAATCCGGACAAAAAGACTAAATGATACCTCCTAATCATCT
TGAAATCTAATGGGTTTATCAAATTGTTCGCAATGTAAAAAATATATTTAGATAAAGTTTTAAAATTGAAGAGACTTTAA
CTAATAGTAGTAAAAAAGAAGGGTGAAATAGTGACATTGAAAGTGAGGAGTTTTAATGGAGATGACAATGAATTTTTGAA
GAAGAAAGAAAGAGGAAAAATAACAAAGAAAAAAATTTAAAATAATAAGAAAAACAAGAAATTATATTTTATAACAAAAT
ACCTATAAAAATAAAGTTATGTTCATTATTTTAGGTTGATCACGTTCTTTAAAGAGAGTGGATACATTCTCTATGTCAGG
TGGGAAAAAATGATTTAATAATATCAGCTCAAGATTGTTTAGGGGGTAATAAGACGTCTACCTAGTTAAGGTATCTTTTT
GAAAATACAGAACAACTACAAGTGTCACTTTATGTCTTTTCTCTTTTTAAAATCAATTTTAAGAATTCTAATTAAATTTA
ACTTAAAAGTGTCTTAACCGTAGTTAAAGGTTTACTTTTAAAAAAAATTAAATAACACAAATTCCACTAGTTTAGGAGCT
AATTACCTTTTTTCCCTATGAGTTTACAATATTACTAATCCTACCATAATTCGCACCTTGGATACATGTATCTGGCGCAT
CTAGATAAATATATCTTAGATATATATTAATTCGATACATATAATTAAGTATATTTAAATAAGGAATGTAACTGAAAGAC
ATAAATTAAGGAGAAAATCATGCGTTTAAAAACTTCAAAAAAAAATTAAAAATCAAATTTATGTGTATCGAATATGTTAA
TTCTATGAATCTAAATTGTTATTCTATGTATATGATATATAGTTAATGATTAGATATATCTAATTTGTTCACTCTATGTA
TCTGGACTATTCTTCTACGAATTTGATATAGTTTCTTTTGTGTATCTCTCGTACTTGGTACTTTTTTCTTTTGTTCACGA
TCGAGTATTGAATCGAATCAACATTCAATCATGTCATCATGATAACGGTGGATTTCCAAATGCACTTAATGATTGGATGT
ATTTCATCTGTCCATTTTATGTATCTAAACAGATTTTCTATGTATCTGACCTATCTAATTTGTGTCTCTAAATTGTTTTT
TTATGTATCCAATATACAATCGAAAAAATGTTACTTTCAGTAGCTATGAAATCACATCATTCTACGGCTTCCTCAGTGTT
ATCTTCTCCTATTTGAGACTTGCTTAAATTCTCTGTGATATCATACTTTTTAATGGATATGCTCAACTTCTCTCCATTCT
TGTGAGGCTTTTTGCTTATACGACCATTGAAATCATCGACGACACTGGTCTTTTTGCTCGTGGGGGGCATGGAGGATGTG
GGGGGGGGGGGGGGGGAGATGTTGATGAGAGAGAAAGAAATTAATGTTAATTGGACCATTAATTGTGGTGTTTAAATGTA
AAGATAATTAATCAATCCTAATTTTAAGGAATGTGTATATCTAATTATATCTTTTAAAATATAGGTATAAAATATTTAAA
GTGGTAATATGTGTAATTGTTTGAAAGTAGAGGTAAGTTTAGTGTATATGGTAGTAATGTATGTCTAGTTAGGTAGTTTT
TCTTTTAAAAAATGACTATGAAAAATCTCATCTTCCACAAATTTAGCTTCCGTAGGGCCATAAATCTTGGACCGGAGATT
TCACAAAAAAAAAATAAAGGGAAATTTTCAAAATATCAATATTTTGGTATTTAATAGGACTTCTTAGCCACACTTTCAAT
ATTTATTAAAAATGTCAATATTTTAGTTTGTTATGCATGTGATTTATATATTTTTTATTTGTTTGATTTGCAAGAATACA
CTTATTTGATAATAGAAAGGAGAAATTAGGGAAGAGAATAATTTAAAAAAGGAACATATCACTTAAAATTCTCATTAGTT
ACAATTTCAAAAGTAGACGACAGGACATCCATCTCCCTTGTTCATAAAATTTCAAAAATCGATTTTTAACATTCCATTGA
TAATACTCAATCTCTGTTGAAGTGAATTTGATTCAATTGCAGTTTTTTCGGATTGGGAAGAAAAATTTGAAACAAACGAT
TACAATTTCGTTGACAAACAACTTTGGTGGAAGAAATTCCAACTGGAACTTCGATAGAATCATTGTTCTCCAAAACTAGA
ACTTTCATTTTTACTATGTTTCATCATAATTGTATATCAACAACTTTTGTATTTCATATGTTCTCACTTTACCATTCAAA
TTAAAATTGGTACTTTACTTTCAAAGTGAAAACTAAAAATTGTATGCTAGTGATCAAAATTGTAATACATAACTGCCAAA
TATATTTTTCTTTTATTTGTGTTACAAAAATATTAATGAGTGTATCTCAATATAATCTAATCATTACAGATGAATACGAT
TTATGAAAGGATACACGTGTAACGACCTGTTCTCGTTGTTATAGAAAAGCCAACAAGGAAAATTTGGGGCCGAAAAAACT
TTTCGTAGTATTTGGATTTTCCCAATCTTGTCCAGATTTGAATAAAATTGGGGTCTTTAAGGTGTAGGGAAATATAGTAA
CAATTGGGTGAATCATTTATGATTTTGATTACATGAGTGGTTAGATAACTCATTAAAGAATTTGTATGACTTTACGAAAT
TGAATTCGGGTGAGTAGAACTCCCGAAATCTATCTTGGCGTAAATGGTATTTTCTGAGCGTTGTTGGTTAGAGGTGTGTT
GTGAAATGGGGATTTTGGACTTCTCAAAATAACTCTCTATTTCGTTCTAGCCGCTTTGGCACTGGATTTTGCCGCTCTGG
CGGAGCCGCTACAGCGGGATGAGGGCCGCTGTGGCAGGCTCGACGAGACTTAAGGTCGTTAATAAACCCCTAAACGACCT
TATTATGCACTTTTCAACTTTTAGAGCTAAGGAACGAACCCCAGGTGACTCCTACTCATTTTTCACCATTCTTGAGACTA
AAGGTAAGCTTTTCACTCCCCGAATCTATTTTTTGATCCATAGAACGTAATAGAATGGGTGAATATTGATGGGGGAGGGT
TTTGTTATAGATTCTATGGTAGAAACAACCCTAATTTGGATACTTGGGATCATGTGTATGATCTAGGGTTCATTGAATTG
TTAGTAATTCGGGTAATTAGTGATTGTTTATTGATTCCCGTATTATATTGATTGTTTGTAGACCAAGAACAAGCGGAACA
AATTCGAAAAGGGAAGGATCAAGTTTCTTAGGGTTTCAAGCTTGTTTCGAGGTAGGTGATGGTTGTGATTCTATGATTGT
GTGATGTATGTTTGTTCTTGCTTCATTATGATACTTGTATATGTATGAATGTTGCAATGTTGATCACACTTGTTGTAAAT
GAGATAAATGAATGATGATTGCCATGAAATTATGACTTAAATGTATGATTGTGATGATATACTTGTGATTGTAATTGTGG
TGTGTTGAATGGATCGGTTGTCACATTACGACATAACTAACTTGGATCGGTTGCCACGTTCCGGCATAACTATGGGATCG
GTTGCCACGTTCCGGCATAATTATGGGATCGGATACCACGTTCCGGTATGTTAACTGTTTGGGTTTGGGTTCCATGAGAG
GACCAATGATTTGATGTAAAATGTGAAGTTACATGTTGATAATATTGTATATGTTGATATATATGCATGTGATTATAATG
TTGTCTTGACTTGCTTATGTTGAACTTAGTAGGATAGCTGCGTGATCCTACTAGTACACGGTGGTTTTGTACTGATACTG
CACTTGCTCTTATTTTTGTTGAGTACAGAAAATTTTCCGGTGGCTATTGACAAACCTCGCTTAGGAGATCAGTGATCGTT
CGAATTCAAGGGTGAGCCAATTCTTTCAGGCTGCCATAAATTCTCTTTCGTCTATGTCCACCATTCCGGACTTAGACTAT
AGTCTAGTTAGTTGATTAGTTGATTAGATTGGGGTTGCATCCCTTCTTGTTTAGACTTGTTGAACTTTAGATGTTTTGGT
ACATTGACTTTCAGGTTCTAGGTTATTTCTTCCACATTGTTAGTTCGTTGTTAGACTTTTGTTGGAGTTTATGGGAACTC
CCTATTTATTTCCTTAGTATTTAACTTGCTTCCGTAACTTAAATGCTTTAGTTTTTAGATTAGTTGCTTGGTTGGGTTGT
AGTAGTGGTTCTCCCACCGAAGTGTTAGTGTGAGTGTCAATCACGACGGTCTGGGTCGTGACAACAAGATTCTGGAAAAA
AAATAGCATACATAATGGAAATAATACAATCTGTTGAGGAAGGATACAATATTCTTTAAAAAAAAATACTAATTAACTAT
GAAAGAAATAGGAATACAAGATTCTGGAAAAAAAATTAGCATATATAGTGAAAATAATACAATTTGTTGAAGGATACAAT
ATTCTAAAAAAATACAAATTGACTTGAAAGAAATAAGATACATCTATGGTTAAGAAATACAAATCTATTTGACATACCTA
TTGGAATGACTACAAACTAAAAAAGAAATACAATGTTCTTAATAAAAATACAAATGCTCAGTAAAAGAAAACAATTGACA
AACAAAAATTAATTTGGATACATTATATTTTATAAAATATTGACATATTGACATTTTTAATAATTATTTTAAAGTGTAAA
TGTTTTTAATAATTATGTTTGAAATTTTGACTAGTTTGCTAATTTTCCCTAGATAATGTTCTTATATTCGACCTTACAAA
ATTTACATTACTACATCACTAGCCAATTTCAAGGTCATGTAATTCTCTCTATCGATAGCCTTCCCAATATATATGATTCA
CATTATAGTTCATCTCTTTACTTAAGTACAATGTTTTATCCATCCACACGCTGTGCTCGCAGGCCTAATAATGATTTCTC
AATCAAATCTGTATTATATGCACATTTTATAACCACAATCTACTTATAATAAATCATAGCCTACATGAACGCCAAGATGC
TGCTACAACGCACATGAATCTTAGTCCCATGGTTCCATTCTAGCGAGATTGATGAATTAGAGTTTGTGAAGACGTAGTTG
GAGACATGTTTCTTGAGAGCCTTGTTTCTCCGTTATCAAGGTTTTACACTTAGGAATATCCCACCCTGCATATATCCGCC
CGCAAAAATTCAACATGACAGTACATGTGCTTGATTTTGACACTTAACTTAAGTAAAACAATGCTGTAATTTATTAAGTT
TTTCATACACTTTAGTTTCTCATTTAAGAATCTGTTACATTACTTTCTAACACCATGATTATGAAGGTAAATAATAAAAT
ATATAGCCTAATCAGTTTACAAATTAATTAGAATCAGAATTCATCACTTGTGATACATCATTTTACTTGATAAAATATTG
TATAAATACTAGAGACAAAAGATAGGCATAACAAATTAAGAAATTCAATGTCAACTGATTTGCATCTGCTATTCGCCCAA
TTTAGGTCAACTTCAAAAGAAAAAAAGCCCTAACCCGTCCCCGCCCTGCCCCACATGTTTTCCTAAAAAAATATTTTGTA
TCCACCCCTCTTCGCCCCGCAAACACTATTACCCACCCCGCCCCATTGTCATCCCTAATAATCTTGTTATTTTGACTTCT
ATTTATCTTTTGGATTTAAAACTTCAATTTCCAGATCTGATTTTTTTGACTCTGGTTTTATCTTTACACTTTTGACCAAC
ACTTGAGGTATAAATTTGTGTTGGAGAATCTAAATCAATTGGAACCTTTTATTAAAAGTATATGTCTTTCCTTAGTCTTT
GTTTTTGTGTTACAACATTTAGAATTTGATTTTGTTTGGTTGAAATTACTTTGTTTCTTTTCCTTACCTTGTTACTCACT
ATTTAATTTCATCTTTAATTGAAAAGTCTCTTTTGGTTAATTATTCGGTGTTACATAGTATAAGGATAGAAATTAATTAT
TTGAGGCTAGAATAAGTGTTGGAATGTATGCGGCCACTAGTTACTATAGGACCAGGTCCTCAGCACGATTACAATGGCAT
AGAGTAAAAAAATACTGAAAGTAAAGATTGAACACACGACTTTACGTGGAAACCTCTTTGCTCAAGGGAGTAAAACCACG
ACCTGTCTCATAGGATTTCCAAACTACTTTTACTAAACTTCACAAGCCAAAGTAAAACCCAGTTTACAACACACACGAGA
TTATCCTACTAATCTCTATCCTGAGTAAGCATAAAGAGAGGATTAAACCATTATAAATAGGGCACAATAACAATTAGCAT
TAGATCACAAAAGATGACCACATGAGTCAGTCAAAAACAGTACACATAGCCACTAGAATTTTGAACCAGGGATGAAATGA
CTAAGGAGACAAGACTCATTTAGGATGGAGGGGGAAGGGGATTAAGGGTGCGCATGAGCAAGGACATTTGCTCATTTGCA
GCCTCATGAGCCTTAATAACTTGCTTGTTGAGGACCTTGACTTCTTCACTGAGTGAGGCATTTGTCTTTAGCAGCTGCTC
ATTCTCAGCTCTCAACTTTTGCACCACTTGCTCATCCACACCACTGGTACCAGATCTTTTTGCAACTGCCTTCTGTAGCT
AAGATTTCAGTTGCGCAATCTCAACCTCCTTATCATTTAAAATCACAGTGAGATCAGTCAACTCTCGTTTAAGAGAAGCT
TGCTGCTCTAGAAGATTTGCCACCTGATACCTACCTATGACCTTCCCTTCAACACACTCACATTCTAGCAGGGTAACATC
AGTGAACATTTGGCTGGTGGTACCAGGTACCCCTCATCCCAATGGCACTTCGAAATGTTTGAACACATAATTCAGCGAGT
AGCCATAAAGGATGTCATGCTTTTCCAATTTCCATGTCATCACCCTGTGCATATGTTCAAGCATTATAGAAGGGAGATTT
ATTCCCTCACAGTCATCCAGCTTCTCCATGAGAAAAAGATCAGCAGTAGATACTACAGTTCTCTTCTCCGTCCATGGTAC
CATCACCTTGTTAATGAACTCAAAGAGTAGCTGATATTCTCCTTTGAGAAACTTCTTTGGCAACCTTGCACGCTTGATGT
CCCCACACTTTGTGGCTTGTTTTGAGAATTCACTGGATGGCTTGTAGCCTTAAATCGACCGGATTCCTCTCAAAGGCACA
CCTAGAATGATCCCCAAAGTTTCCTCCTCTAGAAAGATTTTAATATTATTCAAAGTAATTCTAACCCCTCCATCCTCTAG
AAGCTCCATTTTATAGAAAAATTCCAGTACTTCAGGTTCATGCAAGTAAGGTGCTGGAGGTTTAAATAGATGGTCCCATC
CTTGTAGTGAAACAACATCAAAGAGATTAGACATACTAAATTCAGTTAGGATGTCAGGGTCGAATACTCTTCCGTTCAGC
ACTCTCTGGTTCTCCATTTCAGCTATGCGCTCTTCCCTGGTCATTTCCTTGCCTGCAACTTGTTTTTAAACATTAGTACC
TGGTCCCTTGTCCTGATTTTATTTATCAGCAACCTTTTTCTTTATTCTCTCCTTCTTCACATGAGATTTCTTTACAGACT
TCTGACTTCCCTTTGATTTAACTCTCTCAACCTTAGCCCCCTTTCTTCGTTTCGCCACATATGCAGTGATATCATTAGAT
TGAGTATCACTGGACCTAACATTCAAAAGAGTTGATGTGGGTTCTTCAGGTAAGTGACCTTCCCGTCTTCTTTTCCTAGC
CCTCTCCGTTTGAATTACATTCGCTACTATGGCACTCCCCATAACTTTCTGCATTTCACTTTTAGTCCCATACCTCTTCT
TGTCCCCTTTTGATTAGGACAGAACCATCTTTCCCTTTCCTTTTCTTTTTCTTTCCTTTGCAAACTCAGCGGGCTCATCA
GTAAGAACAGCCTCAGGAGCACTCTTAACTATTTCCAAATCTGGGAGACCAACTGTTAAAGTATTGGCTCCTCGCACCCC
TTTTCTACTCCATTTCAAAGGGACTTCTATTTCCTCTTCGTTGTCACTCTCAACATCAAATGACCTAGGGGTTTGGTCAA
ACACATGTTGAACACTGTGAGGGACCTGCTCCGGAGACCTCAACTCTTGTTCTAGCAAGGTTGGTTGAACATCGCCTCTA
AGAGAGGCCAAACTTTGTACAGCCACTAATTCTGCCCCTGCTGCTAGAATATTCGACTCAGGACCCTTTCCCTCAGGTAG
ATCTCCATCAAATAACCTCCCAGACATAGTGGAAAACACTTCCCTAGACAATACTTCAACTTTTTTCGTGGGAGGGTCAA
CACCCTGCTTTATAATCGATTCGGCTTCTGAGTTTTGAGATTTCTCACCAGATAGAACTAACGTAGGTGAGCAAGGTAAG
ATCTCCCCAGATGGAAGAGTAAAAGAAGCCACCACTTCAATATGAGGTGTGATGGACTCACCCGTTTCACCAACACCATA
GACTGGTGTCAACAAAGATTCTTCTGGGGGAAGGGTAGAGGAATTGAAAGAACCAAGGTTTTCAATCTCTTGAGAAATAG
GAAGCTTTGAAGAGGAAGAGGAAGAGGAGTTAGTCATTTTGATGAAGAAGAAGAAGGGGTGATTTAGGAACAATGTAGGA
AATCACAAAAGAGATTAGAAAGAGGTTAAGATCTTTGGATTAACAGAGGTAAGGTTTATGTTTAAGTCCAAGAGGTATAG
GGTCCTTGAAAAGTAGTGAATCTTGGATTTAAAGTGAAAAGACGTCTGAAACTGACGCGCTAAATAGGTAAGAGACACGT
GGCAGTGACGTTGACAGACATACAGTGTAGCATAATTGATACTAATCTTATGGGGACCAGGTCCCATTTAGTATGCAGCC
CTGTTTGTATGATTAGATCTACCCTTTAGCCATCATGTCATGAGTGTATACCTGCATTAAGGTACCATAAGCGAATTTTT
AAACGATACACATTACAACAAGTATAGATGCCTGCCCTCATTAACTTAATCAATGGAAGATTTTGTGCAAACTTGTCATG
GAATCAGGTGATCTTGTGCATCCCCAGCCTCAACCTGTTTTTGATGAAACATTCTTTACTCAAGGGCTTCGTAAGGATAT
CAGTCAACTGGTCTTTTGTCTTACAGAATCTCATCACCACATTTTGTTTTTCAACATTATCCCTCAGAAAATAATGCCTC
ACATCTATGTGTTTTGTCCTTTTATGTTGAACAGGGTTCTTGGCCATATTCATTGCACTAGTGTTATCACAAATTAGAGG
AATAGTGTCTGTGAGAACACCAAAGTCTTCCAATTGCTGCTTAATCCATAGTAGCTGAGCACAACATGGTGCAGCAGCCA
CATAATCTGCTTCTGCTGTAGACAGTGCCACTGAATTTTGCTTCTTAGTCCCCTAAGAAATCAGTGATGATCCTAGAAAA
TGTGCCATGCCTGATGTGCTTTTTTGATCAACTAGAAAACCTGCATAGTTAGTATCAGCATAACCAATAAGATCAAAGGA
GTCACCAGTGGGATAAAACAGGACCAGGTCCCGTGTTCCCTTTAAATATCTCAACACCCGCTTGGCTGCCTTCAAGTGTG
ATTCCTTAGGTGTTGCTTGAAACCTTGCACACATCCCTAAACTGAAGACGATGTCAGGTCTACTTGTAGTGAGATACAGA
AGTGACCCAATGATTCCCATGTACATGGTCTGATTTACTTCAATTCCATCTCCGTCCAGATCAAGTTTCACACTTGTGCT
TATAGGAGTATCAAGGATTTTTGCTTCAAGCAGACTGAATTTTTTCAGCAAATCTTTTATGTACTTCTCTTGACATATGG
ATGTGCCCTGAGAGGACTGTCTGATCTGTAGTCCTAGGAAAAAAGTAAGCTCCCCCATCATGCTCATTTCGAATTCACTA
CTCATCAACTCAGCAAACTCTTAGCTTAGTGAATCTGAAGTAGCTCCAAAGATGATGTCATCTACTATACCTTCACAATC
AACAACTCCTTACCTTTGGATTTTAGGAACAAGGTATTATCTATTTTACCTCTTTTGAACCCATTTTCCAGGAGGAATTT
TGACAGGCACTCATACCAAGCTCTGGGAGCTTGCTTTAAACTATACAAAGCTTTATCCAATTTCAGCACATAATTTGGCA
GATCTGCATCTTCAAAACCTGAAGGTTGTTTGACATACACCTCTTCTTTCAAATTCCCATTCAAGAAAGCACTCTTGACA
TCCATTTGAAACAGTCTAAACTCCATATGAGCGACAAAGGCTATCAGGATTCTAATAGCTTCCATTTTGGCTATAGGAGC
AAAAGTCTCATCATAGTCAATCCCCTCCTCTTGATTATATCCCTGCACAACGAGTCTTGACTTGTTTCTGGTGACGATGC
CATGCTCATCAAGTTTGTTCCTAAAGACCCATCTCGTCCCAATAATGGTTCTGTTGAGAGGTCTGGGGACCAGGTGCCAA
ACCTTGCTTCTCTTAAATTGATGAAGTTCTTCCTGCAATAATGTTACCCAATCTGCATCATGTAAGGCCTCTTTGATATT
CTTAGGCTCAATGGATGATATAAAGGCTGAATATACAACTAGATTTCTTGTTCTAGATCTAGTTTGAATTTCGGGGTCAA
GTGGGGAGATGAAATTGTCTAGTGGATGTGAGAATTGATGCTTCCATTCGGACTTTCTGGTTAGCTCTTCTTCAACATCA
ACAGAAGATTCATCTTCTTCTCCTTCTGGATTTTGAGATAGTACATCCTGTGCTGAACTAGAGGGACCAGGTTCTTCTTT
GAGTTCTACACCAATTTCTTTAGTGACCTGTTTGTTTCCAGGATTTTGGATTGCCTTGTCCTGTTTACCCTTGATCAGGT
CCTCCAAATCAAGGTTTTCTTTGTGTTCACAAATATTTTCAGACTCATCAAATATCACATGCATTCTCTCTTCAACACAT
ATAGTTCCTTTGTTAAACACTTTGTATGCCTTGGTGGTAGAGGAGTATCCAACAAACACTTCTTCATCACTTCTGGCATC
AAACTTGCCAAGGTCATCTTTTCCATTATTCAGTACAAAGCATTTGCAACCAAAAGGTTTTAGATGAGCAATATAAGGTT
TCCTATCATTCAACAATTCATAAGGTGTTTTCTTGATCATGGACCTGATAAGACACCTGTTTGTAACATAGCAAGCTGTG
TTGACTGCTTCTGCCCACAAATTCATTGCTACTCCTGAGTCAATCAACATAGTTCTAGCGATATCCACCAGTGTTCTGCT
CTTCCTTTCGACAACTCTATTTTGCTGAGGAGTCCTTGTCACATAAAGTTGTGATGAATTCCATTTTCAACACAAAATTC
TTCAATTTGAGAATTTTCAAACTCTGTGTCATGGTCAGATCTGATGCTAGCTATCTTACAGTTAACTTTCAGTTGAATTG
CTTTTGCAAAGGTGATCAGAAGTCCAGTTGTTTCGTCCTTAGTTTGTAGTAACATGTTCCAGGTGAACCTAGAGAAATCA
TCAACAACTACCAAAATATACTTCTTACCTCCTCTGCTTTAAACTCTAACAGGTCCGCATAGATCCATATGAAGAATTTC
TAACGGTCTGGTTGTGCTCATACCTTTCTTGGATTTGAAAAATGATCTTTTTGTTTCCCCTTGCACAGGCATCACATACT
TTATCATCAAAGAACTTCAGCTTTAGCAGTCCACAGACCAGGTCCCCTGCAATGAGTTTGTTCAGCAAAGATACACTCAC
ATGACCCAATCGCATATGCCATAGATTTGCATTGTCAGCTTGAGCACTTAGGCATGAAAGACTGTCTCCTTCTATTGAGT
TAAAATCTGCAACATACATATTTTTGACTCTTTTGGTAGTCATAACAACCTTGTTAGTTACATAGTTACCAAACACCTAT
CAGACAAAAACTTGACTTCATTTCCCTTGTCACAAATTTGGGATACACTCAAGAGATTGTATTTCAAACCATTGACATAA
TGTACATTGTCTATGGAATGATCAACTGTTCTACCTATCTTGCCAATTTCGAGAATGAAACCTTTCTTTCCACCACCAAA
CGACACACCACCGCCCTGGTGTGCTTCCAAAGAGAGGAAGTGTAAAGTGTCTCCAGTCATGTGCCTTGAGCATCCACTAT
CCATGTACCAGCACTGACTGTTTCCTCTCTTCTGCACAAGAATCACTTATTAGACTTAGGAACCCACTTCAAATGGAGTT
CCCAAAAACTCTCTAAAGGCTTAATGATAAACCTTCATGTCCATGTGGGAAAAGTTTTTTTGCTAAATCAGTAACTGGGA
TCACGTATTTTTTTATTTTTTTCAAAAACCTTTCTTGATTTAAGAAACTTCTCATGCCTTTCTTTTACTCCTCTCAGAAT
CTGACAATTTTCTTTCAGATGACCATTTCTTCCACAATGGGTACACCAAAGATTGTCAGAGACATACACATGTTTACTGT
GAGGATTGTAGCAAGGCTCTATCTATATACAACCTAACCCCTTTTTGTTGTTGAACTTTTAATTTGCTAAATTAGAGAGT
ATCTTAGACGAATCAGTCCATTTGAGGGAGTGGTTCAACTCTTCTTTTATCTTACAAAGATCTTTCACTAGTTGAGAGTT
CCTTTCGAGGGATGCAACTAACTTAGACTCATAGGTCTTAAGTTTCTCTTCTAGTTCAACCTCAAAATTACTAAGTTTTC
TCTTTCCACCCTTAGAGGTACCAGGTTCCTCATTGAGTTGCAAGCTACCAGTCTTTAGGATACCTATCCTAACACTTATT
TAAGACATTTGAGAGTTAAGAGTTGAGTTTTCATCCTCGCACAAACTCAGTTTTTCACTTATCATCAGATTTTCAGAAGT
TAATTCATCAATTGAGTCAATCAATACAACAACAAGTTTCCTCAATCTTATAATAGGAAGAGTATCTAGATCATTTTTTA
GATAAAAAAAGGTTACCTCATTCAAATCCTCTTCATCGTCAGATTTTGCCATTAGTGAGAAAATGGAGTTGAACACAATT
CTAGTATCTTCAACAACCATCATCGAGACATTTTCATGGATGTCTACCTCTTCCTCAGATTCTCTGGATGCATTTCCCCA
TACAGCCAAATCTTTCTTCACTAGTTGATGAGCATGAGCCTTTCTCTTGGCGTGGTCAAGGACCTGGTCCCTTCTACGAG
GTCTAAAGTCCTGAGTTTCCTGCTTCTGGTTGGGACAGTCCCTCATAAAATGACCAGGTTTGCCACATTTATGACAAAGA
TCATTTGCATTTGCTGCTTTGGTGGTCGAAGCTTTCTTTTGAAAGCCTCCATGCTTCTTGATGATCTTCTGGAACCTTCT
AATGGCATATGACATTTGATCATCCTCTTTAGTCACATCATTTTGAGATGTTTTCAAAGCAACTGATTTCTCCTTCTTCC
CTTCTTCATGTTTGTCCCCTGTTGCTTGTTCAGTTCATAGGTTTGGAGATTTCCAATCAGTTCATCCATGGCAAGCGTCT
TCAGATCTTTTGCTTTAGTTATAACATTTAATTTGCTTTCCCATGACTTAGGAAGCACCTTGAGAATCTTTCGAACTTGT
TTTCTTGGGGGAATAGGCTCACCAAGACATCTCAGTTTGTTGGTTATGGAGGTGAATCTCGAGTTCATCTCGTGAATGGT
TTCACCTTCCTTGAAACTCCTTACTAACCCAGTTTACAACAAACACGAGATTGTCGTACTAATCTCTATCCTGAGTAATA
CACTATCACTTAATGAGCCAAAGCAATGCCTGCATTTCCCACTATACTAACCCAACTGATTAATATATACTTTGACGTAA
GACACTAAGTTACTCATAACTAAGTTTCTTACAATGATTTACCCAAGGTTGAAATGTTTCTATCACGAGTGAAATGATTC
TTACAATATAAGCACAAATACAAGTGATCAAAGTAACAGTTGGTATAGGAAGAAATAATGCAATCTATTAGGTCCATTGT
TGTTTTTAAGCTTGAATATCTCTCTTTGAATGAATGGTTGATTTGTTGTTTTTGGTCTTGAATATATCAAACATCAAGAG
TTAATACCCTTTGGACAAACAACCTCGTCGCTTCTGGTTGGTGTAGTACACTAGCGACTTCACCAACTTCTGACGTAGAT
AGCTTTACAGTTGTACAACATATGACCCTGGACGAGCATACTCTGCAGAGGACCGGGTCCCTACACTTGTGAAGAGAATA
TCAAAACATCTGGGAGCATTAAGACTTATCAATAAGTATATGAAGTTATTTTAAATTAAATGGTGTTCAGTGGGGTTGGA
CCTAAAAATAGAAAATATGTTTATTGTGGGATATTATATGAGTTTTTTTTTCATATATTTGGATCATCAATAGTATGCAC
GTTGTTCAAAATGCTTGAAGATTTTGGATCTCCACGAGGTTTGTAGGAAAACATTAGGATGCATTGAATGTTAGATGAAT
ATAGATATTAGTTACAAATCATACTATTAAACTTTATTTTGATTACACGTGATTTTTGAGATACTTAATAGATATTTAAA
AATATGGTTACGCACTTTGGTCAACCAGTTCAAAAGATTAACTTTTATCAATCAAAATCAAGATGTGTTAGATAGAAGAT
GTGATACACCCAAGTAAAGTAAGAAGTAATGATTCTAAGCTAGTGTATGTCAAGAATTATAAAATTGGTGGTGGTATGAA
TCTAATTATAATTGAATATCTATATTTTTGTAGATGTGTCATTGTTTGTGGATGTATAACATGAATTATGAAACTGGTGG
TGATATGAAACCTGAATTTTTGACATGCACTAAAACTTAATATTTATAAGAAAAATGGATTGAATAGGTGTCCCTGTAGT
ACATGTAGGTGCATGAAATTTTTTAATTCAGATACAGTTATGGTTCATTTGTATTGTAATGAAATTAAGTCTAGATATTT
TGTATGAGTTGATCATGGAGAGATAGATGGATTGAATTGTATATTTATAATTCGTTGTCTGTGGATGAATATAAATATAT
AATATCCTTGCATATGGTCAAATTATGATTGAACATGACAGGGATGAAGATGATAGATTTCAACATAATACATTTCAACA
TGATAGGATTCATGAAATGGTAAATGACGCACTCGGGGTTCCAGGTGGAATGGAACCCAAACAATATTTTTATGAAGCTT
TTGATGAAGAAACAAGATGCTTCCATCAACAATTAGAAGAGGCTAATTGTCCACTATGTAAAGGGAGTCTGCATTCTGTT
TTGTCAGTTCCAGTTAGACTAATGAATATTAAATTAGATTGGAGTATTCCTCATGTGACTATGGACTCAATGATTGATCT
TTTTGGGAAAACTGGTTAATCCAGAGTTTAACATAAAAACTTCTATCGAGCAAATAAATTGTTTTCCAAGTTAGGATTGT
CGTATGATAGAATTCATTATTGTGTAAGTGGTTGCATGTTATTCTATAAGACTGATAGTAAATTAGAAAATTGTAAGTTT
TGTGGATATACTCATTATAAGTGGACTCTTGGTGGAAATCCTAGTTAAGGCAATGCATTATTTACCTCTTATTCCTAGTT
GGGTTAAATTGGTAGCATGGAAGAAGTAGCTCACACTTGGACTCAGATGTCACACGTCTTACAATTGAGGTCTCGAAGCA
GCCGTCTAAATATATCTTGTACTCAATAAAGAAAGAGTAAGCGCAATATTAGTACACAAATCACCGTGTAATGGTTAGAT
CATACGACCAGTTCTAAGACATGAATATAAATAAGTAATCACAATACAGTAATACACGTCAACACATATATCAATAAATC
ACAACAAAAATAGACTTTTAGTCACAAACCTTAACTTAACCAATGCATGAAAAAATTTCTACATGATCGCAACAGCACAT
GCAGGTCCTCTCAAGAAACCCATACACAAACTGCTAGTTTACCGGCATGGTACCCGATCCAAGCATTAGTATCCTCTACT
GGCAAAGTAACCAAGACAATCAACAATCACAAATAGTATATACAATCACAATGAACAACCACACTTGAAACCACAAGTAA
GTAAATAGGTTTGTTGCATGAAATTATCAACATGATGTCATTTCACATAAGCATTTTAGTTTTCTCCACATGAATTGCAC
TATTAATACAATACAACAGTTAACATGCACGCGTTACATAACTTGGAAAAAAACCATCACCTACCTCGAATCAAGTATTG
AAAACTCTAAAGAACCCGGGCTTTCTCTTTTGTAATTCCTTGACTTGTTCTTGGTCTAAAATAATAATAAAACACGTCAA
TCAATGAACTATGGCCTCATTAAACTCGGATTATTATTTATTCTAATCCTAGGCCAATGTCATGATCATTCTACCCAAAT
CAGGGCATTTCTCACCATTAATTCAAGTCAAAACACTCCCCCAAGAGTAACACCCTTGATTGTAAGGCTAAAGAATCAAA
ATACAAGTAAGGGGAGTAATTAACTTATCTTTACTAAAGAAATTGTCCAAAGTACAAATAATTAGAAAACCACACACACA
CACACACACACACATATATATCATTCAATTAAGATCGCAAACGTCATGTAGTTATATATTTATCTTTATAATTAGTAAAT
GTTAAATAACTCACATTTCAAATATGTATTGATTTGTATTGGATTTATTTAGTAGCAGACAACTCTCTCTAAATAATTTG
TAAGCTAATTTATTTAAATAAATTTACTAGTACAAATATAAAATATAAAATCAAGAAAATAAACAAAAATAGTTAAAATG
ATTTAAGAGATATTTTTGTCTTTATATAGACTTATCCCATGGTATTATATCATATGTATTACTAATACCCCAAATGGAAG
GTATTAGTAATAAATCCTATAATACAATGTAGGATGTATAACTAATTCATGGATTAGTTATACATAGGCTCAAATTCCTA
ACATACATAGTACTAAATAATATCATACATAATACATGGACTATTTCTTCTAATACGGCCTACCAAACGACCCCTTAGTG
TAAATACTAACTAGGTATTAGAGTTTACAAAAATTGGAGCCAAACTTCATTTCTTTGATGTGGTGTACTCTCAGACATTG
ATTTCAAAATTTAAACTTAAAAGAGTTTTATACATTTAAGATTTTTAGTATTAAGCTTGTTGAATTTTACACATAAATTG
TGTTACGCATTATTCCATCTTGAAATAAGGATCATTTAAGCAAAAACTCGTATTTATTTTTAAAAAAATCAATAAATATA
ATGTGTAGTTTATTAAACTATCCTATTTTGTCACACCCCGAGCCTACCCCCAGACGTGGCTGGCACTCGAGAACCATTGC
TGGCCCCAAGCGAACCCTTGGTCTGGCTTACTTACTCAGCGGAAGACTCTAAGCATTATTTCAATGATCAAATGCACTTA
CTCAATTGTTAAATAAAATAACTTAGAATGTTTAAAAGTCAACATTCAACTTGGCCAAAATCAAGTCTAAACATATGAAA
TGATAATGTAAAGACAACTGAACTACTAACCGTCTAACTATCTATGAAGCCTCTAAAACAAAGAGGGATACCGGGACAAG
ACCCCCGATCATCCTAACAATGAAATACTAAAAGCAAAGTTAAAGGAGTCCTCCGGATTGCAAGGAGGCTCACCAACTGA
CTCTGAGTGCTCAACTGGATCAACGAGACGCTGGGTGATGATCCTGGTTACCTGTGTTTGCATCATAAGAAGATGCAGGC
CAAGTGGCATCAGCACATTGAATGTACGAGTATGCGAGTTGGAATGCTAAACATAACATAGGCTTGAAAAGAATCTGAAA
GAAACACTTACATTCGCTTTACACAACTCCTGAATAACTTAACTTAATATAAAGCAATAAACATATACAATATATAGAAA
GTTTGTAAAACAGTGGAAAACAACTTAGTTCGTTAAAGAAAATGCAATAACAAACTCAACTTTACTCATATAATAAAGTA
ATATAGTTTCTGTGGGAGTTTCTCTAACCGACAACCACCACTATGAGCCTAAGTGGTGATACAACGTCTTGCCCACGCTG
CCAGAACTGTCCTATACTTTGCCATCATATAGAACGCCTTAACTAAGTGGATCCACTAGTCTATGCTAAAAGCATCTTAA
GGAGTCATCTAAAAAGTATGATCTTTTACTACCCATGATGGCTACATGGTTTATGGAGACGTGAGTTATCTGAACTCAAA
CTCGTCCCCATATCGGTGCTCATTACTACTCCCAAAATATACTTAGCACATATGTTTATACAAACAAAACTCTTTCTTTG
GTTTGAGATAATTACTCAATAACGTAGCTTAAAAGTTCTCTTGGAAATCTCAGTTTCCTTTTTTTGGCTCAAATGTGAAA
ACATTTTAACTCTTGGAAATACTTAGTTCCCGTAATATCTTTGAATAATGAACTTTACTCTAACTTTTTACTGAAAACTA
GCTCAAAAGCTCTTTTGGAAATCAAGGTTTCCTTTCTTTTTTAAATGTGAAAACATGTACTGTTTGGGAATACATAGTCC
CGATATACTCTTTTGAAGAAATGAACTTCAAACCTTACTCTTTACTCAACTCAAAACTCAAGTCTTAAAACAAAGTTAAA
ACATTTGTAAAGGACTTTTTGGAAAACTTTATGAACTTCTCTTAACTTGAATCTTGACTTTTCTTGACTTGATTCTTAAC
TTCTCTTGACTTGACTCTTAACTTTTCTTGACTTGACTCTTAACTTCTCTTGACTTGAATCTTAACTTTCTTGACTTCAC
TCTAAACTTCTCTTGACTTGACTCTTAAATTTCCTTGAATTGAATTATGGATTCAAGGATTGTGATTTGTGATAGGAAAT
ATCTCATGATGTTTAGGAGTGCTTTTAGATAGTTAAACATGAGAAAATATCAAGAAATCACTGCCAGAAAACTAGTCTGC
GATGCAGAGGTATATTTAAATTTTGGTTGCGAAAATACTTTTTTGAGGTAGAGAGGTCTATGACCGCTCCACGATGCAAG
GATGAAATTTTCTAAACTGAGGGGCAGTCCGCAACGCAACCTGGGGCACCAGATTTGCCCGGCTTTTTCCTTCTTTAGTT
TTCCAGTCCCAATTAACCCAAACTCGACCATTCTTCTCAATTTTTCTTTAGATTCAGATACCCAGCATGTATACACAAGA
ATCTAACTCAAACAAATCAAGGATACAACATTTTAACCTCAAGGAACTCCTCAATCTCAACCTAATTAAAGAACGAAGGC
CAATTTCAAGAACACCATTCAAGATTCATCAACTTTCAACTTTCTAAAACAAATTTCGCTGAAATAAACATGATTGGTGC
ATGGGTGAACGAACCCAATGCTATGAAAGACTCACATACCTCGTAAGGATCACCCCTTGACGAAAACCACGAGCCTAGCT
TCAAGAACTTGACGATTTCTTGCTCCTTCTCCTCTTTTTTCCTCTTCTTTTCTCTTCCCTCAAAACCCTCACTTGTTTCT
CAAAAGCGTAAACTGAATCCAATTAGTTTAGACCCCAACTTAATTACCAAAAACGAAATTAATTAATTGGGTGGTGAAAA
GACAATAATGCCCTTCTAAAATCTGGATTGGACTTTCCTTATTTGAACAACCCAACTTCCAATGGGCATAACTCACTCAT
ATGAACTCGGAATCGTGCAAATTCGGCGGTGTTGGAAAGATTATTCCAAGATATTTCCTTTGATATCTGGAAACACACCT
AACTCATCTTGAGCTAGGAGTTTATGGTCGTTTGAAGTTCACCAAAAACTCAAACCTAACTTAACTTAACCAATTTTCCA
GATGTTTTTATTATTTCCAAAAATCACTCTTTCTAATTCTAGCTCTTTCTAGTTCTTTCAATTTATGAGATGTTACAATA
TCTCCCCCTTGGGAACATTCGTCCTCGAATGAGATTACTCTTACTAGGCTAAGGGTGTAACATCAAACATTCAGCTCAAA
CACCCGACAAGCAATGCAAATACAACATGCATTCTCATAAATTAAAGAGTACTAAGAAGAGAATTAGTACCTTTGTCTGG
AATTTCTCCAGTTTCAAAGAGATGTGGATACCTCTTCTTCATATCTTCTTCAATTTCCCAAGTAGTTCCCTCAACAAATT
GGTACCTCCGAAGAACTTTGACTGATGCTACTTCGTTAGTCCTCAACTTGCGAACTTGGAGATCTAGAATCTGGACCAGA
ATCTCTTCATAAGATAAGCTATCCTTGATCCCAATATCTTCAGTTTGTATGATCAATGAAGGATCGCCCATGCAGTTCTT
CAACATGGAGATGTGAAAAATCGGATGAACCGCGGCTAACTCTTAGGGTAGCTCCAACTCATAAGCTACATTACGTATCC
TTTTCGATATTCTGTAAGGGCCAATCTACCGGGGACTAAGCTTCCCCTTCTTACCAAATCACATAACACCTTTCATGGGT
GATACTTTAAAGTATACCCAAATATCTACTTCAAACTCTAACTCCCTTCTCCTAACATCAGTGTAGGATTTATGAAGACT
CTGCGTTGTTCTCAATCTCTCTTGAATAACTTTCACTTTCTCCATAGCTTAATGAACTAAGTGTGGTCTTATCAATCCTG
CTTCACCAACTTCAAATCATCCAATAAGAGATCTGCATCTTCTCCCCTAATGAGCTTCGTAAGGAGCCATCTGGATGCTA
GAATGGTAACTATTGTTGTAAGCAACTCAATGAGAGGCAGGTGATCATCCCAATTACCCTTGAAATCAATCACACAATCT
ACATTGATACCTCAAAACACTATCTCCCTCTTGTTCAAAAGCCATCACTTTTTGCTTATGAACACTTGCATTTAATTCAA
GTAATAGAGGATCTTGGTCTTGCTTATCTTTTTTCTTTTGACACTAATGATGATTCAGCCTCATTCATCACCACTACTCT
TCCTTCTGTGGAATCCATTAGTCGAACTCCTAGTTGTGCAAGTCTATGCACCTCTTTTGATAACTCTTTCTTATCTTCTT
CAAAATGGGCGGTACTACCCATAGATAATCTACTCAAGGCATCAACAACAACATTAGCCTTGCCTGGGTGATAAAGAATA
CTCGTGTCATAATCCTTGAGTAACTCTAACCAACTTCTCTGTCTAAGATTAAACTCTTTCTGACTAAACACATACTAAAG
ACTCTTGTTATCGGTGAACACATCCACATGAACACCATAAAGATAATGGCACCATATTTTAAAGAAAAATACTACGGCAG
CCAATTCTAGATCATGCTTGGGTAATTCTTCTCATGAACTTTCAATTGTCTTGAGGCATAAGCTATAACTTTGCCATTCT
ACATTAACACACAACCCAAACCAACTCTAGACGCATGCCTTTTGGTAAGGTCAATACTGGGGCAGTAGTCAACCTCTTCT
TTAATTCTTGAAAGCTTTTCTCACAAGCTTCAGACCATTGAAACTTTACTGTTTTCTGAGTCAACTTGGTCAAAGGAGAT
GATATAGATAGAAATCCCTCAACAAACCTTGTATAATATCTAGCCAACCCTAAGAAACTCCTAATATCAATTGGAGATGT
GGGTCTAGGCTAATTCTGCACTGCCTCTATCTTCTGAGTATCAACTTTAATTCCCTCTCCAGACACAATGTGGCCTAAGA
ATGCCACAGGCTCAAGACAAAACTCACACTTAGGGAACTTGGCATACAACTCTCTATCTTTTAAAGTCTGGAGAACTATT
TTGAGATGACTAGCATGATCTTCCGCATTCCTCGAATATATTAGTATGTCATCAATGAAAACGATAACAAGCATATCTAA
ATAAGTCTTGAATACTCTATTCATAAGGTCCATGAATGTTGCAGGTGCATTGGTCTAACAAAAGGACATAACTAAGAACT
CATTATGATCATAACGGGTCATGAATGTTGTCTTTGGAATATCACATTCCCTTACTTTCAATTGATGGTAACCTGATCTG
AGGTCTATCTTTGAGAAACACGAAACACCCTGAAGCTTGATCGAAAAGATCATCAATTCCCGGAAGAGGATACTTATTCT
TGATGGTAACCTTGTTCAACTGACGGAAATCTATACACATCCTAAGGGAACCATCTTTCTTTCTCACAAATGGGACCGTA
GCGCCCCAAGGTAAGATACTTGGTCTAATGAAGCCTTTCTCTAAAAGATTTTTCAACTGCTCTTTTAACGCTTTCAACTC
TAATGGTGCCATGCTATATGGCGGAATAGAGATAGGACGAGTATCATGAATAGTATCTATACTGAAGTTTATTTCTCTCT
CAGGAGGGACTACAGGAAGATTATCTGGAAAGACTTCTGAAAACTTTTTTTACTGAAACTGACTGAATAGGAGGTATCTC
AACCCAAGAGTCATTAACTCGGACTAAGTGATAGACACACCCCTTGGAAACTAACTTTCTCACCTTAAGGTACGAAATAA
AATTACCCTTAGGCACTGATGAACTGCTCTTCAACTCTATAATTGGTTCACTAGAAACTAGAACTTGACTACTCGAGTTC
TACAATCTATTGATGCATAACAGGCATGAAGTCAGTCCATACCTAGAATGACATAAAAAAAAACCATGTCTAACTCAACT
AAATCTGCCATGGTACTCTTGTGATTGACGAAAACAGAACAATCACTATAGACTTTTTCTGCTATAATAGACTCACTATC
ATGTGTAGAAACACCGAAGGCTCAAGAAGTTAATCAGGAAAAACATCAAAATTGAAGACTTGGATCATACTAGTGACAAC
ATCTGGTGAATCCTCTTGCTCTCGACGACTAACGATAGCATAAAGACGGTTTCCTTCTTCGTCTGCCCTTGAAGTAGCTC
ATCTAGATGCAGCTCTATCTGGTGGAGAAATTGAAAAATATTGGGCTCTATTGCCCCCATTACCATTACTCTGTTTGCTC
TTAGAACACTCTCTCATAAAATGACCGTTCTGGCCACACTTGAAGCAACTAGTGGAGCCATCACGACACACCCCTAAGTG
GCTCCTACCACACTTAGCACATGCAGGAGTCTTAGTACCCCCTTGTGCCTTACTACCTTGCGAATACGCAGGTTTATCCC
TGAAGTTCTGAGAATTCTGACTATTGTACTCATATTTGTTTCTAGGTGCAGGTGCACTAGCAGATAATGAAGCAAGTCCT
TTCTGCTTATGTTGGAAAGAAGACTGGTTCACATTACTCATTTGCTGCCCGGATTCATTCCTTGATGTCTTAGCCCTCTT
ATTCTCAAACTCTTCTATATCCTTCAACGGGTCCTTCTCAATTTGTTGCACATGGATTATCAGCCTTGCTATGCCCATTT
AACCTATTAGCATGGCTGCCTTACTTTCCTTACTTGACAGACGAGTCAACCCAACTACGAATAAACTCATCCTGCTCCTC
ATGTCAGCAACCATCTCTTTGCTTCTCTTAGCTCACGAGGAATGAAACGCCTAATGAAGGCACTCTCGATCATAGGCCAG
CTCAAAATTGGTTACGCGTAAGCACGAGTTAGAAAACACTTTTATAGAGATACACTCTATCGCACGAAGTGAGCATGAAA
GAAGTGAAAGAATTCCTAAATGTTGCAGCCTCCTAATTATAGATGTGGCGCACTTCACACTGATAACTAGGACTCTACAA
ACACGGCTTTATAGACTCCCTAGGACTCTTGAACTCTGTGCTCTGATACCAAATTTGCCACGTCCTGAGCCTACACCCCG
GACGTGGCTGGCACTCGAGAACCATTGCTGGCCCAAGCGAACCCTTGGCCTGGCTTACTTACTCAGCGGAAGATTTTAAG
CATTATTCCAATGATCAAATGCACTTACTTAATTGTTAAATAAAATAACTTAGAATGTTTAAAAGTCAACATTCAACTTG
GCCAAAATGGCAACTCAAGTCTTAACATATGAAATGATAATGTAAAGACAACTAAACTACTAATTTTATGACTGTCTATG
AAGCCTCTAAAACAAATAGGGATATCGGGACAAGACCCCCGATCATCCTAACAATGATATACTGAAAGCAAAGTAAAAGG
AGTCCTTCGGAATGCAAGGAAGCTCACCAACTGACTCTGAGTGCTCAACTGGATCAATGAGGTGCTGGGTGATGATCCTA
GTTGCCTGCATCTGCATCATAAGAAGATGCAGGACAACTGGCATCAGTACATTGAATGTACGAGTATGCGAGTTAGAATG
CTAAACACAACATAGGCTTGAAAAGAATCTGAAAGAAACACTTACATTCGCTTTACTCAACTTCTGAATAACTTAACTCA
ATATAAAGCAATAAACATATACAATATATAGAAAGCTTGTTAAACAGTAGAAAACAACTTAGTTCGTTAAAGAAAATGCA
ATAACAAACTCAACTTTACTCATATAATAAAGTAATATAGTTTCTGTGGGAGTTTCTCTAACCGACAATCACCATTATGA
GCCTAAGTGGTGATACAGCATCTTGCCCATGCTGCCAGAACTGTCCTATACTTTGCCGTCATATAGAACGCCTTAACTAA
GTGGATCCACTAGTCTATGCTAAAAGAATCTTAAGAGTCATCTAAGAAGTATGATATTTTACTACCCATAATGGCTACAT
GGTTTATGGAGACGTGAGTTATCTGAACTCAAACTCGTCCCCATATCGATGTTCAATACTACTCCCAAAATATACTTAGC
TCATATGTTTGTAAAAACAAAACTCTTTATTTGGTTTGAGATAATTACTCAAAAACTTAGCTTAAAAGTTCTCTTGAAAA
TATCAGTTTCCTTTCTTGCTCAAATGTGAAAACATTTTACCTCTTGGGAATACTTAGTTCCCGTGATATCTTTGAAGAAT
GAACTTTACTCTAACTCTTTACTGAAAAACTAGCTCAGAAGCTCTTTTGGAAATCAAGGTTTCCTTTCTTCTTTAAATGT
GAAAACATTTACTCTTTGGGAATACATAGTCCCGATATACTCTTTTGAAGAAATGAACTTCAAACCTTACTCTTTACTCA
ACTCAAAACTCAAGTCTTAAAACAAAGTTAAAACATTTGTAAAAGACTTTTTGGAAAACTTTATGAACTTCTCTTAACTT
GACTCTTGACTTCTCTTGACTTGACTCTTAACTTCTCTTGACTTGACTCTTAACTTTCCTTGAAATGCATAATGGATTCA
AGGATTGTGAGTGATAGGAAAGATCTCATGATGTTTAGGAGTATTTTTAGATAGTTAAACATGAGAAAAGATCATAAATC
ACTGCCTAAAAAATAGTCCGCGACGCGGAGGTGTATTTAAATTTTGGTCGCAAAAATACTTTTTTGAGGAAGAGTGGTCC
GTGACCGCTCCGCGATGTGAGGATGAAATTTTTGAAACTGAGGGGCAGGTTCGCGACCCGGCCTGGGGCACCAAATTTTC
CCGACTTTTTCCTTCTTTCGTTTTCCAGTCCCAATTTACCCAAACTTGACTATTCTTCTCAATTTTTCTTCACATTCAGA
AACCTAGCATTTATACACAAGAATCTAACTCAAACAACTCAAGGAAACAACATTTTAACCTCAAGGAACTCCTCAATCTC
AACCCAACTCAAGAACGAAGGCCAATTTCAACAACACGATTCAAGATTCATCAACTTTCAACTTTCTAGAACAAACTTCG
CTTAAATAAACATGATTGGCGCGTGGGTGAACGAATCCAATGCTATGAAAGACTCACATACCTCGTAGGGATCACCCTTT
GACGAAATCCACGAGCCTAGCTTCAAGAACTTAACGATTCCTTGCTCCTTCTCCTTTTTTCTCCTCTTCTTTTCTCTTCT
CTCAAAACCCTAACTTGTTTCTCAATAGCGTAAACTGAATCCAATCAGTTTAGACCCCAACTTAATTACCAAAAACGAAA
TTAATTAATTGGGTGGTGAAAAGACCATAATGCCCTTCTAAAATTCGGATTGAACTTTCCTTATTTGAACAACCCAACTT
CCAATGGGCATAACTCACTCATATGAACTTGGAATCGCACAAACTCGGCGGCTATGGAAAGATTATTCCAAGATCTTTCC
TACGATATCTGGAAAAACACCTAACTCATCCTAAACTAGGAGTTATAGTCGTTTGAAGTTGACCAAAAACTCAAACTTAA
CTTAACTTAACCAATTTTCCAATTTTTTTTATTATTTCCAAAAATCACTCTTTCTAATTCTAGCTCTTTCTAGTTCTTTC
AATTTGCGAGATGTTACATATTTAATAAATGTTTCTTAAAGACTGAATTTATTCCCTTATTTGAATTATGTAGGAGTACC
CATTAAGGCCTTACTAGGTAAATAAAACTTAAACCTAAAAATGAAATGTCGAGTTTATTTTAATGTACTAAAGTGAGTAA
ATTTAAGATATAATATATAAATGTTTTTTTAAAAAAATAAAAAAATTAAACGTGTCATTTCACTTGGTCTAGTTTCACAT
TTTATACCCTCCAATTTTGAGTGTGCGCAAGTAGACACTTAAATATGTATAAAGTTGATCAATTAGACACATAATCCTAT
GTGGCATAACACATGGTAGGACACAAATTTCCATGTTGGGTGCTACGTAGGATGTGTGTGTCTATTTGTTCAACTTTATA
TAAATTTAAGTGTCTACTTCTGCACATCTAAGTTGGAGGGCATAAATGTGAGTTAAAGTCAAGTGAAAGAACATATTTAT
GTATTATGCCTAAATTTGAACAGAGAAAATTAGTGATCCAAACCAAGAATTTCAACAACACATACCCTGGTTTAACAAAT
TGAACAAACCTTTACAAAAATATCAATAAACAGTCACTGAACATATTTTCCACCCTTATCCAATACAAGGCTAAAAACTC
AAATTTCACCTTACAGATTATTTTTTCTTACAACATTGAAAACATGTCATTTCCAGCACTCAAATCTCCACCAGAGGAGT
GAAAAAGAAAATGTCACCAAGCCTATCATTGCTTGGCGTATTACCACCATAAACCAGCAGCCCATCTTGGCCATCTCGCC
GACCACTAGCAAAGGCGCACCACCCTCGTTGCCCTGGATGGTCACCGGAATCCATCCACCGTTTCCAAACTAGTGTGTCT
GTGTCGAGTGCATAGACATCACCCGAAAATTTCCCAGCACCTAAGTGACCTAAGTCACTAGGGTCTATTTCACCACCATA
GATAAAAATGTATTTCCCAATCCCAACTGTTGAAAATACACTCCTAGCAGTAGGTTTTTCACCATTTGTCTCAACTTGCA
TCCACTTTTCTTCAATTGTATCAAAGTAATGCACATCATCAAGCTCATCACCAGAAAATCCGTAGACAACCCATATTTTG
CCTAGGACCACTGTCAAACCAGGTCCACCTCTTGGTTTACAATTTTCCCCTGGTACAGGATATTTGATCCATTTCTTATC
AACAACGTCATAACCCCAAAGATCACTTAGCCTTCCATCATTTCCGCAACCACCAAATACATAGATCCTCCTTTCATCAG
AAGTCATCGAGTGGTAGCTCCGGTGAGGAGGGCCATCATTACCACAAGACAATAAGGTCCATTTGTTTGTAGCTGTGTCA
AAAGAATAAAGCTCGTTAAGCTCCTTATGTTCAGCATCTCTGCCACCAAAGACATAGATAGTCTCCCCTACAGTGGCCAT
AGTGACACCTACACGAGGTGGAGGGACATCCCCAGCAGCATCAGCCACGGACCATTCTTGGCTATTGAGATCAAACACGT
ACAATTTGTTGTCAACAGGGACACGAGGTGTGAACTCACCCCCGAAGGAATAGACCTTATGCCCCACAATAGTGATGGCA
TGTGAGCTTCTTGCCCCAGGTCCAGCGCCTTTTTCCTCCAGCTGCATTTGGAGGGTCAATGTAAATAAGAATCCAACAAG
AAGTTTAAAATTGGTCACACGCTTCCACAGCCTAGGAACTTGAAGGAAAATTGAAATATTATCCCGTTTACGAGAATGAA
ACAAACACCATTCTAAGTCTATGTAACAATATCATGACATCAACTTGAAAGTATAAAGACTACAAAAGGGTTACTGAAAC
AATCAAGAAATAGCTACTTTATCTAGTAGAAACCATCAAGAGAAACAATTCATAATTAAGGCAGAGAACTACATTTCTGA
AAAAAACCAAAACTATGGTAATCCTAAATGTGCAATTGCTAATGTATGAAGGTGACCACCAATTCTGCATCAATTGACAT
CAATTCTGCATAAGATAGGTTAAACTACAGCTTAATCCCCAATAACATAAGCATTTTTCAAGGTATATACTTGTATCACA
TCCTATTACTAGTTCTCTATGAAAGAACACAAGAAATATTTTTTCTTGAAACTATCTTAGTAGCTCAGTTGGCTAACTAC
CTATAACCCAAACTTTCACCTTGTTGATCTCGGTGAAAATTAGATTCCCCATCTTGCAATGTCCTCCCCCGTTTCCACTT
CCCCTACCCCAATTTTTTTTATAAATATAAACCAAAATGACCACCTATTTGTTCGTTAATCGAGTTTAGAATAAATTAAG
TTCAACAAAAGGTTGTCAAGCTAGTACGCTTTCCTTTTTAGTCAATTTTTAAAAAAAAATGATATATTTCTCTATTTAAT
AACAATTTAACTCAAATGCCCATTTTACTTTAATAAATTGATCTATAGCTGCACAAACAACTATCACTTATTTCAAAAAA
AAAAAAAATTGGTTTAGAACTCCGTGTCAAATCAAACTATGACGAATAAATTGGACAATTCAGGTGCTTTTACTCCGTAC
ATTCTTAATCACATAACTTATCCCCTTTTCATTCAGGCTGAAATCACCAACTAAACCTTTATCAATTTTACCAGCATAAG
TTATGTTATCTCAATTCTCTACTAAGAACTCGTATATAGGTTCAGCCAAACTCAATAACTTTATCATTTTAAAATTCAGT
ACTCATAAAATCAAAATTCTAGCTCCGTCCATACAAACAAAAAAGAACTAACTACAACAAGAAGACTCAATAAGAATGCA
ATAGGTGAAATTAATAGGGAAAAGAGCCAAAACCTTGATCCATTTGCCTTGTGTTGCTACTGCAGCCATGGCTTATAAAA
AAATCTTGTCACTAAGCAATTCTACTATTCTGCTGTTTTTTTTGTTTCCTCTTTCTGTTGAATCAATCAAGTGTGAAATT
TAAAGAGGCATTTCATTTGCCTTATGTCATGGTTTTAGTACTTATCTGTTCCTAAAATTGCCCTTCCAATTGGATAACAA
TTACAAAAACCCCTCTTGTTGTTTCTTCTAAATTTAGGGCGTGGATAAGGCCTTCTTCTATTTTATTTGTTAATTTTAAA
TTTTATGATATAATTTTTTTTATTTTTCTAAAATTCATGACAAGTTAAAATGAGATAAAGATAAATTAAACAAAGAAAGA
AGTATTTTATAGTTTTCTGACTTCACTACACTTGTTTTTGCTTTCTCTCCGTCTCAATTTATATGACATTTTTGACTTAC
CATAATAGTTAAGAAAAATATGATAAATATCTTTTATAGCATGTTTAACTTATTGTGATGTTTAAGAAAAAAAAAAGATT
ATTTTTTTAAATTTGTGGTTAAAATAACTATTAAATATTTGTGTGATTATAAAACATTTTATTGAGTGTAAAAAAATTAA
AATTTTGAATTATTTTTAATTATATAATAATATCATACTTTTTAGGGAAAATGGCATGATATACCCCTCAACTTTGTCAT
TTAGAGCTGATATACCCCTCGTTATAAAAGTGACTCATATATACCTCTATGTTATACAAATAGCTCATATATACCCTTCT
CTCTAACGGAAGTGAAAAAATTAATTTTAGTTTAATTTTTTAATAATATTTTTAAACAAAATATAATCCCATATGGGTAT
ACTTAATCCTCCTCAAGCATATATTTTTTTGAATTTTTTTTGTTTCAATGACTAATTTAGATTTATTATTTTGATGGTCA
AATTTATTTATGTTTCACTAATATTCTTGTAAAATTTATTATAGATGACCCAATTTTTTTTTCAAATACAAAAACTAAAT
TACAATATAGCCGAAAAAATAGTTTTAAATTATAATATAGACAAAAAAAATTGTTTTAATTTTTTTTCTTACATTAAGGA
ATAAAAATAAAATAAAATAAGAATAGGAAACTCAAATAATGATAATCAAAGAAGTCAAAAAAATAATTTATGTATGCAAA
AGATTAAAATATACCTTGAACTTTGCTAGAAGGATCATATATACCCCTAAATGATTTTATTAAAGGCTAAATATATAAAT
TTAAAACTAATTTTTTCACTCCCGTTAAATAAAGGATATATGTGAGCTCATTTTGTAACGGTAGGGATATATGTGAACCG
TTTGTATAATGGTAAAGGTATATATGAGCCAATTTCATAATGAGGGGCTCCAAATGACAAAGTTGAGGGGTATATCAGAC
CCTTTTTCCTAAATTTTAAAATTAATTAAAAAGAAAAAAATCTAGAACAAAGAAATATTACTTGATTCTTTTTTTAGGTG
AAGAAAAATCTTTTGGGATTGAAAGAATGCCTTTATGGTTGTTGGAATTTAAATTCATAAAACCATGCATGATACTCCCT
CCGTCTCTATTTATTTTTTAATGTGATTTATTTTTTTATTTATTATTTTTGACAAATTAAAAAAAGACGATTTTTGTTTT
CCTATTATACCCTTAATTTATTAACATTGAGTTAATGTCTTAAAAAAAATGTAGTGAATAAATATGTTTGAGAGCCTATC
AATTAATAAGAATAAAAAAATAAATTTGATATATCAAACATTATTTTCTTAATAGATCTGTCTCAAAAACTGAAAAGCAA
ATAGAGGCAAATGGAGTACCATGGGAAATTAATCAATACTCACTAAAAAAGAAGTTGAATTTGGAAATTCCTAGATTCCC
ATGAAGAGCATGAATGGAGCCTTTTCATGTGTAATGATTAAAAAAAATCAGAGTTGATAAGTTTGTGATTAATCTAATTG
CATAATAACATTATCTTTTGGATTAGTTTAATTTAAAAGTGGACGTCACAGAAGATGTTATAAAGTAAGCAATGCATTTC
ATAAAAGTTTGATAATTGATATGGTATTTAATATTTATAAAAAAAAATTGAAATATCAAATATTATATTGAAGTAGGTAG
TTATACAGAAAATTATATATATTATTATTATACTATAAAATATATAAAATAGTATTAATATAAAATTAATTATTGAAACT
TTGATTTCTCTACCTTGATTGAAATGTCCTCTTTGAGAAATTGATTAACGAATGTAATTGCTTGTACTTTATTTTAAATA
TTTCTACATGCGGTGTTAGTATGATATGATTAAGGCATTTCTTAGAAAGTCGAAATCATAATTTTCTATTATTATATATA
AGCTGAAGTCGATCAAACTATGTTACCCATTTACTTTAGCATAAAATCAAAATTAAACATAAAAATATTATATCATACTG
AGTTAATTTTATATAGTAATTGAATAGCATTTTCAAAAATCAAAACTTTAAATTATCGAATCATAATTCATATTGTGCTA
TATCATGCCTACCTTACTCATAGGAACCACAAAGTACAAAACGCATTATATATAAGGCCCCATTTATTTTCTAAAAATTT
ACATGACACAGTCGTGTCATTAAATAAGTATAGAAAATTATATTCTAAAATATAACCATAAAAATTAACTTGACAAAGTT
AAATGATTTTGAAAAACAAAATGACAATTATCCATTGAGGCAAAATATTAAAACCATCTTTTCTATTACTAATTTCAATT
CATTTTTTCCAAAGCATAACTAATCTTTTGTCAAAATTTCTAGTTTGGAAAATGATAATAAAACAGAGAAAAATCATTTC
ATGATTATTGTTTTATATTATTTTATTTAACTTACACATTTTTTTTTAAAAAAAAATCATTTATAAGATCACATTGAATA
TATTGTTGTTATTGGTTGGAAATAAGAAAAAAAGTAGAAAAATGCAAAAAGTTCCGTTACCGGGAATCGAACCCGGGTCT
CCTGGGTGAAAGCCAGACATCCTAACCGCTGGACGATAACGGATTTCATGCCATGCAAACTGCATTGCTTGATTTTATCT
CTTCTTCCAGTTATCACTTGAGATCCAAAACATATGCGGCTTGTTAATATGTTCTTCTCCACGTAAATATATTTTATTAT
TTGGGGGGAAGGGGGGGGGGGGGGGGGGCGAATTACGTTTACTTGTATTTGCTATAATTTCTACTATCGTTTGATCGATA
TTGAGGATTTTATTTTTTGTAACCAACTTTCGTTGATTAATTGGATCCGTTCATCGATGGTCGGCACGTATGATGGTCCA
AAAGAAATGAATTGGATTGCTTACACGTTTGATCCTCTGATTTACTATTCTCAAAAATTAGCAATTCATTTATTCAGTAT
AGATAATAGTTAATGGTAAACTTGGATTTAACTTAAAATATTTTAAGAAAATTTATCCTCCTCTTGAACAATTGGTTAAC
TTTACGTTAGGTTCTCCTCAACTAAATAGATAAATTTTCACTTTATTTTCTTGGAGTTCTAGAAAATACACATTTAGAAA
ATGATTTTGTCTTCCATGTGTTTTCTTATCGTTGCATTCCACTTTAATTTTCCCTTTTCAACGTCTAATAATGGACAAAG
AGAATGAAAAAAAGAACAGAGAAATAATAGAGAAGAGAAATTAGAGTCTAATCCCTGAGAAAATATTACCTTATTTAATT
TCTTAAATTTGTTAAATTTTGGTGGCTAAAGAGTTATACGATGTACTCTAAAGAATAGGGAAAAGAAATAGATTCCCTCT
TAAACTTGTCCTGAAAAGTCAGTTATATGTTTAAACTATTATGACGATCTATTACACACATTTGTTATTTAAAAGTGAAT
TTATTTACCCCTGAGACGTCTAACACCACTCTCACAATATGTGGTGCATTACACTCGCTGCCACATCACTGCCATGTCAG
CGGCATGACAGAAATTAAAAAAATATTACATTCTTTTTATTTTTTAATTCACTTTTCTTTTGTTAACTATGCTAGTATAC
GTATCCACGCGTTGCGCGAATATTTGAAAATGAATAATTTTTTAATTTAAAAATAATTCATATGAATTATTATTGAGTAT
TAAAATTGCAGGTGCAGTCATATATAATGTTTTGATTTTATATTAATAGTTGATGCTAATAAAACTTTATCCTTTAAAGA
GATCACACATTTTTCTAACAANNNNNNNNNNNNNNNNNNNNNNNNNNNNNNNNNNNNNNNNNNNNNNNNNNNNNNNNNNN
NNNNNNNNNNNNNNNNNNNNNNNNNNNNNNNNNNNNNNNNNNNNNNNNNNNNNNNNNNNNNNNNNNNNNNNNNNNNNNNN
NNNNNNNNNNNNNNNNNNNNNNNNNNNNNNNNNNNNNNNNNNNNNNNNNNNNNNNNNNNNNNNNNNNNNNNNNNNNNNNN
NNNNNNNNNNNNNNNNNNNNNNNNNNNNNNNNNNNNNNNNNNNNNNNNNNNNNNNNNNNNNNNNNNNNNNNNNNNNNNNN
NNNNNNNNNNNNNNNNNNNNNNNNNNNNNNNNNNNNNNNNNNNNNNNNNNNNNNNNNNNNNNNNNNNNNNNNNNNNNNNN
NNNNNNNNNNNNNNNNNNNNNNNNNNNNNNNNNNNNNNNNNNNNNNNNNNNNNNNNNNNNNNNNNNNNNNNNNNNNNNNN
NNNNNNNNNNNNNNNNNNNNNNNNNNNNNNNNNNNNNNNNNNNNNNNNNNNNNNNNNNNNNNNNNNNNNNNNNNNNNNNN
NNNNNNNNNNNNNNNNNNNNNNNNNNNNNNNNNNNNNNNNNNNNNNNNNNNNNNNNNNNNNNNNNNNNNNNNNNNNNNNN
NNNNNNNNNNNNNNNNNNNNNNNNNNNNNNNNNNNNNNNNNNNNNNNNNNNNNNNNNNNNNNNNNNNNNNNNNNNNNNNN
NNNNNNNNNNNNNNNNNNNNNNNNNNNNNNNNNNNNNNNNNNNNNNNNNNNNNNNNNNNNNNNNNNNNNNNNNNNNNNNN
NNNNNNNNNNNNNNNNNNNNNNNNNNNNNNNNNNNNNNNNNNNNNNNNNNNNNNNNNNNNNNNNNNNNAATTACAATAAT
TTGAAATATGGATTTCTTAAAAGGAAGAAAAAAAGTTGTTAATCAATTACCTATATTTTAGGAATCCATTACTATCCTTC
TCTGTGTAACTCATATATATATATTTAGAAGTCTTTTTGAAAATTAGTATAAAATTAATTTGAAAAATATAATTAGCTTA
GAAAATTATAATTAGCTTTAAAATTATTTGTGAGTTTGTAATTTTATTTTATTTTTGTCAAATTTTGATCTAATAATTAC
AATAATTTGAATTATGAATTTCTTAAAAGGAAGAAAAAAGTTATATATGTGTGTGTGTGTTAAACATTTGAATTAGCCAT
AACGGTAGTTGTAACTGATTACAAATTAATAAAGCTAATTGATTTGAATAAATACTAAAGTTTTAAACTACTCTCGAAAC
TGATGTATTATTAAAATAAAAATAAAAAAGCAATTTCAAAAATTTTGAATTTAAAAACTTTAAAAAACTATAAGAAAATA
AATATCTATAAGAATTTGATTTATTTTCTTCAAATGTTAATACCAAATTGCTAATGTTTTACCCGATTAGGTAGTCCCGT
AGTTTACTAAATTTTTTGGTTTGAATTATATAACATTAAAAAATAATTAATAATAATTTTAAATTTAAGTAGATAGAAAA
AAAAAAATTAATCCTGATTTTATATCCTAGGCATAATTTGTGGAAATATAGTTTCAAAAAATAGAATCTTATAAGAAGAA
TGTGTGTAACTTCTTTTTAAAAATGAAACTATTTAACAAATTATTATAATTTTTTGAAATTTAATTTTATTCTATAAATA
TTAAAATCATGCATGTGGATGTTTGTGAGTTAGTGAGGATGTGGGGTCAAGGACGTGCATGATTTTATTTAGTTTTTTGT
TCCTTTTTCTTTTCTTTTTCTTCAAAGATTAATATAATTTATAGTTTATGTTTTAACCTAAACATATACTTAATATTTTG
ATTTAATTAAACTGATCTAATAGTATATATACTGTAGTTTTAAATTTAAATTCAATATTCTTATATTGTTAGGTTTTATG
AAATATGAATGAAATTGTAANNNNNNNNNNNNNNNNNNNNNNNNNNNNNNNNNNNNNNNNNNNNNNNNNNNNNNNNNNNN
NNNNNNNNNNNNNNNNNNNNNNNNNNNNNNNNNNNNNNNNNNNNNNNNNNNNNNNNNNNNNNNNNNNNNNNNNNNNNNNN
NNNNNNNNNNNNNNNNNNNNNNNNNNNNNNNNNNNNNNNNNNNNNNNNNNNNNNNNNNNNNNNNNNNNNNNNNNNNNNNN
NNNNNNNNNNNNNNNNNNNNNNNNNNNNNNNNNNNNNNNNNNNNNNNNNNNNNNNNNNNNNNNNNNNNNNNNNNNNNNNN
NNNNNNNNNNNNNNNNNNNNNNNNNNNNNNNNNNNNNNNNNNNNNNNNNNNNNNNNNNNNNNNNNNNNNNNNNNNNNNNN
NNNNNNNNNNNNNNNNNNNNNNNNNNNNNNNNNNNNNNNNNNNNNNNNNNNNNNNNNNNNNNNAATATCAATGTATAGTT
ACAGAATTTATTATATTTTTATTTGAATTTTTTAATTTATTTCATTCAAAAATTTTAAACACATGATTTATGTTTTCCTT
ACAATATATTTTTTAATTTTTGAAAAATAAAGGCACCAAAACGTGAGAGACAACATGAAACATGAATAAGGATATGCATG
CAACATAATACCTCTATTGCGTTAAAACAAATCAATAATCTGCATAAGAATTATAAAAAAAATTAACCACATGCATCATA
AAAAAGAATTAAAGTATAAGCCTTGTATTATACATAAAATGAACTCTTATTTTTATCTGGATTTATGTTATGTGAACATA
AATTGAAATTCAAGTGTTAGAAATTATTATTTATTTTTTATTACATTTTTTAAATATAAAAGTGATTAATACAAAATGGA
TTTTCATTTACCATCTCAATAGAAAAGAAAGACATCAACGGAATTGAGAATATGTTCATCAATGTCAAAAAATATTGGTT
GAGCAATCACTCAAGTGCAATGAACGTACAATGATCCCAAAATACTTAAAAGAACACCTAGAACATTAAAGTTTAATTGT
TTAATTTCGTTAAAAAACACATTTTAATATTGAGAGTCGAACAAATTCAAAATTCAGATTGTTTCATGTTATTATATCAT
GGTACATTTTATGAAGATCTAAAAAGTAGAATAGTATTCATATCAACCAACAACATAACTATAGTACAACAAAAGCTAAA
CATATTTCCTTTCAAAATTAAATAAGCACATTGATAGTATAAACATACTTCTTATCTTAAACAAAATTAAACAAACTCTT
CTCGATTAATAGGAGAAACTATAAACTTATCTTAGAAAAAACATCAATGTCGTCTACATCTCTTTCTGGATATTCTTCAA
AGCCAAGAAATCTTCTCTTCATTAACTAATCATAAAAAAAAAATTCAAACAACACTAAAATCACCCAAAGGATATGCAAA
TAGAAACATAGCCATGAACTAAGAAATTGCAGAGAGCGTATTTGCTTGTTTCAACAAAAAAAGCAGTAAATGTATATATA
TATATATATATATAATGAAATTCTATTGTTTCAAATAACTGTAAAAAATTTAAATTTTGAAAAACAGTAACCAATTTTTA
ATTTAATTTTTTTTTATAATTATAAAAATTTGTATTGTTGACATGTGTCATTCTTATTCTAATTATTGATATGTGTCTAT
ATTTCTATATTTATTTATTTAATTATTAATTATTTAAAATTCTGAAAATTTTGTGGTGTTGACATGTGCTATTTTTTCTT
CTCCTTTTATATATAGATAGATTTTACACTAATTAATCTCCAATTAATTATTAAAATTCTCTAATAATTATATTTTTTCT
TTATCGCAAAATTATAATAAGATGAAAATTTTAACAATGGCCGTCAAAAACACTAATCGAAACATGGAGCTGATTTATGG
AGTGGAAGATTCTCACGTTCTCTCAAAAAAGCCCGCCATAGCTTCAGCGGCTAAGAAACCCCCAAAATTTTGTCCCGACG
ATGACATTAAGAAAACTTTTGTTGACAAACACAAATCAAAACCCACAAAACTTAGATTGATGATAAGTAATTTTCTAAGC
AAGCTGAGAAAAAGTCGAAGAAGGAAGAAGGAGAGATTTTTGCTTAAAAGAAAGAGGAGAAAAATGTGTTTCATCAAGAG
GGTGGGGTTGAAGAAGAAGAAGAGGAGGATGGGTTGTGAAGAAGAAGAGATGTGGAGAGTGGGGTGGAGTCTAATTGAAT
TTTGATTTTTTTTTCTACTTTAATAAATCTGAAAATTATTTTGCCACATCAATTTTAGGGGGTAAATTAATTCACTTTTA
AGTAGTAAAAGTGTGTAATAGATTGTCATAATAGTTTAAACGCGTAATTGACTTTTCAGAACAAGTTTAAGGAAAAATAT
ATGCCTTTTCGCTAAAGAATATGAGTTAATTAAAGTATGTGTTGGATGGCATATAATTAGTTGTTATTAGAAGAGAGTGG
GAGAAAATTACTACTATATAGAAGTAAACACCTCTTCATCGACATAACTCATTTTAATTTCTTTATTTTTTTTAGTTTGT
TAATTATATATATATATATATAGGAAAAATTACATAAATACACAATTTATTTTACTATATTCTTTAAAATTCTCTACCAT
TTGAAAAAATTACAAAAATTCTACTTTACACGATGTATCAGCCGAATATATCAATTTATGCAATGCATCAAGACGTATGT
ATCAGGACCTCACTTTATGCGATGTATCAATCGGATACATCACTTTATACGATGTATCGAGAAGTTGAGTGATGTATCCT
AAATCGAGATGCGATGTATCAAGACTTTGAAGGAAGTATCCGAAACTGGGACGCAAGACGTTTTGGGATGTATCCAAATT
CCACCAAATTTAAGAGTTTTTTTATAATTTGGAATAGAGTAGAGATGAGATATGTAATTAATCCTTAACACTATGAGATT
TGTGTAAAATATACTATATACCCAAATTGGACCCAATCCAATATATCTACCCAGATTAGACTCACAACCCAACTGTCACA
CCCCGCTTTTCACAAAATGGGTTTCGGTGCACAACCTAACAACTCTTCTGTGTTTGGTTGGATTGAAGAGTCTTCGCCTG
ACGAGTTAAGGCACGTTAGGGCACCTATCTAACCTAACTAAATCTAACTTAAGTGTCAACGAACCAGAGAACGGGTAAGG
GTTCAAATTACCTCGAGGGGAAGGTGTTAAGCATTCCTCGAGGTCCACAACTTTGGATCCCGACCGTATCTCATGCAATT
TATGTGGGGGTTACAGATAGCAGTTAAGGTCACTTCATTTAATTATTATTTAATTAAGCATGCGAGCTAGATGATATAAT
AAATGAAACAAACATTAAGCAATTAGTAAAGAGACAAACGAGGAGACAAAATATACACAAATATATAGGAGAAAAACAAT
TTTATTTTATTAAACTACCCCAAATAATTATAATTAGAAAAAAGTAAAAGGGAAGAGGGAAGGGAGACCATGTAATCTAC
ATTACATACTTTACGGATCAGTTCTCAGCTTATTATGGCCTCAGCTTATTATTCGTAAAGACAAAAACCAATGTTTTGTC
GTTTTAAGCTTGAGTCGATTGTCATCATCACCGTAAAGGGCCTAACTACCCCTACCCCACCTTCTGCATGCATAGCATCC
TAAAAGGTGCCTAGCATCCCCGTTTAATGTCCAAGAGACATTGGACTACTACTAGGGATGTTTTAGACTAAAATAAAATA
TAGGCTCCTAATTAGGCTCTTTAGACACCAAGCAAAACACATTGGACAACATTTAGCACATAAAATCTCATAGTGACCTC
TAAATTTTAAATTAACATACTTTCAAACGCAAGTAAAGTAAAAGGTCTCATGCGTAGTGTATGCTCATACCAGACATTAA
CAGGTATTATAACAATATTGAAGCGGGCAAAAAATTGTAAGAAGCCAAGGGTTGACTTAATTAATAAATGATTTGAAATA
GGGCAGTTTCAAATAGCATCCAGACACTGATTTATCAGCTGATCTTAAGTGGCAAAACATTATTTAGAATGCAGACTTTG
TTGATTAGTAAAATTTAATCAAGACAGCAAGTTTGCGAAAACAATCATAATGCGGGCATAATATTTTTAAAAAGCAGAGT
TTGACTTAATTTAGACATTTTTTAAAATAGGGCAGATTTTAAAACATGGAAGAAATTATACCTTTATTTTAAGTGCCAAA
GTAGCTGATTTGATGCGGAAATTAATTAATTCGAGCAAAATTTAATCAGGTCATTTCAAACAATAGTAATACATGCATCA
TGTTAAAAAACAACGGTTGACCTAATTTAGCAATATATCTAAATAGGGCAGTTTTAAAATATTATGCAGAGAATAATTTA
TTGATTTTGTCTTTAAGTGACAATAAATAATTAAGTCACAAAACAGTAGCAAGAAAATGCATGACAAAATGTAATAGTTA
TTTAACATCCTGGAAATTATTAGAACATGATTCTAACAAGCCGATTTAATTAATCTGATTAATGTAATCTCATTAGTTAA
ATCCTATAGGCATGATGTCACTCCCCGAGCCTACACCTCGACGTGGCTGACACTCGAGAACCATTGTTGGCCCCAAGCGA
ACCCTTGGCCTGACTTTCTTACTCAGCGGAAGACTTTACTCAAGAAAAAAATACTTTTAAAACAAGTAAATTGAATTGCT
CAAAATATAACTTAGAATGTATTATAATAACATTCATTGCCAAAGTGGCAACTCAAGTCTCAACTTAACTAAAATGTAAA
AGTAAAGACTCATGAACTAACATCACTAACTCTGCCTATGAAGCCTCTAAACTCTGAGGGATGTCGGGACAAGACCCCCG
ATCATCCTAATAACTGAAATAAGCAAGCAATAAAACAAAACATAACCAAAGGGATCCTCCGGAAAGCAAGGAGGCTCACC
AACTGACTCAGAGTGCTCAACTGGATCAACGATGCACTGGATGCTGATCCTGGTTATCTATGTCTACATCATAATAAGAT
GAAGGCCAAATGGCATCAATACATTGAATGTACAAGTATGCGAGGGGTATTCTAAAACAAGACATAAGCTTGAAAGGAAC
TGAAGAACTTACCTGGCTCAACTCAACTGAACTGATTTCAATATAAAGCAGTGTATATAAATGCAGTATAAAGAAAAGCT
TTAAAACATGGTTTTCAACTCTATGTATTTAGAAATATAATACTAACTCTATATGTATGCAAAGATACAATATGAACTCT
GTTTGTATATGAAAATACAAATATTTCTGATGTATATAAAAATACAAAATACTGATGTGGGAGTTTCTCTAATCGACAAC
CATCACTTAAGAGTTATCGTGATGATACAATGTTTTGCCTCAAGATGCCAGGTCCGTCCTATACCTTGCCGGGGGTATAG
AACCTGAATTACTAAGTGGATCCACTAGTTTATGCTAAAAAGCACTACAGAATCATCTAAAAAGTATGACCATTTTCTAC
CTATGATGGCTACATGGTTTATGGCGGCTCGAAGTTCTCTGAACTCTCCCCATATCGATGCTCAATACTACTCCCAAAAT
ATACTAGCTCTTTATGTTTTAAAAACATAACTTCTTTCTGTTGTTTGAGATAATTGCTCAAAATTTAGCTCAAAAGCTAT
CTTGGAAATCTCAGTTTCCTGTCTTGCTTAATTGTGAAAGCATTTACTCTTTATTGAAAACTAGCTCAAATGCTCTTTTG
GAAATCAAAGTTTCCTTTCTTGCTCAAATGTGACAACATTTACTCTCTGGGAATACATAGTCCCTATATGCTTTTGAAGA
AATTAACTTCAACTTTACTTTTTATTGAACTCAAAGTTCAAGTCTTAAAACAAAGTTAAAACATTTGTAAAACTTTATGA
ACTCCTCTTAACTTGACTCTTAACTTTCCTTGAATTGAATTATGAATTCAAGAATTGTGTTTTGTGATATGAAAGATCTC
ATGATGTTTAGGAATGATTTTAGATAGTTAATCATGAGAAAAGATAAAAAAATTCACTGTCTGAGGATGGGTCTGTGATG
CGGAGAGGTATTTAAATTTTGGTCGTAAAAATACTTTTTGAGGCAGAATGGTCCGTGACTGCTCCGCGATGCGAGGATGA
ATTTTTTGAAACTCAGGGGCAGGTCCGCGACGCGACCTGAGGCTCTAGATTTGCCCTACTTTTTCCTTCTTTCCTTTTCC
AGTCCCAATTCACCCAAACTCGACTATTCCTCCCAATTCTTCTTTAGATTCAGATACCCAACATGTATACACAAGAATCT
AACTCAAACAACTCAAGGAAACAACATTTTAACCTCAAGGAACTCCTCAATCTCAACCTAACTCAAGAGCGAATGCCAAT
TTCAAGAACAACATTCAAGATTCATCAACTTTCAACTTTTTTGAACAAACTTCGCTGAAATAAACATGATTGGTGCGTGG
GTGAACAAACCCAACACTATGAAAGACTCACATACCTCGTAGGGATCACCCCTTGACGAAATCCACGAGCCTAGCTAGCT
TCAAGAACTTGACGATTCTTGCTCCCTCTCGTCCTTTCTCTTCTTCTTTTCTCTTTTCTAATACCCTAACTCAATATCAT
AAAAGCATAAACTGAATCCTATCAGTTTAGACCCCAATTAATTATCAAAAACGACCCAACTTCCAAAGGGAATAACTCAC
TCATACGAACTCGGAATTGCGTAAACTCAGCGGCGTTGGAAAGATCATTCCAAAAGATTTCGTACCCTATCTGGAAGTAC
CTCTAACTCATCCTGAGCTAGAAGTTATGGCCGTTTGAAGTTGACCAAAATTCAACTTATTCTAACTTAACAAAATTTCC
TGATTTTCATTCTTTCCAAAAATGACTATTTCCAATTATTAGCTTCTTCCTAGTTATTTCAAATTGCGAGATGTTACACA
TGATTTCTAAGTAAAGAATGCAAAATTATTAAGATCTGATTAATTAACGAATTGTAATTGTTCAAACTCTAATTAAACAA
CATGCTAAAAATACAGATCAGATCCCAAACATAATTTCTAATATGAAACATATTAAGATTTGATTGACATCCTATACGCA
TTAACTCTAAGTGATCTAAATTTATTCACATATAGCAACCATTAAAGTCTAATTAAATGAACTAATTAATTACATGCTGA
AAATGGCTTAAGATCACTTTGTAAACAGATTGCTAATTAAAGTTTCTAAACATGCTGCTCAAATAATCAAGGTTGATTTG
TCAACTGCTAACATACTAGATTCATTAGAAAACACTTAGATAATTTCTTATGGGTCCAACTTATTAACAAGGTGAATAGA
GTCCAAATCTAACTAATTTGACTGGCTTTCAAAATAAAGTAAATACTCAGATTATAAGACAAATATTTATTACAATGGTT
GATTTTAACATAATACAAAGTTACAAACAGGCAAAGGTTGATTTTAGGCAGATTATTTAAGAGATATTCTGATATGCTTG
CATGCTTCAAGTGATTTAAGAAAATAGGCAAAATTTATAGCAATCACACATAGTAAAATGAAGTAAAAAAAAAAAGTTAG
CACGTAATTCCCCTCCCCACTTTAGATGATCCCCAAGTTATTTCATATATCGAGGGTTAGAGTTATACAAATTATTACAA
AATCGAATAAAATCAATAAAAACAAAGACAAAATCAAAATAAAATAAAAGCTCCTATCCGATATCCCTTCTCATGGCGAC
TCTTCGACTCTCAGAACTTTTGTTCAAAACCTGTTAAACAATAGGAGATAGGGCGACACCAACATGTAATACTAAGAATA
CATAACAATATTTACTTAACACATACACATACCTATTAATTCATGGAGCAAACATTCAAACACACATACCATGAGAACAA
CGAATAAACATCACAAAGAGGGAGAAAGAGAACTAACCCGGATGCTTTCTTTATCATTATAAACTTAAAAATAATATGTG
AATGAAAGAATAACACGCTAGCAACGAATACTAATCGGTTAAGAGGAATATTTTTTTAAAATTTTTTATCATAAACCGAT
ATAATCCTTGAAAACAGGAGCCCAGAACACCAGAGACACTCCAAAGTGTTAGAATGAGTTATTATTTTGAGAGAGTATTG
AGAGTGTTTTTCTTATTGCTAAAATGTGTTTCCATATATATGCATGTCCCTTGAATGAGAAAAGAAGCCTTAATTTATAG
TAAAACTAGATAACTTGGCCGCGCTACGTGCAGTCTTAAAATATTATATCTAAAGTATAAATTAATCTTTTCATATTATT
TGAATATAACAGAGTTTTTAGTTCAAATTCAATTAAATAAATTAAAATTTGAATTTGAATTTGAATTTATCCTATTATTC
ACATTGAACTAATTTCTAACAAACAAAATACACTGTTACATGAAGGAAGAAAAAGTAGCTTTTCATTTTTGATTTAAACA
TAAATTGATTAATGTCATATAACCAGCTTAAAGATAAACAAAGCTCATTAAAAAGATTATTTGAGAAAAAAAGAAGAACA
TAGTCCATCCATAAGAAAGTGAAAATAACTGTAGTTATATGCCGGAAATTATATATGACGTATGCAAATTTAAAAAGTAG
AGTTCAGAAAACAAAATAAAAAAAACAAACTGATCATTTTGTGTAATTTACACGCAATACATTTGTACTAATCAGCATAC
TTATATATATAATATGTAATTTTGTGAAATATGATCGAATACAGAGAATTGATTTTTAAATTATATACTTTTTAAAAAAA
TTCTTCACTTATACTTCAAAAAATACTTAATAACATAAAGTTTATAATGTGAAAATAATAATAACAAAAAAGACTAAATC
AACCGGTAATTATATGATAATTGAAATAGCTTGTATAGGATGTATAAAAATAATTTGATAAAATATAGAAATTGTAATGT
TTAAAACATAAAAATGAGCATTCGTAAATTATATTTTAAATTTAAATTGCTAAGTATAGTTAGATTATCTAGCTAATTAT
ATTTTATAGACATGAAGGTGACATTTGGATAATCAAAATATTTTAGTAATTTTGATCACTTTACGGATAATAAAGAACTT
CTTTGAATTTTTTTCACTTTCTTACATTACATACTTCCTTCATTTCAAAACAAAGTTTTATATTTATTTTTTATTTTGCT
TCGAATCGTGTTTTACATAATTATGTAGACTATAATGATGTTTTTTTCTTTCAATCTTATCCTTATTTTGTAACACCTCA
TAAAAGTTTTGAGCTAAGACTCGAGTCCTCTTTTCAACGCCACCGAGTTTGCTAAATTTCGAGCTCTGAGTAAAAAATTA
TGACTGATTTACTAACGACACTCAAACCTGGCAGCAGCTCCATGATGGCTCTGCGTTACGAAGCTAATACGGACCTCACT
GCCTGGTGAAAAATTATTTCTACTTCCATCTCGTTTTAATTATTTCTTTAAGGGTTGGTCGTCTAAATTGCCCTAAACGA
TTAGAAAATTAGTTTTCTTAAATCAAACCCACTCATCCACTCCAAAAATTCTACGCTCAAGGGATTCAAGAAACGCAGAC
TAGGGTTCATCTTTCAAGATTTTCCTTCAAGTTCATCAAGAAGATGGTTCTTTCAGGTATGTAAGCTTCCATAGTGTTGG
GTTTGTTCACCCACACGCCAATCGTGTTAATTTCAGTGTTAAGTTCGTTCTAGAAAGTTGAAAGTATGATGTTCTTGAAA
TTGACTTTTGTTCTTGAGTTTAGATGAGATTACTGAGTTCTTGATGAAATCATGTCAATTTTACAGTTGTTTATGAGTAG
GCTCTTGTGTTCATGTGTTGGGTATCTAAATCTAAAGAGGAATTGAGAAAAAGAACCGAGTTTAGGTGAATTGGGGTTAG
AAAATGAAGAAGGAAAAAGTCGAGCGAATCTGGTACCTTGCTCCACGACGCGGACCTGCCTCCCCATTTCATAAAGTTTG
TCTTCGCGTCGCGGAGAGGTCACAGACCTCTCTGCCTCAAAAGTTAATTCGCGACCAAAAATTTTAATTCATCTTCGTGT
CGCAGACTTGCTTCCAGACAGTGATTTCTTGATCATTTTTCATGTTTAACTATCTAAAAACACTCCTAAACATCACGAGA
TAATTCCTATCACAAATCACAAGCTTGAATTCATAAATCACATTCAAGGTAGAGTTGAGAGTCAAGTCTTGAGAGTTCTT
TCAGACTTTTTGAGAAAGTCTCTTTGAGTCCTTTGAGGAGTCTTCTACAACTTCTAATAAATTGTTTCAAGACTCGAGTA
AGTGAGCATGAGAGAAAGTTACCTAAATCCTTCATATCATGAACCATAACTCTTGAGTTCATAATTCACATTCAAGAGAG
AGTTAAGAGTAAAGCTCAAGAAAGTCTTTGAGTTCAATTGTTAATCCTTTTAGATCCAGCATCGATTTGAGTTGAGTTTC
GAGAAGTAAGTATGAGAATGAGAAGAGTCGTATACCTGAGTTCCTTATTAATATTTTGACCCTTAAGTCAAGTCGTTCAT
GCCCATAACTTCTGCATGAACTCCATCAGTTTAGTATCTTTGAAAGGAGTAGTATCTTCAAGTTCTAAGTCTTGAGTATC
GAGTTCCTAACCCTTTCGAGATTATAATCCTAATCATGGGACTATTACCTATTACCCATGAAGTCCATGAGATGAGTTGT
TCATGCCCATAATTCTGCATGAACATTATAAGTCGAACAATCTTGAGATGAGAAGTATCTTTGAGTCCTTGTGTTGAGTA
GTTCATGCTCATAATTCCGCATGAACCCTCTGAGATGAGCATTCTTGAAAGTAGTAGTATCATTGAAGTTCTTGAGTTCC
AAGTATTTGAGTTCTATCTATGGTTACTGAAAACCTTGCATTGAGTCATTCAAGTCCATTATTCGGCGTGAACCATATTT
TTAAGAAGTCTTTTATAAATGTTTAAACTTTGTTTTAAGACTTAAGCTTTGAAGTTTAGTAAAGAGTAAGAGTAAAGTTC
ATTTTCTTTAAAATGATATATGGGAACTAAGTATTCCCAAGAGTAAATTTTTTCCCATTTAAGATAAGAGGAAACTGAGA
TTTCCAAAAGAGTTTTGAGAAAGAAAGGGAACATCGATTCCAAGAGAGCTTTTAAGCTAAGTTTTTGAGTAATTATCTCA
AATCAAAGAAAGAAGTTTGTTTTAAAAACATATGAGCTAAGTATATTTTGGGACTAGTATTGAGCATCGATATGAGGATG
TGAGCTCATATTAACTCAAGTCTCCATAAACCATGTAGCCATCATGGGTAGCAAAGGATCATTCTTTTTAGATGAGTCCT
TAAGATGCTTTTAGCATAAGCTAGTGGATCCACTAAGTTAAGCGTTCTATATGACGGCAAAGTATATGACAGTTTTGGCA
GCGTGGGCAAGACGTTGTATCACCACTTAGGCTCATAGTGGTGGTTGTCGGTTAGAGAAGCTCCCACATAAACTATATTA
CTTTATTATATAAGTAAAATTGAGTTTGTTATTGCATTTTCTTTAACGAACTAAGTTGTTTTTAATGTTTTATAAAGCTT
TCCATATATTGCATGTGTATTGTTGCTTTATATTGAGTTGAGTATCCAGAGTTGAGTACCCAGAGTTGAATATCATATCT
CTGAGTTGAGTATCTTATCCTTGAATACTTCTAAGTTGGGTAAGCTTGAGTAGTTTTGAGTATCCTTGAGTATTCCTTGA
GTTGAGTAAGTTTGGAAAGAGGTTAGTATGTTTCCTTTTTATCAAGTTTCAAGCTTATGTTTATGTTCTATAATTCTCCT
TACATGCTCGTACATTTCACGTACTGAGCCATTTGGCCTGCATCTTTTCATGATGCAGACACAGGTATTCGAGATCATCA
ACATGAGATTCATTAATACATTCGGGAGTTAGAGTTAGCTGTTTTCAGAGGATTTTATTTACTTTTCAGTTTAGTCAGGA
TGTTGTGGATCTTGTCCCGACTTCCATCTTTATCAGTTAGAGGCTTCATAGATAGTCACTATAGTTGAGAAGTCTCTATT
ATTCATTTATTTTATTAAATGTTTTAAAGACTTAAGTTGCCTATTTTATGGCGAGTTGAATATATTATTTTTATTCTAAG
TTGTTCATTTGAGTTGAAGTTTTGAAAAGTTGGGTTTATTGAATTTTATTCAGTTTTAAGCTTTTGCATGCTTAAGTTAG
TCTTCCGCTTATAGTCATCCAGGATGAGGGTTCGCTTGGGGACCAACAATGATTCTTGAGTGCTGGCCACGTCCAGGGTG
TAGACTTGGGTCGTGACAAACTTTGTATCAGAGCACAAAGTTCAAGTGTCCTAAGGTGTCTATGAAGCTGTGTCAGTAAG
ATCTTGTTTATGGTTGTGAGGGCCCCACTTCTATAAACGAGGGACTACAGACATTTAAGAAAAGTTTTCCTTCTTTCATA
CTCTTAATCGTGCAATAGAGCTATGTCATTGAGATTGTATTCTTACTCGTGCGTTTCTTAGAACCATTCGACTACCCATC
ATACTAGAGGTGGTTGAAAAGAAAGGTCAGTCCCTTATCGATGAGTTGTTCTTAGCTAAAGTCTTGGGGAAGTCAAGAGA
CCTCAGCGGGGCTTGAGAGGAGCCCATGAGTGAGTTACATGTTGAGTTTAAGAGGAATGCACTCATATTCATGTGAATCG
TGCGTTTGAGCTAAAAATGAGTTGTACTCTTTTCCTTAAGCCTTGTTTCAGCTGAGATCCTTTTTAAGAAGTCTATTTAG
AGCTTGGGTATGATTTTCACTCGAAAAGGTAGTATGAGTTATGAGATCATGAGCAGTAGTAGTGAAANNNNNNNNNNNNN
NNNNNNNNNNNNNNNNNNNNNNNNNNNNNNNNNNNNNNNNNNNNNNNNNNNNNNNNNNNNNNNNATGCACCTAGTAAGTT
ATGAATGAGGAGTTTTCCCTTATGGGTAGACTAAGAAGTGATCAGTAGTGAAGATTCCATCATAGGAGGTAGAGCGTGTT
GTAGCTAGAAAGGAGTTGGTGATGAAGTTTCATTGTGTAGGTAATGACCAAGTGTAAGTGTTGAATAGAAGAGCAAAAGT
ATTCACAAAGTGATAGATCTAAGCTAGGCTTATGATTTGTTTGAGAGGGTCATGATGTTCATAAGGTTATAGAACTAATC
AAGTAATGAATTATAGTATAGTAGGTGAGCAATCGAATTGATATTCAGGTTTAGTAATGAACATTAAACTTGGATTTAAG
ATGAGTGTCATGATCCAAAGAATGGCAACCTGAGGGTGATGATGTTATTATAGATATTTGATCTAGAAGACTTGACATAG
AGTAGGTGAGAAATTGAGATGTTTGCTGCAATGAATGTGAGTAGTACAAGTGAAAGACCCTAACCTTAGATAAGGGCAGT
GAAGTGTAGCTAAGTCACAAGAGCATTAAGAGGTGTACTGAGAGGGTATGTTACCAGATGAGGTTCCAATTAATTGATAA
TTTTCCATGTGTGCCTAGATAGAATAATTGAGTTGTCAATAATATGGAATAGGTCCATAGCTTTCAAGTGTTAGCTTTAG
ACCAGAGGGGGATGAGATGAGAAATCTAGTGAAGTGTTTGAGAGTAAGATAGTAATGAGTTACAAAGAGCTTGGGGGATA
TCCTTTTAGAGGTCCTTTTAAAAAAATGGAGTTGTTAGAGTACTAAGCTTGAATGTGGTGTTGTTAAACATTAGGTGGGT
TTTGATATGAGCCCAGTGTGGTGGTAAAGAGTAATAGTCTTGGGATGAGATTTCCTATAGAGAGGTATATAATCCGAACT
CAATAAGGAGTTGGTCTAAGCTTGAATATAGTAAGATCATACCGTTAGACGCAGACCTTAGTAAGAGTAACCCATTCCAT
ACCCAGTCCAGTCGTCATTCGAGGACGAATGATCCCAAGAGGGAGATATTGTAACACCCTAGAAAATTTTAAGCTAAGAC
TCGAACCGTTCTTCGTAGTGAGTGAGATTTTTTTTCAAGGAATTTAAAATTTCTTGAGTGTTAAGGTCACTAGATGTAGC
ACCTTAAGTTCCAAGAAGAACCAAAGAGAGTTCATTCAAGTCATTCCTAGTTTTTCTTAAGTTTTGGGTCAACTTCAAAC
GACCATAACTCCTAGTACAAGATGAGTTAAGTGAGCTACATATATAAAATTAAATCCGTTCGAGTCCTCTTTCCAACGCC
ACCGAGTTTGCTAAATTCTGAGCTTTGAGTAAAAAGTTATGACTGATTTACTAACGACTCTCAAACCTGGCAGCAGCTCC
GCGATGGCTCCGCGTTACGGAGCTAATACAAACCTCACTGCCTGGTGAAAAATTATTCCGACTCCCAGCTCATTTTAATT
ATTTCTTTAGGGGTATTTTAGTCCTAAAAACACTTAGGAGGTCATCTAAATTTCCCTAAATGAGTAGAAAATCAGTTTTC
TTAAATCAAACCCACCCTCTCTTCCACTCCAAAATTCTACGCTCAAGGGATTCAAGAAACGCTAAGCTAG
