# Supplementary material for: Homologues of potato chromosome 5 show variable collinearity in the euchromatin, but dramatic absence of sequence similarity in the pericentromeric heterochromatin
Source: BMC Genomics. 2015 May 10;16(1):374. doi: 10.1186/s12864-015-1578-1 (PMC4470070; doi:10.1186/s12864-015-1578-1)
Supplement: Additional file 3: — RH BAC tiling path sequences. Description of data: Nonredundant, multifasta sequence files of the individual BAC MTPs. The sequence contigs and scaffolds in the MTPs can be either ordered or unordered, depending on the quality status of the tiling path sequence. [file 12864_2015_1578_MOESM3_ESM.zip › mtp_1645.fasta]

>mtp_1645
TGTGAGTTGTTGAATAATGTCTTGTATTCTCTTATGTTACCTAGAACTTTCCCGTTTGGTCTTGAAATGTTGGTCTTGCT
TGAGTTTTGTTGGAGAAACTATCTTAGGTTTTCTTTGATGTTCATGAAGTCCACTTGGCTCAAAAATCCCACCCTTGCAC
TAAATATATCCTTAGTTATCCTCTATGAGTCTAATCATTTTATTGGTAACCCCATTACAAGCCTTACCTTTTTGAAAAAG
TAATCCTCTTTTGAAACCTTCCCTCCTTGATCTTGAAGTTAAGAGAGTTGTGGGTGAAAGCCTATGTGGGGGTGTTATAG
GAAAATCATATAAGGTATGATTACCACATGAGAGCTTTACAAAAAAAAAATGAGATAAAAAAATGGAGGAAAAAATCCTA
AAGAGAGAAAAGGTTTTGAAAATTAAAGAGTTAAAGTGAATAAATAAAACTTTAACCCTCCAAAAGTCGATAATGGTTGC
ATGTGGCGCATCTAGAATTGTAATTAGAAAAAAAATGAAAAATAATGTGGAATATGCATTCGTTTGAAAAGTGGAATAGT
TGGAAATGAAGAGTTGTGGTGTAGTGTACAAGGAGGGTGTAGTCACTTATACAAAAATAATATCATAACCTTCCCTAAGC
CTACATTACAATCTTAACAAAGTCCTTTGAGATTTCTAACCAAATGAAGTTAAGTCAATGTTGATTGAACATATGGCCAA
GCCTATGGTGTGACATTTGTTTGCATGCAATGATTTTTTGTGAGTGTTAGGGTTGCATCTTTGTCCCTTGTCTTTTATAT
ATGTATTTGTGGTTTTGTGACGACCCAAAGTACACCCTAGATGTGGCATTGCGTATAGTACCCCGAAAGACCCTACACAA
GCCAATTGACATACATTCAACACAACATGATAGAAAATATGAGAAACAAATATAGAAAGTCCCATATCAATAAAAGAGTT
TACATAAAAGCGGAAGTCTAATCATATTCTCGACAAACAATTTTATCATCTCAAAAGAAGTGGTAAAGACGTAACCTTTA
CACCACATAAAATATTTGAAAAATAAAGACATACAACATCAAAGTAAATGTGACATGATCCTCAGAACATGTGGACTTGA
TTACCAACTCTTTGAACTTTGAATGGTCAAGCAACTAGCCATGAGCGGGAGGAAGAAGATCGTCATAACCTAAATTAGTT
AAACAATATAGGCAGAAGTATGCATTAGTACATGGGATGTATCAAGTATGAGGGATATGCAATAAAAAATTAAACATGAT
CATACGGGTCCCAATAAAAAACATGATATGCATGACCGAGCAAAACATAGTAAAAACCTTTAAAGAAAGAATCATAAATC
ATGAACATGGTCAATGCATCTCAAAATCGTAAGGAAAGGTTTATATGACCTTAGAAAGTCACTTATTTCATTTTGTGGGA
TATTAGATTTAACTGACAATAGATCAGCTATAACATGTAATCCATGTAACTCCCACATCGAGAAGAGAGAGTCAACTTTC
CAAGGTAGAACTATGTATCATATCATATACTATATATGGATCCACTAGCTAGGATATTTAAGGCAATCCCGCGGGGGCAC
GTAGTTTGGAACTAGAGGTTGCTACTAGAGACTACCCTATTTTATTCTCCACCTCAAAATTCTCTTGGTGTTAAGTTAAA
TCCCAATGAAATAGTAATATTCATAAACATACCATCATACATGAAAAATTACAATTAAGTTACTAATCAAAGCTTAAAAC
ATCATAGAGTAGCTCTTTAAACCATATGTGAGAAAATCTTTCACTAATCATAATTTCTGAATGTGAAAATACCTTTGAAA
GTTAATTGATGCTCATCTTAAAGCAACCTAGATCATAAAACATTCCTTTTCATAAATCATGCATAACTTCATGAAAACAT
CATTCATAGATTCAAGCTTCTTCATAAATTCATGTAATTTAGGGTTTATAGTCAAATTCAAGAGCAATTCATGGGTTTAT
GTGATATCAATAGAAAAACATATAGCTGAGTGAAAACAATAATAAAAATATAAAAATTAAACAATTGAATCAACATAAAT
AGAACCCATAAAAAAATGAATGAAAACCTACTTAATTTTGGTGAAATTAAACTTTGGAGAATTTAGAAAGCTTGGGGCTC
AATGGATGAATGGAACCCATTGTTGAAACCCCACATACATTGAAAATCAAATCGCAAAATGAATGGAGGAATTGTATACT
TGAAGCTTGAAACACTAGGTATTCTTCCTTGATCGATCATGAGAGAATTTGAGGATGAATGTGGATGGGAATTGGGGATT
CGAGTGAATGAGCAAGTTGGGGTAACTTTAGGGGTAGAAGGATAGTTATAGAACTTATAACTAAGGTTAAAACAACATAG
TATAAGTAATAAATGCATAGCAAAAGACCCAATGTAATGACCTATTCCCGTCGTTATAGATAAGCCAACGGGGGAAACTT
TGGGGCTGGAAAACTTTTTCGTAGTATTTGAATTTTCCCAACATTGTCCAAATTTGGATGAAATCAGAGTTCTTGAGGTG
TAGGGAAATCTGGTAACAATCGGGTGAAGTAATTATGATTTTGATTACATGAGTAGTTAGATAACTCGATAAGGAATTCG
TACGACTTTACGAAATTGAATTCGGGTGAGTAGAACTGAAGAAATCGATCTTAGCGTAAAGGGTATTTACTGAGCATCGT
GGGTTAGAGGTGTGTTGTGAAATGGGGATTTTAGAATTCTTTAAATTGCTCACTAGTTCAAGAATACCGCCTTGGCACTA
TTTTTTGCCGCTTTGGCGGGGCCGCGGTGGCGGGGTGGTGGCCGCTGTGGCAGGCCCGACGCAACTTAAGGTCGTTAATA
AACCCCTAAACGACAGTATTTGGCACTTTTCAATTTTTAGATCTAAGGAATGAACCCAGGTGACTCCAACTCATTTTTCA
CCATTCTTGAGGCTAAATGTAAGCTTTTCACTACCTGAATCCGTTATTCGATCTGTAGAACGTAATAGAATGGGTGAATA
TTGATGGGGGAGGGTTTTGTCATAGATTCTATGGAGGAAACAACTCTAATTTGGATATTTGGGATCATGGGTTTGATCTA
GGGTTCATAGAATTGTTAGTAATCCGGGTAATTAATGATTGTTTAATAATTTTGGTATTATATTAATTTTTTGTAGACCA
AGAACAAGCGAAATGAATCCGGAAAGTGAAGGATCAAGTTTCTTAGGATTTCAAGCTTGTTTCAAGGTAGGTGATGGTTG
TGATTCTATGATTTTGTGATGTATGCTTGTTCTTGCTTCATTATGATACTTGTATATGTATGGATGTTGCAATGTTGATC
ACACTTGTTGTAAATAAGATAGATAATTGATGAATGCCATGAAATCATTACTTAAATGTATGATCTTAATGATATACTTG
TGATTGTGATTGGGGTGTGTGAATGAGATCGGTTGCTACATTTTGGCATGACTAACTTGGATCGGTTTCCACGTTCTGAC
CTAAAAGTGGGATCGGTCGCCACGTTCAGGCATAAATATGGGATCGGTTGCCACGTTCCGGCATGCTAACTGTGTGGGTT
TGGGTTCCATGAGAGGACCAATGATTTGACATAAAATGTGAAGTTGTTCGTTGTTTGTAAATGTTGATAATATTGTATAT
GTTGATATATATGCATGTGATTATAATGTTGTTTGACTTGTTTATGTTACACTAGTGGGATTGCCCCGTGATCCTACTAG
TACACTATGGTTGTGTACTGATTTTGCACTTTCTTTTATTTTTGTTAAGTACAGGGCATTTTTAAGCGGCTATTGACATA
CCTCGATTAGAAGATCAGTGATCGTCGCTTCGAATTCAAGGGTGAGCCAATTCTTTCGGGATTCCATGGAATTCTCTTTC
ATCTATGTCCACCATTTCCGGACTTAGACATTTGTTTTAGCTAGTTGATTAGTTCATTAGTTGGGGTTGCATCCCTTCTT
GTTTAGATTTGGTTCATTGTTAGATGTTTTGGTACATTGAATTTCATGTTCTAGGTTATTCTTCCACATTGTTAGTTATT
ATTGTTAGACTTTTGTTAGAGTTTATGGGAACTCTATTTTTATTTCCTTAGTGTTTGACTTAAATGCCTTACTTTTTGGT
TAGTTGCTTGGGTTGGGTTGTAATAGTGGTTCTCCCACTGGAGTGTTAGTGTGGGTGCTAAACACAACGGTCTGGGTCGT
GACAAAGTTGGTATCAGAGCCTAGGTTCGTTAATCTCTATGTACCAAAACGAGTCTAGTAGAGTCTCGCAGAACGGTACG
GGTACGCCGTTAGTTTTATTCAAAAGGCTATAGAACTTTAGGAAATCTCTATTTTTCTTTTGTCTCCTTTTGTGTTATGA
CTTGATTCCAACTGGTATCTGGCGATTCAAATTGGTATCTAACTTCCTTCACCCTTCTATTCACATATGGTTAATACTAG
ATTCAACGGTGTCAGGCCCGTAGCTCTCGTCAATGCTCCGGTTGAGGAATCTGTAGCGGAGGTAGCGATCGAGGCAAGGG
TAGAGGAAGAGCTAGGGGTAGAGGTCGTGGAAGACTAGAACCTGCTGGAAATGGAGCTATTGTTGAGAATGCTCCTATGA
ATGAAAACCCTCATGCACATCATGAAGAGATAGAAGAGAATGTTGATGTTGATGTTAAGGATTAGGGACAAGCGGGAGAG
GTGCAGGCTGAGACTACAAGTGTTCCTCCTTTGGATCCAATGTTATCTCAAAAAATCGTGTCGTTCTTAAAAGGATTGGT
TGGTCCTAGAGTGCTCCCTTTTGCTCAAGCAACTCAAGCTCCTACTAATCCTCATGTTGCTAGCACTGCGCCCAAAGTGG
GTGGGACTGGAGGTAATGATGCTTTCTTCCATTGTTTGTTGGGTTCTGTTATGACTGGTAATGATCATGAAATTTTGACT
ATGTTTCTGAAGATAAAACCTCCTGTGTTTCTTGGTTCTGAGAATGAGGATGCTTATGAGTTCATTCTGGATTGCTATGA
GAGGCTTCATAATATGGGAATTGTTCATCAGCATGGGGTTGAGTTTGTGTCTTTCCAACTTCAAGGTGAGGCTAAGCAGT
GGTGGAGAGCTTATATGGAATGCAAATCTTCTACTTTACCTCCACTTACTTGGACCCAATTTCATGCTAGAGAAGTATGT
GACTAGGACTTTGAGGGATCGCAAGAAAGATGAGTTTATGGCTTGGGAGCAAGGGGGTATGACTGTGGCTGCTTATGAGG
CCAAGTTCCATGCTTTGTCGAGATATGCTACTCAATTGGTGACTACTGAGGAAGAGAGAATCCAGTTATTTATTAGAGGA
TTAAATTCTGAGTTGCTAGTATTATCTGTTCATATGACTTTTGCAGGGAGAAGCTTTAATGAGGTGACATACTATGTTAA
GAAAGTGGAGGGGGTGAGGCGACACTGTCAAGCTAAGCCATGGGCAAAAAGGGCCAAGAACTCGGGTAACTTTCAAGGTT
CTTATTCCAAGGGGTCCGGAAGGCCAACGCTTGCAGCCAAGACAATTCAGTCATCTATGCCCGCCTCTACAGGTAGTTAC
TCGGAAACTCCATCTCATAATATTCAGGATAGCCAGGGAGTCGCGCCTTCGACGGGCGGTAGACCATCTTTTGATCATAC
TTGTTACAATTGTGGAGTACTTGGGCATATGAGGAGAGATTGTCCCCACCCATTGCGTTAGATTTCGCGCATCAGCAGTC
TAGAGTAGTGGTACCCACGGGGAATGGTAATAATGGTCGAGGGCATCCACAAGGTGGGCGATGAGGTAATCAGTAAGGCC
GTGTAGGTAGAGGAAATGGTAATGGTAACAGAGGAGGCGTCTGATGCGATTATCACAAGTACTATTCTTGTCCTTGACCG
GATGGCTAATGTGTTGTTTGATCTGGGTTCTACTTATTCATATGTATCCATGAGATTTGCCTTAGATTTTGGTATGATTT
GTGATATTCTTGATGCTCGTATTCGTGTTTCAACCCCAGCTGGAGAGTCAGTCATAGTTACCCATGTCTATCGTGCTTGT
CCTATTTTGTTTATGGGTTTTCAGATTAGGGATGATTTGGTGATTTTGGATATGACTGACTTTGACATAATCTTAGGCAT
GACTAGGTTGTCCCCCTATTATGCTATGCTTAATTGTAATACTAAGTCCGTAACTCTAGAAATTCTAGAAAGGGAAAAAT
TAGAGTGGGAAGGGGTGTACAAGCCTAAGGAAACTAAGATCATGTCCTCTATTCTGGCTAATAAATTGATAGGGCGGGGT
TGTTTGGCTTATTTGGCTCATATTAGGAATGTTGAGATTGAAGCTTCATCCATTTAGTCTATTCCTGTTGTGTCAGAATT
TAGAGAAGTATTTCCTAATAACTTGCCTGGCATGCCTCCGGACAGAGATATAGATTTTTGCATTAATTTAGAGTCTGGTA
CACGTCCCATTTGTATCCCTCCATATCGCATGGCTCCGACAGAATTAAGAGAGCTTAAGGCTCAAATCCAAGAGCTTCTT
GATAAAGGATTTATTAGTCCTAGTGCTTCCCCATGGGGTGCTCCAGTTTTGTTTGTTAATAAAAATGATGGTAGTATGAG
AATGCGTATAGATTATCGACAATTAAATAGGTTCACTATTCAAAATAAGTATCCCTTGCCTCGAATAAATGATCTTTTTG
ACCAATTGCAAGGTGCATCAGTTTTCTCTAAGATTGATCTAAGATTCGATTACCATCAATTGAAAATTAGGCCTGAGGAT
GTGCCCAAGATGGCGTTTAGAACTCACTATGGGCACTATGAGTTTTTGGTTATGTCTTTTGGTTTGAGCAATGCGCCTGT
AACTTTCATGAGTTTTATGAATCAGGTGTTCAACCCATTTCTTGATTCGTTCATTATAGTTTTAATTGATGATGTTTTGG
TTTATTCGAAAAGTGAGGAAGAACATGCAAACCATCTTCGTAGTGTTTTGGGTGTTCTTGGGAAGCAAAACCTATATGCT
AAATTTTCTAAATGTGAATTTTGGTTGAAATCGGTTGCATTTTTTAAAAGAAAGGTTAATGGTATATCTTTAAAAGATTG
AGGTAGTTAAGAATTGGGTCCAACCAAGTTCTGTGACTAAAGTTAGGAGTTTTGTGTGGCTCGCTAGCTATTATCATCGA
TTTGTGATTTTTTTTTTCTATTTCCACTCACTTGACTAATTTGACCAAAAAGGAGATACCATTTGAATGGACCAAAAAAT
GTGAGGAGAGCTTTCAAAAGCTCATGACTCTTTTGACCACCGCACCTATTCTAGCATTACTGGTTGAAGGTAAAGATTTT
ATTGTTTATTGTGATTCTTCTCATTGTGGGTTGGGTGTTGTGTTGATGCAGGATAAGAATGTTATAGCTTATGCCTCACG
TCAATTGAAGGTGCATGAGAGGAATTATCCAACGCATGATTTAGAGTTGGTAGCGGTAGTGTTTGCTCTTAAGATATGGC
GGCATTACCTCTATGGTGTTAAGTGTGAAGTGTATGCTGATCATCATAGTTTGCAGCATGTGTTCTCTCAAAAGGATCTG
AATTTAAGACAACGAAGGTGGATACAGTTACTTAAGGATTATGATGTGACCATTCAATACCATCCGGGCAAGGCTAATGT
GGTGGCAGAAGCTTTGAGTCGAAAAGTGGTGAGTATGGGTAGTTTAGCTTGCTTAAGTGTAGCCAAGAAACCTTTGGCTA
AAGAAATTTAGACCTTAGAGTCTAAGTTCATACAATTGGGCATCTCAGAAAGAGGTGGGGTGCTAGCTAGTATTGAGGTA
AGGGCCACATTCATTGAGGAGATCAAGACCAAACAATTTGAAGATGAGAATTTGGAGGAACATAGATAGAAGACTGCGAT
GGGTAAGACACAAGAGACCACTCTTGATGCGGATGGTGTGCTAAATTTCAAGGGGAGAATATGTGTTCCTAGAGTAGATG
ACTTGATTGAGAAATTGTTGGCAGAGTCTCATGGTTCGCGATATTCTATTCATCCGGATTGGACCAAGATGTATAGAGAT
CTGAAGCGAATTTATTGGTGGCCGGGCATGAAGAAAGACATAGAGGAGTTTGTAGCGAAGTGTCAAAATTGTCAACAAGT
GAAATATGAACATCAAAGGCCTGTAGGTTTACTTTAAAGAATGCCAATTCCGGAATGAAAATGGGAAAGAATAGCCATGG
ATTTTGTGGTTGGTCTTTCTAAGACTTTGGGAAAGTTTGATTCTATTTGGGTAGTGGTTGATAGATTGACTAAGTCAGTC
CATTTTATTCTGGTAAATATAGATTATAATGTTGAACAATTGGATAAAGTTTATGTGAAAGAAATAGCGAGGTTGCACGG
GGTGCCCCTTTCTATCATTTCAGACCATGGTACCCAATTCACATCCATGTTTTGGAGGAAATTTTATTATGAATTGGGCA
TACAAATCTCTTTTGGACAACCTTCCATCCACAGACAGACGGGTAGTCAGAGAGGACTATTCAAGTGTTAGAAGACATGT
TGAGGGCATGTGTGCTTGATTTTGGAGGGCATTGGGATAAATTCATACCTTTGTGTAAGTTCTCCTATAATAATAGTTAT
CACTACAGTAATGATATGTCACCATTTGAGGCATTATATGGGAGGGGATTTACATCACCCATAGGATGGTTTGAGGCTGA
AAATATGAAACCATTGTGGGTTGACTTAGTGAAGGATGCTCAAGATAAGGTTAAGAGTATTCAAGCTAAACTTCTAGCAG
CTCAGAGTAGACAAAAGAAGTATGCGGATCATAAGATAAGAGACATGACGTTTCAATCCGGTGAAAATGTTCTTCTTAAG
GTATGACCCATAATAGGGGTGATGAGATTTGGTAAGAACGTTAAGCTAAATCCTAGATACATTGGTCTATTTGAAATTCT
TGAATGTGTGGGACCAGTGGTGTATATATTAGCTTTACCTTCTAATTTATCAAGTGTTTATCCGAGATTTCATATATCTA
TGTTGAAGAGGTATCATGGTGACGGGGATTATATCATTAAGTGGGACTCAATTGTGTTAGACAAGGACCTTCAATATGAG
GAGGAACTAGTTGCAATTCTTGATCGTGATGTGCGTAAGTTGAGGACCAAGGAGATTAAGTTAGTGAAACTTCAATGGAA
GTATCGTCCAGTTGAGGAAGCTACTTGGGAAACTGAGAGGGACATGCGAGACAAGTATCCCCAATTATTCGACGTGCAGG
TACTACTTCTTTCCTTCCTTAGCCTTTTTCCTAAGTTTTGTCATTCGAGAATGAGTGATGGGTAAATTGGTATATATTGT
AAGGACTTGTTCCCGTCGTTATAGAAAGGCCAACGAGGAAAAATTTGGGGTCGGAAAACTTTTTTGTAGTATTTGAATTT
TCCCAACCTTGTCCAGATTTGGATGAAATTGGAGTCCTTGAGGTGTAGGGAAATCTGTTAACAATCGGGTGACGTAATTA
TGCTTTTGATTATATGAGTAGTTAGATAACTCGTTAAGGAATCCGTATGACTTTACAGAATTGAATTCGGGCGAGTAGCG
TAAAGGGTATTTACTAAGCATCGTGGGTTAGAGGTGTGTTGTGAAATGGAGATTTTGGAATTCTTTAAATAGCTCATTGG
TTCGAGAATGCTGCCTAGGCACTTCTTTTTGCCACTTTGGCGGGGCCGCTGTGGCTGAGTGGTGGCCGCTGTGGCAGGCT
CGACGCCGCTTAAGGCTGTTAATAAACCCCTAAACGACCTTATTTGGCACTATTCAATTTTTAGAGCTAAGGAACGAACC
CCAGGTAACTCCTACTCGTTTTTCACCATTCTTGAGGCTAAAGGTAAGCTTTTCACTCCCTGAATCCATTTTTTGATCAG
TAGAACGTAATAGAATGGGTGGATATTGATGGGGAAGGGTTTTGTTATAGATTCTATGATGGATCTAGCCCTAATTTGGA
TATTTGGGATCATGGGTTTGATCTAGGGTTCATAGAATTGGTAATAATTCGGGTAATTAATGATTGTTTATTGATTCCCG
TATTATATTGATTATTTGTAGACCAAGAACAAGCGGAACGAATTCGGAAAGGGAAGGATCAAGTTTCTTAGGGTTTCAAG
CTTGTTTCGAGGTAGGTGATGGTTGTGATTCTATGATTGTGTGATGTATGCTTGTTCTTGTTTCATTATGATACTTCTAT
ATGTATAAATGTTGCAATGTTGATCACACTTGTTGTAAATGAGATAGGTAATTGATGAATACCATGAAATCATGACTTAA
ATGTGTGATCTTAATGATATACTTGTGATTGTGATTGTGGTGTGTGAATCAGATCGGTTGCCACGTTCTGACATAACTAA
CTTTGATCGGTTGCCACGTTTCGGCATAAAAATGGGATAGGTTGCCACATTCTGGCATAAATATGGGATCGGTTGCCACG
TTCCGGCATGCTAAATGTTTGGGTTTGGTTTCTATGAGAGGACCAATGATTTGACATAAAATGTGATGTTGTTCGTTGTT
CATAAATGTTGATAATATTGTATGTGTTGATATATGCATCTGATTATAATGTTTTTTGACTTGTTTATGTTGCACTAGTG
GGATAGCCGCGTGATCCTACCAGTACACTGTGGTTGTGTACTAATTCTGCACTTGCTCTTATTTTTGTTGAGTACAGGGC
ATCTTCAAGCGGCTATTAACAGACCTCGCTTAGAAGATCAATGATCGTCCCTTCGAATTCAAGGGTGAGCCGATTCTTCC
AGGTTGCGACGGAATTCTCTTTTGTCTATGTCCACCATTTTCGGACTTAGACATTTGTTTTAGCTAGTTGATTAGTTCAT
TAGTTGGGGTTGCATCCCTTTTTGTTTAGACTTGGTTCATTGTTAGATGTTTTGGTATATTGACTTTCAAGTTTTAAGGT
TATTCTTCCACATTGTTAGTTATTGTTGTTAGACTTTTGTTAGAGTTTATGGGAACTCTATTTTTATTTCCTTAGTGTTT
TACTTAAATGCCTTAGTTTTTGGTTAGTTGCTTGGGTTGGGTTGTAGTAGTGGTTCTCCCACCGGAGTGTTAGTGTGGGT
TCCAATCATGACGGTCTGGGTCATGACATCCAAATATTCTTAAGAAATAACTATCGGATGACCCTACAATTCGGACCTAC
GGACTGTAGAAATTTCTACGAACCGTACTGATCAATAATAGGTTGAATTATTCAGGCCTAAACAATGGCCAACTTTCTAC
AACACCATTTTATGGACCATTTAACTTAGTATGGTTTGTAGAACCCATAGGTAGACCTTAACTATAATAAAAAAAGTTCA
CTTAGTCTAGAACCTTCCTATGGAACCCATCTACAACTCATCAAAAGTCCTACGACTCATCTTATCCATCTATAGGTTAA
TCTTTAGAGACTTGAAATTCAAAAAACTCATCCCAAGTCTACCACTCCCTTCCTACAGCCTGTAGAACTTCCTATGGTCC
GTAGAAAGGACTCATAGAACCTGCTTCAATGCCAAAATCATAATTTACCCTTTTCTTTCACTTTCCAATTTCAGTGGTGG
TACATTTTTTGGGATACTTCTTTCTTTTGAGAGAATGTAAGTTGATTAAGTGGTGATTTTGAAAATTTTAAATTGAATCA
AGTGTGCATGTGAAGGAGCTATTGAATTGAGTCACATCTTGAGTTAAAGTTGTTGTCATTTAATGATTCTTTGCCCTTGA
AAATATTTCATGAGAATGAGGGGATGAAAATTCTGCATGCAGACTATTTGTTAGTACCAACCAAAGTCATTACCTTTGTG
CTTAGTTGAAAATGGTGTAATGGATTTGTCGTATGTGTTGAAATGTGGCCTTTTGTGCTTTGGATTTTCCTTACTTGAGG
ACAAGCAAAGTTTTTAAGTTGGGATTGTTGATGAGTGGTGGATTTCCACTCATTTGAGGCTCTTTTCTTATTATTTTTAG
CTTTCTTTGGGTTAGAACATGTGCTTTTAATGTGGTTTACTTCATATTTGTAGGAAAATAAAATAGATAGTTGATATAGA
AGATATTTGAAGAAACCAAGTGGAACTGAGGCATGTAGAGGAAACTGGAAGAATGTTGATCTCGCAGTGAAGTACTCATC
GCGGCCTCATGAAACTGGGGTCACAATTACATTGGCCAAAAAATTAATACCTTGCAATCACGTGGTCAGGGTTCATGATT
GCGTTACCCAGTGACACTATCCATCCCGATCGCGTGAGGTAGTTGTCATGACCGCGAAAAGCAATTGCGTTGAATTTGGG
CAGATTGAGGATTTCACCTACTTGATCCCAAAACCCCTTTTTACAATCATTAGCAGTCACCATCCAAAGAGGCATGCAAG
GGAATAGAGAATACTTCATCTTTTAGTTTAGAGTAGAGAAAAACCTATAGATTTCATATTTTTGATTGATATTCTGAAGT
CAAGTTGCCTCACAATTCACAATTGGGTTTAAAGATTGTTTGACTAATAGTAAAATCTTGTGGTCCTTCTTATTTCCTTG
CTTTACATTGCTAAAAAATTATGGGTGTAATTGTGTATATGCAATTGTGGTTTTGTGCAAAAAATAGACAAAACTATTTG
AGTATTTGATTTATCATTCTATTGCTTTTGTGGATTCCTTGCTTTGATTCATCAAATGGGTTTACTCTAATTTTCATATA
TTAGATTTATGAGTTGAGAGTGCACGCTAAAATCTAGCTTTCGATCTTTGTGGGTTGCTTGAAAAAAATTCTTGAAGTGG
AAAATTAGATTAATAATCATATTTTGGCTGTGAGTCCTAAATTTGAGATTGAAAGGACAAGATTTTGGGTCTACTTTGTT
GAATGCTAAACTTGATAAAAATACAGGTTTAGATTAAGGTATTAGCTTGCTTTGTTGTTCAACATGATTGAGACCGAGAG
GAGATTTTGTGATATAACACTTTGAGACCGAAAGGAGATTAGTGTTGATTAATGGTGATCTAGCCTTCCTTTGATTAATA
GATCATGTGTTGAATTGCAACTGACCGTTTGAGTGTGGATTGAATTAAAAAAATTTCAATTCCCATATATCTCTTACTCG
ATAATATCTTTGCCCAAATCCACCATTTTGATACTAAAATCACTCTCAAGTATATTGCCTGTTTAGGTTCAAACTTATAT
CTATTTTTTTTTCTTTTCAATTGCCAATAAATTGTTCCTTGTGGGATTCGAATCCCCGACTCTTAGTTGGGTATTTTCAT
TAACGACGACCGCTTACTCTTTAAACTTGTTTTGAGGCTAATTTGAGTGTTATCGATTACTTTATGTGCCAGAAACGAGG
TTAATCGTGACAAAGTTGGTATCAGATCTTGAGGATCGTAGATCTCATTGTACTAAACCATGTCAAGTAGAATCTTGCCA
AATGGTACATAGATGTTTGTATAGCTCATCGAGAGGATATACGATATTAGGAGATCTCACTTCTTCCTTTCCTTCGTGCT
ATTACTTGATTTCAATAGATATTTGATGCTCCAAATTGGTATCTAACACCCTTCATTCTTTTCTCTCGTAGATGGTGAGG
ACATGATCAGGTGAGGCTAGAGCTTATTCTTTTGTGCTAGTTGTTGCATTGTAATGGCCATCACATTGACCAAAAAAAGG
ATATGGGAGCTTTCACTATTATGTGCATGATTAGGGTGCACAATGTAATAAAACCTTATGTGATTTGAAGGCATGTATCA
ATGTGATGCCTCTTTTGATTATCAAGAAGTTGGGTTTTGGGAATCCCAATCCCACTCCTATGAGGCAATTTATGGTGGAT
CTCTCAATCAAGCTCCAATTTGAGGACTTGATTAAGTTCTTAGGAGAATTCTACTTCTAGGTTCAATAAGAAGGAACTAG
ATAGCTAGGTGAAAGTTGGATTCCTTCAATGTTACGATCCGAGCCTAAACCCTAAATGTGCCCGGCACTCGAGAAAATCT
TTGTTAGTCCCTAAGTGAACCACCTTGAATGTGGCCCGTTGGTCCTTAAGTGAACCATTGTCCTGGATGACTATTAAGCG
AAAGACTAAATCAAGCATACACAAGCATCAAAACTGAAGAAAATGTTTAAAACAATTTAATGAATCTCAAAACTATCTGA
AAATACAGAGTATGAAACATAAAATTTTAAAAGATAGGTGTGGGGACAAGACCCATGACACCTCAAACTGCTACTTCTAA
AAATATTATAAGATTGGAGTACTCTGAATGCTAGGACACCTCACCAAAAGCTAATGAGCAGAGGATATGATCACAAAAGA
ACGTCTATAGATGATTCTATGTACCTGAATCAACATAATGATATGATGGCCCTAGCATGACTCGCTTGTGATTCAACTCA
ATCTATGATTGTTCTCGTCACCCATTGAGAAATTTAACCTTCGCCGCCTGAATGCTCTTTCTATTTCTGGGTCAACTAGA
ACCAAGAGAAATCCTTGACTCCTAGTATCGCACATAAACTATGAAAACCCTTTCAATGGACAAAAATAATAACTAATGCG
ATTTACAAAAATAATAGATACTTATTAAATTTCTACGAAATATGAAACTCTAAATTACACTCTTCGGCAACTAGAATTTT
AATTTCTCTCAAAATACACCCTTTTACGAGATTAAAGCGATCAATTGCACAATTCAGTAACTCAACTTCAAATAAATTCA
ATCTATATTAACACAAGATGAGCAATGATAAGCACACACTATGAAAAAGTATTAACATGTGAATCAAAGGCAACATCTAA
ATCAAAGCATGTAAATGTATCAATCTATATTAGCACAAGATTGAAAATGGACCTCAAAATCTCCCGTATAATTAATTAAC
AAAAATTTTGAGCTCGTACAGAGGAGGACAAATTATCCTCCAAAATCCCACTCATATATCACAATGACAATTATCCTCCT
CCCCATTTTTCATTGCACATGTACGTGTATATATTTTCTAAAAAATCCCAGGTAGTGTGTATATGATTTGGAATACTGAA
AGAAAGTTCAAAAACATTTATGTCCAGATGGTGAGTACCTCTCTATGTGTGTCTTGTTCTTTTTTGTTGTGTTGTGGTTG
TTTGTGTCTTTGCATTACTAAAAATGGTGTAAAATTTCAAGTTTGATAAAATATTGCGTGTCTACAATAGATAGATTTTC
CACCTACATACACTACTAAAAAAGTCACTTTTAGCCATGAGTTTTAAGCCACATTTTAAAAACTATGGCAAAATTTATAA
AAGTTTTTTGGAAGGTTCGCTACAGATAAGAAATTGATACTAAAATATCGTGGGCATAATAGATTGATATTAATCTACAC
CTACCCCAACACCCTACCAGCAACCCCCCCCCCCCCTCCCCCATAAAAAAATATTTTTTCATTTATTAACCCCCACCTCA
ACCAAACAGACCCTTTATGATCTGATCTAGTTGTGTTATAATCTATAGGTTAAAGAAAACCAAAACAAAAACAAAGACAT
TTTCCTTTTTCAAAGGATCTTAACCATATTGGTGGACATGATAATATATTTATATGACAAATCTTATAAGATCTAAGCTT
GGACAAAAAAATATTTTATTTCCTAAACTCTCGCATGTCGGGGTAAGAAAAAAATGATTGTCACGCTTTCTTGACTATTT
CTTACCTCAATAACTTCATATGCACCACTTTTTTTCCAAATAAATTCCTCATAAAAAACGGGATCTTATTTTTGTACAAT
CAAGGATTTGAAGTACTTAGGATTGTGGTGCAAGAGTCTATGGCTAATTAGTATAGTATGGGTAGACAATAGATTGAGGG
TGTATTTGGTATGAAGGAAAACATTTTCCAATTTTCTCATGTTTGGTTGGGTTAAATGTTTTGGAAAATGTTTTCCAAAT
AAACTTATTTTCCTCAAATTTAAGGAAAATGACTTCCCTTCAAAACTTAAGGAAAACATTTTCCAAAACTCTTTTCCAAC
TTTTAAAATTACAATTACTTTTTTGTTGAAAAAATCAATTTATTTTATCCCACCCTCAAACCAGCCCCCCAACCACCCCC
CCAAAATAATAATTTTAAAGCTTGTTTTTAAATTCAACTTCACTACCCCACCTCACCCCTACCCCCACCCCCTCCCAAAA
ACATATTAAAAATTATTTTAAAAGATATTTCTAATTTCAATTTTTTATTTTTAACGCCCCCCCCCCCCTATCAGCCCCAC
AACCACCTTAAAAAAAATATTTAAGTCAAAAATATTTTTCATTCATAAATCAAACACTAAAAATCTTTTCCGGAAAATAT
TTTCTACTCACCAACCAAACATGAAAAAATAAGTCAAAAATCAACTTATTTTCCAGGAAAACATTTTCCTTCATACCAAA
CACACCCTGAATCCACTTGAATGTGGTCCAATCCCTGTAATCAACAAAGAAGGATTCGTTATTCTACAAGATTTTATAAG
AACAACTATAAACTTTATAATCCAAACCAGACAATTCCCATACAAGTTTTACATCTTCTAGAATGTTGCTATCCTTTTTG
CAGGCACAATCTAGGTTGTTCTTATAAAATTTTAAATAAAAATAGATTCGTCTTTGTCGTATACAAGTGTTGAACCACAT
TGAAGTGGATTCATTCTAATATCATGCCCATACTATTCTAGGCCCTATATTCTTGTACTACAATCCCCAAGTACCTCTTA
CAGACAAACGTTCTAATAGAACCATAATATTATATTTCAAATTTATGATTCAACAACATTAAGGTCTCACCGTTGATGGG
AATTGATTTTGAAAATAAAGTATTATTAGCAGCATCAATGGCGGAGCTAGACTTTCTACGGAGGGTGTGCAAAATTTTTG
AAAACAAAGACCAAAAATTTTCAATTGGTAGGGTCAACCTAGCGAATTTACTCTCAACACCATCAATAGTGTTTTCCATA
CACAAACCGTCCGAAATGAAATAACTCCAATTTGGTTTGCTTTCAAAAATTTATGATAAATTATATCAAGTAAAATAATA
TTACTATAATGAATTGGTCAAAATTTTACTGAACACATAACACACGTTCGTAATAAAATAAAATAAAATAAAAATTACTA
ATTCTTACTTAAATTTGAAGTATTTTTTCGATCTATCCATTTTGCTACATATTTTGTATTGATAAAAAAATGTGTGAGAA
TTCTAATAGAAAATTTTAACTCTCCAGATTGACGTATGAAACTATGGTAAAATTAACCCGTTATGAACTATTTTTCCCCA
AACCTCCTTATAACCCATTTTGAAAGAAATGAAAAGGTGTAATTGCATATAACCTTTTCTTCTTCTCTATTCTTTAGTAG
AAACTTGTTTTAGATGTTATATATATATATATATATATATATCCAAATTAAAGTTTCAGTTATATTAATTATTATTTCTT
ATTTAACTTATATAGCACAGTTAAATTTTGAGATTCTAATTTCTAAAGTTGATCGTAAACTCGGAAATAGTAACTTAAGA
TTTTAGAAACAATATATATATATATATATATTTGAAAAACTACATAAAAAACACTATAAACCATAATAATTAACTTCATG
TTATATATATATATATATATATATCCAAATTAAAGTTTCAGTTATATCAATTATTATTTCTTATTTAACTTATATAGCAC
AGTTAAATTTTGAGATTCAAATTTCTAAAGTTGATCGTAAACTCGGAAATAGTAACTTAAGATTTTAGAAACAAAAAATA
TATATATTTGAAAAACTACATAAAAAACACTATAAACCATAATAATTAACTTCTAATGGTTCAAAGACATAGAAAAAATC
AATCAAAAAACTTGGTTGCCTCTCAATATTTCAATGATATCACATAAATTAAAATGAAGAAAATAAATATTAAACAAGTA
ATAGCTAATGACTCCTAAAAAAAATAAAGTAAAATATTTTTTTGGTTTGAGAGAGTGCTTTCGGCCCACAAAATTTCTCT
AGAAAATAACTTTGACAAACCAAAAAAAAAAAAAAACATAATAAAGATTCAAACTATTGATCTTATCAACAATAATGAAA
ACTCTTACGGCTAGACCAAAGGCTCTACCAGTGTCAAGAGTGTGCAAAATAAAATATATATATCGGTGTTTAAAAAATAT
AGAGTTACGTAAACAATATGCTTTTCCGACGAAGGATGTTCACTTGCATATCCTTACTAGGTTGTAGCTCCGCCCTGAGA
TGCACCAATACATACGTATGAAGTAATGGGGATGAGAAGTAGTAAAAAAAAAAGAATGACAACCATTTATTTCTTACCCA
GACATGAGATGATTTAGGAAATAAAATATTTTTGTCCAGCTAAAATTTTTGTTTAATCTTTATATGTAGTGTTGCCCTCT
ATTTTTATCGAGGTAAGATAAGACTCTAAAATAATAACTTTTATATAGAGTGGTCACCTAAAATTTTATGGATAAAAAGA
AAACATTATTGACATGTATGACTAACGTTTTAGTCTACAAAAATCAACGTATATTCCAAGTAAGAATTTAAATTATTTTG
AAGGAAAGGTGTTAGGAACACTTAAGAATCCACAAAATGTGGTTCCTAGCTACACTTAATTTATCAATGAAGGAGGAGGT
AAGATCATTTTTCGCAAGTATAACATATAAAAAAAAATAAAAAATTGTAAAATATATGTATATTTTTAAGGAGATTAAAA
TAAATACATATTTGTGAAGATTCAAGCTTTTTAGAGTGTTGTGTTTGGAAAGTGCCTTTGAATACATGTGTATACACGTG
GTAGGAATATAACTAGTGGATAAATGTTCATCGAAATGCATTAAAGAAATACAGATAAATATATGTTTGCAACTCAAAAA
TGATGGAGAGATTTTTTCCGTTGACCAACATTGTAGTATTTATAATAAATTTCAAGATAAAAGAAAAATGAGTTAGTCAA
AACGACATGAAAAGGCAAAAAATATAAGGCATATGCCATAACGCTTCCTTTTTAAAAAGGTTGAATTCATCAGAAACACT
TAAAGTTGACACAATTTTTCACCTAGACACCCAACTTAGGGTTATTCTGAATGAACACTCAACCTATTAAAAAACATATA
TTAGACACCATTTTGACGATCAACAAAGAATCAAAGAGAGTGTATTACAACCGTCAATGACTTGGCAAAATAGCCAATAA
ACAAATTACATATGACATTGTTTGCAAAAAATTTAAACATATGGAAAATAAATCAACCACACAAATAAAATCTGATGAAA
CATAACTTTATTGATAAATATGCAGGTACAATTTTGTTCGTCCCTTGATTCTACTCTCCTATGATTTATCTATGATTTGA
GGGCAGTTAGTGGCGTATTTCTCGAACTAGGATGATTTAGATTTGACCTCTATATGAATATTCCATGACTTTTGTGGAAT
ATTCGAGATCATGGTCTTTAAAAATACCCAAGAGTTTATGGGATATTTGTGATATTTGAGATCTCGATATCTTTATGAAA
TTTTTGAGATGTCTTTTAAGGGAATTTAGTACCCTTTATATAGGCATGAACTAGGTTTTAGGGTTGAGTAGCCTCCAAGA
ATCCTATCTGGAATCTAATATAACTTCTAGAGTCCCAACTAGAATTGAATACTGTAACGACCGGGTTCCGTCGTTATAGA
AAAGCCAATGGGGAAAAATTTTGGGTCGGAAAACTTATGTGTAGTAACTTGAAATTTCCCAACCTAGTCCAGATTTGAAT
GAAATCAGATTCATTAAGGTGTAGGGAAATCGGATGAGTTAATTATGATTTTGGTTACATGAGTAGTTAGATAACTCGTT
AAGGAATCCGTATGACTTTACGGAATTGAATTAAGGCTAGTAGAACTCCCGAAATCGATCGTAGCGTAAAGGGTATTTTC
TGAGCGTCGTTGGTTAGAGGTGAGTTGTGAAATGAGGGTCTTGGATTTATTAAACTAACTCACTAGTTTGTGCAAGCCGC
CTTGGTGGGGGTTTTTGCCGCTCTGGCGGGGCCGCTACAGCGGGGTGAGGGCCGCTGCAGCGGGGTGAGGGCCGCTGTGG
CGGGTTCGACGCAACCTAAAGTTGTAAATAAACCCCTAAACAACCTTATTTTGCACTTTTCGGTTTTTAGAGATAAGGAA
CGAACCCCAGGCGACTCCTAACAGTTTTCCATCATTCTTGAGGCTAAGGTAAGCTTTTCACTCCCCGAATCCATTTTTCG
ATCCGTAGAACATAATAGAATGTGTATTTAATGATGGGGGAGGGTTTTAATCCAGATTCTATGGTGGAAATAACCCTAAT
TTGAATACTTTGGATCATGGGTTTGGTCTAGGGTTCATAGAATCATTAATAATTCGGGTAATTAGTGGTTTTTTTATTGA
TTTCCGCATTAGATTGATTGTTTGTAGACCAAGAACAAGCGAAACAATTCCGGAAAAGGAAGGATCAAGTTTATTAGGGT
TTCAAGATTGTTTCGAGGTATGTGATAGTTGTGATTCAATGATTGTGTGTTGTATGTTTGTTCTTGCTTTATTATGATAC
TTGCATGTATGCGAATGCTGCATGATTGATCACACTTGTTGTAAATGAGATAGATGAATGATGAATGCCATGAATCATGA
CTTGTTGGTATGAACTTGAGAACATACTTGTGATTGCGATTGTGGTGTGTTGAATGAATCGGTTGCCACGTTCCAGCATA
ACTAACTGGGATCGGTTGCCACATTCTGGCATAATTATGGGATTAGTTGCCACATTCCGACATAAACTTTGGATCGGGTA
CCATGTTCCAGTATGCTAACTATTTCGGTTTGGGTTCCATGAGAGGACCAATAACTTGTCATAATTGTTTATATTGTTGA
GCATGTGATATCGATATTGTATATGTTCGGTATTTTGCATGTTATAATGTTGTATTGACTTGCTTATGTTACGCTTAGTG
GGATAGCCGCGTGATCCTACCAGTATACTGCGGTTGTGTACTGATACTGAACTTGCTCTTATTTTTGTTGAGTACATGGC
ATTTTCCAGTGGCTTTTGACAGACCTTGCTTAGAAGATCAGTGATTGTCGTTCGAATTCAAGGGTGAGCCAATTCTTTCG
AGCTGCCATGTATTCTCCTTTCGTCTATGTCCACATTTCCGTACTTAGACATTTCTATTAGTTATTAGTACGTTAGTTTG
GGGTTGTATCCCTTCTTGTTTAGACTTGTTGAACTTTAGATGTTTTGGTATATCGACTTTCAGGTTCTAGGTTATTTCTT
CCGCATTGTTTAGTTCTTGTTACACTTTTGTTGGAGTTTATGGGAACTCCCTATTTATTTCCTTAGTATTTAACTTGCTT
CCGTAACTTAAATGCCTTAGCTTTTTAGATTAGTTGCTTAGTTGGGTTTGTAGTAGTGGTTCTCCCACCGGAGTATTAGT
GTGGGTGCCAATCACGATGGTCAGGTTGTGACAATGTTTGTATCAGGGCCTAGGTTCGTTGATCTCGATGTACCAAAATG
AGTCTAGTAGAGTCTCGCGGAATGGTACGGGGACGCCTTTACTTTTCTTCGAGAGGCTATATGAATTTAGGAAATCTCTC
TATTTTCTCTTGTCTCTTTTCGTGCTATAACTTGATTCCAATTGGTATATAACCTCCTTCACTCTTCTGTCCGCAGATGG
TTAACACTAGATACAACGGTGTCAGACCCGTAGCTCCCGTCAATGCTCCAACTAAGGAATCTATAGCGAAAGGTCGTGGT
CGAGGCAGGGGTAGATGAAGAGCTAGAGGTAGAGGCCATGGAAGAATAGCGCCTATTGAGAATGCTCCTGTAAATGGATA
CCCTCATGCGCATCATGAAGAGATTGAAGAGGAGAAAGTTGATATTGAGAATGTGGGACAAGAGGAAGAGGTGCATGCTG
AGACTACCGATGTTCCCCCCATAGACCCAGTGTTAGCTCGACAGATCATGTCATTCTTGAAAAGGTTGGTTGGCCCTGGA
GTGATCCCTTCTACTCAAACAACCCAAGCTCCTGCTAATCCTCATGTTGTTAGCACTGCGCCCAAGGTTGCTGGGACTGG
AGGTAACGATGCTTTCTTCCGTCCTTTGTTGGGTTATGTTATGACTGGTAATGAGCATGAAATGTTGATTAAGTTTTTGA
ATCTAAAGCCTCCTGTGTTTCTTGGTTGTGAGAATGAGCATGCTTATGAATTCATCTTAGATTGCTATGAGAGACTTCAT
AAGTTGGGAATTGTCCACTAGCATGGGGTTGAGTTTGTGTCCTTTCAACTTCAAGGTGAGGCTAAGTTGTGATGGAGAGC
TTATATGGAATGCGGATCTTCTACTTTACCTCCACTTACTTGGACCCAATTTCATGCTTTGTTTCTAGAAAATGTATGTG
ACTAGGACTTTGATAGATCGTAAGAAAGATGAATTGGTGACTAGGACTTTGGAACAAGGTGGTATGTCTGTGGCTGCTTA
TGAGGCCAAGTTCCATGCTTTGTCTAGATAGGCTACTCAATTGGTGACTACTGAGGAGGAGAGGATCCGGTTATTTATTA
GGGGACTAAATTCTGAGTTGCAAGTATTATTTGTTCATATGACTTCTGTAGGGAGGAGCTTTAATGAGGTAACATATTAT
GTTAAGAAAGTGGAGGAGGTGAGGCGAGACAGTCAAGCAAAGGCATGGGCAAAAAGGGCCAAGAACTCGGGTAACTTTCA
AGGTTCTTATTCCAAGGGTTCGGAAGGCCAATGCTTGCAGCCAAGCCAATTCAACCCGCTATGCCCACCTCTATAGGTAA
TTACTCGGGAACTCCACCTTATAATTTGATTCAGGATAGCCAGGGAGTCGCACCTTTAGTGGGCAGCATGCCATCTTTTG
ATCGTACATGTTACAACTGTAGTGAGCCTGGGCATATGAGGAGAGATTGTCCCCACCCACGTCTGTTAGATTCCGTGCAG
TAGCAGCAGTCTAAAGCAGTGGTACCCATGGGTAATTGTAATAATAGTAGAAATTGTCCATAAGGTGGGCAAGGAGGTAA
TCAGCGAGGCCGTGGAGGTAATGGTAATGCAGGCAGAGGTAACGTGCAACCATGTAGGGAAGTAGCTCGTCAAGATGATA
TGGCTCAATGTTATGCTTTTCCAGGTAAGAATAAGGTAGAGGCGTATGACGCAGTGATCACATGTACTATTCTTGTCTGT
GACCGGATGGCTAATGTGTTGTTTGATCCGGGTTCTGCTTATTCATATGTATCTGTGAAATTTGCCTCACAATTTGATAT
GATTTGTGATATTATTGATGTCGCTATCAATGTTTCTACCCTAGTTGGAGAGTCAGTCATAATTATCCATGCCTATCGTG
CTTGTCCTATTTTGTTTATGGGTTTTCAGAGTTGGGTTGGTTTGGTGATTTTGGATATGACTGACTTTGATTAATCTTAG
GCATGACTTAGTTGTCCCCCTATTATGCCGTGCTTAATTGTAATACTAAGTCTGTAACTCTAGAAATTTTGGGAAGGGAA
AAAATAGAGTGGGAAACGGTGTAAAATCCTAAGCGAACTAAGATAATATCCTCTATTCGGGCGAAGAAATTGATAAGGCA
GGGTTGTTTGGCGTATTTGACCCATATTAGGGATGTTGAGATTGAGGCTCCATCCATTGAGTCTATTCCTGTGGTGTCAA
AATTTAGAGAAGTGTTTCCAAATGATTTTCGTGGTATGCCTTCTGATAGAGATATAAATTTTTGCATTGATTTAGAGCCT
GGTACTCGTCCCATTTCCATCCCTCCATATCGCATGGCTCCGGCAGAATTAAGAGAGCTTAAGGCTCAAATCCAAAAGCT
TCTTGATAAGGGATTTATTTGTCCTAGTGCTTCCCCATGGGGTGCTCTAGTTTTATTTGTTAAGAAAAAAGATGGTAGTA
TGAGAATGTGTATAGATTACCAGCAATTAAATAGAGTCACTATTCGAAACAAGTGTCTCTTGCCTCGAATAGATGATCTT
GTTGACCAATTGCAAGGTGCAGTAGTTTTATCTAAGATTGGTCTAAGATTTGGTTACCATCAATTAAAAATTAGGCTTGA
GGATGTGCCCAAGACAGCGTTTAGAACTCGCTATGGGCACTATGAGTTTTTGGTTATGTCTTTTGATTTGACTAATGCGC
CTGTAACTTTCATGAGTTTAATGAATGGGGTATTCAAGCCATTCCTTGATTCATTTGTTAAAGTTTTTATTGATGATATT
TTGGTCTATTCAAAAAGTGAGGAAGAGCATGCCGACTATCTTCGCATTGTTTTGGGTGTTCTTGGGAAACAAAGATTGTA
TGCCAAATTTTCTAAGTGTGAATTTTTGTTGACTTCGGTTGCATTTTTGGGACATGTAATCTCAGAAGAAGGGGTAATGG
TAGATCCTCAAAAGATTGGGGCGGTTAAGAATTGGGTTCGGCTTAGCTTTGTGACGGATGTTAGGAGTTTTGTGGGGCTC
GCTAGCTAATATCGTCGATTTGTGAAGAACTTTACCTCCATTGCCACTTACTTGACTAATTTGACAAAAAAGGAGATACA
ATTTGAATGGACTGAAAAATGTGACGAGAGCTTTCAAAAGCTCAAAACTCTCTTGACCACTGCACCTATCCTAGCATTAT
CGGTGAAAGGTAAAGATTTTATTGTTTATTGTGATGTTTCACATTCAGGTTTGGGTGCTGTGTTGATGCAAGATAAGAAT
GTTTAGCTTATGCCTCACGTCAATTGAAGGTGCATGGGAGAAATTATCCAATGCATGATTTAGAGTTGGCAGCGGTAGTG
TTTGCTCTTAAGATCTGGCGACATTACCTCTATGGTGTCAAGTGTGCAGTGTTTACTGATCATCGTAGTTTGCAGCATAT
GTTCACTCAGAAGGATCTAAATTTGAGACAATGAGGTGGATGAAGTTACCTAAAGATTATGATTTGACCATTCAATACCA
TCCGGGAAAGGCTAATATGGTAGCAGATGCTTTGAGTCGAAAAGCAGTAAGTATGGGTAGTTTAGCTTGATTAAGTATAA
CTAAGCGACCTTAATTGGCTAAAGAAATTCAGACCTTGGAGTCTAAGTTCATGCAGTTAGGCATCTCAGAAAGAGGCGGG
GTGTTAGCTAGTATTGAAGTAAGGGCCAAATTCATGAAGAAGATCAAGACCAAACAATTTAAGGATGAAAATTTGGAGGA
GCTTAGAAAGAAGACTATGAATGGTAAGTCACAAGAGACCACTCTTGATGCGGACGGTGTGCTTAATTTTAAAGAGAGAA
TTTGTGTTCCTAAAGTAGATGACTTGATTGAGAAATTGTTGGCAGAGTCTCATGGTTCGCGATATTCTATTCATCCGGGT
GTGACCAAGATGTACCGAGATTTGAAGCGAATTTATTGGTGGCCAGACATGAAGAAACATATAGCAGAGTTTGTGGCTAA
GTGTCAAAATTGTCAACAAGTGAAATATGAACATCAAAGGCCTGCAGGTTTGCTTAAAAAAATGCCAATTCCAGAATGGA
AGAGGGAAAGGATAGCCATGGATTTTGTGGCTGGTCTTCCCAAGACTTTGGGAAAGTTTGATTCTATTTGGGTAGTGGTG
ATAGATTGACCAAGTCAGCCCATTTTAATCCGGTAAGAATAGATTATAATGCTGGACAATTAGCTAAAGTTTATGTGAAA
GAGATAACGATGTTGCATGGGGTGCCCCTCTCTATCATCTCAGACCGTGGTACCCAATTCACATCAAAGTTTTGGAGGAA
ATTACATGATGAATTGGGCACATAACTCACTGTTAGTACAACCTTCCATCCACAGACAGACGGACAATCAGAGAGGACTA
TTCAAGTGTTAGAAGACATGTTGAGGGCATGTGTGATTGATTTTGGAGGGCATTGGGATAAGTTCTTACCTTTGTGTGAA
TTCTCTTATAATAATAGTTGTCACTCCAGCATTGATATGGCACCATATGAGGTACTCTATGGGAGGGGATGTAGATCACC
CATATGATGGTTTGAGGCTGGAGATGTGAAACCATTGAGGGTAGATTTAGTGAAGGATGCTCAAGATAAGGTGAGGAGTA
TTCAAACTAAGCTTCTAGCAGTCCCGAGTAGATAAAAGAAGTATGCGGATCATAAGGTAAGAGACATGGCGTTTCAAACC
GGTGAAAATGTTCTTCTTAAGGTATCACCCATGAAAGGGGTGATGAGATTTGGCAAGAAAGGTAAGCTAAGTCCGCGATA
CATTGGTCCTTTTGAGGTTTTTGAATATGTAGGACCATTAACATATAAATTGGCTTTACCTCCTAATTTATCGGGTGTTC
ATCCGATATTTCATGTGTCCATGTTGAAGAGGTATCATGGATACGAGGATTATATCATTAGGTAGGATTATGTTAGAGAA
AGACCTCCAATATGACGAAGAACCGATTGCAATTCTTGATCGTGATGTGCGTAAGTTCAGGACCAATGAGATTAAGTCCG
TGAAAGTTCAATGGAAGCATCGTTCGGTTAATGAAGCTACTTGGGAAACCGAGAGGGACATGCGAGACAAGTATCCACAA
TTGTACGTCCATTCAGGTACTACTTCATTTGTTTCTTAGCCTATTTTTTTCCTAAGTTTATCACTCGGGGACGAGTGATG
GGTAAATTGGTATCTATTGTAACAACCGGGTTCCATCGTTATATAAAAGCCAACGAGGAAACATTTTGGGTCAGAAAACT
TGTTCGTAGTAACTTGAAATTTCCCAACCTACTCCAGATTATGATTATGATTAATTGGATGAGTTAATTATGATTTTTGT
TACATGAGTCATTAGATAACTCGTTAAAAAATTCGTACGACTTTATGGAATTGAATTCGAGCGAGTAGAACTCTCGAAAT
AGATCGTAGCGTAGAAGGTATTTTTTGAGCGTCCTTGGTTAGAGGTGTGTTGTGAAATGGGGATCTTGGATTTATTAAAA
TAGCTCACTGGTTCGTGCAAGCCGCCTTGGCGGGGGTTTTTGCCCTCTGGCGAGGCCGCTGCAGCGGGGTGAGGGCTGCT
GTAGCGGGTTCAACGCGACTTAAAGTCGTAAATAAACCCCTAAACAACCTTATTTTGCACTTTTTGATTTTTAGAGCTAA
GGAACGAACCCCAGGCGACTCTTAACAGTTTTCCACCATTCTTGAGGCTAAAGGTAAGTTTTTCACTCCCCGAATCCATT
TTTCGTTCTGTAAAACGTAATAAAATGGGTATTTAATGATGGGGGATTGTTTTTATCTAGATTCTATGGTGGAAACATAC
CTAATTTGAATACTTGGGATCATGGGTTTGATATAGGGTTCATAGAATCGTTAGTAATTCGGGTAATTAGTGATTGTTTA
TTGATTCCCGTAGTATACTGATTGTTTGTAGACCAAGAACAAGCGGAACGAATCCAGAAAGTGAAGGATCAAGTTTCTTA
GGGTTTCAAGCTTGTTTCGAGGTAGGTGATGCTTGTGATTTTATGATTGTGTGATGTATGTTTGTTCTTGCTTCATTATG
ATACTTGCATGTATGCGAATGTTGCATGATTGATCACACTTGTTGTAAATGAGATAGATGAATGATGAATGCCATGAATC
ATGACTTGTTGGTATGAACTTGATAAGATACTTGTGATTGCGATTGTGGTGTGTTGAATAGATCGGTTGCCACGTTCCGG
CATAACTAATTGGGATCGGTTGCTAAATTCCAGCATAATTATGGGATTAGTTGCCACATTTCAGCATAAACTTTGGATTG
GGTAACACGTTTCGGTATGCTAGCTATTTGGGTTTGGGTTCCATGAGAGAACCAATAACTTGTCATAATTGTGTATATTG
TTGAGCATGTGATAATCGATATTGTATATGTTTGGTATTTTGCACGTTATCATGTTGTATTGACTTGCTTATGTTACACT
TAGTGGGATAGCCACGTGATCCTACCAGTACGTTGTAGTTGTGTACTAATACTGCACTTGCTCTTATTTTTGTTGAGTAC
AGGACAATTTCCGGTGGCTATTGACAGACCTCGCTTAGAAGATCAGTGATCGTCATTCGAATTCAAGGGTGAGCCAATTC
TTCCGGGTTGCCATGAGTTCTACTTTCATCTATGTCCACATTTTCAGACTTAGACATTTCTATTAGTTATCGTACAATAG
TTTGGGGTTGTATCCCTTCTTGTTGAACTTTAGATGTTTTGGTACATTGACTTTCAGGTTCTAGGTTATTTCTTCCGTAT
TGTTTAGTTCTTGTTAGACTTTTGTTGGAGTTTATGGGAACTCCATATTTATTTCCTTAGTATTTAACTTACTTCCGTAA
CTTAAATGCCTTAGCTTTTTAGATTAGGTGCTTGGTTGGGGTTGTAGTAGTGGTTCTCCCACAGGAGTGTTAGTGTGGGT
GCTAATCACGACGGTCGAGGTCGTGACAAATACATCTTGAAGAGTCCTACAAATTTCAATGTCTAAAAATGCTCATTACT
TCAAGACTCATTATGCATTTTCCAATGGACCCTTTATTCCTACTATGGTAATATATTCTGGATAGGGTGGTGCAAGGTAT
TTTGAAAGCAGTGATGCGAAAAAATGCATTCATGGTGTGAAAATGTGGCTTGGACATCTACTATGTAGGATAAGACGCAC
CCTTACTTTCATGTGGATAACAATCATGCACCACAGTTGGAGTCAAGCTATTTCATGAGTATTCGCTTTAACTATTTTCC
TCTTCGATGTAGAGAGTCATTCATTATTTCGCCATATAGTCCACATGCCTGGTATCATCAAGAATGATGTTAGTAGTGCC
TCTTTGGACAAGGGTCTTACATTTTGAAGAATTTGTACTATGAGTGGATCTACATCATGAACAACTTTTCCTTCAATCAC
AGCTAATGCGGGAAAGTCTCTTGGATTTGACTATTAGGCTTGGTGGAAGAAAACTCATGAGAAATTTCCTGATGATCATT
TGCAGGCTTTAGAGGATGTTGTTAGGCCGATTCCCGTCGTACATTTAGAGGGTTCTTGTAACACCCCTAAATATTAACCA
AGAGTCGCATGTCGATTTACCGTTGCTTAATTACTACAATATGTTTTTATTCTCATTTTGGGAACTTGAAGTTTTGTGAT
AATTGAAAACTTTCTTAACATAAATTGTGATCGTAATTTAAGGTATTGTATTGGGGTATTTTCGTAATATTCTAATTAGA
ATTTTGTATAACTTTAAAAGGAGGCGAGGGATATATATATAGATGTATATGTATGCATTTCGGGCAGCACACAACTATTT
GGGCAACCACCTTTTGGAGACAGCTGTGCATTGTGATAAACATCACTTTTGAGACTATATTTTGACACCTCTTCTAGTCA
AATTTGTCTCACCTGAAGTATAGGAACCATAGAACATTATCTAACAAGTTGTTCTTCAAAATCACAAGAGAAAAACTTGG
CCCTTTTGGCTGGAATTCGAGACACACACTTCTTTTTGGTAAGTGGTAAAATCTGTTTTGGAGCTGGGTAGTGCTTAGTA
TTTAAAGCATAACTGGAGTTATATAACTTCAATCACAGTGAATAAATATGATATGGAAAGCTATTTCGTAGACCCACAAC
TATTATGTTTATGTAAAACTCTACTGTAGCTGTTATGGATTAGAAATAAGGGACGCAACATAGGACAAGTTCTGTCCTGA
ATTCGAAAGTAGAAATCCTGTATGGACAACTGTTAGTGTTTTGAATATATCTTTTTGTACAAATTATATTTTGCGGTGAT
TCTTATTTTTTTGCAACCATAAGAGATTTACCTAGATCTTTCATGAAGGTTATAAAGTCTAGTTTTGCCGTTTTCCTTTT
CAAATCTAAGTTGCGACATAAGGTACAAGGCTGGCCAGAATCACTGTTTTGGGAGCATAGTCTTATTTGTACAGGCTAAA
CTTACATGTGATGATAATCCTGTTTTACTTTGACATATTGAGATACTAGGAATTAAAGAAGTTATTTAATTGCATTTTTA
AGGTTGTATATACTCGTGAACAAGTTTAGGACCTTGAAACATTGGTTGGTCTACAGTCTGAACTCGCGAAGTTGTGTTGG
ACATTTTCTTTGCTAAAGCACCGAGGTTTGTGTATACACTTGTACTTCTACTCTTTTAACTGCTGGTATATCTGAAGGTT
GATCTTGGTACCTTGGTTACCTCTTGTCACTTTGNNNNNNNNNNNNNNNNNNNNNNNNNNNNNNNNNNNNNNNNNNNNNN
NNNNNNNNNNNNNNNNNNNNNNNNNNNNNNNNNNNNNNNNNNNNNNNNNNNNNNNNNNNNNNNNNNNNNNNNNNNNNNNN
NNNNNNNNNNNNNNNNNNNNNNNNNNNNNNNNNNNNNNNNNNNNNNNNNNNNNNNNNNNNNNNNNNNNNNNNNNNNNNNN
NNNNNNNNNNNNNNNNNNNNNNNNNNNNNNNNNNNNNNNNNNNNNNNNNNNNNNNNNNNNNNNNNNNNNNNNNNNNNNNN
NNNNNNNNNNNNNNNNNNNNNNNNNNNNNNNNNNNNNNNNNNNNNNNNNNNNNNNNNNNNNNNNNNNNNNNNNNNNNNNN
NNNNNNNNNNNNNNNNNNNNNNNNNNNNNNNNNNNNNNNNNNNNNNNNNNNNNNNNNNNNNNNNNNNNNNNNNNNNNNNN
NNNNNNNNNNNNNNNNNNNNNNNNNNNNNNNNNNNNNNNNNNNNNNNNNNNNNNNNNNNNNNNNNNNNNNNNNNNNNNNN
NNNNNNNNNNNNNNNNNNNNNNNNNNNNNNNNNNNNNNNNNNNNNNNNNNNNNNNNNNNNNNNNNNNNNNNNNNNNNNNN
NNNNNNNNNNNNNNNNNNNNNNNNNNNNNNNNNNNNNNNNNNNNNNNNNNNNNNNNNNNNNNNNNNNNNNNNNNNNNNNN
NNNNNNNNNNNNNNNNNNNNNNNNNNNNNNNNNNNNNNNNNNNNNNNNNNNNNNNNNNNNNNNNNNNNNNNNNNNNNNNN
NNNNNNNNNNNNNNNNNNNNNNNNNNNNNNNNNNNNNNNNNNNNNNNNNNNNNNNNNNNNNNNNNNNNNNNNNNNNNNNN
NNNNNNNNNNNNNNNNNNNNNNNNNNNNNNNNNNNNNNNNNNNNNNNNNNNNNNNNNNNNNNNNNNNNNNNNNNTTTTTA
TGTCATTTTGTACTAGTGAGGACAATATATGCATAAAAATCTCGTGAGTTATTGGCTTGTATTATTTCGGAAGGGTTGCT
ACAAGTGTTGGTATCATAGCCTAGGTATGTGGTTCTAGGACTTTTGCTGTGAATTACTTGCATACTTGTTCGCTTTCGAA
AAAGGTTCTATTTGGATTATTTGTTCACTTACATGGTTTATAATATTTTTATCGCATTTAGAGTGCACATGCATCATGTA
CATGTCCGTAATGCAATGTGATCTCCCTTTTGAAGGAATTAAGTTATGCCCTCTTCTTATAACCGACCTATGGAAGCTGA
TCGTGAAGGTTCAGGTACCTCTGCTCCCCAACCTCATGCACTAGAAGATGTTGGAGAACCTTTATTGAATCAATATGTTC
CCCACACTAGTGGGTCTGAAGTGGGAAACCATCAGGGTGTAAGAGCTGGTTCACATCTTCACATGAGCCGTGATACTCAA
GCCATGAATCCTCCTTTTCAACAAATGGCTGAATTCTTCCACCACATGGTTGAAGTGATGCATGATCCCAACGTGATTAA
CTTTGAGAAAATGAGAAAAATGGGTGGAGTGGAGTTTGAAGGCACCGTTGATCCCATTGATGCTGAACAATGGCTGGAGC
GCAATGAGAGGGTATTTGAGTAGTTAGAGTGTTCAAATGTTGCCAAATTTAAGTATGCTATTTCACTATTACAAAATGAT
GCGTACAATTGGTGGGTAAGTGTTCCCAATGCCAAGGTAAAACCTCCTGTTCTTACTTGGGATGATTTTCTTAGGAAATT
TCGTATGAAGTATGTCCCACCTGCTTATTCTGATACAAAGAGAAAGGAGTTTTTTTGAATTTAAGGCAACGAGGCATGTC
TATTGCTGAGTACCAACAAAAGTTTCTAACGCTCTCTTGTTATGCTTAGGGTATTATTAAAGAGGAAAAAGACAAGTGCA
TGAAATTTGAAGACGGTTTAAATAATTCCATTAGAAAGAATGTGGTGATCCTACAACATGAGAACTTTTGTAAGTTAGTG
TCTGCTGCTGTTACTTGGGAACGACTTGATAAAGAAGAAGCTAGTAGAAATGAAAATAAATTTCGAAAGCCTAGACCAGA
TTTTGGGACTCCATCAAAAAGAGAAAGGTTTGATAATTCTAAGGCTGGTCGTGATAATAGTCCACCGCAACAAAAGCAAA
ACAGATCAGTTTTTTCCACAACTAGCTCTCCAAATTATGGCCAAGGCAAGCCTCGTGTTCCCACTTGTCCGCAATGTGGA
AAGAATCATTATGGTACTTGCAGGAGAGTTTCTGGTGCATGTTTCAATTGTTGGAGTTTTGATCATAAAGTGAAGGATTG
TCCAAATCCTAATAATGCTCCTTCATTGAGAACTGAAGACTCAGTTCATAAGCCTTCTATTAATCTTCTTCAAACTAATA
GAGGTGCAAGACCTAAAACCAGCCAAGCAGCAGGTACAAGTGGAGCTAATCAAGCTAGTGGACAAAAGGCTATTGCACGT
GCTTATGCTATGAGGCAGAGGGATGATCAAGATGCACAAGACGTGGTTATTGGTAAATTTCACTTATTTGGCATATGTGT
GTTTACATTGATTCATTCGAGTTCTACACATTCCTATATTTGTTTATCACTTGTTCTTCTTGAAAATGTGAAATCTGTGA
GACTTAATTATGATGTGCTGATTGTAAGTCCTTTGGGCTATCAAGTGGTGTGTAATCGAGTTTACCAAGATTGTCCCTTC
ATGATTCAAAACCTAGTCTTCCCTGTTGATTTGATTGAAATGCCTTTCAATGATTTTGATGGTATTATCGAGATGGATTG
GATTTATAAATATCATGCGGTGGTAGATTGTAGGTCTAAGCATGTGACGTTTAAAGATTCGACATTTTCACACATTGTTG
TACAAGGTGAAAGATCATTGACATCTAATATTATCTCTGTAGCCTTGGCAAGAAAGTTGATGCGTCAAGGTTGTGGGGCA
TACCTTGCTCACATAGTTGATACACGGTTGGAGAGTCCTTGTATCAAGGACATACCTATTGTATGTGATTTTCCAGAAGT
CTTCTGCGAAAACCATTCTGGATTGTTGATGCTTATCGTGACCAACAACACTAACCTACGATATGAGTGTCTATGATCGT
CGATAGTATAGTAACCCAACTAAAGGTTGGGGTCGTGTCCCAAGGGAGTGGTTTTGAGAATTGATATAAAAATAAAATTA
AGCTCTAACTAGTCGTAGCTAAAGACATTAACGATTAAAAATGAAATGACCCAAAAAGTTCTTAAAAATGTGCTTCGGAA
GTTACTGGAAACTTGTTTAGCTATATATAAAGAAAAAAAAAAATCCATTTCGTTTTTCAAAAATCCGACTTCATATTCTT
GTTTAGGGGGTCAAATTGAGTGGGAAATGGGTCTAACCCAAATTTTAGAGCAACCGTATCAAAATTCGAAATTTCCAAGT
GAAGCCTTTTTCGAGGGTCTACTTTGGAGGGTCATATCTCCTAGCACACAAATTATTGGGTGGCCAATAACATATCCATG
GAAAGCCCTTTGAGTTAGCTACCTAACGCACTTCGTTTCACCTCATTCGGAGTTCAGAAGAAGAAGTTATGCCTATTTTC
GTAAAATCTGTCCGGCAGGAAAGACAATTTCCAGTGAGCGTTTTTACTGTTCACCCGCCTCATTTTTTTTCTAAGTGTTG
GACCATTTTTCCAAAGGGCATATGTTATTTCCTATATACCATTAGTTCAATTCCCATCTCTAAAAAATTTCCCAAAACAC
CTCTCCCATACTTAGACACATTTTCTCTCAAGTTCTCTCAAGAACAATAATCCAAAACCTTCCTCAAGATTGAAGAGACT
CTTGCTCCAAGTTCCAAGCTTCCATTGAAGACACTCTCAAGACCTTCATAAAAACTCAAGGTATGTGGTGTTGAACTCAT
GGGTCCTTCCACCCATAGTGCCTAGACTCTATTCTACTCACTAATTCATGGTTTAAGTTAAGATTCATAAATTAGTCTTG
CTCTTTGTAATAATTTCCTGCACATTGAATTTTAAACATGAAAAGTGATTGTTTTGAGCATGTTGTGACTCTAGAACTTG
AACCTAAATTTGGAATGGATGTGGAGATTTTCATGTGGTATTGTGGGTGTTAAAAATGTGTTTTTGTAGGTTGTTCACTG
GTTTGGCTGCATAATTACTACCCTATTTTCCATGCTCTTTGATTCCATTACATGCCTTCAAGGTGTTTGACAAAATGTCC
AACTATGGAGAATTGATGAATCGATGCTTAAAGCTTGAGTTATGAGATGTATGGAAATCCAGAGATGTGTTGATGACAAA
CTAAGCTTGTGTATATGTTCATTCCATACATGAGATTGCATTAGAGCCTAATGGGAATTTTCTATATAAAGTGTTGCATG
ACCATGCCCGGTCCGGAGGAAAAGAACCGGACAACCATGCGAGAGGTTTATATCTCACCACCTAGGATGCTTGGGGTGTG
ACCAACATCAACCATGTGAGAGGTTTATATCTCACCACCTAGGATGCTTGGGGTGTGACCAACATCAACCATATGAGGGG
TTTATACCTAGCCACCAGGGTGTCCGTGTGTGAACAGCATCCTCCATCCTAAGTTGGGGTTATAGATTGGTTGGATCATG
CATACACATATGATATCTACTATTAGTATAGATTTACTTAAACATGTTTTGACTTCACTTTGATCATGCATCCTCATATT
GTTATTCATAATGTCTATGAAACTATTTCTTGTATTTCGATTGTGTCCTTGTTTATTGTTGTGTTGCACCCCGCATACTT
AGTACATTCCAAGTACTAATGCATATTTTGCCTACATGATGTCACCATGTAGGGACCGGAGCTACTCTTGATCCTTCTCT
CCATTCACGTGGCTAGTACGGTGCTTATCCGAGTTGTTGGTGAGTCCTCAATGATTCAAGGGCTATGTTATGTTTCCTAC
TCCTATGTTTTGAGACTTTAGCTTGCAATTGTATTTTGACTATGAGGGGAGCCGGTAGTATGTCATGGCCCCGTCCTATC
TATGTATGTAGAGGTGTGCGTTGGACAAGTATTTTGTAAATGAGCTTGACTCTTGTTCTATGATGTCATTCTGAAATGGT
TTGCCCTTATTCCCTATTTCCCGTTAATTAATGTTGAATGTACTTTCGCGACCGATGAACTGTGATGACAAGTTTGAGAG
GCTTGTTTGGGTTCCTTCGGGTTCCTCATTTGCCATGTCACATCTAGGCCCTAGGCTTGGGTCGTGACAAGCTTGGTATC
AGAGCACTAGGTTGTTAAATCCTCGGAGTCCAACACACCGCGTTGAGTAGAGTCCTAATTATGGTTGTGAAGCGCGCCAC
GACTATGAATGGGAGGCTACAAAACGTTTTAGGAAAGGTTTCCTTCTTCATGTTCTATGTCGTGCTTAGAGTGAGATAAA
GTGATTCCTCCCTAACGCTTGTTCTTTGGATTGCTAGATCATCATGCCAAACATGAGGGGAAGACGGGCCTAATCACCGG
AAGAGCCACCCACTAATGGTGAGCTCCGTGATGCACTCACCATGCTTGCACATGTGGTAGCTAACCAAGTGCAACAAGGA
GCCCAAGCTCCTCGAACTACCACCCCGGGGGAAAGGGTGAGAGATTTCATGAGGATGAACCCTCCGGTCTTCCATGGTTC
AAAGGTGGATGAGGACCCGCAAGAGTTCATCGATGAGGTATGCAAAATCTTGAACATTATGGATGTTGGTGCTTGTGAGA
AGGCGGAATCGGCAGCCTACCAACTCAAGGGGGTTGCTCAAATTTGGTTTGATCAATGGAAGGGTGAGAAAGGTAATGGC
TATATAGTGTTGTGGGAGGAGTTTAAACTTGCTTTCCTTAATAGGTTCTTCCCTCTTGAGCTTAGGGAGGCAAAGTTGGT
GGAGTTCATGAACTTGAAGCAAGGAGCTATGAGTGTGAGGGAGTATGCCCTCAAATTTGTCCAACTCTCCAAGTATGCAC
CTCACTTGGTGGCCGACTCTAGGTCGAGGATGAACAAATTTGTGATGGGTGTATCCGACTTGGTTAGTGAGGAGTGTCGG
TCCGCTATGCTCATTGGAGATATGGATTTGTCTCGGTTGATGACTTATGCCGAACAAATGGAGGAGGAGAAATTGAGGAA
GAAAAGGGGGCACGAGGCCAAGAGGGCCCGATTAGAGAATAGGTTCCCAAAGGGTGCTAGATTTCATCAAGGCCGAGGAA
ACCCTCATGTCAACCGGGGATTTGCAATCAATGTTCCTAGACCTCAAGGGGGAGGTGAAGTGGGTTCTATGGATGTATGC
CCTAAGTGTGGGAGGAAGCATGGTGGTCCTTGCATGAAGGGTTCGGGTGCTTGCTTTGAATGTGGAGAAGTGGGTCATAA
GAGGTTTGAGTGTCCCAAGATCCGCAACAAGGTCCGAAGTGCTAACACTACTCCGTTGGGTAGAGGTGCTTCTCAAAGTG
GTGCCCCAAGGGACAATCGATTTTATGCTTTGCATGGTAGACAAGGTGTTAATGAGACCCCGGATGTGGTGACCGGTATG
TTGCAAATCTTTGATTTTGATGTTTATACTTTGATTGATCCGGGTGCCACCCTTTCCTTTGTTACCCCCTTAGTTGCTAG
AAAATTTCATGTCGAGTCGGAATTGTTGCATGAGTCATATGAAGTATCTACTCCCATTGGTGTCTCTGTTGTTGCTAGAA
AAGTGTATAGAAATTGTCCGGTTTGCATATTGAATAAGTTGTTGCCTTGCGATCTTGTTGAGTTGAACATGGTGGATTTT
GATGTTATTCTTGGGATGGATTGGTTGCATGCATATTATGCTTCTATTGATTGTAGGACTCGTAAAGTCAAGTTCCGATT
TCCTAATGAACCCGTCCTTGAGTGGGAGAGCCGGGATGTTGTGGTGAAGGGGAAATTCATTTCTTGCATTAAAGCCCATA
GGTTGATTTCCAAAGGGTGCTTGTACCATATTGTGAGAGTCAATGATGTGGAGTCTAAAGTCCCTCCTATTGAGTCTATT
CCGGTTATTAATGAGTTTCTAGATGTCTTCCCAGAAGACTTTCCTGGTGTCCCTCCCGAAAGGGAGATAGATCTTGGTAT
AGACCTCCTTCCCGATACTCAACCTATTTCTATCCCCCCTTACCGTATGGCCCCGGCAAGGTTGAAAGAGTTGAAAGAGC
AATTAAAAGATTTGTTAGAGAAAGGGTTTATTAGACCTAGTCATTCTCCCTGGGGTGCTCTGGTTTTGTTTGTGAAGAAG
AAAGATGGGTCTCTTAGAATGTGTATTGATTATCGACAACTTAATAGGGTCACCATCAAGAATAGGTATCCTCTTCCAAG
GATTGACGATTTATTTGACCAATTGCATGGGGCTAGTCACTTCTCTAAGATTGATCTTCGGTCAGGGTATCATCAAGTGA
AGGTGAGGGAGTGTGATATTCTCAAGACGGCCTTTCGTACTAGGTATGGGCACTATGAGTTTGTGGTGATGTCTTTCGGG
TTAACTAATGCTCCGGCTCTCTTTATGAATTTGATGAATAGGGTTTTCAAACCCTACCTTGATTTTTTTGTGGTGGTGTT
TATAGATGACATCTTGATCTATTCTCGGGGTGAGGAAGAGCACAAGGGTCACTTGAGGGTTGTACTCCAAAGATTGAGGG
ATGAGAAGTTGTACGCTAAATATGAAAAGTGTGAGTTTTGGTTGAAGGAAGTTGCTTTCCTAGGCCATGTGGTGTCGGGG
GATGGTATTAAGGTGGATCCTAAGAAGACCGATGTTATTAGGAATTGGCCTAGACCTTTGACCCCGTCGGATATAAGGAG
TTTCTTGGGTTTAGCGGGTTATTATAGGAGATTTGTGGAAGGGTTTTCTTCTCTTGCTTCTCCTATGACTAAGTTGACTC
AAAAGAAGACTAAATTTGTGTGGTCGGATGAGTGTGAGGAAAGCTTCCAACCTTTGAAAGAAAGGCTTGTGTCCGCTCCT
ATTTTGTCACTTCCGGATGGGTTAGAAGGTTTTGTTGTTTATTGTGATGCTTCCCGTATTGGTTTGGGTTGTGTGTTGAT
GCAAAATGTTAAGGTTATAGACTATGCTTCTAGGCAACTTAAGGTTCATGAAAAAAATTACCCAACCCATGATCTTGAAT
TGGCCGCCGTGGTTTTTGCTTTAAAGATTTGGCGTCATTATTTGTATGGGGTGCATGTTGATATCTTCACCGACCATAAG
AATCTCCAATATGTGTTCACGCAAAAAGATCTTAACTTGAGACAAAGGAGGTGGTTAGAATTCCTTAAGGATTATGATAT
GAGTGTTCACTATCATCCGGGGAAAGCTAATGTGGTGGCGGATGCATTGAGTAGAGTGTCCATGGGTAGGTAGTAAAGAG
TTGGCTAGGGAGGTCCATCGGTTGGCCAAATTGGGAGTTAGGTTAGAAGGGGTGGATAGTGGAGGAGTAGTTGTTGTTGA
TGGTTCAAGGTCTTCCTTGGTTGATGAGGTGATAGTCAAGCAAGATCTTGATCCTTATTTGGTAGAATTAAAGGCTTCGG
TGAGTAGTGGTAAGGTGGAGGTTTTCTCCCAAGGGGGAGATGGTGCCCTTAGGTACCAAGGTATGTGTTCCTTGTGTGGA
TGGTGTGAGGGAAATAATCCTTGATGAGGCTCATAATTCTTTTTATTCTATTCATCCGGGGTCAACAAAGATGTATAGAG
ACTTGAGGGATGTGTATTGGTGGGGCGGTATGAAGAAGGACATTGCAAAATTTATTTCGGGTTGCCATAGTTGTCAACAA
GTCAAGGCCGAACATCAAAGGCCGGGTGGCCTAACTCAAGACATTGAGATACCTACTTGGAAGTGGGAAGAAATCAACAT
GGATTTTGTAGTGGGCTTACCCAAGGCTAGAAGAGGCTTTGATTCGGTTTGGGTGGTGGTTGATCGGATGACAAAGTCGG
CTCATTTCCTACCGGTTAAAACTACTTACGTAGCTGAAGAGTATGCCAAGTTGTACATTAATGAATTGGTAAGGTTGCAT
GAGATTCCTTTGTCTATCATCTCGGATCGTGGTGCCCAATTCACTTCTCACTTTTGGAAGTCATTCCAAAGGGGTCTTGG
TACAAAGGTAAAGCTTAGCACGGCCTTCCACCCTCAAACGGATGGCCAAGCCGAAAGAACAATTCAAACCTTGGAGGATA
TGCTTAGAGCTTGTGTATTGGAGTTGAAAGGTAGTTGGGATGATCATCTTCCTTTGATTGAATTTGCATACAACAATAGT
TATCATTCTAGTATCGGTATGGCTCCTTTTGAGGCACTTTATGGTAGATAGTGTAGGTCACCGGTTGGGTGGTTTAAAGT
TGGAGATGTGGCCTTGTTGGGTCTGGATCTGGTCATGGATGCTCTTGAGAAGGTAAGGATGATTAGGGAGAGGTTGAAAA
CAGCCCAAAGTCGTCAAAAGTCTTATGCCGATGTGAGGAGACGGGATCTTGAATTCAAAGTGGGTGATTGAGTTTATTTG
AAAGTTTCTTCAATGAAAGGTGTGGTTCGTTTTGGTAAGAAGGGGAAATTAAGTCCTAGGTATGGCGGTCCTTATGAAAT
AATGAGAAGGGTTGGTAAAGTAGCCTATGAGTTGGGGTTGCCCAAGGAGATGGAATTAGTTCATCCGGTATTCCATGTAT
CGATGTTGAGGAAATGTATTGGTGATCCTAACGCTATTGTACCTCTTGAGGTTGTGGGTGTTGTAGAAGATAATTTGACA
TAAGAAGAAGTCCCGGTTCAGATCTTAGATAGACAAGTTAAAAGGTTGAGGAACAAAGAAGTGGCGTCCGTTAAGGTGCT
TTGGAGAAATCAACAAGTGGAGAGTGCTACTTGGGAGGCCGAAGCGGACATGCAAAGACGTTATCCTTATCTATTCAACT
CCACTCAAGCCTAAGGTATTAAATCAAGTCCTTTGTACTCCATTGAGTCTTACATTTCAGCCCCTGAATCATTAATGTGC
ATATATGTTTAAATTGATGAGTTATGGATGCTTTACACTAAATTTTGAAATCTTGAAGTGATGTTTAAATAAAATTTTTG
CATTCATGTTGGGGCTGATAAGTTCTTACTAAGTCTTGCCTTGTACGTCTCTTCCACATTCGGGGACGAATGTTCCCCAG
GGGGAGATATTGAAATGACCCAAAGAGTTCTTAAATATGTGCTTCGGAAGTTACCGGAAACTTGTTTAGCTATATATAAA
ATAAAAAAAAATCCATTTCGTTTTTCGAAAATCCGACTTCATATTCTTGTTTAGGGGGTCAAATTGAGTGGGAAATGGGT
CTAACCCAAATTTTAGAGCAACCGTATCAAAATTCGAAATTTCCAAGTGAAGCCTTTTTTGAGGGTCTACTTTGGAGGGT
CATATCTCCTAGCACACAAATTATTGGGTGGCCAATAACATATCCATGGAAAACCCTTTGAGTTAGCTACCTAACGCACT
TCGTTTCACCTCATTCGGAGTTCGGACGAAGAAGTTATGCCCATTTTCGTAAAATCTGTCCGGCAGGAAAGGCAATTTCC
AGTGAGCGTTTCTACTGTTCACCCGCCTCATTTTTTTTCTAAGTGTTGGACCATTTTTCCAAAGGGCATATGTTATTTCC
TATATACCATTAGTTCAATTCCCATCTCTAAAACATTTCCCAAAAACACCTTTCCCATACTTAGACACATTTTCTCTCAA
GTTCTCTCAAGAACCCTAATCCAAAACCTTCCTCAAGATTGAAGAGACTCTTGCTCCAAGTTCCAAGCTTCCATTGAAGA
CACTCTCAAGACCTTCATAAAAACTCAAGGTATGTGGTGTTGAACTCATGGGTCCTTCCACCCATAGTGCCTAGACTCTA
TTCTACTCACTAATTCATGGTTTAAGTTAAGATTCATAAATTCGTCTTGTTCTTTGTAATAATTTTCTGCACATTGAATT
TTAAACATGAAAAGTGATTGTTTTGAGCATGTTGTGACTCTAGAACTTGAACCTAAATTTGGAATGGATGTGGAGATTTT
CATGTGGTATTGTGGGTGTTAAAAAGGTGTTGTTGTAGGTTGTTCACTGGTTTGGCTGCATAATTACTACCCTATTTTCC
ATGCTTTGATTCCATTACATGCCTTCAAAGTGTTTGACAAAATGTCCAACTATGGAGAATTGATGAATCGATGCTTAAAG
CTTGAGTTATGAGATATATGGAAATCCAGAGATGTGTTGATGACAAACTAAGCTTGTGTATATGTTCATTCCATACGTTA
GATTGCATTAGAGCCTAATGGGAATTTCCTAAATAAAGTGTTGCATGACCATGCCCGGTCCGGGGGAAAAGGACCGGACA
ACCATGTGAGAGGTTTATATCTCAGCACCTAGGATGCTTGGAGTGTGACCAACATCAACCATGTGAGAGGTTTATATCTC
ACCACCTAGGATGCTTGGGGTGTGACCAACATCAACCATATGAGGGGTTTATACCTAGCCACCAGGGTGTCCGGGTGTGA
ACGACATCCCCCATCCTAAGTTGGGGTTATAGATTGGTTGGATCATGCATACACATATGATATCTACTATTAGTATAGAT
TTACTTAAACATGTTTTGACTTCACTTTGATCATGCATCCTCATATTGTTATTCATAATGCCTATGAAACTATTTCTTGT
ATTTCGATTGTGTCCTTGTCTATTGTTGTGTTGCACCCCGCATACTTAGTACATTCCAAGTACTAATGCATATTTTGCCT
ACATGATGTCACCATGTAGGGACCGGAGCTACTCTTGATCCTTTTCTCCATTCACGTGGCTAGTACGGTGTTTATCCGAG
TTGTTGGTGAGTCCTCAATGATTCGAGGGCTATGTTATGTTTTCTACTCCTATGTTTTGAGACTTTGGCTTGCAATTGTA
TTTTGACTATGAGGGGAGCTGGTAGTATGTCATGGCCCCGTCTTATCTATGTATGTAGAGGTGTGCGTTGGACAAGTATT
TTGTAAATGAGCTTGACTCTTGTTCTATGATGTCATTTTGAAATGGTTTGCCCTTAGTCCCTATTTCCCGTTAATTAATG
TTGAATGTACTTCCGCGACCGATGAAGTGTGATGACAAGTTTGATAGGCTTGTTTGGGGTTCCTTCGGGTTCCTCATTCG
CCATGTCACATCTAGGCCCTAAGCTTGTGTCGTGCCAAAAAACATAGTAAATTAAAGGGGGTGACACAAAAGTGTCAAAT
ATCGATTTGGGGGTTTTGTCACAAGTAGTAAAAATAGCAAAAATTAACAAGAAAATCAAGTATGGGGAAATGTTCTTGGG
GTGTGATCGCAATACAAGTTGAGATAACTCGTTGGGTACATGCTTTCAATAGAAAATTTGCCAGATAATAGTGACTAGGC
TAAGCTTTAGATGAAAATAAGTTCCCTCTCAGGCAACATACCTCGTTTCAAATGGGTTCCTCTCGGACACCCATTTGCCG
CTTGAAGACCAGCCTACGCCTTACCCCACTCAGTCTCTCGAGCTAAGTGTTAGGATATGGGACTAGGGCTCACCCTCTCG
GGCTGATCCTCATGTCAACCCATTCCTTAGGCCATCAGTCTAGCGGTCTTGGTTTCGCGACCTCCCTCTCGAGCAAGCCG
AAAACACATGGGTGGTTTTGTATTTGCAACTACTAACCCATTAAATTAAACCACAATCACTAGGTGAAATCACCATTAAA
ATACATCTATCCTATCAACAAGCAAGACCCAACAACAATATCAACACATATTTGTTAAATCACACCCCAAGAATGGGGGC
TTTTAGCCACATATCAAGAAATAAAAAATACACCTAAAATGATACTAAAATCAAATGGTATAAGAAATTAAACCTTTATT
TAAGCAAAGGAAGAAGAATGGAGAAGACCCACTTCCAACTTGGAGAAGATGAAATCCTTCTCTCTTCAAGTCTCCCACAC
AACCCTCTCCAAGTTTGAGAGAAAATATCTAAAAATGTACTATTCTATTATGAAACTAATAATAATGGTTCGGGACTTAT
AAAATTAATAACAATTTTAGTATTTATAGCCATCAGAAATTTGTGCAGGCGGATAGTTCCGCGAAGTTAGTCGAGTCCGC
CGAATGACTCGGCGACTCGCCCTTCTTCTGTCTCATCACCTTTGAGTGCTTTCCTACAACATCTTCACGTTCTGGACCAT
TGGGTGGTATATCACCGACTGCTCCTTTCATCACTTTTTTTATCCTCTTCCTTTAGGGCTTCGTATACTGGAACAAAGGG
CGGAGTCTGTCCTTTCGGCGAATCGCCAAAGGTTCTTGGCGATGCTCATGCTTCAACTTCTTTGTTCTTTTCAGCCTTTT
TGGTCCTTTTTGCGCCTAAGTGACCATGCTTCCACTAAAACTTCAAATACCTAAAACTTAAGAGTTTTCATCAGATATTG
AGACAAAATAAGCATTCGAGGACACTATTTCTATCAAAATAAAGCCCTAAATGAGTTCAATTTGTGGACTCATCAATTCC
CCCCGAAAAGAGAGGTTGAATTTCCAATCGAGCTTATTCGTGGATTTACCCCTATTTCTATCACTCCTTATAGAATGGCT
CTGGCATAATTAAGAAAATTGAAAGCTCAATTGCAAGAACTTCTTTAGAAAGTTTTAATTCAACCTAGTATTTCTCCTTG
GTGAGCCCCTGTTTTATTCGTAAAGAAGAAAGATGGCACACTTAGTCTTTGTATTGACCATAGACAATTGAACATAATAA
CAATCAAGAATAAATATCCACTACCAAGGATCGATGGCTTGTTTGACCCACTGAAGGGTGCTAAAGTATTCTCAAAGAAT
GATTTAAGGTCTGGATATCACCAACTATGTGTTACAGAGAAGGATGTTCCTAAAACTGTTTTTAGAACTCGGTATGATCA
TTATGAATTTTTTGTGATGCCATTTAGATTGACAAATGCTCCTGTGGTATTCATGGATCTAATGAATCGAGTATTCAAGC
CTTGCCTTGATCAATTTGTGGTTGTTTTTATAAGTGATATTTTAATATTTTCCAGAAGTAGTGAAGACCATGATAAATAC
CTTCGGATTATTTTGCAAAATTTGAAGGAGAAAGAACTTTATGCTAAACTTTCCAAGTGTGAATTTTGGCTTCATGAAGT
GACGTTTCTGGGATATGTTGTATCAGCCGAAGGCGTGAAGGTGGATCCTAGTAAGATACAAGCAGTTGTTGAATGGAGAC
CTCCCAAAAGTCCATCCGAGGTAAGAAGTTTCTTAGGCTTAGCAGGATACTATATAAGATTTGTGAAAGGCTTTTCCATT
ATCGCCTCTCCTTTGAATAAGCTCTTGCAGAAGGAAGTAAAGTTTATTTGGGATGAAAAATGCCAAGAGAGCTTTGAAAC
CCTCAAATTCTTGTTGACTCAAGCACCTATACTTACTCTACAAATTGAAGGGATAGAGTATGTAGTATACAGTGATGCTT
CTCACAATGGTCTAGGATGCGTTTTGATGCAAGAAGGGAAGGTTATTTTTTATGACTCTCGGAAATTAAAACCGCATGAA
TTGAATTATCCTACTCATGATCTTGAACTTGTTGCTGTAGTGTTTCCTTTAGAAATATGGCGGCATTATTTGTATGGAGA
GAAATGTCATATATTCACTGATCACAAGAGCTTAAAGTACTTGGGTACTCAGAAGGAGCTAAACCTTCGACAACGTACAT
GGCTTGAACTCATCTAGGATTACGACTACACAACTGATTATCATCCGAGTAAAGCCAATGTGGTTGCAGATGCCTTAAGT
CAAAAATTCTTTGCAAGCATTTCCTTGAGTCCTTTACCCTTGCTTCTTGAGTTAAGAGCCATGAATGTTGGTTTTACACC
TTATTCAAATTGTTCAGTTATTGCTAATTTGCAAGTAAAGCCAATATTACTTGAACAGGTGAAGAAAGCACAAAAATAGA
TGAGAAACTTGTAAAATTGACCAGAGAAGTTCAAAATGGGGGAAAACTTGATTTTACATTAACAGAGGATGGTGTCTTAT
TTTATCAGAATAGGTTAAGCGTCCCTAATGATGACAAATTGAGGAGAAAAATACTGAATAAAGCACATACTTCACCATAT
GCAATGCATTCTGGAGGTACAAAGATGTACCAGACCATCAAAGAACATTAGTGGTGGAATGGTATGAAGAGAGACATTGC
AGAGTTCATTTCTAAATGTTTGGTTTGTCAACAAATAAAGCCAGAACATCAGGTCCCAGTTGGTTTACTATAGCCCTTGT
CAATGCCAGAATGGAAATAGGAGAGAATAACTATGGGCTTTGTTTCTCGACTTCCTCGTACCGAAAGAAATCATAATGCA
ATATGGGTGATTGTGGACAAGCTAACCAAGAGTGCTCACTTCTTAGCAATCAAGATGGGTTACTCACTTGAGCGTTTAGC
CGAATTGTACATTAATGAGATTGTAAGACTACATGGGATCCTTGTGTCTATTGTATCTGACCGAGACCCAAGGTTTACAT
CTAGATTTTGGGGTAGCTTGCAAGAAACTTTGGGTACTAAGCTGAAATTTAGCACTTCGTTCCATCCTCAAATAGACGGC
CAGTCGGAAAGAGTGATACAAAATTTGGAGGAAATGCTTCGAGCTTGCATTATGGAGTTTGAGGACAGTTGGGACAAACA
CTTGGATTTGATAGAATTTACTTAAAATAACAGTTATCAATCGAGTATGGGAATGCCTCCCTATGAAGCCTTGTACGGAA
GGAAATGTTGGACCCCTCTTTGTTGGAGTGAAGTTGGTGACGGAAAGCTTGTTGGTCCTGAAATTGTTCAACAAATAGAG
GACAAGGTAAAAAATATCAAGGATCGTCTAAAGATTTCTTCGAATAGACAAAAGTCGTACGCTGATCTTAAAAGCGGTGA
CATCGAATATCAAGTGGGAGATAAAGTATTCCTAAAGGTGTCTCCATGGAAAAAGATTATGAGATTTGGCCAAAAAGGAA
AACTTAGTCCCCGATTTATTGGACCGTATGAGATACATGAAAGGGTTGGACCAGTTGCATATAAATTAGCTTCTCCACCG
GAGTTAGAGAAAATCCACAATGTCTTTCATGTTTCTATGCTCAGAAGATATCGTTCTGATCCATCGCATGTTCTCTCGGT
TGAATCTACTGAGATTATTCTTGACTTGAATTATAATGAAGAACCTATCCGAATTGAAGCTCGAGAAGTAAAGCAACTTA
GAAACAAGAAAATCCCCTTAGTAAAGGTACTTTGGAGGAACCATTCGAGAAAGGAAGCTACCTTGGAAAAAGAAGAAGAC
ATGAGGACCCAGTATCCGCACTTGTTCCGGGACTAGTGTAAGGTAAATTTCGAGACGAAATTTCTTTCAGGGGGAGAGAG
TTGTAACACCCGTAAATATTAACCAAGAGTCGCATGTCGATTTACCGTTGCTTAATTACTACAATATGTTTTATTCTCAT
TTTGGGAACTTGAAGTTTTGTGATAATTGAAAACTTTCTTAACATAAATTGTGATCGTAATTTAATGTATTGTATTGGGG
TATTTTTGTAATATTCTAGAATTTTGTATAACTTTAAAAGAAGGTGAGGAATATATATATAGGTGTATATGTATGCATTT
TGGGCAGCACACAACTATTTGGGTAGCCACCTTTTGGATACAGCTGTGCATTGTGATAAACATCACTTTTGAGACTATAT
TTTGACACCTCTTCGAGTAAAATTTGTCTCACATGAAGTATAAGAACCTAAGAACATAATCTAACAAGTTGTTCTTCAAA
ATCACAAGAGAAAAACTTGGCCCTTTTTGCTGGAATTCGAGATACACACTTCTTTTTGGTAAGTGGTAAAATCTGTTTTA
GAGCTGGGTAGTGTTTAGTACTTAATGCATAACTAGAGTTGTAGAACTACGTTCATAGTGAACAGATATGATCTGGTAAG
CTAATTCATAGACCTACAACTCTTATGTTTCTGTAAAACTCTAATGTAGCTGTTATAGATTAGAAATATGGAACGCAACA
TATGACGAGTTCTGTCCGGAGTTCGAAAGTAGAAATCATGTATGGACAACTGTTAGTGTTTTGAATATATCGTTTTGTAC
AAATTATATTTTGCGGTGATTCTTGTTGTTTTTCAACCGTAAGAGATGTACCTACATCTTTCATGAAGGTTATAAAGTCT
AGTTTTGCCTTTTTCCCTTTCAAATCTAAGTTGTGACATAAGGTACTGGCTGGCCAGAATTACTATTTTGGGAGCATAGT
CGTATTTGTACAGGCTAAGCTTACTTGTGATGATTATCCTGGTTTACTTCGGCATTATTCAGATACTAGGAATTAAAGTA
GTTATTTAATTATATTTTTAAGGTTGTATATACTCGTGAACAAGTTGAGCACCTTGAAACGTTGGTTGGTCTACGGTCTA
AACCCGCGAAGTTGTGTTGGACTATTTCTTTGCTAAAGCACTGAGGTTTGTGTATAAACTTGTACTTGCACTCTTTTAAC
TACTGGTATATCTGAAGGTTGATCTTGGTACCTTGTTTACCTCTTGTCACGTTGCATTGTCGTATTGGTATCCTTTAAGA
CGTTAAAGATGCTTGTGTAACTCGCCCACTTGTACGGATTGTTTGATCACTAGGCACTCTTGTTAGGACCTTGTCCTTCT
TGTGGCTGTGACTTTGTCACTATTGACATGCCTCTTGATTCGGATCATTTTCCATCTTGACTCTGGATTTTTTGTCCGTC
TTAATAGTGGAAGTTGTCCATTTTAAGTACGAACTAGAAAGCCATTTTTAATATGGTTCTTTGTTCTCTTGGTTATTGGT
CTTTGACCCTTTTTGATACCTGCTTGTGCTTGGTGTGACGACATGATGTATATATTTGGCGAGCCTTGTTATTGAATCTC
TTGGAAAATGGTGCTATGAGCATTCTTGACATTTGGATCTTTAAATATCGAACTTGATACTCTTGTTATATTGTTTACTT
GATTTAAATATTATGTTTCAATGGTGCTGGCCATAACTTGAGAAAGTTAACTTGGTGAATCGGATGGCTCCGAACATATA
GTTTTTACACCACTAAGCTATATGCTTAGCGATAATTGCTTCTATTGTAGGGAATGATCTAGTGGTTGCATGAAGCTGGC
CATTGAAGATGAAAATTTTGAGAGCCTTAAAGAAGATCACATTTGCATATAGGCATCTATTTTTGTTTAAACCTTGGGAC
TTGTACATGATCTATGTGTTGTATATTTACATGAAATTTTGAGGACTAATTTGATCATGCCACCATGGGTTGTAATATAA
GTATGTCCATATGTTTGGTTCTTTTGGGGTGTGTAAACCCAAGTCTTGTAATATATTAAATTTACCACTAATTTTGAATG
ATTGTGTAAAGCATGAACGACTTAGTTTGGTACTCAGAAATTGGTAATATTCTTTTTATGTCATTTTTTACTAGTGTGAG
GAAAATATATGAATAAAAATCTCGTGAGTTATTGGCTTATATTATGTCAGAAGGGTCGCTACAGTTCTGGGGAAGTCGGT
AATAACAAATTGCTTAACACTGGTATGCCTTTTTCTTTGGGTGTTAAGGTACCCCAGAAACGTAAATTAAAGTCTCAATT
GCCTTCGGTAGCATAAAAAAGGAAGACACCTACTCAAGCCACATATGTTTCCAAGAGGTTTCTTGAAGGTGATAGTGAAA
GTAGTAGCATGGAAATCTTTTTTAGAAGATTAAGGGAATTAGACGATGCTATCCCACCCGTGGTCGAATCGTGTGACAAT
GCAAGCAGCACTTCAAGAACTATAACAATCTCTCTCAATAAGGTATGGTGAAGACCTTTACTCTATCGACTATATCTTAG
CACTTTTTTTAATTGACTATTTATCCCTCTTTTTTTCTTGTAGGAGAAAAATATTGTGACACCACAATGAGAAGGGTCAC
AAGATAGTGGTGAGTCTATATCTTGTTCAGATTTGATGAAACCACCTTCTGTGACTCAAATGGAAAAAGGGCCACCGTAT
GTATCTTGCGATGAGGTTAAAGGCGATTTGGGGTATGAAGCACGCAAGCATCCACCACCTGCTATGTCCCTATTTGATAG
GAAGAAAGTCATCCTAGACGCTCAAAAAGATTTTATTTCTGCTCTTTGGAATGTTATTAGGGGCACACTTTCAAGAAATG
ATGTAGATTTTGCATCTTCTCTTAGCGATGAAATTCAAGTAATTATCAAAGAGATGGACTGGAAGGACGTGGATGTTTCA
TCTTTGAAAAAGTTATTGAACTCTTTCTTTGATTTTACCATTTCATATGATCAACCACGATCAACCTTTCATGAAATGAA
TCTGGAAAGCGCGAGAAAATAGTTGTTTGTAGCAACATGAGAACGTCTTACAAATGCTATGTTTGAGGAGCAAGATAGAG
TTGAGGAGGTGTCCTCCCTTCGTCAGTTGCTGGATATTATGAAGAAGGAGATAAGAGCGTTGTGCAAAAGAGCGCAAGAT
TTGCAAGTCCTTTTGACAGCTTCTGAGGATGAAGTTGAAGGAGCCAAGCTAGCAACCTTATTTGCAACTCAGGAGTTTGA
TGTATGTTTTGACGCGGACTTTACGAATGATCTAGGACAAAATAAAGGGCGTCTAGAGGATATGGGTCAAGAACTGATCA
ATTACTAACTCTGCTTGGATTATATTTTTTTTATTTATTTGTTTATTCCCTTTAGAGTTTGATTGATATGCTAGACGATT
TTTTTAATGAGGATAATGTTTCCTTTTGTTTCATCTTATATCCAACATTATACATGTCTTTAAATGAATTCTTCAATTTG
ATCTTTATTCTTTGATTGGAAGCTTGAATAATCCAAGCTCCATCCATATTCATGCCAATAAGAATAAAAATAATACAAGT
TCCTCATTTCTTTAAGTTTCTGCATTTGAATATGGCTTGCAAATGTTGTAGTTTTAGTGCTTCAATTTGAAAGACTTTTG
AGGGCTTCAACTTACTCATTGGATTGATTTAAGAATCCGACTTGTAGACTTGGAGATTTTGAAGATTTCAACTTGTATAC
TTGGAGGATTTGAAGACTTCAACTTGTATACTTGGAGGATTTGAAGACTAAAACTTGGATACTTGGAGGAATTTAAAGAC
TTCAACTTGCATACTTGGAGGATTTGAAGACTTCAACTTGTAGACTTGAAGGATTTGAAGACTTTAATTTGTTTACTTGG
AAGATTTGAAGACTTTAACTTGTATACGTGGAGGAATTTAGAGACTTGCATACTTGGAGGATTTCAAGACTTCAACTTGC
ATCTTGGAGGATTTGAAGAGTTCAACTTGCATACTTGGAGGAATTTAAAGAAACTTCAAGCATGCTGTTAAAGAAACTCA
TATTTTATTAGGGTTTGCCCCCTCTATTGACCCATCAATACTTCGTACAAGCCTAAAGTTTGTGCCTATATAAAGGGTAC
TAAATTCTCTTAAAAGGCATCTCGAAAATTCCATAAAGAGATCAAAATCTCAAATATTCCGCAAATTGATGGAATATTCA
TATAGAGAGGTCAAATCTAAATTATCCTATTTCGAGAAACACGCCACTAACGGCCCTCGAATCATGGATAAATCTTAGGA
GAGTAGAATCAAGGAAGGAACAAAATTGTACCCAAAATTTTTATCATAAAAGTATGTTTCGTCTTAGTTTATTGTGATTG
CAATTTATTTTCTGTCGCTTTAAAATTTGTTGCAAACAAATTAAAAATTCGAATCGAGAAAACAAGAATTAAGAATGGAA
AATTATACAACAATCTTTTTATTAGTTCAAAGTGCGAGTGTTACGATCTCTATGATTCCTCTGAATTCACCTTTTCGAAT
ATAAATTCAAGGGCTCTTGAGCTTGTTCTTGAATCTTTGATCAACTTGGACTTTAACTTTATCTTGATCTTGATCTTGAA
CTTGACTTGAACTCTATCTTGATATTGACTTTCTAGTTGAATTCAAGGGCTTCAAGCTTGATCTTGAATCTGGTGGTCTT
GATCTTGATCGTTCTTGAGCTTGATCTTGATCTTGACTTTCTAGTTGAATTCAAGGGCTTCGAGCTTGATATTGAATCTG
GTGGTATTGATCTTGATCATTCTTGAACTTGATCTTGGACTTGATCTTGACTTCTTCAAATATTGAACTCAAACACTTGA
ATTCTTCAACTCTCAAATTCTTGAACTTGTAGCTTGTAGAGAAATTACGGCTTTTGATCCACGAGCTTTCTCTAACTTCT
TGTTTGAATTCTTGGTTCTCTTTTCTGGATTATAAAGACCCCCTAATTATAGTTNNNNNNNNNNNNNNNNNNNNNNNNNN
NNNNNNNNNNNNNNNNNNNNNNNNNNNNNNNNNNNNNNNNNNNNNNNNNNNNNNNNNNNNNNNNNNNNNNNNNNNNNNNN
NNNNNNNNNNNNNNNNNNNNNNNNNNNNNNNNNNNNNNNNNNNNNNNNNNNNNNNNNNNNNNNNNNNNNNNNNNNNNNNN
NNNNNNNNNNNNNNNNNNNNNNNNNNNNNNNNNNNNNNNNNNNNNNNNNNNNNNNNNNNNNNNNNNNNNNNNNNNNNNNN
NNNNNNNNNNNNNNNNNNNNNNNNNNNNNNNNNNNNNNNNNNNNNNNNNNNNNNNNNNNNNNNNNNNNNNNNNNNNNNNN
NNNNNNNNNNNNNNNNNNNNNNNNNNNNNNNNNNNNNNNNNNNNNNNNNNNNNNNNNNNNNNNNNNNNNNNNNNNNNNNN
NNNNNNNNNNNNNNNNNNNNNNNNNNNNNNNNNNNNNNNNNNNNNNNNNNNNNNNNNNNNNNNNNNNNNNNNNNNNNNNN
NNNNNNNNNNNNNNNNNNNNNNNNNNNNNNNNNNNNNNNNNNNNNNNNNNNNNNNNNNNNNNNNNNNNNNNNNNNNNNNN
NNNNNNNNNNNNNNNNNNNNNNNNNNNNNNNNNNNNNNNNNNNNNNNNNNNNNNNNNNNNNNNNNNNNNNNNNNNNNNNN
NNNNNNNNNNNNNNNNNNNNNNNNNNNNNNNNNNNNNNNNNNNNNNNNNNNNNNNNNNNNNNNNNNNNNNNNNNNNNNNN
NNNNNNNNNNNNNNNNNNNNNNNNNNNNNNNNNNNNNNNNNNNNNNNNNNNNNNNNNNNNNNNNNNNNNNNNNNNNNNNN
NNNNNNNNNNNNNNNNNNNNNNNNNNNNNNNNNNNNNNNNNNNNNNNNNNNNNNNNNNNNNNNNNNNNNNNNNNNNNNNN
NNNNNNNNNNNNNNNNNNNNNNNNNNNNNNNNNNNNNNNNNNNNNNNNNNNNNNNNNNNNNNNNNNNNNNNNNNNNNNNN
NNNNNNNNNNNNNNNNNNNNNNNNNNNNNNNNNNNNNNNNNNNNNNNNNNNNNNNNNNNNNNNNNNNNNNNNNNNNNNNN
NNNNNNNNNNNNNNNNNNNNNNNNNNNNNNNNNNNNNNNNNNNNNNNNNNNNNNNNNNNNNNNNNNNNNNNNNNNNNNNN
NNNNNNNNNNNNNNNNNNNNNNNNNNNNNNNNNNNNNNNNNNNNNNNNNNNNNNNNNNNNNNNNNNNNNNNNNNNNNNNN
NNNNNNNNNNNNNNNNNNNNNNNNNNNNNNNNNNNNNNNNNNNNNNNNNNNNNNNNNNNNNNNNNNNNNNNNNNNNNNNN
NNNNNNNNNNNNNNNNNNNNNNNNNNNNNNNNNNNNNNNNNNNNNNNNNNNNNNNNNNNNNNNNNNNNNNNNNNNNNNNN
NNNNNNNNNNNNNNNNNNNNNNNNNNNNNNNNNNNNNNNNNNNNNNNNNNNNNNNNNNNNNNNNNNNNNNNNNNNNNNNN
NNNNNNNNNNNNNNNNNNNNNNNNNNNNNNNNNNNNNNNNNNNNNNNNNNNNNNNNNNNNNNNNNNNNNNNNNNNNNNNN
NNNNNNNNNNNNNNNNNNNNNNNNNNNNNNNNNNNNNNNNNNNNNNNNNNNNNNNNNNNNNNNNNNNNNNNNNNNNNNNN
NNNNNNNNNNNNNNNNNNNNNNNNNNNNNNNNNNNNNNNNNNNNNNNNNNNNNNNNNNNNNNNNNNNNNNNNNNNNNNNN
NNNNNNNNNNNNNNNNNNNNNNNNNNNNNNNNNNNNNNNNNNNNNNNNNNNNNNNNNNNNNNNNNNNNNNNNNNNNNNNN
NNNNNNNNNNNNNNNNNNNNNNNNNNNNNNNNNNNNNNNNNNNNNNNNNNNNNNNNNNNNNNNNNNNNNNNNNNNNNNNN
NNNNNNNNNNNNNNNNNNNNNNNNNNNNNNNNNNNNNNNNNNNNNNNNNNNNNNNNNNNNNNNNNNNNNNNNNNNNNNNN
NNNNNNNNNNNNNNNNNNNNNNNNNNNNNNNNNNNNNNNNNNNNNNNNNNNNNNNNNNNNNNNNNNNNNNNNNNNNNNNN
NNNNNNNNNNNNNNNNNNNNNNNNNNNNNNNNNNNNNNNNNNNNNNNNNNNNNNNNNNNNNNNNNNNNNNNNNNNNNNNN
NNNNNNNNNNNNNNNNNNNNNNNNNNNNNNNNNNNNNNNNNNNNNNNNNNNNNNTCATCAATACAAAATATCATATTCAT
CAACCACAAGTTCAGTAATAAGCACTCATTAAGTTCACAAATGGTAATGATGTATAATCCAACGAAATGTAATGTCAATT
ATTATAGTTATGCATTTCTATCCTATGATACGTGTACCCTAAGACTTAGGCCGACTATAGGGGACTCGCAAGGTCCATGC
ATCTGCTTAGAACCATTTTTCCTAGGTATACTAATAAATCACTGAAACCATTTTCCCTCGGTATCACTGGAACAATTTCC
CCTCGGCATAATCATAAAAATAGAGCTCATCACAATGTTTCAGAACCAATGCAAATAGATATATTCATAGAAATAATAAG
AAGATGATAATTTTCATATCAATACACAATCCATAACAATACAATCATGAAACATTGAATCAATGAAACCATTCAAATTA
TCCAGAACACATCACATAACAATATATCATCAAGTTGCCTTTTTCATTTACCCTATTTCATCATTCAAAATGAACACGTG
ACCACAAATATCAAGCCCTTCACAAATTATCATTACTCTCCAATACGAACAATAAGAAATACAAGATTCTATCCGCTTAA
AAGGGTAAAGAAGTGTCAAACACACAATCAATCTACTCGATACTTGAGCTTTCCCTTTCTTTTGGGCCTCCAAATCAACA
CAATCTAATCATATAGAGAATCACAATAAGAACTTGAAACTAACAACACCGATATTTTTGTTTTTGGAAAATGGGTCCCA
ATTGACCCAAAAACCCATTTCCAAAAACTATAGTTAAATCTGAAAATTCAAGTAAAATCATGTTACCCCAAAGGATTTAG
AAGTCACATGTGAAAAGCAATTCAAAATGGAATTGAAATCATTCCTCAATCACCATTTATTTCAAACCTAGAGTTCTTGA
AAAATTCTCCAAACTTTTATGTTCAAAACCAATAAATTGATGTTTAAAGTCATAAAGTATGATTGAGAAATTAAGGTTTA
AAGTCACAAATAATTACTCAAATGATTCCACATGAAAAATCCTTTAGAAATTGGCTCCCAAGAGTTCTCAATGCTCAAAA
ATAGGGAAATAGGATTGGAACCCTAATTTTGGAAAAATAACATTGTTCAGTCATCAAAATGATCATCACAATAATGCCTC
GAAGATCACACGAGCGTAATCAGCGAAGTATTCAAATCACTTAAACTGACCATCACGATCGTGATGAGCAAAAGTCTAAA
TTTACGCGATTGCAGCAAGCCTCACACGTTTGTGACCCACAAAAAGATGACTCCTTGTGATCACAAGAGGGAGCCTCGCA
ATCGTGATGCATCAGATAGTTGGCACCATAATACAACAATTACAACAATCACACAAGTAACAAATTGTAACGACCCAAAA
AAAACCGAACTAGTGAAACTAGAGCCTCACATGTGAGTTTGGAGTTGAGAACTTGATGAAATGATGAGAAATGACAGTGA
CGTCCGGAAACTAGTCGTTTGAACTAGTAAGTTGTAAGGGTCTTGTCGTTGAAGTTTGGTGTGTTGTTTAAGGGCTTAAG
GGGTTGATTAGCTAGTTGATTAATCACCTTTATAAGCTAGCAAGACCTGAAGCTAGGTCATGAAATCATTTAGAACCGAG
ACCCTCAAAACAGTCCCCTAAAAACAGTTTTAGTTTTAAGTTAGGAGTGAGGGCCAACTTTAAATGGTCATATCTTTTAT
CTCAAAATGAATTAGGTGAACCATTACCTATCCAATTAAAGGTATCTGAGTCCTCTTTCCAACGCCACTGAGTTTGCCCT
TTTCCGATCTCGGAGTAAAAAGTTATGCCCAAAATAGTGAAGCACTGTCAGCAAGGACGATCTTAGACGGGTTTGGTGGA
AACTTTTAAGTGGGTCCTTATTTCTTTTCCTAAGTTGAGCTCCTTTTATTATATGCCTTTCCTAGCAATTATAAAACCCT
TCTAGACCAAATTCTTCCATTTTAAATCACTCCAATTAGAATTAAAAAGAACTCACCTCCTCTCAAATACTTTTCTCTCT
ACAATCCTCCATTTTAAGAAGATCAAGAACTTGGAGCTAGGGCTTGGATTGAAGGTGGTTTCTTCATCAATTTTCTTGGG
GAATCTTAACAAAGGTATGGTGACCCTTGATCCTTGATTATCTTTCCTTCAAGGAGTCTATTCAAAAGGGTTTCAAAAGT
CTTCAAAGAACAAAACTTCTATTTTCTATTCTAGGTATGGGTTCATGGGTAAAATGTTTTCAAAGTCATTATATTGGTGA
ATTGAAGTTCTATTTATGATTTTAAGATGATTTTTATATGAAACTTCTTCAAGAACCCATGTTTTCATTAAAACCCTAGA
ATTTGCTAATGAAGTGGGTTTAATGCCTATGATTTAATGTTGATGAAATTGAGTTTAGATTGGATTGTATTGTTGATTTA
TATGGTTTTCTATACCTATTTATGATGAATTGTTGGTATATGGATAATTGAGGATTGTGGCCTTATGGGCAAGTTATGGA
AGAATTCTCTTGTGGTAAGAAAAATGGTTGGGACTTGAGTGTTGTTGATTATGGCTTTGGAGGATGGTAAGTTGGCTTAA
TCTCATATTATGGATAAAAAAAAATTGTTCTTGCTTGGTTGATCCACCTATGGTGGAGGTGTTTAATTATGGAATGTATT
GTGACCATGGCCTTGAAGGCATGGTATGAGAAATATAAGTGTTACATGACATTTTTATGAATGGACATTTAATGGAGCTA
ATGTGATCATGTTATGAATGTAAATGTGTTATTATTGAAAGGATTTTTCTCAATTTGACACTCATGAATGTTGATGATAG
AATATGAAGGATTCTCCAATTTATTGCATATCTCGAATTGGTAGAGCTTGTGCATCATTTTCTTGTTTAAATGATTATAT
TATTGGTTGTTGAATCCTCGGATCGGTAGGCTAGTAGCACCCTTCCACTCATGATAATAATGAACCTTGGAATCGGTAGG
CTTATCGCACCCTTCCATTAATCATAGTAATGAACCTTGGAGTCGGTAGGCCTATGGCACCTTTCCATGAAGGTTAATGA
TGAGACTTGAACAGGTAGGCCCATGGCACCCTTTCAAGAGGAGTTAATGAGCTTTCCTAAATGAACCTTGAAACGGTAGG
CTTAAAGCACCCTTTCACGTGTTAATGAATGTAATTTGGAGTTGGTAGGCCAATGGCACCTCTCATATGTGATAATGTCA
AGGTAACGAACTATTCTATGGGAATGTAGGCTAAGCACCGAGTGAATTTGGTTAGATGGAAACTCCCCCAATCGTTAGGC
ATGAGTTTCAATGATCGTCTACCTTATCCCATAAACTATGTGCTCGCATAGGTAGCTAGTGGATCCATTAAGCTATATAT
ACCGGTCTTCCTTAGGCAAGTAGACCACCTCTTTACGGTGTGGGGAATTATGACACCGGATTCCATGACAAGCTCTCATG
GTCTATGTCGGTTAAATGCTTACTTCCCATCATGTGAGATTTCATTATGGTTTCTTGATAGGCTCTACAAAGTGTAGGTA
GTAGTATGGGATACTACCTATACATTGCACGAGTAGGCTTGGAGAGGGTCATAGTGAATTTCTCTAAATCCTAATGTATG
TGACACAATTGTGGCCTAAATAAGGTTATTAAAGAATGTTGGCTCTCAAATGCTTAATATGAGATACATGCTATACTTGG
GTTATATTATGAGATATTTTCCCTTGTCATGTCTTAATTAATGATATACCTCTTATGTATGAATATTGTGCAAAGGTGAA
AGAAAGGAATGATAAGTTACTTTAAGTGACCTAAATGTGGTGCCTTAGTATGGATGGTGGTATGGGATGCCATCCATACA
TTGCACGAGGTATAGCATAAGGGTTGCTTGAGGTGAAGGTCCAAGGTAAAGGTTTTCATGTTGATATTGTTTAAAGGTGA
TATTATGACTTGATGTTTATGCTTGTCTTGTATGTCTTTTATGCAACTGTTCATGATACTTCCAAAAGTGGCATAATGCA
TGGTTTCTAGCCAAAATGTCCCTTTTAAAGCATGTTTTGCATGGTCATCATACTTAGTACTTAATTGTGCTAATTCCATA
TTTCTCTATTTTCTAGTAGTGTAGGTTCCGGAAAGTGAGCGGGTTCTATAGTAAGCTTGGAACTTGAAGTTCTTCCAAGA
TCTTGTGGTATGTTCTCATATGTCGAGGACAAGACTTTTCTATTCTAATTTTATGATAAGGTTCTTGTAATAGACTTAAT
AGACTTCTTTTGATTGTAAAGGGCCGTGTCCCTACTTATGTTTTGTGATTGTGTCTAAGATGGCCATGTGAGACTTAGAC
TTCCGCTGTGTGTTTTTAAAGTTGTTTTAATGAAGCTTGAATGTAAATAAGTTTTTAATTCCGCACTATTATCATTATTG
AATGCAATGAATGACTATGTGGCTTGTATAAGACCCCTTCGGGGTCGAATACGCCTTGTTACGACTTGGGGGTGCTCCCG
GGTCGTGACACAAATGCACCGAATGGACTCAAGAGATTTATTTTGAATCTCAAGTACACAAACCAGATATGCTACCTAGG
TAATTTGACGTTACAGACTCAATAAAACTATCAAATTAAGGATCTGAGGTCTCTTTGACCCAAAACCCATTAAAGTCACA
ATAAACTAACTTAATGTGACCCCTCTGAACTTGGAAAGTTGAAAAGGAAAGAGAAGTGCAGAAATTTCTTTGATACAGTG
GTTCACGAGACACACCTTTGGACAGTAGGAAGTTTTATGGGCTATAGGAATGAAATCGTAGATCTCAGAATAAGTTTTGG
GAAAATTAATTTTTTGAATAATTGACCCATGACTTGATAGGGCGGACTGTATAATGTTTTACAGGTCGTAGGACTAATCT
GTAGGAATGATTCAGAGATTCAATTTAAGCTCTCAGTTCTACGTAGGAAAATGGTGGGTCGTTGTTGGTTCTATAAGTTA
TAGGATGGTCTCATGAAAAGGGTTCAGACTATGTGAAATTTTGGACTTGAACATATGTTCTATGGAAGGGATATATAAAG
AAGTATTCATTTTCATATATTTGAGTATTTCAATATTAGAACATTTCGAGAAGCACTCTCACACTTTGAACAATGTTTAA
TGGAAATTATTATGATGTCATATGCTTTAGGAAGAATTAGTCGCTTTCGTCCCCAATAATATCATATCCATCCCTAAGTC
TACATTGTACGCCAATAACAATTCCAACATGATCCTATTCTAAGTGGTCTCACCTTTGGCCTTCCTGTAAGTATGCTCTA
ATATGAGAACGCTTTGAATAGGATCATGTTGGAATTGTTATTGGCTTACAATGTAGAACTGGGGATGTATATGATATTAT
TTAGGACAAAGTGACTAATTCCTCCTAAAGCATGCATTGTATTTGTCCTTTTGAAATTTGTTGTGCTTCGATATTTGATC
TTCTTTTGTTAGACCTGGTCCGTCATTTTTGGAAAGTTCCATGGATTTATCATTTTGACCCTTTAGATATTGACCCTGAG
TCTTTTATGTTTGACTTTGAAAATTTCGTTTTGAACTTGTCACGACCCAAAGTATACACTAGAAGTGACATGGTGTATAG
GACACATAGAGGCCCTACACAAGACACTTAGCATATATCATACAAGATAATAGAATTAAGGAGTTCAAATAAAGACATTT
TTTTTATCAAAAGAGTTTGACAAAACATAGTGGAAGTCTAGCATAGTCCCAGAGCCATCTATTACATAAAATAGTAATTG
ATACGTAACCCATACATTACATACAACATCATAAATATAAAGACATAAAGCAATAAAGGGTTTGGGTCCTCATACATGAG
GACTCACCAATCTTCAATAGCTACAAAGTACCAACTAGCCACAAGTATGAGAGGTAGGAGTATCGGACCCTACATTAGTG
AACCAATGTAGGCAAGAGTATGCGTTAGTACATAGAATGTACCAAGTATGATAGCAAGGCATAAGAGTTGTGAAATCATG
GTAAAAGGACTTTACATGACATGCAATGACCAAGATAAACCATAAGATAAAAATGTTAGAAAATTTAAATCACGATCATA
GTTAATGCCAGTTAAATCATCTTTAAAAAACATGTGAGATTCTTCTAGAAGTAACCTTATTTCATTATTGTGAGAAGTAG
CCATTAACCAACATATAGACCATGTGAGCTATAAGATGGAATCTGATGTCTATTACTTGCCAAAGTAAGGACCATACAAA
TCTAGCTTAAGTGGATCCACTAGCTAATGTCTATCTAAGACAAACCTATGGTGACACATAGTTATGGGATAGGGAGAGTG
CTACTTGAAATCCAACCTCTACTACGGGAGCGCTGCCATCTCAATATCCTCTCGGTGCTAAGCATAAATCCCATGGAATA
GTCATTAGTCATATTCATCTTATTATCCATGGAAAGGCATATTCAATTAACCAACCCAAGCTAAAATTCATTAGAATAGC
TCCTAAATCTTGATTCAAAGTTTAGTTGAGAAAACCTTTCAACCCTATGAATACTTGATTTGAGAAAATCCTTTGAATTC
TTGTTTGAGTAGTATGTGAGAAATCTTTTCACAACAACAACATTGATACTTCACTCTCTAAGCATCCCTAAATCATTTTC
ATCAATTTCAGAAAGAAACGTGATTATCTTCATAAATTCATCTTAGGTAGTTCAAAACCCACATCATATCATTATAGTCT
AGAAATCATGGGTTAGGCATGGGTCATGGGGATTCAACTTAAAAATATGTAATTACTTCAATTCATACATTAAAAGGCAT
AAAACAATCAATTAGATCAACATTGAAAGGAACCCATGACAATTAAATAAAAACCCTAATTTAAATGAGGAATCTAACTT
TAAAAAATTGGGGATTTTAGGAACCCTATGGAGCAAAGATCTCCAGAGGTAAATACTATCATACCTTGGAGTTCAAAGCC
CAAAAACTATGGTGGAAATTGATACTTGAATGGAACCCTAGCTCTTCTTCTTCTTCTTCTTCCTTAGAGAGAGAAATATT
TGGGAGGATGAACTTGATCAACATTTAGGAATTCAGAAGAGTGAATTGAATTGTGTGATTTCGGGGTTAAAAATCATTAT
ATAGGGCTTCGGTTCAAAGGCAAAACGACATAGTATATGGTTAAAACGATCAGGGAAAACACCAAAAAGCTCTAAAAATA
ACTATCAAAACTTCACTAACGGTTGGACTTATGGTCCGTAGGTCCAACCCTGGATCGTTCAGTCTAATCACCATGGGGTT
CTAGGACCATACTTTTTGAACCCATCGATTATGGCTATGAACGGTCTGTTGGTCCACTTACGGATCGTACATACCAACTG
TAGGTCCCAACTTTGACCCTCGATTTTTCACTAAGTCATGGACTTACCTACGAGAACTACCTAGGACTCATACATTGAAC
GACAAACTGTCCTGGTGAACCGTAAAGAGGGTAACAAGACTTGACATTTTAAAATTGTGTAACTTGCCACCTACGGTTCA
AACCTACAACCCATAAGTCAACATATGATCCGCTGGTGGTTCCGTTAGTGCAAACACCAATTTCTAGAAAACCTCCAATT
CCCTTCTTTTCATCGGAGAGTTACAATATCTCCACCTTGGGAACATTCATCCTTTAATGGGACTCAAGACATCATAATCA
GGGTAGGAACTAGATCTAACATCCCAACATGAATGCAATCACATAAAATGCACATATCCAAGGAGGAAACATCAACTCCA
AGCTAAAGCATGCTGAAAACATCATTTTATAAGATCTATATGCAACTGATACTAAAATGCACATAAATATGAAGAAATCA
ATCAAGTTGACTTATTTTTATCAAAAATCAAGTTTTTCATGACCATGCATGCGTAAATGAGGAAACATGAAAATATCTAA
GACACATGAAGTAAAAAGAGAAAACCATGAGGAACTAAATACCTCAAGCTAGAATAGGAACGAAGGGAAATAGATGAGGA
TAACGGGATATCATATCGGCCTTGGCATCCCTAGTAGCACCCTCAACTAACTGACTCTTTCACATAACCGTTACGGAAGC
AACTTCCTTATTTCCCAACTTCTGAACTTGCTGGTCAAAAACCTCCCCCGGGAATTCTTTATAAGAAAGGCTATCATTTA
TACCAAGACTCTACAATGGTACTATAGATGTCGACTCACCAACACATTTCCTCAACAAGGAGACATCAAAAATCGGATGC
ACCGATGCCAAGTCATTAGGTAAATCAAGTTCATAAGCAACTTTACCAATACGCCTCAAAATCTTATATGGGCCCACATA
ATGGGGACTAAGTTTTCCTTTCTTTCCAAATCTCATCACACCCTTCATGGGTGAAATATTCAAATAGACATAATCATTCA
CATCAAACTTAAGATTTCTACTTCTAACATCGGCATAAGACTTTTGTCAACTTTGAGCCATTTTCAACCTTTCTCTAATA
AGCAAAACTTTCTCCATAGCCTCATGCACTAACTCGGGACCTATCAAAGTAATGTCACCCACTTCAAACCAGCCTATCGG
AGATCTACATCTCCTACCATATAGGGATTAAAATAAAGCCTAACCAATGCTCGAATGATAGCTATTATTTTACGTTAACT
CAATCAACAGTAAATGGTAATCCCACTTGAGGTCAATTACAAAAGCTCTCAATATATCTTCTAAAGTTTGAATAGTATGT
TTCCTTGCCAATCAATTTGATGATGAAAGGTCGTACTAAGCTTAATAGGAGTACCAAGTACCTATTTGGAAAAAATTCTA
GAACTTAAAAGTGAATTGGGTACCACAATCGGATATAATGGATAAGAGAACTGCATGAAACCTAACCATTTCTCTCTAGT
ACAACTTAGCATAGTCCTACATCGAATAAGAGACCTTGACGGGAAGGAAATGAGCCTATTTCATCATTCTATCCACAATA
ACTCTAATCGAGTCATATTGTCGTTGGTTACAGGATAAACCTCATATCCTCCCACTTCCAAGTAGGGATACTGATATATT
GGCACAAACCTCCCGGTTTTTGATGCTCAACTTTTTCTTGTTGAAAGTTAAGACACTTAGCCACACATTCGCAATTCATC
CCATATCACCAAAAGACCTCCCATAAGTCACGGTACATCTTGGTGGCTACCAGGTGAATGGAATATAGAGAATTATAAGC
TTCTAATAGGATTTTCTCTCTCAAGTCTTCTACATTGTGAACATACAAATGACCTTGATGTCGAAGCACTCCATCTCTCC
CTTGGAAGAATGCCTCAACTTACTTCCTGAGCACCGCTTCCTTCAACTCAACCATTCAGGTCAAGAACTTTCTTGGGTTT
CATATCTGACAAAAAATATGACTGTGAACAATTATGGACCACAACACCGTCTTTGGTAGATTCAACAAGCCGAACACCCA
ATCGGTCCAGTCTTTGAGCATCACGAGCCAACTCCTTCTTATCCTCCTCAACATGAACAAAACTACCCATTAAAAACTGA
CTAAGAGCATCCGCCACCACATTCACTTTGTAGAGGGGATAAAGAACACTCATGTCGTAATACTTTAGTAACTCAAGCCA
CCTTCTTTGGTGAAGATTTAGATCTTTCTATTTGAACTCTTAACCGCATCCATCTTCTTCGAATCTACCTCAATACCTTT
TATGGAAAATAATGTGATGAAGGAAAGACATAGATCTTAATCGAAACTTGCACTTACTAAACTGTTCAAAGTGTTTTTGG
TCCTTGAGGACTTGCAGCAGAGTCCTCAAATGATCGGTATTCTCATCCTCACTCCTTATTTAAATCAAGATATCATCAAT
GAACATAATCACAAACATGTAAAGGTATTGTCTAAACACCCTATTCATCAAATTCATAAATGCGGCCGGAGCATTAGTCA
ATCCAAAGGACATTACCAAAACCACATAATTATACCTAGTTCTAAAAGTTGTTTTAGGAATGTCATCATCCTTCAACCTC
TATTGGTGATGACTCGACCGAAAGTCAATCATAGAGAAATAACTTGCTCCTTGAAGCTGATCAATCAAATCATCTATCCT
TGGAATAAGATATTTGTTCTTAATGGTAACCTTTTTCAACTGGCGGTAATCAATGCACATACGCAGTGAACAATCTTTCT
TTCAAACAAACAAAACTTAAGCACCCCATGGTGAGATATTCAGTTGGATGAAACCGTTATCCAAAAACTCTTTCAACTTC
TTCTTTAATTCCTTAAGTTCTGGTAGAGCCATTCGGTAAGGAGGAATAGAGAGAGGTTGCATATCTGGAAGAAGGTCAAT
AAGAAAGTCTATTTCCTTTTTGGGAGGAACACTAGGTAGATCATCAGGAAACACTTCCGGAAACTCATTAACAATTGGGA
CCGACTCAAGAGTAGGGTTTTCAGAATGCATATCCCTCACCCTAACTAGATGGTAGATGCAACACTTAGTAATCATCTTT
CTAGTTTTAAGATNNNNNNNNNNNNNNNNNNNNNNNNNNNNNNNNNNNNNNNNNNNNNNNNNNNNNNNNNNNNNNNNNNN
NNNNNNNNNNNNNNNNNNNNNNNNNNNNNNNNNNNNNNNNNNNNNNNNNNNNNNNNNNNNNNNNNNNNNNNNNNNNNNNN
NNNNNNNNNNNNNNNNNNNNNNNNNNNNNNNNNNNNNNNNNNNNNNNNNNNNNNNNNNNNNNNNNNNNNNNNNNNNNNNN
NNNNNNNNNNNNNNNNNNNNNNNNNNNNNNNNNNNNNNNNNNNNNNNNNNNNNNNNNNNNNNNNNNNNNNNNNNNNNNNN
NNNNNNNNNNNNNNNNNNNNNNNNNNNNNNNNNNNNNNNNNNNNNNNNNNNNNNNNNNNNNNNNNNNNNNNNNNNNNNNN
NNNNNNNNNNNNNNNNNNNNNNNNNNNNNNNNNNNNNNNNNNNNNNNNNNNNNNNNNNNNNNNNNNNNNNNNNNNNNNNN
NNNNNNNNNNNNNNNNNNNNNNNNNNNNNNNNNNNNNNNNNNNNNNNNNNNNNNNNNNNNNNNNNNNNNNNNNNNNNNNN
NNNNNNNNNNNNNNNNNNNNNNNNNNNNNNNNNNNNNNNNNNNNNNNNNNNNNNNNNNNNNNNNNNNNNTAAGCACCATT
AGATGATGAAAATCGACTACCATTTCCTCCTTTAGGTTTAGGGTTAGACACCCTATCTTTGTTGATAATGGAAGGCAATT
ACAGGAATCTTGGTCAGAAACCTTTCTTGGAACTTAGAACGACCATGTCCATAAATCCTTGGATGTGAAAAGTCACCATC
ACTGGTCCTTGCATTCTTTGCCTCGTAGATTTCCCCCTATGTTTCTCTTAAAGGGGCCATATCCTGAAAAACATCGGATA
GGGATTAGGAGAAGGACATAAATAGTTACACTACATCACAATCTTTAGATTAATGAAAGAAGTGGATTTTCTGAATCATC
TTATAGCCTCTTATTCCTAAATGTGACACGCTTCACACTCCTGAACAGGACAATACTCGACGTGGCTTAGAGACTTCCTA
GGACCATTATAAACCTTTTTATCTAATACCAAGTTTTTCATGACTAAAAAAACAATCCAGACGTGACATGGTGTAAGACA
CCACGAGAGGCCCTACACAAGCCACTTAGCATACGTCATACAAGATAATAGAATTAAAGAGTTCAAAAGAGACTTTTTAT
ATCAAAAGAGTTTGACAAAATGTAGCGGAAGTCTAACATAGTCTCAAAACCATATATTACATTAAAGAATAATTGGGACG
TAACCCATATATCACATACAACATCCAAAATGTATATACATCAAGTAATAAAGGGTCTTAGTCCTCAGAACATAAAGATT
CACCAATCTTCAATAGCTACAAAGTACCAACTATCCTCGAGTATGGGAGGTAGGAGCATCAGACCTACATTACTGAAATA
ATGTAGGAAAGAGTATGTGTTAGTAGATAGAATGTACCAAGTATGATAGCAATGCATAAGAGTTATGAAATCATGCCAAA
GTACTTTACATGACATGCAATGACCAAGATAAACCACAAGATAAAAAGTATAGAAAACATAAATCGTGATCATGGTCAAT
GAAAGTTAAATCATCTTTAAAACTCATGTGAGACACTTCTAGAAGTAACCTTAGTTCATTATTATAGGAAGTAGCCATTA
ACCGACATATAAACCATGTGAGCTATAATATGGAAACTGGTGTCTATCCTACACCAAACAGAAATGTCCTTAATAGCCAA
TGAAAGAAACATAAACTTTGAGCTTAAGTTGATCAACTAGCTAATGTTTATCTAGGATAAATCTATGGTGTCACAGTTAT
GAGATAGGGAGATTGCTATTGGAAACCTCACATCTACTGCGAGACAACTTCCATGTCAATATCCTCTCGGTGCGAAGCAT
AAGTAATTACTCATATTCATCTTATTATCCATGGAAATACATAATCAAGTAGCCAATCTAAGCTATAATTCATCAGAATA
GCTCCTCAATCTTGATTCAAAGTTTAGTTGAGAAAACCTTTTCACATTCATTTTTAGCAGTATGTGAGAAATCCTTTCAC
AACAACAACAACATTAATACTTCACTCGCAAAACATCCAAAAATCATTTTAATCAATCTCATAAAGAAACATGCATAGCT
TCATAAATTCATCATAGGTAGTTCAAAACCAACATTATATCATCATAGTCTAGAAATCATGGGTTAGGCATGGGTTCATG
GGGATTCATCATAAGAACATGCAATTACTTTAATTCAGGCATAAAAGGCATAAAACAATCAATTGGATCAGTATTCAATA
GAAACAATGACAATTGAATAAAACCCCTAATTTGATTTGGGAATCTAACTTTACAAAATTGGGAATTTTAGGAACCCTAT
GTAGGAAAGAGATTCATACGTGAACATTATCATACCTAGGAGTTCAAAGCCCAAAATCTATGGTGAAATTTGAGACTTGA
ATGGAACCCTAGATCTTCTTCTTCTTCCTTAGAAAGAGAAATATTTGGGAGGATGAACTTGATTAACTTTTAGGAATTTA
GAAGAGTGAATTGAATTTGGTGATTTGGGGGTTAAAAATCACAATATATGGCTTAGGGTAGAAGGTAAAATGATGTAGGA
TAAGGTTAAAATAATTAGGGAAAACACCAAAATTCCCTAAAAAAATAACTATCGGACATCCACCAACGGTTGGACTTATG
GTTCGTAGGTCCAACCATGAACCATCTTGTACAATCGTCATTGGGGTTCAAGGACAATACATTTGGACCCCCATCTGTGG
TTGTTATGTACTATCATGACCCGAGCCTACACCTTCTACATGGCTGGCACTCGAGAACCATTTCAATTCCCCAAGCAAAC
CCTTGGCCAGGCTATATGACTTACATGATATTAAACAATATGTAGAAGCTTAAATAGGTGAACAATTAGACATTTAAGAA
AATTCTTTACAATAATGTCTTGCAAAATACTTAACATGAATCATGAATTAAACAAAACATATTGAGCAAAATATTGGGAA
CATCTAATTTAGTCTATCTATGAAGCCTTTAACAATGTACGATAGTTGTCGGGACAAGACCCACAACACCTACAAAGGCT
ACTAACTGAAAGGAAATGGAGTCTCGTGGAAGTAAGGAGGCCTCACAAAATCTTATCTACAAATGAATAGTGCTCTCAAC
AAAACGCCTGTTGATGATCCTGAGTACCTGAATCTGCATCATGAAATGATGCAGGTCTAATGACGTCAGTACATTGAAAG
TAAAGGTAAGTGATAAGGTCAGAGTAAATAACGTACTAGCTTGAATGATTGAAAGCAACATAACTGGATCAATACATGAA
TATGAAATAAAAATTATTTAAGCTTTACAACATAATATACAATGAAAACATCATGAAAATAATATACTTTACTTGTGGGA
GTTGCTCTAACCGACACCAATTACCATGTGCCTAGAAATGACACAATGTTTCACCTCACGTTGCCAGGACCGTCCTATAC
TTTGCCAGGGTATAGGATGATATCGTGACTATGGATCAATCTAATTAGCTTTCGTAGAGGCTGTGACAAGTCGCATGAAG
AATCAATATTGTCCTATTCTACGCAAGCTACGTAGTTCTATGGGACTTCGGAATCATAAAAGTCTCTAACCCAATTCGAT
GCTCGATACTACTCCCTAAAGATTTGATATAACTTTATGCCCTATTTATCCATTACAAGGAATGGAGTTCTTACTTGATT
GAAATACTTTCCAAAACATGGAACATGTTTAAATTCTTGAAAATCTGCACTTATGAAATTATCTTTCAAGTTCAATAATC
AACATAGGTACATAACTATATATATATAGCTATATAATTAACATTTGAAACTCTTAAATGTTCATGAAATAGAACCTTTG
AACTTTCCTCTTTACTTTACTTTGATTTGAAAATGTGAATTTCCGAACTATGATTAGGATATACGAAAGATCTCTCAATG
AATAATGGAGGATTAGATTGCTGATAATAAGAAGTGAGCAAATACATGATTCAAAGGAACAAATACGAGACGAAGAACAA
AGGTGAAAGGGGCCTGACGCCCCTAGCGCATTAGTAGCGCGCCACGCCAACCCTCACTTAACTGGGACTGGTTTGGTGTG
CACTACACGCACTGGGTTCCATCCCCCCTAGTGCTATGGGGGGGCGCCACCCTAGCCCAAACCCAGAAAACCTGATGAAT
TTTCTTGTACCATTCAAGGCCTAATTCATCTAGAATCGAATGATTTCCTCCCAAAATCGTTTGGATTCATAAACCCAAAA
AAATTAATAGCAAACCCACTCAAACATAATCAAGAACATCACTCATTCACAAAATCCTCACCTTAAGAACTCAACATGAC
TCTATTGACATAAAATGAAGTAACACCTTAAGAATTCCTCAAGAACCTTTACATAAACGACTTCATGGACAATTTAATGA
ACGAAATACATGCTTGGAGTGAGGATTAAAAAGTCCATCATTATCAGAAACCTCATGTACCTCAAAAGAACTATGTTCTT
GGCCTTTTCCCCAAATCCCGGAAGAACAATTGAAACCTACTCTTCTCTTCTTGAAATTTTCCCTAACTTTATTGAACATT
TTTGAAAGAAAGAAAAACTGATCTCAATCAGCTTAGACCCCTATTTGGGTTTGGAAAATGTTTAGGCATAGTGGGGTAAA
GAAAAGACCAAAATACCCCTCCTTGAAATGGATGAAACGGTCCTATCTAGAGAGCTTGCACTCAAATGGGCATAAGTCCT
TCATTCGAACTCGGATTTTAGCAAACTCGACGGCGTTGGAAAATGAACTTGAAGAACTACTATTTGATACCGCATGGGCC
ACCTAACTCATTATGTGCTTAAAAGTATGGTTGTTTGAAGTTGACCTCACACTCAAATTTGAAGAGTAATTTGTACGAAT
CTTAATTTAGTTAATTCTAATACCGAGATGTTACAATATCTCCCCCCTTGGAAACATTCATCCTCGAATGAGATCACTCT
AGGTAGAACTTGGGGTGGAAAAATCTAACACCCAAGTCAAACACCCAACATTGAATTTTAACACAACTTAGCATATCAAT
TTAAAAGTTATTGACAAAAGTTATTACCTTGGCCTAAAATTGATTCAGAAGTAAACATAAGAGGATATCTCTTCTTCATA
TCCTCCTCAGCTTCCCAAGTAGCTTCCTCAACAAATTGATTCCTTCATAAGACCTTGACTGATGCAACCTCCTTAGTTCT
CAACTTGCGAACGTGACAATCGAGAATTTGAATGGGTATCTCCTAATAAGTTAGGCTCTCCTTAACACTAATATTCTTAG
TAGGTATAATAAGTGAAAGATTTCCTATTCACTTCTTCAACATAGAAATATGGAATACTGGATGGAGTGCTACTTACTCT
AACGGTTAGTCCAACTCATAAGCTACATTGCCAATTCTCTTAGATATCCTGTAAGGACCAATATACCGGGGACTGTGTTT
CCCCTTCTTGACAAATTTCATAACAACCTTCATGGGTAAAATCTGCAAGTTAACCCAATCGTCCAGCTCACATTCCAAGT
CTCTTCTCCTAACATTTATATAGGATTTTTAATGAATTTGTGTTGTTTTCAGCCCTTCTTCAATGATCTTCACTTTCTCC
ATAGCTTGATGGACCGAGTATGGTCCTATCAATCCAGTTTCACCAACCTCAAACCATCCAATAGGAGATCTACGTCTTCA
TCCATAAAGAGCTCCGTAAGGAGCCATCTGGATGCTAGAGTGATTACTGTTATTGTAAGAAAAAAGTTTTAGAGGTAAGT
GTTCATCCCAATTTCCTTTCAAATCGATCACACAAGCCCTCAACTTATCCTCTAAAGTCTGAATTGTCCGCTCTTCTTGA
CCATCAGTCTGTGGGTGGAAAGCAGTACTAAAATTTAACTTTGAACCCAAACCTTTCTGGAAAGACTTCCAAAATTGGGC
GGTGAATTATGCACCTCAATCCAAAATGATAGACACGGGAACTCCATGAATTCTGACTATATCTTGAATATATAATCTGG
CATAATCTTCTACTGAATAGGTAGTCTTTACCGGTAGGAAATGGGCTAATTTAGTCATTTAATCTACAATCACCCAAATT
GAATCATGCTCTTTGCGAGATCGTGGCAGGCCAGTAATGAAATCCATATTGATCATCTCCCACTTCCATTCCAGAAGATC
TATGGTTTGAGAATACCACTGGGCCTTTGGTTTTCTATCTTAACTTGTTGGCAATTCAGGCCCTTAGCGACGAAGTCTGT
AATACACCTCATCATACTACTCCACCAATAGACTTCTCTCAAGTCACGATATATCTTTGTGGAACCAGGATGAATTGAAT
ATCTATAACTATGAGCATCCTCCATGATCCTCTCTTTGAGCTCATCCACCTTTGGTAAACACAATCGTCCTTGATACCTC
AATGCACTTTCTCCATTTGTTCAAAATCCATCACTTTATACTTATGAACATTTCCCTTCAATTCAAGAAAAATGGGGTCT
TGGTCTTGTTTCTCTTTCACTTCATACACAAGCGATGATTCAACCCCATTCATCACCACTACTCAACCTTCAATGCAATC
CAAAAACCGCACTCCCAAACATGCAGGCCTATACATATCTTTGGCCAATTCTTTCTTGCCTTCCTCAACATGGGCAGTAC
TACCCATAGATAACCTGCTCAAAGCATCAGCAACAACATTAGCTTTACCTAGGTGATAGAGAATACTCATTTATTAATCC
TAGAGTAACTCCAACCACCTCCTCTGTTTGAGTGTCACGACCCAAGATTCCCTTAGGCTTAAGATGGTGTATAGGACTCC
GAGATGCCCCATACAAGATGCTTAACATTCATAACATCAGAAATAGAACAAAAGAGAGAAAGAACAACATTTCAAGTCCA
ATTTTTTATAAAAGTAAATCGAAAGTCTAAACACATGTCTCATTATCCATCTAGTACATAAGAGTGAAATTTTGGCCTAG
ACCATACATCATGTCCAAAATTGAAAACAATGAAAATCCAGTCCTCGTAGTAGAGGACTCACCAAAGCTTGAAATCTCTC
AAATTAACCTTTAGCCACGTAATGAAGGATCCTGAGTGTCTGACCCTACATTTGGAGAAATATAGTCAATAGTATGCGTT
AGTACATATTATGAACCAAGTATGATAGCCATGCATATAAACATTTAAATCATGCTAAAATAGGACATTTTCACGAGCAT
GCAATGATCAAGCTAAAATATCAAACTTGAGAGTTAGGAAGAATAAATCACAAAATAGGATCAATGCAAGTGAAGATTAT
TTTAAAACATACTTACGATACTTGTTGAAGTAACCTTGGTTCATCGTAAGTTTACTTGTTTGTGGGAAGTAGCCTTAACA
AACATATAAGACCATGTGAGCTAGAAACATGGAATCCAATGTCTCCCACACCGAAAAGAGTTGTCCTACTTGCCAAGGTA
AGGGCCGTGAACTTCTAGCTATTGTGGATCCACTAGTTGATGTCTATCTAAACAATTCTATGTTGACACATAGTTTATGG
GACATGAGTAATTCCCACTTATCCACTCAATTCTAAGTTTAACTTCCATGTTATAGTTCTTAATCCTATTCATCTTAGTT
CTTAAAGGAACATGGGTAATCGCCTCTTGTCCTTACATTATATGACATGGGTAATCGCCTCTTGTCATTGAATTACAGAG
CATGGGTAATCTCCTATTGCCTCATCATTTACATAACACCTTAACCATTGGTTCATTTTAGGTGAGAAGACCTTTTAAGA
TTAAGATCTCTTATAATGTGAGAAAACCTTAAGAATCATGCTTTCATGTGTATATAAGAAAATTCTTTCAACAACATTAT
CATTGATACTTCACTCTCAAAACATCCTTAAAACATTTACATAAATCCCATAACAACATGTTTAATTTCATAAATTCTTA
ATTCATAATCCAAAACCTACATCATATCATCATAATTTGGAAAACATGGGAATTAAATTGGTTCATGGGGAGTCATCATA
AAATCTTATAATTAACTCAATTCATGCATAAGAGATAATAACTCAATCAATTAAATCAATAATCAAGAGAACCCATAACA
TAGAAGAAAAATATTAACTTAATTAGGGATTTTTAACTTTTAAAATAGGCGAATTTGGGAACTCCATGAATGGAAGGAAT
CCATGGATGAAATCTCTCATAACTCAATGCCAAAAGCTTACCTTCAATGGTGGAATTGGAGACTTGACATGGAACCTATG
TTGAACCATTCTTCTTCTTCAAGATTTCTAGAGAAACAAATATTTGGGAGAGAAAGACTTGTTCTTCCTTTGAATTTTTG
AGAGAATGAATTGAATGGGATGAATTTGGGGTTAAAATTACTTATAAAGGGGTCCTAGGTATGGGTAAACTGACATAGTA
TCATTATAAAATAATTAGGAAAAGACCCAACTAACCCTGGCTTACAGTTGACGCGAACCTCGAGATGGAAATCCTATACT
AGCCCTCTCAGGGTCCACGAGCCGGCTGGGCAGTCGTGACCCTTGACCAGTGGCTTGAGGTATTCTACCACCCTTAACTG
CCACCACCACGAACCATTTGGCTCTTCACGAGCCATCTGGGTGCTCGTGAAAGGAGCCTGGCCTTTGGGAGGACATTGCT
CTCATTACTAAGGGCACCACCACGAGCTAACATGCTCTTTACGACCCGTGAAGGGCTCCATAAATGGTGCCATGGCTCAA
TTAAGGGCTCATGACCTCCCACTTGTCTATGTTTTGAAGGTTTCTCTATTCGAGGGTGTTACATTATCTCTCCCTTGGGA
ACATTTATCCTCGAATGGGATCCTAGATATCACATGAAGGAAAAGAACTCAAATCTATCAGCCCATCATGCATGCAATCA
CATAAATGCACATATCCGAGGAGGAAACATCAATTCCAAGCTTAAGCATGTTCAAACTATCATATCATGAAGTCTACATG
TAGCTCATACTCAAATGCACATAAACATGTAGGAATCAATCAAGTTGAATCATTTTCTCAAACTCAAGCCTTTTTCATGT
ACATGCACAAATGAGGAAATCATGGGAATATCTAAGACACATGACATCAAAAGAGTAAACCATGAGTAACTCATTACCTC
AAGCTAGAGTAGGGGTAGAAGGAAAGAGATGAGGATTTTGGGACAATATCGGCCTCGGCCTCCCAAGTATCACCCTCAAC
TATTTGATTCCTCCACAACACTTTCATGGAAGAAACTTCTTTATTTCTCAACTTCTTAACTTACCGGTCTAAATCTCAAC
CAGAACTTCTACATAAGAACGATTCTCCTGAACTCCCAAACCTTATAAGGGGACTATAGATGTCGGATCACTGACACATT
TCATCAACATAGGGACATGGAAAACCGGATGCACCGATGCAAATTCATTAGGCAATTCTAGTTAATAAGCAACCTTACCA
ATATGCCTCAAAATCAGATATGGGCCTACATATCGAGGACTAAGCTTCCCTTTCTTACCATGACTCATTACACTCTTCAT
GGGTAAAATTTTTAAGTAAACACAATCATTAACATCAAACTCAAGATCTTTTCTTTGAACATCGGTATATAACATTTGTT
GACTTAAGCCGTACTCAACCTGTCTCCAATAAGTCAANNNNNNNNNNNNNNNNNNNNNNNNNNNNNNNNNNNNNNNNNNN
NNNNNNNNNNNNNNNNNNNNNNNNNNNNNNNNNNNNNNNNNNNNNNNNNNNNNNNNNNNNNNNNNNNNNNNNNNNNNNNN
NNNNNNNNNNNNNNNNNNNNNNNNNNNNNNNNNNNNNNNNNNNNNNNNNNNNNNNNNNNNNNNNNNNNNNNNNNNNNNNN
NNNNNNNNNNNNNNNNNNNNNNNNNNNNNNNNNNNNNNNNNNNNNNNNNNNNNNNNNNNNNNNNNNNNNNNNNNNNNNNN
NNNNNNNNNNNNNNNNNNNNNNNNNNNNNNNNNNNNNNNNNNNNNNNNNNNNNNNNNNNNNNNNNNNNNNNNNNNNNNNN
NNNNNNNNNNNNNNNNNNNNNNNNNNNNNNNNNNNNNNNNNNNNNNNNNNNNNNNNNNNNNNNNNNNNNNNNNNNNNNNN
NNNNNNNNNNNNNNNNNNNNNNNNNNNNNNNNNNNNNNNNNNNNNNNNNNNNNNNNNNNNNNNNNNNNNNNNNNNNNNNN
NNNNNNNNNNNNNNNNNNNNNNNNNNNNNNNNNNNNNNNNNNNNNNNNNNNNNNNNNNNNNNNNNNNNNNNNNNNNNNNN
NNNNNNNNNNNNNNNNNNNNNNNNNNNNNNNNNNNNNNNNNNNNNNNNNNNNNNNNNNNNNNNNNNNNNNNNNNNNNNNN
NNNNNNNNNNNNNNNNNNNNNNNNNNNNNNNNNNNNNNNNNNNNNNNNNNNNNNNNNNNNNNNNNNNNNNNNNNNNNNNN
NNNNNNNNNNNNNNNNNNNNNNNNNNNNNNNNNNNNNNNNNNNNNNNNNNNNNNNNNNNNNNNNNNNNNNNNNNNNNNNN
NNNNNNNCCTTACTTGAAAAAATGGGACAAAAAAAACCACATACCTTAACCAAAACTCACATTTGCTGAACTTTCCAAAG
AGGTGTTGGTCATTGTGGATTAGCAACACAATCCTCAAATGATTAATGTGATCGTCCTCACTTCTTGAATAGATCAATAT
ATCATCAATGAACATAATCACAAACATGTCAAAGTATTTTCTAAATACCCTATTCATCAAATCCATAAAAGGGGGTTGGA
GCATTAGTCAAACCAAAAGACATCACCAAAAACTCAAAATGACCATATCGGGTTCTAAAAGACCTCTTCGGAATATCATT
TTCCTTCACCCTCAATTGTTGATAACCCAACCAAAGGTCAATCTTAGAGATGTAACTCGCTCCTTGAAGTTGGTGAAACA
GATCATCTATCCTTGGGAGAGGATAGTTATTCTTAACGGTAACCTTATTCAACTGTCGATAGTCTATACACATACGAAGA
AAACCATCCTTCTTTCTAACAAACAAGACTGGAGCATCCCATGGAGATCTACCTGGTTGGATAAAATCCTTATCCAAAAA
GTCTTTCAATTGCTCTTTTAATTCCTTAAGTTTTGATGGAGCCATTCCATAAGGAGGAATAGACATAGGTTGCGTATCTA
GGAGAAGGTCAATAACGAAGTCTATTTCCCTTTCGGGAGTAATATCGGGTAGATCATTCGGGAACACTTCTAGAAACTCA
TTAACAATGGGGACCGACTCAAGAGTAAGGGTTTCGAAATCCACATCCCTCACCCTAACTAGATGGTATACGCAACCCTT
AGCAATCATCTTTCTACCTTTAAGACAAGAGACAAACTGACCCTTAGTAATAGAATTTACCCCTTTCCACTCTAGGATAG
GCTTATTCGGGAACTAAAACTTGACTACATGGGTTCTACAATAAAAGCATTACAAGAATTCAACCAATGCATACCAATGA
TAACATCCAAATCTAGCATATCAAGCTCCACCAAATCAACAAGAGTAACTCTATGGGACAAGGAAACAAAACACTTTACA
TAGACCCTCTTAGCTGCAATAGAATCACCAACATGAGTAGAGACATAAAAAGGATCTAACAACACATTCAAAAGAACATC
AAACCTCATATCCACATATGGTGTCACTAAAGAAAATGTATTATGGGGATCAAGTAAAACATAAACATCAAGTTGGAGGA
CTTTCAACATACTGGTAACCACATCGGGAGAACCCTCTTGCTCATGACGAGTATGATGTTCATAAAATCAGTTTTGCTTG
GCAGCATTTGAACCCGAACCACTTGAATTGGATGAAGGATTTGGTTGAGCCCTTCAGTGATTTTATCCTTCACTCTTAAC
AACTGAAGGCTAATCTCTTATCTTGTTGTTCATTTTACCACAACCAAAACAAGCATTGGAACCCGCTAAACACTTGCCCT
CGTACTTCATTCTACAGATAACATAATCAGGCAACAAGGACCCACTACCATATCCCCTCTGACGCTTAGGGTTACACACC
CTATCTTTTTTGAACTTAGAAGAAGCATTGGAGAAGCCTTGGCTGGATTTTTTTTTTGAAATCTAATACGACCATGCCCA
TCGGACCTTGCATGTAAGAAATTGTTATGATCGGTTTTAGCACTTTTTGTCTCCCTATACTTTTCCTTAAGTTTGTTCTC
TTTGATTTGTTGAGCATGAACCATGAGATGAGAAATATCCATGTCATTAAGAAGCATGGCGGTACGATATTCATAAAAAA
CCATTTCGGACACACCCGAAACAAACAAACTCATCTTTGCCCTAGGATCGACAACCGTTGTTGGATCATATCGAGACAAT
TGTCTGAATTTCAAAGAAAAATCCTTTACACTCATACTTCCTTGATGAACGTTGATGAACTCAAGCATCATTGCCTCCCT
CATCTCAAGGGGAAAGAACCTATGCAGGAAACTAACCTTAAACTTCTCCTAATCGAGAGGACTCGTATATTCCGATCTCT
CTTCTTTCCGTTGATTGAACCAAATTTGAGCAACACACTTAAGTTAATAACTGGCCAACTCTGCCTTTTTATCGACATTA
TTCCCATAATCGTCAACACCTTGTAAACCTCATGAATAAACTTGTAACACCCTGTATGCTAGAACATACCAAATTGCAGG
TTTAAGGTGTTGCAGGTGGCACCCACAGGGATCATCCACGGACCGTATGAGGACCCATAGTCCGTCCTGCAGGTCCGTGA
TGCACCACCTACGACCCTTCCCTAGAAACTCCAGAAAATTATTCTAAGGGTCGACCCATGGCCGGACTTACGGACCGTAA
CCCCCCAGAACACCATCGATGGTTGACCAGAATGGACCATCAGTCGATCGACGATCCATCGGCGACCCTGACAACAGTTA
AGTCAGGGGTGTTTTGGTCTTTTCGTTATGCGTTGGACCCCTACAATACGTCATTCAACTCCTAAACTTCATAGTTTTGG
TCAGTTTTAGCCTAGTAACTTACTAGAATGTACCCTAAGAAAATCATTCACCAAAAACGTAGAAAAATTAGAACGCAGAA
GGAGGAAGAGTCGACAAATCCCTAGTCCAAGAATGCAATAGGTTTTCATCAGTTTCATCCCTGAAATCGAAACATTTCTT
CGTGAAATTCGTCACCAGGTATGTGGGATTTCACTAGTGGGTTTCTTTGCACCCATTAGGTCCCTAGAATTCAGTCAGAT
TCTTGATTCCCTTAATATTATCTACACTTAGGGTTTCTAGAATTTCAGTAAATCATTATGAATTAGTTGGTTTAATGTTC
CTAATAAGATTATCATAATTTTAGTATGGTTTTGCGTAGATACCTTCATAAATTCAGAACCCTAGCTACGTAGTTCTTTC
AGTTCATAAATTACACATGTTATGTTAGATATTTCAGATATACATGCCTCAGAATGAAATGTTTCATTATAAGTATATAA
ATGTTGCCTTTTCAGTGAGCATGTTCGTATTTTGGGCTATCCAGTAATACATAACTTCAGTCATAACTTGTTAATTACAT
AATCTATTGGGAGAAGCTTAATACCGAGCTGACTAAGGTCAGTCACCCTTAAGTCCCAGAACTACGTGCCCCGTAGGTTG
TAAGTCCTCTCTGTGGGCATCATTTAGTGATCAGGCTAGTATGCCTCTATACCTCTGGCAGGGTATATTGGGTCCTTTCG
ATGGGGCTTATACATCGAACTCCACATATAGGTCATGTGGTTTTATGTCGGTTATTAGTATCTCCCACAATTCAGTCAGG
TTCGATTTCATTGACCATGTTATCAGTACAGTTCAATATTCAGTCTCAACATGTTATAAACTTGGTCATTGCATTCAATG
TAGTCATGTTCAGTATTTTCAGTATACTTATCATGTTCATATTATATCATTGCTTTATTGCTTGTTCAGTTATGTTATTG
TTCAGCTCTATTCTATCCTGCATGCTCAGTACCTTTCAAGTACTGACGCATACTATGCGCTATATCTACTTGTGATGTAG
GTTCGAGTCCCCATCAGTCAGATCACACATAGGGCAATTCCTGATCTTCAGTTCAACTGCATCAGTGGTGAGTCCCCATT
CTTCGAGGACATTTGACATGATATCTTTCCATTTTTGTCTTAGTTTTCAGTTTTTCTAGATTTAGCTGGGGCATGTACCA
GCACTTCTAGTCAGTTTAAAGGCTCATTTCAGACATAGTTAGATTCAGCTTTAGTGTTAGAGACTTTTCATTTGTATTCC
AACTCACAGTTTTCATATATTCAGATTTAGTGTATGGGTATTCCCTACCATTTCTGATTATTTATATGATTTAGCTTCCG
CACAATATTTATTGATTCAGTTGCTTTAGTACGCTTATGATATGCCAGCAGGGTAAGCTTGGGGTGACCCGTGATCCTAG
GTCTCGTGTTCGCGTCCAGAGGGTAGCCTCGGGGCTTGACCAACTTGGTATTAGAGCATTAGGTTTAAGAGCCCTAGTAT
GTCTGAAAAGCCATACTAGGTATAGTCATTTTCATGGGTGTGAAGTGCACCACATCTAATGAGAAGGACGCTGCAAAGTG
TTTTAGGTAAACATCAATTTCTTTGTTAATATTATCGAAATGCTGAATTTCGGTATGCTATCCAGTTGTTGTCTTAGAGT
GTGATCAACCAGAACAATCAACAGGTTCCAGTTCCGGCAAATGCTAATGTTGGGTCAGCTGCAGCTAGAGTTCGAGATTT
TGTTAGGATGAATCCGCTAGAGTTCTTAGGATCACAAATTGGTGAGGATCCCCAAAACTTCATAGATGAGGTCAACACTG
TCTTTGGAGTGATGCATGTAATTGGGAATGATCGGGTTGAGTTGACATCTTACCATCTTAACGATGTAACTCATATCTGG
TATACTCAGTGGAAAGAGAACAAGGATACAGATGCAACTTATATCACTTGGGAATGCTTTTGTTATACCTTTCTGGACAT
GTTCTTCCCAAGAGAGTTGACGGAGGCAAAAGATCAAAAGTTTATGAATTTGAGGCAAGGTTCTACGACAGTCCAAGAGT
ATGGACTCAAGTTCACCCAACTCTCCAGGGATTCTTCTCACATGGTTACTGATTCCAGGGCCCAAATGAACAAGTTCATG
TATGGGGTATCCGATCTAGTGAAAACAGAGTGTAGGAATGCTATGTTGCTTGAAGAAATAAACATCTCTAGGTTCATGAC
TCATGCTCAGAAGGTTGAGGGTGATAAGCTTAGGGAACATGCCAAAGAGATTAAGAAGGCTAGACAGTCAACTATGACTA
TTCTCAACTGAAATCGAGTGGTGGAAGTCGCCTGCAGTTCCATAAAAAGTCTATAGCTCCAGCACCTTCATCAGCTAGTA
TTCCATCCTCCATGTTCCGAAATGATCAGAAAGGTAGGGCATCAGGATCTACGTCTCAGGGGAGTGTTTCAGGCACTAAA
ACCTACCTAATTTGTCCAAAGTGTGGTAACAATCATCCGAGCGAGTGTCCTGCAAGAAAGGAAGGATGTTTTAGGTGTGG
TCAGTCTAGTCACAGGTTGAAAGTATGTCCTTCTAAATAGGGTCAAGAAGGTAACAATGGTAAAGCTCAGTCCACAACTT
CAGCAGCACCAGCACGTTGCCCGACTCAACAAGGTAACTCATCTGGTATAGGTGGCGGTCAGTGCCAAAATAGGTTGTAT
GCTATCCAGGATCAGGAAGATTCTCCTGATGTAGTCACTGGTACGTTACGGGTCTTTGACTTAGATGTTTATGCATTGTT
AGATCCAGGGGCTACTCTTTCCTTTGAAACTACTTCTATAGCAGTTAACTTCAGTGTTAGTCCAGAAATCTCTTAGGACC
CCTCTCAGTCTCTACTCCAGTCGGTGACCCAGTCAAAGCTAAATGGGTTAAATTACCCTGTCATAGTCTCCCAAAAAGAC
ACCTCAGTAGATCTTATAGAACTAGAAGTGGTAGACTTTAATATCATTCTAGGCATGGATTGGTTACCTTCCTATTATGC
CTCAGTCGATTATAGAAGTAGGATTGTTCATTTTCAGTTTCCAGACGAACCAATCCTAGAATAGAAGGGTAGTAGCATAG
CGACTATGCGTCGATTCATTTATTACCTGAAGGCTAGAAAGATGATTTCTAAGGGGTATCTCTATCATCTAGTTCGGGTT
AAGGATTCAAGATCTGAAATCCCAACTCTTGAGTCGGTTCCAGTAGTTAATGAGTTCCAGAAGTGTTTCCAGAAGATCTT
CTTGGAGTTCCTCCCGAAAGGAAAATCAACTTTGGAATTGATCTCCTTCCAAATACCTATCCTATTTCTATTCCTCCTTA
CAGAATGGCTCCAGTGGAGCTTAAGGAATTGAAAGAGAAGTTGAAAGACCTTCTAGATAAGGGCTTCATCAGACCTAGTA
TTTTCTCTTATGGTGCACTTGTGCTGTTTGTGAAGAAGAAAGATGGTTTTCTCAAAATGAGCATCGATTATAGAAAGTTG
AACAAGGTCACAGTTAAGAATAAGTATTCCATCCCCAGGATTGATGACTGGTTTAAACAACTTTAGGGGGCTAGCCATTT
TTCAAAGATAGACCTCAGATTCGATTATCATCAACTTAGAATCAGAGATAGTGACATCCCGAAAATAGCCTTCAGAACTC
GGTATGGTCATTATGAATTTGTAGTTATGTCATTTGGTCTAACTAATGCTCCTGCAACTCTCATGGATTTGATGAACAGA
GTATTCAAACAGTATTTAGACTTGTTCGTTATCATCTTTATTGATGATATCCTCATTTACTCTAGGAATGAGGAAGAACA
TGCGAATCATTTGAGGGTTGTCCTGCGAACTCTCAAAGATCGCCAGTTATTCGCTAAATTTAGCAAGTGCGAGTTTTGGT
TGCAATCAGTTGCTTTCCTTAGGGATATTGTGTCTAGCGAAAGGATCCGAATGGATTCTCAGAAAATAAAAGTAGTGAAA
CAATGGCCCAGACCTACCTCTTCTACTGATATAAGAAGTTTCTTGGGTTTGGCTGGCTATTACAAAAGGTTCATGGAAGT
ATTTCATCCATAGCCTCTTTATTGACTAAGTTGACTCAGAAAAAGGTTAAGTTTCAGTGGTCAGATGATTGTGAGAAAAG
CTTCGCAGAATTGAAAACTAGGTTGACTACAGCTCCTGTTTTGACTCTATTAGAGGGGTCAGCCGGTTATGTTATATATT
GTGATGCATCCATAGTCGGCCTTGGTTGTGTATTAATGCAGCAAGGTAAGGTTATAGGTTACGCTTCTAGACAACTTAAG
GTACATGAGAAGAATTATCCGACTTATGACCTCAAGCTAGAAGCAGTGGTGTTTGCACTTAAAATTTGGAGACATGACTT
GTATGGCATTCACGTAGATGTGTTCACAGACCATAAGAGCCTTTAGTATGTGTTCATCCAGAAAGAGTTGAATCTTTGCC
AGAGGAGATGGCTTGAGTTCCTCAAGGATTACAATATGAGTGTGCATTACCATCGTGGTAAGGTAAATGTAGTAGCAGAT
CCCCTTAGCATACTATCGATGGGTAGTGTAACACATGCAGATGAAGAAAGAAAGGAACTAGCAAAAGATGTTCACAGGCT
TTGTTGCTTAGGAGTTCAACTCATGAGCATATCAGATGGTGGTGTAACAGTTCAGATGGGTCAGAATCTTCATTGGTAGT
GGAGGTTAAGAAAAAGCAAGATAGTGATTCGATACTTCTTAAACTAAAGGGTGCAGTCCATCAACAGAGAGTTGAGGTTT
TGTCCCAAAGGGGAGATGGTGTGCTTTACTATTAGGGTCAATTATGTGTATCTAATGTGGGTGAGTTGAAAAAGCATATT
CTTACAGAAGCCCATAACTCCAGATATTCTATTCATCCAGGCGCCACTAAGATGTACCGTGATCTTCAGACAGTCTTTTG
GTGGAATGGTATGAATGAGGATATAGCGGATTTCGTGGCTAGGTGCCCCAATTGTCAGCAAGTCAAGGTAGAACATCAGA
AACCAAGAGGTATGGCTCAAGATATCAACATTCCTACTTGGAAGTGGGAAGTGATCAACATGGACTTCATCACAGGTTTA
CCTCGTACTCGCAGACAACATGACTCCATTTGGGTGATAGTTGATAGATTTACAAAGTATGCACCCTTTTTGGCTGTCAA
GACTACAAATTCGGCAGAGGACTACACCAAACTTTACATTAATGAGATAGTCAGGTGGCATGGGGTTTCTTTGTCTATCA
TCTAAGATAGAGGTCCTCAATTTACCTCGCATTTCTGGAAGTCGTTTCAGAAAGGTCTTGGTACTCAAGTTAATCTTAGC
ACAACATTTCATTCGCAGACAGATGGGCAGGCAAAGCATACCATTCAAACCTTAGAGGATATGTTGAGAGCTTGCGTGAT
CAATTTCAAGGATAGTTGGGATGTTCACCTTCCTCTTATAGAGTTCGCCTACAATAATAGTTACCATTCTAGCTTTCAGA
TGGCCCCTTATGAGGAATTATATGAGAGTAGATATAGATCTCTAGTTGGTTGGTTTGAAGTAGCTGAAGCAGCATTGATA
GGGCCAGATTCAGTTCATGATGCTATGGAGAAAGTACACCTCATTAGAGATAGACTTAAGACAACCAGAGTCGCCAGAAA
TACTATACAAATGTAAGGAGAAGGGAACTAGAGTTCCAAGTTGATGATTCGGTTTTCCTGAAAGTATCGCCTATGAGAGG
GGTGATGATATTTGGCAAGAAAGTAAAGCTCAGTCCTAGATATGTAGGCCCTTACAAGATCTTGAAAAGGGTTGGTAAAG
TGGCTTATGAGTTAGAGTTGCCAAAAAAACTAGCCGCAGTGCATCTGGTTTTTCACATTTCATTGTTGATGAAGTGTGTG
GGTGACCCAACGTCTATTGTGCCTTCAGTTGAGTTTGCATTTTAAGCATATTTGCATGTTCTTGGAACTTATTTTAGTCA
GAAATCAGTTTCCAGTGTTAAGTAGTAGAGGTTGCTGCTCTCTTCCTCCATTTCAGCTAGTTTAGTCTTCATTCGAGGAC
GAATGTTACCAAGGGGGAGATAATGTAACACCCCGTATGCTAGAACATACCAAATTGCATATTTCAAGTGTTGCAGGTGG
AAACCATAGGCACTATCCATGGACTGTAGGAGGACCCATGGCCCGTCCTTTAGTTTCGTGGTTCACCACCTCTGACCCTT
CCCTAGAAACTCCAGAAAATATTTCTTAGGGTCGACCCACGGCTGGACCTACGGACTGCAGGTTAGGTCACGTATCGTGG
TCCATGTTCATGGATCAGACCCAAGTTTTCAACCCCTAGAACCACATCGATGGTTGACCAGCACGGACAGTCAATCGATC
GACAGTCCGTCAGTCCCGTCCATCGGTGACCCCGACAATAGTTAAGTCAGGGGTCTTTTGGTCTTTTCCTTATGTGTTGG
ACCCCTACACTATGCATTTTTGGTTAGTTTTAGCTATAATCTACCCTAACCAAATCATTCACCAATAACTTAGAAAAATT
AGAATGTAGATGGAGGAAGAGTCGACCAAGCCCTAGTCCAAGAACACAATAGGTTTTCATCAGTTTCAGCTTTGAAATTG
AAAGATTTCTCTGTGAAATTCATCACCAGGTATGTGGGATTTCACTAGTTGGTCCCTTCCGCCCATTAGGTCCCTAGAAT
TCAGCCAGATTCTTGATTTCCTTAATATTATCTAACTTAGGATTTCTAGAATTTCAGTAGATCATTTTGAATTAGTTGGT
TTAATGTTCCTAATCATGATTTTAGTATGGTTTTGCGTAGATACCTTCATAAATTCAGAACCTTAGCTATGTAGTTTATT
TTAGTTCATGAATTACATATGCTAGGTCAGATATATCAGTTAAACATGCCGCAGAATTAAATGTTTCATTATCAGTATAT
AAATGTTGCATTTTCAATTAACATGTCAGTATTTTGAGCTATCCAGTATTACAGAACTTCAATCATAACTTGTTAATTAC
TTAATCAATTGGGAGAAGATTAATACCGAGTGGATTAGGGTCAGTCACCCTCAGGTCCAAGAACTACATGTCCCGTAGGT
TGTAAGTTCCCTCCGTGGGCATCATTTAGTGATCACGCTAGCATGTCTCTATGCCTCTGGCAGGGTATATTGGGTCCTCT
CGATGAGGCATAAACATCAAACTCCATATTTAGCTCATGTGGTTTTATGTCAGGTATTTGTAGCTCCCACAGTTAAGTCA
GGTTCTATTGCATTGACCATGTTATCAGTACAGTTCATTATTCAGTCTTAAAATGTTATAAACTTGGTCAGTGCATTCAG
TTTTGTCCTGTTCGGTATTTTCAGTATCCTTATCATGTTCAGATTATATCGTTGCTTTATTGCTTGTTCAGTTCTGTTAT
TGTTCAGCTTTATTCTATCATTCATGCTCAGTAGCTTTCAAGTACTGTCGCATACTCTGCGCTACATCTTCTTGTGATGT
AAGTTCAAATCCCGATCACGCATAGGTCGGTTCCCAATCTTCAATTCAGCAGCATCAGCGGTGAGTCCTCATTCTTCGAG
GACATTTGACATGTTATCTTTCCATTTTTGTCTTACTTTTCAATTTTTCTAGATTTATCTTGGGCATGTCCCATCACCTC
TACTTAGTTTAGAGGCTTATTTCAGACATAGTTAGATTCAACTATAGTGTTAGAGTTTGACTTTTCATTTGTATTCAAAC
TCTCAGTTTTCATATATTCAGATTTAGTATATGGGTATTCCCCACCATTTCAAATTATTTATATGATTTAGCGTCCGAAC
AATATTTATTGATTCAGTTGCTTTAGTATGCTTATGATAAGCCAGCAGGGTTAGCTTTGGGTCACCCATGATCCTAGGTC
TCGTGTTCGCATATAGGGGGTAGCCTCAGGGTATGACAGAACTCTTGAAATCTTCCTCAACCTTAGAGTCATGGAACTCC
GGGGGATTCATTCCTGTGAAGTCCCTCACTCTAGATGCGTCGTTTCCCACATTTTGGTTCATGGGAACCGAAACTTCCCT
ATTGTCTTAGGCCGTCATGGCTTGAGTTTCTTGAGTTCCTAAATCCATGAATATTGTTTTCAAGTATTAAATTTTGGATT
CGAACCTTATTTTTAGAATTGGGTTTTGTGTTGATTGACTCATTTTTCAAGAGAATTGATGTGGCTATTGTTGTTTTCAG
AAATTAATATTGAGTACTTGTTTGTAAAAGATTGTGTGGCTTTGAATGTGATTTGGAAGGGGAAGACTCAAAACATAGAG
TGATTAATTGTTTGATTTAAGGGAAGTGATCTCATAAACCTTGTATTCTAGTAGAATACGTGTACTTCCTTCGTTGCTTG
TGTGTTGGGAGTAATGAGGATAAGGTGAAGGGCTTAATTTTCAGTTGATACATCTAAATGAATAAAAAAAGGGTTGACAT
TAAAGGGCTATGTGATGAACATGATGATGTGAATTGCCTTATTGTTACCCTTGTTGATTTACTGATGAAATGCTTGAAAG
CATGAATGTCGACTTGGATTGTATGATTTATTGTCTCTTCTATGTAGTTTGATCTTTCTGTGTGTGCATTAAATGTTGAA
TACCGTTTTGAGACTTGTGAAGATTTATGATGTCGAGGTCTTCTCGGAAAGTGCTATTAAGCCGAGGTCTTTTTCGATGA
GTGTTCATAAAGACTACTTCCTTCTCTTTGCTTCATAGGAAGTGTTCGAGACCCCTCTGTCGGAGCTGATGGACACACTT
ATGATTGAAACGCAATATAGTGATTGCTTACAGACAATGATAATTTACTAGTTTTGAATTTACCATTACCACATAAGCTC
CTGCTTCAAAGTTATACACGTCACTCTGCTATTTAAAAGTGGAAGTCAGGGAAATATTTAGTCATGAGGATTGTACTTCA
ACAAACTCTATTGAAGAACCAGATACAATATGAATTTAAAACTTCGTCAGCATCACTCTAATCGCCTTTGATAAAATCTC
AGAATCTAAGAAATGCCTAAAATTTATGTTTGCCTTTTAGGGGAATGTAACACGGGCCAGGAGATGACTACAGAATGAGA
AAGATTCAAGCATTGAGAGGGAAGAAAAATGGGGATTAGATATGAGAGACTAAAATAGGGATTAGATTTGGAAACTAAAG
AGAGGTCTCAGTTTCGTACCAGCTCGTTTCATATGGAATTGGCATATGCTCAAAGGAGCAGGCATTATGATAATCCCCAG
GTTGTTAAACAAATACTCGAGAATCCTTGAGACCTTTTATTATTAAAAGAAAAAAGAGAACTTCTTGTTAATTCTCTCTT
GAAAATTTTCTAGTGCTAGTTTTCATTTAACTCATATGGGGCCTCTAAAACAACATGGTGTTTCTGATTGAAGGTTTCAA
TTGTATGCTTTTGTTCCGTCATTTAAGGTATGGACTCTATCTACTATTATTGATATTAATTTTGCTCCAATAACATTTCA
ATATTTGAGGTTGTTTGGGTTTTGAGGTTGCCAACTGCTGCTATTACTTGAATTTTAAGTTTGACTAGAGAGGACGATAA
AATCTTAAAGAAACTTCTATATAAGTTAATAATAACATAAGCTTGGAGGAAACCAATTTGTTTCATAAATTGTTTTCTTT
GATGATGAAGTTGGTTTATGCTCATTACTATACAAAGAGCTAAGATATGACTACTGTTGTTAGTTCAACTTATGCTTCAA
AAAATAGAGTAAACAAAGCAAACAAGAATGTGTTGGTTGAATTATTATAAATGGCTCAAGAAGAGCATTCTATGGATTTC
ATCATTTTAGTTTTTATATTGTATCTTGGAAATAAGAATTTAAACTGCCACAAGATGATTTACTTAAGGCAGTTTACTTA
CAATCGTCATTTACGCTAAATATAGGTATTTGTGCAGAGGGTTGTGCATCTTTCTCTAAAGGCCATGGCCCAACAATTTA
GCAGCCAACAACTTTGATTATATAGAAAAATGGAAATGAAGACTGAAAAGAATGTAGCCTTGTTCTTGTGCTAATGAAAA
ATCTTTCACAGTTAGATGATCTATAAAAATCAGTTTTGTCTTAAGTTCAATTTTCTCAGTCATTTTAGTTTGACGAAAAG
ATCCTGTTAGTGATTGAAGATAATTTTAATGGATGAAATGACATATCTGTATTTCAAACTTGAATATATAATGTGCAACA
AAATAACAACCCAACTAAGTGACAAGTGATCTTGCAACATCTCGGGCATTTGTTGCGAGTATAATCTTCTTTTTAGAAGT
GTTGAGGAATTGACAACTTGCAAAGCAGTCCCTGAAGTTCCTCTACTTTGCACTTTAGTCCACTTTTGTAAGTAGTTAGT
TAAGCTGTTATTTAACATTAATCAAGTGGTTAGTTAGTTAGTTAGATTGTAGTTTGTTGTGTCGGTCAAATTAGCTAGAA
ATAAGCTGACACTTGGACTCTATACAAACAGTTTAATGCTTTTAGTGCAGTCAATAGCCTAGAAAACAGGAAATTGGACA
CCATCTGTGTGTGGAAAGAGAAAAACAGAGAACATTTGGGTATCTTCAAAAATCATCATAGCCCGGAATGCAGTTATTTC
AAGCACAAGTACAAAAACCAGATTAAAATTGAGATAAAAAGCATCATATATTGATATTCCAATTATTGAATCATTTGAAT
AATTTGAACATAAAACTTTAATTTCTACAAGCCCCTAATAAATCAATACAAGGATATTGATTGAATCACAAACCTTGCAA
CATAAAATGATAATAAATGTTGGTAATCTAGGATCCCAAAATAGCGCTATTTAATCACCAACACCAATCTGCTATCATTG
AACAATTCCACAATAGATTTGTCTGTGGTATGTAGTGAAAGTGTTGAGAGTCACTCCTAACATTGCAAATAACTTTTTCC
AAACTTTGCTTGTAAACACATGATCTTTATCACTCACAATGTTTTCAGACAATCTATGTAGTTTGCAAATATTTTCTAAG
AATAAATTGATCCATATTATGAGCTAACTAAGAATGAGGTAGACACACAAAATGGGCATGCTTTCTCACCCTATCCACTA
CCAACCCTATAAGTGTTTTCCCATTGGAATCAATAAGTTTTTCTATGAAAGCAAACTTAGTTGCTATAGAATCCTAGGGT
AGGAAACATTGTAATATTAAGTGTCTTTGGCATATATTACATACCTTGACATAAGCATGCACATCATCTTTTAACCCCTT
TTAATAAAACAAAGAAACTAACTTCCTATAGGTGTTCTCAATACCAGAATGTCCCCCACTATAATGATATGCAAAATTAA
ATGATATTTGTAACACCTCGGTAGTAGAAATAGCTATATGAGAAAGAACTAAATTGAGATTTGTACAAGTTGCTCTTTAA
ATTTTAAGTTTTGGCGTCAAATTCAAACGATCATAACTTTCAATACAAAATGTGTTAGGTGGCCCATGAGGTATCAAATC
AAAGATCTTGGAGTCCTCTTTCTAATGCCGCCCAGTTTGCTAAAATTTGAGTTTGGATGAAGGAGTTATGCCTATTTGAG
TGCAGACTATCTAGATAGGGCCTTTTCATCCATTTTAAAGAGGGTTATTTTGGTCTTTTCCTTACCACACTAGGCCTAAA
TGTTTTAATCACCCAAATAGGGGTCTAATCTGATTGAGATCAGATTTTAATTCTTTTAAAAACGTTCAAGAAAATTTGGG
CAAAGTTCAAGAGGAGAAAAGAGGAGATTTCAAGAGCTTCAAGGATTTGGGGGAAACGCCAAGAACTTAGTTCTTTCGAG
GTACGTGAGGTTTCTCATAGTGATGAATTTTTTAATCCTCATGCCAAGCATGTATTTTTTTCATTACATTGTCCATGAAA
TCATTTATGTAAAGGTTCTTAAGGAAGTCTTGAGGTTTTACTTTATTCTTTTTCGATGGAGTCTTGTTTAGTTCTTGAGG
TGAGGGTTTTACGAATGAGTGATGTTCTTGATGAAGTTTGAGATCTATTTTATTGGGTTTATGAATCCAAACTATTTTTG
GAGGAAATCATTCGATTCTAGATGAATTAGGCCTTGAATTGAGTAAGAAAAAATCATTCAGTTTTTTGGGTTTGGGATGG
GGCAGTGCCCCTCATAGCATTAGGGGGCTGGCGCCCTATGCCTGCAGTGCCTCCCATACAAGCCCCAGTTAAATGAGGGT
TGGCGTGGCGTGCCACTGATGTACCAAGGGTGTTAGGCCCTTTTGCCTCGTCCCATATGCGTTCCTTTGAATCGTGTCTT
CGCTCTGTTCATATTACCAGCTATCTAAGCCTCCATTAATCATTGAGAGATCCTATATAAACCCTAACCATATTTTTTAA
ATTCACATTTTCAAATCAAAGTAAAGTAAAAAGGAAAATTCGAAGGTTCTATTTCATGAACACTTAAGAGTTTCAAATGT
TCTTTATATGTATATATATATATATATATATATCTATGTTGATTATTGGACTTGGAAGATAAGCTCATAAGTGCATGTTT
TCAAGAATGAAAACACTTTCCATGTTTTGAAAAGTATTTCAATGAAGTAAGAAGTTCATTCATTTTAATGGGTAAATTAA
GCATAAAGTTATATCAAATGTTTTGGGAGTTGTATCGAGCACCGAATTGGGTTAAAGTTTTTTATTATTCAGAAGTCCCA
TAGAACTACGTAGCCAGTGTAGGATAGGATAACATTGATTCTTCATGTGACTCTTCACTGCCTCTGAGAAGACATATTAG
ATGGATCCATAGTCACAATATCATCCTATACCCCAACAAAGTATAGGATGGCCCTGGCAAAGTGAAGCGAAACGTTGTAT
CTTAGCTAGGATCATGGTAATGATTGTCGATTAGAGAAACTCCCCACAAGTAACGTATATTATTTTCATGTTGTTTTCAT
TGTATATTATGTTGTAAAGCTTAAATGGTTTTCGTTTCATTTTCATGTGTTGATCCAGTTATGTTGTTGTTAGTCAATCA
AGCCAGTAAGTTGTTTATTCTGAGCTTATCACTTACTAGTACATTTAATGTACTGACGTGATTCAACATGCATTGTTTCA
TGATGAAGATACAAGTACTCAGGATCATCAATAGGAATTTGGTTGAGATCACTATTCATTGGCAAACAAATTTTAGTGAG
GCCTCTTTGCTTCAAGGTATTGGGACAAGACCCACGACACCTCCAAAAGCACTGGGCATGAAACCACCTCATGGAGATGT
CACAATTGCTGAATTCAGAAATGCAATTCAGATGTTGACTCAAGTGGTGACACCATAGGTTGGTTGCCAAGGAACAGAAC
ATCAAGATGGGAATGATGCATCCAGAGTCCGAGAGTTCATGAGAATGAGTCCCTTAGAGTTCACTAGGTCAAAGGTCAAT
GAGGACCTATAAAACATTGTGGATGAACTTCAGAAAGTGATTGAGGTCATGCATGTTGTTGACGCTGAGCGTGTGGAGTT
GGCTGCTTACCAGATCAAGGGACTTTTTAGGATATGGTTTGATCAGTGGAAGAAGAACATGGTCGATGGGGAACCGCAAT
TGACTTGGGTTGTGTTTGAAGATGACTTCTTAGGACGTTTCTTTCCCCACGAGCTAAGGGAACCGACAGTAAGAAAATTT
CTAAATTTGAAACAAGAATCTATGAGTGTGCAAGAGTACAACCTCAAGGTCACTCAACTATCCCGCTATGATCCAGAGAT
GCTGGCTGATATGAGAAGCAGAATGAGCATGTTCGTGTTTGGACTATCCCGCTAATTGAGTAAGCAAGGTAAAACGACTA
TGCTGATAGGAGACATGGACATAGCCAGGCTTATGATTCATGTGAAGCAGGTTAAGGAAGACAAGTTGAAGGAAATAGAG
GAGTTCCGTAGCAAGAGGGCTAACACAACAGGTCATGAGTCCGGCCAATAGAAGACTGGGTACATAAATCGATCATCTTT
TCAGCAGAGCTCATCTAGACCTGCTCTATCGTCAGCTAGTGTGTCTACACCAAGGAACATGAATGATTATAGGAATCAGA
ATTCCCAAAATTTCAGAGTTCAGGGTTTTCATACGCAGGGCAGTGTAGCACAAGGGTTCCCTTTAAACCCACTTTATGGT
AAGTATGGTAAGCTCCATCCGGGAGAGTTTAATATTGGTACATATATTTACTACAAATGTGGGAGGATGGGTCACTTCAT
TAAAGAGTGCCCCAAGAATAGGCAGGGTAATGGGGGCAATAAAGTCCAATCTTCTTCAGCAGCTCCAGCAGATAGAAGTA
CCCAAAGATCATGAAAACTCACCAAATGTTGTCACGGGTATGCTTAAAGACCTTATTTATGATGTTTATAACTTGCATGA
TCCCCGAGCAAGTTTGTTGTTCGTAACTCAGTATGTAGTCATGAACTTCGACATTTCCCCAGAAAAACTTCTTGAGCCTT
TTAGTGTTTCCACACGGGTTGGTGATTCTTTTCTAGAGTAAAGATTCTATCATGATTGTACCATCTTTGTCAATAACAAG
GACACCATGGATGACTTAGTTGAGCTAGATATGGTGGACTTTGATGTTATTCTAGATATGGACTGGCTTTATGCTTGTTA
TGCCTCAGTTGATTGTAGAACTCGAGTAGTCAAGTTCTAGTTTCCTAATGATCCAGCTAAAGAGTGGAGGAGTAGTTCAG
CAATGCCTAAGGGTCGATTCATTTCATACCTTGAGGATAGACATTTAGTCTCTAAGGGGTGCATCTATCACTTAGTTCGA
GTTAGTGACTCTAGTGTTGAAACACCGCCTATTCAGTCAGTTCCAGTGGTTAGTGAGTTTCCAGAGGTCTTTCTAGATGA
TCTTCCCGAAGTCCCTCCTAAGAGAGAAATCGACATCGGCAAAGATATTGTCACACCCCAACTCAAGGAGCGCAACTGGC
AAGTAATGCCAAACCTTGGGCCATAGCCGACCCTACTTAGCCATTTTATAATGGCACGGAGAAGCCATACATATATAAGA
AAACAAATAAGTAAATCTCGGCTTAAAAATTATGCCCTTGGCTCTAAGGTCCCTATCAACAGCCCTATAAAGAATATAAC
TCATCCCACAATTCATAAGAAAAAATAGATAGGACATAAATCCTGTTTGGGCCGTTGAGGCCACCATGATATCTAGGAAA
ATGTAAACGTTATATGTGCTATGAAAGTCTTCAATATCTCTATACAGAAACAACAAAATACTATGTATCAAGACAATAAA
CCAAACCATCACCAAACTTTGGCCAACAAACAAACAAGGCCAACGTGGATAACAACGTGGCTATACAGCCCGACACACTA
GTCTGCAAGCCTCTAAGAGTAGTAAGACTTTGTCGAGACAGGGGACCGACCTACCCAAAACTATATACAAAAAAATCCAA
CAAGCCTTTAAACTCTGGCAGCTCCAGAGGAAAGGGGCTATCCAACCTACATGAACTTAACGGTGCTGCTGGGGAGGTCT
ATCAAGTTGTCTGTCAAGACCTCCAGGCATGAATGCAGTGCCCCCCAGGAAATGGGGCGTCAGTACGAAATAATGTACTG
AGTATGAAAGGTGATAGAATAAATAAGAAAGTATCACAATATACCAAACGAAATCAGGTAAGGATATCAAAATTTAGAAA
AGCATACTAACCACTACTGAATCAAAACATAAAAAAATAATCAAGCATAAGCCTATCCAAACCCCCATAAGCTCAGCAGG
TACAAATAGCATACCACCTACCTAGGCCCCCTTAAGCCCAGGAGGTTCCAAATCAATCTACATACTTCTATCAGTATCCC
CTTGTCTTGTTAACCAGACACATAGCCCTTTTAGGTAACAATATAACCCCGTAGGTAGCGCATAGCCTTCTTAGGTAACA
ACATAGCTCAGTAGGCTGCACATAGACCTCTTTTGCATCAACATAGTCCCGTAGGCAAAACATAGCCTTTTTTGGCATTA
AAGTAGGCCCGTAGGCAACACATAACACTCTTTGGCATCAATATAGCCTTGTAGGAAACACATAGCCCTCTTAGGCTATA
ACATAGTCCTCTTAGCCAACATCATAGCCCCCACAGGCTGTCCATAGCTCAGCATCTAACCACAATAGTGCCAAGGGCGA
TAACAAATAATTCAATAGGCTAAAGACGAGCAATTTAGCTATAAACAATATATATGAATAGTGTCCTAGTCATTTCTAAC
GTAGGGTTGTTCTCAAAAGATTATGGGTCCCTAAAATGAGGTTTTATGACAACTCAATCAGCCAACCACTCACATTTATA
TCTACGATATCACCAACATTAACAACCCTATTTTATCACTCCCAAGCTTTAAGGAAACATGCCGAACAAAGGAACAACCT
TAACATACCTTTTCCTTTATAGTTTATACTGACTAATACCTTTGTCCACACCACTACAACACTAAAAAAAATGTAAACTC
AATGAATAATTAAGGACAAGAATTACTACGACAATTTGACATTTAATAAGGATTCCTATCGTGACTTACTATCTAAGACC
TACGATAAATGGATAAAAGATGATTCCTACCTTTCTTTACAAGCCCAAAACACCTGAAGAAACTTAAACCACTGAAAAAA
ACACTGCTGCCACAGCCTCCACGGAGCTACACCACACAATTCACCATGAAACTATACCGAAACAACGAGCTTGCGACGTA
GGGAAATTTTTGATAAAGAGAAAAGAAGAGATCATGAACACACAAGGATGATCGGAGGAGTAATTATCTGATTTTTATGG
GTTTCGTATGAGCTGGAATGAAAAAAATAAGAAGATTCTACCTTAAAAGGTTCCACCGACCTAGGGGACCCACTAGCCGC
CTTTGTTGCGCTGTCGGTATAAAAATGTTAATATCTCTCAATTTTGATGTCGCATGAATGAATGGTTTAACGCATCAGAA
ACTAGACTCATAGACCTTCAATACGATATATTGTGGCTCTTCTAACTCTTCTTGTATTTGGAGAAAACTTCCGAGACATT
TGCACTAAATTTTAATAGGAATCTTTAAAAGGGAACTTGCCATAACTTTTGCCAACTTTTATTACTAAACTCGCTTAAAT
TCAAAAAATAAGATATGCCACTCGAGAACATAAAATATGACTCACATCCTTACTTATATAATAATTAGTTTTAGTCTATC
TACAAAGATATGAGTTAAGTTAGCATTCCAAAAATTAGAGGTGTTAGATCCTTCCTCCCTTAGAAATATTTGTCCTCGAA
TGAAGAATCTAAGCCATGCGATTAAGTTCTTAGTAGTTGCCAAAATTTTAGTAAAATGTCCTCTATAGCCATGAATATCC
AGCAACCTAAAATGCAGAAGATCCCAACCTAAGCACCTCATATGACAATATAAATAACTAATCATCATAGCTCCAAAATA
CTAGTAAGAACAAACTACAACAACAATAACAATAATAAGAAACAATAAAAAGACTAAATGGGTATCCTACCTCACAGTGC
TAATCAAGACTGATATTTCTACCATTGTGGAATCTAAAACAACTGAGGATATCTGGATATCATGCCATCCTTAACTTCCC
ATGTCACCTCTTCCCTATTCTTGTTTCTCCACAATAATTTTACAGAAGCCACATCTTCTGTCAATCTAATATTGAAAATG
GAGTTTCCTTATAGGACAACTCCTTTGTGATCTGAACATCCTCAATAAGGACAACCCGAGAAGGGTCTCCTATGCACTTT
CGTAGCATCGATATATGGAAGACACAATGAATCGATTCTAGCCCCGATGGAAACTCTAACTAATAAGCCACAAGTCCCAT
CCTCCAAAGGATCCGGTATGGCCTAATGAACCTTGGACTAACCTAGCCCTTCTTACCAAATCTCATAACACCCTTCATAG
GTGAGACTTTTAAAAATACCCATGCATTGACATGAAACTCTAAATATATTTGCCGCACATCTGAGTATGACTTTTTGTGA
CTTTGAGCCATCAATAATCATTCTCGATTGAGCTTAATCCAATCCATTGTATTTTGTAACAGGTCGGGTCCAACCAACCC
TGACTCTCCTACCTCAAACCATCTAATAGGGGATCTGCATTTCCGACCGTACAAAGCCTCAAAAGGTGCCATTTTGATGC
TAGAATGATAACTATTGTTATATGCAAACTCAATAAGAGGAAAGTGGTCATCCAACCTTCCATTGCAATCTAGAATGCAT
GCCCATAGCATGTACTCCAGTGTTAAAATTATGCGTTCAACTTCGCCATTTGTCCGAGGGTGAAAGGTTGTACAGAGATT
AACTTGTGTCTCTTGTCCTCTTTGGAAAGACTTCTAGAAGTTAGCGGTAAATTATGCTCATCTCTCTAAGATAATAGATA
TTGGGACATCGTGCAACCTAACAATCTCTCGGATGTAAAGTCCTGCATAGTATTCGGTTGTGAAAGTAGTCTTGACCGGT
AAAAAGTGGGTTGATTTTCTTAACCTATCAACAATTACCTAAATAGAGTCAAACTTAGGCTGCGATTGAGGTAACCCGAT
AATAAAATTCATATTAATTACCTTCCAGTTTTATAAAGGAATGGGTATCTCCTCAACCAACTCAGCAAGCTTCTAGTGTT
CAACATTCACCTGTTGGCAGTTAGATGTAACACCCCATAGTTTAGTAGGCCAACTAGGTCTAAATATGAGGGTAACAATC
CAAGGCAAGGGGGCAAGAGTCAACCCAAAAGGAAAAGGGCCAAGGGAAAGGGCTAAGGCTGCACAAGCTTCCCCAAACAC
TACCCCCACCTTCACGACCACCACCACGGCCACTGGTGGGGACCATGGCCTATGGGTGTGGTCCGTGGTGGTTAGGCAGT
ATCTCCCATGGGCTGCCCAATGTTGGCTCACCTTTATGAACCACTTCACTTCAAGTGGTAAAGACCACAAATCCTAAGGA
TGCCTTCAATTCTTAGAGGACAAGTCAAGGTGGCCTAGACACTGGTCCAAGGACAACGAGCAGGACCATTGCCAGTGGTA
AGGACCAGGCTCATGGTGCCTCTCTTGAGGCCTGGGCAGTAGACTACCAAGTGAGGACATTTTGGGAAATTCTTGTTTAA
GATAGATTAAAGTGAAGTCATTTTGCCTAATTCTATGAACCCTACATAATTAATGTTAACCCTTTAAACTCACCATTCAA
GACATTATTTTCAAAATCCCAAAAGAATCCCAAGATTCATCCTTTCATAGTTTTCTCTCTTTAGAACATGAAGAAGAAGA
AGAAAGAGTTGGAGCTAGGGTCAAGATCAAGTCTCTATTCCTCAAGAATTTTTGGGCTTTGTAATCAAAGTAGGATGTCT
TATTCATCCATGGAATCCTTTCATCCATGGAGCCCCATGATTTCCCCAATTTAGAAGAAGAATTCCCCAATTCTAGTTAA
GGTTTCTTCTAATGTTATGGGTATGGATCCAATTGGGTGTATTATGATTGTTTATGATTGAATTGATAGAATTACATGTT
CTGAGGATGAATTTGCATATATCCATGCCTATCCCATGTCTAGAAAGATGAAATTAATGTAATTGGGTTTTATGGCATGA
AAGGGGAAATTGAGGATTTAGATGTATTATTCAAGAATTAATGAAATACATTGTAGATATCTCGAGAATTAAGATTATAG
ACATGAATTGATTGAGATTTATGTATGCATGATGAATCATGATTAGTAGTGATTGAGATTCGGGGCTATATGATGAAGTA
TGATTAGATTGCTCAAGATTGAAGCATATAGATGTGAATTTCTTAAAAGTTAAGCATATATGTATGAATTAAATGAGATC
AAGTATATATGATGCATTATCACTTGTAGGCTTTGAAGATTATAATTTTCTTGAGACTAAGGCATGTATTATGAATGATA
ATTAATAAGGCTAATATACTAAGGTTAATATGATAACAAATGATTATTAGGGCTTTGAGAGTAAACCTTATATGATGAAT
GTAGATGGTAGATAAAATTGTTGTGAAAGGATTTACCCACACAATCTATATTATGAATGTATTCATGTTGGTATGAAACC
TATGTAAATGCTTTAAGGAAACTTTGAGAGTGAAGTGTCAATGATTATAATAGTGTTGTTGTTTTGATTGAAATAACATT
CTCATGAGCACATATGAACATTAATGTGAAAGGTTTTCTCACATAGAATGATTCTAGGTTGAAAGGATTGCTCACCTAAA
ATGAATCAAAGTATGTTTGAACTATGATAGCTTGAAGTAGTGATATGATATCCCTTTATGAAAAGCTTGACTTGGTAAGA
CAGGACCATGGTTGGTAACTTGAGTTATGAGTCCTCATGGATAGCCTTGAATTGAGCAATAGTACCGTTCCAATGGTTAG
CTTCAACTAAGAACAATAGAGTGCTTTGCATAGTAGCTTGACTTGGTGAGGCCCGACCATATCATTGGTAGCTTGGATTG
AACAATATTACTCTTCCTTGAATTGCTTGGCCTTGCATAAGTAAGGTGATTTCCATGGTAACTTGGTTTGGCATAATGTG
GTGTCTTTCTTGATGACCTTGTATTGGTAAATTGTAATCATTCATGTGTAATGACTTGTCTTGGAGTAGTAAATAAGTAT
TGTTCCATGAATAGTAAGAATAGATAATGAGGGTATAATCCCTAATTGAAGTAGCATGTTTATGATGAAACAAGATTACT
TTAAAGAAGTATTGTATGTATGTTCTAATATGAAATTTACTTGTTATGATGTTTGATTAGCTTGGATAGTTGCTTAAGTT
TCCTTCCTTGATATGTTTGAATAGATGTGATGACCTATGAATTGAGTAACAACAAGTTGAGCTTACTTGAGAAGTGTTCC
TCTTATAGTATGATGACTTATGTGCATTGAATATGCTTATGACTTATGTTGTTATCTCTTATGCTTATAGATTATGTCTT
ATGTTGACTAATATATATGTTATACTTATATTGATGATTTATGCTAGGCATCATATTTAGTACAGATTTGTACTAACACA
TACTTTTTCCTACATTCTTATCAAATGTAGGGTTTGGCGATATTGACATATATCCCTGTGGCTAGGTTGATAGTAGAGCA
AGGAGTGAATATTTGGTGAGTCCTCACAGTATTCAAGGATTTGACCACCATGTCCTTATGTCTTTCATTTAATTTTTAGA
AATTTTTCTGGGTTGTGTCCCTAAGACTATTCCTGTTTTAGATGGTTTTAGACAAGTGTAATATACTTCCACTTCGTTTT
ATGAAACTTTGATGTTATGAAAAATGTTTTAAATTTCCGCTCATTTCTGTTATCTTATTTTATGATATGCTAAGGGGCTC
TTATGAGGCCTCTCGTGGCCTTGTACGCCTTTTTACATCTAGGGGGTACCCATGGGTCGTGACAAACATGGTAATCATTC
CACGAGGTTTAGAATGATTCTAGGATGTCTTAAAACCACATCTAGTAGAGTCTTGTTTGTAAGTTTGAAGTGCGCCACAT
TTATGAATGAGAGGCTACGAGATGCTTAGGAAATATCACTTCTTCATTACTCTAAGTCGTGCCATAGAGTTTAACTCTAT
AAGGTCTTTCTCATAATCCTTACCTGATGGTCTACATGATATGACTACTAGAAGGGCTAATGCTAGAAGGAATGAGGAAG
ACAATATAGAGTGAGAAGTTCCTCTCCAAGCTTCTCCTCAAGCTCCGATTGACCCCATAGGTGAGAATGTGACTAATACG
GAGCTTAGGATGGCTTTTCAAGTGATGTCTCAAACCGTGATGGCCCAAGACAATAGAGAGGTGGTAGCTCCCGTAATCCA
AATATGGGTACGGTGGCATCAAGAGTTAGGGATTTTATGAAGATGAACCCTCCGGAGTTTTATGGCTCCAAGGTTGAGGA
AGACCCTCAAGAGTTTATAGATGAGGTCTATAAGGTACTTTCTATTATGGGGGTGACTAACGTAGAAAAAATAGAGTTGG
CTGCTTACCAATTGAAAGGTGTTGTGCAAGTGTGGTACAATCAATGGAAAGAGGCTAGGCTGGTAGGAGCGGGTCCCGTA
GAGTAGGAAATGTTTAAATTGGCGTTTCTAGATAAATTCTTTCCCTTTGAGATAAGGGAAGCCAAGGTGCATGAGTTCCT
TAACCTTCGTCAAGGAAGTATGAGTGTGAAAGAGTATGCTCTTAAGTTCACCCAATTGTCAAAATATGCTCCATCTCTAG
TGTCCGACCCTAGGTCAGAAATGAGAGTTTATGTAGGAGGTGTTCAATCTAGTTGTGAAAGAATGTTGTACGACTATGCT
CATTAATGACATGGATATTGCTCGCCTTATAAGTCATTGCCAACAAATTGAAGAGCAAAAAGTAAAAGGGAGATGTAGGG
AGAAAGAGAGGTCTAGAATGGAGGAATATTCCTCCCATGCAAGGTTTGATGGACATGGTCATCCTAGGCATCGACAAAGG
TTTTTCAAGGAAGGTTCCCCCATGGCTTCTAAGTATAGTGGAGATAAGGTGTCTAATCCTAAACCGTAAGGAATTAGTAG
TGAATCCCCATGGCCTACTTGTGCTAGGTTTGGAAAAAGACATGAGAGTAGGTTTTTAGCCGGCATACCGGGTTGCTTTA
GTTGTGGTGAAGGTGGCCACAAAATGAGGGATTGCCCAAAGGCAAAGACTATGAGAAGAGAGGATAAGCATGCTCCTCCT
AGTGGTTAAGGTATGGATCCTCCAAAGAAAAATAGGTTATATGCTCTTCAAGCTAGAAGTGAACAAGAGTGTCCTCCAGA
TGTGACTACTGGGATATGTTTTATGCTTTATTAGATTTCGATGTAGCTTTGTCTTTTATGGCTTGATAGAATTGATATGC
TAGACTTTGATGTTTTCTTTAGTATGAATGGGCTGCATTATTGTTATGTTTTATTGATGGTAGAACCCGATATGGTCATT
ATGAGTTTTAGGTAAATTCCATAGTTTAGTGTTATCTTGGGTAATGGATGTGAAAGCTTAGTGAGAACTTGATCTGACCT
TAGTTGAATTGAATAAATGGTGCTTAGAAATTTCGTTTAGGCTTGCTCCCAAGGGGGAGATGGTGTGCTTAGATAGCAAG
CTCGTTGAGTGTTCCTAACGTTCATGATTTGTGGTTTACTTGAAGTTCTCACCCTTTAAAGATGTAATGAGTTCGGGAAG
CTTAGTCCCTGTTATGCAGACACATAGGAGATCTTGAGATGTGTTGGTAAGGGTGCTTATGAGATAGGTTGCATGATGAG
TTAGCATCGGTGCATATGGTTTTCCATATCTCTATGTTAAAGAAGTGTATTGGAGATCCGACATTCATAGATCCCTTATA
ACGGTTGAGAGTTAATGAGAATCTCTCTTATGAAGAAGTACCGGTTGAGAGTTTAGGCCGGCAAGTTAAACAATTAATGA
ATGAGCAAGTTGCTTCCGTGAAAGTGTTAGGACGGAAGCATTTTGTTTAGGGTGTTATTTGGGAGGCCGAGGCCATTAAG
ATGTCCTGATATCCCTATATTTTCCTTCTACTCCTGCTTTAGCTTAAGATGAAGAGTTCCTCATGATTGGTTCCTTGTGT
GAAGTCATAGGTGTTTAGATGTTCTCATGATTTCCTTATGTTATGCATGTTCATGAAAAACTTGTCTTTAGAAAGAAAAT
GAGTTTGCATGCTTAATTTCCTCATGTTGTAGTGCATTGATGAGTTGTGTATAGACTTCATGAGATGAATTGATGAACAT
GTCTTAGCTCGGAGTTGAGAGATTCCTCCTTGAATAGATGCCATGAGTATAGATTGTATATAGGTTCCATGAAATTGTGT
TGAGCATGTATATAGCTCGGAGATGGTAGTTCCTCCTTGGACATGATTAGTTATGAGATTTCATATATAATGGGTTGTTA
AATGTAGTTCCTACCTTCCATATGATGCGTTGAGTATGTTTATCTTGGAGTTGATGTTTTCCTCCTTGGTTGTGTGCATT
TAGATGTGTTGCATGCATGATGGGCTGCTAGTCTAAAGTCGTTTCTTTTAGGAGGTGTCTAGATTGAATTCGAGGAAGAA
TGTCCCCAACGGGGAGATATTGTAACACCCCGTAGTTTTGTAGGCCAACTAGGGATAAGTATGAGGGAAACAAACCAAGG
TAAGGGGGCAAGAGCCAAGGCAAAAGAGCAAGGGCCAACTTCAATTCGTAGAGGACAAGTCAAGGTGGCCTAGCCACTGG
TCCAAGGACCATGAGCAGGACCACTACCAATAGTGAGGATCACGGCTCATGGTGCCTCTCGTGAGGCCTGGGAAGTAGAC
TTCCAAGTGAAGACATTTTGGGAAATTCCGATTTAAGTTAGATTGAAGTGAGGTCATTTTGTCTATGCCTAGGACCCCTA
TATAAGTGATTTTAACCCTTTAAACTCACAATTCAAGATAATATTTCCAACCCCCCCCCCCCAAAGAATCCCAAAGTTCA
TCCTCTCAAATATTTCTCTCTCTAGAACCTGAAGAAGAAGAAAGAGTTGGAGCTAGAGTCAAGATCAAGTCTCCATTCCT
CAAGTATTTGTGGTATTTGTAATCAAGGTATGATGGATTATTCATCCATGGAATCCTTTCATCCATGGAGCCCCATGATT
TCCCCAATTTAGAAGAAGAATTCCCCAATTCTAGATAGGGTTTCTTCTAATGTTATGGGTATGAATCCAATTGAGTGGAT
TATGATTGTTTACGATTGAATTCATAGAATTATATATTTTTAGGATGAATTTACTTGTACCCATACCTAACCCATGTCTA
GAAAGATGAAATTAATGTAATTGGGTTTTATGCCATGAAAAGGGAAATTGAGGATTTAGATGTAATCTTCTAGAATTGAT
GAAATACATTGTAGATCTCTTGAGAGTTAAGGATATACACATGAATTGATTGAGATTAATGTATGCATGATGAATCATGA
TTAGTAGTGCTTGTGATTGGGGGCTATATTCGGAAGTACGATTAGATGGCTTAAGATTGAGGCATACATATGTGAATTGC
TTAAGAGTAAAGAATATATGTATGAATTGAATGAGATCAAGTATATATGATGCATTATGACTTGTAGGCTTTGATGATTA
GAATTTTCTTGAGACTAAGGCATGTATTATGAATGATAATTAGTAGGCATGTTAGACTAAGGTTAATATGATAAGGATGA
TTATTAGGTATTTGAGAGTAAAGCTTATATGATAAATGTAGATGGTAGATATGATTGTTGTGGAAGGATTTACCTACATG
ATCTATATTATAAATGTATGAATGTTTTAATGAAACCTATGTAAATGCTTTAAGGACACTTTGAGAGTGAAGTTCCAATG
ATTATAATAGTGTAGTTGTGTTGATTGATAGGACATTCTCATGAACATATATAAACATTAATGTGAAATGTTTTCTCACA
TAGAATGATTCTAGGTTGGAAGACTTTCTCACCTAAAATGAATTAAAATATGTTTGAACTATGATAGCTTGAAATAGTGA
TATGATATGCCTTCATGAATAACTTGACTTGGCTAGACAAGACTATGCTTGGTAGCTTAAGTTAGGAGTCCTCGTGGATA
GCCTTGGATTAAGCAATAGTACCCTTCCAATGGGAAGCTTGAACTAAGCACAATAGAGTGCTTTGCATGGTAGCTTGACT
TTCTGAGGCCAGACCATATCTTTGGTAGCTTGGATTGAGCAATAGTACCCTTTCTNNNNNNNNNNNNNNNNNNNNNNNNN
NNNNNNNNNNNNNNNNNNNNNNNNNNNNNNNNNNNNNNNNNNNNNNNNNNNNNNNNNNNNNNNNNNNNNNNNNNNNNNNN
NNNNNNNNNNNNNNNNNNNNNNNNNNNNNNNNNNNNNNNNNNNNNNNNNNNNNNNNNNNNNNNNNNNNNNNNNNNNNNNN
NNNNNNNNNNNNNNNNNNNNNNNNNNNNNNNNNNNNNNNNNNNNNNNNNNNNNNNNNNNNNNNNNNNNNNNNNNNNNNNN
NNNNNNNNNNNNNNNNNNNNNNNNNNNNNNNNNNNNNNNNNNNNNNNNNNNNNNNNNNNNNNNNNNNNNNNNNNNNNNNN
NNNNNNNNNNNNNNNNNNNNNNNNNNNNNNNNNNNNNNNNNNNNNNNNNNNNNNNNNNNNNNNNNNNNNNNNNNNNNNNN
NNNNNNNNNNNNNNNNNNNNNNNNNNNNNNNNNNNNNNNNNNNNNNNNNNNNNNNNNNNNNNNNNNNNNNNNNCGTGCCT
AGGTTCCTAGTAAAGCAAGGACTGAAGATGTGGTGAGTCCTCATAGTATTCGAGGATTTGACCACCATGTACTTATCTAT
TTAATTTTTTGTTTAGAACTTTTGTATGGGTTGTGTCCCTAAGACTATTCATGTTTTAGATGGTTTCAAACAAATGTAAT
AGCCTTCTGCTTCGTTTTATGAAACTTTGATGTTATGAAAAATGTTTGAAGAGAGACCTTGAGGGGGAACAGCTGACCTA
AGCAACTTGTGGTCTAAGTTTCCACTTATTTCCATTATTGTATGTTATGATATGCTAAGGGGCTTGTATGAGGCAACTCG
AGGTCTTGTACGCCTTGTTACATCTAGGGGTACCCCTGGGTCGTGACATTAGGATAGTGTGCCACAAACTCAACAATATC
CTTTTCCATCCCATGCCACCAATAGATTTCTTTAATATCATGGTACATCTTTGTCGATCCTGTGTGAATAGAATATTGGG
AATGATGTACCTCTGCCATAATCTGATGTTGAAGCCCTACCACATTTGGAACACACAATCGACCTCCATATCTAAGGACT
CCATCTCCTGCTATATATCAAAGGCTAATGAATCATTATCATAAAGATTGCCTATTGCCTCCGAGTTGCTCTAAATAGGG
ATCCTCATGATGTCGTGCCTTCACTTCTATGATTAAAGATGATACAATTGTGTTTTGAATTATGACCCCACTATCACTTA
CCTCTTCTAATCTAACTCCCAAACTGGCTAATTGATGAAGTTTTCGAGCTAACTCACGTCTCTCAACACCTAAATATGAT
AAACTTCCCATGGCATCAGCTACCAACATGTTCCTTCCTTGGATGATACAAAATATCTACGTCATAGTCTTTTAGTAACT
CAAGCCATCGATGTTGTCGCAGATTCAATTCTTTCTGTCTAAAGATATACTGATGACTCTTATGATTTGTGAAAATGTCC
ACATGAATGCCATATAGATAGTGTCTCCAGATCTTCAGTGCATGCACAACTGCAGCTAACACTAAATCGTGAGTTGGGTA
GTTCTTCTCATGCTTTCTCAACTGCCTTGAAACATATGCAATCACCTTGCTATGTTGCATAAGAAAACATCCTAACCCAA
TACTTAAAGTGTCGTAGTATACTACATAGCCCTCTGAACCCTCTGGAAAGGCTAGGACTGGTGGTAATGTCAACATGTCC
TTCAATTTGTGGAAACTATGCTCGCAAGCCTCAATCCACTGAAACTTAACTTCTTTCTGAGTCAACTTTGTTAGTGGTGC
TGAAAGTAAAGAAAACTCCTCTACAAATCTTTTGTAGTACCCAGCTAACCCTAAGAAACTACGAACTTCTGTCTGTGTTT
TGGATCTAGGCCAAGACTTCATGGCCTCAATCTTGTGTATCAACCATAATGCCTGCATCTGATACAATATGGACTAAGAA
AGACACAGAGCTCAACAAAAACTCACACTTAGAGAACTTTGCGTATAGTTCCTACTCTTGAAGAACCTGGAGAACTGCTC
ACAAATGATCTGCATGCTCGGCTTTTGAATGCGAATACACCAAAATATCATCAATAAATACAATCACAAACATGTCTAGA
TACGGCCTGAATATGCTATTCATTAGGTCCATAATTATTTGAGAATTTGTCAATCCAAAAGACATCACCTAAAACTCAAA
ATGCCCGTATCTAGATCTAAAAGTTGTCTTCAGAATACCTTTCTCCTTAACTCCTACCTGATGGTACCCTAATCTCAAAT
CAATCTTGAAGAAGTACTTAGCCCCTTGTAGTTGATCAAACAAATCATCGATCCTCGGAAGTGGATACCTATTCTTTGTA
GTAGACTTGTTCAGCTGTCGATAATTGATACACATCCTCAGTGAGCCATTCTTTTTCTCACAAATAATACTAGTGCACCC
CATGGTGAAGCACTGGGCCTGATAAAGCCTTTATCCAACAAATCTTTTGGCTAATCTTTCAATTCCTTTAGGTCAGCAAG
AGCCAATCTATAATGAGGGATAGATATGGGTTGTGTACTTATTAGCATATCAATAGCAAAATCAACTTCCCGTTCAGGCG
GGATACTAGGAAGATCATCTGGAAATACATCCAGAAACTCATTAACAAAGGGAATAGATGGGATAATCAGTGGTTCTACA
TCCATATCCTGAACTCGAACAAGATGATAAGTGTAACCCTTAGTAGTCATCCTTCTTGCCTTAAGATAGGAAATAAACCT
ACCTTTCGGCGCTATTGCATTACCTTTCCATTCTCGCATTGTCTCTCCTGGAAAAAGGAAATCTTAAAATATTTGTCGAG
AACTCAACATTCTCTTAACAAGATGCTAACCAGTCCATACCCATAATGACATCGAAATCGACCGTCTCTAACTCAACCAT
GTCTAAAGAGTTTTGATGGTCGATAATTTCTATTCTGCAACCTCGCTAGACTCTACTGGAAATAATAGACTCACTAACTT
GGGTTGACACAATGAAGGGTCAATGTAATAACTCTGCTTCTATACACAACTTCCCCGCAATAAATGGAGTAACATAGGAT
AGGGTAGAGCCTGGATCTATCAAAGCATAAACACAATGAGAACAAACAATCAATGTACCTGTCACAACGTCAGGTGATGA
CTCTGAGTTATGTCGGTTAGCTAGTGCATACATATGGTTCTGGCCACTACTAGAACTAGATGCTCCCCCTTTAACTATAC
ATCTACCTACTGAAGTCTAAGGTCCACGCCCCGCAGAATATGCTCATGAGGAAGAACTTACTACTGACCTAGTTAACTGA
CCCATACCACCCTGACCTTTGGTCGGGCAATTCCTCCACAGATGCCCCTCCTGCCCATAGGAATAACAACATGTGGAACC
CTGCCTATATCTCCCACAATATATCCTACCGCATGAAGCACAATGCGGCAGGCCTGACCTGGCCTGGCTTGAACTCATCT
ATTGCTCAGAGCCTGCTGCTCGTGAACCATCACCTAGACCTGACTATCCCTGACGCTGAACTCTACTACCTTGGAGTTGC
GGTTGTGTAGGTCTGGGAGGATAACTAGGATATAGAAGTCTGGGACAACCGTGAAACTGTACCTGTGAATTAGAAGGCCT
AACCCTCTTTTGCTGCTCTTTATCAACCCTCTCCTTCATATAATGCTGATGTCGACACTCTTCAATGCTTTGTGCAAAGG
ACTGAATTCTTGAGATAACCATATTATCATTTAGTTCAGTGGTAGTGCAAGCATCGATATAGTCTAAATCAAGCCCTCCC
ACAAATCTTCGCACAATTTCATACATGGTATAACAAAAATTGGTGCATACCTAGCCAATGAATCAAATCTCAGGTAATAC
TCTCGGACACTCATTCTTCCCTATCGAAGGTTTAGGAATTGATATACCGAGCATCCCAAATCTCTCGAGGCAAATAGTGA
CCAATAAAATATTCATTAAAGCTATCCCAAGAGGGTGGAGGTGCATCTTTACCCCGATCTCTCCAAACTCTGTACCACAA
TACTGCAACATCACGCAATCAAAATGCTGCTAATTCAAATGACTTAGTCACTGAGGCATGTATGACCCTAAAGATCCTGT
GAAGTTGATCAACAAAATGCTAAGGGTCCTCCCTAAAATCTGTCCCTATAAACTCCGGAGGACTCAAAGCTAGAAACTCT
CAAACTTACAGGACTTTCAGAATGTCCAACAACTCTTGATATAACTGGATGGCCCTGTGTAGCTACTAACTGTACTAACA
TACACACTGCATTTTTGAAATCATGATCAGAGGGAACAAGACGAGTTGGAGGTGGTAATTCTAGTGGTGTCGCAGATCCT
GTAGCCATTAGATGATCCTGCATTGGTGGAGAAGCTATAGCGGGCTGAGAAGATGTCTCCTTTAGGGTCTCACAATGGGT
GGTGTCTGTTGGTGGTACCTTCCCCGTCTCCTTCGGCTAGATGCAGTTTGTCTGGTGTCACCCATCTCTCTCTATGTACA
AATATCAATCATAACCGCAAAAACTCAACATTAAAGACACAACTTTATAGCACGAGGTTAGAAAAGGAAGGATAACCAAT
ATAACATGCCATGTAGCTTCCTACATATAAATTGTGGTGCACAACACATTTATAAACAAGAATCTATTAGAAATGACTTG
CAGACTCCCTAAGACACAGCGTTACTCTGATAACAAGTTTGTCACACCCCAACTCAAGGGGAGCAACTGCCATGTAATGC
CAAAACTAGGGTCTGCGTTGACCCTGCTTAGCCATTTTATAAAGGCATGGAGAAGCCACACATATTTAAGAAAACAAACG
AGTATATCTCGGCTGAAAAAATACGCCCTTGGTCGAAAGGCCCCTGTCAACAACCCTATAAAGAATATAACTACTCCCAC
AATTTATAAAAAAAACTAGCTAGCACATAAATCCTATTTGGGTCGTCGAGGCAACCATGACATCTAGGAAAATGTAAATG
CCATATGGTTTGTCAAAGCCGTCATTCTATCTATACAGAAACGACGACATACTATGTATCAAGACAATAAACCAAACCAT
CACCAAACTTCGGCCAATAAACAAACAAGGCCAACATGGATAACAGCATGGCTATACAACCCAACATACAAGTGTACAAG
CCTCTAAGAGTAGTAAAGCTTTGTCAGGACATGTCCTGACCTACCCAAAACTATGTACAACAAAATCCAGCAAACCTTTA
AACTCTGGCAGCTCCGGAGAAAAGGGGATAGCCAACCTATAGGAACTCAACTGCGATGCTAGGAAGGTCTATCGAGCCGT
CTGTTGGGATATCCATGCACGAATGCAGCGCCCTTCCAGGGAATGGGGCGTCAATAGGAAATAATATACCAGGTATGAAA
GACGATAGACTAAATAAGCAAGTATCATAATATTCCAAAAGCAATCAGGTAAGGAAATCAAAATGTAGATAATCATTCTA
ACCCACTATTGAATCTAAACATACAAAAATAATCAAACATCAACCTAACCAAGCCCCCATAAGCTCGGCAGGTACAAAGA
ACATACCACCTACCAAGGCCCCCATAAGCCTAGAAGGTGCCAAATCAATCTACATACCTCTATCGGTAGCCCCTTGTCTT
TGTAAGAAGTCACATAGCCCTTTTAGATAATAATATATCCCCGTAGGCAGCACATAGCCCTCTTTGGAAACAACATAGCT
CTGTAGGCTGCACATAGCCCTCTTTTGCATCAACATAGTCCTAGAGGCAACATAACGCCTTCGTTGGCGTTAAAGTAACC
CCGTAGGAAACACATAACACTCTTTGGCGTTAAAGTAACCCCGTAGGAAACACATAACACTCTTTGGCATCAATATAGCC
CCGTAGGAATCACATAGCCCACTTAGGCAATAACATAGTCCTCTTAGCCAACACCATAGCTCCCGTAGGCAGTTCATAGC
TCAACATCTAACCAAAATAGCCTCAAGGGTGCTAAAAAAACAATTTAATAGGGTAAAGACGAGCAATTTAGCTATAAACT
ATATATATGAATATTGTCCTAGTCGTTTCTATCATAGGGTTGTTCTAAAAAGATTATGTGTCCCAAAAATGAGGGTTTAT
AATCGCTCAATCAGCCAACAACTCACAATTATATCTACGAGATTACCAACATTAACAACCCTATTGTATCACTCCCAAGG
TTTAAGGAAACATGTTGAACGAAGGGAATACCCTTAACATACCTTTTTCTTTATAGTTTATTCTGAATAATACCTCTATC
CGCACCACTACAACACTAAAAAAAAGTAAACTCAATCAATGATTAAGGATAAGAATTACTAGGACAATTTGACATTCGAT
AAGGATTCCTATCTTAACTTACGATCTGAGACCTAAGGTATCCATAAATTGATAAAAGATGGTTCCTACCTTTCTTTAGA
ATCCCAAAACAACTGAAGAAGATTAAACCACTGAAAAAACCCTACTGCCACAGCCTTCACAGAGCTACACCACACAATTC
ACCATGTAAATTGTACCAAAATGATGAGCTCGTGACGTAGGGAAATTTTTTATAAAGAGAAAAGAACAGATCATGAACAC
ACAAGGATGACTGGAGGAATATCTAGGTGAAACACAATGAAAAACATACTTACCCCATTAGTATGCATATAATAGAGTAA
CCATCCCCGTTTAACATCTCTCATAATGTGTTCTACGTTGTTGAAAGCTAGATACACATGAGGTGTGTAAACAAATATCA
GTTAAGGAACCGAACCCCCACTGTGACGAACTTTTTACAGGGATTCAAGCTTNNNNNNNNNNNNNNNNNNNNNNNNNNNN
NNNNNNNNNNNNNNNNNNNNNNNNNNNNNNNNNNNNNNNNNNNNNNNNNNNNNNNNNNNNNNNNNNNNNNNNNNNNNNNN
NNNNNNNNNNNNNNNNNNNNNNNNNNNNNNNNNNNNNNNNNNNNNNNNNNNNNNNNNNNNNNNNNNNNNNNNNNNNNNNN
NNNNNNNNNNNNNNNNNNNNNNNNNNNNNNNNNNNNNNNNNNNNNNNNNNNNNNNNNNNNNNNNNNNNNNNNNNNNNNNN
NNNNNNNNNNNNNNNNNNNNNNNNNNNNNNNNNNNNNNNNNNNNNNNNNNNNNNNNNNNNNNNNNNNNNNNNNNNNNNNN
NNNNNNNNNNNNNNNNNNNNNNNNNNNNNNNNNNNNNNNNNNNNNNNNNNNNNNNNNNNNNNNNNNNNNNNNNNNNNNNN
NNNNNNNNNNNNNNNNNNNNNNNNNNNNNNNNNNNNNNNNNNNNNNNNNNNNNNNNNNNNNNNNNNNNNNNNNNNNNNNN
NNNNNNNNNNNNNNNNNNNNNNNNNNNNNNNNNNNNNNNNNNNNNNNNNNNNNNNNNNNNNNNNNNNNNNNNNNNNNNNN
NNNNNNNNNNNNNNNNNNNNNNNNNNNNNNNNNNNNNNNNNNNNNNNNNNNNNNNNNNNNNNNNNNNNNNNNNNNNNNNN
NNNNNNNNNNNNNNNNNNNNNNNNNNNNNNNNNNNNNNNNNNNNNNNNNNNNNNNNNNNNNNNNNNNNNNNNNNNNNNNN
NNNNNNNNNNNNNNNNNNNNNNNNNNNNNNNNNNNNNNNNNNNNNNNNNNNNNNNNNNNNNNNNNNNNNNNNNNNNNNNN
NNNNNNNNNNNNNNNNNNNNNNNNNNNNNNNNNNNNNNNNNNNNNNNNNNNNNNNNNNNNNNNNNNNNNNNNNNNNNNNN
NNNNNNNNNNNNNNNNNNNNNNNNNNNNNNNNNNNNNNNNNNNNNNNNNNNNNNNNNNNNNNNNNNNNNNNNNNNNNNNN
NNNNNNNNNNNNNNNNNNNNNNNNNNNNNNNNNNNNNNNNNNNNNNNNNNNNNNNNNNNNNNNNNNNNNNNNNNNNNNNN
NNNNNNNNNNNNNNNNNNNNNNNNNNNNNNNNNNNNNNNNNNNNNNNNNNNNNNNNNNNNNNNNNNNNNNNNNNNNNNNN
NNNNNNNNNNNNNNNNNNNNNNNNNNNNNNNNNNNNNNNNNNNNNNNNNNNNNNNNNNNNNNNNNNNNNNNNNNNNNNNN
NNNNNNNNNNNNNNNNNNNNNNNNNNNNNNNNNNNNNNNNNNNNNNNNNNNNNNNNNNNNNNNNNNNNNNNNNNNNNNNN
NNNNNNNNNNNNNNNNNNNNNNNNNNNNNNNNNNNNNNNNNNNNNNNNNNNNNNNNNNNNNNNNNNNNNNNNNNNNNNNN
NNNNNNNNNNNNNNNNNNNNNNNNNNNNNNNNNNNNNNNNNNNNNNNNNNNNNNNNNNNNNNNNNNNNNNNNNNNNNNNN
NNNNNNNNNNNNNNNNNNNNNNNNNNNNNNNNNNNNNNNNNNNNNNNNNNNNNNNNNNNNNNNNNNNNNNNNNNNNNNNN
NNNNNNNNNNNNNNNNNNNNNNNNNNNNNNNNNNNNNNNNNNNNNNNNNNNNNNNNNNNNNNNNNNNNNNNNNNNNNNNN
NNNNNNNNNNNNNNNNNNNNNNNNNNNNNNNNNNNNNNNNNNNNNNNNNNNNNNNNNNNNNNNNNNNNNNNNNNNNNNNN
NNNNNNNNNNNNNNNNNNNNNNNNNNNNNNNNNNNNNNNNNNNNNNNNNNNNNNNNNNNNNNNNNNNNNNNNNNNNNNNN
NNNNNNNNNNNNNNNNNNNNNNNNNNNNNNNNNNNNNNNNNNNNNNNNNNNNNNNNNNNNNNNNNNNNNNNNNNNNNNNN
NNNNNNNNNNNNNNNNNNNNNNNNNNNNNNNNNNNNNNNNNNNNNNNNNNNNNNNNNNNNNNNNNNNNNNNNNNNNNNNN
NNNNNNNNNNNNNNNNNNNNNNNNNNNNNNNNNNNNNNNNNNNNNNNNNNNNNNNNNNNNNNNNNNNNNNNNNNNNNNNN
NNNNNNNNNNNNNNNNNNNNNNNNNNNNNNNNNNNNNNNNNNNNNNNNNNNNNNNNNNNNNNNNNNNNNNNNNNNNNNNN
NNNNNNNNNNNNNNNNNNNNNNNNNNNNNNNNNNNNNNNNNNNNNNNNNNNNNNNNNNNNNNNNNNNNNNNNNNNNNNNN
NNNNNNNNNNNNNNNNNNNNNNNNNNNNNNNNNNNNNNNNNNNNNNNNNNNNNNNNNNNNNNNNNNNNNNNNNNNNNNNN
NNNNNNNNNNNNNNNNNNNNNNNNNNNNNNNNNNNNNNNNNNNNNNNNNNNNNNNNNNNNNNNNNNNNNNNNNNNNNNNN
NNNNNNNNNNNNNNNNNNNNNNNNNNNNNNNNNNNNNNNNNNNNNNNNNNNNNNNNNNNNNNNNNNNNNNNNNNNNNNNN
NNNNNNNNNNNNNNNNNNNNNNNNNNNNNNNNNNNNNNNNNNNNNNNNNNNNNNNNNNNNNNNNNNNNNNNNNNNNNNNN
NNNNNNNNNNNNNNNNNNNNNNNNNNNNNNNNNNNNNNNNNNNNNNNNNNNNNNNNNNNNNNNNNNNNNNNNNNNNNNNN
NNNNNNNNNNNNNNNNNNNNNNNNNNNNNNNNNNNNNNNNNNNNNNNNNNNNNNNNNNNNNNNNNNNNNNNNNNNNNNNN
NNNNNNNNNNNNNNNNNNNNNNNNNNNNNNNNNNNNNNNNNNNNNNNNNNNNNNNNNNNNNNNNNNNNNNNNNNNNNNNN
NNNNNNNNNNNNNNNNNNNNNNNNNNNNNNNNNNNNNNNNNNNNNNNNNNNNNNNNNNNNNNNNNNNNNNNNNNNNNNNN
NNNNNNNNNNNNNNNNNNNNNNNNNNNNNNNNNNNNNNNNNNNNNNNNNNNNNNNNNNNNNNNNNNNNNNNNNNNNNNNN
NNNNNNNNNNNNNNNNNNNNNNNNNNNNNNNNNNNNNNNNNNNNNNNNNNNNNNNNNNNNNNNNNNNNNNNNNNNNNNNN
NNNNNNNNNNNNNNNNNNNNNNNNNNNNNNNNNNNNNNNNNNNNNNNNNNNNNNNNNNNNNNNNNNNNNNNNNNNNNNNN
NNNNNNNNNNNNNNNNNNNNNNNNNNNNNNNNNNNNNNNNNNNNNNNNNNNNNNNNNNNNNNNNNNNNNNNNNNNNNNNN
NNNNNNNNNNNNNNNNNNNNNNNNNNNNNNNNNNNNNNNNNNNNNNNNNNNNNNNNNNNNNNNNNNNNNNNNNNNNNNNN
NNNNNNNNNNNNNNNNNNNNNNNNNNNNNNNNNNNNNNNNNNNNNNNNNNNNNNNNNNNNNNNNNNNNNNNNNNNNNNNN
NNNNNNNNNNNNNNNNNNNNNNNNNNNNNNNNNNNNNNNNNNNNNNNNNNNNNNNNNNNNNNNNNNNNNNNNNNNNNNNN
NNNNNNNNNNNNNNNNNNNNNNNNNNNNNNNNNNNNNNNNNNNNNNNNNNNNNNNNNNNNNNNNNNNNNNNNNNNNNNNN
NNNNNNNNNNNNNNNNNNNNNNNNNNNNNNNNNNNNNNNNNNNNNNNNNNNNNNNNNNNNNNNNNNNNNNNNNNNNNNNN
NNNNNNNNNNNNNNNNNNNNNNNNNNNNNNNNNNNNNNNNNNNNNNNNNNNNNNNNNNNNNNNNNNNNNNNNNNNNNNNN
NNNNNNNNNNNNNNNNNNNNNNNNNNNNNNNNNNNNNNNNNNNNNNNNNNNNNNNNNNNNNNNNNNNNNNNNNNNNNNNN
NNNNNNNNNNNNNNNNNNNNNNNNNNNNNNNNNNNNNNNNNNNNNNNNNNNNNNNNNNNNNNNNNNNNNNNNNNNNNNNN
NNNNNNNNNNNNNNNNNNNNNNNNNNNNNNNNNNNNNNNNNNNNNNNNNNNNNNNNNNNNNNNNNNNNNNNNNNNNNNNN
NNNNNNNNNNNNNNNNNNNNNNNNNNNNNNNNNNNNNNNNNNNNNNNNNNNNNNNNNNNNNNNNNNNNNNNNNNNNNNNN
NNNNNNNNNNNNNNNNNNNNNNNNNNNNNNNNNNNNNNNNNNNNNNNNNNNNNNNNNNNNNNNNNNNNNNNNNNNNNNNN
NNNNNNNNNNNNNNNNNNNNNNNNNNNNNNNNNNNNNNNNNNNNNNNNNNNNNNNNNNNNNNNNNNNNNNNNNNNNNNNN
NNNNNNNNNNNNNNNNNNNNNNNNNNNNNNNNNNNNNNNNNNNNNNNNNNNNNNNNNNNNNNNNNNNNNNNNNNNNNNNN
NNNNNNNNNNNNNNNNNNNNNNNNNNNNNNNNNNNNNNNNNNNNNNNNNNNNNNNNNNNNNNNNNNNNNNNNNNNNNNNN
NNNNNNNNNNNNNNNNNNNNNNNNNNNNNNNNNNNNNNNNNNNNNNNNNNNNNNNNNNNNNNNNNNNNNNNNNNNNNNNN
NNNNNNNNNNNNNNNNNNNNNNNNNNNNNNNNNNNNNNNNNNNNNNNNNNNNNNNNNNNNNNNNNNNNNNNNNNNNNNNN
NNNNNNNNNNNNNNNNNNNNNNNNNNNNNNNNNNNNNNNNNNNNNNNNNNNNNNNNNNNNNNNNNNNNNNNNNNNNNNNN
NNNNNNNNNNNNNNNNNNNNNNNNNNNNNNNNNNNNNNNNNNNNNNNNNNNNNNNNNNNNNNNNNNNNNNNNNNNNNNNN
NNNNNNNNNNNNNNNNNNNNNNNNNNNNNNNNNNNNNNNNNNNNNNNNNNNNNNNNNNNNNNNNNNNNNNNNNNNNNNNN
NNNNNNNNNNNNNNNNNNNNNNNNNNNNNNNNNNNNNNNNNNNNNNNNNNNNNNNNNNNNNNNNNNNNNNNNNNNNNNNN
NNNNNNNNNNNNNNNNNNNNNNNNNNNNNNNNNNNNNNNNNNNNNNNNNNNNNNNNNNNNNNNNNNNNNNNNNNNNNNNN
NNNNNNNNNNNNNNNNNNNNNNNNNNNNNNNNNNNNNNNNNNNNNNNNNNNNNNNNNNNNNNNNNNNNNNNNNNNNNNNN
NNNNNNNNNNNNNNNNNNNNNNNNNNNNNNNNNNNNNNNNNNNNNNNNNNNNNNNNNNNNNNNNNNNNNNNNNNNNNNNN
NNNNNNNNNNNNNNNNNNNNNNNNNNNNNNNNNNNNNNNNNNNNNNNNNNNNNNNNNNNNNNNNNNNNNNNNNNNNNNNN
NNNNNNNNNNNNNNNNNNNNNNNNNNNNNNNNNNNNNNNNNNNNNNNNNNNNNNNNNNNNNNNNNNNNNNNNNNNNNNNN
NNNNNNNNNNNNNNNNNNNNNNNNNNNNNNNNNNNNNNNNNNNNNNNNNNNNNNNNNNNNNNNNNNNNNNNNNNNNNNNN
NNNNNNNNNNNNNNNNNNNNNNNNNNNNNNNNNNNNNNNNNNNNNNNNNNNNNNNNNNNNNNNNNNNNNNNNNNNNNNNN
NNNNNNNNNNNNNNNNNNNNNNNNNNNNNNNNNNNNNNNNNNNNNNNNNNNNNNNNNNNNNNNNNNNNNNNNNNNNNNNN
NNNNNNNNNNNNNNNNNNNNNNNNNNNNNNNNNNNNNNNNNNNNNNNNNNNNNNNNNNNNNNNNNNNNNNNNNNNNNNNN
NNNNNNNNNNNNNNNNNNNNNNNNNNNNNNNNNNNNNNNNNNNNNNNNNNNNNNNNNNNNNNNNNNNNNNNNNNNNNNNN
NNNNNNNNNNNNNNNNNNNNNNNNNNNNNNNNNNNNNNNNNNNNNNNNNNNNNNNNNNNNNNNNNNNNNNNNNNNNNNNN
NNNNNNNNNNNNNNNNNNNNNNNNNNNNNNNNNNNNNNNNNNNNNNNNNNNNNNNNNNNNNNNNNNNNNNNNNNNNNNNN
NNNNNNNNNNNNNNNNNNNNNNNNNNNNNNNNNNNNNNNNNNNNNNNNNNNNNNNNNNNNNNNNNNNNNNNNNNNNNNNN
NNNNNNNNNNNNNNNNNNNNNNNNNNNNNNNNNNNNNNNNNNNNNNNNNNNNNNNNNNNNNNNNNNNNNNNNNNNNNNNN
NNNNNNNNNNNNNNNNNNNNNNNNNNNNNNNNNNNNNNNNNNNNNNNNNNNNNNNNNNNNNNNNNNNNNNNNNNNNNNNN
NNNNNNNNNNNNNNNNNNNNNNNNNNNNNNNNNNNNNNNNNNNNNNNNNNNNNNNNNNNNNNNNNNNNNNNNNNNNNNNN
NNNNNNNNNNNNNNNNNNNNNNNNNNNNNNNNNNNNNNNNNNNNNNNNNNNNNNNNNNNNNNNNNNNNNNNNNNAATCTT
ATTCTTTGACCAACAACCCATGAATATTTTACCTTATCCTCGAAACAAAAACATTATGTGAAACCTCCCTTGGTCCTTTA
ACAATCAAAAGTAACAAAATTTACGACTCAAATTATGCACAAATTCTTCAAAATGCTCAATACCCAATGCAAACGATCAT
TTCTTATCTTACCAATCCATACATTAACAAAACATACTACCACGAACATAAAATCACAATAAAAAACTAGAATTTTTTTT
ATCCGAACCATGTAACACATTCCCATTATATATCAATATTAGATCATACATTGAAGATCTTTATGAATTCATGTATCTTA
GCCTATCATTGACCACCTCTTCATCGATCTTGTTGCATTCTTCATTAAAAGTTAAATCGTACCAGTTACCAAACTCAAAA
CCATAACAAAACTTATCATCACACTCGAGTCAAACGTCTGTAGACTCTTTTCTCAAGTTTTATCCAATAGTTTGTTACCA
ATCAGATGAACCTGTTACATTATTACAATAACTAGATTTAAACGGATGAAATCACGCATCTTTAAACCCAATTCTGAATC
CCTTTGAAAATACATCTTTATCCCTTGCAATAAGATAAAATATTCTTGCTCTCACCTCTTTCTGAAGGCTACACTATATC
CCACTATTTTTTTCATTATGACTCAAGCTGCTTTAAATTTTATTCGAGCAGGGTCCCAACATCTCCTTAGACTTTCCATA
CAATCAGATTACTCACCAAATAGTGGAAAACCAAAATATTAGATACTCACAGGTCGTTATTACCATATAAAACCAACAAT
TCTTATTATATAGTATCTCAATCACAATTCATCACAAACCCTTATTACCATCATGCTTAGTTAGCCATTGCCATCACCAC
AAAGTTAACCTTACCATCGACATAACACTTCAAACCCAATTATTCTAACCAAATCCAAAGAACTAACCCAATTTTATATA
AATTTTTTGTTTGCTAAAATTCTCAATTGCCTTCATACAAGTATACTCGTTGGGACTTCCTTTACCTATAAGCTTGTCAT
TTCGATATCAATCTTCTCCCTTGGAGCTTAAGATGAAATCACTAGTCCTCATTTAGAATCCTCGAGATACACTTCACAAC
CTAACACATAAATACGATTACAAATATCCAGCATAATAATTTTCTTTATATACAATGTTTTAACCCACACATCTGTGGTA
ATAACTAGTTTCTTTCTGAAATATAAATGCAGCATCGATCTCATTATAGTAGCATGTGGTACAATTGATAACTACTTAAA
TAGTTGATGATTCCACAAATTGGACTCATTTAGGGCTATATTGTAATAGAAATTGTATCCTCAAATACTTATTTTTTTAA
ATATGTGATGAAAACCCTTAAGTTTCAGGTATTTGAAGTTTGAAGGAAAGAATGGACACTACGTCGCAAAAAGGAATGAA
AAGGCTGAAAAGAACGAAGAAATGACGGCCTGAGGATCGCCAAGTCCACTTGGTGAGTCGTCGAAGGCTCTTACTTCGCC
TTTTGTTCTAGTGTGCTGAGCCATGAAGGAAGGGATCAAGTCGGCGGATAAAGGGAGCAGTCAGCGCATCGCCAAGAAGT
TTCGCGAAGCAGTACCATGTCGCCTAATGACCCAGAGCACGATGATGCTGAAGGCTGGTGCAAGACGGTGATGAACTACA
CCAAAGGGTAAATCGCCAAGTTGATCGACGATTCCGACTAATGACACTGAATGATCCGCTGTAGCACAAATCCTTGAAAA
CTATAAATACTGGTTAGAAGTGTAGTTTATGTGGAACAATTATAATAATTTTCATATAGAATAGTACTTTTTGATAATTT
TTTATCTAAGTTTATGATGGTTTTGAAAACTTGAATATCCAAAGGGTTCCATCTTCAAGATTTGGATTTGGGTCTCTTGG
ATTCTTAAATTTTGGCATGTATCAAGAATTATATCTTCATACCCAGTTGAATGCGAACTCAATTTGATATAAATTTCTAT
CTCTTATACATGTATGGCTAAATACCTCAATTCTTAGTGTATGATTTAGCGAATATGGGTTAAGATAATTGTTGGTTCTT
GCTTGCTGATAGTTTAATCGTAGTTTAATTGTGATTTAGCTTAGTAGTTGTGGATAAATTTAATGAATTTATAGTTGTAA
ATATAAGTTTATTTATGTGTTTTGGCTTGCTCGAGAGAGAGGTCGTTAAACTAAAACTACTAAATTGATGGCTGGTGGGA
GTGGGTAAACATGAGGTTCAACTCGAGAGAGTGAATACTAGTTTAATTCCCACACACTCAACTCGAGAGAGTGAGTGAGT
TAAGGCGCAGGCTGGTCTTCATGCGGCAAATGGGTGCCTGAAAGGAACGCATTTGAAATGAGGTAAGTTGCTCGAGAAAG
AGCTTATCCCCTTTAAAGCTTGTCCTAGTTACCATTAGTCTATGAATCTTCTGTCGAAAATATGTGCCCAATAATCTAGC
TTAACCCGTATTCCCGTCACATCCCAAGAATACCCTCTCATTACTTAGAAATCCTTGTTTATTTTGCTGATTTTACTTAC
TTGTGACAAAACCCTCATTGTTAATTGACACTCTTGTGTCCCTCTTTAATTTTCAATGTTTTTAATCGTTAATGTCTTTA
GCTATGACTAGTTAGAACTAAATTTTATTTTTCTATTAGTTCTCAAAACCACTCCCTTGGGAAAGATCCCAACCCTTGGT
TTGGTTACTAAAATATTGTATGATCGTAGACACTTGCATCGGAAGTTGTGTCTTGATTACGCAAACATCAGAATGGCTCC
GCTGTCGGGAATTGTTTTATTTGAGAATTTGTAGTTTAGTAGAATTTTTGTTCTCCTTAGTTGTAGTTTACTTACCTTAG
TTTTAGCTTTGTTTTCTTTTGAGTTGTTGGTTGCATGCAGACACCCTGAGAATGGCTGAGGAAAGTGGTGTCAAGTTAGC
TGAGGCAAACCAAGAAGTCAAGGGTGACCTCATGCTAACTACGCTGGTAAATCAGCTGAACAATTTGGCCACCAAAATAT
CAGAGGTGGAAGTCTAGTGCAACAACAAGGGGAGGTACATTCCCCCTCGAAAGCAAATACGATTTACGGAAAATAAGAGT
AAACGTGTCGAGGACACGCTGTTGATCAGTCTCCAAAAGCTCAATGAGCAAGATAGAATCCTAAAAGAGATGAAGGAGAA
TGTCAGAATGTTAAATCTGATGGTTGCCTCACACTCCAGATCTATCCACCTAATCGAAGCACTGATAGGTCACGTGTTGT
TTCATTCTGCTCCAACAAAGCAAAGGAGGCCACCTAGTGGTATTAAGTCCAACCCCAAAATTGGAACGTGAATGAGGACG
TGCGTTGTGCCACGATGATAACTAAGGCGTTTCTTGGGTTGCAACCCATGGTTTTAGATGCTTTAATTTGTTTTTTTTTA
TAAATAATGGTGTGTTAGTGTTGCAGGTTTAAAGCTGAAGGTATCCAAAAAAGCAGTTCAGCGACTTCGATTTAGACTGT
CGTTTGATCCCTCACTTTGACAGAAGGGCCTGTAAAACTTGGAGAGCCAAATGACCACTCGGCGTGTCACCGAGTGGATC
GGCAAATACGACTAACGTCATCGAATGGGTGCGAACTGGACAGTTTAAAAAGACGAAGAGTCTTAAAATTTGAAATTCTT
CACTTTCCCTCACTCTTAAACCTCCCAAACTCCACCAAAGTAATATTTTCCTTATTTTAAGCATTTTACTATTATTTTGG
TTGATTGATTTATGCTCGAAGTTGGATTTCTTTGCCGCCTAGCTTTCCAATCACGTTTTAATGGCAGAAAAGGTTGGTTT
CTGAATTTCAAGCTTACATTTGAAAATTTTATACTCATTTTCTATGATAATATTGAATTGATGTGTTATGGGCCTCTATG
ATAAGATTAGAATGCATTAATGCGTGTTTTAATTTGAAAATCTTGCATGTATTGTTTGATGGAAAAATGCCCGTAATTTT
TGTTCGTTTTAATGAATTGGGTTGTGATTGCGTGTCGTTAGATTGACTGGGTTAAGTTTGAGTAGCCCACGTTTGTTGTA
AATGTCAAAAATTTGCTCAAAGATAGAACGGGTGACACCACTATCAAGAGCAAATATCGTCAAATGGCCAAATAGGGCAA
ATTCGAGAGAAATCTGAGTATCTCGGGGGGAAAGGTATTATAGGTCTTGTTTGAATTCCATGAGTGCATGCTTTGATTTT
GTTTTCGGGGAGTGTTGGGTTGAATTCGAGAAAAAAGGTTGAAAATGGGCACGTCGGGTTGTTTGGCGAGCTGGATCGAG
CTCGCCAAACCACTCGGCGGTTCGTCTAATGTCTCCATCTGTCCCTTAATTTCATTTCAAGTTGATGTTTGAGACTGTAA
CCTTTGGCAAGAAGCCTTTGGTCACAGAAAGCACTCGGCGAATTACCGAAACCACTCGATGACTCACTGAAAGTACTCTT
GATCACCCTTTACATGCTTCCATGAACTCCTATTGCACTGAAACTTTCAGCGGACAAACCCATGCTCGCCGAAAGTAGTC
GGCAATTCGCTGAAAGGATCTTTCATCGCCGACTTGCTATAATTTGAAGCCAGTCCTTTCGGTGAGCCCGAGTTAGCTTT
CCAAAGAGGTTCGGTGACTCACTAATCCACTATGCGAGTCTTCCTGTAGTAGATTGCCGATGCTTCTATTTGATTTTTAC
CCTAACTCTTCCTAATCTTTTGTAGATATGACTAAACCAAATGAAGCAAGTAGCAACACACCACCCCAAGGCAAAGAAAA
TGGGATCACAATCAATGAGGATGCAACTGCATCCAGGATCAAGGACACTAAACTTTCCACAACTGGTGGGAAAGGCAAGG
ACAAGGACAAAACCATTGAGCTATCAGATGCAAGTTATGACATTACTGTTTTTTCACCAATGACCCAACAACATATGACA
GTGAGAGTATGGGTTCTAATAAATATGAATTGATGGAGGCAAGGAGGAATGAGTTACGATCTAAATAGCTGAATGACCCA
TCTCGGATCAGAAATCCTCGATCCACCACTCTGACTCCTTTAGTTCCAAAGCAGGTAATAGTAGTGGCACCTCCAGTACA
AGGCCCCTACCTAAATCAACGAATAGAGTAAAGTCTGAGGTGCTGAGAAAGATCATTGAGGAAAAATGGTTCTTCATAGA
TGGCAGATCGATAGGTATCCCGAGATAATGAAGTGCCTGAAATATCATAAATTTCAAATCTTCACAAAACCCCATGACTC
TTACATACCAAGCTTACAATGCCTACAGTGCATTGGTACCTCAACGGAAAAGCCTAGTATCGTCTTTCAAAGCAGTTGAC
TACATGGTTGTCAGAGGAAGGAAGGTAGCCTGTGACAGTGAGGCTATCAACGCAGTCTTGGCTATGTCCAATAAGATTAA
TGATCACTACGAACACTTGATCAGAATAAAGAAGCTGGATGAGATGAAAAAGTGATTAGCCCCGCTAATCTCAAATAATA
GTGCTCCGAAATGGTTAGCAGAAGTAGTTTCGATCGACAAGAAAGATCTAAACATAGCTGCAAGATACTAGTTCTGGTTC
ATCAGGAAAACAATTATGCCATCACAAAATGAATCAATCATTTGCCTTGCTAAGGCAGCTTGTCTTGAATTCATCATAAA
GAAAACCCGGTAAATATAGGGATGATCATTGCCTCTGAGATCCATACGCATGCAAAGTAGAGCCAGACATCCCTTTCTTT
CCCGGAATTAATCACTGCATTATGCAAAAGAGCTCGGGTTACTAGAGATGCAAAGAAGGATGTGGAATTGGTTGCCACCG
CCTCCACCAATATTCGATATATCGAAGCCGAATATCTTAAAGACCAAGTAGAAAAGAAGCAGAAGGGAGTTGTGGCCACT
GGATCTATACCTACAGAGGTAACTTTGCCTACTCCGGCCTCTGGGCCTTTAGATATATCTGATGCCATTACCATTCCTGC
TGACCCTCTAGGTCCCTCGGCTGTTGCGTTACCACCCAGAACTGCTGTTGTGTTTCCTGTTGTGAGCCGATCACTCAGGC
ATCCCTGATCCAGATGGGATAGCTTACCTAATCTACTGACTGTCGGGCTGCCAACATAGAAAGCTCCATTTCAGGCATGA
ATGAGGCTGCCCTTGATGATGCTATGAAACCACTGAGCACTACTATTGATGCTCTAGCGGCCATGATAGCAGTGTGTGAG
CGCAACCAAGGAGCCACAGAGGACATGACAGCCTTAAAGGCCGTCACTGCAGAGCTTAGGAAAGATGTGGACTACCTAAA
GTCCACCGATATTCCCATGATCTTTGGAATAGTGGAAATTCCAGATTTACCCAAAATGCCTCAGACCACTACACGACATG
GGGATGGAATGGAGCGTACATCCGATCCTGAATCAGAGGCAGAGACTGATGAAGAGATGTTTGAGGGAGCTGCAGCGGAT
GACATAGTCCAGACTGAAGAAATCATGATAGATGTTGTTGTGCAGGCTTCCTTGGCAATGGCTCGTGCTGCGGGATCCAG
TAAAGCTGGTCCTTATGGGGTCACTCCGGGCACTGATGCCCAAACAGATGGAGCAACTACGTAGACAGGATCCCTTCTTT
ACCTCCCTCTCTGTCTTTCTTTATTTTACATTTCAAATCCGTGTTATTTGCATTTGAGGACAATTGCTTTTTAATTTGTG
GTGGGGTGAGGCCCACACCATTTGTGTGTTACTTTTGTTTCTATTTCGTGTATATATTTGGGCTGTTCAATTTTAAAATT
GTGTTAATACTGCTTTTCTGTGGATGTTTGGGATTGTGGCTCCACTTATTTTAAATTGCAAAATGATTTTGACCCTTTTG
AAATTTTTTGAATTTTTCGCACATTTTCGCCACTCTTTATATGCTCACGTGTTGAATGTGGTTGTTCCATGGCGAAATTG
AGTCTCGGTTTCGATCAATATCGATGACTTGAATAGTGCTTTTATTCGAACGAACATGAATGTATGGCTACAATGAGTAA
AAATGAAGTTGCATAGACAATATGTGAACTCTTTGCATATCGTTGTGATTAGCCATTTATCAAATCAATTCTCTTGTAAT
GACCGTTGAACACTAGTGAAAGTGAGGAGTCTTGTTTGACGTAAGTGCCGATGCCTTGTGTGATAAGCTTAGTTGGAACC
ATGCATGACAACACCTAGAATTTTCCCTGCTGGTCCGGTTGACTAGGTAAGACTTTCTCTTGATATGGTCTGAGGAAACT
TCGAAGAGTGTGAACCAATTTAACATATACCTCTTTTGTGACCTACCTTGTGAGTATGTGATTCTCTCTTGAACATCCTT
TGAGCCTTACCTTTCTTTGGAAGAAACTTGATGAAAACTAGAGCTTTCTTAATCCATTACCTATAATCCTCTTGAATTGT
GGTTAATTGAATAGCCAACTTAGGCAAAAATCTTAAGTTGGGGGTGTGGTGAAAAAGAAAAGGGAAAGTCAAAAAGTGCA
AGGAAAGTTTCCTTTAACCCATGGTGTTGAGAAAAATGGAACCCTTCCATATATTTATATATATATAATTATGGAATAAA
GTACCAAAGAAATAGGGTTTCGAACAATCCATGGGAAGCAAATAATAGGATGACCTATGATGCACTAATGAAAATGATGA
TGGAAAAAGAAAGGAAGTGTTGAGAGCACCACTTTTCATGAGAATAAAAGTCTCTGAGCCTAAATGAACAACCTTTGCAC
TCAATCCCGTTACAAGCCTTGTTAAAACCTTTGTGATCTTAGAATATCGAAACAAATGTTGATTGGAAAATACGGGCAAA
CCTATGGGTGAAAGCATGCATTTTGTTCATCTTTGTGAGTGTGAGCGTTGTATCTTATTCCTGAACTTTAAATTGATTAT
ACCTTTGCGTGTGAAAATTGAATCATCATTTGTGTGAGGGCATTCAAAGGCTTTTGTTGAGCTTGAACTTGCATTTGAAG
CAAGTATTGCGAGCGGGAGAATTTTTTGTAATGGTGTGTCACAACTTGAATCTTTGAGTACACAATTGATCCTTGCATAA
GTAAATTGAGTCTTGTTGTGTAAATTCATAATTGAGTCTTGTGTAGCACTGTTTGAGTCATCCTTGTTGAACTGCTGAAC
TTGAGTTTTACTAGAGGACAAGCAAAATTTTAAGTTGGGAATGCTGAGGAGTCCACAAATTGGACTCATTTAGGGCTATA
TTTTAATAGAAATTGTGTCCCCAAATGCCATTTTTATCTCAATATCTTATGAAAACCCTTAAGTTTCAAGTATTTGAAGT
TTAAAGGAAAACATGGACACTACGTCACAAAAATGAACGGAAAGGCTGAAAAGAACAAAGAATTGAAGGCCTGAGAATCA
CAGAGTCCACTTGGCGAGTCGCCAAAGGGTCTTACTTCGCCTTTTGTTCCAATATGCTGAGCCTTGAAGGAAATGATCAA
GTTGGCGGGAAAGAGAGTAGTCAACGCATGGCCAAAAAGTTCCGCGAAGTACTACCATGTCGCCCAATGACCCAGAGCAC
GACGATGTTGAAGGCTGGTGCAAGACAGCGATGAACTACACCAAAGGGCGATTCGCCGAGTTGATCGGTGATTCCGACTA
ACGACGCCGAATGATCCACTACCGCACAAATCTGTGAAAACTATAAATACTAGTTAGAATTGTAGTTTTAAGTGTAGAAC
AATTATTATATTTTTCTTACATAATAGTACTTTATGATATTTTTGCTCTAAGTTTGAGAGGGTTTTGAAGACTTGAAGAT
CCAAATGGTTCCATCTTCAAGATTTGGATTTGGGTCTCTTGGATTCTTAAATTTAGGCATATATCAAGGCTTAAATCTTC
ATACCCAGTTAAATGTGAACTGCATTTGGTATAAATTTCTATCTCTTATACATGTGTGGCTAAAAACCCCAATTCTTGGG
GTGTGATTTAGCGAATATGGGTTAAGATAATTGTTGGGTTTTGCTTGTTGATAGTTTAATCGTAGTTTAATTGTGATTTC
GTTTAGTAGTTGTGGATGAATTTAATCAATTTGTAGTTGCAAATACAACTTTATTTATGTGTTTTTGGCTTGCTCGAGAG
AGAGGTCGTAAAACTAAAACTACTAAATTGATGGCCAGTGGGAGTGGGTCGATAGCTCGAGAGAGTAAATCCTAGTCTCA
TTCCCTAATATGCAGCTCGAGAGAGTGAGTGGGTTAAGGTGTAGGCTGGTCTTCATGCGGCAAGTGGGTGTCCGAGAGGA
ACACATTTGAAACAGGGTATGTTGCTCGAGAGAGAGTTTATCCCCCTTAAAGCTTAGCCTAGTCACAATTATTCTATGAA
TCTTCTATCGAAAGCATGTGCCCAATAATATAGCTTAACCCATATTCCCGTCATATCCGAAGGATCCCCTCTCATTACTT
AGAAATCCTTGTTTATTTTGTTGATTTTACTTCATTGTGACAAAACCACCCCATTGTTAATTGACACTCTTGTGTCCCCC
TTTAATTTACAATGTTTTTCATCGTTAATGTCTTTAGCTACGACTAGTTAAAACTAAATTTTATTTTTGTATTAATTCTC
AAAATCACTCCCTTGGGAACGATCCTAACCCTTGGTTGGGTTACTAAACTACTGTACTAGACACTGGTATTAGAACTTGT
TTCTTGAATACACAAACATCAAAATGGCACCGCTGCTGGGGACTGGTGTTATTTGAGAATTCTTAGTTTAATATAATTTT
TGTTTTTCTTGGTTGTAGTTTACTTACTTTACTTTTAGTTTTGTTTTCTTTTGAGTTATTGGTTGCATCCAGACACCCTG
AGAATGGCTGAGGAAAGTGGTGTCAGGTTAGCTGAAGCGAACCAAGAAGTCACGGGTGACCTAATGTTAATTGCGCTGGT
AACTCAGCTGAACAATTTGGCCACCGAAATATCAGAGGTGGAAGTCCAGTGCAACAGTAAGGTGAGGTACATTCCCCCTT
ATAAGCGAACACGGTTTATGGAAAATGAGAGAAAACGTGTCGAGGACACCTGTTGATCATTCTCCAAAAGCTCAATGAGC
AAGACAAAATCCTAGAAGAGATGAAGCAGAATGTCAGAGTGTTAAATCAAATGGTTGGCTCACACTCAAGATCCATTCAC
CTAATCGAAGCACTCATAGGTCACGTGTTGCCTCATTCTGATCGAACAAAAAAAGGGGGTCACCTAGCGGTATTAAGGTC
AACCCCAAAACTGGAACGTGAATGAGGACGTGTGTTGTGCCACGTTGTTAACTGAGGAGCTTCTTGGGAGGCAACCCAAG
GTTTGAGATGCTTTAATTTTTTTTTTTTATAAATAATGGTGTGTTAGTGCTACAGGTTTAAAAGCTGAAGGTGTCGAAAA
AAGCAGTTCAGCGTGTCTCCAACCAGGTCGGCGACTTCGATTTAGACCGCTGTTTCATCCCTTACTTTGACTGAAGGGCC
TGTAAAACTTGGCTAGACAAATGACCACTTGGTGTGTCGCCGAGTGGATCGGCGAATACGACTAACATCGCAGAATGGGG
GCGAATTGAACAATTTAAAAAGACCAAGAGCCTTAAAATTTGAAATTCTTCACTTTCCCTCACTCTTAAACCTCCCAAAC
TCGCACCAAGGTAATATTTTTCTTATTTTAAGCTATATACTAGTAGTTTGGTTGATTGATTAGCGCTCGATGTTTGATTT
CTTTGCTGCCTAGCTTTCCAATCACGTTTTAATCAACACAAAAGATTGGTTTCGGAATCCCGATCTTATGGTTGAAAATT
TTACACTCATTTCTATGACCTTATCGTATTGAGGTGTGTCGGGCCTCTCTGATAGGATTAGAATGGTTAAATGCCTATTT
AACATTGAAAATCTTGCCCATATTGTTTGAATGCGAAATGCCCATAATTTTTGTGCTTTTTAATGAATTGGGTTGTGATT
ACGTAGCGTTAGATTGACTGGGTCAAATAGGAGTAGCCCACGTTTGTGCTAAATGTCAAAAATTTGCTCAAAGATAGAGC
GGGTGACACTACTCTTAAGAGCAAATATCATGAAATGGCCAAATTAGGGAAATGGGGGAAAAATCTGAGTATCCCGAGGT
GATAGGTATTATTGGTCTTGTTTGAATTCCATGAGAGCATGCTTTGATTTTGTTTTCGGGGAGTGCCAGGTTTAATTCGA
GAAGATGAGTTGAAAATGGGCACGTCGGGTTGTTTGGCGAGCTGGGTCAAGCTCGCCGAACCACTCGGCGGTTCGCCGAA
TGTCTCCATCTCGCCCTTAAATTCGTGTCAAATTGATTTTTGCGACTGTAACTTTCGGCGAGAATCATTTGGTCACCGAA
AGCACTCGGTGACTCGCCGAAAGTACTATTGATCGCCCTTTGTATGCTTCAATGAACTACTATTGCACTGTAACTTTCGG
CGGACAGACTCATGCTTATCGAAAGTAGTCGGCGATTCACAGAAAGGACCTTTTCATCGCCGACTTGCTATAATTTGAAG
CCAATCGTTTCGGCGACCCCAAGTTAGCTCGCCAAAGATGTTCGGCGACTCGCCGATCCACTTGGCGAGTCTTTCTGCTG
TAGATAGCCGGTGCTTCTATTTGATTTTTCCCCTAACTCTTCCCAATCTTTTTCAAATATGACTAAACCTAATAAAGCAG
GTAGCAACACACTAACTCGAGGCAAAGAAAAAGGGATCACAACCAAGGAGGATGCAATTGCATCCAGGAACAAGGTCACT
AAACTTTCCACAACTGGTGGGAAAGGCAAGGGCAATTACAAAACCGTTGAGCTATCAGATGCAAGTTCCAAAAGTACTGG
TTTTTACATGAACGACCTAACAATATATGACAGTGTGAGTATAGGTTCTGATGAAGATGAATTGATGGAGGCACGGAGGA
ATGAGTTATCATCTACACAGTTGAACGACCAATCTCAGATAAAAAATCCTCGATCCACCACTCTGACTCCTCCAGTTCCA
AATCAGGCAATAGTACTGGCACCTCCAGTACAAGTCCCCCCACCTAAATAAACGAATAGATTAAAGTCTGAGGGGTTGAG
AACGATAATGATGGAAGAACGGTAGTCCATAGATAGGTATCCTGAGATAATGGAGTGCCTAAAATATCACAAATTTCAAA
TCTTCACAAAATCCCGTGGCTTCTACATACCAAGATAGGTTAGAGAATTTTTCAATGCAGGCAGTGCATTGGTACCTCAA
CGGAAGAGGCTAGTATCGTCTTTCAAAGAAATTGACTACGTGGTTTTCAGAGGAAGGAAGGTAGCTTGTGACAGCGAGGC
TATCAACACAGTCTTGGGTATGTCCAACATAGTCTTGGGTATGTCCAACACAGTCTTGGGTATGTCCAAGAAGATTAATG
ATCCGTGCCAACACTTGATCAGAACAGAGAACCTGGATGAGATGAAAAAGTGGTTAGCCCCGCTAATCTCAGATGATAGT
GCTCCGAAATGGTTAGGAGAAGGAGTTTCGATTGAAATGAAAAATCTGAATGTAGCTGCAAGATGCTGGTGCGGGTTCAT
CAACAACGCAATTATCCCATGACAGAATGAATCAATCTTTCGCCTTGCTAAGGCAGCTTGTCTTAGATTCATCATAGAGA
AAACCAGGATAAATCTAGGGTTGATCATTGCCTCTGAGATTCATATGCTTGCAAAGCAGAGACAGACATCTCTCCCTTTC
CCGATATTAATCACTTCATTGTGCAAAAGAGCTCGGGTGCCTAGAGATGCAAAGAAGGATGTGGAATTGGTTGCCACCAC
CTCCATCGATATTCGAAAGATCCACTACAAAAAAATCAGCATTTAGCGACTAACGAAATCCGTCGCTAATCTGTGTTATT
CTGTCGCTAAATCGTATTAGCAACGAATTTGCGACAAATTGCTGGCTGTTACTATTTTCCTCGTTAGTAATCACTTAGCG
ACAAAAAAATGAGTTTTGTCAGAAGTTTAGCGACGTATTAGAGACGAACGATTTTCTTCGCCATTTGTTAGTGACGGATT
GGTCCGTTGTTATACTTATATATCTCGTTGCTAATTTCATAATTAATTTCGTCATTTAAAATAAATTCGCAACAAAATTT
CTGTCACTAATCCGTCACAAAATATTTAGTTATTTGAGCCAGCACATTTTCCACTTAAATGTTTTATTGCTAATCCGTCG
CCATAATCATTTTATAGCAACGACCAAATCGGCATTAAAATTTTTCTTGTAAAATCATTTCATTTATTTATTTTAATTAT
ACATTGCTGAAATAAATTAAATAACAAAAACTAAAAACCTCTAAATTAACAAACAATCATATAAAATAATCTTTAGAGGG
TTCAAAATATGTAGATAGCAAAATTCAAATCGCATACATTCGGTGCAAAATGTCAAAAGCAATCTATAAACTATTCTTAA
GAGAACCATTTGATTTACAGAGATTCTTTCCGTAGTAAGTTTTTGCTNNNNNNNNNNNNNNCTATAAACTATTCTTAAGA
GAACCATTTGATTTACAGAGATTCTTTCCGTAGTAAGTTTTTGCTTCAGATCCAAGACCATATACTTCTTCTTTTCTTTC
TCCCCCAGTAGCTTGGTAGTATGCTTCAAATTGATCAATGTCAGATTGAGAGCTTGGTAGTTTTTTCCCGTAATATTTCA
ATATCAAATAGATCACCTTCCTTTGAAACTATATGTATTAATGATGGTGCAGCAAAACCAACTCAATAGTTCCTTCTCAT
AAAAAAGCAAATCAATTAAGTGATCATCTAAAAAACCAACTCTAATTAATTAAATTGCACAAAAGTTACATCTATTGATA
CATATATTTCACTCAAAAGCACCAAATATGACTATGATAAAATGTCTAAAATCATTGTAGAAAAGTCAATAATTACCTTT
GCTGGAACCTCTACCAACATGCCAAATTTGGGAAAGAAAATTCCTCCTTCGGCATGAACTTCATTTACAATTGTTTTCCA
AGCCTCTACTTGCTCCTTTGTCCATATACGAGGTGTATCATTGCACCCTCTACCAATTACTGTGGCCTCTCCTATTAGAA
GCCCACCTTTTGTAGTTCTTTGTGAGTAATAAAGTATAGCATGTGAGTAATAAAGTATAAAAGATATGATATGACATTTT
GTGGTAATGAATGAGTGATACATTAATGCGTGGATGTAAAATGCTAGAAATAAATCATAACAAATAAGTTGATTGGAATT
TGATGTCACAAATATTGATTGCTTTGCTTTTATTTCCCACAAAATGACAAGAGAGTTCATAGTCCTCAGTTATTCACACG
TAAATTCAATGCAACAAATGTAAACTAAAAGCAAGTTAAAAATAATCTAACATGATATTCATTGGATTGTTCTGTTATGA
ACTAATACCAATTCAACAAATGTAGTTCCCCATAACAATTTCATAAATTGGTCTTTCTTATACTTTTGAAAACCATGGGA
ATCAATTCTTAACCTATATGAAATTCTTGTTTAGCAGAAGTCAGAGGAAACAAGGATGCTATTGTGATACAACTCTTTTT
ACGAGGCCATTATAAGGTAAAGGTCGAAACATGAAGCCTCCAACATCATGGATTGGTCAATCATGATATTCTCTTGAATC
ACTTAACAAAAAATTGACAAACACAAAGGCATTAACCAATTACTATTAATCTTGGAGAAACCAGAAAGCATTTTAATAAA
CAAATTCATCCTAGGAACAACTGCTAAAAGAGCTGTAAATTATACCTTTTTATGTTCATATTTGTCTGTATCTACCATAT
TATAACTTGAACAGAACCACAACCAAAAAAAATTTCATCATCAACACTCAACAACAATATCCCAAATGGCTCATTCTGAG
TTCTCATCTTTCATGACTAGGCAGAGACGACATACTACACCGGAGGTGTCACAACAACCCTCCACATCATTTTCAATCTC
AATGACTAGCTCCCACAACTTCAGTCATCCAAGCAATCCCACCCCTGCTAGTTCTTTTGCCTCAGATAATGACAGGTCAA
TCGCATACGTAGCTAGGTGTATTAAAAGAAGTTAAATTGAATCCTCTTGGATAGAAAGACAATGCAAATAGGCTAAAATA
AAGTTTTTTTTGGGATGGGCAGATGGTAGTCAAAAAATAACAAACTTTTCTGAAGATCTCAAAATCTCATAATATAGGAG
ACAAAGAAGCTATAGTTACTCCAGTAACATGTGTCTAAACACATGAACAATAAAATGCATAGAGATGAAAAATATATTAT
ACATAACTAACATCAAAAGAAGCACATCCATTGTGAAAATAATCAGGCCGGTAGCCGACATGAGTAGTTGGAAAATCAAC
TTTTCTTAACAACCTTAAAACATCAAAAGCATAAAAATCAATTTGTAACAAATCGCTATAGCTGAAACTTTAATAGTTGA
AAATAAGAAAATAACGAAGACAATAGCAAGCTAAATTTGAGTTGAAACATTCACACATAATATAAGCAAACATTCACACT
TCAAATCTAAGTGTTTGTTCTAAATAAAATAAAGAATTGAATAGATAGAAAATAGGTATTAGGAGGACATACTTGGATCG
GAGCCTTTAACAAAAATCGAACAAGAACTATTTTACTTTGAGCTTTCCGATTAGTCTCTTGGTAACCATGGTTGTTGTTG
TTCTCGCAGCCATTGACCAGAGTGTGCTGCTTCACTGGTCGGAGTAGCGTTTGGTGTCGTTGTTGTTTGTTGTTGTTTAT
ACCCGTGCCACTGCTGGTGGCTCACCGGTCGGAGCTTCTGTTTACCAGAGCAGCAGCCTCACTGCAGTTGCTGCTAGCGA
AGAGAGGATGGAGAAGGGTGACAAGAGAGAAGAGGAGGAGGGGCAGAGAGGAGAGGAGAGTGACATCTCCTCTTATTCTC
GCCGGAGATGGCAGACGAAGATGGTTGGCTGCCTCGTCGGAGATGGCGGACAACGTAGAGATGAGAAGGAAGAGAAGAGG
GTGGGGTGCAGCGGATCTAGAGAGAAGAAGAATGAGGAATTTAGGTTTTGGTATTTTGGTAGATTAATATAGGAAAGCGT
AAGAATTAGATCTTGACCGTAGGATTATTTTGAAATGAGAGGCTAAGATTGAAAGGATGAGATCAATGGTCAGGATTAAA
AGATTGGGGTTGGGTTGAATTCTGAAATTGGAGTGAATTGCAACGCAATTAGTGACGGATTCTAACATCCGTTGCTTTTA
AATAAATATATATATTTAGAAAAAATTATATTGACGTATATTTCCATCACTATATAATATAATTTTTATAAAATATATTT
AATAGTTTAGCAACCTTTTTTCCATCACTAATTTCGTCGCCCAATATTAATTAAATTTGTCACCACTACTTTATTACTAA
ATCCGTAGGGAAAATTAGGCACCAAATTTTTGCGCTAATATTTAGCGATGGATTAAATATTTCGTTGCAAATCTGTTGCT
ATATTATAAATCAAAAAATTATTTGTTAATTTTTCAACAAAATGGTTATTCCGTCGCAAATCTGTCGTTATATAGCGACG
GAATATTGTTCGTCGCTAATATCCGTCACTAAATGCTATTTTTTTAGTAGTGATCGAAGTCGAATATCTTAAGGACCAAG
CGGAAAAGAACCAGAAGGGAGCTGTGGCCACTAGATCTATACCTGCAAAGGCATCTTTGCCTACTCTGGCTCCTAGGCCT
TCAGGCATATCTGATGCCATTACCACTTTTGCTGGCCCTTCAGGTCCCTCTGCTGCAGCGTTACCACCTAGACCTACTGC
TGTTGTTGCCTCCTATGAGTTGATCACTCAGGCATCTTTGATTCGGATAGGACAGCTTATGCAATCTACTGACTGTCGGG
CTGCCAACATAGAAAGCTCCATTTCAGACATAATTCAGGGTGCCCTCCATGATGTTGTGAAACCACTGAGCACTATTATT
GATGCTCTAGCGGCCATGATAGCAGTGTGTAAGCGCGACCAAGGATCCACAGAGGAGGTTACAACTGAGGAAAGATGTGG
ACTATCTAAAGTCCACCGATATGTCCATGATCTTTGGAACAGTGGAAATTCCAGATGTGCCCAAAATGCCTCAGACCACC
ATAGGACATGGGGTGGAATGGAGCATACAACTGATCCTGAATCTAAGGAATAGATTGACGAAGAGATGTTTGAGGGGACT
GTAGCAGATGACATAGCAAAGACTAAAGAAATCATGATAGATGTTGTTGTGCAGGCTTCCTTGGCAAAGGCTCCTGCTGC
TGGATCCAGTGAAGCTGGTCCTTCTGGGTCACTCCAAGCACTGATTCCCAGACAGATAGAGAGACTACGTTGACAGGATA
CCTTCTTTACTTCTCTCTCTATCTTTCTTAATTTTACATTTCGGATTCTGTGTTAATTGCATTTGAGGACAATTGCTTTT
TAATTTGTGGTGGGGTGAGGCCTACACCTTTTGCGTGCTACTTTTGTTTGTGTTTCGTGTATATATTTGGGTTGTTCTAT
TTTAAAATTTTGTTAATACTGCTTTTCTATGGCTGTTTGGGCTTGTGGCTCCTTTTATTTTAAATTGCAAAATGATTTTG
ACCATTTCGAATAATTTTAAATTTTTTGCACATTTTCGCCACCTTTTATATGCTCGTGTGTTGAATGTCGTTGTTCCTTG
GCAAATTTGAGTCTCGGTTTTGATCAATACCGATTACTTGAATAGTCCTTACAATCGAACAAACATGAATGTACGGCTAC
AATGAGTCCAAATGAAGTTGCATAGAAATCATATGAACTCTTTGCATCCCGTTGTGATTAGCCATTTATCAAATCAATTC
TCTTGTAATGACCGTTGAATACTACGGAAAGTGTGGAGTCTGGTTTGACTTAAATGTCGATGGCTTGTGTGATAAGCTTA
CCTGGAACCATGCATGACAACACCTAGAATTTTCCCTGTTGGTCCCGTTAACTAAGTAAGACTTTCTCTTGATATGATCT
TAGGCAACTTCGAAGAGTGTGAACCAATTTGACATATACCTCTTTTGTAACCTACCTTGTGAGCGTGTGATTCTCTCTTG
AACACCCTTTGAGCCTTACCCTTCTTTGAAAGAAACTTTATGAAAACTAGACCTTTCATTATCCATTACCTATAATATCT
TGAATTGTGGTTAATTGAATAGCCAACTTAGGCCAAAAGCCTAACCTGGGGGTGTGGTGAGAAAGAAAAGGGAAAGTCAA
TAAGTGCAAAAAAAGTCTCCTTTATTCGAATAATCCATGGGAAGTGATTAATAGGATGACATAGGATGCACTAATTAAAA
TGATGAAGGAAAAAGAAAGGAAGTATGGAGAGCACCACATTTCATGAGGATAAAAGTCATTGAGACTAAATGACCATACA
TTTTCACTCAGCCCCATTAATAACCTTGTTAAGACCTTTGTTATCTTGAGAAAGTCAAAACAAATGTTGATTGGAAAATG
CGGGCAACCTTATGGGTGAAAGCATGCATTCTGTTCATATTTGTGAGTGTGAGCGTTGTATCTGATTCCTGAACTTTAAA
TTGATTATACCTTTGCATGTGAAAATGGAATCATCATTTGTGTGATGGCATTCGAAGGCTTTTGTTGAGCTTGAACTTGC
ATTTGAAACAATTGTTGTGAGCTTGAGATTCTTTGGTAATGGTGTGTCACAACTTGAATCTTTGAGTACACAATTGATCC
TTGCATAAGTAAATTGAGTCTTGTTGTGTAAATTCATAATTGAGTCTTGTGTAGCACTGTTTGAGTCATCCTTGTTGAAC
TGCTGAACTTGCATTTTACTTGAGGACAAGCAAAAGTTTAAGTTGGGGATGCTGAGGAGTCCACAAATTGGACTCATTTA
GGGCTATATTTTAATAGAAATTATGTCCCCAAATGCCATTTTTATCTCAATATCTTATGAAAACCCTTAAGTTTCAAGTA
TTTGAAGTTTAAAAGAAAACATGGACACAACGTCACAAAAAGGAACGAAAACGATGAAAAGAAAGAAGAAATGAAGGACT
GAGGATCGCCGAGTCCACTTGGCGAGTCGCCAAAGGGTCTTACTTCGCCTTTTGTTCCAATATGCTGAGCCTTGAAGGAA
AGGATCAAGTTAGCAAAAAAGGGAGTAGTCAGCGCATGGCCGAGTAGTTCCGCGAAGTAGTACCATGTCGCCCAATGACC
CAGAGCACGACGATACTGAAGGCTGGTGCAGGACGGCGATGAACTACACCAAAGGGCGAATCGCCGAGTTAATCGGTGAT
TCCGACTAACGACGCCGAATGATCCGCTGCCGCACAAATCTGTGAAAACTATAAATACTAGTTAGAATTGTAGTTTTAAG
TGTAGAACAATTATTATAATTTTCATACATAATAGTACTTTATGATATTTTTGCTCTAAGTTTGAGAGGGTTTTGAAGAC
TTCAAGATCCAAAGGGTTCCATCTTCAAGATTTGGATTTGGGTCTCTTGGATTCTTAAATTTAGGCATATATCAAGGCTT
AAATCTTCATATCCAAAGGGTTCCATCTTCAAGATTTGGATTTGGTATAAATTTCTATCTCTTATACATGTGTGGCTAAA
AATCCCAATTCTTGGGGTGTGATTTAGCGAATATGAGTTAAGATAATTGTTGGGTCTTGCTTGATGATAGTTTAATCGTA
GTTTAATTGTGATTTCGTTTAGTAGTTGTGGATGAATTTAATGAATTTGTAGTTGCAAATACAACTTTATTTATGTGTTT
TCTGCTTGCGAGAGAGAGAGGTCGTGAAACTAAAACTACTAAATTGATGGCCCTATGGGAGTGGGTCGACATGAGGTTCA
GCTCGAGAGAGTGAATCCTAGTCTCATTCCCACACACTCAGCTCGAGAGCGTGAGTGGGTTAATGCGTAGGCTGGTCTTC
ATGCGGCAAGTGGGTGTCCGAGTGGAATGCATTTGAAACGGGGTAAGTTGCTCAAGAGAGAGTTTATCCCCCTTAAAGCT
TAGCCTAGTCACAATAATTCTATAAATCTTCTATCGAAAGCTTGTGCCCAATAATCTAGCTTAACCCATATTTCCGTCAC
ATCCCAAGGATCCCCTCTCATTTCTTAGAAATCCTTGTTTATTTTGTTGATTTTACTTGTGATAAAACCCCCATTGTTAA
TTGACACTCTTATGTCCCCCTTTAATTTACAATATTTTTAATCGTTAATGTCTTTAGTTCCGACTAGTTAGAACTAAAAA
AAAAAATCTATTAATTCTCAAAACCACTCCCTTGGGAACGATCCCAACCCTTGGTTGGGTTACTAAACTATTGTACGATC
GTACACACTTGCATCGAAAGTTATGTCGTGATTACGCAAACATCAATAGTTAGTAGTCACACTTTGAAAATGATGTATCC
ATTTTCATATACCACTAGTACCATATCGTAAAATTATGATAGATCCACCAGTAGAACACATTGTACCCGTCGAGAAGATT
GTACTCAAATAGACCACACATTTCTGCTCATTAAATAACTACAATATACTACCAAATCCATTCAGTCTCTCGTCTAAAGT
GATATGCATTCCTTCGTAGATCAGGTCGATAGATGGAGTAACACACTCTATAACTCTAACTAAGTAAGAATCGGTACTAT
TGGAGTAGTCGTATAATGATCCTCATTGATATACACATGATCTATGAAATCTTAGTAGAGATTCTGAACTCTATTTCTGC
AACATCATTCTCACAATTCGTTAAGCAATTCATAGATGTTATGACAACTTTACTGACTCTATTTTTCAAAGTTACAATGT
TCATTATCTAGCCATCCCTTTTATTATTGATTTTCCAATTATCGAACCACTCCAAATATTACCTATGCCATACAAGTACT
ATTCCCTCTACTAGGGTAACTAACCTGAAAAATATAACACGTTCATGAAGTCCTTAAGACCATTATTCAACCTCATCATT
CGAATATCTTCAAAATGCATCATCGAATCATCACCTTAATTAATCCTTCGAAATTGTTGAACATTTTTTATCTGTCCATA
CATCATTTCCATAAGTTTATCACTTCCACTTTAGTACTAGGTCTGAAATCCAAGACATACATGACACACCAACTTTACAC
ATGAGGAACTATGCACGAGTCATCACTATAAGTAAGAATGAATAGAGTGAAGCGATATGAATCAAATTTGACCAAGGACG
CATGATAGAGATTCAAAAAATAAAGATTATTCCTAAAAGTAATTATAGCATCTCGAAGATAAGTACATACATCTCAGTAT
TGATCCTCGAAACTCTACTGAAACTCGGTTTGTATACACATGATACCTATGAATCTGGGGTTGTGATACCATTTTGTCAC
AACCCAAAATGGATGTTATGGCACCCTTCTTATCCCACCAAGACAAGTCAGCCTAACACTTGACTAATACAATAAATGCA
AAGTAAAGCGAGAATAAAAGTCTAATAGTTTGATATAATGCAGAAATTCATAATCGACTTAAACATGCCCCCAAAATCTA
ATTGTCACCTGTACAAATCTCTAATGTGTTATAACAAAATTGAAAAAAAATACAAGTCTTAAGTGGTATTGGTTTTAGAA
TATAACAAGATCATAAATAAGTACAAAGAAGCTCTGCTGAGATGGCAAACAACTACCTCACAAATCTCCATAGGAAGCCT
TGGAAAAGAAGAGAATAAAGAGTATCACGAAGATTCGGGCTAGTAACCTATAAAAATGTAGAAGCAAGGAGTGAGTACGA
AACCATACGGTACTCAGCAAGTAAACTTCTAAACACAAGCTAAGGGAATAGAATACATGTACTTCTTACCACCCTAACCG
AACCTCCAAAACTACAACCTGCATAAAACCAATCCAACCCAACTGTTCACAATTTACATAGCACGCAACTCAACAACAAT
ACTTTAACAATTAAATATCCTCAACAACAAGCTCAATATTCATCAATCACAAGTTCCACAGAAAGGCACACACAAAATCA
GCAGCACACAACATCAAGTACACCAATGATAAATATATGTAATTCAGTGTCAAGTATAGTGATGCATGTATGACCTAATG
ATACACACCCGTTGTACCTCAGTCCGGGACCCATGTGGCACATATTTGTCCACGTATACTTCACAGCGTGCGACATGACC
CTCGATAATAAAATTTATCGCGGCATGCGACACATTTCTTGAAATATAGTATATGTTGCGGCGCGCAACACGTCCATCGA
AATTGTACATCCTCTTTAATTTCTTATCCTTCCTCAATTCACATGACACTTATCACAACCATGTCTCAGAACCAATGCAA
ATGACATGTTCACAGGAATAATGAGAAGATGACCATTTTCATAACAATGAGCAATTCACAACGACACAATCGTGACACAA
CATCAACAATGAATCAATAAGCCTTTCAAACCATTCTCAACACATCACACACCAATAATTAATCACATGGTCTTTTATCA
CCCATTTTTCATCATTAGAATTATTCGATATGGACAAGTCAACCCATCACCAAGTCTCATTACTCCTTGACACATACGAC
AAGAAAATACACGATTCTATGCACTTAACAAGGGCTTAGAAATCCACTTGCCTCAAATAGTTGAACAATCACTCATGGAC
TTGAGTCTTCCTTTTTCGTCGGACTTTCAAATCAATGCAATCTATTCGAATAAATAATCACAATAAGTTTTGAAACTAAC
AACACCCATATGTCTAGCTTAGACCCAAAACTAACTCAAATGTATAATAAAGTTCCTATCCTTGATCCCAATAACATGCC
AACTCTCATATTTTCCAAATTATAAACCTAGGGTTAAGTTCCAATTTCATGAATCTAATGGTATTCGCACAATACAATAT
ACCTAATAATTAATTACATATCTCAATATATCAAAACGTTAATAAAATGATAAGAAATCCAAAATTGAAACTAGAACGAA
GGAGGCCAACCCCAACAGTGCATTGATTGCCCACTAACCATCATTCCATTAATTTCCAATCATTGCATTGATTGCCCACT
ATCCATCATTACATTAATTTCCAATCATTTTCTCATGACTATCCTATTATGGAAATCACTTCGTAGTAATATATTGTTAA
AAATATGATTTTCAACCATTTTAATAACCCATGTCAAGTGACACACATAGTATAAGTACAACAGCTCTAAATCCAATTAG
AAGAATTCCCTCTATTCATTATTAAATAATTAGCTATATAAGAATTTAAGAGTAGATACACATTATGTATGTTTACCTGC
AATTTGAAGTGTGAAACCTTCTTCAACCTTCATTCGCAAAGGTACCTTTCTGCCTCACTTTTCTTTTCTTAAATATTTAA
GTATAAAAAGTGACAAGCCCTACTACTTATTTTAGTATATATGGGCCAAATAGTATACGGTATGAAATAAATTATGAGCT
TAGCCCATTAACCATCAACTACAATTAATTATTTAAAATCACTCATCAACTAAACAATCATAATTAACAAATAGCTCAAA
AATTTTCAAACGAACATCACTGACGGATCAAAATTTACTCAGGCAACTATCAAGAGGGTTAAAATGGTATTTTTTATGAT
AATTTCCAAAAATGATTATTTTGGGTCATTAGAACCGCTTGCTTTTCTAAGATATAACTCAGATTTGTCTATCATCAGTT
GAGAGTAAGAGAAAGTGACATCCCAAAGACAACAGTCAGGACCCATTATGGTCATTATGAATTTATTGTTATGTCTTTTG
AATTGACCAAAGCTCTTGTAGCATTCATGGATCTTATGAACAGAGTATTTAAGACATATCTTGGCATGTTTGTTATTATG
TTTATTTATGACATTCTGATTTATTCGAGCAATGAGGAGGATCATGCTAGTCATCTCAGAATAGTTCTCTAAACTCTCAA
NNNNNNNNNNNNNNNNNNNNNNNNNNNNNNNNNNNNNNNNNNNNNNNNNNNNNNNNNNNNNNNNNNNNNNNNNNNNNNNN
NNNNNNNNNNNNNNNNNNNNNNNNNNNNNNNNNNNNNNNNNNNNNNNNNNNNNNNNNNNNNNNNNNNNNNNNNNNNNNNN
NNNNNNNNNNNNNNNNNNNNNNNNNNNNNNNNNNNNNNNNNNNNNNNNNNNNNNNNNNNNNNNNNNNNNNNNNNNNNNNN
NNNNNNNNNNNNNNNNNNNNNNNNNNNNNNNNNNNNNNNNNNNNNNNNNNNNNNNNNNNNNNNNNNNNNNNNNNNNNNNN
NNNNNNNNNNNNNNNNNNNNNNNNNNNNNNNNNNNNNNNNNNNNNNNNNNNNNNNNNNNNNNNNNNNNNNNNNNNNNNNN
NNNNNNNNNNNNNNNNNNNNNNNNNNNNNNNNNNNNNNNNNNNNNNNNNNNNNNNNNNNNNNNNNNNNNNNNNNNNNNNN
NNNNNNNNNNNNNNNNNNNNNNNNNNNNNNNNNNNNNNNNNNNNNNNNNNNNNNNNNNNNNNNNNNNNNNNNNNNNNNNN
NNNNNNNNNNNNNNNNNNNNNNNNNNNNNNNNNNNNNNNNNNNNNNNNNNNNNNNNNNNNNNNNNNNNNNNNNNNNNNNN
NNNNNNNNNNNNNNNNNNNNNNNNNNNNNNNNNNNNNNNNNNNNNNNNNNNNNNNNNNNNNNNNNNNNNNNNNNNNNNNN
NNNNNNNNNNNNNNNNNNNNNNNNNNNNNNNNNNNNNNNNNNNNNNNNNNNNNNNNNNNNNNNNNNNNNNNNNNNNNNNN
NNNNNNNNNNNNNNNNNNNNNNNNNNNNNNNNNNNNNNNNNNNNNNNNNNNNNNNNNNNNNNNNNNNNNNNNNNNNNNNN
NNNNNNNNNNNNNNNNNNNNNNNNNNNNNNNNNNNNNNNNNNNNNNNNNNNNNNNNNNNNNNNNNNNNNNNNNNNNNNNN
NNNNNNNNNNNNNNNNNNNNNNNNNNNNNNNNNNNNNNNNNNNNNNNNNNNNNNNNNNNNNNNNNNNNNNNNNNNNNNNN
NNNNNNNNNNNNNNNNNNNNNNNNNNNNNNNNNNNNNNNNNNNNNNNNNNNNNNNNNNNNNNNNNNNNNNNNNNNNNNNN
NNNNNNNNNNNNNNNNNNNNNNNNNNNNNNNNNNNNNNNNNNNNNNNNNNNNNNNNNNNNNNNNNNNNNNNNNNNNNNNN
NNNNNNNNNNNNNNNNNNNNNNNNNNNNNNNNNNNNNNNNNNNNNNNNNNNNNNNNNNNNNNNNNNNNNNNNNNNNNNNN
NNNNNNNNNNNNNNNNNNNNNNNNNNNNNNNNNNNNNNNNNNNNNNNNNNNNNNNNNNNNNNNNNNNNNNNNNNNNNNNN
NNNNNNNNNNNNNNNNNNNNNNNNNNNNNNNNNNNNNNNNNNNNNNNNNNNNNNAGCGTACAATTCATACTTTAGAGGAA
ATGTTGAGGGCTTGTGTGAGTACAACAACAGTTATCACTCTAACATCCAGATGGCTTCTTATGAAGCTCTTTATGTGCGA
AGATGTAGATCTCCTATTAGATGGCTTAATGTTGGTGAATCTAGGTTGATAGGACCAGAATTGGTCCATCAAGCTATGGA
GAAAGTGAAGATCATTCAAGAAAGGTTGAAAATAGCACAAGTTATCAGAAATCCTATACAGATGTTAGGAGAAGAGACTT
GGAGTTTCAAGTGGATGATTGGGTTTAATTGAAGGTTTCATCCATGAAGAGTGTTATTAGATTTGTGAAGAAGGGGAAAC
TCATTCCCCGATATATTGGTCTTTACAAGATATCCAAGAGAATTGGCAATGTAGCTTATGAGTTGGAGCTACCATCAGAG
TTAGCAACAGTCAATCCGGTATTGTATATTTTTATGTTGAAGAAGTGTATGAAAATCCTTACCTTATCATACCTACTGAG
AATATTGGTGTTCAGGACAACCTATCTTATGAGGAGATACCCGTTCAGATTCTCGATCCTTAGGTTCGCAAGTTGAGAAC
CAAGGAGGTTGCATCAATCAAGGTCTTATAGAGGAATCAATTTGTTAAGGAAGCTACTTGGGAAGCTGGGGAGGATATGA
AGAAGAGATATCCTTATCTCTTTCATTTCAAATCAGTTCCAGGCCAATGTAATAACTTTTGTCAATAACTTTTAAATTGA
TATGCTAAGTTGTGTTAAAATTGCATGTTCGGTGTTTGAGTTATGTGTTAGATGTTTCCACCCTCAGTTCTACTTAGAAT
GATCTCATTCAAGGATGAATGTTCCCAAGGGGGAGATATTGTAACACCTCAGTATTAGAAAGAGCAAAGTTAGAACGAAC
TAAATTGAGATTCATACAAGTTACTCTTCAATTTTTTAGTTTTGGGGTCAATTTCAAATGACCATAACTTTCAGCAGAGA
ATAATTTAGGTGGCCCATGATGTTTCTAATCGAAGGTGTTCTAGTCATCTTTCCAACGCCACTTAGTTTACTAAAATCCA
AGTAAGAATGAAGGAGTTATTCTCATTTGAGGGCATCTTCTCTAGATAGGGCCTTTTCATCCGTTTTAAAAAGGGGTATT
TTGGTATTTTTCTTACCCCACTAGGCCTAAACATTTTTCTCATCCAAATTCGGGTCTAAGCTGATTGATATAGGCTTTTC
ATTCTTTCGAACACACTTAAGAAAGTAAGGGCAAAGTTCAAGAGGAGAAAAGAGGAGGTTTCAAGAATTCTTCAAGGATT
GGGGGGAAACGCCAAGAACTTAGTTCTTTCGAGGTACGTGAGGTTTCTCATATTGATGAATTTTTTCATCCTCACGCCAA
GCATGTGTTTCTTTCATTAAATTGTCCATGAAATTGATAATGTAAAGGTTCTTGAGGAATTCTGGAGGTTTTACTTAATT
TTGGTCAATGTAGTCTTGTTGAGTTCTTGAGGTGAGTGTTTTTCGAATAAGTGATGTTCTTGATGAAGTTTGAGTGGGTT
TGAGATTAGTTTTGTTGGGTTTATGAATCCAAACGAGTTCGAAAGGAAATCATTCGATTCTATATGAATTAGGCCTTGAA
ATGAGCAAGAAAAATTCATCGGGTTTTATGGGTTTAGACTTTGGCGGTGCACCCCTATAGCACTAGGAGGGGTGGCGCCC
TGGGCCTATAGTGCGCCCTAAACCAGCCCCAGTTAATTGAAATGTGGTGCGGCACACCATTGATGAGCTAGAGGCGTCAT
GCCCCTTTCACCTTTGTTTTTGTCCAGTATGCGTTCCTTTGATTCGTGTCTTTGCTCTCTTTTTATTACATGTTATCTAA
GTCTCCAATAATCATTGAGAGATCCTATATATATATATATATATATATATATATATAGTAATCAAAATCTTAAATTCACA
TTTTCAAATCAAAGTAAAGTAAAGAGTAAAGTTCAATGAACACTTAAGAGTTTCAAATGTTATTTATATATTTATAGATA
CTTATATACCTTTGTTGAATATCGGACTTGAAAGATAAGTTCGTAAGTGCATGTTATCAAGAATGAAAACATGTTTCATG
TTTTGAAAAGCATTTCAATAAAGTAAGAGGTCTATTCCTTGTAATGGGTAAATTGAACATAAAGTTATATCAAATGTTTT
AAGAGTAGTATCGAGCATCGAGTTGGGTTAGAGTCTTTTATGATTCCAATGATCCATAGAACTGTATAGCCAGCATAGGA
TAGGATAGCATTGATTCTTCATGCGACTCCTTACCGCCTCTGAGAAGGCTAATAAGATGGATCCATAGTCACGCTATCAT
CCTATACCCCGACAAAGTATAGGATGGGCCTGGCAACATGATGTGAAACGTTGTATCATTGCTAGGATCATGGTAATGGT
GGTCGGTTAGAGAATCTCCCCACAAGTAAAGTATATTATTGTCATGTAGTTTTCATTGTATATTATGTTTTAAAGCTTAA
ATTGTTTTCATTTCGTATTCATGTATAATCCAGTTATGTTGCTTTCGGTCATTCAAGCCAGTAAATTGTCTACTCTGACC
TTACAACTTACCAGTACATTTAATGTAATGACGTCAATCAACCTGCATCATTTCATGATGCAGATACAAGTACTCAGGAT
CATCAATAGGCATTTTTCGTTAAGATCATTACTTATTCGCAGACAGATTTTGTGAGGCCTCCTTGCTTCCAGGAGACTCC
ATTTCCTTTTCGTTAGTGTATTTTGGTGGTGTCGTGGGTATTGTCCAGACACCTATCTTACATTATTAGAGACTTCATAG
ACAGACTGAATTAGATGTTTCCAGTATTCTCAGGATGTTTTGCGTAACTCATGATTCATGTTAAGTATTTTGCAAGACAG
TATTGTTAAGACTTTTCTTAAATGTCTAATTGTTCACCTATTAAGCTTCCATGTATTGTTTAATATCATATAAGTCATAT
AGCCAGGACAACTGTTCACTTGAGGATCAAAAATTGTTCTCGAGTGTCAGTTATGTCCAGGGTGTAGGCTCGAGTCGTGA
CAGCTCCAATGACTGATTTCCCTTGTTTCCTTAGTTCACCATGTAAGAATGTATACCATGGATATTCATTAGCTTCTTTA
TCCAAGTGTTGTGTTATTACACTTAGTTCAGGATCTCAAGTTCAATTCTACTTAGTCATTTTCAGAAGGTCAGTTTTCAC
AATAGAAAGAGTAAGAGGTACTAGCTCCACCACCGGTAACCTAGAAAGAACATCAATCACTGTGTTTCCTTTCTCCTTTT
GCACTCGACAATAAAGTTAAATCATATTAGTTTGTCTATTCATTTCATTTGTGATTCAATATGAAGCTTTTGCTCCCAAA
AGAACTTTAGAGCCTTCTAGTTTGTCTTGACTACAAACCGACCATCCGTTTATATTTTCAAAAAAAATAATGTAAATTTG
TAATTGTTTCTTAATATTCCATTCTTCATAGTTCTCTAAGACCTCTCATATAGCCTTTGGTTCAAAATTGAAATTTGTAT
GATTTTTTGCTTTTGAGTTCAAATATGAATATGAGATGTGAATTGGTTCGGTACATACTTGATCAACTACTTTTATGAAG
ATAGAGTTTTGATCTATGTGAGAGACAGGGCTGTGTGGAAGATTCTGCATAGTTATGTGGGGCTATATTGTTCAAGTTAT
GATAGGTGACTTATGGATGCACTACAGGAGGGAACTATAGTTCTACCTAGTTATTGAAGATTTCGAGGGGATTGAAAATA
CTATGCTGATGGGACAATATAGATTGTTATGATGTGTTACTTATACATTTGATGTGTAATAGGGATTACACGCTTATAAT
ATATAGAATTATTAGGGTGACTAAGAATTTCTCTAAGTGTTAGTATGATTTATNNNNNNNNNNNNNNNNNNNNNNNNNNN
NNNNNNNNNNNNNNNNNNNNNNNNNNNNNNNNNNNNNNNNNNNNNNNNNNNNNNNNNNNNNNNNNNNNNNNNNNNNNNNN
NNNNNNNNNNNNNNNNNNNNNNNNNNNNNNNNNNNNNNNNNNNNNNNNNNNNNNNNNNNNNNNNNNNNNNNNNNNNNNNN
NNNNNNNNNNNNNNNNNNNNNNNNNNNNNNNNNNNNNNNTATCAAATTAAAGGTATTTAAATCTTACTTCCAACGCCACC
AATTTCACAACAATCTGAGGTTTGAGGAAAACCTTATGACTATTTTAGTAACCTAATTTAGTACTGTGACGAATTAGCCG
ATGGGGAAACATTAAAAAGGGTCGTTTTGTCTTTATACCTCTAAGAAAACCCTAAATGAATTTCCTGACCAATTAAAGAC
CCAAAACAATCAGATTTTCATCTCTTAATTCATCATTCTCTTCTCTCTCAAAACCTAAGGCAAAACCCTAAAGAAAAATC
AAAGTAGAAGACTCCATTCAAGATTCTTTCAATCTTTTTCAAGATTCTTCTTCAAGGTAAGTCTTTCTCCAAAAATTTCA
TTCTTTCCAAGTCAAATTCATATACAATTATGAATCATTAATGAAAATCATAATTCTTGGCCATAGAGATTTCAAGAAAC
TAATTCAAGAATCTCAAAGAAGGTTTTATTGATTTTTTTCTCCTTCAACCTAGGGTTTCAAGGCTTCTAATCAATTTCTT
CTTCAAGATTATTCAAGAACCTTATTCTTTCAGGTATGTAAGGCTATCATAGTGTTGAAATAGTTCTTCCACATGCCATA
CATCTACTTTCAAATAAGTAAAAGAGAAATCTACGGTTCTATTCCTAGATTTGTGTATTCTTGAGATAAGTTGATTTTGA
GTTCTTGAATTGTTGATTCTTTTTGAAATTCTATTCATAATTATTGAATTGCTATATGTTATGCATTAAGATTCTTGAGT
TGATTCGTTCATGTCTATATTTCAACATGAACCCTATGAATTGAGTATTATTGAGAGGAGTAATGTCCTTGAGTTCTTGC
GTTGTTGAGTTCCAAGTATTGAGTTTCCATATTGCTATTAAGATCCCTAATTTGAGTGGTTCATGTCCATAATTCTGCAT
GAACCCTATGAATTGAGTTATAAATTTTGAGAAGCTTTTTTAAAGCCAACACTTGAGTTTTAAACTGAGTTTTGAGAAAG
TAAAGATGAGTTTTGAGAAAGAGCTTCTAAAACATGATTAGTATGACAATTGAGTATGCCATCAATGTATGAGCAACATG
GTATCTAGATATACCATCAATGTTTATGGAGTATGACTTCCCGACTCATCAATGATCATATCACAATATGATTTTGATAT
GTTTTTGAGAAAATAATTTAAAGTATGAATTGAGTAAGAGTATAAGGGTACTATGTATTCCAAGAGGTATCAATTTTTAC
ATTTATAAAAGAGAAACTGAGATTTCTAAATGAGTTATGAGTTCAAAAGTTATTTCAAGAGTAGTTACCTCTTTTATGAG
GGTAGTTTGAGCAATTACCTCTAACTAGAGGAAGAGTTATGTTTTTTTAAACATATGAACATGAATATATAATATTGGAG
TAGTATTGAGCATCTATATGGGGGAGAGTTCAAATAACTCACAACCCCCATAAACTATGTATGCCAACATGGGTAAATGG
TTATACTTTTTAGATGATTCCTTATTGATTTTAAGCATAGTTTAGTGGATCCACTTAGTTGAGGATGTTCTATACCCCAT
CAAGGTATAGGACAGTTCTGGCAGTGTGGGCGAGATATATCATCAAGTAGTTGATAGTGATGGTTGTCGGTTAGAGAATC
TCCCAATAGAGTGAAAGTGTATTTTTATATATCACTTATTATATTTATTTCAGAAATGAGAAAGTGTTTTTTAAAGATTT
AAATAATTGAACTCCTTCATTTCTCTACATTCAACTTGAGTATACCTTGTTATTTATTGCAGTTCTTTCTTTTAGATTTT
TGTTATTCAGTTATATTACATAATCGTACATTCAATGTATTGATTTCATTCGACCCTCATTTTTCAATGACGCAGATATA
GGTTCATAGGATCCTCAACAAGAATTTGTTAAGATCACTTCATCCACTCGTCAGCTTTCGAGTGAGGTCTTTTTGCTTCC
AGAGGATTCCAGGTTAATGAGTTGTTAGTAGTAGCTTTTTTGAGGAGTCGTGGGTCTTGTCCCAACACTTATATTTGTAT
AGTAGAGGCTTCATAGATAGAATTTTTTGGAGAGTCTTTTAGTTTTTAAATGTTTTGTTTAAACTTATTTTCATACTTAG
AATATTCAATGAAGTTTTGAGATTCAGTGAAACATTTCTTTCAATTTGATGCTTTTATATGCTTAGTTAGTCGTCTGCTT
GTAGTCAGCCAGAATGAGGGTTCACTTGGGGGACCAGCATTGGTTCTTAAGTGTCGGCCACGTCCAGGGTGTAGGCTTGG
GTTGTGAGAAACTTGGCATCAGAGCAGAGAGTTCAAGTGTCCTAGGGTGTGTATGAAGCCTTGTCAGTAGGATCTTATAT
ATGGTTGTGAGGGCCCCACTTCTATAAATGAGGGACTACATACATTTAACAAAAGTTACCCTTCTTTCATACTCTAAATC
GTGCAATAGAGTTGTGTCATAAGGAACTTATTCAAAATTTGTGTTTTTCTTATATCCATTCGACTACCCCTATTACTCAA
GGTAGTTGAAAAGCAAAGCCAGATTCTTATCAATGAGTTATTCTCATAAAAAGTCTTGAGAAATTCATGAGACTGTAGAT
GGGCTTGAGAGAAACATGTGAGTAAGTTAAGTGTTGAGTTTCAAATGGATGCACTCTTATTCATATGATTCGTCTGTTCG
AGCTAACGTGAGATGTATTCTCAAAACTCTTTTTCCTAAAACTTGTTTCAATTGAGACCCTTATGGAAAGTGTGTTTTAA
AGCATGATATTATAATCAATAGTAGTAAAAGTGCCCAAAGTTAGAAGAAATGCATGCAGAGGTTCAATAATCTAAGAAAG
GGAGATAGTGATGAGAAAAACTATATTATTATAGTCATGCACTCGGTAAGTTATTCATGAGGATTTTTCCCTATATGGGT
AGAGTAAGAAGTGATAAGTTTGTGTAGATTTCATGATAGGAAGTAGAGTAAGAGTTACTAGTATGGATGAGTTAGAAGTA
TATTTTAACTAAAAATGAGTTTATGATGTTGTGTCATTGCGTTAGTAACGACCAAGTGTAAGTGTGGATTAGAAAATAGG
AGTATTCATGAGGTGATAACTCTAAACTAGGCTTATGATTTTTAAGGGAGAGCCCATAATATTCAAAAGGTTACTGAATA
ATTAGGCAATGATGTATAGTGAATAACTAAATAGTACTTAAGTCGTGAAATTGAATGTTACGATAATTCGTAAGTATGTA
GACGAAGAGATAAAGATTGACCACTTGTCATGAGATTTTCGTGAGGGAGTGTTTCTTAATTTGTATCTAGTAGTTGTAAG
TTAGTATAGTAAGCGAGAAATCATATTGATATCCGGGTTTAGAAATAAACATTAGGCATGAATTTGAGATGAGAGCGGCG
GTCAAACAGAATGGAAACATGAGGGTGATGAAGTTAGCTCGAGATCTAATCTGGTAGATTTGACATAAAGTAGGTAAGAA
ATTAAGGTGTTACCTTTTACAAGTGTGACTGGTACAAGTATGAGTTTCTCACTTTTAGATGAGAGCAGTGAAGTGTGGCT
AAGTAATAAGAGTAACAAGATCATTAAGAGGTGTACCCAAAATTTTATGCAATCAGACGAGGTTCCAATTAAGTTTCTTG
TTCTCATATATGCCTAGAGAGTATAATTGAGTTGTCAATGCGGAATAGGATAAAGTAAGCATTATTTTTCCTTTAAAGAC
TTAGACGAAGCGGCCTTATAAGCCAATGAGAAGAGGTTAATAGAAGCATCTTAGAAAGAGGTCATATGAGGAGTCTTAGT
ACCTTCTATTGGAGAGTTCTGTAGCCATGAATAAGCCTTTCCGAGTATTAAAGGGAATGTAGACTAATTTAGAGATGAGG
GAAAGGTCCATTGTTTTCAAGTGTCAATTTTAGACCTAAGGGGATATGATAAGATGATAAATCAAGTCAAGTGTTGAGAA
TGAGAGAGTGATGTCTTCAGAAAGAATTAAAGTGATATAAATCAATCCATCCAAAATCTTATGTATTCTTCAAGTTAAGT
TATTACAACATCTTGTTGACATTTCTAATATCATAATTGTGTCTATGAGCTATGCTCAAACACTTCAGAGAGTTTCACAT
CTATTCTTAGTTTCCAGAATGAGGTGCAAAGAGTTTAACCCATTAACCTCAAGCTTAATCCATAAAGTTGTCAATATAAG
CCTCATGATAGAACCTATTAATATAAGCATTCATGTCTCATATTATGTTCAGTCTAAAAAGTTCATCATTTACTCGCAAT
GGCTAGCAACATAATGTTATGTCATGCATATTCTTATATCAGTATTCTCGAATGAATCGTGCTTATGATATTTCTCCCTA
AAGTCCTTTGAGTAATCTTTTTTAGTTTTGGAGAGTGGTGTTGTTGATAGTAGTTGTGTGATGATGGTGGAGAGGATTGT
TATTTCTTATTATGATAGTGATGGTGGGTTTATTCCATCTAAGGTTATGAATGTGGAGGAAAAAAGGAGATAAGGTTTTA
CAATAAGTACTAAGAAAGTAAGCTTCCTGGTGGTAATGCATGANNNNNNNNNNNNNNNNNNNNNNNNNNNNNNNNNNNNN
NNNNNNNNNNNNNNNNNNNNNNNNNNNNNNNNNNNNNNNNNNNNNNNNNNNNNNNNNNNNNNNNNNNNNNNNNNNNNNNN
NNNNNNNNNNNNNNNNNNNNNNNNNNNNNNNNNNNNNNNNNNNNNNNNNNNNNNNNNNNNNNNNNNNNNNNNNNNNNNNN
NNNNNNNNNNNNNNNNNNNNNNNNNNNNNNNNNNNNNNNNNNNNNNNNNNNNNNNNNNNNNNNNNNNNNNNNNNNNNNNN
NNNNNNNNNNNNNNNNNNNNNNNNNNNNNNNNNNNNNNNNNNNNNNNNNNNNNNNNNNNNNNNNNNNNNNNNNNNNNNNN
NNNNNNNNNNNNNNNNNNNNNNNNNNNNNNNNNNNNNNNNNNNNNNNNNNNNNNNNNNNNNNNNNNNNNNNNNNNNNNNN
NNNNNNNNNNNNNNNNNNNNNNNNNNNNNNNNNNNNNNNNNNNNNNNNNNNNNNNNNNNNNNNNNNNNNNNNNNNNNNNN
NNNNNNNNNNNNNNNNNNNNNNNNNNNNNNNNNNNNNNNNNNNNNNNNNNNNNNNNNNNNNNNNNNNNNNNNNNNNNNNN
NNNNNNNNNNNNNNNNNNNNNNNNNNNNNNNNNNNNNNNNNNNNNNNNNNNNNNNNNNNNNNNNNNNNNNNNNNNNNNNN
NNNNNNNNNNNNNNNNNNNNNNNNNNNNNNNNNNNNNNNNNNNNNNNNNNNNNNNNNNNNNNNNNNNNNNNNNNNNNNNN
NNNNNNNNNNNNNNNNNNNNNNNNNNNNNNNNNNNNNNNNNNNNNNNNNNNNNNNNNNNNNNNNNNNNNNNNNNNNNNNN
NNNNNNNNNNNNNNNNNNNNNNNNNNNNNNNNNNNNNNNNNNNNNNNNNNNNNNNNNNNNNNNNNNNNNNNNNNNNNNNN
NNNNNNNNNNNNNNNNNNNNNNNNNNNNNNNNNNNNNNNNNNNNNNNNNNNNNNNNNNNNNNNNNNNNNNNNNNNNNNNN
NNNNNNNNNNNNNNNNNNNNNNNNNNNNNNNNNNNNNNNNNNNNNNNNNNNNNNNNNNNNNNNNNNNNNNNNNNNNNNNN
NNNNNNNNNNNNNNNNNNNNNNNNNNNNNNNNNNNNNNNNNNNNNNNNNNNNNNNNNNNNNNNNNNNNNNNNNNNNNNNN
NNNNNNNNNNNNNNNNNNNNNNNNNNNNNNNNNNNNNNNNNNNNNNNNNNNNNNNNNNNNNNNNNNNNNNNNNNNNNNNN
NNNNNNNNNNNNNNNNNNNNNNNNNNNNNNNNNNNNNNNNNNNNNNNNNNNNNNNNNNNNNNNNNNNNNNNNNNNNNNNN
NNNNNNNNNNNNNNNNNNNNNNNNNNNNNNNNNNNNNNNNNNNNNNNNNNNNNNNNNNNNNNNNNNNNNNNNNNNNNNNN
NNNNNNNNNNNNNNNNNNNNNNNNNNNNNNNNNNNNNNNNNNNNNNNNNNNNNNNNNNNNNNNNNNNNNNNNNNNNNNNN
NNNNNNNNNNNNNNNNNNNNNNNNNNNNNNNNNNNNNNNNNNNNNNNNNNNNNNNNNNNNNNNNNNNNNNNNNNNNNNNN
NNNNNNNNNNNNNNNNNNNNNNNNNNNNNNNNNNNNNNNNNNNNNNNNNNNNNNNNNNNNNNNNNNNNNNNNNNNNNNNN
NNNNNNNNNNNNNNNNNNNNNNNNNNNNNNNNNNNNNNNNNNNNNNNNNNNNNNNNNNNNNNNNNNNNNNNNNNNNNNNN
NNNNNNNNNNNNNNNNNNNNNNNNNNNNNNNNNNNNNNNNNNNNNNNNNNNNNNNNNNNNNNNNNNNNNNNNNNNNNNNN
NNNNNNNNNNNNNNNNNNNNNNNNNNNNNNNNNNNNNNNNNNNNNNNNNNNNNNNNNNNNNNNNNNNNNNNNNNNNNNNN
NNNNNNNNNNNNNNNNTTCTTGAGATGATTAGTGTCCTTGAGTTCTTGCGTTCTTGAGTTCTGAGTACTGAGTTTTCATA
TTGCTATTAAGATCCCTGATTTGAGTCTTTCATGTCCATAATTCCTCATGAACCCTATGAATTGAGTTATAAATTTTGAG
AAGCTTTTTTAAAGCTAACACTTGGGTTTTAAACTAAGTTTTGATAAAGTAAAGATGAGTATTGAGAAAACAGTTTCTAA
AACATGATTAGTATGACAGTCGAGTATGCCATCAATGTATGAGCAGTATGGTATCTAGATATACCATCAATGTTTATGCA
GTATGACTTCCCGAGTCATCAATGATCATATCACAATATGATTTTGATAAGTTTTTGAGAAATAGTTTTCAAGTATGAAT
TGAGTAAGAGTATAAGGGTACTATGTATTCCTAGAGGTATCAATTTTTACATTTATAAAAGAGAAACTGAGATTTTTAAA
TGAGTTATGAGTTCAAATGCTCTTTCAAGAGTAGTTACCTCTTTTAAGAGGGTAGTTTGAGAAATTATCTCAAATCAGAG
GATGTGTTATGTTTTTTTACATATATAAGCATGAGTATATAATAATGGGAGTAGTATTGAGCACCGATATGGGGAAGATT
TCAAACAACTCACAACCCTCATAAACGATGTATGCCAATGGGTAAATGGTCATACTTTTTAGATGATTTCTTATTACTTT
TAAGTGTAGCTTAGTGGATCCACTTAGTTTAGGATGTTCTATACCCCGACAAGATATATGACAGTTTTGAGAGTGTGGGC
GAGACGTTGTATCATCACGTAGCTCATAGTGATAGTTGTCGGTTAGAGAATCTCCCAATAGAGTTAAAGTGTATTTTTTA
TAGGGAAAAAGGATAAATATACTTCTGAACTATCGTAAATGGTATGCATATACCCTTCTTCATTCTTTTGGGACATTGGT
GCCCCTGCCGTCTAAAAACTAGATCATATATTCCCTTCACTCTAATGTAAAACTAAACAAGGACACGTGGCATAATCTTA
TCCGTCTATCCGATATTGAATAAATATCGGATCGATGGATAAGATTATGACATGTCTATGTCATTAGTATAAAGGGTATA
TATGCTCTATTTTTTTACGGCACGGGATCCAATGTCCTAAAAGTATGACAGAGGCATATCTGCATCCATTTACAATAGTT
TGGGTATCCTTTTTCCCTTTTTTATATATCACTTATTATATTGGGTTCAGAGATGAGATTTTTTTTAAAAAATCTTCAAA
TGATTTAACTCATTTATTTCATTAAATTTAGCTCGAGTACCTTGTTATCTATTGCAGTCCTTTCTTTCAGTTATTTATTA
TTCAGCTATATTACATACTCGTACATTTAATGTAATGATGTCATTGGACCCGCATCTTTTATGATGCAGATACAGGTTCA
TAGAATCCTCAACATGAGTCTGTTGAGATAACTTCATCCGCTCGTCAGCTTTCGAGTGAGGTATCCTTGCTTCTGGAAGA
CTCTAGGTGAATGAGTTATTAGTAGTAGCTCTTTTGAGGAGTTGTGGGTCCTGTCCCAACACTCATCTTTGTATAGTAGA
GGCTTTATAGATAGACAATTTTGGAGAATCTTTCAGTTTTCAGATGTTGTATTTAAACTTACATTCATACTCAGTATATT
CAACGAAGTTCTGAGACTTAGTAAACTGTTTTAAACGTTCTTTCAATTTGATGCTTATGTAAGCTCAAGTTAGTCTTTTA
CTTGTAGTCAGCTAGGAGGAGGGTTTGCTTGGGGAACCAGCAATGGTTCTCAAGTGCCGCCCACGTCCAGGGTGTATGCT
CGGGTCGTGACAATCTCTATGTATAAGAAATTGATGTAAAACATTGTGGGCCTAGAATATCGTGGGGAAAATTGGGTGGG
TATTAAAATTTTACCTTTTTTATTTTTAATTATTATCTCTTCTTTCTATCAAAACCCCATATTATAAGAAATCATTTTCT
CTCTTTTTTGGCTTCACCCCAAAGCGCCGCATCACTGTTATTGACCCCAATTCATTGGTTCACCCAAAATTGCTACTTTA
GTCAAAAAGAATTCGACTACTTCGACGTTCCTAGCTTGAATAATAGCGAAAATGGTAGATTCACTTTATTTACGTAACAA
ATCTTTTCTACCTATGATTTACAAGACAATTTTTTTTAATATTCAATGAGTTGTTTTGATTATTTACGTTTGTGCAAAAA
TTTTGAACAATTTAAGGAAATAAACAAATTTGGAAAGAAAAATTTCTTTCTTGGTCACCCCATCTATGTTTTGTTATTTA
TATTTTTACTGATTTAGTTTTCTTGATTATTAATTTTTAGCTTTGGCTCTGTTATGATTTGGATCTGACTCAAAAGCTTT
GTTATAATTTACTAGAGGCCTGATTTATCCTTCCCATAAGAATTCTAACCCTTCACATTTCTGGTCCTCTCTTCTATACG
ATATACATAAATTGATGATTTTGGAATATATCTGTCATTATAATATAAATTTAATCCTTTTCACCATTAACATATTTCGG
TAACTTTTCTAAACATCTATGTCTACATAACTTTGATTGGATGAGAAAGAAAGAATTTTTTCGAAGCAGCCTCTCAGATC
TAGGAGTCCAGTTCTTAGTATGACCATTAGTCCAAGTATCAATTCGTTTAAAGTGAAGTGGTACCACTATTGAGCATTCC
CACATATTAAATAGGTCATTGAGGGTTGATAGCGGTTCAAGCCTAGAGAGTTCTTTTTATTTTCAAAGGTGATCTTGTTC
TTTTCTCAAATCAATGACTCGCTTTTCCTACGCCTTTAAATCTCATTTCTAATACTTCGTTAAGCCATTAACAACGTCGA
TATCGTTAAAAAACTTTTATTTTTGATAGACCTTTTGTAGTCTTTATATCTATCGAACCAAACAACAAAAAGAGAAAGAT
AGAAAAAAAAAAAGGAAAGGTGAATATTGGCTGATTGTCCAAGTTTGTTGTTGTTTATATATTCTCTAATCCAGTTTTGC
TACCATTTTTGTCCTTTTTTGATGCAGCTTTGATCTATTTTTTCTGTAGTTTTCTGTCTAATTTTTTGTTTATTTTGTTG
AATTTTTTATTTAAAGTTGGTCCACAATTTTTGCAATCTTCTTGTCAAATGTTACTATTTTTTTTTTATGTTTGGATATA
TTTTTTATGTATAATTGAATTGATGTTTGAGAATTCTAGACACAAAGTGCACAAAATACAAGAAATTTGAAAAGAAAAAT
TAAATTCACGCATATCAATGGTGGAAAAGGCTGTAGACAATAAAATTCCCGTCGAGAAAACAATAATCAAGAACGGAAAA
TTATAGCAACAATCGTATTTATTATTTCAAAGTGTGAGTGTTACAATCTCTATGATTCCTCTGAATTCGCCTTTTCAAAT
ATGATTCAAGGGCTTTAAAGTTTGATCTTGAATCTTTGATGAATTTGAACTTTGAACTTAATCTTGATCTTGACTTTTGC
TTGAATTCTAGGGCTTCGAGTTTGTTCTTGAACCTGATAGTCTTGATCTTGATCGTTCTTGAACTTAAATGCTTGAATTC
TTAAACTTGTAGCTTTATAGAGAATTTTATGGCGTTTGTACCACGGATTTTCTCTAGCTCCTTGTTTAGAATTTTCTGTC
TTCTTTTTGAATTATGAAGACCCCTATTTATAGTTTTAGAATAGAGGAGTTGTGATTGGAACAGGATTCCCTTCGGCCAA
TCAGATTTAAGTGACATGGCATATGGGCTTTATGGAGCGGGCTTGTCATCTTTGACACATGTCATGATCCTATTGGCTTC
TTGTTTGACTTGGCATGCCACTTCATTTGCCCACGTGCCACCAAAAAATGGGCCTCTAGGAAAATATGACATTGGACTTA
GCAAATTGGGCTCAATCTACTGTAGCCCAAATCAATTAATTTTGACTTTAATTAAATCCTTATTTATTGGACTTGAATAA
TTAACCCAATTATATTAATCAATAATTTATTTGGACTAATATATTTATGAATTTAATATAATTCGAATCATTTTATAAAT
TTATATTTAATAAATTTTAAATGATTACAAATGCCCCCTGCTTCAAGTCTTGTCGAGATATTTTATCTTTTAAAGACTAG
GCTTGAAGCATTAACCGGTTACTAAATTGATCTTGAGTCAAATAAAATAAACTAATCCATGCAATTTATTTATTTAACAT
TTCACCGATTGCTTGGAAGATTTCAATCAATATTAAAAGTATATATATACATATTATACTGCCAAAACTTTAGGCATATA
CTTCAGATGGTCTTTTGGACGGAGGGAGCTAATTTAAGGGCCCACATTTTAATTTTCCTTTATTTTTTTCTAATATAGGA
TTAATTGTGATAGAGCCACCGTTTCATGTCTTCAAATTTGTCAAGGATTAGGCAACAAATTATTTCAATGCCACCAACCT
TTCCTAGTTTTATTCGAAGTGACCAATCGCCTTAGTTAAAAAATGAATTATAATTGAACTAGGAATTATAATCCTACTCA
ATTTCATATTCATATATATATTTTATTATCTTTGTCAAAAAAGAATTGTAATTGAACTAGGAATTGTAATCCTACTCAAT
TTCAATATTTATATACATGTTTTATTGCCCTAGCCAAAAAGGAATTGTAACTGAACTAGGAGAATGATGTTATTCCCACC
ATATGACATCTATAAATAGACACATTATCTCCACAATTTTATCTTCAATTACAGATTGTGAGCTACGAGCCTATGACGAA
AGAGGCATAATTCAAGGTAATCTCCCTCTCTTTTTCTGATTTTCGTCACTTTTTCTACAGCTTGATATGTCTGTCGTAGA
AAATTCATATCTAATTGTAGAAAAATCAAAATCATGAACGGTTTGATTTTCTAGAAACTAGACTTCTCGATATCTAACAT
ATCCAAAATGTAGAATTGAATACCTTCAGAATCTTTTTAGATGATATTTTGAAGTTAGCTCTAGATTCTGTCATGCTAAA
AATTTCAGAGTTGTGCACCTTTACTAAAACTCTGATGTCTTGATGTAGGAACGACGAAATCACAAGCATCTTGANNNNNN
NNNNNNNNNNNNNNNNNNNNNNNNNNNNNNNNNNNNNNNNNNNNNNNNNNNNNNNNNNNNNNNNNNNNNNNNNNNNNNNN
NNNNNNNNNNNNNNNNNNNNNNNNNNNNNNNNNNNNNNNNNNNNNNNNNNNNNNNNNNNNNNNNNNNNNNNNNNNNNNNN
NNNNNNNNNNNNNNNNNNNNNNNNNNNNNNNNNNNNNNNNNNNNNNNNNNNNNNNNNNNNNNNNNNNNNNNNNNNNNNNN
NNNNNNNNNNNNNNNNNNNNNNNNNNNNNNNNNNNNNNNNNNNNNNNNNNNNNNNNNNNNNNNNNNNNNNNNNNNNNNNN
NNNNNNNNNNNNNNNNNNNNNNNNNNNNNNNNNNNNNNNNNNNNNNNNNNNNNNNNNNNNNNNNNNNNNNNNNNNNNNNN
NNNNNNNNNNNNNNNNNNNNNNNNNNNNNNNNNNNNNNNNNNNNNNNNNNNNNNNNNNNNNNNNNNNNNNNNNNNNNNNN
NNNNNNNNNNNNNNNNNNNNNNNNNNNNNNNNNNNNNNNNNNNNNNNNNNNNNNNNNNNNNNNNNNNNNNNNNNNNNNNN
NNNNNNNNNNNNNNNNNNNNNNNNNNNNNNNNNNNNNNNNNNNNNNNNNNNNNNNNNNNNNNNNNNNNNNNNNNNNNNNN
NNNNNNNNNNNNNNNNNNNNNNNNNNNNNNNNNNNNNNNNNNNNNNNNNNNNNNNNNNNNNNNNNNNNNNNNNNNNNNNN
NNNNNNNNNNNNNNNNNNNNNNNNNNNNNNNNNNNNNNNNNNNNNNNNNNNNNNNNNNNNNNNNNNNNNNNNNNNNNNNN
NNNNNNNNNNNNNNNNNNNNNNNNNNNNNNNNNNNNNNNNNNNNNNNNNNNNNNNNNNNNNNNNNNNNNNNNNNNNNNNN
NNNNNNNNNNNNNNNNNNNNNNNNNNNNNNNNNNNNNNNNNNNNNNNNNNNNNNNNNNNNNNNNNNNNNNNNNNNNNNNN
NNNNNNNNNNNNNNNNNNNNNNNNNNNNNNNNNNNNNNNNNNNNNNNNNNNNNNNNNNNNNNNNNNNNNNNNNNNNNNNN
NNNNNNNNNNNNNNNNNNNNNNNNNNNNNNNNNNNNNNNNNNNNNNNNNNNNNNNNNNNNNNNNNNNNNNNNNNNNNNNN
NNNNNNNNNNNNNNNNNNNNNNNNNNNNNNNNNNNNNNNNNNNNNNNNNNNNNNNNNNNNNNNNNNNNNNNNNNNNNNNN
NNNNNNNNNNNNNNNNNNNNNNNNNNNNNNNNNNNNNNNNNNNNNNNNNNNNNNNNNNNNNNNNNNNNNNNNNNNNNNNN
NNNNNNNNNNNNNNNNNNNNNNNNNNNNNNNNNNNNNNNNNNNNNNNNNNNNNNNNNNNNNNNNNNNNNNNNNNNNNNNN
NNNNNNNNNNNNNNNNNNNNNNNNNNNNNNNNNNNNNNNNNNNNNNNNNNNNNNNNNNNNNNNNNNNNNNNNNNNNNNNN
NNNNNNNNNNNNNNNNNNNNNNNNNNNNNNNNNNNNNNNNNNNNNNNNNNNNNNNNNNNNNNNNNNNNNNNNNNNNNNNN
NNNNNNNNNNNNNNNNNNNNNNNNNNNNNNNNNNNNNNNNNNNNNNNNNNNNNNNNNNNNNNNNNNNNNNNNNNNNNNNN
NNNNNNNNNNNNNNNNNNNNNNNNNNNNNNNNNNNNNNNNNNNNNNNNNNNNNNNNNNNNNNNNNNNNNNNNNNNNNNNN
NNNNNNNNNNNNNNNNNNNNNNNNNNNNNNNNNNNNNNNNNNNNNNNNNNNNNNNNNNNNNNNNNNNNNNNNNNNNNNNN
NNNNNNNNNNNNNNNNNNNNNNNNNNNNNNNNNNNNNNNNNNNNNNNNNNNNNNNNNNNNNNNNNNNNNNNNNNNNNNNN
NNNNNNNNNNNNNNNNNNNNNNNNNNNNNNNNNNNNNNNNNNNNNNNNNNNNNNNNNNNNNNNNNNNNNNNNNNNNNNNN
NNNNNNNNNNNNNNNNNNNNNNNNNNNNNNNNNNNNNNNNNNNNNNNNNNNNNNNNNNNNNNNNNNNNNNNNNNNNNNNN
NNNNNNNNNNNNNNNNNNNNNNNNNNNNNNNNNNNNNNNNNNNNNNNNNNNNNNNNNNNNNNNNNNNNNNNNNNNNNNNN
NNNNNNNNNNNNNNNNNNNNNNNNNNNNNNNNNNNNNNNNNNNNNNNNNNNNNNNNNNNNNNNNNNNNNNNNNNNNNNNN
NNNNNNNNNNNNNNNNNNNNNNNNNNNNNNNNNNNNNNNNNNNNNNNNNNNNNNNNNNNNNNNNNNNNNNNNNNNNNNNN
NNNNNNNNNNNNNNNNNNNNNNNNNNNNNNNNNNNNNNNNNNNNNNNNNNNNNNNNNNNNNNNNNNNNNNNNNNNNNNNN
NNNNNNNNNNNNNNNNNNNNNNNNNNNNNNNNNNNNNNNNNNNNNNNNNNNNNNNNNNNNNNNNNNNNNNNNNNNNNNNN
NNNNNNNNNNNNNNNNNNNNNNNNNNNNNNNNNNNNNNNNNNNNNNNNNNNNNNNNNNNNNNNNNNNNNTTAGCGATGAG
TCTACTGCAATATCAAGACCTAAGGCACAATCAATTTCAAATATTGAGCAAGAGCAAAGTACATCATCTACTTCTCGTGG
CCAAACTTTAGAAGGGTTGACTCCTAATTCAAATGAGTTTTCCCGAGTTCTTCCAAAGAGTAATGGAGCTATGTCTGTCT
TCGAAGGAAAAGGTGTTGTGTTCAACCACAAAAGAAAGTACATCTTGGGTCTTTGGGAAGAGATTTGTGGAAAACTTTCC
AGAACTTCTCTAGACAATATTTCATCTTACAAAGATGATATTTGTGAGATTTTCAAGGAGATGAGTGAGATGAATTTATT
AGATCTTTCACCATTGAAGAGCTTGGTAGATTCTCTTTTTGATCATGCTACTTCTTATGATCAAGAACACTCTAATTTTG
TTGACAAGGCGCATGAAGATAAGAAGATGGAGTTGATTTCCAATGCCAAGGAGCGTCTTGAATTGTTCAAAGTAGAAGAG
GGTGAGAAGGCAAAACATGTTTCTTCTAACAAGAAATCAATAAAGAAGGTTAAGCGGAAGCTAGCAACTTTACAAGGAGA
GCGAGAGGGACTTGAAGTTGTTTTAGAAGCTACTAAGAAGAAGGTTGAAGAGGTTCAAGCCAAGATTTTAGCTACAGAAG
ATGAGATATCCTCGTATGAAAATATGAGTTTATTAACGCTTGAAGATTCAATTCGTTTGGAACAGAAAAGAGAGTGCTTG
GAGGCTAGTCATCAAGATTTGACTAACTACAAGTTACGCTTAGATTAGGCTTTCTCTTTTTTTTTTGTTTTCTTTAGCAT
TTGATTGATGTTTTAGACAATTTTATAGTAATAAATTTCTTTCTTTCTTTCTTTCTTTTTTTTCATATCATGCATTTTTA
TTGCATAATCCAATTTGAATTTTCTCTTTAATTCTTGACCCCAAGGATTTAGTAATTCAAAGTCATTCCATATTCCGCAT
GCCAATAAGAATGAATATAGTGCAAGTTCCACATTTTTTAGTTTGCACATTCAAACTTGCCTTATAATTTTGTGGAATTT
AACTCGTAACAAGTTTTAGGGTCTTAACTTGTAAATTCATAGAATTCGAAGACATTGACTTGTAACTTGGTTGATTTAAG
AGTCTAACATGCAAACTTGTAGGACTTATCATATTACTTTGTCGGATTTGAAGACTTCAACTTGCATATTTGTCTGAATT
TAAACACTTCAAGCCTACTGTCAAAGAAGGTCATATTTCATAAGGGTTTGCTCCCATCTATTGACCATTCAATACTTCGT
ACAAGTCTACAGTTTGATGAGACAAAAGATAAAACAAAATACTTATCGCTTTGACTGACATGTGACATATCAAGTGGGAA
CATGTGGTTTTTTGACACTCATGCAACTGAACTTAGGATATATTCTAACCGCCTACGTACCTCAGTAAAGAGGATCAAGT
CACAACGTAGTTTTGGGGGATTGAGTGATTTTTTTTTTGTTGTGTCGTACACAGTTTACACTCTTGCGGGCCAGGAGTGA
CATGCAGTTTAGGCTCGTACCTTAAGGAGCATCATCTTACTTCAAGAGTAGTACCTCTTTAGGAATTTTGCATTAATAGG
ACCAATCCTTACGCCATCTGCATCAACAAGCTTGTAAGCACCATGTGAATATGCTTCTTGTACAACATACGGTCCATCCC
ATTTTGATGTAAATTTGCCCCCAGACTTGTGCGAAGTATTGATGGGTCTTCTTACAGCAAGAACTTGGTCTCCAACTTGG
AAACACCTCTAGCGAACTTTCTTATTGAAAGAACGAGATAGACGAGCTTGATAACATTCAAGGTTTTGTTGGGCTTCTAG
CCTCTTTTCGTCAAGTGCTTCTAACTCAGCAAGACGCAGTCGAGCATTTTCTTCTTCAGTGAGCCCCTCTTGAATAACAA
GTCTTAAAGAAGGTATTTGACGCTCGAGTGGCAGGACTGCTTCAACTCCGAAAGCAAGTGAATATGGTGTTGCTTAAGTT
GGTGTGCGGTATGTTGTCCTATATGCCCACAAAGCTTCTTCCATTCTTTCATGCCAATCCCTTTTGGACTTGGAGACAAC
TTTCTTCAAGAGGTTGCATAGAGTCTTATTGAACGCTTCAGCAAGACCATTGGCGGCAGCATGATACATAGAGGATTTAC
GCTGCTTGAAACCAAAGAGATCACAAATTTTGTTCATTAACTTGTTATCAAATGGCTTGCCATTGTCTGTTATTATGTAG
CGAGGGATGCCAAAGCGATAGATGATATTCACTCGGATAAAATTTGCAACATTCTCTTTCTTCACTTCTTTAAGAGCGAT
AGCTTCAGCCCATTTTGAGAAGTAATCTGTTGCAGCCAAGATGTACAAGTGTTCACCAGAAGATTTTGGTAGTGGTCCCA
CAACATCCAATCCCCAAGCGTCAAATGGCCAAGATGCGATAGTTGGGTGCAATACTTCAGGCGGTTGATGTATGAAATTT
GCATGAAATTGACAAGCATCGCACCTCCGAGCATAATCTAAGCAATCCTTCACCATGGTTGGCCAATAATACCCCATCCT
TTTTATGTGAAAGTGGAGTTTCGGTCCAGATTGATGTGATCCACAAACTCCTGAGTGTGCTTCTTGCAGAGCTTGAATTG
CCTCTTCCTCTCCCAAACATCGTAATAGTACACCCTCAAATGATCTTCTATATAATGTGTCCTTGTAGTAAAGGAAGCGA
GGTGCACGACGACGAATATCAGTCCTTCTCCTTGGATTTTCTGGAAGTATCCCATAACACATGTAGTCAATAATGGGTTG
TCTCCAATCTTCCTTTACGGCTTCAGAAACAGCAACGAGATGCTCAAGCTCATTTTGAATATATTCTTCCTCATTTGGCG
GTGGTACTATCCATCTTTGACAAATAGTAACTTGTGTTTGATCAGGAAGGGTTAGAGTTGAAGCCAGGGCAGCCAATGCA
TCAACTTTCTTATTTTCAGTTCTACGCACATGTTGAAGGGTTACATCTCCAAGCCATCCTATCAACTTTTGGGCATAGCC
ATGATAAGGACGCAATTCGGGCTTCTTCACCTCATAACTCCCCAAGAGTTGGTTTATCACCAACTGAGAGTCACCAAAGA
CTTGTAAGTGTAATTGCTTCATGTCGACGGCCATCTCAAGTCCAAGTATCAATGCTTGGTAATCAGCGACATTATTAGAG
CAACATTGCTTCAAAGTAAAGGAGAATGGTAGAATCTCTTCTTGCGATGTGATTAACACTACGCCAGCCCCAGCTCCGCC
ACGAAGTGCAGCCCCATCAAAGTACATTTTCCAAGGAAGTTGAATTTCAATAGACATTGCATCTTCATCAGGAAGATCAT
CAGTTAACTCCCAATCATCGGGTATCGGATGGTCTGCCAAGAAATCCGCTAATGCTTGTCCCTTCATAGCTTTCTGAGGG
ATGTACACAATCTCAAACGGTTGGAATTAGAGGTACCATCTTGCTAGTCGGTCACTAAGGACAGGTTTTGACATAACAAA
CTTGATGGGATTTTCTCTAGAAATGAGGCGGACAACATGCGCTTGAAAATAATGCTTCATCTTTTGAATTGAGAAGACAA
GTGCCAAGCTCAACTTTTCAATTGGCGAATAGTTCAGCTCATTCAGTGTCATCGTTCTACTTAAGTAATAAAGAGTGTTT
TCCTTACCTTCACTATTCTCTTGAGCTAGTAGGGCTCCTACAGACCTTTCTTGTGCCGCAATGTAGAGTATCAATGGCTT
TCCAGGTATATGGGGCTGCCAAAACTGGAGGTTTCGCTAGATACAATTTGATACTTTTAAAGGCATCACTACATGTTTGA
TCCCAATTAAAAGGAGCACCTTTCTTCATGAGATGACCGAATGGTTGGCATCTTCCTGCTAGATTTGAGATGAATCTCCT
CAAGTAGGCTAACTTTCCTTGGAGACTTTTTAACTCATGAATATTTCGAGGCTCAGGCATCTTCGATATTGCATCAACTT
TGGCTTGATCAATTTCAATTCCTCGATGTCTCATAATAAAGCCAAGAAACTTGCCAGTCCGAAGGCACATTTCAATGGAT
TCATCCTTAGTTGATATCTTCAGAGTAACTCAAACACCATTCTTAAGTCTTTCAAATGATCACCCTTCCTTCTCGACTTC
ACCACCAAGTCATCAACATAACATTCAACATTTTTATGGAGTAAGTCATCAAATATATTTTGCATAGCCCTTTGATATGT
GGCACCAGCATTCTTTAAACCAAATGGCATCACTTTGTAGCAATAAATACCCTTAGGTGTGCGAAATGCGGTGGTTCTTC
ATCCTTTGGAGCCATGTGGATTTGATTATAGCCAGAAGAACCGTCCATGAACGACATCGCCTCATAACCAGTGGTAGCAT
CAATCATCAGCTCTGGAATAGGAAAAGGAAACTCATCTTTAGGGCATGCATTATTAAGATCTCTAAAGTCAACACATACT
CGAATTTGACCATTCTTCTTCCTCACAGGAACAATACTTGAAATCCATGTAGGATATTTGACCTCACGAATAAAGCCTGC
CTCAATGAGTTTGTTAACTTCATTTTCTATCAATGGAACCAAGTCTGGCCTAAAGCGTCTTTGAGCTTGCTTAATAGGAT
GAGAACCATTTTTGACTGCCAACTGATGGACCGCTCCTTTAGGATTCAATCCAGGCATTTCTTTATAACTCCAAGCGAAG
ACATCCCTATATTCTTTGAGTATATTCATATAAGCAGCTTCTTCATCAACTTCTAGAAAGGCACTCAAGTAAGTCGGCCT
TGGGTCTTTATCAGTGCCAAGGTTAACTTCTTTCAAAGGATTTATTGTGGTCTTTACTCCTTCTTTAAGTTCCGATGGAG
CATCTCTAGCATCTTCCTTTTCTAACGGATCATTGTCATTGACAGATATATGACAACACCAGACAACATCTTCTAACTGT
TCATCAATCTTCATTTGAGGCAAAGAATCGTACTTATTTTGGATTGTAACATGATTTGAGGAGCCTACACTTTCTTCATC
TTCCTCGCGCTCCTTGGTGTAAACCACAATGTGAGCCTTTGCCTTGAGCTCTTCTTTACACGAAACCACAAGTTCCACCC
GCCGCCTCATTCTAGAAGGAATCAAACTTTTGAAATCCTTTCGAATCAAATGTGAAGCAGGCGTTGTAACTTTTAAATAA
CTTCTCATATTCTTGTTTTTCTTCAATGGACCTAACCTCTCAAACACAGAGGTTCTTGCAGGCGATTCTCCAAATTGATC
AAAGACGGAAGGCTTTTTGTTGGGAGTAGCGACATCATCTTCAAAAGTTATATGGTTATTGCTTGCCCTTCTTATGGAAA
TGCGAATTGGCGGCGGTTGGCTATAGCCTAGGCCTTCACGTGTTTGCCTAGTTGTATCTTCTGATGGAAGTTTCCCTAAC
ATTGATGGCTCATTAGGGTTGTACCCAGCCTTCACAAATAACTTGTAAGCATTGGGATCAAAACCTTCTCTTGTGCGAAT
TGTGGGGAGTGTCATATCTCGCACTTGATTTTGAGCAATTGACTTTCCTTGCAGCTTCGGAGGCAAGTTTATTGCATCGA
TCCGTCTTATAGGAAGAGTTAACCCTCTCAATGCATTTTCTTGGAGGTTAGATGATTGATCTTCTTCTTTCTTTACTTTT
GGAACATAGCGAAGTCCAGAAGTCAGCTTTATCTTCGAAGACATGATCTTCCCTTCATTAAGATTGGGACAAGGTTCTTT
AGTGTCAATTTTTACCTTTTCAACAGCTACATCGATTCTTTTGCTTATGACCTTATCGGACATGATTGGTTTTACATCAT
TAGACTTGGACCCTTTAACAACATAACTTTTCAAATAGAATTTCGCATCGGCAAAGTGTGTCTCAACTTCGGTGAAAGAG
TTATCATCTGCAACTATCTTCCTTTCAATTCCACCTTCAAGATATTTCAAACATTGATAGTAAGAAGATGAGACAATTCT
ATTCTCATGTACCCAAGGCCTGCCAGGTAATATATTGTATGACGTCTTTGCGTCAATCACATGCATCCATGCGCTTGATC
GCAAATCTTCCATGTGGATCTCTAATTTAATAGAGCCTATGGACCTCTGCCCCCCTTGATTAAATCCTTGTATCAACAGA
CGACTTTCACTAAGTTCTCCAGTCTTCGAAGGATTTTGGTTTTATTCCTTGTAAGATGTAAAGAAGCTTCCAGTGCATTC
CTTGAATACACATTTCAATTGCAGAAGCTTCACTAAGCCTATCCTTGCAATTTAGGCTCGCGTTCCTCCATCGATTTATG
AAATCTATAACCGGTTCATCCTTCCTTTGGCGAGTATTTGTGACTTCTACCATGCTCACAGTACGCCTCGTGCTATAGAA
TCGATTGAGAAACTCGTGCTCTAGTTGCTCCCAACTATCAATAGAATTGGGCTCAAGATCTGTGTACCAATCAAAGGCAT
TTCCTTTTAGAGACCGAACAAACTGCTTGATAAGATAGTCTCCATATGTTCCAGCATTATTACATGTCTCCACAAAGTGT
GCAACATGTTGCTTCGGATTTCCTCTACTCTCAAATTGTTGAAATTTGGGAGGTTGATAACCAGCAGGCATTTTTAAGTT
ATCAATTCTTGCAGTGTATGGCTTGGCATACATATGAGAAGACTTAGTGGAGACTTCATACTTATCTTTGATAGTGCCTT
CAATGAACTCCTTCAAGAGATCGAGTGGGATCATCCCTTCAGAAGAAACTGGCATCTCATTAACAATCGGTGCTTTTTTT
GCAGGATCTCCGATCTCTTAAACTTCAACACATTTTCCAGGTGCATGACTCGCTTCTTCATCTAAAAGTCCTTCCATTTG
ATCCATCAACTTATCGATTCTAGACTCTTGGTGTNNNNNNNNNNNNNNNNNNNNNNNNNNNNNNNNNNNNNNNNNNNNNN
NNNNNNNNNNNNNNNNNNNNNNNNNNNNNNNNNNNNNNNNNNNNNNNNNNNNNNNNNNNNNNNNNNNNNNNNNNNNNNNN
NNNNNNNNNNNNNNNNNNNNNNNNNNNNNNNNNNNNNNNNNNNNNNNNNNNNNNNNNNNNNNNNNNNNNNNNNNNNNNNN
NNNNNNNNNNNNNNNNNNNNNNNNNNNNNNNNNNNNNNNNNNNNNNNNNNNNNNNNNNNNNNNNNNNNNNNNNNNNNNNN
NNNNNNNNNNNNNNNNNNNNNNNNNNNNNNNNNNNNNNNNNNNNNNNNNNNNNNNNNNNNNNNNNNNNNNNNNNNNNNNN
NNNNNNNNNNNNNNNNNNNNNNNNNNNNNNNNNNNNNNNNNNNNNNNNNNNNNNNNNNNNNNNNNNNNNNNNNNNNNNNN
NNNNNNNNNNNNNNNNNNNNNNNNNNNNNNNNNNNNNNNNNNNNNNNNNNNNNNNNNNNNNNNNNNNNNNNNNNNNNNNN
NNNNNNNNNNNNNNNNNNNNNNNNNNNNNNNNNNNNNNNNNNNNNNNNNNNNNNNNNNNNNNNNNNNNNNNNNNNNNNNN
NNNNNNNNNNNNNNNNNNNNNNNNNNNNNNNNNNNNNNNNNNNNNNNNNNNNNNNNNNNNNNNNNNNNNNNNNNNNNNNN
NNNNNNNNNNNNNNNNNNNNNNNNNNNNNNNNNNNNNNNNNNNNNNNNNNNNNNNNNNNNNNNNNNNNNNNNNNNNNNNN
NNNNNNNNNNNNNNNNNNNNNNNNNNNNNNNNNNNNNNNNNNNNNNNNNNNNNNNNNNNNNNNNNNNNNNNNNNNNNNNN
NNNNNNNNNNNNNNNNNNNNNNNNNNNNNNNNNNNNNNNNNNNNNNNNNNNNNNNNNNNNNNNNNNNNNNNNNNNNNNNN
NNNNNNNNNNNNNNNNNNNNNNNNNNNNNNNNNNNNNNNNNNNNNNNNNNNNNNNNNNNNNNNNNNNNNNNNNNNNNNNN
NNNNNNNNNNNNNNNNNNNNNNNNNNNNNNNNNNNNNNNNNNNNNNNNNNNNNNNNNNNNNNNNNNNNNNNNNNNNNNNN
NNNNNNNNNNNNNNNNNNNNNNNNNNNCTCCTATAAATCACCTAGCCTATGCAGATGATACTATTATATTTGCTTCAGCT
AACAGATATTCATTGGAGAAGATAAACTCAGTTTTGCAGGCATATGAAAAAGAATCAGGTCAGAAAATCAACAAGGAGAA
AAGTGCTTTCTATATGCACCAAAATGCAGCAGCTATAGAAAAACAACTGGTGGAAGAGTGCACTGGCATGTCTAGTGGCC
AATTCCCACTGAAGTATCTTGGATGCCCTATCAATCATGCTAGGAAAAGGAAGGTACACTATGCCGAGCTTATCCAGAAG
GTGAAATCTAAATTACAGGCTTGGAAAGGTCAGATGCTCTCGTATGGTGGAAAGGAGGTGCTTATTTCTAGTATTCTACA
AAGTGTCCCTATTCATGTCCTCTCTGCTCTTTTACCACCTAATTGTGTGATGAAAGAGCTTCACAAAATTTTTGCTAAGT
TTTTTTGGAGCAATAAGGTTGAGGGTAAAAGCAAACACTGGGCTGCTTGGGAGAAAGTGTGCTTACCAAAGCATGAAGGG
GGCTTGGGATTCAGATCTCTGTTTGAAGTATCAAAGGCCATGCATGCCAAACTATGGTGGAGATTCAGGACACAAAACTC
TACTTGGACTAATTTCATGTGGAATAAATATTGTAAGAAACAAATTCCAACCCATGTTCAATGGAAAGGAGGATCTCAGG
CTTGGAAACATATGTTGCAAAATAGGGATGCAGTTGAACAATATTTGTGGTGGGAGCCTAAGGGAGGTACTTCATCAGTT
TGGTATGATAATTGGACCCAACTTGGGCCATTATATAAACATCAAACAGAAGTACAAATTTGTCACTCTTTGGTGGACAT
TGATGTTTTTATGCAGAATACAGACTGGGACTATGAGAGCATGCAACAACATATTCCTAATAATATCATTGAGCATGTTA
AAAGTCATTTGGATCGTGTGAGACAGAATGAGGAGGGGGATAGACCATGGTGGATTAAAACCAGTACTAGCAAATTCACT
ATAAAGAGTATATGGGATGTACTAAGAAGAAGAGATGATGTAAATGTACATTTCGAGAAGATATGGATAAAGGAAATCCC
TTTAAAAATATCTTTCTTTCGTTGGAGGGTTTGGACAAATAGGGTACCAGTAGCAGCTGTTTTAGCTCTTTGGAATCCAA
ATTTGTCAGAACTTTGTTGTTGTTGTGTTACACCAGGAAAGGAAACATTGGAACATTTGTTCCTAAAGGGTGAAATAGCT
ATGGAGGTATGGCAACACTATTCTAATGCTGCAGGTTTATTAGGACCCTGGATACAAATAAAGCAAACTATATGGACAAA
TGGTGGACAGCTAAGGTAAACCCTATGCAAAAGTACATTTTTCAGGCAGTACCTACCCTAATTTTGTGGTTCCTATGGAA
AAGGAGGAACTCAGTCCTCCATGGAGGGTCTTATAATACCAACAAGGTGATTTGTGACATTAATTATATGGTCCAGAAGC
TGCTTAGAAGTAAATTTGGTCTTGAACAAACTCCAAACACCTGGCCTCAAATAGTTGCTGCCATGGAAGGTTTCAGACCC
AAGTTCGAGACTAAATGGGTTAGATGGTCTCCACCACCATGTGGGTGGTGGAAATGCAACACTGATGGGGCATCTAGAGG
TAACCCAGGCCCAAGTTCTGCTGCATTTTCTGTGAGAAACCATCATGGGGATATAATTGGTGCACAAGGAAACATGCTTC
CTGATTCTACTAATTTGGTGGCTGAAATGATTGCTATAAGATCAGGCTTACAATTTTGTTTGGAAAATCATATTCCAAAG
TTAATCGTAGAATCTGACTCTCTTGCAGCAGTGAACATAATCAATGGTATATGGAAAATTCCTTGGAATGTGACATTGGA
GGTCAATTCTATAAGGAAAATGATGGAGTCCATTACAACAAGAGTACAACACTCCTTGAGGGAGGGAAATACTCTTGCGG
ACTATTTAGCTAACACGGTTTTTCATTTTGCAAGTAACTTTGAATTCAAAACTTTCCAGGAAATGCCAAGCACAGCAAGG
AAGATTATTAATTTGGATAAACAGAGCACACCACAATTGAGGATAAGGAAATGCACAACGATCTAATCATGGTCTTAACA
GTGCAAAATCAGGTTTTTCTTGAAATTCTAAAGTCTGCCAGATGATACTAATTGACTAAGTACATAATGTTGTCTAAACT
AAGTTCTGTTGGTTAAACTTATCATGCACCTGGTGAGAGATTGAGGTGTTTCAAATGATATAAAACCAGGACACATTAAT
CTTGGTGCTTAGTGATTAATATCATCTACAGGTTATAGCAATTCAAGTACTACAAGAATCAGTCTATGCCAAAAATCAGT
ACGATTGAAGAGTATTGAAATATGAGGAAACAATGTACCCGAGACCATAACACATCTGATAAGAATCACAGCAGCTAAAG
CAATCTTCGTAAGCAGTACCAATGAGCGGATTCACCTTCAAAAATAATAGTTCGAATTTTTTTTTATAGATCTAGATATC
GATGGTGGTATTAACTCCACTTGGGGTTCAACCCATCGAGATTTAAATCTAAAAAAAAAAAAAACGGACTAACTCTATAA
TGGTGACGATAGCAAATCCACGACGCTAAAACAATACATAAGGAGACAGAGAAGTACATCGACTCATTTGTGCAGCTAAT
AAAAGTTTAGATGATTACCTCTGAATCGATCTATCAACAGCCGAGTTGAGTTGATAAGCTTCATTAATGGTGGAGCAGCA
AGCTGTTACATGAGGAAACGTAGTGCAACCATGAGAGCACATTGACAAGCCACCAACAATGTTTGAGCAAAGCACCGAGG
AAGTGACTTCCAGTCACTTTCCTAATTTGATGCTAATGTTTAAGTGTTGTATTGTTTTTTATTTTTTAGGCCAGGCCACT
TTTGGGCCTGGTCTTGTACATAACCCATTTTAATAAAGGGCTTAATGCCCAACTTTTATTTTTTATTTTTTTTTAAAAAA
AAGCAGTGAAAGGTCATCAAATGGTAAGTTTACAAATTAAATATGTTGCATGTTACTTATTTTTTACTTTATACTCAATT
AATGATATGCGAAAAAATTACAAAGCCCTATGTGTTAGAGTGAGATTACTTTCTCAACAATATTGAAAAAGTTCTAAATT
TCTCCATATTCCAAGAAATACATTCTTAGATTTGAAAATAATTTATTTCTAAACTTCTTATTTATTTATAATAGTTTGGT
TTTATGTTATAAAGTAAGTGAAATATTTTTATATTTGAAAATAATTTATTTTTAAACTTCTTAGTTTATTTAAATCGATA
TGCTTTTGTAGCTTTAAAGATATCATGTTATAAATAAATTACAAACTTCTAAAAACTTAATTTATTAAATACAGTTCCAT
ATAAAATAAATTAGCGAAAATACTAAATACTTTCTAAAGATATAATTTCCACCTATGTATATTACCAAAAAATGGCTTTC
AGCCCCAGATTTTTAGCCAGATTGTAAAAAATATATGACAAAATTAATTTTAAAAAATGAAAGGTACTCTACGTGTAAGA
AATTGTTGCTAAAAATATTTGGAGAAAAACAAGATTGGTACTAAAATTTTAACCCCTCCTTTTAAATAAAAAATGTTACA
TCTCTTTTCAACAAAAATTCTATAGGTAGAAGAAATTATAATATCTACCTTTCAGTGTCACCCAAAAACGATGAATTGTT
TTATTGCTATTTGATTCCCAAGTTCAAAATTGTGCCTTTTAATTTGGTCTATTTTTTTTATAAAAAAAAATTAGTACTTG
GATTAGTTTGACACTATTAACTTAAAAAAGTTTTAGTCCTATAGTGAGAATATATAATTGACGAAGGTGTGGTTAACAAA
GTGAGTTGAGAATCATGAGGTCTTAACTAGCCTAAAAATCAATGGAGGCAAAAACAGTTTTCCCCTTCAATGACTCTTTT
ATCTATTTGGAAAAGAAATCTTTTAGTGGTCTCCTTCGCATATCGTCGAACTCTGTCTATTTCGAGCAATTTTATCATAC
ATCAAGCTTTAATTCTGGTTTCTTTCTGTGTTTTTCGTCTCTTTTAAGTTTTCATATGTTTGGCTAATTTTCTATTATAG
TATTAATTATTTTCTATAGTATTTGTTTCCTATGATATTGTCACGACCCAATTTCTCAAGTCATAATGACACCTACTATA
ACCCACCAGTAGGTAAGCCAACCCGTAACCCGGAACAACAAGTAATGGGTCTGAGGGTAGAAACTAAACAAGAGTAGGCA
AATAACAATATAAACAGGCGGAAGCAAACCAAAAACATATATACAAATAAAGATCCCTCCCAGAACCTGGAAGTCACTAG
TACAGAGCTACTAACAAAATGAGTACAAGTCCCGAAAGTGGACAACAGAGACTGGACTGTCTCGAAAGGAAAAAGACAAG
TCTATATATACAGATGGAGACTGAAATAGTACAAAATGCCGTGTGCTCACCCCCGTCTCCGATCAGATGCTCCAAGCTGG
ATCAACGCTGGCTACTAGTGCCCGGACCTGCATCACGAAATAGATGCAGAGCGTAGCATGAGTACCAAAACAACAGGTAC
CCAGTAGGCATCATAGGCCGACTGAACTTGAAAAGTAAAGGCAATATGAAAAGAAGGAATACGCAAGTCAAGGTCAAGAA
CAAAAATCTAACTAACAAAGGAATGCACACGAGTGTACAAAGAACTAACTAAAGTAATCTATAAGCTAACTACACCTAAC
TGGACCCCCATAAGCCCAGAAGGTACACTCGTGCGCAAGTTAAATAAAACCTGAACGGACCCCCATAAGCCCGATGAGTA
CACAGAATAACTAAAACTAAAGAGAATTGCACATAAGAACCCAAGAACGGAGAACATCGAACCAGAATCTCAACCCTAAT
TAGTAGAATATGACATTACGGAGGCCGGACCTCTAACCAGATGCTCAACAGAAGTACCCAAGTAACCAATCACAAATAAT
AAGTATAAGAGGCCGGAACTCTAACCGGATGCTCTATATAAGTATTTGGGCAATAGAGGTCGGAACTCTAACCGGATGCT
CTATATAAGTATTTGGGCAATAGAGGTTGAAACTCTAAGCGGATGCTCTATAAAGGTGCCACTATAGCTGCCATTTTTCG
GTGCGGAACTGATAGTTGGGGGATTCATGGAAGTGGTAGTGTGGTAGGTGGTAGTGTGATAAGTGAGTATTTTATTTTAA
AGATTTTATTGTAGTATTCTTTTGCTAAGTGTCTTAATCTTGATATCTCTTTAATGTTAATTTTTGGTAGTGTGAAATTC
ATGGTAAAATGTAATAATATTTATTGTAATATTCTTCCGATAGTTGTTTTAATCTGAATATTTCTTTAATATTATTTATG
ATATATTCAAGATATAACATATCTTCGGTTCTCTGGTACATAGATAAATTTTCCTCTATTAATTGTTCTAATAGTTTTAT
ATCTTCCATAGATTCTATCCAATATTGTAAATATTCGTAATTCATTTTAATCTGAATTTATTTCTAATAAATCGTACCAT
TCTATTCTTTCGTATTCTAAATCATGTAAGTCTATTTCATACCATTGTTGGTCCAATATATCTTCTGGTTCGTTATTAAA
TATTTTTTCCCATATGATTCTTCTTAATTCAATTATTTTTATATCTTTAAGTATATATAATATTAAAGTTTCATAATTTT
TTATCATTTCGTTATGAAGGTAAGTAGTCATGTTCTTTATTATGCAGATTTTTTATTTCAAATTATTCCTTCCTACCATA
TTCATAATTGATTAAATTCATATTAGATCATTATGAACTAGATTATTTTTATCATGTTTTCCTGTCACTACTAGCATCGT
ACTTTAGCGGATACTTTCTTCTTATCAGCGCCTCAACTTTGTTTACTCCCCTAAACGGCTTCCTCGCCTACCGGTTTCAA
CATTAGGATGGCATAGTATAGAAGTTTTCTCCCTGTTTCCAGTGTGCTAATAAACTAGAAATCATGATTCAAATAATTCT
AATACATAATAACTAACATAAATTTATTCAATCACATATATGATATTCAGGAATATATGAAATTAGTTCCGCATATATTT
TGAACAAAATACCTTTTCTTCTTGCTTTG
TTGGCAACCCCATTACAAGCTTTACCTTTTTTTAAAAGTAATCCTCTTTTGCAACCTTCCCTCCTTGATCTTGAAGTTAT
GAAAGTTGTGGGTAAAGGCCTATGTTGGGGGTGTTATGGGAAAATCATATAAGGTATGCTTCCTTTTACAAAAAAAAAAA
AAGAGAGATTAACAAAATGGAGGAAAAGTCCTAAAGAAAGAAAAGGTTTTAAAAATTAAAGAGTGAAAGTGAATAAATGA
AACTTGAACCCTCCAAAAGTCGAAAATGGTTGCATGTGGGGCATCTAGAGTCATAATAAGAAAAGAAACAAGAAAAATAA
TGTGGAATAGGAATTGGTTTGAAAAGTGGAATAGTTGGAAATGAAGAGTTGTGGTATAATGTAGAATGAGGGTGTAGTCA
CTTATAAAAAAATAATATCCTAGCCTTCCCTAAGCCTACATTACAAGTTTAACAAAGTCCTTTGAAATTTCTAACCAAAT
GAAGTTAAGTCAATGTTGATTGAACATATTGTCAAGCCTATGATGTGGCATTTGTGTGCATGAGATGATTCTTTGTGAGT
GTGAGTGTTGCATCTTTGTCCCTTGTCTTTTCTATATGTGTTTGTGGTTTTGTGAAGACACAAAGTACACCCTAGATGTG
GCATGGCGTATAGTACCCCAAGAGGCCCTACCCGAGCCAATTGACATACATTCAACACATCATGATAGAAAATATGAGAA
ATAAAGATAGAAAGTCCCATATCAATAAAAGAGTTTGACATAAAAGCGAAAGTCTAATCATAATCTCGACAAACTATTTT
ATCATCTCAAAAGAAGTGGTCGAGACGTAACCTTTACACCACGTTAAATATTTGAATAAGAAAGACGTACAACATCGAAG
TAGATGTGACATGGTCCTCAGAACATGAGGACTCACCAACTCTTTGAACTTTGAATGGTCAAGCAACTAGCCACAAGCGG
GAGGTGGAAGATCTTCATAACCTAAATTAGTTAAACAATATAGGCAGAAGTAGTCATTAGTACATGGGATGTATCAAGTT
TGAGAGACATGCTATATAAAATGAAACATGATCATACGGGGACCCAATAAAAAACATGATATGCATGACCGAGCGAAACA
TAGTAAAAACCTTTAAATAAATAATAATAAATCATGAACATGGTCAATGCATCTAAAAATCATAAGTAAAGATTTATAAT
ACCTTTGAAAGTAACTTAGTTCATTTTGTGGGATATTAAATTTAACTAACAATAGATCATGCGAGACATAATATGGAATC
CATGTAACTCCCCAATACAAAAGGGAGAGTCTACTTTCCAAGGTAGAACTATGTATCATATCATATGCTATATTTGGATC
CACTAGCTAGGCCATTTAAAGAAATCCCGCGGGGGAACGTGATACACTCAAATTACACCTCCCTAAAGAAGCTTAAGCGA
TCATTATGAAGTAAAGAACCCAACTCGATCCTTATCTGAGCCATCTCCTCACGAATCTTATCTGCAGACTGGTTGTTTGT
AGCATGAATGGCAAATGTGTTTCTCCCAGTATTCCATGCTTTATTGTTGCGAGAGATCTTCTCCAGTTTTTTTGCAATCT
ATGTGTATGTGCACTCACCATATGAACCTCCAACAATAGTATCAAGCATTGCTTTATTGTTGTCATCCTGACCTCGATAG
AAATATTCCTTCAGCGACTCATCATCAATATAGTGATTCGAAACACGTCTTATGAACGTAGTGAATCTATCCCAAGAGCT
ACTCACAGACTCTCCAGGTAGTGCCACAAAATTGTTGACCTTATCTTTGTGATTGAGCTTCTTGGAAACTGGATAATATC
TTACTAAGAACACATCCTTCAGTTGGTCCAATGTATAGATTGAGTTATAAGGAAGCTCAGTGAACCATACAGCAGCATTG
CCTGTCAGTGATAGAGGGAACACTAGCAATCCGATGACATCCATATCCAAGTCTGGTCGACCTACACATCTCTTGCAAAC
CACTTTTAGCTTGGCTATGTGAGCATGGGGGTCCTTCGATGGCAACCCCGAGAACAAGCCCCTCACTGTAAGCATCTGCA
TCAAGTTATTGGTCACTACAAATGTGTGCCCTGGAGGCAAATGAGGTAGGACAAGACGTCCATCACAGTCAGCAATATTG
ACGTTGCCCCTATAGTTGTCATGCAGTCGTAGGGCTGGTGGACCATGCACCCTCACTGCATAGCTCCCAATTGATTTCCA
CCTAGAACCTGGTTGTCCCCACCAACTACCCTCGGAGGTTGCAACTCAAATTCATCGCCTAGATTGTCTCTGATAGGATT
AACTTGAAATCCTTGATTGTTCATTCTTCGCAAAGTTCGGTTCAACTCTAGAACATAAGGAGTAATTGGTTCACCTTGGC
TCCGTGTACTTGGCATACACTAGAGTCAGAACCTGAGAGAGACAAAAAGAAAAAGAAGAAGTAAAATTAAGAAATATTTG
ACCAAAGTTCAATAATATAGTTAAAATTAATCTAAAATCCAAATTCCCCGATAGCGGCGCCAAAATTTGATATGCTCAAA
TTACATCTCCCTAAAGAAGCATAAGCGATCGTTATCAAGTAAAGAACCCAACTTGTAGGTTGGGGTCGATCCCACAAGGA
AAATGGATTAGACTTAACTTTAACCAACAATTGTATTCGTTTAGGCAACTTACTTCCAGAAACAATTAATTAGAGGGGGC
GGGGGGGATTTGTGAAACAAATTGTAAGAATTCAGTAAGTAATTAGTAAACAAAAGTCATTTTTTGTTGTTATCAAGATG
AGAGAATTAACTAGGGTATACGTGTTCCCCACAAGCTTATAACGCAGTAATCCTAGTAATAGCAATCCTTTCCTAGTGTA
CTATATGCAAAGTGATAAGCTAGGTATCTCTAAATCCTTGGTCCGGCATCTAGAGAATTTCACCCCGCACCTTGGTCCGG
CTACGTGTGTATAATTTACTAACCCTTATATTTACCTCATATTAGACATCACATTGATGTTTGGCTTAGTTATTACTTTG
CATCAATCGACACTAGACTATTAGATATTATCACACTAAATCTATGTTGATAATTCTTTTCTTGTTGATTACCTCCTTGG
TTCGGGAAGTAGCAACAAGGCGAGTTCTAATGTTGCGCACCGTTAAAAAGACTTTTAAACGAAAGAATTATCAATGCATG
CAAGACACTATTCAAGAATTGCTTATTTACTATTTATATTTTGTTAATCGCTCTTTGTTCCCACAACCCTAGTTGTGGAG
TTTAGTTATCCATAATCATATGAACACAATTCATTGTTTTAGATGAAAGAATTATGAACTTATGTAATTGAGAATAACAA
ACCCAGAATTTCAACTTGAATCTCAAAACCAAAACCTTCAAAATCAACTTAGGAAATCAAGAATTGCTAGGTTTGAAAAA
TAAATCCAAAGTCACAAAGTACAACTAAAGTAATAAAGTCTAACACCCCAAAACGAGATTTACATACCCTATTTATAGAA
AACAAGTCCTAAATTAAAAGGGAAACAAATAAAGAAAGTTTGTTTAGGCATGCATCTTCATTCCACGAGACTGACTCACG
TACTGTCAATGGATCTACGGTCCGTGAGTCCGTTCCGTCAGCCAGGACATAGAAAATATTTCAGCTTAAAAAAACCAGCT
TCTCTAAAGCAAACGACGGAACACCAATACGGACCGTAGATCGATCTACGGTCCGTCGATCCCTCTCCGTAGTTCCATAC
TTAGAATTCTTCAAAAATCAGGTACTGGAACCCTCACAGTTACATTCTATGGTTCAGTAGTACAGTCCGCATATCAATCT
ATGGACCGTCAATGGCAAATGTGGTTCCACACTTCGTCAAATTTTCCTAATTTGCCTTCCATGCCTTACCTGCTGATCTA
CGATCACCATCTACGGAGCGTCAATGGACCTACGGTCCGTAGATGCCCTTTTCTGCATTTCTTTCAGTTGTCTCTTTACT
TCCGCGCCTAAACATCTTTCCTGCAAAACATGATAAAAACAGATAAAAACCAATACAAAAAGGCCCTAGACACACACAAC
TCTTAAGTGAAATGTATTAAAAATACCGTAAACTCATGGTATATCAGCACGTAGTTTGGAACTAGAGGTTGCTACTAGAG
ACTACCCTATTTGAGTCTCCACCTCAAAGTTCTCTTGGTGTTAAGTTAAATCCCAATGGAATAGTAATATTCATAAATAT
ACCATCATACATGAAAAAGTACAATTAAGTTACTAATCATAGCTTAAAACATCATAGAGTAGCTCTTTAAACCATGTGTG
AGAAAATATTTCACTAATCATGATTTCTGAATGTGAAAATACCTTTAAAATTTAATTGATGCTAATCTTAAAGCAACCTA
GATCATAAAACATTCATTTTCATAAATCATGCATAACTTCATGAAAACATCATTCATAGATTCAAGCTTCTTCATAAATT
CATGTAATTTAGGGTTCATAGTCAAATTCAAGAATAATTCATTGGTTTATGTGATATCAATAGAAAAACATGTAGTTGAG
TGAAAACAATAATAATAAGATAAAAATTAAACAACTGAATCAACATAATTAGAACCCATACACGGTTGAATGAAAACCTA
CTTAATTTTGGTGAAATTTGGATAATTTAGAAAGCTTGGGGCTTAATGGATGAATGGAACCCATTGATGAAACCCTACAT
ACCTTGTGGATAAAATCCCAAAATCAATGGAGGAATCCGAGACTTGAAGCTTGAAACCCTAGGTATGATCGTGAGAGAAT
TTGAGGATGAATGTGGATGGGAATTGGGGATTTGAGTGAATGAGTAAGTTGGGGTAACTTTACGAGTAGAAGGATAGTTA
TAGAACTTATAAATAAGGTAAATCAACATAGTATAGGTAATAAATGCATAGAAAAAGACCCAAATACACTTAAGAAACAA
CTGTCGGACGACCCTACAATTCGGACCTACGGACTGTAGAAATTTCTACTAACTGTATTAATTAATCATAGGTTGAGTTA
CTGGGGCCTAGAAATTGTCCATCTTCCTACGACATCGTTTTATGGACCATTTAACTTACTACGGATTATAGAACCCATCC
GTAGACCTTAACTATAACCAAAATAATTCACTTAGTCTAGAACATTCCTACGGAACCCATCTACAACTCGTCAAAAGTCC
TATGACTCATCTTGTCCATCCATAGGTTAATCTTTAGAAACTTAAAATTTCAAAAAACTCATCTCAAAGTCTACCACTCC
TTTCCTACGGCCCATAGAATTTCCTACGGTTCATACAAAGGACTCGTAGAACTTGCCTCAACACCAAAATCATAATTTTC
CCTTTTCTTTCACTTTCCAATTTATGCGGTGGTACATTCTTTGGGATACTTATTTCTTTTGAGGGAATGTAAGTTGATAA
AGTTGTGATTTGAAAATTTTAAATTGAATCAAGTGAGCATGTGAAGGAGCTATTGAATTGAGTCACATATTGAGTTAAAG
TTGTTGTCATTTAATGATTCTTGGCCCTTGAAAATATTTCATGAGAATGAGGAGATGAAAATTTCTAATGCGGACTATTT
GTTAGTACCAGCCAAAGTCATTACCTTTGTGCTTAGTTGAAAATGGTGAAATTGATTTGTTGTATATGTTAAAATGAGGG
CCTCTTGTTCTTTGGATTTTCTTTACTTGAGGACAAGTAAAGTTTTTAAGTTGGGATTGTTGATGAGTGGTGGATTTCCA
CTCATTTGAGGCTCTTTCCTTATTATTTTTTAGCTTTCTTTGGGTTAGAACAGGTGCTTTTAATGTGGTTTTCTTCTTAT
TTGTAGGAAAATAAAATAGATACTTGATATAGAATATATTTGAAGAAACCAAGTGGAACTGAGGCATGTAGAAGAAACTG
GAAGAAAGTTGATCTCGCAATGAAGTACTCATCGCGACCTCATGAAACCGGGGTCACGATTGCATTGGACAATAATTTAA
TACCTTTCAATCATGTGGTAAGGGTTCACGATTGCGTTACCCAGTGACACTACCCATCCCGATCGTGTGAGGTAGTTGTC
ACGACCGCGAAGATCAATTGCCTTGAATTTGAGCAGATTGGGGATTTCACCTACTTGATCCCAAAACCCCTTTTTACAAT
CATTAGTAGTCACTATGCAAAGAGGCATGCAAAGGAATAGAGAATAGTTCATCTTTTAGCTTACAGTAGAGAAAAACTTG
TAGATTCCATATTTTTTATTAATATTATGAAGGGAAGTTGCCTCACAATTGACAATTAAGTTTGAAGATTGTTTGACTAA
TAGTAAAATCTTGTGTTCCCTTCTTATTTCCTTGCTTTACATTGCTAAAAAATTGTTGGTGTAATTGTGTATATGTAATT
GTGGTTTTGTGCTAAAAATAGACAAAACTATTTGAGTATTTGATTTATCATTCTATTGCTTTTGTGATTCCTTGATTCCT
TGCTTTGAATCATCAAATGGGTTTACTCTAATTTTCATATTTAGATTTATGATTTGAGAGTGCACGCTAAAATCTAGCTT
CTGATTGTTATGGGTTGCTTGAAAAAAATTATTGAAGTGGAAAATTAGATTAATAATCATATTTTGGCTCTGAGTACTAA
ATTTGAGATTGAAATGACAAGATTTTGGGTCTACTTTGTTGTATGCTAAACTTGATAGAAATAGAGGTTTAGATTAAGGT
ATTAGCTTGCTTTGTTGTTCAACATGATTGAGACCGAAAGGAAATTTTGTAATATAACACTTTGAGACCGAAAGGAGATT
AGTGTTGATTAATGGTTATCTAGCCTTCTATGATTAATAGAGCATTTGTTGAATTGTAACTGACCGTTTGAGTGTGGATT
GAATTCAAAAAAATTCAATTCCCATATATCTCTTACTAGATAATATCTTTGCCCAAATCTACCATTTTGATACTAAAATT
ACTTTGAAGTATATTGCTTGTTTAGGTTAAAGTTATAGCTATTTATTTTTTTCTTTTCAATTGTCGATAAATTGTTCCTT
GTAGGATTCAAATCCTCGACCCTTTAGTTGGGTATTTATATTAACGATGATCGCTTACTCTTTAAACTTGTTTTGAGGCT
AATTTGAGTGTTATCAATTACTTTGTGTACCAGACACGAGGTTAAATAGTGACAAAGTTGGTATCAGATCTTGAGGTTCG
TAGATCTCATTGTACTAAACCATGTCAAGTAGAATCTTGCAAAATGGTACAGAGATGTTTGTATAGCTCATCGATAGGGT
ATCAGATATTAGGTTCGTAGATCGCACGATCAGGGTGCACAATGTAATAAAACCTTATGTGATTTGAAGGCATGTATCAA
TGTGATGCCTCTTTTGATTATCAAGAAGTTGGGTTTCGGGAATCCCAAGCCCACTCCTACGAGACTATTTATGGTAGATC
TCTCCATCAAGCTCGAATTTCAGGACTTGACTAAGTTCTTAGGAGAGTTCTACTTCTAGGTTAAATAAGAAGGAACTAGA
TAGCTAGGTGAAAGTTGGATTCCTTCAATGTTAAGACCCGAGCCTAAACCTTGAATGTGGCTGGCACTCGAGAACCATTG
TTGGTCCCTAAGTGAACCATTGTCCTAGATGACCATTATGCAGAAGACTAAATCAAGCATACACACAAGCATCAAAACTG
AAGAAAAGGTTTAAAACCGTTTACTGAATCTCAAAACTATCTGAAAATACAGAGTATGAAACAAAAAAAATTAAATTAAA
CATCTGAAATTGAATACTGAAAGACTCTCCAAAGTTGTCGATATATGAAGCCTCTACTTTCCAAAGATAGGCGTGGGGAC
AAGACCCACGACACCTCAAACTGCTACTTCTAAAAATATTATAGTATTGGAGTACTCTGAAAGTTAGGACGCCTCACCAA
AAGCTAATGAGCGGATCATATTATCACAAAAGAACGTTTGTTGATGATTATATGTACCTGAATCAGCATCATGATACCAT
GGCCCTAGCATGACCCGCTTGTGTATCGACAGATTCAACTACCAGCCTATGATCGTTCTCGTCACCAATTGAGAAATTTA
ACCTTCGCCGCTTGAATGTTCTTTCTATTTCTGGGTGAACTGGAACCAAGAGAAATCCTTGACTCCTATTATCACACATA
AGCTATGAAAAACCCTTCGATGGACAAAAAAAATAGCCAATGTGATTTGCAAAACTAATAGATACTTATTAAATTTCTAC
GAAATATGACACTCTAAATGACACTCTTCAGCAACTAGAATTTTAATTTCTCTCATACTACACCCTTTTACAAGATTTAA
GCGATAATTCAGTAACTCAACTTAAAAATCAATCTATATTAATACAGGATGAGCAGTGATAATCACGCAATATGAAAAAG
TATTAACATGTGAATCAAAGGCAACATTGATGAGTCTGAGATTTGGACTCATTTAGGGCTTTATTTACATAGATTTAGTG
TCCTCAAATGCATAATTTATGCCAATAATTGATGTTAAATCCTTGATTTTCAGGTATATGGATTGAGAAACAAAGAAAGG
ACACTAACAGGCAAAAAGGAACAAAACAAGTTGAAGAAACAAAGCAGGGCGAGCCTGACGATTGCCAAGAGCACTCGGCG
TGTCACCGAGTAGCTCAGATGTCCGCCTAAAGTTCCCATGTGTCAAGCTCTGGAGGAAAGAACCAAGTGGGCGAAGTAAA
GGAGCAGTCGGTGGATCACCGAGTAATTTCATGAAGCCACAATGGATCATCCATAGTTACAGACCTTGAGGATGCTGAGT
ACCAAGGCAAAAGGGAAATGAAAGATACCAAAGGGCAACTCGCCTAGTGGTTCGGTGAGCCCGACTTACTTCACCGATTG
ACTCTTCGCAGCACATGTTTGGAGACTATAAATACATTTTTGAAAATTTAGTTTAGTATCAAATACTCTTTAGAACAATT
TATTGTTAAGTTTTGAGCATCTGGAGACAATTTTCTCTAGTTTTTCATATCTTTGAGGATTTGAAGAAATTCACTTTTGA
GAAATTGGAAGTGGGTTTTTGAAGCTCATCAAATTAGAGCATTGTAAGGATGAAATTACTCTTACCAGTTGATGGATAAT
CAACTTGGTAATTCTTTTATCCTTTTTATAATGCCTAGCTAAAACCCCAATTCTTGGGGTGTGATCATGTTATTATGGGC
AGATTTAGTTTATGGGTATTGTTAATTTTTAGGTTAAATGTTGTTTAGAAGTGAGTTTGATCATAATTGTGGTTTAATTT
AAGAATTGTAGTTGCAAATGCAGTTCTATGTTTATGCTCTTGACTTGCTCGAGAGAGAGAGGTTTTAGAACTAAAATTAT
TGATTGATGGTTTGAGGGTATTGGGTTGACCTCGATTCGGCTCGAAAGAGTGAATCCTAAACCCAATCTGACACATTCAG
CTCGAGAGAGTGAATGGATTAAGGTGTGGGCTGCTCTTATTTTGCATGCTTGTTGATGTTCAAGGGAAATCATTAGATTT
GGGGTAAATTGTTCGAGAGAAAGTTTACCTCCACTATAGCCTAGCCTACTCACTAATAACTAGCTATTTACTAATAGTTG
CAATTACCCATATGTCTATATTTGCCTATAATCGATCATATCCCAAGAACCCGTCTCATTATTGTTAATTCATATTACTT
GTGACTGTTTGTAGTTGTTAATCAAAACCAAAATCCTCCATTTGACATTCGTGTCACCCCTTAATTTGAATGATGTCTTT
ATTCGATAATTTTTATTCCTATGACTGATTTGACCATGTTCATACTTTCCAATTGAATCTGAAACACGTATCGTTCCCTC
TGGGATTCGACCCCAACTCATTTAGTTGGGTTATATACTGATTTACGATCGTTGATGCTTAGAATTGGATGAAGTGTCTT
CGAAACATTAATCAATCAAAATGGTGTCGCTGCCGGGGAGTGGTGTTGTTTGAAATTGTTTTGGTGAAGTTGAATTGTGT
TCTTTTTAGTCATAGTTGAATCTACTTACTTTTAGTTTTGGTTTTTGTGTTACTTGTTTAAAACAGAGGATATGAGTGTA
TATGGCAGCAATGGTAACCAAGTGGGCCACCATTCTTCAAAGATGATGATCCTTAGGGATAACATCTTAGATTTCAAGCA
CTCGAAGGGTGAGACAATCCATGAGTTATGGTTGAGATTTAAGACACTATTGCTGCAATGCCCAATTCATGGAATCCCAG
ATAAGATGCTACTGGACCATTTCTATAGAGGTCTTGGTCCTGAGAACAGAGGAATGGTTGACCGACTGTCTCCGGGTGCT
CTACTACGATAACCCTATGCAATTGGATCCCAGCTCCTTGATCACTTGACCAAGACCAACAAGGAGCAAGAGAGGGACAA
GGATGTAGCCAAAATGTTGACCCAGCTGGATCTCTTGGCCAAAAAGATCACGAAAATTGAAGCACTGTACAAAAAGAAAG
ATAGGTACATTCCTCTTCATGAGCTCAAAAAAACCAAGGATTATAAGGGTGGACAGGTAGAAGAGATACTCTCACGCATT
CTCCAAAAGTCAACGAACACGACAGAGTGTTGAAATAGATGAAAGAGAGTGTCTCAATGCTAAATCAGATGATTTCTTCT
CATTCCATATCTATTAAGCTACTGGAGACCCAAATGGGACATATGTCATCTCACTCAACTCAAGACAACAAGGAGGGGTG
CCTAGTGATACTATCACAAACCCCAAGAATGAAGCTTGAGTGGATATTTGCATCATGTCACAACGTTAACTAAGGCGCTT
CTTGGGAGGCAACCCAAGTTTTTATTGCTTTATGTTTTGACTTTGAATAACGGGTGTTGATTGTGGAGGTGGAAAAGTGG
AATGTGTTTTAAAAGTGTAGGTCTGCAAACCAAAAGTCCAGTCGGCAACTCACCAAAGAGGTTGGCGAGCCCGACTTAGA
ACGTCGTTGGACTTAAAACAATCACAAGTGAGGGTCTGTAAAACTCGACGGTCCTAAGTATGAGTCGGCGACTCATCGAA
CAGGTCGGCGATCCCGACTTTATCTGCCGTTTGGACCCTCAAATTAACTGGAGGTCCTATAAAACTCGGCGGGGTAAGTA
ACTACTCGGCACGTTTCCGAGTGGTTCGGCGAGGACGACTAATATCACCAAAAGGGCCACGAACTAAATGGTTTTTAAAG
GCCAAAGGTTTAAAATTTCAAACTCTTCCACATTCCTTCACTTTTAGCCTCATACAATCACACCTGCACTATATATATTC
TATATTCTTGCATTTTAGTTGTTTTTTTCTTGTTGATCTTGTGTTCGAAGTTGAAATACATTGCCTTCTAGCTTTACAAA
CTTGCATTTCTGCTTAAAGATTGGTTTTTCGAACCCCAAATGCAATTGTTTAAATGTTATCGATGTGTGTTGGGCCTTTT
TTGAACTTGTAATTGTGTGCTATTTTGCCTATTTTAGTTTTGACATCGTGCCTAAAATGCTTATATTATTGATTTCCTAA
ATTTTGTGCTTTAAAATTGATCATAAATTTGTGGGTTGTGTTAAATTGTTGTTAGATCTAGTCAAGTGAAGTCTGAGTAA
CCCCAATTGTGCTAAATAATGTACATTGCCCAATGATGGAGCGTTTGACGTCATTCTTAAGGGCTAAAGTCATCAAATGG
CCAATTTTGGCCAAATCGAGGGAAGTCTGAGTACCCCGGTGGCATGGGTCGTATGGGTCTGGGCTTAATTCATTGAGTGT
ATTGTTTGATTTTGTTTTCGAGAGTTGCGGGCTACATTTTGGGAAGTGAGGTAAAAAATTAGCACGTTGTGTAGTTTGGC
GAGTTGGGTCGATCTCGTTGAACTACTTGGCAGTTCGCCAAAGTCCCCCTTGATCGCCTTTAATTTCATGTTTTGGTTGA
TTTTGATTCTGTCACTTTCAGTGAGAAGCCTGAGCTCTCCAAAAGATTCCCTTGATCGCCTTTTTGCGCCCGTAACCCCT
AAAACACACTGTAACTTTCGGTGGGCTAGTTTGAGATCGCCGAGTGGTGTCAGTGATTTGCCGAAGGGCCTTGAACATCA
TCGACCTGCCATTTTTTTGGGTAAATTTATGGCCAATCCTTTCGGTGAGCCCGATCTTATTTGTCAAAGTGATTTTTCGA
CTCGCCGATCAGTTCGGCGAGTCTGTCTACAACCGGTATTCTGCATTTTTGTTGAATTATCTATAACTTTTTCCAATTTG
GTTTGCAGATATGGCTAGGACAAACATGTACGAGAGTGGTATGCCATCCCGCAAACGAGCATGGGGCATCACAATCAATG
AGGGACCAATTACTCCTTCTAAAAAGGGAAAACAAACACCTCCAAAAGAAGACAAAGGGAAAGGCAAACCGCCTATAGCA
GAAAGACCGGAGCACAAATTTGGCAGTGACGGGGAGTCTGCTCACTCTCAGCCCTCATTCTCAGAGCTAAGGATGACTAG
CCATTACAGACCAGGAGGGCTGAGATACATGCTCCAGTTCGTCAAGATTTGTATAGGATCCCAGAGCCCACCCCTCCTAC
TGTTGATATAGTTCCAGCTCGGGAACAGTGGTTCCAATGCCACTAGTTCAGGGTCCTCTTCCCCGACTACTTAACAGGAA
AAAGGCTGAGGGATTGAGGACAATTCTTGAGAAGAAGAGGTTGTCTACATATGGCCTAGTGGGCAAGTATTCTAAGGTAT
TGGCCACTCTCTAGTACCACAAATTTGACATCTTCACCAATCCCCATGGCCCATATATCCCCACCTGGGTTCGTGAGTTC
TACGTTGCGTATAGGCATTTAGTTCCCTAGGGTAAGAAGAAGGCCAGTGCCTTCAGACCGGTAAAATCCGTAATGGTTCG
AGGGAAAGAAGTGGGATGTAGCAGTGATCATATCAATGTTGCACTTGACCGAGCTATTGGGATTATAATGAGTACGACGG
CTTAGCTACATTACACGCCCTAGATGATCTAAAGGGCTAGCTAGCTCCCCTCATTTCTGACACCACCCTGAGGTGGATTG
AGGCAAGACCTCTAATTGAGAAGAAGTATTTAAATGTAGCTGCGAGGTACTAGTTTGGATTCATTAGCAGCTCCATCATG
CCGTCACAGAATGAGTCCATCCTCTGCCACCCAAAGGTGGCCTGTCTAGTATGCATCATCGCAAAGAAGCGGCTCTACTT
GGGACTCATTATTGAGTAGGAGATGTCCATGAGGGCCAAACAGCGCCAAACATCCCTTCCCTTCCTGGTCCTGATTACAG
AGCTATGTCGGCGTACTGGAGTTTCTCGTGATAAGAAGAGGGGCATAGAGGTCACTCCCATATCTTCTATTGATATCTGG
CGCATAGAGGCTGAGTACACTCGGAATGAGATGGATAGGAGGAGAGCGGCTCCGATTGATGCATCCCCAGAGGTAGATGC
TGAGTCTATAACTGCAGAGGTGTCTTTGCCTACTTCGGCCTCCGGGCCTTCAAATACACCCGCTTCCACTTCTTCCCAAG
CTCCTAGTTCTTTTGTTGCTTCCCAACCCACCAAGATTACTCAGGCCATGATTCTCAAGATGGGGAAGCTAGCCCATTTT
ATCGATATGCAGGCTACTCGGCTAGAGGCCGAGGTGTCTTGGATGATTGATCGAGCCATCTTACCTGCGTTGACACCCAT
TCGAACATATATTGACGCTCTCATAGTGAGAGTAGAGACTTGTGAGAGTCAACAAAGGGTTACTTCAGAGGTGACAGATT
TAAAATCTGAGGTTTCATAATTAAGAAAGGATGTGGTCTATCTGAAGTCCATAGACTTCACTTCTCTCTTGGAGGCACCT
GAGGATTAGGATGTCCCGGGTAGTTCAGAGATGCATCCGGCCACCATCGGAGATATGCATATGGATGATGTGGCAGATGA
CGAGTCAGAGGAAGGTTTAGGATTAGGGTTCTTGAGAGAACTTGAGAGAAAATGTATCTAAGTATGGGAGAGGTGTTTTG
GGAAATGTTTTAGAGATGGGAATTGAACTAATGGTATATAGGAAATAACATATGCCCTTTGGAAAAATGGTCCAACACTT
AGAAAAAAAAATGAGGCGGGTGAACAGTAAAAACGCTCACTGGAAATTGTCTTTCCTGCCGGACAGATTTTACGAAAATG
GGCATAACTTCTTCGTCTGAACTTCGAATGAGGTGAAACGAAGTGCGCTAGGTAGCTAACTCAAAGGGCTTTCCATGGAT
ATGTTATTAGCCACCCAATAATTTGTGTGATAGTAGATATGACCCTCCAAAGTAGACCCTCGAAAAAGGCTTCACTTGGA
AATTTCGGATTTTGATACGGTTGCTCTAAAATTTGGGTTAGACCCATTTCCCACTCAATTTGACCCCCTAAACAAGAATA
TGAAGTCATATTTTTGAAAAACGAAACGGATTTTTTTATATATAGCTAAACAAGTTTCCAGTAACTTCCGAAGCACATTT
TTAAGAACTTTTTGGGTCATTTCAGTACCGTTCCGCGAGACTCTACTAGAATCATTTTGGTACATCGAGATCAACAAACT
TAGGCTCTGATACCAACTTTGTCACGAGCCAGACCGTTGTGATTAGCACCCACACTAACACTCTGGTGGAAGAACCATTA
CTAAAACCCCCAACCAAGCAACTAATCTAAAAACTAAGGCATTTAAGTATATGAAAGTAGTTAAGTACCAAGGAAAGAAA
TAGGGAGTTCCCATAAACTCCAACAAAAGTCTAACAGCGAACTAAACACTACGGAAGAAACAACCTAGAACATGAAAGTC
AATGTACTAAAACATCTAAAGTTTAACACGTCTAAACAAGAAGGGATGCAACCCCAATCTAATGAACTAATCACTAGCTA
GAGCATAGTCTAAGTCCGAAAATGGTGGACATAGATGAAAGAGAACCCATGGCAGCCAGGAAGAATAGGCTCACCCTTGA
ATTTGAACGATCATTGATCTCCTAAGCGAGGTCTGTCAATAGCCACTTGAAGATGCCTTGTACTCAACTAAAATAAGAGC
AAGTGCAGAATCAGTACACAGCCACAGTGTACTAGTAGGATCACGCAGTTATCCCACAAAGTGCAACATACATAAGTCAT
CACAACAATATAATCATATGCATATATCGAACATATACAATATTATCAATATTTACTAACAACGAACAACCTCACATTTC
TCAAGAGACACAATCATAACAAATCATTGGTCCTCTCATGGAACCAAAACCCAAATAGTTATCATACCAGAACGTGGTAC
CCGATCCAATAATTATGTTGGAACGTGGCAACCGATCCTATAGTTATGCCGGAACGTGGCAACTAATCCAAGTTAGTTAT
GCCAGAACGTGGCAACCGATCCATTCAACACACCACAATCACAATCACAATCTTAAGTATATTCTCAAGATCATATATTT
AAGTCATGATTCATGGCATTCATCAATCTTCTATCTCATTTACAAAAATTATGATCAATAATGCAACATTCATATACGTG
CAAGTATCATAATGATGCAGTAACAAGCATACATGACACAATCATAGAATCACAACCATTACCTACCTTGAAACAATCTT
TAAACCCTAGGAAACATGATCCTTCCCTTTCCGAATTCGTTCCGCTTGTTTTTGGTCTACAAACAATCAATATTGTCACA
CCCCCAGACTACACCCTGGGTGAGACTGGCACTCGAAGACCATTGATGGCCCTAAGAAAACCCTTGGTCTGGCTTACTTA
ACTTAGCGGAAGACTTAAACATAAGAAAATATAACTCAAGTATAACTTAAGAAATAACAGTTTAACCAAAATGGCAATTC
AGTCTTTAAACAACATCTCAATGATAATGTAAAGACAATTGAACTGCCAACTATCTATGAAGCCTCTAAAACAAAGAGGG
ATGTCGGGACAGGATCCCCTGATCATCCTAACATCTGAAGACTAGAAAGCAAATAAAGGAGTCCTCTAGAATGCAAGGAG
GCTCACCAACATACTCTGAACTTCTCAATGGATCAACGATGTACCAGAATATCGATCCTAGCTACTTGTATCTGCATCAT
AAGACGATGCAAGCCAACTGGCATCAGTACATTGAATGTACGAGTATGCGAGTTGGAATGCTAAAACAACAAAGGCTTGA
AAAGAAATCTGAAAGAAACACTTACCTTGGCTCTTCTTAACTCATGAATACATAACTTAACTCATTCCAATAAAAAGCAG
TTTAAAACAAGTGCAATATAAAGAAAAACAGATTTAAAACATGATGTCAACTCTTTGTATGTATTAGGACACAACATAAC
TCTGAAATGTATGTAAAAATACAATAAACTGATGTATATAAAAATACAATAACTTCTATAGGAGTTTCTCTAACCGACAA
CCATCACAAAAGAGCTATAGTGATGGTACAACGATCTACCTCACGCTGCCAGTGCATCCTATATCCGGCCAAAGGTATAG
GACCTGAACTACTAAGTGGATCCACTAGTCTATTGTGAAAAGGGTTCATCTAAAAAGTATGACACTTTTCTACCCATGGT
GGCTGCATGGTTTTTTGGAGATGTGAGTTATCTGAACTTATGCTCACCCCCAATTCGGTGCTCAATACTACTCCCAAAAA
AAACTAGCTCTTATGTTTTTAAAAAAAACAAACTTCTTTTGTGATTTGAGATTAGTGCTCAAAAACTTAGCTCAAAGGTT
ATCTTGGAAATCTCAGTTTCCCTTCTTATTTAAATGTGAAAAACATTTTAAATCTCTTTGGGAATACTTAGTCCACATAT
ACTTTTTGAATAAATGAACTTCAATATATGCTTTTTACTCTTTACTCAACTTGAACTTTAAGCCTTTAAACAAGGTTAAA
AGCATTTGCAAAAGACTCTTAAAACTTCCTCGACTTGACTCTTGACTTTCCTTGAATTTGAATTTATGGATTCAAGGTTA
TGATTCATGTTTATGGATGAATTCTAGGTGTTTAGAAGTCATTTAGAGTATTTAGAATCAATGAAAAGTGTTAGGACACT
TTAGAATAACTTAAATAGGCTAAACGACAAAAAATTGGTGAAAAATGTTGATACGGGCGCGTCCCTTGAGTACCTTCCGG
TAAGGTCAAAACTAAGGAAGTTGTCAACCTCTTTTTCAATTCCTGAAAGCTTTTCTTACAAGCTTCAAACCATTGAAACT
TAACAGTCTTCTGAGTCAACTTGGTCAAAGGGGATGAGATAGACGAGAACCCCTCCACAAACCTTCTATAATAGCCAGCC
AAACCCAATAAACTCCTATTAACAGTTGGAGACGTGGGTCTAGGCCAATTCTGCACTGCCTTAATTTTCTGAGTATCAAC
CTTAATTCCCTCTCCAGACACAATGTAGCCTAAGAATGCCACAGATTCAAGCCAAAACTCACACTTAGAGAACTTGGCAT
ACGATTCTCTATCTTTCAATGTCTGAAGAACTATTTTGAGGTGACTAGCATGATCTTCTTCATTCCTTTAATAGATTAGT
ATGTCATCAATGAAGACGATAACAAACATATCTAAATAAGGCTTGAATACTCTATTCATAAGGTCCATAAACGTTGTTGG
TGCATTAGTCAAACCAAAGGACATGACCAAAAACTCATAACAACCATATTGGGTTCTCAAAGTTGTTTTTAGAATATCAC
ATTCCCTTACTCTTAACTAATGATAGCCTGATCTAAGGTCAATTTTCGAGAAATGGGAAGCACCATGAAGCTGATCGAAA
AGATCACCATGAAGCTGATCGAAAAGATCATCAATTCTCGGAAGAGGATACTTATTCTTGATGATAACCTTATTCAACTG
ACGATAATCTATACACATCCTAAGGGAACCATATTTCTTTATCACAAATAAGACCGGAGCGCCCCAAGGTGAGACACTTG
GTCGAATAAAGCCCTTATCTAAAAGATCCCTTAACTGCTCTTTCAAATCTTTCAAATCTGCTGGTGCTAGTCTGTATGGC
GGAATAGATATATGACGAGTATCTAGAAGAAGATCTATACTGAAGTCTATCTCTCTCTCAGGAGGGACTCTAGGAAGATT
GTTAGGAAAGACTCCTGGGAACTCTTTTACTACTGGAACTAACTGAATATGAGGTACCTCAACACTTGAGTCATTTACTC
GGACTAAGTGATAGACACACCCCTTAGAAACTAACTTTCTTACCTTAAGGTACAAAATGAAATGACCCTTAGGCACTGCT
GAACTGCTTTTCCACTCTAAGACTGGCTCCTTTGGAAATTGAAACTTGACTACTCGAGTTCTACAATCAACCGAGGCATA
ACAGGCATGAAGCAGTCCATACCAAGAATGACATCAAAATCTACCATGTCTAACTCAATTAAATCATCCGTGGTACTCTT
GTGATTGACGAAAATGGGATAATCACGATAGACTCTCTCTGCTAGAATAAACTCACCAACAGGCGTAGAGATACTGAATG
GTTCAGTAAGTTGCTCAGGAATAACATCAAAGTTCATAGCAACATATGAAGTTACAAAATATAAACTCGCTCCTGGATCT
AGCAAGGCATAAACAGTAAAGTCAAAGACTCAAATCATACCAGTGACAACATCTGGTGAATCCTCTTGCTCTTGGTGATT
AGTGATAGCATATAAGTGGTTTGTTCCTCCGCCAGTACCGGAAGTAGCCCTTCTAGGTACAACTCTGTTTGGTGGAGCAA
CTGAAGAAGACTGGGCTCTATTGCCCCCATTACCATTTCCTTGCTTGTTCTTTGGACACTCTCGCATGAAATGCCCAGCC
TGACCACACTTAAAACAACCAGTGGAGCCCTAACGACAGATACCTGAGTGGTTCCTACCATACTTGGCGCATGCAGAGGC
TTACTACCCCCTTGCTCCACACTACCCTGGGAATAAACAGGTTTAGCTCTGAAGTTCTGATTATCGTACTTACCTTTGTT
CTTAGGTATAGGTGCAGTAGCAGATGATGGAGCAGGTCCCTTCTGTTTCTGTTGGAAGGATGATCGGTTGGCATTACTCT
TCTGCTGCCCGGTATCATTCCCTGTCTTAGCCATCTTGTTTCTGAACTCTTCTTTGTCCCTTAGCTTCTCTTGCTCAACC
TGCTGCACATAAACCATCAACCTTGATATGTCCATGTCACCTATCAACATCGCTGCCCTGCCCTCTTTACTTGATAGACG
GGACAACCCAACAACAAACAGACTGATCCTACTCCTCATGTCTGCAACCATTTCCGGAGGATAGCGAGACAATTGGGTGA
ATTTCAACCCATACTCATGAATGCTTAGAGAATCCTGCTTTAGTGTGAGGAACTCACGTACCTTGGCCTCTTTCAGTTCT
CGGGGAAAGAAACGCCCCAAGAAAGCCTCTTCAAAACAGGCCCAACTCGCAGGTGGTGCATCCTCAGCTCTACCCCCTTT
CCACTGGTCAAACCAAGTCCTAGTGACATTCTTTAGTTGATATGAAGCTAGCTTAACTCTCTCCATATTAGTAACATGCA
TCACATCAAACACCTTTCTCAGTTCATCAACAAAGTTCTCTAGATCGTCAAAAGTTCTTGAATTAGTGAAACTTGGAGGA
TTCATCCTCAAGAACTCACGAATCCTTGAAGTGTCAGCCCCTTCTTGTCGAGCTCCTCTCTGCAGCCCAACTTAGTTACT
CACAACTTGACTGAGCATCCTTACAACCTCTCTGAACTCAGCATTAGTAACTTCTCCTTACGGTTGCACTTCAGGTGCAT
TAGGTAATTCTTGCTCCTCAACATTACGCCTAGCAGGACGACCTTTGACAGCTCTTCATGGAGGCATGATTATCTGAAAA
CATGCGCAAGCACGAATTAGAAAGAAACTTTTTAGAGATCAAACGCTAACGCACGAAATGAGTGTGAAAGAAGTGAGAAA
ATTCCTAAATATTGTTGCCTCCTAATTATAGATATGGCGCGCTTCACACCGATAACTAGGACTCTATAGACACGGCTTTA
TAGAGTCCCTAGGACTCTTGAACTTTGTGCTCTGATACCAAGTTTGTCACACCGCGAGCCTACACCATGGGCGGGACTGG
CACTCGAAGACCATTGTTGGCCCCAAGTGAATCATTGGCCAGCTTACTTAACTCAGCGGAAGACTTAAACATAAAAAAAT
ATAACTCATGCATAACTTAAGAAATAATAGTTTAGCCAAAATGGCAACTCAGTCTTTAAACAACATCTCAATGATAATAT
AGAAACAACTGAACTACTAACTGTCTATGAAGCCTCTAAAACAAAGAGGGATGTCAGGACAGGACCCTAGATCATCCTAA
CATCTGAAATGCTAGAAAGAAAATAAAAGAGTCCTCTGGAATGCAAGGAGGCTCACCAACAGACTCTAAACTGCTCAATG
GATCAACGATGCGCTGGAATGCCGATCCTCGCTACCTGCTTCTGCATCATAAGACGATGCAGGCCAACTGGCATCAGTAC
ATTAAATGTACGAGTATGCAAATTGGAATGCTAAAACAACATAGGCTTGAAAAGGAATCTGAAAGAAACACTTACCTTGG
CTCTTCTTAACTCATGAATATATAACTGAACTCATCTCAATATAAAGCAGTTTAAAAAAAGTGTAGTATAAAGAAAAACT
TATTTAAAACATGATGTCAACTCTGTGTATGTACAAGGACACAACATAACTCTGAAATGCATGTAAAAATACAATAAATC
GGTGTATATAAAAATACAATAACTTCTGTGGGAGTTTTTCTAACCAACAACCATCACATAAGAGCTATAGTGATGATACA
ACGATCTACCTCACGCTGCTAGCACATACTATACCCGGCCAAAGGTATAGGACCTGAACTACTAAGTGGATCCACTAGTC
TATTGTGAAAAGGGTTCATCTAAAAAGTATGACCCTTTTCTACCCCTGGTGGATACATAGTTTTTTGGAGATGTGAGTTA
TCTGAACACATGCTCTCCCCCAATTTGGTGCTCAATACTACTCCCAAAATATACTAGCTCTTATGTTTTTTTTAAAAACA
AACTTCTTTTGTGATTTGAGATTAGTGCTCAAAAACATAGCTCAAAGGCTATCTTGGAAATCTCAGTTTCCCTTCTTGCT
TCATTTAGAAAGCTATTACTCTTTTCTGAAAACTAGCCCGGAGGCTCTTTGGAAATCTCAGTTTCCGTTCTTATTTAAAT
GTGAAAAACATTTTAAATCTCTTTGGGAATACTTAGTCCCCATATACTTTTTCAAGAAATGAACTTCAATCTATACTCTT
TACTCTTTACTCAACCTGAATTTTAAGTCTTTAAACAAGGTTAAAAGCATTTGTAAAAGACTCTGAAAACGTCCTAGACT
TGACTCTTGACTTTCCTTGAATTTGAATTTATGGATTCAATGTTATGATTTATTTTTATGGATAATTTCTATGTGTTTAG
AAGTCATTTAGAGTAGTTAGAATCAATGGAAAGTGTTAGGACACTTTAGAATAACTTAAATAGGCTAAACGACAAAAAAC
TGGTGAAAAAGGTCGATACGGGCGCATCCCTGGCACGCCGCGCTAGGCCCCAACTTACTGGGGCTTGTTTTGGGAGCACT
GCAGGCACACCGCCCCATCCTCTTGGTGCTATGGGGGCGCGACATGCCTGGCCCTCCCCAGGTGATCTGACGTGTTTTTC
AATTCATTTTCTTATCCTAAATCATTTTAATCTGATTCTTTTTCCCAAATTCACCTTAGATTCATGTACCCAAATCATAT
GCACAAAAATCTAACCCAAACAGCTCAAGGAAACAACACTTAATCATCAAGAAACTCCTTAATCCCAACTCATATTCAAG
AATGAAATCAATTCAAGAACAACTATCAATAACATCAATATCTCAATCTCTTTAGGACAAAAAGACGTTGAATTAAACAA
GCTTGGCGCGTGGGTGAACTAACCCAATGCTATGTGATATCACATACCTTGTAAGAATCACCCCCGACGAAAACCACAAG
CTAATCTTAACGAATCTTGAACGAATCTTGAACGAATCTTGAACGTTGTTGCTTCCCCTTCTCCTTTCTCTTTTCTCCAA
GTCCTAGTGTAAATTCCAATTTTCTAAACCTGACTAAATCTAATTTGACCCATATTAAACTCCTAAAAATGGATTAAAAT
AACAAGGAAATGAAAAGACTAAAATACCCCTTAAATTTCCGGATTAGACATTTCCTTAAAACAACAACCCAACTTTCAAG
GGCATAACTTACTCATACGAACTCGAAATAGTGCAAACTTGGCGGCGTTGGAAAGATCATTCCAAGGGCTTTCCAACCAA
ATCTGGAATCACACCTAACTCAGCTTGAGCTAGGAATTATTGCCATTTGAAGTTGACCAAAAACTCATTTTAACTTACTT
AAAAATTCCAGATTTCCTCATTCTTTCCAAAAGTAATTATTTCCAGATTTTAAACTTCCTTCTAGTTCTTTCTAGTTGCG
AGGTATTACAAATATAATACGGGAATCAATAAACAATCACTAATTTTCTTAGATTACTAACAATTCTATGAACTCTAGAT
CAAACCCAATTAGGGATGTTTCCACCATAGAATCTAGATCAAAACAATTACCCATTCTATTATGTTCTACTGATCGAAAA
ATGGATTCTTGGAGTGAAAAGCTTGCCTTTAGCCTCAAGAATGGTGGAAAACTGTTAGGAATTGACTGGGTTTCGTTCAT
TAGCTCTAAAAATCAAAAAGTGCAAAATAAGGTAGTTTAGGGGTTTATTTACGACTTTAAGTCGCGTCAAATCCGCCACA
ATGGCCTCGCCAGAGCAGCAAAAACCCCGCCAAGGCGACTTGCACGAACCAGTGAGCTATTTAAAGAATTTCCAAACCCC
CTTAATGACTCTGATTTCATCCAAATTTGGACTAGGTTGGGAAATTTCAAGTTACTACGAAAAAGTTTTCCGACCCAAAT
TTTTCCTCGTTGGCTTTTCTATAACGACGAAACCCAGTCGTTACATGTTGTGTGTATTCATGATTGAGTCTTATGTAGCA
CTCTTTGAGACATCCCTTTTGAACTACTAAACTTGATTTTACTTGAGGACAAGCAAAAATTTAAGTTGGGGGTGTTGATG
AGTCTGAGATTTGGACTCACTTAAGACTTTATTTACATAGATTTAGTGTCCTCAAATGCTTAATTTATGCCAATAACTAA
TGTTAAATCCTTGATTTTCAGGTATATGGTTTGAGGCACAAAGCAAGCACACTAACAGGCAAAAAGGAACAAAACAAGCT
AAAGAAATGAAGAAGGGCATGCCTGATGATCGCCAAAAGCAATCGGTGTGTCACTGAGTGGCTCAGATCACCGCCTAAAG
TTCCACTAGGCCAAGCTCTAGAGGAAAGAACAAAGTCAGCGAAGAAACGGAGCAGTCGGCGGATCTTCGAGTGATTTCGC
GAAGCCAAGATAGATCGCCCAAAGTTACAGACCTTGAGGATGCTGAGTACGAAGGTAAAAGGGCGATGGAAGATACCAAA
GGGCGGCTCACCGAGTGGTTCGGCGAGACCAACTTACTTCGTCGATTGACTATTCACAACACATTTTTGGTGACTATAAA
TACGTTTTGAACATTTAGCTTAGTATCAAATACTCTTTAGAATAATCTATCGTTAAGTTTTGGAAGGGAAGTCATTTTGC
CATCACAACCCCTTTAGATTGTTCTATTCGTGCTTGAAAAATGACCCCACCGGTCCGCCCCATTTAATGGACATTCTTAG
CCGTCCTTCGAGGGTTAACACCCCATAGATCAGATCGTGAACTCTTTCAGACCCTTAGTTTGACTTGGTTGGGGCAAAGT
TTCAGCCTGCCTTCCACCGAATATAAAAAGCCTTAAAGCTGCCTAACCTAATGACATCCTGGCGAAGTGAGTCATTTTTT
GTGTTACATCTTTGAATTTGAGAGAGGGCTTTCCACTTATCTCTCAAATTATAGGCATTGAAGCGATCGAGAGAAAGTAA
GAAAATTATCGCACACCCTCACATTCGCCCTTTACTAGTATAATAGAAGGTAAGGCAAAAGCAAGAGTGAAACTACGAGC
TAAAAGAAGGCGTGCCTCTATTATAAGAGAATATGATACCATCCCCCACTTTTGGCGCACTTGTTTGATGAGCTAAGCCT
AAGCGCCATATAAGTCAAAAGCTAGCCTGACACCCAAAAAATCAAGGTCAAAATCCATCCCTCTTTTTCCTGTATTTGAC
TATAGGGCTAATGAACGACCCTTTGATCTATGTCGTGTTCAGCCAGGTCTGATTAGAAGTTCCAAAATGAGTGGAGAGAG
GGGCTTTAGAGGGAAAAAAGAGGGGGCGAGCTTTAATTGAAGTAGAGGCGGAGCTCCTCTCCTGACAGTCAAGTGGCTTT
CATTCCTCATAGAGAGTTAGAAATTGTCAGTTCTCATAGCAAGGCTTAGGCTGACGGGGTAGGGCGCGGCCCCCCAATTC
TCAAACCCGACCTATACAAGTGGTTTGTTAACCCACATTAGGAAAAGTTCTATTAGGTTCTTAGTAGCAATCGGTGACCT
TTGCTTCTTTTACTTCACATAGTTTTTCATCTCTTTGATGGCTGGAAGTTCTCCAAAAGTATGAAAAGCTGGAGGACTTT
GTACCATCTATTCCGGTGTGGTTGGATTCTGTTCAACAGCCCAAGGACTTGGAGCACATCTTTTGTTCTTTCCACTGCTT
CAAGTGATTATTACGACCACGAAGAAACAACAAATCCCAACTACAGATATATAAGAGCCAAAACTGCTAAGGGCATTCCA
TCCAGCGTAAGCATCTGGATAATCTGAAATGCGACGTGGCATACCCAAAAGCCCTAAGAAATGTATAGGAAAGAAGGTCA
TATTAACCCCAAAAAAGGTGATCCAAAAATTGATTTGACGAAAAGTTTCAGGGTATGTCCGACCAAAGATTTTACCTACC
CAATAGTGAAATCCTACAAATAAAGCAAAAACGGCTCCCATAGAAAGTAGATAAGCAAATGTGCAACCACATAATAAGTA
TCATGTAGAGCAATGTCTAGCCCAGAATTAGCCAGAACTATTCGAGTGAGTCCTCCTATGGTGAATAAAAAGATGAACCC
TACAGCAAATAACATGGGTGTTTTGTATTGTATCGAATCCCCCCCTCACATGGTAGTGATTCAACTAAAGATTTTGATTC
CAGTGGGGACAGCTATGATCATGGTAGCTGCGGTGAAGTAGGCACGAGTATCAACGTCTAAGCCCACAGTAAACATGTGA
TGAGCCTAAACAAGAAATCCAAGAACACCTATACTGATCATGGCATAAACTATGCCTAGATACCCGGAAATCGATTTTCC
CAAAAAAGTAGAAACGATATGACTTATGATACCGGATCTAGGCAGAATGGGAATATACACCTCTGGATAACCGAAGAACC
AAAAGAGATGCTAGTATAATATGGGGTCTCCCCCTCCAATGGGATTAGAAAAGGTTGTACTAAAGTTTAGATCGGTTAAT
AACATGGTAACTGCCCCTGCCAGTACCGAAAGTGATAGTAAAAGTGGGAATGTTGTCACTAGAACGAACCACACAAATAG
AGGTGATCTATGCATAGTCATTCTAGGTCCACACATGTTGAAGATAGTTGTTATAAAATTAATAGAACCTAAAATGGATG
AAACACCAGATAAATGAAGACTAGAAATTGCTAAATCAACTGCTCCTCCAGAATGGTTGGTAATACCACTTAAGGGTGGA
TAGACCGTCCACCCAGTGCTGCTACCCACTTTTACTAAGGCTGAGCTTAATAGGAGCAAGAGACTTGGAAGCAACAACCA
GAATGAAATATTATTTAATCATGGAAATGCCATATCTGGCACACCTATCAGAATCAAAACAGACCAATTACCAGATCCAC
CTATCATCGCCGTCATAACCATAAAAAATATCATTAAAAAAGCGTGAGCTGTTATTAAAACATTATTAAGCTGATGATTC
CCACCAAGAATTTGATCGATGAGTCGTGCTAATTCCATACGAATCAGTACTGAGAAGCATGTACCCATCACTCCAGCAAT
GGCACCGAAGATGAAATAAAGAGTCCATATATCCTAGTAGTTAGAGGAGAACAACAATCGGACCGAATTTGTCATAAAAT
TGAGATTATTTCGTTTCCTTCCTTATCAAAGAAGGGCCCGCGAGGATTATTTATTGAAAAAAAGGAGTGAGAGGGGAGGA
AGAATGGAAATCCTAAACTTTATTGATGGGACATTTTGCTCCTTTTTTCCTCTCATCCTCCACCAGTTCTAGTCCAGGAA
AGGGTCAACGCAAGGATCTTATTTCGAAGCAATCTTTGGAGTTTTCCCTTATTTGAAAGGGTCTTGCAAGAAAATAGGAT
TTCATATTGACCTGCAAATATACGCTTTAGGATGGGATGGCTCCTACTAGCTCTCCCCCCAAGAACCGCATGTGCGGATT
CCCCCGCATACGGCTCAAGTGGCGAAGGCCCTTTCCTTCGCGCTTGGTAAGCGCTTCGTTGTAGCCAAGCTTACAGCTAG
TATATCGGCTAGAACCAAGCTTCGACCGCGACTGCTCATCACTTCTGGCTGCCTTAATCCGTCACCCGAGATCTAAGTCA
GCATCGGCAAAGATCTTTTGATTCCTCATGACCGAGCCGGCTTGGAAGCAAGCTACCTCTTGCCTATCTCACCCCCTTCC
TTCAGTTGGGTGAGCCTTCACTTTTTAGATCATCTTCTGCCCAATGCGGTACCCCCTATATTTGGTTCCCATTGGGTTTA
CCTTGTTCACATGTCGACCCCATGGCAGCAAGAAAAGGCGATCTTGTGCTATACTCCGGTGATATCTTTCCTACCGAGAG
ACGCAAACTCCTATCATGTCCTAAATCACATTTCGTGAATCGAAAGGGGAAGCCTACTCATCTATCAGCTCCTCTCATAG
ATTAGTGCGGTTTTATGAAGTGTCTAAGCACAGTTCACTCGCGTTGATCAATCAAGAGGGTTGTCGCCACTCCTTAGGGT
TATCTGTTGTATCATACACTTCTTGCATTCTATCCCACGCTTCATACCTCCTCTTTCTTCATAAGGTAAGATAAAAGGCC
AGGCATGGTGGGGTAGGAGCATCCAGTCGATAATCTTTTTAGCTTGACCAAGAAGTCTTATGTCTTCCGAGTCGCATAGC
GTTTTAACTAAAAGAACTTATTGCGCAATTCATGCCTTTCTATTTTTATGACCAGAAATTATTTCTTGATTTTAATAAAA
AATTGCTCTCTGGACTTTTTATCAATATGAGGTGATGTAACATAGTATATAAGACTCGTGATTCAGGCAATCCAATCTTC
CATGTGTAAGGCGGAAGTCCCAAAAAATGGTTTTCCAAAAATGGGTGATCAAAAGATCGGATTACTATGCCTATCTTGGT
GGTCGTTACTTTTGGTGGTCTTTCTTTTTGACTGACTCGTCTAAGTGCTCTCATTTGTCTCATTATTTATCTCGTAATCA
GTCGATTCTGCCCCTAAAGCTAGCTCTTACTCCTCCTCCTTCTCCTTTAGGATAGAATCCTCCTTGGTCCTTCATTCACT
AATGATCTCACCATTTTCTAGTAGTAGTAGTTCGCGTGAGGGACTTTTCTATCGTTTGCTTAAATTTAAGGAAAATGAGT
TGATTTGAAAAACATATTCCAAACATTTTAACCCAACCAAACATGGGAAAATTGGAAAATCATGCACACCCTAAGAGTAA
AGTTTAAGAAACCTTTTCGAGTCATTTTGAGAAGTCTTTGCAATCGTCTATAGCTTTTTTTATGACTTGAGTAAATGAGT
ATGAGAATGCGCAGAGTTGAATTCATATTTCAAAATGAGTATAAGGGGACTAAGTATTCCTAAGAGTAGTACTTTTACCT
TTAAAATGAGAGAAATATTGATTTCTAAATGAGTTTATAAGGAGTTTTTGAGAATTATCTCTTTTAAGAGAAACCATTGA
GTAATTATCTCAAAATGATGAGCATTTATGTTTTCTAACCATATGAGCATGTGTTATATATATTATTGGGTGTAGTATTG
AGTATCGATATGAGGATGAGTTCAGACAACTCAAAATCTTCATAAACCATGTATGCCAACATGGGTAAAGTATCATACTT
TTTAGATGATTTCTTCTTGCTTTTGAGCATTATTTAGTTGATTTACTTAGTTGAGGATGTCCTATACCCCCGCAAGGTAT
ATGACAGTTCTGGCAGTGTGGGTGAGACGTTGTATCATCATATAGCTCATAATGATGGTTGTCGATTAGAGAATCTCCTA
AATCAAAGTAAAAAGTTTATTATTGTATGGTTTTATATAAATTTAGTTATTATCTACTGTTTTAAAAGCTTTACGTGTGT
GTGTATATATATATTGCATCTTTATTGTTGCTTTCATATTGAGTTCAGTTGAGTATCATTTAGTTTAATTGAGTACTTTT
GAGTTGAGTTGAGTTGAGACGAGGTGAGTATGTCTTCCATTATAACCAGTTCAAGCTAATATGTTATGTTTCAGAGTTCC
CTTTGTATGCTCGTACATTCAATGTACTGACGCTATTTGGCATACATCTTTTTCATGATACAGATATAGGCATTCAAGGT
CATCAACAAGCGCTCCATTGATACCACTCGTAGTCCAAGTTAGCTTTGGTGAGACTCCTTGCTTCCGGAGGGTTCCACAT
TTACTTTCCAGTTTGTTAGGATGTTGTGGGTCGTGTCCTGACTTCCATCATAGTATTTTAGAGGCTTCATAGGCAGTAGT
AGTTGAGGCGTCTTTTTCCATCTTCTTTGTTGTAACACCCCAAAAATTTCTAAGTTAAGACCAAAACTATTATTCATTTA
CATGTAGGATCATATCGCCTTTTTCTTAAATTGTCAATATGTGTAAAGGTAAATGCTTTAGTGTGGGAATGATTTTGGAT
ATCAATTAAGGTTACCAAAACTCCTAGCACAAAGTTGAGTTGAAAGTGTTTCTTACCGATTAAGTTGTGATGTAAGATTC
TGTTTGGGTATACTTCAAACGACAATATCTCTTAAAATATAAAGAGTTATGTGGCCCATAACCTATAAAATAAAAGTTGT
TTGAATCTTCTTTCCCGCGCCACCAATTTTGCAACAATCCGAGTATTGAGTAAAAAGTTATGACCATTTTAGTAACCTGA
TATAGTGCAATTAACCGACGAGAAAACATTAAAAAGGGTTGTTTTTATCCTTTTACCTCTATGAAAATCCTTAATGAATT
TCTTGACTAATTAAAGACTAAAAACAATCAGATTTTCATCTATTAATTCATCATTCTCTTCTCTCTCAAACCCTAAGGAA
AAATCAAAGTAGAAGACTCCATTCAACATTCTTTCAATCCTTTCAGGGTTCTTCTTCAGGAGATTTCAAGAAACAAATTC
AAGAATCTTAAGAAAGGTTTTCTTGATTGTTTACCTTCAAGCTAGCGTTTCAAGGATTCTAATCAAGTTATTATTCAAGA
TTCTTAAAAAACATTCTTCCAGGTCTGTAAGGCTATCATAGTGTTGGACTAGTTCGTCCTCACACCTTACATCTACTTTC
AAATTAGTAAAAGAGTAATCTAGGTTTCTATCCCTAAATTTGAGTATTCTTGAGATGAATTGATTTTGAGTTCTTGAGTT
CCTGATTTTTTTTTAAAATTCTAATCCTAATTATTGAATTGCTATATGTTATGCATTAAGATTCTTGAGTAGATTCATTC
ATGTCTATATTTAAACATGAACCCTATGAATTGATTATTTTTTAAGATGAGAAGTATCATTGAGTTCTGAGTTCTGAGTT
CTTGAGTCATTGAGTTCTTGAGTCATTGAGTTCTGAGTATTGAGTTTCTATATTCTTATTGAGATCCTTGAATTAATTTG
TTCATGTTTATAATTCAGCATGAACCCTATTTTGAGTTATAAATCTTGAGAAGCTTTTTAAAGCCAACACTTGAGTTTTA
AACTGAGCTTTTGAGGAAGTAAGAATAAGTTTTGAGAAAGAGTTTTTAAAACATGATTAGTATGACAGTCGAGTATGTCA
TCAATGTTTAAGCAGTATTGTATCCAGATATGCCATCAATGTTTATGCAGTATGACTTCCCGAGTCATCAATGATCATAT
CAAAATATGATTTTGATATATTTTGAGAAAGAGTTTTTAAATATGAATAGAGTAAGAGTATAAGGAAACTAAGAGAAACA
TTGATTTCTAAATGAATCAATGAGTTCAGAGATATTTCAGAGCAGTTACCTCTTTTAAGAGGATAGTTTGAGAAATTATA
TCAAACTATAGGAAGAGTATTTTTTAAACATTGGGAATAAGTATATATTATTGGGAGTAGTATTGAACACTGATATGGGA
ATGAGTTCAGACAACTCACATTCTTCATAAACCACGTATCCCAACATGGGTGTAGGATCATACTTTTTAGATGAATCATA
AGTGCCTTCAAACAGAACTTAGTGGATCCACTTAGTTGAGGCTTCCTATACCCTGTCATGGTACAGGACAGTTCTGGTAG
CGTGGGCAAGATTCTGTATCATCACGTAGCTCATAGTGATAGTTGTCAGTTAGAGAATCTCCCAATAGAGTTAAATTGTA
TTCTTATATATCACTTATTATGTTGAGTTCAGAGATAAGAAAGTATTTTGTAAAGCTTTAAATGATTTAATTCATTTTTT
TATACATTCAGGTTGAGTATATTATTATCTATTGCAGTCTTTTTTTTCAGTTATTTGTTATTCAGCTATATTACATACTC
ATACATTTATGTCATTCGACCTCCATATTTTAATAATGCAGATATAGGTTCTTAGGAGAAGAGTCCATTGAGATCATTTC
GTTTGCTCGACAGCTTGTGAGTAGGAGCTCTTTGCTTTCGGAGGACTCCAGTTTTATGAGTTGTTAGTATTAGTAATATT
TTGAGTAGTCGTGGGTCTTGTCCTGACACTCGTCTATATATAGTAGAGGTTTCATGTAGCATACCGCCTTCGAAAGAGCT
AAATTTAGAAAGAACTAATTTGGAAAGAGCCAAATCTGAAATTTTACAAGTTGTGAGTTTTGAGTCAACCTCAAACACCA
ATAACTTTCAGTAGAGGATGAGTTAGGTGGCCTATAAGATATCAAATGGAAGGTCTTGGAATCCTCTTTCCACGCCACCA
AGTTTGCTAAATCTTGAACTCGGATGAGAGAGATATGCACGTTTGAAGTTAGCATTCCTAATTAATGAAATTTACCCGAA
TTAATGAGGGGTATTTTGGTCATTTCCTTACCTCATAATATTAAAACAAATTTAGTATTATTTTGGGGTCAAATATGATT
ATACGCTTAGGGTTTTAGAAGAGAGTTCAAGAAGAGGAAAAAGAGGAGAAAAGGAAGAAAGAACAAGGTTTTCGCGAATC
GGGGATTTTTAGTCAAAATGAGGTTTGTAAGTTTTCATAGTGTTCGATTCGGTCACCCACACACAAATCATGCTTTACAT
TATCGAATCCATCCATAAGGGTTGAAAATTTTAGTTCTTGATAAGTTTCTTTAATTGTTATTCGTTCTTGAATTTTGATG
TTTGGTTGAGTTTTTGAGGTGAAGATTTTGTTAATTAGTCGAGTAAACCGATAGTTCTTTGGGTGGGTTTCGCTAAAATT
GTTCTGGTTTATAAGAATTTGAGAGTTTTTACCTTAGAATTTCAGTGGGTATGAGTTCAATCCAGTTTGGGAGAGGAAGA
GAAGCACAGGCACCAAATTCCAGGTCCGCATGGCGGACTTGCTCCCCAGAGAAATTTCTCTCTCTCCGCATCGCAGAGAG
AACGCGGACTCCACTGTTAAAAAAATTATTTCGCGACCAAATCTTTTAATTTATCTACTCTCGCGCCGTTGCTCCCCAGA
CAGTGTTTTTCGCTCATTTCTTATTATTAACTATCTAAAACTCATTTAAATCATCACGAGATCCTTCATATCTTGAATCG
TAACCTTGAATTCATAATTCAAATTTAAGGTAGAGTTAAGAGCTAAGTCTTGAGAATTCTTTCAAGTCATTTTGAGAAGT
CTTTTACAATCTTTTAAACTTGTTTTAAGACTTTAGTACTTGAGTTGAGGAAGAATAAAGTTGAGTTTCTTTTTTTTAAC
ATGAATATATGAGAACTAAGTATTCCCAAAAGTAAATGTTTTTACATTTAAGAAAAGAGGAAACACCGATTTCCAAAAGA
GTTCATGAGGATTTTTGAGTACTATCTCTTCTGAGAAGACCCTTTTTAGTAATAATCTCAAAGTTGAGGAAGAGGAAATG
TTTTGTTGAAAACATATGCGCTAATTTATATTTTGGGTGTAGTATTGAGCACCGATATGGGGGAGAGTTTAGACAACTCA
CAGCCCCTATAAACCATGTAGCCGACATGGGTAGAAAGGGTCATACTTCTTAGATGATTACTTATTTCTTTTTAAGCATA
TATTAGTTCATCCACTTAGTTGAGGAGTTCTATACCCAGACAAGGTATAGGAAAGTTCCGACAGCGTGGGCGAGACGTTA
TATCATCACATAACTTATAGTGATGGTTTTTCGGTTAGTGAATCTTCCAAACAAATTTATTTTGTATTTTTTCATACAAA
CTGAGTTACTATTATTTTTTTAAATACATTGAGTTGTAATCTACTATTTTACATGTTTTATATAAACTGCACTTTTATCA
TCATTTTATATTGCATTAAATTGAGTATCCATGAGTTGAGGTTGAGTTGAGGTTGAGTTGAGTAGAGTCGAGGTGAGTAT
GTTTCATTTTTATCAGTTAAAGCTTGAAGTTTATGTTCAGTGTTCCCCTTACATCCTCGTACATCCTATGAACTGACGCT
ATTTGTCCTGCATCTTTCATGATGCAGATAAAGGTAACCAAGATCATCAACCAGCACTTCGTTGATCCAGTCGAGTTCCA
GATTTTTTTGGTAACCCTCCTTGCTTCCGGAGGATCCCTCATTTATTTTTGTCATGGTATTTTAGTTTTGTTAGTATGTT
TGGGGGTATTGTCCCGACATCTCTCATAGTATTAGAGCTTCATAGATAGATATATAATAGTTCATAAGTCTTTTCCCTTT
TCAGTTATTAATGTTTAAAGACATGAGTTGCCTCTTTGGCCAGTTGAATGTTTCCTTTAAGAACTTTCTGAATTTATTAT
TTGAGTTTATCTTTTATGATTATTCTATGATAAGTAAATCTTCCGCTTAGAGTTGAGACAGGCCAAGGGTACGCTTGGGG
CCAACAATGGTTCTCGAGTGCCGACCACGTCCAGGGTGTAGGCTCGGGCGTGACAAACTTGATATCAGAGCACAAAGTTC
AAGAGTCCTTGGGTGTCTATGAAGCCATATCTATAGAGTCCTAGTTATCGGTGTGAAGCGCACCACATCTATAATTAGGA
GGCTGTGACATTTAGGAGTTATCGCACTTCTTTCATTCTCTTTTCATGCGATAGATTTTAACTCTATAAAGTTTATTTAT
AATTCGTGCTTGCACGTATTTTTTAGATCATGCCTCCACGAAAAGTTGTTTGATGTTGTCCTTCTAGGAGGAATGTTGAT
CCTTAGGATTAAGGGGTACCCAATACACTAGAAGTGAAACCCTAAGGAGAGGTCACTAATGTTGAGTTTCAGGATGCTAT
CTAGATGTTGAGTCAAGTGGTGGCCAATCAAGCTAGTCAGCAGAGAGGGGATAGATAGGATGTGGCTAATACATCCAGAA
TCTATAAGATCTTAAGGATGAATCCTCCAAACTTCACCAGTTCAAGTGTCACGAGGATCTGGAAATCTTTGTGGAAGAGT
TGTAGAAAGGTTTTGAGGTTATGCATGGTTTTGATGCTGAGTGAGTGGAACTAGCTGCATACCAACTGAAGGGTGTTGCT
AGGGTATGGTTTGACCAATGGAAGAAGAATGGAGTTAAGGGAGCACCAATTGTGAGTTACATTGTGTTCGAAGAGGCCTT
CATGGGGCATTTCTTTCCCCGTGAACTGAGAAAGGCAAAGGTAAGGGAATTCCTCACCCTTAAGCAGGAATCCATGAGTG
TGCATGAGTACAAGCAAGGAGGGAAAGGAAGTTATGTTGTTGATATGAAGAGTAGGATGAGTTTATTTGTATCTGGGTTG
TCTCGCTTGTCAAGCAAGGAGGGCAAGGAAGCTATGTTGATAGGAGACATGGACATAGCAAGGTTGATACTTCATGTGCA
ACAAGTTGAGGAAAATAACCTGAGATAGAGAAGAGTTCGGAAACAAGAAAGATAAGACAACATAAAATGAGTCTGGATAG
TAGAAGAGTAATGTGAACCGATCATCTTTTCGACAAAAGCAAAATGGACCTGCTCTATCATCTTTTAGTGCACCTACACT
AAGGAATAAAGGTGAGTTTAAGAATCAGAATTCTAAGAACTTTAGAGCTAGACCTGCACAACCTCAAGGTAGTGTGGAAC
AAGGAGGTAATGGGACTCCTACATGTGCTAAGTGTGGTAGGAACCACTCAGGAATGTATCGTTATAGATACAAGGGTTGC
TTCAAGTGTGGTAAGAATGGCCATTTCATGCGAGAGTGCCCAATGAACAGGTAAGGAGGTGGTAATGGGGAAAATAGAGT
CCAATCTTCTTCAGAGGCTCCGCTAGATAGAGCTGCACCTAGAGGAGCTACTTCAAGAACATGCAGAGGAGCAAACCGTT
TGTATGCTATCACCAAGAGCAAGAGAACTCGCCAGATGTTGTCACTGGTATGATCAAAGTCTTTACTTTTGATGTTGATG
CATTGCTAGATCCTAGTGCGAGTCTATCTTTTGTGACTCCATATGTAGCTATGAGGTTCGATATTATTCCCGAACAACTT
CTTAAGTCCTTCAGTATTTCTACACATGTTGGTGAGTCTATTTTAGCTAAGAGAGTTTATCATGATTGTACCATTTATGT
CAATCAAAAGGACAACATGGCTGACTTAGTTAAGTTAGCTATGGTAGATTTTGATGTTATTCTAGGTATGGACTGGCATC
ATGCATGTTATGCCTCAGTCGATTGTAGAACTTGAGTAGTTAAGTTTCAGTTCCTAATGAGCCAATTTTTGAGTGGATGA
GTAGTTCAGCAATGCCTAAGGATCGTTTTATTTGGTACCTTAAGGCCAGAAAGTTAGTTATTGTAGTGTTGAGACACCAC
ATATTCAGTCAGTTCCAGTTGAGTGAGTTTCCATAGGTTTTTCCATATGATCTTCCCAGAGTCCCTCCTGATAGAGAAAT
AGACTTTGGTATAGATATTCATCTTGATACTCGTCCTATCTCTATTTCATTGTATAAAATGGATCCAGCTGAGTTGAAAG
AGTTAAAAAAGCAGTTGAAAATTCTCCTTGAAAAAGGCTTTATTCGAGCAAGTGTCTCACCTTGGGGTGGTTCAGTCTTA
TTTGTGAGGAAGAAAGATGGTTGTCTTAGAATGTGTATAGATTACCGTCAGTTGAACAAGGTTGCTATGAAGAATAAGTA
TCTTCTTCCGAGAATTGATGATTTATTCGATCAACTCCAAGGTGCCACTTGTTTTTCTAAGATAGACCTCAGTTCCGGCT
ATCATCACTTGAGAGTAAGAGAATGTGACATCCCTAAGACATCCTTTAGGACCCGATATGGTCATTATGAGTTTCTAGTA
ATGCCTTTTGGTTTGACTAATATTCCTGCAACGTTCATGGATCTTATGAACAGAGTATTTAAGCCTTATCTAGATATGTT
TGTTATCATGCTTATCGATGACATTCTAATTTATTCAAAGAATAAGGAAAATCATGCTAGTCATCTCTGAGTAGTTCTTC
AAACTCTCAAGGATAGAGAGTTGTATGTTAAATTCTCTAAGTGCAAATTTTGGCTTGAGATTATGGCATTCTTAGGCCAC
ATTATTTCTGTGATGGGATTCGAGTTGACACTAAGAAGATTGAGGTAGTGCAGAACTGGCCTAGACCCCATTTCCAACTG
ATATTAGAAGATTCTTGGGATTAGTCAGCTATTATTGAAGATTTTTCGAGGGGTTCTCATATATTTCATCCCCTTTGACC
AAGTTGACTCAGAAAACAACAAAGTTTCAATGGGCTGAAGCTTATGAGAAGAGCTTTCAGGAATTGAAAACTAGGTTGAC
TACTGCCCTAGTGTTGAACTCACAAGAAGGTGTGCAAGGTTTTATCGTGTATTGTGATGCGTACAGAGTTAGACTGGGTT
GTGTATTGATGCAGAATGGCAAAATTATAGCTTATGCCTCCCAACAACTTAAGATTCACGAGAGGAATTTTATCCAACCC
ATGATCTAATGTTGGTTGTTGTAGTGTTTGCTTTGAATATGGCGCTACTATCTTTATGGTGTTCATGTAGATGTGTTCAC
CGATCACAAGAGCCTTCAGTATGTGTTCAGTCAAAAAGAGCTTAATCTTAGACAGAGGAGAGTGTTGGAGTTACTCAAAG
ATTATGACATGAATATTCTCTATCACCCAGGTAAGGCTAATGTTGTTGTTGATGCTTTGAGCATATTGTCTATGGGTAGT
ACTGCCCATGTTGAGGAAATCAAGAAAGAGTTAGCCAAAGATGTGCATAGACTTGCACGATTAGGAGTCTGACTAATGGA
TTCCAATGAAGGAGGAATAGTGGTGATGAATGGGGCTGAATTGTCAATAGTGTCTGAAGTGAAAGAGAAACAAGACCAAG
ATCCTATTTTGCTTGAATTGAGGGCAAATTTTCATTAGAAAAAAGTGATATCTTTTAAACAGGGGGAGATGTTGTATTGA
GATATAAAGGTAGATTGTGTGTACCAAGGGTGTATGAACTCCAAGAGAGGATCATGGAAGAAGCTCATAGCTCCAGATAC
TCTATCCATCTGGATTCCACAAAGATGTATCGCAACTTGAGAGAAGTATATTGGTGGAGTAACATGAAAAAGTGTGTCAC
GGAGTTTGTTGCTAAGTGCCCGAATTGTAAATGAGTCAAGAAAGAGCACCAGAGGCCCGGTGGTATGGCTTAGTACATAG
ATCTTCTGGAATTGAAGCGGAAGATGATCAATATGGATTTCATTACAGGTTTACCACGGTCTCGAAGGCAGCATGATTCG
ATTTGGGTAATTATAGATCGAATGACTAACTCAGCCCATTTCTTACCGGTAAAGACTACCTTTTCAGCATAGGACTATGT
TAAGTTATATATTCAAGAGATAGTCCGCCTTCATGGGGTTCCAGTGTCCATTGTTTTAGATAGAGGTACATAATTCACCG
CATAATTTTGGAAGTCTTTCCAGAAAGGTTTGGGTTCCAAGGTAAATTTGAGTACTGTTTCTCATCCTCATACTAATGGT
CAAGCAGAGCATAGACTTTAGAGGATATGTTGAGGGCGTGTCTGATCAATTTCAAGGGTAGTTGGGATGATTACCTACCT
CTAATTGAGTTTGCCTACAATAACAACTATAACTCTAGCATCCAGATGGCTCCCTATGAGGCTCTTTATGAGAGAAAATG
TAGATCTCCTATTAGATGGTTTGAGGTTGGTGAAGCTGGGTTGATAGGACCATATTTGGTTCTCCAAGCTATGGAGAAGG
TGAAGACTATTCAAGAAAGGTTGAAAATAGCGTAGAGTCATCAGAAATCTTATACTGATGTTAGGAGAAGAGACTTAGAG
TTTGAGGTGGATGGGTTTACTTGAAAGTTTCACCCATGAAGGGTGTCATGAGGTTCGGCAAGAAGGGGAAATGTTGTCCC
CAGTATATTGGTCCTTACAGGATATCCAAGAGGATTGGTAATGTAGCATACGAATTAGAGCTACTATCAGAGTTAGCAGC
AGCCCATACGGTGTTTCGCATTTCTATCTTGAAAAAGTGTATGGGTGATTCTTCACTTATTATACCGATTGAAAATATTG
GTATTAAGGATAGCCTGTCTTACGAGGACATTTCCTTTCAGATTCTAGATCGTCAGGTTCGCAAGTTGAGGACCAATGAA
GTAACATCATTCAAGGTCGTATGGAGGAATCAGTTTGTTGAGGAAGCTACTTGGGAGGGTGAGGAGGATATGAAAAAGAC
ATATCCACATATCTTTGAGCCCGGAGAAACTCCCAATGAAGGTATTAAATTTTTCTTGGTACTTTTTAAGTTCAAATGTT
GTGTTAAATTTCATGTTGGGTGTTTCAGTTGGGTGTTAGATGTCATCACCCTTAATCTACTTAGAGTAATCTCATTTGAC
AACGAATATTCACAAGGGAGAGATATTGTAACATTCTGCCTTACTAATTTCAAAAGAGCCAAATTTGGAATTTTACAAGC
TATGCTTAAGTTGTGAGTTTTGAGTTAACTTCAAGCAACCATAACTTTCAGTGCAGGATGAATTAGGTGGCCCATAAGAT
ATCAAATAAAAGCTCTTCAAATTCTCTTTCCAATGCCACCAAGTTTGCTAAAGTTTGAGCTCGGATGAGGGAAATTTTCC
CTTTTGAAGTTAGCATGCCTAGTTAAAGAAAGTTACACGCATTAATGAGGGGTATTTAGGTCTTTTCCTTACCCCCATCA
TATTAAAACGAAATTAGAATTATTTTGGGGTCAAATCAAATTTGGATCAGTTTTACAAATCCTGAATTACGTTTAGGGTT
ATAGAAGAGAGTTCAAGAAAAGGAAAAAGAGGAGAAAAGGAAGAACAAACAAGGTTTTCACAAATCGAGGATTTGTTTCG
CCAAACGGAGGTATGTAATTTTTCATAGTGTTGAGTTCGTTCACCCACACACCAATCATGTTTTACATTATCGAATTCAT
CCATAAAGATTGAGAAATTTAGTTCTTGATGAGTTTCTTGAAGTGCTGTTATTCGTTCTTGAATTTTGATGTTTGGTTGA
GTTCTTGAGGCAAAGATTTTGTTAAGGAGTCGAGTAAACTGATAGTTGTTGGGTGGGTTTTGTTAAAATTGTTTTGGGTT
ATAAGAATTTGAGAGTTTTTACCTTAGAATTTTAGTGAGTATGAGTTCAATCAAGTTTGGGAGAGTAAGAAAAGCTCGGG
CAGTATTTGGTACCTAGGTCCGCATAGTGAACTTGCTCCCCTAGAGAAATTTCTCTCTCTCCGCATCGCGGAGAGAACGC
GGACTCCACTATTTCAAAAATTATTTTACGACCAAATATTTTAATTTATCTTCGTGTTGCCCCCTAAAAAGTGCTTTTCG
CTCGTTTCTTATTACTAACTATCTAAAACTCATTTAATCATCACGAAATCCTTCATATCATGAATCATAACCTTGAATTC
ATAATTCAAATTCAAGGTAGAGTTAAGAGTTAAGTCTCGAGAGTTTCGAGTAATTTTGAGAAGTCTTTTAAACTTGTTTT
AAGTCTTGAGTACTTGAGTTGAGGAAGAGTAAAGTTGAGTTTCATTTTTTTTTAAATGAATATATGGAAACTAAGTATTC
CCAAGAGTAAATGTTTTTTTATATTTACGATAAGAGGAAACACCGATTTCTAAAAGAGTTCGTGAGGAATTTTGAGTAGT
ATCTCTTTTCAAAGAAACCTTTTGAGTTATAATATCAAAGTTGAGGAAGAGGAACTGGTTTTTTTTAAAAATATATGAGC
TAAGTTATATTTTGGGAGTAGTATTAAGTACCGATACGGTGGAGAGTTCTGACTACTCACTGACCCCATAAACCATGTAA
CCAACGTGGGTAGAAAGGGTCATGATTTTTAGATGATTCCTTATTGATTTTTAAGCATAGCTTAGTGGATCCACTTAGTT
GAGGAGTGCTATACCCCAGCAAGGTATAGGACAGTTCTGGCAGCGTGGGCGAGGAGTTGTATCATCACATAACTCATAGT
GATGGTAGTCGATTAGAGGATCTCTCAACAAAGTTATTTTGTATTTTTACATAAAAATTGAGTTCTTATTGTATTTTAAA
ATACACTGAGTTGTTATCTATTGTTTTACATGCTTTATATAAACTGCACTTTTATCGGCAATTTATATTGCATTGAGTTG
AGTATCCATGAGTTGACATTGAGTTGAGTTGAGTCGAGGTAAGTATATTTCCTTTTATTCAGTTTAAGCTTGCAGGTTAT
GTTCAGTTTTCCCCTTACATGGTTGTACATTCCATGTACTGATGCCATTTGGCTTGCTTCTTTCATGATACAGATACTGG
TAACCAGGATCATCAACTGGTGCTTCATTGATCCAATCGAGTTCCAGATTTGTTTGGTGAGCCTCCTTGCTTCCGAAGGA
TCCCTCAGTTATTTCTGTCATATTATTTCAGTTTTGTTAGGATGATCGGGAGTCTTGTTTCGTCATCACTCGTAGTTTTA
GAAGCTTCATAGATAGATAGATAGTAGTTCATGAGTCTTTTCCATTTTCAGTTATTAATGTTTAAAGACATGAGTTGCCT
CTTTGGACAGTTGAATGTTTCCTTTAAAAACATTCTGAGTTTATTATTTGAGTTTATCTTTTGATATTAATCTATGATAA
GTAAATCTTCTGCTGAGAGGTTAGCCAGGCCAAGGGTTCGCTTGGGTCCACTAATGGTTCTTGAGTGCCGGCCACATCCA
GGGTATGGCTCAGGGCATTACACTTCATAAATAGATAGCATTTCAGAGTCTTTCAGTTTTAGAGGTTTCCCTTAAAACTT
ATGTTTAATACTTAGTTTATTCAGCGAATTTTTGAGATTGAGTAAACTGTTTTTAAACATTTCTTTCAATTTGCTGCTTA
TGTATTCTTGAGTTAGTCTTCAGCTTGTAATCAGCCGGGATGAGGGTTCGCTTGGGGGCCAATAATGGTTCTCGAGTGCC
GGCCACGTCCAGGGTGTAGGCTTCAGTTATGATGCTTGTGATGTTTTAAAGCTTGAGTTGAATAGTTATGTCATTGAGTA
TTTAAGAGTATATCGAGTTAAACTATTTTTAGTAATGATATATTTATGAGTTGAGTTACGTTAGAGATTATTATATTGTT
GAGTAAGTCTTCTACTGAGTAATTTGCCAGGCCAACAGTTCGCTTGGGGACCAGAAATAGTTCTCGAATGTCGACCATGT
TCAGGGGGTAGACTCGGGGTGTGACAATCATGATAGTCACCCGAATATCACACGATCGCAATAAGTGAAGTAATCAACCC
AGTTAAATTGACCATTACAATCGCGATGAGAAAAAGTCTAAACCTACGTGATTGCAACAAGCCTCAAATGTTCGTGGCCT
ACAAAAAGATAACTCCATCTGATCACGAGAGGGAGCCTCGCAATCATGATGCACAAGATGGTAGGCACCATAATGCAACA
ATTAGAACAATCACATAAGTCACAAATGCACCAAATGGACCCAAGAGATTTATTTTGAATCTCAAGTACACAAACCAGAT
ATGCTACCTAACTAATTTGATGTTACAGACTCAATGGAACTATCTAAATACAGTTATGAGGTCTCCTTGACCCAAAACCC
ATCAAAATCACAATAAACTAACTTAATGTGACCCCTCTGAAATTGGAAAGTTGAAAAGGACAGAGAAGTGTAGAAATTTC
TTTGATATAGTGGTTTACAAGACAGACCTATAAACGGTAGGAAGTCCTATGGGCTGTAGGAATCAAATCATAGAACTCAG
AATGAGTTTTTGGGAAAATTTAGTTTCTGAATTCTTGACCCATGAATTGACAGAGCGGATTGTATAAAGATTGACAGGTC
GTAGGGCTGATCCGTAGGAATGATTTAGAGATTCAATTTAAGCTCTCAGTTCTACAGAGGGAAATAGCGGGTTGTTGGTT
CTATGAGTCATAGGATGGTCTCATGAAAAGGGTTCAGACTTAGTGAAATTTTAGACTTGAACATATTTTCTACGGAAGGG
ATCTATAAAGAAGTATTAATTTTCACATATTTGAGTATTTTAATTTTAGAACATTTCGAGAAGCACTCTCACACTCTGAA
TAATTTTTAATGGAAATTATTATGATGTCATATGCTTTGGGAGAAATTAGTCATTTCGTCCCAAATAATATCATATCCAT
CCCTAAGCCTACATTGTAAGCCAGTAACAATTTCTACATGATCCTATTCTAAGTGTTCTCACCTTTGGTCTTCCTGTAAG
TATGCACTAATATGAGAACACCTTGAATAGGATCATGTAGGAATTGTTATTGGCTTACAATAAAACCTTGGGGATGGATA
TGATATTATTGGGACGAAAGTGACTATTTCCTCCTAAATAATGCATTGTCTTTGTGCTTTTGACATTTGTTGTGCTTCGA
TGTTTGATCTTCTTTTGTAATGACGCGGTCTGTTATTTTTGAAAAGTTTCATGAATTTATCATTTTCGCCCCTTTCGGTA
TCGACCCCCCCAAGTCTTTTATGTTTGACTTTGAAAAATTGGTTTTGAACTTGTCAAGACTCGAAGTATACCCTAGACGT
GCATGGAGTATAGGACCCTGAGAGACCCTACACAAGCCGCTTAGCATGCATTATACAAGATAATAGAATCAAAGAGTTCA
AAAGACAATTTTTATATCAAAAGAGCTTGACAAAACATAGCGGAAGACTAACATAGTCTTAAAGCCATCTATTACATCAA
AGAGTTATTGGGATGTAACCCATACATCACATACAACGTCTGATATGTTAAGACATAAAGAAATAAAGGGTCTTGGTCCT
CAGAATATGAGGACTCACCAATCTTCAATAGCTACAAAGTAAAAACTAGCCACAAGTATGGGAGGTAGGAGCATCAGACC
CTACATCAGTGAACCAATGTAGGCAAGAGTATGTGTTAGTACATAGAACGTAGCAAGTATGATAGCAATGCATAAGAGTT
ATGAATCCATGGTAAAAGGACTTTACATGACATGCAATGACCAAGTTAAACAATAAGTTAAAAAGGTTAAAAAACATAAA
TCACGATCATGGTCAATGCAAGTTAAATCATCTTAAAAAGCATGTGAGATACTTCTAGAAGTAACCATAGTTCATTATTG
TGGGAAGTAGCCATTAACTGACATATAGACCATGTGAGCTATAACATGGAATTTGATGTTTATTACTTGCCAAGGTAAGG
ACCATAAACATCTAGCTTTAGTGAATCTACTAGCTAATGTCTATCTACGACAAACCTATGGTGGCACATAGTTATGGGAT
AGAGAGATTGCTACTTGAAACATGGCCTCTACTACGGAAGAGCTTCCATCTAATTATCTTCTCGGTACTAAGCATAAATT
CCACGGAATAGTCATTAGTCATATTCATCTTATTATCCATGGAAAGGCATAATCAAATAGCCAATCCAAGCTAGAATTCA
TAAAAATAGATCCTAAATCTTGATTCAAAGTTAAGTTGAGAAAACCTTTCAACCTTATGAATCCTTTATGTGAGAAAACC
CTTCCGAGTCATGTTTGAGTAGTATGTGAGAAATCCTTTCACAACAGCAACAACATTGATACTTCACTCTCAAAGCATCC
TTAAGTCTTTTTCATCAATTTCATAAAGAAACATGCATATCTTCATAAATTCATCTTAGGTAGTTCAAAACCCACATCAT
ATCATCATAGTCTAGAAATCATGGGTTAGGCATGTGTTCATGGGGATTCAACTTTAAAATATGCAATTACCTCAATTCAT
GCATTAAAAGGAATAAAACAATCAATTAGATCAACATTAAAAGGAACCTATGACAATTGAATAAAAACCCTAATTTGATT
GGGGAATCTAACTTTACAAAATTGGGGATTTTAGGAACCCTATGGAGAAAAGAGCTCCATATATGAAGACTATCATACCT
TGGAGTTCAAATACCAAAAGCTATGGTGGAAATTGAGACATGAATGGAACCCTAATTCATCATCTTCTTCTTCCTTAGAG
AGAGAAATATTTGGGAGGATGAACTTTATCAACTTTTAGGAATTTAGAAGAGTTAATTGGATTAGGTGATTTAGGGGTGA
AAAATCATTATATTGGGCTTAGGTTAGAAGGCAAACCGACGTAGTATACGGTTAAAACGATTAGAGTAAAGACCAAAAAG
CCCTAAAATAATAACTATAGGACCTCCACTAATAGTTGGACTTATGGTCCGTGAGTCCAACCACGGACCGTCCTGTATAA
TCGTCATGGGGTTCAGGGACCATACTTTTGGACCCCATCATTGATTACTATGAGCGGTCCGTTGGTCCACTTATGGATCG
TACATACCAACCATTGCTCCTAACTTTGACCCTCAAATTTTCACTAAGTCTGGTACTCACCTATAAGACCTACCTACGAC
TCATACATTCAACGACGGACCGTCTTAGTGAACCGTAAAAAGGGTACTGGGACTTGACATTTGAAAATTGTTTAACTTTC
CACCTACGAATTCAATCTACAGCCCATAAGTCAACATATGGTCCGTTGGTGGTTTCATCGGTGCAGACAACAATTTCTCG
AAAAACTGCAATTCCCTTCTTTTTAAATCTGGGGTGTTACAATATCTCCCCCTTGGGAACATTTGTCCTTGAATGGAACT
CAAGACATCATAAGGAGGGTAGGAACTAGATCTAACCACCCAACATGGCAATCACATAAATGCATATATCCGAGGAGGAA
ACATCAACTCCAAGCTAAAGTATGTTCAAAACATCATTTCATAAGATCTATATGCAGCTCATATTCAAATGCACATAAAG
ATGAAAAAATAAATCAAGTTAAATAATTGTCTCAAAAATCAAGTTTTTCATAAACATGCATAAATGAGGAATCATGGGAA
TATCTAAGACACATGAAATTAAAAGAGAAACCCATGAGGAACCAAATTCCTCAAGCTAGAGTAGGAACAGAGGAAAAGAG
ATGAGGATAATGGGATATCATATAGGCCTCACCCTCCCAAATAGCACCCTCAACTAACTGATTCCTCCACAGAACCTTTA
CGGAAGAAACTTCCTTACTTCTCAACTTCTGAACTTGCCGGTCAAAAATCTCCACCAGAACTTCTTGATAAGAAAGGCTA
TCCTTTATAACAAGACTCTCCAATGGTACTATAGATGTCGGCTCACAAACACATTTCTTCAACTAGGAGACTTGGAAAAC
CGGATGCACCGATGCCAAGTCATTAGGTAAATAAAGTTCATAAGCAACTTTACCAATACGCCTCAAAATCTGATATGGGC
CCACATAACGGGGACTAAGTTTCCCTATCTTTCCAAATCTCATCACACCCTTCATGTGTGCAATATTCAAATAGACACAA
TCATTTACATCAAACTCAAGATCTCTTCTCCTAACATTAGTATAGGACTTTTGTTGACCTTTAGCCATTTTTAACCTTTC
TCTAATAAGCTTAACTTTCTCTATCGCCTCATGCACCAACTCAGGACCTATCAAAGAAAATTCACCCACTTCAAATCAAC
CTATCGGAGATCTACACCTCCTTCATATAGGTTCTCAAATGAAGCTAGACCAATGCTCGAATGACAGATATTATTATATG
CAAACTCAATCAACAGTAAATGATCATCCCACTTGAAGTCAATTGCACAAGCTCTCAATATATCTTCCAAAGTTTGAATA
GTATGTTCCATTTCCCATCGGTTTGCAGATGAAATGTCATACTAAGCTTAAAAACGAGTACCAAGTCCCTTTTGGAAAAA
TTTACATAACTGAGAAGTGAATTGGGTACCACAATCGGAGATAATGGATAACAACACTCCATGTAGCCTAACCATTTCTC
TCAAGTATAACTTAGCATAGTCCTCCGTCGAATAAGAGACCTTGACAGGTAGGAAATGAGCCGATTTCATCATTCAGTCC
AAAATAACCCAAATCAAGTCATATTATCGATGGTTACGGGGTAAACCACAATAAAATCTATATTCATAACCTCCCACTTC
CAAGTAGGGATACTGATATCTTGGGACAAACCTCACGACTTTTGATTCTCATCTTTCACTTGTTGACAGTTAGGACACTT
AGCCACAAATTCTGCAATATATTTCTTCATCACATTCCACCAAAAGACCTCCTACAAGTCACAATACATCTTGGTGGCTC
TCGGGTGAATGGAATATAGAGAATTATGGACTTCTGATAGGATTTTCTGTCTCATCTACATTGGGAACACACAAACAACC
TTGATATCGAAGCACTCCATTTCCCCGTTGAGAGAATGCCTCAACTGACTTCTTAAGCACCGCTTCCTTCAACTCAATCA
AGATTGGTTCAAGACCTTTCTTGTCTTTCACATCTGACACAAAAGATGATTGTGAACCATTATGGACCACAACACTACCT
TTGGTAGATTCAACAAATCGAACACCCAGTCGGGTCAATCTATGAACATCACGAGCCAACTCCTTCTTATCTTCCTAAAC
ATTAACAACACTACTTATTGACAACCGCCTAAGAGAATCCGCCACCATATTCACTTTGCTGAGGTGTTTAGAACACTTAT
GTTGTAATCCTTTAGTAACTCAAGCCATCTTCTTTGGCAAAGAATTAGATCTTTCTGTTTGAACTATTAACTGCATCCTT
CTTCTTAGGATCTACCTCATTACCTTTTATGTAAACAATGTGACCAAGGAAAGCCACAGATCTTAACCAAAACTTGCACT
TACTAAACATTGTAAAAAGATGTTGGTCCTTGAGGAATTGTAACACAATCCTTAAATGATCGGTATGCTCATCCTCACTC
CTTATGTAAATCAAGATATCATCAATGCACAGAATCACAAACATGTCAAGGTATTGTCTAAATACCATATTCATCAAAAC
CATAAATGCAGTTTGAGCATTACTCAAGCCAAAGGACATCACCAAAAACTCATAATTACTATACCAATTTGGAAAAGTCA
TTTTAGGAATGCCATCATCCTTCACCCGCAATTGGTGATTACCCGACCGAAGCTCAATCATAGAGAAATAACTTGCTCCC
TGAAGTTAATCAAGTAAATCATATATCCTTAGAAGAGGATATTTTCTCTTAATAGTAACCTTGTTCAACTGACAGTAATC
AATGAACATACGAAGTGAACTATCTTTCTTTAAAACAAACAAAACTAGAGAACCCTTATCCAACAAATTTTGCAACAGCT
CATTTTATTCCTTAAGTTCTGCCAGAGCCATTTGTTAAGGAGAAATAGAGATAGGTTGTGTATCTGGAAGAAGGTCAATA
ACAATGTCTATTTCATTTTCAAGGAGGAACACTAGGTAGATCATTATGAAACACTTCCTAAAACTTATTAACAATGAAGA
CTGATTCAAGAGTAAGAGTTTCAGAATCCATATCCCTTACCCTAACTAGATGGTATATGCAACCCTTATAAATCATCGTT
CTACCTTTAAGACAAGAAATGAACTGACTCTTAGGCATAAAATTCCCCCTTTCCACTCTAGGATAGGCTCATTTGGAAGC
TGAAACTTGACCACTAGAAGCATAACAATAATGGAACCAATCCATACCAAGGATAACACTGAAATCTAACATATCAATCT
CTACAAGATCAACATGAGTGACTCTATAGGATAAAGAGACGGGTCAATTTCTATAGACTCTCTTAGCCACAATAGATTCA
TCAATAGGAGTAAAGAAATAAAAAAAAAGGTCGAACAATTCACCTGGAAGAATATCAAACCTCATAGCCACATATGGCGT
CACAAAAGATAACATAGCACCAGGATCAAGTAAAGCATAAACATCAAGATGAAAGACTTTCAAATATCGATAACCATATC
GGGAGAACCCTCTTGCTCATGAAAAGTCTAAAGTGTATAGAATTGGTTTTGCTTTGGAGCACTTGAACCCCAACCACTAG
GTGGAGCATGCCTCTCTTCTCTTCCCTCAGCCATAAGTGATGGACAATCCCTTATATTATGGCCACTGTTATCACGACCA
AAGAAACCATTTGTACTGTCTAAGCATTTACTCTCATGTTTCCTTCCACATTTAGAACAAATAGATGATGAAAATCCACT
ACCATTTCCTCCTTGAGGTTTAGGGTTATACACCCTATCTTGTTGAATTTAAGTGGAGAATTAGAGGAATCTTGATCGCA
AACCTTTTTCGGAACTTAGAAAGACCATGCCCATTGAACCTTGAATGTGAAAAGGCACCATCACCGATCCTTGCCTTTTT
TTGCCTCCCAAGATTTCTCCTTAAGTTTCTCTTCTTCTATTTGTTGATCATGCACCATTAGATGAGAAATGTCCATATTA
TTGAGGAGCATGATGGTACAACATTCTTTAACTACCATCTCGGACAATCTAGAAACAAACTTACTCATCCTTTCCCTAGG
GTCGACAGTCGTAGTATGAGCATACCTAGACAATTGTGTGAACTTCAAAACATATTCCTTCACACTCATGTTTTGTTGAT
GAACTTTAATGAAATCAAGTATTTTTGCCTCCCTCATTTCAAGGGGAAAGAACCTATCAAGGAAAGTAACCTTAAACTTT
TCCCAATTAAGAGGACCCACATTGACCGCCCTCTCTTGTTTCCTTTGGTTGAACCAAACTTCAGCAACACCCTTAAGTTG
ATAAGTGACTAACTCCACTTTTCCACCGGCGTCACTCCCATGATTATCAACACCATGTAACTTCATCAATGAACCCTTAA
GGATCTTTCTCAACCTTGGAACAATGAAACTCTAGAGGATTCATTCTAGTGAAATCCCTCACTCTAGATGTTGTCGTACC
CACATTTGAGTTCACGGGGACCACAACCTCCCTATTGACTTGAGACGTGATGGCTTGAGCTAACACTTCCAATGCAGCTC
TAAACTCCGCATTAGTCTCGGATAGGTATTAAGAGAAGGACATATAGAGTTACACTCTATCACCATCTTTAGAGTAATGG
AAGAAATGGAATTTCCTAATCATCTTATAGCTTCTTATTCATGAATATAACACGTTTGAAACTAATGAAAAAGACTCTAC
TCGACGTGTCTTAGAGACTTCTTAGGACCTTTATAAAATTTGTGCTCTAATACCAAGTTTGCCATGACCCAAAAAACACT
CTAGACGTAGCATGGCGTAAAGGACCCCGAGAGACCCTACAGAAACCAGTTATCATACATCATACAAGATAATAGAATTA
AAAAGTTCAAAAGACATTTTTTATATCAAAAGAGTTTGACAAAACGTAGTGAAAGTCTATCTATTATTGTATTGTGAAAT
TTCATGCCTAAACAATTGGGTGCTCACGGAACTACATTGTTCTCATATTTTTTTCTTTTTATTTAAAAAAAGAGCACTAT
AATAATACTAGTACATGAATGGGATCACACAGACTAAATTGGCAACTTTAAGAATCATAATATTGCAAATTTTCCAATTC
ATAATCAAATCATCAACTATTACAACTAATGAAAGATTAATGCTAACAAAAAGACTATGGTATGTTGTTTTTGGTAGTAA
ATTCTAGGGCTAACCTGAGAAAGTAATTTGAACATAAAATTTGAAGATCTAGGATCCCCAAAGAGACCAATTTCATCACC
AATGCCTAATCTACTATTGTTGAACAATTCAATGCACGAAAGTGCATAGTCAGCATTATACAGCTTCCATAAGTAAACAC
TCTCACCTTTATACTTCTTAGGAGCATTATTCGTTGTTACATAACGCACTTGAACACGCACCCTGCACCCGCTTACCAAA
GCTTTGGCCATGTCCAATGTCCAGTATCGAAGAATGTACTCAAACGTCTCAATATATGGAATCAATAATCCTCTTGCCTC
AACCTCATAACTGGTAATCTTTATCTTGATCTGCCATGGGTTTTTCAGATCAATTTTCGAGGGAGGATATATATCCCATA
TATCAATTAGTTCTCGAGTCACTACATATGGCGTGTTGTTAACTTTGCAAGCTTCTTCTTCAGCTTTTGATGGATAGAAA
TTGCAAAAGAAGGTCTTCTTAAGGCTAAGCAAAGGCTTTAGATCATACACCGAAGAAACTGTTACAACGACACAATTCCA
TAAAAAATTACATTGTTTCATAGAGAGGGCATGAGTGCTTCAATTTATAACAGTAAAATTAGGTTTTTAATTTTTTTCCT
ACTTTGAGAAGGAGATAGTAAAAAGTACTTGATTACTTTTGGTGTGAAATTGATGGTCGATTATTTTATTATTATATCTG
TTTGTATTTTGACTTAGAAAGGAATTTAAGAAGATAAAAAAATATTAAATCTCGTGGTCTTAATTGGCATTTGACATAAA
ATTCTGAATCATATTACTAAAATTTGTGTTCAACTTTTATTAACCATAAATTAGATTTTTGTCTTTAAAACCCCGCTAAA
TCCCTTCTTTCTCTTCTTTGTTTGCTTTGGTTTTCTATGTTTCTTTATAATGGCTTGTTCTTCTTCCTTCAGACCAAAAC
TTGAGCTTCACCATTTTACAGGGGCAAATATTCCTCCTGAACGCCGCCGTCTAATATTGAAAGATAGTCCTTCCGAAAAG
AAAGAAAAAGCACCTCCAATAAACAGTTACAAAGCATTTTGGACTGAAAGCTTGTGACTCTTGCCGTTAAATTGTATTCT
TCAGTTACCATAAATCATGAAACTTGTATGTCGAAACTTGTTTGAAAGGTCGATTTAATGAATTTAAAAATCACATTCCT
CTATTTAAACATGCCCAATATTGCACTCTATTCAGGTTTAGTAGTTCAGAAGTTAATGATTTCTCCTTATTTACAATCAG
CAAATTCTAAGAGAAATTAAGAATCTGGAATTCATCAAATACTTTTGGACAGACAAAGTAACATTAACATTCTTCTGTAA
GAAAAAGGCAACTTATAGGAGGCGTAAGAATAATTTCAGCTTTAGCATTTTTACCTATTGAACCGATTGCTACGAGCCAT
GAGCAATGACCATCTATTACGATCAACATCTCTATTTGGATGAAAATTTTATCCTACTCTATCAACAATTACGAAAGCTA
GAACATAATCGACAATGATATCAACAAATTCAAGTAAAAATACATAAGAGGTTCTATCAAAAGAATGTTCTTTCAAGAAC
AACACTACAAGGTTTTTGAAAAAATTGTGATCAAACAACTCAGGTTATCACAAGACATTCAAGATTATATAACTATGCAT
TTAAACACGTGAAAAATCTTTAATAGAGAGCGAATCTTTTCTTGCAAATACAAGTAGAAAAAATAAGACAATCATCATAG
CCAAGAATCAAGATATTCATATATTCATACTATATTTTAAAAAGCTATGATCATATTTCTTGAATCGTTTATGAAATTAG
AACATAAAACTTGAAGATATCCGGATATCTACAAAGGGATAAGGTATAAGTATCCCCTAAACTATGGGCAAAATTTCAGA
GATACATCTTAACTAAATTAAGGTTCTATTACCCATGAACCCAATGTTTTTGTAATTTTGTCACCTTTTTGTCTTACGTG
GTGTAACACATTGGATTTGAAAAGATGGAAAATTTCAACTTTTTTCTAGAACTGGTCTCTGCACTAATATAACCACTGAC
GGTCTGTGGATTGACTTACGGGCCATAGGTGGAGCCATAGGTGGAAAGTCCCATTTTTTCTTGAAATGTCAAGTCTTAGT
ACTTTCATACGGTTCATCAATATGGTCTGCAATCTAATGCACCAGTCGTAGGTAGGTCTCGTGGGAGAGTCCCAGACTTA
AGATATTTTAGGGTCAAAAGTTAGGACCCACAGTCGTGGTGTACGATCCATAAGTGCACCCACACACCGTACATAGGGTC
CCATCGTTGGGGGTCCAAAGATGGGGGTCTCTAAACCCAACAATGGTCGACCAAGACAGTCTATGGTAGGACCTATAGAT
CGTAAGTCAGGTTGTTAGTGAGGGTTCAGTAGTTATTTTAAAGGGGTTTTTGGGTCTTTTCCTAATTATTGAAACCCAAT
ACTATGCCATTTTAACCTTTGCCCTTAGTCAAATATAAAGATTTTTAACCCCAAATTTCCAAATTAAAACTCATTCTTCT
AAATTCTCAAAGATGATCAAAGTTCTTCCCCATATATAAAGCTTGAAGAAGAAGGCTAGGGTTTCAAGTTCAAGTCTCAT
TTCTTCATAATTGGCTAGGGCTTCAACCAGGATGTAGGGAGTTCATCAATGGGTTCAATTCACCCATTGAGCCCCTAAAG
TTTTTTCAATTCTCCAATTCAATTTCTCAAAATTTGATTAGATTTTCACTCAATTCCTTATGGGTTCTATTTGTAGGGAT
TCAAGTGCTTTATTATGATCTTATTTTGATGATTTGGACTTAGTTACATGCTTTTCAACAAATTCCTATGAATTATGACT
ATGAACCCTAATTTACATGAAATCATGAAGAAGCTTGAATCTATGAATATGTTTTATGAAATTATGCATGTTTTTATGAA
ATCAATGTTTAAGACTCAAATAAGCTAATAGATGAAGATATTTATATGTTCTATGAATCTTAGACACATGACATTAATGA
CATGTAGATTTGCCTTCGATGCTTTTGATTTTTGCATAATCAAGACACAACTTCTGATGCAAGTGTCTACGATCGTACAA
TAGTTTAGTAACCCAACCAAGGGTTGGGATCGTTCCCAAGATAGTGGTTTTGAGAATTAATAGAAAAATAAAATTTTATT
CTAACTAGTCGTAGCTAAAGACATTAACGATTAAAAACATTGTAACTTAAAGGGTGACGCAAGCATCAAGTATCTAAGGG
GGGTTTTGTCACAAGTAAGTAAAAACAACAAAATTAACAAGGATTTCTAAATAATGAGAGAGGGATTCTTGGGATGTTAA
TGGAATACGGGATAGATTAAATCATTGGGTACATGATTTTGATAGAGAAGTCGTAGAGTAATTATGACTAGGCAAAACTT
TAAGGGGGATAAACTCTCTCTCGAATAACTTACCCTGTTTCAAGCGGGTTCCTCTCGAACACCCACTTGCCGCATGAAGA
ACAGCCTCCGCCTTAACCCACTCACTCTCTCGAGTTGAGTGTGTGGACATGGGACTAGGGTTCACTCTCTCGAGCTGAAC
CTCATGTCGACCCACTCACACTGGCCATCAATCTAGTGGTCTTAGTTTTACGACCTCTCTCTCGAGCAAGCCGATAAGAC
ATAAATAAACTTGTATTTGCAACTACAAATTCAATAAATTCATCCACAACCACTAAACGAAATCACATTTAAACTACGAA
TAGACTATCAGCAAGCAAGACCCAACAAATAATCTAACCCATATTCATAAAATCACATCCCAAGAATTGGGGTTTTTAGC
CACACATGTATAAGAGATAGAAATTTATACCAAATTGAGCTTGCATTCAACTGGGTATGAAGGTTTAAGTCTTGATACAG
GCCAAGATTGAAGAATCCAAGAGACCCAAATCTAAATCTTGAAGATGAAACCCTTTCGATCTTCAAGTCTTCAAAACCCT
CTCAGACTTAGAGCAAAAATATCAAAAAGTACTATTTTATATGAAAATTATAATAATTGTTCGAATCTTAAAACTATAAC
TCTAACTAATATTTGTAGCTTTCACAGATTTGTGCTGCAACGGATAATTCAGTGTCGTTAGTCAGAATCGTGATCAACTC
GGCGATTCGCCCTTTGGTGTAGTTCATCGCCGTCTTGCACCAGCCTTCAGCATCGTCGTGTTTTTGGTCATTGGGTGACA
TGGTACTGCTTCGCGGCACTTCTCGGTGATGCGCCAACTACTCACTTTTTCCGCCGACTTGATCCTTTTCTTCAGACCTC
AGCACATTGGAACAAAAGGCGAAGTAAGACCCTTCGGCGACATGCCAAGTGGACTCGGCGATCCTCAGGCCTTCATTTCT
TCATTCTTCTCAGCCTTTTCATTCCTTTTTGCGACGTAGTGTCCATGTTTTCCTTCAAACATCAAATACCTGAAACTTAA
GGGTTCTCATTAGATATTGAGATAAAATAAGCATTTGAGGACACAATTTTTATTAAAATATAGCCTTAAATGAGTCCAAT
TTTTGGACTCATCAACACCCCAACTTAAACATTTGCTTGTCCTCAAGCAAACTCAAGTTCTGCCGTCCAAAAAGGGTGTC
TCGAACAGTGCTACACAAGACTCAATCATGAATGCACACAACAAGACTCAATTTACTTATGCAAAGATCAAATGTGTACT
CAAAGATTCAAGTTGTGACACACTATTACCAAAGATTCTCAAGCTCACAATACTTGCTTCAAATGCAAGTTCAAGCTCAA
CAAAAGCCTTCAAATTCCCTCACACAAATGATGATTCCATTTTCACACGCAAGGTAAAATCAATTTAAATTTTAGGAATC
AGATACAATGCTCACACTTACAAAGATGAACACAATGCAAGCTTTCACCCATAGGTTTGCCTGTATTTTCCAATCAACAT
TTGTTTTGACTTTCTCAAGATCATAAAGGTCTTAACAAGGCTTGTAACAGGACTGAGTGTAAATGTATGGTAATTTAGGC
TCTCAACACTTCCTTTTATCCTCATGAAATGTGGTGCTCTCAACACTTCCTTTCTTTTTCCTTCATCATTTTCATTAGTT
CATCATACGTCATCCTATTATTCACTTTCCATGGATTGTTTGGAAACCTCATCTCTTTTGTACTTTATTCCATAACTTTC
TTTTTCATTTTTTTTCTTTTTCTTTGTCTTTTCTCTTTTTTTTATATGGAGGGGTTCCATTTCTTTTCCTTTTCCATGGC
TTGTGCTTCCAACCCCATGACTCGTTTGGACAGAACGTCTACTTGAGTCACTAGTGCATCCCACTCGTGTTTCTCTTGAG
CCTCCTTGTTCGTTTCAACCTACCATCAAGGAGTGTTGCGACAACTTCGTAGGGCAGGTAGAGCATACCACCCTCAAAAA
GTTGATCAGCTATGCTCCAATTTTTGGGTCCAAGACCCCGATAGAAGCACTCCAACAGCGTCTTGTCAGACATTCCATGA
GATGGGCAGGGTTGTAGCACTGATTGAAACATCAGTCACATTTCTTGAATTGTCTCATTCCCTACTTGTTTGAATGTCAG
GAGGTTGTCCCTGAGGTTCAATAGTTTCAGACTGGGATGGTCCGTGTGGTACCCATAATGATCATCCATTTTTATTTTCC
TGCTTCGATATTCAAACAAGCAAAACAAAACTACAATTTAGATTAGTAAAGCTAAAACTAAGAAAAATAAAAAAATTACT
AATCTAAGAATTGACAAATAACACCACTGCCGGCGCGGTGCCATTTTGATGTTTGCGTAATCAAGACACAACTTTCGATG
CAAGTGTCTACGATCGTATAATAGTTTAGTAACCCAACCAAGGGTTGGGATCGTTCCCAAGAGAGTGGTTTTGAGAACTA
ATAGAAGAATAAAATTTTATTCTAACTAGTCATAGCTAAAGACATTAAGGATTAAAAACATTGTAAATTAAAGGGTGACA
CAAGCATCAAGTATCTAATGGGGGTTTTGTCACAAGTAAGTAAAAACAGTAAAATTAACAGGGATTTCTAAATAATGAGA
GGGGGATTCTTGGGATGTGAATGGAATATGGGATACACTAAATCATTGGGTACATATTTTTGATAGAGAACTCGTAGAGT
AATTATGACTAGGCAAAGCTTTAAGGGGGATAAGCTCTTTCTCGAGCAACTTACCCTGTTTCAAACGGGTTCCTCTCAGA
CACTCACTTGCTGCATGAAGAACAGCCTCTGCCTTAACCCACTCACTCTCTCGAGCTGAGTGTGTGGACATGGGACTAGG
GTTCACTCTCTCGAGCTGAACCTCATGTCGACCCACTCACATTGTCCATCAATCTAGTGGTCTTAGTTTTACGACCTCTC
TCTCGAGCAAGCCGAAAACTCATAAATAAACTTGTATTTGCAACTAAAAATTCATTAAATTCATCCACAACCACAAAACG
AAATCACATTTAAACTACGAATAGACTATCAACAAGCAAGACCCAACAACTAATCTAACCCATATTCACAAAATCACACC
TCAAGAATTGGGGTTTTTAACCACACATGTATAAGAGATAGAAATATATATCAAATTGAGCTTGCATTCAACTGGGTATG
AAGGTTTAAGTCTTGATACAGGCCAAGATTGAAGAATCCAAGAGACCCAAATCCAAATCTTGAAGATGAAACCCTTTAAA
ACTTCAAGTCTTCAAAACCCTCTCAAACTTAGAGAAAAAATATCAAAAAGTACTATTCTATATGAAAATTATAATAATTG
TTCGACTCTTAAAACTACAACTTTAACTAGTATTTATAGCTTTCACAGATTTGTGCTACAGCAGATCATTCGGCGGCGTT
AGTTGGAATCGCCGATCAACTCGGTGATTCACCCTTTGGTGTACATCGTCGCCTTGCACCAGCCTTCAGCAACATCGTGC
TCTGGGTCATTCGGCGACATGGTACTGCTTTGCGGAACTTCTCGGCGATGCACCAACTACTCACTTTTTCCACCGACTTG
ATCCTTTCCTTCATCACTCAGCACACTGGAACAAAAGGTGAAGTAAGACCCTTCGGCGACTCGCCAAGGGTGACTCGGCG
ATCCTCAGGCCTTCATTTCTTCATTCTTTTTAGCCTTTTCGTTCCTTTTTGCGACGTAGTGTCCATGATTTCCTTCAAAC
ATCAAATACCTGAAACTTAAGGGTTTTCATCAAATATTGGGATAAAATAAGCATTTGAGGACACAATTTCTATTAAAATA
TAGCCCTTAATGAGTCCAATTTGTGGACTCATCAACTTTTTGGGCTATTTTCCTAAATTAGGTCTTAATAAGTATGGTAT
CCATATATGCCATTTGTCATGCCTTACGGCTACCCTCTAGACATAACTTAATACCTAGGATCACAAGTTACCCCAAGCTA
ACCCTAAGTCTTACATATATCAAGTATACTGAGAATAACTAAGTAAAACATGTACTATGCGGAAGATAAAACAATGGATA
TCTGAAAGTGTGAAAAACCAAACTAGTTTAAATATAAAATAAAATAAGAGCTTAATGTTGACTGACCCAACACTAAACAG
TTCGAGCTGAATCTACTACTATGTCTAAAAAGCCTCTAACTCTAACAAAACTGAAAACTAAAAAATAAATAGTGAAATGT
AAAGCATGTCTATTGTCCTTGAAGTATGAGGACTCACCATTGAAGCTGCTGAAGGTCGATTAAGGATCAATCTAAGTGTG
ATATGTATGCTGAGTGCCTAGACCTACATCATAAACGATGTAGCGCAAAATATGCATAAGTACCTGTAATGTACTGAGCA
TGCAAGATATAAATATGATAAGATGAACAAAGTATATAAGTTGGACAATACATAATTGAGCAATGATATAATCTGAACAA
GGATATAGATGTTGAAGCATAACTGAAAAACTAAACTGAATGTAATGTAGCGATCCTTTCAAAATGATACCACTACTTAA
ACAATAAATCTAACTAAATACTTGCGACATTTAAAACCAATTAATGAGGGCATATTGATTTTAATCTAGTAGAGAGATTA
GATTCATAACGAACTCCAAAAAAAAATATAACATTTAAGCAATTAACCGACCAGATCTTCATGCATATGTTAACCTCACA
CTCGAGGGTGAAATAACAAGAATATTACAAGCTTCTGAGTACCGAAATCAGCCGGCTCATGCTTCACACAACTTTCAAGA
CATATAGCAAATTAGTATATTACAAGACTTGGGTTTACACACCCCAAAAAGATAAAAATCGTATAGCCATACTTATATTA
CAACCCACGGTGACATGACCAAATCAGCCCTCAAAATCTCCTGTAAATATACAGCACAAAGATCATGTACAAGTCCCAAG
GTTTATACAAACTATATATGCCTATATGCAAATGTGATCTTCCTTAAGGCTTTCAAAATCTCCATCTTCAATGGCCAGCT
TCAAGCATCATCGCGAACAGCCCCTACGATAGAAACAACTATCGCTAAGCATATAGCTTAGTGGTGTAAAAACTATAGGT
TTGGAGCCCTCAAATTCGACAAGTTATCATTCTCAAGTCAAGGGCAGCACGATCGAAACAAAATCAATATCAAGTAAACA
ATATACAAGGAGTATCAAGTTCAATATTTAAAGGTCCAAATGTCAAGAATGCTCATAGCACAACTTTTCAAGAGATTCAA
CAACAAGGCTCACCCAATATATACATCATGGCGTCACACTAAGCACGAGAAGGTATCAAGAAGGATCAACTCCCTACATC
AAGAAGGGTCAAAACCCAATAATCAAGAGAACCAAGAACCATATTAAAAATGGCTTCCTAGTTCGTACTTAAAATGGACA
ACTTCCATTTTTAAGATGAACTAAAAATCCATAGTGAAGATGGCAAATGATCTGAACCAAGAGGCATGCCAAGAGTTACG
AAGTCACAGCCCCAAGAAGGACAAGGTCCCAACAAGAGTGCCAAGTGATCAGACAATCCGTACAAGTGGGCGAATTACAT
AGGCGTCTTTAATGTATTAAAGAATACCAATACGACAATGCAAAGTGACAAGATGTGACCAAGGTACCAAGATAACTTTC
AGATATACCAGCAGGTAAAAAAAATACAACTATAGGTTTATACACAAACCTCAGTTCTTTAGCACAAAAACAGTCCAACA
AAACTCCACGAGTCAAACCGTAGACCTAGCAGCGTATCAAAGTCTTTAACTTGTACACGAGGATATACAACCTTAAAAAA
TGAATTCAATAATTTATTTACTTTCTAGCAGCTCAATAATGATGACATAAAATAGGGTTATCATCACAAGTAAGCCTAGC
CTGTACAAATACAACTATGCTCCCAAACAGTAAATTCTGGCCATCCTAGTGCATCATATCGCAAATAAGATTTGAAATGG
CAAACGGCAAAACTGGACTGTATACTCTTCATGAAAGATGTAGGTACCTTTCTTAAGGTTGCAAACAACCAAGAATCACC
GCAAAATGTATTTTTGATAAAAAGATATATTCAAAACACTAACAGTTATCCATACAGGATTTCGAACTTCAGAATCTAGA
CAGAACTTGTCCTATGATGCGTCCCATATTTCGAATCCATAACAACCAAATTAGAGTTTAACATAAACATAAGAGTTGTA
CATATACGAATTATCTTTCCCAATCATATTTATTCACAGTAAACAAAGTTCTACAGAATGAGATATGCTTAATCTACTAA
ATGCTACCCAGCTCAAAATTAGATTTTACTACTTAACAATGAGAAGAGTGTAACTCGATTTCCAACCAAAAGGACCAAGA
TTTTCTCTTGTGATCTTGAAGAACAACAGGTTAGATAATCTTCTAAGGGACCTATACTTCAGCTGAGATGAATTTCTTAA
GAGGAGGTGTCAAAATATAGTAACACAAGAGGTGCTTATCATATACACAGATGTCCCTAAAAGTTGGCTGCCCAAATGAT
TGTGTGTTGCCCAATTGCATACATATACACCTAATTAAAGCTATACATATTTCTAATTAAAGCTATACATATTTCTAATT
AAAACATTACGCAAATACCCCCATACAATACATTAAATTATGATGACAATTATTTTAAGAAAGGTTGCAAATATAACATT
ATTTCAACTTCCCAAAATGAGAATAAACATATTGTAGTAATTAAGCAGTGGTTTATCGACACGCGACTTTTGTTAGCATT
TTCGGGGTGTTACATGTAATGACCAAGAACTAATCACGAAGATAACATACTAAACTAATTACTCAAGTAAATGTTAAAAA
CGTGGTCAATGCACTAAGAATCTAACTGTGAGGAGCGATTATTAACCGACATAAACCACGTGAGCTAAATATGGAGTTTG
ATGTATTCGCCCCATCGATAGCACCAAATATACATTGCCAGGTGAATAAAGGCATGACTGTGGCGTGATCACTAAAGATG
ATGCCCAACTGAGGGGACTTATAAACCTACATGGGCACGTAGTTCAGGGACTTTCATGGCACGCTAAACCTTAGTCCAAC
TCGGTGATAAGTCTACACCCATCTGAATATTTATGAAGCTAAAATGCACTAGGTACTGTATAGATCAAAAACTGGCATGC
TAACTCAGAATGCAATATTTATATATTGAGAATATAGCATTCGAAATCTAAAGCATAGATTTTTGTCTAGTTAGCCTAAC
AAGTATAATTCATGAACTAGGATAAATTTACACAATCTAGGGCTCTAAGTGATATGCATGTAATTATACTAGATTATCAA
GAAACAAGTATCTTTAGATCAAAGGAACCATAATCATAATAAATCTTAAAAATCTAGAAACCCTAGGCCTGAACAGTTTA
TGAGAATCCAAAAATTAACTGCATTCTAGGGGCATAATGGGTTTAAAGAACCCACTAATAAAATCCCACATACCTGGTGA
CGAAATCTACGGAGAGATCCTTTGGATTTCGGGGCTGAACTTCGAAGAACACCTCTACTTTTTCTTGGAAGAAACTAGCT
ACTTTTCCTCATCTTTTTGCTCTAAGTTGGGTGATTTTTTCAGAATGAAGGTTCTGGGTATGTCTAACGTGGTTATTAGG
CTTAGACTGAGTAAAACGACATAATTTAGGCATCAAAAGATGTAATTTTAAGTGCCCAATGCATAGGGGAAAAGAAAAAA
TGACCCTGACTTAAAGATGACGAAGTACCACTCATGAGGGGACTAACGGGTCGTCGTTTGAATCACCGCCCATCAACTGG
GTCGTGGTTGAGGCCCTGCCCAACAAGGCTCTATTGAAAAGAGCATAACTTTTTACTACGAGCTTAGATTTTTGCAAACT
CAGTGGCGTTTGAAAATTGAATTCAACTATCTTTAATTTGATAGCTCATGGACCACCTAATTCATTTTTTTCTAAAAGAT
CTGACAGTTTGAAGTTGACCAGAAAGCCCTTTCTTTCTAAGTAACTATCGATCCTCGCCAATGGCAAGACCTACGGTCCG
TAGGTCCAATCATGGACCGTACTTGTCGGTCATGGGTGGGATCAGAGACCCTTAAATCTTGGACCCAAATGATGGGACCC
CACCTACCGTGGACCACGCTCATAGTTCTCAACTCTTTGGGACACGAGGTTTTACATTATCTCCCCCTTGGGAACATTCA
TCCTCGAATGAAGACTAAACAATCTAAGTATGGGGAGAAGGAGTTGTAATCTCTACCACTAAGTACTTGAAACTGATATC
TAAGTGAACTGAGTTCCATGAGCATGCAAATATGCTGAAATGCTAGAATAAGTGAGGGAACAAGATATTGAGACTGAATT
ACACAAGAGTAAACTAGGAGACTGGAGAGGAACTAATACCTTAAGTTGAAACTGAATCGGAAGGAAAGAAGTAAGGGTAC
TTGGCTCTCATGGCTGCTTCTGCTTCCCAAGTAGCTCCCTCTACAGACTGACTCCTCCACAACATTTTTACTGAAGAGAC
TTCCTTATTTATCAACCTACGAACTTGGCAGTCAAGAATCTTAACCGGCACCTCTTCGTAAGTGAGACTAATCCTTCATA
GCCACACTCTCTAATGGCACTATCGATGTTGAATTACCCACACACTTCTTCAACAAAGAAATGTGAAAGACTGGATGAAC
CGCTGCTAGTTCTGCTAGCAACTATAACTCATAAGCCACATTACAAACCTTTTTCAGGATTTTGTAAGGAGCTACATATA
TGGGATTGAGCTTCCCTTTCTTTCCAAATCTCATCATCCTCCATGGGTGCCACTTTCAGGAAAACCCAATCATTGATTTC
AAACTCTAAGTCCCTTCTCCTCATATCTGCATAGGAGTTCTGAAAACTTTGAGTTGTCTTTAGTCTATCTCTGATGAGCT
GAACTTTCTCCATAGCCTCATGAACCAAATCTAGCCCCAATCAAGGCTGTCAAGCCAATCAATCGGAGACCTGCATCTAC
GCCTATATAGTGCCTCATACAGGGCCATTTGAATATTGGAATGAAAGTTATTATTTACAAGCGAACTCTATGAAAGGTAG
GTAATAATCTCAATTACCCTTGAAATTGATCATGCAAGCTCTCAACATGTCTTCTAAAGTCTGAATGGTACGCTCTGTTT
GACCATCCATTTGTGGATGAAATGTTGTACTGAGATTTACCTGAGTACCAAGACCTTTCTGAAATGATTTCCAGAAATGA
GATGTAAACTAAGGATCTCTATTTGAGATGATAGATTAGGGAACCCCATGAAACCTGGCTATCTAAATTGATAGATTTTG
GTGTAGTCCTACGTTGAATCAGTAGTCTTGACTGCCAAGAAGTGAACTGACTTAGTGACTCTGTCTACTATCACCCAGAT
GGAGTCATGTTGTTTGCGAGTACGAGGTAAAACCGTAATAAAGTTCATGTTTATCAATTCCCACTTCCATGTAGGAATGC
TAATCTCCTGAGTCACACCTTCTGGTTTCTGAGGTTCTACCTTAACTTGTTGATAGTTAGGACACTTAGCCACAAATCCT
GCGATGTCTCTCTTTATGACGTTCCACCAATAGACTTCCCATAGATCACGGTACATCTTAGTGGAACCTAGATGAATAAA
ATACTTGAAGTTATGGGCTTTTGTAAAATTTGTTGTCTCAATTCACCCACATTAGGAACACATAAGCAACCCTGGTAACG
AAATACACCATCTCCCCTTTGGGAGAAAACCTCAACTTTTTGCTGATGAACGACACCTTTCAACTGAAGTAATATAGGAT
CGCTATCTTATTTTTCCTTAACCTCCGCTACCAATGAACATTCTAATTCATTATGAACTATCACACCATCATCTGATGAG
TCCTTAAGGCAAACTCCTAAGCAAGATAGTCGGTGAACATCTTTGGCTAATTCTTTCTTCTCTTCCTCAACATGTGCTAC
ACTACCCATAGATAGTCTGCTGAGGACGTCAGCTACTACATTGGCCTTACCCGGATGGTAAAGAAAATCTCCTCTGACGA
AGATTCATCTCTTTCTAGGTGAACACATATTGGAGGCTCTTATGATCTATGAACACATAAACATGAACACCATACAAGTA
GTGTCTCCAAATCTTTAGGGCAAATACTACGACTGCTAGTTTGAGTTCATGAGTCGGGTAATTCTTCTCGTGGACCTTAA
CTTGTCTAGAATCATAAGTTATGACCTTACCTCGCTACATTAACACACAACCTAGGCCGACCCTGAATGCATTGCAGTAA
ATCATATAACCATTTGAACCATCTGGTAGAGTCAAGACAAGAGTTGTAGTCTACCTAGTCTTCAGTTCTGAGAAGTTTTC
ATCACACTCATCTTACTAGAGACTTGACCTTCTTCTGAGTCAACTTGGTTAATGGGGAAGTTATGGATGAAAATCCTTCA
ACAAACCTTCTATAGTAACTAGCCAAACCCAAGAAAATTTTGATATCAGTTGGAGAGGTGGGTTCGGGCCAGTGTTTTAC
TGCCTCAATTTTGTTAGAATCTACTCGATCCCTTTGTTGGATACCACAAGACCAAGGAAAGCAACCGACTGAACTTAGCA
AACAGCTAGCAATCTTTAAGAGTTTTCTAAAAAAATTCTCAGATGAGTCGCATGCACTTTCTCACTTCGAGAATAAATGA
AGATATCATCAATAAAGACAATGACGAACAAGTTCAAAGACTTCTTGAACACCTTGTTCATTAAGTCCATGAAAGATGCA
GGACCATTTGTTAGTCCAAAAAACATAACTACAAATTCATAGTGACCTTACCGAGTCTAGAAGGTTGTCTTCTGGATGTC
ATTATCTCTGACTCTAAGTTGATGATAGTCGGATCTGAGGTCTATCTTAGAAAAGCAACTAGCACCTTGATGTTGGTCGA
ACAAATCATCAATCCAGGGGATGGAATACTTATTCTTGATTGTGACTTTGTTCAACTGACAATAGTCAATGCACATCCTA
AGAAAACTGCATTTCTTTGGCACGAACAACATTGGAGCACCCCATGGAGAGATATTGGGTTTGATGAAGCCCTTATGTAG
AAGGTCTTTCAACTCTTCTTTCAATTTCTAAAGTTGAGTTGAAGTCATTTTGTAAGGAGAAATTGAAATAGGTTGGGTAT
CTCGAAAAAGATCTATTCTGAAGTGATTTTCCTTTCGGGAGGAACTTCGGGAAGATCTTCTGGGAACATTTCTGGAAACT
CATTTACTGCTAGGACTCACTCAAGAGTTGGGTTTTAGATTTTGAATCCTTAACCCGAACAAGATGATAATATACCCTTT
ATAAATCATTTTCCTAGCTTTAATGTAAGAGATAAATCGACCTATAGGCACTGAGTTACTACCCTCCCACTCTAAGGCTG
GTTCATTTGGAAATTAAAACCGAACTATCCTAGTCCTACAATTGACTGAGGCATAACAAGAATGTAGCCAATCCAAGCCT
GGAATGATATCAAAATCTACCATTCCTAACTCTACAAGTTCTGTTGAGGTGACTTTCTGAGAAACTGTGAAAGGGCAATT
TTTGTATACATGTCTAGCTATAACTAGGTCACCAACTAGAGTAGAGAGAAAGATTAAGAGAGAGATTCTGGACTGACATC
GACCCCTGCCTCAAGTTCATAAATTCTTAGGCCCTAGCCTCTCTGAACTATGTTGGGGAGAACCTATCCACAAAAGCAGT
CTTGAAAAGATTCCAAATCACCAGACCTACATTAGTACCACGAGATTCCTTCCATTGCTGGTACTAAGTGTAGGCCACTC
CCTTCAACTGATAGGCAGCCAAATCTACAATCTCGATTGGAGTGACACCCATGATATTTGTTACCTTCTAGATGTCGTTA
AGAAATTCTTTTGTATCTTATTCTGACTTAGACCCATGAAACTCCAGAGGGATCATCCGAGTGAAGTCCCGAATTCTTGA
TGCAACAGTGTTAGTTTGTGGCGGAGCTGGGGCAACAGCCTTCTGATTGACTTGGGCGGTCACGTCCTGAGAAAGCACTT
GGAAAGCAGCCTTGAACTTGGCATGCGTGACTTGCTCAATCAATGGGTCTGTTGGAGCTGCTGACTGATTCCTTGCATTA
AATCTTCTATATGAGTCATTTTTTCAAATGCAAAGAGCAAGAGATTGAAGGAGATTAAGTAGAGTTTATAATCTATAACA
CGAGTTGGAAAAGAAAGAAGGGAAGTTTTTCTTAGAACACTAAGTAGCCTCCCACTCATAGGTGTGGCGCACTTCATACT
CATGAAAGAGACTATTTAGTGCGGCTTTCAGACACCCTTGGACTTTTGAACCTAATACTCTGATACAAAGTTTGTCACAC
ATTGAGGCTACCCGCTAGATGTAACACGGGACCTAGGATCACGTGTGACCTAAGTTAACCCTGAGTTTGACATATATCAA
ACATACTAAGAATAACTAACTAAAACATGTACTATGCAAAAGCTAAAACAGTAGATGCCTGAAAGTGGGGAAAAACCCAA
CAAGTCTGAATATAAAATAAAATAGGAGTTTAATGCTGACTAACCCAACTATAAACAACTCGAGCTGAATCTACTACTAT
GTCTAAAAACACTCTAACTAAGTTGAGTTACTGGGAGATGCTCTCAGCTAACTCTAACAAAACTAAAAACTGAAAATAAA
GACTGAAATGTAAAGCATGTCTATTATCCTTGCAATATGAGGACTCACCACTGAAGTTGTTGAAGTCTGACTGAGGATAG
AACTCAGCGTGATCTAGATGTTGAGATCCTGAACCTACATCATGAAATGATGAAGTGCAAAGTATACGTTATTACTTGGA
ATGTACTAAGCATACAAGATATATATATATATATATGCTAAGCTGAACAAAGTATATAAGCTGAACAATACATAACAGAA
CAATGATATAATCTCAACAAGAATATAGATATTGAAGTATAACTGAGAAACTAAATTGAATGCAATAACCATGTACTAAT
CATTAAGATAACATGTTGAACTGATTAATGAAGTAAATGTTGAAAACCTTGTCAATGTACTAAGAGCCTAACTATAGGAT
ATAGTATTAACTAACATAAACCACGTGAGCTAAATGTGGAGTCCAATGTATATGCCCCATCGAGAGAACCCAATATACCT
TGACAGGGGTACAGAGGCATGATTGTGGCCTGATCACTAAATCTGATGCCCAACTGAGGGGACTTATCAACCTATGTGGG
CACATAGTTCTACGACTGTGAAGGTACGCTCAACTCTAGTCTAACTTGGTGCTAAGTCTACTCCCATCTGAATAATCATG
AAGCTAAAATGCACTAGATACTGAATAACTCAAAAACTGAAATGCTAAGTGAGAATTCAACATTTATATATTGAGAATAT
AGCATTCAAAATCTGAAGCATAAATTTCTGTTAGGTTATCCTAGCAAGCATAATTCATGAACTAGGATAAATTTACACAA
GCTAGGGTTCTGAGTGATGCGCAAGGAATTATACTAAATTATTAAGAAACAAGTTTATTTAGATCAAAGGAACCATAATC
ATAATAAATCTTGAAAATCTATAAACTCTAGGTATGAACAGTTTATGAGAATTTGAAGAATTAACTAGATTCTAGGGACG
TAATGGGTGAAAGGAACCCACTAGTGAAATTCCACCTACTTAGTGACAAAATATATGAAGAAATCCTTCGGATTTTGAGG
CTGAACTTTGAAGAACACCTCTGCTAGTTCTTGGAAGAAACTGGTGACTTTTCCTCTTCTTTTTGCTCGAAGTTGTGTGA
TTTTTGGAGATTGAGGGTTCAGGGTATGTCTAACAAGGTTATTAGGCTTAGACTAAGTAAAACAACATATTTTAGGCATC
AAATGATGTAGTTTAAGTGCCCAATGCATAAGGGAAAAGACAAAAACGACCCTAACTTAAAGCTGATGAAGTCCCACTCA
CGAGGGGACTGACGAGCCATTATTTGAACCACTACTCGTCAACTGGGTCATGGTTATGGCCCAGCCAACAAGGCTCTACT
GAAACAAGCATAACTTTTTACTCAGAGCTTGGATTTTTGCAAACTCGGTGGCGTTGGAGAGAGGATTCAATTATATTTAA
TTTGATAGCTCATTGACCACCTAATTTTTTTATGCTAAAAGATATGATTGTTTGAAGTTGACCCAAAAGTCCTTTCTTTC
CAAATAACTGTCGATCCTCACCACGGCCAGACCTACGGTCTGTAGGTCCAACCACGGACCGTACTGGTCGACCGTGGACG
GGATCAGAGACCCCTAAGTTTTGGACCCAAATGATAGGACCCCACCTATGGACCGTGGACCACGGTTGTAGGTTTCATCT
CCGTGGGACCTGAGGTGTTACACCATCAATGATTATGGATCACACTTTCAAAACTATTTCCATCAGTAGTTAGGCGTCTC
TAGCATGAAGTGAATGACTATGGGCCTTGAAAGCTATTATGAAAAGATTATTTATGGTGAAAGGTTTTCTCACGCATGGT
CTAAGGAGTTATCCTATGATAATACAAGAGGTGAATACTCATGTCCTATAATGATAAGACACATTAAGATTAATGACTAT
TCGGTGGTATTTATGCTTAGCACCAAGAGGATATGGAGATAGAAGCTATCCCATAGCTCGAGGTCGGGTTTCAAGTAGCA
ATCTCCTTATCCCATACCTATGTTTCCCTATAGGATGATTGTTAGATAGATATTAGCTTGTGAATCCACGTAAGTTAGAA
TTTCATGATTCTTACCTTGGCAAGTAGGACACCCCTTTTCCGTGTGGGGGAGACATTGGATTCCATGTTATAGCTGGCAT
GGTCTATATGTTGGTTAACGGTAAACTTCACACAAAAAGAACTAAGTTGATTTACAATGTCTTATGAAGCTTCCTTAATG
ATTTAAAGATGAATTGACCATGTTTATGATTTATGAATCTTCTTAATGATTTTACTACATTTTAACATGGTCATACATTT
CATATTTTTCATTGTGTCTTTTTTTATCATGTCTCATGCTTTATAGTATTCCCCTCACACTTGGTAGATTCCATGTACTA
ACACATACTTTTGCCTATATTGTTTTATCAATGTAGGGTTTGATGTTCCAAGTTCGCATCTCCATGGCTAGTGTTCGCTT
TCGTAGATTTGAATATTGGTGAGTCCTCATGTTGTGAGGGCCGAACTATTTATTGCTTATTATCTTTACTTTTTCCATAT
TGTATGTGATGTATATTTTACGTCCCAATCACTTTTGATGTACTAGATGTCTTTTCGACTATGTTAGACTTCTGCTACAT
CTTGTCATACTCATGTCCTATAATGATAAGACACATTAAGATTAATGACTATTCGGTGGTATTTATGCTTAGCACCAAGA
GGATATGGAGATAGAAGCTATCCCATAGCTCGAGGTCGGGTTTCAAGTAGCAATCTCCTTATCCCATACCTATGTTTCCC
TATAGGATGATTGTTAGATAGATATTAGCTTGTGAATCCACGTAAGTTAGAATTTCATGATTCTTACCTTGGCAAGTAGG
ACACCCATTTTCGGTGTGGGGGAGACATTGGATTCCATGTTATAGCTGGCATGGTCTATATGTTGGTTAACGGTAAACTT
CACACAAAAAGAACTAAGTTGATTTACAATGTTTTATGAAGCTTCCTTAATGATTTAAAGATGAATTGACCATGTTTATG
ATTTATGAATCTTCTTAATGATTTTACTACATTTTAACATGGTCATACATTTCATATTTTTCATTGTGTCTTTTTTTATC
ATGTCTCATGCTTTATAGTATTACCCTCACACTTGGTAGATTCCATGTACTAACACATACTTTTGCCTATATTGTTTTAT
CAATGTAGGGTTTGATGTTCCAAGTTCGCATCTCCATGGCTAGTGTTCGCTTTCGTAGATTTGAATATTGGTGAGTCCTC
ATGTTGTGAGGGCCGAACTATTTATTGCTTATTATCTTTACTTTTTCCATATTGTATGTGATGTATATTTTACGTCCCAA
TCACTTTTGATGTACTAGATGTCTTTTCGACTATGTTAGACTTCTGCTACATCTTGTCATACTCTTTATCATATAAAACT
ATCTTTTAAACTCTTTAAATTTTATTATCTTGTATGATATATGCTATGTCGCTTGAGTAGGGCCTCTTTGGGTCTTATAT
GCCATATCACGTCTAGGATGTACCTTGGTCATGAAAAACTTTGTATTTAGAGAAAAAGGTTTAGAAAGGTCCTAGGAAGT
CTCCTAAGCCACGTCAAATAAAGTCTTGTTCATGAGTGTGAAGCGCATCATATATATGAATAAGAGGCAATTAGATGTTT
AGGAAACCCCACTTCATTCATTATTCTAAAGTCGTGTCATAGATTTTAACTCTATAAAGGTCCTTCCATCCTAACGCTTT
TTTATGCTATAATGAATATGCCTCCACGAAGGAATCATATGAGAAGGAACAAGAATGTTCGTGAAAATGTGAGACAAGAA
GTTCCCCAAGTGCCGATCAACCTTTTAGCCGAGCAAGTGACTAGTGATGAGTTTCGATCCATATTTCATGCATTGGCCCA
AGCTTTGGCGGCTCAAGTGAATAGAGAGGTTGTGGCTCCCGTGAACCCAAGGGTGGGTACGATGGCAACAAAGGTTAGAG
ACTTTGCTAGAATGAACCCTCAGGAATTTCATGGGTCTAAAGTTGAGGAAGATCCTCAAGAGTTTATTGATGAGGTTTAT
TAGATAGTAGGAATCATGGGTATTACTTTGGTAGGAAACACGGAATTGTCCACTTATCAATTTAAGGGTGTTTCTCAAGT
TTGGTTTAACTAATGGAAGGAAGAGTGGGAAATAGATGCAGGTCCTATTGATTGGGTTTTCTTGATAGGTTATTTCCCAT
TGAGATAAGGGAGGCAAATGTACGTGAGTTCACTAACATTCGTCAAGGGAATATTAGTGTAAAGGAGTATGCTTTGAAAT
TCATGCAAAGTTCCAAATATGCTCCAACTATGGTTGTCGATCCAAGGGCGAGAATGAATAAGTTTGTGTCGGGTGCGTCT
GACTTGGTGGTCAAAGAATGCCTAACCGCCATGCTTGTTAAGGAGATGGATGTCTCATGTTTGATGGTTCAGGCACAACA
AATAGAAGAGGAGAAGTTTAAGGAGAAAACTTGGGACTCAAAGAGGCAAAAAGGGGATGATGGTGTAGTTCTCACATTCA
AGGTCCAATAGAGGTAATCAATCTCAAGCTAATGATTATAGTGAGCAAACGGTATCTGAATGCCCAAAGTGCGGAAAAAG
CCATAGGGGTGAGTGTCTGATGGTTTTAATGCATGTTTTGGCTGTGGAAAATGGATCATAAGATAAGAAATTGTCCTACA
GTTGCTAAGAATAAGGGAGATAGTCGTCGACGGGCTAAACCTTACCCTTCTTCAGGTCCTAGTGGTGGTCAGAAATAGAA
TAGGTTTTATGCTCTTCAGCATCGACAATATCATGAAGGTTCCCCAGATGCGGAAATTGGTAAGTTATGGTCTTTTAGCT
TGTGGTTATGCATTACGTGATATTGGATGTTTTATTTTCTACGGTAAGGATCCATGTATGGTAATTGTGTTTGAAGTGGA
GCTTTAAATCTTCATGGAAATTTCTTAAGTTCTTACTTGTATCAATGGTTTCGTGGTTGTTAAAACTTTGGTACTATGTT
TGGGTTGAGGGAGATGGATTTGAAAAGACTAGAGAGCTTTGCTCCTAAGAGTGAGATAGGGTGCTTCATGGTTGGTGTGT
GGGGAGGGGGGGGGGCTATTTAAATTGTTGGAAGAGACCCTTGCTTTGGGTTGGTATGTGAAGGCCAAAGTTGATGTGAT
GTCTTAGTATCCCAATCTCTTTCCTTCTATCTTTGGGTCTAGTTGAGTCATTAGCCCCTCATGTTCACTCTTTAAGATTC
TTGTGTTTTAGTCATTTCGATGTTTCCTCATGCATGCATACTCACGAAAATTTGATTTTTCAAAGATATGAGTTAGCTTT
ATTGACTGCTTCATGATTATGTGTATTTTGATAAAGTTGCATTAATGATGGGTTGTTCGTTTCTCTCCTACTCTTTTCGT
GCTAGTTTGAGTCTCATTCGAGGACGAATGTTCCCAATGAGGAGATAATGTAATACCTCGGATTTGAAAAGATGGAAAAT
TTCAGCTTTTTCTAGAACGGGTGTATGTACATATCCTCATTTTCTAAAGTGGATCCACTAGCTAGGTCATTTAAAACAAT
TCTACAGGGGCACATACTTACGGACTAGAGGTCGCTACTAGAGACTACCCCATTAGAGCCTCCACCTTAAAGCCCCATCA
GTGCTAAGTCTAAATCCCAATGTAATAAATAAAAGTCAATATATCATAGGAAAGGCAATGATCAATACAAATCCACATCT
TTCAAGATAAAAATATAGAATAGCTTCTTAAAAATACATATATGATAGAAGTCTTCACCAATGTGAATACATAGGTGAGA
AATATCTTTCAGAATCATGATCATAATAATATGTGAGAAAAACTTTCACAATAACATTGATACTTTCCTTTCAAAGCATC
CCGAATTCACTTACAACAATTTCATAAAAAAATTTGCATATCTTCATAAGTTAATAATTCATAGGTTCATGAGTTCATCA
TAGGTTCCTATTTGAAAATCATAACTTAAACATAATTTCAACTAAATATCATGTATTAACATTAAATCATGCATTAGAAG
ACTTAATATACGATAATCAATCAAAATTGGATGAAACCACAAATGTTGAATTGAAACCCTAGCTTAGTCAATTGAAATTG
AATTGATAAACTGGAAACCTTGGGGACCCCATGGAAGAATGGATGTCATGGGTCATACCTTTCATGAGTGAATTGAAGAC
TTGAATGGATCCCTAGCTTTTCTTCTTCTTCCTTAGGTTGAGAGAATTTGGGGAGGATGAACTTGGTTAGATTGAGGGAA
ATAGGAGAATGAGGTTGAAATGAGTAGTTTTAGGTCCTAGTAATCTTATAAAGGGCTTAGGATAGATAACAAAATGACAT
GGTTTTGATTTAAAATAATTAGGAAAAAGACTCAAAAGCCCTTTAAAAAAACCGCCACACTCGACCTACAGTTTTGACCT
ACGGATAGTTGGACTTTCTACAGTCCGTACTAGTCAACCGTAGACCATGTATAGGGACCATGAAATCACCTAACTTTAGA
CAGAACAGTTCTACGGCTTTTAGGTCTTCCTACGGTCCGTAGATATCAACCTTAACCCTCAAAATTTAACTAAGTCTGGG
ACTCAACTACGAGACCTATCTACGACTCATACAAAGGATGACGGGCCGTCTTGGTGAACCGTAAAAGAGGTACTTAGACT
TAATTTTTGAAATTTATTTTCCCACTTCCTACAGTTGCCATCTACGGCCTGTAGAAGCTTCTAGGGTCCGTAGATGAGAC
ACGTAGACACAACATGTAACCCATAACTTTTTTTTCTTTCTTTTCCCAAATTCTGAGGTGTTACAATATCTCCCCATTAG
GAGCATTCGTCGTCAAATGGAACTCAAGGCAACACAAGTAGGGTAGGGAAAAGATACCTAAGAACCCAACATAAATGCAA
CTTCATCAAAGCACCTAATCAAAAGAGGAACATCAATTCCAAGTTTACAAATATTCAAAACATCATTTCATAAGGTATAC
ATGTAATTCATACTCAATGAACATAATCATCAAGCAATCAATGAAGCAAAACCAAATATCAAAAGCAAGTTTTCATGAGT
ATGCAAGCATGAGGAAACATGAGAAGGACTAAGACATGAGGATGGACCGTAAGGAACTAAATACCTCAAGCTAGAGTAAA
GTCTGAGGTAAAGATATGGGTATAACAGGACATCATATCGGCCTCGGCCTCCTATGTAGCACCCTCAACCCTTTGATTCC
TCCATAAGTTCTTCACGGATGCAACTTCCATACTTCTCAACTTCTTAACTTGCTAGTCTAAAATCTCAACCGATACTTCT
TCATAAGAAAGGCTCTCCTTTATACCAAGACTATCTAATGGTACAATGGATGTTGGATCACCAATACATTTCTTCAACAA
TGAAATATGTTAATCCATTAGGCAAATCAAGCTCATTAGTAACTCTACCAATACGCCTCAAAGTATGATATGATCCCACA
TAATGGGGACTAAGTGTCCCTTTCTTACCAAACCTCATGACACCCTTCATTGGTGAAATTGTCAAGAAAAACTCAATCAT
CAACATCAAATTCTAAATCTCTTCTTCTAACATCGGCATAGGACTTTTTTCGACTTTGAGCCATTTTCAACCTTTCTCTA
ATAAGTTAAACCTTCTCCATAGCCTCATGTACAAACTCGGGACCTACCAAGGCAATCTCACCAACTTCAAACCAACCTAT
AGGAGATCTACACCTCCTACCATAAAGAGCCTCAAATGAAGCCATACCAATATTTCAATGATATATATTATTATAAGCAA
ATTCAGTCAAAGGGAAATGATCATACCAATTTATCTTGAAGTCAATCACACAACCCTTTAGCTTATCCTCCAAATTTTGG
ATATTAAGCTCAGCTTGCCCATCGGTTTGAGGATAAAAGGTCATACTAAGTTTAACACGAGTATTAAGGCCCTTTTGGAA
GGATTTACGAAATTGAGAAGTAAACTTGGTACCACGATCAGAAATAATTGATAGGGGCACTCCATGCAACCTAACCATCT
CCCTTAGATACAACTTAGCATAGTCCTCCGCTGAATAAGAAACTCTGACGGAAATGAAATGAGCCAATTTTGTCATATGA
TCCACAATAACCCAAATCGAGTCGTGTTGTCACCGGGTGCGGGCTAAACAAACAATGAAGTTCATATTCAAATCTTCCCA
CTTCTAAGTAAGAATACTAATATCTTGGGACAAACCTCCCAGCCTTGGTGCTCAACTTTCACTTTTTGAACTTAGGACAC
TTAGCCATAAATTCCACAATATCCTTCTTCATCCCATTCCACCAATAGACCTCCTGCAAGTCATGGTACATCTCGGTGTC
TCTCGAGTGAATGGAATATCGAGAACTATTAGCTTCTATTAGCATCTTCTTCCTAAAATCATCAATGTTGGGAACACACA
AACGACCTTGATATCAAAGCACACTATCTCCACATTGGGAGAAAGCCTCAACAGACTTTTTAAGCATTGTTTGCTTCAAC
TCAATCAAGATCAAGTCAAGACCTTGCCTTGCTTTCACATCTGACACAAAAGACCACTCTAAACCATTATGAACTATAAC
ACCACCTTTAGTGGAATCAACTAGTCGAACACCCAATCGGGCTAATCTATGAACATCGTGAACCAACTCCTTCTTATCTT
CTTCATTATGACCAAAAGTATCAATTGATAGTCGAATAAGAGCATTCGTCACCACATTCACCTTATTGGGGTGATTGAGA
ACACTCATGTCGTAATCCTTTAGAAACTCAAGTCACCTCCTTGGCGAAAATTTAGATAATTTTTCTTAAACACATATTGC
AAACTTTTTGTGGTCAGTAAAGACATCAACATGGGCACTATATAAGTAATGCCTTCATATCTTTAAGGCAAATACAACCG
CCGCTAGTTCCAAATCATGGGTAGGATAGTTTTTTCATGAATATTAAGTTGCCTTGAAGAATAAGAAATAACCTTCCCAT
TTTGCATAAGAACACACCCTAATCAATTCTCGATGCATCACAATAAAAAACAAACCCATCGGATACTTCCGGTAGAGTCA
ACACTAGAGCAGAGGTAAGTCTATCTTTCAATTCTTAGAAACTCCTCTCACATGCATCTGAACATAAGAACTTAACTTTC
TTTTGGGTCAATGCCATCAATGGAAAGGCAATCGAAGAAAATCCTTCCGCAAACTTTCTATAATAATCGATCAAACCCAA
GAAATTTTGAATATTCAAAGGGGATAGAGGTCTAGGACAAATCTTAACCGCATCCGTCTTCTTGGGATCTACCTCAATGC
CCTTACCAGAATCAATATGACCAAGAAAAGCCACGAATATCAACCAAAACTCGCATTTACTAAACTTTGCATAGAGTTGT
TGGTCCTTGAGGACTTACAACACAATCCTCAAATGATCGGTGTGCTCATCCTCACTCCTTGAATGAATCAAGATGTCATC
AATAAACACAATAAAAAACATGTCAAGAAATTGTTTAAACACTCTATTCATAAAGTCCATGAATGCGTCCGGAGCATTAG
TCAAACCAAACAACATTACCAAAAACTCATAGTGACCATACCAAGTTTGAAACGTCATCTTCGGAATGTCACCTTCCTTC
ACCCTCAATTGGTGATAACCCGACCGGAGGTCGATCATAGTGAGTAACTTGCTCCTTAGAGTTGGTCAAATAAATCATCT
ATCCTTGGAAGATGATATTTATTCTTAATGGTAACCTTGTTCAATTACCGGTAGTCGATACACATAGGAAGTGAACCATC
TTTCTTACGAACAAACAACATTGGAGCACCCCATGGAGAGATACTCAGTCGGATGAAACCCTTATCCAACAAATCCTTCA
ATTTCTCTTTCAATTCCTTAAGTTCTGCCGAAGTCATTCGGTAAGGAGGAATAGAGATAGGTTACATATTTGGGAGAAGG
TTAATATCGAACTATATTTCCCTTTCGAGAGGAATATCGGGTATATCATCTGGGAATACGTCTGTAAACTCATTCACAAT
GGGGACTGACTCAAGAGTAAGAGTTTTAGAATCCGTATCCCTAACCCGCATAAGATGATAAATGCAACCCTTAGAAATCA
TCTTTCTAGCTTTGAGAGAAGAAACAAACTGAACCTTAGGTATATAATTTCCTTCTTTCCACTCTAAGACAAACTCATTT
GGAAATTGAAACTTGACCACTCAGGTTCTACAATCAATAGAAGCATAACAAGAATGGAGTCAATCCATACCGAGAATAAC
ATCAAAATCTAACATATCAAGTTCTACAAGATCAACATAAGTGACTCTATGGGATAAGGAGACGGAACAATTTCTATAAA
CTCTCTTATCCACAATAGATTTACCTATAAGTGTAGAGATATAAAAAAGGTTTAACAACACATCTAGAAGAACATCAAAC
CTCATACCCACATATGACGTCACAGAAGACAAGTTCGAACCGGGATCAAGTGGATCATAAACATCAAGATGAAAAATTTC
AACATCCTGGTAACAACATTGGGAGAACCCTCTTGATCATGTCGAATTTGAAGTGCATAGAACCGGTTTTGCTTTGGAAC
ACTTTAACCTGAACCACTAGGAGGAGCTTGCCACCATACTTTCCCTTGTCAATTCTAGACAGACAATCTCTCTAGCGGTG
ACAACTTTTACCACAACCAAAGAAATTATTTGTATCCATCAAGCATTTTCTCGGATGACTTTTTCCACACTTTTGGCATG
CAGGAACCGAAGAACTATTCCCACTATCATTTCCTCCTTCAGGCTTAGGGTTATAAATTGTTTCCTTGTTGAACTTATGA
GTCAGAGCATTAGAGGAACCGTGACCGAAAAACCTTTGTCGGAACTTAGAACAACCATGTCCATCGGACCTTGAATGTGA
AAAGTTACCATTACCGGTCTTTGCCCTCTTCACCTCCCTAGACTTTTCCTTAAGTTTCTCCTCTTCAATTTGTTGAGCAT
GAATCATTAGACGAGAAATATCCATTTCCTTAATGAGCATGGTTGTACAACATTACTTAACCACCATTTCGGACACATCC
AAAACAAACTTACTCATTCTTGCCCAAGAGTCGGCAACCATAGAAGGAGCATATTTGGACAATTGTGTGAACTTCAAGGT
GTACTCCTTCACACTCATATTCCCTTGACGAAGGTTAAGGAATTCAAGTACCTTTGCCTCCCTCATCTCAAGGGGAACGA
ACATATAATGAGAGGACCCATAAACTTTTCCAATCAAGAGGACCCGCATAAAACGCCTTATCTTCCTTCTATTGGTATAC
CAAACTTGAGCAACACCCTTAAGTTGATAAGTGGCCAATTCCACCTTTTCCACCGGCGTCACTCTCATGATCATGAAAAC
CTTGTACACCTCATCAATAAACTTTTGAGGATCGTCCTGAACCTTGGAACCATGAAACTCTAGGGTATTCATTCTAGTGA
AATCTCTCACTCTAGTTGCCGACATACCCTCATTTGGGTTCACGGGGACCACAACCTCCCTATTGGCTTGAGCCAACACT
TGAAAAGCAGATCAAAACTCCACATTAGTCACTTGTTCGGCAAAAGGATCGATCGGAACTTATACAGACTCTTGAGGAGC
TTCTTGTTCCACATTCTCATTCGCATTCCTTCTCATATATGCTCTTTGAGGAGCCATATCCTTAAAATCATTGGATACGA
TTTGAACGTTAGATCGATTGTTAACTTTCTGATTAAATATTTGTTTAAATCTATCTTACCATTTTTAGTACATAAAATGA
TTAATTAAAGCTAGAAATTTTAAGGGGAAAATTATTGATTCATTCACTTGTCAAATATGTGATCGTCATGTCTGATTTTA
ATTTCTATGTTCTATTAGGATCGGCTTCATCTTTCTTCAATGTCGAAATTAGTAAGTAAAAGACATAAATGACCTGTGAA
AATTTGGAAAAGCAATCGTTGATTTATATAGGTTTAAACTCGTCAAAATTTGCAAATGTTGAAATAACTTTATGTCTCTT
CTGGAATCTGTTTTGGCAATGCTCTCCCACTTTGATTTCTTATCTAATATCAGTATTTTTTTCAGCTTGTAGAATTTGGT
TCACTGTCGATTTGTTTTGAGTTGAAATAAGATTGTACATAAGTTTTTTCTTCTTAAATTAATAGTTGAGTGAATTTGAA
CGTGAATGTTGATCATTTGGTTTTATTTTCTTTAAGGATTGTGTCCAAATAATAGGAATCTTTCCTAGAATCCTTGTTAG
TCATTATCCTATATGTTTTTATTAGAAAACCACAAGAAGGAAACCTTTTCTTTTACTTGTCACTGAGAAGCCATGTCTAT
TAGAAAACTTTACTGAAGCCTATTTGTCATAGCTTTGTCTAGTAAACTGGTCCATCATATTTAGTCTAAGTCTCCACCAT
TTCCCCAATCTCTAAACTTATCTTAAGGAAATATACTTATTGATTGTGTGAGAATATTTGTAAATATGAGATTCATATTT
TGCTTATGAGTGTATGCACGCAGATTTCTCATTTCTATCGTAGAAGTCATATATCTAGAAATCTTGTGTTAACTTTTTGC
TTGAGAACTTTCTTTTCGCATTTAAAGAATATCCCAGATTGTTAGATTGATAATTTCATTTTATTTATATACTTACAAGT
CATGTATAGATTGTTACTTTCTTTTAGTTTGCTGCTACGTGTTCCATGGACTCATCCGTAGTTAAGTATTTGATGATTAT
GTTAAAAAATATGAACAGCCTAATTAACCCATATAATATAAATTTTGGGGTTTGTTTCCTCTCGTGCAAGAAGGGGGGTT
CTCATTGCAAGAAGTGTCATATGTGAGTTTTTTGTTTCTTTAAGTGCATGCCCCCTTCTTCTGGGATCATTTTAGTTAAT
AAAATATATTTAGTATCCTAAAATCAATATTTCTGTTTGAGTCTTTGTTTTGATGTGAATTCATTATTTTTTTTTCATTT
ACTTGCCTACAAAAGGAATCCCAATTACCAACAAAAAAAATTGTTGGTAAATTGATCAAATTGGTTGGCAAATTGAGTTA
CCAACCAAATGCCAACTTATATTAATCTGTTGCTAAAAGGCTCGTCGGTAAATATTACCAACCGATTTTAATTTGTTGGT
AAACTTACCAACCAAAAATCAGTTGGTAAACACTCAAAGATGTTGTTACAAAATTTTGAAACATGGCCCTCAAATTTTCG
TTAGTAAATTCACCAACTATTTTTTTGTTAGTATATCGTTAGTAACTTTACTAACAAATTGAAAAGGAGTGAGTAAATTT
TTTTCTTCATTATTCGATTTCGTTGGTAGTTATAGCAACAAATGTCTGATTGTAAACTTTTCTAGATACATTGGTAATTG
GTTGGCAATTTTACTAACAGAAAATTTATGTTGGTAATTTACCAATAAATTTTAAATACTTTTTCTTTTGTTTTCCATCC
GGTGTCCGGTACCCACATTAGAGCCCGACTAAATTCGGATTCACGCCGGAAAGTCCCACATTGGTGGGTAAAGCACTCCC
TAACAAAGACGACTCTGTATCCAAGGGAAATCGAACCCAAGACCTTTTGGTTAAGGATGAAGGAGTGCTTACCACTCCAC
CACAACCCTTGTTGGTAATAAATTTTAAATACGGTAGTATGATTATTTGTTTTTCTAATAAATTTATTAATTGATTGTTA
GTTTGTTGGTAATATATCATTCAAGTTCAATGTTAGGTTAGTAATTGATTGACAATATGTTCAAAATATTATTAACTGAA
TGATTATTCAATAGTAAAAAATTTATTAATTTATTGCATTTAAAAATCTAAGAGCACGAATATAAATTCAAAAATATTAA
TATCAATTTTATAAATTATATTTGAATGAAACAATGCAAAATATATGATAACAAGTTAGATTAATCTCAATATGACACAT
ATCATTATATTTTAATTTGAGCACGTTTACCAAAAATATTGACCAAATCTAAATTTTGGCCAAAACTTAAAAGTTAGAAC
GCCTAACAACACAAACTGAAAATAGAAGCCTCAAACCCTGAACCAACCATCCTATTAGATATAAAAATGACCTTCCGAAG
CTAATCACGCTGACGAAATTCTCATCAGAGCACATTTACAAAAAATGTTAAGCAAAGTCAAATTTTGGCCAAAAGTTAAA
AGTTAAAACGCCTAACAAAATCCAAACCAACCATCCTACTAGACGAAAAATGACCTTCCAGAGCTAACTGCGCTGAGGAA
ATTCAAATTTGAGCATGTTTCCCAAAAAAAAATGACCTAGTTCAAATTTTAGCCAAAAGTTAAAAGTTAAACCACTTAAC
GACACAAACTGAAAATAAAAGTCTCAAAACCCGAACCAACCATCCTATGAGACCAAAACTGAACTTATATGGCTAACCGC
GGTGACAAAATTTCAATTCGAGCACGATTACCAAAAATATTGAATAATGTGAAATTTTGGCCAAAACTTAAAAGTTAAAA
TGCCTAACGGCACAAACTAAAAATGGAAGCCTCAAAACCCGAACCCTCTATCTTATTACATAAAAAATGACCTTTCGCAT
CTAATTGCACCGACGAAATTCTCATTTGAGCACGTTTATCAAATATATTGATCGAAGTTAAATTTTGGCCAAAATTTATA
AGTTAAAACACCTAACGGCACACACTAAAAATGAAAGTCTCAAAACCCAAACCAACCATCCTATTAGATAAAAAAAATGA
CCTTTGGAGTTAATTACGCTGACGAAATTCTCATTTGAGCACGTTCACAAAAATATTGACCAAAGTCAAATTTTGGCCAA
AACATAAGATTTAAAACACCTAACGACACAAACAAAAAACGGAAGCCTCAAAACTTGAACCAACCCTGTTAGATAAAAAA
TGACCTTTTGAAGCTAATGACACTAACAAAGTTCTAATCTGAGCACGTTTACCAAAAATATTGACCAAAATCAAGTTTTG
GCAACGCCTAACGACACAAACTGAATATGAAAGCCTCAACATTAGACGCTGATTTACCAAAATAATTAACTTCAATTGGT
AAATTTATCAACTATTCAAATATAAGTTAGTAATTAATAATTTACCAATAAATTTTATCACAGTTGGTAATAGTTACTAT
TCAACTAAACATTCATATGTAATATTACTAACTAATAATTAATATGTTGGTAAATTTTACCAATAAATTAATGATCGGTT
GGTATATTACCAACTATTTTAATGATGTTAGTAATTTACTAACTATAATCTTTATTCGTCGGCAAAATTTCCAACTAATT
GGATATTGGTTGGCAAGTTTACCAACAAATTATATTTTGTTACTAATTTACCAACACACTTATATTTGGTTGGTAAATTT
AGCAACACAATCTTGTCGTTGGTAAATGTTTGGTTAGTAATTCATTGATAATATGTTAAGAAATTATATAAACAATTTTT
TTGTCATATTTACCAACCGATATATACTTCGTTGGTAGTATTACCAACAAAAGATGTGCATTAGTAATTTGTAAAATTTA
CACATAAAGTAATTTACATATTTTATAACTACACAAAAAATAATACTCCCTCTATCCCAATTTATATGACACTTTTCATT
TTCGAGAGTCAAACAATTTAAGTTTGACATACAATTTACGCATGGAATCTTCAAAAATTTTAAAATAAAATTATAAACTA
CGTAAAAAGTACTATAAGTCACATAAATTGACAATTCTAAATACTTAAAAGAAGTATGAAAAATCTATGATCAAAGATAA
ACTTGTTTGAATCTTGAAATTTGAAAACTAACACATAAATTGGGACATAGAGTAAAAAAATATTTTTGAAATTTGTGTGA
TTATAAAAATTTTTTTATGAGAATTTTAAAATAAAATCTTATTGTTGCAGTGTGAACAACTCAAACATTCACCAACAGGT
CAGAAAAGTGAAACCTACCAGCTGGGCCTTTATATTTTCGTTCTTCCTAACTAAACCCCTTCCATTTTTCTTCATTTCTT
CAAAGCATCTTCAACAATGGCTTCTAATGGAGCTCCTCTGGCAAGTGTTCAGCTTTTTCTTTACCCTAATTTAATACCTT
TCCACAAATCACTTTCATTACTAACACTGTAAATTGGGATTTTTTCTTCTTCAGGGAGATGCGGATACAAAGACAAGTTT
AGAGAAGATCAAACGGCAATTGGCTTCTGGTTCTGGCAGGAATCTACTACAGGGTCCACTTCTCAAACGATCTGAGACTG
TAAGCCATGTTTTTCTTACTCTGCTTCTCTTGATTCGTAATCATTTCTCCTCTTTTTTTCCCTATGAATTCGAGCTTTAT
TGTGATTGAGGAGTAAGGTTGTTGTTGTTTGATGTTTGATTTTACTGGAGTTTATTTCTTTTTCCCTCAGATCATGTGGG
TCAATGATGTAACCCGAATTTTGACGCTTTTCAATTCAGATAGTGGTTACGAACTGGTTATTATGCTGGAACACTTGTCC
ATATATAAAAAGAGGTTCCTAATGGACTATGTAGAAGAAAGATTATAGTGAGTAGTGAGCTGATTCCACAACCACAAATC
AGCGTTTCCTGTAGTTAACTGGATGGTATGTTGTTGTATGTAATTTAGACGTTATTTAATATGATTACAAGTGTAATTTA
TGTGCAAACGTTTAAAGGAAAGTTTTGCAAATAAAAGTGCTCAAAGAACATCCTAAAGGTTTATGCTTGATCTGTAACAC
TCTTAGTGGGGTAGAGGGGTCATTGGAGGACGCAACACTGGAAATAATTTATCTTCTCCAATTTGGGCAAATGAAATAGC
TAGCAGATCTGTTTTCCTCACAAATAAAGGTTACCGTTTGATGGATACTAGAAAGTTTGGAACACCATTGCTGTGGTCAT
TTGGTGGACAATCTGGAGTGAAAGAAACAATAGAATTTTTCATGGCAAACAAAGCTACTTTTTTTGGTAAAAGGAGATAG
TTTTATATATATATATATATATATATATATATATATATATATATATATTATGCATCAATACAATGGCAAACAAAGCTACA
TACATAGCCTTAAAGACATGTATTTTCTTTAGCTTTTTAGTGCAAGCTGGATTTTGTTAACAATGTAGATACCTTGTTAG
ATATGATCAGGTCCTACAATCTGTAAATTTTGACGCACTATCTTAGTTCTGAACTACTGATACACCACTTATGATATTCA
CCATTACCCATAAAAAAGTTTCCACATTGCTATAGGAAGACACCTTTTATCTTCATTTTTAGGAGAGACAGGTCCTAGCA
GTAAATTATCCACAATCCAGCATGTTTGGTTTATCTTTAATTTCAAAGTTGATATGCAGTTAGTTAATATTGGTAAAAAA
TATTGAGAAACAAGAGAATAACAATGACAATGTGTTGCAATTGAGTGAAAGAAAGAGAAAAGGGAAGTCATATAAAGTGA
TAAAGATTAAGTTTTAGGTCGGGATTGCTAAACTAGAAGCTTTCCTTTGTCATGCTTAACCCAAACTTGAGTGTTCTCCC
AATGTCATAGTTTCTGCTTGCGGCTTCCTGATTTTGATGAACATTTTACTCAAATGTCACATGATTAGCTATAATGTTCA
ATCATGATTATACCACNNNNNNNNNNNNNNNNNNNNNNNNNNNNNNNNNNNNNNNNNNNNNNNNNNNNNNNNNNNNNNNN
NNNNNNNNNNNNNNNNNNNNNNNNNNNNNNNNNNNNNNNNNNNNNNNNNNNNNNNNNNNNNNNNNNNNNNNNNNNNNNNN
NNNNNNNNNNNNNNNNNNNNNNNNNNNNNNNNNNNNNNNNNNNNNNNNNNNNNNNNNNNNNNNNNNNNNNNNNNNNNNNN
NNNNNNNNNNNNNNNNNNNNNNNNNNNNNNNNNNNNNNNNNNNNNNNNNNNNNNNNNNNNNNNNNNNNNNNNNNNNNNNN
NNNNNNNNNNNNNNNNNNNNNNNNNNNNNNNNNNNNNNNNNNNNNNNNNNNNNNNNNNNNNNNNNNNNNNNNNNNNNNNN
NNNNNNNNNNNNNNNNNNNNNNNNNNNNNNNNNNNNNNNNNNNNNNNNNNNNNNNNNNNNNNNNNNNNNNNNNNNNNNNN
NNNNNNNNNNNNNNNNNNNNNNNNNNNNNNNNNNNNNNNNNNNNNNNNNNNNNNNNNNNNNNNNNNNNNNNNNNNNNNNN
NNNNNNNNNNNNNNNNNNNNNNNNNNNNNNNNNNNNNNNNNNNNNNNNNNNNNNNNNNNNNNNNNNNNNNNNNNNNNNNN
NNNNNNNNNNNNNNNNNNNNNNNNNNNNNNNNNNNNNNNNNNNNNNNNNNNNNNNNNNNNNNNNNNNNNNNNNNNNNNNN
NNNNNNNNNNNNNNNNNNNNNNNNNNNNNNNNNNNNNNNNNNNNNNNNNNNNNNNNNNNNNNNNNNNNNNNNNNNNNNNN
NNNNNNNNNNNNNNNNNNNNNNNNNNNNNNNNNNNNNNNNNNNNNNNNNNNNNNNNNNNNNNNNNNNNNNNNNNNNNNNN
NNNNNNNNNNNNNNNNNNNNNNNNNNNNNNNNNNNNNNNNNNNNNNNNNNNNNNNNNNNNNNNNNNNNNNNNNNNNNNNN
NNNNNNNNNNNNNNNNNNNNNNNNNNNNNNNNNNNNNNNNNNNNNNNNNNNNNNNNNNNNNNNNNNNNNNNNNNNNNNNN
NNNNNNNNNNNNNNNNNNNNNNNNNNNNNNNNNNNNNNNNNNNNNNNNNNNNNNNNNNNNNNNNNNNNNNNNNNNNNNNN
NNNNNNNNNNNNNNNNNNNNNNNNNNNNNNNNNNNNNNNNNNNNNNNNNNNNNNNNNNNNNNNNNNNNNNNNNNNNNNNN
NNNNNNNNNNNNNNNNNNNNNNNNNNNNNNNNNNNNNNNNNNNNNNNNNNNNNNNNNNNNNNNNNNNNNNNNNNNNNNNN
NNNNNNNNNNNNNNNNNNNNNNNNNNNNNNNNNNNNNNNNNNNNNNGAATGGGGTCATTGAAAAATGTGAGAAGTTAACA
AGTTGGAAAGTCAATACTTATCCAGGGGAGGTAGACTGACCTTGGCAAACAGTATACTAGATACACTACTTGCCTATATG
GTGTCAATTTTCCCAGTCTTTGCTAGTGTGATAAAGAGGTTTGATAGAATCAGAAGAAATTTTCTTGGAAAGGTAGTGGA
AACAAGAAAAATACTTAGTGAAATGGGTGGAGCTGACAGTGGGAAAGAAGGTTGGAGGGGTGTGGATTAGAAATATGAAG
TTGCAGAACCAGAGTCTCATGATAAAATGGTTGTGGAAATTTGGATAACTGACAACATTTTATGGAAGGATTTATTTGTG
CAAAGTATGGGCTGGAAGACAATTGGACAACTAATATGGCAACTATTCGTCTATTCCATATAGTTTTGCAGTGTGGAGAG
CTATTAGGAATCTATGGCCTGTGATGAAAGCAAAGGTCAATTTCAAGGTAGGTGATGGGCCGAAGGATTCCTTCTGGAAT
GACAATTGGATAGGTCAAGTTCCTCTGAAACAGCAGTATCTGGATCTCTTCAATTTATGTTTGCAACAGCAAGCAACAAT
TGCTAAAATGTGGACTGGGCAAGGCTGGAACCTAAATTTTAGAAGACATCTAAGTGATTGGGAATTGGGTAGAGTAGCAG
CTTTAAAGTCCACTATGGCAGCTTTCAACAATCTAAAGGAAGAAAGGATACCATGCTATGGAAGGAAGAAGGGTCTGGGA
TTTTCTCAGCTAGCTCAGCATATAAGTCACTAATCAAGCCACGGCGAGGTGAATTGGCCATGAAAATGACGTGGAAGACC
AAAATACCATACAAAGTTCACTTGGTTACTGGCAAAGAAACTGTCTTGACACATGAGAATCTCAACAAAAGAGGATTTCA
TCTATGCTCAGGATGCTTTCTTTGTGGTGAGCAAAGGGAGACAATCGACCATCTCTTTGTACATTGCTAGTGGACAAATC
AATTATGGAGATCATTTATTTGTCTAAGGAAGATAAACTGGGTGAAACCAGCTAGCATTGGAGGAGTGCTGAGTTCTTGG
AACAGTGATTGGCAATGCATGTCCAAAGGAGTATAGATGGAAGATTGTCCCAACATGCATTTGGTGGACAATGTGGAACG
AGAGGGATCAGAGATGTTCTGAAGACAAGCAAATTGGCTTTCATAAATTCAAGATGAACTGTCTAGCCTTGTTTTATTTT
TGGTGTAAACAAGATATTTTAGTACAAGCTGAAGACATATTTGATGTTCTAGACTACTTGTAAGAAACAAGGTAGATAGA
AAGACAAATGTAGTATGTAATACTTTTGAAAGGGCACTACATATTTTGGATGTAGTGCTTCTGTGAATATATACTAACTG
TTACCCTCCTAAAAAAAGGTTGATGTGGCAATTCTGGGTCCAGGAAGGTATATATCAATGGGGAACTAGACTCGGTATGT
CCATGCTGTGGACATATCCTCCTACCACATAGTTGAACTTGTTTATGTGGAGAAATGTTGAAGGCACCAAACTGTGAACC
CGTGATACTAAAATTGAAAGGAAATATGGAGGGCTGGAAGATGCAATATTCCTCAAAAGGTGGAAAAAGTCACTCTCATC
AAGTTTACTCTGTCAAAATATCTCACATATTTGTCTCCTAGTTATTCACCTTAGTAAGAGTACTCATAATTAATGAGGGA
TTTCTTGGGGGAAGGTGGGTATGAGTGAGAGAGAGAGAGAGAGGCAATACCATCTGGTAGGATGAGACATAATAGCAATC
TCAATGGAGGGGAGAGGCTTAAGTATACATAGTTTAAGCACCTTTGATCAATCTTTATCAAATAAATGTCTGTTAAGATT
TGTTTGCCAGGAGGGATTAGGAAGGTGAAGGTGACAGGGGTAAAATGTGTATACTTATGGATGCCTCCGGAGGAAGTCAT
AACCTTGTACAAAGACTAGCTTATTTATTGGAATTCTGAAGGAATGCAATGAGTTCCTCAAGATGCATTAGCATAACACT
TAAGACTTCAACTTGAGAATGAAAATGTATTCAATTGTATTTAGACATTGGGTATAAGGTTGCAACTAGTAAAGCTGAGT
TCACTCTTTACATTTACTAGTCTCTGAACATGTGTATTGCACGTGTATCCATGCTAACTAGTATAAATATCAGAAAATGG
TAGGATAAAATGGTCATTTCACTTTTTAAGAGTATTTTTGTAATCTAAGTTTCAACTATGAGGCTTCCCATTTTTAGTAT
TAAATGATCAATAAAAAAAAAAAAACATGTTACATTTTGAAATATATACTTTGTTAATTCTTAGGTGAAGTAAAGTTACA
AGCACCTCACTTTTCCATGCTCGACTATGATAATCCATCTTTGTTCCAAATGTTGTTTACAATACTTATCAAATCGAGTG
GCCACAAACAAGGAAAACAAACAACTTAAGCATGGTGAAAGAAGGTTATTAGATGAAGGAAACAGGGAGTAGAGAAGAAT
AAAGGAAGAGCATTTGTTGATACCTTCAAATAAATCACTAATTAATACTATTAAAATGGAGATAAAACAGTAACTACAAT
GCAATGATACATATGGTCTCAAACAGAGTTCCATAAGAGATATATGAGATGCAGCCTTCAATATTCTTCATTAGATCTAC
CAACTTTCTGACTTTCTAGGATGTAAAACGGGAAAGAAATAAGCTTGAACGCCACTTGATCAACTTATTCTTCAAGCCAA
AAAAAATGAAAACTTTGTAAATGATCTTCTCAACCAATTCAAGATTCCGATTGGAAATACAAGAAGACTTCACCATAAAA
ATGAATGTCTCTGCAAATATATTCAAATTGTGAAGTTGTATGTACTCTCGCAAACAAAATGATCTATTTATATGCAAAAA
ACAACATATAAAATCAATCATTCACCAGAATAATATTAATTGCACACTTTACTAACCCAAAAGAATTAGTCTCTTCAATT
GCCCTCATGTTCATATCACGTAATCAAATTAATAATTGTTCATTTGTATTTTGGTGAGTATATATATAATTAAGTGGTTT
AAATAATACAATAATGATAGATTATGGGAAAGTCTTAAAAGGCATTACAAAACACTTCATTACCCTCTTATACTAAAACT
CTTCAACAATGTCCTCTTTTGAAGTTATTTGTTGAAATCAGTATGAGTGGTTAAAACATTTATATATTTCAAGAAGAGAA
AATGTTGTCTAAATTATAAATTATTCAATAGGAGGTAACTTTATTTTACTTCTAGAGAAGGGTAAATTGGTTGTTAAACT
TTTGAAGGGTAGGATAAAATGGTCACTTAACTTTTGAAGGGTATTTTTGTATTTCTACTTTCAATTATGAGGCTTCCCAC
TTTTAGTATGATTTGAATATGAATATGATGATGTGATATGATGATCACAACAAATAAGGATGCTACGGTAGTTAATGTTT
TGTCATTGAAACCTTTTTCCTTAGGTCAAAGTAAATACGGTTAGGTTTAGGTGTGAGCGTTCGGTCAGTTCGGTTCGATT
TTCACAATTTTGGTTCGGTTTTCGGTTTGGTGAAATGTTATTCCAAACCAAACTAAAATTAATTCGATTTGATTCGGTTT
CCACAATTTTGGTTCGGTTTATTTTGATTCGATTTTTTATTTGGGAGATTGGATAAAAAAATGCGCAACGTAGCCCGCAT
GCCATGAACAGGGAAGCAGGCAAGCATCAAAAGCACAACTGACTCCCATCCTAACAACTAACAAGGACCACAATTCCACC
ATATGCTCACTAAACAAAGAATTAACTGTAAAGACCACAATTCCACCGTATGCTCACTAAACAAAGAATTAACTGTAAAG
ACCACAATTCCACCATATGCTCTTCAACTATAAGACAATAAATTCTACTCATACACGGGCTAGAGAATCACTATTCACAT
CTGTAGCTTCCAATAGGCAGAATCACATTGAAATTAATCAACCAACAATTTATATAGTAAAAACAAAGAAACAAACAAAA
ACACATTTAACTTCTGTAGCTTCCGGTAGGACTGAGAAACTCAGTCCCAGTTCTGCTTCTGAGTTCTGAGATGAGAGAGT
GAGAAGAGTCGAAGATTGTTGAGGGTTGACTATTGAGTGAGACTCGAGAGGTGAGCTGCGATTTGAGACGTCGACGGCGC
GACAAGTCGACTATGAAAGGTGAGTTGCAACCTGCAACCTGCGACAACAAGACAAATAGACGGTGAAAGTCGACGAGAGA
TGAGTTGCGGTCTATTGGTACTTGGTCGACTGTCGGGTTTAGGGATTTGACATTTGGGAATTGGCCAATTGGGTTAGGCT
CAGACAAAGGGGAATTTAATATTTGGGCCAGGCAAATTTGGCCTCTACTAGGGAGTAATTGTGTAACTAAATAAGATATC
CTATAATAAGTATATAAATAATTTGGTTTATCAGTGAATCGATTTAAAATAGCTAAAAATCGAACCGAATAACTGAACTT
TTAGGATTTAAAATTGAAATTTAAAATAGCTAAAAATCGAACTGAATAACTGAACTTTTAGGATTTAAAATCGAAACCGA
CCGAACAAACCAAAAACGGAAATTGAAATTATTATTTTTTTGGTTTGGTTGGTTTTTTCGGTTTGAACCATATTATGCCC
AACCCTAGTTAGGTTTTTTTTTTTTCCTTTTTTTCCTAACGTTTATTTGCTCAAAGTGGGATGAGTTAATCTTAGAAATC
CTAAGTGTTTCTTTTCCCTAAACTAGGATAAAGTTGTGAGACTGCTAGAAAATACTAGTTGTTTCAAGATTTTGCGGAGT
TTCACTTTTTCGGTGTGGTTGTGTAGTATACTTTATTCTATACGAGTGATATATAGCACCAAATTGTTCTAGTGCCCATA
TTGTCTAAAGAGGGGTTTTTGACGAATTAATATTCCCCCTGTTTCATTTTGCTTCTTACTTTCTTTTTAGTCCGTTTAAA
AAAGCATGTCTCTTTCCTTTTTTGGCAACTCTTTGCTTTTCACTTTCGACACGGCATGGTTAAGACCACAAGATTAATGG
GAATTTCGGTACATTCCATGTATCTTTATATTATTACCACGAGATTCAAACGACTTCTTTACTTTCTTAAACTCCCTCCA
AGTCAAAACTAGTCAAACAAATTGATATGGATGGAGTAATTGATTAGTGTGATAGGAAAACCTCCACGTAGAAGATGTTT
TAACAAAGTAAATAATCTTGTTTATCAAAAGAATAATAGGTAAAGAATCTTCACAGAGACGTGATTCTCATGGTTCACTT
ATTCAATTCCCTCATACAACAGAAATTTATAAAAGAAATATCCTTCATATAACCGAAGGAAGCTTTCAAACAACTACTTC
TCAATATACTGCTAGTTGCTGGTTTTAATGTTTTCCACCTGGGTAGTACGTTCCCTTGAACTTTACACAAAAGACTGCAT
TTCACTTCGGTGTTGTTTGATAGAGTCTATAGAAGTAATGCTAACTAGAGTGTATTAGTAATGCTTGTATTAGTTATGCT
TGCATTAATTATACATAAATTATTTCTTATGCATTGTTTGGTTTGGTGTTAAAAATAACATGCATTGCATAAAAATATTT
ATTTACAAAGATATCCTCTAAAATTATGGTGGAAAAGATGTAAAAAAGGTTTTGAGGGGTAATTGAGTCTTTCACCATGC
TAATGCATGCATTAAATTCCCTTACATTACTAATACCTAGAAATCCATGGTATTAGTAATACACATCTTAAGACACAACA
GAGTGTATAACTAGTGCACATAGCATAAAAAAGTATACCAAACAACGTATTACTAATACACAAAGCTAATGCATGCATTA
TTTTTGTTAATACACTCTACCAAACGGCCCCTTACTGAGGAGATAATGTCAGTGTTATCAAAGGCGAATAGCGCAAAAAA
GCTCTAAGTTTCTTTGAGGCTTTAAGGGCAAAGCATAAATAAAGCGTCGACTTTAATGATAAAAGGTGCAAATGGAGGAC
AAAAATACAAATTTGCATCTGTAATCCAAGACTAATGATTATAAGCATGAATAACAAATATATGGACAAAGAATTTTTTT
AAAAAATTAAGATAAAGTGAAATATCAGGTGTTGTTTCTTCCGGATTAAGCTCATTGGCAAGGAAAAGTATGTCTTAAAG
CCTTAACAACAATACTAAAGCGCTCAACATGATTTGTATGTTGCTTTCAGGGCTTAAGCGCCTTTGACAACACTGGATAG
TGTAGACCATGTGGCATCCAGTTGAGCTGTCCCTAAGTCAAGTCATAGTTATCTCTTTACTCGAGTGTTGTTTGATGAGG
TCTTTAGAATTTAAGTATTGGTTTACACAATTTAAGTTGAACTTGAAAAACAAAATTATTTGAAGTTGCTGTTGATGAAA
TAGTTTGTGGAAATTGAGTTGCGTTTCGATAGCTATAATTTTTAGGGAAAAAAAGTGGATTTGTGAGTGGAAGTTGAAAA
ATATATATTTGAAGTTGAAATACACTTCACACCACTATTTGAACTTGAAATAATATCTTTCACAAACTTGTGGAACAAAC
TTCGACTCGCAACTAATAAGTAAGAACATTTGGAAGTGAAGTTGTTAAAAAATGGGTCCTTAGTGTATTAGATGGTCGTC
AAATTTGTCATTCTATATTTTGTAGTTTCAATTATGTGTTGGAAGTTCTTGAAACTTCCTGATTTGCCAATTGACAACTC
TTTTGGCTTTTTGACCAGCTGAGGAAGTGGAACGAGAGATGGGTGATATTGGATCCAACAACTGGAAAAATGGATTATAA
GTGTGTTTTTTTGGACTCGACATTTTCTTATAGTTTCTAAATCTCTATCATATGGTAGTTGCCCTTGTTCAAGTTTTCTT
GCATTTGGTTTCTAGGGCTAGGAGGAATGAGCCGACAATCAAGGGTACCATAATATTTGATGCCAATAGCATGATATCCA
TATCTCCTGTAAACTTCCAGTAAGTTTTTAACATAATTTTTTTGATGAGTAAAAGAAATGATTATTTGAAACACTGGTAT
ATCTTCCTGATGACTAATGCCATTTATTTCTTGTTCCGTGTATCCGGGTTTCAGTGGACTGCCAAAATATGATAGCTGCT
GTTTTTGTATCCAACTTTGATTTTTGAGATTCTTGTCCTATTTTCCCTGCTCTCCCCTCTCTCTGAGGTCTAAGTGGGGA
ATTCCAAGTAAGTTCTTGTGTTGTTTCTTTTATTCTTAACTGTACTCAGATATTGGCACTCCACAAAAGAAGGAGTACTT
CCTATGTGCAGAAACCCCTGGCGCAGCTAAGGCTTGGGTATCTACGTTGCAGTAAGTTATCAATGCTTTCTTTTTCTTTA
GTGCTGTGGAGACTACAATCCTCTCATTGTTCTATATTACCTCAATTGACAATGACACAATGCTCTTTAGTTGGATATAG
TTCGTACAAATACCATCAGCTAAGTTGTGCAGATATTGTTCAGATTGCAGATGATGTTTATAGTAGCTTCATCTATGATT
GTCATTGAAAGGAACTCCTAGTGATTTCATCTTGCGCTGCATGAATGAAATCATCCTTTTACCTCTCTGACTTCTCTAAA
TCTGCTTTCTCAAGTTTCAATTTCTCCCTTTGGCTGACCATACAAATGTTTAAATCTAAAGGAACATTGCTCGTTGTGAG
GTTTAATCTTTAAGTTTTGATGGTGGAAGGAGTAATTTGTAGTCATTTAGGATATTATAAATGAGCATTTGGTTGTTTTT
CAGAGAAAAATTCAATAAATAGAATACAAGGTAAAAACCATTATCTGATTGAGCAATTTCAGAAGTTAACAGTGTAGAAT
GGTTGAAATTTTCCTAGTACTCATTAACGTATGCCAAAGTGGACACATACAGAAGACTTGAAAAGGAACCAAAGCTTTTG
AAGAACATCCCAGCTGTGTAGCTGCCATCAGATCACATGTTGATAAGTGGATAACTGTTTATCTAGGTTTCCATTTCCTT
TTAATGTTTAATTTGCCATCCTAACAGAATTAAGATGCTACAATGATGTGGGTGAGCCATCAACGATGAAACGACGACAT
TGACTTTGTTCTCTGGTGAGTAAGAGGTGAGGGAAGGGAAAGAAGACGAGATAGATGTCCGTGGCTTTGTGTATAGGTGT
TCAGCGGCTTTGTTGACCCAGGGTTTCTTATTTTTCTTTATCGTACTGTTGGCCTAGCAACAATGGTTAACTTTTTAAAA
TCACTGACAGTTCATTTTAAAACAGACTGTGTTGACTCAAGCTCTCCTATTTTATTCTAACCACCATATTTAAAGTGGAT
TGACCTTTTTGTATAGGATTATGTAATCCAACAAGCACCATTTTAGTCTTTTTTCTTGACATCTATAAAATCCTTTACAT
GTTTCAGAAAAAGAATAAAAAGGGGATTGGCCTTGGAAAATAATTTGTAAAACAAAAGTTTTACTAAAGCTGCTTGTTTC
GTTTGGGTAGCAGCACATGAAGCTTGCTTAACTCATGATAATCTGCAAAGAATAGGCATTGTCATCTGCAGTACATGTTA
CATATGTGAAGAAACAAATGAATCAGTTAATTTTCTTACATTGCAAATATACTTGACAAATTTGGACCATGTTCATAAAT
TTGGAATTAAGTAGGCCGTGCCTGGTAATCTACAGCAAGTAATTAGTAGTTGGAATGGACAGAAGATCTGGAAGAGTCAA
AGACAGTGCTACTTGAATGCTATTCCCACTTGTATAAGGTGGACAAATATGGGTCAAGAGGAATATAAGAAAGTTTTGAA
GGGAAAAAATAACTCAGTTTTCATGTGAAATTTAGATGTTTAAAGCATCTTTTCTTTGGTGTAAAAAGTATGTTGTAAAT
GACTTATACTCTCATGAAATCTTCTATATTCCTTGTACATAAGGAAATATCATTCCTTTTGTACTTTTTAGTACCATCTT
GATACCCTAATAATAAGATTTATCTTTCATTAAAAAAAAAAGGTTTCCATCAACGTTTAGGATAATAGAGGTTAACAATA
AACAGAACATACACCATGAGATTTTTTACTTTTATTCCCTAAATATGCTCATTTAGGTGTTGGTCTGCGTACATCCTACC
CTCCCCAGACCCCACTTGTGTACACTGGGTATGTTGTTGTAGATAATTAGATTGTGTGGACACCATACTCAAGTTATGTG
CATTTTATCCCGATCTCGTCCCATGAATGATATTCATCTACATTCATGTACCCCGAAATACAGAACCAGACAAGTTATGT
ACCTTGGCCAAGCCTCCTAAAAGAGTTTGTGTAACAGGCTACCTCACATATTATATCTAAATAGGTTTAGTTGATCTCCT
GTAACAGCTTTCGTTTCTCTTATGTTTTGTTCATCCTTTGAGGAGAGAGAAAATCCTCCTTTTGAAGATGGTGGATTGGG
CGGTTTGCTCTCCCTTGTTTAGACAGACTGACTTAATGACGTGTTCCCGCAAGCACTCTATTTCACATATGGCAGCCTCA
TTTTGTCTGCTATTATTACTTCTTATCTGTTTTTCTGTATATTGAATCAGTTGAATAGTTCAATAGAAGAGCTTTTGATG
ATTTTAAGTTTCACAAAGCAGATTTTCTCTTTTTTTCTTCTTTTTTTTTTTTCCTCTTTTTCTAAATTTTGTGCAGGATA
TAGCAGATTTTTAATCTTAATTATGATAGCATCTTCACTCTCTTATTCCTTATTTTCCTCTTTCAATGTATACAATCAGT
GCGACACAGCTTGTCTTAAAGGCTCACAAAGAGGCTGTGAACTCATTAAGTGGAAATGGGTCAGCAAAATTGGGAACAGT
GGCCACTGTTGTCGCGGCAGCTAATTCAACTGCTCTTGAAGCTTCGAAGGAAATCGAGGCAGCAATGCAGATTGCAATGA
GAAATGCTTTAGGAGCAATGTTGAACCGCCCACCTGATGGCCCTATGGATGACCTGTCAATAATGAAGGTAAACGAAGTG
CTGCAATTTCATCTTTCTTTTAATCAGCAATATTTGTTTAGAAGTACAACTGAATCTAGTCAAACACATGCTATAATGAT
GTGGAAATGACAGTCTCTTCAAATCTTTAAATTTCTGCTATGTTGTCTTAGATGATTTTCTCTGTAGGGCCTTGGTGTTC
GTGAAAAGCAAGGTAGGCACTAGCTGTTTGCACTTTGCAGTTCAGAACACATTTTTCTTTTGATGTGACTGAGTGACTCT
GCGTGTTTCTTATGTTATATCTCCTATAGGAGGGAATAGATTTTAGGGGTCAGCGTTGAAACCTTCAGATTGTCTGTAGA
AGCTTATCGCAGTTGTCTGCCACCTACATTTTCGTTAGGCCTACTGGAAATAGACATGTTTTTCTGGTGTTTTCACTGAT
TTATCTCAAGATCATTAGTGAAGGATTTCTAGAACTCTATTCAACAGTTACTCCCCACTTCTTTTGTACACCTTAGGTGT
TGAGCAATTGGGATAATAAGGGGCCGATCTGACAGAAAATGAAGTTTGAACCAAATACAGCCGACTTATTTTTCTTTTTT
CTTGTCGGATAATATAGGACAGCTTACTTGCTTTTCAAATTACTTCGAATCAAAACCCTCAGTCGGCATTTTTATACCAC
ATCATTCATCCTACTTTTGTTGCCAACAATCTGAATAATTGCATTGATAACTGAAGGTCTGAACTGGATTAGGTCTTGAA
TACACCAGACACCACTAATTATTTTGGCGGGCTCATTCTGTGATTGTGGCATCTTATTGAATAGTCTAATGACTTGGTCT
GCCACTGAGATTTTTTTTTTTTTTTTTGGCAATAAAACTGTGAATATTACCATACCAAAACAAAGTATTACAATTTAGGA
AAGAAAAAACTATAGCATCTAGCTACTTACTATCTACCACAAATCCTATGTATTAAATCTTGACAATTTCTTGCTTTTCT
TGATTCCGTAACTCTTTCTAGTCTAACTTCTAACTCCTTTATTTGTGCAATGATGAAATTTGTATTTACATGTTTCTGTC
TAAACTGCCTCCAATTCCTCGCTTGCCAGGTATAATAAGTTGTTGCTCCATGCATAGCAGCTACTGCTTCCTTCTTCAAT
TGCTTCCAATGTCTTCTTTTAATCCACGCCAATATTTGTTGAATTGTGCCTCTTAGCAGTATCACACCCATCCAGTTAGC
CAAATCCTTCCTCACTGTATTCCCCCAATGACATTCAGTAAACAAATGTTGGTGCGTTTCAGCACTCTCTTGCTCACACA
AGCCACATACTGCATTTTCAACTTGCATATGCATATTCTGTAGTCTATCTTTAGTGAGCAGTCTTCCTTGGTATGCAAGC
CATAAGATAAATCTTTGTCTAGGCTGCATTATAGAGCTCCAAAGTAAGTCTGCCTCTGGGCATTTATGTAACAGACCTAG
CATGGCTTGGTTGCTACTGGTAAGGCTGGCAAGGGGACGGGGACGGGGACTGGGGGACGGGACGAAGGGGGACGGTTCTG
GGGGGATTTTGGGGGGACCGGGATTGGGGGGACAAAAATAAGTCCCATCCCGTCCCACTATATATACGGGATGGGACGGG
TTTTGGGGGGACGGGACGGGACGGGACGGGGGATTTTTTATTTTTTATATACTTATTTATTTGTATTGAAATTATATGTT
ATTGAATAACATTTTTAGTTTATTTGATTTTTTTTCAATAACATTTTTAGCTAATAAATAATGCTTAAGTTTTCAAATTT
CAAAATTCAAATTTCAATTTCAAACTTCAAATTTCAAACTTCAAATTTCAAATTTCAAATTTCAAATTTCAAATTTCAAA
TTTCAAATTCAACTTTCAAATTTCAAATTTCAAATTTCAAATTTCAAATTTCAAATTTCAAATTCAACTTTCAAATTTCA
AATTTCAAATTCAACTTTCAAATTTCAAACTTCAATTTTCAATTTTCAATTTTGAAATTACAAATTTGAGAAGTTCAAAT
TTGTCTTTTAAATATTTTAAAGTAATTTAAACTTGAAATTTTGATTTTGAAGAAAAGGCCCCAAAAAAGGACGTTATGTG
CAATACTTTGAATTTTCCTTCTTTTTTTTTTTTTTTAATAATCTAGGTGTTAGTTGATGTATTAAAGTTCCATTTTTTAA
CATTTGTTCCTTATTATAAAATTTTGTAATAGCTAGTTCTCTTTTTATTATGTTCAACTATTTTCAAACAAATTAGTATA
TATGTAAATATGTATGAATATATTAAAATTAAAATGCAAGACAATAGTTATATAAAAAAGACTTAATAAAGCCTTCAAAT
TTATTCAATAAAATCTAATTGCAACTTAGAACTTAGAAGTTACAATTTACAAATATTAGTGGAGTAACTAATCTACGCAG
CCACCTTCTAGGAAGGGTTCTGTTTCAATAAGTTCTCATATGTAAAACTAATATTTGTTACAAATATTAGATGAGTAACT
AATTTACGCAGCCACCTTCTAGGAAGGGTTCTGTTTCAATTAGTTCTCTGATGTAATCTAATATTTGTATTTTCCTTTAA
AATTCAATTCTAATTGTCGCATCATATCGACGGTAACATCCTCCGGTGTTGGCAAACTTGCTAGAAACTCTTGTGACTCT
AATTCATCATCACTAGATCCATGTACCGCATTAATCCAAGCTTCTTGTTTGGAACTTAACTTTGGCAAATTATCATTTCT
CCTTTCGGCGTTGACCCAATCTCTAAATAAAACTGATATTTCCAAACTGTCTTCCGCCAATGAATGCCTATGATCGCCAA
GTTGAAACCTTGCCGCACTAAAAGCAGCCTCTGATGCAACTGATGAAGCTTGAATAGCTAGAACATCACGAACCATTTTG
CTTAAAATTGGAAATGCAACGCTCCGCCTCCTCCACCATGCTAATAAATCTTCATTGCCATCTTCGTCTTCCACTGTTTC
TAAAGATTGATTAAGATATTCTTCAAAATCATTACGGTTAGTAGAATTAAGACCAAGAAAATCTCGCATATAACTTGAAA
TTCGAGCTTTACTCTGAGGATTAGAAGTTTGACCAACTTCTTGAATATTTCCTGTAGTTCTATATTTTTCATACAAAATT
TTTGCTTCTACTTTTATGCTACACTTACACATTTGACTAGTTGGATTTATTTCCGGTGAAATTTCTAAGGTATTATAAAA
AGTGTCAACAAGTCCCTGCACACCTTGTAATTTATAGTCAGGATGAAGTAAAGTAGCAGTTAAAAAAATTTGAGGAATAG
GAAAAAAATATTTTTTAAATTTTTCAATCATACCTTCAATTGCAACTCTAAATTTTTCAATATTTTTGTATTTAGAAAAT
TGAATTGAAATAGCACAAATATTTATTAATACTGATGAAATAGTAGGATAATAAATTCCAGAAAACATGGTTGTTGCATC
ATAAAAAAGTCTTAAAAATTCTAATAGTTCATTACTTTCTTCCCAATCTTCTTCACAAATTCTGTCTAATGGGTCAGCAT
TATGAGCATTAAACACCATTTGTATGGGTCCTCTATATTCGTAAGCAACTGAAAGCATTTCGTAAAAAGAATTCCACCTT
GTTTTAATATGTCTTGGAATTTTTCTTGGTGGCAAATCACATAGTACACAACGCTCATTAAATTCCCTAATTCTAGCAAC
TCTATTAGCATAAAAAATCCAGGCAACAGCATATTCAATTTTCATACAACCACATTCAAATAATGAAATACCATCTTGTA
CAACTAAATTTAATACATGTGCAACACATCTAACATGAAAAGAATTATCATCAATTGGACATAATCTAGTTTTTAACATA
CTAGCAACGTTTACATTATTAGATGCATTATCTAATGCGACAGACATTACTTTATCTATAAGCATGTAATAATCTATAAC
ACTCAAAATATTTGAAGCTAAATATGCACCAGTTTTTTTCTTTACACATTCTTTATAACTTAAGATTCTTTTTTGCAAAT
TCCAGTTATGATCAATCCAATGTGCTGTAACAGTTAAATAATCACGTCCATTAACACTACGACCCATGTCCGAAGTTATA
GACACTTTACAATCTAATATGCTAAACACACAACGAAGATATTGACAATGTTTACCTTGATATACAAAAACATCAGATTT
AACAGTATTTCTTGAAAAACCTCTATAATTAGGATTATAAGTTTGTTGAATATATTCAATAAAACCGGGATGTGAAGGAA
AACTATAAGGTAAACCACAAACAGAAACCATTTTAGCTAAATTTTCACGATCTCTTTCCTTATTATATTTACGTTGTGTT
AGTGGACCACCGGGGTTAGAAGGATCTAATGTTCCTTGAACCATGTTAGAAGCCCCTACCGATTCATTAACATTAATATC
AAAATCATTAACTGAAATTCCTTTTTTTCTATCGGCTAATGATTTAGCTTCTTTATATTGAATCGGCACACAAGATAACA
AATGTCTATTTAAGCCCCCCGTCCCACCTTGACCTCCACCTTGTTTATGTTTTAAAGGTTGCTTACATTTATTACAAATA
GCAATAGAATTTTCCTTATCTAAAGTCATAAATTGCCACACAACAGAAGTTTTAGGGCGTTGATACTTCACCTTCTCCCT
TGTAGGAGGTATAAGGGGTGGGCGTCTAGAATTTTGCTCCGTTGAATTTGTAGTTTCATTTGGAACATTTGTCACCGGAC
TAGTAGGTGTATCTTCTAATTCATCTTCTCCCGAACCAACTTCTACTTCTTCGCCTGAATTTTCATCAAGATAAGGATTA
ATATCACCATAAATTTGTTGTAAAAGTTCATGATCGAGTTGAGCATTTGAATCAATATCATAAGAAGTATCATCAACATA
AGTAGAATCATTTGTATTAAATCTAACTCTAGAAGTACCACCACATTTACTCTTATTTTTTTCCTTACCACTTTTTTTAG
TAAAATTAAATAATCTACTAATGCCACTTGGTTCCTTCTCTTTTCCTTTACCGGTATTTTTTTTGTTAGAACTCATATTT
AATTATATGTAAAGTATAATATAAAAATAATAATAACACAAAAATTAATGACGAAAAATAAAATATAAATATTATGAAAC
GAATGTACCAAACGTCTGCGTTAATAGCAGACGTTATAACCGATTCTTGAAGCTTGTAGTTTGTTGTAACTTGTAACTTG
TAACTTGATAGCAAATATAATATGAAAACTTAGATATATATATTATGATATATAATATGAAAACTTAGAATTGAAATATA
TGTATTATGATATAATATGAGACTTAAATGAAATAAAATATTGAGATTTGAGACTTAAGATTGAGAGTTGAGACTTGAAA
GAATATAAAAAATAGATGAGAGAATATATAATTTTGTAAGAAATAATAAGGGATAGAGGGGTATTTATAATATTAAAAGT
GGGTTAAAGTGTATTTATAATAACTTGAGGGTTTAAAGTAAATTATTAAAAGTAGGGGTGGTAGGGGGTGTTGGTTGGGG
GAAAAAACTGCCAAAATATCCGTTGGGGGGGCCCACTAGCCGTTGCCCCAACGGATAGAAAAAAAAATATATGTTAGGGG
ATCCCGCGAACCGGCCGGTTCATCCGGGCCGGGTCGACCGGGCCGAACGGGTGAACCGGACCGGTACCGGTCCCCTATCC
CGAAAGCCCCCATCCCGCCAACTTCAAACGGGACCGGGTCCGGCGGGCCGGTTCTCGGACCGGTCGCGGGCCGGGGCGGG
CCGACCCGGTCCCCCTGCCACCCCTAGCTACTGGTCATGAAGTATGTGCCATTTAGTGTCAAAACATATTGTCCCCTTTG
GTACCATTGGAGCATTTCCGTCTTCAAAACATTCAGTTTCTTCCAATACCAACTACAATCTTGGGGTGGTATGTGCTCCC
AAATGTTATCTGTATCCTTCATATATATCTCATGTACCCACTTGACCCATAATACATCTTTCTTGTTTGCCAACTGCCAT
AAGAGCTTCCCAACAGCAGCTACATTCCATATTTTGCAGCTCTTGATATTTAATCCTCCATACTTTTTTGGTACACATAC
CTTATCCCATGCCACCAATGCTATTTTCTTGTGCCCTTCCGAGCTTCCCCATAGGAATTCTCTGCATTTTTTATCTACTT
CCTGCAACACACTCTGTGGGAGGATAAACACTGTCCCCCAAAAATTATATATCGAGAACAAAACAACATTAACTATCTGT
AGCCTCCCTGCATATGACAGTTGCCTTGAATAACCTGAGGTAATTCTCTTTGTAATCTTCTCCACCAATTGGTAACAATC
CACCTTGTTCCATTTTTTTGAAGATAACGGCAGTCCCAGGTACCGTATAGGTAGTACACCCATTGGGAACCCAGTACTAT
TCAAAATTCTCAGCTTTGCTTCCTCAGTCATTCTAGCAAGAAATATGTTAGATTTCTGCAAATTTGCTTCCAAGCCAGTC
ACAGCACTAAAATGTTTCAGAGCTTCCATCACCCTCTTAATAGAATTTGTGTCGCCTTTGCAGAACACCATTAAATCATC
TGCAAATATTAAGTGTGTAAGTTTCGCTGCTTTGCACATTGGATGGTATTTGAAATCAGCCAGATCACTCATCCTCCTCA
GAATTCTCGTAAGATACTTCATAACTAATACAAATAACAGAGGGGAAATAGGGTCCCCTTGTCGAAGCCCCCTCTTGCCC
TCAAAATATCCGTATCCTTCTCCATTCACTTTAACTATGAACCTCGTAGTGGTAACACATGTCATTACCAACTGCACAAA
GGTTCGTGGAAAATTATAACCCTTTAAAGCTTCCTCTATAAAGTCCCAGCTTACCATATCATATGCCTTCCATAGATCAA
TCTTCATCATACATCTTGGAGTAGTTTTTCTATTATAATGCCTCAGCAAGTCATGGCAGATTAATACATTATGAATCAAT
GATCTTCCTTCAACAAACGCTGCTTGATTACTTGCCACTACCACTTTTATGGCTTCCTTCAGTCTCTGACAGATCATTTT
TGAAATGCACTTGTACAGAACATTGCAACATGAGATGGGTCTGAATTGACTTGCCATCACTGGTGCGTCTATTTTTGGAA
TGAGAGAGATTACTGTGGAGTTTAACTGTGTTAGGAGCTCTCCCGTCTCCATAAATTCCAGAATTGCTTGTGTCACATCT
TGACTAATCACAGTCCATACTGCTCTAAAGAATCCACTCCCATATCCATCAGGCCCCGGGCTTTTATTGATGTCAATACC
AAACATAGCACTCTTCACTTCTTGTGTTGTATATGGTTTCACCAATAGCAATTGTTGTTCAGTATCTAATACACCTCCAT
TTCTAAAAAATAAGCCACTTGCTCTTTGTCGTTTCTTTTCCTTTGTGCCTAGAAGGTCCTCATAATACTCCACAAAGACA
TCTGCAATTGCCTTCTGGTTTGTTTGCATTACATCATTATTATCCTTCAACTGCAAAATAGTTTGTTTTAGCTTCCTGTG
TTTTATAATTGAGAAGAAATATCTTGTGTTGTCATCTCCAAGTTTGATCCAAGTTGCTTTACTCCTCTGTTGTAAGTAGA
TCTCAGCCATGTACGAGGATCTCATAAACTTCTGGTACAATCTCTTCTCCTGCTCCTGCAAAGTCTTATCTGTTGGTTGG
AGATGTAGCTCTTCTTGTGCTTTTGCAAGTTCAATTTTGTCCTCATCAGCTTCTGTGATGATATTTCTGAAATGCTGGCT
ATTTAGATTTCTCAGTCTTCTCTTCAAATACTTAAGTCTCTTCACAACTCTAAACATCTGGTGGCCTTCAATATTGTGGT
CCCATGTCTCTTTCACAATGTTCAAGAATTCAGGATGACTAGCCCACACATTGCAATATTTAAAAGCTGGTTTCACTCTT
CTTGGTCCATCAAGCAGTGAAATTACACAACAGGACAATGATCACTCACTCCTTCTGGTAAGAAATTTGTATTATAAGCC
GGCATATTCACTAACCATTCTGGATTAATAAACACCCAGTCTAACTTTGAGAACACCCTAGCATCCCTTTTATCATTCCA
TGTATATCTGTTACCTTTTCTAGGTAGTTCCAGCAGTCCACAGCTCTCAATACAAGCATAAAAGTCAGTTATTTCCACCA
TACTCACTGGATTTCCCCCTATCCTATCCTTAACATTTAGGACAGAATTGAAGTCCCCCATTATTATCAATGGAAGCATG
TTCCTTCGTTCATATCATCTAAATATTTCCACAACTCTTTCCTTTCCTCTCTTGTATTGAAAGCATATACCACAGTTACC
ATGTACTCCAAATTGAGGCTTTGATTTCTTACTTTACAGGTTATCGCCTGGGCACAACTTGCGACCATTTGCACCTGAAA
GTAATCTGGCCTCCAAGTTATCCATACCCTACCATTATAATGGTCGACAAGATTAGTAATGTAATCCCATCCTCCAAACA
AGCTTCTAGCCACCCTGTCAATATTACTTATTTTGATCTTAGTCTCTACTAAACCCACAAATCCAGTACTTTCTTTACTA
CAAAGGAGTTTGATCTCCTTTTGTTTGTTAGGGGCGTTTAAGCCCCTAACATTCCAACACATCATGTTTGCCACTGAGAT
TTGATAAGATTGTATTTATCACCTATTTTTTGACTCACATCATCAAGAACTCTTCATGCACTAGAAACTCTATAAGGACC
TTGCAATCTCAAAATAGGGGACTTGAGAATAAAGTGAAAAGGTAGAGACTCTTGGTGGAATGCTAAGCAAACAATCCTGT
TTCAATTCCTGAAGTGGGTTCTCTATGTTAAGGATTCGGATTATACATATTCACAGTTAGTCAACAACAAACTGAATACA
AATTTACAAAGGCATTGCTTTATTGACTGTCTACTGCAGGAGACACTGAGAGTTAAGGATGAAGAATTGCAAAATCTGGC
CAGGGAATTACGTGCAAGGGATTCAACAATAAAAGAGTTAGCAGATAAACTATCTGAAACCGCTGAAGCTGCAGAGGCTG
CTGCATCTGCAGCTCAAACTATGAATGAGCAAAGGAAAATTGCTTGTGCTGAGGTTGAGCGCTTAAAGGCAGATTCAGAA
AAGCAACTGGAATCGTCAAAGTCCAAGGTACTAATACTATAACACTACCTGCAGTTAAAACATGTATATCATTGACAATC
AGCTATTACATCGCATTTGACTCATGTTCTTGAATGTTATATTTGTAGCTGAGGGAGTTTGAAGAGAAGTTTATGACCCT
GAGTAAGGAAATGGATCAACTGATAAAGCAGAGAGATTCGGCAATTCAAGAAGCACATTTATGGCGTTCTGAGCTCGCAA
AAGCTAGAGAACAGGCAGTAATACTGGAAGGGGCTGTTGTTCGGGCAGAAGAAAAGGTTAGAGTTGCAGAGGCTGATGCG
GAAGCTAGAATAAGAGAAGCTGTACAAAGAGAGTCTGCTACTGCAAAGGAGAAGCAAGAACTGCTGGCATATGTGAATAT
GTTGCAAGCACAATTAACAAGGTTTATTTTGTTATCTGTGTTAAAGATTTCACTGAATACATTGTTGCATAATCCTTTTT
CCTTGTTCTGATTTCCTTGAAACATATTACATGAAATTTCATCCATTCTACATTTTAGTAGGCTTTGAGCAGGAAGAAGG
TTTGGGGGAGGGTGTGTCAATCAAAAGCTAATCTTTGCAGGAATACAACAACAACATACCCATGTAATCCCATCAGAATT
CTTCGTAGGAATAGTGTACCTTTTTTTTTTTTACAAGGATTGTTTTATGATTAAATTACCTTTACATCTCTTTAACTTGG
TATTAGGAGCTTAAAGAGTTTAAGTATAGATGCATCATAGACATAGCAGTTAAATCTGCTGAAATAGTAACTATGATTTG
CATTAACCAATGGAGGATAGATCTTGTAGCACATATGTTTCTTCAAGTGCTGCTTTACAAGCTTAAACATAATTTTTATT
ATATTTGATATTTTAGTAGCTTCTCACATTCACATGATGAAAATCATGAGTTGAGTCCCAAGCCATTGTATCCCCCCTCA
CTTTAATACAGTGTGAGTGGTGGTTAAGCGTTTGGGCAGGTGAGTGTTTCAAATGTAGGGTTTCAAAGTTGCCTCTGTTT
CCTTCTCAGCTGTATTTTCTAAATCATTGATGTTGTTTTCTTCTTACTTGACTTAGAGGTTAGAATTACTTGAACAATGG
TTTTCCTCTTGCAGGCAGCATGTAGATATGAATCAAGTGTTTGAGAAGACAGAATCTTGCTCAAGTAGTATTAATAACTT
GCCACAAACCAAACATGTGGATTTATCAGAAGAGAATGTGGACAAAGCATGTTTAAGCGTTTCGAGGGACATCGATCATG
TGCCTCCAGAGAATGTAGTTGATCTAACAGTAGATCAAACGAATCATCAGTCAATTGAAAATGGTGAGTGGAGTGATATT
CAACCAACAGAGTCCAGAATAGCTGATGTAAGAGAGGTAGCATCTGAAACAGAAAGGAGCAGCTTAGACATACCTTAGTT
ACATCACCTTCAAACGTGCATCAAGATCAAGGGCATAACTCTCATCAGCCTTAGCCTTTTCATGCTGTCAACGGAGCGCC
GTACATCACATAGAACCATATAACCCAATGCCAAATGTGCCCCAAGCAGTAGCAACTTTTCTTGGTCTTTAGGACCTTAT
TAAGTTTTACACTTACAATTATTGCCTGTCAGTGCGTTTAACTTTGTGCATAGTATCTTCTCTTCCTTTTAAACTTTTTT
TATTCTTAAAGGATGAGGTAGCTGAGTCTTTTGTGATGTTTGAAGAATCTAAATAAAATCTCAGCTGATTGTGGTTATTC
ATACTTGAAGTTTGTATCAGTCCTGGACTTGTGTGGAGTCTAGTGCATGACTATGTTCCCAAATGTTTCTGATGCTGTGT
TACAAGGTTCTGACCCAAACCTTCCAACTAAAATAAAATATCAGCTGATTGTGAATATTCTCTTAAAGCCTAGTGTTGTA
TGACTATTTTTTATTTTTATTTTGCTTTTTTGGTTTCTCATCCGGTGTCCGTTATCCGCATTGGAGTTTTACTAAATCCG
AATTTGTGTTGAAAGGTCCCGTATTGGGTTAAAGTGCTCCCTAACTAAGGCGATTTTGTACCCTGGGACTCGGTGTAAGG
TTGCAAAGGAGTTTTAGAGTAATTCTTCGATAATCCATACTTCAACTCCCATTGCATCACTTTAAAATTTGACCAAATGG
ACTAGAAGGCTTCAGCCAAATTATAGAAGTAATAAACTATGCAGTTATATATAATATATAACAACTCCATTGACAAAGGT
CACTACAACAAAAATTACCTTTAGTGGCTTCAACAATATCTTTTAAGTACTCTTCTCAACCTCCAATCAACTAATATGCA
GCGGAGTTAGGAATTTAAGTAAGGGTATACAATTTTTTCTTCTTCAGTTGTGTTAATCACGTTTGTGCAAAGTTAAATAT
AAACCTATAATAGCTAATGTTTAATATTTATACCCTATATAACTTTTCAACGAAAGATATGCACAAGGTCACCCTTCGCC
TAAATTTTTTACGAGGTGCGTAAGCTAACTTTAAAATTTCCATAATATATATGTAACTAGTACTTATTATATTTACAAAT
ATTAATATGTACATATGAAATAGATCAATACGACTTGAAAAAGATGCATACAAGAATAAAATATTAGAAAAAACACACAT
TACCAAATATCCTAAGCCCATGTGCTAATATATGATCAATACCACTTACGAAAAGTTTTGCGTACTCACACTAATACTCA
CCATTTTTGTTTTTCATCTACATCATTGTTGCTAAGTCAACTATTGATTTGAGGTCATCCCATTTATTCCCATGATCACC
AAACAAGTACTCCTCTTGAGTACTATTTGTGTTCCAAAAGCTAATTGAGCTTGATGATGGGAATGTAGAGTCATGAGATA
TTAGATTTTGTTGGTTCCTAATTTCATCCATTTGAGCTTCATAATTATTATAATTTTGTTGTTGAAAAGATATATCTTTA
AAGCTATTGGAATGGTCATGATCAGTACTGTTTTCATCAGATTCCATGCTACATGCTTTAGAACTTGCATCCCCAAGTAG
ATGCTTCACTTCTTGTGTACTGTATGATGATCTCTTGTAAGTGGAAGTACTCCTCTTGAATATTCTACATAGGGTCCAAA
CTTCCTGCCATTAATAGAACGACAATTTTATTATATCACTCTTAGAATATATATATAAAAAAAAAAAAATCAATGTTTGG
AAAAATATATTGACAAATGACTATAGTCTATAATTAATAATAAAGGTAACTTTAGGAGTTAAGTAACAAATTATCTCTTG
ATTTGTTAAATTAAACAAGTAATAGTGTGTATTTATTTTTAGTATATGATACTCTCTACGTTTCAAAAAGAATGATCTAG
TTTGACTTGGAACGGAGTTTAAGAAAAAAAATTTTAATCTTGTGGTTCTAAATTAAAGTTATGTTAAATGTACCAAAATG
TTCTTTAATTTTGTAACCTTAAA
AAAAAAATTCATGTTAATCCCCATTTAGCTATTGATTAGCGATGGATTGTAAGAAATGTAATTAGCGAAGAGCTTTTTAA
CGACACACTAGTTGAAGAATACCGACAAATTTCGTAGCTGAAGAATACTGACATATTGAGTTGAGTGATTTTATTAATAT
CAATGCCTAAGTTGAGTGATTTTGTTAATATAAAATAAAGTTTAATGACTTTTACTACATAAATTATTAAAGTTGAGTAA
CTTTTTGAAATATTGACTCGAATAAATAGTAAGTCGGATAAAGAATATTTATTTTAATAGTATAATTTAACCTGTTGTAT
GTAGTACTAGGTTGTTTGCCTCATTATTTTTCAGGTAGCTATTTTTCTTATTAGGGTCAATTACTTGTAGATATATATGT
ATTTTAAATTTTAAATGATATGATGATGTAAAAAATTTACATTTTATTTGGAGTATAAACAAATTCAATTCTTTAAAGTA
ATTAAAACGAAAAACTCTTCAAAATGTCTAAAATAGAAAGTCACTACTCAAAAATTACTATTTTATGAGTGCAAAATGTT
AGTGACTACTTTCATATATATTTTGATAGAATTAATGAGAAAAAATAGTTATGTTTTCACATGAAAATATTAGGAAATTT
CTCAATATTTTAGCGAGAATTTATTTTTTCCATACGTTTTCTTAGTGAATTAATTCGGTGCGAAATGAATAAAAACTTAT
AATTTATAACATAAATTTTTTATTGATAATTCGAGATGAAAAAATTCTCTATTTCTGAGAGAGAGTAATAGAGCGAGTAT
GATCATGAAAGATAATTTATGACTTCTCTGAAAATACAAAGTCTGATGCAATGAATGAAAAAAGAGTCAAATATACCTTT
TTAATTTTACAATTTAAAATTAATATATTCCTCGTTATAAAAATAACTCACATATATCCTATCATTACATAAATGACCTA
ACTATCATCACAAGCAACTGTGGGAGTCCACTAGTGTGGGTATGGGCATTGACTTGAAAAGTACAAAGTTTGAAGAAAAC
ATGCAATTTACAGAAAAATATTTCAAAGACTTTAGAAAGTGCCCAAGCAAATAAAATAAATTATAATAATATAATAACTG
TAATAAAAGCCAATTAACAACTAAGGAATGAGTCTGGAAGATAGATAGATCATTGACCAAAGATACATTTATGTCAGACT
CACCAGTAAACCAAGAAGAAGTAATGCGTCTGCCCCCATTGTGGACCTGATTATTGTCTTGCTTGGAATCTTAAGTCAAA
GACAAAAAAAAATTTCCTCCTATTTTACTTTTTCTTTTTAGTTAACTAGATAAATAATTATTATAGAAAAAAAGGATGAA
TATATCTCTGAACTATTATAAATGGTACTGCAGATACCCTTCATCATACTTTGAAACATTGATGCCCCTGCCGTTAAAAA
ACTAGATCATATATGCCCTTCACTCTAACCTACTAAAATATTTGCTTTGACTCCACGTATTTGTCATGCACTAGTGCTCA
ACCTACTAAAATAAAAATAATAAAAAAACTAAATCAGGAAATAATGACTAATAGTCAAATAAAATAATGAACCTAATTCA
AAATCCGTATTCTCTGGAAACAACATAAAAATTTGTTACGTTTAAATTACGCCTCCCAAATGAAGTATAAAACAATCATT
ATTCAACTATAGAACCTAACAAAGGTTAGGATCAATCCCACGAGAAATGTGATTTGGACTTCGTTGCTATCATTCGTTCT
CTTATCATATTATTTCGGGGGGGAGGGGGGGAGGGGGGGGGGTTGTGTAATGAACATAGTTAATGTCGTCACAAGTAGAA
AGTAAAAAAGTAGCAAGTTCATGTGTTTTGAATCAATAAAAGACGAAACTAAGATGTTGTGATCCCCAGAATTCATAACT
AAGTAAGACCCGATATAATTAACTCTCTCTATTATGTAGCATGCAAGATCAGTAGGCTAAGTTCACCCAAGTGTTTGGTC
CCCTAAATAAGTGAATATCACCACATAACTTAGTCTGTCTACAAGTGTATGCTTTACTAATCCGTGGATGTTTTTACGAT
CCGTATCGCATAGTCGTAAAACTTAAGCTTCCATTTTATATCTTTGAATCTCCATCTATGAAGGCATCTATGACTCGTCG
TCCAAACCACAAGCTCGTAGAATGCACTCGTGAATTCTAAAATACCAATGAACAACTCCTAATTTTGTACTTCGTTACCG
AATCTTTTTTTTCTGAAAATATATTACAAAACACATCAAATCTACTTTAACACACTAGAAAACTTACAAACATCGTACGT
TTCAAACATCAAAAGTGTCGTAAATCCACGACACATCATTAGCACATCACTAGCCTAAAATTTTCAACTCACTTCTCCAA
AAGTTCTCTTACCCAAATTCTTTCACCATTGGTTCACCCATAACAATCTAAAAGGTCGTTACACCCCCCCCCCCCCCCAC
CCCCACCCCTTGCTTCCTTTCTCTTCTACTTCTTTTTCTTTTTAGTTATTGTTCACCATTTTAAATTTTAACTTTTCCCA
ACTTATGATAAAACAAGGGAGAAAAAAAGGAGGAAATAATGATGACATTTATATAGAAATAATTACTTCAATAGAAGATG
ATTTCATTTAGCCACTATGTACTTATCATGTATTTTTCTTTTGTGTGTACCCAAAATTCAAAATAAAAGAATGAAATAAT
TTTTTCTCTTGTTCCCACCCCTACCTCACCATGATAATAATACAAATTGAAAGAGTATGAATATGTGTCACGGCGTAGTC
CGTCGTGATTGTCACCCGCACTAACCCTCTGATGGGAGAACCATTACTACAACCCAACTACACAACTTAACGAAACTAGA
ACATTTAAAGATACGGAAGCACGTTTAAATGTCTAAAGAAATATAGAGTTTCCATAAACTTTGAAGTTTAATAAAACAAC
TACCAAAACACTTGCGGAAAATAATTCCTACAACAAGAAAGCCATTGTACCAAAACTCTAATTTCAACAAGTCTAAGAAA
AAGGGGTACAACCCCAACCAAGCATAAGAAATATCTAAAGAACTAGTCTAAGTTCGAAGAAAATGGACTAAACATAAGAG
AATCCAGGGCAGCCTGGAAGAATTGGTTCACCCTTGAATTCGGTCTCGATCAGTTATCTCCAAGCAGAGGTCGATCAGTA
ACCGCCTGAAGATGCCCTGTACTCAACAAAGAACGAGCAAGTGCAATATCAGTACACAACCACAGTGTACTGGTAGGATC
ACGTGGCTACTCCAATGAGTGAAACATAGACAAGCAATCACAACATAGTATACACATATAAAGAATACACATATCAATTA
TCCTTTCAAGAGCAACATACAGTTCTCAATATAAAAAACAATTAGACATGAATATATTGAATCACAGTGGTCCTCTCATG
GAACCCCTACGCAAATTGTTAGTGTGTCGAAACGTGACATCTAATCCAATATATGTGTCGGAACGTGACACCCAATCCAA
TATATGTGTCGGAACGTGACACCCAATCCAATATATGTGTCGAAACGTGATACCCGATCAAATATATGTGTCGAAACGTG
ACACCCGGTCCAATCAACACAACCACAATCACAATCACACCCATAATGAACATTACTCATAATCATATAATCAAATATTA
GGTTCATGGCATGCAATTGTTCATTCATACTCATTTTCATTAGATTTGTTCTACATTACCTCATTCACATATATGCATGC
GTACAATGAATCAATTACCAACATATATCACACAAACAGGAAATCAAACCATCACCTACCTCGAAACCAAGCTTGAATCC
TGCTAAGACACTTGAGCCTTCCCTTTTCGGATTCTTTCCGCTTGTTCTTGGTCTAAAAACAATCAATTTACGCAAGGATC
AATAAACAATGCCTAATTTACTCGGATAACAATCAATTTATCTATCCATGGTCAAACCCAAGATCCTATTATTCAATTAG
GACTTTTCCCACCATTAACTTCAGGCCAAAACCCTCCCCCAATGATCATTACGCAATATTCTAAGGTTTACAAATCAAAT
TATGGATTAGGGGAGTAAAAATCTTACCTTTAGCGCTAGAAAACGTGGGAAACTGGTCAAGAATTGTTCTAGGTCGTCTC
CTAGCTCTCAAGGACCAAGTTTTGCAGAAAATAATGAATTTGAGGTTTTTCCCAACTTAAGTAGTGACTGTCCCGCTACG
ACGGGACCCAGCCGGCCACAACAACCCCGTCTTGGAGGAATTAATCCCCCCTGGTGGCTTGCACGGAGACAGAAGTTCAG
AATTTGAGTTCCAAGCTCCCATTTCACAGCACACTTTCAAACCAGGACATTCTAAAACTACCCTTTCACGCTAAGATCAG
TTTCGAGAGTTCTAATTGCCCGAATTTGATTATGTAAAGCCGTACAGGCTCCTTAATGTATTGGCTATCCACTCATGTGA
TGAAATTCATAATTAGATCTCCCATTCATTACCATATTTCCCCAGACCATACCTGAATCAGCTTTCGTCCATATCTGGAC
TAGGCTAAAAAATTTAAGTCACTACTCAAAAGTTTCTCTGGTCAAAATTCTTTCCCCATTGGCTTTTCTATAACGACGGA
AACAGGTCATTACAATAGATGTCAATTTACCCATCACTCGTTCCCGAGTGATAAACTACGAAAAATTGGCTAAGGTAAGA
GTAGAGTAATACTTGATCAATCGTCGAACAATTGGGGATACTTGTCTCGCATGTCCTTCTCGGTTTCCCAAGTAGCTTCC
TCAATTGGATGATGCTTTCATTAAACTTTCATGGACTTTATCTCATTGGTCCTCAACTTCTGAACATCGCGATCAAGAAT
TGCAATTGGTTCCTCTTTATGCTGAAGGTCTTTGTCCAATAGAACTGAGTACACTTTATAATGTAATCTCCGTCACCATG
ATACTTCTTCAACATGGACACATAAAACACTGGATGAACTCCAAATAAGCTAGGGGGTAAGGCCAATCTATAAGCCACTG
GCCTTACACAGTCAAGGATCTCAAATGGTCCAACGTATCGAGGACTATGATTTCCCTTCTTGCCAAATCTCATCACCCCT
TTCATGGGTGACACTCTTATAAGGACTTGCTCACCAGTCTGAAATGTCATGTCCCTTACCTTGCGGTTTACATACTTTTT
TTGTCTACTCTAGGCTACTAGAAACTTAACTTGAATGCTTCTTACCTTATCATCCTTCACCAAATCAACCCCCAAAGGTT
TCACATCTCCATTCTCAAACCACCCTATGAGTGATCTACATTCCCTCCCATAAAGTGCCTCGAAAGATACCATGTCAATG
ATGGCGTGATAGTTGTTATTATAGGAGAACTCACACAAAGGTAGGAACTTAGCCCAATGCCCTCCAAAGTCGATCACACA
TGCTCTCAACATATCCTCTAACGTTTGAATCATTCTCTCTGACCTGCCCATCCGTCTGTGGATGGAAAGTTGTGCTAAAA
GTGAGTTGAGTGCCTAACTTCTCATGCAATTTTCCCCAAAACTTGGATGTGAACTGCGTACCACGGTCCAACATGATAGA
AAGGGGCACTCCATGTAGCCTCACTATCTCTTTCGTATAAACCTTAACCAACTGTTGAGCATTATAGTCTACTCTGACTG
GAATAAAATAGGTTGACTTAGTCATTCGGTCAACCACTACCCAAATGGAATCAAACTTCCCCAATGTCTTGGGAAGACCA
ACCATAAAATCCATAACTATCATTTCCCACTTCTATTCCGGAATTGGCATTCATTGAAGCAAACCTGCAGGCCTTTGGTG
CTCATACTTTACTTGCTGACGTTTTGGCACTTAGCCACAAACTCAACTATGTCTTTCTTCATGCCAGACCACCAATAAAG
TTGTTTCAAATCTTGTACATCTTGGTCACACCCGAATAAATGGAATGCCGTGAACCATGAGATTCAATCAACATCTTCTG
AATCAAGTCATCCACTCTGAGAACACAAATCCTTTCCTTAAAACTGAACACACCACCTGCGTCAAAAGTCACATCTGATG
CATTGCCGGACACTGTCTTTTTTCTGAGCTTATTTAAATTCTCATCCTCAAACTGTTTGGCCTTGATCTCCTCAATGAAA
GTAGGTCTAACCTCAATGCTAGCTAACACCCTAACTTTTTTCTGAGATGCCCAACTACATGGATTTAGACTTCAAGGTTT
GAATCTCCTTGGCCAAAGGTAGCTTGGACACACCCAAGCTAGCTAGACTACCCATACTCAATGCCTTCCGACTTAATGCG
TCTGCCACCACGTTAGTCTTACCCGGATGATATTGGATGGTGACACCATAATCCTTAAGTAACTCCATCCACCTTCGTTG
TCTCAGATTTAGGTCCTTTTGAGTGAATAATGCTGCAAACTATGATGGTCAGTAAGCACCTCACACTTGACACCATAAAG
GTAATGTCGCCGTATCTCAAGGGCAAACACTGCCGCTGCAAACTCCAAATCATATGTAGGGTAGTTCATCTCATGCACCT
TTGACTGTCGTGATGCATAAATTATAACATTCTTATCCTGCATCAACACAACACACAAATCCGAATATGAAGCATCACAA
TAAATAATAAAATCTTTACCTTTCACCGGTAGTGCCAAAATAAGTGTTGTGGTCAGAAGAGTCTTGAGCTCTTGAAAGCT
CTCTTTACATTTTTTGGTCCATTTGAAAGGCATCTCCTTTTTGGTCAGCCTTGTCAGATGTGTGGCGATAGAAGCAAAGT
TTTTCACAAACCGACGAAAGTAGCTAGCGAGCCCCACAAAACTCCTAACTTCAGTCACAGAGCTAGGTCGGACCCAATTT
TTAACTGCATCAATCTTTTGGGGATCTACCATTACCCCTTCCTTTAAAACTACATTCCCCAAAAAGGAAACTGAATCCAA
CCAGAACTCACACTTAGAAAATTTGGCATACAACTTTTGTTTCCCAAGGACACCCAAAACAATGCAAATATGGTCTGCAT
GCTCTTCCTTACTCTTTGAATACACTAAAATGTCATCAGTGAAGACAATAACAAAAGAATCCAGAAGTGATTTGAACACA
CCATTCATCAAACTCATGAAAGTTGCAGGCGCATTGGTCAACCCAAACGACATCACTAGAAACTCATAGTTCCCATAACG
GGTCCTGAATGCCATTTTTAGTATATCATGAGGCCTAATCTTTAACTGATGGTAACTAGACCTTAGATCAATCTTAGAGA
AAACGGACACACCCTACAACTGGTCAAAAATATTATCTATTCGAGGCAACATATACTTATTCCGAATGGTGACCCTATTC
AATTGTCGGTAGTCTATGCACATCCTCATACTACCATCTTTTTTCTTAACAAACAAGATAGGAGCACCCCACGGGGAAGC
ACTAGGACGAATGAACCCTTTATCAAGAAGCTCATGGATTTGATCCTTAAGCTTTCTCAATTCAACCGGAGTCAAGCGAT
ACGGAGGGATGTAAATGGGGCTAGTGCTCAGTTCCAAATCAATGCAGAAATCTATATCTCTATCCAGAGGCATACCAAGA
AAATCGATAGGGAACACACCCTTAAATTCAGACACTACAGGTATAGTAGCCTCAATAGAGGGAGACTCAACCTCAACACC
CTGAATATGAGCCAAATATGCCAAACATCCCTGCCCCACCAGTTTCCTAGCCCGAATGGAAGATATGACCTTAGCTAGCT
TAGGCTTGTACACCCCTTCCCACTCTAACTTTTCCCTACCCGGGATCTCTAGAGTCACAGACTTAGTATTACAATTAAGC
ACAACATATTAGAGGGACAACCAAGTCATGCCTAAGATTATATCAAAGTCAGTCATATCTAGAATAACCAAATCAACCCA
AGTCTGAAAACCATAAATAAGATAGGACAAGTACGATAGACATAGGTGACTATGGCAGACTCTCCAACTAGGGTAGAAAC
ATGGATGGGGGCATCAAGTACATCACAAACCGCATCAAATCCCAAGGCAAACTGAACTGACACATAGGAATAAGTAGAAC
TCGGATAAAAAAAATTGTAGCCATCCAGTCACAAACAAGAATAGTACTTGTGATCACTGTGTCAGACGCCTCAGCCTCGG
TCATGCCCGGGAAGGCATAACACTGAGCCATGTCATCTTGACAAGCGACCTCTTTGCTTGGCTGCACCGCTCCTCTACCT
GCATTACCATTTCCCCGGCCTTGCTGATTCCCTTCTCAACCACCTTGTGGACGTCCTCTGCCGTTATTATTGTTGCCCAC
GGGAACCAATGCTCTAGTCAGCTGGTGTGCGGGGTCAACCATGCGTAGGTGGGGAAAATCTCTCCTCATATGTCCAAGTT
CTCCACAGTTATAACAAGTGCGATCAAAAGACGGCCTGCCGCCCGCCGAAGTTGTGGCTCCCTTGCTATCCTGAATAAAA
TTTTGTTGTAGAGTTCTCAAGTAACCACTATAGAAGCGGGCATGACTGAATGAATTGGCCGGGCTGTAAGTGTCGGCCTG
CTTGAACCTCTAGAGTAGGAACCATGAAAGTTACCCGTGCTCTTGGGCTTCTTAGTCAAAGCCTTGGCTTGCCCATCACG
TCGAACTCCTTTTACTTTCTTCACAAAGTCGGTCACTTTGTTAAAACTTTTACCTGCAGAGGTCATATTAATAGACAATA
CATGTAGCTCAGAGTTTAATCCCTTGACAAATAGACAAATCATCTTATTCTCAATAGTCACCAATTGTGTAGCATATCTA
GACAATGCATGGAACTTAGCCTCATAAGCAGTTACAGACATACCACCCTGTTCCAAAGACATGAACTCATCCTTTTTGCG
ATCCCTCAAAGTCTGGGGCACATACTTTTCCAGAAATAAATCGCGAAACTGCATCCAAGTAAGTGGGGGCAAGACTGGCG
ATCTGCATTCTACATAGGCTCTCTACCACTGCTTAGCCTCTCCCTGAAGCTGGAAGGTCACGAACTCTACTCCATGCTGA
TGTACAATACCTAACTTATGAAACCTCTCATAACAATTCAAAATAAATTCATAGGCGTCCTCACTCTCAAAACCATGGAA
CACAGGCGACTTCAATTTCAGGAACTTAGTTAACATCTCATGCTCATTACTAGTCATCACATGACCTAATAGGGGAAGGA
AAAAAGCATCAATGCCTAATGCTCTATCCACTCTGGGAATAGCAGCAGTAAATGGGCGGTTGGTTGGAGGTTGAGCAGCT
TGCACTATTGGAAGGACTTTGGGGCCGACCAATCCCTTCAGAAAAGTCATGATCTGTTGAGCTAACACTAGGTCTAAGGG
AGGAACGTCGTTATTACCTGCCGATGCACCTTCCTCTGGTCCAACATCCTCCTCGTTCCCAAACTCCATAATCTCTTCTA
CCTCTTCTTGGGGTGCAAAAGGGGCTTTTTCCCGAGGAACATTCTCAGTTGGGACTCCACTCTTGGTGAGTGTAACTCTT
CCTCGATCTACCCCTTCCTCTTCCTCGATCTACCCCTTCCTCTTCCTCTTCCCCTTCCCCTTCCCTTTCCCCGACCACGA
CCTCTTGTTGTGGACTCCTTTGCTGGCTCATTGACGGGGGCTACAGGTCTAACGTTGTTAAATCGCATGTTAACCATCTG
CAGACAGAAGAGTGAAAGAGATTAGATACCAATTTGGATCACCAGATACCAATTGGAATAAAGTCATATCACGAAAAGAG
AAGAAGACACAGAGATTTCCTAAAGTCTGGTAGCCTCTCAAAAAAAAGTACAGACGTCTCCGTACCGTACCATTCTGTAA
GACTCTACTAGACTCATTTTGGTACAATGAGATCAATAAATCTAGGGTTCTGATACCAACTTTGTCACGACCCAGACCGT
CGTGATTGACACTCACACTAACCCTCCGATGGGAGAACCATTACTACAATCCAACTACACAACTTAACAATAACTAGAAC
ATTTAAAGATATGGAAGCACGTTTAAATGTCTAAAGAAATATAGAATTCCCATAAACTCTGAAATTTAATAAAACAACTA
CCAAAATATTTGCGGAAAACAACTCCTAGAACCTGAAAGTCATTATACCAAAACTCTAATTTTAACAAGTCTAAGAAAAA
AGGGGTGCAACCCCAACCAAGCATAATAAATATCTATAGAACTAGTCTAAGTCCGAAGAGAATGAACTAAACATAAGAGA
ATCCATGGCAGCCTTGAAAAACTAGCTCACCCTTGAATTCGGTCTTGTTCAGTTATCTCCAAGCTGAGGTCGATCAGTAA
CCGCCTGAAGATGCCCTGTACTCAACAAAGAACGAGCAAATGCAATATCACTACACAATTGCAGTGTACTGGTAGGATCA
CACGGCTACTCCAATGAGTGAAACATAGGCAAACAATCACAACATAGTATTCACACATATATAGAATACACAGATCAAGT
ATCCTTTCAAGAGCACAATATAGTTCCCAATATCAACAACATTTAGACATGTATATATATAATCACAGTGATCTTCTCAT
GGAACCCATATTTAAACTGTTAGTGTGTCAGAACGTGACGCTCGATCCAATATATGTGTCGGAACATGACATCTGATCCA
ATATATGTGCCGGAATGTGACACCCGATCCAATCAACACAACAACAATCACAATCACAATCACAATCACATCCATAATGA
ACATTACTCATAATCATACAAATAAGTATTAGGTTCATGGCATGAAATTGTTCATATTCATACTCATTTTCATTAGGTTT
GTTCTACATTGCCTCATTCACATACATGCATGCATACAATAAAGAAATTACCGACATATATCACACAAACAGGAAATCAA
ACCATCACCTACCTCAAAATCAAGCTTGATTCCTCCTAAGACACTTGGGCCTTCCCTTTCTGGATTCCTTCCGCTTGTTC
TTGGTTTGAAAACAATCAATTAACGCAAAGATCAATAAACAAGTCCTAATTTACCCGGATAACAATCAATTTATCTATCC
ATGGCCAAACCCAAGATCCTATTATTCAATTAGGGCTTTTCCCACCATTAACTTCAGGTCAAAACCCTCCCCCAATGATT
ATTACCCAATATTCTAAGGTTTACGAATCAAATTATGGATTAGGGGAGTAAATTTTTTATCTTTAGCGCTTGAAAACATG
GGAAACTGGTCAAGAACTGTTATGGGTCGTCTCCTAGCTCTCAAGGACAAAAGTTTGCAGAAAATAACGTATTTGGGGTT
TTTCCCCGACTTAAGTGACCACTGTCCTGTCGTAGTGGGACCCAGCCTACCATAGTTGCCCCGCCCTAGCGGCTTTCACG
GAGACAGAAGCTCAGAATTTGAGTTTCAAGTTCCCATTTCACAACACACTTTCAAACCAGGACGTTCTAAAACTATCCTT
TCACGCCAAGATCAGTTTCAGAAGTTCTACTCGCCCGAATTCGATCTTGTAAAGTCGTACAGGTTCCTTAACATCTTGGC
TATCCACTCATATGATGAAATTCATAATTAGATGCCCCATTCATTACCATATTTCCCCAGACCATACCTAACTCAATTTC
ATCCAAATCTGGACTAGGCTAAAAAATTTCAAGTCACTACTCAAAAGTTTTTTGGCCCAAATTCTTTTCCCATTGGATTT
TCTATAACGATGGAAACAGGTCGCTACAATATGTAAGTTCATTTCAAGTTTGAGTCTTTGGTATCCTAATTAAGAATAAG
AAATTAAAAAAAAAGAATTAGAAAAAAGAAATGAACAAGACAAATGGAAAATTGATAGAAAATTTTATATTAATAAAAAT
AATAATCTTTTTTTAGATGAACAATCAGATGGGACAGGTATGTATTTTAGTTGGATCCACATTTATGAGTTAGGTTATAA
TAAATTGGGGGTTGATTTTAAATAGGCAAATAGGAAGACATCATATAATTAATAATTTTTTGAATATTATTTTGAAGTGT
TTCGGGTCAAAATATGAATCATATGTGGTTATTGTTATTTATTTAAGAAGGATTAAATTCAGACTAATCAGATAAGACAA
CATGATATATAAATATTTAATGATTTTATTTTAGCGGAATTGAAAAATTAGGCCAAATTTGAGCCAAAGGGTTGATATTG
AGAGTATTTTTGAGCCAAAAAGTTGATGTCAAGGGTAATTGGGGGCCGAAAGGAGGATGGAAGATTGTTTTGTACCAATT
CAAATAGTTGAGGGGCATTTTAAGTCCTTCTCCGATATAAAAACAAAATTTTCATGCCAGTTAGAACATTTAGGGGTCGT
CTAGCAGTATTAGAGAATCTACTATATGTATTATTCCTGATACTATATAATTCTTTTTTGGTAGAATTATTAGTTTTATA
CGATAAATTTAATAAGTATTATAGATTAATGATAGTTAATACATTGTAAATCATGATGTTAATAATTAATAAGTTATTAA
TATATGAATAAGTATGAATAAAGATAGAACTGTCCTTAATACACTAAATCAAACAGTGGATAGGAAATAGTCTCAACATA
ACAAATCTGAACATAACTAATCATGATATTACTTTCCAGCATTTCTAATACACACTGTTTTGTACTGTTATTATACACTC
AATCAAATGAACTATGAGATCTTTGTGTTATAAATATATTGTATTGTGGATGTTCACTACACAACTTATTGGATAAACTT
TTAATTGTGTAAGCTTGCAATTGGCTAATCATACAATTTGATAAGCTTGTAAAATAACTTTTATTTTTCTATAAATAGAA
AGTCAATTCAATTCATCTGTATATCAACATGACGTTGAATAATATATTAGTTTTTTTAAAAATATTTTTTTCTAGTGTAT
TTATTTTATAGTCTTTACTTTCATAACACAACGCAAAACACAACATTACCGTTTGAAGTGAGCTTTCAAAATCTTTCAAA
TGTTAGTTTTGAAATTGCCAACAAACTTCAAGAAATTACTTACTGTATATTATGATGCTTTACAGATTGAGACAGTATGT
GTTTGGCTAGGTTTTGTTTAATTCCTTCATATAATAATGTTACATTTTATTTGGAAATTAAGAAAAAATGAAATTGAATA
ATGTATTAGCAATGCCAAATTTTATGTGGAAATTATTTGCTTGAATACTCCAAACTAAACTACATCACCTTAGAGTTGAC
ACCTCATTCATTTATCTATTTTCTTTTCTTTTCTTATTTTCTTTTTCTAGTTCATGAAACTAATATTATATATATAGACA
AAGAAATGATGAGTAATGTCAATATGTCAGATTCATGTGTAGAGACTTTCTTTAAAGAAGCTTCTTATTTGACCTTTTCA
ATCCACTGTATTTTCTAGATATAGCCCTTGATTTTCGTTGAATGTTCCTTTTTAGAAATTTAACTTTTATGAAGATATAA
GTTTTAAAAATATCTTAATCTATTGCTCCAGGATTTTAATNNNNNNNNNNNNNNNNNNNNNNNNNNNNNNNNNNNNNNNN
NNNNNNNNNNNNNNNNNNNNNNNNNNNNNNNNNNNNNNNNNNNNNNNNNNNNNNNNNNNNNNNNNNNNNNNNNNNNNNNN
NNNNNNNNNNNNNNNNNNNNNNNNNNNNNNNNNNNNNNNNNNNNNNNNNNNNNNNNNNNNNNNNNNNNNNNNNNNNNNNN
NNNNNNNNNNNNNNNNNNNNNNNNNNNNNNNNNNNNNNNNNNNNNNNNNNNNNNNNNNNNNNNNNNNNNNNNNNNNNNNN
NNNNNNNNNNNNNNNNNNNNNNNNNNNNNNNNNNNNNNNNNNNNNNNNNNNNNNNNNNNNNNNNNNNNNNNNNNNNNNNN
NNNNNNNNNNNNNNNNNNNNNNNNNNNNNNNNNNNNNNNNNNNNNNNNNNNNNNNNNNNNNNNNNNNNNNNNNNNNNNNN
NNNNNNNNNNNNNNNNNNNNNNNNNNNNNNNNNNNNNNNNNNNNNNNNNNNNNNNNNNNNNNNNNNNNNNNNNNNNNNNN
NNNNNNNNNNNNNNNNNNNNNNNNNNNNNNNNNNNNNNNNNNNNNNNNNNNNNNNNNNNNNNNNNNNNNNNNNNNNNNNN
NNNNNNNNNNNNNNNNNNNNNNNNNNNNNNNNNNNNNNNNNNNNNNNNNNNNNNNNNNNNNNNNNNNNNNNNNNNNNNNN
NNNNNNNNNNNNNNNNNNNNNNNNNNNNNNNNNNNNNNNNNNNNNNNNNNNNNNNNNNNNNNNNNNNNNNNNNNNNNNNN
NNNNNNNNNNNNNNNNNNNNNNNNNNNNNNNNNNNNNNNNNNNNNNNNNNNNNNNNNNNNNNNNNNNNNNNNNNNNNNNN
NNNNNNNNNNNNNNNNNNNNNNNNNNNNNNNNNNNNNNNNNNNNNNNNNNNNNNNNNNNNNNNNNNNNNNNNNNNNNNNN
NNNNNNNNNNNNNNNNNNNNNNNNNNNNNNNNNNNNNNNNNNNNNNNNNNNNNNNNNNNNNNNNNNNNNNNNNNNNNNNN
NNNNNNNNNNNNNNNNNNNNNNNNNNNNNNNNNNNNNNNNNNNNNNNNNNNNNNNNNNNNNNNNNNNNNNNNNNNNNNNN
NNNNNNNNNNNNNNNNNNNNNNNNNNNNNNNNNNNNNNNNNNNNNNNNNNNNNNNNNNNNNNNNNNNNNNNNNNNNNNNN
NNNNNNNNNNNNNNNNNNNNNNNNNNNNNNNNNNNNNNNNNNNNNNNNNNNNNNNNNNNNNNNNNNNNNNNNNNNNNNNN
NNNNNNNNNNNNNNNNNNNNNNNNNNNNNNNNNNNNNNNNNNNNNNNNNNNNNNNNNNNNNNNNNNNNNNNNNNNNNNNN
NNNNNNNNNNNNNNNNNNNNNNNNNNNNNNNNNNNNNNNNNNNNNNNNNNNNNNNNNNNNNNNNNNNNNNNNNNNNNNNN
NNNNNNNNNNNNNNNNNNNNNNNNNNNNNNNNNNNNNNNNNNNNNNNNNNNNNNNNNNNNNNNNNNNNNNNNNNNNNNNN
NNNNNNNNNNNNNNNNNNNNNNNNNNNNNNNNNNNNNNNNNNNNNNNNNNNNNNNNNNNNNNNNNNNNNNNNNNNNNNNN
NNNNNNNNNNNNNNNNNNNNNNNNNNNNNNNNNNNNNNNNNNNNNNNNNNNNNNNNNNNNNNNNNNNNNNNNNNNNNNNN
NNNNNNNNNNNNNNNNNNNNNNNNNNNNNNNNNNNNNNNNNNNNNNNNNNNNNNNNNNNNNNNNNNNNNNNNNNNNNNNN
NNNNNNNNNNNNNNNNNNNNNNNNNNNNNNNNNNNNNNNNNNNNNNNNNNNNNNNNNNNNNNNNNNNNNNNNNNNNNNNN
NNNNNNNNNNNNNNNNNNNNNNNNNNNNNNNNNNNNNNNNNNNNNNNNNNNNNNNNNNNNNNNNNNNNNNNNNNNNNNNN
NNNNNNNNNNNNNNNNNNNNNNNNNNNNNNNNNNNNNNNNNNNNNNNNNNNNNNNNNNNNNNNNNNNNNNNNNNNNNNNN
NNNNNNNNNNNNNNNNNNNNNNNNNNNNNNNNNNNNNNNNNNNNNNNNNNNNNNNNNNNNNNNNNNNNNNNNNNNNNNNN
NNNNNNNNNNNNNNNNNNNNNNNNNNNNNNNNNNNNNNNNNNNNNNNNNNNNNNNNNNNNNNNNNNNNNNNNNNNNNNNN
NNNNNNNNNNNNNNNNNNNNNNNNNNNNNNNNNNNNNNNNNNNNNNNNNNNNNNNNNNNNNNNNNNNNNNNNNNNNNNNN
NNNNNNNNNNNNNNNNNNNNNNNNNNNNNNNNNNNNNNNNNNNNNNNNNNNNNNNNNNNNNNNNNNNNNNNNNNNNNNNN
NNNNNNNNNNNNNNNNNNNNNNNNNNNNNNNNNNNNNNNNNNNNNNNNNNNNNNNNNNNNNNNNNNNNNNNNNNNNNNNN
NNNNNNNNNNNNNNNNNNNNNNNNNNNNNNNNNNNNNNNNNNNNNNNNNNNNNNNNNNNNNNNNNNNNNNNNTATTTTTT
TTTACATTCATTCATTGTTTTCTCTCTTTTATTTTTCTATTGATTTTATTTACTGTTTTTATTTTCTTTGTCTTTCCTTG
TGATTTGATTTCAAATGTCTTGTATTTAAAATAAGTTAATTTCGAACAGATATCAAAATAAGTGAAGAAAATAAAATAAA
ATAAAATAAAAATAAAATCAAAACGTACAAATTAAAGGACACTTTTTAATTATTTTTTTTATAAAAAAATACACATAATT
TTGTAAAATAATTAAAAGTGAAAAGATAAGAAATTAATGAAAGAAAATAAATAAAAACTTTAATGTGAGGAAGAAATTAA
AATAAATATTTAACAAAAAAAGAAATATATATATATATATATATATATATATATATGAGTTTTAATATTAATAATTATAT
AAACTAACTAATTAAAGTTACTAATTTAAAAAAACATGCATCCAATTTGTTTACTCATCACTTGTCTTCAAGAGAGTGTG
CACTCTCTATGCCACATTAATTTTTAGTGTGTATCTATTCCATTTTAAAATAATTTACGGGATAGTAAAATCTTAATTAA
GTTAAATTTTCTCGCTAAAATTTGATCATAGTTCAGGATACTTATACCTTATCACAAATACAATCACATACATTTGTTCT
TTCTATGGGATAAAACAAGTATATTATATTATATATACTTGACAATTAGATTGGGTAGGTATCCATGTAATCTTGTTGTT
TCTATATGGGATAAAATGACACTATTTTTAATATGAATCAACGGCGGATAAATTATAAGGCTAAACAATAAAATTTATCC
CTAATCATATTTAGTAATTGACAACTTATTGAAAATTTTATTAGTTATACGTAATTTAGCGATAAAATTCATTGTTAATT
CTAACTCTTTTAGTGGTGTGTAAGGTGTACAAGCCAAATCAGAAAATCAAACCCAAAAAAAAACCAATTTGTGGTTTGGT
TTGGTTGGTCTGGTGGTTGAAAAAAAAATCGACCACTCTTGATTTGGTTTGATATTAAAAGAAAAAAATTCAAACTGAAC
CCAAACCAAATTGACATATATATAATTTTATTTTATTTATAGATAGAAAATATAATTTATAATCTACTTTGTTAATATAT
TTTTAGTTAGTTTATAGTTTTTCAATGTTTATATATGTTATTTCAAATTTGGGCGTGTAAAATTTTGTAAATATTATATA
TATATATATATATATATACATATATACATACATATCTATAATTTTATTTTATATATAGATAAAAAATATTATTTATAATC
TACTTTGTTAATATATTTTTAGTTAGTTTATAGTTTTCAATGTTTATATATTTTATTTCAAATTTGGGCTTGTAAAATTT
GTAAATATTTTATTTTGTATTAAGATCCAAAGTTACAATTATATTGTTATAGTTTTTCAAATTCGAAGTTAACAATTTAC
TTTGTAATATTTTGTTTTGTATTTAGTTTGCCTGTAGCCTTTAGTCTTATTAATCTAACATAATGAACGTTGATATTTTA
AAAAATAAAATTAGTACTCATGTGAATTTTGTTGGGTTTAGGATCTTTTTTCCCTTTCTATGTGGATAAATAAAAGTCTT
ATTAGGACAAGCCCACTTTAGCCCATAACCCAAAATATTATGTGGCATATATAAGACTTATTTGGTCTTATTTTCAGAAA
CACAAGAGAGAAAAATCAAGAGAGTTTCGTTTTGGAGATTGAGAGAAAAAGAGAAAAATCCCGTTTTTGCTTCTGGAAAT
TTTCTGCTCAGACAGTCCGCTTCAGATAGAATTTTCCGCTTCGTTAACCGTTAGATCGTGCTCAAATTTGAACTGGGAGT
TCTAAGAATCTGGTTCTTGCAATTCAACGGTGGAGATCGGATTTGGATGTCTGTAGCTTCTGATTTTGGGGCGTGAACAG
TAGCGCGTTTTTGGGTGAAATCTCTTCTTTAATTCTCTAGTTTTGGTGCAATCTTAATTTGTTGTTGGTCGTTGTTTGGC
ACTTGTTTTGTGGCCAACTTTGGAGAACAATTTTGTAACTATTGGTGTTTAAGTGGAGCTTTTGGTCCTGTGGTTTTTTA
CTCTTCACATCGAAGGGTTTTCCACGTAAATCATTGTGTCTTGTGTGATTGGGTTATTCTTATCTTGTTGCTTTAGTTTG
ATTGATATACTTGCTGTCCATTCTTCATATTGCTTGATTTGGTTTGTTTTCTCTTGGTTCAAATTGAAAGGGAAAGTTTA
GATTAGGGTATTATTTCGCTGCTATCCTGTCTGACATTCTTGTTAGTGTCTTTGTCTTTCCCAACAAAGTGGTATCAGAA
CATTGGTTGTTGTTCATTATTGATTTGAATTATGGAGGCAAATATGAGCAAGATGGTTTGTTTGAATGGTAGTAACTATC
ATATTTGGAGAGGCAAGGTGAAAGATCTTCTATTTGTCAAGAAAATGCATTTACCTGTCTTTACCTCTAATAAACCCCAA
TCCATGACGGATGAGGAATGGGAATTTGAGCACTTGCAGGTTTGTGGCTATATTAGACAATGAGTTGAAGATAATGTTCG
AAATCACATTGTGAATGAGACACATGCCAGAAGTTTGTGGGACAAGCTCGAGACGCTATATGCTTCGAAGATTGGCAACA
ATAAGTTGTTTTTATTGAAACAATTGATGAATATCAGGTATAAAGAGGGCACTCCTATTTTTGATCATATTAATGATTTT
CAGGGTGTTCTTGACCAGCTATCTGGAATGAATGTAAAATTCGATGAAGAAATACAGGGACTATGGCTTCTTAATACTCT
GCCAGACTCTTTTGAAACTCTTCGAGTTTCTTTGACTAATTCTGCTCCCAGTGGTGTTGTGACCATGGAATATGCTAAGA
GTGGTGTCTTGAATGAAGAGATGAGAAGAAGATCTCAAGGCTCAACTTCTTCTACTTCACACTCTGATGTTTTGGTTACT
GAAGATAGGGGGAGAAACAAGTTCAGAGGTCAGAGTGACAGAGATAAAAGTAGAGGTAAGTCAAAGTCTAAATACAAGAA
TGTTACATGTGACTATTGCCACAAGAATGGGCATATCAAGAAATTTTGTTTTAAGTACAAGAGAGATATGAGACAACAAA
AGAAAGAAGGTGACAATGAAAATCGTGTTGCTGTTGTTGCTAATGATGATCTTCTTGTTTCTTGTGATGAAAATGCCGTC
AATCTTGTTCTTGATGAGTCTAGCTGGTTTGTGGATTCTGGTGCTACTTCTCATGTCACGCCCAAAAAGGAATTATTTTC
TTCTTATACTCCAGGTAATTTTGGGATGTTGAAAATGGGTAATAATCATGAGGTTGCAGTTCTTGGTATTGGGACAGTTT
GTTTGGAAAGTAACAATGGTTCCAAACTAGTTCTCAATAATGTCAAACATGCTCCAGATGTTCGCTTGAATTTGATTTCT
ATGGGATACCTTGATGATGAGGGTTATGTTAATACCCTTGGTGCTGGCCAGTGGAAGCTTACTAAAGGTTCGATGATTGT
AGCCCGTGGTGATAAGCTGTCTAACTTGTATGTTTTTCAGGGCTCCACTTTTAGAGGCTCAATAAATTTGGTGGAGAATG
ATACTTCATCATTGTTATGGCATAGAAGACTGAGTCATATGAGTGAGAAGGGGATGAACAATTTGGCTAAGAAGAATTTG
CTTTCTGGAGTGAAACAAGCAAAGTTGAATAAGTGTGTTCATTGCTTAGCAGATAAACAAAAGAGAGTTTCTTTTCGGAG
TCATCCGCCTTCAAGAAAGCTTGATTTGCTGGAGTTGGTACATTCTGATTTGTGTGGTCCTTTTAAGGTAAGGTCTCATG
GTGGTGCACTTTATTTTGTGACTTTTATTGATGATTATACACGCAAACTCGATCAGGTACTTGAAGTGTTCAAGAGTTTT
CAAGCCTTGGTTGAGAGACAATCAGGGAAGAAATTGAAATGCATTCGTTCTGATAATGGTGGTGAGTATATTGGCCCCTT
TGATAGATATTGCAAAGAGTAGGGTATTCGGCATCAGAAAACTCCTCCAAAGACTCCTCAACTAAATGGTTTGGCGGAGA
GGATGAATAGAACTCTTGTTGAGAAAGTTAGATGTATGCTTTCAGATGCTAAGCTGCCAGATTCCTTTTGGGCAGAAACA
CTTAATACTGCTGCATATGTTATCAATTTATCTCCTACTGTTGCTTTGAATGGTGATGTCCCTGACAGAGTTTGGTCTGG
TAAAAATGTTTCTTATGATCATCTTAAAGTTTTCGGTGTAAAGCCTTTGTGCATGTTCCTAAGGATGAAAGGTCAAAGTT
AGATGTTAAAACTAGGCAATGTATCTTTGTTGGTTATGGTCAAGATGAATTTGGCTATCGTTTCTTTGATCCAATTGAGA
AGAAACTTGTTAGAAGCCGTGATGTTGTGTTCTTTGAAGACCAAACAATTGAAGATCTTGACAAAGTTGATTCTCAAAGT
AGTGACAACCTAGTTGATGTTGATCCAGTGCCTTTGACTATTCCACCAGGTGAAAATCTTCATGAAAATCAAGTTGATAT
TGAAGATGGTGATCATATTCAGAATGACCAGTATGCCGCTGATGCTCCAGTGCAAGACGATGTGGTTGGTCTGCAACCAA
CTATTATTGATACTCCAGAGAGTTCTCTCAGAAGATCTACTAGAGAGAAAATACCTTCATCTCGTTATTCTTCCAATGAG
TATGTACTCTTGACTGATGGGGGAGAACCAAAGAGTCTTGATGAGGCCATGGAAAGTGAAGAAAAAGAAAAGTGGTTTGA
TGCTATGGAGGATGAAATGAAGTCTCTATATGATAATCATACCTTCGATTTGGTTATGTTACCTAAAGATCGAAAAGCTT
TGAAAAACAGGTGGGTTTTCCGGGTGAAACATGAAGATGGTAACCCAGTTCCACGGTACAAGGCTAGATTAGTTGTGAAG
GGTTTTAGCCAGAAAAAAAGGATTGATTTTGATGAGATATTCTCTCCAGTTGTGAAGATGTCATCCATTCGTGTGGTTCT
AGGCTTGGTTGCAAGTCTGGACTTAGAGGTTGAACAGATGGATGTTAAAACTGCTTTTCTCCATGGTGACTTGGATGAAG
AAATTTATATGGAGCAGCCGGAAGGCTTTGAAGTCAAGGAAAAAGAGAAGTATGTTTGCAAATTGAAGAAGAGCTTGTAT
GGTTTAAAACAAGCTCCCAGGCAATGGTACAGGAAGTTTGGTTCTTTTATGAGTCAGCAGGGCTTCAAGAAGACTTCTTC
AGACCATTGTATTTTCGTGCAAAAATTCTCTGATGGTGACTTTATTATCGTTTTGCTTTATGTTGATGACATGCTTGTTG
TTGGTCATAATGCTTGCAGGATTAAAGAATTGAAGCAAGAGTTGCATAAGTCTTTTGCTATGAAAGACTTGGGACCAGCA
AGGGAGATTCTTGGCATGCAGATTGTCCGTGATAGAGATGCCAAGAAGTTGTGGTTGTCACAAGAGAAGTATATTCAGAA
AGTACTTCGTAGATTCAACATGGACAAAGCTAAGGTTGTCAATACACCTTTAGCTATGCACTTCAAATTGAGTACTAGAC
ATTGTCCTTTCAGTGATGGTGAGAAGGAAGATATGAAGAAAGTTCCTTATGCTTCAGCTGTTGGTAGTTTGATGTATGCG
ATGGTGTGTACAAGACCAGATATTGCTCATGTTGTTAGTATTGTTAGCCGTTTTCTTTCTAATCCGGGAAGAGAGCATTG
GAATGCTGTTAATGGATTATGAAATATCTTTGTGGAACTTCTAGTTTGAGTTTGTGTTTTGGTACAGGGAAGCCTATTCT
TTGTGGTTACACCGATTCAGATATGGTTGGTGATGTTGATACTCGTAAGTCTACTTCAGGCTACTTGATTACTTTTGCAG
GGGGAGCTGTGTCTTGACAATCTAGGTTGCAAAAATGTGTTGCTTTATCTACTACAGAGGCTGAGCTTATTGCTGCTGTT
GAAGCTTGCAAAGAGTTGATCTGGATGAAGAGATTTTTGGGGGAACTTGGTTGTGCTCAAGAGAGGTATGTGCTTTATTG
CGACAGTCAAATTGCTATTCATCTTGGCAAGAATTCTACATTTCATGGTCGGTCTAAACACATTGATGTGAGGTATCATT
GGATTCGAGATGTGTTGAATTCTAAGTTGCTTGAACTTGAAAAGAACCATACCAATGATAATGGTTCCGACATGATGACT
AAAGCTTTGCCAACAGGGAAGTTTGAGGGTTGTTGCATGATCGCCGGGATGGCGGTCTCCTCCACATAGTTGTGAGGGGG
AGAATTGTTGGGTTTAGGATCTTTTTTCCCTTCCTATGTGGATAAATAAAAGTCTTATTAGGGACTAGCCCACTTTAGCC
CATAACCCAAAATATTATGTGGCATATATAAGGCTTATTTGGTCTTATTTTCAGAAACACAAGAGAGTTTCGTTTTGGAG
ATTGAGAGAAAAAGAGAAAAATCCCGTTTTTGCTTTTGGAAATTTTCTGCTCAGGCAGTCCGCTTCAGACAGAGTTTTCC
GCTTCGTTAACCGTTGGATCGTGCTCAAATTTGAACTGAGAGTTCTAAGAATCTGGTTCTTGCAATTCAACGGTGGAGAT
CGGATTTGGATGTCTGTAGCTTCTGATTTTGGGGCGTGAACAGTAGCGCGTTTTTGGGTGAAATCTCTTCTTTAATTCTC
TAGTTTTGGTGCAATCTTGATTTGTTGTTGGTCGTTGTTTGTACTTGTTTTGTGGCCAACTTTGGAGAACAATTTTGTAA
CTCTTGGTGTTTATAGTGGAGCTTTTGGTCCTGTGGTTTTTTACTCTTCACATCGAAGGGTTTTCCACGTATCATTGTGT
CTTGTGTGATTGGGTTATTCTTATCTTGTTGCTTTAGTTTGATTGATATACTTGCTGTCCATTCTTCATATTGCTTGATT
TGGTTTGTCTTCTCTTGGTTCAAATTGAAAGGGAAAGTTTAGATTTGGGTATTATTCCGCTGCTATTCTGTCTGACATTC
TTGTTAGTGTCTTGTCTTTCCCAACAAATTTTACCGTCTTTTCAAAAATTTCTATTAATTTAACATTTTTTAAGCTTAGC
TTATCACTTAGTGAAAATATATTTGATCTCTTTTTCAAATACCGTATAGTTGTAAAAAACCGGAAAAACCGAAAATTCAA
GAAAACCGAAAAATCGAAAAAATCGAAAGAACCGACTAAAGCCGAAACCGAAAAAATCGACTTTATGTGATTTGATTTGG
TTTTAAAATTTAATAAACCGACATAGTTGGTTTAGTTTTTTTTTTAATGAAAAACCAAACCAAACCGACCTATGTACACC
CCTAGTGGTGATTAAAATGATCTCTTATGTTTAGGGTAGGTTTAGAATACTCATTTAATTATGTATACTCTTTAGAGGTT
TTAGTCTAGTGAAAAGTGAGAAATTTTTGTCTTCCATCAAATATTTGACAAACTCTTGTAGTTAGATTTATTAAACACTG
TGAAAAACTAGACATATTAACGGAAATTCCTATTTGGAGGTATAAATTTGCAGTTTCTTATATTTTATATTTTTTTGTCT
AATGCAATTTTTTGAGGTGCTATTTGTTGAAAAATGAATCTTGGATAGGAAAAGAATTAGTATTTTCTTCTGTTACATGA
ATTGTCTTAGTTTGTGTATAGAAATTAAGGCATAATACATAACTCTTAACTTGGCGTCAACCGGACCTTTAACTTTGGAT
GTGCACAAGTAGGCACTTAAACTTGTATAAAATTAAACAAATAGACACATCCATCCTACATGCCACCCTACATGGAAATT
TTGTGTCTTACATGGCGTCCTACATGTATTATGTCATGTAGGACATGTGTGCTTACTTATTTAATTTTATACAAGTTTAA
GTGTCTACTTGTGCATACTCAAAGTTGGAGGGCATAGTTGTCTGCTAAAGCCAAGTTAAGGGTCATGTTTATGTATTATG
CCGAAAATTAACTATGATACATGCATTGTTTTATTCATGAACTAAGGAAGATAAAAGCAATTCCTAGGATAAAGTTAGAT
GCATGTATTAGTATACGTTCATATGCTAGAAGAATCCTATGAATACATAGGTATTGTAGTATTTTATGTAAGTTAAGTAA
GTAGAAAAATATATTTTTTCCTTGTTTTCAAAGAGATTGATTAATTATACAAGTCAGGTTAAATGGAACAAAGAACAATG
GTTGCCTTACTTGTCTTCCAGGAAGAATTTGAGTGATTGAAAGTGATTCTACTATTCAATTTTCTAACACTTAGTATTAT
AGTCACTTGTTTGTAAGCATGTGCTATTATCCAGTGCCCCTAAGTGGCTATTGATGATATCTAATGTGGCAAACATATTC
AATATTAATGGACAAGTGTTATTTTTTCTTTCTATTCACGTGAGGGTGTCAAATGACTGGGTGTGAGGTTGAAATTAGAG
ATACTCAAATGGGCTGAAATAGAAATTGAGTTGGATTATGACCCGCCTATGTTTATTTTGGGCACAAATGGCAACTTTGG
GCTCAAATGGCAAAAAATGGGGTTGGGTCATGACCTTCCCAATTCGACCCGCTTAATCTCATAATTTTAACATATTGTTA
TTTAATTTTTATAACCACAATTTGAATTTCAACTCAAAGTTTTTTAAAATAAAGATACAAATGGATAGATAATGTAACGA
CATGTTCCCGTCATTATAGAAAAGCCAACGGGGGAAAGTTTGGGGCCGGAAAACTTTTTCGTAGTATCTTTAAATTTCTC
AACCTAGTCTAGATTTGGACGAAATCAGAGTCATTAAGGTGAAGATAAATATGGTAAAAATCGGGTGAGTTTATTATGAT
TTTTATTACATGAGGGGATAGATAACTCGTTAAAGAATCCGTACGACTTTACGGAATTGAATTCGAGTGAGTAGAAATCT
CAAAATCGATCGTAGCATAAAGGGTATTTTTTGAGCGTCATTGGTTAGAGGTGTGTTGTGAAATGGGGGTCTTGGAATTC
TTTAAATAGCTCACTGGTTCGTGCAAGCCGCCTTGGCGGGTTCAACACGACTTAAAGTAGTAAATAAACCCCTAAACGAC
CTTATTTGGAACTTTTCGATTTTTAGAGCTAAGGAACGAACCCCAGGCGACTCCTAACAGTTTTTCACCATTCTTGAGGC
TAAAGGTAAGCTTTTTACTTCCCGAATCCATTTTTCGATCCGTAGAATGTAATAGAATGGGTAATTAATGATGGGGGAGA
GTTTTTATATAGATTCTATGGTGGAAACAACCCTAATTTGGATACTTGGGATCATGGGTATGATCTAGGGTTGTTAGAAT
TGTTAGTAATTCGGGTAATTAGTGATTGTGTATTGATTCCCGTATTATATTGATTATTTGTAGACCAAGAACAAGCAGAA
CGAATCAGGAAAGGGAAGGATCAAGTTTCTTAGGGTTTCAAGCTTGTTTCGAGGTAGGTGATGGTTGTGATTCTATGATT
GTGTGATGTATGTTTGTTCTTGCTTTATTATGATACATGTATTTATATGAATGTTGTATTGTTGATCACACTTGTTGTAA
ATGAGATGAATGAATTATGATTGCCATGAAATCATGACTTAAATGTATGATCTTGAAGATATACTTGTGATTGTAATTGT
GGTGTGTTGAATGGATCAGTTGCCACGTTCCGGTATAACTAACTTGGATCGGTTGCCACGTTCCGGTACAACTAAATTGG
ATCGGTTGCCACGTTCCGACATAACAATGGGATCGGTTGCCACGTTCCAGCATAATGATTGGATCGGGTACCATATTTTG
GTATGCTAACTGTTTGGGTTTGGGTTGCATGAGAGGACCAATGATTTGATATAAAATGTGAAGTTGTTCGTTGTTCGTAA
ATGTTGATAATATTACTATGTTCGATATCTGCATGTGATTATATTGTTGTAATGACTTACTTATGTTGCACTTAGTGGGA
TAGCCGCGTGATCCTACCAGTACACTGTGGTTGTGTATTGATACTGTACTTGCTCTTATTTTTGTTGAGTACAGGACATC
TTCAAGCGGCTACTGACAGACCTCGCTTAGGAGATCAGTGATCGTTCAAATTCATGGGTGAGCCAATTCTTCCGGGCTGC
CATGGGTTCTCTTTCATCTATGTCCACCATTTTCAGAATCAGACTTATGTTCTAGTTAGTTGATTAGTTCATTAGATTTG
GGTTGTATCCCTTCTTGTTTAGACTTGTTGAACTTTAGATGTTTTGGTACATTGATTTTCAGGTTCTAGGTTATTTCTTC
TGCATTTTGTTAGTTGTTAGATATTTTGTTGAAGTTTATGGGAACTTCAGTTTTTAGCCATTATTTTCATTTTTCGTATA
CTTAAATGCCTTAGTTTTTAGATTAGTTTCTTGGCTAGGGTTGTAGTAGGGGTTCTCCCACCGGAGTGTTAGTGTGGATG
CCAATCACGATGGTCTGGGTCGTGACAAAGTTGGTATTAGAGCCTACGTTCATTGATTTTGATGTATCAAAATGAGTCTA
GTAGAGTCTCGCGGAACGGTACGGGGACACCTTTACTTTTCTTCGAGAGGCTATAGGACTTTAGAAAATCTCTTTATTTT
CTCTTGTCTCCCTTCGTGCTATAACTTGATTCCAATTGGTATCTGTTGATTCAAATTGGTATCTAACCTCCTTCACTTTT
CTGTCCGCAAATGGTTAATACTAGATATAACGGCGTCAGGCCCGTAGCTCCCGTCTATGCTCCAGCTGAGAAATCTGCAG
CGAGAGGTTGCGATCGAGGTAGGGGTAGAGTAAGAGCTAGGGGTAGAGGCCGTGGAGGAGTAGCGCCTGCTAGAGATGAG
GTACCGGTTGGGATTGCTCCCCAAAATGAGTCCCCTCCCGTACAAAATGAAGAGATAGATGAGGATGTTTATGTTGAGAA
TGTTGAGAATGTGGGACAAGAGGAAGAGGTACAGACTGAGACTACCGACGTTCCCCCCACAGACTCAGTGTTAGCTCGAC
AAATCATGTCATTCTTGAAAGGGTTGGTTGGTCCTGGAGTGCTTCCTTCTGCTCAAGCAACTCAAGCTCCTACTAATCCT
CCTGTTGCTAGCACTGCTCCCAAGCTGGGTGGAAATGTAGGTACTGATGCTTTCTTCCGTCCTTTGTTGGGTTCTATTAT
GACTGGTAATGAGCATGAAATGTTGACTAAGTTTTTGAAGCGAAAGCCTCCGGTATTTCTTGGTTTTGAGAGTGAGGATG
CGTATGAGTTCATTTTGGATTGCTATGAGAGGCTTCATAAATTAAGTATTGTTCATCAACATAGGGTTGAGTTTGTGTCC
TTCCAACTTCAAGGTGAGGCCAAGCAATGGTGGAGAGCTAATATGGAGTGCAAATCTTCAGTTTTACCTCCACTCACTTG
GACCCAATTTCATGCTCTAAACTTCGAGAAATATGTGCCTAGAACCTTGAGAGATCGCAAGAAAGATGAGTTTATGGCGT
TAGAGCAAGGGTGTGTGTCTGTGGCTGCTTATGAGGCCAAGTTCCATGCTTTATCTAGATATGCTACGCAGTTGGTGACT
ACTAAGGAAGAGAGAATCCAGTTATTTATTAGGGGACTAAATTCTGAGTTACAAGTATATTATATGTTCATATGACTTCT
GCAGGGAGGAGCTTTAATGAGGTGACAGACTATGTTAAGAAAGTAGAGGGAGTGAGGCGAGACGGTCAAGCTAAGGTGTT
GGCAAAAAGGGACAAGAATTCAAGCAACCTCCAAGGTTCTTATTCTAGAGGTTCAGGGAGGCCAACACTTGCAGCCAAGC
CAATTCAGTCCGCTATGCCCACCTCTACAGGTAACTACTCGGAAACTCCATCTCATAATTTTTAGGATAGCCAGGGAGTC
GCGCCTTCGACGCGCGACAGACAATCTTTTGATCAAACTTGCTACAATTGTGGAGAACCTGGGCATATGAGGAGATATTG
TCCCAATCCGCGTGTGTTTGACTCCACGCAATAGTCATCTAGAGCAGTGGTACCTGCGGGGAACGGTAACAATGGTCGAA
GGTGTCCACAAGGTGGGAGAGGAGGTAATCAGCGAGGCCGTGGAAGTAGAGGAAATGGTAATGCAGGTAAGGGTAACGCA
CAACCAGGCAGGGAAGTGGCTCGTCATAATGATAGGGCTCAATGTTATGCTTTTTCGGGCAAGAATGAGGCGGAGGCATC
TGACGCGGTGATCATATGTACTATTCTTGTCTGTGACCGGATGGCTAATGTATTGTTTTATCCAGGTTCTACTTATTCAT
ATGTATCCGTGAGATTTGCCTCAAATTTTGATATGATTTGTGATATTCTTGATGCCCCTATTCGTGTTTCTACCCTGATT
GGAGAGTTAGTCATAGTTACCCATGTCTATCGTGCTTGCCTATTTTGTTTATGGGGTTTTAGGCTTGGGTTGATTTGGTG
ATTTTGGATAGGATTGACTTCAACATAATCTTAGGCATGATTTGGTTGTCCCCCTATTATGCTGTGCTTAATTGTAATAC
TAAGTCTGTAACTCTAGAAATTCCGGGAAGGGAAAAATTAGAGTGGGAAGGGTGTACAAGCCTAAGCAGGATAAGATTAT
ATCCTCCATTCGGGCTAGTAAATTAGTGAAGCAGGGTTGTTTGGCTTATTTGGCACATATTAGGGATATTGAGATTGAGC
CTCCATCCATTGAGTCTATTCCTGTGGTGTCTGAATTTAGTGAAGTGTTTCTTAATGATTTGCCTGGTATGCCTCCGGAT
AGAGATATAAATTTTTATATTCATTTAGAACATGGTACTCGTCCCATTTCTACCCCTCCATATCACATGGCTCCGACAGA
ATTAAGAGAGCTTAAGGCTCAAATCCAAGAGCTTCTTGATAAGGGATTTATTCGTCCTAGTGCTTCCCCATGGGGTGCTC
CAATTTTGTTCGTAAAGAAAAAAGATGGTAGTATGAGAATGTGTATAGATTACCGGCAATTAAATAGAGTCACTATTCGA
AACAAGTATCCTTTGCCTCGAATAGATGATCTTTTTGACCAATTGCAAGATGCATCAGTTTTCTCTAAGATTGATCTAAG
ATCCGGTTACCATCAATTGAAAATTAGGCCGGAAGATGTGCCTAAGACGGTGTTTAGAACTCGCTATGGGAACTATGAAT
TTTTGGTTATGTCTTTTGGCTTGACCAATGTGCATGCAACTTTCATGAGTTTGATGAATGGGGTGTTCAAACCATTCTTT
GATTTGTTTATTATAGTATTTATTGATGATCTTTTGGTCTATTTGAAAAGTGAGGAAAATCATGCCGACTATCTTCGTAT
TGTTTTGGGTGTTCTTAGAAAACAAAGGTTGTATGCTAAATTTTCTAAGTGTGAATTTTGGTTGACTTCGGTTACATTTT
TGGGACATGTAGTTTCGAAAGAAGGGGTAATGGTAGATCCTCAAAAGATTGAGGCGGTTAAGAATTGGATTAGGCCTAAC
TCTATGACGGAAGTTAGGAGTTTTGTTGGGCTCGCTAGCTATTATCGTCGATTTGTGAAGAACTTTACTTCTATTGCCAC
TCCCTTGACTAATTTGACAAAAAAGGAGATACCATTTGAATGGACTGAAAAATGTGAGAAGAGCTTCCAAAACCTCAAGA
CTCTCTTGACCACCGTGCCTATTCTAGCATTACCGGTTGAAGGTAAAAATTTTATTATTTATTGTAATGCTTCACATTCT
GGTTTGGGTGTTGTGTTGATGAAGGATAAGAATTTTATAGCTTATGCCTCGCGTCAATTAAAGGTGCATGAGAGGAATTA
TCCAACACACAATTTNNNNNNNNNNNNNNNNNNNNNNNNNNNNNNNNNNNNNNNNNNNNNNNNNNNNNNNNNNNNNNNNN
NNNNNNNNNNNNNNNNNNNNNNNNNNNNNNNNNNNNNNNNNNNNNNNNNNNNNNNNNNNNNNNNNNNNNNNNNNNNNNNN
NNNNNNNNNNNNNNNNNNNNNNNNNNNNNNNNNNNNNNNNNNNNNNNNNNNNNNNNNNNNNNNNNNNNNNNNNNNNNNNN
NNNNNNNNNNNNNNNNNNNNNNNNNNNNNNNNNNNNNNNNNNNNNNNNNNNNNNNNNNNNNNNNNNNNNNNNNNNNNNNN
NNNNNNNNNNNNNNNNNNNNNNNNNNNNNNNNNNNNNNNNNNNNNNNNNNNNNNNNNNNNNNNNNNNNNNNNNNNNNNNN
NNNNNNNNNNNNNNNNNNNNNNNNNNNNNNNNNNNNNNNNNNNNNNNNNGTTGTTGGCAGAGTCTCATGGTTTGCGCTAT
TCTATTCATCCGGGTGTGATCAAGATGTATCGAGATTTGAAGCGAATTTATTGGTGGCAGCGCATGAAAAAAGGCATAGC
GGAGTTTGTGGCGAAGTGTCAAAATTGTCAACAAGTGAAGTATGAACATCAAAGATCTGCAGGTTTACTTCAAAGAATGC
CGATTTCGGAATGGGAAGGGATGTAGATCACCCATAGAATGGTTTATGGCTGGCGATGTGAAACCTTTGGGGGTTGATTT
AGTGAAAAATGCTCAAGATAAGGTGAGGAGTATTCAAGCTAAACTTTTAGCACCCCAGAGTAGATATAAGAAGTATGCAG
ATCATAAGGTAAGATACATGGCGTTTCAAACTGGTGAGAATGTTCTTCTTAAGGTATCACCCATGAAAGGGGTGATGAGA
TTCGGCAAGAAGAGTAAACTAAGTCCGCAATACATTGGTCCCTTTGAAGTTCTGGATTATGTAGGACCGGTAGCATATAA
ATTGGATTTACCTCCTAATCTATCGGGTGTTTATCCGGTATTTCATGTGTCCATGTTGAAGAGGTATCATGGTGATAGGG
ATTATATCATTAAGTGGGACTCAATTGTGTTAGACAAAGACCTCCAATATGAGGAGAAACCGATTACAATTATTGATCGT
GATGTTTGCAAGTTGAGGACCAAGGAGATTAAGTTCGTGAAGGTTCAATGGAAGCATCATCCGGTCGAGGAAGCTACTTG
AGAAACCGAGAGGGACATGTGAGACAAGTATCCCCAATTGTTCGTCGATTCAGGTACTACTTCATTCCTTCTTTAGCCTA
TTTCCCCAAGTTTTGTCACTCGAGGACGAGTGATGGGTAAATTAGTATCTATTGTAATGACCTATTCCCGTCGTTATAGA
AAAGCCAACGGGGGAAAATTGGGGCCGAAAAACATTTTCGTAGTATCTTGAAATTTCCCAACCTAGTCCAGATTTGGACG
AAATTGGAGTCATTAAGGTGTAGGGAAATCAGGTAAAAATTGGGTAAGTTAATTATGATTTTTATTACATGAGGAGATAG
ATAACTCGTTAATGAATCCGTACGACTTTACATAATTGAATTCGGGTGAGTAGAACTCCCAAAATCGATCGTAGCGTAAA
GGGTATTTTCTGAGCATCGTTGGTTAGAGGTGTGTTGTGAAATGGGGGCTTTGGAATTCTTTAAATAGCTCACTGGTTCG
TGCAAGCAGCTTTAGTGGGGGGTTTTTGCCTCTCTGGCGGGGGAGCAACAATGGGATGAGGGCCTCTGTGGAGGGTTTGA
TGCGACTTAAAGTCGTAAATAAACCCCTAAACCACCTTATTTGAAACTTTTTGATTTTTAGAGCTAAGGAACGAACCCCA
GGCGACTCCTAATAGTTTTTCACCATTCTTGAGGCTAAAGGTAAGCTTTTCACTCCCCGAATCTGTTTTTCGATTCGTAG
AACGTAATAGAATGTGTAATTAATGATGGGGGAGGATTTTGATATAGATTCTATGGTGGAAACAATCCTAATTTGGATAC
TTGGGATCATGGGTATGATCTAGGGTTGTTAGAATTGTTAGTAATTCGGGTAATTAGTGATTATGTATTGATTCCCGTAT
TATATTGATTGTTTGTAGACCTAGAACAAGCGGAACGAATCTGGAAAGGGAAGGATCATGTTTCTTAGGGTTTCAAGTTT
GTTTCGAGGTAGGTAATGGTTGTGATTCTATGATTGTGTGATGTATGTTTATTCTTGATTCATTATAATACATGTATGTA
TATGAATGTTGCATTTTTTTATCACACTTGTTGTAAATGAGATGGATGAAATCTGATTGCCATGAAATCGTGACTTAAAT
ATATGATCTTGAAGATATACTTGTGATTGTGATTGTGGTGTGTTGAATGGATCGGTTGCCACGTTTCAACATAACTAACT
TGGATCAGTTTCCACGTTTCGGCATAACTAACTTGGATCGGTTGTCACGTTCTGTCATAACTATGAGATCTGTTGTCACG
TTTTGGGATAATGATTGGATCGGGTACCACGTTTTGGTATGCTAACTGTTTGGGTTTGGGTTCCATGAGAGGACCAATTA
TTTGATATAAAATGTGAAGTTGTTCGTAAATGTTGATAATATTGCTATGTTCGATATATGCATGTGATTATATTGTTGTA
ATGACTTACTTATGTTGCACTTAGTGGGATGACCACGTGATCCTACCAGTACACTGTGGTTGTGTACTGATATTGCACTT
GCTCTTATTTTTGTTGAGTACAGTTCATCTTTAAGCGGCTACTGACAGACCTCGCTTAGGAGATCAATGATCGTTCGAAT
TCAAGGGTGAGTCAATTCTTCCGGGCTGCCATGGGTTCTTTTTCATCTATGTCCACCATTTTCGGAGTTAGACTTATGTT
CTAGTTAGTTGATTAGTTCATTAGATTGGGGTTGCATCTCTTCTTGTTTAGACTTGTTGAACTTTAGATATTTTGGTACA
TTGACTTTCAGGTTCTAGGTTATTTCTTTCGCATTGTTAGTTATTAGATATTTTGTGAAAGTTTATGAGAACTTCAGTCT
TTAGCCATTATTTTCGTATACTTAAATGCCTTAGTTTTTAGATTAGTTGCTTGACTGGGGTTGTAGTAGAGCTTCTCCCA
CCGGAGTTTTAGTGTGGGTGCGAATCACGATGGTTTGGGTCGTTATAGATAATCATAGAAGATATAAAATAGATAGTAAT
TCATATCTTCAATTTAATAACATACATTACATCAATGCAAATAAAGAATCTTAAAACGGGTTGAAATTGGAGATTAATTT
GGGATCAATTGAAGATTATCTTAAAATAGATTAATACTTGAGTGGGTTAAGATTGACCCCAATTCAAATTTTCTTGAGCT
CAACCCTTAAAATTATGGGTAAGTTGGATGGGTTACCTATATTTGGGCTCATTTTTGACACCCCTGATTCACACGAGTAC
CAATTTATGTACTCATTTTCTTTTTATCGGGAGAACTGCATTCACAATGCAAGTTTAGATGCTCGCAACAAACCAACCTT
GCTAGGCATTTGTTGCACCTGAGTTGTGGAGTTGGTGAGCTAGACACCTACCTGGAGCTAGGTCGAGTCTAGTACTCTTT
TAATGTCTATATACAAGAAGTATAGTTAGATCAGGCACCTAATGTTGCGTCAAAATCGGAAATGCAAATATACGTGGTCA
AACAAGTAATAATGTTATTTTTGAGAGCAGAATATCAAATTCGAAAGACTTTTGACAAGTAAATATCTAATTTCACTTTT
AATTATAATTAAGTGCAAGTGTGCAAAAAGTGTTTGAATAATGATTTTAACCAAACAATTTCAATTAACACCTAAGAAAA
TTAAATAACAAAGATTGGAATTCAACTTGGGATTTTGATCAATAATTTGGGGGATTTCAGGACTACGACTTTCATGCGAA
TTCATGCAAATTGTTTTCAACCTTTGTTTTGCTTTGTTATCCAGGTAATGATTGATGAAGTTAATAATATGGTCATGACC
TTTCATACCTCTAGCCATCTATCAATATTGACTCTAAACATGTCACGACCCAAAAATGGACGAGATGACACTTGTGGATT
CCCACTAAGACAAGTCAGTCTCAACCCAACGTAACAAAAAAAATGCGGAAAACAATAAAGCAAGAACAAGATAAAGTCGA
AAAACTTACTCTTTCCATTAAAATCCCCAAAAAATTGATTGTCACGTGTACATGCCACCAAATGCATAAAGTGTAGAATT
AAGAAATAAGTACAAGTCTTAGAGTCTTTGATTCTAAAATAAAACTAAGCTTAAAGAAAAGGAAAATAGGGCCCTCCGGA
ATGACAACCAACTACCTCTCGATATTCCTTTAACAAACCTCCGAAAGTAAGAGAAGAAGGACGATCACACTAAATCGACT
CGTAACCTACATAAGTGTAAAAGAAAGGAGTGAGTACCAACATCACGGTACCTAACAAACAATCTAATAAACAAGACATT
TAGCTAGAAATGGAATACCCCTTACACTGCAACCAAACCTCCTCAAACTACAATCTGCACCCCACCCAAGCAGTTCTATA
ATGCACAACTCACAGGCTCCATAATCACAACCAATAGTCATAATTCAACAACCAAACGAATCAGGTAAGTATATCTCAAT
GTTAAGTAGATCAATTACACACAACCAATGTATCAATCAGAGTTAACAATCAAGTCACACATAACAAATGCTTCAAGTCA
CAATAATTAATCCCTCACCGAAATCATTTCTCATCGGCACCATATCTCTAGCCTAAACTATTTCCCATTAGCTTTAGATC
AATCCTCTAGCCGAAAATGACCTCGACATCACAACACTTGCCGGAAATGACCTCCGCATAATAGCACTCGTCGGCAATGA
CCTCTACATCGTTAATATCACATGTTTCATCACAGTCTTCAACAATCAATGCACACAATCAATAGCACACCGCATGAAAG
AACCAATAATTCATGAAATTCAAGTCCACATTCATGCTATCAAGCATTTCATCAATCAATCAATAAGGGTCACAACAATG
CAATTCACATCATCATGTTCATCACCTTGCATTTTCATTTTCGACCCCTTTTTATCCATTAAGATTTATCAAGTGGACAA
TTAACACTTCAACTCATCCCAATTACACCCAATACACAAACAATATAGGAAATACACGAGTTCTACTAGAATACAAGGTT
TAGGAGATCAATTGCCTTAAATAAATCAATAATCACACCAATAATCGAGTCTTCGCCTTCTAAATCACTTTTACAACCAC
ACAATCTATATACAAGCAAGTATTCACAATGACTTTCTGGAAGGTTTGAATCCGAAATTTCAATACTTGAAAGTAGGGGT
GTACATAGATCGATTTGGTTTGGTTTTTCATTAAACAAAACCTAAAACAATTATGTCGGTTTATTAAATCTAAAAACCAA
ATCAAACCACGCAAAGTCAATTTTTTTGGTTTCAATTTTAGTCGGTTTTTTACAACTATACGGTATTTGAAAAAGAGATC
AAATATATTTTCACTTACCTATGTGATAAGCTAAACTTAAGAAATGTTAAATGAATAGAAATTTTCGTAAAGACGAAAAA
ATTCACATGAGTACAAAATATATTTTTTTAAATATCAACGTTCATTATGTTAAATTAATAAATTTAAAGGATACAATCAA
ATTAAATACAAAACGAAATATTTACAAAGTAAATTGTTAACTTCAAATTTGAAAAACTTAATAATATAATTGTAACTTCG
GATCTTAATACAAAATAAAATATTTACAAATTTTACAAGCCCAAATTTGAAATAAAATATATAAACATTGAAAACTATAA
ACTAACTAAAAATATATTAACAAAGTAGATTGTGTCGGTTTGGTTTGAGTTTGTTTTGACTTTTCTTCTTTTAATACCAA
ACCAAAGAAAGAGTGGTCGGTTTTTTTTCAACTGCCAAACCAACCAAACCAACCAAACCAAACCATAGATCGGTTTTTTT
CCGGTTTGATTTGGTTCGTCGGTTCAGTTTGACTTGTACACCCGTACTTAAAATCAATACAACTTTATAAACTTATTGGT
GAAAATCATTTAAAAAAGGACTCAAAAATCGGTCCAAATCTCCATTCAAGTTAAGAACATGAGGTCTTGAAAAAACTCAC
AATTTACCAATCAAAATCTCATATTTTGAGGTTAAAATCCATAAATATTCATAGGAAAATGAAGTTTTAGGGTCATGAAA
GCTTACCCGAATGATTTAGCACATAAAAACCTTTCCAAAATTGCCACCAAGGATTTCCCAAGCTCAAAACTAGAAAATGA
GGCTTCAATCTTAAAAAATGGCAAGTTATGTCACGATCCGAGTCTACACCCTGGACGTGACCGGCACTCGAGAACTATTA
CTGGTCACCCTTATCCTGGCTGACTACAAGCGGAAGACTAACTCAAGAATGCAAAAGCTAAAAAAAAAACTGAATTCAAT
TCCAATACCCAACTTTAAAATAATCCGAACAATACTGAATAGATAACTTTGAATAAATAATATATTCAACTTGCCATAAA
TAGGCAACTTAAGTCATTAAAACATTTAACAAAAAAATGAACAAACTTCTAAAACTCTATTGTCTATCTATGAAGTCTCT
AAATGACTAAGATGGATGTCGGGACAAGACCCACGACCTCCTAACAACTGATATAACTGAAAGTAAAAGTGGAACACTTC
GAAAGTAAGGAGGCTCACCATAGCTAACTCAAACTCCATGTGGTATCAACGAAGCTCCTGTTGATGATCCTGAATACCTG
GATTTGCATCATGAAAAGTTGCAGGCCAAATGGCTCAGTATGTGGAGTGTACGAGTATGTAAGAGGAATTCTAAAGCATA
ACATAAGCTTGAACTTGATAAAAGGAAACATACTTACATCTTTCCAAACTTACTCAACTCAACCAATAATCAAGGTTACT
AAAAACTACTCAGACTTACTAATCTAAAAAATACTTAAGGATACAATACTCAATTCAGTAATGAGGTTCTCAACTTAATG
AAACTCAACAACAAGGTACTCGACACAATGAAGCACATATCTACTCAAGATACTCAACTCAAGATATTCAACTTATGATA
CTTAAGGATAAAGCAATAGTAAAAGATGTAATATATAGAAAGCTTTTAAAACAAAAGAAAACAACTCAGGGTATTGAAGA
GTACAATAACAACTCAATTTATGTATAATAAAATATAATATCTCTATGGCAGTTTTTTTAACCAACAACCACCACTATGA
GCCTAAGTGATGATACAACGTCTTGCCTACGCTGCCAGAACTATCCTATACTTTGTCATCGTATAGGACGCCTTAACTAA
GTGGATCCACTAGTGTATGCTAAAAAGCACTATGTCGTCATCTAAAAAGTATGATACTTTCTACCCATGATGACTACATG
GTTTATGGGGGCTGTGAGCTATCTGAACTCTCCCCTATATCAGTGCTCAATACTACTCTTAAAATATACTAGCTCATATG
TTTAAAAACATATATTTTTTTGTGGTTTGAGATAATTACTCAAAAATCTATCTCTTAAAAGAGATGGTACTCAAACTGCT
CCAAAATCTTTTGGAAATCTCAGTTTCCTCTCATCTTAAATGTGAAAACATTTACTCTTGGGAATACTTAGTTCCCATAT
ATCAGTTTAAAGAAAATGAACTCTACTCTTACTCTTTACTCAACTCAAAGCTTAAGTCTTAAAACAAAGTTAAAACATTT
GTAAAGCACTTCTTAAAATATGGTTCATGTCGAATTATGGACGTGAACAACTCAATGCAAGGTTTTCAATAACCATAGAT
AGAACTCAATACTTGGAACTCAATAACTTCAATTATACTATTCGTTTAAAAAATTCTCAACTCAAAGGGTTCATGCCGAA
TTATGAGCATGAACTACTCAACTCAAGGATTTCATGGGTAACATGTAATAGTCCCATGATTAGAAATATAATCTCAAAAG
GGATTAGGAACTCGATACTCAAGACTTAGAACTTGAAGATACTACTCCTTTCAAAGATATTAAAATTATGGAGTTTATGT
AGAATTTATGAGCATGAACGACTCGACTCGAGGGTCTTCACAACAATATAGAACTCATGTATACGACTCTTCTCATTCTC
ATACTTACTTCCTCAAAACTTAGTTCAAATCAATAGTTGATCTCAAAGGATTCACAATTGAACTCAAAGGCTTTCTTAAA
CTCTACTCTTAACTCTCTGTTGAATTTGAATTATGAATTATGAATTCAAGAGTTAAGATTTGTGTTATAAAGAATCGCGT
GATGATAATGTAGACTCATGAATACATTCTCCTCACCCTAATGCTCACTTACTTTAGTCTTGAAACAAGTTACTCGAAGT
TGTAAAAGACTCCACAAAAGGACTCAAAGGGACGTTCTTAGAATGTTCGAAAGAATTCTCAAAACTTAACTCTTAACTCT
ATCTTAAATTTGAATTATTAATTCAAGGTTTTGATTCATGTTATAAATGATTTCTAGGTGTTTAGAAGTAGTTTAGAGTG
TTTAGAATCAAAGGGAAGTAAAGGTATCCTTTGAAAGAACTTAAATGGACGAAACGATAAAGAACGTGTTGGGGCAGGCG
ACCATGGCGCTCTGAGTGGCGCGGGGTGCCAGCCCCTAAACATCAAAGAAGTGGTTGGGGTGCTCTGGCTGGCGTGGGGC
GCCAGGCCCCAGCCCAGAAAACTTCGACGATTTGCTTTGCTCGTTTTCTCACCCTAACTCGCCTAGAATCGAACGGTTTC
TTCCCCAATAGCTAGGATTTGATTACTTAACATAATTACACTCTAGTCTACTAAAAAAAAAACTCAAATCACTAAATTTT
ATCTCAAAAAATCATCAGAACCCCAATACAACAAGATTTAGAATGAACTTCAAGAACACCTATAAATAACTCATCAAGAA
CTCTAATCTTTCAACTTCAAGAATGAAATTTCGCTGAAAATAACATGATTGGCGTGTGGGTGAAATAATCCAACACTATA
TAAGCTTACATACCTCTTAGGGATTAAACCCATGGCAAAAATCAACAACAAAACACAAGACTCTCGACGAACGCTCTGAT
CCTCTCCTTTTTTCTCCTTTTTTCTCCTTTTTTCTCTTCTTGAACTCTCAACTAAAACCCTAGGTGTATATTAGGATTAT
AAAACTGAAACGAATTGGATTAGACCCTTAAAACCTTACTAAAAATGAATTAAATCTGATTTGATAAGGAAAAGACCAAA
ATACCCCTTACTATTTTCGGGTAACTTTCCTTAACTGGACATCTTAACTTCCAAAGGGCATATCTCACTCATCCGATCCC
GAAACTTAGATAACTCGGTAGAGTTGGAAAGATAATTCAAAGAAATTTCATTAGCTATCTTGTAGCCCACCTAACTCATC
CTGTACTGAGAGTTATGGTCGTTTGAAGTTGACCCAAAACTTAAAGGAACTTAGGAATGACTTGAATGAACTCTCTTTAG
TCCTTCTTGGAACTCAAGGTGATACATCTAGTGACCTTAAAACTCAAGAAATTTTAATTTCCTCGACAAAATCCTACTCC
TAACGAAGGATGGTTCGAGTCTTAGCTCAAAACTTTTACGGGGTGTTACAATATCTCTTACTTGGGATCATTCGTCCTCG
AATGATGACTAGACTGGCTATGGAATGGATTTAATCTTACCAAGGTCTGAGTCTAATGCTACACTTTCACTATATTCAAG
CTTAATCCAAATCCTTGGGTTCTCTACCTCTCTATAGGGAATCTCATCCCAAAACTATTACTCTTTACCACCACATTTGG
CTTATATTGTCACGCCTCGAGCTACCCCCAAGACGCGGACATGGGACCTAGGACCACAAGTGATCCCAAGCTAACCCTGC
TGGCATGATCATGAGCATACTAAAGAAAATAAACTGATGCGGAAGCTAATTCATAAATAAATCTGAAAAGATGGGGAATA
CCCATATACTATAACTGAATATATCAAATCTAAGAGTTTAATACAAAAGAAATATCAAACTCAAGATACTAAGCTGAATC
TAACTATGTCTGAAATAAGCCTCTAAATTGACTAGAAATGTTGGGACATGCTCCAACTAGATCTAGCAAAACTGAAACTA
AAGACTAAAAGCGATAAAGATAAACATGTCACTAGTCCTCGAAGAATGAGGACTCACCACTGATGCTGCTGAACTGAAGA
TCGAGAACCGATCTAAGCGTGATCTGGATACTGAGAACATGAACCTACATCACAAGAAGATGTAGCGCACGTACGCGTCA
GTACTTGAAAGGTACTGAGCAGGCAGGATAAAGTAAAGCTGAAAGAACATATAACTGAACAAAGCAATAAAGCAATGGAA
CAATCTGAACATGATATAGATACTGAATACTGAGCTAACTAAATGCAATGACCAATTTATAACATGCTGACTGAATACTG
AATGAACTGTAAATGTGGTCAATGCAATAGAGTCTGATTGAACTGTGGGAGCTACTAATAACCGACATAAAACCACATGA
GCTAAATGTGGAGTCCGATGTATACACCCCATCGAGAGGACCCAATATACCCTGCCAGAGGTATAGAGGCATGCTGGCGT
GATCACTAAACTGATGTTGCCCACATAGGGGACTTACACCTACGTGGCTTGTAGTTCTGGGACTATATGGGTACGCTGAA
ACCCTAGTCCAACTCGGTATTATGCTACTCCCAATGAATTAAGTAGTTAACTGGTTATGACTGAATTTCTATAAATACTG
GATAGCTCGAACTGAACATGCAAACTGAGAATACAACAATTAATCTGATAATGATGCATTCATAAACTGAGGCATGTAAA
ACTGAATACTGAAATATTTGACCTAGCATGTGTAATTCAAGAACTAAAGAAATACATAGCTAGGGTTCTGAAATTCATGC
GATAAACTGAGCAATAACATGATAATCTGATTTGGAACATTTAAATAACTAATTCATGATAATCTGTTCAAATTCTAGAA
ACCCTAGGTCTGTTCATAATTATGAAATCAAGAATCTGACTGAATTGTAGGGACCTAATGGGCGAAAGGAACACACTAGT
AAAATCCCACATACCTGGTGATGAATTCCACGGAGAAATCTTTCGATTTCGGGGCTGGAACTGAAGAAACCTCACTGCGT
TCTTGAACTAGGGTTCATGACCTTTTTCTCCTCTCTTGCTTGTAATATTCTAAGATTTGATTAATGAATTGACTTGGATA
AGTTCTAGTTATGTTTCTAGGCTTATACTGATGAAAACCTCATGATTTAGGGTTTAATCGACGTATCTAAGGGGTTAAAC
AAAATAGGAAAAGACCAAAGGACCCCGGAATTAACTGCTGTCGGAGTGACCTACGGAATGGACCTACGGGCCGTAGGTCA
ATCTACGGTCCGTAGATTGCGTCCGTAAGTCAAGCCTGTTCGACAGGCCTTCACTAAAACGAGCATAACTTTTTACTCAA
AGGTCAGAATTGAGCAAACTCGGTGGTGTTGGAAAGATAATTCAATTATATATCTAACCATAGGTCATGGGACACATAAT
TCATTTTGTCCTAAAAGTTATGACCATCTGAAGTTGACCCATCAGAATTTTCAGCTAACTGGCTGCTAACCTTCGATCTA
CGGTCAGACCTACGGAGATCGAATGACGGTCCGTGCTGGTCAACCGTAGTTCGGGACTGAAGCTGGGCTTTTGCGGCATC
GATCCACGGACACGAACTACGGTCCGTGACCTGACTTACGGACCGTAAGTCCGGCCGTGGGTCAACACTTAGCCAAATGT
TCTGACTGAGTTCTGGGGAAGTTTTCTGTCACGAACCACGGACCTGCAGGATGGACCGTGAGTCCATCTACGGTCCGTGG
ATGGTGTTCGTGAGTTCCACCTGTAACACCAGAAATCTGAAATCTCTATTTTCGAATACGGGGTGTTACATTATCTCCCC
CTTGGGACCATTCGTCCTCGAATGAAGACTAATCTAGCTGAAATGTAGGGAAAGGGCTGCAATCCCTACCACTAAACACT
GAGAACTGAATTTCTGACTGAACTGAGTTCTAAGGACATGCAAATACGCTGAGAATGCAAGTACAAACTGAAGGAACATG
ATTCTAAGACTGAATTTTCGCATGAATGATTGAAAAACTGATGAGGAACTATTACCTCAAGCTGGAATGGAATCGGAAGG
AAAGAGGTGAGGATACTTGGACTTCATGGCTGCTTCTGCTTCCCAAGTAGCTCCCTCTACTGACTGACTCCTCCACAAAA
CCTTGACTGAAGCGACTTTTTTATTTCTCAACCTTCTAACCTGACGATCGAGAATCTCAACTGGTACATCCTCATAAGAA
AGGCTATCTTTCACGGCCACACTCTCTAATGGCACTATGGATGCTGGATCACCCACACACTTCTTCAAAAGAGAAATGTG
AAAGACTGGATGCACTGCTGCTAAGTCTGCTGGCAACTCTAACTCATAAGCCACTTTACCAATCCTTTTCAAGATCCGGT
AAGGGCCTACATATCTGGGACTGAGCTTCCCTTTCTTGCCAAATCTCATCACCCCTTTCATAGGTGACACTTTCACGAAA
ACCCAACCATCAACTTGGAACTCTAGTTCCCTTCTTCTCACATCTGCATAAGACTTCTGGCGACTCTGAGAAGTCTTGAG
TCTATCTCTAATGAGTTGCACTTTCTCCATAGCATCAAGGACTGAATCTGGTCCTATCAAGGCTGCTTCACCTATTTCAA
ACCAACCAACTGGAGATCTACATCTACGCCCATACAATGCCTCATAAGGGGCCATCTGAATGCTGGAATGGTAGCTATTG
TTGTAGGCGAACTCTATTAGAGAAAGGTGATCATCCTAACTACCCTTGAAGTCGATCACACAAGCTCTCAACATGTCCTC
TAAGGTCTGAATGGTACACTCTGCCTGACCATCCGTCTGTGGATGAAATGCTGTGCTAAGATTAACCTGAGTACCAAGAC
CTTTCTAAAATGACTTCCAGAAATGAGATGTAAACTGAGGACCTCTATCTGAGATGATAGACAAAGGAACTCCATGCAAC
CTCACAATCTCATTAATGTAAAGCTTGGCGTAATCCTCCGCCGAATCTGTAGTCTTGACCGCCAAAAAGCGAGAAGACTT
AGTAACTCTATCAACAATCACCCAAATGGAGTCATGTTGTCTGCGAGTACGAGGTAAACCTGTGATGAAGTCCATGTTGA
TCACTTCCCACTTCCAAGTAGGAATGTCAATCTCTTGAGTCATACCTCCTGGTTTCTGATGTTCTACCTTTACTTGCTGG
CAATTGGGGCACTTAGCCACAAAGTCTGCTATATCTATTTTCATACCATTCCACCAATAGACTTCCCGTAGATCACGGTA
CATCTTAGTGGCACCTGGATGAATAGAATATCTGGAATTATGGGCTTCTGCGAGAAAATGCTGTCTCAATTCACCCACAT
CAGGAACACACAATCTATCTTGATAGCGAAGTACACCATCTCCCCCTTGGGAGAAAACCTCCACTCTCTGAATGTAGACT
GCACCCTTAAGTTCAAGCAAGATTGGATCACTATCTTGCATTTCCTTAACCTCTACTACCAAAGAAGATTCTACCCCATT
CTGAACCATTACACTACCATCTGATATGCTCATAAGACGAACTCCTAGGCGAGCAAGTCTGTGAACATCCTTTGCTAGCT
CTCTCCTTTTTTCCTCAACATGTGATACACTACCCATGAATAATCTGCTAAGAGCATCTGCTACTACATTCGCCTTACCC
GGATGGTAATGCACACTCATATCATAATATTTGAGGAACTCAAGCCACCTTCTCTGGCGAAGATTCAACTCTTTCTGGGT
GAATACATACTGAAGGCTCTTATGGTCTGTGAACACATCTACATGAACACCATACAAGTAGTGTCTCCAAATCTTGAGTG
CAAACACCACTGCTGCAAGCTCGAGGTCATGAGTTGGATAATTCTTCTCATGTACCTTAAGTTGTCTGGAAGCATAAGCT
ATAACCTTACCTCGTTGCATCAACACACAACCTAGGCCGACTCTGGATGCATCACAATAGATCACATAACTATCTGAACC
CTCTGGTAGAGTCAAGACAGGAGCTGTAGTCAACCTAGTTTTCAGTTCTGCAAAGCTTTTCTCACAATCATCTGACCAAA
CTTTTTTCTGAGTTAACTTAGTCAATGGAGAGGCTATGGATGAAAATCCTTCCACAAACCGTCTGTAATAGCTTGCTAGA
CCCAAGAAACTTCTGATATCTGTAGCAGAGGTAGGTCTGGGCCATTGTTTCACTGCTTCTATCTTCTGGGAATCTACTCG
AATTCCTTTACTAGACACAATATGCCCAAGGAAGGCAACTGATTGTAACCAAAACTCGCACTTGTTAAACTTTGCAAATA
ACTGATGATCTTTGAGAGTTTGCATAACAACTCTCAAATGACTTGCATGTCCTTCCTCATTCCTAGAGTAAATGAGGATA
TCATCAATAAAGATGATAACGAACAAGTCCAAGTACTGCTTGAACACTCTGTTCATCAAATACATGAAAGCTGCAGGAGT
ATTGGTTAGTCCAAATGACATAACTATAAATTCATAATGACCATACCGAGTTCTGAAGGCTGTCTTCGGAATGTCACTAT
CTCTGACTCTAAGCTGATGATAACTTGATCTGAGGTCTATCTTTGAGAAATGACTGGCACTCTGAAGTTGGTCAAACAAG
TCATCAATCCTGGGGATGGGATACTTATTCTTGATTGTGATCTTGTTCAACTGCCTATAGTCAATGCACATTCTGAGAGA
ACCATCTTTCTTCTTCACAAACAACACTGGTGCACCCCATGGTGAAATACTGGGTCTGATGAAGCCCTTATCTAGAAGGT
CTTTCAACTGCTCTTTCAATTCCTTAAGCTCAGCTGGAGCCATTATGTAAGGAGGGATAGAGATAGGCTGGGTATCTGGA
AGGAGATCAATTCCAAAGTCTATTTCCCTTTCGGGAGGAACTCCAGGAAGATCTTCTGGGAACACTTCTGGAAACTCACT
GACTACAGGAACTGACTTAAGAGTTGGGGATTCGGAACTAGAATCCTTAACCCGAACTAGATGATAGAGATAACCCTTAG
AGATCATCTTTCTGGTCTTAAGGTAAGAAATGAATCGACCCATAGGCGCTAAGCTACTACCCTTCCATTCTAGGATTGGT
TCGTCTGGAAACTGAAAATGAACAATCCTAGTTCTACAATCGACTAAAGCATAACAGGAATGTAACCAATCCATGCCTAG
AATGACATCGAAGTCTACCATTTCTAACTCTACAAGATCTGCTGAGGTGACTTTCTGAGAGACTGTGACAGGACAATTTC
TGTATACCCGTCTAGCTATAACTGGGTCACCGACTGGAGTAGAGACTGAGAAGGGTTCTGAAAGAGTTTCTGGACTAACA
CTGAATTGGACAGCTATGTAAGGAGTTACAAAAGACAAAGTAGCCCCTGGATCTAACAATGCATAAACATCAAGATCAAA
GACTCGTAACGTACCAGTGACTACATCAGGAGAATCTTCCTGATCTTGACGAGCCTGAAGAGCATAAAGCCTGTTTTGGC
GCTGTCCGCCACCAGTACCAGAAGAGTTACCCTGCTGAGTCGGGCGACCTGCTGGTGCTGCTGAAGTTGTAGACTGAGCT
CTACCATTATTTCCTCCTTGACCTTGTCTTGAAGGAAAATCCTTCAATCTATGACCAGACTGGCCACACCCAAAGCATTT
TTCCTTACCTACAAGGCACTCGCCCGGATGGTTCCTACTACATTTCGGGCAAGTTGGGTAGGTTTTGGTGCCTGAAACAC
TACCTTGAGGCTTAGAGCCTGGCGCCCTACCTTTCTGATAATTACGGAACCTGGGGGATGGAACACTAGCTGATGAAGGG
GCTGGAGTCGAAGACTTCTGCTGAAAATGCGAGCGATTTCCACCACCCGATTTCTGTTGGGAATACTCGTAGTTACCTAT
TCTTGCTTTCTTAGTCTCCTTAGCCTGTTCCCTAAGCTTATCACCCTCAACCTGCTGAGCATGAGTCATGAGCCTAGAGT
TGTTCATGTCTCCCAACAACATAGCATTTTTGCACTCTGTTTTCACTAAGTCTGACACTCCATAGAGAAACTTATTCATC
TGAGCCCTGGAAACAGCAACCATGTGAGGAGCATACCTGGAGAGTTGGTTAAACTTGAGCCCATAATCTTGGACAGTCAT
GTTACCCTGCCTTAAGTTCATAAATTCCTGGGCCCTTGCTTCTCTCAACTCTATGGGGAAAAACCTGTCTAGAAAGGTTT
CGCTGAAACATTCCCAAGTAATAGGAGCGGTATCTGTACCCCTGTTCTCCTTCCACTGAGTATACCAGATATGAGATACA
TCTTTCAGTTGGTAAGATGCTAACTCAACCCGATCATTCCCAGTGACCTGCATTACCTCAAAGATCTTCTTGATCTCATC
CAAGAAATTCTGGGGATCTTCACCAGTCTGCGATCCTAAGAACTCAGGCGGATTCATCCTAACAAAGTCACGGACCCTTG
ATGCTGCTGATCCACCATTTGCATTCACAGGAGCTTGAACCCGCTGATGTTCTGGTTAGCGACACTCTGAGCCAACATCT
GAATGGCATTCCTGAATTCAGCATTTGAGACTTCTTGATCTGGAACTGGAGGAGCTGCGTTTGCGTTCCTGGCATTCGCA
TTCCTGCCATAAGCTCTACGAGGAGGCACGATCACTAAAACGTAGAACGTCTAGTTAGAATGGAATTAGATCATACCTTA
CGCACGATAAGAGTAACAAGAAAATGAAGATTTTTCCTAAAGACACTTTGTAGCCTCCCTCTCATTAGATGTGGTGCGAA
CTACACACCCATGAAAAGGACTCTACCTAGTGCGACTTTTCAGACATTCTAGGACACTTAAACCTAATGCTCTGATACCA
AGTTTGTCACGCCTCGAGCTACCCCCAAGACGCGGACACGGGACCTAGGACCACAAGTGATCCCAAGCTAACCCTGCTGG
CATGATCATGAGCATACTAAAGAAAATAAACTGATGCGGAAGCTAATTCATAAATAAATCTGAAAAGATTGGGAATACCC
ATATACTATAACTGAATATATCAAATCTGAGAGTTTAATACAAAAGAAATATCAAACACAAGATACTAAGCAGAATCTAA
CTATGTCTGAAATAAGCCTCTAAACTGACTAGAAATGTTGGGACATGCCCCAACTAGATCTAGCAAAACTGAAACTAAAG
ACTAAAAGCGATAAAGATAAACATGTCACTAGTCCTCGAAGAATGAGGACTCACCACTGATGCTACTGAACTGAAGATCG
AGAACCGATCTAAGCGTGATCTGGATACTGAGAACCTGAACCTACATCACGAGAAGATGTAGCGCACGTATGCGTCAGTA
CTTAAAAGGTACTGAGTAGGCAGGATAGAGTAAAGCTGAAAGAACATATAACTGAACAAAGCAATAAAGCAATGAAACAA
TCTGAACATGATATAGATATTGAGTACTAAGCTAACTGAATGCAATGACCAATTTATAACATGCTGATTGAATACTGAAT
GAACTGTAAATGTGGTCAATGCAATAGAGTCTGACTGAACTGTGGGAGCTACTAATAACCGACATAAAACCACATGAGCT
AAATGTGGAGTCCGATGTATACGCCCCATCGAGAGGACCCAATATACCCTGCCAGAGGTATAGAGGCATGCTGGCGTGAT
CACTAAACTGATGTTGCCCACAGAGGGGACTTACACCTACGTGGCTCGTAGTTCTGGGACTATATGGGTACGCTGAAACC
CTAGTCCAACTTGGTATTATGCTACTCCCAATGAATTAAGTAGTTAACTGGTTATGACTAAATTTCTATAAATACTGGAT
AGCTCGAACTGAACATGCAAACTGAGAATACAACAATTAATCTGATAATGATGCATTCATAAACTGAGGCATGTAAAACT
GAATACTGAAATATCTGACCTAGCATGTGTAATTCAAGAACTAAAGAAATACATAGCTAGGGTTCTGAAATTCATGCGAT
AAACTGAGCAATAACATGATAATCTGATTTGGAACATTTAAATAACTAATTCATGATAATCTGTTCAAATTCTAGAAACC
CTAGGTCTGTTCATAATTATGGAATCAAGAATCTGACTGAATTGTAGGGACCTATGGGCGAAAGGAACCCACTAGTGAAA
TCCCACATACCTGGTGACGAATTCCACGGAGAAATCTTTCGATTTCGGGGCTGGAACTGAAGAAACCTCGCTGCGTTCTT
GAACTAGGGTTCTTGACCTTTTTCTCCTCTCTTGCTTCTAATTTTCTAAGTTTTGATTAATGAATTGACTTGGATAAGTT
CTAGTTATGTTTCTAGGCTTAAATTGATTAAAACCTCATGATTTAGGGTTTAAACGACGTATCTATGGGGTTAAACGAAA
TAGGAAAAGACCAAAGGACCCCTGAATTAACTGCTGTCGGAGTGACCTACGGAATGGACCTACGGGCCGTAGGTCAATCT
ACGGTCCGTAGATTGCGTCCGTAAGTCAAGCCTGTTCGACAGGCCTTCACTAAAACGAGCATAACTTTTTACTCGAAGGT
CAGAATTTAGCAAACTCGATGGCGTTGGAAAGATAATTCAATTATATATCTAACCATAGGTCATGGGACACATAATTCAT
TTTGTACTAAATGTTATGACCATATGAAGTTGACCCATCAGAATTTTCAGCTAACTGGCTGCTAACCTTCGATCTACGGT
CAGACCTACGGACCGTGGATCGAATGACGGTCCGTGCTGGTCAACCATAGTTCGGGACTGAAGCTGGGCTTGTGGGGCAT
CGAACCACGGACACGAACTACGGTCTGTGACCTGACTTACGGACAGTAAGTCCGGCCGTGGGTCAACACTTAGCCAAATT
TTCTGACTGAGTTCTGGGGAAGTTTTCTGTGACGAACCACGGACCTGCAGGACGGACCGTGAGTCCATCTACGGTCCGTG
GATGGTGTCCGTGAGTGCCACCTGTAACACCAGAAATCTGAAATCTCTATTTTCGGATACGGGGTGTCACATATATCAAG
AACCACCTAATGTTTAACAACACCACATTCAAGCTTAGTACTCTAACAACTCCATGGACTCCTATTAACTAACACCTTTG
GAACCCACTAAGGGCTCCCATTTAACTATTTCTCATAGTAAAACCTCATCCTCATCTTTCTAAGATCACTCCATTACTAA
TAGGACATCCGAAAGGATATCACCCACACTCTTTGGAGCTCATTACTATATTACTCTCAAACACTTGACTTGATTCTCAT
CTTATCATCTCACCCTTAGGTCTAAAGCTGACCCTTGAAAGCTATGGACCTATTCCATAATATCTAACTGGTCTACATCC
TCTTTTACTCTAGCACTCAAGGAAACCTTAGCTCATCACTACCAAACTCTCCATAAGCAGGTACTAAGACCTCTTTTTAA
GGTGTTTCTCTTAACCTCATAATGCTCTTGTTACTCTTGTAAGTTAGTCACACTTCACTGCCCTTATCTAAAGGTTAGGG
TCTCGCACTTGTACAACTCATATTTAATGCAGCTAATCACCTCAATTTCTCACCTATTCTATGTCAAGTCTTCTAGATCA
AATATCTAGACTAACATCATTACCCTCAGGTTGCCATTCTTTTGATCATGACACCTATCTCCAATTCAAGCTTAATGTTT
ATTACTAAACCCGAATATCAATATGATTGTTCACTTACTATACTAACTTACAACTACTTGATACAAATTTAGAAACAGTT
GTCCACTAGGACCTTATGACAAATAGTCAATCCTCACATCTTAGTATTTATACTTACAATTTACTATCACATTTCCCTTC
ACAACTTGAGTACTATTCACGCATTCACTATACAACAATGCCTAATTAGTTCTATAACACTCTTAATATTATGGGATCTC
CCTCAAAATCATAAGCGTCGTTTACATCTATCACCTCATGAATACTCATGCTCTTCTATTCAACACTTACAGTAGGTCAT
TACCTACACAATAACACTTTATCACAAGCTCCTTTCTAGCTAAAACACACTCTACCTCCTATGATGTAATCTTCACAAAT
CATAACTTCTTAGTGTACCCATAAAGGAAAACTTTTCATTAATAACTTACTAGGTGCATGACTATAGTAACATAGCTTGC
CTCATCACTATCTCCCTTTCTAGGATTACTAAACCTCTGCATACTTTCCTCTAACTTTGAGATCTTTCACTACTACTACT
CATGATCTCGTTATTCATAATATATTTTTAGGATTACAAAAACTACCCAAGCTCTAAACATTCTTCCTCACAAGGATCTC
AAACGAAATAGGGCTTAGGGAAAAGAATACAACTTGTTTTAACTCAAATGCACAATTCATATATAATGAGTGCATTCCTT
CTGAAACTCAACACTTAACTCACTGATAGGCTTCTCTCAAGCCCATCTGGAGTCTCATGACTTCCTAAAGATTTCTTCTA
AGAACAAGTTATCGATAAATGAATGACATTTCTGTTCAATCACCTCTAGTATGATGGGTAGTCGAATGAATGAATTTGAG
AAACAAACGAGTATGAATAAATCTGTATGACTTAGTTCTATTGAATGATTTAGAGTATGAAAATTGGGAAACTTCTCTTA
AATATCCGTAGTCCCTCATTTATAGAAGTGGGGCCCTTAGAACCATAAATAAAATCCTACTAACATGGCTTCATAGAGAC
CCTAGGACTCTTGAACTCTGTGCACTGACACCAAGTTTGTCACGACCCGAGTCTACACCCTGGACGTGGCTGGCACTCGA
GAACCCTTGTTGGTCCCTAAGAGAATCCTCATCCTGGCTGACTACAAGCGGAAGACTAACTCAAGCATGCAAAAACTAAA
ATAAAACTGAATTCAATTCCAATACTCAACTTTAAATTAATCTGAACAATATTGAATAGATAACTCTGAATAAATAATAT
ATTCATCTCGCCATAAATAGGCAACTTAAGTCTTTAAAACATTTAACAAAATGAATGAACAAACTTTTGAAACTCTATTG
TCTCTATATGAAGCCTCTAAATGACAAAGATGGAAGTCGGGACAAGACCCACGACCTCTTATCAACTGATATAACTTAAA
GGAAAAGTGGAATCCTGCGGAAGCAAGGAGGCTCACTATAGCTAACGTGAACTCTATGTGGTATCAACGAAACTCCTGTT
GATGATCCTGAATACCTGGATCTGCATCATAAAAAGATGGAGGCCAAATGGCTCAGTACGTGGAATGTACGAGCATGTAA
GGGGAATTCTAAAGCATAACATAAGCTTGAACTTGATAAAAGGAAACATACTTACTTCTTTTCAAACTTACTAAACTCAA
GGAATACTCAAGGATAATCAAAACTACTCAAACTTACTCAACTCAGAAGTACTCAAGGATACGATACTGAATTCTGTAAT
ATGGTTCTCAACTCCGTGAAAATCTACAATAAGGTACTCGACACAATGAAGCACAAATCGACTCAAGATACTCAACTCAT
GATACTCACGGATAAAGCAATAGTAAAAGATGCAATATATAGAAAGCTTTTAAAACAAAAGAATACAATTCATTGTATTG
GAGAGTACAATAACAACTCAATTTATGTATAGTAAAATATAATATCTCTATGAAAGTTTTTCTAACCAACAACCACCACT
ATGAGCCTAAGTGATGATACATTGTCTTGCCCACGTTGCCAGAACTTTCCTATACTTTGCCATCATATAGGACGCCTTAA
CTAAGTGGATCCACTAGTCTATGCTAAAAAGCACTAAGGAGTCATCTAAAAAGTATGATCCTTTCTACCCATGATGGCTA
CATGCACTACTAAAAAAACAGTGTTTAGCGACGGATAAATCCGTCGCCAATAGATATATATCCGTCGCTAAACTATATTT
GCGATGGATTAGCGATGAAATGTTGACCGTTATAATTTTGCTTGTAGCTAACCCCTTTGCGACGGCAAAATTGATTTCGT
AGCAAGATTAGCGACGATTTAGCGACATATGATATCCGTAGTAAAATGGTAGCGACGGAAACTTTTGTCGCTAGATTTAT
ATATTTCGTTGCAAATTACATAAATGAATTCGTCGTCCTATAATTTTACGACGAAAATAATTTATCGCTAATCCGTCGCA
AACTTTTGGCAACCAATTAATATTTGTCGCAATCCGTCACCAATTTTAATTCTTTAACTATTCCCAAAATTCGTCGCAAT
TTCCATTGTTAAATTTGTCGTAGGTATAATTCTTTCTATTCATTTTATTTATTTATTTATAATATATAGAAAATGTAAAT
TATTAAACATCCTAATAATAACAAATATTCATATAACATAAATGTTACTTCATATATAACCCATGCACCAAAACATATAT
TCATCTAATATTAAGTCCAAAACATCTACACCAAGTATCAAACATCTAGCAATTACTAATGTTTAGAACTCGTAATTGTT
ACTGCATAATTTGTTTTCCTTTAACAAAAATCAGATAAGAAAAACTAATGCTAGGGAGAAGAAATATGGTCATCATCTGA
AACAACCTTATTAGGCACCATAGGTGTTGCTGATGATGCGTCACCAATAGGAGTATCAGCTGATTGATGTGATGGTAAAG
AAGTTACACCTTGTATGTGCTCAAGTAATATAGGAATCATGTGATCAGTCAATGTAGGAATCAATTTCTTCACGAACTCA
TCCATATTTTCCATCGGTGCATATTGAGAAACAGATGGTGGTATTGATGATGAAGCATCAGATTGAGAAGAGATACAAAG
ATTTGGTCCATAGTAACTTTTTGCTTGAGTTCCAAGACATATATTATTCTCTTCTTTTCTCCACCTGCAGCTTGATAATA
TTCGTCACATTGATCAATATCAGATTCATACTCAATTTTCTCACATAATATTTCTTCATATCTTTCCTGCAATAAGTAGA
GACATTAAAATTATAATAAAGAATATTAACTATAAGTTTCTCCAAATAAAAAGAATATGAATGCCAAAAGTCGATAATTT
TATAAATTCTACTTACATGAACAATTTGTGCTCGCTCATCAGCAAAAGATTTTCCATCGTGATCATGTGTGTGGACGTGC
AAATGGAGCTCACTTGGTGTTGGGTCTCGACCCTTTTCAATAGCCTACCCAAAAAAAATAAAATTGCCCCAGTTATGTTA
TGAACAATATAATATAATTAGGTAAAGTATTTCAATAAACACAAAAAGTCTATTTAATTTCAGTGAGGAACCCACAATTG
AGGTCGCCCCTATGGCAGAAATAATGCTAACAATTCAAATCGTGCCTCTAAAGATGAAGGAACCAACATTTGTAAGAATT
GAGATATCTTTCATAACTTTCTTATGCAAGTTTCAGATTCAAAAATTGGTGACAACGAGCCAAAAACTGTCCAGAATAGT
ACTTCGTGACAAAGAAAAAGATTCAGATTCAGATTCAAAAATCAAGTTCTATAATAAGAAGTTATTCATATTCAATCTAT
TGCATGCAATGTCACAAGACAATCTAAAATATTAAGCTCCCTTCTTCTATAAGCAAGACCCATTAAGGCTCTTACAATAA
AAAATAGATTCTAAGGCAACTAACTATTATAAGCTTGTAGAGGTAGTACTGGTGAAATTTTTTGGAACAATTAATATGTA
CCTATACTCATGTGTTGGATATTTTTCTTTAAGCCGAGAATTTATCGGAAACAATCTCTTATCTCACAAAGGTATAAATA
AAGTCTATGTACATCCTACTCTCTCTTAATTTTACTATATTACGTGCTAGCGCTAGACAAATATCCAGGCAGAATATATC
TCCATTTTCTTATGCCATCTTGGTAGAGTTCACATCTTTGTACACATTCAAGCAAAGCTTTTACATGTAAAGTTCAAATC
TATACATTTTTCCCTGTAACTTTTTATTTTCTCTAACCAACTATTATAATGTGGGGCTTTCATTTTTAAGTTTTTCCAGC
CAACATACAGTTCTAGCTAAAGACATTCATCACACTATACAATAGGCAAAAGTATATGTCAATTTATCTATTTGATTTTG
TTCGCCTTATGTCCAAATTTACTATCAGAAAGAATACAATTAAGAGTTTAAAAATTGAAAGTGTCATCAACAACAATTGT
ATGTTGCACCAAAACAGATGCACTGCAACAACAGTCCGAAAACATAATTGAACAAAAAAAGAGAGGCACTTATACTATTT
GTGTACTATAGACTTTTAGTAATGACTAGAAGATAAGGAAAATGTATTTTGTCGAAGAATATATATTGCGTGAAATATAT
ACTTACAAGTTTCTTACGATGCTCCCCAATAGAGATAGATCCACCTGTATGAGTTCCGATAACAGCTTCTCTTCCTCCAC
GATGATTTTTTTTATTTGTTTCTGACTTCGCAACATTCTCAGGAGCTTGCCAAAGCCTCATCCAATTTTCCCACACAATA
TCAGTTACATATCCGGGATTAGTTCCGTTCTTTTTTATTCTGGAAATAAAATCGCTATATCGTAGTGATGCCTTAAATCT
CCATTGTCTTTTCACTGCATTTTCATTAGTTGAAGAGTCCCAATAGAATTCNNNNNNNNNNNNNNNNNNNNNNNNNNNNN
NNNNNNNNNNNNNNNNNNNNNNNNNNNNNNNNNNNNNNNNNNNNNNNNNNNNNNNNNNNNNNNNNNNNNNNNNNNNNNNN
NNNNNNNNNNNNNNNNNNNNNNNNNNNNNNNNNNNNNNNNNNNNNNNNNNNNNNNNNNNNNNNNNNNNNNNNNNNNNNNN
NNNNNNNNNNNNNNNNNNNNNNNNNNNNNNNNNNNNNNNNNNNNNNNNNNNNNNNNNNNNNNNNNNNNNNNNNNNNNNNN
NNNNNNNNNNNNNNNNNNNNNNNNNNNNNNNNNNNNNNNNNNNNNNNNNNNNNNNNNNNNNNNNNNNNNNNNNNNNNNNN
NNNNNNNNNNNNNNNNNNNNNNNNNNNNNNNNNNNNNNNNNNNNNNNNNNNNNNNNNNNNNNNNNNNNNNNNNNNNNNNN
NNNNNNNNNNNNNNNNNNNNNNNNNNNNNNNNNNNNNNNNNNNNNNNNNNNNNNNNNNNNNNNNNNNNNNNNNNNNNNNN
NNNNNNNNNNNNNNNNNNNNNNNNNNNNNNNNNNNNNNNNNNNNNNNNNNNNNNNNNNNNNNNNNNNNNNNNNNNNNNNN
NNNNNNNNNNNNNNNNNNNNNNNNNNNNNNNNNNNNNNNNNNNNNNNNNNNNNNNNNNNNNNNNNNNNNNNNNNNNNNNN
NNNNNNNNNNNNNNNNNNNNNNNNNNNNNNNNNNNNNNNNNNNNNNNNNNNNNNNNNNNNNNNNNNNNNNNNNNNNNNNN
NNNNNNNNNNNNNNNNNNNNNNNNNNNNNNNNNNNNNNNNNNNNNNNNNNNNNNNNNNNNNNNNNNNNNNNNNNNNNNNN
NNNNNNNNNNNNNNNNNNNNNNNNNNNNNNNNNNNNNNNNNNNNNNNNNNNNNNNNNNNNNNNNNNNNNNNNNNNNNNNN
NNNNNNNNNNNNNNNNNNNNNNNNNNNNNNNNNNNNNNNNNNNNNNNNNNNNNNNNNNNNNNNNNNNNNNNNNNNNNNNN
NNNNNNNNNNNNNNNNNNNNNNNNNNNNNNNNNNNNNNNNNNNNNNNNNNNNNNNNNNNNNNNNNNNNNNNNNNNNNNNN
NNNNNNNNNNNNNNNNNNNNNNNNNNNNNNNNNNNNNNNNNNNNNNNNNNNNNNNNNNNNNNNNNNNNNNNNNNNNNNNN
NNNNNNNNNNNNNNNNNNNNNNNNNNNNNNNNNNNNNNNNNNNNNNNNNNNNNNNNNNNNNNNNNNNNNNNNNNNNNNNN
NNNNNNNNNNNNNNNNNNNNNNNNNNNNNNNNNNNNNNNNNNNNNNNNNNNNNNNNNNNNNNNNNNNNNNNNNNNNNNNN
NNNNNNNNNNNNNNNNNNNNNNNNNNNNNNNNNNNNNNNNNNNNNNNNNNNNNNNNNNNNNNNNNNNNNNNNNNNNNNNN
NNNNNNNNNNNNNNNNNNNNNNNNNNNNNNNNNNNNNNNNNNNNNNNNNNNNNNNNNNNNNNNNNNNNNNNNNNNNNNNN
NNNNNNNNNNNNNNNNNNNNNNNNNNNNNNNNNNNNNNNNNNNNNNNNNNNNNNNNNNNNNNNNNNNNNNNNNNNNNNNN
NNNNNNNNNNNNNNNNNNNNNNNNNNNNNNNNNNNNNNNNNNNNNNNNNNNNNNNNNNNNNNNNNNNNNNNNNNNNNNNN
NNNNNNNNNNNNNNNNNNNNNNNNNNNNNNNNNNNNNNNNNNNNNNNNNNNNNNNNNNNNNNNNNNNNNNNNNNNNNNNN
NNNNNNNNNNNNNNNNNNNNNNNNNNNNNNNNNNNNNNNNNNNNNNNNNNNNNNNNNNNNNNNNNNNNNNNNNNNNNNNN
NNNNNNNNNNNNNNNNNNNNNNNNNNNNNNNNNNNNNNNNNNNNNNNNNNNNNNNNNNNNNNNNNNNNNNNNNNNNNNNN
NNNNNNNNNNNNNNNNNNNNNNNNNNNNNNNNNNNNNNNNNNNNNNNNNNNNNNNNNNNNNNNNNNNNNNNNNNNNNNNN
NNNNNNNNNNNNNNNNNNNNNNNNNNNNNNNNNNNNNNNNNNNNNNNNNNNNNNNNNNNNNNNNNNNNNNNNNNNNNNNN
NNNNNNNNNNNNNNNNNNNNNNNNNNNNNNNNNNNNNNNNNNNNNNNNNNNNNNNNNNNNNNNNNNNNNNNNNNNNNNNN
NNNNNNNNNNNNNNNNNNNNNNNNNNNNNNNNNNNNNNNNNNNNNNNNNNNNNNNNNNNNNNNNNNNNNNNNNNNNNNNN
NNNNNNNNNNNNNNNNNNNNNNNNNNNNNNNNNNNNNNNNNNNNNNNNNNNNNNNNNNNNNNNNNNNNNNNNNNNNNNNN
NNNNNNNNNNNNNNNNNNNNNNNNNNNNNNNNNNNNNNNNNNNNNNNNNNNNNNNNNNNNNNNNNNNNNNNNNNNNNNNN
NNNNNNNNNNNNNNNNNNNNNNNNNNNNNNNNNNNNNNNNNNNNNNNNNNNNNNNNNNNNNNNNNNNNNNNNNNNNNNNN
NNNNNNNNNNNNNNNNNNNNNNNNNNNNNNNNNNNNNNNNNNNNNNNNNNNNNNNNNNNNNNNNNNNNNNNNNNNNNNNN
NNNNNNNNNNNNNNNNNNNNNNNNNNNNNNNNNNNNNNNNNNNNNNNNNNNNNNNNNNNNNNNNNNNNNNNNNNNNNNNN
NNNNNNNNNNNNNNNNNNNNNNNNNNNNNNNNNNNNNNNNNNNNNNNNNNNNNNNNNNNNNNNNNNNNNNNNNNNNNNNN
NNNNNNNNNNNNNNNNNNNNNNNNNNNNNNNNNNNNNNNNNNNNNNNNNNNNNNNNNNNNNNNNNNNNNNNNNNNNNNNN
NNNNNNNNNNNNNNNNNNNNNNNNNNNNNNNNNNNNNNNNNNNNNNNNNNNNNNNNNNNNNNNNNNNNNNNNNNNNNNNN
NNNNNNNNNNNNNNNNNNNNNNNNNNNNNNNNNNNNNNNNNNNNNNNNNNNNNNNNNNNNNNNNNNNNNNNNNNNNNNNN
NNNNNNNNNNNNNNNNNNNNNNNNNNNNNNNNNNNNNNNNNNNNNNNNNNNNNNNNNNNNNNNNNNNNNNNNNNNNNNNN
NNNNNNNNNNNNNNNNNNNNNNNNNNNNNNNNNNNNNNNNNNNNNNNNNNNNNNNNNNNNNNNNNNNNNNNNNNNNNNNN
NNNNNNNNNNNNNNNNNNNNNNNNNNNNNNNNNNNNNNNNNNNNNNNNNNNNNNNNNNNNNNNNNNNNNNNNNNNNNNNN
NNNNNNNNNNNNNNNNNNNNNNNNNNNNNNNNNNNNNNNNNNNNNNNNNNNNNNNNNNNNNNNNNNNNNNNNNNNNNNNN
NNNNNNNNNNNNNNNNNNNNNNNNNNNNNNNNNNNNNNNNNNNNNNNNNNNNNNNNNNNNNNNNNNNNNNNNNNNNNNNN
NNNNNNNNNNNNNNNNNNNNNNNNNNNNNNNNNNNNNNNNNNNNNNNNNNNNNNNNNNNNNNNNNNNNNNNNNNNNNNNN
NNNNNNNNNNNNNNNNNNNNNNNNNNNNNNNNNNNNNNNNNNNNNNNNNNNNNNNNNNNNNNNNNNNNNNNNNNNNNNNN
NNNNNNNNNNNNNNNNNNNNNNNNNNNNNNNNNNNNNNNNNNNNNNNNNNNNNNNNNNNNNNNNNNNNNNNNNNNNNNNN
NNNNNNNNNNNNNNNNNNNNNNNNNNNNNNNNNNNNNNNNNNNNNNNNNNNNNNNNNNNNNNNNNNNNNNNNNNNNNNNN
NNNNNNNNNNNNNNNNNNNNNNNNNNNNNNNNNNNNNNNNNNNNNNNNNNNNNNNNNNNNNNNNNNNNNNNNNNNNNNNN
NNNNNNNNNNNNNNNNNNNNNNNNNNNNNNNNNNNNNNNNNNNNNNNNNNNNNNNNNNNNNNNNNNNNNNNNNNNNNNNN
NNNNNNNNNNNNNNNNNNNNNNNNNNNNNNNNNNNNNNNNNNNNNNNNNNNNNNNNNNNNNNNNNNNNNNNNNNNNNNNN
NNNNNNNNNNNNNNNNNNNNNNNNNNNNNNNNNNNNNNNNNNNNNNNNNNNNNNNNNNNNNNNNNNNNNNNNNNNNNNNN
NNNNNNNNNNNNNNNNNNNNNNNNNNNNNNNNNNNNNNNNNNNNNNNNNNNNNNNNNNNNNNNNNNNNNNNNNNNNNNNN
NNNNNNNNNNNNNNNNNNNNNNNNNNNNNNNNNNNNNNNNNNNNNNNNNNNNNNNNNNNNNNNNNNNNNNNNNNNNNNNN
NNNNNNNNNNNNNNNNNNNNNNNNNNNNNNNNNNNNNNNNNNNNNNNNNNNNNNNNNNNNNNNNNNNNNNNNNNNNNNNN
NNNNNNNNNNNNNNNNNNNNNNNNNNNNNNNNNNNNNNNNNNNNNNNNNNNNNNNNNNNNNNNNNNNNNNNNNNNNNNNN
NNNNNNNNNNNNNNNNNNNNNNNNNNNNNNNNNNNNNNNNNNNNNNNNNNNNNNNNNNNNNNNNNNNNNNNNNNNNNNNN
NNNNNNNNNNNNNNNNNNNNNNNNNNNNNNNNNNNNNNNNNNNNNNNNNNNNNNNNNNNNNNNNNNNNNNNNNNNNNNNN
NNNNNNNNNNNNNNNNNNNNNNNNNNNNNNNNNNNNNNNNNNNNNNNNNNNNNNNNNNNNNNNNNNNNNNNNNNNNNNNN
NNNNNNNNNNNNNNNNNNNNNNNNNNNNNNNNNNNNNNNNNNNNNNNNNNNNNNNNNNNNNNNNNNNNNNNNNNNNNNNN
NNNNNNNNNNNNNNNNNNNNNNNNNNNNNNNNNNNNNNNNNNNNNNNNNNNNNNNNNNNNNNNNNNNNNNNNNNNNNNNN
NNNNNNNNNNNNNNNNNNNNNNNNNNNNNNNNNNNNNNNNNNNNNNNNNNNNNNNNNNNNNNNNNNNNNNNNNNNNNNNN
NNNNNNNNNNNNNNNNNNNNNNNNNNNNNNNNNNNNNNNNNNNNNNNNNNNNNNNNNNNNNNNNNNNNNNNNNNNNNNNN
NNNNNNNNNNNNNNNNNNNNNNNNNNNNNNNNNNNNNNNNNNNNNNNNNNNNNNNNNNNNNNNNNNNNNNNNNNNNNNNN
NNNNNNNNNNNNNNNNNNNNNNNNNNNNNNNNNNNNNNNNNNNNNNNNNNNNNNNNNNNNNNNNNNNNNNNNNNNNNNNN
NNNNNNNNNNNNNNNNNNNNNNNNNNNNNNNNNNNNNNNNNNNNNNNNNNNNNNNNNNNNNNNNNNNNNNNNNNNNNNNN
NNNNNNNNNNNNNNNNNNNNNNNNNNNNNNNNNNNNNNNNNNNNNNNNNNNNNNNNNNNNNNNNNNNNNNNNNNNNNNNN
NNNNNNNNNNNNNNNNNNNNNNNNNNNNNNNNNNNNNNNNNNNNNNNNNNNNNNNNNNNNNNNNNNNNNNNNNNNNNNNN
NNNNNNNNNNNNNNNNNNNNNNNNNNNNNNNNNNNNNNNNNNNNNNNNNNNNNNNNNNNNNNNNNNNNNNNNNNNNNNNN
NNNNNNNNNNNNNNNNNNNNNNNNNNNNNNNNNNNNNNNNNNNNNNNNNNNNNTTGGTTAGCTGTTCTTAGGACAAACAG
GCAGCAAACACATTCACGAAGAAACAAAACTCCACACATGTTTCATAAGCTGCAATAAGGCCTTCTAAAATAGAAAAAAA
ATAGAATTTAAACACCACTATATATTCTCATAAAACGAGTTATACGATGCCTATACTAAACTTTTCAAATTAACAATTTC
AAAATAGAAAAATACAAACAGAAGTTAAAAATAGAACTCCAAGACCCAACAAGCATAGCAAAATGTATTCCTGATAATGC
GCAAAATCCTGTTGCTGTTCAAGCTAAACCCAGATAGAAAAAGTGACTACTAACAACAAAAAAGTAGTCTGATTCACAGT
TGATTACTAACAACAAAAAGTGATTATGTTAAGATCTGGTTTTGACATCTTTTATAATATCACTAATCTCTTAAAACAAA
CCCTAATTGCAAAGTGTAACTCGATTATGGCAAAATCATTCTTCCAAGTAGAACCCTTGTCTCATATTTCAAGATTACCA
AAACCCACAAACAAAATCAACACAAATCCAAAGAACACATCTTAATATACAAAAAATAAACTCGAAATTAGAGTATACAA
AAGTTAGTACAACTCACTTGATTTTGAATTCAAAAATTGATAGAAACTCATTGATTTCTCACATTGAAGAGAGTAAAAGA
GCAATTAGTAGCGTATTTGAAGAATGGGGAAGAGGAATAGTTGAAGAGCAGAAGAGAGAGAGAGTGGGAGAGCTCAAATC
TTTTGTTAGTAGAATGGAGAGGGAATTTTTGTGTGCCCTAACTTATCCCTAAATTTTTATTTTATTTTGCGATGGATTTA
ACGACATATAAAATTCCGTCGCTAATAAACAGCTTTGATTTATTTAGAATGGAAACTAATGACGAATTTTTCTGTCGCTA
CAAAATATAAAATTTATAAATAAATACTAAAAGTTGTAACGACGAATTTTCCGTTGCTAATCCGTCGTTCAAAATTAATT
CAATTTGTCGCAGCCCTTCCGTTGTTAAATTCGTAGGAAATATTAAGGCGCCAACTTTTCGCGCTAATAAATAGTGACGG
AATATACAATCCGTCGCCATTCCATCGCTATAGAATTAAAAAAAAATTTCTTATTATTATTGCGACAAAATATTTATTCC
GTAGTTAAACCGTCGTTATATAGCAACGGAATATAGTCCGTCGCTAAACGCTGTTTTTTTAGTTGTGATGGTTTATGGGT
GCTGTGAGTTATCTGAACACTCCCCCATATCGATGCTCAATACTACTCCTAAAATATACTAGCTCATATGTTTAAAAACA
TAACTTTTACAGTGGTTTGAGATAATTACTCAAAACTATCTTTTAAAAGAGATGGTACTCAAGCTGCTCAAAACTCTTTT
GGAAATCTCAGTTTCATCTCATCTTAAATGTGAAACATTTATTCTTGTGAATACTTTGTTCCCATATATCATTTTAAAGA
AAATGAACTCTACTCTTACTCTTCACTCAACTCAAAGCTTAAGTCTTAAAACAAAGTTAAAATGTTTGTAAAAGACTTCT
TAAAATATGGTTCATGTCGAATTATGGACGTGAACGATTTAATGCAAGGTTTTCAATAACCATAGATAGAACTCTGTACT
TGGAACTCTAGAACTTCAATGATACTACTCATTTAGAAAATGCTCAACTCAGAGGGTTCATGCGGAGTTATGATCATGAA
CTACTCAACTCAAGGATTTCATGTGTAACCTGTATTAGTCCCATGATTAGAAATATAATCTCAAAGGGGATTATGAACTC
AATACTCAAGACTTAGAACTTGAAGATACTGCTCCTCTCAAAGATACTAAAATTATGGAGTTCATACGAAATTTATAGGC
ATGAACGACTCGACTCGAGGGTCTTCACAACAATATGGAACTCATGTATATGACTATTCTCATTTTCATACTTACTTCCT
CAAAACTTAGTTCAAATCAATAGTTAATCTCAAAGGATTCACAATTGAACTCAAAGGCTTTCTTAAACTCTACTCTTAAC
TCTCTATTGAATTTGAATTATGAATTCAAGAGTTATGATTCATGTTATGAAGAATCTCGTGATGATAATGTAGACTCATG
AACACATTGTCCTCACTCTCATGCGCATTTACTATAGTCTTGAAACAAGTTACTAGAAGTTGTAGAAGACTCCACAAAAG
GACTCAAAGGGAATTTCTTAGAATGTTCGAAAGAATTCTCAAAACTTAACTCTTAACTCTACCTTGAATTTGAATTATGA
ATTCAAGGTTATGATTCATGTTATGAATGATTTCTAGGTGTTCAAAAGTAGTTTAGAATCAAAGGGGAGGAAAGGTACCC
TTTGAAAGAACTAAAACGGACGAAACGATGAAGAACGGGTGGGGGCAGGCGACCCTGGCGTTAAGAGTGGCGCAGGGTGC
CGGCCCCTAAACTTCAGATAAGTTGTTGGGGCGCTCTGGCTGGCATGGGGCACCAGGCCCCAACCCAGAAAACTTCGATG
ACTTTCTTTGCTCGTTTTCTCACCCTAACTCGCCTAGAATTGAACGGTTTCTTCCCCAATCACTTGGATTCAATTGCTTC
ACATAATTAGACTCTAATCTACTCAAAACAACCCTCAAATCACTAAGTTTCATTTAAAAAAATCATCAAAACCCCAACAC
AACCAGATTTAGAATGAACTTCAAGAACATCTATCATGAACTCATCAAGAACTCTAATCTTTCAACTTCAAGAATGAAAT
TTCACTAAAAATAAAATGATTTCCATGCGGGTGAAATAACCCAACACTATGGAATCTTACATACCTCTTAGGGATTAACA
CATGGCGAAAATCCGCAACAAAATGCAAGACTCTCAACGAATGCTTTGATCCTTTCCTTTTTTCTCCTCTTTTCTTTTCT
TTTTTGTTCTTGAACTCTCAACTAAAACCCTATGCATATATTAGGATTATAAAACTGAACCTAATTGGATTAGACCCTTA
AAACCTTACTAAAAAGGAATTAAATCTGATTTGGTAAGGAAAAGACCAAAATACCCCTTACTATTTTCGGGTAACTTTCT
TTAACTGGATAACTTAACTTAAAAAGGGCATATATCACTCCTCTGACCTCGAAACTTAGCAAACTCAGTGAAGTTGGAAA
TATAATTCAAAGACATTTCATTAGCTATCTTGTAGCCCACCTAACTCATCCTGTACTAAGAGTTATGGTCGTTTAAAGTT
GACCTAAAACATAAAGGAACTTAGGAATGACTTGAATGGACTCTCTTTTAGTCCTTCTTGGAACGCAAGGTGCTACATCT
AGTGATCTTAACACTCAAAGAAATTTTAATTTCCTAAGTAAAGTCCTACTCCCAACGAAGGATGGTTCGAGTCTTAGCTC
TAAATATTTTCGGGGTGTTACAGGTCAAAACCTCTGTAAGATGTGGTAAAAGTGACTAGGGGTTCGCGAATGCTAACCAC
ACTAAAAGCTCGGGAATCGCAAAAGCAGTGCCTTCTTCGCTAAAGCGAAGGACTCTTAAGCGATAGGCCCCTTGCTTAAG
TGATAAATCAGGAATTCAACTCATTTAGGGATCATTATTCAATGCATTTATGTCCTCAATACCTATTTTGTTCTCATAAT
CGATGTTAATGTGTTTATATGAAACAATGAAGGTTTAAGAATAAGGCAAGGACATTACAATGTGAAAAGGAACGAAAAAG
TTAGAAAAGCTGAAGAAATGAGAAGCTAAAGCTCGCAAAAGCCACTCGGCGACTCGCCGAGTGAGCCTCCAGCTCGTCAA
ATTTTCTAGTGAAGTAGCCAATGGATCAGGTCAACTCAGCGAGTGAAAACACAATTTGGTGACATGCCGAACGGAACGGT
GATGGAGATTCAACTCGCTAAATATTCCAGAACAATGGGATGCAGGAGTCAAGTTAAGAGGTGAGAAGACTTGCAGTTCG
GTGGATCGCCGGGTTGTTTGGTGATCCTGACTAATATCGCCGATTGAACTCTATGCGGAGATTTTGGGAAGTTTTTGACA
GCGTATAAATTCATTTTTGAAAAGAAATGAAGGGAGTGGGAAGAGGGCATATTACCAAGTTTTGAGAGCTTTCACATACT
TTCACATAATTGAACACTTTTGGAGAGGATTTGAGCTTAGATTGGAGGATTTAGGATTTTATTCTTAATTTTCGCATTGG
GCATTGAAAATTGTTAACAATTCAGATAGATAATATTTTTTGGTAATGATTTCTTGCTTTTTTCTATGTTTGGATAAAAC
AACTTACCTTAGGGGTATGATCATATAATTGAATACATAGATTAGCTTATGGGTATTGGTAATGGCTGAATTTGATGTTG
TTTTGAAATAGGCTCAATTGTTTATTCATGTTTTAATTGATGAACTGAAGTTGCAAATTCGGTTCTAGCTTAGCTCTCTA
TCCTTTCTTGAGAAATTTGCTTAGAGTAGAATGAATGATTGATAGTTGTATTGATTTGCATTTTTACAACCCAGTTTGAG
AAAGTGGGTTTAATTAATAAATTGGGTTGTTTTGTGTTGTTAAGCTTGTTGAGGTTCAAGAGAACTCACTTGAAACATGA
TAGCTGATCTAGAGATAGCTATAGTATTCAAAACCTAGTCTACCCATTAATATTCAACAACTTAAAGCAATTAATAAATA
CCAATCAAGAGAAATTAGTATTCGATTGATCACATTCTTAAGGTCCTCATGCTAATCGTTCAAATCCTGTGTTAATTGTT
CTTGTTAGAAATTGGTTACTAAATTTCCCTTTTTGTTATTGATAATTGAAACTCCTCGATTTACTTTATGTGGCGTATTA
GCTTACTTCCACAAAAGATTAGAACACTTCTTTACTTTGTAATTAATTTCTTTACCGTATCACTCCCTGTGGGATCGACC
CCAACTCATCGTTGGGTTTATACTTGTTAGCGATCGCCTACACTTTTAATCGGAAGAAGTGTAGCTGAGTGTTATAAAAA
ATGACGCTGTTACGGGGAATGGTGTTTAGAATTCTTTTATTGAAGTGTTTTGTGAACTAATTTTGTTGTAGTAGAATTTT
ATTATTTTTATTTTTGTTGATTGCTCTAAACATGTGAAGAAATGAGTTTGAACGGGATGCAAGTCAACTTGGGAACAATG
ATGACATCAGAAACTTGCAGGATATCAATGTGGATCAACTGGGATGTGCTGAAGCTATTTTATTGCCTCTAACTGTAGGC
AATGCAGTGTTTCATGTGACTAGCACGATGTTGCAGCTGTTGCAAATGGAAGATCCCTTTGGGAGGACTGTCTCATGAAG
ACCCTCATTACAACATTCACAATTTCGTGGATGTGTGTGGACCGTTTTCCTTCAAGAACATCACTCAAGAGTCAGTCCGA
ATCCATTTGTTTACCTTTTCTCTAATGGGGGAAGCAATAAAGTGGTTGAACAAACTACCAAGGGAATCTATTACTTCTTG
GGAGGAGCTCACAGACGTGTTTTATGAAATATGAATATATGAAAAAAGAGGAAAGATCAAACTAGATTTCCATAAACATG
TGGGGGTAGATCTCTCCCTTAAACATGCAATTATTTTTCTATGATTCAATAAAAAATAAAAATATGACAACACGTTGCAA
AATGCATAAGGTGGAACTCATCAACCTTACTTAAACATGTTAAAATCATCAGAGCTTTTGTCGCCCTAATTTTTATTGCA
TTCTTGGTTTTGTTTTTGTGAAAGGGGACAAACTAGACTTTAAATGTAGATATTCACCGTAAGACCATTAATAAGTTTAT
GAGATTTCAGAATTCTAATCGACATATCCTGTGGATTGTATATCATGAAAGTTGATTCAAACATAACAAACAATTTACCA
CCTTTTGACAAATAAAAAGATTGAGAAAAAAAATAATTAATAGGTTCTGGAGTATAATTCATGGTAAACATTTTATCCAA
GATTCTTTATTTCCATACTCCTTCATAGACCACACATCTACTTGTGCAGTCGAATTATTACAAAGCATAGCAAGGTTACA
TCCCAATTCTCCCAGCATAAGAATACCTCCTATTTCTCCATAGTAGGGCTGTTCCACCTTTCTTCATTTCTCATCACCCA
AATCAAAAGAAGTTATCATTCATTCCCTTTCGTAACAAAGACCAGAAGTAGTAGCCCAATGAAGCTTCCCATTCACAAAC
TTATCTGAACTAATTAACCATTTCCCATCATGAGGATAATTGATTCTTCGCCAAGAATCATTTCTTAGACTATATATATA
TATATATATTGATCTCTTGAAAATCACAATGCCGGTCAATATTAATAAAAATATGCACTACCTTATAATCAACATCATGT
ATCTCGTCAAATCCAAAACCATATAAGAAATGGCCAACATCGCTCACTTTAGGTTTAAAATCAGGTTATTTCCTTTACTT
TCTTATTGTTGGGTTCAATAGAAATAATTTTTTTGCAATATTTTTAAGAGAAATCAATCCATTTACAGAATTCTTAGCCA
AAGAATATCTACTAGATTTTTTCATGGGATAACCCATATTAGATTCCTCAACAACAGATTCATAAAGTAAATATTTAAGA
GATCAACTATTAAGATTATTTTCAGGATGGACAGTCCTCAACATAAACCTATGATTAGTGTAGTGTTTGTTATTAGCTTA
TAAACTCATATGATACTTGATAAACATAGGGCCACAGATAAAAGTAGGCCAAGTTTTCGAAACAAACTTGAACCACAAGA
GAGATTTCACTGGAAGTCTTAAGAATATTTCAATAACGAGATCACAAGCAAACCAAGATTTCTTGTTCATTAGATTCCGA
TTTTTCTTTCTTTCGTCCACTATTCTCTCCATTTATTTCTTTACTGGGTAGCAATTTGGATATGGTGATTCTGTGTGAAA
CTGTTGGAGCTCGTAAGAAAGAAAGAAAAAAATAAATAAAATGTTGGAGCTGATAAAGAAAGAAAGTAATTATATTACAA
AAAAATAATAATTCACATTTGGAAAATGTTATATGTTATTGTCTTTATTCAAAAT
TCATGAGATACATATTTTGGGAATCCGGACTCAACTAGCGTAAACGGAACCCATTTGGCCGGACTTAACTGGCGTAAAAG
CCTTCATTGGGAAGCCAGACTCAACTTCCGTAGAAGTTTCCATCTCATAGTCATATCCACTCGCTGCTAAGAATAATTCC
CATATGAGTTCATATTTAGTCTTGACGTAAGTTCATATTTATAGAAGAATGTCTTGACATTCAATCCAGCATAACTCATA
CTAGATCCTAGATTCAATAGATGAGAATATACTTTCAACCTTAGAATCATCATATTGTGAGAAAACTTTTCACATCATAT
CATATTCATACATAGGTGTGCATATGAGGATATCATCCAATAACACAACAACTATATCATAATCATAGTCACTTTACTCT
CAAAGTGTTCATAAGCATGTACATAATCTTCATAAAACATGCATACTATCATATTTTGCCCCTTGCAAGGTCAAGGCTCA
TATCACATCAACACATCTAGAATGACTACATTAGACATGGATATAATCATAGCTCATGTGATTCTATCACTTTATGCATT
CAAACATTCATGAGGTAGATTAGGTGGGTAAATTCCTTTCACAACCATTGTATCTACTAGTCTACCATTTTTATGTAAGC
TTCACTCTTAAAGCCTTAACATGCATAATTCATCAAATTGGTTTTACTCTCAAGGCCCTAGTGATCAAAATTAATAATTA
CAAGCCCTACTCTCAAGATTTACTTCTTCCAATCATCATAAAAATCTAGATCACAAGACATTCTAGTAACAAGCCTCATT
TTCAATCAATTCTAGCCATAATTCATCATAGAGGTTCAATCTCAAGCTTTACTAGTCATGATCCATCATATATACATTAT
TGTTCTAATTCAATTCATGCCTACATATTTCTATTCTTGAACAATTACTATGCCAATCATCAATTCTAGAAGATAATCTA
TTGAATACTCAATTTCCCTTCACAAGACATAAACCCACATTATTCAATTTCATCAATTAGACTAGGGTTAACCTTGGGAT
CATGTAATTTCATCATAATATCATGATTCAATACTAATTCAATCATAAAAAATCAAGATCTACTCAATTGGATCAACATC
CATCATAACCCACAACATTGAAAAAACCCTAACTTGAATTGGGGAAGTTCTTCATCAAATTGATGAATTCTAGGGGAGTC
CATGGATGGAAGAATCCATGGATGAATAAGATAATTAACATGCCATGATTATAAAGCCCTCACCAAGTTTGGAAGATTGG
AGGAATTTCACCTAGTTGACCCTTCTTCTTCTAGAGAGAGGATTTTTGGGAGGGAATTGGGTTCTTTGGTGAATTGAAAA
TAATGTCTAGGGTCAATGAATTTAGGGGTCTATTAGGTTTATATAGGTGGTCTAATTACTAATAAAATGACACCACTTAA
CCCCTAACTAATTATGGAACCTTCCCTTAATCCCCCAACTTGACCCATTTAAGGACCAAGGAAGCCTCTCCCACAAGACC
ACGCCCACAGATGGTGGGTGGGTCCACGGGGCGTGCTGGTGTTCCGTGGGTGGTAGCCTACAGGTCTCAAGTTGGGGTCT
TGACCCACGACCCCTTCCCATGGGGTATGGGTCCACCTACGGGGTGTGAGTCCCAATCGTAGGTGGGACTGTTTTGGGTA
GCTTTTATGGGCTGTTTTGGGGTCCTCCTCAAGGACCCTTGGTTGGTCCTTAGGGAGTCGTACCTTGATGTTAAGCCCAT
AAACCCTTCATTCTAAGTATGGGAAGTCATATTTGCGACTCTAACCATCATGTCAAACTCTAGAACTCCCACGTAAAGCT
CTAGTTGACCTACTAAACTACGGGGTATTACAATAATCTTCTATCTTTAATTCGTTTTACTTCCAAATTTCTTCATCTTT
ACACCACTTCACTTCTACAAATAAAATACACTTTATAGCACAATCCATAAATCTCATGCTCAAAAGGGGTAAATACAAAT
TATAAATGTGAGCAAATAATGATTAAAAATATGTATTTTTGGCTTCACATCAACACTCCACACTTAAACTTTTCTCATCC
TCGAGCAAACATTAAAGCTTATCTCACATAATCATACTAGGAATTCCACCATTTTGGTTGATACAAACAATTAGACCATA
CACAAATTTCAAAGCATCAAGTACAATTCTCGATCATTATGCAAGACATCCAAATAAACAACAAACTTCTAACCTCCTAA
CCTCAAGGAAGGACTTTGAACTTATCGAATTTATGCTTTCTCACCTACTCTCATCAAAGAAAGTTAATAAACTCACCTAT
CTATTATGAAACAAGTGTCCTAACAAAAAGAAATAGTCCACACACTCAATTCAAAATATTGAATTTAAATTAAGGACTTC
ATATCAAGAACAACACTCACACTCAAAAACAAAATTCACATATATGCACAAAGAACCATATGATTGCCCATTATGTACAT
CTCCACTAATTAAGCCTACTCGAATATAATCAAATAGGACTTTAACGGGTTGTAATGTAGGCTAGGTGACGGGTAGAAAA
ACTATATAATAGTGACTTACACTTCCTTAAGCACTTTGCAATTTTAGACTACCTCGCCCATTACTTTCTTCTCTTTATTT
TCAAGCCTCTCTTCAACAATTATTTCACAAGTAATTCTCATCATCTCAAGAATGCTTCAATCATTTTTTTTATTTTTTTC
AAAGATTTTTTTTCATGTCACAGTCTTTTGTTCTTTTTTTTTCATGTCACATTCTTTCAAAGAGGGGTTTCTTATCACTT
TGTAGCTATTATTGATTACCTTTTCCACTCAACCATCCCTTTTTCTCTTCAGAATTAACAATTAGAATAAGTATATGCTA
TATTTCTCAAGGAAGCAAGGTGCAAAAACTAGGGATTCAACAAAAGAGTATAGGTAGAAATATAGCTAACAATAAAAGAA
TATATAGGCTCAAAAGGGCTACTAGTGATATATATTTGAAAAAGATAAAATTTACAAGACGAATCAAAGAAAACCTATTA
TCATCTCCTAAACAAGCAATACTATTTATTTCGCTTCAATAACATGCTGGACCTAGGATGCAAAACATAAAATAAACAAA
TTCTCAACACACATGACACATGTATCAATCAAGATGGATCAATTCCATTTCTAAGAGAGAAGAGATCATAACAAACTACA
AAATAAAATAAGCTATATCCAAAGTCACAACCATGAACTTAGGTGTCAAAGAGTTTGCAATTTCCTTATCAATCAAGGAT
TCACAAGAAAGTACTACTCAAAAATCAGGCCTAAATAGCAAGTATCACACCACTCAAAAGGGTCTTTTGTTTTCTCTCAA
AAAAATGAATAAAAGAAGATTTTATTTCTAAAAAAATAAAAGACACTTGGTTCAATGGGACTATCCCCAGGAAAAGAACC
GAAAAAGAAGCCAAGGAACCCATCCTAAAAAAGAAAAGGCTCAATAAAACTGTAAAAACTAGGAATTCCTTCCTCTAACC
CACACTTAAAAAGATGATATGAATTCACAATATCAAATAAAATTTAAAACAAGGGTTAGAAAATCTCCCTAAGGTCTTTA
GTCCTAGATAGTAGCATGTTCTCTTAATTTTTCATCAAGGGTCGTACGCACCCCACATTTAGGCTCAAATGTACTCCTTT
GCTTCATATTTTTGGGTACTCATACTTCCCATAACCTTCAAAAACAACACAAAAAAGTGACACTAAAAATTAACATAAGA
AGTTACACTATAAACTAGGCTGCCTCCCAATAAGCACCTAATTTAATGTTGCGGCACAACACAAATAAACTCACTACTTT
TCTTTCCACTTTGAACTTATGAATTTTACCCCTAACTTTGTATAAAATTTTCTGCTCCTCTCGAGGGGAGGTGGTATACA
CATAAAGGAACCAAGTAATATATGTCTCATCATGCACTTCTTGGCCCTTATGTGAGGAATGTCGTTTTGTCTACGTGGAC
TAAATAACGTTAGGATGTAAGGGACTTGTTCCTCATCTATACACTCATCCATTAGATCAGATAACTTGAATTTCATGTCA
CCATCTAAGAATAATAAAGAAAAGTGTTTTGAATGAAATTCAAGATGCCTCAATTCCAAAGCCGCATTATTTACAACATT
CTCACTTTTGTACTCTTTCTCAGCATCGATATTAAGGAATAAAGTATATTTGAATGGTTGGAATTCCTCTTTTTGCTCCA
CTAGTTGGTCATCATCCATGACAATTGGTGATTGGGCTTCCGATGCCTCAACCTTTTTGTTCAAGTGAGCCTCCAAATCT
TGAATATCTGAGCCAAATTGATCTATTTCTTGTGAGCTCAACTCTTCCTTCAATTAATTGGATTTTCATGTATGTTAGAC
AATCACACATAGTCTCTTGAAACTTAAAAGTTTAATTTGTTCTTGTAGCCAAGAATGACTCACTATCTCTATTTCTTCAT
AACTTTCTCCTTGCTACAACTCAATTTCTTCCTCTAATTTAGCTAGGACTGCAATTTCTAATTGAATAGCGTTAAGATTA
GCTTGCAGTTTCATGATTTTTTGTTCTCTTCCACGTATTCTAATATTTTTCCATGATTTTTAAATTTACTTTGTCCAGCA
TGTCCGTACATTGCATAAATGAATTCACATTGTGAGCCTCTTGTTTTGAATTCACCACTTCATCACCCTGCCAACATCAC
AAATAACAGAAGAATCATAATATGGGGTCCGAGGGAAGGGAATAAGATTTAGGACAACCATTCCAATGAACATATTGACG
ACCACATATATGACATATAGGACACTCAATATCCAAGTGGTGTCCATTACAATAATTACAAGTATATTTATATGAATACT
TATCACCTAAACACGATATATCCCAATTATCCATATCAATAAGAGTACCAAATTAATCAAATAAGGAAAAAAAAATTAAT
TGTTCAGAAAAAAACTGATTAATAAAACCAAAAATAATAATAAAAAAAGAAATAGAATAACTTAGAAGAATAGTTAATTT
GTAATTCCCCGGCAGCGGCACCAAAAAATTGCTGCTCCCAATTGCACACACAAGTGTATGTGGACGCGCAAGACATATTG
TAGCTCTTAAAAGAACCAAATTGTCGAACCCGAATGACTTGTCAATTAACTATTTACTAAATTATACTAGTCTAATTATT
TATTCAAGAATCCCAAAAGTGTTTGATTTTTATTGTAAAGAAAAGAATGCAAGAAAAAAACAATAAGATTACTTACAATG
GTTGAAAAATTCCAGGATTGCAACATGCATTGAGTTTCATGTATGAAATCTCATGCATGAATTAACTATGGTTATTAAAT
TACTGATTTACAGGTTGATTTTTTTATCATGGTCTCCCGGCCTCTAATCGCCTACTCCAATTAGTTGTCTAACTACATCG
TCGAGCGGGGATAGATAGTCCTAATTGGCGGGCATTTATATTTCACCCTGTTTTGTAACCAAGCTAAGTGTTCATTCGAG
CGTCACTCCTAAACATAAATCGACTCAATTAATGGAAGATCAAGCTTTTTGTATCCTTTGGTCTATCTACCTTAGTGTCT
CCCAAGTTTAAGAGTAGACAAGAGATTCATCTCTATGATGGCTAGTCAAGAAATACTAAAACAAGAACACAAAAGTAATT
TAAAGTGATAACCAACATTAATTCAAAAAAATTGATGTTCAAAAACTATCCATAGCCACAACCCAAGAACAAGGGTCTTT
AGCTACTAATGTCTAAGAATAGATGGAAAAGAAAATAACCCTAAAACGTATTGACAACTTTATAGTTGATGCCCTATAAT
TGAAGATCCCCTAATAATTATTCTCATGGACTATTTATAGAGATAGAAACCCTAATAAAATAACTGAGTCCAAAAGAAAT
TGGAAAATCAAAACCAAAACCAAAAAGGAATTGAATTTCTAGTTGTACGCTTGGAACTGTAACCGATTCAATAATTTCGT
GCATCTCTTCATCTGCTGCCACGTGCCAATGTGGATTCTTTTGGATTTTGCTGTTTGTTGCACAAACTGCACTTTATATA
TTATAATATTAAATTTAATCTATAAAGTTGCCTGCTTGATTTCCTTCTTTCATCTTCCTTCTTTAATTCATTTTAGCACA
AATTTTTTCATATCTACACCAATTCACTCCTACAAATAAAATATATTATTTCGCACAATCCATACATTTCATACTAAAAA
AGGGCACTACAAATAATAAATGTGTGAAAATAATGATTAAAAATATTTTTTTTCCTCACATCACCCACAATCAATGGAGA
ATTGGAGACTTGATCTTGAAATCCTAGACTTCTTCTTCATCCTTAGAGAGAGATATTTGAGAGGATGAACTTGATAAACT
TTTTAGGAATTTAAGAGAATGAATTGAATTGGGTAATTTGGGGGGGTTTAAAATCATTATATAGGGCTTACGGTAGAAGG
AAAAATGACGTAGTAAAGGGTTAACAAGATTAGGGAAAAGACCAAAAAGACTTACTAAAATAAACGCCAACTCGACCTAT
GAATCATACCTACCGTCCGTAGGTCAAGTTACAGACCGTCCTGGTGAACCATAGGTCAAGTATCGAGACCCTAAATTTTT
GACCTTCAATAACGGGACCCATGTACGGTTCACTGGTCTACCTACAGTTCATACATGGCCACTGTAAGTCCAACTTTAAA
CTTTAAAATTTGACTAAGTCTAGGACTCACCTATGAGACCTACCTACGACTCGTACATTAAACGAAAGACTGTCTTGGTG
AACTGTTAAAAGGGAACTGAGACATGTTTTGAAATAAATAATTTTCCCCCTTACCTACTAATTCCCCCTACGGTATGTAA
TTGCACTTACCAATCATAGGTGGGAGCTGTAGGTCACACCTGCAACTTAAATCAACATTTTCCATTTTTTTCAAATCTAA
GGTGTTACAATATCTCCCCATTGAGATTATTCGTCCTCGAATGGGACTTAAGACATCATAAGGATGGTAGGAACAAGTTC
TAACAACCCAACATGAATGTAGCCATATAAATGCATATATCCGTTAAGGAAACCTCAACACCATACTAAAACATGTTCAA
AACATCATTTCATAAGGTCTATATGAAACTCACACTCAAATTTACATAAACATGAAGAAATCAATCAAGTGTAACACCTC
AGATTCGAAAAAGGGTAAAATTTCAATTTTTAGAAAGATTTGGTGCAATCCGATGGAGTCCAACCACAGTCCATGAACTG
AGCCACGGACCGTAGGTTTGGTCCGTGGATTGGCCGCCCATATAGGCTCAGAGGACCACGAATCATAATATGGACAAATG
GACCATCGTTGGGTCTGCGGTCAGTGGATGAGGTTGGTTGATCAAGGCGTAAAATTCCACCTTCTGATGTAAGACGACGG
ACTAGAAGGAGGGACAAGAAGGAGGGACCGTCAGTCAAACCACGGTCTGTTGTTTAGGCCGTGGTTTGGGGTCGGTAGTC
AATTTTGTAAGGGCAGTTGGGTATTTTCCTAATTAGTGTAGCCTAATACAATGTCATTTTACCCTTCACCAAAACCCCTA
TATAAGTGTTTTAACTCTAAAATTTCCCAATTGAAAATCATTCTCTCAAATTTACAAAAGAAGGACAAGTCTTCCGCTCA
AATATTTCTCTCTAGAAAAATTGAAGAAGAAGGGTCCAAGCTAGGGATTGTAAGTCAAGTCAACAAATTCCTCCATTGAA
GTTAAGCAATTGGCATTGAGGTATGATAGTTTTCAGCCGAGGATTCATTCCATTCACAGAGTTCCCAAATTCTCATATTT
TCAAAGTTAGAATTCCCCAATTGAGTTAGGGTTTTCTTCTATGGTATGGGTTCCAGTAATTATTGATTTAGTTGATTGAT
CTATTATCTCTTATGAATGAATTGAGTCAATCTAATTATTTTATAATGATTCCTCATGAACCCATGCAATTCCCATGTTT
TTCCAAATTATGATCATGTGATGTGAGTTTTGGATTATGAAAGAGAAGTTTATGAAATAAAGCATGTTCTTATAAAATTT
ATGTAAATGTTTTAAGGATGCTTTGAGAGTGAAGTATCAATGATAATGTTATTGTTGTGTTGTTGAAAGGATTTTCTCAT
ATACACATGAAAGCATGATTGTGAAAGTGGGCTAGGCCCAATTTCATTCTTATGTACAAGATGGCTAATGAGACAAAGTG
TTTAGACTTCCGCTTTACTTTATAAAACTTTTGGTACTTGAAATGTTGTTCTTTATCTCTTTTATTCTATGTCTTATGTT
ATGAATACTATGTGGCTTGTATGGGGCTTCTCTGGGTCCTATACGCCATGTTATATCTAGGGTATACCCCTGGGTCGTGA
CAAAATTTGTAATTAGAACATAAGGTTTAGAATGGTCCTAGGATATCTCATAAGCTATGTCAAGTAGAGTCTTGTTCATG
AGTGTGAAGTGCGCTACATTATACATGAGAGGCTACAAGATGCTTAGGAAACTCCATTTCTTGCATTACTCTAAAGTCGT
GCGATAGAGTTTAACTCTATAAGGTCTCTCTCCTAATCCTTGTCCGATACTGTACAGGATATGTCTACTTGAAGATCTGA
TGCTAGAAGGAATGCGAGGGAGAATGCGAAACAAAAAACTCCTCCCCAAGCTCCTTAAGTTTCGGTCGACCCTTTGGCCA
AGAAAGTGGCTAATGCAGAGTGTAAGGCTGATTTTCAAGTATTGGCTCAAGCCATGACGGCCCAAGCCAATAGGGAGGTT
GCGGTTCCTATAAATCCAAATGTGGGTACGACAACATCTAGACTGAGGGACTTCACTAGGATGAATCCTCTGTAGTTTCA
TGGTTCTAAGGTTGAGAAACATCCTTAAGAGTTTATTGATGAGGTTTACAAGGTGTTGGTGATCATGGAAGTGATGCCGG
TGGAAAAGCCGAAATTAGTCACTTATCAACTTAAGGGTGTTGCTCAAATATGGTACAATGAATGGAAAGAAAGGAGACCG
AAAGATGCATGTCCTCTTGATTGGGAGAAGTTTATGGTTTCTTTCCTTGATTTGTTCTTTCCCATTATTATGAGGGAGGC
AAAGGTACTTGAATTCATCAACCTTCATCAAGGAAGTATGAGTGTGAGGGAATATGTTTTGAAGTTCACACAATTGTCTA
AATATGGCCCGACAATGGTTGCCGATCCTATGGCAATGATTAGTATGTTCGTTTTGGGTGTGTCCAAAATGCTGGTTAAA
GAATGCCGTACTGCAATACTCATTAATGACATGGACATATCTCGTCTAATGGTTCATGCTCAACAGATCGAAGAGGAGAA
ACTTAAAGAAAGGTCTAGGAAGACAAAGAGGGCTACAAATGGTGATGGTAATTTCTCTCATGCAAGGTCCGATGGACATG
GTTGTCCTAGATTTTGGCTAAGGTTTTCCGATCAAGGTTACTTTAGTGCTCCTTCTAGGTTTAATAAAGAGATGGTGTCT
AACCCTAAGCTTCAAGGAGGAAATACTAGTTTGTCTTCATTGTCTATGTCTGTTTGTGCTAGTATGGACAAAAACACGAG
GGTAATTGCCTAGCCGACACATATGGTTGCTTCCATTGTGGAAAAATTGGTCATAAGAAGAGAGATTGCATAATTCTTAT
AGCTAAAGGAAGAGNNNNNNNNNNNNNNNNNNNNNNNNNNNNNNNNNNNNNNNNNNNNNNNNNNNNNNNNNNNNNNNNNN
NNNNNNNNNNNNNNNNNNNNNNNNNNNNNNNNNNNNNNNNNNNNNNNNNNNNNNNNNNNNNNNNNNNNNNNNNNNNNNNN
NNNNNNNNNNNNNNNNNNNNNNNNNNNNNNNNNNNNNNNNNNNNNNNNNNNNNNNNNNNNNNNNNNNNNNNNNNNNNNNN
NNNNNNNNNNNNNNNNNNNNNNNNNNNNNNNNNNNNNNNNNNNNNNNNNNNNNNNNNNNNNNNNNNNNNNNNNNNNNNNN
NNNNNNNNNNNNNNNNNNNNNNNNNNNNNNNNNNNNNNNNNNNNNNNNNNNNNNNNNNNNNNNNNNNNNNNNNNNNNNNN
NNNNNNNNNNNNNNNNNNNNNNNNNNNNNNNNNNNNNNNNNNNNNNNNNNNNNNNNNNNNNNNNNNNNNNNNNNNNNNNN
NNNNNNNNNNNNNNNNNNNNNNNNNNNNNNNNNNNNNNNNNNNNNNNNNNNNNNNNNNNNNNNNNNNNNNNNNNNNNNNN
NNNNNNNNNNNNNNNNNNNNNNNNNNNNNNNNNNNNNNNNNNNNNNNNNNNNNNNNNNNNNNNNNNNNNNNNNNNNNNNN
NNNNNNNNNNNNNNNNNNNNNNNNNNNNNNNNNNNNNNNNNNNNNNNNNNNNNNNNNNNNNNNNNNNNNNNNNNNNNNNN
NNNNNNNNNNNNNNNNNNNNNNNNNNNNNNNNNNNNNNNNNNNNNNNNNNNNNNNNNNNNNNNNNNNNNNNNNNNNNNNN
NNNNNNNNNNNNNNNNNNNNNNNNNNNNNNNNNNNNNNNNNNNNNNNNNNNNNNNNNNNNNNNNNNNNNNNNNNNNNNNN
NNNNNNNNNNNNNNNNNNNNNNNNNNNNNNNNNNNNNNNNNNNNNNNNNNNNNNNNNNNNNNNNNNNNNNNNNNNNNNNN
NNNNNNNNNNNNNNNNNNNNNNNNNNNNNNNNNNNNNNNNNNNNNNNNNNNNNNNNNNNNNNNNNNNNNNNNNNNNNNNN
NNNNNNNNNNNNNNNNNNNNNNNNNNNNNNNNNNNNNNNNNNNNNNNNNNNNNNNNNNNNNNNNNNNNNNNNNNNNNNNN
NNNNNNNNNNNNNNNNNNNNNNNNNNNNNNNNNNNNNNNNNNNNNNNNNNNNNNNNNNNNNNNNNNNNNNNNNNNNNNNN
NNNNNNNNNNNNNNNNNNNNNNNNNNNNNNNNNNNNNNNNNNNNNNNNNNNNNNNNNNNNNNNNNNNNNNNNNNNNNNNN
NNNNNNNNNNNNNNNNNNNNNNNNNNNNNNNNNNNNNNNNNNNNNNNNNNNNNNNNNNNNNNNNNNNNNNNNNNNNNNNN
NNNNNNNNNNNNNNNNNNNNNNNNNNNNNNNNNNNNNNNNNNNNNNNNNNNNNNNNNNNNNNNNNNNNNNNNNNNNNNNN
NNNNNNNNNNNNNNNNNNNNNNNNNNNNNNNNNNNNNNNNNNNNNNNNNNNNNNNNNNNNNNNNNNNNNNNNNNNNNNNN
NNNNNNNNNNNNNNNNNNNNNNNATGAACTTGAACTAGCGGCGGTTGTCTTTGTCGTAAAGATTTTGAGGCACTAATTGT
ATGGTGTCCATGTAGATATTTTTACCGACCACAAGAGTTTTTAATATGTGTTTAATCAGAAGGATTTAAATCTTTGCCAA
AGAAGGTGGCTAGAGTTATTGAAGGATTATGATATGAGTGTTCTCTATCACCCCGATAAAGCGAATGTGATGGCGGATTC
TCTTAGTCTGTTATCTATGGGTAGGGTTGCTCATATTGAAGAAGAAAAAGAGTTGGTTTGAGATGTTCATAGATTGGCTT
GGTTGGGTGTTCAGTTAGTGGACTCTACCAAGGGTGATGTTATGGTTAACAATGGTTCAAAATTGTCTTTTGTGGCGGAT
TTGAAAGCCAAGCAAGGTCTTGATCTAATTTTGGTTGAGTTGAAGGAAGCGGTGCTTATAAAGTCCGTAGAGGCTTTCTC
CCAAGGGGGAGATGGTGTACTTAGATATCAAGTTCGTTTGTGTGTTCCTAATGTTGATGAATTGAGGGAAAAAATCTTTT
CATGTGTCTTAGGTATTCCCATGATTTCCTCATTTATGCACGATTCATGAAAATCTTCTCTTTTAGAAAATAAGTTTATT
TGATTGATTTCTACATGTTTATGTGCATTCAAGTATGAGCTGCATATAAACTTAATGATGTAATGTTTTAACATGTTTTA
GCTTAGAGTTGATGTTTCCTCCTCGGATATGTGTATTGCATGCATGATGGGCTGTTAGATTTAGTTTTCACCCCTTTATT
GATGTCTTGAATCTCATTCAAGTACGAATGATCCCAAGGGGGAGATAATGTAACACCTTGGATTCGAGAAAGGGCAAAAT
TTCAGTTTTAAAAAGATTTGGTGCCATTCGGCGAAGGCCAACCACGACCCGTGAACTGAGCCACACACTGTAGGTTTGGT
CCGTGGATTGGCCACTCAAATAGGCTCAGAGGACCATGAATCACGGCGTAGACCAACGGACCGTCGTTGGGTCCATAGTC
CGTGGATAAGGTCCATTGATCAGGGCATCAAATTCCACCTTCTGACGCAAGACGACAGACCAGCAGGACAGACCGTTGGT
CAAACCAAGGTCAATTGTTCAGGGTGTCGTTTGAGGTCAGTAGTTATTTCCATAAAGGCAGTTGGATATTTTCCTAATTG
GTCTAGCCTAATACTATGTCATTTTACCCTTCCCCAAAACCCCTATATTAGTGTTTTAACTCTAAAATTTCCCAATTGAA
AATCATTATCTCAAATATGCAAAACAAGGACAAGACTTCCTCTCAAATATTTCTCTCCCTAGAAAGCTTGAAGAATAAGG
GTCCAAGCTAGGGTTTCCAAGTCAAGTCTCCAATTCCTCCATTGAAGTTAAGCAATTTGCATTGAGGTATGATAGTTTTC
ACCGATGGATTCCTTCCATTCATGGAGTTCCAAAATTCTCCTATTTTCAAAGTTAGAATTCCCCAATTGAGTTAGGGTTT
TCTTCTATGATATGGGTTCCTTTAATTATTCATTTAGTTGATTGATCTATGATCTTTTATGCATGAATTGTGTTAGTCTA
ATGATTTTATGATGATTCCCCATGAACCCATGTAATTTCCATGTTTTTTCAAATTATTATCTTATGATGTGGGTTTTGGA
TTGTGAAAGAGAAGTTTATGAATGTAACACCCCGAAAACTAGTAGGCTAGACTAGAGGTTGACGTTAGGGTTAGAGCCTT
GAATGTACCTCTCGTACCTAAAAGTATAGGGTTTTGTTTTAGAACATCAAGGTACGACCCCCAAGGACCAACAATGGGTC
CTTAGGGAGGACACCAAAAATGTGCCTAGGAAGTGACACATGAGGGCAACCTACACCCCGTAGGTCCACCCACGCGCCGT
GGGTCAAACCTCCAGAAACAAGTCCCAGTAACTCAACCCATGTTCACCAGCATGGGCCGTGGTTCCAACCGCGGTCCATC
AGTAGTGGGTCGTGGGTTAGGCCTGAAACTGCCTTTTGGCAGTTAAGTGTATGGAAGATTTGGGGTTTTCCGGTTTTAGT
TAATATTAAGTGACTTAGTTTTACACTAAATTAGACTAACTATATAATGATTTAAACCCCCAAATTTAGTTATCTTCCTC
ATTATTCCAAAATCACAAATCAAAACCAACTTTTCCCCAAATACTCTCTCTCTAGAACTCCAAGGAAAAAGAAGAAGAAA
GTAGAAGCTAGGGTTGAAGAAACAAGATTTTATACTCAAATTCGTTGAGACTTATAACCATGGTGTGGTAGCTCTTCATC
CATGGATATAATTTATCCATGGATCCCCTTCAAAACCCCCAATTTCAAAGCTAGAAATCCCAAGAGTTAGGGTTTGACTT
CCATCTCATGGATTCCTTTAAAATTTATTTTTAATGATAGAATTATGTTTTATTATGGATATATTGATGATTTCGTATGG
TTGTATGTTGAATTCCCCAAGAATCCATGAATTCCCCTATTTTCCCAATTTGGATATCAAAGTGTGGGTATTGGTTGATG
CAAGAAGAATATGATTGAATTATGCATGTAGTAATTGAACTACTTGAATTATGTTATCATCCATGTGTAATATAGTAATT
TTGGATGTGTTGATGGAATATGATCTATGGTCCTTGAAAGGCAAAGTAAGAGATTTATGTATATGCTTTAAGAACACTTT
GAGCGTAAAGTGATTATAATTATGATCTAGTTGTTGTGTTGTTGGAAGACATCCTCATTTACACACCTATGTATGAATAT
GATATGATGTGAAAGGTTTCTCACAATATGATGATTTTAACGTTGAAAGGCTATTCTCACCTATTGAATCTATGAGCTAT
AGTATGAATTATGTTGGATTGTGTGTCAAGACATTCTTCCATAAATATGAACTTAAGTCAAGACTTAATATATAATATAT
GAGAATTTATGCTTAGCACCGAGTGGATATGAATATAAGATGAAAGCTTCCACCTTAGTTGAGTCCGGCTTTCCAAATGG
GTTCCTTCTACCATAGTTGAGACCAGGTTCCTAAATTATGTATCTCATGAGATGGAAACCTTATACCATAGTTGAGTCCT
GGTTTCTAGTAGCAATCTCCTTATCCCATAAACTATGTGCCCCCATAGGTTATAAGCTAGTGAATAAACCTAAGCTAAGA
GTATGGTTCTACCTTAGGCAAGTAGGACAACCCCTTTTTGGTGTGGGGTAGACATCGGATTCCATGTTAAGCTCACATGG
TCTATGTCGGTTAAGGCTAATTTCCCACAACAACATTATGAACAATAATATGAATTATGAACTACGTTTACTCAAGAAGC
TTTACTTAGCATGGGTGGGATTATGGGATCTTCTTATTCATGCATTGCACAAGTATACTTTGAGGGTAATTATGGTATGT
CTCCATTATTGTATGACTATCTATATGTTGAATATGCTTATGACTTATGCTTTTACATTAATCTTCATGATGATCCTTAA
ACTTGGTAAAATGCATGTTTTTTTTACTAAAATGTCCTTTTTAGCATGTTTCAAGGCTTTTATGCATGACTATCATACTT
AGTACATTTTTGTAGTAACCCATTTTTTCCTACATTTTCCCCAAGTGTAGGGTCCGGTTCTCAAGGCGGTCCTCATTGTG
GCTAGAGCTTGGATTCGGCTATTCTCCAAGGTTGTTGGTGAGTCCTCATGATTCAAGGACGGATGTTGTCATTGTAGTTT
ATTTTCTTGTATTTCCTTTTTGGATTATGTTGTGAGGGATGTGACCCTATTTGATTCAAGGATTGTAATAGATGGCTAAT
TGATATAATTCTAGAGTTCCGTTTTCCTTTATGAAAATTTTGGACTTGAAAAATGCGTTTTTACTCTTTATTGTTTTATA
CTTATATTATGATATGCTAGGTGGCGTACATGGTCCCTTTCGGCGTTCTATGTTCCTTGTTACATCTAGGGGGTACCCCT
AGGTCGTGACAATGAAATCATGCCTGTTCTTATGAAATTTATGTAAATCTTTTAAGGATGCTTTGAGAGTGAGGTATCAA
TGAAAATGTTGTTGTGTTGTTGTTGAAAGGATTTTCTCATATACACATGAAACCATGATTGTGAAATGTTTCCTCACATA
GTAAGGGTTCTAATGTTGAAAGGTCTTCTCACCTAAATGAATCAAAGATAAAGAGCTATCCTAATGAAACCTAGTTTGGA
TTGGTTATTGAATGACGCCATTCCATGGATGACTTATGACTTATGACCTAACTTGGATTGACAAAATGACGTTCCTTTCC
ATGGATAATAAGAATAAGTAAGAAAATGACTATTCCGTGAGATTTATGCTTAGCACCGAGAGGATATTAAGATGGAAGCT
CTACCGTGAGTAGAGGCTGGTTTTCTTGAAGCAATCTCCTTATCCTTACCTATAGCTAGTAGATCCACTGAAGCTAGAAG
TTCATGGTCCTTACCTTGGAAAGTAGGACAACCCTTTTCGGTGTGGGAGACACTGGGAGATCATGTTATAGCTCACATGA
TCTCTCTATCGGTTAAGGCATATTCCCACAATAATAATGAGCTAAGGTTACTTCGAGAAGTATCTCACATGTGTTCAAAA
TGTTTTAAAGATGTTAACTTGCATTGACTATGTTTTATGACTTATATTTTCTAACCCTTTTTATATCATGTTTTAGTTTG
GTCATTGAATGTCATGAAATACTCAATTTTAGCATGATTTAAATGTTTATACAATGGCTATAATACTTGGTACATATTTT
TGTACTAAAGCATAGTCTTGCCTACATTTCCTCAAATCTAGGGTCCGACAGTTAGGGTTCTTAGTTTCGTGGCTAGAGGT
TGACTTGAGAGATTTCGAGCTTTGGTGAGTCCTCATGCTTCGAGGATGATGGCTAATGAGATGAAGTGTTTAGACTTCCG
CTTTACTTTATAACTNNNNNNNNNNNNNNNNNNNNNNNNNNNNNNNNNNNNNNNNNNNNNNNNNNNNNNNNNNNNNNNNN
NNNNNNNNNNNNNNNNNNNNNNNNNNNNNNNNNNNNNNNNNNNNNNNNNNNNNNNNNNNNNNNNNNNNNNNNNNNNNNNN
NNNNNNNNNNNNNNNNNNNNNNNNNNNNNNNNNNNNNNNNNNNNNNNNNNNNNNNNNNNNNNNNNNNNNNNNNNNNNNNN
NNNNNNNNNNNNNNNNNNNNNNNNNNNNNNNNNNNNNNNNNNNNNNNNNNNNNNNNNNNNNNNNNNNNNNNNNNNNNNNN
NNNNNNNNNNNNNNNNNNNNNNNNNNNNNNNNNNNNNNNNNNNNNNNNNNNNNNNNNNNNNNNNNNNNNNNNNNNNNNNN
NNNNNNNNNNNNNNNNNNNNNNNNNNNNNNNNNNNNNNNNNNNNNNNNNNNNNNNNNNNNNNNNNNNNNNNNNNNNNNNN
NNNNNNNNNNNNNNNNNNNNNNNNNNNNNNNNNNNNNNNNNNNNNNNNNNNNNNNNNNNNNNNNNNNNNNNNNNNNNNNN
NNNNNNNNNNNNNNNNNNNNNNNNNNNNNNNNNNNNNNNNNNNNNNNNNNNNNNNNNNNNNNNNNNNNNNNNNNNNNNNN
NNNNNNNNNNNNNNNNNNNNNNNNNNNNNNNNNNNNNNNNNNNNNNNNNNNNNNNNNNNNNNNNNNNNNNNNNNNNNNNN
NNNNNNNNNNNNNNNNNNNNNNNNNNNNNNNNNNNNNNNNNNNNNNNNNNNNNNNNNNNNNNNNNNNNNNNNNNNNNNNN
NNNNNNNNNNNNNNNNNNNNNNNNNNNNNNNNNNNNNNNNNNNNNNNNNNNNNNNNNNNNNNNNNNNNNNNNNNNNNNNN
NNNNNNNNNNNNNNNNNNNNNNNNNNNNNNNNNNNNNNNNNNNNNNNNNNNNNNNNNNNNNNNNNNNNNNNNNNNNNNNN
NNNNNNNNNNNNNNNNNNNNNNNNNNNNNNNNNNNNNNNNNNNNNNNNNNNNNNNNNNNNNNNNNNNNNNNNNNNNNNNN
NNNNNNNNNNNNNNNNNNNNNNNNNNNNNNNNNNNNNNNNNNNNNNNNNNNNNNNNNNNNNNNNNNNNNNNNNNNNNNNN
NNNNNNNNNNNNNNNNNNNNNNNNNNNNNNNNNNNNNNNNNNNNNNNNNNNNNNNNNNNNNNNNNNNNNNNNNNNNNNNN
NNNNNNNNNNNNNNNNNNNNNNNNNNNNNNNNNNNNNNNNNNNNNNNNNNNNNNNNNNNNNNNNNNNNNNNNNNNNNNNN
NNNNNNNNNNNNNNNNNNNNNNNNNNNNNNNNNNNNNNNNNNNNNNNNNNNNNNNNNNNNNNNNNNNNNNNNNNNNNNNN
NNNNNNNNNNNNNNNNNNNNNNNNNNNNNNNNNNNNNNNNNNNNNNNNNNNNNNNNNNNNNNNNNNNNNNNNNNNNNNNN
NNNNNNNNNNNNNNNNNNNNNNNNNNNNNNNNNNNNNNNNNNNNNNNNNNNNNNNNNNNNNNNNNNNNNNNNNNNNNNNN
NNNNNNNNNNNNNNNNNNNNNNNNNNNNNNNNNNNNNNNNNNNNNNNNNNNNNNNNNNNNNNNNNNNNNNNNNNNNNNNN
NNNNNNNNNNNNNNNNNNNNNNNNNNNNNNNNNNNNNNNNNNNNNNNNNNNNNNNNNNNNNNNNNNNNNNNNNNNNNNNN
NNNNNNNNNNNNNNNNNNNNNNNNNNNNNNNNNNNNNNNNNNNNNNNNNNNNNNNNNNNNNNNNNNNNNNNNNNNNNNNN
NNNNNNNNNNNNNNNNNNNNNNNNNNNNNNNNNNNNNNNNNNNNNNNNNNNNNNNNNNNNNNNNNNNNNNNNNNNNNNNN
NNNNNNNNNNNNNNNNNNNNNNNNNNNNNNNNNNNNNNNNNNNNNNNNNNNNNNNNNNNNNNNNNNNNNNNNNNNNNNNN
NNNNNNNNNNNNNNNNNNNNNNNNNNNNNNNNNNNNNNNNNNNNNNNNNNNNNNNNNNNNNNNNNNNNNNNNNNNNNNNN
NNNNNNNNNNNNNNNNNNNNNNNNNNNNNNNNNNNNNNNNNNNNNNNNNAAACAACTTTTACATGTCCCAATAGAACATT
TGCTTTAAGAGAATGCTTTTAGATTGTGAAATGCCCTGGCAACATTCCAACGATGTATGCTTTCTATTTCACCAATAAGG
TTGAAGACTCAATGGAGGTCTTTATGGATGCTTTTTCGGTTGTCGGTGATTCATTTAAAGCATATGTTGAACATCTTGGG
AGGGTACTACAAAGATGTATTGAAACCAATCTTTTTCTAAATTGGGAGAAGTGTCATTTTATTGTCAAAGAGGGTATTCT
TTTGGGGAAAAAAATTTCAACAGAAGGAATGCAAGTGGATCAAGCTAATATTAAAGTCATTGCTAAACTATCTCCTCCTA
TTTCAGTGAAAGGCGTCAGGATTTTCTAGGCCATGCGGGTTTCTACTGGTGGTTTATAAAGGGTTTTTCCAAAGTAGCTC
ACCCCCTTTTTAAAGTTACTAGAAAAAGAATCCACTTTCAACTTTGATGAAGCTTGCCTAAAAGCATTTTTGTGCTTAAA
ATAAAAATTAGTGTCAACTCCAATCATTGTTGCCCCCGATTAGAGTATTCAATTCGAAATCATGTGTGATGCTAGTGGTG
TTGCTTTTTGAGTTGTTCTTGGTAAACAAATAGGCAAGCTATTTCACCCGGTTTATTATGCGAGTAAAACCTTGAATGTA
GCTCAAAAAAATTATAGCATCACTGAACAAGAATTGCTAGCAGTGGTGTATGCTTTCAAGCAATTTAAAGGGTATTTGTT
GGGTACTAAAGTGGTGGTGCACACAAATCATGCTGCAATTTCATATTTAATGGCCAAGAAGTATGCAAAACAATGATTTA
TTTTGTGGGTTTTGTTGTTGCAAGAGTTTGTATTCTAGATCAAAGATGAAAAGGTTTGAGAACCAAGTGGCTGATAAGTT
ATCTTTGCTGGAAACCAATATTGTTGATTCTGGTGAGAGGGACATTGAGGAAGCATTTCCTGACGAAGCAGTGATGAGGT
TAACCCATGGCAAATCACCATGGTATGCTGACTTCGCAAACTATGTAGTGTGTGGGATTATGCCCAAGGGACTGAATTTT
TATCAACAAAAGAAGTTCTTGTTCAATGTAAAGAGGTACTTCTGGGATGAACCATACCTATTTAGGGAATGTGAAGACCA
CCTAATTAGAAGGTGTGTACCAGAAGTTTAAGTAAATGCAATTCTCGAAGCTTGCTATATATCTCCAGTCGGTGGACATC
ATAGCGGGGTGCGCATAGCCGCCAAAGTGCTTCAAAGTGGCTACTATTGGCCATCATTATGCCAAGATGCTCATTCTCTT
GTCAAGAAATCTATTCAATTCCAAAATCAAGAAGGAGTATCGAGAAAGCATGAGTTACCTTTTCATCAAATTCTAGAGGT
AGAGTTGTTTTATGTCTGGGGAATTGACTTCATGGGACCATTTGTGAGCTCTTTCGGAAATAAATATATCTTGGTGGCAG
TTGATTACATTTCTAAATGGGTAGAAGCTGTAGCTTTGCCCAATAATGAAGGGAAGAGTGTTGTAAAATTCTTGAAGCGA
TACATTTCACAAGGTTTGGTACTTCGCGTGCAATTATCTGTGATGGAGGGTCTCAATTTTTAAACCGTTTGTTTACTTCA
TTGTTGGGAAAATATGGAGTTAAGCATAAAGTTGAAACCCCTTATCATCCGCACACAAGTGGCCAAGTTGAAGTATTAAA
TCGAGAAATCAAGGGATGCAAAAACAGTCAATGCAAATTTGACTGACTAGTCTGGGAAGTTGGATGATGCTCTTTGGGTG
TACCGCACCACTTTCAAAATTCCATTTGGAATTTCACCATACCAATTGGTATTTTGAAAGTCTTGTCACCTACCAATCGA
GCTTGAACACAAGACATTATGGGCATTGAAGACGTTAAATTAGAATTGAGGGGACGCTTCAGAAAGTAGAGTCAATCAAC
TCCATAAATTGGAGGAGTTTTAGCTAAGGGCGTATGAGAGTTCATCAATTTACAAGGAGAAAATTAAGAAGTGGCATAAT
GCCGAAATCCTTCGATGAGAGTTTAAAGTTGTCGATCTTGTTTTTCTTTATAACTCTCATTTGAGACTCTTCCAGGGTTA
ACTCAAATCAAAGTGGTCAGGCCTATTCAAGGTCACTCGAGTGTTCACAACTAGGGAAATTGAGGTCGAAAGAGAAGAAG
GATCGACATTCAAAGTAAATGAGGAACGCTAGAATCTTTATTTTGGAGAACGTCTAGATGTCTCGGTAATTGAAGTGGTG
TATTTGAAAGATACTTGAGAGCATTTCAACGTTGTGCTACGATGTTAAATAAGGCACTTCTTGGGAGGCAACCCAAGTTT
AGTTATTTTGAATAACGTTTGCTGAATGTGTAGGTTGAAGTCCTCATTTTTTAAAGAATGGCAAGTGGGCGATGGACCAA
CTCTGTCGGTGAATCGCTAACTGCCCCCCAGTTCGCTCAAGTGCACTGCTCATCATCGAGCCAACTTTGAGAATATTGCT
CGAACATTGGTCAAGAGGAATTTTTTTTTGCACATTGCCAAACCCTTCAGCGAGCCTGACTGAGCTTGCCCTTTTACCCA
ACTGGAGGGCCAACTTTCTATAAATTTTGGTGAGCCAACTTCAGCTCGGCGGCTCGCCAAATGGTTCGGCCTTCCCAGCA
AGTGCTCTCCGACTAGGCATGAAGTGAAGAGTGTCTCCTATTCTAATCATTTCATTCAGTGAACATTACTCTTCCGTTTG
ACAAGTTACATTAGTTATATTTGCATTGAGGGCACTACACATTTTAAGTTGGGGGGGTGTTATGTTGTTCGTGAATGTTG
AGATTGTTCTCTTGCGTATTTGAGTATCGGTTGTGATCAATATTGATGACTTGAATTGTGCTCTTGATCGAATGATATGT
TTGTGCAAGTCCAATAAGGCCAATTTGAGTTTCATAAGTCATGTGTGACTCTTAGAATCTCAATGTGACTAGTCGATTGT
TGAAATGAGAATGTGATGATCGTTGCACGCGAGCTCAATTTTTAGAGTCATGATCGATGATTGTGTTGAATGCCTAGTGT
GGTGAGATTTCATTGAAATATGTGCTTGGTGATACCTACAACTTGTCCCATTGGTCCAGTTGATTAACATTGGCGAATGA
AAGAAATGATCTTAGGCACAAATTTTGGAGAGTGAACCAAATTGCTATTATATCTTTTCGTGACCACCTTGTGAAAGCGT
GAACCTAGCTTGACACCTTTTGATCCTACCCTTTTCTTTGAATGAAACATGAACCCATTTTTGCCTTTTTTCTTCGCACC
TAAAACCTTCATGAAGCTATGGTTAATTTGAATAGCCAACTTAAGCCAAAAGCCTAAGTTGGGGGTGTGGTGGAAATTGA
GAAGAGAAAATGAGCAATATCCTTGTGAAAATTCACCCTTGAAGAATCGTGTTAAAAAATATGGAACCCCTCCATATATA
AAAAAAAGCAAAAGAAGAAAAATATTGAAAAAAAGAATTTTGAAATGCAATTTGTGAATGTATAAAAGAAAAGGGGTGTC
CAATTAGTCATATAAGAATCTTTATGCTGGAAGGAACTTAGGGTGGATTGTGAAGCTCAAAAAGAGTGGAATAAAAGGAA
AATAAGTGAAATCTATGCCATGCTTCATTATGGAAGAAGTCACAAAGCCAAAACAATCATACCTTTACCCTCAACCCCGT
TACAAGCTTTGAAAGACCTTTGTGATCTTGATTGAGCCAACTGCCATGTTGATGGGAAAATACAGGCAAGCATATGGGTA
GAATCATGCATGTGTTTATCTTTGAGAATGTGAGAATTGATTTTGATTCCTTAATATTTAAATTTTGATAAGCTTTGTGT
GGACATGGAATCATTCTTGATGAGAGTGCATTCAAATACTTCTGTTGAACTTGAATTTTCATTTGAAGCAAGTATTGTGA
GCTTGACTTCTTTTTGATGATGGCTAGTCACAATTTGAAACTTCTAGTATTGAACATTGCATGAGTAGATTGAACCTTGT
GTGCATTCATGTTTAGTCTCGAGTAGCACTATTTGTAAACATACCTATTAACCTGATTGATCTTGTGTTTTACTTGAGGA
CAAACAAAAGTTTAAGTTGGGTGTGTTGATGAGTCGCGAATTTCATCTCATTTAGGGCTTAATATTCAAAGATTTAGTGT
CCTCAATGCCCATTTTATGCTCATAACTGATGTTAAAATGTTAATATATAGCAATGAAGGCAAAAGTGCAGGGCAAAGAT
ACTATGAGGTAAAAAGGAGTGAAAAAGCTAAAAAGGTTGAAGGAAAGCAGAATTGGTACTCGCCAAAGCCACTCGGCGAG
TCACCGAGTGGACCTTGAGGTCGCTCAAAGTTCCAGCAGGCCAGCCCATGGACAAAACCAACTTGGTGATCAGATAAGTA
TTTGGATGATTCACTAAAATGTTCAGCGATGCCAATTTAGCTTGCCAAATATTACATACAGAGGCGGTGCAAAGCCATGT
CAAGAAGGTGAGAAGAGGATCACTCGGCATGTCGCCGACTAGGTCGGCAAGCCTGATCCACTTCACAAAAAAAGGCAAAA
AGAGGAGCACTCGGTGCGTCGCTAACTAGGTCGGTGAGCCCGACCTACTTCACCAAAAAATAAAAGGCAAAAAATGTGAG
AAAGAGAACACTCGGTGCATCACTGATCTTGTCAATGAGCCCAACTTACTTTGCCGAGTGACTCCGATGCTGAAATTTTT
GGGAAAGTATAAATGCAGTTTTCAAAAGAAGAAACGAAGTTCCCACATTTTCTAGTTCTGAGTTTTTGATCTTCAACATT
TTAAAACATTGTTTTTACACTTTTTGAGTAGAAATGTAGGGTTTGTTTGATTTTTAGATAAATTTTGAGCATTTGGAAAC
TTCTGGATTTTGCCCAAATTGACGGAAAACTTGGTTGGTAACGATATCTTGTTCTTTATATGTTTGGCTATAATCACCCA
TTCATAGGGGTGTGATTATGTAGTTGAATGCATTAATTATCTAATGGGTGTTGTTATTTACTGATTTTATTTTTGATTTG
AAGTGGGTTCAATTAACAGTTTGTGTTTTAAATTGAGTAATTTTAATTGCAAATGCAATTCTAGTTTAGTACTCTAAGCT
TGCTTGTGAAAAAAGTGTTGGAGTAAAATTATTAATTGATGATTGTGTTGATACAGATTTAGCTTGAGAAAGTGGGTCTG
AATGCAATCTTACAAATCTAGCTTGAAAAAGTAGATTGATTAAGGTAATGGGTTGTTAATCTGTGTTGTGCTTGTCGAGG
TTCGAAAGAACTCGCTTGATTTGTAATAGTTGATTGAGAAATGGATATTGCATCCAAAGCCTAGCCTATCTACTGAGATT
CAACGACTTTTAGAAAATAATAATCAACCTTGACACGAAATCGACATTCAATTTATCACACTCCTAAGGAACCCTCTCTA
GTTGTTTACCCCCATTTGTAGTAGTCATAATTTTGTTACCCTAATTCCCCATACCCATATTTAGATTAACAGGGAGAACA
ACCTCCCTGTTGGCTTTTGCCATCATAGGTTGAGCCAACACTTGAAAAGCAGCCCTAAACTCCGCATTAGTCACTTGCTC
TGCCAATGGGTTGACCGGAACTTGAGAAGCTTGAGGAGGAGCCTCTTGATTCACATTCTCTCCCGCATTCCTTCTAGCAT
ATGCCCTTTGAGTAGCCATATCTTGTAGAGCATCAGATAAGAATTAGGAGAGAGACATTATAGAGTTAAACTCTATCGCA
CGACTTTAGAGTAATGAAAGAAGTGGAGTTTCCAAAACATCTTATATCCTCTCATTCATAAATGTGGGCAGTTTCTAAAC
CTTGTCCTCTTATTACCAAGTCATCACGACCCAATGTAGCCTCTAGGCGTTACATGGCATATAAGACCCCGAGAGGCCCG
ATACAAGCCACTCAGCATTTATGATACAAAATAATAGAAATATAAGATTCAAAAGACAGTTTAAACATATAAGAATTTAT
AAAATGAAGCAGAAGTCTAAATATCGTCTCAAAGCCATCTAGTACATAAGAAGTGCTCGGGACATAGCCATACATTAACT
TAAAAAATGAAATTAAATGACATAATGAAATAAAGGCTCGGTCATCAGAACATGAAAACTCTCCAATCTTCAACTTCTAC
TAAATGATCCTAGACATGGAAGTGCGAGTCTGGACCGTCAGACCCAACATTTTGATAAGAAATGTAGGCAAGAGTATGCA
TTAGTACAAATATGTACCAAGTATGATAGTGATGTATGAAGTGTGAAAATCATGATAAAGGGATATTTTCATGAAATGCA
ATGACCAAGCTAAAGCATGAATTAAAAGACTGATAAAATATAAGTCATAAGGTAAATATGGTCAATGCAAGTAGACAACA
TCTTAAAGTACATGTGAGATACTTCTTGAAGTAACCTAAATTCATTAATCTGAGAAAATTACCTTTAACCGACATGTAAG
ACCATGTAATCTATTAACATGGAATTTGGTGTTTACCCCACACCAAAAAGAGGTGTTCTCACTTGACTAGGTAAGAACCA
TGAACTTCTAGATTACGTAGATCCACTAGCAAATGTCTATCTAGACAACCTATGATGGTGTATAGTTTATGGGGCATGTG
TAATCGCCACTTGACCACTCGGTACTAAACATAATTCCTACGAAACATTCATTAGTCTTATTCATATTTTCTTTAAAGGG
ATAGGGTAATCACCTCTTGTCCATATATCACGCGACATGGGTAATCAACTCTTGTCTTTTATTAGAGGGCATGAGTAATC
ACCACTTGCCTCATTCTTAGAATAGATCCTTAACTTTGATTCATTTTGGGTGAGAACACCTTTCAACCTTAGAATCCTTT
ATGTGAGAAAAACCTATCACATTCATGCATGGAGTAATTATGTGAGAAATCATTTCGCAACGATTAACAACAGCAACAGC
AACAACAACAACAATAGCAACAACAACAACAATAGCAACAACAACAACAACAAAAAACAACAACATCATATATGCTTTAC
TCTCAACCAACTTACATCATAATTCATCAATCTCATACGAACATGCAAAATTCCATAATTCTCCTTAAATAATTTAAAAC
TTACTTTCAATCATCATAATCTATAAAACATGGGTTAAGCATGGGTTCATGGGGATTAATCTTTAAAAATGCAATCTTCT
CAATTCATGCTTAATAGATCATAAAACAATCAAATAAATCAATATTTAAAGGAACCTATTACATGGAAGAAAACCCTAAC
TCCATTGAGAATTTCTAACTTTGTAAATTGGAGAATTTAGAAACACCATGGAGGAAAGGGCTCCATGAATGAAAACTATC
ATACCTCAATACCAAAAGCTTGCCTTCAATGGTAGAATTGGAGACTTGATTTGAAACCCTAGGTTGATCCCTTCTTCTTC
AAGATTTATAGAGAGAGAAATCTTTTGGAGAGGAAGACTTGTTATTCTTTTAGGAATTTGAGAGAATTATTTCAATTGGG
GAAATTTCGGGTTAAGAAAACTTATATAAGGCTTTAGATGAAGGGTAAACTGATAAATTATTAGGCTACAATAATTAGGA
AAAGACCCAAAAGCCCTGAAGGAAAATGGTTGTCGATGTCATGACTCAGGGGTACCCCCTAGATGTAACGTGACGTATAG
AACCCCGAAGGACTCCATACAGGCCACTTATCTCTCATATTATGAGATATAGAAAAATAAGAGTAAAACAATAGTCCAAG
TCCAAAACATTTTATAAAGCAAAGAGGAAGTCTAATTCACTTGACTCATCATAGCCATCTAATACAATAGAATGAAATTG
GGCCTAGCCCATACATCATGTTCAAAAGAGAATTACAACAAATGGAACTAAACAGTGAAGGTCCATCCTCAAAGCATGAG
GACTCACCAAATCTCAGATATATGTCACAGCAACCTCTAGCCAAAAAACCCTGAAACCTGACTGTTGGACCCTACATTTG
GAAAATGTAGGCAAGAGTATGCATTAGTACAAAACAATGTACGAAGTATGATAGCCATGCATAAAACATTTAAATCATGC
TAAAGGGACATTTTATTTCATGACATGCAATTGACCAAGCTAAAACATGATATAAAAGAGTTAAAAGACATAAGTCATAA
AATCATAGTCAATGCATGCTAACTTCATCTTTAAAAACTTTGAACTCATATGAGATACTTCTTGAAGTAACCTTAGTTCA
TTATTACTTGTGGGGAATTAGCCTTAACCGACATGTAAGACCATGTGAGCTATAACATGGAATCTGGTGTCTACCCCACA
CCGAAAGAAGTGTCCTACTTTCCAAGGTAAGACCATGAACTTCTAGCTATTGTGGATCCACTAGCTAATGTCTATTTGAG
ACAACATTCTATGGTGGCACATAGTTATGGGATTAGGATATTGCTACTAGAAACCCAACTTCTACTAATGGGAGAGCTTC
CATCGCATGAGATTGTTTCTAGAAACCCGACCTCTACTACGGGAGAGCTTCTATCCCATCATCAACATCTACTCATTGCT
AAGCATAAATTCCACGTAATAGTCATTTCTTACTTGACTTCATTAATCATAGCAAGGTTCCCTTGGACAACCAAACCAAG
CTAGTTCATTAGAGTAGCTATTTTTGATTCAATTAGGTGAGAAAGCCTTTAAACCTATGAATCCTTTCTATGTGAGAAAA
TCTTTCACATCATGCTATTATATGTTTATGAGAATATCCTTTCACAACACAACATCATCATTGGTACTTTACTCTCAAAG
CACCCTTAAAACATTTGCATGGATTTCATAAGAAAATGAACAAGTCCATAATTTACCTCTTGAGGTTCAAAACCCACTTT
CAATCATCATTACTTAGAAAACATGGGTTAGATATGGATTTCATCATAAATACATGTAAATCTTGGAATACATGCTTAAC
TTCATAAAAATCTTCCTTGAAGATCAAAATCCCACATCATATGATTCATAACTTGAAAAAATGTGGATTACATCGGTTTA
TGGGGAAATCATCATAAAATTGTAGTATTTCATCAATTCAGGCATAATAGATCATAATTCAATCATTTAAAACAATAATA
CAAAGAACCTATGATAATTGCAGAAAACCCTATCTCAATTGGGGAATTTGACCTTCAGAAATAGAAGAATTTGGGAACTC
CATGAATGAAAGGAATCCATGGATGAAAACTATCATACCTTGAATCCAAAAGCTAGCCTTCAATGGAGAAATTTAGACCT
TGACTTGAAACCTAGGTTGAATCCTTCTTCTTCAAGTTTCTAGAGAAAGAGTATTTAGAGAGTTTTTCTTTTGTGAATTT
GGAAGAATGAAGTGAATGGGTTAATTTTGAGGTTGAAAAAGCCTATATAAGGGTCTTAGTGAAGGGTAAAACGACGTAGT
ATAGGAACTAATTAATTAGTAAAAGACCCAACTACCCCTGAACTAACTGTCAGTTGACTACCGACCTACCAACCGACGAA
CCCAGTCGATGGACCATTCTGTGACCCACGACCCTTCTTGGTGGTTAGAGAATATTGGTTGATCTACAGTCCCCTGGACC
ACTGACCGTGGAACCACCTATGATCCGTAGGTCTAGCTGTGGTTCTTCCCTGGAGAATTTCTGAGGGACCAATTAATGGA
CCCGTATACGGTCCGTGGCCCACACCACGAGCCGTGGTTGGCCCTCGTGGATGGCACGTGGGAGTTCTAAATTTTTTCTA
GGCTTTCCTCTATCGAATCCGGGGTGTTACAATATCTCCCCCTTGGGACCATTCATCCTCGAATGAGATTCAAACTGGTT
CTAAAAGAGTAGGAGAGGAACTAACAACCCAACCTACAATGCAATGCATACAATCAAGGAAGAACTATCGATTCCAAGCT
AGGATGTTCTCAAAACATCATAAGAGGGGTGAAACTAACTCTATCAGCCCATTATGCATGCAATGCACATAAACAAGGAG
GAAACATTGACTCCAAGTAAATCAAACTCAAATGCATTATAAGGAAGTAGGAACTACATCTAGCAACCCAATATGCATGA
AATTTCGAAATTTCTCATGTTCAAGGAGGAACTACCTTCTCCAAGCTAAAAGTATGCTCAACACAATCTCACGGAGCCCA
TATGCAATTTACTCTAAAAAAGCATAGCTAAATCATGTTCATAAATTCATCTCATGAAGTCTATAGGAAACTCATACTCA
ATGCACAACAACATGAGGAAAATCAATCATATAAACTCATTTTCTTTCAAAACACAAGTTTTCATGAACATGCATCACAT
AAGGAAATCATGGAAATACATAACATACATGTTTCCCGAAACAAAAGACAAACTACGAGGAACTCATTACCTCAAGGTAG
AATAGGAGTAGAAGGAAAGAGATGAGGATATCGGGACATCATATTGGCCTCAGTCTCCCAAGTAGGACCCTCAACTAACT
GATTCCACCATAACACTTTAACGGAAGCTATTTCCTTGTTTATCAACTTCTTGACTTGTCGATCTAGAATCTCTACCGAA
ACTTCCTCATAAGAAAGACTGTCATCAACTCCCAACCCTTCTAGGGAAACAATAGATGTCGGATCACCAACATATATCTG
AAGCATAGAGACATGGAAAACAGGATGCACTGCTGCCAACTCATTTGGCAAGTCTAACTCATAAGCAACCTTACCAACAG
GCCTCAAAATCTGATATGGGCCCACAAAACAAGGTCTAAGCTTCCCCTTCTTACCAAACCTCATTATGCTCTTCATGGGT
GAGATTTTCAAGTAAACCCAATAGTTAACATCAAACTCTAGATCCCTTCTTCTCACATTGGCATAAGACTTTTGCCGACT
TTGAGCCGTTTCAACTTTTCCTTTATAAGTCAAACTTTCTCCATGGCCTCTTGTACCAAATTTGGGAACTATTAGGGCAA
CTTCCCCCAACTCAAACCAACCTATAGGATATCTACACCTCTTATCATATAAGGCCTCAAATGGAGACATAACGATACTT
GAGTGATAACTGTTATTGTAAGCAAACTCAATCAATGGCAAATGGTCATCCCAATTGCCCTTAAAATCAATCACACAAGC
CCTTAAAACATCTTCCAAAGTTTGGATCGTATGCTCCGCTTGCCCATCGGTTTAGGGATAAAAAACAATGCTAAGCTTAA
CCTAAGTGCCAAGAACCTTTTTGAATGACTTCCAAAATTTAGAAGTGAATTGGGAACCACGATCGGAAATGATAGAAAAA
GGCACTCCATGTAACCTTACCATTTCTCTCAAGTACAACTTGACATAGTTGATACATCCAAACTTACACTTCAGTTAAGA
AGTATAAATGGTCGATTTCAATTTATAGAATGTGAGTTGAGGTCGATCCCACAGAGAATTTCTTTACAGAAATGATTTCA
CTATCGTGTTTATCCAAATATTGTTATTATTTCCTAGTGAAAGTAATTTTGGAATTTAAAATGGGTTTAGTTGTAAAGTC
TAGGTAACCAATGTTGTTAAACAAAGTCCAGATTAACATTTATCAGAGTATTGATGCTAAGGTTTTATTGATAAATGAAT
GAAACCACGGTTGTGTTTCCCATGAAGTTAAAATCTAGTGTTGATTCTTGGACGAGTTTCAAGTAATTCATTCTTTGCAA
GTTAACTGTGAGTTAAATGTATCTAACACTTCTCAGTCTAGTTAGATAACTTCCATTCAAATCCTCTCAGTCTTAGAGTG
TTGATGGATTTTTACCCTCGCATTTAATGAGATTAAAGTTCTCTTCTCCCGAACTTTAACTCCATTTCATTAGATTAATT
TACCTTTTCCCAAACTATCATTTTTCTCTCGAACAATTAATAGACAGAGGTTGTTCCTAATGCGTACACTCCTTAGAACA
AATGAATAACGAAAGCTGAATTATATGTTGCAAATATGAATCACATCTCAAGCGTTTCACGAACCCACACTTAGATTTAC
AGTCATCGTTCCCACAACCCTAGTTGTGGTTTTTAACCACTCATGCTTTCTACTAATAAACGAACATTTGTAATGAAAAC
ATTAGGAGAGATCACTTACGAAAGTTTGCAAAATCAATAAACGCTTGATATTCAGAAAACCAAAATCCAACTTCGAAGAT
CAATTCAATGTTAATCCATAAAAAACCAAAAAGTGAGAATATTTAGAAACTAGTCGCTTCTTCCAGATATGATGAGATAA
AAACAAATTTCAACCTAATTAATTAAAATAGTCAGTCTAAAAAGTGTCCTACTTGAAGTAGGACTGCAATGTAAGGCAAC
TTCACTAACGACTTGACGGTTCATCATGCTGACCACGTCCCGTCTTGGTGTCTGTAGTCTTTACTTTACCAACCTTGAGT
GTGACTCTTCAAGGAATGTTCACTAGAATTCCACCAGGGACAACTTGACGATCCGTTATGATGACCACACCCCGTCTTGG
TGCCCATGGTCTTTACTTGGACAAACCATCCTATGACTCTTTGAGGGCCTCCCACAGGATCATTTCCAAGAGCAGTTCCA
CGGTCCGTAATGGTGCTCACGGTCCGTCAGGGCTTCCGTAGTCCTTACTTAGCATTGCCCAAGTCCACCTTCTCGAGGCC
TGGATATTGGACAGCAACCATGGGCTTTTACACGATCCGTCATGAGGACCACGGTCTGTGAAAGGCTCCATGGTCTTCAC
TTGGCATTTGGTCATCATCAACTTCCTTTTTCTATCTTCCACGACCAAGTGTTTTACCTGCACAAGCACTACCAAACACA
TCATATCCACATAAATGCACCTGATTTCTAGTATTAATCCTTAGTTTTGAGCATAAAATATGCCAATATTTCATGGCACA
TCAGCACCCTCAACTTATAACCATTACTTGTCCTTAAGTGATGATAAATAACTTCCACGTGACGCTCAAATAACCAACCT
ACAGTAATAGCATGCGGCAGGCATCTCAACCACAATTTGTATCCAAAACCATCTATCTAACATGCTAGGATCAATGTATG
ACATCCTATTACTTACAGTCAACCATGATTATGGCTGTATACTATCAGTTAACACAATTTAACTATCAAATGAAATCGCA
GTGTCCTCACACCAAAGTAGTCCCTCACACATGATAATTGGTACTAAGTTCTAAGCTCACACTCCCAAAGAACTTCTAAC
ACTAAAAACATAAGTTCATAGGCTTGCCCTTGCTTTCTACGCTCTATCTTTCAAACAACCGGAATAGGATCACTATATTA
CTTTATCGGCTTGTAACATAGGCTTAGGTTAGGGAATATAATTTTGGTTTTGTGAGTGACTAATACCTTGGCCCTCCAAA
GTTTCATTCACACACACATTCTATGAGCGATTTCCTCTCTTTTCTTTATTTCAGTTCATCCTAACCGCCACACCATTTTC
TTATATTTTTTAGTTTCCTTTTTTTATTTTTATTTTTTATTTTGCATATTTCTCCTGTTCAAGTGATTTTTCTAGACCTT
GTGCATTAAAGCCAACTGAGTGAACCTTCTTTTTATACTTCTTCGCGGGTTGTAATCACCCTCAACTTAGGCTTTTGGCT
TGAGTTGTGGGATCGTATATTCAGAGACCCAAGGACATGATACTAAGTGGGTAAGAACAAAATTAGTTTTAAGGCTCAAT
TCAGGTTCAAGGGTCATGCTTTTTATTTAGTGGTTTATCTTTGGATTTTAATGGGCTTAGCAAAAATGGCCTACTCATCC
TTTCCTATCCAGTTATTCTTAGATTCTAGCAAGACTACTCAGGCAAGTTCTAGTTTCTGCACCTAGCATTAGACTTCAAG
AAAACCTTACACACTCATGACATAAAACTACATTTTCCAGTTTCTTAGTTCACCAATTTATGCTTCAGACTATCAATGTT
CAACCCATTAGTATCTAGGATGTCATCTAAAGAGCCTAATAGTCAAACTTTCAGGTTAAGGACAAATTTTTACCATGTCA
AACACAATACATAGGTTGCTGCATAACTCAATACACAAAAACTCCACAATTTCATCAACACATAACACAATCATTAAAAA
CTCGATAATTTCATCAAAACACAACAGAAACATCAAAATTTCTCAAGTTATTACAACACAAAACAGAGCCAACCTCCATA
CATTCTAATAGTTTGATGGCAGGTTGCTTACCACCCCTCCTAAAACAAAAATACTTTGCCCTCAAAGTATAATAAACATA
AAACCGAGCTATGAGGAGGGGTCATACATACGACGCACTAGGTGTCGATAGTCGAAGTAGCGTCGACACCATTATAAACA
GGTGCACTCTCAAAAACCTTCTCTGGGTTAGTCTGGTTACCACTACCCGGGGTAGGTTCCACACTACTAGACGCGCTAGC
TACCACTACATCTTGCCTCAGCTACGAAAGTGCTTCTGCTTCCCTTGCTAGTCTCCGGGAATCCTTGCTGACTTTCTTGT
GCTGCTTTCTTTCCTCTTTGGAGAGGTCAGCTGTCAGCTGCTTATCAAACTCTCCAACTCTCCAACTTTGTGTTTTCTCT
TGCTGGATTTGTGTTGGGGTACCTCGTCCCTAAAATCATCAAGGACCTGAGTGGTGGAGGGTTTACTAAATAGGTTTAAC
AGGGATTTCAGAATAATCGGGGGAGGCATGATGACTGGCTTCTCGTCTAGTTAGCAATCTCAGCTCTCATATCCGCCAAC
CGAGTCTTCAAATCCTCTGCATTCATTGAACTAGCAGCCTGCAACTAATTCTGCACATGGACCTCCAGACCGTCCATCCT
ATCTTTGAGTATTGCTAACTCTATCCTCATCTCATTTTTAAACCGCTTCTTGATATACCGTGAGCTTACGGTAATTTTAA
TACATTTCACCTAAGAGTTATGTGTGTATAGGGTCTTTTTGTATTGTTTTTTATGTGTTTTTATCATGTTTTGCAAGAAA
GATGTTTCGGAGTGGAAGTAAAGAGACAACTGAAAGAAATGCAAAAACGGGAATCTATAGAGGTGATCTACGAACTGTCG
GTCCATTGACGCTCCGTAGATGGTGATCGTAGATCAACAGGAATGGCATGGAAGGTAAATCAGGGAAATCTGACCAAGTG
TGGAACCACGGTGGTCATTGACGGTTCGTAGATTGATCTACAAACCGTACTGCTGATCTGTAGAATAATGCTGCGAGGGT
TCCAGTACCTGATTTTTTGAAGATTCTATATGTGGAGCTACGGAGAGGGATCGACATACCGTAGATCTATGGTCCGTACT
AAGGTTTCGTCGTTTGCTTCAGAGAAGCTAATTTTTGGAAGTTAAAATATTTTCTAAGTCCTGGCTGACGGAAGGGACTC
ACAGACTGTAGATCCATTGACGGTCCGTGAGTTAGTTTCGTGGAATAAAGACGCGTGCGTGAACAAACTTTCCTTATTTT
GTTTTTCTTTTAATTTAGGACTTGTTTTCTATAAATAGGGCATGCAAACCTCATTTTTGTGGGTTAGACTTTATTACTTT
TATTCTAGTTCTTGACTTGGGAGATTAACTTGCAACTTTAGCAATTCGTAATTTCCTAAGTTCGTTTTGAAGATTTTAGT
GTCGCAATTCAAGTTGAATTTGTGGGTTTATCATTCTTCTTACGTAAGTTCATAATTCTTTCATCTAAAACAATGAATTG
TGTTCATATGATTATGGGTAACTAAACTCCACAGCTAGGGTTGTGGGAACCATGAGCGATTAACAAAGTATGAATAGTAA
ATAAGCAATTCTTGAATAGTGTTTTGCATGCATTCATAATTCTTTGGTTTAAAAGTCTTTTTAATGGTGCGCAACATTAG
AACTCGCCTTATTGCTACTTCCCAGACCAATGAGGTAATCAACAAGAAAAGAATTATCAAAATAGATTTAGTGTGATGGT
ATCTAATAGTCTAGTGTCGATTGGTGCGAAGTTATAACTAAGCCAAACATCGATGTGATGTCTAATATGAGGTAAAGGTA
AGGGTTAGTAAATTATACACACGTAGCCAGACCAAAGTGCGGGGTGAAATTCTCTAGATGCCGGACTAAGAATTTAGAGA
TACCTAGCTTATCAATTTGCATGTAGTACACTAGGAAATGATTGCTCTTACTAGGATTACTGCGTTATGAGCTTGTGGGG
AGCACATATACCCTAGTTAATTTTGTCATCTTGATAACAACCAAAATTGACTTTTTTTTACTGATTACTTACTGAATTCT
TACAATTTGTCTCACAAATCACCCCCTTTAATTACTTGTTTTTGGAAGTAATTCTACTAAACGAATGTAATTGTTAGTTA
AAGTTAAGTCTAAACCATTTTCCAACCTACAAGTTGGGTTCTGTATTTGATAACGATCGTTTATGCTTCTTTAGGGAAGT
GTAATTTGAGTGTATCACTTCTCTGCAGCTAACACATAACGCTGAACAACTTGAGGTAGTTTGAGCAAAATCTAATCAAC
AATGGCCCAGGTCTGTCTCTGATCAACAATCAATCTCTAAAAGATCATAGTAGGTATAATAAGAAAAGTGCATGTGTCTT
GGGGGGCTGATACTGGTGGTGGAGCTGCACCAACATTTTGGGTCGAAGCTGCACCCTGCTCACTATGACCCTCAGCTCGT
AAAATGTCAACCGGCATATGCAGAACAACTGCTAGCGGTGCTACTAGAGCAAATTTCCCCCCAAAGAGATGACTGGCCAA
ATCTTTGATTTTGGGTGTTGCGGTGATTCTGTTTGCTTCGATCCATATATCTACTAGCTTATTTAGAGGAATATTGGCTT
GTAGACACAGTTTCCGTATTGGACAGGGAAATGGTAACCAGACTCCCTCATTTAATGCTCTGTCCCGCATTTTGGTGGCG
ATGATATTGCCTACATTGACTGGGTAACCAACCATGAGGCCAACAACTAGTAATGCGAGAGACGATGACAAGGTGTTGTC
GTTTGCTATATGTTGCAACTGTGCATGAACAATAGCCCACCAAACCTTAGTCGGGAATATCAGTGATGCCTTAGTGATCT
GTATATGCACCTCTGCTACCCATAATGCATTCTCACCCTCTTAAGCGATCAACCCAACAATCCATCGCATGATCCTCTTC
CTAGAAGTCAGATCCTCCATCTCAGCCTCACTCATCACTGCATGCTGTTTCCCTTCAAAAATGCCAACTGAAACTGATGC
TATGTCTTCTGGACCATGCAGCATCCCGTTGATTGTAAACTCGAAGATATCCACAGATTTTCCCCGAACCACTATTAAGT
TAAGTGGTCCCCATGTACTTACAAAAGCCTTCTGCCCCCATTACATAGTTTCCGTTCCAGCAGCAAAATTCATCAGAGTG
GCTGCATATGAAGAAAAGAATTCACGGGTAATGTGGCGAGAGAACTGGTCAGGCGCATTTGTCATCCAACCAAATTGATG
CATCTGTAATATTCTATAGATGTCAAGAAATGTCTGGATATTTGATGACTCTACTCTAGCTTCAGGTATGACTGACCGAT
TAGAAAAATTTCATGTCTCTGAGACGATCCCTTTATTGAAAAACTCTACAGACCGGAGCACAGTCCACATAGAAAGACAA
CATGCAATTAGTTTCAATCGCACCACTGGGTCAGCTTCATGTAGGTGAACAAATTGAATCATCACAACATTAGTGATGGC
TTCTTCATATTCTTCATCTTCTTCATAGTCATCTACGTCTTCATGTGCCGCAGTTTCAGGTTGGGATCCCACTTCAGGTT
GAGGTACAACTACATTCTCCTGAGACCCGCTAACCGATTCTTCACTGCTACCTGAGCCATTACCTAAACCGCTACCAGAT
GCTTCACCACTATGGTCCCACAGCCAGATGCCTCACCACTCCCGGATCCACTACCTTCCTTTTCAGACTGGATGGAGTGT
CCTGAAGAATGGCCCTCGCTGCTCTTGATCTAGTAGTGCGAGGAGAGTTTTCTTCAATAACAATATTAATCTGTACCTCT
AAACTACTAGATGTTGCTGCATTATCACTTTTACTTGGTGAATGAGTAGGTGTAGGGTGCGTAGGTGCAGACTTTCTTCG
GGGTGCCATATTAGCTGAAAAAGAAAAAAAACAGATTAATAATCGACATAAGCAAACTAACACACTAACGGGTACTCAGA
CTTCCCATGTGTAAGTACAACGTGACGCCTTGCCTTAAGAAAGACGTCATCCAATCTATCATAGGGAAGGGCCATGTAAT
CAAAATGAAAAACAGAAATGAAAAATATGTTATTATTATTATTATTGGTTTAGTTTTTATTATACTGGGGTCTACTCGGG
TCTTGGTGGGTACCACGGTCTGTGGAGACCATCGTGAACATGACAAATAACTTGGTGCAGCAGAAACTAAACTAGTTATG
GTTCACGGAGGGCTTCACGGTCCGTGCAGTGAATCACAGAGCATTTGGGCCCTTGTGAACTTGGCCAATGTATTCCTTTT
TTTCTAAGTGTGGATCACGAGTGGGTCCATGGCCCGTGATTCCTTTCACAGTTTGTAAAATCCATCGTGTACTTACACTT
GGCACTTTCCCAGTGACCTTTTCTTCCAAATGTGGACAATGTCAGATTGTATCCATTTTTAGCACACAAACCCACTTTTA
CGAGACCTTTTAGAACCTGTATACTACTAATGTATTGACTTTCGCCCAATATTATCCATACAAGAGGAATATTCACCTAA
TACACACACACCCATATACAAACACTTATCATTTCTCAACTTCACCCTGGTTTACAACAAAATTCACATGGGCATACTCG
ACTTATGCAGTTTGGATTCAAATTCATGCTTAAATCATTATACAACACTATTCCCCACACAAAAACATCATACCTATACA
TGAAGACTACCAATTTAATCATTTTCAATAAACCCACAATAATTAACTGCCAACAACAACAACTTATTGCATAATCATCC
TCAAATTCGAACAAACAAAGTAATTCTACCTTTCCTATTGATAAGATTAAACTTATAACAAGTTAATATAAGAACTTACT
TGGAGTTGGATTACAATTTTCGCCTATAAAGAGAAAGAAAATGCACTTCACTTCGATTCCCTGACATGTGATACTTAGGT
TTTCAATTTGCAGATGGATTTAGGAGTTATGGTGGATGAATACTTGTTTAGTAATGCTCTTAACCATTACAAAATAGAAA
TAAGAGGGAGAAAAAATGAACCTTGGCGCTTTGGTTATTTTATAGATCGATTGAATCTTTAAAAAAAAAACAAATTGTGT
GGGTCGGGTCATTTTGGGCTCTACTGGCCTTTACATTGGACCGTGATGAGGCTCGTGAAGAGCTCCACATTCCGTGGGAT
GAGCCGTGACTAACAGTTTGTGAAAAAAAGCTAACTTCAGGTTCACGAGAGGTTAAGCGGTCCATACAAAGCCTGATGGA
CTGTAAACACTTCTATGAACCAAGTTCTTAGAATTTCCAGTAGCACCTTTTAAGAACCTACGGACTGTGACGGGCCGTAA
GTTGCCCCGTGAAGAGCACCACAGCCCGTGGGACAGCTCATGGAGAGCTTCTTGAGCCCAACTTCCTACTTCTTTGTCCA
CTTCTTTCCTGCACACGCTAGCACACAGTGACACTATAAAAACAATGAAAATATGCTAAAATAAGAACTACCTCTTACAT
TTACAATCTTTGATTGCCTCCCAAGCAGTTCACAATTTAAAGTTGCAGCGCGACGGAGGATACTTGATTACTCAGACTTC
ATCAAGTTTGCATTTCTCCACTATTTTCACTTCCTCTGGAACTCCCAAATACGCCTTGATTCGTTGACCATTAAACTTGA
ACCTCTCTCCCTTATAATTCTCAAGCTCAATAGCACCTGATTGAAATACCTGAGTGACCATGAATGGTCCAGACTATTTG
GATCTCTGTTTCCCAATAAACAGACGAAGTCTGGAGTTGAAAAGCAACACCAAATCACCAAGACTGAAGGTTCTTTTCTC
AATATGCTTATCGTGATATAACTTCATCCTTTCATAGTATAATGCAGACCTCTCATATGCTCTCAAGAGGAATTCATACA
TCTCATTGATCTGTTCCAGTCTCAGGTTTGCTATTTCACTCCAACTGAGGTTCAATTTATTTAAAGCAAGAGTGCCTTAT
GCACCAGCTCGATAGGCAAATGACATGCCTTTCCAAACACGAAATTATATGGAGATATACCAATAGTTGTCTTGAAAGCT
GTCTGATATGCCCATAGACCATCATCCAATATTTTGCCCAATCTGTCAGTTTGGCATTTACTGTCTTTGCCAAAATCACT
TTGATCTCTCGATTTGATACCTCTACTTGGCCACTTTTCGTCGGGTGATAAGGTGTTGCCACCTTGTGTTGTTTAACCCC
ATATTTAGCCAGAAGATCACTAAGCACTTTATTACAGAAATGGGAACCTCTATCATTGATAATTGCTCTAGGTGTACCAA
ACCTTGAGAATATATTCTTCTTCAAGAAATCGACGATGCTTTTACCATCATTTTCAAGCAGAGCAACTTTCTCAAACCAT
TTGGACACATAGTCCACTGCACTAAATCAACCCATTTCTTACCGGTAAATACTACCCATTAGATAGAGGATTATGCCAAG
TTATATCTTCAAGAGGTAGTTAGACTTTATGAAGTTCCAGTATTGATTATTTCAGATAGAGGTGCACAATTAGCTCCACA
ATATTGGAAGTCATTCGAGAAAGGTTTGGGTTTAAAAGTGAATTTGAGTACTACTTTTCATCCTCAGACTGATGGTCAAG
CAGAGCACACAAGTCAAACTTTAGAAGATATGTTGAGGGCTTGTGTGATTGATTTCAAGGGTAATTGGGATGATCACCTA
CCTCTCAAAGAGTTTGTTTATAACAATAATTACCACTCTAGCAGCCAAATGGCTCTATATGATGTTTTTGATGGGAGGAG
ATGCAGATCTCCTATCGGATGGCTTAAGGTTGGTGAAACTTGGTTGATAGGACCAGACTTAGTGTATCAAGCTATGGAAA
AAATAAAGGTTATTAAAGAGAGATTGAAAATAACGCAAAGTCGTCATAAATTCTATACAAATGTTAGGAGAAAAGACTTA
GAGTTTGAAGTAGATGATTTGGTTTACTTTAAAGTTTCACCCATAAAGGGTGTTATGAGATTTGGTAAGAAGGGGAAACT
TAGTCCCTGATATATTGGTCCTTACAGAATATCCAAGAGGATCGATAATGTGGCTTATGAGTCGGAGCTACCCCACCAGT
TAGCATCAGTTCATCCGGTGTTTCATATTCCTATGTTGAAGAAGTGTATGGGTGATCCTTCACTTATCATACCTACTGAA
GATATTGGTATTAAGGATAGCTTATCTTATGAAGATATTCCTATTCAGATTCTAGATCGCAAGGTTCGCAAGTTGAGAAC
CAAGGAGATAGCATCAGTCAAAGTTCTATGGAGAAATCAGTTTGTTGTGGAAGTTACCTGGGAATCTGAGCAGGAGATGA
AGAAGAGATACCCATATCTCTTTGAGTCCGGAAAAATTCCAAATTAAGGTATGAATCCTTTTCTGGGCATTTACTTTAAG
TTGACTTGTTGTGTTTACATTTTTCTTGTTGGGTGTGTAAGCTAGATGTTAGATGTTACACCATTAGCTTACTAAGAGTA
ACCTCATTCGAGGATGTATGTTACCAAGGGGGAGATATTGTAAATCCTCACTATTTGAAAGAACTATAATTATAAAGAAA
TCGTTATCGAAAATAATAAAATTTTGAAATTTTGGCAAGTTATGTGAAGTATGAGTTTTGGGTCAATTTCAAACAACCAT
AACTCCTAGTACATAATGATTTAGGTGGGCTACAAAATATCAAATGAAAGGTCTTTGAATTATCTTTCCAACACTACCAA
GTTTGCTCATTTTTGAGTTTGTATGAGGTAGATATGCCCGTTTGATGTTAGGCTGTCTGGATAAGGAAAGTCAACCGGAT
TTTAAAAGGGTAGTTTGGTATTTTCATTAACCAACTAATTAAATTCATTTTTAGTAATTTATTTGGGGGTCTAAACTGAT
TTGGTTCAGTTTACACTTCATAAAATTACACTAGGGTTTTGAGAGAGGAGAAAAGAAGAGAAAAGAGGAAAAAAGCCAAA
GTTCGTCGCGTTCTTGAAGTTTCACTTGTGGATTTTTGCCAAGGGTTAATCCCTACGATGTATGTGACATCACATAGAAT
TGGGTTCATTCACCCATGCACCAATCATGATTTAATTCAGCGTACCTATGTTCTTGAAAGAAGAGTTTATGAGTTCTTGA
TGAATTTTGTTGAAAGTTTCATTTGAATCTTGATTGTGAGTTTTGGAGGAGTTCTTGAGTTAATTGCATGATATTTAAGG
TTTGTTTTAGTAGATTCTTGCATACTTTGGTTGTGTGTTCGAATCTAAGTGTTTGGGGAAGAAACCAATCAAATCTAGAT
GGTTTATAGTTGAAAAACGAGCAAGAAAATTAAGGGATTTTTCTTGGCAGGGGCATGGGGCGCCGCACCACTCAGTGCGC
CCCAAGAAAGAGTCTGTAGGTTGGACACTAGGGGACCGCGCCACAACCTAGACTCTGAAGTTCAAGATCTGGCGCCCTGT
GCCTTCAGTACGCCAGGGTCGCTAGGTCTTCTACCCTTTCCCACTTCTTTCAGTTTGGGTTCCCTCAAATCGTACCTATG
TTTTCTAGTTGATTTCTACAATCTAAGGTACGTCTAAAAATCATGAGATCATCCATAACATAAGATCATAACCGTTGTAC
CCATAATTTAAATTCAAGGAAAGTTAAGAGACAAGTTTAGAGAGTTCGTAGAGTCTTTTCAAAAGTCTTTTCAAAAGTCT
TTTACAAATGTTTTAACTTGTTTTAAGGACTTGAGCTTTGAGTCGAGAAAGAGTATGAGTGAAGTTCTTTTTTTCAAAAG
ATTATATGGGAACTAAGTATTCCCAACAGTTAAAATGTTTTCACATTTAAACAAGATAGAAATACCAACTTCCAAGAAAG
CTTTTGAGTACTAATCTCAAACCACAGAAAGAGTTATGTTTTTAAACATACTAGCTAGTATATTTTGGGAGTAGTATTGA
GCACCAATTTGGGGACATATTTGAGTTTAGATAATTCAAAGTCTACATAAACCGTGCAACCAACATGTGTAGAAAAGAGT
AATACTTTTTAGATGATTCCTTAATGCTTTTAGCATAGACTAGTGGATCCACTTAGTGAGTTAGGTTCTATACCCCCCCC
CCCCCGACAAGGTATATGACGGCCCTGGCAGCGTGAGGCAAGACGTTGTACCATCACTGAAGCTTATAGAGATTGTTGTT
GGTTAGAGAAATTCCCATAGAGATATTTTGAATACTTCTATACACAGAGTTACTTGTATTTTCTTATACAAACTGAGTTG
TTGTGTATTTTTAAATGCACTGAGTTATTATCTTCATGTTTTAAAGCTTTTATTTATACTGGATCTTTATTTCTGCTTCA
TACTGAAAAGAGTTGAGTTGAGTTGAGAAGAGGTAAGTGTTTCGTTCAGATTCTAGTTCAAGCTTATGTTTGTTTAGATT
TCCCCTCACATGCTTGTACATTCAATGTACTGTTGCCATTTGGTTTGCATCATTTTATGATGCAGATACAGGTAACTAGG
ATCAACATCCAGCACCTTGTTGATCCAGTTGAGCATTCAGAGTCTTTTTGTGAGCCTCATTACTTTCTGGAGGATCCCCT
TTTACATTGTTTTAGCATTTTCAGTTGTTAGGATGATCGGCGTCATGTCACGACATCCCTCATAGTTTAGAGGCTTTATA
GGTAGATAACTATAGTTCTTTAGTGTTGTATTTCAGTTGTTTTGTTATAAGACTTGAGTTGTCATTTTGGTTAGTTAAAT
GTTTATTTCCAAAACATTCTCAGTTTATCTATTCAGACAGTTTGTTAAGATTTTATGTAAGTACATTTTCTGTTGAGTAA
GTCTGCCACTGGGAGTCTAGCCAGGCCGCTTGGGGCCGACAATGCTTCTCGAGTGCCAGTCCCGCCCAGGGTATAGGCTC
GGGGTGTGATAGTCTGCCACTCACCAACGAGACCTATCTACAACTCATGCATTAGATGACGGACCATCTTGGTGAACCAT
TGAAAAAGTACTGGAACTTGACATTTTTTTAAAACTCTACTTTGCCAACCAGGCCACCACTAATAGGTCATGGGTGGTGC
CGTTTGTGCTAGCACCAGGTATGTGAAAAAGCTGAAATATCTTGTCTTTCCAATTTTAAGGTGTTACACATATGCTTAGG
ACCTTTAAAAGAAGCGAAATGGGACAGTCTAGAAATCACCTTAGGAAGTAGAGGTAAGAGGAAAGAAAGTCTGGTGTGAT
GCCAGAGACATTAACAGTGCACTGAAGATGATGGCTTTTGAGTCAGAATTGTATTCAGTCTTGATGCACAATGACTTGGA
CTCCCTGAAGGGTTGGTTGACTCCATTGATTTTTACTCTTTTCCCTTCTAGATGGCTGATGGTGCCCAGATCGACAAGAA
GAAGTGGTACTCGATCCAACCAAAATTCATATATCACACAATCACAATCACAATCATACTCACATATAAATACCCTTGTA
AATACAAGAAAATAAGACACATTCATCGCATGAGATTATCAACAAGGTTCTATTTTAGATTTGTCTCCTTGATCCATCTA
ACCATGCATCATACAAGTCGTACTATAGGAATATTGATCATTCATACATAACGTAATGTGAAACTATAAACCATCACCTA
CCCTAATGATTTCTTGCAAACCATCTCCGCTTATAACTGAATACCCACAATTATCTCCCCTTAGGATAACACCCAACACT
CATCATCAGGTCCTCATTAGCTAATCCGATCTATTACCACCCTTAGCAATAGTTACCCACATATAACCGTCTAGACTCAA
TCCCCGAAGGCATATGAATGTGATCTCCTAATAATTTTTAAGGTATTATGTAAATAAAGATAGGTTTAACTACTCTTATA
ATCCTAGCCGACATGGATGCCAAGAAATTACTAAAGAACATTGAAAAATGCACTTCTCAATCCGTGGAGGAAAATCTAGA
TAGACATAGGCCTAAAATCCATGGGTCTTGACCATATTTGCTCTAGAATCCCTCCCAAGCTTGGAGCTTCCTCGTATTTT
GAGTAATTCTATTCAATTATCCCACTAAAAAGATGGAATTTTTTTAAAAATTATGTTTCTAAGTTACACTCCCGTCAGCC
CCATTATAAGGGGAATATTCCGACTATGGCGGGATAACGTCAGCCCAGATCATATTCAAATTCTAAAAATTTTGTCGCGT
CACCTAAATTTAATTTAGTGGTGTAATGTTTCCTTAAAAAATCTCGAGATTCTACGTAAGGTGACTCTCAAATAATGATG
GAATAGGTCGTTAAAATAGATACCAATTTATCCATCATTCGTCTCTGAATGTTTCTATTAAGTCGGATGGAACGAAAGAG
TGGTCATGGAAAACCGTCACCTAATTTTTGACAAGTTATTAGATAAATGACATTTTTTTAAATGAATCCTAGAAGACTAC
AATATCATGAGTACCCAAGTATACCAGGTACTTGCTAATAGTCGGTTAGGAAATTTGAACAAACAGAGAAGCAAAATATT
TTCTTCCAGCCCACCAACATGTACACCTCACAATAGCTGGATTAATTTCTCTATATCCACTAGTCAGTGGGTATAGTTGC
CTGACGGGACTTAAAATATCAATAAGGGTTGAGAGAAATGGGTTTCTCACATATTCTCTCCTTTTTACTCTCCAAAACCC
ACTTTCTCTACTGATCATTCCGTTTTGGACGTCGATAAAAAGGTAAAAATCAGTTTCCCTTTCTTGAATTTACGCATAAT
GACTAAAACATGCTAGAAATAAAATGTTTAGAATAGACATTTCGGTTTGTTTTTGAAATTTGAATGTTGGTTCAATTTTG
TTGAAATTACTGAAGCATGTGGGTTCCCCTACACCCAAAACGTTCCTACAACATTCTTGATGTAAGGATCAAAATGAATA
GGAGAATAAATGGTCCGAAATGGTAGGAGGACGTTAAATGATTGTTCTTGGTAAGAACTTAAATTTTGGGTAACATTTTG
ATGTAGTAATCCCCACTCTTTTATATATTGTGGTAGTAGGGAACTATAGGAACACTAATCTAGAGTAAATTTGTTAGAAA
CAAAAACAAGGTTTTTGGGTCAAGAGGCGCCATTGAAGCAACTCTTGGAGTTCTAAAATAATAAAGGGGCTCTAACAGCC
TTGCTCCGCAACAGAGGGAGTCGTTGTAGTGGGAATATTCCCTCTTTGGCAACCTTTCTATAGCGGGACGCTACAGGCAG
TAGTCTCTCAGTGCGGTCAGGGGGTGTATTTTTCTCCAAAATAGTCTTTATATGTACTTTTATGAGTTTTAGTCCCCCTA
TTTGTCCATTTTGAGGTTCTAGAACTCCATGGCTAACATTCCAGAGTAAGAACACCCATTTTTAAAGTTACTAAATTAGA
TTAGTGAAGACCGATACCATGATTACCAGGGAAAGAAACTTTGTTTTCAAAGGGCATTCAACATAGGGGGTGTGGTAAAG
AAGGCAAGTGCCTTCCATGCTCTGCTGAAGGAGTTTGGTTGGGGACACCTAGTAGAGGCTCCCCCTGCAGCGTGCTTAGG
CTAGGTGAGGGAGTTCTACGCCCTCCTACCTATTATTCCTTGGGTTGAACCTAACCCCACCATTTGCATCCGAGGAAAGG
GACTTTATATGCGTGTACAAACTATGAATGAGGTAGTAGGTGTGTCAGAGGTCTCCAATGCAGATAACAAGGACAAACTA
AAGAGAATGGATATGAAATGGTTGTGGTATACACTAGTTGAGGAGGAGTTCATAAGACAAGTCTACTTTTTAACAATTGA
CGGCATTACCATCCTCTACTTCGCCATGGACATCAACAGATGTTAGATGTTGGTGTCTAGAGGATCCATTCATCGGACAA
ACTTATCGTTGTGACTTACTCTCGGGAACTAGTGTTGGCTTTTTCCATTGAGAGATCAAACTGAATGCAGGTGCACAAAT
AATATAGGAGTGAAAGGATTTATATTATGGAAACAAGAAGGTCCCATTTCTTCCCAAGAAATTGACCGCAATGTATAAAT
GGGTAAGGTACCTCTAATCGGTTATGATGTGGAGCTACGCATGGATTCCCCCTTTCATCCTCTTAAAGTAAGATCGGCCT
ATTCCAAGAGAAAGAAGATGTGGAAAGTGGGCGAGTAATAGAGTAGATGCACCAATGTAGGTTTCAATGATGAGGTCGAC
AATAATGATGATGAGGCTCTTGTTAGTGACCCTTTTCCCCAGATCCAGCAGCCACGTGGGGGAGGATCTGGCTGCAAACT
AGAGTTTTGTGGGAGCCGCCACTACTGAAGCCATAACTCCACCTCCATTTGACCAAGATTATGCAATGCTCTGTTGGGAG
CTGGGTGTGGAGAAAATGAAGAAGAAGAAGAAGAAGAAGTGCTCCCTGATCGTGTGAAGGCCAGAATATGGAAGAGAATT
AAGGTGGGATTAAGCTATGTTACCCCAGAGAAAGAGCTCCCTAGCTTACATAAGAGGATTTTCAAGAGTTCTATTTCTTA
AGCAATGAGAAGGGTAAAGGATCCAATCCAGAGGGTGTTGGTGGTTCCAGATAGAACTTCCCTTAGCTATATTTAATCAT
TTGTTTTGGACTGTTTCCCCATATGGGAATTTACTAGACATCCTTTATTTTTCTATGTATCCTTGTTTTTGAGAACACAG
ATGTTGCTTTAACCTTTTAATCACCATATATAAATGATTTTACTTTTTAATCGATTTATACTATCTCTATAGTATTTCCC
TCCTATAAAAATGATCTTAGATGTCCTAGGAATGAAAAGTGAAACAAGGAAAATAGGATTGGAGTTATGTACCATCTACC
CACGATACTGGTTGACACGTCGCTACAACTGCTGCTGCTATAATAGAAAAATTCTTGCCATAAAGGGAGGTTGTAATGGG
TTAGTTCTTCTATGACGGCCTCGATGAAGTCAGCCCAAAATATTGAATTTTTTGCAAGGTTTCCCATTCCCCATTATCAA
TACTAACCTTGGGATCATAACATAACCTTTAAAATAATTCCAACATCATTCCCAACCATTTATAATACAAACTTTGTATC
AATTTAACATCAAATACAGTAAACAACACATTATAAACTTTTTCACCACATCACATTCTCAATATCATATAAAAAATAAC
TTTTTTACCTTATGGTTCCCAATAAATCCCGATTGTCCTAAAATTGGAGTTTCCTCAATGTGACAATTTATCCTTGCTCT
TTACTCATGAAAAATACATGTTCAAAGAATCAACATAAACTCAATTTATTTAGAGGGAAAATCATTTCCTAGTATTACCC
TAACCATGACATGTTATGAGCTACAATTTCACAGTTATACAAACAAGTACACTTCATACATTTACATATACTTAGGAAAC
ACCATGCACATAATCTCAATCATCAAGCTTTGTCACTAAATAAAATCATGGTCATTATATTCATTCGCATCACGGATGAC
CATTAGATTATCATACATGCGATTACCTAGCCTCTAAGGCTAAATACCAATTGAAATCTTCTCGTATCCAACTTCCCCTG
CTTGTGCCCTTATAGTCGTGACAACAACATCCAATTTATTTTGTTGAGAAAAAAATTGGAATTCTGAGATACTAATTAAA
CTCAACGCATAGAAACAAGTGACGGATCTCATTAAAAGAGTGAAGAAGTTGAACAATTTTTTAGAATCATTCATAGCTCC
AAGAAGATTATATGTATATGACAACATACCGATCCTCAGGACTCTATTCAACATTTGCTTTTTTACTAGGATGTCAATAA
CTTTGGATCTTATACAAAATTATCATGACCCAATCATCGAGATGCATGGGCACCTATTTTAACAACTAGATAAGAGAACC
ATTACCACCCAAACTGAAATATGAAATGCAAAAGTGAAAATATTATTAACCAACCACCTTATTTGAATACATAAAATACC
[truncated: 364,258 more chars]
