# Supplementary material for: Homologues of potato chromosome 5 show variable collinearity in the euchromatin, but dramatic absence of sequence similarity in the pericentromeric heterochromatin
Source: BMC Genomics. 2015 May 10;16(1):374. doi: 10.1186/s12864-015-1578-1 (PMC4470070; doi:10.1186/s12864-015-1578-1)
Supplement: Additional file 3: — RH BAC tiling path sequences. Description of data: Nonredundant, multifasta sequence files of the individual BAC MTPs. The sequence contigs and scaffolds in the MTPs can be either ordered or unordered, depending on the quality status of the tiling path sequence. [file 12864_2015_1578_MOESM3_ESM.zip › mtp_1667.fasta]

>Mtp_1667
AAGCTTGCCTCAAGATCAGCATATTCCTCCATTCAATAAATATGGAGAAGTCGAAAGGGCGAGGAACTCCCCAAAATTGA
CAACTTTTCTGTGGATGCAGGAAATATTTTATGTTTCTTATATCAAAGATTTGGGAATATGAATATCAGTATTTCATTCA
ATTCTTAACAAAGCAAGGTTCACAACGAACATTGCAGCTATGCTCGGAGATAGAACAAACAAAAACTGCGAAGAGAGCAA
TATTATTATTTTCCAGCGACTAAAGATACCTGGAAGACGTTTATCTGCATTATATTATCAGATATGATAATATTCTTACC
TGGAGAGTCATTTATATCGTATTGTCAAATGACATGATACCACTACTCTGAGGGTCATTTTTATTTATATTATCGATTAA
GACAATATTGCCATCCAAATGATATCCGGGAGATCACCTATGTTGTTCGGTGAAGCATTATCTTCGTTCGGTATCAGGGA
GGCATCATCAAAGGATTCATGCATAGTAGGAGAAGGAGCTCATGCATTGCGAGAGAAGATTCATGCATCGCGAGAAGAGA
TTCATGCATAGCAAAAGAAAGATTCATGCATAGCAAGAGAAAGAGTCATACATCGCAAGAGAAGGAAGTCTTGCATCGCA
AGAGAAAGATTCATGCAAAGCAAGAAGAAGAAGTCATGCATAGCAAGAGAAAGAGTCACGCATCGCAAGAAAATGAGGCC
ATGCATCACGAGAAAAAGAAGTCATGCATCGCGGGAAAGAGATTCATGCATAGCAAGAGAAAGATTCATGCATCGCGGAA
AAGAAGTCATGTATTGCGGGAAAGAGATTTACGCATATCAAGAGAAAAGTCATGCACAACAAGAGAAAACTTATGCATCG
CAAGAGAAAGATTTACCCATCACAAGAGGATCAACATCAACTGCATCATTTTTTCTTTGCAAAAATGACATCAAGAGAAC
CATCAACAACGATATCAAGAGAACCGTCAACATATTACACCAGCTTATTTTTATTGATTTGACATCAAAGGAAGAGTACA
TTGAAGATTATATTATAAATATGAGACACAAGATTTATTTGCTTTACGTCAAACCCGATGGAGTTGACGCTAAATGTTCA
AGGAGAGAAATTAAGTGTCAACACGGTAAAAACACTATCTCTCCATTTGAATTTCATTTTTATGCTAATGAGTTTTATCT
CAGTATTTGTCAAGAGCATCCGAGAGGATGAATTCTCAAAACAAACCACAGGTGCGGATAACATCAAAAAGGATGCAGCA
TAACGTGAAACTTTTTCTTAGCAGCAAACTGGGACATAGTCCAAAGAGGAGTGCCAAACTCTTAGGACGCGAGCAGAGGA
GCGATTTCCACCACAATCAAATCACACCCCTATCAGAAGGCATGTGGGTTTATCTTTGGGTCTGTCAGTGTCAGTTTTGC
ATCCAAAAATTTTTGGTTTCTACCGAAAGCAACTTTCCAATCTGAGTGACAATGCACCAAGAGCTTGGGAAATTATGTCC
GTGTAAGTTCTTAATTATAGGTGTGAAGCGCGCCACATTCATAGTTAAGAGGTTGCGAACCTCATTTTCATACTAAATTT
ACTTCTGTCACTCTTCTCGAACCGAATGATATCTTAGCATAAGAGATTTCCTTTTCAACCGATTGAGTCGAACTACAAGC
AGTCTGATTCCTTAAGTTGAGGGATATGTAGGCGGGATCAACATTGAAAACTTGATTGTATTCCAATATCCGCTCTTAAA
TTTTTTTCTCAAGCATTCCGGTACCTTCATAATTCGGTATCAGGATGACTTTTGAATTCTTTCAAAATCGTGCGTGAAAA
TCAAGCGTATCGAACTATAAGTGACCTGAATTCTCATATAGCCTGAGATATGTAGGAAACCCATTTTTGGGGTTCGGTTA
TAATTCCTAAAGTCCGTACCAAAAACCTTTTTTCAGAAAAGATGGAGGTGTGATCGGTCAAAATTGGATTTATCAATTTC
AATTTCCTCGAATTTCTTACATCAATCCAAGTAAAATGAGGGACAGTTGTTGACACCCAATTTTGACCCTCCCCGTTAGA
AATTAATTTTGAGCTTCTTTGATTGCAAATGATTTAGAATAATTAGTTTATAAAAAAATTTCCAAGTTTTGAAGTGATTT
TAGTCATTTTTATAATATTTAAATAACACATAGTTCTTATACATTTATTAATATATTTTATATAAATATTTGAAAATCAT
ATAAAAAAGATTGTATTTCTTTTAGCTAAGTGTTTTACTAATTTAGTTTAATTTAAATCATAATTACGATTTTGAATTAA
TTAGTTCGTGTTTAAATTAATTATTTTATAATTAAGTTAATTATTTTATTTCGCTAAGATTAAAAAGCTCGTTAATTAAT
AGTAATTCATCTTATTTGATTTTGACCGAATTCACCAACTAATTTCAATTCGGCTAAGTTTTAACCTTAACCGACTATAA
TTTCGATTGCAATTATAGCCATCAATTCTTTTAAGACCCAACTTTGGGTCATTTGGTCAATTCCAATTCATAACCAGTAG
CCCACAACCCCATATTATTTACCAATTCTCCAACTATACAACAACATACATATAATACCAAAGTGCCCAACTGAGAGTTG
CATTTTTCAATTAACTCCGGCCCACTTCCAATTCCTAACTTCCACTCAAATTAACATCCCAACCGACCCAACCAATTAAT
CTCCTAACCCGACCCATTGCCCATTCCAAAGAACTCAGCAATACGTACAATAATACGATACAAACGACCCTCCACACTCT
TCGTTCTTTGCCTCCAACAGTGACGCGTGCAACCCAACCCAGACCTCTGCACGCGTCTCCTTCTCCCTCACGCGTCAACA
ACGACTCTCCATCAATAAGTTCACAGCGTGAACTAGGAGACATCAACAAATACACAGCAATTCCAACGGCAGTGGCAAGC
AGCGTCAATACGCATACATGCACCACTCTGCTCTTCTTGTTGTCTTCTTCCTCCTTTGCCCTAGCAGCAATTCCAGCAAA
AGGCACCTGCAACATCCACGTCTTATGTCCTTGTAGTGTGGGATCGATCCACGTCGCGCCCAAGGATGAGTGATTCGATC
CTACCCGTCCGTCCCCTTTTCCCCTTTCAAAATGAGTTAAAACTTCAAGAAAAGTTTGTCTCCCTTTAATGGTGAAAGTT
TTTTTTGAGTTTGAATGGGGAATGGGCTCTGAACTCGAATTTTCGTCCGTTTTCCCTCCCCTTTTTGGAACCCTAATTAT
TTCCCTTCTATATAATTACTTTATTCACTGTTGAAGGGGCAGAGATTGGAGAGCCGGAAATTTTGAGTTGGAGAAAAATA
TTTGAGAAAAAGTGAAGTTTCCTTGAACAATTTTTACACTTGAGAAATTGGGAATACATTTTTTTGTTTTTGGTTTTGTA
AGAGTCTTTGCTCGAAGTCAGTTCGAATATCCCGATTGTTTGCTCAAGTTTTGAAGTGGTGCAAGAGGTCGCTTCCCATT
TCGGCTCATTCTGTCTCCGTTTCGCTGCACCTTTAAAGGTAACATCTTCTCATTTGTATTATTTTTCTTCCTTTATATTT
TAAGATGGTGTTTTACTGGTATCCTGGAAGTTTGTTTCCTGCTGATAGTTATTAAGTTCTTGACGTTTTGATACGCCTTA
GTTGCGATACTCTAGTTATTTTGTTGTCTACCAGTGAGTATCGTTTTCGATCTTGTTGACTCGTGCCTAGTTTGTTGCTT
CTTTGTTGGTTTATTTAAGGGTGTTTCACTAATCTCTTCTTGAATTTATTTGTTTGAATGTCACCGAGCATGTATGCCTT
CGTTTCACTCGTCCATTAACGTCAGCATCTATAGTCTCTCCCTTTGCTGCTTGTCTTTGCTTAACCTGTTCAACAAGTAT
GTTTGGCCAATTTAGCGATTGATTGAGAGTGTTCAATGTCTATTGTTGTTCTTGAAGTAAAATTGCAGCTTTGAATCGGG
TTATTTAAGTATCGGCTAATTGTTTGATGTTTTTGAGGCATAGTAATTAATTTTCTAGCATGTTGCCGCTAATTAAAATT
GCAATGGCTCTTCTATCTTTGTCTAAATCTAAAGATGTCTCCTGATGCTGGCTCGCCATCTATCTTGGCAATTTACATGT
TTCTTTGCTTAATAATGTCCCTTTTCTCTGCATTTTTCTTGTATATTCATGTCTACTCGTGTTTGTGTCCAGCATGCTCT
TTATCCCTTAATGATCTCATCACTGGCTCCCCAACTTATTTGGAATTTGATCCCTCCATCAGTAATTAATGTTGTTTTCT
GTACTGAAAGTTTCGGGTGACAATTACTTAAGAATGTGGAGAATGACAGCCTTTATTGTGTTATTAGTCTCCTCATCTGC
AATAAGTCGATTTTTCACCTAAAAGTAGTATTGTTGAGATAAATATTTAACAAAGATTCCGACTTGTTCATCTTATGTCT
AAAATCTATAATTATTATCGTTTTTAGAAGTATATTCCTTGGTTGATTCATGTGTTCCCGAAGTGTGCTAAGTAATGAAT
TGTTTCGGTCTCAAATGTATTTCTTTGTTGCCGTAGTTGCCAAATTGGACTTTAGCAATTTCATGTTGTCTTATTTCTTT
GGTCTACAATTTAGAATTTAATTTTTTTTTCTATGTGTCCACACTTGCCTATTTCGACTACTGGTAATTTGCTAAAAATG
GGAGTGAGTCGGAGACAATAGTATAAGCGTGAGGAGTCTGGTCATCTTGGCTTGCTCTTGGTTTTTCTTTTCATTTATTT
GCATTTTTGTTCACAGCTACTGCTAGTTGCTTGCAATATAAATGGGTTATGTTCCTTTTGATACGTTTATCATTTAGTGA
CTAGTTCAGAGATGTTATTACTGGTTACTGATTCTCTTGTTCTCTTCTTCGTTTTTCATGAAAAATCTACTGAGTTCATT
ACGAACTCCTATCTTCCCTCTTGCATTTCGAGAGAGCTGTAAAGGCTCAAATTCCCTCTTTTCGAGTCGGCCAGCTACAA
AAAATTGACGAACAGGTCCCGAAGTTAAAAGAAGCAGCAAATTGAGAAATTGAGAAGATTAGGCCAAAGGCCCACTCTTA
ATTCAAAAAATTGTATTTTTAGGCCTAAGCCCACTCATTTGCTATTATTTGTTAGTTCTTAGGACATGTGAAGGAACTAG
GCCTAAGACCCAAAAGAAAGATATCTATTTTATGTTAGACTAGGACAGGTGCATGTGACTCTAATGGGCCAAAGGGCCAA
AATGAAAATGGGCCCAAGTACTGGCCCAGGCGGACAGGAAAACCAGACTTGGGTCCAAGTCTCTCCCTCTTTATTTATTA
TGTTTGTTTATTTGTTATCGTTTTTAAGGTTTCGAACATTCAAACCCCCAGAAGACACCTATTCTGAATTAATCACATAA
CTAAATTATTCATCTTTTACTTAACTTAAAAAATAAACAAATAAATAAGTTCACAAGATATTTCACTTAGATAATATTTC
AACGTTTTTCTATTTCTCCCTTAAAATGGTCCTAACTATAAAATGGTTCAGTTTTTGCAATTCAAGCTAAGTTAAAATTA
TTTTAGCCAAATAATTAATTGCCGGATAACCGCGTATTAGTGGGCATTTCAGGTGCTTTCAAACCCTTCCCGAAATGCTA
ATAAGAACCCCGAACTCTTTTTAAAGTTTTCATTAGATTTCTGTTTTAGTCTTTTGAAAACAATAGTTTTCTTAATTTTA
CTTTAAAATGAAGTGGCGACTCTTAAAACTAATCTTAAATATATTTTTTAAATAAAACAGCATAATGCTAGCTGACCAAA
AACTATAGAGATATTTGGCAACAGGGGCGAGGTCAAAATTATCCTTCCAAAGTAGGGGGGTGCCAAGACTTGCGAAAACA
TTAACCTTGAGCAAACACGTCTCTAAAATACACATGTCCATGTATCGAGCCTTATTTTCAGCATGTCATGCTAAAAGGAA
AACAAGAACATTTCTTCTCCAAGTCAATCCAGTCACCTTTGATGTCAATGTTGTCAGGTAAAAGGAAAGGCTTTTTTCAA
CAATATAAAAGTGTATAGTTTGATGAAAGAGCAACTGCTAGTGCTGAATCATACCACAAAATGGAGGAATTCACACACCA
AGATTGTCCGGGATCCCACACTCTAGTCATAGAGGTCGAATAAGCAATTAATTAACACCTGTCAAAACAACCCTGTAATT
GTAATGCCTCCACATTAACTGTGTAAAAGATGCTATTAGTGTAACAACATTGAATCGTTCGAAGAGTTTGGTGATAAAGT
GAGGCAAGTTGTTAGTCAGTTCTCTGCGGTGCAAGTTCTTCATCAAGATATAACTGCTGGCGAAATACGTTCATTGCATT
ACCAGTTAACTTAGCAAATATATCATAAGCAAGATAAGGACCTGGACCAAAGACGAGATACGACAAACTTGGCTTTGATA
TATGAACTACACCAAATATAACAAACAAGAGCACATCATCTTTGTTGACAAGAAGATCGGGAAACTGCTTCGAATATCGT
GCATCAAATGCCTCAAGCAACTCTTGTATTTTCTCCGTTCTACCAAATTCTCTCGATTTAGATACCAGAAAGATATTGAT
CTTGTCCTTTGCCAACCCAAATGCAAGAATACCACAAGGTTGACATAATTAACCTATTATGATCCAATTTGTCTAAAGCG
ACACAAAATACATAGTTTCTTGTAACTCTAAGGACCGTGGTAAGTAAACGAGAGTCAGGATCAAATGGAAACGCTAATTC
GAATTGATCAGGTGGAAACAAATGCAAAGTTAAGATAAGTGAAGCATGACCAAGTCTACTAAAGTGATCAATTATACCTC
TGTTTATAAGTTGGACATATGTGCAAGTTGACAGCATTCCAGACATCTCCTCCGAGCATGGGCTATTCCAAGTCCAAGTT
GCATATTAAACATGACAAGGTCATTGTACTCTCCCTTAACTGCAGAAACTGTTTGAAACATTTCATCAAACATATGGAAT
GCCAGATTTTCGGAATCATTTATCACTGGATGTTCGACTTTCATGACAATTTTCTTATTAGGCATTTCAGCGAACATCTT
GCATGCATAATTGATTAGGTCACCCTTCAAGTCATTTTTTGGACTCCAACATGGGACCCAAAGTCTCAATGGTATGAGTG
ACCTCTGAATTCTCTGAAGGGTTGGAGTTGTCCAAAGAAGAAACAAATTCATGTTCAGCGACCTCCTCAATGTCACATTT
ATCAGCCAAAGATACAGTTAAATCTAAATGTGTTGGAACGTCATAAAACTTTTAGGAGCAAGCCGATAGAGTATTATGAA
TGTTATCCAAGTGACGATCTATTTGTAGCAATAAATCAGTTACGGGAGGCAATACAAATTTTGTAACAGTTTGTCTGCGG
TAATGGTAAAACAATTTATCAGTGAAATGCTTCCAATCATAGAATTGCTTATTGCGATACAACCAATTAAACCAAGCGAG
GGCTTCTCCGTCAAAGTAAATATAAGGAAGAGATAACCACATACCCTTCGAGAAGCCATGAAAATTGAAATAACACTCTG
CCTGATAAACCCATATTGATGGGTCGGAAACACCGCTGAAGCGATCCAACATGAGCAATAAAAGCACCAATGTAATGAAC
TCAATTTGAATGTAACAATAACCAACTTCTCAACTATTATAGTAAGACTAGAGTTCAATTACAAATCCGGAAACTAAATG
CAACAACTCAATTAGCAAAAGCCCAAACAGAAATATAGAAATATTGAACGTAAGAACTAGGGATCAATAGACGCTAGAAG
GGAGATGAGAAGCTTAGAATCTAGAAAGATATGAGATGAGAGTAACAAACAACTTCTTTCACAATATGCGTAAACCCTTC
TTTCCAACTCATTTGCCCTTTTAACCAAATGCTAATTGGGCCGGGTACCCAAATAAAACACTCCAACATTTTACTCGGCC
CAATAATCCCAACTAAATAAGTCTCCACCAACTCTAGTCCATAGGCCCTTACATATCCAACTCGGTTCACAACACAATCT
AAAAAGTCTACCAAACAAAAAATTAAATAAGGAAAAATTGTATGAAATAACAAACTATTAATTCAAATTAAATGTTATAG
CCATAGTTTCTATTATTTGTAATTCGTAGCAAACATTTCATGTTTTTTGCCATCCTATTTGTATACCGAAATATACAAAT
ACAGGACCCATTTGTTTACCGAAATATACAAATGCAGGACCCATTTGTATATCGAAATATACAAATGCAGGACCCATTTG
TATACCAAAATATACAAATAGACCCAAATACATATTTTTTATGTTTATGTATACCGAAATATACAGATTAATAGCCATAA
CAAACTTTATGTTTGCTATGGAGCACAATTATACAAACTATAGACATCATACAAATATGATTTTTATATTTGCTACACCT
AAAATTTACTCATTAAATAATAACACAACTAATACATGTGTTATTTTCTCCACAACATCCTACCAAACGACCCCTAAAGA
TTTAGCATGAAGAAAATTAATAGGAAAACCCCTGGATGCGTGACAGGAACAAATTACCAACATAAGTGATTGAACTCAAA
AGCTTTGGCATATTCAAATTAATAATACTTCCTCTATTCACTTTTAATTGTCATGTTAAGTCAAATTGACTAATTTTAAA
ATTAAATTAGATTACATTAATTCGATATTTTAAACAAAAAATTTAGATATTCAAAAACTATACGAAAAGTACCATAAATC
CATTTTTTTGCATATCAATATGATGAAAAAATAATCGTAAAATGTTAGTTAAGGTTATTATTATTTGACTCTAAAAAAGA
AAATTATGACAATTAAAAGTGGACGGAAGTAGTAATTAATGATTTCCAAATAAAGCAACCTAACATTCTTGACCAATGTC
ATGTTAAGTGATGACTAAATTACCTGCTTATTGCAATTTGAATTCATATTTCTTTTTTCTGAGGTGCCACACAAGATGGG
TGAAAATGGAACTAACTGGTACTTCTCAGAGATTATACGTACTAGCTAAAACAAAACCATATCTAGACATTAATCAGAGT
AGGTTGGAAAAAAGATCTGATATTTCAGTCTCATCTAGTTATCAGGGAACTTGATTGTTCAAAGGATTCGAAACATCGCA
TACATAGTCAACAAACTTCCTTTCGTTTCATACTGAGTTCCACAAGCATAGTTAAGAGAGCCTCACACATTTCACTAGCG
TCCGCTTCATTTGGGTCCTTTCTCCATGACGAATAAACCATCCAAGCATGATCAAGCTTTATGTCTGGTTTTACAACCAC
TGACCCGGGAACTTCAGCATCACGACATGTCACTAGACCATCACTCTTCTCTCCATACCTTAGTTGCAGGTGGAGAGCAC
AAAGAGCCAGTGCAGCAGAAACAGGAACTATGACAGGCACCTTGCACCCTGCTTGGATCACATTCTCCGACTCTTTGTCA
CCAAATCCGGGTAAAGGTAGCCACGGAAGTTCTGCATGTGCTATATGGGACATTGTTGCTATTACATTCAGTGCTATACT
TGCTTCAGAATGGAAGGAGATGAGTGGAATATCATCAGGAAGCTTGTGGTTTTTTAAGAACTCCTTTCGCTTCTCGTATG
TTAGATCCTCTAATGCCCGTATATCACCCTAATACAGAATAGTTCAACTTGGTCAATCAAAACAACACACATATTCATAG
AGACATGCGCCAAGGGATGTTTAAAATATTGAGTATACGCACCAATGAAACAAAGCTGAACAAAGTGAAAGAGAAATGTG
AAACAGGTACATGATGGGTCTATGTAGAACAGACATATGAAAGAGTATATGGATCATTTATCATCACGACAAAAATTCAC
CCTATTAAGCAAATTTATCTAGTACTAGAAGATTCAGTAAGCCATCTCACAAATGCTTTTTAAAACGCGAGGGGGGTGAG
GAACTTAAATATCACCAGAGTACATTCTAAGTTTCTCAATGTGTAACACTTCCAATTAATACGTATACAACTTCCATTTC
TTTATATTCTAGTCCTCCTTTATTATAAGAACCAGACAACTTGGCAATAATTCGAAGTTGTAAATAATAGACATCTCGCA
TCCAGTACGTTCACTTAACTTGGAAATAAAGTGTGTTGATGATATCTGATAAAAATCTAACTGGCATGTTTCCGAAAGAT
GTTCATATTTTGTTTTTGATGTTATTAAGATCTAAGGGAAATTTAGGTACTCAATAACTTTTTAAATATCCATTAAAAGA
CAGTATTACCTTGTAGTACTACCAAAATTTAAAGTACAATATAAGAACACTAGTGTTTGGCAAACTGGCGTAAATCCTAG
TGCTAAAAAATGCACTTAATTGGCTATACATCACAACATGGAAAAGAGTTGGGACACTTCAGCATTATAGTTTTTAACTA
ACCCAAAATAGTTGTGGACCAAGGAATTACCTTAATTAACTTGCATAGTAAAAACTCCATGATCCTTCGTGTTTCCTTGT
CAGCAATCTGTCCGTCACGAAGAATATCTGATGCCACAGGTATTCCACCATAAGGGCTCTGCACAAATGCCAGTCCTGCA
ACTTTATTCTTTAAATCATGCCAATATTTTGACAAAGCAGCGGCAGCATCAACCCCACCCTTACTGTGACCAAGCAGCAT
GACATGTTTTCCTGATCCCCAATGTAACTCCTCGATGCATTGCTTCAGTTCCCACGCATTTTGTTCCACGGATGCCTTCA
TTTGGTGATAAATGATCCAACAGTAACAGAAAAGCATAGTTGGAAGAACATTAAAAAGAATTCCAGAGAGCAAGTTGATA
TGCTAGCAGACTAGACTTTGAAAATCTACTAGTACATACCTCACTATGTATCTTAGCAATATGGCAAGTTAACCCCATCT
TCGAAAAAAACTTCTTAGTGCTCACAAAATATAAAGGACCGTGATTGCTGAAAAACCCTGTTACAATTATGTTACCAAAA
GAAAGGCGAGAACGAATTCAGAACATATTGACAATCCAGTAAAAAGTATTGTTTTTTTTTTAAAAAAAAAGATAGTGGAG
TAACAAAATGATATAAACTGATCAAAATTGTTTCTCAACAATTTTATTAAGCATAAGAAGACTTTAAACAACCAAGTTGA
ACACATAATATACAAAAAAAAAAAAAAAAAACTAAAATATCTCAACTAAACAACCTAGTAAAAATTTAAAATTCAAATTC
ATCTAAGACCAAAGCAACTTATTACGCTAAAAATTGCTGTAATAACTAGATGTAAAGTTGAACACTAGTCCTTTGCTTTA
ATTATTGCTATTTAAAAGAGTGTTCCTCAATTTCTGCTTTAACAGTTGGTTTCTTTTGATTATTTTTGAACTTGCACATT
TTTTTTTTATTGATCTTTCTTTTCTTCTGTTGGTTTTGTGCTTAAAAAATCCTCAATAATCTTGTCTAGTTCGAAAGCTC
TTTTCAAAGTGCTTTAATCTAGACAATGATAGGATTTGCAAGGAGCTGTTACAAGGATTTTCTTCCATCACAACATCCAT
AAAACATAGGTTCTAAAATGCGATTTCATTTTCACTTAACTAAATCAGAAAGCTTTCGCCAATGAAAGCTTATGGGACGT
TGAAAGAGACTTGTTGCTTGTCATGGCTGAAAAACGGATTCAAAATTGATATTGGTTGAAATAGCCTTGCGCGTTAAAAT
AAGTACGGGTTAGAAATAGCCATGTCGGTTAAAAATGGGTTGAAAATAGTTCTTTAGAAGATCTCATAGATCCCATAAGA
TCAATGAGGCTCTTGATACAACTGTTGGTTTTTTTTAAAAAGATTGTGGAGCAACAAAAAGATTTAAAATGATTTAAGCA
TAAGAGGGTTTTAAATAGTTAACTTGAACACATATTATGCAGAAAATCTGCAATTCAAAAGAGCTAAAATATCTCAACAA
CTTAAATAACCTAATAAAAAATTAAAATTAAAATTCATCCTAAACCTAAGCATGTGCTAAAAATGACTGGAGTAACTAAA
ATTAAATTTCAACAAAGTAGTATTCAGCAGGAGATTTATTAAACCTGGAATCAGTAGATAAACAAAAGAATCGGGCAGTG
TGTGCTGTCCATTCCTAAAAAAGGAAGAAAAAAGTCAAACGAAAAATTGTCGTTAATTGGCAGTTAGGCAGTTGCAATGA
AATATTCAAATTAATGTGAAGACTGAACCAGAGACAGACGTCTGAGGAACACTCACCATAATAGTAGGACTAAATTTCAT
TGATAAGTAGAGATAATCCTGTTGGGTTAACACAGTTGTATTGTGGCATAGGACTCCAAAAGAATGTTGACCAAAAACAG
TCGAGAGAAATGAAGATAATTTTCATATGTTTTCACATATCCTTCAGTAACAAAAGCCACTTGCGAAGGAATCTAATGGT
TGGACAATATATATACAATGGCTTCTATATATCCTCAGCTATATTGATTAAAAAAATGAATCTTTCAGGTTATATATGAA
GAAAAATCTTAAGGAGGGCAACTGATTTTCCATATTAGCAACTCGGAAGTAAACAAAAGCAAAGCATTCCCCCTAATATT
AACAGGCCAAAAAGAAAATGCAGAATAAAATGTCCTGGTGCCTCCTTTATTTGTAGTTACTAAAGATTCCTTCAGAGAAA
CCAAAAACTAATGGGCATAGAGTAATACAACTCAATTGTTTTTTCCGTTATGATTTGAAACAAGAATGCTGTTTCAGGAC
TTGTCATATTTGCAAGAATTCATATTCAGACAAGTTTTGTTCGTAAACATTAAAGTACAAGGGTAATGATTCGTATTGCT
GAAACGCAGATTTTTAAATTGCTGTGTACCATATTTCAAAACAACTTTGTCAATCTATAACATAGAGAATCAGCAAAATG
AAAAGCACATAATATGGTTTGGTTGATCTCATTCAAATCAGTAGGAGTATCCTACTAACAAAGTCCATATCACGACTATC
ACTTTAAGAAGTTACAGATACCTTCTTTCGTCACTACACAGAGTAGCCAAAAAAAAGTAGAAGAAAACACACATTCCGAG
CAATATAAGTCATCAGTCCTGGAGTTCTAAGTTGGGCCAGTAAAACAAAAAACTCAAAATTAACATGAAACATGGCAACA
ACCTTGAAAAGAATCTCATCAGCTGAACATAGAACCCTTTCATGATGGCTTAATAGTGTGAAGTTGGTGTGGTTTCATTT
TCATGTTATTCAGCACCTATGTCAATTGATAAAAAAGAAAAAATGACCAAGAACTCACCACTGACAAGATATGTGCTCTT
TATTTTGGGAGACTTATCTGGCTTTGTTTCTATTTTCGAAGTGACTAGTAAGATCCATCATCTTACCTAATATCTTGTAG
TAGTTCTCTAAATCTAGCTGAACCATCAACAACAGGAGCCATTTCAGGAGCTTGTTGCAACCACCCAATGTCATCAGAAG
ACCCACGCAAGGTTGTACGTACACGGGATATAACACTGAAGAGATTAGTGAAGAGTAAGTAATAGGAAACTAAAAGTAAA
GGTGCTGAATGTCAAATGGAAGAAATGATCTAAAATACTCATCAAACTTCAAATATTTATCATTTACCGACAGTCAGGAA
GTGATTACTAACCTCTGAATTTGAACTAGAGCACATCTGATATGAGATATGAAACACCTCCAAGAGGCCAACGTAAGTTT
CCAAGTGAATCTCAGACCATATACTGGAAGCATCAACCTACAACCAGATCAACCAACTGCAGAATAAATTAGGACAGTCA
TGACTATGTAATGGCGGAAAGTGATATGTACTAGAAAATAAAACCAAGATAAGTTGATTTCTTATGTTCAGAATTCTAAA
TCTGGTTCTGAAAATTAAGGAATCCATATGTATCCTGCATAATGACCTCGAAGGAGGATGGGAAAAGCATACAAATGAAA
AGTTTACCCTTCAAAAATGAGTCTGAAACCTCCATAACTTTGATTACTTCTTACAATTTCTAATAATGAATTTACAGGCA
AGTTATCATTGACATAGGAGGATCGTCTTGCGTGAAATCTAAAGCTTGTTCCTGTGTCAGATACTCTTGAAGGAAATGAA
CAAGCCTCAGGAACAGTAGTACAACCCCCGTCACAGGTAAAGTTTACAAGCAGACCACCAAAGTCAACTAAATATTCTGA
CCACCCAAGGAGATCTCTGCAGATAAGATCCTCTGCAATAGAATCAAACCTTTATCACATAGGAAGCCATAGACAGCGAA
TATAAAACAATAGATGTTCACGTACTTTATATTTTGCACATGCATAATTTTTTAGAGAACTCACCAATAAATTGAACAAA
TTGCTGGGCTATATAAGAGCTCAAGCTTGCAAGATGTAAAAAGGGATCCTCCATGTTGCATCAGAAGAGAACTTAATCAA
GATCTTTCTGTTTATGAATTACAATGATCAAGTACAGACGAAACCTGCAAAGGACCACCAAATCAGATCAGGAATTCAAG
CAGCAGAAGAAAAGATCAAATATTTCCAGTCGTCACAACTCTCAAAATCAGAGAGGAAGATAAGAAATCTCAAACTCAGA
AACATTCATCATAACAGCTCTCTCTTTATATGTCTCAGGCAACGTGTTGTCGCAATAAACAGCATAAAACCTCAGTTGTG
ATCAATAGATATGAACACTGATGTAAGTCAAAGATGACATTAAGTAATGAGTACAACGCACTTCACACTTACTTCTCAGA
GAATGCCCATGATTTCTCCATAGATATACTAACCCCCCATACTACATTCAACCCAAATAGATCAGACTATGTAAACCTCT
TTTAAAATTACAACAGAAATGAATTCAACATATCCGAGGGAAGATAGGTTCATTTTAACACAAGAATGGTCATGAGTAGA
ACACGCAGAGTCCTACATGCTGAGGAAAGGTACACTACTATTTCTTTAACCTCAACACTCATCAGTTCAATCACTCGGAC
TCGGGTACGGGTGTCTGATACATCTGTCATGATCTAAATTATACGATTTGGGAGTACAGATCTAGGTATGGATACAGGTG
CTGGATTCGGCTAAAATAATTCAAATGTCCAAAAATAAATTTTATAAAAATATGTCCTAAATTATGGTAGATTATTTGGA
AGGAAAGGAATGCACAAATTTAATACGGCAAATTTGAATCTATTAAGTAGAAATGCATCTCCTTACTAGAGTATTCTTTT
GGCATAACATGGCTATTTAAATGATAAACTGTTCATTACACATTCAACAGTACTGGTTGCGGAGTTTCATAAATCATTGC
ATCTGTCTTTAAATTCTCTATCAATGTTGGTAAAAATACACAAAATCGATTGACCACACCCACACCTATGTGGTGTCGAC
ACAGCTACTGCACCAAAAGTGAAGAGTCCACACAACTTACTAATATTTAACAGCAAAACTAAGAAACAGAAGGGCACCAA
ACAGTGACTAGTATGTAAAATAGGAGAAATTGAAATGCATGCAATCAAATTACACAAAAAGCAAGAGACTAACTTACATA
TATAGGGTGTGATATGAGAATCAAAGGCCAACATTGAAAGAGTGCACAAACCCAAAAGCATCCTATTGTTTAGCCCCATA
AATATAGCCAAAATCTACATCTATCTCAATTCCCAATAACTAAGGCATAAATTTACCAAAAAAATATAATATAAAAATGA
TGTACTTATCACGATCTACTTGTGAATTTGATTGGAAAGAGAATGGAGAGTAGACGACCCAAGCTATCTTTATCGACAAG
CTTCAACATAATGGCCCACTTTCACACCATAAACAAATGGGTTTTCTCTCCAGATTTCGAATTAAATTAACTGTAAAAAC
AAAAAAACTTAAAATGGTGAAAAAAAGTGTGTGTGTTTAGGTAATTTGGGACAGCGTGAGGATCTAAGAGGACACGTGTC
GAGTGTTGAGGAAGTCATGTCAACTTTGATTGCTTTGTGAGAGAGGAAAGTACAGATGGGAGATTCTTCATTACAAATTC
AATTTAATGATCTCCATCAATTTAGAGCTCTTCTACAACACACTCTTCTGACGGTCAAAACATATTGGGAAACTATCCAT
GGATCGCCCACCAAAATGCTCTTCTTATTTATGTGACATTCTTACTTAGAAAAAATATATGTTTCTTAATATTTTTTGTT
TTATAAAATTAATATTTTTTGTATTTCTTTTTAATTGTCATAGTTATTTTTATTAAAGTTAAACGATATAAATTTTAATT
ATTATTGAATTTTTTTCATCATATTGATATGAAATTATTTTTAAAATTTATACTATTTTTCGTATAGTTTTTGATTATTC
AAATTTTTATTTTAAAATATCGAATCAATGTAATCTAATTAAATTTTAAAATTTAATCAAATAAATATGATCTAATTAAG
CTTTAAAATTTAATCAAATGAACTTTCAAAAACGCATAGCAACTAAAAAGAATGAAAGGAGTTCATTTCTCAAAAAGGTA
AGCCGGTAATTTTTCGTCCTCCCATCCTTGTTTCTTTCTCGCGTATTTCCACATCCATGGAAAATGATCCACGTGTTGCA
TTTTTTTCTGTCTTCCACTTCCACATTTGTTATTCTAAAAAAGATTCCTTTATGTTCCACGGAAAACAAGAGACTCGTTT
TGTGCCCAAATTTGGAGACGACCGTTTCATTCCAATTCCTCAATGATCCGCTCCTACTAACAAAAAGGTCCTCCTTTATT
TTTCATTTGTTATTTTTCTGAATTTTCCTTTAATTTCAATCGGAATATTTTCTTTTCAGATATATCAAAAAATTCTTACT
GGCCTGGTGGAGCATCTTATGTCTTCATTTGCTTGGTTTATGTATTGTTCAATGTTCTATTTGTTAATTTTTTTCGTTTA
AACTTAATGTTAAAATTTGGTTGGTTTAATTTGTTAAATCCAGAAAGATCCCTTGAACTTTTATTTCCTTTGTTTACTCG
GTTTGCTAGCTAGCTTCTTCATTTTAATATTTCTCAATCTTTTAATTCTTATAGCATGATAGAATTAGTTGTTTTGATAT
GTCAAGAGCAGCTCTTGGTACTGTTCATAAAATTTCTTCAATAAAATAGACTATGCTAGACTTCATGTACAATGGAGAAC
TTGGCAAATGACTTCTTCATTGTGAGTTATATATGCAAATTACTTTTGTGAGGTGATCTTGTCATTCTTCTTCTTTACAT
CTACAGTTCCTCAAAATATAATTAATTAAAAAAATGAACAAGTTATGTAGTTCCGACTTGTGAGAATCTACAAAGCCGTT
TTATGATAGGCTTCAATCTAAAAAAAATACTTTGAACCTGGGTATATTTAATTGATTTTGTTTATTACATAGTGGTGGTT
TTTTCCCACCATAATATTGCTTCAAATTTAAAAGTGGTTCCTCTTGAACCAACTCAAGTTGAACGGTTGGAGAGTTACAT
GGACTCTACCTTTGAATAATACTACAAGCAACATCATATTCTTAAAGTAATTATTGGTTGAATAAGATGTGCAACACCTC
AAAAGTAGAAAAGTTGAATTAGAAAAAAAAATTTGCAGAAAAGGTGCTAGTGCAACTAGTTTACGAGGGCAAGTACGGAC
TGTACTTTGTTCCATGGTTTGTAGGTGCCAGTCGTAAATGACATCATGAGTTGATGAAATTGTCAAGTCTCTGACCTTAA
TACATGATCCGATAGGATGACTCGTTGTTAGGTAGATGGGTTGTGATTGAGGCTCGTGGTTGTAGCCTTTAGAAAGTTGA
GTTTTCCACACTTGAGTTCCACAAAGGGTCAATACGGACCGTAGTAGGAAATACATTCCGAACAAAGGTGTCTAGACTTG
GGGTAATTTTCCAAGCTCTTGTTCTACAAGTAGGATGTACAAGCAGTAAAAGAGATGACGAACCATCGACCTTGGCCTAT
GGTTTTTATTCAAAAAGTTGGATTCTCAATACTTGTTTTATGGATGACTATTACAGTCCGTAGAAGGGAGTACGTACCGT
ACATGGAGTCATAGAAATGTTGCGACAAAATTTTCTTAGGGTTATTTCGGTCATTTTCTACATTTTTAATCCTTAAACTA
CGTCGTTTCTAGACTTTTCCTAAGACCTATAACTGTTTCTAAGGCCAAAACCCTCCCCATTGACTCTCAAACCCCAAAAG
CTCTCAAGTCTTCTTCTCAAGGATTCTTTAAAGGTGATTTAGGATTTCTTCAAGCTTTAAGTCTCCTCTTCCAAGTTCAA
GACTAGGGTTCATCAAGGCATGAGGAAAATTCATCAATGGGTCCTCTCCACCCATTGAGTCCCAAAAGAAACTTAAAATC
TCTCTTATGATTTNNNNNNNNNNNNNNNNNNNNNNNNNNNNNNNNNNNNNNNNNNNNNNNNNNNNNNNNNNNNNNNNNNN
NNNNNNNNNNNNNNNNNNNNNNNNNNNNNNNNNNNNNNNNNNNNNNNNNNNNNNNNNNNNNNNNNNNNNNNNNNNNNNNN
NNNNNNNNNNNNNNNNNNNNNNNNNNNNNNNNNNNNNNNNNNNNNNNNNNNNNNNNNNNNNNNNNNNNNNNNNNNNNNNN
NNNNNNNNNNNNNNNNNNNNNNNNNNNNNNNNGTACAACATCCGAAAAGTAAAGAACTATGAAAGCAATAAAGGTGACAT
GATCCTCGAAATATGAGGACTCACCACGTCTTCAAATCGTATCCTTAAAGTGATCAACTAGCCATAAGCGGGAGGAGAGT
GTGTCACACCCTACATTAGTGAAACGATGTGGGCACAAGTATGCATTAGTACATGGAATGTACTAAGTATGAAGGATATG
CATGGAAACATAAAACATGATCATAAGGAGACATAACCGAAAACATGATATGCATGACCAAGCTAAACATAGTAAAATAT
TTTTTAAGAGACATAATAAATCACGAATATGGTCAATGCATCTCGAATTCATAAGAAAAACTCCATTAAATCTCTAAGGA
CAACTTAGTTCATTTTGTGGGATATTTACTATTAATTGAGCTATAACGTGGAATCCGGTGTCTTGCTCCTATACCGAAAA
GAGATGTCCTTAATTTCTAAGGTAAGGACAATCCTACAAGGGCACATAGTTAGGGACAATGAGATTTCTATTAGAGACTC
AGACTCTCCTGATAGGAGAGCTTTCATCTCAATATCCTCTCGGTGCTAAGTAAAATCTCAAAGGAATATTCATAAACATA
TTATTATCAAACATGAAAAAAAGCACAATGAAGTTACTAATACAAGCTTAAAACATCATATAATAGCTCCTTAAACCATG
TGTGAGAAAATATTTCACCAATCATGATTCCTTAATTGTGAGAAAACCTTTTAAAATTAAAAGCCCCGGGAAATACTGGT
CAACAGTGGGTAATTCCCTAACAAAAATGTTTTTTGTCACTGCTAAGATGCCTCCGGATGTTAATAAAACATTTTATGGC
TCATTCCTAAGGTCAAATACCCTACTACTAATCAACAGTTTCTTCTGCAACACTACTTACAAATTAGTTACTAAGCTTAT
AGTCCAGCGTCTCAAACCTTACTTATAGTCCACAATTAGTCCGACTGACGGGTTGTAGATAATGCAGTCCTTGTGCAAGA
AATCCTTTCTAGCTTTCAAACTAAGAATGTTAAAATAGGCAACATGCTCTTTAAATTAGATTTGGAGAAATCTAGAGTGG
TCTTTTATTTGACGACCTGCCATCCCATCTCATTACTCTCATAATGTCTTGGAATCCATATTTTACTTTGCATCTCGGGA
TGCGTTACACCCAACACCTCTATTCGAGTCATCCTTGAAAGTTGTTTTACATATGAAAGGGAAGCTAAATTACAGGGTCT
CGGGAACCAAGAATTAAGTTATATGCATCAGTATAGATTGGATATATACAACAGTATACATGATATACAATATTGTATTC
ACAATGATATAGGGACTAAAATAGGCCAAAGCCCAAGATGATCAGCAGTTGAAGGCCCAAAGTCAGTCAGGCAAACAAAA
CCTGACTTTTGGGCCTAAAGTAGTCCTCTTTTGATATTTTAGCTTTAAATATTGAATTGTTATTTGGGCAAAGGACATAA
ATCACATACTTTAAAGCCAAAATGACCATTTGTCCCTTATAAGTTTAAAATGACTGAAATCCCTCAAAAATTTAAAACAC
GGATACAATAATTCAGCACTGATACATTAAATATATGACGCGGATACATTATTAATTAACTGTGTCTAGTTTATTTCATG
TGTTAGTGTATCAATATATGATTGTTTTGATTAATGTATCGTTGAAATTTGTTGAAACAGTACAGAAACATTACAGGTTA
AAATTATGATACAATAACTGTGTCTAGTTTATGTCATGTGTTTATGTACCAATATATGATTGTTCTGATTAATGTATCGT
TGAAATTTGTTGAAATAGTAAAGAAACGTTACTGTCTAAAATTATGATACAATAATTGTGTCTAGTTTATTTCATATGAT
AATGTAGCAATATATGATTGTTCTAATTAATGTATCGTTGAAATTTGTTGAAATAGTAAGGAAACATTATTGTCTAAAAC
TATGATACAATAATTGTGTCTAGTTTATTTCATATGATAATGTATCAATATATGATTGTTATGATTAATGTATCGTTGAA
ATTTGTTGAAACAGTACGAAAACATTACAGGCTGAAATTATGATACAATAACTGTGTCTAGTAGATTTCATGTGTTAATG
TATCAATATATGATTGTTCTGATTAATGTATCGTTGAAATTTGTTGAAATAGTACGAAAATAGAATTTGTAAACGACTCG
AAAGCCTCGACATTCATGTACTTTTTCAAATCTTGTACAAAGTCATTGTTGTATGTTGCACCAAATTTCAAATAGTGTGT
AGGGATTTGCTTGATAACATAACTCATAGTCTGTAAGAATTCAAAAACATAACAGAATATTATGCAAAAATAACAACCTA
TTATTAAGATGATACAAAATATGACACATTGTTAAGAAAGACACATCAATGACTGAGATACAAAAAATAACAGATACACA
AACAGACCCACAAACAAAACACGTACGATACACATACAGACCATAAATAAGACACATTATATGTAACTGATATAACATTT
ACTATGAAAGACACATTATATGTAACTGATACAATATTTAGTATGAAACTTGAAATAGCAGATACACATACACAGACCCA
TAAACAAAACACAAACGATACATTAATGACTGAGATCTACTGAACAATGCATGTTATAACGGTTGAAATAAAATACATTA
TAATTTGACTTAGTTAGAGTTAGTGTATAAATTGATTACAGATAATAACGATACATTAAATAAGAGACCTGAATTTGTGC
ATTTTTTGTATCATAAATTGATTAACTAACAAAAAAAATTACAACATTCGAAAGAAGAAGAACTAAAATCTAACATCAGG
TAATGGAGGTCGAGAAATTGGAGGAGCAAATTTTCGACCCATTTTTTTGGGGGTTTCAGGAACAGTTTTTGAAGATGAAG
CAAAATCGTTTTTCTTCTTTCCATCTTTTACATTCGCCATTAACAATGGGTCGTGTAGGCTTTTGGATATGTTCTCCGCC
CAACCAATATCTTCATAGTCATATATCCGATTAGTGTTAGCATCATCCATCTGATTCAACAATTAGAAGAACAAACAAAA
GAGTATTTCAACAGAATAAGAAGAAACAAAAGAGGATTACAAGAAAAGTACCAAATTTACCAAGAGTATACACAGAGAGA
TACTTGATTTTGAAGAATATTGGAGAAATCAACTGTCAAAGAAAATGTGGAGAAGTTTTAGGAGAGAAATAAGAAAAGAA
TGAACTCTGATTTTTAGCGTAGGAAAGGCCCAATATTGTATCCGTGAGATTTTTTGACTTAAAAGAGAAAAAGAGGAATT
TTGGGGATTAATAAAACTATTAAGGGAAAATAGTAATAAGTAAACTTAAGGGGGGGATTTGTGTCATTTTGCCTTGTTAT
TTTGTTTGAATGTTCTAATTTTAGTTTAACTTAATTAAATTCTCTAAAAGAAGAACTAATTTCTTTTGGGAAAAATTACC
AATCTACACACCCTTATTTACCATATTTTCTATTATTCTCTACCATTTAAAATATTACAAAAATTCATGTTTTTCCTCCA
AAACCCACTCATCCGGATACATAACTTCTAACTCCCAAATACACGTTTCTCTATTATATTCCTATTTTCACTCCTTCAAT
TTCTTCCTATTTTCACTCCCTTAATCACAACAATTACTTCCTTCATTACAATTTTGAATTTCAATTTTTTTGTCTCTCTA
GTCAATCGATTTCAACTTTCTCAATAGGTAGTTTGTTCTATTTTTTTTTTAATTTTTTCATCTTTAACGTTCTTATAAAT
ATGGATGATGCTCCTTCTTTTAGTATTGGGATTACTCAATTAACCTCACATAATATTGATTACCCAATTAGTCGAAAAAG
AATGCATCTTCAACTTTAAAATCGATCGTAGAAGAACACCCAAAAAAGAGGGGAAAGGTCGAGTTGTTGGTGGCTTCGGT
GCGGGCTTTAGATCGACATCTATGGGTGACATCATTGTTGAAAGTGGAAAAAAATGGTGGGAGTTGATACAGAGCAAAGG
AGAAAGTGTAGAAGAATTTATTCATTATTTTTTTTTGCTTTATCAGATTGTTTGATTTCTTTTTTATATTTGCTTGTTCA
TCTGTTTCTTATACATATGAGTTCATATTTTTAATGTATCTAGTTATTTTTGTTTCTTAAATTAATGAGTAATGCCTGAT
TGCCTTCGTTTCAACATTATGATACATTACAATTTCATCATGCACAGATTATCGTGCTCAAATATTAGTTTTGATACATA
ACCTTAATTTATTAAAACACAAATCAGTACGCATCATGTTCATAATTATGTACTTGGTACATAATTATTACAAATTTTGT
ATCTTTTACTACCAGATACATACATCCAAACTTATTCAACTAGAATGTTATGTATCTGTAGACATTATCAAATATTATTG
TTGATACATAAACACTAATGCTTTTATAACAAATCCGTTTGGATGAACTCATCACTGTGTTATGTATCACACATAAAAAA
GTGTTATTGAGAACAATCATGTATGATGTATCTTCTATAAAATACAGTATTCTCAAACAAAATAAGATACATAAATAGTA
ATGTATCAAACACTAACTTTTTAGGCATGATACATAAATTTGAATTTATACTAAATGTATCTGATACATAGCTATTGTTT
TCGAATTTTTTGAATCAGTTACGATGTGAGAGAAGAAAATTTGAAATTTGAATTGTTTAAAGTTGTTACAATATGGGAGA
GATTGTCATCAATTTAATTTGTATGATTTTGGGGAATAGACATTTAATTTAACGCTTTAATTTCCTTTTTAATCTCAACA
GACAAGTTGTCTAATGTATCAACTGTCAGAGGCGAATTTAGGATTTTTCGAACATGGGTGCACCAAGTAAAATGTATTGA
AGTGAGAAATGATCCTTAATCCTCAAGGTCAAAAGCTCAACATTTAACCATGTGGATCATTTAGACTTCTTGTAATACGG
GTGCCAGAATATAATATTATACAAAATCTTAAAAAAAATATATATATAAAATATCTAATTTTACGAAGAGATCACGGGTG
CCGGTGCCCTACTTTTTGGCTCTAAATTCGCCACTGTCAACTGTTATGTATCCGGATGAATGAGATGCATCCGGATGACA
CAAATTTGAAGAGATTTTTATAAATTGAAAAAAGATAGGAATATGATGTAATTTGCTCTTTACACTATGAGATTCCTAAA
AAAATTTACTTTCTTTTGTGTGGGTTCATTTAATTAAAAGATTTAATCAACTCTTGTATTTATTTATTCAAATATTTTGG
TCCAAATCTTTTACTTGTTTAAAATTTGATTCAAGTTATTATCTTTTCAAAATGATTCAAGTGTTTTTCAAACATAATCA
TATTTTGTCAAGTCTTAAATCACTCTCAATTTACTTAAAGTGTTTTAAGTTTATTTCTTTTTTCAAATAATGTTTTAATA
TTCTTTATTTACTTTTTAAGCATTTTCCCCAAAAGTTAATCAAATAAAGTTTTCAAATCGTCAGTTAACCGCATGTAAGC
GGTGTGTAAGACTTTCTTAATATGAAAATAAAAACCTTTTACCCTTTGAAATTTCGAAAGATTTTTCTGTTTTAAATCTT
TTTGGAATTATTTAAAAGTTTCCTGATTTTCCTTTAAAAATAAAATGCCGACTTTTTCAAAAAGTTGATTTTTTCATAAA
GAGTTGAAATCAATTTTGAAAAACAGCTTTTTCTTTCCCTAAAACACATCTATTTGGATTGTCTTAAAAAGTAGTTTTTA
AGTAAAAAATAAAGAGTCAAAATGAAATGACTTTTAAGTCAAAAAATAAAAAGTAGGGCGAGACTTTGATTTTTGACTTA
TTTTAAGCCATTTTAAATTTATTTTAAGTCATTTTTGACCTTGCTAAACACTTCCTAACTTATTTTAAATTATTTTTGAC
TTATTTTAAGTTATTTTTAATATTTCTCTAACACTTTCAAAAGTAAAAAACTGATTTAAAAATAGGTTTGATCAACTTTT
AATCCAATTCAAACACCCTCTGTGTTATAACTTCAATTGTACCATATTTCGAATAAAAAATATCATGAAACCTTATCTAT
TTGTGGTGTACATTGGATAAGGGTAACCTTGTTGACTTTTTAATATGCAACTAACAATTTAGGAGATTTCATTATCTATT
GTATCATCAAGACAACCATCAACTAACTCTCCACTAATTAATACAACTTTTTCTTTTTTACTCAAAAGTCATAGGTACGT
ACATTACACTATTAAACTCAGTATTAAAAAAATATAACGATCTACCTAACAGAAGTTATATTTATCTCAATAATTCATGT
CTATTACTAGCAACAACTAGCAATGGATATTTTATGAATACCACATGATACTTTTGATAACATAAAGAACATTTTTTCTT
TCATGTTGGACAGAAGTTATGGAATATTCTTTCTAAGTTCATTGACAGAGTAATTCAAATTTGCATCAGATAAACAGTGT
TTTAAAAATAAAAATAAAAATATATATATATTATTTTATTCTCCTTAATTCCATTCTTTTTGCTAATATTCCTATTTTTT
TTAACTCTCTTTGTATTTTCCTTCTTCAAAAATATGAATCAATAGTCCAAAAGTATTAAACAAAGTGAAGTACGAATACT
ATCCTTATATCGTCTTAAGTTTTCAAGCATTACAACAGACATATTAAAGTGTGGACCAAGAAATCAACTTCTTGAGTTAG
ATTCTATAATTCTAATTCTTATCTTTATTTAAAATTTGTCAACTTATTACTTACAAAATTATGTCTACAATTCATATAAT
GATTATCTTAGAAATGATAATTTTCAACGTTAAATTGATAAAAATTTACTTAAAACTAATAATTTACTAGAAAAAAAAGT
CAAAAAAGTCACTTATAAAAAGTTAAATAATAATTTGCATCTAAAAAGTGTAAAAAAATTAAATAAATATATATGACATT
TGATTAGATTTCAAGCATCTAATTAAAATTTCGCTCTCACATATGAATAGATATAAAATGATTTGCAGAGAAAGGTTAGG
TATCTCAAAGTTTTGAGTAAAGTAATAAATTTTCAAACATGTCACATTCACAGAAGCGTCATTACATGTGAATAATAAGC
GAAAGTTAGTATGTCCCACTTGAATATGGAGTTGCTTTTGTTAGGGAGCATTTTGTCTCCAATATAATTTTTTTTTTTGA
TGTGAATTCGAATTTAATCGAATTTTCTATTGGTTAGTATGTAGTCCGTTAAGACTGCCAGCAATTTTCTATTGTTAGGA
CAGTTGGGTCAACGCTATGGACAAAAATGGTAGGAGATCAAAGCAATACCAACTTGCCTTAGAAAAATAAAGAGAGCAAC
GTACATAATCAGCCATTTATTTACTTTCCTAACATTAATTAATATTTTGTCCGTTTTTATTTGTCTTAATCTATTTCTTT
AAAAATATATTTTTCCTTTTGTGACAATTGTAGTAAACACTTTGACCAAAAGAGTGCAAGTGGATGAAGTAAAGATATGC
ATAAATAGGAATACTACATTAGTTTCTACATTTGTGAAAGAAGAAGAAAAGTATGGCTGGTGGAGGATTTAGTGATGACA
AGGGAGGAAAAAGAGCTCATCTGTATGAGTATAAGATAACTGGCTATTTTATTTTTGCTTGTGTGGTTGCAGCAATGGGA
GGATCTCTTTTTGGCTACGATCTTGGTGTTTCTGGTCAGTATTAATCAAAAACCATCCTTTTTTTTTTTTCCTGATCTGT
TTAGGAAAGTATTTCTCAAGTCATTTGTATCATTGTTCGAATACAACAAGAGACCTAAATTTGTTACTAGATGTACATAA
TACAAAGGCTTGTAGATATCAGTAAATTGATTTTTGTGTCTGTTTTGTTTTATGAATCAATAAGCTCAGATAGGCATCAA
AAACACTTTTAATTGTAGAAAGAAAAATTCTGATTCTAATTTGTGGTTTTTAAGGTGGGGTGACTTCCATGGATGATTTC
TTGAAAGAGTTTTTCCCCAAAGTGTACAGAAGGAAGCATGCACATCTCAAAGAAACTGATTACTGTAAATATGACAATCA
GATACTCACCTTGTTTACTTCCTCTTTGTACTTTGCTGCACTTGTTTCCACATTTGGTGCTTCACATGTTACCCGCAACA
AAGGGCGTCGAGCCAGTATACTTTGTGGAGCAGTCAGTTTTTTTCTTGGTGCAATACTTAATGCTTTTGCAATGAACATT
GCAATGCTGATTGTTGGTCGATGTCTTCTTGGAGTTGGCATTGGATTTGGCAATCAGGTTAGTCAATTTATGATCTCTAT
GTACAAGGACATTACAACTTGCTGACAGATTTAACTTCTTCTTCAGGCAGTCCCTCTGTATCTCTCAGAAATGGCACCTG
CAAAAGTTCGAGGAGCAGTTAACCAACTGTTTCAACTCACAACTTGCTTGGGGATATTGATAGCCAACTTTATCAATTAT
GCAACTGATAAAATTCATCCATGGGGATGGCGATTATCACTTGGCTTAGCCACAGTTCCTGCTACAGTTATGTTTATTGG
TGGGCTTTTTCTTCCTGAGACCCCAAACAGTCTCGTAGAACAGGGTAAATTACAGGAAGCAAGACAAGTATTGGAGAAAA
TTAGAGGTACCACAAAAGTTGATGCAGAGTTTGCTGATCTTAAAGATGCAAGTGATGCTGCGAGAGCCATAAAAGATCCA
TTCAGGAATCTCCTCAAGAGGAAGAACCGTCCCCAATTGGTAATAGCAGCTTTGGGGATCCCAGCATTCCAACAGCTTAC
CGGCATGAACTCCATTCTTTTCTACGCCCCTGTCATATTTCAGAGCTTAGGATTTGGCTCAGGAGCATCATTGTATTCAT
CTGCTATAACCAGTGGTGCACTTGTTCTAGCTACATTTATTTCAATGGCTTTTGTTGACAAGTTTGGAAGAAGAGCTTTC
TTTCTGGAAGCTGGAGTTGAAATGATATGTGTCTTGGTAAATTTCTACTTTCAAATTCTTCCTAACAAGGCTTTAATTAT
AGCATATACTTGACTGAAAGTTTGCTTCACAGGTAGCAGTTGCGGTTACTCTAGCTTTGAAGTTTGGAGAAGGTGAAGAA
CTCCCAAAAGGAATTGGCATCTTCCTTGTAGTCATAATCTGCATATTTGTCGTCGCATATGGAAGGTCTTGGGGTCCCTT
AGGTTGGCTGGTACCAAGTGAACTATTTCCCCTGGAAACAAGATCTGCAGGACAGAGCATGGTGGTCTGTGTCAATATGA
TCTTCACAGCCCTCATTGCACAATGCTTCCTTGTGTCTCTCTGTCACCTCAAATATGGAATTTTTCTGCTGTTCGCGGGC
TTGATATTCATCATGACCTGCTTCATCTTCTTCCTCTTGCCTGAGACAAAGCAGGTTCCCATAGAGGAAATATACTTGCT
TTGGCAAAATCATTGGTTCTGGAAAAGATACTGCACCCCAGAAGAGAATGAACGTGGTTTGGACGCAAAGTCTCTACCAC
CAATCTAAGAGAACCTGGATTCCAGAGAATGGAGATAGGCATTTGTTCCATGAGTGAATGAAGTGGACATTCTTCAAAGA
TTATACTACTACTAGTGTAAACACACAATGGATTCCTTCAGGAATGAAAACTATATGAACATCTCTTCATGTTTTTCAAT
ATGCTCTCCAAATATCATTTATTAACATGTTTAAGTCTTACTCAACAAAATTATCATATCGCCGTGTAATTAAGCTTATA
TATGGGTTTACAAGTTATCAAATGGCAGAAATACTTAAAGAGAGCCAACATGAATAAAAGAACAAAAAGGAAAGAAGTAC
ATTGACGTATACAGATAAATTACAGGAAAACATACCATGACATATCGACATTTTAGAAAAGAATAACTGACTTGATCGTT
GAAATATTGTTATTCATTCATAAAGCTATGCTAGTAATTTGGCAAGTTCGTCTACTCCTAAGCTTCCTTTTGGTACTACA
TTCAGATAATCTTCTCGAATACCCTTTAACTTCTCCTTTCTCGTACTCGTTGTCGATTTGACCTTTCTACCTGAAACAGC
AGTTTCTTTTCTCGAAGAAGCTGGAGTATCTAATTTGGTGCATCCTACCTCCAAATCACCAATTTCCTCTTCCCCGCGTC
TTTGAACTGACACTTTCTTAGGTTGATGCTGAAAAACTGGTCCAGGTGGGGCAGATGTACAGAGAGCAACAGCCCTTTGA
TAGACAATGTCAGCATCGATACTAGAATCATCTAATAGAACTGCACTCCCATTTTCAATAGCCTGCTTCCAAAGTAGTAA
AATTCCTTCCGTACATGGCGTGATTGAGCTTACCAGCTGACAGCTTTGGTTTGTATCTACCGTTAGAGAATGCACCTTGT
AACCAGTCAAGGGAACCAAAGATGAGGAATCAAACTTGTTTTCTACATCATCTGAAGCGCTCTCCAACTCATTTTCTGTA
TCCTCCACTGAATCATCCAACCTTGTTTTGCATTCACGGCAGTCACTCAGAATTCTAGAATTGTCACCTGTATCTCCTGC
ATACACCAGAGGGAATTCGCTTTCACTTATCCCTGTCGTTGTAACAGAACAAACATCTAAAGGAACCTTATTGGAAGATT
CCAGATAGTGATCCTCCGACCTATCTTCCTTCGTTCCGTCCCTTCTAACATACTCTGCATCTTCCTCACCCAGAGGAAAA
GTGTTAGCACTGAGATTGCAAGTATTCATTTCTGTAATTGGTAAGCGTGGACTTCCAGAAGTAGATGCAACCACTTGGAC
TTCAAAGGATCGATTAGTGTTAGCAGCTTTATCAGAATCATTGTCTCTGTCTTCAGGTAGAGAGGATACCCAATCCCGTC
CTCTCCACATGAGTATGTGCTCTTGCTCAAAAGAGATTAACACACATGGGACAAGATCCTACAGTTAAGAAAAAGCAACT
TACAGTAATGAGGTCATAATTTCTTGCACTTCTTTTTTCTTTCCCAAAATTAATTGTGTATACTAAAGCATTTACCACTG
GTACTGGGAATCACTTTACCTTAAGCTTGGCACCTATCTTCCTATAGTCGCTTGGGTTCAATCCTTGACAATTTATAGAC
ACCAATTCACAAGCTTCAAATGCTTCTCTGACATTCTTTACAAGGTCACAATACACCCCATTTTTTGCTGCAAAACATTC
AAGACTTATTATTAGAGAGATTTCTTGTTGAGTAAACCACACATAGGAAAAATAAATGGAAAACAGACCAAGCTTGCAGA
TAGGTATCAGATTGCGTCCTTTTTTGCGCATTAAAGTTGCTTCCTCTAAAGTCAGACCCTCTGGAACTCGTTGAACCAAC
CTTGGGTAGACAGGAGTTACAGGCCGCCATAACATGAGAGGAAAGCGTGGCCGAGTCTTGTAGTTGTAGTTTCGACCACG
GAAAAGGTATATCAAACCACCTTTATGATAGATAATTTTCCCACCTGTCTTCTCCTGTACATATAGGATACCAAAATTTA
AATCATGTCAAATAACTAGACGAGGCGCCTGTAAGAAAAAGAATAGCTTGTACTAGAGAAAAACAAGATAAATGATCAAC
TTTAGTATTGACGGAGATTCTATTTAGCCTTCAATGAGAGAAATAGTTAGAACGGTTCCCTTTCAAAAAAAAAAAAGGAA
CAGTTAGAATGGCAGGTGTATCTTCTTGTTAGGAGAACTTCTTCAGCAAGAAGTACAGATTCTTCACTTTAGGAGGAAAA
GTCAATGCCTCTCTTTAAGGCAGGCTAGTGCTCATTAATAGTGTATTGGATGATACAATGTTGCTGTTTCCTATACCACC
AAAATAGAAAGGAGAATGGATGCCCTAAGGAGAAACTTTCTATGGCAAGGTATAAAGGAAAAAAGAGTTCATTTGGTAAA
TGGAAAACTGTCACACTTAGCAAGAAGCAGGGAGGCATGGGGATAAAGAACCTGAGGAGACAAAACCAGAGATATACAAA
TGAAGAACAATCTTTAAGAAGGATGGTAATGAAAGACACTTATGGGGAGGAAGGGCCTTAGAAAACAAAGGTAATTTCCA
CTACATATGGTGTAAATGTTTGGAAGTCAATCAAAATTATCTGCCAAATATTCAATGACAATATCAGCTATAGAGTGGGC
AGTTGGCAGAACACTCCTTTTGGGGAAGACAACTGGTTGGGACAAGGCCTCTGAAGACAAGGTTTCCTGATCTTTTCTCA
ATAAATTGGCAACAGAAGGCTACTATCTATAAAGTCTGATCAGCTCAAGAATGGAACCTTAGGTGTATAAGATTCCTAAA
TGACTGGGAAATCAGTAGATTTTCTGAATTCTACAATACACTCAATCAGTTCACAGGTTTTAGTGTCCGTTTGGATTGGC
TTAAAAAAAGTAGCTTTTAAGTCAAAAATAAAAAGTCAAACTGAAATGACTTTTAAGTCAAAAAATAATTAGTAGGGGAA
GACCTACTTTTGGTTTCTGACTTATTTTAAGTCATTTTTACCTTGTCAAACACTTCGTAACTTATTTTAAGTTATTTTTT
ATATTTGCCAAACACTTCCAGAAGTCAAAAACTGACTTAAAAGTAAGTTTGACCAACTTTTAAGTTGATCCAAACACCCT
CTTAGTCAGAATGATGATAAGATATGGTGGTTCGGTCACAGCTCAGGTAGATTTTCTGTCAAAGCTTCCTTTCAGATGTG
ATAAATCCAACCAATACTATGACTGATTTTTGGTCCTAGAAACATATTTGGGAAGTGAAAGTACCCTACAAAATGTCTTC
ATTTGTTTGGTTGGTATCTAGGAATGCCTTCTTAACTGAGGACAATCTAATGAAGAGGGAAGCACAACTATGTTCTGGAT
GTCACCTATGTGGTAGAGAGGCTGAAACTATCAGTGATTTGTTCCTTCACTGTACAGTGTGTCTAGGTCTGGAATATTTT
TCTAGCACTAACAGGGACACATTGGGTCATGCCAAATAGCACTAAAGATATGTTGTCATGCTAGAACAAGGGGAGAAAAC
CTGCAGCTCAAAAGAATACTTGGATTTGAACCCTGCTTGCATATGGTGGACTGTTTGAAAAGAAAGGAACTCAAGATACT
TTGAAGATAATGCAAGCACAATTAAGAAGATAAAGATGAAATGTCTAATGCAATTTCATTTTTGGTGTAAACATGAATAC
TCACAGGCCTCTGAAACTATAATAGATGCTCTAGGTTCTCTGAAGGATGATAGAAATTTTGTGTATACTTTAGGTTCTCT
ATATATATAATTATGGTCTGCATAGCCTTTGTGCTTCTAATATAAATTGTAACCTTCTAAAAAAATGTGCAGATTTATCA
AAGAAAATGAAAATAACATATCTGATTCTGTGCCTCAAGCTTCAACTTGACAGGGCAATTACCAGTGCTTGGAATAAAGT
AATTTACAATGAGATTAGAACCTGCAAAGACCTAGATTCACTGGGAGTGATAATATTCCAAAGAAACAGAAAGTTACAAC
ATCTTGCTAAGGGTAAAATATATAAACACTACCAACCTCTAACTTTTCACAGACATTGTCCATGTCCACAGTACACACCC
CCTTGCATTTTATCTTGCACACCCTTTTTCGCTTCCAATGTGCATGGATGTTCTCTAACATGTTATGTGTTAAGCCATCT
CGTCCTGGAAACAGAAAACGTATTGAGAGTCAAAGTGAACAAAATTCAGTGTCAGCATATTTTTTTTACATGAACAGAGA
AGAGTGAATCTATCAAGAGCATTTTATGAACTTTATAAGGACCATTAATACCTTAATGTAAATCCAACTACCATCACTAA
TGAACTGAAATTAAGAAAAGAGAAAATGTTCGGTCAGAAGAAGCCTTTTAATGAGAATTGAGTTATTCACATTGAGTCCG
GGGTAAACGTTTCCAAGAATGAATCAAATCATCCTGATATAGTAATATATATACATCAGAACACACCCCACAACTGACAA
CACCCACCTCCCAAACTCCCTCCTTTCTTCTTCTCCTCCTCAAATAATCAATTCCATAGAAACAAGAAAACAGAAAAAAT
AAGTCAACGAATTAGGCATCTGTGCGAGTACAACCTGCCAACAACAATTAGGCTTTGCAAACCTAAAAGAACTTGCATAT
ACTAGGAACCAACCAAGGGGATTAAGAAAGTAAGAATGAAACGTGTTCCGTGCGATTGCATGTTTCCAAAACAAGATGTT
GAACCACTCAGTTAAAAGAAACATTAGTATTAGTATATGCATAGATGTATCCATTCTGCTCTATTCAGTATCAGAATGAA
ATGGGTGACGGCTGGGATTAAGGGACAAATCCTTCAATGATATTATATGTGCCAAATGTTATACGTTGCAAAAAGATTAA
ACTAGCCGTTCAAGCTCGGCTCGAAAAGTTTCTACTTTTGTAGAAGTAGAGAATTCACATTCTACAACAAATTCACAGTA
AAACACAATCTTCCAAGTCTAAAAATAATGCAATTTACCTATATTCATTTGCCGTGTTGTTTTCTTACAACTATTTATAA
GCTCCATCATCTCCTCCTTTGTCAATGGCTCTCCCAATACCTCTTCTCTAGATTTAACGTACTTCGGCCCAGAACCTGCC
AAGAATGGTCCAGGAGCCTGAACCGGCTTGACCCCTTTCTTATGGGGAGGAGGCAGCTGGAATGAATCAAATTCTGGACG
CTTCTTCTTGCTCGGTGGCAACGGTTTCCGACCTGTCCATGGCCTCTGCATTGACTCCGGTCCAAATGGTGAGACTAACG
GTTCACGCAACTTTTTAGGCTTCAACTTTGGTGTTTCAGTATAACTATATTGATATACAAAGGGGGCTTCTGGAAATTCA
TAACAGACCCCATTTTCATCAACTTTGATATCAATAGCTGATTTCCCTGCTGTTTCATCAGGGGTTTCATCTGGAATCTT
GCGGGTTCTAACTAAAGGCTTAAATGCGGGGTGTATTTGACGAGGGTTGTTCTGGAAATTTCTGGAATACTTGGACTTTT
TCCCAGGGATGGAAGGTGAAGAAGGAGTTGAAGGAGTGCCAACGGATTTGAAAGTTTTTTCAGTGACTGGTGATGGAGGG
GCAGGGTTGTAATTATTGGCAATGTTAAGGACAGAATCGAAGCGCTTATGGAAGCGGATTTCATCTTCGATTTCCTTCTG
AGTTCGTTCATGGCGGATGAATTTTTCGGCGTTGGCATTGTTCCACCGTGAGAAGCGGATTTCAGTCGCCGGACGGTGGC
TGTGTGGTGGAGCTGGTGGTGAGAAAATTGGGAATTGGATTAGGGTTGTTGAACCCATTTCACTACGTTTTTGCTACAAG
AAGATGAAGGCATTCAAAAATGCGAACGAGAATTTAGGATTACTATTTTTCTCAATATTTTTAAATGAGGAATAAAAAAT
AAAATCTGTTATGTTGATTAGAGAGGGACCAAGATTATTATTGTTTTTATTTTATGATTATGCATAATTTTATAGGAAAA
TTTTATTTTTAACTACCACTCATTTATCTACTTGATTTAAAATATCCCTCACTCTACCTTTTTTATCCACTCTTTATCTT
TAAAACTAATTGAGTTTTATTAAATTAAATTATTATTATTATTTATTATGTGACAGATTTCTATTTGCTGAAATTAGTAC
CCCACCTTCACCTCTTTATTTAATCCACCCCATTATCTAATTACCCATCTAATTAAAACACCCATCTCTTTCATTTTGAA
ACCTAAAACGTACTTCTTCTTTTTCCTGAGGAGACACATTCAGTTCTTCATTTGCAAGTTTAGACATGCATAGAGTTTTT
TTTTTTTTTGTAATTGAACAATTTTGTTACCAAAGTGATAGTAACAAAACCAGAATCAATCCCCTGTCTCTTAGAATTAG
ACGACTACATAATCATTTTCCTACAATCTAATTGGTAACAACTAGAAAACAAAACTTTAAAGGTAGTACGATACAAAGAA
ACAAACTACTACAACTAGTTAACAACTATGAAAATTAGCTTGCCGCTCCAAAGGATCTGCCAATCGGCACTGCAATATAT
AAACATCACGAAGGCCATATTTGCAACTGTAGTACTGAATGCCACTTTTTCTCTCTCTAACCTCTGGTATGTACATGAAT
AGCAATCTCCTTACTAAGTCTGTCCATATTATAGAGGTCAACCCGAAATCTGATCATGTTCCTTTCCCTCCAAATGACAT
AGACAGTCATAACAAACACACAACAAATGATGGCACCCCCTACTAGACTTCTTCTTGCCCCACTCAGACATCCATTGAGA
TTCAGTTTGCCAGTCCCCTACTATTCTTTGGATACCCATCCAATTTAACATTTGCTGCCACAAGAGTTTTGTCACACAAC
ATTCAAAAAACAAGTGTCACATTGTTTAATCGGTCAGGTTGCAAAACACATACTAAGGAGACTTGTATTCAGATTTTAAG
CAATCTTTTAGCAGTAGGAAACCTTTTCCAGCAGGTCAACCATAAGATGAATCTGAACCTGGGTGACTACTTAGATTCAA
AGCAAGGCTCTTCCAATGCACTCTAGGATATTGTGGCGTTAGTGTTAGATACAACCTCTTAATAGAAAACCTACCCTTGT
GTTCTATAGTAGATAGTCTCTCGTGTAGGTTACCCTGCAGCACTCGAGCTTGCATTATAATCTGCCTCAGACCAAAGATC
TTTCATATAACCCATGTTGCATTACTAGGGATAGGACAATCTTCCAGGGAACTATTCTTCATATAGTAAACGCGAATCCA
TCAGATCCAGAGGCAATCTTTCTTCTCATTAAAAGGCCCATAAATGTTTTGCAATTGCTGCTTTGTTCCACCTGGGCAAA
CTTATCACATTATGGCCCCCAGCTACCTCAGGCATACATATCTTTTCCTATGAAACTAGTGATCTCCTAGATATAGTTTC
TTTTCCAGTCCACAAAAAAGACCTACACAGGCTCTCCACATGTTTCATTATCTTTTTGGGGAGAAGAAAAACTTGTGCCC
AATAAGTTTGCCAAATACAATAGATTCTATCAATTGCAACCTACCAGCATATTAGAGTAGCTTGGCTGACCAACATTTCA
TTTTTTCAATGATTTTTTCCACAAGAGGCTGACACTGATTAATGGTAAGCTTTTTGGAGGAGAGTATGGACACCCAAATA
TTTAAAAGTTAGGGTCCCTTCACAAAATCCCAAAGAATAGTCTGTTTAACCCCAGAAATATAGATAAAACTCTTCTCAAT
GTTGGCTAAAACACTCGAAAACTTGACAAAGGCAGCATGAAGTAACTTTACAGTTGTAATGTCAGCTTTGCAGAACATGA
GAATGTCATCAGCAAAGCATATATGTACCACACCTAGATTTTTGCACCTGGGGTGGAATTGGAATTGAGGATATATAAGC
ACTTGATTCAACTCTATTTGAAGGTATTTCATAGCAATGACAAAGAGATAAGAGGACATGGGATCCCCTTGTCTAATCCC
TCTCATCATCTTGAATGGTTCATTAACCCCCCATTCATCAACAGGGAGTATGAGACCGAGGTGACACACTCCATAATCCA
TTGAATGAATTTATAAGGGAAACATAGCTCTACTAGAATACTTCTTAGGAAACACCATTCAATAGAGTCATAATCCTTCC
TCAAATCCACCTTCATGACACATCTAGGTGAGAGTCTTTTCCTAGCATACCACTTCAAAACTTCATGGCCGGATAACACA
TTGTCTAGGATGCTTCTCCCTTCAATAAATGTTATTTGTGAAGGACTCACAATGTCACTAATAACCTCTTTGGCTGTGTG
TGTTAAGATCTTAATTATAACTTTATACATAGTTGTGCAACATGCAATGGGCATATAATCCTTCAATCTTGAAGAGGAGG
GCAACTTTAGGAATAAGTGTGATGACAACACTACAATTGAAAGACTTGAGTAGTTTACCAGAATTGAAGAACTCTTTAAC
AACTAGATTGAGCCCTTCCTCAACAATAGTCCAGTTGGAGGTGAAAAGCTCCACTGGGAAACCATCCACTCCTTGGGCCT
TTTCATGTGGCATGGCATAAACTGCATCTTTGATCTCTTGGTCTGTAACATTAGTAATCAGCTTACCTTTCTGTTGGTAA
GTCAAGCACTTCCCTCTCTATGTCAGTGGAGAATCTAAATAAGGCATCAAATCAGTTTTAGCACCCATGAGATTCTTAAA
GAAAGTTATAAATTCATGCTCAATTTGTACCGGGTCAATGAGTTTGATGTCAAAGTCTGCTAGTGATTGCATTTCTACTT
GCTCGAATTTTTCATTGAGCTTGGAAATACATTGAGTTAGCATCCCCACATTATATCCAGTAAGCTCTGGGCTTCTGTCA
AAGGACATGTTCCTCTACACCACTCAATTTCTGAGTCTGGAGAAGGGCCTATTTCTCATTTTCAATAAGTACCTGGTCCA
AAGGTATACCGATCATTAATAAGCGCTAATCTTTGTATCCCATGGGCTAATCTTAGGGAGTATGCCACATATGTATTGAT
GTTCTTCAAGCTAGTCTTTAATAGCTAAAGTTTTTGACTCGGTTGGAATTGCTTTGTGCCATGACATGGTCTGGTCCATA
CCTCAGCCAAAACACTTCCAAAATTTGGATGTTCCATCACCATCTTGAATAACCTATATGGCTTATGATGCAAAGACACT
CTGAGTTCATGCTGTATGTAGATTTGAAAGTGATCTGATACTCCATGATTGAGAAAATCAGCCTCGACATGGCCATAATC
TTGGATCCATTTGAGATCCCCAAGAGCCCAATCATTCTTGGAATATACTCGATTCTACTGGTCTTGCTTATTACAAAACG
TATAGTACTATCTAGCATGCTCTAAAGCTGTGAGTTGGATTGTATCAAGGCAACTCCAGAAGTCCTGAGTTTCAGCTTGT
CTGGCATGGGTTCCCAACCTATCCTAATTAGATAGGATAATGTTGAAATATCCACTCAATAACCAGGCACCCTAAACAGT
TTGTTGGATATCGCGCAAATCATTCAATAAGCTCTTCCTCTATTGTGGTTTTTTTTGCATAGACAATTGCATAGTCAATG
CTAAAATATGTACCCACATCCTCCACAAAATAGTGTATATATGTTCAACCACCCTCAATATCTGCAATTGAATGTGAGGC
TTTCTAGAACAACCATATCATCATATTAGGAGCCATAGGATAATTACAATATGTCTCCCACCCTCCTCCTATTTTCCTCA
ACATATCTTGTGCCTTATGTTCTCTAATTCTAGTTTCTAAACAACAAAAAACATCAACCTTATTCTTATGCAAAAAGAGT
AACAACTCCTTCTACTTTAGGGGCTGGTTTAGCCCCCTAACATTCCAAGTCGTGAGAATCATGGGGGTTATGAACAATTC
CTGGGTCGTTAGCTCAACCTAAGCCAATGGTGGGTTGATGAATCCCCAAGGAAAATGTAATTGCTTCTCTGTTTGCCTGA
AAATGGAGTAAGGGCTTAAGGGCACCAGGTCTCACACTAATCTGAATAACCTAGTGTTGATCTTGCAAATCATTTCATTC
TTTGCTACATTGGCCATCCCTTATACTAATTGGACCTTAGGTCTAGCTATCCAAGTTGGTCAAGGTTGCATTTTCCTCCT
TCTATTCATTTTCTTCTTTTTCGGAACCTCTTGAAATGGTTCCTTATAGGGTTTGAGATTACTCAACAAGCAATCCTCCT
TAGTGTGACCAAATTGCAAGCATTCAGTACAGAAGTTTGGTAGCCATTCATAATCAATAGCTTGTTGAAACGTGCCTAAA
GACGTGGCGATCTCAATGATGTCTAAGAGGTTGAGAAACATCCACTTCAATCAAACACGAGCATATGAGATTTGTTTAGC
GCTATAGTTATTCTATCTATATACATAGGTCACCCCACAACACTTTCTTCTTTACTTAAAACATTTTAGGACCAATACCC
TANNNNNNNNNNNNNNNNNNNNNNNNNNNNNNNNNNNNNNNNNNNNNNNNNNNNNNNNNNNNNNNNNNNNNNNNNNNNNN
NNNNNNNNNNNNNNNNNNNNNNNNNNNNNNNNNNNNNNNNNNNNNNNNNNNNNNNNNNNNNNNNNNNNNNNNNNNNNNNN
NNNNNNNNNNNNNNNNNNNNNNNNNNNNNNNNNNNNNNNNNNNNNNNNNNNNNNNNNNNNNNNNNNNNNNNNNNNNNNNN
NNNNNNNNNNNNNNNNNNNNNNNNNNNNNNNNNNNNNNNNNNNNNNNNNNNNNNNNNNNNNNNNNNNNNNNNNNNNNNNN
NNNNNNNNNNNNNNNNNNNNNNNNNNNNNNNNNNNNNNNNNNNNNNNNNNNNNNNNNNNNNNNNNNNNNNNNNNNNNNNN
NNNNNNNNNNNNNNNNNNNNNNNNNNNNNNNNNNNNNNNNNNNNNNNNNNNNNNNNNNNNNNNNNNNNNNNNNNNNNNNN
NNNNNNNNNNNNNNNNNNNNNNNNNNNNNNNNNNNNNNNNNNNNNNNNNNNNNNNNNNNNNNNNNNNNNNNNNNNNNNNN
NNNNNNNNNNNNNNNNNNNNNNNNNNNNNNNNNNNNNNNNNNNNNNNNNNNNNNNNNNNNNNNNNNNNNNNNNNNNNNNN
NNNNNNNNNNNNNNNNNNNNNNNNNNNNNNNNNNNNNNNNNNNNNNNNNNNNNNNNNNNNNNNNNNNNNNNNNNNNNNNN
NNNNNNNNNNNNNNNNNNNNNNNNNNNNNNNNNNNNNNNNNNNNNNNNNNNNNNAAGCTAGGAGAATAGTCGATCCAAGC
TTGAACCACAACAAGATCACCTTATGAATCGGAACCTACACTTTGTGAAAAATGTAGAAAATATGGGTTAGTACAAAAAT
GCACGAAGTATGATAGCCATGCATAAAAATCCTTTAAACATACTAAAAAAGACATTTTGGTTGAAAACCATGCTATATGC
CAAGTTTGGAAATCATCATGAACATTAGTATAAAAGCATAAGACATAAGTATATTCAACATATAGATCATCATAGCATAA
TAGAACCATCTCATAAGTAACCCTAAGTTATACTTGTGCAATGTATAAATAAAGATCTCATAATCTCATCTATACTAGGT
ACAACTTTTAGGCCACCATAAACATACTTACCATTCTTGATTTCATCATTTGTTCATATTCCTAGACAAGGAAACCTTCA
CATTTACTAAGTCATATCAAGGAAAACAACTCATAGCAACGATCCACATTAAGCATACTTCATCACAATTAACCTTCATA
TAAACATACTTAGTAGCATCATCATAAGCTTATTCATTTCATAAAGCATTATAACATAAAGGAACACACCATGACTACTC
GCTGTAACACCCCGTATCCGAAAATAGAGATTTCAGATTTCTGGTGTTACAGGTGGCACTCACGGACACCATCCATGGAC
CGTAGATGGACTCACGGTTCGTCCTGCAGGTCCGTGGTTCGTGACAGAAAACTTCCCCAGAACTCAGTCAGAAAATTTGG
CTAAGTGTTGACCCACGGCCGGACTTACGGTCCGTAAGTCAGGTCACGGACCGTAGTTCATGTCCGTGGATCGATGCCCC
AAAAGCCCAACTTCAGTCCCGAACTACGGTTGACCAGCACGGACCGTCATTCGATCCACGGTCTGTAGGTCTGACCGTAG
ATCGAAGGTTAGCGGCCAGTTAGCTGAAAATTCTGATGGGTCAACTTCAGATGGTCATAACTTTTAGCAAAAAATGAATT
ATGTGTCCCATCACCTATGGTTAGATAGATAATTGAATTATCTTTCCAACTCCACCGAGTTTGCTAAATTCTGACCTCCG
ATTAAAAAGTTATGTTCGTTTTAGTGAAGGCCTGTCGAACAGGCTTGACTTATGGACGCAATCTACAGACCGTAGATTGA
CCTACGGCCCGTAGGTCCAATCCGTAGGTCACTCCGACAGCAGTTAATTCAGGGGTCTTTTGGTCTTTTCCTATTTCGTT
TAACCCCTAAGATACGTCGTTTAGAACCTAAATCATGAGGTTTTAATTAGTTTAAGCCTAGAAACATAACTAGAACTTAC
CTTAGTCAAAATCATTAATCAAACTTAGAAAATTAGAAGCAAGAGAGGAGAAAAAGGTCAAGAACCCTAGTTCAAGAACG
CAACGAGGTTTCTTCAGTTCCAGCCCCGAAATCGAAAGATTTCTCCGTGGAATTCGTCACCAGGTATGTGGGATTTCACT
AGTGGGTTCCTTTCGCCTATTAGGTCCCTAGAATTCAGTCAGATTCTTGATTCCATGATTATGAACAGACCTAGGGTTTC
TAGAATTATAGCAGATCATCATGAATTAGTTATTTAAATGTTCCAAATCAGATTATCATGTTATTGCTCGGTTTATCGCA
TGAATTTCAGAACCCTAGCTATGTATTTCTTTAGTTCTTGAATTACACATGCTAGGTTAGATATTTCAGTATTCAGTTTT
ACATGCCTCAGTTTATGAATGCATCATTATCAGATTAATTGTTGCATTCTCAGTTTGCATGTTTAGTTTCGAGCTATCCA
GTATTTACAGAAACTCAGTCATAATGTGTTAACCACTTAATCTATTGGGAGTAGCATAATACCGAGTTGGACTAGGGTTT
CAGCATACCCATATAGTCCCAGAACTACGAGCCACGTAGGTGTAAGTCCCTTCTGTGGGCAACATCAGTTTAGTGATCAC
GTCAGCATGCCTCTATATCTCTGGCAGGGTATATTGGGTCCTCTCGATGGGGTGTATACATCGGACTCCACATTTAGCTC
ATGTGGTTTTATGTCGGTTATTAGTAGCTCACACAGTTCAGTCAGACTCTATTGCATTGACCACATTTACAGTTCATTAA
GTATTCAGTCAGCATGTTATAAATTGGTCATTGCATTCAGTTAGCTCAGTATTCAGTATCTATATCATGTTCAGATTATT
TCATTGCTTTATTGCTTTGTTCAGTTATATGTTCTTTCAGCTTTACTCTATCCTGCCTGCTCAGTACCTTTCAAGTACTG
ACGCATACGTGCGCTACATCTTCTCGTGATGTAGGTTCAGGTTCTCAGTATCCAGATCACGCTTAGATCGGTTCTCGATC
TTCAGTTCAGCATCATCAGTGGTGAGTCCTCATTCTTCGAGGACTAGTGACATGTTTATCTTTATCGCTTTTAGTCTTTA
GTTTCAGGTTTGCTAGATCTAGTTGGGGCATGTCCCAACATTTCTAGTCAGTTTAGAGGCTTATTTCAGACATAGATAGA
TTCAACTTAGTATTGAGTTAATAACTTCTTTGTATTAAACTCATCAATTTTCATATATCTCAGTTATAGTATATGGGTAT
TCCCCATCTTTCAGATTTATTTATGATTTAGCTTCTGCACAGTTTCTATTATTCAGATTATATTTAGTATGTTCATGATC
ATGCCAGCAGGGTTAGCTTGGGATCACTTGTGGTCCTAGGTCCCGTGTCCGCGTCTCGGGGGTAGCTCGGGGCATGACAC
TCGCAAAGCCTACTTGTGCAATACATGGATTAAGTCTCATACCCCTACCCACACTAAGTAGTGCATTCTTGAGAAGCCAT
AGTTTATAATAATTCATTGTGGGGGAAAGCCTTAACCGACATAGACCATGTGAGGAAATCATGGAATCTGGTGTCTCCCA
CACCAAAAAGGGTTGTCCTACTTGCCTAAGGTAGAACCATTAACTTAGCTTAGGTGGATCCACTAGCTAAAGACCTATGA
GGGCACATACTTTATGGGATAATAAGATTGCTACTAGATACCCCACCTCAACTCATGTGAGGGCATCCATCTCAAGAGAT
TGCTACTAGAAACCCCGCCTCAACTCACATGAGGGCTTCCATCTCATATCAATATCCACTCGGTGCTTAGCATTATTCCC
CACGGAGTACTTAACATTCATTACTTGAGTTCATTATTATGGAAGAATGTGTCAACACTCAATTCAACATCATTCATATG
ATAGCTCCTAGATTCAATAGGTGAGAATAGCCTTTCAACCTAAGAATCCCCATATTGTAAGAAAACATTTCACAACATGT
CATTATCATTCATAAGTGCATAATTGAGTATAGTCTTTCAATCAACACAACATCATTAGCATAATCATAGAAACTTCATT
CATAAGTGTGTGTGTGTGAGAGAGAGAATAACCTTTCAACAACACCACAATTACATCATAGTGATACTCACTTTATTCTC
AAAGTATTCATAAGGCATTAATAAACATCATGATCATAAAAAATTCTCATAATTTGTCCTTCAAGGACCATAGAACATAT
TCAATCAACACACCTAGAATTACTACATTAGGCATGGTTAATAACATGATTTAAGTAATCAATTTATAACATTCATAATT
CTATAGCATTCTACTAACATCGATCCATACCCACACTTTAAGATCCAATTTGAGAAATTAGGGAAATTCATGGATTCTTG
AAGAATTCAACTTAAAATCATATAAAATCATCAATATATCCATAAACAAACATAATTCAATCATTTAAAACGAATTTGAA
AGGAATTCACGAGATTGAAGTCAAACCCTAACTTTTGGGTTTTCTATCTTTGATATTGGGGGTTTTGAAGGGGCTCTATG
GGTGAAGGCTACCCATAGATGAAGAGCTACCATACCTTATTGAAGATTTACCATGAATTTGTGGAGAAAATCTTGATTGT
TTAACCCTAGCATCGCCTTTCTTCTTCTTCCTTGGAATTCTAGAGAGAGTTTATTTGGAGATAAATTGGTTATGAATTTG
GGTCTTGGGATTTTATTAAGTGAATAGGTTAGTTAATGACTTAAAAACACTTATATAGGTGATTTAATAATATACAAAAC
TACTCCACTTAATACTTAATTAAAAAGGAAATTACCTAAAGACCCATTACCTTGGCCGACTTAAGACAGCTTTACAGGCC
CCATCCACGACCCCCACCTACGAGGAGTGGACTGATCCACAGCCCATACTGGCAGGGCGTGGGTTGGGGTTCTGCAGCCC
CTCACTTTGGCCTTTGATCCACGACCTTCTCCCACGGAGCATGGACTACCTTACGGGGTGTAGGTCCCTCTGTGGGTCAC
TGTTTTAGGCTGTTTTGGTTGGTCCTTGGGGGGTTGTACCTTGACGTTTAACCCCTAAACCCTTCATTCTAAGTTCGAGA
AGCAAATTTTATTACCCTAACCTTTATGACAAGCTCTATTTAAGCCTACTAGTTTCCGGGTTGTTACAGGGATTGACTGA
AATTGGGGATGGAGGAAGTTACCAAATGTTATTGTCCGTAATCGACAAATAATTCCATCCGCTAGAGTGACAAATTTTGC
CGAGGAAGTGTCTGAGATCTGCATTTTCCACTCAAGGTGCACGTTAGTAATCTTGCCTATTATGTGCCGAGAGAAACTAT
CCCTTCATCGTAAACAAAGTGCATATCCTTTACAAGAAATTATGGATCTAATTTATATTAGAGATAAAGAAAGATAAAAA
GGTAGAAATTATGAGAAATACACTTATTAAATGTTTTTCTAATACTACTAGATATAGGACCCCGTGCCAGCACGGGGCCC
AAATATATATATTTTTTTATTTTAATTTATGTCATATTATGGAATTTGAGAAGTTATTGAAATTTTTATCTGATTTTAAA
AATATTTTAAATTTTTAGCTATTGTCATTTGTAGTACTTTTTTTTAACATAATTTAGAAAAAAATATTTATTACTCTGTT
TGTTCTAATTTATGTGACACACGCAAAATTTTAAATATTAAGCATTTTTTATATGTCTCTTTAATACATTAAGTTGTTAA
TTATTGTATTTTATTGTATATTTTGAACCTAAATTTTTAATAATATATGTTATTTGCCATGTCCCAATTTATGTGACATT
AATTGATAGATTTGTTGGAGTCGAGAGATTTATTTTGTTAATTATTGTAATTTATATTTTTTTTTCCGTCAATTTCAAAC
AATATATGTTGTTAATTGATAGAATACTTTTAATGTAATTTTTTTAAAAAAATATGTGTGACTCTCCATGTCCCAATTTA
TGCGGCACATGTAAAGTTTTGACAATTAACCAAAATTTTAATACATTTAAAAAAATATTTTTAAGTCGTTAAATTTTAAG
TAATAAGTAATTTAAATTGTTGTATTATTTATTACAATTTATAATACTTTTAAAGTAGTTAAAATATTGTACAATTTATT
ATGATTTATAACACTTTTTTTAAAAATTTATGTCATATTATGGAATTTGAGAAGTTATTGAAATTTTTATATGATTTTAA
AAATATTTTAAATTGTTAGCTATTGTGATTTGTAGTACTTTTTTTAACATAATTTTGAAAATAATATTTATTAATCTATT
TGTTCTAATTTATGTGGCACATGCAGAATTTCAAATATTAACCCTTTTTTATATGTCTCTTTAATATATTAAGTTGTTAA
TTATTGTATTTTATAGTACATTTTGAACCTAATTTTTTAATAATATATGTTATTTGCCATGTCCCAATTTATGTGGCATT
AATTGATAGATTTGTTGGAGTCGAGAGATTTATTTTGTTAATTATTGTAATTTATAATTTGTTTTTCGTCAATTTCGTCG
ACTATTGTTTTTTATTAATTATTGTAATTTATTGTTTCTTTTTCGTCAATTTCAAACA
CCTAGGATAGTAAAACATCCTTTGGATCGATTTTCTAGCATATTTTTTTGATATTTTATTAATATCATTAGAAAAGTTGT
TATTAACGTAACTAAGTTCTCCTTCGGAGAAGTTGTCAGCATTTATTGGCTGTACTCCTCCTGTGAACCTTTTTTCTAAG
AACTTTTCAAGATCTGAATAATCATTGATCTTAAAATCTACAATTTCTGGCGGGGGTTGCAAGCTACTATGAGCTATCTT
TTATTTACCCTTGATTTTTGTAGGCAATAAAGATATTATTTTATCCATCTTATCATGTAAAGAAATAATATGTTCACCCA
AAATACTCATATAAATATTGGCGTAATTATTTTGCTTAATCATGACATTAACATGTTGTGTAGTAGCTGAAGCAGTATCA
TATTCGAATAATTTAGAAAAAGCATTAAAATTAACAATCTTATCATTTTTATTAATTTGGAAAGATTGTAATGGAGGGAA
AATAAATTTAGTAATTTCTCCGTTACTTAACATAAAATCTCTTTCTAACATAGAGATATAGTTATGAACATGTTTACACA
TAAACCAAGGTACGAATGGAACTAATTTATTAATCTTTGAATCAACAATATCTTTATAGAATTCTTCTTGGAATTCATAT
TGCTCATTTTTATTAAAATTCTGGAAAAACCATTTTCTAAATAGTTTCCATTTTTTTCGCTGAAAATCTTTAGTGATTCT
TGCTCTTGCTGGGGAACCCAAGCTAAAATCAATTTGCTTGTCAGACATCATAAACAAATTTTTAAGTCGTTAATCCATCT
GGAAAATTCATTTCAGATTCAGTTATATCTAAATAGAAATCGGCCATATAATAATAAAATAATAAAAAAATTAATTTAAG
AAAAGTATGTTAGTTTTAAAGGTAAGGGTGGATCAAAGTGGTGGAGTGAGGGGTATTTTTAGTCAAGTAGATGGATGAGA
GGTGTATTTAAATCTTTTCGGATAGTTCAATGATATTTGTTATCCTTTATCCATTTTTTTAATTGGGTTAGGGGAAGAGG
GAAGGGAAAATCTATATCTATATATACTAGTATACGTACTCGTGCGATGCACAAATAATATTAAATATTTATTTTAAAGC
ATTTTGGATTAAAAAAAGACGAAAATTTACACCCCTACCCCCTCTCCCACATCCTAATTCCTCATCATTAAAATCATGAG
TATACATAGACAACGAATCATGTAATTATCATATAATATTTATAGAAAATGAAAAATATTGAATAATGCAATAAGTAAAT
TCACCAATGAAGAATGCAGTAAGCAAAATTCACCAATAAAGCTAATGATTATTAACAAAATAAAATAAAATAGTATGATC
ACTTTAGGAGTATATATAGGAGAAGCTAAAAAAAGTTAAAATTCTATTACAATTCAAATTCAAATTTCATTTAAATTTGA
ATTCAAATATCATATCTATTTGAAATTTGAATTCAAACATCATATCTATTTTTTAAAATAAGATCTTTTTGTTATTCTTC
CTTATCCTTAATATTTTAAATACAATGATATTTTAACTTTCTTATAGAGTATATATTGAAATTGAGAGAAATAATTAAAA
TCGATAAAATATTCCACACCCCCCTCGTTTCCTCTTTTTCCTCATTTATCTTCTTTTCTTTATTTGTTATTTTTTTTTAA
TTATTATTTTCACTACTATTACTACAACTATTTATTATTATTACTGTTTTTCTTATTAATAATATTATTCTCGCTATTAT
TGCCATTATTATATTATTATTATTATTATTATTATTATTATTTCTGTTATTATTTTTATCATCACTATTATTATTATTAC
GGAAAAGGGTCAAAATTGCCCCCGAACTATATGAAATAGACCATTTATACCCTTCGTTACATTTTGGGATAAAAAATGCC
CCTGCTGTTATCCTAAGAGACCACAAATACCCTCAAGAGTTAACATCCCAAATTTTTGTTGACGTGGCAAGCCACGTGAG
ACTAATCCTTCCACCTAAGCGTTGCCAACTAGGATTCACTACAAAAGAACTAGACCTTTAGCGGCAACAACAGTCGCCAC
AAAAGCCTAGAAAATCGTCACTAAAAGTTTTTAACATTAAATTCTAATTTTGTGTTTTTTTTCTTCATTGGTTTTAAAAA
ACCAAATATGATATCGATTAAGTAGGAGTTTGAAGACACTATATGTTTTATTTTTATGTCATATGTAAATGTATAAAATG
TACAATGATGCATTTTATATATATAGTAGGAGATTTGAATCGAGAAGTAATTTTGATTATTTTTCGTAATAATATTGATG
TTTTTAATATGGATATTGCAAGTTATTTATTTTAGAAAATTAGGTCGCAATCGAAAATTAAATATCATATTTTTTTGTTG
AAAAAATAGGTTTTACTAGTGAATGGTTGTTGGAGTCTTAGTTGCCACTAAGGGTGTGTTTGGTATGAAGGAAAATATTT
TCCGGAAAATGTTTTCCAATTTTCTCATGTTTGGTTGGGCTAAATGTTTTGGAAAATGTTTTCCAAATCAACTCATTTTC
CTCAAATTTAAGGAAAATGACTTCCCTTCTAAACTTAAGGAAAACATTTTCCAAAACTCTCTTTCAACTTCAAATTACAA
TTATTTTTTTGTTGAAAAAATCAATTTAATTTGTCCCTACCCTCAAACCACCCCCCGCCCCCCAAAATAATAATAATTTT
AAAGCTTGATTTTAAATTCAATTTTTTTACCCACACTCACCCCTACCCCCACCCCCTCCCAAAAAAAGATTAAAAATTAT
TTTTAAAAGATATTTCTAATTTCTAATTTTTATTTTTTTTCCCCCACCCACTACCCTCGCCCCCCCCCCCCCCCCATCAA
CCCCTCTATCAGCCCCCAACCCCCTTCAAAAAGAAAAAAATTTAAGTTTGTTTTTAAAAAATATTTTCAACTTCAAATTT
TTATTTTTTCATCCCGATCCTCGATCACCCACCCCCCTCTCCGGTCAGCCCCCCCCCCCCCCCCCCCCNNNNNNNNNNNN
NNNNNNNNNNNNNNNNNNNNNNNNNNNNNNNNNNNNNNNNNNNNNNNNNNNNNNNNNNNNNNNNNNNNNNNNNNNNNNNN
NNNNNNNNNNNNNNNNNNNNNNNNNNNNNNNNNNNNNNNNNNNNNNNNNNNNNNNNNNNNNNNNNNNNNNNNNNNNNNNN
NNNNNNNNNNNNNNNNNNNNNNNNNNNNNNNNNNNNNNNNNNNNNNNNNNNNNNNNNNNNNNNNNNNNNNNNNNNNNNNN
NNNNNNNNNNNNNNNNNNNNNNNNNNNNNNNNNNNNNNNNNNNNNNNNNNNNNNNNNNNNNNNNNNNNNNNNNNNNNNNN
NNNNNNNNNNNNNNNNNNNNNNNNNNNNNNNNNNNNNNNNNNNNNNNNNNNNNNNNNNNNNNNNNNNNNNNNNNNNNNNN
NNNNNNNNNNNNNNNNNNNNNNNNNNNNNNNNNNNNNNNNNNNNNNNNCGCACCTCCTACCCCGCACCCACGCACCCCTA
CCCCCCCCCCCCCCAAAAAAAAAATAAATTTAAGTTTGTTTTTAAAAAATAGTTTCAACTTCAAAATTTCATTTTTTTAC
CCTACCCTTGACCCCCACCACCCCACCACCCACCTCCTACCCAGCCCCCTCAAAAAAAAAAAAATTAAGTTTGTTTTTAA
AAACTATTTTCAATTTCAAAAATTATTTTCTACTCTAGTAAAAATAAAAGATATTTCTCAAAAATATTTTTCATTCATAA
ATCAAACACTAAAAATCTTTTCCGGAAAATATTTTCTACTCACCAACCAAACATGAGAAAATAAGTCAAAAATCAACTTG
TTTTCCAGAAAAAAACATTTTCTAGGAAAACATTTTCCTTCATACCAAACACACCCTAAAAATCACTCATAACCTTTAGT
GGCAATATTTTGGGATTTTGTGGCGACTTTGTCACCACTAAAAGTCAAGTTCTTTTGTAGTGAATCTTAGTTGGCAATGC
TTAGGTGGAGGGATTAGTCCCATGTAGTTTGCCACGTCACTAAAAAATTGGGGTGTTAACTCTTGAGGGTATTTGTGGTC
TCCTGGAATAACTGCGGGGGTATTTTTGATCCCAAAATGTAATGGAGGGTATAAGTGATCTATTTCGCATAGTTCAGGGG
CAATTTTGACCCTTTTCCGCTATTATTATTTATATTTATACTTTAATTTAATATAAAAATTAAATATATTTTAATTTATT
TTACAATATCTGAAAATGATTAGTTATTGAAATAATAATAGTTCATTTAGAATCCCCCCCCCCTCCCCATAACCACCACC
ACACCCCTACGTTTTTTCGCATTCCCCGTTCTTTTATTTTTTGGTTAAATTTTGTCCCCCATTCATTTCCTCTTTTTCCT
CGTTTATCTTCTTCTTTTTTTTCCCCCTTTCTTTGTTACTTTCTATATTTTTATTTTTTTAAATTATTATTATTATTATT
GTTGTTTATTATTATTGTTGTTGTTGTAGAAAATATTGAGTTAAAAAAAGTTAATAGAATATGAAAAATACAGTAAACAA
ATTAATATTTTTTATTCTTTACATTAAAACTAATATTCTTTTACAAAGAAAACATCTTAGATAGTTCAATAGATGTAAGA
ATACAGAGCAAGATCGATGAATTGTGTACCTTATATTTGCAGAGAATGTCCTCGATTTTGCTACAAAAACGAATTGCTCC
ATAGTCACTCTTCGAATCATTGTGAAACAAAGATTACATTTCACAAACTAAATGTCAATTTGTTAGTCGATATTCTTATG
AAGAAAGAATTTGTTTTCCTTGTTTTTACTCTTTTGTTCTCTATTCTTTTTAGAGAAGCGTGAAATAAATCAATTTAAAA
GGGAGTATCTTTACGTTGGAGCAGTTACATTGTAACTATTACCACCCCTTTTAAATTTGTAGTTATCTTTTTTTTTAGAA
AACAACTTTAGGTCGTGTTGGTCCAAATCGAATCAGGTCGGTCCATATGGGCTCCACAAACTTACATCTCCCACTTCGCA
CATGGTGGAAAAGACCCAAGACAACACAACATTAACTAAAAACACAATTTATACGATAAATAGTTCGTACAATCCGTGAG
TAGGGGTGTGCAAAAAGCGAACCGACTGATTAACCGAACCGAAAAAAGTGTTATTGGTTTATTGTTATTGGGTTATTGCA
TTAACAGTCATTTAATGATTTTATTAAAAAAATATTATTGGGTTATCGGTTCGATAATGATTTTTTAATATTTATTGGGT
TAACCGATAACCTATTAAGAGTATAATGGTTTACTATTTTAATTTTTAGTCATACATAAATATCAAACAAAAACTATTAA
TAGAATTACTATATTAGACTATAACTATAAGGAGCCTACACAATTAATACTACTTAACTCTGCTCTCTGTATTTACCCTT
TAAGTTTTAGTATTACTTTAGTCTTAGGTTCACAATGTCAAAGCCTAAAGAAATAAGAACGGCAATGGGTAACCTTTGCA
ACGTCAATGGTAGTCTTAGGTTTACAATGTCAAAACCTAAAGAAATAAGAACGGCGACGGGTAAGGTTTGCAACGACGAC
GACAAGGGTTAGACAACGACTAGGGTTGTGAATTGTTAGTATTGACTATACTTTTACTACATTACGCAGAATTTTTGCAC
TCAATGAGTAATTTGATTTCTCTATTTTTTATTTCACGTCAAATTATTGGACAAGTCATATATTTATTTTTAAAGCATTT
TCTTATTGGTTGAACAAAAAACCGAACCGTTAAAGACAAAAAATTGATAACAAATATCTTATTGGTTGAACAAAAAACCG
AACCGTTAAAGACAAAAAATTGATAACAAATATCTCACAATACCCCAGACTTCATTCACTACTTCAGTAGTAACTTATTA
AATCTCTCATCCTCTTAAAGAGGTGAGCAAAAGTTTGTGTTTAACTTTATAAACACAATTGCACTCGAGTGTAATAGCCG
ACTTGTGTGTACAAGTTAAATTGTTCATTTTAATCATCTTCCCTTTCTACTCGAATCTATCTGTTCCATATCAATTGTTT
TCCTAGACATGCATTGCATTGCCACATCAATCAAGGCTATTAATAACATGCTAAAGTAACAACACCGATCGAAACTTCAA
GAAACAACAAAAGGTCAAAGGATATTTCAATAAAAAGTTAGTTTAATTTTTCAGGATCTCACACAATGAAAAAGCAGGGA
ACCATTCTTTCATTAGCCCATTGATCGCGTAACACACATGGTTTAAACATGTGTTACAAAATTTTCACCTTATACTGTGT
ATGTGTCTAATTTTCTCGATTATCCAACATCATACAAACCTTGCTCTAAACATCTCTAGATGTTTAACCCGATTTTCTCT
CTTTAATAATTCTCAAAATCATATTCACAGAGAGACTCTTGTGTGGCTTATAAAATAAGTCATTATTTGGTAGTGGAAAT
CATATGTTCATGTTTCTCCGACGTAAGAGGTAATTGATCGTGTGAGAGAGTCAATCTTGTGACTTGTCCGACACTTTCTA
TTTCTATAACATTATCACATGCACATGAGATATGAATTCAAAATAGTCAGGTATTGATGAGAATAATATAGCATTCAAGT
TATTTTACAATACATAAATATTATCATATCCTACGCAAATTTAGAGACTTAACATGTTTCTCAAAAAAGTCTCTAGATAT
TGTCTGTGTAAAAGGATTAACTATCATTTCACGAGTAGGAATGTATTGTTAATTTATTTCTCTACTTGCTACTATGTCTC
TCTCAAAGTTATACTTGATGTCAATGTGTTTGATATTGCTATGATACTTAGGATCCTTCGTGTATGCAATAGCCGCTTGA
CTGTCACAATATAAAATCATGGGCCCTTAGAGTTCTCTGCAATATTCAAATGCTCAAAGAATCTCTTTAACTAAACAACT
TCTTGTACTGCAGACACACAAGTCATGAATTCAAATTTCATGGTTGAAAGAGTAGTGCAAGTTTGTTTCTTATAGCTCCA
CCATAAGTAAGAAAGCAAAACTGAATGTTGATTTTATATCATTCCGGTCACCAACCCAATCATCATTGTATAGCCTCTTA
TGAATAAATTAGATCCATTATAACATAGTTTATGATTCGCAATCCCCTTCATGTATTGGAATATTCTCTTTACTACTTTC
CAATGATATCATCCAAAATTGGATTGATACGTGCTAACTAGACTTACAACATAACAAATGTCTGGGTGAGTACACATCAT
AACATACATCAAACTTCCGACAACACTAGAATATGAAACTCGGGACATGTCTTCATTTTCTTTTTCAGTCTTTGGACACA
TTTCAAGGCTTAAAGTTTTACCACTTACTACAGGAGTATCAATGGATTTGAAACTATTCATTCGAAAACGTTCCAATATT
CTCCTTATGTAAGTTTCTTGATATAAACTCAAAAATTTCTTGGAACTGTCTCTTTGGATCTTAACACCCAATATATTGTC
TGCTTCACCCGTATCTTTCATATCAAATGATTTTAAAAGTCATGACTTAACAGTTTTCACATACTCAAAATCATTTCTAG
CTAATAAAATATCATCTACGTTGAGAGAAAGAATTACAAAATTTCCATTAGATTTTTTCACATAAATGCAATGGTCATCA
TCAATCACGGTGAAATCAAATGACATCACCTTCTTATGAAATCTCAGATACCACTACCTTCAAGAAAATTTATGTCATAA
ATTGATCTTTTCAATTTTCAAACTTTTCTTTCTTGGCCTTAACAATGAAACCTACTGGTTGTTCCATGTAGATTTCCTCA
TTTAATTCTTTATTGAGAAAAGAGGTCTTCACATTCATTTGATATAATTCTAGATCTAAACGTGCAATAGTAGCTAAAAG
TTATCATATGGAGGTAAACTTCACAACTGGTGAAAAAGTTTTCTCATAGTCTATTCCAACTTCTTGTGTAAAACTTTTGC
CATCAATCGTGCTTTGTGTCTTTCTATTGACCCATCCTATTATTGTTTAACTTTGAGAATTCATTTATTCCCAATAGCTT
TACATTCCTTAGGAAGGTAAACTATATCCCATACTTTGTTGATTTTCATGGACTCTAATTTTTCTTTCATCGCTTTTAAC
CATTCATCCCTTTTAGGGCTCTATAAAGCCTCAGTTACAGAAGTAGGTTCATCCAATTTTGTAGGAGATACCAAGAAAAC
ATAATCCTCAATCTCATAAGATCGTTTATCTTTTCTTGTACTCTTATGCAATTGAAGTTCATATTCCTCTATAGGATTTT
GGGATTCATAACTCCCACTTGGATCGGGAATCATCTTTTGATCTATTGAGTTATCAAGTATGCCTGACATCATTATCTAA
TCTTCTGAATTCAACATTATGTATAGAGGCCCACCTTCATCTATTCCATCCTTTTTGGGAAAATCATTTTTCAAGAATCT
AACATCTCGTGATACAATTTTAGTAATTCTTCCATCCTTCAATTCATCAATGAACTCATACCCTTTGGAGTGTTCTGAGT
ATCTTATAAAGATATATTTCTTTCCATTCAGACTTCGTGTACCAAACTCACCAAAACGATCTTTAATATATGCAGCACAA
CCCCAAGGCCATAGATCATTCAAGCCCCGATCCTACACCCTGGGTGGGACTGACACTCGAAGATCATTACTGGCCCCAAG
CGAACCCTTTGCCTGACTTACTTAACTCAGCGGAAGACAATATTCATATCTGTAATGATCAATGAACTTAACCGAACTGA
ATAATAAAATAACTGAGAATGTTTTAAAGATTAAACATTCAACTTGGCCAAAAGTGGCAACCAAGTCTTTAACATAAGAA
TGATAATGCAAAGACTACTAAACTACTAACTATCTATGAAGACTCTAAAATAAAGAGGGATGTCGGGACATGATCCCCGA
TCATCCTAGCATCTAAAAGACTAGAAAGCAAATAAAGGAGTCCTCAGGAATGTAAGGAGGCTCACCAACATACTCTGAAT
ACTCAAGTTGGATCAACGAGGCGCTGAATGTTGATCCTGATTACCTGTGTCTGCATCATAATAAGATGCAGGCCAATTGA
CATCAGTACATTGAATGTACGAGTATGCGAGTTGGAATGCTAACAAACATAGGCTCGTAAGAGATTATGGAAGAAACACC
TACCTGGCTCTTCTTAACTCATGGATACTCAACTCAATATAAAACAATAAAACACATGTGATATATATATAAATCTCATA
AAACAACTGAAAACAATCTTAGTTCGTTAAAGATAAAGCAATAACAAACTTAACTTTATTCATTTAGAACGTAATATAAC
TTCTGTGGGAGATTCTCTAACCGACAACCATCAATATGAGCCTAAGTGATGGTACAACGTTTTACCTCACGTTGCCAAGG
ACCGTCCTATACCTTGCCATCAGTATAGAACCTGAACTACTAAGTGGATCCACTAGCCTATGCTAAAAAGCACTAAGGAA
TCATCTAAAAAGTATGATTTTTTTTCTGCCCATGATGGCTACATGGTTTATAGGGCTTGAGTTAATATGAACTCGCGTCC
CCATATCGGTGCTCAATACTATATACTTAGCTCATATGTTTTAAAAACAACTTCTTCTTTGGTTTGAGATAATTGCTCAA
ACTTAGCTTAAAAAGCTCTCTTGGAATCAATGTTCCCTTTTGCTGTTCAAAACTCTTTTGGAAATCTCAGTTTTCTCTCA
TCTTAAATGTGAAAACATTTATTCTTGGAAATACTTAGTTCCCATATATCATTTTAAAGAAAATAAACTTTGCTCTTACT
CTTTACTCAACTTCAAAACTTAAGTCTTAAAACAAAGTTAAAACGTTTGTAAAAGACTTATGAAAACTTGAAATGAACTT
CTCTTACTTGACCGTTGACTTCTCTTGACTTTGATCTTAACTGCTCTTGACTTAACTCTTAACTGATCCTTGAATTGAAT
TATGGATTCAAGAATTATGATTGGTGTTTGGAAAGATCTCATGTTGTTTAGAAAAGATTTTAGATAGCTAATCATGAGAA
AAGACCGAAATTCAATATTTGAAGGTGGGTCCGCGACGCGGAGGCATAATTAAATTTTGGTTCTGAAAACGTCTTTTGAG
GTAGAACACTGATATACCGTGAGTTTACGGTATTTTTACTACATTTCACTTAAAAGTTGTGTGTGTCTAGGGCCTTTTTG
TNNNNNNNNNNNNNNNNNNNNNNNNNNNNNNNNNNNNNNNNNNNNNNNNNNNNNNNNNNNNNNNNNNNNNNNNNNNNNNN
NNNNNNNNNNNNNNNNNNNNNNNNNNNNNNNNNNNNNNNNNNNNNNNNNNNNNNNNNNNNNNNNNNNNNNNNNNNNNNNN
NNAATCTGACTAAGTGTGGAACCATGGTGACCATTGACGGTCCGTAGATTGATCTACGGACCGTCCTACTGAACCGTAGA
ATGTGACTGTGAGGGTTCCAGTTCCTGATTTTTGGAGAATTCTAAGTATGGAGCTACGGAGAGGGATCGACGGACCGTAG
ATCAATCTACGGTCCGTACTGGTGTTCCATCGTTTGCTTCAGAGAAACTGATTTTTGGAAGCTGAAATATTTTCCAAGTC
CTGGCTGACGAAAGGGACTCATGGACTATAGATCCATTGACGGTTTGTGAGTCAGTCTCCTTTTAATTTAGGACTTGTTT
TCTATAAATAGGGTATGTAAACCTCGTTTTTGGGGTTAGACTTTATTACTTTAGTTCTACTTTGTGACTTGGGATTAATA
TTTTGGAAAACCTAGCAATTCTTGATTTCCTAAGTTGATTTTAAAGGTTTTGGTTTTGAGATTCAAGTTCAAATTCTGGG
TTTGTTAATCTCAATTACGTGAGTTCATAATTCTTTCATCTAAAACAATGAATTGTGTTCATATGATTATGGGTAACTAA
ACTCCACAACTAGGGTTGTGGGAACCATGAGCGATTAACAAAGTATGAATAGTAAATAAATAATTCTTGAATAGTGTTTT
GCATGTATTGATAATTCTTTCGTTTAAAAGTCTTTTTAACGGTGCACAACGTTAAAACTCGCCTTGTTGCTACTTGCCGG
ACCAAAGAGGTAATCAACAAGAAAAGAATTATCAACATAGATTTAGTGCGATACTATCTAATAGTCTAGTGTCGATGGGT
GCGAAGTAATAACTAAGCCAAACATCGATGTAATGTCTAATATGAGGTAAATGTAAGGGTTAGTAAATTATACACACGTA
GCTGAACCAAGGTGCGGGGTGAATTTCTTTAGATGCCAGAACAAGGATATAGAGATACCTATCTTATCACTTTGCATGCA
CTAGGAAATGATTGCTATTACTAGGATTACTGCGTTATGAGCTTGTGGGGAACACGTATACCCTAGTTAATTCTCTCATC
TTGATAACAATGAAAATTGACTTTTGTTTACTGATTACTTATTAAATTCTTACAATTTGTTTCACAAATCCCCCCCTCCC
CTTTAATTACTTGTTTCTGGAAGTAATTTGACTAAATGAATATAATTGTTGGTTAAAGTGAAGTCTAAACCATTTTCCTC
GTGGGATCGACCCCAACCTACAAGTTGGGTTTTTTACTTGATAACGATCGCTTATGCTTCTTTAGGGAGGTGTAATTTGA
GCGTATCAAACACCTTGTGTCAGCTCTGCGATGTGGAGCCGAATTTTTTAATTTTGGAACAGGTCGCACGACGCGCTCCT
ATACAAAATTTCTTCTTCATTTTCCAGCCCCAAATCACCCAACCTCAGTTCTTTTTCTCAAATTACCTTTAGATACAGAT
ACCCATCAAATGTACCTAAGAACCTAACTCGAAGAGACTCTATAATGCGACGTAACGAACTTACAATTCATCCCAATTCA
AGAACAACATTCAAATTCAAGAATTCATGTCAAGAACATCAACTTTCAAACTCTTTTAGGACAAATTTTGCTGAACTATA
CATGTTTGGCACGTGGATGAATGAACCCAACGCTATGAGAGACTTACATACCTTGCAGGGCCAATTCCTTTGCGAATCCG
CAACCAAAATCGATCGTTCTTGGCGAATCTTGCTTTTCCTCTTCTCCTTTCTCTTGCGTTCTTTCTCCAAAATCCCTAAC
TCTATTTCTCAAAAGTGTAAACTGAACTAACTCATTTTGGACCCCAACTATTTTATTAAAAACGAATTTAATTAATTGGG
TAAGGGAAAGACCAAACTACCCTTCAACAATTGGGATTGGGCAATTCCTTATTCGAACAACCCAACTTCCAAAGGGAATA
ACTCACTCATACAAACTCAGAATCGCGTAAACTTGGCGGCGTTGGAAAGATCATTCCAAGAGATTTCCAACCATATCTGT
AACTACATGTAACTCATCCTGATCTAGGAGGTATGGTCGTTTGAAGTTGACCAAAAAACTCACTTTAACTTACTTAAAAT
TTTCCAGATTTCCTTATACTTTCCAAAAATAACTATTTCTAGATTTTAAACTTCCTTCTAGTTCTTTCTAGTTGCGAGAT
GTTACAATATCTCCCCCTTGGGAACATTCGTCCTCGAATGAGATTTACTCTTACTAAGCTAAGGGTGGTAACATCAAGTT
CAAACATCCCAAAAGCAATTTCAAACAAAGAACATGCTCACTCATAATTTAGATAGTAAGAAGAAAATTAGTACCTTGGT
TTGCATTTTCTACGGTTTCAAAGAGATGTGGATATCTCTTCTTCATATCCTCTTCAGCTTTCTAAGTAGCTTCTTCAACA
AATTGGTTCCTCCAAAGGACTTTGACTGACGCAACCTCCTTTGTTCTTAACTTGCAAACTTGGCGATCTAGAATCTGAAC
CGGAATCTCCTCATAAGATAAGCTATCCTTGATATCAATATTTTCAGTTGATATGATCAATGAAGGATCGCCCATGCACT
TCTTCAACATGGAGATGTGAAACACTAGATGAACCACTGCTAATTCCTGTGGTAGCTCTAACTCATAAGCTACATTGCCA
ATCCTCTTGGCTATTCTATAAGGTCCAATATACCAGGGACTAAGCTTCCCCTTCTTACCAAACCTCATAACACCCTTCAT
GGGTGAAACTTTTAAATATACCCAATCATCTACCTTGAACTCTAACGCCCTTCTCCTAATATCAGTGTAGGATTTCTGAC
GACTCTGTGTTGTTTTCAGTCTCTCTTGAATTACTTTCACCTTCTCCATAGCTTGATAAACTAAATCTGGTCCTATCAAC
CCTGCTTCACCAACTTCAAACCATCCAATAGGAGATTTGCATCTTCTCTCATAAAGAGCTTCATAAGGAGCCATTTAGAT
GCTCGAGTGATAACTGTTGTTGTAAGCAAACTCAATGAGAGGTAGGTGATCATCCCAATTCCCTTTGAAATCAATCACAC
AATCCCTAAACATGTATTCTAATTTCTGAATAGTGCGCTTTGCTTGTCCGTCAGTCTGAGGATGAAATACAGTACTTAAG
TTCACCTTTGAATCCAAACCTTTCTAAACGATTTCTAGAATTGTGCAGTAAATTGTGCACCTCTATCTGAAATAATGGAG
ACTGGAACTCCATGAAGTCTTACCTCCTCCTGAATATATAACATGGCATAATCTTTTGCTGAATAAATAGTCTTTACCGA
CAGAAAATGGGTTGATTTTGTCATTCTTTCGACGATCACCCAAATAGAATCATGTTGTCTACGAGACCTATGATCAAATC
CATATTAATAATCTCCCACTTCCATTTCGGAAGTTCTATATTCTGCGCCAAACCACCGGGCCTTTGGTGCTCTACCAATT
TGGACACTTGGCAACAAATTCTGCAATGCTCTTCTTCATACTATTCCACCAATACACTTCTTTCAAATCACGATACATCT
TTGTGGAACCCGGATGAATGAAATATCTGGAGCTATGAGCTTCCTCCATGATCCTCTCTTGGAGTCCATTCACCATTGGT
ACAAACAACCTACCTTGATAACTCAATACACCATCTCCCCCTTGTTCAAAAGCTAATACTTTTTTCTTATGAACATTTGC
CTTCAATTCAAGCAAAATAGGGTCTTGGTCTTGCTTGCCTTTTACTTTTGACACTAATGATGACTCAACCCCATTCGTCA
CCACTAAACCCCCTTCTGTGGAATCCATAAGTTTGACTCCCAGGCGTGCTAGTTTGTGCATATCTTTTGCTAACTCTTTC
CTTCCTTCTTCAACATGGGCGGTGCTACCCATAGACAACCTGCTTAAGGAATCAACAACAACATTAGCCTTACCTGGGTG
GTAAAGAATACTCATGTCGTAGTCCTTGAGTAACTCTAACCACCTTCTTTGTCTGAGATTAAGCTCTTTCTGAGTGAACA
CATATTGAAGGCTCTTGTGATTGGTGAACACATCCACATGAACACGATACAAATAATGGCGTCATATCTTCAAAGCGAAA
ACTACAGCAGCCAACTCTAGATCATGGGTTGGACAATTCTTCTCATGAACTTTCAACTGTCTGGAGGCATAAGCTATAAC
TTTGCCATACTGCATTAAGACACAACCCAAACCAACTCTAGATGCATCATAATACACCACAAAGCCTTGAGTACCTTCTG
GTAAGGTCAAAACTGGGGCAGTAGTCAACCTCTTTTTCAATTCCTAAAAGCTTTTCTCACAAGCTTCAGACCATTGAAAT
TTCACTATCTTCTAAGTCAACTTGGTCAAAGGAGACGAAATAGACGAGAACCCCTCTACAAACCTTCTATAATAGCCAAC
TAAACCCAAGAAACTCCTAATATCAATTGGAGATATGGGTCTGGGCCAATTCTCCACTGCCTCAATTTTCTGAGTATCAA
CTTTAATTCCCTCTCCAGACACAATATGGCCTAAGAATGCCACAGACTCAAGCCAAAACTCACACTTAGAGAACTTGGCA
TACAACTCTTTATCTTTCAAAGTCTGGAGAACTATTCTGAGATGGCTAGCATGATCTTCTGCATTCCTTTAATAGATTAG
TATGTCATCAATGAAGATGATAACAAACATATCTAAATAAGGTTTGAAGACTCTATTCATAAGATCCATGAACGCTGCTG
GTGCATTGGTCATATCAAATGACATGACCAAAAACTCATAATGACCATTCTGGTTCTGAAAGCTGTCTTTGGAATATCAC
ATTCCCTTACTCTTAATTGATGATAGCCTGATCTGAGGTCAATTTTTGAGAAACAAAAAGCACCCTGAAGCTGATCGAAA
AGATCATCAATTCTCGAAAGAGGATACTTATTCTTGATGGTAACTTTGTTCATCAACTGACGGTAATTTATACACATCAT
AAGGGAACCATCTTTCTTTCTCACAAACAAGACCGGAGCACCCCAAGGTGAGACACTTGGTCGAATGAAGCCCGTATCTA
ATAGATCCTTTAACTGCTCTTTCAACTCTTTCAACTCTGTTGGTGCCATTCTGTATGGCGGAATAGAGATAGGACGAGTA
TCTGGAATGATGTCTATACCGAAGTTTATTTCTCTCTCAGGAGGGACTCCGGGTAGGTCATCAAGAAAGACTTCTGGAAA
CTCTTTTATTATAAGGACTGACTGAATGAGAGGTACCTCAACACTTGAGTCATTAACTCGGAATAAGTGATAGATACAAC
CCTTCGAAACTAACTTTCTTGCCTTAAGGTACGAAATGAAACGACCCTTAGGCACTGCTGAACTACTACTCCACTCTATG
ACTGGCTCATTAGGAATCTAAAACTTGACAACTCAAGTTCTACAATCTATTGATGCATAACATGCATGAAGTCAGTCCAT
ACCTAGAATGACATCGAAATCCACCATGTCTAACTCAACTAAATCAGCATGGTGTCTTTGTGATTGATGAAAATGACACA
ATCACGATAGACTCGCTCAGCTAGAATAGACTCCCCAACAGGTGTAGAAACACAGAAGGATTCACAAAGTTTCTCAGGAA
TAACTTCAAACTTATTTGCAACATAAGGGTTTACAAAAGATAAACTTGCTCCTGGGTCTAGCAAAGAATAAACATCAAAA
GTAAAGACTTTGATCATACTAGTGACAACATCTAGAGAGTTCTCTTGCTCTTGGCAACTAGTGATTGTATAAAGGCAGTT
TGCTCCTCCGCCAGTACCGAAAGTAGCTCCTCTAGGTGCAGCCCTGTCTGGTGGAGCAACTGATGAAGACTGGGCTCTAT
TGCCTGAATTTCCACTACCTTGCTTATTCTTAGGACACTCTTTCATGAAGTGTCCCTCTTGCCCACACTTGAAACAACCT
GTCTGGCCATCACGAAACTTACCTGAGTGGAATCTACCACATACAAAAGCCCAACTACCTCCTTGTGCCACACTACCTTG
AGACTATGCTGGTCTAGCTCTGAAGTTCTGTGAAGTCTGACCATTATACTCACCTTTGTTCTTAGTTGCAGGTGCATTAG
CAGATGATGGTGCAGGCCCCTTTTGCTTCTGAAAGGACGAACGATTCACACTACCCTTCTGTTGCCCAGACTCATTTCTT
GTCTTCTCTTTCTTATTCTTGAACTTCTCTCTATCTCTAAGCTTTTCTTCCTCTACCTGATGCACATAGACCATCAACCT
CGAAATGTCCATGTCCCCAATAAGCATTGCGGCCTGGCCCTCTTTGCTTGATAAACGGCCCAACCCAGCAACGAACAAGC
TCATTCTACTTCTTATGTCCTTAACCATCTCTAGAGCATAACAGGATAGTTGGGTGAACTTCAACCCATATTCACGAACA
CTTAGAGGATATTGCTTAAGTGTGAGGAACTCACGTACCTTGGCCTCTTTCAGTTCCCAAGGAAAGAAATGCCCCAAGAA
AGCTTCCTCAAAACAAGCCCAACTCATAGGTGGTGCATCCTCAGCTTTACCCCCTTTCCACTGATCAAACCAGGTCCTAG
AAACATTCTTCATTTGGTATGTAGCTAGCTCAACTCTCTCAGTATCAACAACATGCGTCATGTCGAATACCTTTTCCAGT
TCCTCAATGAAGTTCTTTGGATCCTCAGTAGTGCTGGAACTAGTAAAGCTTGGAGGATTCATCCTCAAGAACTCACGAAT
CCTTGAAGTGTCAGCCTCTTCTTCTCGAGCCCCTCTTTGCTGCCCAACCTAGTTAGTCACAGCTTGGCTCAACATCCGGA
TAGCCTCACGGAACTCAACATTGGTGACTTCGCCTTGAGGTTGCACTTCAGGTGCATTGGGTAATTCTTGCTCTTCAACA
TTTCTCCTAGCTGGATGACCTCTGACTGCTCTTCGTGGAGGCATGATTATCTGAAAACACGCGCAAACATGAATTAGAAG
AAAATTTTTAGAGATCAAACTCTAACGCACGAAAAAAGTGTGAAAGAAGTGAGATAATCTCCTAAGTGTTGCAGCCTCCT
CATTATAGATGTGGCGCGCTTCACACAGATAACTAGGACTCTACAGACAAGACTTTATAGACTCCCTAGGACTCTTGAAC
TCTGTGCTCTGATACGAAGTTTGTCACGTCCCGAGCCTACACCCTGGGCAGGACTGGCACTAGAAGATCATTGCTGGCCC
CAAGCGAACCCTTGGCCTGGCTTACTTAACTCAGTGGAAGACAATATTCATATCTATAATGATCAATGAACTTAAATGAA
CTGAATAATAAAATAACTGAGAATGTTTTAAAGATTAAACATTCAACTTGGCCAAAAGTGGCAACCTAAATCTTTAACAT
AAGAATGATAATGCAAAGACTACTGAACTACTAACTATCTATGAAGCCTGTAAAACAAGGAGGGATGTCGGGACAGGACC
CCCGATCATCCTAACATCTGAAAGACTAGATAGCAAATAAAGGAGTCCTCCGGAATGCAAGGAGGCTCACCAACAGACTC
TGAATGCTCAAGTTGGATCAACAAGGCGCTGGATGCTGATCCTGGTTACCTGCGTCTGCATCATAATAAGATGCAGGCCA
ACTGGCATCAGTAAATTGAATGTACGAGTATGCGAGTTGGAATGCTAACAAACATAGGCTCGAAAGAGATTATGGAAGAA
ACACCTACCTGGCTCTTCTCAACTCATGGATACTCAACTCAATATAAAGCGATAAAACACATGCGATATATGTATAAAGT
TTATAAAACAACTGAAAACAATCTTAGTTCGTTAACGATAAAGCAATAACAAACTTAACTTTATTCATTTAGAAAGTAAT
ATAACTTCTGTGGGAGATTCTCTAACCGACAACCATCACTATGAGCCTAAGTGATGGTATAACGTTTTACCTCACGTTGC
CAAGGATCATCCTATACCTTGCCATCGGTATAGAACCTGAACTATTAAGTGGATCCACTAGTCTATGCTAAAAAGCACTA
AGGAATCATCTAAAAAGTATGATCTTTTTTCTGCCCATGATGGCTACATGGTTTATGGGGGCTTGAGTTAATATGAACTC
GCGTCCCCATATCGGTGCTCAATACTACTCCCAAAATATACTTAGCTCATATGTTTTTAAAACAACTTCTTCTCTGGTTT
GAGATAATTGCTCAAACTTAGCTTAAAAAAGCTCTCTTGGAATCAATGTTCCCTTTTACTGTTCAAAACTCTTTTGAAAA
TCTCAGTTTCCTCTCATCTTAAATGTGAAAACATTTACTCTTGGAAATTCTTAGTTCCCATAAATCATTTTAAAGAAAAT
GAACTTTGCTCTTACTCTTTACTCAACTTCAAAACTTAAGTCTTAAAACAAAGTTAAAACTTTTGTAAAAGACTTATGAA
AACTTGAAATGAACTTCTCTTACTTGACTCTTGACTTCTCTTAACTTTGCTATTAACTGCTCTTGACTTGACTCTTAACT
GATCCTTGAATTGAATTATGGATTCAAGGATTATGATTGGTGTTTGAAAAGATCTCATGTTGTTTAGGAAAGATTTTAGA
TAGATAATCATGAGAAAATATCAAAAATCAAAATTTGAAGGTGGGTCCGCGATGCGGAGGCATAATTAAATTTTGGTTCC
GAAAACGTCTTTTGAGGCAGAACATCTCGTGTCAGCTCTGCGACGCGGAGCAGAATTTTTCAATTCTGGGAACAGGTCGT
GTGACGATCTCCCATACTCAAATTTCGTCGGACGAAATTTCTTCTTCGTGTTCCAGCCCCAAATCACCCAACCTCGGTTC
TTTTTCTCAAATTACCTTTAGATACAGATACCTAGCAAATGTACCTAAGAACCTAACTCGAAACGACTCTATAATGCAAC
GTAACGAACTCAGAAATTTCTTAATTCATCCCAATTCAAGAACAACATTCAAATTCAAGAATTCATGTCAAGAACATCAA
CTTTCAAACTCTTTTAGGACGAATTTCGTTGAACTAAACATGTTTGGCGCGTGGGTGAATGAACCCAACACTATGAGAGA
CTCACATACCTTGCAGGGCCAACTCCTTGGCGAATCCGCAACCAAAATCAATCGTTCTTGGCGAATCTTGCTTTTCCTCT
TCTCCTTTCTCTTGCGTTTTTTCTCCAAAAGCCTAACTCTATTTCTCAAAAGTGTAAACTAAACTAACTCAGTTTGGACC
CCAACTATTTTATTAAAAACGAATTTAATTAATTGGGTAAGGAAAAGACCAAACTACCCTTCAAAAATCCGGATTGGGCA
TTTCCTTATTCGAGTATCACAACTTCCAAAGGGCATAACTCACTCATAGAAACTCGGAATCATGCAAACTTGGCGGCGTT
GGAAAGATCATTCCAAGAGCTTTCCAATCATATCTGGAACTACACGTAACTCATCCTGATCTAGGAGTTATGGTCGTTTG
AAATTGACCAAAAAATTCACTTTAACTTAAATTTTCCAGATTTCCTTATACTTTCCAAAAATAACTATTTCCAGATTTTA
AACTTCCTTCTAGTTCTTTCTAGTTGCGAGATGTTACATATGACCAGTCCAAAGTTCATAAGGTGTCAAAGATACAGATT
TAGAAAGCACCTTATTCAATATGTAGACTGCAATCAATAATGCACCCCCCTAAAAAGAGATAGACAAATTTGTCTAGGCC
ATCATTGACCTAGTTATCTCTAATAATGTTTTATTCCTTCTTTCAGCTACACAATTTTGTTGAAGTGTATAAAGAGTAGT
TCTGATAATCCCTTTTCAATACATATTTATTTAATTTTTTTGACAAATATTCACGTCCTCGATCAGTTTTTAAAACCTAT
ATGCTTTTATCTTATTTATTTTAAACTTCATTCATATATCTTTTAAAGCACTCAAGTGCTTCAGATTTATGAGAAATCAA
ATAGACATAACCAAAACACGTGAATTTAAATAAAGTATGTAGCACCAGACCTTGCCCTCACATTCATTGGACCACAAATA
TCAAAATGAATTAACTGAAGTGGGAACTCAGATCCACAAAGAATTCTAAGATTCACATGATTCTAAGTGCCATATCGATA
TCCAAATATGCCTACTTAGATAGCCCAAAATAAAGCAGAAAATTCGTTAGGGTTGTACTTGACATCCTAAGTGCCATATT
AGTTAAATATCATTTTGTGCTCTTCTTCCATCTTTTCTATTGAATATTTGTTTGTCAACTCAATTGAGAAGTGGGGCTAC
AACTACTATTACAAAATCTGCATCATACAAGGGGATATTTTGCAAACAATAACTCATTGCAATTACAAACAATATAGCAA
AAGTTAGCTAAGCCAAAGAATATGTCCATCAGTCCATTTGTAGTTGCTTCTCTCAACAAACCAAATGCAATCAGTATATC
ATGCTTTTGGTGAAATCTCCTTCACTCAATACAAGGCACAGGGAACCTCAAATAACTACAACAATAGGTTCAAAAACAAA
GAAACACAACTCCAATTTGGAGAATACTTTATAGAACAAAAAGCTCTTCATTTTAAAAAAAAAAAACAAATATAAGACCA
AAAATCTGATAAACTGGGTGCAACATGGCTTCTCTCATTCATGGACACTTTTAACAGATACATATTTTCTTTTTTGATGG
AGTGAGATGGGGAGACTTGTTAGGATGCAATAAAAGGACTCTGTTTAATTTACGTATTACGTATTTACATAGGCATGGTA
AATTTTCACAAAAGAACATAAGTATGAACCTTATAATACGTCTAACATAAGCAAATGAATGTCCAAGAAAAGCAGCAAGA
CATTTTCTCTCTAGGAGGGCCACATGTTGATGAACAGGAGAACATGATCTAGATGCACCATCACTCAGTTCATTTGAATT
GAGTCTCCAATACGGACAGTTATGAAACAATAAACTGGTCAATTTTGTTGGTAGCGTCATCATGGAATGTGATGGGCAGA
ACTCCAATAAAAACGTGCTACCAGTCTTGAAGCCACTCTGGAGTGTTAAGCTCCTCCATATCACGATTAGGGGAATGTAG
GGAAGCTATGTTCTCATCACCATGGTTTTCCAAGCGTTGACTTATACGAGAGAGAATCTCTGCAGGAACAGGACTTCGAT
GATCTGCTATTGCTTTCCAATCAACATCAAGAAACCAGGGATGACTTTTAATAGAGTCAACACCTTGGCTTCCGAGTCTT
AGCTTTTCATCAACTTGAAGTAACTGGCACAAAATTTATGTCAAGATACTGGAAAGGATACCAAGAAATTGGAGAACTTG
TATAAAAAAAAACCAATAGCCTTGCTGTTGGTTTGAAGGACAAAAAGAATGGAATCATGGATAAGAAAGTAACGCATTTC
TAAGTCATAATATATAATCAGCCATTTTTCCAATTCCAATCCTCTTATGTATAAAGCAATCAATTCTTTTAGACCTGGTG
ATACCTTGGTAATGAGATCAACAGCTTCTGGGCTGAATATATGTGGAAGTGTCAACTGTCCTTTAGCAATCCTTGCAAAT
GTAAGCTCACTCTCTCTCCATGATCCGAATGGCATTTCACCTTGTAGCATGAAGTAGATCAATGTTCCCAAAGCCCACCT
GCCAATTTCAACTAGCAAATGTCAGTCAAGAATATAAGTTGGAGAAATAGCTTGTGCCACAAAATAAGCACTTATGATAT
TTTGAGAAATCTATATGTAGCTGAAGACTCGAAGAAGCATGACATCTCTACAAAGTTGCTTGCTCAAAATAGAAGTGTGT
CCAGAGAAGCAACTAAAAGACGCTTCCGAAGACATGGTAGTCAATGCAAGTGTTAGAAGACTTTCCAGTTCTCTTCCCCA
GAAGAGGAGGAGGGTAGGGGGGAAGGACACTAGGAAATTTGATTTACTCTTCAAGGAGAAAGCACAGAGGGAAAGTAGGA
AACGCTTGAGTAGGTGGCCTTACAAGTCACTCATCATTGTCTTCCAGTTAACTCATTTGCAGCAGCTTCTCCCTTCACAA
ACTAACCAACCTGAGACATTTGTTCCTTCTAGGGTTTTAAGAATTAAGTTACATTACTTCTACATTTTTTCACTATACAA
CTTCATCATTTTGAAGCGTGTGGATTGTTTCTAAATGACTTTCACCATGAAAGAGCAACCTACCTAACTTCATTATCTCC
TCATTCCAAATCCCAGAAAATAAACAAGAGAAGACCAGACAGGTACGGCTGCAAGTTTGCCTTCCAAACACTGCTCTAAC
TCGAGTGAATAATCTCTCTCATGAATGAGTAATCTTCATTAGATTAAGAACAATTCTAGAGGCAGTAACGATTCTATTGT
GCATGTCTTCAGGGTACAGCTCGGTAACTGTAAAGCTAAACTCATACCTCATGACAATGAGGTCATGGGTAAAATATCTT
TTCCCCCTTTGATGTATCACACAAAATATATACACATGCACACAAAACCACTCACTACATAGAAGATAAAACAAAATGAT
AGATTCACATTTGTAATTTTACAGTCAGAAGAGACGGGACACTTATCATTTCAAGATTCACAACTTCCAGATAACTGCCA
TCTTAAAATAATTACCAAAGCATGATAACTATACACTTCTTTAAAGTTAATCAATCAGACTAAGAATCTGATCTGGCAGT
ATGTGATGCATTATTAGCCTATAGTAATTATTTCAAACTTTGAGATATTCCAAGGGTAAGAGGGATAAATGGCTGCTGAT
GCTCGTTAGTGATGTTTGCATCACATCATTATACTCACTGAATCACTTGGATAACCAACTGTATTTTAGACATCACGATA
GGCAGAAACCATGCATCTTTGTAAGACTTCTCTTAAGCATTTCAATAATTAGAGCAATTTCAAAATGTTGCACTAATTGC
TTTCGATTGCACTTCTTCTCTGTTAAACTAGGTTTCCTCAGAATAGATCCAAGTTGACCAATTCTTTATCTCCATAATAG
CAATCCTTTAATTACTGAATTAACTTTTTTCAGTCATATGTAGTACTTGAATAAATTTTGGCCGATAGGGAAGTAGGATT
TTACCAGTCAGCAGCAAAGCCATGGCCTTTCCCTTGGACTATTTCTGGAGCTAGAGAATCTGCCATTCCGCATATGGTAA
ATGTCCTCTCATCCAACTCAGAAGAAATCTTCTTGGCAAATCTGAATTCCACTAGCTACAGAAAATCAATAAAGGAATAT
CATTATTGAAAAAAAGTAATTATCCAGCAACATACTCTCCAGGGTCATTTAGAGGAAAGAATCTAAACGGTCCCCAATGT
ACAGTGTAAGGTTTATCTAGGTCCTTAATACGTACCACTGAATACAAATCGTCCCCTAAGTGGCTAAGTATGTAAAACTG
GCAGAAAACCTCCATAACCAATGGAGAATTGCAAGCATTTAACCGAGCAGCAGTAAAAAGTAAAATAAGCAAACAAACCA
GACTTCTTCTCCAATTGACCTGACTCAACCAAAATGTGGGACAATCAAAAGGACCTTAATTTCATAGAACCTGAAGTGAA
GTTTATCTGGCTTATCACTAAAGTAAATTTCTTCAGTAGGTCACAAAACTAAACAAAACATAGAATTATCTGTGGTATTA
GTGCTTCTCTTTCCCAGTATATAGAACAAGCCTGTAAGCTATTTTTGCCGTGCAAACTGTTTGGTGAAATTGTTTCGACT
GGCAGCATAATAATTTCGGATAGCTCATCTGAATTTCGGTCCTGTTATAAACGGAATTCTATTTTAAAAGTTGGACCAAA
ATAGTTGTTACCCCAACAGCCCTTCAGAAGAAATAGCTGTTTGAAACGGCTAGAAACGGCCCCCAAAACCCCTAAAATTT
ATTTTTAATCCACAAGTTTAAGAAATTACACTTTGGCCTTAATTCTCAACAATAAATACCCCATTTTCATTTCACACAAA
TCTTCCTACAGTCTCTTTAATCTCTCTCAAAAATTGCAGGAGTATTGAAATTTTACTATGTAATTTGCAACTTCCTACTC
CATATTGAAATATTTTATATGCTATTAATTATTTGGAAATTGAGAGTGAAATTGGCAACTAGCTTGGGGAATGAACAAGA
TTCAACTATCAACCTCAATTATACGTGTGTTTGGTACACAGGTTCCATCTCAAAAAAGCAAAAGACACTTGTTGGCGGGG
GGACAACTTAAACATTGCAGTCTTATTCAGAGATTGGATCAAAGAGGAGAGAAGAAACTTTGGCCACCCAGAGGTTAATG
ATAAAGATGACACAATTTATAATGAGATCCTACCAATAGGAAGCTGAAACAGTGAATGCGAGGAATTTGACAAAGATGTG
CCAATTTTAATGGAAGAGATGCTTGAAACTATAGCACAATTGGAAGGAGTCTCTAAAGTTATGTAGTTTTCTTTTAAGGC
AAATTTTACTGAGTTATTTGCAACTTTTGAACTTGAAATACTATTTTGCAAATTAGAAATTGTATAAAAAAATATCAAGT
TCAATTTTTTATCAAATAAAATTGGAGGCTTTTAGCCTTGGAATTATTTTTGTTCAAATATTCCCGTGTTTATATACAAT
TTTTTTAAAGAAAAAAAATTCCCCTAGATCCCATCCTGTCCAGTCCCAACCCACCCCCATCACGTCCCGATACAACCCGG
CTCACCAGGCACCGGTATGTGGGCCGGTGCAGTACCCCTTCCCAGTTCCCCGAACCCAGCTCCTTATACTCAATCTTTCC
TTTTCCCCTACCATGTCCTGTCCTATCCTGATCCCCCTTACTCGTCCTGTTCCATTCCGTCCCAACTAACAGCCCCACTC
TGCAGGCATTCCAAAGGATTCCCTTTATAAGGTTCCAACAGGGAGTTCAAGAGATGAGCAGAGGTATTACTGCTAAAGGA
TGGACCTGCTATGGCAGTGGGCTAGTAAGAGGTCCTATTGGAGCTCTCATTATTATTTTTGAGCTGCAAATCACTAATCT
CACCAACAAATCATCCTTTGAATGCTCCTCACTATTCTAGTACAACCATCAGCTTAACTAAATACGCCAGTATGTCATTG
TTCTTCCTCCATTGTAATCCATTATGTATCTATTGACATAAAACATTTTTAGCCGTAAAACATAAGTATTTATCCCTATC
TTTATATCTTGGAAGAAAATTTGGTTTCTTTTATTTGTTTTGATTTTTACTTCAGATATGTCACCCACTTGCCTTTTCCC
GTTAATTGTAGGGTGTTAAACTGACTTGGACAAAATTTGTCCACTTTTTGCATATATAAAGGATATTATATTCACTAATC
ACTAGGATATGTTAAAGATAGAAAAAGTCCCACATCAGTGGTTAATAATATGGATGGTCTCCTTATAAGGCTTGGACAAT
CCTCCTCCATTTGAGTTAGCTTTGGGGTGTGAGTTAGACCCAAAACCTAATTTTTATAGTATATATTGAAGACCATAACA
AACCTATCACTATAACTAAGGACCATTTGAGGTTTTCACCATTGTTTCACGAAATAGTTATGTAGGTATTATATGTTGGA
GTTATGCGGTTCAGTAGCAAATAACAAAGCATGAATCATTATGCAATACAACGATTGTTATGAAATAAAAAAAAAAGATA
TAGATTCTTGTGCAGAGATTGTAATACCAAAGTAAAGATCTAGCTTTATCCTAAGATTGATAATTCACACATTTCGTTAT
GCAATGTTTTATATTGGAAGCCTATTAAAAATACAAAGATTTAAAAAGGACAGTCCGGTGCACGAAGCATCCGACATTCA
CACAGAATCCAGAGAAGGAGCGCATCCCAAGAAGGTATAATGTAGGCAGACTACCCTGACACAAGCATCAGTGGTTGATT
CCACGGCTCAAACTCACGGACCTATAGATACAGAAAAAGGTTTCCCTTCAATAATGAAGAGATCTAGATTGATATTGAAT
TTTCTTATACAACAAACCATGCAAGCCTAAATTGTAAAAGAACCTTGTCATTTATAGTGGTCTACATAAGAAAAACTCTG
AAGGCAATACACTACAAGAGCAATATGTACCTGGATATGGCCAGTTTGGTCTAACATTAGTACGTCAGGAGAAACACCTC
TATAAAGTATGCCATTCTGATAATGGAAGGAATAAGGAAAAGAGTTAAATTCTGAAATTACCATGTGCTTATAATAACTA
GGACCAGGAGTCAACTTACATTGTGCAAGTCTTCCAGAGCAATGACAACTGATGCAGCACAGAAACGTGTTGACTCCTCA
TCAAGGGGGTTGTTAAGTATTGCTACCACAGAGCAAGCCAGGCATGTGTCCAGAACTATGCCAGCATGAATTTCATCAGC
ACAAGTACATAAAACTTGAGGTACTGAAGCTACTGTATTCATTTGCTTCAATAGATTCTTCTCATTTAATACTTGTGCTT
CTTTCCCAAGCATTTTAATTTTCTGCTTTGAAAACCTCTTCAAGCTAAACATCTTATCTGCAGAAAGACGAGAAATTTTT
TCATTCCTTAACTGAATACAATCATCAAGATTCTAGTACGCCCACAAACTGTTTCTAAAAGGTATTACTGGTCAGACACA
AAGTAAAACCAAGAGAGAAAAGGCCCCCAAAGGAATGTGTTCTGCATATATCAGCATTAAAAACAAAGAGAACTAATGAG
GTCATAACAAAACAACAGACGAAATGCAGAAAAACAACCTGAGTCTCTTAGACGAACTAGGCCAATCTCACTGCAGTCAG
TCGAATATAAGCAAGTCTTCCACTCCTGGACAAATAGCTAATTGATTCAAACATCTGTCTATTAACAGGTTTTCTGAAAA
TACGTTAGGAAGAAGTAAAAAGAACCTCACCAAATCAGCAAGCTGCAATCTTTCAAGCGTCAAAGTGTCAAAGCTTTGGA
CAGATTCTGAAGAGAGAATTGTTTGATGGCCCTTTGCCCTACATAAATGTTTGCAAAACATTTTAGTCATAGATGCAACG
AAAAAGTAAAGACTTAAATCACTTTACATCATACATCTATCAGACCCAAAATGTTAAACAAAGAATGCAGACGTCTTTTT
TCTTTTGCTTTGGTAACTTCTGTTTCACTAAATTTTTGTCATACCTAAGATCATCCTGTGAGAGCTTTGCCAAAGGACCC
ACAACTGAATCAAACTTCTCCTTAGTTAAGATAGCGCATACCACATCACCAACAGCAATGACACTCAAAGAGGCAACGTG
TTCCCCAAGAAGTGTCCATTCCCCAAAGTAGCTCCCTTCACTCTTCTCGACTGTTATGCTTTTTTTGTTCTGTATATCAT
CCTGCTTTTGGTTTTCACACAGGAGACTTGATACATTTTCAGATTTTACTAAATCCATGTCAAATGTAATTTTTACAACC
CCTTTCTGGATAATGTATAGGCCCAAAGGCTCCTGTTTCTGCAAACAAATCCAAATCATGTGTAAGAGAAAATCACAAGC
AGAAGGCAGTAGTCATAAAGAAAAATTATCATTTTAAATGGAGCAAACTGTAAGCAGACAAGGGAAGAAATTTGAAATAG
GTACCTCATTTACTATTGTCTGTCCATCAGAAAAGGGAACTTCTGAAACCATATCTGCAATATGACTTAGTTGTAAAATT
GTCAATCTTGATAGAAGATCTACAGAACGCAGAAGCTTCAATGAAGACAAATTAGAAAACTCTGACACAAGAATTCCTCT
AAAATCTTCTCGTTTAAGTTCCCACAAAATTCCATTGGTGACAGCACGAACAGAAGCTTGGAGTGGTTTATTGTACCTGT
AGTAAGACTGAATTCAGCGCAAAACAGAGATAGCCAAAAGAATTCTACAGATGATTCAAAGAGCGGAGAGATTAATCAAC
TGTAACTAATAAACCAGTACTATGGTCTTGCAATATTTATGAACCACACAAGAAAGATATAATGGCCAAACAGGTAAGTC
AGGTGATAGGACACAGCACTTCATTTGAAAAAGAGAAGGGACATATTGCCATTGCTGCTTCAGATTGTGAGAGGATACAA
AAAGAACTAAGAAAACTAGTATTTTGGTGCAAAGCTCCAGAATAACATAATCTCAAGGTTGATTATTTGTTCAGTATTAT
ACGGCTTTATTTGGGAGTGAAAACTAGAGGGGAATATATAACAGTTCCGCAAATAGACCCTCTAGAACGGTATTTCACTT
TCCCCTCAAAGAAAGATATCAAATTTGAATTTTAATGAATTCCAATGGAAAGAACAGAGATCTTACATCAGAGCCAGCTC
CCCAAAGGATGACAGCTTATCAGCTGTGTAGTGCTGAAGAACCCTAGGAGCTTCTCCGTTTATCTCATCCTGGCATTTGT
AATTCAAAGTTGAAAACTTCAAATTAGATATGATGGACATTAATTGGGACAAGCTTCTTTACATGATAATAATGAATCTG
ATGGTTTTAAGATTTGGCCAGACTATGGTGAAACCATGCACAGTGAGTTTGATCACATTTAAACAAAATCAAGCGGAAAA
ACAACTCCCACCTGTGTTGCTAAGACCTCAAATTCCCCACTTCCAACGACATAGAAAGAGTCACATTCTCCACCCTGCAA
AACATTGATCGTTTGGTAATACTGAGAATTCTCAGAGTGTCAGAATTTAGTGCACAAGAAATTGTAAGTCTAAGATCACA
TGTTTCTTCCTCAAACATGAAATATGAAAAATTGAAATCCTCTAAGACCAAAATTACAGGAAAACTTATAAGAATACTGT
GCTTTTGATTTTGGAGCTTCTTTAACAATATTATATTGCTGGATCAAAACTCTATCAAGAGAATTTACCTGTTTGACTAC
AATGTCTCCAACTTGAACCTCAACTCTTTGCATACAATCCAACAAAACTTGACACTGAGAATCTGTAAGCTTTCTAAAAA
GAAAATGATCATGCAAAACCCGTTCAATCTGTGCCTGTGAAGCAGAGATGTGATTTACTTTTCAACCATGAGATCAATTA
AACTGATAACAATTGAGGGTGTGGGTTATAAGATTCTTTATTTTCCAGAACAGCATATCATACGGAAATAGATAAAGAAA
GAACGGTTACTTCTTCTTCCCATGTCTTCCTATGGGCTGGAGATGGGGGAACCCATATCTGCCCATTCTCTAAGGAACTC
TCAATAGCACGCAGTCGTGCCCGTGATATATCTTGCCTGGCACGTTGAATCCTAGAATTCCAGTTCATAACTGATGGAGA
TTCTGATCCAGATAATTCCACAACCTGAGGCAACGGTGGTCGTAAAACAACATCAGAACTTATTGATTGACCAACCGCAA
CCTGACAATAAAATAAATGTAATGAGTGAACATTTAAATTACAGAAAGTATAAAATAATTCCGAACAGAGAATATCAAAG
CAAAGAAAACATCTTACATTAGTCAATCCATTTACTTGTACAACTATCACGGTAATATCATCTGTGCGAGTTTCATACTG
TAGCCAAAGACGGTATGACTCAGCAACAATTGCAGCACAAGCATCACGCGGATCCTTATACTTTGCGACCTACAAGGTCA
TTGAGAGAATTTGGATTATTAACAGGAAAAACACAAAAACAAACAGAGTAAACACCGTGCTTGCATCATGTCGGCATTCT
CAACTGATCTTAGGAGACTTGTTGAGGTGGAACACAGAAATATTACAGACAGAGAAAACATACATGAGAGCAAACTGGTG
TTATACAACAGAAAGAACAATATCGAAAAATGATGATTAATAAGCCTACAAGTGTTTAACTAAAATTGTCAGTTAAACAC
CACGTGTACCCACGGTAAGGCCTAGTGGTTAGTGAAGTGGCTAGGGAACCATGAGGTCTTAAATTCAAATCCCAGGAGAC
AAAAATTTCTAGGTGATTTCTTCCTATCAGCCCAAGACTTGGTGGATAGAGTTACCCAGTATAGTCGAGGTGCATGCAAG
TTGGCCCGTACACCAGCTTATAAAAACAAAGACACAGGATGCCTCAAAGGCTAGATAAAGCCTGTGGGATCCAAAAGACC
TTTTTTTCTTAAGAAATTTATCTTAGCAGTTTTTTGGTTTAAACATCAATAAACTGTTGTCAGAACTGTGTTAGTTCAAT
TGTTTTGAGTAGCACAAATAACTGCTTCTGGAACTCTTTTAAGCAAAATTTATATCATTCCTTTAGTAACAGTGCAGCAG
TAGTATCCCCAGCTATGTATTACTTTTTGCCAAGGTAAAGTTATATATATATATATATATATATATATATATTCCTGATG
CTGTTATTAATACCACTAACTTTATAAAAAAATGTATTAGCAGTAAGAGTATGCTGATATAGACCACTGAGTAAACCAAA
AGTAGCTCTCACAGATTGTGTAGAAAGCTAATGAAATCAACTGCTCCTTCTACTTCATTTTTATTCCAAAAAGAAAGTAA
AGAAATACATAGTGATATCTACATAATTAAGTATAAAAATCCTGTTCTGCAGACTTTTGCATAGATTAAGGTAAATTTTC
GCTTCTGCTACTTTACCAGAAATTGTTTTTTTGAGAAAGGTAACTTATATTATAAACAAAAGAATACACAAGGAGTATTC
TAGTAATACTTACATCCAAAAGTTGCGAAAGAAAAAGAACTCCTATGGAGGTCATAAGAACTCTAAAATACTAGGAATAT
CAGAAATATCCTTCTGATAAATGTTATTGCTACCAAAAATGACCTCATAGATTATGATTACACTACATCTAGTGTTGTCA
AAGGAGAAATGCCTGTAAATGTAGCTGCTTTGCTGCCGTTTATGTGCAAAACTAAATGCGAGCTTTAGTGAAGAAGTATA
AAGTAATGCATGAGAAAATAAGTATAAACAAACAGCAATTATAGGAACAAAGGAATTGTAGAACTACAGTTAACATTAAA
ATTGTGACGTTTCAGTTTAAATACCTTCTAAGGTTTTTATTCAGATGAGAAGATGCAGCTTCTGATTTGACTTTCTTTAT
AATCGAGAAATCCATTATTTATAGTTTCAAAACTCAGCGGATAGTAGGCCCTCCTCTTCTCTTCTCCACTTGTATTTTAG
TCATGGTTCACCAACAGAATTCAAACTAGTGATGTGTGTCTACCACACATACAACATTGTACCTTTACAGTTAAACCAAA
ATCTTGGGGCAGCTTTTAGTTCCAATCTAATGACTAGATTCTTACCGTATAATTTTCTAGTCTTATTCAACTAACATATC
TAACATATATTAACAGTTCACATATCAATTCGCTAGCTATATTTATTGACTATTAATGCCTCTTCAATTTTGAAAAACAA
AATGTCTCTTCAAGATAGATACTGTGGTGATGAGTGGTGCCTCTTGGTGCCTATATTAAAACATTGGTTGAGTGAGCCCT
TATCTTGAACAACACCTAATTTTAGGTCTTATGCACCAATGTAATCCAAGATGAAAAGCGGAAAAAAGAAGTGTTGAGGT
CTACTGGAGCTTTAAGCCCAAAGCACAAATAAACCATGAACTTCAATGTAGGAAGTTGCAACTGAAGGGAATGATAAGGA
ATATATATGCAGTTCAAGAAAATAATAATTATAAACCCAAACAAGCAATAATATGGACAAAAGAAGGAAAAACTACAATT
AGGTGAAAGATTTATCGTTTAGTTCTGCTATGTTCAAGACAGAATTCATGAACTTTAAGGTGCTCTTTAGTGCCTTGGTA
AAGCTTTGTTTAAGCAGGGTGTTGCACACAAATTTTGCATAAAAATGTGGGCTTAAACTTGCCTTAAGTGAAACTGGACA
ACAATATTTAGTAACCTTCAAAATGAGCCTTTTAGCAACACCAATTATGTCATCTTTTTTTTTTGAACAGGAAAAGAAAA
AGATAACATCTTTTACCCTCTAAGTTTAGCTTTTCCTCTATGTCCACATTTTCAAGACTAGGACCTCCTTTGGTCATTGC
CATTGCTAACTGAACAATGAACTAAAACAAATGCAAAAAACTTACTACCAGATCTAGAGAGATAGAGCTGATTGGAACTC
CATTACTTATGAATAAGAAAGTAGTCGTGAATGCTATTAATAACAATTTCTTTGCACGATCCAACAAGGGATTGCTTGGT
CGAAAATTGGAAAACAACCTTCAAATCATGTTTTGACTCCCAGCTGGAGGCAATACAATGTGAAAAATTCTTATCTGTCT
AAATTTTGATGGACAAAGTGATCGGGTACCTTCCATGATGGGAGGTAGTAGGAGATGTGAGAAAGCTGGCTTGGGCACTA
ACAGTTTATATATAAATACACATATGAAGACATATATGTGTGGGTGTTCAGACACACAGCAAATATATTGTAGCGCCCGG
AAAATTTCAAACACGTGATGGTGTAGAGGAAACAAGTGAATTCCACAGAAGACTAAACAATTGTGCATCTATTTTAACTC
AAGCACGTCTATCCGCTGGTCGAATATTCCTACTGTTTTTGAGCTAGTGATCTTCAAATCCTTAACTTATAAACCACAAC
TCAACAGAGGCTGCCCAAGAGGTGTAATTACCACAACTATCTAACTTTACTGTAGAAATTGCAAGTGATGGCGTAGAAGA
AACAATTGACTTATCAATCTGATGATCAATTTGGTTGAACCATTTTTTTGTCACAAAAAGAAGTACCGATGAAACAAAGA
AGTAAAAATCTTTAACAGATCTAGGAGAGTGATATGTGAGAAAAAAAGAAGTAAACAATCAGATGTAAGAAAGAATAATT
TTTTTTTCTTCTAGATGAATATACGAAGATTCAGAGAAAACAAAGAGAACTAATTGAACTAGAATAAGAGGAAAAAGAAA
AGAAAGGAATTTAGACAAAAAAAAATGACCCAGAGAAAGAGAGAGGTGAACCCTTAGGGGTGGCCCAGTGGTTTGGGCTT
GGGACTTTCATGTTGGATGTCTCAAGTTCGAAACCCCTTACTTGCGAAAGCAAGGGGTTTGCCTTCTGGGTCGAGCTCGT
CGCACCGGGCTTGCCTAGTGCGGGTTACCTCTCCTATGTGGTTTGCGAGCTATTGCATAGGAGCGGGGGTTTTACCCTGT
GCGCACCCAAAGGGTAGCGGCTGCGGGTTTCCCTTGTCATTAAAAAAAGAAAGAAAGAGAGAGGTGAGACTCAACAATGT
TGTGATATAGTAGATTTAGCAAGACCTTAAAGTGTGATAAAGACGATTTGAATTAATGTTTTAAGTAACAAAAGAGGCTA
TATTGCACTGGCATGATAACAAGTATACGAGGTGTATTGGAAGTGATCTAAGGGTTAAGGGAACTCAAAAACACAAGTCG
AGTTTGGAAGTTTTTCTACGGTTAAGTTTGCGAATGAGCTCGCACAAGGTCCAACTTCAAACATGTTATCTCTCGGGACA
TAAGGAGTTAAGAGTTGAATTACCTATTAAATTAAAGGTTTACTAGTCTAGTTTCCAAAGTATCAAATCGTTCGCCAATT
CGACCTCAATACAAAAAGTTCTTATGTGTTTTACTACAATCCTGCATAGTGCCCAAGCGCATGCGGTGGACACGTGGCAC
ATCCAAGGGTGTCTATAATCAAATCTCAAAAATAGACTTTTTATTCATGTTTCTTCATCTTCTTACCTTGATATGAACCC
TAGCAGACCTAAATCCCTCCTCCTCCGTATCTTCAAGGTAAGTTAATCTTCCATGGAGTCAAGTGTATTTCTCATCCTAG
CTCATGAAAACATACCTTAGTTATGTGGAGTTCTTGAAGGTTTTTTGTTTTTTTTTTTGATAACCAAGAAATCCGTCTGT
GACCCGTCCTTTGGATCAATCACAGCCTTCTAAACTCGGTGGATAATGGGCCCACCCCTCTACCCTTCTCCACTTAAATA
CCGGGCTTCGCTTTGCATGGTGTGGGGCTTGAACCTGCGACCTAAGCCACAAATCCTCCACCTTTTGCCACTTGAGCTAG
CTCATGAAAACATACCTTAGTTATGTGGAGTTCTTGAAGGTTAATTAGTTTCCCTTAGTGATTTGAAGTGTTTTGAGCTG
GATTTTCTTCGAAGTAAGGTATGTCTATTCTCCTACTCCCATAAATGATATTCTAGTGGCCTTTTGAGAATAGTTTACAG
GCGAGACTTACGAGATGGTGATCAGAAGCCTGTGAGTCCGAGTTTCACCCTTTTCGGTAAATTGAATTATTGAGATTGAT
ATATGTATTGGGTTGTTTTTGGTTGTTACAAGGTTGGAGGGAGAATGAATGGCCTTGTAAGGAAGTGGTTGAGCTGTTAT
TGCTAACGAGATAGCATAAATATGAAAAACGTCATGAATTGCGAATTTTGCAAGTTTGTCGCTCATCGAGTGTCGTTATC
TTGTATATGTGTGGCAGAGTTTATTGGTTAGTTACTAATGTTAGATTATTATTTGTCGTTCTTGTAGATTAATGTATTAA
AGGGATGGTCGATCCTTCATAAGTTTTTCTTAATCAAGAATTGAGGTATGCTAGACTAAATCCATTCTTCGCCACTAAGA
CACAACCTCCCTATTCTACATCCCCTCTTATATGAATCTATGAGGTCTTATATGCCGAAACGACATAAGCAACTAGAGTT
ACAGTCAAATCTCTATAGTGGCAGCATTTGTCTGAAAGTTTCATGGCTGCTACAGTGAGGTGTTACTATATATGCATATT
GACATTTGACATTTAGCTGCTATAATGATGTTTTGCCTACCACCAACCAATGTCTCACCAAATGCTTCTTCCTAATAAAC
ATGCTCATATGGAAGTTGAGCTGCTATTTTTTGAGATAAAACTTTGAAATTCATTTCTCGAATGTTCATTTCTTTATCTT
TAAGCCATATTACTTCAAGTAGTGGATATTTTTGAATCTTTAAACATCTAGGCGGTGGTTCGTCCTCTAGGCTAAATTGT
GGTGGTTGCTGGTTTACAATCTATCTTTTACCTTCCTAAAATATGTCCATCTCTTATATAATTTCATCCATCTTAATATT
CGACAATCAGAACTTCTTCCAACTTGTTTTGCAGTCATTCTTTGCTTGTTTTGAACAAGTAGTTATTTGTTAGTTTAGAA
TGTCATCTTTCACCTCGTTCTGGAATCACTTGATTTCGAGTTCTACATCCTTTGTTGTTCTTGAAATCAGACCATCTATG
CATTATTTTCTATTGAAGAACTTAATCCTGGTCGATTGGTTCTTGTCAACTCCAAAAATCACATCAATTTGACATGTATC
ATTTATTTGTACCAACAAAAAATTACAATATCACTCAATCAATCAATTATGTCTCAATTGGGTCAATAAATTACAATATA
AGGCATGAAATGATCTAGAAGTACTGAAATTTCCAGAGCTACATTTCCTTTTCTCTATCTTCGGGAAAGCAGTTCAAGAG
AATGTTGCCCAAAAGTGAAAATGAGTCGCACTGCTTTTATTCTTCTGGATTGCAAATCTATTAAAAAAGTGTGCAGCATA
GTCTTAAACTCGTTCTATAATTTTTTTTTCCCACTAGCATCCTGAACTAATCAACAGGGCTTGATTAATTTGCCCCAACA
CTGATCTTATGTAGAGTTGAAATACACAAACAACTAAGAGATTGTATTGGATACAAAAGACATCATTGCAGTAATTGTGG
AGTCAGGTGCGCAATTTGTGAATAACGTATAGATTTCATCAAATTTCAAATGCCCCCAAAAGAAAAGATGTTCTATTATA
AGGAAAACATAAGAATACTTTATGGTAAGCTATTTGTTTTTGTCAGATATTTCCTTTTGTCTGAATATAGTTTTGCCCTG
TATTGTTCCAAAATAGGTTGGGGAATTGATGTGTACTGAAGGTTTAGATGAGCTATCCTTTTGTGGTTAGTCGATAAAAT
ATAGTTTCGCGCAGAGTTATTTCTTCCCATATTATGGGTGTAAAAATTGGTCAATGGTCTTGTGGAAGCCTCTAACTAAT
TTCCAACAGTCTGCACATTTCCTTAATAGTAATTCAGATATGACCAGATAATCACACGTGTCAAGCAAATAGACAAAGTT
CTCAAAAGTCCAAAGCACTTTATTTACCAGTACTAAATAACAGAATAAGTTTTAAGTCCACTTGTTGGATAAATAGAACC
TAAAGATATAGGAAGTAGAAAGAGAAGGAAGAATTTATTACCATGTCCACCACAGTTTGGCTGGAAAGAAACTCAAATAC
CCCATCACTGGCAATCACAAAGAAAGGATGATCTGAGGTGAGCTCCAAAACAACAATTTCAGGATTTGCAACAACACCAA
TTGTCTCAGCGACAGAATCACCTATACTTCTTGTAAAAGCCGTACCAGGATACATCCCATTTTGCACCCACAACCTAGGA
GGATCACCATCATCACCTTCTTCAGTGTCCCAACATTGCACATCTGGATTTTTCAATCCTTCAATCTGATCCAGTGTAAG
AACTCTTGCTCCACAGAGCTTAACCCGCTCAATCTCATCAGGCCTAAATGGTGTTTGGTCGATTGAAAGGTCAACAGCCA
CGACTTCATCACCCCGTCTCTCAGCTATAACAGCTCTTGAATCACCGCTATTAGCGACATAAAGTGTCGTACCTCGTACG
AGTATAGTAATTGCAGTTGTTCCGCTCATGCTATCATCTATAGCGTCAGCGTGCAACTGCGAGTTGGTCATCAAGAATGC
CGCATGACATGCCTCCACAGCATCTAAATGAAATTTACTGTTCCTAAGCAAATTTTCACAAATTTTATTTTTCGCAAACT
GGGAGCATTGAGCTCCATACTCTCCATGGCCATCAAAAACACCAAAGAAATGATCATCTGGACTTGTTCCAAATGGAGTG
TGAATGCATAAACTATCTTGATTAGCTTTATCAAGGGCATCAGGATAGTACCCTCTTTGAGATAGGAACGAACATCGTAG
TTCATAATTCCCTGATGGAACTTTTACAACCCGTGAACCATCAGGTGGTAAAAATTGTGCAGAGACTCTTGACAGTCTTC
TTATACCAATTTCATTATCCCTAGATAGACTTAATTGATTAAGTTGATCTCTAATTTCTCCATCTTCCCCATTTGATGAA
GCAGGTGAAAATACAGCAATTTCAGCAGGTTTCACATTTTTAGGCTCTTTAACATCCACATTCCTTGGTGCACAAATCTC
CCCAATACAAGCTCTTGAATAAACGCAACCCATAACTATAAACACCAAACCGAGACAAACGCACACCCCAAAACTACCAA
ATAATTCATCACAAACTTTTTACTTTCAAATAACCGAACAAAATTTTCTCCTAACTTATTAGCAGCACCTCCTTGAGATT
GAAAACAAAAATGCCAGAGTAGTAAAGTTGAATCTGAAAAATAGAAAAAAAAAAAACACTGTCAAACCTGGTTGCTGTCC
ATTCAAATATAACAAAATTCAACCTCTCCAAGGAAACCCAGAATTGCAATTAAAAATAACTTAAAATTGGAAGCATAAAA
TGAAAGCCCTGTCACCACTGGTATGAAATTATCAATTAGAGATTACAAATAAGCATAATTGGAAGATTAAAAAAAATTCC
CTGGAATCCAATTTGTTGGGTAGTCTTGCTTATTGAGAATAAGAATGAGAATGGAGTAGGTTATAAACAGCATGAATGAA
TATTTTACTAGTATAAACTGCAATTCTCTTCATATACTACAAGCTATTTATCAAAGTATTCATCAAAGTGTTAAATCTGG
ATAAGAAATAGTAACAGAGAACATACTGTATTGTAAATGCAATTGAACCAAATGGGTTTGTTCCTTCCTTGTCAAATAGA
AATAGATAGATGAACACTGCAAGTAGGCAGAGAGAGAGTGCAGAGAGACGTAAANNNNNNNNNNNNNNNNNNNNNNNNNN
NNNNNNNNNNNNNNNNNNNNNNNNNNNNNNNNNNNNNNNNNNNNNNNNNNNNNNTCACTACCAATAAACCCAGCGTGGCC
CAATTTTTTGTATTTATTTTCCTTTTATCTTTTTTCGAACCAACACCATTTATTATTTTTCCAAAAAAAAAAAAAATACT
ACTCCATAATTATCTAAACCAAATAAATCATGAAACACTCATTATACATTATTATGGTATATTCAAAATGTTGAATATAA
CTTACTTACATAAATCATAAACTAACTATACATTAACTATATATTCTGATACACCCAAAATATTTTATATAGCTTAAATG
AAGTATACATTACGAGTGTCACAACCCAAGACTACACACTAGACGTGACTGGGAATGCTACTGACCTCAACTTGAATTCT
TACTTTCTAAACTTAGCAAATAATTGACGATCATTGAGAACTTGCAAGACAATATCTCCTCAAATGATCGGCATGCTCAT
CATTGCTTCGAGAATAGATCAAGATGTCATATGTGAACACAACGATGAACATATTCAAATATTTCTTAAACATCTACTTC
ATCAAATCTATAAAAGTTGCAAGAGCATTCATTAGTCTAAAAGATGACATAATTGAAAATTCATAGTGATCATACCAAGT
CTTGAAAGTTATCTTTAGAATGTCACATTCTTTGTCCTTGAGTTGATGATAGCCTAATTTGAGGTCAATCTATGAAAATT
AATGTCACAACCCAAGACTAACCCCTAGATGTGACATAGTACCTAGAATCCCTAGAGACTCTAAGCTTAACCACATGGCA
TAGCATGACACTAAGATAACAACATAACTGAAATAACATAAAAGTGGAATATAAGTCTCAGATGATAAGCTCAACATAAT
AGTGAAATATAAGTACAAGACCATAATGCAAAAATACTAATATCTAACAACAAGCCTCTACTACATAATAAGTGACTAGG
ATAAACCCTAACTCACTTGAACAATCTAAAACTGAAATAAGTCTGAATGACATAAAAGCATAAGTGTGGAAAGGTCTTCG
AACCATGAGGACTCACCAAAAGTTGTGCTAAGCTGATTAGAGTCTATGCTAACCGCAGGCAGGATGAGATGCGTCAGAAC
GTATATTATATAACAATATAGGCACAAGAAATGTATGCGGTCAATACTTAGAATGTAATGAGCATAAGAGAAGATGCATG
AACATAACATAAGAACATGATAAATCTGAAAACATTATACTCCCTCTATCCCAATTTACGTGACTTACTTTCCTTTTTAG
TTGGTCCCAAAAAGAATGACATATTTCTATAGTAAGTAACAATTTAACTATAAAATGTCTATTTTACCCTTAATGAAATG
ATTTAAAGCCACACAAAAAATCTATCATTCATTTTGGACCACAAGTTTTAAAAGTCTTCCTTTCTTTCTTAAACTCCGTA
CCGAGTCAAACAACCTCACATAAAATGGGACGGAGGGAGTAATATAATGATCAAGTAAACATGACATGAAAACAGATAAT
TTGACTCTGAAAACATAGTACATGGTCAATGCATTATTCTAAAAACATAATCATAATTTAAGTGATAATCATAAGTCTTT
TGTGGGAGATATCATTAACCGATATAAAGCATGTGAGATATAACATGAAGTTCAGTGTACTGCTCCCACACCGAAAAAAA
GTGTCATACTTTCCAATGTAAGGACCATAATCACGAGCTTAGGTGGATCCACTAGCTAGAGTCAATTAAAACTAAATTGT
ATAGGGGGATGTAGTTCTAGGACATGGGGATTGCTTCTAAAGGTTTCAAGCCTCTACTGACGGGTGAAACTTCATCCCAA
GGTCTACTCGGTGCTAAGTAAAATCCCAACGAAAGACATGCATAATCATATTCATATTCATATTCATGACATGTGAACTA
GTAAGAATCTAGTAATACCCAATTATTCATAACATAATCTCATAGTCAAAAGAATAGTTCCTTCAAATCATGATTTCATA
ACATACTCAATGATACACTTATCTAAAGCATCTAAATCATGATAATATTTCAAAATAAGAAATACTTCAATCAGAAATAT
TCTATTTTCATAAAACCGATTGATATTTTATTAAAAGAATCCTTGATTCATAAAATCTTCATATCATAATGCATACATAT
CAACATAACTTGAATTCATATTGTAAAATACTTTGCATAGCATGAGTTCATAAAAATATCATTGAAAACATTAAATTATG
ATCAAATCTAGCATAATAAGATTAATCATGATGAATAAACTTAAATTCAAATAAACCCATAAGAAAATCATTAAACCCTA
AATTTTGGGTTAGTATCGTAAGTATAGATATTGAGGTTTCTTTGGGACTCAATGGGTGAAGAGGATTTATTGATGAATTT
ACCACATACCTTGATGAAACCCTAGATTGAAATCTTGAAGAGGAGACTTGAAGCTCTATGAATTCCTTGATTCCTTGGGA
GAGAAGACTTGAGAGAATTTTGGAGTTTGAGAGAATGAGAGTGAATGGGCAAGGGTTATGGTCTTAGAATCAATTATATT
CCTTCAATATAAGACCAAAATGATGTATTATAGGAACCAAAATAGTAGGAAAAGACCTAAATAACTCTGAGAAATAACTG
ATGGATAGTGACCACGACAACCTTTTATGGTTTGTATAACATTCTACAGACCGTATCGTCCATCTGTAATTCTTCTTACT
GACAGATCATATCTCTGACTAATCATGAACCATTTCCATAAACTGTAATTCCTTATAAAATTCGTACAACTTCCTTTGTA
GAATGAAATCTTGGAAAATCACTTGGGTTCAAGACTTGAACCACGAACTGCGTGTACAATCTGTATTTCTTTTCATGACC
CGTACTGGCCAATCATATAATCCATATTGAAATCATTAAGTCTATGATGGCAAACTATAAGTACCTTTCTATGAGGCGTA
GTTCCAAGTATGGCCCTTGAAGTTGGGTCGTAGAACTCAAGGCACTAAAATCACTAAGACAGAAGATCATAACCACGAGA
CCAACTATGACTCGTGTTCCTAACCACAGGTCATACTAGTGACTCGTACAATATGGTCTGAGACTTGACATTTTCTGAAA
TCTTGAGGCACCAACCACGACTGGTTTCCATGGGCTGTGACACCATGTACGACCTGTAAACCATTGTCGTGAAACTTTGC
ACCAACAACTTTCCAACTTCAAATGACTTTTACACTTCTGAGGTGTTACAATATCTACTATTTGGAAACATTCATCTTTG
AATGGGACTGAACTAAACATGAATAAAGTAGGCAAAATATATAACAACTCAACATGAATTCAAAATACATAAGAATGCAT
AAAACTGAGGAGTAATCCACTTCGGGCTAAAACATAAAGTTTAAAATTGATTTCATGAACATACATACATAGGGAAACAT
GAGAATAGCTGAAACACATGAATCTGAAATAGTACATAGGATGAACTAATACCTCAAGTTTAAACTAAAGCGAAGGGAAA
GAGGTGGGGGTACTTGGACATCATATCGGATTTGGCCTCCCAAGTAGCGCCCTCAACTAACTGATTCCTCCAAAGACCTT
TCACGAAATCAACTTTTTTGTTTGTCAACTTCATGACTTGTTGGTTGATGAGTGTTAGATTTGCACTCATTTAAGATCTA
TTTAGCTCAATAATTAGTGTCCTCAATGCCTAATTTTGTTCTATTATGATAAAATATTGATAATTTGCAGTTATGAAGGC
AATTGGACAAGGCAAGAATTGATGTTGGAAAAAATGACCAAAAATGCAAAAAGAAGTGCAAACTACACATATTTGATCGC
TTAACAAAAAGGGCGGATCGTCAATTGAGCACGACCACACCCAAAATGATAATGCATAACACTTATGTCTATCAAATCAG
GTTGGCAGACTCCAGTAGAGAATGTGATGTGTCGAATGAGAAAGGTGGCCTTGATGAACATCGCCCAAAATGACAGTGGA
AAAGAAAAAGATTGAGTGCTCGAAACGCGAACCAAGGCGGTACTCGACAATTCGTCGAACGTGAAAGGCGGACTCAATCG
AGTTGGCCAACTTAGGTTCAAACACCTGAAGCCTAGAACATCAAAAGGTGAGCTAAGGAGCAAGATGTGATTTGTTGAAC
GAGTTCAGCGAGCTCGACTAATGTCGTTGATTTAGTCACGTAATAGATTTTGAGAAATTATAAATAGCTCAAAGGAGAGA
AAAACTAGAGATTAGATCTTAGAATAGAGAATATCATATTAGAGTGTGCGAAGAGTTGAGAGAGAGAACACTTTACCTTT
GAAGAACACTTTTTCTAGCTTTTAGGGTTTTACAACTTTGTGCTTGAAATTGATAAATTCAAGTTTAATCCAAGGTGGGT
TTACTTGTATTGCCTAATTTCTTGTTACCCATGGTTGCTTTTATGGAAGGTATAATTACTTTACTTTTTGTGATGGGTGG
CTAAAACCCCAAGATCTAGAGGTGTAATTATGGGGTTGGTGTTAATTTAATGTAGCGGATATTATGGTATGCTCTGTTTT
GTTGTTATTTATACATGAATTTGGTCTAATTAGCATGGATTTAATTTATGGGTTAAGGTTGCAAACTTAATTTCTACTTT
CGATCACTGGTTGATGCTCAAAAGAGATTGATGGGAGTGAGTAATTAGTCTGATACTAGCAATTTAGGTTTGATGTCTAT
AAGTTGCTTGAAAATAGAGGTTTTGGGTCAGATCTATTTGCCCTGTTCTTGAAAGCGATAATAAAGTAATGTATTGGGTT
GTTTAGGTTGGCATTTAGATAAGACCGAAAGGAGATTCTATGCATAGATGCTTTGAGATCAAAATATGATTAGCGTTAAT
GAAGATGACTTAGCCTATTTATGAATGCTTATCACTATAGAGCAGCACAATTACTCCTATGTGACATCGATTTCCAATTC
CTGCACCCCTAGATTGCTTGTTAACTCTTGATTTACTTGATACTTTAGTTTAATTGTGATAATTGATAACCATAGCTTTA
TATTAAATTAGTAGAATTATCCCAAATTTCTTAATAGGAATTCTCCATAATATAACATTCTTTGTGGAATTCGACCCCGA
CTCTTCGTTGGGTTTTTTATTGACTACGATTGTTATCCCTTTTAATTAGTTTTAAGAATTGAGTGCTATCATCAGTCAAT
AATCTCAACCACACCCGATTTATAAGAGAGATTTTCCTTCACACCAACACTTTCTAATGGTACAACTGAAGTAAGATCAC
AAATACATTTCTTCAATAAGGAAACATGAAAGACTAGATGCATCGACGCAAAGTCTGAAGGTAAATCCAACTCATATGCC
ACATTCCTAAAATATCTAAAAACCTGATATGGGACTACTGATGAGTCCACAAATTGGACTCATTTAGGGATTTATTTTGA
TAGAAATAGTGTCCTCAGATGCTTATTTTGTCTCAATATTTGATGAAAACTCTTAACTTTCAGGTATTTGAAATTTTAGT
GGAAGCATGGACACTTAGGCACAAAAAGGAACAAAAAGGCTGAAAAGAATGAAGAAGTTGAAGCATGAGCATCGCCAAGC
ACACTTGGCGATTCGCCAAAGGGACACATTCTACCTTTTCTTCCAGTACGCGAAGCCCTGAAGGAGCAGGATAAAAAAGG
CGATGAAAGGAGCAATTGGCGTTTCGCCGAATAAATCTGTGAAGCAGTACTATGTCTCCCAATGACACAGAGCACGAAGA
TACTGAAAGCTAGTGCAAGACGACGACGAACTACACCAAAGGGTGAATCGCCGAGTTAATCGGCGATTCCGACTAACCTC
ACCGAAAGATCCGCCAACACTACTTTCTGAAGTCTATAAATACTAAACTTGTTATTAATTTTAGGGAGTCGAACATTTAT
TTTAATTTTCACAATAGAATAGTACTTTTTTGGATATTTTCTCTCAAGTTTGGAGAGGGTTTTTGAGAGACTTGAAAAAA
GAAGGGTTTCATCTTCCCTAAGTTGGAAGTGTGTCTTCTCCATTCTTCTTCCTTTTTTTTAAATCAAAGTTTAATTCCTT
ATACCTATTTTATTTTAGTATCATTTTAGGTGTATTTTGTTATTTCTTGATGTGTGGCTAAAAATCCCCATTCTTAGGGT
GTGATTTAGCAAATATGTGTTGATATTATTGTTGGGTCTTTCTTGCTGATAGGTTAGATGTATTTTAATGGTGATTTCAC
CTAATGATTGTGGTTTAAGCTAATGGGTTTGTATTTGCAAATATAGAACCACCTATATGTTTTCGGCTTGCCTGAGAGGG
AGGTCGCGAAACCAAAACCGCTAGACTGATGGCCTAAGGAGTGGGTCGACATGAGGTTCAGCCCGAGAGGGTGAGCCCTA
GTCCCATATCCTAACACTCAGCTCGAGAGAGTGAGTGGGGTAAGGCGTAGGCTGGCCTTCATGCGACAAATGGGTGTCCG
AGAGGAACGCATTTGAAACGGGCTAAGTTGCCCGAGAGGGAACTTATTTTTATCTAAAGCTTAGCCTAGTTACTATTATC
TTGCAAATTTCTTATTGAAAGCATGTGCCCAATGATTTATCTCAACTTGTATTGCGGTCACACCCCAAGAACTTGTCCCC
ATACTTGATTTTCTTGTTATTTTTTGTTGTTTTTACTACTTGTGACAAAACCCCCATTTGATATTTGACACATTTGTGTC
ACCCCTTTTAATTTACAATGTTTTTAATCGTTAATGGCTTTAGCTACGACTAGTTAGAACTTAATTTTATTTTTCTAATA
ATTCTCAAAACCACTCCCTTGGGACATGATCCCAACCCTTGGTTGGGTTACTATATTATCGATGATCGTAGACACTCATA
CAGTAGGTTAGTGTCATTGGTTACGATAAGCATCAAAATGGTGCCGCTACCAGGGAGTGATGTTATTTGTGAATTTTTAG
ATTAGTAGAATATTGTTCTTCCTAGTTGTAGTCTACTTACCTAATTTTTAATTTGGTCTAGCTTGTTTGTGTGTTGAGAC
AGGATAATGAGTATACATGATGGGGATGATGGACCAATGGAGCACCTCCTAGTAGAAGTGATGAGGTTCAAGGATCACAT
CTTGAACTTCAAGCATCTAGAAGGAGAACATTTTCATGAGTCGTGGCTGAGGTTTACAACATTATTGATACAATGCCCAA
CTTATGAAATCCCCAATTTAGTTCTACTGGAATGCTTTTATAGGAGTCTGAATCCCGAAAATAGAGGGTTAATTGACCGA
CTTATGCTAGGTAGTCGTGAGAAATATTCCTATGAGACCGCAACCAAATTCCTTGACCTTGTGGCTAAAACCAACAAGGA
TACTGAGAAGAACCAACAATTGATCATTTTGCTGGGATAGATGGATAACTTGACTCGAAAGGTCGAGGAACTGGAGGTGA
TGTCCAAAGAGAAGAGCAAATGCAGACCAGCTATTGAGAAGGGAAGATCTATGGACATTGAAAATAAACATATCAAAGAT
ATGTTATTAACCATCCTTCAAAAGCAAAATGAGCAAGATAGAGTGCTAGAGAAGATTAGAGAAAATGTAGAAGTGCTAAA
CTAGATAACGGTTCTCACTCTTGATCTATCCATCTCATTGAAACTCTCTTGGGTCATGTAATGCCTCATCTCCATCAGGC
ACAAGGCAAGGGGTCGCCAAACAATGTTTTGGCTAACCCCAAAAGTGAAATTTAGGTGCTGACTTGCGTCGTGCCGCGAC
ATTAACTCAGGCCTTGTTTGGGAGGCAACCCAAAACCCCATATTATCTTATATTTGCATACTAGTAAAATAATAGTGTCT
TAGTTTTATAGATTGAAGTGTAGTAGGTGCCAAAGAGGTGCATAATGACGAGTAGCAGACCCATTTGGCGAGTCACCAAA
GACACCGGTGATCAAGGCTACTTCGCTATTTGACTCAAGGCACCCTCTAAGCCTGGAGTCTGTAAAATTTGGGGAGCTCA
GGAAAGTTTCGGTGATTCACCCATCTGATCGACGACTCAGATAGTCACCGTCATTTGAACATCCACAACTGCTGAGAAAT
TATGTAAAACTCAGTGAAGTAAAAATTTGTTTGGCGAAGCGCCGAATCACTCAGAAGCCAAAGCGCTGCCATCGAATGGG
AACGAATTGGATAAGCTGCAGGCCAACGCACAAAAAGGTAGCTGATTAATCGCTCGAGAGCGTGGGTTGAAGATAGGCGC
ATTGGAATGCTAAGAAAAGTTGTACAGAGCTCGATGAATCACTCAGCAATGCACCAAAAGTCCCCAGCATACATTCTTCT
TTACGCAACATCTGTTGACGGACTCCAACTTGAAACAACTGCCTAACCAAGATTATTCTCTAGCCCTATCTCTATCTTTC
TTTAATTTGACCTCTGGATTATTGTTATATATTTGAGGACAAATATTTTTTAATTGTGGTGGGGTGAGGCTCACCTTTAG
TTGCTTGTTTCAGATACTTGTGTTTTGGTGTACATTTTGGTTGTCTGTTTTTAATTGTGTTTTTAAAACTGTTTTGCGAT
TGTTTGAGCTTATGGCTCCGTTTCCGTTTACTTTTAATTGCAAAATGATTTTGACCCTTCCAATTTTTTTTGAATTTTTC
GCACATTTCTACCACCTCTCATGTGTTGAATGTGGCTATTCTTTTGCAAAAAATTGAGTATCTATTTTGATCAATACCGA
TGACTTTAATAGTGCTTACAATTGAAACATGAATGTACGACTACGATGAGGCCAGATGAAGTTGCATAGACAATATGTGA
ACTCTTTGCATCTCGTTGTGATTAGCCATGTATCAAATTGATTTTCTCTTGTAATGACCGTTGCACACTAGCGAAAGTGT
GTAGTCTTGTTTGACTTAAGTGTCGATGTCGTGTGTGATGAGCTTACTTTGACCCTTGCATTAATAAACCAAAAATTTGC
CCTATTAGTCTGATTGATTTAGTAAGGTGTGCTCTTGAAATGATCTTAGGCAACTTTAAAGAGTGTGAACCAAATTTTAC
ATATACCTCTTTTGTGGCCTACCCGTGAGCGTGTGAAACTCTTTTGAACACCCTTTGAGCCTTACCCTTCTTTGGAGGAA
AACTTGTGAAAACCTAGACCTTTATTCAACCACCACCTATAATCCTCATGACTTTTGATTTAATGAATAGCCAAATTAAG
CCAAAAGCTTAAGTTGGGGGTGTGGTGAAAAGGAAAAGGAGAAATCAAGAAGTGCAAGAAAAGTCTCCTCAACTCATGAT
GTTGCGAATTTTTTTTGTTGGAAAACCTCCATATAAAAAAAGAAGAATGAAAAAGAAGATTGTGGAATAAAAGTCCAAAA
GAAATGGGGTTTCCAAGCAATTCATGGAGTGAAGAATAGGATGACTTAGAAGTACTAGAAGAAAAATTGATAGAAGAAGA
TGAAGAAAATGAAGTGTTGAAAGCTCCACAATTGTTGAGGATCGTTAGTCACTAAGCGTAAATGACCATACCTTTGCACT
CAATCCCATTACAAGCCTTAGAAAGACCTTTTTGATCTTGAGCAAGCCGAACCGAAGGTTGATTGGAAAATAAGGGCAAA
CCTTTGGGTGAAAACATGCATTGTGTTCCTCTTTTTGAATGTGAGCGTTGCATATGATTCCTGATCTTGAATTGATTAAA
ATCTATGGGTGAATATGGAATTATCCTTTGTGTGAGGACATTCAGATACTATTGTTGAGCTTGAACTTGTATTAGTAGCA
AGTATTGTGAGCATGAGAAATCTCTGGTAATGGTGTGTCACAACTTGAATCTTAGAATACAAAATTGATTCCTGCATAAG
TAAATTGAATCTTGTTGTGTGCATTCATGATTGAGTCTTGTGTAGCACTGTTTGAGACATCCTATTTGAACTGCTGAACT
TGAGGTTTACTTGAGGACAGACAAATTTTTTAGTTGGGGGTGTTGATGAGTCCATAAATTGGACTCATTTAGGGATTTAT
TTTGATAAATATAGTGTCCTCAAATGCTTATTTTGTCTCAATATCTGATGAAAACTCTTAAGTTTCAGGTATTTGAAGTT
TTAGTGAAAGCATGGACACTTAGGTGCAAAAAAGAACAAAAAGGCTGAAAAGAACGAAGAAACTGAAGCCTGAGCATCGT
CAAGCACACTTGGAAATTCGCCGAAGGGACACATTCCGCCTTTTGTTCCAGTACGCGAAGCCCTGAAGGAGCAGGATCAA
AAAGGCGATGAAAGGAGCAGTCGACATTTTGCCGAATAAATTCGTGAAGCAGTACTATGTCTCCCAATGACATAGAGCAC
GACGATGCTGAAGGCTAGTGCAAGACGACGATGAACTACACCAAAGGGCGAATCGCCGAGTTAATCGGTAATTTCGACTA
ACCTCACCGAAAGATCCGCCAGCACTACTTTCTGAAGTCAATAAATACTAAACTTGTTATTAATTTTTAGGGAGTCGAAA
ATTTATTTTAATTTTCAAAATAGAATAGTACTTTTTTGGATATTTTCTCTCAAGTTTGGAGAGGGTTTTTGGGAGACTTG
AAGAAAGAAGGGTTTCATCTTCCCCAAGTTGGAAGTGGGTCTTCTCTATTCTTCTTCCTTTGCTTAAATCAAGATTTAAT
TCCTTATATCCATTTGATTTCAGTATCATTTTAGGTGTATTTTGTTATTTCTTGATGTGTGGCTAAAAACCTCCATTCTT
GGGGTGTGATTTAGCAAATATGTGTTGATATTATTGTTGGGTCTTGCTTGCTGATAGGTTAGATGTATTTTAATGGTGAT
TTCACCTAGTGGTTGTGGTTTAATCTAATGGGTTTGTATTTGCAAATACAAAACCACTCATGTGTTTTTGGCCTGCCCGA
GAGGGCGGTCGCGAAACCAAGACCGCTAGACTGATGGCCTAAGGAGTGGGTCGACATGAGGTTTAGCCCGAGAGGGTGAG
CCTTAGTCCCATATCCTAACACTCAGCTCAAGAGAGTGAGTGAGGTAAGGCGTAGGCTGGCCTTCATGCGGCAAATGGGT
ATCCGAGAGGAACGCATTTGAAATGGGGTAAGTTGCCCGAGAGGGAACTTATTTCCATCTAAAGCTTAGCGTAGTCACTA
TTATCTTGCAAATTTCTTATCGAAAGCATGTACCCAACGATTTATCTCAACTTGTATTGCGGTCACACCCCAAGAACTTG
TCCCCATACTTGATTTTCTTGTTATTTTTGTTGTTTTTACTACTTGTGACAAAAACCCCATTTGATATTTGACACCTTTG
TGTCACCCCTTTTAATTTAAAATGTTTTTAATCTTTAATGTTTTTAGGTACGACTAGTTAGAACTTAATTTTATTTTTCT
ACTAATTCTCAAAACCACTCCCTTGGGACACAACCCCAACCCTTGGTTGGGTTACTATATTATCGACGATCGTAGACACT
CGTACTGTAGGTTAGTGTCATTGGTCATGATAAGCATCAACTACATAATAGGTACTAAGCTTCCCTTTCTTTCTGAATCT
CATCATACACTTCATTGATGAGATTTATAAATAAACTCAATCATCAACGATGAACTCAAGCTCTCTCCTCCTCACATCCG
CATAAGATTTCTGTCAACTCTGAGCCATCCTCAATCTATCCTTGATAACTCAAACTTTATTCATCGCCTCATTAACTAAC
TCAGGCTCTATCAAAGCGATTTGTCCAACTTCGAACTAACAAATAGGAGACATACGCCTCCTATCATAAAGAACCTCAAA
CAAATCCATTTGAATACTCGAGTGATAACTATTATCTTAAGAAAATTCTATCAAAGGCAAATTATCATCTTAATTACCTT
TAAAGCCAATCACACAAGCTCTCAACATATCATCCAAAGTCTGAATAGTGCAGGTTGACCATCGATCTACTGGTGAAAAG
TTGTGCTAAGCTTAACTTGAGTAGACCTTTCTTAAAAAATCTCTAAAACTGAGAAGTGAATTGGGTACCTCTGTCCAAAA
TGATGGATAAAGGCACTCTGTGAAACTTCACCATCTCCATGATATAGAGATTAGCATATTCTTCGACTGAATATGAGGTC
TTCACGGGAAGAATCTGCACTAACTTTGTCATTCAGTCTACAAAAAAACCAAATTGCAAAATCGTGTAGTCGAATGAGTC
TGATTTAAATCCGTAATAAAGTCCATTTTTAAATCTTCCTACGTCCAAGTAGAAATGCTAATATCTTGAGTCATACGTCT
CGATTTTTGATGTTCAACTTTCACTTGTTTGCAATTTGAACACTTAGCCACAAATTTCGCAATATCCTTCTTCATTTTAT
TCCACCAATAGACTTCTCAGAGATCATGGTACATCTTATTGGCTCTTGCATGAATAGAATACCGAGAACTGTGAGCTTCT
AATAAAATATGTTGCCTCAACTAATCAACATCCATAATACACAAACGATCTTGATAATGAATCACACCATCTCTCCCATG
AGAGAAAGCCTCAATAGCTTTTTTTTAAACCACTTTCTTCAACCCAACCGAAGTCAGATCGTTATCTTGTTTATCCTTAA
CATCTGCCACAAGAGACAATTCTGAAACATTTTGCACAACGACACCACCATCCTCTAAATCAACCGTACACCTAAATGAG
TTAGTCTATGTACATCACGAACCAACTCCTTTTTATCACCCTTGATATGAACAAGACTATTCATGGACAACCTACTAAGA
GCATCGACAATTACATTTGCCTTATTTGCATGGTAAAGGACACTCATGTCATAATCCTTCAACAATTCAGGCCACCTTAT
TTGAAGAAGATTATAATTCTTCTGACTAAACACATACATAAGGCTCTTATAATTGGTGAATACATCCACATGAACACCAT
AGATATAATATCTCTATATCTTCAAGGCAAAAACCACCGCTGCCAACTCCAACTCGTGAATTGGGTAATTCTTCTCATTA
ACCTTAAGTTGCCTTGAAGCATAAGCTATCACTTTACTATGTTTCATCAAAACACAACCAAGACTAATTCTGGAGGCATC
ACAATACATAACAAAACCATCGAAACCATCCGGTAAAGTCAAGACTGCGCTGAAGTAAGTTGAGTCTTCAACTATTGGAA
ACTCTTCTCACAAGCTTCATACCATTGAAATTTTACTTTCTTCTTAGTCAAAGTATTCAAACAAGAAGCAATAGAGAAAA
ATCCTTCCACAAGTCATCTATAGTAACCGCCTAAACCCAAGAAACTTTGAATATATGAGGGAGAGAGAGGTCTAGGCTAG
TTCTTAACTACCTCGGTCTTTTTAGGATGAACTTGAATACCTTCTTAGGAGACAATATGGTCAAGGAATGAAACCGACCT
TAACCAAAACCCACACTTTCTAAACTTGGCAAACAACTAACGATATTTGGGAACTGCAAGAAAATCCTTAAATGATCGGT
ATGCTCATCCCTACTCCGAGAATAGATCGATATGTCATCAATAAATATAATTATAAACATGTCTAAGTAGTGCTTGAACA
TTCTATTTGTCAAGATCCAAAGTACACCCTAGATATGATATAATATATAAGACCCCGATAGGCTCTACACAAGCCACTTG
ACATACATATACACAACATAATANNNNNNNNNNNNNNNNNNNNNNNNNNNNNNNNNNNNNNNNNNNNNNNNNNNNNNNNN
NNNNNNNNNNNNNNNNNNNNNNNNNNNNNNNNNNNNNNNNNNNNNNNNNNNNNNNNNNNNNNNNNNNNNNNNNNNNNNNN
NNNNNNNNNNNNNNNNNNNNNNNNNNNNNNNNNNNNNNNNNNNNNNNNNNNNNNNNNNNNNNNNNNNNNNNNNNNNNNNN
NNNNNNNNNNNNNNNNNNNNNNNNNNNNNNNNNNNNNNNNNNNNNNNNNNNNNNNNNNNNNNNNNNNNNNNNNNNNNNNN
NNNNNNNNNNNNNNNNNNNNNNNNNNNNNNNNNNNNNNNNNNNNNNNNNNNNNNNNNNNNNNNNNNNNNNNNNNNNNNNN
NNNNNNNNNNNNNNNNNNNNNNNNNNNNNNNNNNNNNNNNNNNNNNNNNNNNNNNNNNNNNNNNNNNNNNNNNNNNNNNN
NNNNNNNNNNNNNNNNNNNNNNNNNNNNNNNNNNNNNNNNNNNNNNNNNNNNNNNNNNNNNNNNNNNNNNNNNNNNNNNN
NNNNNNNNNNNNNNNNNNNNNNNNNNNNNNNNNNNNNNNNNNNNNNNNNNNNNNNNNNNNNNNNNNNNNNNNNNNNNNNN
NNNNNNNNNNNNNNNNNNNNNNNNNNNNNNNNNNNNNNNNNNNNNNNNNNNNNNNNNNNNNNNNNNNNNNNNNNNNNNNN
NNNNNNNNNNNNNNNNNNNNNNNNNNNNNNNNNNNNNNNNNNNNNNNNNNNNNNNNNNNNNNNNNNNNNNNNNNNNNNNN
NNNNNNNNNNNNNNNNNNNNNNNNNNNNNNNNNNNNNNNNNNNNNNNNNNNNNNNNNNNNNNNNNNNNNNNNNNNNNNNN
NNNNNNNNNNNNNNNNNNNNNNNNNNNNNNNNNNNNNNNNNNNNNNNNNNNNNNNNNNNNNNNNNNNNNNNNNNNNNNNN
NNNNNNNNNNNNNNNNNNNNNNNNNNNNNNNNNNNNNNNNNNNNNNNNNNNNNNNNNNNNNNNNNNNNNNNNNNNNNNNN
NNNNNNNNNNNNNNNNNNNNNNNNNNNNNNNNNNNNNNNNNNNNNNNNNNNNNNNNNNNNNNNNNNNNNNNNNNNNNNNN
NNNNNNNNNNNNNNNNNNNNNNNNNNNNNNNNNNNNNNNNNNNNNNNNNNNNNNNNNNNNNNNNNNNNNNNNNNNNNNNN
NNNNNNNNNNNNNNNNNNNNNNNNNNNNNNNNNNNNNNNNNNNNNNNNNNNNNNNNNNNNNNNNNNNNNNNNNNNNNNNN
NNNNNNNNNNNNNNNNNNNNNNNNNNNNNNNNNNNNNNNNNNNNNNNNNNNNNNNNNNNNNNNNNNNNNNNNNNNNNNNN
NNNNNNNNNNNNNNNNNNNNNNNNNNNNNNNNNNNNNNNNNNNNNNNNNNNNNNNNNNNNNNNNNNNNNNNNNNNNNNNN
NNNNNNNNNNNNNNNNNNNNNNNNNNNNNNNNNNNNNNNNNNNNNNNNNNNNNNNNNNNNNNNNNNNNNNNNNNNNNNNN
NNNNNNNNNNNNNNNNNNNNNNNNNNNNNNNNNNNNNNNNNNNNNNNNNNNNNNNNNNNNNNNNNNNNNNNNNNNNNNNA
AATTTTATTTAGTTAAACATAAAATAATCATAAATATTTATTTACCCCCTTATTATTATTGTTGTTGTTGTTGTTGTTGT
GGTTGTTATTGTTGTTGTTATTGTTATTATTATTATTATTATGGAAAAAATATTGCTGAAGAAAATACTCCTGCGAAATC
TTTTAATCTGGATCCTAGACAAGGTATGTTCTTAGGAATGATCCAAATTATTACTGCTCATAAATGGTATGTTAAATGCA
CCATATTGATTGATAATCATTTTTCCATAACTAATGTTACTATGATTGATAGTGGAGCTGATGTAAGTTGTATCCAAGAA
GGTCTTGTACCTACTAAGTATTTTGAAAAAAACAACTCATATGGTTAAATCTACTTCTGGACATGCTTTAGATATAAAGT
ATAAATTGCCTAATACTCACATTTGTCAAAATAAAGTTTGCATTCCACATTTCTTTTTCTTGGTTAAAATCAGTTATACC
CTCCAATTATACTTGGAACACCTTTTATAAATGCTATTTATCCGTTTACTACCATAAATGATAAAGGTTTTTCTACTACT
TATAAAGACCGGAATATTAGTTATACTTTTATCACTTACCCGATATCTCGTGATATTAATGCTTTAATTGATATGAAGCA
AAAGCATGTTGATTCTTTGCAACTTGAAATGTTTAGTATGAATATATTTGATACTTTGAAATCCACCAAAGTACAAGAAA
AAAGTTAAATTGATGTCTGAACAAATTGCCATTGATATTTGTGCTAATCATCCTAGTGCTTTTTGGAATCGAAAAAAACA
TATTGTTACTCTTCCATATGAAGACAATTTCTCAGAGGATGATATTCCTACTAAATCATGTCCTTGTCAGATGAATGCCG
AATTGGTAGAATTCTACAAAAGGGAAATTGATAACTTGTTACAAAAGGGTTTGATAAAACCTTCGAAATCACCTTGGTCT
TGCACTGCATTTTATGTTAACAATGCTGCTGAAAGAGAACGAGGTGTCCACAGGTTGGTTATAAATTATAAACCTTTGAA
CAAGAATTTAAAATGGATTAGGTATCTTATTCCAAATAAAAGAGATTTATTGTCTAGGTTATACGATGCCAATATATTTT
CAAAATTTGATTTAAAATCAGGATATTGGCAGATCCAAATATTTAAAGAGCATTCTTATAGAACAACTTTTAATGTCCCT
TTTGGACAATGCGAGTGGAATGTGATGCCATTTGGTTTGAAAAATGCTCCTTCTGAATTTCAGAAAATTATGAATGATAT
TTTCAACCCCTATTTAGATTTCATCATTGTATATATTGATAACATTTTGGTTTACTCAAAGACTCTTGAAATACATATCA
AGCATTTAGACATTTTCAAGAAAATTGTTATACAAAATGGTTTGGTGATTTCTAAACCAAAGATGAGTTTATTTCAAACT
AANNNNNNNNNNNNNNNNNNNNNNNNNNNNNNNNNNNNNNNNNNNNNNNNNNNNNNNNNNNNNNNNNNNNNNNNNNNNNN
NNNNNNNNNNNNNNNNNNNNNNNNNNNNNNNNNNNNNNNNNNNNNNNNNNNNNNNNNNNNNNNNNNNNNNNNNNNNNNNN
NNNNNNNNNNNNNNNCTTGGACTGATAGTCACACCACTCTAATAAAGAATATTAAACTTCGTGTTCAATCTTTACCTTGT
TTAACTCTTCCCAACCCTGCTTGGCAAAAGATTATTGAGACAGATGCACCGAATATTGGTTATGGTGGAATATTAAAACA
AATCAATCCCCATGACAAAAATGAATACCTGATTAGATTTCATTCTGGAAATTGGAGCGATGCCCAGAAGAAATATGCTA
CGGTGGCTCACGAAATGTTTACCATCGTTAAATGCGTATTAAAATTTCAAGATGATTTATATAATCAAAAGTTTTTAATA
AAAATTGATGCACAATTTGTGAAATATATGTTTGATAAGAATTTTAAACATGATGCATCAAAATTGATTTTTGCTAGGTG
GCAAGCCCAATTAGCTTCTTTTGATTTTGAAATTCATTATAAAAAGGGAAGTGATAACTCTCTTCCATATTTCTTATCTA
GAGAATATCTATCTTCACAATGAGTTTTCTGTCTCCTTTCTTTATTGATAAAACTTTAGTTACTATACTGAAAGTGATTC
CTCTCAATCGAGACGTACAAGAAATTATCCTGTGGAAAATTATAGATCATATGGTGATGGACATCTTCTCTATTCATAAT
ATCGAAGAAATCATCGATTTTGACGATTATTATCGTAATTACTATGATTTATATTATGAGGTATTCGAATAAAACAAAGT
ATTTTATATGCAGGATGGACCCTCCTTAGGTAACCAAGGGTTGAGGCAGGGGCAATAACCCACGAGGAAGGGGAAGATCA
TCCTCAGGATCGTCATACGGATCCTCTTCTAACTCCCCAATTCTGCAAAGAGGGGGAATGAGTTTGATAAATTTAAACTC
CAAAAACTCTCAAAGTACGGCGTCTTCGTCAGTACATCTGGAAGATACTCCAGAAAATAACCCGTTATACGCTCTACTAT
GGGAATATTTGTCTCAGAAGCAAAGTGATACTTTTGCCTCTAGAGCTAAAAAAGAAATTGATGATATTAAATCTTTTGAA
AAGGTATCAAAGAAAGAAATGGTATTTCTTTTAGAAAACTCTGAAATCCAAAGAAAAGAAGAACCCTGGAAGATATTCCA
GCGATACTTGATTAATGGATTATATTTCTTGGGTGAGTCATACAAAATCCGATCTTATTAGAGACCATTTTGATAAATAC
TGGTAGTGTTGAATTTCAGCACTTCTCAGGATATAACACCAGCGAGAATGTTTATAACTTCTCCAAGATGATTGTTAAAC
AGATTATTTTTAGTGAAGATTGGGGTATGTCCACAATGAAAGAAAGGCAAATCAGCCTAAATAAAGCCCCTATGACTTTC
ACCTATTGGGACTATATTAATGCTTTTCATAAAGTTCTCTACTATAATAATGAGAGACATAAGCATACTTGGTTTATTAA
AATTTGTGCAAAGATATTTGCAAGACTAATTCCTAATTGGTTTTTAAACTGGTGGTCATACCCTGGTCCGACTATAAAAA
TATTATCGGATCCATTTCTAAAGTTATACAAAGAATGAATTAAAGTTTCCCCAGATCTTAACGAGTTATACAACACAAAT
CATATTTGTTATCTGGACAAAATAGACCAGATTTATTTCTTCATCGAATTTTCTGTCCCTTGGATTCATAAATGGACCCG
AGAAGTGGGATTCACTGAGGAACAAATTCCCTGCTTATACATGACCTTTTATAACAATTTCTGGGACAAACTAATGAAAA
AATATCCCAAGACTAAAATGTTATATGGACAAGAATTGCTGAATTTTATGTAGAAAAGAATTCAGGAGTATGGTATTTCT
CCCCAAAAGGGAATAGTTGCTGATAGCTCGGTCAGGCACATTGCCAGAAAAATCTCCGTTCAAGATGGAGATAAAGAAGC
TATGATAAATAACTACTTGGAAGAAGTCAAGAGTACTCTGCTTCTGAACATCACTCAATATGAGAAATCAGACATAGAAG
TGAGACCAGCGAAGACGCTATAGATGAGATCCAAGAAGTTCAACCTGTTGAAGCAACTGTATCAGAAGATGCTCTGAAGA
AGGCGGAAGATTTCCTTCGAAAAATAAAAGGAAAAGAAAAATAGGGATCAACCTCTCTACAGCTCCAATACAACATCAAC
AATAGATACACTGTTGATCAACAATAAATACACTGTTTAGGGGACAGATGGAACCTATTATTACTGTACAAAGATACCTT
ATGTCTTTTTAATTTTCTATAAATAAGTTTGTCTTTCATTTCTTTATATGCAGGTTATAAAAAACCACATAACTCTCTCT
ACTTTCTCTCTCTACTGTAAATCTTTCTTAGTTTGTAAAGTGTTCAGTCTACCGGAGTTCAGCCGGAAGTAAATAAATTG
TGGATAGTTCTCTTATAGGCCCTGGTGTTGGCCATAGTTACAAGGTACTTTAATTCTTCCTTCTGTTATCTTTTATCTTT
CTCCGATCTAGAGTCGTGACTATGTCCGATCAAAAGATTCATATCTATGTCGGATATCTAACTTCACTTTTATATCTACC
ATGAAAGATCTAGACTTTATCTAAATATGAATAAATTTATATATGGTTTCTTGACTTGGTTCCAAGATGGTGGTACATTC
AAATTTGATGCAATATGTTATTGGCTTTGTCTTAGTGACTCCGTCTAGCCAGCCGTGGTCCAAAGCCCATTAATGAGTTG
AAAAAGGGCGCTCTATATCCAGTTAGAACTGCTAGACACATGGGCTCAATAACAATACGTATTTGAATCTTGACAGACCC
TTTGCTCGGATAAAAGGACTAGATCCTTCCATACAACCATAAAACTATATAAAAATTTGTATATATTTCGATTCAAATTT
ATTCCTTGAATTCGGATGTTAACAAGCTAGATTGAAGATGACCGCGCGGACTACCGCCCGTCTTCTGAGATCCTGTAAGT
TATTATTATTATTATTATTATTATTATTATTATTATTATTATTATTACTATTATTATTACTATTACTATTACTACTATTA
CTACTATAACTACTATTATTACTATTATTACTATTATTATTATTATTATTATTACCACTACATCCTATATCTGAAGCATT
AGTTAATAACCATGGTAGGTAATGTCCAGATATCTGGATACAATATGTTATACTACTACTGTATACAAATACAGAATGTA
TTAATAAGATCTCAGAAAATTATGCTAGGAAACCAGTTCAAAGGATATTCAAAGGTGGTAGTCTCCAACCTATTAATGCT
AGAGACTTCAGCGATCCTGGCTCTTGCCGGTGAACCCGGACTAAAATCAATTTATTTGTCAGACATCATAAAACAAATAT
CATGTAATCAATCCATCTGGAAAATTCATTAAATCAGGTTATTGGCAGATTTAAAGGTGATAGTCTCCAGCCTATTAATG
CTAGAGTGTTTTTTTGTGTAGAGTCATGAAATTACCTGAGTGTAATAAAGTAGCAGTGAGGAGTCCTCAACAAGTGAAGA
CACAGTAATAGTATAATATCTAGATATCTGGACATTACTTGCCATAGTTCATTTAACTTTTACAAAGCATTAATGATCCA
GAGATAAGAGCTGAAAGCATTAGGGTAATCCTCACAAATATCAAGAGAGAATTGATTATATAAAATATTAATTTTTTCCT
GTAATTTAGGATTTTGTAAAATATATTAAAAACCTTCCTTGTCTTTGTCGGTGAACCCGGACTAAAATCAATTTGTTTGT
CAGACATCATGATTATTATTATTATTATTATTATTATTATTATTATTATTATTATTATTATTATTCCTAATTGGTTCTTA
AATTGGTGGTCATACCACGGTCCAACTACAAAGATTTTGCCGGACCCTTTTTAAAATTATACAAAAAATGGGTTAAGATT
TCACCAGACCTTAATAATTTATACCACACAGATCATAAATGCCATGGTGATATCTGTTATTGTGAAAATGATGAATTTTA
TAAATTACAGTCTCAATTTGAAGATATGAAAATTCATACTATTAATTCTGAACTCGGCATCGTATTCTTTGTCTGAAGTT
AATAATAGACTTGCTAAATAACCTGTTGTTATATGCGATACTTCCTTTGATGATTTAAAAGGAGAAACTGAAAATTTAGA
AAGGGAAATTAAATCTCTTAAACAAAATCAAATGATTTGTGATCATCGCCTTACTCAGATTGAGTCAGTTAATAACAAAG
GAAAAAATATTGCTGAAGAAAATACTCTTGCAAAACCTTGTAATCTTGATCCCAGGCAAGGTATGTTTTTGGGAATGATG
CAAATTGTTACTGCTCATAAATGGTATGTTAAATGCACCATATTAATTGATAATATTCTTTCTATAACTGATATTGCTAT
GATTGATAGTGGAGCGGATGTTAGTTGTATTCAAGAAGGCCTTGTCCCTACTAAATATTTTGAGAAGACAACTCATATGG
TTAAATCTGCGTCCGGACATGCTTTAGATATAAAGTATAAATTGCCTAATACGCGTATTTGCCAAAATAAAGTTTGCATT
CCGCATTTCTTTTTCTTGGTAAAAAATCAGTTATACCCTCCAATTATACTTGGAACTCCTTTTATAAATGCTATTTACCC
TTTTACCAGCATAATGGCTAAACGTTTTTCTGCTACTTACAAATACCAAGATATAGTTATACTTTTATCACCGATCCTAT
TTCTCGTGATATTAATGCTTTGATTAATATGAAACAAAAACATGTTGATTCTTTGCAACTTGAAATATTTAGCATGAATA
TATTTGATACTTTGAAATCAACCAAATTAGAAGAAAATATTAAATTGATATCTGAACAAATAGCCATTGATATTTGTGCA
GATCATCCTAGTGCTTTTTGGAATCGGAAAAAGCATATTGTCACTCTTCCATATGAAGATAACTTCTCTGAAGATGATAT
TCCTACGAAATCACGCCCTTGTCAGATGAATGCTGAATTGGTTGAATTCTGCAAGAAAGAAATAGATAGTTTATTACAAA
AGGGTTTGATATAACCTTCTAAATCTCCTTGGTCTTGTACGACATTTTATGTCAATAATGCAGCTGAAAAAGAACGTGGT
GTTCCTAGGTTGGTAATAAATTATAAGCCTTTAAATAAACATTTAAAATGGATTAGGTATCCTATTCCAAATAAAAAGGA
TTTATTGTCAAGATTATATGACGCTAATATATTTTCAAAGTTTGATTTAAAATCAGGATACTGACAGATACAGATATTCA
AAGAGCATTTTTATAGAACAGCTTTCAACGTCCCGTTTGGACAATACGAATGGAATGTTATGCCATTTGGTTTGAAAAAC
GCTCCTTCTGAATTTCAGAAAATTATGAATAATATTTTAAATCCATATTTGGACTTCATCATTGTCTATATTGATGATAT
TTTGGTTTACTCAAAAACCCTTGAAATGCATATCAAACATATAGACATTTTCAAGAAAATTGTTATACAAAACGGTTTGG
TGATTTCTAAATAAAAAATGAGTTTATTTTAAACTAACGTTCGATTTTTAGGACATCTTATTTTTCAGGGGAAGGTAACT
CCCATTCAACGAACAGATAGGACGCAACTGCAAAGATTCTTGGGAAGTTTAAATTATATTTCCCCCTTTTACAAAAATCT
ATCTCACGATTTAGCCCCTCTATATGATTGACTCAAAAAGGATCATAAAACACCCTGGACTGATAGTCTCGCCGACTTGG
TAAAAAATATTAAACTTCGTGTTAAATCATTACCTTGTCTAACTCTTGCTAATCCAGCTTGGCAGAAGATTGTAGAGACA
GATGCGTTTGGCTATGTTGGAATATTGAAACAAATCAACCCTCGTGATAAAAATGAATATCTGACTCATTTTCATTCCAG
AAAATGGAGTGATGCTTAGAAAAAATATGCTAAGGTAGCACATGAAATGTTAACTATCGTTAAATGCGTATTAAAATTCC
AAGATGACTTATACAATCATAAGTTTTTAATAAAAACAGATGCGCAGTCGGTAAAATATATGTTTGATAAAGATTTCAAA
CATGATGCATCAAAACTGATATTCACCAGGTGGCAGGCACAGTTAGGCCCATTTGATTTCGAAATACAATATAAAAAAGG
AAGTGATAACTCTCTTCCAGATTTCTTATCAAGAGAATATCTATCTTCATAACAATGAGTTTTCTATCTCTTTCTTTACC
GATAAAACTTTAGTTACAATATGAAAAGTAGTTCCGCTCAACCACAATGTACAAGAACTCATTATATGGAAAATCATCGA
TCATATGGTGATGGATATCTTCAGTATTCATAATATTGAAGAAGTCATCGATTTTGACGACAAGAATTGTTATTATCAGA
ATTCTTATGATCCTCTTGATTATTAAAACAAAATGTTTTGTTTGTAGGATGGACCCTCCTTGGGTAACCAAGGGTCAAGG
CAAGGGAAATAACCCATGCGGAAGGGGAAGATCATTCCCCGGATCATCTTCAGGATTGTCGTACGGATCCTCGTCGCACT
CCCCGATTTTACAATGAGGAGGCATGAGCTTGATAAGCTCGAAAATATCTCAGAATATATCATCATCATCCGTACACTTG
GAAGATATTCCGGAAAGTAGGCCATTATACACGGCGCTACGGGCATATTTATTGCAGAAGCAAAGTGATACTTTTGCCTC
TATCGCTAAAGACGATGCTGATGATATCAAATCGTACGAACATGTAGCAAAAAAAGAAATGATATTTCTTTTAGAGAACT
CTGAAATCTAGAGAAAAGACGAACCCTGGAAGATATTCCAGCTCTATTTGATTAACGAATTATATTTCTCGGGTGAGTCA
TACAAAAGTTGCTCTTATTATGAGACAATTTTTTGGGTTTTCAATAGTGTTTGAAGAACTAGCCTTGTTTAACTGTGAAC
TTAATAATTTTTTCACGCAAATTATTATCGGTAACTTCTTTCAGAAGTTCTAGCACGTTATCAGAAGTAATAGTATGAAT
GTTCATATCTTCAAATTGAGAATGTAATTTATAAAATTCATTATTTTCACAATAACAGATATCACCATGGCATTTGCAAA
CATCTATAGTAGTTGGCTGGTTATTATCAGAGGACTCAAGTTGATCAACCTCATTTCCTCAACCTGATTCAGAATCGTAA
TCGGACTCAGAACCAGAGGTGTATAAGAAACTAAAGATCTTATCGTGAAACTCTTCATCTAGTTCTAAAGTTTTTAGTTT
TTCAAGCTTACAATTGAGTACTATATGTCCAAACTTGCCACACTTGTAGCACTTGATCTTAGCAAGTTCTCGCCTAGACC
TGTTCTTGGTAAATCTATTAGATTTACGATAAGCTTTTCACTCTTGCCGTTCCTCCCTAGATCTTCGTCTAGACCTTATT
TTCCTAAAAGGTTTATCAGGATTGGATTCTTTATTTTGCTTCGTCTGGCTATTAGCAGAAGTATTGTGTAATCCAAACTG
GACACAAAAGTCTCCCAACTGAGATCTTTCTCGAAGCTTATCTATCTTAAGCTGCCTAGAAAGCTTTAATTTATTGCACA
AGTTTATACTTTCCTAGGTACAAACTCCTATCAACTTACCATAAGTATAAGTGTTGTAAGGAATTTCACCTTGAGGATTC
CTTAGAGTTTTTCTAACTCTTTCAGCAAATAAAGAGGGCAATCCATCTATAAACTTAGCTTTCTAATGCTCAAGACCATT
TTTGGGTAGCTCCATTACCCGACTCATATAAGTATCTTTATACCATCAGAATTCTCCTAAATGCCTACAATGTATACCGT
TTAACAGGGTATGAACAATCTCATATTTATTGGTAAATCTACCATTGAAATGTTCTAAGATAGTTAAAACTAGGGTATAA
ACAACATCTTCCCTTTTTCTGACTAGAGCCATGCCCAAGTTATCAACACTTTCATTGTTTGCGGTAGCATTTACCACAAC
AACTTTTGCCTCAAAGCTTATATAGTTATCCCAATAACCNNNNNNNNNNNNNNNNNNNNNNNNNNNNNNNNNNNNNNNNN
NNNNNNNNNNNNNNNNNNNNNNNNNNNNNNNNNNNNNNNNNNNNNNNNNNNNNNNNNNNNNNNNNNNNNNNNNNNNNNNN
NNNNNNNNNNNNNNNNNNNNNNNNNNNNNNNNNNNNNNNNNNNNNNNNNNNNNNNNNNNNNNNNNNNNNNNNNNNNNNNN
NNNNNNNNNNNNNNNNNNNNNNNNNNNNNNNNNNNNNNNNNNNNNNNNNNNNNNNNNNNNNNNNNNNNNNNNNNNNNNNN
NNNNNNNNNNNNNNNNNNNNNNNNNNNNNNNNNNNNNNNNNNNNNNNNNNNNNNNNNNNNNNNNNNNNNNNNNNNNNNNN
NNNNNNNNNNNNNNNNNNNNNGCTTGTTCCATTTCATCAGCAAAATTTTCTGACAAATCCATAGATTTAGCACTAAACTC
AAAAAACTTTTTATTAAGAAGTTCTTCTAAATCAAATAGAGGTTTAAAAACAAAATCCTATATCTCAGTGGGTCGTTGCA
CATGAGTAGAAAGTTCTTAGTGTTGTTTTGACGTAGAAGCTTTTTCAAAAGGTTTTAAATCCATTTTAATCTGAATTATC
AAAGCAGTTAGTTCATCTAACTTTTTATCAAGAGAACTTATATGTTCGCCCAAAACTTTAACATAAAGTCCCCAATAATT
ATTTTGAGAAATCAAATTATTAATTTCATTGATGTTGACTGCCGCAACATCTTCTTCAACAAATTTTTGAAAGGTAGTAA
AAGTAATACCAGTATTATTTGGTAATATAAAAGATGTCTGAGGTGGATAAATAGCTTTGACAATATTACCTGATTCATCT
TTATATGATCGTTCTAGGATGTTAATGAATAAAGGTAAATAGGTGGTTATAAACCAAGGTACAAAGAACATAATATGATT
ATGTAAAGCACAAGTTTCATAAAATTCTTGAGAAATATTATTTAGGTCATCAGCACTATAAGTGTCAAAAAACCAAGTTT
TAAACCGGTTCCATTTATCACTAGAAAATTCATTTTGAACATACTTCCTTGCCAGAGAACCTAGACTAAAATCTATCTGG
TGTACGTATATCATTAAGTATCATTAGGATTACAATCCATTTCGGATGTAGAAGGGATATCCTTATCAGAAATATCAAAA
GATTTATCATTAGCTCGCACAATATTCAAGCGAGGATCAATTTTAATTTTATTTTTATCAACAGATATAACAAAAGATAT
GGTATGCAAAGAAGCAACACGATTACGAGCTGGACCATATAACAGTTCAACCGGTGAAATATGCTGGATAGCAAGCAATC
TTCTATCAGAAAATGAATGTCTATTATAAGGAACACTCTTTTCATTAAACTAAATACAAATTTTTCCATCAGAATTTTGA
GTAATATGAGAATATTCTGAATTAGTGACAACATCGGTCATCTGTTCATGAGATATAATAGAATCTAAAGTCCAAGTAGT
TGGAAAATTAATTTCTTCCCATTTGATAGGTCTTCTAGTAGTGACCTTAGATTTAGTGAAATTTGTTTCAACTAAAATAG
TTTAATCCGATGTATCATATAACTTACATCTTGGATTCAACGTAGCAAGTAGTTTATAATAGATCCGATAAGATAAACAA
ATCAATTCAGATCTAGGAACATAATTATAACCATGCGTTTTAACATTTAAAGTCAAAGCATCTAAAATGTTAGAATCAGT
CAAAGATAACTGCAAATTGGGCTGAGTATTAAAATATACTGGGCCATAAGCTACAGTGGATTCAATCGAACCCATCAAAG
ATTGTCGAAAATTCAAATTTCTATCATCACGAAGAGCAGCTAAAAATGTCTCAGGTAACCCTTTAAGAGTTAAAGGCTTA
AAAGCGATTTGAACCATGCCAACATGCAAGAACTTATATTGCGATTTATATAAATCAATATCGTACTTATTTAATAAACG
GATGGTTTGTTCAGACGAGTTTAAAACTAGATTATTCAGTAGTTTTTATAAGCTGTTTATTAGAGATTTTATCAAACCAA
CCATAATCATATGATTTTTATATCAATTTTTGGAATAGTCCATTTGTTTAACAAATCAAGGTTTTGAGGTATATCTACCT
CTTTCAATCGAGTACTTTTAGTACTTGTATCTCCTAGATCCATGATCTAGAGAATATATATATGCCGAAATACTTCACAT
CAATCTCATATTTACCATGAAAGTTCTTAGGCTCTGATACCAACAAAACAGGATCTCAGAAGACGGGCAGTAGTCCGCAC
GGTCATCTTCAATCTAGCTTGTTAACATCCGAATTCAAGGAATAAATCCATATCAAAATATATACAAATTTTTATATAGT
TTGATGACTGTATGGAAGGATCTGATCCTTTTACCCAAGCAAAGGGTCTGTCGAGATTCAAATACGTATTGTTAGTGAGC
CCATGTATCTAGCAGTTCTAACCTGGTATAAGGCGCCCTTTTAACTCCTTATCAGGTTGAGACCACGACTTGCTAGACGG
AGTTACTAAGACAAAGCCACTAACTTGTTGTATTGAATCTGACTGTGCCACCATCTCGGAACCAAGTCAACAAACCATAT
ATAAATTTATTTATATTTAGATAAATTCTAGATCTTTCATGGTAGATATAAAAGTGAAGTTATTTATCCGAGATAGATAT
GAATCTTTTGATCGGACATAGTCACGACTCTAGATCGGAGAAAGATAAAAGATAACAGAAGGAAGAATTAAAGTACCTTG
TAACTATGGCCAACACCAGGGCCTATAAGAGAACTATCCACAATTTATTTACTTCCGGCTGAACTCCGGTAGACTGAACA
CTTTACACACTAAGAAAGATTTACAGTAGAGAGAGAAAGTAGAGAGAGCTATGTGGTTTTTTATAACCTGCATATAAAGA
AATGAAAGACAAACTTATTTATAGAAAATTTAAAAGACATAAGGTATCTTTGTACAGTAATAATAGGTTCCATCTGTCCC
CTAAACAGTGTATTTATTGTTGATCAACAGTGTATCTATTGTTGATGTTGTATTGGAGCTGTAGAGAGGTTGATCCCTAT
TTTTCTTTTCCTTTTATTTTTCGAAGGAAATCTTCCGCCTTCTTCAGAGCATCTTCTGATACAGTTGCTTCAACAGGTTG
AACTTCTTGGATCTCATCTATAGCGTCTTCGCTGGTCTCACTTCTATGTCTGATTTCTCATATTGAGTGATGTTTAGAAG
CAGACTTCTCTTGACTTCTTCCAAGTAGTTATTTATCATAGCTTCTTTATCTCCATCTTGAACGGAGATTTTTCTGGCAA
TGTGCCTGACCGAGCTATCAGCAACTATTCCCTTTTGGGGAGAAATACCATACTCCTGAATTCTTTTTTACATAAAATTC
AGCAATTCTTGTCCATATAACGTTTTAGTCTTGGGATATTTTTTCATTAATTTGTCCCAGAAATTGTTATAAAAGGTCAT
GTATAAGCAGGGAATTTGTTCCTCAGTGAATCCCATTTCTCGGGTCCATTTATGAATCCAAGGGACAGAAAATTCGATGA
AGAAATAAATCTGGTCTATTTTGTCCAGATAACAAATATGATTTGTGTTGTATAACTCGTTAAGATCTGGGGAAACTTTA
GTTCATTCTTTGTATAACTGTAGAAATGGATCCGATAATATTTTTATAGTCGGACCATGGTATGACCACCAGTTTAAAAA
CCAATTAGGAATTAGTCTTGCAAATATCTTTGCACAAATTTTAATAAACCAAGTATGCTTATGTCTCTCATTATTATAGT
AGAGAACTTTATGAAAAGCATTAATATAGTCCCAATAGGTGAAATTCATAAGGGCTTTATTTAGGCTGATCTGCCTTTCT
TTCATTGTGGACATACCCCAATTTTCAATAGAAATAATCTGTTTAACAATCATCTTGGAGAAGTTATAAACATTCTCGCT
GGTGTTATATCCTGAGAAGTGCTGAAATTCAACACTACCAGTATTTATCAAAATGGTCTCTAATAAGATCGGATTTTGTA
TGACTCACCCAAGAAATATAATCCATTAATCAAGTATCACTGGAATATCTTCCAGGGTTCTTCTTTTCTCTGGATTTCAG
AGTTTTCTAAAAGAAATACCATTTCTTTCTTTGATACCTTTTCAAAAGATTTAATATCATCAATTTCTTTTTTAGCTCTA
GAGGCAAAAGTATCACTTTGCTTCTGAGACAAATATTACCGTAGTAGAGCGTATAACGGGTTATTTTCTGGAGTATCTTC
CAGATGTACTGAGAAGACGCCGTACTTTGAGAGTTTTTGGAGTTTAAGTTTATCAAACTCATTCCTCCTCTTTGTAGAAT
TGGGGAGTTAGAAGAGGATCCGTATGACGATCCTGAGGATGATCCTGGGGATGATCTTCCCCTTCCTCGTGGGTTATTGC
CCTTGCCTCAACCCTTGTTGGTTACCTAAGGAGAGTCCATCCTGCATATAAAACACTTTGTTTTATTCGAATACCTCATA
ATATAAATCATAGTAATTACGATAATAATCGTCAAAAGCGATGATTTCTTCGATATTATGAATAGAGAAGATGTCCATCA
CCATATGATCTATAATTTTCCACAGGATAATTTCTTGTACGTCTCGATTAAGAGGAATCACTTTCAGTATAGTAACTAAA
GTTTTATCAATAAAGAAGGGAGACAGAAAACTCATTGTGAAGATAGATATTCTCTAGATAAGAAATATGGAAGAGAGTTA
TCACTTCCCTTTTTATAATGAATTTCAAAATCAAAAGAAGCTAATTGGGCTTGCCACCTAGCAAAAATCAATTTTGATGC
ATCATGTTTAAAATTCTTATCAAACATATATTTCACAAATTGTGCATCGATTTTTATTAAAAACTTTTGATTATATAAAT
CATCTTGAAATTTTAATACGCATTTAACGATGGTAAACATTTCGTGAGCCACCGTAGCATATTTCTTCTGGGCATCGCTC
CATTTTCCAGAATGAAATCTAATCAGGTATTCATTTTTGTCATGGGGATTGATTTGTTTTAATATTCCACCATAACCAAT
ATTCGGCGCATCTGTCTCAATAATCTTTTGCCAAGCAGGGTTGGGAAGAGTTAAACAAGGTAAAGATTGAACACGAAGTT
TAATATTCTTTATTAGAGTGGTGTGACTATCAGTCCAAGGTGATTTATGATCCTTTTGTAGCCTGTCATATAATGGAGCC
AAATCTCGAGATACGTTTTTGTAAAATGGAGATATATAATTCAAACTTCCCAAAAATCTTTGCAATTGAGTCCTGTCAGT
AATAACGTTAGAAAACTTTGCAGCAAAGTCAAAGTCAATCGATTGTTGAATTGGCGTAACCTTCCCTTGACAAATAAGAT
GTCCTAAAAATCTTACATTAGTTTGAAATAAACTCATCTTTGGTTTAGAAATCACCAAACCATTTTGTATAACAATTTTC
TTGAAAATCTCTAAATGCTTGATATGTATTTCAAGAGTCTTTGAGTAAACCAAAATGTTATCAATATATACAATGATGAA
ATCTAAATAGGGGTTGAAAATATCATTCATAATTTTCTGAAATTCAGAAGGAGCATTTTTCAAACCAAATGGCATCACAT
TCCACTCGTATTGTCCAAAAGGGACATTAAAAGTTGTTCTATAAGAATGCTCTTTAAATATTTGGATCTGCCAATATCCT
GATTTTAAATCAAATTTTGAAAATATATTGGCATCGTATAACCTAGACAATAAATCTCTTTTATTTGGAATAGGATACCT
AATCCATTTTAAATTCTTGTTCAAAGGTTTATAATTTATAACCAACCTGTGGACACCTCGTTCTCTTTCAGCAGCATTGT
TAACATAAAATGCAGTGCAAGACCAAGGTGATTTCGAAGGTTTTATCAAACCCTTTTGTAACAAGTTATCAATTTCCCTT
TTGTAGAATTCTACCAATTTGGCATTCATCTGACAAGGACGTGATTTAGTAAGAATATCATCCTCTGAGAAATTGTCTTC
ATATGGAAGAGTAACAATATGTTTTTTTCGATTCCAAAAAGCAGTAGGATGATTAGCACAAATATCAATGGCAATTTGTT
CAGACATCAATTTAACTTTTTTCTTGTACTTTGGTGGATTTCAAAGTATCAAATATATTCATACTAAACATTTCAAGTTG
CAAAGAATCAACATGCTTTTGCTTCATATCAATTAAAGCATTAATATCACGAGAAATCGGGTAATTGATAAAAGTATAAC
TAATATTCCGGTCTTTATAAGTAGTAGAAAAACCTTTATCATTTATGCTAGTAAATGGATAAATAGCATTTATAAAAGGT
GTTCCAAGTATAATTGGAGGGTATAACTGATTTTAACTAAGAAAAAGAAATGTGGAATGCAAACTTTATTTTGACAAATA
TGTGTATTAGGCAATTTATACTTTATATCTAAAGCATGTCCAGAAGCAGATTTAACCATATGAGTTGTTTTTTTCAAAAT
ACTTAGTAGGTACAAGACTTTCTTGGATACAGCTTACATCAGCTCCACTATCAATCATAGCAACATTAGTTATGGAAAAA
TGATTATCAATCAATATGGTGCATTTAACATACCATTTATGAGTAGTAATAATTTGGATCATTCCTAAGAANNNNNNNNN
NNNNNNNNNNNNNNNNNNNNNNNNNNNNNNNNNNNNNNNNNNNNNNNNNNNNNNNNNNNNNNNNNNNNNNNNNNNNNNNN
NNNNNNNNNNNNNNNNNNNNNNNNNNNNNNNNNNNNNNNNNNNNNNNNNNNNNNNNNNNNNNNNNNNNNNNNNNNNNNNN
NNNNNNNNNNNNNNNNNNNNNNNNNNNNNNNNNNNNNNNNNNNNNNNNNNNNNNNNNNNNNNNNNNNNNNNNNNNNNNNN
NNNNNNNNNNNNNNNNNNNNNNNNNNNNNNNNNNNNNNNNNNNNNNNNNNNNNNNNNNNNNNNNNNNNNNNNNNNNNNNN
NNNNNNNNNNNNNNNNNNNNNNNNNNNNNNNNNNNNNNNNNNNNNNNNNNNNNNNNNNNNNNNNNNNNNNNNNNNNNNNN
NNNNNNNNNNNNNNNNNNNNNNNNNNNNNNNNNNNNNNNNNNNNNNNNNNNNNNNNNNNNNNNNNNNNNNNNNNNNNNNN
NNNNNNNNNNNNNNNNNNNNNNNNNNNNNNNNNNNNNNNNNNNNNNNNNNNNNNNNNNNNNNNNNNNNNNNNNNNNNNNN
NNNNNNNNNNNNNNNNNNNNNNNNNNNNNNNNNNNNNNNNNNNNNNNNNNNNNNNNNNNNNNNNNNNNNNNNNNNNNNNN
NNNNNNNNNNNNNNNNNNNNNNNNNNNNNNNNNNNNNNNNNNNNNNNNNNNNNNNNNNNNNNNNNNNNNNNNNNNNNNNN
NNNNNNNNNNNNNTACAAAAGTTATACAAAATTACATAATACAAACATCCTTGTATGACGATATGTTTATGAATATGACT
ATACCGTTGAGATTTAACTTAGCACTAAGAGAATTTTGAGGTGGAGGCTCTAATAGGGTAGTCTCTAGTAGCAACCTTTA
ATTTCAAATTGTGTGCCCCAGTAGGATTGCCTTAAATAGACTAGCTAGTGGATCCACATAAAGAATATGATATGATACAA
AATTCTACCTTGGCAAGTAGACTCTCCCTTCTTGATGTGGGAGTTACATCAGATTTCATGTTATGACTCGCATGGTCTAT
TGTCAGTTAAAGCTAATATCCCACAGAATGAACTAAGTTGTCCTTAAAGGTTTTATGAAGCTTTTCCTTACGATTTTAAG
ATGAATTGACCATGTTCATGATCTACGATTCTTCTTTAAAGGTTTTACTATGTTTAGCTTGGTCATGCATATCATGCTTT
CGATTATGTTCTCTTATGATCATGTTTCATGTTTTATTGCATATACCTCATGCTTAGTACATTTCACTTACTAATGCATA
CTTGTGCCTATATTATTTAATAATGTAGGGCATAACACTTCATCTCCTTCCGCTCGTGGCTAGTTGGTGAGAATTTGATT
GTTCGAGGTTAAAGACATGGTGAGTCCTCATGTTTCGAGGACCATGTCATCTTCATTATTTTTTTCTTATGCTTTTAGTT
TTCAGACATTGTACGTGGTGTATGGATTACGTCCTGGCCACTTCTTTTGATATACTATATGGCTTGTCAAGACTATGATA
GATTTCCGCTTTAATGTCAAACTCTTTTATTCACATGAAATTTCCTACATTTGTCTATTATGTTGTGTATATGTATGTCA
AGTGGCTTGTGTAGAGCCTATCGGGGTCTTATATATTATATCATATCTAGGGTGTACTTTGGATCTTGACAAATAGAATG
TTCAAGCACTACTTAGACATGTTTATAATTATATTTATTGATGACAGATCGATCTATTCTCGGAGTAAGGATGAGCATAC
CGATCATTTAAGGATTTTCTTGCAGTTCCCAAATATCGTTAGTTGTTTGCCAAGTTTAGAAAGTGTGGGTTTTGGTTAAG
GTCGGTTTCATTCCTTGACCATATTGTCTCCTGAGAAGGTATTCAAGTTCATCCTAAAAAGACCGAGGTAGTTAAGAACT
AGCCTAGACCTCTCTCTCCCTCATATATTCAAAGTTTCTTGGGTTTAGGCGGTTACTATAGATGACTTGTGGAAGGATTG
TTCTCTATTGCTTCTTGTTTGAATACTTTGACTAAGAAGAAAGTAAAATTTCAATGGTATGAAGCTTGTGAGAAGAGTTT
CCAATAGTTGAAGACTCAACTTACTTCAGCGCAGTCTCGACTTTACCGGATGGTTTCGATGGGTTGAGTTTTATCATTTG
GTGCCTCATCACTTGTGTCACTTCTCATATAAGTGTGAGATTTCTCGTAGTGAGTGATATTAGGGAGAAGATTCCTCCTG
TCTTCATCCAAATACTCATTTATCATTTCTTCTTTGTTTCCATCTTGAATGGAAATCCTCCTCGCAATATGCTTAACAGA
ATTATCAGCGATTACTCCTTTGTGGGGAGTAGTACCATAATCTTGGATTTTCTGGGTAATAAGGTCCAGTAATTCTTGGC
CATATAATGCCTTAGTCTTGGGATCTTTCTTCATCAATTTGTCCCAAAAATTATTGTAATAAGTTTGATATAAACACGGA
ATTTGTTCTTCGGTAAATCCTACTTCCGGGGTCCATTTATGGATCCAGGGAATAGAGAATTCTATGAAGAAATAGATTTG
TCCAATTTGTTCCATATAACAAATATGATCCGTGTGGTATAAATTATTAAGGTCTGGTGAAACCTTAACCCATTCTTTGT
ATAATTTTAAAAAGGGGTCCAACAAAATGTTTGTAGTTGGACCGTGGTATGACCATGATGCTTATCGTGACCAATGACAC
TATCCTACTGTATGAGTGTCTACGATCGTCGATAATATAGTAACCCAACCAAGGGTTGGGGTCGTGTCCCAAGGGAGCGG
TTTTGAGAATTGATAGAAAAATAGAATTTACATTCTAACTAGTCGTAGATAAAGACATTTACGATAAAATGCGTGACACG
AAAGTGTCAAATAGCAAATGAGGGTTTTGTAACAAGTGATAAAACAACAAAATAAATAAGAAAATCAAGTATGGGGAAAG
GTTCTTGGGATGTGACCGCAATACAAGTTGAGATAAATCGTTGGGTACATGCGTTCAATAGGAAGTTTGCAAGACAATAG
TGACTACGCTAAGCTTTAAATAGAAATAAGTTCCCTCTCGGGCAACTTACCCCGTTTCAAATGTGTTTCTCTCGGACACC
CATTTGTCGTATGAAGACCAGCCTACGCCTTACCCCACTCTCTCTCTCACTGAGTGTTAGGATATGGGACTAGGGCTCAC
CCTGTCGGGCTGAACCTTATGTCGACCCACTCCTTAGGCCATCAGTCTAGTGGTTTTGGTTTCGTGACCTCCCTCTCGGC
AAGCCGAAAACACATGGGTGGCTTTGTATTTGCAACTACAAACCCTTTAGATTAAACCACAACCACTAGGTGAAATCACC
ATTAACATACATCTAACATATCAACAAGTAAGACCCAACAAGAATATCAACCTATATTTGCTAAATCACACCCCAAGAAT
GGGGGTTTTTAGCCACACATCAAGAAATAAGAAATTATACCTAACATGATAAAGAAATCAACTGGGTATAAGAAATTAAA
CCTTAAATTAAGCTACGGAAGAAGAATAAAGAAGACTCACTTCTAACTTAGGGAAGATGAACTCCTTTCTTCAAGTCTCC
ACAAAATCCTCTCCAAACTTGAGAGAAAAATACTATAGACTAATAATAATTTTTACTCTAAAATATTCCACACTAAGACA
ACAATTCTAACTAGTATTTATAGTTTTCACAGATTGTGTTGCGGAGGATTGTTCGGCGACATTAGTCGAGATCACCGATG
AGCTTGGCGATTCACCTTTTGGTCAGCTCATCGCCTTCAGTGTCTTGCCTTTAGCATCCTCGCATTCTGGATCATTGGAT
GGTATAGTACTGTTTCGCGAAACTGATCGCCGACTGCTCCTTTCCTCGCCTTTTGATCCACTTCCTTCGAGGCTTCGCGT
ACTGGAACGAATGGCGGTTCATGTCATTTCGGCGACTCACCAGGTTGAACTCGGCGATCTACATGATTCCATTTCTTGTT
CTTTTCAGCCCTATTTACTCCGTTTTACGCCTAATTGTCCATGCTTTCACTAAAACATCAAATACCTAAAACTTCAGCAT
TTTAATCAGGTATTGAGATAAACCAAGTATTCAAGGACACTATTTCTATTAAAATAAAGCCCTAAATGAGTCCAATTTGT
GGACTCATCAACACCGCCAACTTAAACTTTTGCTTGTCCTCAAGCAAATTCAAGCTCAGCAGTTCAAATAGGGTGCCTCA
AACTGTGCTACACAAGACTAAATCATGAATACACACAACAAGGCTCAATTTACTTATGCAAGGTTCACTTGTGTACTCAA
AGATTCAAATTGTGACACACCATTACCAAAGATTTTCATGCTCGCAATACTTGCTACTTGTGCAAGTTCAAGCTCAACAA
AAGTATCTAAATGCCCTCACGTAAATAATGATTCCATATTCACACCCAGATATGAGTCAATTTAAGATCAGGAATCAGAT
ACAACGCTCACACTCAAAAAGAGGAACACAATGCATGCTTTCACCCATAGATTTGCCCTTATTTTCCAACCGACTTTCGA
TTCGGCTTACTCAATATCAAAATGGTCTTTCTAAAGCTTGTAATGGGGCTGAGTGCAAAGATATGGTCATTTAGGCTCAG
TGACTTTCATCCTCCTGAGATGTGACGTTCTCAACGTATTCCCTTCTTTTCCTTTATCAATTCTTTTTCTAGTGCTTCTA
AGTCACCTTTTTTTGTTTTATTCTCCTCCATGGATTGCTTGAAACTCGATTCCTTTCATACTTTATTCCTTTTTTCTTTT
CTTTTTTTTGAATTGAATTGAAGGGTTCCATTTTTATATAATACCATGGGTTAAGGGGAACTTCTTATAACACTTCTTGA
CCTCTCCTTTTCCTTTTCACCACACCCCCAACTTAGGCCTTTTGTCCTAAGTTGGCTATTCACTAAACAACAAATCAAAA
TATTATAGGTAGTGGATCAAATAAGGTCAAGGGTTTATGAAGGTTCTTCCAAAGAAAGGTAAGACTCAAAGGTGTTCAAA
AGAGTTTCACACACTCACAGGTAGGTCACAAAAGAGGTATATGTCAAATTGGCTCACATTCTTTAAAATTGCCTAAGATC
ATCTCAAGAGTACACCTTTCTAAATCAATCAGACTAACAGGGCCAATTCTAGATTTATTCATGCAAAGTTCAAAGTAAAC
TAAACATATAAGGCATCGATACTTCAGTCAAGCAAGAATACACACGTTTGCTAGTGTGCAACGGTCATCTCAAGAGAATC
AATTTGATAAATGGATAGTCACAATGAGATGCAAAAAGTGTACATACTGTCTATGTAACTTCATTTGGCCTCGTCATTGC
CGTGCATTCATGTTTGTTCAATTAAGAGCACTATTCAGGTCATCGGTATTGATCGAAACCGAGACTTAAATTTTTTGCAA
AAGAACATCCACTTTCAACACAAGAGGTGGCAAAAATAAATGATCAAACCTATTTTGCAAGTAAAACATCAAGAGCCATA
AGCTCAAGCATCCATAAAAAGAAATAGTATTTAAAGCACAGTTTAGAGCAAAACAAACGACCCAATTTCATATGCAAAAC
AACAAAGTATTCACACAAACAAAAGGGTGAGCCTTACCCCACCCAATTAAAGAGCGTTTGTCCTCAAATGCAAGTAATCA
AAAATATACCAACAAGTAAGATAGGAAAAAACAACGCGAGAGAGGTAAGGAAGGGTCTTGTCTATGCAGTCTCTCTATCT
GTCTGGGCCTGAATATGGGCATCGGTGCCCGGTATATCTATCTGGTCGCGTGTCTTAGTCACGGGAGTAGCCTCAGACAT
ACTAGCAATGCTAGATCCACTGGGAGCTATTGTGGACGGCTTAACTGACACTGCTTGAGTTGCTGACTGCACAACCATCT
CCACGAGATTCGACAAGTCTCTGAATATGATGTCCTCTTGGCTCTCACTCAGCACCTTATCGTTCATTGCTACCAGCTAT
TTTTCGGTCTCTGTCTCTGACTCTACATGCCCTGGATCTGTAACACCCCAAAAATTTCGTAGGTTGAACTAGAGCCTAAA
CGTAGTGTAAATGATGTATAAAATGAATTCCACTAAATGAGTAGACCATCTAGGTGTGCTTTGGTGGTCTATGAGTTAAG
GCCTAAGGGAGGACTGCCAAACAAAAGGGGCAAGCCAAGGCCTAAGGCCAAGGCTGCCCCAAATTTGGAGCGACTGCCTC
AAACTCCACGGCCATCACCACGGCTCGTGGTCATGACCACGGACTGTGGAAGGCTTCGTGGAGTTTTCTTGGTCGAGGGA
GACGGACCTCCAAGTGTCCCAGACCCTACCTCACCCTTCACAAGAGGGAGCACGAGTCGTGGTCCACTTCACGGCTCGTG
AAAGTGGGCGTGGAGTTCTCTTGGCTTTTAGGGAGTTGGGGATTGTTAGGGTAGCTACTGCCTAAGGCACCACGGGCACC
ACTACGGGCCGTGGTGCACTTGACGAGGGAGAGGAGTGGCTTGTGAACATCACTTGGCACCAAGGCTTGAAGGCCTTGCC
TCCACAAGGCCAAGTCATGACCAAGACCATCACCACAGACCATGGTCATGACCACGGATCGTGGGAGGATCTGTGGTCTT
GCCTTGGCCAAGTTTTGGCTTGTGCACGAAAGGGGAGCCATTGCCTCCAACACCACGGGCAGTACCATGACCCACAGTGC
ACTTTCAAGGTCCGTGAATGTTGGCCGTGGTCCCTGATGGGGACCATTTAAATGAGGAGTTTTGGGACTTTTCATTTAAA
GTCCTATTTAAGTATGGGTGTTTTGGGTATTTTTAGAGGTTAATTATATATTGGTTTTTTTAAGTCTAAATTCACAAGTT
ATGGTCATTATACATAACACCCAATTGAAATCAAAACTCTCCCATTTCTCTCTAAACTCTCCCTCTAAAAAACCTTAGAA
GAAGAAGAATACATTGGAGCTAGGGTTTCAAGGTTCTTTCATAAATTTCTTGGAGTTTCTCCATTGATTCCAACTAAGGT
ATGGTTGCTTATCATTCTTGGGATTCCTTTCCCCAAGAGGTCCCTTCAAGATAAATTTCAAAATCTCCAATTTCTAGGTT
TTCAATCCAAAAACGTGGGTCTTCTTTCTAAAGTGAAATTGATGTTATAAACTGAATTTGATTGATGTTATATGAACAAT
TATGAATGAATTTATGTTGTATTTGTGGTTTCTTGAAGAATTCCCCATGAGACCCATGTTTCTCCTTCTTTTCCTAATTC
TAACCCTAGTTTGTGTTGGATATTGAGTGAAGGCTATGAATCGAATGTGATGTTATGTAATTCATGTTTGTATGATGATT
CTACCCTAGGTTATGTATAATTTCTATGAAATTAGGGTTGAGTCTTTAAATGAAGCCTTGAAGGGAATATGTCAATTGCT
TATATTGATGCTGATTATGTATTACTTCATGAATTACCTTGTATTATGTATTGGTTATGAACTGATTGGTGATTGAAGTA
TGAATGTCCTATGAAGGGCAAAAAGGTATGAAGGTTGGTTTTTCTTTGAACTCAAACATGAAAGGTGAATTACTTAGATT
GTAATAATGTTATACCTAATGTGTTGTTGTGGTGTTGATGACCTAGTTTCCTCATCCTTAACCCTCTACACTTGAATTAG
CTATGAAATATATATGTATGTTATGGTATGATTACTATATGATTGAAAGGTAGTTCTTATGATTATAGTGTAATGTAAAG
TGAAAGGATTACTCACTTCCTAAGTGTTTCTAAAGTGAAAGGATTGTTACTCACTTATGAACACATATGAGCTATTATGG
TAAGATGTTTACATAAGAGTCTAGTAAAGGCTAATGTGAACTTATGTGATGACTAAAGATGATTACAAAACAGAATTAGA
TGCTTAGCACCGAAAGAGCACGTAAATGAGATGGGGGTCTCACGTTTAGTAAGTCCGGCTCCCCACATGGGTTTCCTCAC
GTTTAGCAAGTCCGGATTACCCACGGTATGTGTTGTCTCATGAGATGGAAATCCCCCACGTTTAGTAAGTTAGGATTTCT
AGGAGAAATCTCATTGATCCTTAACTATGTGCCCACATAGGACTTTAGTTTAGTGGATCCACCTAGATAGCTATGTACGA
ATGGTTACACCTTAGGCAAGTGTTAACCCTCTCTTTTCGGTATGGAAATGGAACACCGGATTCCATGTAGCTCTCATGGT
CTATGTCGGTTATGGCAATATCTCCCTAATGTAAAACTAAATGAAGGTATGAAAGGTGTGAACTCTTACTAGGGCTTTCT
TAAGGGTTTCTACATTGTGTAAGGGAGGGTATGGGACTTCTCTTGCACATTGCACTTGTGGGATCCTAAGAGACGGTTGT
AGTAGTGTTCTCTTATGATTATGACTTATGTATGTTGAAGCTATGTTATGTATGATCATTATGAATATGGTAAGTTATGA
TGAAGTATGATCTTATGTATGTATGTATGAAGTAGGTTGCTTAATGTAATACTTGGCTTTGAATAGGGTTATGGGATTCT
ATTCCTTGCATTGCACTAGTATTACTTGGGTTGTCTACGTGTTGGGATGATATTATGTTGGTTTGTACTATGATGCTTAC
TTTGTGTGCATATTGGATTTACTTGGTAAAAAGCATGTTTTGACTGGAATGACTTTTTATGCATGTTTCAATGGTTTTTA
TGTATAGTAGCCATACTTAGTACGTGTGTTGTACTAATCCATATTCTCTCCTTTTTCCCAAACATTTAGGTTCGGGCCGT
TGAGGATTCAAGCTTACTTCTCAAGACACTTAGAGTTGCTTCCCCAAGTTGGTGAGTCCTCAAGTCCGAGGAAGAGACCC
TATGATCTAGCTTCTATGTTTACTTCTTTGCTTATGTTGAAAAACATTGTTGTACTTTCCTATTTCTAGACTTCTTATTG
ATGTAAGGGCTAAGTCTCATTTTCGATACTTCTATGTCTAGATGGTACATTGTGACGAAGTTAGATTCTATTTTCATATA
TGAAGTGAAGTTGAACTTCCAAAGTAAAAGTTTTAAATTTTTCGTGTTTTTATTCTATGATACATGTTATGATGAATGCT
AAGGGCTTGTATAAGACCTCTTCGAGGTCAAATACGCCGGTAACGACTAGGGGGTGCTCTTGGATCATTACAGGATCATC
CTTCTATACGTCTCCAGGAGTGGTTGGGGGAATCCCAGAGGTTTCAGGGATATCTTTGTCATTTACTTCTCGTATCAGTG
TTGTGAAGTCGGTGGCCTTCAGATAGGCTACGTCCTTCTTCAGCTCAGCTATTTCAACTTTTAGGGCTGAAACCTCGGGT
GTCTCTTCCTGTCTGCTCTCACAGGCAGTGACTCTGGCAGTCAGTTCATCAACTGTGTTTCTGACAGGGGTCAGTGCAGT
CAAGATGGCACTGTCAATCATCTCTGGGACGGATCTCTCTAATTGTGTTGCCCTAACATCCGCTGAGTAGGCTAGCCATC
CCATTTTCAGGATCATGGCCTGAGTGATCCTGGAAGGCTGGGCTGATGATGAAACACCTGGGGCCTGTGAGGAAGAGAAG
GGAGGATCGGGTATACCTGATGGCTTAGAGGCTGGAGTATGCGAAGGTGTCTCTGCTGGTAATGCATCAACATCGACCTC
TGGAGACGTATATGTTGGGGCTGCCCTTCTCCTATCAATCTCCTCTAGTGTGGACTCGGCCTCTATACTCCGGATGTCGG
TGGAGGAAGATGGGGTAACCTCAACATCCCTCGTAATGTCACGTGGTACTCTAGCTCGCCGGCATAGATCCGTGATCAGT
ACAGGAAATGACAGAGACGTTTGTGTCTGTTTGGCCCTCAAAGCCATCTCCTGTGAAACCAACAATCCCAGGTCGATCTG
CCTCCTAGACAAGATAGAACCAAGGCAAGCCGCCTTCAGATGACACAGAATGGAATCGTTCTAAGACGGCATGATAGTGT
TGCTGATGAACCCAAACCAATACCGAGAGGTGATGTTCATATCCCTTTTCTCAATGGGGACTCCCACTTTCATCCACCTC
GGGGTGGTGTCAGAGATCGTCGGAGCTAGCCAACCCTTCAAATCATCGAGAGATGGAGAAATAGGCAAACCCTGGTAGGG
AAGTACCGACTGCAACGGTCGTCCCAATAAAAAATTTATGTGTTCGTTGTGACACTATACTTCCTTGCCTCTAACTATAA
CTGATTTCACTGGTCGAAAATCACTGGCCTTCTTTCTGCTTTTCGGGACCAACTCCCCATAGGCTAAGTAGAATTCCCGG
ACCCAGGAAGGTATGTAAGTACCCCTTGGCCTCGTGAATTGCTCAAACTCGTGATACTTGAGCGTGTCAAGCACCTCAGC
ATGCTTACCTTCCAGGCCTTTCGCAGATAGCAATTTTTCTTCGAGAATAGTGTGTAAACCATCTCCTTTCAATCTGTTCA
GCAATATCAGTGGAGGTGGAACTACGGGAAGTGCATGAGCCACTGGAGGTGGAGTTGGGGTTGGCACTGGTGCAGCAATA
GGCAAAGTGGCAGCTGAGGGGATACTGGTGGCTGTGGACTGAGACCTGGCACAGAGCGCTCTCCTTTGGTCAATCAGAGG
TAGTTCATCCTCTAGTTCAACAAAATATGGCTCCACAGCTACTCATTTCTTTGCTATATGTTTTTTCCTTTTTCCTTTAT
CTCCCGATGAGAGATCTTGCTTTCTTTTCTATGAAGGACGTGATCCTCTTTCATTTATTATAATGTCGTTTATTGTTTTC
TGATGGGGCTCGTTTAGGTTGGTGCGTACCATTTCTGCAAAAGATCAAAAAGAAACTCAAATGCAAGTACCTAAAAGTTA
TTGCAGATAGACTCGCTGATCTGATCGGCGAGTCGCCGAATCTTTTTGGTGAACCAGAGCGAGCTCGCCGAAGGGATTGG
CTTAATAATAAGAAGAAAACAACGATAGGTAGAATCATTCGGCGAGCTCGCTCTACTACTTTCGGCGAGCAGGATGTATA
CGCCGAAAGTGACAGTGCAACAGGATCCCAGGGATGCAGATAAAGGGTGATTATAATACTTTCGGCGCCCTCAGACTTCT
CACCGAAAGTTACAGAAACAAACGTCAATCGAGGCACCAAATCATCGGCGGGGTGGGGGCATTAGGTGAACCGCCGAGTC
GTTCAGTGATCTCAACTTAGCTTGCCAATTGACCCAACGTACCTATTTTTGACTCACCTACTCGAATTCAATCCCCCAAA
TCCCAGAAAATCAAATCAAAGCATTCACTCATGGAATTAAAATAAGACCCGCACTACCCATCACTCTCGAGGTACTCAGA
CTCCCTCGAATTTGTCAAATTTTGGCCATTTGACGATGCCCGTTCATAAGATTAGTGTTACCCGATCTTCCATCAAGCTA
TTTCGTCATTTAGCGCACATATAGGCTACTCAAACTTCACCCAATCAACCTAACAACTAACATGCAACACCCCTATCGAT
ATCAATTATTTCAAAGTGCAAAAACTAAGGCATTCAATTATTTAAGCATTTTAGGCAAAGTTTACGAATTGAAAACAACA
TCATAGCAACCTATTTCTATCAAAGAGGCCCAACACACGTCATCCTGATACTATAACTGCAAAAGAGTGCAAAATTTTCA
AAAATAAAATTGGGGTTTTAGAAACTAACCTTGTATGCCGATCAAATAGCTTTTTGTAATGCTAGGCAGCAAAGAAATCC
TAGTTCCGAGTACCAATCGACAACTACAATACTAATTACAAGCAATAATCTGTAAAATGCTACTATTGTGGGAACTTGTA
AATCATCAAAGCGAGGGAAAGTGAATAGTTATAAAAATTTGGCAGTCTTTCGCCAGATATTAACCATCTAGTTCCTAGCC
TTTTGGTGACGTTAGTCATGTCGCCGATAGCATCGGCGATGCGCCAAAAGCTTACTTACCTCGTCATGTTTTATAGGACA
TCCCTTATGTTGGGGGTCCCAACTGCAGATTAAGTCAGAATCACAGATAGATTCGACGACTCACCCACTGGGTCCTTAGC
TCGCCATCTTGTACTACTCAACACCTTTCGCATTTTACCCTACAAAATCAGCACACCCTTATTCGGACAGAATAATTAAA
AAGCAGTAAAACCTTGGGTTGCCTCCCAAGAAGCGCCTTATTTTGCGTCGTGGCACGATGCAAGTTCGGTCTCACTTTCC
GTTATTGGGGCTAGCCCTAGTGTCACTAGGTGACCCCAATATGTCATTCGGGTGGAGATGAGGCACTACAAAACTCAGGA
ATGACCTGATCAACTGGATTGATCTAGAGTGAGATCCGATCATTTGATTCAACACTTCAACATTCTCCTTCATTTCCTCC
AATACTCGATCCTGATCAGTGACGTTTTGGAGAATGATTTGAAGTGTGTCCTAGACACGATTTTCTCTCCCATCTCTAGA
TTTCCTATGCTCATGAGGGGGTATATACCTCCCCTTGTTGTTGCATTGGACTTCCACCTCTGAGAGTTTGGTAGCCAGTT
CGTTTAGCTGAGATGCCAGAGCGGTCAGCGTGAGGTCCTTTTGGACTTCTTGGCTCATTTCAACTAATTTTCCACTACTC
TGCTCAGCCATGCTCTGCACCTAAATGGACAACTCAACAAAAAACAAGACTGAAAGTAAAGTTAGTGAACGATTAATAAG
ATGGAAATTCTAGTGAACTAAAAATTCTCAATAACACCACTCATCGGCAGCGGCGCCATTTTGATGCTTATCGTGACCAA
CGACACTATCCTACAGTATGAGTGTCTACAATCGTCGATAATATAGTAACCCAACCAAGGGTTGGGGTCGTGTCCCAAGG
GGGCGATTTTGAGAATTGCTAGAAAAATAGAATTTACATTCTAACTAGTCGTAGCTAAAGACATTTGCAATAAAAGGCAT
TGTAAATTAAAAGTGTGTGACACGAAAGTGTCAAATATCAAATGAGAGTTTTGTAACAAATGATAAAACAACAAAATAAA
CAAGAAAATCAAGTATGGGGAAAGGTTCTTGGGATGTGACCGCAATACAAGTTGAGATAAATCGTTGGGTACATGCTTTC
AATAGGAAATTTGCAGGACAATAGTGACTAGGCTAAGCTTTAAATGGAAATAAGTTCCCTCTCGGGCAACTTACCCCGTT
TCAAATGTGTTCTCAGACACCCATTTGCCGCATGAAGACCATTATACGCCTTACCCCACTCATTCTCTCTTGCTGAGTGT
TAGGCTACGGGACTAGGGCTCATCCTCTCAAGCTGAACCTCATGTCGACCCACTCCTTAGGCCATCAGTCTAGTGGTTTT
TGTTTCGTGACCTCCCTCTCGGCAAGCCGAAAACACATGGGTGGCTTTGTATTTGCAACTACAAACCCTTTAGATTAAAC
CACAACCACTAGGTGAAATCACCATTAGCATACATCTAACCTATCAGTAAGCAAGACCCAACAAGAATAACAATCCATAT
TTGCTAAATCACACCCCAAGAATGGGGGTTTTTAGCCACACATCAAGAAATAAGAAATTATACCTAACATGATAAAGAAA
TCAACTGGGTATAAGAAATTAAACCTTGAATTAAGCTACGAAAGAAGAATAAAGAAGACTCACTTCCAACTTAGGGAAGA
TGAACTCCTTTCTTCAAGTCTCCACAAAACCCTCTCCAAACTTGAGAGAAAAATACTATAGACTAATAATAATTTTTACT
CTAAAAAGTTCCACACTAAGACAACAATTCTAACTAGCATTTATAGTTTTCACAGATTGTGCTGCGGAGGATTGTTAGGC
GACATTAGTCGAGATCGCCGATGAACTCGGCAATCTGCCTTTTGGTCAGCTCATCATCTTCAGTGTCTTGCCTTTAGCAT
CCTCACATTCTGGATCATTGGGCGGTACAGTACTGCATCGCGGAACTGATCGGCGACTCGCCGACTTCTCTTTTCCTCGC
CTTTTGATCCACTTCCTTCAAGGCTTCGCGTACTGGAACGAAGGGCAGTTCATGTCGTTTCGGTGACTTGCCAAGTTGAA
CTCGGCGATCCGCAAGATTCAATTTCTTGTTCTTTTCAGCCCTATTTGCTCTATTTTGCACCTAAGTATCCATGCTTCCA
CTAAAATTTCAAATACCTGAAACTTCAGCATTTTAATCAGGTATTGAAATAAAACAATCATTCAAGGACACTATTTCTAT
TAAAATAAAGCCCTAAATGAGTCCAATTTGTGGACTCATCAGACCACCAATTTAAGAACCAACTATGGATCGGTTCAACA
AATATCTTTGCACAAATCTTAATAAACCAAGTATGTTTATCCCTCTCATTATTATAGTAGAGGACTTTACTGAAGGCATT
ACTATAATCCCAATATGTAAAATAAGTGGGAACCTTATTCAGACCGATCTGCCTTTCTTTTATTGAGGAAATACCCCAAT
CTTCTATCGAAATAATCTGCTTAACAATCATTTTGGAGAAGTTATAAACGTTCCCGCTTGTATTATATCCTGAGAAGTGC
TGAAATTCAACACTACCAGTGTTCATCAAAATGGTCTCATAATAAGAGCGGGTTTTGTATGAATCCCCCGGGAAATATAA
TCCGTTAATCAAATAGCGCTGGTGGCACAGTCAAATTCAGTACAACAAGTTAGTGGCTTTGTCGTAGTTACTCCGTCTAG
CCAACCGTGGTCTCAGCCCGATAATGAGTTAAAAGGGAGCCTTATAATTATTATTATTATCATCATCATCATCACCTCCA
TTATTACAATTATGATTATATGTTTCATTACAAATATATCTAAATCTACTATAATATAATACAATTAATTAAATAAATAA
ATAAAATAAATTGAGTATTTTTAATTGGTGGTATTATAGTAATTCAGCATTCAAGTTTGAGAGTTCATGCTTTTAGGTGG
TATATATATAAATAGCGTAACATCCCAAAAATTTCTAAGTTAAGATTCAAGTCATTCTTTATTTGTGAATAAGATTGTAC
CAAGTGACTCTAAATTTTCTTAAATGTTAAGGTAACTAGAATCCCCTAGCATAAAGTTGAGTTGAAAACTTTCTTTCCGA
TTGAGTTTGGCTATGAGATGTTACTTGGGTCAAGTTCAAACAACCATATCTTTTAGCACATAGAGATTTAGGTGGCTCAT
GAACTATCAAATCAAAGGTCTTTGAGTCCTCTTTCCAACACCACCTATTTTTCTAAATTTTGAGCTCGGTGTAAGAAGTT
ATGCCCATTTGAGTCAAGCCTATCTAGTTAAGGCCTTTCATCAGTTTTAGAAAAAGGTATTTTGGTCTTTTACTTTTTCC
CACTTATCTTAGCACGTTTTTTATGACCTAATTAAGGGTTTAGTCAGATTCTAAATCACCCATTCACATCCTAAACACTT
AGAATTTTAGGGCGAAGTTTCAAGAAGAGTAAAAAAGGGTTTTCAAGCGTGCATTCAAGGGTTAAGGAATTTCGCCAAGA
AAAATTATTCTTTTCAGGTATGTAAGCTTCTAACAGTGATGGACTTGTTCTTCATCATGCCATACTATGAAATTCTTCCA
TGAATTCGTTCTTGAGATAGTTTGTTTAGAGATTCTTGAGTAGTTCTTGAGTTTTAACTTCATTCTTTAACAATGGGGGT
TTTAAGTTCTTAAGGTGACGGTCTTACGAATAAGTGATATTTCTTCATAGATTTTGTGTAGAATTTCGATAGATTTGTGT
TGGGTTGGTAAATCAAAAAGAGTTTGGAAGAAATTATTCAATTCTAGATGAGTTAGGGCCTGAAATTGAGAAAAAAAATT
CATCGGTTTCTGGGTATGAGGGTGGGGAGGCGCGCCACCACTGCACCAGGACTACTAGGCAGTAGTTTGGGGCCTGGCGT
GCCGCGCCAGCAGTACGTCCCAAACCCTGGCCAGTAGTTTAAGGTCTGGCGCCTTACGCCACTCAGTACGCCAGGGTCGT
GAGGTCCTTTTCTCTTTCGTCATTTTTTCCGCGTGTTCCCTCGAATCGTGTCTTCGCTATATTCTTGTTATTAAATCTTA
AAGTCTTAATTAATCCTTGAGAGATCCTAAAAATCCTAATCACATCTTTTAATTTACATTTCAAATTAAAGTGAATTTAG
GAGGAAAGTTCAAGAGGTCCTTTGAGTCATTTTGAGAATTCCTTTGCAGTTGATTATTGTTTTGAACTAACTCTTGAGGA
AGTGAGTATGAGAATGAGAAGAGCTTTTATTGAGTTTATTTGAGTTCTTTAGTTTCTAATGCTTTTTCAAACTCTATTCC
AAAATTTTGAATTTGTTATAGGTTTTGCATTGAGGTTCTTGAGTTGATTTGTTCATGTCTATATTCCAGCATGAACCCAA
TGAATTGAGTATTCTTGAGATGAGTAGTATCATTGAGTTTTGAGTTGAGTTTCCTATATTTCATTGAGATCCTTGAGTTT
AGTCGTTCATGTGTATATTTCATCATGAACTCTATTTTGAGTTATACAACTTGATAATCTTTTAAAGCCAATATTTGTGT
TTTAAATTGGGTTTTGAGGTAAGTTTAAAGAGACATTTTGAGGAAAGTTTAACGGAACTAAGTATTCCCAAATTTATCAT
TTTTACATTGAGAAAAGAGAAACTTTGATTTCTAAAAAGAGTTTATGAGTTAAAAAATATTTCTGAGCAATTATCTCAAA
CCAGAGAAAGAGTATGTTTTAATATATTTGAGGATGAGTATATATTATTGGGAGTAGTATTGAGCACCGATATGGGGATG
AGTTCAGACAATTCACATTCCTAATAAACCATGTAGTCAACATGGATAAAGAATCATATTTTTTAGATGAATCCTTAGTG
CCTTCGGACATAGCTTAGTTGATCCACTTAGTTGAGATATTCTATATCCCAACAAGGTATATGACAGTTCTGGCAGCGTG
GGCGAGATGTTGTATCATCACGTAGCTCATAATGATGGTTGTCGGTTAGAGAATCTCCCAAGTAAGAGTAAAAGAATATG
TATTGTATTTTTATATATTTTGAGTTGATATCTACTATTTTGAGTTTATTATATTTTAATATACATTCTTGAGTCAGTAT
CGGTTTATTATGAAGTTTTAAACATGTTATCTTTTGTTATTGCTTTCATATTGGAGTTGAGTTGAGGTGAGTATTGTCTT
CCCATGTTATCAGTTCAGTTAGCTATGTTTCAGTTTCCACGTCATTCGACCTGCATATTATAATGATGCAGATACAGGTG
TCCATTCCCATGTTACAAACTATAAGTATTTCTATTGGGTATTGTTCCGACTTTATGAGTTGAGTATTTGAGTTTAGCAA
ATTTAATTCAGTCTTAAGCCTACTATTGCTTGAGTTAGTTCGCTTAGGGACCAGCAATGGTTCTCGAGTGTTGGCCACGT
CTAGGGTGTAGGTGTCACGACCCAGACTATTGTGACTAGAACCCATACTAACCCTCTGGTGGGAACCATTAACTAAAACC
CATCTAACAAATTTTATGAAAAACTAAGATATTTAAAGTTACGTAAGCAGGTTTAAATACAAAAATAAACTGGAGTTCCC
ATAAACTTTGAAGGTCCAACAAAACATTTGCGGAAAATAGTGCCTAAAACCTAAAAGTCATTGTACCAAAACTCTACTAA
CGACAGTCTCAGAATAAGAGGTACAACCTCGAAACTAAACAAACGAATATCTAAAGTACTAATCAAAGTCCAAAGAAAAT
GGACTAAGTAAAAGGAGAACTCATGGCAGCCTGAAAGAGCTGGCTCACCCTTGAATTTTGATCTCGATCACTATTCTCCT
AACTGAGGTCTATTTGTAGCCGCCTAAAGATGCCCTGTACTCAACAAAGAATGAGCAAGTGCAGTATCAGTACACAACCA
CAGTGTACTAGTAGGATCACGCGGTTATTCCAGTAAACACAACATATAAGCAGTCACAACAATGTAAACATGACATGCAC
AAAATATATACACAACTATCATTTCAAGAGCAATGTACAAAGTCCACATTCTCAATAACAAGTAAATATGGTAGATCAAT
GGTCCTCTCATGGAACCCACACTCAAACTGTTAGTGTACCGGATTGTGGTACCCGATCCCAATTAGTGTGCCGGACGTGA
CACCCAATCCAATATATGTGCCGGAACGTGGCACCCGATCCAAGTTAGTTGTAGAACGTGACACCCAATCCATTCAGCAC
AACCACAATCACAATCACACTCATATGTACATTCTCATAATCATACAATCAAGTGTTGAATCATGACATACATTTATTCG
TTTGCACTCATTTAATTAGGTTTGATCAACAATGCTTCATTCTCATACATACATGCATTACAATGAAGTAATCACCAACA
TATATAACGCAAACAAGAAATCAAACCATCAACTACCTCGAAACCAAGCTTGAATTCCCTTAAGGCACTCGAATCTTCCC
TTTCCGGATTCTTTCTGCTTGTTCATGGTCTAAAAACAACAAATTAATGCAATAATCAATAAACAAGGCTTAATTACCCT
GATTACAATCGAAATTATCAACCCTAGGCCAAACCCAAGATCCCAATACCCAACTTAGGGTTTTTTCCACCATTACTTTT
CAGGTCAAAACCCTCCCCCATTGATAATCACCCATAAATCTAAGTTCTACGAATCGAACAATGGGTTAGGGGAGTAAAAA
CCTTACCTTTAGCGCTAGAAGAGGTGGAAAACTGTCAAGAACTTGCAGTGGTTCGTCTCTTAGCTCTCAAGAACAAAAAT
TACAAAATAATAACGTTTTTTGGGTTTAATGTCGACTTAAGTCGCGACTGGCCCATCATAGCAGGACCCAACCCACCACA
GCGGCCCCGACCAGGCGGAATAAAACCCGCCCTGGCGGCTTGCGCGGAGACAGAAAGTCGGAATTAGAGTTTCAAACCCT
CATTTCATAACACACCTCTAACCCATGACGCTCATGAACTACATGCTCATGCTAAGATAAGTTTGAGAAGTTCTACTCAC
CCGAATTCGATTTCGTAAGGTCGTATGGGTTCCTTAACGTCTTAGCTATCTACTCATATTATCAAATTCATTATTAAATC
ACTCATTCATTACCAGATTTTCCTAGACTCGCATGACTCCGATTTCGTCCAAATTTGGACTAGGCTAAGAAATTCCAAGT
TACTACAAAAAGTTTTTCCGGCCCCAATTTTTTCCCCATTGGCTTTTCCATAACGACAAGATCAGGTCGTTACAATAGAT
ACCAATTTACCCATCACTCGTCCCCGAATGACAACTAGGAAATATGGGCTAAAGTAAGAGTAGAGTAGTAACTGAATCGT
TGAACAAATAGGGATACTTTTCTTACATGTCCTTCTCAGTTTCCCAAGTAGCTTCCTCAATTGGACGATGCTTCCATTGA
ACCTTCATAGACTTAATCTCTTTGGTCCTCAGTTTCCGTACATCACGATCAAGAATTGCAACCGGTTCCTCCTCATACTG
AAGATCCTTGTCTAACAATATTGATTCCTACTTTATGATGTAATCTCTTTCCCCATGGTACTTTTTCAATATGGACACAT
GAAACACTAGATGAACTCCAGATAAGCTAGGTGGTAAAGCTAATCTATAAGCCATTGGCCCTACACAGTAAAGAATCACA
AATGGACTAATGTATCGTGGACTAAGCTTGCCCTTCTTGCCAAATCTCATCACCATTTTCATGGGTGACACTTTAAGAAG
AGCTTTATCACCAGTATGAAATGCCATGTCTCTTACCTTATGGTATGCATACTTTTTCTTTCTATTCTGGGCTGCTGAAT
GCTTAGCTTTAATATTTCTCACTTTATCTTGGGCATCCTTCACTAAATTAACCCCCAAAGGTTTCACATCTCCAGCCTCA
AACCATCCTATGGGTGGTCTACATCCCCTCTCATAAAGTGCCTCGAACGGTGCCATGTCAATGCTTGAGTGGTAACTATT
ATTATAGGAGAACTCACACAACGGTAGGAACTTATCCCAATGTCCTCCAAAGTCAATCACACATGCCTCAACATGTCTTC
TAACACTTGAATAGTCCTATCTGACTGCCCATCCATTTGCGGATGAAAGGATGTGCTAAAGGTGAGTTGAGTGTCCAATT
CATCATGCAATTTTCTCCAAAACTTGGATGTGAACTGAGTACCACGGTCTAAGATGATAGAAAGGGGCACCCCATGCAAT
CTCACTATCTCTCTCACATAAACCTTAGTCAACTGATGAGAATTATCGTCTATTCTGACTGGAATAAAATGGGATGTCTT
AGTCAATTTGTCAACCACTACCCAAATAGAATCAAACTTTCTCAAAGTCTTGGGAAGACCAACCACAAAATCCATAGCTA
TTCTTTCCCATTTCCATTCCGGAATTGGCATTCTCTGAAGTAAACCTGTAGGCCTTTGATGCTCATACTTTACTTGCTGA
CAATTTTGACACTTAGCCACAAACTCCACAATGTCTTTCTTCATGCCAGGCCACCAATAAAGTCTCTTTAAGTCTGGGTA
CATCTTGGTCACACCCGAATGAATGGAAAACCATGAACCATGAGCTTTCGTCAATAATTTATGAATCAAGTCATCTACTC
GAGGAACACAAATCCTTTCTTTAAAACTGATCACACCTCCCGCATCTAAAGTCGCATCTTGTGCCTTGCCAGACACTATC
TTCTTTCTGAGCTCATTTAAATTCTCGTTCTCAAACTGTTTGGCCTTGATCTCCTCAATGAACGTGGCTCTTACCTCAAT
GCTAGCTAACACCCCACCTTTCTCTGAGATGCCCAACTGCATGAACTTAGATCCAAGGTTTGAATTTCCTTAGCCAAAGA
TCGCTTGGATACACTCCATAAAGCTAGACTACCCATACTCACCGCCTTCCGACTTAGTGTGTCTGCCACTACATCAGCCT
TACCTAAATGATAATGGATGGTCACATCATAATCCTTAACTAACTCCATCCACCTTCATTGTCTCAAATTTAGGTCCTTT
TGAGTGAAAACATATTGTAGACTACGATGATTAGTAAACTCCTCACACTTGACACCATAGAGGTAATGCCACCAAATCTT
AAGAGCAAACACTACCACTGCCAATTCTAAATCATGTGTTGGGTAGTTCCTCTCATGCACCTTAAACTGCAGCGATGCAT
AAGCTATAACATTCTTCTTCTGCATTAACACAGCACCTAAACCCGAATGGGAAGCATCACAATACATAATAAAATCTTTA
CTTTTCACCGGTAGTGCTAGAATAGGTGTTGTGGTCAAAAGACTCTTGAGCTTTTGAAAGCTCTCATCATATTTTTCTGT
CCATTCGAAAGGCACCTCTTTTTTTATCAACCTTGTCAGATGCGTGGCAATATAAACAAAGTTCTTCACAAATCGACGAT
AGTAGCTAGTGAGTCTCACAAAACTCCTAACTTCATTCACCGAGCTAAGACAAACTCAATTCTTAACCGCTTCAATATTT
TGGAGATCTACCATTACCCCTTCCTTGAAACTACGTGTCCCAAAAAGGCAACTGAATCCAACCAAAACTCACACTTGGAA
AATTTAGCGTATAACTTTTGTCTCCCAAGAACACCCAGAACAATACAAAGATGGTCGGCATGCTCTTCCCTACTCTTTGA
ATAAACCAAAATGTCATCAATGAAAATAAATGAATCCAGGAATGGTTTGAACACACCGTTCATCAAACTCATGAAAGTTG
CAGGCGCATTTTTCAACCCAAATGACATTACTAAAAACTCATAGTGCCCATAGCGGGTTCTAAATGTCGTCTTGGGTACA
TCCTCAGGCCTAATATTTAACTGATAGTAACCAGACCTTAGATCAATCTTAGAGAAAATAGAAGCACCTTGAACCTGGTC
GAAAAGATCATCTATCTGAGGCAATGGGTACTTGTTTCGAATGGTGACCCTATTTAATTGTCGGTAATCTATGCACATCC
TCATACTACCATCCTATTTTTCTTAACAAACAAGACAGGAACACCCCACGGGGAAGCACTAGGACGAATAAAACATTTCT
CAAGAAGTTCTCGAATTTGAGCCTTAAGCTCACTTAACTCTGTCGGGGCTATGCGATAAGTAGGAATGGAGATCGGGCGG
GTACCAGGTTCCAAATCAATGCAGAAATATATATCCCTATCAGGGGGCATACCATGCAAATCAGTAGGAAACACTTCTCT
AAATTCTGACATCACATGAATAGACTCAATAGAGAGAGACTCAATCTTAACATCCTGAATATGAGCCAAATATGCCAAAC
AACCCAGCCCACCAGTTTCCTAGCCCAAATGAAGGATATGACCTTAGCTGGCTTAGGCTTGTATACCCCTTCCCACTCTA
ACTTTTCCCTACACGGGATTTCTAGAGTCACAGACTTAGTATTACAATTCAACACAGCATAATAGGGGGATACCCAAGTC
ATACCTAAGATTATATAAAAGTCAATCATATCCAATATAACCAGATCAGCCCAAGTTTGAAAACCCATAAACATAACATA
ACACACACGATAAACATGGGTGACTATAACAAACTCTCCAACTGGGTAGAAACATGGATGGGGGCATCAAGTATATCACA
AACCACATCAAATTCAAAGGCAAACTGAACTGACACGTATGAAAAAGTAGAATCCGGATCAAACAACACATTAGCCATCT
GGTCGCAAACAAGAATAGTACATGTGATCACTGCATCAGATGTCTCCGCCTTGGTCTTGCCCGAAAAGGCATAAAATTGA
GCCTTGTCATCTTGACAGACAACTTCCTTACCTGGTTGCACTGCTTCCCTGCCTGTATTACCATTACCCCGACCACCATG
ACCTTGTTGATTTCCTCCTCGCCCACCTTGTTAATGTCCTCTACCATTATTACCGTTGCCCGCGGGTACCACTACCTAAG
TCTGCTGATGTGCGGAATCCAACATACATGGTTGGGGATAATCTTTCCTCATGTGCCAAGGTTCCCCACAATTATAACAA
GTGCGATCAAAAAAAGATCTTTCGCTAGCCGAAGACGCGGCTCCCTGGCTATCCTGAATAAAATTTTGTTGTGGGGTCCC
CGAAAAACTACCTGTAGAACCGGGCATGGCGGATTGAATTGGCTAGGCTGTAAGCGTCGGCCTACCTGAACCTCTGGAGT
AAGATCCCTGAAATTTACTTGTGCTCTTGGATTTCTTAGCAAAGCCTTAGCCCTCCCATCACATCGAACTCCTTCTACCT
TCTTCACAAAGTCAGTCACCTCATTGAATCTTTTTCTTGTAGAAGTCATATGAACAGACAATACCTGAAGTTCGGGGTTC
AATCCTTTGAAAAATTGGTGAATCCTCTCATCCTCAGTACTTACCAATAGTGTAGCATATCTAGACAAGCCATGGAACTT
AGCCTCATAAGCAGCTACAATCATACCATGTTGCTCCAAAGTCATGAATTCACCCTTCTTGCGATCTCTCAAAGTCTGGG
GCACATACTTTTCCAAAAAATAAAGCATGACACTGTGTACAAGTGAGTGGGGGTAAAGATGACAATCTACTTTCAGCATA
AGCTCTCCACCGCTGCTTAGCCTTACCCTGAAGCTGGAAAGTCACAAACTCTACTTCATGCTGATGGACAATACCCAACT
TATGCAGCCTCTCATAAGAGTCGAAGATAAACTCATAGGCGTCCTCACTCTCAGAACTATGAAATACGGGCGGCTTCAGT
TTCAGAAACTTAGTCAACATTTTATGCTCATTACCAGTCATCACAAGACCCAACAAAGGACGGAAGAAGGCATCAGTACC
TACAGTTCCACCCACCTTGGGGACAGTCACACCACTTAGGGGATTGGCGGGAGTTTGAGTTGGTTGTGGGAAGAACTCCA
AGACCAAAAAATCCTTTCAGAAAAGACATAATTTGTTGAGCTAACATTGGGTCTAAGGGAGGAATACATGTAGTCTCAGT
CTATACCTCTTTCTCTTGTCCAACATCCTCCTCATTCTCAACCTCTACATTCTCCTCAATCTCTTCCTCGACCGTGGCCT
CTTGCTACGGACTCCTTAGCAGGCTCATTGACAGGAGCTACGGGCCTGACACCGTTGAAGTGAGTGTTAACCATCAGTGG
ATAGAAGACTGAATGAGATTAGATACCAAATCGGATCACCAAATACCAATTGGAATCAAGTTATAGCACGAAGGAGACAA
GAGAAAATAAAGAGATTTCCTAGATTCCTATAGCCTCTCAAAGAAAAGTACATATGTCTATAAACCGTTCCGCAAGACTG
TACTAGACTCATTTTGGCACACCGAGATCAACAAACCTAGGGCTTCGATCCAACTTTATCAAGACCCAGACCGTCGTGAT
TGACACTCACACTAACCCTCCGGTGGGAGAACCATTAACTACAACCCATCTAACAAATTTTTCAAAAAACTAAGGCATTT
AAAGTTACGAAAGCAAGTTTAAATGCAGAAATAAACTGGAGTTCCCATAAACTCTGAAAGTCTAACAAAACATTTGCGGA
AAACAATGCCTAGAACCTAAAAGTCAATGTACCAAAACTCTGCTAACGATAAGTCTCAGAACAAAGGGTACAACCCCAAA
ACTAAACAAACGAATATCTAAAGTACTAATCTAAGTCCAAAGAAAATGGACTAAGTAAAAGGAGAACTCATTGCAGCCTG
AAAGAGCTGGCTCACCCGTGAATTCCGATCTCAATCACTACTCTCCTAGTTAAGGTCTATCCATAGCCGCCTGAAGATGC
CCTATACTTTACAAAGAACGAACAAGTGCAGTATCAATACACAACCACAACCACAGTGTACAAGTAAGATCACACGGCTA
TTCCAGTAAACGCAACGTATATAAGCAGTCACAACAAGGTAAAAATGACATGCACATAATTTATACATAGTTATCATTTC
AAGAGCAATGTACAAAGTCCACATTCTCAATAACAGGTAAATATGGTAAATCAATGGTCCTCTCATGGAACCCACACCCA
AACTGTTAGTGTACCTGATCGTGGTACCCGATCCCAATTAGTGTGCTGGATGTGACACCTAATCCAATATATGCACCGGA
ATGTGGCACCTGATCAAAGTTAGTGTGTCGAAACATGACACCCGATCCATTCAACACAACCACAATCACTATCACACTCA
TATGTACATTCTCATAATCGTACAATCAAGTGTTGAATCACGACATACATTTATTCGTTCATACTCATTTCATTAGGTTT
GATCAACAATTCTTCATTCTTATATATACATGCATTACAATAAAGTAAACACCAACATATATCACACAAACAAGAAATAA
AACCATCACCTACCTCGAAACCAAGCTTGAATCCCCCTAAGGCACTTGAATCTTTCCTTTCCGGATTCTTTCCCCTTGTT
CGTGGTCTAAAAATAACAAATTAATGCAAGGATCAATAAACGAGGCGTAATTACCCATATTACAATCGAAATTATCAACC
CTAGGTCAAACCCAAGATCCCTATACCCAACTTAGGGATTTTTCCATTATTAGTTTTCAGGTCAAAACCCTCCCCCATTT
GATAATAACCCATAAATCTAAGTTCTACGGATCGAAAAACTTGTTAGGGGAGTAGAAACCTTACCTTTAGCGCTAGAAGA
GGTGGAAAACAGTCAAGAACTTGCCCTGGTTCATCTCTTAGCTCTCAAGAACGAAAATTTCAGAATATTAATGTTTTTGG
GGTTTAATTCTGACTTGAGTCACGACTGGCTCGCCGTAGCGGGACCCAACCCGCCACAGCAGCCCTGCCCTGGTGGAATA
AATCCCGCTATGGCAGATTATGCAGAGACAGAACGTCAAAATTAGAGTTTCACACCCCCATTTCACAGCACACCTCCAAC
CCATGATGCTCAGGAACTATATGCTCACGCTAAGATCAGTTTCGAAAGTTCTACTCGCCTGAATTTGATTTCATAAAGTC
GTATGGGTTCCTTAACGTCTTAGCTATCCACTCATGTTATCAAATTCATTATTAACCTATTATTCATTATCAGATTTCCT
TAGACTCATATGACTCCGATTTATCTAAATCTGGAGTAGGCTAGGAAATCTCAAGTTACTACAAAAAAAAATCTGGCCTC
AATTTTGTCCCCATTGGCTTTTCCATAACGACAGGATCAGGTCGTTACAGTAGGCTCGGGGATAGATAGATAGATAGATA
GATAGATAGATAGAGAGACACATATCTTTTCGAATTTTATATGTCACCTTTTTAAATGTTTCAAAGAGTTGAGAACTTTT
ACTGGTATGCTAAACTATTGATATACTTTTAGTAATATATATATATATACACTTTTCATCTTTTCTTCAGGCATTTAAGA
GAGAGTCAATCATAAAAATAGAATAGAGGGAGTAACATCGCGTTGATCCAATTTTTAGCCTTGTCATATCCTGATTCCTC
TCTCTCTCTCTCTCTCTCAACTTTAACTATATATGTTGTAGATATATTTAAATTTCTATTTGCATGATATATTTTATTCA
ATTGATTTGGAAGCAATCGAGTTAGTTCTTCTGTCTTTTCTTCTTGTTATGGTTATTTAATTTTTATTTAGCTTTTCCTT
TTATTTCACATTATCCAAACACCTTAAACATTTTATTGGAAGCTTTCAATTCAGCCTCTCAGATATCTTGTCTCTGTATT
TGATAATTGAAGATCTTGCTTTGCTTGATTGAATTCATAAATTTGTGTGCCTTCATTGACTATGCATGTGTCAATTTTTA
TAACTTGCATACACTTAATTTTCTTGTTTAAACAGAAATAAGTTTGCATGTCTAACTACCTTATTCACTTAGAATTTTTA
TTAGTTTGATAATAATCGATTCATGCTTAGTTTATTTACTTGTCTTAAAATTAAGAATAAAGTCTTTTTTATATATTTTA
TGATAGAATCTTTTCTTAGCTTAGTAAATTAATGACCCTTTATTTTATCGCCTAATTCCCACATAATTCACAAGAACCGG
CCAGGATCCATATTTGTAGACCTCGAGAGGTGCTTAACATCGTCCTTTTTAGGTAACCTGAACTCTTACCCGATTTATGG
TTTCGTTGGCCTTTTAGATTAATTTTATTTGTAAATAGTATTTAGCGGTGCCCTAACACGCCTTTAATTCATTAGGTGAC
AACTTTTTCTTTAATTAATCCTAAAAGAGTTGTCACGTAGTTGCGAACCTATTTTTTTTAAATGGGGTACGACAAGATTA
TAGTGAAGAATTTATTAGCTTTTAAAAGAAGAAACCTCATATTTGTGTCACTCTAAGCTTGGATTTTAGATTTTGTTAAC
AAAATTAGCTTGAAATGAAGATTTTCTAAATGAGCATTTTCTCTATTTTATGTATGAGTAGTTCAATCCTTAGTTATGAG
AGTGTGCGCTTGATACATGTGTAAGCCCCTGAATGGATATTGATTAATCGGTTCTAAAATTGGTTGTATGACACGGATCT
ATTATTGTATTGAAATTTTAATCTAAAAATAAGTGATTACAAACACTGATTGAGCTCTATAACACAATTTTGACTTGAGA
AAGCAAAATGGAGTTGGGCAAGACTTAAGAGTGAGGTTTGAGGCAGGGATGGGATAACTCGAGTGATTTTTATTTAATGA
TATGAGCTAGGGATAGTCTATCTACTCAAGCAATGTTTCGTGCTTTATTAGAAAGGGTTTTGTAGTTCAAGAGAATCCAA
GGGACATATATTTGATAGTTAAAGAGAATATAAAATATAGCCTAGACCAAACAATATCTATGTTTCCAATTATTTTTTTA
TTGTTAATCTTTACCTGGTCGAGTTGTAACCCCAATAGTTATGCACACACACCTAATTTTTGCAAACTTGGTAGATCATA
TTTGTGTTGTTTCCCCATTTTATTACCTAATATTTGTGAAGTTTAATTGTTACTAACCCCCCCCCACCATTTTATATATA
TGCATGTTGAGAATTTAATTTGCTATATTTCTTCAAGTTGTGAAATCAATTGAAAGTTATCCCATCTTTCAATCCTTGTG
GTTCGATCCCGATCACTAAAGTTGAATATTATTTTGCATATGACTGCCTATGCCCTGAAAAATGGGACATAGTTGAGCAT
CTATCAAACGTCTAGTCGAGTAGGTACCTAGGAGACTGAGCATGACTTGTGAGACCAATATCCCCACCTGTTTGAGACTT
CAGGTAATTCTTGACTCTTCTTTTTCAACGAGAATTTTAATTTTAGTAATGGATGTTGTAATGTGATCTTAGGCATAATT
ACATGCCTAGAAAGCTAATTATGCCCTCATTTAAGCTTAGTTTGAATTCAATATAAGTTTATTTATAGTCTTATCGAGTC
GTTTGTTTGTTTATGAGCTAACCAACATGATTAGTTGTGTAGGTAAGCTTAAGTGGAGAAAGGAGCACAAAAATGGACAA
TGGAGAACACAAGAGAGCCAAGGCGAAAGAAAGCAAGATAGAAGTTGGAGCAAATGGCACCTAAGGCATCTCTGTATCCT
CTCTGTGTCGCGGAGAGGAAGTAGAATTTGGCCCTCGAAATTCAGAATCTAGGCAGAGCACTGCGAGCCGTCGTGGAGAG
GGAGTTCCAATTTAATTCAGCAAAGCGAGTTTCAAGCAGATCACTCTGTGGAGTGCCCGCGTCACGGAGAAGAGAATATT
ATCTCAGAACAAAAATAAATAGGGCCTCCACGTCACACCTCATGTGCCCAGTTTTGGCCGTTTCGACTTTTAGTATTTAT
AGGTCATTACTTTATTTTATTAATTATTCTTTTTCTGGGTTTTGAAGAACGATGACTTGGGAGAACGTTTTCACCATTTT
TAAGGTTCTTTCCTAAACTATTTTCTTTTCGATCTATTTATGTTCATTAAACATTGTTTGATCGATTCTTGATTATGAGT
AGCTAAATACCCTAGTTCTAGGGTTGTGGCTACATGATGATTGTAATCTATTAAGTTTTCATTGGGTTAATGTCAATTAT
CATATGAATCTTCCTTATGTTCTTGCTTTTCGTATTTCGTGACTGATCACCATTGAAATAAATACATTGTCCAAATGGAA
CTCGTGAGAGGAATAATAGGATAGAACGTGGGACATAGGGAGCATAGTTAATTCTAAATAACTAGGGTTAATTTGTATCT
AGGATAAGGATATACCTAGAAACCATGCTTGGGTCACCATACAAGAAGAAATCATAATACTCGGTACTTAATCCATCATA
TCCCCGCTCAACGATGTAGTTAAGGTGTTATTTATCGTAGGCGATTAGAGGTCGGGAGACAATGATCATACATTCAACCA
TGCGATTCATTGATTCGATAGTTGATAATTATCCATATAAATGATATTGATTGCATGAATCTTGATAGAAGCTATAGCCC
TGGACTTTACCCAATCATTGTTTTTAAACCCTTGAAATTGAATCGTTGTTATTGCATTTTGTTACAAATCTAGAATTAGA
AATTAAATCACGTTTGAAATCTTAATAACACTTGTGATTAACTGAAAGTTAGAAAAATTGTATGATTCTAAGTGTAAGTC
CCTGTGGGTACGATACCCGGCTCTTATAAAGAGCCACTTTAATACTTGAATGACCATGTGCACTTGCGTGTGCTCATTTG
GATGCAACATGTTTTTGGCGCCACTGCCGGGGACTTTAGAATTAGAAATTATTTGATTTTTCTGATTCATGATGTTAAAA
AGAAAGTGTTGACAACTAGATCTTAGCATTTCATTGTTGGAGGTAGTATTGGAATTTCAAACTGGACGACGATCAAGGAT
TGGTATCGCCTCTAGCTGAACCAAAAAGGTTTGTTCACTACCGGAGAAGGCAAAGACGATTCACTTATCCGGTCCCTCTT
GTTGCTAGTGAACCAACATCTCCAGTAGAAAGAGTTGAGGAATAAGAACCTGAAACAATGGCTGAGTTGAATGTACGAGA
CATGGCAAACGTCCCACCAATGTGACATTATGCATTCAGAAAACTTAAGTTGGTGGAAGGTTTGAATTGAAGTAGAGTAT
GGTGAAACTATTGCACACTAATGTACAGTTCACTGGTCTGTCGCACGAGGATCCAACAGTTCACATTCAGAATTTCCTCG
AGATTAGTGATACGTACACTCCAGCTGGAGTGAATGTGGATTACGTGAGGCTCACTTTACTCCCCTTCTCTCTGCTTGGG
GAAGCAAAAAGATGGTTAAACTCAGAGCTTACCACTTGGAATGATCTAGCACAGAAGTTCCTCATCCAATTTTATATATA
AAAAAAACAGCTAAGTTGAGGAGTGACATTTTGAGCTTTAGGTAGAAAGTGGGAGAGAACTTGTACCAAGCTTGGGACGG
GTTTAAATCGATGTTTATGAGTTTCCCTCATCATCATCAGTATAATGAGGTGTTAGTCCATACCTTCATTGAGGGATTGG
AGCCTAACACCAAATACTGCTTGATTTAGCTACAGGTGGTCAGGCTTTGGAGAAGACATATGCTGAGCTATTCACCTTGC
TAAACAGGATCTCACAGGGAAACCCTAAATGGAACGGAGGAGGGGTGAAACCTGTGATTCAGAAAACTGTAGGTATGTTA
GAGGTAGATGTTGTGACTGCCTTGAGTGCGCAGATTGTTGCTATGCAGAATATGATGAATACCCACTTCAGCAATCTAGC
ACTGGGTCAACAACTCACACAGGTAAATGCAGTTCAACAACCACCATTTTGGTGTGAGATTTGCGGTGGTGGTGACCATA
GCGCAGAGGTATGTGCTGCAAACCCGGACTCTGTTAATTTTGTAGGCAATGCCCAGCGAGAAGGAAGCCAGCAGAATTAT
GGGAACTCTTATAACCCAAGTTGGCACAACCACCCGAACTTTTCTTGGAGTGGAAATTAAAATCAGGGTCAAAGCCAGAA
TCAGTATAGACCCCAAGGAAATACACAGGGGTACCAACCACAGGCCCAACAGGAGCAGCTGAATAAGCAATCTGCTAACA
TGAGCATAGAGGACATGCTGAAAAAGATCATGACTAATCAAGCCAATTAGCTGCTGATGTAAGGAATAACCAGTTGGCTA
CACAAAATCTAGAGAAGAAGTTCGGGCAGTTTGCTAGTGCCCAAAATTCACGACCGCAAAGAGGTTTGCCAGGAAATACT
GATCCAAATCCTAAGCAGGTAAACGCGGTAGGTACACGCGGTGATTTACAATTGGAGGAGTTAACTCCTAAGAAAAGAAA
CACTGATGTTGTGAGTAAAGAGAGTGAACCCACGAAGGGTGAAGTTATTGCACAAGAAGAAAGAGTGCAACCAATAGTGA
AACCACTTCCTCCATTCCCTCAAAAGTTCAAGAAACAGAAGGAGGATAAATGTTTTGGTAAGTTCCTCTCTCTTTTGAAA
CAAGTTCACATTAACTTGCCATTGGTGGATGTTTTACAGGGTATACCCAGGTATGCGAAATATGTGAAGGAGATTGTAGC
GAATAAAAGGAGGCTGACAGAATATGAAATTGTTTCACTTACTGAAGAGTGCAACTCCAGGATCCAAAACAAGTTGCCCA
CTAAATTGAAAGATCCGGGTAGCTTTACGGTTCAGATCACTATAGGGCAGAGCATTCATGCACGAGGATTGTGTGATCTA
GGAGCTAGCATAAATTTGATGCCGACTTCTTTGTACAAAAATCTAGGGTTGGGTAGTCCTAAACCTACTACCATTATCTT
ACAGTTGGCAGATAGGTCTGTAGCTAGCCCTGAGGGTGTTGTAGAGGATGTGTTAGTGCAAGTGGGATCGTTGATATTCC
CAGTAGACTTTGTTGTGTTGAATTTTGAGCCAGATCCTCAGGTCCCATTCATCTTAGGAAGACCTTTCTTGGATACTGGG
AGGGCAATGATAGATGTAGCAGCTGGGAAACTCACTATGCAGGCCCATGATAAGGTGGAGGTTTTCGATGTGTATAAAGT
TTTAAAACTGCCAGCTGTGTATGAGGAGTTTTCTGCCATAACTGTGATAGATCTTGAGGCAGAGGCTCGATACATTGCAT
CTAAGGACCCTATGGAGCGAGTGTTGGTAAGGTATGATATTTATGGGGATGCTGAGGCACAAGAAATTATGCAATATGTG
GCACTTATAGGTACATCTGGAGATCGATGGGAGCCGTTAAATAGGGTGTTGGGTCCTCCACCCAAGCCCTCCATTGAAGA
AGCATTTCAATTGGAATTAAAAGCATTGTCAGCCCACCTCAGGTATGCATTTTTGGGAAAAGATAAAACCGTACCAATTA
TTTTGTCTGCAGGACTGTCTGATGAACAGGTGGAAGCAACATTAATCATCCTGAAAAAGAGGAAAGCAGCTTTGGGTTGG
CAAATGTCTGACATCCATGGAATTAGTCCCACGATGTGCATGCACAAAATCTATATGAAGGAAGGGCATAAGCTGAGTGC
ACAGCATCAACAGAGACTAAACCCATTGATGAAGGATATAGTGAGAAAAGAGGTAATCAAGTGGTTGGATGCAGGGATTG
TGTACCCAATATCAGACAGCAAATGGGTAAGTCCAATACAGTGTGTGCCCAAGAAGGGCGGAATGACGGTGGTGACTAAT
GAGAAGAATGAGTTAATCCCCACCAGGACAGTGACTGGGTGGCGGATCTGCATGGACTACATGAAGTTGAATGACGCCAC
CAGAAAGAACCATTATCTGGTACCTTTCATTGATCAAATGTTGGATAGGTTGGCTGGCCAGGAGTACTATTGTTTCCTTT
ATGGTTATTTAGGGTACAATCAGATCGTCATTGCACCAGAGGATCATAATAAGACTACATTCACTTGTCTGTATGGCACG
TATGTGTTCAAACACATGTCATTCGGCTTGTGCAATGCCCCATCCACATTTCAGAGATGTATGGTGGAAATCTTCCATAA
TATAGTGAAGGATTTTGTTGAAGTGTTCATGGACGACTTCTCAGTGTTTGGTGAGTCTTTTGAACTTTGTTTGACTAATC
TTGACATAGTGCTTGCCAGGTGTGAAGAAACAAATTTGGTGCTCAACTGGGAGAAGTGTCACTTTCTAGTTCGAGAGGGA
ATTGTGTTGGGGCACAAGATCTCCAAAAGTGGGCTGGAAGTTGACAAAGCTAAAGTGGAAGTTATTGAGAAATTGCCACA
TCCCATCACAGTGAAAGGAGTGAGAAGCTTCCTGGGACATGCTGGTTTCTATAGAAGGTTCATCAAGGACTTCTCTAAGA
CTGCAAGACCTATGTACAGCCTGTTAGAGAAAGAGATGAAGTTTGATTTTGATAAAAAGTGTTTCCAGGCATTTGAGTTG
CTGAAGAAGAAGTTGATTGAAGCTCATACTCTAATTGCTCTGAATTGGGAGCTTCCATTTGAGCTTATGTGTAATGCCAG
CGACATAGCGGTTGGGGAAGTACTTGGGCAGAGAAAAGAAAAGATGTTCCATTCCATCTACAATGTGAGCAAGACACTTG
ATGCAGCCCAATCAAATTAAATTGTTACTGAGAAGGAGATGTTGGCATTAGTGCTCGCATTTGATAAGTTCAAATCATAC
TTGGCGGGAACCAAAGTTATAGTCTACACTGATCATGCTGCAATTTGATATTTGTTTAACAGGAAGGATGCCAAGCCGAG
GCTAATTAGGTGGATTCTACTACTACAAGAGTTTGATCTAGAGATAAGGGACAGGAAGGGAACTGAGAACCAGATAGCTG
ATTATCTACCCAGATTGGAGGATTCAACTCATGTGAAGAATGAGGGGTAGATTCGTGAAGAGTTTCCTGATGAGCAATTG
TTTGCTTTGGACATTGCTCAAGTGCCTTGGTATGTTGATATTGTGAATTTTCTGGTGAGTGGTTTATTTCCACCTGGGGC
CTCAACACATCAAAAGCAGTGGCTGAAGTATGATGCACATTTCTATATATGGGATGAACCTTTCTTATTAAAGCAGGGGC
CTGATCAGATAATGAGAAGGTGTATAACTGAGCAGGAGGCGACACAAGTGTGGAGAGTTATCACTCTTCACCATATGGTG
GACATCACGGAGGCGAACAAACTACGCATAAGGTATTGCAATTTGGTTTCTTTTTGCCTACTCTGTTTAAAGATGATGCT
TTGTTTGTGAAAGGTTGTGATCAGTGTCAGAGGATGGGCACCATTTCTAGGAGGCATAAGATGCCATTGAGCAATATACT
AGAGGTTAAGATCTTTGATGTCTAGGGGATAGACTTCATGGGACCATTCCCATCGTCCTGTGGTAATCAATACATCCTAG
TCGCAGTGGACTACGTGTCTAAGTGGGTGGAGGCAGTTGCACTACCATCTAATGATGCAAAAGTGGTTGTGAAGTTTATC
CGGAAACACATCTTCACCAAGTTTGGAACTCTAAGGGCTATGACCAGTGATGGAGGTACGCATTTTATTAATAATTCAGT
GCATAATTTGTTAGCCAAATATGGGGTGAGACACAAGGTGGCTACATCATATCATCCCCAAACTAGTGGGCAGTTGGAAG
TGTCAAATAGAGAGGTCAAACAGATCCTCCAAAAGAATGTGAACGCCCAGAGAAAATATTGGGTTGACAAGCTAGATGAT
GTCTTGTGGGCATACCGTACTGCATACAAGACACCAATAGGGACTTCTCCTTATCGAATGGTGTTTGGAAAAACGTGTCA
CTTACATGTTGAATTGGAGCATAAGGCATATTGGGCGATCAAAAAGCTGAATTTAGATGCTGAGTTAGCTGGTAGGAAGA
GAATAACACAACTGCACGAGTTAGAAGAGTTCAGACTTCACGCCTATGAAAATGCTAAGTTGTACAAAGAGAAGACCAAG
AGGTGGCATGACAAGCATATCATGTCGCGCACCTTTGAGCCTGTTCAACTAGTGTTGTTGTTTAACTCAAGATTGAAGTT
GTTCCCCGGAAAGCTTCGATCTAAGTGGAGTGGTCTATTTGAAGTAGTGAGGATGACCCAACATGGTGTTGTAGAGTTAA
GAAACAAGGATAAGAGCTATACTTTCCTTGTGAATGGTCAAAGGGTCAAGCATTACTTTGGGAATGATGTAGATCGTGAG
CTAGAAGTTCTCACATTGAATGACGAATGAGTCATGAGATGGGTCGTGTCGTGACGTTAAATCAGGCGCTACACGGGAGG
CAACCCGTGACCCCTTATAATAGTTAGGATTTATTTGCTTTTGTTTAGTTATTTTAGTTCTTAGGAATCTTTAAAAGAAA
AAATAAGTAGAAGAAATAAAGGGGCAAGTAAGCAATAAAGGCAAGGTTGGTAACACTAGTGGAAACTTATGAAGAAGGAG
GGGGCTAACGAAAAGAAAAAGTTGTGAATGTAAAAGGAAAGTGAATATAGTGCATTAGGGAGGATAAGTCACTAATTTTA
TCTAAACGAATCCTCCCTTACCTGAAGCCTACATTACAACCAGAACAAGTCCTGTTTGATTTTGAACATAACACACTTTA
TTTGTAGAGATGTACACAATGGGCAAGCTTATTGTTCTCAATGCATACATGTTTGATGTTGTTGTTGAGTGAGAGTGTAC
CTTATTTACAAAGTCCTTAAATTATATTCACTTTGCTGAGTTGAGTATGTGGAGTATTCTTTGGAGTGAGGGGTACTTGT
TGTATGAAGGATAGATGATATGTAATGGTGCACATGTTGTTGAATGCGTTGGTTGCTAAAAGTTGTCAAGTCATTTACAG
GAGTCATGCATATTATAAATGAAAACATGCCTGTGTTGACTGGTTACAGAAGTGGAGAAGAAAGTAGCGGATGCACAAAT
ACCATACTAGTGAGTCTAGTTCTAGGAGTAGTTAGTAAGTTGTTCGAGGACGAACAAAGCTCTAAGTGTGGGGTAGTAAT
CTTATGCATATTTACATGCCTAGAAAGCTAATTATGCCCTCATTTAAGCTTAGTCTGAATTCAATAAGAGTTTGTTTATA
GTCTTATCGAGTCATTTGTTTGTTTATGAGCTAACCAACATGATTAGTTGTGTAGGTGAGCTTAAGTGGAGAATGAGCAC
GAAAATGGACAATGGGGAAAATAAGAGAGCCAAGGAGAAAGAAAGCAAGATAGAAGCTGGAAGAAATGGAACCTAAGGCA
TCTCCGTAACCTCTCCGCATCGCGGAGACGAAATAGAATTTGGCCCGCGAAATTCAGAATCTAGGCAGAGCACTCTGTGC
CCTCTCTGCGTTGCGGAAAGGGAGTTCCAATTTAATTCAGCGAAGAGAGTTTAAAGTAGAACACTCCGTGGAAGGCCTCC
GCATCGCGCCCCATGTGCCCAGTTTTGGCTGTTTCAACTTTTAGTATAAATAGGTCATTATAATATTTTATTAATTATTC
TTTTTCTGGGTTTTGAAGAACAACGAATTGGGAGAACGTTTTCACCATTTTTAGGGTTCTTTCCTAAGCTCTCTTCTTTT
TTATCTATTTATGTTCATTAAACATTGTTTGATCGATTCTTAATTATGAGTAGCTAAATACCCTAGTTCCAGGGTTGTGG
CTACAGGATGATTGTAATCTATTAAGTTTTCATTGAGTTAATGTCAATTATCATATGAATCTTTCTTATGTTCTTTCTTT
CTATATTTCGTGACTGATCACCATTGAAATAAATACATTGTCCAAATTAAACTCGAGAGAGGAATAAGAGGATAGAACGT
GGGACATATGGAGCATGATTAATTCTAAATAACTAGGGTTAATTTGTATCTAGGAAAGGGATATACCTAGAACCATGCTT
GGCTCACCATACAGGAAGAAATAGTAATGCATGATGCTTAATTCATCCTATCCTCGCTCAATAATGTAGTTAGGGTGTTA
TTTATCATAGGCAATTAGAGGTCGAGAGACCATGATCATACATTCAACCCTGTGATTCATTGATTCGATAGTTGATAATT
ACCCATATAAATAATTTTGATTGCATAAATCCTGATAGAAGCTGCATCCCTGGACTTTACCCAATCATTATTTTTAAACC
CTTGAAATTGAATCACTGTTATTGCATTTTGTTACAACTCTAGATTTAGAAACTAAATCACGTTTGAAATTTTGATAACT
TTTGTGATTAGCTAAAAGTTAGAGAAATTGTGTGATTCTAAACGTAAGTCCCTGTGAGTATGATACCCGGCTCTTAAAAA
GAGCCACTTTAATACTTGAATGACCATGTGCACTTGCGTGTGCGATTTGGACGCAACAAGTTTTTGGCACTGCTGCCGTG
GACTTTAGAATTAGAAATTATATGATTTTTCTAATTTCTGAAGTTAAAAAGCAAGTGTTGACAACTTGATCTTAGCATTT
CATTATTGCAGGTTGTACTGGAATTTCAAACTGGACGACGATCAAGGATTGGTATCACCTCTAGCTGAACCGGAAAGGCT
TGTTCATTACCAAAGAAGGCAAAGACGACTCACTTATCCAGTCCCTCTTGTTGCTAGTGAACCAACATCTCCAGTAGCAA
GAGTTGAGGAAGAAGAACCTGAAACAATGGCTAAATTGAAAGTATGAGACGTGGCAATCCCACGTCCCACCAATGTGACA
TCATGCATTCAGAAACCTGAAGTTGGTGGAAGGTTTGAATTGAAGCAGAGTATGGAGCAACTATTGCACACTAATGGGCT
GTTCACTAGTCTGTCGCACGAGGATGCAACAATTAACATTCAGAATTTCCTCGAGATCACTGATACATACACTCCAGCTG
GAGTGAATGTGGATTACGTGAGGCTCACTTTATTCCCCTTCTCTCTTCTTGGGGAAGAAAAAAGACAGTTAAACTCAGAG
CCCGCGAACTCAATTACCACTTGGAATGATCTAGCATAGAAGTTCCTCATCCGATTTTTTCCATCTGGTAAAACAGCTAA
GTTGAGGAGTGACATTTTGAGCTTTAGGCAAGTCATTTCTCTATTTTTTCAAAAAAAAAATTATATTTAGATATTTCATA
TATTTGTCCCAAGTCATTTTTGACTTCTTGGAACTGATTAGTCAGTCACCAGGTCGCTCATTTAATTTTTATGAAAGTTT
TACTCGTTTAGAGCTTTTGCAGTATGGATGGTTGAATTTGGTCATAAATTCAGGTAAACTTCGTTAGAATGCAATTTTGA
TGTTTACATTAGCTCCGAAATATCGAGTTTGGTAGAGATGGACCATTGGTTCTTGTCCCCACTTTTTATTGAGATGACCT
ATGATGGATGTTTTGACATCTTTGTTGAGCCTAAAATGTCAAATTTGGTGGGGTGGTCATCTAATTTGTTTTTGTGCAAG
GTATTCCAAACGAATCCTGAGCTCTTATCGGGTTATTTTACCAAATTTGAGGTGCTACAGCCTTTTGCAGGTGCACCTTG
GTTTGTGCATTACATTCGAGTTTTACTTAAATTTATGCGTGAGTGTACCTTCAAGACTTATGGGGTTTAGTTAGGTTTAG
ATTGATGTACTTCTTTTATGTTGTTAGTACATTTGTGTGCATTTATGTTAGCTTTCCGCTCTTTTAACCTTTGTTTGTGT
TTTATTCTAGCATTTCATATTGCTTTTACTTTTTCATAGTTTTACATTGATTTAGACAATTAAAATGCGTGACATAATTT
AGTCTTTCTTTAATATTTAGTTATGTAACTAATACTCATTAGACTTATTTTAACATGATTTAGTACTTTTAAATTACTAT
CATTTTCATTATGACTTATTTATTTGCAATGTTTATTTTATGTGATTTCATTATTATCTTTTGTTGAATATTTTAGTATC
ATCACTCATATTGTATTTTGTATATTTTCTTAAGAAACAACTTAGATTGTTGTATTTTGGTAGGACCAAAAAAATATTTA
AAGTACAACTTAATTATACTCTACCAGAAAAACTCGAAAGAATCTGAAAACCCGAAAAAAACCCAAAGTAGAAAAATTCG
AATTTTAATTTATTAGTTTGCTTTGGTTTGGTTTGATTTGGTTAACAAATTTAAAATCCAACACAAATAGTTTGATTTTG
TATTTTAAAAAAAGTCTAAACCAACCCATCCATGTACATCCCCTAACACGATCAATGCAAAGAATGTAACTCTCAATAAT
ATTAAAAAATCTAGCACACTTCATGAATATAATTTCACATTCATCATAAATAGAGAAGAAATATGTTTTTGGGAGAATCT
TAATAGCTCAGTTAGTTGACTACCTCAAATTTCACCTTGTTGGTAAAGATTCAATTTCCTACATTGTAATCACTCCGTTG
TTTCCCCTTCCTCTGCCCCCATTTTTTTTACAATCTTAAAATATACATTTCATTCACAAATATAATTAACACATGTCACT
CTACCAATGATACATGAGTAACACAACCAAAAATTTATTTTACCAAAATAGAATTGGTTCAAGCATTATATAGTATGTAC
TGAAATTACATAATCCTTTTGAACAGTAAAAAAAGAATGATATCGACCTAGAGATGAAGAAAAACAGACAAAGATGACCA
CTTTGAACTTGACAATTAAAAAGTTGTTAGGGTTCCAATGAGTACAAGTCCATTTTGAAGGAGTAAATTTGAAAATGAAA
TGTGTTGATGTAGTGGCCCTCATATTTCAAATTTCGTTTTTCTTTTCCAGATGAAAGGATGAATGCTTAAAACAAGTAAT
TTAAGTGTGTTTTTGAACTTTGTCGTTCGTGATAAAGGACATCAGCATGACAACATCTGGATTATATATATATAGTTGAA
TATGTACGGATGAGATATATAGATCAGAGTCATATTTCACTAATAATTAGTAGTATCTCGTAAATAATGTAGGCATAATA
CATAAATATATATGTCCTTTAACTTGTTTTCAGTTGGTATCGATGTCTTTCAAGTTTGAGGATGCACAAGTCGACACTTA
AATTTGTATAAAACAAAATAAATAGACACATTCGTGGAATTTCAAGAAGCAACTATAAATGAGTGGGCATGAAATCTCAT
GGGGACTTGGCACTAAGAGGATAATTAAATTGAATCTCATGAGACTGGACACTTATTAAATTACGCAATGGGTGCGTAGT
GATGTGAGAAATATGGATAGGTAGGTACATATGTCTAGGCCCTATGGGGTTCAGTGAACAAAATAAATAATTAAGAGATA
ATAATTAATATTGTTTAAAGAAATTTATTTAAATATCTTCATGCGGCTTTACTTGTAAATAAATTGGTAAGAAAAATCCT
TTTTTTTGTTAATTTTACCACAAATTTTAAGAAAATTCGCAAGTAATTTACATGAGAAATTTAAATCCCTAGGTAAATTA
GTTGGGAATTTTGAAATTCATAGGAAATAATTACGTACGAAGAGTTTACCTTTGGATTTTTTTTATAGAAAAATCTATAG
GAAACTTATTTTCCCTGCGAATTTCATATGTAATACCCAGAAAAATTCTCATGTAATTCACACTTTTCTTGTAGTGTTCA
TCGTACGTGTCGTCATACATGACAATTTTGTGCCATATATAACGTAATACATGTATTATATCACGTAAAATATGTGTCTA
TTTATTTAATTTTATATAAGTTAAAGTGTCTATTTGTGTACATTCAAAATTAGAGGACATATATATATCAACTAAAGTTG
AATTAAAGGAAAAATCTATGTTTTATGCCAATAATATAAAGTAGCAAATTCGTGAAATCCTTTAGATTGTATTTAATGAT
TCAAGTAGAGAATTGAAATAAAAAGAATTGATTGGTTAGCCAACCACTCCCTTGGAATTTAGCAATGCCTATGAATACTT
TTGTGGATAAGTCAAGTAGAACATTATACATTTGTCGTTAATAGGTGATGTGAAGCCTTACCCCACCCCACCCCACCCCA
CCCCACCCCACCCCCACATTCACCCACATCCCCATTCCTTTAAAGATGGTTGGCCCTATATGTGTTGGTCAATGCCATAA
AAGATAGGCAGCTATGTCCAACCTTTGCTAAGCAAAAACAAAGGCGTTGTTTCTTCCACGCGTTTCCGGTCTTTTGTTTT
TCATTTTTTCTTCTCTATTTCTTTTTTGTGTTTTATCTCTATACCATAGCAATATACATATACTCTTATAGTATCATTGA
TTAATAAGTAATTTTTAAATAAGAAATCATAATGATACCAATACATATATGATATTGATTTATCAGCTTTAATGATACCA
ATACATATATGATACTGATTTAGTATCAGTTAAGCGAAAATTATCAGTCTTAATGAATGAAGGTATGTGCTAGAGATGGC
AAATGGGTGGATTGGATCGAATTTGGATGGATTGAGTTAAAATGGATTAGATTACAATCCACCCATATAAAATATCGGTA
AATATGGATTTGGTCAAATATGATATGGGTAAAATGATTGTAACTCACTTTAATCTCCTAAAGCCAAAACATATTAAACC
AACGCTAAATTTTTAATACGTCAACCCCTACCACCCCACCCCTTATATTATTATTATATTTAAAATAATTTTTCATATAA
AAAAATTATTTTTTACCCTGTACCCCCACCTCCCCCCACCCCCAAGAAAAAACAATTTAAAAAACTTTTTTTGAAAAAAA
AAAAATCATTTTGAGAAGAATAAATTGTCAACCCTACCCCCCACCCCCGGGACACCTCTCACCCCACCCAAAAAAAGAAT
TTATAAGAAAATTTTCAAAATATTTCCAATTTTTTTTTTCCCCCCATCCATCCTATCTCCCCCCCTCCCCCCAATTTTTA
ATTTTTATTTTAAAAAACAAATAGTACATATAGTTAGGGATTTTTATTGTAAGTGAGTGAATTATGGATTCTCATGTTTA
CCCATTTTGTTTATATTTGTATGAGCTTAAATAGGTTGAAGTTCATATTTACCCATTTAAGAAAATATGAGTGATCTATT
TAATTTAATTTGGAAAAAATGAATCCATTTCACTTATATTGGCTGAAATTGTCACCCCTAGTATGAGCTGTAATTGTTTT
TGAGAGAATGAGTATTTCTTGAATTACTTTGGATTGAGCTATGAACATGTAATTATTTTGAGTTTTATGGCCCATTTATG
TAGTTTTTCCTTTTTTGTGTTTTTTCTTTATTAAACCTTTTATATTTTATTTGGACCAAAAGTATGAGATACACCTGCAA
CACGTGTTCGAGAACTAGTTCACAAAAATACATGATTTTATATACTTTTTTTTTTCTTGAGTACTAACTACAAACACTTA
CATTTTCAATATTAATTCGGTCATTGATTTAATTTTTTAAAGTAAAATGTACATAATCAGAAAGTAGATAATTGAAAAGT
TAACATTTCAGCTTTGATTATTCCCAAGAATATTTCGATTTTTTTTTGATAAATATTGTTTGACAATATAACTTGTCATT
ATTAGTAGAAATATGGAGTAAATATCTTAAAAGGTACTCAACTTTGAGAAATTATGTTACAACGTCATTTACTTTGGTTT
TATATCACTAAAATCCCTTTAACTTAAGACTTGTTTCTTATAAAATCACTCACCCAAATTTATCATTAAAAAAAATCTCA
CATAACAAAATAAATTATTTTTTAATCTCATATATACATGAATCTCACTTTGACAAATCATCCCATCTAAAATAAGATTT
CAACTAAAATAAAATTGAAGAATTTATTTTTTCCTTCAAATAGTGATGAAGATTTGCAAACTGGAGCAAAGGTCATGAGA
GGTTGAAGCCTTGATGAAAAAATTGCCTCTTTTTTTTTTTTTTTAAAAAAAGTATTAGGTTTACGCTGAAGTTACTGAAC
TTCATTTCTTATCATTTTAGTAATAATTAATTTATAAACTTTTAATTTTAATCTATTAAAAAATTGTTAGAATTTTAGTA
AATATATACACATAAATAATAATAATAATAATAATAATAATAATAATAATAATAATAATAATAATAATAATAATAATAAT
AATAATAATAATAATAATAATATAATGAGCTCAAAGGTAATGATATAATTTTGTGGATGTTATGTTTACCTTGAGCTCAC
TATTTTCATTAGTCAAGTAGTAAATAATAATATCCTGAAAAAAAAGAGAAGTACTAGTAAATAATAATTGTCTAAAGTCC
TACTGGTCAATCAAGAAAAGTTAACTTATCATATTCAAATGAGAAAATATAATATGAATAGTTGAAAATATTCTGAAAAG
TTTTTTTAATATTATTTTAAGACTTTTTTATATAAAAATAAAAATAAAAATAAATTAAAAATATATATATAAAAAGAGTA
ATTCATTTGTCAAGTCAGGATTTTTTGATTGAAAATTTGGATGAGTGATTTTATAAGTGAAATGTCCTAAGCTGAGTGAT
TTTATTGATACAAAATAAAAATTAATGACTTTTCTATATAATTACTCAAAGTTGAGTGACCTTTTAAGATATTTACTCCA
AAAATATGTGATCCACGAACACATATTAATAAAGTTGTTTTCACTTGTTGTTCACTTAGGTAGATATGATCTGTTGCTCA
TAAATGAAATGGAAGAAATAATTGAATTGCATCCAAAGGTGCAGCAACATATATATGGACCTAATTTAAAACACGTATAC
TTGTACAAATCTTCCTTCAGAGGTAAGACATCCTATTCAACCGATAAAAAATGAGGGTGTATTGGACATGGAGGAATGTT
TTTTTTTATTTTCTAATGTTTAGTTGGTTAATATTTTTAAATATTTTTTTAAGAAAATGAGTTTCTTAAATATGAGAAAA
TTGACTCCCCAATTTAAGTATGAAAGATAAATTAAACACGTGACACTTGTTAAGTTTGTGAATTCTGGGAGTCAAAATCC
TATCAAGAACAATTGATCAAAAGAGTATGAAGAGGATCTAGAAAAAAATATCTGCATTGTTTTTTTATCATTGAAGAGAG
GCACAATATATATACAATGACTTTCATGCTTAGCATCTAACCGACTTAGCTAACAACTCTACAAATAATTGTAACTGACT
ATGTAACTAACTCTACAACTTGCACCAAATAACAGTGTGGTGCATAACATTAGTACATGTACAACTAACATGATCAAGGC
ACATTTATACACTTATTTAATTCCTTTTTCCAGTTGGGAGCTATGAAGATGTTCTTCATTCCCATCTTGAACATAAGGTG
ACTATGAGGACCCTTCCCAACTTCCTTGTTAGAGACATCAACATGCTGTTCTGCAGAGGATAAGTGGTTTGTGACAAGCA
AATCATCTTGTATCTTCTCTTTTATAAAATGACAATTAATGTTTATATGCTTTGTCCTCTCATGAAAAATAGGATTGGCA
GCAATTTGGAGGGCTGAAGTATTGTCTGAGTATAGAGGTACGGGAAGTATAAATAATGACACCAAGTTCCTGAAATAAAC
CAACAAGCCATACATACCACTTCAGCAATTGTTGAAGCCATGGATCTATACTCAGACTCTGCTGAACTCCTAGACACTAT
GAGTTGTTTCTTACACTTCCAAGAGAAAGGTGAGTTTTCATACTGAACCAAGTACCCAGTAATGGACCTCCTACTATTGA
TGCATGAACCTCAGTCTACATCACAGAATACCTTAAGACATTAGAATTTCTAAACCTGGTGCTGACTTAGGTATCTCACT
AGTCTAAGTACATCATCCATATATGAAGATTTTGGAGAATGCATGAACTGACTCAAATGATATGTCTGGTCTAGTAGTGG
TAAGATACAACAACCTCCCAATTAACCTCTGGTAGCTAGTAGGATCCTGCAATAGTGGATCAACATCTGCAAGTGGTATG
TTGGTAACAAACTCAACTGATGTAAGCTTCTAATTTAGTTCCATTGGAGTTAAGACTGGTTTGGCTCCTGCTAACCCCAT
GTTTGCTATAACCTTCAAAGTGTACTTTCTCTGATGCATAAGGATGCCAGCCTCATTTCTAGCAAATTCCAAACCAAGAA
AATATCTAAGTTCACCTAGGTCTTTGATTTTAAAAGGTATCCTTTAACTTAACATCATTTTACATTTATTCCCTCCAACT
TTGAGTGTGCACAAATAGGCACTTAAACTTGTATAAAGTTGAACAAATAGAAACACGAGTCCTACGTGTCACAATACACG
TAGGACACCACGCAATACACAAATTTCCATGTAGGATGCCATGCAGGACGTTTGTGTCTATTTGTTCAATTTTATACAAG
TTTAAGTGTCTACTTGTGCTCACCCAAAGTTGGAGGGCATAAATGTGAAATGAGGCCAAGTTAAATGGCATATTTATGTA
TTATGCCATTTTAAAAACATGCTACAATGCCTCTTTAGTCTCTTGAATCATAGTAGCACCGTTCCCTGTTAATGGGAAAT
CATCCACAAAAAAAAAAGTCATCCACATATATGAGTACTATCATCAGTTTGCCATCTTTCCTCTTAGTGAACAAAGAATA
ATCTTTGAAACTATGAGTAAAACGTGATATTTTCAAGGTGGTAGTAAGTTTGATATTTTACTATCTTGAGGCCTATTTTA
AACCATACAAAGAATTTTGACAATATACATGATTTATTACTTCCAGCTTTCCTATCAAAACCATCAGGGAGAGTCATATA
TACTTCTTCATACAAGTCACCTTGTAAGGAAACATTATAGACATTCATTTGATGAATAGTCTAATGCCTAGCAACTACAA
TAGAGATAACAGAACTCACTACGGTCATTTTAACCACAAGGCAGAAGGTCTTTTGATAATCAAAACCCTTCTTCTGATTG
AAACATTTAGCTACCAACCTTGCCTTGAACCTTTCCAAATCACCATTTGCATGATATTTGATCTTGTAAACCCATCTACA
GCCTATAAACTTCTTGACTTTGGGAAAATCCACCAATACACATGTCTTGTTATCCTCTAATGCCTTAATTTCATTATGCA
TTGCCTCTACCCATCTAGCACCTTGGAAGCTTATGTATATGTACCAGGTTCTATCTCAAACTGAGAATTTTGAAACAAAA
CCTTGATATTTTTGGGAGAGTCCTGTATAATCTAGAACTGAGGCTATTGAGTAAATACAACTACTTGGACTAGCCTTTGT
GACATAGTCCTTGTGCCGAATGGGAGGTCTAGATCCTCTAGTAGACCTTCTCACTGGTGGTGAATGAGTGGCAGCAGGAG
GAACTAACACTACCTCTGGAGGTATAGGAATTGTAATAGGTGAAGTTGGAGATGTTGTGACTGAAACTTGAGCAGGATCT
AGAGTACCTAAAGTAGGAACCACTAGGATATTATCAAGATCATCAAAAACAAATAGATTTTTTTGAGTGGAGACTTGAGT
CTGTTGAGTTATATTGCTTCCAAAAGGAAAAGTTAACTCCAAAAACAACACATCTCTACTGACAAAAAAGGTTCTATTCT
CCAAATCATATAGCTGGAATCCTTTCTGAGTTGATCCATATCCAACTTAAACAACCCTCACTGCCCTTGGTCTGAATTTA
TCTTGTTTGTGAGGTTGGCGGCAAAGCATAAACAACATATGACTCTGATGTGATCAAGGGAAGGAGATTTTTCATATAGT
TTCTCAAAGGGTGATACATCACCCAAAATAGTGGAAGGAATTCTATTTAATACATACACATCTACCTGAATTCATAACCC
CCAAAACTTATTTGAAAAACTAGCCTGGAACTTAATAGCTTTGGGTCTCAAGTATGTATGTATATACGTGCCTTCTTTCC
ACTACACCATTCTGTTGAGGTGTATATGGACAAGAACTCTCATGTATGACACCATGAAGTTTAAAAAATTCATTATAGTT
GGCATTAAAAAACTCAGATCCGTTATCAAACCTCATCCTTTGAATCTTTTTACCAAACTGAGTCACTATTTCAGCAAAGA
AATATTTTAATAAGCTAGTAACATCAGACTTAAGTCTCATAGAAAAAGTCCATGTCCATCTAGAATAGTCATCAAAAATT
ATCTCATGCCATTAAAAGTTTCAACCTTATGAGGACCCCAAACATTCATGTGAATCAGTTGGAAACTACAAGTAAACTTA
ATAGTACTACGTATAAAAGGTACTCTGGTCTGTTTGACCAGAGGACAAACTTCACAACTATGTAAAGTAAACGTATTACC
AAAACTATGAAAAGCATTATTTTTTCTTATTACTCATAGGGACATGGCATAGTCTTTGATGCCAGACAGTAACATCAAAA
CTTGGTGTTGCTGCCAAACATCTCTATGGTGTTGCTTGCACATCACCTATCTGAGAACACAATGTGTGTAGACCATCATT
TTCTTCACTAATCACTCTCACCTTCCCAGATGAGTCCTGAAAAGCATAACATTTAGAATAAAAAATGACACATCAGTTCA
AGTCTTTAGTCACTTATGAAACAGACATAAGATTGAACTTGAATGTTGGTACACATAACACTTTCCTAAGAACATCACCT
CCTCATATATGAAAATCTTCAATATGTGAGACATGAGCAGAATCTTCAATAGGCAGTTGAACATTTCCTGCATTTTCTAT
CAAATATTTTTATTGTAAATGCTTTGGATTATGTATCATGTAATGAGAAGCATCTGTATCTACTATTTAATAATTCATCA
AGGGATCCATAAGTCAAAGAGAAGTACATGCAATATTATTTGTACCATTGGTGTCACTAATGGAGGTTTGATTTAACATT
TTAAGCAGTTGTTGGTGTTGACCTGGAGTGTACATGGGCATATACATGTTCCTTGAGTGATTAGGATGTGGCGAGGATAT
GTGACGATGGTAATACTGAGGATGAGCAGAATAAGGCTAAGGGATATGGTTAGGAGCAGTTGGTTGTGCTTTCATGGGTC
CTGCATCATAGATAGAGTTCCCAACTACTACATCCTCTTTCTTACATTTGCAAGGTGGATAGCCAATCAGTCGAAAACAA
TCAACCTTGAGGTATCCAGTTTTGTGACAAAAATCACACTTCATCAATTTATGACAATCAGCTCTCATATGTCCTTCCAT
GTGGCAAAAAACACAAAAGCCATTAGGAGCATAATTATCAGATCTAGAAGTGAACATAGAAATATGAGTCATGTTCTCAG
GCATCAACCTACTTGATCCTGCAACCAATTTCTGTCTTTCATCCTGAATGATCAAGGCATATGCCTGATTCACACTGGGA
AGCTATGGCATTACAGGATCTGACTCATAGCTTGACTATAACTGTCATTAAGTCCCTTAAGAAATTGTAACATCCTCTAA
TATTGTAAAAGCTTAAAAAAATCTCTAGACTAGCAATTAAAAGAAGAAGGAGGCATAAAGGAATCATACTCATCCCAAAG
CCTAGAATAGTAGATTTAAACAAAAGAAACAAACTTTCTAAACAAGTGTAAAAATCTCCTTGTGAAGCTGAAAAATTCCG
GAACTGTTAACCTTATTAGACCTTTCCTTCAAGTCCTCCCAAATCAATTGTGTGTGAGCAAAAAAAGGACTCCATTATGT
AAATCTTTACTTACATTGCATAGAATTCAGTAAACTGTGCTTGCAGTGCATTGCATCTATCCCAAAGGTGAGCTAAGTCT
CTTGAAATCTGATCTCATTTTACTATTCCATCAATGAAGTCAACCTTGTTCTTTCCAAGCAAAGCCAGTTGTATAGCTTT
GCTCCACATAGTGTAATTGTCAGTTCCACTCAGCATAATGCCAACATTAAGTGATCATGGTGCATCTAACGGGTATAAAT
AGAGTGGATGAAGATGATCAATGGTGAAAGTAGGTCCTAATTGAGCTCCTGTAGAGAAGAAGAAAGAGAAAAAAAAAAGT
ACAAATCAACTGAAAATTAAGAAGGATCTACACAGCTGGTAGAAGATCTGTTTGTTCCAAGCTTGATGGCTCTGATACCA
TGTTAAGTTTGTAAATTTTGGGAATAAAATCCTAACAAGACAAGAACAAACAAAGAACAATTGATCAAAGAGTATGAAGA
GGATCTAAAAAAAAATATTTGCATTGTTTTTTATCATTGAACAGAAGCACAATATATATATATATATACAATGACTTTCT
TGCTTAGCATCTAACCAACTTAACTAACAACTCTACAACTAACTGTAATTGACTATGTAACCTCTACAACTTGCACAACT
AACAGTGTAGTGCATAACATTAGTACAACTATAAGTAATATGATCAAGACATATTTAATTTAATTCCTTTACAACACTCC
ACATTAATAATGTCCTATCCACCTTTCAACATACCTCATCTTCACCCAACTCCACATACTCTACCCTCCACCACCACCAC
TCATAGTATTTGTGTAGATTATTAACGAATATTTTTAGGATAATATTTTATTTGCATAGCAAATACACAAAAATAAATAA
AGAACTCATTTATTTTTCTAGAAAATATTTTCTATCATACCGAACACATCTTGAATTATTACTCTATTAAATGTCCTTTC
TCGCTTGGGTATATTTTTGTTTTAATTTTTAATATAAATGTAAAATTTCGCTCTATGAACTAGACACTTTCTATTTGTTT
TGTTAAGTTTAATGTATGAAATTTAGTGGTCCGATAAATTAATATTTGTGTCGACTTGATATATCAAAATGATTTATGCA
AATAATCCTTTTTGAAGCAATTACATAAATTTTGTTCTGACCACTTTTTAGATTTTGTCTTGTGCACTACACAATTGGAT
GAATAGGGATGACAATGGAACAACAAAAAGACGGTTGCGAGCGAACCTGCAAAGATTTCAACCCACTCCGTCTGCATAGA
CCAACTCTTCTCCACATATGTATTCAGTATTATTTTTTATTTGAGTTTGACATAATAACTCAAATTCATAAAATTAGAAA
CCAACACATAAGTCATCTTCAGCCCCTTAACTTTGTTTGCATATTTCATTTAGACACCTTAATTAGGGCTAATACTTGTT
GAACACTTAAATTGTTCAAAACATGTGCCTATTAAACACAAAATGCTGACATGGCAGAAAAAGTGTTCTACACTTTCCAT
TCGCGTGTGTGCAATGTGAAATCATATTTTATTTTAATTTTCAATAAAAATAATTTTTTTATTAAAAAAAAAAAAGCCTC
CCAGTCCTCTCTCAGTCGTCTTCTTCACCTGCATCTTGTGGCAATTTTTCTTTTTATAATTTTAAAATCAACTGATTGGA
TCTGCAAAAAGAAAGAAGATGGAAGATTTTGGACATTCAATCAAAAACTTTAGCCGACATCAACTCCATTTCCGAACATC
TCTAAACAAACATCACCATTAAAATTAAAATGTAAACCCATTTAACGTATAAAAAATAATATTCAAAAAATTGATAGAAT
TAATTTGGGTCTTCTTGATTTGGGTCTTCATCACTCTAGTACAAGTCTCTCTCTATATCTTTCTCTCACGTATTAGGTAT
GAAATTTATTTATTTTTGAAAAAACTAAATCCGTAATTAAGTTGCTAAGATGTTGAGTTTTGTGATTTGGGAAAAGAAAT
GGTGCAGGGAAGAAGATGAAGAAGAAAGGGGTGGGGTAGGGGGCTGGGTAGAAAATGTATTTGAAATAAATTTTATTTTT
TAATTTAAAAATTATTCTTCTATAATTTTTGGGATCCACTTGCCACATGTCATTTCATCAATCATTTTGCCATGTCATCG
AGAGTGTATCTCACACACCTTACATTTTTTAGTTGTTTATCAAAAAATGTCTAATAGGAACAAGTTTTGTATAGATAAAA
GTGTTCAATAGGCAATAGTCTTAGTTGAGGTGCCTAAATGAAATATGCGGACAACTTTGAGGGGCCGTCGATGACTTAAG
CCTATTTATTTTATTGAAATATTATATTCAAAGATTATGACATACTAGCATATAAGCAACAAAAGAATCCAGATTATACG
ATTGAATAATTTTACTAAAACACAATACGGGGTCATTTGGTAGAGTATATTAGGAAATATAATGCATGCATTAGGTGTGT
ATATTAGTATTACCTTGTTTGATACGCTTTTTCATGCCATGTATAACTAATGCAAACATTAGTTATACACTCTGTTGTAT
ATTACTAATACCAAAGAATTTTAGGTATTAGTAATGTATAGCATTTTAACACTTGCATTAGATTAAATAATTATAAAACT
ACCATCAAAGCCTTTTTAAAACATTTCCTAGCATTTTTCCGCAGCTGTAGAATCTTTTCATTTTCTTTGTTGTCATGATC
ATAAGTTTTTATTTTTCTTTTGATTTGCTTTTCAGTTTAATAGGCTTTATGGCCTCTTAAGTATCTTTTTTTAAATCTAA
TTTCAATTTAATTTAATCAAAAAATTTACTATTGTGACGATAAATTTGATAAAAAAAATTCTTTGCCAACCTTTCACAAA
AATATTTTGACGCAATAGTACAACTATTTAATATTATTTTTGAAAGAAAAAGAAGAAGAGTTAATGATGTTTTAACAAAG
AAATCTTTTTTGATATTTTAACAAAGAATTTTGTGGCAAAGAAAGTGTACAAATAAATAAAGTGCGAAGGATATTTTTGT
AAACATATATTTTTAATAGAAATTATGCAAGATTTGTTATTTCTAATACATCAAACCAAACAGTGTATAAGAAATAATGC
TTGCATTACTAATACAGGCATTACTAATACACCACATTTTACATTGTTCTTATACACTCTACCAAATGACCCCTAAATAT
GTCATATACTACTCCTCGCAATATCCCAACTCTAAGAATGACAAAATATCAACATAGAGACAATTACATCGGAGACCAAA
AGATAATGTCATTTCGATAATTATAAAATAAAGTGTAATGAATATTATAAAAAAAATTATGAATATTACTAGAGAATAAA
TTTAGATAAAATTAGGGGAAGGGTATATGGTTGAAGAATTTTTTTGAAAAGAATAAAGTGAAGAAGTGAGGCAATAGACA
GAATATTATTGGTTCAAACAGTTCTTTAAATAAAAAAATGAACTAACTCACACTAGAGAAGTAGGGTTGATTTTATTTAC
GATGTTGAGAGGTGGCCATTTAGCTCTAATAGAAAAACCCAAGAGAGTTTCCTTCGATCAAGGATTTGTAGCATTTCCTT
GATTGAGAGCACACATCCATATCATATATGTTCGTGTGAAGATCTTCCTTTTCTTGATTTATTTATTTTTCCTTGAACAT
ATTTATTTTCCTTTTCTATGTAGTCTCTTCCAAGTGGTTTGATTGCCGATATCTCTTGTGATTTATTTCCTTTCTCGGAA
TATTTCTATACTTTGATATTTGATTTTCCTTATAACTGCTTGATCTTCTTTTCCTTTTTGATGTATGCTAGATTGGTGTA
GGAAAATCAATCTTCTCTTTATGTATTTGTTGGATTGATACTGATAAATCAATCTTCCTGATTTTGTTTGTCTTGATAGA
TACACAGTTCTTGATTTTCTGCAACAGAGTGAAACTTGTCATTTTGTAAAGGTCCTTGGCATCCTCGAAAAGAGAATCAA
GGTTGAAGGGACCGTGATTGTCACGCCTCAAACCAACATCCTGAACGTGGCGGACGCTCAAAAATCATTGCTAGTCCCAA
GCAGTGTCGGCTCAATGCTTATAAAAATTAGGCATATACTCAAATTTTTACCAACAATAAATTATGTGTTAATTTTTTTA
TAGAAAAAATTAATTATTTAAGATAAATGTATTTTTCATATATATATATATATATATAGATACCAATAATTTACGGCTGT
TTATTCAAAACAGGGTTGCGGAATAAATACTGATCTAAGCAGTAAAAGCAGAATAAATACTGATCTAAGCAGTAAAGATT
CTATGGACTTTTAAAATGGCTAGATCCATTTGATATTCAAACCATTCTTGAGCTCTATATCTTTTCATTTCTTTTATATA
GAAAAGCAAAGATTCATAAGAATGATTAGCATGTTCATATACTAATTCCATCTCTTTGATTGCTTTATTCATATGAAATA
AAGCTTTTTTATGCTCCCAAGCTCTTTTACGAATGACATGCACTCTTTTTTGTAAGAATCTCATTTTATATGCAAATAGC
ATTTATTATATGCAAATAGCATGATTATAAAATTAATGACATGATATGCAAATAGCATGTATACAATAGCAATTATTTTA
TTTCCCTATAGGTACTAAGTATTTCTCTTTATGTCTAAGTAAAGTATATGCCTCATATAGTATATACGTAAAACTTACAA
TATGAATAAAAAGTTTGCGTGTATACCTTCCTTCTCTTTCTTTGATGAATAGTCCTATCACTTCCTCAGAAGTTCTCCCT
TCAGGCCATGAACAGTTTTTCACCCTAACGACCTCAGTCTATGGTTACTTTCCTACTGTTCCTCCTTAAGGCTGAAGATC
GCAACCTTCACTTAAGACTATTTATGAAATTATAAGAAGAGAGGTATAAAAACCAACTGTTTATTTCATATGATAATTTT
TACATACACACCATATATATACAAATACAATACTCACGACATATTAAGAAAATACTTTTCCCAGACGGGAGAAGTACTAC
TCACACTCACACAACTTCATACTTGGAAGGTACCTAATATTTTCTAAGATGGGTTTCTCTCGGAAAATTTAGTCTGCCTT
CTACAAATGAAGTTCCTCTCCTTTTATAGATGTAAGGAGGGACTTATTACAACAAGGAAAATATTTAGGGGCTTCCCTAA
ACATAATTATTCTTCAATCCTTCCTTTTGTAAAAGCTGAAGATTCCTTGAGATAAGATGATAATGGACGCTCCATTGTCT
TCTTCTGATAATTGGCCGACATGATGTGACCCTTCTTTTGTCTTTAAGAAAAGAAAAGGATTCCTTTTCTTTAATGCTTT
CTGACGTAAGTGCTTACGTCATTTTCTTTGTCTCTTGTCTTTATGCTACATCAAGCATGGTCATGATCTAGCATTTTGCA
TGCTAGTTTCCATGTTTCTTCTGTGGCTCCAAGCCTGTGAAGTTCGATGTCCAATATTCTCTCTTTGAGTTCCTTGGACT
TTCCTTTTCCTTTAGTAATCAAGACCCAATCGCTGTCTTGATCGAGGACTTTACAATCTTCTTTGTAAAATCTGGTTAGA
ATAGCATATAAGGCTTTTATCCCTAATGCTCTTCTGGTTTGTATCCATTTTTTATTAAGGTGTGGAAGTTTCTTATCAAC
TCCGGTAGCCTTAACATTAAAATCTTTAATTTTTTCAACTGAAATATAGTTGAGGGTGGGGTAATATGCTTGCAAATCCT
GGCATTCCATTGATATGCTGTAGAATCTGCAGTAAACTCCATTGCCTTGGGCGAAATTTTTAATTGCCTCGAACAATTTT
GGTGGCAATTTGGACAATTCTTTTAGATCTGGCTTAGTATAAACACGATCTAAGTATCCAAACTCAAATAATTGAGCTGT
AAAACTTGGAATTCCATTTGGAAAAATAGATATTCTAGGAAACAAACTTGTTGTTCCTAAAACTCCATAAGTTTCTCCGC
TTTCTTCCGGAAGATTATAGATATATCTTGTAAAAGCAAGATATTCTTCTTCCTTTGGATGTTGTTTTCCAACCTGAAAA
GAAGAAAAAACTTTTGTTCCTGATGGAACTGGGTTAGTTTTACTTTCTGGTTTCCCAGATATTATTCTTTCAGCTTTCGC
TGATGATGAGCCTGAGGCTTCATTTGCTAGGCTTTTTTCCTTATCTTTCGATTCGGAAGTTGGCATATCCTTGCTTACCA
TCGAGATGTTTTTGGCACTAGGTGCTAGTGGGACATCTCCTGCCACTTTGTTGGGAGTAATATTCCCTTTCTGATTTGAA
TTCAGAGATGGACGTGTGTCCAAATGCTCCCATAAGAGTAAAAATTCTCTCATGTTTTCAGCTTGAGCGGTACTGAGCTG
ATTTAATTCGGATTGTATTATCCGAGATTGTTCAGATAGCTTTGATAGCTCATCTCTTATTTTAAAAAGCTTTTGACTTT
TTTCATCAATGGATTCATCCACTTTCTTCATTCCTTCATATATCCTGTTCATCAGGATCTTTGTATGATTGTCCATATTG
GACGTTTCTTGAAATGAAGTCTGCAAGAAAATTATCATTTCCTTTAATATATTCGATTGAAAACGAATAAAAAGATAATA
ACACATGCCATCTGTGCAATCTTCTGTATTGCGGTTCGGAAGGTAGTTTATTGAATATTAGCCCTGAAACTTGAGTATTA
TCAGTTCTAATGACAAATTGTTTTGGTAAAAGAAATGCAGAGAATTTTCTGATTCCCCTAACAATGGCTAACAATTCTTT
TTCATTCGTAGAATACCTTGTTTCGGCATCATTAAAAGTACCACTTGTGTACCTGCAAATTTCATTTAAATCGGTTTGCA
ATAATGCTCCCCAATGATAATCAGATGCATCAGTTTGTAAAACTAGATTATCATTCTCTTCTGGTAATCTAAGTTTAGGT
AACTTGGCGCATTCTTCTTTTAAACTTCTTACACATTGTGTGTGTTCTTCTGTCCATCCAAGTCTATTGGATTTTCTGAT
CAATTTTTGTAGAATATTCCGTTTTTTTTGCCAAATCCGGAATAAATTCTCCTGCGTAATTTAAACAACCTAGAAATTTT
TGAATTTCTTGCTTTGTTGTTAATTTATCAGGAAATTCTACTATCTTTTTAGATATATGTGATTGGAGTTCAATTCCATT
TTTTGAAATAATCATTCCTAAGAATTCTATTTCATTTTTATTTATGTCAGCCTTTTTCTGACTTAAAACGATTCCATTTT
TTAAACAGATTTCTGAAAATTCTTTTAGATGTTTCAAATGTTCTTCATATGTTTTAGAACATATTAGAATATCATCAATA
TAGACGATTAAAAATTCCTTTTCGGAGAATATTTTATCCATTTTCCTTTGGAATATTTGTGGTGCATTTTTTAGCCCAAA
AGGCATAACTAACCACTCATAATGACCATTAGGTGTACTGAATGCAGTTAACTGTATTGAGTTTTCTGCTAATTTTATTT
GCCAAAATCCGCTTTTACAGTCAAATTTTGAAAAATAAGTTTTTCCTTTTGCAAGGTTTATTAAATTGTTTTTATTTGGG
ATAAAATATCCGTCAAATAAGCAATTTTTATTCAGCTCTTTATAGTTTATCACCATTCGAGCTTTTCCCCTTTTTATTTC
AGCATGGTTTCTTACCATAAATGCTGGGCTACTGTGAGGGCTTTTACTCATTCTTATTAGCTTTAGATTGAGTAATTCTT
TGATTTGAATTCTGAATTCAATTTTATCATCTTCATTGTAGAGCATGGGTTTTACTCTAATGATTATACTGGGATCTTTA
AGAGTCAA
CTGAATAGCATAAATATGATTGAATAAATTTATGTTAGTTATTATGTATTAGAATTATTTGAATCATGATTTCTAGTTTA
TTAACACACTGAAAACAGGGAGCAAACTTCTATACTATGACATCCTAATGTTGAAACCGGTAGGCGAGGAAAGTCGTTTA
GGGGAGTAAACAAAGTTGAGGCGCTGATAAGAAGGAAGTATCCGCTAAAGTACGATGCTAGTAGTGACAGGAGAACATGA
TAAACAGATAATCTAGTTCATAATGATCTAATATGAATTTAATTAATTATGAATATGATAGGAAGGAATAATTTGAAATA
AAAAAACCTGCATGATAAAGAACATGACTACATATATGCATGATGAAATGATAAAAAAATTACGAAACTCTAATCTTATA
TATACTTAAAGATATAGAAATAATTGAATTAAGGAGAATAATATGAGAAAAAATATGTAATGATAACGAATCAGAAGATA
TATTAAACCAACAATGGTATGAAATAGACCTACATGATTTAGACCTTGAAAGAATAGAATAGTATGATTTAGAAATAAAT
TCATATTAAAATGAATTATGAATATTTACAATATTGGACAGAAGCTATGGAAAATATAAAACTATTAGAACAATTAATGA
AAAATAATTTATATATTTACCTAAGAACCCAAGATATGTTATATCTAGAATATATCACAAATAATATTAAAGAGATATCA
AGATTAAAACACTTAGCAAAAGAATATTATAATAAAATCTTTAAAATGGATTCCTCACCTACCAAAAATGGTACACCTAC
CAAAAAAGTCATGAATTCCACACCTACTACACTACCAAAAATATCATGAATACCTCACCTACCAATAAGATGAATTCCGC
ACCGAAAAATGGTATCAGAGCTATGGATGAAAAGAAATATAAGAGCAAACATACTAGTAGAAAGTTAAGTAAAATAAGAA
GAAAAACATACTAATTAGTCTTCCATATGAAGATGACTTTGATGAAAATAATATCCCTACTAAGGCGAGACCTTGTCAGA
TGAACTCGAAATATTTGGAGTTGTGTAAAAAAAGAAATAAGTACTTTACTTTAAAAATGCATGATAAGACAATCAAAGTC
ACCATGGTCTTGTACGGCGTTCTATGTTAATAAACATGCAGAACAGGAGAGAGGAGCGCCTCGTTTGGTGATAAATTACA
AACCACTTAATAAAGCTTTAAGATGGATCAAGTATCCCATCCCTAATAAGAAGGATTTATTAGGCAGAGTTTATAATGCT
ATTATATTCTCTAAATTTGATCTGAAATCAGGTTATTGGCAGATTCAGGTAGCTGAATCAGACAGGTTCAAAACTGCTTT
TAATGTACCAATGGGGCAGTTTGAATGGAATGTTATGTCATTTGGTTTGAAAAATGCTCCATCAGAATTTCAGAAAATAA
TGAATGATATATTCATTCCTTATAGTAATTTCATCATAGTCTATATAGATGATATTCTGGTATTTTCCAAAAATGTGGAA
ACTCATTTTAAACATCTTGAATTGTTTTAAAAAATAATTATTCAAAATGGCTTGGTTTTATCCCAACCTAAGATGGCATT
ATTTAAAACAAATGTCAGATTTCTTGGTCATAACATTGAACGAGGAAATATTAGTCCTATCAATAGAAGTATTGAATTTT
CTTCTAAATTTCCTGATATTATCACTAATAAAATCCAGTTGCAGAGATTTCTTGGGAGTCTTAATTATATTGCTCATTTT
GTAAAGGATTTAGCAAAAGATACAGCTATTTTATATGACAGGCTAAAAAATAATCCTAAGGCATGGTTAGATGATCATAC
TGAAGCAGTCAAAAGAATAAAGGAAAAGGTTAAAACCCTTCCTTGTTTAACCCTAGCTAATCCAAATTGGGCTAAAATAG
TCGAAACAGATGCTTCAGATGTAGGATATGGCGGAGTATTGACTCAATATTGTCCGGATAATAAACGCCATGACATAGTT
CAATTTTACTCGGGCAAATGGAATACAGCCCAGAAAAATTATGCTACTGTAGCTAAAGAAATCTTGGCTATAGTAAAATG
TGTGCTTAAATTCCAAGACGATCTTTATAATCAAAAGTTTTTAATAAAAACTGATTGCCAAGTAGCTAAGTTTATGTTTA
ATAAAGATTGTAAACATAATGTGTCTAAACATATGTTTGCAAGATGGCAAGCACTATTAGCTCCTTTTGATTTTGAAATC
CAATATAAAAAAGGTAAAGATAACAGTCTTCCAGATTTCCTTACTAGAGAATAGTTGAACTGATATTTAATGATGTATTC
TTGCAGAATGAGACCATCATGTCCCCCTCCACAAAGGAGAAGATGACGTAACGCAGCACGAGCCGGAAGAGGTCATATCC
TTATTCAACATGGAAATAAGCAACTGATAACTGCTAATATTAGTGGTGGATCGTCAAGTTCCAGTTGAACCAGTGGTATT
GATATTAACCATCTCGTGTATAAAGAATTTTGAATTTTATAAGATTCAAAAAAGAAGGGGAAAATGCTACACCATCCTAT
TCTGCTATCCTTACTGATGATTAGAATACAGAAGTATTTGATTTAAATGATAAGAAAGAAGTTATACTTCTATTAGAAAG
CAGTGACTTACGATGTAAAGATGAACCTTGGCAAATAATGGCTAGGTACCTAGATACGATAAGTTATACTACTCTGGCAT
ACAAATACAGAATGCATTATGAGATTATACTCTCAGCTACTGGGTCATGTGAATTTCAACATTTTTACCCAACCAATACG
AAGAAAGTTTATAACTTCTCTAAATTCATCATAAAAAAGGTCTTGGCACCAGAGGAATAGGGTTTAAGTCCTCTGAAAGA
GATGAATTATATCCATCCAGAACACAAAGTTGCAGTAAAATATAATTATTGGGACTATATTGATGGCTTTAATAGAGCAT
TATTATATGAAATTGCTAATAGAAGGCATTCATGGTTTATCAAGATATGCTCTAATATATTTGAAAGGAATATTCCTAAT
TGATTTTGTAGATGGTGGACATTATATGGTCCCTCGATTAAAATTTTACCAGAATCTTATAAGAAATTATATTTAAAGTG
GGTAGATATCTCCCCAAAGATTATAAATTTACAAAAAAATAATATATTCTTTGAAGGAATGTCACTAATGTATTTCTTCA
TTGAATTCTCTATTCCATGGATCTTAAAATGGTCGATAGAAGTTAATACCACTTCTGATGAATTTCCATGTTTGCAAAGA
ACTTTTTATACAAAGTTCTGGAGTAAATTATTACAGAAAAATCAGGACGGACATATGCATGGATAAGAAATCCTTGATTT
AATAAATATAAAAATAAGTGGTAATTATAATTCCGCCACAAATGATTCACCAGCGATGGATGATTTAGTCCATTCAAAAA
AATTACTAGAAGACTTCAAATGAAGAAGGGATTAATTTCGAAGTCGGAAGCAATATCGATTTATATGGAGGAAGTGAAAA
GGGATTTAATGAAAAATCTTGATGTTGAATTAAAATATGATACTTCCATGGCATCATCCAGTCATACCAACGATGAAAAT
GAAGAAACTTGTTTAGCAGGTGAAGGACAAAATGTGGATAGTGATGAAGAAATTGACATTGAAGCTATCTTACAAAATTA
TCAAAAACAAATCGAAGAATCTTCGAGTGCGAGTGCAGCTGGCAAAGGAAAACAAAAAGTATAGCTATTAGCATATTTGG
TGTCATAAGAAGCCAAAATAATTGAAGCTGCTTTGATAAAGGTGTCGGCCACATATAATGAGGCCAAACTACTTTTTATA
ATGGAATAAAAGGCCATATGAATATGTCGGCCTCTTTATTGTATGAATGGCCATTGTAAAGATGTGGGCCAATTTCTTTT
TGTTTGTTTTTATCTTAAAGATTCATTCCACCACTATATAAGGGAGGACGTGTGTTTAGTTAGAGGCAGGTTTTAGAACC
CCCTCACTCTCTATATCTCTCTCTTTGTAATATTTTCTTAGTTTTCAAAGTTTGAATAAAATTTGCAATTTGATTTCAAA
GATATCGTCTCAAGGTACTATTCTCTTTATTATTTTGATTTTCTTTATGTTCATAAGCCCCATGATGGGCAAAACTATCT
GTGTTGAACCATAGCATACTAGGTTACTATAAGATGGCATTGTGTCTATTATTAGACAGATTAAATAGTTAGACTAAGGT
CAGATATAGTTTAACCAGGCTGGTTTATAAAAGGTCGCCGAATGAATCTGTTGAATTACCCATGTGGAGGGCGGACCCGG
ATAGTAGGGGCTTTCATACACTGTTGCCAGGTTAAAACTATGTTAGTAAAGGTTCCTAACAGTCTGACTGTGCGATCCGT
TGTCATTGTGGTATCTCTTTTACCTTCTTCAGCTCTTCTAAGCTTCTTTTCAATTCTCTTTTTCTTCCATTTTTCGTAAT
TTTTTTTGGAAGATTTTTTTTTTCTAGGAGTATAATCCTTTTATTTAGATTTTTGCTTCGCAACATCAAATGTGAATTGC
TCACAAAATTCCCCTAATTGCTTTCTTTCATTTAAGCGATGTCGCTTAATCTATTGGTTTAGCTTAATTTCGTTGCACAA
GGAAAGTCCTTCCTGTACACAAGCACTTATATGCTTTCCATAAGTAGAGTTATCATAATTGATACTAGGACTATCTCCTT
GAATGGCTTTTCTAACTCTTTCGGCAAAGAGACTTGGCAGTCCATCAATAAACTTGGACTTTCAATGAGTGCTATTACAC
TCTAGTAGTTTCATTACTCTACAAAAGAAAACATCTTTATAATATCGGAATGATGTAAGAGTCTTACACCTTAAGTTTTG
GAGTAGAGTCATGATGGTCTCACTATTATCCGACCATCTTCCTGAAAAATGTTCTATAATATTCAGGACTAGTGTATACA
CTGCATTCTGGGTAACATTATCTCCTTCTTGTTTTACTGCAATAAGACCTTATCTCTTTGATCTTGGTTAAGATAATTAT
CCACCAACCTTTTAATTGGCTAGTAAAACCAACAGTTATCATGTTTGTAATAGTCTTATCACTATTTTTATTAGCTTTAC
AGATAGTACTATACATAAGCATTCGATGGACAGTTGTATAAATATGTCGGTCGGTCTAAACTTTGTCAAAAGTTATGGTG
TTTTCCAAATATTGTTTTATTTTCTTACTTTCTGATACAATCAAGTAAAGTCAAACCTTTTTATGTCTCCAACAATTTAA
TTTTTAACCCATTTTCCAATTTTCTTCCATTCTTTTACCTTCCACAAATTACTTAGATTAGTTATACATTCGCTCCCATA
AAAAAAAGTTTTTAATAAAAAAAAACTCTCTAACTCCTAAATTCTGAAATATTATTCAATTATGGATACCAACATTATTT
CAATTCTAATTAAACAAAATGGTCGATGGTACGATTAGGTATGTGTGATAAATCACGATTGAATTGGTGATTCTTTTACA
TAATATATTTAATAAATTTGGTATGTTTTTCATGATTTTTATCTTGTAATCTGAAAATACTAGTGTTGTATTTAATGGTG
TTTGTGTATTTGCTATGGTATAGATAATATAAATACACCAAATTTGGTTGGTATATTTTTTTATGTTACAAACGAACTTA
GGTGTTTTATTCTTGAATGGTAGTTCGAAATCTAACCGTATTAGGATTGTATGTGATGATAAGTTTTGGGTGGTTTAAAA
ATGTGAAAATTACAATAATATACCACTAAATACTTTAATTAACAATATATGCACATACTTCTTTTTAATTACAAATGTAG
TTTTAAAATAAAAACATAACAGAAAAATTATTTTTTGAATCTAATTTAATTATTTAATTTCGATTTACTTCTCTTCTCTA
TTTCGAATTATGTGCCTAATTTTTGGGGATGATAATTATGGTACTAAATTTTTTTGTCTCTCCAATTACAGTTTTCAAGA
CACATGTTACTGTGTTTTCAAATATTATTTTGTTTTTCTTCCATTTTGATACAATCAAGTAAAGTAAAACTTTTTTTATG
TTTCCAATAATTTATTCTTTCTCCCATTTCCTGATTTTCTCCTATTCTTTTGCCTTTCACAATTTACTCAGATTGGTTAT
ACATTCTTTCCCATCAAAAAAAGGATTTAACCAAAAAAAAACTCTCTACCTCCTAAATTCTGAAAGATTATTCAATTATG
GATACTAACAGTGTTTCAATTCTAATTAAGCACAATGGATGATGGGATGCATTATGTATGTGTGATAAACTACGATTGAA
TTTGTCACGGTCCGAGCCTACACCCTGGACGTGACTGGCACTCATGAACCATTGTTGATCCCCAAGCGAACCCTCATCCT
GGCTGACTACAAGCGGAAGACTAACTTGAGCATACATAAGCATCAAATTGAAAGAAACGTTTAATAATAGTTTTTTGAAT
CTCAAAACTTTGTTGAATATACTTAGTATGAAACATAAGTTTTAAATAAAATATCTGAAACTGAAAGACTCTCCAAAATT
GTACTGTTAAGGAAGGATGTCGAGACAAGACCCGTGACACCTCAAAACTACTAACTGGAAAGTAACTGTAAAGTCCTCTA
GAATACAAGGAGGCTCACCAAAGTTAACTGGAGTATAGAGTGATCTCAACGAAATGACTGTTGATAATCATGAACACTTA
TATATGCATCATAAAAGGATGAAGGTCGAATAACATCAGTAGATGGAATGTACGAGTATGTAATATAGCTTAGTAAACAA
ATAACTGAACTGAATGATTGAAAACAACTCAACCGAATCAATACATGAACATGAAGTGAAAACCATTCAAGCTTTACAAT
AAGATATACAATGAAAGCAACATGAAAATAATATACTTTACTTGTGGGGAGTTTTTCTAACCGACAACCATTACTGTGAG
CCTAACAATGATACAACGGCACGACGCACGTTGCAAGGGCCCATGCTATACCTTGCCAGGGGTATAGGATGATATCGTGA
CTATGGATCCAACTACATGCCTTCTCAGAGGCGGTGAGGAGTCCCATGAAGAATCAATGTTATCCTATTCTACGTTGGCT
ACGTAGTTTTATGGGACTTTCGAATCATAAAAGACTCTAACCCAACTTAGTGCTCAATACTACTCCCAAAATAATTAATA
TAACTTTGTGCTCAATTCACCCATTACAAAAAATGGACTTCTTACATTACTTGAAATACTTTTCAAAACATGAGACATGT
TTACATTCTTGAAAACATACACTTTTGAACTTATCTTTCAACTCCAATAATCAACATAGGTACATATGTAAATGTATATA
TATGAATAAAATAACATTAGAAACTCTTGATTCTTTATGAAATAGAACTTTTAAACTTTTTCTCAAAACTCATCTTTACT
TCCTCAAAAACTCAGTTTAAAACTTAAGTGTTGGCTTTGAAAAACTTTTCAAGATTTATAACTCAAAATAGGGTTCATGC
TAAATTATAGACATGAACAAATCAACTCAAGGATCTCAATAAAAATATAAAAAATCAATACTTAGGAATAGAATTTTTAA
AAGAAACATGAACTCGAGAACTCAAAATCAACTTTTCTCTAGAATACTCAAATCTAGGAGTAGAATCCAAGATTTATCTT
TTACTGATTTGAAACTAGATGTAGGGAGTGAGTACGAACTAGTCCAACACTCTGATAGCCTTACATACCTGGAAAAATAA
GGTTCTTGAAGAATCTTAAAGAATTTTGAAGAAGAACTTGATTAGAAGCCTTGAAACCCTAGCTTGAAGGTAAACAATCA
AAAAACGTTTCTTGAGATTCTTGAATTAGTTTCTTGAAATCTCTGTGGCCAAGAATCATGATTTTCATTAGAGATTCATA
ATTGTATGGAAGAGTTTGAGTTGGAAAGAATGAAATTCTTGGAGAAGGACTTACCTTGAAGAAGAATCTTGAAGAAGATT
GAAAGAATCTTGAAAAAGATTGAAAGAATCTTGAAAAAGATTGAAAGAATCTTGAATAGAGTCTTCTACTTTGATTTTCT
CTTAGGGTTTTGTTTTAGGGTTTGAGAGAGAAGATAATGATCGATTAAAAGATGGAAATATGATTGTTTTGAGTCTTATA
TTAGTCAAGAAATTCGTTTAGGGTTTTCTTGGAGGTAAAAAGACCCTTTTTAATATTTTTCCATCGGCTAATTCGTCACT
GCAATGTATCAGTTACTACAATGGTCATAATTTTTACTCAGAAATTGGATTGACGCGAAATTGTTGACGCTTGAAAGAAG
ATTCAAATACCTTTAATTTTATAGGTTATGGGCCAAGTAACTCTTTATATTCTAAGAGATGTGATCGTTTGAAGTTAACC
CAAGTAGAATCTTACATCAAAACTTAATCGATAGGGAAACTTTCAACTCTACTTTGTGCTAAGGGATTCTAGTGACCTTA
ATTCATCCAAAATCATTCTCACACTAATGAATTTACCTTTACACACATGGGCAATTTTAGAATCACCCAACAAGTAAATG
AAGATTGGTTTGAGTTTAACTTAGAAATTTTCGGGGTGTTACAGAATTGGTGACTCTTTTACTTAATGTATTTAACATAT
TTGGTATTTTTTTTTCCGTTTTTTTATCTTGTAATATGAAAATATTAGTGTTGTATTTGATGGTGTTTGTGTATTTGATA
TANNNNNNNNNNNNNNNNNNNNNNNNNNNNNNNNNNNNNNNNNNNNNNNNNNNNNNNNNNNNNNNNNNNNNNNNNNNNNN
NNNNNNNNNNNNNNNNNNNNNNNNNNNNNNNNNNNNNNNNNNNNNNNNNNNNNNNNNNNNNNNNNNNNNNNNNNNNNNNN
NNNNNNNNNNNNNNNNNNNNNNNNNNNNNNNNNNNNNNNNNNNNNNNNNNNNNNNNNNNNNNNNNNNNNNNNNNNNNNNN
NNNNNNNNNNNNNNNNNNNNNNNNNNNNNNNNNNNNNNNNNNNNNNNNNNNNNNNNNNNNNNNNNNNNNNNNNNNNNNNN
NNNNNNNNNNNNNNNNNNNNNNNNNNNNNNNNNNNNNNNNNNNNNNNNNNNNNNNNNNNNNNNNNNNNNNNNNNNNNNNN
NNNNNNNNNNNNNNNNNNNNNNNNNNNNNNNNNNNNNNNNNNNNNNNNNNNNNNNNNNNNNNNNNNNNNNNNNNNNNNNN
NNNNNNNNNNNNNNNNNNNNNNNNNNNNNNNNNNNNNNNNNNNNNNNNNNNNNNNNNNNNNNNNNNNNNNNNNNNNNNNN
NNNNNNNNNNNNNNNNNNNNNNNNNNNNNNNNNNNNNNNNNNNNNNNNNNNNNNNNNNNNNNNNNNNNNNNNNNNNNNNN
NNNNNNNNNNNNNNNNNNNNNNNNNNNNNNNNNNNNNNNNNNNNNNNNNNNNNNNNNNNNNNNNNNNNNNNNNNNNNNNN
NNNNNNNNNNNNNNNNNNNNNNNNNNNNNNNNNNNNNNNNNNNNNNNNNNNNNNNNNNNNNNNNNNNNNNNNNNNNNNNN
NNNNNNNNNNNNNNNNNNNNNNNNNNNNNNNNNNNNNNNNNNNNNNNNNNNNNNNNNNNNNNNNNNNNNNNNNNNNNNNN
NNNNNNNNNNNNNNNNNNNNNNNNNNNNNNNNNNNNNNNNNNNNNNNNNNNNNNNNNNNNNNNNNNNNNNNNNNNNNNNN
NNNNNNNNNNNNNNNNNNNNNNNNNNNNNNNNNNNNNNNNNNNNNNNNNNNNNNNNNNNNNNNNNNNNNNNNNNNNNNNN
NNNNNNNNNNNNNNNNNNNNNNNNNNNNNNNNNNNNNNNNNNNNNNNNNNNNNNNNNNNNNNNNNNNNNNNNNNNNNNNN
NNNNNNNNNNNNNNNNNNNNNNNNNNNNNNNNNNNNNNNNNNNNNNNNNNNNNNNNNNNNNNNNNNNNNNNNNNNNNNNN
NNNNNNNNNNNNNNNNNNNNNNNNNNNNNNNNNNNNNNNNNNNNNNNNNNNNNNNNNNNNNNNNNNNNNNNNNNNNNNNN
NNNNNNNNNNNNNNNNNNNNNNNNNNNNNNNNNNNNNNNNNNNNNNNNNNNNNNNNNNNNNNNNNNNNNNNNNNNNNNNN
NNNNNNNNNNNNNNNNNNNNNNNNNNNNNNNNNNNNNNNNNNNNNNNNNNNNNNNNNNNNNNNNNNNNNNNNNNNNNNNN
NNNNNNNNNNNNNNNNNNNNNNNNNNNNNNNNNNNNNNNNNNNNNNNNNNNNNNNNNNNNNNNNNNNNNNNNNNNNNNNN
NNNNNNNNNNNNNNNNNNNNNNNNNNNNNNNNNNNNNNNNNNNNNNNNNNNNNNNNNNNNNNNNNNNNNNNNNNNNNNNN
NNNNNNNNNNNNNNNNNNNNNNNNNNNNNNNNNNNNNNNNNNNNNNNNNNNNNNNNNNNNNNNNNNNNNNNNNNNNNNNN
NNNNNNNNNNNNNNNNNNNNNNNNNNNNNNNNNNNNNNNNNNNNNNNNNNNNNNNNNNNNNNNNNNNNNNNNNNNNNNNN
NNNNNNNNNNNNNNNNNNNNNNNNNNNNNNNNNNNNNNNNNNNNNNNNNNNNNNNNNNNNNNNNNNNNNNNNNNNNNNNN
NNNNNNNNNNNNNNNNNNNNNNNNNNNNNNNNNNNNNNNNNNNNNNNNNNNNNNNNNNNNNNNNNNNNNNNNNNNNNNNN
NNNNNNNNNNNNNNNNNNNNNNNNNNNNNNNNNNNNNNNNNNNNNNNNNNNNNNNNNNNNNNNNNNNNNNNNNNNNNNNN
NNNNNNNNNNNNNNNNNNNNNNNNNNNNNNNNNNNNNNNNNNNNNNNNNNNNNNNNNNNNNNNNNNNNNNNNNNNNNNNN
NNNNNNNNNNNNNNNNNNNNNNNNNNNNNNNNNNNNNNNNNNNNNNNNNNNNNNNNNNNNNNNNNNNNNNNNNNNNNNNN
NNNNNNNNNNNNNNNNNNNNNNNNNNNNNNNNNNNNNNNNNNNNNNNNNNNNNNNNNNNNNNNNNNGATTGGTTTATTTT
TTTGTGTTACAATCGCAATTAGGTATTTTGTTGTTGAGTGTTAGTTCAAATCTGACTGTATTAAGATTGTATGTGATGGT
AAATTTTAGGTGGTTTAAAAATGTGAAAATTACAATAATATACTATTTAAGACATTAATTTAAAAAATATGCACATACTT
CTTTTTAATTACAAACATAGTTTTTAAAATACAAACACAATAGAAAAAATCATTTATTAATTTAATTTAACTATATAATT
TCGATTTACTTCTCTCCTCTCTTTTGAATTATGTGCCTATCTTTGGTGATGATAATTATGGTATTAAATTTTCTTATTTT
TTTATTTCTCTAATTACAGTTTATAATGCACACATTACTGTGTTTTCAAATATTATTTTATTTTTCTTCCTTTTTTATTG
TAAGTAAAGTAAAAACATATTTATATTTCCAACAATTTATTCTTTATCCCATTCCCTGATTTTCTTAATACTTTTACCTT
CCACAATTTACTCGGATTGGTTATACATTCTCTCCCATCAAAAAAGAGGGTTTTAAACGAAAAAAACTCTCTACCTCCTA
AATTCTGAAAGATTCAATTATGGATACCAATAGTGTTTCAATTCTAATTTAACACAACGTACGATGGGATGCATCATGTA
TGTGTGATAAATCAAAACTAAATTCGTGATTCTTTCACATTATGTATTTAACATATTTGGTATTTTTTCTTATCATTTTT
ATCTTGTAATCTAGAAATATTAGTGTTGTATTTGATGGTGTTTGTGTATTTGATATAATATAGGTAATAAAAATACACCA
AATTTGATTGGTATACTTTTTTGTGTTACCGATGGAATTAGGTGTTTTGTTCTTGAATGTTAGTTCAAAATCTGACCGTA
TTGAGATTGTATGTGATGGTAAGTTTTAGGTGGTTTAAAAATGTGAAAATTACAATAATATACTGCTTAAGACTTTAATT
AACAATATATCCACATACTTCGTTTTAATTAGAAACGTAGTTTTTAAAATACAAACATCACAGAAAAATTAATTTTTGAA
TTTAATTTAATTATTTAATTTCAATTTATTTCTCTCTTTTTCGGATTATATGCCTAATATTTTTTTGATGAAAACTATGT
TATTAAATTTATTTTTTTTATCTCTCCAATTACAAGTTCTAATACACACATTTTTCAAATGTTATTTTATTTTTCTTCCG
ATTTGATACAATCATTGTAAATAAAGTAAAACTTTTTTATGTTTCCATTAATTTATTCTTTCTCACATTTCATGATTTTC
TCAATTCTTTTACCTTTCAATATTTACTCGGATTAGTTATACATTCTCTACCATCAAAAAAATGTTTTTTAACAAAAAAA
AACTCTCTACCTTCTAAATTATGAAAGATTGTTCAATTATGGATATCAACAGTGTTTCAATTCTAATTAAACATATCGAA
CGATGGGACGCATCAGGTATGCATAATAGATTACGACTGAATTTGTGATTCTCTTACATAATGTATTTAACATATTTGGT
ATTTTTTGTGCTTTTTATCTTGTAAAATATTAGTGTTGTATTTGATGGTGTTTGTGTATTTGATACACTATAGATAACAT
AAATACACCAAATTTGATTGATCTATTTTTTTGTGTTCCAAACGAAATTATGTGTTTTGTTCTTGAAAATTAGTTTGAAT
CTGACCGTTTTAAGATTGTATGTGATGTTAAATTTTAGGTGATCTAAAAATATGAAAATTACAATAATATACAACTTATG
ACTTTAATTAACGATATATCCACATACTTCTTTTTAATTTAAAACGTAGTGTTTAACATACAAACATAGCATCAAAATTA
ACCAACATGGGTTATGGTGCACTGGTGGGAGTTCTTCACCCTTAACCAGAGGTCTCAGGTTCGAGCCATGGGTATGGAGA
AAATCTTGTTGGGAGTGTTTGATTTGAAAGTGATTAGGGCATCATGCGGAAGCTTACAATTGTAAAATCATGACAATGAT
AAATTAGATGACAAAAACGTATACTAAAAACATAATACTATTATATGAAAACTAATATAAAGAAAAATATTAAAATTGTA
GAGAGAAATCTCCCATAAACAAAACTCTCTAAATATTTACATTCTGAATTCTATTGTGTTATGCTATGAGAATAAGGATC
TTCAATTTATAGATCTCCAAACTTTTCCTCTAAGAAAATAATAACCAAATATAGAAAAGAATTATATTTTCCTTTCAAAA
AAAGTTCAAGTATTTACAGCAATACTTTGGCTTACTTTTAAGAAAAAAATAAAACTTAAAATATGGTAAAAAAATAAGGG
CAAAATCCTAACGAATCTGCCCTCTTGGCTGGATTTTCTTGACATAATTTGATTTGTCTTCTTCATATGCATGATATCTT
CATTATTCACAAAATCTTCATCACTGCTGATTGTCATGTTTAAAAAAAAAATTTAAAATATATGGGTGAAAAATGGTTTT
AAAATATTTTATTTTTATTTTTAAAGATGTAACAACAGAAATATTGAAAATATGGTTTAAATCTTTTATCCACATGTAGT
TGGACAAAAATCTTCTTTATCATCAAATTGGTTGCAAATTGATTTGAAACCTCCTTAAATATGTCTTCAACCTTGATGAA
CCTGGGTCATTGAACTATTGATTCTGATACCACTTGTTGGGTTCGAAAGTGATTAGTGCGTCATGCAGAAGCTTACAATT
GCAAATCACGACAATGATAAATTAGATGACAAAAACTTATACTAAAAACATAAAATTATTATATGAAAACTAATATAAAA
AAAAATATTAAAACTGTAGAGAGAAATCTCCTCATAAACAAAACTCTCTAAACGTCTACATTGTGGATTCTATTGTGTTA
TGTTATGAGAATAAGGATCTTCAATTTATGGATCTCCAAACTTTTCCTCTAAGGAAAGAATAACCAAATATGGAAAAGAA
TTATATTTTCCTTTCAAGAAAAGTTCAGTATTTATGATAATACTTTGACTTTCTTTTAGGGAAAAAATAAAACTTAAAAT
ATGGTAAGAAAATCAGGTCAAAATTGTAACAGGGAGCGCCACCCCCGAATAGGCCCTGCAGTGCGCGATCCAGATTCAAT
CGGGACTCCAATATGGGATCTGGACATTGGGTGGAAAACAAAAAAAATAGCAAAATTAATTTTTCAATTCGACTTAATTA
TTTCAATTATTTCTCTCCTTTTTTTCGGATTATGTACCTAATTTTTGAGAATGATAATTATAGTATTAAATTTTTTTATC
TTTTAATCTCTCCAATTACTGTTTCTAATACGCACATCACTGTATTTTTCAAATATTATTTTATATTTCTTCCTTTTTGA
TACATTCAATGTAAGTAAAGTAAAAAAAAAATTATATTTCCAACAATTCATTCTTTTTCCTATTCCCTGATTTTCTCTCA
TTCTTTTACCTTCCATAATTTACTCATATTGGTTATACATTCTCTCCCATCAAATAAATGTTTTTAAACCAGAAAAAAAC
TTCTCACCTCCTAAATTCTAAAAGATTGTTCAATTATGGATACTAACATTGTTTCAATTCTAATTAAACAAAATGGACGA
TGAGATGCATCAGGTATGTGTGATATATCACGACTGAATTGGTGATTACATAATGTATTAATAAATTTAATGTTTTTTCC
TGTGATTTTTATCTTGTAATATGAAAAGATTAGTGTTGTATTTAATGGTGTTTTGTGTATTTGATAAAGTATAGATAATA
TAAAAACAACAAATTTGGTTGGTATATTTTTTTGTGTTACTGACGAAATTAGGTGTTTTGTTCTTGATTGCTAGTTCTAA
ATCAGACCATATTAGGATTGTATGTGATTGTAAATTTTAGGTGGTTTAAAAATGTGAAAATTACAATAATATACTACTTA
AGACTTTAATTTACAATATATGCACATACTTGTTTTTAATTACAAACATAGAAGAAAAATTAATTTTCAATTCAAATTAA
TTATTTAATTTCAATTTATTTCTCTCCTCTTTTTTCGGATTATGTGCCTAATTTTTGGGAATGATAATTATGGTATTAAA
TTTTTTTATTTCTTATCTCTCCAATTACAGTTTCTAATACACGTGTTACAATTTTTTTCAAATATTATTTTGTTTTTCTT
TCTTTTTGATACAATCAATATAAGTAAAGTGAAATCTCTTTATATTTCCAACAATTTATTCTTTCTCCCATTCTCTTATT
TTCTCCCACTTTTTTAACTTCTATAATTTACTAAGATTGGTTATACATTCTCTCCCATTAAAAAAAGGTTTTTAACCAAA
TATAATTCTCTAACTTAATTCTGAAAGATTGTTCAATTATGGATACCAACAATGTTTCATTTCTAATTAAACACAACAAA
CGATGTGACACACTAGGTATGTGTAATAAATCATGACTAAATTGATGATTCCTTCACATAATGTATTTAACATAGTTGAT
ATTTTTTTCGTGATTTTTTTCCTGGAAGTATTAGTGTTGTATTTGATGTTGTTTGTGTATTTGATATACTATTGATAATA
CTCCATCTGTCCCTAATTACTTGTCCACTTTTGAATTGACACACCTATTAAGAAAATAATGATTGACATAGTGAGTTTAC
TATTTACCCTTATTAATTTTGAAGTGGATGAATTAAAAACTTAAGATTTTTAAGAAGTTCTACTTTATTCAAAGTAATAA
ATTGAGGGTATAATAGATAAAAAAAAAAATTGTCATTTCTTGATTTGTCAAAATGGACAAGTAATTAGGGACAACTAAAA
AAATGAAAAGTGGACAAGTAATTAGGGACAGAGGGAGTATAAATATACCAAATTTGGCTTGTTTATTTTTTGTGTTACGG
ACGGAATTAGTTGTTTTGTTCTTGAATGTTAGTTTGAAAACTGGTCGTATTAGGATTGTATGTGATGGTAAATTTTAGGT
GGTTTAAAAATATGAAAATTACAATAATGTACTACTTAAGACTTTTATTAACAATGTATGCACATACTTATTTTTAATTA
CAAACATAGTTTTTAAATTAAAAATGTCACGATCCAGACCGTCGTGATTGGAACTCACACTAACTCTCCGATGAGAGAAC
CACTACTACAACCCCACTACACAACTTAACGAAAACTAGAACATTTAAAGATACGAAAGGAAGTTTAAATGTATAAAGAA
ATATAAAGTTCCCATAAACTCCGAATTTTCATAGACTTTATCTCATTGGTCCTCAGCTTCCGAACATCACGATCAAGAAT
TGAAACTGGTTCCTCCTCATATTGAAGGTCTTTGTCTAACAGAACTAAATCCCACTTTATGATGTAATCTCTGTTACCAT
GATACTTCTTCAACATGGACACATGAAACACTGGATGAACTCCAGGTAAACTAGGGGCTAGGGCCATTCTATAAGCTAGT
GGCCCTACACAGTCAAGGATCTCAAATGGTCCAATGTATCGAGGGCTAAGTTTGCCCTTCTTGCCAAATCACATCACCCT
TTTCATGGGTGACAATTTTAGAAGAACTTGCTCACCAGTCTGAAATGTCATGTCCCTTACCTTACGGTCCACATACTTTT
TCTGTCTACTCTGGGCTGCTAGAAGCTTAGCTTGAATGCTTCTTACCTTATCCTGAGCATCTTTCACCAAATCAACCCCC
AAAGGTTTCACAGCTCCAGCCTCAAACCACCCTATAGGTGATCTACATCCCTTCCCATGAAGTGCCTCGAAAGGTGCCAT
GTCAATGTTGGAGTGATAAATGTTATTATATGAGAACTCACACAAACGTAGGAACTTATCCCAATACCCGTCCGTTCGTG
GATGGAAATTCATTCTAAAAATGAGTTGAGTGCCCAACTCCTCATGCAATTTTCCCCAAAACTTGGATGGGAACTGCGTA
CCACGGTCTAAGATGATAGAAAGGGGAAACTCATGCAACCTCACTATCTCTTTCACATAAACCTTAGCCAACTGCTGGGC
ATTATAGTCTACTCTGACTGGAATAAAATGGGTTGACTTAGTCAATCTGTCAACCACTACCCAAATGGAATCAAACTGTC
CCAATGTCTTGGGAAGACCTACCACAAAATCCATAGCTATCATTTCCCATTTCCATTCCAGAATTGGCATTCGCTAAAGA
AAATTTGCAGGCCTTTGGTGCTCATATTTTACCTGCTGACAGTTTTGGCATTTAGCCACAAACTCAGCTATGTCTTTTTT
CATGCGAGACCACCAATAAAGTCATTTCAAGTCTCGGTACATCTTGGTAACACCCGGATGAATGGAATACCGCTAACCAT
GAGATTTTGTCATCATCTTCTGAATCAAGCCATCAACTCGGGAACACAAATTCTCCCCATAAAACTAAGCATACCTCCCG
CATCAAGAACCACATCTTGTGCCTTACCAGACATTGTCTTCTTTTTAAGCTCATTCAAATTCCCATCCTTAAACTGTTTG
ACCTTGATCTTCTCAATGAACGTGGGTCTAACCTCAATGCTAGCTAACACCCCACATTTTCCTGAGANNNNNNNNNNNNN
NNNNNNNNNNNNNNNNNNNNNNNNNNNNNNNNNNNNNNNNNNNNNNNNNNNNNNNNNNNNNNNNNNNNNNNNNNNNNNNN
NNNNNNNNNNNNNNNNNNNNNNNNNNNNNNNNNNNNNNNNNNNNNNNNNNNNNNNNNNNNNNNNNNNNNNNNNNNNNNNN
NNNNNNNNNNNNNNNNNNNNNNNNNNNNNNNNNNNNNNNNNNNNNNNNNNNNNNNNNNNNNNNNNNNNNNNNNNNNNNNN
NNNNNNNNNNNNNNNNNNNNNNNNNNNNNNNNNNNNNNNNNNNNNNNNNNNNNNNNNNNNNNNNNNNNNNNNNNNNNNNN
NNNNNNNNNNNNNNNNNNNNNNNNNNNNNNNNNNNNNNNNNNNNNNNNNNNNNNNNNNNNNNNNNNNNNNNNNNNNNNNN
NNNNNNNNNNNNNNNNNNNNNNNNNNNNNNNNNNNNNNNNNNNNNNNNNNNNNNNNNNNNNNNNNNNNNNNNNNNNNNNN
NNNNNNNNNNNNNNNNNNNNNNNNNNNNNNNNNNNNNNNNNNNNNNNNNNNNNNNNNNNNNNNNNNNNNNNNNNNNNNNN
NNNNNNNNNNNNNNNNNNNNNNNNNNNNNNNNNNNNNNNNNNNNNNNNNNNNNNNNNNNNNNNNNNNNNNNNNNNNNNNN
NNNNNNNNNNNNNNNNNNNNNNNNNNNNNNNNNNNNNNNNNNNNTTACCCCGAATCAAGTTGATTTCTCTCGAACATCAA
CAAGCATGCAAAATAAGAACAGCCTACGCTTTAGTCCATTCATTCTCTCGAGCTGAATATGTGGAAAAGGGTTTTGGATT
CACTCTCTCAAGTTGAACCCATGACAACCCAATACCCACTGACCATCAATCAATAATCTTAGTTTTAAAACATCTCTCTC
GAACAAGCCAAAAACACAAGGTTTGAATTGCATTTGCAACTACAATTCTTAAATTGAACCACAATTAATGATTGAAACAC
TTATAAACTGCATTTAAACTAAAAATTAGCAATACCCATAAACTAAATCAGCCCATAATCACACCCAAAGAATTAGAGTT
TTAGCTAGACATCATAAAAAGATAAAAATCGTTACCAAATTGAGTTTCCATCAACTGGGTAAGATTAATTTCGTCCTTAC
AATGTTCCAAGTCGAAGAATCTCAAAGACCCACTTCCAATTTCTCAAAAGTGGAAAAACTTCAATTCACCAAAGCTTAGG
AAAAACTAGAGAAAACTATAATGAAAAATATGATAATAATTTTATGATTGATAATTGATACTAAACTAAATGTTCAAAAA
TGTATTTATAGTCACCAAAAATGTGTTGCAAAGAGTCACTCGGCAAAGTAAGTCGGGCTCACCGATCCACGTGGCGATCC
GCCCTTTGGTCAACTCCATCGCCCTTCTACCTTGGCCTTCAGCATCCTCGAGGTTTGTAACTTTAGGTGATCCAACACTG
CATCGCGGAACCACTCGACAATTCGCTGACTGCTCTTTTTTCTCACCGACTTGGTTCTTTCCTTCAGGGCTTGGCACACT
GGAACTTATGGCAGTCAAGAAGTCGTTCAGCAACTCGCCAAATGGACTTGGCGATCACCAAACTTACTTTTCTTCATTCT
TTCAGCTTGCTTCGTTCCTTTTTGCAAATTACTGTCCTTGCTTTGTTCCTCAATCCAAATACCTGGAAATCAAAGATTTT
GCATCAGTTATTGGCATACAATAATCATTTAAGGACACTAAATCTATACAAATAATGCCCTAAATGAGTCCAAATCTCAG
ATTCATTAATAAGCTATGACATTCTTATCCTGCATCGACACAATACCCAAACCCGAATATAAGGCATCACAATAAACAAT
GAAGTCTTTATCGTCCACTGGCAGTGCTAGAATAGGTGTTATGGCCAAGAGAGTCTTGAGCTTTTGAAAGCTCTCTTCAC
ATTTTTCAGTCTATTCGAAAGGCACCTCATTTTTAGGCAGCCTTGTCAAATGTGTGGCAATAGAAGCAAAGTTTTTCACA
AACCGATGATAGTAGCTAACGATCCCCACAAAACTCCTAACTTCAGTCACAGAGCTGGGCCAGACCCAATTGCTAACCGT
TTCAATCTTTTGGGGATCTACCATTACCACTTTTCTTGAAACTACATGCCCCCGAAAAGGCAATTGAATCCAACCAGAAC
TCACACTTGGAAATGTTGGCATACAACTTTTGTTTCCCAAGGACACCCAAAACAATGCGAAGACGGTCAACATGCTCTTC
CTTACTCTTTGAATACACCAAAATGTCATCAATAAAGACAATAACAAAAGAATCCATAAATGGTTTGAACACCCAATTCA
TCAAACTCATGAAAGCTGCAGGCGCATTGGTCAATCCAAACGACATCACTAAAAACTCATAGTGCCCATAGCGGGTCCTA
AATGTCATTTTGGGTACGTCCTCAGGCCTAATCTTTAACGGATGGTAACCAGACCATAGATCAATCTTAGAGAAAACTGA
CGCACCCTGCAACTAGTTAAACAAATCATTTATCCTAGGCAACAGATACTTATTTCGAATGGTGACCCTATTCGACTGCT
AGTAGTCTATGCACATCCTCATACTACCACCATTTTTTCTTAACAAACAAGACAGGAGCACCCTATGGGGAAGAACTAGG
ATGAATAAACCCTTTATCAAGAAGCTCCTCGATTTGATTCTTAAGCTAGCTCTCTCAGTTCTACCGGATCCATGCGATAC
AGAGGGATGGAAATGGGGTGAGTTCCTGGTTCCAAGTCAATGCAAAAATTTATATCTTTATCCGGAGGCATACCAGGAAA
ATCGGTAGGGAACACTTCCATAAATTCAGACACTACATGAATAGACTCAATAGAGAGAGACTCAACTTCAACATCTCGGG
ATCTCTAGAGTCACAGACTGAGCATTACAATTAAGCACAACATAATAGGGGGACAACTAAGTCATGCCTAAGATTATATC
AAAGTCGGTCATATCCAAAATAACCAAATCAACCCAAGTATGAAAACCCATAAACAAGATGAGNNNNNNNNNNNNNNNNN
NNNNNNNNNNNNNNNNNNNNNNNNNNNNNNNNNNNNNAACAAGGATTAGGGCATCAAGTACATCACAAATTATATCAAAT
CTCAAGGCAAACTAAACTGAAACATATGAATAAGTAGAACCCGAATTAAACAAGACAGTAGCCATCCGGTCACAAACAAG
TACATGTGATCACTGCATCAAATGTCTCAGCCTCAGTCTTGCCCGTAAAGGCTTAACACTGAGCCCTGTCATCTTGACGG
GTGACCTCTTTGCCTGGTTGCACTGCTCTTCTACCTGCATTACCATTTCCCCGGCCTCCACAGCCTCGCTGATTCCCTCC
TCGACCACCTTGTGGACTTCCTCTACCATTATTACCACTGCTCTAGTCTGCTTCTGCGCGGGGTCAACCATGCGCGGGTG
GGGATAATCTCTCATCATATGCCTAGGTTCTCCACATTTATAACAAGTGCGGTCAAAAGACGCCATGCTGCCCGCCGAAG
GTGTGGCTCCCTGACTATCCTGAATAAAGTTTTATTGTGGAGTTCCCGAGTAACCAACTAGAAAAGCGGGCATGGCTGAC
TGAATTAGTCGGGCTGCAAATGTCAGCCTACCTAAACCTCTGGAGTAGGAAGCATGAAAGTTACCTGTGTTCTTGGGCTT
CTTAGCCAAAGCCTAACCCTGCCCATCACGTTGAACTCCTTCTACTTTCTTCATAAAGTTGGTCACTTCATTAAAACTTT
TACCTACAGAGGTCATGTGAACAGACAATACATGTAGCTCAGAGTTTAATCCCTTGACAAATAGGCGAATCCTCTCCTCC
TCAATAGTTACCAATTGTGTAGCATATCTAGAAAAAAACATGGAACTTAGCCTCATAAGCAGCTACAGACATACCACCCT
GCTCCAAAGCCATGAACTTATCCTTTTTGCGATCCCTCAAAATCTGGGGCACATACTTTTCCAAAAACAGAGCATGGAAC
TGCGTCCAAGTGAGTAGGGGCAAGACTGGTGATCTTCATTCTACATAAGCTCTCCACCATTGCTTAGCCTCACCCTGAAG
TTAGAAGGTCACAAACTCTACTCCATGTTGATGGACAATACCTAACTTATGAAGCCTCTCATAACAATCCAAAATAAACT
CATAAGTGTTCTCACTCTCAGAACCATAGAACACATGCGACTTCAACTTCAGAAACTTAGTCAACATCTCATGCTCATTA
CCAGTTATCACAGGACCTAATAGGGGATGGAAGAAGGCATTAGTTCCTAAGGCTCATCCCACCTCAGGAGCAATAGCAGC
AATCGGGGGATTGACTGGGGTTTGAGTTGCTTGCATCGTGGGGAGGACTCCAGGGTCGACCAACCCCTTTAGAAAATTCA
TAATCTGCTTAGCTAGCATTGGGTCTAAGGGAGGAGTACATGTAGTCTCTGCATGTATCTCCTACTCATATTCAATTTCC
ACATTCTCCTGTACCTCTTCTTGGGGCGCAGTAGAGGCCTCTTCCCTGGGAGAATTTTCAACTAGGGTTCCACTCCTGGC
AGGTACTACCCTTCATCGACCTATATCCCTTCCTCTACCTCTACCCCTGCCTCGACCTCAACCTCTTGCTGCAGCTTCCT
TAGTCGGCTCATTGATGGGGGCTACGGGTCTGATTCCATTGAAACACGTGTTAACCATCTGCAGACAAAAGAGTGAAAGA
TATTAGATACCAATTTGGATCGCCAGATACTAATTGGAATCAAGTCATAGCACGAAGGGAGAAAAGACAGAGAGATTTCC
TAAAGACATATCCTCTCGAAGAAAAAGTACAGACGTCTCCGTACCATTGCGCAAGACTCTACTAGACTCATTTTGGTACA
ATGAGATCAACGAATCTAGGGCTCTGACACCAACTTTGTCACGACCCAGACCATCGTGATTGGCACCCATAATAACCCTC
CGGTGGATGAACAATTACTACAACCCAACTACACAACTTAACGAAAACTAGAACATTTAAAGATATGGAAGCAGGTTTAA
ATGTCTAAAGAAATATAGAGTTTCCATAAACTCTGAAGTTTAATAAACACAACTACCAAAACATTTGCAGAAACAACCCC
TAGAAACTGAAAGTCATTGTACCAAAACTGTAATTTCAACAAGTCTAAGGAAAAAGGGGTACAACCCTAACCAAACATAA
GAAATATCTAAAACACTAGTCTGAGTCCAAAGAGAATGAACTAAACAAAAGAGAACTCATGGCAGCCTGGAAGAACAGGC
TCACCCTTGAATTCGGTCTCGATCAGTTATCTCCTAGCTGAGGTCGATTAGTAACCGCCTGAAGATGCCCTGTACTCAAC
AAAGAACGAACAAGTGCAGATCAGTACACAACCACAGTGTACTAGTAGGATCACACGGCTACAAACATAGGCAGGAAATC
ACAACACAATAAGCATACATATATAGAATACAGTACAATCATCATTTTAGAAGCAACATATAATTTTCCAACTTCAATGA
CAATTAGATATAACACAATTATCACAAATGGTCCTCTGGAACCCATACCCACACTGTTAGTGTGTCGGAACGTGAGACCC
GATCCAATATATGTGTCGAAACGTGACACCCGATCTAATACATGTGTCGGAACGTGACACCCGATCCAATCAGCACGACC
ACAATCACAATCACATCCATAATGAACAATACTCAAATCATACAATCAAGTAACAGATTCATGGCATGTATTGTTCACAT
ATCATCATTTCATTAGATTGGTTCACATTTCCCTATTCACAATGCACACATGTAATACAATGTAGCAATCAACCGACATA
TATCACACAAACAGGAAATCAAACCATCACCTACCTCGAAACATAGCTTGAATCCTCCTAAGATACTTGAGCCTAATTTC
GGATTCTTTCCACTTGTTCTTGGTCTACAAACGAGTAATTTAACGCAAATATCAATAATTGAGGTCTAATTTACCCGGAT
TATAACAAACCCAATAACCCAAGACCAAACCCATGATCTTAATGTACATCTAGGGCTTTTTCCCACCATCATTTCAGAAA
AACACTCCCGCAACGATAATTACCCAACAATCTAAGTTCCACGGATCGAAAAACAGATTAGGGAAGTAAAATCCTTACCT
TTAGCACTAAAAGTCATGGAAAACTGTCAAGAAATCGCCTTGGGTCATCTCCTAGATCTTAAGAACGAAGTTTTGCAGAA
AATAATGATTTTGGGGATTTTCCCCGACTTAAGTCGCGACTGGCCTGCCAGAGCGGGACCTAACCCGCCCTAGCGCGAAT
AATCTCACCACGGCGGCTTTCACGGAGACAGAAGCTCAGAATTTGAGTTCCAAGCTCCCATTTCACAAACACGCCTTCCA
CCCTTGACATTCAGAAAGTCGTACAGGCTCCTTAACATCTTGGCTATCCATTCATGTGATCAAATTCATAATTAGATCCC
CCATTCATTACCAGATTTAGCTAGACCTCACCTGACTCAAATTTCGTTCAAATTTGGACTAGGCTACAATTTTCCAAGTC
ACTACTCAAAAGTTTTCTGCCCCAAATTCTTTTCTCATTGGCTTTTCTATGACGACGGGAACAATTTGTTACCAAAAACA
TAACAGAAAAAATAATTTCCAAATTTAGTGTAATTATTTAAATTCAATTTACTTATGTCCTCTTTTTCAGATTATGTGCC
TAATTTTTGGGGATGATAATTATGGTAATAAATTTTCTTATTTTTTATCTCTCCAATTAATCTTTCTAATACACACGTTA
CTATATTTTTAAAATATTATTTTATTTTTCTTCTTTTTTGATACAATCAATGTAAGTAGAGTAAAACCTTTTTATGTTTC
CAATAATTTATTGTTTCTCCCATTTCCTAATTTTCTCTCATTATTTTACCTTCTACAACTTACTCAGATTGATTATATAT
TCTCTCCCATCAAAAAGAAGTTTTTACAAAAAAAAAACTCTCTACCTCCTAAATTATGAAAGATTGTTCAATTATGGATA
TCAAGAGTGTTTCAATTCTAATTAAACACAACGGACAATGAGACACATCAAATATGTGTGATAAATCACAACTAAATTAG
TGATTCTTTTACATAATGTATTTAACATATTTGATATTTTTTTCCGTGATTTTTATCTTGTAATCTGGAAATATTAGTGT
TGCATTTGATGATGTTTGTGTATTTGATATAGTATAGATAATATAAATACACAAAATTTAGTTGGTATATTTTTTTGTGT
TACAAACAGAATCATGTTTTGTTTTTGGATTTTAGTTCGAAATCTGACTGTATTAGGATTGTATGTGTTGGTAAATTTTA
GGTGGTTTGAAAATGTAAAAATTACAATAATATACTACTTAAGACTTTAATTAACAATATATGTATATACATCTTTTTAA
TTACAAATGTAGTTTTTAAATTATAAATATAGTGGAATAATTAATTTTTGAATTTAATTTTGATTTACTTGTCTCCTTTT
TTCAGAACATGTGCCTAATATTTGGGAATGATAATTATGGTACTAAATTTTATTTTGTTATCTCTCCAATTACAGTTTCT
CAAACACACGTTACTATATTTTTTCAAATATTATTTTATTTTTCTTCCTTTTTTATACAATCAATGTAATTAAAGTAAAA
CTTGTTTATGTTTCCAACAATTTATTTTTTTCTAAACATTAGTTATTCGTTATGTAGTTTTTATTTGATAGAGATTTTCA
CCATTGTTATCTTCTCTCTTCCACCTATCCCTTTCACAATTGTTATCTTCTCTCTTCTATTCATCTCTTTCACCATTGTT
ATCTTTTCTCTTCATTTCATCCCTCAATATTTTATTTTTATATTTTGAATTCTATGGATAGTTCCTAAGCATTTTCAGGG
CATCCTATCCATAGAATTCAAAATATGAAAATAGAATATTGAGGGATGAACTGAAGAGAAAAGATAACAATTGTGACAGT
GATGAACTAAAAAGAGAAGATAATAATGGTGAAAGGAATAGACGGAAGAGAGAAGATAATAATGGTGAAAGTTTCTATCA
AATAAAAATTACATAGGGAATAACTAATGTTTAGAAAGATTAAATTATTGGAAATATAAAAAGATTTGACTTTACTTACA
TTGATTGTGTCAAAAAAATATATTTGAAAAATACAGTAACGTGTGTATTAGAAATTGCAATTGGAGAGATTAAAAATAAG
AAAATTTAATACCATAATTATCATCCCCAAAAATAAGGCACATTATCCAAAAAAGAGGAGAGAAGTAAATCGAAATTAAA
TAATTAAATTAAATTCAATTTTTTTTTTTTTTGCTATGTATATAATTTTAAAACTACTTTGTAATTAAAAAGAAGTATGT
GCATATATTTATAATTAAAGTCTCAAGTAGTATATTATTGTAATTT
AGTGTATTTCTTTGCTTATAACAGGACATTTATTGTGAATACTTTTTCTTCCATATTATTCTCATTTGTAAATCATAAGG
TATGTGCGTTTATAATTCATTCCTGATTTTTTAATAATATAGATGCTTTATTAGTTTGATTTTTTTTTTTACTGTTTATG
GGGTTTCATAATTGGAGTGGTAATTCCTTCAAACAAATATTAGTAAAAGACATTCCAAATATCGTGAAAAAGACATATTT
AGAGTTGATTTATATTGTAAGCACATTTGAATTTTGCATATGATTGTTGTAGTCCTCCTTTCTCATTTTCCAATTTTCGA
TTTCACTCTTAAAAATATAACAATGATTTATTTCCTAATGTAATCACCATTCCTTTGCCTTCTTTTTTCATATAGAAGTG
ATAGTCAATTCATGATTTTATAAAATGAACTACAAATAGTTAATTCAATTTGTAGTTTAGTGATAAAGTTTGGTTATTTT
TTAGAGTGTGCAATTTATTTTCATCATTATAAATTAATTACATATACAATGTAAATTACCTTTGTTATTATTAATTATTT
CTATTTTCCATCTTCCTATGTATTAACTTTTCTAATAATCTATTTATCTCCCTTTGCCTCAAAACATTGTTATCAAATAT
ATATGTTAACGATATTATTTTGTTTCTTTTGTTTTCTACTCTTTACCAAGCTACCATATAATAATTTTGAATTAGGCAAT
GGGTACACGTACCTATAATAATTATGATTTATATACATCAATTAGATATTTGAGCAATTATTATTTTTATCACTAATAAT
AACTTCTTTTTTTTTAGGTGTACACCAAAAAATTGATAATAATCCACTAGCTATCATAAGAAAGGTATGTGTTGATCGAA
TTTATGTGCAATTTTTACAAAACACAATTCACATCCGATAACAACTTCTTGACATGTATGTGATTGTTATAAGGTGGAGG
CTATAGTTTCTTAGAAAGAAGGCAAAAATTTTAGAACATGAAATATTTTGAACCAATAAGAGATACTTAAATTATGTGTT
GTGACATATTAACAAAACTTTTATCAAGTTGAATACTTGACATATTAAATAAATACATAATTAAAATTGTTCGACTATTA
CTTTTGAAATTCACTTGATAGCAATATTTCAGCATAATGTACCTTCTACTAATAATAATTTTTGATTGAATAGGCTAACC
ATTCATTGGTTTGAGCTTGTATTTTTTCTCTTCAATCACTATGCAAGTTATCGCATAATGATCATCTTCTATCCATCTTA
AGGAATACATAGATTGATTAGATTTCTATATAACTTTTGCAAAACATTACTCTCATTCGACAACAACTTCTTATTACGTA
TGCAAATCTTCAATTTTTGTGCAACTTATCACACACAAATTATAATGTTTTCAAAGTTCTTGTACTAATTAAGAATGAGA
TACATGGGCAACATACATGTTCAAGTATATATATATCGTCATAACAACTCCACATAATTTAGCATGGGACACACGTGCAA
CGCACGTGCCCAGGACTAGTATATATATATATATATATATATATATATATATATATATATATATATATATTATTTTATTC
TCCTTAACCTCAATCAAATAGAAGAAATCAAGAAAAATGTTGTTTTGTCTTCTCACACTCTCTTCACTAACTCTCGCGTT
GTAGTTTTCTAGACCCCTTTATACTCTATGTAAGTTAGAGCTCTATCAAAAATATGAATCAATAGTAAATATAATGTGTT
GGATAAAGCGAATTACAAGTATGTTTAGATTGACTTATTTTATGTGTTTTTAAATAAAAAAAGAAGTTTATAAGCAGTTT
TGCCAACTTATTACTTATAGAATAATGTTAACAATTTATATAATAATTGCCTCAGCTAAAAGATTTTAGACCTTTAATTT
AAATTTCGCTTTAGGCCTTCAAATATGTTGAGCCGCCCCTGGTCCCAAGCGAACCTTTGGCCTTGTTGACTACTGAACAG
AATACTAAACATACATACAAAAGCTTTAAAAGTAAAGGAAACATGTAAAACACTTAAGGTTCCTTTATACTGGAAGTCGG
TAAACCATCTCTGAGATCATGGATAGTAAATATGTGTGAACATCAAAATACTGAATACTGAACTGACTCACTAAATTGTC
TATCTATGAAGTCTTTACTAACTGAATATAGGTGTCGAAACAAAACCCATAGCTACCTAAATAAGAAACTAAATGTATAT
TAATACTGAAAAATAACTAAATGGAATCCTACTAAAGAAAGGAGCTCTCACCAAAGCTGAGAAAGTGATGATCTCAACGA
AACATCTGTTAACAATACTGAATATATGTATCTGCATCATAAAATGATGCAATGTTTGAAGACGTAAATACATGAAATTT
ACGATATGTAATAAGGCTAAATAAAATAATCATGACTAAAATTAACTACATAAGATGAAAGGAAATTAAAATACTCAACT
AAAAATAAAGCATGTAAATGTAGTGGAAACAAGAAAAGCTTTACAGCTGAGATACGTAATAGAAGTACTAAAATAGTATA
CTTTTTTCTTTTCTTGGAGAGTTTCTCTAACCGGAAATCATCACTATGTGCCTCGTGATGATACAACGTATTGCCCCACG
TTGTCAGAGCCATTTAATACTTTTCCAAGGTAGGGTACGATACTAAACTTATGGATCCATATCTAAGCTCTTACTAGGAG
CTATGTGTGGAGTCGTCTAAACCAATGTCACGATTTTATCTTACGTTGGCTACATAGTTTATGGGATTTTAGGATTATCT
TAACCCTTATGAAACTCGATGCTCAATACTACTCCAAAACACTGCAATAAGGCTCAATACTATGTAAAATTCTATTTTAG
GAAAAAGGGTTCCACTTTAGGAAAAAATCTGATAATCTTGTGCTTTCTCTATAATTGACTGGAACTTATTTCTAGAATTG
TTAATGCTTTTTTGAACTAGTCATGATTATACTATGAAAATAAAGCATTTGGAACGTTTAGTGTTCCCTTAAAACTCTTC
CTAGATGATAGCTCAAATATTTGAAACATACATTGAGTTTGAAAATAATGCATGAAAGAAAATGTACAAAAACTTTCAAA
CAATTCTTTGTTAATTAGGGTCTATGGATGAAAAAGGCATGAACAATAATAGAGGACCATAAATACATGAAGAAATACAA
TTACAATGATAAGAATAAGATAGCAATGATACAAAAGTAAGAACAAGTTGAAGTTTATGAACTAGGGGAAAAAACACTAA
ATTTAATCTCATTAACTAAATTGTAGATGTAGGGTGTGAGGACAAACTTAGTCCATCACTATGAATAATCTTACATATCT
GGAAGAACAAGGTTCTAGAAGATGCTTGAAACCCTAGTTTTTTCCTCTTGATTCTTTGCTCTAAGCCTTGGGAATAATTA
TGAGAGTATTTTGAATGTACATAACTGTTTAGGACCTTAATTAGGTGCAGAACCGTAGGGGTTTAGGCTTATAAAAGATG
GAAAAAGACCATATTAACCCTTCGTAAAAACTGATTGAGCCATCTACGAGGGTCATCTATGATCTGTAGAAACTTCTATG
TGTCGTAGGAGCCTCTGGTAGAAGGCAGGCAAAATTCTAGGGCTTCTGATGTTGGGATCCTTGGATCCTTTTACAGCCCG
TAAAAACTACTATGGGTCATCCAGTTCGTCCGTATAAATTATACTGAGGAAAGGTTTCAGGACTTTGACCTACTAACCAA
TCTAAAGTCCGTAGGATGGTCTACAACCCGTAGACCTGACTCGTCCTGCTTACTTGAAAATGCCAAGTTTCAGGAATTTC
TTATAAGGGTTGTTCTACAGTTCATAAACACTTTTACCACCCGTATATTGGTCGGTGAAACTCAAGTAAAAAAAATTAGT
TTCAGAAGTCTGATTTCCACGAGCCCATCTACAGTCAGTGATTACTTTTATGGGTCGTGGTTGCTGTTTGTAAAAACCAG
ACTTCAGCAAAGTTGAATTCTTTTCTATGCTTTCCTAGTTCATTTAGAGATAGGATTTTTGGTGTGTTACGATAACTCTC
TCTTGGGATCATTCATCCTCAAATGATGACCAAGCTAGGAAATTACGCAAGACACGAATACAATGCAAAGATTGAAATGC
ACTAACAAATATTGGAACTAAAACATTCAAACACACAAATAGATGTTGAATATGAATTATGGAAAGGATTAATACCTTCA
TTGCCATCACTAGGAGGAATGAAAAGATAAGGGTATCTAGCCTTCATATCCTCTTCGGCTTCCCATGTGGCCTTCTCAAC
AAACTGATTTTTTCATAGAACTTTGTCTAATACAACCTCTTTGGTCCTCAATTTGCTAGCCTGACAATCAAGAATCTGAA
CTAGGATATCTTCATAGGACAAGCTATCCTTCACACTAATACTCTTTGTGGGTACAATGAGGGAAGGATCCCACAAACAC
TTCTTAAATGGAGATATGAAATATTGGATAGACCGCTGCTAATTCTAGTGATAGATCCAACTCATAAGCTACATTACCAA
CCCTTTTTAAAATTCAATAGAGATCACTATAACGGGGACTAGGCTTCTCTTTTCTCCCAAAACACATGACACCCTTTATG
GGTGAAACCTTCAAGTAGGCTCAATCATTCACCTCAAATTCTAAGGCTTTTCTCCTAATATCAGTATAGGACTTTTGACG
ACTTTGTGCGGTATTCAACCTTCCATGGATAATCTTAACCTTCTCCATATCCTACTGAACCAAATTTGGCTTTATAAACT
TAGCTTCACCAACCTCAAACCAAACAATTAGAGATGTACATCTTCCCCCATAAAGATCCATTTGAGTGCTGGAGTGATAA
CTATTATTGTACCCAAACTCTTTGATAGGCAAGTGGTCATCCCAGTTTCCTTTGAAGTTAAAACACAATCCCTCAACATG
TCCTCTAGAGTCTGGATCATATGTTATGCATGACCATCTGTTTGAGGATGAAGAATGGTACTAAGATTCACCTTCGAACC
CAAGCCTTTCTGAAATGACTTCCAAAATTGGGCAGTGAACTGAGCGTCCCTATTTGAAATGATGGAAAACGGAACTCCAT
GAAGTTTGACTATCTTACGGATATAAAATCTAGTGTAGTCCTCTGGTGAATCATTAGTCTTTACTAGCAAGAAATGGGTT
GATTTCTTAGTCATCTAATCTACAATCACCCAAATCGAATCATGATGCAAGCGAGATCACAGTAAGCAGTAATGAAATTC
ATATTGACAATCTCCCATTTTCACTTTTGGAAAGCTATGTTCCGAGCCATGCCACATGGCCTCTAGTGCTCAACCTTGAC
TTATTGACAATTTAGGCACTTAGAAACAAAATTTGCAGTATCTATTTTCATGTTGTTCCACCAGAAGGCCTCTCTCAAGT
CATGGTACATCTTGGTGGAACCGGAATAAATCGAATATCTAGAACTATGAGCCTCTACCATGATCCTATCTCGAAGACCA
TCCACCTTTGAAACACATAATCTGTCTTTGTATCTCTACACACCATCTCCCTTTTGTTTGAGAAGCATTACCTTCTACGT
GTGAATTTCACCCTTTAACTGAAGTAGGGTAGGATCTTTGTCCTACTTCTCCTTTACTTCCACCACTAGAAATGATTCAG
CCTCATTCTGAACAATAACGCCACCTTCTTTCGAGTCCACAAGATAGATTCCCAACCGTTCAAGTTTATGCACTTCCTTA
GCCAACTCTTTCTTTCCTTCCTCAACATGAGTGGTACTCTTCATCGATAATATGCTAAGAACATCAGCAAGAACATTAAC
CTTACCCGGGTGGTAGAGGATACTCATGTCATCATCCTTAAGCAGTTCCAATCATCTTCTATGTGTAAGGTTCAACTCCT
TGTGACTGAAATCATATTAGAGACTCTTGTGATTGATGGACACATCCACATGCAATCCATATAGGTAATGACGTCATAAC
TTCAATGCAAACACCACTACGGCCAACTCAAGATCATGAGTCGAATAATTCCTCTCGTGGATTTTAAGTTATCGAAAAGC
ATAGGCTATAACATTATCGTTATGCATCAGCACACAACCAAGTCCCACTCTGGACCCATCATAATACAAAACAAAACCTT
ATGCACCCTCTGGTATATAAGTTCTTGGTGATTTTGAAGAAAAAAGCTCAGATTACATGGAGAATTTGAAGAAAAAATCA
CAGGTATATAAGTTTCCTATGGATTTTTTTGCCACACAAAATCCATTGGAAATTCCAAGGTAAATAACTCGGGGATTTTT
CTAATACTTGCAGAATTTTTTTGCAAAACATATTAATAATTCACGGGAAAATTTTGGTAAAAAAATCGTGAAAAAATGAA
TTTCCTTGCGGACTTTTGGCAAGTAAGTTCGCATGAAAAAAATCGCAAGAAATTTCTAGAAAAAATTATGAAAATAGATT
AATTATTTTAATTTATCCACATTTATTTTGTCGCATTAAATTGTTTTAATTTAAAGAATCCATATATTTGTTTGATCACA
ATATATTTTATATCTAGATATTTATTTAATTTTATATATCTATCTTTAGTGTTCTGGTTGAAGACGCAAACATTTTCATA
GTCCCCAATTAATTCAACCAACCCCCCACCCTTAACCGACCTTTGTTTGCAATGTTTAAACTCGTGGTACTCCCGTGCTT
GTCATCCATTCATTCATAGTTACTCCTTATAACTCCCAAAATTCTTATTGCTTTTGTTCAATGTGGTGGTACAAGGAGCA
ACTACATGATGTGTTCTTATTTTCTTAGTTTATCGATTATATAAAAGGTATATTCTCATTTTTACTTGTTAATTTTAGAA
TTGTAAGAAATGTTTTCCTTCATATTTTACCCTTAATATTAATTAGTTATTCTGCAAATTATTTTTTAAAATCTAAAATT
AAACATCAATTAATATGTATATTATAATAAAATACTTATATCCATAGTTAATTTTAAGGGGCATGCAAAGTTCAAAATGG
ACAAGTAAAGTGAATGAAAAGAGTATATACTTTTTGGAGATAATTATACTAAACACTCCTATAATATAATTTAATTTTGA
ATACACCTAATGTATTTTAAAATTACCTAAAATCTTTTGAATTACGCTAATATCTCATGTGAGGTATATACATAATTAAG
TATATTAAAATAGATAAATTAAAATTATTATGTGTTTCTTCGGAAAAAAAAAGAAGATATAGTGTACGTAGACCTTACCC
CTATCTTGAGATAAAAAAAATATATTTTTGATAAACTTTCGGCTCAAGAAAAAATTTTTATAAAATAATTTTAAAAATAG
GTTATATACTTAAAGTTCAAAAACATTATTACTAATAGTTGTTATATCTTATTAAAGTATTTTGTGGTACTTAATTAAAT
AATTATACTTTGACGTATTTAGTGGCAGATATATACCTCAAAGGTTTAAGTACGAAATTTCAAATATTATAGTGTTTGAT
TTTAACTAAAAACCATAAGTATCACTTGAAATGTTTACAAATTGTTGAAAATATGTCTCAGGATATTGCAGAAATAAAAC
AGTTAGCTATTTTTAGGGTTTTTAAATTATGTTATTAGAGTCCTATTTGACTTATATTTAGGAGTTAGTTCTTTTTATTT
GTTATTTGAATTAAATTGATAATTTAGTATCTTATTTTTCTATTTTTAGTTAGGAATTATATCTATAAATGCAAGTCTAT
GGATTATTAATAAAATAATTCCCTTTGATAATACGGCAGTATTTTTTCTCTCAAAGTCTTTCTCTGTTATTTTCTTAATT
TCTTTATTAAAAAAACCAACAATTGGTATCAGAGCCTTCTTCTTGAGGGACCTGTGAGTAGAAAAATGGATTCTGAAAAT
AGTTTTTCACGAATTGCTCCTCCTATTTTTTATGGTGAGAATTATCAACTATGGGCGGTAAGAATGGAGACCTACTTGAA
GGCTCTTGATCTTTGGGAAGCCGTGGAAGAGGATTATGAAATTAATCCGCTGCCAAATAATTCCACCGTGGCCCAGATCA
AGAGTCACAAGGAAAAGAAAACCATTAAGTCGAAGGCAAAAGCAACTTTGTTTGCTGTTGTTTCGACAACTGTTTTCACG
AAAATCATGACTCTCACATCACCAAAAGATATTTGCAATTATCTGAAGAAAGAATATGTTGGAGATGAAAGAATACGAGG
AATGAAGGTATTAAATTTAATAAGGGAATTCGAATTGCAGAGAATGAAAGAGTCAGAAACAGTTAAGGAATATTCTGACA
GATTGCTTGGTATTGTCAACAAGGTAAGATTACTAGGCACTGAATTTAAAGATACAAGAATTGTTGAAAAAGTTCTTGTT
ACAGTACCCGAAAGATATGAAGCATGTATAACTACCTTGGAAAACACACAAGATCTGTCCAAAATTACCTTGGCAGAATT
GTTAAATTCTTTGCAGGTTCAGGAACAAAGGAGACTTATGAGGCAAGATGACATGGTTGAAGGAGCATTAGTAGCCAGCC
ACAAAACTCAAAGCAAGGGTAAATTTTTGAAAAATTACCCACCTTGTCAGCACTGTGGAAAAAATAGGCATCCTCCATAT
AAATGTTGGAAAAGACTAGATGCACAATGCAAGAACTACAAACAACTTGGTCATGAAGCTGTGATTTGCAAAAGCAAATT
TCAAACAGATGAAACAGTTGCCCAAGTCACTACTGAAGAAGAAGAAGAAGACCACTTATTTGTGGCAACATGTTTTTCAA
CCAAAAAATCTTATTTTTGGATGATTGATAGTGATTGTACAAACCACATGACATATGAAAGAAATCTTTTTAAAGAGTTC
ATTCCTATGGAAAATAAGAAAGTCAGAATTGGAAATGGTGATTGTATTCCTGCAAAAGGAAAAGGGTCTATTTCAATTAA
AATAAATTCAGGTACAAAAATAATTTCAGTTGTTCTTTATATGCCTGATATTGATAAAAGTTTGTTTAGTGTTGGTCAGT
TAATAGAAAAAGGATTTAAATTATTATTTGGAGACAAATATTGTCGAATCTTTGATTCTACTAAGCAAGAGATTTTACAA
GATGAAATGAGAGGTAAGAGCTTCTCATTTAATCCAACAGATAATGCACACAAGCCTTGCAAGACAAATGATGAATTAGC
AGATTTGTTCACAAGGTCAATTTCAGATGAGACTATAATCTACAATTCCTGATCCAAGAAGGAGTGTTTAAATATGTCTC
ACGATATTGCACAAATAAAACAGTTAGCTATTTTTAGGGTTTTCAAATTATGTTATTAGAGTCCTATTTGACTTATATTT
AGGAGTTAGTTCTTTTTATTTGTTATTTGAATTAAACTGATAACTTAGTATCTTATTTTTCTATTTTTAGTTAGGAATTA
TATCTATAAATGCAAGTCTCTGAATTATTAATAAAATAATTCCCTTTGATAATACTGCAGTATTTTTTCTCTCAAAGTCT
TTCTCTGTTATTTTCTTAATTTCTTTATTAAAAAAACCAACACAAATAAATATATGTATGTAAAATTCAATAATCAAATT
TAAATTATTTTAATACATGTAAGAATAAAATAGTTTATAATTAAGAATTTAAGATAATACAATGATTTTTTTCGCTTTTC
CGCCAAACATAAATTTTTTATGTATTGAAGCCTGAAAGAACCACTTAAAACTTCACGTTAATAGTAAGTAAATATTTTTC
TCTACTTACCTAGGACAAAATTTAACTACAATTAAAATTTAAATAAGTTGATAAATATGAAAGACATTGCCATCAATAAT
TAAATTAATTGAATATAATGAGTTTATTAATAATCTTTTCAAAATTATTGCTTAAATCACAATAAAAGAATTTATAGGTA
AATTTACTAAGGTGGAAATTCCCACGTATATGCTACTATGCTAGTATATCGTAGGTACCAAATGATAATGCAAAATTAAT
TATTTTCCATAGGTACCTTCTTTTTTTAATAAAAATTTTAAGAACCAAGGGGTCTTTTGAGAGAAAAAAATTATCTTCTT
TATAAAAAATAAAATAAAATAAAATAAAATAAAATAAAAAGAATCTGAGGAGCTCATTTTTTCCATTTTCATCCTTCTAT
TTCATTTTATTTTAGTACATATTTATTTGTGTTTCCAAACTTCAAGTAATTCCCCATATATTTATATCCCCAAGTAAATT
CCCATAAACTAATCCCCAAGTAAAATTGTATATATTAAATTTCAAGGTAAATTTCCGGGTAAGTCTATCCATTTGTAAAT
TCCCATCAAAATTCAAATAATTTCAACTAAAACCGCAAATATCTAAATTGTAAGTAAATCTCAATGTACATATATCCCCA
AGTAAATTTCCATCAAATAATTTCCAAGTAAATTCACATATATTTAAATAACGGATAAATTCATATGTACACATATTCCT
TGGTAAATCCCCATCAAATAATCCAAAGTAAATTCGTATGTATCAAATTCTAAGGTAAATTCTCACATATGTATATCCCC
AAGTAAATTGCCATGAAATAATTCCCAACCATATCCATAAGTATGTTTTCATGCGGATTTTTCTTCAAATACCGAAGGGA
TTATTTTTTCGATTTTCTTGTCATTATACATAATAATTTACATGTGAAAATATTACCTGCAAACATCTTTTACAGAATAT
TTTTGCACATAATCCTGATAAGTTTGCTGGGGAAACCAATCCGCATGTAAAAATTGTCAATCTATACATTTTTAGTATTT
TCGCATGAAAATATGTAGGTAATATCTGTGGGGAAAAATATATCCTAGGTAAAATCCCCTAGTGACTAACTCTTTTCTAG
TAGTGAGCAGAAATCAAGCGAATTTTCAATTCTTGAAAGCTTCTCTCACAAGAAGATATTACACGAAAAGCCTTCCACAA
ACCTTCTATATCAACTAGAACTCCTTATATCTGTTGGGGAAGTGAGTCTGGGCCAGTTCTTTACTGCCTCTATTTTCTAC
GAGTCAACCTAGATACCTTTGTTGGATACAATATAAACTAGAAATGCCACAGACTTTAACCGAAACTCACACTTTGAAAA
CTTGGCAAATAACTCACAATCATTGAGAGTCTAGAGGACTATTCTGAGGTGACTGAGATGATCCACCTTACTTCTAGAGT
AGAGTAGGATATCATTGATAAACCCAATAACAAACATATTTAAGTACTGCTTGAATACTCTGTTCATGAGATCCATAAAA
CATGCAGGAGCGTTATTCAAACAAAAGGACATAACAAGGAACTCAAAGTGACTATAACGGGTCGTGAAGGTTGTTTTAGG
TATGTCACTTTCTCTAACTTTCAACTGATGATAACCAGATCTAAGGTCTATCTTAGGGAAATAAGTGACACCCTAAAGTT
GGTCGAACAAGTAATCAATTTGAGGAAGAGGATATTTATTCTTTATGGTGACTTTGTTCAACTGGCGATAGTCGATACAC
ATCCTAAGAAAATCATCTTTCTTTTGCATGAAAAGGGCAGGAGTTCCCTATGGTGAGACACTAGGTTTGATGAAAACCTT
ATCTAAGAGGTCTTTCACCAACTCTTTCAAATCGCTAGGAGTCATTCTATATGGTGGGATAGATATGGGTTGAGTATCAA
GGAGGATGTCAATTCCAAAGTCTATATCCTTATCAGGAGAGACTCCGAGAAACTCTTTCACAACAAGGACTGACTGAAAG
AGTGGTGTCTCAACACTAGATTCTTTAACTCTAACTATGTGATAGATATACATCACTTGAAGACTAAATTTCTAGTCTTA
AGTTATGAAATAAAATGACCCTTAGGAAATAAAATGACCCTTAGGCACTGTTGGACTACCCTTCCACTCTAAGACTGGTT
CCTTGGGAAAATAAAACTTGACTTTTCGAGTTCTACAATCAACTAAGGCAAAACAAGCATATAGTCAATTTATGCCTAGA
ATAACGTCAAAGTCATTTGTGTTATATTTGTGATGAATTCATATGGTGCAATTTTTGTAGACTCTCTTAGCTAAAATAGA
CTCACCAACAGAAGTAGAAATAGTGAACGTCTCTCGAAGTCATTTAGGGAAAATCCCAAACTTAATGACAGTGTAAGGAG
TCACAGAAGATAAACTAGCACCTGGATCAAGTAAGGAATAAACATCTAAGGAGAAAACTTTTAACATACCAATGACGAGG
TTTGGAGAGTCTTCATAGTCATGGCGATCAAATATAGCATACAAGAAATTTGAACCTCCATCTACCCCAGATGTAGTTCC
CTTTCAGGAGACCCTACATGTTGAAGCTGGTGATGAAGACTAGGCCCTAGTGCCCTCCATTATCTTGCTTCCATATCGGC
CAGTCTCTCAAAAAGTGACCCAATTGACCATAATTGTAGCACCCACTTGTGCCATCCTAACACTCCCCTTTATAGAGCGT
AACACACTTGCCACACTATGGGTTTCGTGTATATCTCTATGTCATACTACCTTGCAACTGAGAATTCTGACTAGTCTAAA
ACATCTATTCATTCTTATTCCCCGGTGCAGGTGAACTTTCTGAAGATGATGCATCCCAGATAATCTCTTTGGATGAAGGA
CTTATTACCATCTCCACTCCTATATTCATGTCGACTTCACTATCTTTCTTTGGGTTTCTTTCCTATACCTATTCTTATCT
TCTTCAACCTGCTGAGCATATATCATAAGTCTAGAAATATCCATATTAGAAATCAATAAGGTAGCATTGCATTCCTTCTT
CACATGTTTTTCCAACCCAGAGACAAACTTCCTCATCCTAAATCTCATTTCTGGAACCATCTCTAGAGCATATATATAGC
GGAATAGTTGAATGAACTTGATTCCATACTCATTCACACTCATTCTGCCTTTGTTTCAAATTCACAACCTCTTCCACCTT
CCCCTCTCTTAGCTCTTTGGGAAAGAAATGGTCCAGGAATGCCTCCTCAAAATTCATGCTAACTTTTAACGCTTGGACTC
CAATTTTTAACTCATGCTTATTTATAGCACGACTTCAATTTTCAACTTAGATCTACCTTTAATGATTGCAATAAATAGTG
ATGAAAATTATGTGTAGGAGAATAAGATTGTTTTGCGAGAAAATTCAAGCTAATGGAAGTTTTCCTTTAATTTTCTACTC
TATTTAGTATCTACCATATTTGTGTTTTAATTCAAAAATATTTTCCTGGTAAAAAGGGATTATCTCATATCTATCTTTTC
TTTGAGGAAAACTCTTGGATTTATATAAATAGAAGATTTTTCTTCTCATATACAACATAATAACATCAACAATTTAGTCA
TCAAAGAGTCTAGTTTAAAGAGAGATTACTCTCTCAGTAGGCTTCATGTATTTTTATTAATTTTCATATATTTAGGTCAA
TTGACCAAATAATATCATAGCATTATGTGTCTTTAGTATATTTTTCTTTTATTTTTTTATTTATCCTCATTCAATTTATG
CAATTATTAACTTATGAATTATGCATGGTGTCTTATTATTTTCTACCCCAACATCAATTACTTATAAAACAAAGTACATC
ATAAAAAAAGAAGAAAAAGGCTGTCACGGGCTAATTATAAAATTACGTAAGCAATAATTCATTGGTTATTATTTTTGGAA
CAATAAGTGTGGATTAGAAAAAAAAAACAAGGAAATAGGGATGTGATTGGTATAAAAAAAATATTTTCATAAAAATTAAA
TAATTTTCTGACTTATTTTTTGGTGTTGTATCAACAAGAAGAAAACATTATTGCAAGAGTATTTAGGTATAATTTGGACA
ACTACTATCTCATTGGACCAAATCCCCCTTTAATACGAAATTGAACCCTTGACCTGACCTGAGACACGACACTACTATCA
TTTGAGGAGGCACTCCTAGATCATTTCTTTCCACAAGAGTTAAGAGAAGCTAAAGTGGAGGAGTTCGTGAATTTGAAACA
AGGGGAAATAAAGGTAAAATAATATAATCTAAAATTTGTGTACCTATCATGTTATGCTCCAGAGATGATTCTGAATATGA
GGTCTAAGATGAGGAAGTTTGTCTCTAGATTGAGTAAGTATGTGAAGAAGGAGTGCAAAGTTGCCCTATTGATCAATAAT
ATGGACATATCCAGGATCATGGTATATGCCCAACAGGTTGAGGAATACAAGCAGAGGGATAGGGAAGAGTATCAGAACAA
GAGGAAGAAGTCAACATGTCATGATTCCGGTCAGCATAGGAGTGGAAATGACAATAAGGCCTTCTTCCAAAAAAGTTCAT
ATGTACCTACTCCATCGTCGGCTAGTAAACCTACACCAAGGAAAAAAATTATTAGAGGTTTCAGAATACTAAAAAGTTTA
GAGCTCAGGGCTCTCAGTCTCAAGGCAGTGCGACATAAGGATCTACTCAAAACCCACTTTGTGGTAAGTGTGGTAGGCCC
CATCTGGGGAGTGTCGTGACGAAACCAATGGTTGTTATAAGTGTGGACAGATGGGCCACTTACTAAGAGACTGTCGAATG
GGAAGTCAAGGTAATGGGGGGGGGGGGGGAATAAGGCTCATTCTTCTTCAGCGGCTCCATCAATTAGGGTTGCCTAAAAG
GGTGCTACATCAGGGACATGTAAAGGTTCAAACCATCTGTATACTATATCTAGTCGCCACGATTAGGAGAACTCACCAAA
CATCTTCACTGGTATGCTTAAAGTCTTTTCTATTGTTGTTGATGCCTTACTTGATCCGGGTGCTAGTTTGTCTTTGGTGA
CTCCTTATGTAGCCATGAAGTTTGGGACTTGTTCCGAACGAATTCTTGAGTCTTTCAGTGCTCTACTCCTGTTGGTTAGT
CTATTCTATCAAAGAGAGACTATAGAAATTGCACTATCTCTATCCATCATAAAGACACCATAGCTGACCTAGTTGAGTTT
GATATGGTAGATTTTGATGTCATTCTAGGAATGGACTAGCTAAATACTTATTATACCTCTGTCGATTTTAGGACCCGAAT
AGTCAAGTTTCAGTTTCCTAATGAGCCAGTCTTAGAGTGGAAAGGTAGTCCAATAGTGCCTAAGGTTTGTTTCATCTCAT
ACCGTAAGGCTAGAAAGTTAGTTTCTAATATCTATCACATAGTTAGAGTTAAAGACTCTAGTGTTAAGACACCACCCCTC
CAGTCACTTCCAGTTGCAAATAAGTTTCCAGAAGTCTTTCACAACAATCTTCTCAGAGTCCCACCCAATAGAAAGATAGA
CTTTGGAATTAACGTCCTTCCGGATACCCAACCCATCTCTATTCCAAAAAATAGAATGGCTCTAGGTGAGTTTAATTTTT
TTAAAGACCTCATTGATAAAGGTTTCTTCGGACCGAGTGTCTCACGTTATGGCGCTCTCATCCTATTTGTGTGAAAGAAA
GATGGTTCTCTTAGATTGTGTATTGACTACCATCAGTTGAACAAGGTCATTGTAAATAATAAGTACCCTTTCCCTAGAAT
CAATGACCTATTCAGCCAACTTCAGGGTGCCACTTTTTTCTCAATGATAGACCTCAATTCTGGCAATCATTAGTTGAAAG
TGAAAGAAAGTGACATCACAAAGACAACTTTCAGGACTTGTTATAGTCATTGTGAGTTCATTGTCATGTCCTTTAGTTTG
ACTAACGCTCTTACAACATTCATGGATCTCATGAATAGAATATTTAAGTAGTGCCAAGATATTTGTGTTATCATTTTCAT
CGATGACATTCTAATCTACTCTAAAAATGAAATGGATCATGTTGTTCATCTCAGAATAGTCCTCTAGACTCTAAAAATCG
TGAGTTATTTGCCAATTTTTCAAAGTATGAATGTTGGCTAGGATCTGCAGCATTGTTAGGCTACATTATGTTCGGTGAAG
GTATACGAGTTGATTCGCTAGAAAATAGAGGCAATGAAGAGTTGGCCCAGACTACATCCCCAACTAGCAAGGAGTTTCTT
GGGTTTGGCAGGTTATTACATAATAGTTGTAGAAGGGTTTTCATTTATTTCGTCCCCAATGACTATGTTGACCCAGAAGA
AGCCAAAGTTTTAATGGTCTTAAGCTTGTGAGAAAAACTTTCAGAATTTGAAAAGTTGATTGACTACAGCTTCAGTATTG
ACTCTACTAGAATGTACAAAGGGTTTTGTTGTATATTGCAATGCATACAGAGTTGGACTTGGTTGTGTACTGATGCAGAA
TAGTAAGGTTATAGCCTATGCATCTAGGCACCTAAAAATCCATGAAAGGAATTATCTGACTCGTGATCTAGAGTTGGCGG
CAGTAGTGTTTGCTTTACATATATGTCGCTAGTATATATATGGCGTATATGCAGATGTGTTTACCAACCACAAGAGCCTT
TAGTATGTTTTCAGTCAAAAGGAGTTGAATCTCAGATAGAGATGGTGGCTAGAGTTGCTTAAGGACTATGATATGAGTAT
TATTTATCACTCAGGTAAGGCTAATGTTGTTGTTGATGCTCTTAACAGATTATGCATAGACAGTACTGCTAATGTTGAGG
AAGAAAAAAAGAGTTGGCTAAATAAGTGCACAAACTTGCACGTTTGGGAGTCCACCTTGTAGACTCCAATGAAGGAGTTA
TTGTGCTGAATGGGGTTGAATCATCTTTGGTGGCGGAAGTGAAGGAAAAGCAAGACAAGGGCCCTATCCAACTTGAGTTC
AAGGAAAATATTCATAAGAAAAAGGTGATGAATTTTGAACAAGAGGGAGATAGTGTATTAAGGCATTAAGGTAGGTTATG
TGTTCTAAGTGTTGATGGTATCCAAGATAGGATCATGGAAAAGGCCTATAGTTCTAGGCATTTGATTCATCCAGTTTCCA
CCAAAATGTACCATAACTTGAGAAAAGTCTATTGGTGGAATAACATGAAAAGAAGTATTGCAGAGTTCGCTGCTAAGTGC
CTGAATTGCCTGCAAGTCAAGGTTGAGAACCATAGGCCATGTGGTGTGGCTTAGAACATAGCTCTTTAAGAGTGGAAATG
AGAGATGATCAATATGGACTTCATTATTGGGTTACCACGATCTCACCAACAACATGACTCAATTTGGATGATTGTAGATC
GGATGACTAAATCAACCCACTTCTTGCCGGTAAAGACAACATATTCAGCAGAGGACTAAGAGAGATTGTACATTTATGAC
ATAGTTCGACTTCATGGAGTTCCATTGTCCATCATTTCATATAGGGGAGGTCAGTTCACCGCTCAGTTTTAAAAGTCATT
TCAGAAATGTTTGGGTTCAAAGCTAAATCTTAGTACCACTTTTCATCCTTAAACAGATGGTTAGGCAGAGTGTACATTGG
GACTCTAGAATATATATTGAGGGCTTGTGTCATTGACTTCAAGGGAAATTTAGATGACCATTTGCCTCTCATAGAGTTTA
CGTACAATAATAGTTATCATTCTATCATTTAAATGGATCCTTCTTGAGGCTCTTTATGGATGTAGGTTTATATCTCTAAA
GGTTGGTTTGAAGTTGGTGAAGCTGAGTTGATAGAGCCATACTTGGTTCATCAGACTATGTAAAAGGTGAAGATCATCCA
ATAAGGGTTGAAAATAGCAGAGTCATCAAAAGTCCAATATTGATGCTAGGGGAAGAGATTTGGAGTTCAAAGTGAATGAT
TGGGTCTATTTGAAGGTTTCATCGATGAAGGGTGTTATGGTTTGGGAATAAAGTGAAGCTCAGTCTTTGATATATTGGTT
CCTACTATATCAAAGAAGGTTGGTAATGTAGCTTATGAGTTATAGCTACCATTAGAGTTAGCGGTTTTCCATCCAGTATT
CCATATCTCCATGCTTAAAAAGTTCTTGGTTGATCATTCACTCGTTGTGCCCACAAAAAGTGTTGGTGTGGAAGACAACT
TGTCCTACGGAGAGATCCCAGTTTAGCTTCTTGATTGTCAGGTTCGCAAGTTGAGGACCAGAGAGGTTGCATCAGTCAAA
GTATTATGGAGGAATTAGTTTATTGAAGAGTCTACATGGGAAGCCGAAGAGGATATGAAAACAAGATACCTCGTATCTTT
CCCTCTGGTCCAATTTAAGTTTGAGGTATTAGTTCCTCATATGTACTCTTTTGAATTTATGCATTTCAACTATATATTCT
CATGTTTTCCTATGCATGTATATTTATGAAATTAGTTTTAGACTTCTCTTTTTAGCCCAGAGTCTATCGCTGCTCAATTT
TATGCATTTTTGTGTGTTTTGCAATCATGTTGGGCTATTAGATCTTTCCCTACTCCAATCATGCTTAGTTGAATCTCATT
GAAGAACAAATATTCCTAAAGTCAAATATTGTAACACCTCAAAAGTGTAAAAATTATTTTAGGTGCAAAAGTTATTGGTG
TAGTACTTCACGAGGGCATTGTACGGACCGTCAATGGATGTACAACTTGTGTATATGCCTAGTGATTGACACTTAGAATG
GGAGAATATTGGTTCAGTATTTATGAGTTGATTTTATGATTCGTGGTTAGGTGTACGGGTCGTGGAAATGGCTCGTAGAC
TTGAGTTCAGAAAGTTGGAGAATTGTAAAGTCTTTGACCCATTTTTTACGATCCAACAGGACAACTCGTTGTTGGGAAGA
CAGGTCGTATATGGGTCTCGTAGAAGTAGTCTTCAGACTTAGTGATTTCAGTACCTTGGGTCTACATATGGCATTGTACG
GATCATACAATGGACCAAAACTCATAGATGGTTGGTCGCGGTTACCCTTCAGGGATTTTTCAAACTCAATGTACGAATGG
GTTCTACGACTCATTGATTGGACTACAGGTCGTGAAAGTGTTTCAAGGTTTCTTGTTAGAGACTTCAACTTTCTGTAAGG
GTATCTACGAGTGGACAGTACGATCCATGGAAGTTTGTATGGACTGTAGATGGCCTCTCGTAAACGGTTCTTCCAGTTTT
AAGTGGGGTTATTTTAGTCTTTTTCTAACCACTCTAAGACTAGACCCCGACGTTTTTACACTTAATTAAGGTTCTTTTCA
GTTTAGTTCGACCCTAACACTCACCTAATCATTCTCAAGCCTTGGAGCACGGATCTAAGAGGAGAAATCTAGGGTTTCCA
GCATCCTTTCAAGTTCTTCAAGAAACTTATTCTTTCATGTATGTAAGGCTATTTGTAGTGATAGATTAAGTTCCTCCTCA
CGCCTTACATCGAAATTTAGTAAGTAAGAGTTAAATCTAGAGTTCTACTCAATGTTCCATGAATTATGAGTTCTGATTTC
TTATTATTGAGATTATAGTACTTTATGCATTTTGGTTTTGAATTGTTGTTCATGCCTATTTATTCACATGAATCTTATTT
AGTTGAGAATTGTTGAAAGCTTTTCCATAACTATTTTCATGCATTGATTTTCGAATTAAAGTAAATTCAAGCATTTTAAG
TGATCATTTGAGAAGAATTTTAAGGGGACATTAATAGTTCCAAATGCATTATTTTGTATTGAGAAAAGCATTGCTAATTT
AAGAAGAGCATAAATAGTTTCAAAAGAAGTTCCAGTCAGTAAAGTAAATATTAGTTTTCCCAAAGAGGGCCTTTGAGTAT
TAACTCAACATAGTTATTATTATTATTATTATGAGCACTATGCATGTTTTGGGAGTAATATTGAGCATCAATTTGGGTAA
GAGTTAATACAACTCAAATCCCATAAACAGTGTTGTGAGTGTAGATATGACTATGCCGTTAATTTGGGCAACTCCTAATA
AGCCTCGTTAAGGGCTTTTTAGATGGATCCATAAGTTGAGTTTTTTGTCATATGCTTAGGCAAAGTATATGATGGCTCTG
GCAACATGGGCAAGACATTGTACACTCACAAGGCTCATAGTGATGGTTGTTGGTTAGAGAAACTCCCCAAGAAAAGTAAA
GTATTATTTTAGAAATTGTTATGCATTATCTTATTCAAATGTAAATCTTTTCTCGTGTTATTACATTGTATGCTTTACTT
TCAGTCAAGTTATTTCAGTATTCATTTAGTTCCTTTATTCAGTTCAGTTGTTATTTCATTGAGTCTTATTACATATCATA
TATTACATGTACTGACGTCATACGACATTGCATTATTTTATGATGCAGATACAAGTGTCTAGGATCAACAATAGGCGTTC
CATTGAGATTACATATTCGTCAACTTTTGGTGAAACCTCCTTGCTTTCAGAGGACTCGAGTCTTCATACTTTATTAGTAC
TTTTAAGGTAGTTGTGGGTTTTGTCTCGGCACCTATCTTCAGTTAGTAGTGCTTCATGGATAGACAAGTTAGAGAGTTAT
TTTCAGACAATTTATGAGATTGAGCTTATTATTTTAAATGTTCATCAACTTAAGCTTTCGTATGCATGTGTTTGGTCTTT
CACTAGGATGTCAGGCAGGCCAAGGATTCGCTTGAGGACCAGCAATATTCTTCGAGTATCGATCACGTACAGGGTGTAGG
ATCGGGGCATGACATCAAGTCTCATGACAGGTCTCAGATTGGGGTCAAGAGCGTGTCTCGGGTCTCGAGTTGGGGTCAAG
TAGGAAGTTAGGTCTCGAGTTAGGGTCGGGAGTCAAGTCATGTGTCTCAAGTCAAGTTCTTGGTCAGGGTCGGATGGTAA
GGTTGAAGGAGAATTTTAAAAGATAATTTACTATTATGGACAGAGGTCATTATCCTTAAATTGGAAGAAAATGAGTCTAT
TTGAAAATCATTTTTCATAACATTTAAGCCACCAACAAATAAGAAAATCTTTCAAATGTTTTCTTTCCTGCCAAACACAC
CCTAAATAGCTTGTTATTTCGTAAAATGTGAAATGTTTTAAAACAAATTCACTTTACTAAAAGGACAACTATTTGGGAGA
GGTGGTATTATAAGAGATTCAAACTTAAAAGATTCTCATTCCTCGATCATATATAATAAATATTGGTTGGTTCACGAATT
TCATAACCTCGAAACTATGGATTGATACACAGAACCAAGCGGAAAATCAGGGCGTCAGCACTCTTATTGTCTAATGTTGT
TTTCTTTATTTATTACTCGCTCTTTCTAATCATAGTTGTCCACTATATTATAAATAGTTATCCAACAATACTTGTCCAGT
TTAAAAAATCAAGAGATAATATATTTTTTGTGTCTATTTTACCGTTGCTATTAAATACTATTGTTCATCTAATACATTTC
TCAAAGCATTAAATTAAATAAAGTCAAAGAATAAAATAGTAATATTACCCCTATTATTTATTGTTTCTTAAGGGTTGTCA
AATTAATAGTGGACAACTATCGTTGGACGGAGGAGTATCATATATACAACTACATGTTACAACTAAACACATCTTTTAAA
TTACCACTTTGCTTTCCTAGGATTGGCAGCTTAATTTACATGCAAATTGAGGCTGGTGAAACTTAAACAAAATTAACAAA
GAAAGGAAAAAAATATATATAGTTACCATCAAGTCAGCCCTTTTGATACAATAAATGATATCCAACAATGCCCTGCATGT
AGAACATGTTTTTGAATCATTAGATAGAAAGATTTTATCCTTTTTTATGATTCCCTCCATTGAAAACTAACATTCACCTA
CCATTTCTCCCTCACTAGAAAAAGAGAGGTAAAAAATCTCAAGAAAAATTCATTAACCAGATAAGAACAACAATCAGAAT
ATATACAAGGACGCACCTAGCGGCCTATAGATATTGGTTTATGTGAATCCAGTAGCTTTTGTTAAGATTTACAAAAAAAT
TATAAATGCTTGGCTATGAGGCAATTAAAGCTAGATTATTGTTGGGAAACTGAATCAGAACAATCTTGCTATTATAATAT
GAAAAAAATATGTATATATATGAAGTTTACCTCCATGTGCATGAGTGGAATTAATCTTCTATACATTTAGTGTTTGTGTT
GTGTTTTCTGTTCTTTCCCTATTAGCAAACCACTTGACTGTTCTCCTTGCAATTGGAAGCCAAAGTTTCCTCCTCCTTTC
ATCCCGAACTGAAAGCTCTCGATTCCTGTTGTTGAATCTTGAATACACTATAATCTCTGACATGGATCTCTTCTCATCTG
CAACAAGACATTTTGATTTGATTAATTTGCTATCAAACAATCTTTTCCTTTCCATTTCATCCTTGATATTGATCGATTGC
TCTTCTTCTATCACTGTGGATTGCTCAGCATTTCTATCCATTGATGAGAATCTATTGCTTGTCATGCCATTAAGCATTTC
TGAATTCAAGAATATCAGGTCTGAAGAAGTGACATTGCTCCATCGATTCTTGAACACAACATCTGATACTATGATCCTAT
GATTGAACCTGTGTAGTTCTTTTTCTTGTATTGGCTACTCTTCGGTTCCATTTTCCTCCCTTTCAATATAGATTTCTAAG
TTTGATTCGTCATCTCTTACTAGCTCCTCAGACTGACTCCACAAGAATCGCAAACTATCTGAATATGTAAGCAATGAAAG
GTCTTGACAACTTATCTTATGCCTGCAAAGAGGGCAGGTTGAATGTTTTTCCAGCCATTGATCAATACAGTTAATATGGA
ATGCATGTTTGCACATTGGAATCAATCTAAGAATTTCAATATCTTCAAATTTTGATAAACAAACACAACATTCAAGTCCT
TGTTTTGATCCTCTCAGTAAAGAGAATCTGAAAAAAGGGAGTGATTCCACCACAGTTTTATCGATACCTGAGGAACGAGA
CACTGATCGAACAAGTCCTCCATCATCCTGAATATGAGAAGATGCCGTATGACAAAACTTGGCATAGAGGAGTAGAAGAA
AAGTTAGTGAAAACATGATAAAGAGGACACCGATAACAACAGCAAGGCTTGGTTGAAAACTGCTAACAACATCTTGTGAA
GAAGAAGTTGGCAAATCTTCAGCTTTTACATTCAATGAAAGAAGTAGTAACATTAAAATACTCTTGTGCATCTCTTTATT
TGTTGTACATGTGTGAGGGGAAAGTTTTAAAATTTGGAATTATGTAAATAAAGTGATGGAAATGTGGGAAGGCTTAAACA
TGAACACATATATTCTTCTGCTAATAAAAGAATAATATCACCAGCAGCGGAGCCAAAATTTTTATTAAGGGTGTCCAAGA
ATAATGGTGCATGAATTTCAAAATAAAACAATAAGAGTGTCCAAGAATAATGGTGTGTCGACGTCAAAATTAAACAAACA
AAAAAACTATTGTGCTATTTTGGGTTTGAATGTGAAACTCTTTCTTTCAAATGGATACTCATTACCACTGCGTCAAAGGC
ATAACTTTTGTCAAGGGGTGTCCAACTTTAAAGATATATCCATTGAATGTAGAATTTGACATATATGCACAAAATAATTT
TTCGATGAAGGGTGTTCAGTTGGACATCCTGGGATGGCTATAGCTACGGCCCTGAATATCACTATCTTTTACCTACTCAA
TTTTGACCACATCATCTCACTCATAGCTAGAGCACAACTAGCCAGGGGACAACTTTCTATATTATTTTCAGTATAATCCG
AAAGACATTGACTCGACTAATTTAGATTTAATGGAATGTTGACGTTTTCTCAAAAAGAAAAGTCGATAATAATTAAACAG
AAAATCCGCATGGTTTTGTGCCAAAAGCACATGGATGAATGATGAAGAGTAAAAGAATTTTTGGTTAGTCAACAGAAATG
ACAGATAATGTATTGGTGCTTCTTTGATAAGAAAAAATAAAATTATTTTCTTGGGTTAGGTTGGATGACACATGATATTA
GTTAGTACCTCTTAAGCACGTCTTAATATGATATGATATAAGCCATCACTAAACACTAGTTGGCATATTGGAGATAGATT
AATACTTTATAATTTATATTCATAACAAGTATCCCCTCCATTTCATTTTAAAATGACAATGATGGTGAAGGTGGAGCAAG
TGTTAGTGGTGGAAGAATAAGTAAATGGGAGGAGTAAATTAAAATGAGTTGCGCGCTGGCGTGGTATGCCATGTGACGCT
CACCTCATTAAAGTGTTAGTATTATGTGGGGATTCGATAGACACCTTTTACAACGCTCGCTAACAGAAGAGGTATATTTG
AACCATTTAAATAAGTGATTATATACAAATAGTATAGTGGAGTGTGAAATGATCCTTGGCAATTTACCATTATAAATTTC
AGTAAATATTTTAAAGCATTATTTGCGGGTAGGTTGGGTTATGACCCGCCCAGATTTACTTTGGGCTCAAATGGGCTAAA
AATCGAGTTGGATCATGACTCATCCAATTTAATCCACTTAATCTCAATAATTTTTACATTTGCTATTTAACTTTTATAAC
TACAATTTAAATTTCAACTCTTTTTTTTTTTTTTTTAAAGTTACAAATTGATAGATAAATCCTAAAGGACATAAAATAGA
TAGTAATTCATACCTTCAATATAGGAACATCTATTATATCAATACAAATAAAAAGCCTCAAAACGGGTTGAAATTGAAGA
TTAAATTAGACTCAATTGAATTCTCTTAAAATAGGTTTAAGGCTTGACTGAGTTGAGATTTAACTCAATTCAGATTATTT
TGAGTTACACCCTTAAAATTCTAGATGGGTTATCTATATTTGGGCTATTTTTGACAAGCTTTTCCACAGTGGTCAGATAT
CCACAGCAAACAGTAGCCAGCCCTTGTACTTCATATCACCCTTCGGGATTTGGGTCATAAACCATTTTGACTACAAGGAG
GCAACTAATTTAGCATTTCAATCAACAGTCTGCAATAACTTTTTCTGTTTCCTTTTATAAATAAGGGTGGTGTCCAAACC
AACCATGACTATTACCTGCTAACTCCCACTAATACGTCTTACCAACTAACTCTGTTCTCCAAGACTTAGGCAAATGCAAT
GAAAAGTTTAAGCAAGAGAAGCCAACACAGCAAAGCCTCTTTAGACAAGCTCAGGGCGAAAGACCAAATTAAAGATAGGC
TCAAAGGTCGAAAACGATGTCCTCTAGAAGCTGACCGGTGACTTCAGTTACATGAAAGTGATGCTCGATGTGGTTAACTG
TAAAAAAAATCTCATATTTACATGCTTGGCACCTTGTGACACTCCTTTAGCTTGCACCATAATAACTGGAGTAACAAAAA
AATGGACTTTCCTTTTCAATAGGCCTTCCAGTGCAATGAAATGGAAAGCCCCAAGAGAGTGCTTATGATATGCTTGATAA
GGAAAAGGTCATAATTTATTACAAATATTTGGCTAGCATATCAGTTTCAGAGGATACACTAATACAATTTAATGGGATAT
GTGCATATGCATTAAGAAATCTGCACTCATTCATTTGAACTATATAATATAAAGATGCTTCTGCTTCCTACAATTTATTT
AGGGATACAATGAAAGCTTACTTCATTCTTCGACATATGATTTCATATCCTAAATCAGCTTTGTGCAGACGCAGCAGGAT
TGCTACTTGGAAACGATGAAACACCAGCACCACCTTCTTGACTAGTTTGCTCTTCGCTAGCATGCCGTACAAACTCTTCC
GGTGACATGTGAGACCCATGACAAGCACAAACAATCCTGATTTGGGTGGGATTGTATCTATAAGTAACACCAGATATTGT
TCTACCATTTGGACCTGGACCAGTTGTTGAAACCCATGGTAGATTCGGATAGGAACCAGATCCTCCAAATTTCAGATCTG
CAGCAAGACCTGGCCTTATAGTTGCAAATTCTGAAGGAACTGCTTCTGCTCTGGGCTGCTCAGGAGGGTCTTTTGACCTG
AAGCTTATGTTGCTACCTTTAACATTTTCTTCCGCTCGAGAAGTGGAAGTTTCTTCTGCGTTATGCTGTCTCCCATTGCC
TTTCACATGCTCCATTACCCTCCCATCATATTGTACAGATTCAGAAGACTTGTGTGGAATAATCGGCAAAGTAGCTATAT
AAACATAGCAAGTACAACTTCTTAGTCACAAGGCTGGACAATTATTGAACTAAGAAATCATGCCCATTGATGCAGCAGTC
TGTGCATGATTTGAAATGCAATAAATTTGAAGTTTTGGGAACTTCTGGGCATCTCATGCAACAGATTAAAAGTTATATGA
AATTTGTGGTAATGTTAAATCTATAAATCTCTAAATTAAAAGTTAAATTATGATATTACCCCTCTTATCAACCTAAATAC
CCTACAATCTAATAAAAAATGGAACAAAAATAATTTGTAATTGACATAAAGAGAAGCGACACATCTGTTCAAAAGGAACA
AAGGGTAGAGTTCTTATAATCAAACAAAATCTCTGTTACCAAGAAAAAAACCAAGCAGAGGGTAACTCTCAAATTTCAAT
CTCGTGCTTTTCTCCTTACGAAGATTTTTTTTACCTATTTTAAGTATTGTGCAAATTTCAGTTAAGCTGATAAGTCAAAT
GTAAAAAATGTTATTGGGTTTATCAATACTGGGCTATATATTAACGATTTTCAAACAGTTTTGTTTTATAAAAGGGACAA
TTTCATATATATACAACAAAGTAATTAGTTTACAACAAATATAGCCATAAATTTTTTTACATAAAAAGTAGCCCAAAAGC
AAAAACAAAACGCGAGGTTTAGCCACGCGAGAACCGCGGCTAAATGGGAGAAAAACCGTGGGTAAGCTGCATTTTTTGTA
TCTCAAGGTATTTCTCACATTAAAAAAATGAAAACAATGTGATTGAACAAATTTCTAACCCTTCCATACATGTGACAAAA
ATAATTTCAAAAAAATAAAAAACATTGTACATGTAATGTATATATATTGTATAAATAGTAATGCAATGTATAGGTATTGT
ATACATAGAGTATAATCATGTATATATGATGTATATCTATGTATCAAAAATATACATACAGCATTGTTTATACAATATAT
TATATATAAAGGGCTAATTTCAAATATATACAATAAAGTTATAAGTTCACAATAAATATAGCCATGTTTTATTTACATAA
AAATAAAGTAAGAGGAAGTGTATACACTGAAATACAATCTATCATGCTAAAAGTCATAGAAAGTATACAATGATTATACA
ATATAGCTTGTCAAAAGTCATAGAAAGTATACATTGACTATACAATATGACTTATACAAGAACTATACACTACTATACAT
TATGATACACTCAAAAAGTTGAATAGAGCTTAACTATACATGAAGTATACACTGACAATTCAATCCCTATCAGCTCAAAA
TCACCTCTAAATAGTCCCAAATTTTAGATATGAAATCCTCTCGATGTTTCTAGTATTTGATATATAATTCGCTTGAAACG
ATTCACGTTTTTGGTACGTCAAATTTTTCAATCAAGCAAGCTTTGAAACTTGTTGATTGATCATGGAGAATGAAGGAAGG
AAGGAAGGAAGAAGAAGAAAAAGATATAATCGTATTGATCTTCAGTTGATTCTTATTGATTTTAGAGGTAGCGATAGAAT
TTGCTGCCTTTTTTACCAGTTTTCGCTTTTTTATTTCGTTCTTAAGAGGCATAGAAGATTGGAGATTGAAGAAGAAGAAG
AAGATATTTAATGGTTGATTGAAGCAATGACGAAGAAGAAAAAGACGCACGAAGGAGGCCAAAGAATGTAGCAGAAGTAA
CGCACGGCTATTTTTTTATTTTTTTGGGGAAAAAATAGGGTGAATTGCCATTTGAGGTAATTTAAATAAATTGGGCTATA
AGATGGTAAGTAAACCTTGGCTGACAGTTTTCATAATTTTCCCTTATATTGGTCTATCAATTCCTTTTTTTCAAATTGAA
GTTGGCTTGATTGGCCATTTTATTGATCATAAAAAAAGAAATTATTTACACAATGAAATATAGAGATTCAGCTTAAAACA
AGGCCCAAATCTTGACCAAACAAAAATAAACAAAAAGAACAACAATACACTAAAGGGGAAAGTGAGGTCAAGGAGCTCAA
AGGTTTTCTTCACCACATCGCCAATTCGGAGAAGCTTTCATCGACGATTGGTCTATCTATTCAGTTATCAGTTCTTTGAG
CTTACTTAACCATTAAACTAATAACCTATGTTGCTCGGACTCTACAAGAATGTTGACGGGTGCATGTTGATCCTTCAAAA
GTAGTGCATTTTTTAGGGACCCGATATGGGTGCGGCATCATTTTTGGAGAGTCCGAGCAACATAGCCGATAACCAAACGA
AATCTTGTTTCTTTTTTATCCCTGGTTACATAAAAGTGATTTAAAATTAGAAACCCTATTCCTAATATTTTGTTTCTCTT
TCATAAGTTTTGTTAGCTTGGCAAGATATAATTAAACAGATTTATGGTTCATAGCATACCTAAGATTTTCTACCCAGTGA
ATAGTTATATTGTTATCTCTCCAACAAAAAGCAAGTAAATCCCACCGTGATATTTACCATCCATTTAGTAGTACTAAATT
TGTTTATACAACCTCAACTAAATTGAAAGTAAATCAAGGAGGGAGCTTAGTCCAGGTTGATGTTAAAAGATTGTGATTTT
GCATTAGTGGTTTGTTGTGGTAACGAATGTGTGCTAATGTGGAAGTCAAAGATGAATAATTTAGGCTTAGAGGTTACCAT
GGTTGAAGAAAATGCATAGTTAAAAATGAAAACAAGAAGGGAAAGGAAAAATTTCTTGAGGAGCAAGTTGGTCGTTGGCG
CCCCTAGAAGACATTTTCTTATAGGTTAAACCGATAATCGAACTGTTAAGAACCGCTAACAGACTAATCAGGAATTGATT
TAGGATATTTACGAATTGATAACCGATATCAACCACTACCTCCACTACACTCAATTCCTACTACCAATAAACTCCGTCAT
CACAACTAGCACCGCCGTCAACAACCATCATACATTCTTTGGTCACCACCACCACTGTCGCCACCTCCACCACTACTACT
AGCCACTACCACCAATGTGGTCAATCTCTACTACCAACCACCTCCATCATCATAACTAGCACCACCACCAACTACCATGA
ACACATCCTCAACCACCACACATTTTTCAGTGATCACCATCGACACCACCAACTACTAACATAAACCAACTTCACCATTA
CAAGTTACAACCACCAAACACTACAGCCAATCTCCACCATTATGACAGTCAGTACAACACCATCCACCTCCACCATCAGA
ACTATCATCACCATCATTACTAGCCACTAACAATTATCCATCACCACCACCACCTCTAGAAATTATCTCCACTATCACTA
GCAAGCATAAATGTTTCATTTTTAATCAAATATTGATTTAATTTTATTAATTTTAATATATTTAATTATTTTTTGTTTGA
ATTAATTTATTATGTACATATAAATAAATTATGTACACTCAGAAGTTGAAAAATAAACATTCTTAATTTTTCAGTGTTCA
GATCTACAGACAACATCTTAATCATTCAGATATGCATTCAGATCAAATGTCTAAATCTTAATGAAACCAAATGAGGTCTT
ACAATGTATTGCATCCCTCCATTCACTGCATCCCTCATAGTGAATGTTCTTCCTCATTCCATAACCACTTCATCATCAGG
CTATTGATTAGGTTTCTAATGCCCATACCCCCCTGTTTCTTGTTTTGTTGACTACTACCCGTTTAACCAGATTATAACCT
TGCCTTCATCCCATTTAACCAAATTATAACCCTTGTTTTCTTTGTTACCTTGACACAAAAATTCTCTTCTTAGCTTGTCT
AACCTTTTAATCACCTTCGTAGGAATAGGAAACAAAGACATCACATAGGTGGGCAGTGAATCTAAGACAGTTCTTTTTTT
TTTTTTGACAAAAAGTCTAAGACAGTTTATTAGAATGACCCTACTCCCTAAAGAAGATATTGTACCTTCCATTTTGCTGA
CTTCTCTATAATGCCATCCCAGATTATATTGCCTTATGTTAGTAACCCAAAGGCATTCCAATTTCCAAGTTACATAGTTG
GCAAAGTCTCTATCCTCCACCCTCAATCACCAATTTTCAAACTTGAAATAGGAATTTTTGAACTAACAACTCCCACAAGT
CAACATAATTGGGTTGTGAACTGATCCCAGTTTTGGTAATAAAGTCTACTTGATTTGGATGAAATTTTCTTCTCATTCTG
AGCAAAACATGAATCTGTCATTTCTGAAAGCATTTCTATGATTATCCCCCCTTCTCCATGTGAAAGACCCTCCAAATAAA
GGAGGGTTTAATAGTTCCAAGTCATTTGAAAGAAGAGAATTCAGCCACTGCACCTGATATTCTGTTGAAATCTGATCTTT
CTACAGGTTATCTAGTGACCTTAATCACCTCCAAGTCATTCAGGACCTTTCGAAGCTGACATTACAACCTTGCATACTCT
TATGTCTCAGCCACAGTAGCTTGAGGTTGTTGCACTAGATTAATATTATCAGGAAATATTTCTTTAAGAGTCCAATCATC
ATTCCAAAAAGAAATTTTGATGCCAGTACCAACTTTGATATTGACATTTGTAGAAAGAAGTGGGCCATGAGCATTTTATA
TGCCTCCATACACTTAAACCATAAGAATCAGAAATTCTTCCTATACACCAAAACCCAATTGCCCCATATTATTCACTGAT
AACCTTCCTCCATATAACCTATTTCTCTTAAGAAATCTTCGCAACCACTTCATAAGTAAGCTCTTGTCATGTTATCCCAA
GTTTTTTATTTCCAGGCGTCCTTTTTTGCTGCTAACTAGAGTACTCTAGCAAGACTCACCGCAAAGAGTTTTTGAACTCT
ATCCTAGGACTCGTTCCTAAGAGCATCTCTCCCCACATTTGCACATTTTAATAGTTAATGTTTACTGCATAAGCCACCTT
ACACATCACTCTTTAAAAGATAGAAGTTTAAAATTGTAGAGCATGCATAAATTCATATTAAGAACTTAGTTACACATGCG
TTTTTTTACTAGTTTAATCAAGACATTAAAGTCGTTAAAAAAACTTACAAATAAAATATGGAGTTATCTTTCCTGAACAT
TCATGGCCTCTGATGTCTGTTGTCCCAGTTCTTGAATTTTATTTTATTTTCCCTTTGGGTAGAATCTGGTTGTGATGGAA
ATATCCTTCTAAATGCAAAATCTAACTAAACTTAAGGCAAGTATAAGAGGTTGATTCTATAATACCAAAAATCTTAGGAT
TACTAATTAATCCAAGTCACTATTATTCAATTTTAGTTTGACAAGGATAGCAAAAAGCAATGTTGCTCGGACTCTTAAAA
AATATCGATAGGTATGTGTTGGATCGTCCAAAAATAGTGTATTTTTGAAGGATCCGACACGTGTGCAACAACATTTTTGG
AGTGTCCGAGTAACTTAGGTAAAAAGAGTCTCTTGCACAATGTCCCTGGCCAATACCATTTACCAGATGAAGCTAGGGGG
AATTTTCCATTTCATTAACCATGTTAATTTAGGATCTTGAGTAACACAATGTTCCAGGACAACTTTTATTTATAATTGTG
GTGTCCAGGACAGCTCGTGAGCACCTCATCCAATTACACGAGGTACCTGCTACCTCCCACCAACATGTGTTTCGGGTAAT
TCTGTCCACCAAGACTTGGATAAATGGAAAGGAATCACCTCGATCTTTTTGCTTTCGCTTATGGTTCCCAACCCACTTCA
CTGACCAATTGATCACACCTTTGGGTGCCCCCAAGACTACAACTGGAAGCATAATACACCCAGTTGTCAAGGAAAAAAAT
AATTGAAAGAAAAGAAGGTTTAAAAATTTCTAAATTTCTATTGAACCTACTCTAGTGCCCATTAAAGGAAAATATACAAT
CAAAAAGTATTTCAACCTCTAGACCATACACATGTAAATCCTTTGTTTTTCGTTGGGAAACTTTCAATGCAAGATGGTCT
CTCAGAATGACTTATCGAAGTCTTCATGGTCTTTGAATCCCTGAGGACAACCATAAAGTGTAGGTTAACTAGGAGTGAAA
ATTTATTGCATATACTATAAATATTACTGGGGCAATTTCAATGGAATGCAGATTGTTAAAAGACAACCCAAATTCCCCTC
CATTTCCTAGGAACCCATCTTGCACTCTTAGCTACTAGATTTTGCCTCCCTCATCTACCATCAAGGGAAATCATCAATAT
CTTTGCCATTGCTGCAAAACCTACAAATACTTCAAACATTTTGTTGTCCTTATCATGCGCTAACGTATGATGGATGATTT
CTATGTAGCTATGTTTGGGAACTATACAGTGAATCCAACTGCTCAATTAACTTTAATTCTTGTAAGGTAGGATATACTTG
CACTTTTATATTTTAGTCTGCATTATATCCAGCTAGTATGGAACAGATTACCTTTCAGTTTGCTTCTATACACCATTTTT
ATTTTAAAATTTAAAGCAGTATCTTTCCCTTTGATTGGTAAAAGCACAAATGCATATATGACCCTTTAAACAGTATACAA
AGAAGTGGTTTAAAAAAGAAAAAAATCCATAAAGTTTGTTCAAAGGTCCAACACAGTATTGCTCACTGGGAGCAATAAAG
TTGTCCTCCGATGAATGTCCAATGACTAGGGAAGATCTGCAGGTCATTTAACCACACCTTTTCACGACAGGGAAGCATTT
CTTAAAGAGTTTCAGGAAGTAGAATGGACGACTTAGCTATTTCCTAAGCAAAACAGGAAATACACAAGATCCTAAGGACT
GTGATTTGATTATTCCAAAAATCTTCTTTCTATTTTTGTAATGTGCTATGGGTCCTCAACTCCTCCAATAAAATTTAGCT
CCAAACAAATCGTAAACATGCATTGAAGAAGAAAGAAAACTCATAGAGTTAATAGGAAAACCTTGAGAAATATTTGGTCC
ATCTTTGTGCTTATCGGAGCCCAAGGAACCTCGTCCGTAGGAAGGGTGAAGCTGCTGAAGATGAGAAGCAGCACCGCGGG
AATTATCCTTCTCCAATGTTGGCAGCTGTACAGAAGAGTAGCCAAACATTAATGGCAAATTTGTAGGTATGACAGGCTGG
GCTCCAGGTCTATCTCCACTAGTGGTAGCCATTACTTGCATCATGCCAGGAACTGGGTAACCAGTCGTACTTGCTGTATT
ACCAGGGTTAGAATCTTTCAGAGGCATAGAGTACGGTAGGTTCATGATGTTTATTGATTGACCTTGGAATGGGGTACTAT
ATGGCATATTCCCGAACTTAACATCCTTCTCAGAAGAAATGGTAAACCTTCTCTGTCCAAGTAATTCTACACCACTTGAA
TCAGGAACACCACGAAGCTCCTTATGAACCTCAGCACTACTTCCAATAAATCTCTTAGAGTTCTCATCATGCTGCAAAAT
TTGCCTGGAAGTTGAACCTACAGTTTCAGAATCAGCAACATCTTCATTTTCTGCAGTTGAACCATCATCTGTTGTTATTG
AAATGTGTGATGCCCTTGTCTTGTCATGCATATCGGCATGGTGAGCTTCTCTCTCATGCTTCTTTTGTTGACTTGACTCC
CGGAACAATTTTTTACGCTTTTCACCCACATCAGTTCTCCTTTCTTCTTCAACTTCTATAGGTCTATTATCATTTGGAAC
CCAGAATCCTCCACTATTTAACTTTTTAGAAGCATCTGCATCAACACTAGTGCTGGAAAGCAAGTTCCCACCATGTTTTG
TTGAATCACTTCTCTGAGAACCCACACCACAATCATGCTTTTGGCTGCTAGTGCCTCCATCCAGAAAGTTCTTGAAATCA
TTAATCACTTTGCCATCTCTATCAACTTCCTCAACCTTGGAATCCGATGAGCTCCCACTTTTACTTTTATCTGACGCAAC
CACCCCACCACAGGGAAGACCCAAGCTTAGATCAAGACCATTTTCGTCCATTTTAATCAAACACAAAGCACATTGACCAG
ATTCACATGTGAAACTTCAGTTCACTCTGCCACCAAAAAAGAAAGAAAGTTTCACTCTGGAATATTTTACTACTTCATCT
TGAATGGAAGAAACTTTATTCAGATAAAATACCCGTTGTAATATCTGTTCATGTTAACCTTGAAGTCTAATAGACAAGAA
TAAAAGACTCCCTTGGTCTTAATTTGTTTGACCTACTTTCCTTTTTAGTCCGTTTAAAAAAGAATGACCCTTTCCTTTTC
TGTAGCAACTCTTCAATTTTAACTTTTCACATGACAATGTTTAAAGCACAAGATTAAAGGGAATTTTGGTACATTTTGAC
ATATGTTTAATTTTAGACCACAAAATTCAAAAGTCTTATTTACTTTCTTAAACTCCATCCCAAATCAAAATAGGCCAAAC
AAATTGAAACGGAGGGAGTATTGTTTATCAGTCAACCAAGGGAAAAAAATATTAGTTATAACATTCAATAGTACATAAAG
GCACAAAGAAGAAGCTCAAAACAAAATGCAGAAAATAGCCTGATTGGTTTTTCTTGAAGTCACGTATGCTGTGTTAAACC
AACATAACAAAGCTGAAAATGTTTGCATAAGTGGTTTATGTCTCAGTCAATGATTATTTAGTTTAAGCAGACCCATTAAA
ATAAGTGAGATTAAAACTCATCTACTCACACTTGCTAGGGTAGCAATGCAACTCCTCTAAATAGCTAATGACCAGAAATC
CAATCTAAAGATGGTGAACTGATGTTTAAAAAGAAGGGGAACTCAAGAGGACAGTATATATTGAAGATAGAATCAGTCAA
AATAGGAGACCTCCTTTCAAACTAGATTTCTGGAAACAAGAAGGTTATCAAGGAAACCATAGCAAAACAATCAATAAGGT
CAGAATATGAAATAAACCAAAAGTTGCTTTAGCTATTCACAGACTATGCCTCTGTGGATCATCCATATATATTCCACACT
ATTCCTGGAACTACTTCTTTGGCCTTCAACCTATCAATTACCATAACCCTCTTCCGTCAACCTACCATAACCCAGAATAC
GAAGTACTATTCCGGGAACTACTTCGCATTTACACCTGCCTAAACCTTGAGAAAATCATCTAGCTCAATCAAACAGACCC
AAATTCATCATTAACTAGATCTAAAAGTCGAAGTAAAAGAAACAGAAAGCCTAGAAAGAACAATTAAACTAGTCATCTTT
AGGGACAAACAGTAACAAATCTATCTACATATAGATCTGCCTCTAACACAGGTTTTGCACAAAAGCACAAGTAAAAAGAT
TTACTTACTGAAAGCACAGATACAAAGTAGAAACCTAACTAACTAGTTCAAATTCCAGATGATCAAAAATCTGCACTAAA
GATACTTGGAGCTAGCTGGGAATTCAGATCAACAGAAACAAAGGGTATATACCTGATGAACAAAACTGTGAACCACAGAG
AAAGATAAGGAGAAGGGGAAATGCGGAGTCGAGGAAAGTTGACGTTGGCGCCGTAGTGAAGACGAGTCGACGGCTAGCAG
TAGGTAGGATGTGGGCGGAGTGACAAAATGTGGATGCGAAGACCTGACTCACCAATCTTTCTTCTTTCTTCTTTCTTTCC
CATTTTAACACATAGAGCACGTGGTGTATATGCAACTTCAATGTACCTCATCCTATGCTTCTTTTGTGTTTCTTCCACAT
GTTATATTCACTACTCAATACTTCATACTTGAGAAATACAAATCAAATATGCTAGTAAATTTTATTATAAAAAGAAAGAA
AGTTATTATCCAACAACTTTATTGAAAGGATTTGTTTAATTTTTCAGAAATTAAGACTTATAAAATGGTAGATTTACAAT
TTTTTAAAATTTCTTTTTATAAAAAATAGGTTAGTTTTATTATTTTATTAATTTTGTTTTACGTATAGAAATTTGATACC
TGATTGTAATTTCAAAAGTTGTTGCTACAATGTTCAACACATGGTGTTTCTGACAATTTACTGTTGTAATACTTTTATTA
TAGCCTTGATTCGGTCAACAAAGGGTTGGTTGATCAACTTATCCAAGATGGAATGATGCGACAATCGTTTGATGTAGCAA
CAATGTTGCTATATGATATGACCAAGATAAACCGAGCATGACACACTAGAGAGGATTAAGTATCTCCTCTGCAATAGTAA
GGAACAGATGGAGAAGAATCATGACCAGATGAAAATATGGCCAAAATGATGAATCAACTCAATTTTCTATTCAAATATGT
CATGGAGGTAGTTTCAAAATGGTAAATGAAATTGGAACAAGCACCTCATAATCGTTCCAAGTTGAAAGATGCTAGACCAA
AAGGAAATCGAACTGATGATATGCTAACAAGGATCTTCAACAAGATTGAAGGGTCTGACAGGGTGTTGAAGGATTTGAAA
AATGATTTCTCCACCTTGACACAAACAGTTACTTCTCATTTCATGTCAATCAAGCAACGGGAGACTCAAATGTGCTAGAT
CTCTGCCCATTTAAATCCAAGGCAAAAGAGAATTTTTCCTAGTGACCCCATCCTTAAACCCAAAAATAATTGTTGATGGG
TAAGAATTGTGTTGTACCACGACGTTAAATAAGGTGTTGCTTGGGAGGCAACCCAAGTTTATTTTATTGTTTTGTTTTTT
TCAATAATGTGTGTTGTGAGTTTAGGGTGAAATGAAATTAAAAAGTTGGAAAAAATGCATTGGGCGATACAAGTACCTGG
TCGGCGATGCATCGAAATGGTTTGGCGGACATCTTCATGTTCACATTCTAAGCCAAGAATTTTGAAAATGGTACTGTCAA
CTTTGGCGAACATAGACCTATTCGACGATCAGTCAAATGACACTAAGCAGACTACATCGGGTCCGTCGAGTTAAACTTCA
AGTTTGGTATTTGTTTATGCATCATTAGTGAGCTTAAGCTCCTTCAGCGACATTAATCGTAAACCGCCGAACGTGCATGA
AATAGAAAGGTCAAGAGTCTTTTCAATTTTTAAACGACAACTTGTAACAACCCGGGAAACTAGTGAGACCAAGCTAGAGT
CTAATGGAAACTAGTAGGTGAAGCTAGAGCCTAACGTGTGAACTTTTAAGTAGGGCTGGGCGTTCGGTCGGTTCGGTTTG
ATTTTTAAATTTCGGTTCGGTTTTTCGGTTTTCGGTTTGGCCAAATGTGAAACCAAACCAAATTGAAATAAATTCGGTTT
GGTTCGGTTATTATAATTTCGGTTTGGTTTATTTCGGTTTGGTTTTCGGTTTAACCAAATTTTATTAACAGTGGCTTGTG
CCATATGGATAATTTTAGTAAATTGAAAAAAAAAAGCTTCAGAAATGCAGGAATTGAAAAAAAAAAGGCTTCAGAACAAG
TGCAGACTTCAGAAGTGCAGGAATTTAATATTGTCATATACTTTTGCAAATTCTCATCTCTGCAGGAACTCAACAAGTGC
ATATTCTCATCTCTTGTGAGCACAACTCAACAAGTTCAGGACATAACTCACAAGTCTGTCACAGACTCACAGCTCATAAC
TTTTGTGAGCACAACAAGTGCATATTCTCATCTCTTTACAAGCAAGAAGCAAGTCACAAGTCACAAGCCTTTTACTTTCA
CAACTCACAGAAAAGCAGAAATGAAAAGCAGTTTGACCAATGTTGCTGCATCCTGCAAGCATTTGTTGCCAAGGAGCAGA
AAAATTTCAACAAACATTTAACTTGCAACTTACAATATCATTAACTAAAATAATCAAACAAAACTGATAATTCTTGTCCA
AGCAGTCCAGCAGGCAGCAACATTAACAAACTAGTATTAACAAAACATTGTTGTGCAACCTCCAATGCAACAACTCCCAA
GTTCCAAGTTCCACCAGATAGCAATCAAGAAAATAACAAAACACTGAAACAGTGAATCAGTGATGTGCCTGCGAGAAAAT
AGAACTCTTTAGACAAATTATCTACATTTCATAATAAAATATATAAAACTATCAAACAAGTTGTGTAAATAAGTTATTTA
CTTACCCATTATCACGCTTCACTAGTTGATAGTTGAACTTACAAGTTGCAACTATATATCAATAATACTAGATTCAGTCC
CACTACATGCAAAATCTAAAAAAAATATGAAAGAATTTGTTAGTTGTTAAGAAACACTAGTAAGAAAATTATTTTCAAGA
CAATTAATACAAATACCAAATTCTTACCAAGTTCAAGTTGCTCAAGATACTCTAAATCTTCCTCAATATTGATTGGAAAA
GGCTCACTTCTAAGCCAATCTTGAACACAAATAAGAGATTGCACTAGTTTAGGAGTTAATGAACTCCTAAAGGGATCAAG
AACACGACCTCCTGTGCTGAATGCACATTCTGATGCGACACTTGAAATGGGAATGGCTAACACATCACGGACCATCTCCG
CAAGAATAGGAAATCTTGGCTCATTAAATTTCCACCACATTAATATATCAAATTCATCACTATCGGGCTCAATATCTTCA
GTAAGATATCTTTCCAATTCTGACTTACTACCTAAACTTCCACTAACTTCTTTATGCTTCTCAAATTGTTGTTTCGTTCT
CATTCTTCCTCTATTTACAAAGTTGTCACAACCACTCACACTAGATATACTTGATGAGTTGTTAGATGAAGTGGGTGAAG
ATGGTACATGTGAAGAGCTTTTTGAGGATTTCTTAACATAATAATCAAACAATTTTTCCATGTATTTTTTCACTTCTGAA
CATAGCTTGTCCCCTACTTCTTTTCCAAACATATCCACAATTGCAAATGGAACATAATCAAGCTTGTTACGGGGATCCAA
CACGGATGAAATAAAGATCATCTTGTTCATTTTATGTGGTTCACCCCAATACTTTTTGAACTTTTCATTCATACTTTTTG
CCATTTCTTTCAAATTACCATCTTCATTTTCCATCATCTCTTTCAAAATAAGATTAAGTTCAGCAATTTCAACAAAATGT
GTATTGCTAGTGACATAATTAGAACCAGAGACCTTCACAGTAAGTACATAAAAAGTTTCAAGAAATTTCACCATAGACCT
CACATTTTTCCAGTCAGCACTTGTAAGAATATTACTTGTAAGAATATTTGCACTAGTTCCATCTTCATCACTAGTTCTAT
CTTCATCTTCAGAAGAAACAGAACCAAAGGTACGAAGATGATTCAAGTATCCAATATCATAAAAACTATATCTTTCAAAT
GCAAGCTCAAAATGTTGTGCTACATCAAGCATCAAATATGTAGAGTTCCACCTAGTAGGAACATCTAAACACAATGATTT
CTTACAAGCTATCAATTGAGATTCACAACATTCTTTGAACTTTCTAAGTCTTGCGGGAGATTGTTTAATGTACTTCACGG
CTTGTCTCACTAGCTTGATAGACTTACCGATTTCCTTCAACCCATCTTGCACAATAAGATTAAGGATATGTGCCATACAC
CTCACATGAAGATGGTCACCATCCATAATGTTAGTTCCCCAATTACTCAATTGTTTAGACATTTCTTTCACAGTAACATC
ATTAGAACTAGCATTATCAACTGTAATAGTAAACACATTATCCAAACCCCATTCAAGCAAACAATTAGTAATGCAAGCTG
CCATATCCCCGCCCTTATGACTAGAAATAGGACAAAAATTTATTATTCTTTTATGCAAAGTCCAATTTCTATCTATAAAG
TGGGCTGTCAAACACATGTAGTTGATTTTTTGTATAGAGGTCCAAGTATCTGTCGTAAGACAAACTCTTGGACGTGCTTC
TTTGAAAACCTTCTTCAAAAGTTGTTTTTCTTCAAGGTATAGTTCATAACAATCTCTCGTCACGGTCCTACGAGAAGGAA
TATGAAATTGTGGCACTGTAACTCTCATGAAGTTTTTAAAACCCTCTTTCTCAACAAAACTAAATGGTAGCTCGTCAACA
ATTATCATTTTGGCTAAAGCTCTCCTACTTTGTGCTTGGTCAAATTTCCAAGTGCTAATCACCCCTTCCTTTGCTCCCGT
TGAAGATGGTAGAAAATTAATTAGCTTTTGACCTTTATCTACGGTGTCACGAGGAAATTTAAGACATATTCTCATATGAT
TATTCATTGCCGACGTACCATTAGTCGATGTAGAAGCTGCATAAGGTTTCTCACAATACTTGCATTTGGCTTTCTTAGCT
CCACTTTCATCAGTGAACTTGTCAAAATGCTTCCAACAAGTAGCTCTAGGTTCCATGTTTTTTCTTTTATTTGAAGTATC
AACATCAACTTCAACCTCATTGGGAGATGAGGTGTTAGGTATGCTGTCATTTGAACCTCCACTTTCACTTATCCTACTTT
CAATTTATGTCATCTGTAAAAAAAAAGTGAAAAAAAAAATAACAACAATCAGAAAGACGCAGTACATTACAGTTCACAAA
TCACACAAATAATCACAAAGTTGCATACTTGCATTCAATGATTAAACTCACGCAGTTCAGTTGTGGTTCAGAACTCATAA
GAACAATAATCACGCAGTTCATTACAAACTTACAGTTCACTAACAGTGAGCAGTCCCTAACTAACAGACACTACTGAAAC
ACAGCTTATATTCTGAAGATTCCATAGTACAATTGGATATTTTAGCATAGACTGCATATGTAAAAATACAAGTAACTAAT
AAATAAAAGAACTCCACATAGCAGGAAAATAGCTCTAAAAGTGTTGTTCAAGTCAAAGTGAAGTATTCAGGGATAAGAGT
TCCTAAATCCTAATATATAGGATATTGACCTGGGAAAAGTATCCTTGGTAGCAGACCCGTGCAATGGTGTTAAATCAACC
CTAAAGTAATTTTGCTGCTGCCAAAAGGAAGCCTGAACCGCAAGGAATAAAAATAGTATTAAGATATTAACTCGCAATCA
AAAAAATAAATGTAAACAATGGTCAGTAAATCATATCAGCCAAAAAGAAAAGATAAAGTGTATAAAAGCAAAAGAAACCC
AAAGTCCAAACTATCACACATTTGTAGAAGTTACTGGTAATTGGTAAATGCTAATGGTAAATGGATACTGATTTTGGACA
GTGAGATCTTTGTCAATAAGCTTTGCCTGAATAATTGATTCTTGTTAAAAAAAAAACATGAAGATCTAATAGACATCCAC
GGTGACTGTGACGCTTGATTGCTTGAATACCAAAAGTTCTATTCGTCATACTGATTTTAGATGGCATTCAATTTGTTTCT
CTTGTTCTCCTACTGTCTACCCAGCCACGGAAGTCCATAACATATTCCATTAGAAATTGAGGTCTTATTCATTTAAGAGC
AAAAGATGAACAAAATATCAGTGCTTTTCATGGGCAAAATGCAAACAGAATTGTTACAGTTACAAATTACAAGTACACTG
TACACCCTTCAACACTAACTACTCAAGTACTCATCTTGTATTTGAAATTGAATATAACATAATAAAGATTTCTAGATGAA
GTTAAGACTTAAGCCGCGATGAGCAGTGGCCAATGAGCAGTGAGCACTGACCTTTGACTATTGAGTCGCGACTCTCGAGC
ACTGAGCAGACAACAGTTGCAAGCTGCGAGCAATCAACGTCAGCGAGGAGCCAGGAGCAGCAGCAGGCTTGAGACGACGA
GCTGAGAGATGAGAGATGAGAGTTAAGTGACGAGCTCGGAGCCGCGGCGTAACGGAGAGTCTGAGAAGAGAGTTGAAGCT
TATGGACTACGGTGGTCTCAGATTAGGGATTTCTAATTCAGATTGGAATTTGGGCCTGGGCATGGGCTATTGGGCTGAGA
GTTGTATTTTTATTAAAGAAATGGGCTGAGATTTAATGAAGTGGTAAAGACTAAAGAATATATATATCTAATTTCGGTTT
TTTCGGTTAACCGATTTTTTAAGCTAAAAAACCAAAAACCGAACCGAAAAACTGAAATATTGAAAATCAAAACCGAAACT
GACCGAAATAACCGAAAAACCAAAACCGAAATTTAAAAAAAATCGGTTCGGTCGGTTTTTTCGGTTTTAACCATATTATG
CCCAGCCCTACTTTTAAGTTTGATGTTTGGTTTTAGGATGAATATTGACTTCCTGAGGTTAGGTTGAGGTGTCTAGGAAT
TAAACGTCAAGGTACGACCCTCTAAGGACCAACCAAGGGTCCTTGAGGGGGACCCTAAATCCTAACCCCTAGGCTGCCCC
TTAAAGCAAAAAGCTACCAAAATTCCATGAACTACGGATGCAAGTCACGGCCAGTAGATTAATCTACGGCTCGTGGTCCT
GCTCCGTAGGTCAAGGCCACCAGGACCTAGCTGCAGACCCAAACCACAACCCCACAAGACGAGGCGTGGTCCCATCCACG
GTTCGTGGATGGGGGTCTCGTGAACTGCACCTATAGACTGCCTAGACACAGCCAAAGGGTGGGTAGTTTAGGAAATTATT
TTATTAATTATTTTAAGTAGGAGTCATTTAATATAGTAATTATACATATATATAAACTATTTCATGTCATTAAACACCTC
ATTAAGTCATTATAACCCAAGACCCCAAATCAAAAACCCAACTACTCTTCCCTCCCAAAATCTTCTCTCTAGAACCTCCA
TTGAAGAACAAAGAAGGAGATCAAGGAAAGCTTGAAGGGAGGAGTTTATATCACGAATTTGGAAGGATTCTACACCTAAG
GTATGAGAGTTCTTCATCCTTGGGAAGCTATCACCCAAGGATCCATTTCAAAAGCTTTTAACCCAATTCTAGAAAACCCA
ATTAGCTAGGGTTTCAACTCAACCCCATGGATTCCTTTCAAAGTTGTTCTTAAAGGTTGAATTATGTTTGTTATTGATGA
TACTACTGATTTTAGATGATTTACACTTGAATTCCAAAGAATCCATGAGTTTTCCCCAATCCTAGCTATGACTCTTCTCT
ACATCATGAATGTTGTTGAAAGTTTATTCAATTGATTGAATGTGGGTTGATTATGATGTAATTACTTGATATTAGTGTAA
ATCTACATGTATTCTTGATTAATCTAAGGTCCTAGGGTGAAATTGATGTAGCCTAGGGTTATGTCATAAAAGATGCAAAT
TGAGGGTTTAGATGTGACCTTCTAAAATTGATGAACTTCTTGATGAATTGCCTTAGATTAGATCACCTAGACTTGAATTG
GTTTAGGGTAATGCTTCTAAACATGAATTGAGTTGATCATGATATTATATGTATGTTTGTGAACACTTGAAGTATAAAGT
GTCAATCATGATGTAATTAAGGTATTGATGAGTTGTTGGATCATGGTATTCCCTTATCTAATGTGCTATTGCTATATGTT
TGGGATGATTTGGTCCATAGCCCTCGAAGGGCATATTGTGAAGGTTTGTTCATGTTGACAAGATTGTGTGTGAACTCATG
ATCTACTTAGAAGTTAAAGGTCATTCTTCTCTTACCCTTACACTTGATATTGTATGAATTGTCTAGGATGATGATAATGT
TGTTGTTGTGTCATTGCAAGGACAATTACACACACACTCCATGCATAAACATGATCATGATATATCAATGGTGTTAATTG
AAAGTATAGTTCTCATATGCACCTTTATACATTATTATGCATGAAATGTACATGACCATGATGATCATATTGTGTTGATT
GAAAGTCCATTCTCATGAGAACACATGATCTTGGTGTGAAAGTTATCCTCACATACTAATGATGATTCTAAGGTTGAAAG
TCCAATTCTCACCTAATTGAATCTATGAGCTATTTAATGAATTGTATTGAATGAAGGATAGAGCACTCCTTTACACATGT
AAATACAATTCAAGACTAATGACGTATAATTTGGGAAATAATGCTTAGCACCGAGTGGATATGAATAATAAGGAAAAGGC
CTTTCCGCCAATGTAATAGGGAGGGTCACCTAAAGTGATCTCATGAGATGGAAGCCCCTCCGCCAATGCAATAGGGCGAG
TTTCTAGAAGCAATCTCCATATCACATAACTATGTGCCAACATAGGACCTTAGCTAGTTGATCCACCTTATAGCTATACA
TTTAGTTCTATCTTAGGCAAGTAGGACACCTTCTTTCAGTGTGGGGTTACACAACACCGGATTCCATGTAGCTCACATGG
TCTATGTCGGTTATGGCAACTTTTCCCTAAATAATAAAGTAATGAATGAGACATGAACTATACTATGACTTCTTGGTGAG
TTTACTTAGTAGGAGTGGGAGTATGAGACTTCACTCCCGCATTACACAAGTAGACTTAGTAGGATGTCATGAGATGGTTC
CTTTATGTAAATGATGATATTTGAATGCATGTATGTGTATTGAATGGATAGTGTTATGAATGACTTTCCTTATAATTCAA
GTAATGTACACAACTATTTCCTTATTTGTGACTATTGATTATGATGAGGTCTAAAGATGAAATGCATGACTAAAGTAGCT
TCAAAAGAGTACTTAGTAGGGTTGGTATTATGGGATGCCAACCACACATTGCACAAGTGTTCCTTAGGGGTTACTAGGTA
ATGGCTTCACTATGAAATGAGTATGAATGTGATATTGGCTTGTGTTGTACATTATAAATGCATGTTAGTTATCATACATT
GCACAAGTGTTTCTTAGGGGTTGTTTATGTGATGATTACTTAATGATGAAATGATCTTGGTAATTGACTTTGTATTACAT
TGTGATTGGAGGCAATGTGTTGTGAAGATTGGGATGTGTATCATGTTGATGTTGGAGACTATGCTTGTTATTATAATGAT
ATCTCTCATGTTATGATGAAATGTGTGTGAGTTGCCTTATTGGTTGCATTCTCCAACTATTTCAAATATGATGTTAAAAA
ATTGCATATAGCATGACTTCAAATGAAATGTCCCTTTTTATGCATGTTTTAATGGTTTTGTGCATGGCTTCCATACTTAG
TACTTTTTGTGCTAACCCCATCTTTCTACATTTTCTATAAGTGTAGGCTTTGGAGATATTGGATTCCATCCTGGTGGCTA
GGTTCATAGGGGATCAAGAAGATGAAGATTGGTGAGACCTCATTGTATTCGAGGGCTTGACCACATGTCCTTTATTGTCT
TTCTATTATGTTTTAGACCTTGGTTATAAGGATTATGTCCCTAAGATTGTATTTCAAGAGTTTTTATTCCAAGTATAATA
GATGGTTTGAGACAGTGTTGTAGATTATCTTTCATTTTATAAGAGACTTCGATTGTAAAGAAAAGTTTTTAAATTTCGCT
CTATTTTCCTATGTTTTTGTGTTCATGAATGCTATGAGGCTTGTATGCGACCCCTTTGGGGTCAATTACATTGTGTTACT
TCTAGGGGGTAACCCTGGGTCGTGACACAACTTTTGATCTTTTTGTGCGTTTTCACTTCTAAACTCTCAACCTTTGCTTA
AATACTAGTGTGTCTTCATTGTGAATCAGTTTAATTGCTTGGAGTGCATATTTTCTCAAGATTCTTGACCACAAAACACT
CCCTCATTCATTTTTGTTATGTGTGCATGTTTGAGGTTGGCTTTTCGAAGCTATCATTGATGATTTTGTTTGAAATTGAT
GCATATGAACTGGATTTTTGTTGTTGATGATGTTGTGCTATTTAATTTGTATGGATTGTTCTACTTAAGTCCATTGAATA
GTACTAATGAACTAGGATAGTTAAGTTTGTGTCCGAACTTGCTAAAATTGAGTGTGAAGGTTAAAAATTGAAATTGAGTT
ATTAAATTGACTGGCTTTGATTGAATTTGAGTTGGGTGAAGTCTGATTAACCCAGTATTGTCCATTCGACTTGTATTTTC
CCAATTATGGAATGGTGACATCTTTCTTAAGGGAAAATTGTCAATTTGGCAATGCTTTGTAAATTTTGGGGAAAGTCTAA
GTACCCATAGGTAGATTAACATGTGGGTAACTTGTAAAATTGCTTGGGTACTGGGTAGTGTTGCATTTTTGTGTTGAATT
TTTGAAAAATAGACATTGGGTTGAAATTACTTATTCGACGAACTTATCTTAGTTCACCAAAGTGATTAAGCGAATCATCG
GTAAGCCCCAATCGCCTTCTAAAATTGAATTTTTAACTTAAGTCATGTCACATTCGGAGGGCTTGTCTTAGCTCACCAAA
TCCGACTCGGTGGATTGCAGAGTTGGAGTTGGAGTTGACATTGCCCTTATGCCTGGTCCCAATTTGTTTTGCACTTTCAC
ATTCGACAAAATTTTCTTTGCCCCTGAAACCAACTCGGCGGACACCAAGTTGGAGTTGACACTGCCTTTAATGTTTGAGT
AAAATTTTATTTTGTTCTATCAACTTCAGAGAGCTCGCCTAACCTGTTAGGTGAATCACCTTTTCATTCGGCGAGCCTTA
GAACATAGTTTTAACTATGATATTTGTGAACTCTTTTCAACTAACCTTCACTCGATCAGTGTTTTGAAATGTTGTGCCTT
GCAGGAAATAGGCAAATCTAAAGGCAAGAGAGTGGTATCATCTGATTCCAAGCATGACTCTCCTCCTCCACCTACTCCTA
AAATGAATAGGAGAATTTCAATTAATAAACCCATCTGAGTAGTAGCAATCCACTCCACGTGCCTTTACGTGTGTGAGTGA
AGCACCTAAGAAGGTAGTATCCAAGAAAATGATGGACATCCTATTCGAGCTGCCGAATAATTCGGCCTCACATGACTCCA
AAGTGCTCCCGATCATAGCTCCCAAAACCCTTAATAGGCTCAAAGCAGCAAGGGAGCGAACAATTCTCGAGGAGAGGCAT
TTGCCGACGGATGGAGTCATGAGCGACTACCCAGCCATATTGGACACTATCAAGTTTCATAGATTTGACCAGTTCACAAG
AGCTCGACCCCCTTATGTCTTGGCATGGATCTATAAGTTTTACACAACCTATGCGGAGGACTTGCCCAAGAAAGGAAGCG
CATTGTTTGGAAACCCTTGGATGAGGTCGTAGTCTAATGGAAAATAGTGTTATGTCATGGAGGTGCCATTAATGATATTT
TGGACACAAAGGGCAATAGGGATGAAATGTACAAACTTCGTATAAACCAGAGCTTATATGCACTTAAGGGGTGGCTGCCA
CCCTTAATTTCTGTATTACTCCCACATGGATGGCTGGTGGCAAGGATTGAAAAAAAAGACATCAACATCAACACCCGATT
TTCGTTTGGGGTTATAAGTATAAATCTCATGTTGTCCTAGAATGAGACTATCCTCTGAACCTGAAGGCCGTAATAGTTGG
CAACATTATTGACGAGGTAGAAATCCATGCTAGTGTTATTATTGAGGAGGAGATGCTTATGAGAGAATGCCAGTAGTAGA
CATCGCTTAAATTTCTAGTCTTGATCACATAGTTGTGTGAGGCAATTGATAAGTCCGAGATTTGGACTCATTTAGGGCAT
TGTTTATATAGTTTTAGTGTCCTCAAATGCTTTATTTGTGCTATAAACTGATGTTAAAGCCTTGATTTTCATGTATATGG
ATTGAGAAGCAAAGCAAGAACACTAACCTGCAAAAAAGAACAAAACTAATTGAAGAAGTGAAGAAAGGCTAGCCTGATGA
TCACCAAGAGCACTTGGCGAATCGCCGAGTGGATATTTTGACCGCCTAAAGTTCTAATTTGCCAGCCCTGAGGGAAGAAA
CCAAGTCGGCGACAGGAAAGAGGCATTTGGTGAACTGCCAAGAAGTTCTGCGATGCCAAGAGTGATCGCCCAAAGTCACA
GAACTTGAGGATGATGAGAGCCAAAGCAAAAAGGCGATAGAAAGAGCAAAGGGCGGTTCGGCGAACCCGACTTATCTCGC
CTAATGGCCCTTCGTAGCTAATTTTTGGCAACTATAAATTGAAGTTTGAACTGTTAATTTAGGAGTTCTCTTTTCCATAT
TTTAGCTGACAACCATTTTAGAATAGTTTCTCAGTAGACTTGAAGGTTTTTGGAGATTCAATTCGAAGATTTTGCAAGTG
GGTTACTGATTTTCTTCGATTTTGAGCATTGTAAAGGCTTAATTACTTTTACCCAGCTGATGGATAATCGATTTGGTAAT
CGTTTTTACTTTTTTATGATGTTTGGCTAAAACCCCAATTCTTGGGGTGTGATCATTTGATTATGGATTGAATTAGTTTA
TGGGTATTGTTAATTACTAGTTAAAATGTTATATTGAAGTGGGTTTAATCATTAGTCGTGGTTTAATTTATGAATTGTAG
TTGCAAATGCAGTTCTAAGTTTGTGTTCTTAGCTTGCTCGAGAAAAAGGTTTTAGAACTAAGACTATTTATTAATGGTTT
GTAGGTATTGGGTTGAGATGGGTTCAGCTTGAAAGAGTGAATCCTAAACTCAATCCTACCCATCTAGCTTGAGAGAGTGG
ATGAAGTAAGGTGTGGGTTGTTCTTCATTGCTATGCTTGTTGATGTTCGAAAGAAATCACCTAATTCGGGATAGTTGTTC
GAGAGAAAGTTATCTCCCTTATAGTCTAGCATACCCACTGATTTGTAGTTGTTTACTAGTAGTTTCAATTACCCATATAT
CAAAATTTGCCTATAATAGATCACATCCCGAGAATTTTTCTCCTTATTAATTATTTCAAATTGTTTGTGACTTCGTTGTA
GTTGATAATTGCAAACAAAAACCCTTATCTAACATTCGTGTCACCCCTTTTGATTTATATCATGTTTTTTTCGATAATGT
CTATTCCTATAATTAGCTAAATCACATTTGTACTTCTTGATTGAATTTGGACACGTACCGCTCCCTGTGGGATTCGACTC
CAACTCATTTGTTGGGTTATATATTGCTTAACAATCGTTTGCATTTAGAATTGGATGAAGTGTATTTGATAAACATTAAA
CATAAATCAAAATGGCGCTGCTGCTGGGGAGGGGTGCTGTTTGAAATTCTATCAGTGAAGTTGAATTGTGATCTATTTAG
TTATAGTTGAATCTACTTATTTTTGTTTTTTGGTTTTGTGTTGCTTGTGTTAAACAGATGAGGAGATGAGCGTTAACAGA
AGTAATGGTAGCTAAGTGGGCCACCAAGATGATGTTGTAAACCTCAATGATGTAAATGACCCAAATGTCAATGACCCAAT
TCCATTGGGTGGTGTGGGGGCAATACGTCTACCTCTTAATGAAGGAAACATTGTTTTTCACATGACTAGCACAATGCTTC
AGCTCCTACAATTGAAAACTTTATTTTGGGGGCTGGCTCATGAGGATCCCCATGAGCATATCCGAAACTTCGTGGACGTT
TGTGATCCGTTCTCATTTAAGAACATATCACAAGAATCAGTCTGTCTCAGATTGTTCCCATTCTCTTTGATGGGTGAAGC
CACCAAATGGTTAACTGAGTTGCCAAGGGATTCCATCACTTCTTGGGACGAGCTTATTACTGCATTTCAAGTGCGATTCT
TTTCCCCATCGAATAAGATGACTCTTAGGGATAACATCCAATGTTTTAAATGCTTGGAAGGTTAGCCAATCCATGAGACG
TGGCTGAGGTTTAAGAATTTGGTATTGCAATGCCCAACTCATGGGCTTCCAAATAATGTGCTATTGCAAACTTCTATAAG
AGCCTTGACTCGGTGAACAAATGAGTTGTTGATCAACTTGTTCCCGGTGGTATAATACAACAACCCTATGAAATAGCATC
TCAACTCCTTAATTGCATGACCAAGATCAATAGGGCATGGTACACTCGTGTGGACCAAGTCTCTCCTTTTAATTTTAGAA
TGACAAAAGAACAGATCGAAAAGGATCAAGAGAGAGACCAAAACATGGCCAAAATGATGACCCAGCTGGATATCTTGGCC
AAAAATGTCATGGGTGTTGGTACAAATAGTGTTAATACTGTGGGTGTTGGTGGAGTAAACCCCTATGAAACACAATTTGA
AGCATTGCACAATGAGGAAGTGAACTTCCTAGCCAACCAAATAATAGGTTATCGTGCAAACTACCCAAGGTCGGGTGGAA
ATCAAGGTTGGAATAGAGATGAGGGTTGGAGAGACCGTGACAGAGATTGGCGTGATCGTAACGCCACTTGGAAAGAAAGG
AAAGGTGACAAAGATAGGTATGTCCCTACCCATGAGCGTCAAAACCCAAGGAATTTGAAGGTGGTCGTAGAGAAGATATG
CTCTCACGCATTCTCAACAACGTCGAAAGGTCGAACAAAGTGTTGAAAGAGGATGTCTCAACTCTCAATCAGAATGTCAC
CTCTCATTCAGTCTCTATTAAGCAGTTGGAGACCCAAATGGGTTAAATTTCTTCTCATTTGAATCCAAGACAACATGGGG
GTTGCCTAGTGACACAATGGCGAACCCCAAAAATGAAGCTTGATTTGGTATCCTTATCGTGCCACGATTTTAACTAAGGC
GCTTCTTGGGAGGCAACCCAAGTTTTCATTGCTTTAATTTTGATTTTGAATAACGGGTGTTGATTGTGCAGGTTAAAAAG
TGAAGAGTGTTGGAAAATGGGCAGTTTGGTGAGTCAAAGGTTCAGTCGACGACGCGCCGAATAGGTCGACGAGCCCGTTT
TGGATCACCGTTGGACCCACCAAGCTTGAAGTGGAAATTTGTAAAACTCGGCGGGCTAAAGATCTAATCGGTGACTCGCC
GAACAGGTCGACGTGCCCAATTTTATCCACCGTTTGAACCCCAAAATTCCCTGGAGGTCTAGTAAAACTTGGCGAGGAAA
AGTACCACTCGGCACATCGCCGAGCACGACTTACTCTGTCGATGGTGTCGCTAACGGAAAAGCTTTAAAGGCCAAACAGT
TTAAAATTTCAAAATCCTTCATATTCTCTCATTTTCAACTCTCGTACTCTCTCATCCATTAGTTAATCTTCAATATTTTA
ATGTTTTTACCCATTTTTCTTGTGTGAAATCGTGTTTGGAATTGGAAAACTTTGTTGCCTAGGTTTTCAACTTCTAAATT
CGGCATACATGTTGGTTTTCTGAATCCTGTACTTTCATTTTGTTGTTGAACTCGAATGGAATAGGTACATATGTGTTGAT
ATGTGTTGGGTAATTGCTTTAATCGTATTTTATGTGTCGAACTACCCGTAATTTGTGTGAACTTGTGCCTAAATGCTTAA
ATCGATCGATTCCCATGTTTTGTGCATTAAAATTGGTTCTAAATTGTTGTGTTGTAGTAATTTTGTAATGGGTCTAGTTG
GGTGAAGTCTAAGTAACCCCGAGTTGTGCTAAATGACGTAATTTGCCCAATAATGGAGCGTTTGACGTCATTCTTAAGGG
CAAAAGTGATCAAATGGCTAATTTTGGCCATATTAGGGGAAGTCTGAGTACCCCAAGGGCATGGGTAGTATGGGACTGAT
ACTAATTGATTAGTGCATGTGTTTGATTTTGAATGCAAGGGTTGTGGGTTTGATTTTGAAGTTTGGGGTTGAAAATTGGC
ACGTTTGGCCGCTTGACAAGCATTGTCGAGCTCACCAAGTGGATTGCTAGTTCGCTGAAGTCCCCCTCAGATCGCCTTTA
ACTTTGAGGTTTGGTTGATTTCATTCTATAAATTTCGGCGATATGTATGTGCTCGCCGAGTTTACTCGGCGACTTGTTGA
AAGGTCTTCTTGATCGTCCTTTCTACGTCCCTAACCCCTAAAATGCACTGTAACTTTCGGCGGGCTACCCCAAGCTCGCC
GATTGGTGTCAGCGATTCGCCGAATGGCCCTGAACATCGCTGACTTGCCTTGATTCTGGAAATTTTTAGGGCTGGTATTT
TCAGTGAGCCCCATCTAGCTCGCCTAAGTAACTCGCCGACTGGTTCGGCGAGTCTTTCTGTAACCTTAATTTCTGCATTT
TTCTTGAATTGTTTTGATACGTTTCTATGTATTTTGCAGATATGGCTAGAAAAAATCTAGATGATAGTGGCAAGCCACCC
CATAAGCGGGCACGAGGGATTATTATCAATGAGGAAGCAGTTGCTTCTTATACAAGGAGCAAGAAGTTACCTCCAAAGGG
AGGCAAATGCAAGGGCAAGGCTCCCGTAGTTGAGACACCGGAGCACAACTCCGGTAGTAAGGGGGAGTCCTTAGATTCTT
AGGCTTCATTCTCTGAGCCTGAGGATAATCAGTTGCTACAGGCCCGGTGAGTAGAGCTACGTTCCAAAACTCGTAATGAT
CCGTCTAGGATTCTGGAGCCAACCCCTCATACTTCAGATTTAGTGCTAGCTCCAGCATAGACGGTGGTTCCAACACCACC
AGTTCAGGGTCCTCTTCCCCGGTTACTCAACCAGTTAAAGGCCGAGGGATTGAGGACCATTTTGGAAGAAAAGAGATTGT
CCAGGGATAGTGTAGTGGACAGATACCCAAATGTGTGGGACACTCTCCGATTCCACAGGTTCGAGGTCTTCACCAGTCCC
CGTGGCCCATACATTCCTACATGGGTCCGGGAGTTTTATGCTACTTACAGTGACCTGGTACCCAAGGAAAAGAAGAAGGC
TAGTGCCTTAAAACCGCTGGAGTCTGTGGTGGTCCGAGGGACAACAGTGAGATGAGCAGCGATCATATCAACGTTGTATT
TGAGAGGGCTGTAGACGTTGAGCATCAGTACCAGAGTATGATCACGGCACAGACTCTGGATGATCTAAAGGGCTGGCTAG
CACCCCTTATTTCTGACACCACCCACCCCAAGGTGGATTGAGGCCGGAGCGCCTATCGAGAAGAAGGATCTGAATATAGC
AGCTCGATACTGGTTTGGATTCATCAGTAGCTCAATTATGCCGTCATAGAACGAGTCCATTCTCCGCCACCCAAAGGCTG
CCTGTCTCAGATCTATCATAGCCAGGAAGAGGCTGAACTTGGGGTTTATTATCGAGCAAGAGATGACCATGAGGGCCAAA
TAGCACCACAGACATCCCTTCCATTTACAGTACTCATTACAAAGTTGTGTTGTCGGGTTGGAGTTCCTCGTGACGAGAAG
AGGGATGTTGAGGTTACACCCACATCTTTCACCAACATCCGGTGCATGGAGGCCAAGTACACATGGTACAAGGCTGATAG
GAGGAGGTCAGCTCCGGTGGATACATCCCCGGAGGCTGATATTTATTTATTACCTGCAGAGGCAGCCTTGCCAACTCTGG
CCTCCGGGACTTCAAGTACCTCTAGTTCTATTCCTTCTCAGACCCCGAGTTCTTCTACTTCTTCCCCGCCCCTAGAGTTA
ATGATGGTACCACTGCCTCCAGGACTCCGATCACTCAGGCCATGCTCCTCAAGATGGGGCACCTAGCCCATTCTGCCGAT
GTGCGGGTTTCTCGGCTAGAGGTCAAGCTACCCTGGTTGATTAAAAGAGTTATTACTGCTACGTTGACTCCTCTCAGGGC
TTCCATTGCTGCCCTCTCAGCGAGAGTTGAGGTTTGTGAGAGAGGGAAGGGTGTTACTGATGTTTGCGTAATCAAGACAC
AACTTCCGATGAAAGTGTCTACGATCGTACAATAGTTTAGTAACCCAACCAAGGGTTGGGATCGTCCCAAGGGAGTGGTT
TTGAGAATTAATAGAAAAAAAATTAGTTAAAACTAGTCTAGCTAAAGACGTTAATGATTAAAATCATTGAAATTAAAGGG
GGACACAAGAGTTTCAATTAACAATGAGGGGTTTTGTCACAAGTAAGTAAAAACAGCAAAATAAACAAGGATTTCTAAGA
AATGAAAGAGGATCCTTGGGATGTGACGGGAATACGGGTTAAGCTAGATTATTGGGTACATGCTTTCGATAGAAGATTCA
TAGAATAATTGTGACTAGGCAAACTTTAAGGGGGATAAGCTCTCTCTCGAGCAACTTACCCCGTTTCAAATGCGTTCCTC
TCGGACACCCACTTGCTGCATGAAGACCAGCCTACGCATAAATCCACCCACTCTCTCGAGCTGAGCATGTGGGAATGAGA
CTAGGATTCACTCTCTCTCGTTGAACCTCATGTCGACCCACTCCCATCGGCCATCAATTTAGTAGTTTTAGTTTTACGAC
CTCTCTCTCGAGCAAGCCGAAAACACATAAATAAACTTGTATTTGCAACTACAAATTCATTAAATTCATCCACAACTACT
AAACGAAATCACAATCAAACTACGATTAAACAATCAGCAAGCAAGACCCAACAATTATCTTAACCCATATTTGCTAAATC
ACACCCCAAGAATTGGGGGTTTTAGCTACACATGTATAAGAGATAGAAATTTTATACCAAATTGAGCTCACATTCAACTG
GGTATGAAGATTTAAGTCTTGATACAAACCAAAATTTAAGAATCCAAGAGACCCAAATCCAAATATTGAAGATGGAACCC
TTTGGATCTTCAAGTCTTCAAAACCCTCTCAAACTTAGATAAAAAATATCAAAAAATATTATTCTGTATGAAAATTATAA
TAATTGTTCGACTCTTAAAACAACAATTATAACTAGTATTTATAGTTTTCAAAGATTTGTGCTGCGGCGGATCATTCAAC
GTCATTAGTCTGAATCGCCGATCAACTCGGCGATTCACCCTTTAGTGTAGTTCATCGCCGTCTTGCACCATGCTTCAACA
TCGTCATGGTCTGGGTCATTGGGAGACATGGTACCGCGGAACTTCTCGGCGATGCACCGAATGCTCCCTTTTTCCTCTGA
CTTGATCCTTTCCTTCAGGGCTCAGCATACTGGAACAAAAGGCGAAGTAAGACCCTTCGGCTACTCACCAAGTGGACTAG
GTGATCCTCAAGCCTTCATTTCCTCGTTCTTTAGTCTTTTCGTTCCTTTTTGCGACGTAGTGGATATGCTTTCCTTCAAA
CTTCAAATACCTAAAACATAAGGGTTTTCATCAGATATTGAGATAAAATAAGCATTTGAGGACACAATTTTCTATTAAAA
TATAGCCATAAATAAGTCCATTTTGTGGACTCATCAACACCCCAACTTAAACTTTTGTTTGTCCTCAAGTAAAACTCAAG
TTTAGCAGTTCAACAAAGATGTCTCAAACAGTGCTACAAAAGACTCAATTATGAATGTACACAACAAGACTCAATTTACT
TATGCAAGGATCAATTGTGTACTCAAAGATTCAAGTTGTGACACACCATTACCAAAGATTCTGAAGCTCACAATACTTGC
TTTAAATGCAAGTTCAAGCTCAACAAAAGCCTTCGAAAGCCCTCACACAAATGATGATTCTATTTTCACATGCAAATGTA
TAATCAATTTAATGTTCAAGAATCAGATACAATGCTCACACTTACAAAGATGAACACAATGCATGCTTTCACCCATAGGT
TTGCTCATATTTTCCAATCAACATTTGTTTCGACTTTCTCAAGATAACAAAGGTCTTAACAAGGCTTGTAACGGGGCTGA
GTGCAAATGTATAATCATTTAGGCTTAGTGACTTTTATCCTCATGAAATGTGGTGCTCTGAACACTTCCTTTCTTTTTCC
TTCATCATTTTCATTAGTGCATCATAGGTCATCCTATTATTCGCTTCCTATGGATTGTTCGAAACCCTATTTCTTTGGTA
CTTTATTCCATAACTTTCTCTTTTTTTTATATATATACTCTTTTATTCTTTTTTTTTTTATTATATATGGAAGGGATCAT
TTTTTCTCAACACCATGGGTTGAAGGAGACTTTCCTTGCACTTCTTGACTTTCCCTTTTTTTTTCACCACACTTTGGCCT
AAGTTGGCTATTCAATTAGCCACAATTCAAGAGGATTATAGGTAATGTATTAAGAAATGTCCAGTTTTCATCAAGTTTCT
TTCAAAGAAGGGTGTGTTCAAGAGAGAATCACACCCTCACAACGTAAGTCACAAAAGAGATATATGTCAAATTGATTCAC
ACTCTTCGAAGTAGCCTAAGATCATATCAAGAGAAATTCTTACTTAGTCAACCGGACCAACATGGCAAATTCTAGGTGTT
TTCATGCATGGTTCTAGGAAAGCTTATCACACAAGGCATCGACAGTTAAGTCAAACAAGACTCCACATTTTTGCTAGTGT
GCAATGGTCATCACAAGAAAATCTATTTGATAAATGGCTAATCACAACGAGATGCAAATAGTTCACATATTGTCTATGCA
ACTTAATTTGGCCTCATCGTAGCCGTACATTCATGTTCGTTCGATTGTAAGCACTATTCAAGTCACCAGTATTGATCGAA
ATTGAGACTCAAATTTGCCAAGGAACAACCACATTCAACACACGAGCATAAAAGGGTGGCGAATTTTTCGGAAGAGTCAA
AATCATTTTGCAATTTTAAAAATAAAAGGAGCCAAAAACTCAAGCATCCACATAAAAGCAGTATTTACACGATTTTAATA
CAGAACAGCCCAAATATACACACGAAACACAAACAAAAGTGGCACATAAAAGGTGTGGGCCTCACCCCACCAAAAATAAA
AATAATTTGTCCTCAAATGCAAATAACACAGAATATCCAGAATGTAAATTAAAGGAAGACAGAGAGGGAGGTAAAGAAGG
GATCCTGTCTAAGCAGTCGCTCCATCTGCTTGGGCATCAGTGCCCGATGTGTCACTCTGGATCTGGGCATCAATGCCCGA
AGTCGCCTCTGGGGAACAGCGGGACCAAATTCACTAAGGTCTGTTGAGTGTGTGTTTGCCAGAAAGATATGCACCGCTCT
GCAAAATCCCCTGGCCCATGATGGAATATTAGGGTCTAGGGATATGATCTTCCTTGCAGAAGTCACTACAAGAAAATGTA
CATACGAAGACATTAATTTGGTGACATTTCAAACGAATGTCGGAAAATAAAGAATTTCACGACATTTAAGAACAAACGTC
ATAAAACAATGATATTTGATGTCAAATGTCGTAAAAATAATGACATTTGGTATCAAATATCGTAAATATAGTGACATTTG
GTCCAAAATGTCACTATGATAATGACATTTATTGCAAAATGTCATTGTTTTTAGCGGCACTTAGCGAAAATGTCATTTAA
ATGATGACATTTGCTACAAATGTCGAATATAATATGACATTTATTACAAAATTTCATTGGTTTTAGTGATATTTAAAAAA
AATATCACTTAAATAGTGACATTTAATATAAATGTTGAATATATTATGACATTTACTGCAAAATGTCATTGATTTTAGTG
ACATTTATTGCAAAATGTCGTTGTTTTTAGCGGTACTTAGCGAAAATGTCATTTAAATGATGACATTTGCTACAAATGTC
GAATATAATATGACATTTATTACAAAATGTCATTGGTTTTAGTGACATTTAGAAAAAATATTGCTTAAATAGTGACATTT
AATATAAATGTCGAATATGTTATGACATTTACTGCAAAATGTCATTGATTTTAGTGACATTTAGAAAAAATGTCACTAAA
ATAGTGACATTTGTTGTAAAATGTCACTAAAATAGTGACATTTGTTGTAAAATGTCGTTGTTTTTAGCGACATTTAGCAA
AAATGTCATTTAAATGATGACATTTGCTACAAATGTCGAATATAATACGACATTTATTACAAAATGTCATTGGTTTTAGT
GACATTTAGAAAAAATATCGCTTAAATAGTAACATTTAATATAAACGTCGAATATGTTATGACATTTACTGCAAAATGTC
ATTGATTTTAGTGACATTTTTTCTAAATGTCACTAAAATAGTGACATTTGTTGTAAAATGTCATTGATTTTAGCGAATTT
TAGCAAAAGTGTTACTAAAATAGCAACATTTAATACAAATGTCGAATATATTACACTACTAGAATTTTGTTGTTTGCCGA
CTTCAAAATTGGTCGGAATGTAGTCGGAAAATGTAGTTTTCCGATGACTTTCCAACTACTTTTGAGTAGTCGGCAGACTG
AGTGTCGAAAAATATTTGCCGACTGTAGCAGTCGGCATTCGCCGACTACCAGAGTCACTATATATAAATTAAAACCCGAC
CATTAAAGTACCTGAACTGCTGTTATTGGTCACACTTTAAAAGTGTCGCCTTTTATATCTCATCTACAACAACACTCATT
AAGTGTAAGTTTTCTTATGTACATGCTAAAATTTATAATCCATAAGCTAAGCCAAGTGTGGCCTTTGCTTCCTTATTGCC
CACGATTTTAAAGTGTTGCCTTTTCTATCTTATGTATGACAACACTTTGAAGTGTAGTCTTTGTCCATGTGCATACCACA
ATTTACAGTCCTTTGGCTACACTTTTAAGTGTGGTAATATATTATTTTGGCTATAAAATATTTATCTGCCATAATTTCTA
ATTAAAAAACACCAATATTGTTTTGCATTAAATAATCTCAAACATTAAATTAGCTAATAAGTAATTCAAATATATAGATT
TGCAATAAACTTCAAAAGATAGTATGTCTTGTGTACATACACATACTTATAAAGCAATATTCTAAATATGTGTACACAAT
AGTTCAAAAAGTACTCTTACAATAGTTCAACATATATTCTAGCAATGAATATATTTCACAAAATCAAATATAATGTATGC
AAATTTTTACAATAGTTCAAAAACTCTTCACTATCCACTTCCACTTCAATGAGATCAAATTGACTTGTGGCGACCCTTCA
AATTTGATCACCTCCATTTCCCTACACATTTAAAAAGAAACTAACAATCAAAACAAACCATGTACAACAAATCAAATTGC
AGCAGTTATAGAAGTTGGAAGTTTTGTTGGAGTGAAGGGTCTTGTATAATAAAAGTATAAAGTTACTATAACCCAAAAAA
GAGACATGAACTTCATGTCTCTTTTTGCTTTTTTTTCCCTCCATCTTCCTAAAGGAAAAAGTATAAAGTTACTATAACCC
AAGACATTCTACTGCAAACACCCAGACAAGCATAGAATCAAAGTATTATTGCAGATTACAAATTTCAAATTATTGCAGAT
TACAGATTACAATTCCAGATTGCAGGTTCCAGATTCCTCCCAGCAGCTAGAACATTATTCAGATTTCATGAAAGTGGATG
TGTAATTCAAAGATCAATACAGATGCCCAACAATTCAACAAGCAAAAAGAATTCAATTGCAACAGAGTTTCAAAAGCAAC
TTAGAGCTCCAATCTTAGAGCTCCTAGACTTTTACTTCAATCTTAGAGCTCAACAATTCAGCTGCAACAATTCAACTTTG
TTGTACTTTTGGTGTAGCATGGAACTTTTAGATGAAGCTTTAATCTATCTTAGAGCTCCTAGAATTCCTACAGATTTAGA
TAGAGAAAAATCCCAAGATATTCTCTTGGGAACCCAAGCACTCTACTGAAGACACCAAGTCAAGCATAGAATCGAAAGAA
CCACACAAAATACCTTTTGGAGGACTGGGAATAAATAAGAAACGAAATAGAAATAAAAGAAAAACAAGTAACATGCAGAA
CAAGCATGCTTTGGGCTTTTCATGTAGTTGTGCCATCTATGAGCACCATTAGGACGAAGATGATCTTGAACTCGAGTAGC
TGATTTTCCATTTCCGTAAGTCAAAAAGTAGTTAGGATTACCACGAATTGCTTCCTTGTAGTTTCCAAAGTACATTTCTT
TTGTGAGATGGTCATAATTCTTCTTGAACATCGAGACCTACCACATGATATAGATATATTACTGGTAAACAGTCTAAAAG
AACTTTAGTTGCATAATTAAAACAAATTACAGACTACGCAAATTTTCTCGAAGAAATTCTAGCTGCCACAAACAAAGAGT
AAGGTCTAATGATACGCTCAAATTACACCTCCTTTCAGAAGCATAAGCGATCATTATCAAGTAAAGAACCCAACTTGTAG
GTTGGGATCGATCCCACGAGGAAAATGGTTTAGACTCTACTTTTAACCAACAATTATATTCAATTAGTCAAATTATTTCT
AGAAACAGGTAATAAAAAGGGGGTTGTGCTTGTGTGAAACAAATAGTAAGACTTAATATTGTAATCAATAATTAAACTCA
ACTTTGGTTGTTATCAAGATAAGAGAAATAACTAGGGTACACGTGTTCCCCATAATCTCATAACGCAGTAATCCTAGTAA
TTGCAATCCTTTTCTAGTGTATTACATGCAAAGTGATAAGTTAGGTATCTCTAAATCCTTGGTCCGGCATCTAGAGAATT
TCACCCCGCACCTTGGTCCGGCTACGTGTGTATAATTTACTAACCCTTACCTTTACCTCATATTAGACATCATAATCGAT
GTTTGTCTTAGTTATTACTTCACACCAATCGACACTAGCCTATTAGATAGTATCACACTAAATCTATGTTGATAATTCTT
TTCTTGTTAATTACCTCCTTGGTCCGGCAAGTAGTAACAAGGCGAGTTCTAACGTTGGCCACCGTTAAAAAGACTTCTAA
ACGAAAGAATTATCAATGCATGCAAAATACTAGTCAAGAATTGCTTATTTACTATTCATACTTTGTTAATCGATCATGGT
TCCCACAACCCTAGTTGTGGATTTAGTTACTCATATTAGCAAGAACACAATTCATAATTGTAGATGGAGAAATCATGAAC
TTATGTAAAGAGAATAATAAACCCAGAAAATTAACTTGAATTGCAAAGCCAAAATCTTCAAAACGAACTTGGGAAATCAA
TAATTGCTAGGGTTGCAAATTAATCTCCAAAGTTACAAAGCAAAAATAGAATAATAGTGTCTAACCCCCAAAAATGAGGT
TTACATGTCCTATTTATAGAAAACAAATCCTAAATAAAAAAGGAAACAAATTAAGGAAAGTTTTGTCCAGGTACGCGTCT
TCGATCCACGAGACTGACTTACGGACCGTCGATGGATCTATGGTCCATAAGTCCCTTCCGTCACTCGGGACTTAGAAAAT
ATTTCAGCATCCAACAATCAGCTTCTCTGAAGCAAACGACGGACCAGCAGCACGGACCGTAGATCGACCTACGGTCCATC
AATCCCTTCTGTAGCTCTATACTTAGCATCTTCAAAAATCAGGTACTGGAACCCTCGCAGTCTCACTCTACGGATCAACA
GTATGGTCCGTAGATCAATCTACGGACCGTCAATAGGCACCGTGGTTCCACACTTGGTCAGATTTCCCTGATTTGTCCTC
AACACATTCCTGCTGATCTACGGTCATCACTTACGGACCGTGAATGGACCTACGGTCCGTAGATGACCTCCGTGGATGCC
TTTTTCTGCATTTCCTTCAGCTGTCTCTAAACTTCCGCGCCTGAACACCTTTCCTGTAAAACATGATAAAACACATAAAA
ACCAATATAAAAAGGCCCTAGACACACACAACTTGTAAGTGAAATGTATTAGAAATACCGTAAACTCACGGTATATCATC
TAACACTCAAGCTACTTATATTTGCAAGGTACAATTTTACTTTCTTGCCTCCACAGTGTCTAACTCCAACGCAACCTTCT
TTTTCATTCGTCTGGAAAGAGATGACCCTTTGACTACTAGGTGTTGCTCCATTCTCAAGTATTGGGTAATAGAATTATCC
AAATTTATTTCAAGAAAATCTAAACCTATTCCTAGCCAAACGATTGAATTTAACACTAGAACTTGAAAGATAAGAAAAAA
GGATACAGTGAAAAGATATCTTACTTCACTAAAAGGTTCCTTCTCCTGAAATATTTGTCATCATCAGAGAAGATATTAAT
AAGAAAAAAGACAGCAGAATATGAAAACGAAGCAAATGCATGTTTTTTGACTATTCGTGCATGTAATTACATGCTTAGAC
AGAGTTAGAAGACAACCTAGAGCAATCTCAATGACTTACATAGTTAGGAAATATGACCATGTTAACATCTTCAGGTATAT
CTGCCAGAAGTCTCCGTAAAGAATACTCACTAGTTCCAGGCTTCCAGCTGGATGCATTAGCTCATCAGTATCAAGATGAA
TGATCCAGTCCACGCCAGCTTCCTGTAAAGTTACAAGGAAATGAAGTGGATCAAAAGGTAACCATAACTGGAAACATATA
CTATGTCCACTTTTCTAGTTTAGAGGTTCAAAAAGTGACTATACGAAGAATGCTTTCAGCCTAATAAAATGAAGGCTAAA
ATGAGTGGCACTAAGCATATATATCCTGAAATTTCTAAGCTTCCAGTCTAAATATTGATAAAATGAAGGCTAAAGTGTCA
TAACCTGTTTCTTAGGTTGCACTGAGAATGTTCAAATGGAAAGATTGTCAGTATCCAGCCAGTACGAAGATTGCAAGCAT
TGCTGACCAGGAACTGCTCCGAGAGAACGTGGTGTTTGTCATTGGAAGGAACGGACGCTTATACCAGTGTAACAAAGTTA
CTGAACTATGGCATGAGCATTACCAATCTCAACATTTGGTTCTATCAAGATCTCCTAGAACTGCAATGAGGTTATCTTCA
CTGTCATTGCAAGGTTCTCTTTTCATGTTTTCGGCAGATGGTGGACTAGTTGAATATAATTGGAATCTGTCCAACGGATG
GAATTGGATAGAACACGGAACACCAGATCCAAGTGCCATTCTTGTTGGTTCACCGGGACCATGCTTCACAGGAGCTCGTC
TGTTCTTAATAGGTTCAGATGGAAAAGTGTATCTAAGGGTTCTTGGACGATGGAGCATAGAAATGGAGAAGTTGTGGCTT
CCCATATATGGAAAATGAAAAACATGTATCTGATAATCATGATCGTAAAGAAACTTGTACTTCCGATATCTTGAAGATCA
TTTAGAGAAAATTGAAGAAAACCTCCAAGCCTTAAACAAAAACTGTGACTCCAAGGTTAGTGTTTATTTACAATTCCTCT
ACTTGCTTCTTGAATATTTGGACTATGTTATACGGACTTTCCATCCCTTTGCACAATTTTGATTCCAAACATTCCAAACT
ACGTGATCTCACTACAAATAGCAGGGAAAAGATGACAACTCCTCTTTCACACACATATTATCAGAAAAGGTTGTGAAGGA
GAAAAACTTTCAGAAATTGCCCAAATTTGTGAGAAATATCGAAAGTACCCTACCTGAAACAGAGTCAATGAAGCCAGATG
TTCTTCCTCCGAAGCAAAGAGGTGATGGGTGACCCACTTCTCGGCGGAGTCATCGCTCCTGACCTACCTGACGATAACCT
GCACCACCCCTTCCTCAAAGGCTGAGAAGAAACCTTGTTTTATCTCCATTATCCAAAAACATCAAAAGTCCCAACACTTT
TTTCCACCAAACAAGGAGACTTAAGGTTACCATGGATGAAATTTCCAAGTCATAAATCAGATAAACGCATAAGAATGGAG
AATTGAGAATAAGCGACTTACCTAAACTGATTGAGAAGAAACCTTTGAATGAAATTTAGGGCTTTTGTTTTTTTAGAAAT
TGGGGGGAAATAGAAAATATGGGGGGAGCTTATTATTTTGGCCAAAAATATGGTAGTACTCCTATTTTTTGAAATTCAGG
CAAAAAGTTATTGGAGGGAACTCATTAGTTTAGCTTATTTTTTAATGAGTATTTATAGGGCACACTTATAAATATTTGGG
GAAAAATTTGGCCATAGATTTCCCAAGTAATATTTGGGAAAAAATTTCGCAAATTGCGTTTGTCCATACAATTTGTCATT
AGTTGATAAATTTTTTTGGCAAATATCTCAAATTTCCCAAATTTCCATTTTATTTAGCTTAAATATTTTTGTGTGTGCAT
TTCCATCATTGTGCCGTATGTTTTAAAAATTAAACTTTCATCTTATATAACTTATAAATTAAACTTTCATCTTATTTAGC
TTAAAATTAAAATGTTCATCTTATTTAGCTTAAAAGTAAGATTTTCATCTTATTTATGCTTAAAAATAAAACTTTCATCT
TATTTAGTTTAAAAATAAAACTTTCATCTTATTTAGAATAAAACTTTCATTTTAAGTTTATTAAAGTAAAAGAAAATCTA
TTATTAAAGTTATCCACATTTTAATTATAGATCAAATATAATTATTAAGTGAGTAATAAAAAATTTAATGAAAATATGTA
ATTTAGTAGTAAAGTGAACATTTTAAGAGAAATCAAAATATAAATAAACATAATAATTAAGGTTGTACAGGCGAGTCCCA
ATTATAGAATCTTTTAATGGGTAAAGATAACAAACGGGTCAAGACCCAACCCAATTCAAATTTGCTTGAGTCAAGTCCGG
TAATGAGTTATAGAACGGGTCAAAACTCAATCCAACCCAAATTTTACTATGTTTTACTTATTTTGTTGTTCTTTTTACAA
TANNNNNNNNNNNNNNNNNNNNNNNNNNNNNNNNNNNNNCAAATTTTAAAGAGAAAATACATAAAAAAAAACCTGAACTT
GGTTGGATAACTTACTTTAGTACTTAAACTACACGGGCGTTTAAATACCCCCTTAAGATCTTTGAAGTGATTTTTTTTCC
ACCCTGAGGCTATAACACCACTCTCACCCGCCACATCATAGCCACATGAAAATTTTGTATTTTATTTTTATTTTAAAATA
TTGCTTGAGAGCTTCTCATTGATTATTTTTTTATTATTTTTGTCATTATATATAGTATGATATCAATTATGTGATCTTAT
TAGTATAAGTATGATATTTTTCATATTTCTAAACAATTTCTTATATCATATTTAAATATTTATCGGCTTACATTGAAATT
TTTATTTACTATTTTTTCATTTTCTTGTTCATATATAGGGTATTGTGTTAACATTTTGTCATGTGTGTGTTTTAAAAAAA
ATATTTTTTCACTTATGTCCTTCTATTACTCATCTTTTAATATAGATAAAGTTTTAGTTTCTTGCTTTCACAACACTATT
TATTTCTTATCATACTTTTATTTAATTAATCAAGTATTCTACGTGATGATGGAATCTGATTGATGATTGCACTGCACAAA
CAAAGAAGATTAGTGAAAGAAACAGGGGATACATACATGTTTGAAATATTTTTTATTTGATTTTTTTTTGTTTCTATAAA
ATAATTTTTAAAAATTAAATTTTGTCATAAAAACATACGTAAGATATTTAGAATTATTCCTTATGATTATATATTATGTT
ATATATTTATAAAAAATATTTTTATACTTTGTCGATTCCGTTTCGTAATATTTTTATTTTTTAAAAAACAATCAAAACTA
ATTCAAATAAAGTATTATTGGTATTTTAAAATGTAAGTTTAAAGATTTTTTTAGGGATAAGATTAGTTAATATTTGAAAT
TCAAATTTTAAATTGATTATTTAATGGTTGTGGCTTCTTTTAATTTTTTTTGGATTGGAAGTTTTTTCTTTATATTATTA
ACTAAGGTTTGTTATATGGATATAATTTAATATATTTTAAAAAATGAAAAAAAAAAAAACAACCCCATTTAACGTATGAA
GATCCACAATTTTTAAATTATTTTATAAATTTTTTTGATAATCAGTTTTAATTTTTTTTATATTACTAATTTAAAATAAA
TTTAGAAAAAATAAAAAAGAAACTACCCTATTTAAAAATAAAAAAATCACACTTCTTCCTTTTTTTTTTAATTAACAGTG
AGGCCCTTTAAACCTCATTCATTTAAATAAAAAAGAGAATATATCATCAAAACAAAATTTAATAAAAAAACAAAAAGCTG
AAAGAGAAAGGCAAAACCAAATTAGGCAACCAAAGAAGGACATAGAAAGTCATCTTCTTCCATCTCTATGCCACCGCCAC
TGATGATCTCCAAGCACCAGTGGCTCGCTGGATATCAACTTCCCAATGTCGTATCTCCATCATTTCAGCTGCTTCCACAC
TCAAATTTGACTCTGGAGATCGGAATCTATGGAGACCTCCCAATCTGAGAAAATGCTGCTCTTGGGTGCTGCTATAAAAT
GCTCCAGGTAAGACTTGAAAAACATTATATATGAACTAGAACTCCTTTTCTCTAGTCTAATCATTGATGGGTTGAATCCC
ACAAAGAAATTAATACCACCATCTAAATTTAGAACTTTGAATTGGAAAACTAACTCATTGTTGCTTATACGATTTATGGG
TTTGCAAAAATTTTGGATTGGATCTATAGAAGACGCAGATAGGAGCTATCAACAATCGAATACACCACTAAGAACTTCGG
AGTCTTGATTTCGTACCACTTTGGACACCCATATTGCGACAAACCGAATAACAATTTGCAAAGAAAGTTAACTTGTATTA
CAACGACAACTGAAATACAAGATCAAGAAGGCAGAATCAATGGAACAGTAACAAGGAAAGAAGAAATTAAGGAGATGAGA
AAAACACAGAACAGGGAGATGAGATAACAAGACTCAAATTACAAATCCTAATTTAATCCTAATCTTCTTTTGCTATTTAT
GAAATCTAGTACTTCACGAGCCACGCGTTCTTGCCCCTTGCCCACGTTCTCATCGTTTAGTTCCCACTATGAAGTCAGTT
AACCTTGTTGAAGGGGTTCTCACGCGCTTACTTCTTTTCAAAACCCCACTCTCCTGCTGAGTGTGTTTCTCCACGGTGGC
TGCTGATGTGTCCTCCAAGTCAGCTTGTGGGGTCACAACAATACTCCCGTCCCGGACAGGAACCTTGTCCTCAAGGTTCA
AAGAAGTCTCAGGAATAATGTTGGTGGTATCGTTCAGGTTCAAAGGAGTAATTTGTTGAACAGGGTTACCTATACAGCGT
TTGAGCATGGATATGTGAAAGACCGGATGGATGCGAGCATCATCAGGTAGTTCTACTTTGTAAGCTACATCTCCAATACG
TTTGAGGATTCTGAAAGGCCCAAAATAACGTCTTCCCAATTTAGGATGCTGGTGAAGGCGAACAGTATTCTGGCGATACG
GTTTTAGTTTGACATAAACCCATTCTCCCACTTGGTAATTTAGTTCTCTTCGACTCTTGTCAGCGAGGCCCTTCATCCGA
TTCTGTGCACGAGCCAAGTTAGCCTTAAGGAGAGTTAATGTCTCATCCCTATCCACCAGATAAGCTTCAATCATTTCACT
AGAGCTACTGCCCAGAATGTACCGAGCTACGGTAGGTGGGTCTCTACCATACAACACTTGAAATGGAGTCATCCCAGCGG
AGGACTGATATGCGGTATTGTACCAGTATTCTGCCCAAGGTAACATCGCAACCCATTTGGTGAGAGCATCAGCGACAAAA
CAACGTAGATATTGCTCCACACATTTGTTCAGAGCCTCAGATTGGCCATCTGTCTGAGGGTGGTATGCTGTGCTCATAGC
CAATGTGGTACCTTGTAGTCGATTAAGCTCCTGCCAAAAGCTATGCAGGAAACGAGGGTCGCGATCAGTCACAATAGACC
TTGGAGGGCCATGAAGTCGAACAATTCCAATCACAAAAGCTTCTGCAACTGACTGAGCAGTGAACGAAGATGGCAATGCA
ATAAAGTGTCCATATTTTGACAATCGATCTACGACAGTCATGATAGTAGACTTACCTTTAGAACTAGGCAAGCAGGTGAT
GAAATCCATTGCGATATCCTCAAACACCATCGAAGGAATGGGTAGTGGTTGTAGCAGACCTGCAGGCAATTGATGGGAAT
CTTTCATTTGCTGGCAGACTTGGCAAGAGGCTACATAGTTATAGACGTCTTTTTTTCATGCCCTTCCAATAAAAATTTGA
AGCAACTCTATGATAGGTTCGGGCCACCCCGGCATGACCTCCAATAGTGGTGTCATGAAATTCTTGGAGTAGGGTCTGTC
GTAGAGGAGAATCAGCAGGAATAACCAAACGTCCTCGAAAAAATAAGAGTCCATCTCGAAAAGTGAACCCTGAATCAAGG
GTGGTCTGGTCATGCAAAATGTGCTGTAGAGAAGTCAGCTCTGGATGTGTTTTGTTGAGTATTTTGAGCTCATTTTCAAG
GTCATAACCTCGTACTGAGATAGTAAGAAAAACAACCTCTGGAATACGGGAAAGACCATCAGCAGCTTGGTTCAATTTGC
CAGGGCGGTATATAATCTGAAAGTCAAAGCCAACCAACTTACTTAACCATTTTTGTTGTTCAGGGGTTTGAATTGTTTGG
TTCGTCAAGCTCTTAAGTGACTGCTGGTCAGTGTAAATGGTGAACTTTCTACCCAACAAGTATTGGCGCCATTTTCTAAC
TGATTGTGTGATTGCAAACATCTCTCGATGGTAGGTGGAAGCCTCCTGCATCCTATTACTCAACTTCTGACTAAAATATG
CCACTGGATGCCCTTTTTGTGAAAGTACCGCTCCAATGCCCTGGCCTGAAGCATCTGTCTCAAGCTGGAACTCTTGGGTG
AAATCAGGCAAGGCTAAGACTGGTGCTGCGCTTAACTTATTCTTGAGAGTGTCAAAGGAAGCTTGAGTGGAATCTGTCCA
GGCAAAAGGAACCATGCGAAGTAGGTCTGTGAGGGGCCCAGCTATTGCGGCATAGTGGTGGATGAACCTCCGATAATATC
CTGCCAGCCCAAGGAAACTGCGCACCTGTTTCACATTTCTAGGCGCAGGCCATTGTTGTATGGCTGAGATCTTTAATGGA
TCCACACTAAGACCTTGTATAGAAATTACATGGCCGAGGTAATCAACTCTCGTTTGACCAAACTGACACTTACTCCTTTT
GGCGACTAACTGGTGTTGTCGTAACAAATTTAGAACTGTTTGCAAGTGCAACAAATGTTCTTCCCAAGTGGGACTATAAA
TCAGTATATCATCAAAGAAAACCAGAACAAAACGACGCAGATACATCCTAAATACCTCGTTCATAGTCGCTTGAAAAGTG
GATGGGGCATTAGATAACCCAAATGGCATTACCAAGAACTCGTAATGTCCTTGATGTGTTCGAAATGCTGTTTTCTCCAC
ATCTTCTGGTCTAACTCGAATTTGGTGGTATCCAGCCAACAAGTCAAGTTTAGAGAAATACATGGCCCCGTGAAGCTCAT
CGAATAACTCATCAACTGTTGGTATGGGAAATCTGTCCCGAATTGTGACTGCATTTAGTGCCCTATAGTCCACGCAAAAC
CTCCACGTTCCATCTTTTTTTCGGACTAACAACACCGGTGAGGAGAAAGGGCTTGTACTGGCCCGAATCACCCCTTCTTT
GAGCATTTCAGTGACCATTTCTTCCATTACTTGCTTTTGGAAGTAGGGGTATCTGTACGGCTTAACATTCACTGGATTGG
TTCCTGGCACCAAATGTATCGCATGATCAAGAACTCGCGATGGGGGCAGGCCTTGGGGCTTCTGAAAGACATCAACAAAA
GATTCCAAAATAGCCTGAAGGGTCGGATTGACCTGCTCATCATGAGTAGACACAGTTGAAACTATTTGCAAACAATAGTA
TGCCGAGATTGCATTAGTTGCTTTGTCTCGTCGGAGGCTATGCAATTGGATAGGCTTAGCACTAGTTGGTTCTAATCCTT
TCCAAATATTAGTAGTTCCCTGGTAACTAAATTCAAATGTGCGTTCTCCATAATTCGTGATCACCCTTCCTAATGTAGAA
AGCCAAGATGCCCCGAGGACCACATCAGCCCCATGTAATGATAATACATACAAGTCAAGTGTGAGCCTACATTCTTGAAT
TATGAGGGGAACTTGTCGCACAACCCCTTCGCACCTGAGTCGTTGGCCACTTCCCACTACTACAGCAAAACTAGAAATGG
AAACAATTGGAAGCTGCAGGAAACTTACCATCCTTGCTTGGATGAAATTATGGTCACTACCTCCATCCACCAAGACCTGA
ACCGGGGATCCATTGACATGACCAAGGAATCGGAGTGTGGAAGAAGAATGCCCACCGGCCAAAGCATGATAAGAAATAGC
AGAATGTTCTTGTACCTCCAAACACTGTAATTCTTCTGCCAATATATCATCAGTGACGAACGACTCCGGTAATATTGGTT
CACTATCGGTCTCATTAGTGAGGAGTAACAGCTGGGGTGGTGATTTGCATTTATGTCCAACTGTATACTTTTCCTCACAA
TAGTAGCATAGTCCACGCTCACGACGACTCTGAATTTCAGCATGTGATAGGCGTTTCAATTGAGGGCGCGCAGCAGCGCG
ATTCAAGTTGTTGTTGGTCACTATCGTAGAAGAGTTCTGGTAGGATGAGGAGACATTTGGGTTAGGTAGTAAAGGCGCAC
CCTTATTTGCCAAAGCCGGTCGGATGGGTCCTTTCTCAGCCTGGATCCGTCGCTCTTGTATATGAGCCTGCTTAAGGGCC
TCATCAAACGTTTTTGGCTCATGACTCAGTACCGAGTTTTTAATGTCCTCTCTCAGTCCAGAGATAAAGAGGCGAAGCAT
AAGTCTATCAGAAATATCATCAGTCTCATTTGCGATGGCTTCAAATCGTCCTTGCAGATCTGAGACAGTGGTAATTTGTC
GGAGTTTTGCCAATCTTCCCTCTGCCGACTCCAGACCCTTCTGCTTGAACCGGATTCGCACTTTCTCAGCGAAATGTGGC
CAGTTAACTAGTTGTTTGTTCCTAAACAACCATCTGTACCATTCCAGTGCTTCGCCATCGAGATAAAACGATGCCATAGT
CAGCCTTTGATCTTCTTCAATTCTATAAAAATCAAAGTATCGCTCCGCTTGGAATATCCAAGCCTCTGAGTTGTCCCCGC
GAAATCGACCCAATTCCACTGAAGCAGGTTTGTGCCTGGGTATAGTGGCTGCCGGCATGTGCTCCTGTCGAGCTATCTCC
ATGGTCGGTTCATGACGATGTGTCCCCATCGGAACTTTGGTGGAAACCACCTCCATCAGTATATTTCGGATCTCAGTGAT
TTCTTTAGAGAAGGAATCCTTCACTTCCTTAATTGAATCATCCACGTGAGCCTTGAGTATTTTGTGGTCCTCCATGAGTG
ACCTCTGGATGAAAGCACCAATGCGACAAACCGAATAACAATTTGCAAAGAAAGTTAACTTGTATTACAACGACAACTGA
AATACAAGATCAAGAAGGCAGAATCAATGGAACAGTAACAAGGAAAGAAGAAATTAAGGAGATGAGAAAAACACAGAACA
GGGAGATGAGATAACAAGACTCAAATTACAAATCCTAATTTAATCCTAATCTTCTTTTGCTATTTATGAAATCTAGTACT
TCACGAGCCACACGTTCTTGCCCCTTGCCCACGTTCTCATCGTTTAGTTCCCACTATGAAGTCAGTTAACCTTGTTGAAG
GGGTTCTCACGCGCTTACTTCTTTTCAAAACCCCACTCTCCTGCTGAGTGTGTTTCTCCACGGTGGCTGCTGATGTGTCC
TCCAAGTCAGCTTGTGGGGTCACAACACATATGCTCTCGCCAGGTGCATGGTACGGTTGGTTACCGAAATAGTTTCAGAC
TTTAAAAGTTTGCTAAAGTTATGCATCAATTGTAAACTCCTTCATGCTTCTTATCGGTACTTGTATATCTTATTGTTGTG
TAGTACTTGTGAACTAGATAATCTAATTAGTACCTGGCAAATCTATCTGCTTGATTCTTATGTATGGAGTGTTACATTTT
TCTAAATTTATTATCTTCTTGGCTGTTGTTGGGACTTCATGGAACGAATTGAACTCATAATAACCTGCAAAAACAAAAAC
TAGGTTAGCAAAAAAATCAACAAGAGTATTTCCCTCCCTGAAGGAGTGTTGTACTCTTACTGATATAAAATTTCTGATTC
TATTGATGGAGTTGACCTCCATTGTCACGCTCCAAGGTGACTTCCACTCTCCATTAAGAATATTAACTATTGACAAAGAG
TCGGTCTCAATAATAATCTGTTGAAAATATTTGTCTAAAGAGTATTGCAGACCCTATCTAATTGCAATTGCCTCAGCCAT
CATGTTATAAGAATCAACTAACTTCACACCCTTAGCCCCTACTAGATTACCATTATGATCTCTCACACAAAAAGCAGCAG
AACTAGGACCAGGATTACCCTTGGAAGTATCTAAGACGGGTAACCCTCTTATCTTTTCTTCCTTGTTTAAAACTATAGTA
AAATCACCCCCAATCAACCAAGGCCTATCAATACAATCTGCAACCTGATATAGATCCTCCCACAAGTTCAACCTCTGCAT
AGCATCACACTTAGCATATACAATTGTTTAATAAAAGCTCTGGGGCTGAGTTTGATTCTTCAAACTCAAAGTGAGTTGTT
GTTCAGTATCTTTGACAATAGTGATGTCAAAGTCATGATTAGTATAGATCCATATCTTTCCGTTGCAATTTGAATTGGCT
CGTGGCATTTTTAATCTTCTCCTGTATTTATTGATATATCTAAAATGCTGAAAAGGCTCAAATAATGCAACAAAAGCAAA
GTGGTGAACCTTATGCAACATTTGAACCCTTTGAAAAGCTTGTTGTGACTTCACTGATCTAATATTCCAAATAAAGGCCT
CCATCATTAATGAGATATAGCTTTATTTCTCTTTGGTTGAACTCTGATTGGTTCTGTACTCTCACCACTGCCCTGCTTCT
TTCCTTTTCTAGTTGTCAACTCTCTCAATCTCGACTATAGGTCTTCAGATTTTTGGGATTGTGAAGAACAGCACCGTACG
GGATGTCGAAACGAGGACGATGAGGTTTCGTCGGGAACAAGTTCAGAATGTCACTGGGTCTGCCGATGTTGGCGACGGTG
AACTGTGCCGATAACACTGGTGCGAAGAACCTGTACATCATTTCCGTGAGCCTGCTGTCATTGTTCGTCAGCGCAAGCCA
TGGTGTTAGTTTCGCTCTTTCCGTCCATCACTAGCCAAGGTTTATTTGAGTTCGAGGTCACCAGTGAAGTCGGTTGTGGT
GGAATAGCTTATTTCAGCTCGTCATTGTCTCAATCGCTGCTCATAACGAGGTAAAGCACTCTTAGCTCTTTTATTGATTC
AGTTTGCACTAAATGTTTGATAATGATGTGTTCTTTGATTGGTTCTAAGATTCTCTTACATGATGTGTTTAAGTCTAACT
TTCATTCTTAATCTTCATCTTATTTTCATTGAAATTGGTAGTGTAGGTTTCATTTCTAATATCACTTAGTGTCTATTTTG
AAATTATTTCTCTGTTTGTAGTCTTCATAATTCATGGTCACTATGCCTGCCTCATGTTTTAGCTTGTTTCACTGGTTCAT
CATGATATTGTTCTGTTCTTATATTGTTGAAATAGTATTCATGCTTTCGTTATGTGTTTGGAGGGTGCCTAATGAGTTAT
GCAGTTGCACATTCAACAGATTTTGAAATAAGTTGAATTTTGAGTTTGTATTCTTTAAAGAACAACTGTTCGTATCTTGT
TTTAGGAGAGAAATGTCTTATACATGTCCTCTGCTGTCATACGTTGCTCATTATTTTTTTAGAGTATGAGAGTGTTGGCA
GTACACTTATATAGTATTCTTGATGGTGTTGTAATGAAGCCTTTGACATGTTTGGTATTAAATCAGATTCCTTATGTTAA
TATTTTCTTATATATGCGTCCAATTTAGTATTAAACATGTGTAGTTTCTTTCCCTATATGAATCCTGTTCTTCATGATTA
TCATTTGTACTACATCTGTAGTATATTTTTCATGTTACAGTGATATCTAGTTGAGCATGGATTATGAAGCTTAATTGTCC
TTATTAATTGTAGTATTAAGTTGATAATAAGCCCCCTAGCTCCTATCTTTGTCTAAATATAAAAATCTCTATCCTGATTT
CAATATGTTCTTTATCTTAGTCATTTACTTGATGTTACTGCTCAATATTGCCATCATATATATATAGCTTAGTGTGAGCC
CATGATCATAAGTTTGAGTGGAAGTAAGTGGATTTTATGTAGTCCTAGAGCAACTTTATAGNNNNNNNNNNNNNNNNNNN
NNNNNNNNNNNNNTAGTTTGAGTTGTAGTGATTGGATTTTATAGATTTTTTCCAGCTTCTAAGTGAAAGTTTATAGTTTA
AGTTGAAATAATTGGCTTAAAAATAAAATTTTCATTTTAAGTTTATTAAAGTAAAAGAAAATTTATTAACTTTTCCCTCT
AATTTTTCTACTACGATAAAATATTCCCTCCTATTAGTAATAAGAAACTTTTTTTAAAAAAAAATGACCCTAATCCTGCT
TAAAGTCTATATCGCCTCATGCCCTCAACACATTGCTCAAGTAAAGAAAATTCAGGGTAGCCATCTCCATCCACAGGTAA
TCCTAACGTACTGGTTAAATTTTTGGATGCTCTACCATAAGCAGCCTTTGCATGTGAAAAGCAAAGAAAGAAAAACCACT
GGAGTTCAGAAACTATTCTTCTCGACACCTCTCTTTTCGTATTATTTTTAAAGATTTCATGTTTTCTTTTGGTTCTGGAT
ATTAATTTTCACGTGTTGTGATCTTGATGGCTACCGTTAGCATCAACATGTAAAGGGTTAAGGAAGCTGCCAAACCTCCC
TTTGTCTTGAACTGCTTGCTACTGTAAATAAACTGCAATGCCTTCCCATTCTCAATTGGGAATTCTCTGCAAAAAATGAC
AATAATTGATATTCATATAGTTACATAGGAATACATGATCTGTCTAATTATTAAAGGAGAAATAGAAACTTGATGAACAC
TCCAAGATGCAAAAATGAACACCACATGGCTATTGGCTACAATTTAAACAGAACAATAGTTGAATCTAATTACCCTGCTA
CTAGTATGTTAAGCATGACAATGGTACCTACTGCAATTCCCGCAAGCTCTCCCACCTATAGTAATAATATTTTTACATGT
ATGACTATGACTTTTCTAGGAATCTGCCTGATCCATTTGTTCTTGAGGTGTCTTAGGTCTCTCCTCATTGTTTGTATTAT
TTTTGTTATTCTTCTTTTTTTGAGTTTGCCACTGTTCTTCCTGCTAATTTGGCTCTTCTTCTTGGTAAATCTCTCTTCTG
GCATATTCTATATTAGACTTCAGCTAACCTAGGAAGAATGTGAAAGCTTTAGTTTGACAGTCATATGAACAGTTTATTGT
ATGAACAACAAACCTATAATTGCAGGTAAGTATTGTACTCCCAACAAACCTAGGAAAAATGATACCTAGTTATGGTATGA
CATTATTTGTTTCATTTCAGTTTTTAAAAGCTTTGTCATTTATATATTGAAACAACAAGAACCAAGTAAATTCCGACATA
TAATGCAAGACGTCTTATTTGTTAAGTCATCTTGGTCACTTTGCCTAGTTGACTTTTTTTATCCAGCAATTTAGATGCAT
CATGTACAAGTCTTGGAGAAGAACCTGTAATGATGTACCATTACCTTTGTCTTCATTGTTCCGTTAGATTCACCTTTTGT
CTCTCTTCCTCTTCTCTTTTACTACTTGATTTACTTGAGGTGAGTATATTACCTCAAGTACTAATAATTTCACATGACTA
GCCTTCATACATTATATTGATTTGTTGAAATTTAACTATTGATTTGCAGTTTGAAGATTACAAAGAAAGCAACCGTAGTG
GAAGAACATTGATATCAATCTCAGGACTCTTTGTGTGGACTTTGCAGGTTAGTATGTGTTTGGTTGTTTTCTTTAATAGT
ATGGAGGTATTAGTCTTTAATAGTATGAGGGTATAATTCTTGTTTGCTATATGTATAGGTTATATACTTAATGGATAAAA
GTTGGATAAATATATTGAATAGGCTTGATCTTTTATATGAGAATGAAGCCAAAGAGTTTCTTCATTTTGCATCATTAGAT
AGGCCAGATGCATCTGCAATATTGTGTCCATGTCGAAGTGTCGTAATATGAAATTTGTTCGAAAAGATTTGATTGTTGAA
CATATTGTGGTTGATGGATTTCTAACTAGTTACACTAGTTGGATTTATCATGGTGAGGAGCTATTTTCATCAAAATTGGT
CAATCAGTTAGATAAAGGTGATGAGATGCAAGACATGTTACATGAAGCATTTGGAATTCCTCCTACATCTTTTGTTGATA
TGGACACTAGTGCTGAAGGATTTGATGGGTCAAATCAACATAACATGGGTTTTGATAAGAAGACTGAAGAATTCTTTCGC
TTACTAAAAGAAGCTGAACGTGAGTTATATCCTGGAAGCAAGTATTCACTACTTTCGTTTCTTGTTCGTCTATTACACTT
AAAGTGTCTCAATGAATGGAGTAACAAATCATTTTCCATGCTATTAAAGTTGTTAAAAGATGTGCTTCCAGAAGGTGAAA
CATTGCCCAAGTCCTTTTATGATTCAAAGAAGATTATTAAAGATTTAGGACTTGAATATAAAAAGATACATGCATGTCCA
AATGATTGTATGATTTATTGGAATGAGACGAAAGATAGAACGTCTTGTAAGTATTGCAAAGCTCCACGATACAAACAGTT
CAAAGGTGCATCAGTTAATTCCAGTTCAGAAACATCAAAAATTCCATCAAAGGTGTTTAGATATTCTCCATTAATACCAC
GACTTCAAAGACTATTTATGTCGGCTAAAACATATACTCAAATGAGATGGCATGCTGAAGGTCGCACTAGAGATGGGGTA
ATGCGACATCCTGCTGACAGTATTGCTTGAAGGAAATTTGATGAAGCACATACAGATTTTGCTCGAGATCCTCGAAATGT
TAGACTTGGATTGGCTTCAGATGGCTTTAGTCCATTTAAGTCTATGTCTATCTCACATAGCACATGACCTGTTATCTTGA
TTCCATATAATTTGCCACCATGGTTGTGCATGAAACAACCATATATGATATTATCAACTATTATTGATGGTCCTCGTGCA
CCAGGTAATGATATTGATGTCTATCTACAACCCTTAGTTGATGAGTTAAAAGAATTGTGGCTTGGTGTTGCCACTTATGA
CATATCAAACAATCACATGTTTCAAATGCGTGCAACATTGCTTTGGACAATTAGTGATTTTCCAGGGTTAGGTAACTTAT
CAGGATATGGTGTGAAAACTAGATATGCTTGTCCATGTTGTCTTACCAAAACTAAATATACAAGATTGAAAAATGGGCGA
AAATATTGTTTCATGTCTCATAGACGATGGCTATCTCATGGACACAAGTTTCGAAAAGATAAAGTGGCATTCAATGGCCA
TGTGGAGTTAGATGGAGCACCTAAATGGTTGACGGGAATTGAGATTCTTAAGCAATTTAAAAATGTTAAAAACAAGTTTG
GTAAAGATCTATTGGCCAAATCTCGTAAAAGGAAATGGGATGATGTTGATAAATTGGTGCAAAATATATGGAACAAAAAG
AGCATATTTTTTGAGTTGGAATACTGGAAAGACAATATGATTCGTCATAATCTTGATACGATGCATATTGAAAAGAATGT
CTTTGACAATATATTTTGGACATTATTGAATGTTGATGGAAAAGGAAAAGATAATTTAAACTCCTGTTTAGATTTACAAG
AGATTGGGATCCGAAAAGCTTTGCATCCTAAGAAAAAGGCTAATGGAAAATATTATCTTCCTCCTGCATGTTTCACATTG
AGTAACACACAAAAAGACATCCTCTTACAAGTGTTAAAAGATGTGAAAGTGCCAGACGGATATGCTTCTAATATCTCAAG
TTGTGTTGATCTAAAGCAACGCACAATGCATGGGTTGAAGAGTCATGACTGCCATATTTTAATGCAACAACTCCTTCATA
TTGCCTTGCGGAATCTCCTGCCAGTGAATGTACTTAAGCCATTGATTGAATTAAGTAATTTCTTTAGGGGCATTTGTTCA
AAAGATCTGAAGATAGGTGACTTAGAAAAACTCCAAGATCGAGTTGTAATAACTCTATGTCATTTGGAGAGAATATTTCC
TCCATCTTTCTTTGATATCATGGAACATCTACTTATCCATTTAGCTGAAGAAGCAATGTTGGGAGGACCTTCACAATATC
GCTCAATGTGGTTTATCGAACGGTATCATTTTGTTATTTTTTTATCATACTTACAAGAAATTGTATTTGTATTCTAAAAA
TTGTCTATTTTAGGTTCTTGCTTTTTCTTAAAAACTACATAAGGAATAGACGTTATCCAGAAGGTGCTATTGCAGAGGGA
CGTTGGATAGACGAGTTAATGACATTTTGCTCATGGTATTTAGATGACGTCGAGACTAAGTCTAATCCACCTTTAAGAAA
TGATGTTTTATCTAATGAAACGACAGACCAAGAGGGTCGTCAATCAAGTAAAGAGAAAGGATTTAAGCTTGATGACACTG
CACGTGCTCAAGCCCACAGATATGTTTTATTTAATTCTACATCCACAACTTCATATCGTGAGTAAGTATTAAATCATAAT
TTATACTTAGTAATTAATTATTAAATAATTTTCTTTCAATTTTTTATTAAATAGTTATGTGTTTTACTTCCGTAGTGAAC
ATATAAAAGAAATCAAGAAGGAAAATCCTCGTCTATCAAGACATAATGTGGATCGAATTCATAATGAAAGATTTCAACTA
TGGTTTAGAAATCATGTAAGTATCAACTAGCTAAAATATTTGCTCATATATTACTATATAGGTAATTATAACTTTTAGAT
CACATCTTTATTTTTGAATGCTAGGTCGAGAAGATGCATATGGCTGGTGAAAAAATATCCGAGGAAATTCAAACTTTAGC
TATTGGCCCATTAATACAAGCAAAAAGAATGACTGGCTATATATGTGATGGAGTTAGATACTTAACAGAGTCTCGTGATG
TTAAGAGAAAAACTCAAAATAGTGGTATTATGTTAAAGGCTATCACTCAAAGTTATGCAAGCACAAAAGATAAAAATCCC
ATATTGGCAGAGGTTTCTTTTTATGGAATCCTCACAGACATAATTGAGTTATATTATTCCAAGAATCTCAAGTTTGTATT
GTTTAAATGTAAATGGGTGAACAATAGCAAGGGGCTTATTGAGAAAGATGATTATGGATTTACCCTTGTGAATTTTAATC
ATCTACTATATATAAGACATCAGTTATCAGATGAACCATTCATCTTTGCTTCTTAAGCTCAACAAGTGTTTTATGTCGAT
CATCCTATGGAAAAGGAGAGGCGAATGGTTGTTAAACTTAAGCGAAGAGGTTTTTATGATTTAGGTGATGACACACCAAC
AATTGAGCATAAGGAAGGACATATGGAGTTGTGGCCTGAACAACAATTGGATGACACAATATTTGAAACTGAAGAAGACA
TTGAATAGGTTAGAGAAGGTGTACCAGGATTAGAAATTGACCCAGAAACTTTGGAAAGAAATGAAGCATATGATGAAGAT
GACAACATATCTTAGTTTTTGTTACTATAGTAGTATAATCACTATTTCAGTTCAATTGATTTTTGAACAATAATGACTTT
GATGTTTTTACTCTTCATTCAACTATTAAAATCTCATATGTTTATATATCTTATTATTTGACATGATAGTTAGATATTAT
TTTATACTTTTATGTAGTAGAAACTACTTTAAATTTGGCAGGATTCATAGCTGCTGAGGAACTTCGTTGAAATGGCAAGA
AAAAGACAGAAATTTTAGTCAAGGTGAGCTTTTATATGATTCTTCGGAGCAACAAAAACAACAAATTGGAAGTATGTCAA
TGCCTCAACTACCCCAAAATTGGCCACAAAATGAAAGAGATGAATCACATGATACAAAAAATCTTCCAAGTATTAAATAT
CATGATATTTATTCTTCCTTTCATAATATAAAGTAGTTAGATAATTTTTATATAAATAATAAATTTGCCTCTTTTTATCT
TTGATTATTTATAGATTTTGACCAACAAAAACAACAAATCGGAAGTATGTCAATGCCTCAACCGCCCCAAAATTGGCCAC
AAAATGAAAGAGATGAATCACATGATACAAAAAATCTTCCAGGTATTAAATATCATGATATTTATTCTTCCTTTCGTAGT
ATAAAGTAGTTGGATAATTTTTATATAAATAAAATATATGCCTCTTTTTATCTTTGATTATTTATAGATTCTGAGCAACA
AAAACAACAAATCAGAAGTATGTCAATGCCTCAACCGCCCCAAAATTGGCCACAAAATGAAAGAGATGAATCACCTGATA
CAAAAAATCTTCTAGGTATCAAATCTCATGATATTTATTCTTCCTTTCATAGTATAATGTAGTTAGATAATTTTTTTATA
AATAATAAATTTGCCTCTTTTTATCTTTGATTATTTATAGATTCTAATGAGAGTGAAGAGCAATCTAAGTGAACTAGGGG
TCCCACTATGATGCACTCGGGATGGGGGAAAGATGGTGGAAATTTACATATTGAATTGAATGAACATGGTCAAGTTATTG
GGTCAGAAGGAACTAGATTGAGTTCAAAACTTGGTGTGCTAGCACGAAATGGCATCTTAGCGCCACTGAATCATAAAGAT
TGGAGGCTTGTACCTAGTATGTACAAGGATAGAATATGGGCTCATATCAAGGTTCTTAGTATACACAAAACCTATATACT
AAGATGTTTTTGTTTTTATATTTTATTTTATAAATAAGTTGTGTATTAAATATATGTACAGTAAAATACTGACGCAACTG
ATGACATGAAGCGCATACTGATGATATCATTTGGATCTAAATGGAAAGAATCAAAGCATGAAGCAAAAACCATTGGATAT
GACCCATATAACACTGATATTGAGCGTTTAGCTCATTGTCCAGATAGAGTTGAAGAAGATCAATGGAGTTCATTAGTTCA
TTATTGGAGCTCAAAAGAAGCAAAGGTATGTGCTAGATTTCTATTTCTGCATTTGCTCTACTAAATGAGAATTTCATAGA
AGTTGTCATAAATTATTAAAGTTGTGTTTTCCCTGATTATACTTCTTATTGTAGAACAACTAGAAGTTCTTTCTGATTTG
TCCCTTTCTTCTAATTGGCAGAAATAATGTTGTTGTACATGTCCAGTTTGCCAACCTACACAAAATGTTCTTGTATAGAA
ATTGATTGCACTTTGTGAAACTCAACTATGCTGCTTTTTTATATTTTTTCTTGGCTATTTCTTTTATATATTCAAGATTG
CGCATGTCCTCTTATATATTGTTGTGTTCAAATTTCTAGGAAAAGAGTGAGAGAAACAAAGAAAGTCGAAAAAAATTGAC
TGTGCCACACACATCAGGGAGAAAAAGTCATTCTCAAATTATAAACGATGTACGAAGTAATCACTATTTATTTTCCATAA
TTTATATATTAAATAATACTTATCGTGAATATTTAATGTCAATCTCTTACTATTCAAACATATGACAAAGATGAATAATG
GTGTAAAGCCAACTCGTATTGAGGTGTTCAAAAAAACTCACATTAGAGCGAATAAACAATCAGTAAATGAGATAGTTGGT
GAAGTTATGGTAAACTCTTACTCTTTACAAATATATAGGTACTTTCTTTCTATTACAATTTTTTTTTAAAACTTCTTATT
ACTTTCCTTTTCTCATTCAAAAAGAAACAAATGGATAATCTTGCCGAGGTGTATCCTGAGTTGAATGTCCCTGGAAGTGC
TCCTAATGATGTGTACTCCCAAGTAATGGGATCAGACACTCATGGAATTGTCCGAACTCTAGGAAAAGGAGCATCTCCTA
GCTTAGTAAATGCCCCCGTATATAAACGATATCAAGCTGAAAAAAGAGATTTTGATACAAGGGTTGAGATGGAAGTTCAA
AAAGCTACCTCAGCTATGAAAATTGAGATGACAGAGAAGATGTATGAAGCAAAAAAAGAGATGGAAGCGATGGATAAAAA
GTTGTTAGAAGCGAAAGAGGAAGCAAAAGAGAATAATGAAGTGATGGAGAGAAAATTTTCGGAAGCAAAAATGGATATGG
AAGAAATTATAGCGGATAAAGTGAAGGAAGGAATACAAGCATATGTAGAGTCTTTGGGAATTAATATTGATGCAAATTTA
AAATCAGAGCAGGTGAAATAATTGTGTTGCTCACAAAAAATTACTTTTTTTAGATGAAAACTTAATTTCTCTTAATTATA
ATAGTCTTCCTCTTTTGCAATAGGTTCCTGATAACCCACTTGAAGATTGTCAACAACCATCATCACTTGTTCCAGGTGTT
CACACTAGAAAGGTTAGAGAAAATTTCATTAAAATTTTGAATTTTATTTTAATTGCATAAATCCCAACATTTATATGATC
ATGAGATCAACTAATTCCTTTTTCTTGTTTAATATGGATTAATCAACAAACTGTTAATTGTGTGTCATGTACACATAAAC
AGTCTAAGTGATCATCTTTTTCTTTTGGTTGTTGTTGTTTTTTAGTTGGTATAGTGAAATACATTGTGTTAATTTATCAT
ATTATTTCTAGTTTTCACCACAAAAGTTAAAATGCCTAATCGTACACACTCCAAATAGAAGCCTTGAAACCCGAACCAAA
CATCATTCTAAACCAAAAGGACCCAACTGTAGTTGATGGAACTGACGAAATTTTGATCCGACATCAGAATCTTCGGATGT
TGACAAAAGTCAACTCTTTCATGCATTAAGCCTCCAAAATTGAAAAACTTGCACCAAAGGCTATGTGTCCTGATCATACT
CATCCTCAGAATATATCATTTCATAATATGTATTTATGGTGTTGCTATGTTCATATTGACCAACTTGAACCTGTACCTCT
TGCCCCTTATTCTCTTATGTCCCTGCTGCTTGTTGTTGCCTTCTTTTGATCGCATCTCTCATCTTTTCGCTTAGTTTGCC
CTGAGATTTGTTGTTGATAGTTTGCCCTTGATTTGTGCCCCCACTATCTTGTATGTTCTGCTCCTATTCTCTCTAATGAA
CATTCTTTTTTCTTATTCTTTTTTTGAGTGTTATGAGAAGTATTAAGATTACCATGTTGATCAATCTGTTTACTGTGTCC
CTGACCGGAAACCTTTCCCTGATGGATGAGTTGATTGTGCTCGTTCTCTTGTGTGGTCTGATGAGAAGTGGTAGTAGAAT
CTCTAGGGTATTTCTTAGGGTCAGTGTGTAAATTCTCATGTATATCATGATGAACCCCCCTTTGGATACCCCTTCCTGCA
AGTTAGTAAAATTCTCCTTCAACCCTCCATCCAACACTCCAACAATTTCCATAACAGTTAAACAATTATCTAAAGGGGTG
AGGGGTAATGGGAGCATTGATTCAATACATGTGATCTTAGAGGCCTTTGTATTTCCTTCTTTGTCCATGCTTGCAAGTAC
ATTAGGCATAGAGGGAGGATTTTGGGATATAGGAGTTGGTAACACATAATCGGTTTAAAATATAAGCACCAGATCAGAAC
CATTTATTATTGTAGTGATGAAGTGCTTTCCTGAATCTGCCAACTCCCACGTCATACAGGCAGCTGCACAACACTAACAC
AGTAACGATAAAGGAAGGAAAAACACATCAGGACATTGGAATTCATAGGCAAAGATGTAAGAGATGCTAATTTATCAAGG
AGACACTAGAAATGTATCCGATATTAAAATTGTAGGCACGACTCAAAATGGAAAAGAAACTGTGATATTATACAACCTCA
ACATATCTAAAATCATTAGAGTAGCACTTCTAGAACACATGTCATTTCCTCAATTTTATAAATACCAAAAAATCAAAATG
ACAGAATCAATAGATCACCACACGAATAAAGATAGAATAACTGGTGCAAATAGTTTAGAGTACTAAACTACTAATAGAGC
ATAAAAAGATGTATAGAGTCTAAACCAGGTAGAGAAGTCCACTTCCTTCCTTATATATGACCACAATCAAGTAAAAGAGA
TTGAAGATTTCACTTTCTTCCTGGTCAAGGGATAGAGATGTAGACTTTTTCAAGGATTTCACTTGTTTGCCTGTGTTTTC
CCAGCCGCTGCCTTGTCTTCATTATGATTTTTGCCTGTACTTGGACTGTTTGGCAGATCTGGTTCAACAAGATCAATATA
AGAGCTATGTGTAATAATATTTTTACCTGTATGACTGTGACTTTTCTGGGAATTGCTTGTGCAGCTTCAGTTAAGTTTGT
TTAATATTCCTTTGCTTAACTCTACATACTTAAATATGAGTCTAATCTATGTTAGCAGACCTAACCAACAGTTGCTGAGA
ATGTGCTAACCAAAGTTGGCTTTATCCTTAAAGAGTACCAATTTGGTGAAGTACTTTGCCTCTAGGCTACTTCAATTATT
ATATTCAAGAAGCAGATATTAGTTGTTGCTAAAGCATTTCTGATGCAAAATACCTTGTTTGAATTTCCAAAAATTGTGAA
CCAATTACAAATCGAAGTTGCAGATGCCTGATGGTTACCTGTGCTTTACATAGAGCTTTACTTAGGGTCGATTACAATTC
TTTGATTGACTTTTGTTGTCCTTTGCCTACTCTCTTTTTGATTCTGACTCTATGTGTGAAGTCAAGTCGTGGTGTAGCTA
TTGTTTTTCTTTATCATTGGTTCAATCAGTCGAGGATGTACGAACTTGGTTGCCCTTCAAATGATAGACAGTTCGTCACA
TAATATTAATTATGTTGTTGCAATAGCTTTGGTTCTTCTTTAATACTAATTATTAGCTTGTTGTTATCTCTTGAATCTAT
TGGATTATGGTAAAATAATCTCTACAACGTAGGACGAGACACCTTCACAAACATTAGTCATTGTCCTCATATATGTTTGA
GCTTCTAATCCAAGTCCAATTGAAAAAGAAGATAATTTAGTTCTGCTTCAGGAATTGTTGATGAGTAATTCACTTTTCTC
AATACAAACATACAAGCTGCTTTGTTTGGGTATTTTAAACCACATAAATAATGAACATAATCCTCGGGTTTGATGTCATA
GATTAAGCCTGGATCACCTCATGTGCTGCTGGAACAACCTGTGGTTCGGCAGAGATATTGAACCCTCACAATTCATCGTT
CATGAGTATCATTCCAGCACCACTAGCATCCTTCACATGATGTCCTTTATCAATTCTAGTAACATTACCATCAGATATAC
ACAATACAAATTTTCCTTTGACATTCATATTCTCTAGTGCCTCTGCGCTACAAAATGCATCATTGACATTTCTAATCAGT
GGTAACAGTGTCTCGGAGAAGTCTTTGGGTTGGAATCCTGATTCCCCATCAATTTATTTTCCATCACCAAGACATACTGT
GGCTCTTAGTTTTCTATCAGTAGTGCTTGCACCAACGGTGAGAAGCTATGGATCTCAATTATTTACAGTGCCTGGTATTG
GACCTGTATTGCCAGCTGAACAACTAACAATTAATTTGTTGATTCTCTTGTTGCTTTTTTTATTTTCCTTCCAGAAAAAT
TGGCACACTTATGTATTCAATGAAATGTTAAGTTTTGTAATTCATAAAGTATCAAAATAATCAATTTAATGTTTTTTCTC
AGGCTAACATGATCAAGAAGACTGGAACTAGCGTAGTTGGCACAAATAAAAAGAAGTGGGTATGTTTGAAAAAAAACTAC
AAGATCTTTCTTTTCTTTCAAAAGGAGGAAAATTTCATGTATATAATTATTGCTTTTGCATTAATTCCTTAATATTTTTG
TTTTTAGAAAAATTCAATTAGTCATTTTTGATATCCCAATTTGTTCTAGTTAATGGGGATCTAATTTATATTATCATATA
GTTATAAATTTTCTTATGTGCATTTCTTGTGCAGAATTTTTAAGGAAATTGAGGTCAAATATCAACTTCAACATGCTCGA
CTTTTGGATTGATGATTTCATAAAGATTTATTGCAAATTTACTGGAGATTTTAATTCCATTTGAATTAGAAGTTAATTAG
TTGGTTTTATGTTGAGATTATTACATTTAGTTAGATCTCAATTTTACTTGAGATAGAAAAGATAATTTGTTTTGACATTG
TTTACTTTTACAAGAAACTTATTATATTGCTATTTTGTTCTTTGATTATAATATTAGAAAATATTTGCTTTATATAATAT
TTCTTGCTTATCATGAAGAAGATAGTTTTGAATGCACAGATTGTTTGTATGTATTTGTGTCTTGAGAAAAACTATATATA
GATTTTTCTGGGATGTTTAAAGAAGCTTGGTAGCGACATTAGAATATTAATATGACATTTAGCAAAATATAAAATAATGT
CACCAATTTTTATGACATTTAATAATAGCATTTGTTGACATTAACTAAAGTGTCAGAAATTTCAATGTGACATTTTATAA
ATGTCACAAGTAAGTGTCTTGAAATTTGTTTTCCCAACATTTAATCTAAATGTCAGAAAGTTTAAGTGACATTTCATAAA
TGTCGAAAAAATAAATGTCATTTATCTCATATCGACATTTACTTAAATGTCAAAAATAAATGTCATATATTTCACACCGA
CATTTACGTAAACGTCAAAAATAAATGTCATATATCTCATACCAACATTTACCTAATTATCGAAAATAAATGTCATATAT
ATCTCATATCGACATTTACCTAAATGTCGAAAATAAATGTCATATATCTCATACTGACATTTACCTAAATGTCGAAAATA
AATGTCATATATCTCATACTGACATTCACCTAAATGTCAAAAATAAATATCATATTTCTTATCGACATTCATATAAATGT
CAACAAATAAATGTCGTAATAATCTTACCAACATTTACATATATGTTGCAAAGTAAATGACGCAAATTCTTTCAACATTT
ACCTAAATGTCACAAAATCTTCCCGACAATTACCTAAATGTCGAAAAAATCCCTGACACTAAAATTTACGACATTTGGTC
CAAATGTAAAATAAATGTCGGTAAACAAATTTGTGACATTTAAATATCATAATACAACATTTAGAAAATGTCGTTGTATC
TCCACTTTCTTGTAGTGAGTGGGCATTTTGTCCTTGCCTTTCCCAGTAGTTGTGGTCAGTTTCGTAGCTTTGCCTTTCGA
CGTAGCTGTCTCCTCATTTATCGCACTCCCTTTTGGCTTCTCTTGAGCTAGTTTTATTCTTTCCACAACTTTTGATTTAG
TCATGTCTGCAAAGTCTTGAAGAGAAATTTGAAAAACTTAAACCAAAGCAAAGCGAAACTTATGCAGACAAACTCGCCAA
ACCAGATGGCGAATCACCGAATTTCTTAGGCGAGCTAGATCAAGGTCACCAAAGGAATTAGCTCTAAAATTGTAGCAAGA
AGGTGAAAGGGGAACTTCTTCGACGGGTCATTGATAGTTTTCGGTGAACCAGGACAAGTCCACCGAAGTTTCAGTGCATA
AAAGTTCAAGGGTGCAGGTAAAGGGTGAAAAAGAAGACTTTCGGCGAGTCGCCAAATGCTTTCTACGACATCAAGCTTCT
CACTGAAAGTTACAAAATTAACTATTATATATAACATGAAATCAAAAGCGAGATAGGGACATTAGGCGAACCGCCGAGTG
GTTTGGCGAGCTCGGCCCAGCTCACCAAACGGCCCAACGTGCCTATTTTCAACCCAACTTCTCGAATTTAACCCTGCAAC
TCCCGAAAACAAAATCAAAGCATGCACTAGCACAATTAAGGTAGGACCCATAACACCCAAACACAACCCTTCGAATTTTA
ATCAAGTTTAAGGCATGCAATTACGGGAATTCAACAATCACAACTATCCGAGCAAGGATATCAAATTAAATAATGCATGT
AAATAATCTAATCCTCTCAGAAGGAGTGGAACAATTCAACCAGATCATGTTATTGCAAATGAGTACAGTTTATGATAAAT
TAAACTTGAGGCATAGAGAACTAACTTTTTGTGTCGCTAAGGAGAGGATTAAAATGCTAAGCGGTAATGTAATCCAAGTC
CGAGCACAATTCAACAACTAAAATGCTCTAAAAGTGCAAGAAATATAGAAACTAGAGTGCATGTGTGAGTTTGGACAAAT
AAAAAGTAAGGGAAAGTGAATGAAGTTGAAACTTTTAAACCTTTGGTTTGCAAAAACCGTACAGTTTTCGCCCACTCAGC
GACATTAGTCAAGCTCACCTACTCACTCGGCGGAATGCCGACTAGTTAGTTTCTTTGCTGAATTTACAGGACCTCTGGTT
TACAGGGGGTACAAACGGCGGTTTCCATCGTGATCGCCAACATGGTCGGCGATTCGCTAATAATTTTCAAAGCTCGCCGA
GTTTTATAGACTCCAATGTTGAAGATGTCTTGAGTCAAACAGCGGATAAGGTCGAATTCGGCGACTGGATTTATTGCTTG
CCATCCTTCAATTTTTCGAACACTTGTCATACTTTATCATGTACAAACAAAACACCATTATTTTACCACGAAATAAGAAA
GCAATTAAAGGGGCTTTGGGTTGCCTCCCAAACAACGCCTTAGTTAATGCCGTGGCACGATGCAAGTCCACCTTCAAACC
TCACTCTTGGGGTTAGCAACCCTCTTGCTATCTCGGATTGAGGTGAGACGATATATGACCCATTTGGGTCTCCAATTGCT
TGATTGAAACAGAATGGGAGGTGACGATCTGGCTAAGGGTAGAAACATCTTCTTTCATGCCTTTCAGCACTTTGTTTGAA
CCTTTAACTTTGTTGAGGATAAGCGAAGCATATCTTCAGACCTACCACCTTTCGAATCCTTGGGCTTCTGGCGCTCATGG
GGAGGCACATATCTATCCTTCTCCCCATCTTTCCAGTTTGGATTTCAGTCCCTCCGTTCACGATCTCTATCCTTCCAGCC
TTCGTCTCTAGCCCAGCCTTGGTTACCACCCTACCTTGGGTAGTTTGAACGATAGCACCCGTCTTGATTTGCTAGAAAAT
TTACCTCCTCGTTATATAGGGCTTCAAATTTCATCTCTTCAGGATTTGCACACCCGACCCCTACAACGTTAACACTACAA
GCACCAGCCCTCATGACATTTTTGGATAGAATGTCAAGTTGTGTCATGATTTTGGCCATGTTTTGGTATCTCTCATTGTC
CTTTTCAATCTGCTCCTTAGATAGTTTGAATGTGAGAAGGGATACTTGGTCCTCGCGAGTGTACCACGCTCTGTTGATAG
TTGTCATACCATCTAAAAGTTGGGTTACTACTGCATATGGCTGCTGCATTAAGCCTTCAGGCGAGAGTTGGTCACCAACA
CTTTTGTTTACCGAATCCAAACTCCGGTAAAAGTATTGAAGTAGCACGTTCTCCAGCAAACCGTGGGTTGGGCATTACAA
CACCAACATTTTGAACATTAGCCAAGTTTCGTGCAGAGGCTCTCCTTCCAGACGTTTAAAGCTCTGGATGCTATCCCTCA
GTGACATCATCTTCCAGGGAGGGAAAAATCGCACTTGAAATGCGGTTACCAACTCCTCCTAAGAAGTGATGGATTCAAGT
GGTAGCTTGGTTAGCCACTTGCATGCCTCTCCCATCAACGAGAAAGGGAATAGCCTCAACCGGACTGACTCCTGAGAGAT
GTTTTTGAAAGAGAATGGTCCGCACACATCTACAAAGTTTTAAAGATGCTCGTGAGGATCCTCATGAGCCAGTCCGCTAA
AAAGTCCCTTTAGTTGCAAGAGTTGCAACATGGTGCTCGTTATGTGGAACACTGCATTTCCCTTGGCTGGGGGTAAACGG
ATGGCTCCAACACTTCCCATGATATGGGGCCATTGATGTTGGGCTCTTGGACATCGTTGAGATTTTCGATGAAGTCTTGG
TGGCCTACCTAGCTACCGTTGCTACCATTAACACTCATGCTTTCTAAAATATTCACACAACAAACAAAACAAAACTAAAA
ATTAGGTAAGTAGACTACAACTATTAAGAACAAAAATTCTACTAATCTAAGAATTCCCAAATAAAACCACTCCCCAGCAG
TGGCGTCATTTTGATGTTTGCATAATCAACACACAAATTCTGATGCTAGTGTCTACGATCGTACAATAGTTTAGTAACCC
AACCAAGGGTTGGGATCGTTCCCAAGGGAATGGTTTTGAGAATTAATAGAAAAATAAAATTTAGTTCTAACTAGTCGTAG
CTAAAGACATTAACGATTAAAAACATTGTAAATTAAAGGGGGACAATATGGTGTCAATTAATAATGGGGAGTTTTGTCAC
AAGTAAGTAAAAATAACAAAATAAACAAGGATTTCTAAGAAATGAGAGGAGATACTTGGGATGTGACGGGAATATTTTCG
ATAGAAGATTCATAGAATAATTGTGACTAAGCTAAACTTTAAGGGGGATAAGCTCTCTCTTGAGCAACTTACCCTGTTTC
AAATGCATTTCTCTCGGACACCCACTCGTTACATGAAGACCAGCCTACGCCTTAACCCACTCTCTCTCTCGAGCTGAGTG
TGTGGGAATGAAACTAGGATTCACTCTCTCGAGTTGAACCTCATGTCGACCCACTCCCACCGGCCATCAATTTAGTAGTT
TTAGTTTTACGACCTCTTTCTCGAGCAAGCCGAAAACACATAAATAAACTTGTATTTGCAACTACAAATTCATTAAATTC
ATCCACAACTACTAAACGAAATCACAATCAAACTATGATTAAACTATCAGTAAGCAAGACCCAACAATTATCTTAACCCA
TATTCGCTAAATCATACCCCAAGAATTGGGATTTTTAGCCACACATGTATAAGAGATAGAAATTTTATACCAAATTGAGC
TCACATTCAACTGGGTATGAAGATTTAAGTCTTGATACAGGCCAAAATTTAAGAATCCAAGAGACCCAAATCCAAATCTT
GAAGATGGAACCCTTTGGATCTTCAAGTCTTCAAAACCCTCTCAAACTTAGAGCAAAAATATCAAAAAATACTATTTTAT
ATGAAAATTATAATAATTGTTCGACTTTTAAAATTACAACTGTAACTAGTATTTATAGTTTTCACAGATTTGTGTTGCAG
CGGATCATTCGGTGTCGTTAGTCGGAATCACCGATCAACTCGGCAATTCACCCTTTGGTGTAGTTCATCGTCGTCTTGCA
CCAGCCTTTAACATCGTTGTGCTCTGGGTCATTGGGCGACATGGTACTGCTTCGCAAAACTTCTCGGCGATGCGCTGAAT
CCTCATTTTTTCCGCTGACTTGATCCTTTCCTTCAGGGCTCAGCACACTGGAACAAAAAGCGAAGTAAGACCCTTCGGTG
ACTCGCCAAGTGGACTCAGCGATCCTCAGGCCTTCATTTTTTCGTTCTTTTCAGCCTTTTCGTTTCTTTTTGCGACGTAA
TATCCATACTTTCCTTCAAACTTCAAATACCTATAGCGTAAGGGTTTTCATCAGATATTGAGATAAAATAAGCATTTGAG
GACACAATTTCTATTAAAATATAGCCCTAAATGAGTCCAATTTTTGGACTCATCAGTTACTACTGAGGTAACAACTTTGA
AAGCCGATGTTTCTAAGCTGAGGAAGGATGTGGACCATCTAAAGTTCATAGACTTTACTTCACTATTTGGGACAGTGGAG
ATCCTAGATGATCCGAGTGTTGAGATTTCAGTTTGTACTGAAGTGCCTCTTGCTATCACCAGAGATGACATTATAGAGGA
CACTATTGTGAGATGCAACTGTTTATGAGCATCTGACCGACTTAGAGGGTGCCATGTTCGAGATTGCCCGACAGGCTTCT
TGAGAGACACCAATATGGCTGGCCCCAGTGGAGCCACAATTGACGTTACACCAGGCACTGATTCCCTGATAGATGGAGTG
ACTGAGATGCAAACTTCACCCAGATTAGCTTGGCAGGATGACATTTTTACCTCCCTCTATGTTATTTTGAGATACTTTAT
GTTGTTTTAGTTGCATTTAAAGACAGCTGCTTCTTTTTGTTGGGTGGGGTGAGGTATTTCCATACCTACCTCTTGTGATT
TTATTTTGTTTGTGAATATTGGGCTGATTTTGTTAATTTATATATGTTTTGATCTTGATCTTGTGGATGTTTCAGCTTAT
GGCCCCTTGTTTTGAATGGAAATAGTTTTGATCCTAATTTTAAAATTTTTGCCACCTCTATTGTGTGTGATTGTGGTTGT
TCTTGTGCAAATTTGAGTATCGATTGTGATCAATAATGATGACTTGAATAGTGTTCTTAATTAAACGAAATAAATGTGCT
GCTACGATGAGGCCAATGAAGTTGCATAGACAATGTGTGAACTTTTAGTATCTCGTTGTGACTAGCCGATTATCGAATGA
GCCTCTTGTGATGAATATTACACACTAGCTAGAAAGTGTGGAGTCTTTGTTTGATATTGGTGTCAATGCCTTGTGTGATG
AGATTACTTTGAACATTGCGTGTGATGACACCTAGAATTTGCCCTGTTGGTCCAATTGATTGAGTGATGCAAGCACTTGA
AATGATCTTAGACAATAATTTTGAAGAGTGAAACAATTTGACAATATACCTATTTTGTGGTCAACCTTGTGAGATGTGTG
AACCTTGCTTGAACCCTCTTAAGTCTTATCCTTTTCTTGGAAGAAACTTGAACAATTGTGACCTCTCTTTATCCATTCAC
CCATAACTTTCATGAAGTGTGGTCTGTTTGAATAGCCAACTTAGTCCAAAAGCCTAAGTTGGGGGTGTGGTGAAAAGAGA
AGGAAAGTCAAGAAGTGTGAAAAATCCCCCTTTGAGTAATGGTTTTGAAAAAGATGGAACTGCTCCATGTAAAAAAAAAG
AGAAAAGAAGAAAGCAAAGAAAATGAATGAAAAAGTTGTGAAATAAAGTAGTGGAAGTTGCAAAAGAAATAGGGTATCCG
GTAGTTCATATGAAGTTGAATGATGGGGTGGATTATGAGCATGATTAAAACATTAAAGAAAAGGAGAAAAGTGATGTTCA
GACCACACTTCATGAAGGTAGAAGCCACTAAGCCTAAATGATCATACCTTTACACTCAGCCCCGTTACAAGCCTTGAAAA
GACCTTTGTGATCTTGAGTGAGCTGAAACTAATGTTGATTGGAAAATAAGGGCAACCCTATGGGTGAAGTCATGTATGTG
TTCATCTTTGTGAGTGTGAGAGTCGTATGTGATTCCGAAACTCTAAATTGTTGAAGAATTTTGTGTGGATATGGAATCAT
CTTTGTTGTAAAGGTATTTGAGTACCTTTGTTGAGCTTGAACTTGCATTTGAAGCAAGTATTGTGAACTTGAGCATCTTT
GATAATGGTGAGTCACAATTTGAATCTTTGAGTGCACAATTGATCATTACATGAGTAAGTTGAACCTTGTTGTGTGCATT
CATGTTAAGTCTTATGCAGTATTGTTTGAGACTTCCTTTTGAACTGCTAATCTTGAGTTTTACTAGAGGACAATCAAAAG
TTTAAGTTGGGGGTGTTGATGAGTCCAAGATTTGGACTCATTTGGGGCTTTGTTTATATAGTTTTAGTGTCCTCAATGCT
TTATTTGTGCTATAAACTGATGTTAAAGCCTTGATTTTTAGGTATATGGATTGAGGAGCAAAGCAAGGACACTAACAAGC
AAAAAGGAACAAAACTAACTGAAGAATTGAAGAAAGGCGAGCCTGATGATCGCAAAAAGCACTTGGCGAATTGCCGAGTG
GATATTTTGACTGCCTAAAGTTCCAGTGTGCCAGCCCTGAGGGAAGAAACCAAGTCGACGTCAGGAAAGGGGCCGTCGGT
GAATCGCCGAGCAGTTCTGCGATGCCAAGAGTGATCACCCAAGTCATAGGACATGAGGATGATGAGAACCAAGGCAAAAA
GGTGATAGAAAGAGCAAAAGAGCGGTTCGCCGAACCACTCGGTGAACCCGACTTATCTCGCCTAATGGCCCTTCGTAGCT
AATTTTTGGCAACTATAAATTGAAGTTTGAACTGTTAATTTAAGAGTTCTCTTTTCCAGATTTTAGCTCACTACCATTTT
AGAATAGTTTCTCAGTAGACTTGAAGGTTTTTGGAGATTCAATTCAGAGATTTTGCAAGTGGGTTACTAATTTTTTTTTA
TTTTGAGCATTGTAAAGGCTTAATTACTCTTACCAGTTGATGGATAATCGATTTGGTAAATGTTTTTACTTTTTATAATG
TTTGGCTAAAACCCCAATTCTTGGGGTGTGATCATATGATTATGTGTTGAATTAGTTTACGAGTATTGTTAATTACTAGT
TTAAATGCTATATTGAAGTGGGTTTAATCATTAGTTGTGGTTTAATTTATGAACTGTAGTTGCAAATGTAGTTCTAAGTT
TGTGTTCTTAGCTTGCTCGAGAGAGAGATTTTAGAACTAAGACTATTGATTAATGGTTTGTAGGTATTGGGTTGAGCTGG
GTTCAGCTCGAGAGAGTGAATCCTAAACCCAATCCTACCCATCTAGCTTGAGAGAATGGATGAAGTAAGGTGTAGGTTGT
TCTTCATTTCTACGCTTTTTGATGTTCAAAAGAAATGATTCGAGATAGTTGTTCGAGAGAAAGTTATCTCCCTTATAGTC
TAGCCTAACCACTGATTTGTAGTTGTTTACTAGTAGTTTCAATTACCCATATATCAAAATTTGCCTATAATCGATCACAT
CCCAAGAATTCTTCTCCTTATTGATTGTTTCAAATTGTTTATGACTTCGTTGTAGTTGATAATTGCAAACGAAAACCCCC
ATCTGACATTCGTGTCACCCCTTTTGATTTATATCATATTTTTTTCGATAATGTTTATTCCTATAACTAGCTAGATCACA
TTTGTACTTTTTGATAGAATTTGGACATGTACCGCTCCCTATGGGATTCAACCCCAACTCATTTGTTGGGTTATATATTG
CTTAACGATCATCGACACTTAGAATTTGATTAATGTATTTGATAAACGTCAAAGATAAATCAGCTGTCAGAGTGCCATAC
AAGGAGATTACTGATGTCTGAGTTACCCCCGCCTTATCCAATGACATTTATAGGATATAAGCTGATTATCTGAGGAACGA
TGTAGCCAGAAGGAAGACGCCACTACCTGACACCACATTGGTAATGGATTTCACTACTCTAGAGTCTGACACTACTCGTC
CCGCTCCTTTAGTGGAGCCTTCATGTATCACTCCACCCTCGTTATGCCTTTCATTCTTATGCACTATCCACTTCGACTAC
ACTTACCCCTGCACCCCGACCTCCCTTGAACTAGGCCTTGATTTTTATCAAATGTGTAACCTTGCCCATTCTATGGATTT
TAGGGTGTCTAGGATTGAAAGGGAGATGCCCATATTTATTGAGAGGTCTATTGAGGCTTCTATGTGCCCAGTTAGGGCTG
TTGTTGTGTTACATTGCGCCACTCTAGCTTTGTATGGGGAAAGGTTGGACAACCTCATTTCTAGAGTTTAAGCGAGAGAC
AACTGTGAGGGCAACTCTAATGATTTGACTAAGTTGAGGGGTGACATGGCTACCCTTAGGGATAATGTGGACTAACTAAG
GTCTATTGACATTTCGATGTTGTGGGGTGAGGTTTCCTTGCTCGAAATGCCAAAGGTTGTGCCTCCTACTAAACTGAGAA
CTAACGCACCTAGTAGGGTAGCTGATCACCCAACAGATGTTGATGATGCCGAGGATGATGTAGCCTAGAAGACTAATGAG
GATGAGTTTCAGAGAGACGGTGAAAGGGTGATTGCTGAGACTTTAGCAAAGCTACTTGAGATAGAAGAGTTGACAATGCA
CGTGAATTTAGATACTTCCATGGTTGGCACTAGTAGGGTCTGTCCTTAAGACTCTACTATTCCTCCTCCCGATGTGCCAT
ACAATGATGCCCTGGTTGATGCTACATTGTTGCCTTCTGTTTCAGTTGTGTGAGGTACTGATACCGACATGATGTTATCC
CCTCCGAGCCTTAGAATTAGATTTGTTTAGAGGCATAGCCTGTCAGGGGGACCTTTCAATCATTCTCCTCCCGCACTTGC
ATTTTGATAGCATTGAAGATGCTGCTTAATATTTTTTTGTGGGGTGAGGGTACATGTGCCTACATTCCCCTTTTTGGATT
GTATTTTGTTATTTCAATTTTATTTTGAGATATTGTAGTATTTTTGTTTTATTTATGATATTTGGTTGGTTTTAATCTCA
TTTTGGCCCTCTAACCATTGGCTCATATTTTTGGAGTTATGGCTTGTGTTTTCATCGATGAAATTTCATGATTGATTTTG
TTCAATATTGATGTCTTGGATAGTACTTATGAAGAGAGATGTATCATGTGTTGATATTACATGAGAAAATCAGTGTTGCT
TTACTTGCGAATGATCTTTTTTATTTTTGTGTTGACTAGTTGCGTATTGATGTGAGCCTTGCAATGAACATCGCACACAT
GTCTTTTGATTTTGTAGAGTTGTGTTAAATGACTGTGTTTAAAGTGTCATGTGTGGTGATGTCATACTTAAAAGCATGCT
TGTTGATTCCTAGAATTTTCCTTGTTAATCTAATTGTCTAGCCTTGGTGAATGCAATAAATGATCTTGAACACAATTTTT
TAGAGGGAACCCAAAAACTTCATACCTTTTGTGACTACCTAGTGAGGGTGTGCAACCATCTTGGCATCATTTGAGCCTAA
ATCATTTGTTGTCATCTTTGTTGAAAACTCTTGATCCAAATATGTTCTTAACTTCTCACTAATAAACTCTTTTCTAAGTA
TTGATTTGTTTGAATAGCCAATTTAGGCCAAAATCCTAAGTTGGGGTGTGGAAAGGAAGGAGAAAAGAAATTCAAGTGAA
AAAGAATAGAGAAAAGTGAGATTCAACCTAAAGTTTATAGCAAAAAAAAGGAACCCCTCCTTATAAAAAAAGTGAGCAAA
AACAAGAAAATGAAATAAAAAGAAGGTTGTGATGAAATAAAAAGGGTGTCCAATAAATTGAGTGAAAAATTGAGGTTTGA
GTTTTCAAGTGGAAAAAATGAAAAGAACTTGAGAAGATATGAAAATGAGTACAACAATGCTTTGAAAAGGTGAAGTCACT
AAGTCAAATTGACCATACCTTTATCCTTAGCCCCATTTCAAGCTTAAAATACCCTTGAGATCTTGCTTAAACTAGGTTGT
GTGATTATTGGATAATATAGGCAAACCTATGGGATGCAACTTGCATGTATTATTTTTTTTTAGAGAGTGAGGAGTTGTAT
TGATTCCTAACTTCTTTGTTGATGTGCTTTGTGAGAGCTCATTTTTTTTATGTGAGCGCACTTAAATGGTTTTCTTGAAG
CAATATGATTTTGCATTATTAGAGAGCATGAGTGAGCTTGAGCTTGTATTGATATCGACCAGTCATCTTTTGAAGCTTCT
TGAGCATGATTTCAATATTCCATTTACTTTTTAGTAGTTTTTTGGTGACACTTGCATGTTCAGTCACATTTGAGAATTGT
TGTAGACAGCCTTGTTGAACTAATTGTGTTCTTGATTTACTTGAGGACAAGCAAATGTTTAAGTTAGGGGTATTGATTAG
TCATAGATTTCCACTCACTTGAAGCCTTTTTAGTTCAACAATTAGTGTCCGCAATGCCTATTTGTGTCCTTATATGATGA
TATTTTGACATTTTGAAGTTATAAAGGATAAAAGACAAGGCAAGGATGAATATATGAAAAAGGAGGTCAAAAACATTGGA
AGGATTACAAACTCCAAATGGGTAGTCGCCTAACCAAAAGGGCAGATCGCCCAATTGGTCAAAGTTCGCCCAAGTTGACA
GTGTTCACAATTAAAAATATTCAAGGCAAGTTGACAGACTAAAGTTGAAACAACAATTCACCGATGTCGTTGGGTGAGCT
AGAAGTTCCATCGTTAAAGGTGACAAACTTTTGAGTAAAAAAGAAAGTTGAATGGGCAAACATGATAGTAATCAGTGATC
TATTGAACATGACAGGTTGACTCGATCGAGTTTGCCAACTGAGGTTCAAACACCTGAAGCCTGAAGCAAATGAAGGGCTA
GCTAAAGAACAGAGACGGTGAATCGCTGAATGTGTTAGGCAAGGCTGACTAACGTTGTCGAGTGAGTCACGTATGGAATT
TTAGGCTAATTTTTGGTGAACTATAAGTAGACAGATAGAGAAAAAGGAGAGTTTTTTCCATTTCCAAAATTTAGTGTTCT
ACTGTACTTTATTTTTTATATTAAGAACTAGGCTCTTTAGGAGTTTTTCTAACACTCTTGTAATTGATGATTATGAGTAA
AATTTGAAGTGGGTATTGAAGATTGTTGCAAATTTCTAACTCTTTTATGGCTAGAAACAACATTATTATACTTTCTACTC
ATATTATAATGACTGGCTAAATCCTTGATTCTAGGGGTGTGATTGGGTGTTGATTTAATTTTGGGTCTTGTGCCTTACTC
TAATTTATTGTTGTTCATTCATAGATTTGAGTAATTTAGCATGTATGAGTTAAGATTTCAAACTTAATCCTAGTCTAGAT
CTTTAATTGACACTCGAAAGAGATCAATTGAAGTGGGTAAATAACTTGATGCATGCAATTTAGGTTTGATTTCTATAGTT
TGCTCGAAAGAGAAATTGTGGTTCAATTCTAGTTGCCAAATCTGGTCGAAAGATAGCCTTTCGTGAGGTAATGAGTTGAT
TTGTTATTCACATAGATGAGAATGAAAGGAGATTCCATGATATGATGTTTTGGGATCAAAAGAAGATTAGTTTCATTGAA
GATCAAAAGAAGATTAGTGTCATTGAATAACCATGTTCTCGATCTTAAATTGGGGAAGCGATTCATATCTTCAAAATTAA
GACATAAAAGATGAGGTAGTTTGCGTTGTGCTGTGACGTTAAATTGTGCGCTGATAGGAGACAATCCATTATTTTTGAAA
TTTTTATAGTAGTGAACAATCAAGGATTTTGGACTCATATTAGGCTTCTATTTCACCAAAGGTAATGTCCACAATGTACT
TTTCTGATCAAAATGTGTTTGTATTTCAGATATGAGAGCATACAGATGATATGAAGATAAAAGAGATCAAAAGAAGTCAA
AGGATTTGGAGAAATATGCAAAGGCAGTGTTGAGCATCGCCCAAGTTGACTCAGCACATTGTCGAAGGTTATATTTCTCA
TCCCTCAAGTTCATCTAAGTTTGGCCATAGAATGGAGAAGGTTGCGTATAACCGAAGTGATTCGGCGAAGGTCATTGGTG
TCGTCAAATTTAATACACCTTAAGGAAAAAAATCAAAGTTGGAAAGCCTGATTGATGATGATTGCGCATCGCCGACCGAC
TCGGCGCATCATTGACCTACTCGGCGTGCCCTCGCCGACTTAGTTCACCGAAATGACATAGAGGGCATTTTCAAGAAAAG
TTTTGTGAACATATAAATAACTTTTTGAAGAGAGATACTTTTTGCCATTATGAATTTTCTAACTCTCTACAAAAAAATTC
CTACTATTGGAGATTAAGCTTGTACTTGAAAATTGGGTAGAGCCTTCTTGGTATTGAAGGTTTTGGGGATTGAAATCTTA
GAATTTCAAATCAAGTAGCTATTAAGGATGAGAATTTTGGTATATTTCTATTACATTTTGTTGTGAGTAGCTTATCTCCC
TATTCTTAGGAATGTGCAATGTATGGATGATTAATTTATTGATTGGATGTTGTTTAATTGCTTATTAAATGTTGAACTGA
TTTGAGTTCAACTATCTCTTTATGTTTCATCTACAACTTGAGGTTGCAAACTCTTAATTACTTCAGCCCTCTAATGTTGC
TTGTGAAAGACCATTGGAGTGAAAGAAATCTTGTACTTTTAGTTTTAATAATTTTATGTCATTACATTTATAATATTAAT
CTTTTTGTTAAATATACATTTCATGATGTTTGATACTTTTAGGGATTGTTTTGGTAGAGTGTATTAGCAAAATTAATGCA
TGTATTAGCTTTATGTATTAGTGATACCTTGTTTGATGCACTTTTTTCATGCTCTAATGTATATTAGAGAGTGTATTACT
AATACCATGAAATAACTAGGTATTAGTAATATCAAGGAATTTAATGCATGCATTAACATTTCAAAGAAATAAATACCCCT
CAAAACCCCTTTTATATCCTTTTCAAAATAATTGTGGAGGATATTTTTGTAGTTGTTTTTAATACACCAAAGCAAACAAC
ACATAAGAAATAATCTATATATATAACTAATGCAAGTATAACTAATACAAACATTATTAATGCAAGCATTGTTAATATAC
TTTATTTAGCATTATTTTTACACAACCTACCAAATGACCCCTTAGTTTTTATGATTAATTTAATTAAAATTTACTAATTT
AAAAATATAAATTAATTTCTTACTATATTAATTAATAACATATGTTTATCCATTAATATATTCTAGAAAGACAATATATA
ACTTAAATATTTAATTTAATATCATTTATAAATATTCTTATTTATTTAATATAAAAATAATTTTTATTCTGAAAATAGTT
TAATAAATATGTATTAATTTCTTACTATATTAATTAATAACATATGTTTATCCATTAATATATTCTAGAAAGACAATATA
TAACTTAAATATTTAATTTAATATCATTTATAAATATTCTTATTTATTTAATATAAAAATAATTTTTATTCTGAAAATAG
TTTAATAAATATGTAATTAATACAGAAAGTGATGTAAAATATGAAAAAGAAGGAATCTCCCCAATATACCCAAATACTAG
GTACCGACTAGGGTTTCATACAGAAAAAAGACAATCTCCACAGAGTGCGGCATCAGAGAGAGAGGGAGAGCGCAATATGG
GTTCGCGTGAGAAGGACCAGCCGACACCGCACCTGAGCAGCCTAGTTGTACGGCCTACTGACAGTGGCGGAGAAAATGGA
GGTGGCGGTGCCGGTAGCGACTACGAGCCAGGTGAGGTTCGTCGGGATGCACCGCCGTATTCACGTTCCGATCGATTCTC
TGATAGCCATGGTTTGTCCTTTTCTTATCATTTTTCTTTCACCATAATTGTTTATCAATTTTGGAGCCCTCAAGGTCACT
TAGTTAACTATTCCAAATTACTTGGAAACTTTTATGGATCTTCACGTCTAGATCGAACAGAGTATATTGATCTGATTGTT
GGTGAAAGTTACAGTAATTGTTTATTTTTGCTGGAAATTCTTAAAATAACTCTGTGTATGTCTATTTGGATTGACATGTG
TTGTCTCCTTTTTTCTCATGGATGTGGCGTGTCATTCCTTTCATATTACACATTTTGCATTTTTGTTTTTAGAGCAGGTT
AACTCATGCACTTTCAAAGGGTCAGGGCATGCTTTTTGGGTGCTAATTGCTGACAGTTGTCTCATTTGGCTTACACATTT
ATATCTTCTGTTGCAGTGTGGTTATCAGTTAATTTGATGTCAACAATGGTAAACCCTAACAGTTTGCGTCCTATATATCA
ATCCTACTGCCCTAACAGTTTGCGTCCTATATATCAATCCTACTGTCGGTGCTTATTGCACTCCATTGCTTAGTAGTTTA
TTTGTTTGTTGGACAAATTAGGGTATCTCTAAGTTTTACATTAATTCCTACAGTTGTAATGTATAACCAAAAAGATTCAG
CGTAAAAAAAGAATGTAACCAAAAGACTCTTAGCAGAAGCCTGGTTTGTTACAAGTGTCAATAGTTACTATAACTTAATA
ACAGTTCTTTGCTTCTAATTTGTTTCATTCTTAATTTAGCCCATGTTATTTCTAAGATAATGTAGGTCTTTTAAGACAAA
TGTGCTATATTTGATTGTAGTTCATCTTCAGTTAACATGGTGTTATCATCCCTAGTTCACTGACTGACGTATTTCGTCTG
TGTAGTATGATCTAATCATCTCGGTCATTTTTCCTCTGGTTTTCACTTGCACTTTTTGTCTATTTGATCAGTTCCTAATC
ATTTAGTAATTTTGTATGACAGAATCATCTTAACATTCTCATTTCGTTGAGGCTTTGTCTTGTGGCTATGTTGGGCCTTT
AGAGGCTCAACAATCTCTCCATTTAGTATAGATGGTCTCACAACCATTCTCTTTCACTTTGCTATGACTGTGTCTGTTGC
ATGACACCCTCATAGCACATTTCGAGTTTGGTCATGATATTTTGGTCTAGTTTTGTTTTAAAATTTTTCTTAATTCTTAC
GCATGCTTACATGTTGTGCATACATCCTATCTTACTTCTACTTATCCTAGGCCTTTACTTTCTGGAGTATGTCTCCACCG
TTCAAGCTTTTGCAGTGAACTACCTCGCTGGTTTCATCAAATAAAACGATACGTCCCTGAAAGTTTAAACCATGAAAGTG
ATGTTGTATACTATTGGTGAACTCATATGCAGCTAGCTTAAACAAGTAGAGGCTCAACTTCTTTGTGAGCTTCTTTAATT
TTCTCCCTAATTTTTGTATTTTGTAGTTCATGATCAATTCCTTCATATCTAATGCCATAGTGAAGTTGCTACAGTTTGAC
TCTTCCTATCGTCCTTGAATCCACTTGTTAGGGGCTCTTACTATAGATAATATTTATGAGGTAGTTTGGGAGATTTACAG
GCTTTAGGCAATCAACATGACACATTTGAGAGATCTATTTCATCAGACAGATCTTTTTCGTGCCAAGCCTCTACATTTCT
CAGTGAGATGTAACACCATTTATCCACCCACTTGATTCCCGTTGTTCTCCAGTATCATTTATGGAGTGTTAAATTGTGAA
TGAATTTTGCTATTGTGTTTTACAGCTGAGCACTTTGCCTGGTGCAAGAACTTTGCTCTTGAAGAAGGCACATGGTGGGG
TTCTGGTGAGAAATTTTGTTGGGGTATTTTGAACAGGAAAGAGTATATATCAAGTATTATATTTTATGGACTTTTGCATG
GGCTGTGAAATTTTTGTATCATGTTGTGTTTCATGGGATAGCACTATTGATTGCCAGCTTGTATGGATTGGAGAATGATA
CATGGGATATCTGAGAGTCCTGATCCATCATTGAATGGTTGATGTTGTGAATGAAGTGTTTTTGCTGATTGTCTTTATAG
TTGTATAGTTGAGTGGCCGGAAATTCTGCAAGGGTGATGAGTTGTAACTGGTGAAACATGACAAAGACCCCAACTCCTTA
TGAAGAGATCATTTGGTAGACACTGATTGTCTGGTTATTGGTGTTTTGAGTCCATCCGAATCCTTGCCAATTGGATTCAG
GGAAATTAATGAATGTTTTAGTCTTTTCAGTTTTTTGCTTTCTCCAATTGGCAGTGGCTTTTGGGATTTATTCTTTTAGT
ACTTTAATTTGCTGGTTAAGTAGGAGTTGAATTGGGTATGCATGTGGATTAGTTGCTTTGGTGAAGATTAAATTTTGGTG
AATAAGAGATTCCATGTAAGTTTCGACGCATCAATTCCATATAGAAGCTTGAACTTAATAGGACTTATCAACATACTGTG
AGCTGGTTTGCGAAAGGGGTTTGTTGAGTTCAGTGATTGGATTTTCTCAGCCATTTGCACAAGCGTTTATGATGATTATG
GTTGGTTTCATTCAATTTGCAGTCCTTTGGCTAAGGTGTTGGATTTTGATTCAATTGTTAGCAGTTTGGTAATTTATGGT
ATGCACTTTACCTGGATTGTTATCAGTTCAGTAATTGTAAGGTCCCTTGGCTCTGGTGCAGTTTGGAGTCTGGCTTGAAG
TTCTCAATTACTGCTTACGTTGGTAGTATTGGTTGTTTCTCATAGATGAAAATGGGTTTTATTTGATTCGGTTAGAGGGA
ATTAATGGCAACCGTGAAATGAGTGTCGCCGTGCTACTGGCTTAACATTTAGTAACCAAGTCTATTTTTCCTCGAGGATT
TCAATAAATTATCATGTCAGGTGTGGATGATATGGAAAAATGTAGTTCTCTACGGTTGATGCACTGTAATAATTTAATTT
GAGACATAACTTTGAAGACAGTCATCCTCTTGAGATTCACATTCTCTTCATGCTACTCTTTCTCTTATTTTCGACATCAG
GCTATGAACAATGGTAACTGGTTATACAAGCATAGTCCAATTGTTGTTGGCATTTCATGGGTTTCACACTTTAGCTTAAT
TAGGAAATAATATGGGTAACTTTCTCTCATGATATAGCGCCTCTTATGTTTGGGATTCGCTGGATTTTTTTCAGGATATA
GAGCGCATGCAGGTTCTGTTTCACCTGTGCGCCATAGGAATGCAGATCATCGGTATAGTACTGATTTTGATCATTCAGGT
GGCCCACCACGTAGTCATGGATTTGGTAGCGGTAGAGATCCTGGTAGACATCGAGACTATTCACCCCCTTATGGTCGTGG
GAGACACGCTGGCAGGTTTGTGGGCAGAAGTTATGATGGACCTGGTTATGGTGCACGGCAAGTTAGAGGAGAAGGTCTGC
CTAGAAGCAATCCAAATGTACGGCCAAGAGATGGTGATTGGATGTGCACGGATCCCTTGTATGTTCTTTCTCTTCCCTAT
TTTCTGTTAGCATTGAGTTGTCCTTTGAATGTGTCTCATTTCTTTTCTCCTAAACTTATGGTTTTCCTTCATTGCCTAAA
AATGTTATGGTATCTCTGCTAAGATTGTGACTTAGTGGAATTCCTTGATTGAATGCATTGAATTAATTGACAGTTTCAAT
ATGCCGTTGCTGTATAAGGATCGTCTGCATGGGAGATAGTCTCTTTAGAACTTCTCGAGAACCAACTTTCATTTGAAGTA
CTTGAAACATGATTCTAATCACTTATTGGTTTGAATTGCAGTAAATGATTTTTGCACCTATGAATCCTACGACTAAGATT
GGGGCTCAGTAGAAGTCCTTGATTGAATGGATTGAATTAATTGAGAGCTTCAATCTGTCATTGCTGTATAAATCGGCTTG
AAAGCCAACTTTCATTTGAAGCACTTGAAACATGATTCTAATCAATGATCAGTTTTAATTGCAGTTAATGACTTTTGCAC
CTATGATTCCTATGCCTTGCCTTCAGGTGACTTGTTGCCAGATGAATCACAACTTATATTGGAATTCTCTCATGCTAAAA
GCTCTGTTTTGTCGAGGCTTAGAATAAATTTAAGTGACAAATAAACCATCATTTTATGCAAGAAGAGCTTAAACAAAGAT
AACTTTGCTGCTAACTGAGAAACTAGTAAGAATATTGAATGGACTTATTGAGTTTTTTTCTGATTATTGTAATGATTGAA
CTACTTCAATAGTATTCAGTTCTAGAAGTAGATTTTGAAAGGACTGATGTACTTTGATTTTGTGGAAGCAGTAATGATCA
TTGACATTATGTAGCACTTTGGTTGTTTGAATGATGTCTATTGCTGACCTGTGTCTGTGGATACAGACTTCTAAATCATG
GCGAGAACTATAATTGCTTACTCCGAAGAAGAAAAAGGGGAAGTAAATATCTTCTGTTCTAGATGTCATAGCTGTGTATC
TTACTCGGCTTCCTGACATTGCAGGTGTAACAACTTGAACTTTGCGAGACGAGAGAACTGTAATAAGTGCAAAAGGCCTC
GATATGCACCTCCAGGGAGTCCTCGGAGGGGTTATCCCAGCCCTCCTCCTCATCATCGCAATCCTGGCCCCCCAATCAAC
CGTTCTCCAGGAAGGTTTGTGAATGGGTATAGGTCCCCTCCTCGTGGCTGGGCTAGAGATGACCCCCGAGATTTCAGAGC
TGGGGTTCCTCATTCCAGATATGAAGGGAGGTTTGCAGATCCGCCAATCCGTAGAGATAGGCCTGATTTTGCTGATGCTG
ATGGTAGGGACCGAAGTAGGTTTGAACGGCCTCCAGCCCTGGATTGGGGACATAGAGAGCGTGGGAGAGACAGCTATTTG
AGTGAGAGAAAAGGTTATGAAAGGCGAACACCATCTCCACCTCATCCACCAGTACTACCACCTCGTGGCCAATGGCCCCG
TGATATCAGGGAAAGAAGCCGTTCTCCAGTGAGAGGTGGACCACCACCCAAAGACTATCGCCGTGATATATACATGGGAA
GGGGGCGAGATGATCGGAGGGTTGGACGAGGTGCATATTAGCTGTTGTTGAAATGATTATATTTGTTGAACTGTGTTTAC
TGGTTAGCAAAGGTAAAACGACACAAATATTTTCCTAGAACTAGTATTATCCAAGCACATATTTTCTATCAAGTTCAGAA
TCCGTTTATGTAACTTTAAATTGTGCAGGCATTTGCAATTGCTGAACCAGATATAGATTTTTGGGAATTCCCTTTGCCTC
AAAACATATTATCCTCATTTCTCAGCCTGTCTTGTTGTATTGTTGTAGCGATTATTAGTATTTATTGTCTTAGTACTGTG
CTTATTTGATTTACCTTTGGATGCTGCTCACCATATTCGAAAGAAATGGTAATCACATGATTGGTTAAATGTGAATTTTT
TCCCCATTTCTTGATGATTTTGTTTACTCTCCTGTTCATAATCTTGATTCTGCTGTGAACATTTTACAGACCTAAATGAT
AGCTGGTAAGTAGGACTGGCCATCACGTTATCATCTTGTAGGTGACCTAAGTTTCAAATATTTTTTATTTACTCTGAATT
TATAATTTTAAACCATGGACAAAATAGTATTCATTTACTGATCTCGACTTGCTTGAAATTGGAACATAATGGTAATGGTG
GTGGTTATTGCAGCTTGGTCTACGATTTTTGACTTGTTAGTATCAATCATTATTAATCGCGTTAAGGGTTCACTGCTGGT
TAGTAGTCCTATAGCTTGTGTGTTGGCCCATATTTTGTTTTGAGGAAGTTGGATATGTTAAAAGCTAATTACATTCTATC
CCTACTCTTTTCCAAATTACAAAAATTTCTTAAATTTAGTGAAATTCGGATACATCCAGAATGTCTTGATACATTGCGTC
CCCATTTTGGATACATTGCTCAATGTTTTGATACATCATATTTTAGTTTTGAATACATCTCGATACATCGCGTATAGTGA
TGTATACGAGAATAGAGATTTTTGTAATTTTTTCAAATGGTAGGAAAATTTAGAGAATATGGTAAATAAGTTGTGTTTAG
GTAATTTTTCCATTTTATTATTAAGAAAAAACTACATAATAAAATATTTTCTGTCCTTTGTATGTCATAACGCTGGTCCT
AAAGTCTTAGATGTGATTATTTATTCCACACTTTCTTATTAATAGTAAGCTTCATGTTGTAACTTTCTAATTCTTAGATT
TGGAAGTTGGGCTCTGATCATTCTTGCATCTCTTGATGATTCTTGAGTACTGTAATAATAACTTGTAAGATTATATTATC
GGCATCTAAAAAAAAGGAAAATTTCTTAGTTAAAAAAGCAGCCAACTTAAATGCATGGTCCACCACAACTGAAACCCCTT
AGTTCCATCAATCTCTAAATCTTCCTTACTTCCATAGCAACATTCAAAAGGGTCTCCCATAGTGAAACCCTCTAAAATCT
TTTCAACAAAGAGTGAATCTTTTTCCATAGTGAGAGGCACGAGATTCTGAGAGGTGCAATATATATTTCAATCCAAGCCG
AAATGCTTTGAACTCTACCACCAAGTTAGTACAATAACCCAACTTTCTAGTCTCAACAAATACAAATCTTCTTGCATCAT
TTCTAACACATTAGGCACCACCAGGATTATCTTTACGAGCTCCATCAATGTTACCCTCAATTGGAGGCAATATACCACCT
TACACACTATCCTAACTCAACCAATAAACAGGTAGAATACAGATTTATCAACTAATTAAGGATATTAATTTTTGACCATT
AAACATAGATTTCTGAATAAAGGCTATATCATTCCTCCTTCTCTATATTTCCCACACTATAAACATAAGAATTGCTTTAA
ATAAAGGCTTCGGTTTAGTATCAATCATTATTATTCGCGTTAAGGGTTCATTGCTGGTTAGTAGTCCTATAGCTTGTGTG
TTGGCCCATATCCTGTTTTGAGGAAGTCGGATTAACTATTTCTATATATTATTTAAGGTATTTACATTTAATTATAGATA
TGCAATGGATTTTTCTTTACAAAAAAAATTGTGATTTTTTTAGGGAATTTTACACAAATTTCAGTGTTAAGAGCTAATTA
CATTCTATCCATACTCTTTATCAAATTACAAAAATCTCATAAATTTAGTGAAATTCAGATACATCCAAAATGTCCCGATT
CATTGCGTCCCAATTTTAAATACATCGCTCAACGTCTCGATACATTGCGTTTCAATTTTGGATACATCACTCAACATATC
GATACATCGTGTATAGTGATGTATCCAACTGATACATCGGGTAAAGTAATGTATTATGTTCCGATACATCACGTATAGTG
ATTTATCCAACCAATGCATCACGTAAAGTGATGTATCCGAGTATAGGAGAAAGTAGAGATTTTTTGCAATTTTTTCAAAT
GGTAGAAAATTTTAGAGAATATGGTAAAATAAGTTGTGTATTTAGGTAATTTTTCCATTTAATTAAGGAATACCTACATA
ATAAATATTTGTAGTTTGTATTTCTGTTATTTGTATGTCATGCACGCTGGTCCTAAAGTCTTCTTGTTTGTAAACGTATA
ATTGTGATTGTTTATTCCACCATTTCTTATTAATTGTAAGCTTCATGTTGAAACTTTCTAATTCTTAAATTTGGAACTTG
AACTCTGTCCATAATTAAGATCATTTTGCATCTCTTTATAGCTCTTGAGTATTATTATAAGATGTATTATCGACATTTGT
AAAAATAAATAAATTTCGTTAGTTAAAAAAACAGCCAACTTATTTCCTTCTCTCAATACATGCTCCACCACAACTGAAAC
CTCTTCCATCAATTTTCAAATCTTCCTTACTTCCATAGCAACATTCCAAGGGGTCTCCCATAGACCCTCTAAAATCTTTT
TAACAGGCCGAAATGCTTTGAACTCTACCACCAAGTTAGTACAGTAACCCAACATTCTAGTCTCAACAAATATAAATCTT
CCTGCATCATTTCTAACACAATAGGCACCTGAACTTAAACCAAAACTATCTTTACAAGCTCCATCAGTGTTACATATAAA
AGCAACCTCAATTGGAGGCTATATACCACCTTACACCCTATCCTAGGGCTGTAAAACTCAGCCAATAAACCATATCAGAC
CATGTAGAAGACATACTCCTTCTGTCCTTAATTACTTGTCCACTTTTGAATTGACACACCTATTAAGAAAATAATGATTG
ACATAGTGAGTTTACCATTTTACTCCTATTAATTATGAAATAGATGAATTAAAAACTTCAGATTTTCAAGAAGTTCTACC
TTTTTCAAAAAGTAATTAATTGAGGGTATAATAGGTAAAAATTGTCCTTTCTTGATTTGTCAAAATGGACAAGTAATTAA
GAACAACTAAAAATGGAAAAGTGGACAAATAATTAGGGACAAAGGGAGTATTTATTAACCAAGGCTATAGACTTTTTACC
ATTAAACATAGATTCCTGTTAATATCCATCTTCATGCTACTTCTAGACATCTTTTCTCCGTGAACTATAGCATTCCTTCT
TCTCCATATTTGTCGCACTACAAACATAGGAACTGCTTTGAGTAAAGGCTTCAATTTAGGAGCCATATTTGAAGTTTCTC
ACTTATTAAATGTGTCTCTTAAGTGTAAGAAAGGGCCAAATAGTCCAACAACTGCTGTAAAATCTTTCCACATTATCTCA
AAATCAAGGCATCTTATGAAAAAGGTGTTCAAAAGATTCTTGAACTCCTTGATTGCAACAACTAAACACCACAAAGTTTG
CAATCCTACCATTGCTGAGAACTTCTCCAACTGGTAGTCTTTTCTTCCATAATCTCTATAAATAAAAAGACACTTTGAAA
GGCACCCCTTTTGCCCAACAGCTGCATAGTTCCTTATGCAGATCATTTTTTGGTCTAATGACTTCCCAGGCAACTGATCT
AACAGAGAACTTTCCAGTACTGTTTAGCATCCACAAAGCTTTGTCCCATTCTTCCACCCTCTCTTGTAGCTAGCCCATTC
TTTTAATATGATCAAATATCTAATTGAATGTATTTGATAATAATTCTTCATGTGACTTACCTTCACTGAATAATTGTCTT
ACCTCATCCAACTGTAAGTTGAGATGTTGATGAGTCAGGGATTTCGACTCATTTGGAGCTTTATTTTCATAGTTTTATTG
TTCTCAATGCCTAATTTATGTTCTAAACTGATGTTAAAGTGTTGATTTGCAGCAATGAAGACAAAAGAGCAAGGCAAAGA
CATTACCGGACAAAAAGGAGCGAAAAAGATGAAGAAGTGCAATCCTGGTGATCGTCAAGACTCATTGAATTTCAGTAATT
GGTAATCACCTGTATAGCGAAATTGGAAATTAATCGATCACATCCCCAAGGATCCCTCTCTACTTGATCACTCCCCTGTT
TTTGTAGTTGTTAAAGTTGCTAATTGACAAACCTGATCCCCCATCTGACACTTGTAGTCAAACCTTAAATTTACTTTGAT
TTGTTTCGATAATATTTACTTTTACAACCGATTAGAACACACTTTTTACTTCTTAATTGAATTCCATTCCGTATCACTCC
CTGTGGGATCGACCCCAACTCTTTGTTGGGTTTATACTAGATTACGATCGCCTACACTTAGAATTGGATGAAGTGTAGTT
GAGTGTTATCAAATGTCTAGTAATAGGGATGAAATAATGTAGAGCACCCAGTTGAGTCCAGTTATCAAACCACACTCTTG
AATGCCCACACTTAGGCTCCCACCATATCTCCCGATCAAACATATATCTAGCTTCTAACATATATTTTCAAGTCTGAGAA
CCACCTCTCTATTCTACCATATGAGGCCTGTTCTTCTTATAATATGTGTTCCATATAAAGGTTGACCAAAGGAATTTTTG
AGTCCTGAAGACCCACCATAACTTCGCAAACAAAGCTCTTCCAACATCAATAAAGACTTGCACCCAGATAGCCTTTCCTT
CTTAGGTTAACAAATATCAAACCATGCAATCAAGTGTTTGCTTCTTCCAGCCTCCTTGACATTTTTAAAAAAAATCTAGC
AAAGATTTTGTTCAGGTCATGGATCACACTTAGGAGAATTGATAGTAGAGAGTAAATAAATAGAAATACTATTTAGGACA
ATGTTAATAAGCACAACTTTGCCACCAAAAGAAACCCCTTCCAAGCTTGCAACTTATTATGAACTTTCTTAATCAGACCT
GAAAATGACACTTTTTCTTCTTTTCATGGGTTATGAGGCAAAACCCAAATAAGTTAGTGGAAAGTTGCCTTGTTCAAACC
CAATAGCAAACCTCACCTCTTCAGCAATAGAATTATCAATACTACCATGAGGAATTCACTCTTCTGTTTGTTCATCAGTT
GCCTTGATGAAGACTCATAATTCTGTAAAACATTCGTCACCATTTTCACTGATTTTTTATCAAATGATACAAAAATTATT
GTATCATCTGCATAATACAAGTGATTGATCTGTTCACTCCACTTTGGCAAATCAGAATATTTAAAATCCGGATCAAGGAA
TAGGGAGTTTAAAGCTCTAAATAAAATTTCAGCGGTTAAAATAAATAAAGTCTCCTTGCTTTTGACACCCTTGGTTGAAT
GAAAGAAACCATGTTCCTGACTATTGATCAGAATTGAATACCAATTATTTGCAACTAGCCTCCACACTCTGTCAGAAACA
TCAATATCAAACCCCGTCTTTTTTAAAACTTCAATTCACCCTGTCCTTAAGCCTTGGCAATGTACAGTTTAATCACCACA
TTTGCAAGCTTGACTCTACATCTGATATCAGAAATAATTTATTGAACTAAAAACATATTCTTAGTAATATTTCGCCCTTT
AACAAAGCCATATTGATTCATAGAGATCAACTTAGGTAAAATCTCCACAACTCTATCATGTACCACCCTAGATATAACCT
TATTCAGAAAATTACTAAGACTAATAGGTCTCATATCAGAGAAAGTTTGTACAACTTCTTTCTTTGGTAGGAGAACCAAA
TTAGTATGGGTAATAGACTTGGGTAGGGTAACACCTTCAAAGAATGCCTTCACCACATTAAACACATTTACCCCCACCAC
CTCCCATGATTTCTGAAAAAAGTTCTCTGTGAAGCCATCAAGTCCACTGGCACTATCTCATTCAACTCAGAACCCACAGT
TTTAACCCCTTTCAAACAAAGAATTTTATTAATCTTTTCATTATCTTCAGCATATATCATATTAGGAATATGATCCAACA
ATGTCAGCTCCACATCACCCCTTCTATCTGAAAATTTATCCTTGAAGAAAAGAACTTCTCCTGGAACTTGTCTTTATTTT
CTTGTCATTACTCTATATTACAAGTTCTCGTACAAGTCTAGACTAGGTCCTTGAGAAATGTCGGATTTTATGAAATAAGA
CGAGTTTGAGTTTTCGATCTATTTATTTGTTTATTTTTATGAATGAGATTCTCTTTGAAATTATCTTTAAAAAAGAGAGA
TGGATGGTAAGGAGTCTCCTATCGAATTAGAACCGACTAGGTGTCCACACAATCTCTTAAGTTGACAAAATATGACGTAA
AAATTATTGCAAATCACAATAATTCACTACTTGAAATATTTCAAAAGGCATATAAGAAACTCTCAATTTCATATGTATCA
CATAAATTTTGACAGAACATAACATATATTGGGTTCATGCTAACACGGACTCCTATATCTAGTTTTAAAATAGATACCAT
AAGTTAAATAAAAATAGTACATGTAAGTATTGTGAATATGTATGATGACTGAAATAAGTTAATCTAGTAAATTCGAACTT
TTTTTGAACTCCAGAACTATTCAAAAAGTTTTAAAATAGTATCATGACTGAAATAATGTGAAAACAATTGTTTCACTCAT
GCTACCACTTTTGAAATTAATGACAATATATATAACTGTATCCTTTTGAACTCCAGAACTATTCAAAAAGTTTTAAAATA
GTATCATGACTGAAATAATGTGAAAATAATTGTTTCACTCATGCTACCACTTTTGAAATTAATGACAATATATATAATTG
TATCCTATAAATTCACATGGTCAACTTCAAAACTGAAACACCAATTGCTGGAGTTGTTTTGTGTTTTAGTTGAAGATATT
TGTCCAAACCTTTTCCCCTGTCAAACATTAGTAGCTTTTTAAACAGTGATAACATGAGGCAAAAGTAAGCTATCTACCAA
TTTTTACACTCAAATCTTGAATTTATGGAGGTATACTTGAGGCATTCTAGTTCGTACATGTTGGTTCTCGATGGCAAAAG
AAAATTGAAATTGAGAAGCCAACGAAACCTTGGTCAATGAGACCTGAAAGATGGCTGCAAAGTTGATGGGTCTAAATGAT
GATAAAAGCAATGTTTCTCAAAACACAAAGTGCTCCTTTTTATAAACAAAGGGAAAATGACCTTCAAGATTTCACCTACA
CTCGGCAGTAACATGGCATATGCTGATAGTAAGAGCAAATTTTATGAAATTAATCTATAAGGATGAATTGACCTCATAAT
CTCAACATGACAAGAAAAATTGGTTATTGTCCACATGCTAAAAGTATAAAGGAAAACAAATATTTGCAGAATAACTTGAT
ATTCCAGAATCCAGTCAATCAGTACTTCAAATGAGAACGTTCCTTGCAAAATCTTCCAGTGAGTAATCATCTTTCATTCT
GCAAAAAGATAAACAAATAATGAATTCTTTGTGAGAAACATCGCCTCAGAGCACACTTAATAGAAAGCAACCAATTACAT
TTATGTACGTGTAAAATGTCCAGTTCGAGTGAAAGTACAATTAAAAAGAAAAATGTTGACCTTATCAGCATTAACATGGA
CATCAGAAATTATAAACACCATGACCAAGCACCAAGAAATGTTTTATTGTGTATAATTATATTATCCACACCTCACATAT
TACTAATTTTTAAGAAATAAGCTCAAGATCCAGATAATTGTTCCGTCATCAAAAGCTTTCATTTGACTGTCATTCTAGTT
TTCAGTCCCATCAGGACCAGCTCAAACAGGCTTCTCTCTATCAATGAACTTATTTCAGAGCCCACGAGACAGCTCACATT
CATTCAGCATGCATTCACCTCTCCAAACTTCATATTTTGAGAATCCCAATAGTATGAATTTGCTCCTTCCATAAAAATGA
TAATGAGAGAATAATCCTAGAGTCCACCCTGAAAGCTTGATATACAAACTAACCCGCTAACAGGACCAAAAGTCCAGAAT
AGAATGCAAGCAAGCGCTTTATTTAGAAATCCACAAAGCACTGTGCGCACTCAAGTCATCACTAAAATTAATCAGGCCGA
GTCTGATTATCACAATATGAATCAGAACATGTAAAATTTCTCCAATTTATTTTTCATCATCTTTCTTTCATTTTCTTCTC
CCCCTGTACCTGAAAAGTTATTTCTATTTCTCCCATCCTGTGCTTATGCTCGTAGATTAGGATATAGCATCCAATTACTC
CTTTCTGCCCACTTTAATGAGAGTATAAAGTTATCCGTATCTTGACTCCTTGAGATGGGATAGACTATACTAGTTCCTTC
TTTTTTCCTATGACAGTCACGAGTCACGACAAAGAAACTTGTCTTGATGGAATATTCAAGCCAATTCTACTAATCAGCCC
AAACTTCCAGATTGAGCACCTAATGATGGGATGGAACTACCCCCACATTTCTCATAACAGACAATTTACCTTTGCCCGAA
GTTATTAAATAAGTTGAGCTATAATGATCCATGATATCCCCTAGAGAAGTAAAAAAATTAAGACTACCTCTCAACCTCAT
TAGTTTTAGTAACTGGTCAACACACTAGCTGCTAGGCAAACTGCAATTCAATTTAAATTATATATATAGACATGTCTATA
TGTGTATGTATTTCTGTGTGTATATATTTAATCAGAAAATAAAATATCTCACTGCATCCATCAAGTGAATGCAGTGGGGT
GTGGAATGTGCATTACAAAATGTAAAAACTAAAATTCGTTACTGTATAGGAGTGGAATTGAAGAAGTGTAATAGGCTGTC
TAAGGCCTCATTTGTTTGCACTTAATGGAGGTCTGAATCTTAATCATTTAGATTCAGCCAACTAAGTGCGTTTGTTTTTC
AGGTATGAACCTTAATCATTCAGATACAGCCCATTAAGTCTATTTGTTTATTTTTAAAAAAAGTCTGAAAAGATCAAAAT
GAATCAAATATAAGAGTCTTAACAACATTTAGACCTATTTAATAAGCCATAAAAAAGGTGTCGTCTCTCTCTCTCTCTCT
TTGAACACAACTTTTCTTCTCTCTTGCTACCGACTTTCTTCCTCTATTTTCTCAATCAAACACCATTTTTTTCTCCTAAG
CAGGTAAGTTTTCATTATCTTTACAAGTATTTTGTTTAGTGTATTTTTTATACTAGTTCTCAGACACGTGCATTGCACTT
GTATCCCATACAATTTTAAACTACACAAACACAGTCAAATATGAACCTGTGTGCTCCAAACATAGTCCATGTCCACACTT
CAAAGTTCAAATATGCAAAGGCATTTGCAGATCAACTTCTATCTGAATTTGAGTTTTATTGCAATAGAAGCTTTTCAGAA
ATACATATTATACTAAAAGAAGTGAATACGCTGCTAGCTTAGCTATAATACAAAAAGTGTTGGTCAATATTTGTAGTAGC
TTAACAAATTGGGATAGATTTACCTGAAGTAGACTCTTTTTGGAGGAGAAATCTAACCGAAAGAAGGCAAATGGAATAAT
GGGACAAACACACCTTATGATGCACTTTATAGAGTATTTTAAAGAATGTGAAAAAATTGACTAGAATAAATATCATGGAG
AAGATAAAACTACGTACAACCAATAATAACCAAGAAAAATTAATATTAATATAAATGAATAAATGAAGAATGTAAAAAGG
TTGTAAAGAGAAGTCACTATAGAAGATGAAAGAAAGAAAATTTAATGAGTGAAATAATTTAGGGAATTTATACACTTGTG
ACCTGACCATAATTAATTGTTGTTACACAATGCCTTCCTACATCCTCACCAAACGTTTATGTTCCTATAAGATAAGTTGC
TCGGACTCTTCACTTTTGGTGCCTCACCCGTGTTGATACGACATGGGTGTGGTGTGGGATCTGTGTCTGACTTGGTCAAC
CGATTTTGGGTACTCTGATCAAAATCGACGGGGAAAGTCTGGACAGTTTTAATGATTTCTATAATCAATACAAAAACTAA
GATGAAATGGAAGAAAATGGAATACCTTTTAAATAGAAATTTCTATGTCACTACTTTTCCTTTAATCTCCTTCCAAGATT
CTCCCCAAGTTCTCCACATAATATCTCATAATTTAGTTTTAAACTTTATTTTTAGATATTTTAATTATTTTTAGGCAAAT
CCCCGTACCTGTATCCATACATATCCCATATGCCCGGATCTTAAAAATTAGATCATGAAGGATCTGACCTCTAGATCCGC
ACCTGTGTCGGACACCCGCACCCGAGTCCGAGCAACTTAGCATCTAAGCATGTAGTGAAGGAGAAGGTGAAAGAGATTAA
AAAAAAAATTATGGCAGTAAACGCTTTGAGGAAGCATTAATATAGAATTTGGATTCATTGAATTTTGAGGGGCTAATGAA
TTTTGTTATATTTTTTGATGTAAACAAAAGTTACAAATCAAGATTTGCTTTTACTTCAGGGCTAAAATGGTAAACTAACT
TTTGATTTAAATTCTTCCCATATATATGTATATATATTATTGTAGTAACTCAACTTGATGGGGTTATTTTGGTATTTCAA
CTTATAACTTTTTTTGTCCCCCTTTTAGTAATATCACGTTGATGTTTGTCAAGAATTCTTGTTGTACAAATACTTTTGGG
TGTATGATGTTTATCAAGAACTCAAGATTTTTGAGTGAAAAATACTCGCCATGATTAAAAACAACTATGTAAATACTTGA
GATCTCTTATTAAAATTTTGTTTTCGACAACTAATTTTATTGAGTCTTTTTTATCATCAAACCTGCTTGTATGATCAAAC
CCACTTGTAAGATTATACTAGATATATTTTTACGGTTGAATTTTGTTTTAAGCCACTAATTTTATTTAAGATTCATTGAT
CATCAAGCTCACTTGAGAAATTATACTAGATATACTATTGTTGTTGAAATACATATATACTTGAAGTTTCTAATTAAAAT
TTTGTTGTTGGATAATTTTTTTTATTAAAAGATGTGCATATGTTGAATTCTTTTAAAAAATCATGTTACAATAATTTTTA
TATTGATATATTATTTCATATGCACATTCAAATATTGAAAATAAACAGTCTTAATTATTCAATGTTCAGATTAGAGACCA
TATCTTAACCTTGAGATGTGTATTCAAATCTAGGCATCTAGATCTTAATGCACATTTTAATATTCAGATTCAAACGTCTT
AATCTTAATGGAAACAAATGAGGCCTAACCTTAGTTGCGCGGACTCATCACTTTTGATGTCACACCCGTGTTGAACTCTC
CAAAAATGTACTACTTTTGGTGAATCCAACACCCGTTGAAATTTTTGAAAAGTCCAAGCAACATAGGGCTTAACTCAATT
ACATACCAAGTTCTAACATCAAAACGTCATAGAGAAATCTATATGCACATACTTCCCTTCAAACAAAATAATAGATTTTT
TAAATCTAAGTAAGCTTGATTAAAGGAGGAGTCTTGACACAACGAGAAGAGCCATAATGTGACCAGGATAACACAGGTTC
AATCCATGGAAACCTCTTGCAAACACGCAAGCTAAGGTAGCGAATATATCACATATGTTTCAAAATATGGTTTTATTCTC
ACAGACCAAATTTGATAGTTTTCTTGATAGTTTTCATCTGTGAAAATTTGTGAGGCATTCAATGAGAGATTGCTGCTGGC
CATTATTTTGGTTAAAAATGATTTAGAAAAGCCTGTTCGTTGAAAAAAGCACCGGTTGAAAAGGTAGCCTTGATGGGTTA
AAATGGGTTAAAAAGGTAGCCCTTACGAGTTAAAAATGTATGGTAGTTCTTTGGAAGATTTCACAAATCCCTTAAGATCA
ATGAAGCTCTTGATACCACTGTTGGTGTTTTTTAAAAATGGGGCAGCACAAAAAGATTGAAAATGTCTCTCAATGGATTG
AAATGACTTTCAATAGCTTTCAATAATTTTATTAAGCATTGAGGGGCTTTAAATAGCCAACATAAAACACATAATTTGCA
TAATTTAAATTTAAACAACCTAAAATATCTCAACAACATAAACAAACCAACTAAAATTCAAAATTCAAATTTATTCAAAC
TAAATAACTTATTTTGCTAAAAGTTACTGCAATAACTAAAAGCAAACTTCAACAGACCTTAAATCAAGGACTTTAGTTTT
TGACGGGGCTTTGGGTACATTGGGAGCTTGGAACTAGCTCAAATCTAATGATGCCTCTAGTTGTGAAATTCTTTTAGAAT
TGTACAAGATAACTCCCGGGTTGTTTAGAATCATCCACCCTTGCAAACACAACACTTTGACTATCCTAGAAATTTGCATT
CGCACAACATATACATGTGCATACACACATACATACATTTGTATAAAAAGTTTGTTAGAGCATGAGACCTTCTGTAAAAA
TAAAATTAAAAGACCATCCTGGAGCCACAATTACACCCTAAAAGGATGGTGTACAAATGAACCATCATTAAACACTGCAA
CGAGAAGCAAATGTCTAAAATAATTATTCTAGCAAGCGTCTTCATTTGAAACCAGGAAATTTTGTGTATACCAAACTTGT
GCTTTTTCATCCAACTTAAATGATAATAATATCATCCCAATTGTTACAACGAGATTGGTTACTCTTGTTTCATCTTTTTC
CATCCAATCCTAGGACAACAAAACATGTCTGGATGTTATATTCTAACCAAAACACTTCAATAACTAACCCAATCTTCTAG
GGCTAGCACTATGAAACATGTAGAACTCCCCCCCCCCCCCTATAACTAGATTTTCCCTTCGCCTACACCTAGGTATAACT
TATATGATACCCTAGTCTACCCTAGGGAAGTACAATCATACTTACCTCGCTGATTAAGCAAAATAACATTTTACTAGCTT
CTAAATGAAGTGCACATTCAATTTTGCTTGCTCACATGCTTGCAATTGATTTTATGAGAAATATAGAAGAATATTATTGA
ATTGTGTGTTTACATTATTTAATTGAGACCCTACTTATCGGCACTGCAATACAATCTTTTACCAAGTAGGATACTATATA
TTATTCCTATGCTTATTCCTATTCTAAGTAGGATTGAACATACTTATTCCTATTCCAAGTATGATTGTATATACCAAAAG
TTACCAAGTTTCAAAAAAAAAGTATGATTGTATATACCTATTCCTATTCTAATACTCCCCCTCAAGATGGTGCATACAAA
TCATATGCACCTAGCTTGTCACAAATATAATTAATAGGGAGACCGATGAGGAACTTGGTGAAGATATCTGCAAGTTGATC
ACTTGACTACATAAATTTTGTAACAATATCTCCTAAAAGTATCTTCTCTGACAAAATGGCAATCAATCTCAATGTGCTTA
GTCTTCTCATGAAATACTGAACTTGATGTAGAATGTCGATAAAACACAGAATGATGAACTCCAGTACAAGTCATGTCAAA
CTCCTAATTATTGTACTCAACTTCCCAAACCAAGCTTAAGAACATTTCAGACCATAGAGTAACTTGCGCAATCGACATAT
AAGGCTACTAGACTCCCCTTGAGCAACAAAACCAAGTGGTTTCTCCATATAGACTTCTTCATTAAGATCACCATGAAAAA
AAACATTCTTAATGTCCAACTAATTAAAAGGCTAATGACGAACAACAACCATGGATAGAACAAAGCTAACATATGTTATT
TTAGCCACGAGAGAGAGTATCATTGTCACGGGAAAGACGCACAAAACTATGCCAATCAGATATGAGGAGTAACCTGAAAG
ACGCATAGTGCAATACAACACAAATATGAGTTATGACAAAGTAGATCGAAAAGATGCACAGTGCTACACAAATCATATAT
GAGAAAGAAGTCACCAAAAGAATGGTATGGTGCTAAACAAATTGGATATGAGAAAGTAGTCACCGGAAAGATGCACAATG
TTATGCAAATAGGATATAAGAGCATAGTCATTCGAAAGATACACGATGCTACGCAAAATTGGATACGAAAAAGTCGTCAC
CGTAAAGATGCATGGTACTACCCAAATCAAATATGAGAAAGTAGTCATCGGAAAGATGACACGATGCTACATAAACTAGA
TATAGGAAAGTACTTACCAGAATGATGGCACGATGCTACACAAAGCAGATATGAGAAAGTTATAGAGTTATCTCTTGTGG
GTGGATCTTTCTGTTAGATTGAGTAGTTATATTGTTTTGCCTGAATATGGTTTGTCCATGTTTACAATCCATGTATCTTG
GTACCATCTTATTTTCTTCTCAGTCTTACAGGGAGTAGTGTACTGGCAACCACCTGTGCGAGCACTTGAAAAGGTGAAAG
AAGTCATTTGGGAACCTTCAGTTGGTCGTTATGGTGCTGATGAGGGCCTTCCTGAGCTTAAGGAGGCGTTGATGCAAAAG
GTATGGTTTATCAGTTGGATTACTCTGGTACTCTGGTTTGCATCTTATAGGCTGGGTAGTGGAACAAATAGTGGAGTGGC
GTAGGGTACTTTTGCCTAGTGAACCAGTAGTACTGTCACATGAAATTGGCTTCATTTCATGTTTTCAAACTATATTATTC
ACTCGTTGAGATTTGGTTTTTACATCTTTTGATCTAATACTTTTTTTGTGCTCTTCTCTGGTTGGGTCGTGAAAATAACC
TACATAAGTCCTCGGTGATGGTTACTACGGGTGCAAATCAGGTAAAATGTTACGTTATTACTATTTAGTAATTTGAGGGT
ATAGGTGCCAGTCAGCTTGCCTCTCTTTCTTACCCGTCCTTAATAATAGTAGGCTACCTTTCTTTCTCGCTTTTCTTCGA
GCTTTTTCTAGATAAAGGTTGGATGGTGTAGAATGAAACTGCATTTTGGTGATTTGCATGCTTGAGTTAGAGTGGATTGA
TATTGACAGAGGACCAGTATTTGGGTGCATGTTTACTTCACCTTCCTTAGCTATTCTTCAGTTCTCCTTTTCCCACTGTC
CCTTCATTTATATTCAAAGTTGGCTAGTTCGTAGCCTCTAGTCTTACTCATGTTTTGACTAAGGATGAATTAAGGTTACT
TCAAGAAGTACTCCTTACATGTTGTTGAGATGATTCATTATGTGCATCGATTAGGCTTCATGACCTATGTTGTCTAACTT
TTATGTTATGTTTATGCGAGCTATCATATTTAGAACATTTTTGTACTAATGCATAATCTTGCCTACATTTCTTATCCAAA
TGTAGGGTCCGGCGTTCCCAATTCTCACCTTTGTGGCTAGGATCCATAGTAGAAGAAGAGTTGAAGATTAGTGAGTCCTC
ATTCATCCGAGGATTTGGCCACTACTTTCCTTATGTTCTTTTCATTTTGAGTTTTGAACATTAATGTACGGGCTACGTCC
CGAGGAGGAGGAGGAGGAGGAAAGAAACAGAGGAAGAAGAAGAAGAAATACGAATTGGTTGGACTTTGAAGTCACCAAAA
AAGTCTAGTTGGTTGCCGAAGAAGTCTAATTGAGTCGACTAATTGGAGTCACAGTCGCAGTCTAAGAGTGCAATTATGTA
AATCGGGAAAGAAAACCTCAAATTACCTTTTAACTTTTAAAACCCTAAATTGGTTGCCTTTTTTTAAGAAAATACAAAAG
GCGATGCCTTTCTCGCCTTTGTTGCCTCTCACCATTGTCGCCATGGCGACGGCCTTTAGAAGATCGCCTCACCACAAAGC
TAAAAGGTGATGAAGGGTCACCTCGCCTCTTGCCATTGGCGACGAGGAGATCGCCTTTCACAACATTGGGTATCTATCCC
AATTTTTTTTGTCGATTTTGGTCAAAGCACCCAAAATCAGTTGACCAAATCAGGCACAGATCCTAGACCTACACCACGAC
GTGTCGACCCATGTGGGGCACCAAAAGTGAAGATTCCGAGCAACATATATTTTCTATATTGGTTTCACATCGGGGTCCTT
CAAAGGGCAGGAAGTTCTCTATATTCTTACAAAGGGAAAGAAGTTCTCAATATTCTTCTCTTGGACCTAACAGAAAAAAG
GGGAGGAAAATTAAAAAAAAATTGAGCTACATTAGTCTTTTCTATTATCAACATCAAGTCAGCTGACTGAAACTATGGAT
CTGTTCAGCATAATATGAGTAGAATAATATCATAATATGTTAATGATTTAGTGTTCTGACATTGACAAGTTAGTGGACAG
TTTTAACCTTAATTGTTATGGGGACAAAGGCTGAATAAGCTGAATATTACAAGCTCATCTTGCTGAAAATTATATGTTAA
TCTGCTTATGGGCTTCACCTACTTTAATATACAAACTTCCAAATCAAGCAAGTGTTGAGACACAACGAAAATCAGGAATG
GGGCATGAATTGTGATAACCACAACCCATAATGAGGTGATGGGTGGGTTTGGGGGGGGGGGGGGGGCAGGAACTTGTTAT
CAAATTGTGCATCTAGTAAAGCACGAATCAGTAAAGGCAGTGATAGGGATTATACCATACCTAGAGGAGCAGTAAGAAAC
CACACTTCAAATATGGAAGAAAGTGCAAGCAATTATGAGGAGATTCTGAAAAACATATACTACTGAAGAAGACGAACAAG
AATATGAAAAGCACAAAAATGTACAGCAAACAGATGATGAGAATTTGGTATGTGATAAATGGGAACTCGGGAACTTCCTT
AGTTTTTAGGCATTTCAGTTTAAGCATATGAGGATGAGGCATTAACCCTTAGTGTCAAAATAGATGTAATATGTAAAGCA
CAAAAATGTACAGCAAACAGATGATGAGAATTTGGTATATGATAAATGGGAACTCAGGAACTTCCTTCGTTTTTAGGCAT
TTCAGTTTAAGCGTATGAGGATGCCTTAACCCTTAGTGTCAAAATAGAAAAGAGAATAGACTATAAGGGGAGGACAATAA
AACCATCCCTACCACTACAAAATCTGATCACAGAGAAAAGAATTTATTGGAATTGACATATTGACATGTTCAATAAGCTG
TGATGGGAGAAAGGTAAATTTACATAACAGGAAGAAGAGAGTGAAGTTAGGTAAAGAATAAAAAATATTCTGCAGATCTA
TAAGATGTAACAAAATCTATGAGAGGCCATGCTATATAGAGAAATGGGAGAGGAACAGATAAGGGAAAGGCAAGAGAGTT
GGAAGACTGAGTACATCGCTTAAACACAAGCAGAATATGTTAGAATAATAAGATTCTCCAGTATCACTTGGATTAAATGG
ATGCAAAATATTATAATAAAGGGGGAAATATACATAAGTGAAAGCAGTTTTCTGAGTTGTTCCCCTTCTGTATTGTATGT
CTAGAGTCTAGACTCTGGTTAGAGTTAGATTTTGCATTTTAAATTAACAGTTGGTTGAATTTGTTTACAAGTCTAATGTA
CTCTCTAGTTGTATATTCTTGTTTCATGCATTAGTATAATATTATTTTAACTTAGAAAAAACCATCCTCACTTTCAAATT
AAATCAAGAAAAATCTGATCAGACGTGTCATAATTGATTATGACCTGAAAAGGTTAGTCCAAGAAGTCACGCCACAAAGT
TTTCATAATGCTGTAGTTTGACACTGCAAACAAATTCAAAATACACTGCTTACAAAGTTTACATAGAAAGAACCATATTA
ATTAAAGTAGGCCAGTGACTTGCTCAATAAGCTCTAGTTTGACACTGCAAACAAATTCAAATACCTGCATCAGCCTCTAA
GCTTCTCACCGGAAATATTGTCAGTATCTTTGCCATCCTCATCTTCATTGTCCTCATCATCATCATTTTCTCCATCGTCT
CTTATTTTAGCAATTTCCAGCTGTGCCCTCTCAACTATCTGTTTCTTCTGCAACTCTAACTCCCTTTGGAAATCCCTTCT
CATCTTCTCCAGCTCCATCATCTGCTTCCTCTTACTATTCTCAATCTTCTCATATATCTGCCCAAACCTTTGAATTGAAT
CCGCTAGCAACTTAGCTGACGCATCATCACCCTCCCATCCTCCGGAACCCTGCTCTTCCTCTTCTTCATCATTATCCGCA
TCTGATCCTGCAGGACTATCTCTCATCTCATCCAACACATTTGACCTATCCAAGTACATTCGTGGGTCCATAAACACATA
CTCCCCCGAATCAAGCCCACAACCCAATCCACAATGCCCTTTCATCCTCAAATTCATGAGCATATCCATTTTCTTAAAAA
ATGTCCACTTGCTATGAAACCCACCTCCAGTTTTCTCCATTTTTGTTATTTCCTTCTTGTACTTCTTCTTTAGCACATCT
AATTGATTCCTACACTCAGCTTCAGTTTTATCAACACCAATCATTTCTGTTACCTTCTCTGCAACTTCACCCCAATCTTC
AGCACGTAAGCTCCTCCGTCCGAGCTCCAAATACCTCTCACCCCACACTTCCAACAACACAAAACTCTCTTCTTCACTCC
AAATTTCCTTTGAACCTGGACGAGGGGCAAAATTGTAATTTGAAACTAAAGTTTCCAACTTTCTCTTCTTTTTACCTTGA
AAATTATCAACATCATTTTCTCCACTGCTAAATTCTTGATTTTCTTCTTCATCATCAGATTCATCATCATCAGCAGCACC
AGCAGCACCATGATGGTTATATTGAAATTCATTATTATTATACCCATAATGGGTATTTCTTGGATAAGAGGTAGGGTTTC
GAATTGAGCGTCTTGATCGAAGAGAAGAAGTGTAAATGGCAGCGTTGGGTCTTGAAGGGTATGGAGTTTCATCATCAGAA
TCATTCATAGTTAGGAAAAAGGATTTTTTTAAGATCCCTGTCTTAGGGTTTTTGATGATTCAAAATTCACATCAGTTTCT
TACACATTCCCAACTTTCTTCTCTTTTGCCCTTTAAATTCAATAACTACTTTTTAAACAACAAATTGACAACCCCCACCC
TCACCATAAAAGTTTAATTTTTTAACAAATGTCCAAACATAATTTTAAAAATTTATGTCTTTTACAATCTCCCGTGAATT
CGTTACGAAACCGGTGAAAATCATTTACATCCCTAATTTTGGTTTTACAATCAAACTTCTCCTCAACTTTGAAAATTAAC
CATTTTCCCCTTTTGTACTACGCAAAATTTATTTTATCTTTACTATTTTTATTCTTCCGTTCATGTAACATATTTTTATA
GTTTGTATTACACATTTTATTGAAATTCATTAACATTATAAGTATAGATAAACCTTTTATAAGTTTGTTGCAAAATCTAA
TGTTATTTTTTTATGTTTGTTATTTTAATATTGGGAAAAGGCATAGATTTCTCCCTAAATTTATCCCGAAAAGTCAGTTA
CACGCTTCAACTATCATGACGACCTATTGCACACCTTTACTACTTAAAAGTGAATTTATTTACCTTTTTAATATTACTTA
AAACATACTTAATGCATGCATGTAATATTAAAAGGGAAAAGGCACAACATTAAGTATGTATGCATGTGTTATGTGCATGC
ATATTCAAAATTTCACTTTTCTCTTAGGCGTAATTAGGGTTGCGTATCGGTTGGTTCGGTTTTGAAGTTTATCGGTTCAA
CTAATCGGTTATCGGTTTGTAGACATCCTTAACCGTTAAGAACCATTAAGATATTGTCTTATCGGTTCTCGGTTTATTGG
TTATTGATCGTTATCGGTTCGATTATCGATTTAATCGTTAAGATTTGACACAAAAAATAAATAATTGAAAATCACTTAGA
AACATGGTGACAAACCAAATAAACCATGCACATGAGTTGATAAATTGTATCTTGCTAAAAAATAACACTAACACATTGTA
GAATAACCAAAAGTTTGAGATTGTCAGAAATAAAAATATGAAACTAAATCTTAAGTAAAGGACTTTATATACCAAAATGG
TATAAATATAATTTATTAATTTACTATCGGGTTATTGGTTAACCCGTTAAGAAAAAACCTCAAACCGTTAAGAATCGATA
ACCCGATAACAAAAAAAATCAAAATCGTTAAACCAATAACCCATTACCGATGAACCAATAACATTTTTTTTGGTACGGGT
TATCAATTTCAGTACGGTTTTGAACAACCCTAAGCGTAATGCATTAACATATCTTTTAACTTAACTTCAGTTGATATCTA
TGCTCTTCATTTTTTGGTGTACACAAGTAGACACTTAAACTTATATAGAGTTGAACAAGTAGAGACACGTGTCGTAATAT
GTGCCATACATGGAATAAAACAAATTAGTTCGAGCGTATCTCATGTGAATTGACATGTAAGACATGTTTTTCTACTTGTG
CATACCCAAAGTTTGACATAAATGTCAGTTGAAGCCAAGTTAAATGACACATTTATGTAATATGTCTAGATTTTATTCTC
TATTATTGATGTAGATAAATGAATTTTGATTGTCATTAATAAACTACTTTTAAAATTAAAATTAAAATTTATTTGCAATA
TAAATAGATAATCTTTTTAGAAATTGTTATGAAATATATCTTTAATTTTATTAATTATTTTTGTATTAATGCATCGAAAT
ATGTTTATAAGGTTATCACATTATAGATTTCGTTAAAATTAATTTTGATTGACCCTGGGTTGTACGGTTGAGACCTACGA
CCCGTAGGAAGTGCTCGTGGAAAGTGATCCAAAATTTGGTCTCCAGTAACTCAACCTACGAGTGACCAGTACGGTCTGTA
GGAGTTTATATGGACCGTACATGAGACCGTAGAGTTGATCCGACAATTTTAACTCAAGATTATTTGGGTCTTTTCCTACC
CTTTTAACACTTAAACTACATTGTTTCTAGAACATTCTAAGGTCCTATAACTGATGTTACCTTAAAATTTCCCCATTTCC
CTCTCATTTACTCAAAATCTCAAGATTCCTAAAGGTCTTCTTCTCCAAATTCTCTCCAAGAATCTCAAGGAAAATTCTAG
GGTTCTTCAAACTTCAAGCTCCTTTCTCCAATTCCAAGGCTTAGATACATCAAGATATGTAGGAAGTTCCAAAGATTTAT
CTATATCTCTTATATGATTTCAACCCAAATTTTAGGGTTTTGCATGCTTTTAAAGGGGTTTCATTTGTTTATGACAAATT
CATTCTATTTGATCTTATTATGCATGAATCGATCTAAATTCTATGTTATCAATGAATTTCACATGAACCCATGTCATATG
CCTATTTTATGATTATGAATTATGTTTTTGAGATTATGCATGCATCATGAAATTGAAGAATTTATGAATCAAGGATGTTT
TTAGATAAAGTATCATTATGGTTTATGAAAAAGGTTGCTTCAGTTTTGAAGTATTCTCATTATGAAAGATGATAATGATT
TAGATTCTTTATGATAAGTGTCTTTATAAATATGTTATGAAATCATGATTTTGAAATGATTTATTCTATGATATGAAGTG
TATGATTGAATTGATATTACTAGATTCTTACCTTTACTAGTATTATTATAATGGTTATCTCTGTTGTGAGTTTACTTAGC
ATAGAGAGGAATTTGGGATGGAGGCTCTCCCGTTAGTAGATGTCGGGTCTCTAGTAACAATCCCCTTGTCCATAATTACG
TGCCTCCATAGGACTTTGTCCCGATTTGACATAGCTAGTGGATTCACCTAAGCTCAAGAACATGGTCCTTATCTTGGAAA
GTAGGACAATCTTTTTTCGGTGTGGAAAGATACCATATTTCATGTTATAGCTCACATGGTCTATGTTAGTTAATGGTAAA
CATCCCACAAAAGAATTTAGATTTCCTTATAGAGTTTATGGTTTCCTCAAGGACTATAATTTAAGTTTATGTTATGATTT
TCAAATATTGTATCAACCTTGTCTCATGATTTATGATTTTAGCTTATCAAGGTTTGATATATTTTACTTGGTCATGCATC
TTCATATTTTCAAGACTTGGCATGTTTCACATTTATGGTTATGCATGTTCCCCATATTCAATACATTCAAAGTACTGATA
CATATATCTCTTGTGCCTATATTGTTTCATATATATAGGGTCCGACATTCCTCCATCAGGTTGTGGCTAGTGGATTGATC
AACGTTTTCTTAGCTTGTGGTAAGTCCTCATGGTTCAAGGGAATGATCACACATTATGAGTTCCTTGTATTTTGTAGTCT
TTCAGTTTTCAAATTTATTCCGTGAGCTAGGGCTTTTCCTAGTCACACATATGATATAGAGGCTTGTTGTTAGACTTAAT
ATGATTCCACATTTACAGTCTTTGTACTCTAATTTTGGTATCATGTTAAGTTGAAGTATTGAGACTTATATTCCAATTTA
TCTCATTATTTCTATCATATTTATCTTAGTGGCATGCTTATGTCAAGTGGCTTGTTTAGGGTCTCTCGGGATCTTATTCA
CCATGCCATGTCCAGGGGTAGTTTTGATCGTGACAAACTTGGTATTCAGAGCTGATAACACTCAAACTACTCTCTAAAAC
AAATCCAAAGAGTAAGCGGTCGTTGTTTATAAGAAAAATACTCAACTAAGAGTCGGGATCAAATCCCACAGAGAGTGATC
AAGAAATTCTATCAAGAAATTTAGAATGTAAATCAATTCATTTGCAACACTTAAGAACAAGAGGTGGATGATTCCACCAA
ATTTACGAAAAGGATTTTGGTATCAAAAGTCACAATTAAACTAAGATTTCAGAAATTCAAATAAGTAACAAATAATCTAG
CAGTGTGGGGATTGGAAATCGATGTTACATAGGGATAATTGTGTTGTTCAATAGTGCTAAATGTTCATGAATAGGCTGGG
CCATCTTCAATGAAACTAATTTTCTTTCAATCTTATATCATAAATTTATAGAATCTGTTTTCGGTCTCATCTATGTGCAT
CAAATACCTTACGTTATTCTCTTTTTTGAGCAGAATTAGGACAAATAGATCTGACCCATAATCTCTTTTTCAAGCAAACT
ACATACATCAAACCTAAATTGCAAGTATCAAAATAGTTACCCACTTCAATCAATCTCTTTCGAGCATTAATCGGAGATCA
GAAATAAGATTATGTTTGCAACTGTAACACCTCAGACTTCGAGAAAGGTCTAAAAGGGGAAATTTAGGAAAGTCCGCGAA
TCTAAAATGGACCATGGACCCTTCACGATATCCTAGACGGTCCGTGTAGGGGACCACAACCCGTTAAGGATTTCGTGAGT
GACCATCCAAGACTGCCCTAGGAGGGGTCACCTAGACGACCCGTCTAGGGGTCCGTACAAGTCACCCAGTCAAGGAAGTG
GCAGCCAAGTCAGGTTTTGAGTGTTGGTGCAACTTCAAATGATCATATATTTTAGCACAAAATGAATTTGATGACCCAAG
ACCTATCAAATTAAAGGTCTTTGAGTCCTCTTTCCAAAGCCACCAAGTTTACCTAATTCCGAGCCCAAAGTAAAAAGTTA
TGCTCGTTTTAGTGAAGCCCTATTAGGTAGAGCATCTTCACGACCCACTTGACGGAGCATCTTCACGACTCACTTGACGG
GCCGTGGTACTCTAGACTACCCGTGAAGCTTGTCTTGAAGTCACTTTGTCAGTTTTTAAGTGAGGTTTCACCCCAAAAGT
CACTGGTTAAGCACCACAGACGTCTAAATGGTCCGTGAAGCTCCACACGGACCGTGAAGTGGTCCGTGAAGGGGATTGTT
AGACTTAGAGTTTAGGGTCAACTTTAAATGACCATATCTTTCAGCACAAAATGAATCAGGTGGCCCATGACCTATCAAAT
TAAAGATCTATGAGTCCTTTTTCCAACGCCACCAAGTTTGCTTAATTCCAAGCTTGGAGTAAATAGTTATACCCATTTTA
GTGAAGACCTGTCGGGCAGGGCATCTTCACGAGCTGCTAGACGGACCTTGGTCATAATGACTGCCCGTGAAGCCTATCTT
GAAGTCAGTTTGGCAACAGTTAAGTCAAGGTCACATTGGTCTTTTCCCCTATGCATTAGGCACTTAAACTACATCGTTTG
ATGCCTAAACTACGTCGTTTTACTCAGTCTAAGCCTAATAATTTAGTGAAACTATACCCAGAACCCTCATTCTCCAAAAA
TCACCCAACTTAGAGCGAAAAGGAAAAGTCGACCGCTTCTCCCAAGAACAAGAAGGAATGTTCTTTGAAGTTCAGCCTTG
AAATCCAAAGGATTTCTCCATAGATTTGTCACCGGGTATGTGGGATTTCACTAGTGGGTTCCTTTTATCCATTAGGTCCA
TAGAATTCAGTTAGTTCTTCATATTCTTATAAACTGTTCAGACCTAGGGTTTCTAGATTTTCAAGATTTATTGTGATTAT
GGTTCCCTTGATCTAAATAACTTGTTTCTTGATAATTTAGTATAATTCCATGCATAGAATTCAGAACCCTAGCATGTGTA
AATTCATTCTAGTTCATGAATTATACTTGCTAGGCCAGTCAGACAGAAATTCATGCTTCAGATTTCGAATGCCATGTTCT
CAGTATATAAATGTTGCATTCTGAGTTAGCATATTAGTTTTGTGCTATTCAGTATTTTGTGCTTTTTAGTTTCATGAATA
TTCAGTTGGGAGTAGACATAGCACCGATTTGGATAGAGTTCAGTGTAACCTCAAAGTCCCAGAACTACGTGCCCTCTGGT
GGGCATTAAATTTTAGTGATCACACCACAGTCATGCCTCTATACCCCTGGCAAGGAATATTGGGTCCTCTCAATGAGGTG
TATACATCAGACTCCACGTTTAGCTCACATGGTTTATCTCAGTTAATAGTAGCTACCACAGTCAGACTCTTAGTGCATTG
ACCAGGTTTGCAACATTTACTTCAGTATTCGGTCGACATGTTATCTTCATGATTAGTACTAATTGGTCATTGCATTCAAT
TCATTTTTCAGTTATACTTCATTGCATATCTATATCCTTGTTCACATTATATCATTGCTCAGTTAAGCATTTTCAACTTA
TATACTTTGTTCAGCTTAGCATATCTATATCCTGCATGCTCAGTACATTCCAATTACTGATGCATATTTTGTACTACATC
GTTTCATGATATAGGTTCAGGCACTTAACATCTAGATCACGCTTAGATCAATTCTATGTTCTACTTCAACAACTTCAATG
GTGAGTCCTCATACTTTGAGGACCATGACATGCTTTCTATTTTAAGTCTTTATATTCAGTTTTCAATTTTGTTAGAGTTA
GCTAGGGGGATGTCCCATCAACTCAACTCAGTTAGAGGTTTTTTAGATATAGTAGTAGATTCATCTTGAGTTGTTAAGTG
GTTGTTTCAGTTATCTCTAAACTCCTATTATTTTATATATATATTCAGACTAGTTGGGGTTTCCCCATTTTCAGATATCC
ACTATATTTAACTTCCACATGGTATGTGATTTACTTAGTTATATTTTAGTATACTTGATATATGCCAGACACAAGGTTAG
CTTAGGGTTACTCATAATCCTAGGTCCCGTGTTACGTCAAGGGGTAGCCTCGGGGAGTGACAACAACCTTAACCCATAAG
TTAATCCCATGCTAATTAGCCCAAATTTATGGATGAGCAACAACAAAACAGGGAAAAACACAATAGCCACTGCATTAAAT
TAACTCCCAACCCCATAATTGTACCCCTAGATTTTGGAGTTTTAGCTACTCATCACAAAATGTAAAGAAATTATACCTTT
GATGAAAGCAATCATGGGTGATATGAAATTAAGCAATTATAAGAAACACTCACTTTGATATCAACTTCAAATTGTAAATT
TCAAGAGCAAAGTTAAAAACCCCAAAACTAAAGGTGTTCTTCACAAGATAAAATAATTCTCTCCAAAAACTAAAAACTCA
AAAAATCTAGAAAACTTAAACTCTCTTCAAAGAGCTCATTTTTTCTCTTTCCTTTGGGTTATTTATAGTTTCCCAAAATT
TGGCCCAAAATTCAATGCGTGACCACTTCAACAACGTTAATCGGGATCGCCAAGTTAATTTGGTTGATCATCATTTTCTT
TTTAGCTCGCATTTCTCTTGCTTTAGGCTTCAGGTGTTTGAACCTCAGTCGGTGAGCTCGTTGGAGTTTTCCTTTCACAA
TCAACGATTCACCGTGTACCACATTTGGTCACCTTTCAAGCCTGGAATTTTCCTCCAAGTCCTATCACCTTCGGCAATGA
TTAGCATGTTCGCCCTTTGTGTTCGGCAAGTCGCCTTTCCTATTCAAGTTCGCTGACCTGCCTCAATTAATTCCAAGTGT
TGAGCACTGTCACTTTGGGTGAGGTCCTTCCAATTGGGAGATCCACCCTTCTTGTTAGGCAATCAACAATGTGAAGTTTA
CACTTTTCCATATTTTTGGTCTTTCTTCCAAATATTCATCCTTGCCTTGTCTGTTGGCCTTCATAATTGCAAATCATCAA
AATATCATTAGAATAGGACATAATTAGGCATTGAGGACACTAATTGTTGAACTAAATTGTAACATCCCAAAAATTTCTAA
GTTGAGACTCGAGTCATTCTTTATGGTGAATAAGTTTTTTTTAGGGATTCAAAACTTTCTTAGATGTTAAGGCCACTAAA
ACTTCATAGCGTAAAGCTGAGTTGGAAATTTTCCTTCCAATTAAATTTCTCTATGAGATTATTCTTTGTTCAACTTTAAA
CGACCATAACTTTCAGCACAGAATGAGTTAGATGGCCCATAAGGTATCCAATGAAATATCTTTGAGTCTTTCTTCCAACG
CCATCGATTTTGCTATATTCCAAGTTTGGATGAGAGAGATATGCTCGTTTGAGTACATCCTGTCCAGTTAAGGAAATTCA
TCCATTTTTAGGAGGGATATTTTGGTCTTTTCCATACCCCACTAATCTAAAACGTCTTGCCCACCTAAGTTAAGGGGTCT
AATCAGATTGAGTCAATTGGGATTCATTATAAAGCGTTCAAGAAACTAGGGCAAAGATCAAGAGGAGAAAATGGGAGAAA
ACTTCAAGCGTTCATTGAGTTTAGAGGTTTTTCCCAAGAATCCAATTATTTCGAGGTATGTAAGGTTCCATAGTGTTGGG
TTTTTTCACCCTCATGCCAATCATGTAATATTTTACCCATGAATTCATTCTTGATATTGAATTGTTGAGTTCTTGAAATG
TTCTTGAATTTAATTGGTGATGGAGTGTTTTTTTGAGTTCTTTAGGCGAGGGTTTGAGAATGAGTTGAGTTAATTTATAG
TTCCTTGTGTGGGTTTCATTGAAATTGTTCTGGGTTATAAAAGGTTGTGAATTTTGACCTTAGAATTGCAGTGGGTATGA
GTTGAATTGAGTTTGGGAGAGGAAGAAAAGATCGAGCAAAAATACGTGCCTAGATTTGCGTCACGGAGATGCTTTAAAAT
CCAGTCCCCAGGAAATTACTTCCCTCACCGCATTGTGGAGAGGCTACGGACTCCACATTCTCAAAAATTATTTCGCGACC
AAATATTTTAATTCTTCTCCGCATCCCGCTCATGTTCCCCAGTCTGTGTCTTCGCTCATTTCTTATTATCCACTATCTAA
ACCCCACCTAATCATTGAGAAATCCTATATATCCTAATCATGATCCTTGAATTCATAATTCAAATTCAAATTCAAGGTAG
AGTTAAGAGTAAGGTTCGAGGGAGTCCTTCTGAGTCTGTTTGAGGAGTCTTCTACAATTACTTATAATTTATTTCAAGAC
TCGAGTAAGTGAGTATAAGAATGAGAATAGTGAATTCATGAGTCTACATTATTATTGAGATCCTTAGTCGAGTCGTTCAT
GCCCATAATTCCGCATGAACTCCATAAATTGAGTATCTTTGAGAGGGGTAGTATCCTCGAGTTCTAAGTTCTGGAGTATT
GAGTTTCTAATCCTTTTGAGATTATATTCCTAATTATGGGAGTACCATAGGTTATACATGAAGGTCCTTGAGTTGTGTTG
TTCATGCCCATAATTTCGCATGAACCCTATGAGTCGAGGATTCTTGAGATTAGTACTATCATTGGGTCCTTGAGTTCTGG
AGTTTTTGAGTTCTGAGTATTGAGTTCTATATATGGTTATTGAAGACCTTGAATTGAGTCGTTCATGTCCATAATTCGGC
ATGAACCCTATTTTGAGAAGTCTTTTAAAATTATTTATAATTTGTTTTAAGACTTGAGCACTTGAGTATGAGGATGAGGA
GAGTTGAGTTTCATTTTTCAAAATGAATATATGGGAACTAAATATTCTCAAGAGTAAATGTTTTTATATTTAAAACAAGG
GGAAACCTTGATTTCCAAATGAGTTCATGAGGAGTTTTGAGCACTATCTATTTTAAGAGAATCTTTTGAGTAATTATCTC
AAATTGAGGAAGAGTTATGTTTTTAAACATATGAGCATGAGTATATATTATTGGGAGTAGTATTGATCACTGATATGGGG
GAGAGTTCAGACAACTCACAACCCCCATAAACCATGTATGCAAACATGGGTAAAAGGTCGTACTTTGTAGATGATTACTT
ATTGCTTTTTAAGCATAGCTTAGTGGATCCACTTAGTTGAGGATGTCCTATACTCAAACTAGGTATAGGATAGTTCTGGC
AGCGTGGGCGAGATGTTGTATCATCACGTTGCTCATAGTGATGGTTGTTGGTTAGAGAGTCTCCCAAATAATAATAATGA
GTTTATTATTGTATTTTCATATACATTTGAGTTATTATCAACTGTTTTAAAAGTTTCATGTATATAACATCTTTTATTGT
TGCTTTCATATTGAGTTGAGTATCCTTGAGTTTGAGTTGAGTATTCCTTGAGTTTGAGTTGAGTACTCCTTCAGTTGAGT
TGAGTATTCCTGAGTCAAGTTGAGTATTCTAGAGTCATATTGAGTCAAGACAAGGTGATTATGTCTTTGTTTTTTCAGTT
CGAGCTTATACTTATGTTGCAGAGTTCCCCTTACATGCTTGTACATTCCATGTACTGACGCCATTTGGCTTGCATCATTT
CATGATGCAGATACATGTATTAAGGATAATTAATAGGTGTTTCATTAAGGTCATGTGATATTCCAGTCAGCTGTGGTAAG
CCTTCTTATATTCCAGATTACCTTACAGTTAGTAGTTTGAGATGTCGTGGGTCTTGTCCCGATATCTTTATGTAATAGTA
GAGGCTTCATAGATAGACAGAGTTGAGGACTTTTATGTATTTACTGTCTTTAAGTTGTTTTACAAACTCTGAGTTAGCTA
TTGAGTATTGTTCAAACTTTTTTTTAAAAGTTGAGTATTTGAGTTTAATAAAATTTAATTTAGTTTTAAGCTTTTGTATG
CTTGAGTTAGTCTTCCACTTGTAGTCGGCCATGATGAGGGTTTGCTTGGGGACCAATAATAGTTCTTGAGTGCCGGCCAC
GTCCAGGGTATAGACTCGGGTCGTGACATAAATAGGCCTCAAATGAGTATAAATATGCCAGTCATCAACACCCCAACTTA
CACTTTTGCTTGTCCTTAAGTAAATAAAGAACATAATTAGTTCAACAAGGGCGTCTACAATATTTATCAATGAGAGCTAA
CATAGAAGTGCCATTACAAGACTACTCTCAATAACATGCGACACTCAATCATGATAAAAAAGCTTCAAATGATGACTAGC
CGGTATCAAACCAAGCTCAATCTCACTATAGCTTCTTCTCTAATGCAAAACCAGGTTTCAACAAATGCATTCAAGTGCCC
TCAAATAAAAAACAATTGCATTCTCTCAAAAAGAAAATCAATAAAGAAGTTAGGAATCAATACAACTCTCGCTCTAAAAA
TAGAGACATACATGCACACTTCATCCCATAGGTTTGCCCATATCCTCCAATCAACCCACAACCTAGTTCATGCAAGATCT
CAAGGGTCTTTTAGGCTTGTAATTGGGATGAGGCTTAAGGTATGGTCAATTTGGCTTAGTGACTTCACCTTTTCAAAGCA
TTTTTGCAATCATCTTCATCTTTTCTCAAGTTTTTTTCATTCTTTTTCACGTGAGAACTCAAACTTTGATTTGTCAATTA
TCACTTTCTTGAAGACAAGATTCAGCCTGTTGGCGATCCATGCCATGCTTTTCAATGAAATCTTCTTGAGGGGAGTCTTC
AATCATTTTATTGGAAATCCCTTTTTATTTCACCAAACTTTCTTTTTCAATTCAATTTTCCAAAGGTTGTTCGTCACAAT
CTACTCTATTTTTTTATAGGGGGTTGGGGGGGGGGGTTGGGTTTCTTCTTTTTGTAACACACTTCCAAGTTGAATCTCAT
TTCATTTTTCTTTGTCTTTCAATTGACTTTCCTTCCCCCTTCCTTTCCACACCCCCAACTTAGGCTTTTGGCCTAAGTTG
ATTATACAAACAAACCAATGTTTCGAAAATGATTTTGGATAAGAAGTTAGGGGCAATTTGACTCAAGAGGTTTCACATGG
TTGTCAACAAATGGTTTAGGCTCAAATGATGCCAACATAGTTGCACACCCTCACGGGGTAGTGACAAAAAAGATTTGAAC
ATTTGGGTTCCCTCTCAAAATATATGCCCAAGATCATTCCTTACATTTACCAAAGATAGACAATTGGGCTTACAAGGAAA
ATTCTAGGATTCAATAATCATGCTTCCAAGAGAACCTTACCACACATGACACTTCAAACACAATTATTTAGCTCAACCCG
ATAAAGCTTACGTGCGATGTTTATTGCAAGGCTCACATCAAAATGTAGCTAGTTAACACAATATTCAAAAAGATCATTCA
AAAGTGCAACGACATCAATTTCTTCTTGAAACATAAACACTAAACACAATGCTCATCATGAGTACTGTTCAAGGCATTGA
TAATGAACACAATCGATCTTCAAATTATTATCAATGAAAACTAAAGCATTTAACGAGGCAAAGGATGGAGAGACAAAAGT
CCAACTAACACTATTTAGCATAGGGTGGGTACCAAGGCACCTCACACCCCACCAAAAGAAAAGTGTAGTGTCCTCAATCC
AAAAAAAAGAAAAGAAATAAAAGAGCTTAGATTTATAGACTCTTTGACGCCTGATGGGTAGTTGCATTTATTTACAATGG
CGATAGATGGTTCGAGATCCCTGACCAGGTCGGTGGATCACCGAACTTGGAAGGACCACCAATTGTGCCTGTAGCGCATG
AGAAATCATGTCCTAACTCGGTGAGTTGAAGACTGATCAGCTAAAGTAACTAGGTGAATTGTTGAAATTTAACGTTCATT
TCCGAAATTGACAGTGCACCTTCTAAATTGTGCAGCTCATTTGGCAAACTAAGTCAATTTCACCTAACATCATCGGTGGA
TCACCAATTTAGGGATGTACATCGCCAAATGTGACAGTACGTTCACAAAGTTGAGCTCCCAAATGGGCTAACTTGTTGAA
CTTCACTTAGTGAATTTGGCGGATCGCCTAATTGGGTCTCCAAATCTATCCAAATCATCTATCTTCTTTCCATCCTGCAC
AATTGACACACACATTGTTGAAAATCACTAACACTTGGCTTACCTCTAAAGAAGCGCTTGATTTAATATTGCGGCACGAC
GTGGATATGCTTTCAAACATCATCCAAGTACACCACTTCAATGAATCTCATATCACGACCCTCCCCAAAGTATACTTTCA
ACCTTTGGACGTTAACTTTGAATTTGACACCCTTTACATCTTCAATTTCTATTGTTCCATTCCCATACACCTTAGTGACC
GTGTACTGACTATTCCACCTCGACATTAGCTTATCCGAGAGAAGTTTTAATCATGAATTGAAAAGGAGGACTAGTTGATG
AGTCCATAAATTGGACTCATTTAGGGCTTTATTTTAATAGAAATAGTGTCCTTAAATTCTTGTTTTATCTCAATACCTAA
TTAAAATGCTGAAGTTTCAGGTATTTGAAGTTATAGTGGAAGTATTGAAACTTAGGTGTAAACGGAGCAAATAGGGCTAA
AAAGAACAAGAAATGGAATCCTGCGGATCGCCGAGTTCAACTTGCCGAGTCGCCGAAATGACATGAACCGCCCTTCGTTC
CAGTATGCGAACCCTTAAAGAAAGTGGATTAAAATGTGAGAAAATGAGCAGTCAGAGAGTCACCGATCAGTTCCACGAAG
CACTACTATACCGCCAAATGATCCAGAATGCGAGAATGCTAAAGGCAAGACACTGAAGGTGATGAGCTGACCAAAACGTG
GATCACGGAGTTCATCGGCGATCTCGACTAATGTTGCCGAACAATCCTCCGCAACACAATCTGTGAAAACTATAAATACT
AGTTAGAATTGTAGTCTTAGTGTGGAACAATTATTATTATTATTTTCACTTTAGAACATACTTTAGCTTATATTTTTCTC
TCAAGTTTTGGAGAGGGTTTTGTGGAGACTTGAAGAAAAGAGTTCTTCTTCCCCAAGTTGGAAGTGGGTCTTCTCTATTC
ATTTTCCTTTGCTTAATTTAAGGTTTAATTTCTTATACCCAGTTGATTTCATTATCATGTTAGGTATAAGTTCTTATTTC
TTGATGTGTGGCTAAAAACCCCCATTCTCGGGGTGTGATTTAACAAATATGGGTTGATATTCTTGTTGGGTCTTACTTGC
TGATAGGTTAGATGTATTTTAATGGTGATTTCACATAGTGGTTGTGGTTTAATCTAAAGGGTTTGTAGTTGCAAATACAA
AGCCACCTATGTGTTTTCGGCTTTCCCGAGAGAGAGGTCGCGAAATCAAAACCACTAGACTGATGGCCTAAGGAGTGGGT
TGACATGAGGTTCAACCCGAGAGGGTGAGCGCTAGTCCCATATCCTAACACTCAGCTCGAGAGAGTGAGTGGGGTAAGGC
ATAGGCTGGTTTTCATGCGGCAAATGGGTGTCCGAGAGAAATTGTCTGAGAGGGAACTTATTTCCATTTAAAGCTTAGCC
TAGTCACTATTATTTTGCAAATTTCCTATCGAAAGCATGTACCCAACAATTTATCTCAACTTATATTGCGGTCACACCCT
AAGAACCTTTCCCTATACTTGATTTTCTTGTGTATTTTGCTGTTTTAGTACTTGTTACAAAACCCCCTTTGATATTTGAC
ACTTTTGTGTCACCCCCTTTAATTTACAATGTCTTTTATCGAAAATGTCTTTAGCTACGACTAGTTAGAATGTAAACTAT
ATTTTTCTATCAATTTTCAAAATTGCTCCCTTGGGATACGACCCCAACCCTTTGTTGGGTTACTATATTATTGACGATCG
TAGACACTCATAATGTAGGATAGTGTTGTTGGTGACGATAAGCATCAAAATGGCGTCACTTCCTGGGAGTGGTGTTATTT
GAGAATTTTTAGTTCACTAGAATTTCCGTCTTTTTAATCGTAGATTATTAACTTTACTCTTAGTTTTGTTTTCTTTGAGT
TTTTGATTGTATGTAATCCCAAAGATCATTGGCAAGAATTTATGTTTTTCATAGTTTTAGCTTTACTAATCCTAGTTGTA
GTTTTGCTTTGTTTGTTTGAACATCACAGCAGGGAACAAACGATGGTTGATCATTATGGATACCATACGAATCATTCTCT
GCTGAAACTACTGAACCTCAAGGATAACCTCTTAACATTTAAACAGGTAGGGAATGAAACAATTTAGGACATGTGGCAGA
AGTTTCAAGCAGTGCTGCAACCATGCCTATCTCATGGGATGATGGTTAAGGCAATACTGGAGTGCTTCTATAGGGGTCTT
GGACCCGAGAATAGAAGCATAACCGATCAAATTTGCGAGGAGGGCATGCTATACCAGCACTATGAACTCGTCGAAAAACT
CATTGATGGCATGGTAGCAACCAACAAAAAAGCCAGAAAGAAGCAGGAGTGGGAGGCACTAATTACTAGTTGGATGATCT
GTCCAACCGAGTCACAGAATTGGAAGTACAAACCATGGGTAAAGAAAAGTACCACTCCCTCCGTGAGTGTACTCATGGGA
AGAAGCAGGGAGGTGTGCAAGGAGATGAAGCTTTTTCACTCATTCAAAAGAAAATGAAGGCACAAAAGGAGATGTTGAAT
GAGATGAAGGAAAATATCGCAATGTTAAATGAAGCATCAGCCTCTCACTCCATGACCATCCAGCTGTATGATGCTTAAAT
CGGCCATTTGATATCAGGCCACTACCCACCATTCGCCAAGGATTCGCCTAATTACAACATGGGCGAATTCGAGGATGAAG
AATAACTGCTGACTTGTGTCGTGCCACGACGCTAACTAAGACATTGTTTGGGAGGCAACCCAAAACCCTTTCTTGCTTTG
TTTTACCTTAAGAAAATAATGGTGTGTTGTTTGTATAGGTTGAAACGAGTGAGATTATTGAAATAGTATATGGAGGCAAG
CAACAAGTCCAGTTGGCGGATTGCTGAAAAGATTGGCGAACGCAGTTCTATCCGCTGGCTAACACAAGGCATTGTCAACC
AAAACCCTGTGCAACTCGGCGGTCTCGAAAAGAGTTGTGGCGTATCACCGACCATGTCAGCGATTGCGTTGTAAACCGCT
ATTGGAATCTTCACAGGAACTGCAGATCCTGTGACATTTGGTGAACTAATTAAACATTTGGTGTGTCACCGAATAATTAG
GCGAACTCAATTTATATCGCTGAACAGGCAAGAACCGGACGATTTTTGCAGGCCACAGGTTTAAAAGTCCTATGTCACTC
ATTTTCTCTCACTTCTTCGACCTACCAAATTCACACCTGCACTCTATTTTTATATTGATTGCACTACTGGAATATTGTGG
TTCATTGATTTGTGTGCGGAATTGGATTGTATTGCTGCCTGACACTTCGCTAGCATCTATTCAACTTCTAAGGTTGGTAG
TCTGAACCTCGCGTTTAAAAATATTATAATTGTACTCATTTGCATAGTGATGATATTGTCAAGTCTTGGCTGAATCTCCG
CGTTGATGGCGTTTCGTACATCATTGAATACCATCTAGTAATCTTTGCGTAATTGGTAGAATCCAAATCAACTGTGCTCT
AATTTGAATAAATTTACTACGGGGGTGTGATACTACTATGGGTTTTATTGTGAGTTTGTGCTATATGGACTTGAGTTTCT
TTAACCAGGGTTGCGAGGTTGAGGCTGGAAATCGCATAGAGCATAGGTGCGTTGAGTCAGTTGGCGAGCCAGACCTAGCT
CACTAAATCACTCGGCGATTCACCTAACTGCTCTTGTCACCTTTCGTTAACAACAAATTTGGGTTATTTAATCTGTAAGA
ATCGGCGATAAACCTACTATCACTGAAAAGTTTTGGTGACGCGCCAAGAGGCCATTTAATTCACCCTTCCTGCCTGCACT
CTTAGTTCCTTTATGCACAAATTTCAATAACTAGCCTAAGTGAGTGAGCATGTCACCAACTAGTGCAGAAGGTGATGATA
CACTTACCATTCTCCTGCTCTGTTTAAGTAATTTCTAACTTTTCCCGAAGCCTCTGCAGAAATGGGAAAACCAAAAGTTG
CAGGAAGAGATATGCCACCCCGACATGCAAGAGCAAGAGATTTCAAAAGAGACGAAAAGATAGCAGAACTGACCAAAGAA
AGAAAGGAGAGTAAGAAAGCTAGTGCCAGTGGGAGGATTCCCATTGATCCCACCATTCCTACATGGAGATGCAGATTATA
CACAACCACAAATTCCTTTTTAGCGGCCCATGATGTGGATAGAATGGTTGAAGCTAAGGTCGCTATAGAAGCTAGAACAA
AGAAACACAATGAAACCTAGAATGAAAACCCGAGGGCCATTGTCGAATTTCAGACTAATGCAACAAACAACAATGCTTCG
ACAGATGAAGCAAATGCATAAACAAGACCTTTCCTTACCTCTCTCGCATTGTCTTTTCCTATCTTACTTGTCGATATATT
TTCTTGCTTACTTGCATTTGAGGACAAACACTCTTTATTTGTGGTGGGGTGAGGCCCACACCTTTTGTGTTAACATTCAT
GTTTTGTTCTGTATATATTTGTGTTGTCTGCTTTAAGCTGCGTTTTAAATACTGCTTTTTTGTGGTTGTTTGAGGTCATG
GCTCCTATTGTTCTAATTGAAAATAATTTTGATCCTTCCAAAAAAATTTCGCCACTTCTTGTGTTGAAAGTGGATGTTCT
TTTGCAAAAAAAATTGAGTCTTGGTTTCGATCAATACCGATGACTTGAATAGTGCTCCCAATTGAGAAAACAAGAATGCA
CGGCTACGACGAGACAAAATGAAGTTACATAGACAATATATGCACTGTTTGCATCTCGTTGTGACTAGCCATTTATCAAA
TTGATTCTTTTGTTACTTGACTGAAGTATCGATGCCTTGTGTGTTTAGCTTACTTTGAACCTTGCATGAATAAACCTAGA
ATTTTCCCTGTTAGTTTGATTGATTTAGAAAGCTGTACTCTTGAGATGATCTTAGGCAATTTTAAAGAGTGTGAACCAAT
TTGACATATACCTCTTTTTGTGACCTACCTGTGAGCGTGTGAAACTCTTTTTAACACTTTTGATCCTTACCTTTCTTTGG
AAGAACCTTGATAAACCCTAAACCTTACTTGATCCACTACCTATAATCCTCTTGATTTGTGGTTTAGTGAATAGCCAACT
TAGGACAAAAGCCTAAGTTGGGGGTGTGGTGAAAAGGAAAAAGAGAAGTCAAGAAGTACTATAAGAAGTAGTCCCCTTTT
ACCCATGTTGTAGAGCAATGGAGCCCTTAAAAAAAAAAAAAAGATTGAAAAAGAAATTTGTGGAATAAAGTACAAAGGAT
ATTGGGGTTCCAAGCAACTTTTGGGGGTGAATAAAATGATGACTTAAAAGCACTAGAAAAAAAAGTGATAAAGGAAAAGA
AGGGAATGCTTTGAGAATACCACATCTCACGAGGAAAAAGTGACTAAGCCTAAATGACCATACCTTTGTACTTAGCCCCG
TTACAAGCCTTAGAAAGACCTTTTTGCTCTTGAGTAAGTTGGATCGAAAGTCAATTAGAAAATAAGGGCAAACCTATGGG
TGAAAACATGCATTGTGTTCCTCTTTCTGAGTGTGAGTGTTGTATCTGATTCCTGATCTTAAATTGACTCATATCTGTGT
GTGAATATGGAATCATTCTTTGTGCGAGGGCATTTAGATATTTTTGTTGAGCTTGAACTTGCACAAGTAGCAAGTATTGC
GAGCATGAGAATCTTTGGTGATGGTGTGTCACAATTTAAATATTTGAGTACGCAATTGATCCTTGCATAAGTAAATTGAG
TCTTGTTGTGTGCATTTATGATTTAGTCTTGTGTAGCACTATTTGAGGCACCCTTTTTGAACGCCTGAACTTTTTGCTTG
AGGACAAGCAAAAATTTGAGTTGGGGGTGTTGATGAGTCCACAAATTGGACTCATTTAGGGATTTATTTTAATAGAAATA
GTGTCCTTAAATGCTTGTTTTATCTCAATACCTGATTAAAATGCTGAAGTTTTAGGTATTTGAAGTTTTAGTAGAATCAT
GGACACTTAGGCGCAAAACGAAGCAAATAGGGCTGAAAAGAACAATAAATGGAATCTTGCGGATCGCCGAGTTCAACTTG
GTGAGTCGCCGAAACGACATGAACCGCCCTTCGTTTCAGTATGCGAAGCCTTGAAGGAAGTGGATTAAAAGGCGAGGAAA
GGAGCAGTCGGCGAGTCACCGATCAGTTCCGCGAAGCAATACTGTACCGCCTAATGATTGAGAATGCGAGGATGCTAAAG
ACAAGACACTGAAGGCGATGAGCTGACCAAAAGGCGGATCGCGGAGTTCATCGGTGATCTCGACTAATGTTGCCGAACAA
TCCTCCGCAGTACAATCTGTGAAAACTATAAATACTAGTTAGAATTGTAGTCTTAGTGTGGAACAATTATTATTATTATT
TTCACTTTAGAACATAATTTAGCTTATATTTTTCTCTCAAGTTTGGAGAGGGTTTTATGGAGACTTGAAGAAAGGAGTTC
TTCTTCCCCAAGTTAGAAGTGGGTCTTCTCTATTCATTTTCCTTTGCTTAATTTAAGGTTTAATTTCTTTTACCCAGTTG
ATTTCATTATCATGTTAGGTATAATTTCTTATTTCTTGATGTGTGGCTAAAAACCCCCATTCTTGGGGTGTGATTTAGCA
AATATAGGTTGATATTCTTGTTGGATTTTGCTTGCTGATAGGTTAGATGTATTTTAATGGTGATTTCACATAGTGGTTGT
GGTTTAATCTAAAGGGTTTGTAGTTGCAAATACAAAGCCACCCATGTGTTTTTTGCTTGCCCGAGAGGGAGGTCGCGAAA
CCAAAACCACTAGACTGATGGTCTAACGAGTGGGTCGACATGAGGTTCAACTCGAGAGGGTGAGCCCTAGTCCTATATCC
TAACACTCAGCTCGAAAGAGTGAGTGGGGTAAGGTGTAGGTTGGTCTTCATGCAACAAATGGGTGTCCGAGAGGAACACA
TTTGATACGGGGTAAGTTGCCCGAGAGGGAACTTATTTCCATTTAAAGCTTAGCCTAGTCACTATTATTTTGCAAATTTC
CTATCGAAAGCATGTACCCAACAATTTATCTCAACTTATATTGCGGTCACACCCTAAGAACCTTTCCCCATACTTGATTT
TCTTGTTTATTTTGCTGTTTTAGTACTTGTTACAAAACCTCCTTTGATATTTGACACTTTTGTGTCACCCCCTTTAATTT
ACAATGTCTTTTATCGCAAATGTCTTTAGCTACGACTAGTTAGAATGTAAATTCTATTTTTCTATCAATTCTCAAAACCG
CTCCCTTGGGACACGACCCCAACCCTTTGTTGGGTTACTATATTATTGACGATCGTAGACATTTATACCGTAGGATAGTG
TCGTTGGTCACGATAAGCATCACTAGTTCACCCACTCTAAACTCCTGATGCAAGATCTTGGAGTTATGCCAATGCTTAAC
TTTCTCTTTTTAGAGTGTGGAGATCTCATACACCTGTAACCGAAGCTCATCCAATTCAAGTAGTTGATCAACATGATTTT
TAGCCACCACTTCCCAATTTAAATTCACCCTCTTTAATGTCCATAAGTCATTATGCTCTATCTCAACTAGAAGATGACAA
GCCTTCCCAAAGGCCAATTTGTATGGAGACATGACAGTAGTGGATTTTAAAGTTGTTCGATAAGCCCATAATGGATCAAC
AAGCTGGATAGACCAATCACTGCGGTGGGCATTCACTATTTTGGCTAAAATGCTCTTTATCTCTCGGTTGAATACCTTAA
CTTTCCTATTAGATTGCTGATTTTATGGTGTGGCAACTTTATGTTTCACCCCAAAGTTAGATAGAAATGTCTCAAATTAG
TGATTGCAATAATGAGAGTCACTATCACTTTTAATAGCCATTAGGGGCCTAACGAAAATGTGTTATTTTAAGAATTTTGT
AACACTACTCCCTTTATTGTTGGGTAAAACTATTGCCTCCACTCATTTGGACACATAATCAAGTGCCACTAAGATGTACT
TGTTCCCAAAAGAGTTAGGAAAAGGCCCCATGAAATCAATTCCCCAAACATCTTAATCTCTAGAATTTGTGACAATAGTA
GCTCATGCCTCCTAGAGATAGCCCCTTGCATTTAACATTGAACACACAACTTGCAAACGACATGATCATCTCTAAACATT
GTGGGAAAATAGTAACCACATTGTATCACTTTAGAAGTTGTACGTATGCCTCCATGATGTCCCCCCCGGCGAAGCATGAT
AGGCCTCAACTATCTCTTGCACCTCTACTCTGGGCACACAACGCTGGATAATATTGTCAGTACATTTCATAAAAAGGAAG
GGTTCATCCCATGCATACCTTTTCACATCAAATAAGAATTCTGATGTATACTCAAACCTTCCCGTAACAACCCACATATG
ATAAAGTTTGCATAATTGGCATACCAAGGGACTGAGGTTTGAAGGATTAACATTACCGATTCATCAGGGAAAACACCGTC
AATGTCTCTTCCCTCAGCCATTTTGGTATCTGTTTAAAACCTTGATAGGTGGTCGACTACTTGGTTTTCACACCCTTTTT
TTATCTCTCACCTCAAAATCAAATTCATGAAGGAGGAGTACCCACCAAATTAGTCTTGGTTTTGCTTCTTTCTTGGCTAT
CAAGTACCTTAGAGCGACATGATCAGTATGCACAACAACTTTGGTACCCAATAAATAGGCTCTAAGCTTTTCAAACTCAT
ATATAACAGATAACAACTCTTGTTTCGTGATGGTATAGTTCTTTTGAGAATAATTCAAGGTTTTGCTAGCATAGTAGATG
TAGAAAGAAGATATTCTTTTGTTGCCCAAGAATAGTGCCAACTGCCAATCCGCTAGCATCACACATTATTTCGAAGAGAA
GATTTCAATCTGGGGCTATTATGATAGGGGCTGGGAAGCTCACAAAAGCCTCCAAAGAAGCGACATCAAATTTAAAGGCA
CTCTTCTTTTCGAGTAGCCTACACAATGAAATAATAATCAATTTTGAAAAATCTTTAATGAATCACCGATAGAATCCCGC
ATAGTCAAGGAAACTTCTCACTCCCTTCATTGAAATTGGGGGAGTAAATTTGTCAATCACTTGAAATTATTTGCCCGATC
CACTTCAATACCATCACCAAAATTTTTATGCCCAAGCACAATTTCCTCCATATCCATGTAATGGCATTTCTCCCAATTAA
GAACCAAGTTGGAATCCACATATCTTTGAAGTACCATCTCTAAATTCTTCAAGCACTTTTCAAATGATTTTCTAACAACC
GAAAAATCATCCTTGAATACTTCCGTAGAGTCCTTTACCATATCCACAAATATCGATAACATGCATCATTGTAAAGTGGC
CGGTGCGTTGCACAACCCAAAGGGGGCATTCTCTGAAAGCAAAAGACCCATAGGGGTAAGTGAAAGTCATTTTTTCTTGA
TCTTGTAGTGCTAGGAAGAATTGGTTGTACCCGGAGTACCTGTCAAGGAAACAATACCATATCTTACCTGCAAGCCTATC
AAACATCTGATTAATAAAGGGCATAGGGAAGTGTTTCTTCTCGGTTTATGAGTTTAATTTTCCAGTAATCCATACATACT
CACCACCCGGTCACAGGCCTAGTAGCGACAAGTTCAGCCTTTTCATTTGGGACTACTGTTATACCATCTTTTTTAGGAAC
ACATTGGGCTGGAATCACCCATTGGCTATTCACAATTGGAAAAATAATTCTCGCATCCAACCATTTTATGATGTCATTTT
TTACAACTTCTTACATTGGAGGATTATCACACTTAAACTAAAAATGCAAGAATTTCATAAGTAAGAGACAATCTAAGGGT
GTGGGGATTGGTATTGATGTAAAAAAGGGTACAAGTTCTTGCTCAATAATGCTATATAAACATGGATAGGCTGGGTAATC
TTCAATGACACTAATCTTCTTTTTCTCTCATAGCATCATATCATATAATATTCGTTCGGTCTCATCTATGTGAATTACAA
GTCAGCCTACTACCTTGAGGAAATCTCTCTTTCGAGTAAACCATAGAAATCAAACTTAAATCGCATGCATCAAATTATTT
ATCAACTTCAATTGATCTCTTTCGAGCATCAATCAAAGCTATATAATAGAATTAAGTTTGAAACCTTAACTCATTAATTA
ACCACATTTTAAATAACCTAAATCCATGAATGAACTGCAATAAAAAAGAGCAAAGCACAAGACTCACTAAATTAAATCAA
CACCCAACCCCATAATCATAGCCCTAGATTTGGGGTTATATCCAAGTATCATAGAAATAAAAGAAAGTATACCTATGATG
TTACCAGACATATATGTGTTGATATTATGCAATAATCTTTAGCACTCACTTCAATTTAAATCCTCAATTGTCTATTACAA
GAGTGTTTGAAAAAAAATCCAAAACTAAGAGGTCTATTTTTTTTATCTAATCTGTTTTCTGCATCATAAAACATAAAACT
CTCCAAGAACTTCCACTTTCTCTTGCTTTAGGTCTATTTATAGTTTCCCCAAAATTAGCCACAAAATTCCATGTGTGACA
TGTTCGGCGATATTAGTCGGGCTCACCTATAACGTTCAACGGATTGTCATTGCTCTTTAGCTCGCTCTTCTTTTTCTTCA
GGCATCAGATGTTTGAACCTTAGTTGAAGAACTCGATTGAGTAAGCCTTTTACCTTTGGCGGATTGTCGATTACCATCAT
GTTTGCCCATTCAACTTTTATTTTTACTCAGGAGTTCGTCACCTTCGACAATTAAACTTCTAGCTTACCCAATCTACTTT
GGTGAATCGTCGTTTTAAATTTAGTATACTGACCTACCTTGAATATATTCAATTGTGAATAGTGTCAACTTTGGAAAGGT
CTGGCCAATTGGGCTATCCGCCCTTTTTGTTAGGAAACTACCAGTTGGGAGTTTGTACTCCATTTAATATTTTTGGCCTC
TTTTATATATTCATCCTTGTCTTATTCTTTAGCCTTCACAACTGCAAAACATTAAAATTTCATTAGAATATGTACCACTC
ATCAATGAGTATTTTGCAAGCTTGCCATTCGTCTCATGTTAGTTGTTATCATAGTGGTATCTGGATTGCCTAAAAAATAT
TGCAATGTCGGTATCACAGACCTATAATTCACAAATATGGTCATATTTTGCTAAGTCTTATGATTATTGTCAAAGAGAAG
GAGGTATTTCAAGAAAACAAGAAGTCCCACGTACTTTGATCTTGGTGAATTGTTCGGTGTATGTGACCTTGACTCTATGG
TTTCATTTGTGAGTTCGAATGGGATAAAGTACATATTTGTAGCAGTCGACTATGTTTCTAAATGGTTTGAAGTTGTTGAA
CTTTCAAACAATGAAGGAAAGAGTGTCAGTGTGTTCCTTAAAAGAAATATCTTCTCCAGATTTGGTAAGGGCAATTATCA
GCGATAAAGGTTCTCACTTTTGTAATAAGCTGTCTAAAGCATTGCTTGAGAAGTATGGTGTTCGACATAGTGTAGCAAAT
CCTTATCATCCATAGCCTAGTGGGCATGTTGAAGTCTCAAACACGAAAATCAAGCAGATCCTTGCAAATATTGTGAATGC
AAACAAAATATATTGGTCAAGGAAGCTTGAAAATTCTTTATGGGCATATCAAACTGCAATCAAGATTCCCATAGTATGTC
CCCTTACAAACTTATTATTGGGAAGTCTTGTCATCTGCCTGTAGATCTAGAGCATAAAGCCTTGTGGGAACTCAAGAAGT
TAAATTTAAATTGGGGTGCTACGTCAAATCAAAGGTTGAATGACATAAATGAACAAGATGAGTTTTGCCTGCAAGCGTAT
GAAAGTTCAACTTTGTACAAAGAAAATATGAAGAAGTACCATGATCAAAAGATTGAGAAGTGGGACTTTGCACCTAGAGA
CTTTGTCCTTCTCTTCCATTTAAGGTTGTACCTGTTTCCTAGAAAACTCAAATCCAAATGGTTGAGACTGTTTTGAGTGG
TTCAAGTATTTTCGTATGGAGCGGTTGAATTAGAGAATCATGAGGGAACGAGGTTCAAAGTGAATGATCAAAGGATAAAA
CACTACATGGAAAACACAGATGAAGCCAAGATGATTGAGGGTTAGGTTCTTGATGAAGTCTAAATAATCAATAACCTGTA
TCGTGCCGTGATGATAAATCATTTGTTGCTTGGGAGGCAACCCAAGATGTTTAGCTTAGTTATTTTTACATTTTTCTCTT
TCTAGTTGTGGGTTTTTAGGCTAGTTTAGGCTAAATTAGGGTCCACATCAAAACAATGTCAAGAAAAAGAAAATAAAAGC
CTAATGTTTGCTACAATATGTATAGGAATGAAAGAAAAATTTGGAAAAAATTGAAGTGTAGTAAGATCCAACAGATGGGT
CCTATGGGTCGTAGAAGGTTCTATAAACCATAGATTCTGTTCTTAAAACCTTGGCTGAATAAAATCATCAAGGTATTATT
TTGTTGGTCCCACCTATGAGTCGTAGTTCATTCAACGAACCATAGATGGTGGTTGTAGAAACCTAAGTTCCAATACAGCT
ACAAATTTAGGTCTACGAGTGCATAGTATGAACCAAAGGAATTTCTATGGTCCATAGTTTGTAGTCATAGACTCCAGGTA
TTTTCTCAAATTTCAGTAAGTTTCAAGATGATCTATGGATGCCTTTTATAGATCGCAGAAAGTCTTATGGTCCGTAGGCG
GGATTTCATGAAGACTAGTGTATTTAAATTAAAAGATTCGACATGCAACCCTTTTTGATAAAAACCCCTAACAATTTGAT
TTCCCCTCCATTTTCCTTTTCTCCGGACCATTACATTAAACTTCCATCTCAATTGTTATGAATCCCCAACTTCCGAACCT
TTCATCTACCTTCACAACACTTCATTTCCCCACATCTTCAATATAAAAATTCATCACCCTCCATTTTTTCATTTTTCCAT
CTTCCTTCTTCTCCAAAAATCACAAAAACATTCACCAATATACTATAGAGGGCCAAACGTAGGTTAGTGGCCAAAGATTC
AAACTCAAATCCTAAAAATCACATTCAATTCTTTCACACTACTTTTATTTCACACAAGGAAAAGTATTGGTAAATTTCTT
GTCCTTTAGTTGTTGGAAATTGGAGTTGATTTAACTTAACCTAGGGTTGTAAATTTTGTTTGATTTGATTAAATTATTAG
AATCAACCCTAGGAATGATAGTAAATTGTGAGTATAATGTTAAAATGAATGAATATCCATGTTAGAAACATAGGTTGGGT
TGCTACTTGATTATAATTCAACGTCTCAAATAATCATACTGATATGGAAACTTGTTACCCACGTAGGTCTTCTAAGGACT
GTAGATCTTTCTATGATCCATAGTTTACCTTCGTAGACAAGCCTTAAGAACTAGTGTTGATTATCTTATATAAAACTTTG
TACGACTGCTATCTACGAGTCGTGGACCTCTTTACGGACCGTAGATAGGCTTTCATACAAATAAGCCTTGAAATTAAAGT
TTTAAGTGGGGGACTATGGATCATGTCTATGATCTGTAGAACTTTTGATAGCTCATAGATCAGTCTCGTAGTCCCAACAT
GCAATTTCCAATATCCTAAGTTGTGAACTATGATTTGACCTACGATTGGTAGAAACTTTGATGGACTTTACTGGCAGATT
ATAGTTCTAACTTATTCGACATGTTTTAGGCCCACCTTTCTACGAAAGGGTTTACAACCTATAGAACCTTTTATGGTCCG
TAGGACAAAAAATAGTACAATACCTGTAAAAAAAATAGTTTCCTATGATGTTCTGTTAGTTTTTCTTTCTTTCTTTCCCC
ACTGCTAAGTTACTAATAGTTACTCGACTGGTACAATGCCAAGGAGAGAGGGAAAATCCACCGCACTTTCAACAAGGGTC
GCGACTACAATCAAGTCTCTACTTCGAAAGACACCAACAAAAAAGAAGGACATCAGATAAGAAAATAACTACAACATAGA
GATACCTCTCCTTTCGAGGCTCGGACCACACGAAAAAGTGCTAATCAACTCGAGATGGTACTAGAGCCAGTCGATATGGC
TTCACCTACGAGAGAAGCTACTTTTAGTCTAAAGATAGAGGACAAAGTTCAGGAGAGGATAACAATGAATCTCAATCCAG
GTCTGGCTCTAGTTCACAATCTAGCTCAGAGTTTGACTCTAGCTTATCATAGTCTGGCAATGGGGAAACATCATCTACTA
GACCCTCTATACTGGTGTGAGTGTCTAGCCAGCCAAATCGATGGTGCATTGAGGGCATGTTTTATATATTCTAGCAGGCC
ATCCGCTAAAATGCCTACAATAAGAACATTCAGCTGACAGAGGATCCACGAGTACTTTCTAGTAATCTTCACACTGCGTC
GGACATACATGCCTTATTTAGGTGGGACATATATGACTGTATGGAGGATCCCATGTAAATGTAGTGCAACCATGGTTTGT
GAGTATTATGTTTCATATGTGGCAATAGTAACAAAGGCCTTACAAAGAAAGCCAAAGATCTTGAGCAACCCCCGCTTCTG
ACTACCTTGGTGTAGGACATTCCAGTGGATTTATCCGAGCACACAGTTTGATGGTTCCTCCATGGACCGGAAAATGAGCA
AACTGCCTCCACGGTTAAGTTTGATTAATGGATGCAGTTAGTTCTGAACAAAAATGCATGACACATTCCACAAAGAGTAT
TTGCTCAAATAGGTGGAAGGATAAATTATTGAGCAAGGTGTTGACGTTGAGTGGGTACACATTTTTGCTACCCTGATCAA
GAAAGCCTCGCTGAATTTCGCCGGCAAGTTTTGTTAGTCTATTGTACATGCTTGACTGCCCTCCAACATAACAAATAACT
AACTGACCTTAGATTAGGTGGTGATGGTTGAATGTTTGATAGATGGGCACGAGATTGATTTCACCCACCTCTTGATTGTT
AATATCCATGTGAGGGCATTTTGGATAACTACTACCTTACTTTTCCCTTGTTTGACCTTTCGCCTGAATAATGAGTCTAC
TCTTTCCATGATTGATTTTGTAGAGTGGTCACCAGAATGTGGATGTAGTACTTATTAGGGATGAGTCCAACCCGACTGCA
CCATGATGAGGTTCCAAATTCATCATGCCAGAGATATGTGAGACTCCTCCATCTGAGCATCCTGGAGGTTGAGATATAAT
TCCCGCCACTATTGAGCAAACAAAAGCCATTTATACCTTCACTTCCACATAATCTTCTAGCACACCATGAGCTTCTACTA
CTGGTGTGGGTCACTATACGTGTCAACGGACATATTTTAGGGGTTGGAAGCCTAGGTGGCCTAGTTGCTATAGCATTTCC
AACTATGGGTCTACTCAGTCATTGAGGATTTGGAGACGAGGAAGTGGACTGCGATGGTGAAGCAGAATTAGGACACTCAG
TAGATGATCGATACATTTGAGTTGAGGATGATGGCCTGACCCTATATCACTCAGAGTGGTGACATAGAGAGTTTCTGGAT
AGAGTTAGATAAGATCTGCACCGATGTCGATGCACTAGCTACTACTCCACCACTGGATTCGTCCCTCATGTATACTGGAG
ATGACCTTTTCATGTCTTTATTTGGTGATGAGGACCCTACCTATACAACTGGAAAGCATACTCAATCTAATGTTGACATT
AGAGATGAGGCTGAGAGGAGAGAAAGAAAAATGGAACAACATTCACGTGAGACAGACAGACATGAGTCCATCCAGTCCAA
GGCGTAGATATTAGAGAGAGTCGGGCAGCAGGCACTTAGAACTTCAAGCTCATGGGGGCACTACTGATGGTGCTCCCTAG
ATTGATCCAGAGGTGCACATTTATGCACTAGGGTCCACACCAACATGCCTCTAGTTATTTCTTCGGTGCTGAGCAGCCAT
AAGTTTGTCTTCACCCTCAGTTATTTTTTTGTGTGTGCATTGAGGACATTGCATAAGTTTTCATGTGGAGGTGGGATGAA
CTGATTGTGAGTGTTTGGGTGGAGTTTGTATAACCTAAACACTTAGATATTTTCCTTGGGATTTTCTTACATGTGTTCTT
TTTTCGAAGGACTATTTAATTTCTGTTAAACCAGCATGTTTAGGATGTAAATTGTGAAAGTAGACTAGAATTAAACGCAT
GATGGCAATGTTGATGAAAAATGATATCCCTTAAAATTTTTGTGGTTTGTGCTAAATTTTCATGTAACGGATAAGCCAAC
TATGTAGGATTCTTTTGATGATGACATGATAGGAACTAATACAACAACATGACTTAAGTTGAAGCATGAATCAGATGCAT
TGATAATAGGTAGTGAAATGATGTGTCATGTGTGTGTGAGGTGTTTGTTCATTCTTATAGTATGTATCAATCTAGAACTT
GCCCCGTTAATCTTGCTAGGATAATTAAATTGTTAATTAGGAAATGATACTAGGTTGTTGTTGAAATTAAGCCCACTAAT
CCTTAAAACAACCAACCAAATGAAAATGCTCCCTTCTATCCAAATTGTTGAGCCTTGAATAAATAATTCTTTTTGTTTAA
CCAATTCACCTTCCATGTTCGGAAATGTTAACCTTTGTTTTGGCCCTAGCCTCTCGTTGGACATTCGTGCACCTCAACTC
AGTCTAAAAGCTTAAGTTGAGGGTGGCTACAATAGAGGAAAATGAGAAAAGAAAGGGGTATTAAAAGAGTTGCGCAATGA
GAAAACAGAAAAAGTTAGATGGTATAACATCAGAAAAAAAAAAGGATAAATGCATGTAAAGCTGAAGAAAAAAAAACAAA
AACGAAAAAGAAAATCAAGTCAAAGTCAAACCCAAGCTTTAATGAATAATGAGGAGAAAAGAAAATAGAAGTGAAAAAAG
TATTGGTTGTAAAAGAGGAAAGTAGCCAATGTAATGTCAAGGAGGGAAGAAAAGTAACTTTAAATCTAAATATACCACAC
CTGACCATGATCCTATGTTACAGGCTAAGAAATGCCTATAGTGATCCTAATTTAACGTCCGAGAATCTAAGTATTGAATA
TATGTGCATGACTATGGTATTGTGCATGTATTGTAATGAATTTGGTTGAGGGTGAGAGCATATAAAGTATTTGTACTTTT
AAAAAAACATATTGATATTTATGTGAAAATGGGACATCGAGGTAGAAAGGGCAGAAGTTACATAGTCAAAAAGTCTGGTA
TTTTGGTGATTGTTATTTGTGTAGGTGAATGTATCCATTGGTATGTCTATCATATATTGATCCACATATGTTAGATTGTT
TAGGAATTAAAGATTTCACTGTGTTGAATGATAAAAATAGAGGATAAATTGTTGAGAAAAGGCCATGCGATTGCTTGAAT
TCTAGGTCTATTTTTGCATTGTGTCGTTTTGTGTTAGTCGTGTCACTTGAGGACAAATTTTTTTTTAAGTTGAGGCTGTT
GATGTACCATGGATTTAAATTTATTATAATGATTTAAACTTGAAGTTTTGCATGTTTCTTAGGCACTTGTTAGTGGATTT
GTATTTTATCTTTGTTAGGCAGGAAAATAAGTTTTGACAAGTCGGGATGGAAAATACAGTGAAATAAATTTTGGAGGTTT
GACGAGTGGAACTAGGAGCTATAGAGTTTTCTACGAGCCTTACGAATGACTGGTAGAATGGACCAGTGATTTTTGGAGCT
AAGTATGAGACCACGAGACTGGACTACGAGTTAGAGGAACTTCTACGAGTTATAGGTCCAAGTGATAGGAAAGATCTAAG
AATTTGGACTCTAGTACTTGGACTACGAGTAGCCAGGACGGGCCGTTAAAGGTACTACAGGTTGGAGAACATACCTGTAG
AGAAGTCCAGAGAATTTATTGAAGAAACTATTTAAACGAAAGGTTCATACGAGCCGTAAAACTGAAGCGTTGAAGCGACT
ATCGAATCCTATTTTTCCTATGTTTTCTTAGTCTAGTTTATTTTGGATTAGATCTCTATAAATATTCTTTATTTATTCGT
TCTTAATGTTAGACAACTGATATTTGGGTTTTTGACTTTGAGAATTAATTTGTGAAACACTTTTCCATTTTAATTCTTGA
ATCATTGGTTTATATTGCATCTTTTGTTCTTCAATTTAAGATTCCGGAATTCATAAATTATTATTGTAAGTTCATGATTT
ATCTTAACTCAAAAATTATGAATTGTGATCAAACAAACATGAGTAGCTAACTCCACAACTAGGTTTGTGGGTACTATTAG
GAATTAACAACGTAGACCTAATAATTAGTAATTCTTGAATAGTGTTTATGCATGTATTGTATTTCTCTTTGCTTTGATTG
TTTTTAATGGATGCATATGTTGGAACTCACCTTATTCCTTCTTGCTGTACCAATGAGGTAACGAATGGGAAAAGAGATTT
TACAACAGAGATTTGGGATATCAATCCTCATCTAATAGCTTGAACTAGGTCGGGGATAGTTATTTTGGGGTCAAAGGTAA
GGATTAGTAAAGAATACACTTGCAGACGGACTAAGTTGCATGGTGAAATTCACTTATTTGGGCAACCAACCACTTAGGAT
ATACCTAACTTATTGACTTTGCATGTGAGTCACTAGACAAGATTACTACTATAAGGTTTACTGCGTTATAAACTTGTAGG
GAACACAATTACCCTAGTTTCATCTTCTATATATTTTATAGAACATTCAATCATTCTTACTGTGTCAAGTGTTACTACAA
TCATTCAATAAAGCTTAGGTTTCACAACCCCAACCCCCTTTTTATAGAAATAACTCGACTAAAAGTACAACTNNNNNNNN
NNNNNNNNNNNNNNNNNNNNNNNNNNNNNNATCCTAATAGGTGTGAGGTTCTTTATTTGAACAACGACCACTTATACTTC
TTTAAAGAAGTGTAATTTGGGCGTATCACTCATTTCAAAGTGGGAATTATTGATAATTGTTGGGAATAGCAGGGAGAGTT
TGTTGGGAATATCAGGGAGAGTGTGTTTGGAAGTTGATAGCTCATTGTTTACATGTTTAACCCATAAGTTGCCTTTGATT
TCCTTAGTTTCAATTCTTTTATTGAGAACTCTTGAATTTTGGTGCATGAATTGTGTCTGGTCTTGTTTGAACTCGGATTG
TGCTCATTTTCGGGGCACAATCTCCTTGAATTGGTTGGGAACCATTGACAAGATAAATTTTAGGATTCCTTGTACGGGTC
CCACAATGCCTTTTTTGCTCCTTTTTAGTCCCAATTTTTATTATTTCAATTTGGGTGTAAAAATGACTGTATTAATGCCG
GGATCATTAAATTGATAGAGTGTCATCATTTGGAGGTGGCTCTGAAGGGGACAACTCTGCTTTAGAGGTTTAGAGCGTGC
ATGATCGATTTTGACGTAGGTTAAAACTTGCTTTCCTTTGACCTTGCTTGTTGATTGTTCTAGCATGTAATTTGTTAAGT
GTGGATTGGTTTATAACATGATTACTTGATTTTACCATGATTGCTATGCTTTATCCTTATTTTTTGGTTATTTTTGGACG
TCGATGAGTTGACTATTTTATTTTTTGATGTTATATTTGTTTTGTTAGCTATGTTTAGGTGAAATGACCTTAATATTGTT
ATTGTGGAACCTTAGCCTAGGTTTTGCTAAAATTGCATTAGATGTTTGTTTTCGAGGCCTGCAGGGATTGTTTTGGGAAT
GTAATTAGGTTAGATGTGACCCTCTAGGATAGGTTGTGACATTCAAATAGCCCTATTTTATATGTTGGTTGTGGTGAGTT
GATTATCTAGATTTGTTTTGTACCCTATTCATTTTAGCATTATAGTTGACTAGAAGTGATATTTTGGGAGGGGCTAACTG
GTGTTGTAGTTATTCTAGTGTAAGATTATAGGATGTATTAGAGTTCTATATAATTGATCCATTGTAAGATTCTAGAAGCT
ACTAGGTTTTTGTATTGTCATTATGATGTATGTTTTTGGGGTGGGACCGACTTCTCTGATGCAATATGTACGGGGACTTT
TGGGGTTCTAATAAGGCTTTCCTATTTGAGATTTTGGGAATGACTGGTTATTTTGATGTAAAATTTTGGGTGTACTAGGT
TCTGATAAAGCCTTCCGATGTAAGATTTCTTGAAGGACTAGATATTCAGATGTAAAATTTTGGGGTGTCCTAGGTTCTGA
TAAAGGCTTTTCAATGTAAGATTTCGAGAAAGACTAGATATTTGAAGGTAAGATTTTGAGAGACACTAAGTTTGCAGCGT
TGGTGTTCATTTTGGAGTTAAGCATAATAATCTAGCCTTTCTATGTACATGTCAGGCTTATGGGGGTTCGACCGAGTTAT
TGCTTGTATGCTTTATTGTCGTTATGCCTATTCTGTGCCTTCTAGGCTTGTAGGGGTCTAGTTAGGGTTTGGATATCTTT
AATGGTTTCTTTATTCACCTTAGAGTCTTAACATCTATAATGCCTAATTATAACTCACTATTGTCTTTTTTATCTTGTCA
TACTCGCTTGTTATTATGTTATTGCAATTGCGAGCTCGGTCGGCCTATGATGACTACTGAGTACTCTTTGTATTGGTACT
TTTAATGCACTATGCATTTTTTTCTAATGCATATTCGAGATATAGTCGCGTGTGCTATTTCCTGTGTTGTTGTAGCTGGT
GTTTAGGAGACTGAGGGTGAGCTTATTGACGTTTGTCGTTGACTCATCTCCTTCCGTACATCTTGGGCTAGTTTTTTATA
TTTTAAGACTTCTTGCATATTTGTTGTATATATTTAAATTCTACTAGTCTTTTGTAGTTGCTTTGTACTAGCATCCTCCG
GGTTTTGAGATGCATCTATGCACTTTTGTCATCTTTCGAGGGTTGTATATCTATATATAGAGTGAGAGTTCTTTATTTCT
GATGTTATTTCTTAAATTGTGTTTGTAGATACATAATTCTTACCGAACTTGAAGTTGTACACCATTTTTAAGGTTTAAAT
ATTTATTTTAAATCGAAATTAGATATATTAGTTTTTATCTTATTTTTAGTAAATTTTGTTTATGAAAACCAACACATTTT
AAGATAAATTTTGTTATTTTTAATTTGTTCAAAAGAAAATAAATTTCCAAAAAGCATATGTTTTCTTTAAAGTTAGGTTT
AATAAATAAGCTAGTGGTTCTTAATTATATTTTAGATTAGCTATTTAACTTTTCTTATTTCTTATTAGTTAAAGATAGCT
TTAAAATAAAACGTTTGAAACAATTTGACATATAAACAACCCCATAAAACTATGACATAACCCACTAACCTATCCCCACT
AGTCCCATTAGTCTTCTACCCTCCACAAAAAAAAACACCCTCACCTGCAATACACACGTATTATATCTACACAAAAGAAC
ACACACCAAAAAAGAAAAAAAACACATCACACAACCCAAAAATTACGCAGGAAACAAGAAAAAAGAAAAACAAATAAAAC
AACACAATATACACTACCAAAAGAAAAACAAAACGCACCAACACAAACACTTACACAACCATCATTACACCACATCTCTT
TTCTATACACCATACTCACATAACCGTCCCAAAAAGAGAAAAAAAAAAGAAGAAAAATATGGCAAATTTCGAGGTCTATC
TTCACGATTTCGAGTTCGTAGTTCTTGATTGTAATCCTTTTTTCTCGTGAAATAATTTTCACAAGAGGTAATACTCTTTT
TTTATAGTTTTATGTCATGATTGTGCACGATTTGATTCCAATATATTAAAGTTGTTTAGATAATATTATTAATGTTATAG
TATTAAAATATATTTGAACATGCTATCCTTAAATTTAGAGCAAAAAGGTATGACATGCAATTATTTCTTAAATCCTTAAA
AGTTCAATTTCTCACTCTTTTTCCTTAATTAATTATCGAAAGTTTTGGTGTTCGTGCCTTATTAATTTGAATAAATTCTC
TATTTCGTCATGTTTAACTAAGTGTTAAGTTACTTTTATGTTATATGTGTTGTCTTGATATTTTTGGTGCGAACAAAAAA
ATAATAAGAAAATTTCAACAGGTTTACTAACTACTATGTGCATGTCTAAGATGAAATATTATTATTATTATTATTATTAT
TATTATTATTATTATTATTATTATTATTATTATTTTAAATAACGAGAGATTGATAATATTATTTCATCTAAATTGTGAAT
TGTGAACTCTGAAGCATGAGTAGTTAAATCCATAACTAGGGTTGTGGGAACCATGAGAAATTAACAAAGTATGAATAATA
ATTAAGTGATTCTTGAATAGTGTTTATACATGTATTGTTAATCCTTTCGCTTAGAAGTCTTTTTAACAGTTACAAACATT
AGAACTCACCTCGTTCCTACTTGCTGGACCAATGAGGTAGTGAATGAGAAAAAGATTAAACAACAGAGATTTAGTGGATT
CTATCTAATAGTTTGATGCCAATTGGAGTGAGGGTGAAAACTAAACTACTTTGATATGACGACTAATCTGGGGTAAAGGC
AAGGGTTAGTAAAGCACACACCCGTAGACGGACCAAGTTGCGTGGTAAAATTCCCTGTTTGGAGGACCAATCACTTAGGG
ATACCTAACTTACCAACTTTGCATGTTAAACACTAGGAAAATATTACTATTGTTAGGATTACTGCCTTAAGAGCTTGTGG
GGAACACATATACCCTAGTTTCCTACTCGTATTGATAACTCAAATTTTGAATTTTGTTTACTTGTTACTTAAGCATTCAA
ATCTGTTACTTACTTACAAAATCCTTCCCTGTTTACTTTCCTCGGAAATAATTTGACTAAAAGGATATAATTGTTACTTA
AGTTTAAGTCCGAACCATATTCCTCGTGGGATCGACCCCAACCTACAAGTCGGGTTCTTTACTTGATAACAATCCCTTAC
ACTTCTTTAGGGTGGTGTAATTTGAGCGTATGGATGAAAAAACGTCTCAAATACACCTCATCAAATTCTAGGTGTAAATG
ATCGTTAGTCAGTATAAAATCCAACAAAGAGCTGGGGTCGAACCCACAACGAGTGGTACGTGTCTAAAATTTAGTTATGA
AGTACAAACGTAGTCTAAACGGCTATAGGAATAAAAATTATCGAGAGCATACAAATAAATCTAAAAGGGTGACAACGAAT
GTCAGATGAGGGGTTTGGATTATTAACTATCAGCTACAACACAAGCAAAGCAAAACAGGGGAAATAACAATATAGAGAGG
AATTCTCAGGATGTGATCAATTATAGGCAAATTTCACTGTATGGTAATTGAAATTACTAATAAATGGCTAAATATCAGTG
GGTAGGCTAGTCTATAAGTGTGATAGTTTTCTCTTGAACAACTATCACGATTCAAGTGATTTCTTTCGAACATCAACAAG
CTTAGCAAATAAGAACAACCCACACCTTATTTCATCTACTCTCTCGAGCGGTAGAATCAAGATTAAGATTTACTCTATCG
AGCTAAACCTATATCAACCCGATAACTACAATCATCAATTGAAAGCTTTGATTCTAAAACCTCTTTTTCAAGCAAGCCCA
AAATTCTAAGTTCGAATTGCATTTGCAACTACAATTCTTAGATTAAAACACAACTATCAATTAAACCCACTTCAATTAAG
CATTAAAATCAGTAAATAACAATACCCATAAGCTAATTCAACCCATAATCACATGATCACACCCCAAAAATTGAGATATT
AGATAAACATCATAAAAAGGTAAAAACAATTACCAACTTGATTTGCATCAGCTGGGTAAGAGTCTCCAAGCCTTTAAAAT
ACTTTTCGAGGATTAAATTCAAAGACCCACTTTAAAAATCCTCAAAATTCTACAATTAGAACTCAAAAACTAAGAGAAAA
CTCTAATTCTAAAACTTGGGAATCAATAATGTTTGCGTTTTGGCCTAAAAGTCCACTCGGCGGATTAAGTTGCGCCTTGC
CAAACCGATTGGCAATTCGCCGATTGTTTTCTTTCGTCGCCATTTTGCATTGGCCTTCAGCATCTCAGGTCCTGTAACTT
TGCATGATCCAATTTGTTGTCGCGGAACCGATCGGCGATCCGCCAATTGCCCATTTCTATCGCCAACTTGGTTCTTCGCC
AGGGTTGGCATACTGGAACTTTGGGCGAGCTAAAGAGCCACTCGGTGGTGCGCCAAGTGGTCTTGGCGATCACCAAGATT
GCTTTTTCTTCACTTCTTCAGCTTTTTAGTTCCTTTTTGTCCGGTCGTGTCCTTACCTTGCTCCTTAGCCTTCATAGCTG
CAAATCAACACTTTAACATCAGTTTAGAGCATAAAATATTTGAGGACACTTATATTATCAAAACAAAGCCCTAAATGAAC
TGAAATCTCAGACTCATCAACACCCCAACTTAAACTTTTGTTTGTCCTCAAGTAAAACTCAAGATCAATCAGTTCAACAA
GGATGTCTACAAACAGTGCTGCATAAGACTCAACACAAATGTACATAACATGGTTTAAACTACTCATACAATGATCAATT
GTGCACTCAAAGTTTCAAATTGTGACTCACCATCATCAAGAGTACTCAAGCTCACAGTGCTTGCTTCAAATGCAAGTTCA
AGCTCAACAAAGTTATTCAAATGCCCTCACAACAAAGTTGATTCCATATTCACACAAAATTTCTCTACAATTTAAAGTCC
CGGAATCACATACAACTCTCACACTCACAAAGATGAACACATGCACGACTTCACCCATAGGCTTGCCCTTATTTTCCAAT
CAACATTCATTTAAGCTCACTCAAGATCAAAAAGGTCTTTTTAAGGTTTATAATGAGGCTGAGTGCGAAGGTATGACAAT
TTAGGCTTAGTGGTTTCTACCTTCATGAAGTATGGCTTGAAAATCATTCTCCTTTTCTTCCTCATTCAAACATGATCATA
ATCCACCCCATTATTCAAGTAGACATCAATCACCGGATACCCCATTTCTTTTGCTATTTTCACTACTTTATTTCACAACT
TTTTCTCTTTTCTAGTCTTTTCTTTTCCTTCTCCTTTTTAATTTCTTCTTCTTTTTTTTTTTTATATGGAGGCGTTCCAT
TATTTTTCCAAACAATCCAACTAGGGCGAATATTTCTCACTTCTTAACTTTCCTTCTTTTTCACCACACCCCAACTTAGG
CTTTTGGCCTAAGTTGGCTATTGAAACAAACCATACTTCATGAAAGTTATGGGTGAAGGTATAAAGAGAGATCACAATTG
TTCAAGTTTCTTCCAAGAAAAAGGGTAAGGCTTAATGGGTGCCAAAACAAGATTCACACTTCTCACAAGGGTGGCCACAA
AAGAGGTATGTTGTCAAGTAGGCTCGCTCTTCAAATTTTTTGCCTAAGATCATGTCTATCGCTTGCCTCACTCAATCAAC
CAAACCACCGGAGAAAATTCTAGGTGTCATCATGCACAATGTTTAAGGTAATCTCACCGCACAAGGCATTGATACAATTA
TCAAACAAGACTCCACACTTTCTAGCTAGCGTGCAATGTTTATTACAAGAGACTCATTCGGCAACCAGCTAGTCACAACG
AGATGCTAAAAGTTCACATATTGCTTGTGTAACTTCGTTTGCCTCATCATAGCCACATATTCATTTTGTTCGATTAAGAG
CACTATCCAAGTCATCGGTATTGATGTAACACCCGACTTTTCGAAATGTCTAAATTAACTTGTACCTTCGTGGAAAGACA
AAGAGGGTGAGTAATAAATTAAGAATGATGTGGTATGTCATATTTTAAGTGTTCAAGGGTTGTATCTCAAGTTTTGAAGT
TAGGTAAGTCGCAAAATATAAGTTGGTGAAAGTTATCGTAAGTTTTTTTTTAAAGATTTCTCTGAAATTTGGGTCAAATG
TCTCGGAGGTTTTATCCCAATATATAAAATTTATGGCGATCACGACCTACCCAATCGAAGTCCTATTAGTCTAGTTTCCA
ATGCATCAAACTGTTTGTTCATACGACTTCAGAAAAGAGATATATTTGCATTTTCGTGAGACTGCGCAAGTAGGCACGTG
GGGTTGGTCCCCTAGGTTGGTAGAACCTTATAATATAGCATCTTCTTCATTTTTTTCTTCATTCCAGCTTGTAAGAAACC
CATAAAAATCAGATAATTACTCCTCAAATCATCCTTGTATGTTCATGATCTCTTCTTGACTCCTTATCAAAAATTGCCTT
ACATCACGAGCTCATCATTTTGGTATAGTTTTCATGGTGAATTGAGCGGTGTAGCTCCGTGGAGGTTGTGGCAGCAAGAT
TTTTTTATCCAGTGTTTTGATTTATTCAAGTGTTCTGGGCGTGTAAAGAAAGGTAGAAACCATCTTTTCATCAGTTTATG
GATACCTTAGGTCTTGGATAGTAATTTACGATAGGAATCCATATCGATTATCGAATTGTCATAGTAATTCTTTCCTTAAT
TACTAATTGATTTTACTTTTTTTTTAGTGTTGTAGTGGTGCGGACAGAGGTATTTTTAGCATAAATTATAAAGGAAAAGT
TATGTTAAGGCTATTCCCTTTGTTCGACATGTTTCCTTAGAGCTTGGGAGTTATATAACAGGGTAGTTAATGTTGGTGAT
CTTGTAGATGTAATTGTGAGTGGTTGGTTGATTGAGTGGTTATAAACCCTCATTATAGGGACTCATAATCTGTTACGAAT
GACCCTAAGTTAGGAGCGACTTGGAAACTATATATATATATATATTGTTTATAACTAAATTGCTTGCCTTTAGCCTATTC
AATTATTTGTTGTCGCCCATGGGGATATTGTGGTTAGTTGTTGAGCAATGAACTACCTATGGGAGGACTATGATATTGTA
TAATAAGACTATGTTATTTCCTAAGAGGGTTATGTGTTGCCTACGGGGCTATATTGATTCCAAAGATTGTTATGTGTTGC
CTAAGGGGATATTTGACGCCAAAGAGGGCTATGTGTTACCTACAGGGATATGTTAATGCAAAAGAGGGCTATGTGAATCC
CACAGAGCTATGATGTTGCCTAAGAGGGCTATACGCTGCCTACGAGGCTATATCGTTGCAAAAAGGGCTATGTGACATCT
TACAAAGACAATGGGCTATTGATAGGGGTATGTAGATTGATTTGGTACCTTCTGGGCTTATGGGGGCCTAGGTAGGTGGT
ATGTTCTTTGTACCTACCGAGCTTATGGAGGCTTTTTTAGGTTGTTGTTTGATCATTTTTTTTTTTTAGATTCAATAGTG
GGTTAGCATGTTTATCTAAATTTTGATTTCCTTACCTGGTTGTTGTTGGTATATTATGATACTTGCTCATTTAGTCTATA
GCCTTTCATACTCTGTACATTATTTTGTACTGACGCCCCATTGCCTGGGGGCGCTACATTCATGTATGTAGGTCTCGACA
GATGACCCAATATACCTCCTCAATAGCAATATTGACTTCTATATGGTTGGCTAGCCCCTTTCCTCCGGAGTTACCAGAGT
TGGGAGGTTTGTTAGCTTTTGTTGTATATAATTTTATGGGTAGACTGGGGCCCTGTCCCCCCAATCTTTACTACTCTTAG
AGGCTTGGAGACTAGTTTGTGGGGTGTATAAATACGCTATGGCCATGCTGACCTAGTTTGTTGGTTTGCTGAAGCTTGTG
AGTTATTTGATGTATTGTCTTGATATACACATGCTTCCAGTTTTAGTATAGAGATCATGGTGGCCTCGACGGCCCAATCA
GGATTTCTGTGCTAGCTAGCTATTTCTTTATATGAACTCTTGGAGTAGTTGTGTCTTTTACAGATCTGTTGACAGGGGCC
TTGCTGGCCAATGGCTTAATTTTAAGCCGAGATATACTTGTTTGTTTTCTTGATTGCGTGTGGCTGCCATGCGCTAGTAG
CAAATGGTTCAGCAGGGTCAGCTCGGGCCTGATTTTTGGCATTAGGAGCCAGTTGTGCCCCTTGAGTTTAGGGCATGACA
AACTTGGTATCAGAGCAACGTCATATCCTAGGGAGTCTGCAAGCCTTGTTTAGTAGAGTCTTGTTTATAAATGTGTTGTG
CACCACATTCGATAAGCAAGAACCTACCAGGCATGTTAGAATGACTATCTTTCTTTTGCTCACCTCGTGCTATAGAGGGG
TGTCTTAAGGGTTGAGGTTTCTGGCTTATAATTGATATTTGTATGCAGATAGAGATGGCTGAGACCAGACAAACCACAGC
TAGCCACGATCTAGATACAACTGCAGGCGAGGGTACTGGCAAGGTACCACATGTGGAGGTAGCCCATTGTGAGACCCAGG
GGGAGAAATCTTCTCAGCCCCCTATAGCTTCTCCACTGCTTTAGGAGCCTCTGAGGGCTACAGGACCCCCGACTCCACCA
ACAGTAACACCTCTAGTTCCTCCTATTCTATCTGACCAGGATTTCAAGAGTGCAGTATGTATGTTAGCACAATTAGTAGC
TGCATAGTGCCAGCCAATTGCGCCAAATGTTGCCGGACCTTCTGAAGGGCCCAGAAGTTCAAGAGTTCGTGAATTTCTTG
CCTTGAATCCTCCACAGTTTATAGGGACAGGTCGCAGAGAGGACCCTTAGCACTTTGTTTATCAGCTTCATAGGACTTTT
AGAGTTATGCATGACTCAGCGACTGAGTTAGTTGAGTTAGCAGCATTTTGATTGCGTGTATTGTGGTACGAAAGTTAGGA
GAGATCTAGGGGAAAAGATACATCTCTACCCACTTGAGATACCTTTACAGAAGTTTTCATAGATTACTATTTGCCTTGAG
AAGTTAGGGATGGCCAGGTGGACCAGTTTCTGAACCTCTGATAGGGCAGCATGAGTGTCCGAGAGTACGGGATGAGATTT
GATTCATTGGCTAGATATGCACCAGCATTTGTTGATATGATGCATGAAAGAGTGTGTAGATTTGTGGGAGGGCTTGACTC
AAACTATATCGACGCTTGTTCTACCACTGCACTAAATGATAATATGGATATCTCGCGAATTCAGGCCTTTGAAAAAGGCA
TAGAGGTTCGCCGACATCTACAGTATATGAGTGAGAGGGTCAATAGAGAGAGATAGAAGAGGGCTAAGCCCGCTGGTTCA
CCGGGAGATTTTTATGGTGGTCCGAGACCTCGATATTCTAGTAGGCCATCTAGACCTCCACCGCAATAGTTCTAGGGTAG
TAGAATTTGATCGTCAGGGATAGTTAGGCCCAGGTGAGGGTTCATGAGCATCAGGCTCTCAGAAGTAGAGGGGTTTAGGC
CAGGCTAGGATAGCACCGCCGCATTGTGCTACTTGCGATAGGATGCATTTTGGGAGATGTAGACAGGGTTCCACATGTTG
TTATTCTTGTGGATAGCAGGGGAATGGGTGGAGGAACTGTCCGACCATAGGTCAGGGTGGTATATGTTAGTCGACCGGGT
CAGTAGTAGGTTCTTTCTCATTAGTACAGTCTACATGGTGTGGACCCCAGACTTCAGTAGGTAGAGGCAGAGGCAGGGAG
GGAGCATCTAGTTCTGGTAGTTGCCAGAACCGTACATATTCACTAGCCAGCCGACATGACTCAAAGTCATCACCAGATGT
TGTGACAGGTGCATTAATTGTTTGCTCCCATTAGGTTTATGCTTTGATAGATCCTGGATCTACTCTATCTTATGTTACCC
CATTTATTGCGGGGAAGTTATGTATAGTAGCAGAGTCATTAGACCGATCTTTTATTGTGTGTACACCAGTTGGTGAGTCT
ATTATTGCCAAAAGAGTCTATCGAGGTTACACGGTAGAAATTATCGACCGTCAGACCTCTTTAGACCTGGTAGAGTTAGA
GATGGTCGATTTCGACGTCATTATGGGTATGGATTGGTTAGCGTCTTGTTATGCTAATATTGAGTGCTGGACAAAGATTG
TTAGATTCCACTTTCCAGGAGAGGTAGTTCTGGAATGGAAAGGCTATACAACAACACCGAAAGGTAGGTTTATTTCTTAT
CTTAAGGCGAGGAGGATGATTAGTAAGGTTTGTATTTATCATCTTGTTTGCGTTCATGATATAGATGCAGAACCGCCGAC
CCTTCAGTCTATTCTGGTAGTTAATGAGTTTCTAGATGTATTTCTAGACGAGCTTCCTAGTATCCCTCCAGAATGGGAAA
TTGATTTTGCTATCGATATGCTACCAGGTACACAACCCATATCTATCCCTTCTTATAGAATGGATCCTGCTGAGCTGAAG
AAGTTAAAGGATCAGCTGAAACATTTGCTTGATAAAGGCTTTATCATGCCTAGTCCTACACCATGGGGTGCACCACTATT
ATTTGTGAGAAAAAAGGATGGCTCGCTGAGGATGTATATCAATTATTAACAGTTGAACAAGGCTACTATTAAGAACAAGT
ATCCTCTTCTGAGGATCAATGACTTTTTTGATTAACTACAAGGTGCTACGTACTTCTCGAAGATTAATTTAAGATCAGGT
TACCATCAGGTACGAGTTTGGGAGAAAGATATTCGAAAGACAACTTTTAGAACTAGATATAGGCATTTTGAGTTTTTGGT
TATGTCTTTTGGATTGACCAATGCCCCGATAGTGCTTATGGACCTGATGAATAGTATATTCAGGCCGTATCTAGATACGT
TTGTGATTGTATTTATTGATGATATTTATGTCTATTCGCATTTAAAAGTTGAGCATGCAGATTATTTGTGAGCAACAACT
TTACGCAAAGCTCTCTAAGTATGAGTTCTGGTTGAGCTCTGTGGCTTTCCTAGGCCATATTATATCAGGTGTATGCATTA
TGGTTGATACACAAAAGAATGAGGCCATAAATACTTGGCCCAGACCCATGACTCCGACCGAGGTTCGTAGTTTCTTAGGA
TTAGCTGGGTACTACAGAAGGTTTGTAGAGGGGTTTTCTTCACTTTCAGCACCATTAACGAAGCTGACTCAAAAAGTAGC
TAAGTTCCAGTGGACTGAGGCTTGCGAGCATAATTTCCATGAGTTGAAGGACAGGTTGACATCAACACCAGTTCTAGCAT
TGCCAGAGGGTTCAGAGGGCTATACGGTGTACTACGATGCTTCTGGTGTTGGGTTGGGATGTGTTCTAATGCAACATGGT
AAGGTTATCGCATATACTTCAAGGCAGTTGAGGAAGCATGAGAAGAACTATCCAACCCATGATTTAGAGTTGGCTGCAGT
TGTGCATGCATTAAAGATCTGGAGACACTATTTGTATAGCGTTCATGTTAACATCTTTATTGATCATAAGAGGCTTTAAT
ATATCTTTAGACAGAAGGAGTTAAATCTGTGAAAACGTCGGTGGCTTGAGTTACTAAAAGACTACGACATGGATATTTTA
TATTATCCAGGAAAGGTGAATATGGTAGCCGATGCCCTCAGTCAAAGATCTATGGGTAGTTTATCCTATTTAGGTGTTTA
GAAACGTGAGCTAGCACGAGAGCTTCATCAGTTAGCTAGCTTGGGAGTCAGATTGTTAAAGGTAGACGATAGTGGGGTCA
TAATTCAGGACACAATTGTATCATAACTAGTTGTGGAGGTAAAGGCATGGCAACATGAGGATCCTAGCTTAGAGCAGATC
AGAACCAAGGCTCATGATCAACAGTCTTTAACATTTGATATACCAGGAGATGGAATCCTCAGATATAGCGGTCGATTATG
TGTTTCAAATGTTACAGGGCTTTGACATCAGATTATGGAAGAGGCACATCATTCCCGTTATTCTATTCACCCTGGTTCGA
CGAAGATGTACAATGATATTAAGAAGATCTATTGGTGGCATGAGATGAAGAAGGACGTAGCTGAGTTTGTGGCATAGTGT
CCTAATTGCCAACAAGTGAAGGTTGAGCACCCAAAGTTGTTGGGCTAGTCCAGGAGATAGCCATTCCTTTGTGGAATTAG
GAAGAAATTAATATGGACTTTATTACAGGGTTACCTCGATCGCGACGTAAGTTTGACTCTATTTGGGTAATTGTTGATAG
ACTAACAAAATCATCCCACTTCTTACCAGTCAAGACTATTTTCACAGCTGAAGATTATGCAGGGCTTTACATCTGAGAGA
TTGTCAGGTTGCACGGCGTCCCAATATCTATTATCTCGGATAGAGAAGCATAATTTACCGCTAACTTCTGGAAGTCTTTC
CAGAAATGAATAGGGACACATGTTAATCTCAGTACCGCCTTTCACCCTCAGACAGATGGCCAAGATGAACGCACCATTTT
AACACTTAAGGACATGCTACGGGCATACATGCTGGACTTTAATGGAAGTTGGGATGACCACTTACCTCTTATTGAGTTCG
CATACAATAATAACTATCATTCCAGCATCGGGATGGCACCTTATGAGGCTTTGTATAGTAAAAAATGAAGATCCCACATT
GGATGGTTTAAGGTAGGTAAGTCAGGGTTGATTGGACCTGATTTAGTACAACAGACAGTAGAGCAGGTTAAGATCATTTG
GGAGAGGTTGCTAACAGCTCAAAGCCGACAAAAGTCATACGTATATGTGTGACGAAGGGACTTAGAGTTTTGTGTCGATG
ACTAGGTATTCTTAAAAGTATCGCTTATGGAAGGTGTTATGAGATTTGGCAAGAAAGGAAAGCTTAGTTCAAGATTCATT
GGGCCATACCGGATCCTTTGGAGGGTAGGACGAGTGGCTTATGCGTTAGAATTGCCTTTGGGGCTAGAATCTGTTCATCT
AGTTTTCCACGTATCGATGCTACAAAAGTGTGTAGGAGACCCTTCTCGGGTTGTCCCAGTTGAGAATGTTCAGATCACAC
AAGAGTTGTCCTTCGAGGAAACTCCAATTGCCATATTAGATCGACATGTCCGTAAATTGAGGACCAAAGAGGTGGCTTCG
GTTAAAGTATTGTGGAGAAACAAGAATAGAGAAGAGGTGACCTGGGAAGCTGAGGATGTCATGAGGTCCAAATATCCTCA
CTTGTTTCATACCCCAGGGTGATGGCATATCAATTTATATTAGTGCAGTGAGGTAGGAAACCTATCTGATTTTTTATATT
ATTGCTTATTATTATGGTTGTTGTCGTTGTATATTGCTCGCACTGTTATTGCGGAGCTATAATGCTTAGCTATTTATGTC
GTCCTGTGAGTTGCGTAGGTTAGAATTTCTGCGTTTTAGGTTCCTAGATAGTCACATTTACAAAGGATACTTTGCCTAAA
TTTTGGCAACTCTAAAGGACTTAACCGCGTGACTCAGATTTTTCATTCGAGGACGAATGTTTCTAAGGGGGAAAGGATGT
AACACCCGACCTTTTGAAACGTCTAAATTAACTTGTACCTTCGTGAAAAGACAAAGAGGGTGAGTAATAAATTAAGAATG
ATGTGGTATGTCATATTTTAAGTGTTCAAGGATTGTATCTCAAGTTTTGAAGTTAGGTAAGTCGCAAAATAAAAGTTGGA
GAAAGTTATCATAAGTTCTTTTTTAAAGATTTCTCTGAAATTTGGGTCAAATGTCTCGGAGGTTTTCTCCCAATATGTAA
AAATTTATGAGGCTCACGACCTATCGAATCGAAGTACTACGAGTCTAACTTCCAATTCATCAAACCGTTTGTTTATACAA
CTTCAGAATAGAGAGATATTCGTGCTTTTGTGAGACTGCGCAAGCAGGCACGTGAGGTGGGTCCCCTAGGTCGATGGAAC
CTTATAAGATAGCATCTTCTTCATTCCAGCTCGTAAGAAACCCATAAAAATTAGAGAATTACTCCTAAAATCATCCTTGT
GTGTTCATGATCTCTTCTTGACTCCTTATCAAAAATTACCCTATGTCGCGAGCTCATCGTTTTGGTATAGTTTTCATGGT
GAATTGAGCGGTGTAGCTCCGTGGAGGTTGTGGCAGCAGGGTTTCTTTTTTCAGTGTTTTGATTTATTCAAGTGTTCTGG
GCGTGTACAGAAAGGTAGGAACCATATTTTTATCAATTTATGGATACCTTAGGTCTTGGATAGTAATTTACGATAAGAAT
CCGTATCGATTGTCGAATTGACGTAGGAATTGTTGTCCTTAATTACTGATTGATTTTACTTTGTTTTAGTGTTGTAGTGG
TGCGAACAGAGGTATTTTCAGCATAAATTATATAGGGAAAAGGTATGTTAAGGCTATTTGATGAGTCCACAAATTGGACT
CATTTAGGGTTTTATTTTGATAGAAATAGTGTCCTCGAATACTTGTTTTATCTCAATACATGATTAAAATGCTTAAGTCT
CAGGTATTTGAAGTTTTACTGGAAGCATGGACACTTAGGCACAAAACGGAGCAAAAAGGGCAGAAAAGAACAAGAAATGC
AACTATGCGGATCGCCGGGTCCAACTTGGCTAGTTGCTGAATTGACATGCACCACCCTTCGTTCCAATATGCGAAGCCTT
GAAGAAAGTGGATCAAAAGGCAAGGAAAGGAGCAGTCGGCGAGTCACCGATTAGTTTCTGAAGCAGTACTGTACCGCCCA
ATGATCCAAAATGCGAAGATACTAAAAGCAAGACACTAAAGGCGATGAGCTGACCGAAGGGCGGATCGTCAAATTCATCT
GCGATCTCGACTAATGTCGCCGAACAATCCTCAATAGCACTATCTGTAAAAACACTAACTACTATTTAGAATTGTAGTCT
TAAAAGATATTCGAGTGTGGAACAATTATTATTATTATTTTCACTTTAGAGCATATTCTAGCTGATATTTTTCTCTCAAG
TTTGGAAAGGGTTTTTGTCGAGACTTGAAGAAAGGAGTTCTCCTTCCCCAAGTTGGAAGTGGGTCTTCTCTATTCATCTT
CCTTTGCTTAATTCAAGGTTTAATTTCTTATACCCATTTGGTTTCATTATCATGTTAGGTATAATTTCTTATTTCTTGAT
GTGTGGCTAAAAAAACCCCATTCTTGGGGTGTGATTTAGCAAATATGGGTTGATATTCTTGTTAGGTCTTGCTTGCTGGT
AGGTTAGATGTATTTTAATGGTGATTTCACCTAGTGGTTTTGGTTTAATGTAAAGGGTTTGTAGTTACAAATACAAAGCC
ACCCATGTGTTTTCGACTTGCCTGAGAAGAAGGTCGCGAAACCAAAACCATTAGACTGATGTCCTAATGAGTGGGTCGAC
ATGAGGTTCAGCCCGAGAAGGTGAGCCTTAGTCCCATATCCTAACACTTAGCTCGAGAGAGTGAGTGGGGTAAGGCGTAG
GCTGGTCTTCATGCGGCAAATGGGTGTCCGAGATGAACGCATTTGAAATGGGGTAAGTTGCCCGAGAGGGAACTTATTTC
TATTTAAAGCTTAGCCTAGTCACTATTATTTTGCAAATGTCCTATCGAAAACATGTACCCAACAATTTATCTCAACTTGT
ATTGAGGTCACATCCCAAGAACATTTTCCCATACTTGATTTTCTTGTTTATTTTGTTGTTTTAGTACTTGTTACAAAACC
CACTTTGATATTTGACACTTTTGTGTCACCCCCTTTAATTTACTATGTCTTTTATCATAAATGTCTTTAGCTACGACTAG
TTAGAATGTAAATTCTATTTTTCTATCAATTCTCAAAATCGCTCCCTTGGGACACGACCCCAACCCTCGGTTGCATTACT
ATATTATCGACGATCGTAGAAACTCATATCATAGGATAGTGTCGTTGGTCATGATAAGCGTCAAAATGGTGCCGCTATTG
GGGAGTGGTGTTATTTGAGAGTTTGTAGTTAATTAGAATTTTTGTTTTTCTTAGTTGTAGTTTACTAACTTTACTCGTGG
TTTTGTTTTTCTTTGAGTTTTTGATTGTATGTAATCCCAAGGATCATTGGCAAGAATTTCTATTTTTCGTAGTTTTAGCT
TTACTAATCTTAGTTATAGTTTTGCATTGCTTGTTTGAACATCACAGCAGGGAACAAACGATGGATGATCATTATAGATA
CCACACGAATTATCTCCTGCTGAAACTACTGAACCTCTGGGATAACCTCTTAACATTTAAACAGGTAGGGGATGAAACAA
ATCAGGACATGTGGCTGAAGTTTCAAGCAATAGTGCAACCATGCCCGTCCCATGGGATGACGGATAAGGCACTACTGAAG
TGCTTTATAGGGGTCTTGGACCCGAGAATATAAGCATAGCCGATCAAATTTGTGAGGGGGGCATGCTATACCAGCACTAT
GAAGTCATCGAAAAACTCTTTGATGACATGGTAGCAACCAACAAAAGATCCAAAAAGAAGCAGGAGTGGGAGGCACTAAT
TACCCAGTTGGATGATCTGTCCAACCGAGTCACAGAATTGGAAGTACAAACCATGGGTAAAGAAAAGTACCACTCCCTCC
GTGAGTGTAGTCATGGGAAGAACCAGGGAGGTGTGCAAGGAGATGAAGCTCTTTCACTCATTCAAAAGAAAATGAAGGCA
CAAGAGGAGATGTTGAATGAGATGAAGGAAAATATCGCAATGCTAAATAAAGCATCAGCCTCTCACTCCATGACCATCCA
ACTGTAGGATGCTCAAATCGGCCATTTGATATCAGGCCACTACCCACCATTCACCGAGGATTTGCCTAATTACAACATGG
GTGAATCCGAGGATGAAGAATAACTGCTGACTTGCGTCGTACCACGACGTTAACTAAGGCGCTATTTGGGAGGCAACCCA
AAACCCTTTCTTGCTTTGTTTTACCTTAAGAAAATAATAGTGTGTTGTTTGTATAGGTTGAAACGAGAGAGACGATTGAA
AGAGGATATGGAGGCAAGCAACAAGTCCAGTTGGCAGATCACTGAAAAGATTTGCCAACACAAAGCATTGTCAGCCAAAA
CCCTATGCAAATCGGGGTCTCGAAAAGAGTTGTGGCTCATCGCCGATTATGTCAGCAAATGCGTTGTAGACCACCATTGG
AATCTTCACAGGAGCTGCAGATCCTGTGACATTTGGCGAACTAATTAAACATTTGGCGTGTCGCCGAATACATAGGCGAA
CTCGATTTATATCGCCGAACAGGCAAGAACTGGACGGTTTTTGCAAGCCACAGGTTTAAAAGTCCCATGTCACTCATTTT
CTCTCACTTCTTCTACCTACCAAATTCACACCTGCACTCTATTATTATATTTATTGCACTACTAGAATGTTGTGGCTCAT
TGATTTGTGCGCGGATTTGGATTGCATTGCTGCCTAGCATTTCATTAGCAACTATGCAACATCAAAGGTTAGCAGTCTGA
AAATCGCATGTTAAAAATATTATAATTGTACTCATTTGCATAATGATAAAAGTGTTAAACCTCTGTTGAGTCTCTAAGTC
ACTGAGGTTACAGATATTTTCGATTATGAAGTGGTATTTGTTATATGATTCGAGGAATTTCCACTTAGCTATGCTTTAAG
TTAAATTGTTGCATGGTGGGAATAGAAGTTTCTATGTGTTTTCACTGAAATTGAGTTATATATGCGTGATTATATTAACT
GGGGTTGCTGGGTGAAAATTGAAATGCGGTGTTGATAATGGACAAAATGAGCTGATCGGTGAAATGAACAAACGTCGCCG
AATTGTTAAGCAGTTCGCCTAACAGTTCCATCTCGTTCTTTTCTTCTATTTTTATGTATTGATTGAATTGTAACTCTCGA
CGGTCAGTTTGGTTCGCAAAACACACCCGGCGGCTCGCCGAAAGAGCCCATGTTCGCCTTTCCCCCACCCCTTTTGTATC
ATGGGTACATCAATTTACACACATAAAAACACCAGTTTTGCTCTTAGTTGAATTACTATTTAACTTATTCTCGAAGTGGT
TGCAAGGAAAGATGACCCACCTAGGCATGTAAGAGCACAAGAATTTAGAGAAGAAGAAAAAAGAGTTGAGATGGCCAGGC
AAAGAAAGTACACCAAGGAAGCTAGGAAAAAGAGATGAATTCCTTTCGATCTTAATATTCGCCCATGTGATCGGAGCTTA
GTTAATGCAATGCATGCCTTTAGAGCAGCTCAGGAGATAAATCAGACGATTGCAGCAAACCTTGCTGCTGAGGCTAAGGC
AAAGGCAAACAATGGATACCAAAATGACAATGCTCCAAGGACCATTGTTTTACTTCAGAAAGATGCACCGGGCACTGATG
CCCAGACAGATGGAGCGACTGCTTAAACAGTATCCCCTTTTTACCTCTCTCTTTATTTTCTTTATCTGACCTTTTGGATA
CTTATTACTTGCATGTGAGGACAAACACTTTTTATTTATGGTGGGGTGAGGCCCACACAATTTTTTGGTGACAGTCATAT
TTTTTTCTGTATATATTTGGGTTATTTGCTTTAAGTTGTGTTTTAAATACTGCTTTTCTATGGATGTTTGAGCTTATGGC
TCCTGTTGTTTTAATTGCAAAATAATTTTGATCCTTTCAAAAAAAAATTACCACCTCTTGTGTTGAAAGTAACTGTTCTT
TTGCAAAAAATTAATTCTCGGTTTTAATCAATATCGATGACTTGAATAGTGCTCCCAATTGAACAAACATAAATGCACGG
CTACGACGAGACCAAATGAAGTTACATAGACAATATGTGCATTCTTTGCATCTTGAATGGCTAGCCATTTATCGAATTGA
TTTTCTTGAGAGGACCATTGCACGCTAGCGAACGTGTCTAGTCTTGTTTGACTAAAGTATCGGTGCCTTGTGTGATTAGC
TTACTTTGAACCATGCATGAATAAACCTAGAATTTGCCCCGTGACTCTGATTGATTGAGAAAGGCGTACTCTTGAGATGA
TTTTAGGCAACTTTTGAAGAGTGTGAACCAATTTAACATATACCTCTTTTTGTGGCCTACCCGTGAGCGTGTGAAACTCT
TTTGAACACCCTTTGAGCCTTACCTTTCTTTGGAAGAACCTTGATGAACCCTAGACCTTACTTGAACCACTACTTACAAT
CATCTTGAGTTGTGGTTTATCGAATAGTCAATTTAGGCTAAAAGCCTAAGTTGGGGGTGTGGTGAAAGGGAAAAGGAGAA
GTCAAGAAGTGCAAGAAAAGTCCCTCTTAACCCATGGTATTGCATAAAAAATGGAACCCCTTCAATTCAATTCAAAAAAA
ATGTGGAATAAAGTACGAAGGGAATCGGGTTTCAAGCAATCCATGGAGGAGAATAAAACAAAAAAGGGTGACTTAGAAGC
ACTAGAAAAAGAATTGATAAAGGAAAAGAATGGAATGCCTTGAGAGTGCCACAACTCACAAGGAAAAAGTCACTGAGCCT
AAATGACCATACCTTTGCACTCAGTCCCATTACAAGCCTTAGAAAGACCTTTTTGATCTTGAGTAAGCTGGATCGAAAGT
CAATTGGAAAATAAGAGAAAACCTATGGGTGAAAACATGCATTGCGTTCCTCTTTTTGAGTGTGAGCGTTGTATCTGATT
CCTGATCTTAAATTGACTCATATATGTGTGTGAATATGGAATCATTCTTTAAGTGAGGGCATTTAGATACTTTTGTTGAG
CTTGAACTTGCACAAGTAGCAAGTATTGCGAGCATGAGAATCTTTGCTAATAGTGTATCCCAATTTGAATCTTTGAGTAC
ACAAGTGATCCTTGCATAAGTAAATTGAGCCTTGTTGTGTGCATTCATGATTTAGTCTTGTGTAGCACTATTTGAGGCAC
CCTATTTGAACTGCTGAACTTGAGTTTGCTTGAGGACAAGCAAAAGTTTAAGTTGAGGGTGTTGATGAGTCCACAAATTG
GACTCATTTAGGGCTTTATTTTAATAGAAATAGTGTCCTCGAATGCTTGTTTTATCTCAATAACTGATTAAAATGCTTAA
TTTTCAGGTATTTGAAGTTTTACTGAAAGCATGGACACTTAGGCACAAAACAAAGCAAAAAGGGCTGAAAACAACAAGAA
ATGAAAGTCTACGGATCGCCAAATCCAACTTGGCGAGTTGCCGAATTTACATGCACCACCCTTTGTTCCAGTACGTGAAA
CCTTGAAGAAAGTGGATCAAAAGGCGAGGAAAGGAGCAGTCAGCGAGTCGCCGATCAGTTCCGCGAAGCAGTACTGTACC
GCCCAATGATCCAGAATGCGAGGATGCTAAAAGCAAAAGACTGAAGGCGATATGCTGACCAAAGGGTGGATCGCCGAGTT
CATCGGTGATCTCGACTAATATCGCCGAACAATCCTCCGCAGCACAATCTGTGAAAACTATAAATACTATTTAGAAATGT
AGTCTTAAAAGAGATTCGAGTGTGGAACAATTATTATTATTATTTTCGCTTTAGAGCATATTCAAGCTGATATTTTTATC
TTAAGTTTGGAGAGGGTTTTTGTGGAGACTTGAAGAAAGGAGTTCTTCTTCCCCAAGTTGGAAGTGTGTCTTCTCTATTC
ATCTTCCTTTTCTTAATTCAAGGTTTAATTTCTTATACCCAGTTGATTTCATGATCATGTTATGTATAATTTCTTATTTC
TTGATGTGTGGCTAAAAACCCCATTCTTGGGGTGTGATTAAGCAAATGTGGGTTGATATTCTTGTTGGGTCTTGCTTGCT
GGTAGGTTAGATGTATTTTAATGATGATTTCACCTAGTGGTTGTGGTTTAATCTAAAGGGTTTGTAGTTCCAAATACAAA
GTCACCCATGTGTTTTCGGCTTTCCCGAGAGGGAGGTCGCGAAACCAAAACCACTAGACTGATGGCCTCAGGAGTGGGTC
GACATGAGGTTCAGCCCGAGAGGGTGAGCCCTAGTCCCATATCCTAAGACTCAGCTCGAGAGAGTGAGTAGGGTAAGGCG
TAGGCTGGTCTTCATGCGGCAAATGGGTGTCCGAGATGAACGCATTTGATACGGGGTAAGTTGCCCGAGAGAGAACTTAT
TTCCATTTAAAGCTTAGCCTAGTCACTATTATTTTGCAAATTTCCTATCGAAAGCATGTACCCAACAATTTATCTCAACT
TATATTGCGGTCACACCCTAAAAACCTTTCCCCATACTTGATTTTCTTGTTTATTTTGTTGTTTTAGTACTTGTTACAAA
ACCCCCTTTGATATTTGACACTTTTGTGCCACCCCCTTTAATTTACTATGTCTTTTATCGAAAATGTCTTTAGCTACGAC
TAGTTAGAATGTAAATTCTAATTTTCTATCAATTCTCAAAACCGCTCCCTTGGGACACGACCCCAACCCTTGATTGCGTT
ACTATATTATCAACGATCGTAGACACTCATATCATAGGATAGTGTCGTTGGTCACGATAAGCATCACTATTCCCTTCGTT
CGTCATGTTCCCTTAGAGCTTGGGAGTGATATAATAGGGTAGTTAATGTTGGTGATCTTGTAGATGTAATTGTGAGTGGT
TATAAAATTTCATTATAGGGACTCATAATCTGTTAAGAACGACCCTAAGTTAGGAACGACTTGGAAACTATATATATTGT
TTATAGCTAAATTTCTTGCCTTTATCATATTCAATTGTTTGTTGTCTCCCTTGGGGATATTGTGGTTAGCTGTTGAGCTA
TGAACTACATATGGGGGTACTATGATGTTGTCTAATAGGACTATGTTATTTCCTTAGAGGGTTATGTGTTGCCCACGGGG
CTATATTGATGCCAATGAGTGTTATGTGTTGCCTAATGGGCTATTTGACGCCAAAGAGGGCTATGTGTTTCCTACAGGGA
TATGTTGATGCAAAAGAGGGCTATGTGAAGCCCACAGAGCTATGATGTTGCCTAAGAGGGCTATACGCTGCCTACGGGGC
TATGTCGTTGCAAAAAAGGGCTATGTGACATCTTACAAACACAAGGGGCTATCGATATGGGTATGTAGATTGATTTGGCA
CCTTCTAGGCTTATGGGGGCCTAGGTAGGTGGTATGTTGTTTGTACCTACCGAGCTTATGGGGCTTGATTTGGTTGTTGT
TTGATTATTTTTGTATTTTTAGATTCAGTAGTGAGTTAGCATGTTTATCTAAATTTTGATTTCCTTACCTCATTGTTGTT
GGTATATTATGATACTTGCTCATTTAGTGTAGAGCCTTTCACACTCTATACATTATTTTGTACTGATGCCTCATTGCCTG
GGGGCGCTGCATTCATGTATGTAGGTCCCGACAGACGACCAAGTAGAACTTCTCAGTAGCAGGATTGACTTCTATGTGGT
TGGCTAGCCCCTTTCCTCCGGAGCAACCAGAGTTCGGAGATTTGTTAGCTTTTGTTGTATATATAAATTTTATGGGTAGG
CTGGGGCCCTGTCCCGCCAATCTTTACTACTCTTAGAGTCTTGCAGACTAGAGTTTATGTGTTGGTTTGCTGAAGCTTGT
GAGTTGTTTGATGTATTGTCTTGATATATACCTGCTTTCAGTTTTGGTATAGAGATCATGGTTGCCTCGACGGATCAATC
AGGAATTCTGTGCTACTTGTTTATTTCTTTATATGAACTCATGGGAGTAGTTGTTTCTTTTATAGATCTGTTGACAGGGA
CCTTGCCGGCAGAAGGCTTAGTTTTAAGCCGAGATATATTTGTTTGTTTTCTTGATTGCGTGTGGCTGTCATGCGCTAGT
AGCAAATGGTTCAGCAGTGTTGGCTCGGGTCTGAGTTCTGGCATTAGGATCCAGTTGCGCCCCTTGATTTTGGGGCATGA
CAATTGACTACGATCGATACTCAAATTTGCACAAGAACAACCACAATCACATACAATGGGCCACAAGCTAAAGAATTTGC
AATACCAAAACCAAGATGTATATATAAACCAAATAAGCCTAATATTCACAAAACAACCTAGAGCTAAGTACGGAAATACC
TCACCCCACCCACAAAAACATGCAGTTGTCGTCAAATGCAACTAAATAAAACAACAATCAATAAGACACAATAGAGAGAG
GTAGAAACAATCATCCTGCCAAGCAAGGCTAGGCCTGGGGTGAAGTCTGCATCTCAGTCACACTTTCTGCCTGGGCATCA
GTGCCCAGTGTCTCAGCATCCTTGGCTCTGCTGGAGCCCACCATAGTAGTATCTCTCAGAGAGGCCTGTCTCGCTATCTC
ATACATAGAGCCCTCCAAGTCTACAAAATCATCATAGACAACTTCATCTCGATGACCAAGCTACTCCTCATCCGTCTCAG
CCTTCGGCTCTGCAACAACAACATCAGCTCTAATCTCATCTCTGGTGGTAGCCGGAGGTACCTCTGAACAAGCTACAATA
TCTGCACTCTGGTCATCTGGGATCTCCACCATTCCAAATAGTGAGGTAAAGTCGATGGACTTCATCTGGTCCATATCCTT
CCTCAATCCAATAATATCGGCCTTCAAGGTCGTCACCTCATTAGTAGCTCTCTGTACTGTCTCACACACTTTAACTCTCA
TCGTAAGGGCATCAATAGAAACACTAAGAGGTGTCAATGCAGCAACAATGGCTCTCTTGATCATCCCAGGAACAACAGCC
TCTAACTGGGAGGCACGTGTATCAGCAGATTGGGCCAAATGCCCTATCTTATACAACATCGCTTGGGTGATCGAAGGCCT
AGAAGTAGAAGTACCAGCAACAGATCTACGGGGCGGGGGAGTAGCAGAAGTATTCGAAGTCTCAGAAGAAGGGGGTACAG
ATGTACCTGAGGGCCCACTGACCTGCTTAGCATGACTGCCTCTATATGTATCATAGCAACATCAACCTACGGGGATGTGT
CTACCGGAGCTTCTCTTCATCTTTCAGCCTCATCCTTCTAGTACTCGGCCTCAATACACCGGATGTTAGTAGAGGAGGTG
GGTGTCACCTCCAGATCCATCTTCTAATCTCTAGGTACATGAGCCCGTCTGCACAGCTCGGTGATCAACACCAGAATGAG
AGTAAAGTCTGTCTCTGTTTGGCCCTCATGGCCATCTCCTGCTCAATCAATATCCCTAGATTCAGCTTCTGGCGAGAAAT
GATAGAGCCTAAACTTGCTGCCTTTGGGTGTCTAAGAATGGATTTATTTTGGGATGGCATAATCGTGGTGCTGATGAACC
CGAACCAGTACCGAGCTTCCACAATGAGATCTTTCTTTTCTTTGGTTACACCTGTCTCTATCCACCTCGGGGTGGAATCA
TATAATAGGGGTGCCAACTAATCCTTTTGGTCCACCAATGTCTTCCTCTGGATCAGATCGATGTATTGGTGCACGAAGTC
ATAAGTGAACCCCAGAACCGCGTTGATGTCAGAACTGTCGCACTTCACCTTTTTGCCTCGAACAATGACAGAAACAACTG
GTTGGAACATGCATGCCTTTTTATTCTCCTTAGGGACCAGCTCACCATAGGCCGAATAAAACTCTCGAACCCAATTGGGA
ATGTAAGGGCCCTGGGTTTGGTTAAAATCTCAAACTTATGGAACTTAGGAGTATTCCGTGTTTCTGGATGCCTGTCCACC
ACACCATTTGTGGACAATCTCTTCCCCTCAAGAATAGTCCTTAATCCCTCAGCCTTTAGTTTGTTGAGAGACCAGGGAAG
AGGACCCTATACTGGTGGTGCCGGGACCATCGTATGTGCTGGAGCTGCAACAGGAGGGGAGGAGTAGTCTGAGGTACCGG
GATCCTAGACGGATCATGCATCGCCTTGGAGTGAATCTCTACTCTCCGAGCCTGCAGTAGCTAGTCATCTTCAGGCTCAG
AGATGGAAGCCTGAGAATCTTGAGAATTCCCCTCGCTGTCTGATGTGGTGAGCTGGGGCTTGTAGACCCTTTCACTATTG
GAGCTGTACTCCGGTGTCTCATCCATGGGGGCCCTGCCATTTCCTCCCTTGGTAGGGAGTTAGGCTGCCTTTGTTCTAGA
TGTAGCTGCACCCACATCAATAACCACTCCACGTGCCCGCTTGCCGAGGGGGGGAGCATGTCTCTTCCGGACACTTTCGG
TCTAATCATTTCTGCAAACAAAGTAGAAAAACGTTAGAAAAATTCCAGAAAAGTGCAGAAAGACTCGCCGAACCATTCGG
AGAGTCACCGAATCACTTTAGCAAGCGAGGTCGGGCTCGCCGAAAGTCTTAGGGCAAAATTTTGAAAAATTCAGGACAAG
TCAAAGATGTCCAGGGGCATTCGGCGAATCGCCGACACCAATCAGTGAACTAGAAGTAGTTCCCCAAAAGTTATAGTGTA
TTTTAGGGATTATGGGAGCAGAAGGGCGATCAAGAAGGACTTTCGGCGAGTCGCCGAGTTCACTCGGCGAGCTCAAGCAT
ATCACCAAAAGTTATAGAACATAACTCAACAATTCAAGGAAATTATAGGTGATCTTAGGGGATTTTGGCGAACCGCCGAA
CCATTCGGCGAGCTCGACTCTGGTCACCAAACAACCCAACGTGCCAATTTTCAACCCCAATATTCCAAAATCCAGCACGC
AGCCCCCGAAAATAAAATTAAACACCTACACTATGTAATTAAGGGAAAACCCATACTACCCATCCCCTCAGGGTACTTAG
ACTTCCCTTGATTTGGCCAAAATTGGCCATTATATTTGACGTTTTTTGCCCTTAAGAATGACGTCAAATGCTCCATCATT
GGGAAAACTACATCATTTAGCACAATTCGGGGTTACTCAGACTTCACCCCACTAGACTCAACATAAATTTATCGCAACCC
AATGATTTAGACTCTATTTTAGACAAGCAAAAACATGGAAATCGATCAATTACGCACAATTAGGCACTTATTCAACTAAA
TTATGGGCAATCCAACAGTTAAACATGATAAAATTAACTACCCAACAACAATCAACCACACATAACCATTTGCATTCGAA
TTCAACCACATATGGAGTTTTGGGTTCGGAAAACCAACCTTTTATGTGAAAACAAGATTGTAATGCTAGGCGGCAAAGTA
TCGAAAACCAATTTTGAGCACAGATCCCAAAGAGTACGAGAATAGAAACATGAAAATATTGAAGAACTAAAGTCGGGTGA
GAGGGTACGGGAGTTGAAAAGTTAAGAAAGTGAAAGGATTTTAAAATTTTTAATTGTTTGCCTTTAAAACCTTTCAGTTC
GCGCTCCATTTGGAGGTATAAGTCGTGCCTGCTGAACCACTCGGCTACGTGTCAAGTGGTATTTTAGCCCGCGGATACGT
CCAAACTTACACCTCAATTAAGAAGTATAAACAGTTGAAGTCAATTTATAGAACTCAACGTGAGTTGAGGTCGATCCTAC
AGTGAATTTCTTTACAGAAATGATTTCACTGTCGTGTTTACCCAAATGTTGTTATTATTTCCTATAGAAAACAATTACGA
AATGTAAATTGGGTTTAATTGTGAAGTCTTAGTAACTAAGATTGGTAAGCAAAATCCAAATTAACAATTAACAGAGTATT
AATTCTAAAGTTGTTTCAATAATTAAATGAAACTAGGACTGTGTTCCCCATAATGTTACATCTAGTGTTTTTCCGTAAAT
GAGTTTAAGGCAATTCATCTCTGCAAAATATAGGCGAGTTAGTTATATCTAACACTGCTCGATCTAATTAGATAACTTTC
ACTCAAGCCCTATCAGTCCTAGAGTGTTAACAAGTTTTACCCTCGCTTACGATAGTGTTAAAGTTCTTTTCTCTCGAACT
CAAACTTTGACTCCATTTCTTCATGTTAATTCACTTTTTTCCCAACTATCATTTTTATCTCAAACAAATGACAGATACAT
GCTAACTCTAATGCGTGCACTCATTAGAATACATGAATAACGAAAGCTAAATTATAATTTACAGATACAAATTGCCTTCC
ACTCGTCTTACGAAACTAAACTTAGATTTACGTCACAGATCCCACAATCTCTGTTGTGGTATTTAGTCACTCATGATTTC
ACATAAACATAAATAATTAGATAATGAAAACATGATAAGAAAGTACTTACAAAAATTTGCAAAATCAATCAGCACTTTGA
TGATTCAAAAATCGAAATTCCAACTTCAAAATTGATTCAATGTTAGTCGTTCAAAATTAAAACTAAGAATATTTGAAACT
TGGTCGCTCGTTCAAGATAAGATGAGATAAAAACTAAAATTGACCTAATTATTTTAAATAAAGTGTTTAAAAAGAGTCCT
ACTCGAAGTAGGACTGAACTGGCGAGCAACTCCATGGACACCTTTACGATCCGTCAAGGGGCTCACGGTCCGTGAAGCCT
TTCGTGGTCTTTACTTGGCACGTCTGAGATTTGGATCTTCAAAGCCAACACATTGTAAAGGTACCATGGACAACACCACA
GACCGTTATAGAGATCAATGTCCATCTGGGTGTCCGTGGTTTTTACTTGGTTAATTTCCATTGTAGCTCCTCGAGGCATA
AACACTGGTTCAACTCTACGAGCACCTCCACGGATTGTTGTGAGGACCACGACCTGTGATGTCGTCCATGGTCTTTACTT
GGATGTTGCCAAACTTTGCCTTCTCCACACCTGATCACTAGAAAAGTCCTTCACGACCCTTATCACGATCCATAGTGAAG
ACCACGGTCCGTGAGGCCGTCCATGGTCTTTACTTTCCTCAATTCACTTTCACTAAATTTTCTTCCTTTCTATCTTCTTT
CATTTCCACCTGTTTCACCTGTACAAACACTACCAAACACATCATATCCACATAATTACACCCGATTCTAGTACTAATCC
TTAGTTTTCAAGCATCAAATGTGCCAAGATTTCGCGGCACATCAACACCCTCAACTTTGAACCATTACTTGTCCTCAAGT
GATGAGAAAAATAATACATTTAGCAATCAAACATTCAAAATCTTTCTGAAACTGTGCAGCACCCATCTCAATCACAAATT
GTATCCAAAACCATCAATTTGACATGCAAGGATCAATACATGACATCTCATTACTCACAATCGACCGTGTTTATGCATGT
GTACTATCAGCTAACACAATCTACTATCAAATGCAAAAAAATTGTGTCCTCACACCAAAGAAGTCCCTCACTCAAGATAA
CTGGGACTAATTTCTACACTCACACTCTCAACTAACAACAAATGACCATAGGCTTGCCCTTGCTTTCTATGCTCTATCTT
TCAAACAACCAGAATAGGATCACCGTAGGACTTTATCAGCTTGTAAAATAGGCTCAGGCTAGGGAATGGATATTTGGGTT
TGTGAGTGACTAGTCCCTTGGTTCTCCAAAGTTTCGTTTGCACACAACTCTTTCTGAGCGATTCCCTCTTTTTCTTCATT
TCAGTACATCCTATCAACCATTATTTTCTTTTTCTTTTTCTTTTTATTTGTTTTATTTTTTTTATTTTTTTTATTCTACA
TTTTGTGCTTTCAACTAACTAATTGAACCTTCTTTTTCACCTTTCCTTTCTTCTCGGGTTGCAATCACCCTCAACTTAGG
CCTTTTGCCTGAGTTGTGACATCATATCTTCGGAGACCCAAGGATATGATATTTAATGGGTAAGAACAAACTTGGTTTTT
AGGCTCAAATTTGGGTTCAAGTGATATGCTTTTTATTTGGTTGTTTTATTTTTGGCTTTTCAATGTCTTAGCAAAAATGG
CCTACTAATTCTTTCATATCCAGTTATTCTTTGATTTAAGCAATACTACTCGGGCAAGTTCTAGTTTCTGCTCCTAGCGT
TAAACTTCAATCAAACCTCACACACACATGACACAAGACTGCATTTTCCAGTTTATTAGTTCACCAACTTATTCTCCAGA
CTAGCAATGTCAACATGTCAGTACATAAGATGTCATCTAAAGATCCTAACCATCAAATATCAGATCATGGTCATCATTAC
CAATAGACTAGCGGTTGCACAACCCAACACACAAAAACTTCACTTTTTTTTCCAAAACCACACACACACAACAATCACAA
TTATCAGACAAACACAAAGTCAACCTCCATTCATTATAACAGCTAACATGGCAGGTTGCTCACCCCTTCCCAAACAAAAG
GACTTTGCCCTCAAAGTCAATAAAGAAAACCAAAGCAGGGTTGTGAGGAGGGGTCATACCTACGGCGCTCTAGACGCCGG
TAGATGGATCATCGTCGGCACCCTTATCAATGGGTGCATTCTCAGAACCCAGCTCTAGATCAGGTTGGCTACCACTAACC
GAGACAGGTGCTCCACTACCAGAAGCGCCAGCTAAAATCGCACCACACTGTTGTTGAACAAGTGCTTCTACTTCTATTGC
CGTTCTTATTAAAGCCCTGTGAGCTTTCTTTTGTTGTCTTCTTTCTATCCTGGATAGGTCGGCCGACAGCTCCTCATCAG
ACTCTCTAGCTTTGTGTTTTCTTTTGGTGGACTTGTTTCTAGGGAGTTCCCCCCAGAGGTCGTCAAGGGACTGAGTGGAA
GGTACCTGACTGAGCAATTGCATCAAGGACTCTGGCAAGTTGAGCTCGCATCTTGGCCAATTGTGTCTTAAAACCTTCAG
TATTGCTTGAACCTGCAACCTGCAACTGCGCTTAGACATGAGTCTCCAAGCCATCCACCATGTTCTTTAAAACAGCAAGC
TCCTTTCGTATTTTACCTTTTACACGCTTCTCCGCAGCTAACATATCGTACTCTATGAGCTGGAGCATTCGGTGGACAAT
TTGGTCAACTAAAGTCTTGGTCTGCCGCTGATCTGTAACCAACTTTTCAAGAAAAGCAGTAGGAAGAGTGATAAAAGTAC
CTATAGCTTGGGAGGTTGAAGCTGGTGGCAGTGATGGTGCCCCTGAAGCTGGCTGTGAGGATTCACCCGGCTTAGTTTGC
CTTCAGCATGTGGGAGGACTGCTAGTGCATGTGGTACGACCGCTAATGGTCCCACTACTCCTGATTTTCTTCCAAACAAA
GGATTGGCAACATCCTAGATTTTGGAAGCTGCAATTATCTTGGAAGCCTCAACCGATTTATCCACAAACTTATTTGGGGG
AATGTTAGCCTGCAAACAAAATTTCCCTATTAGAAAGGGAAACGACAAACCTGCTCACTCATTCAATGCTCTATCTCACA
TCTCAGTGGCGATGGTCTGACCCGCATTCACAAGGTATCCGTCCATGAGGCAGACGACCAATGATGTCACTGATGGAGAA
AATGTATTATCTTTTTCTGTGGGTCGCAACTATGATCGAACTATGGACCACCAGACCTTGGCCAAAATGTTGAGGAATGC
CTTTGTAATCAGCACATGTGGATCAGACACCCATGCTACTGCTTCTCGTTTGTGGCAATATAACCTGCAATCCAACGCAT
GATGCGCTCTCGCAAAGTAGGATCCTCCATCTCCGACTCACTCGTGACATCATGGTGTTTATCCTCAAATAATCCTACAG
AAGCTGGCGCTATATACTCTGGGCTATGTAACATCCTATTGATTGTTTCCTCAGAGATGTTCATGATCCTTCCCCGCAAG
TGTATCCATATGACCCAATGTGGTTGTAACTTTCTTCTGTGCTCTTTCGTTATTTCAGTTTCCGCAGAAATGTTCATTAG
AGTGGCTGCATAAATAGCATAGAACTATCGAGGTAGGTGATCGGTGTATTCCCCAGGAGTATTGTTCATCCATTCAAACT
AGTGAAGTTAGAATAGTCTATAAATATCTGGGAATGCCTGGATGTCTGCCATCACTACCCCAGTCTCAGGCATGAGTGGT
CTATTTCTAAATCCACCCAACTTATTCATGATTCCATTGTTGAAGAAATCTTCCATCCTGTTCACCGTCCACATAGATCT
GAAACAATCAATCAGTTGTTGTCTCACTACTGGGTCAAATTCGTGGAGGTGAACATATTGGACCATTGTATCATCTGGAG
TAACCTCATCATCCCCCTCTTCGGCACCTGCCTCTGTTTGAACTCCAGTTGTAGCCTCTGGTCCTACTGTAGGTGGAGAT
ATGGTTGCATCTTCCTGAGAGCCACTTTTGGACTCTGCACTGCCTCCCGAATCATCTTCAGACTGGCTACCTGATTCCTC
ACTGCTACCAGAACTACTACCTTCCTCTTCAAACTGGGAAGGAGTGTTCAGGAGAATTGCCCTCGTTGTTTGGGATCTAG
TAGTTCGAGGTGAGTGCTCTTCAATGGTGGTATTTATCTGAACCTCAAAACTTCTAGACTCTGAAGCGTTGTGACCTTTC
GATTGAGAGGTAGTAGGTGAGGAATGTTTGGTTGCGTTCTTTCTTCGGGGAGCCATAGTACCTGAGAAATACAAAAACCC
ATTAGTATGCAAAATAGTAAAATGACACACTATCTGGTACTCAGATTTTCCTTGTGTAATTACAACGTGAAGCCTTGCCT
TAAGAATGTCGTCACCTAATCTATAATTGGGAAGGGCCATGGAATCAAAATACAGAAAAAGAAATACAAGTACAGAAAGT
AAAAATATATATATATTTTTATTTTTTAATAAGTACGAGAGACAAGATGGGTCCTGGTGGGTACCATGGTCCGTGAAAAC
CCTCATGAACACGTGTTGGTGAATTGACTGTGTGGGACAATGTACTGGAATGGATCACGGAAGGCTTCATGGTCCATGGA
GTGAATCATGGTTCGTGAAGACCATCGTGATCCTACCCAGTTTACTCCTCTTTTGCCAAGTGTGGTCCACGAGGGGTTTC
ACGGTCCGTAGTTGATCCCATGGTCCATGAAGCCCATCGTGGACTTACACTTGGCCCGTTTCCAGTGGTCTTCTCCTCCC
AACAACAACCTATGCCTAATGTCATCTAATTTCATCACCCAATCACATAGTTATATGATCTATAAGCACATAAGTCTAAC
CAATCTACTACATTTATCAATCCCCATTCAATTAATAACAATTTTAACCTAATTATGAACACACCCACATGCACATGAAT
GTGATCTCGCACTTTCAACAATTATATTTGCACAATTCATTAAGGTGTACATGTTTGTAACCCCTTTGAACTCAACTTCA
TACTATTGTCACCCTTCAACNNNNNNNNNNNNNNNNNNNNNNNNNNNNNNNNNNNNNNNNNNNNNNNNNNNNNNNNNNNN
NNNNNNNNNNNNNNNNNNNNNNNNATCCCCATTCAATTAATAACAATTTTAACCTAATTATGAACACACCCACATGCACA
TGAATGTGATCTCGCACTTTCAACAATTATATTTGCACAATTCATTAAGGTGTACATGTTTGTAACCCCTTTGAACTCAA
CTTCATACTATTGTCACCCTTCAACACTAATTTCTGGCAAATTATATCATACCCATAACCCACAACAACCACACTCACCC
AATTTTAACCAAATCATAACAATTTCACATCAACAATGGTAGTTCATCATATAATAATGGTAAATTCAACTAACTCAAAG
CATATCCAACTTGATCAAACTTATAACCAGTGTTAGAAGAACTTACTTTGAATTTAGAGTAAAATTTTCACCCAAAAGAG
AGAAGATGAACTTGATGTCACTTCTTTAGCGAAATAGAATTAGGGTTTCGAATTTAGGATGAATGGTGGAAGTTTTAGAG
ATGAAAAACCCTTGTTTATACTTCTAGTAACCGTTATAGATGAGAGGAAAGGGAAAAGAACTGACCCTTGGTGCTTAGGA
TAGATTATAAATATTCTATTTGATTTCCCTCTACGCGTGGGTCGGGTCGGGTCGGGTTTTAGTGATTCTTGGTAAGGGAC
GACGGACCGTGAAGTGGCCCATAGAAGGCACCATGGTCTGTGTAGTGGTCCGTGAACATGATTTAGCAAAGTAACTTACC
AAAGGTTCACGAGAGGCTAGATGGTCCGTACAACGTCTGACAGACCATGAACCCTTCCGTGAACCAATTTCCAGTAGCTC
CCATACTAGGTTGGTGCTAGTGACAGACCGTGAAGTTGCCCGTGAAGGCAACCACGATTCGTGAAGCTACCCGTGAAGGG
CTTTATGCACCCAGTTCTACAATTTTTAGTCCAAGTCCTTCCTGCACATGTCAACACACAGTGACTCTATAAAATAAAGA
AAAAAAATGATAAAATATATACTACCTATTACAATTACAGTCTTGGGTTGCCTTCCAAGAATCGCACAATTTAACGTCGA
GGTGCAACGCAGGTTACATGATTACTCAAACTTCATCAAGTTTACATTCCTCTACTATTTTCACTTCCTAAGGAACACCC
AAGTATGCCTTTATTGCTGAGCATTAGCCTTGAACCTCTAACCCTTGTTATTCTTAAGCTCAATAGCGCCCAACTGGAAC
ATATGAGTTACCTTAAAAGGTCCAGACCATTTGGATCTCAACTTTCCTAGAAACAGACGAAGTCTGGAGTTGAAGAGTAA
CTCCAAGTCACTAGGAGTGAAGGTTCTTTTTTCAATATGCTTGTCATGATACAACTTCATCCTCTCATTGTATAGTGCAG
ACCTCTTATACGCTCTCAAGCGGAACTCATCCATATCATTGATCTGATCTAGTCTCAAATTTGTTGTTTCACTCCAACTA
AGATTCAGTTTCTTCAAAGCCTAGCGTGCCTTATGCTCAAGCTCAACTGAAAAATGACATGCATTTCCAAACACCAATTG
ATACGGAGACATACCAATAGAGCATCATCTAACTTTCGCGCCCAATCTGTCTTGTTGGCATTTTTTCCAGAATAGCCTTT
ATTTCCCTATTGGATACCTCTACTTGGCCACTGGTCTACGAATGATAAGGTGTTGCCACCTTGTGTTGTTTAACCCCATA
TTTGGCCAGAAGAGCACTAAAAACCTTGTTGCAAAAATAGGAACCGCCATCACTGATAATAGCTCTGGATATGCCAAACC
TTGAGAAGATATTCTCTTCAGAAAGCCAGCAACACTTTTGTCATCATTCTCAGGCAAAGCAACTGCCTCAACCCATTTGG
ACACATAGTCCACTGCTACCAATACATACTTCTGCCCATAGGAGCTCACAAGTGGGCCCATGAAATCAACTCCTCACACA
TCAAATAGCTCCACCTCCAGAATAGGTGTCATGGGTAACTCGTGACGCCGAGATATGTCTCATTACCGCTGGCACACATC
ACAACTCCTCACTATATCCATTGCATCCTGATGAACTGTAGGCCAGTAGTACCCACTCTGAAGTACCCTATGGGCTATCC
GAGCGCCTCCATGATGGCCACCCACTGGAGAGGAGTGACAGGCCTCTAAAATGTGCAACATCTCAGCTTCAGAAATGCAT
CACCTGATGATATTATCAGCACACACCCTATATAAATAAGGTTCATCCCAAAAGTACTTACCCACATTATGCAAGAACCT
CTTTCTTTGCTGAAATGTCAGGCCCTCATGCATCAAGTCACTAACCAGAAAGTTAGCAAAATCAGGAAACCAAGGAATAA
GATCAAGAGTTGCAGCCAATACCTGCTATTCCGGGAACGCATTATTGATTTCTAGCTCAAGTTCCTCTTTGTTTTCAGCA
TCCAACCTAGACAGGTGATCAACCACCTGGTTTTCACAACCTCTCATATCCTTAACCTCAAAATAAACTCCTAAAGCAGC
AACACCCATCTGATCAACCTTGGCTTGGCAACTTTCTTTGCCATCAGGTATCTCAGAGCTGCATGATCCGTGTGGACTAT
CACTCTAGTACCCAACAAGTAAGCTCTGAATTTTTTGAAATAATACACCACAGCTAGTAGTTCATGTTCAGTGACTGCGT
AGTTTTGTTGTGCTCCATTTAGTGACTTGCTAGCATAATAGATCGGATGGAACATCGTGTTGCGCTTCTGCCCCAACACA
ACTCCTAGGGCAGTACCACTAGCATCGTACATTACCTCAAATGGCTCAGCCCAATCTGGGTCAATGATCACTGGAGCAGA
AATCAACTTCTCATTCAGGCATTTAAAGGCTTTTGGACATGTCTCATCAAAAGCAAATTTCACCTCCTTCTCCAAAAGCT
TGCACAAGGGGTGTGTAATTTTCGAGAAGTCCTTGATGAAATTCCTATAAAATCCGGCATGTCCTAAAAAACTTCGAACA
CCCTTCACACAGATAGGCGGAGGCAACTTTTCAATCACCTCAATTTTGGCCTTGTCAACCTCTAACCCCTTTTGTGACAC
CTCATGACCAATGACTATACCTTCCTTGACCATGAAATGGTGCTTCTCCCAATACAACACTAGATTGGCCTCCTCGCATC
TTGATGAGTCTGAGATTTGGACTCATTTAGGGGTTTATTTATATAGATTTAGTGTCCTCAAATGCTTATTTTGTGTCAAT
AACATATGTAAAACCCTTGATTTCTAGGTATATGGATTGAGGAACAAATAAAGGACAATAATTAGCAAAAAGGAACAAAA
CAAGCTGAAAGAATGAAGAAAAACAAGCCTGGTGATCACCAAGTCCACTTGGCGAGTCGCCGACTTACTTCACTGAGTGA
CTCTTCGCAACACGTTTTTGGCGACTATAAATACGTTTTTGAACATTTGGTTTAGTATCTAATGTCTATCTGATATCATA
ATATCTTAGTCTAATTTGAGTTTTGAACTGGTGAGTCAGTTTTCTCTAGTTTTTCCTAAGTTTTGAAGAATTGAAGTTTT
TCACTTTTGAGAAATTGGAAGTGGGTCTTTGAGATTATTCGAATTGGAGCATTGTAAGGATGAATCTACACTTACCCAGT
TGATGGATAATCAATTTGGTACTTGTTTTTACCTTTTTATAATGTCTAGCTAAAACCCCAATTCTTGGGGTGTGATTATG
TGATTATGGGCTGATTTAGTTTGTGGGTATTGCTAATTGTTAGTTTAAATGCTCTTTAGAAGTGATTTCAATCATTAATT
GTGGTTTAATTTAAGAATTGTAGTTGCAAATGCAGTTATACCCTTGTGTTTTTGGCTTGCTCAAGAGAGAGGTTTTAAAA
CTAAACTTATTGATTGATGGTTTGTAGGTAATGGGTTGACATGGGTTCAGATTGAGAGAGTGAATCCTAAATGTAGTTGC
ACGGTACTAGTTCAGATTCATCAGTAGCTCTATTATGCCTTCACAGAATGAGTTCATACTCCGCCATCCAAAGGTGGCCT
GCCTTGGGTCAATCATAGCCAGGAAGAGCATTGACTTGGGACTTATTATTGAGCAGGAGATGGCCATGAGGGCCAAGCAG
CGCCAGACGTCCCTTCCCTTTTCGATCTTGATCACAGAGTTATGCCGGCATGTGGGAGTTCCTCGTGAGGAGAAGAGGGA
CATCGAGGTCACCCCCACTTCCTCCACAGACATCCGGCGTATAGAGGCCGAGTACACTCGGGAGGAGGCATACATGAGGA
GAGCATCTCTGGTGGATGCATCCCCGGAGGTTAATGTTGAGACGATACCTGCAGAGGCATCTTTGCCTACTCCGGCCTTC
GGGCCTTCAGGTACACCTACTTCCACTTCCTCCCAGGCTCCTAGTGCTTCTACTGCTTCCCAGCCCCCCAGGATTACTAA
GGCCATGATCCTGAAGATGGGGCACTTAGCCTATTCTGCTAAAGTATGACCTACACAGTTGGAGGCTACGGTACCTTGGA
TGATTGAGAGTGCCATCCTAGCTGCACTAACACCCCTCTGAGAATCTATTGACACTCTCACTGTGAGAGTAGAGATATGT
GAGAGTCGACATGGGGCTACTTCAAAGGTGATGGCTTTGATATCCGAGGTTGCTGATTTGAAAAAGGATGTGGACTACAT
AAAGTCCACAGACTTCACTTCACTTTTGGAGACAACTGATGATAAGGATGCCCCGACTACTTCTGAGATTCCTTTGGCCA
CTACGGGAGACATGCAGATAGATAATATGGAAGTTGATGAGTCGGAGGCAGAGACCGACGAGGAGCAGATAGAGGTGCCA
GAGGAGACCATCTATGGAGACCTGCCTTACCTAGAGGAGACGATTGTACAATCGGTGATTCAGACATCACTGAGAGAGAC
GTCCATGGTAGGTCCTAGTGGAGCCAGTAGTACTGATGTTGCACCGGGCACTGATGCCCCGACAGATGGAGCGATTGTGT
AGACAGGATCCTTCTTTACCTCCCTCTCTGTCATTTTTTTTGACTTTTTAGTATTTTGTTGCATTTGAGGACAACCGATT
TTTTTGTTGTGGTGGGGTGAGGCATTTCCATACCTACCTCTTGTGATTATCTTTTGTTTATATTATTGGGTTTTTGTGGT
TAAATTTTGTTTTGACATTGTTTTGTGGATGTTTGAGCTTATGACTTCTTGTTTTAAAAACAAATGGTTTTTGACCCTTC
TGAAAAAATTTCCACCTCTTGTTGTGTTTGATTATGGCTGTTCTTTTGCAAATTTGAGTATCGATTATGATCAATACCGA
TGACTTGAATAGTGTTCTTAAACAAAATTGAATGTGCAGCTACGATAACGCCAAATGAAGTTGCATAGACAATATGTGAA
CTTTTTGCATCTTGTAGTGACTAGCCGGTTATCAAATGAGTCTCTTGTGATGAACATTGCAGACTAGCAAAAGTGTGGAA
TCTTGTTTGATATTGGTGCCAATGCTTTGTGTAATGAGCTTACCGTGAACCTTGTGTGATGACACCTAGAATTTTCCCCA
TTGGTCCGGTTGACTAAGTGATGCAAGCTCTTGAAATGATCTTAGGCAACAATTTTGAAGAGTGAAACAATTTGACAATA
TACTTCTTTTGTGGCCAACCTTGTAAGTGTGTGAACCTTGCTTGAACCCCTTTTTTTTAGCCTTACCCTTTTTTTGGAAT
AAACTTCAGCAAAAGTGACCTCTCTTTATCCATTCACCTATAATCCTCATGAAGTGTGGTTTTTTTGAATAGCCAACTTA
GGCCAAAAGCCTAAATTGGGGGTGTGGTGAAAAGAGAAGGTAAATCAAGAAGTGTGAAGAAATCCCCCTTGATCCATGGT
CTTGAAAAAAAAGGAACCCATCCATACGAAAAAAAAAGAAAAGAATAAAGAAAAACAAAAAGAGTGAAAAAGTTGTGAAA
TAAAGTTGCAAAAGAAATGGGGTGTCCAGTATTCCATGAAAAGTGAATGATGGGGTGAATTTTGAGCATGAGTAAAAATG
TTGAAGAAAAGGAAGGGAAATGATGGTCATACCACATTTTATGAGGATAACGGCCACTGAGCCTAAATGACCATACCTTT
ACACTCAGCCCCGTTACAAGCCTTAAAAAGACCTTTTTTATCTTGAGCGAGCTGAAACGAAAGTTGGCTGGAAAATAAGG
GAAAACCTATGGGTAAAGTCATACATGTGTTCATCTTTGTGAGTGTGAGAGTTGTATGTGATTCCGAAACTATAAATTAT
TGAACAATTGTGTGTGAATATGGAATCATCTTTGTTGTGAGGGCATTTGAGTACCTTTGTTGAGCTTGAACTTGCATTTG
AAGAAAGTATTGTGAACTTGAGAATCTTTGATAATGGTGAGTCACACAACTTGAATCTTTGAGTGCACAATTGATCCTTG
CATGAGTAAGTTGAGTCTTGTGTGTGCATTCATGTTTGAGTCTTTTGTAGCACTGTTTGAGACATCCTTTTTGAACTGCT
GAACTTAAGATTTACTTGAGGACAAGCAAAAATTTAAGTTGGGGGTGTTGATGAATCTGAGATTTGGACTCATTTAGGGC
TTTATTTATATAGATTTAGTGTTCTCAAAAGCTTATTTTGTGTCAATAACTGATGTAAAACCCTTGATTTCCACGTATAT
GGATTGAGGAACAAAGCAAGGACACTAATTTGTAACAAGGAACAAAGCGAGCTGAAAGAATAAAAAAAACAAGCATGGTG
ATCGCCAAGTCCACTTGGCGAGTCACCGAATGGCTATTTGACCGCCTAAAGTTCCAGTGTGCCAAGCCCCGAAGGAAAGA
ACCAAGTTGGCGACAGAAAGAAGCAGTCGGCGGATCGCCGAGTGGTTCCACGATGCAGTGTTGGATCTCCTAAACATACA
AACCTTGAGGATGCTGAATGTCAAGGCAGAAAGGCTATGGAAATTACCAATGGGTGGCTCGCCGAGTGGTTCGGCGAGCC
CGACTTACTTCACCAAGTGACTCTTCCCAGCACGTTTTTGGCGACTATAAATACATTTTTGAACATTTAGTTTAGTATCT
AATATCTATCCGAAATCATAATATCTTAGTCTGATTTGAGTTTTGAACTGGTGAGACAGTTTTCTCTAGTTTTTCCTATG
TTTTGAAGAATTGAAGTTTTTCACTTTTGAGAAATTGGAAGTAGGTCTTTGAGATTCTTCGAATTGGAGCATTGTAAGGA
TGAATCTACACTTACCCAGTTGATGGATAATCAATTTGGTACTTGTTTTTACCTTTTTATAATGTCTAGCTAAAACCCCA
ATTCTTTGGGTGTGATTATGTGATTATGGGCTGATTTAGTTTATGAGTATTGCTAATTATTAGTTTAAATGCTCTTTAGA
AGTGATTTCACTCATTAATTGTGGTTTAATTTAAGAATTGTAGTTGCAAATGCAGTCCTACCCTTGTGTTTTTGGCTTGC
TCGAGAGAAAGGTTTTAAAACTAACTTATTGATTGATGGTCTATGGGTATTAGGTTGACATGGGTTCAGCTCGAGAGAGT
GAATCCTAAACCCAATAGAGAGTGAATGGACTAAGGTGTGAGCTGTTCTTATTTTGCTTGCTTGTTGATGTTCGAGAGAA
ATCAACTTGATTCGGGGTAAATTGTTCGAGAGAAAGTTTATCGCCTCTATAGCCTAGATTACTCACTAATATCTAGCTTT
TTTTTAATAGTTGCAATTACCCATTTGTCTATATTAGTCTATAATCGAATAACATCCCAAGAACCCGTCTCATCATTGTT
ATTTCGTATTGTTTGCCCCTATTTATAGTATATAATTTCAAACCAAAAACCCCCATTTGACATTCGTGCCATCCCCTGAT
TTGAATAATGTCTTTATTCGATAATTTTTATTTCTATGACTGATTTGATCATGTTCTTACTTCCCTATTGAATCTTAAAC
ATGTACCGCTCCTTGTGGGATTCGACCCTAACTCATTTAGTTGGGTTTTATACTAACTAGCGATCGTTGACACTTAGAAT
TGGATGAAGTGTCTTTGAAATGTTAAGCACATCTCTACAAAGCCCTGCTAAGATTGAGCAAATAGTCATCAAAAGTATCA
CCTACCACTGCTAAGTCATCCATGAATACCTCCAAAGTGTCTTCCACCATGTCCGAGAAAATAGACGTCATACACCTCTG
GAAAGTTATTGGTGCATTACATAGTCCAATGGCATGTGTTTAAATGCAAAGGTCCCATAAGGACATGTAAAAGTGGTCTC
TTCCTGATCTTTAGGAGCAATTGATATCTGGTTGTAGCTACAGTATCCATCTAGGAAACAGTACCACCCTTTTCCAGCCA
ACCTGTCAAGCATCTGGTCCATAAATGGCATTGGTAAATGATCCTTCAAGGTCCACCTGTTCAGCTTTATGTAGTCCATA
CACATTTGCCATCCAGTGACTGGTCTCTGTGGGATCAATTCATTCTTTACATTTGCAACCACTGTCATACGACCCTTTTT
TAGCACACATTGCACTAGGCTAACCCAATAATTGTCAAAAATGGGGTACACAACCCAAGTATCTAACCACTTGATGATCT
CTTTTTTGACGATTTAACCTCCTCTGGTGTTCAATGATTGGGCTGCAGTCCTCCTCAAGTTTGATCTTATGAGTGCACAT
ACCCGAAGGTATCTCGATGATGTCAGCAATGGTCCACCCAATTACCCTTTTATACCTTATCAACACTTTGATCACAGCTT
GAACATGTTCATCATTCAAATCTGCAGCCAAAATCACAGGAAAAATGTTGTTAGTGCCCAAAAATACATACCTCAGGTGA
CTGGTAATTGTTTTAGTTCTAGCACAGACGACTCCTTAATAAATGGTTTTGCTGGAGGACTTGGCCTATTTTTCAAATCC
[truncated: 54,518 more chars]
