# Supplementary material for: Homologues of potato chromosome 5 show variable collinearity in the euchromatin, but dramatic absence of sequence similarity in the pericentromeric heterochromatin
Source: BMC Genomics. 2015 May 10;16(1):374. doi: 10.1186/s12864-015-1578-1 (PMC4470070; doi:10.1186/s12864-015-1578-1)
Supplement: Additional file 3: — RH BAC tiling path sequences. Description of data: Nonredundant, multifasta sequence files of the individual BAC MTPs. The sequence contigs and scaffolds in the MTPs can be either ordered or unordered, depending on the quality status of the tiling path sequence. [file 12864_2015_1578_MOESM3_ESM.zip › mtp_1685.fasta]

>mtp_1685
GAATTTCGGTTCATAGATTAAATATAAAAAGTCGGGAGTTGGGTCTTGACCTTGTGTACTTGTTAGATGAAATTGCATGA
TAAAATTGGAAGTTACAATACCCTTGGAACGATACACAGTGATTGTTGCCTTGTTGTATGTGATTATAAGTCTACATGTA
AGTTTCGACTTAAGGTTCCAAAAGTTTGTCGTAAATACTTGTTCAAATGATTGATCGGAATCCTGAAAATGACAAACTAG
CATGTTTCAATGTTGAAATGCATGGTTAGACTAGGATATTGTTGAAAATGGTCTAAGATGTGGACTTTCAAATAAATATT
GGCTGAAACCTGGCACAAATTACATCCACGATACCCCGTCTACGGATCGTAGATCAATCTACGAACCGTAGATTAGGTTC
GTGGGTTGATGCACTTGAAAATCTCACAAAGTGTGAAACCACGGATGTGGACTACGGTCCGTAGATTGATCTACGGACCG
TTCTGTACATCCATGGTTTCCATCTGCGACCAATATTGTTGGCCTTCTGATCCACAGAAGGGGTCTATGGACCATAGATC
GATCCATGGACCGTAGGTCTCCTCCGTGGATAACCATTGTAGCCTCTGTCTGATTTTTTTTTGGGTCTTTATTTCTGTTC
GTTTTTAGTTCTAAAGTTTTTGAGTGTGTTCTTAGTTAGTTTTAGTACTAATATCTCTTTCACAGGTACGATGGCACCAA
AGAAGCTTGTCACCTACTCAAAGCAGGGCAAGTCGAAATCGGTTGCCCCTAGCTTCAGGTTGATCAATGAGGACACAGAC
ACAAAAAGATCCAGCATACATACCTCCCAACACAAGGACTTCTCCCACGGCACCCCGAGCCACCAGAGGCACCTCTCAAG
AGGTGATCACCGACGTAGTCACTATCTCCCAGTCTGATGAGGAGCACACACTGATCGGGTCACCAACTGGGGATGCTTCC
AGTTCAGAGAAGGGGTCTATGTCCGGATCTGAGTATGCCCAAGCTTCGGGCTTTGAGTCGAGAAATGCTGTAGGCCATGC
TACAGGGTCCAGTGCTAAATCAGCCACAGGGTCCGGTGAGAATGATCAAGCAGCCTCGTCTGATGAGGCCACTAGCTCGG
AGTCCGTACCTGTACCATGGAATGATGATCTTACTCTAGTAGCTGGCGAGCTAAATAGATGGTGCGTAGAGGGCCAATGG
CAGATTTATCGGGATGCCAAGATGATAAACGACAAACAGAAGATGACCCGACTTATTACAGAGGAGCGCAGAGTCCTCAC
AGGGAGCTTGCACACTGTTTCGGACATCCATCGGCTGTTTAAATTTCACAAGTGTGATTGGATGGCTCGGGACCCAGGGA
CTATAACAAGGAGATTGTGCGGGAATTCTACGCCTCTTATGTTGCCACTCTCAGAGGTTCGATTTCTAAGCGGTCAAAGC
CTCTAGCCCAAGATCCTCTAACTTCCACTATGGTTCGAAGTTGTCCGGTGGACATATCACCTGCCACCATCAATCATTTT
CTCTATGGTTCTACCACGAGTCACTCTTGGTCTCTAAACATAGCGGAGTTTGATTACAGATGGGACATCATGCGGAGTGA
CACTTTCCGGAGGAATGCTTAGCAGCGAGAGGCTATGATAATATGGTTGGCTAGGTACATTGCTACAGATGGCGAGCGTG
CGAAATGGGTCGCCACTCCACGGTTGTGTATCCGAAAGACCACATTAAATTTTGTGGCCAAGTTATTCTGGTTGTTGGTG
CGTAATAGGGTGTCGCCTACAAAAGCTAACAACCAACTCACATGGGACAGAGCGGTTATGGTTGCAGCATTAATAGTAGG
AGTGGAGATTGACTTTGCCCGCATGTTGCTGGCAGAGATTCACAAGAGGGCCCTCAAGACCTCCACTGCTTATCCATTTC
CATGTTTGATTTTTCAATTGTGCAGGGACTCTGGAGTGCCGATCTTCCATTGTGACAGGTTAATCCACCCTACAGGGGCA
TTAGATATAGGCCTCATTCGAGATGAGGCAAATGTGGCGGCACCTCGCAGAGAGCCCCAGGTTGACCTCCTTTGGGTGCT
GATCTTGCAGACACAGTAGGGCAGGCCCAGGGCGGTGACCCCAGTATACCAGATCACACCGATACTATCCCAGCCTCCTC
TCCTCAGGCAGTTAGTATGGCTCCTCGTTCATCCCGGTCCACACCACAGTTAGGAGCTACTGTTGTCCCATTGGCCAGAG
TACATAAATTAGAGGCTCAGATGGCCACACTGCTGCATCACATCCAACCTTGGATGCAAAATTTGATGGCTGAGTCCGAG
GCCAGAATAGAGCGTAGGATGGAGGGCATGATGGACCGGAAGGTCAAGGCAGTAAATAAGCGTCTTGATGCCTTTGAATT
GCGAGTCCTCAAGCGATCAGCCCCAGCCATAGATCTATCCTCTTTGCAGGCTGAGTTAGCCAGTCTCCAGACTGACGTTG
ATGCCATTCTTGTCGCCCCTACAGTTGAGCCTCAGGCCGCACCTACTGCACTGGCTGATGATACGGTGCTGGATGCTTTA
TTCAGTGGGACCGCCGAGGAGGGGCTTGAGCCTACACATGCCAAAGGTAAGAGGCACCGTTCTAATCGCACTGAGTAGGA
AAAAGCTCATAAGAGACAGCGTAGGCAGGAGAAGGAGACCAGGAAGTCTTCGATGTTAGATGAAGAGTTGTGCCAGCAGA
GGGTGCGTGAGAGTGCTGCGGGGGTATCGAGTTCTGCCCCAGTTGTAGAGATCCCGCATATTGTGAGGGACGTTGTGAGC
ACCACTGATAGTGCTATGATGGATGATGTAGGCACTACTAAGGGTGACCCTACTATTGTTCTAGCGGGCTCTGGGAAACC
GAACCTACCCACTCGTTCATGATTCTTCGGCGCTATGCGCCACAGGTTAGCTTCACCCATTCCACTACCTTTTACTGTTC
TTGTATGCATTGGGGACAATAGCATCTATTTTTGTTGGGGGTGGGTAAATGGATTGTGAGTGATAGGGTGAAGTCTGAGT
AACCCTAAACTCATAAATCCTCTCTTGGGGTTTTCTTGCCTGTGTTCTTTTCCCCCAAGAGACTGTTTAATTTCTGTTGA
ACCGGCATGTGTTAGGATAGTATGTACAGAAGCATGAACAAGAATGAACATGATGGCTTATGAAAAATATACCCGTCCAA
ATTTTGACTTGTGTGCTAGAAGTGGTAGGCTAAGACAAGTTGAATATGTTGGCTCTAAGTATGACATGATAATGAATCAA
CCTGATGGCACGACCTAAGCTGAAACTTGAACTGGGTAATCTGATAATGAAACTATGTGCCAACTGTGTGTGAGAATAGT
TGATTGGTCAAACAGTTTTTGTGCAAAACTAGAACTTGCCTGGTTAGTCCTGCTAAGACAATTCACTCTAGAAACTAGGA
GGTGATCATAGGCCATTGTTCTGATAAGTCCACAAATTGCCTAAATGAAGGATCCAACCAAATAAAATAAATGCTCCCTT
TGATCCAAATGCTTTGAGCCTAAAAATTAGACCATTTCTTTCTAAACCCCGAACTCACCTTCCCATAAATCTACTATGTT
GGCCCTGGTCCCTCCTTGGACATGTGCACCTCGACTTAGGTCAAAAGCCTAAGTTGAGGGTGGCAAATGTAAAAGGTAAC
TTCAATCTTAACCCTGACCCGATATTGGGTATTGTGCACCTCGATCAATGAAAAATCCATAAGTTGAGGGCGGCTATGAA
AGAGGAAACCGAAAGAAAAATGGGTATGAAAAGAGTTTGATGTTGAGAAAAGAGAAGAATGGATGTGACTTGTTGAAAAC
TAAAGAAAACGCATAAAACGCAATAAAAAAAAGTGAAAAATAGAGAGATCTACAAAACCTAAAGTCACATCCATGGTTGA
AGAAAATCAAGGGAAAGAAGGTAAAATGGTAGGAGGACAAAAATAGGGCAGAAAGAGGTTGAAAGCCAATTGTAATGTCA
AGGAGGGAAAAAAGTTAAAACTCTGGTAGCCGCCATGGTTGATATCAAACCTTATATAGATTAAATATGCATGGTATGCT
CGCATAATCATATGTCGTGAATATATATATATATATATATATATATATATAGATGCAAATGCATGTCATACCCAACCAAG
TGCGAGCACTAGTGGTGGCTTCCGGTAGCGAACCGGGATCATATTCGCCAACTTGTGGCCATCTGCGTCTCATACGTATA
AATATAGGTAATAGGCCCCATACCTTCCGATTATAGCTCGGAAGTAGAATGCATAACATGTAATTTCATGGATCCGTAAT
GCATTTATTACGTGAATCATGTTGCCAATCTTGGCTCATTGGTACTCTTGTCCTCATAATCTCGTAATCACTTTCGTATC
ACATGTAAATATCTCGTGAAACTTATATACTTATAGATTAAACTGGAACACTTAACTTGGATTTAGAAAGGCAACTTAAG
CTTGATGATGTTCATAAAGAGCTTAAAGTTCCTCACTTAGTATCTATATATGCTTCCTTAGTGTTTTGTAAAAGAAAGTA
TTTCAGAAAAACCTGTACTTTAGTAGTTTAAACCTACCATTTATATTTAAGAGTTTTGGAGATCGACGTTTTATTTTAAA
GTTTTCAAAAATATAAATTAGCAAGGAAGGAGGACTTATTTCAAATTCATATTGTTCATCTCTAATCTTTTTAAGTTACT
ACACCTAAAGAAAAATAAAAATTTGTACACATGGACCTATAGTCAAGAGAATCAACAAAATGACATAAAGACGCTAAATA
CCCTATCTAACCGAACGAGTGGAATAGCAACATAATGGAGTCACAAAAATACACCAGCTGCAATATCAATGCGTTTCACC
AAAGATCTTTCTAGTGATAGAGTAGTAAAACAATATTTGAAGATTTAGGATTCCAAAATTCGTGCTCAAAGGAAATACAG
TGCTTAGACTTAACATACCTCGATTTTGGGTCTCGTTGTATCAATATGGATTGTACCCCCTTCCTTACAGTATCTAGTTT
ACAGAAAATCATGTCACACAACCATTACAGGTAGAATATTAACACGTTAGGGTCAAAGTAGCAATTTAGAGATCACTAGC
AGAGTGATTAGCTCGCCAAACCATTTTTAAATGTATGCTTCATTACCTTCTCTTCTCCAAATTACAACCACAAATTAATG
ACATAACATACATTTTTGCAGCAGCTATTAACAAGTGGAGGCCTACGCAATAGTCAACAACAACTAAATATAGTATGCCT
GCACAACAATTAAAACTCGGCGTATCGCCACACCCCTCTTTTCCAACCCAAAATAACCATCCCCAAATCCTAACCACGAG
TCTTCAAACCATTAAAGCCATAAAAAATATGTATAGTATAGTCCTATAATTGTTCAATATAACCATAATAACTTGAACTC
GCCGCTTCCAATCATCATCCAATACGTTCGTCCAATAATTACATTTGGAGTCATGTCTTTCTCTTCATATGCAATAAGAG
CTTAAAAGGACAAAACCTAAACTTAAACTTGACGGAGCTTGCAGTACATCAACATGTCTTGTCAATAACAAACAGTCTCC
TTAAACGCAAGACGTTGAACCAAGAAGAAACAATTTGAAAATTGCTATGCAATAATATAACCAATGTAACACTAATTTAT
GTTACAATTAAATATCCATCTATACTTCTTCTTCTCTTTCAGACTCATATCAACAAGAACCACACACATACAAAGCATTT
TCAAAAATATTCCAGCAACAACAATATCAGAAAATACTTCAAAATAGCCCAACATCACGTAACTATCCAAATACTATTTT
TCCAGCCGTCTATTCGTGTTCTTGCTTATATAGCATAGCTATAACTTAGACTCACTCAATAAAATGAAGAGTGAGAATTA
TTACCTCCAAACAGCAGTAACACCACATAAAAAATGAGACTCATTCACCATGAAGAATCCTTCAAATCACAACCAACGAG
GAGGAAAGAAATAACACAATCTCTATGAACGTTCCGCGGGTGAAACCATGTTGAAATCTTGTAAATATTTGCTTGGATGA
TGGGAACCTTTAGAGAGGACTTAGGACTGTTTTATTCTTATTTTGGTATAAAATAATGAGATAAAACGAAGGGAAATCTG
ATCTTATAAATCTAAACCGACATATGGGCTAGGGGCCACCTTCACGTGCCTGCTTGTGTAGTCTCACTAAAATCTGAATA
TCTCTCAATTCTGAAGTAGTATGGACAAATGATTTAGTGCGTTGTAAAGTAGACACGTAGACCTTCGATTTTATATATTG
GAGTTCTTATAAAGCTTTGTAGATTGGGAGAAAATCTCTGAGACATTTAACCCAATTTTCAGAAAATTTATGAAAGAAAC
TTACTCTAACTTTTGGCAACTTTTTATTTCTCAACTTTCTTGACTTCAAAACCTAACTTACGATCATTGGGCGACTATAT
CACCTTATAAAACATCCCTATTAGCATATAAGACACTATTTGTCTTATCCCCAAATGTACCAGTTAACTTAAGCGTTTTG
AACGGGTGGGGTGTTAGAATAGACATTCTTTAACTCTAACTTGTTTAAGGGTATCCTTGACCCATAACGTTAGTCTAATT
CTTTGATTTTTTTTACCTCCTCTTTCCAACCTTATTCTCCTGAAATGATACACCAAGTCATATAAGCCTCATACACTCAT
TCAATGATACACATTTTATGCGAAAGAACCACGGGGTCTCACATTCTCCCCTCCTTAAGAACATTCGTCCGTAAATGGAT
TCGAACAATCTCTTAGTTGTATTCTTTGTTGCTACTGTGCTATTTGCAAGGCTATATTTGTTACGTCCGTAAATCTTAAA
TCCAGTTCAAAAATCTAATTACAAGGCTTCGTATATCTAGCTTGCAACAATCCATATAAACTGCATTTTTGAGGTATTTA
AAATCCAATTAAGTTTGTGTACATGAATAATTGTCAATTATTGAAAAACAACTCAGCTTAAGTCGTCAATAGTTGGGTGT
AATTCTTCCCTATTTCCTCCTCGGCTTCTCAAGTTATTTCCTCAACATTGTTATTCCACCATAACACTTTCATAGAAACC
ACTTCTTTAGTCCAAATCTTTCTTACCTGCCAAACCAAAATAGCCACTAACACCTTAGCATAAAACAAGTCTGTAGAGAC
AAGAATATCCTCAACGGACATAATTCAAAGCATTTTCGATGCACTTCTATAAATTAGATACATGGAACACCGGATGAACT
GCTTTAAATTCTGAAGGGAAATCAATCTCGTAAGCCACCCTACCAATCCTCCAAATAATATTTTATGGCCCTAAATTCCT
TGGACTCGGCTTTCCTTTCTTGACTAATCGCATGAAACCCTTCATAGGCCATACTTTGAAGAAAAACCAATCTTCTACAT
CAAACTCTAAGTCTCGTAGTCAAACATCTGCATAAGACTTATGACTACTCTATGATATCTACAATCGATCTCTACTAAGC
TTTACCTTCTCCATAACTTGTTAGATTAGATCATGACCTAGCAACTCTACTTCCCTGATCTTGAACCAATAAATTGGTGA
CGTGCACTTCTTCCATATAGTGCTTCATAATGAGCTATTTGAATACTTGCTTGGAAGTTGTTATTATAAGAAAACTCAAC
CTGTAACACGTGATCACACCAGTTTCCACAAAAATCTAGCACAAATACCCATAACATGTCCTTGTGCATTTAGATTATAC
GTTTGGCTTGGCCATCAATCTGAAGATGAAAATCCGTACTAAGATTAACTTGAGTCCCCAAACCCTTCAACAAGGATCTC
TGTGTTGTGCTATAAAATGTGTCCATCTATTTGAAGTAATCTATATTGAGACATAATTGAGTATAAATAACTCTCTAATG
TACATCCCAACATATTCCACCAGAAGGTAATCCTGACTAGACATAAATGGGTTAATTTCGTCAACCTGTGAATAATCACC
CAAATGAAATTTGATCTTCCCTCGCGAATGCGGAAAACATGCGATAAAATTCACATTTATCTCTTTCCACTTCCACAATG
GAATAACTATCTCCTGAGTTAGCAAACTAAGCTTCTGATGCTCTACCTCTCCCTATTGACAACATATCTCCTTAATACCA
TGACACATTTTCATGGTTTCTATGTGAACATAGAAGCGAGAATGGTTCGCATGTCCTATGTTTTTAAATAGAAACCATGT
GGCATTCAGAACATATAACTGATCTCTGAATCTGAAGACTGCCTCTCCTGCTCTATGAAAGGTGAATTTTTATTTTATTG
TTTTGCTGCTAAGCCTTGCCTCTGAGCTGATGTAAGCTGGGATCTTCACTTTGTCAGGCCTTCACCTCCACAAATAGAGA
TGATATTACCCAGTCCTGAACAGTGACTCTAGTGTCATTGGAGTTTTATAATATAACCCCAAACCAGCTAGCTGATGGAG
CTCTTAGGCCATCTCCTGGTTCTCAGCTCCCAAAGGTGATAAACTACCCATAGAATTATGACTGAGGGCATCCGCTACTA
TATTTTACTTTCCTTGGAAAATATAAGATATCCACATCAATAACTTTCACCGATTCATTCCATCTGCGCTATTGTAGAAT
TACTTTTTTCAGTCAAAATATATTGGGGGCTCGTAGGATCTGTATAAATATCAACATTAAAGACATTCAAGTAATGCCTC
AAAATCCTCAAGGAATGAATAATTGCAGTCAACTCTAAATCGTAGGTCGAGTAGTTCTTTTCATTCTTCATTAACTATCA
TGAAGCATAAGCAATTACCTTTCTTTAATGTTTCAGAACATAAACCAGCCTAATTCTTGAAGCATAATAATACATTACAT
TGCCCTTTTGACCGTCTTATAGGGTCAGAACTGGTGTTGAAGTCATTTGATATCTCAGCTCTTGGAATCTCCCCTCGTAG
GCTATTGTCCACTGAAACTTAACTTCTTTTTAAGTCAACTTTGTTAGGGGTGTTGAAAGTGGAGAAAAGAAAAAAAATCC
TTCCACAAAACTTATATAATACTCTGCTAACCCTCAGAAAGATTTGAACTTCGACCAGGTTCATATGTCTAGGCCAAGTC
TTCACGACCTCAGTCTTCTGTAAGTATCTAATACCATATGGCCCCGGCAAAACAAACCATTAAATACAACCAGAACTCAT
ACTTTGAGAATTTAACTTACAACTTCTAACCTTGGTGTAACTGAAGCACTAGTTAGTGATGATCTCTATGATTTGCCTCT
GAATGAAATGTACCAGAATATCATTAACTAATACAATTACGAACAAGTATATAATGACATGGATATACTATTCATTAGGT
TCATAAATATTTTTGGGTCATTCGCCAATCTGAAAGACATTACAAGAAACTCAAAATGGTCATATCTAATCCTGAAGGTT
GTCTTTGAAACATTACTCTCTCGAACAAGTACCTAGTGGTACCCTAAATGTAAATAAATCTTTGGGAAGCATCCAACATC
ACATAGTTGGACGAAAAAGCCCTTCAATCTTTTGTGGTGGATATTTGTTCTTTATAGTCACCTTATTCAGTTTTTTTGTA
GTCTATACACTTCTATAATGATTCATCTTTCTTCCGAACAAATAACATTGGTGCACCGCTTGGTGATGCACTAGTCCTGT
TAAAGCTTTTATCTAATATATCCTTCAATTTTGCTGGTGCAATTCTAAATAGGGAAATTGATATCGGCAGAGCATCTCGT
AATGTATCAGTAGAAAAATTTGTCGCATGTTCCAAGGAAATAACAAGAAGCTCACCCAGAAATACACCTAGAAACTCATT
GCCCACTATAATAACTGAAGAGTCGAGGTCTCAACATCAATATCTTAAACTCACTCGAAAAATATGATAAGTACAGCTAT
TGGCAAACATTTCCTTGCCTAAAGATTGCAAATAAACTTGCCTTTTAACATTGCACAATTAGCCTTCCATTCTCATACTA
CTTCCCCAGGGAACTGAAATCTAACAGTCTTCTCTTGGTAGTCGACATCGACATAATAAGGTTTCCACCAATCCATGCCC
ATATCAATAACAAAGTCGAGCATATCTAACCCTATCACATCTAAAAAAATGATAACAAATAATCTCTATCGTAGAACCTT
GATAAATCCTCTTGAGCGTATGTGAAACACAAAGCACGATTCAGATTTCATATGTACATATAACTCAGCTCTATAGCACG
ATCTATAAATTGAAAGAAATGTAACCAATCCTAAATGCCCTATAGCCATTTGATTATAAGTGTGGTGCACAACACACCCA
TAAACAAGAATCTACAAGACACGACTTGTGGACTCCCTAGGACACGACCTGCTCTAATACAAAGTTTGTCACGCCCCAAA
CTAGAGAAGGCGTGACTGGCACTCGACATCTTAAGAAATCGAGTTAGCCACATAAACATACCAACTGACTCAACTGAGGG
CTTAGAAGGTCAGGCAGCATAACATCTAAAATACTATGACTGGACCCTTAAGGTCATAACCCGAATATCGATAAGTCATA
TAAACGAAGGTAGACAAGCCAAAGATAATAAGGTACTAGCTAGCCGACAAGGCAACAATGAAGATATACACACATACATA
CATATCTATACATGCCAAGCCTATGTGGCTGGAAACTGGAAGCTGCAGAAAGAAACCCAGAATACTGTGTCCACAATAAC
CTCTATGAGTGACATAAGCACTGGTCGGGACAAGGCCCCGATTATACCCAATTTCTACAATAAAAGTAACATCCTATGAA
AGCTCCAAGAAGAAGTGGAGCTTACCAACTCACAGCTCAACCCCGAATCCTAGCAGAAGGGTTAACCAGAATCCCTACAT
GGACCTGCACGCACGAAACAAAAATGCGTCCTAGGTAACTGGACGTCAGTACAAATAAAAAAGTATTGGTATGTAAGGCA
GAAAATAGAATAATAAATAGTTATTGTAAAAAGGGAATAAAGATACCACCTGAAAGAGAAACTCTGGTAGCCGCCATAGC
AGACATCAAACCTTATATAGATTAAATATGCATGGTATGCTCGCATAATCGTAGGTCGTGAATATATATATATATGTAAA
TACATGTCACATCCAACCAAGTGCTAGCAATGATGGTGCCTTCCGGTAACGAACCGGGATCATATTCACCAACTTGTGGC
CATCTGTGTCTCATACGTATAAATATAGGCAATAGGCTCCATACCTTCCGATTATAGCTCGGAAGTAGAATGAATAGCAT
GTAATGTCATGGATCCGTAATTCATTTGTTACCTGAATCATGTTGCCAATATTGGCTCATTGGTACTCTTGTCCTCATAA
TCTCATAATCACTTTCGTATCACATGTAAATATCTCGTGAAACTTATATACTTATAGATTAAACTGGAACACTTAACTTG
GATTTAGAAAGGCAACTTAAACTTGAGGATGTTCATAAAGAGCTTAAAGTTCCTCACTTAGTATCTATATATGTTTCCTT
AGTGGTTTGTAAAAGAAAGTATTTCATAAAAACCCGTACTTTAGTAGTTTAAACCTACAATTTATATTTAAGAGTTTTGG
AGATCGACGTTTTATTTTAAAGTTTTCAAAAATATAAATTATCAAGGAAGGAGGACTTATTTCAAATTCATATTGTTCAT
CTCTAATCTTTTTAAGTTACTACACCTAAAGAAGAATAAGAATTTGTACAAATGGACCTATAGTCAAGAGAATCAACAAA
ATGACATAAAGACACCAAATAACATATCTAACCGAACGAGTGCATTAGCAACATAACGGAGTCACAAAAATACACCAGCT
ACAATATCAATACCTTTCATCAAAGGTCTTTCTAGTAATAGAGTAGTAAAACAATATTTGATGATTTTGGATTCCAAAAT
TCGTGCTCAAAGGAAGTACAATGCTTAGCCTTAACATACCTCAATTTTGGATATTGTTGTATCAATATGGATTGTGCCCC
CTTCCTTACAATATGTAGTCCACAGAAAATCATGTCACACAACCATTACAGGCAGAATATTAACACGTTAGGGTCAAAGT
AGCAATTTAGAGCTCACTAGCAGAGTGATTAGCTCGCTAAACCATTTTTAAATGTATGCTTCATTACCTTCTCTTCTCCA
AATTACAACCTCAAATTAATGGCATAACATACATTTTTGCAGCAGCTATTAACAAGTGGAGGCCTACGCAATAGTCAACA
ACAACCAAATATAGTATGCCTGCACAACAATTAAAACTTGGCGTATCGCCACACCCCTCTTTTCCAACCCAAAATAACAA
TAACCAAATCCTAACCATGAGTCTTCAAACCATTCAAGCCATAAAAAAATATGTATAATACAGTCCTATAATTGTTCAAT
ATAACCATAATAACTGAGACGAANNNNNNNNNNNNNNNNNNNNNNNNNNNNNNNNNNNNNNNNNNNNNNNNNNNNNNNNN
NNNNNNNNNNNNNNNNNNNNNNNNNNNNNNNNNNNNNNNNNNNNNNNNNNNNNNNNNNNNNNNNNNNNNNNNNNNNNNNN
NNNNNNNNNNNNNNNNNNNNNNNNNNNNNNNNNNNNNNNNNNNNNNNNNNNNNNNNNNNNNNNNNNNNNNNNNNNNNNNN
NNNNNNNNNNNNNNNNNNNNNNNNNNNNNNNNNNNNNNNNNNNNNNNNNNNNNNNNNNNNNNNNNNNAAGAACCACACAC
ATATAAAGCATTTCCAAAAATATTCCAGCAACAACAAATCAAAAAATACTTTAAAACAACCCTACATCACGTAACTATCC
AAGTACGATTTTTCCAGCCGTCTATTCGTGTTCTTGCTTATATAGCACAGCTATAACTTGGACTCACTCAATAAAATGAA
GGGTAAGAATTATTACCTCCAAACAACAGCAACACCATATAAAAAATGAGACTCCTTCACCATGAAGAATCCTTCAAATC
ACAACCAATGAGGAGGAAAGAAATAACACAATCTCTATGAACGTTTCGAGGGTGAAACCACGTTGTAATCTTGTAAATAT
TTGGTTGGCTGATAGGGAACCTTTAGAGAGGATTTAGGACTGTTTTATTCTTATTTTGATCGAAAATAATGAGATAAAAC
GAAGGGAAATCTGATCTGATAAAGCTAAACCAACATATGGGCTAGGGGTCCACCTTCACATGCCTGCTTGTGCAGTCTCA
CTAAAATCTGATCATATCTCAATTCTGAAGTGGTATGGACAATGATTTAGTGCGTTGTAAAGTAGACTCGTAGAACTTCG
ATTTCATATATTGGGGTTCTTCTAAAGCTTTGTAGATTGAGAGAAAAACTCCGAGACATTTAACCCAATTTTCAGAAAAT
TTATCAAAGAAACTTACTCTAACTTTTGCCAGCTTTTTGTTTCTCAACTTGCTTGACTTCAAAACTTAACTTACAATCAT
TGGGCGACTATATCTCCTTATAAAACATCCCTATTAGAATATAAGACACTCTTTGTCTTATCCCCAAAGGTATTAGTTAA
CTTAAGAGTTCTGAACGGGTGGGGTGTTGGAATAGACATTCTTTAACTCGAACTTGTTTAAGGGCATTGTTGACCCATAA
CGTTTGTCTAATTCTTTGATTCTATTTTTTTTACCTCCTCTTTGCAACCTTATTCTCCTAAAATGATACACCAAGTCATA
TAAGCCTCATACACTCATTCAATGATACACATATTATGTGAAAGAACCACGGGGTCTCACAGTTAGATCCCGGTGCCACT
TTGTCCTTTGTGACACCTTTTGTGGCCATGAAATTTGAAATACTCCTCGAAGTGTTAATAGAGTCTTTTGCGATTTCTAC
CCTTGTTGGTGACTCAGTAGTAGCAAAAAGAATCTATAGGAGTTATCCTATCTCTTTTTCCCATAAAGTTACCTTGGTTG
TCTTGGTTGAGTTAGACATGTTAGATTTTGATGTGATATTTGGTATGGATTGGTTGCATGCATGTTATGCCTCTATTGAT
TGTAGAACTTGGGTAGTTAAGTTTCAATTTCCAAATGAGTCTATTCTAGAGTGGAAGGGGGGAAATTCTATCCCTAGAGG
TCATTTTGTCTCTTGTCTCAAAGCTAGGAAAATGATCTCCGAAGGGTATATTTACCACCTTGTTAGGGTTATGGATGTTG
AGTCTGAAACCCCTTCTTTAGAGTCAGTTTCGGTAGTGAATGAGTTTCCAAAAGTTTTTCCTGATGATTTACCCGGTATC
CCTCCCGAGTGGGAAATAGACTTTGGCATTGATCTTTTACTGGATACGCAACCTATCTCCATTCCTCCTTATAGAATGGC
TCCGAAAGAGTTGAAATAGTTGAAGGAGCAACTAAAGGATTTGTTAGACAAGGGCTTTATTCAACCGAGTATCTCCCCAT
AGGGTGCTCCGGTATTGTTTGTTAGAAAGAAGGATGGGTCTCTTAGAATGTGTATCGATTATCGTCAATTGAACAAAGTG
ACCATAAAGAATAAGTATCCTCTTCCAAGAATTGATGACTTGTTTGATCAACTTCAAGGGGCTAACTATTTCTCCAAAAT
ACATCTTCGTTTGGGTTACCATCAACTAAGGGTGAGAGCGGTTGACATTCCCAAGATGACCTTTAGGACCCGATATGGTC
ACTACGAATTTGTGGTTATGTCGTTTGGGTTGACAAATGCCCCGACGACATTTATGGACCTTATGAATAGGGTGTTTAGA
CACTACATTGACATGTTTGTGATCGTGATTATCGATGATATTTTGATCTATTCAAGGAGTAAAAATGATCATATGAACCA
TTTGGAGATTGTATTACAAGTCTTTAAACACCACCAATTATATGTGAAGTTTAGTAAGTGTGAGTTTTGGCTAAGGTTTG
TAGCCTTCCTTGGTCATATTATGTCGAGCAAGGGTATTGAGGTATATCCTAAGAAGACGGATGCGGATAAGGGTTGGCCC
AAACCTCTAACACCTACCGATATTAGAAGTTTTTTTTGTTTGGCCGGTTACTATGGGAGGTTTGTTGAGGATTTTTCCTC
CATTACTTCTCCGTTGACGGCTTTAACTCAAAAGAAAGTTAAGTTTGTGTGGTCGGAGGCTTGTGAGAAAAGCTTCCAAG
ATTTGAAAGATAGACTTACTTCCGCTCCGGTGTTGACCTTACCGGAGAGTACCAATGGTTTTGTTGTATATTGTGACGCA
TCTAGAGAGGGTTTGGGATGTGTGGTTATGCAACATGGTAAAGTGATTGTCTATGCTTCAAGGCAACTCAAGATCCATGA
AAAGAATTATCCCACCCATGATCTTGAATTAGCGGTGGTAGTATTTGCCTTGAAAATATGGAGACACTATCTTTATGAGG
TGCATGTTGATGTGTTTAGCGATCACAAGAGTCTTCAATATGTGCTTAGTCAAAAGGACTTGAATCTCCGACAAAGAAGG
TGGTTAGAACTTTTGAAGGATTATGACATGAGTGTCCTTTACCACCCCGGCAAAGCCAATGTAGTTGTGGATGCCTTTAG
TAGACAGTCCATGGGTAGTGTGGCTCATGTAGAGGATGAAAAGAATGAATTGGTTCGTGATGCGCATAGGTTGGCCCGAC
TAGGTGTTCAACTAGTGGATTCCACCAAGGGTGGTGTCATGGTCCATAATGGTTTCGAATCATCCTTCATGATGGACGTG
AAGTCTAAACAAGACCTTGATCCCATATTAGTTGAGTTGAAAGAATCGGTACTCAACAGGTCTGTTGAGGCTTTCTCCCA
AGGGAGAGATAGGGTGATTAGATACCAAGGTCGGTTATGTGTTTCGGATGTTGATGGCTTGATAGAGCAAATTCTAGAAG
AAACTCATGGTTCGCGGTATTCTATTCATCCAAGAGCCATCAAGATGTACCGTGACCTACGGGAAGTCTATTGGTGGAAT
ACTATAAAGAAGGATATAGCGGATTTTGTAGCCAAATGTCCGAATTGCCAACAAGTTAAGGCCGAACACCAAAGGCTGAG
AGGTTTGTCCCAAGATATAGATATTCCCCCTTGGAAGTGGGATGATGTGAATATGGATTTTATTGTGGGTTTTCCTTGTA
CTCGAAGGCAACATGATTCTATTTGGGTCATTGTGGATAGAATGACAAAATCCACCAACTTTATTCCTGTTAAGATTTCA
TTTTCGGCGGAAGACTGTGCCAAGTTGTACATCAAGGAGATAGTAAAGTCTCATGGGGTTACTTTATCTATTATCTCGGA
TCGGAGTACTCAATTTACTTCACACTTTTAGAAGGCATTCCAGAAAGGGCTTGGTACTAAGTCCAAGCTTAGCACGACTT
TTCACCCTCAAATGGATGGTCAAGCGGAGCGTACTATCCAAACCATAGAGGATATATTGAGGGCATGTGTTATAGACTTC
AAAGGTAATTGGGATGACCATCTACCATTGATAAAGTTTGCCTACAATAATAGTTACCACTCAAGTATCGCCATGGCTCC
TTTTGAAGCATTGTATGGTAGGAGATGTAGATCTCTGATTGGTTGGTTTAAAGTAGGTGAAATTTCTCTAATTGGTCCCG
AACTAGTTTATGAGGCCATTGAGAAAGTCCGACTCATTAGAGAGAGGTTGAGGATGGCCCAAAGTCAGCAAAAGTCTTAT
GCCGATGTTAGAATGAGGGATCTAGAATTTGAAGTTAATGATTGAGTCTATTTGAAAATCTCACCTACGAAAGGTGTGAT
GAGGTTTGGCAAGAAAGGGAAACTTAGTCCCCCGTATGTAGGCCCATACCAAATTTTGAAGCGTTTTGGGAAAGTTGCCT
ATGAGTTAGACTTGCCAAATGAGTTGGCCCCGGTTCACCCGGTATTTCATGTTCATGCTCAAGAAGTGTATTGGTGATCC
GATATTCATCATTCCCTTAGAAGGGTTGGGAGTTGATGAGATCTTTTCCTATGAAGAGGTTCCGGTAGAGATATTAGACC
GGCAAGTCAAAAGGTTAAGAAACAAGGAAATAGCTTCCGTAAAGTTTTTATGGAGGAATTATTTAGTTGAGGGTGCTACA
TGGGAGGCCCAGGTCGATATAAAGTCCCGTTATCGTCATTTGTTTCCTTATACTCCCATGCAAGCTTGAGGTAGGTAGTC
TCTTTTGAGCTTGGTGTTTTAGGAGTTATGAGTGTTATGTGTGTTCTTCATTATTTTCCTTATGATATGCATGTTCTTGT
AAGAATTCATGTTTAGTGTAAAATGAGTTTTCATGATTTATATGTTCTTCATGTTGTTGTGCATTTAGTATGATGATTGC
ATATTTGACTTCATGAGATGATTTGATGAACATGCTTTGTTATGTTTTTGATGAAATGACATAATAGCTCAATATTGTTG
TGTTGAGCTTGCTTAGAGTTGGAGAAGGTAGTTCCTCCTATGTTAATGTGAAATGATGAGTTTTGTGCAAAATGGGTTGT
GGATGTAGCTCCCACTTCCTTGTGTTGCATTGATTGTGTCTTGAGATGGAGTTGATGTTTCCTCCTTTGAATTTTGAATT
ATTTTGATATTGCATGCATGATGGGCTGCTAGTCTTGAGTCTTGATTTCCGTAAGGTGTCTAGATCGTCATTTGAGGACG
AATAGTCCCAAGGGGGAGATAATGTAACACTCCAAAAATGTGTAGACTTAACTAGGGCTAAAATGAAAGGGGTAAGAGTC
TAGAAAGAGGGCAAGGTCCTAAACCACCTAATAAAAATGAAGAAAAACAATTTTCCCCTTGGAACACTTGGCGATGGGGC
AACAACATCGCCCAAGTCCATTGGCGATTAGCCAAATGGACTTCCCTCGCCTAGTGGGTAGCCTCCCCTTGTCTTAGCTA
CTGGAATATTAGGTGAGCTAGGTCGGGGCTCGCCAACCCACTTGGTGCATCGCCCAAAGGCCCTCCTTATCGCCCAAGTG
AATGGCTCCATTATGGAGTATTCTGAAAATTTAGGCGAGCCAAGGGACCATTAGGCGTGTCGCCTAGTGCCCTTGGTGAG
CTAAGTGGTGCAAGTTGGCAAGCTAAAGCGTGCTAGGAGGCTGATTTAAAATTCAAGTCTAAGGGTCTTTAGTTATTCTT
CCAAAATTGAACCCACATTATTTTACTCTTTTCCTAGTGACTCAAATTTCTCCCAATTATGTCATTTTTATAGAATAAAA
AAGGAAAACCCAAGAGTTCATCTTCCTCACAATATTTCTCTCTCTAAAACTCCAAGAAGAAAGAGAGTAGAATTGGAGCT
AGGGTTTGGAGAATTCAAGGCTTCTTCCCCAAATTCTTTGAAGATTTTTTATCAAGGTATGGTGGCTTTTCATCTATGGG
TAGCTTTCACCCATAGAGTCCCTTCAAAGCTTGATTTCAAAGCTTTCAATTTTCCCAAAAGCTAGGGTTTCAATTTAAGT
CATAGGTTCTTTTTCAAAAAGCTTTCCATTGTTGATTTATGATGGATTATGATTGAATTGATAATTTATGATGAAATCCC
CCCAAGAATCCATGAATCTCCCATATTACTAAATTGTGATTTTATGATGTGGGTTGATTGATTATAGAAGCATGTCAATT
GATTATGTCTATATTGATTGAGTTATTGAATCATGGTATTCTCCATGATGTTTGGGTAGAATGTGATTCATGGTCTTTGA
AGGGAAAATTATGAGGGTTTGTACATGTTTATGAGAATTGTCTATGAGCTTATGATTCACTTAGAAAGTGAAGATTGTAT
GACTATGGTGTAATTGTGGTATTGTTGAAAGATCATTCTCCCCATACCCTTACACATGACTATGCATGAAATGTCTATGA
CTATGATAATGTTGTTGTATTGATTGAAAGGCTATTCTCATGAATGCACTATGAACATGATGTGAAAGGTTTACTCACAT
ATTAATGATTCTAAAGGTTGAAAGGCTATTCTCACCTATTGAATCTATGAGCTATCATGATACCATGTTGGTTTGAGTGC
TAGGGCATTCTTTCATGAACATGAACCTAAGTTAAAACTTAACATGAACATTAAAAGGAATTATGCTTAGCACCAAGTAG
ATATGAATATGAAATGGAAGCTTTTACGCCAGTTAGTCCGACTTCCCAATGGGTTCCTTTTACGCCAGTTAGTCCGGGTT
CCCAAAATAATTATCTCATGAGATGGAAACCTTTTACCTCAGTTAGTCCGGGTTTCTAGTAGCAATCTCCCTATCCCGTA
ACTATGTGCCCACATAGGTCTTTAGCTAGTGGATCCACTAAGCTATCAAAACTATTTCTACCTTAGGCAAGTAGGACACC
TCTTTTCAATGTGGGGAAGTACACCGGATTCCATGTAGCTCACATGGTCTATGTCGGTTAAGGTTATTTCCCTACATGAC
AAGAATATGAATTATGACAAGAACATGAACTATACTTATGACTTCTCAATGATCTCTACTTAGTGTGAGTGGGGGTATGG
GACTTCACTTATGCATTGCCCAAGTAGACTTTGAAAGGGGTTATAGTGTGGTTTCATTATGCTATGAAGATATATGAATT
TATGCATGTATGATATGGATTGTTGCTAATAGTGACTTTACTTGCTAAATCTATGAACATGAATGTTTACTTGTCTATGA
GTATTAGCTATGGATGAGGTCAAGGTATGATATGGATGAACATGGTGGCCTAAAAGTGATACTTAGTATTAGATAGGATT
ATGGGATCTTGTCTATGCATTGCACAAGTACAACTTAGGGTTGCTTATGAAATGGTTTGACATATGTATTTACACTATTG
TGCATAATGACTCTTAAAGTTGAAAGTTGATAAAGTGCATGGTTTCAACTAAATTGTCCCTTTTAACATGTTTTAAGGAT
TTTTATGCATGGCTTCCATACTTAGTGTAAATTTGTACTTACCCATATTTTCTACATTTTTTCTATAAGTGTAGGGCTCG
GTTGTTGAGGTCTGCCTCCTTCTTGATCAAAGCTTGGATTGACTATTCTCCACACTTTTGGTGAGTCCTCATGGTTCGAG
GATGAAAATTGTTCAGTTCTAGTTTCTTCTACTTTTCCTTTAGAGGCTATGTTGAAAAGGGCTCTGACCTTTATTGATAC
TCGATTGTATTAGATGGTTATTGAGACTCTATCTAGACTTCGATTTGATTTTTATAAAAAGACTTCAATTGTAAAAAGTT
TTAATTCCGCATCATTTCTATTACTTATAATTATGATATGCTAAGGGCTTGTATAAGACCCCTTTGGGGTTGAGTACGTT
GTGTTACATCTAGGGGGTACCCCTAGGTCGTAACATATATGGAGACACTATCTCTATGGTGTTCATGTTGATATGTTCAC
CAATCATAAGAGTTTTTAATGTGTGTTTAAACAAAAGGACTTGAATTTTCCCCAAAGGAAATGACTCGAGTTATTGAAGG
ATTATGACAAGAGCATTTTTTACCATCCGGATAAGGCGAATGTGGTTGCAAATGCTCTTAGTAGGTTGCTCATATTAAGG
ATGAGAAAAAAAATTTGGTTTGGGATGTGCATAGGCTAGCTGGTTTGTGAGTTTGTTTGGTTGTATTATTCAACATAGGT
CAGAATCATCTCTTGCGTTGAATGTTAAGCAAAATAGGATAATGATCCAACTTTGGTTGAGTTGAATAAAGTTGTTTCCA
AAAAGGCTACGAGGCTTTCCCCCAAGGTGGAGATGATGTGCTTCATTTGGGTCTCTTGTCTACTCTGAATATTGATAAGT
TAAGGTAACAAATATTATCATATGGTCACAGTTCTTGGTATGCTATTCACCTAGGAGACACTAAGATATATCGTGATCCA
CACGAAGTGTATTTGCAGAATATGATGAAGAAGGATATTGCAGAATTTGTGGCTAAGTGTCCAAATTCCAACAAGTGAAA
GTTGAGCATCAGAAAACAAGTGGTATGAATCAGGATATTAGCATTTGTACTTGGAAGTGGGGAGATTTGAATATGGACTT
CATCACAGGTTTGTCTCGCACGCGTTGACATCATGCGTATTTGGGTAGTTGTAGACCGAATGACTAAGTTTGTGCATTTT
CTTCCTTTTAATACCTCATATTCAGCCAAGGACTATGCTAAGCTCGACATTCGGGAGATGGTTAAGTTGCATGGTGATCC
TTTGTCAATCAGTTTAGATAGGGGTACTTAGTTTACCTCTCAGTTTTGGAGATTATTTCATAAAGGTCTTGGTACTCAGG
TTAAGCTTAGCACAACTTTTCACCCACATACAGATGGTCAGGATGAACAGACTATTCATACTTTGGAGTATATGTTGATA
GCTTGTGTGATTAACTTTAAAGGTAATTGAGACGATCATTTGTCTGTGATTGAGTTATCTTTTAATAATAGTTATCATTC
GAGTATTCAGACGACTCCATTTGAGGTTCTCTACGGTATGAGGTGTAGGTCTCCTATTAATTGGTTTGATATTAGTGAGG
TGGATTTATAGAGCCTGAATTAGTTCATTAGGAAATGGAAAAAGTTTGACTTCTGAGGGATAGGTTGAAAACGGATCAGA
GTAGATAAAAATCTATGCGGACGTGAGGAGGAGAGAGCTTGAATTTGTCATGGTTGATTGGGTTTACTTGAAAGTATCCC
CATCTATTTTCTTCTGATTCAGTTTCAACGTGATGTATTAGTTCTTCCTATGTACTCCTTTGGATTCATGTGTTTTAGTT
ATTCTTATGTTTCCCTATGTATACATGCTCATGTAATCAATATTAAACTTCATGTTTTAGCTCAGAGTTAGTCACTCCAA
TTTTATGTCTTTTTGCATTCATGTTAGGTTGTATATATTTCCCTACTCTTTTGATGCTTAGTTGAACCTCATTCAAGAAT
GAATGTTCCCAAGGGGGAGATATTGTAACACCTTAGAAGTGCCTAACTCAGATAAAATTGGAAAATGTAGAAAATGGGCT
TTGACGGACCTATTCACGGATCGTGGAAGGATCCATGGAGTTGGACCCAGAAATTAGAAAGTTGAGACGAGTTACACAAA
AGGCTCCACGGCCCGTGGAAGCTCACATGGACGGTTGACCTATTTGTAGAAGTCGACCTTCAGGATCCTAGTTCCCATTC
CGTTCACAAGCACCTTCACGGACCGTGAATGGTTGTAAGGTCCATGGAGGCCTCCAAGGATGGTGTTTCGACATTTATTA
TTCAGGTCTATTTTAGTCTTTTCCCACGCTTTTAATTTCAATACTGTGTCATTTTGGGAGTATTTTGAAGGGTATAATTG
ATTCTTACTTACCTTAACCTCCTCATTCCCTCTCATTCTCTCAAAATCAACTACTTCTCCCTCAAGCAAAGCTAGGGTTC
CAAGATTCAAGTCTACATTGAAGGATTTCACCTAATTTCTATCAAGATATGTGAAAACTTTATCAATTGGTCCTTCTTCG
CCCATTGAGTCCCAAGGAAACCTAAACTTCTAACTTTATGATTCTCTCCCAATTCTAGAGTTTCATGATTTCTTATGGGT
TCTTACTAAATTTCAATTTATTCTTTATGATTGATCTTATTATGCATGATTTGAAATTCAATATTTTCAATGGTATTTTC
ATGAATACATGCTATGCAAATATTTCATAATCATGACTAAGCTATTTCACTAAGCATGAATTATGATGTGATGGTTTTCA
TGAATTAAGGATGCTTACAAATAAAATATCAATTAGTTTATGTGATTATCATGATTTAGATGTTTTCATATAAAACATCT
CTCAGATTATGTATGTGATGAAATCATAATTTTAAGAAGCTAATCTTATGATTATCATATTTTTCATGAATGATTCAGTA
TTATTGGATTCTTACTGTTTCCCATGATTGTGCATGTTTTCCATTAAGAGTATAGTTAGCACCGAGTGAGCCTAGGGATA
AAGGCTCACCCGTTACTAGAGGCATGAAACCTTTATTAGCAATCCCTTTGTCCTAGAACTATGTGCCTCCATAGAATTTT
GTCTTAGATAAACATTAGCTAGTGGATCCATCTTAGCTCAAACTCATGGTCTTACCTTGGCAAGTAGGACACTCTCCTTT
TGGTGTAGAAGCAGTACACTGAACTCTATGTTGTAGCTCACATGATTTATATCGGTTAACAATATCTTCCATATTATGAT
ATGAAGTTCAAATTTTGCATGACCTCATACTATGTTTTTCAGAATCAGATCATCATATTTTATGTTATGTTTACTTGGTC
ATTGCTTTAACATGTTTTAAAAGACTTATCATGTTATTATGACACGTTTATGCATTTCTCTATACACAGTACATTCCGAG
TACAAACCGCATACTTTCTACCTATATTGTCTCATAATATAGGTTCTAACGCATCTTATCAGGCTCATGATTAGTACGGA
TCCCTATCGGCTAGCTTATACCACACTTGGTGAGTCCTCATGGTTCATGGAAATATAACTTTTGGTCTCTTATGTTCAGT
TTAGACTTTACTTTCAGTTTTTCAGATGTTCGAATGAGCTAAGGGCTTATCCTAGTAACTCATTTATGTTTAGAGGCTAT
TTCAGACATTAGTGTTTCGTATATGTGTCGTTGTACTAGGATATCTCTATTTTTATATGTTATTCATTTGAGACTTTTAT
TTCGCTTTTCATGCTATTTCAATTATGTATGCTATCTTAGTGTCATGCTATGCCATGTGGTTAGCTTGGGGTCACTTGTG
GCTATAGGTTCCATGTCACGTCTAGGGGTAGTTTTGGGTCGTGACATATTTGAGCTTTGTCTCGTAGATTTGAGCTTAGT
CTCACACTTTACTCAAACAGATAAATAATTTATCTATTATGAGTATATCAATATTTTTATAACTAGTGTATTACACATAC
GACTCGAGATTAGTATGACAATCAGATATGCCATCAATGCTCAAGCAATATGACATCTAGATATGTCATCAATGTTTATG
TAGTATGACTTTCCAATCTGTCATCAATGATCAAATTTCTATATATTTCATATAGTTGTGAGCTTAGTCGCATCAATAGT
ACAATTCTAGACTCACTATGATTTTAGTTGCAATTTTCATGATATATTATGAGCATATATAGATTGTTCTGGGAGGATTA
TTTAGCACCGGGAGAATGTGGGTTTAGAAAACTTAAGACCTAGAAGTACATGCCACCATAGGATTTGAGTATAACGCTTT
GTTAGTCAACTCCTTTTTCCCTTTGAGGCTCAGTTAGTGGATGTCACGACCCTGACAAAGTAAGCAGTTCCAAGTATTTT
TTTAAAAAAAACTAGTCTTCAATAATTAAACCAAGTTTGTAAATAAGGAAACCAATATCATCAACCAATGCGAAAGTAAC
CCCCTAGAAACTGAAAGTCTTAGTGCTAAAACTCTAATTGACTAGAATAAGGGAATACGACCCCAAAACAAAGAAAAATG
TTAGTCTAAGAAGTCTGAGTCGAAACAAGTGGACTAAGGAAATAAAGAGGAATTCATGGCATCCTAGAGGAGGTGGCCCA
CCCTTGGATTCAGATAACGGAGGTCTCACAGTTGAGATCACGAAGCATGCACCTGAATATGTCATGTACTCAACAATGAA
AGAGCAAGTGTAGTATCAATATACAATCATTGGATACTGTAGGATCATCTGCTAGTCCAGTTATATGAGATATGAACAGG
AAACCACAACTTAGTAAGACAGATAACATTCAATCATAAACACAAGTACAGCATAGCCCAGAATTCCAGTCCTTGCATTA
AGTTGATATTCACAATAAACATAAACCACCAAAGTACTAAAAAAAATTGGTTCTCTCATGTAAACACACACAACTGTTAG
TGTACCAATGTAGTACTCGTTCCAACTGTTAGTTTACCAATGTGGTACCTATTTCTATTGTTAGAGTACCGTCAAGGTAC
ACATTCTTATTGTTAGTTTACCAGAGTGGTACATATTCCAATCATAGTTAGTGTCAGCGTGGTACAAAATCCAATCATCA
AACACACCACACAATCACAAGTGTAATGAATAACAATCAGATTTGTACACCCAAGTGAACACATTCATTGTATGCGAACT
AACAACATCTTTAATTTCAAATCTTGTTCATTGCTTTTTCCCTAACCATATATCACGCATGTAGTACTAACAAAGCAGTT
AACAAGTAGATATAATGGAAATGGGAAAACAAACAACCATCACCTACCTTGATTGAAGCCTTGGAAGCTCTATTGAACTT
GCGCCTTTATATTTTGTAATGCACTGGATTGTTATTGGTCTAAAATAATAATAAAATATGACAATCAATGAATAATGGCC
TAATAATACCCGAATTATAGCCAAATCCCAAACCCTAGACCATTCTCATGATCATCCAACCCAAAACAGGGTTTTTCTAC
CCTTAATTCAAGTCAACTCTCCCCTAAGATCACCCAACAAGGATTCTAAGGCCTGTGAATCACAATACGAATGTAGGGGA
GTAATTAACTTACCATTATCGATGAAATTGATGGAAATAGGGTTGAATTCGCTCTAGATTGCATCTCCTTCTTCTTAACA
CATATATGCAGGTTTATGAGCGATTTAGGGGAAAATTTGTATAAACTCGCAACTAACCCTACATATCATTCCAACCTATT
ATAGTGGCTCTTCCCTAGAGAGACCACCCGCTATATGAGGGATCTATTTCCCATACTATAGCAGTGTGACACCCACTATA
GCGGATTCCATGGGACAAGGACTCAGAAATCACCCAAAAGTTCATATTTCAAAACACACCTTCGAACCTTGACGTTCTAA
ACTAACCATATCATGCTAAGTCTGATATCAGTAGTTCTACTTATCGGTATTCACTTCCAGAAGGCCCTATGAATTTTTTT
TAATATCTTAGCTAATGTAAAACATTATCTAAGCTTAGACATATCACCCAATCCATTTTCGGATTTTCCTAGATCACATC
TCACTCATATTTCACCTAAGAGTGGCCTAACCTAAAATTTTCAAGTTACTACCCAAAAAGTTTTTTGACTCAATTCTTTC
ACCATTAATCTACCCATAACAACCAGAAAGGGTCATTAAAATAGATACCAACTACCCATCGCTCGTCTAGAGCGATCAAA
CAAGAAAAAGTTGGGCTAAGTCAGAAAAAGTGTAGTGAATGAATCCTCAAACACATGAGGGTACTTGTTCTACATGTCCC
TCTCAATTTCCCAAGTAGCTTTCTCAACCGGACAATGCTTCCACTGATCTGATTTGATCTCTTTTGTTCTTAATTTCTGG
ACATTCTGATTAATAATCGCAATCAGTTCCTCTTTATACTGTGAAACTTTGTCCAGTACTATCGAATCCCACTTGATAAT
ATAATCCCCATCCCATGGTACTTCTTCAGTATGGACACATGAAAGACTAGATGGATTCTAGACAAGTTGGGTGGCAAGGC
CAATATGTAAGCCACTAGCCCCACAATATTAAAGATCTTGAATGTACCAATGTAATTGAGGCTAAGCTTACTTTTCTTGT
GAAACCTCATCACCCCTTTCGTTGGTGACACTATCAACAAAATTTGTTTACCATTTTAAAATGCCACATCTCTTACCTTA
CGATTTGCATATTCTTTCAGCCTGCTCTGAGTTGCCAACAATTTGGTTTGGATGAATCTTACCTTCTCTTGAGCCTCCCT
AACTAGATAAACCCACAAAGGCTTCACATCACCCACATCAAACCACCCTATGGTCAATCTACACCCTCCCATAAAGTGTT
TCAAATGGCGCTATATCTATGATGGAGTGATAACTATTATTATAGGAAAACTAACACAAAGGAAAGAGTTGATCCCAATG
ACCTCCAAAGTCAATCACACATGCTCTCAACATGTCCTATAGTACCAAAATCATTCTCTCTGACTAACCATTTTTCTGAG
GATAAAAGGTTGTAGTAAATATGAATTGAGCACCCAACATTTCATGTAACTTACCCAGAACTTAGAAGTAAACTTAGTGC
CTCTGTCAGAGATGATAGAAAGGGGAACCCATGTGGCCTTACTATCTCCTTGACATAGATCTTAGCCAACTACTGAGAGT
TATAAACCACTTGAACCAAAATGAAATGGGCTGATCTAGTCAATCTATAACAATGACCCAAAGTGAGTCATACTTCGCTA
ATTTTTAGGGTGCCTCACCTTGAAGTCCATGAATATACTTTTCCACTTCAACTCATGAATGGAATTCTCTAAAGTGGATC
TACAGGCCTTTGATGCTCATATTTTACCTATTGACAGTTGTGACACTTGGATACATACTCAACTATATATTTCTTCATTC
TAGCCCACCAATAAAGACATCTCAAATCCCAAAACATCTTGGTCACACCTAGATGAATCAAATACCACAAACTATGAGAC
TTTGCCAACACACTTTGTATCAAGTCATCAACCCAAGGAACACAAACCCGCCCTTTGAAACTAAGCACCCCACCTACATC
AAGTGTGGCATCTTGGGTCTCTCTAATCACCACTTTTTTCGAAGTCTCTTCAAATTCTTATCATCAAACTATTTAGCCTT
GATTTGATCTATAAAAGTGGGAGTAACCTCAATAATGAATAACACTCCACCCTTCTCTAAGATGCTTAATGGGAAAAAAT
GTGTGGGCTAATTGAATACGATCTTTACGGTAGGTATGATGTGTTCTAGTGGTGGATCTAATAGACTTTCACATTATGAT
ACTAGTGGTATATGAAAATGGATAAGTCGATTATCAAGTGAAAATACTAACTACTTAAGGAGTTACCAGTGTATCGCATG
CTCGACTAATGAGATTCAATGTTGAATTCATATTTGAGAAACCAACTAGTTTGTTATTACGAACGTTTGGGTTGAGCATT
GGTTATAAGGAAGATTTTAGTGGTGTATATTTGGTACGGTATTAATGCATTTAGGTTGTAAAGTGTATCCCTAGGTTTCT
AAATGAGGACTAGTGATTTCATCATAACCTTCAAGGAAGTGAATGAATATCAGAATGAAAATCTTATGGGTAAAAGAAGT
CTCATTGAGTATACTGTGTGAAGGAAATTAAGGATTTTAGTAATAAAATGCATATAAATTTGGGTTATTCCTTTGGATTT
GGTTGGTATAAGTGAGTTTAAGGTGTCATATCGATAATAAGGTTGACTTCGTGATGATGAGAATGACTACTAAGCATAAT
GATAATAAGAGTTGTGATAAATTATGACCAGGATGCAATCATATGATAAGAATTTTTGGTTAAATCAATTCTCTATGGTA
ATAACAACTTGTGTGTATCTAAAATTGTGATTTTCTACTATTGGGTGAGTAATCTGGTCGTATGGAAAGTTATAGGATGT
GTTGAGATACAAATTGAATAGAATTGAAAGGAGCTAGATTTCCAATGAAAATAATTAGTGTGATGTAGTTTAGCCTTTGG
GAGGAAGCGAGAGCAAGGATATTTACTCTAATTGCAAAGGCCAATAATGTATCTTTGGAGAGAGTGGAGAATTGGATTTA
GAGACACGTGGTTCCATCTGTTTTCACTAATTATGGTGATAGTGTTACATCATTTTCATATGAGCTAATAAAACTATTAG
ATAAGATTTGAGGAAGAAGTCTACATACGTTCGGCTCATGTATAGTGATAATTTTTTTATGGTTTCAAGTTTGGTAATTG
GGATGGTTAGAGTGTGAATTTAAGTCTTTCATTGTAAGTCTACGTTTGTGGTAGTATATTTTACTAAGGTATGAATTAGT
AAGGTAAGAAATGATTGATTGCATCGGGTATTAACAATTAAAAGGACTTGTGCAGGGTTCAGATCATAGAGTTTGTTACT
TTTGACTGTTAAAGGGCCTAGGAAAGTGCTTCACTTAAAGTTTTGGTTTAGAGGATAAGTTACAATGTCATGAATTGTTT
GTCAAAGGATAAGATTGGTAAGAGAGCAAACGAAAGGAACAAAAGTCTGGTATATTGAAAAGTTCAAGGTATTTAGAATT
TGCGTCACGAGAAGAATCTAAGAAATGTTAAGGAATAAGACATCTCATATAGAACCTTGGTTCGAAGTTGAAAGTTGTAT
GAATTTGCATCTTTGAGCTTAGAAAGGACTATGCAAGGTAGACTGGTTTGGTATAGACTTACTAGGGGATTATCAACAAC
TTTTATAAAGATTGATGAGTTTGGTGTAGGTGATAAACAGTGATGTGTGGAAGATTTTTCGTGTTCATGTGGGGTTAGGT
TGTTCAAATTTTGGTAGATGAATTATGGATGTACTATAAGATAGACCTACAGTCCTACGTGATTATTAAGAATTTTGAGT
TGGATTGATACTACTCTATTGATGGGATTACACAGACTGTTGTAATGCATCACATAAACATTGGATGGTAAATAAATGTT
ATATGCTCATAGTATACAAATTATTGTAGTGACCAAGGATTACTATGAGTTTTAGTAAGAGTTAATGCGACAATTTGGAA
TGGTAGTTGAAACATGGTATGTGAAAGTTTGTGTGGACTTGACTGTGGGGGTGATATAATAGCTTTATCTCGATGGAAAA
GTACTATCAAATTTGAAATTAGTGTTATCATCCTTGGGTAAGACCTGTATCTGTCATAANNNNNNNNNNNNNNNNNNNNN
NNNNNNNNNNNNNNNNNNNNNNNNNNNNNNNATGTGTTTGCTAAAAAGACTTTGATATTATTGACGATTTGAGAGTAAGA
TAAATGGTAGAAGTGATTATGTTCTTTTGTTAATATTGAGAGTGTGGGATTCAGTAGAATAATGTGAAGAGTATGTGGGG
TATGATATATTGGGTATGGGTAGGCTCGTAATGGGGACTAGACCGCTAGATTATGGGTAGCTAAAAAATCAAAGAGATGG
AGTCAACTGAATGGAAATGTTTGATATGGTCACTATGGAAGGAGTATCTTGTATTATCCGGCCTTTGTTCTGTACATTCT
GATGTGACCACCTACTTCATTTTAGACATGGTTGGGAGTATGATTCGTGACATATGCCCACGTGTGTTTCTACAGCTTTT
GGTGATTCCCTAGTGGTGGATCGGGTGTACTAATCCTACGATTGTCCTCTTGTAGGATGACATTCATGGGCAGACTTGGA
CATTTTAGTTATGGCAAATTTGGTGTTGTTTGGGATAGTTGAAGTATATCAATGGTTTCACACGCACAACTTTGCTTATG
AGAATTTATAGGAGATCTACCATGATATTTACAATTGTCCGACAGTCGTAAGATTTATCTCATTATCGAGATCACATTCT
GAGTATGTGTGATTGAATGTGGGGACCATTGGGTCTAGTTATGTCGTTCTTCAGGTTTGTCAACAATCACAGCTACTGAT
CTAGCATTCCGACAGTGTTGTTAGAGGTTATGTATACTTAGTTGTATCACTCTCTCGGTGGTTACTTGATCATTAACTTC
TTTGGGTTAGATAAGTTTGATCCTCCCTTGATGAGTACTTGGTATCTAAAGATAAGATTTTTATAACTTAAGTTCGTGAA
AAGATTATGTTGTCGGAAGGGAATCTTGATAAAATATGTGATGGTTTGTGCATTATGAGTGTGTGGTGGTTGGTTAAGGT
TCACTTATGGTTATAGCTAGTACTGATTCAGAATTTTATTGTAGTTATATGAGAAAAAAACCATCCTTGTAATTGTGTTA
TGGACCATAGGGTTTCGGTTCAAATTCGTTTCATGGGTTAGTTTGTGGTTTGGTAATCATTCTTGATTTTTAGATCTTTC
AAAATTTTGATTCGAAAGTTCAAGCTCTTAGTAGTTGCTCTTGACATAATGGTCTTAAGGAGGAGCTTACTTGGAGAGAT
GAACACTAACTTTGAAATATCATAACTCAGACTTTTGTTTACGTTGATTATACTTTCTTCACATTCTTTATGTTTGAGGA
CGAACATGATTTTTAGTGGTGGACAATGTAATGACATGTTAAGTCATTTTGAGAATTAGTCATCTCTTTTTCATAAAAGA
CCATTTTCATAAGTTTTAAATGTGAATTTTGAATTACTCGTTTAACTTTGATTATTTAAATAGCGGGTAAATTAAAAATA
ATTTATTTATTTAGTTTATGATTAATGGGTCAAGTCCCTAATTTATTTAATACACTATACCACTTGACCCATATATATTA
AAATAAGTTAATAGGGTTGACACTTTGGGTTATAATTTAGGAGGGAAAAGAAAGAGTTAGACGATAACTCTCTAACAGAG
TTGTGGCGCCGAGACACGAACTGCAAGAGTTCCGTATTTAAAATGTTGGTATGATCTTCCCCTATAATATTTTTTAATCA
AACAATGATGATGCCAAGGATATGAAAATAATGATTGTTGAAGTTATATGATAATGATCACATGAAAAATTGTAAATTCA
AACATTTTCTTTAAAAGTAAATGTTGATCTTTGTTCTCAAAATCAATCAGTGTTCTCCCTAAAAAGACTTATATTTTATT
TTCTTTTAAGGTCATTAGTCTTCACTAAAAGAACTTTTCTATAATTTTATTCAAAGTTAGTGGTTCAGTAACTTTGTTAT
CTCTTATTTTGAATCATATAAATTTAATAACTTATATTGGAATGCAAGTATTAGTACATTGGACGGAATATTACTATTAA
GTTAGGATGCAGATTTTGAGATATATTTATACCTTTGAATTCACTTTTTGGGGGTGATTTGTGGGGTCTTGGCTAGACAT
ATGGTAATATGGGTATTGTTAGTTTTAAAATCTTATTGTGGTTATTTTTTTTTTGGATAGAATGTAATGATTTGGAAGCT
CAACAAAAGGGCAAGGTTCAAGTCCCGGAGTGATTGTTTGATAAATTGAGGTAAGTGGATTTCTCAACCTTTGTTAAGTG
TATAAAATCGTGTATTTCCTTGTGGTATGTGTTGGGGAGTAATGGGACTTGGTGATGGGTTGACTTGTTCATATTGAATG
ATCCTAATAAGGAAAGAGGGGTAATAAAAGGCAACTTGATTGTATATTGATGTGTGATGTGTTGGAAATTATATGAAAGG
ATTATTGATTCATTATTGATGTTGTATCATGATTGTGTTGTTGTGAATTGTGCATTGATATGAAAATGGTTATCTCCTCA
TTATTTGTGAACATGTCATTTGCATTGATTCTGAGACATGGTTATGACAAGTGTTATGTGAATTGAGGAAGCATAACAAA
TTAAAGAGAATGTATCATTTCAAGGGATGTGTCGCGCGCCGCGTTGGATATTATGATTCGAGGAACGTGCTGCACGCTGT
GACGTATTTTATTATCGAGGGACGTGTCACACGTCATGACAAATTTTATTATCAAGGGTCGTGTCGCACGCTGCGACGGA
TGCATGTACAGATATGTCCTCTCATGGGTCCCAATCTGAGAGACAGTGGGTGTGTATCACTAGGTCAGACATGCATCACA
ATACTTAGCATTGCATTTAATTACATTGCATATCTTTATCATTTGTGAACTTGTGAGTGCCTTTCTATGGAACTTGTGAT
TGAGGAACTTGATCTCGTGTGTTGTTGATCTGTAATGGTTGGAGTATTGTTATTGAGCTATGTGTTATGTAAATTGTGAA
CTACTAGGTTAAGCTAGTTTTATGCAGGTTGTAGTTGTGGAGATTCGATTGGAGGGGTAGGAGTACCCATATTCTATACT
CTTAGCTTTGTGTTTAGGAGTTTGCTTGTTGAGTTGAGTACCATTTGGCTCTGTACTTACCCCTTGCTTCTACATTTGTG
TAGGTTATGAGCCCAGATCTTGGTGATACTTTCTCTTATCTTCTTGTCTGCGGCTTCCTATGGAGATTTGTGAGGTTGTT
GATTGTCATCTCAACAGACATTTTCAATCCTATTTATGATCTTGTTCTACTTTAGAGACAACATCATTTAAGACAAGACT
TGTTTCTTTCTTTCAAATCTATTGTAATATATTAGAGACTTGTACACGTGACAACTAGGTTTTGATGTTTTATTTTGATT
TGATTATGATTTCCGCATTATTAGATGGTGTTAGTATCTTTTTCTTGTTTTACTTTTGTATTTATCGTATTAGTAGGATT
TTAGGCTTACTTGTCTTAGTGGGATAAGACGAGTGCCATCTTGTCCATTTTTGGGTCGTGACATTAAGTCCACTAATTAT
TTTTTAATAGAAATGTAAGTAAAAATGAATGGAGAAAGTAAAGTGTTGATGTCAAGAGATTTCAATCAAATGGAACACTA
GAGTGAATATAGCATGAAAATATATTTTTGTCTTCCTTCTTCATTGACTATGAATTGTTTCATATATTTTTTCTATTTTT
TATCTTTATATTGAGTATGAAATTTTTTCAGTATAAATTTCCTGTTATTTTGTGTTCATTTTTTATCTGAGAAAATGTTA
TGTCACAAGATACACTCTTTGCTAGCTATATATAAATAGATAAGAAAATAGTGATTGATCATAAAATGATCTTAAATCAA
ATATAATTAAAGATATTATAAATAATACTTTAAATTTTATTCATCTATTATTATTTTTTATTGGAAAAGTTTAATGTTTC
ATATCACGATACAACTTCTGTAAGATACTAGATACTTTCATTAGACAACAAATATATGATATACTACTAAAGAGATGTCA
CTTTCTCCTCCTATTTAGACTTTGAATATAAACAAAATTATAATACATTTTGGATTCTATAAATTATACACATTTTAGTC
ATGTTTCAATGCACGTGTTGAATATATAACTAATATATTTTTAATACAAATATATTATAAGTAAGTATTATACGTGAATT
TCAAACATNNNNNNNNNNNNNNNNNNNNNNNNNNNNNNNNNNNNNNNNNNNNNNNNNNNNNNNNNNNNNNNNNNNNNNNN
NNNNNNNNNNNNNNNNNNNNNNNNNNNNNNNNNNNNNNNNNNNNNNNNNNNNNNNNNNNNNNNNNNNNNNNNNNNNNNNN
NNNNNNNNNNNNNNNNNNNNNNNNNNNNNNNNNNNNNNNNNNNNNNNNNNNNNNNNNNNNNNNNNNNNNNNNNNNNNNNN
NNNNNNNNNNNNNNNNNNNNNNNNNNNNNNNNNNNNNNNNNNNNNNNNNNNNNNNNNNNNNNNNNNNNNNNNNNNNNNNN
NNNNNNNNNNNNNNNNNNNNNNNNNNNNNNNNNNNNNNNNNNNNNNNNNNNNNNNNNNNNNNNNNNNNNNNNNNNNNNNN
NNNNNNNNNNNNNNNNNNNNNNNNNNNNNNNNNNNNNNNNNNNNNNNNNNNNNNNNNNNNNNNNNNNNNNNNNNNNNNNN
NNNNNNNNNNNNNNNNNNNNNNNNNNNNNNNNNNNNNNNNNNNNNNNNNNNNNNNNNNNNNNNNNNNNNNNNNNNNNNNN
NNNNNNNNNNNNNNNNNNNNNNNNNNNNNNNNNNNNNNNNNNNNNNNNNNNNNNNNNNNNNNNNNNNNNNNNNNNNNNNN
NNNNNNNNNNNNNNNNNNNNNNNNNNNNNNNNNNNNNNNNNNNNNNNNNNNNNNNNNNNNNNNNNNNNNNNNNNNNNNNN
NNNNNNNNNNNNNNNNNNNNNNNNNNNNNNNNNNNNNNNNNNNNNNNNNNNNNNNNNNNNNNNNNNNNNNNNNNNNNNNN
NNNNNNNNNNNNNNNNNNNNNNNNNNNNNNNNNNNNNNNNNNNNNNNNNNNNNNNNNNNNNNNNNNNNNNNNNNNNNNNN
NNNNNNNNNNNNNNNNNNNNNNNNNNNNNNNNNNNNNNNNNNNNNNNNNNNNNNNNNNNNNNNNNNNNNNNNNNNNNNNN
NNNNNNNNNNNNNNNNNNNNNNNNNNNNNNNNNNNNNNNNNNNNNNNNNNNNNNNNNNNNNNNNNNNNNNNNNNNNNNNN
NNNNNNNNNNNNNNNNNNNNNNNNNNNNNNNNNNNNNNNNNNNNNNNNNNNNNNNNNNNNNNNNNNNNNNNNNNNNNNNN
NNNNNNNNNNNNNNNNNNNNNNNNNNNNNNNNNNNNNNNNNNNNNNNNNNNNNNNNNNNNNNNNNNNNNNNNNNNNNNNN
NNNNNNNNNNNNNNNNNNNNNNNNNNNNNNNNNNNNNNNNNNNNNNNNNNNNNNNNNNNNNNNNNNNNNNNNNNNNNNNN
NNNNNNNNNNNNNNNNNNNNNNNNNNNNNNNNNNNNNNNNNNNNNNNNNNNNNNNNNNNNNNNNNNNNNNNNNNNNNNNN
NNNNNNNNNNNNNNNNNNNNNNNNNNNNNNNNNNNNNNNNNNNNNNNNNNNNNNNNNNNNNNNNNNNNNNNNNNNNNNNN
NNNNNNNNNNNNNNNNNNNNNNNNNNNNNNNNNNNNNNNNNNNNNNNNNNNNNNNNNNNNNNNNNNNNNNNNNNNNNNNN
NNNNNNNNNNNNNNNNNNNNNNNNNNNNNNNNNNNNNNNNNNNNNNNNNNNNNNNNNNNNNNNNNNNNNNNNNNNNNNNN
NNNNNNNNNNNNNNNNNNNNNNNNNNNNNNNNNNNNNNNNNNNNNNNNNNNNNNNNNNNNNNNNNNNNNNNNNNNNNNNN
NNNNNNNNNNNNNNNNNNNNNNNNNNNNNNNNNNNNNNNNNNNNNNNNNNNNNNNNNNNNNNNNNNNNNNNNNNNNNNNN
NNNNNNNNNNNNNNNNNNNNNNNNNNNNNNNNNNNNNNNNNNNNNNNNNNNNNNNNNNNNNNNNNNNNNNNNNNNNNNNN
NNNNNNNNNNNNNNNNNNNNNNNNNNNNNNNNNNNNNNNNNNNNNNNNNNNNNNNNNNNNNNNNNNNNNNNNNNNNNNNN
NNNNNNNNNNNNNNNNNNNNNNNNNNNNNNNNNNNNNNNNNNNNNNNNNNNNNNNNNNNNNNNNNNNNNNNNNNNNNNNN
NNNNNNNNNNNNNNNNNNNNNNNNNNNNNNNNNNNNNNNNNNNNNNNNNNNNNNNNNNNNNNNNNNNNNNNNNNNNNNNN
NNNNNNNNNNNNNNNNNNNNNNNNNNNNNNNNNNNNNNNNNNNNNNNNNNNNNNNNNNNNNNNNNNNNNNNNNNNNNNNN
NNNNNNNNNNNNNNNNNNNNNNNNNNNNNNNNNNNNNNNNNNNNNNNNNNNNNNNNNNNNNNNNNNNNNNNNNNNNNNNN
NNNNNNNNNNNNNNNNNNNNNNNNNNNNNNNNNNNNNNNNNNNNNNNNNNNNNNNNNNNNNNNNNNNNNNNNNNNNNNNN
NNNNNNNNNNNNNNNNNNNNNNNNNNNNNNNNNNNNNNNNNNNNNNNNNNNNNNNNNNNNNNNNNNNNNNNNNNNNNNNN
NNNNNNNNNNNNNNNNNNNNNNNNNNNNNNNNNNNNNNNNNNNNNNNNNNNNNNNNNNNNNNNNNNNNNNNNNNNNNNNN
NNNNNNNNNNNNNNNNNNNNNNNNNNNNNNNNNNNNNNNNNNNNNNNNNNNNNNNNNNNNNNNNNNNNNNNNNNNNNNNN
NNNNNNNNNNNNNNNNNNNNNNNNNNNNNNNNNNNNNNNNNNNNNNNNNNNNNNNNNNNNNNNNNNNNNNNNNNNNNNNN
NNNNNNNNNNNNNNNNNNNNNNNNNNNNNNNNNNNNNNNNNNNNNNNNNNNNNNNNNNNNNNNNNNNNNNNNNNNNNNNN
NNNNNNNNNNNNNNNNNNNNNNNNNNNNNNNNNNNNNNNNNNNNNNNNNNNNNNNNNNNNNNNNNNNNNNNNNNNNNNNN
NNNNNNNNNNNNNNNNNNNNNNNNNNNNNNNNNNNNNNNNNNNNNNNNNNNNNNNNNNNNNNNNNNNNNNNNNNNNNNNN
NNNNNNNNNNNNNNNNNNNNNNNNNNNNNNNNNNNNNNNNNNNNNNNNNNNNNNNNNNNNNNNNNNNNNNNNNNNNNNNN
NNNNNNNNNNNNNNNNNNNNNNNNNNNNNNNNNNNNNNNNNNNNNNNNNNNNNNNNNNNNNNNNNNNNNNNNNNNNNNNN
NNNNNNNNNNNNNNNNNNNNNNNNNNNNNNNNNNNNNNNNNNNNNNNNNNNNNNNNNNNNNNNNNNNNNNNNNNNNNNNN
NNNNNNNNNNNNNNNNNNNNNNNNNNNNNNNNNNNNNNNNNNNNNNNNNNNNNNNNNNNNNNNNNNNNNNNNNNNNNNNN
NNNNNNNNNNNNNNNNNNNNNNNNNNNNNNNNNNNNNNNNNNNNNNNNNNNNNNNNNNNNNNNNNNNNNNNNNNNNNNNN
NNNNNNNNNNNNNNNNNNNNNNNNNNNNNNNNNNNNNNNNNNNNNNNNNNNNNNNNNNNNNNNNNNNNNNNNNNNNNNNN
NNNNNNNNNNNNNNNNNNNNNNNNNNNNNNNNNNNNNNNNNNNNNNNNNNNNNNNNNNNNNNNNNNNNNNNNNNNNNNNN
NNNNNNNNNNNNNNNNNNNNNNNNNNNNNNNNNNNNNNNNNNNNNNNNNNNNNNNNNNNNNNNNNNNNNNNNNNNNNNNN
NNNNNNNNNNNNNNNNNNNNNNNNNNNNNNNNNNNNNNNNNNNNNNNNNNNNNNNNNNNNNNNNNNNNNNNNNNNNNNNN
NNNNNNNNNNNNNNNNNNNNNNNNNNNNNNNNNNNNNNNNNNNNNNNNNNNNNNNNNNNNNNNNNNNNNNNNNNNNNNNN
NNNNNNNNNNNNNNNNNNNNNNNNNNNNNNNNNNNNNNNNNNNNNNNNNNNNNNNNNNNNNNNNNNNNNNNNNNNNNNNN
NNNNNNNNNNNNNNNNNNNNNNNNNNNNNNNNNNNNNNNNNNNNNNNNNNNNNNNNNNNNNNNNNNNNNNNNNNNNNNNN
NNNNNNNNNNNNNNNNNNNNNNNNNNNNNNNNNNNNNNNNNNNNNNNNNNNNNNNNNNNNNNNNNNNNNNNNNNNNNNNN
NNNNNNNNNNNNNNNNNNNNNNNNNNNNNNNNNNNNNNNNNNNNNNNNNNNNNNNNNNNNNNNNNNNNNNNNNNNNNNNN
NNNNNNNNNNNNNNNNNNNNNNNNNNNNNNNNNNNNNNNNNNNNNNNNNNNNNNNNNNNNNNNNNNNNNNNNNNNNNNNN
NNNNNNNNNNNNNNNNNNNNNNNNNNNNNNNNNNNNNNNNNNNNNNNNNNNNNNNNNNNNNNNNNNNNNNNNNNNNNNNN
NNNNNNNNNNNNNNNNNNNNNNNNNNNNNNNNNNNNNNNNNNNNNNNNNNNNNNNNNNNNNNNNNNNNNNNNNNNNNNNN
NNNNNNNNNNNNNNNNNNNNNNNNNNNNNNNNNNNNNNNNNNNNNNNNNNNNNNNNNNNNNNNNNNNNNNNNNNNNNNNN
NNNNNNNNNNNNNNNNNNNNNNNNNNNNNNNNNNNNNNNNNNNNNNNNNNNNNNNNNNNNNNNNNNNNNNNNNNNNNNNN
NNNNNNNNNNNNNNNNNNNNNNNNNNNNNNNNNNNNNNNNNNNNNNNNNNNNNNNNNNNNNNNNNNNNNNNNNNNNNNNN
NNNNNNNNNNNNNNNNNNNNNNNNNNNNNNNNNNNNNNNNNNNNNNNNNNNNNNNNNNNNNNNNNNNNNNNNNNNNNNNN
NNNNNNNNNNNNNNNNNNNNNNNNNNNNNNNNNNNNNNNNNNNNNNNNNNNNNNNNNNNNNNNNNNNNNNNNNNNNNNNN
NNNNNNNNNNNNNNNNNNNNNNNNNNNNNNNNNNNNNNNNNNNNNNNNNNNNNNNNNNNNNNNNNNNNNNNNNNNNNNNN
NNNNNNNNNNNNNNNNNNNNNNNNNNNNNNNNNNNNNNNNNNNNNNNNNNNNNNNNNNNNNNNNNNNNNNNNNNNNNNNN
NNNNNNNNNNNNNNNNNNNNNNNNNNNNNNNNNNNNNNNNNNNNNNNNNNNNNNNNNNNNNNNNNNNNNNNNNNNNNNNN
NNNNNNNNNNNNNNNNNNNNNNNNNNNNNNNNNNNNNNNNNNNNNNNNNNNNNNNNNNNNNNNNNNNNNNNNNNNNNNNN
NNNNNNNNNNNNNNNNNNNNNNNNNNNNNNNNNNNNNNNNNNNNNNNNNNNNNNNNNNNNNNNNNNNNNNNNNNNNNNNN
NNNNNNNNNNNNNNNNNNNNNNNNNNNNNNNNNNNNNNNNNNNNNNNNNNNNNNNNNNNNNNNNNNNNNNNNNNNNNNNN
NNNNNNNNNNNNNNNNNNNNNNNNNNNNNNNNNNNNNNNNNNNNNNNNNNNNNNNNNNNNNNNNNNNNNNNNNNNNNNNN
NNNNNNNNNNNNNNNNNNNNNNNNNNNNNNNNNNNNNNNNNNNNNNNNNNNNNNNNNNNNNNNNNNNNNNNNNNNNNNNN
NNNNNNNNNNNNNNNNNNNNNNNNNNNNNNNNNNNNNNNNNNNNNNNNNNNNNNNNNNNNNNNNNNNNNNNNNNNNNNNN
NNNNNNNNNNNNNNNNNNNNNNNNNNNNNNNNNNNNNNNNNNNNNNNNNNNNNNNNNNNNNNNNNNNNNNNNNNNNNNNN
NNNNNNNNNNNNNNNNNNNNNNNNNNNNNNNNNNNNNNNNNNNNNNNNNNNNNNNNNNNNNNNNNNNNNNNNNNNNNNNN
NNNNNNNNNNNNNNNNNNNNNNNNNNNNNNNNNNNNNNNNNNNNNNNNNNNNNNNNNNNNNNNNNNNNNNNNNNNNNNNN
NNNNNNNNNNNNNNNNNNNNNNNNNNNNNNNNNNNNNNNNNNNNNNNNNNNNNNNNNNNNNNNNNNNNNNNNNNNNNNNN
NNNNNNNNNNNNNNNNNNNNNNNNNNNNNNNNNNNNNNNNNNNNNNNNNNNNNNNNNNNNNNNNNNNNNNNNNNNNNNNN
NNNNNNNNNNNNNNNNNNNNNNNNNNNNNNNNNNNNNNNNNNNNNNNNNNNNNNNNNNNNNNNNNNNNNNNNNNNNNNNN
NNNNNNNNNNNNNNNNNNNNNNNNNNNNNNNNNNNNNNNNNNNNNNNNNNNNNNNNNNNNNNNNNNNNNNNNNNNNNNNN
NNNNNNNNNNNNNNNNNNNNNNNNNNNNNNNNNNNNNNNNNNNNNNNNNNNNNNNNNNNNNNNNNNNNNNNNNNNNNNNN
NNNNNNNNNNNNNNNNNNNNNNNNNNNNNNNNNNNNNNNNNNNNNNNNNNNNNNNNNNNNNNNNNNNNNNNNNNNNNNNN
NNNNNNNNNNNNNNNNNNNNNNNNNNNNNNNNNNNNNNNNNNNNNNNNNNNNNNNNNNNNNNNNNNNNNNNNNNNNNNNN
NNNNNNNNNNNNNNNNNNNNNNNNNNNNNNNNNNNNNNNNNNNNNNNNNNNNNNNNNNNNNNNNNNNNNNNNNNNNNNNN
NNNNNNNNNNNNNNNNNNNNNNNNNNNNNNNNNNNNNNNNNNNNNNNNNNNNNNNNNNNNNNNNNNNNNNNNNNNNNNNN
NNNNNNNNNNNNNNNNNNNNNNNNNNNNNNNNNNNNNNNNNNNNNNNNNNNNNNNNNNNNNNNNNNNNNNNNNNNNNNNN
NNNNNNNNNNNNNNNNNNNNNNNNNNNNNNNNNNNNNNNNNNNNNNNNNNNNNNNNNNNNNNNNNNNNNNNNNNNNNNNN
NNNNNNNNNNNNNNNNNNNNNNNNNNNNNNNNNNNNNNNNNNNNNNNNNNNNNNNNNNNNNNNNNNNNNNNNNNNNNNNN
NNNNNNNNNNNNNNNNNNNNNNNNNNNNNNNNNNNNNNNNNNNNNNNNNNNNNNNNNNNNNNNNNNNNNNNNNNNNNNNN
NNNNNNNNNNNNNNNNNNNNNNNNNNNNNNNNNNNNNNNNNNNNNNNNNNNNNNNNNNNNNNNNNNNNNNNNNNNNNNNN
NNNNNNNNNNNNNNNNNNNNNNNNNNNNNNNNNNNNNNNNNNNNNNNNNNNNNNNNNNNNNNNNNNNNNNNNNNNNNNNN
NNNNNNNNNNNNNNNNNNNNNNNNNNNNNNNNNNNNNNNNNNNNNNNAAGACCGTAACTTGATTTGTATTGTTTTTTATA
CACTTTTTATTGAAAAATAGTCAATTAAGGACATCAATTATTTAAAATATATATTCAATTCCACGCGAAGCGCAGATAAG
TACACTAATTCATAATAATATATAAAATTTAATTTGAACTATATTACAACTATCGTTTATATTTAATATATAATTTTAAT
ACATTTTTTTAGAATTTCACTTTTTCTTCTCCAATGAATTATCACAACCAGATCATCACCGGAATGAGCTTTAACTAACC
CAAATGATACAGAAAGTGAAAAAGGGAAGTTATTGAAGGAAAAATATGCTATATACATTAATTAAAAAAGGTACCTACAA
AAAGGGTAATAATTAATGTAAAAGAATTCAATTATGTAAAATTCCAAACTTTTATAGCCACATAATAAATGTTAAAACAC
ATTTAAGATCACAAAATTTCAGGACTTGCATAGCCACAATAGACGCCACAAGTTTCACAAGTCTTTTTCTCTTTATTAAA
CTTCATGTATAATGAAACTGTCATATAAATTAAAAAAATGAACAGAATACAAGTACAACTCCTAGGCAGGGCTTTCAAGG
AAGACCCAAAAAAGTACAGCATGTCAATAAACATGAATATAAGTTAGAAGCCGGGAGTCAAATACTAAAGCTGCGCGGAA
AAACACTAAAACATTTTTGAATTACAGCTGTGAATGCCCCATACGGCCAAAGAAAATGAAACAGCTTACTGAGAAACATG
AAAATACCAAGGGCAAGTCGTAAGCTCCTGGGGTCAAATAAAAGTTCCAAGAACAATAGTAATTATAGACAATCAACTCA
GATGTGTATGCGTTTCAGGTCCTTCATATCGACCATCATCTACTTCCACAGCTTTCGCAGTGACATGTTCTTCTCAGTCT
CTTTCTTCATTACTTTAGCAACAGCCATCTCAAAATCTTCTTGCGTCACATGCACCCTCCTCTCTCTTAGAGAAAACATC
CCTGCTTCCGTACATACAGCCTGCAAATAGTAGATAGAAAGAATAGATCAAGAACAAGCAAAAATATAACATAGCAAGAA
ATGCCATTTTGATTCACATCAACTCATGTGGAGGATCAAGGCACAGGTGAGATTAGTTCATCACATTAGATCAGAAGTTT
TAACTGATAAGCTAAATAGGCCACTCAAGATGCACATGAATTTCATTTGCTATAGTATAGCAGAAAGTGCATGCTATCAC
CATACCTTAAGTTCAGCCCCAGAAGCACCACTCATCTTCTCAGCAATCTTCTTCAAATCAATCCCCCGCATCAAGTTCAT
CTTCCTTGAATGAATCTTCAAAATGTCCTGACGAGATTGCACAGTGATCAAAAGATAAGTTGATTGGGAACAATCATCAG
CACATTCTAAAATGATAACTAAAGGATGAAGCAAGAGGTTCAGTCGCTCCAATTAGGAAGCAGAGAAGGATGACGACTAC
AGGTTGCTTCAAGTCAAACATAACGGCTACAACTCAGCATATAAATCAACAAGCACAAGCAATCAAAATGAGCAACCCAA
GAGAGTATGAAGTAAAAGAATTGACCAGCTTAATTACATATTAAAAACTATATGAAGAACAGACCTCTTCATTGGGATTT
GGAATTTCAATCTTCCTGTCTATCCTTCCTGGTCTAAGGAGTGCTTGATCTAGAATATCTATGCGGTTTGTGGCCATCAG
AACCTGAAGCAAAAGTAAATCTTGTCTCAGCTCCAACCACTCACATCAATAAAGTTAATACCCAAGCAATATACAATTGA
AACAGCACGCTGAGCTTGCCTTGATTTTGTTTGATGCCTCAAATCCATCAAGCTGATTGAGAAGTTCAAGCATTGTCCTC
TTCACTTCACTGTCACCACACTACAACATTTTAGGCCTACGGCCACACCAGTAAAGTGTAGCCTAAACTAGCAAAAAGTG
TGGCCTTTGATAAAAGGCGACACTTTTGGACTTTAAGCAACACTTTTTAGGGGGTGGCCTAAAGTAGCGTAACCTTTGAC
ATTAGGCCACACTTTTGAAATGTCGCCATAGCAGCTACACTTAAAAAGTGTGGCCAAAGAGGTATAAAGGGCACGCTTTT
TAGTAATTCATTAGCAACACCTTTTGTTTGATTATACTACACTTAAAAGCGTGGCCTTTGCTTTATTGTTGGTCACACTT
AAAAAGTGTTGCCTTTTATATCTCATCTAGACCAACACTTTTAAAGTGTGGCAATGCTGTGTAGAATTTTTGTTGCCACA
ATTTTAATTTTTAAGAATAATAATTTTTATTTGTATATATCCAATAATCACATAATTAAATATTTAAGTGATCCAAAGCA
CAAAAATTAGCTAATAAATAAATCGAAGCTATATATTTTTTCAAATAAACTTGGAGAAACATGTCTTGTACAACCAATAC
TTAGAAAGCGATTGCTTATAGATCTCTCCTATCAATAAATTCCACAAAACCAAATGCATTCAAACAAATATGACAATAGT
ACAAAAACTCTTCATCGTTCACTACAATAGATTGAGTTTACTTCTGTCCACTATTCAAATTCAATTACCAGCATTTTCCT
GCGCATTCAAAATAAAATTAGAAGTTAGTGAAATAAATCATGTATTTAATATGCTCAATACTAGTCATTTTTAACAATAC
TTCCCAGCCCCTTCCCAATGTAGTGGTACTGTTATGAAAAACAGGACTCTTAGTTGTTATTAAAACATGTATTTCATATG
CTACTAAGATATCACAGTAAGTAAATACAACAAAATTCATTTTCCAATTAGTTGTTGTTACAAAAACTATAAAATCCTAG
TTCTACATGTATTCCAAGATTGTTTTGGCATATATGAATAATAAATCTGGGAGAAAAGAACAAAACACTTAAATGATCAC
TAATAAACTACATTTGGGCAACTCCATATCAAGTCAAAGTAGAATATAGATACAAATTTTAGGAATTTCTTGTTGTGTGT
GGATTAGTCATTGACAGAATATGCTTGAATGGTGATAGATATTTGGGCAACTCCATATATCATGCCTCTGTGGCCCACTA
GAAATGAAAACATGAAGATAATGGAGTTCAAATAACTCACCAATGTCACATAAAAATAAAAGAAATAGATTAGCCTATGT
TCATGAAGATGAACTTTCAAATAAAGCCAAACCAATCCATAAAAATAAAGTAACTGACCAAACACATCAATGCACACTTT
TATCAACAGCTTGTCACATGCTTATTTAATACAAATTTAAACTACCAAATCAAAAGCCAATTGACTAAAACTTTTCCCTT
AGGCATAAATGGACTACTGGAAGACAACTCTTTATAAATTTCAACATTTTAAAGACGAGAGACATCTAAATGAAACAAAG
AATCACTTGCAAAGCTAATCCATCTTGAAGACCACGCCTTCCCAAGACAACATATGCTACTGATCCATATTAAAATGCAA
AAAATCATGTCAAATTTCATTCTATCAAAAGTTAAAGAAAAATGAAGCTCACAGAGGTCACAAACAATTAAGGAAAAGAC
AGATTCATTTATCACTAGAGAACAAACAGTTATGCAGATCACAACCTGAAAGATATAATACAAACTCATTTGAGGCCTAT
TATGTCAAGCTAAGTGATACTGGACAATATCTCACCCCAAACAAATGAAAGAGTATCCACATCTCTAAAAAACACAAAAA
GACAGGAATCAAATACAAATTCACTGTGAGAATCAGAAAAAAAATGTCCAGTATTAAAAGGGATCATTCACAACACAGAA
CGACCCTACCAAGGTTGAATAAATCTACACCTACAGATATGAGTGAGAACTGATCAATCTAAACATAGAAAACAAGAACA
AGAACAAGAACAAGAACAATGGAGTAATTTCTTTGACACCTTAAAAACCCATAACCAAAAACAAGAAAACTACTACAACA
GATAGAGACAAAAAAAACTCATGGTGATTAACAAATAAATAAACCAAGCTTAAGGCGAGCACAAGAACTACAAACTCAAG
AAGACTAAGAACATGGAAAATAGTTGCTTTGAATGGTAGCAGATAGATATCAGTATCATAACCAACCTGAGCATGTAATT
CACTGATATGAGATAACGATAATTACCATTGTTATACTAGGTGAATATACCTCATTCTGAATGTGATGAACAAATCCTAC
ATTATTGGATGAATTGAAGGAAATCTAGGCTAAAATATGCTTTTGCAGGGGATAAAGTTTTTTTATTTTTGAAGTCAAGG
GCAATATATAATCTTGCCTTACTTTCCACAGAAATTGTTAATTTCTGAATGACCACTGGTCAACTAAATACCCCAGATAA
AAAAGAAAGGTGTTGCAACTTACAGGGACGGTAACTGCAGGAAGTCCCAGAAGATTTGTTATTATAATAAACCGCATCAG
ATTTCCTGAAATGTAGAATACATGAATACAAATAGTAGAGAAACAAACTTTGTATAGTTTCAACTAACTCCACAGTTTAT
GATATCTGGTAAGAGTTGACTAAGGGAAAAACTTGAAACTTGCAAATAAGTCTCCCCAACTTTAAGAGAACTTGGTGGAA
TTTTGGATGCTGTCATGCTGAAAAAGAAGGAAGTATCAGAAATGGTGAAAGGAATATTCCTACCTATGCGCAGAAGCTCA
GGATGTCAAAAACCTAACTTTGACATGTATAAGCTAACTAATCTACTGTCTACACATTCTGGACCAGCCATTTAATGTTG
TAGGTATCTACATTAAAAAGTCAGTCACATGACCACATCATCTGTAAGATTATTATATCAGCTTCAGAAGTCCCACCAAT
TAAAAGAAGGGGGGAAACAAAAAAGAGCAGGAGAAACCGAAGAGGAGAATAATTTGAAAAATATGAGTGACTAAATGTGC
ACACATAAAAAAATGAGAAAATATGTTCAATAACTGGAATATAGTAGCCTTGGTGAAGGTGACGTACCCAGTTGTAGGTG
TCACAATGATATCCACTTTCTTGAATATCTCCATATGGAAATACATTAACCTCCCCCTGCAAAAACCCAGATAAGAGTTA
TGTCAATAATGTTTCTTGTACTTTTGAAACATCCATTTCTGTTTGTATCTGTAAGAACTGCATACAACACTAATTGGAAA
GGTTAGCATTACACAGTATATGCACAAACCAAGCATAAAAGAATATACATAACTACTGAACAACCCAGAAATTAGAAGAG
AATAGTCCTAGAACATTTTCTCTTTTTCATCTTCCCATTGTGCTTTCTGAATGAAGCATTATTTTCAGGATATTAAATAC
TCCACCATATCTTATCAAGTCATATGCTTGGATTGGATTGTATCTGAATTCTTTCAACAACATTGTTGATAGGTTCCAAA
GTTATCAACCTAAAAGTTTTGGCAACCAATTAAGTGTAAAAGTAAACCTAAGGTAAGATACAACTATCTGATGTTTTCCG
TCATTTCAGATGCCACCATATTTCTAGATCAATAAATCAGTTCTCAGATGACAACAATATCATCGGACCAGTTCTCAGAT
GAAGTCTGAAAGAAATTCATGACTAGGTTAGATTGGTTTAGTGTAGGTAGCTTAAGAAACAACATGCCTTACCTAAGCCG
CTGAGCAGCAACATAGTCTGCTGCAGTAAACGAAAAATGCCAATGTTGCTCATTTCCTGGTGACAGAAAAAGAAAAAGAA
AACATATAACAAAGATGATATTAGGAAATAGTTTAAAGTTGCTCCCAATAAGACATTGAGATCTAGTAAGAGATATGTGA
TGTACTAGAATATTCAAAGCAAAATTGTGTACCCGACACCACAGTCTGGATTCAACGTGCACAATGATTCAGACCCAATA
GAAACAATATGAGCAATGCGCATCTCATGCAGCTCTGGTATTACAATCTTTACAGTCTTCAACCACGATATAAAGAAAAA
TATTAGACATACTAACAATCTTGTAGAATGATAGATCCTTACAATATTGATGCTAATTGTTCAAACAATTCTAAACCAAA
GCTAGAAGATACACCAGCCAAAGTCCAAGATAAAGAAATGGAGAATGTAATAATTGAAATAGGCATACTTTGCATCCATG
ATTTTCTTATAGTCGACTGAGAACATTCTCACACTTGTAAGATATATATGTTGAGAAGACATCATTACACCACTACAAGA
GTATGTTGCTATGAGATTATCAAAGAAATAATGGTTATAACCAAAAAAAAAAAAAAACACTGCACAACAGTGTAGTCACC
TTTGCATATTTTCCAAGGCGTAGTGATTCCACATATCGCGAGCTCCCTTGTGAAGGGAAATTAGGAACACAAGGGAGGGA
CTAAAAGAAATGGAGACATATGATTAAATTATCGAAACAGAACTTCTTATCCACAATGATGTCCAAAATAAATAAGATGA
ATGTGATATGATTAATGAGTTTGAGTCTGCTGGAGAGATTAAAACTAAGAACACAATTTTTAGATGTTCTAAACATGTAC
ATGATGTTTCAGGTTATCATATTCATTGGAAAGGTAATTCTAAAAAGAAAGACAATGAATAAAAAGGAAGAATAGATAAG
ATAAATACACATTCTTTGGTGGTTACCACCTTAATGGTCTCAAGGAGATTCTATCAGCACGAGAGGCCCCAAAAGTTGTT
GCATACGCAATGCAGTAAGATATTAATGAATCACATTGCAATTCCCTTGTGCAACTTCGATCGTAAATTTATTAAAAAGA
AAAATGAGACGAATAAAGCTATTAAAGCAAGAACCTATTGGTAGAACACGTAAAGTGCATTAACAAGTCCGCGAAGACTT
ATCATGACATAGTTACCAGGCATACTTGACAAAAATACAACATAAAATCAACCATTTAGAAGGAAGGATTACTTTGTACT
AGCATTTTCTCTAGATCATTAGAATATCTATATACCAGGTCAAACTGACTGAGTTTGCTGGCTATGCAATCTGATTGTTC
GATTGTCTTGTCAATCTCATGCTAACAGTCAAGAAGTACTTAAACACTGGTTTAGCTATCATAATTTAGGCATACAACAC
ATTGTCCATCTTAGTGGTTCTTTGTACAGTACTGCTAATTAGAAATTGCCAGTCAGGGACTTGATGGGATTACTGGTCCT
TGGACAAGATTAAGTGTCAGCATCTGATTGATAAATCTAAATGATGTATGCAATTCAAACTTTCCTGAATACATTTATAG
TTCTTTTATATGGTCTAAAAAGATGGTTGAATAATCATTCCATATCTTTTTGCGTACCTCTGTAATTCTCATTCCTTTTC
CTCAATAATAAGATTCTTTTTGTTTGTTCTTTGCCATCAGCAAGCAGATTTATGAGAAGAAAATGAGGCCAGCTAATTCT
AACATTCGTTTAATTTATTTGGTTAGTCCGAAAGATAATCGGGTAACAAATGTTTAAGAGTAAGCATATTAATATTCAAA
TCCATGATAACTTGCACAAGTATGGTGTCCTCAACTGTTGTGGCTATTGGTCCAATAATTTCTACCATTCCATTATCACA
TAATGTCCTGGATAAATAAAAGAGAGGCTATAGTGAATCTGCCCCATCCTGCAAGAAAACTTTCTTCCTTAACATGAAAA
AAGAACCATTTGGAACATTGAATGTCCATGCACCCAAAACTGACTTTACAATAAGAAGGTACAAGTAATAGGTTTGATGC
AATTAAATTGACCAAAGGCAATGCATAAGTGGAAATCAGTAGTCACTTTACCAGAATCAATAATCTCTCTAACTTAAGAG
AATCAATATGGATTTGTCGTATCATTGAGGATCGTTTGGCTGTTCATTACTTTTCAGATAATCTTGGTTGCATTTTTCCA
TATTCAAATTGTCTACTAAGCCCTATAAGCATCAAAATCAGTCACAGATTATGGAACTTCACTGATATTGGAATTCTTGC
AACCAACCAACAGTAATTTCAGCAACACAAGAATATCAAAACCCTAAAGCTAAATGTGTAACCACACGCAAACAATAAAC
CCAGAGACTTTTAAGGATAGAAATATTTACCTGATAAACCCTATTCCAACAAAATCCTTTCAATGTGATGAAGCTTTAAG
ACATCATCTTCTTAATTGAAGCATTTTGTTTTGTCCTTGATTAACAACGAGAAATCTATGAGGGATTTTCGTAGGTCACA
GGTGAACAACCATGAAATTGAAAAATGCGTCGTTCTTCAATCTGTGAGGATCGTTCTTGAGAAATTTCAGACTTGGAGAA
GAAGGCATCGTTCTTCAATCTGTGAGGATCATTCTTGAGAAATTTCATACTTGGAGAAGAAGGCGTCGTTCTTCAATTTG
TGAGACCTAAAAATTGTGATTTTTATCTGATTTGGGGAAAAGAAAGATTTACGTTTTATCACTTGTTTTTTTTTTTGCCC
AAAATTGGTGGGAGAGTTAAAAATGTTGGAGGGAATTTAATATTTTAGTGAAAAATTTAAGGCCACATTTGTAATGTGTT
GTTTTTACAATTATAAAAATAGGACACTTTAAAAGTGTGGCCATATATGTAAATAGTTGTTGCCAATTATATCATTCTAT
AACAACGTTTATAAAGTGTAGCATATACCATTAAAGAGTACGCTTTACAAGTGTTGCCAATATTAGTGAAGCCAAAAGTT
AAAAAACTTGGGCTACACTTTAAAAGCGTCCCTAAAAATATTTTAGGCAACACTTTACAAGCGTTGTCCAGATTTAGTGT
GGCCGTAGGCCTAAAATGGTGTAGTGCCATTGCCACTCCCTGATTCCATCCTAGCAGATCCAATGCTGTCTATCTCATTC
ATAAAAATGATAGAAGGAGCATGTTCCTTGAAGTTAAAACAATGCCAGGGCATTAGCATCAAAGAAAAAATTGAAACAGG
TTGATCCATAGACCATATAACAAAAGGGGAAACATTTGCAGGAAGGAACAAGATTCCCCCTTACACACACCCTTTGTGCC
CTTAATAGAACCATTATTTATAACAAGATATAATCAGTCTTATATTAGGTTAAGGTTGTCAAAAAAAAAGTCTAAAATCA
GAGAGCTAGTTGGAGCCATCCCATCCCAATAGCATGCATTTAGAGATCAATATGAATCCTATTTTCTTGCAATACTCGTT
AAATCAGGTTAATTGATCTCCAACATGACTGGTAACCACCACAATAGGGTCCCTTCCCTCTTATAACCCAAAGGTCTCAA
AATAAAATCAGGGAGAAAGCCGTGGTATGGAACTTCTCCCCTTCCATCAGTCCTACATGACGCCAATCTGGATTAGTTGG
GTCAACAGACAGTGCTTTCAGATACTAGAGAGTTAAACCAGAAAGAAATGTGACTACAACAACATTCGTACCTAGTATAA
TTTCACAAATGGGTTTTGGAGACTAGAGAGGATAGGATGTACTGCGTACGCAGACCTTAACCCTGCCTTTGTGGGGTAAG
TAGGCTATTTCCGATAAACCAAAAAGAAACATGACTGGTAGGCTAGAAATATGTGGATAGCTTGGGATGATCGATATCAA
CTCAGAGTCCAAAATTGTAGGCAACAAATGTTACAGAAGATTTAACTCCACAAAATCTAATTCATAGAGGGAAAAAATTA
CCTAATAATAGTATAATTAAGAGAATATTAGTATTTAGAACTTATAAGTCATACTTCGTCCAGTTGGGGTGTTGGTGGCT
TACCTGCGTAAATCATAAGATCTTAATATCCCAATAATATGTCAAGCATCTCCAGGAAGCAGGAACTTTATCTAGAATTG
ATTGATGCAAGCCGAGTTTCATCAAAATCTTGGAATGAAGAGTCGAAGCTCAAGAACATACCAAAATAGAAGTACAAGGC
TCCACGTGGAAGACTACTCGGAGTAGGGAGAAAGAGGTTAAGAGTGCAAAGTGGCTATTCTTGAAATGCAAGCCTCTTGA
ATAAGAAGACTCTTAGGACCCGTTTTGTAGGCGGTATTAATTAGAATAGTCCATGGATTAAAATTTAGTCCATCTAATAC
ATTGTTTGGTTACTTTATTTAACAATCCATGGATTAGTTATACACCATATATGGTCTTATTTTAGACTAGGAATTGGAGG
GATAACTAATACAAGGTTTAACAATCCTGGGATAAGACCCCTACTAAATGACTTAATTATCCCATTATTCACTTTCCTAA
TTTTTTATTTTTTTTTGATGACAAGGGAAACCCGCAGCCGCTACCCTTTGGGTGCGCACAGGGTAAAACCCCCGCTCCTA
TGCAATAGCTCGCAAACCACATAGGAGAGGTAACCCACACTAGGCAAGACTGGTGTGACGAGCTCGACCCAGAAGGCAAA
CCCCTTGCTTTCGCTGTCAAGGGGTTTCGAACTTGAGACCTCCAATATGAAAGTCCCAAGCTCAAACCACTGGGCCACCC
CAAAGGGTCACTTTCCTAAATTTCTTTTGTAATTTGATTTCCTTTTTATTTATATTGGAATGGTTATAAATGTTCTTTGT
AATTCTCCAAATCCGTTTAGTGCAATTTGATGATTTCACTGATATTTTCTTTCTCCATTTTAAAAAAAAAATATTTATTC
AATGTAGTTTGACGATTAACCACTTGAACTATTTTTTTTTTAATAAGCTTTAGGTATTGAACAACTTAAGTAGCCTTAAA
TCTATGTTAAGTTTAAGATATATTTGACCAACAAAAAATTAGAAATACACTATGCCATCAAGGATCTCCGTAGTGGTACA
TCACACTTCAAAATTAATACAATTATATATATATGTATTTTAAATGAAATAGAAAATCCTACAAAAAATAATAATATTGT
CCGGCGGTTATCTACCTAGATCCAATTACATGAAATAAACAATCTCATAATAAGACAACAGTATAATAGGAAATAATTTT
TTTGTAGAGTTCTAAATCAAACACAAGATTAAGTGGGAAACAATGAACCAAACACTTGATAAAAAATAATCTCTGCATTA
CTAATCCCTGCATTGCTAATTCGTGCATTTACTAATCCCTGTGTTATCTATGTTTGTACCAATCGACCCCTTAATTCATT
AAGGGTATTTTTGTAATAACTATCATTAGTCTTTAGNNNNNNNNNNNNNNNNNNNNNNNNNNNNNNNNNNNNNNNNNNNN
NNNNNNNNNNNNNNNNNNNNNNNNNNNNNNNNNNNNNNNNNNNNNNNNNNNNNNNNNNNNNNNNNNNNNNNNNNNNNNNN
NNNNNNNNNNNNNNNNNNNNNNNNNNNTGATTTAAGACAATTTGTTTTTAAACATCTATATATATATAAACACAATAAAT
ATTATAATTCAAATAAAATAGTAATTAAGTTTTACATTAACAAAATATTAGAAAAATCTTCAATCTAGATAAAATAAATT
ATTATTTGATAAATTTAAGATATTTGAAGATATAAATAAATATTTTAAGTTTGATAAAAATAAAATAGAACTACCTGGAT
ATATATAATTTATATTAATAAAAACAATTGTTAGAAAAAAAATGTAGTCAATCATTTTTTAAAAAAAAATCAACATAAAT
TAATTTTAAATAAAGAAATGAAACATATTTATTCTCTACCATGTGTCTGATCATGTACTCTTTCCCTAAAATAAGTAATA
AACTGGATACATTCAAATGATTTTAAGCAAATATATGAAGGCATCATCACCCACTTTCAACAACACGTATTTACAGAGTT
GCTTTGCATTTTAATTCAGCATGATTTTTATAGCAAAATTTACTAATTCTTAGTAAGCAAGCAATATGACCAAGAAATAG
AGGCACTTTCCTCATGCACTTATAAATTTACTCAACTTTAAAAATGCTCTCAAGCACTTTCCTGAAATCCCTTCTGGACT
TTGGGAATCTCATTCCGGTGAAACTGCTCCACCGAAAATCTTTTTTCTCCATTTCTTTTATGTTCTTTTTTAGACATTCT
GACCCTCACAGACAGTATGGACAACAAAATTTATTTCTGATCAAGGGGGAAGTCATATGACATCACCGAGTCGAGATCAA
AAGTAGAAACATGGTATGACTGGGTAGAGAGTGGATACCAAATGAGGAGAATGATTCTGAGCAAGGGGGCTCTCATATGG
ACCTGTAGAAGACTTAGCGAAGCATTAAGAATCAAAGGAAACACATAAAACCTGGAAATGTAGAGACTTTGTCACTAATA
TTTTCCAGTCTTTGAAGTCCAATATGTACGACAGATTTGTATCATTAATAACCGGTAAAGGAAGGGAGAGGGGAGTTATT
AAACTACCAGAAAATGCATTCAATGAGGGGTGGGAGCTTTTAGCAGACAAAATAAATTATTTCATTAATAAAGACCCAAC
CACCACAAAGGTGTTTAAATACACAAGGGAGGTAGCTCATGCTACAAACAGAGAGAAAGGCAGATACAAGAAAATGCTGG
AAAAAAAAACAAATGGACGCAAAAAGAAACAAAGGCCTCCACAGAGATGATTGAAGTTGCCGGGGAGGAAGTGATAAAGG
CCAGAGCTCAACTGGTTGATGCAGATTTGCTAAGCAGATGCCTAGTGGGGCATTTTTCTAGTAAGGGAGATGCTCCAACC
AGATCTGATGTAAGAAGATGGGCGCACCAAACCTGGAAAGGAGCTCAGGGAGTTCTAATCTATGACATGAACAAAGTAAC
TTTCTTGTTCGAGTTCCAATCAAGGAAGGAAGTTGAACATGTTCTGATAGGTGAATGGAGAAGACAAGGAGATCATCTAA
ACTAGTAGTGGTGGTCCCCAGCAGTAGGGTCCTTCCCAAAGGGCCACAATTTTGATTGGTTCTGGATTAACGGTCTAGGG
CTGCCCCTCCATCTGTGGTCTAGCTCGATAATGAAGAAGATAGGAGAGAGATGTGGCAAGTGGATCGAGATGGAAGAGGA
AACTGAACTGAAAAACCATCTCCGATGGGCGCAGATACCTTAGGGTAATACTGGTGGTTTTTGAGGCATGCTCAGGGTTG
AGAGTGAACCGGAGAAAGAGCAATATTTTTCCGGTCAATGAAGTACAGGAGATACAGATTCTAGCAGATATCCTGAAATG
CAAGATAGAGAAAACTTCCCACAATCTATTTAGGTATGCCATTGGGTGCCAAGCATAAAACACACTCCGCATTTGGGATG
GGATAATTGAAAAGACTGAGAAAAAGCTGGCTTTGTGGAAATCACAGTACTTGTCATTGGGAGGGAGAGTTACATTAATT
AACTCGGTATTGGACTGCCTACCAACATTTATAATGTCTCTCTTCCCCATACCTAGAAAGTGGTTAAGATTCTAGACAAG
CTAAGAAGGGACTATTTGTGGCAAGGGAACAAAACTGAGAAGAGCTTCAACTTGGTGAAGTGGGTTATAGTCCAACATAG
CAGGAGTGTGGTGGTTTGGGAATGAGAAACCAAGAGCTTCAAAATAAAAGTCTGATCATGAAGTGGCTTTGGAGGTATAA
CCAAGAAGATCACGCTTTATGGAAGGAAGTAATTTTTCATATATATGGACATGAGGAACAATGGTGCTCAAATGAAGCAA
TTACCACATATGGAGTTGGGGTTTGGAGATCCATTGGGAATATATGGTTGATACTCAATGCCAACACAAAGATCAAAGTT
GGAAGGTGGGACAGAATCTCCTTCTGGAAAGAGAACTGGAATGATCGTGGCACTGTACTTGCAATGTTAGTGTATTTTGA
ATAATAGTGCATTATCATGTCACACTTGTGCTAATCAACTTACTTGTAATGTTAGTCCACTATTTGAGGAGTGATTAATT
AGCCTCAAGTTAGTGATGGTGTTCATCAAGTTGGTCATGATGATGAGATCACTCCTAGTGTAGTGTCTACTGGTGTTAAA
AATGATGGTGATGTAGCTCTACTTGAAGATTATAACTTGTATGATAACCCACTATGGAATGTTGAGAAAGAAGGTGATAC
TTGCTTTCAAGTTGTTACTTCTTCTTTGAGTGTCCCAATTCTTGATGGTGCTTAATGGTGTTCGTGACTCTAATAGTGAG
CTTACATATGAGGACACTTTGAATGAAGTTATTTGCGTGACACCTTTTTATATTATCTAGTTGCATATGATGATGCTAGT
ACTTGTACTAAGGTCAAATCTTAAGTGGGAAGGGAACTTACTGGAGTATTTGGTTGTTCTCTTGACCAAAATGGGTAGAT
AATCTTTCCTTTTGACCTCCCTAACCTTTTGAATATGTATGAGTCTGTCACAGTACAATCTTGGACTAGCCAAGTTCTAA
GTGCTTCATGTGGAAGCTTGTCCTTCAGGAGAATAGTTGATGCTTGACTATATCACAAGTTTGTGCATCCTTCGCATGTT
GGTAGATTTGTTAACCTCTTGTGCTAACCCTCATGCTATGAGGTCCTTGTTGCTTGTCTTCCTAATGGTTTTGCAAGGTT
CAGACAAATCATTTTCAAGAAAAAGAGAATGATGCAACCCAAGTCTAATCAAAATCTTGGAATAAAGAGTTGAAGCTCAA
GACCATATTAAAGTAGAAGTACAAGGCTCCACAGAAAAGACTACTCGGAGTGGGAGAAAGAGGCTATGAATGCAAATTGG
CCATTCTTCAAATGCAAGCCTTTTGAATAAGAATACTTAAAAAGACCATTAATTCATTAAGGATATTTTTGTAATAACAA
TCATTAATCTTTAGTCTTAGCCTAGTCTAGTATAAATACTACATTATGTCATTTTATTAGGTAGATTATGTTGGATGATA
TGAATATTCACTTGAATAGCAATTCTCTTGAGAGAGTTAGGGCATAAGGCCATTGTTGCTTGATGTTACTTGATAGATTG
CTTGCAAGAGGAAATCATTCATCTTCCAGGTTCATCTTATAGATTGTTTATTTGTTGTTTTTTGTTTGTTTGTTTTCCAC
ATTTCAATATTGTATCAAGATTCTAGATCCATTATGAACTCTCTCACACTTCATCTCCTACAGAAAGCCAATTCAAGTGT
ACTAAGCACAGCACCTTGACCAAGAAATGGCTTCAGTATTTAATTTAAGGTAATAGATCAGAAATATGTTACCATTGGGT
TCTCAAAATTAAGAACTAACCTGGCCATAACAAAAAGTTCTCTCACCATTCGAGAACCTTCTCCAATATATTTCTGCACT
AGTTCAGAACCAGAGACCCTAATGAAAGTACAATCAGTGTGATGTGCAACTGCCCTAGCTAACAATGTTTTCCCAGTTCC
TGGAGGTCCATAGAGCAACACTCCCTGTCATTCATAAAAGAGGAATCCAATCAAGATCTTTATTAATGCTGAATAAACCG
AAGGAGAACTTCGTAAAGCTGAATATACCTTTGGTTGAGCTATTCCAAGAGACTCAAATAACTCAGGATGCTTTATAGGA
AGCTCAATAACCTAATGCATAATAGATCAAAGTTAAACAAATTATACAATTACTATAAAAGAAATTAAGAGATTGAGTTA
ACAAGACAGATCAAGAAAACACGAAATAAAAAACCAAATAGAAAAGATATGTACGTCTTTAATCTCCTTGATCTGCTGGT
CAAGACCACCAATCATGTCATAAGTGGAATCTGGCACTTTCTCAACTTTCATGAGGTTGACCAATGGATCAACTTTGCTG
GGCAAAATTAGATGAAGGACATAGCTATCATTGCGCAGGGCAACTCTAGTTGATGGAGTGATCTTTGTAATGTCAATATT
TTTGCCAATATCGACAACATATTTGCCTTCAGGATGAACCTAGAGTATAACACAAAGATGAGTAATAAAAAAAAGGATGA
GAAGAAAGGCATATTAAATAGAAACTAGAAATATATTATGGGAATACCATGGTTCAAATATTTGTACTAGAGAATCTTGT
AAATTTAGAAACAGCATAATCCAAATGAATTCATTGTGTCACTTGTTGCTGAAAAACTAACAGAACTGTTCTCATAGTAA
AGGACAAGTTGGAACCCATGACATGCTAAATGAGGGTAAAATGAAATTGACATCATAAATGGCAACACATAGAAAAACTG
TCATTTTTTTGAGATAGCATAGACCAACTTTGTCATGTAAGGAAAGGAGTCAAAACTACCAGATACCCCAAAATGAAGAG
TGCAAAACTAATAAGACAAGACAAAATTGGTAGATGGAAGAGTCTAATGGGTTCCATAACACGAAAGGTATTCAACTGAG
AGGGTTAGCATAGTAGGCTATCAACCAAGGATACAAAGCTGAAAGTACAACATTCTACTACAGCATACAACCAATTCAAC
ATTCTATTGCAGCCTGGTGACAAAATGAGACATGCTTTCTTACAGACTAAGTTGTGTGAACTCTTTACTTCCGATGCCAC
ACCCGTGTCGATACGACATAGGTGTGGGATCCATACCGGATATGGTCAATCGATTTGTATACTGTGACCAAAATCAATCA
AGAATTTTGATACAGATACGTTGGTTTTTGAAATCAAAACAAAACCTAGGGTGAAATCATAATTAGGCATATGTTTTTTA
TCCTTAGAAGATATTTGTATTAAAAAGTCTGCAACCACATACATTTGTACTTGTATAATTACAAATTCAAACTTGCTCTA
AAAAAATTGTACATTCCTTTCAAATAGTCCACCATTATTTAGGCATATTTTATAATAGTATTTAAGATATTTAACTATTT
TAAGTCAAATCCCCGCACTCATATCAATACCTAAACCAGTACCCTGCATCTTAAAATTTAGGTCATGAAGGATCTGACCC
CTAGATACGCACACATATTGGACATCCGCACCCCAGCAACTTAGTTACAAATGGGTACGAAAATTTAATAAGGAATTCAA
TGATAAGTAAAAAGATGTGGATACACTTACTTTGACTAGAACCTTTGACTTCCCCATTACTTTAACAACTTCACCAACAT
ATGATCCAGGCTCTTGAAGCAATTGTAATTCCTCTTTGAGCATTCTCACTGCAAAATAGACATTAAGGAGAATTTTATGA
GCCCAAACACGATTCAAATTACAATTGAAAAAATAAAGTAGAAAATACCATTGGTCATGAAGACACAATTTTAGTACATT
CCTCAGCAAGAGTAGAACAAATGTGAGAGAAACACCATGATCGATTTATTCAAGAAACACTAAGACTTTAATTTAGTCAA
CAAGATCCCTACACCAATGAAAACCAGGCAAAAAAGAATGAACATGTGGTCCATAACACATGATATGTTTGGGAAACAAA
ACCATTACAACCTCTACTCAGTAACTATTTCTCTTCTCTTTATCGACCTAAGCTTTGGATGGTCAGAGTTACCTGCTAGT
AGAAGATGGTAGGTATTCAATCGAATAGTTGAAGAGTATGCCAGCTGGGTTATTAACCTCATAAAAGGCAAATAAATGTT
GGGTCTCTATGCATTCTAACATATTTAAGTAAGAAAATTCATCAAGTAACACCAGAGAAGAGGAATGGACTCTCTACTCA
CCTCTCATGTTGGACTATGATAATGGTACAATAATTCTTTATGGTGATCGATGGCACGACATTAGTTTCGGTTCTAAAAA
TTGAAAACTTTTACCTTCAATCTATTATCAATTCAATTTCTTAAGTTCAATATTTTAGCAGCCTTCTCAAACTAAGATCT
CTGTATCAAAGAAGGGAACTTTACCTCAAATACTAGACCATAAACAACATGAAAAAGTAGTGCATAACCAAGAAACTGAT
TAAGACTAGGGTTTCACTATAAACATGAAAAATGTTCCCTTAAGAAGTTAGGTTTTCCAGATTTAGTTAATCAGACCTTT
AGAATTGAGTTCGTTCCTCTGGGCTTCAAGGCGATTAAGATTTGAGTCTTTACGCGGACTTAGAGCTGGAGATCATGGAT
GTGCTGCATATAGTACTGTCTCAGCCCTTCCCCTTGCTTTGTTGGTTTCGCCGAACAGGCTTCCTCTCTCTCCATATCGC
TTCTGCTCTTCTCAACATCAACTGACGCCATTTTTGCAGATAGGTTTTGAAGAAATCGCAGTGATTTGCGTTGTCCGGAC
TAATTGGGTTTGGGAGTGAAAGAAGAATATAGCAACAATTGGAATTTCCCCATCGATTTTGGGCTTTTAAAGCTCGTTTC
TTGTTGGCAGGGAAAACAATACATAGGGATGGCAACGGGGGTGTAGGGTGTGGATTTGGTTTTATGTATTATTGATTTTT
TATTTTTAAAATACGTTAAATAATAATCAAATCAATAAGATATTTTTATCGGTTCTCGGTTTATTGGTTTTGGATCTTTA
ATGGTTCAGTTTAACCAATAAAAAAATGTTTATAAAATAAATATACGACTTCTCTAACAATTAACATGACTCATAAAAAA
TAGTAATAACTAACATGAAAAGAACTATTACAAGTGTAACACAAAGAGAAATTAAGAGGAATAAAATTCTTACTTAAGTT
TTGACGTTTTGTATAATGTGAAGTTTTAAACTCAAAGTCACCGTGAAGGTGAATTGCAGGCTAAAGGACAAATGCACTAC
CTAGTAAGGTATTTAGATTAATATTTAATATTTATGTATGGGCAAAGTAGTAAATTACTACAGTTTTATTGGGTTATAGG
TCTACTCAATAACCCAATATTAAAAATAAAAACCGAACCGACAACTTGATAGATTTTTTTTTATAAAACCATTAAAAATG
TTAATCAAATAGCAATAAACCAATAGCAACGGTCGGTTCGATTTTTGCACACTCCTAATGTGGTGAGCGGGGAGGTTCAG
AGTAGGTTGAGTTCAACCCGCATTATTTTTAAATCTCCCTCATATGACAGTTTTTTCATTTTCAATCCGTCCCGCTTCAC
ATAAATCCGTCCCACGTAATTCTTTAGGTTTTTTTCTTTTTTAATCGAGCTTAATATGAAAAAAAAATCATTTTTTAATT
TTTTCGCTAATTAACATCTCAATAACTAATTAACTATTTTAGTTAACATTTCAACTATTGTTTCTTAATTGCTAGTTAAT
TGTTTCTAATTAACATTTCAACAACTAACAATTTATTGGACAAAGTCAAAGTTAAATATAAAAAGTTTCATCCTTGATTT
TTTTAATAATTACAACGATTTAATTCTATTTGGTACCTTAAACTCGCAACCAACCCCACCTGACATTAATTTTAAAAATA
TATAACTTTAAACTTATCTCGTCTTGTCTCGTCTCGTCTCGTCCCATTGTCATCCCTACTATTTCAACTTGTTTGGATGG
TTGTTACACGGGGGCCTGTTTGGAGAGATTGTACTAATTATACACTTTAGGGTATCTTTGGTACCGAAGAAAATATTTTA
CCAAAAAATAACGTAAATTTCATACTTATTTTTTAATATTTGACAAATAAGCAAGAAAATACTATTCATGTTATAAAATG
TCCCTATAAAATTTTATATTTAGTGTGAGTGGTCGTAGTCAGTAAAAATCCAATGAAGAGTCAGGGTCGAATCCCACAGG
GAATGATATATCATGAAGAATTCTTTATCGAGAGATTTGGACTTTAAATTAGTTTGTTTGGAATAGTAAGAATAGATGGT
ACCACCAACTTAATATAAAGTTTTGTTGTCAATTATCGCAATTAAACTAAAATTTGAACGAAATCAAGAATTAGCAAGCA
ATCTAGGGTTGTAAGGATTGGATATCAATGTCATATAGGAGTAAATGTGTTGCTCTATAGTGATGTGCATACATGAATAG
GCTAAGTCGTCTTCAATGACACTAATCATCTTTCAATCTCAAAGTATATATGCCTATAATTTCCTTTTGGTCTCATCTAA
TACCAATTATAAACAACACATTACCTTACTTTATTCCCTCTTTTAAGAATAAAGACAATTAGATCCGACCCATAACCTCT
CTTTCAAGCAAGTCAAGGACATCAGACCTAAATTGCTAGTATTGAACTAATTACCCACTCTAATTAAACTCTTTCGAGCA
TCAACCAGATATCATAAGTAGGAATTAAGTTTGCAACTTTAACCCTTAAGTTAGCCCCATGATAATTAGACCAAATGCAT
GCATGAACAACAACAAAACAGAGCATAGCACAATACCCACTACATTAAATTAACACCCAACCCCATTAGTGCACCCTTAG
ATCTTGTGGTTTTAGCCACCCATCACAAAAAGTAAAGAAAGTATTTTCCATGAAAGCGGCCATGTATAACTTGAAATCAA
GAAATTAAGAGTAAAGCCACTTTGAATTTTAACTTCAACTTATCAAATTCAAGATTCAAATTGTAAAACCCAAAAAGGCT
AGAAAAGTGTTCTCACTCAAAGCTCTTTCCTGAACTCAGTAGCTCAACTCTCTAATCAAACTCCCTCAAAACTTTAGATT
TGGGCTATTAATATTTTCCCAAAATTTGGCCCAAAAATCTACTTCGCAACCAAATCTACGACATTAGTCGGGCTCGCCTA
ACTCACTCGGCGAATCACCTTTCGTTCCCCAACTCACCTTTGTGATGCTCTAGACTTCAGGTGTTTGAACCTCAGTTGGC
GAACTTGATTGATTCAACCTTTCTCATTCGGGGTATCGTCGAATACCACCTTAGTCACTGTTCGAGCATTAACTTTTTGC
CTTGCACATTGTCACTTTGGGGATGTGCTTCAGATCAGCCTTTCTCATTCGGTGTATCGCTTTTTCTACTGGAGTTCACC
GACCTTCTTTGATAAACAAAAGTGCTATGCACTGTTAGATTGGGTGAAGTCTACATCAGTTGGCGATCCGCCCTTCATGC
TAGATGATCAACAATGTTCATTTTGCAGTTTTTTTACATTTTTGGCCATTATTTCAAGTTTTAGTCCATGCCTTGTCCAA
TTGTCTTCATAGCTGTAAATCATCAATATTTGATTAGAAAATGACAAAGTTAGACATTGAGGACACTAATTATTGAGCTA
AATTGACCTTAAATGAGTGCAAATCTACCACTCATCAACACCCCCAACTTAAATTTGTGCTTGTCCTCAAGTAAATCAAG
AACACAATAAGTTCAATAAGGGTGTCTACAACAATACTCAAAGAGAGTTAACATGCAAGCGCCATGGCAAGACTATGTCA
ACAATATGTTACCCTAAATCATGATAGAAAAACTTCAAATTATGACTAGCTAGTCTTAACACAAGCTCAAGCCCACTTTA
GCTTCTTGTCTAATGCAAGAACATGTTTCGACAAATGCATTCAAGTTCCCTCACATCAAGAACAATTACATGCTCTCACA
AAGAAAATCAACAAAGGTAATAGGAATCAATGCAACTCTCACTCTCTCAAAAGAGAAATACATGAAAACTTTGTCCCATA
GGTTTGCCCATATTTTCCAATCATTACACAACCTAGTTCATGCAAGATCTCAAGGGTCTTTTAGGCTTGTAATGAGGTTG
AGGATCAAGGCATGCTCAATTTGGATTGGTGACTTTACCTTTTCAAAGCATTGTTACAATATCATCACGTCTTCTCAAAA
TCTTTTTCTTCTTTTTCATTTGAGAACTCAATTCTAGACTTACCACATAATTTATTTGGAACTCCCCTTTATTTCATTCA
CATCTCTTTTTCATTTTCATTTATTCCAGCTAATCCCATCAAATTGATGACAACTTCACACATAATTTTTTATTATAAGG
AGGAGTTCCTTCTTTATTGTAAAACTTTAAGATTTGAGTCTCATTTCTTCTTTTTTTTTGCCCTTCACTTGGCTCTCGTT
CATCCTTCCTTTCCACACCTCCAACTTAGGTTTTTGGCCTAAGTTGTTTATTCAAATGTCACAATGTTTCAAAAAGAATT
TTAGGTGAGAAGATGTAACACCCAGAAAACTAGTAGGTGAAACTAGAGCCTTATGTTAGAGTTTTTGAGTATGATTTGGG
TTTTAGAAGTGTAAAATGGTTTCCCGAACTTAGGATGAGTGGTTTATGGGTTAAACGTCAAGGTACGACCCCTCCCTCCT
CCGGCCAAGGACCAACCAAGGGTCCTTGAGGAGGCCCCTAAAGCCTAACCCCTAAGACTCCCCAAATCTGCCCAAGTTGC
CAAAATAGGGCCACCTACGGATGGCACCTACGGCTAGTAGGTGGACCCACGCCCCGTAGGTGGGGGTCGTGGGTCAGGAC
CTCAAGATTAGGATGTAGACTTGTAACGACCCTCAAAATAAAGTAGGATAAAGTAGAGCTTCACATGGATTTTATGCATT
AATAACTTGTTAAAATAATGAAGAATAGCCTTTTAAGTCAATTTTAAAGAGTTTGGAAGTCAAACATCAAGGGACGACCA
AGACGTTTGGAAACTAGTCTTTTACGTGTTGGTGTGTTCTAGTATGTTGTTCATGTTTTTATGTGTTGTTTGGAGTCTAA
AATCAGTGCAGGTGACCCTAGTGTCTTAATAATGTTTTTAGGGTCAAAACGTTTGGATACGACGCCCCGGGGGCCACCCT
AAGGGTCCCCGAGGAGGACCCCAACCTTGGCCAAGCAAGCTGCAAAGGCAGTTTGAAGTTGTGCTTGGAAGGAGCATGTC
CGCGTCGCGGACTAGCTCCACCAAGGGCCAAAATTTTGGTCCGCGTCGCGGACATGTCGCGGACTCTACTGTCCCAAATT
TAATTTCTAGAAAACTTATAGGAACACCTCAGCGTCACGAACTTGTTTCCCGACGAAATCTGCGAAAATAAAACTCAAGT
TTGACTTGTTTAAAAGGTCCAACTAAGTGAGGGGTAGTTTGAGTACTTTGGGGAATTATTATAAATGGTTATTCTACCTA
TTTTAGGGTATTTTAAGTTGGTTTAAACCCCAATACCTAAAACTAGACCCCATTCTTCAAATTGACCCTTCCCTCTCAAA
AACTCCATTGAAGACCTTGATGAAGCTCAAGCTAGAAGATGGGTTTTCAACTGATTTCTTCTTCAATTTCATGGGTATTC
AATAATTAAGGTATGGTAACTCTCGATTCTTGAATAACCTCTCATTCAAGGAGTTCTATCAAAGATTTTCAAAAGTGATT
CAAAGACCAAAATTCCCAATTTTCAATCTAAACATAGGTTCCTTGTCAAACGATTTTCTAAATCATTCTATTGATGAATT
AATGTGGAATTAAGATTTTTAAGATAATTTTCAAAGAAATTCTTAAAGAACCCATGATCCCCAAATTCTCAAAAATTGGC
CTATGATTTGGGTCTTTGTGAATATGATCTCTATTGGTGAAATTATGTTTAGATTAGATTGTATTGATGTTTCCTATGAT
TATATATACTTATTCATGTTGAATTGTTGGTATATTGATGAGTTGAGGATTATGGCCTTATGGGAAAAGTTATGGGTTGA
TTCCTTTGTTTATGGAATTGTACTTAGACTATGTTTATGATATTGAATTACATTGTTGATTCCTATTGCTACCTATGTTA
ATTGATTATGAATTGTTGAGGATTGATCCATGGTGATCATGGCTTGGAGAATTGGTAAGTTGACCTAACTTCTAGTCTAT
AGTCTGAGAATTGATGTTGTGTTGTTTGAATCACATATGGTGGAGGTTTTTACTTCTTCTCTATCTATACATGTTGAGAT
CATGGCTTTGAAGGCAATATATGTGAAGTGAATTGATGATTATGATGCCTATGTTTATAAAGTTGTGCTATGAAGGTTAT
GTATGAAATCCTCAATGCTAGCATGATGTTTAAAGTGTGTTGATAATGAGGAGTATAATGTGAATGATAATGTTAGGGAT
AAGGTGTGGTCTACATGATTGATTATGTTAGGTACTATTGTGGAATGACCCCTACCTATATGACCCCTATATGAATGTTT
GATCATATACATGTTAGGAGTACCTATTCAATGTTGAATGTGTCCTTGTCTCCTATGATGAAGTGTGGGTGTGTGGTCTA
GAATCCCTAAGGGCTTTATATGTGAATTGCTCATGATTTGGGGACATTGTGAATGTGTGGTGATCCCTTGAAGGGAAGAA
CACTCAATATCAATGTTGTTGCTAATATGTCACTATGAGGACCAATATGCGCGCACACACACACTGTACATGTATAGCTA
TGAATATGATGTGTTATGGTGTCTATTGAAAGGTTAAATCTTATATGCATCCTTACATCTTATTATGCATGCAAAGTGTA
TGATTAACAATGTATNNNNNNNNNNNNNNNNNNNNNNNNNNNNNNNNNNNNNNNNNNNNNNNNNNNNNNNNNNNNNNNNN
NNNNNNNNNNNNNNNNNNNNNNNNNNNNNNNNNNNNNNNNNNNNNNNNNNNNNNNNNNNNNNNNNNNNNNNNNNNNNNNN
NNNNNNNNNNNNNNNNNNNNNNNNNNNNNNNNNNNNNNNNNNNNNNNNNNNNNNNNNNNNNNNNNNNNNNNNNNNNNNNN
NNNNNNNNNNNNNNNNNNNNNNNNNNNNNNNNNNNNNNNNNNNNNNNNNNNNNNNNNNNNNNNNNNNNNNNNNNNNNNNN
NNNNNNNNNNNNNNNNNNNNNNNNNNNNNNNNNNNNNNNNNNNNNNNNNNNNNNNNNNNNNNNNNNNNNNNNNNNNNNNN
NNNNNNNNNNNNNNNNNNNNNNNNNNNNNNNNNNNNNNNNNNNNNNNNNNNNNNNNNNNNNNNNNNNNNNNNNNNNNNNN
NNNNNNNNNNNNNNNNNNNNNNNNNNNNNNNNNNNNNNGTGAGAGTAGAACACCGGATTCTATGTAGTTCACATGGTCTA
TGTCGGTTATGGAAATGTCTCCCGAAAGTTAAGAAATGAACTAAGATAAGAATATGAACTCTAGTCATGATTTCTTGAAG
AGTTACTTAGTAAAGGTAGGACTATGGACCCTACTTATGCATTGCACAAGTGGACTCTAGTGGAGGTTATGATTAGGCTC
TTTATGTAATGAAGACTATGGTCTATGTATGTTAATATGAAATAATATTAAGGTTTAGTTTACTTATGTCAAGACATGAA
GTATGTTTATGCATGTGAATTACACTTATGACTTCTTAGTGGGTTTGGCTAGTATATGTGGGAGTATGGGAATCCATGTG
TACATTGCACAAGTGAGCTTGTGAAGGGGTTGTGAGGGTGGTTTACCTATGATATGAACTAAATGGTTATGACTAATGAT
GTAGTAAAGGAATGAGTCCTTATATGATGTTATGAAGTATGTTGGTCTTATGTCTAATGTTAAATGAAGATGTTATGACT
TGTTGAATATGATGTGCCTAGTCTATGGTGGCTTCCTAGGAACACCTGGTGGGAGTAGTATTATGGGATGCTACTTGCAC
ATTGCACTAGTGTGACTTGGGGGTTGTCCTAGGTGATGGTTCATATGTGAAGACTATGTCTTATGGTGTGCTTATTACTC
TATGAATATATGTGGTTGGATTGATGAAGACTATATGTAAGTTCACCTTTGGTAACCTTAAGGCAATATATTGCACCAAG
TATTCCCTAAGGGTTGCTTGAGGAAAGGAGTTAAGATAAAGAGGAAGGTAATGTATTGTATGCATTGAATGTGCCTAAAA
TGTTATAAGTGGCTCTATGTGCTATTATGAATGGTTTCCGTGTTTATGATGATGTATGGGGTTTATATTGTGCCTATGTA
CTAAATGTTCTTGAAGTTTCTCTAAAAAGGCATGATGCATGGTTTCCAACTATATGTCCTTTTAAGAGCATGTTTTGCAT
GGTTATCATACTTAGTGCATTCTTGTACTAACACCATTCTTCTTCATCTTTTTACACCAAGTGTAGGTGATGGTGACTAA
AGGGTCTTTCCTAGAAGTGATGAGCTTGGCTTACTATTCCCAAGTTCGGGTGTGTCCTTAAAGATTCAAGGACCTTTATG
TTAAAGAGTTTCCTTAAGTTCTATGTACTAGATAGTAGTTTCTTTTGTATTGTAAGGGTTCTTTCCCTCTTGTGTTGTAG
TCATGTTTTAAGATGGCTACCTTGAGACGTAGTACTTCGATTTTGTATTAAAGGTTTAAATGAGGTGACATTTAAGTCTT
GTGTTATATTATGAAAAAGTTTTAAATTTTTCACTATTTTTCTATGATAAATGCAATGACAAATGCTAAGGGCTTGTATA
AGACCTCCGAGAGGTCGAATACACCGGTAACGACTAGGGGGTGCTCTCGGGTCGTTACAAGACCACCCACCCACGGACCT
GCAGGACGGGGCGTAGACCTACTCATGGTCTGTGCTGCCTGAAGCTCGGTCAAGGTAATGGTATTTTAGAAAGATCCTTT
TGAGGTTAGTTTGAAGTGAAGTCATTTTATATTGTTTATTTAGACCTATATAAGGGTTTTTAAGCTATTAATTAACCCTT
ACACTTCATAAATCTCAACTACCCAAATCATAACCACATTTACCCCTAAAGTTTTCTCCCAAAAACTCCATTGAAAAGGA
AGACGAAGATCAAGTTAGGGCTTGAAGTAGGGGGCTTTCTCACATGATTTTGGTTGGATTTCTTCATCTAAGGTATGGTA
GTCTTGATTCATGGAAAGCTTTCTTCCATGAAGCCCTCAAACTTTCAATTTCAAAGAAGCAAATTCTCCAAAACCTAGGG
TTTTCATTCTAAGTCATGGATTCTTCCTCAAAACGTTTTCAATTGTTTAATTATCATATATTAAGATTGAATTGCTCTTT
AATGGTGTTTTTAAGATAAAATCTCCCATGAATACATGAATTCCCCATAACCCTAATTTAAGACTATCTGATGTGGGTGA
ATTGTTGTAAGGTGAATGCTATGAAATTATTCTTGTAGTAGTTTAAATACTTGAATCATATTATTATCCATGCCAAATTG
TAGTAGTTCTAGGTGTGTTGGTGAATTATGATTCATGGACATTTAAGGGTAAATTGTGATATTTGTATAATCATTATGCT
TATGTACATGCTTTGTGAATATATTGAAAGTAATGTGATCATGACTATAATGTAATGGTGTGGTTGTTGAAAGGCTATTA
TCACATACACACACTCATTAATGAAGTTTATATGGTTATGTTAATGATGATGTGTTGATTGAAAGGCTATTCTCAATTGT
ACACTAATGAATGATAATAACATGTTGTGAAAGGTCTTTCTCACAATATGGAGATTCTTAGTTGAAAGGCTATTCTCATC
TTTGAATCTATGAGCTAGCTTAATGAATGAATGTTGGGATTGAGATGGATGCTCCTTCGTGAGTTGAGGCGGGGTATCTA
GTAACAATATCTATATCCCATTTTAATGAATGTTGGGCTTGAGATAGATTCTCATCCGTGAGTTGAGGCGGGGTATATAG
TAACAACCTCTATATCCCATTTTAATGAACTAAAGTAATGAATGTTAAGTACTCTGTGGGGAATAATGCTAAGCACCAAG
TGGATATGGATTGAGATGAATGCTCATCGTGAGTTGAGGTGGGGTATCTAGTACCAATATCTTGAGATGGATGCTCATCT
GTGAGTTAAGGTGGGGTATCTATTAGCAATCTCCTTATCCCATAACTATGTGCCCACATAGGTTTATAGCTAGTGGATCC
ATCTAAGCTAAATTGACGGTCCTACCTTAGGCAAGTAGGAATCCCTTATTAGGTGTGGGTAACACTGGGATTCCATGATT
TGCTCACATGGTCTATGATGGTTAAGGCTTATCCCCACAATGAATGATAATGAACTATGGCTTCTCAAGAATGCACTACT
TAGTATGGGTGAGGTTATGGGACTTCATCCATGCATTGCACAAGTAGGCTTTGAGAGTAGCCATGGTGTGTTCTTTAATG
TTATAATGTCTAATGAAAGGAATGTGCTTATAATGATGCTAACGATAATGTTGACATGAAGGCTAAATGTAATGATGAAT
GCTTAACTTGGATTGTTGCAATGAGTTGCTTTCCTTGTCATGAATTATTAAATGAGAATGTTCCTTATCTATGAGTATTG
ACTAAATATGAGAATGAAGAATGGTAAGTATGTTTATGGTGGCCTCAAAGTGGTACTTAGTATGAATGGTATTATAGGAT
GTCATTCATACATTGCACAAGTATAACTTAGGGTTGTCTAAGATGATGGTTATATTATGTTATAATGATTTATATGATGA
TTATGCTTGTGACTCATGTTTTACCCTAAAAGTACATGATGATTCTCAAATTTGTTAAATGCATCGTTTTCAACTAAAAT
GTCCTTTTTAGCATGATATTTGCATGGCTATCATACTTAGTACATCTTTGTGCTAACCCATATTTCTTCTACATTTTTCT
ACAAAGTGTAGGATTTGGTGATATCGGCTTCCATCCTCGTGGATAGATTCATAGTAGATCAAGAAGAGAAGTTATAGTGA
GTCCTCGTAGTATTTGAGGGGTTGACCATCATGTCCTTTACATTTCATTATTATGTTTAGAGCTTTTGTATGGGCTGCGT
CCCAAAGTTTTAGTCTTATGGTCCTAGATGGTTTGAGACAAAGTATAAACTTCCGCTCATGTTTATAAAAGACTTCGATT
GTAAAAGAAAAAGTTTTAAATTTCCGCACCATATTCTATTGTCTTATGTTATGAATGTTATGAGGCTTGTATGAGGCTCT
TTGGAGTCTTGTAGGCCGTGTTACGTCTGGGGTGTAGGCTCGGATCGTGACAAACATGGTATCAGAGAACAAGATTTTTG
GGATGGTTATAGGATTGTCTCAAAGCACATCTAGTAGAGTCTTGTTCATAGTGTGAAGCGCGCCACATTTATGAATATGA
GGCTATTGGGTGTTAAGAAAAATTCACTTCTTCATTCTCCAAGTCGTGCCATAGAGTTTAACTCTATAAGATCTCTCTCC
TATTCCTTATCCGATGATCTTTATGATATGACCACTTGAAGGGATCATGCTACAAGGATTGAGAGAGAAAATGTTAGTAA
TGATGCCAATTATGGCTATATGACTAGATGAGGCATGATATGATAGGTTTAGATGGAATCCTTTGGTATGAATAGGTTGT
ATTATGGTTATCTGTGTTTTGTTGGTAGAACCCGACTTAGTCATGATGAGTTTTAGGGTGTATTGGACGATTTGATGAAT
AGTGGTGTTTGAGTGATGCCTAGAGATGTTGAGTTAGTAGAATCCTTTAAAAGAGGGTAGAAGTGTAATTCTCCATAGTA
TAGAATCATCTTGGGTTAAGGATTAATGATAACTTGCGCCAACCTTAGAAGTTGAAAGAAATGGTGCTTAGAAAAGTCCG
TGTAGGTTTACTCCCAAGGGGGAGATAATGTGCTTAGATAGCAAGGTCGTTGAGTGTTCTAGATATTCATGGTTTGGATT
GGCTTGAAATTCTCACCTTAAGAGGTGTAGTAAGTTTTGGGAAGTTTAGTCCTGATTTTGTAGGCTCATATGAGACTTTG
AGTGGTGTTGGTAAGGTTGCTTGTGAGCTAGAGTTGCTTAATGAGAACCTCTCTAATTTAGAAGTACCAGTTGGGATCTT
AAACCGGCAGGTTAAGAAATAGAAGAGTAATGAAGTCCTTCCATGAAAAATGTTGAGAAGTAGTATTTTAGTAAGGGTTT
TAGTTGAGGGTGCTACTTGGGAGGCCAAGGGCCAATGAGAAATCCCGATATCCTCATTCTCTTCCTTCTATGCCTATTCA
AACTTAAGACAAAGAGTTCCTTGTGGCTTGCTTCATGTTTTGGAGTCATGTGTGAATTATGTGTTTCCATGATCTTCTTA
TGTTATGTATGTTCTTGATTGAATTCATGTTTAATAGAAAATGAGTTTTCATGATTTATATTCCTCATGTTGATGTGCAA
TTAGTATGAGTTGCCTATATGCTTCATGAGATGAATTGTTGAACATGCCTAAATGTGCTTTTGAGAGTAATTGCATAATT
TGCTTCATGATGTTATGATGACCATGCTTTGAGTTGGAGAAGGTAATTCCTCCAATGAAATGAGAAATGTTGAAGTTTTC
ATGCATAATGGGTTGTTAAATGTAGTTCCTACTTCCTTGTAATGCATTGAGTATATTGAGATGGAGTTGATGTTTCCTCC
TTTGAAATGTGCATTATTTTGATGTTTCATGCATGATGGTTGCTAGTCTTGAGTCTTAATTCCGAGAAGTGTTTAGAAAT
GTCATTCGAGGACGAATGTTCCCAAGGGGAGATAATGTAACACCCGGAAAACTAGCAGGTGAAACTAGAGCCTTACGTTA
GAGTTTTTGAGTTCGATGTGGGGTTTAGAAGTATAAAATGGTTTCCTGAACTTAGGATGAGGGGTTTAGGGGTTAAACAT
CAAGGTACGACCCCCCCAAGGACCAACCAAGGGTCCTTGAGGAGGACCCTAAAGCCTAACCCCCAAGACTCCCCAAATCT
GCCAAAGCTGCCAAAATAGGGCCACATACGGATAGCACCTACGGCTAGTAGGTGGACCCACGCCCCGTAGGTAGGGATCG
TGGGTCAGGCCCTCAAGATTAGGCTGCGGACTACCCACCCATGGACCTGCAGGACGGGGCGTAGACCCACCCACAGTCTG
TGAGTGATAGGCGTGGATGGGGCTGTGCAATCTGCCTGAAGCTTGGTCAAGGTAAGGGTATTTTAGGAAATTCCTTTTGA
GGTTAGTTGAAGTGAAGTCATTTCATATTGTTTATTTAGACCTATATAAGGGATTTTCAGCAATTAATTAACTCTTACAC
TTCATAATTCTCAACTACCCAAATCATAACCACCTTTACCCCTAAAGTTTTCTCCCAAAAACTCCATTTACGAAGAAGAA
TATCAAGCTAGGGCTTGAAGTAGGGGGCTTTCTCACATGATTTTGGTTGGATTTCTTCATCTAAGGTATGGTAGTCTTGA
TTCATGGAAAGCTTTCTTCCATGAAGCCCTCAAACTTTCAATTTCGCAAAAGCAAATTCTCCAAAACCTAGGGTTTCATT
CTAAGTCATGGATTCTTCCTTAAAACGTTTTCAATGGTTTAATTATCATATATTAAGATTGAATTGATGTTTTATGGTGG
TTTTAAGATAAAATCTCCCATGAATCCATGAATTCTCCATAACCCTAATTTAAGACTATGTGATGTGGGTGAATTGTAGT
AAAGTGAATGCTATGAAATTGTTCTTGTAGTAGTTTAAATACTTGAATGAAGTTAATATCCATGCCTAATTGTAGTAGTT
GTAGGTGTGTTGGTGAATTATGATTCATGGTCCTTTAAGGGCAAATTGTGAGATTTGTATAATCATGATGCTTATGTAGA
TGCTTTGTGAATATATTGAAAGTAATGTGATTATGACTATAATGTAATGGAGTGGTTGATTGAAAGGCTATTCTAAATTG
TACACTAATGAATAATAATGACATGTTGTGAAAGGTCTTTCTCACAATGGGGATTCTTAGTTGAAAGGCAATTCTCATCT
TTGAATCTATGAGCTATCTTAATGAATGAATGTTGGGATTGAGATGGATGCTCATCCGTGAGTTGAGGCGGGGTATCTAG
TAACAATCTCTATATCCCATTTTAATAAATGTTGGGCTTGAGATGGATTCTCATCTGTGAGTTGAGGCAGCGAATCTAGT
AACAATCTCTATATCCCATTTTTAATGAACTAAAGTAATGAATGTTAAGTACTCAGTAGGGAATACTGTTAAGCACCAAC
TGGATATGGATTGAGATGAATGCTTATCGTGAGTTGAGGTGGGGTATCTAGTACCAATCTCTTGAGATGGATGCTCATCC
GTGAGTTGAGGCGGGGTATATAATAGCAATCTCCTTATCCCATAACTATGTGCCCACATAGGTTTATAGCTAGTGGATCT
ACCTAAGCTAAATTGACGGTCCTTCCTTAGGCAAGTAGGAATCCTTTATTCGATGTGGGTAACACCAGGATTCCATTATT
TGCTCACATGGTGTATGTCGGTTAAGGCTTATCCCCACAATGAATGATAATGAACTATGGCTTCTCAAGAATGCACTACT
TAGTATGTGTGGGGGTATGGGACTTTATCCATGCATTGCACAAGTAGGCTTTGAGAGTAGTCATGGTGTGTTCTTTAATG
TTATAATGTCTAATGAAAGGAATGTGCTTATAATGATGGTAATGAGAATGTTGACATGAAGGCTAAATATAATGATTAAT
GCTTAACTTGGATTGTTGCTATGAGTTGCTTTCCTTGTCATGAAATATTAAATGAGAAAGTTCCTTATCTATGAGTATTG
ACTAAAGATGAGAATGAAGAATGGTAAGTATGTTTATGGTGGCCTCAAAGTGGTACTTAGTATGAATGATATTATAAGAT
GTCATTCATACATTGCAAAAGTATAACTTAGGGTTGTCTAAGATGATGGTTCTATTATGTTATAATGATTTATATGATGA
TTATGCTTGTGGCTCATGTCTTTCACTAAAAGTACATGATGATTCTCAAACTTGTTAAATGCATTGTTTTCAACTAAAAT
GTCCTTTTTAGCATGATTTTTGCTTGACTATCATACTTAGTACATTTTTGTGCTAACCCATATTTCTTCTACATTTTTCT
ACAAAGTGTAGGATTTTGTGATATCGGCTTCCATTTTCGTGGATAGGTTCATAGTAGATCAAGAAGAGAAGTTATGGTGA
GTCGTCATATATAGTATCCGAGGGATTTACCATCATGTCCTTTACATTTCATTATTATGTTTAGAGATTTTTTATGGGCT
GCGTCCCAAAGTTTTAGTCTTATGGTCCTAGATGGTTTGAGACAAAGGATAGACTTCCGCTCATGTTTATAAAAGACTTC
GATTGTAAAAGAAAAAGTTTTAAATTTCTGCACCATATTCTATTGTCTTATGTTATGAATGCTATGAGGCTTGTATGAGG
CTCTTTAGAGTCTTGTACACCATGTTACGTCCGGGGTGTAGGCTCAGGTCGTGACAGAAGGTAGGGATAATTTGGTTCAA
GAGGTCTTCTTTTGGTTGACAACAAACGGATTAGGCTCAAATGGTGCTAAAATGGTTTCACACCCTCACATGGTAATCAC
AAATGGTTTATAAACATTTTGGTTCATTTAATAATTTTTTGGCCAAGATCATGTCTTTCATTCATCAAGATTCACACAAT
TGGACTAACAAGACAAATTCTAGTAATCTGCATACATGCTTTCAAGTAAAAACTCACCACACTTATTACTCTGAAACACT
CATTTAGCATATCCCGAACAGATAAAATAACATACTTGCGATGTTCATTGCAAGGCTCACATCGAAACACAGCTAGTCAA
CAAAAGATTCAAATGGATCATTCAAAAGTGTAACCACATCAATTTCATTCTCACAACACCAAAACTACGCATCATGCTCA
TATGAGTGCTACTTAAGACCTCGATATTGAAAAAAATCATTCTCAAATTATATCAATGAAAACCTCAAGCATTTCACGAT
TTGAAAACTTATGGGGTGTGGCATTCATCAAGAGAGAATGAAAAATGAAGTAAAGAGACACAATTTCCCAAAACAGAAGC
ACTCTAATATAAACAAAACATTATCTACAAAAGCTTAAAATACAAGATAATAAATTACAATAAAAAAGGGAATATTGGCA
CGAAGGCCCTTACCCCACCAAAAAACAAAAAGTAGTATCTTCCATGCTAAGTAAATGAAATACTGGGAGAGGCTAAGATA
TAAGATCCCCCTAACAGGCTATACATGTGGAGCACTCTTATCCGGATTCTCTGGTGAAGAAGCCTCAAGTGGGGTATCAA
TGCCCAACAATAGGATCACAGGAGGTGGCAAAGAAGACTCGGCTTGGGCATCAGTGCTCGTATCATCAATGGGAAGTGTG
GTGGAGTCTGGAGTGATTCCACTATACCTGATCTCTTTAGTCTCTCGAAGGGACCACTCCAAGGTATCCTGAAGGATGGC
CTCCTCAGTCTTTTGCATCTCTGTCAGGGTCTCAACAATCCCTTGTTCGTCCTTTCTCAACTCTTTCTCATAAGTCTTCT
CATCTAACTCCTTTTCCTCAACATCCACATCTAAAGCAGCCTCATGAACAGAGGAAGAAGTGTAACAGTAGGCATCTCGG
GTGTAGAGGAAATAACATATAAAAGGGGAATATCTCCCCAAAGTGTCAAGATGTCCATGGACTTAATCTGGACTACCTCA
GCCCTCAATGTGGCAACCTCAACTCTAAGGTTTTCTAAAACACTAGAACTACCCTTTTCCTTCTCCAAAATGGCTCTCCT
CACAGTCAAATCATCTAATCTCATAGTATGGCCCTCAATCGTTTTCTCACAGTTGACCACCCACTCAATCAGAGGAGCCA
AGGCATTCTGGATAGCCTGGGGGAAGTCCCCCTCAACCTGGGCAGCTCTAAAATCCGCTAACCGAGCAAGAGTCTGGGTC
AAGTGAGGACATGCAACAAGATAAGGGGGAGGCCTCACACTAGCCGCGGTCATAGAAGTAGAGAGTGCAGATGTAGTAGT
GGAATTAAAAAAGCCAGCAACAACAGATGAAGGGCTAGGAATACCTGCCTGCTCCACAAAAGGAACATGTGTGCTGGTCT
CCGAAGTCAAGTTCGCAGGGTCGACCCATGGAATGGAGTCTGTGGTGGCGACTTCCTCTGAGCTGCATAATCTCTCAAAC
ACTCTGCCTGGATCCTCTGGATATCACTAGATGAGGTTGGTGTGACTCACATATCTGTAGCAACTCTAAAAAGGATTCCT
ACCCTTCACATAATTGGGTGATCAAAACTGGTAATAAGAGCGATGTCTTTTCCTACCTTGACCTCACTAGCATCTCAGTA
GAAACAATGGCACTGACATATATATGCTCTCGATCTATGATGGTTCCCACCATAAACGCCTTGTTATGACGAAGAATAAA
TTCATTTTGGATGGCATCAGGTTGCTGCTGATGAACCCAAACCAATATATATTTGTCCACTACATTTAAATTTTTCTTCT
CGATCTTGATATCATTTGCCAACCAAGGTGGAGACGAATCAAAGATCAAGGGTGTTAGCCAACCCTTAAGAGAATCTAGG
TCGTGGCACATCTGGAGTGAATACAACTCATTTGCAAATGTCGGTACATTTAGGGCAGTATTAATAGCTCCTACGTCGCA
CCATAATTTCTTCCCTCTTACTTCCACTTCTTCAAGTGGCAGCTGGACTATTCCTTTTCCCTTCTTCAGAAGGGCCTTAA
CATACGCTGCATAAAACTTTCTCACCCAAGAATGGATGTAGGGGCTCCTGGATCTAGTGAAACCTTCAAATGGATGGAAA
TAAATTGGATCCCAGATGGTTGGGTAATCGCTCATCACTCCCTCTATGGAGAGTTGTCTCTCATCAAGTATGGTTCGTTC
TTGTACCGGTTTGAGCCTATTCAAGGCTCTTGGAGCTATAATCGGGAGAACCTTGGAGGTCGGTGCCTGTGTCGAAGAGG
GCTGAACCAACTTAGATCTAATTTATGTCCTCTCCCTCACCGGTTGTACCCTATCTTGGGTAGATGGTTGTGGGGGAGAG
CCCGCAGTGTCTCTTGAGAGGGAGAGGATGAGACTCTCTATCTGACTAAGTATCGGAGTGGACCACTTTCTTACCATTTG
TTCTTGCCATTACCTGCAATGTACACATTAAATAACAAGATTTGTGAAGGTTAATCAAAATAGAAAGCACTTTGAATCAA
GTTTCAAAACAATCCTGAGGCTCGCCTAACGGGAAGGCGTACCACCCAACAAGATCAACCAGCTCCGATGAGCTCGCTGA
AATGACTAGTAACACAATACTAAGGGCTCGTCCACACAAGGTAGATTCTATGCCAACTCGGCGATTCACCAAATTGGTGT
CGGCAGGCTAAGACAAGTCCACCCAACCTGACAGTGCAAAAGGGAAGACATAGGCATTAAGGGTGATGTCCTCTCCTACT
TGGCGATACGCGGGTTCGACGGTACTAAGACAAGCCCGCCAAATGGAACAGTACCCAAGGTCATGCACAAGCTAAGGAAG
GCGAGTTGGGTCTTACTTGGCGATTTGCCTAACTCCTTTGGCGGGCTAAGACAAGCTCGCCGAACAGGAAGTTTCAGCCT
AGTGCCTAAATTTTACAACCAAATCCAGCATACACAACAAATACGAGTTTCCCCCAATAATTACATTACCCTATATGCTT
TTCTACCCATGGGTACCTAGATTTTCCCTATTTATCACTAAGTGTTGCACTAATTGATGATTTGCCCTTAAGAAAATAAT
CACCTTATCTATCATTGGGAAAAAATCATACAATGGGTCAACATTGAGCTCCTCAGAATTTACTCACATTAAATTAAGCA
TAGACCTAACAAGTATATTAACTCAATTCAGCATTTTAACCAACACAATTACGCTTCACAATTTATACATGCATTCACCA
TCAAAATCACATGGGTATAGTTCAAAATCAACAATATGATGCTACCCAGCAAAATTAATCACTTAGTCTCAGTTAAAGGT
CTTAAGCCCACACCCTATATGCAATTTAAACTCAAAATTATCAACAAGAAGTCGAAATACCAATCTTAAAGCCGATAAAT
AAACAAAAAATTAGGAATCGGGGTTGGGTTGACTCGAGATCCAAGAAAATGCACTCCTATCACCAATAATACACTCACAT
GAGGCAAATCACTCAAAATGCACAATTTAAGAGAGGGAAATTGAAATGGCTCCAAAAATTCAAAGGGTTTTGATTTTTGA
AGTTAAAAGAACCCTGGGTCCTTTTATAGCAGGCCCATTCGGTGCACTCACTAACATCGCCGAACGTGTTTGGCGTATCA
CCATCTAGAGCTTAAGCTCACTGAACATTCATGAATAATGACCAAACCTAAAGGTTATTTCTACGAACCTGATGGAGTCT
TCTTAGTGTAATTCGGTATATCGCCTTTCAGAGCTCATTCGGTATATCGCCTTTCGGAGCTCTGGTCGCCGATCTTGACA
GTGCACTTTTTTACCAATTTCAGCTGAAAAGGCGAACAAGAAGCAGTCCACTTAATGCTTTAGGTGCATCGCCGTTTTGG
TTTGGCCTCGCCTAATCTTCCCTTATCTATCTTTCAACCTCTTTTCTAATGCTAGTTATTCGAAAGCAATAAAAACAAAA
GTAAAGACTTGGTTTGCCTTCCAAGAAACACCTTCTTTAACATAGTGGAATGACATAGTCCTCAAACTTCAACAATCATT
TTAGGGTTCAGGATGGTATCACTAGGCAAAGTTCCTTTCTGCCTTAGATTTAGATGAGTGACAATTTGACCCAGTTGGGT
CTCCAGCTGCTTGATCAAAACTGAATGTGAAGTCACCATTTAGGTTAAACTCGAGAAGTCATTTTTCAAATCCTTTAATA
CCTTATAAGATCATTAAACTTTGTTGTAGATCCTCACAAGCATGTCTTCCGGACGGCTTCCTTCTAGACCAACTGGATTT
TTTGGGCGTGGACGATCATGGGGAGGCACGTATCTATATTTGTCCACCTCCCTATCTCTCTTATTTTCGCTCCTCCGTTC
TTTGCAACCACTATCTCTATCCTTGTTCCAACCTTGGTTCCCACCTTGACGTTAATAATTGTTATGAGAATCCCCCACTT
GATTTCCCAAGTATTGAACCTCTTCATTGTATATTGCCTCAAATTTGGCATCATCCAGGCACCGCCCACTGTTGGTTTCA
ACTGCATTCACTAACTTAGTTCCACCTCCCATGACATGTTTGGACAACAAATTAATTTGGGTCATCATTTTGGCCATGTT
TTCATCTCTTTCATGGTCCTTTTGATTTGTTCTTTGCTTAAGCCCACTTGTAGAAAGGGTCTTGGTCCTCCCTAGTGTGC
CATGCTCAGTTGACCTTAGTCTTATCAATCCACCATGAACTAATTGATCAACCACACTTTTATTGATTGAATGAAAACTC
CAACAAAAGTATTGCAGTAGCAAATTATCTATAACTCAATGCATTGTACATTGGAAGAGTAACTTCTTGAACCCCAACCA
TGTTTCATGCAAGGGCTCATCTCCAAGACTTTGAAATTTTAGATTTGGAGACGAAGTTTAACCAATTTTTAGGGTGGAAA
GAATTGTTCTAAGAACGCCTCAGTTAGCTCATTCCACAACATAATAGAATCAACTGCAATTTTGCCAACCATCTTTAGCC
TCTCCAGTTATAGAGAATGGAAATAGTCTCAACCTTACGAATTCTTAGGAGATGTTCTTGAACTCAAAGGGTCCACCCAC
CTCCTTGAAATTCTTAAGGTGCTAATGGGGATCCTCATGAGCTAGACCTCCAAAAATTCCTTTCATCTGGAGCAATTGGA
TCATAGTTTCGGTGATGTGAAGCACCACCCTCCCGGTTGTAGGAGGTATTCAGATTTCTCCGGTGCTTTGAACGGTATTA
ACGGGCATGTCATTTAAGTCACCCATATTGTCATTTTGACCATAGTGACTATCATTGTCACTCCTATGGTCACTCATCTT
GTCAACCTGCAAATCATCTAACAACAACTCTACTACAAATAAACAAAAGGCGAAATGGTCTGGTGGACCCTTATACTTGT
ATCCGTTTGTATTCTGAACCCTTGTACTTATCCCTTTGTCATGTGGACCCTTAGACTCAATTAAAATGAGACTTTTAAGC
CCCTCCAACCATGTGTGTAGCTCACTCTCCTTTATATAATTGACATGTTATATCTACGTTAGATATATTAATGCCACATC
ATAATTATTTCAGAATTATTTTTAAAAATTATTAACCAAAATTATTGAATAAAATGTAAAATAATAACATTTTAATTTAT
TATTGGCATTTCTAATTCTCCCTCTTTTCACTATTTCACGACCAAAAGAAAGCCATCGCCGGCGTGGTCACTATTTTTGC
CGGTGAAATCACATATACTTTCCTCCTCCAACTTCCACAGTAACAACAACCTAAGCCACCGCACAATCAGATCACCACAC
AACCAGATATGGCCAAACTTTTCGTAATCCAACGCTGACTACTATTTTCACACCCCAAATTGCTTACAAATACAATTTCA
CACCAACCTTTGCCATAAAACTCATCGAAATCTACCCAAAATTCACCTGAGATTTTCTTGGGTTATCGAAATCGGTTGAA
AAAGACAAGTTTAAGGGACTAGAAGGAGACGATTGTTGTGAAAGATTGAAGATGGGGAAGAAAATGAAGTCTCTAGTATC
GAGCCTTGATGAGGTGGATTGAACCATGTATTTGACTTTCTGTAGCGCTGCTAATTCCCTTTCTCAGCTTTATACTCAGG
CTATGAACCAACATAAACTTTCCCTCCTCTCTGGTGAACGCCATGGAATGTTATTGAAATTTGAGATAAGCATGTTAAGC
ATTCCCTTCTGTTTCTTCGAAGATCTACGGCTTGCCAATATCTACTTACAAAGTTGAAGTTGCCAGAGATGGAAAGCAAT
TAAGCTTTGGGGAAGAAGAAATAACTTTTTAATTAATTAATTTTTTTTTTAAATATTTCTTTTATAATTTTAATATTGTT
TTAACTTAAAAAAGTTGTTCACTCGCCTTAAGTTGCGTGAAGTCACACACTTTTGCCAACTCAGCCATCTTAAAGACACA
TAAGCTTGGTCAATGGTTAGAGGGATTTGTTAAATTGTGTTTTATTGAGTTTAAGGGTCCAGATGACAAAGGTGTAAGTA
TAAGGGTTCAAAATACAAATTGATACAAGTATAAGGGTCCACCAGACCATTTCGCCTAAACAAAATAAAAATCTAACTTC
TCAATTAGAATTCTCAACTACCACTCCCAACAGCGATGCCATTTTTGATAACGCTCAAATCACCCTCTAAAACCAATTAA
ATGAGTGAGTGGTCATAGTCAATAAAAACCCATCGAATAGTGGGGTCAAATCCCATAGGGAAAGGTATATTGTGGAGAAT
TCTTTATCGAGAGGTTGGACTTTAAATTAGTTCATTTGGAATAGTAAGAACAATTGGGTGGATGGTACCACCAACTTAAT
ATGAAGCTTTGTTGTTAATTATCGTAATTAAACTAAAATTCAAATGAAATCAAGAGTTAGCAAACAATCTCAAAGCTACT
GTGCCTAGAATCTCCTTTTGACCTCAACTATTGCCAATTATAAATAACCCATTACCTTACTCTATTCCCTCTTTCAATAA
TAGGACCCATAAACTCTCTTTCAAGAAAGTCAAGGACATCAAACCTAAATTGCTAGTATTGAACTAATTACCCATTCCAA
TTAATCTCTTTCAAGCATCAACCATAAATTGAAAGTAGGAATTAAGTTTGCAACATTAACCTTTAAGTTAACCCCATGAT
AATTAGACCAAATTCATACATGAACAACAACAAAACAGAGCACAATACTCACTACATTAAATTAACACTTATCCCCATTA
TAGCAGCCTTATATCTTGGGGTTTTAGCCACCAATAACAAAAAGTAAAGAAAGTATATCTTTCATAAATGCAGCCATGGG
TAACTTGATTACAAGCAATTAAGAGTAAACTCACTTTGGATTAACTTCAAATTATCGACTTCAAGATTCAAATTGTAAAA
CCCCAAGAAGGCTAGAAAAAGTGTTCTAAAAAGCAAAGTTTTCTCACTCAAGACTCTTTTCTGAACTGAGTAGCTCTACT
CTCTAATTGAACTCCCTCAAAACTCTATAATTTAGGCTATTTATATTTTTCCAAAATATGGCCCAAAAATCCACTTCGCA
ACCAAATCGACGACATTAGTCGGGCTCGCCTAACTCACTCGGTGAATCTCTCTTCATTTCCCAGCTTCTCTTTGTAATGC
TCTAGGCTTTAAGTGTTTGAATCTCTGTTGGCGAACTCGATAGAGTCAACATTTCTCATTCGGTGTATCACCAAATACCA
CTTTAGTTCGTCTTTCGAGCATTATATTTTTTCCCTTGCACACTTCCACTTGGGCGATGTGGTTCAAATCCACATTTCTT
ATTCGACATATCGCCTTTGCTACGGGATTTCAATCTTTTTTGGTAAACAAAAGTGCTTTGCACTGTCGTATTGGGTAAAG
TCTAGCTCAGTCGACGATCCACCCTTTATGCTAGGTGATCAACAATGTTCATTTTGTACTTCTTTTGCATTTTTGGCCAT
TCTTTACAGCTTTAGTCCATTCCTTGTCCCGTTGCCTTCATAGCTGCAAATCATCAATATTTAATTAGAAAAGGACAAAG
TTAAGCATTAAGGATATCAATTATTGAGCTAAATGGATCTTAAATGAGTGCAAATCTACCACTCATCAATGTTCACTATT
CTCATATTTAACTTGCACATCTCCACAATCTTCCTTGTGATCTTTCTCCATAACTTTCATGGTTACTCTCTTATTTATGA
TCACCTTTTGTATATCACTATAAATAGAGTTATAAAGGTTCACACTTCCTACACTTTGAAGATACTTACTTGGAAGAATA
AGAAAAGCTTTCATCTCTTGTGTTTCTCTACCTGTTTTATTATATCTCTTGTCTTATATTACTCTCATTTTATAATACAT
TATTAGCCCTAAAATCACAAATAAAAGGTAAGATTAGCACAACAATTAAATTGTGGAGGAGGTATATTTCCCTCCTCTAT
TGTTGGTTGATTTCTTTGTTATTAGTTTTCACTATTTTTTTGAGTTATTAATTTTGTGAAGTGATATGAGCCTGTAGCAT
TTCCTTTGTTTATTTAATTTTTGTTGTCATCACTAATAAATTACTATAATGATTAATTATATCATTACTAAAAATATTCG
CTTTCAGATGTTCAAGTTAGAAATTTTGTATATCAAGTGAGTTTAAATCGGAACCAACCCCGTCTTGGTTAAAAAAATTC
TTTTAAGAGTGGAAAGAAAGGATTGAGAAATTCTTAGGATCGATCCAGTAGTTCCTTAGTCGCTATAATGGATAGTTCCT
ATCTTTTGTACTTAGCTCTCAAATCCTGTTTTCCTACAAAACAACTACAACACACATCAAATCTACTAAAATGTGCAAGA
GAGTTTATAAAAATTCTAAGTTTTAAGCATCAAATGTGTATTAAATTCATGGTACACAGATGTCTATAAATTATTGTTTT
TGTTAAAAACTAATATTCAATGGTATATTTTGTATTAAGTTGAAAGTTAGAGGTATTGTATATATAGTTGTAATTATTGG
ACTATGATTATTGTTAGGTTAATCATAATATTTTAATATTGTTAAGGGTTATGGTTAGTTATGTAGTTTGGGGTCAGTTT
TGGATATAAGTGGTTAATTGGTGGCATGTCAAAACTCGTAGAGATCGAGTGGTGGCCGTGTAGTAATTATTACAGGTTAT
TTTGTTATGTTTGTATTGTATTGTATTGCATGTTGCATATTGTATTATGTTTTATTGTATTTTGTAATTGTGATTGTCCA
TAAGGCATGCGATAACCAGTAAGGTGTGAGACCTTTCCACATGATTGTGTATGTGGCTTTGCCAGGACATGCCAATGAAT
TATCCTAAAGTGGTGGACCTTTCCTCAACCTTCAAAACTACACAAAAAATAAAGTGTTATCCCAGCTATTATCACATGGA
AGATATGAAAGAGGTGGAATTCAAGGGAAAGTGTAGGTAATTAATATGACTTTGAGAGGATGGTATAACAGACGTATGTG
ACAACTAATCAGTTTATTATAGTCAGTTATCCTTTGTTTAAGATGCGATGTCGCCCAAATTATACTTTCATATGGGAATA
AAATGGTCGTTGTCCAAATATAGTAATCCAATAAGATTGAGGTCAAATTCGGTAAAGAGTGTGATGAAAGAACTTATAAT
TAGTTAGCAAAATCCAATCTAATGATTACTTTTTCAATTAGGAGTTTTAAATGTGAATTTATTATCTATATTATACTAAG
ATGTTTGTATCAATAATTAAAGAAAATTTAGATTTATGGTTCCTAGATATTGAAATTCAAACAGATACTTTACTATAAAC
TCATTCATATGTGTTCATTGTGAAAAATTGACAAATCTGTTTGTCTTCAAAAGCCTCTCAGCCCAATTAGNNNNNNNNNN
NNNNNNNNNNNNNNNNNNNNNNNNNNNNNNNNNNNNNNNNNNNNNNNNNNNNNNNNNNNNNNNNNNNNNNNNNNNNNNNN
NNNNNNNNNNNNNNNNNNNNNNNNNNNNNNNNNNNNNNNNNNNNNNNNNNNNNNNNNNNNNNNNNNNNNNNNNNNNNNNN
NNNNNNNNNNNNNNNNNNNNNNNNNNNNNNNNNNNNNNNNNNNNNNNNNNNNNNNNNNNNNNNNNNNNNNNNNNNNNNNN
NNNNNNNNNNNNNNNNNNNNNNNNNNNNNNNNNNNNNNNNNNNNNNNNNNNNNNNNNNNNNNNNNNNNNNNNNNNNNNNN
NNNNNNNNNNNNNNNNNNNNNNNNNNNNNNNNNNNNNNNNNNNNNNNNNNNNNNNNNNNNNNNNNNNNNNNNNNNNNNNN
NNNNNNNNNNNNNNNNNNNNNNNNNNNNNNNNNNNNNNNNNNNNNNNNNNNNNNNNNNNNNNNNNNNNNNNNNNNNNNNN
NNNNNNNNNNNNNNNNNNNNNNNNNNNNNNNNNNNNNNNNNNNNNNNNNNNNNNNNNNNNNNNNNNNNNNNNNNNNNNNN
NNNNNNNNNNNNNNNNNNNNNNNNNNNNAGGGGAATTCTAAAGCACAACATAAGCTTGAAACTTGATAAAAAGGGAAACA
TACTTACCTCTTCTCAAACTTACTCAACTCAAAAGTACTCAAGGATAAGATACTCAACTTATGATACTCAACTCGAAAGA
CTCAACTCATGGTACTCAAGGATAAAACAATAGTAAAAGATGCAATATTTATGGAAAGCTGTAAAACTGTAGATAGCAAC
TCAATGTATTGAAAAATACAATAATACTCAATGTGTATATAAAATACAATATAAATCTATGGGAGTTTCACTAACCGACA
ACCAGCACTACGAGCCTAAGTGATGATACAACGTCTTGCCTACGCTGCCAGAACTGTCCTATACTTTGTCGTCATATAGA
ACACCTTAACTAAGTGAATCCACTAGTCTATGCTAAAAAACATTAAGGAATCATGTAAAAAGTATGACCCTTTCTACCCA
CGTTGGCTATATAGTTTAAGGAGACTTGAATTATTATGAACTCGTGTCCCTATCGGTGCTCAATACTACTCCCAAAATAT
ACTCCGCTCATATCAAAATCATATTTTAATATGATCACTGATGACTCGGGAAGTCATACTGCATAAACATTGATGATATA
TCTTGATACCATACTACTTAAACATTGATGACATACTCGATTATCATACTAATCATGTTTTAGAAACACTTTCTCAAAAC
TCATCTTTTTCTTAAAAGAGATGGTACTCAAACTGCTCAAAACTCTTTTGGAAATCTCAGTTTCCTCCTATCTTAAATGT
AAAAACATTTACTCTTGAGAATACTTAGTTCCCAAATATCATTTTAAAGAAAATGAACTCAACTCTACTCTTTCTCAACT
CATTGCTCAATTCTTTAAAACAAGTTTTAAAACAATTTGTAAGAAAAGACTTCTTAAAATAAGGTTCATGCCGAATTATG
GACGTGAACGACTCAATCCAAGGTTTTCAATAACCATACATAGAACTTAATACTCTGAACTCAACAACTCAGAACTCACG
AATTTCAATGATACTACTTATTTCAAGAATGCTCAACTCAGAGGGTTCATGCGAAATTATGGGCATGAACAACTCAACTC
ATGGACTTCAGGATACTACTCATCTCAAGAATGTTCAACTCATAGGGTTCATGCGGAATTATGAGAATGAAACAACTCGA
CTCGAGGGTCTACATAACAATATGGAACTCATGTATATGACTCTTTTCATTCTCATACTTACTTTCTCAAAACTTAACTC
AAATCGATAGTTGATCTCAAAGGATTCACAATTGAACTCAAAGACTTTCTTGAACCCTACTCTTAGTTCTCTCTTGAATG
TGAATTATGAATTCAAGAGTTACAGTTCATGATATGAAGGATCTCGCGATGACAAAGTAGACTCATGAATACATTCTTCT
CATTCTCATACTCACTTGATCGAATTTTGAAACAAGTTAATAGAAATGGTAGAAGACTCCTCAAAAGGACACAAAGGGAT
TTTCTCAAAAATGTTTGAAAGAACTCTCAAGACTTGACTCTAAACTCTACCTTGAATTTTATTTATGAATTCAAGGTTGT
GATTTGTGATTGGAAAGATCTAGTGATGTTTAGGAGTGTTTTTAGATAGTTAAACATGAGAAACAATTGAAAAACACTGT
CTGGGGAGCAAGTATGTGACACGGAGATGCATTTAATATTTGGTCGCGTAATAATTTTTGAGGCAGAGGGGTCCGTGATC
TCTCTGCGACGCGGAGAGAAAATTTTCACACTGAAGAAACAGGTTCGCAACGCGGACCTAGTACCTTTTCCTTGTCCGAT
TTTTTCTCCTCGTTTTCTAACCCCAATTCGCCTAAATTTGATTCATTTTCTTAATTTCTCTTTTGATTCAGATACCCAAT
ACATGTACTCAAGAATCTAATCAAACACAACTCTAAAATCGACTTGATTTCCTCAAGAACTCATCAATCTCATCTTAACT
CAAGAACGAAAGCCAATTTCAAGAACACAATCAAGAACATCAAACCTTTATCTTTCTAGAACGAATTTAATGTTGAAATT
AACATGATTGTGTGGGTGAGCAGACCTAACACAATTGAAGCTTACATACCTCTTACGGGATAAAACCCATGGCGAAAAAT
AGCAAGAATCTCGATGAACGCTTGATCCTCTCCTCTTTTCTCTTCTTTTCTCTTCTTGAACTATCCACTAAAATCCTAGG
CGTAGATTAGGATTATAAAACTAAAACTAATTAGATTAGACCCCTAAAATATTACTAAAAATGAATTAAATCTGATTGGG
TAAGGAAAAGACCAAAATACCCCTTACTATTTTCGGGTAGCTTTCCTTAACTAGACAACCTAACTTCAAAAGGGCATATC
TCACTCATGCAAACTCGAAACTTAGCAAACTCGGTGGCATTGGAAAGATAATTCAATGACCTTTCATTTAATATCTTGTA
TCTCACCTAACTCATTCTGTACTTAGAGTTACTATTGTTTGAAGTTGACCCAAAACTTAAAGGAACTAAGGAATGACTTG
AATGAACTCTCTTTAGTTCTTCTTGGAACTCAAGGTGCTACATCTAGTGACCTTAACACTCAAGAAAATTAAAATTCCTT
GGTAGAATCTCACTCACTACAAAGAATGGTTCGAGTCTTAGTTCAAAAATTTTTCTGGGGTGTTACAATATCTACCCCTT
GAGATCATTCATCCTCGAATGATGACTGGACTGGTTATGGAACGAGTTACTTTTACTAAGGTCTGAGTCTAATGGTATGC
TCTTACTATATTCACGCTTAACCCAAATCCTAAGGTTTGGGTTCTATACCTCTATACGGAACCTCATCCCAAGAATATTA
CTCTTTTGAACTCATTACTATCTTACTCTCAAACACTTGACTTGATTTCTCATCTTGTCATCTCCCCCTTAGGTCTAAAG
CTGACACTTGAAAACTATGGATCTATTCCATCATCTCTAACTGGTCTACATTTTCTTGTACTCTAACACTCGGGAGAAGC
TTATCTCATGTCTACCGAACTCTCCATAAGTAGGTACTAAGACCTCTTTCTAAGGTGTTTCTCTTAACCTCTTCTAATTA
CATACCCTCTCGGTACACCTTTTAATGGTCTTGTTATTCTTGTGACTTAGCCACACTTCACTGCCCTTATCTAAAGGTTA
GGGTCTCTCACTTGTACCACTCGTATTTATTGCATCTTATCACCATAATTCCTCACCTACTCTATATTAAGTCTTCTAGA
TCAAATCTCAAGACTAACATCATCACTCTCATGTTGCCATTCTTTTGATCATAACACTCATCTCAAATTCAAGCTTAATG
TTTATTACTAATCCTGAATATCAATATGATTGATCGCCTACCATACTATACCTCATTACTGTCAATTTTCAGCTAAATGC
CTCTCAAAGTGAGAGTCTTTCCATTATATAAAGAAAATAAAGATTACACATCCCTAAAGATCCGTCATTCCTATCCCTAA
AGATCAGCTATTCTATCTATACAAATCTGCCATTGAATCCCTCTAAATCTGCCTTGCTATCCCTCCAAATCAGCTATTCT
ATCACAATATTTATTCATATGATTCTACAACAAATGTATATGATCATGCTAATTTATATCACTATATAATTACATTAATA
TATACAATTGTTTAGTTGTCTATCATGCTAACATCCCCCCTCAAATTGATGCTGGTGGATCAAGAAGCATCAATTTGCCT
ACTAGAAACTGATGGTGTTGTCATGCCATGGATTTTGTAAACGCATCAGCTATTTGAAGATCACTGGACACATGTGGAAG
AGTAATGACGCCTTTATCTACAGCTTCTCGTATATAATGACAATCCACTTCGATGTGTTTGGTCCTCTCATGAAAAACTG
GATTAGTAGCAATCTGAATAGCACTTGTATTGTCAGCGTGGAGAGGAGTAGGATGAGATTGGGGAAATCCAATCTCAGCA
AGTAATCCACGAAGCCATACAACCTCGGAGCAAGCTGTAGACATGGATCGATATTCAGCCTCTGTTGAAGATTTTGACAC
ACGATCTTGCTTTTTACTCTTCCAAGATATCAATGACTCTCCAAGAAACATGCACCAACCAGAGACTGAACGACGAGTAT
CAGGACATCCCGCCCAATTAGAATCACTAAAAGCATTAAGACGAATAGGAGAACCACTTGGAAAGAACAATCCATGAGTA
GATGTTCCTAGAAGGTACCGAATGATGCTACGAACAGCCACCAAGTGGAGATGACGGGGAGCTTGCATAAATTGACTAAC
TTGTTGAACTGCAAAAGAGATATCAGGCCGAGTAATAGTAAGGTAATTTAGACTCCCAACTAATTGTCGAAATATAGTTG
GATCAGGAAGAAGATCGCCTTCCTCACAACGATACTTGACATTCATTTCCAGTGGAGTATCTACAGAGGAGGAAACTTGA
AGACCAGCCAAAGAAATCAGATCTTGAGTATATTTGTGTTGGTTTAGAAATACACCTGAAGCAACATTATGAACTTCCTA
ACCCAAAAACTAAGTAAGAGTACCAAGATCTTTCATATGAAAATTATCTTTAAGCTGCTGTTGGAGGCAAGTGATTAGTG
AAGAATCAGTTTCTGTGATAATAATGTCATCTACATACACCAAAAGAAGAACACAACCTGTAGATGTTTTCCGAAGAAAC
AAAGATGAGTCATATTTGCTCTGCTCAAAAGAAAATTGTAGCAAAGTAGACCGGAACTTATCAAACCAAGCTCTTGGAGC
TTGTTTTAATCCATACAAAGACCGCTTCAACTTGCATACATCTGATGTAGGCGATGAGAACAAACCAGGTGGAGGTTTCA
TATAAATATCTTCTTTAAGATCACCATGGAGAAAAGCATTTTTGACATCCATTTGATAAAGAGACCAGTTTTGTGAAGCA
ACAATGGCAATAATAGTTCGTACCATAGTCATTTTGGCTACGGGTGCAAAAGTCTCCTCATAGTCCACCCCATACTCTTG
TCTGTTACCAAGAACAACCAATCGAGCTTTGTACCGATCAAAAGTTCCATCAGAATGAAGTTTGATTGAATAAACCCACT
TACATCCAATAGGGCGGACATTTGAAGGACATGAAACAATGTCCCATGTGTCATTTTCTTTAAGAGCCAAAAGTTCTTCC
TCCATTGCTTTCTGCCAACATTTATGCTTGGAAGCTTGTGAGTAACAAGATGGAACAGATATGTTGGATAAAGTAGAGGA
AAATCCATACCAATTAGGAGTACGAGATACTCTTGTAGATCGCCGAGTAGGCTCAAGAAGACCAGATCTTGAAGAATTCT
CAGATTCTAGTTGTGGTGCAGTTTTAGGCGGCGGATCAGTGTCGGGATAGGGTAAAGTTGGCCGATGTCGTTCATACACA
AATCCAGGTTTGAACCTCTTAAAAGAAGATGATAAATCCTCAAAAGTAGGAAGAAGAGGAGAAACATAAGATGAATCTAC
AATCGTAGGAAAGAAATACTGATTCTCAAAGAAAACAACATTTCTAGAAATACGAAATTTGTGAGAACATGGATCATAAC
AAATAAAACCTTTTTGTGAAGTACTATAACCCATAAAAGCACATTTAGTAGATTGTACAGAAAGTTTATTGCGTTGCGAA
GGAGGCAAATGCACAAAACAAACACAACCAAATGTATGAAAATCACTATAGTTAGGATTTTGGTGATAAAGACGAAAATA
TTGAGACTCAAGATTTAGCACTTTAGATGGCAATCTATTAATTAAATAGACAGCAGCAGACAAAGCTTCCACCCAATATT
TAGATGGTACAGATGAATCAATCAATAAAGTACGAGTGACATCTAAAAGATGCCGATTTTTTCGTTCAGCAACTCCATTT
TGTTGTGGTGTATATGGGCAAGAGTGTTGTGAGACAATCCCTTTGTCAAGCAAGAATTTTTTGAATTCATAAGACATATA
TTCTCCACCAGAATCAGATCTTAATAATTTGATGCATGTAGAAAATTGAGTCTCAATGTAAGCCAAAAATGTCTTGAACA
TGGAAAATACCTCAGATTTGGATCGAAGAAAATACACCCATGTAAACCGACTATAATCATCTATGAATGTCACAAAATAT
TTGAAATGAGCATGAGAAATAATTGGTGAAATGCCCCAAACATCACTATGAATGACATCAAAACACTTTGTAGCACGACT
ACCAAAATTAGGAAAAGGAAGAGTTTTACTTTTGCCTAATTTACAAGTAGAACAATCAATGAAAGCAACTGAAAATTTAT
TTTTATTTCCCAATAAACCAGAATTTGATAAATGAGACAACACAACAAAATTTGGATGTCCTAGACGCTTATGCCAAACC
TCAGTTTTACTAGCAGTAGAAGTACAAGCAAAAGATAGAACAGGAGGAATGGAAAAATGTATAGGAAACAATCGTCCAAC
TTTAGGCCCCCTCGCGATTATCGTCCCCGACACCTGATCCTACACAAGACAACCATTACGAGAAAAAATCACATCACAAT
TGTTATCTACCAATTGTCCAACTGAAATAAGACTAGTTGAGAGCTTTGGTGAAACAAAAACATTCTTGAAAGTTGGAGTA
ATGTCCCCAACCTTGGTAATGGGTAAATTACTACCATTGGCAATCTGTATTTGTGATGGACCTTGATACTTACGAACATT
TTTTAGGATGCTCGTTGAGTTGGTCATATGATTGGAAGCGCCTGAATCAACAATCCAAAAATTAGATGTAACATCATTAC
CTTGTAATCCCAATGCTGAAAAGGCTGACACGATCATTTGTTGTACCATTTCAGGAGTAAGAACTTGTCCTGAAGATGAG
TTATCATCAGTGGAACCATTTATCCTAGCTTGAAAAGCATTGATCCTACGATTTTGAGGGCGCGTGGGACACTCTTTGAT
AATGTGTCCTTGTTGTTTACAATAATTACAGAACTTCTTGCTACAATTGCTAGCAATATGACCATAGTCCTTGCAACTGT
AGCATTGAGTTCTACTCATATCCCTGCCCTTTCCTTTACCTTGAGCAGCAAATGCAACAGTGACATCATTTTCTTTCTTA
AAAGCATTTTGTGTGACAAGACGTTGCTCTTCACGAAGTAATTCCCTAAAGTAAACATCTAAAGAGGGAGATGGGTCACG
ATTCATCAAGTTAGAGTGAACACTCTCAAAGTCGGAGCGTAATTTCATCAAAAATTGGTCTCGCTTACTTTGCTCATGAA
CTGCCTGAATCACTGATAGGGATTTAGTAGGTATTTTGGCATAAACAATATCTGTAAATTCAGCCCATAAGTTTTGAAAT
CCAGAAAAATAATCCTGAACAGAAAGACCTCCCTGAGAGTAACTAGCAACTTCATACTCCAACTGAAAGCATCTTGCACT
ATTATCTTGGTTGTAAGCCTTTTGTAAGTAATCCCACATGGCCTTAGCTGTCTTGTACGGCCTGAGATTAAGAATAATAA
GAGGGTCAATTGACCCTAGAATCCATGTCATCACCCGAGCATCTTTAATCTTCCATTCACCTAGCTTTGTTGCATCAGTA
GGAGCAGGATCGCTTCCATCTATATGGCCCCATAGTTCTTTGCCGGTGACAAACAACTGAAATTGAAACTCCCAAGAAGA
ATAATTTTTTCCAGTGAAACGAACACTGAAGGATTCAAAGTGATGTGAATTCATGCTTTTGAATAGCTATAAAACTACAA
AGACTCAAGAAAGCAACTAGAATGACCAAGAACAAAATTCTCAGGAGGTAGCCAAAAACCAAGATTTTCAAAAAAAATTA
AAAGGAACCACAGATGACTCTATAAAACAAGACAGCCAAGAGAAGGCTTTGATACCATGTCAATTTTCAGCTGAATGCCT
CTCAAAGTGAGAGTCTTTCCATTATATAGAGAAAATAAAGATTACACATCCCTAAAGATCCGCCATTCCTATCCCTAAAG
ATCAGCTACTTTATCTATACAAATCTGCCATTGAATCCCTCTAAATCTGCCTTGTTATCCCTCCAAATCAGCTATTCTAT
CACAATATTTATTCATATGATTCTACAACAAATGTATATGATCATGCTAATTTATATCACTATATAATTACATTAATATA
TACAATTGTTTAGTTGTCTATCATGCTAACAATTACTTGATCAGTTCTATAACCTTCTAAACATCATGACCCTCTCAAAC
AAATCATAAGCCTTTCTTAGATCTATCACTTCATAAATACTCTGCTCTCTTATTCAACACATGAATTTAGTCTCCTCTAA
TATGATGGCACATCGACATCAACTCTATTCTGGTTAACAAATATATACTCTATCTTATCTTGACTAGGAACTCTTACTCT
ACTCAAGCTCTAAACATGCTTCCTCATAAGGATCTTATCTGAAAAAAGACTTAGAGAAGAAAGTACATCTCACTTTTAAC
TCAAATGCACGATTCATATGAAGGCATTACTCTGAAACTGAACACTTAACTTACTCATGGGCTTCTCTCAAGCCCCTCTG
GAGTCTCATGATATCCTCAAGATTTTTTTAAGAGATACCCATTGATAAAGAACTGACTTTGCTTTTCAACCACCTCTAGT
ATAATGAGTAGTCAAATGAATCTGAGAAGCGCATGAGTATGAATAAATCTCTATGACATAGCTCTATTGCATGATTAAGA
GTATGAAATATGGGAAACGTTCCTTAAATGTCTGTAGTCCCTCATTTATATAAGTGGGGCCCTCACAACCATAAACAAGA
TCCTACTTGACACGGCTTCATAAACACCCTAGGACACTTGAAATCTGTGCTCTGATACCAAGTTTGTCACGACCCGAGTC
TACACCCTGGACGTGGTCGGCACTCAAGAACCATTGCTGGTCCCCAAACGAACCCTCATCCTAGCTGACTACAAGCAGAA
GACTAACTTAAGCATGCAAAAGCTTAAAAACTGAAATGATTAAATGTGAATAAAAATAATATATTCAACTCGCCAAAAAA
TTAGGAAACTTAAGTCTTTAAAACATTTAACAAAATAAATGAACAGACTTTTGAAACTCGACTGTCTATCTATGAAGCCT
CTAACTGACAAATATGGAAGTCAGTACAACTAAAAGTACAAGTGGAATCCTCTGTAAGCAAGGAGACTCACCATAGCTAA
CTCGAACTGCATGTGGTAACAACGAAACTCCTGTTAATGATCTTAAATACCTTAATCTGCATCATGAAAGGATGCAGGCC
AAATGGCTCAGTACATGGAATGTACGAGCATGTAAGGGGAATTCTAAAGCACAACATAAGCTTGAAACTTGATAAAAAAG
GAAACATACTTACCTCTTCTCAAACTTACTCAACTCAAGGAATACTCAAAGATACTCAAAACCACTCAAACTTACTCAAC
TCAGAAGTACTCAAGGATAAGATACTCAACTCAGGATACTCAACTCGAAAGACTCAACTCATGATACTCAAGGATAAAGC
AATAGTAAAAGATGCAATATAAATGGAAAGCTGTAAAACTGTAGATAACATATCAATGTATGGAAAAATACAATAATACT
CAATGTGTATATAAAAATACAATATAACCCTGTGGGAGTTTCTCTAGTCGATAACCACCACTATGAGCCTAAGTGACGAT
ACATCGTCTTGCCCACGCTGCCAAAACTGTCCTATAATTTGCCGTCATATAGAACGCCTTAACTAAGTGGAATCACTAGT
GTATGCTAAAAAACATTAAGGAATCATCTAAAAAGTATGACCCACGTTGGCTACATGGTTTATGGAGACTTGAGTTATTA
TGAACTTGCATCCCCATATCGGTGCTCAATATTACTCCCAAAATATGCTCAGCTCATTTGTTTAAAAGCATAACTTTTTC
TATAGTTTGAGATAATTGCTCAAACTACCCTCTTAAAAGAGGTAACTGCTCTTGAAAACTTTTTCTAAAAAAACATATCA
AAATCATATTTTAATATGATCACTGATGACTCGGGAAGTCATACTTCATAAACATTGTTGATATATCTAGATACCATACT
ATTTAAATATTGATTACATACTCGATTGTCATACTAATCATGTTTTAGAAACTCTTTCTCAAAACTCATCATTTTCTTAA
AATAGATAGTACTCAAACTGCTCAAAACTCTTTTGGAAATCTAAGTTTCCTCTCATTTTAAATGTAAAAACATTTACTCT
TGGGAATTCTTAGTTCCCATATATCATTTTAAAGAAAATGAACTCGACTCTACTCTTTCTTAACTCAGTGCTCAGGTCTT
TAAAATAAGTTTTAAAACAATTTTTAAAAAAAGACTTCTTAAAATAAGGTTCATGCTGAATTATGGACGTGAAACGACTC
AATTCAAGGTTTTTAATAACCATACATAGAACTCAATACTCGAAACTCAGCAACTCAGAACTCAAAAACTTCAATGATAC
TACTTATTTCAAGAATGCTCAACTCAGCGGGTTCATGTGGAATTATGGGCATGAACAACTCAACTCGTGGACTTCAGGAT
ACTATTCATCTCAAGAATGTTCAACTCAGAGGGTTCATGCAGAATTATGAGCATGAAACAACTCGACTCGAGGGTCTACC
TAACAATATGGAACTCATGTATACGTCTTTTTTCATTCTCATACTTACTTCCTCAAAACATAGCTTAAATCTATAGTTGA
TCTCAAAGGATTCACAATAGAACTCAAAGACTCTTTTGAACTCTACTCTTAATTCTCTCTTGAATGTGAATTATGAATTC
AAGAGTTATGGTTCATGATATGAAGGATCTCGCGATGAAAAAGTAGACTCATGAATACATTCTTCTCATTCTCATACTCA
ATTGCTCGAGTCTTGAAACAAGTTATTAGAAATAGTAGAAGACTCCTCAAAAGGACTCATAGGGACTTTCTCAAAAATGT
TCGAAAGAACTCTCAAGACTTGACTCTAAACTCTACCTTGAATTTGATTTATGAATTCAAGGTTGTTATTTGTTATAGGA
AAGATCTCGTGATGTTTAGGAGTATTTTTCGATAGTTAAACATATTAAATGGCTGAAAAACACTGTCTGGGGAGCAAGTC
TGTGTCGCAGAGATGCATTTAATATTTGGTTGTGAAATAACTTTTGAGGCAGAGGGGTCCGTGACCTCTCCTCGATGCGG
AGAGAAAATTTTCACACTGAAGGAACAGGTCCGCATCAGACCTGGTACTTGTTTCTTGTCCACATTTTTTTCCTCGCTTT
CCAACCCTAATTCACCTTAATTCGATTCTGTTTCTTAATTTCTCTTTAGATTCAGATACCAAATACATGTACTCAAGAAT
CTAATCAAACACAACTCTAAAATCGACTTGATTTCTTCAAGAACTCATCAATCTCATCTTAACTCAAGAACAAAAGTCAA
TTTCAAGAACACAATTCAAGAACATCAAACCTTCATCTTTATAGAACGAATTTAATGCTGAAATTAACATGATTGGCTTG
TGGGTGAACATACCCTACACTATGAAATCTTACATACCTCTTAGGGATCAAACCCATGGCGAAAAACCGCAAGAATCTCG
ATGAACACATCCTCTCCTCTTTTCTCTTCTTTTCTTTTCTTGAACTATCCACTAAAATCTTAGGCATAGATTAGGATTAT
AAAACTGAACCTAATTATATTAGACCCCTAAAATATTACTAAAAATGAATTAAATTTGATTGGATAAGGAAAAGACCAAA
ATACCCCTTACTATTTTTAGGTAACTTTCCTTAACTGGACAACCTAACTTCAAAAGGGAATTTCTCACTCATAAGAACTC
GAAACTTAGAAAACTCAGTGGCGTTAGAAATATAATTCAATGACCTTTCATTTAATACTTTGTAGCCCACCTAACTCATT
ATGTACTAAGAGTTATGCTTGTTTGAAGTTGACCCAAAACTTAAAGAAACTAAGGAATGTCTTGAATGAACTCTCTTTAG
TTCTTCTTGAAACTCAAGGTTCTACATCTAGTAACCTTAACACTCAAGAAATTTTAAATTTCTCGGTAGAATTTCACTCT
CTACGAAGAACGGTTCGAGTCTTAGTTCAAAATATTTTCTGGGGTGTTACAAGCTTAAGCTATTAGATGGGGTTAGGATC
CCCAAATTCATGTTAATGATTTTTTTTTCTAATTTTAACTTATTTTGTTAAGAAAGTTAGAATACATCAAGTCTATGATG
TTTGCAACCACTAAAAGGCAATTTGTGCAAGAATCTTAATACACAACGATTGCATCTTCATGCAATGATTTTAATGCAAA
GAATACATTATTCTTATCTTTACTCTAAGTTTCATAACCCTAGTTATGAGATTTAGCTACTCATAACTAGCTGTGAATAC
TAATAAAAGTAATTAAAATAATTAAAGAGCATTAAGATATAAAGAAATAAACTAAACTTTTGATTAATGTTGTTGTTGCA
AGAATCTCTTGTTCATACGACAATAATGTTCTATGAAACTAATAACTAACTACTAAGAACAATTGTTGAGTAGTTCATAG
CATAGAATGATGAAAACTATATTCTAATTATAGTGTATCACCTTGAAAACATCTTCCTTATGATCTATTTGTAATAGTTG
AATAGGAATCTAACTCTACTTTGACTTTGTCAACTCTAGTTTTGCAAAATATAGGGTTTGCGATCCAGAATCCATTGCAG
GTCAGGATGAATGCGCCACAAGGTCCATCACAGACTTCAATCTACTTTTTAGTGTATCGCTGATACACCTAAATTACACC
CCATAATGAAGTGTAAAGCGATCATTGGTCAAATATAGCACCCAACTAGGTTGGAGTCAATTCCACAAGGAATATGGACA
TGTTCAGTGCGGTTATTCATACTTTCAATTTGATTATTTTTGAAAGGGGTTTGGTAATGATTTATCAAATATTGGTTTAA
AATCAAGTATGGGGATGAACTAGGATTGTGTTTCCCGTGATTTCATAACTTAGCAAGTATATCGTAATAGTGATATATTC
TGATGCTTAGCATTTAAAATGGTAAGTTAAGTACATCTAAACATTGTCAACCCCTAATTAGATGCATGTCACTCTAAATC
ATTTCAGTTCTTTGAGTGTTAGAATTATAATCCATACCCTTTTTTTCATATTAATTTAAATTCTTAGAGCTATAGTTATA
ACACAAGGGTTGGTGGCCCTGAATATCCATTATTAATCTATTTTCATATTTTAGATTCTTCTTGTAAACCAAGTTAAGAA
TTAAAGATAGTTATAACACGTGCACTCATTACATAGCAATCATGACGAAGAGAAAAAATAGTTAATGCATGAACACTGTT
CAAGAATCACTTTTTAGGTTAACTTACTTCGTTAATTCATCATGGTTCCCACAATCCTAGTTATGAAATTTAGATATCCA
TTATTGCAAGAACAAAATCAGAATTTGCAGTAGAAATCATTATGAACTAATGAGAAGAATAATTGAAAATCAAAAATTTG
AATTATCAACTCTTAAACAATAATTGAGAATTGAAGTGTTAAATTGCTTGAGAAATCGATCAAGGTTTCCTACAAATAAT
AGCTAAAATCAGGTTCTACAAATAAAGTGAGCAACATAATAAAATCCATAGGAAAAGTATTTATAGACAATTAAAACCCT
ATCCTAAATAGACTAGCAATTCAGGTTTGGTAGTTGGGTATGACTCATAGGGAGTCAGTATGACTCGTGATCCACTTTGG
TCAACCTGTGGCCTTCAATTGTCAATATCATTCGGCCGCCATTATAGACCATTATACGAATCGTACTATGGACCTATGCC
TCTTGGTATGGGTCGTGGTCACTTTTTGCATGAATTGAGTCGCCTTCTTATGCCTCGTGAGTATGACTCATACAAAGCAA
GTGCGACTCATACCTACACTCATGCCCACTAATGCTGAAATTGGATAGTCTCAAAAGAAAATTCACGACTACCATCTTAT
GGCATGTACTAACAATGTATGACTTGTAACCCTTCTCGATCCAATTGGGTTTGAAGTCCCCAGTCTCAAAAGTTTTCCAC
AATTTACTCTTCATGATCCATAGTGTGGATGTACGACTTGTACATTATCTCATCCAAGTTGGGCCTCAAAATTTCAGTAT
TTGATCTTTTCTACTCCCCTGAGTACAACTTGTAGTTAGTGATTATGGCTCATACTCATGCCTACCCAAGGTTTACTTGG
CTCATTTTTCTTCAATTTTACTCATTTTCTTCCAAAACCTGTTTACCGGTACAATTACAACACATCATACACGTAAACAT
ACTTAAGAACACACATAAGTATATCTATTTTGAGCGTCTAAAGTGCCGAAAAACTCTGACAAATCAACACCCTTCAAATT
AAAATGTTTGATTTGAAAGTGCAAGAGGGGAGTGAATTGTTATTTGTTCGTTCATGAGTAATTGACTTGTGGAGTTTCTT
AGTTGAATACTGTTTGAAGAGAAGTATAATGATAATGATAGTTGGAAAGTGCGTAAAGTAAATTTGACATAAATGATTTA
TACTGGTTGGGATCCAGAATGGATCTTATGTCCAGTCCCCTTGGGTTGCAAGATTGTTCTCTTCTAGGCTTTGTAACCTT
TGATGTGAGTACAAAGATGAGTGTAGTTTCACTCTTTACACTCAATTTGTTTTCACTCTTTTGTTTTGATACAAAGCCTT
ACCAACAATATTTATCTATTCTTTCTTTTTTGTTTACACAGTAGAACTAGGTAATACAATGCTTGTAAAAAGTAGAGTAG
AGAATGTGAGATGATTTAGACTTATTATACACTCTTTCCACTCGCAGTTGAGTTCTCTTTTATAGTGTTTGAGACTTGAA
TCTTTCCTATGAAGATATGGCAGCCCAAGATATTTGATCCTTGGAAAAAAAGGCAAGGGATCCTTATTTTCCAAGAATGT
TTAAGGCTAATCTTCAGTTTCCTTTTAGATTTAGCTTTGATTCATTTGTGATCTTAGCTTCCTTGATTGAATTCTGACTG
AGATGTAGCCGTTGAGATTTTCCTTCCTTGATTGTCCTTGCCTTGGCTTTCTGAAATGATTCTTGATTGAGATTAGTTTC
ATTATAGCTGTTATAATCTACTTCCTTGATTTATGAAATTTGAAATCTTCATTGGTTGTTCCTTCATTTAAGATATTTGA
CTGATAATCTTCAATTTGTCTGTTAGTATGATTGTTTTGAATCTTCTCCGATCTTTGATTGATGAGGGATCTTACTTTCC
ATGATTTCTAGAATAATTTTATTCCATGTTCCATTCTTGATTCTTTCATTTCTGATGTCGTGTTTGGCCTGCAAAAATTA
GTTGTTTATCATTAAAACATTGTAACGACTCAGAAAAATGATAGGTTAAGCAAGAGCCTATGACTTTGTGTTGACTTTAT
AATGAGGTTCAATGAGGGGTTTTTATGTAATTTCATTTTAATTGTTTATTATGTGGGGTTGATTTTAAATGGTTTATATA
ACATCACATTCAATTCATAGCCTTCAATCAATATCCAACACAAACTAGGGTTAAAATTAGGAAAGAAGGAGAAACACGGG
TCTCATGGGGAATTCTTCAAGAAACCACAAATACAACATAAATTCATTCATAATTGTTCATATAACATCAATCAAATTCA
GTTTATAACATCAATTTCACTTTATAAGGAAGACCCACGTTTTTGGATTGAAAACCTAGAAATTGGATATTTTGAAATTC
ATCTTAAAGGGACCTCTTGGGTAAAGGGATCCCAAGAGTGATAAGCAACCATACCTTAGTTTATTCCTTGAGAACAATTG
GGGAAAAATCGAAACCTTGCTTCCCTAGATGAACCTTGGTCTTCTTCTTCAATAGGGTTCTTAGTTGAGAGGGATTTGAG
AAAGAATGAGTTTGACTTGTGGGTTTAGTTGTGTGAGTTAAAGTCTTAGGGTTAGGGTCTTATAGTTAGGTTTAGAATGG
TAATTAGTTTACTAACCACCCATCTTAACCCTGAATTAAATAACTAACTCAAACTAAGACCCCTAAACTAAAACTAGAAC
TTAACAACTGCCAGGACTTACGACCCTCCACCTACGGACCGTAGGTAGAGTTACGGACCGTGCTGGTCATCCGTCGTTTG
GTACTGAGGCTCCCTTTTGGGGGGTCAAGTCTCCCACGACTAAGTATAGACTCAAGGCCATGACTTACGGTCCGTCGACC
AGTCTACGGGCCGTGAGTCTTGGTCTCGTCGTTTGCTGCAGTTTTGCCAACTTTTGGGTCCATGTTTGGGTCCTCCTCAA
GGACCCCTAAGGGGTCCTTGGGGGGGTCGTACCCGGATTTTTTTGATCCTATGAACATAACTTACCTAATTTAAACCTTT
TTACAAGATATTTACCATCATACAACACTCCCAAACCTCCCCAAAACCTAAGGGCACACTAGAACACATTCTTCTCTAGT
TTCCGAACGTCGTGGTCGTTTTCTTGACGTTAAGACTTTTACTCTTCAAAACCAAGTCAATTACATTAGTTTAGGTTTAT
AAACATCATTTTGACAATATTTTAAGTCATTATTCATAAGGTGAAGCTCTAACTTAAGTCATAGAATTTCCGGGGTGTTA
CACCTATGACTTTGTGTTGACTTTATAATGAGGTTCTATGAGGGGTTTTTATGTAATTTCATTTTAATTGTTTATTATGT
GGGGTTGATTTTAAATGGTTTTGGGTCTTAAAACATTCCGTTAACTCATTATTTTCCCAAATCAAATCCTAAGTTCTTTC
TCTCTCTATATCTCTCTCTAACTCGAGGAAGAAGAAGAAGAAGAAGTGGGAGCTAGGGTTGTGGATGCAAGACATTTTCT
TCATCAAATTTCTTGGGGAATCTTAGTAAAGGTATGGGAGTTCTTTATCTAGGGCAAGATATCACCCTAGAGCCAATTTC
AAATGGTTTTCAACTTTTCCAAAGTTTGTGAAAAAGCCTAATTTCTACTGAAACCCAAGGGTTCTTGCATGAAACGATTC
CAAATGATAAGTTATGAATTATTGATGTTTATTTGATGCTTTAAGATGAAAGACTCCATGAATCCTTGTATTCTACAAAA
CCCTAAAATGTGTTTATGAAGTGGGTCTATTTCTATAAATTCAAAGTTGATGGAATTATGTGTAAAGTGAATTGTATTGA
TATCTCTTGTGTTGTTTAATGTTTATTCATGATTAATTGTTGATAATGTGTTAATTAAGGGTGGTAAGCCTTATGGGTGA
AGTATTGGTGATTGCTTGGATTTTGGTGATTTTGGCAATGGCTTTGAATTATGGTAAGAAAGCTTGAACTCTCTTTATTG
AATTGATTGTTGTTGGTAGGTTGAATCCACCTTTGGTGGAAGTGTTATATCTTGTTCTTGTGTGGTATTATTGTGAATTG
TAGCCATGAAGGCATTGGGGAAGTTGTTGCATAATGTTGGAATATAGTATTATTGTGAATTGAGGCCATGAAGGGCATTA
TATGAGTGTTATTGTATTGTTATATTATTATATATAAATGAGGCTATATGTAAAGTCCTATATGAAGCTATATGTAAAGT
TTTATGTGAAGCTATATGTGTGAAGGTATGATGTGAATGAGTTTATGTGATCTTGTGATGATCCTATGTAAAGTGGATAG
CATTGTGATATAAAGTATGATTTTTCTCATGATGTATATATGAAATGATGTTGGATTATGAAGTATCCTTAGATGATAAT
GTTGTGACTTGGTTGGTAGACTAAAGTGTCTTTCCTTGTTACTTAAAGTCTTGAATGCATGAATGTGTGAAGTGGGCTAG
AACTAAGAAATGGTGCTCTTTCTATAAATGCTAAAAGAGGAATTCTAGGCCAAGACTTGAATCGGCAAAACTAAGAAATG
GTGCCCTTTCATAAGTCTAGCTTTCCTAAGTAAATGTATAACCTTGAAGGATGGGCCTTAGGGCGAAGTTCCCTTCTTGA
GTGAGATGATAGACTTAGAGATGGATGGAGCCAGAGCGGCATGATAATCCTTATCTAAGAAAGTCAAATGAGCTATCCTT
ATGAACCTTGATTGGCCATGACTAAGAAATGGGGCCTTTCTTGGGAAGAGGTACTATGAGTTGGTTGAACTAGAAAAGGA
ACCCTCTCTAAGTACATATGTGATTGAATACTCTATGGGAAACAAGGCTAGCACCGAGTGGATGTGGTTAGGAATGTGGC
CTAGTTGAGTATGAGATTAGGCACAATGAACTTCCTTGGACATCTCCTAAACCATGTGCCTACATGGGTTGCGTACTAGT
TCTACCTTTGGCAAGTAGAACAACCTCCACAGAGTAGGATAGACTCTGGATTCCATACCTAGCTAGTATGGTCTATGTCG
GTTATGCCTATTCCCGTCATGTGGGATGTGCACTCTAGTTATTGGATAGGTTCTACAACGTGTAGGTAGTAGTATGTGAT
GCTATCTACACATGGCATGAGTAGGCTTTAAAGATACTAAAGTGAGTTCCCTAAGTCTAACAACTATTATATGAAAGTCC
CCTTATGTGCTTGAATGTCTCCTAAATGGTTTCTTAAAGAATGTTGGCCTATTAATGTTATGTTGTAAAGGAAATGTCCT
TATCTAAGGTAATCTTGAGGAACTCTTAAGTGTGCTTGAAGAGGTTGTCTGGGTGGTCACTTCTTGTCTTACTCAAGTGT
GTCTTAAGGTTATATTAGGTAGAGGTCCTATGGTAATGAAATGGTATATGTTCCTTTAAAGTTAAGCATGGGTTGTATAT
GAATATAAGTTGAGTATGTATACAGTTGGCTATGGTTTTAAATGTGAACATTGACTTGTATTTTGTCTCTTATACTTGTG
AAGTGAAGGTTTTATCAAAATGATATGAAAGCATACATTTCTTGTAAGTGTCCGTTGTGCATATTTTCTTGCATGGTCTT
CATACTTAGTACTTAATTGTGCTAACCCCTTTTCTTTCCCTTTTTGACTAAAGTGTAGGGATTTGGAGATGGTGACATGT
CATGGCTACTTGATAGGTTTCTAAGTGTTGAAGATGAAGACTTGGTGAGTCCTCATAGATTCGAGGACAATACCCTACAT
GTCCTTTTTTTATGTCTTTCTAGTATTTGCTTAAGTTTTGTATGGGCTTAATCCCAATGTTGTATTCAAAGTATTAGATG
GTTTGAGACAGAAGTGTATAAAGTCTACAAGTCTTCCGCTTACTATTTTAATGAAATGTCTTCCTTGTAAAGAAAGTTTT
TAATTCCTTATGGTTTTAGTGTCTATGCGATGAATGAATGCTAAGAGGCCTGTATTAGACCTCTTCGAGGTCGTGTATGC
CGGTTACGACTAGGGGGTGCTCCCGAGTTGTGACAAACTTGGTATCAAAGCATAAAATTCTCGGTATGGTCTTAGGTTGT
CTCATAACCACATCTAGTAGAGTCTTGTTCATAATGTGAAGCGCGCCACATTATGAATAGGAGGCTATTGGGTGCTAAGA
AAGTTTCACTTCTTCATTCTTTTAGTCGTGCCATGGAGTTTCTCTCTATAATATCTTCCCTTGTTCCTTATGTGATGGTC
CTTACAGAGTGACCTTTGAGATGTTGTTGCAAGGGTTGATGGAGAGGAATAGGTTGGTTGTGGTGCCAACTATGGCTTTG
TGACTTGATGAAGGTGGTGTGAAAGTTTGCGATGATGACTCTAGGTTGGATGAGTTGATTTATGGTTTTGTGTGTTGTTG
GTAGAATCCGACTTAGATATGTTGAGTTGAGGTTTGTTGAAAGAGATGATGGAGTGTGGTGTTTTAAAGGGCATAGGTGT
GATGAGTATGGAAGTTTAGTGTTGTGGTGATCCTACCATAGGGTGGAAGGAGGTGTAATTGAAAGAGTTAGTATGAGTTC
CTTCTAAGTGGGGGATGTTGTGTCTTTATGGTAAGGTTTTTTTTTTGAGAATCTTTGGTAGCCATGAGTTAGGCTTGAAA
GATGTTCTCATTATAATAGGTTTAGTGAAGTGAAGAGTTGGGTGAGAATGGTTTTTGGTAAGATTGATGGTTTCTCCCTT
GAGATTCTTATGGCATGTCCATGTTGACCTTAGTTGGGTTTACCCTTAAGTGGGGGATGGTATGTTGAGTAGTGAAGTTG
TTGAGAAGTGTTGATATCCTTACCTACTTCTATATGTGCTTACTCAAGCCTAAAACAAAGAGTTCCTAGAAGCTTGGATT
ATGTTTTGGAGTCTTATGTGAAAAAGAGTTTTCCATGGTCTCCTTATGTCATGCATGTTTTAAATGAATTCTTGATTAAA
TGAGAAAATGAGTTTTCATAAATTTTGTTCCTCATGTTATCTTGCATCTATGATGATGTGGCGTAAAGTGCTTCTATGAG
AAAGTTGCATAATGTTCAATTAGCATAAGTTGTCTATTTGCTTTATGAGGTGATAATGTGAGCATGCTTACTTGAGTTTT
GGAGAAGGTTGCATGATGTGCTTTAATGAGAAAATTGCATATTGTGTCCTTTGGTGTTATGATGAGCATGAGATGATTTG
GAGAAGGAAGTACCTCCAATGAAATGAAATGAGAAATAACAAAAGATAAAGATGATGCATAAGAAGTTAGTAGATGTTGT
GCCTACTTTCTTAAATCGCATGAAGTTGTGTGGGACTTTCTATGTGGAGTTGATGTTCCTCATTATTATTTGTATTGATT
ATATGGTTGTATGCTTGAATATGGGCTATTTACTTTGGTCGTTTTCCTTGAAAAGTGCTAAGTGTCATTCGAGGACGAAT
GTCCCTAAGTGGGGGATAATGTAACGACTCGGAAAAATAATAGGTTAAGCAAGAGCCTATTGTAACGACCCGAGAGCACC
CCCTAGTCGTTACCAGCGTATTCGACCTCAAAGAGGTCTTATACAAGCCCTTAGCCTTCATCATAGCATGTATCATAGAA
TAAAATTACGGAAAATTTAAAACTTTTACTTTGGAAGTTCAACTTCACTTCATTTATGGAAATAGAATCTAACTTCGTCA
CAATGTACCATCTAGACATAGAAGTATCGAAAATGGGACTTAGCCCTTACATCAATTAGAAGCCTAGAATAGGAAAGTAC
TCTTTCAACATAATCAAAAGACTAAACATAGAAGCTAGATCATATGGTCTCGTCCTCGGACTTGAGGACTCACCAACTTG
GGGAAGCAACTCCAAGTGCCTTGAAAAGTAAGCTTGAATCTTCAACGGCCCGAACCTAAATATGTGGGGAAAGGGGAAAA
ATATGGATTAGTACTACACAGGTACTAAGTATGGCTACTATGCATAAAAACCATTCGAAACATGCATAAAAGGACATTTA
GCCAAAACATGCTTTTAACCAAGTAAATCCAATGTGCACACAAAGTAAGCATCATGGCACCACCCAACATGATATCATCT
CAACATGTAGACAACCCAAGCAATACTAGTGCAACGCAAAGAATAGAATCCCATAACCCTACTCAAAGACAAGTATCACA
TTAAATAACCTACTTCATGCATACGTTCATAAGGTCATATTTCATCATAACCTACCATATTCATAATGATTATACATAAC
AAAACTTCAACATACATAAGTCATAATCATCATAATCATAAGAGAACACTACTACAACCATCTCTTAGGATCCCACAAGT
GCAATGTGCAAGAGAAGTCTCATACCCTCCCTTATACTATGTAGAAACCCTCAGAAAGTCCTAGTAATAGTTCACAACTT
TCATACCTTCATTTACTTTTACATTAGGGAGATATTTCCATAACCGACATAGACCATGAGAGCTACATGGAATCCGGTGT
TCTACTCCCACACCGAAAAGAGAGGGTTAACACTTGCCTAAGGTGTAACCATTCATACATAGCTATCTAGGTGGATCCAT
TAAGCTAAAGTCCTATGTGGGCACATAGTTAAGGGTCAAGGAGATTGCTCCTAGAAATCCTAACTTACTAAACGTGGGGA
TTTCCATCTCATGAGACAACACATACCGTGGGTAATACGGATTGCTAAACATGAGGAAACCCATGTGGGTAGCCGGACTT
ACTGAACGTGAGACCACCATCTCATTTACATGCACTTTCGGTGCTAAGCATCTAATTCCCTTTTTGTAATCATCTTTAGT
CATCACATAAGTTCACATTACTCTTTACTAGACTTTTATGAAAACATCTTACCGTAATAGCTCATATGTGTTTATAAGTG
AGTAACAATCCTTTCACTTTAGAAACACTTAGTAAGTGAGTAACCCTTTCACTTCACATTACACTATAATCATGAGAACT
ACCTTTCAATCATATAGCAATCATACCATAACATACATACATATTTCGTAGCTAATTCAAGAGTAGAGGGTTAAGGATGA
GGAAACTAGGTCATCAACACCACAACAACACATTAGGTATAGCATCATTACAATCAAACTAATTCACCTTCCATACTTGA
ATTCAAAGAAGAACCAACATTCATACCTTATTGCCCTTCCTAGGACATTCATACTTCAATCACCAATCAGTTCATAACCA
CTACATAATACAAGGTAATTCATGAAGTAATAACATCATCAACATCAATATAATCAATTGACATATTCAATTCATAGCCT
TCAAGGCTTTATTCAAAGACTCAACCCTAATTCCATAGAAATTATACATAACCTAGGGTAGAATCATCATACAAACATGA
ATTATATAACATCAACTTCAATTCATAGCCTTCAATCAATATCCAACACAAACTAGGGTTAGAATTAGGAAAGAAGAAGA
AACATGGGTCTCATGGGGAATTCTTCAAGAAACCACAAATACAACATAAATTCATTCATAATTGTTTATATAACATCAAT
CAAATTCAGTTTATAACATCAATTTCAATTTAGAAGGAAGACCCACGTTTTTGGATTGTAAACCTAGAAATTGGAGATTT
TGAAATTCATCTTGAAGGGACCTCTTGAGGAAAGGGATCCCAAGAGTGATAAGCAACCATACCTTAGTTTATTCCTTGAG
AACTGATGGGGGAAAATCGAAACCTTGCTTCCCTAGATGAACCTTGGTCTTCTTCTTCAATGGGGTTCTTAGTTGAGAGG
GTTTTGAGAAACAATGAGTTTGACTTGTGGGTTTAGTTGTGTGAGTTAAAGTCTTAGGGTTAGGGTCTTATAGTTAGGTT
TATAATGGTAATTAGTTAACTAACCACCCATCTTAACCCTTAATTAAATAACTAACTCAAACTAAGACCCCTAAACTAAA
ACTAGAACTTAACAATAGCCTGGACTTACGACCCTCCACCTACGGACCGTAGGTGGAGTTACGGACCGTGCTGGTCATCC
GTCGTTTTGTACTGAGGCTCCCTTTTGGGGGGTCAAGTCTCCCACAACTAAGTATAGACTCACGGCCATGACTTACGGTT
CGTCGACCAGTCTACGAGCCGTGAATCTTGGTCTCGTCGTTTGCTGCAGTTTTGCCAGATTTTGGGTCCATGTTTGGGTC
CTCCTCAAGGACCCCTAAGGGGTCCTTGGGGGGGTCGTACCCGGACGTTTTTGACCCTATGAACATAACTTAACTAATTT
AAACCTTTTTACAAGATATTTACCATCATATGACACTCCCAAACCTACCCAAAACCTAAGGGCACACTAGAACACATTCT
TCTCTAAATTCCGGACGTCGTGGTCGTTTTCTTGACGTTAAGACTTTTACTCTTCCAAACCAAGTCAATTACATTAGTTT
AGGTTTATAAACATCATTTTGACAATATTTTAAGTCATTATTCATAAGGTGAGGCTCTAACTTAAGTCATAGAATTTTCG
GGGTGTTACAATATCCCCTCCTTAGGAACATTCGTCCCCGAATGTCACTTGGACTTCTTTCTAGGGAGACAATGACTCAA
ACTAGCAGCACAACAACCAGTCACATCAACAACATCATGTCATCATATTATATAGGAATTAAATCCACAACATCACTATG
CTTAAAACTCATTACTTCGCATAAGTATAGGAGGAGCTACCTTCTCCTTATTCAATGAGCCTCAACATATATATTAAGCA
ATCAACAAGACATTTCTTTAACAAGACAACATCGAGCATGCTCATTTTAACTCTCATGAAGACAACATCACACAACATCT
ATGGGTGCAATTTCAACCATGAGAAACAAAATTCATGAAAAATCAAAAAGACAACTTAAGCATGAATTTTTCACAAAAAA
ATAAATAAAATATGCTCATACAAGAAATCATGCCATAATCGTCAACACACATGATTTTCAATTTATACCAAATTAAGAGA
AACTACTAACCTCAACTGTGGCTAGGGGTAGAAGGAAAAAGATGAGGGTAGCGGGACTTCATGTCGGCCTCGGCCTCCCA
TGTTGCACCCTCAACTAGGTGGTTTCTCCATAGGACTTTTACGGAGGCAACCTCTTTATTCCTCAACTTCTTAACTTGAC
GATCTAAGATTTCGACCGGAACCTCTTCATAAGAAAGGTTCTCATTCAGCCCTAAACCTTCCAGAGGGAGAATGGACACC
GGTTCACCTATACACTTTTTTAACATAGAAATATGGAACACCGGGTGAATCGGGGCCAATTCATTGGGCAATTTCAACTC
ATAAGCGACCTTTTCGACACGCTTCAAGATCTCATAAGGCCCAACATATCAGGGGCTAAGTTTCCCCTTCTTACCAAACC
TCATCACCTCTTTCATGGGTGAGATCTTCAAGTAGACCCAATCACCTACTTCCAATTCAAGATCTCTCTTTCTATTATCG
GCATAAGACTTTTGCCGACTATGAGCCGTTTTCAACCTATCTCTTATAAGTCGAACTTTCTCTGTGGCCTCATAGACTAC
CTCGGGACCAAGAAGAGCAAATTCACCCACTTCAAACCACCCAACCAGAGATCGACACCTTGTACCATAAAGTGCTTCAA
AGGGTGCCATAGCAATACTTGAGTGGTAGCTATTATTGTAGGAAAATTCTATCAAAGGTAGGTGGTCATCCCAATTACCT
TTGAAGTCAATGACACATGCTCTCAACATGTCTTCTAAGGTTTGGATGGTGCGTTCCACTTGACCATCCGTTTGAGGGTG
AAATGCGGTACTAAGTTTCACTTGAGTACCAAGCCCACTTTGGAAAGACCTCCAAAAATGGGAAGTAAATTGGGCACCTC
TATCCGAAATAATCGACAATGGGGACCCATGCAACTTCACAATCTCCTTAATGTACAACTTAGCATAATCTTCCACCGAA
TAAGAAACCTTGACGGGAAGAAAATGGGCTGATTTAGTCAATCTATCCACAATGACCCAAATGGAGTTATGTTGCCTACG
GGTTCGAGGCAAACCTACCACGAAATCCATATTGACATCTTCCCACTTCCAAGTGGGGATATCAATATCTTGAGTTAGTC
CTCCTGGTCCTTGGTGTTCGGCTTTGACTTGTTGGAAATTTGAGTACCTAGCCACAAATTTTGCTATGTCTTTTTTCATT
CCGTTCCACCAATAAATCTCACGTAAGTCGCGATACATTTTGGTGGCTCCCGGATGGATGGAGTATCGGGACTCATGGGC
CTCCTCTAAGATTGTCTCTCTTAGGCCATCCACATCCGGCACACATAACCTCCCTTGGTGCCTAAGCACCTCATATTCTC
CTTGAGAGAAAGTTTATATTGCTTTGTTGAGAACCGACTCTTTTAGTTCCATCAAAATAGGGTCAAGATGTTGCTTAGAC
TTCACGTCAATAACAATCGATGACTCGGAATTATGACGGACCATGACACCTTCTTTTGGGGAATCTTCAAGTCGGACACC
CAACCGAGCTAGCCTATGTACATCATGGGCTAACACCCTTTTATCTTCTTCCACATGTGACACACTACCCATAGATACAC
GACTCAAAGCATCCGCAACCACATTTTCTTTTCCAGGGTGGTAAAGTACACTTATATCGTAATCTTTCAAGAGTTCCAAC
CACCTCCTTTGTCGGAGATTCAATTCTTTTTGGGTAAAAAAGTATTGAAGGCTCTTGTGGTTGGTAAACACATCCACATG
TACCCCATAGAGATAGTGTCTCCAAATCTTTAAGGCAAAGACTACGACCGCTAGCTCAAGGTCATGAGTTGGATAATTCT
TCTCATACACCTTGAGTTGTCTCGAGGCATAAGCTATAACCTTACCATGCTGCATGAGGACACAACCCAAACCCACTCGG
GAAGCATCACAATATACTACAAACCCTTCGGTGCCCTCTGGTAAGGTCAAGACCGGAGCAAAGGTGAGCTTGTCTTTCAA
CAATTGGAAGCTCCTTTCACAAGATTCCGACCATTCGAACTTGGACTTCTTTTGAGTTAAGGCCGTTAATGGAGATGCAA
TAGATGAAAATCCCTCAACAAACCTTTGGTAGTAACCGGCCAAACCCAAAAAGCTTCGGATGTCGGAAGGACTCAAAGGT
CTAGGCCAACTTTTGACCGCATCGATTTTCTTTGGATCAACTTCTATACCCTCACTAGAAACAATGTGACCAAGGAAAGC
AACCGATCTTAGCCAAAACTCACACTTGCTAAACTTAGCATAGAGTTGGTGATCTTTGAGGACTTGCAAAACTATCCTCA
AATGATTCGTGTGATCATCCTCACTTTTAGAGAATATCAAGATAACATCAATAAAGACAATAACGAATAGGTCTAGATAA
TTCCTAAACACACGATTCATAAGGTCCATGAAAGCCGCCGGGGCATTTGTAAGACCAAAGGACATCACTAAGAACTCAAA
ATGACCATATCTTGTTCGGAAGGCTGTTTTCGGAACATCAACACCTCTCACCCTAAGTTGGTGATACCCCGACCTCAAAT
CAATTTTTGAAAAGTAACTTGCTCCTTGAAGTTGATCAAATAAGTCATCAATCCTAGGGAGTGGATACTTGTTCTTAATA
GTCACCTTATTTAATTGTCGGTAATCAATACACATACAAAGAGATCCATCCTTCTTCTTCACAAATAACACCGGTGCACC
CCAAAGTGATATACTAGGTTGGAGGAAACCCTTATCCAACAAATCTTTGAGTTCAGTTTTCAATTCCTTCAACTCCGCCG
GGGCCATCCGGTAAGGAGGGATTGAAATGGGTTGTGTATCCGGTAATAAATCTATGCCGAAATCTATCTCCCGTTCGGGA
GGAATCCCGGGTAAGTCATCGGGAAAGACTTCCGAAAAATCCTTCACTACGGGGACCAACTCTAAAGGAGGAATCTCGGA
CTCAAGATCCTTAACCTTCACAATATGATAGAGACAACCCTTAGAAATCAACTTACAAGCTTTTATACAAGAAATGATCC
TTCTCCTAGGAATGGAATTACCCTCTTTCCATTCAAAAATGGATTCATTAGGAAATTGAAACTTCACAATTCGGGTCCTA
CAATCTATGGACGCAAAACAAGCATGAAGCCAATCCATCCCCAATATAACATCAAAGTCTAACATATCAAGTTCCACCAA
ATCAACCAAAGTGACTCTATTGGGCAATGATATAGGGCAACCCCTATAAACTCTTTTAGCAACTATGGAATCACCCACCG
GGGTAGAAACCAAAAAGGGTTCATCTAAGGCATCGGGAAGCATATCAAAATTCATAGCCACTAAAGGGGTTACAAAAGAC
AAAGTGGCACCGGGATCCAACAATGTAAAAACATTAATTAAAAATACTTGAAGCATACCGGTCACAACATCTAGAGAGCA
CTCTTGATCACCTCGGGATTGGAGAGCACAGAAGCGATTCTTTTTTGGGGCATCGAGATTTGGGCCACTTGCTTGTGCTT
GAGCATTCTCCCTTCCTTGAGCCTTTAGCATAGGGCAGTCCCTCCTCATGTGGCCGCTCTTACCGCAACCATAGCAATTA
CCCGTGCCAACTAGACACTTGCCATCATGCTTTCGACCACACTTTGCACAAATAGGCTTCCCAACATAAGGACCACCACC
TCTTGCTTCTTGAGGTTTAGGGGTAGACACTTTACCTTTGTTGACTCTTGGCTATGTTCTGCCTACGGGGCCATATGGAT
AACTAAAAGGGCTATATGTTGCCTACGGGGCTATATTGATGCCTAGCAGGGCTTTGAGTTGCCTACATGGCTATATTGAC
GCCTAAGAAAGCTTTGGGCTTTCTACATGGCTATGTTTTTACCTAAGAGGGCTATGAGTTATCTATAAGCTATGTTGATA
CCTAAGAGAACTATGTGCTGCTATGGGGTTATATTAATGCCTAAGAGGGCTAGGTGATTGCCTACAGGGCTAGGGGACTA
TCGATAGGGGTATATAGACTGATTGACACCTTTCGGGCTTATTGGGGCCTGAGTAGGTGGTCTTGTGTGCTGTTTGTACC
TGTCGAGCTTATGGGGGCTCTGTTAGGTTGTTGTTCTATTATTTTTGATAAATTTAGATTTATGAGCAGGTCAGTACACT
TATTTTATCCTTGATTTATTTATCGGATTAATCCAGTATATTAAGATACTTGATCATAGCATATTGCCTTTCATACTCTG
TACATTATTTTGTACTGACGCCCCATTGCCTGTGGGCACTGCATTCATGCATGCAGGTCCTGACAGACGACTGAGTAAAC
CTCCTCAGCAGCAGGATTGACTTCTATCCCGTTGGCTAGCCCCTTTCCTCCGGAGCTGCCACTGTTTGGAGGTTTGTTAG
ATTTTGTTGTACATATTTCTATGGGTAGGCTGGGGCCCTGTCCTGCCAATCGTTAATACTTTTAGAGGCTTGCAGACTAG
TATGTGGGGTTTATAACTATGTTATGGCCATGCTGGCCTAATTTGTTGGTTTGGTGAAGCTTGTTGGTTGTGTGATGCGT
TTTCTTGTTATATACATGCTTTCAGTTTTGGTATAGAGATCATGGTGGCCTTGACGGCCCAATCAGGACTTCTGTGCTAG
TTGACAATTTCTTTATATGAACTCTTGGGAGTAGCTATTTCTTTTGTTGATCTGTTGACAGGGGCTTTGCCGGCCGAGGG
CTTAGTTTTAAGCCGAGATATACTTGTTTATTTTCTTAATTGCATGTGACTGCCATGCGCTAGTAGCAAATGGTTCAACA
GGGTCGGCTCGGGCCTGAGTTTTGGCATTAGGAGTCAGTTGCACCCCTTGAGTTTGGGGTGTGACATACGTGAACTTGAG
GTTATATCCCTTCACACTCTTACCTCCTTGGCGGATGTTGATGAATTCTTGCATCTTCCTCTCCCTTAGCTCTAGGGGGA
AAACCTATCAAGGAAGGCCGCCTTGAACACTCCGCAATCAATCGTGCCCGCTCTAATGGACCTCTTTTCCTTCCTTTGCT
CATGCAACACTTGAGCCATGTCCTTGAGTTGGTATGCGGCTAGTTCCGCCTTCTCTCTTGGAGACACTCCCATTGCCTCA
AGCACCTTAGACACCTCTTCAATAAACCCTTGTGGGTCTTCATCCACTTTGGAGCCATAGAATGTAGGGGTATTTATTCT
CGTGAAATCCCTAATCCTTGAAGCGGTAGTACTTGCATTGGGGTTCACTTGGACCCTAGCATCTCTAGTGACTTGGGCCG
TTAGAGTATGAGTTAAGGTTTGGAGAGTTGTTCTTATCTCCACATTAGTCATGGCCCCCTCACCAATAAGATCTTGAGGA
TTTTGAGGCCCTTGAGGACCTTGGAAAGGAACTCCCTCATCTTGAGCAATCTCTTCTTCCACTCTTCTTGTGGCCGCTCT
TCTTGTAGTCATATCCTATATGCACAAGAAAAGGGTTAGGAGAATGACTTCATAGAGTAAAAACTCTAAGGCACGATTAA
TGAGTAATCAAAGAAGTGAAAAGTTCCTAAACATCTTATAGCCTCCCATTCTTAAGTGTGGCGCGTTTCACACTTATGAA
CAAGACTCTACTAGATGTGGTTCCTGAGACATCACTCTAGAATCTTTCAAAACCTTAAGCTCTGATACCAAGCTTTTCAC
GACCCAAGAGTACCCTCTAGGCATGACACGGCGTAATTAACCCCGAGGGGGTCGCATACAAGCCCTTAGCATCATCATCA
CATAAAGACACAGAAAAATATGGAAAAATTAAAAACTTTTACAGTATAAGTCAATTCTTCATATAATAAAAATAGGACAC
TAGACTTGTCTCAATCACCATCTAAACATAAGAGTACAAATAGGGAAAAAGCCTTTTACATCAATAAAGTTCCCAACAAT
GGGAAATACAATATAGTCTAGAACATAGGAAGTAAACTAGAAACTAGAAACTAGAATAAATAACAACTCATCCTCGAACT
TGAGGACTCACCAAGCCTAGGGAATAGTCAACCCAAGCTTCACCTTCAAGGAAGTAGGAAGTATCAACGATTGGAACCTA
CACTCTTAGTAAAGTAGAAAATATGGGTTAGCACAATGAACTGTACTAAGTATGGACACCATGCACAAAATCCTTAAAAC
ATACATAAAAGGGACATTTAATTGAAATCATGCATTTAGTTAAGCTTAGAAATCATTATGAACATCTACAAAGAAACATA
AGTCAATTCAACATATGGGCAACCCAAAGCCACACTAGTGCAATGCAAAGGTAAGGACCCATAACCCTACCAAATGCTAA
GTATCACATTTAGTTTACCAACGATATATATAAAAATGAAGACATTTATATTCATAACATCCATACATACCTCCTATGCA
TTATTCATAAGTCATCACAAAATAAGAGAACCTTACTAAAACCCCTCCTAGAGTCTACTTGTGCAATGTATAAGTGAAGT
CGCATACCCCCACTCACACTAAGTAGTACCCCTTAAGAAGTCCTAGTTAAAGTCCATGTTCTTACCATAGTTCATTCATT
ATCATTTGGGGAAAGATTGCATTAACTGACATAGACCATGTGAGCTACATGAAATCTGATGTTCTACACCCACACCGAAA
AGAGGTGTTCTACTTTCTTAAGGTAGAACGTACATTCTAGCTATTTAGGTGGATCCACTAGCTAAGACCTAAGTGGGCAC
ATAGTTATGGGATAGGGAGATTGCTACTAGACACCTTAACTACTAACGTGGAGGTTTCCATCTCATGAGACACCATATTG
GGAACCCAACTACTAGCGTGGAGGAACCCATCTCATACTCCTATCCACTCGGTGCTACGCACAACTCCCCTTCTAAAGTC
ACATTAAGCAATTACTTAAGTTCATAGTCATAAAAGAGTGTATTAGACACTCATGTCAATATATCATCATAATAACTCAT
AGGTTTCTTTAAGTGAGAATTCTCCTTTCACATTTAGAAACATTAGCATGCGAGTAAACCTTTCACATTGCAATAGAAGT
GTGATCATGAGAAGGTCCTTTCAAGCAACACCACAAGCTTACCATAAACATATATACATACATGCTTTATACATAATCAA
GTGTATAGGGTACAAGGGAAAAGGATCTTACATCAATACCACCACACTAGATATAGGATCATTATTATCCAAGTAATTCA
CATAGTCACGTAGAAGCAATATCAACATACACAAACCCTAGTCAATTGCCCTTCAAGGTCATGCACCAACATCAACCCTA
ACATTATAGAATTACCACAATAGATAGAGGAATTTCATGATTCAACCATCAATTAATCATAAACATAATCAATTACCAAC
TTCCATGGCCAATCAAGTCACATCTTAGTTCAAAATTTAGGAAGAAAGGGAAACCATGGGTCCAAGAGATATTTTTATCA
AAAGCCATCAATTCTACAACAATCTAACCATAAACCATCATAATTAACCACAATAGATCATAATTGAACAATAGAAAATC
GTTTTAGAAGAAGACCCATGTTTGGAGTAAAACCCTAGATTTTGGAAATCTTAAAAAACACACTTTGAAGGGACTTCTTG
GGGGATAGCTACCCAATAATGAAGATTATCCATACCTTAGGTTGAATTCCTCATGAATTCAGAGAAGAAAGACTTGTTCT
TGGTGACCTAGCTTGACCTTTGAGCTAGTTCTTCAATGGAGTTTAGAGAGAGAATATTTTGAGAGGGAAGTGGGTTTGAT
TTTGAGTTTGTGAGTTATGAGAGTTAAGAGACTTTTTTAATACCTATCAATGCTTTAATATACTTAAAACAACTAAATAT
AATTGTCCCCCACCCTAACTTAATTAATTAGCAACTTACGAAATTACCCCTACCTAGGCAGATTTGAGGCAGCCTTCACA
GGCCCCATTCACGAGACCCCATCCACGGGGGCATGGTTTTAACCATGGATCGTACTGGTAACTCATGGTTTGGGTTAGAG
AAGGGAGGATGAGGGTCTTGGTGAGGAGATTTAGTCTCAACTCACGATACCCTTCCACGGAACGTGAGTTGGTCCACAGA
CCATATTGCACATCCGTTGAATGGGGCTACGACATGTAATTTTTAGGACCCTCTTGATGAGGTTAAGGCTGGACTCACGA
CACCCATCTATGGGGCATGAGTCAGTCCACACCTCGTAGTCCTCCCTTCGTTGATGGGACTGTTTTTGGACAATTTTTTA
GCGGCCCCTTGGGAGGTCCTTGGGGGGGTCATGCCTTGATGTTTAGGGACTAACACCTTAGTACTAGGTTAGGGAAGCTA
TTTTACGACTCTTATCTTGACGTTAACCCTATTTAGGACGCTAGATTACATGTTAGGCTCTAGCTTAGGTCATTAGATTT
ATGGGGTATTGCAACAAAGGCGTAGCTGACCAACTTTCTCTGGGAGGTTTGATTCAACAACCTCACATTATAGAAGCCCA
ACTTCTTGTTGGTATAACCAAAATTAATCATGTTGGTTCACCCGCGAAGATCAGATCTCTTCTCTCACTTTCAAATTGAC
CAAGGAGTAGCTTGAGAAAGACCAAGAGAGGGACCAAAACATGGCAAATATGATGACCTTACTAGACATTTTGGCCAAAA
AATTGTCATGGGAGCTGGTGCTAGAAGTGTAAATGCTATAGGTGTTGGGGGTGTAAGCCCTGATGAGGACAAGTTTGAAG
CGTTGTACAACGAATAAGTGAACTTCCTAGCCAACCAAGGTGAATTTATTGTGCTAACTACCCAAGGCAGTGTGGTAACC
AAGGTTGGAACAGGGATAAAGGCTAGAGAGATCATGATAGAGAGTGGAGGGATCGTAACCCCACTTGGAAGAAAAGAGAT
GGGGAGAAGAATAGGAATGTTCCTCCCCACGAGCGCCAAAAGCCCAATGTTTTTTAGGGTGGCCGGTCTGAGGATATGAT
TTCTCGTATTCTCAGTAAGGTTGAGGTCCGATATGATTTTGAAAGAGATTAAGGAAGATGTATGGACCCTCAACCAGACT
GTGACTTCTCATTCCGTCTCTATCAAGCAGTTGGAGACCCAAATGGGTCAAATTTCTTCCCATTTAAACCCAAGAAAATA
AGAGGGGTTGCCTAGTGACACTATGGCGAACCCCAAGAATGAGGTTTGAGCGAGGACTTGCGTCATGCCACAACGTTGAC
TAAGGCGCTGCTTGGGAGGCAACCCAAGTTTTTATTTGCTTTATTTTTGTTTTTGGAATTATCATGTGTTGATTGTGCAT
ATGAAAAAGTGGAATGTGTTTGAAATGTGCAGATTGGCGAGTAAAATGTCCGATCGGCGACTCGCCGAAGAGGTTGACAA
GATCGACTTAGACCACCGTTGGACTCAAGAAATCATTAGGTTGGAGTTTGTAAAACTCGGCGGGCCCATGGAAAAGTCGG
TGAATCGCCGAACACATTGGTGAATCACCGAACGGTGAGCCCGACTTTGTCCACCATTTGGATCCCCATATTAACTAGAG
GTCCTGTAAAACTCGGCGAGGTAAGTAACCACTCGGTGTGTCGCCAAGTGGTTTGGCGAGGTTGACTAACATCGCCGAAA
GGGAGCGAACTGAACGGTTTTAAAAGGCCAAATGTTTAAAAGTTCAAACTCTTTCACATTTCGTCACTTTTTAACTTCAT
ACAATCACACCCGCATTATATTTTCAATATTTTTGCACTTTTACCACTTTCTAGTCGTTGAATCTATGTTCAAAGTTGGA
CACTTTGCTTCCTAGCTTTACAAATTCTTCTATTCAAAATTAAAGGTTGGTTTTCCGAACCCCAAACTCGTATTTAGCGG
TTATACTCATTTGCAATTGTATTTTTCTTAATGATGTGTGATGGGCCTCTCTAAAATCATATTTGTGTGCTTGTGTGCCT
GGTTTAATTTCAATATCATGCCTAAATTGGCTAATTTGTTGATTTCCTGAAATTTGTGCCTTAAAATTGATCATTAATTA
TTGGGTTGTGCTTCATTTTTGTTGAGTCTAGTTGTGTGAAGTCTGAGTAACCCATATTCGTTCTAAATGACGTGATTTGC
CCAATGATAGAGCATTTGACGTCATTCTTAAGGGCTAAAGTCGTCAAATGACCAATTTTGGCCAAATCAGGTAAAGTCTG
AGTACCCCGGTGGCATGGGTCTTATGGGTCTAGATTTAATTGAATAAGTGCATGGTTTGATTTTGTTTTTGGGGGCTGCG
GGGTTGATTTTGGAAGTTGGGGTTGAAAATGGCACGTTGGGCAATTTGGCGAGCTGGGTCGAGCTCGCCGAACCACTCGG
CAGTTCGCCGAGTCCCCCTTTATCACCTTTAATTTCATGCTATTGTTGAGTTTGCGTTCTGTAACTTTTGGTGAGAAGTT
GGAGTTTGTCGAATGCACTCGGCGACTTGCCTAATGTCTTCTTTGATCGCCCTTTTTGCGCCCCTAACCCCTAAAATGCA
CTGTAATTTTCGGCGGGCTAATTTGTGCTTGCCAAATGATCTTGGTAATTCGCCGAATTGGCTTTCCCATCGCCGACAGG
CTATTTTTCTAAAAAACATTGAGCCAATCCTGTCGGCGAGCCCGATCTGGCTCGCCTAAGTGATTCAGTGACTCGTCGAT
CGGTTCGGCGAGTGTGTCTGCATCTTTATTTCTGCAAATTTTCTTGGATTAATTCTAACACTTGTGTTGTGTTTTGCTGG
AATGGCTAGACCAAAAGTAGCAGGCGGAGACATACCGCCCCGCAAGAGGGCAAAAGGAATTACCATGAATGAGGATGCAA
TTGCATCCCGGGCAAAGGAAACCAAACTACCTACCGCAGGTGGGAAGGGAAAAGGGAAAGGTAAGGGACCTGCTCCTGCA
TCCCCGGAGGTTAGCTCCGATAGTGACGGGATATACGCCACTTACCTCAACACTTCTGAGAGTGAGGGTGAGCACCAGGA
TCCTCGAGCTACCACTTCTGAGCCTGAGGATGATGAGCTACTGATGGCCAGGAGTGCTGAAATGTGCTCCAAGAGGATGC
ATGATCCGTCTAGGGTCAGGGTACCTTAGACTCAGACTCCTCCTCTTGTTCAAGATCAGGTTGTGGTCCCAGCACCACCT
GCACAAGTTCCTCCTCCCCGGTCTATGAACAAACTGAAGACTGAGGGATTGAGGACCATCATCGAGGAGAAGAGGTTGTC
TACTAATGGAGTAATAGATAGACATTCAGAGATTATGAGCTGCTTGAGGTCCCACAAGTACCAAATATTCACTAGACCCC
GTGGCCCTTACATTCCAAACTGGGTCCGGGAATTCTACAGCACCTACGGAGCCCTAGTACCACAAGGGAAGAAGCCGACC
TCTAAATTCAAGTCGGTTGATTACATGGTTATCAGGGGTAAGAAACTGAAGTGTGATAGTGATGTTATCAATGTAGTTCT
GGAGTGCTCAACAGAAATTAAGGATGGTTGTCAATACATGATCCAGAAAAAAACATTTGAAAATATGAAAAAGTGGTTGG
CTCCTCTAATATCAGACAGTACTCCTCAATGAATCGAGGTTGGAGCACCTATTGAAAAAAAGGACCTCAATATAGCAGTA
CGGTACTGGTTTGGCTTCATCAGCAGTTCGATAATATCATCCCAGAATGAGTCTATCCTCTGCCACGTGAAAGCAGCTTG
CCTTGGTTGCATCATTGATGTGACAAAGCTGAACTTGGGTATGATCATTGCACAGGAGATGATCATGAGGGACAAGCAGC
GCCAAACCTCCCTTTCTTTCCCAGTGTTGATCACTGAGTTGTAAAGATAGGCTCGGGTGCCTCGAGATGAAAAGAAGGAT
GTGGAAGTGATTCCCATATCTTCTACTGATATTCAGCATATTGAGGCGGAGTACTTGAAGTATGAGGCGGAGTACTTGAA
GTATGAGGCGGAGAAGAAGAAGGTAACCCCGGTGGACACCTCCCCGATTGTTGATACTGATAAATTACTTACAGAGGCAC
TATTGCCTACTCCGGACCGTGGGCCTTCAGGTATATCTAGTGTTGCTCCTTCTGTGACTCCTAGTTCCTATATCGCTCCC
CTTCTTCCTAGGTCTACTGTTGTTGTTGCTGCTTTCTGATCTCCACTCACCCAGGCTATGATACTACAGATGGGGCAGCT
AGCCCATTCTGCTGATAGGCGTACCTCTAGACTTGAGGCCATAATCCCTGAGATGATTGAGAAAGCCCCTGCTACTACTG
TGACACCTCTTAGTTCATCTATTTATGCCTTTGTTACTGTTGTGACACCTCTTAGTTCATCTATTAATGCCCTTGCTGCA
TGGATAGCGGTGTGTGAGCAAGGCTAGGGGTCACTGAGGAGGTGACGAATCTAAAGGCTGTTATTGTTGAGCTGGGAAGG
ACATGGACCAGTTGAAGTCCACTGATATGTCCATGATTTTCAGGATGGTGGAGATCCCCAACATGCCAGCTGATACAGAT
ATGCCTCCGGCTACTACCGGAGATGGGGTTCGAGTTGAGGAGGTGGTTGCTTCTGAGTGTGAGGCTGAGACTGATGAGTA
GCATCATGGTGTTGATAAGAAGGCTTTTTATGAAGGCCTTACTGAGATTTATGAGGCCATGATAGATTCAGTTGTGCAGA
TCTCATTGGCAGACACACCCATGGCTGACCCTAGTGGAGCCAGTAGTACTGATGTTACACCGGGCACTAATGCCCCGACA
GATGGAGCGACTGTGTAGACCTGACCCTTCTTTACCTCTCTCTTTGTCATCTTTATTGACTTTTCACTATTTTGTTGCAT
TTGAGGATAAATTGTTTTTTATTTGTGGTGGGGTGAGGTATTTCCATACCTACCTCTTGTGATTGTCATTTTTGTTTATA
TATTGGGTTTTTGTGCTGTAAATTGTGTTTTCACACTGTTTTGTGGATGTTTGAGCTTATGGCTCCTTATTTTAAATGCA
AATGGTTTTTGTCCCTTCTGAAAAATTTTGCCACCTCTTGTTGTGTTTGATTATGGCCGTTCTTGTGCAAATTTGAGTAT
CGGTTATGATCAATACCGATGACTTGAATAGTGCTCTTAATCGAACAAAAATGAATGTGCGGCTATGATGAGGTCAAATG
AAGTTGCATAGATAATATGTGAACTTTTTGCATTCTTTTTGTCACTAGTCGATTATCGAATGAATCTCTTATGATGAACA
TTGCACACTAGTGAAAGTGTGGAGTCTTGTTTGATAGTGGTGCCAATGCCTTGTGTAATGAGCTTACCGTGAACCTAGTG
TGATGACACCTAGAATTTGCCCCGTTGGTCCGGTTGACTAAGTGATGCAAGCTCTTGAAATGATCTTAGGCAACAATTTT
GAAGAGTGAAACAATTTGACAATATACCTCTTTTGTGGCCAACCTTGTGAGTGTGTGAACCTTGCTTGAACCCCCTTTGA
GCCTTATCCTTTTCTGAGAAGAAACTTGAGCAAATGAGACATCTTTTTATCCATTCACTCATAATCCTCATGCAGTGTGG
TTTGTTTGAATAGCCAACTTAGGCCAAAAGCCTAAGTTGGGGGTGTGATGAAAAGAGAAAGTAAATCAAGAAGTGCAAAG
AAGTCCCCCTTGATCCATGGTTTTGAGAAAGATGGAACCCCTCCATACAAAAAGAAGAGAAAAGAAGAATGAAAAAGAAA
AAGAACAAAAAAGTTGTGGAATAAAGTTGTGAAAGTTGCAAAAGAAATGGGGTGTCCAGTATTCCATGAAAAGTGAATAA
TGGGGTGAATTTTGAGCATGAATGAGAATGTTGATGAAAAGGAAAGAAAGTGATGTTCATACCACATTTCATGAGGATAG
CAGCCACCGAGCCTAAATGACCATACATTTGCACTCAGCCCCGTTACAAGCCTTTAAAAGACCTTTTTCATCTTAAGTGA
TCTAAAGCGAATGTTGATTGGAAAATAAGGGAAAACCTATGGGTGAAGTCATGCATGCGTTCATCTTTGTGAGTGTGAGA
GTTGTATGTGATTTCGAAACTATAAAGTGTTGAACCATTGTGTGTGAATATGGAATCATCTTTGTGTGAGGGCATTTGAG
TACCTTTGTTGAGCTTGAACTTGCATTTGAAGCAAGTATTGTGAAGTTGAGAATTTTTTATAATTGTGAGTCACCACTTG
ACTCTTTAAGTGCACAACTGATCCTTGCCTGATTAAGTTGAGTCTTGTTGTATGCATTCATGATTGAGTCTTGTTGAGAC
ATCCTTTTTGAACTCCTGAACTTAAGTTTTACTTGAGGACAAGCAAAAGTATAAGTTGGGGGTGTTGATGAATCTTGGAC
TCATTTAGGGCTTTATTTATATAGATTTAGTGTCCTCAAATGCTTATTTTAAGCCAATAACTGATGTAAAACCCTTGATT
TCCATGCATATGGATTGAGGAACAAAGCAAGGACACTGATTTGCAAAAAGGAACGAAGCAAGCTGAAAGAATAAAGAAAA
GCAAGCATGGTGATCTTCAAGTCCACTTAGCGAGTCGCCGAATGGCTACTTGACCACCTAAAGTTCCAGTGTGCCAAGCC
TTGAAGGAAAGAACCAACTTGGCGAGAGAAAGGACCAGTCGGCGGATCACCAAGTGGTTCCGCGATGCAATGTTAGATCT
CCCAAAGTTACATACCTTAAGGATGCTGAATGACAAGGCAGAAAGGCGATGAAAATGACCAAAGGGCGGATCGCCAAGTG
GTTCGGTGAGCCCGACTTACTTCACCGAGTGACTCTTCGCAATACATTTTTGGCAACTATAAATATACTTTTGAACATTT
AGTTTAGTATCAATTACTCTTTAGAACATATTTTTATTAAGTTTTGAACTGTGAGACAAGTTTTCTCTAGTTTTCCTTTA
GCTTGGGAGAATTGAAGTTTTTCACTTTTGAGAAATTGGAAGTGGGTCTTTGAGATTCGAATTGGACCATTGTAAAGACG
AAATCAATCTTACCTAGTTGATGGAAACTCAAGTTGGTAACGATTTTTATCTTTTTATAATGTCTAGCTAAAACCCCAAT
TCTTGGGGTGTGATTATGTGATTATGTGATTATTTGATTATGGGCTGATTTAGTTTATGGGTATTGCTAATTGTTAGTTT
AAATGCTATTTAGAAGTGAGTTCAATCAATAATTGTGGTTTAGTTTAAGAATTTTAGTTGCAAATGCAATTCTGCCCTTG
TGTTTTTGGCTTGCTCGAGAGAGAGGTTTTAAAATAAAGATTATTGATTGATGGTCTGTGGGTATTGGGTTGTCATGGGT
TCAACTCGAGTGAGTGAATCTTAAACACTTTTCCACACATTCAGCTTGAGAGTGTGAATGGACTAAAGGGTAGGCTGTTC
TTATTTTGCATGCTTGTTGATGTTCGAGAGAAATCAACTTGATTCGGGGTAAATTGTTCGAGAGAAAGTTTACTTCCTCT
ATAGTCTAGCTTACTCACTAATATTTATCTATTTTTTAATAGTTGCAATTACCCATTTGTCTATATTAGCCTATAATCGA
ATCACATCCCAAGAACATGTCTTACTGTTGTTAACTCGTATTGTTTATTATTGTTTGTAGTTGATAATTTCAAACCAAAA
TCCCCCATTTGACATTCGTGTCACCACCTGAATTGAATGATGTCTTTATTCGATAATTTTTATTCCTATGACTGATTTGA
CCATGTTCACACTCTCCTATTGATTCTCAAACACGTACCACTCCCTGTGGGATTCGACCCCGACTCATTTAGTTGGGTTA
TATACTGACTAGCGATCGTTGACACTTAGAATTGGATGAAGTGTCCTTGAAACGTCAATCATTGTTCATGTCCATAATTC
CATATGAACTCCATAATTTGAGCTTCTTTGAGAGGAGTAGTATCTCTAAGTTCAAATTCTTGAGTATTGAGTTCCTAACC
CTTTTTGAAACTATATTTCATAATTATGGATCACCATATGTTATACATGGAGGTCCTTGAGTTGAGTCGGTCTTGCCCAT
AATTCCGCATGAACCCTATAAGTCGAACATTCTTGAGATGAGTAGTATCATTCATTTATTGAGTTCTGGAGTTACTGAGT
TTCGAGTATTGAGTTCTATAAATGGTTATTGAAACCCTTTGAATTGAGTCGTTCACATCCGTAATTCAGCATGAACCCTA
TTTTGAGAAGACTTTTACAATTATTTATAATTTGCTTTAAGACTTGAGTAAACGAGTATGAGGATTGATATACCGTGAGT
TTACGGTATTTCTAATAAATTTCACTTACAAGTTGTGTGTGTCTAGGGCCTTTTTATATTGGTTTTTATGGTTTTTATCA
TGTTTTACAGGAAAGGTGTTCAGGTGCGGAAGTTAGAGACAGCTGAAGGAAATGCAGAAAAAGGGCATCCACGGAGGTGA
TCTACGGACCGTAGGTCCATCCACGGTCCGTAGGTTATGACCGTAGATCAGCAGGTATGGTGTAGAGGACAAATCAGGGA
AGTTTGACCAAGTGTGGAACCACGGTGCAATTATTGATTTCCCAAGTTCGTTTTGAAGATTTTGGCTTTGCAATTCAAGT
AAAATTTCTGGGTTTATTATTCTCTCTACGTAAGTTCATGATTTCTTCATCTACAATTATGAATTGTGTTCTTGCCAATA
TGAGTAACTAAATCCACAACTAGGGTTGTGGGAACCATGATCGATTAACAAAGTATGAATAGTAAATAAGCAATTCTTGA
CTAGTATTTTGCATGCATTGATAATTCTTTCGTTTAGAAGTCTTTTTAATGGTGGCCAACGTTAGAACTCGCCTTGTTAC
TACTTGCCGGACAAATGAGGTAATTAACAAGAAAAGAATTATCAACATAGATTTAGTGTGATACTATCTAATAGGCTTGT
GTCGATTGGTGCGAAGTAATAACTAAGCCAAACATCGATTATGATGTCTAATATGAGGTAAAGATAAGGGTTAGTAACTT
ATACACACGTAGCCGGACCAAGGTGCGGGGTGAAATTCTCTAGATGTCGGACCAAGGATTTAGAGATACCTAACTTATCA
CTTTGCATGTAATACACTAGAAAAGGGTTGCTATTGCTAGGATTACTGCGTTATGAGATTGTGGGGAACACATATACCCT
AGTTATTTCTTTTATCTTGATAACAACCAAAGCTGAGTTTGATTATTGATTAGTTATTAAGTTCTTACTAGTTGTTTCAT
ACAAGCACAACCCCCCTTTTATTACCTGTTTCTGGAAATAATTTGACTAATTGAATATAATTGTTAGTTAAAGTAAAGTC
TAAACCATTTTCCTCGTGGGATCGATCCCAACCTACAAGTTGGGTTCTTTACTTGATAACGATCGCTTATGCTTCTGTAA
GGAGGTGTAATTTGAGCGTATCAAATTTTGGCGCCGCTGCCGGGGAATTTGGCTTTTAGATTTAGTTTTAACTACATTAT
TGAACGTTAGTCAAATATTTCCTAATTTTACTTTTTTTTTCTTTTTGTTTTTGTCTCTCTCAGGTTCCGACTCTAGTGTA
TGCCAAGTACACGGAGCCAAGGCGAACCACTTACTCCGTACGATGCAGAGTTGAACAGAACTTTGCGAAGAATCAACAAT
CAAGGACTTCCAGTTCATCCTATCGGAGGAAATCTAGATGAAGCAGTTGAGTTACAGCAGCCAAGAGTAGTTGGTGGGGA
AAACCGAGGTCTAGCTGAAAATCAATTGGGAGATGCAGTGAGAGTGCATGGTCCACCAGGCCCACAACAACATGACAACT
ATCGGGGCCACATTGACATAGCAGACTCCGATGGACCCATTGTCCTACCTCCTCTACCTCCAGGGTACACATTTGTGGTG
ACTAGTAGTTTGATGCAGATGCTTACAGTAAGAGGCTTATTTTCAGAATCGCCATCGAAGGATCCACATGCTCACTTGGC
CAAGCTAAGGGTGGTTTGCAAAAGTTGTGTAGGGAGACCAGACTTGGATATGAATGTCATTGGATTACGAGTGTTCCCTC
TGTCACTGACAGGCGATGCTGCAGTATGGTTCACTGAGCTTCCTTATAACTAAATTTTCACATGGGACCAACTAGCAGAG
GTGTTTAAAGCAAAGTACTATCCAGTGTCTAAGAAGCTCAATCCCAAAGATAGGGTCAACAATTTTGTGGCATTACCTAG
AGAGTCTGTGTGTAGCTCGTGGGACAAATTCACTGCTTTCGTAAGAAGTGTCCCAAACCACCGTATTGACGACGAGTCAC
TGAAGGAATATTTCTATCGAGGATAGGATGATAACAATAAAGCAGTACTTAACACTATTGTTGGAGGCTCATATGGTGAT
TGTACATATGCACAGATTGCTGAAAAATTGGAGAGGATCTCTCGCAACAATAAAGGGAGCACTAGGAGGTCAGATACTGG
GAGAAACAATTTTGCCGTTCATAATGCAACTGTTAACTCTGCAGATGATATTCGTGAGGAGATGGCTCAGATGAGGAAAG
AGTTGGGGTTGGTATTGAAGCATGTGAGTGGAGGAGCAAAAAGGGTAAATGCTGTAAACTACTTAACTAGAATGCCACCA
CCAGTTGAGGAGTGTTACTATGAAGAGGACACTTATGCGGTGAACGATCAGACGGGGGGTTTCTGACCAAATGCCCAAGG
ATCCAACACGGAAAACTGGCGCCAAGGTCAAGGGAACCAAGGTCGGAACTATGGAAATTACAACCGAGAGGGTCACTATG
TCCGAGATGGGAACTTCAATCGCGACAACAACTATAACATGAACAACTATGGCAACAGAAACGATCGGGTTGGACCCTAT
GTTCCCCCTCAAAATCGGGAATCTGGTGCTAGGGAAGCTGGAGGTAATATGACGCGTATTGAAGATATGCTGCATAAGAT
GATGAGAAGGTTTGATGCGACTGATGAGAATGTGAAGGAGATGAGAAACGACTTATCTGGTATTGGTCAAAAGGTTGATG
CCCATGCAGTGTCAATAAAGCATCTAGAGCAGCAGATGATGCAGTTGTCTATTACAGTGAACCCGCGTCAACCTGGCACT
CTTCCTAGCAACACTATTCAGAATCCAAAGAATGATGGTCATTGTATGGCAATTACTACTCGAGGGGGTAAGCAAACCAT
AGATCCACTTATGCCGTCTGTGGTGGATACCGAGATTAGAAAAGAAGATGATGTGGTGGAAGTTAGAGAGGAATCGGAGG
TTGTGACAGAACAAAAAGTGGAGATACCCCAGAAAGTGGTCCCCATACCTAGACCTCCACCACCTTTTCCACAGAGGTTA
GTGAAGAAGACTGAAGATGGTAAATATCGTAGGTTTATCACTATGTTGAAGCAGCTTTCTATCAATGTCCCTTTGATAGA
AGCCTTGGAACAAATGTCTGGATATGCAAAATTCATGAAGGATATGGTGACAAAGAAAAGGTCTGTCAGTTTTGAAGATG
ATGATAGATTGCAGCATTGTAGTGCTATTGCTACAAGATCTCTGGTGCAGAAGAAGGAAGACCCTGGTGCTTTCACAATC
CCATGTACTATAGGGTTATTACACTTTGCTAAGGCATTGTGTGATCTTGGTGCTAGCATCAATCTCATGCCTTAACCTAT
TTACAAGAAGTTGGGTCTGGGAGATCCAAAGCCCACTGCAATACGGTTACTGATGGCTGATCAGACTGTGAAGAGGCCCA
TAGGTGTGCTCCATGATGTGCTAGTGAAAGTAGAGTCTTTCATCTTTCCGGTGGATTTTGTGATTCTTGACTGTGAGGTT
GATTTTGAGGTTCCCATCATCCTTGGGAGACCATTTCTTGCCACAGGGCATGCGTTGGTTGATATGGAAAAGGGACAGAT
GAAGTTCAGACTGAACAATGAAGAAGCAACTTTCAACATCTGTAGATCCATGAAGCAGAATGGTGAGCTACAAACAGTAT
CTGCTATAACTTACAGAGTGGAGAATGGGTCAGAAGTGCAAATTGAAGAGCGATTAGGTGTTGAGGCACTAGCAGCAGTC
ATGATGAATTTTGGTAGTGATGGTATTGAAGAGTATGATGAGTTGGTAGCCGCACTTGATAAGTGTGAATACCGGTCCAA
ACCAAAGAAGTATGAGCTAAACATGAAGAATCGCGAGTCCCAACCCACAAGACCATCTATTGTGGAGGCACCGAAATTGG
AGCTTAAAGCTCTACCACCGCACTTGAGGTATGTATATTTAGGCGAAGAGAATACTTTGCCGGTCTTCATTGCAGCAGAT
TTGAATGCATGGCAAGTAGAGTGTTTGGTGACTGTATTAAAGAGGTTCAAGCGAGCGATTGGGTGGACTATTGCAGATAT
TATTGGGATCCCCCCGGTATCTGTTCTCACAAAATCCAACTCATGCCAGATCATAAGCCCAGTGTTGAGCACCAGAGAAG
ATTAAATCCACATATGCAAAAGGTAGTCAAAAAGGAGATCATCAAGTGGCTGGATGCGGCAGTTATTTATCCCATCTCAG
ATAGTAATTGGGTATGTCCTGTGCAGTGTGTACCAAAAAAGGGTGGTATGACTGTGGTTCCAAATGAAAGAAATGAGCTT
GTTCCAATGAGGCCTGTCACTGGATGGAGAGTTTGCATGGATTACCGGAAGTTGAATGCGTGGACAGATAAAGACCACTT
TCCTATGCCATTCATGGACCAGATGTTAGATAGGCTTGCAGGCAAGGGTTGGTATTGTTTTCTTGATGGGTATTCGGGCT
ACAATCAAATTTCTATAGCTCCAGAAGACCAAGAGAAGACCACCTTCACTTGGCCATATGGCACTTTTTCTTTCAAACGG
ATGCCATTCGGATTGTGCAATGCTCCAGTGAAATTCCAGAGATGTATGATGTCGATATTTTCTGATATGGTGGAGGACAC
TATTGAAGTGTTCATGGATGATTTTTCAGTGGTAGGTGATTCGTTTGCTCATTGTCTAGAACATCTGGATAAGGTGCTCA
AAAGATGAGAAGACTGCAACTTGGTGCTGAATTGGGAGAAATGTCATTTCATGGTAAAAGAAGGTATAGTGTTGGGTCAT
CGAATTTCAGAGAAAGGTATTGAGGTGGATAGAGCTAAAGTTGAGGTAATAGAAAAGCTTCCACCACCCATCTCTGTAAA
AGGTGTTAGAAGTTTTCTTGGGCATGCAGGTTTTTATAAGAGATTCATCAAAGATTTCTCAAAAATTGCACATCCCTTGT
GCAAACTGCTCGAGAAGGAGAGCAAGTTCTATTTTGATGATGCTTGTCTTAGAGCATTTGGAGAGTTGAAGGAAAAGTTG
GTTACCGCACCTATCATTATTTCACCGGATTGGGGACAACCGTTTGAGGTAATGTGCGATGCGAGTGGAGTGGCGCTTGG
TGTAGTATTGGGTCAAAGGCGTGAGAAAATTCTTCACCCTATTTACTATGCTAGCAAAGCTCTAAATGTGGCCCAGAAGA
ATTATACTGTGACCGAACAAGAACTTCTTGTGGTGGTTTTTGCATTCGAAAAATTTCATTCCTACTTGCTTGGTACTAAG
GTCATCGTGCATACTGACCATTCTGCATTGAGGTATTTTATGGTGAAAAAGGATGCAATACCACAATTGCTGCAAGAGTT
TGATTTTGTGGTAAAAGATAGAAAGGGAACTGAAAATCAAGTTGCCGACCACTTGTCCAGATTAGAGAAGGAGGTCATAC
TAAAGCTTGGAGATAGGGCTGAAATTAATGATGTTTTTCCAGACGAACAGGTATTGGCTGCTTCTAATGATTTGATTCCT
TGGTTCGCAGACTTTGCTAATTATTTGGCAAGCGATATTGTGCCACCCGATTTGTCTTTTCACCAAAGGAAAAAGTTTAT
GCATGATGTGAAGAAATTCTTTTGGGATAAACCTTATTTGTATCGTAGTTATGCTGATGGGATTATTCGTCGCTGTGTGC
CTGAGGTTGAGATGTTGAGTGTACTTGAAGCATGCCATTCATCGCCCGTTGGTGGGCATCATAGTGGTATTCGGACTGCA
CATAAGATTTTGCAATGTGGATACTATTGGCCTACCATCCACCAAGATGCTCATGATTTCGCCAAGTCTTGTGATCGTTG
CCAAAGAGATGGAGGGATTTCAAAGAGGCAGGAGCTCCCTATGAATCCTATACTAGTGATCGAATTGTTTGATGTATGGG
GCATTGATTTTATGGGTCCATTTGTGAGTTCATATAGGATGAAGTATATTCTTGTTGCGGTTGATTATGTATCGAAGTGG
GTGGAAGCAGTAGCTCTCTCCAACAACGAAGGTAAAAGTGTCACCGCATTCTTGAAAAAGAATATCTTCTCCAGATTTGG
TACACCAAGGGCCATTATTAGCGATGGAGGCTCTCACTTTTGTAACAAGTTGTTCAAGGCACTGCTTGAGAAATATGGTG
TTCGTCACAATGTAGCCACTCCTTATCATTCACAGACTAGCGGTCAAGTTGAAGTGTCCAATAGAGAAATAAAGCAGATA
CTGGCGAAGACTGTGAACGCCAATCGAACGGATTGGTCAAGGAAGCTTGATGATGCTCTATGGGCATACCGCACTGCATA
CAAGACCCCCATAGGTATGTCACCTTACCAACTTGTATATGGGAAGTCTTGTCATTTACCAGTAGAGCTAGAGCACAAGG
CTATGTGGGCAATGAAGAAGTTAAATTTGGATTGGGGCACTGCATCTAATCAAAGGATGAATGACTTGAACGTGCTTGAT
GAGTTTCGCCTAAAAGCTTATGAAAGTTCAGCCTTATACAAAGAGAAGATGAAGAGGTATCACGATCAAACAATTGAAAA
GCGAGAATTTGTGGTTGGTGATCGTGTGCTGCTATTCAACTCTAGGTTGCGCCTATTTCCAGGCAAACTCAAGTCCAAGT
GGACCGGGCCATTTTTGCTCACAAAAGTGCTTTCGCATGGAGCGATTGAGTTGAAAATAAGGAAGGAACAAGGTTTGTGG
TGAACGGGCAAAGGATCAACATCTATCTGGGAAATGCTGAAACTGTGCAAGAAGTGATTGAGGCCTGCAATCTTGATGAA
GTCTGAGTAATCAAGACACCTGCGTGGTGCCGCGACGTTAAATCAAGCGCTGCTTGGGAGACAACCCAAGATGTACAATC
TAGCCAACGATAGGGTTCTGTTTTCCATTTAGTAGTTAGCTTTCTTTGATTACTTGCGTCTTTGTATCAATGTAGGTAGG
TGCTGTAGTGTTTTAGTTCTTAGTGTTGGCTAGAAGTAATATAGGGTCCGTGTCTAAAAAGTGTCCAAAAAATGTAAAAA
AAATAATAGTCTATTGGTTGCTACATGTACAGGTACACCACGCAAGAAATCTACAGAAAATGGTCTGATGCAGAGGTCTA
TGGATCCCATCGACGGTCCGTCAATTGATCCACGGACCGTCAATAGTATCCGTAGATCCCAGGTAAGTCCCTAAATTTGT
CCAAGTATAATAGTGATCTACGGTCCCGATCTACGAACCGTAGATCAACTCACGGACCGTAGACGGGTCTCGTGAGTCCA
AACCCTAAAGTTGTCTGACCCGACCCGGACCCCCATTACTTAAAAGCCCCCATGTTTCAAACCATTTCCCTTCCCTCCAT
TACTCCCAAAACCGTTTCACCCACTCTTTAAACTCCCCAAATCACTTCATAACTACCACATAATATCCTTCCTTCCATAA
ATTCCCAAAACCCCTTCCATACCAAACTCAACCTATCCCATAATCTACCAAAAAGGGTCCGATGTTCGGTCAGTAACGAA
GAGGTGACTCCTTGGCTTGCTAAGCATAGTATCATCACGCAATCACCCCACTCCTTGTTGCTTGTAAGGTAATAGACTTT
CCCTTCACTTTGAATTTCGATTCATAGATTGAATATAGAGAGTCGGGAGTTGGGTCTTGACCTTGGGTAATTGTTAGATG
AAATTGCATGATAAACTTGAATATTACAATGCCCTTGGAACGATAGATAGTAATTGTATAGCATTAGTGTATGTGATCGT
AAATACTATATGCTAGTTTCGATTTAGGGTTCCACATCTAGTCTAAATTGTTGGGTATAATAATCGATCGGAATCTTAAG
AATGACGAACTAGCATAATTTAAATTTGTAAATGCATGATGAGGTTGTGTTAATGTTGAAATCAAAGGCTAAAAATGCTA
CCTGGCACTGATGGCTTCCACGATACCCCGTCTACGGACCGTAGATAGGGTCCGTAATTTGATGCACCGAAAAATTTTCT
GCCAAGTGTAAAACCACGGAGGTGGACTACGGTCCGTAGGTCCATCTACGAACCGTTCTGCACTTTTGTGGTTTCCATCT
GCGACCTATATGTCAGGCCCCCTGATCCACGGAAGAGATCCACGGACCGTAGGTCTCCTCCGTGGATGACCACTGTAGCA
ACTGTCAAAAAAAAAATTTGTGGACTTAGTTTGGGTCGTTACCAATTCTAAAAGTTTTTTCTGCTACATAAGGTTAGTTC
TGGCACTAATATCGTTCCCGCAGGTACGATGGCACCCAAGAAGATGGTCACCTACTCAAAACGGGGCAAGTCCAAATCTG
TTGCCCCGAGTTTCCGGTTGATTGATGAGGACACCGACACTGACTCTGACCCAGCATATGTGCCTCTCAACGCTAGGGCT
CCTCGCGCTGCACCCAGAAGCACCCCCCGGAAGGTGCTCCCTGACGTAGTCACAGTCTCCCAGTCTGATGAGGAGCACAC
ACTGATCGGGTCACCAACTGGGGTTGCTTCCAGTTCAGAGGGACCTATGTCCGGATCCGAGTCTGCCTCTGCCTCAGGCT
CCCAGTCTGCCCACTCTTCAAAATCAGAGTTTGTCCATGCTACAGGGTCCAACGCCAAATCATCCACAGGGTCTGGAGAG
AATGACCAAGCAGCCTCATCTGATGAGGCAACTAGCTCAGAGTCCATGCCTGCACCAAGGAATGATGACCTCGCTCCTGT
AGCAGTGGAGCTGAATAGGTAGTGTGTAGAAGGTCAATGGCAAATCTATCGGGATGCGAAGATGGTCAATGACAAACAAA
AGATGGCCCGACTGATTACAGAGGAGCGCAGAGTCCTCACAGGGAGCTTGCATACCGTTCCAGATATTCACCGGCTGTTC
AAACTTCACAAGTGTGACTAGATGGCTCGAGACCCAGGGACATATAACGAGGAGATTGTCCGGGAGTTCTATGCTTCCTA
TGCTGCCACTCTCCGGAGTTCCATTTCCAAGCGGTCAAAGCCACTAGAACAGGCTCCGCTCACGTCCACCTTGGTTCGAG
GGTGTTCGGTGGACATATCACCCGCCACCATTAGTCGTTTTCTCTATGGTCCTACCACGGGCCACTCTTGGTCTCCTAAC
ACGTCAGAGTTTGATTACCGCTGGGACATCGTGCGGAGTGGCGCTTTTTAGAGGAATGCTGAGCAGCGAGAGGCTGTTAT
ACAATGGCTCGCCAGGTACATTATTGCGGATGGCAAGCGGGCGGAATGGGTCGCTACTCCACGGTTGGGTATCCGGAAGG
CTACGCTAACTTTTGTGGCCAAATTCTTCTGGCTGCTGGTGCGTAACAGAGTGTCACCTACAAAAGCTGACAATCAAGTC
ACTTGGGACAGAGCAGTGATGGTTGCAACATTGGTAGCAAGAGTAGAGATCGACTTTGCCCGCATGCTGCTAGCAGAGAT
TCACGAAAGAGCTTTCAGGACCTCCACTACTTACTCATTCCCATGTCTGATCTTTCAGTTATGCAGGGACTCTGGCGTGC
CGATATGGCATTGTGACAGGCTAGTCCACCCTACAGGAGCATTGGACATCGGTCTTATTCGAGATGACGCTAATGTGGCA
GCACCTCGCAGAGAGCCTCAGGTTGAGGTACCTCCTTTGGGTGCCGATCTTACTGACACAGTGGGGCAGGCACAGGGTGA
TGATCTAAGCATCCCCGATCACACCGACACTGTTCAGGGCACCTTATCTCAGGCAGCTAGTATGGCTCCTAGCTCTTCCC
GGTCCACACCGTAGCTAGGAGCTACTGTGGTCCCTTTAGCCAGAGTCCGGAAATTAGAAGCCCAGATGGCCACCCTGCTG
CATCACATCCAGTCGTGGATGCAAAAGTCCATCGCCGAGTCAGAGGCCAGAATGGAGCGCAGGATGGAGGGGATGATGGA
CCGTAAGGTCCTGGCTGTTAATAAGCGGCTTGACGCCTTTGAGTTGCGAGTCGTCGAGCGATCAGCTCCGGCCACAGACT
TTTCTTCTTTGAGGCTGACATAGCTAGCCTCCGGACTGACATCGATGCCATTCTTGTTGCACCTTCAGTTGAGACTCAGG
CTGCCCCTAGTGCGCTGGCTGATGATACAGTGCTCGATGCTCTATTCAGTAGCATCGCCGAGGAGGGGCCTGCACCGACA
CATGCCAAGGGCAAGCGGCACCGCTCTCATCTCACGGAAGAAGAGAAAGCTCAGAAAAGATAGGGTCGGTAGGAGAAGGA
GGCTAGGAGGGCTTCGATCGCAGACGAAGAGTTGCTCCAGCAGAGGGTGCGCGAGAGAGCTGCAGGGGCATCGAGCTCTT
CCCCAGTTGTGAACACCACTGATGGTGTGGAACGGTTGATAGAGAGCACTATTGAGGGTGCTAGGATTGCTGAGGTGGGC
ACTACTGAGGGTGCCCCCACTGATGTTCCAGAGGGCTCCGGGAAACCGGACCCCCCTGTTTGTTGATGATTCGCCGGCGC
TTTGCACCACAAGTTTGCTTCACTCAAATCCATTCTGTTTTACTGTCTATGTATGCATTGTGGACAATTGCATTTATTTT
TGTTGGGGGTGGGGTAAATGGATTGTGAGTGATAGGGTGAAGTCTAAGTAACCCAACTCATGAATCCTCTCTTAGGGTTT
TCTTGCCTGTGTTATTTTCCCCCAAGAGACTGTTTAATTTTTGTTGAACCGACATGTCTTAGGATGGTATGTGTAGAAGC
ATGATACAGAATGAAGCATGATGGCTTATAAAAAAAAGGATACCCGTCAGCTTCTGGGTTGTATGCTAGAAGTAGGCTAC
GATTAGTTGATTGTGTTGGCTCTAAGTATGACATAGTAACAATCAACTCTATGACATGACTAGACCGGAAACTTGAACTG
GGTAATCTGATAATCTGATAATGAAACTATGTGCCAAGAGCGGGTGAGAATCATTGACTGTTCAAACGGTTGTTGTGAAA
ACTAGAACTTGCCCGATTAGTCCTGCTAAGACAATTCAATCTAGAGGATAGGAAGTGATCATAGCCATTGTTCTGAAAAA
TCCACAAATTGCCTAGAAGGATTCAACCAAATGAAATAATTGTCCCCTTTGATCCAACATTGAGCCTAAAAATAAACCAT
TTCTTTCTAAAACCCCGAACTCACTTTCCCATAATCTACTATGTTAGCCCCGGTCCCTCCTTGGACATGTGCACTTTGAC
TTAGGCCAAAAGCCTAAGTTGAGGGTGGCTAATGTAAAAAGTAACTTCAATCTTAGCCCTGACCCGACATCAGGTATTGT
GCACCTCAACTAACGGAAAATCCATAAGTTGAGGGTGGCTATGAAAGAGGAAACTGAAAGAAAAATGGGTATGAAAAGAG
TGAAAAATTTGAAAAAAAAAAGGGAAGAAGAAGGGGAAAACGTGAGGAAAGGATGTGACTTGTTAAAAGCGAAAAGAACA
ATAAAATAAAAAGAAAATGAGCTACAAAGTCTAAAGTCACATCCGTGGTTGAAGAAAATCAAGGGAAAGAAGGTAAAGCA
ATAATATGACAAAAATAGGGCAAAAAGAGGTTAAAAGCCTAGTGCAATGACAAGGAGGGCAGAAAGTCACTAAGCAGTAC
CCAAATGTACCACACCTGACCCTCAGCCTACGTTACAAGCCAATAAAGTCCTATAGTGATCCTAGAGTCTAGTTTGGAGA
GTCTAAGCAGTGAAAATAAGGGCAAACTTATGGCAATAAGCACTAACTGTATTTGAAATTACTTCTGAGCGTGAGTGTTG
AATAAATCCTTGTACCATGAATGAAATTAAATTTTTGCGAAAAGAGGATTTTGTTTGAAGTAAGGGCACTAGTTACATCG
TTGGAAAGTTGGTACCTGGGTGACAGTGAGAAGGTGTCTATTGAGTGTCAGTTGGTTGGTCTGTGTCATGATGTGATCCA
CATGAGTTGGCTTATCGCGTCTAAGAGAACGAATGTGCACCCGAACAATGAGGAGGTAGAGAGCTATGTGATTGCTTGAG
CTTAGAAATGCTTGCTTCTATACAAGTGTCTTTTAGAGTTATAGTGCGTCGCTTGAGGACAAACAACAAATTTAAGTTGA
GGGTGTTGATATACCGTGAGTTTACAGTATTTCTAATAAATTTCACTTACAAGTTGTGTGTGTCTAGGGCCTTTTTATAT
TGGTTTTTATGGTTTTTATCATGTTTTACAGGAAAGGTGTTCAGGTGCGGAAGTTAGAGACAGCTGAAGGAAATGCAGAA
AAAGGGCATCCACGGAGGTGATCTACGGACCGTAGGTCCATCCACGGTCCGTAGGTTATGACCGTAGATCAGCAGGTATG
GTGTAGAGGACAAATCAGGGAAGTCTGACCAAGTGTGGAACCACGGTGCTCATTGATGGTCCGTAGATTGATCTACGAAC
CGTACTGTTGATTCATAGAGTGAGACTGCGAGGGTTCCAGTACCTGATTTTTGAAGATTCTAAGTATGGAGCTACGGAGG
GGATTGACGGACCGTAGGTCTATCTACGGTCCGTACTGCTGGTCCGTCGTTTGCTTCAGAGAAGCTGATTTTTGGAAGCT
GAAATATTTTCTAAGTCCCGAGTGACGGAAGGGACTTACGGACCATAGATCCATCGACGGTCCGTAAGTCGGTCTCATGG
ATTAAAGACGCGTACCTGAACAAAACTTTCCTTAATTTGTTTCCTTTTTTATTTAGGATTTGTTTTCTATAAATAGGACA
TGTAAACCTCGTTTTTGGGGGTTAGACACTATTATTCTATTTTTGCTTTGTAACTTTGGAGATTATTTTGCAACTCTAGC
AATTATTGATTTCCCAAGTTCGTTTTGAAGATTTTGGCTTTGCAATTCAAGTAAAATTTCTGGGTTTATTATTCTCTCTA
CGTAAGTTCATGATTTCTTCATCTACAATTATTTATTGTGTTCTTGCCAATATGAGTAACTAAATCCACAACTAGGGTTG
TGGGAACCATGATCGATTAACAAAGTATGAATAGTAAATAAGCAATTCTTGACTAGTATTTTGCATGCATTGATAATTCT
TTCATTTAGAAATCTTTTTAACGGTGGCCAACGTTAGAACTCGTCTTGATACTACTTGCCGGACAAATGAGGTAATTAAC
AAGAAAAGAATTATCAACATAGATTTAGTGTGATACTATCTAATAGGCTAGTGTCGATTGGTGCGAAGTAATAACTAAGC
CAAACATCGATTATGATGTCTAATATGAGGTAAAGGTAAGGATTAGTAACTTATACACACATAGCCGGACCAAGGTGCGG
GGTGAAATTCTCTAGATGCCGGACCAAGGATTTAGAGATACCTAACTTATCACTTTGCATGTAATACACTAGAAAAGGGT
TGCTATTGCTAGGATTACTGCGTTATGAGATTGTGGGGAACACATATACCCTAGTTATTTCTTTTATCTTGATAACAACC
AAAGCTGAGTTTGATTATTGATTACTTATTAAGTTCTTACTATTTGTTTCATACAAGCACAACCCCCCTTTTATTACCTG
TTTCTGGAAATAATTTGACTAATTGAATATAATTGTTAGTTAAAGTAAAGTCTAAACCATTTTCCTCGTGGGATCGATCC
CAACCTACAAGTTGGGTTCTTTACTTTATAACGATCGCTTATGCTTCTGTAAGGAGGTGTAATTTGAGCGTATCAAGGAT
GAGGATGAGGATGAGGATGAGGAGAGTCAAGTTTCATTTTTTAAAATGAATAGATGGGAACTAAGTATTCCCAAGAGTAA
ATGTTTTTACATTTAAAATAAGGGGAAACACCGATTTCCAAATGAGTTCATGAGGAATTTTGAGTACTATCTCTTTTAAG
AGAAACCATTTGAGTAATAATCTCCAAGTTTGAGGATGAGGAAGTGTTTTTTAAAAAACATATGAGCATGAGCTATATTA
TTGGGAGTAGTATTGAGCACCGATATGGGAGAGAGTTCAGACAACACACAGCACCCATAAACCATGTAGCCAATGTGGGT
AGAAAGGATCATACTTTTTAGATGATTCCTTATTGCTTTTTAAGCATAGATTAGTGGATCCACTTAGTTTGTAACACCCC
GTATTGTAGACAGACCAGAAATGAAGAAATCAGAAGTTGCAGGTGCCACCAACGAGCACCACCCACAAATCGTAGGTGAC
CCACGGACCATAGGTGGGGTCCGTGGTTGGCCACCTGCATCCCCTTCACAGAAACTCAGACAAAATAGTCTAAGGGTCAG
ACCACGGGCCGTGGTCTTGGTCTATAGATCGTGACCCCCAGATCCTAGTCTCTGAAACCAATCGACAGTTGACCAGGACG
AACCGTGGGTCCATCGGTCAGCTCCATTGGTGGCCCCGACAACTTTTAATTCATGGGTCGTTTGGTCTTTTCCTTATGTG
TTGAACACCTAAACTACGTCGTTTTGGTCAATTTTAGCCTAGTAACTTAATTATAACTTACCCTAGTCAACTCATTCTCC
AAAAAATAATCAAGTTGAACGAACAGAAGGAGAAAGAGTCGACCAAGAACTCTCCAAGAACGCAACAAGTTTTATTCAGT
TCCACCCCAAAATTGAAAGATTTCTTCGTGAATTTTGTCACCAGGTATATGGGATTTTACTAGTGGTTTTCTTTCACCCA
TTAGGTCCCTAGAATTCAGTCAGATTCTTGATTCTCTATATCATGTTTAGACCTAGGATTTCTAGAACTTCAGATTATTA
TTATGATTTAATTGTTAGACTAATCCAAATCAAATTATCATGTTTTTGAGGAATTATTGCAAAGTTCTTGCATGAAACTC
AAAACCCTAGTTGTGTAGATTCGTTTAGTTCATGAATTACACTTGCTAGGCCATTTTATTCAGATATACATGCCCTAGTT
AAGAATGTTTCATTATCAGTACATTAATGTCGCATCTTCAGTTAGCATGTCAGTATTTTGAGCTATTCAATATTACAGTA
TTTCAGTTATAATGTGTTACTTACACAGTTGGAAGTAGGATTAACACCGAGTGGACTAGGGTCAGTCACCCTCATAGTCC
CAGAACTAGTACCCCCGTAGGATAAGTCCCCTCTGTGGGAAACAAATTTAGTGATCACGCCAGTCATGCCCCTTGGCAAG
GTATATTGGGTCCTCTCGATGGAACGATACATCAGACTCCATGGATAACTCTCGTGGTTTTATGTTGGTTAATAGTAGCT
CCCACAGTCAGACTCTAGTGTATTGACCATGTTATTAGTTATAGTTCAGTATTCAGTCTCAGCATGTTTATACTTGGTCA
TTGCATTCAGTTAGCTCAATATTCAGTATATTTTAGTATTTCGATCATGTTTCAGATTATATCATTGCTCTTATTGTTTT
GTTCAGTTATGTATATATTGTTCAACTTTATTCTATGCTACATGCTCATTACCTTTGAAGTATTGACGCGTACTCTGCGC
TACATATTCTCGTGATGTAGGTTCGGGACCTCAGCATTCAGATCAAGCATAGATCGGTTCCTGATCTCCAGCTCAACAGT
ATTAGTGGTGAGTCCTCATTCTTCGAGGACGATAGACATGTGCTCTTTCACTTTTAGTCTTTTAGTTTCACTTTTGCTAG
CAGTTAGCTAAGGGCATGTCCCAGCAGCTCTAGTCAGTTTGAGGCTTTTATTCAGACATAGTTAGATTTAGTTTTAGTTG
AGTTTGATCTGTCAGTGTCATTAAACTCAGTTTTATCTATATTCATATTAAGAATGGGTATTCCCCATCAGCTCCTTTTT
ATGTTATGTTTTAAGCTTCCGCACAGAATTATCTTATTGCAGTTATCTTTTTATGCTTATGATATGCCAGTAGGGTTAGC
TTGGGGTCACTCGTGATCCTAAGTTTCATGTCCACGTCTAGAGGATAGCCTTAGGGCATGACAAACTTGGTATCAGGTCC
AAGTTCAAGAGTCGTAAGATGTTTGAAAAGCCGCACCAAGTAGAGTCCCTTTCATTAGTGTGAAGCGCGCCATACCTATG
ATGGGGAGGCTATGAAGTGTTTTAGGAAAAACTTCCCTTTCTTGATATTTTTATCGTGCGTGGGTATGATCTCCTTTCTA
ATCCATCATTATGCGTTTTCAGATCATGCCTCCTCGTAGAGCTTACGCAAGGAATGTGAATGCCCGCAACACTAATGCAG
TTCCTCCAGTCCCAGATCAGGAAGTTTCGAATGTAGAGTTTCAGAAATTCAACTATTGGCCTAGAGTGTAGCTAACCAGA
ACACAACAAGTTCTAGTTCCTACAAATGTTAGTGATGGAACAGCGGCAGCTAGGGTCCGTGATTTTGTTAGGATGAACCC
ACCAGTGTTTCTAAGGTCGCAAGTTGGTGAGGATCCCCAGAACTTCATTGATGAGGTTAAGAAAATCTTTGGAGTGATGC
AAGTGACAGGAAATGATAGGGTAGAGTTGGCGTCCTAGCAGCTTAAGGATGTGGCTCATATATGGTTTACATAATGGAAA
GACAACAGGGGTGAGAATGCAACTCATGTAAATTGAGAGTGTTTTGCTGGAGCTTTTCTAGACAGGTTCTTCCCAAGAGA
GTTGAGAGAGGCTAAGGCTCAGTAATTCATGAATATGTCGGTCCAGGAGTATGGACTTAAGTTCACCCAGCTCTATAGGT
ATGCTCCACATATGGTTGCCGATTCCAGATCTCAGACGAGTAAGTTTCTATAAAGGGTATCTGACTTGGTGAGAACAGAG
TGCAAAAGTGTTATGTTCCTGAAAGATATGAACATCTTTAGGCTCATGACTCATGTGCAGTAGGTTAAGGGAGATAAGAT
TTGGGAACGGGCTAAGGATAACAAAAAGGCTAGGGCAGGCAACTATGAGTACTCTCAACAGAAATTGGGTGGTGGAAATC
GCTTGCAATTTCAACAGAAATCTTCAGCCCCAACACCTTCATCAACTAGTGTTCCATCCTCTAGGTTTCGACAGGATCAG
AAAGGTAGGGCATCAGTCTCCAAGTCTCAGGGGAATGTTTCAGGTAACAGGACCTACCCAACTTGTCCGAAGTGTGGTAA
GAACCATCCGGGCAAGTGTCTTGCAAGAAAGGATGGTTGTTTTGGGTGTGGTCACAGATTGAGGGATTGTCCTTCTTCTA
ATCAAGAACAAGGAGGTAATAATGGTAGGGCTCAGTCTACAACTTCAACAACACCAGCAGGTCGCCCAACTCAACAGGGT
AGTTCATCTAGTAGAGGTGGCAATCAGCGCCAAAACAGGTTGTATGCTCTCTAGGCTCACCAGGATCAGGAAGATTCTCC
TGATATGGTTACTGGTACGTTGTGAGTCATTCATTTAGATGTTTATGCTTTGTTAGATCCAAGGGCTATTATTTCCTTTA
TAACTCTGTATATAGCAGTAAACTTTGGTGTCAGTGCAGAATCTCTCTCAGAACCTTTCTCAGTCTCTACTCCAGTTGGT
GACCCAGTCATAGCTACACGGGTATACAGAAATTGCCCTGTCACAGTTTCTCAGAAAGTCACCTCATCAGATCTTGTAGA
GTTAGAAATGGTAGACTTCATGGATTGGTTACATTGTTGTTATGCCTCAGTTGATTGTAGAACTAGGATCGTTCGTTTTC
AGTTTCCAGATGATCCAATCTTAGAATGGAAAGGTAGAGACTCAGTGCCTATAGGTCGATTCATTTCTTATGTTATGGCT
AGAAAGATGATCTCTAAAGGGTATCTCTATCATGCATCTAGTTCGGGTTAAGGATTCAAGCTCTGAAACCCCAACTCTTG
AGTCATTTCTAGTAGTAAATGAGTTCCCAGAAGTGTTTCCAGAAGATCTTCTCGGAGTTTCTCCCGAAAGGGAAATCGAC
TTTGAAATTGATCTCATTCCAAATACCCAGCCTATTGTTGTTCCTCCTTACAGAATAGCTCCAACTGAGCTTAAGGAATT
GAAAAAGCAGTTGAAAGACCTTCTAGATAAGGGCTTTATCAGACCCAGTATTTCCCCATGGGGTGCACCAGTGTTGTTCG
TGAAAAATAAAAATGGTTCTCTCAGGATGTGCATTGACTATCGGCAGTTAAACAAAGTCACAATAAAGAATAAGTACCCC
ATCCTCAGGATTGATGACTTGTTCGACCAACATCAGGGTGCTAATCATTTCTCGAAAATAGACCTTAGATCCGGTTATCA
TCATCTCAAAGTCAGAAATAGTGACATCCCGAAAATAGCGTTTAGAACTCGGTATGGGCATTATGAATTTGTAGTTATGT
CATTTGGACTATCCAATGCTCCTGCAGCTTTTATAGATTTGATGAACAAGGTGTTCAAGCAGTATTTGGACTTGTTCGTT
ATCGTCTTCATAGATGATATCCTCATTTACTCTAGGAATAAGGAAGAACATGTGACTCATTTGAGAGTTGTCCTACAAAC
TCTCAAAGATCACCAGTTATTCGCTGAGTTTAGCAAATATGAGTTTTGGTTGCAATCAGTTGCTTTTCTTGGTCATATTA
TGTCTAGCGAAGGGATCTGAGTGGATTATAAGAAAATAAAAGTAGTGAAACAATTGCCCAGACCTACCTATCATATAGAT
ATCAGAACTTGGGTTTGGTTGGTTATTACAGAAGGTTCGTGGAAGGATTTCTATCTATAGCTTCTCTATTAAATAATTTG
ACTCAGAAAAAAGTTGAGTTCCAGTGGTCAAATGATTGTGAGAAAAGTTTCTCAAAACTAAAAACAAGGTTGACTACAAC
TTCTATTTTGACTCTACCATAGGGTTTAAATGGTTTTATGATCTATTGTGATGCATCCAAAGTCAGCCTAGGTTGTGTGT
TGATACAGCGAGGTAACGTTATAGCATATGCTTCTAGACAACTTAGGGTGTATGAGAAGAACTATCCGACTCATGACCTC
GAGCTTCCACCCGTAGTATTTGCCCTTAAGATTTGGAGACATTAATTGTATGGTGTTCACGTAGATGTGTTCACACACCA
TAAGAGTCTTCAGTATGTGTTCACCCAGAAAGAGTTGAATCTTCACCAGAGGAGATGGTTTGAGTTCCTCAAGGACTATG
ATATGAATGTGTTTTACCATCCTGGTAAGGCCAATGTAGTAGCAGATTCTCTTAGCAAACTATCTATGGGTAGTGTCACA
CATGTTGAGGAAGAAAGGAAAGAACTAGCGAAAGATGTTCACTGGCTTGCTCTCTTAGGAGTTTGCCTTATGAGCATATC
ATATGGTGGTGTGATAGTTCAGAATGGGTCAGAATCTTCATTGGTAGCGTAGGTTAAGAAAAACAAGACAGTGACCCTAT
ATTGCTTCAACTAAAGAGTGCAGTTCATCAGTAGAGAGTTGAGGTTTTCTCCCAAGGGGGAGATGGTGTGCTTCGATATC
AAGGTCATTTATGTGTTCCTAAGGTGGGTAAGTTGAGATAGAATATACTTTCAGAAACCCATAACACTAGGTATTCTATT
CATCCAGGCGCCACTAAGAAGTGTCGTGATCTGCGGGAAGTCTTTTGGTGGAATGGCATGAAAAGAGATATAGCAGATTT
TGTGGCTAAGTGCCCTAATTGTCAACAAGTGAAGGTAGAACATCATAAATCAGGGGTATGACTCAAGAGATCAACATTCC
TACATGGAAGTGGGAAGTGATAAACATGGACTTCATTATAGGTTTACCTCGTACTCGCAANNNNNNNNNNNNNNNNNNNN
NNNNNNNNNNNNNNNNNNNNNNNNNNNNNNNNNNNNNNNNNNNNNNNNNNNNNNNNNNNNNNNNNNNNNNNNNNNNNNNN
NNNNNNNNNNNNNNNNNNNNNNNNNNNNNNNNNNNNNNNNNNNNNNNNNNNNNNNNNNNNNNNNNNNNNNNNNNNNNNNN
NNNNNNNNNNNNNNNNNNNNNNNNNNNNNNNNNNNNNNNNNNNNNNNNNNNNNNNNNNNNNNNNNNNNNNNNNNNNNNNN
NNNNNNNNNNNNNNNNNNNNNNNNNNNNNNNNNNNNNNNNNNNNNNNNNNNNNNNNNNNNNNNNNNNNNNNNNNNNNNNN
NNNNNNNNNNNNNNNNNNNNNNNNNNNNNNNNNNNNNNNNNNNNNNNNNNTTGTATGGGCGTAGATGTAGATCTTTAGTT
GGTTGGTTTGAAGTAGGTGAAGCAGCCTTGATAGGATCAGATTCGGTCCATGATGTTATGGAAAAAGTTAAGCTCATCAA
AGATAGACTTAAGACAGCCTAGAGTCGCCAGAAGTCCTATGCAGATGTAAGGAGGAGGGACTTGGAGTTCCAAATTGATG
ATTGGGTTTTCCTGAAAGGGTCACCTATGAAGGGGGTGATGAGATTTGGCAAGAAAGGGAAGCTCAGTCTTAGATATGTA
GGCCCTTACAGGATCTTGAAAAGAGTTGGTAAAGTGGCTTATGAGTTAGAGTTGCCAGCAGAACTAGCAACGGTACATCC
GGTCTTTCACATTTCGTTGTTGAAAAAGTGTGGGGGGGATCTAGCATTTATATTACTATTAGAAAGTGTGGCTGTGAAGG
ATAGCCTCACTTATGAGGATGTGCCAGTTGAGATTCTTGATCGCCAGGTTCGAAGGTTGAGAAAAAAAGAAGTCGCTTCA
GTTAATGTTTTGTGGAGGAGTCGGTCTATAGAGAGAGCTACTTGGGAAGCAGAAGCAGCCATGAAGGCCAAGTATCCTCA
TCTTTATCCTTCTGATTCCATTCCAGCTTGAGGTAATAGTTCCTCTCCAGCTTTCAGTTACTCATGAGTAAATTCAATTT
TAATATCATGTTCCTTCAGCTATACTTTCATTTTCAGCATATTTACATGTTCTTGGAACTTAATTCAGTTAGATTTCAGT
TTCCAGTACTTAGTGGTAAGGTTTACAGCTCTTTCACTCCATGTTCACCTAGTTTAGTCTTCATTCGAGGATGAATGTTC
CCAATGAGGAGATAATGTAACACCTCGTATTGTAGACAGACCAGAAATGCAGAAATCACAAGTTGCAGGGGCCACAAACG
GGCACCAACCACGGACCGCAGGGTGACCCATAGACCGTAGGTGGGGCTCATGGTTGGCCACGTGCAGCCCCTCCCCAGAA
ACTTAGACAAAATAGTCTAAGGGTCGACCCACGGCCGGACCTACAGACTGTAGGTCAGACCACGGGCCGTGGTCCTGGTC
TTTGGATCGAGACCCCCAGATCCCAGTCTCTGAAGCCAAATGGCGGTTGAACAGGATGGACCGTGGGTCCATCGATGGTC
TATCGGTCAGCTCCGTCAATGGCCCCGACAACTTTTAAGTCAGGGGTCCTTTGGTCTTTTCCATAGGTGTTGGACACCTA
AACTACATCATATTGGTCAGTTTTAACCTAGTAACTTAATTAGAACTTACCCTAGTCAACTCATTCTCCAAAAAATCATC
AAATTGAATGAAAAGAAGGAGAAAAGAGTCGACCAAGCCCTCTCCAAGAACAAAACAAGTTTTCTTCAGTTCCAGCCCCA
GAATCGAAAGATTTCTCCGTAAATTTCATCACTAGGTATGTGGGATTTCACTAACGGATTCCTTTCACCCATTAGGTCCC
TAGAATTCAGTCATATTCTTGATTCTCTATATCATGTTTAGACCTAGGGTTTCTGGAACTTCAGATTATTGTTGTGATTC
AATTGTTAGACTAATCCAAATCAGATTATCATGTTTTTGAAGAATTGTTGCTTAGTTCTTGCATGAAACTCAGAACCCTA
GTTGTGTAGATTCGTTTAGTTCATGAATTACACTTTCTAGGTCAGTTTATTCAAATATACATGCCCCAGTTAAGAATGTT
TCATTATCAGTACATTAATGGCGCATTTTCAATTAGCATGTCAGTAGTTTGAGCTATTCAATATTACAGTATTTTAGTTA
TAATGTGTTTTTTACATATTCAGTTGGGAGTAGGCCTAACACCTAGTGGACTAGGGTCAGTCATCCTCATAGTCCCAGAA
CTATGTGCCCCCGTAGGATAAGTCCCCTCTGTGGGAAACATATTTAGTGATCACGCCAGTCATGCCTTTATACCCCTGGC
AAGGTATATTGGATCCTCTCGATGGGGCGATACATCGGACTCCACGAATAGCTCTCATGGTTTTATGTCGGTTAATAGGA
GCTTCCATAGTCAAACTCTAGTGTATTGACCAGGTTATCAGTTATAGTTCAGTATTCAGTCTCAGCATGTTTATACTTGG
TCATTCCATTTAGTATATTTTAGTATTTCCATCATGTTTCAGATTATATCATTGCTCTTATTGTTTTCTTCAGTTATGTA
TATATTGTTCAACTTTATTCCATCCTGCCTGTTCAGTACCTTTCAAGTACTGCAGCATACTCTGCGCTACATCTTCTTGT
GATATATGTTCAAGTCCTCAACATTCAAACCACGCATAAATCGGTTCCCGATCTCCAATTCAGCAGTATCAGTGATGAGT
CCTCAATTTTCGAGGACGGTAGACATGTGTTCTTTTACTTTTACTCTTTTAGTTTCAGTTTTCCTAGAAGTTAGCTAGGG
GCATGTCCCAGCAGCTCTAGTCTTTTAGAAGCTTTTATTCAGACATAGTTAGATTCAATTTTAGTTGAGTTTGATTTGTC
AGTTTCATTAAAATCAGTTTTATCTATATTCAGATTTAGAATGGGTATTCCCCATTATTTCCCCCTTATGTTATGTTTTA
AGCTTCTGCACAAAATTATCTTAGTTAAGTTATCTTAGTATGCTTATGATATGCCATCAAGGTTAGCTTGGGGTTACTCG
TGATCCTAAGTCTCGTGTACACGTCTAGGGGGTAGCCTCGGGGCGTGATATAGTTGAGGAGTTATATGCTCCGGCAAAGA
ATATGACAGTTCTGGCAGTGTGGGCGAGACGTTGTTTCATGACATAGCTCATAGTGATGGTTGTCGATTAGAGAATCTTC
CAAATAAGAGTTATTATTGTATTTTTACATACAAATTGGTTATTATTTTATTTTTACATACAATTGAGTTGCTATCTATT
GTCTTACAGCTTTCCATATATTGCATCTTTTATTGTTGCTTTATGCTTGAGTATCTAGAGTTGAGTATCTTATTATTGAG
TTGAGCCTTATTTCTCTAAGTTGAGTTGAACTATGTTTCACTGAGTTGAGTACCTTATTGTTGAGTTGAGCCCTATTTCT
CTGAGTTGAGTTGAACTATGTTTCACTGAGTTAAGTACCTTATTGTTGAGTTGAGCCCTATTTCTCTGATTTGAGTTGAA
CTATGTTTCACTGAGTTGAGCCCTATTTCTCTTAGTTGAGTTAAACTATGTTTTACTGAGTTGAATATCTTATTTTTGAG
TTGAGCTTTATTTCTCTGAGTTGAGTTAAAATATGTTTCACTAAGTTGAGTACCTTATTGTCAAGTTGAGCCCTACTTCT
CTGAGTTGAGTTGAGTTGAGTTGAGTTGAGTGAGTTGAGAAGAAGTAAGTATGTTTCTTTTCCATCAATTCAAGCTTATG
TTTATGCTTTAGAATTCCCCTTACATGCTCGTACATTCCATATACTGACGCCATTTGACCTGCATCTTTTATGATGAAGA
TACAAGTATTCAGGGTCATCAACAGAAGCTTCGTTGATACCAGTTGCAGTTTCAGTTAGATTTAGTGAGCCTTCTAATAT
ACGGGAGGACTTCACATTTACCTTATAGTTAGTAGTTTTGAGATGTCATGAGTCTTGTCCCGATATTCTTCTGTAATAAT
AGAGGCTTCATAGATAGACAAACTTGAGTAGTTTTCAGTATGTGTCTTCTTGAGTTGTTTTTTACAAACTTTGAGTTTAT
CTATTGATTATTGTTTAGACTATTTTTAAGTTGAGTATTTGAGTTTATTGAATTTAATTCAGTTCTAAGCTTATGTTTGC
TTGAGTTAGTCTTCTGCTTGTAGTCAGTTAGGATGAGGCTTCGCTTGGGGACCAACAATGGTTATCAAGTGTCGACCAAG
TCCAGGGTGTAGGCCCAGGTCGTGACAGGCATGAGACATTCATGTGGTGCCATAAGTGCACAAGTATGGTGGCATAAATG
GGCCTGCAGATGTTTCTCTAGTGATCTCCATCGAAATTGTAGTGATGCCAGTAGTGGCCGACACACTAAAAATAGAAGGC
TCAGCCTCTAAGGCCTCACCCATTGAAACTGTGGCACCTCCAGAAGCCACACTCTCGAATGTTCCTCACAAGCGCTTACA
CTTAGACTCTTCTCTCAAATGGCTCATCTATTGAAGCTCACCATGCCTCGTGAAACTCTTGAGCATCTTTCTTCCGTGCT
TGATATGGGTCGTTATCTTCATCATAAAACTCAACCATCTTATATCTTTTATCATTCAAGTGATCCTCATATGCAAAGAG
ATCAACTAGCAAGGATGATTTCTTCTCTATCTCTACCTCAATAGGGTTATGATTGACAGAAATGAGCGTTTGGATAGTGT
TGTAATCTTCTCTCAAAGTAGAGAGAGCTCACCATAAATCTTACACATCTCAGTCTCCTTCACCTTTGTCAGCCTATTAT
GCATCCACTCCTCTAGGACATCTGTTCATCCATAGAAGTCCTTCACAGATTGCTCAAATGATGTTGTTAGAAAGTCCTAA
GATGCCTCAATCGTAGATTTTACCCACAACTTCAACTATTTCAAAAGTTGTTCCTATTGCTTCTCTGTGTGTGCTGTCTG
TTTGGCCAGCCTGGTAATATAATATTTAGTCACTATGACCATGGTTGGGTGGTCTGGCACACGTGGTATCAAGATTCAGT
GTAAATGGTATCTCAAATCTGACCACCTAGATTGCAGCTTCAATAGTCTACCCTTCTTTTAGATCGCCGTCCAACTCAAG
CCTGAGAAGAATAGGGGTATCAAACCACTCCCCTTATGAAGCATCTATCACCAATTAATGCATTCAAAGATCTAGAGTGC
TATCCTAAAACTCTCGCTATCGGGTTGGCATCATCGCAAATCAAGATAACATCTTGGATGCGGTTCACATTGATGAAATG
ATTAATATCAGCATATGTCAAAACCTCAGCCTCATTACATAGCCCATAAACCAAGAACAAAAATGGTATTCCCATGATAT
ATTTTAGGCCCTTTCTAATATTTCCTCCATTATTTACCTAGCAAGGTTTAAGAGCATACTCGAATATGATACATGCGAAG
AATGTAGTTCAGTTGAGTGTCAATGTATTATCATTATCTATTGGTGCCAATCTGTGATGCATAATGGACCACTAGACTTT
TGCGGTAAAATTAGTGACGCATTAGTTATCAGGCTGCCATTTGTTACCCAATATGCCTCATCTCATCATTAAGCAATTAT
GTTCACTATCCACTATAATTGCACACTATGTCATCGTGGGGAAACCTCTTAACATCGTTGGTTGCGTCCGCTCTATGTTT
TTACTCTGAAGTTGAATGGGCTTAGATAACTTGAGCCTATAAAGAAAATATTGGATTGTTCTCTAAGATATATCAACTTG
CCAACCCCGCACTTGCACATAAGATAATAGTGGTTGAGTTCTTGCAGTTTCCTCCTTTGGGGTTTTACTCTCCATTGTCG
TGGCATATGTAGTGTATAGCTCCCTCACTATTTCAATATTGTACTTGCATGGTGGCTTTGCCCATCCATGCTAACTGATA
TTTATCAAATAATGCTTAATCTCGGGCAAGTCATGTAACTTGGCAGTGCAGATTTAAGATTCCTCTAAGTTACTCTATGA
TGTAAAAATAACAAAAATAATAACAATAATAACAATAATAATAATAATAATGTCCTCCTCCATTTATATTCATAACACCA
TTCAACTACCCCTTATGAGTGAGGGAAATATCTCGTAGATATATCACACTCATACTAGAGACATGCCATCTAGAATCTTT
TTGGATTTTGGGAAATTTTACTCCATATTTCTTAAAACCGCTATCGCTCAGCCTCAGACTTCAAAGCCTCTGAAATCTCT
CTTAGGAAGCTGCTATCAAAATTGATCTCACTACACCTTGAGGCATTCTGTTTAAGCTTTAAAAAATCCTTTCATTATTT
AAACTAGGGAGGGGTGGTGGACTGGGACTACTCTTATACTTTTAGCCTTTCTCGATGCATAGTAATTTGAGCTATAATTG
GTTGTTCATCAAAACTACTCAATTAGTCTTGAATGTGTGTTTGGATTTCCTAGCCATGGACCTTCAGGCTTGGTATGCCC
TTCTTTGGCATATTTTTGGGAGGCATTGCACCTGTGGGAATACCGTTTGATTCACGAGACATAAAAAATAAAGATCCTTT
TTTCATTTTTAGGCTACTGTCTTGACTGTCACAACTCAGACTACGTGTCATAGTCACAAAGCTAGGCTTGCGGAATGACT
CGTGAGTTTCATCCAGTAGTTATGCTTTTTGTGCCTAGTTAGTATGAGTCAACGTACAATTCTTGGTTTTATACCATAGG
TCATAAGAGGACTCAAACTTAAAAGTTCCAAACTACAACGAATTACACTACGAGTTGTGGTCTCATTGTACGACTCTTAG
AGTAACTCGTTGTAACACCCTGACTATTCAAAACATCTAAATTAACTCGTATCTTCGTGGAAAGACAAGGAGGGTGGGTA
ATAAATTAAGAATGATTTGGTATGTCAGATTTTAAGTGTTCAAAGGTTGTATCTCAAGTTTTGAAGTTAGGTAAGTGGCA
AAATAAAAGTTGGCGAAAGTTATCGTAAGTTCCTTTTAAAAGATCTCTTTGAAAGTTGGGTCAAATGTCTTGGATGTTTT
CTCCCAATATATAAGGATTTAGAAGTCTTATCACCCACTAAATCGAAGGCCTACGAGTCTAGTTTGCAACACACAAAACC
CCGTATCCAACCGACATCAGAGTAAAAAGTTATGAGGGTTTTACTACGGACTATAGAGGAAGAATGCAGGTCGGATCCGG
GTCGGGTAAAAAAATGTGGTATGTCGGCTTACTCAACGTTTTAAGCCATGAAAACACTTCATTTCACTTCCAAACCAGAG
AGAAAGCTTAAGAGAGGATTCCTATGGAGTTCTTGCATGATGAAGGTTAGTTTATGATGATTTCTACCATTAAACGTTTC
CCCCGTGCCTAGAAATGTGATCTCTACACGTGGCTATCGTTTTTCCCTTTTATTAGCTGTGTTTGGAGCTGGTTTTTGAA
GATATAAATTTGTAGTTATTGGTGTTTCTTCAAGGTTTAGACTTGGTTAACTAAGGTGCATACCAGCTGTGTATATATAG
TGTTTGTGAAGCTTAGGACATAAGGAACAACTTTCGTGAAGGACCTACGGTCTGTCAAGCGTTCATTGGAAAGGTATGTT
AAGGTTATTCCTTTCGTTCGACATGTTTCCTTAGAGGTAGTTAACGTTGGTGATCTTGTAGATGTAATTGTGAGTGGTTG
GCTTATTGGGTGGTTATAAACCCTCATTTTAGGGACTCATAATCAGGTAAGAACGACCCTAAGTTAGGAACAACTTGGAT
ATTATTCATATATATTGTTTATAGCTAAATTGCTCGCCTTTAGCCTATTCAATTGTTTGTTGTCGCCCTTGGGGCTATTG
TTGTTAGTTGTTGAGCTATGAACTGCCTATGGGGGCTATGATGTTGTCTAATAGGACTATGTTATTTCCAAAGAGGGCTA
TGTGTTGCCCGCGGGGCTATATTGATGCCAAAGAGTGTTATGTGTTGCCTACGAGGCTTTTTTGACGCCAAAGAGGGCTA
TGTGTTGCCTACAGGGCTATGTTGATGCAAAAGAGGGCTATGTGCAGCCCACAAAGCTATGATATTGCCTAAGAGGGCTA
TGTGCTGCCTACGGGGCTATATCGTTGCCAAAAAGGGCTATGTGACTTCTTACAAAGACAAAGGGCTACCGATAGGGGTA
TGTAGATTGATTTAGCACCTTCTTGGGTTATGGGGGCCTAGGTAGGTGGTATGTTGTTTGTACCTGCCGAGTTTATGGGG
GCTTGGTTAGGTTGATATTTGATCATTTTTGTATTTTTAGATTCAGTAGCGGGTTAGCATACTTATTTAAAATTTTGATT
TCCTTACGTGATTACTTTTGGTATATTATGATACTTGCTCACTTAGTCCATAGCCTTTCATACTCTGTACATTATTTTNN
NNNNNNNNNNNNNNNNNNNNNNNNNNNNNNNNNNNNNNNNNNNNNNNNNNNNNNNNNNNNNNNNNNNNNNNNNNNNNNNN
NNNNNNNNNNNNNNNNNNNNNNNNNNNNNNNNNNNNNNNNNNNNNNNNNNNNNNNNNNNNNNNNNNNNNNNNNNNNNNNN
NNNNNNNNNNNNNNNNNNNNNNNNNNNNNNNNNNNNNNNNNNNNNNNNNNNNNNNNNNNNNTCATGGTGGCCTCGACAGA
TGTGGTGGATACTCAGTAAGCTTGCTATGAGGTAGTGATGCCAAAAGTTCAGCCCAATCAGGACTTTTGTGCTAGTTGGC
TATTTATTTATATGATCTCCTGGGAGTAGCTGTTTCTTTTATAGATCAGTTGACAGGGGCCTTGCCGGCCGACGGATTAG
TTTTAAGCCGAGATATACTTGTTTGTTTTCTTGATTGCTTGTGGCTGTCATGCACTAGTAGCAAATGGTTCAGCAGGGTC
AGCTCGGGCCTGAGTTTTGGCATTAGGAACTAGTTGCACCCCTCGAGTTTGAGGCATGACACTCGTAGTTTTATTCTAGT
AACTCAACATATAGGGCACAGTCAATATTGTTCAACATACGACTCGTGAGAGGATATCATGAGTGGACTCGTACTCAAAA
GTTATGATTTTCATTCATTGAACTACCACTAAGTATGAAGCATACTACAACTCGTAATATATGAATATGGATTGTAGAGT
GCTTCAAGTTAAAGAGTATTTCAATGGATCACAACCTCTACGATTGGTACTACAACTTATAGTTCAAACTATGGGTTGTA
ATAACCGATTCATACAAAATTGTAGAAACCCTTGAACTTTTGAGAATAGGGATTACGATTGATGCCATGAGTCATAATAA
TAGACTATGAGTCGTGAAATCAGGTGTATCCCCTAGTCTAAGGCAACTTCCAATTTACAAAGTTTCAATTTACTCTTTCA
TTTTACATAATTTAATTCGAGCATAAACTTTTATATTTTCACTATCATGATAGTTGGGTCGAAACACAATCGAAAGGAAA
GCCATTTTACCCTAGTTCAAGTGAAAATGGAAGAAATCAAGCTATGAATCAATTGTGAAATAGTTTTTTTTTAATCATAA
TTTGATTTTGGCTTAGGTTTGGAGTTGCTTGCACTTGTTGATTTGCTTTGGGTTGAGGAGTGGTGTTCTTGGTGAAAAAT
GCATTATGTCATTATTATCATTTGGAAACATCGTGATTCCACCCTTCTTTCATACATACTAGACTAGGCTCACCCATTTG
CTATCATAACGGGTACCCTACCCCCAATATCCAGCCACTTGATTATCTTCTTCTTCATAACCGCTTGCATTGGTAGATAT
AATCAACATTGATGCTCAATTTTGGAAATACAATCTGGCTCAAACTGGATTTTTTGCAAACAAATACCCAACGAAATCCA
AATAATGTCTACAATAGTCCATCCAATGGCTCTCTTGAACTCTCAATACTGATTCAAGTGTGCCTTAACCTGCCAGTCAA
GTAAATCTGAAACAATGATGTAACACCTCGGATTCGAATAAGGATAAAAAAATTAGTTTTTAAGAATTTGGTGTCAGTTC
CTACGGTACCATCCATGGCCCGTGGAATGACCCACGGACCGTAAGAGGTGTCTGTGATTGGACAGGAGGCTTTCCCCAAA
AAGGGTCTAGATCCACGGTCAGGATCAACGAACCATCGATGGACCCACGGTCCGTGGACGAGGTCTGTCGATCGAGGCCT
CAAATTCCATTTTTGCTGCCAAACGACGGGCTAACAGAACGGACCGTCAGTTGAACCACGGTCCGTCGGTCGTCACCATC
GTTGGTGTCGGCAGTTTAATTTTTAGGGGCATTTGGGTCTTTTCCTAATTATTGTATCCTAATATTATGTCATTTTTCCC
TTCACTTAAAGACCTATATAAGTGTTTTAACTCCCAAATTTCCCTAATTGAAATCAATCTCTCAAATTTACAAAATAAGA
ACAAGTCTTCCTCTCAAAATATTTCTTTCTCTAGAAAAGCTTAAAGAAGAAGGGATCAACCTAGGGTTTCAAGTCAATTC
TCCAATCCCTCCATTGAAGTTAAGCAATTGGCATTGAGGTATGATAGTTTTAATCCATGGATTCCTTCCATTCATGAAGT
TCCCAAATTCTCTTATTTTCAAAGTAAGAATCCCCAATTAAGTTAGGGTTTTCTTCTATGTTATGGGTTCCTTTAATTAC
TGATTAAATTATGATCTCTTATGCATGAATTGAGTTAATCTCATGTTTTAACGATGATTCCCCATGAACCCATGTAATTT
CCATGTTTTCCAAGTTATGAGAATATAATGTGGGTCTTGGATTATGAAAGAAGAGTCTTATAGAATCAAGCATGAATTGA
TATAATTACACGAATTTATGATGAATTCTCATGAATCCATGTCTAACCCATGTTTTCTAGATGTTGATGAATTAAAGTGG
GTTTTGAACTATGAAAGGTGAATAATGGAATTAGGCATGTTCTTCTGAAATTGATGTAAATGTTTTAAGGATGCTTTGAG
AGTGAAGTATCAATGTTGTTGCTATTGTTGTGTTGTTGAAAGGATTTCTCATATACACATGTAAGCATGAATTGTGAAAG
ATTTTCTCACATGATAAGGGTTCTTAGGGTTGAAAGGTTTTCTCACCTAAAATGAACAAATGTTAAGGAACTATTCTAAT
GTTGAGGCAAGATGTGATTACCCATGCTCACTAATTGAATGACAAGAGTTGATTACACATGTCACACTATGTAAGGACAA
GAGGTGATTACCCATGTTCCTTTAAGAGCTAAGATGAATATGAGTACGAACTATTCCGTGGAAGTTAAGCGTAGAACCGA
GTGGACAAGTGGCGATTATCCGTGTCCTATAAATTATGTGCCAACATAGGGTTATCTAGACAGACATTAGCTAGTGGATC
CACATAAGTTAGAAGTTCATGGTCCTTACTGTGACAAGTAGGACAACTCTTTTCAGTGTGGGAGACACCGGATTCCATGA
CGATAGCTCTCATGGTCTCATATATCGGTTAAGGCTACTTCTCACAAGCAAGTTATGATGAACTAGGGTTACTTCAAGGA
AGAATTTCATATATGTTAAGATGAAGATTATGTGCATTGACCATGTTTCATGACTCATGTTTTTTAACTCTTATCTCATG
TTTTAGTTTGGTCATTGTATCTTATGAAGGTATCTCTCTTTAAGCATGTTTTCATATGAAGGTTCACAGTTTCATGGCTA
GAGTTAGTTGAGGAGATTCCAAGCTTTTGGTGAGTCCTCATGCTTCGAGGACGAACATTTATTGTTTTCAGTCTTTTCCT
TATTTTTAGTTTTTGAACATGATGTACGGGCTTCGCCCAGATTCATTCTTATATACTGTATGGCTTTGAGACTAATGGTT
TAGGCCTCCGCTTTACTTTTATAAAATGATTTGGACTTGAAATGTTCCTCTTTAACTCTTTTGTTCTATTTCTTATGTTA
TGAATGCTAAGTGGCTTGTATGAGGCCTCTCGGGGTCCTATACTCCACGTTACGCCTAGGGGGTACCTTGGGTCGTGACA
AATGATTACTAGAAATGTATCACCATGCCCAATAAAAAACACCTCAAGTGAGAAGGCGGAGCCTTAAGCTCTAATATAAG
AGGTTTTTCGATTGATGGTCTTGTTGGTGGTATTGCATGATTCTTCAGATCAAGATCTAACTTATTTGGTGCATAAGCAT
AGAGACCATACCAGCCAATACATTAACTATCTTTTCATATTCTTCATCAATTGTCCCCTCAACATTCATGATGATTGTGA
CCAAAGTCTCTACTATAAATATTTTTTCTATCGGAATCTCTATTTTGGATTCATCTATCACATCAATTACTTTCTCATTA
ATCAACTGGAACTTAAGTTCATTGCTCTTCCACACTTAAACTTGTATAAAGTTAAAAAAGTAGACATATGAGTCATACGT
GACATAATACATGCAAGACACCACATAGGACGCAAATTGCCATGTAGGATTCTACGTAGGATGCATGTGTCTATTTATTC
AATTTTATACAAGTTTAAGTGTCTATTTGTGCACACTTAAAGTAAGAGGACATACATATGATTTCATGTCGAGTTAAAGG
GTATATTTATGTATTATGCCTATAAGAAGGCATAATAGAAAAAAAAATATTTATGTATTATGCCTATAAAGAAGGCATAA
TAGAAAAAATGTCATTTAACTTGGCTTCAACTTGTATATATTCTCTCCAACTTTGGTTGTGTACAAGTAGACACTTAAAC
TTATATAAAATCGAACAAATATACACATGTGTCCTACATGATATCCGACGTGGCCAATTTGCGTCCTACATGTCGTCATA
TGTGTATTATGTCACGTAGGACACATGTGCATACTTGTTTAATTCTATACAAATTTAAGTGTCTACTTGTGCACATCTAA
AGTTGGAGGGCATAGATGTTACATGACGTCAAGTAAAGAGAATATTTATGGTTTATGCGTATAGAGAATCTCTATATTTG
GAGACAATCAACTTCAACCCAATTTTCTATTTTACTCTCTAAAAATGAATCTTTTTCTCTCTCCTCAATATTATATTATT
ATTTATATTTTATTTTCATTTTCTTATTTCTAAATATCAATCCTTTCTTCTTTTTTCTAAATAATCACTCTATATAATTT
TCATGTAATACAAAATTTCATTCTTTTCAAAAACTTTATTTAATATAAAATTATATTTTATTCTAAATTTTTAAATAACA
TCAATTGCAAACAAATATTATATATTATACATATTAATGGGAAACTCTATCATGACCCAAGACTATCCCCTAGACGTGAC
ATGGTGACTAGAATCCTGAAAGACTCTAAATGAACCACTTGACATATCATGACACTAAGGACCCGTTTGGATTGGCTTAA
AAAAAGTAGCTTTTAAGTCAAAAATAAAAAATCAAATTGAAATGACTTTTAAGTCAAAAAATAAAAAGTAGGGGGAGACC
TACTTTTTGGTTTTTGACTTATTTTTAAGTCATTTTAAGTCATTATTGACCTTGCCAAACACTTCTCAACTTATTTCAAG
TCATTTTTGACTTATTTTAAGTTATTTTTTATATTTGCCAAATACTTCCAAAAGTCAAAAATTAACTTAAAAGTAGGTTT
GACCAACTTTTAAGTCAATCCAAACACCCTCTAAGATAACAATATAACTGAAAGAATCATGAAATAAGGATATAAATCTC
CAAAACTCAACTATCAAATGATACCAAAATTAAAGTACAAAACCATAATGCGGAAAATATACTAAGTCTAACAACAAGCT
TCTACTAAATAGATGTGACTAGGACAAGCCCTAGCTCACGAAATAATTTGAAAATTGAAGGAGTCTGAAAGAACATAAAA
GAACTCATAATGTGGCCATGTCCTCGAAGCATGAGGATTCACAAATCTAGACAAAGCTGACTGGAATCTATGTTAACCAC
AAGTTGGATGAGGAGCACTAGACCCAATATTATAAGAGTTGTCATTACTTGGAATGTACTGAATATGAGGAAAGATGCAT
GAGTATAAGCATAATAATGTGATAAATATGAGAACATGATAATGTGTGACCAAGTAAATATGACATAATCTGATAACCTG
AGTTCACAAAACATAGTACACAGTTAATGCAATATTCTAAAAAAATCATGTAATAAGTAAAGTCATAATTATAGTCATAT
CATATGTTGGAATCATAATCTTTTATAGGAGATACTGTTAACCAACATAAATCATGTGAGATATAACATGGAGTTCAGTG
TACTGCTCTCACACCAAAAAGAGAATGTCCAACTTAACAAGGTAAGGACCCTAATCTTAAGCTTAGGTGAATCCACTAGC
GAAAGTCAAATCCTCTACTAACAAGTGACATAATAAGGAGTAAAACCTCTACTAACGGGTGACTCGTCTCATCCTATCGT
AGCATGTAGTTTTGGGACAAGAGGATTTCTACTACTGATCTCATACCTCTACTAACGGGTGAGCCTTCATTCCAAGGTCC
ACTCAGTGCTAAGTAAACTCCCAACACAAAACATGCACAATCATATAATATTCATATTCATAGTCTTTGAAATGGTAAAA
ATCTAGTAATACCAAATCAATCATGAAAACTCATAATCATAAGAATAGCTCCTTCAAAATATCATGATTTTATAATATAA
GCAATTCATAAGAGACACTTATCTAAAACATCTAAATCATGATAATCTTTCATAAAAAGAATTACTTCAATCAGAATCAT
TCATTTTCATAAACATGCTTGATGCTTTATCTAAAAGCATCTTTCATTAATAAGTACTTCGATTCATAATGCATGCATAT
CTTCAAATCTTGATTTCATATCAAATCACTTGTATAGAAGGGGTTCATGTAAAAAAAGTCATTGAAAATATTCAAATATA
TTCAAATCATGAATAATAAAGATCATTCAAGGAGAGAAAACTTTGCTAACCCATGGAAGAATCATGGAAACCCTAGAAAT
TGGGTTGAAATCATAAGTAAGAATTAGGTTTCTTGTGGGACCCAATGGGTGAAAAGGACCCATTTATGAACTTCCCACAT
ACCTTGATGAAACCTAGCTAGAAATTTGGAAAGGAGACTTGGAGCTTGAAGAACCCGAGAATCACCTTGAGGGAACCTTG
GAGAAGAAGACTTGAAAGCTTTGAGAGTGAATTACGAGGATTTTGGCCTTAGAAATGGTTGTAGGTCTTACGAATAGTCT
AGAAATGACATATTTAAGGAATTAAAAGATAGGAAAAGACCCAAATAACCTGAGAAATAATTATCGAATCGCATCTACGA
ACACCATGTATGGTCTGTACTCCCTTCTATGGACCGTACTGGTCCTTCGCAAAATCAAGTACTGAAAATCCAAATCTCTG
ATGTCAGACCACAAGCCAGAGTCTACCGGCCGTCAACCTATTTCGTAAAATGTTAGCCTGGAATTTCTCCCAAGTCAAGG
ACACCAACCACGAACATTGGCCATGAGCCATCTTTCCTAGTACAACCCGTAGACTTTTCCCATAGATTCCAGGTACTTAA
ATTTCACAAAGTCTGTAACTCACTCTATGACAGGCAACCACGACTCGTGCAAAACTCCACAAGTCGTGTTGTTGACTTGT
GAAAGCTCATCTAAGACTTACCATTTTTTCCAAATTTTAGGATACCATCCACGTCAGTCATCTACGGACCATGGATATAT
GTAAAGTTTGTACTTGGCTTCGTACAAACTTGCATCAATAAATTTTTTGCAACTCTTCTTTTTTAACTTAACTTTTCTAC
TTTCGAGATGTTACAAACTCGAATAAAAGTAAAATCATTGATGAAATACAATTACATAATTATTGAACTTTTAAGATTTT
TCCCATAAAGTTTATTAATGCATTACGGAGTTCAAAATGAGCTTTTTTGTTTCTTTTTTATGCAAGCTAAAAATTGTTCA
CATCGAAGATTATCATCTACCACAATGTATGTCGTTGCATTTAGTGCTTCTAAAGTATCTTAAATTGGTGCATTAAGATC
ACGCTCATCCTCGATTATCATGTTTTGCAGTATAATTCACTTAGTCATTATAGCAACACTTCCTTTTCCAAAAATCAGAC
AGTCCTGGGATAATTGCAAAATGTGATTGCAAAACTCTAAATGCACATTTAACATTTTTTTGGCACGATTCGAGTTTCAT
CGCAAACTATTTCTTCTTTTGGGAACGTGGATCACAAATAGTTTGGAAATGACCTATCGGATTACTAAATTATTGTTGTA
ATTATTAAAATTATTATGCTATATAATGTATTTTTATCTTGTATTTAAGCTATTATGTATGTATTGTATTTTTTAAATAA
AAATCTCATCTTGTATCAAATTATTTTGTGTACTAATTTACTTTCCCTATTCCATTTTTGCATCAAGTATTTTCATGCTC
ATTAAAAAGTGTAGTTTAATAATTTATCAATATAATATACAAGTACATTGTTTGAATCATCATTTAATTTTTTTTTGCAT
TCTTCATAGTGAAAAATAATTATAATTATAAATTACATATTTAAAGTGATAAAAAAAATTAAAAATTTGAAAAATTGTCA
ATTTGGGATGAAAATAGTATACTTGTCAATAATATATTTTTAGATGTTACATTACATTAGAAAATAATTACGAATATTAG
AGACTTAACTAATCGTATTATATGATTTATATAAGTTAATTATAAATATTATATAATATAAATAAATTAAAATATTTAAA
AAGTGGAACAGGGAAGATGAATAGTAGTTCTCCAACCTCTCTACAAATAGAGAATAGAGAACAATTTAGAGTGTGGTTGA
AGAGTTCATTCTATATTTTACTCTCCAAATATTGAGAATAGAGAGTAAAATAGAGATGGGTTGGAGATGGTTGTGAAGAC
TTTCTTATGGGAGAAAAAAAATCAGGAGCACTGCATTTGAGGGATACATTGTCTAATTTCTTGAGTAAAAACAAGTCACA
GCCCAATTTAAATTCAAAAAGAAATCCTCCATAATGTGATTGTACTCACAAATGTCATGAAACTTTTGCTTTCATCTTTA
AAGTTCATGCTCAATCAAACGTAAGTAAAAACTAATATGCATATCATTAATGTATCAAGGCTCTGGTAATCCATCCACAC
CGTTTCAAAATTAGATGTTTTCTATGTACAACAATTGGATATTTACTTAAAACAAGGATTTGTGACAATAGCTCAAGCTA
TGTAAGATAGGAAGAATGATATTTGGTCATATTTATCATTTTTTTGTTGAATGCCTCTCAAAGTGAGAAAGTCTTTCCAT
TAAATAGAGAGTATAAAGATTACACATCCCTAAAGATCCATCATTCCTATCCCTAAAGATCAACTATTTCTATCTCTATA
AATCTGCTATTCAATCCCTCTAAATCTGCTTTGCCATCCCTTTGAATCAAATATTCTATCACAATATTTATTTTTTTGAT
TCTACAACAAATCCATATAATAATATTAATTTATAGAACTATATAATTTTATTAATATATACAATCATTCAGTTTACTAT
CATGCTAACATCCCCCCTCAAATTGATGTTGGTGGATCAAGAAGCATCAATTTGCCTATTAGAAACTGATAACGTTGTCG
TGCCATGAATTTTGTAAATGCATCAGCTATTTGAAGATCACTAGACACATGTGGAATAGTAATGACTCATTTATCTACAA
TTTCTCATATATAAAGAGAATCTACTTCGATGTGTTTGGTCCTCTCATGAAAATTCGAATTAGTAGCAATATGAATAACA
CTTGTATTGTCAGTGTTGAGAGGAGAAGGATGAGATTGAAGAAAATCAATCTCAACAAGTAATCCATGAAGCCATACAAC
CTTGGAGCAAGCACTAGACATGGATCGATATTTAGCCTCTATTGAAGATTTTGACACATGAACTTACTTCTTACTCTTCC
AAGCTATCAATGACTCTCCAAAAAACACGCAATCCCGCCCAATCAAAATCACTAAAATCATTAAGACAAATAGGAGAACC
ACAAGGAAAGAACAATTCATGAGTAGATGTTCCTAGAAGATTCCGAATGATGCAACGAACAGACACCAAGTGGAGATGAC
GGGGAGCTTGCATAAATTAACTAACTTATTGAACTGCAAAAAAGATATCAGGCCGAGTAATAGTAAGGTAATTTAGACTC
TCAACTAATTGTCAAAATATAGTTGTATCAGGAAGAAGATCACCTTTCTCGCGACGATACTTCACATTCAATTCCAATGG
AGTATCTACGAAGGAGGAGTCTTGAAAACCAACCAAAGAAATCAGATCTTGAGTATATTTGTGTTGGCTTAGAAATACAT
CTGAAGCATCTTTATGAACTTCCAAACCCAAGAAATATGTAAGAGTACCAAGATCTTTCATATGAAAAGAATTTGTAAGT
TATTGTTGGAGGTTAATGATTAATGAAATTTCGGTTCTTGTGATAATAATGTCATCTACATACATCAAAAGAAGAACAGA
GCATGTAGACGTTTTCCAAAGAAACAAAGATGAGTTATATTTTCTCTGCTCAAAAGAAAACTATAGCAAAATAGATCGAA
ACTTGTCAAACCAAGCTCTTGGAGCTTCTTTTAATCCATACGAAGACCGCTTCAACTTGCATACATCTGATGTAAATGAT
GAGAACAAATCAGGTGGATGTTTCATATAAATATCTTCTTTAAGATCACCATGGAGAAAAATATTTTTGACATCCACTTG
ATAAAGAAACCAGTTTTGTGAAGTAGCAATGACAATAATAGTTCACACCGTAGTCATTTTTTCTGCGGGTGCAAAAGTTT
CCTCATAGTCCACCTCATACTCTTGTCTGTTACCAAGAACAACCTATCAAGCTTTGTACCGAGCAAGAGTTCCATCATAA
TGAAGTTTAATTGAATAAACCCATTTATATCTAATTGGGCGGACATTTGAAGGACATGAAACAATGTCCCATTTGTCATT
TCTTTAAGAGCCAAAAGTTGTTCCTCCATTGTTTTTCGTCAACATTCATACTTGGAAGCTTGTGAGTAACAAGTTAAAAA
AAATGCTGGATAACATAGAGGAAAAGTCATATCAATTGGGGGTACGAGATACTCTGGTAGATCGTCGAGTAGGCTTAAGA
GGACCAGATCTTGAAGAATTCTCAGATTCTAGTAGTGGTGCAGCTTCAGGCGATGGATTAGTGTCAGGATGGAGTAAAGT
CGGCTGACGTCGTTCATACACAAATCCAGATTTGAACCTGTTAAAAGAAGATGATAAATCTTCAAAAGTAGGAAGAAGAG
GAGAAATAGAAGATGAATCAATAATAATAGGAAAGAATTATTGATTCTCAAAGAAAATGAAACACGAAATTTGTGAGAAC
ATGGATCATAGAAAATAAAACCTTTTTGTGAAGTACTATAACCCATAAAATCACATTTAGTAGATTGTACAGAAAATTTA
TTATGCTGGGAAGGAGACAAATAACAAACACAACCAAATGTATGAAAATCACTATAGTTAGAATTTTGGTGATAAAAACA
AAAATATGGATTCAAAGTGGTGTGAATTCATGCTTTTGAATAGCTATGAAAACTAGAAAGACTCAAGAAAGCAATTAGAA
TGACCAAGAACAAAAGTCTAGGTGGTAGGACTGATTGTCGAGGAACAGTCAACATAAACCAAGATTTTCAAAAAAAAATT
AGAAGAAACCCCAATGAGTCTATGAAACAAGACAACCAAGAGAAGATTCTAATAGCATGTCAACTTTTGATGAATGCCTC
TCAAAGTGAGAGTTTTTCTATTAAATAGAGAATATAAGGATTACACATTCCTAAAGATCCAGCATTTCTATCCCTAAAGA
TCAGTTATTCTATCGCTATAAATCTGCTATTCAATCCCTCTAAATTTATTTTGCTATCCCTCCGAATCAGCTATTCTATC
CCTCTAAATTTGTTTTGCTATCCCTCCAAATCAGCTATTCTATCACAATATTTATTTCTTCGATTCTACAATAAATCTAT
ATAATAATACTAATTTATAGCACTATATAATTACATTAATATATACACAATCATACAGTTGTCCATCATGCTAACAATGT
TAGGCAATCACCAGAAGCAGTTTCATTTGTTTGACAGACTCAGAAACTTGTCTTAGTCCATTTGATCCTATCATCATTGT
CCAATAAGATCAAACAAATATTCACCAAAGTTGTTCCATCAGTCTTGATCCGCATGTCGTAGTCGTACAAACCAATGATA
TGCGTAATTTCATCTTGTCCTTAACAAGTTGCAGCATAACACCCATACTACAATCAAGGACAAGCGACACGAGACGAGAA
ACAGGATTGACATTGAAGATGCCAACAACATTTCATTGCAGATAAGTTAGACCAACCAATGAGTTCTGCAATATTTAAAA
GAAACAGACTAGAAAAAGAATCATTCAGAACAAATCTGATTTTTTTTCTCGGGAAAACACATCCATATTTAGCTCATTTG
CAACTGCAGAGGCCGACGATCATCCTAAAATCTGAATTTCTCCTCTCCATAACACTAGAAAAGTTAGTGGAAGAATCTCT
TTCGACATCTTGCTGATCCCAGCTCCTCATATTCAGCTTTTGTGATACACATCGCATCAAAGTCGGGACTTGATGCCAAG
AGTGATCCTCCACGCCAAACACCTAGAATAGGACTGCAAACAGTAACAAAAGACATGTTAGAGAAGTACAAACACTTTGA
ACAGTTCCTCCAAAAGGACAGTATATTACTCTTCTTGAGTCGTGATCTTTAAACGATATTTATCTGGGACAAGAGGCCGA
AGGTCCATTTCTCTGCATTGAGATGAATTTTCAATACATAAGCAAATAGAACATCCAGCTTTTCGTAAGCAATGGGCAAT
AAAGGCTGCATCTTACAGTCTTTTGGCAAAATGAGGAAATAGAGTACTGCCTCCCGTCAGAATAATGCTTCCTCGTCCAA
ATTCAATACATTGACATTAGAAAAAGGAAGATAAGCATAAACCAATATTAGTAGATAAGCTTTTGAGATGCACCGAGGCT
TTTGCACTACCTCTCATATAGAACAGGGTGAAGATGAGAATGGCAGGAACTGATAGCTCGATGAATGCACTCTGCAAGTC
CAGCCTGATTCAGTCCTGTAAGCCACCAATAACTGAGATGCTGACAACCAAATTCATACTTAGGAATAAACAAATTCATA
GAGCTACACTTCCAGACACTCTAATTCACATGGAAGGGAAAAAATGCTGAATAATTGAAGCAGGTTCTTCAATTGAACAC
AAAACTGAAATAAAAGTCAAAGATACACTGTGATACGGACCCAAGTCAGCTGGACGAAACATCATCTCTGGGACAAGGAA
CCGCTCATTTGTCAAGCCAAATTCCTGTTCATACAAATAAATTAGAATAAAAGAAAAGAGGATGACGAGCTATTTATAAG
GGCTTGGAAAAAGTACATTTTTTGTCAGATCAATTTTTGATCCATTTCTTCTGTTCCTGTCCTCGGAATTGTCAGTGTTC
TCAAGCTGATCCATATCAATTTGTTCCTCTGCTACTTGCTGCAGAGCTTCATCATACAAAGGAAGATATCTCTTTGGTTC
TTCAGGGTCTTTTAGAAAACCCTTGGTATGTGTAATACCGTCAGGAAGCACATACGTGCACCTAAACAAATTGTCCTTCC
CCGGTTTCCTGGGAGATTGATGCAGTAGTTATGAATAAGGGAGATCCCAGCATGTTTGGCACTCAAAGATCATCTTACTT
TAATGTGGATTTTCTGCTGGTTTAATCTAAGTTTTAAGTTGTTTTAGGTTTAGAAAACGGTTCAAACGTCATGGCATTGA
AGGATCCTAATTCTACATTTGTTTCAGAGGGGCCAAAACATATAATTGACTTCAAATAATTAGAGACCCCTTTGAACTAA
TTAAGGGTAGTCCAGTACACGACCCATCCTGCGTTAATGCCCCCATCCTTTTGAACTAGTTATTTAAGTAAAATAAGAGC
AAACAGACCCCATAAGGTGCAGCCCATGAAGTTTGATATCCACAGAGTTTGTCACTTAATTCGGAATGGCATGAACTTTG
ATATCCACAGACAGATAACAATGACACAACAAATATTCAAAGTCATTGGAAATATGAAAGTAAATTGAAAATTAATGAGC
ATTACCTAGCAATTTGCAAGTCCCTGGGAAGATCCAAAGAGACAAAACAAAGTTCCTCCTTAACATGGTCCATAAGGAAA
CTTTCATCCATCAAATTAACACTTCTATAACTAACCAACTCCTTTAAGTAATTACTCAAAGCTTTACCACCAAGATCAAG
CCTTTTAACAGCATAATTCAATGTAAAATTCTGAAAGACCGGGGAAGCATGAGTAAAAGAAAATCCACAGTCAACAACTA
AGCTACACTGGGCTTTAGAAACAAGGCCATAAGGGCGACGAGATGCCTCATAAAGATGAACCAAAGAAGGGGAATCAGAT
ACATAAAGGGCCTTAAAATTAAAATCTTCGAATACAATTTCGTCAATTGAGCGCTGTATGGAAGGGAGATTGAAAAGGGG
TTCAGTAAGAAGTAGAGAAGAGTGCGAAGGAGTAATTTTGAGAAGGTTTGAGAAGATGTGAGACCAAATGGAAGATTGGA
GATCAGGGTTGATAAGATAACCGCGGTCGAAAGGGCGGCGGGCGGTGGCTGAAGTGAGGTCGACGTCTGGGGAAAGAAGC
TGGTCAGCCATAAGCCATTTCTTGGAAGAAAGTGGACGGCCCATGCTATTGGGGACAATAGCAGTTGGATCTCTTTCGCC
GCCGATACCAGCCTTGATTACGCCGGCACCGTTGTCCAAAACTACAACGTTCGACATTTCCGATTGCCACACTAATTGAA
CACCCACCCATGTTCCTAATTTATAAATGAGAATTTCAAAATTAACAATCTTAAATTGTTTTAAAAAACAGTGTACAAAA
AATTGTCTAGTGGTTATTTAATTACTCATGGTTTATTTTTTTTTTGTTTTAATTCGTGACATATTTCTATATAAAATGAC
AACTTAATTTTAAAATATTCATTATAAAATAATTTATATCCACACAAATATCTATAACTTATTTTAAACAAACAAATTTC
AAAAGTTTTCCTTTTTTCTTAAATTTTATGTTGAATCAAACTAATTAATATAAAATAAATCGGAAGGAGTATTTTTTATA
TATATAAATACCAAAAGAATAACTAAGATTCAAACTAAACAAGAATAAAGCACTAGCTAAACAGTTCCTTGAAAAGAAAA
TGTAAAACACCAAAAAAGAGCTCGAAATAAACATAAAACTCCTAATACTCTCTAATATTATAAAAAGTGGATATGATAAG
ATCATATCATCCAATCTTTAATCGACATCATTCAACTTTATTACTATTATATAACATATTGATATGATAAAATAGCATCA
TCCAGCCTTTAATCGACATTATTCAAGTTGTTTAAGAATCTGGTCTAGTACTAAGAGTGAATAGAAATAGTAAGAGTCCA
TCGATCATATACCTAGTTGTACAGAATGTTTGAAGGTTAATCCTTTCGAATAAGTTCAACAAGTAAAAATATGTAGCTTA
ACCCTGCATCTTTTCCCATAAATCATAATAGTATAGTGATATATGTTCCTAAGTATTAGTATTAAAAATTAGACAATGAG
CCTAGCTCCAATAGTTCGCTAATGACTGGCTGATTCAAAGAAAGAGATGTGAAGAAGACAGTACTGTGAATTACAATTTC
ATTTATCTAAACCATCCACGGTTGTACATCATGCTTGTACATCATGCAATATATAGATTAGAAATTCTAATTACCTACTT
TGCCATCTGTCTTAGACTTGACAGTTGTGTATATAACCACTATTCTAACAATCATTAGTCTAACTAACTAACTAACGGAT
TATTCCACATGATGACTCTAAGGGGTCGTTTGGTTTGAATATGAGTTATGATGGGATAAGTTATCTTGGGATAAGTTATG
TTGGGATATGATGGGATAAGTTGTCATGGGATTATTTCTTATTGAGTGTTTGGTTTGTTATATTAAAAATAATATATATT
GATAAATTTTAAGAACAAGTTGTTTGTTTACAAAATTACCCTTCACTTTATTTAAACTTTTTAAATTTTTCTTTGTGAGC
TTTAGTTATTCATTTTTTAAAATAAAACTTTTATTTTTTTTAACTTAAATATTTTTGTTTATGTATTCCCATGATAAGTA
CCATGAGTATTTAAAAATATAACTTTTTTCTTGTTTAGGTTAAAATTGAACTTTCCTCTTAAGTTTATTAAAGAGAAGAA
AATTTATGAGAAATCAAAATAAAATAAACATAAGAATTAGTCAAATAAATTCATAAATAAAAATTATATTTATATAGTAT
AATTTTTTAATAGAAAAATATGTATAATTATCATAAAAATAAGGAGTAGTAAATATTATTATACATGGTATTAAAAAAAA
TGTAAATATACATAAATGTAAAAAATGATATATAAAAAGGATTTAAAGAGACATATTTGTCATTTACCTATTCTATCTCG
GGATAAGTTATCCCGGGATTACTATACCACCCATGGGGAGGGATAACTTATCCCGGTACTAATTATTAATCCCGGGATAA
GTTATCCGGACTTGCCAACCAAACAACATAATTTTTTTTATCCCATCACTATTTCCTTATCCCATCACTATTATTTCTAA
TCCCTCACACCAAACGAGCCCTAACTCTAATACTCTCCCGCAAGGAGGGTGCAAAATGTTGAACACTTCTAGCTTGCTCA
TTAGATAGGAATGTTTTGCCTTGCTTAGCCCTTTGGTCAATATATCTACATGATGTTCTTTAGTCTCCACAAAAGTTGTC
TCAACAAGTCCTTTAATCTTGATACGAATAAAGTGGTAGTCCATTTTTATGTGCTTAGTGCGTTCATAAAAAGTAGGATT
TGAGGAAATTTGTATTGTTGTCTTACTATCACTCATAACCAGTGGCAGAACCAGAAATTTCACGAAGGGTGTTCAAAAAT
TGCACAACAAAAGGTCTTTTTAAAAAGGGAAAAAGTTGCTAGTGAGATTCGAACACACGACCACTAACTCACTCAAGGTG
TTTGAAACCTATTAAAAAGATCTAAAACCACTAGGCTACAACAACCTATAGTGTCAAGGGTGTTAAAAAATTGTTATTTA
ATCATTTCATATATCTTTTTTTTTTTTTTTTACTGTGGTTTCCGAGCGTCGCTTTGCGAACCCGACTAGCTGTACCCACC
GGGTCCCGCTGTTTCAAGGCGGGTCCACCACGGTTAGTTCCACGGGGCCCTGGAGACGCGGCCGGTTTGTAATGCCTCCA
GTGGCCCTGTTGGGGCTCGAACCGGCGACCTGAAGGACTTTGTCCCAGGCCTTTACCAGCTGAGCTACCCCTCAGGGTTT
TTTCATATATCATTTTACTTGTATATACAATATTTTTTTCTGACGAAGAGTGTCAAATTAGACACCTGACCACCATGTGC
CTACACCCCTGCTCATAACAATTACTGGATATGTCACATTCATCCCAATATCCTGAAATAGACCTATCAATCATGTAATC
TCAGCTACTGTTGAAGCCATACTCCTATATTTTGCCTCTGCAAAGCTCCTTGACACTATTTGTTGCTTTTTGAACTTCTA
AGATACCAACGAATTTCCAAACTTGATCATATATCATGTAACATATCTTCTGGTATTTGAACATGCTGCCCAATCCAAAT
CACACCAACATGTGAGCTCCTGACTAGAGGATGAACTCATAAGGATACCATGCCCGGGTGCAAGTTTCAAATAATTACTA
CTATTATAGATGATTCCCAATGAGGTTGTTTTGGTGTTTGCATGAATTGGCTTAGGGTGTGTTTGGTATGAAATGTTTTC
CAATTTTTCCAAGTAACCGGCTTAAATGTTTTTCAAATCAACTCATTTTCCTCAAATTTAAGGAAAATGACTTCCCTTCC
AAAATTAAGGAAAACGTTTTCGAAAACTCCACCTCATCCTTTAATTTTTTTCTCACCCTACCTATACCTCGTACCCGACT
CTCCCCATTCAAAAAAAAATAAAAATAAAAATTAGATTTCAAATATTTTTATCCCTACCACGAAATCAGTCTCCCCCTCC
CCCCCCCCCCCCCCCAAACAAAAAACAAAATTTAAGAATTATTTATGAAAAAAGTTTCAAATTTTAAAAAAGTCATTTTT
ACGCCACCCCCTAGCACCCCCACCCAGGCCATCCCCGTCAATTTTTCTTTTTTAAAAAAATGTTTTTGAAAAATATTTCA
ATTTTTTTTTCATTTTTACCCTACCCCCTACCCCCGCCACCCCCAACCGGACTATTCTCATCAAAAAAAAATTTAAATAT
TTTGGGAAATATTTCAAATTTTAAAAAAAATCATTGTTTACGCCCCCATCCGCGCCACCCCCATCAAAAAAAAAAATTAA
AAACTGTTTTTGAAAAATATTTCAAATTTTAAAAGAAATTCATTTTTTATGTCACTCCCACCCCTATCTCCCCCCCCCCC
CCCCGAAACCCCGTCAATTTTTTATTTTTTTAAGAAAAATATTTTTGAATTTTTGTCAAATCTCATGGTTGAATTTTGGA
AAGATCATCGGAATCTTGTCCTAGTTTGGGTGTTGGGGTCGGGTTCTAGATCAATTATCGTGATTGATTTTCGGATCAGA
AATTATTTTTCTAAAGAGTATTTTTTTAGTCTCAAGCCAAAAATTAAAGGTATTTTCTGAAAAATATTTTTGATTCAACA
ACCAAACATTAAAAAATATTTTCTAGTAAATAATTTCTACTAACAACCAAACATGAGAAAATAAGTTAGTAATTCACTTA
TTTTCCAAGAAAACATTTTCCATGAAAAATATTTTCCTTCGTACCAAATACACCCTTAGTGTCAAAATAATATTATTAAT
ATCTGGTCTAGTTATGGTCACATACAACAATTTTCCCATTAATCTTTGATAAGCATTAGCATATGCTAATAATGAATCAC
TCTGACTTCCTGTAGCTTCATCAAATTTTGTGTTGGTCAATCTGACATTACTCTCTAATGGAGTTGGTGAAGAAGGCTTT
GCTCCACCCATTCCGATTGGTTTTCTTAATTCATAAAAAAAATCGATTTTTTTTCGAACGCAACGAAATAACCTTACAGC
AAATATATTTTATACGTTACAAATATGTTAAATTTAATATATAAATATATTTTATAACATTTTTTAAATATAAATATAAC
ATAGATCCCAGGCTTATGGTGACTGAATGACTCTGAATCTTTGCCATTTAATTAGCTTTAAATCAATTAGATTTAAAAAT
CAAAAGATATTATCATAAATCCTCTGTCAAACAATCTAATTGAAAGTCTTAAGTCAAACAATATAGCAACAAGGTTTTAA
GTTTTTAGCTTCTTGTTGAAGAATTGAAGTGTTTCTTCAAGAACACACTAATGAAAGAAATGTTTTAACAGTGGTGTATT
TTGATGTGATACATTAAAAATAAAAATAAAAACGAAAATTAAGTTAACCGTACCGACACCAAATTATTGAAGAATTGAAG
GGTTTTTTCAAGAACACACTTATGAAAGAAATGTTTTAACAATGATGTATTTTGAGGTGACACATTATAAATAAAAAATA
AAAACGAAACCATACCAACACCAAAGAAACACTGATATAATTGATACGGTCTAAACGAACCTAATTTTGATTATACTTAT
AAAATGCCTAAAAAATTGGGATGATATAGTTTTTTAAAAATNNNNNNNNNNNNNNNNNNNNNNNNNNNNNNNNNNNNNNN
NNNNNNNNNNNNNNNNNNNNNNNNNNNNNNNNNNNNNNNNNNNNNNNNNNNNNNNNNNNNNNNNNNNNNNNNNNNNNNNN
NNNNNNNNNNNNNNNNNNNNNNNNNNNNNNNNNNNNNNNNNNNNNNNNNNNNNNNNNNNNNNNNNNNNNNNNNNNNNNNN
NNNNNNNNNNNNNNNNNNNNNNNNNNNNNNNNNNNNNNNNNNNNNNNNNNNNNNNNNNNNNNNNNNNNNNNNNNNNNNNN
NNNNNNNNNNNNNNNNNNNNNNNNCGGCTACATCACTTTCCTCTCGTTGAGACATCCCTATCCCTCTCGGATACATACAT
ATCCCCCTCTCAATACATCCCCCCCGTGTATCTGGATCCTATCCCCTCGGATACAACCCTCCCCTATGTATCCAAATGTC
TTATTCCTTCTCTGATACATCCCTCCCCTCTTTGCTCGCCTGTGTATCAAAAGTCTAGTGATATATCCAAAATCCATAAA
TTTTAAGGGACTTTTGTAATTTGAAAAAGAGTAGGGAAATAATGTAATTAACTCTTAACACTATGAGATTTATGTAAATT
ATACTAGAAATACACACTCCGCTTGTCAAAAAGAATCAAAATATAGGGTATACCCTTGTACATGGCAAAATGTAGGAAGA
ACAAGTAGAAACTCCTTTACTTATTACCTTTGAAGTCGTTGAAAAAAGTCTAAATATATTATTGAGAAGGAAACAATCAG
TCAGCTCAATCTATACTGTGCCACACAGTAACCAGTTGATCTTTATCACTGGCCAAAAACCCACGTCATTAGCAGACTTT
AGGAGTACTTCACCTGTTCACCAAGAGAAGAGGGGAACATTTTACTCAGAACCAATATAAATCAATGGTCCTACTTGACT
CAGCAATTGCTCAAATAGCTCATTATGTACCTGGTAAATGCATATACTGGGTTTTGTCTAAGCTCGTCACAAACTTAACT
GCCTACTGAACCACGATGTATGCTAGCCAGTAGGAACTTATGAATGAATACATGTTTATGGGATTTTGTAAATTACTACA
GCAAGGAAGAAGGAAAGAAATGAAAAGACAAAATCCTGCTTGTTAAATTTTAATACAAGAAAAGGCTGAACTCAACAAGT
CTTCTGAGGACGGGAGGAACATAAAGGTCACAAAATTCAACTGAATTCAATCTAATATTCCACAAAACCTATGCCATTGT
CAAGTAATTACCACAGCATTGCGATCAAACAGCTTGTATTATCTAACAGAAACAGTGCTGTACCGCTCATCGGCTGGACC
TTGCCCAAACTCATATATAAAACAATCTAGTGAGTACTGCAACCTGGAATCTGTTAACTAATTTTTTTGATGAAAAAAGG
AGATTTCATTACAAGGCATCATGAAGATGCAAGGCAAATATTTACGGAGGGGTCTGCTCCTGTACAAGAATTTACTGAAT
AACTAAAGAGCAGACATAGTCCAAAAAAAGATCAACAGTGGTTACAGGGGCCTGGTTGAACCAGCTATATAAGAAGACTA
AACAGTTGGATTTAAGAATGTGGTTAGGAATTGAAATCCCATCAAAAGATTCCTTTCATTCCAGACGCACCAAAAGATAG
CAGCAGGCACCATACACCATACCGAATCTGTTAACTACCTTATCGACAATTTACCAAAAAACTTTAAAATGAGTTGAGCT
AGTTGTCCACAAAGATATGACATTCATTCCTGAACTTAAATAACTCAACCTTCAATCATATTTATCCAAATAAAAGAAGA
AGTGGATCTCCAATCATGATTGTAGTAGTAATTTAATACAGCAAACGAAGCACCAGTGGTCTGAAAGTGAATTACTATCC
AGTAGAGTTTATAACAGAATGTGACATAAACTAGCATATGTTCTGCAATTATAACACAGCAATTATCAAACAATGCAAAC
AAGATTGGCAAGTTCACTAAGTCATCTATAAATATGTCCTCGTGTGGAGAGGAATTAAATAAAAGGGACCAAACTGCATA
TGATTGTCAATCTAAAATCCAATACTAAATTTATTTTGGGAGTAAGATATCACAAGGAGGAAACTGCACCCTTTCATCAG
TAAATCAAGCTGCAGCTTGGAACTGCTTCAGTGTATCACAATTTGGTGTTTGTCGTTGATAACCCCAATGAAGTTGTTGT
CGCTCAAGCCTGCAGTTGTGAGATAGAATTGAGAAATAATCATTGTCGATTTTTTCTTCAAGCGCGGAACGCATTGGGGT
ATTAACAGGATACTCCTGTTCAAATTTCCCAGACTTGACATAGTAGTTGACACCCCTTTGTGTAGCCAGGCGAAGATCAT
ATGGATAAGACCTTGAAAATAAATAAACTGGGTCTGATGAAGGTAGAAAGTTGACCAACAAGATCAATATGACAGGCAAC
AATTGAATCAAAGTCTTGAATAAGGACTTTGATCCCTGATTTCCTCCCATTCCCATTCCAGTGCCAAAGCTAAAATGAGT
AGTTGTTGCCGGATTCATACCGCCAAAGAAGAAATTCCTAAATATCTCTTCAGCATCAACGTCATCACTAAATCGAAATC
CAGTAGCATGATGATGTGTAGTAGGACGCCTCGTATAAACAGGCTCCTCAGAGCCAACAGAGTCATATGTTCTCCTTCTC
TCCTCATCACTCAAACACTGAAACGCCTTAGACACCATCTTAAACGCCTCTTCCGCCCCCGGAGCCTTGTTCTTATCAGG
ATGAACTTTTAAAGACAGCTTCCTATAAGATTTCCTCACATCCTCAACACTAGATCTTTTCTCCAACCCTAAGATATCGT
AATAATCCTTCTTCCTCTTGATCTCCCTAACAATTGTAACTTGCTCCTCGGTATACGAAGAAACTCTCCGACGAGTACAA
CTACTTTCGGACTCGGAGGGTATAGATGAGCTAGAGGGAGAGTTGGATACACTATTTTTCGATTGAAAAGCATCAGCTTG
AGACAATAAATCATCAATTTCAAGCGATGGATCTAAACGACGAGCTTTGTTCAAGAATTTCAACGCCCGTTCACGATTTC
CAGATTCAATCGAAGTTTGCGCTATTTTTAAGCATTTCAAAGCCTCATCTTTGTTACCATCCATCTCCAAAATCACAAAC
AAAATATAAATATCAATTCATCAAGCAAATTGAATTAAAAAACGAAACAGTAGAGAAAAAAACGAACTTACTGTAAAATC
GGAGAATCCCTTTCCCCAGATCGACAGAGGTTGTGATGTTCCAAACGGAGAAGAAAAGGGTCAATCGTTGCCTTAGAGTG
GCGGTGATCGTGATGGATTCAACGCTGTGCCGCCGCAGTTGTTGGGTTGCGTTAAAACATCTTATGAGAAATATCCTTTT
TCTCAAGAAATTTGTATGGTTACATTAATTTTCCTACCCTAGTGCAATGTCAAAAAACTCTTCTTTCTTTTATTTAATTC
CTATTTTATTTTCAACTTTCTCAAAAGAATATTTTAAAAAAAAGAATAATATTGTTATTAAAATAATAAAGTTAGAAGAA
AATTAGTATTGACAAAGATTATTATTGAAATATATGTTGATCAATGGTACTTGTAGATAGGCATGCTGTATAAAGTGAGT
TGTTACTGATAGCTAGTTAGCCAACTAAATTAGTTAGTACTAATTTAGTAATTCCAGCTGTCATATTAGTTGTTACAAAG
TAGTTAGTCGGTTAGAGAAAATGTTACTTTCGTTCATGTATAAATAATGCTCAGTTGAGCTGAATGAAGTAACAGAAATC
ATTCCACAAAATATCTTCTTCTTCAAGCTTTCTATTCTCTCTAATGGCTTCATGAATGTGTGCATTCGACTACACATATT
ATGACATGGTATTAGAGCCTTGAGCTCTAATTCGCTTTCGCAAACTCGATCCTTTTTTCATATCTGGGAATTTGAAGCTG
ACATGGGAGACCTTGAAGAACACATCGATCACAAACACCCGCTTTTCTTACAGCCATCAGACACTCTTGGTTCAATGCTT
ATTCCTATCTAGCTAACTGGAACTGAGAACTACAACTTTTGGAGCAGATCGATGAGGATTGCTCTCATTTGAAAAGGCAA
ATTGGGATTTGTCAATGGAACCTGCAGCATGGAGAAGTTTCAGGATACTTTGGCTGATGCGTGGGAGAAATGTGATGCAA
TAGTGCACTCATGGATCATGAATTCTGTTTCGAAGCATTTGTTAAGTGGAATCGTATACGGATCAAGTGCCAGTGCTGTT
TGGGAGGATCTGAAGGAACGATTCAACAAAATCAATCGAGTAAGAGTTTTCCAATTGCATCGAGAAATCACCAATCATAC
ACAAGGTATGAACTCTGTTTCTACTTATTACTCGAAACACAAAGAGCTCTGGGATGAATACAACACTATAATTTCAACTC
CTAAATGTGACTGCCCAAAATCCAAAGAATATGATGATCATCTACAAGACCAGAGGTTACTTCAATTTTTGAATGGTTTG
AATGACTCTTTTGATCAAACTCGAAGGCAGATTCTTATGAAATCTATAGCTCCCACTGTAAGCCAAGCATGCATATGCTA
TGATTTATGAGGATGAAAGTGAAAGGACAATCAGTTGTCATCAGGTCGCAACTGGTCAGGATAGACTTCATGATCCTACT
ATATTACAAGCTGGTAGAGATCCAGGGTACAGAGGAAAGAGGCCTATTCTGAGATGTGAACATTGTCATATGAGAGGTCA
TACAAAGGAGAAATGTTGGAAGATAATTGGTTATCCTGATGCTTTCAAACCTAGAGGCCGATACAACTCTAGAGGAGGAA
GTGGAAATCAAAATGCTAACAACCAGTCACATCCTTAGAATCAACTTTTTGTCAATGGTAAATATAACACTCAACCTTTT
GCACATGTGAATAATGCATATGGTGTAGGCACTCTGCTGGAACAAGCATCCATGATAGTCACTTCACTAGAGGAAAGGCC
TCAGGAGATGCAAATGGCCAATACTTCACTGAAACACAGTATCAACAAATCTTGCATATGTTGAGCAAGGATTTTGCAGA
TGGCCAACAGGCAACAAATTCATCAGGTACTATCACATGTTTTCATTCATACATTCCACATAGTGAATGGATAGTTGACT
CTGGGGCTACTCACCACATTACAGCTAGTTTAGAAAACCTGTTGAAATATGAGGAAGTAGAAAACTCCAGCAATGACAAA
ATATACTTGCCTATAGGTGGTAAGGTTGATATCACACACATATGAGAGACAAATGTGTTTGATGAGTCAGTTATAAGGAA
TTCCTATATGTACCTGACTTTAGATTCAACCTATTGTCAGTTTCTAGGTTTACCAAGAAACTATCATGTTCTATTTCCTT
CTTTCCTGATTTCTGTGTATTTCAGGATCTATTCAGTGGCAAGGTGAGGGGGATTGGTAAGGAGAAATGTGGCTTGTACA
TCTTCAGATCAGGAGGTGAGAGACACATGAAACAAATAAACAAGTACTCTACAGGAATAAATATGACAGCAACAATGGAT
ACTACTTCTGGAAACTATCATCTATGGCATATGAGACTTGGGCATCCATCTTTGTCAGTCATGAAATGGATACATACAGC
AGCAATAAAAGGCAAATGTAATAGGCTAGTACATGAAAATTGTTCAATATGTCCAACGGCTAAACAATCTAGATTGAAGT
TCTCAACTAGTGACTCATGTAGTGAATTTCCATTCCAACTTGTACATTTAGACCTTTGGGGACCTTATAAAACTGCTACT
CTTAATAAGAAATCTTATTTCCTTACTATTGTTGATGATCATAGCAGATTTACTTGGGTATTCTTGTTGCAATTCAAGTC
AGATGTCATAGTAGTAGTACAAGATTTTTTGTCTATGATAAAAACTCAATTTGATGCTGCTATCAAAGTCATAAGGTCAG
ATAATGGCACTGAATTTTTTAATTCCAAATGTAATGAGTTGTTGAACCAACATGGGATTGTGCACCAAAGTAGTTGTGTA
CATACACCACAACAAAATGGCAGGGGTGAAAGAAAACACAAACAGATCTTGGACATAGCTAGAGCTTTGAGGTTCCAAGC
TGATATTCCCATAAGATACTGGGGTCTATGTGTGAAGGCTACAGTGTATCTCATAAATAGACTTCCATCCATTGTGTTGC
AAAGCCATACTCCCTATGAAGTTCTGTACAAGATGAAGAATCACATTGATCATCTAAGAGTATTTGGTTGCCTCTGCTAT
GCTACAAACTTAGTCAAGCATGACAAGTTTGCAGAAAAAGCAAGGGAGGTCATTTTTATGGGATACTCTGAGACATAAAA
GGATATTTATTGTTGGACCTCAATACTAATTTTTTCTTTGTTAGCAGGGATGTTCAATTCAGAGAAACCACATTTCCTTT
CAGGAACAAAATATCTGCAGTCACACAAGAGAATCACATGCTGGTTGAACATGAGTTGGTACAATTTTCTCCTCTAACAA
CTGTTCCCAATGATCATGTAAGTGTAGAACCTGCAGAGCCTATTGAGTCTGGTGGAGCTGTAATCCCAGAAACTCAAGAT
GTTGCTATACATGGCATAGCTAGTCAAGAACTTGTGGCTAATAACACACAAGATACTGATGTTATGACAGTTGAGCATGT
GTTTGTGGATGATGATACATATGACAATGCTATGATTGAAGCTCAAGCTTAGGTGACTGTTGATGCTCATCCTGTTGAGC
AACCAACTGCACCATACATCAGAAAATCCCATAGACTTATAAAGGAGCCCATATGGATGAAAGACTATGCTGTCTGGAAA
AAGGGAAGCATCAGTTTGTACCCTATGGGAAATTATATCTCTTATGAGAAAACATCCCCTAAATATCAGTGCTACTTAAC
CAAAGTCTCTAAATTAGTAGAACCACAGAGATTTCAAGAGGCTGCAAAGGACCTAAGGTGGATAGAGGCCATGAAGCAAG
AGGTACTAGCCTTAAAAGAAAACAAAACATGAGAAATTGTAACACAACTAGCAGGAAAGAACACAGTGGGATCTAAGTGG
ATTTACAAAATCAAATATAAAGCAAGTGGTGATGTGGAAAGATTTAAGGCAAGGCTGGTGGCAAAAGGTTACAGTCAAAG
AGAATGATTAGATTACCATGACACTTTCTCTCCTATAGCAAAAATGGTAACAGTGAGATCTATTATAGCCTTAGCTGCTT
CTAGATGTTGGAATATGTTTCAGATGGATGCACATAATGCCTTCCTTCAAGGTGATCTTGAAGAAGAGGTATACATGAAG
ATGCTAGAAGGATTTAGAAGGCAGGGGAGACAAGAGTGTGTAAACTGCTGAAGTCATTGTATGGCTTGAAACAAGCCTCA
AGACAGTGGAATATTAAACTAACAGAAGCACTGGTGCATGCAGGTTTTTCACAAAGCAATCATGATTATTCCTTATTCAC
TATGAAGGAACAAACTGATATTGTCATTGTGCTTGTATATGTTGATGACTTACTGATCACTGGTAGTAACATCACTCTGA
TTGAGAAGGCAAAACAGATTCTAAATCACAAGTTCAAGATGAAGGACTTAGGAGAGCTGAAATATTTCCTTGGAATTGAA
ATCATGAAGTCTACAAGAGGTGTACTATTGAATCAAATGAAGTATGTGTTGGAACTCAGTTCTGAAATGGGACTGAGTGG
ATCAAAGCCAACAATTACTCTTTTAGAAGTCAATCGAAAACTCACAACAAGGGAGTTTGATGAGGCAACCAATAGCACAA
GAGATAAACTACTGTCTGATGCCAATGCATATCAGAGGCTGATTGAAAAGTTACTTTATGTGACTATAACAAGACTTGAT
ATTTGTTTCTCAGTTCAAACCTTATGGCAATTTATGCAGATGCCAAAGAGATCACACTGGGAGGCTGCATTGAGGACAAT
AAAGTATCTGAAGAATTCACCAGGACAGGGCATACTATTACAATCTGGAGTCACTCAACAACTCACTTGTTGGTGTGATT
CTGATTGGGCTTCTTGTCCAAACACCAGAAGGTCTGTTACTGGTTTTGCTATCAAATTTGGAAACTTATTGTCTCCTGGA
AATCTAAGAAACAACAAACAATAACTAGAAACTCAGCAAAAACCGAGTATAGAAGTCTAGTTGCAACTGTGGCAGAACTG
ACTTGGCTAAAGGGGTTGTTTCAAGAATTAAGTGTGCGGATTAATACACCAATCTATATTTTCAGTGACAGCAAATCAGA
AATTCAAATTGCTGAGAACCCTATCTTTCATGAGAGGACGAAGCACATTGAGATTGACTGTCATTTTATTAGGGACAAGA
TCAAAGAAAGCCCAGTCAAGGTTGTCTATGTGAATACTAAGGAACATCAGGCTGACTTGCTAACTAAGAGTCTCACTAGC
ATTCAACATACACACTTGCTTGGCAAGCTTGGAGTGTATAACATTCTTGACCCTCCAGCTTGAGGGGGAGTATTGAAATA
TATGTTGATCAATGGTAGTTGTAGATAGGCATGCTGTATAAAGTGAGTTGTTACTGATAGTTAGTTAGCCAACTAAATTA
GTTAGTATTAATTTAGTAATTCTAGTTGTCATATTAGTTGTCACAAAGTAGTTAGTCGGTTAGAGAAAATGCTACTTTCA
TTCATGTATAAATAATGCTCAGTTGAGCTGAATGAAGTAACATAAATCATTCCACAAAATATCTTCTTCTTCAAGCTTTC
TATTCTCTCTAATGGCTTCATGAATATGTGCATTTGACTACACAATTATGACAATTATAGAGAAGAGAGATATCATTACT
ACTTTTGAGGAATCAGAAAACACTAAAAAATGTTATCGAACTTTGAGAAAAAAATTCATCTATCTCATTCGTTTAAAGTT
GGATTTATCTATACCTCTTGCAAGAAGACAAAGTATTCATTCATGTCATTATTTATTAACGGAAAATATAACTGATTTTG
ATATACCACTTTTTACAGGTAATTAATTATGATATGATCACTCCATTAATTAAACTACTCAATGTGAAACTCATCCAAAT
TTTAAAAAAAAACACCCGAATTAAAATCCACATCCCCTTTTAACTCAAAATTAGTCAGCCCTTTTGGGAAAATTGTATGA
AATAACAAACTATTAATTCAAATAAACTACTATAGCCATAGTTTATTTTGATTGTAATTCGTACATCCCTTTTTTTTGCC
ATCTGATTCGGTATACAATTAACCATTTTCAGTATACAATTAGTCATTTTATACATTTCGGTATAAAATGCGTTTGTGTT
TGTATAAAGCGAGAGAAAAGTGTATATACAAATACAAATACATATATTTTTGTTCTATACACTTACAATTATACAAATAC
AGATCTTATTATACAAATTACAATGTATAAATGAATTTATACAAAATTGAACAATTTGTATAAAATTGGATGTTTCTAGC
GAATTATACAAATCAAAAGCTCCATAGCAAATATAAAATTTGCTATGGAGCGCAATTATGCAAATTATAATTATAACATA
CAAACATGATTTTTAAATTGCTATATGTGAAAGTTGCTCTTTATCTTTTTCACTACTCCATCAAGGAGCTTCTAGCTTCG
CTGGACCCGAGAGCAACTAGTGATTCAATACAACCCTTTCCCCTCTTCATCTCTCTAGCTCTCATTTTTTTTAAAATTTT
GTTTTTTTTATTATCGTTGTGATACTCCCCCCCCCCCTCCCCCCCCCCCCATTTCAATTTAATTAATAGGCATTCAAAAC
AGACGTGTGTAAGTTTTTAGGTGAAACATTAATTAATGAGTATTAAAGAAGGATTTATGACTATGAACTAAGGTATTCGG
ACGAAATTATTTTTTTTTGCATATTATAGAACAAAATGGATTGATTGACTTTGATACACTTTGTTATTTAATTTTTGATA
TAATGACCATAATTATAAGATTCTAAAAATTTTATGCTTGAAGTTTATTCAATAAAAACATGTGTATTTTTATCTTTTGC
TTACATTTTCAGTTCTGTAAATTGGATTGATTAGGATTACAATATTTGTAGGGTTCATCGGAAGGTATGGTGGTGGTGAA
TAAAAAGAGCTGAAATCTCAACGATTTTAATATTAGAAAGCCTCTTAGAAGAGGAAAATTTAGTTATGTATATTTAGCCC
GGAAGAAAAGGATAAGAGAATAAGATCTTGAGATATGAAGAGGGAAAAAGTTATGGTGTATCTTTCGCTTCTCCAATTCA
CCGGAGTTAGTAGTAAAGAAGACAAAATAGTTGACTGGTTTTGTGTTAAAAGAGGATGTGGGTTCTATATTAGACTAGAT
ATACTTAAAAACTGTTAAATGAGTGATTTCCTCCTTAAATTAATCATTTTAGTTACATTCCTTAATTAAACATGTATCTT
TCTTTGTCAATTTCTTGAATACATGTATCTGTCGAGTTAAGATATGTCACGCCCCATGGCTACCCCCTAAACGTAACACG
ATACCTAGGATCACGAGTGACCCTAAGCTAACCCTGAGTCTGGCATATATCAAGCATATTGAGAATAACTAAGTAAAACA
TGTATTATGCGGAAGCTAAAGCATCGGATATCTGAAAGTGGGGAAAACCCAACTAGTCTGAATATAAAATAAAATAAGAG
TTTAATACTGATTGAAACAACACTTAACAACTCGAGCTGAATCTACTACTATGTCTGAAAAGCCTCTAACTGAGTCGAGT
TGTTGGGACATGCCCTAACTAACTCTAACAAAACTGGAAATAAATAAATACTAAAATAGAAAGCATATATTGGCCTCGAA
GTATGAGGACTCACCACTGAAGCTGCTGGAGTTGAATCGAGAATCGATCTAAGGGTGATCTAGATGCTAAGTGACCGAAC
CTACATCATGAAATGATGTAGCGCAAAGTATGCGTCAGTACTTGGAATGTACTAAGCATGCAAGATATAGATATGCTAAG
CTGAACAAAGTATATAAGTTGAACAATGCATAACTAAGCAATGATATAATCTGAACAAGGATACATATATTTACTAAAGT
ATAACTGAAAGATAAACTGGATGCAATGACCAAGTACTAATCATCCAGATAACATATTGAACTGTATACTGAAGTAAATG
TTGACAACCTGGTCAATGCAATAAGAGTCTGACTGTGAGAGCTACTATTAATCGACATAAACCATGTGAGCTAAACGTGA
AGTCCGATGTATACGCCCCATCGATAGGACCCAATATATCTTGCCATGGGTATAAAGGCATGACTGTGGCGTGATCACTA
AAATTGATGCCCAACAGAGAAAGCTTTTGAACCTACGTTGCACGTAGTTCTAGGACTTTAAGGGTACGCTGAACCCTAGT
CCAACTCGATGCTAAGTCTACTCCCAACTGAATATTCACAAAGCTAAAATGCACTAAATACTGAATAGCTCAAAATTGAC
ATGCTAACTAAGAATGCAACATTTATATACTGAGAATATAACATTCGAAATCTCAAGCATGAATTTTTGTCTAGTTGGCC
TAGCAAGTATAATTCATGAACTAGGATAAATTTACACAAGCTAGGGTTCTGAGTGCTATGCATGGAATTATACTAAATTA
TCAAGAAACAAATTATTTAGATCAAAGGAACCATAATCACAATAAATCTTGAAAATCTAGAAACCCTATGTCTGAGCAGT
TTATGAGAATATGAAGAACTAACTGAATTCTAGGGATCTAATGGGTGAAAGGAACTCACTAGTGAAATCCTACATACCTA
GTGACGAAATCTACGGAGAAGTCCTTTAGATTCCGGGGCTGTACTTCGAAGAGCACCTCTGCTTGTTCTTGGAAGAAACT
GACGACTTTTCCTCTTCTTTTTGCTCTAAGTTGAGTGATTTTTGAAGAATGAGGGTTCTGGGTATGTATGACTAGGTTAT
TAGGCTTATACTGAGTAAAAAGACGTAGTTTAAGCATCAAACGACGTAGTTAAGTGCCCAACGCATATGGGAAAATACAA
AAACAACCCTAACTTAAAGCTGACGAAGTTCCACTCATAAGGGAACTGATAGGCCGTCGTTTGAACCACTGCCCGTCAAT
TGGGTCGTGGTTGTGGCCCTTCCCAATAGGGCTCTACTAAAATGAGCATAACTTTTTACTACGAGCTTGGATTTTAGCAA
ACTCGATGGCGTTGGAAAGAGGACTCAATTATCTTTAATTTGATAGGTCATGGGCCATCTAATTCATTTTGTGTTAAAAG
ATATGACCATTTGAAGTTGACCCAAAAGACATTTCTTTCCAAATAACTGTCGACCCTTACCAAAGGACAGACCTACGGTC
CGTAAGTCTAACCACAGACCGTACTGGTCGGCTATGGGTGGGATTAAAGACCGTTAAATCTTGGACCCCAATAACGGGGC
CCCACCTATGGACCGTGGACCATGGTTGTAGGTCTCATCTCCCCGAGACCCGAGGTGTTACATTATCTTCCCTTTGGGAA
CATTCATCCTTGAGTGAAGACTAAACAAGCTGAATATGGAGGGAAAGAGTTGCAATCCCTACCACTAAGTACTAGAAACT
GATATCTAATTGAACTGAGTTCCATGAACATGCAAATATGCTGAAATGTAAGGATAATTGAGGGAACTGATATTGAGTCT
GAGTTACACAATAGTAGATTGAGAGATTGGAGAGGAACTATTACCTCAAGCTGAAACTGAATCGGAAGGGAAGAGGTGAG
GGTACTTGGCTCTCATGGTTGTTTCTACTTCCCTAGTAGCTCCCTATGATGACTGACTTCTCCACGAAACATTTACTAAA
ACGACTTTCTTATTTCTCAACCTGCGAACTTGACAGTCAAGAGTTTCAATTGGAACCTCTTCATAAATGTGGCTATCTTT
CACAACCGCACTCTTTAAAGGTATTATCGATTCCGGATCACCCACACACTTCTTCAACAAGGAAATGTGGAAGACTGGAT
GAACCGATGCTAGTTCTACTGGCAACTCTAACTCATAAGCCACATTACCAACCCTTTTTAGGATTTTGTAAGGACCTACA
TATCTGGGACTGAGCTTTCCTTTCTTGCAAAATCTCATCACCCCCTTCATGGGTGACACCTTCATGAAAACCCGATCATC
GATTTCAAACCCTAAATCCCTTCTCCTCACATCTGTATGAGACTTCTAACGACTCTGAGCTGTCTTTAGTCTATCTTTGA
TGAGCTGAACTTTTTCCATAGCCTCATGAAGCGAATCTAGCCCAATCAAGGCTGATTTACCTACTTTAAACCAACCAACC
AGAGACCTGTATCTACACCCATATAGTGCCTCATACGGGGCAATCTGGATACTGGAATGGAAGCTATTATTATAGGCAAA
CTTTATGAGAGGTAGGTGATCATCTCAATTATCCTTGAAATCGATCATGCAAGCTCTCAACATGTCCTCCAAGGTCTGAA
TAGTACGCTCTGCTTGACCATCCATTTGCGGATGAAATGATGTACTGAGATTGACCTGAGTACCAAGACCTTTCTGAAAT
GATTTCTAGAAATGAGATGTAAATTGAAAACCTTTATCTGAGATGATAGACAAGGGAAACCCATACAACCTGACTATCTC
ATTGATGTAGAGTTCGGCGTAGTCCTCCGCTGAATCTGTAGTCTTGATAGCCAAAAAGTGAGCTGACTTATGACTCTGTC
CACTATCACCCAAATGGAGTCATATTGTCTGCGAGTACGAGGTAAACTCGTAATGAAGTCCATGTTTATCACTTCCCACT
TCCACGTGGGAATGTTCATCTCTTGAGTCACACCTCCTGGTTTCTGATGTTCTACTTTAACCTACTGACAGTTAGGAAAC
TTAGCCATAAAATCTGTGAAGTCCCTCTTCATACCGTTCCACTAATAGACTTCCCGTAGATCACGATACATCTTAGTGGC
ACCCGAATTAATAGAATACCTAGAATTATAGGCTTCTGTAAGGATCTGCTACCTCAACTCACTCACATTTGGAACACATA
ACCGACCCTGGTAACAAAGTATACCATCTCCCCCTTGGGAGAAAACCTCTACTCTTTGATGATGAACTGTACCTTTCAAC
TGAAGTAATATAGGACCGCTATCCTGTTTTTCCATAACCTCCGTTACCAATGAAGATTCTGACCCTTTTGAACTATTACA
CCACCATCTGATATGTACATAAGGAAAACTCCTAAGCGAGCAAGCCGGTGAACATCTTTAGCTAATTCTTTCTTCTCTTC
CTCAACACGTGCTACACTACCCATGGATAGTCTGCTGTGGGCATCAACTACTACATTGGTCTTTCCAAATAGTAGAGCAT
ATTCATGCCATAGTCTTTAAGCAATTCAAGCCATCTCCTCTGACGAAGATTCAATTCTTTCTGGGTGAACACATACTGGA
GGCTCTTATGATCTGTGAACACATCAACAACAACACTATACAAGTAATGTCTCCAAGTTTTTAGTGCAAACACTACGGCA
TGTATATTTGTATATATGCCATATAATAGTATATATATGTGTATAATTTATATTTGTATATGTATAAAAGAGGACAAGTG
ACGTAATCGAAGCTAAATTTAAGTTGCGAGCCATAATTAATTCAAACTATAACTATATTAGCTAATTAACTAGTAAATGT
TTGCTTTTTCCGTGTAATTTTCCCAACATAATTTGTATTTAGAGTTTAATATTTAAAACTTTAAATAGATTTTGAGTTTG
GACTTTTGTTATTTTTAATACTCTATTTTATTTTTATTTTTTAATTAATTTTTATTTGGCCCACGGGCTGACCCTACCCA
TATTTCTCAAGCCCCACCAAATCTGTAGGCTTATTCAGGCCGGGCTAAAAAACGTTTTTCTTAAGTGGACTCCAAAAATC
TTAGCCCAACCTTATCAAATTATGGATTAGGCCAGACCGACAAATGGACCTAGCCCATATTGACGGCTCTGCTTATGATG
CTTTGTTTGAGATCCAGAATCCCAACATGCATTGTGGTCGATGAGGACAAATAGGCTCTTGCATACCTACCATATTATCA
CATAGCTACATCTCAAATTTTCATGATAATATTAATCTTTACTTTCTCCTATAAATAAAAGAAAAGATTCATCTATGCCA
TCCATTTAAAATTTGTCTCGTCTATACAATTCCCATTTGAGAAAAGACTCATCCATGCCATTATTTGTTTACTGAAAAAA
TTTCAATTTTGTAAAACCATTTTTTACGATCAATTATGATTCGACCACATCATTAATTTAATCATTTTTTTTTAAAACTC
AAATATGTCATCAATCTTTAAGAAAAGGCTCATCCATACCATTTCAATTAACGAATAATGACATGGATGAACTTTTCTCG
AATAGAAATGACATATATGAGTCAAACTTTAACTGATGACATAAATGAACTTTTTCTCAAAGTTTGATGACATATTTGAG
CTTTTTCATTAAATAAGAACCCAAATTATTAGTGCATTTCTCAAACCTTCCTTGTCTAGGTCAAAATTTATCAGCCTTCA
AAAACTAACCACCTTGGTGATTAAAACTGCGACTTCATGTAAGCACTTTGAATTTTTAGTTGTTCTAAAACAATCAGTTA
CAATTGGAGATACGTCTAAATAGTCATTCTCCTTCTAACTTTAGTGAAACAAAATCAGTCCTTTCGCGACAACAACGTGA
AGCTAAGCCATGATTATGATAAGTGTTATGACACCCAAAAATAAAATACAAGATTTGCAACTTTAGATAAGAGGTATCAA
CTACTGTTTTTATAGAAGATATCAGTCCAAACGTCCACCAGACTGCTAGTAATCTCATAATCGGATCCTTTTCACATCAT
TTTCCGGCACATTTACATCGTTTCCAGTCCCTCTTTCTGGAATAACTGTTTGTCTTGGCACCTGCACATACAGCATAACA
TTCGGGATTACATTTCAGAAGACAAGGAAATCTGATGGTTGACCTCCGACTCATCGGGAAGAAAATGTGATTTCAAACTC
AAAAGTTCAAATATTTCTCCCAACTAGAATCAAAATTGGCATTCCTTAACTAAGAAATCATTATACTACCCACAAACATA
TGCAGTTGCATCAACCAAATGTTAATCTAACCATGCACTGCACCAAATAGATTTTGATACACCTATTGCACAAATGGATA
GTTTTAGAGAAAATAAACCAAGTCACCCCTAAACTTGTCTGCACTTTAACTTTACATAATTCCTTACCGCCCTAATCTCA
TTTCAAGTGAATTATTATAATACAAGTCTCATAATGGCAAGTGCAATCCACACGCACCATATCAAATCCATGTCAAAGTT
TATTTAAATTTTGATTTTTTTAATTTTTTTTTTCTTTTTATTTATTCACAATTTTAGAAAGGAGAATAAATAGAAAAAAA
TGAGGATTAAGAAAAAAATGAGGATTAATCCAAGATTATAAAATTAAAAAAAATCTCAAAAAATGAATCAAACTCCTTAG
TTGAAAGATTGATCCAAGATTCACAAAATCATCCTCACAAAAAAACATTCAAAAATCATCCTCACAAAAAAACATTCAAA
TTTCAAGACACATTACCAAAATAAATAAATAATAACAAGTGAAAATTAAAATTTGAGATGAAGAAATTACAGATTTTTCA
AATAATTTAAGTTCATCCCAATCAACAAATTAACAAAGCCATAATTAGTGAATTTAAAGGGAATAATAGGCGTTAGCTTC
CAGAATCAATGTTCTAATTAGTTGTTCCCCGTTAGCTTTTAGCTTTTCCATTTGTTCCTTGGTCATCCCAACCTTCTTTC
ATTTACTGATTATAAGGGAATATGGGTGGCAATGGCAATGTTTCAAAAATGGACAAAGAAGGTGGTAGAGTTCGAAGAAG
AAGAAAGGGGTAAGGCAGGAGGTGGCTGAGGGCGGCTAAGTTCAAAGAAGGAGAAAGGGGGTGGGGATGAGGGATTTCGA
AGAAGGAGAAAGAGGGTGGGAAGTTCTAAGAAGAAGAAGAAGAAGAAGAAGGGGGTAGTGGCTAAGGGCGATGGGGTGGT
GGAATGTGAGGAAGAAGAAGGGGGTGGGGATGATGGTGGCTAAGGGTAGCGGGATGGTGGTGCATGAGGAAGAAGGGAAG
AAAACTTATTGGTTGAAAAGAAAAAAGGAGGCCCAGTTATTTTTTCTTAGCTTTTTTTTTTATTTTTATTTGTCATGTCA
ACCTTTAAGGGTGCATTTAAATTCACTTCAAATAAGATTAGGAGGTAAATAAATGCCGGTGTACTTAAAGTGTTAAAGTA
AGTTTTGCTGGCAAGTTCAAGGGTGATTTGGAGTATTTTCTCATAATTTTAATTGGACAACTTTAATACTCTTTTAGACC
ATTAGAGAAAATAAAGCTTGCTTAAATGGTGATCTTACGTTTTCATCTGGAACAACAGCATATCTCTCCGTAGGTGAAAC
CCAAGATTTTTCAGCTGAAAAATAGTTTAAAGAAAATATCAGATACATGGTATCATTAAACTCAGTGAAAGGCAAACAGA
GAGAGAGGGAAGGTGGAGCAGACGTAATACCTGTTGATGGGTCAAATGTTGAAGATCCGATTTGTTGTCCACTTGATCCA
TCAACACTTAACACTTCTATAATCCTTGGGACATACCTTCACATCTCAAAAAAATCACTAAGTTCAATTTTGAAAGTAGC
ATGAAAATGTGTTAGTTCACTAAAAGCAGAATGTTGAAAATGGAGAACAAATGCCATCATCCATGGTGTTACTTTTACAT
ATAGAATATTACTATATTTAATTCCTAGCTGGTGAGATTACACTATTTAGATGACACGAGGGTGTCAAATTTTTCAGAGG
ACTTCACTTTGTGATACTAAATACTTGGAAAATAAAATAGTCGTCTACCAACTAAAGAACTTGCAATACACCAGGTGTAC
GATTTAGAAAAAAAATTATTTATGTGATTATGTCAACCCTGAAACACAAAAGAAAACTTAGTCCTTGGTTTGGATCATTT
ACAAACACAATATAATCGTACTTTTTGTAATGTTGTGGCTCTCAAAAACCACAAACTAGAATACATTTGAATATACCTGA
CCCAGAAACTACATTGTCTAAGTTAATTATTTTACAAGTAAAATCCAAAAATAGCAATGGAAGTCAATATGTACCGGATT
TAATGAAGTTTAGGACCAATGAATGCCTTAAATGTTACTTCCTCCATTTCAATATGTTTGCTTTCTTTCCTTTTTAGTCC
GTTTCAAAACGAATGTCCCTTCCCCTTTTTGGCAACACTTCAATTCCAACATTTCACATGGCATGTTTAAGACCACAAGA
TTAAAGGGTATTTTGGAACATTTCACATATCTTTAATTTAAGACCACAAGATTTAAATCTCTATCAATGACTCTAATACT
GGATATGTCTGCAGTTATTACCTATCAACAGACTCCCCATGACCTAGCTGACCATTTGTACCTCTTCCCCAGGAAAAGAC
ATTCTGCCTTTCTGTAACAGCCAGTGTGTGCCTCCAACCGCATGAAATCAAAATTACTTTCTGCCATTTTAGTAAAAGTA
AAATGTCAATTGCTTGTTCCCCCCAAGATCTCTCAAGTAAGACGCTAATGACAACACAGAAGGCAAAGACTAGTGCTCAT
TTCCGCTGAGAACTAGCATACCAGTACCTGGTCATGTGGAAATTTTACTTGAACAGGTGAACAGTGATCACAATTGTCAT
CAACACCAACTTGTCCGAACTGTTCATGATGCAAAACAAGACACCAACTCAATTGATAAACCAACACGAAGCTCTATCTG
ATACTAAAAGGATGTTTGCATCAAGCAACAAGCCACTGAATACTGCCTTATGCAAAGGATATGTATGATAGAGAAAAACT
GAATTGAGGATCAAGTGAAAATGATTATGAAGCATATAAACAGATCTTCTCAATTCAATCAAGTTGATTACCAGATAAGA
AAACAGGCGGTGACAATAGTAAAATTATGTTGGCCAAGTAAAACTATGTTGGCCATCTCTAGCAAATAAAAGTCTGATAA
GACAAAACAGATTTGAATGTGAAATGGTGTCTTACACAAAGGCTTTATCGCTATAGTCAAATAAAGCTGGTTGAAGGGAA
GCAACAAAGGGTACATGCAAAAGGCAGAAAAACCACAGAGGAAATAAAGCAATCAAGATGCCTGAAATGCAGTATAAAGT
ATTATAACAGCAGTGTTGACATTGGATAATGAGATTCCAAATTAATAGCGATGTTAATGTACGAAGGATATAGAATTGCA
AAGGTTAAGAGCACTGATATTCTGGAAATACACCCTTTGAGTTTTCTCATTCATTTTTCTACATAGGTTGAAACCCCTTT
GGGTGCCTTCCTAGTTACACATTTACCATTCAATTATCCAACTGTCTGCAGCAAGCCAATTGTGGAGAACAGTTTCTCTA
CAAAACATCATAGCTGTGAGTCGAGTTCATTTAAATAAAAAGGCTAACCAGCTACAGTTGCTTAAAATTCCATATAAGCA
CAAGGAACCAAAATGGCATGAAGGAAATTACAAAATTATCTTCTGATAAAAAAAATTGTACCAAAAATTTGCATGACAGC
ACTAATATTACATGTTGAAGATGTGTGTACAAACACTATAAGATATGTCCAACAATGCACCAAGCGAAGGCCCTGAGTGA
ATTATTTTGACCAACTTGTAAGAAAGAATGACTACATTTCTGATATGAATGAAAACAGACAGCAAAGTGCAGACACAGGC
AGGTAGTGCATTAAAGTTGAACATAGTTGCATTGGACATGAGTTTTTTTCAACTACAAGGCTAATGAAACAAGAACCAAA
CCTTGTTCCAACCCCAACCATAAAGTTTTCCATCAGAAGTAAGTGCCATGGTATGTCTCCAACCACCTGATATCTGGAAA
ATGACAACTCTTACGATATTTAGAGATATAGGAGTACATAATACATGTGTTATATCACCCCTCAATGAAAAAGCTTTTAG
AAATACTATAGGGATTGTCATCCCATCTCTTTAATAATTGGATCCGTGGAAATAATAACCAAAAGCCTAAATAATTAAAT
GCAAAACCTATCTAGATCCTTAGTATTCCCTCGGTTGCAAAACATGTCCTATTTCCTTCTAGTAAGTACTAGAATGATGT
CAACATAAAAGATATCTTTTAGAACAGTATGTAAGATGAGAATATGAACAAGTTTACTCGATAAATATAAATATAAAGCA
ACTTACATTATCAATGTTCTCTTACTATCCACATCAAGTCAAAATGGACTATAAGTTAGGGAAGAGGGAATAATTATTTG
TTGCACAGTTGACTCACATCATCTTAACCAGTGTAATTACACCGAACAAAACAAAAGATTCACAAGACATTCAGATATGA
ACAACTTCACCCAATAAATATAAAACGACTTACATTATCAAGGCTCTCTTAGTATCCCCTTCTACTAAAAATGGATTATA
AGTGCGGAAGAGGCAGTAATTATTCACAGTTGACTCACATCATCTTCATCAGTGTAATTGCCCCCCACCCCCCGAAAAAA
AAAAGATCCACAACACATTGTTTTTTGTAAGATATGATTTTCTTGAAGACAGTATCAAGATGATACTAAGATTACAATGA
AAAAGCTAACTTGATTACATTAAAATCCTGGAGTCTTGGGCTAACAGATTATGAAATCCATAACAAAATTTCCATCTTTC
CAGCAGTACAGATAATGTAGACAACTATATTTCACACATCAAAGCATCATGGATGAAATGGAGGCTTGCCTCTGGTGACT
TGTGTGATAAGAAGGTACCACCTCAACTTATAGATAAGTTCAACAGAGTAGTGGTTAGTCAAGAACTCACATGTTCAGAA
GATACATGTTGCGGAGATGAGGATGTTGAGATGGATGTGTGGGCATACTATGAGTGACAAGATTAAGAATGAGGTTATCC
GAGAGAAGGTGGGAGTGGCCTTTGTGGCAGACAAGATGAGGGAAACGAGATTGTGATGGTTTGGACATGAAGAGGAGGTA
CGCTGACGCCCCAATGAGGGGGTGCGAGAGGCTGGTTGTAGGGAGTGCGCGGAGGGGTAGAGGTAGGCCAAAAAAGTATT
GGGGAGAGGTGAATAGAGAGGACATGGTGCAACTTCATATTACCAATGACATGATTTTAAATAGGAAGAAGTGGAGGTCG
AGTATTAGGGTAGAAACTAAAGTAGAGGTAGAGTGTTGTCTTGCCTTGCGAAGGTTTTGGCTTGTTAGTGCCTATCGTGG
TACTAGTCGTACTCTTGTAGTTCTTGTCATATGTTACTTATTGAATTTCGATTATCACACTATTTTGTTGTTGTGATTGT
TTATTTCTTGTAGACTTTACACTACTTTGGTTATTAACTGCTATGCTTTCTTCAATGTGTTCGTCTTCTTTTACTTGAAT
TTGATGCACTTAAGCTGAGGGTCTTTCGTAAATAACCCCCACTTCGTGGTAAAGTCTGTGTACACTATACCCTCCCCAAA
CCCCACTTAGTGAGATTTCACTGGGTATGTTGTTGTATATTTCACAGATTGTAGCTGCTCTCCTTTGCCTTCAAAATGTT
TCTTCTTTCAATATAGTCCAAGCTACGCATAGAGGGATTGCTCTCCACATTTTCTGTAGGGATGCTTCTGCACATGCAGA
TTCCAAACTTTCCACTACATTCCTGAATTTCATTGGACTTGCCTATTGGATTCCAAAATTTTCCATGAACATGGAACAGA
CCTGCCAGGTAAAATCACAGTGCATAAAAATATAATCCACCGATTCACATGATTAGGCAATCTTTTTTTTCTAGAATTAA
CTTAACAGATTGCATCTTTTGAATAAATACATGAACTTCCCACGTCTCCCTGTCAAGAAAATTCCTTTTAAATTCAAAGT
TCCATCCAATATCAGAGAATATATCTGCTAGGAGGACTTCAGAACTGTTGTCAAGTCAATATAAGTTGGGGGATTGGTCT
TTCAGCAAACCAGAACCATCGCAATTATCCATCCAAAAATTTGATCTTTTTCCCATTTCCCAACCTCAAGCCAACATACT
TCTTGAATTCCTCCCAAAGGCAGCAAATCTGTCTCCATACGGAGTCTTAACTGCTTTAGGTTCACAGAAACCTTGTCTCC
CAAATTTGACATCTTACCACTGCTTTTTAGTCCCATCATTTAACCTCCAAAGCCATTGACATAACAAGCTCCGATTGTGA
GCTCTGAAGTTTCTAATTTCCTACCCCCTTCCTTCTTATATTTAGTCATAATATTTCATCTTACTAAATAATACTTTCTC
CTTTCTGCATTACCTTCTCATAGGAACTGCCTTCTAATTTTATCAATTTTCTTTTCCAAGAACTCTATTGGATAATGTCT
GATTAGTAAACTAGGATGGTAATTTTGGAAGTCTTTAGAGGATCCTGTCATGTGTCTATTCACACTAAAATCAACAATCC
AAGAACTAAGGTGAGCAGTAAAGACAATACCCGATTACAAACAATTAGATGTGGCAACAGAAGGTAAGCCAAGTTTGATT
AGGAGTCGGCGAAAATGTTGAATTCCATCCGAAAGCGGTTTTTCCTGAAGGCGTTTCCCTGAGTGTATCCCCATTTTATG
CAATATCAGTCAGATCCCTTGCTGGACCTACATGTTTTCCGCCATGACCTCTTGTTGGCCAGACTCACAGCCCCTTTCTT
CATGGAAGATAGGTCTAAGCTTGAACAGAAAGAAGATTCCCTCGCCCGGTCTGCCATGTAGTTCCCAGCATGTCTCCTTT
GTATGCCTTGGCTTTCCACAATAATCACAGATATTTTAGAAGTGATCACCATTGGTTGTTCATCAGAGACACTTAAGCGG
TTAAGCCAGACTTCTTGGTTGGAGCCTGATAAAGCATGACACCTCATCTACTCTCTCCCTATTAAACATACGAGTATGTA
TCCTCAAGGGAAGGAACAAGAACTTTACCAAGAACTTGAACCCTCATCTTGTCATACTTTTGGTTCAAACTGGCCAGAAA
GTCATGCATCCATTGCTATTCAACTAATTCTTGAAATAGGAGTGCATCCTCAGACCTCAGTACTGCTCTTAGAGACTGAT
AATAGTATATCTCCTTCTATAACCCACTCATTCAGAATAATAATCACTGATGGTCATTCAAAGATTTATGCGTCATCTCC
CTAGTGAGAGTTGGTATGTTTGGTTGAATTCCAGATTTTCAGTTGTGTCAAGCTATAAATGCTATCTGGAAAATCATGGG
TGCAGAGTGTTCAAAAGTCATGTCATAACAAGTGAATTCTCAAAATCTCATTGACCAATATCACATGCAGTAGGTTGTTT
CTCCTCTCCATTAATATACCCAAGCAATTTTCTAGATTTTGTATAGAAAGCAAACAAGACCTTGACCAGGCAAACTGAAG
AAAAGTCTATTGTCTTAGTGTCCCCCCTAGTTTGAGTAAACTCTAAAGCAAGAAGTTACAGAATCTGAAACAAAAAAGGA
ACCAAACTTAAACCTGTTACACCATCACGTAAAGTAAACTCTACTCAAGTTTATTACAAAACAAACTATCAAAACACAAG
TTCAACATAAAGAAAAAATATAAACCTAGCTAGATGAACACAGAAGAGACAGAAAAGAAACTAGGGAAGAAATGAATTGC
AGTAACTTTTTAAAAAAGTTGAAAGTGCCTATTGTGAGTCATGCCCGTAGCTTCAGGTCAAGGGTTATATTCACACCCAA
ATACTAGTTTTTAAATGGCACTGGAAAAAAAGAAGATATAAACTAATGATTTTAGGTTATAATTTACCCTAAAACTTATG
TCCTAAAGCTAATCCAGGTTATGTAAGAAATATCCAAAAGTGTTGAAGTTCTAAAGAAATATAGATCCTTAAACCAAACA
TTTTAAATATAACTCAAGAATGATACAGTTGAAAGGGCGCATGCAGCAAGCCCAAAACCCATCCCATTGCCATCCACCCA
TCCCTACTTATCAGAAAAGGCAAACAGAGGACAGCGCATAGGACATCTAGTCACTATTAAAAGACTATATGAACTAGTGA
ATACTGATGAAGGAATGTTACATCACTGCCAGTATTGCCCTTCAAGGAAATGAAAATCAGAAGAGGATGACGACATGGAC
CTCAAAATTATTTTGTAAAAAAAAAGACACGTATTAAGAACTTGAATAAAAAATTCATCTGTGACATAAAGAAGGAGCTG
AAGAAACTCACCATTAAAAGAAAACACGTTTCAGAATCTAGTCTTATCATGAACATCAAATGAAAAAAGTCCCTTACAAG
TGTAAAGCAGGAATCTTGACAACCAAAAAAATGAAGAAAAGTTGTTCTAGAATTCTCCATTTGGAAAAGTGAGTTATCTA
ATTCCTTATAAGGATAATAAATGAAGGAGAACAAAAGTCAAGCTATTTCTAGTCTAGTTCGTATTGTCCATGTTTTACAT
CTTCATGAAGAACCAACGGACATCTCCACGCATAAAGTTACTTTGTCAACCGGCTCGTTCTAAAAGATCAATAATGATGA
TGGGATTGATATTTTGGAAGTCATATTTTAAGCACTTCTTACCTAATCAATTTAACAGTCTTTCAAATTTTAAACTCTTG
ATTTTTACACAACCCAGAGTAGATCAAGTACTTCCTGATAATGGGGAGTACATTATGAATACATTGAGAGTGCAACAAAA
TATATCCATGGAAAATAATTTTCCTTAAAACAGTTGTTCCAGAGTGCGAATTGGGACATGTTAGGCATGTAAGCAATNNN
NNNNNNNNNNNNNNNNNNNNNNNNNNNNNNNNNNNNNNNNNNNNNNNNNNNNNNNNNNNNNNNNNNNNNNNNNNNNNNNN
NNNNNNNNNNNNNNNNNNNNNNNNNNNNNNNNNNNNNNNNNNNNNNNNNNNNNNNNNNNNCTGGGAATGCAGGTCATGAT
TTCATTGGACTGTCAAATATTTTTGCTTGAAATTAACATGTACACTTTCATCTGCCTTTCATCTCTTATAAATTTCCGGG
TACCTAAAATCTATTACTGGACATATGCATCAATTATAATTTATTATTTCCACAATAGCTAAATTGGGGAACTATAATGC
AACGCTTCCGAGCTTACTACGTAGTATTTTTAAAAAACAGAGTTCAAAAATGGTGAATACCATGCAGATAAACTAAGGGG
TCGTTTGGTGTGATGGATAAGGGGATTTAATCCTAGGATAAATTTTAAGTACCCTTTATTTCCTTGTTTGGTTGCAAAGC
TTGGGATAACTTATCCCAGGATTATGAATTAGTACCGGGATAAGTTATCCCTCACATTGGGTGGTATAGTAATCTCAGGA
TAACTTATCCAGGGATAAAATAGATAAATGACAAATATATCCCTATAAATCCTTTTTATACATCATTTTTCACATTTACG
TATATTTACATTATTTTTAATGCCATGTATAATAATATTTACTACTCCTTATTTTTATTTTTTGAGAATGAAATTTACTA
CTCCTTATTTTTATGATAATTATTCATATTTTTCTATTAAAAAATGACACTATATAAATATATTTTTATTTATAAATTTA
TTTGACTAATTCTTATGTTTATTTTATTTTGATTTCTCATAAATTTTCTTCTCTTTAACAAACTTAAAGAGGGAAATTCT
ATTTTTAAGCTAAATAAGAAAAAAGTTATATTTTTAAATACGCATGGTACTTACATGGGAATACATAAATGAAAATATTT
AAGTTAAATAAAATAAAAGTTTTATTTTAAAAAATGAATAACTAAAGCTCACAAAGAAAATATATAAAAAAAAATTAAAT
AAAGTGAAAGGTAAATTTGTAAACAAACAACTTGTTCTTAAAATTTATCAATATATATTATTTTGAATACAACAAACCAA
ACACTCAATAAGAAATAATCCCAACACAACTTATCCCATCATAACTAATCCCAACATAACTTATCCCAACATAACTTATC
CCATCATAACTCATATTCAAACCAAACGACCCCTAACAAAATTTATAGCCAGGCGCTTTTAACCATGGAGATGTCAAATT
TCAGTCAAAGTCAATGCAGGATTTGAGAACATTATACAAATATTTTGCAATGATATTCAGTCAGGTATATTGTTTGGATT
ATGCAGCTATAAAGTATAAAACAATAACTTGTAAAGAGGGACAACAGCATTCCCCAGAAAAGCAGAAAATAGAGTGAAAC
AGTTCCCATTAAAAACTTTCCATCTATATCTCAGAAAATGTTGAGCAGAAAGTTTTCATATAAAAGAAAAAGTACCTGAG
AAGTAAAACTTTCATGCAAAGCTTGAACCTTGTGAGGAAAGAGGTGATCCTCAAAATCGCCATGTCCTAGTTGACCATAT
TTGCTCCAGCCATATGTATATAAAGCACCAGAAGAGGAGACACAGATAGTATGACGCCAACCGCATGCAACAATGAACAT
CTTTTCTCCCTGTAAATCTAGATATCAGATGAGTAGACGGGTAAAAAGGAGTGCCACCAGACTGCAGAAGTTTATATCCA
ACAGTCTGTACAGAGTGTTATTGAATACCTATCTCAAGAATCAAAGCAAACAGAATAGTTCACTATGAAATTCAACATAA
AAAGATCTATAAGCAAAATTCAATATTTCAGCTCTATAAGCGATATATAAAGTCAGCTCCGGGTAAAGGACTACTCTTCG
AGGATCAAGGTCATGAGCATATAACTGGATATACAGACGCTGATTCAGTAGGATCACCCTCTGATAGACGTTCGACATCC
AGATATTGTGTTTTAGTAGGAGGTAATTTGGTGTCGTGAAAGAGTAAGAAACAAAGTGTGGTTGCTCGATCTAGTGCAGA
AATCTAGATATCGAGCAATGGCTGTTGCAACTTGTGAGCTAGTTTGGATCAAACAGTTGTTGGGAGACCTAAAATTTGGC
GAAATTGGTCTGATGGAACTTGTGTGTGATAATCAAGCGGCCCTTCAAATCCCATCAAATCCAGTGTTTCATGAAACGAA
TAAGCACATTGAGATTGATCGTCACTTTATCAGAAAAAAGATACTCTCAGGAGATATTGTTACGAAATTTGTGAAGTCTA
ATGATCAACTTGCAGATATCTTCACCAAGTCCCTCACTGGTCCTCGTATTAATTACATCTATAACAAGCTAAGTACATAT
GATTTGTATGCACTAGCTTGAGAGGAGTGTTAGAAATAAGTATATACAATCCTACTTAGAATAGGAATAGGAATCCTAGT
TGGAAAAGGAGTCCAATATAGTGTATAAATAAGGTCTCGATGTAATAATGTAGATACTCAATTGGATAATATTTTTCTCC
ACAAATCCAGAAGAACATTGAGCAGAACAGAAATTCTGATACAAAAACAACTTTGGAAGCAAATACTCTATCCGTTACAA
TTTGTTTGTCTTAGTTTGACTTGACACAAAATTGAAGAAAGTAAAAAAAAACTATTGAATCTTGTGGTCTTAAGCTAACC
AAGTATAATGTAACAAAATGCCCTTTAACATGTCATGTGGGACGTTGGAATTAAGGAGTTGCCAAATTAGGAAAGAGGCA
TTCTTTTTTAGACAGACTAAGAAAGAAAGAAAGACAAATAAATTGAAACAAATGAAGTATTAAACTGTGTTGGCTGCCAG
CAATACATCTTTTTGAGCAATAACAGATACACGTTAAACAGATTCTTGATTACCACAGAACAAAGTCTAAGCTCAATAGT
ACAATGTGGTCACAGTAATCAATAAATAGCCTGATAGTAATCAACAGAAATATTCCATACAAGATGCCTACCACATTGGC
TGAAACTTTTTCTGGAACCAAGCGATCATTTCGGTCACCTAACCCCAGATTACCATATCGACCCCAACCCCAACCATAAA
GTTCACCATCTTCTGTAACAGCAGCTGTATGTTCCGCACCAGCAGCAACCATCTTTACAGGTATTCCCTGCAAAAGTGTG
TTGTGAGTCAAGTAAATTTCATATATTCTGGTACCAAATCAAATGTGATGCACCAACCAAAGAAAATCAAATTCTTATCA
ATCCATTCATCCAGAATGATTCATGTTTTACCATTCAAGAAAAACCAAAAATTTCAATTACAAAATCAACTGTCCACCCT
TGGATCACTAATAAATAAGAGGCATATCATCTACATCAGGTTTCGGCTGGAGTTACATAGTGATCTTTGCAAAATGAAAA
GCAACAAAGAAATGACAACTCAAATCAAGTAATCTCAGAGAAATATTCTCTCATTACGTGGGCAATTTGAAGTTTATTAC
CACTATATGAATAAAGCTATTAATTTACTAGGATACCAAACATATAAGCTAAGTGAATCCATACACTTGGCAAAGAATTA
TACCATCTTTTTTAAGTTACTATAAATGCTACCAAAAAGTTTGTGAAAGAACAACGATACTAACTACATAACTTGACAAA
CAATTAGCAAGGAATACCTTGAAAGCTTCAATTTTTCGAGGCACAAGAGAGTCCTCTGTGGTGCCAAGGCCTAGTTGGCC
ATTTTGATTTCGCCCCCAACTGAAATTGAATGCTAATAGTATTAATACTTGGGATTCCAGTTTCCAGATGAAAAGAAGCA
GCTTTAGAAATAATTCTTATATTAAGAAAGCATGTCCAAAGTTATGCAAACTAGATTGCTATATCATATATTCAGAAAAT
ACATAAGAAGTGTTCGGAAACTAGTCACGAAAAAGACGAGACGGCAATATAAAAATGGGTATAATATAAGAGAACGTGCA
AGGAAGTGATTTCTGTCCGTTTAGTTTGAGCAGGAAGTGGAGACAAAAGGAAATAGATGTCTTTTTATTAGGGAAGAAAG
AATTGTATGCTTTCCCTAAGTAAACATAATATAAGCCAAAATAGAGAACTTCAAACTTTCTCTTTTTATTGTTTGAAAGT
TTTACGAGAACTCTTCCGTTTTAACTAGTAGTTCTTACTTGTTATGTTCATCAAATAAGAGAGCTTCAGACTCCCTCCAA
AACTTCAATGTCATGTTTTACTTTTTATGATTCAAATCTTAAGTTGGAAATTTGTGCCTGCTAGCTAGTATGTTACATGT
AGTTTCTTCTGTTCCAACTTTTAAAAAGGTGGTTCTAACCATCAAAATTTTTCTTTAAGAAAACAATTAAACACCTTTCT
TTTCATTCTAGAAATGGCTAAATTCTTGCAGGCAATTAATAATTTTTAACTTAAAGTAGCAAAAGGTGAGATGAGAGCCA
CAATTTTGTAGAATAAAAGATTGCCCCAAGTTTGCAGATATATCTGAAAGTAGAAGGGTTGATGAGCGACCAATGCACTT
TAAGGAAAATAAACAAAAAAATGAGACCAGAAACCTGTGAGTCAAGTATTGATAGAAGATTGACGAAGATGGTAAAAATC
ACTGAAGCACCTAATGTCAATTGGATAAATGTAATAGCAACACTATTAAGGAAACAAAACGAACATAAAGTCTTTATCAA
AATAAAGAGAAAAGAAATGTGCATAAGGTTTATCAGATCCACCAAAACTAGAGCTCAAGAGCAGCAGCAACCAACCTCTG
CACTTCCCCTTCCATGGTAACAGCAAGACAATGGCTATCTCCACATGCAATCTGCTTAATGCGTATACCATGAAGTGCTT
TAATTGGTTGAGGAGTGAACAAATCACTGGAGTTTCCATGACCCAATCTCCCAAAATCACCCCTACCAAATAAAAAAGAA
ACGCCTGCTGATTTGGTCCAAATGCATGATAACAATTAAAAAATGTACATGCATCCGGCATACAAGGTTAATGTTCTTCA
TACTTCCATCACACAGATTATCCTTGGCACGATGCAAACGCATATTATGGTCAAATCAGAGCAGAGCAGAGTACTCACAT
TTCTGCTTGTCTCAGTAAAAACCATGAAGAGTTGCTAAGATTGTTGTCTGGGAAAACTAAAAGCAAGTTCAGAGATAAGA
CACACTATTCATAGGTAAAACACTCATCACGAATCTACATATATTGGATAATGAATGGCAAACTAAATTTTGTACCGAGG
TCCTGCAGCTTGAGTAATGTTATTTAAAAACTTCAGCATAAAATTTCCATCATCGTTCTTGAATCCATCAAAATTCCTAG
ATTACCATTTGGCTTCTACTTCTTTTCATCCATCATGGTCACCATTAAAATAAAACTGAAATGGCTTAGAAATCATGGTC
ACCACTATTTTGCAAATATAGTAGCTTGATTCACTCCTTGTAACTATGTATTTTGATTCTCTTTTCTTTCTTAGAATATG
TACACTTTAGCTATTTAAACCCCAATCGCTTGAGGAAATAATCAAGCTGAGTGTTTGCTCATTTTTTTCTTCTTGTCCTA
TTTTTCTCACAATAAAGCATCATTCTCGAAGCCTGAGGTCTAATTCTGACATCTACCACTCTTTTCTTCCTATTTCATTC
TATTAGTTTAATAGTCAATGCATATTGTCACATCTTTAGATGTCCAATCAAACTGTCGCAATCTGCATTTGTATTTGCAT
CTTTTGTGCTGTTATAATCTTTATCTTTTTCATGTTCGCTTGTTTCTACAAATTTAGAGATTTTTCTCACATTGGCTAAC
TTTTATGTTTAAATTAACATTAAGAAGGTAAAGTTCTTCGGCATGCTCAAAAAAGAATTTGCAATATGTAGAACAGGTGG
TTCCATGAATAGCTTCCTCAAGTTGTGTATAAAACGGCAGTAGTTAGGATAAGATCTTTTACTCCCTCCACTCCATATTA
TATGATATTTCTAATTTTTATATTGAATCCAAAGTTGATGGTTTTTTACCTGATCAAAAAGTTAATAATATATTTTCAAA
GTTACCCTTATTTAGGTTGGGCAAAAACCTTGGTAGTTTTCAAACAAATCCAATGTTGGGCCAAGCCTTGCCAGCCGGTA
ATAGCCGAAGGCATAAAAGGGTTGAGTGGATTTTTAAAGAACAAAGATACCATATTAAATTGGTGGAGTATTATTTAATT
AAGGGTAATTTAGGGAAAACACCTCTTGCTTTCTAAGAGAGAGTGTTTCTTAAAGGGTGTGTCCAAGCTAAAAACACCAT
ATAATATGGACAGGAGGGAGTAATATCCAAACCACAAAAGTATTAAGAATTGTCATGTATGTTCTAACAGCCAAATTCCT
GAGGCAACATATTTTTAATAGCAAACCAAGAATTTACCAGTTATCAACTTTCACACAGATTCTAAATTTCATTTCATCAT
AATAATACATTAAATAGAAATATTTGATGGAAAGAAAGCCTACCATCCCCAGCTATAGACTTGCTTTAAGGCCTCCGAGT
AAGCAGTTGTATGATCAGCTCCACAAGTGAGAGATACTATTTCCTGCCCATCCAATGCACTCACCTGAGTTGGAGAAAAT
CGATCTTCAGCATCCCCAAGGCCAAGCTGTCCATCCTCTCCTCTTCCCCATGAGCAAACAACATTTCCAGCTGCAATTAC
ATTGATTACATCAACTACCCATCACACAGAAAAGCATGATAATTTGAGTTGGCAGCTTAAGTACTGAATCAAGCTCTTCT
ATTATGCAGTACTGCCTACTACAACAACAGCATACCAGTGTGATCCCACAAGTGGGTAGGATGTATGCAGATTGCAGAGC
TTATCCCTACCTTTTGTGGGGGTAGAGAGCCTGTTTCCAATAGACCCTTGGCTCGAAAGAAAAAAGAAGAATTTGAAGCA
CGGTAGCATGAAACAATGACAGCAAAATAATACAGCCTACTCCAAGTTTAAATTAAAAAATAAGGCGTCATGCAACAAAA
CATAATTAATTGATTGGAATTGTTATAACAAATATTTTGAAACCAGCTGAAATTAAAAGAGACATGTTTGAGATCCAGTT
TGAGTCAATCTAAGTTAATTAGTTATGCTTGGGTTAATCAGTACTCCAGAAGAGCTACCTGAAGCTAGCTACTGTAGTCA
AACACCAAGTCATCAGCATGTATTAGTGGGAAGATGGGGAAACTTTTATGCATCAAGTTTGCCAGAACAGAGGCAGATAC
CATTGCATATATGATGAAAATGGAGCAGAGGGAAGTTGCAATCAGAAAACAACCAGCTATTCAATCTGTATCAGGTCTGG
AAAACAAATTGAAGATGGAGATAACAAATTTAGAGATTCTCGTGAATTTTGACCATGCCAGTAGTAGAGGCAAAGGAACA
TACCGACTTTTACTTATAGATGAGGAAAGCTCATATAATGGAATGTTAGGGGTCTAAATGGAGAAACAAAAGAAGAGTCC
TTAGGTCTTTGATTCGGAAGTGGGTAGATTATGCAGTTTTGGAGGCTGATGGAACTCAAGGAGGTATCATTGTTCTATGG
GACAAGAGTTGTTTGTCAGGCAAGGAACTTCTTAAAGGAATTGACTCGGTTTCCATTTCCTTCACCTGCCTTAACAATGA
TTTAAAATGGAAACTGTGTGGTTTTTATGCTCCTTTAAACAGACAAGCAATGTATGGCTTGAACTATCAGCAGTAAGGGG
TTTATTAGATGATCTGTTGATCGTGTGAGGTGACTTCGATGTCACAAGACTTCCTTATGAACGCAAGCACAACCAGAGGA
TTACAGTCAGCATGAAAGAATTTCTGAGTTCATAGAGGAACTTGAATCAATTGATCCGCCACTTCACGAAGGCTCTAACA
CTTGGTCCATGGAGTAAAACACCACCACCGCTTCACGGATGGATAGATGTCTGTTCTCGGCTGACTGGGATGACAGATCT
GCTCCATCAGACAAGCTGTCTGATGCAGAATAGGAAAGAGCAGGAAATTCAATGGAACAGCAACTACAATGGCAGAGGAA
ATATAAGAAGTTAGGCTAATATTAGCTAATTACAGCTAGGGTATATTTGATAGATGAAATCCATTACAAAGACCATTATA
ATATATAGTATTCTCAACCCTAGATGATTCACCATGTTCCTCCTTAAGATATAAAGAAGGTAAAGTACTATTCTGCAGAA
AAAGGTAAAAGGACTGGATAGGGACCCTTCTAGTAATTATGGGGTCTAATGTGTAAATAACATAACTTGAGCTAAGAAAG
TAAAGAGGACTAAACTGTCTATTTAACTAATGATCTTTTAACTGACTTAACGGCTATGTATCACTTTGCAAGCCTGAGGT
ACACCTCCCATGACCTTCTATCTCCTGTACTGGATGCTCCTCAACCTCAATCTGCATCATTGTCTTGCCAAAGCCTTTCT
TAGACCTTACACCTAGTGTTCTTTCAGCTGGACATTGGAAACATAACAGGTCTTATTTTAAATTTGAAAACATGTGATAG
GAAGAAGAAGGTTTTGTGGAATTGGTACATGGGTGGTGAATTTCATTCCAGATTCGGGGTCAGACAGATTTTATTTTCGC
AAATAAGCTGAAAATGCTTAAAGGAATTGAGAGAATGGAACAGAAACTGTTATGGTAATCTGGAAAAGAGAAAGGCCAAG
GCATTAAAATCAATTCAACAAGTAAAATTGCAGAAACTAGGAAAATACAGTGAGAGAGAACTGTTGCACAAGGCTGATTT
GTCCATGGATTTAGAAGAAATTTCTTGGAGACAAAAATCCAGGTGTCTTTGGTTTAAACAAGGGGACAAAAACACAAAGT
TTTTTCACAAAAAAGGCCAATGCACACAAACGTTACAATCACATTGACAGGCTAATGATCCATGGGGAGCTTATTCAGGA
CAACGAAAGAATTTGCAATGAGATCTTGCAGCTTTATGAAGGCTTATATTCAAAAGCATCTCAGCACAAGCTTTTCTAGG
ATACTGGGAAACTTCCTGCCATTTCAAGGGATGATAATGAATGTTTACAGAAAGAATTTGTGGATGAAGAAGTTCTCGAG
GTGATCCAACAATGTGCATCTGATAAAACGCTGGGGTGATTCACTATGGTATTCTTTCATAAGTATTGGACTATGATCAG
TCCGTGATTAAATCTTATTGGTTGTTTTTACTAGATTGTATCTAAGTTACTAGTGGAGAGGCCCAAGAAAGTCATTGATA
AGTTGGTCAGAAGCTCTCAAATGGCATTCATAAAAGGAAGACAGATAACCGCAAAGCTCTCATTGGCTCATTGCAAATGA
ATGCTTAGACAGTAGGCACAAGCAAAAGAGAGCAGGAATTCTATGCAATTTCAACACCGAGTAGGCTTTTGATCACATAC
ATTGGAACTTCTTGTTAGATCAGTTGAGGGAAATGGGTTTGGAGAAAAAAGGATAATCTGGATACACTTTTGCATCTCTA
CAGTCGGGCTTTCAGTATTAATTAATGGCACACCTCAAGGTTTATTTCAAACACAAAGGGTGCTTACATAAGCTTATCCC
CTCTCACATTTCTTGTTCATCCTGGTTATGGAAGGGCTCAGCAATATCCTTCATTTCATTACGGAACAAAACTTGATTAG
GGTCTTCACATTCAGGGTAATAAACCAGAATGACCTTTTATCTCGCACATTCTCTATTCTGATGACACATTGATTTTATG
TGATACTGAGGCAGAGCAGGTTTTGTAATTAAAACTCATTTTGATGCTATTTGAAACAGTCACAGGGCTTCGCATTAACC
TGCAGAAGAGTCAATTGTTTTCGCTAATAAAGAGTCCACAATTTGGTGGAGATTCTTCGTTGTAATATAGGATCATTGCC
TTCCCCATACTTGCGTCTTCCATCGGGCTACAAACACAAGTCAATTGTCATCTGGAACAATATTCTGGAGAAATTCGAGA
GAAAGTTATCCAATTGGAAGAGACAATATCTACCTTTAGGTGGCAGACTGGTGTATAAATAAGTTTTTGGATGCCTTACC
CACTTTGATAGCATTCATGGAAGCTTAACAATAAGTAAAAGGATGAAGTTTTGGAAGCTCCAAGAAGACCCATGATACAA
TCTCAAACCAAGGAGTCTCAAAACAAGCACAATGGACTTTCAGTCACAGATTAAAAAGCAACTTGTTGAGTAAGAAAGAG
AACAAGCTCAAACGAAATGAGTTGCTTAAGTGCTACAATTACTTCATGGTCCAAGTTGAAGTCCACAAAGAGGTGGACTC
CCCCCCCCCCCCCCCCTATGCAGCTCAATCTTAGCCCAAATTGAGCTCAAAAACCTAGGTATTTGAGACTCAAATCGGCC
ACCTTAAGGCTTGAGCCGCCCTTCCTAGTTTCTAGCCTTTAGCTTCTTTTTTTAAGGCTTGGCAGCCACCTTTTACTTCT
ATAAGTAGGAGTGAATTCTCTCATTGTGAGATACTTTGAATTGATGAATGATATTACTTTGAGAGTTCTTTTGATCCTTC
GGTGACTTTTACGTTGAGATTTATCGTTTCAGTCTAAACTAGCTCATAGTTCGAGATAGTAAGATAATTTCTTCTTTGAT
ATCTCCAATTGCTTTTTGGTATTCTTAGAAGGCAGTTAGTATCCGTTCCTAATTGTTGTCTAATGTTTACTGAAGAAGCA
GTCAAGATCCAAATCTATGCTTTGATTTGTTTATCAAGGAAAGGCGTTTGATTCCTTTTATAATCAATATGTTGTTACTT
GGATCTTATCAAATCAAAATTAACTACTTTCTCAAATTCGTGTCTCTCTTTTACCTAGAATTTTCACATATCTTTTTTAT
TTCTCCTTTTCTTTAGTCTACTATTGTCCTAACAAAAAACAAAACTAACAAACTCAACTCTCAATTGAGAAGGGCAAAAA
CATAAGGGAGGAAACTGTCCAATAAAAAATTTCCTGTAACTTACACTGGGCCATGAGACTATTTAAAAAAAAAATTGTTA
ATCAACCTTAGCAACTTAAATTTGTAATGGTGCATAACAGCATGAGCATAACAATTGCACCCCTTCTTGAAGGACGTTGT
CTTTACCATTCTCATTTAGGGAAAAATAAGGCTAGACATTTGGGAACTCAGGCTAGAGGAATTTGGGTTGCTTCTCCTGG
CAGCAAATTATACCACAAGTGGAGAGATGAATCAAATTTTGCATTTCTACAGCCAGATTCTCAACTTTGGTGAATGGGAG
TCCATGTGGTTTTTTGGGAATTCGAGGGGTTAAAATAGGGAGATCCATCATCCTTTATCTGATTCAGCAAAATGATGGAT
CTGACGGTCATTGGAGGTTTATTGAACTGATTTTCAATGCTTTGTTTAGAGGGCATAGTAATGTGACGGTTACACATATC
TTATTTACTGATGATACTTTGATTTTCCTTGATGCAGAGGTTCCTGACTAGATTACTTCAGACAGAATTTTATTTAACTT
CGGTTGTGTCAGAACTCAAAATCAATCAAAAAAAATGTGAGATCACTGTTGTAGAAGGGAATAATACTAAAGAGATTGAA
TAGTAAGGTGGGCACTTTTACTGACGGGTGGCCGATCTAGGATTTTAAGATTATGGTGCTCGAGTCAAAAATATAAAAAA
GACTTGTTAAAAGTGAGATTCAATCTTGGGTTCAGCAACAAAGAGCCTTAAGCACTCACCCAAGAGCCAATGGACCAATC
AATCATTCGGTCCCTGTATGCTCTATGTTAATTTTATACAAATACCTCTTAGTTTCTACACAGATATATGTATTTCGAGA
CGAGGTTAATGGGTGCTCGAGCACCCGGAAGACACTATGTGGGTCTTCCCCAGATCATCACACACACCCTTGGAGTATCT
GCATGACCCTTCCAAGACCTTACTTGTGGTGCAGCGAACTGCCCCTTCTTTTTTAATCTATTCCATTTATATTACTACAT
AGTTTATTGAGAAAAAAGAATCTTCAACAAGTCGTATTATTTGAAAGAAAACATTCTAACACTTTACCTTTTGTTAGTCC
ATTGTGACCCCCTATAATTATTTTGAGCAAATAGCAGTTTAATTTAAGGAAAAAAAATATTTGGATGAGTGCCTTTTAAT
AAATAATTACTAATTTTAGTGATACTTTTTATTTATTACCATTTATAGCAATACATAACAATACTATGTTAAATCTGCAA
TATGTATTAAAAGTGAATTAAGTATGCAATATATATGTATTATAATTATTTTTAAAAATATATTATGCTTGTTTGGTAAA
AAGTTGACACATTGTATTATAAGTGTATTAAAATGTGTGATAAATGTATTATTCATTAATAAAACTTGTATTATATGTGA
ATAGTAAATTGTTCATTGTAATATGTATTAAAACTGTATTATAAATGTATTAAACGTGATCAAGTAAAAAGAAAATGTTA
TTGCTATAAATGATAAATATTTTTTATTTATAGTGTATTTATGTAAGTTACTATTTTGGAAATATATTTTTTCATTTAAA
TTATAAAAATTAGCACAAGGTTTTGATTTAGAAATTAGAAATAAATTAGCATGATGGGTGTTGTAGTAGGAATAATTGTA
GTTGTAGATGAATAAAAGCGGTGGGAGCAGAGATTACCATTTTACCCATAGTATATTTAATAACGTGGACCATTATTGTC
CATGCAAATTCTAAACGCCTTACCCACTCAACCTCCCCCCCACCCCCTCTCTCTCTCTTCTTCATCTCTCTCTGTGCATC
TACTACATTACTTGCAGAACAGACGAACAAAGGGTGAAAAAAGCTAACCAATTGGAATATAAACTAATTTGATACAAGAG
TATTTCCTTTCCTTTAAGTTGTATTGTATAAAGAAAGAAATGAAAATATAGTTAGAGAATGGAAGGGTGAACTTACAGAG
AAGAGCAACGGAGTGACTAGCTCCAGCGGAAATGAGAAGCACTTTCCGAATCGGCCTAACTGCTATATCACTATTGCAAT
CGCCACCTCTTCCGTCCGCCATTTTTGACCTATGTACCTTGTGCTGCTTCTGCTTCAGTAATGTGGAAAGATCTACAATT
ATTTATGGAAGGAGAAGAGAGCAAGGAAGAGGGTACACACTGAATTTATATATAGTGATAGAGACTCCACATGTTCCTAA
CTCCTCTCCTCCCACACACACATGTGCCTAACTCGTGTCCTTGAACATGGACCCACTCTTTTCATCAATTGTGTATATGT
AAACCAAAAACCTCGTTTGGTTTGAGGGACAAAGATATCTTGAACTTGTCTCAAAAAGTCAGTTACACGTTTAAATTATT
ATGACGATCTATTACACATTTTAATTACTCAAAAGTGAATTTATTACCACCCTGAGACGTGTAACTGTAACACCACTCTC
ACATTATGTGGTGTATTACACTCGCTGCCATATCAGCGCTACGTCAGCGTCATGCCATAAATTATAATTTTTTGTTTTCT
TTTCTTTATTAATTAACTTTTCTTTTGTTAACTATATTTTACTCTAACTAATCCTTAATTAATTGTTTTAATTCTCTAAT
ATATATATCTTCATCATCACTAATTCCACCCATTTTCAATTCTCATTTCATTGGAAAATCATATCCGACCCCACCTTCAT
TATTGAATTTGTTTTTCACCACCACTATATCACCTTCAATTCTTCTTCCTCTTTGTCACCCAACACCAAATATCACCACC
AACATTATCAATATCAATTTTTTCTTCTTCACCACCTTCAATTACCTCTTTTAATGTTTGTCACCCGCCACCCATCACCA
CCAAACCCATAAAGCTGATACTACCACGAAAACGAAAAATTGATTAACAACAAAAAATTCTTTAACAAAGTAAAAAGAAA
TGAAAAAGATAGAAACCATCAATCAAATTTTTTCTAGATAAAATACAATTATTCACTAACAAATCTATGAGAATTAATCT
AATTATGAATCAAAAAAAAATTGTGCTTTAAGATTGTGATAAAAAATAAAGCAGTATGATGAAAATAAAGAATGAAGAAG
AAGAGGACAATGGGTGGGGTTTGAAGAAGAAGAGGTGTGGGGGGGGGGGGGGTGGGGGTGGAAAAGAGGATTCTAACTTT
TTTTTTACTTTAATTTCAAACTGACGCGCCTATTTTTTATTTTTATTTTACTTTTTTGCCACGTCAGTTTTAGGGAGTAA
GAAAATTCACTTTTGAATAGTATATGTGTGTAATAGGCCACTATGATAGTTTAAGCGTGTAACTAACTTTTCGGGACAAG
TTCAAGGGGAAATTTATGTCTTTTCCCTTTAGTTTGAAGATAAGTTATATTGAAATTAATTATGACAGATAAATTATGTT
AGGATAAGTTATGATGAAATTAGTTATGTTGAGATTATTTTTAAGGGGGTAATTTTATTATTTTACATTTTTATCCTGGG
ATAAGTTATCCCAGAATTAGTATTTCACCCACAAGTACGATAACTTATCCCAGTCATAATTATTAATCTTGGGATAAGTT
ATCCCACACTTTGTAACCAAACAAATAATTGAGGGGTACTAAAAAGTTATTCCAAGATTATTTTTCTTTATCCATCACAA
CAAACGACTCTTTAGACTTTTACTAAGCACACCATCTTTCATGATTTTGTAAGCTCAAGTAAGTCTTTTTAATATTAGAT
AGCTAAGGTAATGAAGAAAACATGGTTTCTATATTGCTTGGAATATTGCTTGGAATATTGCTTGCTTTTGCTTGTTGATT
TTATAAAGGGAAAAAGGTTTGATATACCCCTCAACTTTGTCATTTAAAGTTGATATATCCTCGTTATGAAAGTGACTCAT
ATATACCCCTACTGTTACACAAATGTCTCACATATACCCTTTCCCTCAACGGAAGTGAAAAAAAAATAATTTAATTTAAT
CTTTTAATCATTTTTTTTGAAAAAAATATAATCCATATGGGGTATATTTAATCCTCCTCACATGTTTTCTTTGTTGACTT
TTTTGTTTCAACGACTAATTTAAATTTATTATTTTGATGGTCAAATTTATTTATGTTTCACTAGTTTTCTTGTAAATTTA
TTATAGATGTCATATTGTTTTATTTTATTTTTACAAATACAAAGACTAAATTACAATATAGCCAGAAAAAAATAGTTTTA
AATTTTTTCTTTACACTAAAGAATGAAATTAAAAAAAGAAAAGAAGAAGTAACTCAAATAATAATAATCAAAGAAGTCAA
AAAATAATTTTTATATGAAAAAGATTAAAATATACCTTGAACTTTGTCAGAAGGATCATATATATACCCTACATGATTTT
AAAAAAAAATTAAAGTAAAAAAAATAAATTTAAAACTAATTTTTTCACTTCTGTTAGATGAAAGGTATATATGTGAACTC
CTTTTGTAACAGTAAGAGTATATGCGAGCCATTTGTATAATAATAAGGTATATATGAGCTTCTTTCACAACGAGGGGTAT
ATCAGTTTTAAATGACAAAGTTGAGGATATATCAGACCTTTTCCCCTTTTATAAATGGCTGTCCCTCTATTTATACTACT
AAATTAAGTGCTATTATGCAAATAATAATTATTACATAAGCCCCTACATATTTATAAACAAGCCCTTGTTCTAGAGTTCT
TTACATGCATAGAATATTCCAAGGTCTTTCAAGAATTCTTCCTAGATATTCTAGAGTATTTTCAAGAAACTCTCCATGGC
TCTAAAATCTCCACATAAATGCTTATCGTGTAAGTTTCCACATACACAGCTTTATTTCACCTAGCGCCTATGTGGCGGGG
TGATGTGGCGGATCATCACACTATCCCTCTGATGTGGCGACAACCGTGGCGCATTGATATATCATAAATTCTCAAATCTT
ATCTTTAAATTGCAACAAGTCTTCATACCGCTCCCATGTGGCTTTTTGTAGTGATAGAAACATGGCAGTAGCCTTTTGCC
CTTGTTTTCGCCTACACTGATAGTCCATGATATTCTTTATCTCTCAACCATGCGAGGTGGTGGGTGATAGTAATGGGTGC
ATGACTCGATTATCCTCTGCGTGGGTCATCTTTGTCTTCATGGTATGACTTAAGCATGTTGGCATGGAACATGGGGATAT
GGAGGCATGTCAAGCTTGTATGAGATCTTACCCACCTTGGAAATGATCTTTAATGGGCCCTCATATTTGCGAAATAGATT
GTGGTGCATGCCTCGTAGTTCTTGAACTATCTTGGGTTAAACTTTACCATGACCCTGTCCCCAACTCTATAGTCTATGGG
ACGCCTCTTGTGATCCGCAAATTTCTTCATCCGCTTAGCTAGTACGTTCCGAACAATCTTACTAAGTCTTGGAAATGCAC
TGTCATGGATCGTCCACCATGCTAAAAGATAAAAGTAGTCTTCTTCATTCGTAAGATTTTTTGATCTCTGATAAAGATCT
CTAATAAACATTTCTTCAAAATCACATTAGTTAGAAGAATCAAGATCTAAATACCCTCTCATGTAATAACTAATTATGAT
TATCTTCTTTAGCCTTAGAACTTTGAAGAATACGCTCACACGTAATAACAAAGACTATCTTCTTTAGCCTTAGAACTTTG
AAGAACACCTATTTGTTCATTTGTTTCCATAAATATATATGTGTCATACATTAATCTAGTGTGCAGTTTAATGTTATTTT
TATAGTACAAGTTTCACAAAAATCTTCTTAATAAGTGTTTGTGCGTCACGTAATTTATATTCATGGTTAAGTAGAATAAA
AGTTAAATGAATTTGAGTAATAGATAAAAATATTAAATTTCTCAATCATACTTTCAACAACCATTTTAAACATCTCAATT
TTTTTATATTCAATAAATTGTCACGATCTGATTTCTCATATCATGATGGCACCTATTAGACTCCACCAGTAGGTAAGTCT
AACCCTTAGATCTGAGGCATAAGCAATGGCTACCACACAGAGGATACTCAATAAGAATCAAAATCTAAAAACTAAGAAAA
GAAAGAGAGATCAACAAAAATATTATGAGAAATCATCCCCAAGACTTGTTATCGGTCAGAAATCGAGCATCTAATCAAAA
TAAGAGTACAAAGCTTTTACAAATACAAAACAAGTACATGTTGTCTTTGAATACAACATAAAGACTTTCCTAGCCAAGAC
AAATAGAAACCGGTAACTTCAGACGCTAGGAGCTTACCCAAGTCTCCAACTCCCAAAGCTACTCCACACTACTTCAAGTA
AATGTCGAAACCCTATACTATGATTTGCAGGGTGCAGAAGTGTAGTATGAGTACCAATAAGCGGTACTCAGTAGGCATCG
GCTGACTGAGCTCCAAGATAAAAACAAGTATAATTAACAAGCAATAAGGAGAGTACAATAGAAGTAACTAAACATGAGAT
ATAATAAGCTAGACAAGAAATACGGAGCAGAAACAGACACAAAGAATAAGAAACCGAGTCAAGAATGTACCTGGAAATGC
AAGCCAACAACCTACTCGCAAGCAAGCTATGATACAAGAGTCAGCTACCCAAGGTCAGGAGGACTAATATCCACAAATAT
AAGATCACAACCTATTAACTATTAGATCAACAACATATGAGTACAAAATATAGTCAAACAATAACCTAACCAAACATCCA
TAAGCCCAAAAGGTATAAACAACAAACATAACACAATCGGCCCCCACAAAATCGGAGGGTGTAAACAACAATCAATTATA
CTGGTGATAGGTGATGCATATGAATGTAGGATATACAATAAAACCATTGGTAACCATCAGTAACCAAGTATATACACCTA
CTTGTCCTAGTCACCGAAGTAGGACCCATGCAACTCCCCTATCTTGTACAATGAAAGACGTGGCTAGAGGGACTCGTAGG
GGATGCAGAAAGTTTGTATACACTGCCTGAGCCCGAATCCAGGTCTTACAACAAGTCATATCCATTGTCGTACTAGAGGA
TGAGTAGCCAAAACCATGCAAGAAATAACGTCAATGTATCAGCTAGTTAAGTAAAAGTTGAGCACATCCTAATGTGAGAC
CAAAAAAATATATTTTTAATCATTATTTGCCTCACATTTATTATTTGTATTTGTCCCTTTTTAGCATGAATTTTATGGAT
TGTGCTTAATAGTCTATTCTTGAACTTGGGATACCAAGAGGTAGATAGAACAAAGAATACAAAGATCTCGATCTCTCTTT
CATATCACTTATTTAGACTCGTGTTCAGGATTGACAGTCGGATGAACACCAAGCTTGGTTACGAATCAAGATGAAATACA
AATGCTCGCCAATTGAGTGTGTTGATCCCCACTCAATGATGTAGTTAGACAGTCAATTGAAGTAGGCGATTAGAGGCTGA
GAGATGATGATCATAAAATCAACCTTGTAAATCAGTAATTTGATAACCTTAGTTAATTCATTACATGAGATGCGATATAT
GAAACCCTATGCATGCTGCAACTCTGGAATTGTCCCAAACATTGTAAGTTAATTTTATTAGTTAATTCTTGCATTCTTTT
GTTTACAAATAAAAATCAAACACTTTTGTCACTCTTAAATAAATAATTAGACTGGATAATTTAGTAAAATAGTTAATCGA
CAAGTCCTTTGGGTTCGATAATCCGGCTCTTTTAAAGCCACTATATTACTTGTGCGACCACGTACACTTGCGTGTGCAAT
TGAGAGCAACAAGTTTTTCGCACCGTTGTTGGGGACTTGGAAATTAATTATTCTTCTAGGTTATACTTTTTCTTTTTACT
TATTTATGTTTTTTATATTTTTTATTTTTATAATTCTTTTGAACAAATATTTTTTTCCTTTAAACATCCATATGCCTATT
AAGTTGCAAGTAGGAAATGATTATGTCCTTGACTCCTATAAATCTCAAAAACCAGTTTAACAAGTGATCTAGGTGGTACA
AGCCCCATTAAAACTAGTTTGGAATAGTAGCCGAGTGAAAACTGTATTTCTCCATGAATGATAAAGATGCACCAATGCAT
GAGTTGGGATGGAACCACAAAACACGTGAGAATGAACAACCAATTCAATGCATGTCATCACCAACATTCAAACAAGGCAC
TTGCAATCACATATATAAAACCAACCCTACCATGCTGCCAAGGTAGAGAACTAACATGGAATCCAACTGGTCCTCAACCA
CAGCCTCGAGCCAAATAATATTACAACAACTCTATAAAGTACAATAGGCCTACCACTAAACAACACGTGAAGGGATCAAG
AAGAGCTTTTGAATTAATAAAAGGGAGAAATAACTCAAGGAACAACGCCTTACCTCAATCACACCGCTCCCGTCTATGAC
TGAGCACAACTAACACCAACATATGACTACGATGAACTACTAAGATCTCAATCACTAACACATTATATACAAGCCCTATA
AGGAGCAACTCACAACTATAAGGACGATAAAACACACTCTAAGACATCTAAGGCTCAACCGTAGCCTAAGGCCACAAGTA
TCAATCCTAACAAGGAAAAACATTCTAAGGCATAATACAAGCAAGACTACAAGCCTAAACTAAGGATCCTGACACCCACA
ATAGGCCCAACGCTCATATGGGATTCACGAAAAGATAGAATAGTAGTAAGAGAGCTAATACCCAATAAATATAGTCCTAA
ATCATGTGCAATTCATGTTAAACCTTATCTAAAAGCCCAATTTAAAAAGTAGCCCAAAGCCTACCTTAAAGCCGATCACA
CGTACTCTAAATTCACCGCACAAGATCTATTTGCTTTTGAAGCACCTTCGATCACCTCCACGCTAACAAATTATCGATCA
TAATGTCAGTATGGTCGTTTATACACCAAATTCACAATAATTTGAGATGGACCAATAATTGAATCAAAATTGAAATATGG
ACCCACACTAAAAAAACTAAAAATTGACTATGTTAAAAGATCCTAATTTACTTACCGGTCACGTGTCCCAAAATGGGACA
TAAATTGATGCCCAAAACAGTCTAAATGAGAACATGCAATTTAACTCACTATTAAAGAGACAAGGCATCCCCTCGGGGGT
GAGAATTACCTCAAAATGATGCTTTCCACACTTCCCCTAAACACTCAAATGCGTAGCCACAATCAACACAAACACTGAAA
ACTCAAAATCTCCCAATTTGGAACTCTCTAGCTCCTAAAATCGATAGAACACTAAATGGGATTGAGCTGATTCTCGATTG
GTCTTTAATTAAAAGACTAGTCTACAGACCTTTGCAAATGCGGAGGAAGGGGCCACAAATATCGTGGGTCAGCCCCACTG
GCCTTTCTGAATGTGGCACCTAGCATGCGGACATAGAAGACAACCATCATTGGCATTTGCAAATGTGATATGCCACACAC
GATCGTGATACCCAAGACCTTAACTATCTATGAACACAATACACAACACACGAATGCGGGAGGCTAACTTACTAGTCTCT
ATGAATACGGCCATAGGCCAATGAACGTGAAGAAAAAATTGGATGCAAATCAACTATGGACACAAATTTCTTAGAGGTTG
ACAACAAGACCAATGTTTAACATCAATGGAGATTGAATCCCATTGTGAGGGAAATAGTGATTAAATAAGTGATCAAATGG
GTATATACTGACATCTTATATCTAATCTTAGATAGTAAATGGGTGAGCCATGTTTACTATGTCCTAAAGAAAGGTTGGAT
GGAAGTGATAACTAATGAGAATGATAAGTGTGTTTATACAAGAATTGTTATATGGTGGCACATATACATTAACTATAGAA
AGTTGAACACTCCACTAGAATATGATTGATACTTACCCCTTCATTGATCATATGCTGGACAAATTAAGATGATAGAAATA
TTATGTTACTCTGACGGATACTCATGGTATAATCATATTGCAATATCTCTGAAAGAGATATAGAAAACAACCTTCACATA
TGAATGTGACACCTATGCCTTCAAGCACATGTCATTTGGGTTGTCTAACACATTACTACATTTTAAAGTGCATGATGACT
ATTTTCTAAAAAATGGCGGAGGACTTTGTTTAGGTATTTATGGAAGATTTTTAAGATTTTGGGAGTTTCTTTGAAACATG
CCTTCAAAATTTAAATTTGTTTATTGCTAGATATATTTGGTCCTAAATTGGGAGAAATCCCACTTTCTAGTAAAGAACAA
CATATTGTTAGGACACAAGATTTCAAAGAAAGGTCTTGAAGTGTATAAAGCAAAGAAAGAAGTGATTGAACAGCTTCTGC
ACCTAGTGTCTATTAGAGGAATCTAAAGTATTTATTGGGTTACACCGGTTTCCACCAGAGATTCATCAAGGATTTCTCAA
AGTTTTCTAGACCCTTGTGTATGTTACTTGAAAAAGATGTAAAATTTATTTTTGATGCAGATTGTCGAAAGTCTTTTGAG
AAGCTAAAGCACAAGTTAGTTACTGCACTCGTGAAGATTACACCTGATTGAATTCTAACTTTTAAGATGATGTGTCATGC
TTGTGATGTAGAGGTGGGTGCAATATTGGATGAACCGAATAAAAATGTCTTTAGTTAGATTTACTATGACAACAAGACCT
TGGATTGTGCTCATGACAATTACATGATGAACGAGAAGGAATTGCTTATTATTGTTTAAGCATTCAACAAATTTTGATCC
TATCTTGTTCGGGCAAGAGTAGTGGACAACACAAATCATACTACAATTAATGTGGTACCTTTTCATAAAAAAAGACGCTA
AGCCTAGACTAATTCGATCTACATTAGTTAAGTGTTATGTAGATGGTAGTTTCTTCACATTGATTTGGTCTATGGTAAGC
CTAGACTTGTCCCTCTCAGAAGGAACTACCATGGTATGTTGACATTGTCAATTTGTTAGTAAGTGTGTGTATCCTCTACA
TGCCATCTCTCAGCAAAAAAGAGGCTCTACTATGATTTCCCAATTTTATATGTGGGATGATCCTTACTTGTTGAAGCAAG
GTCTAAACCCATAGCAATTAGATGATGTATTCCCCCAAAGTGAGGTAAAACAATTACTCAAAAGTTTCCCCTCTTCCGCT
TACAGTGGACATCATGGTGGTGATAGGACAATAGCTATAATGCCCCGTACGTTCCAATACATATACGACTAAGTGAACTC
GACAAAAATATTCGAACTCGAGCTAGATAGTAAAAGTTTGTATTTGTTTTTAAAGTGAAAAGTGTCCAACTGTATAATAG
TGTTAAGGTAAATTACATAAACTAAGATATGGAAAATGGTATAAAAATAAGTGAGGTTCTTACTTGACTAAATTAAGCTA
GTTGGTGACAAGTAGGTGCATCACCTACTTTGAATAATGGGGCAAATTGAAGCCTACATTAAGTGATCAATATGAGGCCT
ATATTAAGTTAAAGAAAAGAAAAAAATAAATGAGAAGAATGGCAGTCCAAGGCCAAATTTTTCCAAGCCCACAAGAAATA
ATTAAAATATCCAAGTAGGTGCATCGCCTACTTAAATGTGTGACATAAATTAAAGAAAATTGGTGGTTGCAAATGAACAA
CAAGAGGGGTGGCATTTTTTTTGCCTATTAAGGCCAAAAATCTGATACAAATATCTCATTTCCTCTCATCCAAATTTTAA
GTTTCTCTCTCTGAAGATGAAACATTCGTCAAAAAAGTCCCAATAGGGTTCTAAGTGTTTTTCAACCTGTTTATTCTAAA
GTAGCCACTAAATAACCTTTCTCTCTTCGTAATGATCCTTCATGTCATTTTATTCTTATTTCATTCTTATCGGTGTTTAG
AGAGTTCATATAGTAACTCTAAGTAATTGATGACTTGTTGGGACTGATAGTTCAATCGTTCGTTTGGTTTTCATGTAAAT
TTCCATGTTTTTGAACTCTTGGAACTTGAACGATTGACATTGGTCAAAACTTCAGTAGAAAACTGCAAAATGAAATTCTG
ACGGTTTTATTAGCTTTGGAACTTTGAGTTTGGTCCGAAAGGACCTTCAATGTGGATCTTGAAGTTTTTGGGCTCCTTTT
GAGCAACGTTATGGCTTATGGATTAAAATAGAGTTTGAGTGTGGTACCCATATTTTGTTGAGACGAACTCAATTGAAAGT
TTCAACATCTTCATTGAATCTAGAATTCCAAATTGGTGGGGTAGCATATCCTGTTTGCGTGTATAGGATTTGAATTGAAT
CTCAAACACTCTGTCGAGAATTTTGAACTTTGGGGAAATCAGATGATGTGCATTAGCTAATGAAAACCCCATTTATCCTT
CATGTTCACGTGCCCCAGACTGCACTTGCATTGACCAGTGGTCCTAGTCTCTGCATTCGCAAGCCTAGCGCCACATTCGT
GGAGGCTTGATGAGTTAACTATCGCGTTCGCAGGCCTTATGTCGTGATCACGTAGGCTAAGGGGATAACCCTTCAGATTC
ATGGGCTAGACACCGTGTTCGTGATGCATTAGGATCTTGACCTTCCACAATCATGGATTGGGTCTCACATTCGCGGAGGT
TATTTAACTAGTCTTTCAAATAAAGACCATTCGGGATTTCAGCTCTCATTTCATATTTCAAGTTACGATTTTGGGTGTTG
TGGAGCTCCAATTTAGTTGATTTTCATTGATGTGTATTGGGAATTTGGATGGAATTGTGTTGGAATCACTAGAGAGGCAT
GGATAGATATTTTTGCAAGTGATTTCTTATCCCAAAGGACTGTTCGAGACTCTTTAATAGTGTTTTTGTGATCGTTTCTT
GCATAATTTGTTTCTTTGTATTGTATCTGGTATTTCGCCCATATTTGGTGTACAAGTTCAATAAGATAATTTGGACCCAT
TGACAGGGTCAATTTTGGAATTCTTAATGTGGGTCCCACAATTTTGTTTTTGACTCAATTTTGGGCCCATCTCAAATTAT
TCCAATTTTAGTGTCTAAATGCCTATATTGACTTCGTTATCATGTTTTTGGTAGCATGTAAGCGATTGGAGGCCATTCAG
AAGGGTAAATCTTCATAATTGTGATTTTGGAGAGCGTAGTTTACATTTAGGTAGGCTACAAGTAACCAATATTTAGATTA
AGCTTGTGAATGTAAATTCATGTTGATTAGATATAATTGGGATGTGTTTGTAGCTGAATTATGCTTAGTTTCTAGAGTTC
ATGCATTAAACTTATTTTTGGGAGTTCAAGTATGCCTATTATTATTGTGTGATTATGTTTTACCTTGTAGCTTCTATGTT
GTTGTTCATGTTGTTATTAGTAGATTGTTATTGGACTTAGCCTAGGTGTAGGCTAGTGATTACCTTAGACTTACATTTTG
GAGCTTATAAGCCTTAGAGATTCTCCGACGTCGCTTTAGATTGTTTAGCTTCCTATAAAACGATATAGAAGACTTAGGTA
TGATGTATGGTCCTTTGCTAGAAGACAACTCAACTCATATGACCTTTTATCCATAAATTTCCCTTATTCTTGACTCAGGC
GTGTTCATTGGTAATTTCAACATTCATTTGGTTGTTTGGGATGGATCTTGGATATGGAGCTGCACTGGATCTCTGACAAC
TCTAAATGTGGTTTCGCTCTATAGTATGGACTGGTTTGAGGTCTATGTGGGCATATCTATCATCCTGGGTTTGATGCCCT
TGTCTTTCTTCTTTCAGCCATGGTTTGAGGCCCTAATTAACATGCATTTTTATCTAAGTTCAAGGCCCTGGTATGCATCC
TTAGTCAAGGTTCGAGGCTGTCACGACCCAAGGGTATACCCTAGATGCGACACGGTGTACACGGCTCCAAAAAGTCTCAT
ACAAGCCTCATAGCATGTTATTGCAATAGATAATAGAAATAGTACGGAATTAAAACTTATTTAAATCCATACAATCGAAA
ATACTCATTTAAAACATCGGAAGTCTATTGTCTCACATGGCCATCTAAAACAATATCTTAAAACTAATGTAGGGTCACAA
CCCTTTACAATTGAAAGACTAACAAATGTCTATTACATGAAAGAAAAGAAACATCTAAACACTTGTCCTCGATCTATGAG
GACATACCACTTAGCCTTGGAGGAATCTCAATCCAAGCCCTTGAACTTGAGAGAAAGCAACTCACTTGCCGGAACCTACA
CTTGTAGTAAAATAGAAGAAATATGGGTTAGCACAATTAAGTACTAAGTATGATAGCCATGCAAAAACATGCTTAAAACA
TACATTTTATTTGAAAGTCATGCTATGTGCCAATTTGATAAAACTTCATGAACATGAGTATAAGAGGCATAATATACAAA
CATAACCAACATACAAGTCATTTCTTCACATTAGAACATAATCAACCTCATAAGACATTTCATTACATTAGACTTTCACC
TCAAGTAACCCAAGCCACACCTTGTGCAATGTATGAATAGCGTCCCATACCACCATCCACACTAGATACCACATTAAGGC
CACCAAAAGTGAACTTACCATTCATCCTTTCCACCTTTACACAATACTCATATATAAGAGATATAAACATTTCATAAGTC
ATAACAAGGAAGTAACTCATAATACAATCCAAGTATAGCATGCATAATTACATTTAGACATTTAAGTCAACATTCTTCAT
TAGCTTCATTAAGAGCACTTTCATTCATTAGTCATGAAGACATTAGAGAACTCACTATAGACCTATCAAAGCCTACTCAT
GCAATGCATGGATGGCATCCCATACTACCACCCACACTTCATAGAACCTCTCAAGTAACTTAAGTGCATATCTCACATGA
TGGGAATAAGCGTTTAACCGACATATACCGTGTGAGCTAGACATGGAATCCGGTGTCATGAAGCCCAACACCGTAAAAAG
GTGGTCTACTTGCCTAAGGTAAGACCGGTAACATTTAGCTTAGGTGGATCCACTAGCTAGGACCTATGTGGGCACATAGT
TATGGAATAAGAAAGATGTTCATTGAAATCCGGCCTAACGTAGGGAGAACTTCCATCTTACCATATCCTCTCGGTACTTA
GCCTACATTTCCATAGAGTATTTTCATTCACATTACATTATTGTACTTGAGAGGGCTACCAATATTAGGCCTACCAACCC
AAGGTACGTTACACATGGAAGGGCCACCAACATTAGGTCTACCGCTTCAAGGTACATTATAAGGATAACTCATTGACTTT
TCAAGAAAGGGCCACCACCATTAGGTCTACCGCTTCAAGGTTCATCATTTCACACAAGAAAGGGCCACCAAAATTAAGCC
TACCGCTTCAAGGTTTATCATCACATTAGTTTCTAGACTCACTATAAGGGCTACCAATATTAGGTCTACCGGTTCATGTC
ATAGCCTAGAATACTTTATCATTCATTTAGGAAAGGGCTACCAACATTAGGTCTACCGATTCTATGATCATTTAGTCAAT
ACACATTCATCATACGAGAAAAGGATGCCTTAGCCTACCAATTCAAGATACTTCATTCAATCTCACATTCATCAATACAA
GAAAATGATGCCTTAGCCTACCAATTCAAGGTACAATATTCACATTAGTTTCATTTACTCAAGAAGAGGATGCATAAACG
CCTACCAATTCAAGGTATACATCATATAGAAGAAAATCCTTCACATTCTATCATCATCATTCATGAGTGTTAATTGAGAA
TATGCTTCCAGTCATAACACTATTACATTCTAAAGATGATCATAACACTTTCATTGAGATCACACATATATACTTCACAT
CATAATCATACATAGATCCTTCATGAACTTGCCTTTCAAGGCTATGAACCAACATCAACCCATAAATCTAAGATAATACA
ATAGATAAGGAAATTGACATGATTCAATAACTAATTCAACATAAACATAAACAAATCAACATACTTCCATGATCAATCAA
TTCCCAATCACAAATCACAACTTAGGATTTTGGGGGAAAACATGGGTTCATAGAAGAAATCATCTTAATTCACCATTAAA
ACATCAATTAAACCATGACTCATCACTTAAATGCCTTTTGAAAAGGTTTGGAATTGAACCCATGCATAGATTGAAAACTA
GGGTTATTGGGGAAAATTTGGAGACTTGAAATCAACTTTGAAATTGGCTCCTTGAAAGAAACTAAGTCAAGGATGAAGAC
TACCATACCTTCTATGGAATAACTCCATGAAAATCCCTTGAAAAAGATGAAGACTTGACCTTGAGAGCTTGAATCCTTCA
CCTCCAATGAAGGTTTCTAGAGAGAGAACTTTTGGAGGGGAGGGGAGGTTTGTATTTTGGGTTTTGAAATAATGTGTTGT
AAATATGTTTTAATACTTTAAAAACCCTTAAAATATCTTAATAAACCAATAATAGCCATCCATTAACTCAATTAAATAAT
TAAAGAATTTACCAAACTAATCCCTCACTTGGCCGACTTTGGACAACAAGCAGGAGCCACCCACGAAACCCCCACCCTTG
GATCGTGGGTGGGGTCACAGACCATTCTGTCACCTTTGTGGTTCATGGCTGCAACATGGTTTTGGGGGCCTTGTCCTACG
GAGGCCATCCACAGGGCGTGGATGGACCTACGGGGCGTAGGTCCCCATCTGTAGGTCATCCCAAATTTCCAGCTTTTTGG
TTTTCTTGGGGTCTTGTGGTTTAGGCTTAGGGTCCTCCTCAAGGACCCCTTGGGTGGTCCTAGGGGAGTCGTACCTTGAC
GTTTAACCCTTAAACTCCTCAACCTAAACCTGGGACAACATTCTACCACATGAAACCCCATTACAACTCAAACACACAAT
CGTTAGGCTCTAGTTTCACCTATTTATTTTATGGGTCATTGATATATCGTGAGTTTACGATGTTTCTAATACATTTCACT
TACAAGTTGTGTGTGTCTAGGGCCTTTTTATATTGGTTTTGATGTGTTTTTATCATATTTTGCAGGAAAGATGTTCAGGC
TCGAAAGTAAAGAGACAACTGAAAGAAATGCAAAAAAAGTGCATTCACGAAAGTGATCTACGGACCGTACGTCCATTGAC
GGTCCGTAGGTGATGGCCGTAGATCAGCAGGCAAGGCATGGAAGGCAAATCAGGGAAATCTGACCAAGGGTGGAACCACG
GTGGCCATTGATGGTTCGTAGATTGATCTACAGACCATATTGTTGATCCGTAGATTGATACTGCGAGAGTTCCAGTACCT
GATTTTTGAAGATTCTAAGTGTGGAGCCACGGAGGGGGATTGAAGGACCGTAGATCGATCTACGGTCCGTACTGCAGTTT
TGTCATTTGCTTCAGAGAAGCTGATTGGTGGAAGCTGAAATATTTTCCAAGTCGTGGCTGACGGAAGGGACTCACGGACC
GTAGATTCATTGACGGTCCATGAGTCAGTCTCGTGGAATGAAGACGTGTGCCTGAACAAAGTTTCCTTAATTTGTTTCCT
TTTTAACTTAGGACTTGTTTTCTATAAACAGGGTATGTAAACCTCGTTTTAAGAGGTTAGACATTATTATTCTAGTTTTA
CTTTGTGACTGGGGAGATTAATTGGCAAACCTAGCAATTATTGATTTTCTAAGTTCGTTTTGAAGATTTTGGTTTTGCAA
ATTCAAGTTGAATTTCTGGTTTTATTATTTTCTTTACGTAAGTTCATGATTTCTTCGTCTAAAACTATGAATTGTGTTCT
TTCTAATATAGGTAACTAAATCCACAACTAGGGTTGTGTGAACCATGAGCGATTAACAAAGTATGAATAGTAAATAGGCA
ATTCTTGACTAGTATTTTGCATGCATTGATAATCCTTTTGTTCAGAAGTCTTTTTAACGATGGCCAACGTTAGAAGTCAC
CTTGTTACTTCTTGCCGGACCAAAGAGGTAATTAACAAGAAAAGAATTATCAACATAGATTTAGTGTGATACTATCCAAT
AGTCTAGTGTCGATTGGTGAGAAGTAATAACTAAGCCAAACATCGATTATGATGGCTAATATGAGGTATACGTATGGGTT
AGTAAATTATACACACGTAGTCGGACCAAGGTGCGGGGTGAAATTCTCTAGATGCCGGACCAAGAATTTAGAGATACCTA
ACTTATCACTTTGCATGTAATACACTAGGAAATGATTGTTATTACTAGGATTACTGCGTTATGAGCTTGTGGGGAACACG
TATACCCTAGTTAATTCTCTAATCTTGATAACAACAAAGATTGACTTTTGTGTTTTGATCACTTATTGAATTTTTACAGT
TTGTTTCACAAATCACCCCCCTATTTAATTACTTGTTTCTAGAAGTAATTTGACTAATTGAATATAATTGTTGGATAAAG
TAAGGTCTAAACCATTTTCCTCGTGAGATCGACCCCAACCTATAAGTTGGGTTCTTTACTTGATAGCGATCGCTTATGCT
TCTTTAGTGAGGTGTAATTTGAGCTTATCAAATTTTGGCGCCACTGCCGGGGAATCTTGGCTTTTAGATTTATTTTAACT
ACAATATTGAACGTTAGTCAAATATTTCCTAATTTTACTTTTTCTCTTTGTTTTTGTCTCTCTCAGGTTCTGACTCTAGT
GTATGCCAAGTACACGGAGCCAGGGTGAACCACTTACTCCTTACGATCCAGAGTTGAACCGCACTTTGCGAAGAATGAAT
AATCCGAGAGATAATTCGATCAGAGGAAATCTAGGTGATGCAGTTGATTTACAACAGCCGAGGGTAGTTGGTAGGGACAA
TCAGATTCCAGCTGACAATCAATTGGGAGATGCATTGAGGGTGCAAGATCCACCATTCCCACGACAATATGACAATTATC
GGGGAAACGTCAATATTGCAGTCTCAGATGGACCTATTGTCCTACCCCCTCTACCTCTAGGGCACACATTTTTGGTGACT
AGTACCTTGATGCAGATGCTTACAACAAGGGGCTTATTCTCAGGATTGCCATCGGAGGACCCACATGCTCACTTAGCCAA
GCTAAGAGTGGTTTGTAAAAGTTGTGTAGGTAGACCAGACTTGGATATGGATGTCATCGGATTACGAGTGTTCCCTCTAG
CACTGACAGCGATGCTGCACTATGGTTCACTAAGCTTCTTTATAAACCAATCTTTACATAGGACCAATTGACGAATGTGT
TCCGAGCAAGGTACTATCCAGTGTCCAAGAAGCTAAATCACAAAGATAGGGTCAACAATTTTGTAGCATTACCTGGAGAG
TCTATGAGTAGCTCTTGGGACATATTCACTGCGTTCATAAGAGGTGTCCCAAATCACCGTATTGATGATGAGTCGCTGAA
GGAATTTCTATCCAGGTCAAGATGACAACAATAAAGCAGTGCTTGATACTATTTTAGGAGGTTCGTATGGAGATTGCACA
TATGCACAGATTTCTGAAAAACTGGAGAAGATCTCTCGTAACAATAAAGCATGGAGCACTAGGAGGTCAGATACTGGGAA
AAACACATTTGCCATTCAGAATACAAACACCCAGTCTGCAGATGAGATTCGTGAGGAGATGGCTCAGATGAGGACCGAGT
TGGGGTTGGTATTGAAGCATGTGAGTGGAGGTGCGAAGAAGGTAAATGCTGTGAATTACTTGACTAGAACGCCACCACCA
GATCAAGAGTGTTACTATGGAGAGGATGCTTATGCGATGAATGATCAGACGGGGGGTTTCCGACCAAACGCCCAAGGATC
CAACGTGGAAAATTGGCGCCAAGGTCAAGGAAACCAAGGTCGGAACTATGGAAATTACAACTGAGAGGGTCAAGATGTCC
GGGATGGGAACTTCAATCGCGACAACAACTACAGCAGGAACAACTATGGCAACAAAAACGATCGGGTTGGACCTTATGTT
CCTCCTCAAAATCGGGAATCTGGTACTATGAAAGCTGGAGGCAATATGGTGCGTATTGAAGATATGATGCAAAAAATGAT
GAGAAAGTTTGATGCAACTAATGAGAATGTGAAGGAGATGAGAAACGACTTGTCTGGTATTGGTCAAAAGGTTGATGCCC
ATGTAGTGTTAATAAAGCACCTAGAGAAGCAAATGACCCAGTTGTCTACTATAGTGAACCCACGTCAACCTGGTACTCTT
CCAAGCAACACCATCCAGAATCCAAAGAATGACGGTCATTGTATGGCAGTTACTACTTGAGGGGGTAAGCAAACCATAGA
TCCACCTAGGCCGTCTGTGGTGGAAGTTGAGATTAGAAAAGAAGAAGATGTGGAGATATCTCAGAAAGTGGTCCCCATAC
CTAGACCTCCACCACCTTTTCCACAGAGGTTAGTGAAGAAGATTAAAAATGGTAAATATCGCAGGTTTATTACTATGTTG
AAGCAAATTTCCATCAACGTTCCATTAATAGAAGCTTTAGAGCAAATGCCCGGGTATGCAAAGTTTATGAAAAATGTGGT
GACAAAGAAGAGGTTTGTTAGTTTTGAAGATGATAATAGATTGCAACATTGTAGCGCTATTGCTACAAGGTCTCTTATGC
AAAAGAAGGAGGATCATGGTGCCTTCATGATTCCATGTACTATTGGGCTGTTACACTTTGCTAAGGCATTGTGTGACCTT
AGCATCAACCTCATGCCATTGTCTATTTACAAGAAGTTGGGTCTAGGGGACCCAAAGCCCACTACTATGCGGTTACTGAT
GGTTGATCGAACTGTGAAGAGGCCCATTGGTGTACTCCATGATGTGCTAGTGAAAGTGGAATCTTTCATTTTTTCGGCGG
ATTTTGTGATTCTTGACTGTGAGGTTGATTTTGAGGTTTCCATCATCCTTGGGAGACCATTCCTTTCCACTGGGCGTGCA
TTGGTTGATATGGAGAAGGGGCAAATGGAGTTCAGACTGAACAATGAAGAAGCAACTTTCAATATTTGTAGATCCATGAA
GCAGAGTGGTGAACTCTAAACAGTATCTGCTATAACTTACAGAGTTAAGAGTGGAACAGAAGTGCAAATTGAAGAGCGAC
TAAGTGTTGAGGCACTAGCATTAGTTATGATGAACTTTGAGAGTGATGGTATTGAAGAGTGCGATGAGTTGATAGATGCA
CTAGATAAAAGTGAATATCGGTCAAAACCGAAGAAGTATGAGCTAGACATGAAGAATCGTGAGTCCCCACCTGTGAGACC
ATCTATTGTGGAGGCACCAAAAGTGGAGCTTAAGGCTTTACCACTACATTTGTTGTATGTATTTTTGGGTAGAGAAAATA
CTTTACCGGTCATCATTGCGGCAGATTTAAATGCAAGACAAGTAGAGTGCTTAGTGACTATGTTAAAGAGGTTCAAGCGA
GCTATTAGATGGACTATTGCGGATATTATTGGGATCCCTACCGATATTTGTTCTCACAAAATCCAACTCATGCCAGATCA
TAAACCTAGTATCGAGCACCAAAGAAGACTAAATCCACCTATGCAAGAGGTAGTTAAAAAGGAGATCATCAAGTGGTTGG
ATGCCAGAGTTATTTATCCCATTGCAGATAGTAGTTGGGTGTGTCATGTTCAATGTGTGACCAAGAAAGGTGGGATCACT
GTGGTTCCTAATGAAAGAAACGAGCTTGTTCCAATGCGGCCCGTGATTGGATGGAGAGTCTGCATGAACTATAGTAAGTT
AAATGCTTGGACAGAAAATGACCATTTCCCCATGCCATTTATGGATCATATATTGGATAGACTTGCTGGTAAGGGTTGGT
ATTGTTTTCTTGATGGTTATTCGAGCTACAATCAGATTTCTATAGCTCTAGAGGACCAAGAGAAGACCACCTTCACTTGA
CCTTATGGAACTTTTGCCTTAAAAAGGATGCCATTTGGTTTGTGTAATGCTTCAGCGACATTCCAGCGGTGTATGATGTC
AATATTCTCTGATATGGTGGAGGACACTATTGAAGTGTTCATGGATGATTTCTCTGTGGTAGGTGACTCTTTGACTGCTG
TTTAGATCATTTGGCCGAGGTGCTGAAAAGATGTGTAGATTGCAATCTAGTGCTAAATTGGGAGAAGTGCCACTTTATGG
TGAAAGAAGGAATCGTGTTAGGCCATCAGATTTCTGAGAAAGGTATCGAGGTTGATCGAGCAAAAGTTGAGGTAATAGAA
AAGCTTCCACCACCTATCTCTGTAAAGGTGTTAGAAGTTTTCTTGGGCATGCAGGTTTCTATAGGAGGTTCATCAAGGAC
TTCTCTAAAATTGCACATCCTTTGTGCAAACTGCTCGAAAAGGAGTCTAAGTTTGATTTTGATGATGCTTGTCTGAGAGC
ATTTGGAGAGTTGAAGGAGAAGTTGATTACTGCACCTATCATTATCTCACCAGATTGGGGACAACCGTTTGAGGTAATGT
GTGATGCAAGTGGAGTGGCACTTGGTGTGGTATTGGGATAGAGGCGAGAGAAAATACCCAATCCTATTTATTATGCTAGC
AAAGCTCTAAATGTGGCCCAGAAGAATTATACTGTGACTGAACAAGAGCTTCTTGCGTGGTTTTTGCATTCGAAAAATTT
CGATCTATTTGCTTGGTACTAAGGTCATAGTGCATACTGACCATTCTGCATTGAGGTATCTGATGGCGAAGAAGGATGCA
AAATCGAGGTTGATTAGATAGGTATTGTTGCTGCAAGAGTTTGATTTTGTGGTAAAAGATAGAAAGGGGATCGAAAATCA
AGTTGTCGATCACTTGTCCAGATTAGAGGAAGAAGCTATGCTAAAGCTTGGTGATGGGGCTGAAATTAATGATACTTTTT
TCCAGATGAGCAGGTTTTGGCTGCTTCTCATGATCTAATTCCTTGGTTTGCAGACTTTGCTAATTATTTGGCAAGCGATT
TGGTGCCTCCGGATTTGTCTTTTCACCAAAGGAAGAAGTTTATGCATGACGTGAAGAAATTCTTTTGGGATGAGCCTTAC
TTGTATCGTAGTTGTACAGATGGGATTATTCGTTGCTGTGTGCCCGAGGTTGAGATGTTGAGTGTACTTGAAGCATGCCA
TTCGTCGTTTGTGGGTGGGCATCATAGTGGTATTCAGACTGCACATAAAATTTTAAAGTGTGAGTACTACTGGCCTACCA
TCCACGAAAATGCTCATGATATCGCAAATTCGTGTGATCGTTGCCAAAGAGAAGGTGGGATTTCAAAGAGGCAAGAGCTT
CCTATGAATCCCATATTGGTAATAGAGTTGTTTGATATATGAGGCATTGATTTTATGGGTCCATTTGTGAGTTCACATGG
GATGAAATATATTCTTGTTGCGGTTGATTATGTATCAAAGTGGGTGGAAGCAGTTGCGCTCCCCAACAATGAAGGTAAAA
GTGTCACTGTATTTTTGAAAAAGAATATTTTTTTTAGATTTGGTACACCAAGACTAATAATCAGTGACGGAGGTTCCCAC
TTTTGTAATAAATTTTTCAAGGCACTACTTGAGAAATATGGTGTCCGCCACAATGTAGCCACTCCTTACCACCCGCAGAC
TAGTGGGCAAGTTGAAGTGTCCAACAGAGAGATTAAACAGATTTTGGCGAAGACTATAAATGCTAACAGAACAGATTGGT
CCAAGGAAGCTTGATGATGCTTTATGGGCCTATCGCACTGCCTACAAGACTCCCATAGGTATGTCTCCTTACCAACTTGT
GTATGGGAAGTCTTGTCATTTACCAGTAGAGCTAGAACATAAGGCAATGTGGGCAATGAAACTAATTTTGGATTGGGGCG
CCGCATCCAATCAGAGAATGACTTGAATATGCTTGATGAGTTTCGCCTAAAAGGTTATGAAAGTTCAGCCTTGTACAAAG
AGAAGATGACCATGATCAAAGAATTGAAAAGCGAGAATTTGTGGTTGGTGATCTTGTGCTTCTATTCAACTCTAGGTTGC
GCTTGTTTCCAGGCAAACTCAAGTCCAAATGGACTGGACCATTTTTGCTCACAAAAGTGCTCCCCCATGGAGCGATTGAG
CTTGAGAATAGGGAAGGAACAAGGTTCATGGTAAATGGGCAAAGGATCAAGATCTATCTGGGAAATGCTAAGAGTGTGCA
AGAAGTGATTGAGGCCTACCATCTTGATGAAGTCTGAGTAATCAAGAGACCTGCGTCGTGCCGCGATGTTAAATCAAATG
TTGCTTGGGAGGCAACCCAAGATGTACAATCTAGCCAACGATAGGTTTTTGTTTCCATCTAGCAGTTCTGTGTTTTAGTT
GATTCTCTGTATTAATTTAAATAGGTGTTTAAGTTTTAGTTTTTGTAGTGTTGGCTAGAATTAGCATAGGGTCCGTGTCT
AAAAAGTGTCTAGAAAATGTAAAAAGAATAACCTAATGGTTGCTACATGTGCAGGGACGAAATGAGAAATCTGCAGAAAA
AGGTCTGGTGCAGAGGTCTACAGTCCCCATTGACGGTCCCTGATGCAATTTATGGACCGTAAATGGTGTCCGTAGATCCC
AGGTATGTTCTGAAATTTTTTCAAGTTAAAATGTCATCGACAGTCCCAATCTACGGACCATTAATGGACCCATGGACCGT
AGACGGGGTCTCGTGGGTCCAAACTCTAAGGCTGCCTGACCCGACCCGGACCCCCCTATTTAAAAAACCCCCAATTATAA
ATCATTCCACTTCCCTCCATTTAATCCCACAACCGTTTCGTAACCTCCCAAACTCCATAAATCACTCAATAATCACTCAT
CACTCCCCAAATTAATCTTCCCTTCCTTTTTCTTCAAACCCCTAAATTCCCTTTCCTCTACAAAAATTCCCACAAGGTCC
GGTGTTCGGGTTAGTAACCAAGAGGTAATTCTTTGGTCTTGCAAAGCCTAGTGTCGTCACACAATCACCCCACTCCTCGT
TGCTTGTAAGGTAATAGACTTTCCCCTCACTTTGAATTTCAGTTCATAGATTGAATATAGAAAGTCGGGAGTCGGGTCTT
GACCTTGGGTAATTGGTAGATGTAATTGCATGATAAAATTGGAAGTTACAATACCCTTGGAACGATAGATAGTGATTGTG
TTGCCTTATTGTATGTGATTATAAGTCTAAATGTAAGTTTCGACTTAGGGTTCCAAATTTTGTCTTAAATACTTGGTTAA
AATGATTAATCGGAATCCCAAGGATGACAAACTAGCATGATTCAATGTTGAAATACATAGTTAGACTAGGATATTGTTGA
AATTAGTCTAAGATGTGAACTAGAAAATAAAAAAATTGGCTGAAACCTGGTACAGTCACATCCACGATACCTCGTCTACG
GACCGTGGACTGGATTCGTGATTGAATGCATTTGTAAATTTCACTAAGTGTGAAACCACGGATGTGGACTACAGTCCGTA
GATTAATCTACGGACCGTTCTGCACATCCGTGGTTTCCATCTGTAACCAATAGTGTTGGTCTTCTGATCGACGGAAAGGT
TCCACGGACCGTAGGTCTCCTCCGTGGATGACCACTATAGCCTCTGTCTAAAATTTTCATGGGACTTCACTACTGTTCGC
TTATAGTTCTAAATTTTTTTAGTGTGTTTTGGTTAGTTTTGGTACTAATATCGCTTCCATAGGTACGATGACACCCACGA
AGCTAGTCACCTACTCAAAACAGGGCAAGTCAAAATCTGTTGCCCCTAGCTTCAGGTTAATCGATGAGGACATGGACACG
AAAAAGGATCTAGCACACGTTCCTCCCAACACAAGGACTTCTTCTACTGCACCCCGAGCCACCAGAGGCACCCCCCCAGA
AGGTGGTTCCCGACGTAGTCACTGTCTCCCAGTCTGATGAGGAGCACTCACTGATCGGGTCACCAACTGGGGCTGCTTCC
AGTGCAGCTGAGGGGTCCATGTCTGGTTCTGAGTCTGGCCAAGCTTCGGGCTCTTAGTCTAGCCATGCTTCAGGGTTCGA
ATCTGCCCTTGCTGCAGGTTCCAGTGCTGAATCAGCCACAGGGTCCGGTAAGAATGATCAAACTGCCTCGTCTGATGAGG
CCACTAGCTTGGAGTTCGTACTTGCACCACATAATGATGATCCTACTCCAGTAGCCGGCGAGCTAAATAGATGGTGAGTA
GAGGACCAATGGCAAATTTATCGGGATGCCAAGATGATAAATGACAAACAGAAGATGGCCCGACTTATTACAGATGAGCG
CAGAGTTATCACGGGGAGCTTGCATACTGTCCTGGACATCCATCGGCTTTTTAACCTTCACAAGTGTGACTGGATTTCTC
GAGACCTAGGGTCATATAGCGAGGAGATTGTGCGGGAATTCTACGCTTCTTATACTACCACTCTCTGTGGTTCAATTTCC
AAGCGGTCAAAGCCCCTAGCCCAAGATCCTCTCACTTCTACTATGGTCCGAGGTTGTCCGGTGGACATATCACCTGCCAC
CATCAGCTTCTTTCTCTATGGTCCTACCACGGGTTACTCTTGGTCACTAAACACAGCGGAGTTTGATTACAGACGGGACA
TCGTGCGGAGTGGCACTTTCCAGAGGAATGCTGAGCAGCGAGAGGCTGTTATTCTATGGTTGGCTAAGTACATTGCTGCA
GATGAAGAGCATGCAGAATGGGTCGCCACTCCACGGTTGGGTATCCAAAAGGCCACATTAAATTTTGTGGCCAAGTTCTT
CTGGCTGTTGGTGCGTAACAGGGTGTCGCCTACAAAAGTTGACAACCAACTCACATGGGACAGAGCGGTCATGGTTGCAA
CATTGGTAGCAAGAGTGGAGATTGACTTTGCCCGCATGCTGCTTGCAGAGATTCACGAGAGGGCATTCAAGATCTCCACT
ACTTACCTCTTCCCATGTTTGATCTTCCAATTGTGCATGGACTCTGGAGTGCTGATCTGGCATTGTGATAGGTTGATCCA
CCCTACAAAGACTTTGGATATAGGCCTCATTCGTGATGAGGCAAACGTGGTGGCACCTCGCAGAGAGCCCAGATTGAGTT
ACCTTCCTTGGGTGTTGATCTTGCAGACACGGTGGGGCAGACACAGGGCGGTGACCCTAATATACCAAATCACACCAATA
CTGTCCCGGCCTCCTTTTCTTAGGCAACTAGTAAGGCTCCTAGCTCATCCCGGTCCACACCACAATTCGGGGCTGTTGTT
GTCCCGTTGGCCAGAGTACATAAATTAGAGGCTCATATGGCCACACTGCTGCATCACATCCAACCTTGGATGCAAAAGTT
GATAGCAGAGTCCGAGGATAGAATCGAGCGAAGGATGGAGGGCATGATGGACTGGAAGGTCCAGGCTGTTAATAAGTGTC
TTGATGCCTTTGAACTGAGAGTCCTTGAGCGATCAACCCCAACCATAGATCTATCCTCTTTTCAGTCCGAGTTAGCCAGT
CTCTGGGCCGACGTTTATGCCATTCTTGCTACCCCTACAGTTGAGCCTCAAGCTGCACCTATTGCATTGACTGATGACAC
GGTACTGGATGCTTTATTCAGTGGGACCGCCGATGAGCCTGAGCCTACACATACTAAAGGTAAGAGGCACCGTTCTAGTC
TCACTGAGGAGGAAAACGCCCAAAAAAGATAGCGAAGGCAGGAGAAGGCGGCTAGGAAGGCTTCAATTTTAGATGAAGAG
TTGCGCCAGCGGAGGGTGCGTGAGAGTGTTGCAGGGGAATTGAGCTCTGCCCAGTTGTAGAGGTCTCACCTGTTGTGAGG
GACGTTGTGAGCACCACTGTTGGTGCGGTGAGAGTGATAGAGAGCACTACTGAGGGTGCTATGATGGATGATGTGGGCAC
TACTGAGGGTGACCCAACTATTGTTGCAGCGGGATCCGGGAAATCGGACCCACCCGCTTGTTGATGATTTGCCGGCGCTA
TACGCCACAGGTTTGCTTCACCCTATCCATTTTCTTTTACTGCTTTTGTATGCATTGGGGACAATCACATCTATTTTTGT
TGGGGGTGGGGTAAATGGATTGTGAGTGATAAGGTGAAGTCTGAGTAACCCAACTCATAAATCCTCTTTTATGGTATGAC
TTAAGTTGAAACTTGAACTGGGTAATCTGATAATCTCATAATGAAACTATGTGCCAAGAGTGTGTGAGAATGGTTGAGTG
TTCAAACAGTTTTTGTATAAAACTAGAACTTGCCCAGTTAGTCCTGCTAAGACAATTCAATCTAGAGGTTAGGAAGTGAT
GATAGACCATTGTTCTGATAAGTCCACAAATTGCCTAAAAGAATGATCCAACCAAATGAAATAAATGCTCCTTTTGATCC
AAATACTTTGAGCCTAAAATTAAACCATTTCTTTCTAAACCCCGAACTCACCTTCCTATAATCGACTATGTTGGCCCCGG
TCCCTCCTTGGACATGTGTACCTCGACTTAGGCCAAAAGCATAAGTTGAGGGTGGCTAATGTAAAAAGTAACTTCAATCT
TGGCCCTGACCCGACATCGGGTATTGTGCACCTCAACCAATGGAAAATCCATAAGTTGAGGCTATGAAAGAGGAAACCAA
AAGAAAAGTGGGTATGAAAAGAGTTTGATGATGAAAAAGAGAGGAAATAATGTGACTTGTTGAAAGCTAAAAGAAAAATA
AAATAAAAGTAAAAAGATCTACTTTTGTGTATTGATCACTTATTGAATTTTTACAATTTGTTTCACAAATCACCCCGCCA
TTTAATTACTTGTTTCTAGATGAAATTTGACTAATTGAATATAATTTTTGGTTAAAGTAAGGTCTAAACCATTTTCCTCG
TGGGATCGACCCCAACCTACAAGTTGGATTCCTTACTTGATAACGATCGCTTATGCTTCTTTAGGGAGGTGTAATTTGAG
CGTATCAGTCGTTACAGAGGCCCTGACACATCTATTTAAGCCTCAATCAAAGTTTGGGCCTCACCTCTATTAGTCGGCTT
CGAATCTTGACTTGGTTATTCTATTGGGTTCTTTTGGGTGCCTTTACAACGGTTTTAGTCCATGGACAACTATGACATTT
TGGAAATACTCTTTAACTTAACTAGTAGTTCCTTAGCTCTTCTGTGTATCCATTGGGCTTACGGGGGTCCATTTGAGTTA
TTTAATTTCAATTGTGCACAAGTGTACCTTTTGGGCTTATGGGGCTCTAATTTGGTTTTAGATAACTACCTGTCTTATCA
TTTATCATTTTCGAGACTTGTGTGCTTTGTAGATAGGTATCTCATTACCATTACGCTCAATAACATCTAGTTGATTTACG
TTCTTGCTTATTGTCACGACCCAAAGTATACCCTAGGCGTAATATGGCGTATAGAACTCCGAGAGGCCCTACATAAGCCA
CTTAGCATACATCATACAAGATAATAGAAATAAAGACTTTAAAAGATAACATTTCACACATCAAAGAGTTTGACAAAGCG
GAAGTCTAACATAATTCTCAATAATCCTTTTAATACATCATAAGGAAAGTGATTGGGACGTAACCCATACATCACATACA
AAGTCTAAAAACGAAGATGACATAAAACTATAAAGTGTCTCAATCCTCGGAACATGAGGACTCACCAACCACTTGAAGCA
CCCAATATATGTCTAGCCACGAGTGTGTGAGGTAGGAGCGTCGGACCCTATATCCATGAGATAATGTAGGCACACGTATG
CATTAATACATGGAATGTACTAAGTATGGGGCATTATGCATAAATATGGACATGATAACATACTAGTTTAAATCATGTAG
ACATGATCAATATTTGGACATTTTAAACATAAGGGAATAGAACATGAAAATCATAGGATATAATCAATGCATTTAAAATA
AAGGATGTAAGAAAAGCTTTGAAGAAAGACAATCATTTTGTGGGATCTTGGCCTTAACCGACAATAAGACCATGAGAGCT
ATATCACGGAATCCGGTATATCCCTCATACCGAAGGAAGGGGATCTACTTTCCAAGGTAGAATGCGAACATATCATCATT
TTCTAAAGTGGATCCACTAGCTAGGTCATTTGGGACAATTCTACGGGGCACGTACTAGAGGTTACTACTAGTGACTACCC
TATTTGAGCCTCCATCTAAAAGCTCTCTCGGTGCTAAGTCTAAATCCCATTGGAATGGATAAAATTCAAATATCGAAATA
ACATAGGAAAGGCAATGATCAATACCAATCCAGATATTTCAAGATCAAAACATAGAATAGCTTCGTAAACATAATTCAAC
ATAGACAAGAAAACCTTTCACTAATGTGAATCTATATGTGAGAAATACCTTTCACAATCATGATCATAATAGTTCGTGAT
AAATCCTTTTGCCAATAGAAATTACACTTTCCTTTCAAAGCATCCTCATATCATTTACAACAATTTCATAAAAACATGCA
TATCTTCGTAGGTTTAGAATTCATACGTTCATGAGATCATCATAAGTTCATAGTTGAAAATAATAATTTAGGCATGTGTC
AACATAATTTCAACTAACTATCATATATTAACATTGAATCATGCACTAGAAGACTTAATTACAATAATTAATCACATTTG
AATGAAACCCATAAAGATTGGATTGAAACCATAACTTAAATAATTGAATTTGAACTTTCGAAATTGGACACTTTGGGGAC
CCTATGGAGGAAATGACTCCATGAGTAAATACCCACATACCTTGATGTTTGAAGCCAAAAAAGAATGGGGGATTGGAGAC
TTGGATGAACCCTAACTATTCTTCTTCTTCCTTAGTCTTAAGAGAATTTGGGGAATTTAGGAGAATGAATAGAAAAATGG
TGATTTAAGGCTTAAAAACTTTATATAGGGCTTAGGGTAGAAGGTAAAACGACGTAGTTTTAATTTAAAACAATAAGGGA
AAAGACTTAAAAGCCCTTTAAAAATGTTGGACTTGACTTACTGTTCCGACCTATAGACTGTAGGACTTTCTATGGTCCAT
ACTGGTCAATCGTAGACCAAGTAATGGGACCATGAATTCACATATCTTTTGACAGAACACTTCTATGGCTCGCAGGTCTT
CCTACGGTCCATAGACACCAGTCATAGAAACCAACTTTAACCTTCAAAATTTCACTAAGTCTGGGACTCACCTATGAGAC
CTATCTACAACTCGTACATAGGATGACAGACCATCCTAGTGAACCGTAAAAAAATTACTAGGACTTGATTTTAGGAAAAA
CTATTTTCCCTCTTCTTACGGTTACCATCTAAGGCCTGTAGAAGCTTCTACGGTCCGTAGATGGGAACCTTAGACACAAC
TTGCAACCCAAAAGACCTATTTTCTTTCTTTTTCAAATTCTAAGGTGTTACAATATGTCCCCCTTGGGAACTTTCATCCT
CGAATGAAACTCAACGCATCATAGGGAGGGTAGGGGAAGAGATCTAACAACCCAACAAAATGCAGCTTCATCAAAAGCAC
TTAATCAAAAAGCAACATCAACTCTAAGCTAAAACATATCCAAAACATCATTTTTTAAGGCATACTGCAAATCAAACTCA
ATGCACATAGTCATGAAGAAATCAATCAAGTTAACTCACTTTCTCAAAATTCAAGTTTTCATGAGCATGCATACATGCAT
GAGGAAACATGAGAACAACTAAGACACATGAAACCAAAAGGATGAACCATGAGGAGCTAAATGCCTCTAGCTAAAATAGT
ATAGGAGGAAAAGTTATGGGGATAATGGGATATCATATCGGCCTCGGCCTCCAAAGTAGCACCCTCAACCCATTGATTCC
TCCATAATACCTTTTCGGACGCAACTTCCTTATTTCTCAATCTATTAACATGCTGATCCAAAATCTCAACCAAAACTTCT
TCATAAGAAAAACTTTTTTTTATACTAAGACTCTCCAATGGTACAATAGAAGTCGGATCACCAACACATTTCTTCAACAA
AGAGACATGAAAAACCGAATGCACCGTTGCTAAGTCATTAGGCAAATCAAGTTCATAAGCAATTTTACCAATATGCCTCA
AAATTCGATATGGCCCACATAACGGGGACTAAGCTTCCGTTTCTTTCCAAACCTCATTACACCCTACATGGGTGAAATCT
TCAAGTAGACCCAATCAGCTACATCAAATTCAAGCTTTCTCCTTCTAACATCGGCATAGGACTCTTGTCAACTTTTAGCC
GTTTTCAAACCGAACTTTCTCCATAGCCTCATGTACCAATTTGGGACCTATCAAAGAAACCTCACCTACTTAAAACCATT
CTATAAGAGATATAAACCTCCTACCATAAAGAGCCTCAAATGGAGCCATACCAATGCTTGAATGATAACTATTATTATAA
GCAAACTCGATCAAAGACAAATGATCATCCCAATTACACTTGAAGTCAATCACACAAGCTCTTAATATATCTTCCAAAGT
TTGGATAGTACACTCCGCTTGCCCATCAGTTTGAGGTTGAAAGGCCGTACTAAACTTAACACGAGTACCAAGACCTATTT
GGAAAGATTTCAAAAACTGAGAAGTAAATTGGGTACCACGAGATAATAGATTGGGGCACTCCATGCAACCTAACCATCTC
CCTTCAATACAACTTAGAATAGTCTTTCATCGAATAAGAAACCTTGATGGGAATGAAATGAATTGACTTCGTCATATGCT
CTACTATAATCCAAATCGAGTCGTGTTATCACCGAGTGCTTGGTAAACCAACAATAAAGTCCATATTCAAATCTTACCAC
TTCCAAGTAAGAATACTAATGTCTTGGGACAAACCTCCCAGCTTTTGATGCTCAACTTTCACTTGTTGACAATTAGGACA
CTTAGCAACGAATTCTGCAATATCCTTCTTCATCCCATTCCATCAGTAGATCTCATGCAAGTCACGGTACATCTTCGTGG
CTCTCGGGTGAATAGAATACCAAGAACTATGGGCTTCTGATAAGATTTTCTCTCTCAAGTCATCAACGTTTGGAACACAC
AACTGACCTTGATATCGAAGCACACCATCTCCCCCCTTGGGTGAAAGCCTCAACAGACTTTTTGAGCACCGCTTTCTTCA
ATTCAACAAAAATTAGATCAAGACCTTGTTTGACTTTCACATCCGACACTAAGGACGATTCTGAACCATTATGAACATAA
CACCACCTTCATTAGAATCAATTAATCGAACAACTAATCAAGACAATCTATGAACATCTCGAACCAACTCATTTTTATGT
TTCTCCACATGAGCAACACTACCCATAGATAGTCGACTAAGAGCATCCGCCACCACATTCGCCTTATCGGGGTGATAGAG
AACACTCATGTCGTAATCCTTTAGCAATTCAAGCCACCTCTTTTGGCGAAGATTTATATATTTTTTCTTGAACACATATT
GCATACTCTTGTGGTCGGTGGAAACATTAACATGCACACCATAAAAGTAATGCCTCCAAATCTTAAGGAAAACGCAATCG
CCACTAGTTCCAAATCATGGTTAGGATAGTTCTTTTCATGAATCTTAAGATGCCTTGAAGAATAAGCAATGACTTTCCTA
TTTTTCATAAGAATATACCCTAGTCCAACCCTTGTTGCATCACAATAAACCACAAACCCATTGGATCCTTTCGGTAAAGT
CAACACTGGAGCGGAGGTAAATCTATTTTTGAATTCTTGGAAACTCTTGTCACACACTTCCGACCATAAGAATTTGACTT
TCTTTTGGGTCAATACCATCAATGGAGAGGCAATTGAAGAAAACCCTTCCACAAAACTTCTATAATAACCAGCCAAACCC
AAGAAACTTTAAATATCCAAGGGGGATAGAGGTCTAGGACAACTCTTAATCGCATCCATCTTCTTAGGATCTACCTCAAT
ACCTTTACCGAAAACAATGTGACCAAGAAAAGCCAAAGATCTCAACCAAAACTCATATTTACTAAACTTTGCAAAGAGTT
GTTGGTCCTTGAAGACTTGCAACACAATCCAAATAATCGATGCGCTCATCCTCACTCCCAGAATAAATCAAGATGTCATT
GATAAACACAATCATAAACATGTCAAGATGACTATACACTCTATTCATCATATCCATGAATGCGACCGGAGCATTAGTCA
AACCAAACGACATTACTAAAAACTGATAATGATCATACTGAGTTCGAAAAATAGTCTTCAGGATGTCATCTTCCTTTACC
CTCAGTTGGTGAAAACCCGACCGGAGATCGATCTTAGAGAATTAACTCACTCCTTGGCGTTGATCAAACATATCATATAT
CCTTTGAAGAGGATACTTATTCTTAATGGTAACCTTGTTCAATTGCTAGTAATCAATACACGTGCAAAGTGAACTATCCT
TCTTATGAACAAACAAGATTGGAGCACTCCATGGAGAGATAGTCGATCGGATGAAACCCTTATCCAACGAATCCTTCAAC
TGCTCTTTCAATTCCTTAAGTTATGCTGGAGCCATATGGTAAGAAGTGATAAATATAGGTTGCGTATCTGGGAGTAGGTC
AATACCGAAGCCTATTTCCCTTTCGGGAGGAACACCAGGTAAATCATTGGGAAACACTTCTGGAAACTCATTTACAATGG
GGACCGACTCAAGAGTAGGGGTTTTAGAATCCATATCCCTAACCCGAACAAGATGATATATGCAACTTTTAGAAATCATT
TTTCTAGCTTTAAGACAAGAAACAAACTGACCCTTAGGCATAGAATTTCCCCCTTTCCACACTAGGACAGGCTCAATTGG
AAATTGGAACTTTACCACACGAATTCTATAATCAATAGAAGCATAAAAAGAATGAAGCCAATTCATACGAAGAATAACAT
CGAAATCTAAATTATGGTTAGATCAAGGTCCACTAGCCACCAGGTCGTGGGTTTGGATCTTTTATTATGGTTGTATATAT
TTGCTCTTGTTCTTATTTTAAGTCACTTTCATTAAATTATTTTAGTTACTGCTTATTGTTTGTTGTTTGTACCTATTATG
TTTGTTACTTGTCATTTCGGGCTACAAGTTGGTTTACCTACTTGTGGGTTACTGTAGGTGTCATCATGACTCAAAGTTTC
AGGTAGTGTCAAGTTGGTACCAAAGCTAGGTTCACCGGTGTCGCTTGTACAAAGATAATGTCTAGTCGAATCTTACAGAT
TGGTGCGGAGACGTGTGTGTGCTATCTTTGGATGGATACAAGACATCTTTAGGAAGATTCTCTCTTTTGGTCCATTATCG
GGGGTTGTATGTCTTCATTTCGTGGAATCTTAGTTGTCTTAGTCTTTCGTAGGGGTGATGCAATTGGAATATCTGGTAGA
TCCCCAAGTGGGGGTAAAGGACGACCTCAATATCGTGCGAGGGGTGCAACACCAGCCCAAGATCAGGACAAGGAGAGGAA
TTCAGAGTTGGTGGTGGAGCATCAGGTAGCTTTTATTCCTCCACAGCTGGTGGGGAAGGGACTAGCCTAGCCACCACGTG
GCTATGACTTTATATCCTTAGATGTCTATAACTCAATTACTAGCCGTTCTAGGGGGCATGCAACATGCCCCAACTCCAGC
TATGCCAACAATGGGTCTGCAGGTGAGTGTCCATCAATAGAAACATGAAACAATAGGTAAGAAGTCGAGTCAAGAACGTA
CCAGGATCGTAAGCCAACAACCTAATTACAAGCAACTAAGATACCACTTCAACTACCAATGTCAGGAGGACCCACAACTA
CAATTCTAAAGTCAAAACTTACTAGGTAACAATAAAACAATAACAAAGAATAAAATATAGTCAAACAATAACCTAATAGG
ACCACCATAAGCTCGAAAGGTACGAACAACAAAAATAACCCAATCGGCCCCTTAAACAGGAGGGCACAAACAACAAATAA
GTATACCAATGATAGGCAATACATATGAATGCATGTTGAGCAAAAGAACCATCAGTAACCATCCAAACCCCTAACCAGAG
GTAACAACCTCAAACTGTAAAACATTAACCTTAGACTAGGAATAATGACCTAGTCTAAGGAAACCATGAACCAATCCTTA
TAAGGATAAGCAAGATCATATACACCACAAACAAAACCATAGTCTAAACTAAGGATCCAAACACCCACAATAAGCCCAAG
GCTCCTACGAAACCAACAAAGGATAGAACAACAAGAGGAAAGTTAAATACCAGACAAATACCATGCAAAATAAAATTAAA
TCAATACTAGACATTATCTAAGAAGCTCAATCAAGAAAGTAGACCGATGCCTACTTCATAGCCGAACACGAGCACTTCAA
ATCCACCACATATGATCTATTTGCATCCCAAATGCCTCCGAACACTGCCAAACTATCAAATTATCAATTACCATGTCATT
ACAGATGTTTTGACACTAAAATTGCAATAATTGGAAATGAGTCCAAAATTGAGTAAAAAGGGAATGTAAGACTCGCGCCG
GGAATCCTGAAATTGACTCCGTCAAAAGGTCCTAAACTATGCCTCGAACTTGTGTTCCGAAATGGAACACGATTTGAGGC
ACGAAAATAGCCACAACCACGGTATGCAAAATTAACAAGAAAACCAAGCAAAGGCAACAACTTCAAGGTCAAAATTACCT
CAAATTAAGGTTCCTCAACAACTTATAATCACAAACCCAAGTAGCACGCTTCCAACGATCACACATGACTTCGAATCACT
CAAATTAGAGCTCGGATGAGGGAGAAATCACCTTTTGAAAATGAGGGTTGAAAGCTGAAATTTCTGAATATAAATACCTG
AAACTAATTGCTAAGAGTGAAATCTCGTCACGAAAAGTCTGTTATCTGGTCTCTAAAATCCTGCACCAGATATCAAAACT
TTAGCTGGTTTGCTCAAACACCAAATTCTCTGATGGGGTGCCCGAGATTCATTCGAAACCTCGTGTGTGCAAACAAAATA
TGCTACCCCATTGAATTCGCATTCCGGACTCAACAGAACCATTTAAACTTCCATCCGAGGTTGTATCGATGAAAAGTTGG
TCCCATACCCAAGTTGTGTTTTAAGCATTACCAGAAGCTTGAGGAACCACACAAATGTCGTTCTAGACTAAAATCGACAT
TCCAGAGCTAACCGTGCCGATGGAATTCTCATCCGAGCATGTTTACAAAAAATGTTGACTAAAGTCAACCTGTTGGCTTA
AGCGTCAAAGTTAAAATGCCTACTGACATAAACCTACCTAAAATGGCCCTTCTGGAGCTGATGAAACCGTCAGAATTGCA
TTCTAAGGCTGTCTTCCTGAACTTTTGACTAAAGTCAATCATTTAAGTTTCAGAAGCTCTAAAATACGAAAACTTGCACC
AAATCCAAACGAACGAACCAATGATCGAGCTGTCATTCCCAGCTAGTCATAAATGACTTGGGGTAGCTACAGGAAAGCTT
TAAATGCGGAAAAGATTAGAAAAATGAAGAAAATAAACTAGAGAGTCATTACAACATCCACTACTAAAAGGATTTTCATC
CGCGAAAATAGAAGGATAGACAAGGCCTAAAGGCACAAAAAATGAGGATACTGAATCCACATGCTTCGCCAGACCTTCAG
ACACCCTCTCGAATTGAACAACGCCATCACAGAACTCAGGCTAAGAGGAAAATTCTCAACTATACTTCAAAACTCCAAAA
ACTCCTCCAAATCCATTTTGGTCTTCAACTCTCACCCAATTGAACTGAACTTCCCTGAAAGCACCATATTCTTCTAAATA
GACTAGCACCACACCAAAACAAAAAAATTGAGCAAACGCAGGACCATGGAAGAATAAACCTAACTCCCAAACAGAAAAAC
TAACCTTATGCTCCACATCTAACATCGTCTAACCACCAAGAACGTTATGTTAGTCCTTAGCCATCATGAACATCTCCAAC
ATTAACCTTAGAAGAAACCTTCCTACAATCCCACACAACATCAACCTTAGAAGAAAAACACGCTTATCCCGAACATCGAG
GAATGACAACTACCTAGACAAGGAACTCAGCCAAGGGTAAAACCTTAAAAATCCATTTCTAACCCTCAAAACTAACAAAC
CCATCTGAAACACAACCTTCTAAATCTAACCATAGTTATTCATAGGATGACCATTCTGTGAATGACAAGGTAGCACTGAG
CCCTGCCCCAGTGACCTACTCCAACCAAAGGAACTTTGGAAACACCGACACCACGAGCCCACAAACTGCTCTACCACCAC
AAATTCGAACCTAACACCCCATCCCAAGGCAAACCAAGATGGCATGCGACGTATCAACATAGTCAACTGGCCGCTAACCC
TATCACAAACCACGCAAGCTACCAAACATGACAAAATAAAACCTTGCATCCTATACTAGAGCCAACTCATAAGTCCCACG
AATTACCATTACCCCATCCTGAAGATGATTCTTCTTAGCAACCATTTCTCAACAGAGCTAAGTCCTGAAATCCTTAATGA
GCACCACATTTCCGACTCCAAATCATACATCGGCCTCGAGGTCTATCAAAACAACAAAAAGAACCAACACAACATCTAGT
CAAAGAACAACAAGGGATCACACCTCCAACTTCCAGCTAGCCATAACTAGACCACAAGAAGCAAAAAAATGCAAAAGGAG
ACGAATGAGGGAAAACACAACTCAACTATCAAGAAAAGACTAAGGAAAAAAGAGAAAAACAATTGTAAAGTACTACCATA
ACTAAATAAGGCTAACTACCTAACACACAACTCAGAGAACTAGAAATCTCCTAACCACTACTCAAAAATGACCGGCCACA
ACTAAGCTAACTAGGCCCTATAACATTCAAAACTCAAATAAGGTAAAGTTGGTCTAGAAATCTATCAAACAAGTATTGGT
ATCACAACAAAAGCATAAAACAAACATGGAGAAATTGGAAACCAGTAATCCCAAGGCCACAACCACAAAAGAACTATCAA
GGAAAATGCACGGGGAGTTACTCAACAACTATTCCCGATCGAAGCAACACAACCTAGTCGATCCAACTACTAAAAGAAAT
CAACTATAGGGGAAAAACACATACACAATCATCAAATCAAGCTTCCACAACAAGCCATCGATAGATAATAAGCCAAATAA
ACTCGAATGGGCATGAAAACCCCAAATCACATAAAATAAGAACCAACGGGATAAACTATAAAATTGCATCCAAAGAAGGG
ATACCTGAAGCTTCGGCCTCTGATCGGCCTGGAAAAGCATAGAAAAGACTATATCCGACCTCAAAATGAACACCTAATGT
AGTAATAACAACACCCAAGGCACCACCTCTAACCCAATGAGATGATAACCATAAGATTGATCTAGATGAATACCTCTAAT
CATGGTCCCATGCTGGGGACAAGTTGTAGGCTGATGAACAAGTTCCCCACAGGTACAACTAAGTCCGACCACCCTAACCT
CGGGACATTCAGATGTCTGTAATACTTGGAAAAAAAATCCTACCTAGAGGCACTCTCTAGACCACTGACCTAACTTTCCA
CAGTCATAGCAACATCTATGGAGTGAAGCGCGGTGCAAAGAATGCGGTGATCTGCCGTGTCTACCTTTGCCAAACTCAGA
ACTACCTCTAGTAAACTGCATTGGGGCCTTGCGACAATCTCTAACATAGTAGCCTATCTTTCTACACCCATAACAACTAG
TACTGAGAGCAAATAGCTGCAAAGACTCAACTAGAGTAACATGAGACCCAACACCTGAAGGTCCAGAATGACCAACATGA
GAAGTCCGGACTAAACTCTACCTGTTGCTAATACCATGACCTACCTTATAACTCCTTGTAACCTAAGATTCTACCTCTAA
AGGCCTAATAAGTCAAAAAGAAATATTACCCTCGCTAAATGGAAATAACCTCACAGTGGAATTTTTTTCACCGTCGTAGT
GATGGCAAACCCTCTTACCACCATCACTATAAGTCTCAAGGCATGCCTGCTCCACAAACCTCTCATGACTCGCAATTAGG
GGAAAAGGTAGACCTTGCTGATATTAGATGCTTTGACACTAATCGAAGAAACAAAGACAATCCTCTGATGAACCCTTGAC
TCAACTCCTGATCTGAAGGAAATAATGTGGGTTTATGCCTTGCCCACTCTAGAAATCACAACACTTAGTAAAAAATGGAC
GACGAATCCTGCTGGGACCAGTCAACCAAACACTGTTATGAGGAGCACTCGTTGCACTTAGAACCACACCTACCTAAGTT
GTACCCTTGGAGAAGCTCAGACCTCCTAATACTCAATACAGAGAAATCGAGGTAGCCAAAGATCCTATCAAAGCCTGGGT
TTCCCCCTGACTCCTTGAATGCTGAGGAATGACTCAAACCTCATGGTCCATGCCCGATTGAGGCCTCCTAGCCTAATCAC
GTGTTGAAACTCTAGTGAAATGTGTTGATACTCCGCACACATCCATCGAAGGTGCTACTCATAAAGGAGATAGTAGATTC
CAAAGAAGCATTTTTAGAGGTTACTCAAAGTGAAAAAAAACATAAGAGTAAAAAAATGAATTTCCTATGAATGCCCTATA
GCCTCCTGAAGGTATGATACAAATATCTCTGCACGAATCTACAAGACTCTACTAGGCATTTGCTCTCATTCCAATGTTGG
TCAACCTAGAGCTCTGATACCAAAATCTCATGACCCAATTTCCCACACCACCAGTAGGTAAGCCTAACCCTTAGCCCAAA
TCCATAGGCAACAGACTACCAACGGAAGCCAACAATAATAAATAAGAGCACAAAGTAGAGAAAAGATAATCAACAAAACT
ATATAAGAACCATCCCAAGACCTGACATCAGTTAGTAGTTGAGCATCTAATCCAAAATAGGAGTACAAGACTTTCACAAA
TACAAGACAAGTACAAGCTATCTCCGAATACAATATAAATACTAAGCCAAGCCAAAATAAATAGAAATTGGTAGCTCCAG
ACAGAAAAAGCTCACCTAATCTCTGAAACCCCAAGCTACTCTGCACAACTCCATATCAACAATGATAATTCAACTGTAAT
CTACAGGGTATGAGTACCAAAAAGGATACTCGGTAGGCAACAACCAACTAAGCTCAAAAGATCACACAAGCAGAAACAAC
AAGTAATAAGGAAAGCATAGTACAAGTAACTAAATAGGAGATACTAAAGTAGACATGAATTAGAGAATAGAAACATGAAA
CAAAGGGTAAGAAGTTGAGTAAAGAATGTACCTGGATCGCATGGCAACAACCTAATCGCAAGAAACTAAGATACCAAGTC
AACTACCTAATGTCAAGTTGCCCCACAACTACAATTCTAAAGTCAAAACCTACTAGGTAATAATAAAACAATAGAAGAGA
AAATAATATAGTCAAACAATAACCTAACAGGACCCCTATAAGTCTGGAAGGTATAAAGAGCAAACATAACCCAATTGGGA
ATAACAACCTCGAATCGTAAAATATTAGCCTCAAACTGGGAATAACAGCCTTGAAATGTCAATATCAGCCTCAAACTGGA
GCTAACAACCTCGAACCGTTAGAATCAACCTCGAATTAGAAGTAATGGCCTCAAACCATAAGCATTGGCCTTGAACCGAC
AGTAACAGCCTCAAACCGTGAGTAGTTAATAATGGGTCCGCCTACCTAGCTAGTAAACTCTCAGGAGCGCTAGAAAGACC
AAAAGCATGCAAGAAAGGGCACCGATGCGCCGGGTTGTCAAGTGGAAACCGAGCACATCCCAGATGCCTCTAATATTTGA
AGTAGGAAAGGAGCACGTCCCTGATGCCTCATAATCTCAAAAATTAGTAAGTCAAGTGATCTAGGTGGTACGACTCCCAT
TAAAACCAGTTTAGAATAAAAATAGAGTAAAATAGTATTTCATCATGAACGATAAATATGTCAATTCATGGGACAAAATC
ATAACACAAAATCCATGAGAATGAGCAAACGATGCACTGCATGCCATCACCAACATTCAAACAAGGCACTCAAAATCAAA
TAATTATACAACCAATCTACCAAAGCAGAGAGTAATAACCTAGTATCCAACTGGTCCTTACATATAGCCTCGGGCCTAAC
AGTATAATCATAAGCTCAATAAGGATACAACATGCCCACCGCTAATCAGCAAGCAAATAGATCAAAGAGAGATTTCAAAT
CAATAATAAAGGGAGAAAACTCTCAAGGGATGACACCCTACCCCAATCACACCGCTATAGTCCCATACTGAGCACATCTA
GGACCAACCCACGACTATGATGATCCACCAAGGTCACAAACACCAATGTAAGGAGAATGACCAGAAACAAATCCTAAAGG
GAGGAAACTATAACTACGAGGCAATAAAACACAACCTAAAGCATCTAATATCCAGCCTAGTCTAAGGCAACCACAAATCA
ATCCTAACAAGGATAAGCGAGATCATCTACACCACAAGTGAAGCCATAGTCTAAACTAAGGATCCCAACACCCACAATAA
GCCCAAGGCTCCTACAGAATCAAGAAAGGATGGAACAACAAGAGGACAACTAAATAACCGACAAATACCATCCAAAATTA
CATGAAATCTATACTAGGCATTATCTAAGAAGCTCAAAAAAAAATTGGACCAAGCCAACCTCAATGCCAAGCACGAGCAC
GGTGAATCCACCACACACGAGCTATCCACATCCGAAATGTCTCCGAACCCCGCCAAACTATCAAATTATCAATCACAACG
TCATTACATACGTTTTGACACTAAAATTGCAACATTAGAAATAGACCCAAAATTGAGTCAAAATGGGAATGTATGACCCA
CATCGAGAATTTTGATATTCACTCCATCAAAAGATCCTAAACTAGGCCTAAAACTTATGTTCCAAAATTCAACATGATCC
AAGGCCCGAAAACATTCACAACAACAACATGCAAAATTAACAAGAAAACCATGAAAAGGCAACAACTTTGACCTAAAATT
CACCTCAAACAAAGGTTACTCAACAACTTCTAATCACAAACCCAAGTAGCCACGCTCCCAAATATCACAAAGGACTTTGA
ATCAATAAAATTAGAGCTTGGATGAGGGAGAAATTGCCTTTTGAAAATGAGGGCTGAGAGTTGAAATTTCTGGATATAAA
TACCCAAAACTGGTCGCTAAAAGCCTGCACTAGATATCAACACTTACCTGGTTTGCTCAAACTCTGAATTCTCCGATGGG
GTGCATGGGATTCATTCAGTACCCGTGCGTGAAAATGAAATATGCTACCTCTTCGAATTAGACATTCTAAACTCAACGAA
ACCATCAAAACTTCCATCCGAGGTTGTTTCAATGAAAGGTGGGTCCCACACTCAAGCTACATTTTAAGCTAAAACCACAA
GAAGGCTCTAAATGAGACTAAAAGCGAACCACACCAAAGGTCGTTCTAGACAAAAATCGACATTCCAAAGCTAACTATGC
TAACAGGATTCTCATCCAAGCATGCTTACCAAGAATGTTGACTAAAGGCAACCCTTGGTTTATGCTTTAAAGTTAAAACA
CCTAACGACACAAACTCACACACGAGAAGTCTCGGGGCCCAAACCAACATTGCCCCTAACCTAAAATGGCCCTTCTAGAG
CTGATAAAATCGTCAAAATTGCATTCTGAGGCCACCTTCATGAATCTTTGATTGAAGTCAACAATTCAAGTTTCAAAAGC
TCCAAAATACTAAAACTTGTACAAAATCTAAACGAACGACCCAACGACCGAACTGTCCATCCTAACAAGTCATTTTTATG
ACTTGGAGTCTCTACAGGAAAGCTCTAAACATTGAAGAGATTGAAAAAACAAAGAAAATGATCGGGAGGGTCATTACACC
TATCTTGATAATAAATTTTTGTTGCAATAAAAATCAAACATTATATGATTACATATTTTTTAACCTTTTTGTATGTATAT
TAAAATCACAAATAATTTTTTAGTTATTATATCTAACTAAAGAATAAAATCTACAAAATATTTTTAAAAGAGGCTAAAGA
GTTGGTGCCTTAGACGGTTTGGTTTCATTTTATGTATTATCGGTTTGATTTATCGATTTATCTTTAAATATGTTAAATTA
ATAAGATACTTTTTATCGATTTTTGATTTATCTATTTCTCACCTTTAATGGTCTGATTGCCATTCTAGCCATTAAGAAAA
TGCTCATAAAATAAATATATGACTTCTCCAACAATTTGGTGTAGCAAGATAATAATGGAGTTTTACATAATGCTCATAAA
ATAAAAACAATAATAACTAATATCAAAAGAACTATACAAGTACAACATAAATAAAATAACTAAGACAATAATATGAATTT
AAGGCTAATGGGTACTCATATTATTATTTTAAATTTATGTAAGGGAAAAGTAATAAATCACTACAGTTTAAAATTTTTAT
TAGTTTACCCAGTAATGTAATATTAGAGAACTAAAATCGAAATGATAACCTGGTGTTTTTTTTTTTAAAACTATTAAGAA
CCCATTAACTCAATATCTATAAATTAATAACATTTTTTTGATTTGATTTATTGGTCTGTTCGATTATTGCATACCCCTTC
TCATATTTATTTACTAAGAGTGTCTTAATATTGTTATACTATTGAATAGTACAACTAAAAAAAAAAGAGAATATAAGAAA
ATTTTAATTGAGATCATGTTTAGTATGCTTGCAGTTATTGTGTTAAATTGTTGTGGTCAAATTTGATTTTTATTTTAGTA
ACCTCGCATCTATAAGTAGGGGTGTGCATCGGGTCGCTTCGGTTTGGTTTTGTGTATTATCATTTTGATTTATCGGTTTT
CGGTTTTTAAATACGTTAAACAAATAATCAATCCAATAAGATATTTTTATCGGTTTTCAGTTTATCAGTTTTGGTCCTTA
ACGGTTCGGTTTTTGGTTTAACCAATAAGAAAATACTTATAAAATAAATATATGACTACTCTAATAAATTTGACGCGACA
ACACAATAATGTAACTTTACAAATACTCATAAAATAGAAAAAATAATAACAAACATGAAAAGAACTATACAAGTGTAACA
GAAAGAGAAATTAAGAGGATCATAGGGTTCTTAATCTAGATTTTGACGTTTAATTTTGTATAATGTGAAGTTGTGAACTC
AAAGTCATTGTCAAGTGTGAATTGAAGGATAAAGGATAAAGACAATAACTGGTAAGGTTGTGAGATTAATATATTATATA
TATGTACAAGTAAAAGTAGTAAATTACTAGTCTTAATGGGTTATCGGTTTACCCAATAACTCAATATTAAAAATCAATAC
TGAACCGATAGCCGATAATTTTTTTATAAAATCATTAAAAACCGTTAACCCAATAACAATAAACCAATAACACTTTTTTC
GGTTAAATTTATCGGTCGGTTCGATTATTGCACGCCCCTATCTATAAGTAAGATTATTTGAATCAACAATATTTTCACTA
TTTTTTCTTTGTTTGAAGGTACATTTTATAATAGAAACATCTCTACTTCTTATTTCAAAAATCTTTTCAAATATATATTT
CTGATATATTAATTAAAATTTTACACTATTTCACTATTTTAAGAAATAAAAATAGATCCACAGAGAAGAATATAACATCA
AAATAACCATTGAATGATGATAAAGTTTCAATAGAGAATAGGTCGATCAGATTATAATAATAGTAATTATTATTATAAGA
AGATGGTGAAAAACAAATCAAGGTCGTAAAAGATTTATATATTAAAAGTAATCAAACAAGTATTTTTGGTTGTTCAGACT
CATATAATATTTTTTACTTTCTTTATGAAACAAATAATTCACTCCCTTCAATCCTTTATTGTTATGTTTTCCTTATACAT
GTTTCTTAAGAGAATATTAATATAAGAAATCTTTATAATAAATTATTCTTTATATTCTTTTATCCTAATTTAATATTATA
TTTTTCATCATATTAATCTCTTCACATTTAGGATAAAAATAAAAGTGAACTATATTGATTGATTATATTGTAACTTTATG
AAATAACATACATTTTAAATCAACCATTATTGTAGTCAAAATGCCTAAAAAGAACAATAGGGAGTGGTTATAAGTTTTAT
TATATCTTCATTATTAAAACAAGAGGATAATATGGATTGTGTGAGAGTATTTATGATTTTGAATAATTTAAAAATAATTA
AAATAAATAGTGTTAAAAATTAGTATTGCCAAATTTAGACAATGAACTAAGTTTATATATAGATTTATTTTTATAAGTAT
TATGCTATAATATGTCAACGTGCTAAATTAACATTCTCTCATATAAATTTTACAACATCCTTTTATAATAAATTGAATTT
TAAAATTGTCAACAAATCTATATTAATGAAAGCGTTTACAAACTGACTGGGCAACATGCTGGTACATATACTAGTATATA
TGTAAAAAAATATGTAGCAACTTGGTAACAAACTCAAGTATGTAACATGATATGATAAATTCTACGACTAGATCATACAA
GTTCTTTGATGAAATATTGTTGTTGTTTCTATATTCTCCTCATGTTACAACCCAAAAATGGATGTGATGACAGTAATTGA
CTATTTTAGCGAAAGACTTACTCAAGCATAAAGAAACTTTAAATACATAATTAAACTCAACTCAAATAAATGTCTGGAAA
TACTTAATAAAGTATAAGTAATAGTTCTCAAGATCTCAAAACAGAAAATAATATACTGAGAGACTCATCAACTCTTACTA
TCTATGAAGCCTCTAATACTAGGATAGATGTCAAGACAAGATCCACGACAACTAAATAATAACATAAAATAAATGTGAAA
TCCTCTGGAAAGCAAGGAGGCTCACCAAAGCTATCTGAAGCACAGAGTAATCCCAACGAAACGCATGTTGATGATCCTGA
ACACATGTATCTGCATCATAAAAGATGCAGGTCAAATGACATCAATACATTTGAATGTACGAGTATGTAATATAGCCGTG
AAATAACTGGAAGAAAGGACTACAATAGGTATACCATAAACTCAACTGAATGTAAAGAATTAAAGTAATGAAACCATTTA
AATTTACAAAATACTTTCTCATTCTTTGAACTTTAACATAATAAGTGATATATAAAAATACACTTTAACTTTATTGGGAG
ATTCTCTAACCGACAACCATCATTATGAGCTAAATGATGATAAAACGTCTTGTCCACGTGCCAGAACTGTCTTATATCGT
GACGAAATATAGAACACCTCAACTAAGTGGATCCACTAAGCTCTTCCCGAAGGCACTAAGGATTCATCTAAAATGTATGA
TCCTGTACCCATGTTGGTAAGACATGGTTTATGGGGGCTGTGGGTTTTCTGAACTCTCTTTCATATCGGTGCTCAATACT
ACTCCCAATAATATATACTCTTACTCAAATTTATAAAAACATACTCTTTATTTGGTTTGAGATATTTGCTCAAACTATCC
TCTTAAAAGAGGTAATTGCTCTGAAATGTCTCTGAAACTCTTTGTCCAATTAAAAAACAAGGTTTCTCTTTGCTTAATGT
AAAAATACATTCTGGGTTGAGATAATTACTAAAAAAGGGCCTCTTTAAGAGGTAACCACTCTGTTAACTTTTCTAAAATT
TTTTTACTCTTTTTCTTCATGTAAAAATGAAACATTTGGGAAATACTTATTTACCTTATACTTTTTTCTCAAACTCCTCT
TTATTTCTTCAAAATTAAGTTTAAATATTAATATTTTGTTTAAAAGATTCTCAATAAAAATTCAATGAATACTCAAGAAT
AGGGGTTCATGTTGAAAAATAGTCATGAACAATCAACTCAGTAATCACAATTCATGTTGTATGACAATTCAATGATTAGG
AATAGGAATTCAATAATCAACAACTCAAGAATTCAGAACTCAATATCAACTCATCTCAAGAGTATTGAAAACTAAGGATA
GAACCCTAGATTACTCTTTTACTGATTTGAAAGTAGATGTAGGGCGTGAAGACAAACTAGTTAGACACTATGAAAGCCTT
AAGTACTTGGAAGAACGAAGTTCCTTGGTGAAATTGCAAAATGTTTGACCCTTAGATTTTCTTCTCTTGGAACCTTGCTC
TAATGTCTTTAAGTATTAATGAATGTAAAAGAATTGATTAACACTTTCTAAGCCCTTAATTAGGTGTAAAATACGTGGTT
TAGGCTTAGAATAGGGGTTCAAACAACGTGGTTTAAGTATCAAATGTATAGAGGAAAGACTAAAACAATCCCAACTTTTA
AAATTGAAAAGTGCCTCAAACGGGAGGTTTCACAGATGATGTTTGCGTAATCAAGACACAACTTCCAATACAAGTGTCTA
CGATCGTACAATTGTAAAGTAACCTAACCAAGGGTTGGAGTCGAGTCCCAAGGGAGTGGTTCCTGAAAATTAGTGGTCAA
GCGCGAAAGTGCTAAAACTAACCGTAGCTAAAGACTTTATCGAATAAAGACATGACAAATTAGAGGGTTTGACACAAGTG
TCAATTATTAATGAGGGGTTCGTAAATAAGTAAAGAGCAAAATCAACAAAAATAAAGAGATACGAATATGGAGACGGGAT
TCTTGGGATGTGATAGGAATATGGGCTAAACTAGACTATTGGGTACATGATTTTGATAGTAAATTCGTTGAATATTTGTG
AATAGGCTAGACTATAGTGGGGGTAAATTCTCTCTCTCGCAACCTCGCCCAAATCAACCCGGTTTCTCTCGAACACCGGG
TTGCCTCTTTAAGCACAGCCTCCGCCTTAGCCCACTCACTCTCTCGAGCTGAGTGTGTGGGAGAAGCACTAGGGTTCACT
CTCTCGAGCTAAACCTCATGTCGACCCAATCTCACCGGCCATCAATTTAGTAGTCTTAATTTTACGACCTCTCTCTCGAG
CAAGTCGAAAACACAAAGGTGAAATCATATTTGCAACTATAATTTCATTAAGTTCCACCACAACTACTAAATGAAATCGC
ATTTACACAACAAATAAACCATCAACAAGAAAGACCCAACAAATAATCTAACCCATATTCACAAAATCACACCCCAAGAA
TTGGGGTTTAAGCTAGACATGTAAAAGAGATAAAAAGTTATACCAATCTCAGTTTCCATCAATGGGTATGCAAGATTAAG
TGTTAAAACAAGTCAAGAGTGAAGAATCCACAATACCCAAGTCCAAAATCTTGGAGTTGAAGCCCTTTGAATCTTCAAGT
TCTTCAAAAACCCTCTCTAAACTTAGAGAGAATATTGTCTCTCAAAATTGTATTTTAAACTTAATACAACTAAAACTGAC
TACTAAGAATAAAAACTGAACTAGTATTTATAGTTTTTAGAAAATGTGCTGCGAAGGAGCTATTCAACACAATTACTGGG
GATTGCCGATACACTCGGCGATCCGCCCTTTGGTCTGCTTCATTGCCTTTCATCTCTTGCCTTCAGCATCTTCGCATCCT
GGATCATTGGGCGGTATGGTACTGCTTCGCGAAACTGCTCGGCGACACTCCCACTGATTTGATCTTTTCCTTAAGGGCTC
AGCACACTGGAACAAAAGGCGAGGATAGGACCTTTTGGTGACTTGTCGAACGAGTTCGGCGATTCTCAGATCTTCATTTC
TTCATTCTTTCAGTTGCCTTTGTTCCTTTTTGCTAAGTAGTGTCCATGCTTTCCCTCAAACTCCAAATACCTAAAACTTA
AGGGTTTTCATCAGATATTGAGACAAAATATGCATTTGAGGACACTAATTCTATCAAAACATAGCCCTAAATGAGTCCAA
TTTGTGGACTCATCAACACCCCCAACTTAAACTTTTGCTTGTCCTCAAGCAAACTCAAGTTCAACTATTCAAGAAAGGTG
TCTCGAACAGTGCTACGCAAGACTCAATCATGAATGCACACAACAAGACTCAATTTACTTATGCAAAAATCAAATGTGCA
CTCAAAGATTCAAGTTACAACTCACCAATATCAAAGAATCTCATGCTCACAATACTTGCTTCAAATGCAAGTTCAAGCTC
AACCAAAGTGTTCAAATGCCCTCACACAAGGAACGATTCCATATTCACACACAATGGCTTGCAATTTAAAGCTTTGGAAT
CAAATACAACGCTCACACTCACAAAGATGAACACGATGCATACTTTCACCCATAGGTTTGCCTGTATTTTTCGATCAGCA
TTTGTTTTAGCTCACTCAAGATCAAAAAGGTCTTTTCAAGATTGTAATGGGGTTGAGTGCAAAGGTATGGCCATTTAGGC
TTAGTTACTTTTATCCTCATGAGATGTGGTATTCACAACACTTCTTTTCCTCTTCCTTCATCATTTTTGCTAGTGCTCAT
AAGTCATCCCATTATTCACTTCTCATGGATTTTTGGAAACCCCATTTTCTTTATATCTTTACACTTTATTCCTCAACTTT
TTCATTCTTTTTCTTTTCCTTTTTTTTCTCTTTTTTTATTCTTTATTTATTTATGGAAGGGTTCCATTTTTCTCAAAATA
ATGGGTAAGAAGGACTTTCTTGCACTTCTTGATTTACCTTTTCTTTTGACCACATCCCCAACTTAGACTTTTGGCCTTAG
TTAGCTATTCAAAACAAACACAACTTCATGAGGATTATGGGTAATGGATAAAGAAAGGTTATGATTTCATCAAGTTTCAT
CCAAAGAAGGTAAGGCTCAAGGGGTGTTACAAAAAGGTTCACACATGCTCACAAGGTAGGCCACAAAGAGGTATATGTCA
AATTGTCTCACACTCTTTAAAGTTGCTTAATATCATATCGGGAGATAGCCTTACTTAGTCGACCGGACCAACGGGGCAAA
TTCTAGGATCTATCATGCATGTTTCAAAGTAAGCTCATCACACAAGGCATTGACACTATAGTCAAACAAGACTCCACACT
TTCGGTAGTGTGCAATGATCATCACAGGAGACTCAATTCGATACTAGGCTAGTCATAACGAGATGCAAAGAGTTCACATA
TTGTCTATGCAACTTCATTTGGCCTCATCGTTGCTGCACATTCATGTTCGTACAATTAAGAGAACTATTCAAGTCATCGA
TATTGATCAAAATTGAGACTTAAATTTTACAAAAGAACAGCCACATTCGATCACACAAGGGGTGGCAAAATATTTTCGGA
AGGGTCAAAATCATTTGCAATTGAAAATGCGGAGCCACAAGCTCAAACATCCACAAAAAAGCAGTGTAATAACACAATAA
TAGCTCACTACCCAAAATATATAATCAAAATAAATATGCACAAAGGTGGGTCTCACTCTACCACAAACAAAAATCATTTG
TCCTCAAATGCGAATGAAAGTATCCAAAAGTAAAAGTAAGTAAGACAGAGAGGGAGGTAAAGAAATGTCATGTCTACACA
ATCACTCCATATGTCGGGGCCTTAGTGCCTGGTGTAGTGCTCTGAATATGGGCATCAGTACCCGAAGTAACCGCATAAGG
AATAAAAGTGCTAGATCCACCAGGAACTGCTATGGACGTCTCAGTCGGCGATGTTTGGGTCACCGGCTGCACAACCGTCT
CCACAAGATCTGGCAAATCTCTGAATATGCTCTCATCTTGGCTCTCTCTCATCTCCTCCTCATGTACTGCTATCAGCTCC
TCGTCGGTCTTTGCATCCGACTCCTCATTTGTTGTGCCACCCTTATGCATATCTCTGATGGTAGTCAGAGGAATCCCTGA
GGTCTCAGAAGCATCCTTGTCATCTGCACCCTGCATCAATGAAGTGAAGTCGGTAGACTTCAAATAGTCTATGTCCTTCC
TCAAATCTGCAACTTCGGCTTTCAAAGCCGAAACCTTGGATGTCTCCCCTTGTCTGCTCTCACAAACAATGACTTTAGTA
GCTAGATCATCAATAGAGGCCCTAAGGGGGTTCAGTACAGCCAAGATAGCACTGTCAATCATCCCTGGGATGGATCTCTC
CAATCGAGTCGCCCTCACATCAGCTGAATAGGCCAAATTCCCCATTTTCAGGATCATCGCCTGAGTAATATTGGCAGGCT
GGAAGGATGATGAAACACCTGGGACCTGTTTAGAAAAGGAAGGGGCAGGTATACCTGAAGGCTCAGAGGACAGAGTCGAC
GAAGATGCCTCTGATTGTAACGTGTCAACATCGACCTCTAGGGAAGTATCTGCCGGAGCTTCACTCCTCCTGTCAACCTC
CTCTCGTGTGTACTCGGCCTCAATACGCCGGATGTCAGTGGAGGAAGACGGGGTGATCTTAATATCCCTCGTAGTGTCCC
GACGTACTCCAGCACGCTGTCACAACACGCTGATCAAGACTGAAAATGGTAGAGACGTCAGCTTCTTTTTGGCTCTCATG
GCCATCTCCTATGAAACCAGCAGTCCCAGGTCAATGCATCTCCTAGACATGATAGAACCAAGGCAAGCTACCTTAGGATG
GCTTAAAATGGACTCGTTCTGGGATGGCATTATGGTGCTTCTGATGAAGCCAAACCAGAACCTGATAACAATGTTCAAGT
CCCTCTTCTCAATAGGGGCTCCTACCCCGATCCACCTCGGGGTGGTGTCAGAAATCAAAGGAGCCAACCAACCTTTAAAA
TCATATAGGGACTGAATAATAGGCAACCCCTCGTAAGGAAGTACATAGTGCATCAGTCTACCCAATACAATGCTAATATA
CTCACTGTGGCACTCAACTTCCTTGCCTCTGACCATGACCGACTTTACCGGTCTAAACTCGCTTGCCTGGTTCTTATTCT
TGGGCACCAACTCCCCATAAGCTGTGTAAAATTCCCTAATCCAATAAGGAATGTAAGGGCCTCGGGGACTTATGAACTGC
TCAAACTCATCGTATCGGAGGGTGTCAATCACATCGGGATACTTGCCTTCCAGGCCCTCCGTAGATAATAGTTTCTCCTC
TAGGATGATCCGTACCCCATCACCTTTCAATCTGTTCAATAGTCTAGGTGGAGGAATGATAAGGGGTGATGTAAAATGGA
TTACATCAAGCCTATCCATTCACAAACTTCAATGCTTTTATGGAGTGTTCACAAGGATGGAGGCTGTTTGAAATGTATGG
ATGTCAATGAGGGAGTTCCATGCCTTTCATGGGAACATATGCACCTTGAAGGAGCTCCCAATTGGGCAACACCATGCTTG
GATGATAGCTTGGAGCTTGGGAGGCCTAACAAAGCGAGGAGGAGCAAGTAAAGAATGTGCTCCATTCTGTGAGCTGGCAC
TACTAAAAAAATGTCAAAAAACGACGGCCAAAAGCGACAGATTGCGTCGCTTTTTGGGTCAAAATCGACGGAAAGCGACG
CAGTCACCTCCGTCGTTTTTTAGCTCAACGTTTTTGAAAAAGTGACGGACTGCGTCGCTAAAAAGCGATGGACAGCGTCG
CTTTTTTACTATTATTTTTTTGAATTTTTTTAACAAAAGCGACGGACTCCGTCGCTTTATTTTAATTTTCATTTTTTTAT
TTCTAAAAACCGACGTACTCCGTTGCTTTTCTGGAAATTTTATTTTGAAAAGCGACGGATAAAACCACGCTGTCCGTCGC
TTTTCTGAGATTTAAAAAAAAATAAAACCCAGAAAAGCGACGGATAAAACCACGCTGTCCGTCTCTTTTCTGGAACTTTT
TAAAAAATAAACCCAGAAAAGCGACGACAATACCACGTTGTCCGTCGCTAGTCTGGGATTTTAAAAAATAAAACCCAGAA
AAGCGATGGACAAAACCACGCTGTACGTCGCTTTTCCTGCAATATTTTTGAAAGCAGAAACTGCCCACCTGCAAATGCAA
TTCAATTCAATTATACACTATTTAGCCCAATCAAACACACACAATTATAAACAATCTAAACAAAACATAAAATAACAAAC
TTAAAATTACATTAAAAAGTATCTAAATCACAAATTAAAGACTTATAAAGTCTTTCAAAATTCGTTTCAAAATTACAAAA
AGTTCATACATGTCTAAAGATCTAAACTAGGGAGTGGGTTCTATATAATCATCATCATCACTCTCGTCGTCGGTGTCATT
GGGAGCTGAAGTAGTAGGTCGACGAGCGAGGTTCATCACTTGTTCTTTGTTTTGCTGAACGGTCTCACTCATGCTTTGTT
GTTCAGCTACTCTTCTCCGCTCCGACTCTGCCAGTGCCGCTATAAGCTTAGTTATTTGAGCTGACATAGTAGCAATCTGA
ACACCGTCAACTGCCTCGGCTTGACGTGACGATCCAATTCCTTCCAAGTTTGACTGGAGTCGTCTTACATCGTTTCGAGA
GCCTAGACCATAGACACTATCCTTGTGTGTCCCCCTACCACTTTTTCTTTCCAAATCTAGGTGGAAAGTTCAGGTATCAA
TTGGACCGAACTATGTAGATTCTCAGAGACGTACTGATGAAAGTCATTCCGCAAATTAAATATAAAAATTGACATCAGTA
TATATACATATCATAAATATATTCACTATTAATATATATTATTCATATTAAATAACTTACAAAAGTTCGTTCGACCCTTT
CCTCCACCCACACATCCGGATCCGACTCATTTTCTTTCTTCCTGGCATGAGTCTTCTTGAAAACCTCCGGTTCAATGGGA
GTGCGTCCCAATTCTTTTTCCTCCAAATAAAAACTGAAATTTATAACGATAAACATGAATCAACTAATTATTTTTTTAAA
GGTTTGAATTAGAACCTACCACCAACGAAACCACATTATTTATTTTAATATTTTTAAACAACTTAACAACATTTTAACTT
GAACTAGTTTAGTTTTGAATTAATTCCAACAGCTAAATCCATCAACAAAACCACATTATTTAATTTAACTTATTTAAACA
ACTTAACAACTTTATAACTTTAACTAGTTCAGTATTGACTTAATTCCAACAACTAAATCCACCAACTATATCAAATTATT
TATTTTAACTTATTTAAACACCATAATAACTTTAACTAGTTTAGTTTTGACTTAATACAACGACTAAATCCACCAACTAA
GTCACATTATTTATTTAAACTTATTTAAACAACTTAACAACTTTTTAACTTGAACTAGTTTAGTTTTGAATTAATTCTAA
CAACTAAATCCATCAACCAAACCACAATATTTAATTTAACTTATTTAAACAACTTAACAGCTTTATAACTTTAACTAGTT
CAGTATTGACTTAATTCAAACAACTAAATCCACCAACTAAATCACATTATTTATTTTAACTTAGTTAAACAATATAACAA
CTTTAACTAGTTTAGTTTTGACTTAGTACAACAACTAAATCCACCAACTAAACCACATTATTTATTTTAACTTATTTAAA
CAACTTAACAACATTTTAACTTCAATTAGTTTAGTTTTGAATTAATTCCAACAACTAAATCCATCAACAAAACCACATTA
TTTAATTCAACTTATTTAAACAACTTAACAACTTTATAACTTTAACTAGTTTAGTATTGACTTAATTCCAACAACTAAAT
CCACCAACTAAATCACATTATTTATTTTAACTTATTTAAACAACATAACAACTTTAACTAGTTTAGTTTTGACTTAATAC
AACAACTAAATCCACCAACTAAACCACATTATTTATTTTAACTTATTTAAACAACCTAACAACTTTTTAACTTGAACTAG
TTTAGTTTTGAATTAATTCCAACAACTAAATCCATCAACAAAACCACATTATTTAATTTAACTTATTTAAAAAACTTAAC
AACTTTATAACTTTAACTAGTTTAATAATGACTTAATTCCAACAACTAAATCTAGCAACTAAATCACATTATTTATTTTA
ACTTATTTAAACAACATAACAACTTTAACTAGTTTAGTTTTGACTTAATACAACAACTAAATCCACCAACTAAACCACAT
TATTTATTTTAACTTATTTAAACAACTTAACAACTTTTTAACTTGCAGTAGTTTAGTTTTGAATTAATTCCAACAACTAA
ATCCATCAACAAAACCACATTATTTAATTTAACTTATTTAAAGAACTTAACAACTTTATAACTTTAACTAGTTCAGTATT
GACTTAATTCCAACAACTAAATCCACCAACTAAATCACATTATTTATTTTAACTTATTTAAACAACATAACAACTTTAAC
TAGTTTAGTTTTGACTTAATACAACAACTAAATCCACCACTAAACCACATTATTTATTTTAACTTATTTAAACAACTTAA
CAACTTTTTAACTTGAACTAGTTTAGTTTTGAATTAATTCCAACAACTAAATCCATCAACAAAACCACATTATTTAATTT
AACTTATTTAAACAACTTTATAACTTTAACTAGTTCAGTATTGACTTAATTCCAACAACTAAATTCACCAACTAAATCAC
ATTATTTATTTTAACTTATTTAAACAATATAACAACTTTAATTAGTTTAGTTTTAACTTAATACAACAACTAAATCCACC
ACTAAACCACATTATTTATTTTAACTTATTTAAACAACTTAACAACTTTTTAACTTGAACTAGTTTAGTTTTGAATGAAT
TACAACAACTAAATACGTCGACAAAACCACATTATTTAATTTAACTTATTTAAACAACTTAACAACTTTATACCTTTAAC
TAGTTTAGTATTGACTTAATTCCAACAACTAAATCCACCAACTAAATCACATTATTTATTTTAACTTATTTAAACAACAT
AACAACTTTAATTAGTTTAGTTTTGACTTAATACAACAACTAAATCCACCAACTAAACCACATTATTTATTTTAACTTAT
CTAAACAACTTAACAACTTTTTAACTTGAACTAGTTTAGTTATGAATTAATTCCAACAACTAAATCCATCAACAAAACCA
CATTATTTAATTTAACTTATTTAAACAACTTCACAACGTTATAACTTTAACTAGTTTGGTATTGACTTAATTCCAACAAC
TAAATCCACCAACTAAATCACATTAATTATTTTAACTTATTTAAACAACACAACAACTTTAACTAGTTTAGTTTTGACTT
AGTACAACAACTAAATCCACCAACTAAACCACATTATTTATTTGAACTTATTTAAACAACTTAACAACTTTTTAACTTGA
ACTAGTTTAGTTTTGAATTAATTCCAACAACTAAATCCATCAACAAAACCACATTATTTAATTCAAGTTATTTAAACAAC
TTAACAACTTTATAGCTTTAACTAGTTTAGTATTGACTTAATTCCAACAACTAAATCCACCAACTAAATCACATTATTTA
TTTTAACTTATTTAAACAACATAACAACTTTAACTAGTTTAGTTTTGACTTAATACAACAACTAAATCCACCAACTAAAC
CACATTATTTATTTTAACTTATTTAAACAACTTAACAACTTTTTTAACTTGAACTAGTTTAGTTTTGAATTAATTCCAAC
AACTAAATCCATCAACAAAACCACATTATTTAATTTAACTTATTTAAACAACTTAACAACTTTATAACTTTAAGAACTTA
ACAACTTTTTAAAGCTAAGTGTCAACACTAGATGGACACAAATCGATCTTGCAAGAATACCAATTGTGTCATCAATAGGA
TCAACTAGTGTTGGTACTTATGCTTAACAAACAAATTATTCCTAAATTAAAGCTTAATATCAACAGTAGATGGACACAAA
TAGATCTTGCAGGAAAATCAATTTTGTCATCAATAGGATCAACTAGTGTTGGTATTTATGCTTAACAAATATATTATTTC
TAAATTTAAAGCTAAATGTCAACATTAGATGGACACAAATCGATCTTGCAAGAAAACCAACTTTGTCATCAATAGGATCA
ACTAGTGTTGGTACTTATGCTTAACAAAAACTTTATTTCTAAATTAAAGCTTAATATCAACACTAGATGGACACAAATCG
ATCTTGCAAGAAAATTAATTTTGTCATCAATAGGATCAACTAGTGTTGGTACTTATGCTTAACAAATATATTATTTCTAA
ATTTAAAGCTAAGTGTCAACACTAGATGGACACAAATTGATCTTGCAAGAAAACCAATTTTTTCATCAATAGGATCAACT
AGTGTTGGTACTTATGCTTAACAAACACATTATTCCTAAATTAAAGCTTAATATCAACATTAGATGGACACAAATCGATC
TTGCAGGAAAATCAATTTTTTCATCAATAGGATCAACTAGTGTTGGTAATTATGCTTAACAAACACTCGATGGACACAAA
AAAATTATCACAAAATTAAAGCTAAGTATTAATACTAGATGGACACAAACACATCATTGAAAACAATTGTATTTGAACTT
AAGAAATTTAGAAGCACCAACCTTATCTCCAACTTTGATGAAAGAAGCAATATGGTCTTGTATCGACTTTTTTAGATGTG
GAGCTTCCTCAGTTGCCTAGCACGAAAAGTTCTTAAATTAGTTAAATATAAACTTCAAATCCAAGAATATTAGTTATATA
TATATATATATATATATATATATATTCAAGTTTTAATAAGTTCAAGTTTCAATTCAAGTTCATATCTAATTTCTAAACTT
AATTAGTTATATATTCAAGCTGATTAGTAGTTCCAAGTTCAAGTTCTAATTTCAAGTTCATATTCCTAATTAAGTTCAAT
TTATAGTAAATTCAAGTTATAATTAATTATAAGTTCTAATTAAGTTGTAATTCAAATCCCTAAAATTCCAAATTTAAACT
ACCTAGCTAGTGTCCCAAATTCAAACTACTAATTAGTCCTAAAATATCAATTATAAATCAAACTATTAGTCCTAAATTCC
AAATTCAAACTAGTCTTAAAACCACAAATTGAAAGTACTACTAGAATTCCAAATATCAAACTATAGTGCTAAAATTCCAA
ATTCAAACTATTAGTAGTCCTAAAATCTCAATAATAATTCAAACTAGTCCTAAATTCAAAATTCAAACTAGTCATAAAAT
CACAAATTCAAACTAGTCCTAAAATCCCAAAATCTAACTAGTGCTAAAATCCTAAATTCAAACAACTCCTTAAATACCCT
AATTCAATCTAATCTTACAATTCCAAAATCAAACTAATTAACTCAAGAAATACCGAATTTCAAACAAATCCTAAGATACC
CTAATTCAAACAAACCCCAACATTAAAATTTTCATTTCACAATCAACAAACACAAACTAACAATCAAATAATCCCTAATT
CAAACTAACAATCATAAAACCCTAAATCATTCACTTACTAACTAACAATCAATCAAACTAACAATCAATAGAAAAAACTA
ATTCAATACACTAATTAACAAATTCAATACTCAAATTGAAAGAAATTAAAAATAATATTATGAAACTCTAACCTTGAATT
AAAGGAGAAGGGCAGTGGGTCGAGGTCGGGTCAGTTGGCCGGAGATGATGTTGCTGTTGGCCGGAGATGTTGTTGCTCTC
CTCGTCGGCTGTTGATGTTGATTGCTTGGAGCTCGCTGGCCGAAGCAGTTGAGGGAGAGAGAGAGCAGCGAGCTTTCTCT
GATTGGAGAGACGAGAGGGAGGCGGCGATTTGTCTCGCAATTCTCGTCGAAGAAAAGAGACGGGAGGGAGCAAGGAGAGA
AGAGATGAGAAGAGGAAAGAGAATGGAGGAGGGCGAAGGGAGGAGGGCGTCGAGAGGAGCGAGAGTTAGAGCTCACCGGC
GATGGTGGAGCTCTCGCCGGTTCTCACTGATGGAGGGGGCTGCGGCGCTGCTTGAGAGAGAGAAGAAAAGAATGAGTTTT
CAAAAAAGGGTTTGGTATTTTTTTAGGTAAAAAATAGGAAGGTTAGGTAGATTTAGTTTGAGCCATTGGATTAGTTAAGA
TGAGCGGCTAGGATTTGATCTAGGATTCACTTAAAGGATGGACGGTTCAGATTTAAACTAATGTTTCAAGATTTGGACAA
AAAGGGTTATAATGGCAATGAATGAATGACTAAATTTGCAACTAGAATTGATATAATAGGCTATAATTGAAAAACGAAAT
TGGATTGAGGTGGCTAGAATTGCAATGATTTGGATGAGGAAAAAGCTAGAATTGAAAGGAATTAGATCAGAATGGGCTAA
AAATTAAATGATTTCGAGAAATATTAAAGAAATGCTATCCAATTAAAATACTAGAAATATTATAACATTTTATATAATAA
AAATCACTTAATTTTTAAAACATTTGAATAAAATAATTATTTCGAGTTTTACTTATAATTTTAAAAATATTTTAATAATA
TTTACGATAATTTTATAAAGCATGCAAACTAAAATATATAATTTTTAGACAAAATCGATTAAAAATTTAAACTCAGAATA
TTTTTAAACAAATACTTATTTAACCGAATAGCACTTCCGAAAGGGTTATAGGTCGGTCAAAATTGGGTGTCAACATACCG
ACATCGTGAAGTCGATATTATTTAAATATACCGACCTCTTTAGGTCGGTATTTATTAATTTATTTTAATATAAACTCACC
TCTTGAGGTTGATTTTATTAATTAAAATTACATATATATAATTTAACTACACATCAACAGAAGTTTAATTTAATAAATTT
AATTTATCGATCAAGTTAATTTTATAAATTTAAATTATATACCTTCTAATTATATAAATTTAATTTTATTAATCAACAAA
AGTTTATCAAATTTAATATATAAATCTCCTTGAATTGATTATCGGTATTTCTTTAATTGATAATGTATTTCATATCTGAA
CCACTAGTATATAAGAGTTGATTTGTTAAACTACTCAAGGAATATATAATTAATCAACGTATTTCATTCTCCGATGAAGT
ATCCTTTACATGTCATCATAATTAGGAGGTGATCACTACACTTGACATCCATTCAAGATCGAACGTATATAATAATACTA
TCTCGCATTTCATACTCGAATGGATTATATGTTAGCTCTTCACCTCTACTACATCATGACATGAGATATTAAGTTCATGA
TTAGATGACGGATCGATAGAATTTGTACATTACTCTATAAATATAAGTATAATTATCTCCTAATTCATATCAACGTAGTT
TCATACTCTAAATATGGATTATATATATTTTTATATTTATTCCACAAATTCTAACTTTTTATTTATAAAAGTATACAAAA
TTGTTACACTTTTTGAACAATTAATTGTAGGTGTAAAATGAAAATTTAATATTATGCACAATAGTAAAATTATGATTAAT
AGGAATATTTTAAACAAACCGACCTCCGGATGTCACATTTATTAAAAGTAATTAGATATAATAAAAAATACCGGCCTCAT
GAGGTTGGTATCACATTAAATTTTAAGATAAATAAAAAGTAATTATGTTAATTAAATAATATTGACATCGGAAGGTCGGT
ATTTTATATTAAATTATTTTTTAACTTATTTAAAACCGTCATTCAGAGGACGATTTATTTAAATTTAATTGAAAATATTA
ATTTATTACATACCATTAAATTTTACTGACATCCGGAAGTCAGTATTATAATTTTTTTTATTTTTTATTTTAAATCAAAA
TATTTCTCAATTTTGTTTTTTATATGGAGAAATGGGGAAAATCGTGTCTGCTAGTGCAAATATTTTTAAAAAAGCGACGG
ACAGCGTCTCTATGTCCGTCGCTTTTTTAAAAAAATGTTTGACCAACATTTTGACCAAAGAGCGACGGACTAAAAGACAC
TGTCCGTTGCTTTCTTAAAATATTTGACCAGATATTTTGACCAATAAGCGACAAACATAAAGATGTTGTCTGTCGCTAAT
TTAAAAAATAATTAAACAATTAAAATTAATAAAAAGCGACAGACGGCGTGGCTTTTTTTAAATTAATAAATAATTATTTT
AAATAAAAAGCGACGGATTGCGTCGCTATCTATATAAAATAATTAATTAGCGAAAAAAGCGATGGACCAAGCGATGTCGT
CCGTCGCTTTTCTAAAAAATATTTAAAAAAATTATTTTAATTAAAAAGCAACGGACAGTGTGGCTAATGGCGTCTCTTTT
TGGAGCGATGCCATCCGTTGCTTTTACTTCCGTTGTTTTTAGCAGTTTTTTAGTAGTGTGGAGAACACTTCGATGACTCG
CCAAAGCCCTTAGGCGAGGATTCCGAAGATTGTCAACTGCCCAAGGAGCTACAAAGGGGAAAACTGCTCACTAGGCGAGC
TGAAGACCATTGGCGCATCGCCAAGTGAATTGGGCGGTGGTTCCCTAACCGCCCAAAGTTCCAGTAGCTTCCCAGCCAAG
GCAAGGAGCAGAGTTCCTCGCCGAACCTATGGGCGCATCGCCGTGACATTAGGCGAGCCCGACTTGGCTCACCCATTGGC
CCATTTCGGGTCACTTTTGGACCCATCTATGTAATAATGCCTAAAACTATAAATAGGCCTTTTAGGGTTTCATTTTAGGG
TAGACTATTTTGAATATTGATGAATGATAATTTTAACTCCTTCTGTGAGTGTTGAAAGCTTGGTAAGCTTTTGTTGAACA
TTGTTTAGAAACGAGGGTTGCTTGGGATATCGATTCCCTTGAGGTCTTCGTAAGAGGTAGGTGCTATTGTAGGATTAACA
AATTAAGGTCATTGGGATTAATATACCCTTTGATTGCTTTTTGTTTGCTCTTTGTGTGTCTATCTATTTATCTTGATTAG
GTGCTTGCTTACATATTATAATTAGAGGTTTTAGGATTTAATACATCCTTTAGTTGCCAATTGTTCCTCTTCTTGTATTT
CTTCTTCTATCTTTCTTTTGTTTCCGCTGCTGTTTGTGATTCCTCATGTGAGAATTATATCATTTGGTATCAGAGCCAAG
CTTAGTATCGTCCCTACGATTCCAGTCTTGGGTTTGTTGCTACAAAAAAAAAAGGTGTTCAAAAACTTTTTTTTGAGAAA
TTTCAAAAATGGGTCTTGTTGATTTGAGTCTTCTTTGGAGTTTACAAGGTTAGATTAGTGTTCCCTAACCTATTTCGAGT
CTAGGGCTGAGATTGAAAAAGGTTTGGTTCACTTTTGAAGGAACCACCATTGAAGGTTGAAGAAATTTTGAAGAAGACAG
AGTGGGTTTTGAGATCTGGAAGATTTGGCAAGGAATTGAGTGGTAAAAAGTATTGGGGTTTGTTCCCTATATCTAAGAGA
GCTTGTATCTCGAATTTTGTGAAATTCTAAGCTAAAAATCTTCGGGGTTTTATTTTGGGTCTTCATAGTGTTCTTGAAGT
TCTTGAACAATATTCAAATCTTCAAGAAGGGAATATTTGAAAAAGGAAGTGTTTGATTCCAAAAAGAAAGAAACACAAAG
TGTTTGTGAAAAGAGAATTTACCAAAAGGGTCAATAGAAAAGGCAAAGGAAGAGGGGAGGATCACCAATGTTAATTTTTC
GGAGCCTTGCAGTTGCTGCTTGAGGAATTTGGGTGAATCTCAACTTGGATCGCCCATTCCACTCGACGCCTCGCCCTTTC
CACTCGACGCCTCGCCCTTTGGGCAGCTAGGTCGCCGAGTTGGACCTCACTTTGGTGAAGACATTGGAAATTTCGACGAG
CTAAGCCTTGGTCGCCGAATCCATTCGGCGCATCCCGAACCTCCACCCAGATCGCCGAGTTTCCTTGTCTGTTTGGCAAG
TTTGGTGAGTCGATCTTCAAGTTGGCGAGCTGAACTTCACGTTAGGCGAAGAAAACAATACATTTGGCGATCATAATCTC
ATGTTATGACCCTTTCTTCTCAGGTTATAATTTCTAGTTTCTTTCTTCTGATTCTCATTCGTTGTCAAGAATCCTTAACT
AATTTTCAACTCGTAATTACCCTACTTGCTGCCTATTGTTTCTTGAATTCACTTCTTTGTTAGTGCTTTTCTTTTCGTGC
TTTTCGTTTTACTTCGTAGTTAATTCTTGACTCAAGTCCGTTTACTTTAATTGAGTCGTTCGTTCTTCTAGAAATAAAAA
TCTATTCAGACCAAGAGTACAATCGAGACCTTGTGATCAACTGAGTATAAGCAATCTTTAACATTAGCAACACCAATTTG
AGAGGCAATCAAAGGTGTGTAAACACGAGTGCATGTGAGTTCTTTTTTAACGCTAACGTTGTTTGTTGTTTAGTGAGTTG
TCACTTTGTAGGTACACAGAGTTATAAGGCAACATGTCCCCAATTGCCTCAGACCCAGGTTACTATGATATGGGATGCGT
CAAGGGTCTCGGTACCAAAAGGATTGATTTTCCTATCTTTGAAGGAAGACGTGATCCCGAGGCATATCTTGATTGGGAGT
GGCAGTGTGAGCAAGTTTTCCAACACCATGATTTGAGAGGACTAGAGCGACCCTTGTATGCCTTTGGTCATTTGAAAAGT
CTTGCATTGGGTTGGTGGACTCAATAGGAAAGGCTCCGAACACTCCAAGGAAATACCCACCCATTGACATAGGAAGAATT
GAAGAGGCTGATGAGGTTCAAGTATGTGCCAAAAGGGTACACAAAGCTTTTCAATGTCGATCCGAGAAGACCAGTTCTTA
GGACAAAGGTTGGCATTTGTGGGGCTTTAGGACTTGACCTTGTCCTCTGTAACACCCCAAAAATTCTATGACTTAAGTTA
AAGCCTCACCTTGTGAATAATGACTTAAAAAGAGTTAAAATGACGTTTCTAAACCTAAATTAATGCATTTGACTTGGTTT
GGAAAAGTAAAAGTCTAAACGTCAAGAAACGACCACGACGTCCGGAAACTAGAGAAGAATGTGTTCTAGTGTGTCCTTAG
GTTTTGGGCAGGTTTGGGAGTGTCGTATGATGGTATAATTTTGTAAAAAGGTTTAAATTAGGTAAAGACATGTTTATAGG
GTCAAAACATTCGAATACGACTCCCTGGGCCACCCTAAGGGGACCCGAGGAGGACCCCAACCTTGGCCAAGGCAGCTTGC
AAATTGCACTTGGTGGAAATAGCTCCGCGTCGCGGACTAGCTCCCCCAATGAGCAAAAAGTTAGTTCGCGATGCGGTCGT
GTCGCGGACTCTACTGTCTCGAAATTTAATTCCAAATATCTTCAGGGAACAGCTCCGCGTCCGCGACGAAAATGCAAAAA
TTCAGAAATTGATTTTACTTCATTTAAAAAGTCCAACTAAGTGAGGGGTATTTAGGGTACTTTAGGGGACATGTATATAC
TGATTTTTAAGTCAATTTACCTCAATTTTATCACTCAAACACAAAACCCCAATGATCTAAACCTAAAGTTCCTCCTTCTC
TCTACTCTCTCTCTTCTCAAGAACTCCATTGAAGAAGATTGGAGCTTCAAGAAGAAGACCAACTCTCCAAGGTTTCAATT
CGGATTTTCATGGTAAATTCGTCAATAAGGTATGGTTGCTTATCACTCTTGGGATTCCTTTCCCCAAGAGGCCCCTTCAA
GATGAATTTCAAAATCTTCAATTTCTAGGTTTCAATCCAAAAACGTAGGTCTTCTTTCTAAAGTAAAATTGATGTTATAA
ACTGACTTTTATTGATGTTATATGAACAATTATAGATGAATTTATGTTGTATTGGTGGTTTCTTGAAGAATTCCCCATGA
GACCCATGTTTCTTCTTTTTTTCCTAATTTTAACCCTAGTTTGTGTTGGATATTGATTGAAGGCTATGAATTGAATGTGA
TGTTATGTAATTCATGTGTGTATGATGATTCTACCCTATGTTATGTATAATTTCTATGAAATTAGGGTTGAGTCTTTGAA
TGAAGCCTTGAAGGCAATGAAGAGAATATGTCAATTGCTTATATTGATGTTGATTATGTTATTACTTCATGAATTACCTT
GTATTATGTATTGGTTATGAATTAATTGGTAATTGAAGTATGGATCAAGAAGGTATGAAGGTTGGTTCTTCTTTGAACTC
AAGTATCAAAGGTGAATTACTTAAATTGTAATGATGCTATACTAATGTGTTGTTGTGGTGTTGATGACTTAGTTTCCTCA
TCCTTAACCCTCTACAGTTGAATTAGCTATGAAGTATGTATGTATGTTATGGTATGATTGCTATATGATTGAAAGGTAGT
CCTCATGATTATAGTGTAATGAAAAGTGAAAGTTTACTCACTTATGAACACATATGAGCTATTATGGTAAGATGTCTACA
TAAGTGTCTAGTAAAGGCTAATGTGAACTTATGTGATGACTAAAGATGATTACAAAAGGGAATTAGATGCTTAGCACCGA
AAATGCATGAAAATGAGATGGGGGTCTCATGTTTAGTAAGTCCGGCTCCCCACATGGGTGTTCTCACGTTTAGCAAGTCC
GAATTACCCACGGTATGTGTTATCTCATGAGATGGAAACCCCCACGTTTATTAGTTAGGGTTTCTAGAAGCAATCTCCTT
GACCCTTAACTATGTGCCCACTTAAGACTCTAGCTTAGTGGATCCACCTAGATAGTTATGTACGAATGGTTACACCTTAG
GCAAGTGTTAACCCTCTCTTTTCGCTGTGGGAGTAGAACACAGAATTCCATGTATCTCTCATGGTCTATGTCAGTTATTG
CAATATTTCCCTAATGTAAAAGTAAATGAAGGTATGAAAGGTGTGAACTCTTAGTAGGGCTTTCTTAAGGGTTTCTACAT
AGTGTAAGGGAGGGTATAGGACTTCTCTTACACATTGCACTTGTGGGATCCTAAGAGATAGTTGTAGTAGTGTTCTCTTA
TGATTATGATGATTATGACTAATGTATGTTGAAGCTATGTTATGTATGATCATTATGAATATGGTAAGTTATGATGAAAT
ATGATCTTACGAATGTATGGATGAAGTAGGTTGGTTAATGTGATACTTGGCTTTGAATAGGGTTATGGGATTCTATTCTT
TGCATTGCACTAGTATTACTTGGGTTGTCTACAAGTTGGGATGATATTATGTTGGTTTGGACTATGATGATTACTTTGTG
TGCATATTGGATTTACTTGGTAAAAAGCATGTTTTGACTAAATTTCCTTTTATGCATGTTTCAATGGTTTTTATGCATAG
TAGCCATACTTAGTACGTGTGTTGTACTAACCCATATTTTCTCCCTTTTCCCCAAATATTTAGGTTCGGGCCATTGAGGA
TTCAAACTTACTTCTCAAGACACTTGGAGTTGCTTCCCCAAGTTGGTGAGTCCTCAAGTCCGAGGACAAGTCCCTATGAT
CTAGCTTCTATGTTTAGTTTTTTGCTTATGTTGAAAGACATTGCTGTACTTTCCTATTTCAAGACTTCTTATTGATGTAA
GGGCTAAGTCTCATTTTCGATACTTCTATGTCTAGATGGTACATTGTGACGAAGTTAGATTATGTTTTTCATATATGAAG
TGAAGTTGAGCTTCCAAAGTAAAAGTTTTAAATTTTCTGTGATTTTATTCTATGATGCATGTTATGATGAATGCTAAGGG
CTTGTATAAGACCTCTTCGAGGTAGAATACGCCGGTAACGACTAGGGGGTGTTCTCGGGTCGTTACATCCTCGATGATGG
GTACAATATGAACTACATCACTCCAGATGTGGTAGCCTACTTCGGACTACCTTGACTACAAAGGACTTATCCATACACCA
TGGAGGGATGTAAGGTTACCGAAGGGGTAAAAGTCTCTTTCACATGCGCCAAATACTATGAGGAGGTTTGGTGTGATATA
ATGCCAATGGCTTCTTGTCACCTAAGTTTGGGGGCCGATTGGTTCAATGAGCATAGGGTCCCAAATGAGCAGAATAGGTA
CAAGTGTGTTGTGGATCATTGGGGAACACATCTATTTCCTCCTCCTAAGGTGAAAAGTGAGAGACAAAAGATTGAGAGGA
GTAAGGGAAAGAAAGGTGGCAACCTTAGAGTGAAAAAATGAAAGGTTGAGAGGAGTGAAGTGAGAGGGTTTCCACAATCT
CAATCTAACATTTCTGTTCATCCTTCACTTGGTAAGGATTCTTATGTAGGTACAAGCGTAATGAATGGAGGAACATAAGT
TCCAGCCAAAGAGCCTACAGTCGAACGTGTGATGGATGCACTAATGGAATGTTCCAATATCCAAGGTAAAAAAGATCTTT
CTTGCGGGCGTCAAGGTACAATAGCTAATCTTAACACTTTTACCATTGCAAATGAACAAAGTGTGAATGTTAGCTTGTCT
TTATGTGAGCATATTGATTCTTTACCATGTGTTGATAATGCGCTTGTTGAGAATGTGGATATACTAGTTGATCCTATTAA
TGACCGAATTGATTCTTCTAGTAAGATCGATTTTCGTCCACCTAGTGTTGACACCTATGCTTTGAATGCTAGCTTATTAT
TTTGTATTGATTGTGTTGATCAACCTATTTGTAAAGGTAATTCACTGGTTGAGGGTCCTTGTACTGAGATTAAGGAACCT
CAAGTTGGTGGCACTAATGAGAATGTTGATCATCTGATTAGGAGTGACTCTTTGAGAATATCTATTCCGGAATATTCAAT
TGCTAGCTTTGCTCATAGAGATCATGTGCTTGAAAATGCTTCAAAAACTGAGTGTCTTTCTGATGGTGAACTTGCATGTT
TTAACTCTTTCCTAGTGGTGGATCATTCCCTCTTTAAGTACAATATCCAATTTGAAGATGATGAAATCACTCCTAGTGAT
GTACCTAGTGTGTGAATCTTGAGAGCAATATAGTTCTTGATAGCTATACTTGTGATAGTAACCCACTATGGTGTGAGGCT
TTCCCTCCCAAAGATGGAAATCTCTTCTTGGAAGATGAGAGTACTCTTGTGGGGAAGGAATGTGAAGAAGAGGAAGGTGG
TGTGTGTTTTTCCGTTACTTCTTCGTCTTGGTGTGTTTCACTCCTTGATAGTATGACCAATCTTTTGAGCCTATTGGTAG
TCATACACATGAAAACATCCTAGAGGAGGTTCATTTGTGAGTTACCTTTCTCTATTACCTGTTTACATATGATGAAGCTC
ATGCTGTCGAGTGGAGTATGATGTTGGAAAATGAGAGTGCCAGTCGAGCAAAAGGATAAGTACTTGGTCCAAGTCCATGG
ATCTCCTTTCCATTTGACCCCGGTAGTGAATTAAATTGTGGCACTTGTGTAGTGATGCTTGGTCAAGATGACAAGTATCA
TTTGGATGGATTTGTTGACACCTTTCCCTACGATGGAAAGTCCTTCTTGAGGGTTTACAATCCGATTGAGGAGCCTACAT
TGTGTATGGGGAAGGGTGGTTTCCTAAGCCCTTTTCTTTACTCATTCTTTGAGTATGATCTTGTTGATCGTACATTTTAT
GGGGGTAGGAGCTCTTTGTTGAGAGAAGGTGAAGTTTATTTTAAATTTGCCATGAAGTCTTTGTGTGTTCCTTCTTGTAA
AGTGATGTGTGCTAGGATCCTTGAATCTAGTTGTGATCTTACATATGAGAACACCTTAGATGTCCCTAGTGATCATGACA
CCTTCATCTATTATCTATTTGCATATGATGATACTCATATTTGTGTGGGTACCATATTTTATGTTAATAGTGGAATCAAT
GGGGCAAATGAGAGTCTTTTTGACTCGATGCTATATTTTTCCTTCCTATTTGACCTCGGTGTTGGTCTAAATTGTGATGG
GTATGGTAGTAACACCCTTTTTTCTTTCATATGATTTTTACTTGGTGTTATTACTCGATCCTATGTGCTTGAATGAGGTT
TGTTTGCCAAGTTGTGTGGGAAATACTATTGTATTTGACCCCACTCATGAATTGGGAATAACTACATTCTTGAAGTTAGC
TAGTGCATTGGATGGAATCTTAATTTGGGTTAACTTTGTTTATGCCCTTGAACTTAGTTTTGAGAATGTTTATGTGCTAC
TTGACATAAGAGAGGTCTTGTGCTTGTTTGAATGTGGAACTAATGACGGCTTACATATGAGGTTGTTTAAGTATATTGGT
TCCTACGCTCTACCCCTTTGTCAGTGTTTCTTACTTAGCCAAGTATCTATTGCTTTGATGGGTTACTAACCCTCGGTTGA
TATTTGTGATGCTTGGTTATATGTTCATTTTGTGCATCCTTGGCATGGTGATGAAATTGTTATTGCTAACGCTAACTCTC
ATGCCATGAGGATCTTGTTCTTGTTTGCTCCCCCTAAAGTTTTGCAAGGTATGGATTCGAGGATGAATCCTTTTCAATAA
GGGGAGAATGATGTAAAATAGATTACATCCATTCACGAACTTCAATGCTTTTATAGAGTGTTCACAAGGATGGAGACTGT
TTGGCATGTATGGATGCCAAGGAGGATGTTCCATGCCTTGCATGGGAACATATGCACCTTGAAGGAGCTCCAAATTGGGC
AACACCATGCTTGAATGATAACTTGGAGCGTAGGAGGCCTAACGAAGCGAGGAAGACCAAGTGAAGAATTTTCTCCATTT
GGCGAGCTGGAGAACACTTCGGCGACTTGCCAAAGCCCTTTGGCGAGGATTCCCAAGATCGCCAACTGCCCAAGGAGATA
CAAAGGGGAAAACTACTCACTAGGCGAGCTAAAGTCATTTGGCGCATCACCAAGTGGATTGGGTGATGGTTCCCAGACCG
CCCAAAGTTCCAGTAGCTTCCCAGCCAAGGCAAGAAGCAGAGTTGCTCGCTGAACCTATGGGCGCATCGCCGTGTCATTA
GGCGAGCCCGACTTGGCTCGCCTATTGATCCATTTCGGGTCACTTTTGGACCCATCTATGAAATAATGCCTAAAACTATA
AATAGGCCTTTTAGGGTAGAATATTTTGAACATTGATGAATGATAATTTTAACTCCTTGTGTGAGTGTTGAAAGCTTGGT
TAGCTTTTGTTGAACATTTTTTAGAAACGAGGGTTGCTTGGGATATCGATTCCCTTGAGGTCTTCGTAAGAGGTAAGTGC
TATTGTAGGATTAACGGATCGAGGTCATTGGGTTTAATATACCCTTTGATTACTTTTTGTTTCCTCTTTGTGTGTCTGTC
TATTTATCTTGATTAGGTGCTTGCTTAGGGATTGTAATTGGAGGTTTTAGGATTTAATACATCCGTTAGTTGCCAATTGT
TCCTCTTCTTGTATCTCTTCTTCTATCTTTCTTTTGTTTCCGCTGTTGTTTGTGATTCTTCTTGTGAGAATTACATCAAG
GGGTGCAGGGGCCACTGGAGGTGCCTGAGCTAGCACTGAATCTGTTTCAGGAGGGGTGGCAGCTGCGGGAACTCTGGTGG
GAGAGGATTGAGATCTAGCCTGGCGTCTACTCCTTCGATGAGTCAAAGGCTCCTTGTCTTCTGGTTCAGAAAATTCCACA
TGGGTTTCAATAGCTAGTCCTTTCCAAGTTATATGCTTCTTCCTTTTTCTTTTATCTCCCGGTGGGAGTTCTTCTCCTTT
CCTCTTTGGAGGTTTTGACCCACCATCGTTTATGGTTATGCCCTTTGCTTTCTTCTGACGTTGCGTGGTTAGATTTGTAA
GTACCATATCTGCAAAAGATCAGAACAAATTAGGAGAAAATCTATTGTAGACAGACTCGCCGATCCATTCAGCGAGTCGC
CGAACCTCATTGGCGAGCTAAGACAGGCTTGCCGAAGGGATTGGCTTAAAAATTATGGCAAGTCGGCGATAGGAAGGCCC
TTTGGCGAGCAAAGGTTTGTCCTTCGAAAGTTACAGTGCAACAAGGGTTTCAGGGGTGCAAAGAAAGAGCGATCAAGAGT
ACTTTTGGCGAGTTGCCAAGTGCTTTCGGCGACCATAGGCTTCTCATCGAAAGTTACAGACTCAAACCACAAATTTAGCA
CGAAATTAAAAGCGAGATGAATACATTTGGCGAAATGCCGAGTAATTCGGCGAGCTCGACCCAGCTCGCCGAACGGCCCA
ACGTGCCCATTTTCAATCCACCTTCTCGAATTCAACTCTGCAACCCCCGAAAACAAAATAAAAGCATGTACTAATGGAAT
TCAAACAAGACCCGTACTATCCATCACATCAGGATATTCAGATTTTTCTCGATTTTGCCAAATTTGGCCATTTGACGATA
TTTGCTCTAAAGAGTGGTGTTACTCGCTCTATCATTGAGTAGTTTTCGTCATTTAGCACAAACATGGGCTACTCAGACTT
CACCCAATCAATCTAAATAACACGCAACCACAACCCAATACAATTTCATTCATTTAAAAGCATAAAAATTACTAGCATTT
GACGATCAAAACAATACGGGAAAGATTTTCAAATTAAAATTGGCATTTAAGCATTCTAATTCTATCAGAGAGGCCCAACA
CACAACAACACGATACGATCATTGCAAATGAGTACAAAATTTTTGAATGTAAACTCGAGATTCAGAAACCAACCTTATAT
GCTGATTAAAACACGATTGAAAAGCTAGGCGGCAAAGAAATCTTAGTTTCGAGCACCAATCAACAACTAAATTACTAATG
GAATATAAAAATATTGAAGATAATACCTTGGTGTGAGTTTGTGAAGTTTAAAAGCGAGGGAAAGTGAAAGATTTCAAATT
CTAAGACTTTTGGCCATTATAAACCGTCCAGTTCGCGCCCATTCGGTGACATTAGTCGCACTTGCTGATCCACTCGGTGA
CACGCCAAGTGGTCATTTGGCTCGCCGAGTTTTATAGGACCTTCAGTCAAAGTGAGGGTCCAAACGACGGTCTTTATCGT
GAACGTTGAACAGGTCGGCGAGTCGCCAAATTGCTTCACGCCTCACCGAGTTTTACATACTCCTAGTTAGTCTTGTGTGG
ATTCAAATGGTGGGTCAAATCGGGCATGCCAAACTCTTCGACGATTCGCCGACTGACTAGTTTACTCACCAATCTGTATT
TTCCAAATACTTCCAACATTTAAACCCGCACCACTAACACACTATTATTTATAAAAGCAAACTAAAGCATTTAAAGGGTT
TTGGGTTGCCTCCCAAACAACGCCTTAGTTAACGTCGTGGCATGACGCATGTCCTCATTCACGTTCTGTTTTTGGGGTCG
ACCTTAGTACCACTAGGTGACCCTTCTTTCTTAGTTGGGTAGAGATGAGGCAACTCTTAAGTCATAAGGTTCTCAAGCAG
CTGAATAGATCTGGAGTGAGAGCCAACCATCTGATTTAACACTTCAATGCCCTCTTTCATCTCTTCCAGCACTCTATCTT
GTTCAATGACCTTTTGGAGAATGAGTAATAGAGTATCCTCGACACGTCTACTATCATTGTCCGTAGAGTTTTTCCGCTTA
TGAGGAGGTATGTACCTCCCTTGGCTTTTGCACTGGACCTCCACCTCTAATATTTTGGTGGCCAAATTGTTCAGCTGAGT
CACTAGTGTAGCCAACATGAGGTACACTTTGCCACAATCTTCATCAGCCATATAGCGTCAACACAAAGGAAACAAACTAC
AAATAAAGTTAGTAAACTACGACTATCAATAGCACAGTTCGTCTTAACCAAGAATTTTCACGTAAAACCACTCCTCGGCA
GTGGCGCCATTTTGATGTTTGCGAAATCAAGGCATAACTTCCAATGCAAGTGTTTACGATCGTACAATAGTAAAGTAACC
CAACTAAGGGTTGGGGTCGAGTCCTAAGAGAGAGGTTCTTGAAAATTAGTGGTTAAGCGTGAAAGTGCTAAAGCTAACCA
TAGCTAAGCACTTTATCGAATGAAGACATGACAAATTAAAGGGTTTGACACGAGTGTCAATTATCAATAGGAGGTTTGTA
AACAAGTTAAGAGAAAAATAAACAAAAATTAAGAGAGATACGAATATGGAGACGGGATTCTTGGGATGTGATAGGAATAC
GTGCTAAACTAGACTATTGGGCACATGCTTTTGATGGTAAATTCGTTGAATATTTGTGAATAGGCTAGACTATAGTGGGG
GTAAATTCTCACTCAAGCAACTTACCCCGAATCAACTCGGTTTCTCTCGAACACTGGGTTGCCTCTTTAAGCACAACCTC
CGCCTTAGCCCACTCACTCTCTCAAGCTGAGTGTGTGGGAGAAGGACTAGGGTTCACTCTCTCGAGCTGAACTTCATGTC
GACCCAATACCACCGACCATCAATTTAGTGGTCTTAGTTTTACGACCTCTCTCTCGAGCAAGCCAAAAACAAAAAAGGTG
AAATCATATTTGCAACTACAATTTCATTAAGTTCCACCACAACTACTAAATGAAATCACATTTACACAACAAATAATCCA
TCAACAAGAAAGACCCAACATATAATCTAACCCATATTCACAAAATCACACCCCAAGAATTAGGGTTTTAGCTAGACATG
TAAAAGAGATAAAATTTATACCAATCTCAGTTTCCATCAATGGGTATGCAAGATTAAGTCTTAAAACAAGTCAAGAGTGA
AGAATCCACAAGACCCAAGTCCAAAATCTTGGAGTTGAAACCCTTTGAATCTTCAAGTTCTTGAAAAACCCTCTCCAAAC
TTAGAGAGAATATTGTCTCTCAAAATTGTATTCTAAACTTAATACACAAAAACTGACTACTAAGAATAAAAACTAAACTA
GTATTTATAGTTTTTCAAAAGATGTTCTGCGAAGGAGCCATTCAGCGCAGTTAGTCAGGATCGCCGATACATTCGGTGAT
CCTCCCTTTGGTCTGTTTCATCACCTTTCAGCTCTTGCCTTCAACATTTTCACGTTCAGGATCATTGGGCAATATAGTAC
TGCTTCGCGGAACTGCTTGTTGACACGCCGACTGCTCCATTTCACCGCCGATTTGATCTTTTCCTTTAGGGATCAGCACA
CTGGAACAAAAGGCATTGTCCTTGCTTTCCCTTAAACTCCAAATACCTGAAACTTAAGGGTTTTCATCAGATATTGAGAC
AAAATATGAATTTGAGGACACTAAATCTATCAAAACATAACCCTAAATGAGTCCTATTTTAGGACTCATCAATAGACTGT
ATGAAGCTTCACGGTCCGTCTAGTGGGTTGTCAAGTTGCACCTGCCCGACAGGGCTTCACTAAAATGGGCATAAATATTT
ACTCGAACTTGAAATGAGAAAAACTTGGTGGAGTTGGAAATAGGACTCAAAGATCTTTAATTTGATAGGTCACGGGCCAC
CTAATTAATTTTGTGCTAATAGATATGATCGTTTGAAGTTGACCTAAAATTCAAAAATTGATGGGTGACTTGTACGCACC
CACGGACCGTACGAGTCACCACAGGCCATCTAGGCTCTCATCTAGGTGACCTTCACCTTGGAAGCCTTGGCCAGTCCTTC
ACGATTCCCAAGACAGGCCGTGGACCCCTAAATGGGCCATCTAAGGTACTGTGAAGGGTCCATGGTCCATTTTGGGTTTG
TGGACTTGCCCGTTTGCCCTTTTTAGCCATTTCTCGAAATCTGAGGTATTACATCAGGACTTCTCAAAAATCAACCAAGA
CCTCACCTAGGCTTAAAATCATCCCCCAAATCCAATGGAGCTATCAAAATTCTGATCCAAGCATCCGAACCTCAAATGTT
GACTAAAGTAAACCCGAAGGCTAAATTTTCACAACTTATTACTCAACGTTCGAAACCAACTTTCAAAAATCAATCATAAA
AGACTCGGGGTCAATATTAGGAAGGGAAAAAGGTAAATTCATGAAACTTCCAAAAAATCACAAATCTGGTCATTCCACCT
CAATTGTAATTTTGCAATTTAAATATCATCTAAGAACTATCTTTTTTGTAAATAAATAATTAAAAAATCAATGATGTACT
ATCAGTTTTCCTTTATAAAAATATAAAAATTAATCATAACGGTAACACCTCAGAAAAATATTGAGCTAAGAATCGAATTT
TTCTTCATTTTGAATTAGATTTTACCGATGAATTTAAGTTTTCTTTAGTGTAAAGGTCACTAGACTTAGCACCTTGAGTT
CCAAAATGAACTAAAGAGAAATTCATCCAACTCAGCCGTAAGTTTTTTTAAGTTTTGAGTCAACTTTGAAATGACCATAA
CTTTTAGCACATAATGAGTTAGGTTGCCCATGAGGTATTAAATGAAATATCTCTAAGTCTTCTTTCCAACGCCGCCTAGT
TTGCCAAAATCCGAGTTTGGATTAGGGATATATTCCCGCTTGAGTTCAGCCTTTCTAGTTAAGGAAATTTACGTGAATGA
ATGACAGGTATTTTGGTCTTTTCCTTACCCCACTAGCCTAGATCATTTTTGTTAACCTTTTAAGGGGCTAAACTGATTGG
AATCAATTTTAGTTATTCCTAAACGCGCTTAGGGTTTTTGAGAGGAGTTCAAGAGGAGAAAAAGGGAGAAAAGCTTCAAG
CATTCAAGGTTCTTGCGATCTTCGAGGGATTTCACAAAGGATTTGACCCTTAAGAGGTATGTAAGTTTAGATAGTATTGG
GTTCGTTCACCCACATGCCAATCATGAGTTTCCAGTTTCCAATTCATCCATGAGATTGACTATATTGAGGTTCTTGCTGA
AATTCTTGAGGTGTTGTTCTTCATTCTTGAATTATGATGGTTGGTTGAGTTTTTGAGGCGAGTATCTTGTTAATTAGCAT
TGTTCTTGAGAGCTTTTGAGTAGATTTTCATGTAATTAAGTTGGGTAAATGAATTTAAGAGAGTTTGGAAAAAACCATTC
GATTTTAGGTGAATTAGGGCAAAAAATCGTAGAAGAAAATTCATCAGATTTTCTGGGCAGGGGGCTGCCGCGCCGCGCCA
ACAGTGCACCAAAAATTGGGTTCTGAAGTTTAGGGGCTGGCACTTCACGCTACTCAATGCGCAGGGTCACCTGCGCCATC
CTTTTTTCGTCGTGAATCATTACTCTAGAATTCATAATTCAAATTCAAGATAGAGTTAAGAGTAGAGTTCAAGAAAGTCT
TTGAGTTAAATTGTAAATCACTTGAGATCAACTATCGATTTGAGCTAAGTTTTAAGGAAGTAAGTATGCGAATGAGAAGA
GTTGTACCCATGGGTCTATATTTTCATTGAGACCCTTGAGTCATGTTGTTCATGTCCATAATTCCGCATGAACTCTATAA
ATTGAAGGTTATTGAGAGGAGTAGTATCTTCGAGTTCTAAGTTCTTGAGTATTGAGATTCCTAATCCTTTTCAGATTATA
TTCCTAATTATGGGGCTACCATATGTTATACATGAAGGTCCTTGGTGTAAGTTGTTCATGCCCATAATTCCGCATGAACA
CTATGATTCGAGCATTCTTGAGATTTTGAGTATCATTGTCCTTGAGTTGTTGAGTTTCGAGTATTAAGTTCTATATATGG
TTATTGAAAACCTTGAATTTAGTCGTTCACATCTATAATTTGGCATGAGCCATATTTTGAGAAGTATTTTACAATTATTT
ATAATGTGTTTTAAGACTTGGTTAAATGAGGATGAGGATGAAGAGAGTCGAGTTTCATTTTTTTTATTGAAAATGAATAT
ATGGGAACTAAGTATTCCCAAGAGTAAATATCTTTACATTTAAAATAAGAGGAAACCTTGATTTCCAAATGAGTTTATGA
GGAGGTTTGAGCTGTATCTCTTATAATAGAATGTTTTGAGTAATAATCTCAAAGTTGAGGATGAATAAATGTTTTTAAAC
ATATGAGCATGAGTTATATTATTGGGAGTAGTATTGAGCACCAATATTGGGATGAGTTCAGACAACTCAAAGTCCTCATA
AACCATGTATGCCAACATGGGTAAAGGGCCATACTTTTTAGATGATTCTTTATTTATTTTAAAGAATAGACTAATGGATC
CACTTAGTTGAGGATTTCTTATACTCCAGCAAGGTATAGGATAATTCTGGCAGCGTGGTCGAGATGTTGTATCATCACAT
AGCTCATAGTGATGGTTGCTAGTTAGAGAATCTCCCAAATAAGAGTTATTATTATATTTTTGCATACAATTGAGTTATTA
TCTAATGTTTTAAAATCTTTCCATATATTGCATTTTTTATCGTTGCTTTATCCTTGAGTATCTACAGTTCAGTTTATTGA
GTTGAGTACCTTTGAGTTGTGTATCTTGAGCCGAGTATCTTCGAGTTGAGTATCTTACCTTTGAGTTGAGTATCTTATCC
TTGAGTTGAGTATCCTATCATTGAGTGGAGTTTTAGTTGAGTTGAGTGAGTTTGAGAAGAAGTAAGTATGTTACTTTTCT
ATCAGTTCAAGCTTATGTTTATGCTTTAGAATTCCCTTACATGCTCGTACATTCCATGTACAAATGCTATTTGACCTGCA
TTTTTTATGATCTAGATATAGGTATTCAGAGTCGTCAACAGGTGCTCCGTTGAGACCACTTGCAGTTCCAGTTAGCTTTG
GTGAGCCTTCTTGCTTTCGGAAGGTTCCACTTTTATTTTCAGTTTGTTAGGATGTCGAGGGTCGAGTCCCAATAATCCTT
CTATAATAGTGGAGGCTTCATAGATAGTTTAAAAGTGGAGGAGTCTATCATTATTCCCGTTGTTGTTGTAATGTTTTTGA
GTTCATGAGGCAGTTAAGTAATATTTGTTAAATAATTTTTCAGAGAATTATTGGAGTTGAGTTTAAATTAAGTTATTTTG
CATCATGAATTTTCATTTTTCTTGAGTAAGTCTTTCGTTGAGTAATAAGCTAGGCCAAAGGTTCGCTTGGGAACTAACAA
TGGTTTTCGAGTGCCAGTTACGTCCAGGGTGTAGGCTTGAGGCGTGACAAACTTTGTATCAGAGCACATAGTTTAAGTGT
CCTAGGGTGTCTATGAAGCCGTGTCACTAGGGTCTTGTTTATCGTTGTGAGGGCCCTACTTTTATAAATGAGAGACTACA
AGCATTTAAGAAAGTGTCCCTTCTTTCGTACTCTAAATTGTGCAATGGAATTGTGTCATAAGGAATTTATTTAAACTTGT
GGATTCTCATATCTATTCGACTACCCCTCCTACTAGAGGTGGTTGAAAAGCAAAGTCAGTTTTTTATCGATGAGTTGCTT
TGAGCAAAAATCTTGAGGAAGTCATGAGACTGTAGAGGGGCTTATTGAGAGAAGCCTATGAGTGAGTTTAACTATTGAGG
TTTGAAGGGAGGCACTCATATTCATGTGAATCATGCGTTTGAGCTTAAAGAGAGATGTACTCTTTTATCTAAACTTTATT
CAGGTGAGACCGATATGGGAGAATGTGTTTTAGAGCTTGGGTAATAATTTCACCCTAATAGATAGTATGAATGACGAGAT
TATGAGCAGCAATAGTAAATAGTGCCCTTGTGTTAGGAAAAAACATGCATAGATGTAGGAATCTATGAAAGGGAGATAGT
GATGGGGAATATTATGTTATTGCAATCATGCACCAGTCAGTTATAAGTGATGAGTTCCTTTATGAGTAGATTAAGGAATA
ATAATGTTGTAGAGAGTTCTTGATAGGAGGAAAAGGAATATTTACTAGTCAGGAGGAGATATAGTATACTTTTAACCAGA
ATAAAGTTGATGTCGATGTGCCATAGTGTTAGAGAAGACTAAATATATGTGTGGAATCAGAGAGATAAGTATTCATGAGG
TGATGGACCTAAGCTAGGCTTATGAATTTTGAAGGGGGAACCCCATAGTATTCAGAAGATGATAGAACTATTTGAGAGGT
AATGCACAGTAAGTGAGTAAATAGTACTTAAGTTGTGAAATAGAAGGTGAAGGTAATCTGTAGGTAGGTAGACAGAGTGC
TAAAGATTTTCTACTTGTCATGAGATCTTAGTGGGTGAGTGTTTCTCAACTTTTTTGGTAGTCGCAAGTAGTATAAGGTA
TGAGCAATCATATTGATATCTGTGTTTAGTACTAGACACTAAGTTTGAAATTGAGATGAGTGTCGTGATCAAAAGATGGC
AACATGAGGGGGATGGTGTTAGTTTTGAGATCTGATCGAGTAGGTTTGACCTGAAATATGAGAGGAGAGCAAAGTGGTAC
CTTGCAATGAAAATGTGGTATTATGACCCATAGAGGAGAGAAGTGAAGGTAGAGCAGTAAGAGGTATGCCTGAGATGGTA
TGTGGCCAGACGAGGCCCCAATTGAGGTTATGATTTTCTTGTGTGCCTAGATTGTATAATTGTGCTGCCAATATGGGATA
GGCTGGTGCAAATGTACTTTTGATAAGGAGTTAGATGAAGCAGCCTTAGGAGCCAATGAGAAGAGGTCAAGAGAAACATC
TTAGAAAGAGGTCTTAGTACCTGCTTATAGAAATTTCGATAGTCATGAGATAAAATTTTCCCGAGTGTTAGAGTAAAAGG
GGATGTAGACCAATTTGGAGATGATGGAATAGGTCCATAATTTTTAAGTGTCAGATTTAGACCTAAGGGGGAGATGATAA
GATGATAAATCAAGGCAAGTGTTGAGAATACTATAGTAATGACTTCAAAAGAATATGTGAGATATATTTTCAAAAGTCCT
TTTAGTAATGGAGTGATGTTAGAAGGAGAAGGTTAATGACCTTATCATGAAAATGATGGTGTGATAATTCCATCTAAGGT
TATAAATGAGGAGGAAGATGAGGATGAGGTTTTACTATGATGAATAGTTAAATGAGAGCCCTTAGTTGGTTCCGAGTAGT
AATGCAACAAATTCTACTTGGTATGGCAGAGATGATGAGAACTTCTTAAGGAGCTGGTTAGTAGGAGTCAGTGGAATTGT
TAGAGTACTAAGCTTGAATGTGGTGTTGTTAAACATTAGGTGGTTCTTGATATGATCCAATGTTAATTAAATGTGGTGGT
AAAGAGTAATATGATGATATTTTCTATAGAGAGGTATAGAACCCGAACCTAAGGATTTTGGTTAAGCTTGAACATAGTAA
GAGCATACCATTAGACTCAGACCTTGGTAAGAGTAGTCATGTACCCTTGTGAGCGCTATGAGTTGCAGCAAATGAGGTAT
GGTAATAAGGAAAGAAGAGCATAGTTGAGGAGTGTTGCTAAGCTTAACAGCTAGCAGTCACATTACCCCGGGAAAGGTAT
TCCTATTCTTACTGTAATAGGGAAAGAAGATCATAGTTGAGGAGTGTTGCTAAGCTTAGCAACTAGCAGTCACATTAAAG
GTATTCCTATTCTTACTTCATGCCCAGACTTCATTTGTTTCAGATAAGGTAACTTCAGAGATAGTGTGACTATGTTCACA
ACATCATTGTTCTTGACTTAGGTGCTATATGAAGTCCCAACTCTTGATATGAATGAGTTGAGGCTATGTTAGTAGTAAAT
TTCATGATTAAGAAGAGATAGTAAGAGTAACCCCGTTCTATACCCAGTCCAGCTGCCATTTGAGGATGAATGATACCAAT
GGGGAGATAAGGTAACACCCCAGAATTTTTTTGATCTAAGACTCAAACCATTCTTTGTTGTTAGTAAGATTTTAACGAGG
AAATTAAATTTTTTGAAGTGTTAAGGTCACTAGATGTAGCACCTTGAGTTCCAAAAAGAACTAAAGAGAAATTCATCCAA
GTCATCCATAAGTTTTTTTAAGTTTTGAGTTAACATAAAATGATCATAACTTTTAGCACATAGTGAGTTAGGTGCCCCAT
GAGGTATCAAATGAAAAATCTCTGAGTCCTCTTTCCAACGTCGCCTAGTTTGCTAAAATCCAAGTTTGGATGAGGGAGAT
ATGCCTACTTGGGTTCAGCCTATCCAATTAAGGAAATTTACCCAAATTAATGAGGGGTATTTTGGTCTTTTCATTACTCC
ACTAGCCTAGTTCTTTTTTTTAACCTTTTAGGGATCTATACTGATTGTAACCAGTTTTAGTTATTCTTAAACACACTTAA
GTTTTTTGAAAGGAGTTCAAGAGGAGAAAAATGAAGAAAAGCTTCAAGCGTTCAAGTTTCTTGCGATCTTTGAGCGATTT
CACCAAGGATTTGATCCTTAAGAGGTATAAGTTTTCATAGTGTTGGGTTCGTTCACCCACACACCAATCATGAGTTTTCA
CTTTCAAATTCATCCATGGGATTGAGTATATTGAGGTTCTTGATGAAATTCTTGAGGTGTTGTTCTTCATTCTTGTATTA
TGATTGTTGGTTGAGTTATTGAGGCGAGTATGTTTTTAATGAGCATTGTTCTTGAGTGTATTTTCATGTAATTAAGTTGG
GTAAATGAATGTAAGAGAGTTTGGAAGAAACCATTTGATTCTAGGTGATTTAGGGCAAAAAATTAAAGAAGAAAATTTGT
CAGATTTTCTGGGCAGGGGGCATGCTCCAGCAGTGCGCCAGAAAATGGTTTCTAAAGTTTAGGGGCTGGTGCTCCGGGCC
ACTCAGTGCACCAGGGTCGCCTGCCCCGTCCTTTTTCCGTCGTTCGTCCCGTCTGAGTTCTTTTAAAGTGTACCTTCACT
CCCATCCTGATTTTACTATTCTAAATCACATCTAATCATCAATAGATCCTATATATCATGAATCATAACTCTTGAATCCA
TAATTCAAATTCAAGAAAGAGTTAAGAGTAGATTTCAAGAAAGTCCTTCAGTTAAATTGTGAATCCCTTGAGATGAACTA
TCAATTTAAGCTAAGTTTTGAGGAAGTAAGTATGAGAATGAGAAGAGTTGTACCCATGAGTTCTATATTTTCATTGAGAC
CCTTAAGTCGAGTATTTCATGTCCATAATTTCGTATGAACTCTATGAAATGAAGGTTATTGAGAAGAGTAGTATCATCGA
GTTCTAAGGTCTTGAGTATTGAGATTCTAATCCCTTTAAGATTATATTCCTAATTATGGGACTACCATATGTTATACATG
AAGGTCCTTGGTTTGAGTTGTTCATCCCCATAATTTCGCATGGACTCTATGAGTCAAGCATTCTTGAGATTTTGAGTATG
ATTGAGTCCTTGAGTTCTGGAGTTGTTGAGTTCCGAGTATTAAGTTCTATATATGGTTATTGAAAACCTTGGATTGAGTC
GTTCACGTCCATAATTCGGAATGAACCCTGTTTTGTGAAGTCTTTTACAATTATTGATAATTTATTTTAAGACTTGAGTA
AATGAGGATGAGGATGAGGAGAGTTGAGTTTTTTAAAAATGAATATATGGGAACTAAGTATTCCCAAGAGTAAATATATT
TTCATTTAAACTGAGAGGAAACCTTGATTTCCAAATGAGTTTATGAGGAGTTTAGAGCACTGTCTCTTTTAAGAGAATCT
TTTGAGTAATAATACAAAGTTTAGGATGATGAAATGTTTTTAAACATATGAGCATGAGTTATATTATTGGGAGTAGTATT
GAACACCGATATGGGGACGAGTTCAGACTACTCAAAGTCCTCATAAACCATGTATTATAATCCGGCAAGGTTTAAGACAG
TTCTGGCAGCGTGGTCAAGATGCTGTATCATCACATAGCTCATAGTGATGGTTGCCGGTTAGAGAATCTTGCAAATAAGA
GTTATTATTGTATTTTTGCATACAATTGAGTTATTATCTACTGCTTTACAAGCTTTCCATATATTGCATCTTTTATAGTT
GTTTTATCCTTGAGTATCTTGAGTTGAGTATCTTGATGTAACACCCCGTATTTGAGAAAGGGCAAAGTAACTATTTTCAG
GAGTTGCAGGTGCCATCCTAAAGAGACCACCCACGGCCTGTGGATGGGACCATGGACTATAGGTGTGGTTTATGGTTGGT
CACCCCAATACTTCCCAGAAAACCAAGAACCACATCCGGACCAATAGACTGTCATTGGGTCCACGGTCCGTGGTTGAGGA
TATGTGGATCAGGACCCCTAGATCATCATTTTTGAATATAATGACGGACCGACAAGACGGCTCTTCGGTAAGACGACGGT
CCGTTGGTTGAGGTCCATGGGTCGTGGGGTCGGCAATTATTTTAAGGGTAGTTGGGTGTTTTCCTAATGGTGTAATCCCT
ATACTAGGTCGTTTTACATATATATAAGACCCATATATAAGTATTTTAACCCCCAAATCTCCCCCATAGAAATCATTCTC
TAAATTTCATAAAAGAAGAACAAGACTCCTCTCCAAATATTTCTCTCTCTAGAAACTTGAAGAAGAAGAAGGGGTCAACC
TAGGGTTTCAAGGCAAGCCTCCATTTTTACCATTGAAGATAAGCATTTGGATTTGAGGTATGATAGTTTTATCCATGGGT
TCCTTCCATACACGGAGTTTCCAAATTCTCCTATTTTCAAAGTTACAAATCCCCAATTGAGTTAGGGTTTTCTTCAATTG
CCACGGGTTCTCTTCATTATTGATTTAAATTATTGAATTTTGATCTCTTATGCATGAATTGATGAAATACTACGATTTTA
TGATGATTCCCAATGAGCCCATGAAATCCCCATGTTTTTTAAATTATGATCCTATGATGTGGGTTTTTGATTATGAAAGA
AGAGTTTTATGAAATCAAGCATGAAGTGATAGAATCATATGAATTTATGATGAAAGCCATATCTATTCCTTGTTTTCTAG
ATGTGGTGATTGAAAGTAGGTTTTGAACTTTGTAAGGTGAATTATGGAATTATGCATAGTCTTATGAAATATATGTAAAT
GTTTTAAGGATGCTTTGAGAGTAAATCATCAATGATGATGTTGTTGTTGTGTTGCTGAAAGGATTTTCTCATAACATGAA
AGTATGATTGAGAAAGGTTTTCTCACATAGTAAGGATTCTTAGGTTGAAAGGTCTTCTCACCTAATTGAATCAAAGATAA
AGATTTATCATAATGAAACCTAGCTTGGATTTGATACTTAATTGTACCTTTCCATGGATTACTTATGACTTAACTTGGAT
TGGAAAGATGACATGCCCTTCCATGGAAAATGAGAATAAGTAATAAATGACTATTCCGTGGGATTTATGCCTAGCACCGA
GAGGATATTGAGATGGAATCCCTCCCGTTGGTAGAGATTGCGTTTTTAGTAGCAATCTTCTTATCCCTTACCTATGTGCC
CCCATAGGATGATTGTCTAGATAGACATTATCTAGTGGATTCACTTAAGCTAGAAGTTCATGGTCTTTCCCTCAGCAAGT
AGAAAAACCCTTTTCGGTCTGGGAGACACCAGGGGATAATGTTATAGCTCACATGGTCTCTATGTCGGTTAAGGCTACTT
CCCACAATAATAATGAACTAAGGTTACTTCAAGAAGTATCTCATATGTGTTCAAAGGTTTTAAAGATGTTAGTTTGCATC
GACCATGTTTTATGACTGATGTTTTCTAACCTTCTTAGATCATGTTTTAGCTTGGTCAATTGCATGTTATGAAATGTCCC
ATTTTAGCATGATTTAAATATTTTAACATAGCTATCATACTTGGTGGTACATTGTTTTGTACTAACGCATTCTCTTGCCT
ACATTTTCCCCAAATGTAGGGTCTGACAGTCAGGGTCCTCAGTTTTGTGGCTAGTGGTTGATATTAAGATTTTCAAGATT
GGTGAGTCCTCTTGCTTCGAGGACATATTCTTATTGTTCTTTGTTTCCTTCTTATTTTCAGTTTTGAACTTGATGTATGG
GCTAGGCCCAATTTCATTCTATTGTATTAGATGGCTATTGAGACAAGTGTTTTAGACTACCGCTTTCTTTTATAAATTTT
TTTGGACTTGCAATGTTGTCTTTAATTCCATTGTTCTATTTCTTATGTTATGAATGCTAAGTGGCTTGTATGGGGTCTCT
CGAGGTCCTATACGCCATGTTACATCTAGGGTGTACCCCCGGGTCATGACAAACTTGGTAATTAGAGAACAAGGTTTAGA
ATGGTCCTAGGATATATCATAAGCCACGTCTAGTAGAGTCGTGTTCATAAGTGTGAAGCGCGCCACATATATGAATGAGA
GACTACAAGATGTTTAGGAAAATCCACTCCTTTCATTACTCTAAAGTTGTACGATAGAGTTTAACTCTATAAGGTCTCTC
TCCTAATCCTTATCTGATGCTTTACAGGACATGGCTACTCGAAGAACTTATGCTAGAAGGAATATGAGGGAGAATGCAAA
ACAAGAAGCTCCTCCCCAAGCTCCTCAAGATCTGGTTGATCCTTTGGCCAAACAAGTGACAATTGTGGATTTTTAGCTGC
TTTTCAAGTATTGGCTCAAGCTATGACAGCCCAAGCCAATAGGGAGGTTGTGGTTCACGTGAACCCAAATGTGGGTACGA
CGGCATCTAGAGTGGGGGCTTCACTAGGATGAATCCTCTAGAATTTCATGGTTCTAAGGTTGAGGAAGATCCTCAAGAGT
TCATCAATGAGGTTTACAAGGTGTTGATCATCATGGGAGTAAAGCCATTGGAAAATGCGGAGTTGGCCACTTATCAACTT
AAATGTGCTGCTCAAATTTGGTACAACCAATGGAAAGAAGGGAGACCGGAAGATGCGGGTCCTCTTGATTGAGTGAAGTT
TAAGGCTGCTTTCCTTGATAGGTTCTTTCCCCTTGAAATGAGGGAAGCAAAAGTTCTTGATTTCATCAACCTTCGTCAAG
GGAGTATGAGTGTGAAGGAATATGCTTTGAAGTTCACACAACTATCTAAATATGCTCCAACAATGGTTGCCGATTATAGG
GCAAGGATGCGTAAGTTCATTTTGGGTGTGTCTGAAATGGTGGTTAAAGATTTCTGTACTTCCATGCTCATTAATGACAT
AGAAATTTCTCATCTCATGGTTCATGCTCAACAGATTGAAGAGGAGAAACTTAAGGAAAAGTCTATAGAGACAAAGAGGG
CTAATTTTAGTGATAGTAATTTCTCTCATACGAGGTCCGATGGACATGGTCGTCCTAGATTTCGAAAAAGATTTTTCGGT
CAAGGTTCCTCCAATGCCCCTCCTATGTTCAACAAAGATAGGGTGTCTAACCCTAAGCCTCAAAGAAAGAATGATAGTGG
ATCTTCATTGCCTATGTCTACTTGTGTTAGGTGTGGAAAAAAGCATGAGGGTAAGTGTCTAGCCGGCACGGATGGTTGCT
TCAGTTGTGGTAAAGTGGTCATAAGATGAGGGATTTCCCAATTCTTACGGCTAAAGGAAGAGAGGGAAAGCAAGCTCCTC
CTAGTGGTTCAGGTTCTAATGCTCTTAAGCAAAACCAATTTTATGCACTTCAGACTCGTGGTGAATAAGAGGGTTCTCCT
GATATAGTTATCGGTATGTTGAAAGTCTTCCAACTTGATATTTATGCTTTACTTGATCCCAGTTCTACCTTGTTTTTTGT
GACGCCATATGTGGCTATGAGGTTTGATATTCTTTCGGATGAGTTGTTAAAACCCTTTTCTGTCTCTACTCCTGTTGGTG
ATTCTGTTGTGGATAAGAGGGTCTATAAAAAATGTCTCATTTCCTTGTCCCATAGAGTTACTCTTATTGATTTGGTAGAG
CTTGATATGCTATATTTTGATGTTATCCTTCGTATGGATAAGCTGCACTCTTGTTATGCTTCTATTGATTGTAGAACCTG
TGTAGTTAAGTTTTAGCTTCCGAAGGAGTCTATCCTAGAGTGGAAGGGGGGGGGGGGGGATTCTATGCCTAAGGGTCAGT
TTGTCTCTTTTCTCAAAGCTAGAAAGATGATTTCTAAGGGTTGCATTTGTTGCCAGCACTTTCCCGGGCCGAGCCGAAAT
TTTTTATTAGAAAGGGCAAGCAAAGCCCAAAGGCTGCTATCCCAAAGGAAGGGCAGAACAATTTTTCCATCTAGTTAGGG
TGATGAATGTAAATTCTGAATCCCCCACTCTTGAGTTGATCCCCATTGTGAATGAGTTTTCGGAAGTGTTCCCAAATGAT
TTACCCGGTATTTCTCCCAAAAGGGAAATAGACGTTGGTATTGACCTTCTCCCAGACACGCAACCTATTTCTATTCCTCC
TTACCGAATGGCTCCGGCAGAACTAAAGGAGTTGAAAGAACAATTGAAGGTTTTGTTGGATAAGGGTATCATCTAACCGT
GTATCTCTCCATGAGGTGCTCCACTTCTATTTGTTATGAAGAAAGATGGTTCTATTTGTATGTGTATTGACTATCGTGAG
TTGAACAAGGTGACCATTAAAATCAAGTATCCTCTTCCAATGATAGATGATTTGTTTGACCAACTTCAAGGAGCAAGTTA
CTTCTCTAAACACGATCTTCGGTCGGGTTATAACCAATTGAGGGTGAAAGAAGATGATATTTTGAAGATGGATTTTTGAA
CTCGGTATGGTGATTATTTATTTTTGGTAATGTCGTTTGGGTTGACTAATGCTCCGGTGGCATTTATGGATTTGATGAAA
AGGGTGTTTAGGCAATACCTTGATATGTTTGTGATTGTGTTCATTGATGATATATTGATTTATTCGAGAAGCGAGGATGA
TCACATCAATCATTTGAGGATTGTATTGCAAATACTTAAGGAATAACAACTCTTTGCAAATTTTAGCAAATGTGAGTTTT
GGCTAAGGTCTGTAGCTTTTCTTGGCCATATTGTTTCAAGTAAGGGTATTGAGGTAGATCCTAAGAAGACGGATGCGGTC
AAGAGTTAGCCAAGACCTTTATCTCCGTCGGATATTAGAAGTTTTTTAGGTTTAGGTGGTTATTACAAAAGGTTTGTTGA
GGGATTTTCATCGATTGCTTCTCCATTGACAACTTTGACTCAAAAGAAGGCGAAGTTCACATGGTCTGAAGCATGTGAGA
AGAGTTTTCAAGAATTGAAGGATAGACTTACTTCCGCTCCAGTGTTGACTTTACCGGACGAGACTAATGGTTTTGTGGTT
TATTGTGATGCCTCTAGAATTGAGCTAGGATGTGTGCTTATGCAAAATGGGAAATTTATTGCTTATGCCTCAAGGTAACT
TTAGATTCATGAGAAGAGTTATCCTATCCATGACCTTGAACTAGCGGCGGTTGTTTTTGCCTTGAAGATATACAGGCATT
ATTTTTATGGTGCGCATGTAGATGTGTTTACCGACCATAAAAGTTTGCAATATGGTTTTTACCAAGAGGATCTAAATATT
CGCCAAAGTAGGTGACTTGAGTTATTGAAATATTACGATATGAGTGTTCTCTATCACCATGGTAAAGTGAATGTGGTGGA
AGATGCTCTTAGTCGGTTATCTATGGGTAGTTTTACTCATATTGAGGATGATAGAAAAGAGTTGGTTCGAGATGTTCATA
GATAGGCCAGATTGGGTGTTCAATTAATAGAATCTACCAAGGGTGGTATTATGGTTCACAATGGTTCAGAATCATCTTTT
GTGGTGGATACGAAAGCCAAGCAATGTCTTGATCTGACCTTAGTTGAGTTGAAAAAAATGGTGCTTAAGAAATTCGTTGA
GGCGAACCCAAGGAGGAGCTGGTGTGCTTAGATATCAAGGTTGTTTGTGTGTTCCTAATGTTGATGACTTGAGGGAACAT
ATCTTTTTAGAATCCCATAGTTCTCAGTATTCTATTCACTCGAGAGTCACCAAGATGTACCGTGACTTGCGGGAGATCTG
TTGGTGGAATGGGATGAAGAAGGAAATTTTGGAATTTGTGGCTAAATGTTCTAATTGTCAACAAGTGAAAGTTGAGCATA
AAAAACCAGGAGGTTTGTCCTAAGACATTAGTATTCCTACGGAAGTGGGAAGATTTGAATTAGGATTTCATAGGAGGGTT
GCCACGTACTCGGTGACAACATGACTCGATTTGGGTTATAGTAGATCGGATGATGAAATCGGCTCATTTTATTCCTGTTA
AGGTTTCTTATTCGACGGGGGATTATGCTTAGTTGTATTTGAGAGAAATGGTAAGGTTGTATGGAGTGCCCTTGTCCATT
ATTTCTGATCGTGGTACCCAATTCACTTCTCAATTTTGGAAGTCTTTCCAAAAGGGTCTTGGTACTCGTGTTAAGCCTAG
TACGACCTTTCATCCCCAAATCGATGGGAAGCGAAGAGTACTATCCAAACTTTGGAAGACATGTTGAGAGATTATGCGAT
TGATTTTAAGGGTAATTGGGATGACTATTTGCCATTGATTGAGTTTTCCTATAACAATAGCTATCACTCGAGTATTGATA
TGGCTCCATTTGAAACGTTGTATGGTAGGTGGTGTAGATCACCTATAGGTTGGTTTGAGGTAGGTGAGGTTGCCCTAATA
GGTCCCCAGTTGGTATATGAGGCTATAGAGAAGTTTCGACTTATTAAGGAAAGGTTGAAAACGGCTCAAAGTTGACAAAA
GTCATATGCCGATGTTAGAAGAAGAGATCTTGAGTTTGATGTTCATGATTGGGCTTACTTGAAAATTTCACACGTGCAGG
GTGTAGTGAGATTTGGTAAAAAAGGGAAGCTTAGTCCCTGTTATGTAGGCCCATATCAGATTTTGAGACGTGTTGGTAAT
GTTGCTTATGAACTAGATTTTCCTAATGAGTTGGCATCGGTGCATCCGGTTTTCCATGTCTCTATGTTGAAGAAATGTAT
TAGAGATCCGACATCAATAGTTCCCTTAGAAGGGTTGGGATTTAGGGAGAATCTCTCATATGAAGTAATTTCGATTGAGA
TTTTGAACAGGCAAGTTAAGAAATTGAGTAACAAAGAAGTTGCTTCCGTGAAAGTGTTATGGAGGAATCATTTAGCTGAG
GGTGCTACTTGGGAGGCCGAGGCTGATATGATGTCTCGATATCCTAATTTCTTTCCTTCTACTCCTACTCTAGCTTGAGG
TGATGAGTTCCTCATGGTTTGTTCTTTGTTTTGGAGTCATGTGTCTTAAATGCTTCCATGATTTCCTTACTATGCATGAT
TCATGAAAATCTTAAGTTTTGAGAAAATGAGTCAATTTGATTGATTTCTACATGTTTATGTGCATTTGAGTATGAGTTGC
ATATAGACTTCATGAAATGATGATGAGAGCATGCTTTAGCTTGGAGTTGATATTTTCTTCCTCGGATATGTGCATTATGA
GAATTGCATTCATGTTGGGCTGCTAGTTCTTGTCTTACTTATGATGTTTTGAGTATGTCCTAGTTTGGAGCCAAGATTCC
TTCTTGGTTGTGTAAATTTCATGAAGTTGCATGCGTGATGGGTTGCTAGTCTAGAGTCCTTTTTTCTCTAGTGATGTCTA
GAATATCATTCGAGGACGAATGATCCCTAGGGGTAGATAATGTAACACCCCGGATTTGAGAAAGGGCTAAGTAACTATTT
CAGGAGTTGTAGGTGCCAACCGACAGAGGCCACCCACGGCCCGTGGATGGGACCACGGACCGTAGGTGTGGTCCGTGGTT
GGTCACCCCAACACTTCCTGTTGGTCGATTACAACACCAAGACCATGAGGGCATTGTATATCCAAGTCTTGTCAGAATGT
CATCCAAAGAAAGGAAGTTAGCAATGCCACACTCTCCATGAGAAGAAAGATAACTTGATTGGCAACCATAACGCTCTAAC
GCACGTCGTTATGGCGCTTTGGAACACTGCCGATCGCCACCTCTTGCAAGCAACCGTCGGTCACAAATGGGAATAATCAT
ACGCTATCATAGGCGCTTCGAATTTCTTTGGAGATTCTCAATGAAGCATGCGCTGAAATCCACCTAGCTACTTACTACTC
TACTTAACTGAAAATAAAAAACGAAATGGAATTCAAATTGGTCGAGAAAAAGAACTGCGCTAGTCGGAATTTGGGGAAAC
ATAGAGAGCTCTCTAGGCTCTCCTGATCAAATTGAGAGTTCGCTTTGCCAGTCCATGAATATGCCGCACCCAGCAATTCG
AGGAGTTGGCCAGATAAGGGTCGAAGCCCTGCCTCGAAAAAGTCAGGACTTTTGGGCAGATTCCACAATCCGACCCATCT
CTTTCTGCCGATTCCCCGGGTTGTCGAAATCTCTGGTTCGATCAGGACCAGGAGACCCATTCATTCGTTTATGGGAGCGA
CTCTCTGTTCCCATTCTCCATCGGGTCATCAAGTGATTAGCCAGCTCAATCCATTTTTCCATCCGATGATCTTCACCCTA
GGACTGACTCTGTTCAACCTGCCTTGATTGCCTAGCTAATGATACCGTCGCAAGCAACCTCTCAAAGAATAGGGAGTGAA
CGACCCTTCAATCTATATCGGTGATTCCATTTGGCCGAGCCAGCTATCGAAAGTCTTGCAAGCAACCTACACTAAGCTAA
GCGAGCTAGAAGCTAAAGTGAATCTTTTTTGGCATCTTTTTCTTTGCTTTGACCGCTACTTTGTTTGGTCTTCCTCTTTC
CTTCGGCCCATGTTTCAAAGCTAAAAAAAGTTTGAGCCTTCGGGATCTCTCTTGAACGGCGATCGGTCAGTCCTATTCTT
CTGTTGATGCTGAGACTGATGCTTTGACTGTCTCCCATATCATTCGATAATAAAGATCCACTACTTACCTTGTCGACGCT
AAACTCAGTACCTCGCTTCCTTACTAGTACACCTACTAGACCCATACTCATTACGAATGTGTTCACCAAACATCTGACTT
AGCAACCTTCTGCTTAGACCGGCAACGATAAGAAAGGAGATCTATGGATAATGGGATATAGAATGCAGGTGCGACGGTCT
GCTCAGTCAGAGTGGAAGCGGTCAGGCAAGGTTATCGTCAGACAATGTAGTGCAAGCGACGGGTAGCGCTTGCCATAAAG
AAGCTAGCCAGAATGGAGGTCAGGCAGGCGAGCGATAGTACAAGCAAGCTAACACGCGGGCAAGGTTGAAGGCCCACAGG
TCGTGAACTTCTTTTCCCAGAGAAGAAGCAATGACAGTATCTGGGGAATAAGCATCGGCTAACTCTGTGCCAGCAGCCAC
GGTAATACAGAGGATTCAAGCGTTATCCGGAATGATTGGGTGTAAAGCGTCTATAGGTGGCTTTTTAAGTCCGCCGTCAA
ATCCCAGGGCTCAACCCTGGACAGGCGGTGGAAACTACCAAGCTGGAGTACGGTAGGGGCAGAGGGAATTTCCGGTGGAG
CGGTGAAATGCGTAGAGATCGGAAAGAACACCAACGGCGAAAGCACTCTGCTGGGCCGACACTGACACTGAGAGACGAAA
GCTAGGGGAGCGAATGGGATTAGATACCCCATAGTCCTAGCCGTAAACGATGGATACTAGGCGATGTGTGTATCGACCCG
TGCAGTGCTGTNNNNNNNNNNNNNNNNNNNNNNNNNNNNNNNNNNNNNNNNNNNNNNNNNNNNNNNNNNNNNNNNNNNNN
NNNNNNNNNNNNNNNNNNNNNNNNNNNNNNNNNNNNNNNNNNNNNNNNNNNNNNNNNNNNNNNNNNNNNNNNNNNNNNNN
NNNNNNNNNNNNNNNNNNNNNNNNNNNNNNNNNNNNNNNNNNNNNNNNNNNNNNNNNNNNNNNTGAGTTTGGAACCCTGA
ACAGACTGCCGGCGATAAGCCGGAGGAAGGTGAGGATGACGTCAAGTCATCATGCCCCTTATGCCCTGGGCGACACACGT
GCTACAATGGCCGGGACAAAGGGTCGCGATCCCGCAAGGGTGAGCTAACCCCAAAATCCCGTCCTCAGTTCGGATTGCAG
GCTGCAACTCGCCTGCATGAAGCCAGAATCGCTAGTAATCGCCGGTCAGCCATAGGGCGGTGAATTCGTTCCCGGGCCTT
GTTCACACCGCCCGTCACACTATGGGAGCTGCCCATGCCCGAAATCGTTACCTTAACCGCAAAGAGGGGGATGCCGAAGG
CAGGGCTAGTGACTGGAGTGAAGTCGTAACAAGGTAGCCGTACTGGAAGGTGCAGCTGGATCACCTCCTTTTCAAGGAGA
GCTAATGCTTGTTGGGTAGTTTGGTTTGACAGTGCTTCACAACCCTAAAAAAAAGAAGGGAGCTACGTCTGAGTTAAAGT
TGGAGATGGAAGTCTTCTTTCCTTTCTCGACGGTGAAGTAAGACCAACCTCATGAGCTTATTATCTTAGGTCGAAACAAG
TTGATAGGACCCCCCTTTTTACGTCCCCATGTTCCCCCCGTGTGGCGACATGGGGGCGAAAAAAAGAAAGAGAGGGATGG
GGTTTCTCTCGCTTTTGGCATAGCGGGCCCCCAGTGGGAGGCTCGCACGACGGGCTATTAGCTCAGTGGTAGAGCGCGCC
CCTGATAATTGCGTCGTTGTGCCTGGGCGGTGAGGGCTCTCAGCCACATGGATAGTTCAATGTGCTCATCGACGCCTGAC
CCTGAGATGTGGATCATCCAAGGCACATTAGCATGGCGTACTCCTCCTGTTCGAACCGGGGTTTGAAACCAAACTCCTCC
TCAGGAGGATAGATGGGGAGATTCAGGTGAGATCCAATGTAGATCCAACTTTCGATTCACTCGTGGGATCCGGGCGGTCC
GGGGGGAACCACCACGGCTCCTCTCTTCTCTAGAATCCGTCGGAGTCAGATCAGTAGGGGAGTTCACACCGGGACTTTCA
ACATAGAGAAAGAACCCATACCCTGAACTGGGGAAAGGCGATAAGGACCCAGGAAATGGTGAAGTACGTGAATCGACTCC
CTCTTCGAGTCCAGACCTTTTAACATAAAATAAAGAATAAGGGACTAACTTCTTTCTTGACAAGGATCTTGAATAAATCG
CACATGCTCCAAGGACTTCACGGAATTAGGAGGCACACAGGTGGGTATACCAAGAGAAATGCGGGTAAGCGACGGGCTAC
ATCGTTCCTCAACAAAACCAGTTTTGATTTCCAGAAAGATCCCCACGCTGAGGGCTGAACCTCGCCAAATTATCTTATGG
ATCAACCATCCCATCTTTTAGGTTCCATTTGGGCAATATGTATCCCACTGGGTATGGCTCGTAGTAAACCTCTGTAAGAT
AAGGAGGATCCTAGGGTAGGTAACCCTTTCACCATTCTTTGTGAATGGTACCTTCTAGTAAGCAGGTGTCTTCAGGCACT
CCCAAAAGAAAAGAGAGAATTCATTTTAGCCTCTGAGCGAGGATACTCCAACAAGAAGAGCCTAACCAGGCCCTTGAGAT
AACAACCCAGTAACAAGTTATCCCCATATGGAGTCCGCCCAAGGGAGAAATCCAATCCAATGGGTCACTGGGACTGGGCT
TGACATCAAAGACAGAGAAAAGCGTATAAGCGCAAAAAAGGAAAATTACCTGGGAAAACAATCCCAAGGGAAGCTTCTTG
CTAGTGCTTTGCCCCACCACTAAACATTGCGTTGCTATGGTCAATGAACAGCCTTAAAGTGGTTCCGAATGACCTTGAGG
AGGCCCCGGCGCAGCACCTTTCTCGCTCGAAGGATCTATGAAAAGAACGTCCTACTACGAATTCCTATCCCATTAATAAA
GTACAGATAAATAATATATTCCATGTCTGACTTTTAAAGCATACGCATTGAAAAAAACCTTTGGCTTTGGACTTTCTGCT
TTGATAGATCTTTCCTCTCAAAATACGTTTTACCTAACCCACTATGTCCTTTGTTTAATACCCATTTTCAGGAGCGGGAA
TCTTGAATTGAAAACCCTTTCTTCTGCCCTCGCCACTTCTTTCGCTGACCCTATCCACCTCCTTTGCGGAATACCGGAAA
AAGAGATGAATTAGCGGATCATAGCCATTTTCAGAATATCATCTTCCTTTACATTGAGTCGTAAGAACATGTATATCTTC
ATAAATTCTTCTTTCATAGTTCAAAACCCACTTTTGATCATCATAGTTTAGAAAACATGGGTTTAAGCATGGGTTCATGG
GGAATTCAATTTTAAAAACATGTAATTATCTCAAATCATGCATAATAGTTCACAAAACAATCAATCAAATCAACATTTAA
AGGGACCCATGACATAGAAGAAAACCCTTATTTCAATTGGAGGAATCTAACTTGTAAATTGGAGAATTTAGGAACCCTAT
AGAGGAAAGATCTCCATAGGTGAAACTACCATACCTTGATGCCAAAAGCTTGAAATAAATGGAGGATAAGGATACTTGAT
CTTGGAACCCTAGCTTTCTTCTTCCTTAGAGAGACAAATATTTGAGAGGATGACTTGTTCAACTTTGGGGAATTTAGGAG
AATGAATTGAATTAGGTGTTTTGGGGGTTTAAAATCATTATATAGCGCTCTTGGTAAAGGATAAAACAACATAGTACTGG
GTTGGAATAATTAGGAAGAGAACCAAAAGCCCTTCCTAAAATAAATGCCGACCTCACCAAGGCTAGACCTACGGTCGGTT
GGTGACACCACGAATCGTCCTGGTCGGCCATGGGTGGGATCAAAGACCATAAATCTTGGACCTCCATTTAAGGAACCCAT
GTACGGTCCATGGGTCCAACAACGAGTCGTACACCTAAGCCGTGGGTCCCAACTTTTTATCTTAAAATCTCACTAAGTTT
GGGATTCACCTACGAGACCTACATACGGCTCATACATTGAATGATAGATCGTCCTGGTGAACCATCATAAAGTAAGGGGA
CTAGATATTTCAACTCAATTTAGACTTGCCAACCACGGTCCCACCTAGGGTCTGTGGTCTGACATACGGACCATGGCAGG
GGTGCTTTTGGAAAAATTGAAATTTTCCTTCTTTTCAAATCTGAGGTGTTACAAATGCTTTACTTTGCATATTACTAAGT
GTGTATGCATGTCAAGTGGCTTGTGTAGGGCCTCTCGGGGTCTTATATGTCATGTCACGTCTAGGGTGTACTTTGGGTCG
TAACACCATCATTGCACGATCCATAGTAAGATGGTTATCTGTCATAGTGGGGTATAGGCGAGATTGCACTATGGACCACC
AAAGCATAGTCGCAAAATTAATGTGGCCATCTTGATGGCCCTATTCAGCTATATACCATGTAATCCATCTCTATGGCTCT
TCTTTTTGTACTAGATCCTTCATCATGTTGCGATCGTAGACTATTTTATTGTTGTGATCATACTCAGCTATTGAAGGAGT
CTCCTCATAGTACGGCCCATGAATAAAATGTAAGATAATGCGCTCTGATAGGTTGACAGAAATACCACGAACCATAGTAC
TTAGAAATGGAGGTTGATCAAGCTCCTTAGCTTTGGATGGCTTGGAATTAGTCACAGTCACTGCTTATGAAATATAAAAT
CTCGAACCATGGTAGGGATGTATTTTCCCGAAAGGGATACCATCCACTCACACCAATGATGGTGAAATATATAAGTCCTT
CATCTCAGGCATTGATGGTAGGCTAGCTGTCAAGATGCATGATGAGTTGTAGATTTGCACTCATTTGAGGTTTTAAGTTC
AACAAATACTGTCCTCGATGACTAATTATGTCATATTCTAATGATATTTTGATGATTTGTAGCTATGAAGGCTAAAGTAT
AAGGCAAGGATGAATGAATGAGAAAAGAGGCCAAAAACACGGAAGGAAATAGAAATCCCCACACTGGTTATCGCCAAAAT
AGAGGGAAAATTTCCCAATAGGTTGAATATCACCGAAGTTTACATTATTTGATGTGCAAGTATCAAGGCAGATTGGCAAA
GAAAGGTCATATCGATGATTCACTCAATGATTAAAGATGACCGCAAATTCATTACTGAAAATGACAGACTACTTAGTGAA
AATGAAGGTTACACAAGGCGAACAAGGTCAAATTCGGAGACTCATCGATTGTGAAAGGCATATTATATCGAGTCCTCCTA
TTGGAGTTCGAACACCTGAAGCCTAGAGCCAGTTAAGGTTGAGCTAAAAGATAAAATGGTGAGTCATTGATTGAGCTCAA
CGAGTCTGACTAATGTCACCGAATGGGGTGCGAAAGAATTTTTTGGGAAAGTATAAATAGCTTTGAACAGAGAGAAAGTG
GATTTTTAATAGTTTTTTGCTTTTTTTAAACATTGAGAAATAAAGTATTCATCGCAATTCTTAGTTTTTGGGTTTCGGTT
TATCTTGTAATTGACAATTAAAGATTGAAATCGAATTAGGTGTCGAAGATTATTACTTAATTTCAACACACTAATGGTTG
CTAACATCATACGTATAATCTCTTTACTTTTTGTGATGTGTGGCTAAACCCCAAATTCTAGAGGTGTGATTATGGGGTTG
GGTATTGATTTAAATTAGCTGTTCTTTTTCCTTGCTCTGTTTGATTATTGTTCATCCATGGATTTGAATTATTTAGCATG
AACTTAGTTTAGGGGTTAAGGTGGCCACTTAATCTTGCTTTAGATCTCCAATTGGTGCTTGAAAAGTACCAATAAGAATG
GGCAATTAACTCAATGTGTGTAACTTAGGGATGATTTTAGTTGCAAAATCAAGGTAATATGTTGATTTGTGAATTACATA
GATGAGACCTGAAGAAGATTCTATGAATTAATGTTATGAGATTGAAAGAAGATTACTATTACTAATGATTATCCAACTTA
TCCACGATTGTTGAGCTTTATTGAGAAAGAAATTGTACCCCTAGTTAATATCAATGCAAACCCTCACACCCCAAACTTCA
ATCTAAATTGTATACACCCCTATTTTCTTTAGTTAATTGTTTATAACTGATTCCAAAGTTTCTTGATTAAATTTTGTGGA
ATAATCCGCCCAATTGTTTTAATCACTACAAAGAATTAGTTACATCCTAATTTCCTCTTTGAATTCTTATCCTTACATCA
TTCCTTGTGGTATTTAACCCCGACTCTTAATTGGGTAATTTTATTAACAACAATCTCTTAGTCTTCTTGTCATTTTTAGA
GTAATTTTGAAAGTCATCAAAAATGGCGCCACTAGCGGGAATGGTAACTAAGAATTCAATTTGTGAAGTTAATTTGTGTA
CTAGTTTGCTTGTAGTTGAACACACTTTCTCTTGGTTTTGATGTTGTGTCCAATTAGTAGGTAGGAAAATGAGTATAAGC
GACGGCGATAATGCTAATCTCCATGGGCAAGATAATTATGGCAGAGATGTGGATGACATGTATCTTAATGTCATCAAGAA
GTTTGGAGCAATTCGGTTACCTCCTTCTTCAAAGAATGCCACCTTCAGTGTAACCGAACCAATGTTGTAGCTAATCAAAA
TGAGGGGATTATTCGTAGGTTTTTAACATGAAGACCCTCATGAAAACCTTCACAAATTTGTGAACGTATGTGGACCTTTC
ACTGTTAAAGGCATCTCATAAGAGTCAATTCGTCTAAGGTTGTTCCCTTTTTCTTTGATGTGCGAAGTTACAAAGTGGTT
AATCGACCTACCACCTAATTTCATCACTTCATGAGAAGAATTAACTGAGGCATTTCTCGACAGATTTTTTCCCCTTCAAA
GACTAAGACGTCATTCAGAATTTCAAAAGATTAAATGGGGAACCCATGCATAAAGCAAGTCTACACTTCAAAAAGGTATT
ATTACAATGCCCAAACCACGGTGTTTGGACAAGCTGTTGTTACAATACTTCTATCAGAGTCCTGATGCGATAAGTAAAGG
ATTGGCTGACTATTTCATTCAAAGTGGTATAGTGAGGCAACCATTCATGGTGGCATCAAGATTACTTGATCAAATGACAA
AGATTAATCAAGCTTGGCATACTAGCAAAGATCATTTATCGCTTCCACATTTGGGAATGTTCAAGGAACAAGAAGAAAAA
AATAATAAGCGAGGAAAGCATTGCTAAGTTGATGGCTCACCTCAATATGTTGTCTAAACATGTCATGGAAAGTGGTATAA
ATGCATTAAATGCAATTTAGGTGAGTCATGGGAATGCTACATATCGAAATGCATATAATAAGAAACTTCACTCGAGAGGC
AACTGATTGGACAGTTTTTGGTTAAGTTATTCAAAGCTTTTCTAGAAATCAAGGTTGGAACAGGAGTAGTGATGGGATTT
AGGAAGACCTTGATAGGTGTGAAATAAGGGAAAGTTGGGAAGGAAGTGAATGTGATAAAGGAAAATATGTGTCACTTCAT
GACTTAACTAATTCAGAAAGCACTAAGACCGAAAAATTGCTAGCCAAGATTCTTGATAAAGTGCAAAGGTCCGATATTAT
CTTACAAGAGATGAAGAGCGATGTTTCAGCATTGTGAACTACAGCGATTTCTCATTCATCGTCCATTAATTTGCTTGAAG
AGATGATGGGTCAGTTGGTTGCACTTTTGTATTCAAATCTGAAGGAAGAATTGGTAGATCGTATGAATAAAGGCTAAATG
AATGCTACTCAAATGTCAGCAATAGAAACTCGTAGTAGAAAGATGTTTTGAAATGAACTAGTGATTAACAAAATTGGTAA
CAAAAAGGTGGTTGTCAATCATGAACCACCTAAAGAGAGGGTTGAAACACAAGTGAATGATGTTGAAACTGATCCAAAGT
CAAATGATAATGATGGTGACATGATAGCTCCAACCATTCAACCTCCAATCAAAGTAATGCTTTCCTTTCCTCAATGATTA
AGGAAGAAATATGATAATGCAAAGTTTCAAAAGTTTTTTGGGATAGTGAAAGACATGAAGGTAAATATCCCTTTGGTGGA
TGCACTTATCAAAATTTCAGGTTATGCAAAGTACATGAAGGAGTTGGTAACAAAGAAACGGTTGATAGGTTGTGAAACCA
TCGAAATCCTGCAAACTTGTAGTGTGGTCCTGAATAAAAATACAATCCTAAAAAGAGATGATCCGGAAGCTTTCACTATA
CCATGTACATTGGTGCGTGCACACTTGACAAAGCTTTGTACGATCTTGGTGCAACCATAAACCTAATGCCATTGAAGATC
TTTAAAAGACTTGGGCTTGAAGAACCGAAAACGACAAATATGAGACTATTGATGGCTGATCGTTCAATTAAAAAGCCGGT
TGGTTTGGAATATGATGTCCTAGTAAAGGTGGACAAATTTGTGTTCCCAGAAGATTTTTTGATATTGGACTGCAAAATTG
ATATTGAGATCCCGGTTATACTTGGTAGGCAATTCTTCGCTACCGGCAAGGCATTGGTTGATGTTGAAGGGGGTTAGTCA
AAATTCAGGGTAAATGAAGAAGAGGTTAATTTTAATATTTGCAAATCTATGAAGTATCCAAGTGACATCCACGTTGTACC
TCACTTTCATCAAATCGATAAGACGGTGGTGAGTATTGGTGAGGTAGTATGTAGTGCAAAATTGTTGGTGGTTGTTTGCT
AAATTATGACGATGAAAAAATAAGCAATTATGGAGAAGTGGTTGCTTCTCTTCTTGGTGTGGGATCATACGCATCATATC
AGAAAAAATTGGACCTTGACTTGGCTAGTCAAGAGGCTCCACCACCTAAACCATCCATTGTAGAACCCCCAAAATCGGAG
GTTGAAGGTACTCCCTCCTCGTCTTAGATATCTTCATGATATCCGACAACATAATCGCCGGTAATAATTGCAAATGAGCT
AGAAAAAATGAAAATGGAGCTATTGATCAAAGTATTGAAGAAGCATATTAGAGCATTGGGTTGGTCAATTGTGGACATTG
TGGGAATTTATTCGGGGGGGTGTACTCACAAGATACATCTAACTTAAGGGTGTAAGCCAAGCATTGAGCACCAAAGGAGG
TTAAATCCTCCAATGCAAGAAGTAATAAAGATATATATATATATATATATATCATTGGACGCGGGAGTATTTTTTCCTAT
TGCGGATAGCAAATGGGTGAGTCTGATTCAATGTGTTCCTAAAAAAGGTGGCATGACAGTAGTTTCAAATAAGAAAGTTG
AGCTTGTGGCTACACGGCCCGTGATCGGTGGTGAGTGTGTGGGGATCACCGGAAGCTAAATTCATGAATCAAAAATGACC
ATTTCCCTATGCCTTTCATTAACCAAATGCTTGATAAACTTGCGAGAAAGGGGTGCTATTGTTTCTTAGACGGGTATTCT
GGTTACAATCAAATCTCCATAGCATTGGAGGATCAAGAAAAAAACCCAATTCATTTGCCCCTATGGGACTTTTTCTTTCA
AGCGGATGCCCTTTGGATTGTGCAATGCACCGGCCACTTTCAAAAGGTACATGTTGTCTATATTTGTTGATATAGTAGAG
GAGTCTATGGAGGTGTTCATTGATAACTTTTATGTCATTAGTGACTCATTTGAAGAGTGTTTGAACCACTTAGAGATGGT
ACTACAGTAATTTGTTGAATCAAACTTGGTTCTCAATTGGGAGATATCACGACCCAAAGTACACCCTAGACGTGACATGG
CATATAACACCCCCAAGAGGCCCTACATAAACCACTTAGCATACATAAACAAGATAATATAATCTAACGAGTTTAAAAGA
AAGCTTATATCATAAAATAGTTTGTCAAAAAATGAAGCGGAAGTCTACATAGTCTCAAAAGCCATCTATTACATCAAGAG
TGATCGGGACATAACCCATAATCACATACAATATCTAAAAAGTAAAGACAATAAGAAATAAAAGGTTTGATCCTTAGAGC
ATGAGGACTCACCACTTCTCGAAATTACTAGAGTGATCACTAGCCACGGGGATGCTGAATCGGAACGTCGGACCCTACAT
TTGGGAAACCATGTAGGCAAGAGTATGTGTTAATACAAAAATGTGCCAAGTATAATAGAAATGCATAGAGTTATAAAATC
ATGCTAAATGGACATTTTCGTGATACGCAAAAACCAAGTTAAAGCATAAGATAAGAGGTTAAAATCATAATCATGATCAT
GGTCAATGCCAGTAAATCATCTTTCAACATATGTGAGATACTTCTAGAAGTAACCTTAGTTCATCATTATTGTGGGAAGT
AGCCTTAACCAACATAGAGATTATGTGAGCTATAACATGGAATCTGGTGTCCTCCCCACACCGATAAGGGGTTTCCTACT
TTCAAAGGTAAGGACCATGAACTTATAGCGTACGTGGATCAACTAGCTAATATCTATATAAGAAAATCATCCCATAGTGG
CACATAGGTATGGGATAAGGGGATTGCTACTAGAAACCAATCCTCTAGCTACGGGAGAGCTTCCATCTCAATATCTTCTC
AGTGCTAAGCATAAATCCCATGGAATAGTCATAATTCTTAACTTGTCTTATCATTCATGGAAGGCACATAAAGTAGCCAA
TCAAAGCTAGGTTTCATTAGAATAGCTCCTAAAACTTGATTCAAAGTTGGTTGAGAAAATCTTTCAACTCTAAGAATCCT
TATGTGATAAAACCCTTTCACATTCATGTATTGAATAGTATGTGAGAAACCCTTTCACAACAACTAAAATAACAACATTT
ATGCTTCACTCTCAAAGCAATCTTAAATAATTTTCATCAACTTCATAAAGAACATGCATATCTTCACAAACTCATGTTTC
ATAGTTCAAAACCCACATTATATCATCATAGCTTTAAAAACATAGGTTATGCATGGGTTCATGGGGATTCATCTTAAAAA
CATGGAATTATCTCAATTCATGCATAATAGTTCATAAAATAATCAATTAGATCAACATTGAAAGGAACACATGATATGGA
AGAAAACCTCAACTCAATTAGAGAATTTAGGAACCCTATGAAGAAAAGAGCTCCATAGGTGAACACTATCATACCTTGGA
GTTCAAAGACCTAAAGCAATTGGTGAATTGAATACTTGACCTTGAAAACCCTAGACTTCTTCTTCTTCCCTGGAGAAAGA
AATATTTGAGAGGATGGCTTGATCTTCTTTTGGGAATTTGAGAGAATAAATTGAATTGGGTGATTTTGGGAGTAAAAATC
ATAATATAGGGCTTTGGGTGGAAGTTAAATAGCATAGTATTCAGTTAAAATAATTGCAAAAAGACTGGAATGACCCTAAC
ATAAAACTGCCAAATTGACTCTCTAGAAAGACTTCACGGGTTATCTAGAACACCACGGCCCGTCAAGTGGGTCGTGAAGA
TGCTCTGCCCAATAGGGCTTCATAATTTCAGGCATAACTTTTTACTTCAAGCTTTGAATTAGGCAAACACAGTGGCGTTG
GAAAGAGGACTCAGAGATCTTTAATTTGATAGGTCACGGGCCACCTAATTCATTTTATGCTAAAATATTTGATCGTTTGA
AGTTGACCCTAAACTCTAAATCTAATAAACCTCCTTAACGCACGACTTCACGGTCTGTGTAAAGCTTCACGGGTCAATTA
TACGTTTGTGGTCCTTAACAGTGAATTGGGGTGAGACGTTACGAACTGGGTGACTTGTACGACCCACTAGACGGGTCGTC
CAAGTCACCATGGGCCATTTGGGCATCCATCTAGGTGACATCGGCCTGGAGCAAGTTCAAGAAAATCCTCACGAGCACTA
TAACGGACCGTGTTCCCCATCACGGCCCATCTAGGGCTACATGAAGGATTCCATTTTCCACTTTTAGGTTCTTGAATTAC
CCTTTTGACACCTTTCTAGGCTTTCTTAAATCAGAGGTGTTACATGAGAAGTGTCATTTCATGGTAAAGGAAGGGAAAGT
TCTTGGGCATAAAATCTCCGAAAAAGGAATTAAAGTAGATCAGACTAAAATTGAGGTTATTGCCAAGCTACCCCCTCCAA
TTTCGGTGAAGGGAGTGCGAAGATTTCCAGTCCATGTCAGATTCTACTGAAGATTTCTCAAAGTTAGATAACCCATTGTT
TTGACTTCTTGAAAAAGAAAGTGCTTTCGAGTTTGATGTTGCTTGTTTGAAGGCATTTGTGAGTTTAAAAGAAAGCTTAT
TTCAGCCCTTAACATTATAGCACCTAATTGGAGTCTTTCATTTGAAATTATGTGTGATGCAAGTGGAATGGCGTTTGGCG
CTGTTCTTAGACAATGTGTGAATAAATTTTTTCACCCCATCTATTATGATAGCAAGACTTTAAATTATGCCCAAAGGAAC
TACATTGTGATGGAACAAGAGCTACTAGTCGTCATGCACGGTTTTGAAAAGTTTAAAGCATACTTTTTGGGTACTAAAGT
TGTTGTGCATACTGATCATGCCACCCTGCAATACTTGATGACAAGGAAGGAGGCCAAGCCTCGATTAATTTGATGGGTGC
TTCTTCTCCAACAATTAAATTTGAGGTGAGAAATAAGAAGGGTTGTGAAAACCAAGTGGTTGAACACCTGTCGAGGCTAG
AAGCAAGTGTTGTGTTGGCTGAAAGAAGAGACATATATGATGTTTTCCCTGATCAGTGATGTTTATCTCTGAAACCTCAA
TACCTTTGTATGCCTATTATGCAAATTTCATCGTGTTTGGGTTGTTGCCTGAGGGATTAAGTAGCCATCAAAAGAGAATG
TTCTTGTTTGACATGAAAAAAGTATGTTTGGGATGAACCCTATATTTTCAACATATGTGTCGATCATATTATCCAGGGTT
GTGTGCCTAAAGTTGAGGCGTGATAAATCCTGGAGGCTTTCCACGTTTCACCTGTATGTGGGCATCATGGAGGTATCCGT
ATAGGGATGCTCTTGCATTTTGTAAGACTTGTGTGCAGTGTCAAATGCAAGGGAGTATTTCAAGGAGGCATGAGTTGTCT
CTTTCACAAATTCTCGGAGTTGAGCTATTTGATGTGTGGGGAACTGATTTCATGGGACACTTTCCTAGCTATTTCGGGAA
CAAATACATCCTAGTGGTAGTTGATTTTGTGTCAAAATGGGTAGAAGTCGTGGATTTTCCTAACAATGAACGGAGAAGTG
CCACAAAGTCCCTCAAGAAGTATATTTTCACAAGGTTTGGTACCCCAAGAGCCATTATAAGTGATGGTGGTTCTCATCTA
TGTAATCGTCAATTTTAAGCACTTTTGTCTAAGTATGGGGTAATACACAAGGTTGCACACCGTACCACCCGCAATCAAGT
GGACAAGTTGAAGTGTCCAACCGGAAAATAAATAACATATTGGCTAAAACAATGATTTTCAGCCGTACCGATTAACCTAG
CAAGCTTGACGATGCATTTTGGATCTATCGAACAGGCTTCAGATCTCCTATTGGCATCTCTCCATACCAATTGGTGTTTG
GGAAGGCCTGTCACTAGCATGTTGAATTAGAGCACAAGGCCTTATGGGGGTTGAAGAGGGTGAACCTAAATTGGTAATTG
GCCTCGAAGAATCATGTTGATCAGCTACTTGAATTAGACGAGTTTTGATTGAAGGTGTATGAGAGCTTCGCGCTCTATAA
GGAGAAATTTAGATTTTGGCATGACGCTAAGATCTTGCACTGGGAGTTTAGAGTAGGTGAGCCAGTTCTCCTCTTCAATT
CATGATTGAAACTTTTCCTAGGAAAGTTAAAATCAAAGTGGACTAGTACATACAAGGTGACTAGAGTGTATGGAAATGGA
ACAATTGAGATCGAAGGTACCAAGGGCATCAAATTAAAAGTCAACGGCCAATAATTGAAAGTATACTTTTTGGAAGGGTC
ATGATATAAGAGTTATTTAAGTGGTGTACTTGGATGATGCTTGAGAGCATGCCCACGTCGTGCCACAAAGTTAAATCAAG
CATTTTTTGGGAAGCAACCCAAATGTTAGTTGTTTTCAATAATGTGTGTCACTTGTGCAGAGGCAAGGAGTATTAAGTGA
GCGCAGACATGACCGCGATTCATTGATCCTGAAGGGCAAGCTACTTCAAAATTCTCCCTTGGGATAATTCCAGATGATGA
AGGTTATGTCAACTTCAATGGAGTGAAGTACAAAAGGGACTTTCGCTGAGAACAATCGACGTACCTAACTCAATTTGCCT
TCTTGAACTAAGATTTCAAGCAAATGCATTGTTACTTTGGGCAATTAGTGGGATGTTTCGGTGATGCGCCTATCCCACTA
GGTGCTCATCAGTGAGTTCACCAAACAGGGCTGAAAAAATATTGGTCACTATAAGCACAATCGATGAGTTGGGCATGTTC
CGCAATTCGCCTAACTTGATAGGCAAGCTCAGGGATAATTAATCACTTCTAACAGGAAGTCTCTCACCCTATGTTTTTCT
TTACTTCTAGCATTGAGGACAATTTTGTTTTCTTTTTGGTGGGGTGAGGAGCACTTCTAGTGCTTAAACCCTTACTCTTC
CCTTACTCTTTGTGTGCTTGATTCCATTCATGTCTCTCTTTGCCCCTTGATTTTTGAACTTTTGAACTGATTGAGAATTT
TTGATTTTTCATCATTCATGTTCGAGGATCAATTATGTCCAATATTGATGTCTTGGATAATACTCATGATGAGAAATGTG
TTTTGTGGTTGTTGCAAGATGAAATCGGTGTGGCTTTGCTTTTGAATGATCTTTTTTATTCCTGTGATGTCTAGTTATGT
ATTGATGTGAGCCTTGCAATGAACATTACATGCAAGCCTTTTGATTTTGTAGAGTTGTGCTAAATTATTGTGTTTGAAAT
AAGGTCCGACTTGAAATCATATTTGTTGAGTCCTAGAATTTGCCTTGTTAGTCTAATGGTCTACCTTGGTGAATGCAAGA
AATGATCTTAGGCATGAATTTTGAGAGGGAACCCAAATGTGCATACCCTTTGTGACTACCTTGTGAGGGTGTGCACCCAT
CTTGGCACCATTTGAGCCTTAACCATCTTTTTTCAACCTTGTTGAAACCTTTTGAGCCAAATTATCCCAAACTTCTCACC
CATAAAATCATTTTCTAAGCATTGGTCTGTTTGAATAGTCAACTTAGGCCAAAGTTGGGGGTGTGGAAAGAAAGAAGGAA
ATAAAACCAAGTGGAAAGTGAAGAAAGACCAGGGAGACTCAACTTTGAGATTTGTGACAAAAAGAATGAACCCCTCCTTA
TAAAAAAAAAAGAAATGTACAAAATCTTGAAAATTGAAACGAAAAAGAAAGTGTGATGAAATAAAAGTTGTCGCCAACAA
ATTGAGTGAAAAATTGAAGTTTGAGTCTCCAAGTGAAAAGAATGAAAAGAACTTGAGAAGATGTGAAGATGAGTGCAACA
ATGCTTTGAAAAGGTTGAGCCAAATTGACCATACCTTTACCCTCAGCCGCATTACAAGCCTAAAAAGACCTTTGAGATCT
TGCATAAACTAGGTTGTGTGATGATTGGAAAATATGGGCAAGCGTATGGGATGAAGCTTGCATGTATTTCTCAGAGTGAG
AGTTCTATTGATTCCTAACTTCTTTATTGATTTGCTTTGTGAGAGCACGGAATCATTCTTGGTGTGAGCACTTGAATGCA
TTTGTTGAACCATGGTTTTGCATTAAAAAGAAAGCATTAGTGAGCTTGAGCTTGGGTTGATATCGGCTAGTCATCATTTG
AAGCTTTATTAGCATGATTAAGTGTTGCATACACTTGATAGTAGTTTTTTGGTGACACTTGCATGTTAACTCTCATTGAG
AAGTGTTGTAGACACTCTTGTTGAACTAATTATGTTTTTGATTTACTTTAGGATAAGCAAAAGTTTAAGTTGGGGGTGTT
GATGAGTGACAGATTTGCAGACATTTGAGGCTTGTTAGTTCAACAATTAGTGTCCTCGATGTCTAATTATGTCATATTCT
AATGATATTTTGATGACTTGCAGGTATGAAGGCTAAAGGACAAGGCAGGGATGAATGAATGATAAAAAATGTCAAAGACA
CTAAAAGAAGTAAAAATCCAATAGGCTGAATATCGCCAAAGTTGACAATATTTGATGTCCAAGTATCAAGGAAGATTGGA
GAATAGAGGTCATATCGGGTGATCCAACGAATGAATAAAGGTGACCCCAATTTCATTGCTGAAAATGACAGGCAGTTGAG
TGAAAATGAAGGCTAAACTAGGCAAACAAGGTGGAATTCGGTGACTCGTTGATCGTGAAAGGCATATTCTACAATTCCTC
CCATTGGAGTTCAAACACATGAAGTGTGAAGCCAGTAAAGGGTGAGCTGAAAGATAAAATGGTGATTCACTTATTGAGCT
TGGCGATCCCGACTAATCTCGCCGAATAAGGTGTGAAAAGAAATCAGGGGAAAGTATAAATAGCTTTGAAGAGAGAGAAA
GTGCATGTTCTGACAGTTTTTTGATTTCTTTAAACGTTGAGAAATAGAGTACTCGTCTCAGTCTTAGATTTGGGGTTTCG
GATGATCTTGTAATCGACAATTAAAGATTGAAATCGAAGTGGGTGTTGAACTTTATTGCTTAATTTCAACACATTAATGG
ATGCCAACATCATAGGTATCTCTTTGCTTTTTGTGATGTGTGGCTAAAACCCCAATTTTATGGGTGTGATTATGGGGATA
GGTGTTGATTTAAATTAGTTGGTCTTTTGTCTCACTCTTTTTTATGTTGTTCATCCATTGATTTGAGTTATTTAGCATGA
ACTTAATTTAGGGATTAAGGTGGCCAACTTAATCTTGCTTTAGATCTCCAATTGGTGCTTGAAAAAGACCAATAGGAGTG
TGTGATTAACTCATTGTGTGCAACTTAGGGATGACTTTAGTTGCCAAAGCAAGGTAATGGGTTGATTTGTGAATTACATA
GATAAGACCAAAAAGAGATTCTATGAACAAATGTTATAAGATCGAAAGAAGATTAGTGTTACTAATTATTACCCAGCTTA
TCCATGGTTGTTGAGCTTTATTGAACAAGCAATTGTACCCCTAGTTAATATTTATGCAAACCCCCACACCCTAGATTCAA
TCGAAATTGTCTAAACCCATGTCTTCTTTAGTTAGTTGTTTATATCTGATTCTAAAGTTTCTTGATTAATTTTGGGGGAA
TAATCCACCCACTTGCTTTAATCACTAAAAAGAATTAGTCACGTTTTAATTTCATCTTGGAATTCTTGTCCTTACATCAC
TCCTGAGGGATTCGACCCTGACACTTATTTGGGTAATTTTATTGACAACGACCGCTTACTATTCTAATCGTTTTTAGAGT
AATTTTGAGTGTTATCAATATGAGGTTCCTCAGTGCATGTTTTGACAGCTTTTTGGTTTCTTTAAACATAGATAAATAGA
GTATTCATCTCAGTTCTTAGTTTTGGGGTTTCGGTTGATCTTGTAATCGACAATTAAAGATTGAAATCGAAGTGGATGTT
GAAGATTATTGATTAATTTCAACACATTAATGGATGCTAACATCATAGGTATCTCTTTGCTTTTTGTGATGTGTGGCTAA
AACCCCAANNNNNNNNNNNNNNNNNNNNNNNNNNNNNNNNNNNNNNNNNNNNNNNNNNNNNNNNNNNNNNNNNNNNNNNN
NNNNNNNNNNNNNNNNNNNNNNNNNNNNNNNNNNNNNNNNNNNNNNNNNNNNNNNNNNNNNNNNNNNNNNNNNNNNNNNN
NNNNNNNNNNNNNNNNNNNNNNNNNNNNNNNNNNNNNNNNNNNNNNNNNNNNNNNNNNNNNNNNNNNNNNNNNNNNNNNN
NNNNNNNNNNNNNNNNNNNNNNNNNNNNNNNNNNNNNNNNNNNNNNNNNNNNNNNNNNNNNNNNNNNNNNNNNNNNNNNN
NNNNNNNNNNNNNNNNNNNNNNNNNNNNNNNNNNNNNNNNNNNNNNNNNNNNNNNNNNNNNNNNNNNNNNNNNNNNNNNN
NNNNNNNNNNNNNNNNNNNNNNNNNNNNNNNNNNNNNNNNNNNNNNNNNNNNNNNNNNNNNNNNNNNNNNNNNNNNNNNN
NNNNNNNNNNNNNNNNNNNNNNNNNNNNNNNNNNNNNNNNNNNNNNNNNNNNNNNNNNNNNNNNNNNNNNNNNNNNNNNN
NNNNNNNNNNNNNNNNNNNNNNNNNNNNNNNNNNNNNNNNNNNNNNNNNNNNNNNNNNNNNNNNNNNNNNNNNNNNNNNN
NNNNNNNNNNNNNNNNNNNNNNNNNNNNNNNNNNNNNNNNNNNNNNNNNNNNNNNNNNNNNNNNNNNNNNNNNNNNNNNN
NNNNNNNNNNNNNNNNNNNNNNNNNNNNNNNNNNNNNNNNNNNNNGGATGTTGAAGATTATTGATTAATTTCAACAAATT
AATGGCCGCTAACATCATAGGCATCTCTTTACTTTTTGTGATGTGTGGCTAAAACCCCAATTCTAGGGGTGTGATTATGG
GGTTGGGTGTTGATTTAAATTAGTTGGTCATTTGCCTTGCTCTTTTTTTGTTGTTCATCCATGGATTTGAGTTATTTAGC
ATGAAATTAATTTAGGGATTAATGTGGCCAATTTAATCTTGCTTTAGATCTCCAATTGGTGCTTGAAAAAAACCAATAAG
AGTGTGTGATTAACTCATTGTGTGCAACTTAGGGATGATTTTAGTTGCAAAAGCAAGGTAATGAGTTCATTTGTGAATTA
CATAGATAAGACCAAAAAGAGATTCTATGAACTAATGTTATGAGATTAAAAAAATAGATTAGTATTACTAATGATTACCC
AGCTTATCCATGGTTGTTGAGCTTTATTGAACAAGCAATTGTACCCCTAGTTATTATCAATGCAAACCTCCCCACACCCT
AGATTCAATCGAAATTGTCTTAACCTAGTTTTCTTTAGTTAGTTGTTTATAACTGATTCCGAAGTTTCTTGATTAAATTT
GGGGGAATAATCCACCCACTTGCTTTAATCACTAAAAAGAATTAGTCACATTTTAATTTCCTCTTCGAATTCTTATCCTT
ACATCACTCCTTGTGGGATTCGACCCTGACTCTTATTTGGGTAAATTTATTGACAACGACCGCTTACTCTTCTAATCATT
TTTAGAGTAATTTTGAGTGTTAGCAATACGAGGTTCCTCAGTGCATGTTCTGACAGTTTTTTGGTTTCTTTAAACATTGA
AAAATAGAATATTCATCTCAGTTCTTAGTTTTGGGGTTTCGGTTGATCTTGTAATTGACAATTAAACATTTAAATCGAAG
TGGATGTTGAATATTATTTCTTAATTTCAACACATTAATGGTTGCTAACATCATATGTATCTCTTTGCTTTTTGTGATGT
GTGGCTAAAACCCCAATTCTAGGGGTGTGATTATGGGATTGGGTGTTGATTTAAATTAGTTGGTCTTTTTCCTTGCTCTT
TTTTTTGTTGTTCATCCATGGATTTGAGTTATTTAGCATGAACTTAATTTAGGGATTAAGGTGGCCATCTTAATCTTGCT
TTAGATCTCCAATTGGTGCTTGAAAAAGACTAATAGGAGTGTGTCAATAAGAGTGTGATTAACTCATTGTGTGAAACTTA
GGGATGATTTTAGTTGCAAAATAAAGGTAATGGATTCATTTGTGAATTACATAGATAAGACCAAAAAGAGATTCTATGAA
CTAATGTTATGAGATCGAAAGAAGATTAGTGTTACTAATGATTACCCAGCTTATCCATGGTTGTTGAGCTTTATTGAACA
AGCAATCATACCCCTAGTTAATATCAATGCAAACCCCCATACCCTAGATTCAATCTAAATTGTCTAAACCCATGTTTTAT
TTAGTTAGTTGTTTATAACTGATTCAGAAGTTTCTTGATTAAATTGGGGGAATAATTCACCCACTCGTTTTAATCACTAA
AAAGAATTAGTCACATTTTAATTTCCTCTTTGAATTCTTATCCTTACATCACTCCTCGTGGAACTCAACCCTGACTCTTA
TTTGGGTAATTTGATTGACAACGACCGCTTATTCTTCTAATCGTTTTTAGAGTAATTTTGAGTGTTATCAATGCGAGGTT
CCTCAGTAATGCCTCGATTTGACTTTCCTTTATCATTTTGTGCAAGCCCTTGTTTGTATATCTCAAACATCCCTTGCACA
TATCATATGTTAGGCATCCCCTCTACATGTACAGGTTGAGCGGGGCCATGTGGGTCATCGTATGAAGCTGACGCTGCAAG
TGAAGTGTTGGAGTTGGAATGTGATTTGGATTGTGATCCCGACTCTTCACTGCCACTCTCTTCTCCCGACGATTGTTCTC
CCTCTTCAGATTAAGGAGAAGTAGGTGAGGGGGGTTCAGCAACATTTACCAAGTCAGGCATCGGTGTCAGTTGTTTGGTA
TTCTGAGTGTTACGGGGATCGGCAAGTGAATCCAACTTGATAGTGTAATTATCCTATGTCCCACTCTACTCAATATCTGA
TGGTTCATCAATCCAGACTTGACCTGAGAACCGACCTTTTTAGATGGTATGGTGGCCTTTCCCCCACACTTCGGATTTCC
TTTAGGAGGCGTGGTACCTGCGGGCCAAGTCTTAGATACTATACACTAAGTAAGAAAGCAAAAATGAAGAAAAGAAACTC
AACGAAAACAAAAAAAAATCAAAGGTTATCTATTGTTTTTGGTCCTATGAGGGGGTATCTATGGACCGTAGAAGAGACTA
CGAGCCGTAGAACCCTATAATAGGATGGCAGGCCTAAAATCAAGTCTCAGAAGCTCGAACTATGGACTGACAGTACGGTC
CATCAAATATACTATAGACTGTAGTTCCCAAACTTAGCTACTGGAGTTTGATATATATATTGGACTACGAGGCTGATGTA
CACGTCAGAGAAGATTCTACAAATCGTTCACATGTTCATAGTCCTATATTTTAAATTCATACATTCAGGACTCTATGCAC
GAATGTTATCTATGGACTGTAGAAGGTTTTACAACTCATTGGTGGCACTCATAATGGCAAAGAATTTGATATTTCAAACA
CTGGACCCTCAAGCTATTCCTATGAAGGGTAACTAAGGGTGGTGGAATGAACCACAGCCCATAGAAGACCTTTGTAGGCA
TGAGAACTACCTAGGTTAATGTCCAAATCACTTCAATGCCTTCAAATTTGTAATTCTAGAAGCCCAACCTAGATTCATAT
GCACAAATAAACATTGGTAGGCAAACAAACTCTTTATCACTGTCATCCTTAGGCTTTTAGATACAAAAAAAATCATTTTT
TCTATCCTGAGCCGAGTGAATCAATTTCAATTCATATAAAAATAACTTCCAGACACACTCAAACACAATCATTCTTAGGG
TTTACCACTAAAACTCAAATAGTTCACCTCAATTAAATCGTAAGTTGAGTTTAGCAACTCAATTTCGACAAAAAAAAAAC
TATGGCTAATGCAAAACTCATACCTTAATGTGTCGAGTTGATGTTGTGTGAGTGTTGTTCAATTAAATATAACTTCAATG
ATCTCAATTTCCCCTTCACAGGCCCACGTGATTGACCCACAGAATTTCAGAGGATTTGTTTGAGGATTTGGGGATTTTGG
ATGAAATATGGTGATGAACAGTGGGAAAGGGTTTATAGGGTAGGGGAGTGAGGGGTTGTGATGGTTGGAAGGGATGGAAG
AGTAATTGTTGGGAAAGGGGAGTGAACGAGGGAACGTAACTATTGGGAGATTGGAATTGGGGAAAATTAAAAATGTTTGG
TTTTAAACTTGTGGGTTGTGGGTCGGATTGGATATTTTTATGTTCACTAGGCCTTCACGAAGCCCATCTATGGACCGTAG
GCACGTCTACGATCAGTGGAAGGGTTTTGTAGGTCTTCATAACAGTTAGACAAATATAGAAAACATACTTGGGGTCTACA
AGTACAGACCACGGACCTTAGTTCTTTATATGATCCATACTGTGCTCTCGTAGAGTTAAAGTTGCAGTAGGCCTTTGAAC
TTTGAATTCTATGCACACCAGCTACGATCCATCAAATGACATATGGCTTGCAAGTGGAGCTCGTAGAACAAGTCCTACAA
GTTACCATTTATCCAGGATTTTACGAGCAGGGTCTATATACCGTAGAATGTTCTATGACCCGTAGAACCCATCCGTAGGA
AACCTTTGTACTTAAATTTTTTTCAGATTTCTCTTTTGATCCTTGCACATGTAACAAACATTAGGTCTACCTTTTCTTTT
TCTTGACTCTAATTTGACACGAACCCTAATTTAGCCTATACTATCCTAAAACTAAAGCTAAGGAAACTAGACAAAATATC
TTGGGTTGCCTCCCAAGAAGCGTTTGATTTAACGTCGCAGCACAACACGGGATCCTTAGTTACTTAAACTTCACCAAGAG
CCCATATCTCCCCCACCTTAACTTCTTCCACATTTCCCATGTAAAGCTTTACCATTTGTCCATTCACCTTGAACCTCGTT
TCATCATTTATTTATAGTTCAACCACTCTGTATGGGAATACTTGAACTACTTGTAACGGTCCCAGCCATTTTGACTTGAG
TTTACCAGGAAATAAGTGCAACCTTGAGTTGAACGAGGAGGACAAAATCTCCAGGCGCAAAGAAATCGCTTTTCAATCTT
TTGGTTATGATACTTCTTCATTCTCTCTTTGTACAAGTCTTAACTTTCATATGTGTTTAGGTGAAACTCATCAAGCTCAT
TAATTTGATTCAACCTCTAATTTGATGTAGCACCCTAGTCTACATTCAGCTTTTGAGCGCCCACATGACTTTGTGCTCTA
ACTCTACATGCCAGGTGGCAAGACTTCGATTCCCAAACACAAGTTGGTAAAGAGACATACCTATGGGAGTCTTGAATGCA
GTTTGATATGCCCATAAGTTAGAGCTTTATTTAAAATACCAACATTTATGAGCTATAAAGTTTATCAGATCATTAAAAAC
ATCTAAATCCAAACTTGAAATAATACGCTAAAAGACAAAATCTATGAAAAATCTTAAGAAATATTTGAATTACATTATAA
TAAATTATTTTTAAATTCGTATACATGTAAAGTGGGGTTGATTTGATTTTGATTAGACTTTCTTTTTAGTTAAACCAAAC
CAATTATATGTGAGATTCTTTTTTCAATATCAAACCATAGTTGGATTATTTTTTTTCCAGTTCGACTCGGATTATGAATT
TGATAGAGAGTTTGGTGTGGTTTGTTAGTTTTCTATGTACACCCCTACCGGTAAGTAATGAGTTGAAGATTTTGGACTCA
TTTTAGACTTCTAGTTCACCAAAGTAGTGTCCTCCATGCTTAATTATATCCTTTTATGATCAGAATGTGTTTGTATTTCA
GCAATGAGAGCAAAAGCATGGAGATAAAAGAGATCAAAAGAAGCCAAAAGCCTTGAAAAAATAGGCAAAGGCAATGTTGA
GCATCACCCAATGTGACTCGGCATATTGCCGATCAAACAAAATATGACTGAAAGTTGAAGTTTGCAATCGTCTACGTATT
GAATTTGCATGTATAGTTGAATGTTATCCACAAGCACTATCTATTAACTTTTCCTGGAATCGACTTGACTCAAAGAAGGT
TGAGAAAAAGGAGGCAACTACAAAATCTTTCAATGTATCTTTGTTACACAAGTAGAAGAGAAAGATGTGTGTGCCAAAAC
TTTGCTCATATTGAACGAGATACTATATACTCCAATGAACTCTTGAGTAAACTAATGCAGCAAACCGATAACCCGAGTCT
CGAGTAAACTAACATTGAAATTATGCAATTTTTCCTTGAGACATCCTAAACAAACAGGATATACTCATCACTTTAGCTTC
TCCGTTTGTTGGACCTAGTCATGTAAGAGGTAGCGCAACTATGGACATTACATAAATCCAGCAGCATCTTAGTCTTTTTT
TACAATGTTGAAAGTTACTTTCCAGTTGTTCACACTTTCAGCATCTAGATTATGCAAATACAAGATTATTGTAGATATCT
GCCACAGTAATGTTCCAATCTTAACACTGTATGCAAATGTAACTTAATACATAGAATTGTTTCAGAAAATTGGAGCAACA
GAGGAAAATTTACAGGTAGGGTGTTGATGCCAAAAGTAAAACAAGTATGATAAACCTTCGAAGATGAGTTTGCCCTTCTG
TTTCTTCTCTTCCTTGATCTTTCTCACCCTTCTCTATCTTCAGTAAAAATGTACTCTATGTCCCACAAAACCTGCTCACT
TGGCCTCTAGGGAATGAAATAGAGGCCGTTTTGCTACATAGATTAAAGAAGTATATGGTAGCACAAGAGTGGGTGCTCAT
TCTAAGTGAAAGACAATGTACAACTTCTTAATTCATTCCCGATTTCAGTCATTTTTCAACATCTCAACAGCCAGCCACCT
TTATGTGTATGTATGTGTATAATGCATGTGAAAGAGAGACAGCAGGGACGGGAGGGAAGAAGTTTCCTTCTCAAATAGGA
CGAGCAGCGAGAGAGTACGACGTAAGGGGCTAACGGAATAAGGGCAATATGCCCCACTGGTGCAGGAAGCCTTCTCCAGT
TGTTACTTCTAGCACCAGCAGCACAAGAACTGCCAACATAGCTGCTCTTCCATTCCACGTTTCAGCACTTTTTGTCCAAC
CCCATTCCCAGACTGTTACAGGAGGTGGAAGCTCCCTGCGCTGTGAATCATATGCTGCCAATAACTCTTCCACGCTGCCA
AGAGGGACCAATGACTGCAAATAAACACCTCAGCATATATTAGGTTCATTTCACCACTCATCTTTGAAAACAGCATTGAC
CTTTTTTGTTCAAACTTTGATAACATTATTCAACCAGAAACCAGTTATCCACATACAAATAAAACAAGGAGGGGGTGCCC
TTTATTTCAATCACTTTCGGCAGTTGCATAATAAAAGCCAGGTGCCATGTTTTCTGCAGTAAATGAAAGAACCTGAAAGT
ATGCAAATCGACTAAGAAACTGGAGCAAGTCTTACAAAACATTTGAGCATGGCTGAGAACACACCAATGTCCCAACAAGT
CAAGGGTATGTGTTAGTTGATCAACCTCCTAGGGCTGAGTAAGTTGTTCAAATTCTTCACTTGGTACATAGAAGTGCCAA
AGATCTTGTTGCATATATCATAATGGAACTAATGTGCTTGACAAGTAGGACAAACCATGAGGACTAAGCCTCACTTGTGC
CGATCAACTAAAATGAAATGAAATCCATTTGGATAAACTGATGAATCACAAGTAAACATCAGCCCCCCATCCCACAAGCA
TAAATCCTATTATTATTATTTACTTAATATAATTCACAATCAATCATATTTGGTCTAGCAGAAAAAAAATTGTCATATCT
CAAAATGAGAATGAATTAAACTCTTCGGAGACGGAAGAAATGGAATTGTAAAATTAGGGACAATCTATCCAATAAGCCTC
GGACTGGTAGATGCTGCCCAACAGTTGGAAAATCAATCATACCTCGCCCAAGAAGAAAAAGTTATGAGAAATGAATTATA
CTTTGCTCAGACTGAAGAAATGAAATTGTCAAACAAGTGATCATTTACGCAATAAGGCCTTAGAAATGTAGATTCTGCTC
AACAGAGTTGGAATAACCCATCCTTGTCAAATGGTATTCATATTAGAAATCTATATGGATGATGAAGTGTATCAAAGAAG
TTACACTTTCAGCAATGATGACCAAATGTTGGAGGGTCATATAAACAGAAGGTACACATTGTCTAAACCTCTGTCTTGAT
ATCTCTAGCACGTCTAGAAACTAGAGTTCCTTATAAACCATGGGAAGAACCTATCTAAAATTGCCGTCAGAAACGAACTA
ACTCAAACTCAAATCCATCGTCAAACTTGTTCAAAAAATCTCAGAAGATCCTCTGATAGCATCAATGGTGACATGCTTCC
ATTAAAGGATTTGGTAAAACTTGGGAAGTTAAGGAGATGCACGACAAGGTTGATGAGCTTCAATGGGAGATCAGATCAGA
AAGTGCTTATCGTGGAAGAAAAGCCCAAGAGTAATGGCAAAGAGTGGAGTAAGTTATATGCAAATTTCATAGTCCAAGTC
CAAATTTAAGACGAGGAAGATTGAGGCCACATGGAGTCCAAGAGGTGGGGCCCACATGTAGCCCAAGAAAGGAGTTGAAA
ATGCCCAACAAATGAGTTAAAATTCTACCAAAAAAGATGATTTTCACGGCCAACATGGGTAGTTTACGTGCCAAGTTCAC
GTGAAATTTTGGAGCCAAAAACAAAGTCAGTTATTCCCTTTTTTTGTTAGCTGTATTGGGAAGAAGTGTGATATTAATTT
TTACTTGTTTTCCTCGTTTAAAATTTCCTAGGTAGGTTTTAATCTTAATAATTTCCATAGAAGGATTCAAATCCCATGTT
ATATTGGATATGTTTCCCCTATATATAGGGCTGGATTTTTGTTGGTTTTCTTAAAAGATGGTGCAGCAAAAAGGGTTGAA
ATTATTAATCGAAAATGTCTCTCAATATTTTTCTTAAGCATTGGAGGGCTTTAAATAGCGAACTTACAACAAAAGATTTG
CATAATTCAAAATTCAAAATTCAAAAACCTTAAAATATCTCAACAAACTAAAACAGCCTAATAAAAATTTAAAATTTAAA
ATTCAAAATTCAAATCATCCTAAACATCAGCAGCTTAATTATTAGGTTGAAAAGAAAATTAATGCAGTAACTAAAAGCAA
TTTTCAACAAAAAATATTTCAAACAACATTATTATTAACATTATTGAGAGATTGTTTTCTTTACATCTTTGTGTATTGGC
TTCTTGAGGTTTATCTTACAACATCACAAGAACGATTCTTTTAGGAGGTAAGATCTATTTTTAACTTGATATCTTTGGTA
TTAAAGTAAATGAAGGTAATTTTTCTAGTACTAATTATTGTCTCTAATTCTTCGAAATAGGATCTAGATCACTATGCCAT
GTTAGTTCTTGAATTGACTCTACTAGTATCTTAACTAGCTTTGATGCACTAATTTTTTATTACTAAGATCAATTAGGACT
CTTACCACTTAATATTAAAATTTGGAAATTTTATTCTTGAATTTTGCATATCTTAAATTATTGTGTTTAATCTTAATATT
TTCGCTTCCACATTATTTTCTCATTTTTCTTTCAAGTAACCCAATTCTTATCAAGTGATATCAAAGCGGTTCTATCAAGA
TTTCGTTCTTGATAGTAGTAGGCATTTCTTTACAAGGCAAAAAAAGGAGAAAATACATAAAAACACCTTCAATCTTGTCT
CGAATTTTAGTAACACACTTAATCTTAGCGAGAGTCCTGTTACCCCCGGAACAATTTTAAAGCAGAATAAACATCACCCT
AAACGTTGTGGCACAAGTAGTGTAAGCGCATCGCTCAAGCATGTGCAAAAACAAATAGCAGCTCAAAGTAGAACCTTTTT
ACACCATGTGTCCAAAATATTAAAAAACAACATATTTTAAAAGGACCGTCTTCAATATTTTTGGAAAAATCTGCAACCTT
TCCTGCACTCATGCCCTCCTTATGGGCTTACCATCTCCACCATAACTTGCTTAACCAGTGCTACCACTTCCCTTTCCAAA
CCTCTTCCCTCCTCCACCAGTGAATCAGAACCATTATTATAGTTTATGAAAGAAACCCAATAACTTCTTATCAATTAAGT
CCAGCAACCTTAGATTTATATGTACACAGTTGCATCACAGATTTCATGTCCGAAAACAAAAAACCCAATAACAAATTTGC
TACACTAATACTCCCTCCGTTTCAAAAAGAGTGGCCTAGTTTGACTTGGCACAGAGTTTTAGAAAATAAAGAACTTTTGA
ATCTTGTGGTCCTAAATTAAAGTTATGTCAAATGTACTAAATTGCCCTCTAATCTTGTGGCCTTAAACATGCCATGTGGA
AAGCTGAAATTATAATGTTACCAAAAAAGGAAAGAGGTCATTCTTTTTGAAACAGACTATAAACGAAAGGAGACCATTCT
TTTTGAAACAGAGGGAGTATAAAGGATCAACTTTCTGGGATCCTTTTTCAAAAATAGGCCAAGAATTTTTATATTATTTT
TGTGTGTAAAAGAGATTGAACCCAAATAAATTATTGTAGAAAATTGGATTTAGTTTTAAGAAACTAAAAAGAGATAATCT
TTGCTATCACTGAAAGAAAACCGAAAAGAAGAAAAAAAAAATATGTAGAGGAAGAAAGTGCAAGCAAAACAATAAAGAAT
GAAATAAAAGAATGGTAAGGTTGAGAAGTAAGGATAACAGAAACAAAGAAAGGGGTTAAACATCAGCTATTGAAGTGGAG
AAGAAAGAGAAAAAATCTCTTAATGATAAAAGAAAAAGAAGAGAAAAGGGGTTTAAGTGATAAAATGAAAATAAAGGCGC
ATGTAGAGCATCATCAGGTATTTTTGGTCATTCATGCCACATCAAATTTTAGAGTGATGTTTATTCCACTTTAAAATAGT
TCAAGGGGCAATAGGAACCTCGCATAGAATTAATTGTGTTGCTGTAAATCCCAAAAAAAGTTTGAGGGTGTTTTTGTGCA
TTTTCTCCCTAAAACCTAAATTGTTTTTTAGTAGCTTAAATAAAAGGTAAGCTAGTGTTTGAAAATCAAGTTATATTTAG
AAACATTGGATTTATTGTTTTTCTTTGTTTCCAACACCATCAAGGAAAACCAAGAAGAGGGAAAATTTGGAGTTCCTTGT
ACACAAATTGATCTTTTCTTGTCTCATCAAACTCAATTTGTCAAGAAGTTGGGTAAAAATTAACTTATTTCTACGTCTTA
CCTCTTAAGGATTGTTAATAGTAGGATTTAAACCAACAAAAAATAATAATTTGAGTGGAAAAGGCAAGAGAGGATGAGAT
CAATAGAGGGAAAAAGCCAAAGTGAGAGATCCCGGGTCGAGTTTCGAGGTCGGGTCATGATTTGGTAGTCGGATCCCACA
TTATATGTCAAGTTTAGTTTTATGATACAATAAAACTAAATAAAGTATTTTCAACATGTTTCATCCAAAAAAAGACGAAA
ATATTTTCTTCATATTGAATTCTAAAGTAGAGTACTATTTACTTGTGAAAATATGGGTAAACATGGGTCAACATGTATTT
TACCCAACCCATTTTCACCCATATGAAATATGGGCGGGTTGAATTGTTACCCATTTTATGTTGGCCCATTTTCAACCCGC
TCAAATTTGACCCATCCCGCCCATTTGCCACCACAACCTGTAGGTCATGGCTAGATGGGCATAAATTAGACCCTTAGCAT
ATTTGTACACCTTAGCATTTGATGTGTGAGTTTATTTGTGTTATGTACTGATAATGAGTTTAAAAGAAATTATTGTGGTA
AGATGGAGTGGGCATAGACCCACGTAAATTGAAATCATTGATTCTTTATTTCCTTGATGATTAAGATTGTTTATCTGATA
CGCATAACCTGCTGTGATGGTACTTGTTGGGTGTTGAAATTACTTGCTATGTGCTGAATGTCAGGTCTACTTGTTGTTTG
ACTCATGTGTTGCATGCTTCCTAAATTGAGTCAGCATATTATGTCCACCAGTACATAGTGGTTTGTATTGACTAATACTT
CCCTGTACTCTTCTTTTGTTGAGTGCAGAACGTGTTCCAGAGGCCCATTCGAGATCCCATTTCTATCGTGTGCAAGCAGT
TTCCGATCCAAGGGTGAGCGCTCCATTTTCAGGTTGTCGTGGACCATCATAGTAGTATTTGTATCTTCCGAACAATGAGA
CAATCTTATCTTTTATTTAGTTTTTGGATACTTCTGTTAGGTTTGGTTTTGTTTAGAAGTTCTTGTATGATGGCTTTCGG
GTCTTGGGAATTTTAGTAGTTGATTCGTTTCCGCACTTATTTAAGTCGGTTTTCAAAATATTATGTTTTAGTTGGATTTA
ATTATAATTCTGTCTTGGATGGTTGATGAATTTGGTTAAGGTTCAGGTTAGATGGTTCTCCCACTGGAGGGTTGGTATAG
GGTTGGTATGAGTGTCACTCACGACCCAAAGCCATTTGGGTCGTGACATATAATCTACTCTTTTTTCCTAGTACATGAAC
TAGCTAATAAGCTAACCATGAGCCAATTTATATAAAAATTCATAAATCAAACAAATCTTAAAAACCTTTTATTTTTCCAA
CACAAGGTTTGATTTCCAACATCTATCACCAGCCTTTTCACATACCATCCAACTAAGTTACAGTGCTTAGTGCCTATGTT
AGATAATCCCTTCAATTAAACGTTTGCAAGCTTCTCTATTTCAGGTCATTGGTACCATCTACTTAACAAAAAATTTAATA
ATTTCTTAATCATAGTGGAGTTAAAAAGCACCTGGCGAGCTTCAAGATTTGAGACTGCCATTGCTCCTACATATGGAAGA
CTTTCAATCACTGCATCTGCCAAATCTGAAATGAAAGTGGGTTCAACACCTAGGGCAGGAACACGCGCCCAGTTCTGTAT
TCCAGACTCCAATGCTAGCTCCTTGTATTCAACATCAATTTCCTCTAATGTCTCAATATGCTCACTTACAAAACTGTGAT
AACATTTAAAAATTAGAGAATACAAATAACTAAAACAAAAGTCGAACAAACTAGGCATCATCATTTGTACTGCTTAAACA
GCCAACTTTGCTTACCTTATTGGCACGGCAAGAATACTCTTCACCCCTTTCTTCCCAAGCTCAATTATTGTCTCATCAGT
ATATGGTTTAAGCCATTCAACAGGTCCAACCCTACTCTGCATCAGAGCAAAATAACTTCATGGAATGGCTAAGTAAAAAC
ATTTACAAAACTCAATCATTATACTCTTAAGTGAAAAAAGGTGCATCCATATGCATAAGAATCACAGTAAAGCACAGCAG
TTCAGGAAGTCATGTATCCGAAATGCCACCAGTGAACATTATTTGTTTTGTAGTTGATCCAAGAAAATAACTTTTATTTT
TATGACAGTGGTGTCCGTACAGCTTGCGCACACTCCCGACTACTCCATCACAACCTGCTACCTTCCACCAACACATGCAC
CGGTTAACTCTGACCACCAACACTTAGGTAGATGGAAAGAAATCACCTAGTGCTTTTGCCTGTACTGAGATTTGAACTTT
GAGACCTCAAGAAAATGACTTGTTTTTTTGCATCCAAATAACTTATCAATGCCAGATAGAATCAACATTACTTGACCACA
TACTCTATCGCCCAAGCAAATTGGAGAATCAATGTTACAAAAGCTATATGTTATGTGCTAGCAAATGAGCATCCGAGCAT
CATCTATTTTTCTCGTCCAATAGTGTATCACTTGACAACAACATCATAAATACGAATCGCCTTTCCCTTAAGAAATGTAT
TAATCAAATAATAATAAGCACCAAATAAAAATCATTTTTGTGCCGATGGGAACACATAATACGACATGGAATGGAGCACC
CTCTAAGTTCATAAAATTGACACCAATAAAAGGCTACATTACCTTTCATACATAGAGGTATTATGCTTATAACATGAAAG
TGTTTAGTACTCGTGTCTCACACTCGATATTAGCTAATTATATTTGTAATGCAACTTAGAAAGTTCATATGGTACAACAT
GATACTTCAATAGAAAGTAGCAATTAGTCCCCCAACTATTGTTGTGGAAAAAGTGTGTACAAAAGAAAAAAGCTTCTTCA
CGTTCATACCAATAGTTATGCACGTACTCCTTTACAAAGTAAGATGGAGTGCTTTAATATGTTATTTTCAAGTTCGCCAT
ATAATTAAACTGTCTTATCAACCTTATAGATTGAAGAGGTGATATGGAGATACTTTTGCCAACAATACATGTCATGCATG
ATACTATTATACATATCATTTCTGTAACGCCCCGTACTTTTGGTCTAAGGTTTAAATGGTTCGACTTATGTAATTGGACC
CGAACCTGGAGAATTTGGTTGTGCACATGTGTAAAAGTCAATGTTTAAGTATGCGGTTGTGTTGGATGTGAATTAAAGTC
TAACAGAAACTCTAGCACAAAGTCAGCATGGAAGCTTCTCCACAAATTAAGTTTTCAAATAAGCTCGCACAAGGTGTAAC
TTCTAGCAAGCATATCTCCCATGTATAAAGATTTATGTGATGAATTTCCTACCACAATTAAAAGATCACTGAATTTAGTT
TCCAATGAATCAAATTGTTCGTCAATCTGAGCTATGTACAAGAAGCTATGTACATTTTACGCTAGTGCTATCAGTGGATA
CCATGTAGGGGCATAGGTTGCCGTAGGAACAGTATGTGGATTCAAGTTTGAGGCAGCCACAGCAACATTTGGGTGCCCAC
CTACGACCATATGTGGCCATCTATCAACGTCTTTAAATACACCAAACTCTGAGGCTTTACTTCATTTTCTCACTTTGACT
TGACTTGAAATAGATTCTCTCAGCTCCACTCCCCCCAATTCAAGGTAAGTTGTCACTGATCCCTACTGTCTTTCATGAGT
GTTTCTTCAATGATTACGCAACTCTAACACCTATTCCTCTTCAAATTCTAGAGGGTTTTATCATCTAGCGCTGAAGCGGA
GATTTTTGGTTTTTCTTCATCATTCAAGGTAAGAATCTTCTCCTAAGCTCATGCATGGACTATTATTGATGTATTAGGAA
TGTTTTAGGGAAGGGACTCATGGGATGGTGATCGAAAGCCATGAGCTCGGGTTTTGGATAATTTTGTGAGAAGATGGGGT
TTGTTATGGTAGAGAGTTCTTGATATGCTGCTGCCCGGAGGGGTTTGGATGACCTCATAGGAGGGTTGTTGTGTTACTAA
TTGTGTTGAAGAATGAAAAAGTCTCACATCGGTGGTTAATGAGATGGTTGATCTACTTATAAGGCTTCGCAATGCTCTTT
CCTTTGAGCTATCTTTTGGGGTATGAGATAGGCCCAAGACCTAATTTTACATGGTTTTAGAGCAGGACCCATTTCACCCA
ATGTTGAGCCCCAAATTAAAATTTTCCCTCGCACAAGATGTCCAGCCCTAGGCATGAGGTGAGGTGTTGAAGAATGAAAA
AGTCTCACACTGGTGGTCTCCTTATAAGGCTTGGACAATCCTCTTTCCTTTGAGCTAGCTTTTGGGGTGTGAGTTAGGCC
CTAGATAGCAAGACCTAATTTTACAGTTTGCAAGGAGAAAGTTGGTTGTGGATATGCCAATGAAGGAGGATTTTAGAGTT
TTAGCTCACCTTATGTGCGATAAATTGCTTAAGTGTCTTTGTCTTGAATCTCTTTTGCTAATTTTAGCTTCCTCTTATTG
TTTTTCTTGTAGATTAAGGTCTTATCGGAGTAGTCAGCCTTTGTGGTACACTTAAGGTCGGAATCAAGGAAAGTAAGGCT
AAGACCCTCTTTTCCCTATCATGACATGATCTCATGATCTTTCTTTCGATATTTTCCCCTTGTTCATGAGCTTATGGATT
TCATGTTCCAAATTATACTATGAGTACTCTATGTGATAAATCTTTCATGTCAATTTATACTATTTTTTTATTTTATTTTT
ATAACCGAGAAATTCGTCTATGACCCGCCCTTTGGACCCAATCACAGCCTTCTAAACTACATGGATGATGGGCCCGCCCC
TCTACCAACTCCACTTAAATACCGAGCTTCGCTTTGCATGGAGTGGGGCTTGAACCTGCAACCTAAGCCACAATTCCTCC
ACCTTTTGCTTAAATACCGAGCTTCGCTTTGCATGGAGTGGGGCTTGAACCTGCGACCTAAGCCACAATTCCTCCTTTGC
CACTCGAGCTAGGCCTTGGGGGCATGTCAAACTATACTATTAGCCTTGAATAATTTTAGCTTCCTATCATTGTTTTCTTG
TAGATTAAGGTCTTATCTGAGTAGTCGGTCTTTGTGGCCCGCCCCTCTACCCTTGTCATGACATGATCTTTCTTTCGATA
CATTCCCCTTGTTCATGAGCTTATGGATTTCCTATTCCATATTATACAATGATTATTCTATGTGATAAATCTTTCATGTC
AATATGTTTCTTAGTAGTTGTATTCATTGCCTTATGTCTCCATACCTTCATGGCCAAGTTCATTTGCTCCTTATGGATAT
GTCTAATGTCGTACATATCAAAACTGACACCTTTCTACCTAAAAGTTATGTCTAAGAACAAGGAAATGCTTTGTAAGCCG
AAGGTACGAAACGGTAAGTGCAATCCATGTGTACTCAACTGAACACCAACTGAACTCTTGAGCTTTCTTATAAATGATCA
TAAAGATGAGCCCAAATACAAAATGTGCAAGAAGCTAGAGTCTTATCTTCATTACAAGAATGTTTTAATGCATAAAATAG
ACAATGTTACCTGTGCAAGTGTGTTTAAATATAATCATTTGTGAAATGTAAGTATGCTAATAGATCTGCAAAGGTACCTG
ATAGGCCAAAGTATATGCATTATGTACCCTTCTCTTCTCAAGTTCTTCCATTATTAAGTCCACACATTCCTCCATCTCAG
CCTTGTATGGATCACCTGCTTCCTCTACATATGCAAGTGGTACACCATGAGCACTGAAGAATATCATCACCTGTGTATAT
GAAGCTAGTCAATGCAGGAGACAAATTAGAGAGACTTTGTACTTCTTGGGAAGACCCTGCTTTTATTTTCATTATAAAAT
ATCTGAAATAATTTCATAAATATGAAATGTAGAGGAGTAGAGGCAGGAACAGAACAGTGTCAAATCTGAAGAAAACTTTG
CTCCAGAGTGCTGTAGTTTTCCTTTGTTTTTGATCCTTAATATCTTCTGCTGTACAGAGATCTTTTCGTGACTCTGTATT
TCTACCCTAACCAACTTGATAGAGTTTCAAGAGAAGGCCTCCAAGCAAAAGACTTGATGGACAATGATACACTAAATCAA
GAGTATCACAGTATTCATGACAAGAGTCTTTTCTCATTTACTTTTTTGAAACTGGTAAAATTAAATCTTTAAGCATTTAT
TTTTATCAAAAAAAAAAAAATCTTAAAGCAGTTATTACAGAAGAAAGCAAAACTGAGAAGGCATATACTTTGTGCGAGAA
TTTTTATAGTTTAAGTAATGAAAACAAAAATAAAAAGCACAAAGACTTTATGTGCCTCAAGTATAATACTATCAGAAAGA
TGAGACCTTATTAGGAAAAAGAAGAACCTCTTTTCACGAGGTAAGTATAGCATGAGACTTCAAAGAATAGAGACAATACT
ACCTCCTCCGGATGTTCAAAACTTTTCAACTCTTTTTCCATCAAATCTGCCATGGCTTTGATATATCCTTCCCGTTGATA
CCATGAGGGTATTACTGTGTGTTGCATGTTAACAAGATACTCATCCTCCCTGAAGTTAGTACTCATTGCTCCACATATCA
GTTTGACAATCGAAAATGGAATGTATTTTCTGAGCAGGAACATAGGGTATGTTTATTACCTAAATATACTCTCTAATAGG
CGAAGGCTTGAACCACTCGTAGATATTGAAAACTGTGGATAAAGAGGGAGCACAACAAGCTTTGTGATTCCATCTCTTTT
AATCTGCAAAATGAACAGAAAAGGGAGAAGGATATGAAAACCAACAGCTCAACTTCCACTCTATCCTACGTAACTCAAAT
GTGCTTCAAGAAAAAACTGGAAATAGGGAGAAACTATATTAAAAGCGGAATAACCTGAGAGACTCTTATACTTGGATCAG
ATTGTCACCTAGGCACTTATACTCATGGTTTTGTCAACTGGACACTTAAACCTAATGAAACTCAATCTTTTAAACCCTTT
TTGCATCCGATAAATGTGTGTGTGATACAAACAAATACACATGGGATTCTGTCATTTTACAATGCCACATAAGAACTTAA
TATAAAAAAAATCAAATACAGTTCCCTTCTTCATCTTCCTCAGACCCCCCCCCCCCAACACACACACACACCACTCTTCT
TCTTCAACAGATCCCCCTTCTCCCTTCCACCCCTTCCTCTCTTCTTCATCAAAATCGCCCTCTCCCTCCTTCTTCAGATC
CTTTTACCCTTTCCCATTTTCATTTTCTATTTTCTCTACTCCATTCAAAACTACAAGAAGAACCGATGAAGCAAACAAGA
GATATTTAAAATGTTTCAAACTAATAATAGCAGAAAAATAACAGAAAATCTCACTGATAAAAAAGCCTATAAAAAAAAAT
TATGGTGTTCTTTGATGTTCATAACATCCTTCGTTGATCGACAGGGGTTGATTTTTCTTATTATTTTCTCTTATTTTCAC
TTTAATTTGGCTTTTGGGTATTCTCAATTTGATGTTAATAATGTTCCAAAATAATTGATTATATTGAATGTTGAGATTTT
TGTCAAAATAATTTATTATAATGTGTCAAAATGATGAAAGAGAAATGAAATTGTTCTTCTTTGTTCAAATAGTTGCTATT
CATAGAAGCTTTTGATTGTTTTTCTCAAATATTTTCCTCAAGCCTTGGTGGTGAAAATAGAGGAAGAACAAAGAGTGGGG
GTAAAGAAACGAGGGGTGGGTGGGGGAAAGAAGAGCAATAGGTGTCAGTTTTTTAATTATCTTTTTATTTGTTTATTTTA
ATTAATTTTTAGTCCAAAATTGTTTGTGTACACGTATTAAACCCGTGAAATTAATGCATTTGGTCCAGCTCAACCATCAA
GTTGCCACATTGGATGGGTCAAGGTCAAAGGGTCTAAAATTGTGTGTTTTAGTGAGTTTAAGGGTTCAATTGGCAAAATC
GTGAGTATAAGGGCTCAACTGACAAACGGAGACAAGTACAAGGGTCTCCTTGATCATTCTGCCTATATTATACAACAACA
TATCCAGTTTATTACCACAAAGTGGGGCTAAGAAGGTAGAGTGTATGCAGACCTTACCTCTACCTTAGGAGTAAGGTACA
GATAGACCCTCGGCACAAGCCAAAAACATACTAGAAAAAGATGTAATGAAGGTACAACAGACAATAGGTAGTAACAAAAC
AACATATAGTAGTCGAACAATACTAAAGCAAAACATTATTGCAATTGAACTACACGAAATAACAAATAACAACAAAAATC
GAAGAACAAGAGACTACAAGTGTAGCACTACGACTACTAGTAAGGGAAACAAGACAATGCACTCCTCCGTACTAGCATGG
ACGCACTCCTACCTACTAACCATCTACCCTGATTCGCGTCCTCCATACCTTCCTATCTAAGGTCATGTCCTCGAGTAAGT
TGCAACTGCGTTTTGTCCTATCTAATCACCTATCCCCAATACTTGTTCAATCTACCTCCACCTCTCCTGGATCTATCCAT
AGCCAACCTCTCAACACCTCCGCACTGAGGAATCCGGGCATCTCCTCATCACATGACCGAACCATCTAAACCTCGCTTCC
CACATCTTGTCTTCCACGGAAGAATATGACACAATTCTTCCTAAGTCTTTGTGTAGATCTATTTATATCTCCAAAATAAC
AACTACTCCTTGGTCCAAACAAGTTGGGTTCAGGTATAGGAAGCCAAAACAAAAAAAAAATCCTTTCATACAATCCACCA
TACCATATACAAGCTGGGATAGATTTTACCCACCCCTTTGCCTTGTACCGTCTCACGCTTTGTTCCAGCCCTTCAACCTA
TCAATAGTGGACTCTGGCATGACCTATTTCAGCCAAACATGCTCAAGATAATCTGCCGCAGTTGACCAATTATTTTGCAG
TGTAAAAACAAATGACTGTTATTTTTAGCGTTCTCCTAACATAAAAACCATCTTGAACCTAACCTTATTCCCCTTCTTTG
CAGGTTTTCATGAGTAAGGCATGCTCTCCTAACTAACTGATAAGGAAAAACTCACTTTAGAAGGAGCCCTGGCTTTTCGA
ATATTATTTTTTTTATGACAAAGGAAATTTGCAGTCGCTATCCTTTGGGTGCGCACAGGGTAAAACCCCCGCTCCTATGC
AATAGCTCGCAAATCACACATGAGAGGTAACCCGCACTACGCAAGCCAAGTGCGACGAGCTCGACCCAGAAGGAAAACCC
CTTGCTTTTGTTGGCAAGGGGTTTCAAACTTTAGACCTCCAACATGGAAGTCCCAAGCCCAAACCACTGGCTTTCCAAAT
ATTATTCTTCCAAGGCCATCTAGTATCTTGTTGTTCAATAGCAACTAATGCATTATATGTTGATTTAACTGTGAAACACT
TCCTGCCATCACCATTCCATATGGTAGAATCTTCAGTGTCAGTTGTGCCTTTGAAATGTCCAACACCTTGAAGAACTCAG
TAATCCTATCCACTTCCTGACTAGTCATTCAGCATTTTCCTAAAAGGTATGTTCCAGCCTTGCAAGATCCAAGTCTTTTC
AATAGAAGCATCCGGTATCCTGCAAAGCTAAAGAGATCTGAGAGAACATCATTTAGAGGGCCATGTCCCAACCAATTTTC
CCTCCAAAATGAAAGTTTCCTCCTATTTCCCACTATAAATCCCACTTTATCAGCAAATTAGGTTACTGCAATCTCCAGTT
ACTAGCTCCATCACTACATCATTCCATAAGACTCTCTTCACTATTATATCTCCACAAGCACTTCATTAAAAGACTCTTGA
TATGAATTTTTAGTAAAGGTTAGAGACGATTTTTTGAACTTGATTATGGTGATATCGTCTCTCACATGGCTGAGATTGCT
TTAGTCCGTCTCTTTTTATCTCTGGTTATCTTTCTCCATTGGCCTTTTCATGGGGACCTTGAAGAAGAGGTATATATATG
GAGCAACCAGCAGGTTTTGTTGCTCGGGGTAGAGTCCAGTATCATGGTCTGTAGGCTACAGCAATCACTTTATTGCCTAA
AGCGGTCCCATTGAGCATGGTTTGGCAAATCCAGCACAATTATTCATGAACTTGGCATGGTTCGTAGTGAAACTGATTAC
GTCACTTAGATTCAGATTTAATATGATTTTGGTGGTCCATGTTGATGATATATACAAGTAATGATGAAGAAGAAATTATC
AAATTGAAGCATCATCTTTTTCAGCAGTTTCTGACCAAGGACCTTCGCTGATTGACGAACTATAGGTATTGAGGTTGCTC
AATCTAGATCAGTAATTACCATTTCAAAGAGGAAGTATGCTCATGATATTCTCGAGGAAACATAAATGATAAATTGTAGG
TCTATTAATACTCTAATGGATCCAAATTAAACTTCTAGCAAGTCAGGAGGAACCTGTTTGGGGTTGTTCGGTAACTAGTA
AAGAGGTAACTTATCCATGTATTAATTTATGTACAAGTTATACAACGTTTGGTAGCTAGTTAGGAAGTAAGTATTCATGA
ATAAAATTAATACGACGTTTGGTTTGCAATTTAGAAACCCACATAGCTAATACATGTATAAGTTATGAGGGAATTGGTGT
ATTATCTTATGCGGGGGGGAGATGGAATAGCTAATACCCACATAACTAATACATGCATAACGAATACATGCATTACTAAT
TCCTGCATAATTCTAACCAGCTACCAAACGACCCCTTAGTGATTCTAAAACATATAGGAGGTTGGTAGGCAAGTTAAATT
ATCTCACTGGAACTCGATCTAACGTTACCTTCACAGTAAGTGTTGTAAGTAAGTTTTTGGATTTTCTTTATGACAGTCAT
TAGAATGCAAATACGCAGTCTTTGATACATAAAATCTGATGACTATTTTACAAGGATCTAAATATGTTGGTGAAGATTTG
GCGGGATCACCCTCTGACAAACTATCTGCCTTTGGATACTAAATTCTAGTAAATCTGGTTTCTTGAAAAAGTAAGAAACA
AAATATACTTGCAAGATCTAGTACAAAAGCTTCTATGCACTGCCTACAGAGAAGTTCCCATCTTTGTTGTGTTTCCACAG
CACCCTATCTGCCTCTGTTGTGACAATGTTGTTTCCTCCTAGCTTTCCAAGCTATGAAACCACTCTATCAACCTCCCAAT
CATTAAGCATTCTTCTGAAGGAAATGTCCCACCTCTGTGTTGTCCAGCACTCACTTACTCTAGCCTCAGTGTTTCCACAG
ATCTGGAAATGGTAATTGATCAATCCATCCATCATGCCAAAAAATTTCTTGTTTCTATTGCCTATCTTAAAGCTAAGATT
GGCTTCCACCAGTGGCCAAAAGTTTCTGATTGTTCTCCACACTGCCATACCATAAGGATCAGATACAAAGTTGGAGCACC
ATGGATTAAGGTCACCAAACTTTGTCACAATTACTTTCCTCCATAGAGTCCTCTCTTTAGTGTATCTCCATAGCCACTTC
ACAAGTAAGCTCTCATTCTGCAGTTTGAGATTTCTGACTCCTAGTCTCCCTCTTCCTTTAGTTAACATTACTGTTTTCCA
ATTAACAAGGCAGTAATCCTTCCCCACCGGTCTTGCTTCTTAGTACCACCATAAGCTCCACTTAAGAACATTGCAACAAT
TTTTTGTTGTTGTTTATTACACTCAGTCGTGAATTCATGCCTAGTTAATATATGCTTATTTATTAATTAGCTTTAAAATT
ATAATCCTCCAATAGATTCTAGAGATCCTACAATATAGTTGTTGGAAAATTTGATTACTGTCGATCTATCATCTAAACCC
AATATGATATGATTCTACAGTAGTGTAAACACAGCTCCTACAGAAAATCCCCATGGGGCAAAGGGGTTATGCAAACTTGT
AGCAAGCTAATACTTCAAATTCAAGGGATAAGAGTGTTGTGTAAATATGCTACCACTTATTTTGCTCAATGAGATGATTG
CAGAGACTCAAGAAAACAGCTAAATGCACCCAAAACACATAAACAGCCATAGAAGTCAAAGGAAAAAGAAAAGGTTACAA
ATAAAAAGGAAAGAAACAAGATACCTGCTCAATGGCTTCCTCTGTGAATGGATGCCAGTAGCGCATACCAACATACACCT
TTGCAGGCACATTCTTTTCCCACAGAGCTTTTCTCAAGGCTTCAGCCTAAAAATCAAATATTATAAAAAAAAAAAAAAAG
GAAGAATTGAATAGAGGAGCCATGAAAATAAATGCAGAAAAACATTGTACTGCTCATATACAAATCAACCACAGCAAAAG
AGATCTCTCAGTTGAAAATAAATGGCAAAAGTCATACTAAGAATAGCCTTAGCAAGTGTTTCCACCCTTAAGCACTAGAA
TTCAGCATGGTCCAAAACATTTCAACACTATGGTATAACACTGTCACTTAACAAAGAAAATCTAGAAATCTACCATCATA
AGCATCTCGTAGCCACAGTCGGATCAACATATTCATTTATTCCTACTTAAGTACTTAACAATTAATCAACAATCAGCAAT
TTTTATCAAACCATATAAATTCATGCCTGAGCATCAGTTATCCGTCGTAGAGGAGAACCACCACCAATTGAAGCATAACC
TTCTTTGCTCTTGGGTGCTCTAGCAACAGATATGAACTGCGCCAGTGGCCTTTGCAAAAACCGAAACAATCTTGGCAATC
GAATAATATCCTATTCAAACCAAACAATCCAAGTTAAGAACCATTAAACAAATAGTGGAAGGTGTTATTTCCAAACCACA
AAAGGATGGTTCCACTCTAAATTGCATTTTGTTTCTTAGAATCACTACTAATTTCAAGCATACACTTAAGCTGTTCAGTT
CCTTTTGAATTGGACATGGTTAAATTGTATTTGCTATACCTAAATGGCAAAAGGGTAAATAATCTCAGAAAAAAGGAAAC
AGCATTTAACTTACTGGATCAGCAAAAAGATTGAATAAAAATGGCTGCACATCTTCAAGAGTTTCAGGTCCACCAAGATT
AAGCAACAAAACACCAATTTTGCCTTCACCAAAAACAGGATTTGTGGAGAGTTGTTGAGGGTTAGAAGTGAGCAATGCTC
CAGGCATTATAGATGGCTTCTCAGACCATTTCAAGGAGCATCTAGCTACTAATGAACAATTCTTAGGTAGCCTTAAACAA
GAAGCGGCGAAAGATGAAGTACACTGAGTATCCAGTTGAAGAAAAGGTGAATAGGATGTGCAGTTGGCCGGCGACGGAGA
TATTTCACGGCAGAAAATCACCGGCGGCGCCATTGCTGGACTGCAAGGAACAGTGATGTTTGAAATGCTTGCTTCGAGTA
AGATAGTTTGGTTTGTTTTCTTATTTTTGGAGTGTTAGTCTCTCCTCCACAAGTTCAAGATAATAATCAACCCAGTTATG
CTATGTAACTCACAACAGTGTAAAAAAAATATCTAAAATTGTGAAAAAATCTGTCTATATTTATACTAGTGTACTTATCC
GCTCTTTTCCGAAATTAAATATGTTTTCGAATAACTGATATAGCTAATTTATTTTTTATTTTTTATTTTTAAATAAGGAG
TATAAAGAAAATAATATAAATCAAGTCATAGTCTTGATATTATCGATTTAAAAAATTGCTAGAAAGATATTTTTAAATTG
TAATGTACACTTAACATTGTCGATAAAAAGAAGAAAAACATAAAAAGTTTAAATAATTGACCATCTAATTATCGTAATTT
TTTTATTAGATTCAATGAATTTTATAACAATAATATTAGTTCAATTAAAGTAACATTAAATTTAATTGATTAAAAATTAC
ATAACTTTATTTTTGTTTAAACTACTTGATTTTTAATACAAATAAATTAAAAATATATTTGTGACACATAAAAGTAAGAA
AATATATACTTGAAATATGTTTCAACATAGTTATACACGAAATTAAGAAGTTACTAAGATCTTCTTCTTTTTGTTTGATT
TTCTTTAATATATGATTTTTCATGTTGAAATTCATTTAATGTGTACTTGCATATTATATGAGTCGTAAATTGTGATGGTA
AAACATGATATCATTAGTATTTTGATGATATCATTAGTAATTTGATGTGTTACTTATCTACTCAATTATATAAAATTTAT
CATAGAGTGACAAAATATTAAATTTTTAAGAGTACATATAGTGACAAGTTATAGAAAGATATAACAAGAGTTGGATCAAT
ATTTGTCCCTAATACATATAGAGCAATGAAAGAGTTTTATAACATTAATCAAATTATTATTGTAGTCATTACTGAAAAAA
ATAACCTATGATAATAACTCTTCAAAAAATAACTATTTCTTCAATATGAAAAATTAAGATAAATAATTTTTGTTTTAAAT
AATTATATAAATACACATTAATCACATATGCACATTTGTTATAGCAGAACCATAAAATATTTTTTTATTATATATGTACA
TCTCATTTACAATGTCATAAAGAAAACTAATTTATGTATTCGATCATGTTACATAGATATGTTATTGGGAGAATTATATG
AGAGCATTTGAAAAAAAAAGTTGTAATAATTAAGAGAAGTCAAAGAAATAATATTTTCTTAGTTTTAACATAATATATTT
AGTGTGATTAAAAGAGTAAAATGAGTTGAGCTTTTATTATATGACATATAACTGAGAACTTTTTCAATAAAAATAAGTAA
AAATTATAAAAATGTATTATTTAAGACTTCAATTAACAAAATATACATATACTTTTTTAATTACAAATGCAGTAAATAAT
TTTAATTTTTGAGATTTATTTATATAACTAATGAATTTATCCGCGTTTCGCATGGTCACTAAAATAAAACTAAGTAATAA
TTATTATTTTTTTATATAAAAAGAATCAATCTTTACTGGTTGATCAATTTTTTCTTCTCTATCCTTTAATTACAACACTA
TTATTCACTAATTTGATAATTGTGCATAATTTTAATCCCCATATCTTCATTATTTTCTGCAGATTTCTAATATAAAAAAG
TTTGAAAGATTTATTTAATAGTTTTAGGAATATAATTAAAATAAAGAAAAAACAAAATAAAAATTGTTTTTATTTGATCA
TATTCTCACTGCCTTATTAATATTTTTTAAATCTTTTTCCTCTTTTATTTTGAAATTTTTCCCCCTTTTTGTTGATTTTC
TTGATTTCCTATTTTTTTCATCTTATTTTTCCCTACTGTTTTTCATTTTAATAATTTTCTTATGTAATTTTATGCTTCTT
TATATTCACGTTCTAACATTACCTACTCGTTTTTCATTTCTTTATTTTTGTTTATTCAATCCTTTAAAAAAATTGTAATT
ATCATTATCCTTTCCTTAAAATAATCAAGTTTGTTTGTTGTTATCCTTCTACTAATTTTCATGGGAAATTTTGAGGAAAA
AAAATTAATAAACTTTTTCTTATATGATTGAAGAAGGAGGTATTTTTTTTTACAATTAAGGTATTTAATTTAAGTTACAA
ATATTATTAGTTTACCGTGAAAACTGAGTTATGAAGATGAAAATGTGTGAGTTGTAAAAATAACTTTTTTCAAATAAAAT
AATTAAAAATAAAAGTCAAGAAAAAGGAGAAAAATAGAATAAAATAATATGTTTTTTTTTTTTATATTTGCAGTATGTTT
GGCTTTTAGTTATATACTTATTTTGATTATGAGTATAGAAAGGGAATAATCTAAAATAATTATCTTATTTTTCTCTTTAA
TATTATCCAAAAAGTGATCTACAATATCTATGGATTCTACTTCTATGTAAATTCATGGAGAAAAAAAATAAACTCCAAAT
TCACGATTTTTAATCTATATATGTTCTCCAATGCTTTCTAACAAGTGAGTAACATATACTGTATCATTTATTTTAAGATT
TTTTTTTCCACAAAATTTGACAAAAAAAGTGTTAAGCACTATTTGTAGTTGACAAATTACATGAAACAATATTCAAACAA
AGAGCAAACATCCATGGTTCTGCTACCAATGTACGAATTTCATAACAAATACAAGGTTGTTTACCTATTAACAACAACGG
AATGATAATCGAATCTTGTGAAAGAGTTGCTCCAAGTCTGATTTTGAGTCTCAAGGAATCAAAGTTATGTTTCACAAACT
AGGGGTGTGTTTGGTGTGGAGATGTTTTTCAATTTTCCCATGTTTGGTTGGCTTAAATGTTTGAAAAATGTTTTTCAAAT
CAACTCATTTTCCTCAGATTTAAGGAAAATGACTTCCCATCCAAAATTAAGGAAAACATTTTACAAAACTCTACTTCATC
CTTTAATTTTTTTTCTTACCATACCCATACCCTGTACTCAACCCTCCCTATTAAAAAAAATAAATTTTTTTTTCTAATTT
TTTAAATTTCAAATATATTTTTAACCCTACCACCAAACCAGCTCCCTCCCTCCCCTCCCCCCCCCCCCCTCCCCAAACAA
AAAAAATGAAAATTTTATATGATGTTTTTGAAAATACATTAAATTTATAAAAAAATAAAATTACCTCACTCAATCCCTAC
CACTCCTACTCCATACCCCCCTCCCCCCCAAAAAAAATGCCTTTGAAAAATATTTCAAATTTTATTTTTTAATTTTTACG
TCACTCCCCCTGCCACACCCACCCATGCCACCCCTATCTCCCGCCACCCCAGTCAATTTTATTTTATTTTAAAAAAAATA
TTTTTGGGAAATATTTCATTTTTACGCCAACCCCCATACCCCCCCCCCACCTCCACCCAGGTCACTCCCATAAAAAAAAG
TTTTGAAAAATTATTTTTGAAAACTATTTCAAATTTTAAAATTTTCATTTTTTACGCTATCAATTATTTTTTTTAAAGTA
AACTATTTTTGAAAAAAAAATTTCCTGGGTCAAATCTCAAGGTCAGATTTTGGAACGGTCATCGGGGTCTTGTCCTAGTT
TGAGTGTCGGGATCGGGTCCTAGATCAATTATCAGAGTTGATTTTCGATCAAAAATTATTTTTCTAAAGAGTGTTTTTTA
GTCTCAAGTAAAAAATAAAAGATATTTTTTGAAAAATATTATTCATTCACCAACCAAACATTAAAAAATATTTTCCAGAT
AATATTTTCTACTTGCCAACCAAACATGAGAAAATAAGTTTGAAATCCACTTGTTTTCAAGAAAATATTTTCTAGAAAAA
CATTTTTCATGGAAAACATGTTTCATGGAAAACATGTTTCATGGAAAACATGTTCCTTCATACCAAACACACCTTAAAAG
GTGTGTTTGGTATGAAGGAAAATGTTTTCCATAGAAAATGTTTTCCATAGAAAATGTTTTCCTGGAAAACAAGTTGATTT
TTGACTTATTTTCTCATGTTTGGTTGGTGAGTAGAAAATATTTTCCGGAAAAGATTTTTAGTGTTTGATTTATGAATGAT
TTTTTTTTTTTGAGAAATATCTTTTATTTTTACTAGGGTAGAAAATAATTTTTGAAATTGAAAATATTTTTTAAAAATAA
ACTTAAATTATTTTGGGGGTGGGTTGAGGGTAGGGGTGAAAAATTGAAATTTTGAAGTTGAAAATATTTTTAAAAACAAA
CTATATTTTTTTTTTGGGGTGGTGGAGGGGGGTGCTGGTAGGGGGTGGGTGGGGGCGGGGGGGCTGGGTAGGGGTGAAAA
AAATGAAATTTTGAAATTGAAAATATTTTTGAAAAACAAACTTAAAATTATTTTTGGGGTGGTGTTGGGGGGGGGGGGCT
GGTAGGGGGTGGGTGGGTGGGGGTTCGAGGGTAGGGGTGAAAAAATGAAATTTTGAAATTGAAAATATTTTTTAAAAACA
AACTTAAATTATTTTTTTTGGGGTAGGGATGGTGAGTAGGGGATGGGTGGGTTGGGGGGAGGGGATCGAGTGTAGAGGTG
AAAAAATAAATTTTGAAGTTGAAAATATTTTTTAAAAACAAACTCAATTTTTTTTTTGTTGGGGAGGGGGGGGGGGGCAG
GCCGGGGAGGGGGCGTGGGTGATCGAGGATCGGGATGAAAAAAATAAAAAATTGAAGTTGAAAATATTTTCTAAAAACAA
TAAAAAAAAAAAGTTGATAGGGGGGGGGGCGAGGGTAGTGGGTGGGGGTAAAAAATAAAATATTGAATTAGAAATATCTT
TTAAAAATAATTTATAATATTCTTTTGGGAGGGGGTGGGGGTAGGGGTGAGGGTGGGTAAAAAAATTGAATTTATAAACA
AGCTTTAATTTATTTTTTTTATTTTTTTTGGGGGGGGGGGTTGGTTGGGGGGGCTGGTTTGAGGGTAGGGACAAAATAAA
TTGATTTTTTCAACAAAAAAGTAATTGTAGTTTGAAGTTGGAAGAGAGTTTTGGAAAATGTTTTCCTCAAGTTTTGAAGG
AAGTCATTTTCCTTAAATTTGAAGAAAATGAGTTGATTTGGAAAACATTTTCCAAAACATTTAACCCAACCAAACATGAG
AAAATTGGAAAACATTTTCCGGAAAATGTTTTCCTTCATACCAAACACACCCTAAGTGTCAATTTTGTTTTGTTGATATC
AGTGAAGAAGATAGACTTTTGTTATTCTATTTTTTTGTTTTTGTGTTCCTCACTCTCTTCTTTAAAAAACGTTTAACACT
CATTTAAAAAAGAAAATCAGTTTACGGTAGAGCAGTTACTTTGCAACTCTTCCCACCCCTTTTCAAATATACTTGTCTCT
TTTTCAGAAAAAATAACTTCAAATCAGATCTAGTCAGATCAGATCGATTGGTCTACATGGCGACCCACGACCCAAAACTT
ACAAAATTTACTACTAATTCAAGCAAAGATTATTAATAAGTAGTTTTTTCTTTAGTCAGACATTATATTGGTCCTCTTTA
TAGTCTTCATTTTATGTCTTTTTTTTAATCATTTTTAGTATTAAAGGGATAGTGAAGCATAGTATCGGATGACTATCAAA
TGTAGGCCAACAACGTTTCAATTGATCAATGACAATACACTATCAGAGAGGAGTTTCACGCAAATCTGAGCCTAACCCTA
TATGCATTTGTTTGAAAATATTGATAGTACAATTTTTTTTAAAAATCTCTTCATTATTAAATTTTAAGTATTGTATGTTT
ATCTGAAACTAACTCGAGTTAAATATAAAGAGATTAAGTTTTTTGTGATCTTTGGATGCACCTTTGATATATTCATGCCT
ATTATCATTTGAAGTCGTTGCTTGTGTTAAGAAAACTTGTCTCATTCATATTATATGGTAAACAAGTTTTTTGCATTACA
AATATATATTGTATATGAATATGCTTCTTAATTAAATTATATTTCAACTTTTCAGGTTTTATGCACAAAAATTTCCATCC
ATGAGTATTACTTAAAATATTGGAATTAGCTATGAACTTCATTGTTTGTCCGTTGCTATTTCGCTATAGTTAACAAACAT
TCATCGCTACTTTGTCGCTAACTAGGATTAATGATGATTTTGTTATTTAGCTACAAAATTTATCCATTATTAAATTCAAT
TCTTTTTTAGTAGTAAGCTATTCAAATGTGTTAATTGTACGTATAAAACATATAATTATTTGAATATTAAAACAATCATT
TTAATTATATGAAGATGTAATAACTTTTTTGACTTCATTCATCTGATCCCTAGTTAAATATATAATTTATTAATAGTATT
CAAATTACATAAAGGGTGAATAAACAAGAAGTCATAAAGTTTAAAAATTAAATTACTAAAATACACATCAAAAGTTGATG
AACCTTTATACCCTAAATAACTTATTTCTTAAATAATAACAAATGAAAATGTAAATAAAAAAATTGCATGTAAATCTTAA
ATATTGTCACTGAACCTATGTTATTTTGGTATAAAAATATAAATATATATCTTGCTAATAAATATTATTCCTTAGACATA
TTCAAAATAAACTTTTAAAAAAATTAAATGATACTTTATGAAGCAATAAATAAATAATACCAATTTGTTTCATCTAATCT
TATTGAAATTCTTAAAAATCATACTTATAAAAATAAAAATGGAAGAAGTACTTAAAAGAGCAATATATTAGGTAAATCTT
TTTGTCTACTCTTATTAAAATATCATTTGATGTCTTTAATATTTTTGAAAACTGTTCAATAATTTGTGTCTCCAATTTAA
TTGCATTGTAGTAATATACTCTATTTGTA
TACTCTCTCACACATTATCTCTATTACTTTCCTCCATTATGAAGATAACCATAACCTCCATAACCTCCAACTTTATAACC
ATTATTCTTGTAACTTTTCACTTCCATAACCTTCTCCATTATATTCATGTTAATGTCATGTTTATGACTAACCTTTTGTA
TGTCTCTATGTTACAGTATAAATAGAGGCATAAAAGTTCATATTGTATACACTTGAAGATTTGATGAATACATGAAAGAA
AGAAAGTTATATTATATTGTTCCTCTTGTCTTATATTCTTCTTGTCTTCATCTTTATATTGTTCTTTTGTTCTTAAGTTT
TACAACAAAAAGATATTTTTATTTTATTTTTGTCTTCTTTGTTTTTTTTTGGATATTTGAAGGATGTATCAAATGATATC
TTGACACTTTTTATCTAACTAGTTCTTTGACACGTGTGTTGCACGTAATTACCAATTCTGAAAATATATGTCATAGTAAA
TAGTATTGCTTATTTAAGAGAAGATTTGAATAATAAGCTTAGCACAAAATAATTATACAGATTCTTTTGTGAATGTTCAA
TGTGGATCGTCATATATATCTCTTATTCACGCGAACCTATGAAGATGGTCAATGAAAAATTTTATTAGTTAAATGCAATA
ATGTATATATTTATTTCAATTTGATGAGGTTCAATCATGTAATTAGTCGTATTTCACTAATATTACCTTAAGACGATATT
TGTTTTGTATTTTTCTTGTCATCTAACCAGATGTGCTTTGCACATGTATTCCACGTTAAATTATTTAGATTTCGTATGAA
CATGTGAAGAGAACAACTACATTTTATCTTTTAGAACTATTTTTTGTATATTAATTTTTATTTTATAAGTTATAACATAA
TAGATGACGTTCTTGTTGTTGGCTCTCATATTTGACTTCTCGATTGACTATGTACATAAATCAAAGATAGGTTTCCTTTT
TTTACTGGAAAAATGAAAAATAAAAATTAAAGAATATATTCTATCTGTGAAATCATATATATAATCACATGTCCATCTTA
TACTCAACAAAGATATAATTCATATACTTGTAAATGATTTTAATTTATTCAACCAAGCAGTATTCATCAAGGGAAAAATA
ACAGCACTGTATTATCACATATATAGGGGAAATATAATAATATGGAAAATTATTGGTCAAACATTTATATAGAGAAAGTT
GAAAGACAAAAACAATTAATGTAATAACTATGAAATTTATAATATTATAACTAAGAATGTAAAAGAGTGTGAAGAACGTT
TGCAATAATTAGTAATAACTAAGAGAATTTATAATGTTATAATTAAACAACTAATGTGCAATAACTTAATTTCTAATAAA
TTTTATACTTACACATATTCACATATGATTCATATATATTCACATATTTTCACATTTGTTGTGAGTTTTTTTTTCTAAAA
AAGGACTCGGAAGATTTTAAAATAATATATTTTGAAGTTAGAAGATCATGTTAACTTGATAATACATTTGTGACACATAT
AATAGTTTAATTTAAATACAAATATCTACCCAAATATAACTATGTATTTGCATTAATGAAAATATTTATCTCACCAAAAT
TAGCTATTAAATAAATAAATTAAATTAAACTAATACAAACTTCAACTAGCGTTATTACAAGTCATAGGAACTTTTCTTCG
TCTAAAATACTAAAATTTTGTAACACCCCGCTTTTTGAACGAACTAGAATTAGAAAGAAATCATTTTTCGAAATAATTAA
ATTTGGAAATTTTGGCAAATCAAGCTAAGTATAAGTTTTGGGTCAATTTCAAACGACCATAACTCCTAGCACATGATGAG
TTAGGTGGGCTACAAGATTCCATATGAAAGGTCTTGGAATTATCTTTCCATCGCTATCGAGTTTGCTCATTTTCGAGTTC
ATATGAGGGAGATATTCCCGTTTGAAGTCGGACTGTCTGAATAAGGAAAGTAACCAAATTTTGAAGGGGTATTTTGACTT
TTCCATACCCAATTAATTTATTTCATTTTTGGTAATTACTTAGGGGTCTAAACTGAATTGGGTCAGTTTACGCACTCAAA
GATTTTACGCTAGGGTTTTTAGAATAAGAACGCAAGATGAGAAAGAGCCAAAGTTCATCGTTCTTGAGATTTCGTTTGTG
GATTTCACCAAGGGTTAATCCCTACGAGGTATGTGAGATCACATAGCGTTGGGTTCGTTCACCCAAGCGCCAATCATGAT
TTATTTCAGCGTGTTTGTGTTCTTGAAAGAAGAGTTTATGAGTTCTTGATGAATATTGTCGAAAGTTTCGTTTGAATCTT
AATTGTTGAGTTTTGGAGGAGTTCTTGAGTTAATTGCATGAGATTTAAGGTTGTATTTAGTAGATTCTTGCATATTTTGG
TTTTGTATTCGAATCTAAGTGTTTTGGGGGAAGAAATCAATCGAAACTAGAGGGTTTAGAATTGAAAAATGAGCAAGAAA
AATTGGGGATTTTCTGGGCAGGGACATGGGGCGCCGCGCCACTCAGAGCGCCCCATTCTAGACTTTGAAGTTTGGGCTCT
GGCGCTCGGCGCCACTCAGAGCGCCAGGGACGCCATGCCTTCTACCGTTTTCCACATCTTTCTGTTTGAGTTCCCTTGAA
TCGTACCTATGTTTTCTAGTTGATTTCTACACTCTAAGGTATGCCTAAACATCATGATATCATCCATAAACATGAATCAT
AACCTTGAATCCATAAATTCAAATTCAAGGAAAGTTAAGAGCCAAGTCTAGAGAGTTCTTAGAGTCTTTTGAAAAGTCTT
TTGCAAATGCTTTAAACGTGTTTCAAGACTTGAGTTTTGAGTTGAGTGAAGAGTAAAGAGTGAAGTTCCTTTCTTCAAAA
GAGTATCTGGGGACTATGTATTCCCATAGAGTAAATGTTTTCACCTTTAAATCAAGAAAGGAAACATCGATTTCCAAAAG
AGCCTTTGAGCTAGTTTTCAGTAAAGAGTAAATGTTTTCACATTTAATCAAGAGAGGAAACACTGATTTCCAAGAGAACC
TTTGGGTTAGTTTTTGAGCAATTATCTCAAATCACAAAAATAGTTATGTTTTAAAACATATGAGCTAGTTATGTTTTGGG
AGTAGTATTGAGTACCGATATGGGGGAGAGTTCAGACAACTCACAACCCCCATAAACCATGTAGCCAACATGGGTAGAAA
AGGGTCATACTTTTTAGATGATTCCTTAGTGTTTTTTAGCATAGACTAGTGGATCCACTTAGTAGTTAGGTTCTATATCC
CTGACAAGGTATAGAACAACCCTGGCAGTGTGAGGCAAAATGTTGTATCATCACATATCTCTTAAGTGATGGTTGTCGGT
TAGAGAAACTCCCACAATTATATTTTATATTCCCATATACACAGATATTATTTGTATTTTCACATACAATAACAGAGTTT
GAATTGTATCCTTGCATACAAACTGAGTTATCATTGTATTTCTACATACATAGAGTTGTTATCCATGTTTTAAAAGTTGT
TCTTTATATTGTATTTATATTATTGCTTTATATTGAATTGAGTTAAGTTGGGTTGAGTTGAGACCAGGTATGTTCCTTCA
GTTCCTTTCAAGCTTATATCTTGTTTTAGTATTCCTCTCACATGCTCGTACATTCAATGTACTGATGTCAGTTCACCTGC
ATCTTCTTATAATGTAGATTCAGGTAACCAGGATCAGCATCCAGCGCATCGTTGATCTAGTTGAGCTTCAGAGTTGTTGG
TGAGTCTCCTTGCTTTCGAAAGACCCCTTTTTATTGCTTTATCATTTTAGTTCATTAGGATGTTGTAGGTTTTGTCCCGA
CGTCCATCTCAGTTGTTAGGGGCTTCATAGATAGTTAGTTGATGCTAGTTCTTGAGTCTTTTCCATTTCAGTTATGTTGA
GACTTAAGTTGCCATTTTGGCCAGTTGAATGTGGATCTTTAAAACATTCTAAGTTATTTGTTGAGACAATTTAGTTTGAT
TGTATTTCAATACTTTCTTTTATCATGAGTAAGTCTTCCGCTAAGAGTTAAGACAGGCCAAAGGTTCGCATGGGGCCAAC
AATAGTTCTCGAGTGCCAATTCCGCCCAGGGTGTAGGCTCGGGGTATGAAAAACTTGGTGTCAGAGCACAGAGTTCAAAA
GTCCTAGGGAATCTATGAAACTATGTCTGTAGAGTCCTAGTTATTGGTGTGAAATGCATCACATGTATAATTAAGAGGCT
GCAACACTTAAGAACTATCTCATTTCTTTCATAATCATTTCGTGCGATAGAGTTATCTCTATAAAACTTTCTTCTAATTC
GTGCTTGCGCGTGTCTTTCAGATCATGCCTGCACGAAGAGTTGTGAGAGGTCTTCCCGCTAGGAGAAATGATGAACCACA
GGATCAAGGGGTACCTAATGCACCTAAAGTGCAACCCCAAGGAGAGGTCACCAATGCTGAATTTCGTGAAGCTATCCGGA
TGTTGAGTCAAGCTGTGACGAATCAAGTTGGACAGAGAGAGACTCGATAGGAAGTGGGCTAATACTTCAAGGGTCCGTGA
GTTCTTAAGGATGAATCCTCCAACCTTCACTGGTTCAAGTGTCACTGAGGATCCAGAAAATTTTGTTGAAGAGCTTTAGA
AAGTTTTTGAGATTATGCATGTTGCTGATGCTGAGAGGATGGAACTAGCTGCATACCAATTGAAGGGTGCCGCTAGAATT
TGGTTTGATCAATGGAAAAAGAACAGGGCTGAAGGTGCACCGAATGTGAGTTGGGATATGTTTGAGGAGGCCTTCTTGCG
GCGCTTCTTTCCCCGTGAATTGAGAGAAGGCAAGGTACGAGAATTCCTTACTCTTAAGCAGGATTTATGAATGTTCATGA
GTACAATCCGAAGGTCAACCAACTTTCCCGCTATGCTTCGGAGATGGTTGTGGACATGAGAGGCAGGATGAGTTTGTTTG
TTGCTGGGTTGTCTCGTCTGTCAAGTAAGAAAGGCAAGACAACTATGTTGATAGGAGATACAGACATAGCAAGGCTGATG
ATCCATGTGCAACAGGTTGAGGAAGAGAATCTAAAAGATCGAGAGAAATTTTGAAACAAAAGAGCTAAGACAGGGAATGA
GTCTGGGCAGCAGAAGAGTAATGCCAACCGATCATCTTTCCAACAGAAACAAAAGGGACATGCTCCATCATCTGCTAGTG
CACCTATACCAAGGAACAAAGGTGAGTACAATAATTAGAATTCAAAGAATTTTAGAGCTAGACTTGCGCATTCTCCGGGT
AGTATGGCACAAGGGGGTAATAAGACTCGTACATGTGCTAAGTGTGGTAAGAGCCACTCAGGGGTGTGTCATGATGGCTC
AATTGGTTGCTTCAAGTGTGGTCAAAAAGTTCATTTTATGAGAGAGTGTCCTAAGAACATGCAAGGTATTGGTATAGGGG
GAATAGAGCCCAATCTTCTTCAGTTGCTCCACCAGACAGAGCTGCATATGGAGGAGCTACTTCAGGGGCAGGAGGAGCAA
ACCACTTTATGCTATCACTAGTCACCAAGAGCAAGAGTATTCGCCAGATGTTGTTACTGGTATGATCCAAGTCTTTAACT
TTGATGTTTATGCTTTGCTAGATCTAGGAGCGAGTCTATCTTTTGTGACTCCTTATGTTGCGATGAATTTTGATGTTCTT
CCTGAGAAACTTCTTGAGCCCTTCAGTGTTTCCACACCTGTTGGTTAGTCTATTCTAGCAGAGAGAGTCTATCATGATTG
TACAATTTCCGTCAATCACAAGAGCACCATAACTGACTTAGTTGAGTTAGACATGGTAGATTTTGATGTCATTCTAGGAA
TGGACTAACTTCATGCCTGTTATGTCTCAGTTGATTGTAGAACTCGAGTTGTTAAGTTCTAGTTACCTAATGAGCCAGTT
ATAGAGTGGAAGCGTAGTTCAACAATGCTTAAGGGTCGTTTTATTTCGTACCTTAAGGCGAGAAAGTTAGTTTCCAAGGG
GTGTGTCTATCACTTAGTCCGAGCTAATGAATCTAGTGTTGAGATACCTCATATTCAGTCAGTTTTAGTAGTAAAAGAGT
TTTAAGAAGTCTTTTCAAATGATCTTTCCGGAGTTCCTCCTGAGAGAGAAATAGACTTCGGTATCGATTTTCTTCCCGAT
ACTCGTCCTATATCTATTTCGCCATTTAGGATAGCACCAGCAGAGTTGAAAGAGTTAAAAGAGCAGTTGAAAGATCTCTT
AGAGAAAGGTTTCGTTCGACCAAATGTCTCACCTTGGGGCGCTTCGGTCCTATTTGTGAGAAAGAAGGCTGGTTCTCTTA
GAGTGTGTAAATATTACCATCAGTTGAACAAGGTTACTATCAAGAATACGTATCCTCTTTCAATAATTGATGATCTCTTC
GATCAACTTCAGGGTGCCGCTTGCTTTTTGAAAATAGACCTCAGATCAGGCTACCATCAGTTGAGAGTAAGGGAATGTGA
TATTCCAAAGACAACTTTCAGGACCCGTTATGGTCATCATGAGTTCCTAGTTATGTCCTTTGGTTTGACCAATGCTCCTG
CAACATTCATGGACCTTATGAACAGAGTATTCAAGACTTATTTAGATATGTTTGTTATCGTATTCGTTGATGACATACTA
TTCTATTTGAGGAATGAGGAAGATCGTGCTAGTAATCTCAGAGTAGTTCTCCAAACTCTAAAGGATAGAGAGTTGTATGC
TAAATTCTCTAAGTGTGAGTTTTGTCTTGAGTCTGTGGCATTCTTAGGCCACATTGTTTCCGGTGATGGAATTAGAGTTG
ATACTTAGAAAATAGAGGTAGTACAGAATTGGACTAGACCCATAGCTCCAACTGATATTAGGAGTTTCTTTGGGTTGGCT
GGATATTATAGAAGGTTCATCGAGGGGTTCTCATCTATTTCGCCCCCTTTGACCAAGTTGACTCAAAAAATAGTAAAGTT
TCAATGGTCTGAAGCTTGTGAGAAAGCTTCTAGGAATTGAAAACTAGGTTGACTACTTCTCCAGTATTAACCTTACCAGA
AGGTACACAAGGTTTTGTTGTATATTGTGATGCGTCCCGAGTTGGACTGGGTTGTGTGTTAATGCATAATGGTAAAGTTA
TAGCTTATGCCTCCAGACAGTTGAAAGTTCACGAGAAGAATTACCCAAACCATGATCTAGAGTTGGCTGCCGTAGTATTT
GCTTTGAAAATATGGCGTCACTATCTTTATGGTGTTCATGTGGATGTGTTCACCGATCACAAAAGTCTCCCATATGTGTT
TAGTCAGAAAGAGCTTAATCTCAGACAAAGGAGGTGGTTAGAGTTACTCAAGGATTATGACATGAGTATTTTATATCACC
CAGGTAAGGCTAATGTGGTTGCTGATGCTTTAAGCATGTTGTCCATGGGTAGTACCGCCCATGTTGACAAAGAAAAGAGA
GAGTTAGCGAAAGATGTGCACAGACTTGCACGATTAGGAGTTCGACTAATGGATTCCCCAGAAGGAGGAGTAGTGGTGAT
GAATGATACGCTCAAATTACACTTCCCTAAAGAAGTATAAGTGATCGTTGTCAAATAAAGAACCCAACTTGTAGGTTGCG
TCGATCCCACGAGGAGTATGGTTTAGACTTAAACTTAACTCACTATTATATCCGTTTAGTCAAGTTATTTTCGAGACAAG
TAGGTAAAGGGGGGAGGGGTTGTGAAACAAATAACTGAATGTTGTCAAGTAACAAGTGAGAAAGATTTGAACTTTGTTGT
TATCAATGAGAGAGAGAAACTAGGGTGTATGTGTTCCACATAAGCTATTAACACGGTAATCCTAATAATAGTAATCATTT
CCTAGTGTATCACATGCAAAGTGGTAAGATATGTATCCCTAAGTGCTTGGTCCGCCAAATAGGGAATTTCATTCCGTACC
TTGGTCCGGCTACGTGTGTATAATTTATTAACCCTTACCTTTACCTCATATTAGACATCACATCAATGTATGGCTTAGTT
TTCACCCTCGCACCAATTTACATTAGACTATTAGATAGTATCACACTAAATCTCTGTTGATAATTCCTTTCTTATTAACT
ACCTCCTTGGTCCAACAAGTAGCAACAAGGCAAGTTCTAACGTTGGCCATCGTTAAAAAGACTTCTAAACGAAAGAATTA
CCAATGCATGCATCAACACTATTCAAGATTTACTTAGTTATTATTCATACATTGTTAATTGCTCATGGTTCCCACAACCC
TAGTTATGGATTTAGCTACTCATGCTTGAAAGAACACAATTCATATTTTTAGAAGAAAATTTCATGAACTTATGTATTGA
GTAGAAGAAACCCGTAATCTCCAATTGAAATTCAAAGCAAAAATCTTATAAACCGAAATTAGGAAATCAAATTGCCAAAG
TTTGCAAGTTTAATTCCCAAGAAAATACCAAGAATTAAAAGTATACACTGGTGTCTCACCCTCCAAAAATGAGGTTTACA
TACCCTATTTATAGAAAAACATGTCCTAAACAAAAAGGAAACAAAATAAGGAAATAAACTTTCTGGACGCAGCTTTGATC
GACGACTCGACCTACGGACCGTGGGTTAACACTTAAACTTTTTCTTGTAGAAGCTGGAACCTTCACTCCCAGATACAATC
GACGGACGTGCAACATGGACTGTAGGTTGCCTACGGTCCGTGGGTCCTCTTCTGTGGCTCTACACTTAGGAATTTCATCA
GGTACTAGAACTTCAACTTCTCTGAATCATTCGATGGATGTGCAGTACGGCCCATGGGTCGACCTACGATCTGTTACTTG
CATCCGTAGTTCCACACTTGGTCAAGATTTCTCTAATTCTCCATCTATGCCACCCATCTATGGACCGTGACTGGACCTAC
GGTCCATAGGTCACCTCTATGGGTGGCTCCTTCTACAGTTTTTCAGCTGTCATCTCACACTTCCACGTCCAAGCCTATTT
CCTGCAAATATGACACAAAATCATTAGTTCCTACTACAATATGTCCCTAGACACACACAACTCTTACGTGAAATGTATAA
AAAATAGCGTAAACTCACGGTATATGAACACCCTCAACTTAAATTCGTTGTTTGTCCTCAAGCAACACACTAAAACTCTA
AACGACACTTGTGTAGAAGCACACATACAAACTCAAGCAATCACATGGCTATTTCAATCCATTCCATTTTATTAGTGCAA
ATCTCTTCTCTTAGGCTCAACAAGCTAGCTCATGCGGATCAAGATATGACAAAGATCGACCAACAGACACTACAACATAC
ACTTTTATAATCACCAAGGTACCAACTTTCCGACAATATAACTAGTGCCCTCACTTCAAATGAAATCCTTTCCACACAGA
AGTATGAATTTTAAATTTTAGGATTGATGCAACACTCACGCTCAGAGGTGACTTAAAGTACAGTTAGTGCTCAATACCAT
AGGCTTGTCCTTATTTTCACTGCTTAGACTCTCCAAACTAGTTGCTAGGATCACTATAAGACTTTCTTAACTTGTAACAT
AGGCTCAGGGTCAGGTGTGGTACATTTGGGTACTTTTTAGTAACTTTCTGCCCTCCTTCACATTACATTGGCTTTTTACC
TCTCTTGTCAACCTATTTTTGAGATCCTTACATTTTACTTTCTTTCCCATGACTCGTTTCAACATGGATGTGACTTTTGA
CTTTATGGCTCTTAGTTTTCACTTTCTTCTTTTTATTTCACTTTATTTATCATTTTTTTTTCTTCTTTTGCACAAAGTCA
CATCTTCTTCTATCTTTTCTTTCTTTTCACTTTCCAACACAAAACTCTTTTCATACCCTTTTTCTTTTGGTTTCCTCTTT
CATAGACACCCTCAACTTATGGATTTTGCATTAGTTGAGATGCACAATATCCGATGTCGGACCAGGGCCAAGATCAAGGT
AAATTTTTGCATTAGCCACCCTCAACTTAGGCTTTTGGCCTAAGTCAAGGTGCATATGTCCAAGGAGGGACCGGGGCAAA
GACAATTATTTTAGGGAAGGTGAGTTAGGTGAATCAAAAGAAATGGTCTTTTAAGGCTCAAACATTCGGATCAAAGGGAA
CATTGATTTCATTTGGTTGGATCATTTTAGGCTTAAGTGGACTAATTTGAACAAGGGCCTATGGTCACTTCCCAACTTCT
AGCCTAGATCATCTTAGCAAGACCAACGGGGCAAGTTCTAGATTGACACACACTGTCTGAACATTCATATTTTCTCACAC
ACTCTTGGCACATTGTTTCATTATCAGATTACCCAGTTCAAGTTTTATCTTAAGTCATGAGGTCAAATCGGTTATCATGT
CACATTGGGATACAACACATTCAACTCATCAAGACTATCGATCTAGCACATTTCAACATTTTTGGACAGGGATCATTTTT
TCATGCTTTTTATGCCATCATGCTTTCATCATTTTTTTTACTTACTCCTATACATACATTCCTAAACATGTTGGTTCAAC
AGAAATTAAACAATCTTTTGGGGGAAAAGAACACATGCAAGAAAACCCCAAGAGAGGATTATGAGTTGGGTTACTCAGAC
TCCACTCTATCACTCACAATCCTTTTACCCCACCCCAAACAATGCAATTGTCCCCAATGCACAAACAGTAAAAAACAAAG
GATCAGGTGAAGCAAACCTGTGGCGCATATGCGCCGAAGACCACTCAAGAAGAGGGTGGGTCTGATTTCCTGAAACTCGC
TGGATCAACATTAGGAACGCCATCAGTAGCTCTCCCATCAACTATCTCAGCACCCTCAGTAGTGCTCATATCAAACCCTA
ATTTTAGACCCACGTTGACGGTCCATGGGTCGACCTACGGACCATCGATAGGTTTCGTAGGCCACTGCACAATTGTTTTT
CTGTAGATTTTGCCTTTCGTCCCTGAACACATAGCAACCATTAGGACTTTCTTTTTACATTTTCTGGACACTTTTTAGAC
ACAGACCCTAATTTATATCTAGCCAACACTAATACAAAATAAAACACCTATCTAAAGAGTGACAAAAATCAAAATAAAAG
AAGAAAACTCCTATATCGCAAAGAAAACCCTATAGTTGGCTAGATTGTACATCTTGGGTTACCTCCCAAGCAACGCTTGA
TTTAACGTCGTGACACGACGCAGACCCCTTGATTACTCAGACTTCGTCAAGATTCCATGCATTTATCACTACATGTACAC
TCTCAGAATTTCCCACATAGCCTTTTATCCTCTGATGGTTGGCCTTCAACCTTGTTCCCCTCTTTTTCTCGAGCTCAACC
ACTTCATGTGGGGACACTTGAGTCACTCTGAATGGTCCGATCCACTGAGACTTAAATCTGCCAGGAAACTAGTGCAACAT
TGATTTAACAACAACACCAGATCCCGAGGAGCTAATTTGCGCTTTTTTGTCTTTTGATCCTGGTGCTTTTCTCTGTGCAC
AAGGCTGCACCTAACTTCTCCTTACTAGACACTTCAACAGCTTTTTAAAAAATATGACTCACCAAACATACCGGTTTAAG
ATCACTTTCCTTCTTCATAGACTTACAGATGTTAAAGTTCACCTCCTTCTTATTCAGTCAGAACTTCATCTGCCCTTTCT
CCATATAAACTAAGGCACGCCCAGTAGCAAGGAATGGTCTCCCTAAGTTTATGGGAACCTCAAAGTCAACTTCACAATCT
AGTATCACAAAGTCCACCTGTAAGATGAATGACCCCACCTTTACAAGGACATCTTGGAGAACACCAATGGGCTTCTTTAC
AGTTCTATCGACAATGAGTAGCCGCATCGCAGTTGAATTTGGAGCCCCTAAACCCAACTTCTTGTAGATAGACAATGGAA
TCAGATTAATGCTGGCTCCTAAATCACATAAGGCCTTTGAAAAGTGAATCTTACCGATGGTGCACATAATAATGAATGCT
CCAGGATCCTCTTTCTTTTGCACCAATGATCTCGTAGAAATGGTACTACAATGCTGCAACCTCTCATTATTCTCACAACT
GACAACCCTCTTTTTGGTCACCAAGTCCTTCATGATCTTTGCATACCCATGCATTTGCTCTAAAGCTTCTATCAACGGGA
CATTGATGGAAAGTTGTTTCAACATAGTTATAAACCTGTGATATTTTCCTTCTTCGGTCTTTTGCACTAACCTCTATGGG
AATGGAGGTAGAGGTCTAGGCATGGGAACAACCTTTTGGGTTACCTCTGCTTCCTTTTTTGTAGCATTTTTAGACTCTCC
AATAACCTCAATCTCATCATCCTCTATTTCTACCATTTTTTCCATATCAGATGGCATGGGGGGATCAATAGTCTGCTTTT
CTCCACGAGTAGTAATTGCCATACAATGCCCATCATTTTTCGGATTCTGGATGGTGTTGTTGGAAAGTCTGCCCAGTTGG
CGTGTATTCACAGTAGCAGATAACTGACTAAACTACTGCTCAAGTTGCTTTATCGACACTGCGTGAGCATCAACTTTCTG
ACCAATTTCGGACAACTCAGTGCACATCTCTTTCACATTTTGATCAGTAGCGTCAAACCTCTTCATCATCTTTTGCATCA
TATCTTCAACGCGCGACATACTACCCTACTTCTCTTTTACCAGATTCCCTATTCTAGGTGGAACGTAGGGCCCAGCCCTC
TCATTCCTATTACCATAGTTATTCCGATTGTAGTTGTTATCACGGTTGTGGTTCCCATCCCGGACATAGTTTCCTTCTTT
GTTATAGTTTCCATAGTTCCGACCTTGGTTTCCTTGACCTTGGCGCTAATTATCCTAGTTGGAACCTTGGGCGTTGGTTT
GGAAACCCCCTGTCTGATCATTCACCAAATAAGCATCTTCATCATAGTAGCATTCCTCAACTAGTGGTGGTGGAGTTCTA
GTCAAGTAGTTTACCGCATTCACCTTTTCTGCACCTCCGCTCACTTCAACACCAACCCAAGTTATGTCCTCATATGAGCC
ATTTCCTCACGAATGTCATCGACAGATTGACTAGCTGCAGCTTGAACTTCAAAAGTGTTTCTTTCGGTGTCTGACTTTCT
AGTGCTCAATGCTTTATTATTTTGGCAAATCTTCTCCAATTTCTCAGCGATCTCCTCAAAAGTACACTCACCATATGATC
CTCCGGTAATAGTATGAAGCACAACTTTACCATTGTCATCCTGACCTCTGTAGAAATACTCCTTTAGTGACTCATCATCA
ATACTGTAGTTCAGAACACTTCTTATGAATGCAGTGAACCTGTCCCACGAACTAATCACAAACTCTCCAAGTAGTGCCAC
AAAGTTGTTGAGTTTATCTTTGTGGTTCAGCTTCTTTGACAACGGGAAATACTTGGCCATGAACACCTTGTGCAATTGGT
CCCATGTATGAATTGAGTTGTACGGAAGCTCAGAAAACCATACAACATCATCACCGGTCAATGATAAAGGGAAGTCTCTC
AACCCGATGTTATTCATATCCAACTCCGGTCGCCCCACACAAATCTTGCAGACACTCCTCAACTTGGCCATATGTCCATG
CAGATCTTTCGAAGCCATACCAGAAAACAAACCTCTCGCTGTAAGCATCTGCATCAAACTGCTAGTCACCACAAATGTAT
GCCCAGGAGGTAGAGGAGGGAGAACAATGGGTCCTTCAGATTCGACAATGTTGAATTCGACCCTGTAATTATCACACAGT
CTTGGTTCTAGAAGATCCTGCACCCTCAATGCATCTCCAAGTAGTTTATCACCATGAACCTGAGCATTCTCATTATTCAC
TTGTTCCTCATGATCCTTTATGAGTGGATTGTCACGGACCCCTTGATTATTCATATTTCTCAAAGGTTTGCTCAACTCTG
GATCGTATGGGGTCAATGGTTCGCCTCGACTCCGTGTATTTGGCATAACTAGAGTGGAAACCTGAAGAAAACTAAAACAA
AAAAATGTAAAATTAGGAAATAATTTACTAAAGTTCAATAATGTAGTTAAACTTAATCCAAAAGCCTTATTCAGTAACGG
TGCCAAAATTTGATACGCTCAAATTACACCTCCCTAAAGAAGTAGAAGCGATCATTGTCAAATAAAGAACCCAACTTGTA
GGTTGGGGTTGATCCAACGAGGAATATGGTTTAGACTTAAACTTAACTTACTATTATATCTATTTAGTCAAGTTATTGCC
GAGACAATTAAGTAAATGGGGGGGGGGGGTTTGTGAAACAAATAACTGAATGTTGTCAAGTAACAAGTGAGCAAGATTCG
AACTTTGTTGTTATCAATGAGAGAGAGAAACTAGGGTGTATGTGTTCCCCATAAGCTCTTAACGCGCTAATCCTAATAAT
AGTAATCCTTTCCTAGTGTATCACATGCAAAGTGGTAAGATATGTATCCCTAAGATTGGTCCGCCAAATAGAGAATTTCA
CTCCACACCTTGGTCCGGCTACGTGTGTATAATTTACTAACCCTTACCTTAATGTATGGCTTAATTTTCACCCTCACACC
AATTGACATTAGACTATTATATAGTATCACACTAAATCGCTGTTGATAATTCTTTTCTTATTACTACCTCCTTGGTCCGA
CAAGTAGCAATAAGGCGAGTTCTAATGTTGGCCACCGTTAAAAAGACTTCTAAACAAAAGAATTACCAATGTATGCATCA
ACACTATTCAAGATTTACTTAGTTATTATTCATACGTTGTTAATTGCTCATGGTTCCCACAATCCTAGTTGTGGATTTAG
CTACTCATGCTTGAAAGAACACAATTCATATCTTTAGAAGAAGAATTCATGAACTTACGTATTGAGTAGAAGAAACCCGT
AATCTCCTATTGAAATTCAAAGCAAAAATCTTATAAACCAAAATTAGGAAATCAAATTACAAAAGTTTGCAAGTTTAATT
CCCAAGAAAATACCAAGAAATAAAAGTATACAATGGTGTCTCACCCACCAAAAATGAGGTTTACATACCTTATTTATAGA
AAAACATGTCCTACATAAAAAGGAAACAAAATAAGAAAATAAACTTTCTGGATGCGGCTTTGATCAACGACTCGACCTAT
GGACCATGGGATAACCTACGGTCCGTGGGTCCTCTTCTGTGGCTCCACACTTAGGAATTTCATCAAGTACTGGAACTTCA
ACTTCTCTGAATCATTTGACTAATGTGCAGGATAGTCCGTGGATCGACCTATAATTCGTCACTTGCAGCTGTAGTTCCAC
ACTTGGTCAAGACTTCCCTGATGCTCCATCTACGCCACCCATCTACGGACCGTGACTGGACCTACAGTCCATAGGTCACC
TCCATGGGTGTCTCCTTCTACAGATTTTTAGTTGTCATCTCACACTTCCACGTCCAACCCTATTTCCTGCAAATATGACA
CAAAAACATTAATTCCTACTACAATATGGCCCTAGACACACACAACTTTTAAGTGAAATGTATCAAAAATACCGCAATCT
CACGATATATCTATGAATGGGGCTGAGTCATCATTAGTGTCAGAAGTGAAAGAGAAACAAGACCAAGATACTATTTTTCT
TGAATTGAAGACAAATGTTCTTAAGAAAAAATTAGTGGCTTTTGAACAAGGGGGAGATGGTGTATTGGGGTATCAAGGTA
GGTTATGTGTACCAAGGGTGGATGAACTCCAAGAGCGGATCATGGAGAAAGCTCATAACTCTAGGTATTCTATCCATCTG
GGTTTCACAAAGATGTATCGTGATTTGAGGGAAGTATATTAGTGGAATAGTATGAAGAAAGGTATTGCTGAGTTCGTTGC
TAAATGCCCAAATTGTCAAGAAGTTAAAGTAGAGCACCAAAGGCCCGGTGGTATGGTTCAGAAAGAACTTACATAATAGA
ATTAGGAGATGATCAATATGGATTTCATTACTGGCTTTCCATGGTCTCGTAGGCAACATGATTCGATTTGGGTGATTGTG
GACCGAATGACAAAATCAACCCACTTTTAATGGTAAAGACTACCCACTCAACAGAGGATTATGGCAAGTTATATATTTAA
GAGGTAGTAAGACTTCATGGAGTTCCAATTTCCATTATTTCAGATAAAGGTGCACAATTTACTGCGCAGTTTTGGAAGTC
ATTTCAGAAAGGCTTAGGTTCAAAGGTGAACTTGAGTACTGTTTTTCATCCTCAGACAAATGGTCAAACAGAGCACAGTA
TTCAAACTTTTAGAAGATATATTGAGGGCTTGTGTGATTGATTTCAAAGGAAATTGGGATGATCGTCTACCTCTCATTGA
GTTTGCTTACAACAATAGTTACCATTCTAGCATCTAGATGGCTCCTTATGAAGCTCTTTATGGGAGAAGATACAGATTTC
CTATTGGATGGTTTGAAGTTGGTGTAGCTGGGTTGATAGGACCAAACTTAGTTCATCAAGCTATGGAGAAAGTGAGAGTT
ATTCAAGAAAGGTTGAAAATAGTGCATAGTCGTTAGAAATTCTATATAGATGTTAGGAGAAGATACTTAGAGTTTGAAGT
AGATGATTGGGTATACTTGAAGATTTCACCCATGAAGGGTGTTATGAGATTTGGTAAGAAGGGGAAACTTAGTCCCCGGT
ATATTGGTCCGTACAGAATATCCAAGAGGATTGGTAATGTAGATTATGAGTTGGAGCTACCCCAAGAGTTATTAGCGGTT
CATCCAGTATTTCATATTTTTATGTTGAAAAAGTGTATGGGCGATCCTTCACTAATAATACCAACTGAAGATATTGGTAT
CAAAGATAGCTTGTCTTATGAGGATATTCCTGTTCAGATTCTAGACCGCCATGTTCGCAAGTTGAGGACCAAGGAAGTAG
CATTAGTCAAAGTCCTTACGAGAAATATGTTTATTGAGGAAGCTACTTGGGAAACTGAGGAGGATATGAAAAAGAGATAT
CCACATCTCTTTGAGCCCAGAGAAATTCCAGATCAATGTACTAATGCTCTTCTTAGTACTCTTTAATTGATATACTGAAT
ATGTTAGATTTGCTTGTTGGGTGTTTGAGCTAGATGTTAGATATTACACCCTTAGCCTACTAAGAGTAATCTCATTCGAG
GACGAATGTTACCAAGGGTGAGATATTGTAACACCCCACTTTTTGAAAGAACTATAATTAGAAAGAAACCATTTTTGGAA
ATAATTATATTTGGAAATTTTGGCAAATCAAGCTACGTCTAAGTTTTGGTTCAACTTCAAATGACCATAACTCCAAGCAC
ATGATGCGTTACGTGGGCTACGAGATACCATATGAAAGGTCTTGGAATTATCTTTCCAACTCCACCGAGTTTGCTCATTT
TCGAGTTTGTACGAGGGAGATATGCCTGTTTGAAGTCGAGGTGTATGAATAAGAAAAGTCAACCGAATTTTGAAGGGGTA
TTTTGGACTTTTCCATACCCAAGTAATTTATTTCGTTTTTGGTAATTACTTAGGGGTCTAAGCTTAATTGGGTCAGTTTA
CGCACTCAAATATTTCACGCTAGGGTTTTTAGAGAAACAATGCAAGAGGAGAAAAGAGGAGAACGAGCCAAAGTTCGTCG
TTCTTGAGATTTCGCTTGTGGATTTCACCAAGGGTTAATCCCTACGAGGTATGTGAGATCACATAAGTTTAGTTTGTTCA
CTCACGCGCCAATCATGATTTATTTCAGCTTGTTTGTTTTCTTGAAAGAAGAGTTTATGAGTTCTTGGTGAATATTGTCG
AAAGTTTCGTTTGAATCTTGATTGTTGAGTTTTGGAGGAGTTCTTGAGTTAATTGCATGAGATTTAAGGTTTTTTTTAGT
AGATTCTTGCATGATTTGGTTGTGTATTTGAATCTAAGTGTTTGGGGAAGAAACCAATCGAAACTAGAGGGTTTAGAATT
GAAAAACGAGTAAGAAAAATTGGGGATTTTCTGGGCAGGGGCCTGGGGCGCCGCGCCACTCAGAGCGCCCCACTTTAGTG
TTTGAAGTTTGGGCCCTGGGGCATCATGCCACTCAGAGCTCCCCAACCCAGATTCTGAAGTTTGGGCTCTGGCGCTCGGC
GCCACTCAGAGCGCCAGGGACGCAAGGTCTTCTACTTTTTTCCACTTCTTTTCGTTTGAGTTCCCTTGAATCGTACCTAT
GTTTTCTAGTTGATTTCTACGCTCTAAGGTACGTCTAAACATCATAATATCATCCATAAACATGAATCATAACCTTGAAT
TTATAAATTCAAATTCAAGGAAAGTTAAGAGCCAAGTCTAGAGAGTTTTTAGTGTCTTTTCAAAAGTCTTTTGCAAATGC
TTTAAACTTGTTTTAAGACTTGAGTTTTTAGTTGAGTGAAGAGTAAAGAGTGAAGTTCATATCTTCAAAAGAGTATATGG
GGACTATCTATTCCCATAGAGTAAATGTTTTCACATTTAAACCAAGAAAGGAAACACCAATTTCCAAAAGAGCCTTTGAG
CTAGTTTTCAGTAAAGAGTAAATATTTTCACATTTAATCAAGAGAGGAAACACTGATTTCCAAGAGAGCGTCTGGGCTAG
TTTTTGAGCTATTATCTCAAATCACAGAAAGAGTTATGTTTTAAACATATGAGCTAGTTATGTTTTGGGAGTAATATTGA
GCACCGATATGCGGGAGAGTTCAGACAACTCACAACCCCCATAAGTCATGTAGCCAAATGAGTAGAAAAGGGTCATACTT
TTTAGATGGCTCCTTAGTGTTTTTTAGCATAAACGAGGGGATCCACTTAGTAGTTAGGTTCTATACCTCCGACAAGGCAT
AGGATGGCCCTGGCAGTGTGAGATAAAACGTTGTATCATCACATAGCTCTTAAGTGATGGTTGTCGGTTAGAGAAACTCC
CACAATTTTATTTTGTATTCTCATATACACTGAGATTATTTGTATTTTCACATACAAACATAGTTTAAATTGTATCCTTG
CATACAAACTGAGTTATCATTGTATTTCTACATACATAGAGTTGTTATCCATGTTTTAAAAGCTTTATTTATATTGTATT
TATATTATTGCTTTATATTGAGTTTAGTTAAGACCAAGTTTGTTCGTTTAATTCCTTTCAAGATTATATCATGTTTTAGT
ATTCCCCTCGCATGCTCATACATTCAATGTACTAATTCCAGTTGACCTATATATTTTTATGATGCAGATTCAGGTAACCA
GGATCAACATCCAGCGCATCGTTGATCCAGTTGAGCTTCAGAGTTGTTGGTGAATCTCCTCGATTTCGGAGGATGCCTTT
TTATTGCTTTATTAGTTTAGTTCATTAGGATGTTGTGGGTCTTGTCCTGACGCCCATCTCAGTTGTTAGAGGCTTCATAA
GCATTTAGTTGATTTTAGTTCTCGAGTCTTTTCCATTTCAGTTATGTTGCGACTTGAATTGCCATTTTGGCCAGCTGAAT
GTGGATCTTTAAAACATTCTAAGTTAATTTGTTGAGATAGTTTAGTTTGATTGTATTTCAATACTTTCTTTTATCATGAG
TAAGTCTTCTGCTAAGAGTTAAGCCAGGCCAAGGGTTCGCTTGGGGCCATCAATGGTTCTCAAGTGCCAGTTCCGCCCAA
GGTGTAGGCTCGGGGCGTGACAATATTAAAAATAGTAAATGAGTAAAACAAAAGGGAAATGTTTATATAGTAATAACTAT
TTTGAAGCAAACTTTTTTGAAGCAAACTACCTGACAATCTAAATCACATAGGTAGCATTGATAAATAAAGTCATTATTTT
GTCTTAATCATAAGAAAAAATAAATCGTGACAATTCTCTAAATTTTGGAATAAGATATTCAGAAGCATATATCTACATCA
CAAGAGAAATTGTTAACAAAAACAAATGTGTCACGACCCGAGCCTACACCCTGGACGTGACCGACACTCGAGAACCATTG
CTAGTCCCCAAGCAAACTCTCATCCTGGATGACTACAAGCGGAAGACTAACTCAAGCATACAAAGATCAAAAACTGAATA
AAATTCATGAAACTCAATTAAATAGCTTTAACTCAAATGAAAAATTCTGATTAAGAATAAATTATTCAACTCACCATAAA
ATAGGCAACTTAAATCTTTAAAACATTTAACAAGATAAATGAACAAGCTTCTGAAACTGTATTGTCTATCTGTGAAGCCT
CTAACTGACAAAGATGGAAGTCGGGACAAGACCCACGACATCCTAACAACTGATATAACTGAAAAGTAAATGAAATCCTC
CGGAAGCAAAGAGGCTCACCATAGCTAACTCGAACTCCATGTGGTATCAACGAAGCTCCTGTTGATGATCCCGAATACCT
GAATCTGCATCATGTAAGGATGCAGGCCAAATGGCTCAGTACATGGAATGTATGAACATGTTAGGAGAATTCTAAAGCAT
GACATAAGCTTGAAACTTGATAAAAAGGGAAACATACTTACCTCTTCTCAAACTTACTCAACTCAAGGAATACTTAAGGA
TACTCAAAACTACTCAAACTTAGTCAACTCAGAAGTACTTAATGATAAGAGACTCAACTCAGTAATAAGTTTCTCAACTC
AGTAATAGGATATTCAACTCACCGAAATAAGGCTTAACTCAATAATGAGACACTCGAATCTGGGTACTAAAACTCTGGAT
ACTCAACTCAATATAAAGCAACAATAAGAGATGCAATATATGAAAAGCTTTTAAAATAGTAGAAAGCAACTCAGTGTATT
TAACAATATAATATACTCAGTTTGTATGCAAGGATACAAAATAAACTCTGTTTGTATATGAAAATACAAAATAAACTCTG
TGTATATAAAAATACAAAATATCTCTATGGGAGTTTCTCTAACCGACAACCATCACTATGAGCTATGTCATGATACAACG
TCTTGCCCACGCTGCCAGAACTGTCCTATACTTTGCCAAGGTATAAGACCTCTCAACTAAGTGGATCCACTAGTCTATGC
TAAAAAGAATTAAGGAATCATCTAAAAAGTATGACCCTTTATACCCACGTTGGCTACATAGTTTATAGGGTCTGTGAGTT
GTATGAACTCTCACCCATATCGATGCTCAATACTACTCCCAAAATATACTAGCTCATATGTTTAAAAACATAACTCTTTC
TGTGGTTTGAGATTATTACTCAAAATCTTTCTCTAAAAAGAAATGTTACTCAACTGCTCAAAACTATTTTGGAAATCTCA
GTTTCCTCCTCTTTTAAATGTGAAAACATTTACTCTTGGGAGTACTTAGTTTCCATATATCATTTAAAGGAAAATGAACT
CGACTCGACTCTACTCTTTCTCAACTCAAGTGCTCAAGTCTTAAAACAAGTTTAGAAAAAGTTGTAAAAGACTTCTCAAA
ATAGGGTTCATGCCGAAATTATGGGCATGAAACAACTCGACTCGAGGGTCTACATAACAATATGGAAATCATGTATACGA
CTCTTTTCATTCTCATACTTACTTCCTCAAATCTTAGCTCAAATCGATAGTTGATGTCAATGGATTCACAATTGAACTCA
AAGACTTCTTTGAACTCTACTCTTAACTCTCTCTTGATTGTGAATTATGAATTCAAGAGTTATGGTTTATGATATGAAGG
ATCTCGTGATGATAAATTAGACTCATGAATACATTCTCCTCACTCTCATACTCACTTGCTCGAGTCTTGAAACAAGTTAT
TAGAAATTGTAGAAGACTCCTCAAAAAGACTCAAAGGGACTTTCTGAAAAATGTTCGAAAGGACTTTCAAGACTTAACTC
TTACCTCTACCTTGAATTTGAATTACGAATTCAAGGTTATGATTTGTGGTAGGAAAGATATCATGATGATTAGGAGTGCT
TTTAGATAGTTAAACATGACAAACAATCAAGAAATCACTGTCTGGAAGCAAGTTCGCGATGCGGAGATGCATTTTAATAT
TTGGTCGTGAAATAACTTTTGAGGAAGAGCGGTCCGCGATCTCTCCACGATGCGAAGAAAAATTTTATGAAATGGGGAGG
CAGGTCCGCGACGCGAACTGGGTTGCCTGATTCGCCTGACTTTTTCCTTCTTCGTTTTCTAACTCCAATTTGCCTAAATT
CGATTCTTTTTCTCAACTTCTCTTTAGATTCAGATACCCAACACATGTACACTAGAATCTAACTCAAAAAAACTCTATAA
ATCAACGCAATAATCTCAAGAACTCCTCAATCTCAGCCCAATTCAAAAACTAAAGCAAATTCAAGAACACATATCAAGAA
CATCAAACCTTCAACTTTCTAGAACGAATTTAACGCTGAAATTACATGATTGGCGTGTGGGTGAACAAACCTAATACTAT
GAAAGCTTACATACCTCTTAGGGATCAAATCCATGGCGAAAATCCGTAAGAGAACTCAATAACTTCGACAAACACCTTGA
TCCTTTCCTTTTTTCTCCTATTTTCTCTTCTTTACTCTTCTTGAACTCTCAACTAAAACCCTAGTTGTATATAAGGATTA
TAAAATTGAACCTAATAGGATTAGACCCTTAAAACCTTACTAATAACGAATTAAATCTAATTGGGTAAGGAAAAGACCAA
CATACTCCTTACTATTTTCGGGTAACTTTCCTTAACTGGACAACCTGACTTCAAAAGGGAATATCTCACTCATCCGAACT
CGAAACTTAGAAAACTCGGTGGCGTTGGAAATATAATTCAAAAACCTTTCATTGGATACCTAGTAGCCCACCTAAATCAT
CATGTACTGAGAGTTATGGTCGTTTGAAGTTGATCCAAAACTTAAAGGAACATAGGAATGACTTGAACAAATTCCCTTTA
ATTCTTTTTGGAACTGAAGGCTCTACATCTAGTGACCTTAACAGTCAAGAAATTTTAATTTCCTCGATAAAATCCTACTC
ACAATGAAGGATGGTTCGAATCTTAGTTCGAAAAAAAAATCTGGGGTGTTACAAAATGAATTTAGACTATATCATGTTAA
ATTCATATATTGGAACATTACATACTAAGGTATATATTAAGCAAAAGAATAATTATTATATCATCCAAATTATTTTCTTC
AAGTACTCAAGGTTATGGAACATACCCTCTTAGGATAGAACGACTTACTTCATCAAAATAGTGGTACCTCATGTTCCGCT
TTAACTTCGAACTCACTCAATGACAATAAATCACACAAAAAAATTTAAAATGCAAGAAGAAGAAGAGTACAAGATTAAAA
AAAATTGTGGTTGAAAAATGAGAGGAAGCCCCTCTATTTATAGTCAACAAAGGGTAGTATGAACAAATATTTTGTGTCTT
ATCTGAAAAGTCATTACATTTCCGAGAAGTGACAACCCTTTGGAAAAGTCACAACTTATTGAAAAATTCTCAACTCTTTG
GAAAAGCCACAACTCATCAAAAAATCACAACCCTTTGAAAAATAAGTGACAACTCATTGGAAAAGTCACAACTCATTGAA
AAAGTCACAACCTAAGTTAGGGATATTATAGTAATTTAATATTAAAGTTAGGAGTTCATACTTTTAAGGTAATATAGATA
TAGATATAGATAGATATATAGATAGATAGATATGATGATGATTAATTACACTTTTGTCAAAGAAGTAGGTCCTAAATGAA
AACTAAATTCTAAAAGGACTATGCAATGTTTTTAAAATAGACATAGTAATATATCATGTAAATGAAGACCCACATTTTAC
TTTTGTTACATAATCAAATCTTTTTATATTGAGATCGTACCGAATTTTTTTTTTATTATAGTAAAATATTATTATAGAAA
TATATATGAATATAACATGACATAAATGATCTATTTCAAATAAATCTTAATCGTTGTAATAAATATTATTCTAAAAATAA
TTGTTATAAAGTATTGAAATTCGAACCTTCATCACTAGAATGAAGATTTGGACAACTCACTAACTGAGCTACATGAGTTG
CTATAATCTATTGAGCTCAGCTCACCANNNNNNNNNNNNNNNNNNNNNNNNNNNNNNNNNNNNNNNNNNNNNNNNNNNNN
NNNNNNNNNNNNNNNNNNNNNNNNNNNNNNNNNNNNNNNNNNNNNNNNNNNNNNNNNNNNNNNNNNNNNNNNNNNNNNNN
NNNNNNNNNNNNNNNNNNNNNNNNNNNTAATATTATAAATTGAGATTTACAATTCGATCACATTTCGTTCGACTATTAAG
TTTAAATTGTAATGATCATGAACGTCATTTTTGAAATTTTCTAAAAAATTATCATTTTACCAATCCTGATAGTTCCCTCG
AGTCATGTTTGATCAACTTTTGAGGTTAGATTGTAAACCAAATCGAAAAGTTGAGATTTTTTTGGAAGTATTGGAGTTTC
AGAAGCTTTTAAGTTGAAATGGTTGACTTTAGTCAACATTTGGAGTTGAGTCTCAGAATGGAATATCGTCAGTTGCATCA
ACTCCGGAACGTGATTTTTGGTCTAGATGTACTGTTGGTTTGGGTCTCAAGGCTTTTGGTTTAAATTTGAACCATTGGAC
AAGATGCGGGAAAAGTTAAGGCTCAAATTTAACTTAAGTCAACGTTTGAGGTTAGAAAGGTCATTTTCGAGTTTTGATGA
TTCTACTAGGTCTGATTGGTAATATTTGGTCTAATTAAAGGTTTAGTTCAGTTCCTGAAGCTTTTGGATGAATTTCATGT
CCTTATTTAGAAATTTGGAAATTCTTCAGTTAAATTTCACTTTAGTCAACATTGGGTTAAGGTGACCTTGTTTGAGAGTT
TTGATGATTTCATTGAGTTCAAATATCATTTTCATGCTTGTAGCATATTTGGTTTATGTTCCGGAGGTTCCGAATGAGTT
TTGGGTGAATTTCTAAGCTTTCTAGGTGCTATGGCGTTGTTTTAGCAATTTGTGTCAACTAAAAGGCTTGTTATTAGTTT
TAAAGATTGAAAAATTATTCTGAAAGTTTGATCATAAATTATAGGATTGATCTTCAAATGTTGGTGCATTTTCGCTAAAA
CGATATTGGACTTTTATCGCGATATATGAAATAATTATTTATCGAGCAGAAATAATATAATTTGATTGGACAAACGAACA
CAAAATTGAGTTTCGATTGAACATACAAGTTCATATCATTATTTAGACATTTATGGAAAATAATTGGGTCATTTCACTAT
CGTATGAGGAAGTTACGACTCTTTTAGGTGTAAATATTGTTGTTCATGTATTTAAAATTTTAGATTGTGTTCATTTGGTA
TTTTGAGCATATTGAGAGTTCTAGAGCATAGAATAGAATGATTCTTGCAGCATTCTTCTAGATTTAATATAAGGGTTAGT
ATCCAATCCTCATTTAGGCTTTCTCTCATGATTTCTTCATTTGATTTTCTTTCCTTATCTGTTAAGTTCTTGGGGAAAAC
TAAGATTTTGTTGATTTGAATTTAGTTTTCTATGAAAAAATGTATATTTATGATCCTTATGTTATAGATAAACTGATTTT
TGGCATTAACATAGCTTGTTGATTCATCAATTATTTTCTTCATATTAACTGCGTATAAGCATGAGAATTTGAGCTTTTCC
CCGGGTTAAAGTTTGATAAATTGAGTATTTGAAGGTTTAACTCCATTTTGGAATAAAATTTTATATTTGAACTTCCCTAA
ACATGGATAAGATATTTTCAAGAAATATTTTAAATTTGAGTCGGAATTTCAACCCGAGTATTGGGGATTTTTCTCATGAA
CTTGTGTTTTAAGTAAATTAGAGTTTTGACCATGATTTCAACTCATCTCTCTTTACTATTTCACTTGTGAGTTTCAAAAC
CTTTGGGTATTATGAAAAATCCAGATTTATCCTTGGTGCTCATAATTGACTTCTTAGATTGTTTTCAACTCGATGTTTAA
AATCAACATTATGGGTGTCATCGTTCATATTTTCTTATGAGTATTCTATATTTGATTATTTGGTGTAGATTTTGTGGATT
GACGTGGAGAAAATGTTCAAGTTTTGATTTGATTTCTCCCCTTAAGGCAAGTGGACCTCTTGTCCCTTCGTTAAGTGTAT
TACACCTTGTATGCCTTGTTGTGTAAATGGGAGTAATGAAAATTGATGAAAGAATTAGTAATATTCTTGTTCTTATTAAA
TATTGAATGAATTCTAGTGTTGATATTGTGGTGTAAAAAGGAAATTATTGTTATACTATTGTATGAAGTGCCTTGATTAA
TTGTGATTGGTTGTTGGTGTTTGGAATTTTATCCTTTCACTGAATATTTGTACATGCCTATTCGTATTGGAATTGAGGCA
CTATTATGATGGGCACTATGCGATGTTGATGAAAAATAATAAAACCACAAGAGGATATTTCATTCGAGGGACCTGTCACA
CGTCGTGACAAATTTTATTATATCGAGGATGTGTCGCATACTGCGATGTATACTATGATTTTGAGGGATGTGTTTCATGC
CGTGACAGATTTCTTAATATCGAGGATTGTTTCACACGCTGTGATGATTGCATGACAGATATGTCCCCCATGAGTCCAAG
ACTGAGATTCAGTGGGTGCGTATCATTAGAACAGACATGCATCACTTTATATGACATTTCACTACATTGTATTGCATTTC
ATCCTTGTATTATGATATTCATGAGTGATGTTGTGGCCTTGTGATTGTTGAATTACAGAAGATTGTAATGGTATATACAT
TTATATGTGTTGAGGTGCAAGTTGTAATGTTCTATATGTATTATGTTGTTATTGAGTGAAGACTGTTAGGTTGGGTTGAT
TGATTCTATGCAGATTGTAGTTTATGGAGGTTTGGATTGTGTGTTGTAGTACTTGTGCTTTGTATTACTTAACTTAGAGT
CATTTGGGGGTGCTTGTTGAGTATTGTTGTTGTTTGGTATTCACTTCCTTTCTTTCTACACTAGTGTAGGTTACAAGTCC
GGATCATCTTGACCATTCTCTTCTTATCTTTGTCTAAGGCTTGATTTGAGAGTTCATGAGTTAGCTGCTTGTCATCTCGA
CAGACATCACTCTTTCACTATGTCTTGTTCTATTTTAGATATAAAGAAATTCAGACTTATATTTTCTTTGAATCCAATTT
AATACTTAGAGGCTTGTACATGTGACATCAGTTTTTGGGGACATTTTGAGTTATGTTATATTTATTTACAATGTTCATAT
TATGTTAGCCCTGTATTCTATTTTATTTCCGTATTTATCATGTTTATTTGGGTTTAGGTTGACCTGTCTTGGTGGGATAA
GACATGTGCCATTACACTCGATTTTCTTATCGTGACATAAATTATTATTTATACTTATATAATAAATTTTTTTCAATATA
TAAGCTTTAAACTAAAATTGAGTTCAAATGAACATGACATTTATTAGATTTAACTTGCACAAATCTCTATGAATTATTCG
ACTATGTATTTTGCACAAATCTCTTACTAATTTTTGTATCTGACCCCATTTGTCTATCACATACATATTAAGTATTTAAC
AAAAAAAAACGACAGTTGAGTGCAGAAAGCATTTTGTATTTATATAGGATCCAAAAAGATTCCTGAAAAAATGTGTGACA
CAGATAATTTACTCTAACACAAACATCATTAGTTGATTTTATGGGTCAAACTCATAACTTATAAGTTGTCGGAGAATAAA
TTTAAAGTTTCTTTAAGGGCCCCGTTCTAAACATTTAAACAAAATTATATTTTAATTTTAGCAAATTGAAATCTTCTATA
TAATAACTTGTTTCCGATTGAACACCTAAACACATGACATTCAACTAAATTTTGAAAAAATATCCATGTATATTTTAAAG
CACTTATTACATAGATACGTTAGCCACTTAAATTAATCATTTCCTTTAATAATCATACACATTAACCTCAATAAGTTGTA
AAATCTTTCGCATGTTTCAATTGATATAGACGTGTATGATTAAATTAGGTGGCATACCTCATATGATTACACAATGGACG
TTTGAGATTATACATAATATATATTAAAAAATTATATTTAAAATAAAAATATATGATATGAATATTAATTCTATCACATA
TTCAAATTCTCAATTGAAATAAATCATAGTTAGAGTCTAAAATTTTGTAAACTTCAGGATTTCATGTAGTTGAGGCGCGT
GTGAGATGTTTGGATGTCACGTAAGTCAAAAAATGTACAAAATTACAAAATAAAATAGATTCAGGGATAATAGGACCTTA
GTTTAGTTAAGATGTGTGTATGAAATTTCGATCATAATCTTGGAATACTTGTGCCTTATCCCTAAAATAAATATTCACTG
AAAATAGGCAACTTTAACATCTTTTGTGAATTCCCATGGGCCCTTAATTTCACTATTTGTTTACAACTTCATATAATCTA
TGGGCACTTTTTAAACTTTCATGTACCAAAAATTCCTCAATTTTCCTTTTAAAGTTTTAGTTACAAACAATTTTTGAAGA
GAAATGGAATTCATGAGAACACATAGTGGAACTAAATTTTTCATGAAAACCATCATTTTCTTTTAGGCTTTTTCTACTTT
ATTTTGTATCTTTCTTATTTTCGCTATTGTGTTTTTCTTGCAATTCTGCTTCGAATTTTTTTTTTTTCTCATGACAAGCT
ACGAGAAAGATATGTATACACNNNNNNNNNNNNNNNNNNNNNNNNNNNNNNNNNNNNNNNNNNNNNNNNNNNNNNNNNNN
NNNNNNNNNNNNNNNNNNNNNNNNNNNNNNNNNNNNNNNNNNNNNNNNNNNNNNNNNNNNNNNNNNNNNNNNNNNNNNNN
NNNNNNNNNNNNNNNNNNNNNNNNNNNNNNNNNNNNNNNNNNNNNNNNNNNNNNNNNNNNNNNNNNNNNNNNNNNNNNNN
NNNNNNNNNNNNNNNNNNNNNNNNNNNNNNNNNNNNNNNNNNNNNNNNNNNNNNNNNNNNNNNNNNNNNNNNNNNNNNNN
NNNNNNNNNNNNNNNNNNNNNNNNNNNNNNNNNNNNNNNNNNNNNNNNNNNNNNNNNNNNNNNNNNNNNNNNNNNNNNNN
NNNNNNNNNNNNNNNNNNNNNNNNNNNNNNNNNNNNNNNNNNNNNNNNNNNNNNNNNNNNNNNNNNNNNNNNNNNNNNNN
NNNNNNNNNNNNNNNNNNNNNNNNNNNNNNNNNNNNNNNNNNNNNNNNNNNNNNNNNNNNNNNNNNNNNNNNNNNNNNNN
NNNNNNNNNNNNNNNNNNNNNNNNNNNNNNNNNNNNNNNNNNNNNNNNNNNNNNNNNNNNNNNNNNNNNNNNNNNNNNNN
NNNNNNNNNNNNNNNNNNNNNNNNNNNNNNNNNNNNNNNNNNNNNNNNNNNNNNNNNNNNNNNNNNNNNNNNNNNNNNNN
NNNNNNNNNNNNNNNNNNNNNNNNNNNNNNNNNNNNNNNNNNNNNNNNNNNNNNNNNNNNNNNNNNNNNNNNNNNNNNNN
NNNNNNNNNNNNNNNNNNNNNNNNNNNNNNNNNNNNNNNNNNNNNNNNNNNNNNNNNNNNNNNNNNNNNNNNNNNNNNNN
NNNNNNNNNNNNNNNNNNNNNNNNNNNNNNNNNNNNNNNNNNNNNNNNNNNNNNNNNNNNNNNNNNNNNNNNNNNNNNNN
NNNNNNNNNNNNNNNNNNNNNNNNNNNNNNNNNNNNNNNNNNNNNNNNNNNNNNNNNNNNNNNNNNNNNNNNNNNNNNNN
NNNNNNNNNNNNNNNNNNNNNNNNNNNNNNNNNNNNNNNNNNNNNNNNNNNNNNNNNNNNNNNNNNNNNNNNNNNNNNNN
NNNNNNNNNNNNNNNNNNNNNNNNNNNNNNNNNNNNNNNNNNNNNNNNNNNNNNNNNNNNNNNNNNNNNNNNNNNNNNNN
NNNNNNNNNNNNNNNNNNNNNNNNNNNNNNNNNNNNNNNNNNNNNNNNNNNNNNNNNNNNNNNNNNNNNNNNNNNNNNNN
NNNNNNNNNNNNNNNNNNNNNNNNNNNNNNNNNNNNNNNNNNNNNNNNNNNNNNNNNNNNNNNNNNNNNNNNNNNNNNNN
NNNNNNNNNNNNNNNNNNNNNNNNNNNNNNNNNNNNNNNNNNNNNNNNNNNNNNNNNNNNNNNNNNNNNNNNNNNNNNNN
NNNNNNNNNNNNNNNNNNNNNNNNNNNNNNNNNNNNNNNNNNNNNNNNNNNNNNNNNNNNNNNNNNNNNNNNNNNNNNNN
NNNNNNNNNNNNNNNNNNNNNNNNNNNNNNNNNNNNNNNNNNNNNNNNNNNNNNNNNNNNNNNNNNNNNNNNNNNNNNNN
NNNNNNNNNNNNNNNNNNNNNNNNNNNNNNNNNNNNNNNNNNNNNNNNNNNNNNNNNNNNNNNNNNNNNNNNNNNNNNNN
NNNNNNNNNNNNNNNNNNNNNNNNNNNNNNNNNNNNNNNNNNNNNNNNNNNNNNNNNNNNNNNNNNNNNNNNNNNNNNNN
NNNNNNNNNNNNNNNNNNNNNNNNNNNNNNNNNNNNNNNNNNNNNNNNNNNNNNNNNNNNNNNNNNNNNNNNNNNNNNNN
NNNNNNNNNNNNNNNNNNNNNNNNNNNNNNNNNNNNNNNNNNNNNNNNNNNNNNNNNNNNNNNNNNNNNNNNNNNNNNNN
NNNNNNNNNNNNNNNNNNNNNNNNNNNNNNNNNNNNNNNNNNNNNNNNNNNNNNNNNNNNNNNNNNNNNNNNNNNNNNNN
NNNNNNNNNNNNNNNNNNNNNNNNNNNNNNNNNNNNNNNNNNNATATTGCTAGAAGAGTTGCTAGGAGTCAAATTGTTCC
TTTTTCTATGTGTGGAGGTGTTAGCAAATTGTGGAATGCCCTTTTAACAAAGACTGGTTTCTTGGAATAAAACCATTATC
ATTATAGTAAACTAGTTCTCAAACACGTACATTGCACGTGTAGTCTATGTTAATTAGTATAAATTTCTTAAAATAAAAAA
ATAAAAAATAAAAAGGAAAAAATTGAGCAGATGCAAGAATTTCAAAAGAAGACTAAGCAAAATAAGTCACGTAATTAATA
TATAACAAAATCTGAAGATTGAAGATGCAAGCAATGAACAACAAAGAGCAAAAGAGAACATAGATTATTAAAGGAAAAAT
AGAGGTCTACACAACTTAAAGGAAAGTTAAACTAATATAAAAAGAATATACCTTTATCTAGAGAGTGTTGTGCATACACC
AAATTTTGAGCATTTTGAAGAACAAAGCATTATAATAAATTGACAATGGACCAAAGGCTAAAGCTATTGGTTTTATAGAA
GGTAAAAGGATATGAATTTTTTTTTAACATATGAAAGCTAAAAAGAAGTAGAAAACAAAAGAAATTTGTAATGTCATAAC
TAAAGAATTAAAGTACAACTCTTGGAATTCAAATTATGTTATTAAAATATTATTACTTAATTAGACATTTAATCATTTTA
ATTAAGTGGAAGGGCAAAATGGTAATCCAACTTTGAGGTTTGGATAAGTGGAAGGGCAAAATGGTAATCCAACTTTGAGG
TCAGGAGCTTCCCACTTTTAGTAACATATTATGATATTTTCACCATATTGTTTCTTGTCATTAGCTTCACCAATGTTTTC
AATTAATCAAAATATATAAGGGAAGATTTGCACTCTATTATTTCATTTAAAATGACATGTATTTTTAGGAATTATTCCAA
ACTCATAGCTCTTAAGTAATTCTCTTAGGATATGTGTTGGGAATATATCGATTAAATTTTAGGCTATTGAAACTGGAATT
TTGTTTGATTGTCAAATGATTTATCTTGCAAGTGCAAGAGGCATAAGTTGTTTGGGTGATTCATCAATTAAAGAGAAAAA
TACTAATACATATATATGACTGAGTTCCTCTCACCATGCATACTCTTTTTATCACCATATTCTATATTTGTTTTTCTTTT
ATTTCCTCCGCTCATTATATTTGTGTGTTTGTGAGATATGTGCGGACGTGAGTATACATAAATAGATTAAACTCTTATTT
ATTTCAAGCTTATATATCTTTTATTTTAAAAAATAAACTGTGTTATTCATCACATATTTTGTTATTTTTAAAAATTTATA
TTAAATAATATTGGATTCACCTGCAAAGCACGTGCCCAGAAACTAGTTTATTAATAAGCAGCGCAAGTGCATGGCATAGA
AGCAACTTATTGGTACGAGAGGTGAAAGAAAAGAAGAAAATATAACATATCCATCAATTGACAAAAGAAAGGCTGCACAC
CTGCAAAAAGGAAAGCAAATAAGATCATTCTGTTGCATAACTAATTTGTACCCTTTTTATTTATTTAGTTGAATTGAAAG
TAAAAGAAGCTCAATTTCAAACTAGAAGGAAGAAATCAATACATATGGTTGATTAAAGACATTACCTCCTTACAACTCAT
CCTTCACTGAATCTGTTTGAGTTTGTGATATGCTAAAATCAAAGGCCGGGCTACCTCTGTTTGTCTGGATAAATTCAATA
ATGGCATCTTTTGTTCTATTACCCTCGAACCGTGACAACCTACCCGTTGCAGATCTCAAGTATAAAGTTGGGAATCCTTC
AACTTCAAATACGTCACGAGGTATATCATTTTCGGTTGCATCCTAGAGGAAATGACATGGTAGTAGGTAAGAAGAAGTGG
GGAAATAATAGACAAGACAGACGGGTAGAGCGATTCGTACAATTTTAGCAATCACGACATGAGGATCTTTTTCAAATGAG
AGAGCTATTTCATCCAAGACCGGAGCAAACTCCTCACAATATCTACACCCAAGTTGATAGAACTCTAACAGTACTGCAAA
GAAAAACAACAACAAAATGTATTAGACAATAGGCTGCACTAGAATCAACATCAATAATAACATCAACAAAATCTGTTGGT
AGACAATATAACATAATCTTGTTGATTTTTGAATGATACAAACCATCTTTCCCCGAATTGAACACCATATCGTCAAGAGT
CTCTGCAACCACCACCTTCACAGTTTCATTGTTAAATTCTGGAATAGGCTGTGACTTCAAGTATGGCTTCAACTTTCCGT
CCTGTATTCATATAAGAAAAGAGTGTAACAAATTGGAGACAGAAAAGGAGATTCGAAAAATAAAAGTAGCATATCTCACA
TTCGTAACCTAGAAAAGAGAAGATATGTGAAGTTTGATCGAGTACTAGAAAACATGTTCAGATTCATTACCTTACAATCC
TTCAACCAAGATGCAAGGTTATCGGGTTGTACATGTCGCTGAACGTATTTTGTGCCACCCATGGAAAGTACGAAGATTAA
AGGTGCCTGATCAGTGTCCAATCCAAAATACTGCAATCGAGAACATTCAACTCACACTTCTCTCCCATTGGGAAAGGATG
TAATATATGCAGATTGATTCAAAGGAGGAGGAAATAACCTGAAGGGCCCTTTTACCAGTCTCAGCATCTCCCAAGAGGAA
GTTTGTTTCCTTTCCCTTGTAACTGAGTGCAAGATCATAGTACTTGGACTTGAAAGCATCAAGATCAGTGCTGAAGTTCA
GAAATAGAAATACCTACAAATTCCAAATATTGGTTGAAAATCTCAAAGAAAAGGAGATACAAATTGTTTAATAAAGTGCA
GCATTTTTTTTAAGAAGAAAGACGGCAAAACCTTTTTGGAACAAAAGTCAGAAAGAAAACACAAATCTTCAAATCAAACA
GCAACAAGGGTCAATGATTATAGTGAATTCACCCTTCCTTACTCTTAGAAATAGTTTGGTAGGCAACAACTTGCCTTGGA
AGCAGATCTGGGAAATCAAGGCTCCTTCAAAATAGTTTGTTTTGCATGGTTGGTGGCAAATACAGGCTTGCTTAACCCTG
GAAAACTTGTAATAAAAGGGAGATTCATATGAGTTTCAGGTGTTATTTATGCCAAATTTGTTGCAGATTCTGTTGCCCAA
AATGATCTCAGAGCATATGCTTATCATGCTCATGCGCCTTTCCTTGAGAACATGTGGCTTAATGCGACAAATTTCAATGA
AGTCTCTGGTACACCTTCTTTCGGACTTGCAAGGAATTTAAAGGAAGATATAAGAGAGTGGAACAAAGGGGTCTTTGGCA
GGGTAGGGGTGAAAAAGAAAGAACTAATGAATGAGTTTGGGGGGGGAGGAAGGTGAACAGTCCCCCCCTCCCCGGATATC
GGGTAGCAGCTGCGAAATTGAGGGAATTTTACCAGCATTTGTACTAGGAGGAAGTGAGTTAGAGGTCAAAAGTGAGGGGA
TAGTCTTTAATTTTGTACTGGAAAAGCAACAGATTTTGGATGCTACTTTGGTGGCAAATGAAGTTGGATTCTAGAAGGAA
AAAAGGAGAACCAAACATCCGTTGCAAGTTGGACCCGAAGGAAGCTCATTACCAAGTGAACTGGGAGTTCCTTGACTACA
TAATGGTGCAGATGAGTTTTGGAGCTAAGCAGAGGAGGTGGATAAGAGTGTGCATTTCCACCATCGGATTCCCCGTCTTT
GTTAAGTGTGGCCCTTGTGGCTTTTTTGAGAACTCGAGGGGCCTCAGGTAGAAGCACCCACCACTCCCTATGCATTTTAT
CAGTAAGATGATGGATAGGGCGGTCAGTGGAGGTTGCTTAAGGGGATTCTTGGCTTCACTTGGGGAGCAAAGCAATGTAA
GGGTCTCACACACTCAAAACAGGTTTTGGTGTGATTCCAGATCGTGTCAGAGGATCAAGATAAATCTTAACAAGTGTGAG
ATTTTTCCTGTGGGTGAAGTGCAAATTATTGAAGGGCTAGATCAAGTGTTCAATTGCAAGGTGTGATCTCTCCCAACTAC
TTAATTAGGATTGCCTACGGTAGCGTTGCATAAGGACCTTGCGGTGTGGAATCCTGTAATTGAAAGGGTTGAGAAGATAC
TTGCAGGTCAGCAAAAGTGGTACTTGTCGAAGGGTGGCAAGAAAATACTCATGGAAAGCACTTTATCGAGCATTCCTACC
TACTACTTGTCTTTGTTACAATAACCAGTGACAGTTACAATAAAACTGGAAAAGGCTTCAAAGAAAGTTTTTACAGGACT
AGGCAGACGGTTCTAGAAAGATTTACAACAAAACCACCCTCCACAAGCTAGAACCGTAATCTTTTTACATAATCTTTGTA
GAACCGTCTACATGACTTTGCATGATGATAGACATGCAAAACCATTACAAAAGATATTCTTCTACACATTCTTTATATTT
AGATGAGCTTGTTCTGCAATACATAATTTTAAGAAGCTGTGTACCTTGTCTCCTGGACTATGCAAAAAGTGGTTAACAAA
TTGCTGGTTTTCTGGATTATCATCAAGAATAGCCATGATTGGAACACTAGTTTCTTCAATGAAATTCTGCATTGCCTCAA
GTTGAAAATCCTGGGATAAAATGCACATTTAACTACGAAGCTAGAGTATTGAAAACCGAAGAGAGTTGTCTCAAATTGCT
AGAATGACATATAACAATCAAAATACCTCGAAATCAGCATAAAGTTCATCAAATGGCTTAAATAGACGGATAGATGGCTT
ATCAACCAGCCCACCACGAGGAAGGAGTTTGGCATCAAGTGTGTGAACAAAATCGTAATCTACTCGTAAATCTTCAGCTA
AAGCAGTGAAATTGATGATCTTCTCTAAAGAGAGTTGTGGAAATATGCCAGCCTAAAAAAAAAAGAGTAATGAGGCAAAT
GAATAAAGAGAGTTGAAAACTTGCATTAGAAAGCAGTAATATATACTTACAACAACAATCTTTTTCTCATCAATAAAGGT
TGCAGCATCTTCCTTGGTTTTGATTTCAAGAGATGCAGGGCCCCCATGTTTTTTCAAATAAGCAATTATACCCTCTGTCT
CACGAGTACCTTTGTAATCATGAACCGTCTTGCCACCATTACGGAAGATCTTAATGCTTGGAACACCATTAATGGTGTAA
TTTCTTGCAAGTTCAGCATTTTCTGGAATTGTTGTATCCATTTTAGCAAGAATAACTGCAGGATCATGATTATTCAACAC
CGAAGCTGCTTCTTCGTACTGCCATCATATAACAAAAAACAATTACATAGTAAATATTGATAAAGCCAAAAACAAAAAAC
GTCATAGCAATTGGATTAGTACCTTTGGCGCAAGTTGCTCGCAGTATCCACACCTAAATTAATCACACAGAGGGTATACA
ATCATGTCTAATGTCTAAAAAAAAATTACAATCATATAGAAAGACATGCAAAAATATTTTTGTTTTAGGCATTGGGTCCA
TTAATAAGGAAGGCATAATCAGATATATATACTACCAAGATAATAATTATTCATCTACGAACTGAGATGTAAATGAATGA
CCCGCAGCATAATTCTTAAATACTACTAATCAAATTGAAAATAGCAATTTAGAATAGAGAGTTGAAATGCAGCCATTACA
TAGCGCTATAACTACATCCCAAATACTGTCTACTTAAGGTTGACCCAGCTCATAGCCAAACAAATTGAAGCTACTCATTT
ATATTTATTTATTGTCTCTACTCTAAAAATATTTTATACTTCACTCGTCCACTTTCAATTATCATGTTACACTTTTCAAA
AAATTAGATTAATTAAATTAGATTACATTATTTTGATATTTTTTTAAAAAAATTAAATATTAAAATACTTTACGAAAAGT
ACTATAAATTATAATTTTTTGCATATCAATATAATGAAAAAATATATCGTAAAAATCCTTCTTAGTTTGACTCTAAAAAT
GAAAATAATGACAATTAAAAGCAGACGAAGAGATGATGGAAGGAGTAAGTAAATCCAAAATAGGAGTGTCAGTGAGAAGG
GAAAAGTGTATTTGTGTTTGTGGCACCTACTGAGCTTCAGATCTGAAGGTACGAATCAAGACTGGTCAAAAGATTAAAAG
GAAAAGCACATTTAATTACTATTAACTGTGTTACAAATTAGCATCATAAATCTAAGTATGAAGAAAAAGTCAAGAGTTGT
TAGTTGTAGTCAATTTGGGGAAAAGTAATAAATTACCATGGGGCATAGAACTGAACAACGATCATCTTGTGCTGGGAAAT
AATTTCAGAGTAATTAGTATGGTCCAAAGTCCATACAACCTCATTTTCAGCTGCAAAAGCAGTAACAGCAAGAAGAGCTG
CTAAAACAAGAGCTTTCATCATCACCCTCAATTCTCAATTATTGTCTTCTACTTCTAGTCCAGTATAAAAAAATACATGC
TACTCCAGTATATAGTGGGAGAACAAAGGAGCCACGTCAGCATGGATGCTCATGTGTAAGAGAATTATTGGCTATAACAT
GTGTCTCAATAACTCACATTGAAAAACACAGCACAATATTTCTTTTTTCTATTACTTTTTATTTCTAAACTATTATACCA
TTAAACCATTATTTTATAGCCATGTGAGATTAAATGATAGGAGATGAAGTTGAAGTTTTTGATTGGACAATAATTTGAAT
TTTCAAGTTATATTTTTGCTAATAAACATAAATTTCATAAGTTTTGAAAATGTACTCATTTTCTCAAAAAAAATTTTGGC
GTTTAGAGCTTCCTTAAAGCGATTCCAAGTTATTTTTGACTTTCTTCGATTAATAATTCGGTCATCAGGTTGTTCCTTTG
GTTTTATGCAAGTTTTTCTATTTTGGAACTCTTGAAGTTTAAATGGTTGACTTCAATCAAAACTTTAAGGCAAACGACCT
CAGAATGTGTTTTTGATGGTTATGATAGCTCTGTAACGCCGATTTTGGTTTAGAAAGATCTTTCCTTCGGATTTCGAGGC
TTCTAGACTCATGTTGAGCTACCTTTGTGGCTTATGGCTAAAGTGAAGCTTGGGTATGGAACCCGCTTTTTATCGAGACA
ATCTTAGTTGAAAGTTTTGACAATTTCTTTGAATTAGAAATGACGTTTATGGTTGGGTAGCGTATTCGTTTGCGTTGGTG
GGAGCCGAACTAATTCTGAAGGTCTGGCTGACTTGGGATTTTAATCCTAAGAGCTGATGTAGCCGCTCCCGCGGAACCTC
ATCTATGGAGCTGGCTACGTAAGCGGGACTCGCTCAAGTTGAGGTTCCATCGCTTGTGGACGTAGTTAAGGTCAATATTC
ATGCTCATAAACTCGTATGTTGCTGTTACATTTGTTTAATATAGCTAGAAATGGGTGTCTTGAATTAATTTTCTTGTTGG
GCTTTTGACGTTTTTTAGGTTTCAAATTATTTCCATTTTTGGGGCACAAGTTCCTTGAGCTAGTTGGGACCTATTAATGG
AGTCAATTTCGAGATTCATAGCATGGGTCCCATAATGCTAATATGGCTCATTTTATACCCGATTTCGTTTGTTGCAATTT
GGGTGTCAGATAATCGTATTGATGCTGAGATCACTATTTTCCTATAAAATGATTCCTAAGTGCCCAAAATATTAAAAGGC
AGTGTGCAAGTGTACTCCAAAAGATCTAAATCAATATAATATAATATTATATTAAAATTATCTTTTTGTTTAAAAAAGTA
CTACACTACTTATATTTGAGAAAATGATCAAAATGGTCCTTGATGTATTGGGGTTGCTTTATCTTGGTCCTTAATATATT
CTAGGTAATTGAAATAGTCCTTCATGTATGACAAAATGTGTTCAATTTAGTCTTTTACCCTAAAACTTAACAATTTACCC
CCAAAAACTATTAAATATAACTGTGGGACCCACATAACTTACAAAATCCACCATTTTTACCATCTTTATTAGCTCAAAGA
AAGAGTTTCATGAATTCTAAAATACCATGTTCTCTAACATCTAACCACACAATTATAAAATAATTATTGTAAAAAGGTTG
AATGAAATGGATCGTCAAGAATTTGATTTGTCGGTAGAATGTATGCTGCTATTGGTAACATGAGTGTTGCTGCTGGTACT
AGTATTCTTGGATATTACTAAAGAAGGATTATCTAACCACTCATATTATAACGTGAGTGCTGCTACTGGTACTAGTATTC
TTGGATTATGGGTTGCACTTTCAAATGGATTGGCCATTGTTGGGGCATTTGTTGTTGATTCTTACTTGGGTTGGTTTAGT
GTTGTTGATTCTTACTTGGGTTGGTTTAGTGTTGTTGCCTTTGGATCCATCTCCACTCTTATTGACGATCAAATTNNNNN
NNNNNNNNNNNNNNNNNNNNNNNNNNNNNNNNNNNNNNNNNNNNNNNNNNNNNNNNNNNNNNNNNNNNNNNNNNNNNNNN
NNNNNNNNNNNNNNNNNNNNNNNNNNNNNNNNNNNNNNNNNNNNNNNNNNNNNNNNNNNNNNNNNNNNNNNNNNNNNNNN
NNNNNNNNNNNNNNNNNNNNNNNNNNNNNNNNNNNNNNNNNNNNNNNNNNNNNNNNNNNNNNNNNNNNNNNNNNNNNNNN
NNNNNNNNNNNNNNNNNNNNNNNNNNNNNNNNNNNNNNNNNNNNNNNNNNNNNNNNNNNNNNNNNNNNNNNNNNNNNNNN
NNNNNNNNNNNNNNNNNNNNNNNNNNNNNNNNNNNNNNNNNNNNNNNNNNNNNNNNNNNNNNNNNNNNNNNNNNNNNNNN
NNNNNNNNNNNNNNNNNNNNNNNNNNNNNNNNNNNNNNATCATTTGTAATTTAGTCAAAATTTTGGCACAAAAGAATATT
TTCTCCATTTGAAAAAAAAAACGCATGGAGTTTAAGAAAAAAAAAGACTTTTCAATCTTATTATTTTAAACTAAAGTTAT
ATCAAATATACCAAAATGACTTTTGATTCCGTGACTTTAAATATATTACGTGAAAAACTGAAAATAAAGTATTACCCAAA
AAAGAAAAGAATAATTCTTTTTAAATAAACTAAAAACGAAAGCATATATTTTATTATTTTAAAATGAAAGGAGTAAAATC
GGATCAAATGAAGGTTTTAATCAGTAGGATAATCGAAGAAACCAAGCCCAAAAGTAAACATGATAACTTCATAAAATGTC
TTTTGATAAAATAATATATTGCACAGAAAACATGAAATATAAGCTTTTGAGATATGTGTCATGACTAAAACCACCTCTTT
CTTATCTCCCCTACATTATTTTTTAATGAATTATAACACACAATGCTTGCATTTGTAACGTTAGAGGGAAATAGTGCTTT
TAGAGTGGAAAAGAGTTGTGCCCAAACGAAAAATTAAGAAAATCGCCTTATTCCCGTAAAATAGCTCCTAAGTTCCCAGA
ATATCTGAAAAAATGGTGAACCTTCACGTATTGTCCCCCTACTCCCTAAAGATGGTTCTGTAAAGATTTTGCAAAAAAAA
AAACATTCGAAAGTCATACCATCAAAATATTCATGAACTAACACACATGAAAAATTGAGAAAATCGCCTAATTTCTATAA
AAATGACTCCTAAATGTCCAAAATATGTGCAAAAATGGTGAGGCTTCATGTACTGCTCCCCCAACTCACTATAGAGGGTT
CTGTAAAGGATTTTGCAAAAAAATCATGCGAAAGCCATATCACCAAAATATTTTTGAGCTAACACACACAAAAAAGGGAG
AAGATTGCCTAATTTCTATGAAATGGCTCCTAATGCCAAAAATATGTGCAACAAATTGTGAGACTTCACATACTTCTCCC
GTAACTCCCTATGGAGGATACCGTAAATATTTTGCAAAAAATCATCAGAAAGCAATATCATCAAAATATTCAGGGGCTAA
TACACACAAAAAACTGAGTAAAGTGCCTAATTCCTATAAAATATCTCCTAAATGCCCAAAATATGTGCAAAAAATTGTTA
GACTTCACATACTGCTCCCTTAACTCACTACGGAGGATTCTATAAAAGTTTTTCATATTATTAGGCTAACACACGAAAAA
CTGAGAAAATTACCTAATTCCTGTAAAATGGCTCATAAATGCAAAAAATATGTGCAAACTTTGGGGAGGCTTCAGGTACT
ACTCCCCCAATTCCCTACAGATGGTTCTATAAAGGTTTTGCCAAAAAATCATTCAGAAGTCATATCACTAAAATAAAAAT
GGGTTTAAAACACGAAAAAGATATAAGAAAATCGCCTAATTCCTACGGATCGGCTTTTAAATGCCCAAAATATGTGTAAA
AATGGTGAGGCTTCACGTACTATTCCCCCAAATCCTTACGGAGGGTTCTTTAAAGGTTTTACAAAAAAAATCGCCCAAAA
GATATATCACCAAAATATTCATAGGCTAATAGACATGAAAATCTAAGAAAATCGCTTAAGTAAAATGGCTCCTAAATAAC
CAAAATATGTGCAAAAAATGGTGAGGCTTCACGTACTGCTCCCCCAACTCCCTACAAAGGGTTCTTAAAGGTTTTGCAGA
AAAATTATCCAAAAACTATATTACCAAAATATTAATGGGCTAACACACATGAAAAACTCAAAAACTTACCTAATTCATGT
AAAATGACTCCTAAATGCCCAAAATATGTGGAAAAAATAGTCAAGCTTCACGTATTTCTCCCCGTACTCCATATGAAGGG
TTCCTGTCACGACCCGAGCCTATACCCTGGACGTGATCGGCACTCGAGAACCATTTCTGATCCTTAAGCGAACCCTTGGC
CTGGCTAACTATGACTCACATGATTCTTAAAGATATGCGGAAGTTTAAATAGATGAGCATTTAGACATTCAAAGGAAAGG
TTTAGAACTCTATGTTGAAATACTTAAGATAATTCATAAGTAAACAAACATTCTGAGAAAACAATGGATAACATCTAATT
ATGTCCGTCTATGAAGCCTCTAACTATTTCAAGATAGATGTCGGGACAAGACTCACGACACCTCAAATACTACTAATAAG
TGAAATGAAGTTTGAGTCCCCCGGAAGTAAGGATGCCTCATCAAATACTGTCTACGATTGTAAGATGATCTTAACGAAAC
GCACGTTGATGATCATGAAGACTTGTATCTGCATCATAAAATATGCAAGTCGAATGACGCCACTACATTGAATGTATGAG
TATGTAATATGACTGAGAAAATAGAAACTGAACTGAATGACTGAAAGCAACTCAACTGAATCAATACATGAACATGAGGT
ACAAACCATTTAAGCTTACAACGAGATATGCAATAAAAACAATATGAAAATAATATACGTTACTTCTGGAGATTTTATCT
AACCGACAACCATTATCATGAGCGTAGCAATGGTACACCATTTCTCCCACGTTGCAAGGGTCATCCTATACTTTGCCGGG
GTATAGGATGATATGATACTGTAACTATGGATCCATCTAATATGACTTCTCAGAGGCAGTGGGGAGTCGTATGACAAATC
AATGTTATCCTATCCTACACTGGCTACGTAGTTTTATGGGACTTTTGAGTTATGAAAGACTCTAACCCAATTTGGTGCTC
GACACTACTTCCAAAATAATAAACAGTATCAATAATGCTCAATTCACCCTTTCAAAAGAAATGGACTATTACTTTATTGA
GGTACTTTTCAAAAACATAACACATACTTACATTTCAACGAATTCTTATGAACTTATATTTCAAGCCCAAGATCGACATG
CATAACAACTGAAAACTTTTATATTTTTCTAAAAATAGATGAAAACTTTTATATTTTTCTGAAAATAGATCCCTTACACT
TTTCATACAAACTCACTTTAGTTTTGAATGAACACTTAGACACGTGATTAGGATATGTAGGGACTTTGAAAGGTAAATAG
AGATTATAAGGGCTAGTATAGAGAAGAGGATCATGGTCACAACTTATAGGAACATGCGCCGGATGAAACAAAGAAAAGAA
TCAGCCCTGCAAACCTTGGCGTACTGCTGGCGCAGGACAGGCTCTGAACTTTAGAAGTTAGGCCTTGGCACACTACTGGC
GCGTCTCCCCGGGGTTTAAACATCTGAATTTAGGCCTTGGTGTACTGCTGACACGTTGCCCCAGGGCCCTAACTTATGAA
GTTAGGCCTTGGCGCTATCATGGTGCGCGGGCCCAGTCCCATCCCCAACACCTCGACGAATTTTCAAGCTTAAATTAGGA
CCCAAACTTAGTTTAGAATTGGGAAATTTCTCCTAAACTCTTCTTGATTCTCAAACCCAACACGATTACATGAGAAATTT
CAAACAATCTCTTTGAAAACATAAGTTTTACTAAAGATTCACAACACAGAAGAATCAAAACCTCCATTGTTAAAGAATTG
AACTAAAAATCAAGAACTACGAATCAATCCTTTAGATATAAAAATTTCTTGACTAAATTGATATGTAGGGCGTGAGGATG
AACAAGTCCAACACTATGAGAAGCCTTACATACCTGGAAAGAACAAAGGTTCTTGGCGAAAATCATTGGAATCTTGAAGA
ACGCTTGAAACCTAACTTTTCTCCTCTTGGAACCTTGCTCTAATTTCCACTAAGCATTAAAGAACGTGAAAAGATGGTTT
TACATCTGATTAGAACCTTAATTGGGGTGAAGAAAAATGTGGCTAGGCTTAGAAGGAAAAAGGAAAAGACCATAATACCC
TTCTAAAAATGATTGAGATGCCTTTAGAAGAGAGACTTCACTAAAACAGACATAACTTTCTACTCTAAGCTTGAAATTAG
ACAAACTTGGTGGTTTTGGAAAGAGGACTCAAATACCTTTAATTTGATAGGTCGGGGGCCACCTTATTCTTTATGTGCTA
AAAGATATGCTCGATTGAAGCTGACTTAAAACAAAAAACTGATGGTTGACTGTACGAACCTCTCTTTAGCTCTTTTCGAA
ACCCAAGGTGTTATAGTTCCGTTAAGGTTTTGCAAAAAAATCATACAAAAGTCATATTACCCAAAATTCATGTGTTAACA
CACACAAAAAATGAAAAATTGCCTAATTCCTATAAAATGACTCTTAAATCCCCAAAATATGTGCAAAAAATGGTGAGACT
TCACGTACTTCTCCCTCAACTTCCTACAGAAGATTTTGTAAATGCTTTGCAAAAAAAATCGTCTGAAAGCTATATAACAG
AAATATTTATGGGCTAACACAAATGAAAAACTGAGAAAATCGCCAAATTTCTTTTAAAATGAATCCTAAATGTCCAAAAT
ATGTGCAAAAAATGGTGAGGCTTTACTTACTCCCCCCCTCCCCCCCAAACTCCCTACAAATGGTTCCATAAAGGTTTTGC
AAAAAATCATCTTGAAGCCATATCACCAAAATATTCACGAACTAGATAGCTTCTAAATGACCAAAATATGTGCAAAAAAT
GGTAAACTCTGAGCGAGATATCTTTAGATTTAACAGACAGTCTATTTTCTATATATCTCACTCACAACTCAGCAACGATA
CCCATTTTCCCTACTCTTTTTCTAAGCTAAAAAAATTCCTTAAAATTCAAGAATTTCGAATACATCACTCGATGTCGCAA
TACAACATGTCCCAATTCCGGATACATCACTCAACGTTTTGATATATTGCGTCCCAGTTTTAGATACATCACTCAATGTC
TGATATATCACGTCTTGATACATTACCTTTGTTGATACAAGACACACCTATGCTATTACATTGCTCAACTTCCGATACAT
CGCGTCATTGCATCCTGATATATTGCGTAAGAATGATGTATCCGAGAATAAGAGATAGTAGGAATTTTTGTATTTTTTTC
AAATGGTAATTTTTTAAAAAGAATATGGTAAAATAAGTTGTGTATTTATTTATTTTTTCTTTCTATTTTTTAACCTTATA
TTTAATTTTTTATTTTTTAAAAATGCATATGGATCATTGTTTATTTATTTTATTCATTCGTAGTAATAAATGGAGTAGGA
AGCCTAAATGTTCACACCTTCAAGAAGGAATCCCAATGTCCTTCTTTAGTTTTCCATTCAAATCTGTTAGGAATCCTTAT
CCTCCAAGGAATATTCAAAATTTGAACTTGTTTCTTATCAAAATTTCTGATTATTTTATTTTCAAAATCCACCCATTTTC
TCCCTATAAATCACCCTTTTTCGAACACATAAATTCTCCATCATCTAAAACAGAGGGAGGGTTTTCAGATAGCTAATACA
GAGTCTCAGGTTTAAGGATTTTTGATAGAAAAAATATTTTCTTCTTCGGTTGTATAAAGCTTCTTTGTTCATCGGAGTCC
AACAACCGTTTTAGTGGTGAAATCTGTTACTGTTCGGAAAAAAGGTAATCCTTTTCTCCTTTTGTTGCTTCATTTTTTAA
ATTTATTTCCCTAATTAGTTAAATAACAGTACATCTATTTTTGGTATAATTTTTCCAAATAGTTGCTATTTATTTTTTAT
TGTGACTTTAAGAAATATTACTATCTCTATATGTTGTTTAATATAGTATGAATTAGGATCATCTTTTGAATTTTCTTTCC
AGATGCTCAATGTCTTGTTGTTTCTTTGCTCTATTATAATCAGTATTTTGATTTGCAGTCTTAGTTCACTGTTTCTCTAC
ATATCTCATGAAACTGCCATGTATTTTGATTTACTCGTTTATGGATCTTCATTGCATAGGCTGATCTGACTTAATTTGAG
TTCCTTGTTTAAGCATATAATGGATTGAATCTTATGTTTATCAATGAAATCTTTGGCTTGAGAATCCTTTCCAGATAAAA
GTATGTTCTTGCTACTATGATTCTTGCTTCAAACATATTTCTCCTTTGCTGCCATTTATGTAAGATTTAGTGTTAATATA
GATTAATGTTGTCACGATCCAGACCATCGTGATTGGCACCCACACTAACTCTCCGGCGGGAGAACCATTACTACAATCCA
ACTAAGTGTAACGACTCGGAAAATGATAGAGTGAAACTAGAGCCTCACATGTGAGTTTGGAGTCGAGAACTTAATGAAAT
GATTATATTTGAATTTGACCCAAAAAGTTCTTAAAAATGTGCTTCGGAAGTTACCGGAAACTTGTTTAGCGGTATATTAA
AAGATCCATTTCGTTTTTCGAAAATCCGACTTCATATTCTTGTTTAGGGGGTCAAATTGAGTGGGAAATGGGTCTAACCC
AAATTTTAGAGCAACCGTATCAAAATCCGAAATTTCAAAGTGAAGCATTTTTCGAGGGTCTACTTTGGAGGGTCATATCT
CCTAGAACACAAATTATTTGGGTGACCAATAATATATCCATGGAAAGCCCTTTGAGTTAGCTACCTAACGCACTTCGTTT
CACCTCATTCGGAGTTCGGACGAAGAAGTTATGCCCATTTTCGTAAAGTCTGTCCGGCAGAAAAAGGCAATTTCCAGTAG
CTAATTTTACTGTTCACCCGCCCCTTTTTTTTTTCTAAGTGTTGGACGAATTTTTTTCCAAAGGGCATATATTATTTCCT
AGATACCATTAGTTCATTCCCATCCCTAAAAACATTTCCCTCTCTACAATCCTCCATTTAAGAAGAAGAAGAAGTGGGAG
CTAGGGCTTTGGATTCAAGGCTTTCTTCATCAAATTTCGTGGGAGATCATAGCAAAGGTATGGTGGTCTTGATCCTTGTC
TAATTTTCCATTCAAGGAGCCAAATCCAAAGTTATTTCAAAGTATGAAAAATCTAGGTTTTCACTCAATCTCATGGGTTC
TTCCACCAAATGGTTTTAAAAGGTTTCTAATGGCACTTTATGGTTATATTGTTGTTGTATTGACGATTTAAGATGAAAAT
ACTCCATGAACCCATGATTTCTCTCTATTCCTAGTTTATGCCTTTATGAAGTGGGTTTAATGCCTATGATTTACTGTTGA
TGAATTGTTGGTATATGGATGAATTGAGGATTGTGGCCTTATGGGCAAATTATGGGTGAATCACCTTGTGGTGATAGAAT
[truncated: 414,250 more chars]
