# Supplementary material for: Homologues of potato chromosome 5 show variable collinearity in the euchromatin, but dramatic absence of sequence similarity in the pericentromeric heterochromatin
Source: BMC Genomics. 2015 May 10;16(1):374. doi: 10.1186/s12864-015-1578-1 (PMC4470070; doi:10.1186/s12864-015-1578-1)
Supplement: Additional file 3: — RH BAC tiling path sequences. Description of data: Nonredundant, multifasta sequence files of the individual BAC MTPs. The sequence contigs and scaffolds in the MTPs can be either ordered or unordered, depending on the quality status of the tiling path sequence. [file 12864_2015_1578_MOESM3_ESM.zip › mtp_1690.fasta]

>mtp_1690.contig_1
GCTAGACTTGAGTATCTTGTCTTGTGTCATGAAAGCTTGATTTTATATATGAATGTTTGGTTGGGCTATGACTTAGTAAT
GGAGCTCTTCCTATAAATGATAAAAGAGGAATTCTAGGCCAAGACTTGAATTGGTAGACTTAAGCATAGTGCCTTTTCAT
GAGTCTAGTTTTCCTAAGTGAATGTATAACCTTGAAGGATGGGCCTTAGGGCGATGTTCCCTTCTTGAGTGAAATGATAG
ACTTAGAGATGGATGGAGCCGGAACGGCATGAAAATCCTTATCTAAGAAAGTCAATGAGCTATCCTTATGAACCTTGATT
GGCTATGACTAAGAAATGGGGCCTTTCTTGGGAAGAGGTACTATGAGTTGGTTGAACTAGAAAAGGAACCCTCTCTAGTA
CATATGTGAATGAAATACTCTATGGGAAATAAGGCTAGCACCGAGTGGATGTGGTTAGGAAGGTGGCCTAGTTGAGTAAG
AGATTAGGCACAATGAACTTCCTTGGACATCCCCTAAACCATGTGCCTACATGGGTTGCTTACTAGTTCTACCTTTGGCA
AGTAGAACAACCTCCACGGAGTAGGATAAACTCCGGATTCCATACCTAGCTAGTATGGTCTATGTCGGTTATGCCTATTC
CCATCATGTGGTATGTGCACTCTAGTTATTGGATAGGTTCTACAAAGTGTAGGTGTTAGTATGGGATGCTATCTACACAT
TGCACGAGTAGGCCTAGAAGATGCTAAAGTGAGTTCCCTAAGTCTAAATGACTATTAAGTGGAAGTCCCCTAAATGCTTA
AATGTCTCCTAAAGTGGTTCGTTAAAGAATTTTGACTTAGCATGTTATATTGAAATGGTACATTCCTTATCTATGGTAAC
CCTTAGGAGCACTTAGGTTTATATAAAGTGATTATATGGGCGGTCACTTCATGTTTCACTTAAGTGTGGCTTTGGGTAAC
TTGAGATAGAGGTCATGAAATGATGAAAAGGCTTACTTGTCGATTATGTTCATGTATTGTACATTGGTACTAGTTGAGTA
TGTCTATTATGTGGGTATTGTCTTATATGTGGATGATGACGTGAAATGTGTCTCTTATAATTGTGATATTAAGGTTTTAT
CAAAAATGGCATGAAAGCATATATTTCAAATAAATGTCTTTTTTTAGCATGTTTTTGCATGGTCATCATACTTAGTACTT
AATTGTGCTAATTACATATTTTCTCTATTTTCTACAAGTGTAGGTTCCGGCAAGTGAGCGGGTTTTGTAGTAAACTTGGG
ATTTGAAGTTCTTCCTAGATTTTGTGGTATGTCCTCATATGTCGAGGGCAAGACTTTTCTGTTCTAGTTTTATGATAAGG
TTCTTGTAATAGACTTAATAGACTTTTTTTGATTGTAAAGGGCCGTGTCCCTAGTATGTTTTCACGTTTATGTCTAAGAT
GGCTAAGAGACTTAGTATTCCGCTTATGTACTTTTGAATGATGTTTTTAAAAGTGACCTTTGAGTCTTATGGGATTTTAT
TTAAAGAGTTTTTTTAATTCCACACTATTTTACATATCTAATGTGATGAATGCTAAGGGCTTGTATGAGACCTCCGAGAG
GTTGAATATGCATGTTACGACTTGGGGATGCTCTCGGGTCGTGACAAACTTGGTATCAGAGCATAAGGTTTTGGGAAATG
GTTCTTAGGTTCAAAGTCTCAAAAGCCACGTCTAGTAGAGTCTTGTTCATCGGTGTGAGTCGCGACACATCTATGAGCGA
GAGGCTATAGTACGGTAGAAGTTACACTTCTTTCATTATTCTTGAAGTCGTGCCTTAGAGCTTGGTTTGTAATTGTCCTT
TTCCTAATCCTTCTCTTGTGTTTATAGGAAATGAATACGAGGGCGAATCGAAGGAGAGAGGAAGAAGAGTTAGGTGATAA
AGGAGTTTGTCCTCAAATTGTTCAAAATGGTCAAGGTGTGCAATGCAATCAAGTTCCTTTAGGTGAGCAAGAGAATGAGG
TTCCGGTGGTTCCCCCGGCCATGACTAATGAAGAGATTAGAGCGGCTTTTGTGACCCTAGCCCAAGCCATGACGGCTCAA
GCAAATAGAGATATGGAGCCTAGGGTGAATGCTTATGAGAGTACGGTAGCCTCAAGGTTGAGAGACTTCGTGAGGATGAA
TCCTCCTATCTTTTTGGGCTCTAGAATTGGAGAAGATCCCCAAGGATTCTTGGATGAGATTTACAAAATTGTGGATGCTA
TGGAGTATCTTCTAGAGAGAAAACGGAATTGGCTTCATACCAATTGAAGGAGGTGGCCCAAATTTGGTACACTCAATGGA
AGGCAAATAGGCCGGAGGAAGCGGGTCCTATAGAATGGGAGGAGTTTAAGGAAGCATTCTTGGGTAAGTACTTTCCCCTA
GAGAAGAGGGAGTGCAAAATTGAGGAGTTCATTAATCTTAGGCAAGGTAATATGAGTGTGGAGGAGTATGCTTTGAAGTT
CTCTATGTTGTCTAGGTATGCTCCATCTTTGGTGTCTAACTCTAGAGAGGAGATGAGTAGGTTTGTTACCGGTGTATCCG
ACTTGGTGAAAGAAGAGTGTCATACGGTAATGCTTCATGGTGACATGAACATCTCTAGGCTTGTTGTGTATGCTCAATCT
ATTGAGGAGTCCAAGATGACTAGGGTGAGGAAAGACTTGAAAAGGGGTAGGTATGAGGATCAAGGACAACCTAGGTTTAA
GAAGAGGGTACCAAACCTAGATTTTTCAAGTGCTCCCAAGGTTAACCAAGAGAAAGGTGGTGGATCTCAATTTGTTAAGC
CTACTTGTCCCACTTGTGGAAAGAAGCATTTTGGGAAATGTCTAGCCGGTACTAATGGGTGCTATGGTTGTGGAAAGAAT
GATCACAAGGTGAGAGATTGTCCTAATATTGTGTCTAAAGGAAGGAATGCTAGGCAAGCTCCTTATAGTGGTCCTAGTGT
TGATGGTCAAGCAAGGAATCGTTTCTATGCTCTCCAAGCTAACAAGGAAGCAAATCCGGATGAAGGTGCCGGTAAGTCAT
AATTTCTAGTTTTGTGTTGGAATCCTTTTGTGTTAGTTTAGATGGGTTTCTCCTAAGTGGGGGATGGTATGTTGAATGAT
GAGTTGAGGTGAGTTTGAAAATTCTTGTCTCTTTCTTCTATTCCTAATCAAGCTTGAGTCATAGAATTGTAGAAGCATGA
TGCATGGTTTTTGGAGTCTTGTGTGAAAAATGAGTTTCTATATTTCTCCTTATAATGATGCATGCTTTAAGTTGAATTCT
TGTTAAATGAGAAAATGAGTTTTCATAATAATGTCTCTCATGTTTATATGCATATATGATGAGTTGACTAGTTGAGCATG
CTTAAGTGTTTTCTTGATGTGGCATGATTGTGTCTTAATGAGATAATTGCATATTGTGTTCTTTGATGTTGATATGAGCA
TGAGGTGCTATGGAGAAGGAAGTTCCTCCAAATAAATGAAAAATGGAAAAGGTTTGAGGCATGTTGAGCTGTAGGTGTGA
TTCCTATTTCCATAAATATGAATGAAGTTGTGTTGTAATAACTTGTTATGTGGAGTTGATGTTTCCTCCTTGATGAGTGT
TTTTATATTGATATAGTAAGATTGTTGTGGGCTGCTAGTTTTAAGTCTTTACCCTTAATATTTTGAAGTGTCATTCGGGG
ACGAATGTTTCCAAGTGGGGGATAATGTAGCGACCCTAAAAATAGATAGGTGAAACTAGAGCCTAACGTATGAATTTTTA
AAGTTTAAGCATA
>mtp_1690.scaffold_1
AAGCTTCCATAGTGTTGGGTTCATTCACCCACACGCCAATCATGATTAATTCAACGTAATTTCGTTCTTGAAATTTAAGG
ATTTAAGTTTTTGATGAGTTCTTGATAAGTGTTCTTGAAGTTTCCTTATCGATTAAGTTTTGATGCAAGATTCTACTTGG
GTCAACTTTAAATGACCATATATCTTAGAATATAAAAAGTTACGTGAATCATAACCTATTCAATTAAAGGTAATTTAATC
TACTTTCCAACGCCACCAATTTCACGTCAATCCAATTTCTGAGTAAAAAGTTATGACTAGTTTAATAACCTATACAGTGC
TGTTACGAATTAGCCGACGGGAAAATATTAAAAAAAGTCATTTTTGTCTTTTTACCTCCAAGAAAACCATAAACGAATTT
CTTGACTAATAAAAGGCTCAAAACAATCAGATTTTCATTTTTCACTAATGAAAATCATAAATCTTGGCCATAGAGATTTC
AAGAAACTAATTAAAGAATCTCAAGAAAGGTTTTCTTGATTGTTTGTTTACCTTCAAGCTAGTATCTCAAGGCTTCTAAT
CAAGTTCTTCTCCAAGAATCTTCAAGATTCTTCAATAACCTTGTTCTTCTAGGTTTGTAAGGCTATCATAGTGTTGGACT
AGGTCGTCCTCACGCCCTATATCTACTTTCAGATCAGTAAAAGAGTAGTAGCGGTTGCGGGTTTCCCTAGTCATAAAAAA
AGAGAAGAGTAATCTAGGATACTTTTCCTAAGTTTGAGTATTCTTGAGATAAGTTGATTTTGAGTTCTTGAGTTCATGTT
TCTTTTAAAAACTCTATTCCAAATTATTGAATTGCTATATTGTTATTGAGATCCTTCATATCATGAATCATAACTCTTGA
ATTCATAATTCATAATTCAAATTCAAGAAAAAGTTAAGAGTAGAGTTCAAAAAAGTCTTTGAGTTCAATTGTGAATCCTT
TGAGATCAACTATTGATTTGAACTAAGTTTTGAGCAAGTAAGTATGAGAATGAGAAGAGTCGTATACATGAGTTCCTTAT
TGATATTTTGACCCTTGAGTCAAGTCGTTCATCCCCATAACTTCCGCATGAACTCCATCAATTGAGTACCTTTGAGACGA
GTAGGATCTTCATGTTCTAAGTCTTGAGTATTGAGTTCCTAATCCCCTTTTTAGATTACATTCCTAATCATGAGATTATT
ACAAATTACCTGTGAAGTCCTTGAGTTGAGTAGTTCATGCCCATAATTTTGCATCAACCCTATGAGTTGAGCATTCTTGA
GATGAGTAGTATCATTGACTCCTTGAGTTCATTGAAGTTCTTGAGTTCCAAGTATTAAATTCTATTTAAGGTTATTGAAA
ACCTTGCATTGAGTCGTTCACGTCCATAATTCGACATGAACCATACTTTAAGAAGTCTTTTACAAACGTTTTAACTTTGT
TTTAAGACTTAAGCTTTGAGTTGAGTAAAGAGTAAGAGTAAAGTTCATTTCTTCAAAGATTATATGGGAATTAAGTATTC
CAAAGAGTAAATGTTTTTACATTTAAGAAGAGAGGAAACTGCGATTTCTAAAAGAGTTTTGAGCAGTTTGAGTACCATCT
CTTTTAAGAGATAGATTTTTGAGAAATTATCTCAAACCACAGAAAAGTTATGTTTTTAAACATATGAGCTAGTATATTTT
GGAAGTAGTACTGAGCACCGATATGGGAGAGAGTTCAGATAACTCACAGCCGCCATAAACCATATAGCCATCATGGGTAC
TAAATGATCATACTTTTTAGATGATTCCTTAAGTACATTTTAGCATAGACTAGTGGATCCACTTAGTTAAGGCGTTCTAT
ATGACGACAAAGTATAGGACAGTTCTGGCAGCGTGGGCAAGACGTTGTATCATCACTTAGGCTCATAGTGATGGTTGTCG
GTTAGAGAAAATCCCACAGAGTTATATTGTATTTTTATATACACATTGAGTATTATTGTAATTTTCAATACATTTAGTTG
CTATCTACAGTTGTACAACTTTCCATATATATTGCATCTTTTACTATTGCTTTATCCTTGAGCATCATGAGTTGAGTATT
TCGAGCTGAGTATCTTGAGTTGAGTACCTTCGAGTTGAATATCATGAGTTGATCTGTGATTTATTCTGTCGAGTACCTTA
TTTTTGAGTTTCACTGAGTTAAGAACCTTATTTCTGAGTTGAGTATCTTATCCTTGAGTACTTCACTTTATGGGTAGTAA
ATGATCATACTTTTTAGATGATTCCTTAGTACTTTTTAACATAGACTAGTGGATCCACTTAGTTAAGGCGTTCTACATGA
CGACAAAGTATAGGACAGTTCTGGCAACGTGGGCAAGACGTTGTATCATCACTTAGGCTCATAGTGATGGTTGTTGGTTA
GATAAAATCCCACAGAGTTATATTGTATTTTTATATACACATTGAGTATTATTGTATTTTTCAATACATTTAGTTGCTAT
CTACAGTTGTACAACTTTCCATATATATTGCATCTTTTACTATTGCTTTATCCTTGAGCATCATGAGCTGAGTATTTCGA
GTTGAGTATCTTGAGTTGAGTACCTTCGAGTTGAATATCATGAGTTGAGTATCTTGAGTCGATCTGTGATTCATTCTGTC
GAGTACCTTATTGTTGAGTTTCACTGAGTTGAGTATCTTATCCTTGAGTACTTCTGAGTTGAGTAAGTTTGAGTATCCTT
GAGTTGAGTAAGTTTGAAAGAAGGTAACTATGTTTCCTTTTTATCAAGTTCAAGCTTATGTTATGCTTTAGAATTCCCCG
TACATGCTCGTACATTCCACGTACTGAGCCATTTGGCCTGCATCCTTTCATGATGCAGATTCAGGTATTCAGGATCATTA
ACAGGAGCTTCGTTGATACCACATGGAGTTCGAGTTAGCTATGGTGAGCCTCCTTGATTCCGGAGGATTTCATTTACTTT
TCAATTTTGTCAGGATGTCGTGGGTCTTGTCCCGACTTCCATCTTTGTCATTTAGAGGCTTCATAGACAGACAGTAGAGT
TTCAGAAGTTTGTTCATTTATTTTATTAAATGTTTTAAAGACTTAAGTTGCCTATTGTTTGCTAGTTGAATATTCTATTT
TTATTCAGAGTTATTCATTTGAGTTAAAGATTTGTAAGTTTCATGAATTTTATTCAGTTTTTAAGTTTTGTATGCTTAAG
TTAGTCTTCCGCTTGTAGTCAGTCCGGATGAGGGTTCGGTTGGGGACCAGCAATGGTTCTCGATTGCCGGCCACGTCCAG
GGTGTAGGCTTGGGCCATGAAAGAAAACTGGTTCATTCATTAAGAAAAATACTCATCACTCATCTATATGCCATGACATA
TATCATATACTGACAATGTATTATAGATGATTGATTCATTCCTTAAAAATCACTTTTCATTCATCTATAATATTGTCACA
TGAGATTGACACCTTAACAAAAAATTTGTTCCAGAATAAGTGTGAGCTTAGGAATTCAAGACGAAAGTTAGTACATACGT
TAATTGTACCACACGTTGTATTTATTGATTTCCTAATGAACATGATTTTTGCTAAAGTAACACTTATTTGGAAACGAAAT
GTATTACATTTAAAAAATAAACTGAAAGACCCTTATATTTATTTTAATTTTTCATTGTGATCCTTGTACTCCACGAAGTT
TCGGATTGATACTGTGTTCATCAAGAATAACAGAAGCACAAAGAACACAAAAATAGTATATGTACTAAACAAATATTTGA
GACCACATAATTCACTGTGTGTCCTTAAGGAATTAAATCCCCTCACGATATCTGAGGTTGTGGTTTATTTCCTCACAAGA
TAAAACAAATATACCTGATATTGACATAGCAGCAGCTCAAACATCAATATCTTCAGCAAACTCAAAGAGCGAATCTTCAA
ACCACACTTAAATTTGATATTTAATTTTTAAGAAAATATGTAGGAGATGCAGAAATTTTAATGCAGAAAAGTGAGGCAAT
CCTTGATATTTATGGCCAAACTTCTGGATGGAAATGGTGTGAAAAACACATGTTCGGAACAGGTTTGGGTAAAAGCTATT
GGGCTCACAATCAAACAAAAAGTTTTTGGGTAAAAGCTATTGGGCTCACATGAACTCATAGGTTATAATATCTTAGATCA
GCCTCTGCTAGTTACCTCCATCGACCATCAGAATAGGTATCAGGTGATGTTCGAGAGAACTTGCATACTTGGACTATTTC
ATCGAGTACTTGTTAAGTACCTTATTAGCTTCGGAGTCATGGGAACAAGATACTTCCATTACTAGCTTTGGCTTCGTTGC
CATCACTAGATTTTTGTTCCCGTAGGAAACAGCAAATGCAAAAGAACTGAGATGACTAGCTTAGTAAGTACAATATTTAC
TTGAAAGTAAATGAGGAGTAGCTGATGCTTTAGATTTCTAATTTGAAATATTAGGGCCAGTAAAAGAGAGTTTTTTGAAG
TGACAAACAAAAATAACTATAAGAATATTATTTACCAATTAATAGCAATTAGTTAAAACGGGAAGAGCAGAGGTTTATTA
GCGCATGAGACAAATATAGTAGTTATTAAGCGGCACAAGACAAACCTTAGAATTGAACATCTTTTGTATCACTTTATTTA
GGATATAGCGGTTCCTGCAAGAAGCAGAGAATGGAAAAAAAGAGAGATGACTAGCTTAGTAAGTACAAATACAAATAACT
ATCTGAATATTACAATTACTATTAAGTTAAGATGGAAAGAGAGAACTAGAGTTAATTAGTTATAAAGAAAGAGGCACAAG
ACAAACCTTAGAATTGAATCTCTGTTGTGTCCATCTATTCAGATCACCCACTTTCACCCTATAATCATTGTTTACACTTT
TGAGACACGGTGTACTCACAGATGTTTCTTGTTTGATAAACGTCTTCATTTCAGGGCAATCATGAATCCGCACTTCCTCA
AGACATGGAATTTCAAGAGCACACTCCATCAGAAAGAAATGTGCCAGCTTAGGCACCCTGTAAAGCTCCAGCTTTTCCAA
CAGGGGAAATAAGGTCAAGATTCTTTCTCCTTGTTGTTCCTCTTTTGTGATCACTTCCTCCATTGACAGACAGTCTCTTA
TATCTAGTATTCGGAGATTCAGAAGACCTCTGGCCACTGATGGAGACATCAAGTTTCTCAATTTTCCACAATTCCATATG
TACAATACTTCAAGTTTGCTAAAGTAGGCAGTTGGAAGTTGGTGAGAGCATAGAGCAGTTATGCTGTTAGCCCCATTGAT
ATATAGTTTTTCCAGGTTGGGACAAGAAATCTGCAAACGTTGAAGGGATGAAGTATCAAACTTAATTGTATTTTGTTGCA
GTTAGTCAGTTACAGTAGGAGCTATTGGGCTCAATCATAACCCAATTCACACCAGGAAGAAAACATTAGGTCTTAAGTNN
NNNNNNNNNNNNNNNNNNNNNNNNNNNNNNNNNNNNNNNNNNNNNNNNNNNNNNNNNNNNNNNNNNNNNNNNNNNNNNNN
NNNNNNNNNNNNNNNNNNNNNNNNNNNNNNNNNNNNNNNNNNNNNNNNNNNNNNNNNNNNNNNNNNNNNNNNNNNNNNNN
NNNNNNNNNNNNNNNNNNNNNNNNNNNNNNNNNNNNNNNNNNNNNNNNNNNNNNNNNNNNNNNNNNNNNNNNNNNNNNNN
NNNNAACAGCATTCTTTTAAATCTTTTAAAATGACATAGAATATTAGATGACATGAGAAAATAAATCTACATATTACGTG
CTAAATATAATGAAAGATGTATTTTTAGGGTAATTTTTTTTTTGAAATAATATAAAAGCGAAACTCAAAAGAAAAAGTAC
AAGTAAATGGGCTATGCCTTATCTTATTATTCCTATTGAAGCGTAAAAAATAAAGAATTTTGAATGAGATGCAGATTCAT
AGTATTAAATTTATAGATAGCTCTGATGACCTCAGTTTAATATCCAATAACAATCATATTCATAATCAAGGAATCTCTAG
ATATTACTAATGTAAATTAAAGTCTCTGGGCAAAATCAATTGTGTTTACGTGAACCCTTGAGTTACAATATTTTAGTTTT
GCCTATATTTGTTACCCCCATCAACATAGGTATCATGTGCCAAATAACTATCTGTTGATTAGTATTATTATTTGTTAGTT
AAAACGGAAAGATAGCAGTAGACCAGGGGTGTATTAATGCATGCCACAAATATATATATAGTAATTAGTTGCACAACTAG
CGGCACAAGACAAACCTTAGAATTGAACATCGCTTTGTTGAGATCAACTCTTTTCACCTCATCATCATTGTTCACACTTT
CGAGACTCGGTATACTCACAGATTCCTGTTGAACAAATGTCTCCATTTCAGGGCAGTTTGAGATCTCTACAACTCTGAGA
AATAGAAATTTAAGAGCATGTTTCGTCAAAAAGAAATGCCCCAACTTAGGCAGCCTGCAAAGCTCCAGCTTTTCTAACAG
GGGAAATAAGGGCATGACTTCTTCTCCATGTTGTTCCTCTTCTGTGATCACTTCTTCCATTGACTCACAATATCCTATCT
TTAGTATTCGGAGATTAAGGACACCTTTGGCCACAGATGGAGACATCAAGTTTCTCAATTTCTTACATTCAAATACTCTC
AATTTTACAAGTTTGTTGAAGTAGGTAATTGGAAGTTGGCGAGAGCATAGAGCACTTATGCTGTTAGCGCCATCCATAGA
TAACTCTTTCAGCCTGGGACAACAAACCTGCAAATATATGCAATATAAATTTATAAAATTAGTTGTATTATCGATTTAAT
ATGAATTTGATCAGACAAAGGAGTGTACAATAATATTTAATTCATAAAAACCGTCTAACTAAAAGCTGAAAACAATATTC
TTTTTAATGATCCTTTAGAACATTAGAAACACACCTTTTCATCAAAAAGATGATAAAAAGTTTCAATTTATATTCATATT
GATATTTCAAGATGAATTAAATTCTTCGAATTTGAGATAAAGTACCTATGTAAAAAAAATCGTATATAATAAAAAAGTAG
ACTTTTTGTAATTAAATATCTCTAATGCTCAAGTAAAAGATAAAATTTTAATTCATAAACACTGAAGTAGAAGCAGATAT
TTTCATGAAAAGAGGATTTGAGTAAGTGATGGAGTTGTTGGCAGTAGGCCAGAAATTTTGGAACTCAGGTAAGTAGTGGA
AGAGTATTTTTGGTAATCGATGGAACTCAATGCCCTCAACAGTGTTATTTCAAAAGTGAGTGAGGCATTCCGGATATTGA
AGGTCCAACTCATATAAATTGGAGAACTTGATAACATCATGTGTCCTCCGAGTGATCTCTTCATCCTCCTCCTCCTCCTC
TTCCTTATCAACAGACACGATACTGTCCAACTCCCTCCAGACAAGGACACACAAAAAACATACGGTAGACCATGACAACG
GCTTACCTCCAGTTTTTCGAGTTTAGGGAATGGAATATTATTCTGACAGTGGATATGTGTCAATGAATTACAATCTTCCA
GGCAGAGATCTTTAACATTCTGAAATTCATCCAGCTGCAACTCGGCCAACACGTTCTTGGATCCCTCTCCAGTTGAATGA
ACAAGTTCGCTCTTCCTCAGAAGGTGGCGGATCCAATCACCCAATGGGCAAGTCTTGGTGACCTCGAGAACTATAATCCT
GTCGTAATTATTGGTGATTGAAGTTGCTTTGTAAGCTCTACCCACTGTAAGAGCATACTGTGCCAACTTGGAGGAAAGGG
CCAAGTTACTATAGATCACATCTCCGGAACAGTCACTTAATGTCATTGCAGTCAATCTTGATAAGGATTCCAGTTCCGTC
AAGGTGGAATAACTAAAATGTTCTACTCCCAGCATATGTAGTTCCTCCAATTGAACTAGTCTTGATAAAACCCCAGCTGA
AATCCTTTTAAGTTCTCCTTGCTCGTTCCGAAACTCAAACATAATTAGATTGGTTAATTTTCCTAGCTCCACTGGCAGCT
CCTCTAACAGAGAATCTCTGATGCTGAGAATTTCTAAAGTGACAAGTTCCCCAATAATGGATATGTCATCCAACCTTAAA
TTAGTTAGACACAACGTCCTCAGACTTGATAACTTCTGAATGGATGCTGGAAAAGGCCAAATGGACTCCTTATATCTGTC
TCCCCTCATGCTTAAGACATTGAGTTTACTCATTCCATCAAAAAAATCGTCTTGTAATTCGATTGGCTCTTTTAAACAGA
GTTTCAACATTAGAAGCTTCAGTTTTGGGCAAAATATTGGGCTAGGATGCTCGTCAAATTTATTTGCTACAATTGACATG
TGACTGTATTGCTCGTAAGAGTCTTTTCTTGGGAACTCTTCTGAGTTCACATCATGACTTACCATAAATATATGCTTTCC
CTCAGATGCAATATATATAGCCACGTCACGGACCACATCATGCATTTTGACATAAGTTTTGTCTGAATCTTGGGATAACA
AGAAACAGTCTTTCAATGTTTCTAACAGATAACACACTGTCTTTCTGGCTCCTTTTATATTTTGAATTTGCGAAAAGATG
TGAAGCCCCATTCTATATCTAAGTAATTCTTCAGGACAAATATCACTATCTTCCTTGAACAAGGAACATATCAAAAAGAG
GTATTTGGCTTCACTACTTCCCAAGAAATCGTAGCTTAGCCTGAGAGGTTTATACACCTCTGTGGGCACTTCAGGGATAT
TTATTGTTTCCGCACTACGTAGTTGTTCAAGGGCAGAGTCCCACGAAGGCTTGGTTTTAAACTTTTTTAGTGCTTCTGCA
ACTGTAATAATTGCAAGCGGCAGCCCCTTGCATTCTTTGGCAACATCTTCTGCTATGTCACGAAGAGAAGGATCGTCAAC
TAAATTACCTACCTTCTGCTTGAAAAGGATCCATGCATCCTCTTCAGATAAGGTTCCAACTTCCATGATCTTCTGAGCTC
CCATTGCTTCACAAACAGATCGGAAACGCCTTGTGAATGTCACTTTGCACTGATGTTTGTGGCTGCTACCTCTGGGAATT
CCAAGTTTCTCTAGTTCAAAAGCCTTCCAAACATCATCCAAGATTATAAGGATGCGGCTGTTCTGATCCACTAACCTTGT
ACGCAGCCGATCTCCACGGCTCCACAAATCATCCCCTTCTAATTTTAGCCCGACTCCTCTTGCGATCTCAACCTGAATTC
TTTTGAAGTCTTGTTGTTGACTGACAGTTACCATGACAACATCTTTGAACAACTGTTCTTGTTTCACCTTCTGTCTGATT
TTCTCAGTCATTGTTGTCTTACCAACACCACCCATACCACATATCCCAATAATAGTGACTCCATCATCTTTCAAAGCTGC
CATGACCTCATCCTCTTGAAATTTTCTGGAGTCAAACTGCTCACCATTGTTACTTATATATTGCCTCACTTTGGACTGGA
TGATCAAAGGAGAAAACATCAGGCTTGTTGCCTTCATTTTGAAGTTCAATAACCTTCAGTGTAATTTTCTTAGCTCTCCT
GCTCATCGAGTAACATGACTTCATGTTCGGACACCAACCAAAGAAGCAACCCCTTTCAACCTCAGCTCTACCTCCCATTA
CACGTTCCACATCTGCAGTAGTGGTATCAACACATGTTAACCAAGCCTTGCCATTGGGTGAAATATCTTGTAAGTTTCTC
CGGGCATCTTCTGATCTTCGCTGCACCTCACTTCTGATATTCTTCAGCTTCTCAGATTCATTTTGCATAGATGTGATGTT
TCTCTCGTAGTAGTAGAAATACCCAATCCCTCCCACAACTGGCTGGATCATGCAAGCTGTGACTTTCCCCATCAAAATAG
ATAAGAATTCCATATCTGATTAATTAATTCTTCACTGGCTAGTGTAATAAAGAAAAGCGACCGAAGTTGTTTCTTCTGTT
TTTCTTTGATTTCAATGGAAAACAAGATGTAAAACAGAGGAAAAAGGGAAGAGCTAATAATTCCATGGCTCTTAGTGATA
AGAATTCCATGGCTCTTACTCTTGGGCCCAGTTAATTAATATCATACACATACTTTTCTTCCCTTCTCTTTTAGCACATG
GTAAATAATACTTGTTTTGCCAATAATTCAGAAAGTGAGCAAAACACTATGAAACAATGGCCAATAATTCAGCAAGTATA
TGTAGGGATAGGATGAATGAGCAGAAGCAAATTCCCCAATAGTAATAGTGCCTTTGTTTTTCTTCTTTTTTTTCATACCT
AAAGACACCTTCTAGAGAGGGCCTGCCACCTCTTAATTGTTTTGAAACTGATGAATGTTAACTAAAAACTACCTAAAATT
AGCTGAGTTGCGTGCAAGAAAGCACCACTATTATAAAAATATATAAATGACAACTCAATTGTATAATATGAAAGAAAACA
AAAAGTAGGAAGTAGTTGTTCACAACACCAGACTACTCCATTATTACTTTCAACCCCCTGCGGCCCGCCCCCTTCAAAAC
TTTAATAATTGTTCTCTGAAAAGTATTTCAACATATATTTGAATACGACATATTTTTCTTTTATTGGTGATGTATACATT
TCTATTCTTAAAAAGTAGGAACAAATAAATTTATTGAAAAAATTGTTATAAAAATATCTTTTTAGCACTTAAGTAGAGCA
AATAGTCAAATACTTCATGTCACAAATATTACTTGAAACTTCAAGCCAAGTTGAGTAAGTTATCAATTAATCTTCTTTAC
ATTTAAACAAGCACAAAATTATGAAGTATTTAACTCTCTAACAAATTGAATACGTAAAACGATAATTGTCAGATATTCAT
AATATACGAAGAAATGTAATGCTTTAAAACTTGGTACACATTTGTACATAAAATGTTTAATTTTTTTTCGTTAAATCCTA
AAAGACTAAAAAATTTGGGTGATAAAATATGAGAGAAGATTATAATATGGCAAACTGGACAGGATGAAAGGAAAGAAACC
CAAGGCACAGAGAGAAGCAACGAAGGAGTTCGAGCAGCATTCACATGGTCAAAGCTTCGGCTATGCTCGATAAAGAGCCA
TCACTTACACTGCCTACAAAGGTCAAGGTTTTGCAAAAACATTGAAAGAACATTTTGCTTCTTATTGAACATGTTTCTCA
AACAAACACACAAATCATTTCATGCTTACGTTTGCGGTATGNNNNNNNNNNNNNNNNNNNNNNNNNNNNNNNNNNNNNNN
NNNNNNNNNNNNNNNNNNNNNNNNNNNNNNNNNNNNNNNNNNNNNNNNNNNNNNNNNNNNNNNNNNNNNNNNNNNNNNNN
NNNNNNNNNNNNNNNNNNNNNNNNNNNNNNNNNNNNNNNNNNNNNNNNNNNNNNNNNNNNNNNNNNNNNNNNNNNNNNNN
NNNNNNNNNNNNNNNNNNNNNNNNNNNNNNNNNNNNNNNNNNNNNNNNNNNNNNNNNNNNNNNNNNNNNNNNNNNNNNNN
NNNNNNNNNNNNNNNNNNNNNNNNNNNNNNNNNNNNNNNNNNNNNNNNNNNNNNNNNNNNNNNNNNNNNNNNNNNNNNNN
NNNNNNNNNNNNNNNNNNNNNNNNNNNNNNNNNNNNNNNNNNNNNNNNNNNNNNNNNNNNNNNNNNNNNNNNNNNNNNNN
NNNNNNNNNNNNNNNNNNNNNNNNNNNNNNNNNNNNNNNNNNNNNNNNNNNNNNNNNNNNNNNNNNNNNNNNNNNNNNNN
NNNNNNNNNNNNNNNNNNNNNNNNNNNNNNNNNNNNNNNNNNNNNNNNNNNNNNNNNNNNNNNNNNNNNNNNNNNNNNNN
NNNNNNNNNNNNNNNNNNNNNNNNNNNNNNNNNNNNNNNNNNNNNNNNNNNNNNNNNNNNNNNNNNNNNNNNNNNNNNNN
NNNNNNNNNNNNNNNNNNNNNNNNNNNNNNNNNNNNNNNNNNNNNNNNNNNNNNNNNNNNNNNNNNNNNNNNNNNNNNNN
NNNNNNNNNNNNNNNNNNNNNNNNNNNNNNNNNNNNNNNNNNNNNNNNNNNNNNNNNNNNNNNNNNNNNNNNNNNNNNNN
NNNNNNNNNNNNNNNNNNNNNNNNNNNNNNNNNNNNNNNNNNNNNNNNNNNNNNNNNNNNNNNNNNNNNNNNNNNNNNNN
NNNNNNNNNNNNNNNNNNNNNNNNNNNNNNNNNNNNNNNNNNNNNNNNNNNNNNNNNNNNNNNNNNNNNNNNNNNNNNNN
NNNNNNNNNNNNNNNNNNNNNNNNNNNNNNNNNNNNNNNNNNNNNNNNNNNNNNNNNNNNNNNNNNNNNNNNNNNNNNNN
NNNNNNNNNNNNNNNNNNNNNNNNNNNNNNNNNNNNNNNNNNNNNNNNNNNNNNNNNNNNNNNNNNNNNNNNNNNNNNNN
NNNNNNNNNNNNNNNNNNNNNNNNNNNNNNNNNNNNNNNNNNNNNNNNNNNNNNNNNNNNNNNNNNNNNNNNNNNNNNNN
NNNNNNNNNNNNNNNNNNNNNNNNNNNNNNNNNNNNNNNNNNNNNNNNNNNNNNNNNNNNNNNNNNNNNNNNNNNNNNNN
NNNNNNNNNNNNNNNNNNNNNNNNNNNNNNNNNNNNNNNNNNNNNNNNNNNNNNNNNNNNNNNNNNNNNNNNNNNNNNNN
NNNNNNNNNNNNNNNNNNNNNNNNNNNNNNNNNNNNNNNNNNNNNNNNNNNNNNNNNNNNNNNNNNNNNNNNNNNNNNNN
NNNNNNNNNNNNNNNNNNNNNNNNNNNNNNNNNNNNNNNNNNNNNNNNNNNNNNNNNNNNNNNNNNNNNNNNNNNNNNNN
NNNNNNNNNNNNNNNNNNNNNNNNNNNNNNNNNNNNNNNNNNNNNNNNNNNNNNNNNNNNNNNNNNNNNNNNNNNNNNNN
NNNNNNNNNNNNNNNNNNNNNNNNNNNNNNNNNNNNNNNNNNNNNNNNNNNNNNNNNNNNNNNNNNNNNNNNNNNNNNNN
NNNNNNNNNNNNNNNNNNNNNNNNNNNNNNNNNNNNNNNNNNNNNNNNNNNNNNNNNNNNNNNNNNNNNNNNNNNNNNNN
NNNNNNNNNNNNNNNNNNNNNNNNNNNNNNNNNNNNNNNNNNNNNNNNNNNNNNNNNNNNNNNNNNNNNNNNNNNNNNNN
NNNNNNNNNNNNNNNNNNNNNNNNNNNNNNNNNNNNNNNNNNNNNNNNNNNNNNNNNNNNNNNNNNNNNNNNNNNNNNNN
NNNNNNNNNNNNNNNNNNNNNNNNNNNNNNNNNNNNNNNNNNNNNNNNNNNNNNNNNNNNNNNNNNNNNNNNNNNNNNNN
NNNNNNNNNNNNNNNNNNNNNNNNNNNNNNNNNNNNNNNNNNNNNNNNNNNNNNNNNNNNNNNNNNNNNNNNNNNNNNNN
NNNNNNNNNNNNNNNNNNNNNNNNNNNNNNNNNNNNNNNNNNNNNNNNNNNNNNNNNNNNNNNNNNNNNNNNNNNNNNNN
NNNNNNNNNNNNNNNNNNNNNNNNNNNNNNNNNNNNNNNNNNNNNNNNNNNNNNNNNNNNNNNNNNNNNNNNNNNNNNNN
NNNNNNNNNNNNNNNNNNNNNNNNNNNNNNNNNNNNNNNNNNNNNNNNNNNNNNNNNNNNNNNNNNNNNNNNNNNNNNNN
NNNNNNNNNNNNNNNNNNNNNNNNNNNNNNNNNNNNNNNNNNNNNNNNNNNNNNNNNNNNNNNNNNNNNNNNNNNNNNNN
NNNNNNNNNNNNNNNNNNNNNNNNNNNNNNNNNNNNNNNNNNNNNNNNNNNNNNNNNNNNNNNNNNNNNNNNNNNNNNNN
NNNNNNNNNNNNNNNNNNNNNNNNNNNNNNNNNNNNNNNNNNNNNNNNNNNNNNNNNNNNNNNNNNNNNNNNNNNNNNNN
NNNNNNNNNNNNNNNNNNNNNNNNNNNNNNNNNNNNNNNNNNNNNNNNNNNNNNNNNNNNNNNNNNNNNNNNNNNNNNNN
NNNNNNNNNNNNNNNNNNNNNNNNNNNNNNNNNNNNNNNNNNNNNNNNNNNNNNNNNNNNNNNNNNNNNNNNNNNNNNNN
NNNNNNNNNNNNNNNNNNNNNNNNNNNNNNNNNNNNNNNNNNNNNNNNNNNNNNNNNNNNNNNNNNNNNNNNNNNNNNNN
NNNNNNNNNNNNNNNNNNNNNNNNNNNNNNNNNNNNNNNNNNNNNNNNNNNNNNNNNNNNNNNNNNNNNNNNNNNNNNNN
NNNNNNNNNNNNNNNNNNNNNNNNNNNNNNNNNNNNNNNNNNNNNNNNNNNNNNNNNNNNNNNNNNNNNNNNNNNNNNNN
NNNNNNNNNNNNNNNNNNNNNNNNNNNNNNNNNNNNNNNNNNNNNNNNNNNNNNNNNNNNNNNNNNNNNNNNNNNNNNNN
NNNNNNNNNNNNNNNNNNNNNNNNNNNNNNNNNNNNNNNNNNNNNNNNNNNNNNNNNNNNNNNNNNNNNNNNNNNNNNNN
NNNNNNNNNNNNNNNNNNNNNNNNNNNNNNNNNNNNNNNNNNNNNNNNNNNNNNNNNNNNNNNNNNNNNNNNNNNNNNNN
NNNNNNNNNNNNNNNNNNNNNNNNNNNNNNNNNNNNNNNNNNNNNNNNNNNNNNNNNNNNNNNNNNNNNNAACATTGGTG
TTCCAGCGGAAGGTGAAGTTTTAACAAATGCTCAAAAGGTAGAGTTCGAAGCAAGAAATTTGAAAGCAAAAAATTATCTC
TTTCAGGCTATTGAGCGTCCTATCTTGGAAACTATTCTTTGCAAAGAAACTTCCAAGGATATATGGGACTCAACGAAAAA
GAAGTATCAAGGCACTACAAAAGTGAAACGAGCACAACTTCAAGCCTTGAGAAGGGACTTCAAAACTTTGCAAAGGTGAA
TCTGTCACTAGCTATTGTGCTAGAACCATGGAGATAAGCAACAAGATGCAATTTCATGGTGAGAAGATGAATGATGTCAC
AATCGTTGAAAGGATACTATGTTCCTTGACACCGAAATATGATTACGTTGTTTGTTCTATTGAAGGGTCAAAAGACATAG
ATGCTTTGTCTCTTGATGAATTGCAAATATCATTGTTGGTGCATGAGCAGAAGATGATCCGAAGTTCAACTTTTGAGGAG
CAGACCCTAAAAACTTTTACTTTTATTTCTTCCAATTCTACAGGAAGGGGTAGCGGTAGAGGTAGAGGAAGAGGGAGAGG
AGACCGAGAAAACAAAGATGGCAGCAGGAAATTTAGAGTGAATGATGACTACAACAAAGGCAGAGGAAGAGATTTTTTGA
CAAATCCAAGGTAGAATGTTATTGTTGTCATAAACTTGGTCATTATCAATCTGAATGTTATACTAGGCTGCCTAATGAGA
AAGAAGAAAAGTCAAATTTTGCTGAGAACATGGAAGGAGAAACCTTATTAATGGCAGTTCATGTGAAAAACGAGCCCGAG
GAGCAAATTATTTGGTATGTGGATATCGGTCGCAGTAACCACATGACTGGTAGTAAGTATTCTTTCACTGATTTAAATGA
AAACTTTCGGTCAACAGTTAGTTTTGGTGATATCTCAATAGTAAATGTGATGGGAAAGGCTGATATCAATTTTAAAACAA
AAAATGGGTGTGTGGAAACCATATCTAATGTGTTCTATGTTCCTGATTTGAAGAGCAATTTATTGAGTGTTAGTATGGCA
TTTTAATATTCTAAAAAGATATTAAATTTTTCAATATTTTGCATGGTCACACAGACATTGGTTTTCTGGCCGTTGGTTGA
CTTCTCACTTCTCATATGTTACAAAATGTTGGATGTAATGACAATCATAATTCCTGCATTACTATTCTGTATTACTCTAA
ATTGGAGTTAGTGCCATATGCACTTCAGTTTTGCAACAAAGGCAAAATGCCATTGATGGCATTGGTGCCTACTTGATTGG
CACTCTTAATTCCTCCATTATACCTTGTAACCTATGTAATTCCTAGGCCATTTATCTTCATTATTTACCACCGCATTATC
TTCCTATTTATTCCTACGAAGACTTCTTCTACTATAAATAGTGGTGGTTTTCATTTGGTTTAGATACACAAGAAAATATA
GAGTGCATACAGTTTGTCAAAAAAGAGAGTTCTTATTAACTGTAGGGAGGTGTTTATTTTGTGGAGCTTTAGACTCAACT
CTTGTCCAGAGTTGTTGAGTTATACTTTGTATGAAGCTGTTGTATCCTGGAGGGGACAAGTCAAGAAGGACTACTGTTGG
ACCGGTGAAAAACATTTGCTGCAGTGGGCTTGAATCTCCTTAAAGTGAGCGAGATATCCGCGCCTCAGCCTGAAGAGATT
TATTTCTTCATTTTTATTTTCAATTGTAATCTTGTAATTATGTTATTTTGTAATTTTTCACTAACAATTTTAAGGAGATT
CACTATGACTACAATTGAAAAAACCGCGGATGTCAAGATAGGAGGCCTTAACAAGCCATTTCGGTTCAATGGTAGCCATT
TCAAAAGTTGGAAGGGTAAAACACTTTTCTACTTAAGTCTTCTCAATGTTTCTTATGTGTTAACTGAGAAGAATCCTAAT
AAAGAAGACATCACCTCTATGAATGATGATGAAACTATTTCTTATCTAGGAAAGTGAAAAAGTACGATGGTGATTCCTAT
AAGTGTCGGTATTATATTCTTAATTGTCTATCTGATAATTTTTATGATTATTATGATAGAACTTACTCTAGTGCAAAGAA
AATTCAGAAAGTATTGCAAAGTAAGTATGATACCGAAGAGGAGAGCAACATCAAAACGAAGGTAAATTTAATTACTTCAA
ATAATGCTACTCCCAAATTTCACAAAAAAACATCTTTGAAGCCTAAGAAGAAAAAATTCAAGAAAAATAATGGTAGACCT
CCCAAGTAAAATAATTGTGAAAATAACCAAGCACAAAATCAACAAGTTTAACATAAGAGACCATGCTTTGTTTGTGGCAA
GAGTGGGCATATTACTCGATTTTGCAGATTCTGGAAACGGGGTCCTAACCCTCAGGCAAACGTTACCGAAGAACCTTTTG
TGGCAGTGATTACCGACATAAACAGGGTTGAGAGTTTTGATGGATGGTGGGCTACTTCTGGTGCAAACCGTCATCTCTGT
TATGACAAAGACTGGTTTAAAAAATATACTCATTTTGAGGAGCCTAAAACCATCATGCTTGGTGATTCTCACATAACTCA
AGTGCTTGGAATGGAAGATATTGAATTGTGTTTACTTTTGGAAGGGTATTAACTTTGAAAGATGTACTTTATACTCCTTC
TATGAGGAAAAATTTGATGTCTAGTTTTCTTCTTAATAAAGCAGGCTTTAAACAAATTATTGAATCTGATCAATATGAAA
TTGTGAAGAAGGGTGTTTTTGTGGGAAAAGGGTATGCTTGTGATGAGATGTTCAAACTAAATGTAGAAATGAATAAAGTC
TCTACTTCTGTTTATATGTTTTCTTCTGCCAATTTTTGGCATTCTCGTTTGTGTCATATTAATAATCGTTATGTTGGAAT
CATGAGTAGTTTAGGATTAATCCCAATGGTTAATTTTTTTTTGAAAAGTGTGAGGATTGTAGTAAAGCCAAAATCACTAA
AAGGCCTCATTTTCAAGTTGAAAGAATAACTGATTTGTTAGAATTAGTTCATACTGATATTTGTGAACTTGGTGGAATTT
TAACTCGTGGAGGTAATAGATATTTTATCACTTTCATTGATGATTTTTCTAAGTTTACATATGTTTACTTGATGAAAAAT
AAAAGTGACGCTTTTGAAAATATCAAAACGTATCTCCATGAGGTTGAAAATCAGTTTGGTAGAAAAATAAAAAGAATTAG
AAGTGATAGAGGAGGTGAATGTGAGTCAAAAGAGTTTAATTCTTTTGTTAGATCATTGCGAATAATTCATGAAACTACTC
CTCCATATTCTCCTTCATCTAATGGTGTAGCGGAAAGGAAAAATAGAACTTTAGTTGAATTGACTAATGCCATGCTTATT
GAGTCACATGCACCTTTAAATTTTTGGGGTGAAGCTATTTTGACTGCTTGTTATGTGTTGAATCGTGTGCCTCATAAAAA
TTTTAAACTGACACCTTTTGAATTGTGAAAAGGTTACAAGTCAAGTTTGGGATATCTAAGAGTTTGGGGTTGTCTAGCGT
TTGTGAGGCTAATGGATCCCAAAATTACAAAGTTGGGTAAGAAAGTTACTACTTGTGCTTTTCTTTGTTATGCTTCAAAT
AGTACAACCTATAGATTTTTTAATCTTGAAGATAATATTGTGATAGAATCGGGTGATGCTATTTTTCATGAAAATAAATT
TCCTTTTGATTCTAAAAATAGTGGAGGTCAAAGGATTGAACAAAATATTTTGTCACTACCTAGTTCTTCTACTTTTACTT
TGAAAAATAAAGAAATTGATTATTTTGAGTTAAGAAGAAGTAAAAGAGCTAGAGTAGAAAAAGATTTTGGTCCCGATTTT
TATGTGTTTAATGTTGGAGATGACCCTCTCACTTTAAAAGAAGCTTTATCTTCACATGACTCCATTTTTTGGAAAGAGGC
TGTAAATGATGAAATGGAATCACTGATTTCTAATAAAACTTGGAAGTTAGTTGATTTACCACCGGGTTGTAAAACTATTG
GTTGCAAATGGGGATCTATTGATAAATATAAGGCTAGACTAGTTGCAAAAGGTTTTAAACAACTAGAAGGCCTAGAATAT
TTTGATACTTTTTCACCGGAAACACGAATTACATCCATAAGACTTTTAATTGCTATGACTGCAATTTTTGATTTGCAAAT
TCATCAAATGGATGTAAAACTATTTTTTTTAAAAATGGAGACCTAAATGAGGAAAGTTATATGGATCAACTCGAGTATTT
TGTTGAAGCAGGCCAAGAAAGCAAAGTATGTAAGCTTACTAAATTCCTATATGACTTGAAACAAGCACCAAAGCAATGAC
ATGAAAAGTTTGATTCCTGCATGATTGAAAATGATTTTATAACAAATGAGTCTGATAAGTGCATATATCATNNNNNNNNN
NNNNNNNNNNNNNNNNNNNNNNNNNNNNNNNNNNNNNNNNNNNNNNNNNNNNNNNNNNNNNNNNNNNNNNNNNNNNNNNN
NNNNNNNNNNNNNNNNNNNNNNNNNNNNNNNNNNNNNNNNNNNNNNNNNNNNNNNNNNNNNNNNNNNNNNNNNNNNNNNN
NNNNNNNNNNNNNNNNNNNNNNNNNNNNNNNNNNNNNNNNNNNNNNNNNNNNNNNNNNNNNNNNNNNNNNNNNNNNNNNN
NNNNNNNNNNNNNNNNNNNNNNNNNNNNNNNNNNNNNNNNNNNNNNNNNNNNNNNNNNNNNNNNNNNNNNNNNNNNNNNN
NNNNNNNNNNNNNNNNNNNNNNNNNNNNNNNNNNNNNNNNNNNNNNNNNNNNNNNNNNNNNNNNNNNNNNNNNNNNNNNN
NNNNNNNNNNNNNNNNNNNNNNNNNNNNNNNNNNNNNNNNNNNNNNNNNNNNNNNNNNNNNNNNNNNNNNNNNNNNNNNN
NNNNNNNNNNNNNNNNNNNNNNNNNNNNNNNNNNNNNNNNNNNNNNNNNNNNNNNNNNNNNNNNNNNNNNNNNNNNNNNN
NNNNNNNNNNNNNNNNNNNNNNNNNNNNNNNNNNNNNNNNNNNNNNNNNNNNNNNNNNNNNNNNNNNNNNNNNNNNNNNN
NNNNNNNNNNNNNNNNNNNNNNNNNNNNNNNNNNNNNNNNNNNNNNNNNNNNNNNNNNNNNNNNNNNNNNNNNNNNNNNN
NNNNNNNNNNNNNNNNNNNNNNNNNNNNNNNNNNNNNNNNNNNNNNNNNNNNNNNNNNNNNNNNNNNNNNNNNNNNNNNN
NNNNNNNNNNNNNNNNNNNNNNNNNNNNNNNNNNNNNNNNNNNNNNNNNNNNNNNNNNNNNNNNNNNNNNNNNNNNNNNN
NNNNNNNNNNNNNNNNNNNNNNNNNNNNNNNNNNNNNNNNNNNNNNNNNNNNNNNNNNNNNNNNNNNNNNNNNNNNNNNN
NNNNNNNNNNNNNNNNNNNNNNNNNNNNNNNNNNNNNNNNNNNNNNNNNNNNNNNNNNNNNNNNNNNNNNNNNNNNNNNN
NNNNNNNNNNNNNNNNNNNNNNNNNNNNNNNNNNNNNNNNNNNNNNNNNNNNNNNNNNNNNNNNNNNNNNNNNNNNNNNN
NNNNNNNNNNNNNNNNNNNNNNNNNNNNNNNNNNNNNNNNNNNNNNNNNNNNNNNNNNNNNNNNNNNNNNNNNNNNNNNN
NNNNNNNNNNNNNNNNNNNNNNNNNNNNNNNNNNNNNNNNNNNNNNNNNNNNNNNNNNNNNNNNNNNNNNNNNNNNNNNN
NNNNNNNNNNNNNNNNNNNNNNNNNNNNNNNNNNNNNNNNNNNNNNNNNNNNNNNNNNNNNNNNNNNNNNNNNNNNNNNN
NNNNNNNNNNNNNNNNNNNNNNNNNNNNNNNNNNNNNNNNNNNNNNNNNNNNNNNNNNNNNNNNNNNNNNNNNNNNNNNN
NNNNNNNNNNNNNNNNNNNNNNNNNNNNNNNNNNNNNNNNNNNNNNNNNNNNNNNNNNNNNNNNNNNNNNNNNNNNNNNN
NNNNNNNNNNNNNNNNNNNNNNNNNNNNNNNNNNNNNNNNNNNNNNNNNNNNNNNNNNNNNNNNNNNNNNNNNNNNNNNN
NNNNNNNNNNNNNNNNNNNNNNNNNNNNNNNNNNNNNNNNNNNNNNNNNNNNNNNNNNNNNNNNNNNNNNNNNNNNNNNN
NNNNNNNNNNNNNNNNNNNNNNNNNNNNNNNNNNNNNNNNNNNNNNNNNNNNNNNNNNNNNNNNNNNNNNNNNNNNNNNN
NNNTAGTGGTGGTCTTCATTTGGTTTAGATACACAAGAAATTATAGAGTGCATAAAGTTTGTCAAAAAAAGAGAGTTCTT
ATTAGTTGAAGGGAGGTGTTTCTTTTGTGGAGCTTTGGACTCAACTCTTGTCCAGAGTTGTTGAGTTATACTTTGTATGA
AGCTGTTGTATCCTGGAAGGGACAAGTCAAGAAGGACTACTGCTGGACCGGTGAAAAACATTTGCTGCAGTAGGCTTGAA
TCTCCTTAAAGAGAGCGAGATATCCGCGCCTCAGCCTGAAGAGATTTCTTTCTTCATTTTTATTTTCAATTGTAATCTTG
TAATTTTGTTATCTTGTAATTTTTCACTAATATTGAGTATTGGTCAACTGGTTGAAAAAGGATATGTCATCACCTTAAGG
AATGATAGATGTGAATTTTCTGATCCTTCCAAAGGAGCTATTGATATTGTCAAAATGAGTCGGAACAAGTTGTTTCCTAT
GAAGATTGAAAATGTTTGCTCTATGGCAGAAGTGAAAACTCCTTCATGGTTGTGGCATTTTCGATATGGTCACTTGAACT
TTGGTGGCTTAAAGATCCTTCAAAGGAAGAGAATGGTGACAGGGCTTCCAGAAATTATCGTCCCTTCCCAGGTCGGTGAA
GAATGTGTTATTGGCCAACAACACCAATCTCAGTTTGCGAAAGGCAAGTCATGGAGAGCAAATGAGGTGTTAGAGTTGGT
TCACTTAGACATTTGTGGGCCAATAAACCCAATTTCTAATGGAGGGAAAATGTATTTTATTACCTTTATTGATGATTATT
CCCGAAAGATTTAGGTATATTTTTTGCAGGAAAAATCAGAGGCTTTTAATATATTTAAAAGTTTCAAAGCTCTCATGAAG
AATGAGACTGGAAAGACCATTAAAAGTCTCCGAACAGATCATGGAGACGAATAGTGCTCTAAGGCATTTGAAGAATTTTG
TGAGTCTCGTGGCATTCAAAAATAGCTCACTACAACATATACACCTCAACAAAATGGTGTATCAGAGAAAAAGAATAGAA
CCATTCTCAACATGGTTCAAAGCTTGCTGACTCGAGGAAGAGTTCCAAAGACATTTTGGCCGGAAGCAGTAAATTGGAGC
GGCCACATCTTGAACATAAATCCTACTTTTTCTCTTCGAGATGTGACACCAGAGTAGGTTTCGAGTGGAAGGAGACCAGC
TGTAGATCACTTCAAAATTTTTGGATGCATTTCCTATGTACATGTCCCAGATGTAAAGAGAAAGATGCTTGATAATAAAG
GCGTTAAGTGTTTCTTTCTTTGTGTTAGCAAGGCGTCGAAAGCAGTTGTTCAATCCTTTGACAAAAATGATTGTGACTAG
TAGAGATGTTGTTTTTGATGAAGAAAATACATGGAACTGGGATGAAAAGTTATCTAATCAAGTTCTATGCGATGATTAAT
CTGAAGAAGTAGCTCCAAGGTCTGAAATTCCAGCAAATATTGCTCCAACTGCTGAAGATTTTCCACCTGTAGAAGAACCT
ATTGAAACAGAGTAAGCTGTCCCTCGAGTCCGAAAAAGACCTATATGGATTGAAGATTGTTAGGTAACCTGTGCTAATAT
CAATGATGAGACAATTCCTCATTTTGCACTGTTTGCAAATTGTGACCCAATAAGTTTTGAAAGTGCGGCCCAAGAAAGAA
AATGGAAGGAGGCAATGGATGCTAAAACTTTAGCAATTGAAAAAAATAACACTTGGGAGCTTATTGATCTACCAAAAGGT
AAAAGGACCGTTTGAGTTAAATGGGTTTATAAAACTAAACTCAATGAGAATGGTGAAGTTGATAACTACAAGGCGCGCTT
AGTGGCCAAAGAGGTCTTTGCTCCAGTAGTCAGACTCGATACCATTAGGTCGGTGGTGGCATGGAGGCCCAAAACAAATG
GCCAATTTATCAATTGGACGTGAAATCGGCGTTCCTACACGGAGAATTGCAAGAGCAGGTATATGTCGATCAACCCCCTG
GTTACATTGAGTATGGTAGCAAAAATAAAGTTTGCAAATTGGAAAAATAATTATACGGGCTAAAACAAGCTCCACGAGCT
TGGTATAGTCGCATTGATGCTTATTTCAATAAGGCAGGTTTTAGAAAATGCCCTTACGAGCATACACTTTATACTAAAGT
TGAAGATGACAAGCTTGTCATTGTATGATTATATGTAGATGATTTAATTTATACTTGGAATGATTATGTATTGCCTAAAA
TTTTTAAGTAATTGATGATGACTGAGTTTAAAATGTCGGATCTTGGCTTGATGCATTACTTTATGGGAATTGAAGTGAAG
CAGTATTCTGGTGGAATTTTTATTTCACAAAAGAAATATGTTCAGGAAATTTTAAGGAGATTTGGTATGACAAACTGCAA
CTCTGTCACCATACCAGCAGAGACATGGCTGAAGCTTGAAAATGATTCTATAGGAAAGAGGATTGACAACACTTTCTACA
AGCAGATCGTGGGAAGTTCGATGTATTTAACAGCCACTAGACCTGATATAAAGTACTCTGTAAGTCTTATAAGCAGGTGC
ATGGAAAGTCCAAGAGAAGCTCACTTACTGGCTGCTAAAAGAATTTTCAGGTATTTAAAAGGTACTGTTGATTTTGGCAT
TTTGTACAAGAAAGGAGGCGAATCAGATTTAATCGGCTTCACAGATAGTAATTATGCTGGAGATAAAGATGATAGGAAAA
GCACATTCGGTTATGTTTTCATGTTTTGTTCAAGTGCTATTTCATGGGGTTTCAAGAAGCAGCCAATTGTTACATTGTCA
ACTACGGAAGCAGAATTTGTGGCAGCAGCTGTGTGTGCTACTCAAGCTATCTGGTTGAAGAGCATTCTGTCTGAACTATG
TCTTCTTCCGCAAAAGCCAACTCTAATTTACTGTGACAATGGTTCAACGATTAAGATTTCTAAAATTCTAGTGTTACTCG
GGAGGAGCAAACAAATTGATGTGAAATTTCATTTCCTTAGAGATCCCACAAAGGATAAGATCATTGATGTTGTCTACTGC
AAAAGTGAAGACCAAGCTACTAATATTTTAACCAAGCCCCTCAGTTATGCAGCAATTGTGAAGATGAGAAAGCTACTGGG
AGTTAGTTCATTGAGGGAGGTTGTCGCTTGTGAAGACAATTAAACTGATGTCTGTGACTTATCAGTTTAAGGGAGGCATT
GTTGGAAGTTTCATTTTATTTAAGAACTATTTATTTCACATTTGTTGGTCTTTTATTTAGTTGAATTATTCAACTCCTAG
TTATTAGGAAGTAGACGTGTTTTCAGTGTAGATAGCAGAGTTTGCTAGAAGTCCTAGTAGTAGTGGGTTTGTGGGTTTAG
TGCTTAGCAAGAAAATATCTGTAAAAAGTTTATATAATATACTTATCCTGTTTCTATTGAAATAAGAGAGTTGCACAGTT
TTTTGTTTTCTTCTGTTGAGTTTTTCTGCCAATTTTATTCATTGTTCTGCTTGTCATATTTTATCAAATCTTTCTTTACT
TGTTGATTTAAGTCACTTAAATTTGGTTTCTACTACTTCTCTATGCTATATGGTTGCTATAATTAGGTTTAAGAAAATGG
TACTTAATTTGTTGGACTCAGTGTTTTCTGTGACAAAATCACAAGATAAGTATCCCCATTAATCTTTGACATATCAAGCT
ATAATGCATATTTTCTTGTCTTAGTAGGGCTAACAATAAACTTTCTACGCAAATGATCCATATGAATGTGTTATTACTCC
TTGTGAGATCCTGGTTAAGATAGATTGAGATATNNNNNNNNNNNNNNNNNNNNNNNNNNNNNNNNNNNNNNNNNNNNNNN
NNNNNNNNNNNNNNNNNNNNNNNNNNNNNNNNNNNNNNNNNNNNNNNNNNNNNNNNNNNNNNNNNNNNNNNNNNNNNNNN
NNNNNNNNNNNNNNNNNNNNNNNNNNNNNNNNNNNNNNNNNNNNNNNNNNNNNNNNNNNNNNNNNNNNNNNNNNNNNNNN
NNNNNNNNNNNNNNNNNNNNNNNNNNNNNNNNNNNNNNNNNNNNNNNNNNNNNNNNNNNNNNNNNNNNNNNNNNNNNNNN
NNNNNNNNNNNNNNNNNNNNNNNNNNNNNNNNNNNNNNNNNNNNNNNNNNNNNNNNNNNNNNNNNNNNNNNNNNNNNNNN
NNNNNNNNNNNNNNNNNNNNNNNNNNNNNNNNNNNNNNNNNNNNNNNNNNNNNNNNNNNNNNNNNNNNNNNNNNNNNNNN
NNNNNNNNNNNNNNNNNNNNNNNNNNNNNNNNNNNNNNNNNNNNNNNNNNNNNNNNNNNNNNNNNNNNNNNNNNNNNNNN
NNNNNNNNNNNNNNNNNNNNNNNNNNNNNNNNNNNNNNNNNNNNNNNNNNNNNNNNNNNNNNNNNNNNNNNNNNNNNNNN
NNNNNNNNNNNNNNNNNNNNNNNNNNNNNNNNNNNNNNNNNNNNNNNNNNNNNNNNNNNNNNNNNNNNNNNNNNNNNNNN
NNNNNNNNNNNNNNNNNNNNNNNNNNNNNNNNNNNNNNNNNNNNNNNNNNNNNNNNNNNNNNNNNNNNNNNNNNNNNNNN
NNNNNNNNNNNNNNNNNNNNNNNNNNNNNNNNNNNNNNNNNNNNNNNNNNNNNNNNNNNNNNNNNNNNNNNNNNNNNNNN
NNNNNNNNNNNNNNNNNNNNNNNNNNNNNNNNNNNNNNNNNNNNNNNNNNNNNNNNNNNNNNNNNNNNNNNNNNNNNNNC
TATTGTGTAAGTTAAAGGGAATGAGTTTAGACCTACTCGAATATGCAATGAGTGTAGTGTATGTTAAAGGGAATAATAGA
ATCTTTTTTTAGATTGTCCTCTTAAGTGTAAGTTGTCTTTCTTCTAATGTTAAAACACATAAATTAATTAATTACATTTG
AGAATAATTCATGAAGTGCTTCTTTCTTAGTTGAACTTTCGTTTGTCCAAATTTTCAGGAAAAAAAATGAAATGTAAAAG
AATTTCTAATTGAAGATGTAAGAATTTATTAATAAAGAAGAGTGTCATAAATGTGTGATCATCTCATTTAAAGGCACATG
AAAGTTCTTATGGGTAATAGGTGGCAGAAAGACTTGAAATAGAACTTCTCTTCGCCAATACGATGTCAAAAAATTGACCT
TGAATAAAAATGAATCCGAAAGTTCTTCCACTGATGTGGAATCCTTAAAACACTCTGCACGTCAAAGAATTTCTAATCAA
AGAAATTACAGATACAAATAAAAGTTTCTTGGTAAAAATTGTTGGGTTCATGTAAATCAGTGGATCATAATATAGATCCT
CCTCTACTTGTTACCTCTATCACGATCATCTTACTCTAAATGGGCGGTAGAGCTTGATTAATAAGATATCAAAAGGGCCT
GAAAAAACGTAATAGGCTTCTACTCTAGGCTTGTCCGCTTCTTCATGCTCCATCCCTTCATTCAAAAATCAACAAACAAC
GCTATAGGTATCAGGTGATGTTCGAGCTAACTTGGATTCACTTGGATGATTTCATTGAATACTTATTACCTTTCTAGATA
TCTTCTATCACGACCCAAGAATACCCCCTAGATGTGACATGGTACTTCGAATACAGAGAGACTCCAAGCGAACCACATGG
CATAGCATGACGCTAAGAAAGCATACCTAACTAAGATAAAGAGATAAACAGAATCGAAGTCTCAAATGGTAATCTCAACA
TAATATTGAATCAGAGTAAAATGACCATAATGCGAAAATAACTATGTCTGACAACAAGCCTCTACTACATAATGATTGGT
ACAAGCCCTAGCTCACTTGAAATATAGGAAAACTGAAATGAAATAAAAGAATAAGTGTGGCCATGTCCCCGAACCATAAA
GACTTACCAAACCTGAGCAAAGCTGATATGATCCAATACTAACTATGTCCTAAGTGATGTGCGTCAGAACCTATTTTATA
AAATAATATAGGCACAAGAGGTGTATGTGGTCAGTACTCAGAATGTACTGAATATAGGGAAAGATGCATAAACATAATAT
AAGAACATGAAAGTCTGAAAATATTAGAATGCATCACCACATAAAACATGACATAATCTGATAAGCTTAGTTCATAAAAT
ATAGTACAAGGTCAATGCTATATTCTGAAAAATCATATCATTAGTAGAAATCATATTCTTTTGTGAGAGATACCGTAAAT
CGACATAAACCATGCGAGCTATAACGTGGAGTTCAGTGTACTTCTCCCACACCAAAAAAGAGTGTCCTACTTTTCAAGGT
AAGGACCATAATCAGGATCTTAGGTGGATCAACTAGCTAAAGTCAAATCGAAACATAACCTATAGGGGCACGAGTTCTGA
GAACTGGATAATTGCCATTAGTTCAACTCGGTGCTAACTAAACTCCCAACAGAAAACATGCATAATCATCATCATATTAA
TATGGCTAAAGTATTCATTACCCCCTGAACTTGAAGCTTTTTATTCGGTGTACACCTAAACTATATTCCATTTTAATTAC
CCCCCCCCTCCCCCGAACTTGTTTATTCCTCCATCGCGTACACCTTTATTGTCCACCTGGCGTAGAAGTTGACAACACAC
TCTACTAGGCGCGTGAGGAAGTGATTTTTTGCCACATCATAACCCTGCAACGGTAAAAAAATGTAAAAGCTCCATTTTTC
TTTAATATTTGGCATATTTTAAATGAAAAATAGGGAAAAATGTAAATGAAAAGTAAAGGAAACAAAGATTAACACTTACT
TGGTAAGAATTTCAGTCAAATTTGAAATTTAATCGACCAACTTCACGTCTAGAAAAACCCAAATCCAGAAGGAGTTCCGC
GAAATCAGCCCTTATTCAAAAATAACTTTTAAACAATGAATGCTTGATATTTATTTTTTTGCCATATTAATTTATCTAGG
TGGCTATTAATTATCCAGGTGGAAATCCACATCACCACTATTGCCAGCTATCGTGCGCGTGTAGTCACAATAGGGGCAGA
TGGAATAAATATCTTATGTCTCCGAATAAAAAGCTTCAAGTTCAAGGGGGTAATGAATACTTTAGCCTATTAATATTCAT
TGAAATGGTAAGAATCTAGTAATATCAAATCATCCATAAAATCTCATAATCATAAGAAAAGTGTCATGACCCGATTTCTC
AGGTCATGATGGCACCTAATACACCCTACCAGTAGGTAAGCCTAACCCTTTGCTCGGAGCCATAAGCAACAGACTACAAA
GCGGAAGTGAACAACAAGAGAATAAAGCTTACAACAAGAGAAGAAAAGGTAATCAATTTAACAATACAAGGAACCATCCC
ATGACCTTGCATCAGTCGATAGTTGACCATCTAATCCAAAAAAAAGTACAAGGCTTTTACAAATACCAGATAAGTACAGG
CTGCCTCTGAATACAATATAAAGACTAAGTCTAGCAAAACCAAATGAAAATTGGCAGTTCTAGACGCTGGACAAGGGACA
GGCCTCGTCAACGGAGTTTTCTGATGAGCTTTCTTTCAGAAGGCTTGGTTCCAAAAGATGACCTGATGGAGGAAGACTTG
AAGGTTGGTGAGTCAAGCAGTCAGACCCAGGTTAAATAATAAAGAAAATGAGCCAAAGTTTCAAGTTCTGTTAGGTAACT
TACCGGATAAGGTGGATTGCAAGATGATCCTGACTTTGCCAAGAGAGTTCATGGCATAAACCAATCAGAATGAATCTTTG
GAATGGGATGTGGTGGATACTCAGTAAGCTTGTCATGAAGTAATGATGCCAAAATTTCCTCGAGGAGGTTATTTGAAGAA
GATTCTTCTCATTATCACTGGCAATCTAACCAAGGAACTATGTATTGGAGCTTACCTGTTATCCAGGTCTGTTATTAGGA
TAAGACGGAAGTCGGGGTGGCTGCACTGCGCTTTATATCTTAAGCAGTGTGCTTCTTCCCTTAAGAATAGATCGGTCATG
CTCTTCTTATCTTTCCCAACTCGAAAGCCATCCAAGAGCTCACCCTAGTTTCCAAAACTCCAAGTTGCTCCTTACGACTC
CAGATCAAAAGTGATCACTCAGACTGTAATCTGTAAGGGGCTGAAGTGTAGAATGAATAACAAAAACGGTACTAAGTCGG
CAACAAGTGACTAAGGTCAAAAGATAACACAAGAACAAATAACAACTAATAAGGAGAGCATAACATAAGTAACTAAATAG
GATAGACTAAAGTAGATAGACAATAAAAAGTAGAAACAAGATACAAGGGCTGAGAAGCCGAGTCAAGAATATACCTAGAA
CACGAGCTAACAACCTAATCGCACGCAACTAAGATACGAAGTCAACTACCCAGGGTCAAGAGGACCTATAACCACAATTC
TAATGTCAAAACTTATTAGCTAACAAGAATATAATAATATTGAACAAAACATAGTCACACAATAACCTAATCGGACCTCT
ATAAACTCGAAAGGTACAAACAACAAACATAATCCAACCATCCCCTATAAACCAGATGGTACAATCAACAAAAAGTATAT
TGGTGACATGCAATGCTTATGAATGAGGAGGATGCAGTAGGACCATCAGATAACTGCCACAAATCTGAACCCAAGAAGTG
AAAATCGAGCTCCCAGCCCAAGTAACCACGACAACATTCAACTCCCAGTAAAGCTGTAAAGAGTGACAAATCATTCCAAG
CCATCCAACCAATAAGTCCACTCCCAGTCCATCTAGTAAAAGTGATCTGGGGGAGTATCGACTCGCGATGAGGATCTCAG
TATATCAAAGCCATCTTGCCAGATAGTCCACTCCTAGGGGCGTAAGCCACCCAACTAGTAAGAGTGACTCGGGGGCGTGT
CAATTTGCAGAGGATCTCAAAGTAGCCAAAATTGATGCAGGAAAGGAAGTCAACATGCTGGCTAGCACGTCCCTTACACC
TTGTGATATCAAAAGCCAATAAATCAAGTGGTCCAGGTGGTTCGACTCCCGTTAAAACCAGTTTAGAATAAAAGTCAAGT
AAAATAGTATTTTACCATGAATGATAAATATGCCAATGCATGAATCGGGATCGTACTACAAAACCTATGAGAATGAACAA
ACAATGTAATGCATGCCATCAATAGGATTCAAACAAGGTACTCCAATTCCAATATAAGGGAAACCATATCATGCTACCAA
AGTCGGAGAGTACTAACCTGAGATCCAATTAGTCCTCTCATACTGCCTCAGGCCTAACAATATAACAAATCTCAATAAGG
TATAACATGTCTACCACTGCACGACAAGCTAGGGGACCAAAGAAGAGGTCTCAAATCAAAAGAAAAGGGGGACCAACTAA
AGGGACGACACCCTACCTCAACCATACCACTCCATTCCTAGATTCAACATTGCTGGGACCAACCCATGACTACGACGAGC
CACCAATGTCATAAGCACCAACACTTGAAGAACAACCCAATACAGGACCTAACGGGAACAAATCATAACTATGAGCGAGG
TAAAACACAATCTAAAGCATCTAAGGTCCAACCTAGTCTAAGGTCACAAAGTACCAATCCTAACAAGTATAAACAAGATC
ATCTATACCATAAGAGAAGCTACAAGACTAAACTAAGGATCCTAACACCTACACTAAGGCCAAGGCTCAGATGGATTCAA
GAAAAGATAAAATAACAAGAGGAAAGTTAAATGGCCGGCAAATACCATCCAAAATTACATGAATTCTATACTACACATTA
TTTAAGAAGCTCAATCAAGAAAGTAGAGTGAAGCCTACCTCAAAGCCGATCATGAGTGCTCTAAAATCCACCACACATGA
GCTATCAATTGCTGAAAATCCTCCATGCTATCAAATTATTGATCACCCAGTCATTACAGATGTTTAGACACCAAATTTGC
AACAGTTGGAGACAGACCCAAAAATTGAGTCAAAATAGGAAAGTGGGACCCGCACTGGGAATCCCATAATTGACTTCGTC
AAAAGGTCATAAATACACCATGGAACTTGTGCCCCAAAAACGCGCACAATTCGAGCTCGAAAAAGGGCTAAATAGTCGAT
GCAACAAAACACAAGAAAAGTACCATTAAAGTACTTGGGTAGCCCCATCCAGGGAAGAAATTACCTCAATATACCAACTT
CCACACTTCCCCAATCAGTCCCACATGTAGCCACACAAATTCTAGACAAAACATAACTTGAATCACCCAAAATGAAGCTT
TCTAGCTTGAGATATCAAAATATTAAAATGAGTGCTGAAGCTGATATTTCCTTTTTTCAATGTCAGAGATTCTAGTCCCT
AAAAGTTATTTTTGGTAGCTGAAAGCTTGAATTGTGGTCGCTAAAGGTCTGCACCACCAACACAAGATTTTGCTATTTTT
TCAAAGCCTTTGAACAGACCCTCAGAATTCATTCGGGATCCGATAAAAATAAACCAGATATATCATCACACTAAATTTGA
CATTTCGGAATCAACGAAACCATCAAAAAATTTATCTGAGGTCGTCTCATTGAAAAGTGGGTCCCACACCAAAGTTCCAT
TTTTAGCCAAATTCCACAAGAAGGTTCAAAATAAGACTAGAAGCCTCAGAAACCACATGAAATGTCGTTCTAGACCCAAC
TTGAAATTCTAGAGCTAACCGCACTGATGGAATTCTCATCTTGACACCATTACCAAGATTTTTGAAAAAAAGTCAAAGCT
TGGCTTAAGTTTCAAAGTTGAAATGCCTAACGACACAAACTTACACCAGAAGCCTTGGGGCTTGAAATAACCACACTCCT
TGCCTAAAATGGCCCTTTCTAAGCTAATGAAACTGTCAAAATTGCATTCAGAGCTTTCTTCCTGAACTTTTGATTGAAGT
CAATCATTCACGTTTCAGAGTCTCCAAAAGATGAAAACTTGCACAAAATCCAAATGAATGACCTGGTGATTGAACTGTCA
GCCCCAATGCTACATGAAAGCTCTGAACACTGAGAAGATTGAAAAATGAAGAAAATAACCTGAAGGGTAATTACAATATC
CACTACTAAATGGACATTCGTCTATGAAAGTAGAAGTATAAACACAACCTTAAGGAACAAAAAGATGAGGATATTGGGTC
GGCATGCTCCGCCAGACCCTTAGATGCCCTTTGGGATAAAAAAACGCCATCATAGAACTCAAGCTAAAAGGATAATCCTC
AAGTTCACTGCTAAACTCCAAAAGCTCCTCCAAATCCATTTGGGACTCCAACTCATGCCCAACTGAACCAAACTTGAATG
AAAGCACAAGATTCACCTGAGAAGACAAACACCACACAAAAACCACCTAACATGGTGACCACATGACAATGGAAGATGCA
ACCCAACTCCCAAATAAAAAACTAACCTTATGCTTCACATCTAACACCTTCTAATTATCAAGTGCATTTTGTTGGTCCTT
AGCCATACTGAAAATCACCTGCACCACCTGAATCTCATCTACCAACCAACACAACACAACCCTCGGAAGGACAATAAGCT
CCACCTGAATGTCAAGTAATAACAACCACCAAAACAAGGATCTTAGTCCAAGGTAAGGCCCAAAATGCACCTTTGGCTCT
TAAAAACCAACAAATCAGGCTGAAACATGACCTTATGAAGCTAACCACACTAATTAAAAGGATGACCATCCTTCGAAAAA
CAAGTCTACACTGAGCCCGACTCCAATGAACTAATCCAAGCAAAGAAACTTCTGAAAAACCAACACCAAAAGTCCACAAG
CTACTCTGCCCCCACAAATATGAACCAACAACCCTAGTCTAAAAAAAGCAAAGAAGAAAGGCGGCGTAGCAACATAGTCA
ATTGTCGGTTGTGGCCTAAGGGTACCAATTCTTATAACGAATAACGCAAGTTGTTAGGCATGACAAAAGCAAACCCCGCA
TCCTGAAATAAAACCAACTCATAGAGTCCATGAATTAGTTTGACCCCGTCATGAATTGTATGAACGTTCTTAGCAATTTC
CATTTCCTAGCTGGATTGGCTTAAAAAGTAGCTTTTAAGTCANNNNNNNNNNNNNCGTCATGAATTGTATGAACGTTCTT
AGCAATTTCCATTTCCTAGCTGGATTGGCTTAAAAAGTAGCTTTTAAGTCAAAAATAAAAAGTCAAACTGAAATGACTTT
TAAGTCAAAAAATAAAAAGTAGGGGGAGACCTACTTTTTATTTTTGACTTATTTTAGTCCATTTTAAACTTTATTTTAAG
TCACTTTTGACCTTGTCAAACACATCATAACTTATTTGAAGTCATTTTTGACTTCTTTTAAGTTATTTTTATATTTGCCA
AACACTTTCAGAAGTCAAAAGCTGACCCAAAAGTAGGTTTTAACAATTTTTAAGATAATACAAACACCCTCTAAAACCTT
AACACCCTGATGAACACCGCCATTCCGATTCCAAATCACACACCAACCTCAAAAGGTAGCAACTCAGCAGCAAGGAACCA
ATACCAACATCTATAACGCAAAACAAAGAATCACAAGGAGTCACAACTCCAAATTTTGATTAGCAATAACCAACCTCCAA
GATGATGAGAAGCAAATGAATCAAAAGGGGCCAAACGAGAAAAAACACAACTCCGCAATTGAGAAGACACTAAGGTAAAA
GGAGAAAGAAACAAAAGGGGATTGCAAAAATTAAATAACGGCAACCACCTAACACAGAACTCCCAAATACTAGCAATCTC
GTAGCTACTACCCAAAAGGATGACATGCAACTAAACCAACCTCCTAATCAAAATAGTCCTAACAACACACAAATCTCACA
CAGGGAAAAGCTGTTCTAGCCATCTAGCAAACAAGGGTCTACATCACAACCAAAACATAGAACAAGGGTGGAAAAAAGGG
AAACCAACAATTCCCAAGGCCACAAGCATAATAGGACTATCAAGGCAAAGAAACTAAGATTTACCCAACCACTACCCCCA
ATCAAAGCGACACAGCCTAGTCGATCCACCACTAAAGAAATAAACAACATGAGGGAGAATATAAACACAATCCTCAAATC
ACGATACCATAACAAGAAAACACAAGATAGTAAGAAATATAATGTCAATGGGCATGAAAGCCCCAAGTAACACAAAATAA
CAATAAAGGGGTAAATACATGAAATCACATCCACGTAAGGGATACCTGGAGCCTCAATCTTTAGGCGACCTGTAGAAGCA
TAAAAAGGATTATGCCTAACCTAAACCTAAATACGAGATGTAGCACCAACAACACTAAAGGCAAAACCTATGACTAACGG
TGCCGAAAACCCATGAGAATGATCTAACTCAATACCTCTCATTAGGGTCCCATATTGGGGACAAGTTTTAGGCTGATTAG
CAAGTTCCCTATAGGTACAACCAAGTTTGACCACCCTAGCCTAGCGAGTATCAGATATCTGTGATTCCAATAAAGGTAAC
TCCAACCTAGGGAACTCTTTATATCGGTTGTCGTGCACTCTACAATAAGAGAAACTACTATAGCTTGAATCTCGATGTGA
AAAACATGGTGATCTTCCCTGTATACCTCTACTACACTTAGAACCAACCCTATTCAACTGTACTAGGGCTTGCGACAATC
TCTAATAGAGGGGCCTATCTTGCCATACCCATATACATCATCACTGAGACCAACTAGCTGTGAAGACCCAATTGAGGCAA
CATGAGACCTAACACTCAAAGGACCAAAATAACCACAATGAGGTCTATCCTGAACTCTGTTTGCCATCGGCACCATGAGC
TACCTCAAAACCGCTTGGGACCTGATATTCTATCTTTATAGGCCTAACAGGTTAAGAAGAAAGATATCTCTCACTGAACT
GATACTCACATCAAAGTGAAATGATGTCACCATTGTACTAATAACGAGGCCTCTTACCACTCTCCTGTAAGTCTCAAGGC
ATACCCGATCCACAACCCTCACATGATTGACAACCTAGGGAAAGGTAGACCCAAGTGATATCAGATGCCCCGATGCCAAC
TGGAGTGGTAAAGTCAACCCTCCGATGAACCCTGACTAAATACTGATTTGAAGGGGAAAATTTGGGGCTATACGAATTCC
ATTTTAAAATTCCCAACACATAGTCAGAAATATGTGATGAACCCTACTGGACCAGCCAATCCAACTCTGCTTTGAGGATC
ACTCGTTGCACTAAGAATCGCACCTATCCAAGGTGTACCCTTGATGGAGCTGAAACCTCTTAATGCTGAATATCAAGGAA
CTGATAGCCAAAGACCCAGTCAAAGCCTAGGTAGCCCCTAAAGTCTCAGAATGTTGAAAAATGCCTCTGACGTAAAGGTC
CGTTCCCGATTAAGGCCTTCTAGCTTGATCACGCGTTGAACTCAAGTGGAATGTGTTGATGCTCCATCCACATCCATTGA
GTACTTCATACTGTTCATCTAGAGAGAGTAGAGACCAAGGAACACGTTTTAGAGGTTCATCAAAGAAAAAGCACATCATA
AATAGTCAAAATAGAATTTTCTAAGAATGCCCTATAGCCTCCCAAAGGTTGGATATAGACGTATCCACACTGATGTACAT
GTTTCTACTAGGTATTTGCCCTCATGCCAATGATGTCGGTCAACCTAGAGCTCTGAATTCAAATAGTCACGACCCAATTT
CTTAGGTCATGATGACACCTACTACACTCCATCAATTGGTAAACCTAACTCTTATCCCAGATCCATAAGCAATAGACTAC
CAAGAAGAAGTCAACAAAGAGTATATATCCTACAACAAGAGAAGAAAGGGTAATCAATTGAAATACAATACAAGGAACCA
TCCGAAGCCTTCATGTTTTGGCTTTTGGTTGTGACCTACGAGACTAGTCTATGGTTCGTAGGAGTTTCTACGGGTTGTAG
ATGACACTCATAGGGATGATGTTGTCTTTTTAGAATTTCAAGTTTTTAATTTTGAGCTACGAATGAACAGGATGAGTCGT
ACGAATTTTGATAAGTCGTAAGTGGGTTTCATAGAGGTATTCTAGACTTAGAAAAATATTAGACTTGGACTTGTGTTCTA
TGGAAGAGATTTATAGACCGTAGAATGTTTGACTGGCCTTAGGAAGGTCTCGTGGGAAAAGAAGAAATTTTGGATTCTAA
AGTTGGTTCTATGGTTGACCAGTATATGCCGTAGAAAGTTCTTTGGACCGTAGATCAGACCCGTAGGATTGCTCATTAGT
TACTTATTAAGGGTATTATAGTCTTTTCATACTCATTTAATACCTATAATATGTTGTTTTACATCTATTTGTAAGTTTTA
TTACTACCCTTTTACCCCAAAAATTTCCCCAACTCTCTCATTCACTCAAAACCCTAAATCCCCTCCAAGAGTTTCTTCAA
AAATCTATATCAAGATAAAAGACGAAGAAGCTAAGGTTTCCAAAACAGGTCTCCTCTTCAAGGTATGTAAGGTTTCCTCA
ATGGGTTACATTCACCTATTGAGCCCCAAATATTTCTCAATTCTCAAAATTCAATTTCATCAAATTGATTAGGTTTTCAT
TCAATTCTTCAATTTCATCAAATTGATTAGATTTTCATTCAATTCTTCATGAGTTCTAATTATGTTTATTCAATTATTTT
ATTCTAATTTTATTATGATTGTTTTGACTCAATTATATACTTTCCCATTGATTTCACATGAACCCGTGTAATTTTCATGA
TTTTGACTATGAACTCTTAAAGACATAAATTTATGAAGAAGCTATGAAACCATGAAAGATATTTTCATAAAAAATGTGCA
TGGTTTATTAAAAAGAACATTTTCTTATCTAGGTTGCTTTAAGATGGGCAACAATGAAATTGTGAAAGGTTTTCACACAT
TTAGGAATCATGATAAGGTGAAAGGTTTCCTTACACATTGTTTAAGGAGATATTCTATGATGATTTAAGCTTGGATTAGT
AGCTTAATTATGCTTTTCAATGTACGATGATATAATTATGTTTATGACTAATTCCATTGAGATTTTACATAGCAATGAGA
AATTATTAAGATAGAGGCTCTCCCATTGTAGAGGTCGAGTCTCTAGTAAAAATCTCCTTTTTACTAACTATGTGCCTCTG
TAGGATTGTCTTAAGTGAAATAACTAGTAGATCCACATAATCTAGAAGTTTGTGGTCTTTGTCTTGGCAAGCAAGGACAT
ATCTTTATGGTGTGGGAGCAAGACACTAGATTCCACGTTATAACTCACGTGGTCTATGTCAGTTAATAGTAAATATCTCA
TAAAATGAACTAAGTTACTTTAAAGGTTTTAATGAAGTTTTCCTTATCTTTTAAGATGCATTGAAAATGTTAATGATTCA
TGATTTCTCCTTTAAGGATTTCACTAGGTTTTGCTTGGTCGCACACATCATATTTTCCTTATGTCTCCTTATGATCATGC
TTTACATCCTTATGCATGTCCCTTATACTTAGTACATTACATTTACTAATACATACTTGTGACTACATTGTTTATAATGT
ATGGTGTGACGCTTCCTCTCCTCCAGCTCATGACTAGTTGATCATTCATAGTTGAAGATGTGGTTCTATCCTCACGTTTG
CAGGACCAAGTCATATTTAATTTTTCTCATATATCTTATAATTTTAGATGTTGTACGTGGTGTATGGGTTATGTCCGACC
ATTTCTTTGATGTATTAGATTGACTTGTAAAGATTATGTTTAAACTTTCACTCTTAAATTAAACTCTTTCTTTGTTTAAC
ATTTTCTACTTTTATCTATTATATTGTGTGTATGTATGTCAAGGTACTTGTGTAGGGCCTCTCAAGATCTTATACGCCGT
GTCAAGCGTAGGGTGTTGTTTGGGTCGTGAAAAAACATATTATCAGAGACAGGTTTTAGAAAAGGTCTAAGGATGTCTGA
CAAGCCACATTGAGTAGAGTCCTGTTCATGAATGTCAAGCGTGGCACATTAATGAATAGAAGGCTACAAAGCATTTAGGA
AACTTCACTTCTTTCATTACTCCAAAGAGTCTTTCTCTATAAAGAACCTTGTCCTAAATCTTGACTGATGCTTTTAAGGA
TATGGCCTCTGATGAGTTTGAAATTTCAACTCATTTAGGGCTTTGTTTTGATAGTATAAGTGTCCTTAATTGCTTATTTT
ATGCTCTAAACTTCTGTTAAGGTGTTGATTTGTAACTATGAAGGCTAAGGAGCAAGGCAAGGACGTTACTAGACAAAAAG
GAACTAAAAAGCTGAAGAAGTGAAGAAAAGCAATCCTGGTGATTGTGAAGACCACTTAGCGCACCGTTGAGTGGGTCTTT
AGTTCGCCCAAAGTTCCAGTATGCCAGCCCTGGGGAATAACCATGTTGGCAAGAGAAATGGGCAGTCGGCAAATCGTCGA
ACGACTCTGCGACGACAACCTTGATCACCCAAAGTTATAGGACTGTCACGCCCTGAGATACCCCCGAGATGTGGACACGG
GACCTAGGACCACAAGTGATCTCAAGCTAACCCTGCTAGCATGATCATGAGCATACTAAATATAAACTGAATAATAGAAA
CTGTGTGGAAGCTATAATCATAAATAAAGTGAAAAGATGGGGAATACCCATATACTATAACTGAGATATATGAAAACTGA
TGAGTTTAATACAAGGAAGATATTAACTCAATACTAAGTTGAATCTATTTATGTCTGAAAATAGCCTCTAAATGACTAGA
AATGTTGGGATAAGCCCCAGCTAAGTCTAGCAAAACTGAAACTAAAGGACTAAATTTATTGAAAAGAAACTCATGACTAT
TGTCCTCGGAGAATGAGGACTCACAATTGATTCTGCTGCGCTGGAGATCTAGAACCGATCTAAGGGTGATCTGGATGTTG
AGAACCTAAACCTACATCACGAGAAAATGTAGCGCAGAGTATGCGTCAATACTTGAAAGGTAATGAGCATGCATGATACA
ATACAACTGAAATAACATATAACTAAACAAAGAAAATAAGCATTGATATAATCTGAACATGATGTAGATACTAAATTCTG
AGATAACTGAATGAAGTGACCAATTTACAACATGCTGAAACTGAATACTGGATATACTGATAAATGGTCAATGCAATAGA
ATCTGACTGAACTATGGGAGCTACTAATAACTGATAATAAAATCACATGAGCTTAATATGGAGTCCGATGTATACGCCCT
ATCGAGAGGACCCAATATACCTTGCCAGAGGTATAGAGGCATGTTGGCGTGATCATTGAAATGATTCCCACATAAGGGAC
TTACAACCTGCGTGGCAAGTAGTTCTGGGACTATTTAGGTACGCTAAACCCTAGTCTAACTCGGTATTATGCTATTCTCA
ATGGATTAAGTAATGAACACATTATGACTGAATTTCTGTAAGTTACTGGATAGCTCAAATAGAACATGCAAACTGAGAAT
GCAACAATTAAACTAGTATTGATACATTAATAACTGAGGCATGTATAACTGAATAACTGAAATATCTGACCTAGCATGTG
TAATTCAAGAACTAAAGAAATACATAGCTAGGGTTCTGGAATTCATGCATTACACTGAATATTAACGTACTAATCTGATT
TGGATCATTCTAACAGCTAAGAACCCAACAATTCTAACATTCAAGAAACCCTAGGTCTAGTCATAATAATAGAATCAACA
AACTGAATGAAAACTAGGGACCTAATGGGTGAAAGGAACCCACTAGCGAAATCCCACATACCTGGTGACGAATTCCATGG
AGAAATCATTCGATTTCGAGGATTGAACTGGAGGAAACTTGCTGCGTTCTTGAACGTACGGTTGGTCGCCTCTTTCTCTC
CTTTCACTTCTAATTTTCTATGTTTTGATTAAAGATCTGACTTGGGTAAGTTCTAGTTATGTTTTTAGGCTTAAACTGAC
TAAAACAATTAAATCTAGGATTAAAACGATGTAGTTTAGGTGTCCAATGAATAAGGAAAAGACCGAAATAACCCTGACTT
AAACTGCTGACGAACTAACCACGACCACCTTCACAGACCATGAAAGGGACCACAGACTGTGAATTCGGTCGTGGTCTGGA
ATTGGTGACTACTAGCTGAGCGCCTGAGTCCACGAGCCCTACCACGGCCCGTGTGAAGGACCACAGACCGTGAAAGTGTC
TGTGGTCTCCACTTGGGTTGTGGTCTAGAGGGACTAGCTAAGGGGCTTACTGCCTTGACTTTACGGGCGCCACCACGGCC
CATTATCAATACCACAGACCGTGAAGGTACTCGTGGTATGATGTCTGGGACTGGTGACTTCCAAGTAAAGACAACGGGCA
GATCTATGGATCGTGGTCCCTATCACAGTTCGTGAACCCTGTCGTGGTTCACTGCTTAGGTATATTTTTGAAATTTCTTT
TTGGGTCTGGGTTTCGAGGTGTTACAATATCTCTCCCTTGGGATCATTCGTCCTCAAATGAAGACTAAACTAGCTGAAAT
GGAGGGAACGAGCTGCAACCCTACCACTAAAAAGTGAAGGCTGATTTCTGACTGAACTGAGTTCCAAAAATATTCAAATA
CGCTGAAAATATAAGTACAGGTTGAAGGAACAAAATACGAAGACTGAATTAGTGCATGAATGACTGAAAAACTGAAGAGG
AACTATTACCTTAAGATGGAGTGGAATCGGAAGGAAAGAGGTGAGGATACTTGACTCTCATGGCCGCTTCTGCTTCCCAA
GTAGCTCCCTCTACGGACTGACTCCTCCACCAAACCTTGAATGAAGCGACTTCTTTGTTTCTCAACCTTCTAACTTGACG
ATCAAGAATCTCAACTGGTACATCCTTATAAGAAAGGCTTTCTTTTACAGCCACAACCTCTAATGGCACTACGGATGCTG
GATCACCCACACACTTCTTCAAAAGTGAAATGTGAAAGACTGGATGCACTGCTGCCAAATCTGCTGGCAACTCTAACTCA
TAAGCCACTTTACCAATCCTTTTCGAGATCCGGTAAGGGCCTACATATCTGGGACTGAGCTTCCCTTTCTTACCAAACCT
CATCACCCCCTTCATAGGTGACACCTTTAGGAAAACCCAATCATCAACTTGGAACTCTAGTTCCCTTTTGCTTACATCTG
CGTAAGACTTCTAACGACTCTGGCCTGCCTTAAGTCTATCTCTGATGAGTTGCACTTTATCCATAGCATCAAGGACTGAA
TCTGGTCCTATCAAGGCTGCTTCACCTACTTCAAACCAACCAACTGGAGATCTACATCTATGCCCATACAATGCCTCATA
AGGGGCCATCTGAATGCTGGAATGGTAACTATTGTTGTAGGCGAACTCAATAAGAGGAAGGTGATCATCCCAACTACCCT
TGAAGTCGATCACACAAGCTCTCAACATGTCCTCTAAGGTCTAATGGTACGCTTTGTCTGACCATCCGTCTGCGGATGAA
ATGTTGTGCTAAGATTAACCTGAGTACCAAGACCCTTCTGAAATGACTTCCAAAAATGAGAGGTAAACTGATGACCTCTA
TCTGAGATGATAGAAAAAGGAANNNNNNNNNNNNNNNNNNNNNNNNNNNNNNNNNNNNNNNNNNNNNNNNNNNNNNNNNN
NNNNNNNNNNNNNNNNNNNNNNNNNNNNNNNNNNNNNNNNNNNNNNNNNNNNNNNNNNNNNNNNNNNNNNNNNNNNNNNN
NNNNNNNNNNNNNNNNNNNNNNNNNNNNNNNNNNNNNNNNNNNNNNNNNNNNNNNNNNNNNNNNNNNNNNNNNNNNNNNN
NNNNNNNNNNNNNNNNNNNNNNNNNNNNNNNNNNNNNNNNNNNNNNNNNNNNNNNNNNNNNNNNNNNNNNNNNNNNNNNN
NNNNNNNNNNNNNNNNNNNNNNNNNNNNNNNNNNNNNNNNNNNNNNNNNNNNNNNNNNNNNNNNNNNNNNNNNNNNNNNN
NNNNNNNNNNNNNNNNNNNNNNNNNNNNNNNNNNNNNNNNNNNNNNNNNNNNNNNNNNNNNNNNNNNNNNNNNNNNNNNN
NNNNNNNNNNNNNNNNNNNNNNNNNNNNNNNNNNNNNNNNNNNNNNNNNNNNNNNNNNNNNNNNNNNNNNNNNNNNNNNN
NNNNNNNNNNNNNNNNNNNNNNNNNNNNNNNNNNNNNNNNNNNNNNNNNNNNNNNNNNNNNTGTGACACCATTATCTGAT
ATGCTCATAAGGCGAACTCCCAAGCGAGCAAGCATGTGAACATCCTTTGCTAGCTCCTTTCTTTCTTCCTCAACATGTGC
TACACTACTCATGGATAATCTGCTAAGAGCATCTGCTACTACATTTGCCTTACCTGGATGGTAATGCACACTCATATCAT
AATCTTTGAGGAACTAAAGCCATCTTCTCTAGCGTAGATTCAACTCTTTCTAGGTGAACACATTCTGAAGGCTCTTATGG
TTTGTGAATACATCTACATGAACACCATATAGGTAGTGTCTCCAAATCTTGAGTGAAAACACCACAACTGCAAGCTCGAG
GTCATGAGTTGGATAATTCTTCTCATGCACCTTAAGATGTCTGGAATCATAACCTATAACCTTACCTCGCTGCATTAATA
CACAACCTAGGCCGACTCTGTACGTATCACAATAGATCACATAACCATCTGAACCCTCTGGTAGAGTCAAGACAAGAGTT
GTAGTCAACCTAGTTTTCTATTCTGCGAAGCTTTTCTCACAATCATCTGACCATCGAAACTTGACCATCTTCTGAGTCAA
CCTAGTCAATGGTAAGGCTATGGATGATATCTGTAGCAAAGGTAGGTTTGGGCCATTGTTTCACTGCTTCTATCTTCTTG
GAATCTACTCGAATTCTTTTACTAGACACAATGTGTCCAAGGAAAGCAACTGATTGTAACCAAAACTCGCACTTGTTAAA
TTTTGCAAATAACTGGCGATCTTTGAGAGTTTGCAGAACAACTCTCAAATGACTCGCATTTTCTTCCTCATTCCTAGAGT
AAATGAGGATATCATCAATAAAGACGATAACGAACAAGTCCAAGTACTGCTTAAACACTCTGTTCATCAAATCCATGAAA
GTTGTAGGAGGATTGGTTAGTCCAAATGAAATGATTACAAATTCATAATGACCATATCGAGTTCTGAAGACTGTCTTTGG
AATGTCACTATCTCTGACTCTAAGATGATGATAACCTGATCTGAGGTCTATCTTTGAGAAATGACTAGCACCCTAAAATT
GGTCAAACAAGTCATCAATCCTGGGTATGGGATACTTATTCTTGATTGTGACTTTGTTCAACTGCCTATAGTCAATGCAC
ATTCTGAGAGAACCATCTTTCTTCTTTACGAACAACACTGGTGCACCCCATGGCGAAATTCTAGGTTTGATGAAGCCCTT
ATCTAGAAGTTCTTTCAACTGCTCCTTCAATTCCTTAAGCTCAGCTTGATCCATTCTGTAAGGAGGAATAGAGATAGGCT
GGGTATCTGGAATGAGATCAATTCCAAAGTCTATTTCTCTATCGAGAGAGACTCCGGGAAGATCTTCTAGAAACACTTCT
CGAAACTCATTAACCACAGGAACTGACTCAAGAGTTGGGGATTCAGAACTAGAATCCTTAACTCGAACTAGATGATAGAT
ATAACCCTTAGAGTTCATCTTTCTGGCCTTAAGGTAAGAAATGAATCGATCCATAGGCGCTAAGCTACTACCCTTCCATT
CTAAGATTGGTTTGTCTGGAAACTGTAAACGAACAATCCTAGTTCTACAATTGACTGAGGCATAACATGAATGTAACCAA
TCCATGCCTAGAATGACATCGAAGTCTACCATTTCTAACTCTACAAGATCTGCCGAGGTGACTTTCTAAGAGACTGTGAT
AGGGCAATTTCTGTATACCCGTCTAGATATAATTGGGTGACCGACTGGAGTAGAGACTGAGAAGGGTTCTGAAAGAGTTT
CTGGGCTAACACTAAATTGGACTGCTATATAAGGCGTTACAAAAGAAAGAGTAGCCCCTAGATCTATTAAAGCATAAACA
TCGAGATCAAAGACTCGTAACGTACGAGTGACTACATCAGGAGAATCTTCCTGATCCTGGCGAGCGTGAAGAGCATAGAG
CCTGTTTTGGCATTGTCCGCCACTTGTACCAGATAAGTTACCCTGCTGAGTTGGGCGGCTTGCTGGTGCTGCTGAAGTTG
TAGACTGAGCTCTACCATTATTACCTCCTTGACCCTGTTTAGAAGGACAATCCCTCAATTTGTGACCAGACTGACCACAC
ACAAAACATCCTTTTTCTCCTGTAAGACACTCGCCTGGATGGTTCTTACCACACTTAGGGAAAGTTGTGTAGGTTTTGCT
GCCTGAAATACTACCTTGAGACTTAGAGCCTGATGCTCCACCCTTCTGATTATTATAGAACTTGGATGATGGGACACTGG
CTGATGAAGGTGCTGGAGTTGAAAATTTCTGCTGACTCTGTGAGTGATTTCCACCACCCGATTTCTGCTGAGATTAGTCA
TAGTTTCCAGTCCTAGCCTTCTTGTTCTCCTTAGCTTGTTCCCTAAGCTTGTCACCCTTAACCTGCTGAGCATGAGTCAT
AAGCCTAGAGATGCTCATATTTTCCAGCAACATATTATTCCTACATTCTGTCTTCACCAAGTCTGACACTCTATATAGAA
ACTTATTCATCTGGGACCTGGAATCAGCAACCATGTGAGGGGCATACCTGGAGAGTTGGGTAAACTTGATCCCATACTCT
TGGACTGTCATGCTACTTTGCCTTAAGTTCATAAATTCCTGGGCCCTTGCTTCTCTCAACTCTATGGGGAAAAACCTATC
CAGAAAGGTTTCGTTGAAACAATCCCAAGTAATAGGAGCTGCATCTGTACCCCTGTTCCCCATCCACTGAGTATACCAGA
TATGAGCTATATCTTTCAGTTGATACGATGCTAACTCATCCCGGTCATTCCCAGTTACCTGCATCACCTCAAAGATCTTC
TTGACCTCATCAATAAAGTTTTGGGGATCTTCTCCAACTTGCGATTCTAAGAACTCTGGCGGATTCATCCTAACAAAGTC
TCGCACTCTTGCTGCAGCTGACCCAACATTGGCATTTTCCTGAACTGGAACCTGCTGATTGTTCTGGTAGGTCACACTCT
GAGCCAGCATCTGAATAGCGTTCTTGAATTTTGCATTTGAGACTTTTTGATCAGGGACAGGAGGAGCTGCGTTTGCGTTC
CTGGCATTTGCATTTCTAGCGTAAGCTCTACGGAGAGGCATGATCACTGAAACGAAGAATGTCGAGTTAGAATAGAATTA
GATCATACCTTACGCATGATAAGAGTAACAAGAAACTGAAAATTCTTCCTAAAACACTTTGTAGCCTCCTCCTCATTAGG
TATGGTGCACTTCACACCCATGAAAAGGACTCTACCTAGTGCGGCTTTTCAGACATCCTAGGACTCTTAAACCTAGTGCT
CTGATACCAAGTTTGTCACGCCCCGAGCTACCCCCGAGACGCGTACACGGGACCTAGGACCACAAGTGATCCCAAGCTAA
CCCTGGTGGCATGATCATGAGCATACTAAATATAAACTGAATAATAGAAACTATGCGGAAGCTATAATCATAAATAAAGT
AAAAAGATGGGGAATACACATATACTATAACTGAGATATATGAAAACTGATGAGTTTAATACAAGGAAGATATTAACTCA
ATACTAAGCTGAATCTATCTATGTCTGAAAATTGCCTCTAACTGACTAGAAATGCTGGGACAGGGCCCAACTAAGTCTAG
CAAAACTGAAACTAAAGGACTAAATTTACTGAAAAGAAACTCATGACTATTGTCCTTGGAGAATGAGGATTCACCACTGA
TTCTGCTGTGCTGGAGATATGGAATCGATCTAAGGGTGATTTGGATGTTGAGAACCTGAACCTACATCACGAGTAAATGT
AGCGCAGAGTATGCGTCAGTACTTGAAAGGTACTGAGCATGCAGGATACAATACAACTGAAATAAAATATAACTAAACAA
AGAAAATAAGCATTGATATAATCTTAACATGATGTAGATACTGAATTCTGAGATAACTGAATGAAGTGACCAATTTACAA
CATGCTGAAACTGAATATACTGATAAATGGTCCATTCAATAAAATCTGACTGAACTATAGGAGCTACTAATAACTGATAA
TAAAACCACATGAGCTTAATATGGAGTCCGATGTATACGCCCCATCGAGAGGACCCAATTTACCTTGCCAGAGGTTTAGA
GACATGCTGGCGTGATCATTGAAATGATTCCCACATAAGGAACTTACAACCTGCGTCGCTAGTAGTTCTGGGACTATTTA
GGTACGCTAAACCCTAGTCTAACTCGGTATTATGCTACTCTCAATGGATTAAGTAATGAACACATTATGACTGAATTTCT
GTAAGTTACTGGATAGCTCAAACTGAACATGCAAACTGAAAATGCAATAATTAAACTGGTATTGATACATTAATAACTGA
GGCATGTATAACTGAATAACTGAAATATCTGACCTAGCATGTGTAATTCAAGAACTAAAGAAATACATAGCTAGGGTACT
GGAATTCATGCATTAAACTGAATATTTACGCACTAATCTGATTTGGATCATTCTAACAGCTAAGAACCCAACAATTCTAA
CATTCAAGAAATCCTAGGTCTAGTCATAATAAGAGAATCAACAAACTGAATGAAAACTAGGGACCTAATGGATGAAAGGA
ACCACTAGCGAAATCCCACATACCTGGTGACGAATTCCATGGAGAAATCATTCGATTTCGGGGATGGAACTGGAGGAAAC
TTGCTGCGTTCTTGAACGTAGGGTTGGTCGCCTCTTTCTCTCCTTTCACTTCTAATTTTCTATGTTTTGATTAAAGATCT
GACTTGGGTAAGTTCTAGTTATGTTTTTAGGCTTAAACTTACTAAAACCATGAAATCTAGGATTAAAACAATGTAGTTTA
GGTGTCCAACGATTAAGGAAAAGACCGAAATAACCCTGACTTAAATTGCAGACGGACTAACCACGACCACCTTCACAGAC
AGTGAAAGGGACCACGGACCGTGAATTCAGTCGTGGTCTGGAATTGGTGACTACTAGCTGAGGGCCTGAGTCCACGAGCC
CTACCACGGCCCGTGTGAAGGACCACAGACCGTGAAAGTGTCTGTGGTCTCCACTTGGGCTGTGGTCTGGAGGGACTAGC
TAGGGGGCTTACTGCCTTGACTCTACGGGCGCCACCACGGCCCATCATCAAGACCACGGACCATGAAGGTACTCGTAGTC
TGACGTCTGGGCCTGGTGACTTCCAAGTCAAGACCAGGGCACGTCTACGGACCGTGGTCCCTATCACGGTCCATGAACCC
TGCCGTGGTTCATTACTTCAATATATTTCTGAAATTTCTTTTTGGGTCTGAGTTTTGAGGTGGTACAAAGACCTTGAGGA
CTCATGACCAATGCAAACCGGTGAAGGAAGGGAGGAAAGGACGGATTGCCGAACTACTCGATGATGCGCGACTTATTCCC
CTAAATGGACTTTTAGGCCAAAAAGTGGGCAACTATAAATTAGAATTTAAAAGGACATTTGAGGAGTTCTGATTCCCAAG
TTTGAGAATTAGTGTTTTCCTTTAGTTTTTCGGTTCTTATGTAGACTTTTACGATTTCTAAGCTTAATGTTGAGGATTTG
CAAGTATGTTATAGAATTTAATCACTTTGGAGCTTTGTAAAGGCTTGGAGACTGTTACCCAACTGATGGCTAATCTAGTT
GGTAATTGTTTTTATCTTTTTATGATGCTTAGCTGAAACCCCAATTCTTGGGGTGTGATCATGTGATTATTGGCTGAATT
AGCTTATAGGTATTGTTATTTACTTATTTAAATGCTTAATTGAAGGGGGTTTATTTGATAATTGTGTTTTAATCTATGAA
TTGTAGTTGCAAATGCAATTCTAACTTAGAATTTTGGGCTTGCTTGAAAAAGAGATTTTAGAATCAAAGCTTTCAATTAA
TGATTGTAGTTATTGGGTTGATATGGGTTCAACTCGAGAGAATGAATCCTAAACCTGATTCTTCCTATCTAGCTCGAGAG
AGTAGATGAATTAAGGTGTGGGCTATTCTTATTTGCTATGCTTGTTGATGTTTGAAAGAAATCACTTGAATCGTCGTAGT
TGTTCGATAGAAAACTATTGTACCTATAGTCTAGCCTACCCACTAATATTTAGCAATTTGTTAGTAATTTCAATTACCTG
TAAAGTGAAATTTTCCTATAATTGATCACATCCCAAGAATTACTCTCCTTATTGTTATTTCCCTAGTGTTGTAGTTGATA
ATTGACATCCAAACCCCCTATCTGACATTCGTTGTCACACCCACACCCTTAGACTTTTTTACATGTTTATGATAATTTCT
ATTCCTATAGTCGAATAGATAACTTTATAACTTCATAATTGAATTTGAACACGTACCGCTCCATGTGGGTTCGACCCAAC
TCTTCGTTGGGTTTTATACTAGTTAAGAATCGTATACACTGATCAACGTCTCAAATACACCTCATCCAATTCCAGGTGTA
GACAATCGTTAATTAGTGTAAAACCCAACGAAGAGTTGGGGTTGAACCCACAGGGAGCGGTACGTGTTTAAATTCAGTTA
CGAAGTTATAAAATGGTCTAATCGGTTATAAGAATGGAAATTATCGTAAACATATAAGCAAATCTAAAGGTGTGACAACG
AATGTCAGATGGGGGGGGGGGCGTTTGAATTGCCAATTATCATCTACAACACAAGCAAAAAAAAAGGAAATAACAAATAG
AGAGGAATTCTCGAGATGTGATCGATTATAGGCAAATTTCACTATACGGGTAATTGAAATTACTAACAAATTGCTAAATA
TCAGTGGGTAGGCTAGACTATAAGTAAGATAGTTTTCTCTCGAACAACTACCATGATTCAAGTGATTTCTTTCGGACATC
AACAAGCTTAGCAAATAAGAACAACCCACACGTTAATTCATCCACTCTCTCGAGCTAGATGGGTAGAATAAGATTTAGAA
TTTACTCTTTTGAGCTAAACCCATATCAACCCAATAACTACAATCATTAATCGAAAGCTTTGGTTCTAAAACTTTTCTCT
CAAGCAAGCCCAAAACTTTATACTAGAATAGCATTTGCAACTACAATTCATAGATTAATACACAACTATCAATTAAACCC
ACTTCAATTAAGCATTAAAATCAATAAATAACAATACCCATAAGCTAATTCAGCCCATAATCACATGATCACACCCCAAT
AACTGGGGTCTTAGCTAAGCATAATAAAAAGGTAAAAACACTTACCAACTAGGTTAGCCATAAGTTGGGTAAGAGTCTCC
AAGACTCTACAATGCTCCAATATGATTAAAATCAAATACCCACTTGCAAATCCTTAAAATTAAGCTTAGAAATCCTCTAA
GTCTGCAATAAGAACTGAAAAACTAAGAGAAAAATATAACTCTAAAACTTGGGGATCAGAACTCTCAAAACTCCTTTAAA
ATTCCAATTTATAGCTGCCCACTTTTTGGCCTGAAAGTCCATTCAACGGAATAAGTCGCGCCTAGCCGAGTGGTTCGACG
ATCCGCCCTTTGCTCCCTTCAATCATCATTCTAAATTGTTCATCAGGCTCCCAGGTCCTGTAACTCTGGGTGATTCTACT
TGTTGTCACGGAGTGGATTGGCGATTTACCGACTGCCCATTTCTATTGCCATTTTGTTTTTTTTTCCCAAGGCTGGTACA
CTGGAACTTAGGGTGAGCTAAAGAGCCACATGGTGGTGTGTTGAGTGGTCTTGTTGATCACCGGGATCATTTTTCTTCAC
TTCTTCAGCTTTTTAGTTCCTTTTTGTCTAGTAATGTCCTTGACTTGCTCCTTAGCCTTCGTAGCTACAAGTCAACACTT
TAACAGCAGTGTAGAGCATAAAATATGCATTTGAGGACACTTATACTATCAAAACAAAGCCTTAAATAACTCGAAATCTC
GGACTCATCAACACTCCTAACTTAAACTTTTGCTTGTCCTCAAGTAAAACTCAAGATCGATCAATTCAACAAGGATGTCT
ACAAATAGTGTTGCATAAGACTCAACATAAATGCACACAACAAAGTTCAAATTACTTATACAATGATCAATTGTGCACTA
AAAGTTTCAAATTGTGACTCACCATCATCAAGTGTACTCAAGCTCACAATGCTTGCTTCAAATGCAAGTTCAAGTTCAGC
AAATGTATTCAAATGCCCTCACAACAAAGATGATTCCATATTAACAAAAAATTTCTCAACAATTTAAAGTTCCGGAATCA
CATAAGACTTTGATACTCACAAAGATGAACACATGCATAACTCCACCCATAGGCTTGCCCTTATTTTCAAATCAACATTT
GTTTCAGCACACTCAAGATCACAAAGGTCTTTTTAAGGTTTGTAACGGGGCTGAGTGTAAAGGTGTGATCATATAGGCTT
AGTGGCTTCTCCCTTCATGAAGTATGGCCTGAAAATCACTTTCTCTCCTTCTCTTTCACATTCAAACATGATCATAATCC
ACCTCATTATTCAACTAGACATGATTCACCGATACCCCATTTGTTTTGTTATTTTCACACTTTATTTCACAACTTTTTCT
CTTTTTTTAGTCTTTTCTTTTCTTTCTTTCATTTCCTTTCTCTCTCTTATTTTTTACTTGGAGGGGTTCATCTTTTTCAA
AACAATCCATCAAAGGGGGAATTTTTCATACATCTTGACTTGCCTTCTTTTTCACCACACCCCCAACTTAGGCTTTTGGC
CTAAGTTGGCTATTCAAGCAAACCAAAACTTCATGAAGGTCATGGGTGATGGGATAAAGAGGTCAAAGTTGTTCAAGTTT
CTTCTAAGAAAAGGATAAGCTCAAAGGGTTCCAAAACAAGATTCATACTTCTCACAAGGTTGGCCACAAAGAGGTATGTT
GTCAAATAGGCTCACTCTTCAAAATTTTTGCCTAAGATCATGTTTATTGCTTGCATCACTCATTAACCGAACCAACAGAG
TAAATTCTAGGTGTCATCAAGCACAATGTTCTAGGTAACCTCACCACACAAGGCATTGATACAATTATCAAACAAGACTC
CACACTTTCTAGCTAGCGTGCAATGTTCATCACAAGAGACTCATTCGACAATCGGTTAGTCACAATGAGATGCTAGAAGT
CCACATATTTCCTATGTAACTTAGTTTGCCTCATCGTAGCCGCACATTCATTTTGTTCAATTAAGAGCACTATTCGAGTC
ATCGATATTAACCACAACCGACACTCAAATTTGCATAAGAACAACCACAATCACACACAAAAGAGGTGGCAAAAATTATA
AAACTTGGTTCCAAAACTATTTTGATATCAAAACAATAGGCCATAATTTATCAACAACCACAATTCCACAACCAAGATAT
ATGTATATATATATAACCGAATAAGCTCAATATTCACAACAACACATCAAAATCAATATTCACAAAACAACACACAAAAG
AGGTAAGTATGGAAATACCTCACCTCCAACAAAATATGCAGTTGTCCTAAAATGCAACTAAAAACAAAAACAGTCTAAAA
AGGTGACAAAGAAGGTGGTAAGAGAATCATCCTACCAGGCTAAGCCTGTGTGAAGTCTGCATATCCACAGCTCCCTCTTT
CTGGGCATCAGTGCCCGGTGTCTCAACATCCTTGGCTCCACTGGAGCATACCATCGAAGTATCCTGAAGAGATGCCTGTC
TCACAGTATCGAACATAGCACCCTCCAAGTCAGCTAAATCCTCAACCATTGTCTCATCCCGTTCACCAAGTTTCTCCTTA
TTCATCTCAGACTCGGAATCAACATCAGTGTCATCAGCTCTAGTCTTATCTCCGGTCGTAGTGGCCGGAGGCACCTTAGA
ACAAGTTGGAATATCTGTGCTCGGGACATCTGGGATCTCCACAGTGCCAAAGAACATAGACAAATCAATGGACTTCAGCT
CGTCCACATCCTTACGGAGTCCAAGATGATCATCCTGTAAAGCCGTCACCGCATCAGTCGCTCCCTAGCTCTTCTCACAC
TCCCCCACTCTCATAGTAAAGACATCTAGGGCCAACTTGTGGCTATCAATCTCAGCTCTGAGGGGTGTCAAAGCAGCAAC
AAAGGCCCTCGCAATCATCCCAGGAATAACAACTTCTAATCGGGAGGCACGCAGATCGGTAGATTGGGCCAAATGGCCCA
TGTTGTAAAGCATCGTCTGGGTGATAAGAGGTCGGGAAGTAGAAGTAGAAAGAACCGAAGATCTACAGGGAGGGGGTGCA
ACAGAAGTGGTCAGAATCTCAGAAGAGGAAGGTCCAGATGTACCTGAGGGCCCACTGGCCTGATTAGGCATGACTGCCTC
TGTAGGGAACATGTCAATGTCGACCTTTGAGGATGTATCCACCGGTGCTGCCCTCTTCCTGTCAGCCTCATCCTATTGGT
ATTCGGCCTCAATACGCCGGATGTCAGTAGAGAAGGTGGGTGTCACTTTCACATCCGTCTTCTCATCTCGAGGAACACGA
GCCCATCTGCACAGATTGGTGATCAACACTAGGAATGGAAGCGAAGTCTGTCTTTTCTTGGCCCTCATGGCCATCTCCTG
CTCAATCAATAGCCCTAGATTCAGCTTCTGGTGAGAAATTGTCTTTTCTTGGCCCTCATGGCCATCTCCTGCTCAATCAA
TAGCCCTAGATTCAGCTTCTGGTGAGAAATGATAGACCCTAAACATGTTGCCTTCGGGTGTCTGAAGATGGATTCATTTT
GGGATGGCATAATAGTGCTGTTGATGAACCCGAACCAGTACCGAACTTGCCACATTAAGATACTTCTTTTCTATGGGCGC
ACCTGCCTCTATCCACCTTGGGGTGGCATCGAAGATAAGGGGTGCCATCCAATGCTTCTGTAATGACCCTTCAGGTCATT
TTTAAATTAAAGAATTCTTTCCCTCGTATAGAGCATTCCTGTAGCGACCCCAAGTCATTTATGACTTGCTGGCACTGACT
GTTCGGTCGCCTGGTCGTTCGTTTGGGTTTTAGGCCCGTTTCTCTGTTTTGGAGATTTTTATAACTTGAAAAGTTGACTT
TGGTCAACCTTCTTGGAAGTCGTGCTCAGATGAAAATTCTGACAACTAGGTTAGCTTCGGAAGATCGATTTTGGTCTAGA
ACGACCCTTTGTTCACTTCCCGAGGCTTTAGATGGCAATTGTGGAATCTGGTTCAAAATGATACTGGGGGTGGGACCCAC
TTTTCGTCGAAGCGATCTCCAAATGGAAATTCTGACTTCACCGTTGAGTCCGAAATATCGTTTTCAATCAGATTCCATAT
AAGGTTTGTATTTTTCCGACTCCGAACGAGTCCGAAACATCGAAATTTAAGTTTGAAGGGTTGTAGAATTTTGACGCGGC
GGTGACGTGGCAGAGCCACGTGACGCCACGTGGCAGAGGAGTGGGAATCTGGAAATTTCCAGAATTTAGGACGAAATTCG
TCCATTTTTTTTTCTTCAACTTCAACTTAAGATTTCTCCTTCATTTTGAGTCCAAATTAAGTGATTCAAAAGGCTAACTT
CAAGAGAATTTCGTGGGGAATCTAGCGGTGCTCTCAGAAACGCGAGGGGAGGCTTCGTTTGAGGTAAGGAATCAATTTTA
GCCACTGCTAGGGTGATTTCCGGATTGAATTGATTGTTGAATTTTGAAATGTGAGATCTTGATCATCTTAGGTCCATTTT
GAGTCATTCTTGAGGCTAACTTGTAGAGTTTTTCGCAAGGATCGTCGTGGTATAATCTGTTTGGGTTGAAAGGGTCTCGT
TTTTCCAGAAATTGGTGATCAAGGGACTGTCCATTTTAATTGTTGTGGCTGATTTGCGGTGTTTTAGGCATCTGTTTGTG
CTAAAATTTTGGGGTATTAGTTAGTAAGGTATTTGGGACGTTTCCACGGATTCGATTTCGAGATTCTAATTGTGGGCCCC
ACAATCCCGTTTTAGACCCGATTTTGGGTCCGTCTCCGAAAAATATAATTTTAGTGTCAATATATTCGTAATGACGAGGT
GATTAACCTTTTGTTAGTGAGGAAGCATTTGGAGACCGTTCGGAGGGGAAAAGATCCGGTACCGTGAGTTGGAGCACGCG
TGGTCGGCTTTCAGGTAGGCTATGGTTTTCTCTCGTGAGATTGAGCATGTTTAGGCATTTGTTTATTGATTTGCTTGAGT
ATGGAGGGGTTCGGGTGTCGAGCATGCTAAATTTTTATAATTCCTGCCTTAGACCTTATTTCGGGAATGTGTTGGATTTT
GACAGCATGTCTCTTGATATTATTGAACATCCATACTTTATGGTGTATATGATAATATTGATTTGAAGTATGTTTGGCCT
TAGTCTAGGCTTAGACTAGTGTTGCCATAGACTTGCGAGGTTTCGGATGTCGTTGGGCAGTAGAACTTTGTCCGACGTCG
TTTCGGACGGTCAGCTCCTTGTAGACTGATATAGCAGACTTGAGTCTGATAGTCTGAGCCTTAGCTAGACGGTAACTCAG
CTTATGACCTTGTATCCATAATGCCCTGCTTTTTTATCGGCTGCAAATACCCGGTTAAAGTCCGTGGTCTAGCTTACTCA
TTATTGGATACTTCTTCGGCGATTTGGGGTATATGAGGGTCGGACTAAAATGATTAGTTATGGTAATCGGTTTGGTGATA
TTTTCCGCGACGTATGGTTGGATATTGATTCTTAGCTACAGCACCCGGTTAGAGTCCGTGGTCCAGCTTACTTATGTCCA
GGCTTAGCTACAGTACCCGGTTAGAGTCCGTGGTCCAGCTTACCTGTGATCTGGTTTTGGCTACAGTACCCGGTTAGAGT
CCGTGGTCCAGCTTACTTATGTCCAAGCTTAGCTACAGTACCCGGTTAGAGTTCGTGGTCCAGCTTACCTGTGATCTGGT
TTTGGCTACAGTACCCGGTTAGAGTCCGTGGTCCAGCTTACTTATGTCCAGGCTTAGCTACAGTACCCGATTAGAGTCCG
TGGTCCAGCTTACCTGTGATCTGATTTTGGCTACAGGGGTTCGAGTCCGTGGTCCAGCCCACCCGTGCCCGACCTTTGGC
TACAGCACCCGGTTCGAGTCCGTGGTCCAGCCCATATAGGTTGACTCATTAGCTATAGTACCTGATTCGAGTCCGTGGTC
CAGCTTGCACGTGGTGTATTTCCAATTCCTCACTAAAGCTTCAGTTTAGTCTTAATTACTCTTATCTGTAGGTTGAGGTT
TTGGAGGTGGGAGAGATTCCGATTAAAGTCCGGGACGTAATGAGATCTTGGAATATAATTGGGAATGGTTCGGTTAAAAG
TCCGAAATTTGGTAATATTGTGATAGACCTTCTAGCTCCATTATTTTACTTCAAATGCCAGTGCATCTGCCGGGCTTATG
GGGGTCCGTGCAGGTGGTTTCTTTTATTGTGCACGAGCGTACCCGTCGGGTTTATGGGAGCCCGACGGAGTTAGTTAGAT
TGCTTGTCTTTGTTGCCTGTACGCTCGTGTACATACCCCCATTTACTACTCTTTGCACTTGATGTGACCCTTTATTTGCA
TTTCAGTTTACTTTTGCTTATCTTGCTCAGTCGGCCGATGATGCCTACTGGGTACCTGTTGTTTTGGTACTCATGCTACG
CTCTGCATCTATTTCGTGATGCAGGTCCGAGCACTAGTTGCCAACATTGATCGAGCTTGGAGTAGACTTATCCGGAGACG
GGGGTGAGCACACGGCGTTTTGTACTATTTCAGTCTCCATCTGTATATATAGACTTGTCTTTTTCCTTTCGAGACAGTCC
AGTCTCTGTTGTCCAGTTTTGGGACTTGTACTCATTTTGTAGTAGCTCTGTACTGGTGACTTCCAGGTTCTGGGAGGGAT
CTTTATTTGTATATATGTTTTGGGTGCTTTCGCCTATTTATATTATTATTTTTCTACTCTTGTTTAATTTCTACGCTCAG
ACCCATTACTTATTGTTCCGGGTTACGGGTTGGCTTACCTGCTGGTGGGTTATAGTAGGTGCCATCATGACTTGATAAAT
CGGGTCGTGACAGCTTCAGGTCCTCCAAAGTCTTCTTCTAGATCAGATCAATGAATTGGTGCATGAAATCATAAGTGCAC
CCCAGAACAACTTTGATGTCAGAACTATTGTACTTCACCTTCTTGCCTCAGACTATTACAAAATCAACCAGCCTAAAAAT
GTTGGCCTTCTTCTTTCCCATAGGGACCAGCTCACCATGGACTGAAAAAAACTCCCGGACCCAATTGGGAATGTAGGAAC
CCTGGGGTTTGGTGAAAATTTCAAACACTTGGAACTTGATAGTGTTTCACACTTTTTAAAACCAGTCCACCACACCGTCG
ATAGACAACCTATTCTCCTCAAGAATAGTCCTCAAACCTTTATCCTTTAGTCGGTTGAGTGACCGGGGAGGATGACCCTA
TACTGGTGGTGCTGGGACCACTGGCTGTTCATGAGGAGGCACTGGAGCTGAAGCTGAAAGGGCAGGCGTCGGAGGCACTA
GGATCCTAAACGGATCATTCATCAACTTTGAGCGTAGCTCTGCTTTTCGGGCCTATAATTACTGGTCATCCTCACGTTCG
GAGATCAAAGCCTGAGAATCATGTGAGTCCTCCTCATTGTCTAATGTGGTGAGGTGTGTCTCATAGACCCCCTCAGTATC
TGAATTTGCCTTCTCGGTTGTAACAACTATGAGTGCTTTGACCTTGACCTTACCTTCCTTTGGAGGTAGTTTCTTGGCCT
TTGCTCTGGAAGCAGCTACCTGCTCGTTTATGACCACTCCTCGTGCCCACTTTCGGGCCTTCATGTCTCTACCGGTAACT
TTGGGCCTAGCCATTCTTGCAAAACAACATGAAAAATATTAGAAAAATTTTAGAAAAAATTGTTGCAGGAAGACTCACTG
AACCAATCAGTGAGTCACCGAACCACTTTGGTGAGCCAAGTCGGGCTCACCGAAAGTTACAGCGCAAAAAATTCAAAAGT
TCAAAGATGGTCGGCGAAGTCCAGGGCCTTTTGGCGGATCACCGACACCAATCGATCAAATAAAAGTAGCTCGCCAAAAG
TTACAGTGTATTTTAAGGAATTAGGGGTGCAGAAGGGCGATCAACAAGCACTTTCAGTGAGTCACCGAGTGAACTCGGCG
ATCTCTAGCGTATCGCCAAAAGTTACAGAACCAAACTCAATATTTTAGGGAAATTAAGGGTGATCTAGGGGGACTTAGGC
GAACCGCCGAACCAATCAGCGAGCTCGACCCAGCTCGCCAAATGGCCCTCGTGCCAATTTTTTTACCCCACTCTTCAAAA
TCAAATCCACAATCCACGAAATCAAAATTAAATACTTACACTATGAAATTAAAGCAAGACCCATACTACCCATTCCCTCG
GAGTACACAGTCTTCCCCCGATTTGGCCAAAAGTGGCCACTTGACATCTTTTTCCTTTAAGAATGACATCAACCGCTCCA
TCATATGGTAAAATACAACATTTGGTACAATCCACGGTTACTCACACTTCACCCCTCTAGACCCAAAAAAAATTCAGCAC
AACCCAATGATTTCGACTCAATTTCAACAAGCAAAGACATGTGAATCATGATTGAAGGTTGAATAATTACTATTATACTT
AAAATTAGGCATAAAAAACTCATACGATGATTACCCAACAATATTAACAAAATACCAATTTCATTCGAGTTCAACCACAT
ATAGAGTTCAGGGTTTGAAAAACTAACATTTATGCCGAAAAAAGGATTTGAAATGCTAGGCAACAAAGAATTTCCACAAT
CCATCCCCGAGCAAAGATTCCCAAACAAAACAAAGGTAAAAAATGCGAAATATGAAAGACTAATATCGGTGTGAGAGTAC
ATGAGTTGAAAAGGTGATAAAATGAAGTATTTTTGAATTTAAAACCGTTTGGCCGTTCAAAACATTCAGTTCACGTGCCA
GTCGGCGGAGTAAGTCGTGCCTGCTGACCCACTCGGTGATGCGCCGAGTGTTTATTTAGCCCTCTAGGTTTTATAAAACC
TTTGGCAAGCCAAGTGGTTCCAACGGCGGTCCAAGTCAAGCTCACCGGCCTGTTCGGTGAGTCGCCAATCGGAATTTTGG
CTCGCCTATTGCCCATTTTAAAACACTTCCACTTTTAAACCAGCAAAATCAACACCCATTATTCAAAACAAAAACTAAAG
CATAAAAAACTTGGGTTGCCTCCCAAGAAGCGCCTTATTTAAAGACGTGGCATGACAGAGATACCAACTTAAACTTCATT
TTTGGGATTTACCATTGTGTCACTAGGCAACCCTCCTTTTGGCCTTGGATTCAAATGAGTCGAGATTTGACCCATTTGTG
TATCCAATTGCTTGATTTACACTGAATGTGAGGTGACCGTCTGGTTAAGTGTAGAGACGTCTTCTTTCATTTCTTTCAAA
ACTTTGTCTGACCCTTCTACCTAATTGAGAATGCATGAAAGCATGTCTTTTGTGCGGACATTTTCCGAGTTAGCCCTTTG
TTACTTAGGATTTTGATGCTTATGAGGTGGGATGTACCTATCTTTGTCACCCTCTCTTTCCTTCCAAATGGCATTACAAT
CACGCCATTCTCTGTCACGATCTCTCCATCCATCATCTCTATTCCATCCCGGATTTCCACATAACCTTGGATAGTTTGCA
CGAAAACCTCCTCCTTGATTTGCAAGGAAGTTCACTTCTTCATTCTACATGGTTTTAAAATGTGACTCATTGGGGTTTGC
TCCACCAACACCCACAACATTTACACTCTTCAACCCACTACCCATCACATTTTTTGACAATAAGTCCAGCTGGGTGATGT
TTGCGTAATCAAGACACAACTTTCGATGCAAGTATCTACGATCGTCCAATAGTTTAGTAACCCAACCAATGGGTTGGGAT
CATTCCCAAGGGAGTGGTTTTGAGAATTAATAGAAAAATAAATTTTAGTTCTAACTAGTCGTAGCTAAAGACGTTAACGA
TTAAAAACATTGTAAATTAAAGGGGACACAAGAGTGTCAATTAACAATGGGGGGTTTTGTCACAAGTAGGTAAAAACAAC
AAAATAAACAAGGATTTCTAAGTAATGAGAGAGGATCCTTGGGATGTGACGGGAATAAGGGTTAAGCTAGATTATTGGGT
ACATGCTTTTGATAGAATATTCATAGAGTAATTGTGACTAGGCTAAACTTTAAGGGGGATAAGCTCTCTCTCGAGCAACT
TACCCTGTTTCAAATGTGTTCCTCTCGGACACCCACTTGCCGCATGAAGACCAACCTACGCCTTAATACACTCACTCTCT
CGAGTCGAGTGTGTGGGAATGAGACTAGGATTCACTCTCTCGAGCTGAACCTCATGTCAACCCACTCCCACCTGCCATCA
ATTTAGTAGTTTTAGTTTTACGACCTCTCTCTCGAGCAAGCCAAAAACACATAAATAAACTTGTATTCGCAACTACAAAT
TAGTTAAATTCATCCATAACTACTAAACGAAATCACAATTAAACTATGATTAAACTATCAACAAGCAAGATCAAACAATT
ATCTTAACCCATTTTCGCTAAATCACACCCCAAGAATTGGGGTTTTTAGCCACACATGTATTAGAGATAGAAATTTATAC
CAAATTGAGCTCACATTCAACTAGGTATGAAGATTTAAGTCTTGATACAAGCCAAAATTTAAGAATCCAAGAGACCTAAA
TCCAAATCTTGAAGATGAAACCCTTTGGATCTTCAAGTCTTCAAAACCCTCTCAAACTTAGAGAAAAAAATATAAAAAGT
ACTATTCTATAAGAAAATTATAATAATTGTTTGACACTTAAAACTACAACTCTAACTAGTATTTTTAATTTTAATAAATT
TCTGTTGCACCGAATCATTTGACATCGTAAATCGGACTCGACGATCAACTCGGTGATTCACCTTTTGGTGTAGTTCACCA
CCGTCTTGCACCAGCCTTCAGCATCGTCGTGCTCTGGGTCATTGAGCGACATGATACTGCTTCGCGGAATTTCTCAGCGA
TGCGCCGACTGCTCCCTTTGTCCGCTGACTTGATCCTTTCCTTCAGGGCTCAGCACACTGGAACAAAAGGCAAAGTAAGA
CTCTTCGACGACTCACCATGTGGACTCGGCGATCCTTAGACCTTCATTTCTTCGTTCTTTTCAGCATTTTCATTCCTTTT
TGCGACGTAGTGTCCATGCTTTCCTTCAAACTTCAAATACCTGAAACTTAAGGGTTTTCATCAGATATTGAGATAAAATA
AGCATTTGAGGACACAATTTCTATTAAAATATAGCCCTAAATGAGTCCAATTTATGGACTCATCAACACCCCCAACTTAA
ACTTTTGCTTGTCCTCAAGTAAAACTCAAGTTCAGCACACTACTAAAAAAATAGTGAATACCGACATAAAAATTACCGAC
CTCAAATGGAGGTCGGTAATTTCCGACCTACCGACCTCCGGAGGGCGGTATTGTTAAAAAGAATAAAAAATTTAAAAAAC
TGACTACAATTAGTCGGTTTTTATGCAAAATAAAACGGGAAAACAAAATTTCGACCTCTGGAGGTCAGATTTTTTCCCGA
AAAAAATGAATCACAATAAAAACCGATCTCTTGATGTCGGTATTAAATAAATAAATAAATAAAAATATTTTATTTTTTCT
CAATTAAATATAAAAAACAAAATTGAGAAATATTTTGATTTAATTTTATTTAGATCATCTTCCAGAGGATGGTTTTGTGT
AAAATAAAAAACAAAAAATATTATAATACCGACTTTCGGAAGTCAGTAAAATTAAATAGTATGTAATTAAATTAATTTTC
ATTACAATATTTATATAGTGACTTTCATAAATTTAATAAATTAATATTTTGTATTAACTTTAAATAAATCATCTTCCGGA
TGACGGTTATATATAAATTAATATAAAATACCAACCTCATGAGGTCGGTATTTTATTTCATCTTAATAAAAGCGACATCC
AGAGGTCGGTTTGTTTAAAATGTTCCTATTAATCATAATTTTGCTAGCATAATACTAAATTTTCATTTTACACCTACAAT
TAATTGTTTAAAAAAGTTTAACAATTTTGTATACTTTTATAAATAAAAAGTTAGAATACGTGGAATAAACCAAAAACATC
AATAATCCATATTTAGAGTATGAAACTACGTTGATATGATAATCAACTACAAGTAGTCGGTTTTTATGCAAAATTAGGCG
GGAAAACCAAATACCGACCTCTGGAGGTTGGAATTTTTCTTGGCAAAAAAGGAATTACAATAAAAACTGACATCTTGATG
TCGGTATTAAATAAAATAAATAAATAACAATATTTTATTTATTCTCAATTAAATATAAAAAATAAAATTGAGAAATATTT
TGATTTAATTTTATTTAAATCATCTTCCGGAGGACGGTTTTACGTAGAATAAAAAACAAAAAATATTATAATACCGACTT
TCGGAAGTCGGTAAAAATGAAATATTACGTAATTAAATTAATTTTTATTAAAATATTTATGTAGTGGATTCCAGAAAATT
AATAAATTAATATTTTCAATTAAGTTTAAATAAATCGTCCTCCGGATGATGGTTTTATATAAGTTAAAAAATAAATTATT
ATAAAATACTTACCTCATGAGGTCGGTATTTTTATTTCATCTAATTACTTTTAATAAAAGTGACATTCGGAGGTCGGTTT
GTTTAAAATGTTCCTATAAATCATAATTTTTCTAGCATAATACTAGATTTTTATTTTACACCTACAATTAATTGTTTAAA
AAAGTATAACAATTTTGTATACTTTTATAAATAAAAAGTTAGAATTCGTGGAATAAACAAAAAAATATCTATAATCCATA
TTTAGAGTATGAAACTACGTTGATATGAATTAAGAGATAATTATACTTATATTTCTAGAGTAATGTACAAATTTTATCAG
TTCGTCGTCAACTCATGAACTTAATATATCATGTCATGATGTAGAGGTCAAGAGCTAACATATAATCTATTCGAGTATGA
AATGCGAGATAATATTATTATATACGTTCGATCTTGAATGGATGTCAAGTGTAGTGATCATATCGTAGGCAATGATGGCA
TGTAAAGGATAATTCATCGGAGTATGAAATATGTTGATTAATTATATATTCCTCGAGTAGTTTAACAAATCAAGTCTTAT
ATATTAGTGGTTCAGATATGAAATACATTATCAATTAAAGAAATACTGATGATCAATTCAAGGAGATTTATATATTAAAT
TTGATATTGATAAACTTTAATTTGTTGATCGATAAAATTAAATTTATATAATTAGGAGGTATATAATTTAAATTTATAAA
ATTAACTTGATTTATAAAATTAAATTTACTAAATTAAACTTCTGTTGATGTGTAGTTAAATTAAATTATATATATTATAA
AATTAACTTGATCGATAAAATTAAATTTATTAAATTAAAGTTTTGTTGATGTGTAGTTAAATTAAATTTATATATATATA
TATATATATATATATATATAATTTATATATGTAATTTTAATTAATAAAATCAGCCTCAAAAGATGAGTTTATATTAAAAT
AAATTAATAAATACCGACCTTAAGAGGTCGGTATATTTAAATTATTATTTTATTTAAATAATTTCGACTTCACGATGTCG
GTATTTATTAAATATAGATAATTATTTTAAAAGATACCGACATCTCGTGGTCGGTAAATTAAACACTTCTCTTAAAAAAA
GAATGATAATATCAAAACCCTAAGTCATCTCTCACTCCACTCTCAGTCCTCTCTCACCCCGACCCACCCCCATCGACGCC
CATCCCCACCGATCCCTGCACCATACCACCAAGCTGGATCGACGCTGCCTCAGTAGTAGCAGCAGATCGAGGGTGGTTGC
AGTAAGAGGAGGTTCTCAGTTTGCGCCTCCAAACCGATCGGCTCTGCCTCCATCCCCACCGGCACTGCCTCCATCAGCTG
GTTTCTCAGTTTGCGCCGCCTCCATAAGGTTTGTTTTGTTTATTTTCTCAGCAATACTAACCCACTCACTTCTCTCTTCA
ACTATATGAAATGCTTGTTCATTGGGAAAATTGCTGTTGATTTTTTTATGAGTATTGATTAATTACTAGTACAGTGCGAA
TCCAGAAACGGAAAAAAAATGGAGTTTGAAAGGATGAAACTTCATATATGCTTGATGTTAACTATTTATACTTGATGTCT
GTTAACTATTCATACTTGTATCATACTACAGCCTGCAATTACCAGGACTCATTGAGAAAAAGTCTAGTTGAAGCCAGAAC
TTTGCTGGTCTTATTATTGTATTAGATACAAATCCATGCACCTTAGCTGGAAGTGTGACTTTTGTTAGTTTTAACATTGT
GAACTTTGACATTTACTTAATTGACCCGGTCGATATAGTAACTTCATTTGATCTTTGACATTTTTCTTTCTAGTTTCGGG
CATGAAAGAACAATTCATTTCATGCTATGATTGCAATATGCGGTCAGTTGATTTTTGGTATTTTGGTTGTTACTGCTTTC
TTGAAGTTACTGTTTTATGTTGTTCTAGTTTTCTCTAACCTACACTATCCTGAAAGTATCTGCATTACACAATTTTACGT
CAGGTAAAGGAATGTGTGTGTAGAAGGGTAGATAGAAGATATCTATTCATGGTTTAAGATAAAGGTCTACTTTGTTTATT
TGTTTCTATTTACTTTATGATCAACGCATTGTTTCTCTTTATTTTCTTTTGGTCTTAGTTCATGGGTTATCTAGAAGTTT
TAAGAGGACAGTTTAGTAGGAATATTGATCTTAGGTTACTGTGGTTATTTGGATTTGATAATACACATTTTTTGTTGTTG
CATAGCCTCTTCATAGTTGTAGAGCTAATATATTGTTTGATGATGCAAATCCGACCAACTTCAACATTGGAATTCATAAA
AGCACACTAAATTGGATCATACTATGAATGCAAGTCCAACTTTAGCATATATTGACCTTTTAATTTGTGAAGTAGACAAG
ATTGTGTTATGGAGTCTCTTGGTTATTGGGGATTTTTAGTGCATACCTACATGTAGTCTCTTGTTTTGTTGTGTTATGCC
CACAAGTTTGCTCCAGGGTTACTGGCAGCAATGGTTTGTTGCTAGTCTCTGTTCATGTTTTTGCATATATAAAGTTTCAT
CCTTTTTCCAAAGCAATGATATGCCTGCTTGTGAGGTATATCACCAAAGTGGGTATGAATTTCAATAAGCTGATTAACAT
TTGTTTCTTTTAGTGCTAGGCAACTGAGGAAGCTCAACGTCTAAAAAAGTTGATACAAGACTATAATGCTTCTTTCATCA
AAGTAGGAGATAAGGTTTGGTGCTTCTAAATTTCTAAAGTTCAAGTACAATTATTTTCTATAAGTGTTTGTGCCCATCTA
TTATTGATACTTAGCTTTAATTTTGTGATAACTTGTTTGTGTCCATCGAGTGTTTGTTTTGCATAAGTACCAACACTAGT
TGATCTTATTGATGACAAAATTGATTTTCTTGCAAGATCGATTTGTGTCCATCTAGTGTTGATATTAAACTTTAATTTAG
GAATAATGTGTTTGTTAAGCATAAGTACCAACACTAGTTGATCCTATTGATGACAAAATTGATTTTCTTGCAAGATCGAT
TTGTGTCCATCTAGTGTTGACACTTAGCTTTAAATTTAGAAATAATATATTTGTTAAGCATAAATACCAACACTAGTTGA
TCCTATTGATGACAAAATTGATTTTCTTGCAAGATCGATTTGTGTCCATCTAGTGTTGACACTTAATTTTAAATTTAGAA
ATAATATATTTGTTAAGCATAAGTACCAACATGGGTTGATCCTATTGATGAAAAAATTGATTTTCTTGCAAGATCGATTT
GTGTCCATCTAGTGTTGACACATAGCTTTAAATTTAGAACTAATATATTTGTTGATGGATTTAGTTGTTGGAATTAAGTC
AATACTAAACTAGTTAAAGTTAAAAAGTTATTAAGTTGTTTAAATAAGTTAAAATAAATAATGTGGTTTAGTTGGTTGAT
TTAGTTGTTGGAATTAATTCAATACTAAACTAGTTAAAGTTAAAAATTTATTAAGTTGTTTAAATAAGTTCTCAGGAATA
TCGTAGTACTCTATATCTTGAGAGTCGGGACAAATCATTTACACAAGAAGAAAACGAGAATCTTTGGAAACAGAGTGCAG
GTGAACCAATTAGAGGTTCAGTCTACGACTATTCAGAAAAGACGTATCAGAAGAAGAAGACTTGGTTTAGTGGTTCATCA
TCCTCAAGCTTCGATGGCGGGGATAGAGAGACAATATCTGCAATGGAGGGTAAGATAGCTTTTCTCAATGTCGAGCTTGC
TGCTGTAGACGACCTAGAGAAGAAGAGAGAAGAAAGAGAGAGGAAGAGAGAGGAGGAGATTGCGGCAACAAAGGAGACAA
AGAACAAGAGGTATGCAACGCTTCAGGCCCAACTAACTTTTCTTTTTGAATCAGGAAAAATTCTTTCTCCATGTCTGGAG
AGTGAGGGTGAAGAGAATGATAAGTCTCATAAGGAGAGTGAGGGTGATGAGGAGTAGTTGTATCTATTTGACATTTTAGA
CTTCTATATTTTTGGAATTGTTTGATCATATTTTAGTTTATTTTGAAATAGTTTAATGTATATGTTGAAAATATTGTGTT
GTTTTGGTTGGATGAAGTTTATTTTGAAATAGCTTATTCGGAATTCTTTGGGTTGTTTTGGTATATGCAGGTGGGAAACT
AAAATTGCAGCAATTTGCTGCCAGTTTTGTAGCAGAAAACCGACCTCCGAAGGTCAGAATGTCAAAAATAAAAATTAAAA
ATGCCAACCTCTGGAGGTCAGAATCTCAAAAGTAAAAAATAATAATAACGACCTCCGTAGGTCAGAATCTCAAAAATAAG
AAATAAAATACCAACCTCCAGAAGTCAGAATTTCAAAAATAAGAAATAAAAATACCGACCTCCAGAGGTAAGAATATAAA
AAAAATAAAAATACCGACCTTCAGAGGTCAGAATCTCAAAAATAGAAAATAAGGGTACCGATCTCCGGAGGTCAGAGTCT
CAAAAATAGAAAATAAGGAAACCGACCTCCGGAGGTCAGAATCTCAAAAATAAAAAATAAGAATACCGACCTCCGGAGGT
CAGAATCTCAAAAATAAAAATTAAAAATACCGACCTCCAGAGGTCGAAATTTAAAAATTAAGAAAAAATAAAATAAAAAT
ATACCGACATTCGTCCAAAATATGAGAAATAAATATTCTGACCTCAGGAAGACGGAAATAAAAAAACAAATATATAAAAG
TGACATGAGGAAGTCGAAAAATAAAATAATGAATATTCCGACTTAAAATTAAAACTGACCTCCAGAGGTCAGTAAATACC
GACCTCCAGAGGTCAGAATTGAATAGCGACCAAGCTTTTTCCGACCTAAGCTGGGAAGTCGCTTTTCAGTCGGTATTTCA
GGGAATACCGACCTCCGGAGGTCGGTATTCACTGTTTTTTTAGTAGTGCCAGTTTAACAAGGATGTCTCAAATAGTGCTA
CACAAGACTCAATTATGAATATACACAACAAGACTCAATTATGAATGTACACAACAAGACTCAATTTACTTATGTAAGGA
TCAATTGTGAACTCAAAGATTCAAGTTGTGACACACCATTACCAAAGATTCTCAAGCTCACAATACTTGCTTCAAATGCA
AGTTCAAGTTCAACAAAAGCCTTTGAATGCCCTCACACAAATGATGATTCCATTTTCACACGCTAAGGTATAATCAATTT
AAATTTCAGGAACAAGATACAACGCTCACACTCACAAAGATGAACACAATGCATGCTTTCACCCATAGGTTTGCCTGTAT
TTTCCAATTAACATTTGTTTCGACTTTCTCAAGATCACAAAGGTCTTAACAAGGCCTGTAACGGGGCTAAGTGTAAAGGT
ATGATCATTTAGGCTCAATGACTTTTATTCTCATGAAATGTGGTGCTCTCAACACTTCCTTTCTTTTTCCTTCATCATTT
TCATTAGTGCATCATAGGCCATCCTATTATTCGTTTCCCATGGATTGTTCAGAACCCTATTTCTTTGGTACTTTATTCCA
CAACTTTCTCTTCTTTTTTTTTTTTTAATATGGAAGGGTTCCATTTTTCTTAACACCATGGGTTAAAAGAGACTTTCCTT
GCACTTCTTGACTTTCCCTTTTCTTTTTCACCACACCCCTAACTTATGCTTTTGGCCTAAGTTGGCTATTCAATTAACCA
CAATTTAAGAGGATTATAGGTAATGGATTAAGAAAGGTCTAGTTTTCATCAAGTTTCTTCCAAAGAAAGGTAAGGCTTAA
AGGGTGTTAAAGAGAGGTTCACACATGCTCACAAGGTAGGCCACAAAAGAGGTATATGTAAAATTGGTTCAGACTCTTCG
AAGTTGCCTAAGATCATATGAAGAGAAAATCTTACTTAGTCAACCAAACCAACAGGGCAAATTCTAGGTATTGTCATGCA
TGGTTCAAGGTAAGCTTATCACACAAGTCATAGACACTTAAATCAAACAAGACTCCACACTTTTGCTAGTGTACAACGGT
CATCACAAGAGAATCGATTTGATAAATGGCAAATCACAACGAGATGCAAAGAGTTCATATATTGTCTATGCAACTTCATT
TGGCCTCATCGTAGCCATACATTCATGTTCGTTCGATTGTAAGCACTATTCAAGTCATCGGTATTGATCAAAACCGAGAC
TCAAATTTGCCAGGGAACAGCCACATTCACAAGTATATAAACGGTGGCGAAAATGTGCGAAAAATTCAAAAAATTTTGGA
AGGGTCAACGTCATTTTGCAATTTAAATTGAAAGGATCCACAAGCTCAAACATCCACAGAAAAGCAGTATTAACACAATT
TTAAATAGAACAGCCCAAATATAACCATAAAACACGAACAAAAGTAGCACACAAAAGGTGTGGGCCTCACCCTACCACAA
ACAAAAACATTTGTCCTCAAATGCAAATAACAAAATATCCAGAATGTAAATTAAAGAAAGACAGAGACGGAGGTAAAGAG
GACATCCTGTCTAAGCAATCGCTCCATCTGACTGGGCATCAGTGCCCGGAGTGTTGTCATTCTGGTTCTGGTTCTCTTTT
TCTTTTCGCTCTGCTTTAGGTTCTGCAACGATATTTGCCTCGATCATATTGTACAACTCGTGAGCTGCCACAAAGGAGTG
TATCACATTGCTGAACCCTCGAGCCCACGAAGGGACATTAGGGTCAATTGGCATCCTCCTCCTCGAACTGGCTGTCATGT
TCTCGCTCCTTGTAGATCTTTTAAACTCTTGTGCTCTTATGTGTCTCGGTGGCATGTTTCTTCCTGCAACTTTTGGTCTA
GCCATGTCTTTTGTGCTGATCAAATGCATATTGAGATGCTAGGAAGCACTTTAATCCGACTCCAAGAAAATATCAATCAA
CTAAAATACTTCGAGAAATAGTGATAATATAAAACAAGAGTGCAAGTGTGAGTTTGGGAAGGTGAAAAAGTGAGGGGCAA
AAATGAAGTTGAAATTTTTTAAAACTTTGGGTAAAAGACCATCCAGGTTTTGTCCATTCAGCGATATTATTTCTGATCGC
CGAACCTCTTAGCGATTCGCAGAGTGAGCACTTGACTCGCCCAGTTTTGCAGGATCCACTTAGAAGTCGTCTTTAGTCCA
ACGGCAGTCTAAGTCAGGGTCGCCGACTTCTTCAGCGATGCACTGACTGGACCTTTGGCTCGCCAATTTGCACTTTTCAC
TCACTTTCCATACTTCGACCTACATAAACAACACACCATTATTTCTTAAAGAAAAAATGAAGCGGTAAAACCTTGGGTTG
CCTCACAAGAAGCTCCAACGTCATCGCACGACGCAACTCCTCACTCAAGTTCCATTAGTGAGGTTTGCCTCATTTTCATG
AGGCCACCCCTCTTTTGGCTCTGGGTAGAGAGAGATTGCACTTTGTCCATTTGGGATCTTTGTCATCATTCACACTCATT
CTTCCTGTTTCAACACACAAACAAGAAAAGCAAAACTAAAAATTAAGTTAGTAAACTACGACTAACAAAAGCAAAATTCT
ACTCTACTAATAATTCTCAAGTAACACCACTCCCCGACAGAGGCGCCATTTTGATGTTTGCGTAATCAAGACACAACTTC
CGATGAAAGTGTCTACGATCGTACAATAGTTTAGTAACCCAACCAAGGGTTGGGATCGTTCCCAAGGGAGTGGTTTTGAG
AATTGATAGAAAAATAAAATTTAGTTCTAACTAGTCGTAGCTAAAGATATTAACAATTAAACACATTGTAAATTCAAGGA
GGACACAAGAGTGTCAATTAATAATGGGGGGTTTTGTCACAAGTAAGTAAAAATAGCAAAATAAACAATGGTTTCTAAGT
ATTGAGAGGGGATCCTTGTGATGTGACGGGAATACGGGTTAAGATAGATTATTGGGTACATGCTTTCGATAGAAGATTCA
TAGAGTAATTGTGACTAGGCTAAACTTTAAGGGGGATAAGATCTCTCTCGAGCAACTTACCCCGTTTCAAATGCGTTCCT
CTCGGACACTCACTTGCCGCATGAATACCAGCCTAAGCCTTAACCTACTCACTCTCTCGAGCTGAGTGTGTGGGAATGAG
ACTTAGGATTCACTCTCTCGAGCTGAACCTCATGTCGACCCACTCCCACCGGCCATCAATTTAGTAGTTTTAGTTTTACG
ACCTCTCTCTCGAGTAAGCCGAAAACACATAAATAAACTTGTATTTGCAACTACAAATTCATTAAATTCATCCATAACTA
CTAAACGAAATCATAATTAAACTACGATTAAACTATCAGCAAGCAAGACTCAACAATTATCTTAACCCATATTCGCTAAA
TCACACCCCAAGAATTGGGGTTTTTAGCCACACATGTATAAGAGATAGAAATTTATACAAAATTGATTTCGCATTCAACT
GGGTATGAAGATTTAATCTTGATACAAGCCAAAATTTAAGAATCCAAGAGACCCAAATCCAAATCTTGAAGATGAAACCC
TTTGGATCTTCAAGTCTTCAAAACCCTCTCAAACTTAGAGCAAAAATATAAAAAGTACTATTCTATATGAAAATTATAAT
AATTGTTCGACACTTAAAACTACAACTCTAACTAGTATTTATAGTTTTCATAGATTTGTGCTGCAGCGAATCATTCAGCG
TTGTTAGTCGGAATCGTCGATGTAGCGACCCTAAAAATAGATAGGTGAAACTAGAGCCTAACGTATGAATTTTTAAAGTT
TAAGCATAAATTGGAGTTATGAAATTTTTCCAAAATAAAAATTGGACTTTGCCTTAGTTTTATTTGGTAGGTCCATGTAG
GCAAGGGGCGTTTTCGTAAATATTAATTTTAGTTAAATTAAGAAGTGGGTATATTTATTTTATTTCTAATAACTATATAT
GGTATTAAAACTTTTAAAAAGGTATTGTTTTAATTCATTCTTCAAAAAAATAAAAAGGATTCTCTCTAGAACACCATTGA
AGGCAAAGGTCAAGTTGGAGCTAGGGTTGAAGATTTTGAGTGCTTGATTCTTCAATTTTTCATGGGTTTTCAACTTAGAG
GTATGGTGACCCTTGATCCTTGATCAATCTTTCTTTCAAGGAGTCCAATCAAAAGGGTTTCAAAGAACAAAAATCTCAAA
TTCTAATCTAAGCATGGGTTCATTGGCAAAACATTTTCTAAGCCATTATATTGATGAATTAATGTTTGATTAATGTTTTT
AAGATGATTTCATATGGAATTCCTTGAAGAACCCATGATTTCCCTAAACTCCTAAATTTGCTTATGAAGTGGGTCTTTTT
CTATAAAATTCAAAGTTGATGGAATTAGGTGTAAAGTGAATTGTATTGATATCTTTTGGGTTGTTTAATGTTTATTCATG
ATTAATTGTTAATAAGGGTGGTAAGCCTTATGGGTGAAATATTGGTGATTGTTTGGATTTTGGTGATTTTGGCTATGGCT
TTGGATTATGGTAAGAAAGCTTGAACTCTCTTTATTGAATTGATTGTTGTTGGTAGGTTGAATCCACCTTTGGTGGAAGT
GTTATATCTTGTTCTTGTGTGGTATTATTGTGAATTGTAGCCATGAAGGCATTGGGAAGTTGTTGCATAATGTTGGAATA
TTGTATTATTGTGAATTGAGGCCATGAAGGGCATTATATGAGTGTTATTGTATTGTTATATTATTATATATAAATGAGGC
TATATGTAAAGTCCTATATGAAGCTATATGTAAAGTTTGTGTGAAGCTATAATGTGAAGATGTTCTAATGGTATTAATGT
GATATTGTATAAAGTGTTAGTATGCTAATGAGAAAGCATGTTTCTCTTGAAATGATGATATGTGGTGATGATGGACTATG
ATGAGTCTTTGTAAGATGATGTTGTAGCTCATATGCTAGACTTGAGTATCTTGTCTTGTGTCATGAAAGCTTGATTTTAT
ATATGAATGTTTGGTTGGGCTATGACTTAGTAATGGAGCTCTTCCTATAAATGATAAAAGAGGAATTCTAGGCCAAGACT
TGAATTGGTAGACTTAAGCATATTGCCTTTTCATGAGTCTAGTTTTCCTAAGTGAATGTATAACCTTGAAGGATGGGCCT
TAGGGCGATGTTCCCTTCTTGAGTGAAATGATAGACTTAGAGATGGATGGAGCCGGAACGGATTGAAAATCCTTATCTAA
GAAAGTCAATGAGCTATCCTTATGAACCTTGATTGACTATGACTAAGAAATGGGGCCTTTCTTGGGAAGAGGTACTATGA
GTTGGTTGAACTAGAAAAGGAACCCTCTCTAGTACATATGTGAATGAAATACTCTATGGGAAATAAGGCTAGCACCGAGT
GGATGTGGTTAGGAAGGTGGCCTAGTTGAGTAAGAGATTAGGCACAATGAACTTCCTTGGACATCCCCTAAACCATGTGC
CTACATGGGTTGCTTACTAGTTCTACCTTTGGCAAGTAGAACAACCTCCATGGAGTAGGATAGACTCCGGATTCCATACC
TAGCTAGTATGGTCTATGTCGGTTATGCCTATTCCCATCATGTGGGATGTGCACTCTAGTTATTGGATAGGTTCTACAAA
GTGTAGGTGGTAGTATGAGATGCTATCTACACATTGCACGAGTAGGCCTAGAAGATGCTAAAGTGAGTTCCCTAAGTCTA
AATGACTATTAAGTGGAAGTCCCCTAAATGCTTAAATGTCTCCTAAAGTGGTTCATTAAAGAATTTTGACTTAGCATGTT
ATATTGAAATGGTACATTCCTTATCTATGGTAACCCTTAGGAACACTTAGGTGTATATAAAGAGATTGTATGGGCGGTCA
CTTCATGTTTCACTTAAGTGTGGCTTTGGGTAACTTGAGATAGAGGTCATGAAATGATGAAAAGGCTTACTTGTCGATTA
TGTTCATGTATTGTACATTGGTACTAGTTGAGTATGTTTATTATGTGGGTATTGTCTTCTATGTGGATGATGACGTGAAA
TGTGTCTCTTATAATTGTGATATGAAGGTTTTATCAAAAATGACATGAAAGCATATATTTCAAATAAATGTCTTTTTTTA
GCATGTTTTTGCATGTTCATCATACTTAGTACTTAATTGTGCTAATTACATATTTTCTCTATTTTCTACAAGTGTAGGTT
CCGGCAAGTGAGCGGGTTTTGTAGTAAACTTGGGATTTGAAGTTCTTCCTAGATTTTGTGGTATGTCCTCATATGTCGAG
GGCAAGACTTTTCTATTCTAGTTTTATGATAAGGTTCTTGTAATAGACTTAATAGACTTCTTTTGATTGTAAAGGGCGTG
TCCCTAGTATGTTTTCACGTTTATGTCTAAGATGGCTAAGAGACTTAGTATTCCGCTTATGTACTTTTGAATGATGTTTT
TAAAAGTGACCTTTGAGTCTTATGGGATTTTATTTAAAGAGTTTTTTTTAATTCCGCACTATTTTACATATCTAATGTGA
TGAATGCTAAGGGCTTGTATGAGACCTCCGAGAGGTTGAATACGCATGTTACGACTTGGGGATGCTCTCGGGTCGTGACA
GTCGATTAACTCAGTGATTCACCTTCTGGTGTAGTTCACTGACGATTTGCACTTGCCTTCAGCATCGTCGTGCTCTTAGT
CATTGGGCGACATGGTACTGCTTCGTGGAACTTCTCGGCGATGCGCCGACTGCTCCCTTTTTCTACCGAAATGATCCTGT
CCTTTAGGGCTCAGCACACTGGAAAAAAAGTGAAGTAAGACCCTTCGACAACTCGCCAAGTAGACTCAGTGATCCTCATG
CCTTCATTTCATTGTTTTTTTCAGCATTTGTGTTCCTTTTTGTGACGTAGTGTCCATGCTTTCCTTCAAACTTCAAATAC
CTGAAACTTAAGGGTTTTTATCAGATATTGAGATAAAATAAGCATTTGAGGACACAATTTCTATTAAAATATAGCCCTAA
ATGAGTCTAATTTGTGGACTCATCAATGGGTCATCATTTTTGCCATGTTTTGGTCTCTCTCTCGATCCTTCTTGATATGC
TCTTTTGTAGCGATGCTTTGTTATTCTATAGTGACCCTTTCGGAAGGATACTACCATTTAAAGAAGAAATCTAATTTAAT
ACTTGCAACATTTTAAAGAGTTTAACGAAGAGCGTATTCATTATAGTCTAGTAGAGGAATTAGGTTCATAAAAAAGAGTT
AAGGAAGTGAAGCATGCCCATTTAAACATTAATTTGATGTCGAATTGATATTGAGTAGAATTTTAACTATTGGCGGAAGA
ACCCTTCCAAAATAATCTAAGCAAATAACTTACGAGATTTTCATGCATATATTATCCTCACGCTTAAAAATGATATAAAA
AGAATATGACCAACTTCCGAGTACAAAAATTAGCCAATTTATGCTTCACACAAACATTCAAACAAATAGTAAATTTAGTA
TATTACAAGACTTGGGTTTACACACCCAAAAAGAACAAAACATATAGCCATACTTATATTACAACTCATGGTGACATGAT
CAAATTAGCCTTCAAAATTTCATGTAAATGTACAACACATAGATCTTGTACAAGTCCCAAGGTTTATACAAAATATAGAT
GCCTATATGCAAATGTGATCTTCTTTATCTCCAATGGCCAGGTTCATGTATCCTCTCGAACATACCATACGATAGAAACA
ACTATTGCTAAGCATATAGCTGAGTGGTGTAAAAACTATATGTTTGGAGCCCTCAAATTCACCGAGCTACGTTTCTCAAG
TCATGGGCAGCAATTGAAACATAATAAATAAATAAAGTAATCAATATATAAAGAGTGTCAATTTCAATATTTAAAGATCG
AAATGTCAAGGCCGCTCATAGCATAATTTTAAAAGAGATTCAATAACAAGGCTCGCCCAATATATACATCATGTCGTCAC
ACAAAGCATAAAAAGGTATCAAGAAGGACCGACGCCATGAATCAAGAAGGGTCAAAGCCCAATAATCAAGAGAGCCAAGA
ACCATATTAAAAATGGCTTTCTAGTTCGTACTTAAAATGGAAAACTTCCATATTTAAAGACAAACTAAAAATCCAGAGTC
AAGATGACAAATGATCCGAATCAAGAGGCATGCCAATAGTGACAAACTCACTGCAACAAGAAGGACAAGGTCCCAACAAG
AGTGCCAGGTGATCAAACAATCCATACAAGTGGGCCGAGTTACATAAGTTTCTTTAATATCTTAAAGGTTACAAACACGA
CAATGCAAAGTGACAAGAGGTAACCAAGGTACCAAGATAAACTTTCAGATATACCACCAGGTAAAAAGAGTGCAAGTACA
AGTTTATACATTAACCTCAGTGCTTTAGCATAGAAATAGTCCAACACAACTTCAAGAGTTCAAACAGTAGACCAACCAAC
ATATCAAGGTCCTCAACTTGTTCACGAGTATATACAACCAAAAGGTAGGATGTGTCTCGACTTCCAGCTAAAAGGACCAG
GGTTTTATTGTGATTTTGTGAGGAATATAGTTAGAG
>mtp_1690.scaffold_2
GGACTCAAAGTCCTTTAATTTGATAGGTTATAGACCACATTATTTATTTTATGCTAAGAGATATGATCTCTTGAAGTTGA
CCCAAAAATTAAAATTGATGAGGGACTTGTACGAACCACTAAACAGATCGTACAAGTCACCACATGACGTCTACGGTCCC
ATCTAGATGACTATCACCTTAGCCATCTTGGATTGTCGTCCACCATGCCCTAAGCTGGATGTGGACCCCTAAATAGATCG
TTGAGGGTGTCGTGAATGGTCCATGGATCTATTTTTGTTTGTAGACTTTCCCTTTAACCCTCTTTAGCCCTTTTCAAAGT
CAGAGTTGTTACAAAGACAATTCACATTTTAAAAGTAGAGTTGTGATGTGTTATAGAATTATTCGGGTGTGAGCATAAAA
ATTTTTGGGGTGTTACAAGTAGACATCACCTTTGATGCCTATTCTTTTCAATTTGCACAGTCATTTTCCGCACTTGTCTA
AGCCCACCGAAATCGACTCGATGAATCACCAAATTCAAATCGGCTCTACCTTTGATGCCTGATTCCTGAAATTTTTGCCA
CTATCTAATTAGGCGATCTCACCGAAGCTCACCGATACATTTTGGCGATCCACCTTCCCGTTAGGCGAGCCATATGATAG
TTTTTGCAACTATGATTCTTAGTGAGTTTGATTTAAAATAGCTTTCAAAATTTCTATTTTTAAATGTGTGCTTTTCATAT
TATGAAATGAATAAAAGGCAAGCATGTGGTAACATCATATACAGAGTCGACAGAGACTCCCATCCTTCTCTTCCTCTGAA
GAAGCAAAAGGGTATAACTATTACTAAGCCTTCAAAGTCCCCTCCTACCCATCAAACCAATCCTTGCGCTCCTACTAGTA
GGGTTAAGAGACCCTAAAAACATATGAATCAAGTAAACATTCGTTCTAACTTAGCATTGCCTCCACAAGATCCAAATCCT
GCATTATGTGTTCTTATAGCTCCAAGAGCCTTATATAGGCTCAAGGCAGAAGTAGAACAAATTATTTTCGAAGAGCTTAG
GCTCTTGATTTATGGAATTATGAGTGACTACTCGACCATTTGGGAAACCATCAACTACCATAAGTTTCAGCAATTTACAA
AGCTTAGACAACCTTATGTACCAAAATAGGTCTGGGAATTCTATGACGCCTATGATAAGGCTTTTCCCAAGAAGAGAAAG
GGAACTATTTGGAAGCCTGTGGATGATGTGGAAGTGACGGGTAAGATGGTTCAGTGTTATGTGGGTGAAATTAATGTAGT
GCTACGCACCCCTTCTACTCAAGTGGACACCTACCATATTTTGATGCATCAAGTCTTAATGCACTGAATGTGTGGCTAGC
CCAATTAATATCTCATGATCCCTCTCCCCCTTGGTTGGCTGAAGGTGCGAAGATAGAGAATAAGGATCTAAACATTGTAT
CCCGGTACTGGTTCAGGTTTATCACCAACAACATCATGCCATCCCAAAATGAGTCAATACTCTGGCATCCAAAGGCAGTG
CTAGTGGGCACTATCATTGAAAAGGAAATCGATGTCATCATTATGGAGGAAATTTTGCTATGGTCTAGGTAAGAGAATAC
CTCCCTCCCTTTCACGGTGCTTATTACTCAGTTATGTGAGGGAGCAGAGGTTTCCTTTAAGGGAAAGACAGATATGAGGA
TCACACCGTCTGCTTCTAGTGACATTTATAGGATTGAGGCTGAGTATTTGTGAGATGATGTGGCTCAAAGTAAGACTTCA
CCACCAGGCATGATGCTCATGGTTGATCCCACCACACTAGCAGTTAAGGCTAGCATACCTGCTCCTTTTGTGATCAGGCA
AGTATATCATCCTCTTCTACTGCTCCTTCAGTCTCCACTGTTTCTACTTCTGTTGTTGTATTTATTGATGCTACTGCTAT
TAGACCTATCCTAACTCCTTTCACCCGTGCCCCTTGACCCAGAGACAATGGTTTATCATATAGGAATCCTTTCTCAATAA
ATGTATGTTAGAGCAACATGGGTTGAGCTAAACATGCCCGAGGATATGTATCAGGCTATTGAGAAAGCCTAGGCTCCATT
GAGAGACATGGTGAGTAAGTGTGACGGGCTGACAGAGGGCTATAATATGAGGTTGGATAACCTCACTGCCAAATTAAAAG
CCCATGAGAAGGCCTAGAGTAGCTCTTGTGCACTTAAAACCATAAGGGACGAGCTTGCGACCTTTCGAGTTAAGGTCACT
TAGTTGTAGTCTATTGATATATCTATACTATGGGGTGAGGTTCCCATACCGAATGCACCAACCTTCATGCCTCTAAAGAT
GCCCATTAGTGAGACCTTTCCTACTGTGCAACCTGCGATAGATGCTATTATTGAGGTTATTGATGATGAGGATGATGAGC
GGGTCAAAGATGAGTTGGCCGAGAAGACGGACTAGGAGGAGTTGATGAGCGAGGAGCATGGCATTGCAGAGACTTTGACT
GAGATGTAAGATACGGGGGAAGTCATTCTTCAGTTGGCCCTTGAGAGATCCCTTCGGGAGACTTCAACGGTTGGTTCGAG
TGGAGTCTGAGAGACTCCACCATTACTTTGAGTGTTGAGATGGGCACTAATGCCCCAATTGAGCCTTCCTTGTTGCCTTT
TGTGATCCCATTTATAGGCATTGATTCCTCACTTGAGGCTTTACCACCCGAGACTCTAAACGAGAGTGCTCCACATGCCT
AGCTTATTAGGGTGACCCTTTCATCTCAGCCTCCCGTACTTCCATTATTATCACATTGAGGACATTGTTTTTATTTTTGG
TGAGGTGAGGGCCTTCGAGCAAATATTCCCATTTTGATTGTATTTTGTTATTTTGAGTTTTAGATGATTGTATTCCTTTA
CTTTTGTTTATATTTTAGTGCTTCTTTTGGTTGAGTGCGTCTCTGGTATCTATTTCGTTCTCTCTTGATTTCGCAACCCC
CCATGAATCATGAAATTCTTGAAGTTTTCATTGATAATTATTTGAGGATCGATTGTTTTCCATATTGATGTCTTGAACAG
TACTCATGATAAGCATGATGGAGAGTGTTGGTGTTGAGAGAATGAAATCGATGTGGCTGCACTTTTGGGAATTCTCTTTG
AATATCTTATTTATTAGCTGCAGTTTGATGTGAGACTTGCAATGAAAATTGTACGTATGCTTTCAATCTTTTTTGGATGT
GCTAAATGAGTGTAGTTTGAAGTGCCACGTGTGGTGAGATCTTACTTGAAAGCATGTGTGTGGAGTCCTCGAATTTGCCT
TGTTAGTCCAATGATTTTAAATCTTGATGAATGTGAGGCGTGATCTTGGGAAAAAATTCAAAGAGGGAACCCAAATGCCC
ATAATAATTTGTGACTACCTTGTGAGGGTGGACACCCATTTTGGCACCATTTGAGCCTCCCATTTGTTTGCTTACCAAAA
GAAAGCCTCTTGAACTAAATTGTCCCTACTTTCTCACATAAAATCTTTTTTGAAGCATTGTTATGTTTGAATAGCCAACT
TAGGACAAAAACCTAAGTTTTGAGTGTATAAAGGAAGGAGGAGTGAAATCTAAGTGAAGGGCAAAATAATAAGAAATGAG
ACTCAACTTTGAAATTTGTTACAAAGAGAAGGGCCTCCTCCTTATAAAAAAAAAAAGAAGACAAGAGATTCATTATGATG
AAAATGCTTTCGAAAAATGAAAATGAAAAAGAGAAGTGAGTGAAATAAAGGGGAGTCCAAATAACTTGATTGAAAAGTCA
AAGTTTGAGTCCTCAAATGAAAAATAATGAAAAGAAATTGAGAAGAGGTGAAGATGATTGCAACAATTCTTTGAAAAGGT
AAATTCACCAAGCCAAATTGACCATACCTTAAACCCTATCTCCATTACAAGCTAAAAAGACCATTGAGATCTTGCATGAA
CTAGATTATGTAATGATTGGAAAATATGGGCAAACCTATGGGACAAATTTTGCATGTGTTTCTCTTTTGAGAGAGTGAGA
GTTCCATTTATTCATTATATCTTTGTTGATTTACTTTTTGAGAGCATGGAATCGTTCTTGATGCGAGGGGACTTGAATGC
CTTTATTAAAACATGTTCTTGCATTAGACAAGAAGCTAAAGTAAGTTTGAACTTAGGTTGAGAGGGGCTAGTCATCATTT
GAAGCTTTTTGATCATGATTGAGTGTAGCATGTTATTGAGAGTAGTCTTGTTCTGGCACTTGCATGTTAGCTCTCATTGA
GTACTGTTGTAGACACCCTTATTAATCTAATTGTGTTCTTGATTTACTCAAGGACAATCAAAAGTCTAAGTTGGGGGTTG
TGGATGAGTGGTAGATTTGCACTCATTTGAGGTCCATTTAGCTCAATAATTAGTGTCCTTAATGCCTAATTTTGTCCTAT
TCTGATAAAATGTTGATGATTTACAATTACGAAGACAAATGGACAAGACAATGATTTATGTTTGAATGAATGACCAAAAA
TGCAAAAAGAAGTGCAAACTATATATTGTTGATTGCCAATCGAGAAAGGAGGATCACCAAGTTAGCATGACCTCGTCCAA
AATGACAGTTCATAGCACTTGTGTCTATCGAATCGGGTCTATAAACTCCATAGGAGAAGGCGATTCGCTAAATGAGAAAG
GCAGCCTTAGTGATCATCCAAAAAATGATAGTTTAAAAAGAAAGATTAAATGCTCGAAAGGAGAACCAAGATGGAACTCG
AAGATTCATTGAATATGAAAGGCTAACTCAAACAAGTTCGCTGACAAAGGTTCAAACACATGAAGTCTAGAGCATGAAAT
GGCGAGCTGAAGAGCGAGAGCCAATTCACCGAACGAGCTCGACAAATATCGCCGAATGAGAAGTGCACGTAGTTTGCACC
CAATTTTGGGAAAATATAAATAGCCCAAAAGAGAGAAAAAAATTAAGATTTTTTGGGAGCTAAAAATAGTTCTGAAATAG
AGAAAACACTTGACCTTTGTATAGAACACTTTCTAGCTTCTGGGGTTTTACAACTTTTCTTTTGAATTTGATAAATTGAA
GTTGAATCAAAAGTGGGTTTACTTGTAATTGCTTAATATTAATGTTACCCATGGATGATTTCTTGAAAGGTATATTTTCT
TTGCTTTTTGTGATAGGTGGCAAAAACCCTAAGATCTAGGGGGTCCAATTTTGGGGTTGGGTGTTGATTTAATGTAGTGG
GTAATGTTCTATGCTCTGTGCGGCTGTTCATGCATGAATTTGGACTAATTAGCATAGGGTTAATCTATAGGTGAAGGTTT
CAAACTTAATTCCTACTTCCGATCTCCTGTCGATGCACGAAAGAGATGAATTGGAGTGGGTAATTAGTTCAATACTAGCA
ATTTGGGTTTGGTGTCTGTAACTTGCTTGAAAGTAGAGGTTATGGATCGAATCTATTTTCTCTATTTCCTCATCAATAGA
GAGAATAGAGTAAGGTATTGAGTTGTTTAGTTTGGCATTTAGATGAGACCGAAAGAAGATTTTATGCATAGATGTTTTGA
GATCGAAGATGATTAGCGTCATTGAAGATGACTTAGCCTATTCAAGAACGCTCATCACTATAGAGAAGCACAATTAACCC
TATTTGACAATTATTTTCAATTGCCACACCCTTAAATTGTTTGTTAACTCTTGAATTCTATTAAATTTTAGCTTACTTGT
GACAATTGATACGAAGGTTTTTATTAAATTGGTGGAATCATCCACCCACTTGTTCTTACTATTATAAATGAGAGACTTTA
AAATCCAATTATTTTTATAGTATTTCTCTATGATATACCATTCTCTGTGAGATTCGACCCCAACTCTTCGTTAGGTTTTT
ATTGACTATGACCATTGTCCCTTTTAATTGGTTTTAAGAAGGACATTTGAGCGTTATTAGTACCCAAAGTCCATACAATC
ATACCCAAACACCATGATAGTAAAATAAATGGTTATCCTATTATATTTGCATTTTGGGGGTATTATGACATGCTATATTC
TCGTATTCCTAGTTTTGGTTTCGTTTCTGAAGTTGGTATGATAAATTGTATTCTTCAATATTTGTAGGTTCATAGAGATA
AGCTGTAACATTTCGCCTTAGAAAGAGTTAAATTTAGAACGAACTAATTTGGAAAGAGCTAAATTTAGAAAGAACTAATT
TGGAAAGAGTTAATTTGAGATTTGTTCAAGTTAAGCTTAAGTTGTGAATTTTGGGTCAACTTCAAACGACCATAACTTTC
AGTACATGATGAGTTAGGTGGCCCATAACATATCAAATGAAATTTCTTGGAATCCTCTTTCCAACGCCAACAAGTTTGCT
AAAGTTCAAGTTCGGATGATGAAGATATGCCCGTTTGAAGTCAGCCTGTCCAGTTAAAGAAATTTACCTGAATTAATGAG
GGGTATTTTGGTCCTTTCCTTACCCCATCAACTTTAAACGTTTGTAGTAATATCTTAGGGGTCTAAACTGATTTTGGTCA
GTTTTCTCAATCCTAAATACGCTTAGGGTTTTGAGAGGAGTTTAAGAGGAGAAAAGAGGAAAGGTTCAAGACGTTCATCA
AGATTCTTGAGAATTGTCGAGGAATTTCGCCAAAGGTTTGATCCCTAGATATATGTAAGATTCCATAGTGATGGGTTTGT
TCACCCATGCGCCAATCATGATTTACATTATCAAATTCATCAATAAAGACTGAGACATTAAAGTTCTTTATGAGTGTTCT
TGAAGTGTTTCTCTCCACTCTTAAATTTTTATGTTTGGTTGAGTTCTTGATGTGAGGATCTTGTTAACGAGTATTGTTCT
TGAGGGTTTTCAAGTAGATTTTTATGTAGTTAAGATGGGGAAACGAATCTAAGAGGATTTGGCAGAAACTATTTGATTCT
AGACGAATTAGGGTCAGAAAATGAGAAACAAAATTCGTTGGGTTTTCTAAGTATATGGAAAGTACGTATTCCTAAGAAAA
ATATTTATTTTTTTACATTTAAAATGAGAGGAAACATCGATTTCCAAATGAGTTCATGAAGAGTTTTTGAGTATAATCGC
TTTTAAGAGAACCTTTTAAGTAATAATCTCAAAGCGTGAGGCTGAGGAAATATTTTTAAAGATATGAGCTGAGTTATATT
ATTGGGAGTAGTATTGAGCAACGATATGGGGACGAGCTCATACAACTCAAAGTCCTCATAAACTATGTAGCCAACGTGGG
TAGAAAGGGTCATACTTTTTAGATGATTCCTTAATGCTTTTTAAGTATAGCTTAGTGAATCCACATTGTTGAGGATGTCT
TATACTTCGGCAAGGTGTAGGACAGTTCTGGAAGCGTGGGCAAAATGTTGTATCATGACATAGCTCATAGTGATGGTTTT
CGGTTAGAGAATCTCCAAATTTGAGTTATTTTGTATATTTACATACAAATAAGGTTATTATTGTATTTTTAAACACATTG
AGTTGTTATTTATTGTTTAAAATGCTTTATATAAACTTCATTTTTATGGTTGTTTTTATACTGTATTTAGTTGAGTATCC
ATGAGTTGAGGTTGATTTGAGTAGAGTTGTGAGCATGTTTCATTCTTTACAAGTGCAAGATTTTATGTTATGTTCAGTGT
TCCCCTTACATATTCGTACATTCAATGTACCGATGCCATTTGACCTGCATTTTTTCATGATGTAGATACATGAGATTAAG
GTCATTAATAGGCATTTCGTTAATACCACTTGCAGTCCCAGAGTTTTTTGGTGAGCCTCCTTGCTTCCGGAGGATCCCTT
ATTTATTTCTATTATTTCTGTTTTGTTAGGATGATCGGAGGTCTTGTCCCTATATCCCTCATAGTATTAGAGGGTTCATA
GATAGGCAGTAGCAGTTGAGCAGACTTTTCATTTTCAATGTTTAATATTTAAAGACTTGAGTTGTCTCTTTTGGCCAGTG
AATGTTTTACATAAAATATTTTGAGTAACTATTTTGAGACATTGAGTTAAAGCTTAATTTTAAAGTTCTTTTATACTTAA
GTAATTCTTCCACTGAGTATTGAGCCAGGCCAAGGGTTTGCTTGGGGCCAACAATCATTCTTGAGTGTCGGCCACGTCAA
GGGTGTAGGCTCAGGGAATGAAAAACTTGGTATCAGACCACAGAGTTCAAGAGCCCTAAGGTTTCTATGAAGCAATGTCT
ATAAAGTCCTAGTTTTCGGTGTGAAGTGCGTTACATCTATAATTAAGAGGCTGCGACATTTAGGAACTATCTCACTTCTT
TCATACTCTTTTCGTACGATAAAGTTCAACTCTATAAAGTTTTTTGCTAATTCATGCTTGCACGTATCTTTCAGATCATG
CCTCCACGAAGATTTGTCTAAGGTCGTCCTGCTAGGAAGAATGTTGATCCCTAGGATCAAATGGTTGTGACCAACCAAGT
TGGGCAACAAAGAGGGGTTTGACAGGATGTGGCTGATACATCTAGGATCCGTGAGTTCTTGAGGATGAATCCTCCAGACT
TCACTAGTTCAACTGTCACTGTGGATCCAGAAAACTTTGTGGAAGAGTTGCAAAAAATGTTTGAGGTGATGCATGTTGTA
GATGCTGAACACGTGGAACTAGCGGCATACCAACTGAATGGTGTTACTAGAGTCTGGTATGACAAATGGAAGAAGTGTAG
AGCTAGGGGTGCACCAACTGTGAGTTGGGATGTGTTTGAAGAGTCCTTCCAGGGGTGTTTCTTTCCCCGTGAGGTGAGGG
AGGCCAAGGTAAGATAATTACTTACTCTTAAGCAGGAATCCATGAGTGTGCATGAGTACAACCTCAATTTCACTCAATTG
TCTCGTTATGCTCCAAAATGGTTGTTGATATGAGGAGTAGGATGAGCTTGTTTGTGTCTGGCTTGTCTCTTCTGTCAAGC
AAAGAGGGTAAGGTAGCTATGTTGAAAGGAGACATTGACATAGCAAGGATTATGATCCATGTTCAACATGTTGAGGAAGA
TAAGCTTAAGAATAGAGAAGAGTTCTGAAACAAGAAGGCTAAGACAGCAGGAAATGAGTCTGGGCAGTAGAAGAGTAATG
TGAACTGGTCATCTTATCAACAGAAGTCAAATGGACTTGCTTCATGATCTGCTAGTACACCTGCACCAAAGAACTGAGGT
GAGTTTAAGACTAAACATTTCCAGAACATCATAGCTAGACCTACATAATCTCAAGGTAGTGTGCCACAATGAGGTAATTA
GACTCCTGCATGTGCTAAGTGTGGTAGTAACCACCCAGGAGTGTGTCGTGATGGCTCCATTACTTGCTTCAAGTGTGGTA
AGGTAGGTTACTTCATGAGAGAGTGCCCTAAGAACAGGCAGGGTAATGGTAATGGGGAAATAGAGCCCAATCTTCTTCAG
CGGCTCGTCCAAACAGAGTTGCACCTAAAGGAGCTACTTCAGGGACAGGCAGACGGGCAAACCATATGTATGCTATCACC
AGTCGCCAAGAGCAAGAGAATTCACCTATTGTTTTCACTGGTGTGATCAAACTCTTTATTTTTGATGTATATGCATTGTT
TTATCCAAGTGCGAGTCTATCTTTTGTGACTCAATATATTTCTATGAGATTTAATACCCCACCTAAGAGACTTTTTGAGC
CCTTCTGGGTTTCCACACATGTTGGTGAGTATATTCTAGCTGAGCGAGTTTATCGTGATTGTACCATTTCTGTCAATCAT
AAGGACACTATGGCATAGTTAGTCGAGTTTGATATGGTGGACTTTGATGTTATTCTGGGTATGGACTGACTTCATGCTTT
TTATGCCTCAGTTGATTGTAGAACTCGAGTAGTAAGTTCCAGTTTCCTAATATGCCAGTTATTGAGAGGAGGAGTAGTTC
AACATTTCCTAAGGGTCATTTTATTTTGTACCTTAAGGCGAGAAAGTTAGTTTCCAAGGGGTGCATCTATCACTTAGTCT
GAGTTAATGACTCTAGTTTTGAGACACCACTTATTCAGTCAGTTCTAGTTGTGAGTGAGTTTCTAGAGGTCTTTTAGATG
ATCTTCCCGGAGTCCGTCCTGAGAGGGAAATAGACTTCAACATAGATATTCTTCCTCATACTCGTCCAATCTCTATTCCG
CCATATTGAATGGATCCCTCTAAGTTGAAAGAGTTAAAAGAGAAGTTGAAAGACCTTCTTGAAAAGGGCTTCATTCGATT
AAGTGTCTCACCTTGGGGCGCTCCGGTCTTATTCATGGGGAAGATATATGGTTCTCTTCGGATGTGTATTTATTACCACC
AATTAAAAAAGGTTACTATCAAGAATAAGTATCCTCTTCCGAGAATTGATGATACTTTCGATCAACTTTAGGGTGCCACC
TATTTTTCTGAGATAGATCTCAGATCTGGGTATATTCAGTTGAGAGTAAGCGAAAGTGACATCCCTAAGACAGCTTTCAG
GACCTGCTATGGTCATTAGGAGTTTCTAGTCATGTGTTTTAGTTTGACTAATGTCCTTGCAACGTTCATGGACCTTATGA
ACATAGTGTTTAAGCCTTATCTTGACATGTTTGTTATCGTATTCATTGATGACATTCTTATTAACTTGAGGAATGGGGAG
GATCATGCTAGTCATATCAGAGTAGTTCTCCAAACTCTAAGAGATAGAGAATTGTATGCCAAATTTTCCAAGTGTGAGTT
TTGGCTTGATTCTATGGCATTCCTAGGCCACAATATTTCTGGTGATGGGATTTGAGTTGACACTCAGAAGATTGAGGTAG
TGCAGAACTAGCCCATACCCACATCTCCAACTAATATTAGGAGTTTCTTGGGATTGGCTGGTTATAATAGAAGGTTTGTC
GAGGGGTTCTCATGTATTTCATCCCCTCTGACAAATTTGACTCAAAAGACAACAAAGTTTCAATCNNNNNNNNNNNNNNN
NNNNNNNNNNNNNNNNNNNNNNNNNNNNNNNNNNNNNNNNNNNNNNNNNNNNNNNNNNNNNNNNNNNNNNNNNNNNNNNN
NNNNNNNNNNNNNNNNNNNNNNNNNNNNNNNNNNNNNNNNNNNNNNNNNNNNNNNNNNNNNNNNNNNNNNNNNNNNNNNN
NNNNNNNNNNNNNNNNNNNNNNNNNNNNNNNNNNNNNNNNNNNNNNNNNNNNNNNNNNNNNNNNNNNNNNNNNNNNNNNN
NNNNNNNNNNNNNNNNNNNNNNNNNNNNNNNNNNNNNNNNNNNNNNNNNNNNNNNNNNNNNNNNNNNNNNNNNNNNNNNN
NNNNNNNNNNNNNNNNNNNNNNNNNNNNNNNNNNNNNNNNNNNNNNNNNNNNNNNNNNNNNNNNNNNNNNNNNNNNNNNN
NNNNNNNNNNNNNNNNNNNNNNNNNNNNNNNNNNNNNNNNNNNNNNNNNNNNNNNNNNNNNNNNNNNNNNNNNNNNNNNN
NNNNNNNNNNNNNNNNNNNNNNNNNNNNNNNNNNNNNNNNNNNNNNNNNNNNNNNNNNNNNNNNNNNNNNNNNNNNNNNN
NNNNNNNNNNNNNNNNNNNNNNNNNNNNNNNNNNNNNNNNNNNNNNNNNNNNNNNNNNNNNNNNNNNNNNNNNNNNNNNN
NNNNNNNNNNNNNNNNNNNNNNNNNNNNNNNNNNNNNNNNNNNNNNNNNNNNNNNNNNNNNNNNNNNNNNNNNNNNNNNN
NNNNNNNNNNNNNNNNNNNNNNNNNNNNNNNNNNNNNNNNNNNNNNNNNNNNNNNNNNNNNNNNNNNNNNNNNNNNNNNN
NNNNNNNNNNNNNNNNNNNNNNNNNNNNNNNNNNNNNNNNNNNNNNNNNNNNNNNNNNNNNNNNNNNNNNNNNNNNNNNN
NNNNNNNNNNNNNNNNNNNNNNNNNNNNNNNNNNNNNNNNNNNNNNNNNNNNNNNNNNNNNNNNNNNNNNNNNNNNNNNN
NNNNNNNNNNNNNNNNNNNNNNNNNNNNNNNNNNNNNNNNNNNNNNNNNNNNNNNNNNNNNNNNCATATGACTAAATCAT
CCCATTTCTTACCGGTAAAGACTACCTTTTCAGCAGAAGATTATGCCAAGTTATATATTGAAGAGGCAGTCAGACTTCAT
AGAGTTTCGGTGTCCATCATTTCAGATAGAAGTAGACAATTCACCACATAAATTTGGAACTCTTTCCAGAAAGGTTTGGG
TTCGAAGGTAAATTTGAGTATGCTTTCCATCCTAAGACTGATGGTCAAGTAGAGAGCACAATTCAAATATAAAATGATAG
GTTGAGGGCATGTGTGATTCAAGGGTAATTGGGATGATCACTTACCTCTCATTGAGTTTGCTTACAACAATAGTTATCAC
TCTAGCATTCAGATGGCTCCTTATGAGGCTCTTTAAGAGAGAAGATGTAGATCTCCTATTGGATGGTTTGTGGTTGGTGA
AGCTGGGTTGAGAGGACCGAACTTGGTTAATCAAGCTATGGAGAAAGTGAAGATCATTCAAGAAAGATTGAAAACAAGTT
GTCAGAAATCTAATAATAATGTTAGAAGAAAAGACTTAGAGTTTGAGGTGGATTATTGGGTTTATTTGAAGGTTTCACCC
ATGAAGGGTGTTATGAGATTTGACAAGAAGGGGAAGCTTAGTCCCCGATATATTGGTCCTTACAGGATATCCAAGAGGAT
TGAAAATGTAACCTATGTGTTAGAGCTACCGCCAGAGTTAGCAGTAGTCCATACGGTATTCCACATTTCAATGTTGAAGG
AGTGTATGGCAATACTGACTGAATATATTTGTATTAAGGACAACCTATATTTATAAGGAGATACCCGTTGAAATACTTGA
TCGTCAGGTTCGCAAGTTGAGAACCAAGGAGATAACATCAGTTAAGGTCTTATGGAGGAACCAATTTGTTGAAGAAGCTA
CTTGGGAGACTGAGGAGGACATGAAAAAGAGATATCCAGATCTCTTTGCTTCGAGAGAAGTTTCAAACCAAGGTACTAAT
TCTTTTGTGGGTAATTATTTTAGTGGAAATGTTGTGTTAATGCATGTTGGGTATTTGAGCTGGGTGTTAGATCTATTGTT
AGTTTTGAGGTATTTTCAAATGACCATAAGTTTCAGTATATGATGAATTAGGTGGACTATATGATATCAAATGAAACGTC
TTGGAATCCTCTTTCCAACGCCACTGAGTTTGATAAATTTTGAGTTTGGATGAGGGATATATTCCCGTTTGAAGTCAGCC
TATCTAGTTAATGAAATTTATCCGAACTAAATAGGGGTATTTTAGTCTTTTCCTTACCCCATAATCTTTAAACGTTTTTA
GTAATATCTTAGGGGTCTAAACTTATCTGGGTCAGTTTTTACAATCCTAAATATGCTTAGGGTTGCGAAAAGAGTTAAAG
AAGAGAAAAGACGAGAGGTTTAATGAGTTCATCAAGATTCTTGAGAAATGTCAAGGAATTTCGCCAAGGGTTTTATCCCT
AAGAAGTATGTAAGCTTCCATTGTGATGGGTTCATTATCCCACATGCCAATCATGATTCACATTATCGAACTCATCCATA
AAGATTGTGAAATTTGAGTTTGATGAGTGTTCTTGAAGTGTTGCTGTCCATTCTTGAATTTAGATGTTTGGTTGAGTTCT
TGAGGCAAGGATCTTGTTAATTAGTATTGTTCTTGAGGGTTTTCGAGTAGATTCTCATGTACTTAAGATGGGTAAAGGAA
TCTAAAAGGGTTGGGAAGAAACCATTTAACTAGGTGAATAAGGGTCAGAAAACAAGAAACAAAATTCGTCAGGTTTTCTG
GGCAGGGTGCTGGCACGCCTTGCTAGCAGTGCTCCAGAAATGTGCCTATGAAGTTTAGGGGCTGCCACCCCACACTACTC
AGTGCATCAGGGTTGCCTGCCCCTGTTATTTTTCCATCATTTGACCCGTCTGAGTCGTTTAAGGTGTACCTTTACTCCTT
TCTGATTCTAACTACTCTAAACTACATCTAAACATCAAGAGATCGTCCATAACATGAATCATAACCCTTGAATTCCTAAA
TCAAATTCAAGGTAGAGTTAATAGTAAAGTCTTGAGAGTTCTTTCGAGTCATTTTGGGAAGTCTTTTACAATATTTTAAA
ACTTGTTTTAAGACTTGAGTACTTTAGTTTGAGGATGAGGAGATTTGAGTTTCATTTTTCAAAATGAATATATGAGAACT
AAGTATTCCCATGAGTAAATGTTTTTTTATATTTATAATGAGATGAAACATCGATTTCCAAATGAGTTCATGAGGAGATT
TTGAGTATAATCTCTTTTAAGAAAACCTTTTGAGTAATAGTCTTAAAGCTTGAGGATGAGGAAATGTTTTAAAATATATG
GGCTGAGTTATATTATTGGGAGTAGTATTGTGCACTGATATGGGGACGAGTTCATACAACTCAAAATCCTCATAAACCAT
GTAGCCAACGTGGGTAGAAAGAGTCATACTTTTAAGACGATTCCTTATTTCATTTTAAGCATAGCTTAGTGGATACAGTT
AGTTGATGATGTCTTATACTCCGGCAAGGTATAGGACTATTATGGCAGCGTAGGCTAGACATTGTATCATCACATAGCTC
ATAGTGATGGTTGTCGGTTAGAGAATCTCCCAATATAAGTTACTTTTTATATTTACATACAAATAAGGGTTATTATTGTA
TTTTTAAATACATTGAGTTGTTATTTACTGTTTTAAATGCTTTATATAAACTACATCTTTATGGTTGGTTTTAAACTGTA
TTGAGTTGAGTATCCATGAGTTGAGGTTGAGTTGAGTAGAGTTTAGGTGAGTATGTTTCGTTCTTTCCAAGTTCAAGATT
TTATGTTATGTTCATTGTTCCCCTTACGTGCTCGTACATTCAATGTATTTATGCCTTTTGAACTGCATCGTTTCATGATG
CAGATATAAGGGATCAAGATCCTCATCAGATGTCTTGTTGATACCACACACAGTCCCAGAGTTATTTGGTGGGCCTCCTT
GCTTCTGGACGATCCCTTATTTATTTCCATTATTTAGTTTTGTTAGGATGTTTGTATGGTCTTATCCCGACTTCCCTCAT
AGTATTAGAGGCTTCATAGATAGACAGTAGCAGTTGAGAAGTCTTTTTATTTCCAGTGTTTGATGTAAAGACTTGAGTTG
CCTCTTTTGGCCAGTGAATGTTTTACATAAAATATTTTGAGTATCTATTTTGAGACATTAAGTTAAAACTTTACTTTTAA
AGTTCTTTTATTGTTGAGTAAGTCTTCTGCTGAGTATTGAGTCAGGCCAAGGGTTCGCTTGGGGCCAACAATGTTTCTCG
AGTGTAGGCTCGGGGCGTGACATAAGGATATTCATATGGATGTGTGGAAATTTTAGGAGAAAGATTATTAGGAATAAATT
TATACATGGAAAAGTCGGAGTGGCCTCCATGGTAGACAAGATAAGGAAAATGAGACTGAATTGATTTGGGCAAGTGAAGA
GGAGGTGCGAGGATACATTAGTAATGAGTTTGAGAGGTTGGCTATAGGAGTTAGGAGAGTATGAGGTATGTTAATAAAAA
TTAAGGGAGGTGATTAGACAAGACATAGAACAACTTCAACTGACTGAGGATAGAATGTTAGATAGAATGGTATAGAGGTT
AAGAATTATGGTAAAGGGTTGGTAGGTCGTTGGGTGTGGTTTCTCGTTTTATGGGAGAGGTAGAATATCTTCCTTCTCTC
CTCCTTTCCTCTTTTCCTTCTAGTTGTATTATTTAGTGAGTCGAGGATCTACTCGAACAGCCTCCCTATATGGGGTAAAG
TGTGAGTGGCTTCCATGGTAGAAAAGATAAGGAAAGTGAGTCTGAGATGATTTAGGCAAGTGAAGAGGAGGTGTGAGAAT
ACTTCAGTAATGAGTGTAATGAGTGTGAGAGGTTGGCTTTAGTAGGAGTTAGGAGAGTAAGAGGTAGATCAAGAAAAATT
GAGGGAGGCGATTAGAAAGGAACTAACACAACTTCAGCTAACTGAGGATATGATCTTAGATATGAAGGTATGAAGGTCAA
AGATTAGGCCAGAGGGTCGGTAGGTAGTTAGGTATGGTCTATCGTTGTGTGGGAGAGGTAGAGGGATATCCTCCTTCTCT
CATCTTCTCCTTCTAGTTATATTATTTATTGAGTTGAGGATCTACTGTAACAACTTCCCTACCCCATAAAGCTACGGGTA
AGTTCTACGTACATCCTACCCTTCTTAGACCCCACATACTTGTCCTTACTCGTGTAATTACACTGCATAGGTTGTTATTT
TTTAAATATTTGTAGGTTTTTCCTATCAATGTTGTAGTAGCCAGATCATTGACTGTCCTATTTTGTTTGCATCTTGAGGG
TGTGAACTGAAATTTCACCGATATGTGAAATACTTGTGCTTCTTAGATTAATGGATTGTGTTTAAATCATTGAAGCTGGA
AAAAGGTCCTTTGAGTCAATTTTATCCGTGATAGGAAAATAACGCCTTTTTGTTCTCCTACTGACATATTTGCACAATAA
ACTTATTAGCCATTAATTTCTTCTTTCTATTATTGGAACACCATGCAAAGGAAGTTATCATCTTTGTTAAAACTCAGTTC
TCTCCTAATTTAGTAAATTTACCCTTTAATGTCTCTCCTCCCTTTTATGGGTTTTTCCTTACATTTGTTATTTACTTTTC
AAATAAATTGGAAGTAAATAATAATAAAAAATAGTGGAGCTAGAAGAAAATCGTGTTCGTCCAGTCTTGCTTTTCTAAAT
ACGTGAATTTAGTAGTTGTGTTGATGGTGATTACAAATCAATCTTTAGAGACCTATTTGGCTTTTATTACCCTTGGCCTA
CTTCCGTTGGTAAGTTTTCTATCAAGTTATTGTTGGAAATTTTACGGAAAATACTTTCATCATGAACACTTGTATTGAAT
TTACCGAAGCTTATACTTCACCATGAACTTTTGTAGGAAATTCTCATAGCTAGAGGCGTGTTGAAAGACACTTTCCTTGA
GGATATTTCACCCGGTATAGGTGTATTCCTCATAATTCAACAAGCTCTTCTAGTATAAACTAGGAGCTAGAAACTAGCAT
AGATTCATAAACGAAACCCAACATACTAAAATATGAAAAGAATATAAAAGGGGAATGTCTTTTTTTTTTCTCACACTCTA
TAAAGAAGGATAAAACACTTTTTATAGATGAGAATAATCTCATTAGCCATGGAAAGCAATGTCACGACCCGATTTTCCGA
GTCATGATGACACCTACTAAAACCCACTAGTAGGTAAGCCGACTCGTACCCAGAATAAGAAGTAGTGAGTACAAGGGTAG
AACTAAACATAAAATAATGCTAACTATAAGAAAAAACAGGAATATAGAGCAAACAAAAAACTATATACAAAGGAAACCCT
CCAGAACCTGGAAGTCGCGAGTATAGAGTTATCTAATATGAACAAGTACATGTCCCAAAAGTGGACCACAAAAAGTCGTC
TCAAAGGAAAAAGACAAACTAACATATATATACAAAAGGAGACAGGCTGATCCCAGATGCTAAGAGCTCACCCTCGTTTG
CGATATCCATAAGCTGCAAAAGACGGCACGCTCGATCACCGCTAGTAGCTGGGCACTAGGACCTGCATCATGAAAAGATA
CAAAGTGTAACATAAGTACCAAAGTACGGTACTCAGAAGGAATCATAGGCCAACCGAGAAAGAAAGCTAAAAATAGTCTA
GAAAGATAGAATCTTGACACAACTAAGGTCAAAGCAGGAATGAAAGAAGAGACACAAGTATACAACAAGTAAATCTAAGT
ATAGCTAAATTAACCAAACTGACCCCCATAAGGCTAGAAGATACACTTCTGTGCAAGTTTAAATGAAAACCCGAACAGAC
CACAATAAGCCCGATAGGTACACAGAATAGCCAAGTCTATCAGAAAGAAGAGTAATCCATGTCCAAACCCAAGAACATCA
CTTGGGCTCCCAATCGAAGTAGCCTAGCACGGGTCAACTCCCATCCCAGCTAACAAGAGTAACAATCAACTCCCAGCCCA
GCTAGCAAGAGTGACAATTAACCAAGGCCGTTCAGCCATGAAGTCCACTTCCAGGGGAGTCAACCGCCCAGTTAGCAAGA
GTACCTCAGGGGTGTGTCAACTACGCAGAGGATCATAGATACCCACGCTGCCCAGCCAGCCAGCCAACTCCTAGAGGTGT
CAGCCGCCCATCTAGCAAGAATGCCCGGGGGCATATCGACTCTGAAGTGGATCTCAAGTAGGCTCTAAGACACCGTGTTT
GACATCCACTCTCAATGATATCATAAAAAGCTCCAAGCAGAAAACAATCAATCTCGAGAAAACATACAATATCTGGTAAC
GCATCGGAGCTACACTAATAGGGAGAGGAGACAAAAAGGCTACAAGAAGCGCAAATGCCTAAGTTAGGACTCGTACTATC
AGACCCAAGTCTCCTATTCCAATCTACAAATACCTAGTCCATCCGAACTACTTCAGAGACATGCAAAAGTCATAAGATGC
ATGGGTCTAAGACAACACTAGTCTATCCTAGACTAAGGCCAAAACATGCTCCAAAAATAAGAAAACAACCAAATAAATCA
GGTTGCATGTTACAGCACACATACAACCCTTTTCCAACATTGTACTACACTCGATACAGTGGTTATCAACCATAAATCAT
GGTTTCTAAGAAATAAAGTAGAAATAACTAGGTACGCGCCCCCAATTCACACTAATCAACATGAATTTACACATTATTAC
TCAATCTAATTAAAAAGGAAGTCGTAGCTTACCTGTTGCCTGGCCATGGGATCTAAATAGTAAGACTAGAGCTTTTCTCT
TTCGAACAGCCTCTGAACGCGGCAACACAATCAAAATTAGGAACTCTATGTCAATACGGTCGTAAAAACACAAAAATCAC
CCAAAATGGAGATGGACCAATTTTTAGAGTCAAATGGAAATGGTGGGATCCGTGCCAAAAATTCTAGAATTGACTAAAGA
TCCTACTCTATGCCTTGAAATTGTGCCCTAAAATAGGACACAATTCACAGCTCGAAACAACGAAAACAAAAATACACAAC
TAAAACAAAAATAAAAGGAAAAACGGGTAGAAGATTTTACACAAAACTTACCTCTAACTGAGCTTCACGGCTCGAAACAA
CAGAAAAAACAACACACCACGAAGAAAAGTGGAAAAAGGGCAGCAGTTTTCGCACGAAAATTACCTTGAACTGAGCTTGA
CCAACACAATCCAATCACTCCACCTTGTAGCCCCGACAACCCCGACAACTACAAGCGCGTGGGACTTTGAATCACCAAAA
TCAGAGCTCAGATGAGGAAGAAATTGCCTCTTAAAAATTAAAGGTGAGCTGAAATTTCTAGGTAAAAATACCCAAAATTG
GTCGCCAAAACCAAAACTCTAGTCCAGAAATGTCTGATATCTGGTCGCTAAATGCCTATACCAAATATCAGCACTTCAGC
TGGTTTGCTTAGACTTCAAATTCTCAGTTGGGGTGCTTGGGATTCATTCAGAACAATGTGAATGCGAACAAGATATACAA
CCCTACTAAATTTTATATTCTGAACTCAACGGAGTAGTCAAAATATCCATACGAGATCATCTCAGTAAAATGTGGGTCCC
ACACCCAAACTCAATTGTAAGCCAAAATTCATAAGGGGACTTAGAATTAACCTGGATATTTTGGAATCGAAATAAAGTGT
CGTTCTAGACTAAACTAAACATTTTGGAGCTAACCGCGCTGACATAATTCTCATCCAAGCTCTTTTAACCAGAATGCTGA
CTAAAATCAAACTTAGACTTCAACTTGGAAGTTAAAATGTGTAATCGCATAGACTCATGCCGAAAGCCTCAGAAGTCATG
CCGACTATGCTACTAGCCTAAAATTACCCTTCTGGAGCTAATGAAATCGTCACAATTGGACTCTGAGGTCATCTTCCTAG
ACTTCTGATAAAAAAGAACCATTCAAGCTTCAGAACCTTCCAAAACACTAAAACTCGAATAAAAACCAAACGATCGACCA
GGTGAATGAACTATTAGTCCCAGGAAGTCATAATGACTTTGGGTTGCTACAGGAAAGCTCTAAATGACGAACAAGAGACA
TAAATAGAAAAAAACCCTAGTGGTCATTACAATATCAACTACTAAAAAGGAATTTCGTCTGCTCCCGCATATGATGCTCG
GTCTCTCAGGTAGCCTCCTCAATTGGACGATTCCTCCAACGGACCTTAATAGCAAGAATGGATCTGGAACACAACCGCCG
CATATCTCTAACAAGAATGGAAACTAGCTCCTCTACGAAGGTCAAGCGATCATCAAACTCTAGTACATCACACTAGAGCA
CATGTGACTCATTAGGAACATACCAGTGCAACATCGAAATATAAAAGATTGGGTAGATAGCTGAGAACATCGGGGTCAAA
GCTAACTCATAGGCAACCTCTCCAATTATCCGAAGGATCTTAAAATCCCCAAGTGCCCTACCTCCAAAATCTCATCACGC
CCTTCATGGGCGACACATGGAGGAAAACACTATCACAAACTAAAAACCTCAAAGGTCGTCACCTACAATCACAATAAGTC
TTGTGCCTACTCTGAGCTCTACAAAGTCTATCCTGAATTACCCTCACTTACTCCAAAGCTTTCTGAATCAAGTCTGTGCC
ACTCGTAAACCAACCAAATAGAGAGAGACAACGCCTACCATATAGGCCTCAAATGGGGCAATCTGGATTCTAAAATGGTA
GTTATTATTATACGCAAACTGTGCCAAAGTAAAAAACTAATCCCACTGACTTGTGAACTCTAACACACAAGCCCACAAGA
TATCCTAAAGAACAAGGATAGTAGGCTTCGACTTACCATCCGTCTGCGGGTTGAAGGTTGTGCTAAGTTCAAAACGATTA
CCCAACTCATCCTTAAAAGTCCTCCAAAAGCTAGAAGTGAATTAAGCACCCCTATCTGATGTAATAGAGACCAGAACACC
ATGAACCACCTCACAAATGTAGATATGGGCTAACCTCTCAGTGCTGAATGAAGACCGAACAGGATGGAAGTGTGCACACT
TGGTCAATCGATCCACGATAACCCAAATACTATCAACACCTCTAAAAGTCTGAGGAAGCCCTGCCATAAAGTCCATAGTG
ATGTTATCCCACTTCCACTCCGAAATGGGTAATCTCTGGAACTCACCTCCAGGTCTCAAATGTTCGGCCTTCACCTGCTG
ACAACTAAGGCAACGAGACACATAGTCTGCAATATCTATCCTTATGCCGTCCCACCAGTATTGCTACCTCAAGTAACGAT
ACATCAATGCAATGCCCTGATGAATAGAATATTTTGAATTATGGGCCTCACGAAGTATCAACTGAATAAAACCCCCAACT
CTCAAGACATTAATACGTCCTGCAAACCTCAAAACCAAATCTGAATCCAAGGTAATCTTACTGGAATCACCTGCTCACAA
TCGATCTTGAAGTGCCACCAAGGCCTCTTCCTCAAACTGAAGGTGACAAATCTAATCAAGTAGAGAGGACTGAACTTCCA
CATAGTCTAGAACACGCCAAGAATCTAAAGCATCCAACTGAACCATCTAATTAGCCACAGACTGAATGTCCAAAGATGAA
GGTTTCTCCACCGTACATAAGAAGGCTAGACTTTCCATACTCACTTCCTTCCAATTAAAGGCGATCACCACCACATTCAC
TTTTCCCAGATAGTAGAGAATAGAGAGGTCATAGTCCTACAGAAGCTCAATGATGTACTGAAGACTCATATAATTAGTGT
AGATCTCACAATAAACTCCATACAAGTAGTGCCTCCAAATCTTAACCGTGAAAACTATTGCCGCCAACTCCAAGTCATGA
ATGGCATAGTTTTGCTCGTGTAACCTATGTTACCTTGATGCATTAACAATTCATTCATGTTGCATCAAAACATGACCTAA
AAAAACACCGGATGCATCATAATTGACAACAAAGCACTCACCCACAACTGGAAGAGTCAATATAGGAGTTGTAGTTAGCA
AACCCTTGAGCATTAGAAAGCTCAACTCACACTCTTCAGACCTCTCAAAAGGAACATCAAGGTGAGTCAATCGGGTCAAA
GGTGTTGCAATATTGGAGAAGCCTTCCACAAACCGTCTGTCATAGCCTGCTAAACTGACGAAGCTCCAAATTAATCAGTC
ATGAAAGTGGGCTTAGCCCAACCACAAATAACCTCAATCTTCATCGAATCTACAATGATTGCATATTTGTACACCACGTG
CTCGAAAAATGATACAAACTCAAGCCAAAACTCACACTTTAAAAACTTGGCATAAAGTCACTGATGTCTCAAAGTCTGTA
GCACAATCCTCAGATGATTCTCATAATAATTCTTGCTCCACAAGTATACTAGGATGTTATCTATGAACAAAATGACAAAC
AAATCAAGATATGACCTGAACACCCGTGTCATCAAGTCCATGAAGGAGGCAGGGGTATTGGTCAACCCAAAAAGGCATTA
CTAGGAACTCATAGTGGCTATATCGAGTCCTAAATGTAGTCTTTGGGATGTTCACTAATCCTCAGCTGATGGTAAGAGCT
TAAATCAATCTTTGAAAATACTGCGACACTCTAAAGATGGTCAAATAGATAATCAATCCTAGGCATAGGGTAGATGTTCT
TCACCATCACCTTATTCAAATGCCTATATTTAATATGCATTTTCATCGTACCGTCCTTTTTCTTCACAAACAAAACAGGA
GCGCCCCAAGGTTACACACTAGGACTTATGAATCCCTTACCCAAGAGAACCTTAAGCTTAACACTGAGCTTCTTGAGCTC
TGCAGGATACATTTTATATGAAAAAATTGAAATAGGTCACGTACCCGACTCAAGCTAGATAGAAAAGTTCATATCACACT
CTGGGGGTAGGCTAGGTAGGTCAGTATAAAACACATCTAAAAAATCACGAATGACTGGAATAAACTCAATTGATGGGACC
TCCATACTCACATTACACAGATAGGCCAAATAAGACAAACACCCGCTTGCCACTAGCCTTTGAGCCTGAACAAAAGATAT
AAATCTAACTGGTGTGCTACTAATGGAGCCCTACAACACCACCAGTGGAATACTAGGAATGTCTAAGGTAATGGTCTTAC
AGAACAATATAAAACCGCATGATATGGTACTAGTCCATACGTAGAATCACAAAAAAATCAAGCATATCTAGTAATATAAG
GTCAACTCCAGTGTCACGCTCCTAATAGTAACTAAGCATGATCGAAACACCTAATATATTAATAAAGACTCACTCGTGGG
GGTCGACACACGCAACAACGTTGCCATATGCTCAAAACTCATACCCAAACGAGAAACATAATACACAAACATAAAAGAAT
ATGTAGAACCATGCTCAAATAAATCCTAGGAGTGTTGATGGCATACAAAATTGTACATGCGATCACATCATCTAATGCCT
CAACCTCCGCCCTCGCTGGAGCTGCATAGAAATGGCCTTGTCCACCTCTGCCCTGACCATCAGTCCTACCACCTGACCTA
GCTCCCCAGGGACCACCCCAAATACACTAGTTGTACACCACGATGGTCCTAGTTGTAACCTCGACCTCTAGTTGGAGGTT
TTTTTGGTGGAGCTGGTAGAGTTGGCTATGAGACTGGAGTGATCCGTCTATGCGAAAGGTAATCTCTGGCCTAGTGACCT
AACCCCCATAGTCAAAACAACCTGAAGATGAACTGCTCCTCGAAAAACGACCACCACGGCCGGAATTACCAGCATGGGAT
CCATGACTTTGACTATAGCCAACCTCATTCTAGCTATGTTAATCACCCACTAAACTCTACAATGAGGTCTGAACATGCCG
ACCATTCAAAAATATTTGTTGATCCCTATCATGTGCATCTCTAGGCTCAGAGTAAGACCCATTATAGCTACCCTCATATC
TAGCTCTCTTGTCACTACCCCCTTAGGACTCACGACAGAACTGCTCTATAATGTGAGCATGTTCAACAACATCCAGAAAG
GAGCCACTCGCTGAGACCATAGACTGAGCCTTAATCTGTAGCTGCAGTCTCAATCCATGAACTAAATAGTGAATTCTCTC
TGCCTCGTACTCAAACACTGTCACAAAACCCTGCTCCAACCTAAAGAATTAATCCATTAAGTGATCTCGAATGCTCTGAG
GAATGACCTAGTAAGAAAGTCTAAAAAAAACTCAGTCTAGTTGACTTTAGGAGACACAATTGGTCTAGTCTTAATAAATG
TACACCACCACTGCCTGGCTGGCCCATCAAGCTTATATACACTAAAGTCGGCTCCTTATGAATCCACGAGACCCAATGTA
TGTAGTCGCTCATGGAAAGTAGTCAGAAACTCGTTGGCATTCTCACCTGCAACCACTAAAAAAACTCGGAGGTAAAAGCC
TAAAAAACACTTTGAACATAGTTGGATCCTCTACTGACATAGCTCCGACCGTAACCATAGGCTGGGCACCCCCATGTGAT
AGCGGCACCCGAGGTGCCTCTATTGCAGGCTAATCCTACTTACCTAGTGTTGGTCACAATATTGGCACAGGTGGTGGTTC
AGGTTCTGGTGTTGGGGCATGTTTCATGTCCTCAAGTACTATCAAAATATGGGCAATAACTGCCTAAAGATATGGTGCCA
CAGCCGGTCCAGATCGTGGTTGAGCTGGTCTAGGCCCCATTGGTTGATCTGGAACATGAGCTGCTAGAGGGTCTACTATT
GGCTTTGGATTTCGCTCTCTCACTAGGGTGGTCCTTTACCTATACCAGGCATGGTAGGTTGACCCCTACGCGGATTCGCC
TCTCATCACGTACAAGCCAACCTACATAAAGAGTGAGAGTGAAGCAAGCTAGATTTCTAGAAACCAATAACACAAATGCT
GCACAAAAGTGATACAATTTGGAAGAACTCCTAATGACACCTTGTAGCCTCCCAAAGATAGGACACAAATGTCTCTGCAC
GTCTTTGCACGACTCTATTAGGTATTCGCTTTGTACAAGTGAGACCGGTGAACTTGGGCTCTAATACCAACTTGTCACGA
CCCAATTTCTTAAGTTATGATGGCACTTACCAAAACCACCAGTAGGTAAGCTGACTCATACCTAGAACGAGAAGTACTGA
GTAAAAAAGTAGAACCAAATAGAAAATAATGCTAACTATAAGAAAAGACAGAAACGGAAAGCAACCAAAAACTATATACA
AAGGAAACTCTCCTAGAACTTGAAAAGCATGAGTACAAATATATCTAATATGACCAAGTACAGGTAAAAAATGTAGACCA
GAACAAGGAGTCTCAAAGGCAAAAGACAAGCTAACATATATACAGAAGTAGACAGGCTGATCCAGGACGCCAAGAGCTCA
CCCTCGTCTCCAATATCCACAAGCTGAAAAGGATGGCACGAACAATCACCGTAGATGGTACTAGGACTTGCATCACGAAA
AGATATAGAGTGTAGCATAAGTACGGAAGCAAGGTACTCATAGGCATCATAGGCTGACCGAGCAAGAAAGGTAAAAATAG
TCTAAACGATAGAATCTAGACACAACTAAGGCCAAATGGGGAATGAATGAAGGCAAACGAGTATACAGAAAGTAAATCTA
AGTACACATAAGCTAAAACTAACTAGACCCTCATAAGCCCAGAAGGTACACTCTTGTGTATGTTTCGATAAAAACATGAA
CAGATCCCCATAATCCTGACAAATATACAGTATAGCTAAGTCTATCAGAAAGAAGAGTAATCTAGATCCGAACCCAGGAA
CATCAGTCGGGCTCCCAACCGAAGTAGCCTAGAACTAGTTAACTCCCAGCCTATCTAGCAAAAGTGACAATCAACCCAAC
CATTTAATTCCCAGCCCAGCTAGCAAGAGTGACAATCAACCCAGGACGCCCAACCATACAGTACACTTTTAGGGGAGTTA
GCCGCCCAGCTAGCAAGAGTGCCTCAGGTGGGTGTCAACTCGATAGAGGATCTCAAATATCTAGGCAGCCCAGTGAGCCC
ACTCCCAGGGGTAGTAGTTGCCCATCTAGCAAGAGTGCCCAGGGGTGTATCGAGTCCAAATAGGATATCAAGTAGGCTCC
AATCCACCATGGATCGACGTCAACCCTCAATGATATCATAAAAGGCTCCATGTCGGAAGAACTTAAATCTCAAAAAAGCA
CACAATCTGCGGTAATGCATCAAAACTAAAGAAATAAAAAGAGGAGATAGAAAGGCTCCAAGCAGTGCAAATGCCTTAGT
TAAGGCTCATACTATCAAACCTAAGTCTACTATTCCAATTTACAAAGACTTAGTCCATCCGAACAATGACGGAGACATAC
CAAAGTCACAAGGTGCATGGATTTAATGTAACACTAGTCTATCCTAGACTAAGGCCAAAACATGCCCCAAAAACAAGTAA
TCAACCAAGTTAATCATATAGCATGCTATAACACACATACAACCCTCTTCCAACATAGTAGTAACCTTGATTTAGTGATA
ATCAACCCTAAATCATGGTTTCAAAGAAGAAAATTAGAAATAACTAGGTACCTGCCTCCAATTCATACTAATCATCATGA
ATTTACACATTTGTGTTCAATCATATTAGAAAGGAAGTCATAGCCTACCTGTAGGCCGACCGTGCACGCTCTATATTACA
AGGCTAGAGCTTTTCCCTTTAGAACAACCTCTAAATGCTTCAACACTATCAAAAATAGGATAACAACATCAATATGATCG
TTTAGACACCTAAATCACCCAAAAGGACCATATTTTAGAGTGAAATGGAAATGATTGGATCCATGCGGGAAATTTTGGAA
TTGACTTTGTCAAAAGGTCCTAATCTATGCCTTGAACTTGTGTCCCAAAATAGAACACAATTCGCGGCTAAAAATAGCGA
AAACTACAACATATCACGAAAATAAATATAAAAGGAAAGGGTCATCAACTTTCACACCAAAATTACCATGAACGGAGTTT
CACCATTCATTCCAATCACTCCACCGTGTAGCCCTGACAATTACGAGCATGTGGGACTTGGAATTACCAAAAACGAAGCT
TAGATGAGGGAGAAATCGCCTCTTGAAAATTTAGGGTTGAAACTGAAATTTATGGGTAGAACTACCCGAAAGTGCTCGCT
AAAACAAAAAATCTAGTTGCTAAACGTCTAGTATCTCGTTGCTAAAATCCTGCACCAGATATCAACAGTTAACTGGTTTG
CTTAAACTCCAAATTCTCTTATGGGGTGCTCGAGATTCATAGGGAACCCCGTGAATTCAAACGAGATATGCAACCTACTA
AATTCAATATTTCAGACTCAACAGTGCAGTCCAAATTCACATACGAGATCATCACGGTAAAAATTGGGTCCAACACCCAA
ACTCAATTTTAAGCAAAAATCTGCAACTCAAAATTAGCCCAAAAGCCTTGGGATCCAAACAAAGGGTCATTCAAGACTAA
ACTTAACATTCTAGAGCTAACCGCATTGTCTAAATTCTCACTTGTGCTCGTTTACTCTGAATGTTAACTTAAGTCAAACT
TAGGCATCAACTTGAAAATTAAAATGCCTAATCAGATAGACTAGCACCGAAAGTCCTGGGAGTCATGCCAAATATGCTAC
TAGCCTAAAATGACCCTTCTAGAGGTGATGAAATTGTCTAAATTTGATTACAAAGTCATCTTTCTGAACTTCTAATTAAA
AATGACCATTCAAGGTTCTAAAGCTCACAAAACACTAAAACTCACATAAAAACAAAACGAACGACCAGGTGACCAAACTT
TTAGTACCAACAAGTCATAAATGACTTAGAATTTCTACATGAAAGCACTATTTGATGAACATGAGGCATAAAAAAAATTA
CTTGCAGGTCATTACAAGCCAGTTCCAACAACTAGAGAGGTTTAATGCCAATAAGATTAATTGCAATAATTAAGAGGTCA
ATGCTAATAATGAACAAATTAATGGTAAGAAAAAGTTTGTAACAAAGAGATTAAAGACTAATTATGCAGAGGAAATATTT
AGGACATAATAATATTCTCCTCCAAATATAATAGGGTAGAAATTATTCTTTTTAAGATATATAATAATATTTTTTCAACA
ATCCCATGCTTATCTCAAAAGGAATCTTAAGGAATTGAATCAAATAAGAGTTTTCCTAGGTTTTTACATATGAGTTTAAT
GCATCCAATCTATTGTTTGTAGATTATGAACCAGACCTGGATAAAATAAGATTAAACATACAGAGAAATTGGTGAAGTTT
AGAACTTCTATGAACCAATATTTCTTTTGTAAGTTCAGTGTCTTATTCTGTCACATTATACTCGCACAATCTTTGTCGTT
ATCGCGGTTTTGCGCTAAGAGGCCATGCGCATGTCTTGGTATTCATGAGTGCTTTAGAAATTTATCACAATTTCATAGAA
GAGGCACCACTTCACACTCATATATGTCCAATCATCAAGTGCATTTTGTAGAGAAATACACCACCAATAAAAGATATGAT
TTGGATTAAGAGTTCTAACTCAGCCTCAGTTTACCTTGAAGATCATTGCACTATATTCACACATCATAGGTGAGACATAA
TTTATAGTTCTTACTTCATTAACTAATGACTTGTAAGTACCCACGGTCCATCCTGGTGGTTCGTGGTTCACCACCTGCTG
CCCCTCCCAGAAAAGGCCTTGAAAAATCAGCTAAGGTCAGGCCACACCAGGACCTACGGACCATAGGTCAGGCCACGGTC
CATGGTCTGGGGGCGTTGGTTAGACCCCCAATATTCAGTCCCAGAACCCCTATCAACGATTACTAGGACTGACCGTCAAT
CCATCCATGGTCCGTCGGTGACCCCTGATAGCTTTTAAGTCATGGGTCATTTGGTTTTTTCCCAATGTGTTGGACCCATA
TACTACGTCATTTAACCCCTAAACTACGTGGTTTTTATTAGTTTTAGCCTAGTAACTTAATTAGAACTTACCCAAGTCAA
TTCTTTCTCTAAAAAATCATGCAAGTTGAGCGAGAGGAAGGAGAAAGGGTCTAACAACCCTAGTCCAAGAAAGTAGCAAG
GTATCGTCCATTCGAGCCCCAAAATTGAAAGATTTCTCCATGAAATTCATCACGATGTATGTGGGATTTCACTAGTGGGT
TCCTTTCACCCATTAGGTCTCTAGATTTCAGTCAGAATCTTGATTCCCTTGAAATTATCTAGACCTAGGGTTTCTTGAAT
GTAAGAAATTGTTGTGATTTAGGTGTTAGAATATTCCAAATCAGATTATCATAGTTTCATAACAATTCATCTTAGTTTCT
TGCATGAAATTCAGAACCCTAGCTGTTTAGATTCGTTTAGTTCATGAATTCACTTACAAGGCCAGTTTAAACAGATATAC
ATGCCTCAGATATTAAATGTCTCATTATTAGTATGTCAGAATCTTGAGCTATCCAGTTTATGTCAGTAATATTGTATTTT
ATACATTCTATTGGGAGTAAGCTTAATACCGAGTTGGAAAAGGATCAATTACCCTCATAGTCCCAGAACTACGTGCCTCC
GTAGGTAAGTCCCTTATGTGGGAATTATACTTAGTGATCACGCCAGTCATGTCTCTATACCTCTGGCAAGGTATATTGGG
TCCTCTTGATGGGGTGTATACATCGTACTCCATATTTAGCTTATGTGGTTTTATGTCGGTTATTAGTAGCTCCCCCATAT
AGATTCTAGTGTATTGACCAGTTTATCAGTTACAATTCAGTCTTCAGTGTCAGTATGTTATAAACTTGGTCACTACCTTC
AGTTAGTTCATATGCCGCATGTTTAGCATATTTATCATGTTCAGACTATATCTTTGTTTAATCACTTTTTTCAGTTATAT
GTTTTATTCAACTTTATTCTATCCTTCATGCTCAATACCTCTCAAGTACTGACGCATACTCTATGCTACATGTTCTCGTG
ATGTAGGTTCAGGTCCTCAGCATTCAGATCACACATAGATCGGTTCCTGATCTCCAGTTCAGCAGCATCAGTGGTGAGTC
CTCATTCTTCGAGGACGAGTGAAGTTTTATCTTTCCATTTTCAGTCTTTTAGTTTCAGTTTTGCTAGAGTTTGCTAGGGA
CATGTCTCAGCATCTCTAGTCGGTAGAGGCTTTTATTCAGACATAGTTTAGATTCAGTTTTAGTTTGAGTTTGATCTTTC
AGTTGTTATTAAACTCAGTTATATATATTCAGACTTAGAATGGGTATTCCTCATCATTTTATTTTATGATATGGTTCTAG
CTTCCGCACAATATGATTTTATGTTGAAAATCTTTAAGTATGCTTATGATATGCTAGCAGGGTTAGCTTGGGGTCTCTCG
TGATCCTAGGTCCTGTGTTTACACCCTGGGGGTAGCTTCGGAGCTTGACAAGTCATACCAAAAGACATCACCAAATACTC
ATAGTGACCATACCTAGTTCAAAATGCCATCTTCAGAATGTCACTCTCCTTTATCCTCAATTGGTGATAACTCGACTGAA
GGTTTATTTTGGAGAAGTAACTCGCTTCGTGGAATTGATCAAATAAGTCATCTATCTGTGGAGTAAGATACATATTCTTT
ATGATAAACTTATTTGATTGAAGATAGTTAATGCAAATTCTGAGAGACCCATCCTTCTTTCATAAAAACAATACCAGAGC
ACCCCATGGAGAGATACTTGGTTTAATCAAACTCTTACCCAAGAAGTCCTTCAACTGATCCTTTAACTCCATAAGTTTTT
GTAGAGACATGCGATAAGAATAAATAGAGATAGGCTGCATAAATGGGAGAAGGGAAATACCGAAGTCTATTTCCCTTTTA
GAAGGACTACTAGTGAGGTGATCAGAAAACACTTCCGAAAACTCATTTACAAAAGGAACTGACTCAATTTTAGGGGTTTC
AGATTTTGTATCCCTAGCCCACACAAGATGATAAATGTAACTAATGAGTTCACAAATTGGACTCATTTAGGGCTTTATTT
TAATGGAAATAGTGTCTTTGAATGCTTGTTTTACCTCAATACCAGATTAAAATGCTGAAATTTCAGGTATTTGAAGTTTT
AGTGGAAGCATGGACACTTAGGCGCAAAACAAAGCAAATAAGGCTGAAAAGAACAAGAAATGGAATCCTGCGAATCGGCA
AGTTTAACTTGGTGAGTCATCGAAATGACATAAGCCGCCCTTCGTTCAAGTACACGAAGCCTTGAAGGAAGTGGATCAAA
AGGCGAGGAAAGGAGCAGTCGGCGGGACGCCGATCAGTTCCGCGAAGCAGTACTGTACCGCCCAATGATCTTGAATGTGA
GGATACAAAAGGAAAGATACTGAAGGCGATGAACTGGCCGAAAGGCGGATCACCGAGTTCATCGGCGATCACGACTAATG
TCGCTGGACAATCCTCCGCAACACAATCTGTGAAAACTATAAATACTATTTAGAATTATATTTTAAAAATTGGGAGAGAG
GAGTGGAACATATTATTATTATTTTTCACTTTAGAACATATTCTAGCTAATATTTTTCTCTCAAGTTTGGAGAGGATTTT
ATGGAGACTTGAAGAAAGGAGTTCTTCTTCCCCAAGTTGGAAGTAGGTCTTTTCTATTCACTTTCCTTTGCTTAATTCAA
GGTTTAATTTCTTATACCTAGTTGATTTCATTATCATGTTAGGTATAATTTCTTATTTCTTGATGTGTGGCTAAAAACCC
CCATTCTTGGGGTGTGATTTAGCAAATATGGGTTGATATTCTTGTTGGGTCTTGCTTGCTGATAGGTTAGATGTATTTTG
ATGGTGATTTCACCTAGTGGTTGTGGTTTAATCTAAAGGGTTTGTAGTTGCAAATACAAAGCCACCCATGTGTTTTCGGC
TTGCCCGAGAGGGAGGTCGTGAAACCAAAACCACTATACTGATGGCCTAAAGAGTGGGTGGACATGAGGTTCATCCCGAG
AGGGTGAGCCCTAGTCCCATATCCTAACACTCAGCTCAAGAGAGTGAGTGGGGTAAGGCGTAGGCTGGTCTTTATGTGGC
GAATGGGTGTCCGAGAGGAACGCATTTGAAACGGGGTAAGTTGCCCGAGAGGGAACTTTTTCCATTTAAAGCTTAGCCTA
GTCACTATTATTTTGCAAAACTCCGATAGAAAGCATGTACCCAACAATTTATATCTACTTGTATTGCGGTCACATCCCAA
GAACCTTTCCCTTCACTTGATTTTCTTGTTTATTTTGATTTTTTAGTACTTGTTACAAAACCCCATTTTGATATTTGACA
CTTTTGTGTTTGCGTGTTGAGGCAGGACAATGAGTATACATGATGGAGAAGGTGGACCAATGGAGCCTCTTTCAGCAAAG
GTGATGTGGCTCAGGGATCACATCCTAAATTTCAAGCATCTCGAAGGAGAACCCTTTCATGAGTCATGGCTGCGGTTTAA
AATACTATTGATACAATGTCCAACTCATGAAATACCCGATTTAGTCCTACTGGAATGCTTCTACAGGGGTCTAATTTCGG
AAACAAAGAAATAATGAACCAACTCATGCCAAGTGGAAGTGAGAAATACCCCTATGAGACCGTAGCCAAATTCCTTGACC
TTGCAGCTAAAACCAACAACGATGGAGAGAAGGACTAGCAATTGACTATTTTGTTGGGTCAAATGAATAGCTTGACCTAA
AAGTCGAAGAACTGGAAGTGATGTCCAAAGGAAAGAGCAAGCACCCATCATCTACGGATCAGAGAGGATGCATGGACATT
GAAAATAGATGTATCAACGATATATTATTAACCATCCTCCAAAAGCTGAAGGAGCAAGACAAAGTACCAGAGGAAATTAG
AGAAAGTATCAAAACACTTAATCAGATGAGTGGCTCTCATTCTAGGTCTATTCAGCTAATCCAAACTCTCTTGAATCTGG
CACTACCTCAGCTTCATCCATATGAGAAAACGGGATCACCTAGCTACACTAGGTGTAACACCAAAAAGCTGGTTTGAGCA
TCGACTTGCGTTGTGCCATAACGTTAACTAAGGCACTGTTTGGAGGCAACCCAAAAACTTTACGAGCTTTAGTTTTATTC
TAGAAATAATGGTGTATTAATTTTGCAGGAGAAAATATGGAGAGTGAATGAAAAATGTGGATTGGTAATTGATAGTCCCA
TTCGGCGAGTAGCCAAACTATTTGGCAACTTCGATCTAGATCACCGGCAGACTCAATATCCAAGCTACAATCTATAACAA
TCGGCGGTAAGGGTAATCGCTTGGCATAATGCTGAATCATTCAGCGGTACAAACTAATATTGCCGAATGAGCAACAACTG
GACAGTTTTTAAAGACCAATAGTTTTTAAAAAATGGAAAAATGTTCATTTTCCACTCAATTTCCACTGTTGAAAAACCGC
ACCTAGTAAGTAATTTCCATTATCTCTACACTTCTGGTATTTTAGTTGTCGATTAGTGCTAAAGCGTGGGATTACATTTC
TTTCGAGCATTTCAACACAGTTCAAACACCATAAAAGGTTGGTTTCTCCCAACTCCCGAAACTACTAAATTTTTGCTCTC
TTATTAAATTAAAATTGGTTGGGTTGACATGTGCTAGGCCTCTCTCTGATAAACCTATCTTGTCTAAATGCCAAATTCGA
TATGAGAATCATGCCTAATTGAGCTCGACTTTTGAAATCCCTCTTTGCCTGTGCATGAAATGATTTAAGCTTTAGGTGAA
TGAATGTCATGGGTCTTAATTTAATTTCACTATTGCAACTGTTAATTGTATTTTGGAAATTTGCGAGGTCTAATTCGAAT
TGAAGGAAGGCACGTCAGGCTGTTTAGCGAACTGGGTCGAGTTCGTCGAACAACTAGGTGGCTAGCTTAAAGTGACTTCG
ATCGCCCTCTGTCTACATTCCTAAATCTTCATTGCACTATAACTTTCAGTGAACGGACCTTTGGTCACCGATAGTAATCG
GCGATTCACAATTTCTCATCGCCGACTAGTGAAAGCTATTAGGGCAAAATCGTAGGCGAGCTCGACCCGACTCGCCAAAG
AGATTTAGTGATTCACTGATGAGTTCGGCGCATCTGTCTGCCACTAAAGGTCTGCACCACTGATTTACTTATTTCTAACT
TACTCCTTATTGACTGCAGACATGGCCAGACCCAAAGTTACAAGAAGCAACAAGCCAACTCAAATCAAGAAAAAAGGGAT
AAAAATCAACGATGATGCATCTGCATCCAAAAACAATGTTGCAAAACCTTCCAGTGCGAGCAAAAGAGGCAAGGGCAAGG
ACAAAATCATTGAGCTATCAGATGCAATCTCTGATAACATGGGTTTTTACACCAATGACCCAAAAACATATGATAGTAAT
AGTATGAGTTCAGATGAAGACAAACTGATAGAGGCACGGAGGAATGAGCTATGATCCAAACAGCTTAATGACCCATCGCG
GATCAGAAATCCTCGATCCACTGCTCAGACTCCTCCAGCTCCAGAACAAGCAATAATACTGGCACCTCCAGTACAAACCC
CCCTGCCTAGATTATTGAATAGATTAAATTCTAATGGACTAAGAATAATTGTTGAAGAATAATTGCTGTCTATATATGGG
GTGATCGATTGGTATCCTGAGATAATGGAGTGCCTAAAATATCACAAATTTCAAGTTTTCACAAAACCACGTGGTTCTTA
TATGCCAAGCTGAGTCAGAGAGTTTTATAGTGCATACAGTGCATTGGTACCTCAGCGGAAGAGATTAGTCGTGTCTTTCA
AAAAAGTTGACTATGTAGTGGTCAGAGGAAGGAAGGTAGCTTGTGACAGTGAGGCTATCAACATAGCCTTGGGTATGTCC
ACTAAGATTAATGATCACTGTCAGCACTTGATCAGAAAGAAGCAGCTGGATGCGATGAAACAGTGGTTGGTCCCGCTAAT
CTCAGATAATAATACTCTGAAATAGTTAGCAAAAGGAGTCCCAATCGAAAAGAAATATCTGAACGTAGCTTTAAGATACT
GGTTCGGGTTTATCAGCAGCTTCATTATACCATCACAGAATGAATCAATTCTTCGCCTCGGTAAAGCAACATGTCTTGGG
TGCATCATAGAGAAAACAAGGATAAATCTGGGAATGATTATTGCTTTCGAAATCCATATGCGTGCCAAGCAAAGACAGAC
ATCTCTCCCTTTTTCGGTATTAATTGCCGCATTGTATAGAAATGCTCGAGTACCTTTGTATGCTGAGAAGGATGTAGAAG
CTTCTCCTACAGTCATTCATTCCTAAAGTTAAGACATTGAAGACAGTAAAAGGGAATATGCTATCTGATTACCCTGTAGG
ACCCATCTCCATTAAAGTATTAGCCAGTGCTTCTTTCCACCAATTAGATATGTGGAATCCAACCTTAAAGGTAAACTTTA
TGAATCCTATAAGAAGAGAGGTTGTCCGAGACAGTGAGAACCTTTTCGGCAATACAGATTCCATATCCAAAATGTTCGGA
AGGAACCTTCGAATGCCCACAACCTCGACCAATATCGAGAAGATCGAAGTCGAATATCCTACGGATCAAGCTGAAAAGAA
GCAGACTGAAATGGCGACCACTAGATCTACACCTACAGAAGCACTTCTGCTCACTCCAGCTCTTGGACCTTCAGGTATAT
CCATTACCACTGCTACTTCCACTGACACTCCTGGTTCCTCTGCTACTATTCCCAGGCTCCCACTCACCCATGCTTCCCTA
CTTCAGCTGGGACAAATGGCTCTTTCTGCTGATCGTCGGGCTACTTGTTTAGAAGCAGTTGTTCCAGGCATGATCCAGAC
GTCCTTGACTGATGTTGTGACACCCCTGAACACTACCATTGAAGCCTTAGCGGCCAGGATAGCGGTGTGTGAGCACAAGC
AAGGGTCCACTAGTGAGATCAGATTTTTGAAAGCTGCCATTGCTGAGCTGCAATAAGATATGAATCACTTGAAAGCCATT
GATGTGTCAATGGTCTTTGGGACAGTAGAAATTCCAGCCATGCCTGAGAGGCCTCAAACTAATACTGGATATGGGGATAG
AGCGGAGCAGACAGAAGATTCTGGAGCGGAAGCAAAGACTGATGAAGAGATGTTCGAAGGAGCTACGACAAACGACATAG
ATGAGAGTGAGGAAATCATGATAGATGCTGTTGTGTAGGCTTCCTTAGCCAAAGCTCCGGTTGTAGGATTCAGTAGAGCA
GGTCCTTCTGGAGGTTACCCTCTGCTTTGAAACCCATACAGATGCGCTGATCAAGTAGCCAGGATTACCTCTTTATCTCC
CTCTCTATCTTTCATTACTCTACCATTCAGATTCATTGTTATTTTCATTTGAGGAGAAATGCTTTTATTTGTGGTGGGGG
AGAGGCCCACCTTTGTGTGTTATTTGGGTATTTGGGCTATCTACCTTAATTTGTGTTTTAAATACTGCTTTTCTGTGGAT
GTTTGAGCTCATGGCTCCTGTTGTTCTAATTGCAAAATAATTTTGATCCTTTCAAAAAATTGTCGCCACTTCTTGTTCAA
AAAATTGTCGCCACATCTTGTGTTGAAAGTGGTTGTTCGTTTGCAAAAAATTTAAGTCTCAGTTTCGATCAATACCGGTG
ACTTGAATAGTGTTCCTAATTGAACAAACATAAATGCACGGCTACGACGAGGCCAAATGAAGTTACATAGACAATATGTG
CAATCTTTGCATCTCGTTGTGACTAGCCATTTATCAAATAGATTTTCTTGTGAGGACCGTTGCACACTAGCGAATGTGTC
TAGTCTTGTTTGATTGAAGTATCGATGCCTTGTGTGATTAGCTTACTTTGAACCATGCATGAATAAACCTAGAATTTGTC
CCGTTAGTCTAATCGATTTAGAAAGGTGTACTCTTGAGATGATCTTAGGCAACTTTTGAAGAGTATGAACTAATTTAACA
TATACCTCTTTTTGTGGCCTACCCGTGAGCGTGTGAAACTCTCTTGAACACCCCTTGAGCCTATCATCCTTTGGAAGAAA
CTTGATGAAACTTAGAACTTTTTTCATCCACTACCTATAATCCTCTTGAAATGTGTTTACTAAATATCCAACTTAGGCAA
AAAGTCTAAGTTGGGGGTATGGTGAAAAGGAAAAGGAAAAGTCAAGAAGTGCAAGAAAGTCTCCTGAACCTATTATATTG
CTAAACAAAATGGAAACCCTCCATATAAAAAAAAAGAGAAAAAGAAAGAGAAAAGAAAAGAAAGAAAAAGAAAGTCATGG
AATAAAAGTGCAAAAGAAACTGGGTTTCCAAGTAATACATGGAGAACGAAGAATAGGATGACTTATGAGCACTAGAAGAA
GAATCGAGAAAGGAAGGGAAAATGATGTTTTGAGAACGTCACATCTCACGAGGATGAAAGTCACTGAGCCTAAATGACCA
TACCTTTGCACTCAGCCTCATTACAAGTCTTAGAAAGACTTTTTTGATCTTGAATAAGCCGAATTGAAAGTCAATTGGAA
AATAAGGGCAAACCTATAGGTGAAAGCATGCATTGTGTTCCTCTTTTTGAGTGTGAGCGTTGTATCTGATTCCTGATCTT
AAATTGACTCATATATGTGTGTGAATATGCAATCATTCTTTGTGCGAGGACATTTAGATACTTTTGTTGAGCTTAAACTT
GCACAAGTAGCAAGTATTGCGAGCATGAGAATCTTTGGTGATGGTGTGTCACAATTTGAATCTCTGAGTACAAAATTGAT
CCTTACATAAGTGAATTGAGTCTTGTTGTGTGCATTCATGATTTAGTCTTGTGTACCACTATTTGAGGCACCCTTTTTGA
ACGGCTGAACTTGAGTTTTCTTGAGGACAAGCAAAAGTTTAACTTGGAGGGTGTTGATGAGTCACAAATTGGACTCATTT
AGGGCTTTATTTTAATAGAAATAGTGTCCTTGAATTCTTGTTTTACCTCAATAACGGATTAAAATACTGAAGTTTTAGGT
ATTTGAAGTTTTAGTGGAAGCATGGACACTTAGGCGCAAAACGGAGCAAATAGGGCTGAAAAGAACAAAAAATGGAATCT
TGCGGATCGCCGAATTTAACTTGGCGAGTCGCCGAAACGACATGAGACACCCTTCGTTCCAGTACGCGAAGCCTTGAAGG
AAGTGGATCAAAAGGTGAGGAAAAGAGCAGTCAGTGGGTCACCGATCAGTTCCGCGAAGTACTACTGTACCGCCCAATGA
TCCAGAATGCGAGGATCCAAAAGGCAAGACACTGAAGGCGATGACCTCACCAAAAGGCGGATCGCCGAGTTCATCGGCGA
TCTCGACTAATGTCACCAAACAATCCTCCACAGCACAATCTGTGAAAACTATAAATACTATTTAGAATTAGATTTTAGAA
ATTGGGAGAGAGGAATGGAACATATTATTATTATTATTATTCACTTTAGAACATATTCTAGCTAATATTTTTCTCTCAAG
TTTGGAGAGGGTTTTGTGGAGACTTGAAGAAAGGAGTTATTCTTCCCCAAGTTGGAAGTGGGTCTTTTCTATTAACTTTC
CTTTTCTTAATTCAAAGTTTAATTTCTTATACCCAGTTGATTTCATTAGCATGTTAGGTATATTTCTTATTTCTTGATGT
GTGGCTAAAAACCCCCATTCTTGGGGTGTGATTTAGCAAATATGGGTTGGAATTATTGTTGGGTCTTTCTTGAGGATAGG
TTAGATGTATTTTAATGGTGATTTCACCTAGTGGTTGTGGTTTAATCTAAAGGGTTTGTAGTTACAAATACAAAGCCACC
CATGTGTTTTCGACTTGCCCGAGAGGGAGGTCGTGAAACCAAAGCCACTAGACTGATGGCCTAAGGAGTGGGTGGACATG
AGGTTCAGCCCGAGAGGGTGAGCCCTAGTCCCATATCCTAACACTCAGCTCAAGAGAGTGAGTGGGGTAAGGAATAGGCT
AGTCTTCATGTGGCAAATGGGTGTCCGAGAGGAACGCATTTGAAACGGGGTAAGTTTCCCGAGAGGGAACTTATTTCCAT
TTAAATCTTAGCCTAGTCACTATTATTTTCCAAATCTCCAATAGAAATAAAGTACCCAACAATTTATCTCTACTTGTATT
GCGGTCACATCCCAAGAACCTTTCCCCATACTTAATTTTCTTGTTTATTTTGTTGTTTTAGTACTTGTTACAAAATCCCC
TTTTGCTATTTGACACTTTTGTGTCACCTCTTTCGCATTTACAATGTCTTTTATTGCAAATGTCTTTAACTACGACTAAC
TTGAATGAAATTCTAATTGGTTATTAATTCTCAAAACCGCTCCCTTGGGACACGACCCCAACCCTCGGTTGGATTACTAT
ATTATTGACGATCGTAGACACTCATATCGTAGGATAGTGTCATTGGTCACGATAAGCATCAATAACCCTTAGAGATCATC
TCCCTAGCCTTTAGGCAAGATATAAATTGACCCTTAAGGAAAAAAATTCCCCCATACCATGACATGATAGGTTCATTCGG
AACCTTGAGTGTGATCAATTCTACAGTCTATAGAAGCATAACATGTATGACATCAAAATCTAACATATAATTCTCTACAA
AATTAACATTAGTGACTCTATAAAACACATAAATAGAATAATTTATATAAACTATTTTAGGAACAATAGAATCAACAATA
GGAGTGGAGACATGAAAGGGATTAGAAATTTTTTTAGGACCAACATCAAATCACATGGCCACATAAGAAGTAACAAAAGA
TAACGTAGAACCCACATCATGCAAAGAATATATATCAAGATGAAAGACTTTTAACATACCAATCACCATATCTAGCAAAC
CTTCGTGATCATGTCGAGTCTGAAGAGCATAAATATTTTTTTGCTTCAGAGCACTCGAACCAGAACCACTAGGCTAAGCT
TGCCTACCATCCCTTCCCTTACAAGTATGCAATGGACAATCTCTAATCTTATGACCACTCTTTCCAAAAGTAAAGCATCC
ATCTGTACCGGCCAAACATTTACCATCATGTTTCTTGTGGTATCTTGTGCAAGTAGAGATAGAACCATTTCCTTCATTTT
CTTGAGGCTTAGTTTTAGACACCCAATCTTTGTTGAACTTATGAGTCGGAGCATTAAAAGGACATTGGCCAAAAACAAAT
TCTAGAATTTAGAACGACCTTGTCCATCAGACCTATAATAAGAAAAGTCACTATCACTGGTCCTTGCCCTCTTGGACTCT
CTTTCACTTTCCTTGAGATTTTACTGTTCAATTTTTTGGGCATGTTTCATCAAGCGGGAGATATTCATCTCCTTAATTAA
CATAGTGGTACGACAATCTTTGACAACCAACTCAAAAACACCCCACCTAAATTTACTCATCTTTTCACTTGAGTCAGCAA
CCATAATCGAAGCATGCTTAGCCAATTGAGTGAACTTCAAACAACAATCCTTTACACTTATATTCCCTTGTTAAATATTG
ACGAACTCAAGCACTTTTGCCTCCCTCATATCAATGGAAAAAAATGATCAATATAAGCTCCTTTGAATTTCATCATATCA
AGAGGACCCATATACACAACCCTCTCACGTTTCAATTATTCAACAAAACTTGAGACACACCCTTGATTGAAAAGTGGCAA
ACTTTGTCTTCCCCACTGTAACATCCCGAAAATTAGAATCCTAGAAAAGGAGCCAAGTGGAAGGTCACCGGCTTATGACT
AAGCCATGTCACCCTTCATGGAGCCAGATGAGCCGTGAAGGGTACCACGGCTAGTGGTGATGCTCGTGGTGCCTTCCAAT
GTATACCAAAAAGGGGCTACCCTCCAACGAGCACATAGAAGGCTTGTGGTGGTGCCCATGAAGGGGAGGCAGTAGCAGCT
CCAAGGTTAGCCCTTAACACGAACCCCTAGACAGATCGTGAAAGCCTACACAACCCATGAAGGTGGTCGTGTGGAAGGGG
ATTGACTTGCCAAGCAACTAGTAAAGGTCCATGGCTGCCACTACTGCCCGTGAAGTCCTTGACGACTCGTATGGGCCTCC
ATTTGGAGGTTCACGTCAACTGTAAGTTAAGGGCAACTAAGTCAATTCCTAATTATTTTATCTTGATACTACATCATTTT
ACCCTTACCTAGAACCCCTATATAAATGATTTTAACCCTAAAATTTACCCATTCAAGTCATTCTCTTATCCAAAAGATAT
CAAGTTCTTCCTCTCCAAAATATTTCTCTCTATAAAAACTTGAAGAAGAAGGTTCAATCTAGGGTTTCAAGGCTAGTTTC
CAATTCAACCATTGAAGGAAAGCTTTTTGCATTGAGGTATGATTGTTTTCATCCATGGATTCCTTCCATTCACAGAGTTC
CCAAAGTCTCTTATTTTCAAAGTTAGAAATCCCCAATTGAGTTCAGGTTTTTCTTCTATGCTATGGGTTCTCCTAAATGT
TGATTTAATTGATTGATTTATGATTTATGATGAATGAATTGATTTAATCTCATGATTTTATGATGATCCCCCATGAACCC
ATGTAATTCCTATGTTTTCCAAGTTATGAGTATATAAGGTGGGTTTTGGATTATCAAAGAAGAGTTTAATAAAATCATGT
ATGTATTGATAGAATTACATGAATTATTATGAATTCCTATGAACCCATGTCTAACCCATGTTTTCTAGATAATGATGATT
GAAAGTAGGTTTTTAACCTTGAAAGGTGAATTATGGAAATATTCATGCTCTTATAAAATCTACGAAGATGTTTTAAGGAT
GCTTTGAGATTAAAGTATCAATGATATTTCTATTGTTGTGTGGTTGAAAGGATTTCTCATATAAGCATGAATTATGAAAG
ATTTTCTCACATGATAAGGGTTCTTAGGGATGAAAGGCTTTCTCACCTAAAATGAACCAACACTAAGAAGCTATTCTAAT
GATGAGGCAAGATGCGATTACCCGTGATCTCTACATGAAACACAAGAGGTGATTACTCATGTCATATAATGTAAGGACAA
GAGGAGATTACCCATGTTCCTTTACGAGCTAAGATGAATAGGATTAACTGGCGATTACCCGTGTCCCATAACTATGCGCC
AATATAGGATTGTCTAGATAGACATTAGCTAGTGGATCCACAATAGCTAGGATTTCATGGTTCTTATCGTGGCAAGTAGG
AAACCTCTTTTTGGTGTGGGGTAGACACCAGATTCCATGTTGCTAGCTCAAATGGTCTTATATATCGGTTAAGGCTACTT
CCCACAAACAAGTAAATTTATGATGAACCATGGTTACTTCAAGAAGTGTGGTAAGTATCTTTCAAGATGATATTCACTTG
CATTGATCATTTTTTATAACTTATATTTCCTAACTGTCAAGTTTCATGTTTTAGCTTGATTATTGCATGATCATGAAAAG
GTCCTATTTTAGCATGATTTAAATGCTTACATGCAAGGCTATCATACTTGGTACATATTTTTTAGTAACACATACTCTTG
TCTACATTTTCCCAAATATAAGGTCTGACAGTCATGATTCTCAATTTCGTGGCTAGAGGTTGATTTGTGAGATTTACGAG
CTTTGGAAACTCCACTTCTTCATTACTCTGAAGTCGTACGATAGAGTTTAAATCTGTAAGGTCTCTCTTCTAATCCTTAT
CTGATGCTTTACAAGATATGGCTACTTGAAGAGCTTATGCTAGAAAGAATGTGAGGGAGTATATGGAACAAGAAAATACT
CCTGAAGCTCCGGTCTACCCTTTGTTCGAGCAAGTGACTAATGCAGAGTTTAGGGCTGGTTTTCAAGTATTAGTTCAAGT
CATGATGGCCCAAGCCAATAGGAGGTTGTGGTACCCATAAACCTAAATATTGTTACGACAACTTCTAGAGTGAGGGACTT
CAGTATAATAAATCCTCTCGAGTTTCACAGGTGGAAAAGTCGGAGTTGGCCGCTTATCAACTTAAGGATGTTGCTCAAAT
TTGGTTCAATAAATGGAAATAAGGGAGACCGGAAGATGTCATCCCTCTTGATTGGTAAAAGTTCAAAGCTTCTTTCATTG
ATAACTTATTTCCCCTTGAGATGAGGGAGCTAAAGGTGCTTGAGTTCATCAACCTCCATCAAGAAAGTATGAGTATGAAG
GAATATGCTTTGAAGTTCACAAAATTGTCTTTATATGCTCCTATAATGGTTTCCGATCCTAGGGCAAAGATGAGTAAGTT
TGTTTCGGGTTTGTCTGAAATGGTTGTTAAGGAGTGTCATACTGCCATTCTTGTTAATGACATGGACATTTCTGATCTCA
TGGTTCATGCTCAACTGATCGAAGAGGAGAAACTTAAGGAAAAGTCTAGGGAGGCAAAGAGGTCTAAAATCGGTGATGGT
ACTTTCTCTCATGCAAGGTCCGATGGACATGTTCATTTGAGATTTCGATAATGGCTTTCCAGTCAAGGTTCCTCAAATGC
TCCTACTAGGTTCACCAAAGAGATCTTGTCTAAGCCTATGCCTCAAGGAAGGAATGGTAATGGGTCCTTATTGCCTACTT
GTGCTATGTGTGGAAGAAAACATGAGGGTAAATGCCTAGCGGGTTCCAATGCTTGTTTTGGTTGTGGTAAGATAGACCAC
AATATAAGAGATTATCCTTCAGTTGCTAAGAATGAGGGAGATAATCGCCGAAGGGCTCAACCTAATCCTTCATTCGGTCC
AAGTGGTTTGGGTCCAAATGCTTCGAAGCAAAACAGATTCTATGCACTTCAGACTCCTGGGGAGCAAGTATGTTCTCCCG
ATTTGGTTACCGGTATGTTGAAAGTCTTTCAACTTCTTGTTTATGCTTTACTTGGCCCTAGTGCAACCTTGTCTTTTGTA
ATGCCATATATGGCTATAAGGTTTAATATTCTTTCAAATGTGTTGTTAGATCCTTTTTATGTCTCTACTCCTTTTGGTGA
TTCAATTGTAGCTAAGAGGATCTATAGAAAGTGTCACGTTTCCTTGTCCGATAGAGTTACTCTTGTTTACTTTGTAGAGC
TTGATATGCTAGATTTTGATGTTAGCCTTGGTATGGATTGTTTGCACTCATGTTATGCCTCTATTGATTGTAAAACTCGT
GTAGTCAAGTTTCAGTTTTTGAATGAGCCTGTCCAAGAGTTGAAAGGGGGAAATTCTATGTCTAAGGATCAGTTTGTCTC
TTGTCTTAAAGCTAGAAAGATGATTTCTAAGGGTTGCATTTACCATCTAGTTAGGGTGAGGGATCTGGATTCTGAAATCC
CTACTCTTAAGTTGGTCCCCGGTGTTTTTGAGTTTAAGAAGTATTCCCAGATGATCTAATCGGTATTCCTCCCGAAAGGG
AAATNNNNNNNNNNNNNNNNNNNNNNNNNNNNNNNNNNNNNNNNNNNNNNNNNNNNNNNNNNNNNNNNNNNNNNNNNNNN
NNNNNNNNNNNNNNNNNNNNNNNNNNNNNNNNNNNNNNNNNNNNNNNNNNNNNNNNNNNNNNNNNNNNNNNNNNNNNNNN
NNNNNNNNNNNNNNNNNNNNNNNNNNNNNNNNNNNNNNNNNNNNNNNNNNNNNNNNNNNNNNNNNNNNNNNNNNNNNNNN
NNNNNNNNNNNNNNNNNNNNNNNNNNNNNNNNNNNNNNNNNNNNNNNNNNNNNNNNNNNNNNNNNNNNNNNNNNNNNNNN
NNTTCTCTAAGATTGACCTTTGGTCGGGTTATCACCAATTGAGGGTGAAGGATATTGATATTTTGAAAACGGATTTTAGA
ACCCGATATGGTCACTTTGAGTTTTTGGTGATGTCTTTTCATTTGATTAATGCTCCATCCACTTTTATGGATTATATTAA
TAGGGTGTTTAGGCAATACCTTGACATGTTTGTGATTCTGTTCATTGATGATATATTGATCTATTCGAGTAGTGAGGATG
ATCATATTGATCATTTGAGGATTGTGTTGCAAGTTCTCAAGGACCGATAACTCTTTGCAAAATTTAGCAAATGTGAGTTT
TGGCTACGTTTTGTTGGTCACATTGTTTCAAGTAAGGGTATTGAGTTAGATCCTAAGAAGGCGAATGCGGTTAAGAGTTG
GCCTAGACCTCTAACCCCTTCGAATATTAGAAGTTTATTGAGTTTGGATGGTTACTACAGAAGGTTTGTTGAGGGGTTTT
CTTCGATTGCCTCTCTATTGACAACATTAACTCAAAAAAAAGGCAAAGTTCATATGGTCCGAAGCATGTGAGAAGAGTTT
TCAAGAATTGAAGGATAGATTGACTTACGCTCTGGTATTGACCTTACAGGAAGGGATTGATGGTTTTGTTGTTTATTGTA
ATGCCTCGAGAATTGGGTTAGGATGTGTACTTATGCAAAATGGGAAAGTTATTGCCTATGCTTCAAGGCAACTTAAGGTT
CATGAAAAGAACTATCCTACCTATGACCTTGAACTAGCGAAGGTTGTTTTCGCCTTAAAGATTTGGAGGCATTATTTGTA
TGGTGTTCATGTAGATGTGTTTACCGACCACAAGAGTTTGCAATATGTGTTTAATCAGAAAGATCTAAATATTATCCAAG
GAAGGTGGCTTGAGTTATTAAAGGACTATGATATGAGTATTCTCTATCACACCGGTAAAGAAGATATGGTGGCGGATGCT
CTTAGTCGGTTGTCTATTGGTAGTGTTGCTCATATTGAAGAAGAAAAGAAAGAGTTGGTTTGAGATGTTCATAGATTGGC
TTGGTTGGGTGTTCAGTTAGTGGACTCCACCAAGGGTGGTGTTATGGTCCATAATGGTTCAGAATCGTCTTTTGTGATGG
ATGTGAAAGCCAAGCAAGGTCTTGACCCAACTTTGGTGGAATTGAAGGAAGAGATGCTTAAGAAGTCTATCGAGGCCTTC
TCCCAAGGGGGAGATGGTGTACTTCGATACTAAGGTCGTTTGTGTGAACCTAATTTTGATGACTTGAGGGAACATATCTT
GTCAGAAACCCATAGTTCTCGGTATTCCATTCACTCGGGAGCCACCAAGATGTACCGTGATTTGTGGGAGATCTATTGGT
GGAATGGAATGAAGAATGATATTGCGGGATTTGTGGCTGAGTGTCCTAATTGTCAACAAGTCAAAATTGAGCATCAGAAA
TTGGAAGGTTTATCTCAAGACATTAGCATTCCTACTTTGAAGTGGGAAGATATAAATATGAACTTTATTGTTGGTTTGCC
TCACACCCGGTGACAACATGACTAAATTTGGGTTATAGTAGATCGAATGATGAAATCAATTCATTTTATTTCCATCAAGA
TTTCTTACTCAGTGGAGGACAATGCTAAGTGGTATTTGAGGGAAATAGTATAGTTGCATGGAGTACCTTTATCCATTATC
TCTGATCCTGGTACTTAATTCACTTCTCAGTTTTGGAAATCTTTCCAAAAGGGTCTTTGTTCCCGTGTCAAGCTTAGTAT
AGCCTTTCATCCCCAAACTGATGGACAAGAGGAGTGTACTATCCAAACTTTGGAAGATATGTTAAGAGGTTGTATGATTG
ATTTAAAGGGTAATTAGAATGATCACTTGCCTTTGATTGAGTTTGCATATAACAATAGTTACCACTCGAGTATCGGTATG
GCTCCATTTGAGGCATTGTATGGTAGGATGTGTAGATCTCCTATTGGTTTCTTTGAGGTAGGTGAATTTTCCCTAATAGG
TCCCGAGTTGGTACACGAGGCTATGTAGAAAGTTTGACATATTAGATAAAGGTTGAAAACAGCTCAAATTCGGCAAAAGT
CATATGTCGATATGAGAAGAAGAGATCTTGAGTTTGACGTTCATGATTGGGTTTACTTGAAAATCTCACCAATAAAGGGT
GTAATGAGGTTTGGTAAAAAAGGGAAGGCTATTCCCCGATATGTAGGCCAATATTAGATTTTGAGACGTGTTGGTAAGGT
TGGTTATGAACTTGAGTTGCCTAATGAATTGGCATCGGTGCATCCATTTTTCCATGTCTCTTTGTTGAAGAAATGTGTTG
GTGATTCGACATCAATTGTTACCAAAGAAGGTTAGGCAGTTGTCGTGCCCCTTTTTTCTCAAAAATGGGTTTTCCTTTTG
GATGCACGACCTAACAACTCTTTTGGGCTTTTGGGTGATGAAGAGTCGCCACCTAACGAATTAAGGCGCGTTAGGGCACC
TATCTAACCTAGCTAAATTTAACTAAGGTCAACGAACCAGAAATCATGGTAAGGGTTCAAATTACCTCGAGGGGAAGGTG
TTAGGCATCCCTCGAGGTCCACAAATGTGGGTCCCGGCCGTATCTCATACAATTTATGTGGGGTTACAAGTAGAAATTAA
GGTCACTCCATTTATTAGTTATTTATTAAACATGCTTGCTAAGTGATAACTATGACTAAACAATTAAGATTAATTAAGTT
ATTTTAATTAGAGTGCAAAACTAAGTGATAACATAACATTAAATATATATTAAACATGAAACAATTATAGAGGATAAGCG
AGAAGACATAAATTACACAATCAGTTTTTATTTTTATTAAACTACCCCAAATAAATATAATTATTATAAACATAAAAAAG
GGAGAAGGAAAGGGAGACTCTAAAGGACTTTACGGATCAGCACTCAACTTTCTTTATTTCGGTCGGCTTCTCGTAGGGAC
AGACAAAACCAATGTTTGTCATTAAGACCGAGTCAATGTCATCATCTCCATAGGGCCTAAACTACCCCTACCCCACCACC
GCATGCTTTTTGTCTCTAAAAGGTGCCTAGCGTCACCGCTTAAGGTCCAAGAGGCATTGGACTACTATTCGGGTGGATTT
AGACTAAAATAAACTCCTAATAGGCCCACCTGGACACCAAGTCAAACAAGTTGGACGATCATTTAGCACGTAAAGTCTCA
AGTTGGCCTCTAGATTTTATTTAGCATGCTAGCAAACACACATAAGGTGAAATGTCTCATGCTTGGTGTGTGCTCATAAA
TAGACGTTAGCAAGCAACAAGATAATATTGAGAAATGAAAAGGGGCAGAAAGATATGACATAATGCGGGATTTTTTTTTA
TTTCGGTTGATTAACAGTGACAAACAAATGCAGAAAATATTTTGGGCAGGATTTCATTAGGACAGTGAACTTTAATGTAG
CAGATTATGCAGAAAAATGATACATTAATGCAGTAGCAAAAGGGCTATTATATGATATTCATTTTTAAGTGGCAGTCAGT
TTAATAGATGCAGAAATTAATGAGTAGTTAATTCTAAGTGGCAAAATTATTATGCAGAGGTTAATATTTAAAGCAGAGTT
GAATTAGGGTAGCAACTAGCAGATGCAATAAATTATTAGTAGCTAATTTTATCCAGACAAATTAGTTAAAATAGAAACAT
ATGGGCAGAAAAGCATTAGCCGATTATCAATGTTTATTCTAAATGGCCATAAAACAACTATGCCATTGAACAGTGGCAAA
AATTCATAACCAGATGTTGTTTAGTTAATTAACATGCTGAAAATATTATTAGCAGTTTAATTAAAATTTAATATTAAGTG
ACAGGCGTGAGTTACTGAACATATGATATTTAGACATCAATTTTATTAGTTAAATCCTATGGACATGATTTCTAAGTAAA
GAACAAGATCTACAACCTATTGGCATGATTTCTACACCCAATTAATATGTAGAATTACTTATATCCTATAAGCATGATAT
CTAGATCAGAAAACGAGTTATTTAACAAGCAATTATTTCTTAAAAGAGAATTAGTGATGCAAATAACACAAGATGATAAG
CATGTAAAAGGTTATTCATTGTTTTATTGTGTGCCGAATTTGTTAGGTAGATTAGAACCTTGCTTTATCATAGGATTAAA
CATAACCAGAAATGGTTGATTTTATCTATTAGTGTCACATACTATAAGGCGGCATGCGAAAGGCAATTAATTAGTATTTA
AACAAGGATCAATTTTAAACATTAATTAAACAAGATTAAATAAGTGATCAAGCAATGATAACTTTATTATTTATTTTTTA
GTTAAGATCTAAGTGAAACTATTAAACGAACTGTTAATCAATCACAATCCTATAGACATGCTTTCTAACACAAATAAGTT
TGCGATAAGGTAACAATTAGCACGTAAATCCCCTCCCCCTTAGACGATCCCCAAATTATTTCATATATGTAGGAGAGTTT
TAGAGTTAGAGTAATACAAAATATTACAAGTTCAAAGAATGAATAAATAATATATACAACATTAAGGTAAACTTCAACAT
AAGAATCTCGTCTGGAAATCTCTTCGAGGCGACTCTTGAACCTTTAAGTTCAAAACCCTGTTAAAGTACAATGAAAGTAC
GGGCAAGTAATAACACATAAAAGACGATAGCAAGATAATAAAATTAATTATATGATACGTACAATTAATTATTTCATGTA
CACAAGTAACATACGGGCATGTAAGAATAAAACAGGTTGTGGAGAATATATAAGCAAGAAAGGATAAGAAGACTGACCCG
AATGCTTCCCGTTATTCATTCAAACATACAACAACAATTGAAACAATGCAAAACAGAAATTAAACTAATAGAGAAACAAC
TAACTGGTTAAGCAGAATATATGTTTAACAACAATGAAGACAAACTTGATCCACTATCCGACACGAACACAGCAAAAACC
AAGTATAGAAGAGCCTTAAAGTTTACCGAAATCTTTCTTTTTAGTAGAGAGTAAAGTGATTTTCTTTTAAAATATTCTAG
TGTATGAGCAGTGTTAGAATGTGAGAGTAGTGAGAGTGAGAGTGTTTTTTGTGATTGCTAAGTGTATAAGCATAAGTAAA
AGTGTTTGAGTGTTCAAGCATAAAACATGAGTAAGGAATGGAACAAAGACCTTCTTTTATAGTAGAGGAGAGGGCATGAT
TTTTAAGGATAAGAATCAATTAACAACAATTATGGGGAAATTGTTTCCTTACTAAGAGAGTCCAATCAAATCAAACATTA
CCAAATATAACCAAGTAAAATCATTTAAAATCTAACTAAGACAAGGAAATCAATTAAGCATAGTCGTCATACCAATAATA
TATACAAATTGACAGCTAAAAATCTAAGGAAGGGAATAATTTTGGGGATCAATTACCATTGTTTCCTTAATCACAATGGA
AGCAAAATCAGTCTTTAATTTATTCATTTTTTTACCAAATATAAACAAGAAAGAAATCTGCCAAATTTTACCAAATGACC
AATACCTTACCATATATAATTTATCATATGAATTTAAACATACTCTACCATATATAAGCAAGTAAGAGAAGTCAATTAAG
GATAACCATAAATAATAGTATACTGACAATTATTAAAAATTCACGGAATCAAATATATTGAATTACCAAAATAAATCTTA
TAATTAAATTGATCCATTATCAAATAGTCTACACTATAATTAAGCAAGCTAGATTAACAAATTACAAGACTATGCAAAGA
TCAAATTTAGATATTAACGGGCAGATTTTGGAGACAAACTTATGCAATAAATCAGTGAGAGTTGTATCCAATGCAAGCTC
AAATAGCTTTCAACCAAGAATTATGAACAATTGTATATTACTAAAACGGCATAATAAAACAACAATAAGAAACTATACGC
AAAAAATATGAATCACTTAAAAGAGGAAATGGAGGGAGTAACGAATTTAGAAGAAATACCGGAGACGAGATCCATTTTCA
AACTGACCCAAACCTTGTACTTCACCGAAACTCGCTTGGTCGGAGCTGTTGCTGACTGCTCGCTGCACGGAGCTGATGTC
ATTGTTGTTGTCCGCCAGCTGGAGAAGAGACAAAGAGGCGACGGGGAGAGGAGGAGAAGAGAAAGGTGGAGGGGAGCATG
TGGCGTGCTGGCTGCTGCTGTCGATCGCCTGGTGTTATTATTCTCGCCGATCTGCTCGACGCTGCTGGCGACTGCTGGTG
TTGCTGTCTTCGCCAGAGCTGCTGCCTCGAGCTGGTGCACTGCCGGAGCTGCTGCCTAATGGCTTCGTCCTCCTCTCTGC
TGCTGGTTGCTGCCCCGGCTGCTAGTTACTCTCGCCGAGCTGCTGGCCAGAGGGGAGAAGAGAAAGATGAGGCGAGGAGA
GAGAGAAGAGGAAGGAAGAAGGTGGCGCCTCGCCTCTTGGTAGTGGCGATTTCACCGAGAAAGAGGAGAGGAGATGGAGA
GGGGAGGCGGAGGTTTGGAGAGAGGAGAGGAAGAGAATGAATAATCTTAGGGTTTTGGTCTTGACTCTTGAGGAATAAAA
TAGGCAAGAATATATAGATTTAATCTACTCTATTGATCTAAATGCGATGAACGGCGTGATTAGATCTTGAGCTAGATTAA
GCTGTTGGACGGACAAGATTAAAAGAGTGGGTCTTGAATATGATTTGAAATTGATTAGATTGGGATGGATAAAATTGAAA
TGACACGGACTAGAATTGAAATGAATAGGTGGCTATAATTGAAATAAATTTGGAATTGGAGTGGCTAGAATTGAAAAGAA
TTAGAACAATATAGGCTAGAGTTTAAACTATTTGGTGGAAAAATAAGGAAATGCTATTCAATTATAAAAATACTACACAA
ATTATAATATTTTCATACAAATTAAACACATTTACATTTTAAAACATTTGGAGTAAATATAATTATTTCGAGTTTAACTA
AGGATAAATATAATAATTTAAATTGATAATAATAAATATAATAATTTGTAAATTATGAATACTAAAATATATCATTTTTT
AGACAAAATCGATTAAAATTTTAAAACCCGAAATATGTTTTGAAAATATGTATTTAATCGAATAGCATTCCCAAAAGGGT
TAAAAGGTTGGTCAAAATTGGGTGTGAATAGGAGTTAAGGAGAATATTTCTTATGAGTATGTCCCGGTGTTGATTTTAGA
CCGGCATGTTAAGAAGTTAAGAAATAAAGATGTTGCTTCCGTGAAAGTGTTGTGGAGTAATCAGTTAGTTGAGGGGGCTA
TATGGGAGACCGAGGCCGGTATGATGTCCCGATATAGTCATCTCTTTCCTTCTACCCCTACTCTAGCTTGAGGTAATAAG
TTCCTCATGGTTTAATATTTTGGTGTCATGTGTCTTAGATATTCCCATGATTTCCTCATTTATGCATGATTAAGAAAAAG
CTCAAGTTTTGAGAAAAAAAATGAGTCAATTTAATTGATCTCCACATGTTTATGTGCATTTGAGTATAAGTTGCAGATAG
ACTTCATGATGTGATTATTTGAACATGCTTTAGCTTGGAGTTGATGTTTCCTCCTCGGATATGCGCATTTATGTGATTTC
ATTCATGTTGGGCTGCTAGGTCTAATTCTATCCTCCTTAGGATGTTTTAAATATTTTCTAGCTTGGAGTCGAGGTTCCTC
CTTGATTGTGTGCATTTTGATGAAGTTGCATGCATTATGGGTTGCTAGTTTAGAGTCATTTTCTTCTTATGATATCTAGG
ATCCTATTCGAGGCTGAATGTTCCCAAGGGGAAGATAATGTAACACATAGAAAATTATTAGCCTAGCAAAAGAGCCAAAT
GGAAGGTCACCGGCCCATGACTAAGCTATGGCACCCTTCATGGCGCCCCAGATAGTCTGTGAAGGGTCGTGGTGCCTTCC
AGTATAGACAAGATTTAGGGTTTCAAGGCACGTCTAGAATTCCACAATTGAAGACAAGATTTTGGCATTGAGGTATGATG
GTCTTTATCCATGGTTTCCTTCCATTCATGGAGTTCCCAAATTCTCCTATTTTCAAAGTTAGAAATCCCCAATTGAGTTA
GCATTTTTCTTCTATGCTATGGGTTCACCTAATTGTTGATCTAATTGATTTATTTATGATTTATGATTCATGAATTGAGT
TAATCTCATGATTTTATGATGATCCCCCATGAACCCATGTAATTCCTATGTTCTCTAAGGTATGAGTATATAAGGTGGGT
CTTGGATTATGTAAGAAGAGTTTTATGAAATCAAGTATGTATTGATAGAATTACATGAATTATGATGAATTCCTATGAAC
CCATGTCTAACCCATGTTTTCTAGATGTTGATGATTGAAAGTGGGTTTTTAACATTGAATGGTGAATTATGGAATTATGC
ATGTTCTTATGAAATCTACGAAAATGTTTTAAGGATGCTTTGAGATTAAACTATCAATGATGTTGCTATTGTTGTGTTTT
TGAAAGGATTTCTCATATACATATAAGCATAAATTGTGAAAGGTTTTCTCACATGATAAGGGTTCTTAGGGATGAAAGGC
TTTCTCACCTAAAATGAACCAATTCTAAGAAGCTATTCTAATGAAGAAGCAAGAGGCGATCACCCATGCTCTCTAATTGA
AAGACAATAAGTGATTACCCATGTCACAGGATGTAAGGACAAGAGACGATTACCCATGTTACTTCACGAGCTAAGATGAA
TAGGATTAAGAACTTTTATGTGGAAGTTGGTTAAGTGGCGATTACCCGTGTTGCATAACTATGTGCCGACATAGAATTGT
CTAGACAGACACTAGCTAGTGGGTCCACAATAGCTAGGATTTCATGGTCCTTACCATGACAAGTAGGATACCTCTTTTCG
GTGTGTGGTAGACACCAGATTCATGCTACTAGCTCACATGGTCTTATATGTCGGTTAAGGCTACTTCCCACAAACAAGTA
AAGTTATGATGGACCAAGGTTTCAAGAAGTATCGTAGGTATGTTTCAAGATGATATTTATATGCATTGATCATTTTTATG
ACTTATGTTTCCTAACTCTAATGTTTTAGATTGATTATTGCATGATCATGAAAATGTCCTATTTTAGCATGATCTAAATG
TTTATATGCATGGCTATAATACTTGGTACCTATTTTGTACTAACACATACTCTTACCTACATTTCCCAAAATGTAGGGTC
CGACAATTAGGGTTCTCAGTTTCGTAGGTAGAGGTTGATTTGTGAGATTTCTGAGCTTTGGTGAGTCCTCATGCTTTGAG
GACCGAACAGTTATTGTTTCAGTCATTCCTTACTTTCATGTATGGGCTAGGACCAATTTGATTCTATTGTATTTGATGGC
TATTGAGACAAGTGTTTAGACTTCCGCTTTGCTTTTACAAAACTTTTGATTTGAAATGTTGTCTTATTTCCTTTGTTCTA
TTTCTTATGTTATGAATGCTAAGTGGCTTGTATGGGGCCTTTCGGGGTCTTACACTCCATGTTACATCTAGGGTGTACCC
CTAGGTCATGACACCCACTATAGACAATCCCATAATTCCCACTATCTTATGTAAATATACTCTTGAGGATCCTCATCAAC
TTTGGAACCATGAAGCTCTGGAGGATTCATCCTAGTGAAGTTTCTTATTATTGTAGCCTATGTACCAACATTTGGGTTCA
CGGGAGTAACAACTTCTCTATTTTGTTGGACCATCATAGCATGAGCCAACACTTAAAAACTGGCTCAAAATTTAGCATGA
GTCACTTTATTGGTCAAAGGATCGACCGTAACTTGAGGAACCTCAGACTCCACATTCTCACCTGCATTCCTTCCCACATA
AGCTCTTTGAGAGGTTGATTAATGTCTCAAATACACCTCATCCAATTCTAGGTGTATGGTGAGTCTGAG
