# Supplementary material for: Homologues of potato chromosome 5 show variable collinearity in the euchromatin, but dramatic absence of sequence similarity in the pericentromeric heterochromatin
Source: BMC Genomics. 2015 May 10;16(1):374. doi: 10.1186/s12864-015-1578-1 (PMC4470070; doi:10.1186/s12864-015-1578-1)
Supplement: Additional file 3: — RH BAC tiling path sequences. Description of data: Nonredundant, multifasta sequence files of the individual BAC MTPs. The sequence contigs and scaffolds in the MTPs can be either ordered or unordered, depending on the quality status of the tiling path sequence. [file 12864_2015_1578_MOESM3_ESM.zip › mtp_1701.fasta]

>mtp_1701.contig_1
ATTCTTGAAATTCAAGTACTTGAACTTTTCCAATATTTTTTCAATATAATGAGATTGAGATAATGCTAGTCCCTGAGGAG
TTTTGATAATCTTGATCCCTAAGATCAAATCAGCAACTCCTAAGTCCTTCATATCAAACTTACTGGACAGCATCCGCTTA
GTAGCATTTATATCGTCAATATTTTTACTCATTATTAACATGTCATCAACATACAAACAAACAATGACTTCATGATTTGG
AATGTTTTTAATGTAAACACACTTATCACATTCATTAATCTTGAATCCATTTGCCAACATTGTTTGGTCAAATTTAGCAT
GCCATTGTTTGGGTGCTTGCTTGAGCCCATAAAGCGACTTCACAAGTCTGCACACTTTCTCTTCTTTACCAGGAACTATA
AACCCTTCAGGTTGTTCCATGTAAATTTCTTCCTCCAACTCTCCATTTAGAAAGGCTGTCTTAACATCCATTTGATGTAT
TTTAAGATCATGCACTGCTGCTAGTGCTAATAACATCCTAATTGATGTTATCCTTGTTACTGGAGAGTATGTATCAAAGT
AGTCCAGACCTTCTTTTTGTCTGTAACCTTTGACTACAAGCCTAGCCTTATATTTGTCAATAGTCCCATCGGCTTTCATT
TTCCTTTTAAAGATCCACTTTGATCCTAAAGGTTTATTTCCCGGAGGAAGATCAGTCAATTCCCAAGTATGATTACTTAA
AATTGATTCGATCTCACTATTGACCGCTTCTTTCCAATAGATTGACTCAGACGAAGACATTGCTGCTTTAAATGATTGGG
GCTCATTTTCAAGCAAGAATGCCACAAAATCTGGTCCGAACGAAGTAGGCTTTCGTTGACGATCACTACGCCTAGGATCC
TTGTTAGGTAGTGTATTTTCTACTGATTCTTCCCGTGGTCTTTTAGTTCTTTCACTTGTCGACTCACATTCACTTTTATA
CGGATAAATGTTTTCAAAGAACTCAGCGTTATCTGATTCAATTACCGTATTAACATGAATTTCAGGATTATCAGATTTGT
GAACTAAAAACCGACAGGCTTTACTATTTACAGCATACCCAATAAATACACAGTCCACTGTTTTGGATCCAATTTTCACC
CTTTTAGGTAAAGGGACTTCTACCTTGGCTAAACACCCCCACACTTTGAAATATTTCAAGTTGGGTTTCCTTCCTTTCCA
TAATTCATATGGAATTGATTGTGTTTTGCTATGAGGTATCCTATTCAGTATTTTGTTAGCCGTAAGGATGGCTTCCCCCC
ACAAGTTTCGCGGTGAACCAGAATTGATTATCAAGGCATTCATCATTTCTTTTAAGGATCTATTCTTTCGTTCAGCCAAT
CCATTTGACTGTGGTGTATAGGGTGCAGTAGTTTGATGAATAATACCATGTTCCAAACATATTTCTGCAAAAGGAGATTC
ATATTCTCCCCCCCTATCACTTCGAATCATTTTTATCTTTAGACTCAATTGATTCTCTACTTCATTCTTATATTGCTTAA
ATGCATCAATTGCTTCATCCTTACTATTAAGCAAATATACATAACAAAATCGAGTGCAATCGTCAATAAAAGTTATAAAA
TACTTTTTTCCACCGCGAGATGGTATTGACTTCATATCGCATATATCTGTGTGAATTAAGTCTAAAGGTTTAGAACTCCT
GTTAACAGACTTATAAGGATGTTTAACAAACTTACATTCTACACAAATTTCACATTTCGATTTGTCGCATTTGAAGTTTG
GCAATACTTCTAAAGTAATCAACTTTTGCAAGGCTTTGTAATTTACATGACCCAAACGGGCATGCCATAAATCATTTGAC
TCCAATAAGTAAACAGAAACAGAATTCTTATTAATACTGTCAACAACCATTACATTGAGTTTGAAAAGGCCCTCAGTGAG
GTAGCCCTTTCCTAAGAACATCTCATTCTTACTTATTACAGCTTTGTCACAAACTAGAACACATTTAAACCCGTTCTTAA
CAAGTAGTGCAGCAGAAACTAAATTCTTCCTAATAGTAGGAACATACAGTACGTTGTTCAATGTCAACACCTTGCCAGAT
GTCATTTTCAACATTACTTTTCCAGATCCTGCAATCTTTGCTGTTGCCGTGTTGCCCATGAATAACTCTTCATCGAACTC
AGCAGGAGTGTACGTTGCAAAGGCTTCTTTCTCAGAGCAAATGTGTCGAGTAGCACCAGAATCAAGAAACCACTCCTTGG
GATTTCCAACTAGGTTGCACTCCGAAATCATTGCACAGAGGTTATCTACATCTTTCATCTTTTCCACAATGTTTGCTTGA
CTCTTGCCTTTGTCTTTGTCCTTCTTTGGAGCACGACAGTCAGTTGACTTGTGGCCAGCCTTTCCACAATTGTAACAGTT
GCCCTTGAATTTCTTCTTAGCATGTTCTGACTTCTGCCCTTTGGACTTCTTTCTCTTCTTGTCTTTGGTAGGAGCTTCTT
CAACAATGTTAACTCCAATCATTATCGAATTCCCACGAGACTTCTTTTCGGCGGTCTTGTTATCTTCCTCAATCTTGAGC
CTAATCACAAGATCTTCAAGCCTCATTTCCTTGCGTTTGTGCTTTAGATAATTTTTGAAGTCGTTCCACGAAGGAGGTAA
CTTCTCAATCATTGCAGCAACCTGAAAAGCTTCATTTACTACCATGTCCTCAACAATCAGATCATGGAAAATAAGTTGAA
GTTCTTGCACTTGTGATCCAACAGTTTTATTATCTGACATTTTATAGTCTAAAAATTTTGCGACCACAAACTTTTTCAAG
CATGCATCTTCTGTCTTGTATTTCTTTTCAAGTGCATTCCACAACTCTTTAGAAGTTGTCATTGCACTATAGACATTGTA
CAAGTCATCCTCAAGCGCACTTAGAATGTAGCCCTTACATAGGAAGTCTGCCTGTTTCCATGCCTCAACAATCATGAATT
TCTCTCTGTCTGGCATGTCCTCAGCAGGCACTGGAGTTTCTTCGCTAGTAAATTTCTGCAAACCAAGAGTAGTAAGCCAG
AAAAATACTCGTTGCTGCCATCCTTTGAAGTTCACACCAGAAAACTTCCCAGGTTTCTCTGCTGGTGGTACAGCAGTTCG
GGTTGGCACAGCAACAGTGACCGAAGTTGAAGTATTATCATTTGCCATTTCTATTAAACAAAAATCGAAACAAATGATTC
AGTAGGCAATACAATAATTGCAAACTTAACAGCAGTATAAAACTACAAAAGTTTTTATCTTCACCAGAACCACAGATTAA
CAATATAATACAAATAATTTCCTTAAGATTGTTAGCGCATAATCTGTATTCTAAATATGTATATATAAATATATATACTA
GGAACTTTAAGAAACAGTAACTAGTTCGAACCAGAATTTAATTACTTAAACTAAATCCAGAACAACAAAATCTGTAAAGA
ACAGAAAGGAAAAAGATCAAGTCCACTGAATACACAGTGTCCCCTTAAGGAAATTATTCCCCTCTAGTATCCGAGGTTTG
AATTGGAATATATCCTCCCAGGATAAAATGATCTTACTCACCAGTGTATTGATACCCAAAACCTTGGTGTCAGCGAACCA
CTCAACAGCAGTAAAGTACACGATTTTATTTTGTGCAGAAAGAAGAAGAAGAATCAGAAATTTCGTGATTAAAAAATCTG
AGGAATCACAGGTATTTATAGACAAGAAACGGCCATTGATGAAAGGTTGCAATCTTTCAAAAGGCCATGGCTGTTCTGAA
GCGTTGCAACTCGTTCAGAATAGACATCTCCAACGGCGGGAAAATTTAAATTAAAACGGGAAAGAAAATCCAAGTTGTTA
AGTCGGTTAAATCAGATCTCGCGGATCCGGGTCGGGTTTGGGTCAGAAAATATTAAATTAATTAATTAAATAAATAATTA
ATTAAAATAAATTTCGTTCAAAAAAGAAACTCCACGAACGAACATTTTCCAAATCCAAATCCAAATCCAAATCCAAATCC
AAATCCAAAGCCGAAGCCGAAGCCGAGCCGAGCGAGCGACGACGACGACGGCGCGAGGGAGTCCCTCTTTACAACCCTTT
AACAACTAATAGAAGTGCTACTATATTTAAGCACATCTATTTTTCTCTTCACCACCTATGTGGGACAAATGCCTTTTACA
AAGGCATAAGGGACAAAGTAACTTTTCAAGTTCCCTCCCTTTTAAGGGACAAAGGAACTTTTCAAGTTTCCTCCCTTTTC
ATTTTTCCCTCCATTTCCCATTAATCTTTCTATATACCCAACAATCCCCCACATTAATGGGGAATGGTTATAATACAAAG
GAATGCACGGACGAATGTGTACTTTACAGGCAAGGATCAATTGCATCTGGATAAGTTGGTTTCCCGTTGAACTTTCCATA
GTGAACATATGTCGGATATACTCGATCAATCGGTAGATGCGATATCTTTGAACCGTCGAGCTTTGGTGTATACCTAGACA
ACCATATGTCACACAATTAATCCTTTACTGTTTATGGTTCTTACGGTTGTGTTCGTTTTAGCCATGAACACCTCCTGGTT
TCATGAGTGTATAGAGAATAGGCTTTTGACAAAATATCCTCTTTGAAGCGGCTTACACTTCACGCTCACATAGGTGATTT
CTAACCGTGTCATCTCGTAGATACACTATTTGGTCAAATCTGCCAAATTTAGCAAATCATTAAAAACTTTAAGCTTTATT
AACTCATTAACAAGCCTTAATGTTTTAACCTTATTCCTGAACATTGTCTTCATCATGAGAATGGATTGAGTTGATTGACA
ATGTCGAACCGTCAGTCACAACTTTGTTTTTCTCCTTGAATCTAGTTTTTGGGATCTCCAATCTGCTAGATAGAGTTACC
GCCATGCTGACTTGTCCTAAGCCTTAAACCCATTCCCTTAGATGATCTTTCAACTGCCTCTCTTATTAGGCCTTTCGTTA
GTGGATCTGACACATTATCACTTGACTTCACATAGTCAATTGTGATGATTCCACTAGACAGCAGTTGTCTTACGGTGTTA
TGTCTCCGTCGTATGTGACGAGACTTTCCGTTGTACATAACGCTCCCTGCCCTACCTATTGCTGCTTGACTATCACAATG
TATGCAAATAGGTCCCACAGGTTTGGGCCAGAATGGAATATCTTCTAAGAAATTCCGGAGCCATTCAGCTTCTTCACCGG
CCTTGTCCAAGGCAATGAATTCAGATTCCATTGTGGAGCGAGCAATACATGTCTGTTTGGATGATTTCCAAGAGACTGCT
CCTCCACCAAGTGTAAATACATAACCACTTGTGGATTTCACTTCATTTGACCCGGTGATCCAATTTGCATCACTATATCC
TTCTATCACTGCAGGATATTTATTATAATGCAAAGCATAGTGTTGTGTATGTTTTAGATATCCCAACACTCGTTTCATTG
CCATCCAGTGAGTTTGATTAGGATTACTAGTGAACCGACTCAGCTTGCTAATAGCACATGCTATATCTGGTCGTGTACAG
TTCATAACATACATCAAACTTCCCAACACTCTGGCATATTCCAATTGAGAATCACTTTCACCTTCATTCTTTTGAAATGT
AAAGCTTAAATCAATTGGAGTTTTGACATTCTTGAAATTCAAGTACTTGAACTTTTCCAATATTTTTTCAATATAATGAG
ATTGAGATAATGCTAGTCCCTGAGGAGTTTTGATAATCTTGATCCCTAAGATCAAATCAGCAACTCCTAAGTCCTTCATA
TCAAACTTACTGGACAGCATCCGCTTAGTAGCATTTATATCGTCAATATTTTTACTCATTATTAACATGTCATCAACATA
CAAACAAACAATGACTTCATGATTTGGAATGTTTTTAATGTAAACACACTTATCACATTCATTAATCTTGAATCCATTTG
CCAACATTGTTTGGTCAAATTTAGCATGCCATTGTTTGGGTGCTTGCTTGAGCCCATAAAGCGACTTCACAAGTCTGCAC
ACTTTCTCTTCTTTACCAGGAACTATAAACCCTTCAGGTTGTTCCATGTAAATTTCTTCCTCCAACTCTCCATTTAGAAA
GGCTGTCTTAACATCCATTTGATGTATTTTAAGATCATGCACTGCTGCTAGTGCTAATAACATCCTAATTGATGTTATCC
TTGTTACTGGAGAGTATGTATCAAAGTAGTCCAGACCTTCTTTTTGTCTGTAACCTTTGACTACAAGCCTAGCCTTATAT
TTGTCAATAGTCCCATCGGCTTT
>mtp_1701.scaffold_1
AAGCTTGCTGTGACTCCTATGGATATTAATGTGAAGTTAACAACTAAGAAGTATGATGATCATGTTTTCAAAGGCACTAA
TCAAGCAGAACCTATTGCTGATCAAGGATCATATCAAAGACTCATAAGTAAACTTCTTTATATTACCATGACTAGACCTG
ATATCTCATTTTGCGTTCAGAATCTAAGTCAATATTTACAAGCTCCCAAGCAGTCTCATATGGAAGCAGCACTCAGAATA
GTCAAGTATCTGAAAAAACAACTAGGCCAAGGAGTCTTACTATCAAATAATAAGAACAATGTGATCGCAGCCTATTGTGA
TGCAGACTGGGTTGCATGTCCTAACTCTAGAAAGTCAGTAACAGGTTATGCAATAAAAATGGGAGATTCTCTCATCACTT
GGAAGTCTAAGAAACAAACAACTGTCTCCAAGACCTCAGCTGAAGCAGAATACAAAAGCTTAGCTTCCACTGTGGAAGAG
ATAGTTTGGATAGTTGGGCTAATAAAGGAACTAGGTATTGATGTTACTCTTCCAGTCAAGGTGTATAGTGATATCAAGGC
TGCAATAGAAATAGCTACAAATTCAGTGTACCATGAAAGGACTAAACACGTTGAAATAGATTGTCATTTCATTAAGGAAA
AGAATATTCAAGGATTGATTTCAACTAACTATATTCCTACAAGTGAGCAGCCTGCTGATATATTAACAAAAGGATTATCC
AGAGTGCAACATGAGTTTTTGAGTTCCAATTTAGGTATACAAAACATATTTGCAGCACCTAACTTGAGGGGGGGAGGGGG
TGTTTAAGAAGGATTTACTTAAAGTCCTAAAGGGTCTATGTGTAATTAGATATAACGTAACTATAAGATTAACTAATTGG
TTAGGATTTTGTTAAATTAGTTAATAGTTAGTTAGGATTATAGAGGGCTAAACACATATATAAGTTGTACTGATCACTCA
TTGTAACAACTGATTCAATTCTAATGAATATAGAATTCTATGATTCTCAAGATCATCTTCTTCTTCTTTTTCTTCTTCTT
TTTCTATTCTAATCATCAAGAGTTCATCTCAATTACTGTACTTCTTCAAACAATAACATCTTTTAATGGTCTCATTTGTT
TCTTATTTTTCAATAGATCCAGTAATAACTTGAATCACTAAATTAAATAATTAAAACTAACTTTCTCTTAATTCAGTAAA
CTACACATGTTGGATAACAATCAAAGCCAAACAAATCATGCTTCAACAACAATTTAATTTATTGTGTTGTTTTGTATAAA
TCAACAATTAATAAATACGTCTCCTGCAATATTGAATTTTGAGGAAGAAGATTGTGACTAGAAAATAAGTAAATCATAGG
CTCTGATATCAATGAAAGAAAATAATCAATTGAACACATGATTCTCCTAGGATTCATTTTATTTGTTTTACTAGTTGACA
ATGTAATGACATGCTATCAAACACAAACTACATTAATCAATGAAAGCAAAAACAATTAAATATTGCCAATCGAATCAATG
TGTTAATGAAACCATGATCCTTCCATTTTTCATCACTCTGAACAACTACTTGCATTAATTTTTCTACATTATCACATTTT
TACAAATCTTGTCTATTAAGGGTTGAGAGAACTAAAAATAAAAGTAATATTGAAGTAGAAAACAACAGAGAAGGAAAAAT
TAATATTGTCTAAAAACAACAAGCAAAACTTTTCATCGGGTCAGAATTGAAACTACCTTTTCCATCATTCAAGTAGCAAA
CTTTCTGTTGCATTGTCCAGGAAAATAATTACCTTTTTATTCCTTTTATAATGAGTCAATATTAGTATTGTAATGATTCT
CTAGGTCATTTTTGTGGTTATGTCATCTATTCATCATTTATAGCATTCTTATAGTGACCGCAAGTCATTTATGACTTGTT
GAGACTACCAGTTAGTCACCTAGCTAGTCATTTGTTTGGTTTTTATGTGAATTTCTATGTTCAGGAGCTTTTGAACCTTG
AATAGTCATATTCGATCAAAAGTACATAAAGATGACCTCAGAATCCGATTATAACAATTCCATCAGCTCCACAAGGGTCA
TTTTAGGCTAGCAGCATGGTTGGTATGGCTAACAAGGCTTTCGGTTCGAGTTTGTACGATTAGGCATTTTACCTTTCAAG
TTAAGGCCTAAAGTTTGACATTGGTCAACATTATTCGTAAACGTGCTTGGATGAGAACTCCATCAGTGTAGTTATCTCTA
GAATATTGAATTTTCTCTTGAATGACCCTTTGTTCAAATCTCAACGCTCGCGAGCTAATTCCGAGCCCCCTTGTGGATGT
TGGCTTAAATGGAGTTTTGATGTGGGGCCAATTTTTGTCGTTATGATCTCACATGAAATTTTTTACTGTTCCATTGAATC
CAGAATATCAAATTTGGTAGAGTAGCATATCTCGTTTGCATATATGAGATTCTGAACGAATTCGGAATACCCCATCAAAG
TTTTTCAAGTTGCCAAAACTAGCTGATATGGATCCGCTGGTGCAAGCCAAATTTGGTCTTCGCTTTCTCGAGCCTTGGTC
TGTGTTTGCAGAGACCATGAGAGTTGCTCACCGCCTTCGTGAGGTCCAGGCCACATTTGCAAAAGGTTAGGCCCTTGACC
TACGCTTTCGCGGGCCACTGGCTTCTCTTGCCTTCGCATTCAAAGGATTCTTGCCACATTTGCAAAGGGTAAACTTCTTG
TTCTCTGTATTTGCAGCACCTCTAAGTTGCATTAGCAAAGAGAAAAACTCAAGGCACCTTTAAGTACCAACTTCCATCAG
TGATTATACTATCAATTTAACTCCATTTACAGTGATTTGAAGTCTTGTAATCATGAACTATTGGGGATATGTGTGTGGAT
GGTTGGAAACTATTGTAATCTCTCCATTCTAGAAAATTCGAGTTATTGTAGGCTGCCATGACTTGTTTTTGAGCTCTAAT
TTTGAACTGTTGTATGTTGGTTGTCTTGCTGCTCCGAACCCTGAAGTGTGTTCCATTTTGGAACACAAGTTCAAGGTAAT
ATTTTAGACCTTTTGATAGAGTCAATTCTGTAAATTCCGATGCGGGTCCAATGATTCCCATTTGATTCAAAAGTTGGCCG
ATTTTCATTTATGTGTATTTGGTGTTGAAATGGTCGTATTGACGTTGTGATCCTATTTTTGATAGTGTGACAACATTTTG
AGGTCGTTCGCAAGGGAAAGGCTCTGACATTGTGATTTAGAGCACGCGAGATCGACCTAAAGGTAGACTACGACTTCCCT
TCTCTTAGATTGAGGTTGAATGTGTAATTACATGTTGATTAGAGTGAATTGGGGGCGGGTACCTAGTTTTTCTTATTTAC
TTTTCTTGATACCATGTTTTAGGACTTCAGTAGCTCTATTTTAGGTGTATTACCATGCTAGTCGACGATTATGTGTTTAG
TTTTATTTTTGTGTGTTGACTTGGATGTTTTAATTATGGTATAATTAAGCATGATTGGCCTTAGTCTATGACTAGACTAG
TTTTTGCCTTAGACCAGCGATACTTGTGGTCTTTAGGACTTATTTCTTCTCCGACGTCATTTCAAACGATTTAACTCCTT
ATAGGCTGAAGTAGCAGAGTTAAGTCTAATAGAATGAGCCTTAGTTTAGGCGTTGATTCAGTTTTTCCAAGTTTCTATTC
ACTCTTCCTATTTCTACAGCCCCATTGCGATACTAGAGGTTTTATGCTTTGCTAGGTGACTCAGAATTAGAGTCGCGCAG
GCTGAGAGCCTTTTATCGATTCCTTGAGTTAAACGTTGTTCCACTGTAGTTTGGGTTATAGATGATACATGATACTTCGA
TGTTCTTATTGGTGCCCACATGTTTACTCTTGCTAACTGGCCAGTGCCCTTGGGAGCTTACTATTTGTCTAGGCGATGGT
GTTATTAGTACCCCCGAGTTTAGTCTTGTTAGCTAGGTCAGAGCCCCTGTGATTTTATTGTTTGGCTGGGTGATGCTCTT
ATTTGTGCCCCCGGGTTACTCTTGCTAGCTGGGCTAGTGCTCCTGGGAGTTTATTGTCTGTCTAGGCGGCCCTAGGGTTT
ACTTTTGCTAGTTGGGCTGGTGCCCTTGGGAGTTTATTGTCTTGATGGGCGGGCCCATTATTGGGTGTTTATGGTTTGAG
GTTGTTACTTGGGACCCGATGTCCTGATTACACTTAATGGATCTAGATTCACTTTACTTCGCTCTTGTAGTTTAGCTATT
TTGTGTACCTGTCAAGCCTATAGAGGTTTGTTCGGATTTTACTTAAACTTGCGTACAAGTGTACCTTTTGGGCTTATGGG
GTCCAATTAGGTTTAATTTAGCTGTATTTAGTCTTTATTTCTTGTACTCTTGTGTGCTTTTCTTTAAATTCCACTTTGAC
CTTTATTGGTGTCTAGATTCTACCTTTTCATATTGTTTCTACCATCCTTGCTCAATTAACCTATGATGCCTACTGGGTAC
TTTTTCTTTGGTACTTATACTACACTATGCATCTATTTTGTGCCAGCAAAAACTTTTGGATCAAAGGTGAAAGTGAGCAC
TTCGTGACCTGGACTTGCCTTTATATTTAATGTTTTTGAAAATTTTCCATTCTTTTGGAAAAGAAAATATAGTATTTTTC
TATTTTTAAATCTTTATATAGTTATACTTGCTAAAGTTGGTAATTCTAATTCACTTAAACCTCAAAAGAAATGGTATCTT
CACTAACTTCATATTTCCTCTTCTATTTGTTAATCTCTAACTAGTTATCGAACCCATAGAACAAAGATATGTGTTAAATA
ACCACTAAAAATGAATTTTTGAGAGTCAAATTAACTTACCTGCTGTCGGCGACCAGCGGAGCTGCGACGTCCTACTGCTG
CGGCGCTGGTGTGTAGTCGATCAAGGGGCGTGGCGCTGGGGTCGATCGGGGGTGTGGTTCAGCTGAGAGAGGTGGTCAGA
TTTACGAGTGAGAGAGGTAGGGTTTTGAGAGAAAAGGGAAAATAATTATCATTCCTTTTTTAACAGAAGTGTTAATTTAC
CGACCACGGGATGTCGGTATCTTTTAAAATAATTATCTATTTTTAAAAATATTTAATAAATACCGACATCATGAAGTCGA
TATGATTTAAATAAAATAATAATTTAAATATACTGGCCTCTTGAGGTCGGTGTTTATTAATTTATTTTTAATATAAATTG
ACCCCCTTGAGGTCAATTTTATTAATTAAAATTACGTACATATATATTACCTCCTAATTATATAAATTTAATTTTATCGA
TCAACAAACGTTTATCAATATCAAATTTAATATATAAATCTTCTTGAATTGATCATCGATATTTCTTTAATTGATAATGT
ATTTCATATCTGAACCATTAGTAAATAGGACTTGATTTGTTAAACTATTTGACGAGTATATATAATCTCCTACAATCAAC
ATATTTCATACATTTTCAATTGATTATTATTTTACCTTTTGCGTACAACATCACGAGAGATCCATTTTAAATTCGGGCGT
ACAAACTTTAATAATTTGATATATATAGTGTGTGTGAGAGAGAAAGAGAGAGAAGAGTTGGTTTGTTATACTATTCGGTG
AGTATAAAATCAACGTATTACATACTCCGATTAATTATCCTTTACAATACTTTACGATGTTCTATTGTCTATTTCATAAC
ACGAGATAAGACACTAAAGGTTATATGTACAAATAATTAAATAATTAATTATTAATATAACTTTAATTTGTTATGACATT
TCGACGAGTATCATCTTGCATTTCATACTCGGATGGATTATAAGTTAGCTCTTCACCGCTTCATCATTACATGAGATATT
AAGTTCATGATTGGATGACGAACTGATAGAATTTGTACTTAAAACTAGAACTATATAATTATATCTAAAATAATATCAAC
GTAATTTCATACTCTAATTATGGATTATTGATGTTTCTTTGTCTATTCCACGAATTCTAATTTTTATTTTTTTTTATAAA
AGTATACAAAGTTTTTACACATTTCAAAACAATTAATTAAAGGCATAAAATGAACATTTATTGTTATGCACAATAGCAAA
ATTATGATTAATAGAAATATTTTAAAAGAAACTGAACTCCAGATGTCGACTTTTAAAAAAGTAATTAGATTAAATAAAAT
ATATCAACCTGATGATGTCGGTACATTAAATTTTAAGATAAATATAAAATAATCACGTTAAATTAAATATTACTGACATC
ATGAAGTCGGTATTTTATATTAATTTATTTTTTAATTTACATAAAACCGTCATCCGAAGGACGATTTGTTTAAATTTAAT
TGAAAATATTAATTTATTAATTTTCTGCATTTTAAATTTAGATAAGATTATAATCTATTCTTAATTTGCTAATTATTACC
GATCACTTTAGGTCAGCTTTGATAAAAATAATAGATAAAAATAAAGGTATTTGACTTTTGGAAGTCACTATATAAATATT
TTAATAAAAATTAATTTGATTACATACTATTTCCTTTTACTGACTTTCGAAAGTCAGTATTATAATTTTTTTATTTCTTA
TTTTACACAAAACCATCCTCCAGAAGACGATTTAAATAAAATTTATTCAAATATTTCTTGATTTTGTTTTTTTTATAATT
AATTGAGAAAAATAAAATATTGTTATTTATTTATTCATTTAATACCGACTTCAAGAGGTCGGTTTTTATTGTAATTCATT
TTTTTCGGGAAAAAAGCCGACATCCAGAGGTCGGTATTTGGTTTTCCCGCTCATTTTTGCATAAAACCCGACTCCTTGTA
GTCGGTTCCCTGAATTTTATTTTATTTTTTATTCCTTTTAACAATACCGACCTCCGCAAGTCGGTAAGTTTTAGGTCGAT
ATTCACTGTTTTTTTAGTAGTGTTCTTCTTCTTTATATTGTATAGCGAGTCTTTTGCATGTTGAAACAAGCTTTGTTGTT
GGACCAGATTTGGAACTTGTACTATTTTGTTCGTACTACTATGTACTTGTGACTTATAGGTTCTAGGAGGGATCCTTAAT
GTATATAGTTTTGGCTTGTTCCGATCTAATTTTGTTCTATTGTTTAAATTCTTGCTTCTGCTTCTTTCTACCCTTTTATA
CATCTATTCATCATTTATAGCATTCTTATAGTGACCCCTAGTCATATATGACTTGTTGAGACTACCAGTTCGGTCACCTA
GCTTGTCATTTGTTTGGTTTTTATGTGAATTTCTATGTTTAGGAGCTTTTGAACCTTGAATAGTCATTTTTGATCAAAAG
TTCAAAAAGATGACATCGGAATCTAATTTTAACAATTCCATCAGCTCTACAAAGGTTGTTTTAGGCTAGCATCACGGCTG
GCACGGCTAACGAGGATTTTGATGCAAGTTTGTACTATTAGGCGTTTTAACTTTCAAGTTAAGGCCTAAAGTTTGACATT
GGTCAATATTCTTCGTAAACGTGCCCGGATGAGAATTCCATTAGTGTGTTTAGCTCTAGAATATCATTTTTTTCTTGAAC
AACCCTTTGTGCGAATCTCGAGGCTCACGGGCTAATTCTGAGCCCCCTTGTGGATGTTGGCTTATATAGAGTTTTGATGT
GGGGCCACTTTTTGTCGATATGATCTCACATGAAAAATTTGACTATTCCGTGAGTCTAGAATATCAAATTTGGTATGGTC
GCATATCTCGTTTGCATATATGAGATTCTGAACGAATTCGGAATACCCCATCCGAGTTTTCAAGTTGCCAAAACTAGATG
TTATGCATCCGTTAGTGCAAGCCAAATTTGGTCTTCGCTTTCTCGGGCCTTGGGCCGTGTTTGTGGAGACCATGAGAGTT
GGTCACCGCCTTCGTGGGGTCCAGGCCACGTTTCCAAAGGGTTAGGCCCCTGGCTTACGCTTTCGCGGGGACAAGACCAC
ATTCGCGGGCCTCTGGCATCTCTTGCCTTCACTTTCAAAGGATTCTTGCCACATTTGCAAAGTGTAAACTTCTTGTTCTC
TGCATTTGCGGGACCTCTAAGCTTCATTATCAAAGAGCAAAACACGAGGCAACTTTAAGTACCAACTTCCTTCAGCGATT
ATACTATCAATTTAACTCAACTTTTAGTGATTTGAAATCTTATAATTATGAACTGTTAGGGATATGTGTGTCGATGGTCG
GAAACTATTGTAGGCTCTCCATTCGAGGTAAATTCAAGTTATTGTAGGCTGTCATGACTTGTTTTTGTGCTCTAAATTTT
GAATTGTTGTGTGTTGGTTATCTTGACTACTCCGAGCCCCGAATTGTGTTCCATTTTGGAACACACATGATTCTCATTAG
GTGTAGTACCATGTTAGTCGGGGATTATGTGTTTAGTTCTCTTTTTGTGAGTTGACTTGGATGTTATTATTATGGTATAA
TTAAGCATGCTTGGCCTTAGTCTAGGACTAGACTAGTTTTTGCCTTAACCCTGCGATACTTGTGGTCTTTAGGACTTACT
TCGTCTCCAATGTTGTTTCTGACGATTTAACTCATTGTAGACTGAAGTAGCAGACTTGAGTCTAATAGAATGAGCCTTAT
TTTAGGCGTTGATTCAGTTTTTCCAAGTCTCTATTCACTCTCCCTATTTCTACAACCCCATTGCGATACCAGAGGTTTTT
ATGCTTTCCTAGATGACTCGGGATTAGAGTGGCGCAGGCCAAGAGCCTTTTATCGATTCCTTAAGTTAAATGTTGTTCTA
CTGTAGTTTTGGTTATAGATTATACATGATACTTCGATGCTCTTATTGGTGCCCACAGGTTTACTCTCGCTAACTAGGCT
AGTGTCCTTGGAGTTTACTATCTGGTTGGGTGATGGTCTTATTGGTACCCCCGGGTTTAGTCTTGCTAGCTAGGTCGGAG
CCCCTGTGATTTTATTGTCTAGCCGAGTGATGCTCTTATTGGTGCCCCCGAGTTACTCTTGCTAGCTAGGCCGGTGCCCC
TGGGAGTTTATTGTCTGGCTAGGCGGCCCTAGGGCTTACTTTTGCTAGCTGGGTTGGTACCCCTGGGAGTTTATTGTCTA
GATGCAGGGGCTGGCCCATTATTAGGTGCTTATGGTTTGAGGTGGTTACTTGGGGCTCTATGTCCGGATTACACTTAATG
GTTTGAGGTGCTAACTTTCGGTCTTCTCTCGATAAGGTTTCTCACGTGCTATACATAGTACACACAGGAAGCAAGAGTCA
TTCTATAGATAGATGACCAATTGTTTCGTTATCCATTCGGCACAATGAATACAATACCAATGAAGTAACACACCAATGTA
TAATTCAAGTCATGCCAATGAAGAAAGACAATTTACACAAAATGAAGAAAAAGGGGTGGAAAATATTGAACAAAAGTCAT
GTGATAACAACAGAATAAAAGAAAAATGTCTAAGGATTTATCTTTAGCCTCTAAAGCTGATGTATCTGCAAAGGTAATTG
TAACCATCTTTTTAACATGCCCTCTACATACAAAAGAAAATTATTTTAAAATGCAAATGGAATTGGTAAAAGGAATGTTA
AAATCCAAAAGTATTACGTATTTGTTTTCTCAAAATCCACCACATAAAAGGTAATAAACTTAGTATATACTCACATATCT
TATCAGCATAAGAGAACTCAAGACTCATTTAGGTCCACGGACCTGAAGCTCGTCCCCTCCCCTCATATCTTCATCATATT
AATTAATCTCCAGAGTGGAATCTTCAAGTTGAGGGCTCTGCCAGATATTGATAATTTTTAAAGAACCAATATCCCCGAAA
CTAGGAGGGATATCCTCAAGCTTATGACATACCCACAAATGTAACGTCTCAAGAACGGGAAAGGATTCCTCTCCAACTTC
CCACTTAGCAAGAGTCACTCCACTCAACTTCAAAAATTTGAGATTATCAAAGGTGTCTTCCTCCTCCATTTTCCATTCTC
CCCCCGGAATATGATCGAGTCTAAAAGGGTCAGATCTTCAAGGTTGGGCAGTATTCCTATTGTTGATAGTGACTCGGATG
TCAGAGGAAACTCACCCAACAACAATTTTTCAAACTCCATGGGAAGTGAAAATCCACGGATAATTTGTCGCTATAGAGGG
CCCATTTTCATTTGTGTTTGAACTTTCAAACTCTACTTTGAGGGATTCTAGTTCATTTAGGAAATCCAACTTCGGGAACC
AATATCGCTCTGTTGAACAATCCCATGATTCCTTGAGACTAAATGAAAGTTGTTGAAGATTGGGAAACTTTTTGAAAATA
TCCTCTGTGTCTTTTGAGTAGGTGAGCACGAGTTTCTCTAAAAATCTCAAGTTCTCTAATCTTGTATCCTTTGTTGTCAG
TATTGGTTCCTCTACATCAAAATCGAAGAAAGAACCAGCTTTTATGCTCAACACTCGCAACTTCAAGAAAGTCCAAATTC
TCGGTAGTAGTACCGAAGGTGGTCCTTTATTTTCCACAATCAGAGTTTCTAGATTGAAGAGGTTAGAAAAAGACGAAGGC
GGAGCTTTAACTTCTATCTCAAAGTTTAAGAACCTCAAATGAACCAACATGCATATTTCATTTAGCAAAGAATCTTTCAC
CATGATAAAAGAGCTTTCCAGGATCAATACTCTAAGTAGCCTCAAGTGTCTTAGGTGACATATATCAGAAAGACAATCAT
CCAGCTCGTCTCCAGTTATCATCAAGGAATAGAGGTGTTTGCCAGACTGCCTTTTACTTTTTGTATCGATCAGGACAAAA
TTAATCCCAAAGTGCTCCCTGTGATAATTGATGGTCATTTGATGTGGCGACAAATCTGAAGAAGGTGATGTAGCACTTGA
ACTTATCAATTCAAACAACTTCTCCTCTCTTGTTTTTATCAAACAAAAGTCATGCACAAGATCATGAAGTAGGCAAGTCG
AGTAATAACCTATCTCATTGAAAAGAATTACCAAGCTACTGGAAATTAAAGTGTCCAAATAGAAATCCATCAATTCTTCT
ACACTCTTCATCTTTGTCGGTTCCACAAGTCCTTCAGCATGCCATAAAATTTTCAACTCATAGATTGTTATTGCACTATC
CTTCCGTAAACTTACAAGGTAAAGGAAGCATGGCTTTAGTTGATCTGGTAATTGGGCTATTTCTTTTCCAACATCCAATA
GTTCATCCGGGCAACTCTTGTTTCCAAGTACCCTTTCCTCAGACAAGTCACATCTAAAACATGTTCCCAGAGATCTTTGT
ACAATTCTTGCTCAATATTCACGAAAAAAAATCTTATGAATTCTAGGTCTTCTTTCACATGCTCAATTTCTTCCTTTATC
AAAGTAATTGAATAAGCATTGGAATCTAGCAAATCATTTAAGTGCCTGTGTAGCATATGCATAAAGAGCATTCCATCACT
CATGGGGAAACAACATTTAGATGAATCTGGGGCTTTCAAATAAACATGTTTGAGATCTTCCTTGAGAAGTTCAATATTTT
CAAGCAAGTTTAGAGTTGCATGGTTTGTTTCATTGGTACTCTCTTTATTCCTTGATTTCTCTTCTAAGTCGTGAACAAGA
GTGGATACCTCCCTAGTAAGTGCTCCAACACGTTCCAAAGATCGAATAATTTGTCATGATGAATAAAGTATAAAGTCCTT
GGGCACATCAAAAAGAATAATCAAAAGGAACTCTATCATGACATGAATGTTTCGAGCTCCTGAAGTGGTAAGGGCAACAA
TAGTTACCATGTGTTCTTGTATGTGAACGAGATATTCCCTAAGAATATTTGTAGAGGTTTGTCGGAGCTGCTTAATGAAG
CATTCAACTTCTGCTGAAGTTGAAGCTTTAAAATTTGTATAAAATATGTGCATGACCTCTAGTTCAATTGCAGTAATCTT
TATAAGTAGATGAGCTAGCTTGAATAGTCGAGAGTCTTCATCAGTTTGATCATTCAAAAGGAAGAGTCCTACTTCTCAGC
CATAGGCTGAAGCTGAGGTAAGACATATTCAACACTCTCATGCTCAACGTTACCATTCACTATCAACCCATGAAAATCTC
TTATGTTGCCACATACTTTCTGAAGAATCTCATATTGAGTTACTGATGGAAAAAAACTACTTAGCACAATACTTGGATAG
AAGATGGAGGTTCAGGAGGAGGAAGTCCAATTGTTGCTAAGTCATAGTGGTACTCGATGTAGAATGATAACATGAGTTGA
TACAATCATCGATATTATCCATTAGGCTAGAAAGAACACGATGCATGTCATATTTATCCTCCTCCACATCGAATTCCACA
TTTAACATCCACATTGATGTCATATACAAAATTGGTCGAAGCAGATTCTCAACCTCTTATCTTTTGCGAGCCATTTTATC
TTTAAACTCTTCTAACCAAAATAAGAAAACTGGACATATGTACAAATAAATGCTAGGCCATATTTCAGCATTTCAATTAG
ATCCACATCAATATCTATTTGATTTTCTTCCTTCTATAACTTCTCTACGAAATCCAGAACATTGATAACGTCCTTGCGAA
AATCAAAAAATGAAACCTGCCACATTATGACCAAATTTATACTATAAATTTTTCATAGCCACATATATCTACCACTCTAT
ACAGACAATTTGCAAAACAATGATAATGTAATGACCCGGTTGCTCATTTTTAGAAATTTTTGTGAGTTTACCATTTTATG
TCTCCCTATATTGGCCCCGAGTAATTTTTGAATGAATTTTTAAAATTATTTCAAGTTTTGAGTGAAAAGTTATGAAATAT
GAAAATTTTGGAAGTTTGAAAGGCTAAAGTTGTTAAAAAGTAGTTTTCGGTGTCTTTTGGAGTTTCGAATCTCAAAATGA
AATTCCGTTGATTCCACCCGTTACGGAATGTAGAAATTGGTCTAAGAGGGTTGTCGGTATCAGGTTCGGACTCTTTTTGC
GGATTTGAGATCCTAAGTTGGGAATTTGTGAAATTTTAGCCTTTGGGTTGACTTTGGTCAACATTCAAGGTTTGGATGCG
CAAATGAGAATTTTGACAATTTCGTTCAATTCAGCGGATGATTTTAGGCTTAAGAGAGGTATTGGTTGAATTTTTAGAGG
TCTCGAGCTTGATTTGACCTTTTTAGGAGTTATGTTCGTTTCTTGTGACTTTCACGGATTTTGAGTCAAGGAGACCTCAG
ATTTGTGTTCCGGTGATTCCATTGAGTTCGAAATGTCGTGTTTAGTCAAGTTGCATATTTTGTTTGTGTATACAGGATTT
CAAACGAATTTCGGGGACCCTTTCAGAGTTGTTGTTGGTTGATGGTTTGGACTTCTGGTATCTAACTCTTCGCGTTCGGA
GACCTAGTGGACGCGCTCTCAAAGGGTAAGTCGTGGGGACCCCCACGTTTGTGGAGGCTCGACTGCGTTTGCGGAGGGTC
AAGCAGTTGACCTCTACATTCGCGAGAGCCCTGCCTCATTCAGAGAGGGTCAGTTCATTAAATCCCGCGTTTGCGGGCAA
ACCTGGACAAAATGTTTCCAAATTTCGGGGTTTCATCCCCATTTTTGAGTTTAAAATTTTGGGAGCTTTGGTGTGGCGAT
TTGAACAAGGTTTTGAGAAGAAATATTTGGGTAATGATTCTTAATCTTAAATCCTCATTTATATATTAATTATTATAATT
GTTCAAATCAAGGTTTTGAAATAATAAATTGGGGGTTTTCAAGAACTTGGATTTTTGAAGTAAAATGGTGATTGTACTGG
TTTCAAATCCTTTTTCGAAATGATTTTCACCAATGAGTTCCAAATGTATTGAGTAGCGTATTCAAATAAAGATTTTCAAA
TTCAAACTTATTTTCAAAAATTGAGTTTTTGCGCCGTTTTGACCCATTTTTCGAAGTGTTTGATATGAGTGTTGTTAGAT
TCGAAATCTCATTGTAATTAATTGTTTGATTAGATTGTGTGGCTTTGAAAATTGTTCAGAAAGGAAAAGCTCAAGTCTCG
GATTGACTTTTGATTGAATTAAGGAAAGTGAACTTCTAAATCTTGTAAAACTTGTAGAATATTGTATTTTCCTTCATTGT
CTGTGTTGGGAGTAATGTGAATGAGGTGATGAGTTCAGTTACTCTAATTAATTGATCATAATGATTTGAAAAGGAGATTA
AATGAAAAAAGCAATGTGTTAATAGTTGTGTTTTGAGAATTGCCTTGAGTAGTGTTGATCGTAATTTGTTAATTGATTAA
ATGTTTTGATGACATTATTGTGGACTTGAAAGCATGACATGAAAAGCTTTTAAAAGTTGCATAAGCTGTGAATATAGAAC
TGTTCAGACAATTTTTACTTTGAATTTGATGGACAATTTGATTATGTGATTGAATCGTATAAATTTTTCTATCCAAATTT
ATCGAAGTCTATAAAGAATATCTAAAGGTCATGTGATAAGAATATTACTTCCATAGAAGATGAAAAGAATTAAACATTTT
AATTGAACTAATTGTAGGTAATAACTAAGCAATTGAAACTTCCAATAAAATGTGAGAATATGGAATAACTTTCTACAATC
AAAAGATTAATGTATTTACTCTACTGCACATGCTTTTTTTAGAAGTCTTTTAATTTAATTTCAAAAGTTAAAAAAAAGAC
ATACTTTAATATATAAAAAATTAGCAAAGGGCACTTTTGTAATTTGACTTTGAACTTTTCTTTTTGCCATTTTTAGTAAT
ATACTAGATCTGGGAACATGCGTTGCACGTTTATCCCAAAATATTTCATATAAAATTTATATTGGAAATGACATATTTTA
TCCCCTTCAAATCTTTGGTATTTACGAAAAAAATCCATTATTGTTTCGTGTGGAACTACATATATCTTCCTAATAAAAAG
AATATACATTTAACTATAAAATTGACTAAAAGTGCATAAAGTAAAAACAACTAACTATTGCACAAATTCAATACTCAAAT
GAGGATACTAAAATACCACATGCTAGACTAATGTATACAAAGCAACAAACCACGGTAAATTCTCAATAATAATAACAACA
CAACAATAGAAAGTTGTACAATAACAACAAACAAGCAACATAAATGTTAAACTAAACAAATAAAAAGAGACAAGAGAAGA
GATAATAGAAATTTTCTTATGTTTTTTTTTTTCAATTGGTTTAAGTGTGTACATTATTGTGTCAAATGTCACTATTTATA
GGATAACACTGAGGAACACAAAGAGTTGTCATAAATATGATATTAATCCATTTGAGATTATCGATGAGGGATGAGAGTAA
AAAACATAATGAATATAATTAGTGGGAGTTAAATACATTTACATAATGAAGAGTTAGTGGTAATTTATGTATACTAATAT
GATGATTTACTATTTACTATTTAATATTTAATTTATTAAACAATTTATAACATTTAAATGTAATGTAGAAATAAAACTGT
AATCAGGATAAAATATGTAAAAAATTCAAATATATTAAATGTGTAATGGAAAATCTTTATGACTAATTATTAAAAAATTC
ATAGTAACTATGATTATGAAAAATCATCACTATTACTACGTGGAAGATGTAAAGATTGTTGGTTTTTTCTTGCTAATAAT
AACTTACAATTTAATAATGAGTATTGAATTGTAAGTCAAGCTAGAAATAGGAGTGTTAATTATCATAATATGAATAGTCA
AAATTCATTGAATCCCAAAAAAAATATTAAATGAGAAAAATAATATTTTAAATAATCTCAAGAAAATAAATTAATAGTTA
AAAGATATTTTCGTATTTCAACTTTTGACTTAGATTCTTCCCACTTTTAGTATAATATGATATGAAATGATATGATGATA
TATGATATGATTGATTTAGGGTGACTTGTGTTGGTGTGTTTAGACAAATGCCAATTTTGGATGGTGAGAGATAATTTAGG
GGATTTTTCAACTATTCAGTGTTAACAATTAGATAATCATCCAAATAAGCATAATAATAATTTGTTAATGAATTTAAGTA
TTGTATGAGATACCAGTGAGTTGTTTGCTTTCCCTTTCTCTCTTTTTGCTTATTTTCTTGTCCTCTTTCCATCGAAGTAA
CTTTACTTGTCAGATCCAACACTTTTGCTTCTTTAATTTTGTCAAAATTGATTTTGTGCGAATTCTTTCTACTTCAATAG
AGATGAGTTCACTTCCTCTGCTTGGTGCTGTTGTGTTTAATGGATAAATGCTTACAAAAAAGACCAAAAACCCTCTTTTC
TTTTAGTTGTGGGTAATCCCAATTCCCAGTAATGACAAATTTATGGGAAAAACATTCCCTCATTCTTATATTATATATAT
TACTCCCTCCGTTCATATTTATCTGTCACCATTTTAGATTTCACGTGCATTAAAAAACTATGTAAGTTTACTATGTTGAT
CAAATGTATGTTTTCAAGGCTAATAACTCACAAGGTAAAATAGGAAGAATATTATAATTTATGCATTGATTTTATAAAAT
GACAAGTATTATGGATCGACTATTTATAATAAAGATAACATATAAAAGAACGGAGGGAATATATATCATATTTTATAAGC
AACAGCATGTCCAACAATAAATAAGTAATGGTTCCGAAAGTAATACAAGTTGTACTGGACCCACTTCATTAAATAAGCAG
TTGTACCTAAATTCAATAGTTATTTATTTAACCATCTCTTTAAATACGTGTACTTCATATGAAAATAGGAGTACTTGAAA
TCAATTTTTTTTTTCAAATTTAAAGAAAATGTTTCCTTTAAAAAAAAGGTAATTTTTTTTCAAAATTCTCCTTTAATCTC
AAATTACAATTTTTTTTCTCACCCGACGTCATACCCCAACTCTCGTTATTCAAAAAATAATTTAAAATTTTATTTTTTAA
AAAATCAATTTATTTTGTGTCTACCCCGACCCTCCTACCCCTAAACCAGCCCCTCTCCCCCAACCAAAAAAAGTAACAAC
TTAAAATTAAACGTTTGTTTTTAAAAATATATTTTTTTTTTCACCCCACCCCATACCTCCGACCCCCTAAAAAAATAGTT
TAGAAATTTCTTTTAGGGTGTGTTTAATATGAAGGAAAATATTTTTCATGCAAAAAGTTTTCCTAGATAATGTTTTCTTG
GAAAACAAGTAAATTTCTAACTTATTTTCTCATGTTTGGTTGGTGAGTAGAAAATATTTTCTAGAAAATACTTTTTATTT
TTGGATTGAGAATAAAAAATACTCTTTAGGAAAATAATTTTTTATCTGAATCAACCCCGATAATTGAGCAGGACCCGACC
CCGACATCTAAACTAGGACAATACCACGATGACCGTTCCAATTTCAACCCTGAGATCTGACCCAGGAAATGATTTTTAAA
AATATTTTGAAATATTTTAAGACATGGGTGGCCTTGTTGTGGGGGGGAGGGGGAGGGGTGGCGTGAAAAAATTTTAAAAA
ATAAAATTTGAAATACTTTTCAAAAGCAATTTTTTGGGTGGTAGGGGTTGCGTGAGGTAAAAGAAATCATAAAATTTGAA
ACATTTTTCATAAATAATTTTTAATTTTTAAATTTTTTTTGTTTGAGGGGGGGGGGGGGGAGTGGTATGTGGTACGGACA
AAAATATACTTGAAATTTAAAAATAAGAGAATTTAAAATTTTAATTTTTTTTAATGGGGAGGATCGGGTACGGGGTATGG
GTAGGATAAGAAAAATAATTAAAGGATGAATTAGAGTTTTAGAAAATATTTTCCGTAGTATTGGAAAGAAAGTCAATTTC
CTTAAATTTTGAAAGGGAAGTTATTTTCCTTAAATTTGAGGAAAATGAATTGATTTGGAAAACATTTTCCAATCATTTAA
GCCAACCAAACATGAAAAAATTGGAAAATATTTTCGAGAAAGTGTTTTCCTCCATACTAAACACACCCTAGTACGAAGTA
AAATGTTTTCCATGGAAAATATTTTCTTGGAGAACAAGTAGATTTCTAACTTATTTTCTCATATTTGGTTGGTGAGTAGA
AATTTTTTTTTAATGTGTTGTTACTGAATGAAAAACATTCTAGGAAATATCTTGTATATTTTGCTTGAGACTAGAAAATG
CTCTTTAGGAAAATAATTTCTTTTAAAAAAAATTGATTGGCGGGGGGAGGGGGGTTGGCGTAAAAGTAAATTTCTTTAAC
TTTGAAATATTTAACAAAAACAATTTTTCTAAAAAAGAAAATTTTGACGGAGTGGCCTGGGTGGAGTGGGGTGGGTGTAA
GTGTAAACAAGAAATTTTTTAAAATATGAAATATTTATCAAAAATATGTTTTCTAAAAAAAAAAATTGATGGGGTGGCCT
GGGTGGGGGTGGTGGTAGGTATGGGGTGAGTGTTGGCGTAAAAATGAAATTTTTTAAAAATGAAATATTTGTCAAAAACA
ATTTTTCTAAATTTTTTTTTAACGGGGTGGCCTTGGTGGGGGTGGGTAGGGGTGGGGGTATGGGGTGGGTGTTGATGTAA
AAATGATTTTTTTTTAAAAAAAATCGAAATATTTATCAAAAACAATTTTTCTATTTTTTTTTACACAGTGGCCTAGGTGG
TCGTGGGGGTGGGGTGGGGGTATTAGTGGGGGTGGTGTAAAAATGAAAATTTTAAAATTTAAAATATTTTTCCAAATTTT
TTTTTTTAAATATTGACGGGGATGGCCTAGGTGGAGGGGGGTGAGGGGGGTGGCAGGGGTGGGGGAGACTTAAAAAATAA
TTTTTTAAAAAATTTAAAATATTTCCCCAAAACAATTCTTTCAAAAAAGAAAATTGATGGGGTGGCGGGGGGAGTGGAGT
AAAAAAATAAAATAAAATAAAATTTGAAATACTTTTCAAAAGAAATTTTTTCGAGGGGTAGGGGTTGGGTGAGATAAAAG
AAATCTTAAAATATGTATTGGGGTAAAATATACTTGAGATTAAAAAAATAAGAAAATTTAAAATTTTAATTTTATTTTGA
ATGGGAATGATCGGGTACGAGGTATGTGTAGGGGTGAGAAAAAAATTAAATGATGAAATACAGTTTTGAAAAATGTTTTC
CTTAATTTTGGAAGGACATACATTTTCCTTAAATTTGAGGAAAATGAGTTGATTTGGCAAAATATTTTTCAAACATTTAA
GCCAACTAAACATGGAAAAATTGGAAAACATTTTCGAGAAAATGTTCTCCATACCAAACACACCCTTCAATTTGTATTAT
ATTCCTTTTGTGATAAATGTCTTTATGACTTTGCAACCGTTGGCAGCTTCTTCTCCATTATATATATACTAGTCCTGGGC
ACGTGCGTTGCACGTGTGTCCCATGCTAAGTTGTGCGGAGTTGTTATAACAATATTTATATACTTGGACATGTATGTTGC
TTGTGTATTCCATGCTAATTAAGTATAAGAAGTTTGAAAATATTATAATAAGTGTGTGATAAGTTGCACAAAAATTGAAG
AGAAAAATACAAGCTCAAACCAATAACTTCAATTATGCAATTCTTATAATATATCAAGTATTCAATTTGATAAGAGTTTC
TTTTGTTTAATATGTCATAACTCATAATTTAAATGTCAAGTGTTTGTTCAAAATATTTCTTGCCTTGAGTTTTCATATTC
TTTTAGTCTCCACCTTTTCACATTTGCATACGTATTAAGAAGTTGTCGAAAGAAAGTAGTGTTTTGCAAAAGTTAAATAG
TAATTTGATCAATCTTTATCTTCCTTAAGATGACTTGTAGATGATCATTGTGTGGTAACTTACATAGTAATTGAAGAGAA
AATATACAAGCTTAAATCAATGAATGGTGAGTCTATTCAATCAAGATTATTATCAATACAAGGTACATCATGTTGAAATA
TTGCTATCAAATGAATTTCAAAAGTAATATTCAAACAATTTTAATTTGTAATTTTTTAATATATCAAGTATTCAACTTGA
TAAAAAAAAAATTAATATGTCACAACACATAATTTAAGTGTCTCTTATTGGTTCAAAATATTTCATGTTTTAAAATTTTT
GTCTTCTTTCTAAGAAACTGTAGCCTCCATCTTTTTATAATCACATACAAATAAAGAAGTTGTAGTCGAATGTGAATTGT
GTTTTGTAAAAATTGCACATAAATTAGATCAACATATACCTTTTTTATGATAGCTTGTGGATCATTGTCAATTTTGTGGT
GTACACCTACAAAAAATAGTTATTATTAGTGATAAAAATAATAATTGCTAAAATATCTAATCGATGTATATAAATCATAA
TTATTATAAGTATGTGTACACTTTGCCTAATTCAAAATTATTAGTTCTATCATTTGTGAATTTAACAAAAACATATTAGT
TAAATTATGTAAATTGATTCTTAACAAAAATTACAAGAATATATATAGTTTCATGATACTCCAAGAAGTTATAATTAAAA
ATAAAGTAATCTTACCTGATTTGATAATTGCATGACAAATTTCTATGTTGCAAGAGGTGAAATAACTATGATACACACAT
TTACCTGCCCAAGTAAGATGAGCTTTCAACTAATCAGAAAACATTTATGAATTGTTGGGTTTAGCATCTTTTTTCCCTTC
CTATGTGGATAAATAAAAGTCTTACTAGGACCAGCCCACTTTAGCCCATAAGCCTAATATTATGTAGCATATATAAGGCT
TATTTAGGTCTTATTTTCAAAACGGAAAAGGGTCAAAATACCCTTAAACTATCCGAAATAGCTCATATATACCCTTAAAC
TATATTTCGGCTCAAAACTACCCTTCCCGTCAAACTATTGGGTCAAAAGTACCCTTCTTATTAATGGAAGTTGTTAAATG
CCATATGGATGCCACATTGCATGCCAATACTAATTACTCTTTTTTTCCATTGCCACATACACTAACTCCCTAAATCCTAG
TTACTCTTTTTTCCCCTCATTTCATTATTTTTCAGAAACGATTTCACCCCTCTCCTTCATTGAAGTATGCTATTGAACAA
GCAAACTTTATCACTGCAAATCAGAAAGCATTCAACAATAGAACACCAACAATCGTAACTTGATAAACCAATTTGCAAAA
TGAGAAACATTAACAATGGAAGCAAATATTTGAACTTCATACAAAACATGTTGAGCAAAAAACACACTACTCCAAATTCA
AAACCCCTCACTAGCTTGTTGTTTGTTAAAAATCAGCAGAGTTGGTCAATAAGCTGGAAATAAACTATGTAAAGAACTAA
TGAAGAAATAGAGAAACTGAAAATAACTTCACAAAAGCTGGAAATAAACTTCACAAAAGCTGGACATAAACCAAGTAAAG
AACCAATGAAGAAATGCATTACCAAACATTAAGTAAAAACTGAAAACAAGCATCACAAAATCTAGACAAAAATGAAACTT
CAATGAGGGAGAAGGGGTGAAATCATTTATGGAAATAATTAAATGAGGGGTAAAAAAGAGTAATTAGGATTTAGGGATTT
AGTTTATGTGGCAGTGGAAAAAAAGAGTAATTAGTATTGGCATGCAATGTGGCATCCACATGTCATTTAACAACTTCTGT
TAATAAGAAGGGTATTTTTTACTCAATAGGTTGATGGAAAGGGTAGTTTTGAGCCAAAATATAGTTTAAGGGTAAATATG
AGCTATTTCAGATATTTTAAGGGTAATTTAGACCCTTTTCCATTTTCAGAAACACAAGAGAGAAAATTCAAGAGAGAACA
GTTTTAGAGACGGAGAGAAAGAGAGAAAAATCTTGTTTTTGCTTCAGGAAATTTTCTACTCAGACAGTCTGCCTCAAACA
TATTTGTCCGCTTCGTTAACCGTTGGATCGTGCTCAAATTTCTAGTGGGAGTTTTCAGCATCTGGTTCTTGCAATTCAAC
GGTGGAGATCGAATTTGGATGTCTGTAGCTTCTGATTTTGGGGCGTGAACAGTAACTCATTTTTGGGTGAAATTTCTCCT
TTAATTCTCTAGTTTTGGTAATCTTGTTTCGTTGTTGGCATTTGTTTTGTGGCCAATTTTGGAGAACAATTTTTTAACTC
TTGGTGTTTATAGTGGAGTTGTTGGTCCTGTGGTTTTTTACTCTCCACATCGAAGGGTTTTCCACATAAATCTTTGTGTC
TTGTGTGATTGATTTATTCTTGTATTGTCGTTTTGTTTGGTTGATATAATTGTTGTCCATTCTTCGTATTGATTGATTTA
GTTTGTCTTCTATTGGTTCAAATTGAAAGGGAAAGTTTAGACTTGGGTATTATTCTGTTGTTATCATGTCTGACATTCTT
GTTAGTGTCTTTCCTTTCCCAACTAAGTGGTATCTGAATGTTGGTTATTATTGATAATTGATTTGAATGATGGAGGCAAA
TATGAGCAAGATGGTTTGTTTGAATGGTAGTAACTATCATAATTGGAGAGGCAAAATGAAAGATCTTCTATTTGTCAAGA
AAATGCATTTACCTGTGTTTACCTCTAATAAACCCCAGTCCATGATGGATGAGGAACAGGAATTTGAGCACTTGCAAATT
TGTGGCTATATTAGACAATGGGTTGAAGCTAATGTTTGAAATCACATTGTGAATGAGACACATGCCAGAAGTTTGTGGGA
CAAGCTCGAGATACTTTATGCTTCGAAGACTGGCAACAATAAGTTGTTTCTATTGAAACAATTGATGAATATCAGGTATA
AAGAGGGTGCTCCTAATTCTGATCATATTAATGATTTTCAGGGTGTTCTTGACCAACTATTTGGAATGAATGTAAAATTC
GATGAAGAAATACAGGGACTATGACTTCTTAATACTCTACCAGATTCTTGGGAAACTCTTAAAGTTTCTTTGACTAATTC
TGCTCCTAGTGGTGTTGTAACTATGGAATATGCTAAGAGTGGTGTCTTGAATGAAGCGATGAGAAGAAGATCTCAGGCCT
CGTCATCTTCTACTTCACACTTCGATGTTTTGATTACTGAAGATAGAGGGAAAAACTAGTTCAGTGGCCAGAGTGACAGA
GATAAAAGTAGAGGTAAGTCAAAGTCTAAATACAAGAATTTTACATGTGACTATTACCACAAGAATGGGCATATCAAGAA
ATATTATTTTAAGTACAAGAGAGATATGAGACAACAAAAGAAAGAAGGTGACAATGAAAATTGTGTTGTTGTTGTTGCTA
ATGATGATCTTCTTGTTTCTTGTGATGAAAATGCTGTCAATCTTGTTCGCTATGAGTCTAGCTAATTTGTGGATTCTGGT
GCTACTTCTCATGTCACGCCAGGAAGGAATTATTTTATTCTTATACTCTAAGTAATTTTGGGATGTTGAAAATGGGTAAT
AATAATGAGGTTTCAGTTCTTGGTATTGAGACAGTTTGTTTGGAAAGTAACAATGGTTCCAAACTAGTTCTCAATAATGT
CAAACATGCTCCAGTTGTTCGCTTAAATTTGATCTCTGTGGGATACCTTGATGATGAGGGTTATGTTAATACCCTTGGTG
CTGGCCAGTGGAAGCTTACTAGAGGTTCAATGGTTGTAGCCCGTGGTGACAAGTTGTCTAACTTGTACGTTTTTCAGGGC
TTCATTTTTAGAGGCTCAGTAAATTTGGTGGAGAATGATACTTTATCATTGTTATGACATAGAAGACTGAGTTATATGAG
CGAGAGGGGGATGCACAATTTGGCTAAGAAGAATTTGCTTTCTGGAGTGAAACAAGCAAAGTTGAGCAAGTGTATTCATT
GCTTAGCAGGTAAACAAAAGAGAGTTTCTTTTCAGAGACATCCGCCTTCAAGAAAACTTGATTTGCTGGAGTTGGTACAT
TATGATTTGTGTGGTCCTTTTAAGGTAAGGTCTCATGGTGGTGCACTTTATTTTGTGACTTTTATTGATGATTATTCTCG
CAAACTCTGGCATTCTTGTTAGTGCCTTGCCTTTCCCAACAAATAAGTCGAATTAAAGACAATAACTTATAATGTGAATA
AAAAAATAGAGAACATAAACAGAAGAAGAAAAGAGAGACACAAACACTGTATAAATATGAGAAAATGTGCCTACACAAAG
TAAGATTGATAATCTGATAATTTGATGAATTAGGATAGTTGTCTTCTGATTTTTCACTATATATACACAATATATAACAT
TTAGTAAATGAATATATTGTATTGAATTGATCAAAATAATTTACTCCACATTGAATATACTAAGCAACTTTTCAAATTCT
CCATATGTTTACTACTACGAAGAGATGTTTTACTTTTTGCATTAGGAATCGGAAGATAAAGCATTTACATAAACTGAATA
CAGATAACTCCGTGTCTTTTGATTTATCTAGGTCATTCATTTGCTATATTATTATTTATATTTATTAGAAGATAGACTTA
CTTTTTAGAAAAAAAATATATAACATAAATAGGAGTTAAATAAATTGCGAAATATTAATTGGTATTTTCATGTATATATA
TTGAATAGCCTAATGCATTGAACTAAGTGTATATTTATATTCTTGTACAATATTATTGTAGGAATAATATTTGATTGAAG
GATATCAATGTCATTCAATATTTTATGGACATTTTGATAATTAAAATTTTAAAATATGTTGATTCCACTTATATATATAC
TTACTATTTACTAATTTAAAAGAAGTTTTATTTCTCTTTTTTTAATATGTGAAGGAAAAATGACAAATTAATTTATGATT
ACTATTTAATATTTATTTAATAAAATATTTTATAACTTTTTTATTTAGTATAGAGGTAAAATGGCAATCCAACTTCAAAT
TTTGAAGCTTTCCACTTTTAATATTTTATTATTATTGTTATTTATTTATTTATGATTAGAAAAATGAAGAGGTGCGGTTA
TGAAGTTGATTTTAAATGGAAAAATATTTTTTTAAAAAAATAAATTAATACGTAAGGTGTATGTTCGTAATTCAATTTTT
GACTTAGATTCTTCCTACTTTTAATAATACTAGTTTCTGATAACGTGCGTTGCACGTTTGTCCCTTACTATTATTATAAT
TTATTTATTTATTTAAAAGTGAGTTATAAGATAGAAAATGTTGAAATTAACAATATTGATTTTACTATCTTTTTTATTCA
TAAAAAAAATCATAAAATAGAATGGTGCATTTGCTATCAAACAAGAAATATGTGAAACTAATTAAGAGAATATAGTCTCT
AAGGGTATGAATATGTCGATGAATTTCTGATTGGAAAATAATAATAATAAATGTATATATGCCATTAATGAAATAACAAA
GGCACGGAACAAATTTATCAGAAATATAAATATCAATTACATATTCTGCATACTACAACAAAAAGATCCTAAAATATCTA
CCAAACAAATGCCTTATTTTTCTATAAAGCACCTAAACATCGAAGTTTAACGACAATACGATAAGATTGCCTTGAGAATG
CAATTACTTGTGAATAAGTTCACGGGTCTATATATGAGTATATTTTATTGTATTTATATAAAATATAGCACTATTTCTGA
GCTTTAGAGCCGTCAATATGGGCTAGGCTCGTTGGGCCGGCCTGGCCTAACCCGTGATTTGATAGGGTTGGGCTACCATT
TTTGGAGCCCATTTGAGAAAAGAGCTTTTTAGCCCGTCCTGAATAAGCCTGCTGATTTGTGGGGCTTGAGAAAATATGGA
TAGGGCCGGCCCATGGGCCAAATAAAAAGTAATTAAAAAATAAAAATAACAAGAGTCTAAACTCAAAATCTGTTTAAATT
TTGAATTATTACAATTTAAATACAAATTATGTTTATAAAATATGAAATACATAAAATAAAAATTCCCTAACATTTCTAGG
GATTCACTACATAGGCCATAGCCTATGGAATTCACTACATAGGCCATAGCCTATGGAATATTGTCATAGTTTTTGTGTTT
TCTTATGATCATTGGAAAACAATTAGGTTAATATTTCTATTTAGTTATTTATGTTTTTACTTGAAATCAAGCTTAATAAA
TATTATAAAGATAATTTTATTTGTGTATTTGATTAACAAGTAGTAACACTAACACCATGTAATATTGTCTTGTCGATATT
TATGATAATATTTTTAAATTATAATTTAATTTAAAAATTATAAAAAATATATTTTTAAGAAAAGAAGGCTGGCCCAACAA
AGCCTGCAGCCCACGTACTTGTGGGCTGGGCTGGGCCAACCATTTTTTGGCCCACACAAAAAATGGGCTAGCCCAGCCTG
ACCCGTCAAATTTCAAAGCCTATATGGGTTAATCCCGAATGGGGTGGGCCAGCCCATATTGACAGCTCTAGTTAGCTTTT
GATGATATGTCATCAGTATTCATGAAAAATCCAACACTCTATTCGAATAGTAAAAATAATTAATATCTTTTATTTTTCAA
ATTTAATTTTTAATAAACAGAAAATAAATTAACAAAATAAGAAAAAAAGACGATCCAATAACAACATTATAAACATGTTT
GTGATGAGTCATGTATTTTTTGAAGGAAAAAAATTACAAATCCAAACTCAAGAGAAAATAATAAAGATTTGGAATAAAAT
ATCAAAAGACATAGGAAGATTAAAATATGTTCTCTAACTAAAATCTTCATCTTCATTAATTAACTGGAAAATAAAGAATC
CCCAAAATTAAATAGGAGAAGGAAAGACTCTTATAAGAGAAATGATGAGTTATACAATCTAAAAGCCTATATGTGAAAAT
ATGAGAACAAATATATTGCATAAAAAAATTATAGCTACGAAAAATACCATGTGTGATTCTCAAAGGTAAAATCTAGTTTA
CTGTTACCTGTAAATTATATACTTTCATCATATTTATTGTTGAAATTTAGTCTTTTCAAAAATGAAAAACAAGCTAAGGA
AAAATAGAGAAAAAAAGGGAAAAAGGAACAAATAAAGATTAATAAAATAGAGAAGGGGAAAAAAATACCAGTGAATATCC
TGACTGAAACTGCGTTATAATTAAAAATCCTTGGATCAATCTATATACCTTGAATTCTAAGAACACTTCAAATTGCGTCA
CAAATTAATCTAAAAAGAGGCATATTCTACAATAAAAAGAGGGGGAAAACAGTGTTAGAAGAAAACAACAAAGAAATAGT
GTTAAAAGTTTCAAAAAAGAACAAATTAATCTTCAATGTATTGTTTTGCTCTCTTGCGGATACCAAGTAAAATCCCAAAA
CCTCTGGTAAAGAAAATTTATTTTTATACTACAAACAAATTAATGACATTTTAAACATATAAAGAAATATCAGGATCAAC
CACATTTATAATCTTTTGTCGTTTTCATGTCGTTAAGAGACACAACTTACCTGGTGATATTTAACGAATTACTACATCAA
ATTCAACGATTGATTTCAAAATAATCGAGCACAAACAAAAGAAAAATGAAGGGCAGGGGATGCAGGAGGTTATGAGATTT
CTAGGGACACAAAATCAGTTCCTCACGCTGTCGATGTCGAGGAATTGCTGCAGGCACCACACTTATGTTCTTCATGATTG
TCTTAGAGTCTTCAATTTCTTATTAACTAAAATGGTATTCCTATCTTCCATGCCTTTTGAAATTTCTATGATTATTTACC
GAAAGAATCTAAAGAAAGTCATTATTCACTTGGACGTTTAACAATACTATTGTTACTTCAAAAAGATTTATTACTTTCAA
TCGGCTTTTCACTTACCCTATTCATGGTGATTTAAATGTAAGTTTCAGATTGTTGTCTTTTCAATTATCCTAATTATTGT
AATTGAAATGTGAATTTATTTTTCAGGTAATTAAAATATTATGTTTTTTTTTCTTCATATAATGTTATATATATTCAAAT
AATGTTCAAGGTAAGGGCAAATTGATAATTCAACTTTAAGCTAAGGGGCTTCCCACTTATAATATAATATAATATATATA
TATATATATATATATATATATATGATGATGATGATATGATATGATTGGTCATATAGTAGCCCTATTGAGGATATATGTGT
AAATCATTTCTTCATCTCATCTTCCTTCTATTGTTGGGTATTATCATTCTAAAAACTTTGATGTTCCTGCTCCTAGTTTA
TAGTAGAAGAGCTTGTCGAATCCTGGGGATACACCTTACAGGTGAAATGTCCTTAAGGACAGTGACTTACACGCCTCAAG
CTTTCGAGAATATTCTAGTGTTTCCGTGATTGTACAACAAGATTTACAACAATCTTAAGGATATTTCATATTGTTTTCAT
GAGTCACGAAAAGAGTGCAACGTACATGATTAGTGACGTGGTTGGATGGACATACACTGTTGGTGTTGACTACAAGTCTT
GGTTGTTCGGTAAATTTTTTGATAATGGTGGTTCTATTTTTATTATAGTTTCAACTATAATTGTTTTCACCAAATTACTC
AACCTTTGGAACTATGCTGCTAAGGTATGTAATTCTACTAATGTCTCTACTCTTTTTGATAAAAAGAAACTTGGTTACAA
GTCCAAACCTTTTTATAAACCATTCTGAAAAAAAAACTGGGAAAATTGACAATCTTGGTAAGGCAAAAGTTGATTCGGAA
AAAATAGAGGATATTTTTGTTGCGGTCATTTCCCAAGTAAATATTGTGACCTATGTGAGTGACTGACTGGGTGATAGATT
CTAGTGCTACTAGACATATTTGTGCTAATAAAATTAATTTTGTGTCTTACACTCAAGTCAATAAAGGAGAAGAACTTGTA
TATCTTGGTGATTCAAAAACCACTCAAGTTCTTGTAACACCCCGGAAACTAGTAGAATAAACTAGGGCTAAGTGTGAGGG
TTAGAGCCATGGAAGAGGAAAGAGCCAAGGGAGAGGACCAGAGCAGTTCAGTCTCCCACAGACATTGCCCCACTTCCCAC
GACCACCACCACGGCTCGTGGTGTGGCTCGTGTTGGGCTAGGCAATGGCTAAGCCAAGGCTGCCCAAAACAGCCTCCTCC
ACACGGGACACTTCACCGCTCGTGATGAAGACCACGACTCGTGGAAAGGCCCGTGGTGGTGCCTTAGATTTTTAGGAGTC
AAGGAAAGGTGGCCTAGACACTGGTCCAAGACCACAAGGAGGATCATGGCTCGTGGTGCCTCTCGTGAAGGTGGACAGTA
GGCTGGCAAGTTGAGGTTAATTAGGTCATTCCAGCTTTAATTAAATTAAAGCTATGTCATTTTTCCTAAGCATAGGACCC
CTATATAAGTGATTTTTACTCTAAAACTAACTCATTCAAGTCATTATTTCCAAATCCCAAAATAAATCCCCAAAGTTCTT
CCTCTCAAAATATTCTCTCACTAGAAACTTGAAAAAGAAGAAGAAAAAGGAGATTCAAGCTAGGGTTTCAAGAGCAAGCT
TTTGAACATCAATTTCTTTGGGCTTTGATAGTAAGGTATGGTAGTTTTCATCCAGGGATTCCTTTCATCCATGGAGTTCC
CTCAAAATCTTCAATTTCTAAAGATAGAAAATCCCCAATTGTTAGGGTTTAATTCAAATGTCATGGTTCCTTTCAAACTT
GATTTAAATGATTGAATTGAATTATATTAAGCATAAATTGATGAATTCTTATGATTTTTATGATGTTTTCCCATGAACCC
ATAAAATTCCCATAATTTTCAATTGTGATGACTTTTTAATTGTTTTTGAGAAAGAGTTTTCAAGTATGAGTATGCATGTC
AATATTTTGAGCTATTTAGTATTTTAGTCATAATGTATCATATACATATTCAATTGGGAGTAGGCTTAGCACCGAGTGGA
CTAGGGTTTCAGTGTACCCTCATAGTCCCAGAACTACGTGCCCTTGTAGGTTAAGTCCCCTCTGTGGGCATCAGTTCTAG
TGATCACGTCAGTCATGCCTTTATACCCCTGGCAAGGTATATTGTGTCCTCTCGATGAGGCGTATACATCGGACTCCACA
TTTAGCTCATATGGTTTTATGTTGGTTAATAGTAACTCTCACAGTCAGACTCTAGTGCATTGACTAGGTTTTCAGATATA
TTTTCAGTATTCAGTTTCAGCATGTAATGTACTTGGTCATTGCATTAAGTTTAGTTCATATTCAGTATGTATCAGTATTT
CCATCATGTTCAGATTATGTCATTGTCCAGTTATGTTTTGTTAGTTATATGTTTTGTTCAACTATTATTCTATCCTACAT
GCTCAATACCTTCCGAGACCTAACGCATACTCTGCGCTACATCCTTTCATGATGTAGGTTCAGGTACTCAGCATCCAGAT
CACACATAGATTGGTTCCCGATCTCCAGTTCAGCAGCTTCAGTGGTGAGTCCTCATACTTCGAGGACAATAGACATGTTT
TACACTTTAGCCTTTTTATTCAGTGTTCAAATTTGCTAGAGTTAGTTGGGGGATGTTCCAACAACTTTAGTTAGTTAGAG
GCTTTTTTAGACATAGTACTAGATTTAGTTTTAGTTTTTATTTTGATTCTCCAGTTGTTATGAAACTCATAGTCTTTAAT
ATATTCAGATTAGTATTGGGTATTCCCTACTTTTAGTTATCACTATTTAAGCTTCCGTATAGTATATTTATTCAATAATC
TTTTAGTATGCTTATGATATGCCAGCTCAGGGTTAACTTGGGGTCACACGTGATCCTAGGTCCCGTGTTTACGTCTAGGG
GGTAGCCTCGAGGTGTGACATTTCCAAGATCAGGGGTTCAAATGGTAGCATGGCTTAAATTCAAAGGCGTGAGACTATGG
TGGATGGACCGGATATATAAGTGGCAAATAGGCTGGCACGGCCTGTCGGCCTCCCAAAACCTGCTCACGCCTTCGAGGTA
GTAGCAGTCTGAAAAAGCATTACTCACCTTTACATCAACTTCAATAGGATCAACAAAGTAGGCTCCAGTACCAAATTCAA
CCAACTCAGAAGTGTGACAAAGAATGTTAGGAAGTTTCTCAAGAGTCATGGCAAGGATAAGCACGAAGAATCCTGAAATT
AGGAGAGTGGGAAATTAGATAGTCCAAAGGCAATGACCTTAGACACCATACAAGAAATGTTAAGTGAGACAAGTGACATG
TTGCTATCAGGAAAATGACTAAGCCAATCCCCAATTACGTTTCCACTATACTATATCTTGCTTAGCTAACAATGAAATAC
TATCTACCAATTTATCGTTGATCACAACAGTGGAAACCATACATTGCACATAGGGTTGATCAGAGTGAGTTTTTAACCCT
AGGCATCACGGAGCAGATTCGCGATTAGAAAATATAAACACATCTATTTGTCTCACTTGATTGTCTTAATAGAAAATTCA
AATGCATTGATCTTGTTAATTCTTAATTCAAAGAAGGGTATAAAATACCCTTAAAGTATTGAAATTAGTACAAAATACCT
AATGTGTACCCTTGGGCCACAAAATGCCCTTGGGTTGACCTTTATGGCCCTATTATGCTCTTTTCACTAACCCCAAGGTG
AAAAGGGTATTTTAGACCCTTTTTTGTTCTTATTATATAGACATATATTATTAATTCAACTTTAATAGACACACAGTTCT
TCAACAAAAAATTGCTAGCAAAATTAATGTTGTCAATCAAGAAACTAGATACAACGAGTAGTTAGTTTAACCGAAAAAAA
CTCCATATTATTGACATAAATCTCATATCCCTGAAATATTCTCATCTCATTGTTCTAAACCCTAAATGTTTGTGTGATTT
CACAATTATTTGTTCATTTGTTAAATCGTTGCAATTAGCTAGATAAAATATTCTCAATCTTGAAAAATCTCTTGAATAAT
TATTTCATTCAATTTTAAAATAGTTAGCAGCTAATCATAAGTCTTTGTGCTACGACACATTAATTCTTATCACTTTGTCA
CTCATGTAACCATGTGCACTTACATGTGTGTTTGACCTCAACATTGCACATACATCTTTTTTAAACAAGAATGTTTCTAA
AGCATACATATTTAAGTTCAATCCATAATTGATAATTGTTTACTCTTAAATCAAACAAGAATACAAAGTACATAATAAAC
AGAAGTCTAAAACCAAATCATTTGATAGTACTGTAAAAACTAAACGCGATTATTTCCATAAATTTCCTTCCAAATAAGCG
TGAGATCATCAAACTCACGCCCCTTAAGAAATGTCTCGCTTAGCACTGTCTTCGATTGAAAGGATGCTTCTAAAAATTCT
AGAGCCTGCGAATAAATTAAGAAAATTATCATAAATCCAATGTCACTATTGAAAGAGAGAACTTAATTTCCATAAATTGA
CAATATTGAGTAACGACCTCCTATAACAAGTTCAAAAGACACAAATAATATAAATTATTCTTATATAAGTATATGAAGTA
AAGGCCCACCTCATTAACACCAAACTCAATTGTCTTCACTTCAAACTCAGCAATTGATTCTACATTAGTGAGCTTTGAGA
AGCCAGATATCATAGACAAAGGGCTTACTGACAAATCATCAGTTACCATGTACACTATTAGTCCTTTGACATAACCACCA
TCACTATCCAAAAACATGTTTGGAGTAGCCGCATAGATAATTTAGGATAAGCAAACAACCTTCATCAATGATGTATTTGT
GATATATATACAAAAAAAAAAAAAAAACAGATAAACTGTAGTTGTTAATACAATAGAATTCAGATAAAGCAAGAAAAATT
ATACTTCCTCTATTTCAACTTATTTGTCTAACTTTTTTCTTTAGTCTGTTATAAGAGAGAAAAAAAGGTATCTTTCCTTT
TTTAGCGACTCCTCAATTTTAACTTTCCACATAACATACTTAAGACCACAAGTTTAAACAACATTTTGGTACATTCTACG
AGACTGTTTGGCCAAGTTATGAAAGGCCCAGAATGATATTTTTTAAAAGTGAGTTGTTTGATTAAATTTTGGGAGAAAAT
AAGTGTTTCCGGAAGTAGCACAACATGTTTTTCAAAAACTTTAAAAAATAGTTTTTCCCCAAAAGTATTTATTTAAAAAA
AACACTTTTGAGAAAAAAACATTTAGAAGTACTTTTTAAAATCTTTGTCAAACAATAATTGTTCCTCAAAAGTATTTTTT
TAAAAAGAATATATTAATCAAGAAAAATTTGTTTCTCACTAAAAATACTTATTTAAAAACCAATTTTCAAAATAAGATGA
ATTTAAAAGTTTGGCCAAACAATCTATACAGATATCTTTAGTTTTAGACAACAAGATTCAAAAATCTTCTTTATTTTTTT
AAATTTCATATCAAATCAAAATCAGACAAACAAATTGAAACAGATTACAGACAAACAAATTGAAACAGATTACAGACAAA
CAAATTGAAACATGTTACAAACAAACAAATTGAAACATATACAATACTAAGAAATTACCTTGAACTAACTCCAAAGCTTG
AGACCAAGATTTTGATTCACTTGATCTGAGGAGTTGATCCTTTGTTTGATTGGATTTCATATAGGCATCATTTAGATTTT
GAACACTTTGGTGTATATTTGGGATGCAGCCAACTCTATTGGTTTGAATGTGGTTCNNNNNNNNNNNNNNNNNNNNNNNN
NNNNNNNNNNNNNNNNNNNNNNNNNNNNNNNNNNNNNNNNNNNNNNNNNNNNNNNNNNNNNNNNNNNNNNNNNNNNNNNN
NNNNNNNNNNNNNNNNNNNNNNNNNNNNNNNNNNNNNNNNNNNNNNNNNNNNNNNNNNNNNNNNNNNNNNNNNNNNNNNN
NNNNNNNNNNNNNNNNNNNNNNNNNNNNNNNNNNNNNNNNNNNNNNNNNNNNNNNNNNNNNNNNNNNNNNNNNNNNNNNN
NNNNNNNNNNNNNNNNNNNNNNNNNNNNNNNNNNNNNNNNNNNNNNNNNNNNNNNNNNNNNNNNNNNNNNNNNNNNNNNN
NNNNNNNNNNNNNNNNNNNNNNNNNNNNNNNNNNNNNNNNNNNNNNNNNNNNNNNNNNNNNNNNNNNNNNNNNNNNNNNN
NNNNNNNNNNNNNNNNNNNNNNNNNNNNNNNNNNNNNNNNNNNNNNNNNNNNNNNNNNNNNNNNNNNNNNNNNNNNNNNN
NNNNNNNNNNNNNNNNNNNNNNNNNNNNNNNNNNNNNNNNNNNNNNNNNNNNNNNNNNNNNNNNNNNNNNNNNNNNNNNN
NNNNNNNNNNNNNNNNNNNNNNNNNNNNNNNNNNNNNNNNNNNNNNNNNNNNNNNNNNNNNNNNNNNNNNNNNNNNNNNN
NNNNNNNNNNNNNNNNNNNNNNNNNNNNNNNNNNNNNNNNNNNNNNNNNNNNNNNNNNNNNNNNNNNNNNNNNNNNNNNN
NNNNNNNNNNNNNNNNNNNNNNNNNNNNNNNNNNNNNNNNNNNNNNNNNNNNNNNNTGACAATGTGGAGACAAGTTCAGG
TGTCTAGGTGCATACTCAAAGTTAAGAATATTTACTTACCGGATCAGATGAGTCCAAATTTAAATGTCTGTCTATATATT
ATGCCTAAAATTTTTAAAATCAAGGGATACAAAAGTAACTCAAGTGATACATGAAAATTTTCTTACCAAATCACTTATCT
GAAAATCAATGGTCTTGTGTTGAAGTTGATCAACTTGTGCCTTAGATGTTCTTAGCACATTGATCACACTAGTTGCAGAT
AATGGTGCAATGAACAAATTATCTGTGATGATCCATGTCATGACTTCACCAACTTCAACAAGTTGCATAAAATCATCATT
AAAAATTTTTATAATTGGATCATGTTGGCTAGACAAACAAACACAGACATACAACTTGGCTGCCCAATGAAATATGCAAT
TGGTAATTTGAGTATAGTAAATAAAAAGTCAATGAAGTCTTTTCCACATTCAGCAAACACAACTTTATGAGCTTTGCTAT
CAACCAACAACTTCAAACCAAAATTTGTAGTTTCCATGACTTGCTCCATAACTTGTTTCACAATTCCTAATAACCAAAAG
GAATTTCATCAGTCCACTTCCAACAAGGTCAGTTAATTAGAAGACATATGTACATATACAAATACAATATGGAGACTGCA
ACATATAGAAAGTTGAAACTATTTAGTATTGACATAACACACCTTTTAAGGAACAATGAATAGAATGATAATTTTATCAT
ATCATTTTAAATATAATAAGTTTAATGCATTGGCACACGACTATAATTAAAAATTAGAAACTAAATGATAACTTATCTCT
TGATTTTCTTAAATAGACAAGTAAAAATGGACATCTATTTTTAGTATAATGAACAAGTAAAAGTGAACAGAAGGAGAGAA
CATATTTGGGTAACAAATACAGATTAGAGCAAGTGAAAGGTTCATAGTTATAAGGGGAAATGTAAACCTTTGGTCTTTCC
TCTTTTGTTCTTTTCAGTAATTGTATATATAATTTGAATATTACCTCTTGTATTTTAAAAATAAACATGTATGTTTCCTA
TACTATGAAAATCTTATACTCACACTCTCGTCCATAATTGAGTATATTAAAACATAATTATTGAAAATATATTGAAATTA
TAAATTAAATGCTACTTTTCTTTTATGCAATTCAAAAAAAAAAAGATAATGTTTTTGTTGAAATTTCTTATTCATTCATG
CTATTGAAGAAGAAAAACTATATTTTTTGAATCATTTATATCTTAAAAATCAACTACAATATAACATATTCATAATCCAA
CAATTGAGGTATGGGGAGGATAGAGTGTACACAGACCTTGCCCCTACCTCGTGGAGATAGAGAGGTTGTTTCTTATAGAC
CGTTGGTTTAAAATAATGCACCTTCAAGCAATTTGGATAAAGAAATACAAAAGTAAGAGTAGCAACAACCACAAAATAAT
GTGAATCATGAAGAGTATCACACACATACATAGGAATGAATAGTATGACAACAAATTAATGTGACATTTGAAGCACAAGA
AACACAAGTGATACCTGAAGAACAAAATGCTATGAGAAAAGTGTTAATACCACTAGTAAGAGAGGAGGTCCAACTCGATC
ACTAAGTCTATCCCGCATACTAACTAATCTTCTACCCTAATCCACATCCTCCAAACACATCTATTATAAGGTCATCTCTT
CAGTATGCTCAAGAAAATCTTCTTTTGAGCAAAATCAATATTTTCTTTGGGATGAAAGTCATGCTGAATCTTATAGTCAC
TCACTAGTTGAAGCTATTTGTGCAAGTGATGATTTCTTTTAGTTTAATGTGTTTGAAACTAATGATCACACCTGTAATGA
ATTTGAAGCCCTTAACAGATTCTTTGAGTACATGTGTTGTTATACTTCTTTATTCTGCAAGGCTTGAATAATTCGAGGAT
GGGTTCTTTTCAACAACAGAAGAACGATACGTTACGAATTTATCATCATTGATATGAAGACCATCAACTAGATCTGAGTA
CTTTAAAGACCTTAGAAGATCAATAAAAGAAACATGAAAAGTCTATAACAAAAGAGAGATTACATTTTTAGATAGATAAT
TGCCTAGACAAAATAATTTTCTTGCTTTTAGCTTGAGAGTATTGTAGTAACTATCTTAGGTTTGTTTATCTACTATTCTA
AATAAGTAGTAGAAACTAAGGTTTATCTCAATAGTTAGTTTTTGTTGAACATTTGATGTTCAGGCCCCTTTGTGAGTTGT
ATGAAACCCTAGTATCGCTCCAATTGAACCATCTTGATTATTTGGTTAAATATTCTCCCCATACGAGTTCAATTATCTTT
CTTCCTTGAATTTATAATTCTAGTAATTAAATATCTTTTAATTGCTAGATTTTCGTTTCTTCTTCTAAATATTATCCCAT
TCCTTTTTAATTCTTAATTATATATATCCTTGTTATCTTATCTTGTTTATTTTATTGTAAACCCGTTTGTTGTTGTTGCA
GCTAGAACCATATCATTAATATGTATTGCACTTTGACATATTTGTGGTCTTTTCATTTATTTACTGTTCTTATCAACCAC
ATCAAATGTAAGACATAAATGGTAAAATTTGTAACCGCTTAAAAAGAAGATGCAACCTATAACTAATAATAGTAGAGGAC
GAAGCTAATTAATAAATCAAAACTTATATAAGTATTAAATATACCACTTCATGAATATTCATAGGAAGTAACAGAAGAAA
AAAGACATACCAGGTATATTTGCGCCGCTCCTTTATTGTTTATTCTAATGGGGAGGGTGATTTATATTCATGATTTATAA
GTTTATTTATATAAGCCAAGTATTGGACGGGATTTAAAGGACGAGATGAGATGATACATTACTAAATTAATTTTGGCTGT
TGATGGCTATCTTAATGGATTACGTGAATCTATGAATGTCAAAATGGATAAAATTCACGGCTATTCATCCAATTCAATCC
AGTTTAAATGAATTATTATCCGATCTGTCATGCCCCGAGACTACCCCCAAGACGTGGACACGGGACCTAGGACCACAAGT
GATCCCAAGCTAACCCTGTTGGTATGATCATGAGCATACTAAAGATAATAAACTGGTGCGGAAGCTATAATCATAAATAA
AATGAAAAAATGGGGAATACCCATATACTATAATGGAGATGAATGAAAAGTGATGAGTTTAATACGAAGAAAATATTAAC
TCAATACTAAGTTGAATCTAACTATGTCTGAAAATCGCCTTTAACTGACTAGAAATGCTGGGACAGGCCCCACTAAGTCT
AGCAAAACTAAAACTAAAGGACTAAAAAAAATACTGAAAAGAAACTCATGACTTTGTCCTCGGAAAATGAGGACTCACCA
CTTATTCTGATGAACTGGAGATCGGGAACCAATCTAAGCGTGATCTGGATGCTGAGATTGGTTCGTTCTGGAAAATAAAA
ATGAACAATCCTAGTTCTACAATCGATTGAGGCATAACATGAATGTAACCAATCCATGCCTAGAATGACATCAAAGTCTA
CCATTTCTAACTCTACAAGATCTGCTGAGGTGACTTTCTGAGAGACTGTGACGAGGCAATTTTTGTATACCCGTCTAGCT
ATTACTGGGTCACCAACTGGAGTAGAGACTGAGAAGGGCTCTGATAGAGTTTCTGGACTGACACCTAAGATTACTGCTAT
AAAGGGACTTACAAAAGAAAAAGCAGCACATCTTGTCTTTCCACTGAGTGAACCATATGTGAGCCACATCCCTAAGCTGG
TAGGATGCCAACTCAACCCTACCATTACCAGTCACTTGCATCACTCCAAAGATTTTCTTAATATTAACAATGAAGTTCTG
TGGGTCCTCACCAACTTGGGACCCTAAAAACTCAGGCGGTTTCATCCTAACAAAATCTTGAACTCTAGCTGCCATTGATC
CACCATTTCTATTAGTAGGAACTGGAACCTGTTGATTGTTCTGGTTGGTCATACTCTGAGCCAAATGCTGAATCGCATTC
CAAAACTCTGCGTTCGAAACCTCAAGGTCTGGGACTGGAGGAACTGCATTAGCATTCCTTACGAAATCTCTACGAGGAGG
CATGATCTTAAGCGCATAACGATGGATTAGAAAGGAGATCATACCAACGCACGATAAGAATATCAAGAAAGTGAAGTTTT
CCTAAAACACTTCATATCCTCCTTCTCATTAGATGTGGTGCACTTCACACCCATGAAAAGGACTCTACTTAGTGCGGCTT
TTCACACATCATAGGAATTTTAAACCTAATGATATGGTACCAAGTTTGTCACGCCCCGAAACTACCCCCGAGATGCGGAC
GCAGGACCTAGGACCACAAGTGATCCCAAGTTAACCCTGCTAGCATGATCATGAGCATACTAAAGATAATAAACTGATGT
GGAAGCTATATTCATAAATAAAATGAAAAAATGGGGAATACCCACATACTATAACTGATATGAATGAAAACTGATGAGTT
TAATATAAAGAAATTATTAACTCAATACTAAGCTTAATCTAACTATGTCTGAAAACAGCCTCTAACTGACTAGAAATGAT
GGGACAGGCCCCAACGAAGTCTAGTAAAACTAAAACTAAAGGACTAAAAAAATATTGAAAAGAAACTCATGACTATTGTC
CTTGGAGAATGAGGACTCACCACTGATTATGCTAAACTAGAGATCGGGAACAGATCTAAGCGTGATCTGGATGCTGAGAA
CCTGAACCTACATCACGAGAAGATGTAGCACACATATGAGTCGGTAATTAAAAGGTACTGAGCATGCAGGATAGAGTAAA
GCTGAAATAACATATAACTGAACAAAGCAAATAAAGCAATGAAATAATCTGAACATGACATAGATGTTGAGTACTGAGTT
AACTGAATGCAATGACCAAATTTATAACATGCTGAAACTGAATATTGACTGTACTGTAAATGAGGTCAATGCAATAGAAT
CTGAGTGAACTACGAGAGCTATAAATAACCGACAATAAAACCACATGAGCTAAATGTGGAGTCTGATGTATACGCCCCAT
CGAGAAGACCCAATATACCCTGCCAGAGGTATAGAGGCATGTTGGCATGATCACTAACTGATATTTCCCACAGAGGGGAC
TTACACCTACGTGGCTCGTAGTTCTGGGACTATATGGGTATACTGAACCCTAGTCCAACTCGGTATTATGCTACTCCCAA
TGGATTAAGTAATTAACACATTATGACTGAATTTTTGTAAGTTACTGGATAGCTCGAACTTAACATGCAAACTGAGAATG
CAATAATTAAACTGATATTAATGCATTAATAACTGAAGCATGTATAACTGAATAACTAAAATATCTGACCAAGCAAGTGT
GATTCAAGAACTAAAGAAATACATAGCTAGGGTTAAAGAATTCATGTATTAAACTGAATATTAACGTACTAATCTGATTT
GCATCATTCTAACAGCTAGGAACCCAACAATTCTAATATTCAAGAAACCCTAGGTCTAGTCATAATAAAGGAATCAAGAA
ACTGACTGAAAACTAGGGACCTAATGGGTGAAAGGAACCCACTAGTGAAATCCCACATACCTGGTGACGAATTTCATGGA
GAAATCCTTTGATTTCTAGGCTGGAACTGAAGAAACTTATTGCGTTCTTGAACTAGGGTTCTTGAATTCTCTTCTCCTCT
TACACTCTAATTTTCTAAGTTTTGATTAATGATTTGACTTAGGTAAGTTCTAGTTATGTTTCTTGGCTTAAACTGACTAA
AACCTCATAATTTAGGGTCTAAACGACGTAGCTTAGAGGTCCAAAAAAATAGAAAAAGACCCCTGACTTAACTACTGTCG
GAGTGATCGACGGACGGGACCTATGGGCAGTAGGTCAATCTACGGTCCGTAGATTGGAGTCGTAGGTCAAGTCTGCCCGA
CAGGGCTTCACTAAACCGAACATAATTTTTTAACCAGAGGTCAAATTTTTGCAACCTTAGTGGCATTGGAAAGAGGATTC
AATTATCTATCATATCATAAGTCATGAGACACATAATTCTTTTTGTGCTAAGAGTTATGACCATCTGAAGTTGACCCACT
CAACAATTTTCTTCTAACTGGTTGCGGACCCTCACCTATGGTCAAACCTACGGACCGTGGATCGAACGACGGTTCATGCT
GGTCAGATGTCATTTGTGTCAGAGGTTGGGTAAAGGGGGCATCAATCCACGGACACAGACCACGGATCGTGGTCTAACCT
ACGGACCGTGGGTCTGTCCATGGGTCAAGACTTAGTCGATTTTCTGAGCTAGATTTGGGAAGGGGTTGCAGTGGTGAACC
ACGGACCACCAGCACGGCTCGTGGTCTGACCTACGGTCCATGGATGGCAACCGTGGGTTGCACCTACAACTTCTCAAAAT
TTGCATTTTTAGTCTGGTTCGGATACGGGGTGTTACATGATCATTTTAAGACTATATGTAAAATATTAGTCAATCTATTT
TATTTATCATAAATATGAATATCATGTGATTGTTACCCCTCGAATCTACATTTTGGGCATGACCGACACTCAAAATCATT
ATTGTCCGGCCTCAAATGCTATAAGATTGACTACTGAAAATGTGAAATCTGAGAAATAATAAGTATAGGCTGAAAATGAA
ATATACTTTTTATTATTTTCAAAATTGAGAACATCTGAAATAAATATAAAAAACTAGACTGAAACTGCTCATGACTAAAT
GAAGTCTCAAGTAATTAAACTGAATGAGTCTATCGAGACTTGACTCGAGCTGCCTGTAAACAAAAATAACTATGACTGAA
CAATTAACTAATGAATCATAATTGAAGTCTTGAAGATATGAGGAGGACTCTTGTCACACCCCGAGCCTACACCCTGGATG
TAGACGACACTCGAGAACCATTATTGATCCTCAAGAGAACCCTTGGCCTGGCTAATTACTTAGCAGAAGACTAACTCAAT
CAAATTTAAGCTTTAAAACAGAATTTAAATTCAAAAGTCTCAAAACTACTCAAAACTCAAACTATATCAAAATACTATAC
TCAGAGTTGTCTGAAAATACTTTGAAAATATTGACAATTTGTCAAAATAGTTCAAAAGAAATACCGATAGAAACTCAACA
CTAACTATCTATGAAGCTTCTATAGTTCAACATGGATGTTAGGACAAGACCCACGACACCTCAAAATTACTAAACTGAAA
GACAAGTGTGGAGTCCTCTGGGATGCAAGGAAGGCTCAACGGAGCGCCTATTTATGATCCTTTACACCGACATTTGCATC
ATACAAAGATGCAGGTCGAATGCCATCAATACATTGAATGTATAGGCATGTAATAAAGCTGAATGAATAAATAAATGAAC
TGATAAGGACTCAACTCGATACAAAGCAATAATAAGATATGAAATATTTAAAGTTGTATAAATAAAATATGGTAACTCAA
GGATGTATATAAAAATACAATAAATTACTCTTTACTCTTATTTGATAGATTCTCTAACCTACAATTATCACTATTAGCTA
CGTGATGATACAACGTCTCCTCCACACTACCAGAACTGTCATATACCTTTTCGGGGTATAAAACACCTCAACTAAGTGGA
TTCACTAAAGTTGTGCTCAAAAGAAATAAGGAATCATGTTAAAAGTATGATCCTTTACCCATGTTGGTTACATGGTTTAT
GAGGAATGTGATTTTTCTAAACCCACTATTACGTGGTGTATGGTTTATGTCCCAACCACACCTATTGTCATGTCTGAAGC
TACCCCCAGGACGTGGACACGGGACCTAGGATCACGGATGACCCCAAGCTAACCCTACTGGCATTTCATAAGCATACTAA
ATAAACTAAAGGAAAGAAGTATTGTGCGGAAGCTAAATCATAAGATAAACTGAAATGATGGGGAATACCCATATACTAAA
TCTGAATATATGAAAAATGAGATTTTAAACAACAACTGAAAAGTCAAACTCTAACACTATAGTTGAATCTGTCTATGTTT
GAAAATAGCCTCTAATTGACTAGAAGTGCTAAGACATGCCCCAGCTAAATCTAGCAAAACTGAAACTAAAACAAAAATAA
AACAAGAAAGGCAATCATGTCAACCGTCCTCGAAGAATGAGGACTCGCCACTGATATTTTTGGATTGAAGATGGGGAACC
TATCTATGCGTGATTTGGAAGCTGAGAACCTGAACCTACATCACGAGAAGATGTAGCGCAGAGTATGTGTCAGTACTTGA
AAGGTACTGAGCATGCATGATAGAATAAAGCTGAACAATAACATTACTGAACCAAAGTATAATATTTTAGCAATGATATA
AGATAAGCATGATACTAAACTGAGGATACTGAGCATGTATAACTGAATGGAATGACCAAGTTTATAACATGTTAAAACTG
AATACTGAACTGTAACTAATAACATGGTCAATGCAGTAGAATATGACCGTAAGGGAGCTAATAATAATCGAAATAAAACC
ACAAGAGCTAAATATGGATTCTGATGTATACGCCCCATCGAAAGGACCCAATATACCCGACCAAAGGTATAGAGGCATGA
CTGACGTGATCACTAAAATAATGTCCACAGAGGGGATTACAACCTACGGGGCACGTAGTTTTGGGACTTGAGGGTGACTG
ACCCTAGTCCACTCGGTATTAAGCTACTCCCAATTAGACTGTAAACAAGCAATATTATGACTGAAATGTTGTAGTGCTGG
ATAGTTCAATTACTGACATGCAAACTCTGAAAATGTAACAATTATGACTGATAATATGAAATTTGTAAACTGAAGCATGT
GTATATCTGAATAATCTAAATAATCTAACCTAGCATGTATAATTCATAAACCAAACGAGTATATACAACTAGGGTTCTGA
ATATTATACAAGGAATTGAGCAATAACATGATAATATGATTTGGATCATTCTAACAGCTAAAACCCAATAATTTCTAACA
TTCAAGAAACCTTAGGTCTAGATAATATTAAGGGAATCAAGATTCTCACTGAAATCTAGGGACCTAATGGGTGAAAGGAA
CCCACTAGTGAAATCCCACATACCTGGTGACAAAATTCACGGAGAAATCTTTCGATTNNNNNNNNNNNNNNNNNNNNNNN
NNNNNNNNNNNNNNNNNNNNNNNNNNNNNNNNNNNNNNNNNNNNNNNNNNNNNNNNNNNNNNNNNNNNNNNNNNNNNNNN
NNNNNNNNNNNNNNNNNNNNNNNNNNNNNNNNNNNNNNNNNNNNNNNNNNNNNNNNNNNNNNNNNNNNNNNNNNNNNNNN
NNNNNNNNNNNNNNNNNNNNNNNNNNNNNNNNNNNNNNNNNNNNNNNNNNNNNNNNNNNNNNNNNNNNNNNNNNNNNNNN
NNNNNNNNNNNNNNNNNNNNNNNNNNNNNNNNNNNNNNNNNNNNNNNNNNNNNNNNNNNNNNNNNNNNNNNNNNNNNNNN
NNNNNNNNNNNNNNNNNNNNNNNNNNNNNNNNNNNNNNNNNNNNNNNNNNNNNNNNNNNNNNNNNNNNNNNNNNNNNNNN
NNNNNNNNNNNNNNNNNNNNNNNNNNNNNNNNNNNNNNNNNNNNNNNNNNNNNNNNNNNNNNNNNNNNNNNNNNNNNNNN
NNNNNNNNNNNNNNNNNNNNNNNNNNNNNNNNNNNNNNNNNNNNNNNNNNNNNNNNNNNNNNNNNNNNNNNNNNNNNNNN
NNNNNNNNNNNNNNNNNNNNNNNNNNNNNNNNNNNNNNNNNNNNNNNNNNNNNNNNNNNNNNNNNNNNNNNNNNNNNNNN
NNNNNNNNNNNNNNNNNNNNNNNNNNNNNNNNNNNNNNNNNNNNNNNNNNNNNNNNNNNNNNNNNNNNNNNNNNNNNNNN
NNNNNNNNNNNNNNNNNNNNNNNNNNNNNNNNNNNNNNNNNNNNNNNNNNNNNNNNNNNNNNNNNNNNNNNNNNNNNNNN
NNNNNNNNNNNNNNNNNNNNNNNNNNNNNNNNNNNNNNNNNNNNNNNNNNNNNNNNNNNNNNNNNNNNNNNNNNNNNNNN
NNNNNNNNNNNNNNNNNNNNNNNNNNNNNNNNNNNNNNNNNNNNNNNNNNNNNNNNNNNNNNNNNNNNNNNNNNNNNNNN
NNNNNNNNNNNNNNNNNNNNNNNNNNNNNNNNNNNNNNNNNNNNNNNNNNNNNNNNNNNNNNNNNNNNNNNNNNNNNNNN
NNNNNNNNNNNNNNNNNNNNNNNNNNNNNNNNNNNNNNNNNNNNNNNNNNNNNNNNNNNNNNNNNNNNNNNNNNNNNNNN
NNNNNNNNNNNNNNNNNNNNNNNNNNNNNNNNNNNNNNNNNNNNNNNNNNNNNNNNNNNNNNNNNNNNNNNNNNNNNNNN
NNNNNNNNNNNNNNNNNNNNNNNNNNNNNNNNNNNNNNNNNNNNNNNNNNNNNNNNNNNNNNNNNNNNNNNNNNNNNNNN
NNNNNNNNNNNNNNNNNNNNNNNNNNNNNNNNNNNNNNNNNNNNNNNNNNNNNNNNNNNNNNNNNNNNNNNNNNNNNNNN
NNNNNNNNNNNNNNNNNNNNNNNNNNNNNNNNNNNNNNNNNNNNNNNNNNNNNNNNNNNNNNNNNNNNNNNNNNNNNNNN
NNNNNNNNNNNNNNNNNNNNNNNNNNNNNNNNNNNNNNNNNNNNNNNNNNNNNNNNNNNNNNNNNNNNNNNNNNNNNNNN
NNNNNNNNNNNNNNNNNNNNNNNNNNNNNNNNNNNNNNNNNNNNNNNNNNNNNNNNNNNNNNNNNNNNNNNNNNNNNNNN
NNNNNNNNNNNNNNNNNNNNNNNNNNNNNNNNNNNNNNNNNNNNNNNNNNNNNNNNNNNNNNNNNNNNNNNNNNNNNNNN
NNNNNNNNNNNNNNNNNNNNNNNNNNNNNNNNNNNNNNNNNNNNNNNNNNNNNNNNNNNNNNNNNNNNNNNNNNNNNNNN
NNNNNNNNNNNNNNNNNNNNNNNNNNNNNNNNNNNNNNNNNNNNNNNNNNNNNNNNNNNNNNNNNNNNNNNNNNNNNNNN
NNNNNNNNNNNNNNNNNNNNNNNNNNNNNNNNNNNNNNNNNNNNNNNNNNNNNNNNNNNNNNNNNNNNNNNNNNNNNNNN
NNNNNNNNNNNNNNNNNNNNNNNNNNNNNNNNNNNNNNNNNNNNNNNNNNNNNNNNNNNNNNNNNNNNNNNNNNNNNNNN
NNNNNNNNNNNNNNNNNNNNNNNNNNNNNNNNNNNNNNNNNNNNNNNNNNNNNNNNNNNNNNNNNNNNNNNNNNNNNNNN
NNNNNNNNNNNNNNNNNNNNNNNNNNNNNNNNNNNNNNNNNNNNNNNNNNNNNNNNNNNNNNNNNNNNNNNNNNNNNNNN
NNNNNNNNNNNNNNNNNNNNNNNNNNNNNNNNNNNNNNNNNNNNNNNNNNNNNNNNNNNNNNNNNNNNNNNNNNNNNNNN
NNNNNNNNNNNNNNNNNNNNNNNNNNNNNNNNNNNNNNNNNNNNNNNNNNNNNNNNNNNNNNNNNNNNNNNNNNNNNNNN
NNNNNNNNNNNNNNNNNNNNNNNNNNNNNNNNNNNNNNNNNNNNNNNNNNNNNNNNNNNNNNNNNNNNNNNNNNNNNNNN
NNNNNNNNNNNNNNNNNNNNNNNNNNNNNNNNNNNNNNNNNNNNNNNNNNNNNNNNNNNNNNNNNNNNNNNNNNNNNNNN
NNNNNNNNNNNNNNNNNNNNNNNNNNNNNNNNNNNNNNNNNNNNNNNNNNNNNNNNNNNNNNNNNNNNNNNNNNNNNNNN
NNNNNNNNNNNNNNNNNNNNNNNNNNNNNNNNNNNNNNNNNNNNNNNNNNNNNNNNNNNNNNNNNNNNNNNNNNNNNNNN
NNNNNNNNNNNNNNNNNNNNNNNNNNNNNNNNNNNNNNNNNNNNNNNNNNNNNNNNNNNNNNNNNNNNNNNNNNNNNNNN
NNNNNNNNNNNNNNNNNNNNNNNNNNNNNNGACTTTGTTTAAAGTCCTATAGTCAATGCAAATTCTGAGAGAACCATCTT
TCTTCTTCACGAACAACACTAGTGCACCCAATGGGGAAATACTAGGTCTGATTAAACCCTTATCTAGAAGGTCTTTCAAG
TGCTCTTTCAATTCCTTAAGCTCAACTGGAGCCATTCGGTAAGGAGGAATAGAAATACGATGGGTATCTGGATGGAGATC
AATTCCAAAGTCGATTTCCCTTTCTGGAGGAACTCTGGGAAGATCTTCTGGAAACACTTCTGGAGACTCATTGACTACTA
GAACTAACTCAAGAGTTGGGGTTTCGGAGCTTGAATCCTTAACCTGAACTAGATGATAGATATAACCCTTAGAGATCATC
TTTATGGCCTTGAGGTAAGAATTGAATCCACCCATAGGCGTTAAGCTACTACCCTTCCATTTTAAGATTGGTTCATCTGA
AACTGGAAACAATCCTAGTTCTACAATCTACGAAGGCATAACAGGAATGTAACTAATCCAGGCCTAGAATGATATTAAAA
TCTACCATTTCTAACTCTACAAGATATGCCGAGGTGAGTTTCTGAGAGACTGTGACAGGGAAATTTATGTATCCCCATTT
ACCTATAACTGGGTTACTGACTAGAGTAGAGACTAAGAAGGGTTCTAAGAGAGTTTCTGGACTAACATTGAAGTTCACTT
CTATGTAAGGAGTTACGAAGGAAAGAGTAGCCCCTGGATCTAAAAATGCATAAACATCTAAGTCAAAGACTCGTAACATA
CCAGTGACTACATCAGGAAAATCTTTCTGATCCTGGAGGGCATACAACCTGTTTCGATGTTGACCGACACTTGTACCAGA
TGAGTTACCCTACTCAGTCTTGTGACTTGCTGGTGCTGCTGAAGTTATGGACTGAGCTCTACCATTATTGCCTCCTCACC
CTGTTTAGAAGGATAATCTTTCAACATGTGACCAGACTGACCACACCCAAAAGATCCTTCCTTTTCTGCAAGACACTCGC
CCAGATGGTTCTTACCACACTTTGGACAAGTTGGGTAGGTTCTAGTACCTGAAGCACTCCCCTGTGACTTAGAGCCTGAT
GTCCTACCTTTCTGATCATTTTGGAACTTGGAGAATAGAACACTAGTTGATGAAGGTGTTGGAGCTGAAGACGCTTACTT
AAACTGTGAGAGATTTCCACCACCCATTTTTTGTTGAGAGTACTCATAGGTGCCTGTTCTAGCCTCATGTTCCCTAAGCC
TATCTCCTTCAACCTGCTGAACATGAGTCAAGAGCCTAGAGATGTTCATATTTTCCAGCAACATAGCATTTCTACACTTT
GTTTTCACTAGATCGAAAACCCCATATAGAAACTTATTTATTTGAGCCTTGGAATCGGCAACCCTGTGAGGAGCATACCT
GGAGAGTTGGGTAAACTTGAGTCCATACTCTTGGATTGTCATACTACCCTGCCTCAAATTCATGAACTCTTGTGCTTTTG
CCTCTCTTAACTCCCTCGGGAAGAACCTATCTAGAAAAGTTTCACTAAAGCATTCCCAACTGATAGGAGTTGCATATGTG
CCCCTGTTCTCTTTCCACTAAGTATACCAGATGTGAGCTACATCCTTAAGCTGATAGGAGTCCAACTCCACCCTATCATT
ACATGTCACCTGCATCACTGCAAAGATCTTCTTGACCTAATCTATGAAGTTTTGGGGATCCTCACCAATCTGCGATCCTA
AGAACTCTGGCGGATTCATCCTTACAAAATCTCGAACCATGGCTACCACTGATCCACCACTAGCATTTGCAGGAACTGGA
GCCTTCTAGTTGTTCTGGTTAGTCACACTCTGAGCCAAAAGTTGGATAGCATTTCGAAACTCAGCATTCAAAACTTCATG
ATCTGGGACTGGAGAAGTTGTGTTAGCATTGCGTGTATTCCCATTCCTTTCATAAGTTCTACAAGGAGGCATGATCTAAA
ACGCATAACATTGAGTTAGAAATGAGGAATTAGATCATGCCTTACACACGATAAAAGTAACAAGAAAGTGAAGTTTTCCT
AAAACATTTTGTAGCCTCCCTCTCATTAGATGTGGTGCACTTCACACCTATGAAAAAGACTCTACTTAGTGCAGCTTTCT
AGACATCCTAGGACAATTAAACATAATGCTCTAATACCAAGTTTTTCACGCCCGAAGATATTCCCAGAACGCGAACATGG
GACCTAGGATCACGGATGACCCCAAGCTAACCCTGCTGGCATATCATAAGCATACTAAATAAACTGAAGTAAAGAAGTAT
TGTGCAGAAGCTAAATCATAAGATAAACTGAAATGATGGGGAATACCCATATACTAAATCTGAATATATGAAAAATGAGA
ATCTAAATAAAGCTGAAAAGTCAAACTCTAACACTATAGATGAATCTGTCTATGTCTGAAAATAGCCTCTAATTGACTAG
AAGTGCTAGGACATTCCCTAGCTAAATCTAGAAAAACTAAAACTAAAACAAATAAAATAAGAAATACAATCATATAAATC
GTCCTAAAAAAATGAGGACTCTGCTGCTGGACTGAAGATTGGGAACCTATCTATGCATGATCTAGAAGCTGAGAACCTGA
ACCTACATCACGAGAAGATGTAGCGCAGAGTATGTGTCAGTACTTGAAAGGTATTAAGCATGCATGATAGAATAAAGCTG
AACAATAACATAACTGAACCAAAGCATAATATCTGAGCAATGATATGAGATAAGAATGATACTAAATTGAGGATACTAAG
CATGTAATAACTGAATGGAATGACCAAGTTTATAACATGAAAAAACTGAATAGTGAACTGTAACGAATAACATGGTCAAT
ACAGTAGAATCTGACTATAAGTGAGCTAATAACAACCAACATAAAACTACATGAGATAAATGTGGAGTCCGATATATACG
CCCCATCAAGAGGACCCAATATACCCGGCCAAAGGTATAGAGACATGACTGGCGTGATCACTAAAATAATACCCACAGAG
GGGACTTACAACTTATGGGGCACGTACTTCTGGGACTTGAGGGTGACTAACCTTAGTACACTTGGTATTAAGCTACTCCC
AATTAGACTGTAAGCAATCAATATTATGACTGAAATGTTGTAGTATTGGATAGCTCTATTACTGACATGCAAACTCTGAG
AATGTAACAATTATGACTAATAATATAACATTCGTAAGCTGAAGTATGTGTATATCTGAATAATCTGACCTAGCATGTAT
AATTCATGAACTAAATGAGTATATATAGCTAGGGTTCTGAATATTATACAAGAAATTGAGCAATAACATGATAATCTGAT
TTGGCTCATTCTAACTGCTAAAACCCAACAATTTCTAACATTCAAGAAACCCTAGGTCTAGATAATATTAAGGGAATCAA
GATTCTCACTGAAATCTAGGGACCTAATGGGTGAAAGGAACCTACTAGTGAAAAGCCACATACCTGGTGACGAAATTCAC
GGAGAAATCTTTCAATTTCGGGGTTGGAACTGAAGAAAATCTGTTGCGTTCTTGGAATAGGGCTTGGTCGACTCTTTCTC
CTTCTGCATTCTAATTTTCTAAGTTTTTGGTGAATGATTTGCTTAGGGTAGATTCTAATTTAGTTACTAGGCTAAATCTG
ACCAAAACTACATAGTTTAGGGGTCCAACGCATAAGAAAAAGACCAAACGACCGCTGACTTAAAAGTTGTCGGGGTCACC
AATGGACCAGACTGACAGACCATCGATAGACTGACGGTCCGTACTGGTCAACCATCGATCGTCTTTAGAGAGCTAAATTT
TACGGTCTGACTGTAACAGCCCAGAAAAAAATTCGAACTAAGACTCGAACCATTCTTCATAGTGAGTGAGATATTACCAA
GGAATTAAAAAGTTCTTAAGTGTTAAGGCCACTAGATGTAGCACCTTGAGCTCCAAAAAGAATTAAATTGGAAATAGCAA
AATCTGAAATTTTGCAAGTTAAGCTAAGTATGAGTTTTGGGTCTACTTCAAACGACCATAACTTCTAGCTCAAGATGATT
TAGGTATGATACCAAATAGCGTACGGAAGATATTTGAATTATCTTCCCAACTCCACTGAGTTTGCTCAGTTTCGAATTTG
TATGAGGGAGATATGTCCATTCAAAGTTAAGTTGTCTAGATAAGGAAAGTCAAAACCATATTTTAGAGGGGTATTTTGGT
CTTTTCCTTACCCAATCAAATTTAATTTATTTTTAGTAATATTTTAGGGGTCTAATATGATTAGGTTAAGTTTTATAATC
CTATTTTATGCCTAGGGTTTTAGTTGAGAGTTCAAGAAGAGAAAAGAAGAAGAGAGAAAAGGAGAAAAGAGAAAGGATCG
AAGAGTTCATCGAAATTCTTGAGAGTTATTGAGGATTGTCGCCATGGGTTTGATCCCTAAGAGGTATGTAAGCTTCCATA
GTTTTGGGTTTGTTCACCCACATGAAAAACATATTATTTTCACCGAAGTTTCATTCTCAAAAAGTTGAAGGATTTAAGTT
CTTGATAGGTGTTCTTGAAGTTCATTCTAAATCTCGTTTTGTTGGGGTTTTGATGATTTCTTGAGATGAAAGTGATTGTT
TTGAGTGTTGTTTTGAGTGGATTAGTGTGTAATTAGGTTGGGAATTGAATCTAAGGAAATTTTGAGAAAAGAAAACGATT
AAAAGTGATTTAGGATCAGAAAACGAGAGGCGAAATTAGTCGAACTTGGCCTGGGGAGAGGCTGGGGCGGAGCGCCCCAG
ATGCGCCCAAGGGGCTGGGGTGGTGCCCCTTCAATGCGCCCATATGCAGTCTCTGAAGTTAGGGGCTGGAGCCCCGCACC
CGGAACGCACCTGGGTCGCCTTCAGCCACTCTTTTTCCGTCGGTTGTCCTGTTTGAGTCCCTTTTAAGTGTACCTTCACT
CCTTTTGATTCTAATCACTTTAAAATACTTCCAAACACCTAAAACCCATTCATAACATGATCATAACCTTTAATTCATAA
TTCATAATTCATAATTCAAATTCAAGGTAAAGTTAAGAGTTAAGTCTTGAGAGTTCTTCCGATCATTTTGAGAGAGTCCC
TTTGAGTCCTTTTGAGGAATCTTCTACAATTTCTAATATCTTGTTTCAAGACTCAAGTAAGTGAGAATAAGAGTGAGGAT
AATGTATTCATGAGTCTACACTATCACCTAGATTCTTCATATCATGAACCATGACTCTTGAATTCAAAATTCACATTCAA
GAGAGAGTTAAGAGTAGAGTCCAAGAAAGTCTTTAAGTTCGAGTGTGAATCCTTTGAGATCAACTATCAATTCAAACTAT
GTTTGAGTAAGTAATTATGAGATTGAGAAGAGTCGTTGACATGAGTTCCATATTGTTATGTAGACCTTTGAGCCGAGTTG
TTCATGCCCATAAATTCTGCATGAACTTCATAAGTTGAGTATCTTTGAAAGGAGTAGTTTCTTTAAGTTCTAAGTCTTGA
GTATTGAGTTCCTAATCGTTTTTTATAGATTATATTCCTAATCATAGTACTATTACATATAAGCCATGAAGTCCTTGAGT
TGGGTTATACATGTCCATAATTTTGCATGAACCCTGTAAGTCGAGAAGTCTTGAGATGTGAAGTACCTTTGAGTCCTTGA
GTCGAGTAGTTCATGCTCATAATTCCGCATGAACCCTCTGAGTTGAGCATTGTTTAAATGAGTAGTATCATTAAATTTCT
TGAGTTCCAAGTATTGAGTTCTATCTATGGTTATTGAAAACCTTGCATTGAGTCATTCACGTCCATAATTTGGCATGAAC
CATATTTTAAGAAGTCTTTTACAAACGTTTTAACTTTGTTTTAAGACTTAAGCTTTGAAGTTGAGTAAAAAGTAAGAGTA
AAGTTCTTTTTCTTTAAAATGATATATGGGAACTAAGTATTCCCAAGAGTAAATGTGTTCACATTTAAGATGAGAGGAAA
CTGAGATTTCCAAAAGAGTTTTGAACAAGAAAGGGAACATCGATTCCAAGAGAGCTTTTAAGCTAAATTTTTGAGTAATT
ATCTCAAACCAAAGAAAGAAGTTTTGTTTTTACAAATATATGAGCTAAGATATTATTGAGCACCGATACGGGGACGAGTT
TGAGTTCAGATAACTCACGTCTCCATAAACCATGTAGCCATCATGGGTAATAAAGGATCATACTTTTTAGTTGACTCCTT
AAGATGCTTTTTGCATAAGCTAGTGGATCCACTAAGTTAAGCGTTCTTTATGATGGCAAAGTATAGGACAGTTCTGGTAG
CGTGGGAAAGACGATGTATTACCACTTAGGCTCATAGTGGTGGTTGTCGGTTAGAGAAACTTCCACAGAAACTATATTAC
TTTATTATATAAGTAAAGTTGAGTTTTTTATTGCATTTTCTTTAACGAACTAAGTTGTTTTTATTGTTTTATAAAGTTTT
CCATATATTGCATGTGTATTGTTGCTTTATATAAAGTTGAGTATCCAGGGTTGAGAACCCAGAGTCGAATATCATATCTT
TGAGTTGAGTATCTAATCTTCTGAGTTGAGTAAGTTTGAGTAGTTTTGAGTATTCCTTGAGTTGAGAAAGTTTGAAAAGA
GGTAAGTATGTTTCCTTTTTTATCAAGTTTCAAGCTTATGTTTTATGTTTTAGAATTCCCCTTACATGCTCGTACATTCC
ACGTACTGAACCATTTAGCCTACATCTTTTCATGATGCAGACACAGGTATTCAGGATCATCAACAGGAGATTCGTTGATA
CATCCGGGAGTTCGAGCTAGATATGGTGAGCCTCCTAGTTTCCGGAGGATTTCGTTTACTTTTTAGTTTAGTCAGGATGT
CGTGGGTCTTGTCCCGACTTCCATCTTTATCAGTTAGAGGCTTCATAGATAGTCAATATAGTTGAGAAGTTTGTATTATT
TATTTTATTAAATGTTTTAAAGACTTAAGTTGCCTATTTTATAGCAAGTTAAATAATTTATTTTTATTCAGTTTTCGTTT
GAGTTAAAGCTTGTGTTTAAGTTTCATGAGTTTTATTCAATTTTTAAGCTTTTGCATGCTTGAGTTAGTCTTTCGCTTGT
AGTCAGCCAGGTTGAGGGTTAGCTTGGGGACCAGCAATGGTCTTCGATTGCCAGCCACGTCCAGGGTGTAGGCTCGGGTC
GTGACCGATGCTTATCGTGACCAACGACACTAACCTACAGTATGAGTGTCTACGATCGTCGATAGTATAGTAACCCAACT
AAAGGTTGGGGTCATGTCCCAAGGGAGTGGTTTTGAGAATTGCTAGAAAAATACAATTTAGCTCTAACTAGTCGTAGAAA
AAGACATTAACGATTAAAAACATAGTAAATTAAAGGGGGTGACACGAAAGTGTCAACTATCAATTGGGGGTTTTGTCACA
AGTAGTAAAAATAGCAAAAATTAACAAGAAAATCAAGTATGGGGAAATGTTCTTAGGTGTGACCGCAATACAAGTTGAGA
TAAATCGTTGGGTACATGCTTTCAATGGGAATTTGCAAGATAACAGTGACTAGGCTAAGATTTAGATGGAAACAAGTTCC
CTCTCGGGCAACTTACCCTATTTCAAATGGGTCCTGTCGGACACCCATTTGCCGCATGAAGACTAGCTTACGCCTTACCC
CACTCACTCTCTCGAGCTGAGTGTTAGGATATGGGACTAGGGCTCACCCTCTCGGGCAGAACCTCATGTCGACCTACTCC
TTAAGCCATCAGTCTAGGGACTTGGTTTCGCGACCTCCCTCTCGGGCAAGCCAAAAACACATGGGTGGTTTTGTAGTTGC
AACTACAAACCCATTAAATTAAACCACAACCACTAGGTGAAATCACCATTAAAATGCATCTACCATATCAGCAAGCAAGA
CCCAACAACAATAGCAACACATATTTGCTAAATCACACCCCAAGAATGGGGTTTTTAGCCACACATCAAGAAATAACAAA
ATACACCTAAAATGATACTAAAATTTAATGGGTATAGGAAATTAAACCTTGATTTAAGAAAAGGAAGAAGAATGGAGAAG
ACCCAATTCCAACTTGGGGAAGATGAAATTCTTTTCTCTTCAAGTCTCCCACAAAACCCTCTCCACACTTGAGAGAAAAT
ATCTAAACACGTACTATTCTATTCTGAAAATAAAAATAATGGTTCAGAAATTGTAAAATTAATTAAGAGTTTAGTATTTA
TAGCCATCAGAAATTAATACAGGCAGATAGTTCGGCGAGGTTAGTCAAGTCCGCTAAATGACTCGGCAACTCGCCCTTCT
TCTGTTTCATCGCTGTTAAGTGCTTGCCTACAGCATCTTCATGTTATGGACCATTGGGCGGTATAGTACTGCTTCGCGGA
ACTATTCGGTGAAGCGTCGACTGCTCCTTTCATCGCCTTTTTTATCCTCTTTCTTCAGGGCTTCGCATACTGGAACAAAG
GGCGGAGTCTGTCCTTTCGGCGAATCACCAAAGGTTCTTGGTGATGCTCATGCTTCAGCTTCTTCGTTCTTTTCAGCCTT
TTTGTTCCTTTTTGCGCCTAAGTGTCCATGCTTCCACTAAAACTTCAAATACCTAAAACTTAAGAGTTTTCATCAGATAT
TGAGACAAAATAAGCATTCGAGGACACTATTTCTATCAAAATAAAGCCCTAAATGAGTCCAATTTGTGGACTCATCAACA
ACCCCAACTTAAAGTTTTGCTTGTCCTCAAGCAAACTCGAGTTCAGCCATTCAAAAAGGGTGTCTCAAACAGTGCTACAC
AAGACTCAATCATGAGTGCACACAATAAGACTCAATTTGCATATGCAGGGATCAATTGTGTACTCAAAGATTCAAGTTGT
GACACACCATTACCAAAGATTCTTATGCTCACAATACTTGCTACTTGTGCAAGTTCAAGCTCAACAAAAAGTATCTAAAT
GCCCTCACGTGAAGAATGATTCCATATTCACACACAGAGGTTAATCAATTCAAGATCAGGAATCAGATGCAACGCTCACA
CTCAAAATAAAAGGAACACAATGCATGTTTTCACCCATAGGTTTGCCCTTATTTTTCAATCGACTTTCGATTCAGCTTAC
TCAAGATCAAAAAGGTCTTTCTAAGGCTTGTAATAGGGCTGAGTGCAAAGGTATGGTCATTTAGGCTTAGTGACTTTTTC
CTCATGAGTTGTGGCATTCTCAAGGCATTCCCTTCTTTTCCTTTATCAATTCTTTTACTAGTGCTTCTAAGTCACCTTTT
TTATTCTCCTCCATGGATTGCTTGAAGCCCGATTCCCTTCGTACTTTATTCCACATTTTTTTTAATTGAATTGAAGGGGT
TCCATTTTTATGCAATACCATGGGTTAAGGGGGACTTTTCTTGCACTTCTTGACTTCTCCTTTTCCCTTTCACCACACCC
CCAACTTAGGCTTTTGGCCTAAGTTAGCTATTCCCTAAACCACAACTCAAGAGTATTATAGGTAGTGGTTCAAGTAAGGT
CTAGGGTTCATCAAGGTTCTTCCAAAGAAAGGTCGGGTTCAAAGGGTGTTCAAAAGAGTTTCACACGCTCATGGGTAGGC
CACAAAAGAGGTATATGTCAAATTTGGCTCACACTCTTTAAAGTTGCCTAAGATCATCTCAAGAGGACACCTTTCTAAAT
CAATTAGACTAACAGAGCAAATTCTAGGTTTATTCATGCAAGTTTCAAAGCAAGCTAATCACACAAGGCATCGACACTTA
AGTCAAACAAGACTACACACTTTCACTAGTGTTCAACGGTCAATACAAGAGAATCAATTCGATAAATGGCTAATCACAAC
GAGATGCAACTTCATTGGGCCTCATCATAGTCGTACATTCATGTTCGTTCAATTGAGAGCACTATTCAAGTCATCGGTAT
TGATCAAAATTGAGACTCAAACTTTTTTTTGCAAAAGAACAGCCACATTCTATTCACAAGGGGTGGCAAAAATGTGCGAA
AAATTCAAAAAAAATTGGAAGGGTCAAAATCAATTGCAATTAAAAACAAAAGAGAGCCATGAGCTCAAACATCCACAAAA
ATAGTGTAAAAACAGTTATACATTATAATCAAAACAGCCCAAATATATACAAACACGAGCAAAAGTACCACACATAGGTG
GGCCTCACCCCACCACAAATAAAAGATATTTGTCGTCAAATCGAGTTACCAACCTTTTATGCTGAATAGATACTAATGGA
GTGCTAGGTAGCAATGCAATCCAACTCCAAGCACAATCCAATAGCTAAAATACTCTAAAAGTGCAATAAATAAAAGGCTA
GGGTGTGGGTGTGAGTTTGCTAGGACGAAGAAGTGAGAGAAAATGAATGAAATAGAACTTTTAAACCAGTGGCTTGCCAA
AACCGTCCAGTTATTCACTCATTCGGCGACATTAGTTATGATCGTCGAACCTATTGGCGATTCGCTGAGTGAGCCTTCGA
CTCGCCGAGTTTTACAGAATCTTCAGTCATTGTGAAGGTCCAAACGGTGGTTTTCAGCGTGATCGCCGAAATGGTCAGCG
AATCGTAAATAATCTCCAAATCTCACCGAATTTTATAGACTGCAATGTTAATGATGTCTTGAGTCAAACGGCGGATAAGG
TCGGATTAGCCGACCCTTTCGGTGACTCGCCGACAAGAACTATTGTTTGCCATCCTTCACTTTTTTCAAACACTTCGCAT
ACTTTCATTTGCACCAAAAACATACCATTCTATTACCAGGAAATAAATACTTGATAATAATAAACATAAAGTAATTAAAG
GGATTTTTGGGTTGCCTCCCAAACAGCACCTTGGTTAACGTCGCGGCACAACGCAGCAGCGCCTTCAGGCGTCTTCCAAA
TATACCAATTACACCAACGAGATCTCTCAACAATCCCCCAGATACAATTTTAGATGTTGACTGTTCACTGTAAATGGAGG
TCCTTTCTATGGCACCATTAACGAACACTCGCATTACTCTAAACGGTCCAGACCATTTAGATTTGAGTTTTTCTGAGGAA
GAGTCTAAGTCGTGAGTTGTATAGCAAAACCCCATCTCCTACCTTGAAGTCTCGCTTGAGTATCCGAGCATCATGCCATT
TCTTCATCTTCTCTTTATAAATGGCTGAACTTTCATATGATCTGAGTCTCAATTCATCCAGTTCATTCAGCTGCTCTACT
ATCTCCCTTGAAGATTTTGACCAGTCCAAATTTAAAGCTTTCAATGCCCACAATGCTTTGTATTCTAACTCGTCGGTCAA
ATGACAAGCCTTACCATAAACCAACTGATATGGAGACATCACGATAGGTGTTTTGTAAGCAGTCCAATATTCCCATATTG
CATCATCGAGTTTCCTAGACCAGTTAGTTCTGTTGATATTTACCATCTTTGCCAATATGCTTTCGATTTCCCAATTCGAC
ACTTCGACTTGGCCACTTGTTTGGGGATGATATGGGGTTGCACTTTGTATTTCACCCCATATTTGCTTAGTGCCATTAAG
AACCACTTATTGCAAAAGTGGGATCCCCCATCGCTAATGATTGCTCTCGAAGTGCTAAATCTTGCAAAGATGTAGCGTTT
CAAGAATTGGACAACACTTTTTCCTTCGTTGTTTGGAAGTGCGATGGCTTCCACCCATTTGGAAACATAATCTACAGCCA
CTAAGATATATTTATTTCCAAACGAGCTCACAAATGGGCCCATGAAATTGATCCCCCATACATCGAATAGCTTGACCTCT
AAAATAGGAGTGAGAGGTAATTCGTGTCTTCTAGACACTCCACCTTGCTGCTGACATTTAGAGCATTTCCTTGCAAACTC
AAGTGCATCCTTATAGAGTGACGGCCAGTAGTATCCACTCTGGAGGACTTTAACAGCGGTGTGAAAACCAACATGGTGAC
CTCCCACTGGAGATGTATGGCAAGCATGGAGAATTTCTACCGCTTGTTCTTCCAGAATACACCTTCTGATAACATGGTCA
GCACACTTTCGGAACAAGTATGGTTCATCCCAAAAATACTTTTTAACATCGAACAAGAATCTTTTTTGTTGGTAAAAAGT
CAACTCATCCGACATTAGCCCACACACAATGTAATTTGCAAAATTTGCATACCATGGCGTATGTTTGAGGGATATTGCAA
ACACCCGTTCATCGGGAAAAGAGTCATTTATGTCAACCTCATGCTCAACATTCGCCCTTACTTCCAACCTTGATAAATGA
TCAGCCACTTGATTTTCGCATCCTTTTCGATCTTTAACCTTGAAATCAAATTCTTGTAATAGTAGTACCCACATAATCAA
TTGTGGTTTTGCATCTTTATTTGCCATCAAGTACTGGAGTGCAGCATGATCAGTGTGTACGCTTACTTTAGTGCCTAGCA
AGTATGCCCTGTATTTTTCAAATGCATAGACTACTGCAAGCAACTCTTGTTCGGTGACCGTATTATTTTGCTGGGCACTA
TTTAGAGTCTTGCTCGCGTAGTAGATTGGGTGAAACAGTTTTTTGCGCTTTTGCCCCAACACAATCCCCAGTGCCATACC
GCTAGCATCACACATTAACTCAAAAGATTTGGACCAATTAGGGTTGATGATGATCGGAGTGGATATTAGTTTCTCTTTCA
AACACTGAAATGCAGCCACACAAGCATCATTAAAGTGGAATTTCACTTCCTTCACTAAGAGTTTGCATAATGGGAGTGCA
ACCTTGGAGAAGTCTTTAATGAACCTTTTGTAAAATCATGCATTCCCCAAGAAGCTATAAACACCCTTTACTGAAATCGA
CGGGGGTAATTTCTCAATGACCTCAATTTTTTCCTTGTCAACTTCCAGCCCCTTTTGTGACACCTTATACCCAAGAACAA
TACCTTCTTTTACCATAAAGTGACATTTCTCCCAATTCAGAACTAGATTTGTTTCAACGCATCTTTGGAGTACTTGTCCT
AAGTGAGTCAGGCACTCTTCGAACGTATCCCCTACGACTGAGAAGTCATCCATGAACACCTCCATAGAGTCTTCGACCAT
ATCTGCAAAAATAGACAGCATGCAACGTTGAAATGTTGCTGGGGCATTACATAGCCCAAATGGCATCCTTTTGAAAGTGA
ATGTTCCATAAGGGCAAGTAAAAGTGGTCTTTTCTTGATCTTCCGGTGCAATAGAGATTTGATTGTAGCTGGAGTACCCA
TCAAAAAAACAATACCACCATCTTTCTGATAACCGGTCAACCATCTGATCCATAAAAGGCATTGGAAAATGGTCTTTCTC
GGTCCATGAGTTAAGATTATGGTTATCCATGCATACTCTCCACCCAGTCACTAGTCTTGTTGGTACAAGTTCTCCTTTTG
TATTTGGGACTACGATTATATCCCCCTTTTTGGTACACATTGCACCGGACTTACCCACTTACTATCTGCAATAGGGTAGA
TCACTCCTGCATCTAGCCACATGATGATCTCCTTTTTTTACCACTTCTTGCATTGGAGGGTTCAATCTCCGTTGATGTTC
CACACTAGGTTTACATTCATTGTCAAGCCGAATCTTGTGAGTACAGATGCTAGGAGGAATTCCTACTATATAGGCTATTG
TCCATCTAATAGCTTTTATATGCTTCTACAATACTTCAATGAGCAATTTCACCTGCCTTACAAGAAGATCGGCGGCGATA
ATTACTGGTAAAGTATTATTGGCTCCTAAAAAGGCATATTTGAGATGAGAGGGTAGGGCTTTTAACTCCAGATTTGGTGG
TTCTTCTGTTGATGGCTTTGCAGGGGGACTTTCTCTATTTTTCAAGTCGATATCCAACTTGATTAGATTCCTTGAATATG
CGCCTAATCCTGATAATGCAGCTACCACTTCCTCGTAACCCTGAACTTTGGATTCATCATAATTGGAAAGTATAGATTCA
AGGGGTTCATTCTTGCGCATTAAATGACTCACACTTGCCACTACCTCATCTATCACATCCTCAGTAGACACCACATGGAT
ATTACTTGGTTGCTTCATGGATTTACAGCTATTGAAGGTCACATTATCATTGTTCACACGAAACTTCAATTTCCCGCTTT
CAACATCCACCAATGCTCTCCTGGTAGCTAAGAATGGCCTTCCCAAAATAATGGGGATTTCAGCGTCGATCTCACAATCT
AGAATCACAAAATCAGCTGGAAAGATTAACGGATCCACTTTTACCAATATGTCATAGAGTATACCCACTGGGTGCTTGAG
TGATCGATCAGCCATAAGGATCCTCATTATGGTTTCCTTTGGTTCACCCAAACCAAGTTGCTTGTATATTGCATAGGGCA
TCAAGTTGATTCTTGCTCCTAAATCGCATAAATCTTTAGCGAATTGGAGCATGCCAATTGTGCACGGGATTGTGAATGCC
CCAGGATCTTCTCTCTTAGTGATTGAATCATTTGTCATAATTGCACTGCAACTATAGGGGACCTCAATCGCTTCATAGAC
CAAACTCATTTTCTTTGTAACCAGTTCTTTCATGAATTTGGCGTATCTCGGCATTTCCAACAATGCTTCCACTAGAGGGA
GGTTAATCGATAGCTCTTGAATACTGACAAAAATTTCTTGAACTTCTCATCTTCATTCTTCTTTTTCATACGTTGGGGAA
ATGGTGGAGGTATCTTGGGTAAAGGGTGTATGACTTTTGGAACTTGAACTTGTTGCTCTGCTTTCTCCTGTGGTTCTTTA
GTACAGTTTTGTCGAATAGGTAAATCTTGTTCCTCCACACCTTGGCCCTCTTCATGTTTTTGAGGATTCTCATTTTCCAT
CACATTCCCTATTGCCACTTTATCGCTACGGGTAACCACATCCAGCTCTCTTTCATTATAGTCCACCGGTGTTTTAGACG
TTAATTGAGCTGATAATAGAATAAATTTACCTTCCAACTTTTTGATGGCATCAGCATGAGAATTCACTTTACTGTTCAAT
GATAAAAAGTCATTTTTCATCCCTTTTAGCAAATCATCAGAGCCCTCGACTTTATAGAGTATGCGCGATAATAAATCATT
TACCCGAGGACTACTTGCATTCCCTTTAGATTTAGGGATTTCACTCAAATGAGTATGGTCTTCCTCTTAATCATCCTGCT
CAGTCCCATCTTGCCAATATCTCCTTGGTTCTTCGCCACTATAATAATTCCAACCTTGATTCCTACCCCGCGGTTGACAG
CGTGGGTGAAAACCCTCCTCGTATCTTCTGGAGTTCCAACCTTGATTCTCTCTCAGTCTTGAGTAACCCGAAGAAGAACC
CTCCTCAACTCGAAATACTCCACGTGTCCCGTCATATGTTCTAGCAGAATTTCCATTTGAGATAGCATCTTCTTGATGTT
TTCATCCCTCTCCCTTTCTTTTTCGATCTGCTCTTGCATTAACTGGAAGCATGATGGGGAAACTTGACCATCTTTGGTAT
ACCATGTCTGGTTCACTTTAATTATACCATCTAGGAGAAATGTGGCTACTTCAAATAATTGTAACATTATTCCTCCTTGC
ACCAATTGATTAGCTATCCCTTTATTAACCGAGTCCAAACTGTGGTAAAAGTATTGGAGCAGCAATTCACCTAGCAGTCC
ATGTGTTGGACACTTACGCAAATATCTCTTGAACCTTATCTATGACTCGTGAATTGGTTCACCCTCATTTTGCTTGAAAT
TTGAATATCGTCTCTCAACGTCATCATTCTTGATGGGGGGGAAAGAATCTTTCGTGAAACGCCATAACTAGCTCCTCCCA
TGATTTAATGGAGTTGTTGGGATGCTCAGTCAACCATTTAGTAGCCATCCTAGTCAATGTTAATGGAAATAAGTGAAACC
GCATGGATTCTTGAGATAGGTTTTTGAATGATAAAGGGGTGCACACTTCCACAAAGCTTCGTACATGCTCGTGTGGGTCT
TCATGTTCTAATCCTCCAAATAAACCTCTGGTAAGTATGAGTTGGAGTGTTGCTCTGGTAACTTCGAACATTACTTTTCC
GTCACCTTGTGGTATGCAAATTTCACCCATCTCACCCACGTCAGCAGAGTTATAAACACTATTAGCATTATCGATGTCAT
CTCGATGAAAAACACCACCTCTTGAGTGGCCTGCTTGGCAACTATTCTCACCGTTTGCACTCATATGTCCTATTGTGGCA
CACAAATACTCAAAACAAAACTGAAAAATTAGGTAAGTAGACTACAACTAAGAAGAACAAAAATTCTACTAATCTAAAAA
TTCTCAAATAACACCACTCCCCGGCAGCAGCGCCATTGTGATGCTTATCGTGACCAACGACACTAACCTACAGTATGAGT
GTTTATGATCGTCGATAGTATAGTAATCCAACTAAAGGTTGGGGTCGTGTCCCAAGGGAGTGGTTTTGAGAATTGATAGA
AAAATACAATTTAGCTCTAACTAGTCGTAGCTAAAAACATTAACGATTAAAAACATAGTAAATTAAAGGGGGTGACACGA
AAGTGTTAAATATCAATTGGGGGTTTTGTCACAAGTAGTAAAAATATAAAAAATTAACAAGAAAATCAAATATGAGGAAA
TGTTCTTGGGGAGTGACCGCAATACAAGTTGAGATAAATCGTTGGGTACATGCTTTCAATAGGAAATTTGCAAGATAATA
GTGACTAGGCTAAGCTTTAGATGGAAATAAGTTCCCTCTCGGGTAACTTACCCCATTTCAAATGGGTTCCTCTCGAACAC
CCATTTGCCGCATGAAGACCATCCTATGCCTTACCCCCACTCACTCTCTCAAGCTGAGTGTTAGGATATGGGACTAGGGC
TCACCCTCTCGGGCTGAACCTCATGTCGACCCACTCCTTAAGCCATTAGTCTAGTGGTCTTGGTTTCGCGTCCTCCCTCT
CGGGCAAGTAGAAAACACATGGGTGGTTTTGTATTTGCAAATACAAGCCCATTAAATTAAACCACAACCACTAGATGAAA
TCACCATTAAAATACATCTACCCTATCAGCAAGCAAGACCCAACAACAATATCAACACATATTTGCTAAATCACACTCCA
AAAATGGGGGGTTTTAGCCACACATCAAGAAATAACAAAATACACCTAAAATGATACTAAAATCAAATGGGTATAAGAAA
TCAAACCTTGATTTAAGCAAAGGAAGAAGAATGGAGAAGACCTACTTCCAACTTGGGGAAGATGAAATTCTTCTCTCTTT
AAGTCTCCCACAAAACCCTCTCCACACTTGAGAGAAAATATCTAGAAACTTACTATTCTATTCTGAAAAATAAAAAAATG
GTTCGGAACTTGTAAAATTAATAAAGAGTTTAGTATTTGTAGCCATCAAAAATTAGTGCAGGTGGATAGTTCGGCGAGGT
TAGTCGAGTCCGTCGAATGACTCGATGACTCGCCCTTCTTCTGTTTCATCGTCATTGAGTGCTTTCTTGCAACATCTTCA
CATTCTGGACCATTGGGTGGTATAGTACTGCTTCGCGGAACTATTCAGCGAAGCGTCGACTTCTCATTTCATCGCCTTTT
TTATCCTCTTCCTTCAGGCCTTCGCATACTGGAACAAAGGGTGGAGTCTGTCCTTTCGGTGAATCACCAAAGGTTTTTGG
CGATGCTCATGCTTCAGCTTCTTTGTTCTTTTCAGCCTTTTTGTTCCTTTCTGCACCTAAGTGTCCATGCTTCCACTAAA
ACTTCAAATACCTGAAACTTAGGAGTTTTCATCAGATATTGAGACAAAATAAGCATTCAAGGACACTATTTCTATCAAAA
TAAAGCCCTAAATAAGTCCAATTTTTTACTCATCAGTGACAAACTTGGTATCAGAGCACAGAGTTCAAATGTCCTAGGAT
GTCTATGAAGCCATGTCGGTAGGATCTTGTTTACGGTTTTGAGGGCCCCACTTCAATAAATAAGGGACTACAGACATTTA
AGAAAATTTTCTCTTCTTTCATACTCATAATCGTGCAATAGAGCTATGTCATAGAGATTTATTCATACTCGTGCCTTTCT
CAGATTCATTCGACTACCTGTCATCTAGAGGTGGTTGAAAAGCAGTGTTAGTTCTTTGTCGATAAGTTGTTCTTAGCAAT
AGTTTTGAGGAAGTCATGAGACTCCAGAGGGGCTTGAGAGAAGCCCAAGAGTAAGTTAAGTGTTCAGTTTCAGAGGAATG
CACCCATAATTATATGAATCGTGCGTTTGAGCTAAAAATGAGTTGTACTCTTTTCCTTAAGCCTTGTTTCAGCTGAGATC
CTTTTGAGGAGGTATGTTTAGAGTTGGGTAATATTTTCACCCCAAAAGGTAACATGAGTTACGAGATCATGAACAGTAGT
AGTGAAAGAGCCCAGAGTTAGAGGAAAGTATGCAGAGGTTTAGTGATTTAAGAAAAGGAGAGAATGTTTTGAGGAGCTAT
ATTACTATAGTCATGCACCCAGTAAGTTATTGATGAGGGGTTTTCCCTTATGGGTAGAGTAAGATTTGCTAGTCAAGATG
AGATAGATTATATGTTTGTTAACCAGAATAGAGTTGATGTCGATGTGCCATCATATTAGAGGAGACTAAATTCATGTGTT
GAATAAGAGACCAGAGTATTTATGAAGTGATAGATCTAAGCTAGGCGTATGATTGGTTTGAGAGGGCCATGATGTTCAGA
AGGTTATAGAACTGATCAAGTAATAAGGTATGGTATGGTAGGCGAGCAATCGTATTGATATTTGGGTTTAGTCATGAACA
TTAAGCTTGAATTTGAGATGAGTTTCAGGATCCAAATAATGACAACATGAGGGTGATGATGTTAGTCTTGAGATTTGATC
TAGTAGACTTGACATAGAGTAGGTGAGGAATTGAGATGTTGTTGCAATGAATGTGAGTAGTACAAGTGAGAGACCCAAAC
CTTTAGATAAGGGCAGCGAAGTGTGGCTAAGTTACAAGAGTAACTAGATCTTTAAGAGGTGTACTGAGAGGGTATGTAAT
CAGAAAAGGTTAAGAGAAACACCGTAGAAAGAGGCCTTAGTACCTGCTTATGGAGAGTTCCGTAGTCATGAGATAAACTT
CTCCTGAGTGTTAGAGTAAAAGAGGATGTAGACCATTTTAGAGATGACGGGATAGGTCCATAGCTTTCAAGTGTTAGCTT
TAGACCTAAGGGGGAGATAATAAGATTGGAAATCAAGTCAAGTGTTAAGAATAAGATAGTAATGAGTTCTAAAGGTTATG
GGAGATATCTTTTCAGAGGTCCTTTTAGTAATGTAGTGATGTTAGAAAGAAAAGGTTAATGATCCTATCGTGATAATGAT
AGTGTGATAATTCTGTCTAAGGTTATTAATGAGGAGGAAGAAGAAGATGAGGTTTTGCTATGAGAAATAGTTAAATGAGA
GCCCTTAGTTGGTTTTGAAGGAGTTAGTTAGTAGGAGTACATGGAGTTGTTAGAGTACTAAGCTTGAATGTGGTGTTGTT
AAACATTAGCTTGCTCTTGATATGATTCCAATGTGTTGGTAAAGAGTATTAGTCTTGGGATGAGATTCCCTATAGAGAGG
TGTAGAACCTGAACCTAAGGGTTTGGGTTAAGATTGAATATAGTAAGAGTATACCATTATACTCAGACCTTAGTTAGAGT
AACCCCATTCCATACCCAGTCCAGTCGTCATTCGAGGACGAATGATCCCAAGGGGGAGATATTGTAACACCCAAAAAAAA
AATTGAACTAAGACTCAAAGCGTTCTTCGTAGTGAGTGAGATTTTACCAAGGAATTAAAAATTTCTTTAAGTGTTAAGGT
CACTAGATATAGCACCTTGAGTTCCAAAAAGAATTAAATTGGAAATAGCAAAATCTGAAATTTTGCAATTTAAGCTAAGT
ATAAGTTTTGGGTCGACTTCAAACGACCATAACTTCTAGCTCAAAATGAGTTCAAGTGTTATACCAGATACCGTAGGGAA
TATATTTGAATTATCTTTCCAACTCCACCGAGTTTTCTCAGTTTCGAGTTTGTATGAGGGAGATATGTCCATTCGAAGTT
GGGCTGTCTAGATAAGGAAAGTCAAAACCGGATTTTAGAGGGGTATTTTGGTCTTTTCCTTACTCAATCAGATTTAATTC
GTTTTGAGTAATATTTTAGGGGTCTAATCAGATTAGGTTCTGTTTTATAATCCTAGTTTACGCCTAGGGTTTTAGTTGAT
AGTTCAAGAAGAGAAAGAAGAAATGAGAAGAGGAGAAAAGAGAAAGGATCGAAGAGTTCGTCGAAATTCTTGAGAGTTGT
TGCGGATTGATCCCTAAGATGTATGTAAGCTTCCATAGTGTTGGTTTTGTTCACCCACACGCGAAACATATTATTTTCAG
TGAAGTTTCATTCTTAAAAAGTTGAAGGATTTAAGTTCTTGATAGGTGTTCTTGAAGGTCTAATTATAATAAGGGAATCA
AGAATCTGACTGAAAACTAGGGACCTAATGGGTGAAAGGAACCCACTAGTGAAATCCGATATACCTGGTGACTAATTCCA
CGGAGAAATCTTTCGATTTTGTGGATGGAATTGATAGAACCTTGATGCGTTCTTGAACTAGGGTTCTTGACCTCTTTTCT
CCTCTTATGCTCTAATTTTTCTAAGTTTTGAAGAATGATTGACTTAGGTAAGTTCTAGTTATGTTTCTAGGCTTAAACTA
ACTAAAACCACGTAGTTTATGGTTTAAACGATGTAGTTTATGGGTCAAATGAATAAGGAAAAGACCAAAAGACCCCTCAC
TTAACTGTTGTCGCAGTCACCGACGGACTGTCGATCAGCTAACGATCCGTCCAGGTCGACCATCATTTAGGAATAAAGCT
ATATTCTGAGGGTCTGACCTACTTCCTTAGACCTCGAACGGTGGTCTGACCTACGGTCCGTAGGTCCTGGAGTAGCCTGA
CCCCTAGTCAAATTTCTTGAGGCTTCTTGGCAGAGGGTCGCGGGTGTGAACCACGGACCTGCAGGACAAACCGTGGGTCC
TCCTACGGTCCATAGGTCCTAACCATGGGTTGACCCTTAGCCGATTTTCTAGATTCTTCGGAAGAGGGGTTGCAGGTAAA
ACCATCAACACGGTCTGTGGGTCACCCTACGGTCCGTGAGTGGTGACCGTGGTTTACACCTGCAACTTCTGGAAAACTAC
CTTTTGGGTAGTTCTAGCATACGGGGTGTTACAATAGAATTCATCACAAAGTGGGACACATCCCTCAAAATTATAATATT
CATTGCGGCTTATGACACAACCCTTGAAATGGTACATCTTTTTGTGGTTTTCTTATTTTCCATGAACATCACATAGTGTC
CATCATAACAGTACCTTAGTACCAATGAAAATAGGCTTATAAAAATACTCAATGAAAGGATGAAATTACACCACCAACAT
CTAATCATAAATAATCAAGGCACTTCATCAAGGTGAATTGATAAAATCATTCAAGTATTCAAGGCACAATATATCTATAT
CACAAACCAACAACATTCTTATTCTACCCCAAGTTATCATCACAACACTTATTCAACATTTACAAGACAAAAATATACAA
AACCCTTCATCAATTTTCATTACTCACAATCACATAAAAGATAGACTTAGAGGCCTTTCTTCTAAATAGCTTACTGGATA
TGAGCTAAATGTTCGGCCTGCAGTCATAACTATATATATATCACAAAGCAAAAATGTTAATACTCCATGTATGAGTTCTT
AGCATTTAGGGGAATATTAGTAGATCAGTTAGCTGGCTACCTGAACTTTTATATTGTTGGTGAGGGTTTAATTCCCCAAC
ATGAAATTTGCAAAACAATTATAATTTAGGGAGTTTTTAGCCTATTCACTCTTAACAATATTGTGTTTTGAGGATTGCAA
TAAGATAATCATCCAAGTCAATATATTTAGTTTAATATTGTATGGCATACCAATGAGTTGTTTGCTTTCCCTTTCTCTCT
TTCTCCTTCATTTTCTTGTCCTCTTTCCATGAAAGTAACCTTTCCTTCTTCATTCACCTCCGTTCAAATTCTCAGGATCT
GATGTATAAAAAGTAGATAAAAACTTCATCAGGTGAACCGAGAAGTATTAACTGAACAGTTTTGGCAATTTTGTCAAAAA
GTGAGAATTTCTGTCAAATATTTAGCAAACACTGCTACTTAAATTTTATTGGAACTGGAAAACATCAGAAATTTTCGTTA
AAATTCCAGACATCGCAACATAAAAAACTACATCATACATAAAAAAAAATAGATAAAAATTAACAGTAATTGTGCCTCAA
AAAGGTTACACTAGACTCGTGAAATAGATAAAAATAATAATATAAACTACAAAATCTATACTTCCAAATTATTTTCACAG
TTCGGATTAAATTTAGCCATCAGAATTTAATATATACAAACTCAAAAGTGATCCCTTTTGACAAACTCAAAGGATCAAAA
GTATTCAAGTGATACTTAAGGACTAGCTTTGTCACTTTCCTAAAGAAGGAAGAACACAAAGAAACTGAAGAAAGTAATTA
ATGCGATATATCATATCATCATATCTATACTACTTTAAAAGCATGAACTCCCAAAAATAAATGTTGAATTGCTAGAATAC
CCTCAATTAAAAATACTCTATTTATTTTATTTTGTTTAATATATTATATTAAAAGTAGATATCTTTTTTACACTAAAAGA
TTGTGACTTTTCCGATGAGTTGTTACTTTTCTAAAGGATTGTGAATTTTTCAAAGGATTGTGACTTTACAAAATAGTTGT
GTCTTATCTGATGGGTTGTGACTATTTCAAAGGGTTATGACTTTTCTGATGAGCAGTGACACTTTTGAAGGGTTGTGACT
TTTCTTATAAGGCACAATAAGTACCTATTCATAGTACTATTTGTTAGCTATAAATAGAGGGGTTTCCACTCACTTTTAAA
CTACGATTTTTGTAAGGTTTTCTACTCTTCTTCTTCTTAAAATAATTAAGTGTTACTTGCAACAGTTTATTAAGTTCAAA
ATTCTATGAAATTGGAGGTACCACATAAGAAAGAGTTGGTGAACAAATTGTAACAAATCATTCATCAATTTACAATTATA
TTTTCCTCTTACGATTTTCATCATACAAATACTTCAATATGATTTATATCATTTTAGAAAATTGATAGCCTTTCAATTAA
CCTACATATTTTATTTTTAAAAAAATACTAATTTCCTACAAATAGTCACAACAATTTCTACCTTCATGTTTCTTCGGTCA
TAAATCACAACAATTCACTCCTTATAAATTTTTTGGTGATCTCTTTTCTGTAACAATTTGAGATCATTTAAAATTTTCAT
ACATAATTCATCCCAATCCATTGATATGTTTCGCCAAAGCTCTTAGAATTGGAATTTAGGTATTGTATTTCTATTAAAGA
AGAAATCAAGAGAACAAAGAAATGTGCAATTATCTATGAATTTTGCTTCACACATAAAATTTCTATATATAGTGCGCAAG
AATTTTCATTTCTTATTCTTGTTTTGTTTCTTTAATTAATTTCTTTTGTATTTTAATTCGAGATAGAAGTTAATAATTAA
TGTTAACATAATGAGTGAACAATGACGAATACAAACATTGTAAATTATTTTTTTAATTAAATAAATAGATCAAGTTGTGG
GAGAGATAATAACAATAAACAAATACGAAAAAGGCACATGACTGGAGTAAAATATTTCTTCTTTGTTTTTCCTTTTTTTA
TTCTTTAATCTCAGACGAAGGAGTTTTTTCCTAATTTTGGAACACTAAGGTTAATATAGCATGAACATATATTTTTGTCT
TCCTTCTTCAATGGCTATGAATTTTTCAATATATTTTTTGGAGAAAGTAAAGTGTTGGTGGCAAGAGATTTCAATCAAAT
TGAACACTAGAGTAAATATATCATGAACATATATTTTCGTCTTCCTTCTTCATTGGCTATGAATTGTTCCATATATTTAT
TATTTTTTATATTTATATTGTGTTGACTTTTTTTAAGTATGAATTTCATGTTATTTGTGTTCATTTTGATCTAAGAATAT
GATATGTCACAAGATACACTCCTTGCAACCTACATAAAAATAGATAAGAAAATAGTGGTTGATCACAAAAATGATCTTAA
ATCAAATTAAAGATTCTATAAATAAATAGTTTAAATTTTATTCATCAGTTAATTTTTTTATTGAAAAAGTTTAATGTTTT
ATATCATGATAGAACTTCTATAAGATACTAGATACTCTCATTAGACAACAACTATATGAAATGTATGCTGCATAAAAAAA
AGACAGGACTACAATTCCACGAAGATATGGTAGAAACTTAAAGAGATAAAATATTTTTCACTATAGGTGATGTAGTTCAT
ATATTAATATTAAATATTTGACATACACTCAATTCTCTATTTAACCCTGTCACAACCAAATTTTTTTAGAACGAATATTC
GATGTTATATTTTTTTCTCAATAATATTTTACTTATAACAGTGTTGAAATTTTCTATAGAAGTACACTTTTGGTAAATTT
ACATCTCTATGATAGTCTTACTCAAATATTAAATGAGTAATAATATTTTAAGAAGATATATTATCTATAAAGATAAAATA
TTGCACTATTCATGGTAATAGTTATTAGTTTCATGCACAATGAAGTATTAATATTTAAGAGAAAAATTATACTTAAATGG
TGTCCATCATTTATAGTCATAACCTTTAGAGGAAAAGCTATTGGTGACCTTTTTTATATTGATATTATTTTTTTGTTTTG
CTGGTCAAGTTTGTTTACAAAATTGAGTAAAGTAAAAAACACAGTACTAAAGAAATGTCACTTTCTCAGAGTATTTAAAT
TTTGACTGTATTTTGAAATGTTTCAATGGAATCGGGTCATTTTGGTCTAAAAAATAATTAATTTTATAACAATATGTATT
AATCATTCAAAAGCATTTGACCATTGGTCTTTCAATTTATAGTTATTTGCTAAAAAGCTTTAATTTAGTCATATTAATTC
TGTTTTAAAACATCATATACTATATAATATGATACAAACGTGAAATGCACGTGCCGTAAAACTAGTATTATTATAAGTGG
GAAGCTCCAAAGATGTAAAGTTGGATTACCATTTTACCCCTAGACTAAATTAAACATCTAATTAATTAAATAATATTATT
TTAATTATTTTTTGAATTGTAAGTTATTTATTAGGAAGGGAATGTGGAAGAACAAGAATGAATTAGGATTTCTAGAATAT
TAAATAAGTACATGAATCAAGGTTTTCCTCCTTTTAATATTTAATTAAAGAATATGAAGAGTTATAGCTAAATCAATATA
TCTCACTATCAAATACAAATTTATTATCTTGAACTTTTTTATTAGCATTTCTACGTACTCATATGGTAAAGTTCCTTCTT
TTTCTATCTTCTATTGTTTGTTTGTAAGATTTTTATTATTTATAGATAAAAAAAATTTCAAATTAGAAAGGATTGTTTCA
ATTCTAATTCTTTATTTATGATTGCTTCTCTTTCTAGTATTTCTTGTTACTATTTTGTNNNNNNNNNNNNNNNNNNNNNN
NNNNNNNNNNNNNNNNNNNNNNNNNNNNNNNNNNNNNNNNNNNNNNNNNNNNNNNNNNNNNNNNNNNNNNNNNNNNNNNN
NNNNNNNNNNNNNNNNNNNNNNNNNNNNNNNNNNNNNNNNNNNNNNNNNNNNNNNNNNNNNNNNNNNNNNNNNNNNNNNN
NNNNNNNNNNNNNNNNNNNNNNNNNNNNNNNNNNNNNNNNNNNNNNNNNNNNNNNNNNNNNNNNNNNNNNNNNNNNNNNN
NNNNNNNNNNNNNNNNNNNNNNNNNNNNNNNNNNNNNNNNNNNNNNNNNNNNNNNNNNNNNNNNNNNNNNNNNNNNNNNN
NNNNNNNNNNNNNNNNNNNNNNNNNNNNNNNNNNNNNNNNNNNNNNNNNNNNNNNNNNNNNNNNNNNNNNNNNNNNNNNN
NNNNNNNNNNNNNNNNNNNNNNNNNNNNNNNNNNNNNNNNNNNNNNNNNNNNNNNNNNNNNNNNNNNNNNNNNNNNNNNN
NNNNNNNNNNNNNNNNNNNNNNNNNNNNNNNNNNNNNNNNNNNNNNNNNNNNNNNNNNNNNNNNNNNNNNNNNNNNNNNN
NNNNNNNNNNNNNNNNNNNNNNNNNNNNNNNNNNNNNNNNNNNNNNNNNNNNNNNNNNNNNNNNNNNNNNNNNNNNNNNN
NNNNNNNNNNNNNNNNNNNNNNNNNNNNNNNNNNNNNNNNNNNNNNNNNNNNNNNNNNNNNNNNNNNNNNNNNNNNNNNN
NNNNNNNNNNNNNNNNNNNNNNNNNNNNNNNNNNNNNNNNNNNNNNNNNNNNNNNNNNNNNNNNNNNNNNNNNNNNNNNN
NNNNNNNNNNNNNNNNNNNNNNNNNNNNNNNNNNNNNNNNNNNNNNNNNNNNNNNNNNNNNNNNNNNNNNNNNNNNNNNN
NNNNNNNNNNNNNNNNNNNNNNNNNNNNNNNNNNNNNNNNNNNNNNNNNNNNNNNNNNNNNNNNNNNNNNNNNNNNNNNN
NNNNNNNNNNNNNNNNNNNNNNNNNNNNNNNNNNNNNNNNNNNNNNNNNNNNNNNNNNNNNNNNNNNNNTTTCCTTTCTA
TTACCGCCTCTTCAAAACTTAAAGATACACTCACAATGGTTTTGTTTGTCTTAATGTTATATTGACTACTAATAATTCAT
TTACAACCTTTTAAAAATTGTACACGGCCAGAACTTTTGGCCCTCTATTTTCCTTCATTGATCCAACATCATCAATAATA
ATTTTTTATTAACTCTTAGTCATTAAACATCTTATATAAATGGATATCAAGTATATGTGTAACCCTCATCATTGTGATGA
AACAAGCTCAACAGGTATGCCTCTTCTTCTTTCATCTTGTTATGTTACTTAAAAGTTTAAATCCTCTCATTTATCTGATT
TCTTGTATGATCCCTTTTATCTTTATTCTTATGTCTATTGGTTTTATTTTAGTAATCTATGATGACTTCAAGTTTTCTTA
TACGCAATTCATTTGTTTTTTGGGTTGGTCCATAAGTATGTATATATACAAATTTAAAGTTATCTCTTTTTTTCTTATAT
GCATTTATTTTTTGCACCATATAATTTATTTTTTATATTGTTTTCTTTTTCTACAATACTGTTAATATCTCACAAATGAT
TATGTTGTATTTCATAATTCAATTATATGTATAGAACTTGACAAAAAAAATCTTTTGTCAAAATTTACAGATGGCAGAAT
TAATAATTTTGAATGAGTCAAAGAAGACGAAGGGTACATATACATGTAAATATTATTTATATATATCAATTAAATATTTA
GACAATGATTATTTTATAACAAATAAATACTTTTTTTTGTAGGTGTAGACTATGAAATTGATAATGATCTACTAGTCATA
CTAAGGAAGGCATATGTTGATCGAATTTCTCTAGAACTATTACAAACACCACTCTCCTTCAACAAGTTCTCGATATATAT
GCATCTGTAAAAAAGTGGAGGGTATTATTCCTTAAAAAGAAGGCGGAAACTTTAAGGCATCAAATATTTTGTAACTATAA
AGTTGACATTTAAATTATGTGTTGTAACATGTTAAAAAAAGACCTTTTAACAAGTTGAATACTTGATATATTATAAGAAT
TGTATAATTGAAGTCCTTATAGTATTAGTTTTGAAATTCACTTGATAACAATATTTTTGTATAATGTGCCTTGCTATGAT
AATAATATAAGTTGAATATGCTCACCGTTCATTGATTCGCGCTTGTATTTTACACATCATAAACTTATATTTTAGAAGTA
TTTATACTAATTATCACGATATACACGTGTGTTGCACGTGTTCGAAAATTAGTTATAGTAAAATGTTTGAGGACCATAAC
ATCCACTTGAGCTTCCCGGTTCTATATGACATTGATGCTACTGCATCTCCATCAACGGTCCAAACGGAATCAGGCATGTG
GAAGTTACCTCCGTACTGCCACTCTCCTGTATATGTAGAGTTTCTCGATGGGGTAACTTTCTGGTCTCCACAAAGTACTT
AGGAAAGGGTAATCTACAAAGAAAAATATACTCTATCCTTTTTTTTCTAAGTGAGTTATCTTCCATTTTAGCCTGTTTGA
AAAAGAACGATATGTCTTTTTATATTTTGGAATGTTTTTAATTCCAATATTTCTATTTTACACTGAGTGACATGACCCCT
TTGTACGAATGACATGGATAAGTTTTTCTATTTTATTACAAATGCAGTTAATGTATCAAGTCTCAAAACTATCAACATGT
AAATCTAGGTATACAAGATAGAACTTACCCACATTTGTCGCAATTTGCAAGAGTGCCTAATCATCTTTCCAAGATCAGGG
ATTCGAATGGTAGCATGGCTTAAATTCAAAGGCGTAAGACTATAGTGGATGGACTAGATATATAAATTGGGAAGTGTGAC
AAAGAATGTCAGGAAGCTTCTCAACAGTCATGGCAAGGTTAACCACAAAGAATCCTCAAATTAGATGCTCCAAAGCCGAT
GACCTTAGACACCATACAAGAAATGTTAAGCGAGACAAGTGACATGTTAGGAAAATGACTAAACCAATCGCCAATCAGGT
TTCCACTTTACTATATATTGCTTAGCTAATAGTGAAATACTATCTACCAATCTAGTTGATCACAACAGTGTAAAACCATA
CATTATTCATTTAACCTTTATTAAATCGTTGCAATTAGCTCCATAAAATGTTCTCAATCTTAAAAAATCTCTCGAATAAT
TATTTCATTCAATTTTGAAATAGTTAGCAGCTAATCATAAGTCTTTGTGCTACGAGACATTAATTCTATCACTCTATCAC
TTATTTAATCATGTACACTTGCATGTGTGTTCGACCTCAACATTTCCCATACATCTTTTTTAAACAAGATTGTTTCTAAA
GCATAAATATTTAAGTTCAATCCATAACTGATAATTGTTTATTCTAAAAACAAAAAGAATACAAAGTACATAATAACAGA
AGTCTGAAACCAAATCATTAGCTAGCATTGTCCAAACTAAAAGAGATTATTTCCATAAATTTTCTTTCAAATAAACGTGA
GATAGTCAAACTCATGCCCCTTAAGAAATGCCTCGCTTAGCACTGTCTTCGATTGAAAGGATACTTCTAAAATATCTAGA
GCCTATGAATAAATTAAGAAAATTAACATAAATCCAATGTCATTATTGAAAGAGAGAACTTATCTTCCATAAATTGACAA
TGTAAAGTAACGACCTCCTATAACAAGTTCAAAAGACACAAAGAATATAAATTATTTTGTCAGTATATACAAGTTAAATC
CTTTTTGAGAAAAGTATATGAAGTAAAGGCCCACCTCATTCACACCAAACTCAACTGTCTTCACTTCAAACTCAGCAGTA
GATTCTACATTAGTCAGCTTTGACAAGCCAGATATCATAGACAGAGGGGTTACTGACAAATTATCAGTTACCATGTACAC
TATTAGTCATTTGACATAACCACCATCACTATACAAAAACCTGTTTGGAGTAGTTGCATAGATAATTTAGGACAAGCAAA
CAACCTTCATCAATGATATATTTGTGATATATATATATATATATATATACAAAAACCAGATGATTGTTCCTCAAAAGTAT
TTTTAAAAAAAAATATATTAATCGAGAAAAAATTGTTTCTCACCAAAAATACTTATTTAAAAAACAATTTTCAAAATAAG
ATAAATTTAAAAGTTTGGCCAAACAATCTATATACATATCTTTAGTTTTAGACCACAAGATTCAAAAATCTTTTTTATTT
TTTTAAATTTCATATCAAATCAAAATCAAAATCAAACAAACAAATTAAAACAGATTACAAACAAACAAATTGAAACATGT
TACAGACAAACAAATTGAAACATATACAGTACTAAAAAATTACCTTGAACTAACTCCCAAGCTTGAGGCCAAGATTTTGA
TTCACCTGACATGAGGAGTTGATCCTTTGTTTGATTGGATTGCATATAGGCATCATTCAGATTTTGAACACTTTGGTATA
TATTTGGGATAGAGCCAACTCTCTTGGTTTGAATGTGGTTCATAAAAATTGCAATTGGAAGTTCAAGTAAGCTCATAAGA
GAACAAAACAAGTCTTTTCCACCTTCAGCAAAGACAACTCTATTGGTTTTAGTGTCAATTGTAAGCTTCAAACTGCATTT
TTCTCCTGAGAACAAAAACATTTTACTAAGACCAAATTTCTTATTTTAGTACAACTTTTAAATACTGATTTATGTGTGAC
AACAGTTCGAAAGTAAACTTTTCAAATTTGATCGTAAACTCAGGCTTGAATTTTCAAACATTTTGATGATATAAACGATA
GTATAAGCAACAATAACTGATAATTTAAGATATTTATAAGGCATATAAAAATTCATGATCAAGAAAAAACTTATTCTCAA
AATTTGAAAAGTGTCACATAAATTGAAATAATAGAGGATTAAATGGCAAAACTCCATTGTAGAATGAAAAAACATGGCAT
AATACATATATTGGACCTTAAACTTGGCTTCAAATTTTAACTTTGACCTCCAACTTTCAAAGTGCACAAATAGACACTTT
AACTATCCAACCTTTTAATAAATAAACACGCGTGTCTTACCTGGCAAAACGCGTGATGTGCACGCATTTTGCGCGAGTGA
GAAGTAATTTTTGAGGCACAAACAGTGAAAAAAATGCTGAAATGACAACTCTACCCTTAATTAATTAATTTTTTTTTTAG
TTCTAAAATGGACGTGTAANNNNNNNNNNNNNNNNNNNNNNNNNNNNNNNNNNNNNNNNNNNNNNNNNNNNNNNNNNNNN
NNNNNNNNNNNNNNNNNNNNNNNNNNNNNNNNNNNNNNNNNNNNNNNNNNNNNNNNNNNNNNNNNNNNNNNNNNNNNNNN
NNNNNNNNNNNNNNNNNNNNNNNNNNNNNNNNNNNNNNNNNNNNNNNNNNNNNNNNNNNNNNNNNNNNNNNNNNNNNNNN
NNNNNNNNNNNNNNNNNNNNNNNNNNNNNNNNNNNNNNNNNNNNNNNNNNNNNNNNNNNNNNNNNNNNNNNNNNNNNNNN
NNNNNNNNNNNNNNNNNNNNNNNNNNNNNNNNNNNNNNNNNNNNNNNNNNNNNNNNNNNNNNNNNNNNNNNNNNNNNNNN
NNNNNNNNNNNNNNNNNNNNNNNNNNNNNNNNNNNNNNNNNNNNNNNNNNNNNNNNNNNNNNNNNNNNNNNNNNNNNNNN
NNNNNNNNNNNNNNNNNNNNNNNNNNNNNNNNNNNNNNNNNNNNNNNNNNNNNNNNNNNNNNNNNNNNNNNNNNNNNNNN
NNNNNNNNNNNNNNNNNNNNNNNNNNNNNNNNNNNNNNNNNNNNNNNNNNNNNNNNNNNNNNNNNNNNNNNNNNNNNNNN
NNNNNNNNNNNNNNNNNNNNNNNNNNNNNNNNNNNNNNNNNNNNNNNNNNNNNNNNNNNNNNNNNNNNNNNNNNNNNNNN
NNNNNNNNNNNNNNNNNNNNNNNNNNNNNNNNNNNNNNNNNNNNNNNNNNNNNNNNNNNNNNNNNNNNNNNNNNNNNNNN
NNNNNNNNNNNNNNNNNNNNNNNNNNNNNNNNNNNNNNNNNNNNNNNNNNNNNNNNNNNNNNNNNNNNNNNNNNNNNNNN
NNNNNNNNNNNNNNNNNNNNNNNNNNNNNNNNNNNNNNNNNNNNNNNNNNNNNNNNNNNNNNNNNNNNNNNNNNNNNNNN
NNNNNNNNNNNNNNNNNNNNNNNNNNNNNNNNNNNNNNNNNNNNNNNNNNNNNNNNNNNNNNNNNNNNNNNNNNNNNNNN
NNNNNNNNNNNNNNNNNNNNNNNNNNNNNNNNNNNNNNNNNNNNNNNNNNNNNNNNNNNNNNNNNNNNNNNNNNNNNNNN
NNNNNNNNNNNNNNNNNNNNNNNNNNNNNNNNNNNNNNNNNNNNNNNNNNNNNNNNNNNNNNNNNNNNNNNNNNNNNNNN
NNNNNNNNNNNNNNNNNNNNNNNNNNNNNNNNNNNNNNNNNNNNNNNNNNNNNNNNNNNNNNNNNNNNNNNNNNNNNNNN
NNNNNNNNNNNNNNNNNNNNNNNNNNNNNNNNNNNNNNNNNNNNNNNNNNNNNNNNNNNNNNNNNNNNNNNNNNNNNNNN
NNNNNNNNNNNNNNNNNNNNNNNNNNNNNNNNNNNNNNNNNNNNNNNNNNNNNNNNNNNNNNNNNNNNNNNNNNNNNNNN
NNNNNNNNNNNNNNNNNNNNNNNNNNNNNNNNNNNNNNNNNNNNNNNNNNNNNNNNNNNNNNNNNNNNNNNNNNNNNNNN
NNNNNNNNNNNNNNNNNNNNNNNNNNNNNNNNNNNNNNNNNNNNNNNNNNNNNNNNNNNNNNNNNNNNNNNNNNNNNNNN
NNNNNNNNNNNNNNNNNNNNNNNNNNNNNNNNNNNNNNNNNNNNNNNNNNNNNNNNNNNNNNNNNNNNNNNNNNNNNNNN
NNNNNNNNNNNNNNNNNNNNNNNNNNNNNNNNNNNNNNNNNNNNNNNNNNNNNNNNNNNNNNNNNNNNNNNNNNNNNNNN
NNNNNNNNNNNNNNNNNNNNNNNNNNNNNNNNNNNNNNNNNNNNNNNNNNNNNNNNNNNNNNNNNNNNNNNNNNNNNNNN
NNNNNNNNNNNNNNNNNNNNNNNNNNNNNNNNNNNNNNNNNNNNNNNNNNNNNNNNNNNNNNNNNNNNNNNNNNNNNNNN
NNNNNNNNNNNNNNNNNNNNNNNNNNNNNNNNNNNNNNNNNNNNNNNNNNNNNNNNNNNNNNNNNNNNNNNNNNNNNNNN
NNNNNNNNNNNNNNNNNNNNNNNNNNNNNNNNNNNNNNTAAAAGAAACATGAAAAGTCTATAACATACAAAAGAGAGATT
ACATTTTTAGATAGATAATTGCCTAACAAAATAATTTTCTTGCTTTTAGCTTGAGAGTATTGTAGTAACTATCATAGGTT
TGTTTATCTACTATTCTAAATAAGTAGTAGAAACTAAGGTTTATCTCAATAGTTAGTTTTTGTTGAACATTTGATGTTCG
GGCCCCTTTGTGAGTTGTATGAAAACCCTAGTATCGCTCCAATTGAACCATCTTGATTACTTGGGTAAATATTCTCCTCA
TACGAGTTCAATTATCTTTATTCCTTGAATTTATAATTCTAGTAATTACATATCTTTTAATTGCTAGATTTTCGTTTCTT
CTTCTAAATATTATCCCATTCCTTTTTATTTCTTACTTATATATATCCTTGTTATCCTATCTTGCTTATTTAATTGTAAA
CCTATTTGTTGTTGTTGCATCTAGAATCATATCATTAGCGTGTGTTGCAGTTTGACATTTTTGTGTTCTTTTTCATTAAT
TTACTGTTCTTATCAACCACTTCAAATTTAAGCATAAATGGTAAAATTTGAGACCGCTTAAAAAAAAGACGCAAGCTATA
ACTAATAATAGTAGAGGACGAAGCTAATTAATAAATCAAAACTTATATAAGTATTAAATATACCATTTCATGAATATTCG
TAGGAAGTAACAGAAGAAAAAATACATACCAGGTATATTTATGCCGCTCCTTTATTGTTTATTCTAATCGTAAGGGTGAT
TTATATTCATGATTTATCAGTTTATTTATATAAGCTAGGTATTGGACGGGATTTAAAGGACGAGATGAGATGATACATTA
CTAAATTAATTTTGGCCGTTGACGGCTATCTTAATGGATTACGTGAATCTAGGAATGACAAAATGGATAAAATTCACGGC
TATTCATCCGATTCAATCCATTTTAAATGAATTATTATCCAATCATTTTAAGATTGTAGGTAAAATATGAATCAATCTAT
TTTATTTATCCTAAATACAAATATTGTGTGATTGTTACCCCTCGAATCTACATTTTGGGCATGATCGACACTCGAAATCA
TTATTGTCCGTCCTCAAATGCTATAAGAGTGACTACTGAAAATGTGAAAGCTGAGAAATAATAAGTATAGGCTGAAAATG
AAATATATTTTTTCATTTTTCCAAAACTGAGAACATCTGAAATAAAAATAAAAAAACTAGGATGAAACTACCGTGACTAA
ATGAAGTCTCAAGTAACTAAACTAAATGAGTCTACCGGGACTTGACTCGAGCTGCCTGTAAACAAAATAACTAAGATTGA
ACAATAAACTAATAAATCATAACTGAGGTCTTGAAGATGCGAGGAGGACTCTTGTCAGGTCCCGAGCCTATACCCTAGAC
GTAGACGACACTCAAGAAACATTGTTGATCCCCAAGCGAACCCTTGGCCTGACTAACTACTTAGCGAAAGACTAACTCAA
GCAAATTTAATCAGATTTAAAACAGAATTTAAATTCAAAAGTCTAAAAACTACTCAAAACTCAAACTATATCAAAATACT
ATACACAAAGTTGTCTGAAAATAATGATAGTTTGTCAAAATAGTTCAAAGGAAATACCGATAGAAACTCAACACTAACTA
TCGATCAAGCCTCTATAGTTCAACATGGATGTTAGACAAGACCCACGACACCTCAAAATTACCAAACTAAAAGACAAGAG
TGGAGTCCTCCGGAATGCAAGGAAGGCTCACCAAAGCTAGCAAGAAGTGCAAAGTGATCTCAACAAAGCGCTTGTTAATG
ATCATTCACACCTACATCTGCATCATAGAAAGATGCAGGTCGAATGACATCAATACATTGAATGTATGAGCATGTAATAA
AGCTGAATGAATAAATAAATGAACTAATAAGGCACGAAGAATACTCACCTCAACTCAACAAAATACAAAGAAATAATAAG
ATATGAAATTTTTAAACTTCATAAATAAAATATGCTAACTCAAGGATGTATATAAAAATACAATAAATTACTCTGTACTC
TTATTTGAGAGATTCTCTAACCGACAATCATCACTATTAGCTACGTGATGATACAAAATCTCCCCCACGCTACCAGACTT
TTCCTATACCTTTCCGGGGTATAAAACACATCAACTAAGTGGATTCACTAAAGCTCTGCTCGAAAGAAATAAGGAATCAT
CTAAAAAGTATGATCATTTACCCATGTTGCTTACATGGTTTATGAGGAATGTGATTTTTATAAATCCTTCCCCATATTCA
TGCTCAATACCACTCCCAATAAATATATCCTCATGCTCAAATGTATAAAACATACTCTTTCTCATTTTGAGGTACTTGCT
CAAAATATCCTCTTAAGAGAGGCAACTGCTATGAAAAATCTCTAAACTCATTAAAGCATTTAGCAATCAAAATTTCTCTT
TTCTCAATATAAAAATGATACATTGAGAATTCTTAGTTCCCTTATACTCTTTCTCAAATCATATGTCACGCCCCGAGGCT
ACCCCCTAGACGTAACATGGGATCAAGGATCCTGAGTGCCCTCAAGCTAACCTTGAGTCTGCATATATCAAGCATACTAG
AAATACCTGAGTAAAACATGAACTATGCGGAAGCTAAAAATAGTGGATATCTGAAATGAGGGAAAACCCAACTTGTCTGA
ATATGTAAAATATAATAAGAATTTAGTGATGACTGAAACAACACTTAATAACTCGAGTTGAATCTAGTACTATGTTTGAA
AAGCCTCTAACTAAGTTTAGTTGTTGGGACATACCCCAAATAACTCTAAAAAAATTGAAAAATTAAAAGTAAAGACTAAA
ATAGAAAGTATGTCTATTGTCCTCTTAAGTATGAGGACTCGCCACTGAAGCTGCTGAGGTCGAATCGAGAATCGATCTAA
GCATGATCTGGAAGTTGAGTGTCTAAACCTACATCATGAAATGATGTAGCGCAAAGTATGCATTCAGTACTTGGAATGTA
CTGAGCATGCAGGATATAGATATGCTTAGCTGAAAAAAGTATATAAGTTGAACAATGCATAACTGAGCAAGAATATAATC
TAAACAAGGATATAGATATGTACTGAAGTATAACTGAAAGATAACCGGATGCAATGACCAAGTACTAATCATGAAGATAA
CATGTTGACTGAATACTGAAATAAACGTTGAAAACCTAGTCAATGCAGTAAGAGTATGACTATGGGAGCTACTATTAATC
GACATAAACCACGTGAGCTAAACATGGTGTCTGATGTATACACCCCATCGAGAGGATCCAATATACCTTGCAAGGGGTAT
AGAGGCATGACTGTGGCATGATCAATAAAATCTGACACCCAATTGAGGGGACTTATAAACCTACGTGGGGGCGTCATTCT
GGGACTTTGAGGGTACGTTGAACCCTAGTCCCGCTCGGTGCTTAGTCTACTCCCATCTGAATATTAATGAAGCTAAAATG
CACCAAATACTGAATAGCTCAAAACAGACATGCTAACTGAGAAAGCAATATTTATATACTGAGAATATGGCATTCAAAAT
TTGAAGCATGAATTTCTGTCTAGTTGGCCTAGCAAGTATAATTCATAAACTACGATAAATTTATACAAGCTAGGCATTTG
ACTGATATGCATGGAATTATACTAAATTATCAAGAAACATGTTATTTAGATCAAGGAATCACAATCACAATAAATCTTGA
AAATCTAGAAACCCTAGGTCTGAACAATTAATGAGAATATGAAGAACTAATTGAATTCTAGGGACCTAATGGGTGAAAGG
AACCCGCTAGTGAAATCCCACATACCTGGTGACGAAATCTACGAAAAAATCCTTTGGATTTCGAGGCTAAACTTTGAAGA
ACACTAATGATTGTTCTTGAGAGAATTGGTCGCCTCTTTCTCTTCTTTTCGCTCTAATGGGTGATTTTAGGAGAATGAGG
GTTTTGGGTAGGTTATAACTAGATTATTAGGCTTAGACTGAGTAAAAACGACGTAGTTTAGGCATCAAACGACATAGTAT
AAGTGCCCAGTGCATAGGGGAAAGGACCAAAATGACCCTGATTTAAAACTGACGAAGTTTCATCCATGGTGGGACTGACG
GGCCGTCATTTGAACTACTGCCCGTCAACTGGGTCGTGGTTTGTTTCTCTGCCCAACAGGGCTCTACTGAAATAAGCATA
TCTTTTTACTCTGATCTTGGATTTTAGCAAACTTGGTGGCGTTGGAAAGAGAACTCAAAGATCCTTAATTTGATAGGTCA
TGGGCCTCCTAATTAATTTTTTTCTAAATGATATAACCGTTTGAAGTTGACCCAAAAGCCCTTTCTTTGCAAATACTTTC
CAACCCTCACCAATGGCCAGACCTACGGTCCTTAGGTCCAACCATGGATCGTGGGTGGGATCAGAGACCCTTAAATCTTA
GACCCCGATGACGGGACCCCACCTACGGACCCTGGGCCCATCGACGGACCGTGGACCATAGTTGTAGGTCTCATCTGTAG
ATCCTAAAATTCCTCTAATTCTGGGACTCACCTACGAGACCTACATATGGCTCGTGCATTGAATAATGAACCACCCTGGT
GAACAGTATAAAAATATTGGGACCTGACATTTTTGGAATAATATTAACTCACCAACGATGCCACTACCTACGAACCATCG
TCCCACCTATAGGCCATGGGTGGTGTCGTATGTGCTGGCCCCAAGACTAAGAACAAACTCAAATTTCTCATCTCCTTAGA
CCCAAGGTGTCACATTATCTCCCCCTTGGGAAATTTTGTCCTCGAATGAAGACTAAACAAGCTGAGTATGAAGGGAAGGA
GTTACAATCCCTACCACTAAGTACTAGAAACTGATATCTAACTAAATTGAGTTCCATGAACATGCAAAGAGGCTGAAATA
CAAGGATAACTTAGTGAAAAAGATAGTGAAGTTGAATTTACCAAGAGTAAGTTGAGAGACTGGAGAGGAACTATTACCTC
AAGCTGAAACTGAATCGGAAAGAAAGAGGTGAGGGTACTTGCTCTCATGACTGCTTCTGCTTCCCAAGTAGCTCCCTTTA
TGGACTGACTCCTCCACAACACATTTACTGAAGTGACTTCCTTATTGCTCAACCTACGAACCTGAAGGTTAGGAATCTCA
ACTGGCACCTCTTCATAAGTGAGACTATACTTCACCATCACACTCTCTAATGGCACTAACGATGTCGGATCACCCATAAA
CTTTTTCAACAAGGAAATGTGAAAGACTGGATGAACCGCTGCTAGTTCTGCTGGCAACTCTAACTCATAAGCCACATCAG
CAACACTTTTCAAGATTCTATAAGGACCTATATACTTGGTTGAGCTTCCCTTTCTTTCCAAATCTCATCACCTCCTTCAT
CAGTGACACCTTCAGGAAAACCCAATCATCGATTTCAAACTCTAAGTCCCTCCTTCTCACATGTGCATAGGACTTCTGAT
GACTTTGAGCTGTCTTTATTCTATCACTGATGAGTTGAACTTTCTCCATAGCCTCATGAACCAAAACTGGCCCAATCAAG
GCTACTTCACCTACTTCAAACCAACCCACCAGAGATCTGCACCTATGCCCATATAGTGCCTCTTAAGGGGCCATCTGAAT
ACTAGAATAGAAACTGTTATTATAGGCTAACTTTATGAAAGGTAGGTGATCATCCCAATTACCCTTGAAATCGATCACGC
AAGCTCTCAACATGTCTTAAGTTCTGAATGGTATGCTCTGCCTGACTATTCGTATGCAGATGAAATATTGTATTGAGATT
TACCTGAGTACGTAGACCTTTCTAAAATGATTTCCATAAATGAGATGTAAACTGAGGACCTTTATCTGAGATGATAAACA
AGGGAACCCCATGCAACCTAACTGTCTCAATGATGTAGAGTTTTGTGTAGTCCTCCACTGAATCTGTAGTCTTGACAACC
AAGAAGTGAGCAGATTTAGTGACTCTGTCCACTATCACCCAAATGGATTCATGTTGTCTGCAAGTAAGAGGTAACCTCGT
AATGAAGTCATGTTTATCACTTCCCACATCCACGTAGGAATGTTAATCTCTTGAGTCACACCTCCTGGTTTTTGATGTTT
TACTTTAACTTGTTGACAATTAGGACACTTAGCCACAAAATTTATGATGTCTCTCTTCATGTCATTGCACCGAAAGAATT
CTCGTAGATCATGGTACATCTTAGTGGAACCTGGATAAATGGAATATATGGAATTATGGGCTTCTGTAAGGATCTGATTT
CTCAACTCACCCACATTAGGAACACATAAGAGACCTTGATAACGAAGTACACCATCTCCCTCTTGGGAGAAAACCTCTAC
TCTCTACTGATGAAATTCACTTTTTAACTGAAGTAATATAGGATCACTATCATATTTTTCCTTAATGACCGCTACCAATG
AAGATTTTGACCCATTTTGAACTACCACACCACCATCTGACGTGTCTGTAAAGCAAACTCCTAAGCGAATAAGCTGGTAA
ACATCTTTGACTAATTCTTTCTTCTCTTCCTCAATATGTGTTACACTACCTATGGATAGTGTACTGAGGGCGTCAACCAC
TACATTGGCCTTACCCGGATGATGGAGCATATTCATTTCATAGTCTTTGAGGAATTCAAGCCATCTCATCTGAAGAAGAT
TCAACTATTTCTGGGTGAACACATACTGGAGACTCTTACGATATGTGAACACATCAACATGAACACCATACAAAATAGTG
TCTCCAAATATTTAGGAAAATACTACGGCTGCAAGTTTGAGGTCACAAGTCGGGTAATTCTTCTCATGGACCTTAAGCTC
TCTAGAAGCATAAGGTATGAACTTACCTCACTTCATCAACACACAACCTAGGCCGACCCTGGATGCATCACAATAAATCA
CATAACCGTCTGAACCATGTTGTAGAGTCAAGATAGAAGTTATAGTCAACCTAGCCTTCAGTTCGGAGAAGCTTTTCTCA
CACTCATCGAACCACTGAAACTTGACCTTTTTTTTAGTCAACTTGGTCAATGGGGAAGCTATAGATGAAAATCCTTCCAT
AAACCTTCTATAATAATCGATCAAACCCAAGAAACTTCTGATATCAGTTGGAGATGTGGGTCTGGGCCAGTGTTGTACCG
CCTCAATTTTTTGAGAATCTACTTGGATCCCTTCACTAGATACCACAAGACCAAGGATAGCGACTGATTGTAACAAGAAT
TCACATTTGCTTGACTTAGCGAATATTAGGCGATATTTGAGAGTTTGCAAAACAACTCTCAAATGAGTCACATGCTCCTT
CTTACTCCGAGAATAGATAAGGATATCATCAATAAAGATGATGACGAACAACTCCAAATACTGTTTGAACACCCTATTCA
TTAAGTCTATGAAAGTTGCAGGAGCATTTGTTCGTTCGAAAGAAATAACTATAAATTCATAGTGATCATACCGAGTCCTG
AAGGTTGTCTTTGAGATGTCACTATCTCTGACTTTAAGCTGATGATAGCCAGATATGAGGTCTATCTTAGAAAAGCAACT
AGCACCCAGAAGTTGGACGAACAAATCATCAATACTGGGATGGGATACTTATTCTATATTATGACTTTGTTCAACTGATG
ATAGTCAATGCACATTCTAAGAAAACTGTCTCTCTTTTTCACAAATAACACTGGGGCAACCCATAGAGAGATACCAGTTC
TAATGAAGCCGGTATCTAGAAGGTCTTTCAACTGTTCTTTCAATTCATCTCAGTTGGAGCCATTCTGTAAGGAGGAATTG
AAATAGGCTGGGTATCTGGAAAGAGATCTATTTCGAAGTCGATTTCCCTTTCAGGAGGAACTCTGGGAAGATCTTCTGGG
AACACTTCTGGAAACTCATTTACTACTGGGCTAACGCAAGAGTTGGGGTTCAGATTTTGAATCCTTAACCCGAACGAGAT
AATATATATATAGCCTTTGGAAATCTTTTTCCTAGCCTTAAGGTAAGAGATAAATCGACCCATACGCACTGAGCTACTAC
CCTTTCATTCTAAGATTGGCTCATTTGGAAACTGAAACCGAACGATCCTAGTTCTACAATCGACTAAGGCATAACATGAA
CGTAACCAATCCATGCCTAGAATGATATTGAAGTCTACCATTTCTAACTCTACAAGGTCTACTGAGGTGACTTTTTGAGA
AACTGTGACAGGGCAATTTCTGTATACCTGTCTAGCTATAATTGGGTCATCGACTGGAGGAGAGACTGAGAAGGGTTCTG
AGAGATTTTTTGGACTGACACCGAAATTTACTACTATATACGAAGTTACAAAAGACAATGTAGCCCCTAGATCTAACAAT
GCATAAACATATAAATGGAAGACTCTCAACATACCAGTGACCACATCGGGAGAATTTTCTTGGTCCTGGCAATCCTAAAG
AGCATATAACCTGTTCTAGCGCTGACCACCACCAGTACCAGACGAGGGACCTTACTGAGTGGGGCGACCTGCTGGAGCTG
CTAAAGTAGTAGACTAAGTCTTGTTACCTCCTTGTCCTTGCCTGGAAAAAGGGAAATCCTCAACCTATGACCAGACTGAC
CACACCTAAAACACCCCTCTCTTCCAGCTAGACACTCAACCGGAGGGTTCTTATCACACTTTGGGCAAGTTGGAAAAGTG
TGGTTACCTAAAGCACTCCTTTGTGACTTAGAGCTTGATGCCCTGAAGCACTTCCATGTCACATCTAGGGTGTACTTTGG
GTCGTGATAAGAAAAGACACATCATGATCGTTAGCCTAAGGGATGCAATCGCGAAGGTCAAACGGATCTACACCAGAAAC
TAAAAAAACAGTAACTCAAAACAAGGAAAAAGCCTCTGAATGGATCCTCAGAAATCATTCGGAGTACGATAAAAATAAAC
TAGGCATGCTACCCTACTAGAATCGACATTCCGAACTTTATGGAATTGTCATATTTTTGAAAAGAGGTCAAAATGATAGA
ATTACCCTCCCAGACTACTCTTAAGGCTTAAAACACAACTTCTCACCCAAACGCCCAAAACTCAATCTAAGGCCTCGAAA
ACCTTACCAACCACATTACTGGCTCAAACTCAATGTTCCAAAAGCAATGGAACTGATGTAATTCCCATCTGATCCTTGGA
ACTCAAAACGTTGACCAAAGTCAAACGTATCATGAATTCTTAACTCAAGAAGGGTCAAATCATTGAAAACACACTCAATC
GCATCGGAGACAACACCAACCATTATCAAAACACAAACTAAGCATGAAAATGCAAAGGGGAAGGGCAAAATTGTAATTTC
ACAATAAAAGCAAAATCACAAGAAATGGGACATTACAGTAGGTCCAACCATAGACCATGTCTTGCAGATTTCTATTAAGG
GTGTTTTGGTATTTCTTACCCATTCAACCCCTAAACTATGTCGTTTTGGCCTTATAACTACCCCTAAAACCGTTGTTACT
CTTAAAACATTGCCTATTCCCTCTCATTCACTCAATTCCCATAAATTTCCCCAAAGTCTTTTTCTCCAATTTTCTCAAGA
GCTCTCGAGGCAAAGCTCTGATGAATCCCCTAATGATTTTTATCAAAATCATTAAGTTAAGGTAGATACACATCTTGTCA
TATGATCAAATGGTTTCGCCAAAAATCAATAATCAGACAACAAAATGTGCGAACTCGATATTTTACACGACTCTCTTTAC
CAATTCTGCCCCGAATTACACTTAAAACGACTCAACAGCTTAACGTTGGCTTGCCACGCCTTACTTGACTGTAAAACTCT
CACTCTTACCGAACTTGGCCGTAACCTGCCAACCAAAGCGAGAACAAAACATAACATCAAACGAATCGACCGATTGTTAG
GTAATCGTCACCTCCACAAAGAGCGACTCGCTGTATACCGTTGGCATGCTAGCTTTATCTGTTCGGGCAATACGATGCCC
ATTGTACTTGTTGACTGGTCTGATATCCGTGAGCAAAAACGGCTTATGGTATTGCGAGCTTCAGTCGCACTACACGGTCG
TTCTGTTACTCTTTATGAGAAAGCGTTCCCGCTTTCAGAGCAATGTTCAAAGAAAGCTCATGACCAATTTCTAGCCGACC
TTGCGAGCATTCTACCGAGTAACACCACACCGCTCATTGTCAGTGATGCTGGCTTTAAAGTGCCATGGTATAAATCCGTT
GAGAAGCTGGGTTGGTACTGGTTAAGTCGAGTAAGAGGAAAAGTACAATATGCAGACCTAGGAGCGGAAAACTGGAAACC
TATCAGCAACTTACATGATATGTCATCTAGTCACTCAAAGACTTTAGGCTATAAGAGGCTGACTAAAAGCAATCCAATCT
CATGCCAAATTCTATTGTATAAATCTCGCTCTAAAGGCCGAAAAAATCAGCGCTCGACACGGACTCATTGTCACCACCCG
TCACCTAAAATCTACTCAGCGTCGGCAAAGGAGCCATGGATTCTAGCAACTAACTTACCTGTTGAAATTCGAACACCCAA
ACAACTTGTTAATATCTATTCGAAGCGAATGCAGATTGAAGAAACCTTCCGAGACTTGAAAAGTCCTGCCTACGGACTAG
GCCTACGCCATAGCCGAACGAGCAGCTCAGAGCGTTTTGATATCATGCTGCTAATCGCCCTGATGCTTCAACTAACATGT
TGGCTTGCGGGCGTTCATGCTCAGAAACAAGGTTGGGACAAGCACTTCCAGGCTAACACAGTCAGAAATCGAAACGTACT
CTCAACAGTTCGCTTAGGCATGGAAGTTTTGCGGCATTCTGGCTACACAATAACAAGGGAAGACTCACTCGTGGCTGCAA
CCCTGCTTACTCAAAATCTATTCACACATGGTTACGTTTTGGGGAAATTATGAGGGGATCTCTCAGGGCAAAGCTAGGGT
TTCAAACTTCAAGGTCTCATCCTATAGCAAATTCTTAAGGCTTTGATCATCAAGGTATGTGAGAATTCATCAATGGAATC
CTTTCATCCATTGGGTTCCAAAAAAAAAACTCAAATCTTCCATTCAATTTCACCCAATTTCTAGGGTTTCATGTCAAATA
CTCACGGATCCAAGTTATTTATGATTAAATTGATATTATTTGATCTTATTATGCATAATTTGATTCAATTACATATTTTC
TAATAGATTTCATATGGACCCATGCTTTATACTTAATTATGACTATGAACTTATGAACTTCTATTTATGTAATAATTATG
GATTCATGCATGTTTTATTAAATTGATGATTTATGACTAAAGAATGTTTTAAGAGGAAATGTCAATGATATGTGAATGGT
TTCCTCACATATGAAAGAAAATCATGGTTTAGATGCTTAAAAAGGAAGTGTCTCATGAACAAGCTTATGAAAACATAATT
TTGTAATGAGCTATTCTAATATGAACTTATTATTGGATTGGTATTCATAATTGTTGTCTTTCCAAGTATTTTGACTATGA
TATAATTATGACATTGTCTATTCCATTGGGATTTTACTTAGAACCAAGAGGACTTTGAGATGGAGGCTCTTCCGTTAGTA
AAGGTCGGGTCTCTAGGAGCAATCTCCTTGTCCCTAACTATGTGCCCGTAGGATTGTCTTAAATGACCTAAGCTAGTAGA
TCCACTTTAGCCATATTGAATGATACGGAGTTCTACCTTGGCAAGTAGACTCTCTTTTCTGTGTAAGGTTACACCGGATT
CCATGTTATAGCTCAGATGGTTTATTATTGGATAATGGTAAATATCCTAGAAATGAACTATGTTTTCTTCAAAAGCCTTT
TCAAAGCTTTACCTACGGTTTTCAAGTATGCATTGACTTGTTCTTGACTTATTATTTCTCTTTAAAGACTATTATTACGT
TTTACTTCGTCATGTATATTATGTTTAAGTTCATTGTGCCATCATGTCTATGTTCTTATTTCACTTCCCCATACTTAGTA
CATTCATCGTACTAATTCATATTTGTTCTATACTGTCTCATAATATAGGGTCCAATGCTTCTCCTCCCAGCCGAAGCTAG
ATTGGGATTCCTCAGTTGATTGTTGATGGTGGTGAATGATCATGATTCGAGTGCAAAGACATAGATGATTTACAACTTTT
ATTGTCTTTTAGTTTTACACTGGTACGTGGTGTATAGGTGATGCTTATCATGACCAACGACACTATCCTACGGTATGAAT
GTCTACGATTGTCGATAATATAGTAACCAAACCAAGGGTTGGGTCGTGTCCCAAGGGAGCAGTTTTGAGAATCAGTAGCC
AATTAGAATTTCGTTTGAATTAGTCGTAGCTAAAACCATTTGCGATAAAATACATTGTAAATTAAAGGGGGTGACACAGA
AGTGTCAAATATCAAAAGGGGTTTTGTAACAAGTGATAAAACAACAAAATAAACAAGTAAATCAAGTATGGGGAAGGTTC
TTGGGATGTGACCGCAATACAAGTTGACATAAATCGTTGGGTACATGCTTTCAATAGGAAATTTGCAAGACAATAGTGAC
TAGGCTAAGCTTTAAATGGAAATAAGTTTCCTCTCGAGCAACTTACCCCGTTTCAAATGTGTTCCTCTCGGACACCCATT
TGCCGCATGAAGACTAGCCTACGTCTTATCCCACTCTCTCTCTCTCTCGAGCTGTGTGTTAGGATATGGGACTAGGGCTC
ACCCTCTCGGGCTGAACCCCGTGTCGACCCACTGCTTAGGCCATTAGTCTAGTGGTTTTGGTTTCGCCACCTCCCTCTCG
GGCAAGCCGAAAACACATGGGTGGTTTTGTATTTGTAACTACAAACCCTTTAGATTAAACCATAACCACTAGGTGAAATC
ACCATTAAAATACATCTAACCTATCAGCAAGCAAGACCCAACAAGAATATCAACCCATATTTGCTAAATCACACCCCAAG
AATGGGGTTTTTTTAGTCACACATCAAGAAATAAGAAATTATACCTAACATGATAAAGAAATCAATTGGGTATAAGAAAT
TAAACCTTGAATTAAGCTACGGAAGAAGAATAAAGAAGACCCACTTCCAACTTGGGGAATATGAACTCCTTTCTTCATGT
CTCCACAAAACCCTCTCCAAACTTGAGAGACAATTACAGAAAAATATTATAGACTAATAAAAAACTTTACTCTAAAAATG
TTCTCCAAAAGACTACAACTCTAACTAATATTTATAGTTTTCACATATTGTGCAGCGGAGGATTGTTCGGCGACATTAGT
CGAGATCGCCGATGAACTCAGCGATCCGCCCTTTAATCAGCTCATCGCCTTCAGTGTTTTGTCTTCAGCATCCTCATATT
TTGGATCATTGGGTGGTACAGTACTGCTTCGCGAAACTAATCGGCGACTTGCCGACTGCTCCTTTCCTCGCCTTTTGATC
CACTTCCTTCAAGACTTCGTGTACTGGAACAAAGGGCGGTGCATATCAATTCGGTGACTCGCCAAGTTGGACTCGGCGAT
CCGCAGACTTTCATTTCTTGTTCTTTTCAGCCCTTTTTGCTCCGTTTTGCGCCTAAGTGTCCATGCTTCTAGTAGAACTT
CAAATAGCTGAAACTTAAGCATTTTAATCAGGTATTGAGATAAAACAAGCATTCAAGGACACTATTTCTATTAAAATAAA
GCCCTAAATGAGTCCAATTTGTAGACTCATCAACACCCCCAACTTAAACTTTTGTTTGTCCTCAAGCAAACTCAAGTTCA
GCAGTTCAAATAGGGTGCCTCAAACAGTGCTACACAAGACTAAATCATGAATGCACACACCAAGACTCAATTTACTAATG
CAAGGATTACTTGTGTACTCAAAGATTCAAATTGTGACACACTATTACCAAAGATTCTCATGCTCGCAATACTTGCGACT
TGTGCAAGTTCAAGCTCAACAAAAGTATCTAAATGCCCTCGCGTAAAGAATGACTCCATGTTCACACATAGATATGAGTC
AATTTAAGATCAGGAATCAGATACAACGCTCACACTCAAAAAGAAGGAACACAATGCACGTTTTCACCAATAGGTTTGCC
CTTACTTTCCAATTGACTTTCGATTTGGCTTACTCAAGATCAAAAAGGTATTTCTAAGGCTTATAATGGGGCTAAGTGCA
AACGTATGGTCATTTAGGCCCAGTGACTTTTTCCTCATGAGTTGTGGCATTCTCAAGGCATTCCCATCTTTTCCTTTATC
AATTCTATTTCTAGTGCTTCTAAGTCACCCTTTTTTATTCTCCTTCATGGATTGCTTGAAATCCGATTCCCTTCGTACTT
TATTCCACATTTCATTTATTTTTTTTGAATTGAATTGAAGGGGTTCCATTTTTATGCAATATCATGGGTTAAGGGGGACT
TTTCTTGCACTTCTTGACTTCTCATTTTCCCTTTCACCACACCCCCAACTTAGGCTTTTGGCCTAAGTTGGCTATTCGCT
AAACCACAACTCAAGATGATTGTAGGTAGTGGTTCAAGTAAGGTCTAGGGTTCATCAAGGTTCTTCCAAAGAAAGGTAAG
GCTCAAAGGGTGTTCAAAAGAGTTTCACACGCTCACGGGTAGGCCACAAAAGAGGTATATGTCAAATTTCGCTCACACTC
TTCAACGTTTCCTAAGATCATCTCAAGAGGACACTTTCTAAATCAATCAGACTAACCGGGTAAATTCTAGGTTTATTCAT
GCAAGTTTCAAAGCAAGCTAATCACACAAGGCATCGACACTTAAGTCAAATAAGACTACACACTTTCACTAGTGTGCAAC
GGTCATTACAAGAAAATTAATTTGATAAATGGCTAGTCACAACGAGATGCAAAGAGTGCACATATTGTCTATGTAACTTC
ATTTGGCCTCGTCTTAGCCATGCATTCATGTTTGTTCAATTGGGAGCACTATTTAAGTCATCGGTATTGACCAAAACCGA
GACTCAAATTTTCCTTGCAAAAGAACAGCCACTTTCAACACAAAAAGTGGCAAAAAAATTTCGGAAGGATCAAAATTATT
TTCAATTAGAACAACAGGAGCCGCGAGCTCAAACATCCACAGAAAAGCAGTATTTTAAAACACAAATTAAAGCAAACCAA
ACCACCCAATTTTATGCGCAAAACAACAAAGTATTCACACAAATAAAGAAAAAAGAGGAGAGCCTCACCCCACCCAATTA
AATAGCGTTTGTCCTCAAATGCAAGTAAATAAAAAGATATCGACAAGTAAGATAGGAAAAACAACAACAAATCCGAAAGG
TGGAGTAAAGAAAGACAAAGAGGGAGTTAAAGAAGGGATCATGGCTACTTGATTGACTCATATGTCTGGGCTTCAGTGTT
GGGAGTAACCTCCAGAAGAATCGGCCCCACTGAATCCCGCCGCAGGAACTTTGGCCAAGGAAGCCTGCACAGCAGCATCT
ATCATGATTTCCTCAGTCTCTGCTATGTCATTTGTTGCAGCTCCCTTGAACATCTCTTCATCGGTCTCTGTTTCTGCTCT
AGAATCTTCTGTCTGCTCCACTCTATCCCCATATCCAGTAGTAGTCTAAAGCCTCTCAGGCATGGCTAGAACATCCACTA
TCCCAAAGACCATGGACACATCAGTGGCCTTCAAGTGATTCACATCTTCTCGCAGCTCAGCAATGGCAGCTTTTAAAACT
TTTATCTTACTAGTGGACCCTTGCTTGTGCTCACACACCGCTATCCTAGCCGCTAAGGCTTCAATGGTAGTGTTCAGGGG
TGTCACAGCATCAGTTAGGGCCATCTGGATCATGCCTGGAACAGCGGATTCTAAACAAGCAGCTCGATGATCGGCATAAA
GGGCCATTTGTCCCATTCGAAGTAAGGAAGCATGGGTGAGTGGGGGCCTGGAAATAATAGCAGAGGAACCTGGAGTGTCA
GTGGAAGTAGCAGAGGTAATGGATATACCTGAAGGTCCAAGACCTGAAGCGAGCGGAAGTGCTTCTATAGGTGTAGATCC
AGTGGTCGCCACTTCAGTCTGCTTCTTTACATCTTGATCCTTAAGATATTCGGCTTCGATCTTTCAGATATTGGTCGAGG
TTGTGGGCATCACTTTTACATCCTTCTTGGCATCCAGAGGTACTCGGGCATTTCTGCACAATGCAGTGATTAATACCAGA
AAATAGAGAGATGTCTGGCTTAGCTTTGCACGCATATGGATTTCGAAAGTAATAATCGTTCCCAGATTTATCCTTGTTTT
CTCTATGATGCACCTAAGACATGTTGCTTTAGCGAGGCGAAGAATTGATTCATTCTGTGATGGCATAATGGAGTTGTTGA
TAAACCCGAACTAGTATCTTGCAACTACATTCAGATCCTTCTTTTTTATTGGGATTCCTTCTGCTAGCCATTTTGGAGTA
TTGTTATCTGAGATTAGCGGGACCAACCATTATTTCATCGCATCCAGCTGCTTTGTTCTGATCAAGTGCTGACAGTGATC
ATTAATCTTATTGGACATACCCAAGGCTATGGTTCATAGTCTCACTGTCATAAGCTACCTTCCTTCCTCTGACCACCACA
TAGTCAATTGCTTTGAAAGACGTGACTAGTCTCTTCCGCTGAGATACCAATGCACTGTATGCACTATAAAACTCTCTGAC
CCAACTTGGCATATAAGAACCATGTGGTTTTGTGAAAACTTGAAATTTGTGATATTTCAAGCACTCAATTATCTCAGGAT
ACCTATCGATCACCCCATCTATGGACAGTCATTTTTCTTCAATGATCGTTTTTAGTCCATCAGACTTTAATCTATTCGAT
GATCTAGACAGGGGGGCTTGTACTGGAGGTGCCAGTATTATTGCCTATTCTGGAGCTGGAGGAGTCTAAGCAGTGGATCG
AGGATTTCTGATCCGCGATGGGTCATTAAGTTGTTTGGATCGTAGCTCATTCCTCTGTGCCTCTATCAGTTCGTCTTCAT
CTGAACTCATACTATCGCTATCGTATGTTGTTAGGTCATTGGTGTAAAAACCCATGCTATCGGAGCTTACATCTGATAGC
TCAACGGTTTTGTCCTTGCCCTTGCCTTTTCTGCTTGTATTGGAAAGTTTCGCAACATTGCTTTTGGATGCAGCTGCATC
ATCGTTGATTGTTATTCCTTTTTTCTTGCTTTGAGTTGGCTTGCTGCTTCTTGTAACTTTGGGTCTGGCCATGTCTGTAA
TCAATAAGGAGTAAGTTAGAAATAAGTAAATCAGTGGTGCAGACCTTTAGTGGTAGATAGATGAGCCGAACTCGTTGGCG
AATCACCAAATCTCTTTGGCAAGTCGGGTCGAGCTCGCCTACGATTTTGCCCTAATAGGTTTCACTAGTCGGCGATGAGA
AAGTTTCATTCATGAATCGCCGACTACTATCGGCGATCAAAGGTTCGTCCGCTGAAAGTTACAGTGCAATGAAGATTCAG
GAATGCAGACAGAGGGCAATCGAATCTACTTTAGGCAAATCGCCTAGTTGTTTCACGAACCCGACCCAGTTCACTAAACA
ACCTAACGTGCCTTCCTTCAATTCGAATTCGACCTCGCAAATTCCCAAAATACAATTAACAACTGCAATAGTGAAATTAA
ACTAAGACCCATGACATTCATCCACCCAAAGCTTAAATCATTTCATGCACAGGAAAAGAGGGATTTCAAAAATCGAGATC
AATTAGGCACGATTCTCAAATCGAATCTGGCATTTAGACAAGATAGGTTTATCAGAGAGAAGCTTAGCACATGTCAACCC
AACCAATTTTAATTTTAATAAGAGAACAAAATTTTAGAAGTTTTGGGATTTGGGAGAAACCAACCTCTTATGTAGCTTGA
ATTGTGTTGAACTATTAGGAAGCAATGTAATCCCACGCTTTAGCACTAATCGGCAACTAAAATACCAGGAGTATAGAGAT
AATGATAATTACTTACTAGGTGCGGTTTTTCGACAGTAGAAATTGAGTGGAAAATGAACATTTTTCCATTTTTGAAACTA
TTGGCCTTTAAAAACTGTCCAGTTGTTGCTCATTCGGCGATATTAGTTTGTACCGCTGAATGATTCAACGTTATGCCAAG
TGATTTCCCTCACCTCCACTTGTTACAGACTGTTCCTGAGTCTGTCGGTGGTCCAGATCGAAGTCGCCGAATAGTTCGGT
GACTCGCCGAATGGGACTATCAATTACCAATTTTCATTCTCCACATTTTCTCCTGCAAAATGAAGACACCATTATTTCTA
GAATAAAATGAAAGCTCGTAAAGGTTTTGGGTTGCCTCCCAAACAGCGCTTAGTTAACGTCGTGGCACGATGCAAGTCAA
TGCTTAAATCAGATTTTTGGGGTTGCACCTAGTGCATCTAGGTGATCCCACTTTTTCATGCGGATGAGGCTGAGGAAGCA
CATGACTTAGGAGAGTTTCGATTAGCTGGATAGACCTAGAGTGAGAGTTGCTCATCTGATTTAGTAGTTCTACACTTTCT
CTAATCTTTTCTAGCACTCTATCTTGTTCACTTAGCTTATGAAGAATGATTAATAGCATATTTTTGATACGCTTATTTTC
ACTGTCCATAGATCCTCTCTGCTCAGTATGTGGTCTGCATTTGCTTTGATCTCTGGACACCATCTCCAAATCCTCGATCT
TGTGAGTCAATTTGTCCATCTGACTTAGCAAAATGATCAATTGTTGGTCCTTCTCAGTGTCCTTATTGATTTTAGCTGCA
AGGTCAAGGAATTTGGCTGCGGTCTCATAGGGGTATTTTTCACGGCCACTTGGCATAAGTCGATTCATTATTTCTCTGTT
TCCAGGATTTAGACCCATGTATAAGCATTCCATTAGAGCTACATCGGGTATTTCATTAGTTGGACATTGCGTCAATAGTG
TTTTAAACCTCAACCACGACTCATGAAAGGGTTCTCCTTTTAGATGCTTGAAATTCAGGATGTGATCCCTGAACCTCATC
ACTTCTGCTGGAAGGTGCTCCATTGGTCCACCATCTCCATCATGTATACTCATTTTCCTGCCTCAATGTGTAAACAACTA
AACAAAACTAAAAATTAGGTAAGAAACTACTAACAATAAAAACAACAATTCTATTAAACTAAAAATTCTCAAATAACACA
ACTCCCTCGCAGCGGCGCTATTTTGATGCTTATCATGACCAACGACACTATCCTACGGTATGAGTGTCTACGATCATCGA
TTTTGAGAATCGTGTCCCAAGGGAGCGGTTTTGAAAATCAGTAGCCAATTAGAATTTCATTTGAATTAGTCGTAGCTAAA
AACATTTGCGATAAAATACATTGTAAATTAAATGGGGTGACACAGAAGTGTCAAATATCAAAAGGGGTTTTGTAACAAGT
GATAAAACAGCAAAATAAACAAGAAAATCAAGTATGGGGAAGGTTCTTGGGATGTGACTGCAATACAAGTTGAGATAAAT
CGTTGGGTACAGCTTTCAATAGGAAATTTGCAAGACAATAGTGAATAGGCTAAGCTTTAAATGGAAATAAGTTCCCTCTC
GGGCAACTTACACCGTTTCAAATGCGTTTCTCTCGGACATCCATTTGCTGCATGAAGACCAGCCTACGCCTTACCCCACT
CACTCTCTCGAGCTGAGTGTTAGGATATGGGACTAGGGCTCACCCTCTCGGGCTGAACCTTATGTCGACCCACTCCTTAG
GCCATCAGTCTAGTGGTTTTGGTTTCGCCACCTCCCTCTCGGGCAAGCCGAAAACACATGGGTGGCTTTGTATTTGCAAC
TACAAACCCTTTGGATTAAACCACAACCACTAGGTGACATCACCATTAAAATACATCTAACCTATCAGCAATCAAGACCC
AACAAGAATATCAACCCATATTTGCTAAATCACACCCTAAGAATGGGATTTTTTAGCCACACATCAAGAAATAGAAATTA
TACCTAACATGATAAAGAAATCAATTGGGTATAAGAAATTAAACCTTGAATTAAGCTATGGAAAAAGAATAAAGAAGACC
CACTTCCAACTTGGGGAAGATGAACTCATTTCTTCAAGTCACTACAAAACCCTCTCCAAACTTGAGAGACAAATACAGAA
AAATACTATAGACTAATAATATTTTTTACTCTAAAAATGTTCTCCAAAAGACTACAACTCTAACTAGTATTTATAGTTTT
CACAGATTGTGCTGCGGAGGATCGTTCGGCGACATTAGTCGAGATCGCCGATGAACTCGGCAATCCGCCCTTTAATCAGC
TCATCGCCTTCAGCATCCTCATATTTTGGATCATTGGGTGGTAGAGTACTGCTTCGTGGAACTAATCAGCGACTCGCCGA
CTGCTCCTTTCCTCACCTTTTGATCCACTTCCTTCAAGGCTTCACGTACTAGAACAAAGGGCGATGCATGTCAATTCGGC
GACTCACCAAGTTGGACTCGGTGATCCGCAGACTTTCATTTCTTGTTCTTTTCAGCCCTTTTTGCTCCATTTTGCGCCTA
AGTGTCCATGCTTCCAGTAAAACCTCAAATACCTAAAACTTAAGCATTTTAATCAGGTATTGAGATAAAACAAGCATTCG
AGGACACTATTTCTATTAAAATAAAGCCCTAAATGAGTCCAATTTGTGGACCCATCAATAGGTTACGTCCCAACCACTCC
TATGATATTAGAAAGGCCATGTCAAACTTAGTAGTATTTTGCTTATTCTCTTATGTACTCTATTGGTATCTTTTATCACA
TCATATGAGTTAAGACTTAAATATCTTATTCTTATTTCTTTTACGTCATGCTTATGTCAAGTGGCTTGTTTAAGGCCTCT
TGGGTTCTTATTTTCCATGTCACGTCAAGGGTATAATTTGGATCGTGAAATAGACGAGCCAGTCAAGTTATTATTTTTAT
GCATTTTCAAATACTTATTATTATTATTCAAACTTCTTTTCGGTCTTTTAGATATAAGTGTTGAGTCGTATTAGTTGTGT
TTGTATCTTTGTGATGCTCACCGTCATAAAGCTTCCGTGTAGTGTTTATGTCTGTGTATAGCAGTGAGCCAGACCAAGGA
TTTGCTTAGGACTAGAAATGGTTCTGAGTGTCAGTCACGTCTGGGGTGTAGGCGTATGTGACACCCAAGATTTCTGCTAG
CCTCTGAACTTTAGTCACCTCAAGTTGTTCTTTCCCCAATTAACTTTTAACCCTGCAACAGCTTCGAAAAATAATAAAAT
TATCTGGAATCTTATCTTTTTCTCTTGAAGCTCACAGAAGATGATTGTATCATTTTCATGGAACAAGTGACATATATCCT
TAACTTCTCCACGTTTCCATTCATTTGGAAACCTTTAAGCCACATGTTCTGAATAGTCATCCTCATCGACTATCAAACCC
CTCCATCACCAAGATGAATAAGAAGAGTGATAAAGGATCACCATGTCTAATTACCCTTTCCAAAGGAAGGAAACCCAATG
ATTCACCATTCACAGGGATACAAAATCTCACAATGCTAGTACAGAATCTCATCCAGCCCAACTATCTTTCCCTAAAGACC
ATTTGTTTCAGAGTGTTCAGCAAGAACCTCCAATTTACATGGTCATAGCAAGGAGTCAACAATCCTATGTAATATGTTTC
TTCATTTGTAACAATGTATTATTAGTCATGTATCCGGACTTTAAGAGCAGCACATAATATGCAAACTATTGTCATGCCGA
TGAAGAAGAGAATATAGACACTTGTTTTTATAACTAGACTATTTACCTTTAACTATAGGCACATAAAATGAAGAAAAAGG
GGTGGAAATTGAACAAAAGTCATGTGATAAACAAAACAATATTTGCATTGAGTAGTTTTATCAAAAAAACTCAATATGAT
TTACATAAATCTCATAACCATTAAATATTCTCATATTGTTCTAACCCTTACTATTTGTGTGATTTCACAATTACTTGTTC
ATTTATCAAATTGTTACAATTAGCTAGATAATATATTCTCAAAATTCAAAGTCTCTTGAATAAGTAATTCATTTAAGTTT
GAAATAGTTAACAGCTAATCATAAGACTTTGTGGCTACGACACACTAATTCGTGTCGCTTGTGTGACCACGTGTACTTGT
GTATGTTTGACCTCAACATTGCACATACATATTTTTAAACAAGATTGTTTCTAAAAACATAAATATTTAAGTTCAATCCA
TAACTGATAATCGTTTACACTAAAAACAATCAAGAATACAAAGTACATAACAAATTGAAGTCTGAAACCAAATCATTTGC
TAGCACTGTCCAAACTAAAAGATATTATTCCCGTAATTTTTCTTTCAAATAAACGCAAGATCGTCAAACTCATCCCTTTA
AAGAAATGTATCGCTTACCACTGTCTTTGATTGAAAGGATGCTTCTAAAAATCCTAGAGCCTGCCAATCAATTAAGAAAG
TAGTCACAAATTCAATGTCATTATTGAAAAGAGATCGAGAACTTAACTTCCACAAACTGACAATATAAAGTAAATGACCT
CCTATAACAAGTTAAAAGGCATTAATAGTATAAATTGTTCTGTCAGTATATATAAGTTAAATTATTCTCGAGAAAAGTAT
ATGAAGTAAAAGCTCACCTCATTAACACCAAACTCAACGATCTTCACTTCAAACTCAGCATTTGATTCTGCATTAGTACA
CATGTCGAGCTTTGACAACGCAGATATCATAGAAAAGGGGGTTATTGACAAATCATCAGTTACCATGTACACTATTAGTC
CTTTAATATAACCACCATCATTATCCAAAAACATGTTTGGAGTAACTGCACATACAAGGAAAAGCAAAACAACCTTCATT
AATGATGTATTTGTGATATATATACCAAAAATAGAGAAACTACAATTGTTAATCCAATAGAAATCAGAATTAGTGGAATT
CAAATAAAGCCTTTCTTACTTTTTTTAAAGTCCATATGAAATCAATATCAAACAGACAAACTGAAACAACAGATAGAGTA
CTAAGAAACTACCTTGAAATAACTTCTAGGCTCGTAACTACACAAGTGTAGAAGCAACAGAGTGAGTACTAAACATCAAC
AGTACTCAACAAGCAATCCTAAATAACTCTAAGTTAAGAAATACTGAACACAAATACTCCAACCACACCATCCGAACCTC
CACAACTACAACATGTATAGACTTAATCATCCCAACCAAATTGTTCACACTAAATAACAACAGAGCATATATAGAACGTC
ACAACTTTCACATCAACACATATAGTTAAATCACCACAGTATTTCAAAATTCAACAACCACAATAACATATCATCATTCA
CGAATAATAAGAAGCAAGATGAAGTGCAACGCGATGTAGTGCAATGTCATATAGAGTGATGCATGTCTTTCCTAATGATA
CACACTCACAAAACCTCAGTCTGGGACCCATGGGGGACATATCTACCCATGTATCGCGGTGTGTGACACGACCGTCAATA
TAATAGAATTCGTCGCAGAGTAAGACACATCCCTCAGAATTATAATATCCATTGTGGCGTATGACATAACCCTTGAAATG
GTACATCTTTTTGTGGTTTGTTATTTTCCATGGACATCACATAGTGTCCATCATAACAGTGTCTTAGTACCAATGAAAAT
AGGCGTATAAAAATACTCAATGAAAGGATGAAATTACACCACCAACATCTAATCAAATAATCAAGGCACTTCATCAAGGT
GAATTAATATAATCATTCAAGTATTCAAGGCACAATCTATATCACAAACCAACAACATTTTTATTTTACCCCAAGTTATC
ATCGCAACACTTATTCAACATTTACAAGACAAAAAGTATACAGAACCCTTCATCAATTTTCATTACTCACAATCACATAA
TGACATACAAAGTCCAATACACTTAACAAAGAATCAAGAGGTTCACTTGCCTTAAAAGAGAGTGAAATCAATTTGGTACT
TGGCCTTCCCTTTATGATAAGTCTCCAAATCTAATCAAATATGTAATCTCAATAAAAATCATGAACAACAACATGCATAA
AGTTGATTTTGAAAACTAGGTTAGAAACGACCCAAAAATAAATCCCGAAGGGTAAGGGTAAATCTGGAATTTTTATAGAA
AATTATAATACCCAAATATTTTGGAACTCAAAAGTAAAATTGTAACGAAAAAAGAGTAACGACTTGAATATGAAATATAT
CTTTAAAGATATCTTACTCATGCTTAGGGAAGTTCATATATGAAATTTCATCAAAAACAGAGTTAAAATCGACCTTGAAA
TCCTCAATTTATCAAACTTTAACTTTACCAAAAAAAACTCAAATTCTCAAGTTTATACGCATTTAATATGATGAACATAA
TTGATGAATCAACAAGTTTATGCCAAAATCAATTTACCCATAAACATAAGGATCTTAAAAATACACTTTTCATCAAACAA
AACTCAGTCTAAATCAATAAAACTCCAATTTCCCCCTAAGAAATACACAAATAAGGAAAGAAAACCATATGCAGAAATCA
TGAGATAATGCCAAAATGAAGATTGGATACTAACCTCCATATTAAATCGAGAAGAATGTCACAAGAATCACTCCATTCCG
AGCTCTAGAACTCCCAATATGCTCAAAATACCAAATGAACATAGTCTGAAATTTTAAATACCACAGCAATATTTACACCA
GAAATCAACAACTTAAATTTTCACTAAAAAAGTCGTAACTTCCACATACAATAGAGAAATGACCTGATTCTATTTCCTAA
ATGTATTAAATAATGACACAGACCTGCTCGTTCATTCAAAACTCAAGTCTGTGCTCGTTTACCTAGTCAAATATCATTTC
TGCTCGATAAATAATTATTTCATATATCGTGATAAAAGTCTAATCTCGACTTAGTGAAAATATGCACCAAACATTGTTGA
TCAATCCTATAATTCATGCTCAAACTTTTATAAGTTTTAGAATAATTTTTTGATCTTTAAAACTAATAACAAACCTTTTA
GTTGAACAAATTGTTGAAACAACGTCAAAGCACCCAAAAAGCTTAGAAACTCATTCAAAACTCATCTGGAACCTCCCAAA
CACAAACCAAATATGCTACAAGATTGGAGATGATATTTCGGACTCAATGAAATCATCAAAACACCCAAACAAGGTCACCT
CAATCCAATATTGACCAAAGTCAACTTTAATTAAGAATCTCCAAATTTCTAAATAAGGACATGAAACTCATCCAAAAGCT
TCGGGAACTGAACCATACCTTCAACTAGACCAAAGATCATCATTTGGACCTAGTGAAATCATCAAAACTTGAAAATGACC
TTTCTAACCTCAAACATTGGCTAAAGTTAAACTTTAGTCTTAACTTTCTGTGCCGCTCGTCTAATGGATCAAAATCAAAC
CAAAAACCTTGGGACCCAAACCAACCATTCATCAAGGCCAGAAACCACATTATGGAGCCAGCAGAACTGTCGAAATGCCA
TTTCGATCTTGCAATCACCAAATATTGACTTTGGTCAAATATCTTATACTTCAACTTTCAAAATACAAAAACTCATCTAA
ATACCTCAAGACCTGAGCCAGTAATCCTAGTAACTCAAAAGTCACGTTCGGAGCAGAAGGAACTAACAAAATTTCATTAC
GAAACTCAAAACTTCAAATGTTGACTAAAGTTCATCTTTTCAACTTAAAAACTTCCAAAAGTCCAAACTATCAAAATTCT
AAACTTTACAGTCATGTTTAAATCAATTCTCAAAATCTTATCAAACACGATTTGGGCAACTATAAGGAGGATAACATGGT
AAGTTTCCAAAAAATTTCAAAAATGACCTTCGAGTCATTACTCATGAACTAAAGCTGAATATATGAATTGAGCTAAACTG
AATGTTGTCTAACTAAATATCTATATCAAAACTATTTATAATTGGTGGCCTTATACCATAAATCATACTTAGATAAAAAT
AATATTGAGTTTTTCTGATTTGGAAAATTTTTTATAACTGACATACACCGTGTGAGTTCATGATGTCGGACCTCTGAGCT
AATTGGGAGATGATCTTTATACCTTATCAGGGTATTGAACTTGATAAACTAGGGATCAAAAATTGTAACTCCCCAAATTT
CCAAACTATGACCTCAATCATTTTTTAAATGCATATAGACTCCAAATCCTATGATTTTTAATGTTGGATAGATATTTAAA
ATATGTCCTTTCTTTGGAAAGATCTTTGCATGTGAATTAAGGTCATAAGGTATTCCTACAGTATTAAGATTTTGTGTCCT
AATACCAAGAACATTAAAGGTCGTGAAGTCTTTGTTCCAACGCCTTTGATCATTCGTCCATCCAAGTTATGTGCTAAAAG
TTATGTTCATTTTATTAAGCACAACGGATTCTGCGTGATCCACCGCGTGAAGTGGAAATCAGTCGCGCGGCCACGTCGGC
AAGTCAGTGTAACTGTAAGGGCCGCGCAAAGTAGGCTCCAGTTGCGCGACCGCGCACGTGCTCTGAAATTGTTGAAGTCT
TCTCTTCCTTTCACATTTTAGAAGGGGTGTTTTTAGTCCTTTCCTCATCCCATAACCCTAACCCATGACTATTAAGTTCT
TCCGAAAGTCATATTCTAGGAGATTTGATAAGTTACGACAAATACTTCTCCTCCTCTTCCACAACACTTCAAGAAGCAAG
ATCTAAGGTTAATTCTCAAGGTACCTTTCTTAAGTTCTTCGTCAAAAGGTATGTTTGAATACTCCCTACTTCAAACTACT
TATACAAGATTCATATTATATTTTATTATTCCTATTTTCTAAATAATGAACTAAGGTAAGGGTTGAAAGATGATTTCATG
AAAATTGATTACAAATGTTCCTCTCTTGTTAGTTGTGTTCAAATTACTTTACTATGATTTCGGAATTTAGATTGTTGGTT
TTGAATTAGTGAATTTCCTCATATGATTTTGAAAAGGATTTTGCCTATAAATAATGAATTTGGGAATTTATGAGTCTTTC
AAAAGCTTTGGTAAATAATGAACAAATTTTCGTCCCGGTTAAATGCTAATGATTTTGCATTTTATATGTTGTCCTATAAC
TTGAAAAGACTTGGATGTTGCCATTGAACGGAATGTTTTAACATAAATTAGTCTCTCATTTTCAAAGGACGGGTTAAGAG
TTTTAAATGGCTAACTATGAAAATGACGTGATTACAATGGCTTGCAAGTCTTGGTATGACTATATCAATGGGAATATGCC
TTATTCGAATAACTCTTAATCAATGGAAACTTGTAAAAGTTTTAATTGGAGGCTTAAAGAGAGTTTGTTAGTATCACTGA
GAAGGTGTATAGTCCTTGTAGCTCATCACCCAAAACCTTATTTACTGACGTGGCACGTCCCTCTCCTGAAATATGGATGA
CCGCAGTAGGTTGTTACCGGAGCAGCCTCTACAGTCTTTACTTTGGGAGAGTTTGGTTTGTCAGATTCTTATATTTCTCA
AATCCATGTGGCATACATGGATTGGGGCCCTCGTTCAGGCGGAGGCCGGACCCATATAGCCTGTGGGTCGCATTATGTCG
GTAAACACTACCGTACTCAGAATTAATGATTTTTGAAAGGTCTTTGTCTAAATGTTTTGGATCTGCACTTTTGATTCTTT
TTCTTATATATGTGTGTGTGTGTGTGTGTATCCTTTCCCCTGGGTTGCATGTCAGTATTTGTTGTATTGACCGTCCTCTG
AGCTACATCATTTCATGATGTAGGATCAGAGAGACAAGCTCATGGTTGTGGGCAATAGTAGATCATTAAGGGATAACAGT
CAGCATTGTGGTGAGCTTTACATTTTTGGAAAGTAGACATTTCTTGTATCAGTCTTTTTTTTGTTTTCATGGTATGTCGG
AGGTCATGTCCTGATGTAGACATTGCTATTCTGTTAGTAGAGATTTCATAGACCTATGGTTAGTTGGATTTGATTTTTTA
ATTAAGAGTTGAATTGGTTTTCCTCTTTTGAACTTTCTTGAAGGTTGATTAGAATGGGCCTTACTTTCTGCATTGGTATT
TAAAATTGATAGTTATATTGAATGTTCTGGATTAAGCAGGTTGGTTGGTACTCTAGGACCTACCCGATTTGAGTGTCATG
TCGCGCGTCTAGGGTGGAGTTTCGGGGCGTGACAAAAACTAAAACTCTTGGCTAAGAAGTTGTCCTAACTAGCCGTATGA
TCCTAACCTACGGTGTCAACGTAGTTCTAAGGTATGTGTAATCAAACCTACACCAGTATCAGTGCTAAATAATCCTCTCG
AAACATACTTATTGTTCATACTATTAGTTATAAGGGTTCATCAAGTAAACTTCAAAGATATCAAGAATTAAAAGTTCTAA
CAAAAATGATGAATAAAGGGAACATCAAGGATATCAAGAATTGAAAGTTCTAACAAGAATCCTAGTTAAACTTCTTGTAG
TAGAATATCATGAATGTGGGGATGAACGGATTTCCCCTTGAGTTCTAAGTTGGAGAGGGTGGAGTCGGATGTAATATATA
TAATGTTTCTAAGGGTTTTTTCTAATAGAAAAAGTTATAGAAACATCTAGGTGGAATATCCATAAGTGGTAGGATAAAAA
ATGCTGGAAATCTTACGGAAAATACTTCATCACAAACATTGTACGGAAATCTTCAAAGCTTGAGGCGTGTCAAAGACGAT
GTCCTTAAAGAATATTTCACTAGGTTATCCCTAGAATTCAACAAGCTCTTCTAGTATAAAACTAGGAGTCAAAATCGAAC
AAAGACTAAAGATAGAAAACCCAATAGAAAGATTTGTTACAACGGTAGAGAAATTGACAATATTTCTTATTAACAAGTTA
TTTAAGACTTGGTCAAATTGATTCAACAAATATGTTTGGTAACCGACTAAATATCCCATAATGAATATCATTAGGACTAC
TAAGGACCTTCAATAGTCATCAAAATATGTCAAAATAATTAACAAAATATAAAGGAATGACCTAGACAGTAATATGAATA
CTTCTTTTTGAGGTACTAGAATCATTTTTCCAACAAAAAATACCCTTAATTGGACGAAGTAGGGATAATTTTTCGTCTAG
AATAGGGTAGGGCACATCGCGCCTCTCACGCACTTGAGGGTTGAATTTTCAACCTTCGAAAGTTTGGTGACTAGTGCAGC
GTGGTACATAGTAAAATGGACATGATTTCTTTCTCAATTACCGTATTGATAAACTTGAGCTGGAAACTAGACTCGAGTAC
TTTCAATGTGATGGTTATTAGCTATAGGTCACTTAACTCTTCATATTATAGGAAATATATGTTGGGTATATAGAAAGATT
AATGGGAAATGGAGGGAAAAATGAAAAGGGAGGAAACTTGAAAAGTTCCTTTGTCCCTTAAAAGGGAGGGAACTTGAAAA
GTTACTTTGTCCCTTATGCCTTTGTAAAAGGCATTTGTCCCACATAGGTGGTGAAGAGAAAAATAGATGTGCTTAAATAT
AGTAGCACTTCTATTAGTTGTTAAAGGGTTGTAAAGAGGGACTCCCTCGCGCCGTCGTCGTCGTCGCTCGCTCGGCTCGG
CTTCGGCTTTGGCTTTGGCTTTGGCTTTGGATTTGGATTTGGATTTGGAAAATGTTCGTTCGTGGAGTTTCTTTTTTGAA
CGAAATTTATTTTAATTAATTATTTATTTAATTAATTAATTTAATATTTTCTGACCCAAACCCGACCCGGATCCGCGAGA
TCTGATTTAACCGACTTAACAACTTGGATTTTCTTTCCCGTTTTAATTTAAATTTTCCCGCCGTTGGAGATGTCTATTCT
GAACGAGTTGCAACGCTTCAGAACAGCCATGGCCTTTTGAAAGATTGCAACCTTTCATCAATGGCCGTTTCTTGTCTATA
AATACCTGTGATTCCTCAGATTTTTTAATCACGAAATTTCTGATTCTTCTTCTTCTTTCTGCACAAAATAAAATCGTGTA
CTTTACTGCTGTTGAGTGGTTCGCTGACACCAAGGTTTTGGGTATCAATACACTGGTGAGTAAGATCATTTTATCCTGGG
AGGATATATTCCAATTCAAACCTCGGATACTAGAGGGGAATAATTTCCTTAAGGGGACACTGTGTATTCAGTGGACTTGA
TCTTTTTCCTTTCTGTTCTTTACAGATTTTGTTGTTCTGGATTTAGTTTAAGTAATTAAATTCTGGTTCGAACTAGTTAC
TGTTTCTTAAAGTTCCTAGTATATATATTTATATATACATATTTAGAATACAGATTATGCGCTAACAATATATCTGTTTA
AAGTTGACTCTTGTATGAACTTACACAAAAACGTAATTATTAGGGAAGCTCTTAACTCGACTTTGTGCTAGATGTTTCTT
ATGACCTCACTATTATCCAATAAACTTTCTCACACTTATAAATTAACCTTTACACCTTAAAAAAATCACTTCGTTTAATC
TATTTGACCAATCTTTATTCTTTTTAGGCCATTTGTGTGTATTCTCTTGACTTCTTGTGCCTCACACCTAAGGTCGCAAG
GTCTCTCTAATTCTGAAAAAAATATCTCTCTTCTTTTTTATAATTTCAGCTTCCGAATCTTGTTGTAAAATTTGTGTTTG
CCTCTATCCTATTATAAAACTTGTGTTCGCCTCTACATAATACTTGTTATCTCCTATATTCAGATTAGTAAATCAGAAAT
ATTGTTGAGATGAAAAGAAAGAAATATCTGAGTCCACAGAATTCACTATGTCCTTAAGGAATTTAATCCCCTCAGTGTAC
CCGAGGTTGTGAATTATTTCCTCTCGGTATTAAATGGATATACCTATTAAAGAAGTAGTGGTACCTCACACTTCAATAAC
ATCAGCGAACTTAAAGTCAGCAACGAAATCATGCAAAGACTCTACTTTGTTTGTAAGAAGGCATAATACATAAACATGAC
CTTTAACTTGGCTTCAGCGGACAACTATGCCCTCCAACTTTGAGTGTGCACAAGTAGGCACTTAAACTTACATAAAATTG
AGCAAGTAGACACACGTGTCCTACATGGCATAATACATGTAGGACACCACGTAGGACACAAAATTGCCATGTAGAGTGTT
ATGTAGGACGAATGTGTCTATTTGTTTAATTTTATACAAGTTTAAGTGTCTACTTGGGCACACCCAAAGTTAAAGGTCAT
AGTTGCCAATTGAAGCCAAGTTAAGGGTCGTATTTATGTATTATGTCTTGTAAGAAAATGTATGCAGACGGAGGATATTT
GATGTAGAAGATTGAGAGAAAACCTCTATATTTGGGTTGGGTTGGTTTTAACTAAAACCAAAACCCGACATTATATATAT
AATTTTAAAATTTTATTTTATACATAAAATATTTACTTTGATATAATTTTTAAATATTTCTTATACTTTTTCATAGTTTT
TATATTTTAATATATTATTTCAAGTTTGAAACTTAGAATTCTGGATGGTTCAATAAAGATTATAGTCCACATATGTTGGT
AATTATAATAATGCTTAAATCAAAATCAAATAAATACTAATGCAAAAAAGAAAATCAATTCTAACACTAAATATAGAGGA
TATTTGTTCTTTAGTTTTACATTGATTTAGACAACTAAAATACATAATCTAATTTTAATTTCCTTTAATAATTAGTCATG
TAACTAATACTTATTAAACTTATTATAGCATGATTTAGTACTTTTAAATTATGATCACTTTCGTTATGACTTGTTAATTT
GCAATATTTGTTTACGCGATTTCATTATTTTTTTTTGTTGGATATTTTAATGTCATTAATCATATCATATTTTGTGTTAT
TTTCTTAAGAAACATCTTAGATAGTTGTATTGTGGTAGGACTAAAGAAATATTTGAAGTACAAGTAAATTATATATTTGT
ATGAATACTTTACCGAAAAAACTCGAAAATCCAAAAATCCCGAAAAAATCTGAAAAAACCCGAGGTTGAAAAACCCGAGT
TTTATTGGTTTGGTTTATAAATTTAAAAATCTGACACTAATGGTTTGGTTTGATATTTGAAAAACCCGAACCAACCCGGC
CATGTACATCCCTACTCTTCAGGCAACTGTTCTCTAAGTTTTTGTATGTTCCAACTTCCAACATTCTTGTATTCTTTGAT
CTCCACCTCTTCTGCATTATTAACTTCTGGTAATGCATGATATAGAGCTCCTACTTGCTGTCTAACTGCAATCATCTTCT
TTCATGTACTAGAAGCCCCCTTACCCTGTGCAGGGAGTGGGTGCAGCTTCATATTGTATTTATTTTCCATATCCCCCAAG
GATCGAAAACCAAGATCTCCTTCTTTATGTAAACATAGTGAGTTTCATTTCATCCAGTGTATACTTTTAGCATCAGCCTT
CTTACTCCAGAAGAATTAGCCAGAATAGAATGATTCTTGTTTAATAACCCCAACAAATGGACTTATTACTGAAAGTATTT
GAAGGTGTATACTTTGAAGAACACGATCGATGAGTTCTGCCCTTCCACCAAAAGACAATTTTCCCTGTCTCATATTTGTT
ATCTTCTTCAACCTGTGGACATATTCCCTTTGAGTCTTCTCATGCAAATAGAATGCGCTTTTCTCCAGATTTACTAGTTG
CCCAGACGCAGCTTCATATTTTTTCCAGATCTTCATCGTTATCTTCAATGATTTCATGTCCATTTGCATATGATAAATGA
TTCACCATAACTCTTAAAGATAGACGCTGTCTTCTAGTGCATTCAGACCTCTGGACAGAGCTTCAGCAACCAAGATAAAA
GTTGTATAAAGACTTAATGATGTTAAACAGAAACCGTGATATAAATTAGAGCACAAATGTAAGTGCCAAGGTGCAATTTA
AAGAATATTTGGAACAGATTCTAACAGAGTTTGCAGTAGCTCCTCAATTCAGAGAGAAGGCAGTTTAAATGTGGAAATTT
ACACAAGGGATTTCCCAGATGAAAGCTAAAAAGCTTTTCAGAAGCCAAATGTATTTAACAATAATAAATACTTTGATAGT
CCACTTTTTAATACAGTGACATCAAGCTATTATAAGCATAAAAGATGACCAAAGCATTACACTTCCAAAAATGGGAACTC
TGGTAGAATTTCACATTTGAGATTTTGAGTATTGGACAGATGGTCGTACAAGTTCATGATGGCACAAACAGGCATTCATT
GAACTCATGCAGAAGGGAAGAACCCCTTGAAGCATTGGGCACAAATGGTTGTTAGAGATTGGAAAAATAAAAATTAAAAA
ATCATGCAGTTACACCATGCGCGGTGCTCGCAGAAAAAAAAAAGGAATAGCCAACTTTTTTCATTCAATCTCTTTCTCAG
GTCCAATATACATGGTACAACATGCTGAAATCAAGATAATTATACATCCAACTAATCTGCCAAAAGATGGAATGATTCTT
GATGAGCCCATTCCAAGAAATTGTGATAGTGCAACCTGAAATACAAAACAATATCAGTCAACACAACGCAAAGAGGCTGC
AGCATGATACAGTAGGATAACAGAAAGCAAAGCTCGACTTTGACACACAAATTCTAATGTATGGTATTAAACTAATTTTC
CTACAGAAAGAATAAAAAAAAAATCACACCAGAACTTTCAACTTTATTGCATGGCAGGTCTCTGGCAGAGGAATATGAGT
TTGCAATTGCAGTGAATCAAATTCCATTCACAGGTCTCTGATGATGTAGCACTACGCATAGTTGAATTGCAAAGAATTCC
ACACACAATCCAAGAATAAACCATTCAAATATTTATAACTGCTAGTTAGAGTTCTTTGAATTTGAATAAAGTGTTGCATT
ACGTGACTACATCATCTACAAGCTTATGCTTTTAGAGAAATGATAGTTTCATCAACTTAACTACATCTCTAATATTGCCT
CAAGTGAGATTCGAGCCTTTGCCTGCTTCCGCACTATATTGAATTATATCAACACATCATTTAAAATCTCAAACTTTTAG
AGAGGAGATTCTTATTTACTTAAATTATTGTTTTTTTTTTGGGGAAATGGGTAATGTTGTATTCTTCAGAAAAAAGGAGA
TGATGGGGACCTTCACAAGAAAAAAGAAAAGAAAAAAAGAAAAAAAAAGGTAATACTTACAAGGATCCTAAGAATTCTAT
AAACTGATCTGAATCCTCTATTCCTATCTCTTTACACCAAAAACAGAGAGATACGGTACAATTCCACTTAACCTTATGAA
TGGAATTGGATATATCTTCAGAATTTCTCCTTTTCCTTTCCTTCCAAACTCTCCACCATATGCAATGTGGGATTAAACTC
CACCATGTCTTCTGTCTTTTGTTGCCTCGTCTCCTAATCCGGCAGCTCAACAGTGTGTTCAGGCATAGTCCACTTAGTTT
CTGATTTGTTAAGAAACATGGCCCATATCTGTGTTGTGAAGCTGCAGTGTAAGAACAGATGGTTGTTGGTTTCTCCTGTC
TTCCCCCATAGTGAACACCAAGAAACTATGATCTTTCCTTTCTTCTTCAAGACGTCATTTGTCAAGCATGCCCTTCTAAC
AACCAACCATGTGAAACATTTGACTTTTGTGGTGCCTGAATTC
