# Supplementary material for: Homologues of potato chromosome 5 show variable collinearity in the euchromatin, but dramatic absence of sequence similarity in the pericentromeric heterochromatin
Source: BMC Genomics. 2015 May 10;16(1):374. doi: 10.1186/s12864-015-1578-1 (PMC4470070; doi:10.1186/s12864-015-1578-1)
Supplement: Additional file 3: — RH BAC tiling path sequences. Description of data: Nonredundant, multifasta sequence files of the individual BAC MTPs. The sequence contigs and scaffolds in the MTPs can be either ordered or unordered, depending on the quality status of the tiling path sequence. [file 12864_2015_1578_MOESM3_ESM.zip › mtp_1800.fasta]

>mtp_1800
GAATTCCAAAAAAAATGAAAAACACCACAAAAGCTGTTTTCATTCTAATTATTCATAAAAATTCAAAAACTCTAATTTAA
TTATAGTAATGCCAAACTCAAAAGAATTAATTTTCAAATATCATTTTTCACATTTGAAAAAATATATTTTCTTGAATATT
TTTACGGGGAGCATCATTGCTGCCATATCCATCATTGTATGTATTTAAAGCCAAGGCTCAGAAAATGCACAAGGAAATGT
TGGAAGGGAATTCAATTTGATGTTTGAAGGATATCTACTGAAGAGTTTATATTTTGGATAGTACAAAAAGAGTAAACTAG
TGATACTACTAATTTTTTTTTTTTGTATTTTGGTACTATAAATGATATGCAGAGAAGATTCATAGAAATCTATATTCTGT
CACTCAGTATTTATGTGGACAATGTCCATAAATAATTGTAGAGGTGAAAATATCTGCGTGTCAACACTATAAATTATTGA
AACTAAAACTAAAATTAATTTAAAATTTAAAAATAAAATTACAAACACTAAAAAATAGAAAAGAAAAAATAACGAATAAA
ATACTAAAATATCTAATTTTTACTAATACAGATTTTAATACTTTTTAACTACCACATACTCTTCTTTAAAAAATGCTTCT
AAATTATAGGGATACGTTAAAAGAATAACTGAATTATCTATCTCTATTCAAATTCAATTAAAGTTGCAAGATCCTTTAAT
CTAAAAAAAAAAATGTTGAATTACTTACTGAACATATTAATTTGAGTTTGAAACACATTTTTTTAACAAAACTCTTTTTT
GTTGTATAAAATTTTCCCTCTTCAAGAGGAACATATAGAAAATTTTCTAGGAAAGTATAGAAATAATTTTAAGAACCTAT
TTCGTTATATTACTTATTGAACAATTTTTTTTTATTGAAAAGAATTTTTTTTAAGAAATTGAAAGTTAAATACTTAAAAT
TTGAATTAATACTTTACAGTTTTGGAGATGGTCACAACGTTCTATTTTTTAGAATAGCTTTGTGATAATATATTATGCGA
TTTTATAAATGTTCATTTATTTGGTATGATTGTATAAACAATTAAACAATTTTGATATTTTTACAATGTATGAAGTTTTT
ACATTTATGAGAAAATATATAACATAAAAAGTTCAAATTGCATGTTTAAACAAAACTTTAACATTATCCCATAATTTTAT
GTCACGATTTTGTATAATGATTTTAAATAGTAATTTTATATCACATGGCCATTAAATTAGTATCAACAAGGATGTCAATT
TTTTGAGTAGTTGCATATGTTAGTTTTGATATTTAATACTAGAATTATTTGGGTTTAGATTGAATAATTGTTGTCCATCT
TGTATTCCTAAGATACTTAGAACAAAACTTTGAAGAAATTGATAAGAAACAACAAAATTTAAAGAGTATTTTCAAACTAG
AAAATTAAAAGTAGTACAGAAAATAGGATTAGAAACAAATTAGAAATAATATAAAAATATTTTTCTCAAAGAAAGAAAAT
CAAGCCCACTGAATGCACAGTGTCCCCTTAAGGAAATTATTCCCCTCAAGTACCCGAGGTTAACGGAATATATCCTCCCA
GGATAGAACAATCTTACTCACCGGTGTATCAGTACCTAAAACCACGGTGTCAGTGAACCACTCAACGGCAGTAAAGTACA
CTTTGAATACTAGATTTAGTAGTAGTAGAAGAAGTCCAGAAAAAGTAGTTCAACTAAAATGAGAGGAAATCCCTCAATTT
ATAGAAAACAAAGGGTAGTGTGAAAAAGTTCTTATTGTGCCTTATCGGAAAGGTCACAAACCTTTGGAAAAGTCACAATC
TTTCGGAAAGGTCACAACCTTTCATAAAAGTCACAACTTTTCATAAAAGTCACAATTTTTCATAAATGTCACAACTCTTC
ATAAAAGTCACAACTCTTCATTTTCCATTCACACCTTTTGAAACCCAACAATTCCCCGCATGAATGGGGAATGACTCCAA
GACAAAAAAAGGGACAAGTATGTGTACTTTACAAGCAAAAATTAATTGCATCTGGATAAGTAGGTTTCCCCTTGGACTTT
ACGTAGTGAACATATGTCGGATATACTTGGTCAATCGGTAGATGCGATATCTTTGAACCGTCGAGCTTTGGTGTATACCT
AGACAACCATATGTCACACAACCATTTATGGTTCTTACGATTGTGTTCGTTTCAGCCATGAACACCTCATGGTTTCATGA
GGGTATAAAGAGATGGGCTTTTGACAATCATCCTCTTTGAAGCGGCTTACACTTCACACTCACATAGGTGATTTCTAAAT
GTGTTATCGCGTAGATACACTATTTGGTCAAATCTGTCAAACTTAGCAAATCATTGAAAACTTTAAGCTTTATTAACTCC
TTAACAAGCTTAAATGTTGTATCATTGTTCCTGAGCATTGTCTTCATCATGGAATGGATTGAGTTGGTTGACAATGCTGA
ATCGTCAGTCACAACTTTGTTTTTCTCCTTGAATCTAGCTCTTGGGATCTCCAGTCTGCTAGATAGAGTTACCGCCATGA
CGACTTGTCCTAAGCCGTAATCCCATTCCCTTAGATGATCTTTCAACTTTCTCTCTAGTTAGGCCTTTTTGTAAGTGAAT
CTGACACATTATCCTTTGACTTTACATAGTCAATTGTGATTATTCCACTAGAGAGTAGAGAGTAGTTTTCTAACGATATC
ATGTCTATGTCTTATATGACGACACTTTTCGTTATACATCATGCTCCATGCCTTACCTTTTGCATCTTGACTATCAAAGC
GTATACATACTGATGCCAAAGGTTTGGGCCAAAAAGAATATCTATCAAGAAATTTCGGAGTCTTTCAACTTGTTCACTCG
CCTTATCTAGAGCACCTAGCTCAGAATTCATTGTAGAGCTAGCGATACATGTCTTTTTGGAAGATTTCCAAGAGACTGCT
CCTCCACCAAGAGTAAATACATATATCCACTTGTGGATTTTTCTTCATTTGATCCCGGTGATTCAATTTACATCACTATA
TCCTTTCAATACTGTAGGATATTTGTATAATGCAAGACATAGTTTTGAGAATGTTTTAAATACCCCAAAACTCTTTTCAT
TGTCATCCAATGAGTTTGATTGGGATTATTCATGAACCGACTCAGTTTATTAATAGCGCATGCTACATCTGATCGCGTAC
ACTTTCTGATATACATCATACTTCCCAATACTCTAGCATAATCCAATTGTGAGTCACTTTCACCTTCATTCTTTTGAAGT
GCAAAGCTCACATTATTGGAGTCTTGATAATATTAAAATTCAAATATTTGAACTAGTCAAGTACCTTTTCAATGTAATGA
GACCGTGACAATGCTAAACATCTTGGAGTTCTAAGAATTCTTATACCTAAGAATTCTTTACATGAAAGTAGCTTTCTAGC
ATATGCTTTGTAGCATTTATGTCATTAGTGTCTCTACTGATGATCAACATATCACCAATATACAAACAAATAATGACCTT
GTGATTTTAATGTAAACACATTTATCACTTCCATCATTCTTAAATCCATTTACCAACAGAGTTTGGTCAAATTTCTTATG
TCATTGTTTGGGTGCTTGTTTTAGTCCATAAAGTGACTTAACAAGTTCGCACACTTTCTTTTCTTTACCAGGAACCACAA
AACCCTCGGGTTGTTCCATGTAAATTTCTTCCTCCAATTCTCTAATTATGAAAATTATTTTCACATTCATTTGATGAATT
TGGGGGGTCATATACCGCAGCTAATGCAATTAACATCCGAATGAATGTAATTCTAGTTACTGGTGAGTATGTGTCGACAA
AATCAAAACCTTATTTTTGTCTACAACCTTTGACAAAAAGTCTTGCTTTGTATTTGTCAATAGTTTCATCGACCTTCATT
TTCCTTCTGACGATTCACTTTGAACCCAAAGGTTTATTTTCTAGAAGAAAGTCAATTAACTTCCTATATGGTTGCTCAAG
ATTGAATCAATTTCACTATTGACACCATCTTTCTAAAAGGATGAGTCTATAGAAGACACACGAAATGTTACAAAATCATA
TTCGAAGGAAGTAGATGTCCTTTGACATTTACTACGCTTCTCAATCTCTTTATTAAGTACATTCTCCTTTTTTTTTCTTT
CCAAGGTCTTTTAGACCCTTCACTAGACTACTCGAGTCTAATTTTACAGTCCACAGTCATAGGTCCTATTTTAATCCTTT
TAGGAATAGGAACTTGGATTTTGGCTAGACACCTCCACACTTTGAAATATTTCAAGTTGGATTTCCTTCCTTTCCATTTC
TCATATGGAATAGATTGTGTCCTGAACAAACAAAACTTTTTATTGCTTTCTTTCTGAAAAGATAAATTTTTTTTTGTTGC
CTTTTGCTGTAAGGATATCTTCTCCACACAAATTTTGTGATAAACTTGAACTTATAAGTAATGTAGCCATCATTTCCTTC
AAAGTTCGATTCTTTTTCCATTCTACAATTCCAGTAGATTGAGGTGAATAGGACAGTAGTTTGATGGATAAATCCACTTT
CCAAACATATTTCTGCAAAAGGAGATTTATATTTTACGTCCCTATCACTTCTTATCTTTTTTCCAATTGATCTTTTAAAG
AGTTTTATATTGCCTAGAGGATTCTATTGNNNNNNNNNNNNNNNNNNNNNNNNNNNNNNNNNNNNNNNNNNNNNNNNNNN
NNNNNNNNNNNNNNNNNNNNNNNNNNNNNNNNNNNNNNNNNNNNNNNNNNNNNNNNNNNNNNNNNNNNNNNNNNNNNNNN
NNNNNNNNNNNNNNNNNNNNNNNNNNNNNNNNNNNNNNNNNNNNNNNNNNNNNNNNNNNNNNNNNNNNNNNNNNNNNNNN
NNNNNNNNNNNNNNNNNNNNNNNNNNNNNNNNNNNNNNNNNNNNNNNNNNNNNNNNNNNNNNNNNNNNNNNNNNNNNNNN
NNNNNNNNNNNNNNNNNNNNNNNNNNNNNNNNNNNNNNNNNNNNNNNNNNNNNNNNNNNNNNNNNNNNNNNNNNNNNNNN
NNNNNNNNNNNNNNNNNNNNNNNNNNNNNNNNNNNNNNNNNNNNNNNNNNNNNNNNNNNNNNNNNNNNNNNNNNNNNNNN
NNNNNNNNNNNNNNNNNNNNNNNNNNNNNNNNNNNNNNNNNNNNNNNNNNNNNNNNNNNNNNNNNNNNNNNNNNNNNNNN
NNNNNNNNNNNNNNNNNNNNNNNNNNNNNNNNNNNNNNNNNNNNNNNNAAACATGACAAATGACTATTCACCAATATTCA
TGTCTATACAAATAGTTATATTTAATAGGCATATCTTTTCATGAAAAATCACAACATTTTAAGTGACACTTTATCATAAA
AGAACTCAATCATTTTGAACAAGTATACATATAATTTGGTAGTTTCATACTAGTCATACCATATACTAGTAAAAGAGAAA
CTCAACGACCACAATATCAACTATACTCCAAGAATTTTGTGTGTCTAACATAATACAAAAGTATCATCGAATTTCATATC
TTGTGCTCCAAATTTAAATTAGACACTAAGTCTAATTTTACTTTGTTATAAGCAAAGAGCCCCCCACATTTTAAATATGA
TCTCAAAAATAATTTTCAAGTATTTGAAAATAGTTTTTCCACATATTTTTTTTTCATGCTATCAAAGTGTCATTGGCAAC
ATGAAACCTCTTTTGAAAATATTATTCTACAAAAGAATTATAGTGCTTCAATTCCATTTGACAATTTTTACACAATATCA
AAGTTCATTCCATAGAGGAACAAATCACAAACTCTAAGTCACTGATATTTTTCCTCCATCACAAATAGACATACCACTTA
GTATTTAAAATACTAACAATAAAGACAAAAAAAATTTGTACAATTTATTTCTATATAACAGTGAAGTTTAAAGAAAATCA
AAAGTACAACATTGACTTATTATGTGAAGTTTTCATATTCTTCAAACCAATTGTATAGTCTAATTTATCCGGAGTAGAAA
ACTACAAAAGTTTTTAGTCTACAAAAATCAGACACAATCAAATTTCACATGGAGTACAAAACTACAAAAGTTTTTTTTTT
CAATCTCCAAACAGAATTGAACATATTCATAGATTATCACATAGATATGCTTTTCTTTTCAAATAACCTTCCAACTATAA
CATTTTGACATACTATTTTATCAAACAAAAATGTGCATCTCTCATTCTGCAAACTAAAGAATTTTAAAAGCAACACTTTT
TGCCAAGGAAAAATCATTCAAAAAATCATATGATTTGCAGATCTTTTTCAAAGACATACATGATAAATATCAAAACTGTT
AACTTTTAGAAACTATTTTCCTCCTTAGATAAATAATAAGAAGGTTACCTGGTGTACTCTTTAACCGAAATACCACCACT
TCTTCTAGTACATTCTCACTTCGACCTTGCTAAACAAAACACTGAATTTTGGAGAAGTAATGCATTAATCTTCTACTTTC
ATGATCTGTTTCTCTCAATCAGTAGAATACAAGAAATACCAACAGTATACTAATTTCCTTAAGATTGTTGTCCATCTTGT
ATTTCTAAGATACTTAGAACAAAACTTTGAAGAGATTGATAAGAAACAACAAAGTTTAGAGAGTATTTTCAAACTAGAAA
ATTAAAACTAGTAGAGAAAATAGAATTAGAAATAGATTAGCAACAATATAAAAATATTTTTCTCAAAGAAAGAAAATCAA
GCCCACTGAATGCACAGTGTCCCCTTAAGAAAATTATTCCCCTCAAGTACCCGAGGTTAACGAAATATATCCTCCCAGGA
TAGAATGATCTTACTCACCGGTGTATCGGTACCTAAAACCACGGTGTTAGCGAACCACTCAACTGCAGTAAAGTATACTT
TGAATACTAGATTTAGTAGTAGTAGAAGAAGTCCAGAAAAATTAGTTCAACTAAAATGAGAGGAAATCCCTCAATTTATA
GAAAACAAAGGGTAGTGTGAAAAGATTCTTATTGTGCCTTACTGGAAAGGTCACAAACCTTTGGAAAAGTCACAATCTTT
CAGAAAGGTCACAACCTTTCATAAAAGCCACAATTTTTCATAAAAGTCGCAATTTTTCATAAAAGTCACAACTCTTCATA
AAAGTCACAACTTTTCATAAAAGTCGCAACTTTTCATAAAAGTCGCAACTTTTCATAAAAGTCACAACTCTTCATAAAAG
TCGCAACTCTTCATTTTCCATTCACACCTTTTAAAACCATTGTTGTCCATCTTGTATTCCTAAAATAGTTTGAACAAAAC
TTTGAAGAAATTGATATGAAGAAACAAAGTTTAAAGAGTATTTTCAAACTAGAATATTAAAACTAGTAGAGAAAATAGAA
TTAGAAACAAATTAGAAATAATATAAAAATATTTTTCTCAAAGAAAGAAAATCGAGTCCACGGAATGCACAGTGTCCCCT
TAAGGAAATTATTTCCCTCAAGTACCCGAGGTTAACGGTATATCTCCTCCCAGGATAGAATGATCTTACTCACCGGTGTA
CCGGTACCTAAAACCACGGTGTCAGCGAACCACTCAACGACAATAAAGTACACTTTGAATACTAGATTTAGTAGTAGTAG
AAGAAGTCCAGAAAAATTAGTTCAACTAAAATGAGAGGAAATCCCTCAATTTATAGAAAACAAAGGGTAGTGTGAAAAGG
TTCTTATTGTGCCTTATCGAAAAGGTCACAAACCTTTGAAAAAGTCACAATCTTTCAGAAAGGTCACAACCTTTCATAAA
AGTCACATTTTTTCATAAAAGTCGCAACTTTTTATAAAAATCACAACTCTTCATAAAAGTCACAACTTTTCATAAAAGCC
ACAACTCTTCATAAAAGCCGCAACTCTTCATTTTCCATTCATACCTTTTAAAACCCAACAATAATTTTATATCACATGAC
CAAATAAATTAGTTTCACCAAGGATGTCAGTTTTTTGAGTAGTTGAATATGTTAGTTTTGATATTTTAATACAAGAATTA
TTTGGGTTTAGAATTGAATAACTTTATATCACATGGCCAAATAAATTAGTGTCGACAAGAATGTCAGTTTTTTTGAGTAG
TTGAGTATGTTAGTTTTTATATTTAATACTAGAATTATTTGGATTTTGATTGAATAAGACCCGTCATTATTGGTTTATTT
AGAAGGAATAAGCCACCTTCACTAGGTAGGTAGGAATGAGTGTTATATCACTCCCTTTGTCTCAATTTATATGACTTATT
TTCCTTTTTAGTCAATCCAAAAAAAAATGAAACAAGTCTATATTAAGTAACAATTTTATTTTAAAATAACCATTTTACCC
TTAATGAAATGATTTATAGTCACACAAATTTTTATCACTACAAGTAAAGTGTGAATTACATGAGAATTTTCCTGGGGATT
GGTATGAAAATTTGCAGGAAAATAAATTTCCTACAGATTTTCATACTAATCCCAGGAAAGTCCCCAGGTAATTCACACTT
TTCTTGTAGTGTAGCATTATTTTAGACCACAAGTTTTTAGAAGTCTTCTTTTCTTTCTTAAGCTCCGTGTCGAGTCAAAC
TTTCTCACATAATATGGGACAGAAGGAGTACCATTTATTGATGGTGATCGGTTGTTAAGTGACGGATGAAGTTGCTTTTT
TTTTTTAATAAGAAAATCCGATTTTAAATTTTAGATATGAATTATTTTTAATAGGAGGGAAGCATTTCTCCCATTTAGGG
CCTCATGCAATACTAATCAGATTGGATTCCAACGTAAATATCGAATAATATGAATGAGCATTGAAGAAGATGACAAATAT
GGACCCCACAAGACACAATTCTTCATGCTTGCTGGGACCTATTTATTCCTCGGTTCGTTTTTAGCTATCCATTTAAAACT
TTTTATGTCTTTTAATAATTCATGATTAATATAAATATTTTATTACAATATTTATATTAATTGATATGTAATTTAAAGTC
TTATGAAATATTTTAGAAAATAAGTAATTAATATTAAATATAAAATATTTTTTTAATATGTTAAAAATTACAAATAAATA
AATAAAATTATAAACATTAGACAAATAAAAATAAATGAAAAGAAAAGAATCTCTTCTGAGTTTTATTATAGCTCTAAAGT
AGATAAATCAACCTAGTCGTTCATGGGTCAAATAATTAATGGCACCTCAGCCCCTGATTGTGCCTCTCCTATCATTAAAA
AATATCGAATAAAAAAATTAAGTACTTTCGATTTGATTTGACATGAAAAAAATCACTTTTTTTTATATATAATAAAATTA
AAAATAGATAAATATCAAAATGTCATTTATGTGTGTTTGGTATGGAATAAAATATTTCATATTTTTCAATTTTCTTATAT
TTAGTTGATCGTATTCTTGTAAAATCGGGTTCCGTCGTTATAGAGAAGCCAATGGGGGAAAATTTGGGGCCAAAAAACTT
TTTCGTAGTATTTGGATTTTTCCAACCTTGTCCAGATTTGGACGAAATCAGAGTCTTTAAGGTGTAGGGAAATCTGGTAA
CAATCGGGTGATTTATTTATAATTCTAGTTACATGAGTGGTTAGATAACTCATTAAGGAATCCATACGACTTTACAGAAT
TGAATTCGGGCGAGCAGAACTCCCGGAATCGATTTTAGCGTGAAGAGTATTTTCTGAGCGTTGTGGGTTAGAGGTGTGTT
GTGAAATGGGGATTTTGGAATTATTAAAATAGCTTACTATTTCGTGCAAGCTACTTTGGCGCTGGATTTTGTCACTCTGG
GGGGCCGCTGTGGCAGGCTAGACGCAACTTAAAATCGTAAATAAACCCCTAAACGATCTCATTCTGCACTTTTCGATTTT
TAGAGCTAAGTAACGAACCCCAGGCGACTCCTAACAGTTTTCCACCATTCTTGAGGCTAAAGGTAAGCTTTTCACTCCCC
GAATTTGTTTTTCGATCCGTAGAACGTAATAGAATGGGTAATTATCGATCGGAAAGGGTTTTGATCTAGATTCTATGGTG
GAACAACCTTATTTTGGATAATTGGGATCATGCGTTTGATCTAGGGTTCATAGAATTGTTGGTAATTCGGGTAATTAGTA
ATTGTTTATTGATTCTTGTGTTATTATGATTGCTTGTAGACCTAGAACAAGTGAAACGAATCCAGAAAGGAAAAGATCAA
GTTTCTTAGGGTTTCAAAGCTTGTTTCGAGGTAGGTGATGATTGTGATTCTATGATTGTGTGATGTATGTTTGTTCTTGC
TTCATTATGATACTTGCATGTATGCGAATGTTGCATTATTGATCATACTTGTTGTAAATGAGATAGATGAATGATGAATG
CCATGAATCATGATTTATTTGTATGAACTTGAGAAGATACTTGTGATTGTGATTGTGGTGTGTTGAATGGATCGGTTGCC
ACGTTCCGACATAATTATGTGATCGGTTGTCACGCTCCGGCATAATCATTAGATCAGGTACCACGTTCCGGTATGCTTAC
TGTTTGGGTTTGGGTTCCATGAGAGGACCAATGACTTGTTATAATTGTGTGTATTATTAAGCATGTGATAATCGATAGTG
TATATGTTCGGTATTATGCATGTTTATAATGTTGTATTGACTTGCTTATGTTATACTTAGTGGGATAGCCGCGTGATCCT
ACTAGTACATTGTGGTTGTGTACTGATACTGCACTTGCTCTTATTTTTGTTGAGTACAGGGCATCTTCAAGCGGCTACTG
ACAAACCTCGCTTAAAAGATCAGTGATCGTCATTCGAATTCAAGGGTGAGCCCATTCTTCCGGGCTGCCATGAGTTCTCC
TTTCGTCTATCTCCACATTTCCGGACATAGACAGTTCTATTAGTTATTAGTACATTAGTTGGGGTTGTATCCATTTTTCT
TTAGACTTGGTTCGTTGTTAGATGTATTGGTACATTGACTTTCAGGTTCTAGGCATTACTTCCGCAATGTTAGTTTATTA
TTGTTAGACTTTTGTTAGAGTTTATGGAAACTCTATTTTTTTTCTTAGTATTTTTCCTGCTTTCGTATACTTAAATGTCT
TAGTTTTGATTTAGTTGCTTGGTTTGGGTCGTAGTAGTGGTTCTCCCACCGGAGGGTTAGTGTGGGTGCCAATCACAACG
GTGTGGGTCATGACAATTTTGAAAATTATTTTCTCTAAAAAAATAAGTTTCTTAAAAAAAAAAAAGAATTTCTAATGGAA
GTAGGAAAAATAAGTTATATAAGTGACATTTTAAGTTTATTTTATGTCCCACCCAGTGTTTTAAAAAACTTTATTGGGAC
TCGCCTCGGGGCTCGCCCTGGAGCGGGGCTCTAGCAAAACGTCTCAAGACTCAAGTGTGGAGCTTAGTTCCGTAAGACTT
ACGCCTTAAGTGCCCGACTGTACGCCCTAAGCACGTCTAATGCCCAACACTTGGGGCTCTCCTAATAGATCTTACACAAA
TTATGTGTTAAAATCTTTAGTTAACATTGTTGGCCCTCATAATTCTTGAATAAATGAATGATACTTAATAATTTTTTAAT
CTATAGAGATAAGAAGATTGAGAGTAACTCAAATAACAAGTTGTAGTAGTGCATCTTTAATATCTGGTAACACTATGAAG
GTGATTATTTAGCACGTAATATTTCTTTTAAAAATACGTAACAAAATTTTACTTTTTTCACTTATCATTGGTCTTCATGG
TTTCGTCATATGTCTAAAAAATTATCATATTTTATTTATCTATTTGAAAGTAATTTTATTTTTATTCATGATGGAGTAGT
GTTTTTATTATAATAGGAGTATAAGTTTTATTGATTATTTTCTTTTAAGGGGGTTAATTGTATAGTATGATAAAAAATAT
TTTTAGAAATAATGATTCTTTTATTATTAGAAAGTTAGGATATTAGATTATTTATACTTGTATAATCATGTTAGAAGTTT
TATTTTCTATGAGTTTCCTTAATTATGTTTGTAATTATTTCAAACTATTGATGTATTTTTATAATTTTGTGTTATTATAT
TATTATACTTTATTGTAAATTAAAATTTTAAAGATCCATAGTGCTTACGCCCCACGTCTCGAGGCTTACGCCTCGTCCTA
TACGAAGTAAAATGCCCCGCCTCACACCCTCGCCTTTTAAAACAATGGACTCCCACCCATCCAATCCCATAAGCCCCAAT
CCCTACTCTTTGACCATCCCACCCCTTCCATTCCCGAACCCTCACTCCCATCCCATCCCATCCCATCCCATTCCATCCCA
CGATCTCCAGAGTAGTTTGCTAGATAACATATAAATGCGCTTGAGATAATATTTTCTTGCTTACATATCAAACAATAGAA
AATAAGTAAAAAAAAAATCCACTTATTTTTAAAGAAAACTCTTTTTAGAAAATCAGTTTTCCATGAAAAATCTTTTCCTT
TCTACCAAACATGTCATTTGAAAAATTAAAATTAAAAATCTACTAAAAAAGAAAATAATATATTCTAATGTACTATAATA
AAAAGAAATAAATTGAAATAAAAAGAGTAATAGATGTGAAATTTTCAAACCTCTTATTTTATTTATGCTTAAAACTAAAA
ACTCTTATAAAATATTGAGTACAAATTAAACCTCTTAACTATTATAGTGACATAAACAGCTAAAGTATTGTCCCGTATAC
ATCTTTACAAAATTAGAGCTTTCGGCTATAAATGTTGTCGCTGCACACAATTTCTCCTTCACGTGGCTGGTTAAGAATCA
CCAATGATTATGTTTTTACAGGAATAAAAATCAACTTGACAAAGAATCGTAGTCTCTACTGATTTTCTTCCCCCCATGAA
TTTTAAGTAAATTAAGATCGTCATTTTTCTGCATTATAATACTTTTTATGCATGTAGCTTTATGGTAATTATATTTATAT
ACCTTTGTTAAATAACTAAATAAACAAGTATGAAATGGGACTTGAGATTGATTTATTTCAGTCAGGTATGAACCAGGTCA
TGATTTTTGGAACTATTTGTTTTTGTTGTTGAGATTCTATAATCCCATTTTAAAACTCCTTCAAGGTAAAAAAAAAATGT
ACCAATACTGAAATAGTATTAGTAGTGTTAGCTCAATTGTCAACAATCACCACGTTAAGAGGTAAAGGTAGCCAACAACT
GATGAATTGTTTGTTGAATCATCCAATTCGCGCTCGCTCTAAAAAAGAAGACTATCCACGGTATAAATAGAGAATCAACA
ACCCGGTACAACATCACATTTGACACCTAAAAAAGTTACAACCCAATTACAAGGTACATCAACAAATGTTACAATAAAAC
GTATATGGCTCTTTGTTGGTAGAACCACTCTATTATTTCTGATTTTAGGATAGTAGCTTCGGTCAATAGGGTAAGCGCTC
ATTTCGTTCTTGCTTGCTTTCATTCTGTTATGAGAATAATGTGAAGACAATTAAATTAATAATATTTTACGGAGCAAGAC
TATTTTAATAATGGCCCCCCTTATTTAATTATGGGAAACTTATATAAATTCATTAATTTAAGAACTAATTACTTAGAAAC
ACTCTAATTTGTAATATTACGTATCTTATTAAATTTTGATGCGTCCAAATACATTGAGTTGTGTGCATAGTTTGTAGTCG
GCAGTGAACGTTTATTGAAGATAGTCAGCTGAGATGTGGCTGAACTATGGGTTTGTAATGTTTGTTATGGTGATTAATAA
ATTATGTTATTTACCAAAAAAAAAATACGTTCAGATACATGGGTATAAATTAGGTGTAATTTATTCTAGATACACAATAT
CCAGGTAGATTCACATATATTTGGGATACATAACAAATCTCGCTCGCTTCCCTCTCATCTCACTCACTACTCTCATATGT
ATCTGATAACCCTGATACATGTGAATCACATCAGATATATCTAAACTAAATACATGTATCTAGTATACTGTGTCTAGTGT
TGTTTGCATATAATTAATTTTTTTATAAGGTATCTCATTCCATTTAAACCCTCTAACATCAATAGTGAAAATATAAGTCA
AATTATAGCCCCCTTTTTCTCCCAATTATGGCCAGTGATAGTACTGTAGTGCCACTTCTAACATCAAGAGTGAACAATCA
CGAAGATGATGAGCTTCATAGCCCAATATTGAGACCAGTTTCACATGGTTCAGATGATATCAAAGAAATCAATGTAGTTA
AAGATTTCGTTCGAGAGTTTTCAGCAGAGTCGAAAAAACTATGGTACCTTGCTGCTCCAGCCATTTTCACTTCCCTTTGC
CAATACTCAATTGGTGCCATAACTCAAGTATTTGCTGGTCATCTTGGTACCATTCAGCTTGCTGCTGTCTCCATTGAAAA
CTCTGTCATCGCTGGTTTTTCTTTTGGCATCATGGTACGTATATACTTTCTGATATAATAACTATTAGTTCTGAATACCA
CGCTTATTATGAACTCGATCAATTTGGGGATTTGTCTTTACTATTAACGGGGTTTATTGTGATTACAGTTGGGGATGGGA
AGTGCATTGGAGACACTATGTGGACAAGCCTTTGGAGCAAAACAACTAGACATGCTCGGAACTTATATGCAACGGTCTTG
GATAATCCTCACCTCTACAGCTTTAATTCTACTGTTCCCTTATATTTTCGCCACGCCACTTCTCAGATTCATCGGTCAGA
CTTCCAATATATCGAAGTGGGCAGGTATACAAAGGTGAATCTAAGATGGATTTTATCTATTCAACTTAACTCATTGACTT
TAAAACATTTAATTGTATAAACTCTATATTCTGAATTCGCCTCTACAGGTACATTTGCTGTATGGATGATTCCACAATTA
TTCGCGTATGCACTAAACTTTCCCATCCAAAAATTCTTGCAAGCTCAGAGCAAGATCATGGTGACAGCCGTTATAGCGGG
ATTTGCTCTTGTTGGACACACCTTGTTTAGTTGGCTGTTGATGCTCAAGTTAAGGTGGGGACTTGTGGGTGCGGCGGTGG
TGCTGAACAGTTCATGGTGGTTCTTAGTGGTGGCTAAGTTGGTGTACATATTCAGTGGGGCTTGTGGAGAAGCTTGGTCT
GGATTTTCTATGAAGGCTTTTCAAAATCTTTGGGAATTTGTTAAACTATCTTTTGCATCTGCTGTCATGCTCTGGTGAGT
TTCTTCGGCTAGTTTGTGTATTTACTCCTTTTGATTTTGAACCCACTTAGTAAAATATTATGATTCCAAAGCTCAATTTA
AGGTTTAACAATTCAAAATATTAACTAAGACAAGCAAATTGAAGCGAAGAGCACTAACTTCAGTCTTCAGTATAACTTAC
ACCTTAATCTAAGGCAATAACAGAGCAACTTCCGATTGTAAGGGTATTAATTACGGTTACTTTATTACCTGAGTAAATTA
GCTTTCAACCGTAAGGATATTTTAGGAATTAGGAGTTACTCACTATGTCCCTAATTACTTATCCATTTTGACAAATCAAG
AAAAGACAATTTTTTTTACCTATTATATCATCAATTAATTACTTTGAAAAAGGTAGAAATTTTTGAAAATATTAAGTTTT
TAATCCATCCACTTCATAATTAATAAGGGTAAAATGATACTCACTATGTCAATTAATGATTTCTTAATAGGTGTGTCAAT
TCAAAAGTGGACAAATAATTAGGGACAGAGGGAGTACTTAAAAAAATAGAAATGATTTATTGCCGCACAAATATATATAA
TTTACTTTATAAGTATTTTAATTAACATTACTTAAAATTTACAATTTTAATAATATTTATAAATATTTATCACTTAATGA
GATGATTTACAATAATATAAATACATCTACATAATTTGTTTTAGATAAATAATTTAATACCACACAAATATATATAGCTT
ATTTCAAATAAAAATTAAAAATTACTTAATTGAATCTGCTTAAAAGACATAAAAAAAATTAAATAGTTCTTGAAATTCTA
TCCGTGCATATATATTGGGACAGAGAAAAACATATATTATTTAAAATTTACTTAAAATGTACTATAAATTACAATAATCA
ACTGTTTAAAAAATTTAAAAGACATGAAATTTTGATTGATTCTAAATTTTTTATATGTGTAACATAAACTAGAATAGAGT
AAGTAACATACATTACTTAAAAACAACATAAAATGTACTACAAGTAATAATAATTACCACTTAAAAACTTAGAGACATAA
AAATCTATCATTGTCACATAATTTGAGACAAAGAGACTACATAAAATATTCGAGATTTACATTAAAAAAAACTATAAATT
GCAATAGTTAACAACTTAATTTAAAGGAATAATGGTCTGAAAAATACCTCAACTTTGGTCGGATTTGATGTTGCGATACT
AAACTTTCATAAAGACCTATTACCTCCCTAGACTATTTAATACCATATTTTTTATTCCCTAAATGATTTAATAGTGTATT
TTAAATTTATATATGTGCCCACGTGGACACATTACTATTTATAAATTTGCATTATTTTTTATGTCCATGTGGGCAAATAT
ATATC
TTTGGGATGCTTGCAGGTACGACTGTTCAAACTGGTGTGTTAATCATAATGATCCTTCGAACTAATTGGAACAAGGAGGT
AAGGCATGTTAGGATTTTATCTTGATTTTCTACCGAAATTTATTTTTTCCTTAAAAAAAAAGTTAAAGTATTACCATAAG
TGCTTAAACTTTTTCTGAAAGGAAAATATAATTCTCTTCCATATTTTGTTTGTTCTTTCCTTAGATGAAACGTATGGAAT
CCTATAAATAGAAGACCCCTCTTCTCACACTAAAAACACAATAGCATCCACAATATAGACGTTTAAGAGTTTAGTTTATG
GGGAGATTTATTCTCTCAATAGTTTTAGTTTTCATATAATAATATTATGTTTTTAGTATAAGTTTTTGTCGTCTGATTTT
CAACCATATGATTTGCAATTGTAAGCTTCCGCATGACACCCTAATCACCTTCATAATCTAACAAGGCATACATCAAGAAT
AAATTGTATACATATGCGTGACAAGTTAAAGTTTATTCCAACTTACTAATTCTAATTATCTTATAAGTGATCTGATTGTA
AATTTTTATTTTTTTTTTGGGTCATATCCAATACAGGCTTCCCTTGTTGGACACAGGATAAAACAATGGGGAGGAGATTC
AGGGGCCAAAGAAAATGACGAAGATCTTATTAACTGACTGTATACGATGTTTTGTTCGTTTCAACCATGAATGTCTGTCT
AATTGCTTAGTTTACTGAAAAAACTAATGATAAGCTTTTCACCATGAAAAGCAAGGGAAGAAACCACAAAGTTTCTTATA
ACATTTTGTGTGTATAAGTCGGAATCAGTTATATGAATTTGTGATATCCATTTTGATTCATTTGAACCTTTTTCATTCTG
ATACGCTACAATATCATATTCTTTTTACAATCTAGAGATATACAAATATTTTAATTATATAAAATAATATTTTATATCAA
AATCAAATTCTTAACCCAACTGTTGTTTAAAGCAAATAATTGTAAACCTGGTAAAAAGGATAGAACTATAAGTCTGATGC
TAAATACAACAGACACGTGGCTTCATTGTTATGCAGTCAATAAGTATTGATTAGTGTTCAACATTATATCGTCAATTTGT
GATTGTCAACTTTTGTAGTACTAGTGGGGGCATGAATGACTTCTTCAAATGATCAGTCTCAATTTCTCAAAACATAATTG
TAATTTGGTCTTCTGAGAGGAAGTAAGTGTTAGGTATATACTATTAATTATGTGTTTAGATATAATATTCTAATAATTTT
TACGATTAAAAATTTAAGTGAGAGATTGTTAGGGTGTATACTATTATTAATCATGCATTTAGATATAGTACTGTATAATA
ATTGTGATGCTTAAAAGTTCAAAGTAAGAGATTGTTGAGATATATACTTTTAACCATGAAATTTATATTATTAACCATGT
GTTTACATATAGTATTTATTAGAGAACAATTGTTTATTTAGTTTTGATAAAAAAAATTAATAAATCATATATTCGTATAA
ATGTTTGTTTACTTATATAGTAGATGAGTTTGTAACGACCCAAGGGTACCCCCTAGACGTAACAAGGCACATAATACCCC
GAAGGGCACCATGTAAGCCACTTAGCATCTCATAACATAAGGCATTAGAACAATAAAGAGTAAAACACATTTAAGTCCAA
ATATTTTTATAAAGGAAAGCGGAAGTCTAGACTTGTCTCAATTAGCCATCTATTACAATAGTTCAAATGAAAGGGGCATA
GCCTATACAACATGGTTCAAAAATGAAATACTAGAGATGACACTCAAAATGAACATCCGTCCTCGAATCTTGAGGACTCA
CCACAAGCAAGGAGAATAGTCTAATCCAAGCTTGTATCAAATGAAGATCGCCTTAAGAGCCGGACCCTACACTTTGTGAA
AAATGTAGAAGAAATATGGATTAGTACAAAAATGCACCAAGTATGATAGCCATGCATAAAACCATGAAAACTTGCTAAAA
AGGGCATTTTAGTTAAATGCATGCAATTTGTAAGTTAAAACATCATTTAGAAGATAATGGAAGAGCATAAGTCATAAGCA
TGTTCATTACATAAATGCTCACATCATAAGAGAACCATACCATTTGTACCCTCAAAGCATACTTGTGCAATGCATGAATA
AGATCCCATAATCCTACCCAAGCTAAGTAAAGCTTATTGAGTAACCATCATTCATAATTTATGTTCTTGTTCATATCCTT
GTCATGGTGGGAATATGCCTTAACCGACATAGACCATGTGAGCTTAAATGGAATCCGGTGTTGCCCACACCGAAAAGGGG
TGTCCTACTTGCCTAAGGTAAGACCATGACTTGTTAACTTTTAGGTGGATCCACTAGCTAAATAACCTATGGGGGCACAT
ATTTATGGGATAAGGAGATTGTTACTAGAAACCCCAACCTTGCTTAACGGGGGACCTCCATCTCATGAGATTTCTTTTGG
AAACCCGGCCTTACTAAATGGGAGAGCCTCTATCTCATATTAAATAACCACTTGATGCTAAGCATTACTTCCCACAATTA
CATGTGTAATTAGTCTTGAATTAAGTTCATATGTGTGGAAGTGTCACAACCCAAATCATCGTGATTGGCACCCAGAAAAC
CCTCCGATGAGAGAACCGTTACTACAACTCAACTAACCAAATTAACAAAAATTAAGCATTTAAAGATAGGGAGTTCCCAT
AAACTCCAAAGGTTAAAATAAACTAGCCAAACTAATGCGGAAGAACAATTTCTAGAACCTGAAAGTCATTGTACCAAAAC
ATTTAAAGTGCAACAAGTCTAAGAAAAAGGGTACAACTCTGAACTAACATAAGCAAGCCTATTTAAACTGTCTTAGTTTG
AAAGAATGGACTAAACAAAACTGAAGGATCAATGGTGGCTTGGAAGAATTGGCTCACCTTTGAATCTGATCTTGATCACT
GATCTCCTAAACGAGGTCTGTCAGTAGCCGCCTGAAGATGTCCTATACTCAACAAAGAAAGATCAAGTGCAGTATAAGTA
CACAATCACAGTGTACTGGTAGGATCACGCGGCTATCTCAGTAAGCACAACATATATCAGAATTACAACAAGGTAAACAC
ATACATGCACAAAATATATATATCGATTATTATTTCATGAGCAATGCACAATTTCACATTCTCAATAACAAGTAGATATA
ACAAATCAATTGTTCTTTCGTGGAACTTAGTTTAATGGTCCTCTCATGGAACCCATACCCAAACTGTTAGTGTACCGGTA
CGTGGTACCCGATCCAAGTTAGTATGCTGGACGTGACACCCAATCCCATATATGTGTCAGAACGTGACACCCGATCCATT
CAACAAGCCAAAATCACAATGTACATTCTCATAATCATACAATCAAGTGTTGATTCATGGCATACAATCATTCGTTCATG
CTCAATTTCATTATGTGTGATCAACAAGACTTTATTCACATACATACATGTATTACAATGAAGCAATTACCAACATACAT
CACGCAAACNNNNNNNNNNNNNNNNNNNNNNNNNNNNNNNNNNNNNNNNNNNNNNNNNNNNNNNNNNNNNNNNNNNNNNN
NNNNNNNNNNNNNNNNNNNNNNGAGGATCAATCAACAAGACCTAATTACCCAGATTATAATCAATCAAATCAACCCTAGG
TCTAACCCTTGATCCACATACCCAGATTAGTGTTTTCTCCACCATAAATCCCAGATCAAAACCCTCCCTAATCGATAATT
ACCCAAGAAACTAAGTTTTACGAATCAAAAAATGGATTTGGGGAGTGAAAACCTTACCTTTAGCCTCAACAATGGTGAAA
AGTTGTCAAGAAAACACCTCGTTCCTTAGGTCTCAAAGTCAAAACTTGCAGAATAATGATGTTTTGGGGTTTATTTCTGA
CTTAAGTCGCGTCTGTCCTGCTATGGCGGCCTACATCCCGCCACATCGTCCCCGTCGTGGGGAGAATAATCCTTCCTTGG
TGGCTTGCATAGAAACAATGAGCTAATTTAAGAGTTTCAAACCCCCATTTCACAACACACCTTCATCCCATGACACTAAA
AAAATACCCGTTCACGCTAAGATCAATTTCGGGAGTTCTACTCGCCCAAATTCGATTTTGTAAAGTCTACGGGTTCCTTA
ACATCTTAGATATCTACTCATATGATCAAATTCATAATTAGATCTCTCATTCATTACCATATTTCCCTAGACTTCACTGA
TTTCGATTTCGTCCAAAATTGGACTAGGTTAGGAAATTTCAAGTTACTACCAAAAAGTGTTCTGACCCCAATTCTTTCCC
CATTGGTTTTTTCCTAACGGCGGAATCAGGTTGTTATAGGAAGTGTGCCTTGACACTCAATCCAATACAATTCATAAGAT
AGGTAAGAATGACCTTTCAACCTTAGAATCATCATATTATGAGAAAACCTTTCACATTATGTTCATTATGTGTCTATGAG
AATGACCTTACAATCAACACAACAATTATATTATAATCACGTTCATAAAGCATATACAATGAGTCCACAATCATGTATAA
TTCTCATGTTTTACCCTTCTTAGGTCAAGGATCACATTCCATCCAACACATATAGATTTACTACATTAGATATGGATAAC
AACAAGATTCAATTAACTAATTTACTACAAGCACAATCTCATAGTGTTCTTCCTTCATCAATTCACCCACATCACAAATG
CATAAATTGGGAATATGGGAATTATCATGGATTCGTGAGAGATTTTATCATAAAAATCACAAAAATCACAAAAATCAACA
ATTCAATCATAACATAAAGTAATTAAACCAGTAAAATCATTTTTAGAAAGAATTCATGTCTATGAGTGAAAACCCTAGCT
TTTCGGGAATTTCTAACTTTGAAATTGAGAGTTTAAGGGCTTCATGGATGAAAGCTATCCATGGATGAAGGACTACCATA
CCTTGGTGATTGGTGAATAATCCCCATGAAATTGAGAAGAAAACTCTAGCTCTTTGAAACCCTAGGCTCTAACCTCCTTC
TTCTTCTTTCTTGAGTTCTAGAGAGAGAAAATTTGAGAGAAGATGAACTTTTGGGATTTGATTTGGGGGTATTGGAAATA
ATGGGGTGAATGGGTGTATTTTGACTTAAAAAGACTTATATATGTGTATAAAAGTAAGGCAAAATGACTCCACTTTAATA
GGACTTAAAAAGGAAATACCCAAAACGCCCCTCACTTTAAGTGAGCTGCCAGGGTCCACGTGGGGCTCCATGAGCCGTGG
TCCCATCCATGGTCTTGAGGCAGCTTGTGCCTTAAGTGTAACATCTCGCAAATTGAAAGAACTAGAAAGAGCTAGAATTA
GAAAGAGTGATCTTTGGAAATAATAAAAAAATCTGGAAAATTGGTTAAGTTAAGTTTGAGTTTTTGGTCAACTTCAAATG
AAAATAACTCTTAGCTTAGGATGAGTTAGGTGTGTTTCTGGATATCGTAGGAAATATCTTGGCTGAGTTTACGCGATTCA
CAGACCTGTTCCTCAGAAGTGTAACTTTCTCTTCGCGTCGCGGAGAGGTCAAGGACCTCTCTGCCTCAAAAGTTATTTCG
CGACCAAATATTTAAATGCGCCTCCGCGTCGCGGACTAGTTTCGAAGCAGTGATCTTAATCATTTCTCATGTTTAGCTAT
CTAAAATCATTCCTAAACATTATTAGATCTTTCCTATCACAAATCACAATCCTTGAATCCATAATTCAATTCAAGGAAAG
TTAAGAGTCAAATCAACAAAAGTTAAGAGTCAAGTCAAGAGAAGTTAAGAGTCAAGTCAAGAGAAGTCAAGAGTCAAGTT
AAGAGAAGTTCATAATGTTTTCCAAAAGTCTTTTACAAATATTTTAACTTTTTTTTAAGACTTGAGCTTTGAGTTTGAAG
TTCATTTCTTCAAAAAAGTATATCGGGACTATGTATTCCCAAAGAGTAAATGTTTTCACATTTAAACAAGAATGGAAACT
GATGCCAAAGAAAGAGTTTTGTTTTTACAAACATATGAGCTAAGTATATTTTGGGAGTAGTATTGAGCACCAATATGGGG
ACGAACTTGAGTTAAGATAACTTACGTCTCCATAAACCATGTAGCCATCATGGGTAGTAAAGGATCATACTTTTTAAATG
ACTCATTAAGATGTTTTTAGCATAGACTAGTGGATCAACTTAATTAAGCGTTCTATATAACGGCAAAGTATAGGACAGTT
CTGGTAGCATGGGCAAGATGTTGTATCACCACTTAGGCTCATAGTGGTGGTTGTCGATTAGAAAAACTCCCACAAAAACT
ATATTACTTAATTATATAAGTAAAGTTGAGTTTGTTATTGCATTTTTTTTAACGAACTAAGTTTTTTTCTACTGTTTTAA
AGGCTTTCTTTATGTTACATGTGTTTTATTGCTTTATATTGAGTTATGTTATCCAGGAGTTAAGTAAAGCCAAGGTAAGT
TATGTTTAGCATTTCAACTCACATACTCGTACATTCAATGTACTGATACCAGTTGGCCTGCATCTTATTATGATGCAGAC
GTAGGTAACCAGGATCAACATTCAGCGCCTCGTTGATCCAATTGAGCACTCAGAGTTAGTTGGTGAGCCTCCTAGCTTTT
CGAAGGATCATTTTTATTGCTTTCAGTATTTTAGTTCATTAGAATGTTGTGGGTCTTGTCCTGACATCCATCTCAGTTGT
TTAGAGGCTTCATAGACAGAGTTAGTGATGTTAGTTCATGATTCTTTACTTTCCCTTTTCAGTTAAGTTGAGACTTGAGT
TGCCACTTTGGCAGTGAATGTTATTTATTACATTCTAAGTTACTTATTAAGAAGTTTAGTATTTCTTTTAAAGTATAATT
ATCTTGAGTAAAGTCTTTCGTTTAGTAAGTAAGCCAGGCCAAGGGTTCGCTTCAGGCCAGCAATGTTTCTCGAGTGCCAG
TCCCCCCAGAGTGTAGGCTCGGAGCGTGACAAATTTGGTATCAGAGCCCAGAGTTCAAGAGTCTTAGGGAGTCTATGAAG
TTGTGTCTGTAGAGTCCTAGTTATCGGTGTGAAGTGTGCCACATCTATATATAGGAGGCTACAACATTTGGGAATTGATT
CACTTTTTTCATACTCATTTCGTGCGATAGAGTGTATCTCTATAAAAGTGTCTTTCTAACTCGTTCTTACGCATAACCGA
TTGTGAGCTGGTATATGGTCGAGAGTGCCTTCATAAGGTGTTTCTTTCCTCGTGAGCTTTGAGAAGCAAAAAGATGGTTG
CTGATATGAGAAGCAGAATGAGTTTATTTGTTGCTGGGTTGTCTCGTCTGTCAAGTAAGAAAGGTAAGGCAGCCATGCTA
ATAGGTTACATGGGCATAACAAGGCTGATAATCCATGTGTAACAAGTTGAGAAGAGCCAGTTGAAGGATAGAGAAGAGTT
TGAGAATAAGAGGGCTAAGACATCAGGGAATGAATCGGCGCAACAAAAGAGTAATGTGAACCGGTCTTCTTTCCAACATA
AGCAGAAAGGACCTACTTTATCATTTGCTAGTGCACCTGCACCAAGGAACATATGTGAGTACAATAGTCAGAATTCTCAG
AACTTCAGAGCTAGGCATGTGTATTCGCAAGGTAGGAAGGCACAAGGGGGTACTAAGACTCCTGCATGAGCTAAGTGTGG
TATGAGCCACTTAGGGGTGTGTTGTGATGGCTCCACTAGTTGCTTCAAGTGTGGCCAGAACGGTCATTTTATGAGAGAGT
GTCCTAAAAGTAGACAGTAATGGTAATGAGGGCAATAAAGCCCAGTCTTCTTCAGTTGCTCCACCAGATAGAGCTACATT
TAGATGAGCTACTTCAAGGGCAGACGGAGAAGGAAACCGTCTTTATGTTATCGCTCATCGCCGAGAGAAAGAGGATTAGC
TAGATGTTGTCACTGGTATGATCCAAGTTTACAATTTTGATGTTCTTCCTGAGCAACTTCTTGAGCCCTTCAGTGTTTCT
ACACCTGTTGGTGAGTCTATTATAGCAGAGAGATCTATCGTGATTGTCCCGTTTTCGTCAATCACAAGAGTATCATGGCT
AATTTAGTTGAGTTAGGCATAGTAGAGTTTGATGTCATTCCAGGTATGGACTGGCTTCATGCATGTTACACATCAATAAA
TTGTAGAACTCGAGTAGTCAAGTTCCAGTTTCCAGTGAACCAGTTATAGAGTTGAAGAGCAGTTCAGCAGTGCCTAAGGG
TTGTTTTATTTCGTACCTTAAGGTGAGAAAGTTAGTTTCCAAGGGGTGTGTCTATCACTTAGTCCGAGTTAATGAATCTA
GTGTTGAGATACCTCATATTCAGTCAATTTCAGTAGTAAAAGAGTTTCCAGAAGTCTTTTTCAGATGATCTTCCCGGAGT
CACTCTTGAGAGAGAAATAGACTTCGATATATATATTATTCCTGATACTCATCCTATCTCTATTCTGCCATATAGAATGG
CATCAACAGAGTTAAAAGAGCAGTTAAAAGATCTTTTAGAGAAAGGTTTCATGTGATCACGTATCTCACCTTGGGGCGCT
CCGGTCCCATTTGTGAGAAAGAAAGATGGTTCCCTTAGGATGTGTATATATTACCGTCAGTTGAACAAGGTTACCATCAA
GAATAATATCCTCTCCCAAGGATTGGTAATCTTTTCGATCAGCTTCAGGGTGCTTCTTGTTTTTCTAAGATAGACCTCAG
ATCTGGCTACCATCAATTGAAAGAAAGGGAATGTGATATTCCCAAGACAGCATTCAGGACCCGTTATGGTCACTACGAGT
TTCTGGTCATGTCCTTTGGTTTGACCAATGCGCCTGCAACATTTATGGACCTTATGAATAGAGTATTCAAACCTTATTTA
TATATGTTTGTTATCGTCTTCATTGATGACACTCTAATCTATTCAAGGAATGAGGAAGATCATGCTAGCCATCTCAGAAT
AGTTCTCCAAACTTTAAAAGATAGAGAGTTGTATGCCAAGTTTTCTAAGTGTGAGTTTTAGCTTGAGCCTGTGGTATTCT
TAGGCCACATTATGTCTGGAGAGGGAATTAAAGTTGATACTCAGAAGATAGAGGCAGTGCAGAATTAGTCTAGACCCACA
TCTCCAACTGATATTAGGAGTTTCTTAGGTTTGGCTGGCTATTATAAAAGGTTCATCGAAGGGTTCTCGTCTATTTCGTC
TCTTTTGACCAAGTTGACTCAGAAAACAGTTAAGTTTCAATGGTCTGAAGCTTGTGAGAAAAGCTTTCAGGAATTGAAGA
AGAGGTTGACTACTTCTCCAGTTTTGACCTTATCAGAAGGCACACAAGACACTGTTGTTTATTGTGATGCGTCTAGAGTT
GGTTTAGGTTGTGTGTTGATACAGAATGGCAAGGTTATAGCTTATGCCTCCAGACAGTTGAAAGTTCATGAGAAGAATTA
CCCAACCTATGATCTAGAGTTAGCTGTCGTAGTATTTGATTTGAAAATATGGAGCCATTATCTTTTTGGTGTTCATGTAG
ATGTGTTCACCGATCATAAGAGTCTTCAGTATGTTTACTCAGAAAGAGCTTGATTTTAGACAAAGAAGGTGGTTAGAGTT
ACTCAAGGATTACGACATGAGTATTCTTTACCACCCAGGTAAGGCTAATATTGTTGTTGATGTCGTTAGGATGTTATCTA
TGGGTAGTACCACCCATGTTGAAGAAGAAAGGAGAGAGTTAGCAAAAGGTGCGCACAGACTAGTGCGATTAGGAGTCCGT
TTAATGGATTCCACAGAAGGAGAAGTGGTGATGAATGGGGCTGAATCATCATTAGTGTCAGAAGTAAAAGATAAGCAAGA
CCAAGATCCTTTATTGCTTGAATTAAAGGCAAGTGTTCATAAGCAAAAAGTGATGGCATTTGAACAAGGGGGAGATAGTG
TTTTGAGGTATCAAGGTGGATTGTGTGATTGACTTTAAGGGTAATTGGGATGATCACCTACCTCTCATTGAGTTGCTTAC
AACAATAGTTACCACTCTAGCATCCAGATGGCTCCTTATGAAGCTCTTTATATGAGAAGTTGGTGAAGCTGGGTTGATAG
GACCTAATTTAGTTTATCAAGCTATGGAGAAAGTGAAAGTGATTCAAGAAAGGTTGAAAACAACGCAGAGTCGTCAGAAA
TATTACACTGATATTAGGAGAAGGAAATTAGAGTTTGAAGTAGATGATTGAGTTTACTTGAAAGTTTCACCCATGAAGGG
TGTTATAAGATTTGGTAAGAAGGGGAAACTTAGTCCCCGGTATATTGGCCTTACAGAATATCCAAGAGGATTGGCAATGT
AGCTTATGAGTTAGAGCTACCACAAGAATTAGCAGTAGTCCATCTGGTGTTCCACATCTCCATGTTGGAAAAGTGTATGG
GTGATCCTTTATTGATCATACTAACTAAAGATATTGGAATCAAGGATAGCTTGTCTTATGAGGAGATCCTGTTCAGATTC
TAGATCGCCAAGTTCACAAGTTGAGAACAAAAGAGGTAGCATCAGTCAAAGTCCTTTGGAGGAACCAATTTGTTGAGGAA
GCTACTTGGAAGCTGAGAAAGATATGAAGAAGAGATATTCATATCTCTTCGAATCCGGAGAAGTTCCAAATTAAGGTACT
AATCATTTTCTTGGCTTTTATTTATAAGATTAGCATGTTGTAATTGCATTGCTTGTTGGGTGTTTAAGCTGAATGCTAAA
TGTTACACCCTTAGCCTACAAAGAGTAATTTCATTCCAGGATGAATGTTCCCAAGGGGGAGATATTGTAACATCTCGCAA
ATTGAAAGAACTAGAAAGAGCTAGAATTAGAAAGAATGATTTTTGGAAATAATAAAAAAATCTGGAAAATTGGTTAAGTT
AAGTTTGAGTTTTTGGTCAACTTCAAATGACCATAACTCCTAGATCAGGATGATTTAGGTGTGTTTCCAAATATCGTAGG
AAAGATCTTGGAATAATCTTTCCAACGCCGCCGAGTTTGAGTGATTCTGAGTTTGTACGAGTGAGTTATGCCCATTGGAA
GTTGGGTTGTTCAAATAAGGAAAGTCCAATCCGGATTTTAGAAGGGAATTATGGTCTTCTCACCACCCAATTAATTAATT
TCATTTTTGGTAATTAAGTTGGGGTCTAAACTGATTGGATTCAGTTTACGCTTTTGAGAAACAAGTTAGGGTTTTTAGAG
AAGAGAAAAGAAGAGGAGAAAAGAGAAGGAGAAAGGAATCGTCAAGTTCTTGAAGCTAGGCTCGTGGATTTCGTCAAGGG
GTGATCCCTACGAGGTATGTGAGTCTTTCATAGTGTTGGGTTCATTCACCCTCGCGCCAATCACGTTTATTTCAGTGAAG
TTCGTTGTAGAAAGTTGAAAGTTGATGAATCTTGAATGGTGTTCTTGAAATTGGCCTTCGTTTTTGAGTTAGGTTGAGGT
TGAGGAGTTCCTTGAGGTTAAAATGTTGTTTCCTTGAGTTGTTTGAGTTAGATTCTTGTGTATACATACTGGGTATCTGA
ATCTAAAGGTAATTTGAGAAAAATAACCGAGTTTAGGTTAATTGGGGTTAGAAAATGAAGAAGGAACAAATCGGGCAGAA
ACTGGGTACCAGGTCCACATCGCGGACCTGCTCCTTAGAAATTTAACTTTCTCTTTATGTCGCGAAGAGGTCATGGGCCT
CTTTACCTCAAAAGTTATTTCGCGTTCAAATATTTAAATGTGCCTCCGCGTCGCGGACTAGTTTCCAGGCAATGATTTCT
TGATCATTTCTCATGTTTAGCTATCTAAAATCATTCTTAAACATCATGAGATCTTTCCAATCACAAATCACAATCCTTGA
ATCCATAATTCAATTCAAGGAAAGTTAAGAGTCAAGTCAAGAGAAGTTAAGAGTCACGTCAAGAGAAGTCAAGAGTCAAG
TTAAGAGACGTTCATAATGTTTTCCAAAAGTTTTCTACAAATGTTTTAACTTTGTTTTAAGACTTGTGCTTTAGTTGAGT
AAAGAGTAAAGTTTGGTGTTCATTTCTTCAAAAAAAAAAATCGGGACTATGTATTCCCAAAGAGTAAATGATTTTCACAT
TTAAACAAGAAAGGAAAGTGAGATTTCCAAAAGAGCCTTTGAGCTAGTTTTCAGTAACGAGTAAGAGTAAAGTTTAATCT
TCAAAGATTATACGGGAGCTAAGTATTCCCAAGAGTTAAAAATATTTTCACATTTGAGAAATAAAGGAAACTGAGGTTTC
CAAGAGAGCTTTTAAGCTACGTTTTTTAGTAATTATCTCAAACCAAATAAAGAGTTTTGTTTTTACAAACATATGAGCTA
AGTATATTTTGGGAGTAGTATTGAGCAACGACATGGGACGAGCTTGAGTTTAGATAACTCACGTCTCCATAAACCATGTA
GTCATCATGGGTAGTAAAGGATCATACTTTTTAGATGACTCCTTCAGATGCTTTTAGCATAGACTAGTGGATCCACTTAG
TTAAGTGTTCTATATGATGGCAAAGTATAGGACAGTTCTGGCAGCGTGGGCAAGACGCTCTATCACCACTTAGGCTCATA
GTGGTGGTTGTCGGTTAGAGAAACTCCCACAGAAACTATATTACTTTATTATATGAGTAAAGTTGAGTTTGTTATTGCAT
TTTCTTTAACGAACTAAGTTATTTTCTATTGTCTTAAAGGCTTTCTATATATTGCATGTGTTTTATTGCTTTATAGTGAG
TTAAGTTATTCAGGAGTTGAGTAAAGTCAATGTAAGTGTTTCTTTCAGAGTCTTTTCATGCTTAAGTTATGTTTAGCATT
CCAACTCGCATACTCGTACATTCAATGTACTGATTCCAATTGGCCTACATCTTATTATGATGCAAACATAGGTAATCAAG
ATCAACATCCAGCGCCTCGTTGATCGAGTTGACCACTCAGAGTCAGTTGGTGAGCCTCCTAGCTTTCCGGAGGATCCCTT
TTATTGCTTTCAGTATTTTAGTTCATTAGGATGTCGTGGGTCTTGTCCTGACGTCCGTCTCAGTTGTTTAGAGGCTTCAT
AGACAGAGTTAGTGATGTTAGTTCATGAGTCTTTACTTTCCCTTTACAGTTAAGTTGAGACTTGAGTTGCCACATTGGCA
GTGAAAATAACATTCTAAGTTATTTATTGAGAAGTTTAGTTTATCTTTCAAAGTATAATTATCTTGAGTAAAGTCTTTCG
ATGGGTAAGTAAGTCAGGACAAGGGCTCGCTTGGGGCCAGAAATGGTTCTCGAGTGTCAGTCTCGCCCAGGGTGTAGGCG
CGAGGGGTGACATTAAGCGCACACGCCCAAGGCAACTCCACGAAGGGCTCCACGAGCCATGGTCAAGACCACGAACCGTG
GTCCCTTTCGTGTACCTTGAGGCAATGGCTAGGCCAAGCCACCCTCAATGGACATCCCACTAAGGTAAGTCAAAGACCAC
TCCCACGCGTCGTCTAAGGCTTCAAGGGCAGTGAAGTGGCTCATGTGGAAGGGTCTCTTTTGAGGCAGCCTAAGGAGGCT
ACTTCCTCCACCTCCACGAGTGGCACCACGACTCGTGGTGCCCACTACGGGTCCTGAAGACACTTGTGGTCTTGGTGGGC
AGTGCTTTGGACAAAATGGGCAGCCTTGGACCTTGCCCATTTTCCTTAGCCCTTGACCTTTTCCCTTGACGTTAGCCCTC
ACATTTTAGTTCTAGTTTAGCCTACTAGTTTCCGAGGTGTTACAATTTAATGTATAGAGTTTTAGCTTATACACAGAGGA
TTAAATCATCGGTTCTTATAAGTATACATTTTTTTGTTCACAATCTAAGATGAAAATTGGACATGACATCAGTACGATTG
CAGTATAAGATTATATATAATTTTTCATGATTATGGGAACGATATAGTTCTAACATTGTGCTAGTGCATTTTGTATATAT
TGAACGGGACCGAGTACATATAGTTATTTAGATTGACTGACAAAAGTATATTCTCTAAACTATTAAATATACTTATATTA
TCAATCATGATATAACTATTATAATTTGTATATATTAATTATCGTTTTGATTTATTAAAATGTGAGATTCTGAGATGAGT
CTATATGCCTGGTAGATTGGATGAATGATAATAATATATATTTGTGAGATAATAAGTTTGTTGATGGAGTCCATATCTCG
ATATAGAGATTGATAATATACCTTTTTGAGAAGCTTAAAAGTTTTCATCGTGTCAAACATTACAAGTGAATTTATGAATC
TCTCATAAAGTAAGTTAAGCAGTGCTCTAAAGAAAATTAATCTTTGAATTAAATTCGTCAATAAGTTAATTTCTTAATTA
GTATCTGTAATCTTAACATGAGTATTACATAAGTGTTTAATGAGTAATTTTGAAATATAAATGGAGGAGTGCAATTACGA
ATTTCTAGTGGAATGATTTGTAATTTATTATGATAAGAATAATTTATTACGAATTTCTAGTGAAAGTTATTTATTACATT
CTAAGTTATTTATTGAGAAGTTTAGTTTTTCTTTTAAAGTATAATTATCTTGAGTAAAGTCTTCCGCTGAGTCAGTAAGT
CAGGCCAAGGGTTCGCTTGAGGCCAGCAATGGTCTTCGAGTGTCAGTCCCGCCCAGGGTGTAGGCTAGGGGCATGACAAA
TTTGGTACCAGAGCCCAGAGTTCAAGAGTCCTAGGGAGTCTATGAAGTCGTGTCTGTAGAGTCCTAGTTATCGGTGTGAA
GCGCACCACATCTATAATTAGGAGGCTGCAACATTTAGGAACTATCTCACTTCTTTCATACTCATTTCGTGCGTAGAGTT
TGATCTCTAAAAGGTTCCCTCTAATTCGTACTTGCGTGCGTTTCCAGATAATCATGCCTCCACGAAGAGCAATCAGAAGT
CGTCCTGCTAGGAGAAATGTCGAGGAACAAGGAGTACCTAATGCACTAGAAGTGCAACCCCAAGGAGAGGTCACCAACGT
TGAATTCTGTGAAGCTATCCGAATGTTAATTCAAGTTGCGACCTATCAAGTTGGATAGAGAGATAATCGACAGGAAGTGG
CAGATACTTCAAGGATCCGTGAGCTTTTAAGGATAAACCCACCAAGCTTCACAGGTTCAAGTGTCACTGAGGATTCGGAG
AACTTCATTGAGGAGCTGAAAAGGTTATTTGACATGATGCATGTTGCCGATACGGAGAGGGTGGAACTGGCTGCATACCA
AATGAAGGGTGTCGCTAGAATCTGGTTCGACCAATGGAAAAAGAATAGGCTGAGGATGCGCCAATAGTGAGTTAGGCCGT
GTTTGAAAGTGCTCTCATTGGGCGTTTCTTTCCCCGTGAGTTGCGATAGGCAAAGATAAAATAGTTTCTCATCCTTAAAC
CGGAGTCTATGAGTGCGTATGAGTATAGTCTGAAGTTCACACAACTTTCCCGCTATGCTCCGGAGATAGTGGCTGACATG
AGGAGCAGGATGAGTTTATTTGTTGGTGGGTTATCTCGTCAGTCAAGCAAGGAAGGTAAGGCAGCTATGCTGATAGGGGA
TATGGACCTAGCAAGGCTTATGATTCATGTACAACAAGTTGAGGGGGATAAGCTGAAGGATAGAGAACAGTTTAAGAGCA
AGAGAGATAAGACAGGGAATGAGTTTGGGCAGCAGAAGAGTAATGACAATCGGTCTTCTTTCCAACAAGAACAGAAGGGA
CCTGCTCCATCATCTGCTAGTGCACCTGCACCTAGGAACAAATGTGAGTACAATGGTCAGAATTCCAGAGCTAAGCATGC
ATATTCTCAAGGTAGAGTGGAGCAAGAGGGTAGTAAGCCTCCTGCCTGCTCCAAGTGTGGTAGGAACCATTCAGGTGTTT
GTCGCGAGGGCTCCACTGGTTGTTTCAAGTGTGGTCAGAGTGGGCATTTCATGCGAGAGTGTCCAAAGAACAAGCAGGGT
AATGGGGGCAATATAGCCCAATCTTCTTCAATCGCTCCACCAGATAGGACTGTACCTAGAAGAGTTACTTCTGGTACTGG
CGAAGGAACAAACCGCTTGTATGCTCCCAATAATCGCCAAGAGCAAGAGGATTCACCAGATGTTGTCACTGGTATGATTC
AAGTATTTGACTTTACTGTTTATGATTTGCTAGATCTAGGAGCGAGTTTATATTTTGTAACTCCATATGTTGCTATGAAT
TTTGATGTTATTCTTGAGCAACTTAGTGAACCATTCAGTGTTTCTACACCTGTTGGTGAGTCTATTCTAGCTGAGAGAGT
ATATCGTGGTTGTCCCATTTCCATCAATCACAAGAGGACCATGGCTGATTTAATTGAGTTAGACATGGTTGATTTTGATG
TCATTCTTGGTATGGACTGGCTTCATGCTTGTTATGCCTCAGTTGATTATAGAACTCGAGTAGTCAGGTTTCAGTTTCCA
AATGAGTCAGTTTTAAAGTGGAAAAGAAGTTCAGCAGTGCCTAAGGGTCGTTTCATTTCGTACCCAAAGGCAAGGAAGTT
AGTTTCGAAGGGGTGTGTCTATCACTTAGTCCAAATTAATGACTTAAGTGTTGAGGTACCTCATATTCAGTCAGTTCCAG
TAGTAAAAGAGTTTCTAGAAGTCTTTCCTGATGACCTACCCGGAGTCCCTCCTGAGAGAGAAATAGACTTCGGCATAGAC
ATCATTCCAGATACTCGTCCTGTATCTTTTATGCCATACAGAATGGCACCAGCCGAGTTGAAAGAGCTTNNNNNNNNNNN
NNNNNNNNNNNNNNNAAAGAGCTTAAGGAGCAGTTGAAAGTTCATGAGAAGAATTACCCAACCCATGACTTAGAGTTGGT
TGCTGTAAATTTTGCATTGAAATTTGACGCCATTATCTTTATGGTGTTCATGTGGAAGTGTTCACCGATCACAAGAGTTT
TCAGTATGTATTTAGTCAGAAATAGCTTAATCTCAGACAGAGAGAGTGGTTAGGGTTACTCAAAGATTATGATATGAGTA
TTCTTTATCACCCAGGTAAGACTAGTGTTGTTGCGGATGCCTTGAGCAGGTTGTCTATGGGTAATACCACAATTTCGAGG
AAGGTAAGAAAAAAAAATTAGCAAAAAGATGTGCATAGACTTGCACGATTAGGAGTTTGATTAATGGATTCCACAGAAGG
AGGAATAGTGGTGATAAATGGGTCTGAAACATCATTAGTGTCAAAAGTAAAAGAGAAGCAAGACCAAGACCCCATTCTTG
CTTGAGTTGGAGGCAATCGTTCATAAGCAAATAGTATTAGCTTTTGAATAAGAGGGAGATGGTGCATTAAGATATCCAGG
TAAGTTGTGTGTACCAATGGTAGATGATTGAGTTACTTGAAAGTTTCACCCAGGAAGGGTGTTATGAGACTTGGTAAGAA
GGGGAAACTCAGTCCCCAGTATATTGGCCCTTACAGAGTATCTAAGAGGATTAACAATGTAGCTTATGAGTTAGAGCTAC
CACCAGAGTTGGCAGCAGTCCATCTGGTGTTCCACATCTCCATGTTGAAGAAGTGTCTGGGATATACTTCCCTTATTTAT
ACCAACTGAGGATATTGGCATCAAGGATAGCTATCTTATGAGGAGGTTCCGATTCAGATTCTAGATCGCCAAGTTCACAA
GTTGAGGACTAAAGAAGTAGTATCAAGTCAAAGTTCTGTGGAGAAATCAGTTTGTAGAGAAGATATTTGAGAAACTAAAG
AGGATAGGAAGAAGATATACCCACATCTCTTTGAAACTAGAGAAATTCCAGATTTAAGTTACTAATCCTTTTCTTAGCAT
TGATATTAAGTTAGCATGTTACACCCTCAGACTAGTAAGAATAATCTCATTCGAGGACAAATGTTCCCAAGGGGGAGATA
TTGTAACATCTCGCAATTCGAAGTAGTTAGGAAGAAGCTAAGAATTTGAAATATTGATTTTTGGAAATAATTGAAATCTA
GAAATTTGTTCAAGTTAAGTTAAAAGTGAGATTTTGGCCAACTTCAAACAGCCATAACTTCTAGCTCAGGATGATTTAGG
AGAACTTCCAGATATGGTAGGAAATTTCTTGGAACAATCTTTCCAACGCCGCCGAGTTTGCATGATTCTGAGTTCGTATG
AGTGAGTTATGCTCTTTGGAAGTTGGGCTATTGGAATAAGGAAATGCCCAATCCGGATTTTGGAAGGGTATTTTGGTCTT
TTCCTTATCCAATTAATTAAATTCATTTTAGTGAATTAATTAAGGGTCTAAACTGAACTTGTTCAATTTATGCTTTTGGA
AAAGAGTTAGGGTTTTAGAGAAGAGAAAGAAGAGGAGAAAAGAAAAGGGGAAAGCAAGGAAATCGTCAAGTTCTTCAAGC
TTAGATCGTGGTTTTCGTCAGGGGTGATCCCTACAAGGTATGTGAGTCTATCTCAACTTTGGGTTCGTTCACCCACGTGC
CAAGTATCTTTGATTCAGTGATTTCATCTAAAAAAGATTGAATTTTGAATGTTATTGAATGTGGTTCTTGAATTACTTTC
GTTCTTGAACATGAGTTGAGTTTTAGGAGTTCTTGATGATTAAGTTGTGATTTCTTGAGTTCCTTGAGTTATATCCTTTT
GTATATGATTTGGGTACATGAATCTAAAGTGAATTTGAGAAAAAGAATCAGATTAAAATGATTTAGGATCAGAAAATGAG
GTCAAAAATTCATCAGTTGGTGTCTGTGGGAAGGTTGGCGCGACGCGCCGCCATAGCCTCAGGCAGGTTGGGGCGGCGCG
CTAGAAGTGCGCCAGATTTGAGCCACAGTAAGTTGGGGCTGGCGCGGCGCCCCCGGGATGCCCCCAAATCGTCATTTTTC
ACCAGTTTTCGTCGTCTAGCCTATTTAAGTTCTTCTAAAGTGTACTAACACTTTCCATTGATTCTAACTACTCTAAATGA
ATTCTAAACATCTAGAAATCATCCAGAAACATAAATCATACCCTTGAATCCATAAATTCAAATTCAAGGAAAGTCAAGAG
CCAAGTCTAGGAAGTTCTTAGAGTCTTTTCAAGAATGTCTTTTGCAAATGCTCTTAACTTTGTTTTAAAACTTAAAGATC
GAGCTGAGTAAAGAGTAAAGATTAAAGGTTTGAAGTTCATTTCTTCAAAGAAGTATATGGGGAATATGTATTCCCAAAGA
GTATAAAAGGTTTTCATATTTAAATAAGAACGAAAATTGAGATTTTCAAAGAGCCTTCGGGATAGTTTTCAGAAAAGAGA
AATAACTTTCTAAATGAAGTGAGCAGGGAAACTGAGATTTCCAAGATAGCCTTTGAGCTATGTTTTTGAGAACTAATCTC
AAATCACAGAAGAAGTATGTTTTTAAACATAAAGAACTAAGTATATTTTTGGGAGTAGTATTGAGCACCGATATGGGGAT
GCGAGTTCATATTAACTCGAGTCTCCATAAACTATGTAGCCATCATGGATAGAAAAGGGTCATATTTTTTAGATGAATCA
TTTTCGCATAGACAAGTGGATCCACGTAGTGAGTTAGCTTCCTATATCATAGCAAGGTATAGGATGGGCCTTGGCAGCAT
GAGGTAAAACGTTGTATCATCACTATAGTTCTTAAGTGATGGTTGTCGGTTAGAGAAACTCCCACAACAATAGTTGCATG
GTTCCTCAAGGGGTTCTGCTTAGTGTGAATGGGGGTATGGGACTTCATTCATGCACTGCACAAGTAGACTTTGAGAGGAA
GCATGGTTTGTCTTTTTATTATATTATGATTATAAATTGACATTATGTTTTCAACAGTTTTTTTCTTTATATTGCACTTG
TTTAAAACTGCTTTATAATGAAATGAGTTTAGTTAAGTATTCAGGAGTTGAGAAGAGCCAAGGTAAGTGTTTCTTTCATT
ATCTCTTCCGAGCCTATGTTGTTTTAGCATTTCAACTCGCATACTCGCACATTCAATGTACTGATGTCAGTTGGTCTGCA
TCGTATTATGATGCAGACACAGGTAGCTAGGATCGGCATTCTGGCGCACCGCTGATCCAGTGAGCAGTTCAGACTCAGTT
GGTGAGCCTCATTGCATTCCGGAGGATCCATTTTCATTTCAGTTCTAGTTTAGCTCATTAGGATGTTGGGGGTCTGTCCC
AACATCCATCTTAGTTGTTTTAAAGGCTTCATAGACAGTCAGTTAGTTAGTAGTTCAGTTGTCTTTATATTACCATTTTC
ATATGTTCAGATGTGAGTTTCCATTTTGGCTAAGTTAAATGTTTATTTTCAAAACATTATGAGTTCAGTTTGAGGCAGTT
AAGTTGTTTAGCATTTGAATTGTTTTCGTATTGCATATAGTCTTCCGCTGAGACAGTAAGCCAGGTCAAGGGTTCACTTG
AGGCCAGCAATAGTCTTCGAGTGTCAGTCCCGCCCAAGGTGTAGGCTAGGGGCATGACACATGATTAAAGCATTTAGAGG
TTTTGGGTTTCCTCCCAAACAACGCCTTAGTTAACGTCGTGGCATGACGCGGGTTAACGCCTAAACTTCACTTTTGGGGT
TAACCAAAACATCACTTGGCAATCCCCTGCTTTGTGTCAGATGGAGATGAGGTATCACATGACCCGTAAGGTTCTCGAGT
AGCTGATTGGATCTAGAATGAGAACCAACTATTTGTTTCATCAATTTGATGTTCTCCTTCACTTCTTCCAGCACCCTATC
ATGCTCATTTACCTTGTCGAGAATGATTGAGAGCATTCCCTCAACACGTTTACTCTCATTGTCCTTGGGCTTTCTTCGCT
CATGAGGGGGAACATATTTGTCCTTCATTTTGCATTGGACTTCAATCTCCACAATATTTTTGGCCAACTCATCCATCTGA
GTCATCAGTGCGGCTAGCATGAAGTCCTTCTCTACTTCTTAGTTTGCTTCAGCCATGTGATCAAGCAGGTGGGCTGCTAT
CGCATACGGCTGATGTATAATAGCACCTGAAATAAGTCGGTCAGCCAATACTTTGTTTCCGGGACCAAGACTTCTATAGA
AACAGTCCAGGAGGACTATATCGGGAATTTCATGAGTGGGGCATCGAATCAGAAGCGATTTAAACCTTGCCGCACATGCC
TCATGAATCCGTTCACATTCTAATTGTTTGAAAGTTAGAATACGATTGTCACGTTCCAAATCCCATTAAGACGGACAGGC
ACCCGATGCCCTCTAGGCTCGAGAGAACCAACATGTAACATGTGCTTACTATGCATATAACTATGACAATCTTGTGACAA
GTTCACATAGGATGCAGCAATACGAACCAACATAAGTAGACCCAAAACTTATATACAAGACTTGGCCATTGAGGCCACAA
CTTGTTAAGACGCAACTGAACCNNNNNNNNNNNNNNNNNNNNNNNNNNNNNNNNNNNNNNNNNNNNNNNNNNNNNNNNNN
NNNNNNNNNNNNNNNNNNNNNNNNNNNNNNNNNNNNNNNNNNNNNNNNNNNNNNNNNNNNNNNNNNNNNNNNGGAGCTCA
CCAAAAGTAGCTGAGTGCGTGTGCTCCTACCGAGAAAGTCTACTAGCTGAAGTACATGTACCTGCAACATGAAATGCAGC
GTCCCCCGCGAGGGACGTCAGTACGAGAAAATGTACTGAATATGTAAGGCAATAACATATATAAAATAAGAGTTCGAATG
AAGCCAAGTATCTGATATGTGTGCATAAATCACAACAGAAGACCAGCTTTGTTAACTCTTATGGGATCATGTATGTTACA
TTCTTGTCTTTACCTTTCTGTGTGTTATGATCTTTATAAGGCATGTGATACGAATGACCAGCTGATCAGTGGTAGAAGAG
GATGACCCATGCTAGACATTTTAACCCCTGGGATGCGGTCCTCATAATTACACAAATTGGGATCGGCCCATGCTAGGCTT
ATGCCCCTGAGCTGCCACCCTTCTATACCAATTGGGATCGGCCCATGCTAGGCTTCCGCCCCTGAGCTGCCACCCTTAAT
TATACAGATTTCTTTACTTAGATTCTTTAATCCTTGAGATTGTTGTTTTGGTGGTCATAATCATTTTTTATATTTGGAAC
TACGGACTAGTAGTAGAAGACATGAAAATAATACTTCAAGGTAGTAACAATGACATAAGGAGCTATGTAACATCAATTTA
TTACTTGTGAGCTTAAATGACACAATTGACTTCAACTGACTAAGAGGAGGATTCACCAAACTTGCTTTTGCAAATACCAT
TTATATACCAGCACATAGGAGGATAATTACACAAGTATAGAGTACTAAACATATAATAAAGTAATTCTATACACTAAGGA
GAGGGGGAAAATATTGTTAGTTATTTGGAGATCATACGCTGCCACTATGTTTCCTTTACTAGGAATAGAACTTAGGAAAT
TCACTTATTGATATTAATCTCAAGTATCAGATTTCATGCCGAAGAATATTGAATCGAATAGCCTTACATACCTTATCTTC
TTATCAATACAATTATCATGATTCAGCCTCCCCTTTCAGGTTTTAATCTACAATATAAGTCATGATAAATTTAAATTAGC
AATTATCACACCGTGAGCCTCGTAAAACAGTAGCTAACTTTGACGGATAATGAGCCCATATAACCCTTAAAACAATGTGT
ATCACCACACCCTCCTTCTCTGCCCAATACATACATTATATATCTTTTTCCAAGACTACCCAAACTGCATCAACAATAAT
ACACATAAAACAGCCTCAAGTATTCTTTATCATACAACTAATTATTGAATCACCACCCCCCTTGAGTTCTTTATAATAAC
ACACCCATAATTCCTCACTCAAACTCATACATAAGGAGGAAGAAAATGGAGCAGTCACCTTACCTCCATTTCTGCAGCTT
CTCCTTATAACTTGAATTCCTCTAGAACTTCAACTTCCCTTCACACTTAAACTAAAGAAGAAGAGAAATGTATCTTAATA
ACCAAGGAAGTGAGCAGTAGCTTCTGGAAATATTATGCCTTTATACCTATACTTGAGCATGAATAACATGTTTTCCTAAT
CATCCATGGGAGAATTAAGCTAAATCCATAAGTGTTTTCACTTACCTTGTCTTGCAGAGATGAGGGTTTCTTCAAGAACC
CTAGAAGAACTTTAAGGCTGCTGCTTAATCCTTAAGAGAAAAGAGAGAGAAAGAGCTGGAGCTCATCCTCAATAATGTGT
GTTAAAATGAGTGAGAATAGCATCCAATATATCTTTATATTGAGCTTTCTTCACCTTTAAGAATATCCACTAGAAAGCTT
CATTTTCAGCCACCAATCGGTCAAGTAGGTGATGCACCTGCTTATGTATATCAAGCAGCTCAAAAGGTCAAACTAGGTGA
TGCACCTACTAGCTTAATTAAGTCAAGAAAGCAGCTCACCTATTTTATTTCATTCTCTAATTATTAATCTCTTTTTCTTT
AACTTAGCACTTGACTTTCAACTTTAAGCTCAATTACCACCTTCTCGTCTCGAGTTTAAATACTTCCGTTGGAGTTATAA
CTTGCAGTACACATGCTGCAACGTGCAGGGTATCACATCACCTTCCGAGCTAGTTTAAACCAACGCTAATCATATAAGAA
ACATGGTCCCTCACCTATACTATAAGGCTATGTCAAGTATCACAAGAATAGAATAAGCATATGCATAATACGGGCCGTTA
CAATGATCCCTGAACATCATTACTTCTAATGAAGGGAACTCCATTTGCTCACGAGTACTGCTTGGCATACTCATATGTCT
GTTGAAACACACAAACACTCAAAACAAAACTAAAAATTAAGTTAGTAAAACTACAACTATTAAAAATAGAAATTCTACGT
AACTAAGAATTCCCAAATAGCATCACTCCCCGGCAGCGGCGCCATTTTGATGTTTGCGTAATCAAGACACAACTTTTGAT
GCAACTGTCTACGATCATACAATAGTTTAGTAACCCAACCAAGGTTGGAATCATTCCCAAGAGAGTGGTTTTGAGAATTA
ATAGAAAAATAAAATTTAGTTCTAACTAGTCGTAGCTAAAGACATTAACGATTAAAAACATTGAAAATTAAAGGGGGACA
CAAGAGTGTCAATTAACAATGGGGTTTTGTCACTAGTAAGTAAAAACAACAAAATAAACAAGGATTTCTAAGTAATGAGA
AGGGATCCTTGGGATGTGACGGGAATACGGGTTAAACTACATTTTTGGATACATGCTTTCGATAGAAGATTCATAGAATA
ATTGTGACTAGGCTAAACTTTAAAGGGGATAATCTCTCTCTCGAGCAACTTACCCCGTTTAAAATGTGTTCCTCTCGGAC
ACCCACTTACCGCATGAACACTAGCCTACTTCTTAACTCACTCACTCTCTCGAGCTGAGTGTGTGGAAATGAGACTAGGA
TTCACTCTCTCGAGCTGAACCTCATGCCAACCCACTCCCACCGGCCATCAATTTAGTAGTTTTAGTTTTACGACCTCTCT
CTCGAGCAAGCCGAAACACACATAAATAAACTTGTACTTGCAACTACAAATTCATTAAATTCATCCACAACTACTAAACG
AAATCACAATTAAACTACAATTAAACTGTCAGCAAGCAAGACCCAACAATTATCTTAACCCATATTCGCTAAATCACACC
CCAAGAATTGGGGGTTTTAGCCACACATGTATAAGAGATAGAAATTTATACCAAATTGAGCTCGCATTCAACTGGGTTTC
AAGATTTAAGTCTTGATACAGGCCAAAATTAAAGAATCCAAGAGACCCAAACCCAATTCTTGAAGATGAAACCCTTTGGA
TCTTCAAATCTTCAAAATCCTCTCAAACTTAGAGCAAAAATATCAAAAAGTACTATTCTATATGAAAATTATAATAATTG
TTCGACACTTAAAACTATAACTCTAACTAGTATTTATAGTTTTCACAGATTTGTGCTGGAGCGGATCATTCGGTGTCGTT
AGTTGAAATCGCCGATCAACTCGGTGATTCACCTTTTGGTGTAGTTCATCGCCGTCTTGCACCATCCTTTAGCATCGTCG
TGCTCTGGGTCATTGAGCAACATGGTACTGCTTCGTGGAACTTCTCGACGATGCGACGACTGCTCCCTTTTTTCGCCGAC
TTGATCCTTTTCTTCAAGGCGCAGCACACTTGAACAAAAGGCGAAGTAAGACCCTTCGGCGACTCGCCAAGTGGACCCGG
CGATCCTCAGCCCTTTATTTCTTTGTTCTTTTTAGCCTTTTTATTCCTTTTTGCAACGTAGTGTCCATGCTTTCCTTCAA
ACTTCAAATACCTGAAACTTAAGGGTTTTCATCAGATATTAAGATAAAATAAGCATTTTAGGACACAATTTCTATTAAAA
TATATCCCTAAATGAGTCCAATTCGTGTACTCATCAACACTCCCAACTTAAACTTTTACTTGTCCTCAAGCAAACTCAAG
TTCAACCGTTAAAAAAGAGTGTCTCGAACAGTGCTACACAAGATTCAATCATGAATGCACACAACAAGACTCAATTTACT
TATGCAAAGATCAAATGTGTACTCAAAGATTCAAGTTGTGACACACTATTACCAAAGATTCTCAAGCTCGCAATACTTGC
TTCAAATGTAAGTTCAAGCTCAACAAAAGCCTTCGAATTCCCTCACACAAATGATGATTCCATTTTCACACGCAAAGGTA
TAATCAATTTAAAGTTCAGGAATCAGATACAACGCTCACACTCATAAAGATGAACACAATGCATGCTTTCACCCATAGGT
TTGCCTGTATTTTCCAATCAATATTTGTTTTGACTTTCTCAAGATCACAAAGGTCTTAACAAGGCTTGTAACGGGGCTGA
GTGTAAAGGTATGGTCATTTAGGCTCAGTGACTTTTATCCTCATGAAATGTGGTGCTCTCAACACTTTCTTTTTTTCCTT
CATCATTTTCATTAGTGCATCATAGGTCATCCTATTATTCGCTTCCCATGGATTGTTCGGAACCCTATTTCTTTGGTACT
TTATTCCACAACTTTCTCTTTCTTTTTTTTATTCTTTTCTTGTCTTTTCCTTTTTCTCTTGTTTTTTATATGGAAGGGTT
CCATTTTTCTCAACACCATGGGTTAAAGGAAACTTTCCTTGCACTTCTTGACTTTTCCTTTTTCTTTTTCACAACACCCC
CAACTTAGGCCAGACTTTTGGCCTAAGTTGGCTATTCAATTAATCACAATTCAAGAGGATTATAGGTAATGGATTAAGAA
AGATCTAATTTTCATCAAGTTTCTTCCAAAGAAAGGTAATGCTCAAAGGGTGTTCAAGAGAGAATCACACACTCACAAGG
TAGGCCACAAAAGAGGTATATGTCAAATTGGTTCACACTCTTCGAAGCTACCTAAGATCATATCAAGAGAAAGTCTTACT
TAGTCGGGGCAAATTCTAGGTGTTTTCATGCATGGTTCCAGGTAAGCTTATCACACAAGGCATCGACACTTAAGTTAAAC
AAGACTCCACGCTTTCTCTAGTGTGCAACGGTCATCACAAGAGAATCGATTTGATAAATGGCTAATCACAACGAGATGCA
AAGAGTTCACATATTGTCTATGCAACTTCATTTGGCCTCATCGTAGCCGTACATTCATGTTCGTTCAATTGTAAGCACTA
TTCAAGTCATCGATATTGATTGAAATCGAGACTTAAATTTGCCAAGGAACAACCACATTCACGAGCATATAAAGGGTGGT
AAATATGTGCGAAAAATACAAAAAAAATTGGAAGGGTCAAAATCATTTTGCAATTTAAAATAAAAAAAGAAGAACCATAA
GCTCGAACATCTACAGAAAAGCAATATTAACACAACAATAGCTCATAACCCAAATACTCAAACAAAACACAATTTACGAG
TAGCACATAAAGGTGTGGGACTCACCCCACCACAAACAAAAACATTTATCCTCAAATGCAAATAAAAGCATCCAAAATGT
AAATTAAAGGAAGACAGAGATGGAGGTAAAGAGGGGATCAGTGCCCGGAGTGACCCCAAAAGGACAAGGCTTCATCGGAT
CCAGCAACAGGAGCCTTTGTTGACACCTAATTTTGACCCTCCCCGATAATAATTAATTTTTGAGCTTCTTAATTACCAAA
CGATTTAGAATAATTAGCTTTATAAAATTCAAATAATTTTCAAAGTCATCTTAAGCGATTTTGGTCGATTTTCATAATTT
ATAAATAATATATATATATACATATATATATATATATATATATATATATATAATTTTATATATCTATAATTAGTATATTT
TATAAATATTTGAAAATCATATCGAAAAGATTTTATTTTAAATATTCTATTAATGTTAGTTTAGTTTAAATTATGGTTAT
AACTTTAATTCATTAATTTACAATTAAGTTAATTATTTTATTTAGTTAAGAGTAAGAAGCTCTTTAATTAATTCATATTA
ATTCATCTTGTTTAAGTCTTGACCAAATTAATCGATGATTTGGTTACCTTTGAAATTTATTTGGGCTATTGTTTGATTAC
AATTTTAGCCAAAATCCTTCAATTTCTTCAACCCCTTTTAAAGACCAAGTTGGGCCATTCTTTTCCCAATTTCCAGCAGC
CCCAACGATTCCCTCAATTCCCAGACCCAACAACAATTTGTTTTAGCCCATTTCCAATACGTACAGCATACCAAAACAAC
CCAGACAACCCAGCCCACTTTTAAACCTCCCGACCTGGCCCACTTTTCCATTCCTTGTTCCAAAGAAAACCAAAACAGCG
CATACAATTCCCAGGCATCAACAGTGAGCAGAAGCAGCGAAGCGACAAGAAATCAACGGCGTGAACAACATTGACAAAAC
GACAATCCAAACAGTACAAAACAACCTCGATAGCAGCCTCCAATGTTCTCCTATACACGGCGTGAACACGAAGATAGACG
GAATGCAACGAGGAACAGAGAGGGTATGTTATGATTTTGTCTCCTTCCTCACGTCTCTCTCAACCAGTACTGTTCCATCC
AAGATTTTCAGCAAAAGTAGTTGTTGTAGCAGCACAGACCGTCCTTGGGACTGTGAGATGGTTCCACGTCGCACCCAAGG
ACAACGGAATTGATTCGGAGCGTCAATTTCGCCCCTTTCTCTTTCGGAATGGGCAGAGTTCGCAGGAAAAAGGTGTCTAG
CTCGAATGGTGAAAAGATTTAGGGGTTTGAATATTTTTGAATCCTTGTTTCTATCGGAAAATTCTTCACTTTCCCCCAAA
AAATAAAAATTTGCCTAGTATTCCTCTATAAAAACTCTTTTTCCTCTTCATTGTGAGGGAGAGCTTAGGTAAAAATAGAA
AAAAACAGAGAAAGATTAGGAAGTGAATAGAGGTCCAAAACTAGCGTCCAACGGGAGCAAACTCACAAAATTTAGCATCA
AGTCACAAAGAAAAACACACCCAAAATTGATTATATTTTTCTTATTCTTGTACATTGCGTTACGGGAACTCATCGAAATT
GCTGTAGTTTAGTGGTGGAAGGCTTCTGCCGTGCTTGTTGTTCCAGCTTGCTGCCCCAAAATAGGTAATTCCTTCCTTCG
CTTCTGGCGATTTAATCTATTGTCTATAACTTGTTGCTCTTTTCTATAGGAGTTGTTAGTCATTGTCATTTTGTCGTTAT
GAATTTCTGATTCTGTTTGATGAATGAGCTTATATTCCAGGCTCTAATTTGCATATTTTGTATTAGCTTAACATCCAATA
AGATGTCTTGCTAAGTTTAATTTTTTGAATATGGTTCACAATGGACCAACTATTTTCTTCCTTTGTAGAGAGTTAGTTGT
AGTCTAGTCCAATCTTCTTTTATGCTAGCTTAACTTCTTCACTGTTTGTTCCCGATTTCAGAAATGGGATATAGATACAA
CCATGACCTGTTTTCTTTCCTAATCTTTTGTCGTAGTGCCATGCCGATACTAGCTTAATTTGTGATTGCCTAGAATTTTC
TTATCGCTAGATTTTCAGTTTTGTGATTATGTTCTTTGGCAGAGCGAATGATCTGATTGTATACATTTTAAAGCATCTTC
GGTTCAGATACCGTCCTTTCTGGAGATATATCCATGTGTCATCTTAAAATATCTTTTCATTTCTTTGGTGCGTTGGTTCT
TGTTGATTTTGTTGATCTAAGTTGAGCTACTTTCCTATATCAAATATACATGGTCTTTCTATTCCATTTTCATGTCCATT
TCTCGAGATTTGGATTAGCATTAAGGTTTAGAGCGCAGCCCTGCGTTAAGTTTAGTTAATTCAATAAAAATCCCTTTTTA
AACGTGATTTGGGTTTATTTAAGTTTGGTTTCCAGTGACCTGTTTCTTTGGATTTTAGTCAATTGATCGTTGAGCTTTTA
ATATAGTCTCCCCTGATGTTTTCTATTGTTTCTTTATTTCTCCATTTAAAATTTGGGTTTACTGATCCTAAGTATGTGTG
ACCTTGATCTTTCAAATATTATATTTGATTGTTTGATTGATTTCTTCCTAGTTTTACTATTTGTGTGGAAATTTCTCTAA
CTTGAGTCTTAACCCAAGGCTAGTAAATTGCTAAATGTCTTCTTACATTTGTGTATAGTTGATTAATTTTTTGTTTTTTT
TAAGGTCTATTCCTCTTTGCTAAATATTTTTATTTTATCTTGGCTTGCCGTGAATCTGTCCGAGCCTCTTTGGGATTCTT
CTCGCCCATCTTTGCATTTCGGGAGAGCCATAAAGGCTCAAGGTCCTTTTATCCGAGTCAGCCAACTATAAAAATCGAAG
AACAAGTCCCGAAAAAAGGCGTACAGGTTACGGGAGATTGTATACATTAAATATACAATATAAAGTGCTGCAAATCGGAA
AGATTGAGGGGATTGGGCCAAAAAGCCCATCTTTTAAAGTTGTATTTTGTTACTTTTGGGCCTAAGCCCTTTGCATTTTA
ATTACCGTTATTGGATAGTTGTTAGGACAGGTACTAAGAGAAAAATAAGGCCAGAAGCCCAGCATCATTAGTTTAGGACA
GGTGCAAATGATTCGAATGAGCCAAATGCCCAAAATGAAAACAGGCCCAAATACTGGCCTAGGCGGACAAAAATACCAGA
TTTGGGCCCAAATCTCTTTCCCTCTTTGTTTCACTATGTTTATTTACTTGTTAGTACTTGCCATTAATCTTAAGGTCGAA
AATTTTAAATCCCCAAAAGACATTCATTTTGAATTAATCACCTAACTAAATTAGTTGTTTATTACTCGACTTTAAAATAA
ATAAATAAGTAAGTTTACAAAGTACTTCATTTAAATAATATAGCGATATTTTTATGTTTCTCCCTTAAAATGATCTTAAC
TATAAAGTAGTTCAATTTCGCAATTCAAGATGAGTTAAAATATTTTCGCCAAATAATTAATTGCCGGATAGCCGCATGTT
AGCGGACATTTCGGGTGCTCTCAAACCCTTCCCAAAATGCTAATAAGAACCCCTGAACCCCCTTAAGTATTTTCAATTGA
TTCCCTATTTTAATCTATTGAAAATCAGTTTTCTTGATTTTTCTTAAAAATTAAGTGGCGACTCTCAAAACCAGTCCAAA
ATATATTTTTTTCTAAATAAAACAGCCTTTGCCAAGGAAGCCTACACAACAACATCTATCATGATTTCTTCAATCTCGGC
TATGTCGTCCCCTGTAGCTCCATCAAACATCTCTTCGTCAATCTATGCCTCTAATTCAGGATCGGTTGTATGCTCCATTC
CATCCCCATGTCCTATGGTGGTCTGAGGCATTTCGGGCACGTCTGAAATTTCCACTATTCCAAAGATCATGGACATATCG
GTGGACTTTAAGTAGTCCACAACTTTTCTCAGCTCTGCAATGACGGCCTTTAAGGTTGTCACCTTCTCTGTGGCTCCTTG
GTCGCGCTTACACACTGTTATCCTGGCCGCTAGAGCATCAATAGTAGTGCTCAGTGGTTTCACAACATCATCGAGGGCAT
CCTGAATCATGCCTAGAATAGAGCTTTCTATGTTGGCAGCTCGACAATCAGCAGATTGGGAAAGATGTCCCATCCGGATC
AAGGATGCCTGAGTGATCGACTCATAAGAGGAAACAACAACAGTAGGTCTGGGTGGTAACGCAGTAGTAGAGGGGCTTGG
AGGGTAAGCATGAGTGGTAATGGCACCAGATATACCTGAAGTCCCAGGGGCCGGAGTAGGCAAAGATGCCTCTGCAGGTA
TAGATCCAGTGACCACAACTTCATTCTGCTTCTTTTCCGCTTAGTCCTTAAGACACTCAGCTTCGATCTTTCAGATATTG
GTGGAGGCGGTGGCAACCAATTCCACATCCTTCTTTTGCACAATGCAATGATTAATACCGGGAAAAGGAGAGATGTATGA
CTCTTCTTTGCACATATATGGATCTTAGAAGCAATGATCATCCCTAGATTTATCCTGATTTACTCTATGATGCATCCAAG
ACAAGCTGCCTTAGCAAAGCGAAGGATTAATTCATTCTGTGATGGCATAATTGTGTGCTGATGAACCCGAACCAGTATCT
TGCAGCTACGTTCAGATTTTTCTTTTCAATCAAAACTCCCTCTGCTAATCATTTCAGAGCATTATCATCTGAGATTAGCG
AGGCTAACCACTTTTTCATCTCATTCAGCTTCTTTGTTCTGATCAAGTGCTGGCAGTGATCATTAATCTTATTGGACATA
CCCAAGGCTATGTTGATAACCTCACTGCCACAAGCTACCTTCCTTCCTATGACAACCACGTAGTCAACTGCTTTGAAAGA
CAATACTAGCCTCTTCCGTTGAGGTACCAATGCACTGTATGCATTGTAAAATTCTCTGACCCAACTTGGTATGTAAGAGC
CACGGGGTTTTGTGAAGATTTGAAATTTGTGATATTTTAGGCACTCCATTATCTCAGGATACCTATCGATCACCCCATCT
ATGGATAGTCATTTTTCCTCAATGATCATTCTCAGCCCCTCAAACTTTAATCTATTCGTTGATTTAGATTAGGGGCCTTG
TACTGTAGGTGTCAGTACTATTGCCTGCTCTGGAACTAGAGGAGTCAGAGTGGTGGATCGAGGATTTCTGATCTGAGATG
GGTCGTTCAGCTATTTAAATTGTAACTCATTCTTATGTGCCTCCATCAGTTCATCTTCATCAGAACCCATACTCTCACTG
TCATATGTTGTTGGGTCATTGGTGTAAAAACCAGTACTGTCGGAACTTGCATCTGATAAGTCAACGGTTTTGTCCTTGCC
CTTGCCTTTCCCACCAGTTGTGGAAAGTTTAGTGGCCTTGTTCCTGGATGCAGTTGCATCCTCAATGATTGTGATCCCTT
TTTCTTTGCTTTGGGGTGGTCTGTTGCTACATGGTTTGTTAGGTTTAGTCATATCTGCAAAAGATTGGGAAGAGTTAAGG
GACAAATCAAATAGAAGCACATGCAATCTACTACAGGAAGACTCGCCAAGTGGATCGACGAGTCGCCGAACCTCTTTGGC
GAGCTAACTCAGGCTCACTGAAAGGATTGTTTTCAAATTATAGCAAGTCGACAATGGGAAGGTCTTTTCGACGAATCAAT
AACTACTTTCGGCGAGCAAGGGTTTGTCCGCCGAAAGTTACCGTGCATTAGGGGACCAGAATAGCTACAAAGGGCGATCA
AGAGTACTTTCGGCGAGTCATCGAGAGCTATCGGCAGCCCATGGCTTCTCGTCAAAAGTTACAGACTCAAACATCCAATT
TGTCAAGATATTAAGGGCGAGATGGAGACATTGGGCGAACCGCCTAACGACTCGGCGATCTCGACCCAGCTCGTAAAATG
GCCCAATGATCCCATTTTCAATCCACCTTCTCGAATTTAATCCCGCAAACCCCGAAAGCAAAATCAAAGCATGCACTAAC
AAAATTCCAATAGGACCCACACTACCCATTTGTCACGGCCCGTTTCCTCGAATCATTATGGCATCTACTATAACCCACCA
GTAGGTAAGCCAACCCGTAACCCGGAATAACAAGTAATGGGTCTGAGGGCAGAAACTAAACAAGAGTAGGCAAAATTTAA
GATAACAACATAACCAGGCGGAAGCAAACCAAAACATATATACAAATAAAGATCCCTCCCAGAACCTGGAAGTCATTAGT
ACAGACCTACTAACAAAACGAGTACAAGTCCCAAAAGTGGACCACAGAGACTGGACTATCTCGAAAGGTAAAAGACAAGT
CTATATACACAGATGGAGACTGAAATAGTACAAAACGTCGTGTGCTCACCCCCGTCTCCGGATCAGACTACTCCAAACTG
GATCAACGCTGGCCACTGAGCGTAGCATGAGTACCAAAACAACAGGTACCCAGTAGGCATCATAGGACGACAAAATCTAA
CTAACAACGGAAATGCACACGACTGTAGAAAGAACTAACTAAAGTAATCTATAAGCTAACTACACCTAACTGGACCCCCA
TAATCCCAGAAGGTACACTCGTGCGCAAGTCAAGTAAAAGCCTGAATGGACCCCCATAAGCCCGACGAGTACATAGAACA
ACTATAACTAAATGGAATTGCATATAAAAACCCAAGAACGGAGAACATCGAACCAGAACCTCAACCCCAATTAGTAGAAT
CTGACAGTATGGAAGCCAGACCTCGAACCGGATGCTCGCCAGAAGTACCCAACTAACCAATCACAAGTCTCAAGTAACTA
AGGCCGGAACTCTAACGAGATGCTCTGTATAGGTATTTGGGCAATAGAGGTCGGAACTCTAACGGGATGCACTATATAAG
TATCTGGACGATAGAGGTCAGAACTCTAACCGGATGTTCTATATAAGTATCTGGGCAATAGAGGCCGGACCTTAAATCGG
ATGCTCCATAAAGGTGCCAATGTAGCTACTGAAAGAATCCTAATCGATCCACGCTCATAAATGTCCGTAGAATGTCGTTC
ATACTTAGCCAATCAATGTAAGCCCTTGGAACCGAATCGAAAATCAAATTCAAATCGCGATGCAGAACTAGCGTCGTCGA
CTTAACACGTAAAGCCATAACATTGGGTAAATAAGGATAACTATCATCGGAGCAAGCGTAACGCCTAGCTAAGGCCCAAA
CTATCATACTCAAGTTTGCCATACCAGTCTACAGGGATCTAAGTTGGCCGAGCGACGTCGGGGCAAAACTAAGGCCTATC
GGATCCAAATCATGTATTTCTAAGGAAAGCCCTAGTCAAACCTAAACTAAGGCCCAACATGCTTCAAATAAATAGTAATT
AAGCATGCAAGCACTTCATATATCAAGGAGGGTAAATTAATAACACAAAGCATGCTCACAGTTACCCGATATTTCTCGCA
ATAGGCCGAAAACATGATTTCTAAACACCTATGCATGATTCAATAACTACCAACCCAAATCCCAATTAATCAACATGCAT
TCACACTCTCAAGATCAATCTAAGAGAGGGAAACCGTAGCCTACCTGTAGGCCGATCACACGCGCTTTAAAATCACTTCT
CTGGAGCTTTTCCTTTCCAAAAAACCTTGAAACGCTGCCCCGCTATCAAAAATAGAGTCACAACGTTATAACGGTCATTT
AGACACCAAAATCACAACAAACGGAGACGGGTCAATTTTGGAGTCAAAACAAGAATCGTGGGACCCACACAGAACTGTTC
GAATTTGACTCCGTCAAGACACCCTAAATACCACCCCAAACTTGTGTTCCAAAATGAAACACAATTCGGGGCTTAAAACG
CAGCAAAAACCAACAAGCAAGTAAATCACACTTTAACCAACTAAAAAGAAAATAGCAGTAGTCTAAACTTGAAATTTACA
AGAATCTAATGGTGCACAGCACTCCTTGAACACTCTACAACAAAGCCACAACAATTCTCAACATGTTGGACTTCGAATCA
CCCAAAACCAAGCTAAAATGAGTGAGATATGACCAAAACAAAAATGCCAAAAAAAAGCTCGAAAAAGGGTACTGAGGTCG
TGTTTTTCGCGAAAATTACCTCAAACTACGTGCACTTGACAACTTCCAAACACTCTACAGCGAAGCCACCAAAAATATGA
AGCTCCCGCACTTTGAATCGCCTAATTCGAATGAAAGATGAGAGAGTTATGAGGGTTAAAAGTTTGGAAAAAATGTTGCT
GATTTTCTGCATTTATAGCAGATTTTCTGCAATAATTTCCAAAACTAAAAACAACTCCGACGGGGTGCTCCGATCTCGTT
CGGAACCCCGTGCACGCAAACAAAATATGCAACCATACCAAATTTGATATTTTGGACTCAATGACACAGTCAAAATTTTC
ATTTGAGGTCATCTTGATAAAAAGTGGGTCCCACACCCAAATGTCATTTTAAGTCAAAAATCACAAAAAAGCTTAGAAAA
AAATCGAAAACCTCGAGACATAAAAGAAAGGTCAATCTAGACCAAACTTGACATTTCGGAGATAACCGTGCTGACGGAAT
TCTCATTCGAGCTCGTTTACTCAGAATATTGACCAAAGTCAAACTTAGGTTTAAACTTAAAGTTAAAACGCCTAATCGCA
CTGACTCACACTGAAAATCTCGGGAGTCATGCCGACCATGCTACTAGCCTAAAATGACCCTTCGGGAGCTGATGGAATCG
TCAGAAATGAATTCCGATGTCATCTTCTTGAACTTTTGATCGAATATAATCGTTCAAGGCATAAGCTCCAAAACATTAAA
ACTCACACTATAACCAAACGAACGACCAGGTGACCGAAATGTCAATCCCATCAAGTCATAAATGGCTTGGGTCGCTACAG
GAACGCTCTAAACGGCACACAAAAAGCAAGACACAGAAATAACCAAGAGGGTCATTACACCATTGCCCTAAAATACTCAA
ATTTCTCCCGTATTTTCCTAATTTGGCCATTTGGCGATATTTGCTCTTAAGAGTGGTGTCACCCGCTTTATCTTTCAGCA
AATTTTTGACATTTAGCGCAAACGTGGGCTACTCAGACTTCACTTAGTCAATCTAATGACACGCAATCACAACCTAATTC
ATTAAAAAGCACAAAAATTATAGGCAATTGAAAATCAAACAATACGGGCAGATTTTCAAATTAAAATAGGCATTTAAGCA
TTCTAATCCTATCAGAGAGTCCCAGCACACATCAATACGATACGATTATTGCAAAAGAGTACAAAGTTTTTGAATGTAAA
TTTGGGATTCGGAAATCAACCTTTTATGCCGATTAAAACACGATTTAAAGCTACGCTGCAAAGAAATCCAACTCCGAGCA
CCAATCAATAACTACAATACTAATGGAATAGAAAAATATTAAAGATAATACCTTAGTATGGGTTTGTGAAGTTTAAAAAC
AAGGGAAAGTGAAGGATTTCAAATTCTAAGTCTTTTGGCCATTATAAACCGTCCAGTTCGCCCCCATTCGGCGACGTTAG
TCGCACTCGCCGATCTAATCGGCGATTCGCCAAATGGTCTCCTATCTCGCCGAGATTTACAGGGCTTTCAATATACATGG
AGGTCCAAATGGCGGACACTTGCGGAATCGTCAACCAGTTCTGCGTTTCGCCAACTGGATCCTTATTTCGCCAATCTGCA
TATATCAACACTTTCCGAACTCAAACCTACAACATCAACACACCATTATTTCTTAAACAAGATTAAAACATTTAGGGGTT
TTGGATTGCCTCCCAAACAACGCCTTAGTTAACGTCGTGGCACGACGCGGGTTAACACTTAAACTTCACTTTTGGGGTTA
ACCAAAACATCACTTGGCAACCCCCTGCTTTGTGTCGGATGGAGATGAGGCATCACATGACCCGTAAGGTTCTCGATCAG
CTGAATGGATCTGGAATGAGAACCAATCATTTATTTCATCAATTTGATGTTTTCTTTCACTTCTTCCAGCACCCTATCAT
GCTCACTTACCTTGTCAAGAATGATTGAGAGCATTCCCTCAACACGTTTACTCTCATTGTCCTTGGGCTTTCTTCGCTCA
TGAGGGGGAACATATTTGTCCTTCATTTTGCAGTGGACTTCAATCCCCACTATCTTTTTGACCAACTCATCAATCTGAGT
CATCAGTGCGGCCAACATGAAGTCCTTCTCTACTTTTTAGTTTGCTTCAATCATGTGATCAAGCATGTGGGCTGCTATCG
CATAGGGCTGATGTGTAATACCACGCGGAATGAGTCGGTTAGCCAATGCTTTATTTTTTAGACAAAGACTTCTGTAGAAG
CAGTCCAGGAGGACTATATCAGGAATTTCATGAGTGGGCCATCGAATATAAAGCGATTTAAACATTGCCCATGCCGCATG
AATCCGTTCACCTTCCAATTGTTTGAAAGTTAGAATACGATCCCTGAACATCATTACTTCTAATAGAGGGAACTCCATTT
GCTCATGAATAATGCTTGACATACTCATATATCTGTTGAAACACACAAACACTCAAAACAAAACTAAAAATTAAGTTAGT
AAAACTACAACTATTAAAAACAAAAATTCTATGTAACTAAGAATTCCCAATTAGCACCACTCCCCGACAGCGGCTCCATT
TTGATGTTTGTGTAATCAAGACACAACTTCCGATGCAAGTGTCTACGATCGTACAATAGTTTAGTAACCCAATCAAGGGT
TGGGATCGTTCCCAAGAGAGTGGTTTAGAGAATTAATAGAAAAATAAAATTTAGTTCTAACTAGTCATAGCTAAAGACAT
TAACGATTAAAAACATTGTAAATTAAAGGAGGACACAAGAGTGTCAATTAACAATGGGGTTTTTTTCACTAGTAAGTAAA
AACAACAAAATAAACAAGGATTTCTAAGTAATGAGAGGGGATCCTTGGGATGTGACGGGAATACGGGTTAAGCTATATTA
TTCGGTACATGCTTTCAATAGAAGATTCATAGAATAATTGTGACAAGGCTAAACTTTAAGGGGGATAAGCTCTCTCTCGA
GCAACTTACCCCATTTCAAATGTTTTTCTCTCGGACACCCACTTGCCACATGAAGACCTGCCCACGCCTTAACCCACTCA
CTCTCTCGAGCAGAGTGCGTGGGAATGAGACTAGGATTCACTCTCTCGAGCTGAACCTTATGTCGACCCACTCCCACTAG
CCATCCATTTAGTAGTTTTAGTTTTACGACCTCTCTTTCGAGCAAGCTGAAAACACATAAACAAACTTGTATTTGCAACT
ACAAATTCATTAAATTCATCCACAACTACTAAACGAAATCACAATTAAACTGTCAGCAAGCAAGACCCAACAATTATCTT
AACCCATATTCGCTAAATCACATCTCAAGAATTAGGGGTTTTAGCCACACATGTATAAGAGATAGAAATTTATACCAAAT
TGAGCTCGCATTCAACTGGGTATCAAGATTTAAGTCTTGATACAGGCCAAAATTAAAGAATCCAAGAGACCCAAACCCAA
ATCTTGAAGATGAAACCCTTTGGATCTTCAAGTCTTCAAAACCCTCTAAAACTTAGAGCAAAAATATCAAAAAGTACTAT
TCTATATGAAAATTATAATAATTGTTCGACACTTAAAACTATAACTTTAACTAGTATTTATAGTTTTCAAAGATTTGTGT
TGTTGCGGATCATTCAGCGTCGTTAGTCGGAATCACCGATAAACTCGGCGATTCACCTTTTGGTGTAGTTCATCACCGTC
TTACACCATCCTTCAGCATCGTCGTGCTCTGGGTCATTGGGCAACAAAGTACTGCTTCGCGGAACTTCTCGGCGATGCAC
CGACTGCTCCCTTTTTTTGCCGACTTGATCCTTTCCTTCAAGGCTCAGCACACTGGAACAAAAGGCGAAGTAAGACCCTT
CGGCAACTTGCCAAGTGGACTTAGCGATCCTCAGGCCTTAATTTCTTCGTTCTTTTTTGCCTTTTCGTTCCTTTTTGCAA
TGTAGTGTCCATACTTTCCTTCAAACTTCAAATACCTGAAACTTAAGGGTTGTCATCATATATTGAGATAAAATAAGCAT
TTGAGGACACAATTTTTAATAAAATATACCCTTAAATGAGTCTAATTTGTGGACTCATCAGCCCCTTATAGCTACCAAGC
TCCACAATCCCAAAATTTCCAAACACCAGTACCTACTCGCCAAAATCCTCCCAGTTACCGCCAAGTACCTCCATCTTGAC
GAAATAATTACAATCTTTCTTGTTAGGAGTTTTTGAAGAAACCTTCTCGAGTCCTTACTTCTTTGTTTGGAAGTCGAACC
CAACTCTTTGAGAGATTGAAAATGGCTGGTCTGATACGAACAATTGATCCAAAAAAATGTCAATGGCAATTCCAGACTTT
ACAGGCCCGATCTTCATTGTGCTTACCATTCAGGAGGTGCTGGACATACCACTGAGGATTGCATCAACTTGAAGCAAAAA
ATTCAAGACTTGATTGATCAAAGTATTGTCACCATTCAAGCGGTCACTTCCAATGACAATGGTGATTAACTGTTGAATCG
TGGATGATTCACCATTAATATGATTGACCCAAAGTCTCAAGCACCTCTCCATCAAAACGCTCGAAACTATTGGCAAATGC
TTCCGCCTCAACAAGGCTATTATGATCCTCTTCGTCCACGTCTTGAGAAGAAACATGCTCAAAATGTTACTCCTCTTATT
GAAAACAGGACGAATTTATTTGAGCGATTGAGTGTGGCATGTATTATTCATCTGGTCAAGACCAAGCCAGTCGATACAAG
CTTAAGATTTAACCGAGCCGATTGAAGGTATGCATATCATTTCAACAGTGTTGGGCATGATACTGAAGACTGTATTAATT
TAAAGCACATGATCCAGAACTTGATCTACGAGAAAGTGGTCAGGACCGTTGTACCCAGTGTCAACAGTAATCCTTTGCAA
AACCATGGAGGTGTCACTATCAATATGATAGAGAGGGAAGATGAGTGGTGCATGGGAAAGGCGATAGTTTAGGCTGGTCC
TGACAACCTTGAGAAAGTTGTAGCTTCTCCAAACATAAGTGATGAACTCAATTTTACGAGCATAACACCTCATCAAGCTT
TTGTTTTAATGTCAAGAGAGGGTCAGAACAAGAAGGGAATTAATCACGTTCCACCAAAGTCTTTGCCTCATTTATGTTAG
TCATTTCTGATAGAGGAATATGCCAATGATGACAGTTTTGGAGAAGAAAATGGGGATCTTTTTAAGAAGGTGAAGTTGCG
TCCAAGAAGATGATCGAGACACTAAGTATACGATATGTCGAGCCAATAGAGCAAGTTCTTAATTGGACTTCCACTCCGCT
CTTGATTCCTTGCTCATCTTGATAGACAAAGATGAATTTTATGTTATTTATAAAATTAGGGGTAGTCCGAATTAGGTCCG
AAACCCACATTTTATGTTATTTTACCTAATTATGTTTTAATTTCCCTCGTAATGTTTTGAACAAGGTAAAATGGTTCATG
GTCATAGCCAAAGTTCATATTTCCTTATTTTCAATGAAAGTCACTTCTATTGTGAATATTTATTTTGCTTGCTTTAATTT
TTCTATCTAACAGTCTTTGTTTTTCGTTTCAATAAAAACAATTTTTTAAACATGTCAATATCATGTCATGTCACAAGCTG
AATGAACAAAATAAGGTCGATGAAGATAAGTTTGAAGAGTATGACGAGGAGATCATGATATTCGAGCACCTTGTCGAAAA
TTTGAGATAGTTCAAGACTCAAAGTAAGTCGATTATGGATGAGACAAAAATTGTAAATCTAGAAAAGGATGACTGCCTCA
AAAAAGTCAGAATCAGGGTCCATCCGAGAGAAGCTTGGAAAAGAGAACTAGACAGTTTACTTAGAAAATATATCGATGTA
TATGTTTGATCACATGTCATGGTTGAACATAGACATTCATCTCAAGTTGTCAATCGACTCAAATGCTATCAAGAGTTGTT
ATATTTGAAGATTTAGAGTTTCTTTTATTTCCTCCCCTATAATCGCATCTTTTATTTGTAATCGTCTTATGTTTTGTTAG
AAAATTATCTCTTGTAATGAACTACGTTTGACCTGAATTCTCAAGAATGAGATACGTAAGCGGCCTTTGTCGGCTTCAGT
CACCCCTTCATATATTTTCAATATTTCCCTATTATACTTGAACTACATTCGACCTGAATTCTCAAGAATGAGATACGTAG
GCGGCCTATGTCGGCCTCAATCGTTTCCTCATCAAGATGTCCAATTTTCTGTTAATCATCGATTGGGAAACTACGTTTGA
CCTGATTTATTGCCTCAACGGGATATGTAGGCGCTACAGCGGCTTGATCATAACTCACATAAGATTTTCATTTTTTCCTT
ACGATAGAAACTGGGACAGAACTTTTCAGAGGGACTCCAAAATTCTCAAGAAGAAAATCTCTCCAACAAGTCAAGACTGA
AGTTACATTGAGATTTGTATCTGGGACAAATTTTTTGAGAAGATCCCAAAAATTTCAAGATTCATTCATCAACAATTCGA
GATACTCCCAAACTTCTAACTGGGACAGAAATTTTTGATGATGGCATCAAAAATTTCTTTAAACATCACTAGAAGTTTGT
AGTAAATTTCAAACATTTCAAGCATGATTAGAAGTTTAAGGCTAACTGCAAATGATCTCTAAAGTTTACAGTCAACCTCA
ACAATCTCCGACACCATTGAAGTTTGTTGAAGTTCAGAGTCAACTGCAAAAAATTTCAATTATAGTAGATTTCAGCAGGA
CCATGTCAGAGATATTCAAAGCTTTAAGGATCAATTGAATTATCTAGAACAAGTTATCAGACACGCCAAAGTTTCGAACC
AAGGGAGTTCATTAAGTTTGGTGCGACATGATACTTGGCATCAACCTTTATCAATTACAACATTTTGAAAACCTTTTTTA
AAAAAAAAAAGATTTTGTCTATATGTTTCAAATATTTTTGCATAAAATGTTTTGTCTTGTCTATTAAGAAACAAGAGATC
GGAGCGATCAACTAAAGATAGCAAGACGAGGAGCAAGAACTTGAAGAAGTCAACACAGATCAGTTTGTTTTAAAAACTAA
CAATTTTTCTGTAGATGCAGGTCTATAAGATCACCTCAAGTTCATCATATCCCTTCATTCATTAAATATGGAGAAGTCAA
AAAGGCGAGGAGCTTACCAAAATTGACAAATATTATGTGGATGCAGGAAAGTCATTGAAGTTTTTTAGAAGAAAAAAAAT
AATGCAGAATACGAGAAACAACACCCCGTTCAAATTTCCAACAAAACATGTGTCACAATGAATACAAATGTTCAAATATG
AACAACTGAAAGCATCACTCTCAACATGTACAAGCATCTACAATGACATCAAATTACATTTTTCAGCATCAAGAACATTT
GAAAAATATTTACAAAGCACGTCGATATCAGACGCGGTAATGGGAATTACCTAGAAGGACATTTCTACAGTATTATCAAA
TGAGATAGTACCACCACCCAAAAGGACATCCTCATCATTTTATCGATAGATTATCAACATGATATTGCCAATGGATCATC
AATGAAGGATCATCATCCTACTAATGGATCATCAACGAAGCATCATCATCCTATCAATGGATCAACATCATCCTGCCAAT
GGATCAACATCATCCTACCAATAGATCATCAACGAAGCATCATCATCCTATCAATGGATCAACATTATTCTGCCAATGGA
TCAACATCATCCTACCAATGGATTATTAATAAAGCATCATCATCCTATCAATGGAGCATCAACATCATCCCGCCTATAGG
TCATCAATCATTATCCTATCAATGGAGCATCGACGTCATCATTCTATCATGTAGGAGTGTTATCCTACCAATGGATCATC
ATCATCCTATCAATGAAGCATCGTCATCCACATCATATCAAGTCATCATCTACTGCGTCAAAATCGATGGAGGCTTACGT
CAGAACATTTATAGAAAAGAACATGTGTTGAATACGGTAAAACATATTACTTCTCTATTTAAATTACAGTTTCTGCTAAC
AAGTTTATTTTATTTATGGAAAAGGGTCAAAATTGCCCCTGAACTATATTAAATAGATCACTTATACCCTCTGTTACATT
TTAGGATCAAAAATACCCCCGCCGTTATCCCAAGAGATCACAAATACCCCTCAAAAGTTAACTTCCAATTTTTTAATGAC
GTGGCAAGCCACTTGGGACTAATTCCTCCACCTAAGATGCCAACTAGGATTCCCACTAATTCATTCCTGCTGACCAATTA
ATTCATCTTCCCAAATCAAACTTAATTTTGAGAGAAAAAAATCGAATCTTCTTTAGAGTCCGGTACCTAAAGGGCAAAAA
CAATTGTCAAAAATTTCAAAAGGGCACATCACTTTTTTTCTAACCAAAAGGGCAAAATCGCTACTGACGCAGCGATTTTC
CTCTGACAAAATGACGAAAAATCGCTGCCCTAGCAGCGATTTCGTCTAAGAACTTTTTTTCTTTTTTTCTTTATTAAAAA
TCGCTGCGATTTTGTAAAAAAAATTTAAAAAAAAAATTTAAAAATCGCTGCTTTTTTCTTAAAAAAACTAAAACGGCACA
TCGAAAAAAATTTAACCAAAAGGGCTTCTGACAAAACAAAAATAAAAATCGCTGCTATAGCAGAGATTTTGGATTTTGGT
TAAGAATTTTTTTTAAAAAAGCTTTTTTTTAATTTAATATTCTTTTATTATTATTTATGATATATAATTCAATTTTCCTC
ATGCTTCAACAATTTTATTGAGTATACTGTCATCTTGTTTATCATTTTTATATTATTACTAATTAATAATAGGCATGAAA
ATAATAGCACTAGGCATGAAAAACGCTGCCCCTGCAGCGATGTGTAAGGAAAAAAATAATTCTGACTTAAAATCGCTGTC
ACAGCAAAAAAAAAGATTTTTTTTACAATTAGCGATTTTTAATTAAAAAAATCAAAAAATTAACAAAATCGTTGCTGTGG
CAATGATTTTTAATTAAAAAAAAAGAAAAAAAGTTTTTAGGCGAAATCGCTGCTAGGGCAGCGATTTTTCGTCATTTTGT
CAGAGGAAAATCGCTGCGTCAGTAGCAATTTTTCCCTTTTGGTTAGAAAAAAAAGTGATGTGCCCTTTTGGAATTTTTGA
CAATTTTTTTTGCCCTTTAGGCTCCGGACTCTAAAGAAGATTCGATTTTTTTCTCTCAAAATTAGGTTTGATTTGGGAAG
ATGAATTGATTGGTCAGCAAGAATGAATTAGTTGGAATCCTAGTTGGCATCTTAGGTGGAGGAATTAGTCCCAAGTGGCT
TGCCACATCATTAAAAAATTGGAAGTTAACTTTTGAGGGGTATTTGTGGTCTCTTAGGATAACGGCGGGGGTATTTTTGA
TCCCAAAATGTAACGGAGGGTATAAGTGATCTATTTCATATAGTTCAGGGGCAATTTTGACCCTTTTCCGTTTTATTTAT
TTGTCGAGAGCATCCAAGAGGATGAATTCTCAAATCAAACCACAGGTGCAGACGACAAAAACATAAGATGCAGCACAACG
TAGAACTTTTCCTTAACGCAAGCTGAGGAACGAATATTCATCGAGTCATCCACCTCATTATAGTTGGATAATTATCGAGT
CATTCACCTCGTTACAGTTGGACTATTATCGAGTCATCCACCTCGTTACAGTTGGATAATCATCGAGTCATCCACCTCGT
TACAATTGGATAATCATTGATCCATCTGGATCGTTGCAGAGATCACCGGAGTTTTCCATGCAGAAAATAAGCAATGTCAT
CTCCAAATTCTCAACAAATCATGATTAGTAATGGATCCATTATCTTTTACTCTCAATACCTATTTATTTTCTCATCTAGT
TAAAAAAGATGTTTATGCCTATCCATTATGATATACTCATTTGTTACATGTATGATCCATCTTTATTTTTTTACTCAATC
CGCTAGCTAAAGCGGCACTATGTCTACTAATTATTTACTTTGAGTGTGCAGACATATACTGAACATACTTATGTGACATC
TTTCACAGCAAGAGTAACTGAAAAGCATCGTAAGAGATGCTACCACTTTTTCCAATTACAGTTTCTACTAACAAGTTTAT
TTCAGTTTTTGTCGAGAGCATCCAAGATGATGAATTCTCAACCATAGGTGCGGACGACATCAACAAAGATGTAGCACAAC
GTGGAACTTATTCTTAGCAGCGAACTAAGACATAGTCTGAAGAGGAGTATCAAACTCTTCGGACGCGAGTTGAGGAGCGA
CTTCCACCACAATCAAACAACACATCTATTAAAAGGCATGTGGGTTTTTCTTTAGGTTTATCGATTTCTGTTTTGCATCC
GAAAAGTTCTTGGTTTTCACCAGAAGTGGCTTTCCAATCTGAGTGACAATGCACCAAGAGCTTTGAAAATTATGTCCGTG
TAAGTTCTTACTTATGGATGTGAAGAGTTCCGAATTCATGGCTAAGAAGTTGCAAGCCCCTTTTTCATTCTCGACTTTTT
TGTCACTCCTCTAGAACCAAAGGTTATCTTACATAATAGATTTCCTTTTCAACCGATAGAGTCGAACTACAAGCAGTCTG
ATTTCCTAAGTTGAGGGATATGTAGGCGGGATCAGTGTTGAAAAATATGTTGTATTCCAACATTCGCCCTTAAAAACTTA
TTCTCGAGCATTCTGGTCCCTTCATAATTCGTTATCGAGGTGACTTTTGAATACTTTCAAAATTGTGCATCAAATCAAGC
GCATCAAACTGCAAGTGGCCTGAATTCTCATAATATAGCCTAAGATATGTAGGAAACCCATTTTCGGGGTTCGGTCATAA
TTTCTAAAGTCGCACCAAAGCCATTTTTCTAAAGGATGAAGATGTGGTCGGTCAAAATTAGATTCGTCAATTTCATTCGC
ATCGAATTTCTTTCATCAATCCAAGTCAAACGAGGGACAGTTGTTAACACCCAATTTTGGACCTCCACATATAGATTAAT
CATCGAGCTTCTTCAATTTCAAACAATTTTAAAATAATTAGTTTTTATAAAATTCAAAATAGTTTGCGAGTTATTTTGAA
TAAATTCGTCATTTTTATAATTTTCAATAATATATGTCATTTTATATTTATGTATAATTAGTACATTTTATGCATATTCA
AAAATCATTTCAAAAAAAAAGATTTTATTTTTTACTTAAGTATTTTGGTAATTAACTTATACAATTATAGTTTACATTTT
GAATTAATTATTTTATTTCTTTAAGATTAAGAAGTTCATTAATTAATTTATATTAATTTGTCTTATTTAGTTTTTAGTCG
AATCACCAATTAAACTAAATTTGGCTAACTTATTAATTCCCATTGGCCAAAATTGCAATTCAGGTGGTCATTTCCTAATT
GTGGATTTAACCACATTTTAATCTTCCTCGATCCAACTTCCAGCCCATATATACAATTCAACAGCAAAGAACTCAACCCA
AAGCCCACTCTTATTTCTTTACAAAGCCCAACATCAGCCCAAAACAATTTTCAGATTTCCCAGCCCACCAATAATACCAA
AACATTACATTTAGTAGCCCATCAATTAAAATACCAAAGAACTCATTCTTTCAACAATATAACAAACCCAATAGCGTCCA
GCATACAATATCAGACGACCCCACCTGTGTCTTCATCTTCTGCTCCGCGAGACCCAAACCCGACAGAAAATTGCGACCCA
GAACTCTAGTCCAGCAGCGACTCAGCCCAAAATCGCGAGCCCAATCCAACAAAATTAACCCAGCCGCGTCGTTCTCCCCT
CGTCCTCTCCTCTCGTACAAGCTCGTACACGAATCTTCCAGGTGGAGCGATCTCACATCTTCTTCGTCCTTCCTCCAAAA
TCGAACGGCTGCCATTCTTTTTCCGTTGAAGAATTGTACTAGAATCGTACTATTCCAGCTCTTCAATCTTATCCAAAAAA
AAATTCAAATTTCAAATGGGATTTCATCCAAATTTCTACTTGATTTTCCCCTATAAATTTGCCCTAGTTTCCTCCTATAA
ATACCCCTTTCTTATTCATTGTTTGGGGTTGAAAAAAAGTTGGACGAAAAAGGTTAGAAAAAGTTGGATTTTTCTACTGA
TACAGATAGAGAGAAAATAGATATAGAATAATATAAATATATAGGAGATATAATCAAAATAGCAAGGAAGACCTTTTTTC
GATCCTTTTCATTTTCACTCGCCTTCTTTGTTTATCAGAATCTTTGAGGTTTACGATTGTGGTGGTGGAAGCTCGGTATC
TTTAGCTCGTGGTCCCTCGTTCGCTGCCCGGAAAGAGGTAAACTCTTTCCTAGATTTGTTTACTTCATAGTTCTTTTATG
TTTTTCTATTCAGGTGTTCTTAGTTTTCGTTTAGTGTTCATGAGCTAGACTCTGGTTGGATATTTGAGTAGTTGTTGATG
TTTTTGTTGTTCTTGTTGTTCATATTTCATTATAAGTACTCCTAGCTTTCGTGTTGCTCATCTAGTTTGTTCTAAAGAGT
ATTGGGTATTTCGATTCTAGTCCTTACACTTGTTCCTGTAAATATTAAGCATCTGATTTCGTGTTTATACATCTAAGATG
TGTCACCTGTTTGGTTCGGTCAATCTGCCAAGAGTTTCTGATTTTATCTTCATTTATCATGAACTAGTTGTTGTTTGCTT
GGTATGTTAGGTGTTAATGCCTCTTCTGTTTTTAAACAATATAATGTTATGATTTTAAGAGTATTGGATTAATTATTGAT
TATGAATTAGTGATGTGGCTTATTAATTAATTCAAGTGCTCTTTCAACTCATTGTTTGGAGTTTCGTTATTTCGCTTAGT
GTCGTTAATTAATTCAAATGCTCTTTCATTATTTCATTTAATTTCACCAGGTCGTCTGTAGACTGTAGATCACTTTGAAC
TTCTGTTTCAGTTTCTTATTTGCAATCTTTTCTTAGTAGAATTCCGTTTAATGTAGAGCAGCAATGTTTGGGTTTGTTTA
ATATCATCGCATTACACTAGCGAGTCGGCTTTGCTTGTTACTCTTTTGGTTTATAATCTTATTTTTTTTGGCATAAATCT
GAAAGTTGCATTGTTATATTGTATAAATCAACTCTCTGCTGCTCGAAAAAATTACGGGTTTTTTTTAATTTACATTTTAT
CGATCTAAGTTAAGTTGCCATGGATTTGAGTCTAGCACAAAGTAAGTTATGATTCCTTTTGTTAAGAGCGAGTATTTACC
CCGCTCTCGGTTAGCATGACTCCCATATGGCCCTATCTTGACTATGACTATGACCCAAATAGCTTGGTTAAATGTTGAGT
TTAAATAGTCAATCTGTTAGGATACGAGAATAAAATAAAATGTTCCTCTCTTATCAGTAAGTGAATGTGCATATTCTTTC
TTTAAGTTATGAAGTGGCAAGTGAATGTGCATATTCTTTCTTTAAGTTATGAATTGATTGATTGTTATGTTGTGCTAGGG
TCGCATCCCTCTTTTGTTTAAACTTTGTTTTAGTAAGGTTATGAGCTCATATGTCTTCATAATTGACTGACCATTAGATG
GCTTTCTTACATTGTATAGTTACATTTTATCAATTAAGATTTTGTTAGTCTTCTGTTGCCTATGACTATAACATTCTGAT
GGTGTTAGCCACTTTGCCTTTAGATGTTCTCTTTAGTGAATATTAATGGCATGACTTTGTCGGATGAGAGCTTAATCGAT
ATTTGTTCATGATTAATTATTAATCCTTATCTTATCATTTTTGCTGCATGTGAATTTGCCCCTAGTCCCACTGATTTCTT
TCCTCATTTGCATTTCGATAATCGGGCCACGGAGGCCCAATTCTTTCCTTTTATCGAGTCAGCCAGCAAAGGGAATAAAT
GTGCAAGGCTGAAAAAATATACTGATATACAGTGTGATACAGCAATATACATCAGCCGTATACGTTGTATATTACATCAA
AGATGGGCTAAAGGTGCCCCAAAATTTCAGCTTTGTGTTTTTGTAATTATTGGGCCAAAGGCTTATTTATTTTGATTATT
TTGTTAGTTTAGGACAGGTGAAAATTGGGTCTAAGTGCCCAAAGAGAAAGTCAATTGTTTTATGTTTAGTTTTAGGACAG
GTACAAAATGGGTCAAGGGTCCAAAGTTGAATTTAGGCCCAAGTACCGGCCCAGGCAGACAAAAACCGGACTTGGGCCCA
AGCCTTCTCTTCCTTATTATTTAATTGTTGATACTTGTTTGTTTGTTTATTTGGTTTTGAGGTTTTCCTAATTCGATTCC
CTGAAGAAACCATTTTGAGTTAATACTTATATTTTCTAAGATTAAGTAAGATTATCTATTTTCTACTTAACTCTCTTAAG
AATGTTTGCAAATTTTACTTAAATATTATCCTTATACTATTTCCTTTTCCCGTAAAAAATAATTTCAAATCTTAAGTTTG
TTTATTTCTAAACTAATCAAGTATACTTATCTTTTAAAAATGATTAGCCAAATATTTCAATTGTCGGATAACCGCGTGTT
AGCGGGCATTTCGGGTGCTTTCAAACCCTTCTCGAAATGCTAATATGAACCCCAAACCCCATTTTAATATTTTCATTAGA
TTTCTATTTTAATCTTTTGAAAAAGTAATTTTCTTGATTTTTCTTTAAAATTAAGTGCTTACTCTTAAAACCAGTTTTTT
TTATTTAAAAAAAAAAAACACTAGATACAATAATTTTAATTAAAATTAAAATTATGATGAGAGCAAAAACTTTGTAGTTG
CAACAACTAAAACTTCAAATCCAACTTGTTTTGTTAGGATGCCTAATTTGGAGTTATTTTTATGTTTTAATTTCTTTTTA
TGATGCATACTAATTAGGAAAAATGTAGACTTAAATATGGTCTTTATATTTAAAATTAGATATTCATTTTTATTTGTCAC
TTTTAACATATTAAAAAAGATAATTGATTTTTCCATGCTTTACTAGGGATGTAAATAGAGCGTGGCAAGTCTTGACCTGT
TAAGATATTGTGCCATCTCACTCTGCCCTTTTTAGCATTCTTAAGAGTCTTGTCTTGTAATGACCCGGAAGGTCATTTTT
TAAAAATTTCAAAAAATTATCATTTTATCCGTTCTGAAAATTGTCCCGAGTCATTTTTTATCAGTGTGTGAAGTTGGCTT
TGAATTTTGATTGAAAGGTTGTGATTTTTGGAAGTCTTGAGTTCTAAAAGGCTTAAGTTATTTAAAAGTGATTTTCGATA
ACAATCGGATTTCAAATCTCGAAATGAAAATTCCATCAGCGTAGAATTTGATTTAGGAGTGTTGTTGTTTCCGATTCGGA
GGTGTTTCATTATAATAATTAATAATGTCATGCAACAAAATATTATTTAATAATTACATAATAGAATAATGTAACTCATA
ATAATTTACAACTTTAAATATTTAAAAATTATATAACATATTGGTCGTTCTTTGTATCACATAAATTGTGAGAAACAAAG
TAACATATAACACGTGCTATTATATCTATCATCTATTATATGTATATCGGCGTGGGGAAGAATAGAACTCTAGAATTTTT
AACTTCGTGCTTTTGTGGTCCTGGCCTATTATTTTTGGAAAATTATGTGAAATGACAAATATCTAGAGTATTCTATATAA
TATAGCTACAGTTTTTTTTAATTTTTAGTTCATAGCTATAGTTTTGTGAAATTTTGTTATTCGGTTTTTAATTATATAAA
TTTAGAATTTGTATAATTCGGTCCTTGATGGTATAAATTCAAAATTTGTATAATTTGATTTTTAATTCTATAAATCCAGA
ATTTTTTATATGCTTACCCTAATTATTTGTATACGATTTATAAAAAATTCATAATAAATTACTCTATTTATATATTGACA
AGCGAAATATACAAACGGAGTTTTGAAAAATTTCTAAATGTATAAATACAGAATTTGTGTATATTTACTATATTTGTATA
TTCGCAAGCGAAATATACAAATCACAGCCTCCATAGCAGACAAAACTAGCTATGGAGCGTAAATACCAAAACTATAGTTA
TAGAGCCTTATTATGCCTATCTTTGCTATTTTCTAAATTTTCTCTATTTTTTTCCACAAACCCATCCATCACCTACCCTG
TCCTATTTAAATTTTACCCGGCCCCACCTAATCCCCAAATCTTCTCATGTTCAGCTCCATTAACAGCTTGTCCAGCGCTG
CCCTGCCCTGCCCTGTCTACCCCAATTGTCATTTCTACGTAAATCATTTTCAAAATTTAATACTAAATATTTATTAATAG
GAATAATGTTATAAAATAGTCATGTTGGATATTATTTTTTGGAGACGACGGCATTATCGATTACTCACAATTTGAATTTT
ATTATATCAAAGTAAGAATCCGCTTTGGTCTCACAATCTTGATCACACTTGTTGCTTGCTTCAGCAACACTCTTGACTTA
GCACTCACTCTAGTTTTCTCTCTTACTTTCTTTCTTGCTTTCTTACTTTGTTTCTTTCTTAGTTACATATCAAATGAACC
ACCTCTATTTATAGGAGGTGATGGAAGAATCTAGAGAGATACATATTACTCTCTTCTAGAATATTCTTAACTATCTTTTT
TTCTAGAACTATCAATTCTAGAGCATTTCTAGACTTTTCTCTCTAGAATACTCATTCTAGAGATCTTCCTTCAATTCTCT
ACAATTCCGAAATATTCTAGATTTTTCTTGACTTATCTTAAGTAAATAATTAAGTTGGTGATGAATTCTTAACATGTCAA
TTATTATTTTTCGTCATGTCTAAATGCGCCAAATAAAAATGAACAGAGGGAGTATTATTTAAAAATAATCTTTTGGGACC
ATGAATCCACTTATCAAAAATATTGGTCATGTGACTCATATAGTAATAAAATTTCTTGAGTAACACCCACCCTATCATTT
ATTAGTACATGGCAACCATTGCCATTTCCAAATTGTAACACCTAGAGTGAAGACACAAATAATATATGGCAACGATGGAG
AATGATAGTGTGGTGCCACTTCTAACATCAAGAGTGAACAATCACTCAAATGGCTCTTTTACTAATAATTCTTCATTCAA
ACCAGATTCATATGATATCAAAGAAATCAATGGAGTTAAAGATTTCGTTCGAGAGTTTTCAGCAGAGTCGAAAAAACTAT
GGTACCTTGCTGCTCCAGCCATTTTCACTTCCATTTGCCAATACTCAATTGGTGCCATAACTCAAGTATTTGCTGGTCAT
GTTGGTACCATTCAACTTGCTGCTGTCTCCATTGAAAACTCTGTCATTGCTGGTTTTGCTTTTGGCGTCATGGTACGTAC
TTTTATTATATCAGAGAAAATGACTTTCTGATATAATAACTATTAGTTCTAAATTTACCTGAACTCGACCAATTTAGGGA
TTTGCTTATTGTGGTTACAGTTGGGAATGGGAAGTGCATTAGAGACACTATGTGGACAAGCATTTGGAGCAAAACAACTA
GACATGCTAGGAACTTATATGCAACGATCTTGGATAATCCTCACCGCAACATCACTAATTCTAATGTTGCCTTATATTTT
TGCCACGTCACTTCTCAGACTCATCGGTCAAACGTCAGATATATCGAAATGGGCAGGTATAGGCGAATCTAAGACAGATT
TTATTCATTCATTAAACTTAACTGACTCTATATTCTGAATTCGTTTATACAGGTACATTTGCTGTGTGGATGATTCCACA
ATTATTCGCGTATGCACTAAACTTTCCAATACAAATATTCTTGCAAGCTCAGAGCAAGATCATGGTGATGGCCGGCATAG
CGGCAGTTGGATTTATCGGACACACTTTGTTTAGTTGGCTATTTATGCTCAAGTTAGGGTGGGGACTGGTGGGTGCCGCG
GTTGTGCTGAACGGTTCGTGGTGGTTCGTAGTGGTGGCTAAGTTGGTGTACATATTCAGTGGTGCTTGTGGAGAAGCTTG
GTCTGGATTTTCTATAAAGGCTTTTCAAAATCTTTGGGAATTCGTTAAATTATCTTTTGCATCTGCTGTGATGCTCTGGT
GAGTTTCTTGGTTTAAATTAATTATTATTGCACTATTCATTCACAGGGCGGCTCAATCATATGAGTAGTATCTTTATATG
AGTAGTATCTTTATTGTCAACTACGTGCACACATAACCTATCGAGGATTTTATGTTTCCTTTAAACTTAGTTTTTTGTAT
TATTTACTTTTTGATTAATTATATTACCTGATAAAAAAATAATATATACAAGTTAAAACACAATATATGCAAACTGATGC
TTACTCATCCCAAACTAAATACATATAAACTACTAGAATATATAGTAGATCAGATATTCAATTATAATATTATTTTTCTC
CAAGTAGATATTCAATCAATTTCATCATAATTTAGATATGTACTTACTTTTGTGTCTTGTCTCATTATGAATAATGACAC
GTAACACAAATTTTCAAGTAGATATGATATCGTATACTATGCTATCAATAATGCATTTTCAATTATATTCCGTTCCTAAT
TACTTGTTCACTTTTTCTTTTATAGTTATCTCTAATTACTTGTTCATTTTGACAAATCAAGAAATGTCAAAAAAAAATTT
ACCTATTATACCCTCAATTAATTACTTTGAAAAAGGTAAAACTTTTTGAAAATCTTAAATTTTTAATTCATCTACTTTAT
AATTAATAGGGATAAAATAGTAAACTCACTATGTTAATAATTATTTTTTTAATAGATGTGTTAATTTAAAAGTAGACAAA
TAATTAGGGAAAGAGGGAGGGAGTATGTTTCACTAGACTCAAACATTAATTCGTTAATTATTAATGTGAGAGTGAACATT
GGGTGATGTGAAGAAAGATGAAACAATTTATTGACTTAAAAATAAATTATGCACATGTTTTGTAATACTCCCTCCGTCCA
CAATTAATTGTTATGATTTCCTTTTTTAGAGTAAAACAATAAGAACTTTGACCAACATTTTACGATGTATATTTTCATCA
TATTGATATGCAAAAAATTGCAACTTATAGTACTTTTCGTATAGTTTTTGAATATCTATTTTTTTAAAAAAAAATATTGA
ATTAACGTAATCTAATTTAACTTTAAAAATTAGTCAAATTGACTTCCGAAAAGCGCAACATGACAAATAAAAGTGGACAG
ATGGAGTAGTATACTAGATCCACAATTTTAATATCGCTATTCAATGGCCAAATAAATGAGGCTGCTGCACTGTTGAAAAA
AAAAACTGATTGTAATAAAACATTTAAATTATTTTATCATTTTACGAGTTTTACACCGGAATTATTTATTATTTTAGGAC
AAAAGTATTGAACTCCTAAATACGGCGTGAATTATTATTTTCATTCTCAAATTATTGGCAGCCTTTAAAACACTGACTCA
ACTAACTGAACTTAAATATATCCCGATCTCGCAACATAAGTGAAATACATCCCTAAATATTTTCGTCAAGTTTAGGAGTA
CGATGTTTTCAACACTTCTCTTTGCTTTTATTAAGATCTCATACACCTACAAGAGTTTGAGACTACTTGCTATGTCTTGT
GGCAGATCAGATGTGTATTTAAGTTTAGTTAGTCAAGTAGATGAGTGTGCTTAAGACTGTCAATAATTCGAGGACAAAAT
TAATAATTTACATCAAGATCAGGATGTTTTCAATCCTTCTCTTTTTATATACCTATCTAAACTATTAAGTACCTCATTTA
TATATAAAAAAAAAGCATACCTCATTGTTGAGTTAGCTTTACACTTCTGTTTTTGATTGAGAATATATCTTTGACCAACT
CAGTATTGATATGTGTTGTAATATAAGGAGAGTAACAGTTTAGGTCAATAGACATAACAATAGGTAGTTAAAATATGAAA
TTTGACAACTACTTTTATTTGCAATTTTTCTTTACTACTCTTTTTTACTGATTAAGTTATTTCTTCATTTTAAAAAAAGA
AGAGAAAAAGCTTCTTGAATTTCGGCACCATTTGGGCAGTGTTGTGCATCTCAAAACCTATTTAGGGTTTCGAAGTTCTT
GTGCAGAAGAAAGATTAAAAAATCCTTTGATTCGATTAATTTTATTTTGTCAATGAAGATTCTAGATTAAAACGTGGTTT
CATAAAGACAATTCATATTTGTTTCGCAAAACTATGGCATATAATATTTGTCTCTCTCA
CATTAGTGTTACCTCCATAGTTGAAAGAAACTCTACCAGACACATCCTCATAATCACCCTTTCTTGTGTTGTTAACATCA
TTTCCAACCATGTAAGCTCCAGTTCCTGTACTGGTATTCACTTTCCTTTTTGACTTGAAATCAGATAGATACCCAATTAG
CTTATAACACTGATCCTTAGTGTGTCCCTTGCATCTGCAAAAATCACACACCACTGGAAAGTTCTTCTTGAACTTGTTAA
CCCCTTGGGAACTAGAGCCTCCACCAGTTCTTGAGTACATTGCCAGAGGATCCATTCCAGTACTACCCATAGAACTTAGG
CCTATACTTGACCTATTAGAGGTCATTTTTTGTCATTCATCATTTACAACCATAGCATAGGCTTGATTTACTATAGGAAC
AGGATTCATCAACAAGACCTGACTTCTTGCTTGTCCAAATGACTCATTCAATCCCATTAAGAACTGATACAATTTATGGC
GATTTAGATGATCCACAAAACCTCTTGCCTTTTCACAATTACATCCAGGAGGTGGTACCAAAGTCTCAAATTCATCCCAT
AATGTTTTGAGCTTTGTAAAGTATACAAACACAGAATCTGTACCCTGTTGCAAGGTTGCAATTTCTTTGTGTAGACTGAA
GGTTCTTGATCCATCTAATTGATCAAACCTTTCTTTTAAGGCATTCCACACAGCTTGAGCTGATGATGCAAAAGCTACTC
CTCCTAGCAAACTCTTTGACACAGAATTTAGAAGCCATGAGAGAACAATGGCATTCACCCTTTCCCACTGACCTCTTAAT
TTTGCACTTACATCTTCTTGTTTACACGATCCATCTACCAAACCAATCTTGTTTCTTCCAAGTAATGTCAATCTAATCGA
CCTACTCCACAAAGCATAGTTCTCAATTCCAATAAGCGGAATGAAATCAGATTAACCCCACTGATATCAGCAGGACTCAA
GAATAGAGGATGACTATAATCAACCCCTTGACTCATCGACATAGCTGGAATGGAGCTTAGATTTCCAGAAATTCCACCAA
CACTACTGGTTCCAGTTGTCTGTTCACCAGTTACCCCTTGAGTCATGCTTGTAATCTTTCTTCTTTTTCAAATTGATTTC
CGAAAGCTAAACTGAATTATCAAGACGATCAGAATTCTTTAGACTCTAATCTTCAGACGTAATACACAGAGACGAACATA
ATTCTCCAAATTCTGATCTTCAGACGTAATACATAGATGACTTCTCTAGATTCTGATCTTCAGACGTAATACACAGATGA
CTTCTTTAAAGTTTTATCACCCGCTCTGATACCATGAAGATATTCGCTATGAATTATAAGAACAATAGAATTGGAAAAGA
AGAAAGTATTTTTTATTTTTCCTTTTTAAGAAGTAGATGTACAATGACTAAATCCTATGTATTTATATTTTCCTTACTAA
CTAACTTACCTAACTTTTTGGTAACTACCTTCTAACTAACTTCTTGAAGTAGTCCTAACTAACTCTAAACACTCTCCTTC
TTTTTTAACTATCTCATTAATTATGTTTATGTACAGCGTAAGGGTGTCAAATGAACTAGGAGCAGGACATCCAAGAAGCG
CGAAATTCTCAGTAACGGTTGCCTCCATCACTTCTCTTTTATTCGGGATGTTCCTGTCAATGTTGCTTCTTGTTTGTCGG
AGTTGGTATCCTCTATTGTTTTCAAACAATGAACAAGTCCAACATGTTGTGTATGAGCTCTCACCTATCTTAGCTGCCAC
CATTGTTGTTAGCAGTCTTCAACCTACTCTTTCAGGAGTGGCTATTGGAGCAGGATGGCAAGCTTATGTTGCATATGTAA
ACATAATTTGTTACTATTTGTTTGGTATTCCAATAGGTCTCATACTTGGCTTCCTCCTTGACACTGGTGTTAAGGTACAA
TTTTCTTTGTCTTAACTTGATTTTAAAAAAAAAAAAAACAATTTCGTAAGACAGACATTGTATTATTTAATACATGATTT
TGTAGGGAATTTGGTATGGGATGCTTGCAGGTACGACTGTTCAAACTGGTGTGTTGATCATGATGATCCTTCGAACTAAT
TGGAACAAGGAGGTAAGGCTTACATCAAGAATCAAATGTAGGTTAGTTATTACTTTTAATTGTAAGTATCTTACAAATAA
CTTGATTGTAATACAGGCTTCCCTTGCTGGAGACAGGATAAAACTATGGGGAGGAGACTCAAAGGTCAAAGAAAATGGTG
AAAACCTTATTAACTGACTGCAGACGAGATCCATATCATACTGTTTGTTTAGTTTGGATGCCACAAAAGCTGTGTGTGTG
TGAGACAGAGAGAGAGAGCAATTTTAATACGTAGTTTGCACGTGTATATCAAGATTATCCGGGGCATGTGTTGGTTGATA
CATGAATAAGATGAGTAAATTCCTCTCTTCAACGCTGTCTGCACAAGGATGACATACACAAATCGAGAATGTTCTCTACA
TATTTACAGTATCTCTGCCAAAAAGAATCAACTAGTTTCTTGCCTGAATTGACACAATGGATACTTGCTTTTACTCTCAG
ATGTTGTCCAAGAAATGAGTGTAAACAAATGCAAAATGCAGAGCATTGCAGAATTGATATTTGCTAATTATATTAAACAA
GGGTAGAAATATACAACAGGAATTTAGAATGGTAATACACATTAGCCTATATATACTTACCAATAAAGAATAGAAAGCTA
AACAACAAACATCTTTACAAGTATATATATATATATATGCTTCATTTTTGCAAAAAGAGTGCAGCTCCAACCAAGGCTAT
CCATATTGTTAAAATTGCCCAGAATGATTGGCTTTTCTCCAAACCAACTGGGGGCTTCCAGACCAGAAAGTCTCCCACCC
AGTCCCTGCTCGATGGAAGCTGATTTGTTGTAGACCGGCTTTGTCTTTCATCTTTGTCCTTCTCTTTGTCAGTCCATGAT
CCAGCATAACTACACAAAAAAAAAGGAAGGGAAATTAGTTCTGATCTTCAATGATTCTTGGAATCACTCAGCCTCAGGAA
GCACGAGTTACCTTAAAAGAATTACTTCGTAGAAATGTTATCATGAATAAGGAGTAGTCCCTTAAGTTGTGAAAAGAAGC
AAACACCTAATATCTAGTAAAGAAGAAGAAAAGAATGTCACCCATATTTCATCATTTTTATATGTTAAGTCAATATGCTG
AAAACTCAACACTGATGTGTTGGAACTGCGGAAGAATATTACACCATACTGTGACATCACGTACTATACACATGTTGTCA
TTCAGTTACCATTAATCTTCTCGCATGGTTAAATGAGTCTAAATGAGCCTCATTCAATCAATTTCAAATTCGGAAGGTCT
GTCTCTAATACAACTAACTAGATTACCCAAGAAGTAACAAGTTCAGTCCCTTAGAAAGGTCTTCTATCTCATACCCCTTA
AAGTTAGGACATTACAAGCTGAAAATCGAGTTCACATTAGAAGGTACCCTCATCCATGAAATACTTCAAATTGACAAAAG
AAAAAGTAAAGAAATGATAGGGGTGGGATGGGAGAAAAAGAGAAATTGAGCCCTATAGTTAATTCATAGAGAGCCTCATT
ACAAGAAAAGGTTCTCAGATAATCTTTTAATCATCTGAAGTCACATTCCTAATCAGTGGACCTCTGCAATCCACTTGCAT
AGAGAAATTTGCATTTCTTAACCAAAGAGGGAAGAGAGGGAGCATACTGTAATAGGATGTTAAAAAAGCTAATAACCTGT
TCAAAATGAAAACCTTTTCTATCAGAAAATCTATGTGAAGCTGAGAGGCAAGTTTGTGAAGATGACAGGGAGTCAGGGAG
AAGACTTGTGTGTCTAACCCAAGGTACCCCAAAATGGATCTTTATGCTGAGGCTGGCTGCTCATCGAAGTCTCTACACTA
GAGACAGACTAGCTCACTGGAGTGTTGTTGATAACCTGTATTTTTCCTTTGTGTAGCTGCAAATGAAAGTATCTCTCACC
TTTTCTTTGAATGTGAGTATATCAGCTAATATATGGAGTAATATTCTCTCAACAATATTATCTTTATAACAAGTTAAATT
TTAAAATTATCAATAAATCAATATTTACGATTACATTTATCAACTAACCGCGCAACGCGCGGGTACGTATACTAGTATTC
TTCAATAGCAGGGGATACGGAGGAAAATGCTGCTTTGGCAGGAAGAGGTGCAGTGGGCAGCAGTAAATTGCAAGGGAAAG
AGTTCATCTGCTGAAGTGTATAGAATGGCAATGGCTTGTTCATTATACTATGTTTGGCAAGAGAGGAATATGAGAATCTT
CCAGGGAAAGCAGAGGACTGTGGGAGCAATAGTCAGGATGATTATCCAAGAAGTTATCTTTAGGGGAACCTTGAAAGCTA
AACTATCAAAGAAGATGGAAAGCTTGAACTTCTATCCTAGCAGAATCTTCTATATGGACTATAAGATAGTTTAGCATTAT
TCTTGTAGTTTCTTGTCCTCCAATTTTTGGTTCTACCTGTTATTTTTGTGCTTAGATTATCACAGTATTTTGCTGTTGTT
AAATGCTATGTAAGCTTTCCCTATTACTTGTTATGCCTTCTTTACTTTTGGAAGAAAAAAAAATCAAACTACTTTGATAT
GCATTGCTTGAGTCGAGGGTCTTTCGGATACAGCCTCTATACCTCCACAAGGTAGGGAGAAGGTCTATGTACACTCTACC
CCCACCTGTGGGATTTTGCCAGGTATGTTGTTGTTGAACTATGTTGCTCAAACTCTTCAAAACTTGTATAAGTCAGATCC
TCCAAAACTAGTGGATTTTTGGAGGATCCGACATGAGGACGGCAGTATTTTGAAGAGTCCGAGCAACATAGGTTGTTGAT
GTACTATAGATACAGGAGTGCATGGACCAGTGGAAGAGTAGCTTAGAACTGATGCTGGAGCCCTTTTGCTCAGCTTCAAT
TAGTTTCAAGTGCTTTTTGACTTTGTGTTGTAATATTCCAATTGGTAAATATAATTTATTTTACTTACCCCAAAAGCAAA
AGATAATTTCAATTGTTCAACTTTCCTGCTACATCTATGCTTTAACCAATAGAGATCATAGAGGCACATACTACAAAATT
TTCCAATAATCCATGGATGCTAAAAGTAGCACACAAATAATAGTGGTGTAATAGTCAATTTCGCTGGACTGTTTCACCAC
ATACCTGTACTACCTCCAACCATTACATACACCTATCAGGTAACTTTGCCCAATGCTTATCAAGGCTTTAGCAGATCGGA
AGAAATTACCTAGATTTTTTCGTCTCTGCTGGAAGTTGAACCATGGTTTTCAAAGTTCACACCCACTTCATTTACCACTA
AAGTCACACTCTTGGGTAAAGAACTTTAATTAAATTACTGTTACAATTATATTGATGCCAGCTAGTAACTTTATGCTCAA
GTCATTATTGTATTAAAACGACGAACCACTGATGTAACATATTGATTGCCCCAGGCACTTGCATATCATGCCCACCGCAT
AGAAGCAAGTAATTGAAACTGTTTTATTTAGCTAACATACGCAATATAATATTAGATGAATGGGACTTACCTATCATAGC
TAGAACCAATAAGTGGTATAGTAACCATTTCTTCTTGAGATATCTTCAACTTAGGTGCTTGCAATATATAACGAAGCTCT
GCAGCTTGACGTCGAATGCTGATACTGGGATGTTTCCTTTCTAGTTGCTTATACAAATCAATGCAGTCTGAATGGCGGTT
ATTAGCTTCATAAGCCATAGCAAGCCATATTTGTATCTGAAAGTTCAATTTGCAAGTGCAATTAGTCTTCGAAAAAAAAT
TAGCACATTTTGTGTGTGGTTACTCAGGAAGTAGCTTGCCACTAACCTCTCCACCAAACAAGGTTGGTCTAGGAATGATA
GTAAGAGCACCTTCAAGGAACTCTATTGCACGTCCATACATGCCCTTCCCATAAGCCTTCTGGCCCAAATCGAACATTAA
TTGAGCAGTTTTTCTGCGTTCCGATTGCTCCTTTGCCACCTAAATTTCAAACCAGAGTTAAAACGATGATTTTGAGACTA
AAGGATCTGAAATTTTTCATCAGACCAATTTTTAGCCAAGTAATTTGGAAAATATTTACACCCTTACTAACTCATCACAA
TAAAGCTTCACCGCATAAAGCAAGTTTTTTGGTAGAGCGTATTAGCAAAAATAATGCATGCATTAAACCTGTGTATTAGT
GGTACCTTGTTTGGTACACTTTTTCATGCTATGTATAACTAATGCTTGCATTAGTTTTACACTCTATTGTGTATAAAGGT
GTATATTACTAATACCATGGATTTCTAGGTATTAGTAATGTAGGGTTTTAGTGCATGCACTAGCATGGTTAAAGACCTCT
TTGCCCCTTAAAATCTTTTTTACATCTTTTCAACCATAATTGTGAAGGGTATCTTTGTAATAAATATTTTATGCAATGTA
TGCTATTATTAATACACCAACCAAACAATGCATAAGAAATCATCTATGTATAATTAATGCAAGCATAACTAAAACAAGCA
TTTCTAATGCAAGCATTACTAATACACTCTATTCAGCATTATTTTTATGCACTCTACCAAACGACCCCTAAAGTATTTGA
TGAAGCATGCAAAAGAAATATATGCAATAACAGTTTTGAGGATATTTGCAGCATATTTCTACTGTCACTACAGCTCTTCG
AGGGTGTCTTGCTTGCAAATACTCATATTATTCAAATAAGAAAACCATTTCCAACTAGTGGAAAATAGGTTTTAGCCATT
GATGCATTACAAAATGAAATTACCCATGATAGTTTCCTTTCATTTGCTCACCAACTAGTGGCTACCACGATTCAAAATGA
AATTACTACTCCATCCATCCCAGAATAAGCGTCACTTTAGCACAAATATTTTTTCCAATACATCTCACCTTAGGAATTCA
AGATAAAAAATAGTAGTATGTTTTTCCAACTACACCCTTGTAGTAAAGAACTACTCATTAATAGTCCTCAATTATCAAGA
AATATCTAATAAATAGGGTTAACTTAGTAAACTATACCTTCTTTTTATTATATATTATATTTCTTAATGGGTGTGAAATG
AGCTAAAGTGAAACTAATTTTGGGACGAAAGGAGTACTTAACAGTCACCAAATCCAAAATTCAACCTGAGTACAGTTTCA
AAAGTGATGCTATAACAGTAGTTAGTTAAACATAGATGAAAGTGTACACCGGAAAAGGCCATGTTGATCCTATCATTACT
AGGTGCATCAGCCATTTATCTACAAGAGCTAATACGTAAACCAAGTAATTATACTGCGAAGATATAAAGCATAATATGGA
TACAAGTTTCAAGTTCCTTTGATTCATCTTCTCGTCTGCCTAAATCTAGATGGGCGAGAAGTAGCAGGTACGAAAGCTAT
GATTGGTGGTGTGCACAAACTAGCCCGAACTCTATCATTATAAATAAATAAGGCATGGATTGTTATAACATCAATAATAA
TACAGGCAATGATAAAGGCATCACCTTTTCGAGCTCCCTTCGAACTCTTTCACGTTTCTCCTCCTCAGTTTCTTCACTGA
TTTCACCTTCTTCACCATACTCCTCATCAACACGATTCTGCAATTCCTCAGCTTTTTTCTCCAATTCCTTCATTTCCTCT
AGCTCCTTAACTCTCCTCTTCATTTCTTTCTCCCAATCGAACTCTTCTCCTCCTCCACCACCTTCTCCTTCATCTTCAAC
ACCATTTCCATTCTCATCATCACTTGAATTCTCATAATCAACCGCACCCACTTTCGAATTCGCTTTACCCCGAAAACCCA
CTTTCGGATTTAATCTTTCTCTTTCATTTTCAAACCCACTAGAAGCATACATGCTCTGATTCTGACATGGGTCTTTCTTC
ACAAAAAAGTTCAACAGAACATCCCTCGTTTTCCGATCTGGTAAGACTACGGCACGTGGAGTGGTCAAGTGAGTTCCGTC
AAGCAATAGTGCTATGTTTCCGACTACTACCGCCATCTCCGATGAGTACTCAAATGAGTGAAAGAGGAAAACAGAGTTGG
AATTTCATTTCAAACTGGGAAGAGTAGATATTTTAGCATATCAGTGATGAAATGACGAAAAAGACCATCCGTTTGCGGTT
TTGTGATGCTAAGTTAGTTGTAAATAGTGAGAAATTGTCTGGGTATTAATGGGTGCAAGAAATGGAGACGTGGCCCATCA
CTATAACAAGAGCCGTGTGGCAGTGAATGCAATTGGGTCTAAGAATTATTTTGTCACGGCGTCAGCCTTTTCTGCTTTCA
CGGATGACCCACCATTCTCCGCCGTCGATGTGGCGGAGAAAACACCATCGACGGCAGAGAATGAAACACGATGAACCCTC
AAAGACTAATCCAGAATTTTAGTTTCTAGCTTCGGAATAAACATGTTAGTATATACTATTACCAATTCAAGTTAAGACTA
ATCAAGATTTTTATATTTTATTAAATTCAGCCACGAATTTATTGATATCTTTTTTTTTCCTCCTTCTTCACATCCATTAC
ACACACTCTCTCTATCTATATATATCACTTCACTTTATTTTCTGTCCCTTTTTAAAAAATTTGAAGTGATTTTATTACTA
TAGGAATTTGGTGACAGTTAAGTTGGTGATTACTCTGATGAAGGTGGGTAAGTGCAGTAGTGGTGGTGATGGCGGTAATT
TATTGATTTATTTGTTTTGCTTGTTCAGTGAAATGAATGGTTCCATGTGTATATATATAACTGAGTGATTGATAATGGCT
CTTTGCTTTTAAGATAAATTGGCATAGTAAATCATTATTTTATTTTCATTGTTAAGAGTTATTATGAAGTACCATACACA
ATCATTATTGAAGTTAGGGGCGGATCGATGTTGAGCGAAAGATGAGGTGTAAATTAGTATTGAGGTTAAGCTCACTTTCA
TAGAGGAAATTAATATTAAGCAATTTGAGGATGAGGACTTGAATAAGCTCAAAAATAAGGTGGTGTCCGGGAAGACTCAA
GATGTCATTCTTGAAAGACTGGGCGCCGGATCGGAACGGAACCATCGGACCGGAACGAGATGGATGAACCGGATCGGAAT
TATTGGGACGGATACTCGGTTCTGTCCCGTCCCACTATATACCGGGATGGAACCGGAATGGACCGGAATGGAACAGGATG
GGATAAACGGGACGACACATCTAGATATTTCAAAAAATGATAAAAAAAAAAATTAGTTATTTTAATTTTTTGAAATACGA
AAATATGAATGTTTTTTTTAGTTTTCTAAGTTTAAATTAATATTTTTCAAATTTATAATATAATTTTACTTGAGTTTATT
TTAAAGATATATTTTTTTTAATTTTTACTTATTAAGTTTGCAAGTTAAGTTTAATAAAGTTTTTTTTAACAAAAAAAATA
TTTTTGAGCTTAAGTTTTCAAAATTTGAATCTTTTGAAGTTTATTAAATTTTCAAGTTAAGTTTAATAAAGTTTTTTAAA
AAAAAAATATTTTTGAGCTTAAGTTTTCAAGATTTGAATCTTTTGAAGTTTATAAGTTATTACTTATTAATATGTTATAA
CTTATACGTTATATTTACAACTTGTAATTTAAATAACTTAAGTTTGTAATTTTAAAAAATTAAATAAAAATAAGGATAAA
ACAATGACACAAAGTCACAAATTAAAAAATATCAATCCAATTTATTTAAATTTGTATTACAAATTACAATTTACAACTAT
TAGTAGAGTGCATAGTTTACGCAGCCACCTCCTAAGAAGGGTTCTATTTCAACTAAGCCTCGAATGTAATACTAATAGTT
GTATAGTCTCGTAAATCCCTTCTCTAACTCAGCTATAGATTGACCGTAATCAACTACTGGCCTTGGTAAAGCTCGTTGAC
GATCTTGAAGTTCCATTACATCATCACTACCACATCCAATGATTGAATCTATGAAAAGTTCGAATTGACTATCTAACTTT
GGAAGTCCTTGATTTCTCCGTTCAGCATTTATCCAATCTCTAAACAACACCGATATCTCCAAACTGTCTTCTGCTAACGA
ATATATGTGGTCTCCAATTTGAAATCTCGTCGCGCTAAAAGCTGCCTCCGAAGCTACTGATGATCCTTGAATTGCAAGCA
CGTCCTTCACCATCCTACTAAGTTTTGGAAATTGAGTTCCACGAGCCCTCCACCAGTTCAATAGTTGTGGTATACCTTCA
TCGTTTGTAATATTATCTGAACCCTATTCAAGATATTTAACAAATTCACATTTATTAGAAGAGTCAAGACCAAGTTTATG
TTTCACTCTACCATGGGCACCTACTCGAGGCATAGACATTTGAGGATTTTCAACATTATCTAAGGAACAATATTTCTCAT
ACATTTTTTTAGCAAGTAATTTTATACTATTTTGACATGTTACCAAATCAGGTTTTTCTTCTGGTTTAATATCTAAATTT
TGATAAATGCATTCAACTAAAGCTTTTGCACCATATTCTTTATATTCGGGGTTGAAAAGAATTGCAATTAAATAAATTTG
AGGGATAGGAAAAAAATATTTCTTAAATTTTGTAATCATAATTTTAATAGCACTGGTAAATAATTCATTTGTTTTATATT
CAGAAAAGAGATATGAAATCTCACATCTATGTATTAAAATTTCAGAATTAGTAGGATAATACATTCTAGAAAAAATTTTA
GTAGCATCATAAAATGATTTCAAAAATATTCTAAGTTCATTTACTTCATCCCAATCACTATCATTAAGTTTAAATTCAGG
ATGAGCATTAAGACTATTAAATTGCATAGTAATAGGTTCTCTATATGTATAAGCAACTTCAAGCATATCATAAAAGGAAT
TCCATCTAGTTTTTACATGCTTCGGAACTTTTCTAAACGAAAGTTTACATGCATTACAAAGCTCTTTAAATTGATTAATT
CTACTACTACTATGCATATAAAAAATATAAAAACAAGCATTATCAACTTTATCACAACTATTTTCAAATAATTTCACACC
GTCACTAACAACCAAATTTAATATATGTGCAGCACATCTAACATGAAAAGCATATTTACTAATAGGACAAAGTCTAGGTT
TTAGCATATTAATAACATTTAAATTAGCAGAAGCATTATCTAAAGTAATACTAATGACTTTATGACAAAGACCAAAAAAA
TCTAAAATTTCCAACACTGTAGTAGCAATATACATTCCAGTTTTTTTCTTTTGACAAATTTTATAACCAATAATTCTTTT
TTGTAAATTCCAATTATAATCAGTCCAATGTGCAGTAACAGTTAAATAATCAAAATCATTAGGACTACGACCCATATCAG
TGGTAATAGCAACTCTACAATCCATTATTTCAAAATAGGCACGCAAATATTGACAATGTTTTTCTTGAAATTCAAAAATA
TCTCTTTTTACCATGCTTCTTGATAAACCTTTAAAACTAGGATTATATGTATCACGAATATATGCAATAAAACCCAGATG
TTCTCCAAAACTAAAAGGTAAACCACAAACAACAACCATTTTAGCAAAATTTTCACGATCACGATCCTTATTATAGGTTT
GATGTGTAAGAGGACCACATGGGTTCGAAGTATTTAATTTACCTTGAACCATATTTGACCCTCTAGCCGATGTTTCAATG
TTAGAATTTTCACAAACATCAAGAGAAGATATATATGCAAACTACTCTTTATTATGCTTATTAATCAAATGTTTTTTTAA
TCCCCTCGTTGAACCTCCACTCCCACCAAATGTATATTTAAAATGTTGTTTACAAATATTACATATACTAAAAGTTTTTT
CTTCATTCAAATAACAAAATTTCCACACATTTGATTTTAAAGTACGTTGTACCTTGGTCTTACCTCTAGTTGGAACAATA
GGGGGATGACTAGTTCCAACCGAAGGATTGTCCTCCTGAGGTGGAACTTCAGTACTATTGAGGTCGGGACTAGTCGGTGT
ATCATCTAAATCTTCTTCATCAATTTCTACTTCTTCATTTTCTTGATAATTACCATAATGTCTTTCATAAACCTCTTCGG
AAATTATAGGAGTATCCGAATTAATTTCTATAGGACCGGGACGAGAAAAACTAGTTTCATTCACATGAGTAAATTCATCA
GTATTCATTCTAACAAGAGGAAAATTAGATTTAGAAGAACTAGAACCGTTCTTATTTTTTGTAAACATATTTTTTACTCC
GTGTAAAATACCTTTTTTATCTCCACTTTTTTTAGAAAACTCCATGATATAATATAAATTATGAAATATGAAATTTAACA
AGAACAAATAAAATATAACAAGAACAACTTACAAATAATAAATACAAAAAATAAATATAAGATTAGAGAGTGGAACGAAG
TTACCAAACGTTTGTGTAAAGAACAAATGATTATAACCGAAAATTAATGCCGAAACTTGAAGTTTGAAGAAGATTCCTAC
TCCAAAATTCACCAAATGATTGTTGAAATCTTCACAATTACAAAATAATATGATTGAAATTTGAAACTTGAATATTGAAA
GTATGAAACTTTGAGAAAAATTGAGAATTGAGAGAAATTGATGATTCTTAATTGTTAAATAATGTAAATACATAAATTGT
AATTAAAAATATAAAGAGAGGGAGTATATATAGTTTTTAGAATTTGTGATTATGTGTTGGAATTGGAAAATATAGGATTA
TAGTCGTTGGAAATATTTCCGTTGGGAGAATGGGGGGCTGGGGGTTGGGGCAGTCAGCTACTCAGCTTGCCATTGGCTAG
TGGGGACTGGGGATGGGACAGGTTGGCAGGTGCAGGGGCAGGGGGCAGCAGGCTTTTTAGCCTTTGCTGAGACCTAGGAA
GACTTTTTATTTTTATTTTATATATATATATATATATATATAAATTATAATATAAAATATAAATTAATTAATAAAAAATA
ATTAACCGGAACCGAACTGGACCGGACCGGAACGGAATCGGAATAAATCGGGATAAACCGGTATCGGTACACCGATATCA
AATCTTGATATCGTTCTGTCTCGTGTACCGGCTCACGGTGTCCCGATCCGTCCCGAATACTACCTGACCGAAACGAACCA
GAATGGTACTGGTACAACCCGGTCTGGTGGCCAGCCTTATTCTTGATGTTGGTGGGGTGCTCAGTCTTAGAGGGAGGATT
TGTGTCCCTCGGATTTGTGATTTGATACAAAATATATTGATAGGGTGTTTGGATTGGATTAAAAGTTGATCAAATCTACT
TTTAAGTCAATTTTTTACTTCTGAAAATATTTTACAAATATAAAAAAAAATAACTTAAAATAAGTCAAAATGGACTTAAA
ATAAGTTATGAAGTGTGAGAAAATGATCAAAATGATCATTGATGTATAGGGGTTGAATTATTTTGATCCTTTGTATATAA
AAAGATAATCATTTTAGTTCTTAACCCTAAAACTAATCATAAAAGTAAAAAGTGTGGTTAGATTTAACGATGAGTCCCAT
TATTAATACATTGCAAGCCTTTCTCCCCCTAATCTTATCTCTTCACCCAATTCCTCTTCGCTGGAAAAAAAAAGCCAATT
CTTTTTACCATTATCAAAATTCTCTTTGACTAACTAATTAAAATCTTTTTAAATTTTCAAAGAACGTTTTAAAATTTTAT
TTTCTACCTTTGTCCCGTTCAATTTTTACCTTGTATCTGAAAAATAGAATTAAAAAAAATTATGAAAAAATTATTAATTT
CAAAAAGGGAAAAACAATAAAGTTATATCCTTTTCGTATAGAGCTTCAACAAGTGAATACATAATTAAAGCTTGAAAAGA
GTTAATATGGCAATCTTCTAAAAGAAATTAATGAAGTGTTTTAGTTACTTTATTTAGTTTGTATTTGTGTCGGTGGTTTT
TTTTTTTTTATGTATGAAAGTGCAAGCTACTGGAATTGTTTTGTAGAGGTAGATGGAGATAAGAAATAAGTGTAATTTTT
CTTGTAAGAATATCGCAGGTGGGTGGATTGAAGTTGGAGAATGATCTATAATGGTGAAAGAGAGAGGATTGAAGAAGAAG
AGGTCTACTGGATGTCAATAGTGAGGGATCCACCATTAAATCTAACCTCTCCTTTTACTTTCAGGTTAGTTTTATGGTTA
AGAACTAAAATGATTACTTTTTTATATACATGCAGGACTATTTTGATAAGGTGATATATATGAAGGACCAAAATAATTCA
ACCCCTATACATCAATGACCATTTTGATCATTTTCTCTATGAAGTGTTTGGCAAGATCAAAAATGATTTAAAATAAGTTT
AAAATGACTTTAAATAAGTCAAAAACCAAAAGTAGGTCTCCCCTACTTTTTATTTTTTGACTTAAAAGTCATTTAAGTTT
GATTTTTTCTTTTTTGACTTAAAAGCTACTTTTTTAAAGTCAATCCAAACGAGCTCTAAGACTCATGCTACGCGGTACTC
AATTCATTCGGATATGATCAAGATCTATCGGGATTTGAGACAACTTTATTGGTAGCTTGGGACGAAGAAGGACATAGCTG
AGTACGTATCCAAGAATCAGAATTCTCAACAGGTGAAGTATGAGCATCAAAGACCTGGAGATTTGCTTCAGAGTGTGCCC
ATTTCGGAGTACAAGTGGAAAGGATAGCCATGATTTGTTGTGGTGGGGCTTCCCAAGACTTTGGGGAGGGTATAACTCAA
TTTGGGTCATTATTGACAGGTTGACTAAATCACCCTACTTCATTCCAGTTAGAGTGGATTACAACTCCCAACAGTTAGCT
AAGATTTATGTCAAGGAGATAGTAAGGTTGCATAAGGTGCCCATTTCTATCATTTCAGACCGTGACACTCAGTTTACTTC
TAAATTTTGGGGTAGGTAGCTTGAGGCATTGAACACTCAACTCACTTTCAGCACAACGTTTTACCCAATGATAGGTGGTC
AGTCGGAGAGGACGATTCAAGTGTTGAAAGACATGTTGAGAGCATGTGTAATTGACTTTGCGGGCCATTGAGATCAATTT
TTACCATTATGTGGGTTCTCTAACAATAATAATTATCACTACAACATTGATATGACACCATTTGAGGCACTCTATGTCAC
GACCCAATTTCAGAACGTTACCGGTGCTAAGGGGAAATAATTTCCCAAAGCAAGCCTTAACAAATTTCACAGAAAATTGG
GCAAAGTTACCTTTGTTTTTGGTCAATCCAAAATTTACATGTACCATAGATCAATAACGCAGCCAACCAATCTCATCAGT
AATCCACCTTATTCACTCATAAACTATTTGAAGTATAGAAATACAAAGTCCATCTCCAAGAACATAAGATATTGGACAAA
AGTTTACAATATGAACGAATACTCATGACTTTAATAAAAGAAATGACTATGGAGCAACTCTAAGAATTTCAAAACATGTC
TATAACAACTAATAAGCTTGTTGTCCACGCGAACAAGTGTGGGTGTCGTGCCCCGTTTTCCACAAAATGGGTTTTCCTTT
CGGATTGCATGACCTAACAACTCTTTTGGGCTTTGGGAAGATTGAAGAGTCGCCACCTAACGAATTAAGGCGCGTTAGGG
CACCTATCTAACCTAACTAAGTCTAGCTAAGATCAACGAACCAAAAATCAAGGTAAGGGTTCAAGTTAACTCGAGGGAAA
GGTGTTAGGCATCCCTCAAGGTCCACAAATGTGGGTCCCGACCGTATCTCATGCAATTTGTGGGGGTTACAAATAGCAAT
TAAGGTCACTTCATTTATTGGTTATTTAAACATGCTTGCTAGATGATAACTAATAATAAACAATTAAAATCAATTTATTT
ATTTGTTATTTAATTAAACGTGCAAAACTATATGATGACATAAAACTAAATAATTCTCACAAATAAAATTTTAAAAGAAA
TAGCGAGAAGATATAAAGTAGACAAGTGTATAAGCAGATATCATTCTTTTTTTATTTAATTGAACTACCCCAAATAAATA
TAAGTATAAAACAATTAAAGGGATAAAGGAAAGGGAGACTCTGAAGGACTTTGTGGATCAACACACGAATTTTCTTTAGT
GTTTTGATAGGCTTCCTTGTAGGGACAGACAAAACCAAGGTTTGTCGCTTTAAGCCTAAGTCGATGTCATCATCTCCGTA
GGGCCTAAACTACCCCTACCCTACCACTGCATGCTTAGCGTCCTAAAGGGTGCCTATCGTCCCCGCTTAAGGTCCAAAAG
GCATTGAACTACTATTAGGAATGGTTTAGACTGAAATAAACTCCTAATAGGCCCACCTAGACACCAAGTTAAACAAGTTG
GATGATCATTTAGCATGTAAAGTCTCATGTTAGCCTCTAGATTTTATTATACATGCTGACAAACACAAGTAAAGTGAAGG
TCGTATGCTAAGTGTATGCACATATAAAACAGACAGTAAGCAACACAATAATATAACAGATAATTAATGAAAGGACATAT
AGTCATGAAGTAAGGCAGATTTTAGTTGTAAACTAATTTATTTTATTAATAAAGCATGGAGAAATTATTTATTAGTTGAT
TAAAATGGCAAGACAAATATTCATAATGCAGAAAATATTTTGGGCAGGGTTTTATTAGGACAACAAACTTTAAGGTAGCA
TATTATGCAGAAAAATAACATATTAATGCAGTAGCGGAAAGACTATTATATAATATTTATTTATTTTAAGTGACAATCTG
TTTAATAGATGCAGAAATTAATGAGTAGCTAATTCTAAGTGGCAAATTATGATGCCGAGGCTAATATTTTAAACAGAATT
GAATTAGGGTAGCAAGTAGCAGATGCAATAAATTATTAGTTGATTTTATCCGAGCAGATTAGTTTAAATAGAAATAGATG
GGCAGAAAAGCAATAGCCGATTATCAATGTTTATTCTAAATGACCAGAAAAATAATTATGCCATTGAATAGTGGCAAAAA
TTCATAACAAAGTGCTATTTAGTTGATTAACATGTTGAAATGATTATTAGTAGATTAATTAGAATTTAATATTAAATGAC
AGACTTGAGTTACTGAACATATTATTTAGACCTCAATTTTATTAGTTAAATCATATAGACATAATTTCTAAGTAAGGAAC
AAGATCTACAACCTATTGGCATGGCTTCTACACCCAAAAGATATATTGAGCGATATTTAATTCCTATAGGCACGGTATCT
ACAATGTGTAACAAAGTTTAAGCCTATATGCATAAATTTCTAAGCCCAAAACATATTGAAAGTGATTTAAATCTTATAGG
CATGCTTTCAAACTTTATTTCATTCAATACAAATAGGTGATTTAAACCAAAGCTTTGTTTTTTTTAAAAAAATATTCATA
AATAAAAATTGGTGATCAAGACAAGCAAAGCAAGGAGACATGTAAAAGTTTGATTTATTTAGTTAGATCTAAAGCGATGT
TACAAAGACTTGTTGATTTATTTTAATATTAACACTAAAACAGGCGGCCAGCACAACAAATGCTCATGATTTAGATAACA
CGATAATATTGACAAAACCTTTCTTTTTTATTCTAATTAGGTTTAGATGCGTGCTGATTATTTAAGTAGCCATGTTCAAA
TAATTAGTTAATCAAAACACATTCACACGTAAGTACGTAAATAAAATAAGAAAAACAGTTAGCACATAAACCCCTCCCCC
CCTTAAACGATTTCCCCAACCTATTTCATATATAGAGATAGTTAGAGTAACACAAATTATTACAAAGCAATAATAGAGAT
TAAATAATATACAAAACATAAATTGAATAAAATTAATTCGTCTATCATTTCCTTCCCATGACGACTCTTCATATTTTGAA
TAAGCTAAAGTACCCTGTTTAACATCATAGGGGAATACAAATATAAATGCAAAATACAAAGCAACTTTTAAAAGGAGATT
ATTGTATTGAAACAAATAACCGAACACATACTCGTATTTTCTAGCAACAAAGTTCATACAACAAATAATAACAAATAACA
ATATCACAAAAGCAGAGGAAAGAGAACTAACCCATGTGCTTCCTTTATTTGTTATAACCATTGAATTTGCAAGATAAATA
ATACTAATGAGAAAAGATAGTTGCATTGATCAAAGGAAACTAACCAGTCAAGCAGAACATTTATTCAACAAACAAACTTG
AATTCGAATTGAATTAGAGTAGTCCACCGAAACACAAGAGTTTCTTCAATATATGAACAACTATTCTTTTCTTTTTGAAG
AGTATAACAGAGTATTTTTGTTCCAAATATTAAAAGCATGAAGGTCAGTCTCAAATTGGTAGAGTGTAAGGTTTATATCA
AGTGTTGGAGTGTTCAACTGATGACCAAAGTGAATGAGAACACTTCTGATTATATAGTGAATGAGGAGCACAAGAAAAAT
AATTAGCCAAGAGCAATTATGGGAGATTATAATTCCTTTACCAAAAGAGTATCAATCATTAAAATCTTTTAACTTAATCA
AATGCAATTTTACCAAAAAGAAAACAAGTAAGAATCTGTTTCAATTTATTTAAAATAAGCAAATAAGCAATTAAGGATAA
CCAATTAATGAAATGCAAAATCAGGCAAGAAAGAATTATTTACATACGTATTAGGGATCAAATTATATATACTTACCATA
ATGTCACAAGTAAAAATATGTTTCCAACTTAAATAAGGTAATATGAATCAATTAATATTAGTCAAATAAACATGTAAAAT
CAACCAACTTTTACCAAATATCAAATATATATACTTGCTATATAAAATATGTCTACCTTTTAACTACAACAAAAGATTGA
AAAGAGTAATCAATTCATGAGTAATTAAATTAGATTAATCAATCATCGATCAATTTATCAAATTGATCCAGCAGTCAATT
ACCATAAACAGAGAATTACCATAAACAAAGATTGCAAACATAATTTAAAATATAGAGAAAAATCAGTAAAAGCTATTAAA
AATCAGGAAAAACTTAATTTGAGGGGAAATCAAAATCACAGGAATCAATTACTTACTAATTTCACAGTTGTTATCAAAGT
TGACACCTATTCACAAAGAACACAAGCATATTCTAGCATACAATGCAGAAACTGAAATTTCTTGACAGAATTTTAAATCA
ATCTAAAGATGAACATAATAACTAAAAATGAGCAAAGATCAAAAAATCACGATAAATCAGGTAAAACAGACATAAGAATC
AAACTCCTTCTCATATATACGAAATGAGCAACTATGATCGAATATTTTAAAAGAAAAACAAACCGGGCAGATTTATCTTC
AAACCAATCAAAACATCGAGATCCAAACAAACTCCGTTATCATCATTAAGAGCTGTTCACTTGCCGAAGTTCCTGGCCAA
AACTTTGCTTGGTCGAAGTTGTTGTCGCTGAAGTAGTTGGCTTCGGAGATCGCTGGCCGGAGCTACTGCCTGAGCTGCTT
TCGCGGTTACTTGCTGGTGGCTTTGGCTGCTGCTACTCTTCGCCAGTGGAAGAGGGAGAGAAGGAGAAAAGAAAGAGAGG
AGGCGAGGGGTAGAGAGAGCAGGTGGCGCGCTGGCTGCTGGTGGTGGTTGCCTGGTGTTGCTGTTCTCGCCGAGCTGTTG
GACGCTGCTGGTGTTACTGTCTTCGCCAGAGCTGCTGCTGCTTTGCTCGCTGGAGTTTTCGCCAGTCGAAGGTTGTGAGG
AGGAGACGAAGAGAGGAAGAGAGCAACGAAGAGGAGGGGGTGAATAATGTTTTTTTAGGGTTTGGTAATTGGTATTTTTA
AGTGTTAAAATAGAAAGGTTAGGAAAATTTCATCTGGTCCGTTGAATTAAATACGATGAATGGTTGAGATTAAATCGGAA
TGAGATGAATGGCTAAGGATAAAGATTGAGTTTGGTCCGAATTAGTTATAATTGTAATGTATAAAAGGGCTAGAATTGCA
ACCAAATTGAAATAATAGGCTACACCTGAAAAGTGAAATTGAATAAGAATAGGGCTACGAATTAAATAAATTCGAATAGG
ATTGTAATGACCCAGAAAATCAATTTTTGGGAAATTCTGAACTATTCGTTTAACTTTTGTTAATTAGTTGATGGGTAATT
ATAGATAATTAACTTAATTGATAGTTAGTGGGCTAAAGTGATCATTTATTTAAGACCTTATACTATTTGACCCATATGTA
AAACATAATTAATAAAAATTAAGGTTCCTAGGCTGAGTCATAAACTCAAAAACGACCGCGACACTATTAGCAGAGAAAGT
TGATGGCGGCTTCAGGTGAATGTTTCTCAATTTCGTTTCAGTAACTTTAATTATAGGTAGAAGTTTGAATTAATGAATCA
TTAGATGTGGTGGGTAGTATCCTTGTTATCATTATTATATTATAATTGAAATTGACAGAGAATTAAAAAGTGAGAAAGTT
GTCATTGTAGACATGAAAAATATTCTTTTTTTAAAAAGGGAGGAAGGTCATGAAATTGTAATGATAGGGAGTGATTATGT
ATATATATAAATTGAGGCTAACATCAAAAGCAATTATGTAAAAAAATAAATAAATAAATAATTAGAAGGTATGTTAGATG
ACAGTTTTGGATTTGTTTAAGAGCTAGATACTATAGGATTTTGTGGTGGTTACTTTAATATTTAATTGTATTATAAAGAT
TTCTGTATACTAAGGGAGTAGATATTTTATAATTTTAAGAAATACATGGCAGATTCGTTCATTTTACTTGTGATCTCTTT
CTAATAAATTATAGTACACTGCTTATGTAATGGGTTAAAGCTAGGATCTGGAAATCTCCATGCTTAATGTCCGTATGTTT
TCAAGGCAATGGTCCAACAATTTTGCTCTTATAATTTGTTTACATGTTATAAATTTGAGGTCTACGATATGAGTAATATA
GTTTTAATAAAATTTCAGTTATGTCCTTGTGGGCATAGATTCAACTTTGAAGTGAATTTTGGGATCATAGTAATGGGTGT
TGTTAGTTTCGAAATCTTATAGTGATTATTAATGTGAACAGATTGCTTTGAGTTGGAAGTACAACGAAAGGGAAGACTCA
AGTCTCGGAGTGATTGTTCGACTATTTGAGGCAAGTGAATTTCTAAACCCTTGTTAAGTGTATGGAATTCATATATTTCC
TTGTAATATGTGTTTAGGGTAATGAGGCTTGGTGATAGGTTGACTTGTCCACATTGATTAATTTTAATGATGAGAAAGGG
ATAATAAAAGGCAATGTAATCAATTGTTTGTGTGATGTGTTGAGAATTGTTTCAAAGGCTTGTTGAATCACTGCTGATGT
TGTATCCTGATTGTGTTGTTGTGAATTGTGCAATGTTATGAAAATGGTCATATGTTCATTATTTGTGTGAACATGTCAAT
TGCATTGTTCTGAGACATGGTTGTGACAAGTGTTATGTGTATTGAGAAAGAATAAGAAAATAAAGAGGATGTACCATTTC
GAAGGACGTATCGCGCACCGCGATGGATACTATATTTCGAAGGACGTGTCGCGCGCCGCGACAGATACTATATTTCGAGG
GACGTATCGCGCGCCGCGATGGTTACTATTATCGAGGGTCGTATCGCGCGCCATGATGGATGCATGGACAGATATGTCCC
CCATGGGTCCCGGACTGAGAGACAGCGGGTGTGTATCATTAGGTCAGACATGCATCACTATACTTGACATTGCATTTCAT
TGCATTGCACTTCTTTATTATTGGTGAACTTGATCTTGTGTGTTGCTGATATTGTGAGTGCCTTTCTATGAAACTTGTGA
CCGATGAATATTGGGCTTATTGTTGAAGATATGCAATTGTTAGAGTGTTGTTGTTGAGGATATGAAACTATTGTTGTTGT
TGAGGATATGAAATTGTTAGAGTGTTGTGTTGAGCTATGTGCTTTGTAAACTGTGAACTGTTATGTTGGGCTGGTACTAA
GCAGGTTGTAGTTGTGGAGGTGGTAATTGATAAATATTGAGCTTGTTGTTGAGAATATATGATTGTTAGAATGTTGTTGT
TGAGATATATGCTTGTAAATTGTGAACTGTTAGATTGGGCTGGTTTTATACAGATTGTAGTTGTGAAGGTTCGGTTGGGA
TGTAAGGAGTACTTGTATTCTATCTCCTTAGCTCGTGTTTAGAAGTTTACTTGCTGAGTACCGTGTGGTTTGGTACTCAC
CCCTTGCGTCTACAAATTTTTGTAGGTTACGAGCCTGGATTTTTGTGGTACTTGTCATTCTCATCTTTTCCAAGGCTTCT
GGGAGATTTGTGAGGTAGTTGTTTGTCTTCTCAACGATCCTTTTTACTTCTGTTTATGATCTTGTTCTACTCTAGAAACA
ATGTCATATAAGACTTGTATTTTTCTTTTGATTCAATTGTAATACTTTAGAGGCTTGTACACTTGACAACCAGATTTTGG
GGGTATATTTGAGTTTATTATAAAAAAATTCCACATTTTATTGTAATGGTTGAGTTTTAGGCTGACTTGTCTTGGTGGGT
TAAGATGAGTGTCATCACGTCCATTTTTGGGTCGTGACAAGGATGAGCCATGATTTAAATAATTTATAGGAAGTTTAAAG
GAATGCTATTCAATTTAAAATACTACAAAATACTATAATTAAAATTACTTAGTTTTTTTTTTTTAAAACATTTGAATTAT
TTCGAGTCTTACTAATAATTTTAAAATATTTTAATAGTATTTACAATAATTTTTATAAAGCATGCATACTAATATAATTT
TTTAGACAAAATCGATTAAAATTTTAAACTCGACATATATTTAGAAATACGTATTTAATCGAATAGCATTCCCAAAATGG
GTTAAAGGTCGGTCAAAATTGGGTGTCAACAGCTGCCCCTTGGTTGCTCGAGGATAAAGGATGAATTGTCGGTCAACCAA
TGTTGACTTAGTAGCCAATTTTGTCCGACCAACGAAAGATGTCAGTGGGATCAATTGAAATGATAAAAAGTTGGAAAAGG
GTACGCCCGAGATTTTGGTATTAAGCCGCCTACATATCTCTGGTTATACGAGAATCATGTCGTGTGTAGTTCTAGACATA
GGAGCAAACGAAACTCTTAAAAATTGAAAGAGCGGTACGGTATTCTAACGGGAACGATATCGATTTGAATGGATAAGATT
TAGATAGGCGAGGGGAGCATGACAGAGCGATTTCCGACTCAAGGGCAAGGATCAGATAAAGAGCGTTAATACGAGTAGCA
AGGAATTGAGAGGGTCTTCGTTGCGATAGACATGTAATCATGATAATCATAGCTGAGAGCGCAATCGATCTCGCCTGCAA
TTTCTAATATGACTAGATAAAATGGTTAGCTTACAAAAAAAAAGTGAACCAACATGATAAAAATATAAGTGCTAGAAAAT
AATAATAAAGAGAAGAGATAAGAAGACGTATCTGTCTCCATGAATTCTGGCTTAACTTCTTAAAGAGTTATAGCCAACTT
CAAGATGATAAAGATAAATGTCCTATTGTAAGGCGGGAGAGCCTAAATGTCGTATTGTAAGGCGGACGAGCCTAAATGTC
GTATTGTAAGGAAGACGAGCCTAAATATCGTATTGTAAGGCAGACGAGCCTGAATTTCGTATTGTAAGGCAGACGAGCCT
GAATGTCCTATTATAAGGTAGATGAGCCTGATGTCCTATTATAAGGTGGATGAACCTAAATGTCTTATTGTAAGGTAGAC
AGACCTGAATGTCGTATTGTAAGGTAGACGAGCCTGATGTTCTATTGTAAGGCGAATGAACCTCAACTTCGTATTATAAG
GCGGACGAGCCTGATTGTCCTAATGTCATATTGTAGGGTGGACGAGCCTAATGTCGTATTGTAAGGCGGACGAGCCTAAT
GTCGTATTGTAAGGCAGACAAGCCTGTGAATATTCGGTAGGTCACAATAGCTAGTTGATTCTAATAATAGCATCTTCAAA
ATAGTCTGAATGGTAGCTCGATACAAATAGTAGCTCCTTACAATATTCCTGCATCTAGAGAAAAATCATAAATTTGAAAA
GCAAGATTGGGTCATACCTGTGCTTACTCAAAATTGCACTCCATTGTGATGAAATTTTTGAGATCCTCAAAAATTTATAC
CCCCAGTTTAGAGTATTAAATATTGTCAATAAAATTTTTGAGGTTCTCTCAAAAATTCTGCCCCAGTTTCAATAGCGGGG
AACTTTGTGATCTTGCTTCACTCAAATAAAATTATTAGTTCAAAAAGAAAAGTGATTGTCATGTATTTGGACATTGAAGC
TCATCTTTGAATCTGAAAGTCACTTATGTTCAAGGTTTGGTCAATTAGCCTAGATTGAGTTTGGAAAAGAGTGTTTTGAA
TGACCAATGGAAAGAGGAGAAATTTTATTTGATACAGATCGGACCCATCAAAGGGTTGCCTACGTATCCAAAAGGAAATC
AGGTCAAACGTAGTTCATGATTATAAGGAAGAATGCACGGAATAAAAAGGAAGCTTCAGGCAAGATCTAAGAACAATAGA
GACACTTTGCTCATAAGAGTCTTGTCCTCCTCAATTTCTTTGATGCGATTTGCGCTTCCTCGTCAAGTGTCTTAAATATA
GCCCTGTGGCATCTCCTTGAACAATGACTGCATTCGCTATAGAAGAAATGCAATTAATGTCTAGTGGTCCTTGTTGCACT
ATTAATTTTCCATTTTCAATCATATTCTGGATCTTATTTCTCAATGCTGGACATTCCTCGATGTCATGACCTTGAATATT
TGAATGATACGCACAGTTCTTGGATAGTTCCAGAGTTGAAGAAGAGTGTTTAGAGATTCATCCTTCTCTTGGCTTCAAAA
GTCCTTTAGCCCATAATCTTTGAAAAATGCTAGTCAAAGTTTCCATTAAGGGAGTAAAGGTACGAGGTTTCCTTACTTTA
TGTTGAGATACTTGCGGATTGTAAGGCTTGAAACGCATGTCACGTGAATAAAAAACAGCATGAACTTGCTCTGTATTCTG
ATTGCTTTGTTTCAGAGGTATAGTGGTGGATACATTCTTTCTCCTTTCATCCGAGGGATTTTTCAGTACTTGAAAATCAA
TTTGTTCATCAATAATTCTCCCAGATTGAATGTCATATTCCAATTCCTTTCTAATTCGAATTAGACTGTCGAAGCTTTGA
ATACCTGCAAAGTACAGAGTCTTATAGTAAATACCATCAAGTGATCTGATGAGAGTTTAGACCAACTCTTATTCATTCGG
TAAATGACATATCTTGGAAGCTTTCATTCTCCATCGTATGACATATTTCTCAAAAGATTCATAACTCAATTTTCTTACTT
CGAGCAAGTCAAACAATGTAGGATCAATCTTAGTGTTAAACTTGTATTGTTCCACAAAGATTCGAGCCATGTCTTCCATG
CGAGCCATTTGTCAAAGTCTTGTTTGACGTACCAGGTGAAGGCTATTCCTGATAAACTTTGAATAAATAACCTCATCAGG
AGAGGTTCATTATTTTCTAAGCCAACTAATCTGCTGCAGAAATCCTTGAGATGTGCAACTGGGTCTCCATGCCCATCGAA
CATGTTGAATTTTGGAATTTTAAATCCTTTTGGCAATTCAACTCCCGGGTGCAAACATAATTTCTCATACCTTAGATCAT
GAGCAGGTTTTGAGTTTAGTCCTCCATTCACCTTCTTCTCCAAGTCACACATTTTTTGCTGCAGTGCATCTAGCTTAGAC
TTCTCTATTTTGTCACGTATCCCCTTATATTGCAAAGCATCAAAGTTGAGGCGTGTCGGAGATAATCCTTGAGAGAAGGT
GTGAGTAGGAATAGGATGAGAAGAGATAGTCCAAATTGTTGGATGAGAAGAGGGGTGATTTTTTGAAGGTTGAACATATT
TGTCATATTGCAGATTCTTAGTTGAGCCAAAGTCCAAATACTAGACAACCTTTAAGCAAATGAAGTAAATCAAACACAAG
CATACGGTAGCACATAACAAGCCAAAATTATAATTTCAAATAAATGACACAATACTCTCAGAGAGGGACAATAATAACTG
AAAATAAAGTTGATTCAAGTCAAACTTTGCCAATTGAAGTTTTAGAGTCAGACAAAAATTTCTAACTCCATTTTGACATA
ATTTGACTTGATTTAATAAATATGATCACATTGACACATAATATGCAATTTGTCTAAATAGTGTTGAGGATCTTAGACGA
TAGGGTGACTATTAATTATGCGGATTGACACCCAGGGTCAAACCACCTAGGGTTCATGCAGTATGTATGACATAATTGAA
ATTTCTAAGAGTTGGCTTGGCACGAACTTGAAAGAGATTCTATGCGAGAAGGCTCGTGGTTTCCCGGTAGTAAAACTATC
TGTTTCGTCCACGCATATGCCGACTCTCTATAATTGGTTATTTGAAGAGAATTCGAGTAGTTGTGAGAGGTGCAAAGGCA
CAACATCACGGTAACAAAATAAAAAAATGGAAGAGGGTCCCAATTGGGGGAAGTATGAGCCGAATGACAGTTTATCAAAG
CAGTAACATTTAGCACTTAGGTGAGAAGCAGTAACACATAGGTAGTTTTATGAAAGCGGTAATAAATAAATAAATGCACG
CATAAATAAAAGAAATAAACATATAAACGTATTAGAGAATCAAACAAATAAGGAAAGATGATACAGGGAAAATGCAGACA
ATTAAACAAATAAGGGAAAAAGAGAAAGGACGAAACATGAAAATAAACAAATAAGGATAAAGGAAAAGGGGTGGAACATG
AAAAACAGACGGTAAATAAGAAAATAAATAAATAAGGAGAAATAATAATAACTTAACATGCTAATAACCAAACAAACAAT
GAAATAACCAAGTAAACCTCACATTAGCATAAAACGCGTAATGGTAAGAACCTAATATTCCCCAGCAGAGTCGCCATTCT
GTCGCGTCTCGTTTTCCACAAAACGGGTTTTCCTTTCGGATTGCATGACCTAACAACTCTTTTGAGCTTTAGGAAGATTA
ACTAAGTCTAGCTAGGTCAACGAACCAGAAATCAAGGTAAGGGTTCAAGTTACCTCGAAGGGAAGGTGTTAGGCATCCCT
CAAGGTCCAAAAATGTGAGTCCCGACTGTATCTCATGCAAATTGTGAGGGTTACAAGTAGTAATTAAGGTCACTTGATTT
ATTGGTTATTTAAACATTCTTGCTAGATGATAACTAATAATAAACAATTAAAATCAATTTATTTATTTGTTATTTAATTA
AACGTGCAAAACTATATGATGACATAAAACTAAATAATTCGCACAAATAAAATTTTAAAAGAAGTAGCGAGAAGATATAA
AGTAGACAAGTGTATAAGCAGATATCATTCTTTTTTTATTTAATTGAACTACCCCAAATAAATATAAGTATAAAACAAGT
AAAGAGATAAGGGAAAGGGAGACTCTGAAGGACTTTGTGGATCAGCCCACTACTTTTCTTTAGTGTTTTGATAGGCTTCC
TTGTAGGGACAGACAAAACTAAGGTTTGTCGCTTTAAGCCTGAGTCGATGTCATCATCTCCGTAGGGCCTAAACTATCCC
TACCCTACCATTGCATACTTAGCATCCTAAATGGTGCCTATCGTCCCCGCTTAAGGTCCAAAAGGCATTGAACCACTATT
AGGAAGAGTTTAGACTGAAATAAACTCCTAATAGGCCCACCTAGACACCAAATCAAACAAGTTGGACGATCATTTAGCAT
GTAAAATCTCATGTTGACCTCTAGATTTTATTATACATGCTGACAAACACAAGTAAAGTGAAGGTCGTATGCTAAGTGTG
TGCACATATAAAACAGGCAGTACGCAACACAACAATATAACAGTTAATTAATGAAATGACAGATAGTTATAATGTAAGGT
AGATTTTAGTTGTAAACTAATTTATTTTATTAATAAAGCATGGAAAAATTATTTATTAGTTGATTAAAATGGCAAGACAA
TTATTCATAATGCAGAAAATATTTTGGGCATGATTTTATTAGGACAGCAAACTTTAAGGTAGCATATTATGCAGAAAAAT
AACATATTAATGCAGTAGCGAAAAGACTTATATAATATTTTTTTTTAAAGTGGCAATCAGTTTAATAGATGCAGAAATTA
ATGAGTAGCTAATTCTAAGTGGCAAATTATGATGTCGAAGCTAATATTTTAAACAGAATTGAATTAGGGTAGCAAGTAGC
AGATGCAATAAATTATTAGCTGATTTTATCCGAGCAGATTAGTTTAAATAGAAATATATGGGCAGAAAAGCAATAGCCGA
TTATCAATATTTATTCTAAATGACCAGAAAAACAATTATGTCATTGAACAGTGGCAAAAATTCATAATAAAGTGCTATTT
AGTTGATTAACATGTTGAAATGATTATTAGCAGATTAATTAGAATTTGATATTAAATGATAGACTTGAGTTACTGAACAT
ATTATTTAGACCTCAATTTTATTAGTTAAATTCTATGGACATAATTTCTAAGTAAGGAACAAGATCTACAACCTATTGGC
ATGGCTTCTACATCCAAAATATATATTGAGTGATATTTAATCCTATAGGCATGGTATCTACAACGTGTAACAAAGTTTAA
TTCTATATGCATAAATTTCTAAGCCCAAAACATATTGAAAGTGATTTAGATCTTATAAGCATGCTTTCTAGCTTTATTTC
ATTCAATACAAATAGGTGATTTAAACCAAAACTTTGTTTTTTTTTTAAAAAAAATCCCATAAATAAAAATGGGTGATCAA
GACAAGCAAAGCAAGGAGACATGTAAAAGTTTGATTTATCTAGTTAGATCTGAAGCGACGTTACAAAGACTTGTTGATTT
ATTTTAATATTAACACTAAAACAGGCGGCCATCACAACAAATGCTCATGATTTAGATAGCACAATAATATTGACAAAACC
TTTCTTTTTTATTCTAATTAGGTTTAGATGCGTGCTGATTATTTAAGTAGCCATGTTCAAATAATTAGTTAATCAAAACA
TATTCACACGTAAGTACGAAATAAGAAAAACAGTTAGCACATATACCCCTCCCCCCTTAAACGATTTCCCCAACCTATTT
CATATATAGAGATAGTTAGAGTTATACAAATTATTACAAAACAATAATAGAGATTAAATAATATACAAAACATAAATTGA
ATAAAATTAATTTGTCTATCATTTCCTTCCCATGACGACTCTTCATATCTTGAATAAGCTAAAGTACCCTGTTCAACATC
ATAGGGGAATACAAATATAAATGCAAAATACAAAGCAACTTTTAAAAGGAGATTATTGTATTGAAACAACTAACCGCACA
CATACTCATATTTTCTAGCAACAAAGTTCATACAACAAATAATAACAAATAACAATATCACAAAAGCAGAGGAAAGAGAA
CTAACCCATGTGCTTCCTTTATTTGTTATAACCATTGAATTTGCAAGATAAATAATACTAATGAGAAAAGATAGTTGCAT
TGATCAAAGGAAACTAACCAGTCAAGCAGAACATTTATTCAACAAACAAACTTGAATCCGAATTGAATTAGAGCAGTCCA
CCGAAACACAAGAGTTTCATCAATATATGAATAACTATTCTTTTCTTTTTGAAGAGTATAATAGAGTATTTTTGTTCCAA
ATATTAAAAGCATGAAGGTCAGTCTCAAATTGGTAGAGTGTAAGGTGTATATCAAGTGTTGGAGTGTTCAACTGATGACC
AAAGTGAATGAGAACACTTCTGATTATATAGTGAATGAGGAGCACAAAAAAAATAATTAGCCAAGAGCAATTATGGGAGA
TTATATTTCCTTTACCAAAAGAGTATCAATCATTAAAATCTTTTAACTTAATCAAATGCAATTTTACCAAAAATAAAACA
AGTAAGAATCTGTTTCAATTTATTTAAGACAAGCAAATAAGCAATTAAGGACAACCAATTAATGCAATGCAAAATCAGGC
AAAAAAGAATTATTTACATACGTATTAGGGATCAAATTATATATACTTACCATAATGTCACAAGTAAAAATATGTTTCCA
ACTTAAATAAGGTAATATGAATCAATTAATATTAGTCAAATAAACATGTAAAATCAATCAACTTTTACCAAATATCAAAT
ATATTTACTTGCTATATAAAATATGTCTACCTTTTAACGACAACAAAAGATTGAAAAGAGTAATCAATTCATGAGTAATT
AAATTAGATGAATCAATCATCAATCAATTTATCAAATTGATCCAGCAGTCAATTACCATAAACAGAGATTGCAACATAAT
TTTTAAAATATAGAGAAAAATCAGTAAAAGCTATTAAAAATCAGGAAAAACTTAATTTGAGGGGAAATAAAAATCACAGG
AGTCAATTACTTACCAATTTCACAGTTGTTATCAATGTTGACACCTATTCACAAAGAACACAAGCATATTCTAGCATACA
ATGCAGAAACTGAAATTTCTTGACAAAATTTTAAATCAATCTAAAGATGAACATAATAACTAAAAATGAGCAAAGATCAG
AAAATCACGATGAATCATGTAAAACAGACATAAGAATCAAACTCCTTCTCATATATATGAAATGAGCAACTATGATCGAA
TATTTTAAAAGAAAAACTAACCGGGCAGATTTGTCTTCAAACCAATCAAATCATCGAGATCCAAACAAACTCCGTTATCA
TTATTAAAAGTTATTCACTTGCCGAAGTTCCTGGCCGAAACTTTGCTTGGTCGAAGTTGCTGTCGCCGGAGCTGCTGACT
TCGGAGATCGCTGACCGGAGCTACTGCCTGAGCTGCTTTCGCGGCTGCTTGCTGGTGGCTTCGGCTGCTGCTGCTCTTCG
CCAGTGGAACAGGGAGAGAAAGAGAAAAGAAAGAGAGGAGGCAAGGGGTAGAGAGAGCAGGTGGCGTGCTGGCTGCTGCT
ATTGGTCGTCTGGTGTTGCTGTTCTCGCCGAGCTGCTGGACGCTGCTGCTGGCTGCTGGTGTTGCTATCTTCGCCGGAGC
TGCTGCTGCTTTGCTCGCTGGAGTTTTCGTCGGTCGGTGGTTGTGAGGAGGAGACGAAGAGAGGAAGATAGCAACGAAGA
GGAGGGGGTGAATAATGTTTTTTTAGGGTTTGGTAATTGGTATTTTTAAGTGTTAAAATAGGAAGGTTAGGAAAATTTCA
TCTGGTCCGTTGAATTAAATACGATGAATGGTTGAGATTAAATCGGAATGAGATGAATGGCTAAGGATAAAGGTTGAGTT
TGATCCGAATTGGTTATAATTGTAATGAATAAAATGGCTAAAATTGCAACCAAATTGAAATAATAGGCTACACCTGAAAA
GTGAAATTGAATAAGAAGAGGGCTACGAATTAAATAAATTGGAATAGGATGAGCCATGATTTAAATAATTTATAGGAAGT
TTAAGGAATGCTATTCAATTTAAAATACTACAAAATACTATAATTAAAATTTCTTAGTTTTTTTTTTAAAACATTTGAAT
TATTTCGAGTCTTACTAATAATTTTAAAATATTTTAATAGTATTTACAATAATTTTTATAAAGCATGCATACTAATATAT
TTTTTTCCCTTACTAAATCCACCCTCAAAGATTTCACATTCTTAGTCTGAACGCACCTTATAGGCGATCTGTATACCCTT
CCATAGAGTGTACTATCCCATATTTTAAACAAGGACATATTAGTCATTAGCCAAATAAATAAATAAATTGAATGGGCCTT
AGCCCATTAGAAACCTAATAAGGGAAAATTTAAATTAAGCTAAAAATATTATTTTACTTATTGAATGGGCCTTAGCCCAT
GATTTAATAGTATTTTTAAATAGTTTTTTGCTTATCAATTTAATTTTAAAAATATTATTTTACTTATTGATTTTAAAAGA
ATTATCGAGAAGGTATATAATTGTTGCATTATAATTAACCAGCTTAATAAATAGTTTGTTTGTTTTCTTTATTTTGAAAA
GTATTTTTTGTCCTTTTCAAAAAAAAAATCACAATTATAGTAATTTGTGTTTGAGCAAGATTTTGAAATATTTCTTAGAA
TAAAATACCCTTTTTATCTTCTAAAAAATGATTTTTCTATTATTCAAAAATTTGGTCGAATACCTCAATCACTAAAATAA
GATTAGAAAAACACTTTTGAATTTTCAGAAAATTATTCTAACAGACTATTATATACTCATATAATATTCTGACAAATTAA
ATTTCATTAATTTTTAAGAGTCGAAAAACTATACCCCTCCGTCCTTTGCATAGGACGATAATCTTCTCGAGCTTTCATTT
TCCCTTGAGCTAAAGATGAAGACGAATATAAAGTTTAATAGATGATTCGTTAGAACAATTTTAAATTATACACAATAATT
ACTAACTTCATATTCAAATATTTATATAAAAAGATAGACAATACTTTTAAAAAAATGTTTGTTTTAAATTTTACTAGATG
CTTATACTGTTTATCATATGGAAGATACTAATAGAATTTGATTTTTTTTTATCATTGTTGTATGTATATGTAGTTTCATT
TTGTCACGATCTCATAATGGATGTGATGACGCTCGTCTTATCCCACCAAGACAAGTCAGCCTAAAGCCCAAATATCACAA
TAGAATGCAAAAATAGAATAAAAATGAAAGTTTAAAAATAATTAATAATGCGGACAACAAATCAACTTAACTAAATCCCC
CAAACCCTGGTTGTCACGTACACAAGCCTCTAATGTATTACAATAGATTTGAAAGAGAACACAAGTCTCAAATGATGTTG
TCTCTAAAGTAGAACAAAATCATAATTAGGAGTAAGAAGGTCCGCTGAGATGACAAACAACTACTTTACAAATCTCCACG
GGAAGCCTCAGACAAGAAGAAGATAGAGAGTATTACGAAGATTTAGGCTCGTAACCTACACAAATGTAGAAACAGGGGGT
GAGTACCAAACCACACAGTACTCAATAAGCAAACTTCTAAACACAAAGTCAGGTAATATAGAATACGGGTACTCCTACCA
TTCTAACCGGACCTCCACAACTACAAGCTACATAAAATCAACCTAACATAACAATCCATAACTTACATAGCACACAACTC
AACAACAACACTCCAACAATTACAGATCTTCAATAACAAACACAATATTCATCAATCACAAGTTACACAAAAAGGCACTC
ATAAGTTCATAATGACAAGGTATGCAATGCAATGAAATGCAATGTCAAGTATCGTGATGCATGTCAGACCTAGTGGTATG
CACCAGTTATCTCTCAGTTCGGGACTCATGGGGACATATTTGTTCATGCATCCGTTGCAACGTGCAACACGGTCCTTGAT
AATAAAATTTGTCGCGGCATGCGACACGTCCCTCGAATCATGATATTTGTCGCGGCGTGTGCCATGTCCCTCGAAATGGT
ATATTTACTTTAATTTCTTATTCTTCATCAGTTCACACAATACTTGTCATAATCGTATTTCAGAACCAATGCAAATAGGC
ATGTTCACACAAATAATGATGAGGTGATCATTTTTATAACAATGCACAATTCACATCAACGCAATCGTAATACAACGTCA
ATAGTGAATCAATTATGACCAAGAATTTCATTCTTTCTAACTCAAATTCCTTTATACAATTATTAATCATTATAAAATCT
TAATTCTTGGCCATATGATTTTCAAGAAACTAATTAAAAAATCTCAATAAAGGTTTTCTTGATTGTTCTTCTTAAAGTTA
GGGTTCTTCTTCAAGATTCATGGTTCTTTTAATGTATGTAAGACTATTCATAGTGATGGACTACGTCCGTCCTCACACCC
TACATCTAAATTCAGCCAGCAACGGTTACGTTTAAAGTTATACCCACAGTTTCTTGAAAATTTGTATCTAGTGTGGATTT
CTTATTCTGAGTACCGATTTTTTAATCATCAAGAAATCTCTTATGCATGTTGATTCTTAAACTGTTGTTTATGCTTCATT
ATTACATGAATTTTATTTATTGAAGTCATATTTTTTTAAAATCCTATATGAGTTTTCCTACACATTGATTTTGGACTTGG
AAAGTGAGTCCATGAGTATTTTAAATGCTTAATTTGAAAAGAGTTGCACAAAGAAAAAAGACAAATGGTTTCATATGTAC
TATTTGGAAATTGGAAAGAAAAGAGCATATTTGACTTTTTGAAAAATATTTCAGTAAAGTAATGGTTCCTTCCCTGAAAA
GGGTAATTGAGCATATTGATTTTCTGAAATGTATTTCAGTAAAGAAAAGTGAAGAAAAGGACAACGTTCTCTCAGAGGAC
TATTGAGCATATTGATATTGATTATTATATGAGTAGTATCGAGCACCGACTTGGGTAAGAATTAATTTTAAACTCGAAGC
TGCATAAACTACGTAGCCAACGTATGATAGGACTGTACCGACTTGCGAGCGACTCCACACTGCCTCAAGAAGGCTTATTG
GATAGATCCATAGTTATTTATAGTTAGCATCCTATACCCCGGCAAAGTATAGGATGATCGCTAGGCTCATAGTGATAGTT
GTTGATTAGAGAAGCTCCCTAACAGAGTAGCGTATATTTTCATATTGCTTTTATTAAATATCTTATTGTAAAACTTAAAT
GGTTTTTCACTTCATATTCATGTATTGATTCAGTTGAGTTGCTTTCAGTCTTTCAGTTCCGTTATTTGTTTTATTCCCTT
CTATTACATACTGTACATTTAATGTACTAATTTCATGATGCAGATTCAGGTACTTAGGATCATCAACAGGCGTTCCATTG
AGATCACATCATCCGCTCGTCAGCTTTTGGCCAGACCTCCTTGATTTCGGAGGTCTCCAGTTTATTATTTGGTTTTAGTA
ATATTTTGAGGTGTTAGGGTCTTGTCCTGTCACCTATGTTTAGACAGTACAGGTTTCATGGACAGACAAAGTTAGATAGT
TTTCAGTACTTTCTCAAATGTTTTGCTAAACGTTTAACTATTTATATCAAGTATTTTCAAACATTATTTAAGTTCTTTAA
ATGTTTTAAATGCTCATTTGTTAAAGTTTCCACATATTCTATTGAGCCATATGTATGATATATAGTTAGTCAAGTCAAGG
GTTCGCTTGAGACCAACAATGGTCTCCAAGTGTCGCCACGTTCAAGATGTAGGCTCGGGGAGTGATATTAATCCTTCTAT
CATGTAGGGATTCCCCAAATACAAGGGTCCCACTAGCCCTGTTAACCAATGTACTACTCTATCTCAAGTTCTCATGTCAA
TACCCTGGACTATCCTAACTTAAAATCACCTAAAATATATCACTATAATAAGGCTCGTAATTTTGTTTTTTTTAGTTTTT
CATTCTGTGTCCGGTACTCACATTGGAGCCTGACTAAATCTGAATGAGAAGTTCCACACTGAGCTTGATTTTCCATCCGG
TGCCCGATACGCACATTGAAGCCTGACAAAATCCGGATTTGCCCCACATTGGGGGTAAAACGCTAAAGCACTCCCTAACA
ATGCGACTCCGTACCCAAGGAAACTCGAACTCGGGATCTCTGTTTAAGGATGAATAAGTACTTACCACTAGATCACAACC
CGACTCATAATCTAATGACATAATATATAGACATAATACGTAAATATGCTCTTTAACTTGGTCTTTTTTCACATTTATGC
CCTCTAACCCTAGGTATGCACAAGTAGACACTTAAACTTGTATAAAGTTGAACAAGTAGACACACGAGTCCTATGTTGCG
TAATACATGTAGGACACCACGTAGGACTCATATTACCAGGATGCTACGTAGGATGCGTGTGTCTATTTGTTCAACTCTAT
ACAAGTTTAAGTACCTACTTGTGCACACCCAAGTTGAAGGCATCAATATGAGCTCAAGCCTAGTTAAATGACATATTTAT
GTATTATGCTTGATATATAACATGTTTTTTTAACTTTGCCTTATCTTACGTCTATGCCTTCCAATTTAGAGTGTACACAA
ATAATTACTTAAACTGTATAAAGTTAAACAAATCCACCCATGCGTCCTACTTGACTTGATGTTCTATGTGGCGTTTTATA
TCTATTCAATATATTATGTAACGCCCTACATGTATTATGCCACATAAAACGTCTAAGTTAAAAGGCATTGGAGCTTAAAA
TAGAAAGAACCAATATTGCAAAAGAAATACAACAAGGTGCAGTCTCTGGTCTCCTTCTGTAGGCTTGCATAACAGTTTGC
CACCCCCATCTTATTCTTCAACCTAAAACCACCATTTCTGCTTCTCCCGTCTCCACCAAGTACTTCTATTTTCTCTTTCT
CCACCGCCGGTAACTTCCTCGGCTGGCCACCTGAACAACAATCGGCGTCTTAAACCCTCAACCCAACTGTCAAAACCCTA
AAAAGGTATGGACTTCCAACATCAGCATCCGTACAATCGACCACCACCACCACCGCCACCGTTACCACCGCCGTCCATGG
CGGATCCCCACTATCAGCTCCCGCATTCTCAACGACCACCGGTCCCATCACCTGGTTCATGGTACACAAACCAATTCCAA
TACCACCCACCTCCTCAGCAATCTCCCCCTCCTCCTCCTCCTCCTCCTCAGCTGCAGCAGTGGGGTCCACCCCCTCCCCC
CCCTCCTCCATTTCCTGGACCTCCTAAGGGAGCTTATCCACACCATCATATACAACAACAGGCCCAGTATCCACCTCCTC
TTCCCCCGCGGCCGCATATTCCCCAATCTTCTCCTCATGGAAATCAGGTGATATACTGTGTTTCATTTTAATCCCTTTTT
TCTTGAAAGAATTTGCACCTTTTTATTTTGCTTACCCTGCTTCCTAAAGGTCCTTTGTGTATGACTTCAAGTTGGGATTG
TGTAAACATTTACTGTCAGGGCATAAAATTTGAAATATCATTATTGTACTATTGTCTAGAAAACCTGTGTGCTAGTGCTG
ATAGTTTGGAAAACTAGTGAAAACTTGAATATTTTTGGGTAACTAGTATGAGAGAGAGAAGAGAAAAACAACCAGTAATG
TTAGATAGGGGTAAGTGTGGTGGCACGGTTGCCATCTAAAACAGCTGATTCAATGGACAAGTGTATCAAGAATTGAGTTC
ATAGAAGACTAGACGAATGCCCTCTCCCTCTCCACTCTATCATTTGGTGCATAAAATCCAGTTAAATGCCAAATGCCAGT
AATTGACTTTTTTTAATGAATGGACGTGTCAAAAACTTTTAAATCAAAATACATAATAGTTAGATCTAATGAATTCATAT
TTAATTTAATGTGAAGTGAATGGATGAAGCAAAAAAACAAAAGGTGTGAAAGAGAGGAGAGTTTAGCCTAAAAAGAAACC
ACTTTTAGACTTTAACCTTTCACCGGCCTCTGCCAACGATAACAAGGAGACACAAAGAACGAAGTTCTAAAAAAATAGTT
CCGTGTGGAGCATTTTCGCTTTCGATTTTGGCTAAGTTGAAGATTTTTTTAAAGTTTTATTTAAAAACCTTAATGTTAAG
TAAAAGAAAGTCAAAGACTCATCAGGTGGGAATTCAATTGACTATTGATACTTTTATTCTTTTTAGAGAAACGTTTATGA
GAAAATCAAATCTCTTGGCCACTTACTAAGGAATAAAAGAAAATGACCTTTTAAGATCTCTTACGTGTAAAAATGAAGAT
CTTTTATGAAAAGGTTATAGATAAAAAATTAAGGATTATTAAAGAATAACATTCAAAAATAATAGATTAATTACCCTTCA
GGGTGACCTAGTGGTTTGGGCTTGGGACTTCCATGTTGGAGGTCTCAAGTTCGAAACTCCTTGCCAGCGAAAGCAAGGGG
TTTGCCTTCTGGGTCGAGCTCGCCGCACCGGGCTTGTCTAGAGCGGGTTACCTCTCCTATGTGGTTTGCGAGCTATTGCA
TAGGAGCGGGGGTTTTATCTTGTGCGCACCCAAAGGGTAGCGGCTGGGAGTTTTCCTTGTCATAAAAAAAATAGATTTAT
TATCCTTATATGCACAAAGTAGCTTAATAGTAGGGATCAATTTGGATCCTTATCAATTTATTATTGAGATAAGAGTAAAA
AACACACCTAAACCATACATAGAGATGGTCGATTTTAAAGGAAACTTGTAATTCCATATGGCTTTTTGAGGGTGTGCCCA
CCACCCTGTGGGATGTAAGTTTCCAATTCATCATCCCTTGGATGATGAATTTTTTGTGAATACAAAGTTACCCTTATCTC
AAAAAAAAAAAACCATACATTTTTTTGAGTTTCATACCTAAACTATTGAGTGTGTGAGAAACACACCTAAACTATCATTC
ATTAGTTTGAAAAACATCCCTCGAGTAATATGTGATGGTGTGTGTATTACACTCTCTCTATTTTTTTAAAAGAAAATGCC
ACATAGATTGCCTGGTGGAAACAAATTCCACTGGGGCAAAAAGTTTAAAATTTCAAATGAGTATTGCAGTATATCTGAGA
TGTTATAAATATGTGATGTAGCGCATCTGCCTTCATTTGTAGGTTCACACATTTTGTTTACTCTCTCAGCCAGGCTTTCA
TTAGAACAATAATGGAGATACACCTTGGCCTCTAACTGGAGCCAATCAATTTTCTACTTCAAGCTACTTCCAATGATTTC
TGCTTTATTGACTTCCATCCTTAGCTGCTCATTGTTGTTTAAATTGTCATAATCTGGAAATGATTGATGAAGTAGTCTTA
GAAAGCTACAATTCAATAGAAAGAAAATAGGCTCTGTTTGGTAGCATAATGATACCACAAATAGCATAATTGAAGACAAA
AGCAATCCTGTGCAGAAAGTCCAGATGAATTGTATTCTTTTGTTTCATTTTTGGTGTAAAGAAAACTATGTAAAGGAGAC
TGAATCACTAGTTAATATGATAGGTTCCTTGTGAAGCTGTAATCCTAAGCATGGTTGGGTTTTTGTAATTGTAGATGGCA
TTGTTATGGTGCAGATCTAATATATATATATATATATATATATATATATATATATATATATAGTTTCAAAAAAAAAAAGT
CTTCAGTTATTAAAAAAAATAGAATCTGATATAATGGACAATCATTCACGACCTCAAATTATTAAAGCTACCAAACGGCA
CTATGGATTCCTTGTATGGCATCATAGATATACAGATATCAGCCCCCTTTGAGCTTACATAAGCAACTGGTTGTCATATA
TTATTTAAGGTGTGTTTCTCAAACTTATGAGTGATAGTTTAGGTGTGTTTCTCACCCTCCTAATAGTTTAGGTTAGGTTT
GTTATTGACAATTTTTTTTCCTTGAAAAAATGAAGAAGCCATGTGGACGAAAATCAAGGCCACACTCACGTAGAAGTGTG
TATACACACACATTTAGTCCAGTCAGCATTGAGGTGCGCTTTTCAAACTAAAGAGTGATAGTTTAGGTGTGTTTCTCACA
CTCGAAATAGTTTAGGTATGAAAAGCTCAAAAAAGAGGGATAGTTTAGGTGTGTTTTTGACACTTAATCTCTTTGTTATT
CGGTCTTACAGAGCAATAAAGTAGGTAGATTAACTGTGTGATGCACTTTAAACAAAAGCACAAAGTAAACTAGCAGGTTT
TGATAATCAATCCTGCGCGCCCAAGGACACCAGGCTGTTCTTGAATACCCTTGACCACTGAGCTACCACATCTAGTTGTT
TTCAGGGTGTTCAAAATATAATATATACCCATATCTAGTAGCATTTTACCTATATACATGGTATAACTTTCCGACGAAGG
GTGTTCGACTGACCACCCTTGACACAATGTGGCTCCGCCCCTGGATTGAAGGTATGAAAAGAGGATGAGGTATCTGCAGA
AGGTGAGGTTGCTGGCCTCCTGTCACATGCAATACCTCTCTGTCTCTCAGTGGGTGGGGTTGTGCTGGTTGTTGGGGGGG
GGGGAGTAACACTCATAAATAGTGTACTGGACAATATTCCTACATATCCCATGGCTATTATCTCAATTTCTAAGGAAGAT
AATTAAACAGCGGGATAAGATCAGATCAGGAGAATACTTACGTTGGAAGAATGCAATAAGGGCACAAATATCACCTGGTG
AACTGATCTTTAAGTCACAACGTCAAAACATGTTGGTGATCTGCGCATTAGAGACCTTACTGTACACAACAAGTGCATGT
TAATGAAGTGGTTGTGCAGATATAGCCAAGGGGGAATGCACTTTGGAAAGAAGTGGTAAATGAATGGCGCCAAAATCACA
TTGGTGTATAAAGTTATCTGGGGATCCTATGGTGTTAGTCTATGGAAGAACAATAGGAAGCTGTGGAGTGTTTCTCGCAT
AATATTTCATTCAGGTGGGATATGGTATTCACATCAAATTCTGGTAAGATAGTTACTAGATGGCTCTATCCTTTTTTTGA
CATAGGTAACTGTTTCTATTTCTGTAACACAGTACATGGGTTGTACTGAAACCATATTTACAAAAGAACTCAAAATCTAC
TATCCTATCCTTAGAATAAGTCTAAGACATCAATGATAGAGACAGTATCATTAGAGTATATCTGGTTACACCAAAAACAT
AAAGTCAAAATACAATTCATTTTGACTTGTTCTATAGTATTCTCCATATTTTCAAAGACTCTAAGGTTCCTCTCCTTCCA
TATTGTCCACCATATAGCTGCAGGTACAATTCTCCAGTTTCTTTTTTTAGCGTGAACTCCTGCTTCTTCCCAACTGGTTC
TATCCTAATAAATGAGTTTCCCCATTTTTCCAAATAGCTCTTGACCCAGACTCCACAATCTCACAAAATAGACAAGGCAA
TTTCTGGGACTTGCAAATGTTACTTCTCAACAAAAAAACCCTTCCGAGACTTGCACTTTGAGAGAAATGTTCAAGATCAG
AATTTTCTGACTTGAAGAACTATTGAATGTACTTACAAAATTGGGGAGCTTGCACAATAAGTGATGATGCAGTTGAGAAC
ATGAAGTGGGGTTACACAAAGGAAGGTTTATACACTGTGAAAGCAGGTTACTCGCACATGCTTTCAAAATGAATTATAGA
AAGCAGGCTTTGGAAACTAATCTGGAAAGCTAAGTTGTGTACAAAGGTTATTTGCTTTAGCTGGAGAGCTTTATAGGAAT
ATTGTAATATGTTTCATGTGTCTCCAGCATTCAGAAACCAACAAATGCCTCTTTCTCCTCTGTCCAATTGCTGTAGATAT
TTTGAATATGTTTCTTTATATTTCTGGGCTCAGGTGGGTCATGTTTGGGCATCAAGGATGCCTATGAATGCTGGAGTTTG
TGGAAAGTTGATAAAACTATGTGGAGAATCTGGATGATGATAGCATCATGATTTTTTTGGTGTGTTTGGTAGGATATCAA
CTTTTAACATGTCTCCTATGGTCATATGGTTGGCACAACTTTGCTCCTGTAAATTGCCCTATTAAATTTTTTGACTTTGT
CAGCTTCCTAGCCTTCTCAGTAATGGAAGTGACCTCTATTATGCTGTTTATCTTTTGTACTATCTGCACCTTCTTGATTC
CATTAATGAAATGTACTCATAAATTATTGTAAGGAATCTTCTTATTTTGATTGGAGAGTTGTGCGATAATAAAAAACAGA
GACAGTCCCTGTTAGACATATTAGAATGAGTCCAATATTGTGCTAAATGGATATTGAGGATTGATATATAGCCTACACGA
AAAGTTGGGATTGAGGTGTAGTAGTAGTTGTTATTGCTGTGTTATACTGCTTCCTATTCTGCTGATGGATTCGTTATAAC
ATGTTTGGTTAATGAATGTAAGATTCATGTGCTTGCAGGACTGGGGCAGTATGAACTGGGGTCAACAGCAAAATTGGGAA
AACTCAGGTTTGGAAATATAGTATTGATTGGAATCTATGCTTATTTAGCAATTCAATATGCTGGGATGCATCTGCAAGTT
TCCTGAAACCCATTTATGGTTGAAAAATGTTTTGAAGCTGATGCAAGCCGTGTCTTCTATTTTACTTATACTATTTCTCA
GAGTCTAGGCCGGTTCCTAAAATTTATTGATGTTTAACTTTTCTTTACTGCTTCGTGTTCTTTTTGTGGCATCTCAGACA
TGCTTAAATGTTACCAGAAAATAATTTGACTTATGTTGTTTGTTAGAATTCTGGATTATTTAGGAGTTTCATCATTTTAC
ATTCTCCAAGTTTTATTTAGCTCTGCAATGGTCTCCACAAGTGTCTGTCGTGTCACGTGGAACTGAACAATGCTGTCTTT
TCTTGAGTCAAAAAGACAAAATTCTAGCTGTTGATTGAGGAGGTTTGCTAAAGAAGGTATTAATCGCTTAACAAGGTCAA
ATTCTTATTTAAAAAATCACATTAGGTTTTAGAAGCTCAAATATGAAACCTAGTTAATTGTTTATGAAAAGAGTCTATTT
ACTGTAGTAGAATTTAAGAGGCGGTCTTTCAAATTAGAACTCTGGGATTGCATCCCTCTGTCAGATCCTTCCTTTACTTT
TTTTTTGGCTTTTATTTCTCTTTATCCCTGGCTAAATTTCTGACTCTGTAGAAGCAGTATGTAGTTTCTATGTGATATAC
ACTTGCATATTATATTACCTTCTAGTTTTTCCATCATGGAGGACTCCTCCTGCCGTTGGTTAATAATATAGAGATCGTAT
GCTCTTTGCCTTTCCACCCCCCCCCCCCCCCCCTTCGGTACTTCTGTTACCTAAAGGTTAAATCTACTATTAACTAGTAG
CACCTAGCAATGAAGATTGGGCTGCAAAGGCCCGAGCATGGGCTGCTGACAAGGCTGCTAATGACCATCAGCACCAGAAC
TCGCAATTTACGCATGATAGCAGGCCAGAACAGCAGAGTCATTACTATGAGCAATACACTCAATCTGCTGATCAACATCT
CCAAGACATGCAACAACCACCAGTTCTGCCGTCAAGTAATCATCACTCCATAACTCCTGTGGCACCTCCTCAGAGGCCAT
CGTTTGGCCATTTGCAGGAGTCCTCATTCTTCAGCCCTGGGCAATCTCCTTATGTTCTACCTTACACTGCAAGAGATGGA
AATTTCACTGGAGATTCAGTTGCTTCATTCCCCCAGCAAGGAAACTCATCCATAAGTCCATTAGTCCATCAGCAGGAGGT
ACCTTCTAGTTATTCTTCTAGTGCAGGTAAAAAATTTAATTAATATATCAATATTGCATCTGAAGTTACCGCGTCTATAT
AACTTTGTCCTGCTTGTGGTTTCTAGTTACTTTTTTTAGCAAGCTATGTTTACTGAAGCCCCTTGAGACCTAAGTAGAAT
TTCATCGTTGTTGGATCTTTTCTTTTTTAAAGCCTCTGTGTGACGGAATTCACTTCAGATAATTGACGCTATTGTATTTT
GATTTCATGGAATATTGGTTCCATCGTGCTGACATGTTCTTTCCTCTGTCCATCCTGCTAACTTTGTGTTCTGTTTTTCA
GGAATACTTTTGTTTATGATAACTTTTTCCCAAGGATTACAAAAAAGAGGAACAGTTGAAAATTAGATACTATTTTGAAG
TCCACTTGGATTGATGTTAATCAAGCTATTGGATAAACTTCTAGGCAATAACCTTACCAAAAATAAAAAAGAGAAACTTT
TACGCAATTTGCTTTATTCTATTCAGCTAGAGTAGGCAAAATGGAATTCAATGATCTGCTTGAACTTTGTCAATTAATCC
TGCTTGATTGCACATTCCTTGAATGTGTGTCTGTTGAGTTTTCTGCCCTTCTGGCTAATCGTGAAACAACAGATTTGAAT
GCTGACATGGCAGAAACTTTGTCTCCTTTTGTCCAATAATTTTTTCCTCGTCCATGTCTTCTCTATTGAGACTAAATTGG
CAGAAGAGAGGACGATTTGGCCGCAATGTTTTTTGGTCTAGTGAGTGGAATGCGTGATATGTGGGTTAGGCTAGCACCTC
ACGGTGCCACAGATAAGCATGATATTAAGTGACGAAGGGGCGGGCCCATTATCCACCTAGTTTTGAACTGTGCACCAGTG
GTCCTTGTATTTCTTGGTTATCAAAAAAAAAATTGGTGGAGAGGATTCAATTTATTTGAAGATTTGGTTCTTATTTATTG
CATTAAGTGTTATCTCAGTAGCTTGACAATTATCTGAGTGATTTAGCAGAGATTACTGTCACAGCCTAAAAGGAAGTGAA
AATTGTAGGAAACATTTCACTTCTGAAGGAGTACAAATATTATGGACACATGAAAACGGAAAATTAGAAGGGCGAAGTGT
ACTTCTGCTTGCAAAAACAAAACCCAGCAGCTCTTGCACTTGAAGACAGTTGCTTAGAGGGTTTTACGTATTCAAAGTTT
TTTTTGTCCATTTGCACTGTGTCTTTGTTATTGGTTAGCACTGTGTTGCTACCTATACAGCTATACCAATACAAGTCTTC
TGATTGACTAAAATATCAAATATTGTAATTGAAAATTATTCATTTATTCTTCTTTCCCTCAAACTATTTGTTTTGTTCCG
CCTTCATGACTTGGAAGGCTCTGTAAGAGATGTCAATTTTATATCTATAAAGTTATTGAACAAGCAACAACAACATACCC
AGTGTAATCCCATAGGTGGGGTCTGGGGAGGGTAGAGTGTACGTAGACCTAACCCCTACCCCGTGGAGGTACATAGGTTG
TTTCCGAAAGACCCTTGAATCAAGTAATGCATATCAAAGAAGTTTTGAAAAGGAAAAGTACAGAAGTAAAGAGGAAAACT
TATTGAATAAGCAAAGACCAAAAATTAAGAATCGGAGTCTCAACTGACAGAGAGGCTCTTTTTGAAGTGTTCTTCTCTAT
ATAAGATTGTTTTACCTTCAACACATTGGTCGCTTGTGTGGCTTAAGCCTGTTGACTGATCAGCTATGCAGGGGAAATAA
TAAGCTTAAAATAATAGTTAGTCGAAAGATTGAGGTTCCGTTGAAAAAATACATTATTATTTAGTTATAATGTACAGTTT
ATGCACGAGATATAAAACTTTACCTCACAGCGAGGCTTCTTTTTTATCGTCTCAAAGCTGTTTGACATCTCTTGCACGAT
GGAACTACCTTTTTCATAGGAATCAGTAGGCTGGTTCTTCTAGCATTTTTTTTTTGAGAAAGGTATCTTGTATTATGAAC
AAAGGAATACTCTAGAAGTATTCCAGTAATACTTACAGCCAAAATACAGGGAAGAGAAAACTACTGCTAGATCACAAATA
ATCTAGAATACTAGGAATATCCTCTTCTTCTTGAGGATATTCATGTTTACACCAAAAAAAGGATAGGACCAGACAGTTCA
TCTTCAGTTTCTGCAGTGAGCAGCTCTTATTTTCAAAGCATCTCTGGTTCCTTTCCATCCATATAGTCTACCAAATGCAT
GCTGGGACAATCTTCCATCTCTCCCTGTGTCCTGACTGATTTCCTTCTCTATTCCAACAAGCTAAAACTTCTTTGATGCT
CCTTGGCATAGTCCAGCTTATGCCCCTTAAGTTAAAGAAAATCTGCCTTAACTTCACAGTCTCTATACAATGTAGAAAAA
GATGGTTTATTGTCTCAATCTCACATTCACAAAAAGAGCACCTAGAACAAATTTGAAAGCCTCTTTTCATTAGATTGTCC
TGGGTGAGCCGTGAGTGTAACCTGTTTGGCTAGAAGCCAAGTAAAACATGCTACCTTGAAAGGTATCTTGACTTTCCATA
TCATCTTCCAAGGCCAACTACTACCATGTGAGTTTGATCTTTTGTAACCTTCTGTAAGCTGAACCCACCGTAAATCTTCG
TTTCTTGTCAGGCTTCCGATATAAATTGTCCTCATTGGAATTTAGTTCGTTGTATTTTCCCAGAATATTGAATGCCTCTC
TGTTGATTTCCCAATCATTCAGATGTCTTCTAAACCTTAGGTCCCACCCTTGACTGTCTCTCATTTCTCTGATTGTGGAT
AACTTTTGAAGACTTAAAATGAACAAATCAGGGAACTTGTTCTTCAGAATTTCGTGTCCCACTCACACATCTTCCCAAAA
CAGCGTCTTTCCCCCTTATTTGTCATGTTTCTGAACATATTACGGAGTTGAGAGTCAATCTTACGTCAGGAAATGTTTTT
GTTACCAAAGTCTTGTGGTTGCAAATCCAGTTGTAGAGGTTACAGAGAATAGTTTCCGTTGATTTGCATGTATGTACTTT
CTGAATGCCCATTCTATTTTCAGGTAAAGAAGAGGCTGGGAATCAACATGAGGCGTTCTATGGTTCTTCACCTTTGCCTG
CCAACTCTTCACATCATCATCATGCACAACTAATGCCAGCACCCAATAAAGCTGCAGCGATGGAAGAGCGTCATTACGTG
ATGGGTCCTGATCTTAGTGATCAGCCTTTGGATTTTGCACCTCGTTTTAGTCATGAGCATGACCGGCATTCCCAGCCCTA
TTATGTTCGTGCTGATTCAGGAGGTTCTGATCCTGTTTCAACAATGCCTTCCAATTATGTGTGGCCTTCTTCTGCTGCTC
CTGGTTCTGCGTATCCTCCTCTTCCTCCAATGCCTCCAGTTGGGTCTCAGGTTTTAGTTTTAACTTCAAAGTTAACTTAA
ACCCAATGATGCTGTGATTGAGCTTTCCTGTTATCACTTTTATACCGCAGGTTGATCCTTCTGTTGTTGGAGCTTCTCCA
GCCACTGAACATACTGCATCACTCTTTGGAAGGGCACAGGGTTCAAGCTTCCATCCAACTGTCCCGTCAGTTGGTGCACA
TTTTGGTGTTGGTGCGGGGGCCGCTCTGCATCCTGCAGCTGCTTTTCCTGCTGATGCATATGGGATTTCTGATCGCCCTA
AGAAGGTTTGTATACTTGTTCTATGGGCTTTCAGTTTGTAAACTATAGAGTAATGATTCATCTGTATTATTTGTCTGGTC
TTTTCTAGGCTGCTGTTCCAAACTGGCTTAGAGAGGAAATAATAAAGAAGAAAGCTGTCATCACAACTTCAGCTGCAGAG
CTTCCAAAGGAGGATTCTCAATCTATTGAAGATGAAGGTGTCAATAAATCTTATCGGAAAGGTGACCAGGCTGATAGCAA
AAGCATCGATTCTTCAAGGTCAACCGAGGATGATGAGGTCGTTTACTTTTCCTTGATTACTCATCTGACAGAAGATGTTG
CTTTTTTGTTGAATTTGTTTCGTGTAAGAAGTCTGTTTACTTGGTTTAATACCCTTTGTTGGACTATACTGTTCCAATGA
ATTTATAGTGTTGAAGCTTTCCCCTTTCTAATATTTCTTGATTTATTCCTTTTGGGTTGTCTTTAATTATTATCTTATTC
ACGTCATACCAAGTGTAGGCTTACCTGAATTTTTATTGGTCCATGCAGGTTGAGGTGGAAGCAGCACGAACTGCAGCAAT
GAATCAAGAAATAAAGCGTGTCCTAACTGAAGTTCTTTTAAAGGTTATTGATGATAAATATGTGATCGATTTCTTTACGT
GGTTTTTGCAGATTTATTGACTGGATGCTGTTTTTACAGGTTACTGATGAGCTATTTAATGAGATTGCGACAAGGGTTCT
TAGCGAAGAGGATCTCACTGTTGATGGTTGGTGTCTCCCTTTTTCAATTCCTTTCCTCTTTAAATTTCTTCCTTCTCCAT
GTCTTTGCACTCAGGTCATTTATATTTGAGACTAAGTTGATCTTCTTCCTCCCTTAAGTTGAGCAAAAAACTGGTGCTTC
AAGTCAGAAGGTGTTAACATCTGTTCAAGCTGTTACAACTCCCAAGGCCTCTGCCAAGGTTCTGATACCACTCAAACCTA
AAGATACTCATTCTGTTAATGCCAGTGAAAAGTCTACTTCCACTTCTCCTGGGGATCTATTAGGCCTTGCTAACTATGCG
TCAGATGATGAGGATGACAACGAAATCCAGAGTTCTGATAAACAAAAGCCCAAAGAGCATGGAAATGGAAAATCACATGA
AGAATCCGAGGAGCATGATAGGTCTCCTGCCAACCTGGAGAAAAATCCTCACAAAATGAGTCCCAATGTTGGCACCGATG
ACAGGTCAACTAGATATTCTGCACATGAAGATGCTGGAGGCTCCTTTAAGACTGAATCTAGAGTTCCAGAGGATAAGATG
CCAGGTGGGAAGGATGCTGTGAAAACTGAAAAGCCATCCCAGACTCTTGACTGCAAAAAGACTAAGATAGATAATTCCAG
AAGCGAAGACAGAAGAGATAAGCCAGATAAGAGCGGTAAACGTGAAGTTAGAAAGGGTTCTGGCACAAATGATAATGGTA
TGTATACAAGCTCAAAGGACAGAAAAACTGAGATAGATGAAGGAAACCATGGGAATCATGAGGAAAAACTTGCTAGAAAG
GAAAAAGTGGGTGATCTAGATGGTTCAAAAGATATTGTGAAGGAGAAAAGCCGTAAGTCAGGGGAAAAAGCCAAGGAATC
TGACTCAAGGAAAAGACCCTCGCCCTCTAATGTCAAGGAAGAAAGGAAGGAAAAAGAAAGAGACAGCAGAGCTGGTGTTG
TCATAGATAATGGTAGAAAAAGAGAGAGAACGAAGGATGAAAAAAGAGAAAAATCTAGACGTAAAGATGAAAGGGGCTCC
AGCAGATGTAAAAGACATCGTTCATCTTCTAATGATAGCAGGGGTAGAGAGAGCAAGGACAAGTCAACCCGTGCCAATGA
TCCCAGTGATGAATCTTCAGATGATTCTAGAAGGTTCATTTTTATTTTCTTCTATTTGTGATGCAATAATCTGACCCTTA
CGTAATAGCTCATCTTTTTCTTGTGGAGTGCAGGAAGGCGCAACCAAATAGACACAGATCACCATCACCACTCAGGTCAA
GGAAAAGGTATCTTTTGAAGGGCCTGGATGCTCTAAAGTCTAATTGTTTCCATTAACTCAAAAAGCTCAAGATCATACTA
ATTATTTCACTATTTGTTGGTCATGATCTTCTGCCTCCCTGGGAATTGACATCTTTTTTCTTAACTTTTTTTTGAAACTG
GTAACTTTATATATCCACAGGTATACTACAACAAAAGTGTAGCTTCCCTTCAAAAGTGCTACAACTTATAGAGAAAGACG
GTCTTAATCTAAACTACTGCCTGTAAACAATCTAGCACATCAAAGATGTCTTCTGTCATAGTTAATATATCTTCTTTACA
CCAAAAATAAAAAAGAGCTAAGCAATTCATTTTGATCTTCTGTAAGTTGTTCTGCACATTCTCAGAACTCCTGTTGTTTC
TGTCTTTCCAAATTGTCCACTAAATGCATGGTGGGACAAGTTTCCATCTCTTCTCCTTATCTGATGAATTCCCATCTCTA
TTCCAGCTGCTTAGAACTCCTTTAATGCTCTATGGTTTCACCCATCTTGTCCCCTTTAGACAGATGAACATTCTCCATAT
CTGTTCTGTCCATGTACAATGCAAAAAAAGATGGTTAATTGTCCCTGCATGCTCTCCACATAAAATACATCTAGGGGCCA
ACTGATAGCCTCTTTTGTTTAAATTTTCATGAGTCAAAACTGCTTCTTTTGTCAACAACCACACGAAACAGTTTACTTTA
TAGGGTGCCTTTGGTTTCCAGATCATCTTCTATGGCCAATCTGTATTGACCTTTGGTGTCATTCTTCCAAATCGGCAAGT
CCTTTTCAGTGAGGTTGCTGAATAAGCCTACTGAATCTTGAAAATCTGCCACTTTCTCTATCTCCCTGTCATGAAGGTTC
CCTCTTAGGAACAAATTCCATCCTTGTCCTGTTCACATTGTAGCCACTGATGTTGGCATAAAATAAACAAAAGGAACTGC
CCCATTCCATTTGTCCTCCCAGAAGGATGTCTTTAAACCACTCCCACTTCTACCCTGGTTCTATGATATATCACTGGCCA
TAAATTTCTGATTGCCCTCCAAACAGTGCATTTATAAGGAGTACTTACCATTTTAGTCATCCACTTATCTCCCATACCAT
ATTTTGCTGTGATGACCTCTTTCCAGAGCATGTGTTCTTCATTTGGAAACCTCCACAACCACTTCATCATTAGGCTCTGA
TTTTATTTCCTCAGGTTTTTGATGCCTAGACCTCCTGTATTCTTACTCACAATCAATTCCTCCCATTTAACTAGATGGAA
CTTCTTCTTATCTTCACTGCCTTGCCATAGGAAATTCCTTCTAAGGGCATAGGAAAGATAGACATCATATAAGAGGGTAA
TGCATTAATCACACTGTTGATTAAAGTCAATCTTCCTCCCCAGGACAAGTACTGGCTCTTCCAGTTAGTAAGTCTCTTTC
CACATTTCTCCAGGACCCCATTCCATATGCCTTTGGATGTGCTTTTAGCTCCCAAAGGCATGCCTAGGTAAGTAGTTGGG
AGCTCCCCAACCTGGCCTCCTAGTCTACTGGCCAAAATATCTGTAGTAAGCACACTGTTGATAGGATAGATGAAGCTTTT
CCGCCAGTTTATGTGGAGATAAGAGACAGCTTCAAAAATGACAAAAATAACCCTCAATATCAGGATTAACTGTTCACTAC
TTGATTGGGTATTTGGGTTAGTAATGTGAAGGGGCTTGTTCTGAGAGTCCCGAGCCTAAATAATGGACAAAATGACAGTT
GACCAAAATAAAGTGTCAGAATAAAGTTTACATTTTTTACATATAGTGCACTAATTTAGTGTGCTATACGAGACTTGGAT
AATTGCCTTCGTAAAAATACGTTCCACGTATTTTGCACTGTTTTCCTAGCACTCTAGTACTGTTTAGGTTCCACACTCTA
GTACTGTTTTCCTTTCTCTTATTGCATTGTTTTTCTTTGATCTGTAACTCTATTATTTACTATTTCTACCGCATGCAAAC
ATTTCGGATTTCCTGTCTATCTTCCGTTCAACAAGGTGTTTGAGTCTTAAGAGATATTGTGGGAGCAAACTAACATCAGG
CAAAGATCTAGCAGACAACTTTCTGCTGAGTGAAAAAAAAGACTTTGGGACATACTAAAAGTTTCTTCGGATCTTGTGGA
TTTAAACATGCTAAAGTTAGACTTCCATATATAGAAAAGTGTCACTCTGTTCGGAAAAGATTCCAGACTTTAAAGGAGCG
TCCTAAAAAATGAAATGAAGCATTTGTGTTTTTTTGATTCAGAGGAGAACTTTAACTGAAGCTAGTAAAGACTTTACTTT
AAAGTATATTAGTAAATATATTACTAGTGTGACCTTATCAAAAAAAATATATAACTAGTGTGATGAATTATTTCATGAAG
AACATCCATGGAGGTGTGGACTAATGAAAACAACACATTCCCATGGAAAAGACTGCACAGTTGAGTCACTACTAATTAAA
TGTGCTTAGGAGGCTGTACAACAAAAGGCATGATGAGGGTTTACTCGTTACATCCTGGTACTTGTGGGTCAAAACAGCTA
AGCACATAACAGAGTAATCCTACTTCTCCTTGTGAGTACATTAAAATAGCTGATAGTTTGGACTTGCAATAAGAGCTAAT
GTCAGAAGAAAATACTGAATAATGTGTCACTGCCACCGACTCCTAAGATGGATTTCTGTTAGTTTCATCATGGTGTTATT
ACCTGGTTTGATAGTTTTGTTACAATCAATTTAGCATCACTAATTTGTAAGTGCATCTCCACATATCTTTGCAAGTCTTG
TACATGTCATCTATCTGATTTAACATTTAAGCATTTTGTAGAGTTGGAAGCTCGATAGGTTATTCACCCACTTAATGATG
CATTGCCCTTGTTGGATGAGTACTCCCTTGGTGTTGTTTGTATCATATAACATATTAACAGTACTAATGCCATTTACCTT
ATAAATAAAAAGTACTTATACCATGTATTCTAGTAATCAATACATTAATTACTCAAATTGTGTACACTGTTGTCACCTGC
TTTTTGCCAGAGTGATAAGTTATTGCTTATGCCGTAGTGAATGGTCCCTGTGGACATGATTATTAGTCTTATATTTTCTA
TGCCATAAAAAAAACTAAAATGCTTGATAGAGAACTCCTATTTATGTTACTTACGTAAAAGATTCATAATTAGGGTATTT
GCTTGTGATTCCAAATTGTTATGCTCATGACTTGTGAATTCCTTTAAGGTGGTTTTTGAAGGAGTGATGTGTTATGTCAA
GAAAATTTATAGGAGTTGGACCAATTTCTTTGTTGAATATCCTTCATGCCGATTTTAGCCCTTTAAATGAATTACCCAAA
TCTTTTAGAAGGGATGACTTTCAGTTGAATTTTTTGAGGTTTTCTTTTCACACAGAATATGTAGGTAAGCTTAAAAGTTT
TCATAATGTGTTTCCTCACAAGTGACTCCTTAGATAGTTTGATTCATTTTCAAATGCTTAGAAGGATTATGCAATTTTAT
TTTCAAACTATAATTTTGCAGTAAATTAGTAGACATAGCTGCTGGAAGTTATTTAAAAGGGTTACAAATTCCGCAATTAT
AGCTGTTTTAGAATTGTTTACCAAACGAGTAGAGTCGTTCACTTCATCAAGTTGACTTAAGTGTAAATGAAATCCCCGTC
ACAGGGTTTCCTTAACATCAATTTTTTTTTTTGATGACCGTGGTGTCCGGGCCAACTTTCGCGCACCTCGACTAATTCCA
CGGGATACCTCACCACCTCCCACCAGCAAAAGGTACCAGGTAACTCTGTACATCAATGCTAGGACAGATGCGAGCATTTA
TTTATATATAAATCTAGGCAAACACTATGGGGTTGGTTGTAGTGGGTGGGGTGGGGTGGGTGGGAGGGATTGGGGGTAGG
GATGGGGAGGGTTGAAACTGTCAATTTGGGAGTTGGCTTTTTGATTGGTTGGCTTAAATATTTGGTAAAATGTTTTCCTT
ATAAACTCATTTTCCAACAAATTCAGAATAATGCCTTCTCTACCAAGAGGGGAAAGAGGCTTAGCTATCAATTAGATGAC
TTTTTGATTCAAAATTATAATGATAATGAAATGACTGCTTTATTGTTTTGATAAACTCTTCTTAAGCAGATACTGTTACA
GGATTTTGGACCAGGAATTTGTACTCTCATCAAGAGGAAAAAACTATGAACTGCCACCACTGTTTGAATGTGGAATTTAT
AAATTCTAAGTCCTTTTCATGATTGAGGCAATTTCACCTCAAAATCCTTTGATAATGATCATTAGCTATATATAACTTAT
TAAAAAAGATTGCAACCATACGGAGTTCAAATTCTTCTAGAGCCTGAATATATATAGTAGGTTGAGAATTTGTATCCAAA
ATATTGTATCTTTTTGTCACCACTTACTTGTTTAGCATGTAATCTTTTTATTTTTAGACACGTTTCGCGGTCTCCTCATA
GCAAGCACTCTCAGCGCAGGCGTTCTCCTTACCCTGCTAGTGAAAGCATCAGGTATCTTGTTGGGTGTTCTTAAATTTCT
CTTGATATTTTTCAACTTAGTCATCCATCAGCATAGCTAAGAACATATTGATACAGGTGAACTAATCTAATAAATGCACT
TTCAGAAATTTTATCTTGTTTATAAACTGGTCCATGTAATTGCAGGGGAAGGAGGTCAAGGTCGAGATCAAGATCAAGGT
CTCCTAATCGCAGGAAAAGATGAGCACACAAGTACCTGGAGTCAAGACAGAGTACTTAAGGCTAATGACCTTGCATATTC
TTATTGGCTACCGCCTTTGGCTGTTAAGTAGATAGTGGATGCACCAGTTGACCTGTTCGAAATCCTCTGTACTGCCTTTG
GCTGTTAAGTATGACAATAGATATGCAAGTTGACCTATTAAAATCTTGGTTTCAGATTGTGGTTGACAGGAGTAAAGCTG
CGATACTCTCGTGCAGAGGACTAATGATATGAGAGATTTATGGTGCCTGTATCTGTTATCAGCTTGTCTGTTGTTGACAT
TTGTGACAGTTTTAGTTGTGATATTGAGGTTGATAAATTTTGTTAGCTGTACATTGTATTTGGAGGTTGAGGTGTGTCTA
AAGAAGAGGTGAACCAACACTTGAACATCCATGACCTTTTTCCATTTGGTACTAGTATTCGTTGGTAGTTGGGGAGTCCC
AGATCCTCATTGTTATGCAATCTTATATAATTATATATTGTTTCCTTGTGAGAAAAAAAAAAACAGAATATTAGGGATTA
TGTAATGAAGAAGAGCATTGTGTTTGGAAAAAGTGAACGAGGAGGGATCTATGCTAACTCGTGGACATGCTTATAATGAA
AAAATGTCAGCTATTTAGTTGTGACTGCTTCCCAGGGTTGCTATTTTATGATAGGGTGGCTGATAAATGATCCATGTAAA
GTGTAAATGCCTTAAAGAAAGGAAAAGGAAAACTTGGTGGAGTGTGGATCAACTTAGAAACTGTAATAATTTTAGAATGT
GTATTTTATTTTGGTTTATCACAAATAAAGAGACTCGGAAAAACTTAGAATGGTTAATCTGTTTTTGTGTTCTTGTATCA
AACCATACATTATTAACATGCTTTTCAATTTAAAAGCAAATTATATTTACGGATGTTTTATAATTTGCGTTGAATTATAA
ATTATTTACTTGTATTATGATGAAATGGGGGTTTAATCAAATTGTATGTATATGAGGAAATCCTCTCATATGATGTTTGT
GTCTGCATTAAGTTGAATCTTTATTTCTATTTTTTAGATCTTCAATTTTCGAAAAATTCACCATGGTTGATGCTGATTAC
TGACCATCAACCCACAGTTCCCAGTTTTACCCAGATATGTGAGTGTGACCAATTATATTGTGTGTATTGAGGTATGCTTA
AGTTAAGATTGTCATTTTAATATCTTTGGACAGTGTCTTTAAAATTTATAAACTACATTACCTCAAACACATAATGAGGA
AGTGTAATGGAGAAAGGAAGAAAATATAATACTTTCTCTGTCTAGTCCACTATTCTAAAAATAGATTTTTTTCACTTTTA
TTAGTCACGTTTGACATATCATTTTCCTATTCCATAATGGAGGATGAAGGATTGGAAGTTGAAGTTCCACTTCCAATTGA
TAGTTGCATCTGCACTCATTCACTCACCATTAAAATAATACTTAGTGAAGAAACGTTGACCCTTAAAACCTACGGCTGCC
TAACGCATAATGCCTCACATGCTTTTAACTTCCCTCCTCCACTTCCATGCTTTTCCCACGGCGTTGCTGCTGCTGCTGCT
ATTGTCAACTTTTTTTTACTTATTATAGACTTTTATTCCGTTAAAGCTCCACAAAATCATGAAATCTCCAACCCCTTCTT
TTCACAAACAACAATGAACTTCTTTCAATCATTTCTCTTCTCATATCTCCACAACAAGAAGGTACATTTTCAACAAACCT
TTCATCTTTATGCATTTACTACAATCAAGATTCATTTCTTTCTCAATCTTTATGCTTTTACTATGCTATTGTGTTGTTCA
TTGCCACTCAACTTCAACAAAGTTTTCAACTTTTATGTATTTAATTAATATGCTATTCTGTTCTATTCTTTATCCCCTTT
CTTCATTTACTATGCTACTATGTTCAACAAAGCTTTTAACTTTATGCATTTACTACGACCTTGTGTTCTTTATGCTCAAA
TCAATGTTGATGATTTTTCTTCTTCTTCTCTCTTTTGGTGGATTTAACAGGCAAAGCTACTTGGGTTGTGGTTGATTTGG
GTATGGGGATTTATCTTGATTGGTGTCTCCTTTTATGCTACCCAACTTATGCCATTGCCATCTTATTTTAAAGGTCAGAT
AAAAAAGACCATGCTTTTCAATGGTGAATTGGTGGATGGTCCTAGTATTACCATATTTACAGCGCCAAGGCCTTTTGTGG
GTACTGTTGGGGAAAGGCAGGCTCTTGCTATTCGATCTTGGCTTGGCTTATCAACATATATTAGTGTTGTTCTTTTCAGC
CAAGACTCTTCTGTTTTCTCCTTTGCTGATTTATTAAGTCACAGGGTGTCAGTTGAGCCAAACATCGATTTCACGTATGA
ATTTTACTTTGTTTTCTTAGTTAGTCTCTTTTTTGCAAGTACTTTCGCGTTTTTTTCTGGGAAATAAAGTTGCAAACTAT
ATTAACCATAATAGTTAAATCACCTTGATGGATATGTTTGTTGTTATAGTGAGGACGTTTAGGGACTTGACTCTTATAAT
GGATAAAGTTCAGTTACTTTAATAGGAGAAATGTTAGTTGTCTTTACTGATATTGTCCGTAAAGTTAAGTTACTTAAACG
AGACAAAAATAGTTTTGTAATTTTACGATTACAATGGATAATTTTAAGCTCAGTAATCATACCTGAAAATTTAATTGTTT
TCTTGTTGTTTAGCGAATTTGACACAGTCAGTCCTGCATAAAAGGGACTTATCCTGTGCACAAAGTGCTTTTGGTTAGTA
AGAGAAGAGTGGGTATTTACTGTTTGCAGTATTCCCTTTGCATTTCTGCAAAGAGGCTGGATATAATCTCTGGCACTATG
CTGATACTGGAATTTTTTAATGCCAAAAAGTAGGACTTCTAAATTAACTTTGGTTTTGAACTTGTATTATATCTCCAACG
GTCGTACATGTTTATAAATAACACAAACATTAAGCATACGCAGAGAAATAGGATATAGTCACAGTTGTTCGTTAAGTTAC
TTTATGACAAATGGTCCAAGTTGGTATTTCATCCCTTAGTATCAGGATTAAGCTTACACATTGTATGTAGATTGACAGAC
GTATTTTGCATTGAACAATAACTTAAGAGCTTAATAGCTGAATGAAAGAGTTTGAGAAGAGGATCAATTTGGTGATCACT
TTGCTAAGAACCTGATTTATTGGGTTGTATGTAAACTTACATTATTTTTGTCAGATTTAGGTTTTAATTTGATCTGGAAA
TTTTGAGCTGTTACTATAATTTTTATTTTAGGTTCCTAGGCACACCATTTTTTCATTCCATGGTTGCAAGGTCAAAAGCA
TCTTCTTCAGATGTTTCTGTTGTGATTGATCCAAACACTGTACTCTTGCCAGACTTCACTAAAACTATCAGACATGCTCA
TAGACTTGATCATGATTGGCTCCTTTTTTCTTCATCAAAAAGTGTGCCCCACTTCCCATTTCACTTGGATGCAGATGGAA
AACATTGGCACCGAGATGATGGAAGCCGAGTGAAGACCCAAAAGGTATGGTTAAAAAGGGACCTTACAAATGATTTGAAC
AGGATCAGTCTTGAGGAAACTTCTTAATTTGAATATGCTGTTCCTGTAGTTGCAGGATTTCCTTTCACAAGAATGGAAAT
GGAACCTTTGTGAGGAAAAAATGCTAATAGCATGGAACAGTGGAGATCTTCCCTTGCATAAAGGAGTCCTTCCCCCTTTT
CTATATGGGAAGGGGCTTCATAATCGCTGGCTTATAAATGAAGCTCTGCTATCTGATTTCAGATTTGTTTTTGATGCTAG
TTGGGCCATTTCCAATCTGTACCTTAATGACCTTGGCCAGGATTTCGATCGCACCAGTGGCGATTTTCTTGGCCTGGCTA
CTGGAAAAAGGTTTTGGGAAGTCGCTGGCAACTCCAATTTGGCAATGCTTTATGGATCATTATATTTCCATGAACAGAAC
TTCTCTAACATATTTAGACTTTTTCAGTGTGGAGGATACTATCTCTTCATAAACTCCGCACAAATGGTTGTTTACCCTTT
GAGGTATAAAGGATCACTGAGTTTAAGAAAAGAAGTTATGTTCAAGTCAACAAGAGAGAAGAATACTTTAGAATGCATTG
ATACTATCAGATCAACTGAGGGAACTAAGGACTGCTCTGTGAAGAACTACTTGAATGTGTCAATGCCAATTTCACTTTCC
TTATCTTTAGAAATATTACTCTCACTTCGTGCAGACAAAAATAAGACAGTTGTGCTAGCAGTCGTTGGGTATAGTTACAA
GGACATGCTAATGAGTTGGGTCTGCAGGCTACACCATCTCCAGATCTCTAACTTTTTGGTCTGTGCTCTTGACAATGATA
TATATGAGTTCTGTGTCTTGCAGGTAACCTATTTTGTTTATTAACTAATATTCTCCATGCTAAATGTGATTGATAGGTTG
AACCGTTACTGCATCTCAGTAATAGCTCACTCATTTATCTTTCCGACTAATATGCCTGCCATTTATTATGACTACCTCAA
TTTCTTGGGAAAACTATATGTCTGACCCCATACACAGAATGTTAAGATGTCATCCCCCTCCCTTCTGTTTTACCAGTTAC
TAAAATACTAAGATGAACTTGTGTTTCTAGGGCCTACCCGTCTTCAAGTATGCCAATCTTGAAACCAAGATCAGCTTTGA
CAACTGTCATTTTGGCACTGAGTGCTTTCAGAAAGTAACCAAAGTCAAGTCCAGAATGGTTCTGCAGATACTGAAGCTTG
GTTACAATGTATTAATGAGCGATGTTGATATTTATTGGTTCAAGAATCCACTCCCCTTGCTTAGCTCGTTTGGCCCTGCA
GTTCTTGTGGCACAATCAGATGAATACAAGTTGACAGGTATTTATGTATTTCCCTTTGAAGGAAACTATCTTTTCTTGTT
GAATCCTGTGATTTGGAGTGCTAAAAGAGTACTCCTTTCTTTTCAATTTGTTTGTATGGTTTTGACTTTTGAAAGTAAAG
AAACTTTTGAATCTTGTCCTCTTAAACTAAAGATATGTAAATGTACCAAAATGCCCTTTACTCTTGTGGTCTTAAACATG
CCATGTAGAAAGGTGAAATAAAATAATTGCCAAAAAGGAAGGAGACATTCTTTTTGAAACGGACTAAAAGGAAAGTCAGA
CATTTCAGGGAGTAGTTAATTAGTGGGATTCATCTTCAGGAGGAAGATATCTACTTATCTCATACTTGTATGGTTGAAGA
TAAACTGTTACCACCACTTGATTTAAGCTAAATGTCTCTTTATTTGCACATATGTATGGCTCAACTACAGGACCTATAAA
CTTACCTCGACGTCTGAATTCTGGATTCTATTATGCTCATTCGGATGCTATGACTATTGCTGCACTTGAGAAGGTTGTGG
AGCATGCAGCAAACTCAAATCTCTCTGAGCAACCAAGCTTCTATGATACGTTGTGCGGGGAAGGTGGATATAATCGCATA
GATGACAGCAGATGCTTAGAACCTCAAACAAACCTGACCGTTCAATTCCTGGACAGAGACCTCTTTCCAAATGGTGCATA
TAAAGATCTTTGGCAGGAAAGAAATGTGAAGGAAGCCTGCTTGATAAAAGGTTGCTTTATCATTCATAACAACTGGATTA
GTGGGAGAAGGAAAAAGCTAGAACGTCAAGTGCCATCAGGGCTCTGGGAGTACGATATGAGCACAAGGATGTGTTTGCAG
ACGTGGCACAAAACAAAATTTGTATATTTTTGAAACAACAAAAACTTGGATGCTAAATCATGATAGACTTTGGTTTTGCC
GGTTGAGGAGAATACAAAGAGATTTTTTTGTTGGGGGATATAATTTTCTATTTGGCCTTTGGAGTTATCACTTAATTCAT
TTGAGATAATGTTAAAGTTCATAATGGCTGGCCTAGAGAAACAAAATATGTTATTATGCTGGAGACCTTGTTTATATAGA
GATATCTGACAGCAACTACACTCCTAGTTTTCTGTTTCTGATCCATGATGCTGGTAATTGTTGTAGCGGCCTTCTAATTG
CTGGAAATGCTGAAGCTTTGTGGTAACAAGTCAGGAAGAGGCCAGAATACTGACAGAGAATCTGAAAAAAGGAAAAAGTT
GAAGGAAACTGATTCTTTTAGCCTGAGTTTGCAACTTAAGGATATCACAGTGCGGATAGTTCATCCTGGTGGGCAGGTAG
ATATGTACAACTGTGCCATTTCTGCAGCTCAGTTATTAAAGAACTATCCAGGAAGGCATGTAGCTCTGCCGGACTTCTTC
AATCGTCCCCATGAATCTTGATATTCTATTGCCAGGGCAAAAATACTTAGTAATCCCATCTAGTAGTGTAGAGAAACTGA
AGCACAGACACACTCATAAAGCAAAACATCCCACTGAAATCGAGGAGCCTAAGTTTGACGGGGAAGAAGTTGTGAATGTA
AACGAAGATTGTTCAGAGGACTCTATAAGTCTCGCAAAGCACTTTTATGCCTCCAAAGAGAGATGGTCTGGTTGGTTATG
GAAGAAAATGCAGCAGGAGAAGAAGTCATTTATACCTCCTATCCCGACTCTGAAATCATGGAGGGATTCGAGATGGGAAC
CTAATCTAGAGTCAATAGAGGAGATTTCTCCATGAGTATCCCTTTCACCTGATTCTCAACCCGTTTTAACTAGTACCAAA
TACATCTGGTATGTCAATTTTCTTATGCTGTTTTAACTGCAATGGTCTATCTTTTGCTAAGGAGAGATCATGGTCTTTTT
GTATCAGTTTTGCAAGATTTGTGTTCTATTTTCGTTCTTATCTCTCAATTCTTATGAGTCATTATTTGTAATGGTTACAA
ATGTTACCTGCTGGAAAACAGCTGGACAGACAAGGAAGGAGAAACCTCTGTACCATGTAATATTCTGCTATTGTATACCA
CATAAACATTCACAGCTCTGAATATCCAAGAAATAAAAGGATCTTTATTTTTTATAATTATGGCACAATATTTCCTGTTT
ACATTATGCATGCACAGTGTGATCAAATTGGACAACATTAGATTTTAACCATTTTGTCGAAGTTAGACTGATCCCTTTGC
TTGGATAAAGAACAAAGATCCACTTTCAGACATTAGTTTGCCTCCTCATTTTCTTGTGTTCCCTGGACTGCCTCCCTTTA
TCATTCACCTCAGACCATATTTTTCGTTACTCATATGAAATGGCTCTACTACCTGTGCTTTCAGTCTACAAGATCTTAAT
TTTTAGTCTCTTGTTAAGTGGTAACTGGAGTGCTGACCTACTGGTCCCAAGTATGTGAATAATGGTTTCAAACTTTAATG
TCTAAGATCAGCTACCTGACATGGAAGTAAAATTAGAGGCGAATCCAATATTTAAGTTTTAACTGGTTCAACATCTAAGG
TTGTTAGCATTGAACCCATTATATGTTTAAAGGTATGAGTTCATATCTACTATTTGTTGCAAATTTTTGTGAATTTCTAC
ATATAAATTTATGCTCTGGTTTTGAAAGTACTAGGTTCAGATGAATCCAGTGTCGGTATATGCTACATCCACCTCTGAGT
AAAATACAAAGAAACAATCACATTTGCTTAAATCCAACAGAAAATTTAGAAGCTCATATAGGATCTTTTGGTTCCTTAAC
CACCTGTTTGTATTACAGTGACCATAGATTTACTTGGGATGCTGTCAATATTAGTATCCTTGGTTTAGTACTCAGGCGTA
TAGTAAGTGAATTCATGCGCTTTAACTTCTTTTATATTCATTAGCTGTAGAGATAATATCTTTTGAGGCTTAAATATTTT
AGAGAAACTTTATGATATCTGTATATTTGGTGCTACGCCCATGTGCAAATTTTGATGGTTGCTGATACAGCTTGATCGAA
ACTTTTAGTGTGGTCTCAGAGTTTTTGGCAGTTGTTCTATGTTGTAGAAATCCACAGCTTGAGCCAAAACCAACTGAAGC
AATATTTTTTTTTTGATTTGCACCGGGTGTCCGAGTCTCTTTGAGCCCCGACTAATCCCGGGGGTGCACAGGCCCTCGGC
AAGGAGTTTCCCGCAAGTGCACCACGGTTAATTCAGGTTTTACCCAGTCCGATGGCCAACTGAAGCAATATTTTAAGAAG
CAAAATTCATAGGAAAGCAAATTGCTAAACGGACAACAAAACAAATTTCTTGTTCTTCATCCACACGAATGGACTATCAC
TCTCTCGCTCATGGATCAATGAGGTTCAAAAATTGCAGTTCTCAAATCACGACAGGAAGTCCATCTATGTGATTTCCTAA
TTAATCACATATACCGAGAAGTTTTTGCTGCATTGTCTGTTAATTTACACTCAGAGTAAGTATGCCAAGAGCTTAGTGAA
TATCCATGTGTAAATAACAGCAAAGGTAGCACCAACCGGAATTGTCACTGCCCAGGAAGTTGCAATCTCTCTCACTGTCT
CTGCTCTTACACTGTTAAATCCTCGAGCGAAACCAACACCCATGACTGCTCCCACCAAGGTATGTGTGCCTGAGATTGGT
AAGCCCAGCTTGGATGCGCACAAAACCACAGATGCGGCTGCAAACTCAGCTGCAAATCCCCTGGTGGGTGTTAATTCTGT
TATCTTCTTTCCAATAGTTGCAATCACTCTGTATCCCCACATTGTTAGCCCTGCCACAATTCCAAAGCCTCCCCATGCTA
GAACATCATTTGGAATAACAATATCGGCTGCACTGAGCCCACCCTGAAGAATGGATAATGCTGCAGCCAATGGCCCTATT
GCATTGGAGACATCATTTCCACCATGAGCAAATGACATGAAGCAGGCTGATAAGACTTGCATGTAGCCAAAAACACCATA
AACTATTTTCAGTTGTGTTCCTTTAGGACCTGCAATATCTGAAAGAAATCCAATGTTTTTAGTGTCAGTAGTTTCTGGTT
CTGGTTCTGGTTCTTTTGAACTGGCCTTGGCCAGGAGGTGGCCAAGTTGGCCCCGGATGATCCTGTCAACTGCAAATGCA
CTAATGGCGCCACAGGTTATAGCCTGGCCAAGAGCTAGATTCAAAGTCTTGCTCAGAGGAAGAGCTACGAAGGAGATTCC
AGTGACACCAAGAAAGACAGAAATTGGTGCAGCTGTTGCAGCCGCTTTTCCTGGGTTCCGAGCACTGTACACAAACTAAA
AATAGTAAAAAACACCAGGATTAGGAATGGTGAGTTGGATTAAGAATTGTGACTAGAGCCCAAGACAGAGTATGCACATC
AGAAGAACATACCCTCCGTATGCATTTGTACACGAGAAAGGACACCACTGCTCCCAGTAAAGGTGAGATCACCCAAGAGG
ATATTACCCTTGCCAGTGAACTCCAAAAGACTGCACCAGGTCCCCCATAAACAAGACCAAAACCAACCATGGATCCTACA
ATACAATGTGTTGTGGATACTGGCAAACCATAATATGATGCAACCTGAGCAAGAAAACAAGGAGCTAACCAGAAACTTCA
TACGAGAGTACTTGACGAATTGCTAAATGGACAACAGTGTTTCATCTGTGAAATGCATGATCAGATAGATGCAGAGTGAT
ATAGTGGAGATTCATCTGAATGAAACATGAAGGGAAGGCAGAGGTTGACAATTTTTAGCAATTAGAGTTTGAAAAGTTAT
TCTGTCGGGCAATTTAATGTTAGGGTAGTCTGTGTTTCCCATGCAATTTGAACTGAAGTTACATTTGTGTCATGTGAAAA
CAACCAAGAAGTTTACATGTGAAAATGTTGATGTTTACTATTTGTCAGCGCAGGCTAATGATCAACATTGATAGTCAAAA
CACAAGACTTTCTTAATTAATTACTTATGCCATTCCCTTAAGAACATAAAATAAAGTTATGTCAAGCACATTTATTAAGT
CTATCCATAGTTGATTTGGATGGATAATCTATGCACCATCAGTCCAAGGGAGCAATTTCCTTGACAATGTTTCTTAGTGT
TACAATTGAGGCCTAAGTTGTTCTTAGTTTTATCTAGTGACAAGAAACTCAAGACGACTTAGGGGGGGTTTGAACAAGGG
ATAATAATCCCGCAATAAAATGCAGGACTATTTTATGGGATAGTTACCAATGTAATCATTCGGCCATCTGGTTAACCAAA
TTTTGGCCGAAGTATACACTACATAATTTTCTGTTATATTATCCAATATATGTGGTGGGATAACTAATTCCACGGATATC
CCAATCTATGGGATAACTTTGTCTACCCCAATGCCCATACCAAACAACCCCTTAAAGGACAGGCATTTCAGTGGGTTTCC
CATTCATGTCACTGATTCATTAGTTTTTAATTACAGTAGTGTTCAGTTGCCTCCCACTAGCACAGGTTTCGGGTAATTTC
GTTCATCAAAACTTAGGCAAATAGAAAAACAAATCATTTACTGGTTGATCTCCAGGGACTTTTCTGACTTCATTACCCCC
TAAGCCACACTTATGTTACTTAATTAGTACTTGTTTAAGTTCTATATACTTGTGGTATATGAAATATCTACACAATTATG
TTACTTGTAAAAGGTACTTGCAAGTAACTCTATTTAAAAACATATTCATCAGTAATCTATACTAAAGGGAATGCACCTGC
AACCATGTCCCTGCAGCAGCCAAAGAAGAAAGCAGGCCAGCAAATAGTAAAGTATCTTTTCCTTGGAAAACATTAGTCAC
AAGAATACCCTTCTGCATTGTATTAGTAACATGTGTTCCCATTAACAGTGCCCCTGAAAATTCAAGAACCCCAGCCATGA
CAACGGCTTGTCGGAGACTCAATGCCCCTGAACCAACAGAAGTTCCCATGGCATTTGCCACATCATTAGCTCCAATATTC
CAAGCCATGTAAAAACCAAACAAGATTGTTACATAAGACAAAATCTTGTACTTCAATCCCAATCCTTGACCCAAAGACTT
CATGAAAAATGGCAAAATCAGTGCAGCTAATGCAATGCATATTGCTATAGCAGAAGCTGTACTTGAAGATATATTAAAAG
CTTGTGCCATTCCAGGTAACTCATCTTCATTCTCAGAGGAAATAGCTTTTTCTTGGTGGGATTTGACTTCAAAGTTCTCA
CCTTTTTCATCATCTGATTCAGCAAAAGATGATAAAGCAGCAAAAGGGTGTGTAAAGCTGGATTTTTTCAGTCTCAAAAA
TGAAAAAGAGCATGTCTGAGGCTTGAGTACAAGAAAATCTTTCTTGGGAAACTGAGTTTCATTGGTAAACACACAAAGCC
TCTGTCTTGGAAAGAAAAGATTAGAATTGTTAGCTACAAATTTAGTAGAGTTTCTAATAGAAGATAAAGAGTAGGAAGAA
GTCATGACTCAAATTCTTTTTATTTTTTTGTTGATAAAACAGTAAAGTAGAATAAAAAGGAGTTATTGAGGCAGATTCTT
TGCCATGGGAGGAAGATGAAGAGGAAGAATTTTGTGACAGAACAATTTGCATAGTGTGTTTTTGTTCCCAAAGGGGACAA
AAGCTAAGGGTGAGAATGGATTGGAATGCTAGATTTGGTTCTATTTGTAATGAGTGGTGGTCATAGCTTCTCTAAATTGG
AATTTCATCAACATGACCACTAGTTTTTCAACTCTAAATGTGACACATTTTTATTTCGAATCTTGTTTGATAGGGTGTTC
TACTGATGGTAGGCTATAAATACGAATTTTTACCTTTCAAAAAAATATATATTATTTACTATATTTTAATTAAATTTGAA
TTAATATATGATGAGTTTATATTCATTAAGCATATTATTCTGTCATTGTGTAGGATGTGTTTTCAAGATAATGAATGAGT
TTGAAGCTAAAATAAATGATTTGAGACTTCTAAGACCATCTCCAACCCCACTCTATTTTACTATCCATTCTCTATATTTG
GAGAGTAAAATAGAGAATTGGGTCTTCAACCACTCTCTAAAAAGCTCTCTATTCTCAGAGAGGTGAATAGTAATTTTCCA
AATTTGGAAAACTACTATTCACCTCTCTATTTTACTTTTTCATTATTTTAATATCATTTTTACCATTTGTAACTAACAAA
GTATTTTTCATATAAGGCTATTAATTAAATTTCTAATGTTTGTAATTCTTTTTAAATATAATATAACATTTAAAAAAATA
TGTTATTTAGTATATACTACTTTCATCCCGAATTAATAATATTTTAAATATATGTTTTTTCAATTTTCGTCACTTTAAGA
GATAATTTGATATTATTATTGATTTTCACTATGAAGAATGCACAAAAATTTAAATGATAAAATGAAAATTTTAATTTAAA
AATACAATACATGACATAATAATTTAATTACAAGATAACAATACAATACATAACATAATGATTTTTAAAATCACAACAAT
AATTTAATAATCCGGTAGGTCGTTTTCAGATTTAACAATATTCGGAAAAAAAATGTATGATCTAGAGAATTGTTGTGTTT
GTGATTGCGATTGCGCTTGTTGATTTCTTTTTTCAATTTTTCGTAGTTGTTCTTTAAAATTTAGAATAAAATATAATTTT
ATACTAAATAAAGAATTTTAAAAAATAATAATTTTATATTACATGAAAATTATATAGGGTGATTACTTTGAAAAAAGAAA
GAATGGATTTATATTATGAAATAAGAAAATGAAATTGAAATAGAAATAATAATATAATATTGAGAAGAGAGAAGAAGATT
CTTTTTTAGAGAGTAAAAAAATAGAGAATTGAATTGGAGTTGGTTGTTTGAAAAAATAGAGAACTTTATATTTGAAGAGT
AAAATAAAGTGTAGGGTTGGAGATGCCCTAATTAAGTCGGACAAATATATCTTAAAATGTAGAAAGTTTAAACAAAAAAA
CTGTCTCTATTATTGGTCACGTCGATTGTCGAGAGAAACGTAAATAAAAGAAGTTGTTATGATCTTCGAGATCATTGAAG
AAGGTTGTACAAATTAAATCATATAAAAATACTTAAATATTGGAATACTCAAAAATAGTAATATGTGTGCTACACCGTAG
GGGATCCAGGATTTTAACTCGGGAGGTTTGGAAAATAAAAATATAAATGTGTGAACTAGAGGGCAAAGTAGTTGTTCACG
CAACAAGAATCAAACCAGCAAATTGGGATAGCATTCACAACCCAAGTTATTCCAGTACCACTAAACTATCTCTGTTCTTT
GATTGAGACGGTTCAAAATTAGTATATACAAAATTATTAAAAATCTACATTATTCTGCTACATGAATTGAGGTGAAAGAA
GTGATAACACTAAGTTAGCAGATTAAGCTTTTATTATATTAAAATTACTTATTTTCTTATACCTTAAACATGTCCTAATT
TGGGATCCCATATTTAGTACAAAGACAAATTTCGGAGAAACACTTTTTTAAACATTTAAAAGGATATTTCTTTTTATTAT
CATTGTCTTGACTACAAGAAGATTTTCTCCTTGTTCTTTCATCACATACACAAATTTCGTTACTTGCAGTTTGACATCCT
TGATATTTTCCTAACGCCAAACGTGATGGTGAACCTATAAAAACAAAATAAATGTTAAGATCAATAATTCAAGTTAATTC
ATTTATAATACATAGAAATTATAAGTGTGAATATTCTTCATGTAACACCCCGGTTTTAGAAAGAGCTAATTTTAGAAAGA
ACTAAATTGGAAAGAACTAATTTGAGATTTGTGCAAGTTAGACTTCAATTGTGGGGTTTAGGTCAACTTCAAACGATCAT
AACTTTCAGCACATGATGAGTTCGGTGGCCCATGAGATATCAAATGAAAGATCTTTGAGTCCTCTTTTCAAAGCCACTGG
GTTTGCTAAATTCCGAGTTTGAATGAGGGAGATATGTCCGTTTGAGTTCAGCCTGTCTAGTTAAGAAAATTCATCTGAAT
TAAGGAGGGGTATTTTAATCTTTTCCTTATCCCAGTAAGTCCACACGTTTTTTCACCCAAATTAGGGGTCAACGCTGATT
AAAATCAGTTTATGCTAAAGTTTAAAGAGTTTGGAAAGTTAGGGCAAAGTTCAAAAAGGAGAAAAGGGAGAAAAACTTCA
AGCGTTCAAGATATCCTTGCAAGCTTTGAGGAATTTCGCCAAGAATTTGATTCTTTCGAGGTATGTAAGGCTATCATAGT
GATGGACTGAGTTCGTCCTCACACCCTACATCTACTTTCTATCAGTATAGAGTAATCTAGGGTTACATCCTTAGTTTTGA
TAATTTTTGAGATGGGTTTGTTGTTGAATTCCGAATTGTTATTCCTAATTATCAAGTTGCTATATATTATGTATTGAGAT
TCTTGAGTTGATTATTCATGACTATTTTCAGCATGAACCCTATTATTTGAAGTATTCACTGAGTTATTGATGAGAATCTT
TTTAACCGAATAATTATCTTAAATTGATTTTCTCATAAAGTAAAAAAGAGTTTTTGAGGAAAGTTTAAAGAGGCTTTTTG
AGTAAAGCTTATGAGAATTATTGACTCCCAAATTTATCATTTTTACAGTAAGAAAAGAGAAACTTTGATTTCTAAACGAG
TAATGAGTTCAGAGTTAATTCAGAGCAGTTGCCTCTTATAAGAGGATAGTTGAGCAATTATCTCAAATCAGAGAAAGATA
AATGTTTTTATACATTGAGCAAACGTAAATATTATTGGGAGTAGTATTGAGCACCGATATGAGGGAGAGTTTAGACAACT
CACAGCCCCACATAAACCATGTCTTGCCAACATGGGTGCATGATCATACTTTTTAGATGAATCCTTAGAGCCTTCGGGCA
TAGCTTAGTGGATCCACTTAGTTGAGGTGTTCTATATCCCGACACGATATAGGACAGTTCTGGCAGTGTGGACAAGACGT
TGTATCATCGCTTAACTCATAGTGATGGTTGTCGGTTAGAAAATCTCCCAATAGAGTTAAAGTGTATTTTTTATATATCA
CATATTATGTTAAAGTTCAGAGAATGAGAAAGTATTTGTGTAAAGTTTTAATGGTTTCACTTCCTTATTTCTTTACATTC
AGTCGAGTATATATCTACATCTATTGCAGCCTTTTCATTCAGTTGTTTGCTATTCCACTATTTACATACTCGTACCTCAA
TGTACTATGTCATTCAACCTGCATCTTTTATGATGTAGATATAGATGTTCAAGATCATCAACAAGCGTTTCGTTGAGATC
ACTTTACACTTCAGACAACTTTGGTGAGCCTCCTTGCTTTCCGGAGGATTTCACAATTTACTTTCATGTTGTTGAGTTGT
CGTGGGTCTTGTCCTGACTTGTATCCTAGTATAAGAGGCTTCATAAATAGTTAGAGTTGATGAGTCTCTCAGTATTTCCC
TTTTGTTAGAGACGTTTTGAGATTGTTTTGCAAAGTATTATTATTATTGCACTTAAATATTTTCAGACAATTGAGTTAAG
TATTTACTTGAGTTTGAATGTTATAAATTCTATTTTTAAAGCTTCCTTATGCTTGAGTAGGTCTTCCGCTAAACAGTCAT
CCATGCCAAGGATTCGCTTGGGGATCAAAAATAGTTCTCGAGTGCCGGCCACATCCAGGGTGTAGGCTCGGGGCGTGATA
CTTCAAGCTACAACTATTATGTTTATTAAAAAATGCAACTAATTTATATTGATATCTTGTGATCTTAAATGTGTGAATGT
TCTTCAAGCTACTACTATTATGTTTATAAAAAAGTTCTATCAATTTAAATAAATATCTTTTGGTCTAAGTCGAGCTTGTA
AACTTCAAATAAATAGCAAATAAAGAAATATACATTCCATCTATTCCACTTTGTACGTCATACTTTAGCTCAACATGAAA
TTATAAAAGTAATGATACATTTTAATTTAATGATTTGAAATATATCATAATATTTGTGTGATTATATCAGCTTTGAAATT
TATCTCGATTGATACATAATCAATCAAAAGATCCAAATTAACCCTAAACTATCAAATTAGTTGTATGTATCCTCTATAAT
ATTGTGATGCATGTCCTAGAGAAATTAAATAGGATTAAATATTCACTCAAATGTTTAATAAATATCCAACCTGCTTACAA
GTTCCGTTAAATCAATTGAGTTAGATCCGTTCTTCTATGATAGAATAAATTATTCGTCGGGGGAAAATATTATAGACAAA
AGATAACGATATGGACCTACATGTAAACATATGAAAAATGTAAAGATAAATCATAAATATTGACCTTTTTCATATACATA
TGTGCATATACGCTTGCATATATCCATATATATATATAAAGAAGAAAATTTACTGATATACCTTATAATAAGTGAGAAGT
AAAAATGAGAGAGAAAACGAGGAGAGGGAAAAGAGAAGAAACTTAACCTAGCAAAACGAACACACAAATAAAAGCTAACA
CATTGATTGATTCCTTGTTCTTCATTTTCTATACAATTACTATTTGTCAAATTTCAATTATAATCCTTTTATTTGGTATA
TGAGATCACAGTAATTTGTACAACAGCTCATTAATTGAATGCATCGATAATTTGTTAAATCTAGAAGATATAATGTTATA
TTAAACGTAATAGTCAACTTATTTAAAAGTTGGAAAAGAAAATTAAATAACATTTACTCTTATTATTTTAGACTTAAATA
GAAATTACATTTATCAAGTCTATATCACATATTACTATTTAAATACTCTATTTGAATTAAAAATAGAGTATTTAAATACT
CTATTTGATATTTTTTTTTGAAGTTATGTATTTTTTTGAATTAAAAATAGTTGAGAGTGTTTTGTATTTTGGAAATGAAA
AATAAGTATAAACATATAGCATAAAAATATAGGTATCGATTTTATAATAAAAAATTATATTTTCAAATGGAAGAGGGAAA
CATCTGCTATTTACTTACATTTTCTCTTTTCAAAGGGTGGAGGTTCTAAACCCCCGCTATTTACTTTTATTTTCTGTCAA
CTACAAAACCCCCTGTATTTAATACAATTTGTGGAGGATGTAGCTAACCTCCACTATTAAACCCTCACAATTTAGACATT
TTTTTAAGTGATTCTAAAGGCATATTAAGATTGATAACATAAACTTAAAAGTGCAGTGCGGTAGTGCCACCACAGTGACC
AAATCTATTAGTAGGTGAAAAAAACTAATGTTGTGTGAGTGTGCACAAGTATGTTACATTATATATATCATTTATAATAC
ATAAATGTGACCTTTAAATTTGGCTTTAATAGATAACTATGCCCTCCAATTTCGAGTGTACACAAGTAGGCACTTAAACT
TGTATAAAATTGGACAAGAAGACACGCATATCCTACATGGCATAATACATGTAGGACGCCACGTAGGACGAAAAATTGTC
ATGTAGGGTGCCATGTAAGACATGTTGTCTTCTTGTTCAATTTTATACAAGTTTCAGTGTCTACTTGTGCACACTCAAAG
TTAAATGACATAGTGGTCAATTGAAATTAAATGACATAGTTATCAACTGACGTCAAGTTAAGAATCATGTTCATGTATTA
TGCCTAAGTAGATGCTAGGATTCTTGCATTCGATTATTATGATGGCAATAGTCATATATATGCATTATACTTGACCGTTA
TATATAATGTAACATAAATTAAATTTTCTTTTCAGTAATTTTCTTAACGAATATAATTACTAGAATGGGACATACGAGAA
TATCTTATATATGAAATATTCTAATATTANNNNNNNNNNNNNNNNNNNNNNNNNNNNNNNNNNNNNNNNNNNNNNNNNNN
NNNNNNNNNNNNNNNNNNNNNNNNNNNNNNNNNNNNNNNNNNNNNNNNNNNNNNNNNNNNNNNNNNNNNNNNNNNNNNNN
NNNNNNNNNNNNNNNNNNNNNNNNNNNNNNNNNNNNNNNNNNNNNNNNNNNNNNNNNNNNNNNNNNNNNNNNNNNNNNNT
TTATCAATGGATAAGATTGCGCCACGTGTCCCTATTTAGTCTTCCGTTAGAGTGAAGGGTATATATGCTCTAGTTTTTGG
ACGGCAGGGGCACCAATGTCCCAAAAGGATGGAGGGTATTTGCATACCATTTATGATAGTTCGGGGGTATATTTGTCCTT
TTTCCCTTTAATTAAAAGTAAATTCAAACTACTCAAAATATATAAAGTTACTTTAGATATTCTATTTTGTAATAATAATT
TGAAATTAGTAGGAGACGGAAATTTTAAAGAATATTACATTAACCTTGATTTTTATTAAAATATTACATAAGTTCTTGTG
AAGAATAGATATGAGTGAAAAATGGCTCTAATAATCACCACTGTTGACAAATTAAGATGAACACATATATGAATTTTATG
TATAAATTCAAACATTTTATAATATTTTGATTTAAGTTACTAATTTTGTTGAAGTCGTAATAAAGACTTACTTACATATT
TCATGTATATATAATTTGTCTAAAGCCTTTAATTTTTGTCTTAACTTGAAAAGACTTGTGTAGTCATACTTGTAGCTATT
TCTTATGCAAGCATAGATATTTTTTTTGCAAGCATATGTAATATTCAAGTACATTTTAAAAAGCGTTAAATGATACTGTA
AAATATATCAAAAAATCTTCTGATTAAGACAGACTGATATCGAAATCAAGCATTCAAAACTCTTAACCATGCTACAAGTC
GTTGTATTCACCACAAACATGACTAAGGAGCTGCGATATATTTAAATTTGTATTATTCTGAGGCATCAAATAGAGATTAC
ATTTCAAAATGAAAATTTAAATCCTTTTTAAGCATGATAAATTTTGTGAATCATACTCTACACCTATCCTCTCATTGTTA
GTTCCATTCTTCAATTTTATTGTGATACTTGTAATTCAAATCATGCTAGCGGAATAAATTCAAATACTATTTTTTAAAAA
AAAAAATCTTCGAAAATGATAAATGAATAAAAAAATTCAATCCACATATTACCCATCTTCTTAAGACTCTATTTTATTTT
TTAAATGTGGCAAAGGCCACCATTTATTCCAAAACAATAACGAAGTTCAAAAAACTCAATTCGGCTAAGCCCAATCTCTC
CACAATAAATTGACTAAATCTCAAGTTGTTATATCAGATCTTTGGAGTGGAAAAATTATGAATCTTACATTCGAGTTTTC
AAAATGTTATCTAACAATGTTAAAATAACAAAATATTAGAAGACCATTTCCAAGCAGAGGCCACTAAAGGGAATAAACAG
GCCTTTAGTGTCATTTTTTGAAATAGAAACTTTTTAGACTTGAAGACATCCAATGATCCCCTTCCTATCTATATGTCCTT
ACTCAAAATTTCAACAATTACCTTCAAATAAAAGAGGATTATTAAAAAATTAGATCTATGATCAATTGGCTTAATGATAG
TGATGTCAATACTAAATCCTTTCTGTTATCGATAAAAAGAGAAAAAATAAAATTTCTTACTGTAAGCATGAGAATGTCAC
GATCCACACCGTCGTGAGTGACATCCATCCTAAACAAGCCGATGGGAGAGCCATCTAACCCGAACCGCCCCAATACCATT
TAAACAACCAAGTCTAACTTATATAAAATAAGGGAAATATTTAGACATAAAAGAGTTGCGTTTTATAATACCCCGCAACT
TCTAAGCAAAGATTCCTACCATCCTTCATATGCGTATAAATCTGAACCCGATGATTTTTAAGGTGTATACATATGTTAAA
GTCCTTTACTAAGTGTAGTAAGTGCATAAGATGTGCTTTAGGGTCATAAGGTGCCTCAAACACCAAGTCAAGTTCAAAGC
ATTCCTATCGGCTAAGTTTTCACATAAGTTCATATTAAGGTTAACTTAAAATGATCATATCTCTCAGTATATAATGAATT
AGGTGACCCATGACCTATAAAGAAAAGGTCTACGAGTCAACTTTCCAACTCCACCAAATTTGTCTCATTTCAAGTTTGAA
GGAAAAAATTATGATCGTTTTACTAGAGACTATCACAACAAAGTTTTCAGAGTCAGTGCCTAGCTATGAGCCTCAGCTAC
GGGTTATAGATTGCAGTACGACATGTATTGTTCACTCGAAATCAGATGTATCTCAATTGAGGTCTCGAGTCAGCCGTTGG
AAGATTTGTTGCACTCAACAATAAATGAAACAATGCATAACTACATGTCTCATATGATCATAATGCAACTACTAATCCGC
TCATGGGACCTCAAACACATATCTGGTCCTCTCACGTAACCCAAACTAAACTTTAGTATCATACCAAACGTGATATCCTA
ACCAACTGTATATATGCATATCAAGCGTGGCATCCGAACTAATCAAGAATGTCATGTATCAGTGTGATATCTGAGCCAAC
CAACAATCACAATCAAACATGCATAATCACATAGCGCAATGAACAAGACTACTTGAAATACCACAATCATAACCACTAGT
TCCTTGCATGAGATTACCTACATCATGTCATTTCATATATCCCTTCATATCATGCATTGCACAATATGATACTACAAGCA
ATAAACATGCATACATACATAAATCAGAATATATAACCATGACCTGCATCAAATCAAGCCTCTTGGAAGCTCTAACTAGC
TTGAGTTTTTTCCTTGTGAAGTGCCTTGGCTTGTTCTTGGTCTAAAATAAGCAATGCAAACAATAATAAATCACTAATTA
ATGACCTATTAATTTACCCGAATTACTAACAAATCACAACCTCGACTAGAATGTGATCATCTTCCCCAACTTAGGGCTCC
TTTCCACCATGAAATCATGCTCAAAACATTTCCCCAATGTTAAATGTTAACCACCTAGTTTCTAAAACTTAAGAAATAGT
TTACAAGATTAGGGATCCAAATTTTTACCTTCATCGGTGATTTTCGTGGAAAATTTGATGCAAACTGCCCAAAATAGCCC
CTCTCTGTTTTCAAGAACACAATTACAAAAAATAGAGGTTTTGAGCACGTTTTTGCATAAAATCATGATTCCCTCGCTAT
AGTGACGTCAGTCTCGCTATAGCGACAACTTACCTCGCTATAGTGGTCTGAGCAACGCTATAGCGGGAGGTCGTCCACTA
TAACGAGATCGACACAAACTCTTCCCTTGATGAGCCGACTCCTACTTTTCACGTCAAGTTCAATTTCAGGAGTTCTACTT
ACCTGAATTCAATTCCAAAAGACATTATGGATTCCTTAATGTCTTGGCTACAAGTATACATCAGTCAAATCTCAAAGCAA
AACCGCACCCATTTCTGGATGGCCTTATACCTCACCTAGCCCAGATTCTATCTAAGGCGAGCCTAGTCAAGAATTTTCAA
GTTACTACCCAAAAAACTTTCTGGCCCAAATTCCTTTCCCATGGACCTACTCATAACGACTGGGTCAAGTTGTTTTTTAG
AATGATGCCTTGATAACTGATAATAACAAAATTATGCATCATGACTTCAAACTTCTACAAGAATGCTTTAATCACTAATC
ACAACTCCTTCAATGGCAAAGACATTTAAAATGCCACTAAAAGCTTTCATACTCTAGACCTTTCCCCTCTAGATGACCTT
TTTTTGAAGTTACCTAAGCTCTATTCTCCTTCAAATCCTTCAATGCACTAAGTCCATATGGCAACCATTCGTTATTATTT
GTTCAAATTCATTAGGACACAATGAGCAAAATAGTGATGGATTGCTACCATCAGATTTTCCAAACCCAAATTATTTCAGA
ATGCCTTAATAAAAACCTCTCTTTGCCCTATTTCTAAATTTAAAAATGTCTTAACTTAAAAAAAAAAACTGTCTCATTAA
ATTGTGCAATACGTTTTATATAAGTGTCATAAAAAATTTCACCAATCAAATTAAATCTTCTTCAAAAGCTCATTGGTCTT
TGTCAAAATAGTTTTCTAAAAGGAAGAAGAGCTTGTGATAAATAAACGAACTTATGAATCAATCATCTTAATCATACAAA
AAGTGCAAAAGAAACTCTTATGCTAAAATTTGATCTAGAAAAAGCCCTTCACCGTATTGAGTTATTCTTTGTATATAAAA
CTTTATGTTTTTAAAAATTTCCTTCTAAAATTACTAAGCTTATTTTGAGTTGCATAACCTCAATTAGCATTACAAACACT
ACCTTTGACTTTTCAGTTCAAAAGATTTGATGAGTTCAAAAAAAAGAAAAGAAAAAAAAATTGAATCTAGCAACAATGAA
TCAAAAACAACATATGACAATGATGTTGAATCTAAGTCCATGGACGATGATGAAGAGTTTGAGGTATTTGTATAATTTTA
ATTCTCATTTTATATCTTTTATACTTTATATATTTTTGTGATTTATTTTTGTATCAATTTTCACATTGTGTTGTATATGG
TTTTATGAATTTGTTGAATCAATGTTTATTACAAATTTTTTTCTTTTTTTTTGTATTAATTATATATATGTATATTTAAA
AAATTTGAAGAACGTTAAAGATTCTTATTAACATTTTAAAAAGGTTTTAGGGGATGGGGAATTTGGGTTTCAGGCCCATT
TGACTTGGACTCGAGCTTCTGATCCGCTTCGTGGCCTTAGGATAATTATATGTTGGGCTTCCAAACCCAACACTAGGGCT
GTTCATGGTTATGCTTTAAAAACCAAAACGAACTGCAATCCGAATCAAACCGATTAAAAAAAACCTATATTTGGTTTGGT
TTGGTTAGGTTTGATTTATATTTTGAAAAACTGACACTATTTGGTTTGGTTTTGATTTTACTAAAAAAACAACCGCAAAA
ATAACCAAACCGAACCGTTAAATTAGATACATACATTTTATATTTATTTATATATTATTCATAAAATAAATGATAAATAT
TTTGTTAATTTAACCAAATTAAGTATTTAACTTTACCAAGTTTAGCCCAACTATTACAATCCTAAGTCCAAGTCCATCAA
AATCCATTACTTTAGTCTTTACCTATCCTACCTCACATAAGATAGTCACACTCTCTTAATTGAATTACTTTGTTCGTGTA
ATAATAACTCTAGTATTGCTTAATTGCTTAATTGAATCGACGATAGCTTTCACATGGATTGTTCATGTACTAGGTGTTTG
TGTTTATTAAGATATGCATGTCCTCAAAAAATTTATTACTTTCAAACCCAAAAAAACCAGAAAAACTGTACCAAACCGAC
AATAACCAAACAGACGGTTATTTTTTTTCGTTTGGTTTGGTTTGATGTTAGAAATTTAAAAAAACCGACTAGATTAATTT
GGTTTTGGTTTTGACCAATAACCGATCCAAATCGAACCAGAAACACCACTACCCAACACTAGATGGATGACAGAAGACAG
AAGGAGAGAGCCCGTTGGACTCGTGCCAGGTTTCATATGCTTCCTACAACCTAACTCCTATTGAAATAGATTCAAATTCT
ATTGTGAGGTTTTGCAACTATAAGAGCATGCTCATCCTTCTTATGAATCCGTTGTTGAAATTGCAGGTCTCTACTGAGAA
AGTTGTGAAATTCGGTCTATTTTAACTTTCGTCAAGCAAACAAAGTAGCAGATATAATTTTGGCTACACAAGATTCCAAG
CTAACTAGTGATCAAGTCATCATTATGTCAACTTCTCCTTCTAATAATATTAAGTCAACACTAAAGGAAGATAAAAGATG
AAATGATTTTTGGTAAATTAGTGGCAATATCTACTCTCTTTTTTTCAAATCCGTCAATGATGGAGGGGTTTAGCCATGAC
CCCGACATATGCATTGCTTCAAAAGATCACGCTTACAAAAGAAGAGAGTGGATATTTGTCCATGCCCTCCTTGAGTTACA
TGGAGATTAGAGGATGTAGATTTCCTCTTTGTACAAGAAATGTCCCCTACTATTAGGAATGAAATAATCACACATCTTCA
AGTATTAAGTTAACTCGTCTTGACAACCTTTATATATATATATATATATATATAGTTTAAAATACTTTAAATTTTTAGAA
TTTTTTATGATAAGCAATTCTGACCTCAAGCACTTATCACAATTTTTTAGTAACTCTGATCTAGGGGTGTCAAATGGGCG
GGTTGGGTTGAAATTAAAATCGGGTTGGATCTTGACCCGCCCAAGTTTACTTTGGGCTCAAATGAGTTGGGTTCAAATGG
GCTAAAAAACGGGTTGGGTCTTGACCCGGTTAATCTCAATAATTTTAACATAGTGATATTTAACTTTTATAATCACAATT
CGAATTTCAGCTCAAGTTTTTTTTAATTTAAAAAAGTAACAAATGCATAGATAAAATCCTAATAGATGTTAAATAGATAC
TAATAAGGACAAATTACTTAACTACACTCCTTTACTTACCTTAATATCCATTTATCCCTACTTATTTTAAAATTTTCAAA
AATCCCTTATTTACCTATGTATCCCGCATGTATCCCGTGCACAATGCTATATATCCCGCTATGTGGAATGTATCAAACGC
TATGTATTCCGTGCACAACGCTATGTATCCCGCATGTATCCCGTGCACAACGCTATGTATCCCGCTATGTGGAATGTATC
AAACGCTATGTATCCCGTGCACAACGCTATGTATCCCGCTATGTGGAATGTATCAAACCTAATGTATCCCGTGCACAACG
CTATGTATCCCGCAAACATCATTTTTAAGGGATTTTTGGTAAATAGAAAACTAAAAGGGATAGGATGTTATTTAGTACTT
ATATTATGTGGTTCCTATAATTTATACTAATAATAATTCATACCTTTAATATAGGAACATATCTTAGTAAAGAGTTTTAA
AACGAGTTGAAATTGGAGATTGAATTGGGTTCAATTGAGGATTCTCTTAAAATGGGTTAGGCTTGAATGGGTTGAGATTG
AACCCAATTCAAATTATCTTGAGTCCAACCCTTAAAATTATGGACAAATTAAGCAGGTTACATAGGTTTGGGTTCATTTT
TGGCACCCCTACTCTGATCTATCGAAAGCAGTTACAACTGTTTCAACGGAAGCTACGATATTTTTGATGATCCACGCGTC
TTCAATCAATTAATTCCGCCCCGACATATAACACAATCGATAAGTTAAAGATCAAACACCGACCCGACCAAGCGCAATTT
TCTTTGTTTGTACACTTTTTCAACAATATAATATATATCTTACTATTCTGAAAACTGATACGTGTCTTATTTTTCTTTAC
CAAACAACTCCTTTGTTAACCAAAATTTTGACATATTTATTTTAAAGTTAGGGACATGATCATGTTTTATGTTTTAGACA
TTGATGTCTCATGTGACTACTTTTTTTTTTGGATTTTTTTTGTTGTTGTATGAGAAATGACCAAGTTATGTTATGTAAAT
GGATTTTCGGTTGCCATCGATCAATGTTTGCTTAAAATAATACATATGCATGTGCTTAATTAGGTATTGTTGATGTTTTG
ATTTTCCTTTTTGCAAGCTAAGTTATCTCATCCACATGTTTTTTCGAAAATAGTAGGGTATGAGGCATGTGAGAAAGAAT
TCAAATTGAAAGATCCGTGAACTGTTGAAACTATTCATGTTTAGGCGTTTTCTAAATTTATCAAATATATCTACATTGGT
GTAAAAATACCAATGAACGTCAAGAAATAATATACCTCTTGATATACAAATTTCATGCATGTTTTATTCAGTTTCTATAC
ATCGGAAACAAATTAACATTACGGATTACGAAAATATTGTGTATATTTTCTATATGAAAACAAGATTTCAAAAAAAAACA
AAAAAAAATTGACATCTATTTTAATACCTAGTTCATACGTTTAAAAAAAAAAAAAAGGTTTGACACCATTTTGCAAGCTA
AGTTAGCTCGTCCACATGTTTTTTTGAAAGTATAACTTTTTTGTATTTCTTTGGTCTCCAATGAATTAGAGAAAATTTGT
GGAAACGAATAAATATAGCATGTTAAGTTAAAAATTATTGATGATAATATTTTATATTGAGGTTACGTTGCTGATGAGAC
ATATACTAGTGGATATGTTTTGAAAATACTTGGTGATCATTCAAATGGTTAAAAAAAATCACTTGTAGCTTGAAATATTG
AAACAAATTAAAGAGGAGGGTAAAAATGATATTAGAGATGGGTATATAAGACTCTCCTTTGAATTCACCTAGGAGCGGAG
TCAAGTGATTACAAATTCGATAAAATTCTACAACTTAAGCTTAAATTTTGTAAAATATTTATCAATATCAATAAAATCAA
GATTTGCTTCTATTTGACTATAAATTTTGAATTTAAAACGTGAAAATTTGAGTGTTTTTTCTTAAGTTGTGATATTTGAT
ATTTAAATTTGTGTTTGGATGCGAATAGTTTCAAAAATTGGTCTAGGGCAGTTTTTGTAAATAAATAATTTTTTAATAGA
TATTTGAAGATAAATCTGACAAACATTAGGTAGGGTAATTCAATGAAAGAAGGATATTTTTTGTATGTAAATGATGAGAA
AACCATTGTCCTCAAGTTTTTATTGGGAATATGCACATGTCATTTCCTCTCGACTCATCGAGATTAAAAGGCTAGCAACA
TTTGATGCCCCACAATCACTTGTGAACATTGAGTACCATGACACTTGTGGCCTCGTAGACTTTGCACTATTCCCACAAAA
TTGGTGAAGATTAATATTGGTTGCACTATTTCTTCCCCTCTTGTCAATTGTCTTTTTGAGATATATATATATACTTGTGG
AAATATGATAGGCTATTAACTGTTTGTGATGGAGTTTACCATAAAAATCTTATGCCACTCCTTCCTTTGAGAAAAACCAA
CCATTTTATTTATTTACGAAACTGTCGAAACTAAACAAGTTAGGTGCTTGTCAAACTTGGCATCAAGTGTTGTAACCATC
AAAAGATTTTCTTAGTGAATCGAGTCTTAATTAATAAGATCATCACAAATTTTTATTTTTATTTTCATATTTGATTGGTC
AAATTCTTAAAAAAAATATTCTTCCCATAGGGGAAGGATATATTGTTATGTACTAATTTTAAGGGGAGGATATCTAGGTC
TTTTCATTATTTATTAGTTAGAATGTTAGTAGTTGTTAAGATTATGTTAGGAAATGAGTTGTCACTTGATAGATGGTTAG
GAAGAGTAGGCACAAAAATGCAAACTATTTATGATGTAAACATTTTTCATCGATTCAAATATTCAATATATACATCTTTC
TCGATTTTTCTATATCTCATTCTTATTACTGTTCAGAAGTCATTCTTCCATTGGTTTCTTAGGCCTTGTAGAATTGTGCT
TGTCAATTAGCACGTTACATATTTAACTTGAAGAGAGGTAACACTATCATAAATAATATTATTGTTTCTATACTATATTT
AACAATAATAATAAATATAAGCATTTATAACTAACACTCTGTATAAACATTTGAATGCAATAACAATAACTCAATTGCCG
TTAAAAGAAAAAAAAAATTGTCACTAAATATCTCTTTTATTGTATTATTATATGGATTATGGGTTGCCTTGAACTAATTA
ATTGCTCTCGCTTTAACCCTCGTGTAACATAATTCGTTATTTTTATAACACCCCAACTTAAGATAAGAAGTCCATATCGG
CAAAACACAGAAAATCTAGAGATGTTGGGTATATAAGTAAGCATGTCTTATCAATTAATGACACATTTTCGAGTTGTGCG
GTTCTAGATCCAAAACGAATAATATTACTAACGATTGAGTTGTTACAATTTTCCACTTTACGTATTCAAGAAGGGTATAT
GAGGTGAAATGTCACGTTTGTTGTCAATGAGACTACTAATTTGGAGCTACAAATATAAATGGGATCGAGCTACTCACATT
AATTATTGATTTCTTAGATGCCCATATGTCCACGTATTGAACCTAGCTAGCAACTTGCAACAATTCCCTTAATGAGAAAA
AAGATAAGAAGATAAAAATGTGGATATATATTCCAACTCTCAAGCTCTCTTTTTTTTTTTTTTTGCAATTAATATTCCAA
AAAATAATACTTCAACAATGGATGTGGATATAAGTTTTTTTTTTTCCCCAAAATATTAACTAACTAAAATTTGAATTTAT
TATCATAAAGAGAAGTTGGTGCAATGATATTTCACTCTCACTCTTGAATTAATATTGAGTTGGCCTTGTAGAAAAAGGAA
ATATGAAAGGGAAATAAAGTAAACAAGGAACAAGAGTGGAAGGCATTGGAATTTAATTTGGATATCCAATGTTTTGGCCC
CCAAAAGGTGGGAGCCACAGAGGCATATGTTCAAAGTTCAAGTGGCAGCCCAATGATAGATGCCATTTTTAATTGATAAC
TGATGAAAAAGACTCCAATCAATTTTGTAAGGGATGATTGGTTGTTAGAATTATGCATATATTATTAACTTCTAGTGAAA
TTTTAAATTGCCAAATCACACATCATTAAGGGAAATAACGTGCGAATAAGCAAATATTTACTCGCTAATTAGTTAACATG
GCTATATATAGTTTAACTAATTTACAATTCGCCACTAATATTTAACGTTAATTATGTGGGCTTTGATTCAAATTTGCATA
ATTTCCTACGTTTGTATAATTCGTCACTAATAATTTTTCGTTTGATTTGTATTTGTGTATGACGGTTTGTATTTGTATAT
GCAATGATTTCCTTTGATTTTTCAATTTTCTCATCTGATACATCCAATCTTTTTTGTATAACTTTTTTAAGTTTGTATAA
ACGTGTAGTTTTCAGAATTTGTATAATATAATATGTATAACTTTTGTATAATGTAATTTGTATAATATAATTTGTATGAC
TGTTTAAAGTTTAGATGTTTGTATAAATTCGTTATTTCAAATTTTATCATATTTGTATAATTTCAGAATTTGTATTACTT
CGGAAAAAAGATCCAATTTAGATCTACAGTTGTATCCATATTTGTATGACTCTGTAATTGTATATAGTTATTCTGATTGT
ATATTTCTTTAGTTTACTTATACAAAATATATAAGTACAAAAGTCTACCAACATAATTATACTTATACAAATACGGACGA
AAATAACTCAATTATACCTGCAAATTATACAAATGAGTAAGCTATAGTTATAACCTGTAAATATGCAAACTATAGTTAAG
AAGCCTAATTAAGTTTATTATAGTGGTAATTTGCGAAATTTCCCCATTTTATACATGAATAACATACCTCCTACGCAACT
ACGTACTTATGTAAAATTTAATACATGCATAACTCACATCCAACTTAGCTCCCAAATGATCCCAAAATTCAAGAATTTGG
ATTTCGGAAATTCATTGGTCCAATTATTTTAAATGCATGTATAATATGCTTAAACTCGAAAGTTATAATTGAGGGGTGAA
GAATTTTATCAAATTCATGTATTATTATATTTTATTTTTTTAGCTCCCAATAAAAAAAACTAGTACTTCATTTTGAAACT
TAGAATTTGTAATCTCTTACCTAAAACTAGTCTCAAAGTATGACTATACTTTTTTAATAAAAATATATATCTTTGACCTT
TCTATTTCAAGTTAAGATATTCAAAATAATTCTTCTATTAGTTGCGGTCCCAAAACCATTTTTCAACATTTTATTACTTT
ATAAATTCTACCAACTTTTTTTCTGGATTATTATTAAAAATATCATTGTTATTATTATAGGGCTAAAATAGTCACAGGAC
ATGATGCATCTAAGCTTTGATTCAGTCTTTACCAAACCCCATTCCCTTGCCCTCCACACAAACCAATTATATTCCTTTCC
AAGCTTATGGGATAGGACATTATTGGCAGTGGCTTAAAGGCACCACATGCACATTGGTGAGACCCAATGGTAGATATTGG
ACTAAAACATTGTGGTATGGGATACTGAATTTTTAGATTTAATTAATATAAATACCTCATTTTCAATATAATATATATTT
TCTTTGTTTTAATTTATTTGTCTGATTTTTTTTCTGAAAGTATGCATTTTGATGCGGAATATATATTCTTGAAACTTTTC
TAAAGTAATGCGCTTGAGGCAAAGTACACTTTCTTGAAAAATTTCTTTAATTTAATCTTGAAATATCCTTTACTCATGAA
AACAATGCCATAACAAATATTATGACAAGATGTTCAAATAATCTTGACTAGGAAGTGGTCATGTGGTAGAATAGAATGAA
CCCTGAATCAATCAAGGATCATTAACAATCATAAAGTATAATGATTTCAATAACAAAATAAACACTAGCATATTCAAAGT
AGAAGAATTCAAAAATCGTGGATTTTGAGGTGAAAATCATAACTTTGATCTTACTAACTGAAAGTATATATGTAAGGCGC
CTAACTATGATATCTTAAACGCTCCAAGGTCTTGAAGAAGAATCCTAACTTGATGAAAAACAATTAAAAATTTCATTCTT
GAAATTCTTGGATTCGTTTCTTGAAAATCCTATGGTCAAGGGTTAAAATTTATATAAATAATTCATGAATAGACAAAGAA
ACTTGAGTTGAAATGCTTGAAATCCATAGATAAAGACTTACTTTGATGAATGAGGAGAGAAAAAATAGTTTAGTGCTTGA
AATAATAGCCAAAAGTGAGAAAAATCGAACTAAAACTGATATAAATGATTTTCCATCAGCCCATCAACGTTTTCACCATG
AAACGTCTATAAAAAATTGTTCAACGCAGGTAAATACATGTCCAAAACAAAATGCCGGACTCTTAATATTTCTTCAACTA
GTAGTCTGTTGAGAGGACGATGTAACAGAAAATTAAACCTCAAATTATATTGTATTCTTATATGGAATATATATAAATGT
GGTTGTCTTTGTTTGCAACATATTTTAAATTGAGAGAAAAAAAATACAATCACCAAAAAATATGAAAAAATAAGAAAATT
TTATTGATAATAGTGCAGGTACAATTTTGTTGATCCCTTGATTCTTCTCTCCTAGGGTGATTTGGACTTGATCTCCATGA
AGGATTTGTAGATCTACTTGAAATATTGTCAAGAAGAGTCTATGACATATTTTGATGATCATATTAGAGATTTCTTTGAA
AAAGACAATACTTGGTGTCTTCATGATCTCTTTGTGAATAACCAATAATTTATGAGATATTCAAGATGCATCTTTAAGGA
AATATAATATCTTTTATATAGGCATAAGATAGAATTTAGAATGAAGTAGCCTCTAAAAACCCTAACTAAAATAGAATTCA
TCTTAATAAAGTCTTAAAAAATTTCAATATCTACAACCTTAAGAGGAATTAAAATTACAAGTCCTAATTAGACATATAAG
AATAGAAAAAACATTGGCATAGTAAAAGACAAGAACTAGGATACTTTACTATCCACCAAAGAAAGAAAAAACAATAGAAA
ATATATTTTTTTTCTTAAATAATGTAAAATATTTATAGTTTCTTAAATACTCTCCATATGCTGCCAGAAGCGGCCAGCCA
ATCATATTTCAACAACTATGTCAGCCCTGCAATTTCAATCTCTTATTGCAACGAAAATAGGTGACAAAACAAAGTGTCGT
ATTCTTTGTGTATATAGTCAAGATTTGAAATATTAGAGAAGCCTAAGTCTTAGTCATACAGAAATTTACAATTTGACCGG
CAAATATATATTTACTTCTAGTTAATGTTCTCTCTTACTTATATAATATGGTGCATAATTAAGATTAAATAAATAATAAA
AAATTAGAGATCAACTCGTAATATGTTATATGTAAGCTTCAACTTTATTTGAGTATAAGTTACAAATACAACTCCAATAT
TATGTTGTGTATATATAATTTCAACTTGATCATTGTATCTTTAAAGAGAATATTCTATTATATATCATATGATAATTTAG
TAGCTACCTAGCTTCTATAATATAGTAATATAAGAATTACAACACGCAACGTCATTGACAAGAGGAATCGTCCAAAATCC
ATCACAGTAATTAAGGAATCTCTGTTTAAATTTGTAATGATCATGAATCCAACATAGCCAGGGCATGGAGCTATTGTTTT
CACATATACCCACATTCCAAGGTGAACAAGTATAATAAAAAATACTCTTATTATCAGGGGCGGAGCTAGCCTTTGAGATA
TGGGTTTGACTGAACTCGGTAACTTTAATTCAAACTCTGTATTTATCTTAAGAAATTTTTGAGCTAGCCTTTGAGATATG
AGTTCAGTCGAACTCACTAACTTTAGTTCAAACACTGTATTTATTTTAAGAAATTCATTGAGCGAGCCTTTAAGATATGT
ATGGATTCAGGCGAACTCAGTAATTTTAGTTCAAACACTGTAATTATCTTAAGAGATTCATTCAATATGTACAAATTATT
AATTAGAAATCAATAACTTAAAAGGGAAAATTTCAAACGCATAAGCTTCAAAACTTGGCTCCACCTATAATGAAATCAAT
TTCTGGCCCAAGCCAATGACATAATCATAGAATATACTTTGTTTAGATAATTAGAGTGGTGGCTTTCTGTTTGATAAGTT
GTAATCCTATCCTTACATAATGGTTAGGGTGCAGGATGCTAAATTCAACAGAACGTGGTCGGATGAATAAAATTTCTTCG
TCCTTTATTAAGAGATTCGATTTTGAGCACCAAGAATTTCTAATAGGAAGCTTTTCTAGTTAAATGAGCTAAACGTAACG
TCATACTGGATTAATCGAATTAACAAATATCTGACTATCACCATAATTTAAAAACATGTACATATCTATATAATTCTAAT
TCTAATCTAGTGACCTAAAAAAATTTAGTAATATGATGTTATATCGGCCATATGATCATATAGTTTACTTTACAAATACG
TAATCTAGTAACCAAAATTCTATTAATTGTGATGACAATTCAACCATTTTGGACACCACTTGTTTAAACTTTGAAAGACA
AAAAAAGAAAAAGAAATCTTAATTAAACTAACAAGGGGCCCCACCAATATGGGAATCTTAGGTGACGTGTTCAAACATCA
AAGTGGGGTCTCTTTCTGGGTTTTTCTAACCCGACCCAACCCGACCCGATCCAACTTTCCTCTTATCTTCTCCCATTCCC
CAAAAAAAACAACTCTATAAATAAGTGCTAAAGGTAACCTTACTTAGGCTTGAACAACCAACTAAGGCCTCTTCAAAACC
CCTTAAATTATCACATATAACATCTCCAATACTTGCAAAATAGAAAAGAAAAAAAAATAAAAAGCATGGTTAGTCCATCC
AATAATTCCCATAATTTTCCTCTAAAATTCCTTTGTAGCTATGGTGGCAAGATTATGCCCCGTCAAACCGATGGAAAACT
CCGGTATTATGGTGGCGAAACACGTGTCCTCTCCGTTGATCGTTCCATTTCATTCACAGGTTGTTATTTATTTCATCGTA
TAATTTATAATTTATGTTTCATCGTTTTGATTTTATATATCATACTATGTTTCAACAAGGTACGACATTTTCTTTTTACA
CTTTTACGACATATTTTATCATATCATATTTAATTAATTTAGATATATATCGATTTTTGTTTTTTCAGAGCTATTATTGA
AGTTAGGGGAGATGTCTGGATCATCAGTGAGTTTGAGGTGTCAGTTGCCAAATGAAGATCTAGATGCTCTTGTATCAATA
ACATCTGACGAAGATTTAGTCAATCTCATCGAAGAATATGATCGTGTTTCAACAATATCATCGTTTCTCAAGATTAGGGC
TTTCTTATATCCACCAAAATCCACAAAAAAAGTTGTATCTCCTACACCTTCCATTGCTTCTACCTCATCCACCAATAGTA
CCACTATTAGCAACCCCGATGCCACGTCATCACCAAGTTCATTTTGTTCAACCGTTACTAGCCCTCCTGCGTCAACGAGG
CATCATGATTGTCCAAGACCATATAAGAAAGTGACACGAAATTCTTTAGATGAAACAATTAACGGGCGCATACGTCATAT
TAGAACAAGATCGTCACCGGTGATGTTTCCTATTTGTCCTGAGAAAGTCACGGCCAAGACTCCTCAATATTCTTATCATC
ATAGTCATGGGAATAATAGTAGCCATATTTATTTGATTCACCATGGCAACCATTGGCAATAACACTTGATATTTTCTATT
GGACAAGGGCAATATTGGAACATTTATATACTTTTTATATAGAGAAAAAGAAAACCCCATCAAGAAAAAAAAAGAGAGGA
TGAGATTTTTATTTTATTTTTATGTAAGAAGAGAGTGTATATGTCAATAACAAATTGGTAGTTTTTGTGTCATATATATG
AGTCCAATTTATTTTTTTACTACCATGGATGGATATTAACTCACCTCTTTATGTGATGCGTGCCAGGTTAAATTTTTTTC
TTTTAAAAAATTATTTTATATATATATATATATATATATATTTTATTTTTTTTTAATCTTGTTGGCATTTTCCAACAAAT
CACAAAAAAATGAGTCCTATATCATGTTTGCTTCCCCTCTACATTTTCTAATCTTTTACGTCTTTATATTTGTCTCTTTA
GTATTTCTCTGCCTCGAAGAGATAATGATAAAATTTGCGTATAAGATTTTACTGAATATGTTATTGTTATTGTGTTTAGT
ATTTTGTCTGTTCATTTTCTCTGTGTTAGTATATTGTATCATGATATGCAATTATATCACGTCTCTTCCTTTGGTGCTAA
GTTTCTATCTTGATTTTGTGTACTGCAGGTATATGATGATGAAATCAATTGAAACTCTCTTTCATTTAGATAGGAAATTC
TAGTAACCTCAAGATGGGAATCAAGTGGCGGAGTCATTTGGTCTGAATGCTACATGAAGAGGCACACATAGGTAATTATT
ACATGTCTCTGTGTTTATATTTCAAATTAAAGTCGATATGAATGTTTGTTATATGCTATAAAAAAAATTAATTTTTATTT
ATTTCTCACTTCATATTTGATACTCTTTTTGTAGATTGAAGTTCACGTCGGAAAGTTCTACTTATAATTAAAGTGCTCCT
TATCAAAGACGAGTCCATTCCTAAGACTTGAAATTGATAACTCTAATTAAAAATGAAGAAATACTTATTACTCCAACTAC
ACAACTGGATCACAAAAATTATGTTTTAGTATATGCAAAATAACTACTCCAAATGCTCCATTGAACATAAAAGGTAGTAA
AGAGTTTTTAACTTTTATGAATTGATCATTTTAAAACAAGTTTGTTATCTTTTTTAAAAGGAAAAATACATAAAAACCCC
TCCGAACTTGGCACGAAAACTTACTTTAGTACTTAAACTTTACGGGTAATTATTTACCCCCCTTATCTCTTTTCAAGTGA
ATTTAATATCCCCCAAACAGCTGACGTGGCAAGTCAAAAAATTTATTGCGCGTAAATATCAAAAGTTAAAGAGAAAAATA
ATAAGTGGGCCCCATTTTTTTCTTTTTAGCCAATAGTCTTTTTTTCCTTCTTCTTCTTCACACCCCACCACCCCTCTTGC
CTTCCACCATCACTTGTACCACCTCTTTCTTCTTCGTCGAACCCCCCACCTCTTTAATTTCTCCTTCTTCGAAACCCCCA
TCTAGACCCTATTTCTCCTCTTAGAAGCCTCACCCTCTTTCTTTCTCTTCAGATCTGCCGCCTCAACCACCACTGCATCG
CCCTTCTTCTTCTTCATTGAACTTTCCATCTTCTTTCTCTTTCTTTGAACTGCCCCCACCCCACCTCCAATCCCTTTGGA
TCCGTAAAAGGGTGTGATGAATAGGAAAAAAATAGAAAAGCCAACAATTTGTTCTTGCTTCAAAATTATTATTTATGGTA
GTGTTTGAATGTGATGAACTTGAAGCTCTTTTTAATTGAAAAATTATAATTTCTTCATTTCAAATTAAATTTTCAGTCAA
AATTGCAATCGTGATTGAGTTGAGGAACATGGATCTTTTTTAATTATGAATAAATAAAAAGAAACAAAAAAAATGAATTA
AAAAAGATAAAAATTAAATAATGTTCTACGTGGCATTGATGTGGCAATGATGTGGCGCTGACATATCAATGACGTGGCGC
GTGTGAAATGCACTTGCCATTGTGAGACTGGTATTATAATTTTAGGGTGATATTAAATTTACTTGAAAAGAGATTAGGGG
GGTAAATAATTACCCGTAAAGTTTAAGTACTAAACTAAGTTTTCGTGCCAAGTTCAAGGGGGTTTTTATGTATTTTCCCT
TTTTAAAAATTTAACTATATTGGCTCGTACAATTATTGCCACAAAAGTGCATACTTGATGATAATTAAATCGATAACGAC
GTATATACTAGTTTAAAACAACATTTGCCTATAATACGAAAATTACATTTAGGATATCTCAAATCTCAATATTGATTTTC
TAAAGTCCTTGTATATATTATCTCTAATCTCTCTCACCTTTTCACACACGATGCAACTTGTGTTTCATTTGATGTGACTT
TTCTAGAGCTTATATTAAGAGTAATTTTTCTTAATTAGTAACGCATATTTAATTTAATTATTTACTCCCAAGAACCTTTT
TTCTAATTAGAAGAAGCTTCGAAAGAATCATGATATTTAGCCTCCTATTTTGTCTTACTTAAATTTATTAATGGGTTGAT
ATTTTGTTGCTTACTTGCTAGTGATTATAACCATTCATGACCAATTGTTCCAATTGGTGGTTTTCCTTTATGAGCATATA
TTAAAGGGAAGAAAAAAGAGCTTTTAGCGACCAAAAATTAAATGAACTAAATTGGATATCGCAGTTGGACGGAAATTAAG
TTTTGTTCTTTTATAAAAGGGCATAATACAAAAACATTTTCTTTAATTTGACCTCAATTGGATTTTATGTCCTTAAATTT
TGGGTGTACACAAATAGGAACATAAACTTGTATAAAATTAAAGAAGTACACAACGCATTTTACATGCCAATTCACTTGAG
CCGTGATGTAAAATGTGTGTATTTACTTGTTCAATTTTATATGCCCATCTAGGTGTTATGTCTTTATAAAAACTTTGAAA
ACTTTATTAAAGTGAAGAAGGTATGGCGCCATCACCATGGGTCCATGATAGCCTGTAAATGAAAACAGCCATTCTATGGA
AAGAGATTAAAAACTCCAAATATTATTATTATTATTATTATTATAATAAAGGATTTATAAAAAAGAAAAAGTGAAGAAAA
GGACTTCTTTTTTCTTTTTGGCCTTGGAGATGTGGAGGAATAATATCACCATAAATTGTGGAGTTAGCCAATTTCTCAGT
CCATTCAAATGAATAAAGCAAATATTTTCAAAATAGAAAAAATAAAAAAAGAAGAGAGGAGGAAAATGATTTGATGAAGA
TAAAGAAAAAGTGGTTTAAGGTAAAGCTACCCCACCAATGCCTGATCTTTTATGATCTTAACACATTAGTATTTAGTAGA
AAGAAAAAAGAAAAAAGGTTTTGAATTCTCTTTGACTAAGATGGTGAAATGTTTAATCACAAAAAAAAGATTCACTGATT
TGTGAGAAAAACATTTTTTCTAATAGTGACATAATTAAGCTACTTGAATAATTTCATGACTTGACTATTCTAGTAGATGA
AATTCAATTATCATACATAAGAAAAAAATTAATATTCTAAATTTATTTTCAAAATTTTGATCATAATTTTTTACTTGAAA
AGTTTTTATCTTTTTTTTTTGGCTTTCTATACGGTGTTCAGTATCTGCATTGAAGTCTGACTATTTTGAATTCGCGTCGT
GTAGGACCCATTCAGGAGGAAACACTCTTTATCAAGGATTTTTATTAAATTCAAGGTTCGAACGTGAGACCTCTAGTGAG
GAGTAGTCTCCTCCACTGCAACATACCCTTTGATTGTGAAAAACTTTCTATCTTGCCAGTATTAAAAATAGTTTCAAATG
CCATAATTTCACCAACAAGAGTTGTGGTGGAGTGACAAGTATTTCATCATCCTTAAACTAGATGTCTTAAGTTTGAGTCT
CCTTGGATATGAATATGCCTTTATTAGGAAATGTTTACCTCAATGTGGACTTCTTGACGAAAATCTAAATGTAGTCGGGT
TTGAAACTCAATAGCAAACAAAAAAGAAAAGAAAAGAAAAGACGGCACTAGAAACGAATGTATAAAGTTTAGGGAGATGA
AGAGAATGGGTTAAAGAATGACAAAAACTTCTGCAATGATTAATGAGATGGATGAACATTTTATATGGTTTGAACAATCA
TTCATATTCCTTAAAGCTACTTTTGAGATAGAGTTAAGCTCAAAATCTATTTCTCACATATGGCAATAGGAAGACGACAA
GAAATATGAACAAGTTCAAAAGTCTTGAGATCAGATTCACTTTCCCATCCAATTAAAGTCCAGCAAGAAACAATGTACAA
CTTCTATAATATTAAACAAGTAAATACGTACACGTGTGTTTGCAGCAAATGTTAATGTGACAGAAAATAAATTGCAATCA
CAATAAAATAAGAAGAAACATAACTTTATTGATAAATATTGCGGGTACATATCTGTTGATCCCTTGATTCTCCTCTCATA
AGATTTATCCATGATTTGAGGGCCGTTAGTGGCGTATTTCTCGAACTAGGGTGATTTAGATTTGACCTCTATATAAATAT
TCCATTACTTTTGTCGAATATATTGAGATATTCGAGATTTCATTAAGGAATTTTCGAGATGTCTTTTCAAAGAAATATAG
TACCCTTTTATATAGGGGTACTGAACTAGGGTTTAGGGTTGAGTAGCCTCCAAGACTTAATTGGAATTGAACCCACTTTA
TAGAGTCTCAACTCGAATTGAACACGTCTTGTAGAGTCCCACAAAATTTCAATGTCTACAACGTGTTCTACATGTCAATT
CGCGTGAGATACACTCATCTTACATGACAACTAGTTTGTATTACGCCACGTACGACATGTGTGTCTACTTGTTCAACTTT
ATACAAGTTAAGTACTTACTTATTCACACTCAAAGTTGAAGGACATAAACGATAATTGAAGCCAGTCTAAAAAGTGTATT
ATGCCTAACTATGAATTATTGGCCAATGTACCTACTCTTTTGGTTTCTAATTCCTTGAATGTTTCCTTGTTCTGTTCTAC
TCAAAATTGAATTCAATAATTCTTGCCAACTTGATGCTTGTTACGTGTGAAAACAAACGAAAGCTATAATTTGATATCTT
TAGATTTAGATTGAACGTAACGCACAATGCATTTTCTAGCAACCCAACATCAAAAATATTTGTTTTCATGAAAAATAGTT
CCATGGACAGAGAATTAGGGGCAATATGTTGATCAACAAACGATTCAATTAAAAAATTAGTTCATGAAAACATAACTCAC
CAATTTATCGATGATCCACCCACCTATTGATTCTATCCAATTTAACGACTCATTTTCCTCCTCCCCTGTTCAATATAGTC
CATTTATAATTAAGTTGGGTTGATTTGGACGGAATATGTAGTATTAATTGACCCATGAGAAATTTTATCAGAATATTTTC
AAAAGACCTTTTTTTATTTGAATGTCTGTATATCAGGTATAGTTGTTATGGTAAGAGGAGGCTCTATAGAAGTCAATTAG
CTTTCATGTTTTAAGATATTATGTAAAAATGTTATCCATTTAATTAATAAATCGATTAAGAACTAATCAATAAACGTTAT
ATGCACACCAAATCAATCAATATCGTAATGGTTATGTAAGCGGATTAGTATATCTAAAAAAATGATAAGATAAACAGTTA
AGTGAAAATCTCAAATCAAGCCACTCGATAGAAATCCCTAAATTAATTGATCAGTTTATTTTCAGAAAAACAGAAAACAA
AAATGAGTAAATTTTAGGTTTAGCAAACATAAAAATCATATTTGTATGTTATAATTTAGTTTGTATAATTGCGCTCCATA
GCAAACTTTATGTTTGTTATTGCTATTAATCTGTATATTTCGGTATACATACACAAAAAAATCTGTATTTGTATATTTCG
GTATACAAACTAAAGCATAGTAATTGTATATAAACAAAATTACTACATATATACAACACATATGTATACCGAATGGGTCA
ATTTGTATATTTTGGTATACAAATGGGTCCTAAAATTATTTTTTATACAACACATATGTATACCGAATGGGTCCATTTGT
ATATTCGGTATACAAATGGGTCTTGCAATTAATTTTTAAACAACACATATGTATACCAAATGGGTCTATTTGTATATTTT
AGTATACAAATGGGATGGCAAAAAACATTGAGTATTTGCTGTGAATTACAAATAAAAGAAACTATGGCTATAACATTTAA
TTTGAATTAATAGTTTGCTATTTCATACAATTTTCCCAACAAAAATAAAATGTGAAATTCAACGAGGAGAAGTGAAAACT
GTTGGGTCAAATCTACTGATTTGGTTGAACCCATAATTAGCTTGGATTGTGATCGTGCTTGGCCCATTATGTGTGGGCTT
GTAATTTAGTTTTTGAAAGGGAAAATTACGTGGTAAATCACTTTTCAAGAATATCTTCATCAATAACAGTACTTTTTAGT
AATTTTATATTTTACTTAAAAGATGACAGGTTATTTTTTTAACCATTTTAGCATATTTTAAAATTATTTATTTTTAATGA
AAGACCACTAATTAAGAAATTAACTTAGTTCACTTTTATATGTCCATTAATTTAAAAATAAAAAAATCTTCATATTTTAT
CTTTAGCATTAATAATATCTAATAATAAGCATCAATTAATAAGAATAGTATGAAAAAAATAGACATATCAATCATTATTT
TCTTAATGAGCAAATCAAATCTAAATATTACAAGTAAAAATAAACGAAGGGAACTAAAACGTTGTCCATGTGAGAAGATT
TTTTTATATACTAAAATTATACAAATTCTAAATTTATACCGAACTCAAAAGCGGAATATTTGTGCACTTGTCCCACATAT
ATCTATGATGACAGGTGAAAAGAAGTGGATCTCAAATCATATACTTACGTTGTAGTAGAAATGAGAAGCATTGGCATTGG
GCTTACCATTAAATTCATCCTCAAAGCTTCAGACCTGTCCATCAAATTCTCAGAATGTGACAACATTTTTTATTTATCTG
TGTATTTTTCACGAAAATGATTTTCTATTACTAATTATAATTTGATTAAAGAAAATAATTCTATAATGAACTCATGTATT
TTATTTACATTTTTTTTTTTTTGAAAAATTTAACAATAAGAACAATTTTGTGAAAAAATTATGTAACTAAATCTCACGCA
AATCAAACACTCAATTTGGACGCATTTTGATAAATCAATAAAATCATCTAGAGTAAATCTATAATTATGAGTTCACTACG
AATTCTTAAATTTCTCTTTTTTAGTAATACGAAAAGTAGTAGTTAATAGGTTAAAGTAGGTAAAATTTGAACTTGTTGAA
AACTTACGCAATTATTGAATATATTAAATTCTAAATTCTTTTTTAAGTTAAAAGAATGGGGACGGAGAAGCAATATAATT
AATAAATAAAAATTAATATTGTTTACAAGTATATATACATATTTAAATTATCCGCACAAATGAACACATTTGATTAAAGA
AATAAATATTTGTTTAAATATGTATCTTTTGTAACTCTTAAGTAGAAAAAAGGAAGACAAATTACTTGATAACATGATTA
GAATTTTAACATATTTAGAAAAATAATTTATTTTTTATTTTAATTATAATGATGTTATCCCTATTTAAAAAATATTTAAA
CCTCTTATATAATAATAAATCCTACACAAATAAGTAAATTAAGATAATTTTGATTTTGATGCGGAATACTATAACTAAAA
ATGAGAAATTTATTAATTATATAAAAATTCACCAAAAATATTTTCTTAAGAAATAAGTTAATTTTGTTCGAGAGGATATT
CCTAGAAGCAACTCTAACTTTCTAAATTAATGTCTCTTCTCCCTAAATGTTTTAACCAACTATAACATATTACTTCAATA
GTATAATTTTAATAATTATTATTTCCAATAAAAAATATTTCATTCCCTTATCAATAAGAATCATTTATAGTTTTAATTTA
TTTTTTGATAATTATCTAATAAGAACTTTTTAAATCAAAATTATTTACTTTCTCATTTTTTGAGCAATAATAAATACTTT
TAGCTTTCACACAAACTTACAAACATACTACTAGTAAAGATCTCAATTTGAAAAAAAGAAAAAAAAAAACTTATGGAAGC
TTACTTTTTTCAAAGGTAAACATGTGATATGTAATTTCTTTGAGTTTTGCAGATTTTCTGTTTTTGGACAAACATATCAA
TTCATTTTGGCGGCGTATCTAATCCCTTTGTCCCTATTATATTTATTTGACCTCAACATTCTCTTTTAATTCCTCCCTTC
AAAAACATTTTGTTTTATTTCGTTTATCAAGATTTAATTTAATTAATTTTTAAATTAAATAATATTAAGTTAACAATTAA
AGTAAGGATTTTGATACGGAATAAGTAGCGGTATGTGAAAATCGAAGTGATCGACTTAATTAAGTCGGAGAAATTATATT
ATTTATTGCTATTGCGTTAATTGATTTATGATGATTTTATTAAAAAAAAGTTATCGAGTTATCGATTTGGTTTTGTTTTT
AATAGTGGGTTATTGGGTAAATCGGTAACCCATTAAAACTATTGTAATTTATTACTCCGTACTTAATTTCTGCATAAATA
TTAAATATTAATCTTAGTACCTTATTGGTTATTGTCTATATCTTTTAGCTTTCAGTTCACACTTTATAGTGATCATAATT
TGGAGTTCATAACTTCACATTATTGAAAACGTCAGAACCTAAAGTAAAAAAACTATTGCTCTTAATTTCCCTTCATCGTT
TAAAATTTATATATTTTGAATCAATTTTTTCGTTCTCAATCAAATAACGACATACGAGAAGAAGGTGGTGGGGAAAATAG
GGTAAGATATCATCAAAGATTATGATATAGTGGATGAAACTATTTCTTTTTTAATCAAAAATCTCATAATCAAATCCTAA
ATATGAAAAAAAAATCTTTGATAGGCGGCACTTCTCCAAAATAGTGCCACGTGCTATGTAAAATCAAATTATCATACTTT
AATATATATAAATCTCGAACATCAGAACCGAAGTTAGGAGTAAGAAATAAACCCCAAGAAAGGTGGTCCATCGTGATGGA
TAGGTACATTAACCCTCACGTACCTAACATTATAGTAGTAAGATTTTTACGTACTACTGCTTTTTATTTCAAACATAATA
CTGCAGTATTAAACCTTCTACCCCACCCCCACCCCTAGTTAAGCCCCTAGTGAATGAATAATGATGATTAATAAAAGCTT
CTTTATAAGCCTATGATAGAAACCGTATGTGTGTGTGTTAAAGTAATAACACAATTACAGATATTGTCTTGCACGCCTAC
CTTATTCCATTGGTTGACATTTTTTACCTTTTGACTTACTTATAACAACAACATCACTACTTTAGTTTTAACTGCTCTTT
GTCTCTGTCTCCACCTCACAACAAAACAAAAATAACACACACAATAAAAAAGGAGAAACGAAAAATATACCTCTCAACTA
TCATAAATGGTATACAGATGCCCTTCGTTATATTTTTGAAACATTGGTGCCCCTACCGTTCAAAAACTAGAGCATATATG
CCCTCCACTCTAATAAATATAGCTCTGACAAATATACCTCCAACATTAGTGTCCATTCCATCTAGAAAGTACAGCATATA
TACCCTTCATACTAATGGACATACACGTCATAATTTTATCCACCGACCCGGCATTTATTAAATAACGGATCGACAAATAA
GATTGCGGCCACGTGTCCATATTTAGTCTTGCATTAGAGTGAAAAGCATATATGTTCTAGTTTTTGGACGGCAGCACCAA
TGTCCCAAAGTATGACGGAGGATATCTACATACCATTTACGTTAGTTCTGGTGTATATTTATCCGTTTCCCCAAAAAAAA
AGGATTGATAAAATAATAATAATTATGCATTGATAAATGAGAATAAATTATCTCTTGTTGTTTTTTTAAAACTTGACAAG
TATAAATGGATATCTATTTTTCATATAGTGATTTTAAACATGTCATACGAAAAATTACAATAAAAAGTTGTCAAAACATA
TACTAAAAAGAACATTCTTACTAAAAAGAAAAGGAAGAAAAATAATTTAAACAAAAGGAATAGTAAATATATATCATGAT
CCATAAGTAATTTGTTATAATAGGTTAAATTACTTTAATTTGCTATTATATATTTTTAATAATATTATTTAGTGTATATA
TAAGCTAATTAATAAATAATAATGGAGTAGGAAGTCAACCCCTCTCCATGAATTATTATGAAGTGCACGGATGCCTCTAA
TTAGTTAGGCTATGCACTTTTTAATTTATAGGGATTTTAAGTTTTTGTCGCTTTAATTAAACACAAAATAATTCTAATTT
TAATTCACCCTCGCGGACCATTAACTCATCGTTAGGTTTAATGTTGCACAAGTTAATTGATATGTCCATTTTATTTTAAC
ATTTGTGTCATTAAAATTTTAATTATAGTAGTATTATTTTGCCAGCTAGCTTACCTAAATCAGCTTGATCACATTGTTAT
TATGTGCTATTGGTAAGTATTTCTTAAATCTTTTCATAATTTTTATTTCAAAACATATTATTTTAGATTTGAACTAATTA
CAATTTTGAATTGTTCAATAAGACTGTTATAGAAATATAACTCATAAATTTATAGTAACTCAAACACACCTCATCTTTAA
TCCTACCCCCTCCATAGCTATCATTTCCACCACCCCACATTCCACATTCCTCTGATGTCTCCAAGCCGGTCATAATTGAA
TAGATAGGCGAAGCAGTCAATAGCAGTCTGTTCTCGCCTATCGATAGATAGACAGCAGGTTGCTTCCAAGCTCAAACCAT
TTGAAATGGAGTTGCTACGAGAATCGTAACTCAACACTACAAGAAAGTGGTAGAATAGTGCATGTTCTAATGGAGCATTA
GTTGTTTTAACAACTTTGAGAAGTACAAATATGGAAAGTTTGTGTAGCCATTAGGTTTCATTTTTGTCCCTTCGTTTTTA
ACCTGCATGCATACAGGCTACACCTACTACATATAAACATAATGTACGTGCAAAGATTTGAAGGTTTAATTTTTAGCTTT
AATATTTTGCAGCTTTTGTTTTTTCATTGACTTCTCTGGTAAAAACAAAATATTAATATTTTTATATTAGGATGCAGTAA
AATTAATTAATAGAGTAGGGAACAAAATGATCAGAGGGAACTGCATGCACAAGCATGAGTTCCTTTAATTTGTCTTCCCC
TTAATTCCAGACCACAAATAAAAAAAAATTAGGGACTTATCATAACATTCTGTTAGTAGAAGTAATTTTATAACGAATTA
ACGATGAAATTCATAGATGATAATATTATGCTAGTCAAGAAAGGCGTTCTACTTTATCATTATTAGAAAATAAGAAATTA
GCGTTGGATAAAATTTTATAGTTAAATAACAAATGTCTCAGGCTGATCTTATTAGGGATGAATTATCAAAAGATTTAATT
ATTGAGGAAATTTTTAGATGGATTAGCTGGGGATTACATTATTTATACTTATTATACATTATCACAGTACAAAATTAAAC
TCATTGAACTTGAGTCTAGATATGGATATCGTGTTAGGATAGCAAGTCCAAGGGTAGATAATTCTCTCCAAAAATACTTT
GTAGTTAAAAGCTTATTACTAGTTATATCAAATTGATTTCTCATCTGATCATTCAACTAATATAATAATTATTTTTTCAA
AAAGTAAATTTTTTATTGAAAAAAATGAAATTAATAGTAAAAAAAATCTAAAATATTAACTAAATTGAGTATTAACTAAC
TGAGAAATAAACTTCGACTACTACATAATGTTTGACACGCTGAGGTGTTATACTTTTTAAATCGTACCACCAAGTTGGCT
AGAGTTAGAGTTGGTGCATCGATCGGTTTGATTCGATTTTATGTATTATCGATTTGATTCATCGGTTTTTAATTTTAAAT
ATTACAAATTGATACAAAAAAATTATCGGTTTTTGGTCTATCAATTTTTGGTCGTTAACGGTTCGTTAGGTTTTTGGTTT
ACCCAATAAGAAATGTTCGTAAAATAAATATTTGACTTCCTACTTTTCTAATAATTTAGCGCACTACACTGAAATAAACA
AGGTAGTTGTAAATGGTTTGATATAGTGAAACAACAAAAAATAATATTTACTTGTGTAGATTGTAGTGTAGAGTACTAAT
ATAGTGTTTAGTTATGTTAAATTATTACTAATATTTAATATTTTTGAAGGATAAAGTAGTAAATTATTATCGTCTTAATG
AGTTATCCATTTACTCAATAACCCAATACTAAAAATCAAAATCAAATCGATAATCCAATAAATTTCTTTTATCAAACCAT
TACAAACCCGTTAACCTAATAATTCAATAACATTTTTTTCGATTCGATTTTTGCACACCACTAATATCCTCCTCATAATA
ATAATAATAATAATAATACATACGTAAACCTTACAACAATTATTATTTTCTTCAAGCCTTTCACAAACCATTGTGCTGGA
AAGTTTTTGGTTTTCTAATAAAAATTTTCCATAATTAAAAGAGCTAGAGGATAAATAATTAATAGAGGTACAGATCAATA
AATAAATTCAAATGAGTTATTTTAAATCAAAAGTGATCACGAGATAGATTACTGCTCCATAAATCGCAATAATAAATTTA
TTATTTGCCACCATTCTTTAAAGTTCATAAATCCCTTTTTACCTTTTTATATATTTCGAAGATAGGAGAGATAATATGAT
TGTAATGCTGTTGACACCGTATGGAAATCCCTTGAGACTTGAGAGAATAAAATATTTTATATGTTAAATTAATATTTAAA
ATATTAAAATATTACTTTTTAAAGCCGGTTAAAAAGAAGAAAAAAATAAGGACAAATTACTTAACTACACTCCTTTACTT
ACTTTAATATCCATTTATCCCTACTTATTTCAAAATTTTCAAAAATCCTTTATTTACCTATGTATGCCGCATGTATCCCA
TGCACAACGTTATGTGTCTCGCATGTATCCCGTGCACAACGCTATGTATCCCGCTATGTGAAATGTATCAAACCTAATGT
ATCTCGTGCACAACGCTATGTATCTCGCTATGTGGAATGTATCAAACCTAATGTATCCCGTGCACAACACTATGTATCCG
GCAAACATCATTTTTAAGGAATTTTTGGTAAATAGAAAACTAGAAGGGATGGAATGTTATTTAGTACTTATAATATGCGG
TTCCTATAATTTATACAAAAAATAATAATTTAGAACGGAGGACATATTTATTAGTAATAAATAAAAATAGGAGCAATAGT
ACAATATTATATACTCAGTACATTTCACTTAGACCGCATATTGTTGAGTTCGGAGTCAAAAAGATAATTGTTTTCTTTCA
AAAAACTAAAACGGCACATCAAAAAAAAAATTAACCAAAAGGGCAAAATCGCAGGAGCGATTTCTTCTGACAAAAGTTGA
CGTCGTCCGTTAAAAAAAAAAAAAAAACAAATTTCTCAAAAAAAATACATCTTTTTTTCTTCAAAATCGTTGCTATAGCA
GCGATTTTGGTTACCAATAGGCATGAATAGGCATTTTTATATTATTAATAATTAACAATAGGCATGAATAGAAATTTTTA
TATTATTAATAATTAACAATAGGTATGAAAAACTATGCCCCTGCAGCGATGTGTAAGGGAAAAAAAAATCGCCACAACGA
TTTTTAATCAAAAAAAAAAAAAAAAAAAAGCTTTTGGACAAAATAGTCATTGTGTCAAAGGGAAATCGCTTCGTCAGGAG
CGATTTTGCCCTTTTGGTTTTAAAAAAATTTGATGTGCCCTTTTGAAATTTTAGACAATTTTTTTTGCCCTTTTGGCTCC
GGACTCGCATATTGTTCTCTGTGCTGCAACCTTTTATAATGTAGATTCAAGCGTTCATTCTCAGACTCTTGCCTAGATAG
ATTGCAACTTTTCAATCAGCGGTTGTCGTGTCCTCCTTATTCGGAAACTTCATGGATTAGTTATTAGTTATACTTATCGC
TTGTTCTATTATTTGTTTTAAGATAGTTGGAGGTTATGTCGTAACAAACTTGTTTTTTCTAACTATAGATAGTATCGACT
TTATTCATATATTAGTTGTTCAATTTTATGGATTTATAAATTATGTTACTCGGACTTATACTTGGTACATGATTTAGTTA
CTTAAGTTTCAACTTCTGTTTGCATTTTATAAAATGTCATATTAGTTCATTTGCAACATGCAGTTCCAAAGGTTTGTTTT
GGGTCATTTATGATCTTCAGTGGTGGCCAACACTTAAGATGTAGACTCGAATCATGACTATTTTTCTAGAGATTTTAGAT
GAGTAATAGTGGGGAATTGTGAGGGCAATGAATTAACCATATGTCGAAGTTGAGTAACCAGCGGCCGGCATGATCATGGA
TTAGGATTTAGGGTGTCAATTAGGGTAGAAGAGAGAAGAGAACGGTTTCGGAGAAAAATAGAGAAAATTATGTAATATGT
ACTTACAATACACTACTATAGTTTGAAAAAATTACATTTTGTAGCTAAAGTTATGATTTTGTTGCTATTTTCTCTCTCTT
TTTTTCCTCTCCTTGCCTCTTTATCCCCTCACGTTCTCTCTCTGCACTCTCGCTTGCCTCTCTTTTCTCTCTCTCACTCA
CTCACCTCTATCCATTCTCTATGCCATATTTCTTTTCTCCCCTCTCTCTGTCCCCTCCTCCCTCCGCGTCTCTCACCTTT
TTTTGTATCCTCTCTCAAAATAAATTTAAATGATTAATCAATTATACAAATATAAATGTTAGTAGTCAATTATACAAATA
CAAATGATAAATGTTAACTATACATCATTTTCAGTAATACAAAATATAAATGCATGTGTACTCGTTGATATAACACTGAT
ATAAATTATCACAATCAATGATACAACCTTGATACAAATGTATTCTAATACAAATTGTATTTGCTAATACAATTGATACA
ATATTGACACAAATGATAACAACTAATAATACAAAGACAAATATTAAATTGATACAAATTGTATTCATTGATATATATAT
ATACTAATTACATATATGCAATTATCTAACTGATATACAAATATAATCATTGATACCTATACATACTAGTTACTTATATA
CAATTATCGAGCAGATATACATATATAATTCGTCTCTCTCATTTCTTTTTCCCCTCTCTCACTCACCTATCTCCTTCGTC
TCTCAACCCCTCTCTCTCTCTCTCCTTATAACATGTAGCTATTTTTTAAACTTCCTTAAAAAAATACTTCCCTTATTTTA
ATATATGTGGTACTTTTCAATTTTCGAGAGTTGAACAATTTAAATTTGATCGAAAATTTACGCATGAAATCTTCAAATTT
TTTTAAATGAAAATTATAATATATTTGTAAACTACATAAAAGTACTATAAGTCACAATAATTGATAATTCAAAATGTTTA
AAAAATCTATAAAAAACTTACGATAAAAAATAGATTTATTTGAATATCAAAATTTGAAAAGTGTCACATAAAACAAAACA
TAATATATATTTTTGACCTCTTGAAGCTTTGATTGAATCATCATAGTTAAATTGTGGAAGAGAGCTCCTCAAGAGATGTC
ACGCGCATGGTTCCTTGTCAATCTCCCTTCTCTCTTCCTTTCTTTTTCTTTTCTTAACTTATTATTTTCATGTTTGTATT
TCCTCTCCCTTGGTTATAATCCAGTTTTTTTTATTTATTTAGATCATATATTTGCTTCCATTTTTATTTGTATAAGATTT
AAATCATTTTCCCTTTTATGAGGGACTATTTTTCTTTTCTTTTTTTAATTACTTTTTAATTTCCCACCCGATATTAGATA
CCCACATTAAAATCTGACTAAATTCAGATTCATGTCAAACAGTCCCACTTAAAGGGTTAAGCACTCCTAACAAAAGCTAC
TTGGATTACTACTTGGACCACATATTCTAGTTTGGTCATAACATACATTTTAGTGCACCAAAAATTCAAATAAATTAAAC
CTAATTGGACCAATATTAATTAAACTGCCTAATTAACTTTCTTGACTTGTGTAACTTAGCATTAAACACAATTACATCCA
CGTGCATTGAATCTTACATCCTTGTATTTATCCATAGTATTTCTTGGCATTACGATAATAATTCTAATGTTATCCTTATT
TAAAGNNNNNNNNNNNNNNNNNNNNNNNNNNNNNNNNNNNNNNNNNNNNNNNNNNNNNNNNNNNNNNNNNNNNNNNNNNN
NNNNNNNNNNNNNNNNNNNNNNNNNNNNNNNNNNNNNNNNNNNNNNNNNNNNNNNNNNNNNNNNNNNNNNNNNNNNNNNN
NNNNNNNNNNNNNNNNNNNNNNNNNNNNNNNNNNNNNNNNNNNNNNNNNNNNNNNNNNNNNNNNNNNNNNNNNNNNNNNN
NNNNNNNNNNNNNNNNNNNNNNNNNNNNNNNNNNNNNNNNNNNNNNNNNNNNNNNNNNNNNNNNNNNNNNNNNNNNNNNN
NNNNNNNNNNNNNNNNNNNNNNNNNNNNNNNNNNNNNNNNNNNNNNNNNNNNNNNNNNNNNNNNNNNNNNNNNNNNNNNN
NNNNNNNNNNNNNNNNNNNNNNNNNNNNNNNNNNNNNNNNNNNNNNNNNNNNNNNNNNNNNNNNNNNNNNNNNNNNNNNN
NNNNNNNNNNNNNNNNNNNNNNNNNNNNNNNNNNNNNNNNNNNNNNNNNNNNNNNNNNNNNNNNNNNNNNNNNNNNNNNN
NNNNNNNNNNNNNNNNNNNNNNNNNNNNNNNNNNNNNNNNNNNNNNNNNNNNNNNNNNNNNNNNNNNNNNNNNNNNNNNN
NNNNNNNNNNNNNNNNNNNNNNNNNNNNNNNNNNNNNNNNNNNNNNNNNNNNNNNNNNNNNNNNNNNNNNNNNNNNNNNN
NNNNNNNNNNNNNNNNNNNNNNNNNNNNNNNNNNNNNNNNNNNNNNNNNNNNNNNNNNNNNNNNNNNNNNNNNNNNNNNN
NNNNNNNNNNNNNNNNNNNNNNNNNNNNNNNNNNNNNNNNNNNNNNNNNNNNNNNNNNNNNNNNNNNNNNNNNNNNNNNN
NNNNNNNNNNNNNNNNNNNNNNNNNNNNNNNNNNNNNNNNNNNNNNNNNNNNNNNNNNNNNNNNNNNNNNNNNNNNNNNN
NNNNNNNNNNNNNNNNNNNNNNNNNNNNNNNNNNNNNNNNNNNNNNNNNNNNNNNNNNNNNNNNNNNNNNNNNNNNNNNN
NNNNNNNNNNNNNNNNNNNNNNNNNNNNNNNNNNNNNNNNNNNNNNNNNNNNNNNNNNNNNNNNNNNNNNNNNNNNNNNN
NNNNNNNNNNNNNNNNNNNNNNNNNNNNNNNNNNNNNNNNNNNNNNNNNNNNNNNNNNNNNNNNNNNNNNNNNNNNNNNN
NNNNNNNNNNNNNNNNNNNNNNNNNNNNNNNNNNNNNNNNNNNNNNNNNNNNNNNNNNNNNNNNNNNNNNNNNNNNNNNN
NNNNNNNNNNNNNNNNNNNNNNNNNNNNNNNNNNNNNNNNNNNNNNNNNNNNNNNNNNNNNNNNNNNNNNNNNNNNNNNN
NNNNNNNNNNNNNNNNNNNNNNNNNNNNNNNNNNNNNNNNNNNNNNNNNNNNNNNNNNNNNNNNNNNNNNNNNNNNNNNN
NNNNNNNNNNNNNNNNNNNNNNNNNNNNNNNNNNNNNNNNNNNNNNNNNNNNNNNNNNNNNNNNNNNNNNNNNNNNNNNN
NNNNNNNNNNNNNNNNNNNNNNNNNNNNNNNNNNNNNNNNNNNNNNNNNNNNNNNNNNNNNNNNNNNNNNNNNNNNNNNN
NNNNNNNNNNNNNNNNNNNNNNNNNNNNNNNNNNNNNNNNNNNNNNNNNNNNNNNNNNNNNNNNNNNNNNNNNNNNNNNN
NNNNNNNNNNNNNNNNNNNNNNNNNNNNNNNNNNNNNNNNNNNNNNNNNNNNNNNNNNNNNNNNNNNNNNNNNNNNNNNN
NNNNNNNNNNNNNNNNNNNNNNNNNNNNNNNNNNNNNNNNNNNNNNNNNNNNNNNNNNNNNNNNNNNNNNNNNNNNNNNN
NNNNNNNNNNNNNNNNNNNNNNNNNNNNNNNNNNNNNNNNNNNNNNNNNNNNNNNNNNNNNNNNNNNNNNNNNNNNNNNN
NNNNNNNNNNNNNNNNNNNNNNNNNNNNNNNNNNNNNNNNNNNNNNNNNNNNNNNNNNNNNNNNNNNNNNNNNNNNNNNN
NNNNNNNNNNNNNNNNNNNNNNNNNNNNNNNNNNNNNNNNNNNNNNNNNNNNNNNNNNNNNNNNNNNNNNNNNNNNNNNN
NNNNNNNNNNNNNNNNNNNNNNNNNNNNNNNNNNNNNNNNNNNNNNNNNNNNNNNNNNNNNNNNNNNNNNNNNNNNNNNN
NNNNNNNNNNNNNNNNNNNNNNNNNNNNNNNNNNNNNNNNNNNNNNNNNNNNNNNNNNNNNNNNNNNNNNNNNNNNNNNN
NNNNNNNNNNNNNNNNNNNNNNNNNNNNNNNNNNNNNNNNNNNNNNNNNNNNNNNNNNNNNNNNNNNNNNNNNNNNNNNN
NNNNNNNNNNNNNNNNNNNNNNNNNNNNNNNNNNNNNNNNNNNNNNNNNNNNNNNNNNNNNNNNNNNNNNNNNNNNNNNN
NNNNNNNNNNNNNNNNNNNNNNNNNNNNNNNNNNNNNNNNNNNNNNNNNNNNNNNNNNNNNNNNNNNNNNNNNNNNNNNN
NNNNNNNNNNNNNNNNNNNNNNNNNNNNNNNNNNNNNNNNNNNNNNNNNNNNNNNNNNNNNNNNNNNNNNNNNNNNNNNN
NNNNNNNNNNNNNNNNNNNNNNNNNNNNNNNNNNNNNNNNNNNNNNNNNNNNNNNNNNNNNNNNNNNNNNNNNNNNNNNN
NNNNNNNNNNNNNNNNNNNNNNNNNNNNNNNNNNNNNNNNNNNNNNNNNNNNNNNNNNNNNNNNNNNNNNNNNNNNNNNN
NNNNNNNNNNNNNNNNNNNNNNNNNNNNNNNNNNNNNNNNNNNNNNNNNNNNNNNNNNNNNNNNNNNNNNNNNNNNNNNN
NNNNNNNNNNNNNNNNNNNNNNNNNNNNNNNNNNNGCTAAAGTACTTAATGAGCATGATAAGCTGTTAACTAGAACAAAA
ACCACTGTACTTATGGGTTTTTGTGATACTCAAAAGGGGTATGTCTTGTATGATATAGTAAATAAGTCTTTTTTTGTGAG
CAGGGATGTCTCCTTTAGAGAAGATGTATTTCCATTTAAGGAGAAGAATAAGGCCCTTCAAAAGCCTCAGTGTGTGTTTC
CCCTAGGTGGACAGCAGTATAGGGCAACTGACACAACTACAAGTGCTGAGACAATTCAAGTTGCTCCTGAAATAGGTGAT
GAAATTTGTGATTCTGCAGATTCACGAGATACAGACTTAGGCTCTCAGAATAACCAACATGAGGTGACACAAGAGGCTAC
TGATACAGACATGTCCCATAAGGTGCAGGGTCAGAGGAAGTCAACTAGAGACAGGAAGACACCAATCTGGATGACTAATT
TTGTCTCTTTAAACATTCACAAAGAAGTGCCTTATGCACTGTCTAAATATGTGTCTTATGAGAGGTTGTCAAAAGAGTAC
ATGGCTTGTTTAGCAGCTTCTTCATCAGTTTCTGAACCAACCAACTACTTGGAGGCAAGTAAAGATTCAAGGTGGGTTCA
GGCTATGAAAGATGAAGTAGAAGCTTTAAGTCAAAATCATACTTGGGATGTGGTTGATTTACCTAAAGGCAAGAAACCTA
TTTATTGGGTGTAGATGGGTGTATAAGGTAAAGTATAAAGCTTCAGGTGAGGTAGAAAGGTTTAAAGCTAGGCTAGTTGC
AAAAGGATATAATCAAAGAGAAGGTATAGATTTTAAAGAGACTTTCTCTCCAGTAGTAAAAATGAAAACAGTAAGAATTG
TTCTGGCAACAGCAGCAAAGAAAAAATGGTATGTTCATCAGATGGATGTCTATAATGCTTTTCTCAATGGAGACCTATCT
GATGAGATATATATGGACTTGCCTCAGGGGTTTGCAAGCCAGGGGGAGAACAAGGTGTGTAGGCTAGTCAAATCCCTATA
TGGTTTAAAACATGCTCCTAGACAATGGAATACAAAGTTATCAGAGGCACTGGTAAAGTTCAGGTTTGTTCAGAGTCGAT
ATGATCCCTCTTTGTATGTTAAAAAGACATCTGAAGGAGTTACACTTGTGTTAGTATATGTAGATGATATGTTGGTCACT
GGTGATAGTCTGAAATTGATAGAGGAAACCAAAACTACTTTGTCAGAGGCTTTCAAGATGAAAGATTTAGGAGAGTTAAA
ATTTTTCCTTGGTATTGAATTTGCAAGGTCTGACAAAGGAATACTAATGCATCAAAGAAGGTATGCATTAGAACTATTGG
CTGAATTGGGGTTAGGAGCAGCTAAGCCAGCTGGGAATCCCATAGACTATAACCTAAAACTCACCTCAAAACAGTTTGAT
GATCATGTCAAGCACATGAAACCAAATAATGATCCTCCTACTGATCAAAGGGCATATCAAAGGTTGGTTGGGAAACTGCT
TTATTTAACAATGACCAGGCCTGATATAGCATTTAGTGTACAAACTTTAAGTCAGTTTCTACAAAGTCCTAAAAAGTCAC
ATATGGAAGCTGCAGTTAGAGTGGTAAGGTATGTCAAGAATCAGCCAGGGTTAGGAGTTCTTTTGTCGAGTAGTTCAGAA
GAGAAGGTCAGTGCTTATTGTGATGTTGATTGGGCATCTTGTCCTCAAACTAGAAGGTCTGTAACTGGTTATTTTGTGAA
GCTGGGAGATTCAATAGTTTCTTGGAAGTCAAAGAAACAGACTACAGTTTCCAGAAGCTCTGCAGAGGCAGAGTTCAGAA
GTCTTGCAGCTGTTGTAGCAGAACTAGTATGGATACTAGGTTTAATGAAGGAAATTGGAAGTGAGGTAATACTTCCAATT
TGTGTCTTCAGTGATAGCAAGTCTGCAATGCAAATAGCAGCAAATTCGGTTTATCACGAAAGAACAAAACACATTGATGT
TGATTGTTATTTCATCAGGGAAAAAATTCTTCAAGGAGTTATTACTACAAGCTATATTTCGACACAAGAACAGCCAGCAG
ATATGCTAACTAAGGGGCTAACTAGAGTTCAGCACAACTATCTAAATTCCAAGCTAGGACTATGTGATATATTCTCCCCT
TCCTAGCTTGAGGGGGAGTGTTGAGATAAAGGAGAAAGAAGGTTGTTAGTGTTAGTTAATTAAAGTTAGTTATACAATAA
CAGTCACAAATCTCCTTATATAAGAGAGACTTTGTTATTAGTGAATGTAAGTTTTTTCAATTAAGTTCAAGTTCTACTAA
TAAGAAAAAACAAACTGTTTCTTTCTTCTCTCTTCTTCTTCCTCTCTTTCTCTAGTTCTGGAATTTACTTCCGAGAACAA
TTTCAGAAGTTAATCTTTCTTTTTTGAAATTTCATATTAAATCAAACTATATCACATAAATTAAAACGGCAAAAACTGTA
TAAATTGAAAAGCAATAGACAAGAAGAAAAAGGCAGAGAAGATAGGTTGCTCCAGTTTGGGTATAAGAATCTTGATACTA
TCTGTAACAAAGGAATTGATTGGGATTTGCTAATGTACGGTTCTCCAACATATATTGCAGTATTTTTATACTGTAGTAAA
TTAAACCAACATCATATCTTATATTCATTTAATGATCTGATATCACATCACAAAAAGAGAAATCACTTTTACTCAGAAAC
AAAATCACCCACCCACCCCCTTGCTTCATTTAACCAAAATTCTTTCATGCAAATGCATGTTTAATGCTTTCATGCATCAG
TTACAAAATTAAGGGTTATTTCTAATTTTTTGACAAAATTAATTTCACCCAAATTTTCTATTTTACTCTCTTAAAAAATA
ATTTTATTTTCTCTCCTAAATATTATATTATTATTTTTATTTCATCCTCAATATAAATTGATTCTTTTTTTTTGCCAAAT
AATCAATTTATATAATTTTAATGTGATATAAAATTTTATTTTTTCAAATTCTGTATTTAATATAAAATTATATTTCATTC
TAAATTTATAAGTTACATAAATTGCAAGCATATACAAATTTATGGACAATTCAAATTAAAATGAAATAATTAATGAAATA
TAATTACATAAACATTACATAAATACTCAACTTTAAAGATTATTATGTTGCTCCCGTAAATATTCTATTAACTCATTATG
GAGGTCCAAATAAGTATTTTTGTCCTTAATTTTTATGTCTAGCTAAAAATTGTTCAAATCGAAAATTTTCATCTACTACC
ATTTTTGTCGTTGCAGATGGGTGCATTAAGATCACGCTCATCCTTAATTATCATGTTGCGCTAATCCATGTAGTCATTAT
ATTATGTAACACTTTCTTTCTCAAAACACGTGATTGTCCTGTAATAATTGTAAGACTCCAAATGCACGTTCAACATCTTT
TCGGCAAGATTCTTGTTTCATCGCGATTTTTTTTTTTTTTTGGAACGTGAATCACAAATAATTTGAACAATTGTAGACCA
TTTAAATTTGTGCATTTTCTTATAGTGAAAATTAATAATAAGATCAAATAATATTAAAGTGACAAAAATTTTCGAAAGAT
AAAATATTATTAATTCGAGATGAAAGTAGTATATATTAAATAATATATTTTTTAGAATATTATATTACATTTAAAAAGAA
TTACATATATTAGAGATTTAATTAATGACCTTATATGAAAAATAACATGTTAATTATAAAATAATAGAAATTATAATAAA
ATAATTAAAAGTGAAATATTTTTTGTTAGAGAAAGTAAAGAAAATGGTGTTAGATTCTATGAGAAGACATCAATGGTGAA
TTTTGTTAGCCACGCAAGGTCTATAGTAAAATTTAACACTTTTTTAAAAAATAAATTTATTAAGTTCATGGAAAAGACCA
AGATAAACACATTTTATCATACATTATGGACCATTTCAATCAAGAGAGATATATTAAGGACCATTTCAATCAAGTGAGAT
ATATTAAGGACCAAAATAAACACTTTTATTGTATATTAAAGACTATTTCAATCAAGTAAAATACATGTTATTGGGTGGAA
ATAAATTATTCTGAAATAACTTATCCATAACTATGATATAAATAATGAAATAAATTATTCCAAACATGACAATCGAACAA
AACACCAAAATTTTATTCTATAACTATTTATCCTTAACTCTAACACCAAAGAATCAAAATAAAGCATTAGTTATGTATTA
AAAATCGTTTTGATCATTTTCTAAAATTAGTACTAGTAGACAAAACCTGCAAGTGTAAGAGTACATGAAAGAGTAATTAA
ACAAAAAATAAAAATAAAAGGTGTAGTTGGTATAACACCGCCACCCTCCGCCTCCACTACTTGATACCTTTTACATTACT
ACTACTGACACTTACCTACTCATGTCGTTTAAGTATAATCTCCGCGTTTCTCTATCTTTTACTTTTGTAGTTCGATTTAA
CACGAAATTTAAATTTTAAAAAAATAATTTTTTTGGGTTAAATTTTTTTATAAATGTTTGTTTGACTGTAAACTACTTTT
TTAAAGTTAAAATAAATTTTTTAAAACTATTATTAAATATAAAAATATATTATTTGACCGATTAAAACAAAAAATGAATC
ATAATTAAATGACTTAGGGCCCGTTTGGCCATGCGATATGGAATCATGATATGTTATCATGATATGAAACTGAAGTTTTG
TTTGGACATGCGATATGGAATTTTTGTGTTGTATATTTTCTCATAAACATAAAAATTTCATAAATTGTAAAACTATTAAA
ATAGCCCCAATTGTTTATTCAATCTTATCAAATAAACAAAAATTTATAAAATCGCATAATAAATTATTACAAAGTTATTT
GTTCTCCACTTAAGTAATTGATTCATCTAACTAAATTAATTTTAAAAAAAATTGAACATAAATTGTAGTGTACTAGTTTT
AATATAATCCTCTCACATAGTACGGACAATTTCCTCACGTTGAACCTGCATTTCTTGATCATGTGATCGAGAAGACGAAC
CAAAATTGTTACTTTGAGTCATTTGTTGGTCAATATCATCCGCAACTATATTTTCATGCTCATAGACCATAAATATTTCA
TCAATACTTTGGTATTCTCGCAAATAATTATGTAACACTGCACAAGCTATGACAATTTTCACTTGTGTATCAATATTATA
ATGGTTCATGTCTTGTTTCAGTATTCTAAATCTATTTTTCCAAGCTCCAAAAATCCGTTCAATCACATTGCGCAGAGATG
AATGTCTATAATTAAATAGTTCTTTGACATTTTGAGGCTCTCTTTCACTTCATCGATAATCTTGCAAATGATAGCGTAGT
CCTTTGTATGGAGCTAAAAATCCTCTTGTGTTTCGAAAACCAGCATCAACAACATAATATTTATCTACCAACAAACATTT
TATAAAGAATTACTAAAAGCATATGTGACGTAAATGAGACAACTTTGTGTAAATAAATAAGATTTATTCTAAGGATGTAA
TTTAAAGTTAACAAGTGGCGGAAATGGAAATTGTGACGTTGGTTCAACAAGTGCATTCTCAAGTACTTTATTATCATGTG
CAGTACCTTCCCAACCAACAACAACAAAGGTAAATTGCATATCAAAATACAAGCACATAAGACTATATGTTGGTGAAAAT
AATAAATTTTATGTCGGTGAGAATAATAAATTTTAAAAAGTAATGATGTGATTATAAATTTTATTTACATATGAAATAAA
TGGTTAGTAGATATAAATATGAGGTTGTTTTAACAAAATATAAACTCGTGGATCAATTTTTGTATTAAAATATCTCAAAT
CATGATATGGAATTCTCGTATAATTTCATATCATGATTTTTGGAGAATGTGGAATCACATCTCATGATATAGAATCATGA
GATGGAATCAGCGTAAAATCGCATGTCCAAACGCTGATTCCACATCTCACGATACCATATTATGATACGGTATCGCATGG
TCAAACGCCTACTTAGTTTAAATTAACATAAATTTTAAGAAAATAAAAAATATTTTTAATTTTAAAATTCTAAATTACAG
TTACATCTAATATATCAAAAGATAATAGCCTTCACGTGAAAAAGTTGAAATTAAAATATTAATAAAAACTTATTCTTTTT
TAGATAAATTTAAAAGAAAAATATGCGATTCTTTTCTTAAACAGAAAAAGTAATATCTTCCGGTTCATATTGGTATTTAT
TACTAAAATAAAAGTATTCTTGAGTTCTAATTCAAAACCTCCCATTTTACATATTCAATTAAGTGTTTTACACTAAAATA
AAAATAATTTACTATTCGAATTCAAAACATCTCATTCCATTAACTCATATAAGTATTTAATGTAAAGATAATACCATTCT
CGAATTAGAATTCAAAGTCTCTCGTTAAAAGTGAATGAATTCCTTTTTATAATTCAAAGTCTCTCATTACAAAATTATAA
AAGGAAATTCATTCACTTTTAATTTTTTTTTACCATTTCAATTCCTTATGCGTTCCTTTTTAAAATTTTATAAAATGTTA
TTTATAAAATTGAAATTACAAAAGTGGCCTACATATACCCTTATCGTTACAAAATTTCCTCACATATACCCCCTACCATT
ACAAAAGTGACTCACATATACCTCCTACCGTTACAAAAGTGACTTACATATATCCGTACCGTTAAAAAATTGGCTCACAT
ATATCACTATCATTACAAAAGTGGCTCACGTATACACCTATAATTACAAATGATAAAATTTTTATTTTTATTTTAAATTT
TTTTAAAAATAATATATCTAGTCTTTGTCACACAAATTATTTTTTGACTTCTTTTATTATTATTATTACAAGATATTTGA
GTTTCTTATTCTTATTCCATTTGTTCTTTCATTCTTTAGTGTAAAAATATGAGAAATACAAAAAAGAAGCGTGAATGAAA
AAAATATTAAACTTAGTTTTTTCGGCTATACTGTAATTTTGTTTTTATTACTGTAAAAAAATAAAATTGAGACATCTATA
ATAAATTTTACAAGAAATTAAAGAAAAAAATAAATTTGTCCATCAAAATAATAAATTTAAATTAGCCATTGAATTAAAAA
GANNNNNNNNNNNNNNNNNNNNNNNNNNNNNNNNNNNNNNNNNNNNNNNNNNNNNNNNNNNNNNNNNNNNNNNNNNNNNN
NNNNNNNNNNNNNNNNNNNNNNNNNNNNNNNNNNNNNNNNNNNNNNNNNNNNNNNNNNNNNNNNNNNNNNNNNNNNNNNN
NNNNNNNNNNNNNNNNNNNNNNNNNNNNNNNNNNNNNNNNNNNNNNNNNNNNNNNNNNNNNNNNNNNNNNNNNNNNNNNN
NNNNNNNNNNNNNNNNNNNNNNNNNNNNNNNNNNNNNNNNNNNNNNNNNNNNNNNNNNNNNNNNNNNNNNNNNNNNNNNN
NNNNNNNNNNNNNNNNNNNNNNNNNNNNNNNNNNNNNNNNNNNNNNNNNNNNNNNNNNNNNNNNNNNNNNNNNNNNNNNN
NNNNNNNNNNNNNNNNNNNNNNNNNNNNNNNNNNNNNNNNNNNNNNNNNNNNNNNNNNNNNNNNNNNNNNNNNNNNNNNN
NNNNNNNNNNNNNNNNNNNNNNNNNNNNNNNNNNNNNNNNNNNNNNNNNNNNNNNNNNNNNNNNNNNNNNNNNNNNNNNN
NNNNNNNNNNNNNNNNNNNNNNNNNNNNNNNNNNNNNNNNNNNNNNNNNNNNNNNNNNNNNNNNNNNNNNNNNNNNNNNN
NNNNNNNNNNNNNNNNNNNNNNNNNNNNNNNNNNNNNNNNNNNNNNNNNNNNNNNNNNNNNNNNNNNNNNNNNNNNNNNN
NNNNNNNNNNNNNNNNNNNNNNNNNNNNNNNNNNNNNNNNNNNNNNNNNNNNNNNNNNNNNNNNNNNNNNNNNNNNNNNN
NNNNNNNNNNNNNNNNNNNNNNNNNNNNNNNNNNNNNNNNNNNNNNNNNNNNNNNNNNNNNNNNNNNNNNNNNNNNNNNN
NNNNNNNNNNNNNNNNNNNNNNNNNNNNNNNNNNNNNNNNNNNNNNNNNNNNNNNNNNNNNNNNNNNNNNNNNNNNNNNN
NNNNNNNNNNNNNNNNNNNNNNNNNNNNNNNNNNNNNNNNNNNNNNNNNNNNNNNNNNNNNNNNNNNNNNNNNNNNNNNN
NNNNNNNNNNNNNNNNNNNNNNNNNNNNNNNNNNNNNNNNNNNNNNNNNNNNNNNNNNNNNNNNNNNNNNNNNNNNNNNN
NNNNNNNNNNNNNNNNNNNNNNNNNNNNNNNNNNNNNNNNNNNNNNNNNNNNNNNNNNNNNNNNNNNNNNNNNNNNNNNN
NNNNNNNNNNNNNNNNNNNNNNNNNNNNNNNNNNNNNNNNNNNNNNNNNNNNNNNNNNNNNNNNNNNNNNNNNNNNNNNN
NNNNNNNNNNNNNNNNNNNNNNNNNNNNNNNNNNNNNNNNNNNNNNNNNNNNNNNNNNNNNNNNNNNNNNNNNNNNNNNN
NNNNNNNNNNNNNNNNNNNNNNNNNNNNNNNNNNNNNNNNNNNNNNNNNNNNNNNNNNNNNNNNNNNNNNNNNNNNNNNN
NNNNNNNNNNNNNNNNNNNNNNNNNNNNNNNNNNNNNNNNNNNNNNNNNNNNNNNNNNNNNNNNNNNNNNNNNNNNNNNN
NNNNNNNNNNNNNNGTCCAACTTATATTTACTCACGTTTCTCCATGCAAAACTTATTACCTAACTTATTTATTTATTTTA
TTTGCTATTCGATATTTATATTCAAGTTCAGTTATATTTGAATTCATATTATATAAGAATTCATTGAAAGAATACATTTC
ATATTAAGAATTTTTTCATGTTCAAAATTTAAATATAAGATAACTGATTCTTCAAAAAGAAACAACTTCATCCATTGTAT
TGTATCTGCCGATGAGACCTAACTTATTAAATAGACAGATGCACTTTTATATTTTTTTAAAAAAGGTATTACTCCTATAC
TATAGTATAGTATTAAAAAAAAATATGTGACCTCACCTATCGATTGGATACTAAAGGCCATGTAAAGATATCGTCATCTG
TTTCTTTAATTTAATAGCTACTTCGTCATCAAATCAAAGAATCCCCATCGTATCTATTAGATGTGTATACTTGTCCTCTT
TATGGTAGGTTTTATTTATTGGTTATTACCTTTTTATTTAATGCACTCATTATTCTTTATACTTATAATTGGGAGAAAAA
ATTTAAAATTTAAAATTTAATTGTTGATATTAAAAAATTATATTTTTTAATATTACAAATTTTTATATAAAAAACTACCT
CCTCTCGTAGTGTAGTGGGGTTGACATTTCATCGTTCTTGGAATTTAGGTATCTATCGTATTTACATTTACTATTGACAT
GCTATAGACCAAGCCCCACAAATATTCGGGGTTGTTTATGGAATTAAAGGTGATATCTTAATAATAAATATTTTAGATTT
TATATCGTTTAAATTCATATCTCAATCGTTAAGTCTGTTTGTTTCAAAATTTGGATTTATATTATTCATATTTTAATTAT
TAAGTGCTTTTTTTTTTCTTTCTTATTTTACAATTGTTTAATTAGTCTAATAGATTTGAATGATTAAAATTATAACAAAG
AACAATATATGAGGACACTCTAGAACTAAAATTGAAAAAATAAATAAATCAAGGTCTATATCACGATTGTCAATCACGAT
AGCATATGATCCTATCCATAATTACAATTATCAGTTAACACCATTCTAGATCGATACATGCAGTCACACTTAGTCATTTC
CACCATCAATTGCGATATAAAATTTTAAAAAACTTTTATTTATGTAATATTAATTTAGTATTTTGTATTTTAATTTTTAA
AAAATAAAGATAAAATTTTATATATTCATATATTGAGAAATAATTTTTTTTAACTTCTTAGTACTCAAATCTTAATATAA
CATCTTAATATTCAGATGTGTGTTTAAATTCAGATGTCTTAACCTTAAATAAAAAAATGAGGCAAAATGATAATTCTCCT
CGTAACAAATACGAATGAACATTTGCATCCTATGGCCCATTTTGGACATCATTTAAAGTGAATGACTAGTTTAGCATTTT
GATAGTGAAATATTTATTTCTCTCTCTTCTAGATTTAGCCGACTGTTAGTTTTTTTTTTTTTAAAGAATATTGTTTAATT
AGTGATTTATCATGTTTAAGTTTATTGAATTGTTTAGAGTAGGAGGATAGTTGGTGTAAATTGTTAGAAGTAAAGTTATG
AACTTTTAAATTTTGGTAGATTTTGTGGAATCTTTAAGTAATTTTTTTAATATTGAATTTGATGTTTTTAATCAATAATT
AGTATATTATTGGTGTTGCTGTGGATTTAGAATTGATTTGACAGTAATTAATGTTGGATATAGTTGTATATTGAAATGAT
TTTAATTTTGTAGTATCTTTTTTTTTCCAGCAAAAAATCGACGGTAAGGGTCCATTTTGTCCGCTGATTTTGGGGAAAAG
AAAAACTCAAATGCAAAAAATTCAAAAAATCGACTTTCTCCATTGTTTACTATTTTTTAAAATTGTTTTACTAAAAAAAA
TTATTTACAAAATAGATTAAATTTTAAAAACTAATATTATCGGTCGATTTATTTTTTTACGCCGGATGTCAATTAAAAAA
TTCGACCTAATAAAATTAAAATATTATATGAATGACTCTTGATATTTTCCGACCCTGTCTATCTTTCCTTCCTTTTAATT
GTAACGACCTGGTTCCGTAGTTAAGGAAAAGCCAATGAGGAAAGAATTAGAGCCAGGAAACTTTTGAGTAGTAACTTGAG
ATTTCCTAGCCTAGTTCAGATTTGGACGAAATCGGAGTCAGTGAGGTCTAGGGAAATCTGGTAACAAATAGAGATCTAAT
TATGATTTTGATCACATGACTAAATAGCTAAGACGTTAAGGAACCCGTACGACTTTACGAAATTAAATTCGGGTGAGTAG
AACTCCCGAAATTGATCTTAGTGTGAACGAGTATTTTCTGAGCATCATGGGATGAAAGGGTGTTGTGAAATGGGGGTTTC
AAATTCTTAAATTTTCTCACTATTTTCGTACAAGCCACTGTGGTGGAATTATTCCCGCCAAGGCAGGGCCGTTGTAGCGG
GATTAGTCCTACCATGGCGGGGCAGACACGATTTAAGTCTGAAATAAATCCCAAAATCATTTTATTCTGCACTTTTCAAC
TTTGAGAGCTAAGAAACGACCCTAGGTGTTTTCTTGACAGTTTTCCACCACTCTTGAGGCTAAAGGTAAGGTTTTCACTC
CCCAAATTCAGTTTTTGATCTGTAGAACTTAGTTTCTTGGGTAATTATCGATGGGGGAGGGTTTTGATCTGTGATTTATG
GTGGAAGAAACCCTAACATGGGTATGTGGATCAAGGGTTTGGCCTAGGGTTGATAATGTTGATTATAATCCAGGTAATTA
GGCCTCGTTTATTGATCCTTGTGATAATTATATGTTTTTAGACCACGAACAAGCGACAAGAATTTGGAAAGGGAAGATTC
AAGTGTCTTAGGGGATTCAAGATTGAATTCGAGGTAGGTGATGGTTGTGATTTCATGTTGGTGTGATATATGTTTGTAAT
TGCTCATTATAATGCATGTATGTATGCGAATGTTGCATTATTGATCACTCTAATTGTAAATGTGGATAATTGAATAATTG
TATGCCATGAATCACCTCTTGTTGTATGATTGTGATAATATACATTGTGATTGTGGTTTGTTGAATGGATCGGATGTTAT
GTTTCACACACTAACTTGGGATCGATTGCCATGTACCGGCATAAAAATTGGGATCAGTTGCCACGTACCGGCATAAACAT
TTGGATTGGTCGCCACGTTCTGGCATAATCATGGAATCGGGTGTCACGAACGACACNNNNNNNNNNNNNNNNNNNNNNNN
NNNNNNNNNNNNNNNNNNNNNNNNNNNNNNNNNNNNNNNNNNNNNNNNNNNNNNNNNNNNNNNNNNNNNNNNNNNNNNNN
NNNNNNNNNNNNNNNNNNNNNNNNNNNNNNNNNNNNNNNNNNNNNNNNNNNNNNNNNNNNNNNNNNNNNNNNNNNNNNNN
NNNNNNNNNNNNNNNNNNNNNNNNNNNNNNNNNNNNNNNNNNNNNNNNNNNNNNNNNNNNNNNNNNNNNNNNNNNNNNNN
NNNNNNNNNNNNNNNNNNNNNNNNNNNNNNNNNNNNNNNNNNNNNNNNNNNNNNNNNNNNNNNNNNNNNNNNNNNNNNNN
NNNNNNNNNNNNNNNNNNNNNNNNNNNNNNNNNNNNNNNNNNNNNNNNNNNNNNNNNNNNNNNNNNNNNNNNNNNNNNNN
NNNNNNNNNNNNNNNNNNNNNNNNNNNNNNNNNNNNNNNNNNNNNNNNNNNNNNNNNNNNNNNNNNNNNNNNNNNNNNNN
NNNNNNNNNNNNNNNNNNNNNNNNNNNNNNNNNNNNNNNNNNNNNNNNNNNNNNNNNNNNNNNNNNNNNNNNNNNNNNNN
NNNNNNNNNNNNNNNNNNNNNNNNNNNNNNNNNNNNNNNNNNNNNNNNNNNNNNNNNNNNNNNNNNNNNNNNNNNNNNNN
NNNNNNNNNNNNNNNNNNNNNNNNNNNNNNNNNNNNNNNNNNNNNNNNNNNNNNNNNNNNNNNNNNNNNNNNNNNNNNNN
NNNNNNNNNNNNNNNNNNNNNNNNNNNNNNNNNNNNNNNNNNNNNNNNNNNNNNNNNNNNNNNNNNNNNNNNNNNNNNNN
NNNNNNNNNNNNNNNNNNNNNNNNNNNNNNNNNNNNNNNNNNNNNNNNNNNNNNNNNNNNNNNNNNNNNNNNNNNNNNNN
NNNNNNNNNNNNNNNNNNNNNNNNNNNNNNNNNNNNNNNNNNNNNNNNNNNNNNNNNNNNNNNNNNNNNNNNNNNNNNNN
NNNNNNNNNNNNNNNNNNNNNNNNNNNNNNNNNNNNNNNNNNNNNNNNNNNNNNNNNNNNNNNNNNNNNNNNNNNNNNNN
NNNNNNNNNNNNNNNNNNNNNNNNNNNNNNNNNNNNNNNNNNNNNNNNNNNNNNNNNNNNNNNNNNNNNNNNNNNNNNNN
NNNNNNNNNNNNNNNNNNNNNNNNNNNNNNNNNNNNNNNNNNNNNNNNNNNNNNNNNNNNNNNNNNNNNNNNNNNNNNNN
NNNNNNNNNNNNNNNNNNNNNNNNNNNNNNNNNNNNNNNNNNNNNNNNNNNNNNNNNNNNNNNNNNNNNNNNNNNNNNNN
NNNNNNNNNNNNNNNNNNNNNNNNNNNNNNNNNNNNNNNNNNNNNNNNNNNNNNNNNNNNNNNNNNNNNNNNNNNNNNNN
NNNNNNNNNNNNNNNNNNNNNNNNNNNNNNNNNNNNNNNNNNNNNNNNNNNNNNNNNNNNNNNNNNNNNNNNNNNNNNNN
NNNNNNNNNNNNNNNNNNNNNNNNNNNNNNNNNNNNNNNNNNNNNNNNNNNNNNNNNNNNNNNNNNNNNNNNNNNNNNNN
NNNNNNNNNNNNNNNNNNNNNNNNNNNNNNNNNNNNNNNNNNNNNNNNNNNNNNNNNNNNNNNNNNNNNNNNNNNNNNNN
NNNNNNNNNNNNNNNNNNNNNNNNNNNNNNNNNNNNNNNNNNNNNNNNNNNNNNNNNNNNNNNNNNNNNNNNNNNNNNNN
NNNNNNNNNNNNNNNNNNNNNNNNNNNNNNNNNNNNNNNNNNNNNNNNNNNNNNNNNNNNNNNNNNNNNNNNNNNNNNNN
NNNNNNNNNNNNNNNNNNNNNNNNNNNNNNNNNNNNNNNNNNNNNNNNNNNNNNNNNNNNNNNNNNNNNNNNNNNNNNNN
NNNNNNNNNNNNNNNNNNNNNNNNNNNNNNNNNNNNNNNNNNNNNNNNNNNNNNNNNNNNNNNNNNNNNNNNNNNNNNNN
NNNNNNNNNNNNNNNNNNNNNNNNNNNNNNNNNNNNNNNNNNNNNNNNNNNNNNNNNNNNNNNNNNNNNNNNNNNNNNNN
NNNNNNNNNNNNNNNNNNNNNNNNNNNNNNNNNNNNNNNNNNNNNNNNNNNNNNNNNNNNNNNNNNNNNNNNNNNNNNNN
NNNNNNNNNNNNNNNNNNNNNNNNNNNNNNNNNNNNNNNNNNNNNNNNNNNNNNNNNNNNNNNNNNNNNNNNNNNNNNNN
NNNNNNNNNNNNNNNNNNNNNNNNNNNNNNNNNNNNNNNNNNNNNNNNNNNNNNNNNNNNNNNNNNNNNNNNNNNNNNNN
NNNNNNNNNNNNNNNNNNNNNNNNNNNNNNNNNNNNNNNNNNNNNNNNNNNNNNNNNNNNNNNNNNNNNNNNNNNNNNNN
NNNNNNNNNNNNNNNNNNNNNNNNNNNNNNNNNNNNNNNNNNNNNNNNNNNNNNNNNNNNNNNNNNNNNNNNNNNNNNNN
NNNNNNNNNNNNNNNNNNNNNNNNNNNNNNNNNNNNNNNNNNNNNNNNNNNNNNNNNNNNNNNNNNNNNNNNNNNNNNNN
NNNNNNNNNNNNNNNNNNNNNNNNNNNNNNNNNNNNNNNNNNNNNNNNNNNNNNNNNNNNNNNNNNNNNNNNNNNNNNNN
NNNNNNNNNNNNNNNNNNNNNNNNNNNNNNNNNNNNNNNNNNNNNNNNNNNNNNNNNNNNNNNNNNNNNNNNNNNNNNNN
NNNNNNNNNNNNNNNNNNNNNNNNNNNNNNNNNNNNNNNNNNNNNNNNNNNNNNNNNNNNNNNNNNNNNNNNNNNNNNNN
NNNNNNNNNNNNNNNNNNNNNNNNNNNNNNNNNNNNNNNNNNNNNNNNNNNNNNNNNNNNNNNNNNNNNNNNNNNNNNNN
NNNNNNNNNNNNNNNNNNNNNNNNNNNNNNNNNNNNNNNNNNNNNNNNNNNNNNNNNNNNNNNNNNNNNNNNNNNNNNNN
NNNNNNNNNNNNNNNNNNNNNNNNNNNNNNNNNNNNNNNNNNNNNNNNNNNNNNNNNNNNNNNNNNNNNNNNNNNNNNNN
NNNNNNNNNNNNNNNNNNNNNNNNNNNNNNNNNNNNNNNNNNNNNNNNNNNNNNNNNNNNNNNNNNNNNNNNNNNNNNNN
NNNNNNNNNNNNNNNNNNNNNNNNNNNNNNNNNNNNNNNNNNNNNNNNNNNNNNNNNNNNNNNNNNNNNNNNNNNNNNNN
NNNNNNNNNNNNNNNNNNNNNNNNNNNNNNNNNNNNNNNNNNNNNNNNNNNNNNNNNNNNNNNNNNNNNNNNNNNNNNNN
NNNNNNNNNNNNNNNNNNNNNNNNNNNNNNNNNNNNNNNNNNNNNNNNNNNNNNNNNNNNNNNNNNNNNNNNNNNNNNNN
NNNNNNNNNNNNNNNNNNNNNNNNNNNNNNNNNNNNNNNNNNNNNNNNNNNNNNNNNNNNNNNNNNNNNNNNGGGATGCA
ATACAACCTTTCGAGAGAGGCGAGAGCAAGAATATTTTATTTGATTGTAAAGGCTAAAGAGATATCTTCAGAGGGAAAGA
TAATTGGGTTCAGAGACGTGTAATTTATTTCGAGTTGATGTGGCTATGGTAATAGTGTCACAAGTCGTCAGATTGGTTAA
AACCTATTGAAAAGGACTTGAGAAAAGAGTGTACAAACATTAGCTCGAGTGTGATGATAAGTGTTTTGTTTTTGTTTTGA
ATTTAGTAATGAGTACAATTGAATTGTGAGCGAATGATATTGTAAGATCGATAGAGATGCGATCAATGATAAGCGAAAAT
CCATGAATTTATAAAAATCTTCAAGTTATAAGCTCATGTTGATAGATAAGAATATTGTGTTATATAATTGAATTTACAAT
TCAGATTTTCATTATAAATCTACATTCGTGGTGATATATTTATCAAGATATGAATTGGCAATGTGTGAAAAGAACAATTG
TATCTGAAATTGAGCATTTGAAAGGACTTACACATGAGTTGAGTCATAGAGTTTATTACTATTGATTGTTAAGTACCTAA
TAAAGGTTCATTTAAAAGTGTTGGTTTATAATAAGGTAAATGGTTGGAGTGTTTATGATGGTGTTTAGTATTGTGAGTAT
GATTCACTAGCTATGATCACGTGTGTTTTCACCTTTGTGGTTGGATCCCTAGTGGTGGATCAGGTGTACTGATCCTGCGA
TATTCTCTTGGTTAAATAGAAATATTGGGAAGATTTGGTTATCTCGAATGACATATTTGGTGTTGTCTTGGAGTTGTTAA
AGTATTTTAGTGGTTCTACAAGTACCACCTTCCTTACGAGAATTTATAGAAGATCTACCATGTGTATTTATGATTGTCCA
ACAATCTTAAATTTCATCTTGACGTCGAGGTCATGTAATGATTATGTGTTGAATGTGGGGATCATTGGGTCCAATTCTAT
TGTTCGATAGTGTTGTTAGAGGGTTTGTATGCTTGGACATATCCCTCGATGAGTATCCCATGTCTAAAGATAAAATTGTT
ATAACTCAAGCTCATGAGAATTTATGTTGTGAAAAGGAAATGTTGATAAGAACTATGATTGTTTGAGTATTATGAATGTG
TGTTGGTTGGTTCAGGTCCACTTCTAATCATAGAGAGTATTGATTTTGAATTTTATCATGCTTATGTGCTAAAAGCATCG
TCCGGTTAAGGAAGCTACTAGGAAAATCAAGAAGGACATGAAAGACAAGTATCGCCAGTTTTTCGATGATTCAGATACTA
CTCTACCCTTATTTTAGCCAGACTTTCCTAGTTGATCACTCGAGGACGAGTGATGGGTAAATTGGTATCTATTGTAACGG
CCTGATTTCGCCATTAAGGAAAAGCCAACGGGAAAAGAATTGGGGCCAGAAAATATTTGGAGAGTAACTTGAGATTTCGT
AGCCTAGTCCAGATTTGGAAGAAATCGGAGTCAATGAGGTCTCGGAAAATATGGTAACAAATGAGAGATCTAATTATAAT
TTTTATCACATGACTAGATAGCTAGACGTTAAGAAACTCGTACGACTTTATAGAATTGAATTCGGGTAAGTAGAACTCTC
GAAACTGATCTTAGCGTGAATGAATATTTTCCGAGGGTCATGGGATGAAGGGGTGTTCTGAAATTAGGGTTTGAAATTCT
TAAATTTTCTCACTATTTCTGTGCAAGCCGTTGTGGCGGAATTATTCCCACCAGGGCAGGGATGTTGTAGCGGGATTAGG
CCCGCCATGGTAGGGTAGACGCGATTTAAATCGGAAATAAACTCCAAAATCATTTTATTCTTCACTTTTCGACTTTGAGA
GCTAAGGAACTGTCACGCCCCGAGCCTACACCCTGGGCGGGACCGGCACTCGGAAACCTTTGCTGGCCTCAAGCGAACCC
TTGGCCTGGCTTTCTTAACTCAGCGGAAACCTAACTCAACAAAAACTTCATGCAAAGCAAAATCATAAGACAACTTAACT
GATACAAATCTGGCCATAAAGGCACCTCGGTCTCAAAACAGAGTATTTACATATATACATAGGTAAGAGACTCGAAACTA
GCTGACTGACTGTCTGTCTATGAAGCCTCTAAAATACTGAGATGGATGTTGGGACAGACCCCACAACATCCTAATAAAAC
AAAAGAAAACTAAGAACACAAAATAATTGAGTCCCTCCGGAATGCAAGGAGGCTCACCACTGACTCTGGAGTGCTCAGCT
GGATCAACGACGTGCAGGATGCTGATCCGGGGTACCTGAATCTGCATCATCAAACGATGCAGGACAACTGGCATCAGTAC
ATGGAATGTACGAGTATGCGAGCTGGAAAACTAAGCAACAAAGGCTAGAATGAAATCTGGAAGAAAACTGAATAGCTTAC
CTGGCTCAACTCAACTCAACCTGACTGACTTCTTTCAATATAAGGCAATTTAAAACAAGTGCGATATAAAGAAAGACTGT
TTAAAACATGCTATAAACTCTGTGTGTATACAAGAATACAATAAGCCTGAAATGTATATAGAAATGCAATGAACTGATGT
ATATAAAAATACAATAATTTCTATGTATAAAATACAATAACTGCTGTGGGAGTTTCTCTAACCGACAACCATCACATAAG
AGCTATAGTGATGATACAGCGATCGACCTCACGCTGCCAGAGCATCTTATACCCGGCCAAAGGTATAAGACCTGAACTGC
CTAATGTATCCACTAGCCTAATCTGAAAAGGATTCATCTAAAAAGTATGATCATTTTCTACCCATGGTGGCTAACATGGT
TCTATGGGGGCTGTGGGTTCTTTGAATGCTCCCCCAATTCGGTGCTCGATACTACTCCCAAAAATGTACTGGCTCTTATG
TTTTTAAAACACATTTCTTCCTGTTGATATGAGATAATTACTCAAAAACTAGCCCGAAGGCTCTTTTGGAAATCTCAGTT
TCCAACCTTGTTTAAATGTAAAAACATTTCTTTAAAACTTCTTTGGGAATACATAGTTCCCTAATACCTTTGAGAAAGGA
ACTCAACTTTAAACTCTTTACTTTACTTGAACTCTTGGCTTGATGTGAAACTCTTAACTTAACCTGAAACTCTTAACTTA
TGACTTGACTTGAAACTCAATACTTAACTTGGAACTTGAGCCTTAAAATGAAGTTAAAACGTTCAATGAAGGCTCTTAGA
AAACCTTAAGGACTTGCTTGCTTCTAAGCTTGACTTCACTTGACTTGGGAACTATCTTTCCTTGAAAACGGAATTATGAA
TTCAAGGTGTTCGATCACATGTTATGGAGGGATTCTTGAATGCTTAGACGTACTTTGGAATACCGGAACAACTATACAAC
ATAGGTATAATACTTGAGAACATGCATGAGAAAGTGAGAAAGAATGGGGGAAACTTGGCTGAGACTTCAGATTTCTGGTG
ACACAGATGTCATTTACGGATGCCATCGACGGACCGTAGATGGACTTACGGTCCGTCCTTCAGGTCCGTAGATCACGTCA
GAGACTTTCCCAGGATTCAGTTAAAAGAAAATGTCTAAGTGTTGACCTACGGTTCGGACTTACGGTCCGTAGGTCGGGTT
ACGAACCGTAGGTCGTGCCCATAGATCGATGCCCCAAAAAGCCCTGCTTCTGTCCCGATTGACGGTTGACCAGTACGGAC
CGTCAATCGATCTACGGTCCGTAGGTCACGCCCGTCGATGGGAATCGATAGCCAAAATTTGCAGAAAATTTGCTGGTGAA
TCAACTTCAAAAGGGTCATAACTCTTAGAATCATAATTCCCTCAACATACAATATAATTTCAACTTAAATACACAACCCA
ATCATGTCTCACAACGAACAATAACTTCAACAACAAATTCCAATCTTTTCTCAAATCATAGAATAAGCTTAGTGTGTGTG
TGGGGGAAAGGATCAACCCACACAAAGAACTCACATACCTTGATAGGGATCACCCCCGACGAAAATCCACAATGATCTTG
ACGAATCTTGTTGATCTCCTCTTTCTTCTCTTCTTCTTCTCCTTCTCCTCTTCTTCTTCTCTTCTTCACTCTCAAGAACC
CTAACTCTTTCTCTTTCAAAAAGGGACAAAATGATCCAAAGATCAGCCTAATACAACAATACAAGCTCAAAAGAAATGAT
TTGTGAAAAGACTAAAATGCCCTTAAATTTTCGGACGGATCACCCTTCCAACTGCCCAACTTCCAAAGGGCATAACTCCC
TCATACGAACTCATAATCTAGCAAACTCGGTGGCGTTGAAAAGGTCATTCCACGAGCCTCGCAACCATAACTGGAACTAC
TCCTAACTCATCTTGAGCTAGGAGTTACGACTACTCAAAGTTGGCCAAAAACTCACTTCTTCCCATACTTAACCAAATTT
CCAGATTCTAATTTTTTCAAAAAAAAGACTACTTTCCAATTTCAAGCTTCTTCAAAGCCACTTCAAATTGTCGGATGTTA
CAGGAACGACCCTAGGTGTTTTCTTGACAGTTTTCCACCATTCTTGAGGCTAAAAGTAAGGTTTTCACTCCCCGAATCCG
TTTTTCGTTCCGTAGAACTTAGTTTCTTGGGTATTTATTGATGGGGGAGGGTTTTGATATGTGATTTATGGTGAAAGAAA
CCCTAACCCAGGTTTGGGGATCAAGGGTTTGGCCTAAGGTTGATAATGTTGATTATAATCTGGGTGATTAGGCCTCAGTT
ATTGATCCTTGCGTTAATTGTATGTTTTTAGACCACGAACAAGTAGGAAGAATCCGAAAAGGAAAGATTCAAGTGCNNNN
NNNNNNNNNNNNNNNNNNNNNNNNNNNNNNNNNNNNNNNNNNNNNNNNNNNNNNNNNNNNNNNNNNNNNNNNNNNNNNNN
NNNNNNNNNNNNNNNNNNNNNNNNNNNNNNNNNNNNNNNNNNNNNNNNNNNNNNNNNNNNNNNNNNNNNNNNNNNNNNNN
NNNNNNNNNNNNNNNNNNNNNNNNNNNNNNNNNNNNNNNNNNNNNNNNNNNNNNNNNNNNNNNNNNNNNNNNNNNNNNNN
NNNNNNNNNNNNNNNNNNNNNNNNNNNNNNNNNNNNNNNNNNNNNNNNNNNNNNNNNNNNNNNNNNNNNNNNNNNNNNNN
NNNNNNNNNNNNNNNNNNNNNNNNNNNNNNNNNNNNNNNNNNNNNNNNNNNNNNNNNNNNNNNNNNNNNNNNNNNNNNNN
NNNNNNNNNNNNNNNNNNNNNNNNNNNNNNNNNNNNNNNNNNNNNNNNNNNNNNNNNNNNNNNNNNNNNNNNNNNNNNNN
NNNNNNNNNNNNNNNNNNNNNNNNNNNNNNNNNNNNNNNNNNNNNNNNNNNNNNNNNNNNNNNNNNNNNNNNNNNNTTGT
GGTTACTTGCATGTGTTTCACCTATTGGGATAGCCATGTGATCCTACCAGTACACTGTGGTACTGTACTGATACTGCACT
TGCTTGTTCTTTGTTGAGTACATGACATCTTCAAGCGGCTATTGATAGACCTCAGCTAGGTGACTATTGAGCGTGACCGG
ATTCAATGGTGAGCCAATTCTTTCAGGCTACCGTGAATCTTTCTTGTTTAAGTCCACCCTTTTCAGACTTAGACTATTTG
TTTAAGGTGTTTGTTTTGCTTCGGGGTTGTACCCCTTGTTCTTAGACTTGTCGTTAGTAGAGTTTTGGTATGATGACTTT
CAAGTTCTAAGGGTTAAGACTTCCGCATTAGTTTGATAATTTATTTGTTTAAACCTTCGGATTTTATAGGAACTCCATAT
TTTTATTGTCATTTAAATCTGCTTCCGTATCTCTAGATGTATAGTTTTTGGTTAAGTTGTTTGGTCTGGGTTGTAGGAAT
GGTTCTCCCACCGGAGAGTTAGTGTGAGTGTCAATCACGACGATTTGGGTCGTGACATTAACTCTTGGTGTTGACTCTAT
TTTAAAGATATTTTTTTATGAGTTTAGTTTTTATGATCACCTTATTGAGTTAGCGATAATGAACCCACATTCTAATAATT
GATTCATTCTTCTTTCAGATAAATAAGATTGAAGCATTTCAAGATAAAATATTCGATATAGCAAATCCTTTATGAGGCAA
CAAAATGGTTATATCCAAGCTACACTTTGTTTATGAGGCTAAGATTTATGTCCTCCTCTGTGCCTAAACTCCTCTATCAT
TATGATGAATTTTTTGAAGAAAAAAAAAAACTTTTATCTAGCAAATCTTCCATCTACTTTTTCAATTCATGCAATTCAAC
TGGAGCCTAGGGGGAATAAAAATTGATTTAAGTACTAGAAAAACATCATTCGTTACGAGTCTTTTCTTTAACTTTTATTA
TCTTAGCTTGGAGAGAAATTTCATTGACTTACCAACCTTCCATTTCTCCTTTGTGGTTATGATTGGATCTCGCGATTGTA
GCATAATTTTTTAAATTTTACGTGGTTATTTGTTTTTTCAGTCTGATCATCTTAATAAGTCCCAAGTAAGTATACAAACT
TATTTAAAACCTAAAAAAAAAAACATATTTAATCACAATTTAGTGAAATTAGAAGTTGAGTTATTACATTTTCATGAGGA
TGAGATGCGCACAAACTCCCCTGACTGTTAATCATGATGGAAGACTTCGTAAAATTTTGGGACAGCATTGCGTTAAGTCA
TAAGCCTAACTTATAAATTGATGCTTTTAATTAAAAGCAATAATTCAATACATTGTTATTACAAGCAACTTGTAAATTTT
CTAGCTTATGGACAGAAATAATTGCACTTTAAATTTATTTGTTATAGGACAGGTAGATACTTTGTATACCATTTCTTCCT
ACTCTCTTCTTCAAATAGAAAAAATTAAAATTAAAAAGCCTCAAAAATACACAAAGAAAATAAAACTTCAGATTGTTTTG
TCTTCAAATAATCTCAAAATTATCTCATATCCAATTTCAATAGGCTTGGATATAGATGGTAACTTGGTATGTAATACGTT
AAATACGAAACAAGTAATTTTAGCTCGAACCTGATACATATATTAAAAAAAGAGTATTTAATAAATTTAAATAATAATTT
CAAACACAATAAATATAAACAATTTGATTATATATCATATCGATTTTTCCCTCAAAACTTAAAAAGTATTTTTCAAGTGA
AAATATTATTTCTCACTCAAATTTTAACATTTTTTTCTTGTGAACCTCAAACATGTTCAATATATATAATTTAAATTTTA
AATACTAATGGTACTTTTTAAAGTAGACAAGTTCCATTATTTTTACTGATTAAAACTTTAGGTTACATCCACCAGCTTTA
AAAAGACTAGCTATAAAAACCTACAGTTTGAAGACAATGGCATGTGAACATAAACTCTTGGTTTTCAAAACCTAAAACAA
TTACAGATAACTTAAAAACAAAAAAAGCAGGGAACATTACCTGTACATAATAGGAAAAATAAATAAATTTAGCCTCATAT
TTCTGTGTATAATGAACCATTAAAAGTTTAAAAAAAAAGTAAAAAAACTATAGTAGGAGGAACAAATTCTGAACGCCGCC
AGTGTAATCATTCAGAGGGATATTGTGTTGAATAAAAGCTTTTCAACTTCCCCATAAAATTAAATCTTCTTTTTTAAAAA
AATATTTAATTTCTTTTGAAGAAAATAAAAATTAATCTGTCATCTTATATAATCCTCTTTCCCGTAAATCCCGACTATTT
GCTTTTATGTTAGATTTAGACATTCTGATGCTGACCCCTTCTTTTGGAGCGTCATTCTCGACCCTTTTAAGTAATAATAA
TTCTAACTTATATCTTTTTTTTTGTTTTGTTATTATTGTCTTGAAATGTAAATAATCTATAACATAATTTGAGAAGAATG
TACTTTTTGAGGCAAGGGTCTAGTGTTAATGCCATTCAATAAAAATATTTAAAAACTTCATAAATATACTATATGTTTGG
TACGTGAAAATGGAAATTTTTAGACTGACATCTTAAATAAAAAATAATTGTTTCTAATTCGAATTTTGCAAACACAAGTA
TACTATGCTTAATGCTAATGTTTACTTATTTCTAGGTGCCAAAAAATAAAATCATTATCAATGAATATATTTTTTTTGAC
ATCTATTTTAATTTTTCAGAAACTTCTGTTCTACATTTTTTTTTCACGAGCTCCATCTTTGCCATACCATTTTATCTCAC
TGTCGCATCCGCGTGGAGATTAATGTGTAAAAAATTTCATTCATAATTAGAACATATTTTATTTTATTTTTAAAAAAAGA
ATTAAATTGAAGTGGTGTCTTGTTATCTGAAAGCTCGTTTGGTACGAAGGATAAGGAATAACTAATTTCAAACTAATTTT
TAGGATAGTTTATTTTATGCTTGGTTGGATAAAATTACAAGTTAACTTATTTCAGAATTAATTATCCTAAATTAATAAGT
TATCTCAACGTTTAATTTTATCCCATATTAAAAATGGAATAACAATCATAAAATAATTACTTACTAAATAATAATCTCAA
AGATAATTTATTCTTCAGTCAAATGTGTCCTCAGAGTAATACAGTAATAAAATTGGTTAGGTATAATCAAGGTCAAACGC
TTAAACTGTAAAATCATTCATTAACTAATGAAACACAAAGCTTCTTTGAATACATCGTTAGTACGACATATTTCAGGCAA
CAATTTATTTTCTATATCTTTTCTTTTGTACTATATATTCCCTTCGTCAACTTTTATTTGTTATGTTACGTTTTTAAAAG
TTAATTTAACTAATTTTTAAAATTAAATTAGATTACGTTAATTTGATATTTTAAACAAAAAATTCAGATATTCAAACACA
ATACGAAAAGTACTAAAAATTACAATTTTTTACATATCATTATGATGAAAAATACATCATAAAATATTTGTAAATTTTTT
TAATAGTTTAATTCAAAAAAGAAAACTACGACAATTAAAAATCGATGGAGATAATTATCTTCGTGTTGGAAATAGATGAA
AGGCTTTTACTGCATGATCACGCTTTTAGCTGTCACATTCCCCCAACTATTTTTTTGGAACGTCGTTCAACCATTATTAC
TAATTATGAGTTTGTATGTATCAATTTCTACACCACTTAATTATGCTTAACTCGTGTTCAATTAATTGGTTTTCATTTCA
ATTTTTAAATTATCATACAAACTTAATTATCAAGTTTGTATGATAATGTTACGTTCTTGCCTCATTTTTTTAAAAAAAGT
AATTTTTTTAATAATTACGAAATATATTGGAGTTATACGCTAATTAGCGACTTTAGCTTAAGGAAAATGTTTCATTCTTT
AATTAAATTAAAAATATCAGGTCTCTTGGCCTTTTTAAAATTTGATAAATACATTAGCATCAAAGAAAGAAAAAAAAATC
ATTAAAATTGAACTCACATGTTATTATATGAGAAATTTTCATCATAACGCTAGATTGACAAATTAAATACATTATGTTGG
AGATAATATAGTAATTGAGAATGGTGGTTGCAACATTTATTCTTTTAATTAATAAGAAATAAACAGGAGCATCGTATAGG
ATTTGGATGATTATATATTATCGAATATATATCATGCAACGACATCGTTTGTAGGCCCCTTATTTTCAAATGACTACTTT
TTTTCCCTTACATTATAATTCATCCATCATTACTACTAAAAATATTAGTAGGTGTAAAAAATATTTTCAAAATGAAAGGA
ATAAATTTTAAGAAATTAAATTCACTAAACGTACTACTTTTATTTTCAAATTTTGATATGTTATCCCTTTAATTTTCTTT
ATCAAACAACTTTTTAACTTTCTATTTAATGCTACTATAATAATTAATATACATCAAAGTTAAACATTTTGAGAGTTTGT
ATTCCATCAAATACTCTCATATAAAGTAAATAACATAGACCAATGATATAAAATCATATTTATTCCAACTTACTACTTAT
AAAGGTAATACTAGCACTGATTGGTAAACTTTGAATTACAATTAGACATTTATTACAGTACTATGAGTCGTCTCTTATAT
GTAAAGGTAATTTAGATCGAATTAGAAAAGGAAAAAAAAAATATCACCTCTACTAAAACGTTACTATTTTATTATCGAAA
TTTCTTACTAAAAAAATTGTTCAGTAGCTATCCTACACAGATATTTGGATTAAGTCGATGGGAAAAAGAATAAAGGCATT
ATTGTTTTACTCAATCAAAATGAGTGAAAAATTACATTTGAAAGCACAAGGGTATCACCATTGGTCAATGAAGTGGTTGT
TGAATCCTGAAATCTGATGTTCAAAACTCAATGGAGAAAAAAATATAGTACTAGGTAATTCTATTCATATATGTGCAAGC
TTGATGAACAAAATTATTTGATATTTGTTGTTGTTGGGAGGTGATAATTAACTAGTAAAATTAATTAAGATGCGAGAAAA
CTGATCCGACCAATACAAATTTTGGTGTGGATTTTTTTTTCTTTTTTACTACTCCCTCCGTCCCTATTTACTTGTCCATA
TTTCCTTTTTTAGTTGTCCCTATTTAGTTGTCCATTTTGACAAATCAAGAAAGGACAACAAATTTTTTCCTATTATACCC
TTATTTACACTTCTTGAAAATTGTAAAAGTGTATGTTGTTTCCCTCCAATTTATTTCACTTTAATTCAAATAAGTGGTTG
TAATTTTGAAGTGAAAAGTTGTCATAAGGGTAAAATTGTAACTTCACTGTGCTAATCATTGTTGTCTTAATCTGTGTGTC
ATTTCTAAAGTGGACAACTAAAAAGGGACGGAGGGAGTAGTAGTGTGTGTTGGGTTCCTTTGTAGTACTAGCTGTAGAGT
ATTTACTTTCTATTTAATGCCCGTGCAACGCGTAAATTCTTCTTTATTGATGCAACCACAACACAAATCCCATTATAAAT
ACAACCTCAAAATCCATATATCCCTACTACTTACATTCTCTCCTGCACAAACAACCTTGTCCTAAGAAAAAAAAAAAACT
CTACCAAACTTTCTTTTGCATTTTTTTCATATTGAAAAGAAAAAATGGAAGATGCAATGAGAAGACTTAATCAAGAATCT
GATCTTCCTCTCCAAAACACTACAAACTCTACCACTCTTAATAAAACTAGATCTTCTTGTTCATCAAACAAAAGATCACT
GAAAGACACTACTACTGGTCCCTCCGCGGTAAGATACCGCGGAGTTCGTCGTCGTCCATGGGGACGTTACGCAGCTGAAA
TTCGTGACCCTCAGTCTAAAGAAAGGAGGTGGCTTGGTACTTTTGATACCGCTGAAGAAGCTGCTTGCGCTTATGATTGC
GCTGCTAGAGCAATGCGTGGTGTTAAAGCACGTACTAATTTCGTTTACCCTCCTTGTCCTACTCCTACCCAACCCACTTG
TACGAACGATGCTTTGTTTAATATTCATTCGTCGTATAACTCTTTGAAATCAACATCGCCTTATTATCATCAGAGTTCTA
ATACTCTTAAGGACTTGTCTAATAGACCCTTTTTTCATTCCTCTAGTCCTTATGGTTCTACGGGGCGTGGTCATGTTATT
GGTTCGACTTGTCAGAAAAGCAATGATTCTTTGAATATGCTTCTGTTTCGTGAACTTCTGAGTTCAAATTCCAGTAACAA
TAGTACTGCAAGTAATTTGAACGTGGCTGGTAGTATGAATATGCCTAATCTGTACGAACAGCTGCCGAATTTCATGAATA
ATCGCAATACGAACAGCTTCTGTTCGTATTTGCCCACTAGCAGCAACACCGTTATTCCCAGCTCTTCTGTCATGACCACT
CAAGTCCCCAAATTTGATAACACCATCCATTTTACTGTCAACAACAGTAGTACTACCGCACATGATTCTGCTGCAGGGAT
GGATTTTTTTCCATCTGAGCCGTCTGATTCTGGATTATTAGAAGAGGCCTTAAATGGTTTTTTCCCAAAGCCCAAGCCCA
TTAAGTCTGTGCCATCATCATTACCTAATTACTCTACTAAAGGAGAATTTTGTAATATTTTCTCTCAACAACCACAACAG
CTACAACAGGTGCAGATTAATGATGGTGGTTTAAACAGTGATTTTGGATTATTATCGTCGTCATCGTCATTGTCATCATT
TCCAGTGGATTATTTTCCAGGAAATCTTCAGGTGTCTCCAGGAGACAACATGATGGGAGACATATTTCAGTATCCAGATC
TTCTCAGTATTTTTGCAGCTAAGCTGCAAAATGCTTAAACTTTGTACTACCTCTTGCAGGACTTTTATCTACCTGACTTA
ATGTACTAATTTTCTATTATTTGCTTCTTAATTAATTAATTACTAGTATTTAGAAGGATCTGGATTTGTTCTGTTTCTGG
TTTAAACAAGAAATTTCAGCTGTTTAACTTGATTTGAAATGTAAGAGTTTATTCAGTAATATAGCAGTGTTATTTTCTTA
ACATATATCATTCCTCCAGCTTCTTTTTTATTCTTCCGTACGTAAAGCGATTTTATTAGCTTGTGATTTAGTACGAATCT
CTGAAATGATACCTTGAGAAAATTTAGAAATTCAACGTTTTGAATCGATTGCGATGAACATTTTTTTTTCTTTTTTAGTT
GCATCTATTTCTGGTTTTATATTTTACAATTGTAAGATTTAACAGAATGTTTGTTTGTTACGTTGTTTGGTGTTGAAAGT
TTTTTTTTTTCAAGTTCCTGGCTTCATATGCTTTTAGGGAAAGTTTATTTGGTTGTGTTGACTTATTTTTCAAATATTGT
ACTTTATGCATGTTTTGTATTTTGGTACAATTAATTTTCTATTTTCTATCTTTGGAATTATGGGCTTTTGGTGTATACTG
TCAATCTTGCCTTGTTCTTGCAGAAAAGAAAAAAAAATTCACCTTTTTAAAAAAAGGTAGAAAGTGAAGTACTAGTACTA
CTTTGGTTTACAAAATAATAAAGAGTTCTGAAGTAATATCCAATTTTATAATTTTTATTTCAACTTGTGAGTTAATTACT
TAATTATCTTTTCAAAGTAAAATATGCACATTAATAATTTACTATGCTTTAGACTCTTAACAAGTTAGTTAGAATTGAGT
ATATGAATTCTCTAAAATTGGAATTGAACTCTGAGTTGTTGGCTACTCTCTCTCAGCCCATTTTACTTTTTATTCTTAAA
AAAGATTTAGTTGAATTTGTATGAAATTTAAAAAATAAGATATATTGTTTCAATTGAGGTAAATAAATAATTAAGCATAT
AAGAAATAAGTTAATGATAAATTGAATATATTAAGTAAATAATGGATTAATATAGTTTGAGTCAGCCTTCGAGGAAGGTT
AACTTAAGTAATTGATTGATAAGCTAATCGAACAAGTAATGAAATTACCAAAGATATTAGAATATGGAAATTAATGATTC
ACAAGATGATGATCCTACCGTTTTTATAGGGGTAACTTTTCAGGAATAGATTGTCCATTATTAATTTTTATTATTTGTGA
TGAATGATATTCAAAAGTAAAAATAACGTCAAATTTCACTCGTGGAATGATTTCATAATGATTAATGTGTGCAAATGACT
TTTCCTCCTAATGTTCATAAGTATTGGTCCGATTTAATTCTATGGGGTGAATTGCTCCATCGATCTCTTCGAGTATTATT
ATTATTTTGCTCATTTTTAATGTATCCTTGCTCAATTCAACCACGCATTTAACTTTACATATGTCTCGATTATTTTTACT
CTATACAATTATGCATCTAAGGATTTGAATTAACTGTCACACCCCTTATAGAATTGTCAAGTAGTATAATAAAAGTATGT
ACTTTTTTCTTTTTACTTCTCTATTTGTTGGAATTAATAATTTTAAAAAAAATTATAATTAAAAATTAGTAACCATTTCG
TAAATAATTTGAAATATTAATAATCAAATTTTTAGCAAAATATTAATAAGAATAATTTAGTAGACTAACTACTTAAGGAA
TACTTCTTTTAAAAAAATACAAAACACTCAAATAAACGAACAACTAAAAATGGAAGGTCAGACCAATACTCTTTTTCTCG
ATGATCATATTTTTGCAACTTAAGGTGTGAATGTGATAAGTGTTTCCAAATAGTGTTAGTACTCTTACTATTTTTCATAA
ATAAAGAAGAAAGAATGACTATATTCAAATAATGTCATTTATTCTCCAGATTAAATACCAATAATAGCTCTGGACCATCA
AATATTGATGAATTAATGTAATAATTAATAAAGTACCTTTATCTGACACGAAATATGTACGCGCTCAACGTGCATCAACT
GCTAATTAGTCACAAATTATCTCGACCTCAATTTATAATTATCTAATTTAATCAAGTGACATGTGTTTACCCTATACATT
TAGCACATGTTAATTTCACCCTAGGAATAACAACCAAGTTCAGGCTCACCGTCAACGGATGTTGGGTGAGGTTGCTTCTT
ACTTAATCAGAGATTTTGAATTTGAACCTTAAATATGAAAAAATTCTTGAAGCTTTCTTCTAAATGGCGCCCTACGCAAT
GCGAATCCAAAATAGTTGTGCTCCAATGCAATACCAAACACCGAGTGGAAAATAAAAAATAATTTTAAAAAAGAAAGTAC
AAGGTGATGATTCTACTCTTAGAGTTACTCAACATAATGCTCTCAGAAATTGGAACCGGCCTCAAAGGATGTGATCCTGG
CTTAGAAAACTCTTCATCCGCCGTTAGAGGATTCGTTTGTGACTTCCCCTTTCGGAGAGTTTTCAATCGTAGGATTCAGC
CCCGGCAAATGCGATGCAGTGCAAGACGCTGCAGACTATGTGGTCGGTGACGTAAATGATATGCCGACAACTAGCCAACT
CCGCTCGAGGAACATGGAGACTAGTTGAAGTACTGTGCTGCAACCAGTAGCGGACCTAGGATTTTCACGAAGTGGGTTTA
AGATATAAAAATATACCTAATATTATTTGTAATTTTTATGAGGCTAACAACATACATATCTGACTATACTAAACGATGTT
AATACATTTGAAAAAAAATTACGTTGACTTATGAATGAGACGGTAAATAACAAGATGGACGAAAAACTAGGCTTCAATAT
AAACTAAGAAAATAAAAGAATATTATGAATGATTTCTCTTCATTCAGCATTTAACAAATAAAAACAAAATATTAAACAAA
ATAATTATAACCTTAATTTCAGAATCGAATACATAGAAATATACCTAATATTATTTGTAATTTTTTGTTGATTTTAGAAT
GATAAGGGATTTTTTAGTTGAAGAAATAAAAAATAACCACAATAATCATATATGTATATATAAAGACTAGAATCAAGAGC
GAAAAACATTCAACAAAGAAGAAGACAAAATGGTTTTTAGAATTGAGAATAATAGGGATTAGTGCCTTTTTGGTTGAGTT
TTTTTTAAAAAAAAATTAAAAACAAAAAGGACAAAAGTTGTTGACTATTGGACTTTTAATCGTAAAAGTAAAAAGTTGTT
CTACTTTTTATAGTTTCTAAGTAACTAAAAGGACAAAAGTTACACCTACATAGAGGACAAAACTATGTGTGAACGTTTTA
TATATCAAAAAAATGAATTAAAACTGAAATGTGGCAATGGGGATTCGATCCTGGGTTGGCTGGGAAAATGGAACCCCCTC
AACCACTCAGCTAAGCTTCAGACTTGTGTTAGTAGGTTCAAAATTTAATATATACATATAAAATTTTAAAAATTGATTAA
ATATACAGTGTTATTTTTCAACGAAGTGGGTTCATATGAACCCACTTGAACCACTGTAGGTCCGCCCCTGGCTGCAACTG
AGATAATGAAAAAATATTTCACCCTTTTAAAGAAAACTAATTCTATATTTAATTTATAAAGTTTTGGCTTTCTAGATACT
TTCTCCGTTCCATTTTATATGTCATTTTTTTACTTTGCACTTGCATTAAGAAATGATGTAACTTTACCCTTCTATCCTTA
TTTAATATTTTCTTAAGTCAACTTTATTAATAAATAACAAGATTAATTAACTATTCTATCAAGGGTATAATGGGTAAAAT
ATGGTAAATTTATGCATAAATTTTATAAAATGACAAGTATTGTGGTCCAGCTATTTATAGAAAGGGATGATATATAAAAT
GAGATGAATGGAGTACATCTTAAGATTCAATTTGCAAGACAAATCTAACCAAATTTATATGTGGTCGACAAAAAAAATAA
TTAATTTTATTTTTGCACGAGCCCAATGTGAGGAAAATGACATAAAGTAAAGCAATTAATTAATTAGTGCGGTCCATATA
AGTTTTTTTGTTTTTGAATTTTTTTACAAATAAGACGTGTATAGAGGCATTAAATATGATCTAAAAATTGATACGAAAAT
TAAGCAGAGTAATCGTTCGGTCATAAATGGTCCAGTTATCAACTTATCATATCTTATTCTCCATTCTTATTTTTCTCTTT
CTCCCACTCTTAAAATTTAATTATTTTATACTAGAATCAACGATTTTTTTCTCTTCATTTATTTTTTGTATAATAGTGTG
GATATGCTGTTTATATATCACATATACAGAAAGATACAATAATTATATATATATATATATATATATATATATATATATAT
ATATATATATATATATATACTATTTCTTGTGGGTTGTGCACATTATAATTTTGTGTTCAGTTGATTTTTCGCATGACCAA
TATAACCCATTTTAAAAGTAATCTTCATTTTAGTTGAATGCTAGCCTAATACTGAACCATTTTTAAGATTTACTTTAATT
TGACTTTATCGTTGAGAATTATACATTTTATATTTTAAGAAGATCTACCAATAAATATCTCTGAGTAACTTGGTATTGAT
AAAAATATCTTTAGAGCAATACATGCAATGAGAAATGATTACAAAGATCCTGAAAATATACAATTAGATACGTTTCCACA
TATACTTCCTTTCAACTAACTTATCAATTATCAACTAATATAAGCTATTCATTTTATTTTCTATTGAATTTACATGTAAT
TTGATTTCACATGTCATGAACTAATAATTCTATTATATATAATCGAACTCAACACAATAACTTATTCAAACATTTTATTT
TACTTTTAATAACCATGCAGTGCATGACAACCTAGCTAGAATATATGATCTACCAAGCATCATTGCATGTACTAATATTT
TTCGATCTAGAAATAATATAGATAAATTAGTATATGGCTTTGTGACAAAAATAAAAATAGACACACTATAAACGAAATAT
CAAAATTAGCTTTGAACGATATTTTCGTAGCTAATAAAAATTTATCGCTAAATAGAATTAGCAATGAACTTTGCTATTTA
TCTTGGTCCGATCCGTCGCTAATTTGTTTTTTTTTTAGTAGTGTTGTATATCATTGCAACCATTCTTCTTTCGACAGACA
AACACGGCAAGTGGGAGAATCTTAGTAATTTAATTGATTAATTATTTTAATTTTCATCTTAAAGGTGAGGGTTCGATTTT
TTTTTATCTTGTCATCCCTTTCTTCATTTCCCTTTTTCTTACCCCCAATTTTTATTTTTTTTGTAAAGGAAAAGGCAAGT
GTTAATTAGTCGATATATCGTATTTATGGATGTATCTATAAGTGACCTTACTGAACATGATCCGATGTAAATGTGGGCAT
GCAGTAACTCAGTTGTGACAGGTAGTAGCGCAGCGGAGCCAAAAATTTCATTCAAGGTGCTCAAACTTTAAAGGGGTAAA
TAATTTTTTTTTCAACAGACTAGGTGCACAAATCATTTTCTTGTTCTTAAATATAATTGGGTCGGAAGAAGATTGTGTTA
AAAAATGGAAGTAGTAAAAAATATTTTTTTGTTCTTAAATATAATTTGGTCCAAAAAAGATTGTATTAAAAAATAAAAGT
AGTGAGAATCAAACCACAAACCCAAGGACTTAAATGAGCATACACTTATCACTGGACTATCAACCCCTGTGTTCATCTTT
TATTAATATATATATATGCAAATAATAATGAATATTTTATCTATACATATGATTTAATTTTCCGATAAAAATGTTTTACT
AACCACCCTTACTGAACTGTAGCTCCGCCACAGGTAAATAAAATTAGTTGGGTGGAGTGAAAGAAGCAAAAAATCAAATC
AATATTAAAGCAAGCTGTATATAAGTTGGAGACAATATTCATTAATTAGGATACAAAATAATGTGACCTACATGACCTCA
GCATAGGCAAATAATTTTTGCAAGTACCTTAATAGCTAGTATTTAATAATATTGAATATAAATATGGAGTATATCTCCCC
AAGAACCAAACATTACAATGAATGCACACAGTATTGCTGGGAGGAATTAAGGATCTGATTCTGCTGTATGCCATCCCAAC
AGGTGACACTTAGAATCCCCCTTACATCATTGTCTTGTAAGAAGGTTTATCCGACGATGACAAAGCCAGAATTTTAATTT
TTTAGGTTCTGAATTCTATAACGATGATTTTAAGTGCTAATAATAAACTTGTGTATACAAATACAGTATTTAAGCAAAAG
TTATTAGGTTCGGCCGAACTCGTATCCGAGCTTCTAGCTCCCCCCTATTTTCCGGATTTCTTTTCAAAAAATTATACTCA
CTACACCAAAAATGATTAATAGCTACAATTAATTAACGGTAATAGTTTAATTATTGCTAAATATGTATTTTTAGAGGCAA
TTAACACTCTTTGAAAATTAACTAATGTCAGTAAAGACTTAATCACTCTTTGTTATTGTATATATTTATTGTCGCTAAAA
CGTATTTTTGTTATAATGATTGTATGTATAAGATCAATTTTTTTTTTTATGTATGTATAACAAGTTTTAAATCTCCTTTG
ATTTTTCAAATATTTACTTTTATAGTATTTTAAATCTTTTAGAGATAATTAATTCTAACTCCGTCATATTTGTGTATACT
TGATAAAGTATTTGAATTTGGGTAGTGGTACACATATAATATTATAATACATTCATGTACGTGTTGTTGTCACTATATGA
CATTATAGTGTTATACTATATACTATATAATATCATTGTATTTGGATTAAATATTGGTAGATAGATATATGGAGCTAAAT
AAATTGATGTCTGGATTTATTTAGTGATATTGTTTGGTACTTCAGTTATGTTCCAACAAATACAGTTGATGAGGCTTTTG
TCCCTCTTTAATTTTGCAAGCTGTGACATAATGCTTAGATATTATTATTATACATAATATACAGTAATACTTACTGATAC
AGTACTGAGAAGTAATATTATGTTAGAGATTTCTTCTACACCACTCATAGTTTCATTTGTGTCGTCATCCCTCTTTTTGA
TGGGGTCTATCACTGTTCATCAATAAATCCCTCAGACATCACTAATGATTTTCTTCCATGATTTAATACCCTAATAAATA
TCGATTGTGTTCACAGACGAATTCAGAATTTGAGATTTATGGGCAATATGATGATGACCAAGAGGGCAGCAATACGCATT
GTTAATGGGTTCCCATGTCATATTTGTTACTCGCTTCATTTCAATTTGTTTTAATTTTTTTTTAGTTCATTTAAAAAAAA
TGATTTTTTTATAGAGTTTTGTCCTGATTTTCTTATTATATTTGAGCTTTTATTTTTTTCCCTAGAAGGAAAATCAAATT
ACTATCATAACTGCTTTAACTATTTTTGAAAGGAAAATATTAGGGGTGTCAAATGGGCGGGTTAGATTGAAATTAGAGAT
ATTAAAATAGATTAAAATAGAAATTGGGTTGGGTCCTGATCCGCCCAAGTTTACTTTGGGCTCAAATGAGCTTAAAAATG
GGGTGGGTCTTGACCTGCGAAATTTGATCCGCTTAATCTCAATAATTTTAATATATTATTATGTAAGTTTTATAACCACA
ATTCGAATTTTAACTCAAGAAAAATTGAAAAAGAAGTTGCAAATGTATAGATAAATTCTAAAAGATGTAAAATAGATAGT
AATTCATACCTTCAATATAGAAACATATATTATATCAATGCAAATAAAGTGTCTTAAAACATGTTGAAATTACAGATTAA
ATTGGGTTCAATTAAGGATTCTATTAAAATGGGTTGAGATTGAACCCAATTCAAAATATTTTGAACCCAACCCTTAAAAT
TCCATGTAGGAAATGTTTGGAATTTCATAAATTGAAGATCTTCTTCTCATACCAGAAAACAATAATATCCACATAGAGAG
TTTTGTTTATGGGAGATTTTCTCCTAACATATTTATGCCTTTTCAATTATAATATGTAGACCGTTTAGCTAAATTATATT
AATAATATGTTTTTAGTATGCTCTGATTTTTCGTTTGATTTATCGCCAACATAATTTGTAATTGTAAACTTCCACATGAC
GTCCTTATTCTTTGAAACCCAACACCTTTTCCTTTTTAGCATCTTTTTAATTTTACTTTTCACCTGACTTGTTTCTCTAG
TTTTAAAAAGGATTTTGAATTGCCATCTAATTTCTAATGATAAATTAGGAAATTTAAATTGTATTGAAATGTAAACTCAT
TAATTTTATGAAATCAGTGAAATTTTAAGTAAGAATTTTACTTATTCTAAGAAAAGCCGTTCCTTTAATTGAACAAGAAG
GGATTTATCTATTTCATTTTACGAAAAGTTGCGCAAAGAAAATGATTTTATAAAGGGAAGAGAAAAACATTTTATTTGTC
TTGATTTTGGAATGGAGGACCTGGGCCAACTTCTTTGCTTGAGAGCCCAACTTTTGCTATTGGTGAGAAGTTTCAAGAAG
GTAAAATTATGCGGATAAACAAACATATATCAGTTAATTAGTTAATATAGCTACAATTTGTTTTAATTTTAAGTCGTGAT
CTACTCTTAGGTATAATTACGCTGCTTAGTGTTTTACTTTGTATAATTCGCACGGTTGTATAATATAATTTGTAGAACTG
TTTAAAGTTCAGATGTTTGCGTTTGTATAAATTTATTCATTTGTTTTTATACAAAAATAATTCAATTACACAAATGTACC
AGTGAATTATACAAACTCACGAATAATACAAATGAGACAACTTAAACTATAGCTATAACTAGTAAATATGTAAACTATAG
CTATGGAGCATAATTATGTTTATTATAGAGTAACTTTCACATATAGCAAACATAAAAATCATATTTGTATGTTATAACTA
TAATTTGCATAATTGCGCTCCATAACAAATTTTTTGTTTGCTATGGAGCTTTTGATTTGTATAATTCGCTAGAAACAACC
AGTTTTATACAAATTGTTCAGTCTTGTATAAATTCATTTATATATTGTAATTTGTATAATAAGATTTGTATTTGTATAAT
TATAAGTGTATAGAACGAAAATATATGTATTTATATATACACTTTTCTCTCGCTTTATACAAACACAAAAATATTTTATA
CATTTTATACCGAAATGTATAAAATGACTAATTGTATACCAAAAATTGCTAATTGTATACCGAATCAGATGGCAAAAAAA
TGGGATGTTTGCTGCGAATTACAATTAAAATAAACTATAGCTATAACATTTAATTTGAATTAATAGTTTGTTATTTCATA
CAATTTTCCCTTTATTATAATGGTTATTTGCTAATATTTCCGAAGAAGAAAGATTTGGGCATGCCGCATGGCCCAATGAG
TTCTGAAAATTTGCAACAGTTCAAGCCTCTTTAACAATGTTTGTTTTCTGAATATATACTTTGGGCCTAACAGGCCCAAC
TTCTCCTTGGCCCTTTACTGAATTCCTAGAAAATTGTGATTTGGGCTGAAAATACTAATAACTCTGATTTTAGAAAGTTT
GGCCAGGCAGGGTCCATATCTGATTGTACACCCAGAGACCCTTTTTGGGCATGCATTAATTTGAAGGACGAAATAACAAA
CATAATAGACATAATAACGCTTTATACTTATAATTTCGATAATTGAACTCCAAAGCTATAGTTTTGTTTGATATGGAGGC
TGTTGTTTGTATAATTCTGTCTGTTTGTATATTTTGCTTGCGAATATACTCATAGGGTAAGTATATACAAATTTTGAATT
TATACATTTAGGAATTTTTCAGAATTCCGTTTGTATATTTCGCTTGCCATACACAAACAAAGTAATTTATTATGAATTTT
TCATTCGTATTCAAATAGCTAGAGTAAGCATATACAAAATTCTGGATGTATACAAATTAAGTGAATAACAAAATTGAGAA
AACTATAGCCGCAAATTATAATTTTCTTAAACTATAGCTATAGTAGCTTATATAGGCTAAATGTTTACTATTCTGCATCA
TCAGCTTTTTACACAAATCACAACTTCTATTTTTAAAATTTTGCATTCTTTTAGAATACGTAAAATCTGCACTTTTGAGC
TCCCGTAGTATCCTATGTATATCATTTTGTATCTATTTATCTTAATTCTTATGAATATATTTCCATGATAATGTGTGTGA
TATGAACCATATACAACGTGATATATACATAAAAGACCGACATTTTCTAGGTCTGATTTTGATACATGTCTAATTATTTC
TTTTTTAGAAATCATATATATAAAATGAATACTTTGCATACTTGAGAACTAGTTACTTATATTTCCTCTTAGCAATAGTA
TACAATCCTTCCTTACCTTCTCTTATTTTCCACCTCTGCTTAAATTTGGAAAGAAATGATAACATCAATATATTATTTGA
AAAGTACACAAAAAGTATTATAAATTACTATAATTATTAATTTAAAATATTTTAAAATCATCTTACAAATTTAATTAATT
CTCCACATTCTATCTATATCACATAAATTTAAATTAAAAAAAATAATATATATTAAACTCGTGCTAGCATGGACTCCTGT
ATCTAGGTTGAAAAAATTGAGAAGACCAACCCCCTCCCCCAAGCCAGAAACAAACATGATTACCAACGAGGGTTGTAGTG
AAATGGTAAGTACTCCTTTATACTCGATCTTACTCAGATCTCTCGAATTTGAGTCCCTATAGGTACTGAATTATCTTTGT
TAGGGAGTATTTTACCCCTCCCCTCCCCAATGCTAACTCAAATTTAAATTTAATCGGAATTCAATACAAGTATTTTGATC
GAACACCGAATAAAAATAATAATTCTAAAACTTACTTTTTGCTAAGACCAAATAAAATGATGTGAGAAAGGGGGTCCTTT
ATAATATTCGAGAACCCACCCATGGGATTGTAATGTCCAAGCCATCATAACAGTTTTGGGACCCCTTTGAAACAAAGTGC
TCTAAACCTTATTATATTCATCATGATTAAAACAAAGCAATTTTATTTGTATTTTTTTCAAAAAACGATAGGAAGAATTA
AAGAAATAAGGTGGTTGACAAAGTAGTTGTAATTTTATCTTACTCGACATTAAAAAATGTGATAAAATGAATAACATCTA
TCCACTTTTAATTGAAAGCTTTTTTTACTTGATGTAACTTTAGATTAATTGGTCAATAAATTTTGTATAAAAAATGAACA
AACAAAAAGAGCTTTTTCTTGCACTACTTTCCACAAAATGCTCTCAAACTTCTATACACTTTTTATTAGAAATAAAAATT
TCAACCTTATCCCATTTAGCTATTAATTAGCGACAATTTATAAGAAAAATTAATTAATCAATTAGAAGATCTTTATCGAT
GAATTACTTGATGATTATCGATAAATTTCCTAGCTAATGTCATAGTTTTCAGTAATGATATTTTTTTCTCCACAAGTCCA
CGTACCCTAATCCAAAATATTCTAAAAAAATTAGGAAATAGATTAAAGTTTTCTTGTATTGATATTGGATATTTGGAGTG
GTTGAGTGATGACCATAAAGTGATTTAAATTTTGGATGCAGATGGGACATTTTATGGAGTTGATTATATCTCTCGTGACA
CCAAAGGAAGAAAAAGACTAAAGATATTTGAATTAAAGATGAAAGTTGTATTATGTTATTATATTTATATAATAAATAGA
TATGACTATAGCTATCTTTGCTTTAATTACTACTATACTGCACTCCCATCACTTTTTTTTCCCTTATCCTTCTAGTTTTA
CCCACAACCAAATATCCTTATGAAATTAATATGAGTTGTGGTGTAATGGTAGGACTGTTTCACCTTTAATCAGAAGTTTT
GGGTTTGAACTCTGAATATGAAGAAAATTTTGTCAGGAAAGTCACTTCCGAATAAATTATACAGTGCATGATCAAATTTA
ATCGAGGCTCCAATACAAACTTCGGACATGAAAAATCGAAAAAAAGGAATAAGATAACCCTCATGAATCCTGTTGAACTA
TAACTTCCCTTTTCCCAAAGTTCTTATCTTTATTTAAAAAGCCATACCCCAATAATATTGCTAAAAAAACAACTTCTTAC
ACAATCCAAGATCAAGTAAGTTCAAAATCAAGGCCATCATCCTAAATTATGAGATTTGAAAATCTTTTCTTCTTTAAAAA
AAAGATATTAATCATAGAGAAAACGAAATATTCTCCACCTTCTTTTAATTTCGTATTAGTACTCATCTTAGTGAATTGAG
TTGTAATTTTTTTTAAATGAAATTTGGTGATCTTTTTTTTTCCAGTTAGAAGAGGGAATATGGAAGCTGGAGCAATTATT
ACTAAGGATATGAAGGTGGAGATTAATTCATCGACGGAACCGGAAAATATATCGCCGACATCGGAAAATGTTACGACGGG
AGGATTAGCAAGGCAAGGAAGTATGTCCAAGAACAGTTGTCTTTGCTCTCCGACGACTCATGCAGGTTCCTTTTTAAATA
AAATTAAACTTCGATAAAGTAAGAATCGAAGTTTAGTTATATACACTAACAATGTAATAAACATTTTAAACATTCTCAAT
GTAATTTTACTTGTGCTAACAAATTACTCTACTATTTATGCTAAAATACCAATCAATCTTACGTACTCAGCGGCAAATTC
GGAATTTATAAACTATGGATGCTCAATCACTTTTAATCTGAAAATTTCAGACAAAATCATTAGTGTTTACTTAGTATATT
TGTATGATTTTTTTAAATATAAGTAAAAGAGTTGTGTCCAAAAGTTAGGTTCATCATTGTACGTATTATACAAAGTGTTG
GTAATTTTTTTTAAAAAAAATTGATTAAGCAAATATTTTTTTATATTTTCAGTATATATAATTTAAACTCGATTTAATGG
TGATGCAGGTTCATTCAGATGCAGGCTTCATCGTGCTCCGACGACGACTAATATGAATCTCCAGAGGACTAAAAGTATTG
AATCAAATCCTAAGGCTAATCCCAATGCTTATACAACTTGCTAGCAATCGTGCTTAATTCTATAGTTCTATGGAGTAGGC
ACAATAAAAATTGGATTATTACTATAAGTCACTTATGTTGAAATCTTGTATTTTAATGTATGTATTGTAACGTTGCTTCT
ATTTCTTATTAATTGATCTATGTCCTTTGTGTTTTCACTCATCATGTGTAATGTAGGTTCGAGTTCTTAGAATGAAAGGT
GGCTTTGGAGTATGCATATAAATGTACTGAAAATTTTTCCCTTTTGTGGTCTGTGGATGTTAAAGGGAAATTTTGGGAAG
TTATAGAAAAGGACACATGCATCGAGATATGTTATTAGTGTTTATTTAAGCGTCTAAAATTTGAAGTCGATTTGGCTTTG
CTCTTTAATCACAGTTGAATTTGGGGCCTAATATCATGTTTTTGGCACGGTTTCGATTTGAGTTGTTAGAGGTAACTTTG
TTTTTGGTTCACATTTTGACGCTTAATAAAGAGTGAATAACGGGTAAATATACTTTAATGGATATGATCAGATGAATAAT
TTAACTGTAATAGACAATTATGTAAATATCCAATCTTATACTTTATAAAATTGGGATAATTTCATAGATATCCCTTGAGG
TTTCGCTCTATAACACTCATTTTCCTTGTGGTTTACGATATTATGTCTACCTCCCGTGTTTTGAATTTTTTTTATAACCA
TTCGAAAAAGTTATTGCTGGCCTCTCCTTTTGTTTAAATCCTTCCGTCTATGGAAGTAGCATTTAAGCTAAAGTCTAACG
CTTCCTTAATCACAAATTGCCTATTTACACATCATAGTAATAGTTTAAATAGCTAGCGAATCAGATTTGTATATTTTGCC
TTTTTTATAAAATAATTATATAATATCATGTTTAATTATATATAATTAATTATGTGATAATTAAGGAAAATAATACCTTA
ATTAAAGGTCATTTAGTTCAATTAGAATACGTTACCAAATAAGACTTCTCCTTCTTGACGAAATACAAAGTACTCATTGT
GTTCATTATATTGAAATTTCTTCAGAATTAGAACATAATTCATTGATTTTTTTGTTGGTTTGTATACAACAATCTACCCA
TTACAAGTTGTATATTTTTCTGACCATTTCAATTATTATGTATTTCATATATTTTTTTGGTTAATTTATGTTTAATTTGC
AGTGTTATGTTATTGACAACGAATATCCATTTGAATTGTGTATTATTTATAAGTTTAAAATAGTTTTAAGCGTATTAACA
TTCTATATGAAGTAGTTAATTTTCTTGAAATTCATTTGTAGATGTATGTAATTGGTATCGAATTTCACATTAAATTTGTT
TGTGCGTGTTTATGTGTCTATGCATATTGTATATTTTATAGTTTGTACATACGTAGTTGTATATTTCAAGTCAACAAATA
TGTATAATTGAATAATTTTTCGTTGACTTATATCAATTTGTATATGTTACTCCATATTATATAGATTGTATACAATTTGT
CGTATATTTTAAATCAACAAATGTGTATAGTTGAATAATTTTCGTTTACTTATATCATTTTATCTATGTAACATCTCGCT
AATTGAAAGAACTAGAAAGAGCTAGAATTAGAAAGAGTCATTTTTGGAAAGAATGAAAAATCTGGAAAAATTGGTTAAGT
TATGTTAAGTTTGAGTTTTGGGTCAACTTCAAACGACCATAACTCCTAGCTCAGGGTGAGTTAAGTGTGTTATCAGATAC
CGTAGGAAAGATCTTTGATTTATCTTTCCAACGCCACCGAGTTTTCTCAATTTCGAGTTCGTACAAGGAAGATATTCCCA
TTGGAAGTCGGGCTGTTTAGATAAGGAAAGTCAAAACCGGTTTATTAAGGGGTATTTTGGTCTTTTCCATACTCACTTGA
TTTAATTTGTTTTTAGTAAATTAATTAGGGTCAAAACTGAATTGGTTCAGTTTGCACAATTGAAAATTCACGCTAGGGCT
TTAGAGAGAAGAGAAGAGGAAAAATCAAGATTCGTCATCTTCGTAAGGAATTGATTGCGGATTTCGTCAAAGATTTGATC
CTACAAGGTATGTGAGACTTTCATAACGTTGGGTTCGTTCACCCACGTGCCAAACATGTTTAATTCAGCGTGAATTCGTT
CTAAAAAGATTGGAAGTTTGAATGTTCTTGATGGATGTTCTTGAATTGCTTTTGTTCTTGAATTTGGGTTGAGATTGAGG
AGTTCCTTGAGATTAAAGTGTTGATTCCTTGAGTTGTTTAAGTTAGATTTTTGTGTATATATTTTGGGTATCTGATTCTG
AAGAGAATTTGAGAAAAGGGATCGAGTTTGCCTGGGGAGGGGCTGGCGCGACACGCCCCAGTAGCGCCAGGAAGGCTGGG
GCGGTGCGCCAGAAGTGAGTCCCAGTAACTTAAGGGCTGGCGCGGCGCGCCCGGGTCGTCTGCCCCCACCCGTTTTTCAT
CGTTTAGCTCGTTTAAGTCCTTCTAAAGTGTACTAACACTTCCTATTGATTCTAACTACTCTAAAGGACTTCTAAACACT
TAGAAATCATCCATAAACTTGAATCATAACCTTGAATCCAAAAAATTCAAATTCAAGGAAAATTAAGAACCAAGTCTAGA
AAGTTCATAAAGTCTTTTCAAGAAGTCTTTTACAAATGTTTTAATCTATTTTTAAGACTTGAGTTTTGAGTTAAGTAAGA
GTAACAAATGAAGTTCATTTCTTCAAAAAGAGTATATGAGAACTAAATATTTCCAAAGAGTAAATGTTTTCATATTTANN
NNNNNNNNNNNNNNNNNNNAACAAGAGAGGAAGCACTGATTTTCAAGAGAGCTTTTGAGATAGTTTTTGAGTATTATCTT
CAAACCAAAGAAAGAGTTTTGTTTTCAAAACATATGAGCTGAGTATATTTTGGGAATAGTATTGAGCACTGATGTGGGGA
TGAGTTCATACTAACTCAAGTCTCCATAAATCATGTAGCTATCATGAGTAGAAAGGATCATACTTTTTAGATGACTCATT
AGTGCTAGCATAGACTAGTGGATCCACTTAGTTGAGGTTCTATATGACGGCAAAGTATAGGACAGTTCTGGCAGCGTGGG
CGAGACGTTGTATCATCACTTAGGCTCATAGTGGTGTTTGTCGATTAGAGAAACTCCCACAGTATTATATTACTTTATTA
TATGAGTAAACTGGGTTGTTATTGTATCTCTTTAATATATTGAGTT
