# Supplementary material for: Homologues of potato chromosome 5 show variable collinearity in the euchromatin, but dramatic absence of sequence similarity in the pericentromeric heterochromatin
Source: BMC Genomics. 2015 May 10;16(1):374. doi: 10.1186/s12864-015-1578-1 (PMC4470070; doi:10.1186/s12864-015-1578-1)
Supplement: Additional file 3: — RH BAC tiling path sequences. Description of data: Nonredundant, multifasta sequence files of the individual BAC MTPs. The sequence contigs and scaffolds in the MTPs can be either ordered or unordered, depending on the quality status of the tiling path sequence. [file 12864_2015_1578_MOESM3_ESM.zip › mtp_1841.fasta]

>mtp_1841
AAGCTTTCATAGTGTTAGGTTCGTTCACCCACACACCAATTTACATATTCGAATCCATCCATAAAGATTGATAAAGTTGA
GTTCTTGATGAGTTTCTTGAAGTTTGTGATCTATTCTTTAAGTATAAGGTTTCGTTGAGTTCTTGCGATGAGAATCTTGG
GTTTGAGTATTTTTCTTGAGTAATTTAGAGTGTATTTCATTGTAATTATGTTGGTTCTCAGAATCTAGAAGATTTTGAGG
GAAATTGTTCAATTCTAAAAGAGTTAAACATGAAAATAAAGCAAGAAAATTCTTCAAAAACCTGGGAAAAGGGTGGGGGC
CACACCACTCAGTGCGCCCCAAAAAAGTGTCTGTAGGTAGGGCTTTGGGGTGCCGCGCCACTCAGTGCTCCCTAACCCAC
CTGCTTTATTTTAGGGGATAGTGCCCCACGCCACTCAGGGGTCGCCAGGTCCCCTACCCTTCCGTCCGTCTTTCCATTTG
AGTTCCCTCGAATCGTACCTATGTTTTCTACTTGATATACATACTCTAAAATACATCTAAACATAGAGAGATCATTCACA
ACATGAATCATAACCCTTGAATTCATAATTCATAATTCATAATTCAAATTCAAGGTAGAGATAAGAGTCAAGTCTTGAGA
GTTCTTCGAGTCATTTTAAGAAGTCTTTTTACAATCTTTTAAAACTTGTTTTAAGACTTTGCATTTGAGTTTGAGGAAGA
ATAGAGCTGAGTTTATTTTGTTTAAAATGATATATGGGAACTAAGTATTCCAAAGAGTAAATGTTTTTACATTTAATATG
AAAGGAGACACCGATTTCCAAAAGAGTTCATGAGGAGTTTTGAGTACTATCTATTTTTAGAGAAATCTTTTGAGTAATAA
TCTCAAAGTTGAGGATGAGGAAATTCtTTTTTTTTATAAAACATATGAGCTAAGTTATATTTTGGGAGTAGTATTGAGCA
CCGATATGGGGGAGAGTTATACAACTCACAACCCCCATAAACCATGTAGCCAACGTGGTAGAAAGGGTCATATTTTTTAG
ATGATTCCTTATTGCCTTTTAATCATAGCTTAGTGGATCCACTTAGTTGAGGAGTTCTATACCCCAGCAAGGTATAAGTC
AGTTCTCGCAGCGTGTCGAGACGTTGTATCATCACATAGCTCATAGTGATAGTTGTCGTTAGAGAATCTCCCAAACAGAG
TTTATTTTGTTATTTTACATACAAACCGAGTTATATTGTATTTTTCCAATACATTGAGTTGTGACCTACTGTTTTAAAAG
CTTTTCTTTATATTGCATTTATTGTTATTGCTTTATATTGAAATGAGTTGAGGTTGAGTCGCGTTGAGACGAGGTAAGTT
GTTTCTTCAGTTCCAGTTCAAACTTATGTCATGTTTTAGATTTCCCCTTGCATGCTCGTACATTCGATGTACTGACGCCA
TTTGTCTTGCATCTTTCATAATGCAGAGGTAACCAGGATCATCAACCAACACTTCGTTGATCTAGTCGAGTTCCAGAGTT
GTATGGTGAGCCTCCTTGCTTCCAGAGGATCCCTCTTTTATGTATTATCATTCCAATTTTATTAGTATGATCAGGGGTCT
TGTCCTGACATCTCTCATAGTATTAGAGGCTTCATAGATAGATAGACAATAGTAGTTCACGAGTCTTATTCATTTCCATT
ATTTATGTTGAAACTTGAGTTGCCTCTTTGCCCAGTTGAACGCTTATTTCTAAACATTCTGAGTTTAAGTATTTTGATAC
CTTTGAGTTAAAGTGTTCTTTAAAGTTCTTTTATTGTTGAGTAAGTCTTTCACTGAGTATTAAGTCAGGCCAAGGGTTCG
CTTAGCGCCAACAATGGCTCTCGAGTGTCAGTCGCATCCAGGGTGTAGGCTCGATGCGTGACAGTTGCACTTAGGGCAAT
TTAGTGATCAATGAAGTGAATTGACAATCATGAGATCCTGAATTTAAATTCCAAAAAAGGaAAAAAAAATACTCCACCTA
TTCAAATCTTGATAGGGATTAAAGGCAAGTTAACCCTAACATCACAATTATAAGAAAAATAATTATGATTCATGTAGATA
TTAATATTTTTTCAAATATTTAGTCCATGATGTTCTTAAAAAAATGTGTTCTATTAAATTTAAAAATTAATTAAATTGAA
ATATTATTGATATAAAAATATATATATGAATTACTTTTTACAATATTAGTTACAAATATTTGATTATTTATTAATATATG
TTTAGCAGGAAATAATATGTATACGAAATACCTAATTTAATATCATTCATAAAGGCACATACTTATCAATTATAAACTTT
TAACTTTTATGATTAAATTTTATTTTAAAATTAATTTAACTGTGTTATTACACTGTGTAAGTATTATATTGCGTAATGAC
TAAGCTATGTAATACCTACCTTAATAACTACATTTAAAAATAGATAATTGCATTTATTAAGAGAACCCATTTAAGAATCT
AGTCCAATTACTTAAGAGATTTCTTGTGCAACCAAACAATACACTTATAATTATATTGTAATTATATTATGACAAATAAA
CATGTGCAAGTAATATAATGCAAGACTGAGCTATGCAATAAATACCTTAATAACTATGTTTAAAAATAGATATTGGGAGA
ACCCATTTAAAAATCTAGTCAAATTACTTAGAAAGACTTTGGTGGATACTGACAAGTGCAATTAATAAGAAAATCTAGTC
AAAATTCTGCATATTAGTTATAAAAAAAAATTATGGCAATTAGACTTGTCTCGTTCCCTATTTATAGACCCCAAATCTAT
CTTCTTCTCCTATAAATTTATTTGTGATTGATTTAAGATTTCACAAAAAAAGAGAAAAAGATGTATGGAACAGATGGTTG
CCTTGTTGAGTGTTCTTCAGTCCCTTGTGCAACTCCAGAAAATGACACTAAGGACACTTCCACCACTATTAATCTAGATC
AGTGAGTATTCTTTTACAATTTTAATTCATTTTTCGTTAGAATGTTTCATATAAGTTATATACTTATGATCTTGGTCAAT
CCTCCTGATTCAATTTTTTATATATAAAATCACCAATTTCGATTTATTCAATGTTGAGTGCTTTATTATGGTTCTAGAGA
TTAGATCTATTTTCATAAAAAAATTGAAATGTTACAAATTGCTCAATTCTTTGTTGGAATACTAATTTGGGATTTAATTT
TGTCGTGTGTGTATAGTGGTGATCCAACAATGTATGAGTCATATTGGAGAAAAATGGAGAACAAGTGTGACATAACATTC
AAGGGTGATGATTCATTGAGTTATTTTGCTAATGGTAAGAGCTTGTGTTGGTTCTTGGAGTCAAAACTAGAAGAACAAAT
TAAGAGGCTGCACAATGTAGTTGGAAATGCAATTGTGGATGATCATTATACTATTGTTGGCACTGGATCAAGCCAGCTTA
TGCAGGCTGCACTTTATGCTCTTTCTCCTATTGATCAACTTGAGCCAATCAATGTAGTTTCAGCTACACCTTTTTATTCG
GTACGTGTTTATACAATATATTTTTATTTATTTAAATTGAGATGTATGTCCTAGTCTATGGTTGATAAAATTAGTGGTCT
AAAATTAAAAGTTATTAAAAGGCGTTATATATTAAGGTTTTAAGACTCAACAAGGTTAATGATTCCTTTTGACTTTAGAT
ACTATTTTAATATGTCTAATGTTGATTAATCTCTACTTAACCTATTAAAAGTCAACGAAACATTGTTGGTTACTTACATG
TTTAATAATGTTTCACTTATGTTAACATACCATGTTTCTCGCTGAGACAATGTTGGTTACTTACATTTTATTGTAAGAAA
CATATATATATATATATATATATATATATATAT
ATAAGAACATGGTTCATGCAAAGATTTGCAATACATGTTAAAAATATTAGTTCTGTTCTTTATTAATTAGTCACATGGTT
CTTGGTACATGTTAGATCCATTAATTATAACATGAGTCATAATTTGTTTTGATAATTGCAATAATCACCAGGCCACACCT
TTAAATACAACACAATATATAATTCTTGGAACACATCATGCGACTTAGTTAGTCTACTTAAAAGTGACATTTCTTGATTA
ATTACTAAGTAATTGTCTTTTTGCAGGCATATCCAGAAGTGACTGATTTTGTGAGGTCAGGACTACACAAATGGGCAGGA
GATGCAAGAACTTATGAGAAAAATGGACTATATATTGAGTTCATTACATCTCCAAATAATCCTGATGGGGTTATTAGAGA
GCCTGTAGTTAATGGAGATCAAGGAAAATTAATCTATGATTTAGCTTATTATTGGCCACAGTACACTGCTATTACCTCAC
CTGCCAACCATAATGTTATGCTCTTCACTATTTCCAAATGCACTGGCCATGCTGGTTCTAGAATTGGGTAAGTTTTTCAA
ACATTAATTACAAGTCTATAGATTACTTAGAGACAATATTATCATTGTTCCTACACTCCCCTTTCGATATAAACTTTTAG
AAGTATACAAATTTTAATTTATCACTTATTATAATTTGATTTACATGTAGTTGGGCACTTGTTAAGGACAAAGAGGTGGC
AAGAAAGATGACAAAGTTCATGGAGATTAGTACAATTGGTGTATCAAAAGAAGCTCAACTTAGAGTTGCTAAGATTCTTG
AAGTGATCTCTGAAAGATGTTTGGATCCCAATATGGAAAATTTCTTTGAATATAGTCAGTCTCTTATGACTGACAGGTGG
CAGAGGCTAAGACAAGTTGTTATGGCTAATGGCCTTTTTGCCCTCCAGAAATACCCTCTTCAATATTGCCTCTTTACAAA
AGACTTTTGTGAATCACACCCTGGTAATTACAAAAGATTACAATGTAACATTTTATTTTTAGTCTGTTTAAAAATTAACG
TAACTTCACAAAAAAAATACAATGTTATGTCACGTTTGAGATTATAAGCTATGATATTATCAATATATATTTGAAAAAAG
TTCTCTTTTCTTTTGAAATTCATAtTGtTTTTTTTTAAACAACATTTGCATGGCTAATTTGCAAAGGAGGTGAAGAGGAG
GATTGTGAAAAGCTTCTTAAAGAACACAAGATTCATACAAGGAGTGGAAGAAGATTTGGAAGTGATTCAAGAAGTGTTAG
GATAAGTATGTTGAGTAGAGATGAAGACTTCAACATTTTTCTACAAAGGCTTATGGCTATTCAAGGACCTACAAATGGAA
ATTAAGACATATTTATGCATGAAATATTACTTAGTTAAATTTATATAATATCAGTTTTTTTTAGCAAAATATTCTAGCAA
TAAGTGGGTAATAGTTAGACTTTATATTGTGATTTTCTTTTTGCAGCAATGAATCTTTGATTTTGGATAGAATATTTTCT
TGAATTGATAGAACTTGGTTGAATAATGCCAAAAAGAGTTTCCAAAATAGAAAAGGGCCGATAATAGTATTTTTTTGGTC
TCATGTTCTTTTGATCTTTATGATAATAGATTGAGAAATATCTAATTTTCAATTAATTTAAGTGTGTTGAAGTATGATAT
ATTTGGATTATATTATTTTTAGAATTGTGTTATTGTCAAATATGAAGTAACAATACAAACTCAACATGATATATTGATAA
TTAAGTAATATAACAAATTAAAAATTAAATGTATGTAATCAGATATCATAAGAAAGGATCAAAAATaAAATCAATGTATT
ACTAATAATATAGGAGAAAAAGAAAAACTAAAACTATGGGTGTGaAAAAAAATTTCAAACACTCACTTTAGTGGAGACAT
TAAATGTGCAACAAAATATTAATCATTGAATCACATGGTGTATATATAATAAAAGAAAACCTAGTAAATTTCTCCACATC
ATGATCTTGCAGATGGAGATGCATTGTATTTTGCTGGTGCAGAGAAGAAGGATGATAGGGTTCTTGTGCCTGATTTGGGG
TTGCTAACTAGAGTATATGACAGGTGGGTTCATGCCGCTTATGTTGTTTGGATTCTTCTAAAATGTCAATGGGTGTGTAG
GAATCTCCAAAAAGTAGTTTATTTTTGGAGAATTCGGCACCGATGTGACATTGAAAGTGAAGAGTTTGTGCAACTTAGGA
TGCAACCGGAAATGCTTGTCATTTATCGTCTTTTTGGAACAATCATAGCAAAAAGACAAGAATTAGAACATAGGCAAAAT
AGACTCAATAGTAATATATTTGCAGGAATTTGTCACAAATCTATAATAGCACAAAGAAAGACTATTTTATATCTAGAAAT
ACAAATAAATAACTTAGAATATAAACTACAACATAATTTATAAATGAATAAAGAAGAATACGCAATAGATGAAAAAACAT
ATGAAAATTATGACGGATTAAAAATAAAGATAATATTTTCTAATCTAGGAAGAAGATATAAGAAAATAGGTGACAATATA
AATTTAATGTTAGAAAAAGAAACGGTAAAACTAGAAGATAGTTTAACTGCTATGATAAGAATAACAAAAGAAAATGAAGA
AATAGATAGAACAATAGAAATTGAAAAAATAAAACAACAAGCAAAAAAGGAAGTACAACAATTAGAAGAAGTAAAAAATA
CTAAAATAATAGAGCTAGAAAAAGAGCTAGCAATATTAAAAGAAATGTATGAAATTAAACaAAAAGAAAAAGAACAAAAA
ACAAGATTAGCAAATGAGATAATTAAATTTAAAGAAAAATTTCAACTAGAAGAAAAAGAAGAAAATAACAAGATAATCTA
CCCGAAATAAGAGTTGATGAAATAAACGAGATGATCTAGAACAACATTCAGAAACAAGCGAAACATATACGGAACTTTTA
GCAAACATAGATAATACAAAGAATTTAGAAATAAATACATGAGAAATAGACATGGACGAAAAACCTAGCACATCAGGAGT
AAAAAACTCAAAAAATTTTAATCTAAAATATTATAATGAAAATTATGAACAATATGATAAAGAAAAAACTACATGGGATA
AAAGATTAAGTAGAAAATGGACGCCTAAACCAATAACTGGACAACATGATTTTTTAGATTTAGACTGTGTAGCAGATATA
AATAAAACAATCCAATTATGGATAGGATACATATCAAAACAATTAATAGATAACAAGATAGTAATAGCAGAGGCACTAGG
ATACATAGAAAGAACACTTATAGGAACAGTAAAATTATGGCTACAAAATTTAACAAGTGAAAGCTTAACAACTTTAAGAA
ATAATAAAAAATTTGTTGGTGGAATAGCCACTACAACCATGGAAATATTATATAAATACGAAATAGCTTATGAAATGAAT
TTAGTAGTATGACAATAGAAGTAGAAGAACAAAATAAAGAAAAAATCATAAATCGGAATCTAATGACAAAATTAGCAATA
TGTAATATGTGTTACATAGATGAATATACATGTGCATTTAGAGAATGTTATTATAAAGGAACATATAGCATAGAAGAAAA
TAAAGAAATAAGAAAATTATATTTTACAAAATTACCAGAACCTTTTAATTCAAAAATAATAAAAATTTGGAATGAAGCAG
AATTAACGGACACCTTAGGAGCTAGAATGAAATTCTTGCAACGATGGTTTATGGAACTATGTGAAAAACATAAAGAAGAA
ATAAAAATGGAAAAAATATTAATAAAGAACTTAGCATGTTGCAAAAATAAAACAGCACCCCAATTTGGTTGTACAGATAG
GTATTATAAAAATAGAAAGAAATATAATAAAAAATATAGATCAAAATATAAATATAAAAAACCAAGAAGAAGGTACTATG
TAAAAAACTACAAAACCAAAAGACCATATAGACCAAAAAGAAAACTAACGGAATGTACTTGTTATAATTATGAAAAATTA
GGACATATAGCTAGAGATTGTAAATTACCTAAAAATTCAAAGAAAAAACAAATTTCAGAAATAATAATAGACGATGAAAA
ATATACACAAATAGAGTACGTAGATTATGAATTAGAAAGCAATGATAGCATATATGAATTATCGGAAAATGAAATGGAAA
ATGATCCAGTAATAGAATCAGATAATGAATACGATATCAATGACTGAAAAAGATATACAAATAATAACTAAAGAAAAATA
TCAAGATGAAGAATCAGCAGAACAAAATATAATATTTGATAATAATATATTTGAACAAATAAAAGGAAAAGAATTAGACC
TAAGCGTAACAAAAATATTCGAAATACCAACAATAAGAAACTGGTTTAAACGACAAAAAGAAGAATATTATGTAGTAAGT
CAAAGAGAACATATCATAGATTGCAAATACACTAAAGGAAAGGCCAAAATACCAATAATAAATAAACGAATAATAAATAA
AGAAATACAAGATATTAAGGCTAAAAATCCAATTAAATATGTACATTTAGGAGGAATAGAAATACTAATAAAAGCATGTT
TTAGAGAAGGAATAAGTACACCCATAGAAATATACTTAGCAGATGATAGAATTATACAACCTATAGAAAAAAGCATAATA
AGTGCGGTAAAAGGTAACCTCATATACCAAAAATTTTAATTTATAATAAGTGCTATTTTCTCAGTAGCAATAAATGACAG
AAATATAGATAAATCGTTAGTATTATATTGGAGAATGTCAGGAATAGAACTAGCCCCGGGAAGTAAATATTTACAGCTAG
ATGTAAAAACTTATATGTTTTAACGACAAAACATAAAATAACAGCAAAAAATAAAATAAATAAAATAAATATAGAAGATC
CTTTTGAAAGAATAGTCACAGTCATAGACAAGAATGACTATAGTTATAATGAAATTGACATAGAAGAAGATTTAGAAATA
GTaAAAAAAAGATTAAGTACATCAACATCAAAAAGAATAAACATGAACTGTGAAATACCAAAAATCTCATAAAAAATGAG
TACCTCAAGAAGAATAGATAAAACTCTACAAAATTCAATGGAGGAAGATATAAAACCACATCATTACTACATAACGGGAA
TAATGAAACAATGAAAATATTTAATATTAATATATACAGGACGAGAAGAAAACTATATTACAAGAGAATTAGTGACGGAA
GATGAAATAATAACTATTTAACAATCATGCTCCGAACTACCAAACGCATTAATGTATACCGAAGAAACTACAGAAAAGGA
AATAATCATCGGAGGAGTACCAATAGTGATAAAATTCAAAATATATCAAGGAAATGAAAATATCATTTTAGGAATAAAAT
GGCTAGAACAAGTAAAACCATATAATCTAGAAGACAAACAGTTAACAATAAATTATGAAAATAAAAGAGTAATAATAAAA
AGGACTTTAGTATAATAAAAATATGAAAATATATATACTTGCAAAGATAATAATAGAAGGATATTACAACCGATATTATA
CACCAATGATAGATACAGGAGCAGAAGCTAATATATGTAAATACAATTGTTTACCAGAAGATAAATGGGAAAAATTAAAA
ACACCGATAGTAGTAACGGGATTTAATAATGAATGAAGCATGATCACATATAAGGCAAAAAATATAAAAGTACAAATATG
GGATAAGATATTAACTATAGAAGAAATATATAACTTTGAATTAACTACAAAAGATATGCTATTAGGAATGCCATTTTTAG
AAAAATTATACCCACATATAATAACAAAAACACATTGGTGGTTCACAACACCGTGTAAACaAAAAATAGGTGCAAAAAGA
GTAAATAATaAAAAACGAAAAACAACAGAATGGATAAAAGGAAGTGaAAAAATTACACAAAAATTAGAAAATATAAAAGA
AGAAGACCCTAAAATAGAATTAATTATATTCTCTATAGATAAAGTAAAAATAATTCaAGATAAGTTAGAATTATTATATA
GTGAGGATCCTTTACAAGGATGGGGAAAACATAAAACAAAAGTAAAAATTGAGCTAATTGATAATAACAGTATAATAACC
CAAAAATCATTAAAGTATAATTTTAATGATTTAACCGAATTTAAGATACATATAGATGAATTACTAGAAAAAAGATATAT
ACAAGAAAGCAATAGTAAGCACACAAGCCCGACATTTATCGTAAATAAACATAGTGAACAAAAAAGAGGAAAAAACAGAA
TGGTTATTGATTATAGAAATTTAAATGCAAAAACTAAAACATATAATTATCCGATACCAAATAAAATACTAAAGATAAGA
CAAATACAAAGATATAATTATTTTAGTAAATTTGATTGTAAATCAGGATTTTATCACTTAAAACTAGAAGAAGAATCTAA
AAAACTAACAGCATTCACTGTACCACTAGGATTTTATGAATGGAATGTATTACCATTTGGATATAAAAACGCACCAGGTA
GATATCAACACTTTATGGACAATTACTTTAAACAAATAGAAAATTGTGTAGTGTACATTGATGATATATTATTATATTCC
AAAACACAAGATGAACATATAAGATTATTAGAAAAATTTATTCACATCATAGAATATTCAGGTATAAGTCTAAGTAAAAA
GAAAGCTGATATAATGAAAAATCAAATAGAATTCTTAGGAATACAAATTGATaAAAACGGAATAAAAATGCAAACACATA
TAGTACAAAAAATAATTAACTCAAATGAACAACTAGACACaAAAAAGAAATTACAATAATTCTTAGGACTAGTAAATCAA
GTAAGAGAATACATACCAAAATTAGCAGAGAATTTAAAATCATTACAACAAAAATTAAAGAAAGATATAGAATATCAGTT
TGATaAAAAAgACCAAATaCAAATACAAAAGGTAAAATTATTATGTAAAAACTTACCTAAACTATACTTTcCAgATGaAA
ACAAAAAATTTACTTATATAATAGaATCAGATGCGAGTGAAAAAAGTTATGGATGAATAtTAAAATATAGGTATGATGAC
ACTACGATAGAACATCATTGCATGTATTATTCAAGAACATTTAATAATACAGAAATAAAATGGGAAATAAATAGAAAAGA
ATTATATTCAGTATATAAGTGTTTATTATCATTTGAATCATATATTGTATATAACAAATTTATTATAAGAACAGATACTA
CACAAGTAAAATGGTGGCTAACAAGAAAAATACAAGATTCGGTAACAACAAAAGAAATAAGGAGATTGGTATTAAATATA
TTAAATTTTACATTTACAATTGAAGTAATAAAAACTGATAAGAATGTTATTGCAGATTACTTATCAAGACAAAGCTACTC
AGACTGAGAACGAAAATACAATGGAAGAGATACTCAAAGCTATAACTATACTTTGTATAAAAGTGGACAGTATGGATAAC
GAGATACAAAAGCTAAAGACTAATGAAGATAATCTGAAGTCTAAAGCTAGTCAGCAGGATGACTATAAAAATGTGGAGCT
ACGTCGATCGGAAGACGAAAAAAACTGTAATGACCCGAAAGGTCATTTTGGTAATTTTCGTGGAAATGACTATTTTTCCC
TTTCGGTAGTTGCCCCGAGTCCCATGTTTTGTGGTTGTAAAGTTGGTTTGAGGAAAAGTTGGTAAAAAGTTGAGTTTTTG
AGAAGTTGAGTTTTTATGAGTTAAAGTTGGTTAAAAAGTGTTTTTTTGAGTCAGTTGGAGTTTCGGGACTCGGATCGGAT
TTCCGTCGATTCCGATAGTTTTAGAATGTCGAAACGGATCTGTGTGAAGTTACGGATCTGTGTGAAATTTTAATAGAGTT
GACTTTGGTCAACATATGAGGTTCCGAGGCTCAGATTGAAATTCCGAGAGTACCGTTGGTTTCGGGAGGCGATTCTAAGT
CTAGAATGAGTCTTGGTTGAATTTTTAGACGCTCCGTTTGAGTTTTGAATTTTTTTGGCGTTAAACTAGTTTCTTGGCAT
CTTATTGAATTTTGGGTCAAGGAGTCCTCGAATTCAAATTCCGACAGTTCCATTGAGTCCGGAACGTCGAATTTAGTGGG
GGTACATATTTAGTTTGTGTGCACGAGATTCCGAACGAATCCCGAGGGTCCAACGGGGACTTAAACTTTGGTGTTATTAT
TGTGTTTCAGCTGCAATTTCAGCTGCAATAGCAGTCTTTCTTAGTCAAAAACCAGTAACTATTTTCCCCCAACTTGAAAA
ATACCCATTTCTCCATTTTTAGACTTTGAGAGCTCGAAAATAGGTGATTTTAAGTGGGTTTTCGCAAGGAATTCATTGGG
TAAGTTATTTCCAACTTAGATCTTTGATTTCCATCGATTATTTATGGATTTTAACATCAAAATTTGAGATCTCAACTGTA
AAATTTGGGGGTTTTTGCCTAATCCGAATTTAATAGAAAATTTGAGTTTGTGAACTCATTTCAACTCCTTTTTCGAAACG
GTTTTCACTATTGGATTCTAAATTTCTTGGGGAACATTTTTCACTAAAAATTTCCAGATTTCGAGAATATTTTCCGGAAC
GTGATTTTTTGACCATTTTACCCTTTTTCTCCAAATTTCACGATATTGGTGTTGTTAGATTCGTATTGATTGTGGGATTC
CATTTATGAATAGATTGTGGTGATTTGGAGCGTGCTCGAAAGGGTAAAACTCAGATTTGAGTTACTAGTTGAAGTGTTTT
GAGGCAAGTGACTTCTAAACTTTGTTAAACTCTTAGACTATGCATGACTACTTTCCTAATTGTGTTTGGGAGTAATGGGG
ATTGAGGATGAGTTTTATTTGTTGATTGAAATTAtTGTAAATGAAAGATGGGGAATAAAACGAGCTAAATGTGCTATATG
TGACTTGAATTTGTTGAATAAGTCATGTGATAACTGATATTGAGGGGATAGAAGAGCATGAGTAGGCTATGATTGATACA
GACATTGATGTTGAGACAGATGATGTGTAATACTATGATGTGGTCGTGATATGGTTGTGATTGAGACAAATGATGTGCAA
TACTATGGTGTGGTCGTGATATGGTTGTGATTGAGACAGATGATGTGTAATACTATGATGTGGTCGTGATATGATTGTGA
TTGAGACAGATGATGTGTAATACTATGATGTGATCGTGATATGATTGTGATTGATGACATGTGCATATTCATTATTCATC
TCATGTGTGAACTATCTGTTGCATGAGTTCTGAGACACTGATATGAGGATGGATGGATATGAGACACAGTTGAGACTAGC
TCCGGCTAGAGATATATGAGATGGACTAGCTCCGGCTAGCGATTTGGATGCCGATGGGATCTGGTTCCGGCGGTGATACA
TGGTCCATGTGTGGCCCCCATGGGTTCTGATTTGAGTATTCAGCGCGGACTGATTATGTCAACAGATGTGTATCGTAGGA
CAGACATGCATCACGACTACATGACATCATTATTGCATTTGCATCGCATTTGACTTCATCTTTGTCTGTGGTGTGTGGAT
TTTACCTATTTGCCCCTCTTCATGTGATATATGATCTATTTGCTCTTATATGAGGATATGAGGTTGATGTTGAGACACTG
TTGGATATATCTGTTGATTATGAATTGTGTAGTATAGGTTGTTGGTTCGCTGTTAGAATGAAGTTTCGGTGGTTCGGTTG
AGATTGAAAGGAGTTGTTTGTAGCTGCTAGTTTAGCTTAGTTTAGTGTTACTTGCGAGTACCTGTTGCTTTTGGTACTCA
CCCTTGCTTCTACACAGTTGTGTAGGTCGACAGCTCTATCAGATCCGACTTTTTACTCATCTTCATATTAGAGCTTCCAG
ACTTACTTGAGAGGTAGTGGTTCATTCCAGACGTGCCCTCAAGTTATCTATATTTACTGTTCTGTTCTATTCTAGAACTT
TACTATGAGACTTGTATATTTTATTCAGATTCTATATTAGAGGTTTGTACATGTGACAACCAATTCTGGGGCTATGTTGA
GTTTATTTAAAGACTTCCGCTTATCTTTCTATCTTATTCTTGTTTTATTAATTCTGTATCGTCGGGTTTTTGGGTGTTAG
GCTAACGTGTCCGGTGGGGTTTGGGCACGTGCCATCACATCCGATTTTGGGGTGTGACAAAAACCCAGAGCTAAAAGGAG
ACGATGGGAAACTCCTTAAAACCCATAATGTTTGTTTAAATACAGCTGCAGGTACAAGCAAACAAGTTAGCGATAAACAA
CATAAAAATGTGAACTTAAACCAGCTATTCGTAAAACCATTTACCCAAAGGACACCTAAACATATGTCCATAGAACCACA
AACATCTACATATGCAAAACCAAAATGAGAAAAAGACATATAACTACATCACACAAACCTATATCGAAAATATACACAAA
ATCCAAACTTATTTAAACCGCAACCCCATATCAACTACAAAAGAACCAAACCAAGATTATTTGACGCAAAAGTTACAAGG
ATATAACAAGTTAATTGCACGACCAAAAACTAATGCTAATTTAGTAAGAACATGTTACAACTACGGACTGTTAAATACCG
TATACACATACGACGGAGAAGAAGTTAGTGGAATACCGGAGCTACACAAAACATTCGTCACATACAAAAGAGTTACAAAA
GGAAATTTATTTTATATAAAATTCTATACAGCACCAGTGGAGATATTATACGAGGAAATAAAACCTCCAATACAGGTTAT
CAAGATAGGACTAACTAAAGATATGATTATACCCGAGGACATCGGACAACAAGAAGAGATATGCAAAATAGAGATACCAA
GTTTTTATGCCAACAAAAGGATAATTGGTATATCAATGATTATACAAGAGCTAGCAAATAATTATTTAAACGGAAACGCT
ATATGGAGCTACTATGCAAGAGACCAACTAATGATCTATTCCAATTCAAGGGAGCTAAGGAAAAAGATATGGATGAAGTC
CAAAGATGGATTTTATCACTACATAAGCCAGAAGAACGACCTACGACACGAGCACTAAAAGAAAGATTTATTTCAGCAGA
ATTATTAACCAGATATTGCAAGCTAATTGGTCATAAATACCCGGACCATATATGTTCAAAGTGCAACGGAGAAAATAATA
TAATTCCAAATGTTCAGCTGGAACGATCTAATAAGATAAAGACGAAAGAAGATAAGAAGAAGAAGACAAGAAAAGAAGAT
AGAGACGGAAGGATAAAGAAAAGAAGACACTTGTAAATTCTACTAGTCTTATTATTAAATGTAGTGTAAAATAGTCAATA
AAGTAGGTAGTGTGCATGTGTATATTAAAAGTAGGATGGACAAATGTAAAAAAGAGTATGGGCAAGTATGGACAAGTGTA
AAAATAATATGGATAAGTGTAAGTAGTAGGAATGGTAGGTGGAAGTAGCACATTATTGTAAATAGTGTAGTACGTGAGAA
TTCCTTTCTATATAAGAGAGGATATATGTAAATAAAAAAGGCAGGCAATGCCTAACGTAAAAAAAACTTTCTTTCAGAAA
ACTCTCTCAACTAAAAATTTAGTATTTAGATAAATGGAGCAACAATCTGAAATCCAATCAGATATTTTAGATAGCATGAA
TAAGTAAGAGGCAAGGGTATATTGTTCAAAAAATATGCGGAACTAATTTCATATATTCCTGAATATCATATATATGATTG
AATAAATTTATGTTAGTTATTATGTATTAGAATTATTTGAATCATGATTTCTAGTTTATTAGCACACTGGAAACAGGGAG
AAAACTTATATACTATGCCATCCTAATGTTGAAACCGGTAGGCGAGGAAGCCGTTTAGGGGAGTAAACAAAGTTGAGGCG
CTGATAAGACGGAAGTATCCGCTAAAGTACGATGCTAGTAGTGACAGGAAAACATGATAAAGATAATCTAGTTCATAATG
ATCTAATAAGAATTTAATCAATTATGAATATGATAGGAAGGAATAATTTGAAATAAAAAGTCTGCATAATAAAGAACATG
ACTACATACATGCATGATGAAATGATAAAAAACTACGAAACTTTAATCTTATATGTACTTAAAAATATAGAAATAATCGA
ATTAAGAAGAATAATATGGGAAAAAATATTTAATGATTACGGATAAGAAGATATATTAAACAAGAATGGTATGAAATAGA
CCTACATGATTTAGACtTCGAAAGAATAGAATGGTATGATTTAAAAATAAATTCAGATTAAAATGAACTACGAATATTTA
CAATATTGGACAAAATCTATGGAAGGTATAAAACTATTAGAACAATTAATGGAGGAAAATTTATATATGTACCAAAGAAC
CGAAGATATGTTATATCTAGAATATATTATAAATAATATTAAAGAAATATTCAGATTAAATCAACTATCGGAAGAATATT
ACAATAAATATTATTACATATTACCATGAATTTAGCACTACCAAAAAATAATATTAAAAAGATATCAAGATTAAGACAGT
TAGCAAAAGAATATTATAACAAAATCTTTAAAATAAAATATTTACCTACCACCCTACCACTTCTATGAATTCCTCAGTTA
CCAATTCCGCACCGAAAAATGGTATCAGAGCGGTGGATAATAAGAAACAGGACGAGAAGAAAATTATATTACAAGAGACG
AAAAAGACGATAAATGAGAAAAAGACATATAACTTTATTACAAGAGTTAAGTTTTTGTCTTTTGTGTATATTACCGTGTT
TCTTATTATCCATATTGCTATGATTATTTCGTTAAGTTTTTGTCTATATTCGTACAACTAGGCCTAATTCCATCGATGAA
TCATTCGAGAAAGAATTTAGCGAGACTAATCTAATCTTATTCAACCTTAGATGGGAATTAGGGCGAAACTTGGGGCGGTC
TCTGCCTTCTTAACACGTGGCACACCAACTTGAAGTCTGATTTGCTGTCCATAGATCAAATTATTTCATGGATTGGATTT
CACTTGACTGTCTACGGATCTGGGATTGATTGTGGAACCGAGCATAGAGAACCGGGGGCGGGCAGGAAAATAGGCTAGGC
GGAGTAGTCGCTCTGGAGCAGGTTCTTCGATTGGATCAATGCATGTATGAACCCTAAAAAATACGTTGTTCGACCGAACT
CGTTGGCTCCGCGTCCACCGAAAGTCGGTAACCTTCGTCGCCGTCAGCATTTGGTACTCTCTCGATAGCTTCAATAGTTC
ACTGAAAGCCTTTGGAATTTCTTCCACCTTCCCTGTACGAGTAGTGAAAAAGTATAGATTTAGTTGGTTGTTGACCAATG
GAAAGCATGGGATCAAAAAAGGCAGGCGGGGCTATTCTTCTTCTGGGGAGACAAAGTCGTCCCTTCTACTGACCGAACCC
TCAGTTCGGGGGCTTTCGTCAACATGTTACGAAGCTCCAATGAGCGAAGGGCGCAGTTACCACAGCTATGAGTTCAAGCG
GCTACCCTATAGTAGCAGTTCATTGAGGCTCGACGGTATAATCTACACTGATCCAACAGTATCACTCTTGACTTGTCCCA
TCCAGAATACAACAACCCAACAACGTGTATAACTCAAGCAACTCTGGATTAGTTGAAGAGTCCAAAGGTCCACAAAAGTA
CACCTTCCTTCAGCATATAAATATTCTTTTTTGTATATAGTGAATATAGTTGAAGACTTAGAATACTATTCTTTGTCTCA
ACTCACTCATTCACTACTACACAGTAAATTATTATTTCACACTTCTCATCTTTTTTGGCTAATACTCTATCTCATATTTT
CTTGGGACACTTCACAAAGGAAGAAACACCACTATTTATAGGTGAAGAAGTCTTCCAAATAATCAATGGGTAGATGAGGG
GTAGCAATGTGGGTAGATACATGTGATAGATGTTACATAAGTTACAAGACACTAATGGTCATATGAGTTACAAGAAAACA
AGAACTAATGGTCATATAAGTTTCAAGAACCAATAGTCATCTTCTACCACAATTTATACCCACTAACATATGCACTTAAT
ATTTTAATAATAAAATACATATACACAACATTTCCCACTCATTTTAATATTAAAATAAGAGAGTTCATCAATTTAGTTGA
ACGTAGACTATTATGCATAATGAAGGTGTGCTCTGTATTGAACCTTCACTTAGTAAAACAATAACATTTACTCCACAGTC
AATAGTAGTTTCAGACTTGAACTATGCCTACTTAGCGGAAATAAAGTATCATTGATTACACACAATAATCAAGGTGTTGA
AATAAGCTTTCTTAGCCAGAACATTACAACCTTTTCTATCCCGATTTTCATAAGTGTTTTTGAGAACAAGCTCATTCTCA
TAGAAAGTGGCCTACTTTCACACTCACATAGCTGAAATTTGTCAAGGATGCTCCTATAATTTGACATCCCACTCATACGA
GATACATACTTTCATTAAGAGTTCAAGACTCATCCTCCAGAAATCATTATAGGATAAATGCACTCTCATCATATGGAATG
AATATAGTTAAGAATAGTGTATTTCACAACAAGTCATCATATGATTCGTTCTTCCCATTGAACCTCGTTATAGGATCTCT
AGTCCCCAGGTTGAGTTTCCTCAAATATGACTCGGAATTTTTTAGTTTCAATTTCAcCCCCCCCcCTCCTCCTCGATGTG
CTTCAGACTCTTTATCTTGCCAAGACTTGGTTTATCAAATCTGCAAGATTATCACAAATTTGAACACAATTAATATTGAT
GGTATACCAGTGATCAATATGATCTCACAATATTGTGTTTTCTCCTTATGAGTCTAAATTTACCGTTTTAATAACGATCT
TGTACTCTACCATTATATTGGTGCCATTAGAAAAATTAATTTCTCAAAATAAAGTGTTTGATATAATAAAATCAATTCAC
TTTTTCACTTGTTGAAGCTTCAtTTTTTTTTACTTCAACCTCCTTAATAGAATTAGCAAAAAATAATTTGCTTTGTCATT
CCAAGCATCAAGTTTTTTCATTTGCATCAACAAAACTTTTAAGTATAACACAATACTTTTTCTCATTAAACAAACCACCA
AATTTTGTTCCAAGTAAATTTACCTAATTTGCTTGTATATGCTATACTTTATACACAATATCTATATCTGTATTACCTTA
AAAGCATGAACTCCTAACTTGAATGTTAAATTACTATAATATCCCTAACTAATTAGGTTGTGACTTTTTCGATGAGTTGT
GACTTTTGTGATAAGTTGTGACtTTTTTGAAGGGTTGTGCTTTTTCGATGAGTTGTGACTTTTTCAAAGAATTGTGACTT
TTTCAATAAGTTGTGACTTTTCCAAAGGGTTGTGACTTCTCAAAAGGTCATGACTTTTCCGATAAGATACAAAAAATACT
TGTTCATACCACCCTTTGTTGACTATAAATAGAGGGGCTTCCTCTTATTTTTTTCAACCACAAtTTTTTTTTTACTCTTC
TTCTTCTTGCATTTCAAAACATTTAGTGTGATTTATTGTCATTGAGTGAGTTTGAATAAGGCTGTAAGTGATGGCTTTTC
TCTTAGTATATGTTGATTACTGTCGAATTGTGAGTGGAAAGAAAGATTTCTTTTTGGTGAAAACATAAAATGTACATTTT
TGTCGGTGTATTACTTGTGTCATTAGTTGTATGACAATCTGGATCTTTCTTTTCTGCAATAATTTTATCATATCAAAATT
AAATCAGTTGCTAATAGTGGTCCATTGGTAACTTGCTAAGTGCATGGTTGTGGTGTTAACTCCCCTTTGATGATATGCTT
CAATGTTCTACCAACAATAGAATAATTAAGCAAAAAGAGGAGAAATTTTATCTCGAGGATCACAGAAAGCGGATACGTCC
TTTCCCTTCACTCAATATTTCTCTGGTGTCTCTACGTTGCTTTTGGTACCTTCACCTTTTCTCTTCTTTTTTAACAGTTT
GTGAAGGAACACACCATCATTATTATTGTCAAAATGAGGTTATCTTTACCTCCCCTTTTGATAGTGATCTTTGATGTTTG
AGTGAACTGCCTTGtTTTTTTTTCCTCAGAGTTGTTGACTGATGAACTTCTCGATTGGCACTACCGAAAGGCCATCAATT
TGCATAATATATAAATTAGTATGTAATGTACAAATACATGAACTTAACATGATGTAGTCTAAAtTCATTTTTTTTAACAT
TTATCTTGTGATGTAAATATATGCTTCTGAACATCTTTTTCCAAAATTATTAAACTTCTCAAGAGTTAGAGAATTGTCAC
ATTTTGtTCTTTTGATGCTCAAGACAAAATaATGACTTTATTTATCAATGTTACTTATGTGATTTAGAATGTTAGGAAGT
TCGCTTAAAAAAAGTTATTACTATATAACATTGCCCTTTTGTTTACTCATTTACTATTTCTTAATATTATCGTAtTTTAG
ACGAAGAAAAGtTCATATATATATATATATATATGGGTAGGTATTTGTATTTAAATTAAAGTATTATATATGTCACAAAT
GTATTATCAAGTTAACAAGATCtTATAACtTCAAAATATATTTTTTTAAATTGTTCCGAGTTCTTTTATTTTATTTAAAA
CTCACaACAAATGTGAAAATATGTGAATATATATGAATCATTTAAATATTATCAtTTACaAAATAAATTTTATTTACaAT
AATATGGGATaAACATTCTAATTTTACCCCtACACTAAAtTAAAATCTATTAACTATATaAAAATATAGCAACAtTAAtT
aAAAGTCCTATTTATTAATGtTAGTATAAAATTTAtTaGAAATACAACTAtTGCACATTaAttTTTTAGTTATAACAtTA
TaAtTTCTCtTAGtTAATACTaAtTAtTGCAAATGtTAtTCACACTCtTTaACATTCTTTAGTTATAAGATCATGaAtTC
TCATAGTTATTACATTAATTATTTCTTTCATTTTTTCtTATCtTaACTTTTGACCaATAATTTTTCATAtTATTATAcCA
CCCATATATATGTGATAACACAATGTTGTTATTTTTCCTTAGACGAATCATGCTTTATTGaATAAATTGAAAATTGTTTA
CAAGTATATGAACTACATCTTTGTTGGGTGTAAGATAAACATGTGATTATATATATGTTTCACAGATAGAATATATTCTT
TAATTTCAATTTTTAGTTTTTTCGGTaAAAAAAAGGAAACATTTCTCAGTTAACTATGGACAGCCAGATAACTAGCTTTG
ATTTATTTACACAGTCAATTGAGAAGTCAAATATGAGAGCCAACAACAAGAACATCATTTATTATGTTATAACTTACAAA
ATATAAATTAATATACAAAAATTAGTTCTAAAAGATAAAATGTAGTTGTTCTCTTTACATGTTCATATGACATATGAATA
GTTTAACGTGAAATACACGTGCAAACAAATCGGGTAAGATGACAAGAAAAATACACAACAAATATCGTCTATATGGTAAT
ATTATTGAGATACGACCAATTACATGATTGAACCTCAACAAATTGAAATAACTATATGCATTTAACTAATAAAAATTTTC
ATTGACCATCTTCATAGGTTTGCGTGAATAAAATATATATATGATGATCCACATTGAACATTCACAAAAAAATCTACAAT
TTTATTTTGTGCAAATCTTATTATTCAAATCATAGCTTAAATAAGCAATACTATTTACTTTAACATATATTTTCTGAATA
GGTAATCACGTGCAACGCGCGTGTCGTAAAACTAGTTAGATAAAGTGCAACTAATCACATATCTCATATTTTTTATTATG
CTATCAAACTCCTTCTTTCTTTGTCACACCATTTTCACAATTGAATCAAATGGAGTTGCAAGACTCACACAACCAATAAG
ATTGTATTTCACACTTTTTCAACATTATGTGACTTGACAAGGAAAATTCTATCACATGTTTTATGGGTTTTTTTTTTCAT
TCCAAGAATGAAACTTCTCTCACCCAAAACATTTCATGATAAATGACTACTCACCATGTTTTTCATAATTTATTTATAAC
TCTTATGTTAGAGTCAAAAATCATCTCATTATAGCCAAACAACATGTGATTTATTTCATAATAAATATATGCACTTGTAA
TACCCTTTTTAGAGCATTTCTCAAAGATGTAAAAATAtTTTTTTTCACAATGACTTTTTTCCTCATTTCATGAGCCCCCA
CTATTTTAAGAATTTAAATATCATTTTTTCATGAAAAGTAGTATGACCTTATTCATGAAAATACTTGGTAAtTTTTTTTT
CTTTACCTTGTCTCCACTTGAATTGAGAAAGTAGAAAAATACTTTACCATATACCTCTTCTCTTCCATCTCTTGAAGAGA
GCGACGTTGAGCGGAATTATGTTGAGATCCCTATCTTGATATCCACACTTTTTCAAACTGTATAAAAAACATGAATCTCC
TTAAAATTGTTGGTGTAATATACCACAAATACAAAATATTACAACTGAAAATAAAATGACAAAAATGAATAAACAAATAT
TTAGGCTAAGGCGCGGATATCTCGCTCTCTTTAAGGAGATTCAAGCCCACTGTGGCATAATCTACACCGATCCAGGATAC
AACAGCCAAACAATGTGTACAACTCAAGCAACTCCAGATTAGTTAAAGATTCCAAAACTCCACAAAAGAACACCTTCCTT
CAGCATATAAATATTCTCTTTTGTATATAGTGAATATAGTTAAACACTTAGAATATTATTCTTTGTCT
CAACTCACTCTTTCACTATTACACACTAAAATATGAGTTACAAGAAACTAATGACCATGAGAGTTACAAGAACTAATGGT
CATATAAGTTACAAGAATCAATAGTCATCTTCTATCACAATTTATACCCATTAACATATGTCAATGGTTAATTTAGCCTT
TACAACTGTCTTTTTAAGCTGGGCATTATCCAGAATGGGATGAAGATCACCCTATTCATTTTGCTGGACATTCAACTGTA
GCACATGTTGTTTGAGTTTTGCAACAAATGCTAGCTGATAAGGTAGTCTGCTTATAATCAATTAATGGATTTTGAGAATT
TGGAAGGAGTTTTGTTGTTAATTTTAAGCTTATTGTGATTGTAGACATTTAAGGGTTATGAGAACACTTGCTAAAACTGG
GTCTTAAGCATCACAACATTGTCTGGAGCATTCAATGGGTCTACAAGAACCTACTTTGATGGAATGAAGTAGGTTTCTTA
TATGTTATTATTTTGTAGTCCACTTGTCTGCCTTAGACCAATCTTATTTTCTCTAGTTCAAATATAGTTGATATCTCATT
GGCTGTTCAATATATCAATTGTGCTAACAATAACAACAAACCTAGTGTAATTCCATAAATAGAATTGGGGAGGGTAGAAT
ATACCTTACGCTTACTATGGCTAAGGTAGGACTGTTTTCGATAAATCCTCGACTCAAAGGAAGACCGAAGATGTAAAAGG
AAGCAATATCAACAAGCAGAAATAACAATAAGATAGTACAATAATCAAGGCTAAAGAAACAACAAGTAACTAATACTACA
AGAATGGGAAAGCAATATACCTCTTCCCCTTCTTAAGCCCACTACAACCATCTTCTCGCACCTCCTTACGAGGAGCTTGT
TGGAATGTATGCGTCCATCGATTTCGATGGAATCAGGTTCTCAGCACAGTTACAATGACAAACAGTAAAATAAATGCTGA
AAGTAAAGATTGCACAAACAACTTTACGTGGAAACCTCCTTGCTCAAGGGAGTAAAACCACGACCTGTTCTCAATAGGAC
TTTTCAAACTGCTTCCACTAATCTTCTCCAAGCAAAAGCAAAAGTTAGTTTACACAATGAGATTAGCCTGCTAATCTCCA
CACTAAGAAATACCTCCTATCACTTAGCTGATCCAAAGCAGATACAACACTGCCCACTATACTAATCCTAACCAATTAAT
ATAGACTTTAGAATAAGAAACTAAGTTACCCTTAACCTATTTATTACAATGATTCACACAAGTTTGAAACGTTTCTTTCA
CAAGTGAAACAAATTCTACAATATAAGAACTTATTACAAGCAGACAAGTGCAGCTGGTACAGAAAGCAAATAGAAGCACT
TCTATTAGGTCCATTACTGTTTTGAAGGTTGAAAATATCTTTCTTTGAATGAGTGATGAATAATGTTGTTTGTTGTTTGA
TATATACCATGAAGAGTTATTGTCCAACGTACAAACAACCTCGTCGCTTCTGATTGGTGAAGTACTGTACAACTTCACCA
ACTTTCTGACGCGGACAAGCTTTACAGTTGTTCACCACTTTGACACTGGACGAGTATTCATACTCTGCAGAGGACCAGGT
CTCTGCTCTTGTGAGGAGATCATCAAAACATCTAGGAACTTAAGCCCTTATCAATTTCCCTTTTTTtGATGATGACAAAC
AACCTGCATTAACTCCTTTCGTGAGTGAACAACATTCATTCAATTCAATAACCGTTGTtCCCCCTTAATCAGTtCCCCCT
TAATCCCCAAACGAATTGCAaCAAAACAGTtCCCCCTTAATCCCCGAACGAATTGCAACAAAACTtCCCCCTTTTGATAT
CATTGGAAAGGAGAAACAGTAAATATATACAGGTTAAAAAGCGCATCAATCAAGAATTCAGGGCCATGGGCCACACAGAA
TAGGTGTATGTAAGCATAAAGAGAATATTAAGCCACACATGAACATGGCAAAATCATAAATAACATTAGATCAGAAATAT
TGACCACTGTAGTCAGTCAAAACAATATAAAGCCACAAGAGTTTTAATCAGGATTGAAGAACAAAGAAGGAAACTAGGGA
AACAAGACACTTTTAGGACGGAAGAGGAAGGGGATTAAGGGTGCGCATAAACAGAGACAGATGCTCATTTGCATCCTCAT
GAGCCTTGATAAGCTGCTTGTTTAGGGATTTAATTTCCTCATTGAGAGAGGCATTCGTCTTCAGCATCATTGTTTTTTCA
TCCCTTAACTCTTTGAGCACCTGCTCATGACCCTCACTGGTACCAGGTCCTCTGGAAACAGCCTTCTGCAATTCAAACTT
GAGCCTAGTGATTTCAACCTCCTTATCACTCAGAATCTTGGTGAGATCAGTCACCTCCCACTTAAGAGTAGCTTGCTGCT
CCAGAACATCCGCCACTTAAGATCTGCCTCTAGCTTGTCCCTCAATGCACTCACATTCTAGTAGAGTAGACATAGTGAAC
ATCTGCTTGGTGGTACCAGGTACCCCTGTTCCCAATGGAACTTCAAAACGATTAAAAACAAGGTTTAGCAGATACCCATA
AGGAATGTCGTGCTTGGCATTCTTCCATGTCATAATCCTGTGCATATGTTCCAGCATAATTGCATGGAAGTTGATCTCTT
CAAGCTCATCAAGCTTTTCCATGAGGAAGAGATCGGCAGCGGATGCCACTGTTCTCTTCTCAGTCTAGGTACCATTACTT
TGTTAATGAACTCGAACATCAACTGATACTCCCCTTTGAGAAACTTTTTAGGGAGCCCTGCAAGCTTGGCATCTCCTCAT
TTGGTAGAACGTTTCGAGAAATCACCAGTTGGTTTACAACCCTCAATAGTTTGAGTTTCTATCACAGGCACTCCGAGAAT
GATTCCCAAAGTTTCTTCATCAAGACAAATCTCCACATTCCTGACAATAGTTTTGATTCTACCACCGTCCAGTAGTTCTA
TTCTGTAGAAGAATTCACTCACTTCAGGTTCGTGCAAGTATGGAACTGGTGTTTTAAAAAGATAATTCCAACCTTGAATG
GTGACATCGTCAACCAGATTGGCCATACCAAATTTTGTTAGAATGTCGGGGTCAAAGACTCTTCCATTCAAGACCTTTTG
TTACTCTATTTTCTCTACCCGCTCCTCTCTAGTCGATTCCCTTTCTTCGATTTTATTTTTAACCCTGAGACCAAGTCTTT
TTACGGGTTGTTATTCTAACTACTTTCTCTCCTTTTCTCCTTTAGCAAGTGATTTCGGCAGTTTAACCTTCACCCTCTTT
GCGGGTGATTTCTTTCCCGCTTTTTGATTCTCCTGTGATTTAACCCTTTCTACCTCAGCTTCTCGTCTCCTTTTTTCCAC
ATACTTGGCAGTATCCTCAGATTCAATTTCACTGTTCTCAATAGGCAAGGGAATGAAGGTTTGTTCAGGTTCTAGCCCTT
CTCTTCTCCTCTTCCTAATTCTCTTAGTCTGGGCTTTGTTTGCCGCAATCGCACTCCCCATAAACTTTTGTGTTTCACTT
CTTGTAACATACTTTCTTTTGTCCCCTTTTGGATAAGACAATACCAACTTTCCCTTCCCCTTTCTCTGTCGCTCCTTTTC
TTGTTCAGCAAAATTATCAATAATGACAATCTTAGGCGTGCCTTTAACTGTTTCCAACTCAACAACATTTTCTTGAGATT
TGTTTCCTCCTCGCCTTCCTTTTGAGTTCCATTTTAGTGGGATCTCTTCTTCTTCTTCCTTATCGCTCCCGACATCGAAT
GATTTTGGTGTTTGGTCGAAGATAGGTTCACTGCTGTGAGGGACCTGATCCAGTGACTCCAGTTCATGCTCCAGAAAAGT
AAGTTGAATATCACCTCTCAATGAGACTAGGCTTTGAATGGCCACCAGTTCCGCCCCAGCGGTTAGGGTACATGATTCAT
GACATTTCCCTTCTGGTAAGTCCCCTTCAAACAATCTCTCAGACATAGCAGACGACACTGCCATGGAACCAACGTCAATT
TCTTTTGAAGAAAGTACAACATTAGGTTTTGCCATAGATTGTGCTTCTGAATTTTGGGAGTTGTCACCAGATAAGACAAG
AATGGGGGAACAGACCACAATATTCTCAAAGTGAAGAACAGGGGAGGGTAAGATGTCAGCTGGCGGGGTGATAGATTCAT
CCATTTCACCAACACCACATACTGGGGTGGATGGAGACCTTTCTGGGAGAGGAACGGATAAGTTGAATAAACTAGGGTTT
TCAACCTCTTGGGAGATAAGTGTCTTTGAAGAAGACTCAGAGTTAGGCATTTTGAAGAAAAGAGGGAAGCAGAATTTTGA
GAGAAAGTATGAGATTTTAGAAGAGGTTTTAGATTGATGACCCTTGTCTTTAAATTTTGAGAGAAATTTGGAGAGGTTTC
CTATTTAAAGTTAAAAAGGTATCGGGTCCCAACAGTGGCGACCTTTGGTTTTAAAAGCGACAGGACGTTTGAAACTGACA
CGGTGAATGGGCGAGTGACACGTGGCAATGATGTTGACATTCAGACAGTGTAGTATAAGTGATACTAACCTCATGAGGAC
CATGACCTTCTTTCAGTTTGTAGCTCTGCCTATGTGATTTAACTTTCCCTTCAGCTAGACACACCATACACCATGAGTGT
TTACCTGCATTAAGGTACCGGGAGTGAATTCTTTTATGACACACATTAAAACAAATATAGATACCTGCCCTCCTTAACAT
AATCAAAATGGAAGATTTTTGTGAAAACTTGTCAAGGGATCAGGTGATCTTGTGAATCCCCAGCTTCATCCGGTTTTTAA
AGGCACTGGTGTTATCACAAATAAGAGGAATGGTGTCTGAGGGTACACCAAAGTCTTCCAACTGCTGCTTGATCCACAAT
AGTTGTGCACAACATGATGCAACAGCCACATACTCTGCCTTTGCAGTAGACAAAGCCACAGAATTCTGCTtCTTTGTTCC
CCATGAAATCAAAGTTGATCCCAGGAAGTGTGCCATGCCTAATGTtCTTTTTTGATCAACCAGAATACCTGCATAATCAA
CATCAGCATAACCTATAAGATCAAAAGAGTCACCAGTAGGGTAAAAGAGGACCAGGTCCTGAGTTCCCTTCAAGTATATC
AGGATACGTTTGGTGCTGCTTGAAATCTTGCACACATCCCTACACTGAACACTATGTATGGCCTGCTTGCAGTGAGTTAT
AGAAGTGACCCAATAATTCCCCTATACATGGTCTGATTGACCTCcATGCCATTTTCATCTCTATCAAGTTTCACACTTGT
GCTCATAGGAGTATCCAACACCTTTGCCTCAAGAAGATTAAATTTCTTGAGCAGCTCTTTGATATACTTCTCTTGGAATA
TTGAaGTGCCTTGAGAGGTTTTTTTtATCTGCAAGCCTAGGAAGAAAGTGAGCACACCCATCATGCTCATTACGAACTCA
CTACTCATCAAAACAGCACACTATTTGCGCAATGAGTCTGAAGTAGCTCTAAATATGATATCATTTACATATACCTGCAC
AATCAACAATTCTTTACCTCTAGATTTCAAGAACAACGTATTATTAATTTTACCTCTCTTGAACCCATTGGCTAGCAGGA
ATTTTGATAGGCGTTCATACCAAGCTCTGGGAGCTTGCTTTAACCCATACAAAGCTTTGTCCAGTTTCAACATATGATTG
GGTAGGTCTGCATCTTCAAAACCTGGGGGCTTTTTGACATATACTTCTTCCTTCAGATTCCCATTCAAGAAGGCACTCTT
GACATCCATTTGAAACAACTGGAACTCCATGTGGGCGGCAAAAGCTATTAAGATTCTGATGACTTCCATTCTAGCTACAG
GAGCAAAGGTCTCATCATAATCAATCCCTTCTTCTTGGTTGTAACCTTGAACCACAAGCCTTGATTTATTTCTAGTAATG
GTGCCATGCTCATCAAATTTGTTTCTGAAGACCCATCTAGTCCCAATAATGGTTCTGTTAATTGGTCTGGGACTAGGTGC
CACACCTTGCTTCTCTCAAGCTGATGGAGTTCCTCATGCATTGAAGTTACCCAATCTACATCCTGCAAGGCTtCTTTGAT
GTTCTTTGGTTCAATGGATGATATGAATGCTGAATGAGCAACTGGATTTCTTGATTTAGATCTAGTTTGAATTCCTGAGT
CAAGTGGGGAGATAAGATTATCCAGTGGATGTGAAGATTGATGCTTCCATCCAGACTTTCTGGTAATCTCTTCTTCTTTG
TCAGCATCATAATCACCTTCACCTTCTTCAAGATTTTGAGACACTGTTTCCTATGATGAACCTGAGGGACCAGGTCCTCT
TGAGTGTTTTGCATCCTTCTCTTTTGTACCCTGATCATCCTGCTGCTTGTTCATCAACTCCTCAAACTCCTAGTCCTCAT
TGTTCTCATTTCTTGTACCCAATTCATCAAACTTGACGTGCATGCTTTCTTCGATACAAAAAGTTCATTTGTTAAACACC
CTATACGCCTTGCTTGTAGATGAGTACCCAACAAATACACTTTCATCACTTCTGGCATCAAACTTGTCTAAATCATCCTT
TCCATTATTCAACACAAAGCATTTGCACCCAAATGGTCTAAGATGTTCAATTGATGGTTTTTTGTTATTTAATAGCTCAT
AAGgTGTTTTCTTAATGATAGATCTGATAAGACACATGTTTGTCACATAGCATGTTGTATTAACTGCTTCTGCCAAAAAA
TTCATTGCAAGTCCTGAATCGATCAGAATAGTTCTAGCAATCTCCACCAGAGTTCTATTATTTCTTTCAACCACTCAATT
TTGCTGAGGAGTTCTTGGTGCTAAGAAGTTGTGATTGATTCCATTTTCTGTACAAAACCCTTCAAGTAGAGAGTTTTCAA
ACTCCGTACCATGATCAGATCTGATACTAGCTATCTTACCATTTATCTTCAATTGGATGGCTTTAGCAAATGTGATCAGT
TGTCCAGTTGTCTCATCTTTCGTTCGCAGAAACATGTTCCAACTGAACCTGGAAAAATCATCAACAATGAGAAGAGTATA
TTTGTTACCTCCTCTGCTTTGGATTCTGATAGGTTCACATAAGTCCATATGGAGCAGCTCCAGAGGTCTCGTTGTACTGA
CTCCATTCTTGGCTTTGAATGATGACTTAGTCTGTTTCCCTTTAGCACATGCATCACAGACTTTATCATTCAAAAACTTT
AGTGTTGGCAATCAGCGGACCAGGTCCCCTGTAGCAAGTTTGTTCAGCAACGAAATACTCACATGACCCAGTCTCCGATG
CCACAGATCTGTATCATCTGATTGAGCACTTAAATAGGACAGATCATCTCCTTCAATAGAATCCAGATCTGCAACATACA
TATTTTTAACTCTAGTTGCAGACATGACAACCCTTTTGGTAATGCGATTTGTAACCAAACATTTATTAACCATGAACTTG
ACTTCATTTCCCTTATCACAGATTTGTGAAATGCTCAAAAGATTGTATTTTAAACCCTCCACATAGTGTACATTGTATAT
TGAATTATCAACAGATCTCCCTATCCTGCCAATACCAAGGATAGAGCCCTTCTTTCCACCACCAAATGACACACCACCAC
CTCGGTGTGTTTTCAAAGAGAGAAAGTTTGAAGTGTATCCGATCATGTGCCTTGAGCATCCACTGTCCATGTACCAGCAC
TGACTCTTTCCTCTCTTCTGCATAAGAATCACTTGTTAGATTTAGGAACCCACTTCAAACGGAGTTCCCAATAACTATCA
AAGGGCTTGATAAGAAACCTTCCTGTCCAGGAGGGTAGATTGTTCTTACTGAAATGATAATGGGGACCAGGTCCCTTGTG
TTCCCTTTTGTCATTATTTTCAGATCTGACAAATTTCACATGTTTTTCTTTTATTCTTCTCAGATTCTCACATTTTTTTT
AGATGACCATTACGCCCACAGTGAGGGCACAACAGATTGCCAGATACAGACACATATTTGCTATGAGGATTATAAGAACG
TTCTATTGGTCTGCATCCCAACCCTTTCCTTCCATTGAAACTCATATTAGACAGGTTAGATAGTATCTTAGAGGAATCAG
TCCACTTTAGAGAGTGGCTTAGCTCCTCCTTGATCCTACTCAGATCCTTTCTCAGTTGGGAATTAGTTTCAAGAGAAGCA
ACTAGCTTAGACTTCGAAATTTTAAGCTTTTCTTCCAATTCTTCCTCAAAGATGCTAAGCTTTCTCTTTCCATTCTCTGA
AGTACCAGGATCCTTCTTAGGAGTTATATTGCTAGTTTCTAGATTACCTATCCTTATAATCATTTCAGAAACTTGAGACA
TGAGAGCTGAATTCTCATCCTCATACAAACTCAAATTTTCATTCAACATTAAGTTTTCAGTGGTTCGTTCATCAACAGAA
TCAATAAGCAGGGCAACAAGTTTCCTCAATTTTTCAACAGGAAAATTATCTAGATCATCTTTAAGATAAAAAAGGGTTAC
CACATCTGGATCTTCCTCATCATCAGATTTAGCCATCAAGGAGAAAATTGAGTTGAAAACATTTTCGTCATCTTCAATGG
CCATCATTGATACATCCTCATGGATTTCTGCATCTTCTTCTGACTCACTTGAATCATCTTCCCATACAACAAAGGCTTTT
CTCACCAACTGATCAGCATAAACATTCCTCCGAACATTGTCTGGGACCAGGTCCCTCTTGCGAGGCCTGGTGTCATGAGT
TTCCTGCCTTTGACTGGGGCATTCCTTCATAAAGTGACCAAGCTTGCCACATTTATGGCACAGATCATTTGCAGTAGTAG
TTCTACTCGTAGAGGCTTTCTTTTGGAAACCCCCAAGCTTCTTTATGATCTTTTGAAATCTTCTAGTGACATACGTCATC
TCATCCTCCTCCTCAGTCACCTCACTTTGAGTTGTTTTCAAAGCAATGGACTTCTCCTTCTTTCCTTTCTTCATAGTTGT
CCCTTGTTTCTTGTTCATCTCGTAGGTCTGAAGATTCCCAATCAGTTCATCCATGGAAAGAGTCGTTAGATCTTTGGCTT
CTGTTATGGCATCCACCTTGATTTCCCAAGATTTAGGAAGCACTTTGAGGATCTTGTGAATTTGCTTGCTAACAGGAATA
GACTTATCCAGGCCTCTCAGCTCGTTGGTGATAGAGGTGAATCTTGAGTTCATCTCAAAGATGGTTTCCCCTTCCTTCAT
ATTGAAATTTTTGAACTGAGTGGTGAGCATATCAACCTTGGACTCTTTCACTCGCTAGGTTCCTTCATGGGTTGTTTGAA
GACAGTCCCAAATCTCATTGGTTGTCTCACAAGCAGATACTTTGTTGTATTCGTCTGCTCCAATTCCACATACCAGAATC
TTCTTTGCCTTGTAGTTTTTTTCAATCTTTTTCCTATCTGCCTCATTGTAGTCTTTTCTGGTTTTGACAACAGTAGTGGT
AAGCTCCCCATCCTTCACCTCTTTTGTATGAATATATGGTTCATCAAGGATAATGTCCAACAACTCATAGTCCTCAACAT
TGATGTAGTCGTGCATTCGATTCTTCCACCATCCATAGTATTGGCCATTGAAACGAGGTGGCCTGGTAGAAGATTGGCAT
TCCTCCATATTGGGTGGAGCAGCCATTCCTTCAGGATCTTTTCATTTCTTTTCTTGGTGTTAACCAAACTAAAAAGTCAA
GCTCTGATACCACTTGTTGGAATGTATGCGTCCACCGATTTCGATGGGACCAGGTTCTCAGCACAGTTACAATGACAAAC
AGTAAAATAAATACTGAAAGTAAAGATTGCTTAAACAACTTTACGTGGAAACCTCATTGCTCAAAGGAGTAAAAACCACG
ACCTGTTCTCAATAAGACTTTTCAAACTGCTTCCACTAATCTTGTCCAAGCAAAAGTAAAAGTCAGTTTACACAATGAGA
TTACCCTGCTAATCTCCACTAAGCAATACCTTCTATCACTTAGCTAATCCATAGCAGATACAACACTGCCCATTATACTA
ATCATAACCGATTAATATAGTCTTTAGAATAAGAAACTAAGTTACCTTTAACCTATTTCTTACAATGATTCACACAAATT
TGAAATGTTTCTTTAACAATTGAAACAAATCCTACAATATAAGAACTTATTACAATAAGACAAATGCAGTCGGTACAGAA
AGCAAATAGAAGCACTTCTATCAGGTCCATTGCTGTTTTTTAAGCTTGAAAATATCTTTCTTTGAATGAATGATGAATAA
TGTTGTTTGTTGTTTGATACATACCATGAAGAATTATTGTCCAACGTACAAACAACCTCGTCGCTTCTGATTGGTGAAGT
ACTCTACAGCTTCACCAACTTTCTGATGCGGACAGGCTTTACAGTTGTTCACCACTTTGACACTGGACGAGTATTCATAC
TCTGCAGAGGACCAGGTCCTTGCTCTTGTGAAGAGATCATCAAAACATCTATGAACTTAAGCCCTTATCAATTTCCCCAT
TTTTGATGATGACAAACAACCTACATTAACTCATTTCGTGAGTGAACAAAACATTCATTCAATTCAATAACCATTGTTCC
CCCTTAACCAGGTCCTTGTACTTGTGAGGAGATCATCAAAACATCTAGGAACTTAAGCCCTTATCAGAGCTTCACACGGC
TACTATTCACATGTTTGAACCATCTAATTCCTACTGATCTGATCTTATCCTTCATGGGGGCCACTTCCATCTTGGCTCGA
ATATTTTCATTCCTAATCTTATCTCTCCTGGTATGCCACACATTCATCTCAACATCCGCATCTTTCCAACTCTCAAGCCA
TCACATTGTAGAATATACCTTCAGGTCTTGACGATATATTCTTATTACACAGAACACCTGATGCAAGCCTTCATTTCGTT
AATCTCATTATTATCCTGCATTAGTGATCCCAGTTACTTGAAACTCCCTCTCTTGAGGATAACCTGTGAATCAAACCTCA
CATATAACCCACTTCATGGGTTACGTCACTTGTGCTATTGGTGTCATTTTCTGGTTTTAGTAGGGACCTCAAAGACTTAG
ATAATATGATCAGACACAACTTTAGGTGTTGTTCAGTGGATTCAACCAGTAATTATCATATCAGTATTAGATAATGATAA
TATGAAGGTTTTAGACTTTTTtGTTTTGATTAAATCCACTTCTAATTTGTTGTTGCTTTCCCTACTCTGTTTGGTTAAGA
TAACATTGGTGTCATCTGTTTATAGTCTTTATTTTAAAGTTGTTTGATtATTTTTCGAAAGCATGAATCTTTACTGAATT
GCCTCATTTCATTTACAGTCCTGAAGATGGGAAGTCCTTAAGGACTGTGTCTTTGCTTCAACTTTGCCGCATTGAAGTAA
TAATTTATGATTGGTTCGACATACCCTGGCTGAAGAACTATTATAACTTTGGGTTTGACCACTTCAACATATCCTGGAGA
AAAATTGGAACATGGGGTCTTATTGATTGCCTCTTAGGAAATACTGGTCCATTTGCTTCAAGGGATTGGATACTTCCAGA
CCTAACCCTCCAGGGATCGATCAAGCTGAACAGCCACTTGCATATGTTTCCTAACACGTACTACTTCAACTATGCTACCA
AGCGTACCAGAAAAGTCATGGGTATAACTGTCCCTATTGGCATACTAGGTATACATCCTCTGTTATTCATAAAAATCCTA
CAAATGAGTCTATGACGCCACCCTCCAGATATCCCTCCCCCATAAAAGGGCTATAACTCTTCTTTTTtGCTACCAAATAA
CATTTTTTATATGAATATATGTAATTTCATCATCCCATTGCTTTCGATTCCATCTAATTCTTGCAGGGATGAGGATTGGT
GGGACAATGATGGTGCACTCAACACTTATCTATGACATATACTTGTTTCCCCATTGAGCATCCAAGTTGATTGGTTGTTA
AAGATTTTGACTGCCAACCAGTCTTGAGCTTCTGCTATTATATATGTGTTACACTTCTTGCAATTGGATTTTTGCACCTT
CTTGTCGCTGTTTTTTCTCTAATATGTTTCTCACTTAACCCCATTACAGATGATACTATTTGGAAACTATGACTTTTATG
TTAATTTAATCAAGAGTTCTTAGGTATATACCAATTATCTTTGAGATATGGAAAACATTTGACTTGCTTTGTAAATTTGC
AACTATTGAACGTACTGCATATTCGTTTGACATATTGAATACTTGAGATTTCTATTGGGTGTAGTTGTTATTTGAATAAA
ACGACAGGTATTTCAGGGAAGCTTAAAAACTAACATTTCCTCTTTTTTCTTCTCTGGAATCAGGTACTATAAGATTGTCG
AATGTGATCACATTCTTTTCATTGTGAATCGTGAAAGAGCTGGAGTTCAATTTAATTTGAGCTACGACAACATATTTGAG
TGTTGCAGGAAGCATGCCTTCAGAAAGAATCTGACAATGCCAAACCATATAATTTAATAGTTAGTAAAAATGTTGCTTTT
ACTATTGCGCTACAAACTCTTAAGAGAGAAGAGGTTCAAGAAAAAGGAATATGTGATATCCAAATACTCTTTTGGCTTCT
TGCCTCTTTTTTCATCAGACAAAACCTATTTTCCCTTTGAAATGTAAATATGAATAGGCTTGCAGAGGAAAAATTATTTA
GTGTCTAGGCCTGCAGAGGAAAAATGTGAATTAAGGAGACATGGAACACTAGTCTCTTGTATTATTGAAAACATAAAGAT
AGATTTTCAGAAGAATATATCAGTGAGGTTTTTGTTTTAACTATGTGGTGACCTGCAACGTCTTAAACCTTTACATATTG
AGCAAATGCAATCCACTCTAGATTAGGTTTTGAAATTTTAGTTAAACCTGGTGGTGATATAGGTAAGTGGTTATCATTGT
ATCGTGTTAAGATTCTAGTAGTTCTATCGCACCGAAGAGTGTGACCTAGTGGTCAATGAAGTGGTTGAAATTACACGTAG
ACAATAATACAATAGGTGATTCTTTCTATTTATCCTAGTCTTTGTGGACAGAGTTATTTGGTATTTGTTGTTGGTGGGAG
ATGGGAAGTATCTTGTGAAATTAGTTGAGGTGCGTGAAAGTTGGCCTGGACACCACGATCAGTAAAAAAGAAAaGATTGT
AGTAGTTGTATCATTGTGTTGCTTCTGTGGAATAACTTGATGTTACAGCTTACTGAACTCTAGATTTGATCGATGCACAA
CTAGTATTCTGTGGAATAACTTGATGTTACATCAGGATACACCATTGATCCTAGTACTTTGTTGTTACACTTATTAGTTA
CACCCTTAATCTAGACTTTTAATCTGTTTATTTTTtCCCCCAAGTACAAATAAAGTAATAAGGGTAAGATGGAGCGACTT
GGACACTAGGCTTCCATATAATTGATGTGAACTTGCTTGAGATTAAGATGTAATTGTTATTGTTGTACAATCAATTGTGA
ATGGAAGTGTTAGTGAGCAAATTGTTCAATGATAAATGGATTCAACAACTTCTATCTTGGTGTTAGGATTATATAACTTA
TAAGCTTTAGATTGATTACTAACACCAAGAGAAATGCATTTTTTCTCCTTTACCGTCTAGTTTGATCCTCTTTTGATCTG
GAACCTGTGCATAAGCCATATATCCGAAGATTCTAAAATAGTCAAAACTTGGTTTCTGCCTACTCCAATTCTCCTTTGGA
GTCATATTCTGAACAGAGAAAGTTGGACTTCTGTTTAAAATATGAATGCTCCTATCAACAACCTCCGACCAAAAACTTTT
TGAGACACCACTCTTAGTTTTGATGTTGCTTACCATGACAAACGTTATTTCGTTAAGGTGCGTAAGCCGCAGTAAATGCC
TCTTGATTCCATTTTCCTCACAAAAAATTATAAATTCTTGAGAAATGTACACTCCCCCACGTTTAGAGCATAAATCTTTC
AATGGACTACTTGTTTCTTTCTCGACAAGTACTTTATAACGTTTAAAAACATCAAAAGCTTCAAACTTTTGTATAAAAAT
ACACCCATGTTTTCCGACTGAAGTCATCAATAAAGGTTATGAAGTATCTTTTACCACCATTCGAACTTAGATTTATTGGA
GATTTATTGGTCCACGGAGATTCGAGTGCACCAATTCCAGCAACACCTTTGCTCTACAAGATTTTCCTTGTGGAAATGGA
CAGCAAGGTTGTTTGCTAACAATACAATTTTCACAGGTTTCCTAAGGAACTGTAATTTGAGGGAGACCGTTCACCATGTT
CTTTTGATGTAGAGTTTTCAGTCCGTTAAAATTCAAGTGTCCATAATGGAAATGCCATAACCATGCCTTATCCTTTAATT
TGGCAGAGAAATGTGTATGATGATTATTGTGTAGATAGAGAGGGAACATTTTGTTTCTAGTCGTTTTAACTTGAGCAATT
AATTCAAGTTTGACATCTTGAATTCTACAAAATCCATCTTTTATAGAAACTTCATACCCCTTCTTTTGCAATTGGCCAAT
ACTTAGAAGATTAGTCTTCAAATATGGAACAAAAAGAATATCAGCAATTGTCTAGGAGAAGTCTCTATTTGTCTGAATTA
GAACCTACCCTTTTCCCATGGCCGCGACTTTGGAGTTGTTCCCGAACATCACATTATCTTGAAAATATTCATCCAAGGTG
GAGAAAACTGACTTATCACCACTCTTATGATTGCTACATCCAAGTCGATGTACCTTAAATTCTTATTTGTTTCCTCTTTC
ATGTGGCAAACCATCAACAAATATATTTCTTCTTCCTCTTGTTCTGCAAAATTATATTCTTCTCCACACATCCTTAAACA
AATCTGTTCGGCATTCAGATTTATAATGACCGAACTTGTGCATCTGTAACATTAAATTTTAGACTTGTCTAATGACTTTG
ATTTTTAGCCACCTTGTCCCTTTACTCTGCCTTGACTATCATGATGTTGACTGTCACGTCCCAAGCCTACACCCTGGATA
TAGCCGGCATTGGAGAACCATTGCTGGTCCCCAAGCGAACCCTTAGCCTAGCACACTACTCAACGGAAAACTTACTCAAG
TGAAATAGCAATCTCAAATGCAAATTCAACTCATAAAAATACCATTACTGAAAGTAGTTCAACTAATGTATTTTAACATC
ACAAAGAAGATGGAAAAAGAAAGCCTCGACTACTACTGTCTATAAAGCCTCTAATAACTATGATGGAAGTCAGGACAACA
CACACTACATCCTAATAAACTGAAAAGTAAATGTGGAACCCTCCCGAAGCAAGGAGGCTCCCCAGAGCTACCTGGGACTG
CAAAAGGTATCAATGGAGCGCATGTTGATTTAAATACCTATATCTGCATCATGAAAATATGTAGGCGAAATGGTGTTAGT
ACATTGAATGTACGAGTATGTAAGAGGAACTCTGAAACATAAACATAGGCTTGAACTGATAAAAAGGGAAACATACTCAC
CTCGTCTTAACTCAACCCAACTCAACTCTAAGTCCTTATTTATGGTGTGAGTTGGTTTGGAAGGGGAAACGTCTGCATTT
TCAGGTTCAAACGAGGCCCAGAGCGGGAATGACCAAATTTTTCATTTTACGTGTGCTGTCCATGAATTTTTAGTGATTTG
GGATCCCGACGGATTTTTGGCTGAAATTAATAGTGGGCATCTGTTAAGACCTTATTAATGGCATGAGTTGGTCCAGAGGG
GCTAACATCTGCATTTTCAAGTTCAAACGAGGCTCAGAGCAAGAATGACCAGATTTACCAATTTGTGAGCTGTAGTCCAT
GGATTTTGTATGATCTGTGATCCCGACAGGTTTTTGGCAGAAATATTTTGTGGGTGTCCAGTAAGACCTTATTAATGATG
TGAGTTGGTCTAGAGGGGCAAACGTCTGCATTTTAAAGTtCAAACAAGGCCTAGAGCGGGAATGACAAAATTTACCATTT
TACGTGTGCTATCCATGGATTTTAGTGATCCGGGATCCCGACGGGTTTTGGACAAAAAAAaTTGTGGGCATCCGTtAATA
CCTTATTAATGGCGTAAGTTGGTCTGTATGGGAAAACGTCCGCATTTTCAAGTTCGAATGAGGCCTAGAGCGAGAATGAC
CAGATTCACTGATTTGTGTGCTATAGTCCATGAATTTTTTATGATTCGTGATCCTCGCGGGATTTTCACCAAAAAAaTTT
GTGGGCGTCCGTTAAGACCTTATTAATGGCACGAGTTTTTCTGGAGGGGTAAACGTCCTCATTTTCAAGTTCTAACAAGG
CCCAGAGCGGGAATGACCAAATTTACCATTTTACGTGTGCTATAATCCATGGATTTTTGGTGATCCAAGATCCCGGTGGG
TTGTCACGACCCGAGCTACCCCCGAGACGCGTACACGGGACCTAGGACCACGAGTGATCCCAAGCTAACACTACTGGCAT
GATCATGAGCATACTAAAGATAATAAACTGATGCGGAAGCTAATTCATAAATAAATCTGAAAAGATGGGGAATACCCATA
TACTATAACTGAATATATCAAATCTGAGAGTTTAATACAAAAGAAATATCAAACTCAAAACACTAAGCTGAATCTAACTA
TGTCTGAAATAAGCCTCTAAACTGACTAGAAATGTTGGGACATGCCCCAACTAGATCTAGCAAAACTGAAACTAAATACT
AAAACCGATAAAGATAACATGTCACTAGTCCTCGAAGAATGAGGACTCACCACTGATGCTGCTGAACTGAAGATCGAGAA
CCGATCTAAGCGTGATCTGGATACTGAAAACCTGAACCTACATCACGAGAAGATGTAGCGCACGTATGCGTCAGTACTTT
AAAGGTACTGAGCATGCAAGATGAAGTAATGTTGAAATAACATATAACTGAACAAAGCAATAAAGCAATGAAATAATCTG
AACACGATATAGATACTGAAAATACTGAATACTGAGCTAACTGATGCAATGACCAAATTTATAACATGCTGAGACTGAAT
ACTGACTGTACTGAAATATGGTCAATGCAAAAGAGTCTGACTGAACTGTGGGAGCTACTAATAACCGACATAAAACCACA
TGAGCTAAATGTGGAGTCCGATGTATACGCCCCATCGAGAGGACCCAATATACCCTGCCAGAGGTATAGAGGCATGCTGG
CGTGATCACTAAACTGATGTTGCCCACAGAGGGGACTTACACCTACGTGGCTCGTAGTTCTGGGACTATATGGGTACGCT
GAAACCCTAGTCCAACTCGGTATTATGCTACTCCTAATGAATTAAGTGGTTAACTGGTTATGACTGAATTTCTGTAAATA
CTGGATAGCTCGAAACTGAACATGCAAACTGAGAATGCAACAATTAATCTGATAATGATGCATTCATAAACTGAGGCATG
TATAACTGAATATATTATGACTGAGTTACTGAATAGCTTAAAATACTGACATGTAAATACTCATACTTGAAAACTCCTTT
TTAGAAAACAATACTCTGATCATTGATGACTTGGGAAGTCATACTGCATAAACATTGATGATATATCTAGATACCATACT
ATTCATACATTGATGACCTACTCAATTGTCATACTAATCATGTATTAGAAGCGTTTTCTCAAAACTCATCTTAACTTTCT
CAAAAACTCAAAATAGGGTTTATGCTGAAATATCTGACCTAGCATGTGTAATTCAAGAACTAATGAAATACATAGCTAGG
GTTCTGAAATTTATGTAAGAAACTGAGCAATAACATGATAATCTGATTTGGAACATTTAAATAAATAATTCATGATGATC
TGTTGAAATTCTAGAAACCCTAGGTCTGTTCATAATCGTGGAATCAAGAATCTGACAGAATTCTAGGGACCTAATGGGCG
AAAGGAACCCACTAGTGAAATCCCACATACCTGGTGACGAATTCCACGAAGAAATCCTTTGATTTCGGGGTTGGAACTGA
TGGAACCTTGCTGCGTTCTTGAACTAGGGTTCTTGACCTTCTTTTCTCCTCTTAGCGTTCTAATTCTTCTAAGTTTGATT
AATGATTTGACCTAGGTAAGTTCTAGTTATGTTTCTAGGTTTAAACTGATTAAAATCTCATGATTTAGGGTCTAAACGAC
GTATCTTAAGGGTTAAACAAAATAGGAAAAGACCAAAAGACCCTTGAATTAGCTGCTGTCGGAGTGACTGACGGACCTGA
CTGACGGTCCGTCGATTGGGTCTGTAGGTCGAGTCTGCCCGATAGGGCTTCACTAAAATGGGTATAACGTTTTATTCGGA
GGTCGGAATTTAGCAAACTCAGTGGCGTTGGAAAGATAATTCAATTATCTATCTAACCATAGGTCATGGGACACATAATT
CATTTTGTGCTAAAAGTTATGACCATCTGAAGTTGACCCATCAAAATTTTCAGCTAACTAGCTGCTAACCTTCGATCTAC
GGTCAGACCTACGGACCATGGATCGAATGACGGTCCGTACTGGTCAACCGTAGTTCGTGTCAGAGGCTGGGTAAAGGAGG
TCTTGATCCACGGACACAGACCACGGACCGTGGTCTGATTTACGGACCGTGGGTCTGTCCGTGAGTCGAGACTTAGCCAA
TTTTCTGAGCTGGTTGGGGAGGGGTTGCAGTGGTGAACCACGGACCACCAGCACGAGCCGTGGTCTGACCTACGGTCCGT
GGATGGTGACCGTAAGTTGCACCTGCAACTTCTCAAAATCTGTATTTTTGGTCCGTTTCGAATACGGGGTTTTACATGGG
TTTTTGGCCAAACAATTTTGTGGACGTCTATTAAGACCTTATTAATAGCGTGAGTTGGTGCAGAGGGGAAAACGTCTGCA
TTTTCAAGTTCAAACGAAGCCCAGAGTGGGAATGACCAGATTTATCGATTTGTGTGCTATAGTCCATGGATTTAGTGTGA
TCCGTGATCCTAGCCGGTTTTTTGCCGAAACTTCTTGTGGGCATCCCTTAAGACCTTATTAGTGACGTTAGTTGGTCCGG
AGGAAAAAACGTCTACATTTTCAAGTTCAAACGATGCCTAAAGCGAGAATGACAAAATTTACTATTTTACATATGCTATA
GTCCATTGATTTTTCGTGATCTGGGATCCCGGCGGGTTTTCGGCCGAAAAATTTTGTGGGCATCCCTTAAGACCTTATTA
ATGGCATAAGTTGGTCCGTAGGGGCAAACATCCACATTTTAAAGTTAAAACGAGGCCCACAACGGGAATGACCAGATTTA
CCGATTTGTTTGCTATAGTCCATACATTTTTTGTGATCCGTGATCCCCACGTGTTTTTGGCCAAAAAAAATTACAGACCT
CCGTTAAGACCTTAGTAATGGCATGAGTTGGTTTGAAGGGGAAAACGTCTCCATTTTCAAGTTCAAATGAGTCCCAGAGC
AAGAATGAACAAATTTACTATTTTACATGTCTATAGTCTATGGATTTTTGGTGATTCATGGATTTTATGTGATCCTTGAT
TCCGACGGGTATTTGACCAAAAAAATTTGTGGGCGTCCGTGAAGACCTTATTAATGGTGTGAGTTGGTTCGAAGGGGCAA
ACATCTGCATTTTCAAGTTCAAACGAGACCTAGAGCAGGCATGACAAAATTTACAATTTGATGTGTGCTATAGTCCATTG
AATTTTGGTTATCCGGGAACCCGACGGGTTTTTCGCCAAATTTTTTTGTGGGGATCCGTCAAGACCTTATTAATGGCGCG
AGTTTTTCTGGAGGGGAAAACATTTACATTTTCAAATTCAAATAAGGCCTAGAGCGGGAATGACCAAATTTACCATTTTA
CGTGTGCTATAATCAATGGATTTTTGGTGATCCGGGATCCCGGTGGGTTTTTGGCAAAACAATTTTGTGGGAATCCGTTA
AGACCTTATTAATGGCGTAAGTTGGTCTGCAGGGGAAAACGACAACATTTTCAAGTTCAAACAAGGCCCAGAGTTAGAAT
TACCAGATTTACCGATTTGTGTGCTATAGTCCATTGTTTTTTAGTGATTTGTGATCCCCGCGGGTTTTTGGCAGAAATTT
TTTAAGGCATCCGTTAAGACCTTACTAATGTTGTGAGTTGGCCCGATAGGGATATAGTCTATGGATTTTTGGTAATTCAG
GATCTCGATGGGTTTTGAGTAAAAATTTTtGTGTGCCTCTGTTAAGACCCTATCAATGGTGTGAGTTATTCTTGAGGGTC
AAACGTCCACATTTTCAACTTCAATTGTTGCCAAGAGCGGGAATGACCAGATTTATCAATTTGTGTGTTAAAGTTCATAG
ATTATGTGTGATTCGTGATCTCGGTAGGTTTTTGGCAAAAAAATTTTGTGGGCATCCGTTAAGACCTTATTAATGGAATG
AGTTGGCCCGAAGGGGAAAACGTCTGTATTTTCAAGTTCAAATGAGGCCTAGAGCGGGAATGACAAAATTTACCATTGTA
CATCTGTTATAGTCCATGGATTTTTGCTGATCCGGGATCTCGACGGGTTTTGGTAGAATTTTTTTGTGGGTGTCCGTTAA
GACATTATTAATGGCGTGAGTTGGTTCATAGGGGCAAACATCCGCATTTTCAAGTTCAAACAAGGCCCAGAGATAGAATG
ACTAGATTTACCAATTTGTATGCTATAGTCCATGAATTTTTGTGATCCTTGATCTGCGCGGTTTTTGGTCGATAATTTTT
TTGGGCATCTGTTAAGGCCTTATTAATGGCGTGAGTTGGTCCGTAGGGAGAAACATCCGTAATTTCAAGTTTAAATGAGG
CCTCGAGCAAGAATGACCAGATTTACCAAATTGTGTGCTATAATCCATCGGGATCCTTTCGGTTTTTTGGCTAAAAATTT
TTGTGGGCGCTTGTGAaGACGTTAATAATGGCGTGAGTTGGTCTAAAGGGGACAACGTCTGCATTTTTACGTTCAAATGA
GGCCTACATCAGGAATGACAAAATCTACCATTTTACATGTGTTATAGTCCATAGATTGTTGCTGATCCGGAATTTCGACA
GGTTTTGGAAGAATTTTTCTGTGGGTGTTCGTTAACACCTTATTAATGGCGTGAGTTGGTTCAGAGGCAAACGTCCGCAT
TTTCAAGTTCAAATGAGACTCAGAGCGGGAATGACCAGATTTATCGATTTGTGTGCTATAGTCCATGGATTTTGTGTGAT
TTGTCATCCCGAGGGGGTTTTGgCCGAAATTTTTTGTAGGCGCCCGTTAAGACCTTATTAATGATGTGAGTTTGTCTAGT
GTGGAAAATGTCTGCATTTTCAAGCTCAAACGAGGCCTAGAGCGGGAATGACAAAATTTATCATTTTACGTGTACTATAG
ACCATGGATTTTGGTGATTCGGGATCCCGGTGGGTTTTTTGCCAAAAAATTTTGTGGGCATCCGTTAAGACATTATTAAT
AGAGTGATGGTCCGTAAGGGCAAACGTCTGCATTTTCAAGTTCAAATGAGGCTCAGAGCGAGAATGACCAGATTTACCTA
TTTTTGTGCTATAGTCTATGAATTTTTtGTGATCCGTAATCTACGCGGGTTTTTtGTTGATATTTTTTATTGGTGTCT
GTTAAGAGCTTATTAATAGCGTGAGTTTTTTCGGAGAAGCAAACGTCCACATTTTCAAGTTCAAAAGGCCCAAAGCTGGA
ATAACCAGATTTACCGATTTTTGTGCTGGAGTCCATGGATTTGGTGTGATCCGTGATCCTAATGGATTTTTTGCCGAAAT
TTTTTATAGGCATTCATTAAGACCTTCTGAATGGCGTGAGGTTGTTCGAAGGGGCTAACGTCTGAATTTTCAAGTTCAAA
CAAGACATAGAGCGGGAATGACTAAATTTACCAGTTTACGTATGTTATGGTCCATGAATTTTAGGTGATTCGGGATTCCG
ACAGATTTTGGCCGAAATTTTTTGTGGGTGTCCGTTAAAACTTTATTAATAGATTGAGTTGGTCTAGAGGGGCAAACGTC
AAAACTTTTAGGtTCAAACGAGGCCTAGAGCGGGAATGACTAAATTTACAATTTTACGTGTTTTATAGTCCATGAATTTT
TGGTGATTCAGGATCCCGGCGGGTTTTTGTTCGAAATTTTTTGTGGGAGATCGTTAAGACCTTATTAATGGCGTGAGTTG
GTCCGTAAGGCAAACATCTGCATTTTCAAGTTCAAACGAGTCCCAGAGCGGGAATGACCAGATTTACCAATTTGTGTGCT
TTAGTCATGGATTTTTTGTGATCTGTGATCATCGCGGGTTTTTGGCCAAATATTTTTGTTGGCGTCCGATAAGACCTTAT
TAATGGCGTGGGTTGGTCCAGAGGTATAAACATTTGCATTTTCAAGTTCAAACGAGGCCAGAGCATGAATGACCAAATTT
ACTGTTTTATGTGTGCTATAGTCCATGGCTTTTTGGAGATTCGGGATCCCGGCGAGTTTTTGGACGAAATTTTTATGGAC
GTTCGTTAAGACCTTATTAATGGCTTGTGTTTGTCCGGAAGGGCCAACATCCGCATATTCATGTTGAAACAAGGCCCAGA
GCGGAAATTGATATAGTCAATGGATTTATGGTGATCCAGGATTCCGACGGGTTTTGGTCGAAATTTTGTGTGGGCATCCG
TTATACCTTATTAATGGCGTGAGGTTGTCTGGAGGGACAAACGTTCGCATTTTCACGTTCAAACGAGGCCCAGAGCAGGA
ATGACCATATTTGCCGATTTGTGTGATATATAGTCCATGAATATTGTATGATCCATGATCCCTGTGGGTTTTTGGCCGAA
ATTATTTGTGGGTGTCCATTAAGTCCTTATTAATAGCGTGAGTTGGTCTAGAGGAGCAAATATCTGTATTTTCAGTTTCA
AACAAGGCCTAGAGCAGGAATGATCAAATTTAACGTTTTACATAGACTATAGCACAGAAAAATCAGTAAAATCTAGTTTT
TCTTGCTTTTGGCTTGTTTGAACATGAAAATGCGCATGTTTGCCCGTCAAGACCAACTGGCGCCATCAATAAAGTCGTAA
CAGGCGTCAATGAAAAAATTTGGCAAAAAATATTCTGAAATTCTATCACCAAAAATACATGGACTAGCAGACGAAAATTT
GTAAATTTGGGTTTTCTTGCTTTGGGATCGTTTGAAGTTGAAAATGTACCCGTTTTCCCCTCAAGACCAACTTATGCCAT
TAATAAGCTTGTAACCGACGTACATGAAAAATTTTAGCAACAAAAATTTTGGAATCATGTATCTCCAAAAATAAATGGAC
TATATAGCATACGAAAATTAGAAAAATCTGGTTTTTCTTGCTTTGGGGCTCGTTTAAACTTGAAAATGCACATGTTTACC
CCTCGGAACCAATGACGCCATAAATAAGGTCGTAACTGACGTCTATGAAAAATTTTGACAAAAAAAAATTTGGAATATTG
TATCACCTAAAATCCATTGAATACAGCATACGAACATCGATAAAATCTATTTTTTCTTGCTTTAGAGCTCGTTTGAACTT
GAAATTCGTCTGTTTACCCCTCGAGACCAACCTGCGCCATTAATAAGGTTGTAACAGACGTCCATGAAATATTTTGGCAA
AAAAATTCTGGAATCCTATCACCAAAAATCTATGGACTATGCACATGAAAATCAGTAAAATATGAATTTTCCAGCTTTGG
GGATCATCAGAACCTGAAAATGCGTCTGTTTACCCCTCGTGACCAACTGACGCCAATAATAATGTCATAACGaATGTCCA
TTAATAATTTTGGTAGAAAAAATTCTGGAATCCAGTATCACCAAAAATCCATGGATTATAGCACAAGAAAATTGGTAAAA
TCTGGTTTTTCTTGCTTTGGGGATCGTTTGAACTTGAAAATGCACCTATTTTTTCCTCAGGACAAACTGGCTCCATTAAT
AAGGTTGTAACGGACGACCATGAAAAAGTTTGGCAAAAAAATTGTGGAATCCTATTATCAAAAATCAATGGACGTATACG
AAAATTGGTAAAATATGGGCTTTCCTACTTTGTGGTTCATTTGAACTTGAAAATGCACCCGTTTGCCCGTTGAGACTAAC
TAACGCCATTAATTAGGTCGTAACGAACATCCACGAAAATTTTTGGAATCTTGTATAACCAAAAATTCATGGACTTTGGC
ACACAAATATCGGTAAAATCTAGTTTTTTTCTTTCTTTAAGGTTCGTTTGaACTTTAAAATACGCTTATTTTCCCCTCAG
GACCAACTAGCGCAATTAATAAGGTAGTAACGGACGTCAATGAAAAATTTCGGTAGAAAAAATTTGGAATCCTATAACCA
AAAATCCATGGACTATACCACATGAAAATTGATATTTCTACATTTTCTGTTTTGGGTTCGTTTGAACTTGAAAATGCGTT
TGTTTGCCCCTCAAGATCAACATGAGTCATTAATAAGGTCGTAACGCGCATCCATGAAAATTTTCGACaAAAAAAATTCT
GGAATCATATCACCAAATATCCATGGACTATAACTCATGAAAATGGGTAAAAATCTAGGTTTTCCTGCTTTGGGCCTCAT
TTGAACATGAAAATGCACTCATTTTCCCTTTGAGACCAACTGACGTCATTAATAACATCGTATTCGACGTCCATGAAAAT
TTTTGGCAAAAACAATTCTGAAATCCTGTATCACCAAAAATCAATGGACTATAGCATACGAAAATTGGTAAAATCTTATT
TTCTTGCTCTGGCTCGTTAGAACTTGAAAATGCGTCTGTTTGCCCCTCGAGGTCAACTGGCGCCATTAATAAGGTCGTAA
TGGACGTTCATGAAAAAGCTGGGCAAAAAAACATTTCGAAATCCCATCACCAAAAATCTATGGACTATAACATATGAATA
TTGGTAAAATCTGGGTTTTCCGACTTTAGGGCTCGCTCGAAATTGAAAATGTGCATGTTTATCCCTCAGGACCTACTGAC
GCCATTAACAAAGTCGAATCGGACGTCCATGAAAAATTTCAGCaAAAAAAAATATGAAATATCGTATCACCAAAAATCGA
TCGACTATATAGTACATGAAAATCGGTAAAATGTGGTTTTTCTTGCTTTGGGGTCTTTTGAACTTGAAAATGCACATGTA
TGCCCCTCAAGATGAAATGGCACAATTACTAAAGTCGTAATGGACGTCCATGAAAAGTTTCGaAAAAAAAAATTCAGGAA
TCCTATCACAAAAATTCCATGGGTTATAGCAAACGAAAATTGGTAAAATCTAGGTTTTCCTGCTTTGGGGCTCGTTTGAA
CTTTAAAATGCGCATGTTTTCCCCTCGGGACCAACTGTACCCATTAATATGGACATAACGGACGTCCATGAAAAATTCTA
TAAAAAAATATCCAGAATTCTGTATCACCAAAAATCCAAGGAGTTGCACACGAAAATTGGTATAATCTAATTTTTCTTGT
TTTGGTGCTCGTTTGGACTTGAAAATGTACCTGTTTGCCCCTCAGGACCTATTGGCACCATGAAAAAAGTCGTAACGGAC
GTCCATTAAAAATTTTGGCCTAAAAATTTATAGAATCCTATCACCAAAAATTCATGAAATATAGCACACAAAAATCAATA
AAATCTAGGTTTTCCTGCTTTGTGGCTTGTTTGAACTTTAAAATGCGCTTGTTTTCCCCTCGGGACCAACTAATGTCATT
AATAAGGTCGTAACGGACGTCCATGAAAATTTTTGACAAAAACTATTCTGGAATCCTGTATCATCAAAAATACATGGACT
TAGCACATGAAAAACGGTaAAAtCTAATTGTTCTTGCTTTGGGGATCGTTTGAACTTGAAAATGCGCTAGGTTTTCCCTT
GGGACCAACTaATGTCATAAATAAGGTCTTAATGGACGTCTATGAAAAATTTCAGaATAAATTCTAAAATCCTGTATCAC
AAAAAAACCATGGACTATATCACACGAAATCgGTaAAAtTTGtTTTTTTTTTTTGCTTTGGGGGTCAATTGAACTTGAAA
ATGAGCCCATTTGCCCCTCGAGATCAACTAATGCCATAAATAAGGTCGTAATGGACGCCTATGAAAAATTTCAGCAAAAA
AAATTCAGAATCATATATCACaAAAAAACCATTGACTACAGCACACAAACATCGATAAAATCAGGTTTTTCTTGATTTGG
GGATCGTTTGAACTTGAAAATCCGTCTGTTTACCCCTCGGTACCAACTGGCTCCATTAATAAGATCATAACAAACGTCCA
TGAAAAATTTCTGCAAAAAAAATTCTGGAATCTTATCACCAAAAATATATGGACTATAGCACACGAAAATTGGTAATATC
TGGGTTTTCCTGCTTTGGGCtTCGTTTGAACTTTGAAATGCGCTTGTTTGCCCCTTGGACCCAAGTGACGCCATTAATAA
GGTCGTAACGGACGTCCATGaAAAATTTTGcCaAAAAAAATCCAGAATCCTGTTTCACCAAAAATCCATGGACTATAGCA
CACAAAATTGGTAAAATCAAGTTTTTCTTGCTTTGAGATTGTTTGAACTTGAAAATTCGCATGTTTGCCTCATAGGGCCA
ACTAGCGCCATTAATAAGGTCGTAACGGACATCCATGAAGAATTTCGGCAAAAATGAATTTGGaATCCTATTGCCTAGAA
ATCCATGGACTATAGCACACGAAAATTGGTAAAATCTGGGTTTTCCTTCTCTAGGGTTTGCTTGTACTTGAAAATACGCT
TGTTTTCCTCTCGGGACCAACTGACGCCATTAATAAGGTCGTAACACACGTCCCTGAAAAATTTTGACAAACAAAATTTT
GGAATCTTATCACTAAAAAtTCATGGACAATAGCACACAAAAATCaAAAAAATCTTGGtTTTCTTTTCTTGGGCTCGTTT
GAACTTGaAAATGCGTCTGTTTACCCCTCGGGACCAACTAGCGCCATTAATAAGGTCGTAACGGACGTcCATGAAATATT
TTGACaAAAAATATTTTGAAATCCTATCAGCAAAAATCCATGGAATATAGCACACGAAAATTGGTAAAATCTAGGTTTTC
CTGCTTTGGGCTTATTTGAACTTGAAAATATGTCAGTTTTCCCCTCGGGACCAACTGACGCCATAAATAAGGTCATAACG
GCCGTCCATaAAAAAATTCAAAAATTATGTATCTCCAAAAATCCATGGACTATAACAAACGAAAATCAGTAAAATTTGAT
TTTTCTTGCTTTGGGATCGTTTGAACTTGAAAATGCACTTGTTGGCCAATCGGGACAACCTGACTCCATTAATAAGGTCG
TAATGGACGTCCATGAAAAGTTCTGGCAAAAACAATTGTGGAAATCCTATCACCAAAAATCCATAGATGTATTCAAAAAT
CAGTAAAATCTAGGTTTTCCTACTTCGTGGCTCGTTTGAACTTGAAAATGCACTTGTTTGCCCCTCGGGACCAACTAATG
CCATTAATAAGGTCGTAACGGACATCCATAAAAAAAATTGGCAAAAAAAATTCCAAAATCATGTATCAACAAAAAACCAT
GGATTATAGCACAGGAAAATTGATAAAGTCTTTGTTAAGGCTGGCAAACGGACAGGACCGGTTTTACCGGAACCGGTCCT
CGTTACCAGATTTCGTTACCGGAACAAGGTCTTACCGGAACCGGTTTTAACGGAAATTTCCAAAGGTTCCGTCCGGTCCC
TTAGTTACCGGATTGGAACCGGTTTGGATCGGACCGGAACCGGTTCTTACCGGATCATTCTGTACCgGtTAAAtTTTTTT
TAtTTTTTTAtTAACTTTAATTATTATATAATATTATATTATTAATTAATAAAATTATATTATTGAAAAACTTCAATTTA
AAACTTTAAACTTTAAAGTTACTTTAAAGTTTCAATTGAATTTAAGttTAAACTTTAAACTTTAAAGTTTAAAAtTGACT
TTAAATTTTAAAGTTTATAACTTTATATTGaATTTAAAGTTTAAAATTGACTTTAAAGTTTAAAGTTTAAAGTTTATAAT
GAATTTAAAGTTTAAATCTTAAAATTCAATTTTATATTAAAGTTTAAACTTTAAACTAATATTAAAATAGTTGAAAAtTA
AATTTCTAAAATGACTTGGATTAAATATAAGAGACTATTTTAAAAGAAAATCAAGGCGAATAGCCGTATATTTATTCAAA
TAAATAAATTGTACAATACAAATATTAGAAAGAGACAAAGAGTACATAATCTAGGTATTGAATATTAATTATTGTACTAA
CAATTGAAACTCTTTTTAAAATATTTTCGTAACTTTTGTATCATTTCAAAAGAAACATTTTTTGGAACTTGTATTTGTCG
TTCTTCTTCCATTGCTTCCATACCATCATCACTATTATCACCAAATATTTCATCTATTTCGTCTTCTATTTGGCTATTTA
ATTGTGGTAGTCCGGTATTTCTTCTTTCGGCATTGACCCATTCTCGAAACAACACCGATATTTCCAAACTATCATTTGCT
AATGAATATCGATGATCTCCAATCATAAATCTCGCCGCACTAAAAGCTTGCTCTGAAGCGACCGATGATGCTTGAATCGC
TAGCACATCTCGAACAATCCTAGCAAGGATCGGAAATTGATTTTCACGATTCTTCCACCATACTATTATTGGAGCTTGAA
GTTGTCCTTCTTCATGCCTAATCTTTTCCCGTGCCTGATTGAAATATAAATCAAAATCATTATTAGTAGATGATTCAAGC
TCAAGATAATCATCCATCCAATCATCCGTATCATCGCTTCTAGGTTTACAAGATGGAGGTTCAACTATTGGAATAtTTTT
TTTCCATAGATTTATATGTATTATACAACTCTCTAACTTTTATATATATGCTACTTTTACAATCTTCAACACTAGGAGTT
TCATCATCTTTAATTTCTAAATTTGCATAAATCTTTTCCACCATTCTTTCAACACCTTTTAATTTGCAATTTGGGTTGAA
AGTAGTACCAGTCAAATAGATTTGAGGAATAGGGAAAAAGTATTTTTTGAATTTTTCAATCATAAAAGCAAGGAAATTTC
AAATCGATCTTTTCCTTTATATTTTGCAAATTCAGATGAAATAGCACAAATATTTACTAAAATAGAAGAAATAGTTGGAT
AATATTGACCAGAAGCAGCATTTGATGCTTTATAAAAAACACTTAAAAATTCAATAAGTTCTTTTGTATTTTCCCAATCT
TCATAGCCAATTCTCAAATTCGGGTCCGCATTATGAGCATTAAAAACTAATTGTACCGGCTCTTGATAAATATAAGCAAC
TTGAAGCATTTCAAATAAAGAATTTCATCTAATGCATACTTCTTTTGGAACTTTTCTATATTCAAGTCCACATTCTTTAC
AACGATGTTTAAATTCTGTAATTCTAGCTTTTATTTTAGCTTTAAAAATTCAATTACAAGCAAGTCTAATTTTTTCACAA
GAAATTCCAAATTGAGAAATACCATCTTTTACTATCAAATTATACACATGTGCGGCACACTTAATATGAAAAGAATCATT
ATCAATTGGACAAAGTCTACCTTTTAAATAATCAATTGCTTTTAAATTATTAGAAGCATTATCTAAAGTGACACTGATTA
TTTTATCACATATTCTATAAAATTGTAAAATAAAGCCTATTTTTGTTGCTATATAAGCACCGGTTTTAGTTTCTTCAACA
TATTTATATCCTAATATTTGTTTTTGCATGTTCCATTCATGGTCAATTCAATGGACAGTAATTGTAAAATAATCATTACC
ATTAGGACTACGTCCCATATCAGAAGTAATAGATAATCTACCATCATAATAAACAAATAAACAACGAAGAAAATGACAAT
ATTCTTTTTTATATTTAAAAAGATCACTTTTAATTGTACTTCTTGGAATACCTTCATAATCTGGGTTATACAATTCCCGA
ATATACTGAATAAAACCAGGATGTGAAGGAAATGAAAAAGGCAAACCACAAACAGCAACCATTTTAGCTAATTCTCTACG
ATCTTTTTCTTTACTATATGTGCGGTGTGTGCTTCGGCTAGCCGGGTTAGTCATATTTAATACACTTTGAACCATATTAG
AACCTCCAGCTCCCATAGAATTTTCAGGTTGAGGTATTCCATTTCTATTAGCCCTTTCTATATCATCTAGGCGAGCAAAT
TCTTTATTACACTTTCTCAAATGTGTTCTTAGTCGTCCCGTTCCCCCTTGTGTACCCGTAGTTACATGTTTCATGATCAA
TTTACATTTCGTGCAATTAACAATAGTTTTTTCCTCATTTTGTACCAAAAATTTTCATACTAAAGATCTTTTAACACGTA
CAACGGTCTTTGAAAAAGTAGGTAAAGAGGGGACTTCATCTTGTTCCGGTAATTCGGTAGCCGGACTAGTAGGGGTAGGG
GTCTCATCATCTTCCTCATTTATTTCTACTTCCTCATATAATTCTTCCTCAAAATTAGTAAAACATCTATTTAAAGTTTC
ATGATCTACTTCATTTTCCGAATTAAATTCAATAGGTCGTGAGTCTCGTGTAAAAGAAATTTCATCAACATGAGTATAAT
CATTAGTATTAATTCTAAATCTAGGAGGTGCCAAATTTTTAGAATTAGAACTACTTCCTCCTCCCTTATTATTTTTTCTT
TCCGACATTGATCTTTTATCACTATATTTTTCAAAATTCATGTTCAAGTTTAAAATAATTAATATTATGAAAAACAAGCA
AAGATAATATAACAAAAAAATAAAATAACTTAATTAATAAACCAATAAAAAATTAAAGTTGGAACGAATGTACCGAACGT
CTACGTAAAAGTAGACGTATAACCAAAGCCGGATTTGAAAGATGCCAATTGAAGCTTCCGATTTACTTCAAATAAATATC
CGAAATTTGAACTCAAAGTCAATATCACAAAATAATAATTATGAATTTATGAGAGATTGAAAATTAAGAGATTTTATAAG
ATATTAATGAAATAATTTGTGAATTTGTGATTTAAATGAAAAAATATGAGTATATTTATAGTGTTAAGGGGTAGAGAGGG
GTGGGGGGTTGTTTGGAGCCGTTTTGGGCTCCAACCCAACAGCTAAAAGGGGCCAACGGCTCTTAACGTTCACATTTTTA
AATAAATAAATAAATAAATCAAATTGACCGTTGAATCGGACTGGAACCGGTTCTTACCGGACCGGAACCGATTCTTACCG
AACCGGATCAATCGGATGAAAATCCAGGTTCCGTTTCGGTACCGGTTCTGGTACCTATAAGATCGGTTCCTTACCGGTTC
AACCGATACCGATCTTACCAATACGGGAATCGGATCGGACAAAAATCGCTTCGTTTGCCAGCCTTAGTCTTTGTTTTCCT
GCTTTGAGGTTTATTTGAACTTTAAAATGCACATGTTTGCCCCTATGGACCAACTGACGCCATTAATAAGGTAGTAGAAT
GTCCATGAAAATTTGCGGCAAAAACAAATTTTGAAATCCTATATCACCAAAAATTCATAGACTTTAGCGCACGAAAATTA
GTAAAATCTAGTTTCTTGCTCTAGGGCTCGTTTGAAGTTGAAAATGCGTCTGTATACTCCCTCGGCCAGTTGCTGCCATA
AATGAGGTCGTAACGGATGTCTATGAAAAACTCGGCaAAAAAAATTTTCAAAATCCCATCACCAAAAATCCATAGAATAT
AGCATACGATAATCGATAAAATCTGGATTTTCCTTCTTTGAGGCTCGTTGGATTGAAAAATGCGCTTGTTTGCCCATCAG
GACCAACTGACGCCATTAACAAGATCGTAATGAAAAATTTTAGCAAAAAAATTCTAGAATCCTATATCACCAAAGAATAG
TAAACCCTGATATTTTTTGCTTTGAGGCTCGTTTAAACATGAAAATGTGCTTGTTTACCCCTCGGGACCAATTGGCGCCA
TTAATAATGTCGTAACAGACGTCCATGAAAAATTTCAACaAAAAAAAACTCCAGAATCCTATCACCAAAAATCCATGGAC
TATATAGCACACGAAAATTGGTAAAATCTAGTTTCTCCTTTTTTGGGTCTCGTTTGAACTTTAAAATGCGTCTGTTTGCC
CCTCGGGATCAACTGGCGTCATTAATAAGATCATAACGAACATCTATAAAAAAATTTGGAAAAGAAATTATAGAATCTTG
TATCACAAAAAATCCATGGAGAGCATACGAATATCGGTAAAATCAAGTTTTTCTTGCTTTGAGGCTCGTTTAAACTTGAA
AATTCGCAAGTTTTTCTTGATTTTGCTTTGGTAAAATCATGTTTGCCCCTCAGAACCAAACGGACATCCATGAAAATTTT
TGGCAAAAATAATTCTGAAATCCTATCACCAAAAATCTGTGGACTATAGCACACGAAAATTAGTAAATTTGGGTTTTCCT
GCTTTTGGCTCGTTTGAACTTGAAAATGCACATGTATACCCCTCGAGATCAATTGGCACCATTAATAAGGTCGTAATTAG
CGTCCATAAAAAGTTTCGACTAAAAATTATGGAATCCTATCACCTAAAATTCATGTACTATAGCACACGAAAATCAAAAA
AATCTGGATTTTCATGCTTTAGGGATCGTTTGAACTTGAAAATGTGCCCGTTTGACCCTCGGAACCAACTAACGCCATTA
ATAAGGTAGTTATGGACGTCCATGGAAAATTTGGACAAAAAAATTTCTGAAATCCTGTATCACAAAAAATTCGTAGACTA
TAGCACATAAAAATAGGTAAAATCTTATTTGTCTTGCTTTAAAACTCGTTTGAACTTAAAAATGTGCATGTAAGCCCCTT
GGGACCAACTGATGCCATAAGTAATGTCGTAATGGAAAACCATGAAAAATTTCGACAACAAAATTTCAGAATCTTGTATC
ACCGAAAATCCATGGCACACGAAATCAGTAAAATCTAGTTTTTCtTGGTTAGGGGCTCGTTTGAACTTGAAAATGTGTAT
GTTTACCCCTCGGTACCAAATGGCTCTATTAATAAAGTCGTAACGAACGTTCATGAAAAATTTTAACAAAAAAAtTCTGG
AATCCTATCACAAAAAATTCATGAAATATAGCTCATGAAAATCGATAAAATATGGGTTTTCCTTCTTTGGGCTCATTTGA
ACTTTGAAATGCGTCTATTTTCCCCTCGGGACTAACTGACGCCAGAAATAATGTCGTAATGGACGTCCATGAAAATTTTT
GGCAAAATAAATTTTAAAATCCTATATCACTGAAAATTCATGGACTAAAGCACACAAAAATTGATAAAATCTGATTTTTC
TTGCTTTGAGGCTCGTTTGAACTTGAAAATCCCCTCGCTCCCCCTTCCGAACCAGCTGACACTATTAATAAGGTCTTAAC
GGACGTCTATTAAAAATTTCGGCAAATTTTTTTTTGAAATGCTATCAGCAAAAATCCATGGACTATAACATACGAAAATC
CGTAAAATATTGGTTTTCCTAATTTGGGGTTCATTTGAACTTGAAAATGTGTTTGTTTGCCCCTTGCAACCAACTGACGT
CATTAATAAAGTCGTAAAGGATGTCCTTGAAAAAATTCGTCAAATAAAATTTTGAATCTTGTATCACCAAAAATCAATGG
ACTATAGAACACAAAAATCGATAAAATCTGGTTTTTCTTTCTTTAGGACTGGTTTGAACTTGAAAATATGTTTGTTTGAC
AATCGAGACAAACTAGCGCCATTAATAAGGTCGTAATGACATCCATGAAAAAATTTCAGCAAAAAAAGTTCTAGAATACT
ATCACCAAAATTTCATGGACTATAGGGCACGAAAATCGATAAAATTTGGATTTTCCATCTTTGGGGCTCGTTTGAACTTT
AAAATGCATTTGTTTACCCTTCGGAACCAATTGACGCCATTCATAATGTCGTAATAGACGTCCATGAAAAATTTTGGAAA
AAAAATCTAAAATCCTGTATCACCAAAAATTCATGGACTATAGTACACAAAAATCATTAAATCTAATTTTTCTTGCTTTG
GGGCTCGTTTGAACTATAAAATACGTTTGTTTACCCCTCGGGACCAACTAGCGCCATTACTAAGGTCCTAACAGACGTCT
ACGAAAAATTTTGGCAAAAAAAATTTGGAATCACATCACCAGCACACGAAAATGTCGTAACGGAGTCTATCAATTAAAGA
GGCTTATGACCCCACAATTCTCCCTCAGATTTTTTTTTCTATACCCTAACCTTGGAAAATAAATGaAAAaAAAAAGTGGA
TATTCCCTACAATCGACATAGTCTTAAAAGTGGGTAGTAGTCTAAATTCTCAAGTAAGTTTTATGTATACCTCTTCGAGT
TTATTTGTGTATTATGTGGCATTTTTTATGTCAATAAATGGTATCAGAGCATTGATCGATCATTGAAAATATAAAAATAA
AAAATAAAAACTCACTGAAGACATTTTTGTGAGTCATAGTACTGGATAAAAGAGAAACTATCAACAAATTACAAGAAGCA
AAAGTAATTATAAATCAAAATAGTTTTTGATGAAGTTGAGAACATACTTATTAGATCTGAATTCTTTTGTAGTAGTAACA
GCTTCTTGAAGCTCATGATTCATCTTAGGAGAATGATATAATAGTAAAATTCATCAATTATTGTCACTAGGTACAAGAAA
TGGAGGGAATAACATGCTTAACTTGGTCTAGTCGTCTGAATATAATGATGTAGAGTTGAAGAAGTTTTCATAGATGTTGA
TATCACGACGCTTATAAGATGTGTAAGTATCTATGTGAAATTCACTCGAGCTCTATGTTTTTCTACAAAGATTTCCTTGA
GGCAAACCTACTAGAACCTAAGTCGATTTCAACCACGGATGGTGGAGCTACGTCAAAGAGGAAAATGAATCGATCGATTC
TCTAGAGGCTTCTAGGCTCTTTCTGTTACTAGTCTTAGTTGAATATACGAGTGATGACACATTAATTATAGTTTATAACT
CCTAAGAAAATTCTAATAAAAAATATGTGCACGGAAAGAATTGTTATGTTTAGATCGTAAAAATATAATGTCAAACAGGG
CTATACGCGCCGCAACGCACGTGCTCGGAGACTAGTGACTAAGAAGCATTATGTTTGTTAAGTTTTGAACTACAATATAT
TTGATGTGAGATTGAATGTGTGTTGGTGCAACTTTGATTGAAATTTTATTTATTAGGTGCAGTTTTTTTGCCATTTTGGT
CATCTAACTTCTGCAGTTTTTATGAGTTTCTTTCGCCAGTTTTCTGCAGCATTTGACCCCTTTTTTGCAGCATTTTTTTC
GCCTTCTAATTGTTGTATCTTTGGCCAACAAAAGCTGCTGCATTTTTGGCCAATTTTCTGCTGCACTTTTTGCCATCTAG
CTGCTGTATTTTTTGGCCAGAGCTGAATTTTATAATCGATACACATTTTGAAAAAAGAAAATGAAGATCCAATGATTTTA
AATAACTTTACATGCGTATCGTATAATAGATATTATACAGTAGTCCCTAAATGTAAATATATGTGTTTGGATCGTGAAAG
TGTATAAACTGAAAGATTTTCAAACTTCAAGAGAAAAGTTATGTTTGGATTACAAAAGATATCGTGCAATTCAACTAGAT
CGAGTAGATTATCGAACTTAACCATATTTCATTGCCCTAAAGTGTAAATTTAGTCCTAATTCAGGTACACTCTTATTGGC
TTGTTATGCTAATATTGCCTAAGAGAGTAATTAAGAGAATAACCATAATTTGTCATAATTTTCTATGGACTGGACTTGTT
GTGTAGGCCAAAGAAAGAAAAAGGTTTGGAGATTATAGTAGGGATAACGTGGAATGAGTCAGCTGTGGCAAAGTACTTCT
GGCGTTGCAAACAAAAAAGATACAATGTGGGTGAATTGGGTGAATCATGTGTATCTGAAAGTTCAGATACAAGTTATCAT
CCAAATAATGGATAGACGGAAAACGATAAAGTTTATCCAAATATTGTATTTATTAAAACAATATAGTATGATACAATATA
ACACAATACAATAAAATACAACAAAGCATAACAACCATCCAAACAAAGTGTAGGGTATTGCTTCTCACAAATAATAATAC
TTTACATCGTCTTCATTGGTTGTCTCTTTTATGTATGTATCTCCTTCATCTGCTTTTGGTTCTTCATTTAATCTTTGCCT
CTTGCTCGAATATATTTCTTTTTTGTGCATTTTCCGTATGTTTTCGTACTAGATAGGGACGGCCCGTGCCAGCAGGGGCC
AATATGGACTAGTCATGAAAAGTAATCTTGTACATGACGAAATTCCAGAAAGCATATTTGCTATGTAATTACACACAGAT
AGCAACATGATGTTAATAGaAAATAGACGCAATAGTACTGGTGTAGGCATTTTCTTTCCATTCTTAATATGGAAAACTTT
GAACCAAAACTATACTAAATTACTAATTCTTATCAGAAAAATAGTGTATGACATTTTAAACAAACAAATGCTCAGATAAA
ATCCCAACAGAGCTAAGTCAAAAAGTCATGTAGCTAAGGAAAACAAATGTCCTAACTACAGCTGATAAACTCATCAATAT
ATCATCTGTTTACGATCAAGAAATACAGCACAAGCAATATCAACTTGTCGTCACACAAATACACTGATTACTCTAAAGGT
TGTTTCTTTGAATCAAAACTTGTTACATATTCTATACTTTATCGATATAAACAATGAAGAATCAGAAGGTAGATACACAT
AGCAAATGGAAATTTTATTTACAGATTTATCCCCAAAGTTAACATAAGAATGACCGGTTGTTTGCCCTTGTTCATCCTAC
ACAACTCCCATCTAAATTTGAGCGAACTGAATTTGGTTTTATTTGGtTTTTTTTGGTTCTTTGGAGGCCCTTATTTTTGG
GGCCTAAAGCCAATGAAGTTGAGCCGCCATTGTTTCTTTCTCACTAGAAGTTGATCCTTCAAAAACCCCATTCCCATAAT
TCACCATATTCAAGAATTCAATTCTTCTCTCCACAGCCTCTAATTTTGAATTCAATTTCACCAACAAACATTCGTTCGAC
CCTCTACACACGTCATTAAGCCACTGATCTTCACCATCATCACAAAACAGAGCATGATTCTTTTTCGACTTTTCCTCGAA
ACACCCATCATCATCAATTCGTTTTATCTTGCCGTGAAAGAGATTTTCTTTGTAGGATTGAATAATGGGGTTGAAATCAG
TGGGATTTTCAGGCCATGTTTCGACTTCTCCATTAGGATCAACAAGAATGACACAAGATTTAATGTCACAGAGGATTGAA
AGCTCTCTAGTGTTTTTCTTGATGGTCTCCTTTTTCTTCTTGTAATTTAGCTTGTTGCCTTTCATCTTCTTGTCCATTGT
GTGTCAAGAAGAAAGGAAAAGAGACTAAGGTCCACAACAATGAATCCCTCTCCTTTATCTAAACAGAGTAACGCGTCAAA
ATAGGATTTATGTTAGGGTTTTGGTTTTTGTTTGGGTCGGGTTGGTTAAAAATTAACAAACCAGCTTTAAAAAAGGaAAA
AATATGTGTATAAACAAATATATACTAGTTAATTACTTAACATAACTATAGTTTGTCTTAATAACAATTCGCGATCTACT
TTTAGCTATAATTATGTGGCTCAACTTTTTAGTTTTGTATACTTTACACATTTGTATAATTCAAAATTTGTATAATATAA
TTATAGAATGGATCTAACTTTTACTAAGGTCCTATTACCCCATCCCCCCGAACTTATTTTTTAATTAATTTTTGACCCCT
TTTCAGCCTACGTGGCACTATCCTTGAAAAAATTGTCAACACGCGTTGGGTCCACAAGATAGTGCCACGTAGGCCGAAAA
GGGGTAGAAAATTATATATAAAATAATTTCGGGGGGGTaATAGGACCTTAGTTGTCATGCCCCGAGCCTACACCCTGGGC
GGGACCGGTACCCGGAGACCATTTCTAGCCCCAAGCGAACCCTTGGCCTGGCTTTCTTAACTCAACGGAAACCTAACTCA
ACAGAATAACTCAATGCAAACGCAAGGTTACAAAACaACTTAACTTATAACATCTGGCCACAAAGGCAACTCGAATCTCA
AAATAGGATATTTACATATATACATAGATGAGAGACTCAAAACTAACTGACTGACTGTCTATGAAGCCTCTATAATACTG
AGATGGATGTTGGGACAGACCCCGCATCATCCTAATGAAGCAAAACTAAGAGaACAAAACAACCGAGTCCTCCGGAAAGC
AAGGAGGCTCACTACTGACTCTGGAGTGCTCAACTGGATCAACGGCGTGCTGGATGCTGATTCGGGGTACCTGTATCTGC
ATCGTCATAAGATGCAGGCCAACTGGCATCAGTACATTGAATGTACGAGTATGCGAGATGGAAAGTTAAACCACAACTTA
AGCTTGAAAAGAGTACAAGAGAACACTTACCTTGGCTCTGTTCGACTCATGAATAACTGAAGTCAATATATAAAGCAATA
AGACACATGCAATATACAAAGCTTGTAAAATAGTGTAAACAACTTAGCTCGTTAATGATAAAACAATAATAAACTCAACT
TTCAAATATAGAAGTAACATAACTTTAGTGGGAGATTCTTTAACCGACAACCACCACTATGAGCCCTAGTGGTGGTACAA
CGTTTTACATCACGTTGCCCAAGGACCATCCTATACCTGGCCGTGGTATAGGATGCTATCTTTACTAAGTGGATCCACTA
GCTTAACTTTCGTGATCATCTAAAAAGTATGACCCGAGAAAATCCCATGTTGGCCGCATGGTTCTTATGGAGAGTTAAGT
TACTATGAACTCGTGTCCCCAACTCGGTGCTCAAGACTACTCCCAAAAATATACTTTAGCTCATAAGTGTTTTAAACATA
TCTTTCTTTAGTTGAGATAATTGCTCAAAATCTAGACCAAAGGCTCTCTTGGAATCGATGTTCCTTTCTTACTCAATAGT
AAAAACATTTAGAAACTTCTTTAGGAAATACATAGTTCCATAATAACCTTTGAGAAATGGACTCGACTTTATGCTCTTGA
CTTAACTTGAAACTTGAGACTCTTTACTTAGCTTGAACTCTATACTCTTTACTCGACTTGAACTTGAACATTAGACGAAG
GTAAAACGTTTAATAATGGCTCTTGAAAAACTTTAGAGATTTGCTTGAACTTACCTCTTAACTTTGCTTGACTTAACTCT
AACTTCACTTTAACTTGATACTAACTCGCCTTGAATTGGATTATGGATTCAAGGTATGTGATCACACGTTTATGGATGAG
TTCTTGACGTTTAAACGTACCTTGGAGTGTTGGAAACAACTAGGAAACATAGGTACAACACCAAGGAACATGCATGAGAA
AGTGTGTAAAGAATGGGGGAACTTGGCGTCCTTGGCGCTCTGCAAGGAGCGGAGCGCCAGCCCTTGAAGCTCAGAAGGGA
CCTGCTGGCGCTCTGCTAGGCGCGCCGCCCCAAAGGCTGGACTTCAGAGTCCCTTTTGGGCGCGTTGGCAGGCGCGACGC
GCCAGCCCCTTGCCCAGAAACTCTGACTTTTCTCCCTCTTTTTCCCAACTCTAAACCACCCTAACTTCAATGGATTCAAC
CCCAAACACTAAGGATCATAAAATCCCTCAACATACCAGAGATTCAACTCAAACACACAACCAAATCATGTCCCACAACC
AACAAGAACTTTAACAACACAATCAACAACATCAACAACACAACCCAACAACTTCAACAACATAACCAATCTTTTCTCGA
AAATAAAACGAGTTTGGTGTGTGGGGGAAAGGATCAACCCAACACTATGAACTCACATACCTAGTAGGGATCACCCCCGA
CGATATCCACGACGATCCTTGACGGAAACTTGCTTGATCTCCTCTTGCTTCTCTTCTTCTCCTCTTCACTCTCAAGCCCT
AGCTCTCACTCTTTAAAATGGGACAAAATGGTCCAAAAATCAGCCTAACACACAATATAACCCCAAAAGAAATAGCTAGG
GAAAAGACCAAAATGCCCTTAAAATTTCCGGATGGATTCCCTGCCAACTGCTCAACTTTCAAAGGACATAACTCACCCAT
ACGAACTCGAAATCAAGCAACCTCGGCGGCGTTGGAAAGATCATTCCTAGGGATTTCCAAACATAACTGGAACTACTCCT
AAATCATCCTGAGCTAGGAGTTATGACTGCTCAAAGTTGGCCAAAAACTCACTTTTTCCCACACTTGGCCAAATTTCCAG
ATTTTTACTTCCTTCCAAAAATGACTATTTCCGATTCCCAGCTTCTCTATAGTTATTTCAAATTGTCGGATGTTACATTA
GTAAAGGTTAGGTGTGTCTCAGAGATTTTGGGCATAGATTGGGGGTACTTATGCATTTTCCCTTCTTAAGTCAAATACAT
ATATATATACACCATTTCATAGACTAAAGGAATATGTTTATTAGGGGTAGGCATAAGTACCAAAAAATTGAAATATCGAA
TCGAATaAAAAAAAATTATATTTTGGTTTTTAGTATGTGTTTTTCTTGTTTTCGATATTTCGATTAGATTTTTGGTATGT
TTTTTCGTATTTTCGGTATTTCTGTTTAACTGAAATATACACACTAATATATATATTGTATATACTATATTATATATTAG
GTAATTATTAATATTATAATATTTAAATTTTATATCAATTTGTCTTTAAAATTTTATTTCCTTTTTCGCCCTTAGCAAAT
AGCAAGTTAGCAATTAGCATTAGGTTTTCAACTTTTCGTTTTTGTTTTTCCTATTTCCGCCACACCTTCTGGCTTCTGCT
TCTCTTCCAAATTCCAATTCCAACTTTCCAAGTTAGCCTCAACCAGCGTCGTGACCAGGGCAGCAACTAGCGACCAGCGA
TTACAACTATTGCGATTTCAAGTTTTCAATTTCTAGTTCCATGTATTCGATTGTTTATTTGATTATTTTCGATTTTTCTT
CTTCCATTTTCTTTCCTTTTTTGTCTGATTTTCAATGAACAAATTAAGTGTGTAAAATAGAATTTAATAAATCAAATTGA
ATTAATTCAATTCGGTATTCGATACAACAAGTTCAATAACCAAAAACTGAAAAAATCAAAATAAAAGAACCCAAACCGAA
CCAAATTACCAATGCCTAGCCCTAATTGTTTATCCCATTTTTTGAACATAAGGTACATTCCATAAAAGTTGAGGAATATA
TTTATTCCACTTTTTGATCAAAAGGTATATTCCCTTAAAGTTGAGGAATATATTTACAAGTGTTATCTATATAACTTCTT
TTTTTCTTTAAtTTTTTTTTCCATTTCTATCTTTGGTTTTGTTCTTTTTCATAAAGAATAAAAAAACTAGACTTTGTAAA
TCTTTGACCAATCTATTTATCACAAATATCATTTCATCTCTACATTAGGATTTGTCTCTCCTTACCTATATATAGAGAGC
AGCATACAAGACATGAAATATCACAAAATTGTCTTCTTCTCCATTAGCtTTTTTTTTAGTAATATTAAAGTTTTAGAAAG
AAAAAAAGAAGTGTGAAATAGAGGTTGCCTTATCAAGTGTTCTTCAAATTCTTGTGCAATTCTAGGAAATAGCACTAGGG
ATACTCTCATTGATACCAGTCTAGATAGGTAAGTATTCTTTTATTATTTTACTTTATTTTTTGTTAGAATATTTAATATA
AGTTATACGCTTATGATCTTAGCCACTCTTTCCTTTCTTATGAGTCAGTATTAGAATCTAAGCTCAATTTTTAAAAATAT
AAAATCACTGTTTTTATCGATGCACGAGTGACATAAAAAAACACGCAAGTCCATTTTCTTTGCAATTTGTAGATGCTCAA
ATTCTTTGTTGGATTACTGATTTGATATTTCATATTTTGTGTGTACACGTTTACAAATAATACATTTCTTAATATATATG
TTTTATTGAGCTGATTTCAAGAGTAACTCAATAAAATCGATGAGTACTAGACCAAATTTTGAGTGCAACATGAATCATAA
TTATTAGAACACATTTTATATGTAACTTAATTAGTCTAATTTAAAAGTGACATTTCTTGATTAATCACTAATAATAATTG
TCTTGTTGTAGTCATATCTAGAAGTGGCTAATTTTGTGAGGTCAAAGCGACACAAATGGGCAAAGGATGCAAGAAATTTT
GAGAAAAATGGACTTTATATTGAGTTTAACACATCTCCAAATAACCCAATCAAGATTATCTGGAGATGTAATAAATTCAA
TATAGGGTTCATCTTTCTTAAAATTTCTCGATCTCCTGCCCATTTGTGTAGCCTTGACCTCACAAAATCAGTCATTTCTG
GATATGATTACAATAAGAAAATTATTATTAGTAGTTAATCAAAAAAATTCAAAGTGTCTTTCAACATAGGTTACTTTGGA
GTTTGAATTAGTGGTTGATTCTACGAGTCAATTTTATCGTTATTCTTACACTTTTTTCAAATGCAAACTAAATTGAATCC
TCCAAATGTCACCATACGGAAAATAAATCAAACATATTATATGCATCTTGTAAAATCC
TATTAGTTAAGTTGTTTATGTCTTTGCATGACATCGAGTTATTCCGCTGAGTTAAGAAAGTCAGGCCAAGGGTTCGCCTG
GGACCAGCAATTGTCTCCAGGTGCCGGTCCCGCCCAGGGTGTAGGCTCGGGGCGTGACACATCTGTAAATGACTCATCAC
CATTTTGAAGCACCCAACTTCTTCTTTTTTTATTTCCATTCGGTGTCTGGTACCTGTTGGGATATACTATTAACCATATG
GTTGAGTTATAGTATTGATTTTAATCCTTTATAAAGACTTTACGTTTTATGTAAATTGTTACAATAAAGTTTTTGTTTGA
ATAGATCATTATGTTTATATGTATGTCCATTGCTTATATAGTTGACGATTTTTGGGTATGGAGTTGCTTAACTCATACGC
GGAAGATTAAAATTGTCGGTTCTTATAAGTCATAAATTAAATGTTCACAATCAAAGATGAAATTGGACAAACATCTTGAT
GATTGTAACACAAGATTAAATGTAATTCAATCTTAATTATGGGAATGGTAAAATTCCAACTTCTTGTGTTAGTACATTTT
GCATGTATTGAACGGACCAAATTGAGATATGCATTTAGGTTCTGAATTTCAATAAATAATAACTCTAATCCATTACATGA
GCTTATACTCTTAATCTTGATGTAGTTATTATGATCTGTGTAGTTTGCTTTATTATTTTCATCTATTAAAAGGTGAGACT
CTATGATGAGTCAAAAAAATTCCTAATGGATTGGATAATAACAAATTACATTTGTGAAATAATAATTAGCTGATAGAACC
ATATCTCGGATATGAGAAAGAAGACTCCCCTTTATGGTTGCTTATAAGTAGTCACGTGAAAACCCTACAGGTGGATTATA
TATGTATATCCGTCACGTGAATTAATTTAAGCATAAAGATAAAGGATTAAATTAATCAATGGATTAAATTTTTCAAAAGT
TTAGTTTAATTGATTGGTGTCGGTAATTCTAACATGGGGAGTTAAATAAGTTGTAACCAAAAAAAAATAGAGGAGTGCAG
TTGCAGATTTTTAGTGGTACAATCTGTGATTTATTATGATATGGTTAATTCATGCTTTTTACGAATTAAATATTATAATT
GGAAGCCTCTGCTAATAAATTTGTGGTCCCTACTATGCCTGATTAATTGATCGAGTTCGGAAAAGAAAAGGACTGTTAGT
ATTTATTTATTTTTAGCTTAGGAATAAATTGTTTTTGACTTTTATTAGTTTAAAAGAGAAAAACTTTTTCTTTCCTTAAA
AGAAGAAAAAAAGAAAATATTGCGATGTTTTATTTCCTTAGAAGATGAAAGAAACAAATAATAGTATTTAATGGTTATCA
GTGGCTATTAATGGTGTTTAATGGTTGTTGATTACCCTTGGTGTTCAATGACTTTCTAAATACACTTAATGATATTTAGT
GGTTGTTGATAACTATTGATCATGGTTGTTAGATACTCTTAACCATGTCAAAATACACTTAATGGTATTTAATGATTGTT
GATGACTATTGATCATGTTTATTGGATACACTTAACAGTGTCCAAATACACCTAAAGATATTTAATGACCATTAATTGTG
ACTAGAAACATTTCATCTTTCAAATCTTTCCCTTATAGTGAAAAGTATAAATAAGGGTGGTGGTTCTCAAGGAAAGAATA
TCTTTTTTCTGAAAATTTCTTGCCCACACAAGACTTGATTAAGAAAGTTAGTCAGGAATTAGTAGAAGACTGCAATTCTG
GAGTCCCAGTTCATGAACGAGTTGTGTGAAAGCTACAAAATGTTAGAGTTTCACAATTTATTTAGATTACATAATTATGC
TTTTATGTATGTTTGTGATTCTGAAAAATGCTTCCGCTGTGCATATTCTAACAATACCCACATTGGAGTTCGATTAAATC
TGGATTTGCACCGGAAAGTCTCATATTGGTGTCCGACTAAATCTAGATTCGCGCCGGAAAGTCCCATATTGGGGGTAAAA
CTCTTCCTAACAAAAGTGACTCCGTACCCAAGGGGCTCAAACCTGAGACCTCTTAATTAAGGATGAAGAAGTACTTACCA
CTCCACCACAACCCTTGTTAGTGAAGCACCCAACTTTTTTTCATATGCATGAAGTGATTTTTTGTtAAACAGCAGGGATA
ATCTTCAGGCACTCCTACTGTCCAAGTTCCATCTTATCTCCATTTTCATGAAATAAAATCTAAATAAGAAAAATCGCTAA
AAGATTGCACGTACTTCTTGAATAATCATACAAAAACTTGTTTCGTGAGTGGCGCTTTCCGAGGGGAATACCTATATATA
TTAAATCGGAAAGCCCAAGTCGTAAAGTGAACTTATTTTTGGCACCAAATCATATATAGTTCTGTAATTAGGCTATATTC
ACACATCTTAAAACAAAATGATTTCGCTAATGTTAAAGTTAACTTGTTGTTCAACACTAATTAGTGAAGCAACAATTAAG
ATTATGAGTTTGTGGCAATAATTTTTATTAACAATTCCAATAAATGTACACAAAATGTGTGGCCATAAACCAAATTATAA
TCACACATTTATTAAGTTGGAATCGCTATAGCAATTTATAATTTGAGCAACTGAATTTGGGATTTTTTTTTtGGTTCTTT
GGAGGCCCTTATTTTTTGGGGCCTAAAGCCACTGAAGTTGTGCCGCCATTGTTTCTTTTTCACTTGAAGTTGATCCTTCA
AAAACCCCATTCCCATAATTCACCATCTTCAAGAATTCAATTCTTCTCTCCACAACCTCTAATTTCGAATTCAACTTCAC
CAACAAACTTTCGTTCGACTCTCTAAACACGTCATTAAGCCACTGATCTTCACCATCGTCACAAAACAGAGCATGATTCT
TTTTCTACTTTTTCTCAAAACACCCATCATCATCAATTCGTTTTCTCTTGCCGTGAAAGAGATTTTCTTTATAGGATTGA
ATAATGGGGTTGAAATCAGTGGGATTTTCAGGCCATGTATCTACTTCTCCATCAGGATCAACAAGAATGACACAAGCTTT
AAAATCACAGAGGATTGAAAGCTTTCTAGTTTTTTTCTTGATCGTTTCTTTTTTCTTCTCGTAATTTAGCATGTTGCCCT
TATTCTTCTTCTCCATTGTGTGTCAAGAAGAACGAGAAAGAGACTAAGCTGCACAACAATGAATCCCTCTCCTCTATCTA
TAGGAAAACAGAGTAACGCGTCAATGGAAAGCAGAGTAAAGCGTCAAAATAaGACATTTATGTTTGGGTTTTTGTTTTTG
TTTGGGTCGGGTTGGTTAAAACTTAAAAATTAACAAACCAGTTTTAAAAAATGATGTGGCTTTTCTTAATTTAAAAAGAC
AAATAAATATTTTTTtAATCCAAATACATCAATATTTGCACCATTTCTTAGACTAAAGGAATATGTTTATTAGGGCTAGG
CATAAGTATCGAAAAATCGAAATATCGGATTGAATCAAATTTTTTTCATATTTCGGTTTTCAGGATGTGTTTTCGTATTT
TCGATATTTCGATTTGATTTTTGATATTTGTTTTCGTATTTTCAGTATTTCTGTTTAACCAAATTATACACACGGATATA
TATACCACTGTTTTAAAAGGTGGGGGTGTGAGGCGAGACGTTTTATGCAGTACAGGGTGAGACGTAAGCTCTGAAACACA
GGACGTAAGTCTTATGGATCTACGGGGCATAGTCTCATGTATATtCAATTTTATAATTTTATTTTAAAAAAaTAAAGTAA
AACTtCCGATTATTTTACATATAAATTTTATTAAATAACCTATAATATATATAAAAAAaTATATTATGATTTATATTTGA
GAAGGGTACTGATCACCAATAATGATGAAAAAAaGTATTACAATTACTATGTGAAAAATATCATTACACCAATAATAAAA
ATATGATTTAAAACAAAAAAGGTTCAAAAaTAAAAACTCCCAGAGCATACGTTTTTACGCCTAGGGCTTACCCCCCAAAT
TCTAGGACTTACGCCCAGGGATTACATTTTTTTTTtGCGCCCCAGTGCGTTTTtGGTGTtCCCTACCTCGaGACTCGCTC
CAAAAAaTATTTTTGAAAaCACTGATATATACTATAaTATATATtATGTAaTTATtAaTATTATAaTATTTAAATATtAT
ATCAaTTTGTCTTTTAAGTTTTATTTCCTTTTTCACCCTTAGCAAATACTCTAGCAAGATAGCAATTAACATTAGATTTT
CAACTTTTCATTTTTGTTTTTTCAATTTCCGCCGCACCTTCTGGCTTCTGCTTCTCTTCCAAATTCCAATTCCAACTTTC
CAAGTTAACcTAAACCAGCGTCGCGACCAGGGCAACAATTAACGACCAGCGACCAGTGGTTGCAACTGCTGCGATTTCAA
GTTTTCAACTTCTAGTTCCATGTATTCTATTGTTTATTTGATTATTTTCTGTTTTTTCGTCTTCCATTTCTTTCTCTTTT
TGGTCTAATTTTCAGTTAACTAATTAAGCGTGTAAAAATCGAATCTAATAAACCGAATCGAATTAATTCAATTCGGTATT
CGATACAACAATTTCAAAAACTGAAAAAATCAAAATAAAAGAACCCAAACCGAACCAAAATACCAATGCCCAGCCCTAAT
GTTTATCCCATTTTTTTGAACATAAGGTATATTCTGTTAAAGATGAGGAATATATTTATTCCACTTTTTTTATCAAAAGG
TATATTCCCTTAAAGTTGAGGAATATATTTACAAGTATTGTCTATATAACTTCTTTTTTTCTTTATTTTTTTTTtCATTT
CTATCTTTGGTTTTGTTTTTTGTCCTAAAGAAAAAAAAAaCTGACTTTGTAAATCTTTGACCAATCTATTTATCACAAAT
ATTATTTCATTTCTACATTAGGCTTTGTCTCTCCTTACCTATATAGAGAGAGCAGCATACAAGACATGAAATATCACAAA
TTTGTCATCTTCTCCATTAGCTTATTTTTTATTAATATTAAAGTTTTAGAAAGAAAAAAAaGTAGTGTGAAATAGAGGAT
TGCCTTATCGAGTGTTCTTCAAATTCTTGTGCAACTCTAGAAAATAGCACTAGGGACACTCTCATTGATACCAATTTAGA
TCGATAAGTATTCTTTTATTATTTTACTTCATTTTTTGTTAGAATATTTAATATAGGTTATACGCTTATGATCTTGGTCA
ATTTTTCCTTTCTTATAAGTCAGTTTTTAGAATTTAAGCTTAATTTTTTAAAATATTAAATCACTGATTTTATTGATGCA
CATATAAAAAAAAaCACGCTCAAGTCAATTTTCTTTGCAATTTGTAGATGCTCAAATTCTTTGTTGGATTACTAATTTCA
TAATTCATATTTTGTGTGTACACGTTTACAAATAATACATTTCTTAATATATATGTTTTATTGAACTGATATCAAGAGTA
ACTCAATAAAATTGATGAGTACTAGACCACATTTTGAGTACAACATGAATCATAATTCTTAGAACACATTTTACATGTGA
CTTAATTAGCTAGTCTAATTAAAAAGTGACATTTCTTAATTAATCACTAATAATAATTATTTTGTTGTAGTCATATTCAG
AAGTGGCTAATTTTGTGAGGTCAAAGCGACACAAACGGGCAAAGGATGCAAGAAATTTTGGGGAAAATGGACTTTATATT
AAGTTTAGTACATCTCCAAATAATCCCGCCTTGACCTCACAAAATCAGTCATTTCTGGATATGACTCTAATAAGACAATT
ATTATTAATAATTAATCAAAATGTTTCAAAGTGTCTTTTAGCATAGGCTACTTTGGATTAGTGTTTGATTCTACGATTAA
ATTTATAAATAACATGAGGACAATTTTATCATTATTCTTACACTCTTTTCAAATACAAACTAAATTAAATCGAAACATCA
ACGTCTAAATTGAATGCTCTAGATGTTTGTATTCAATTTAGTTTGGATCCCACATTGGAAAATTTCTTTAAATATTGTCA
GTCTCTTATGACTGAGAAATGGCAAAGGTTAAAAAAGTTACTAAGACTAATAATCATTTTATCCTTCAGAAATATACTCT
TCAGTAATTGTCTCTTCACAAGAGACTTTTGTGAATCACATCCTCGTAAATAATCACAAAAGTATTATAATATAACTTCT
TTTTCTAGTCCGTTTAAAAAAAGAaTATTAACCTTTTAGATTTGAAAACTCATTAACTTGTAAATTTCTCAATTTATCCT
GACAGATTTTCAAAGTCACCGAAATATTATGCCATGTGTAGGACCACATATTTGAAAAAAaGTTTTTTCTTTTTTTTATT
ACTTCCTAAAaGCTTTCATCTtTTTTTTTTTACTTTTTTtGGCAATTCAAACCCATAACCTTAAAGTTAAAGGTAAGGAA
TACTACTTTCTATTCGAGCAACTCTCTTTTCTCAATATGAAATTTATATTGTTTTTTAAAACAACATTTGCATGGCTAAT
GTGTGAAGGAAGTGAAGAGGACTGTGAAAAGCTTCTCAAAGGACATAAGATTCATACAAGGGGTGGAAGAAATTTTGGAA
GTGATCTAAAAAATGTTAGAATAAGTATGTTAGGTAGAGATGAAAAAGGCTTATGAGTTATGACTATTCAAGGACTTATA
AATAAAAAAAAaTAAGTCTACACATGATGAAACATTAATAGCTGATACTAGTACATATCATGAACAACTGACCATTTTCT
GTGAATTACTTTGATATCTTTTAGGTTAGTTGCTGATTTATACCAAAAGGAATCTAGCTATATTCCAACTGACCCTTATT
GATGTATTTATTGTTAACAAGGACAGTTCGATATACACAAAACATTTTGCTTTAAAAAGGTCCAGGGAAGAGTCATATTC
CAAGGGGTGTGATGTATGAtGTATCTATCAATAATTATCCAAGGGAGCATATGAAAACTCAGTCTTGTCTGTtGAGAACA
ATGTTTCATGGATCTACGAGGTGTGGGTAAGTCTTATGAATCTTCAATTTTATAATAAAAAATAAGAATATGCCAATTAT
AAAATTTTCACATTTTATTACTAAGAAAATAAGAAATAATAAAATTTTCAATAATTTTGCCAGTAAATTTAAACAAAACA
GTAATAATATAGAAAAAAAATATTATAATTTATTATTTGAGAAGGATAACAACATAAAAATGATAATATTTGAGATAATA
TTTAAAATGAAATTATCATTCACATAATCATCGACTTCCAAAAATGGGTGGGGTACGTGTCAAGTCTAAAAGAGTAAAAA
AAGGTGAGGTAATTTTTTTAAATAAGGTAAATTTTTTGAAATTAAAACATTGATTTAAGGATTTTTTTTTAATTCAGTAA
ATAAGAATTTGTTAACGAAAAAGGAAATATATTCTTTTTCTTAGACAATAAAAAATATGTGTTAGCTCTAAATAAATTTA
TGGTGAAGATTTTTTCCTTTTGAGAAATGCTGACTTTTTTGGTCTTTTCCTTTTTTCCTTTACAATTTCATAAAGTTTTT
tATTTTTAAGACGAGGGAGTTTCAAACACAAGAGGAGGTCGATCATGTGGTAAACACCCTTGACTTCTAACCTCAATGTT
AGTGGTTCGATTCACCAACACGGTAAGAAAGTGGGAGCTCCTAGGAAATGAGTTGTTTTTAAAAAGGTTTCTTCGGCCAC
TTCCCTTCCAAGTTGGTGACTCGAATGTTCAAAGTGAAGAGTGCTTACCATCTAAGCAATCAAATATTATCTCCGAAAAA
TACCTTTATGGAGTTGTGATGGAAAAGAGCAAAAAAAGTGTGTATTTCCCAAAAGGAAACAATCTCCCCCTAAAGTTTTT
TCCGATATAATTAGTTCAAGTTTCAACTTTATTCTTGTCTTCTAATTGTAATTAAGGTAACTAATCCTTTTCATCTTTTA
TATTGTACTTTAACCAAATTAAGTTTAATTCCAGATTAAACTTGTCTCACTACAATTATACAAGTGCAATAAAGGATCTT
TACTTTTGAGGATATAAAACTTTATGCTGATAGTTAAAAGAAGGAGATTAATGTCATGGAGAAAATGTTTCCTTTTGGGA
AATGCAAACTTTTTTGCTCTTTTCCTTTTTTCATTCACAGCTCGACAACAAGAGGGGATTGCTTAGATGATAAGCAGTCT
TCATCTCCAACCTTAAAAGTTGCGGATTCGAATCGTCAAAGGAGCAAAAAGGTGGGAGCTCCTTGATAGGAGTTTAGTCC
GAATAGACCCTAGAGTAGTGCTGTAAGAATGTTGGTTGTAAGCGATTATGAAGTTGTGAAGAAAAAGAACAAATAACTCC
ATAATCATTTATAACTCTCATTCTTAGATCCCTCTATGGTTTCTTTGAACTAACTCCATCATAAGAGCTTCGATCTATTT
GTTTCCTTGGTCACTCAAACCCGCAAACTTGAGGTTGATGCTCTAAGAGATCTCATCCTTAGAGCCCTCTAACGTTTTTA
AGTAGTTGTGGAGTTGGTCCGAAGAAACCTTTTTTAACCCTCTCCTTAAAAAGCTTCCACATTTTTGCTCCTTTGATGTC
TCGAACTCGTAATCTTGAGGTTGGAGGTTGAGTGTGCTTACTATCTGTGCAATGTCCTCTTATTTTCAGAGAAACCTTTA
CCGAGTTGTGAAGGAAAAGAGCAAAAAAAaCTCCCTTTTTtAAAAGTCTATTCTGTTATGATTTAAGAGGAAATACTTGG
GTGTTGTTGAGGAGCCAAGTGGGGTTGAGGAGAACCGTTATGATTTAAGAGAAAATACTTCAAGCTCACATAGGAGGAGA
AAAGAAGTAGCTACAAGTCTATTCCTAGTGGATGAAGTTGAAAGAGATAGTGATGGGCTTGAAGAAGATGATGAGCAGTA
TAATGATAATGGAGGCATACAAGATTCTGATAATCTTGTAGTAGAAGAATTGTAGAATTAAAAAAATTAGATGTTGAACA
ATGCATATAACTTTGATTTTGCTTGTGTTATGTTATATGGAGGATTTGTGATGTCTAATTTTTGGTTTTTAATTTGAAAT
TTTGGTTATATATATTGTCTTTATTTATTTTGGTCTCTTTTCTTTTAATTTACGCTTCACTTCAATGAAGCGAGCACTTC
GCTTATCACTTTTTTCTGCTTCACGCTTCCCTGAACACTGCTGCTTACTTATATACCAGCATCTCTCGTATGTTTTGCCA
ATATAGGAATTCTAATCTTAAGCTAGGACATCACATAAAAAAAaTAACATAAAGAAAATAACTTCATGTTGAAGATTTTT
TTCCTTTTGAGAAATGCAGATTTTTTTGCTCTTTTCCTTCACAATTTCATAAAGGGCTTTTATTTTATGACGGAGCGTTT
CGAACACAAGAGGCGGTTGTTCATATGGTAAACACCTTCATCTCTAACCTCAAAATTGTATGTTTGAGTCGCCAACTCGG
TAAGGAAGTGGGAGCTCCTAGGGAATGAGCTAAAAAATAGTTTCTAGAGAGCTCCCACCTCTATACCAAGTTGGTGATTC
GAACCCATAGTCTCGAGCATAGAGATGGACAATATTTACCATCTGAGCAACCAAATATTGTATCCAAAAATACCTTTCTA
GATTTGAAGATTTTTCCTTTATTAATTAGTTCAAGTTTCAACTTTCTTCTCATCTTACGATAACGATTAAGGTTCTATAG
TTAAGTTAGTTCGAGAAACTTTTGTTAACCCCTCTTTAAGAGCACTCATTTtAAAAACTTTTTTAGTGACTTAAATTCAC
CATCTTAAAATTAAAAATGGATGATGTTTACCATCTGAGCAACTTTCTTCTCCCCGAAGACCAAGTCTTTATGGAATTGT
GGATTTTCAACATTCTAGTCTTCATATAGTTATTAAGGAAAGTGATTTAGTTAAAAGAGATAAAAACATTGATTAGAATT
TAGTGGCAAGCAGCTCCTCGAACCCTTGACCTCACATTCAAAGCCAAGGGTTGGGTTCTGTCTAGATTTTGTGTGTGTAC
CTAAGTGCGTGTGTGTCGCTTTTTTAGCAATGAGTATATTAGTTGTAAATAGCAAAAAATATATTTGCACCTTTTCCTTA
AAAAAAGAAGAAGAATTTATTTGCATGATATTCTGAAAGGGCATAAAAGTCACTTTTAAAATCCCTATACTACATTACTG
CATCAGAGGAATATATACTACATTAACTTCTCATTGAGATTTTCTTCATAATTAGCTCAAGTTTCAACTTTATTGTTGTC
TTTTGGTAGTAATTAAGGTAATTGATTTAATTACAAGGGATTAAAAGAAAAAAGGAAGgATTATAATTTTAATTTTTTTt
AATTCAATAAATATGAATTTGTTAATAAAAAGAGTAAATATATATTCTTTTTGTTAGACAATGAACGTATATATGTGTGA
CTTTTTTAACAATAACATATCAACTCTAAAGAGTAAACTTGAAAGGAACTTTAAAAATTTGCATCAGAGGAATATAAATA
AATAACATAAAGAAAATAACTTCATGTTGAAGATTTTTTTCCTTTTGAGAAATGCAGATTTTTTTTGCTATTTTCCATCA
AAATTTCATAAAGGGTTTTTCTTTTAAGACAAAGAGTTTCGAAAATAAGAGACGGTTATTCATATGGTAAACATCTTCAT
CTCTAACCTCAAAGTTGTGGATTCGAGTCGCCAACTTGGTAAGGAAGTGGGAGCTCCTAGGGAATGAGTTAAAAAAACAG
TTTCTACAGAGCTCCCGCCTCTATACTAAGTTGCTAATTCGAACCCATAATCTCGAGCATAGAGATGGACGATATTTACC
ATCTGAGCAACCAAATCTTGTGACAAAAATTACATTTATGGAGTTGAAGTTTTCTCCGTCAATAATTAGTTCAAGTTTCA
ACTTTCTTCTCATCTTACTATAATGATTAAGGTTCTGTAGTGAAGTTAGTTGGAGAAACTTTTATTAACCCCTCTTTAAG
AGCTCTCATTTTTAAAACTTTTTTAGTAAGTCAAATTCACCATCTTAATATTAAAAGTGGATGATATTTACCATCTGAGC
AACCTTCTTCTCCCCGAAAATCATGTTTTTATGGAATTGTGAGGTTTCAACATTCTAGTCTTCTTATAGTTATTAAGGTA
AGTGATTTAGTTAAAAGATATTTAAAAAATGATTAGAATTTAGTGGCATGCGGTTACTCGAACCCTTGACCTCACATTCG
AAGTCAAGGGTTGGGTATGAGTTGAGTCTAGATCGGGTTTGGAGGAGTGAAAAATGGACAAGGTTATATTTTAAAGTCAC
GTGATATTTGTGGAATTAAAAAAATCTTTGTGTATGTGTGTGTGCGTGCATGTGTGTGACGTTTTTAATAATGAGTATAC
CAGTTCTAAATAGCAAAAAATATATTTGCACCTTTCATTTTTAAAAAAAaGAaGAATCTATTTGCATGATATTTTGAAAG
GGCATAAAGGTTACTTTTTAAATCCCTATACTACATTACTGCATCATAGGAATATATACTACATTAACTTCTCATTGAGA
TTTTCTTCATAATCAGCTCAAGTTTCAACTTTATTCTCGTCTCTTGGTAGTAATTAAGGTAATTGATTTAATTACAAGGA
ATTAAAaGAAAAAAaCGGAAGGATTATAATTTTAAATTTGTTTAATTCAATAAATATGAATTTGTTAATGAAAAGAGTAA
ATATATACTCTTTTTGTTAGACAATGAATGTATATATGTGTGACTTTTTTAACAATAAGATATAAATAAATTGTAAAATT
GAAAGGAACTTTAAAAATTCACATCAGAGAAATATAAATAAATAACATAAAGAAAATAACTTCATGTTGAAGATTTTTTT
CCTTTTGTGAAATGCAGATTTTTTTGCTATTTTCTTCACAATTTCATAAAGGGTTTTTCTTTTAAGACAGAGAGTTTCGA
ACACAAGAGGCGGTTGTTCATATGGTAAACACCTTCATCTCTAACTTCAAAGTTGTGGGTTCGAGTCGCCAACTCGGTAA
GGAAGTGGGAGCTCCTAGGAAATGAATTAAAAGAATAGTTTCTAGAGAGCTCCCAACTCTGTATCAAGTTGGTGATTCAA
ACCCATAATCTTGTGCTTAGAGATGGACGATATTTACCATCTAAGCAACCAAATCTTGTGTCCAAAAATACTTGTATGGA
GTTGAAGTTTTTtCTGTAATAATTAGTTCAAGTTTCAACTTTCTTCTCATCTTACGATAATGATTAAGGTTCTGTAGTGA
AGTTAGTTGGAGAAACTTTTCTTTAACCCCTCTTTAAGAGCTCTCATTTTTAAAACTTTTTTAGTAACTCAAATCCACCA
TCTTAAAATTAAAAGTGGATGATGTTTACCATCTGAGCAACCTTCTTCTCCCCAACGACCAAGTTTTTATGAAGTTTTGG
AGTTCCAACATTCTAGTCTTCTGGTAGTTATTAAGGTAAGTGATTTAGTTAAAAGAGATTAAGAGAAAAAAGAAATGATT
AGAATTTAGTGGCAAGCAGCTACTCGAACCCTTGACCTCACATTCGAAGTCGAGGGTTGGGTATGAGTTGAGTTTACATC
GGATTTGGAGGAGTAAAAAATGTGCAAGGTAATATTTTAAAGTCACGTGATATTTGTGGAATTAAAAAATATCTTTCAGT
ACATATGAATTATATCGAAAAGAGTAAACGTGCTTTATATATATATGTTGTGAGTTCAAGTCACCAACTCTGAAGGGAAG
TGGGAGCGAGCTCCTAAGAAATCATTTTTTTTtAAAAAAAAAAGGTTtCTAGAGAGCTCCCACCTCTCTATTGGGCTGGT
GACTAGAACCTGCAATCTTGAGCTAAAAGATGAACGATATTTTTAATTATATCGTAAATATAGTTCATTATTTTTCAAAA
CAGACATTTATTTTCTTTAACTATATAGTTTTTAAACTTTCAGTTTATTACATCAAAGTCACTAAGATCACTACGTTTGA
GGTTGACCTTAAGGTCGTTCTTCATTAATATAGTGAAGGAGAGTTTTGACGTAACTTGATGATCAGAAACATGAGATAAC
TCGTAATGAAATAATATAGCTGAAGCTACAGACTTCATTTCAAGATAAGTATTTAGCTATGAATATTCTTGATCcACCAT
TAAATGTTGCATACTTATATCCATCTTCATGCCTTTCAACTTGTTTCATCAGCATA
GAATCATCTTTCTGATTTACATTCTAAGCAATCTTCTCCCCACACGGACTTCATCCTTCCCACTGAATATAGCGATAAAA
TGATGTCCGAACCAGCTGGTTCATATGTTCCATCCGGAAGGATATCATCACATACTGTAGAACTAATATACTCGTTGTTA
AAAAAGTGACATAAATAAATACATATCTTCATTGTCTAATAAAAAGAGCACATTTACTCTTTTCGATAACAAGAGTTTAA
ACTTACTAGTTCTTAATCATTATGATGACCATAGATTTAAGATACTTATAGAGTTGTAGTGAATGTTTATCGACACATCG
GAGATATGATGATGATAGATTTAAGATACTCTCTCTACCTCATTTTATATCTATGACTTTAATTTTGCACAAAATAAATA
CTCTCTTTTTTTAAACTATTGGTTTTAAACATGTCAGCACACTTGTGCAGCTATAAAATTGGGTCATGTAATTGCAAGTC
ATAGGAAACTTTGCTATAAAATCATAATTATTATTGTCAAGAAAAAGGCCGTAATCATGAACATGATATTGCATTAGTTG
TTTTCCTTCCCCGAATACTTCTTTCATCGTTGGAGGTTAGGAATCAAGATAGTGCTCGTTTACCAACATGGATTGTGGTT
GGACTGTTTCATCCTTAATCAGAGGTCTCGAATTCGAGACTTGAGTATAGAGAAAATCCTGTTGGGAGCCTCACTCCAAA
TGGATCCTACAATATGCAATCCAAATTTAGTCGGGGTAACAATGTGCAATCATGTAGTGCTCTTTCAACCCCCTTTTATT
TGATCTATCAAATTACGCTTCCATTTGTATATTATTATTATTGTTATGATTTCTTTTAAATTTATGGTACTACATTGAGT
TAGTTTGCCTTGTATGTCATTTGTCCCAAAGGCTTGATCATAATTATCTTTTCCTCTCATCCCATAAATTCTACAGTCAT
GATCATAATTGATCCAACGATAACGACGTTTCAATCTATTCATAACAAGATCCAAACCGTTAAAAATAAAGCTACTCAAA
GACTTCCTACAAGCAAATGTAATCAACTTTAGAAGATCTTGAAATATAAAAATGAAATTCCCACCATTATCTATCACAAT
TATAGGCCAATGTTGTTGACATCAATCAACAATTTCCAATGCTAAAACACGTAGCTAACATGAATAATAGCACAAGATGA
ACAAGACATACAAGCAATAGGAAGTTGGAATCTGCCTTGAAGAAACATTGATATGAAACTTATCGTCAAAAGTTTATGAT
ACAAGCAAATGAACACTATTACATATAAGAGTCGATTACAAACAACAAAACTGGCACTGGAAAATATTTTGTTTAACTTC
CGGTGAACGAGCAGTTGCCTTTTGCCAAGCAGCTCAAAATTTTAGAACTTGGGAGTTACCCGAGGCCTTCTACAAACTCA
ATTGGCTGGAAACATCATCTGTGCTTTGACCTTATACTAGTCTTAACTCGTATTCACCAGCCATAGTAATATATCTCACC
CATGGAAGAGCCTGATAGCCACTTTTCTCAATAATCTTCAAGTAGCGAACCTGACATTCATTAAACAATACATATTATTG
CAATGTCAAGAACATGCTATAACAGATGAAAACAAAAATATGCTtGTTTTGTTATGGGCCTTTGAAGCACAGAGAACTAA
GATCCCATACTAGGTGGCTTGTTTTATTTGGCTGGTAATCAAGCCAGGACAGGCTGCAGAGGAGGGGAATACAACTTTGC
TCTAGTGCCACTTATGTGGGAAGTATGCAGAAACAAATAGTCACCTCTTTTTTGTtCTGTAGAGTGACTAAGAACTCTGG
GACGTCCTTTTTGCTATGATTGGTTTGAATTGGTCAGTGCCAATGACTACACTGATGATTTCCAGCTGGAACAGAAAGGG
AGGCACTAAAGATTTTTtATTTTTTTtAAAAAaGATGGAGTATGATATCAGGCAGCATATGGTGGACAAATCTAAAGAGG
AAGGAATCTAACATGTTTTGATGGAAAGAGCAACCCAATACAGAAGATAAAGTTTAGTTGTATTTTGCTTTTTtAGTTTT
GGTGTAAACAGGAGTACGTACGTGACACTGAGGCTCTAACCAAGTTTTAGAGTCTGTTTAACATAGTTTTTGCCTAATTT
AGGTTTTGCTCACACTTATGCTTGAGTTGCCATATAAAAGACTTCCAGCACTGAACAAAGGAGAAAAGTCATAGAAGGCA
AGATATACTATAGGTGACAGTTTGATCAACACAGCAGAGCCAGATTACATCTGAGGAAAAGTTTGACCACTTCAGATTGT
TACTTCCTGTTCTTTGGGAAGGCATGTGGGGAACTCTGAGTGCCTAATTGGAATCCACTTACTAGTCAGTATTGTTGGTG
TCTTATAAGCTCATCTCCACTTTTAAATAATTTGAAGTTTATTCGGCTGGTTAATTGTAGTATTACAGCCTATACCTTAC
CAGGAAATCAGATATCGTTGACCATGGTTAATTAGACTTTAGTATATGCAGTTGTTGGGCATAAAGATGACAATCAGCTA
TACATTGCTCTCTTCCAGCACAGAACCCCCGCCCTGCCTTTCTTTTCATATTGCACTGTCAAGCAATACCAACAATAAAA
ACTAGCAAGGAAAATAACTTAAAAAGGAGTTTAACTAAATGGACATTTTGTGTTCTGTTGTGCCAGTTCTAAGTTTTTTC
CAATGTGCGTCTACAGCAGAATTGAACCAGCCACATCACCTCATTATCCCCAATATGCCTTTACATGTACAATAACCCTT
AATTCCCAATACCATTTGAAGTGTCAACCCTTACAGTACTTGTTAGTCCTAATTCCTAATGTCATCTGACTCCCCTCCTA
CCTTCCCAGCCTGAGAACTAATCAAGTACATAGAGTTAACCGCTCATCCGAGACTCAGTGGTTTCTTAATATGATAGACC
AAGCAAGGATATCAACATGGGCCTAAAGATTACAGAAATAAGGGAAAGAAGACTTAGAAGTCTACGACTAAGTAAAACCA
ATGCCTTTAGGGGTTAGTACGACTATGCCTTTGTAATACTCTTTCTGAGAGCCACAATTGTGGAGTGTGGTCTTTACATT
TACAATCAACATCTTTTGGAACCCTTCTTGAACAAATATATTTCTATGGATAAATAGCTGATCTTTGAATAGGAAAAAGA
GTCGAGGCTTACCTGTATACCAGAAACAGTAAAATACGGAATTTCAAATTTCACACGTATAGGAGCTTTTCTCTCAGGAA
CTGATTCTTCTGCTGTAATACTGGGAAGAGTAAACTCCGCTCTCAACATATATTCCTGAAAAAGAAATGGCAATACATAT
AGGCAGAAGTCAACAAGAGAACAATCAGAAAAGTTAAACAATGAGTTAAAACTTCAACTATGATCAAGTCAACACTTACC
TTACCACCTGGGAAAGATTTTATTTTCCAAATCAGTGCGTCTTTTTCAGGTGCATAAGTAGATGATCCCATTGATGTTCG
GACATTTGGATTTGTAGCGTCCGTTGCCACAGGTAACTCAATTTCAACATTAGTTGCAGTACTGAAATTATTGAAGAAAC
TCATAACTGGACATGGAAAACTTTGTTATAACATAATGCATGCAATACACAGTACAAGTAAAATGGCGCATCAAATTAGC
TGAGTTTTTCACTGTAATACTTGATACACATCATACCTTCGTTCCTTGAACTGGCTCCGTGCTTTAACCACAATTTCCAT
ACGGCTCCTAGAATGTCTTTCCACTTGAGCTTCTACCCATATGAGAGGCTTTACCTGAGACAATTACCATCAAGGATTTA
AACAATTTTGCTTAAGAACGTCCACAAGGGAACTAAAAGTAATACAAGACCCAGCAAGCTCATAATTTACCTGAGTACCA
AGTCTGTAGGTCATAAGATCAAAGGCTCCATCTGGCGGTATAAATGATATAGTGCGATCATTTTCAAATCGGGCCAAGCG
AACACACCTAAATTAGAAGCAAAATTAGTTGAAGAGAAAGAGAAGGGCAATAAGATAGAGAAATGGGTTACTATTTGAAA
CTGGCCAAGACTCAAGACATGGATAAAAGCCTTCAGGATTTATCATTTGACAAATTGTGCGGGAGGTACAGGTTGCTGGT
TCAACAACCACATACTTCACTAAATtCCTTTTAAAGTAATAGGTTTGACTTTCCAGGCCGCGCTATTTAGTAAAGTATTT
CATCTTTGAGAAGCATGTTATGCAAGTAAATCAATGGCCAACCCACATAACTCCGTTTGACAGGAGAGACCAATATATCA
TAATCCCACAAAACGAAATAACTGAACAATTTCATACTGATGAAACTTGATATCATCAAGATCAATGGCCTTCCCTTTGG
TAGTTCGCCCTTGTGCTTCCAGCAACATTCTATCATTAAGACCAAGCTTACACTCAGGCATGCCACTGCAAAAAAGAAAC
AATAAAATGTATATTCAGATAACAGTCACTCTATATACAGTAGGGTAATACCAACAATTCACACGTGAGGGACTGATAAA
CATGACATTTAAGTAGTGGAACTAAGTGTTTTCTGAATCAACACAGAAAAACTACCAGACATTCAACTTGTACCCCTAAA
ATGTCCCAGATATTCAAATAGAAGATAAGATAGTGACACTCCAACAGATGTGGAATAAAGAGCTCACCGGAAACTGAAAA
AGTTCAGGTAAAAGAACAACTCACACACTAACAACTAGACACATTTTTTTTTAATTATTATTATTATTATTGTTGTTGTT
GTTGTTGTTGATAAAGTAATAAATACTATTGATGTTTCGGAAAAATGTGCCTGTATACAAGAAGAATACCAATAAGTAGA
AAACCTACAAGAAAATACTTTTTTGTAACGAACGACACACAATTTTCTATTCTATACATAAACAAACCTCATCAGTACTC
TAAAAGGAAATAAGTAATAAGAGGTTATTCCTTATTTGTACCAAATTCATCTCTACACCTTTGAATTTCGAAAGCTCTCA
TATTTCTCTCCAAACAACTCACATAAGAGCTAGTGGAGAAACGTTCCAAGACCTGCGTCTCTTTTTCTTCATTCTACCAA
AACTCCTACTGGACATGGCTTCTTTCACAGTGTCTGACATCAGCCATCAGCCACCTGATTCCAAACCAACCTAGAATTTC
CCACCATAACCTCAACGCTACCTGACAATTTAAGAGAAGATGGTTGACATCTTCATCCGAACCCTTACACATAAAGCACC
AATTAATGCACAGAACCTTCATCTCCCTAAGCATCTCAGCAGTCAAAATCACCCCTCCCCTTTAATTGATAGCCGAGTGA
AAAAACCAATGATAACTCTGAGATCCAACTCGAGTTATATGGAATGGCAACCTCCCCCCTAATTAGAAGCTTCCGATAAT
ATGAGTTAGTAGAAAACACTCCATTTTTCCCCGCCTTCCAACTCCATACGCCGTGCCTATCTTCTGAGGTACTTTGCTTG
TGAAGCAAAGTAGTCAGATTTTGGAACTCTGGCACATTCCAGTTCTGAAAGTTTCACCTAAACCTCGAATCCTAAAAACC
ATCTCCACCTAGAAACCTCCAAACATGTTGGACAGTCATCTTCTTCTGGAGTGAAATTATGTAAATGTTTGGGGATGTAC
TTCTCAAAGTATTGCCCCCATAAGTAGATCACCTTTGTCACAGAAAAAATTACTCTCCATAAGTTCGGGTAACAATGCTA
CTAAAATTAGCTCACATTTTACCTTCTTACCCAATTTGACCCACTTTGTATATAACTTGAATTTTTTTCATTCCTTGGGG
CAACATTATAGACCTACTTCTAACCCTTTTTTTCTCCTTGTCTCTTTCTTCCTTCTGCTTAGTTCTTTTCCCAGCGCTCA
TTCTTTTCATCTTCAATGTTAATGAAGTGTCACCTCTAGTCCTTTTTCACTCTCTTCAGTTTTAATCTAGTGTCCAAATT
AAAAAAaTTATAATGATGAATGTCAGATCTTGGGGTTATTGCATATATAAACAAACTTCAGTCCAAAAGTTTTTCGTCAT
GTtCTTTTAAACAGTATGGAGCAGTAGAACAGATGAACTCGTTGATGGCCTGAATGCATCACATATTACTCTACAAGCCT
TAGCTAGGTGGGAAGATAGATTGGAAGATGCTTTTGATGGGCTTTCTTTTTCCCTTCTACTTTATTGCTATAATGCTCCT
CTGCCATGCACCCACCTTCATCCATGGTTGTATATAAATATTAATGCCAACTTTAGGGCTTAATTTGGTTGATTTATTGT
GGTTGATTGAAAACTTGAAATATAAAAGTTATCATTGAACTCACTTCAAAGCTATGATTTGGAAATTGGTTTTTTGAGTT
TGTTAGTTGTTTGGGTTGGGTGTTGTTCCAATTGATTGGAAACTTCAAGAGGTGTTCGAAACTTAAACTTGAGTTAGATT
TGAGTTAAATTTAAGAAGAGGCCCTAGTAAGAAGAGGAAGTCAGTTTTTGTATAATCCTGTATATGGGTATACAGCTTCC
TAAGACTATTTCTGACAAGTTTAAACAACACTCACTCCAAAATCCAAATTTCTCACAAAATCATATTTGAATTTTAAAGC
CAGTTATTTAATTTTTTTCAACAATGGTAGATTACTTTAAAAATCTAATCACCACCCAAATGGATTTGATTTGTTGAACT
AATGTTTGAGTCACAATTACTGATTCGGAGATTGAGTTAGAAGCTTGAGCTTTTTTAGAAAAGAAACTGAATAGCAAATT
CAAGAACCTATTTGGAGTTTGATGTTGAATCTTGGCCTATTATTTTTGGGCTACAGCTCTGCGAAGTTGTATATAGGCCA
CCTGGTCACAATGTATGTGTGTGGACTATACTTGTATGTAATTCTCTCTTTATTAAATCAAAAGGTTTGAAGAAGGACTT
GCATTCAAATATTTAACAAATGTGATGAACAATAAACAGTGGGCACATGGCCACCTGGTTGCAATGTATGTGTGTGGACT
GTACTTATATGCAGTTCTCTCTTTATTAAATCAAAAGGCTTGGAGAAGAGACTTGCATTCAAATATTAAACAAATATGCA
GTTGGAACATCTTTGAAGGTGATAGAGAATGCACTAAAGGTTGAAGGCCTTGTATTAGTTTCTAAAAGGGAACATAAACA
AAGTGGAAAAGGGAACTAATTTCCACTCTGACTTTGGTACTTAAAAGATTTAACATAGGAGTGCCAAAATTGGCCCTTAC
ATAGTGTAACCCACCAATAAAAAGGTTAAAGTGTAGGATATGTACGCTCATCAGAACATGTCAGTTATAGGCTCCACACA
TGGTGTCCTGCAGATTTCTCTAGGTGGATAGGAGGCGTGACAGTAAGCGCATCCAATTGATTGTTGCTGTGGGCCTCTCA
AAATATTTATTAATCGTTGAGTTTTACCCAGCTCTTGACCTTCATCACCTTCATCAGGGGTGTCAAATGGGCAAGTTGGC
TACATTTGGCCTGGTTAAAGTAAGTTTAGTCAATAAATGGGTTGGGTTATATAGCCCACCAAATGTTTGCTTGGGTCAAA
TAGGCCAGCCAATTTGGGTTGAACAATGAGTCATAACTCATAACCCAATCTGCTCAACTCAAAAGGTTTTCATTTGTTGG
TTTGTTCTTTTATAATTTGTTTAGCTATCAACTCAAACTAATAAAAAACCTTTTCTTCATTTATCATGACTATTTCAAAC
AAACCACACATAAAAAAGATTCTATGTTTTGATAACTTTCTTATTAATCAATTTGGGCCACATATGCAACCAAATTGGCC
CAAGCCTTTCTTTTAATTATTGGAGAAAGTATTTTGCTGAAGTGCTGCACAGTATTTACATAGACATAGCCCATAGCCGC
ATTACAAATCAGTAATGAGCTCAAGAATTCTATCATAACCTCTTTGTCATTTGCAATTGCCATGTTACACCAAAATAAAA
ATAAAAGTAGAAAAAATGAATCTATGCTTCATGCAAATGACGAATTCCTTTTGCTTTCACAAATTCATGTGTGCCTCTCA
TGTAGATGATCCACCATGTGACTGAGATCACTGAATTCCAGGTTTTCAGCTTTTCCTTTCCCAGACCTTTCATGTGACAG
CTTTGCAGCGTTTACAGGGACTAAATTGGGCTATCCCAAAATGACGGACCAATGAGCATATACACAGCCCGATCTGCCCA
TGTCTGGTGGATTATTCTTTTATGAGCTAAATTTGACACCCCTAATCTTTATCTACAATTTTGTGACCATTGAAGCAATG
AACTTCCCCACcTAAGTAGAGGGCTCTCTATCTAGAGAGAGAGAGAGAGAGATATATCCTTGGAACTTCTACAGAACGAC
GCCTAGGTTACTCTAATTGTAGGTAGTTGTAAGATTAGAGCAAAGAAGAACTAGTCCAGCGTGGTAATATAAGAATCCAA
TACACTCCTAGAACATGAGTATGCAATGAAACATTAAAAATGCCTAATTTTGTCCGAAAGATTTTAGTAATTCTAACTGC
CACTTGAACACTTTGCAGATTATGATGGTCAAAATTAGCTTGTATACCAAACAATTCTATTGGTGATGGTGAATTTGTTT
GCGGCATGTATAAAAGATTGACGAAATTCAGGAAAAAAAAaTATTTGGCGAGCTCTTTATAGCTACATTCAGTGAAGAAT
AAACAACTTGTGTCTGAAACTTTGATCTTTACATTAGAAGCACAAAAGAAGGTAGTAAGTCAAAATTCTTAAACACCTAT
ATGCATAAATGTGCAATGCATGATTGTGAATCATGTTTCTGATAATACTATCTGACACTAACTAAAGAAGTTAAATTCTT
GGAGTTGGAATTCTTGGAATCTTAAATTAACCCAAGGGATAGGGGGGAAACGAAAAAAaCAAATAGAGGTAAATATTAAC
ATGAATTTTCCTTCTGAGGCATGAGCTAGATGGTAGGTTCAGTAAAAAAGGAACAAGAATATACAGTGCAAAGAGCAAAC
CTCAAGTATGCCCTCATCTTCAGTGCACCAACAACATCTGATCTCACTATTTGCCCGTTGCTGTTTACAAGTATATTAAC
ACTCTCCACAACATCCAAAAACACCTGAAAGAACAAACTTCCATGTAACCCAATGAAGAAAAAATATTCTCTTAAATAAA
TATGTATACCTACTTCATTCTTCTTGTAGTTTATCCCTTCACTACGCCAGGACACAGCATTTGTAACTGCCATTGGAGGC
CTTTGTGTAACCTCCATCCTATATGCATCAGTTTTTATGAACTCACTGAGAATTTTTGCTTCAGTATATTGAGGATAACC
AAAGTCCATCATTTCATCCAGTAGCTCATACTGCAAAGACAAAGAACATCAGCTCAGTCCGAATGAGCCAATATGAATGA
CAATTTCCTATCTAACTTTTGATCTTAAAGAGACATGAAATATTCCTCATACCACTACAACAAAATTATCGCGAAGGGAT
TCTTCTTCTAACTCTTCAAAATAATGCTTGAATACCTGTCAGAAAGGTAGAATAAAAAATGATAAATCTTCCCAAGTTCC
AACCAAGAAAACCATTACTCCCTCCATTACATTTTTACGGTACTATAACTATTAGAGGAGTCAAACAAAAAAAGTTCCTC
CATTTCAAGAATAAATTTAATTATAAAATACTGTGACGTAGACACATAGTACAGTTAATATACTTATAATTATATAATAT
GTAAATTTTACTTTAAAATTAAAGAAACTGATGTCCAAATTGAGACTGAAAGTTGAACAGATTGACCCTACACTCTGAAG
TCTGCCATTTTTCTCATAACTGAGAGAGTAATTGATTTTTGGATTAACACAGTAAGAGTACACATCCTCAAATATCAGCA
TAACTTACATCAACAACACGGTGTAGAAACAGAAGGAGACTAGCTGCATTACAGTTCTGCCTTGATGCAGTCATGAGATA
CACATTGTTATGCTGTATAAACATATAGGTCACGCCATTATCATATGCTACAGGATCCAGAGGATCACCCTGCAATGGAT
AAAATCACATAACAATCAAATTACACAGCAAACCATAAACTGCTCAAGCTCCTACTAAATCAAATTCAACTGCCTGGAAA
AGAAACAAAAATGTAGATGATAAAAAGTTATACATATCAGAGAAAAGGTAACTTTGTGTTAATATTAATCATCTTAACTT
TGACTTCTCAATGAGATTTGCTCTTTTTAAGTAGAGTGGTTCAACATAATTATTGATCGAATATAAGTCCTTGAACCTAT
GCTTGCACAAAATTACTTAAAATTTGAAATTTCAAAATTCAAACACGTGAAATCATCAAAAGAAATTATAACTCTTTCTC
CATTCTATTTAACTAAATTTGCATAATTTCAAATCAAATTACACCAATTTCCACTCTCCTGAACTCAAATCTAACTCCAA
TTTCAAACTAGAGCCATTTATAAGCGCATCAACTTGTGATATCTTCACCCAAATATTTCAATTTCTCGTATGCAGTGATT
TCGACATTAAATTCAAAAGAGAGAGGAAAAAAGAACCTCTTTTTCAATGAGCTTGGTGAAGAATCGTTCCGCTTGAACGG
AAGTGACGTCTCCACGGTAATCACGCCAGACGAGCACCCGGCCTTTGATGTCAAGGAGGAACAGCGCGGACGCCGCCCCT
GCCATGTGAAGTACTACGGATTCCGATCAATATCGCAGATCGGAAAAGCTGTCGTAGAGAAGCTTTCCGGTGGAGATCTG
CTGGTGGTAGAGTAAAAACGATCAAATATAAGCTCCGCAGTGAATCTTCATGCGTTCGTTAAAAGTATGGGTTTTGAGAT
CGAAATTTTGATCAAGTTGTTGTCATGTGCTTGCAGTGGAATCACACTTGGGCCGTATCGGGTCAAGTAGTCAAACTTCT
GTCCGGTTATTTGACACAAACACCAAAATCCTTTTAGTTTGGAGCCGGTTGTCATTTTTGCTCAATGTTTTAATTTTTAC
CCTTGAGCTAAATAAAAATAAGTGGCCAAAAATATTTTCCGTTCATGACATAAGTTTATATTTTCATAAAAATTGCTTAA
TTTGTATGGAACTTATGTCGAGGTAAAAGTTTAGTTCACAACTCATAAGTAATATCATAGAAGACATAACTTAGTTCCTA
CACAACTTATGTCAACTGAGGCAAACATCATCTTTAGATTCCACAAGTTATGTCATATATAAGAGGCATAACTTATTCTT
ATAAAACTTATGTCGCAAGGCAAAAAAAATCTAAATTCATATAGAGCAGATTAGATACTATTAGAACTTATGTCGGATAA
TTTAAGACAAATATTTTCTAAACTTATCTCGAGCGAAATTAGGTCATAAATAAGGATATTTTAACCTACAAAGTTTCATT
AAATGACCAATAGGGACAAAGATTAAAAATCATCATATTTGAGGATAAAAATTAAAGATCATCCTGAAAGAAAATGTAAG
TGCAAAACTTCACTTTTGTTGCCAAGTGTATTATTACGTGTCTTTTACAGTCAAAAACAACAAATAAACATTTTTCAATC
ATGATTTTAGAGTTTTAAATTCCACAAATAAATGGATAGTGTTAAGTTCTTTAAAACAAGATTTATCAACCTATTTTTAT
GGAGCTAGATCACATCCTCTTTTTATATCCAACTTTTTTAGGTCCCCATATCAAAATATTGAAATGGTTCCGCGATAAGA
GAGACTCAACTTTTGATTCCATATTCAATAACTGACGAGTTCAATTCTCTAGTACACTATTTTTGAATTTTAGTGTTTAT
GAGAATAGATATGATCAATAGATTTTTCAAGGTTCAAATCACTTCATGTGCTATTTTTAGTTTGTTGTATATAGGAAGAA
ATATCTGAAAGTGTATCTAATGATGTAATCATTAATCGTTTTTACAATATGACAATTTATCGAGTATGTACAATTATAAT
GGCAATGTCTATATTCATATGTTATGTTTAAAATTTTGTTACTTTTTAAGTAAACGTTGAATATTAGTACACATTTTTAG
TCTGATTATTATTAATTATTTAATTTAAAGGCGTAGTAGAAATTCATAAACTTTAAATTTTGAATATATCTTTAGGTAAA
CTATGTATTTTGTCTTCCTATGGTGCAAAGCTTTTATAGCCACATAAAAATTATGTCATGTTTAAGACCACATACAAGTT
TCAATTTAAATTTTTTATAATATCACAAATATTATAGTAATAAATTTTTTACCACAAATGATTTTCATTTTAACACATAA
GTGACAGAGATCTGAAAAGATTATTTTCTTCTATTCAATTTGTAAGTGATCATAAGAGATCATCTTCACGAAAAAAGACA
TGTGACACAACTCTCAACTTGATCAAATATGTAAGATTTAAGAGTACCACATCTAAAGATAGCTAGTCTTCCTCGTAAGG
TAAAAATCATATCTAAAATTGAAACTCTCAAAGGAAATGACACTAAATTCCTTTTAACTTCTTTCCATAGGGACATACAA
CAACCAACCAACATCAAGGAACTGTGGTTGTTGTCCCAAATAAGGATTTAGCTTTTCTATATCACCAACTTTAGATGAAA
GAAGATCTACAATACATGATAAACTATCAAATTCTTGTACTGTATGAGTAACAATAGGCTTAGAATCATCCTTTTCTCCA
CATCCACACACGAGATGGAAGGTTACTTCATCTCCAACTAGATAACTTTTCTCTTCTCCTCCAACTTTCCAAGCTTCCCC
ACTATAAATTTGTCGCGATACATTAGGAAATGTATCGCCAGGCTGCAACGTGTACAATGTGTCGTAGAAGTATCCGATGG
TACCATTAACATTTTTGCAAGTACAAGGGACTGTGACTAGATAGTCTTGTTTCCCTCGCGAGTGACTAATTGGCTCTATT
TGTGACTTGGTGACAGAGTAAAATGCCGTGATTTGGTCTTTGTTGAGACCATTGTGGTGGTAAAGTAGAGAGCTACACGT
CTTGATTTGATTCGAGCAAGGAAAATAGTGTATTTTGAGACAATTGAGTTGGAACGCCAAATACAAAGTTTCTTAATGAT
GCAAAGACTCAAGGAAAGAGTAGTAGAACTAGTAAATAGTAATGCATACCTAGAAGACATAGTTATTGCTTCATGTCTTC
CTTGTGAGATTATGAACAATAAGAAGAGGAATGTGTTTGATTTATGACTTTCTCCTAGTGCCGGCAAAATGAGCCCATAT
TTTAGTAACCCACCCAATCCGTCCATATTTTAATGGGTTGGGTGAGTGATTTTTCATATGGATAAAATATGGGTAAACTA
TGGGTAAAATATGGGTAACGTATGGATTAGTCAAATGGGTTAAGCATCCAACTTTTATTCACTCAAAATTCATGATATCA
CTAAAATTATTGTAACTTCTCTTCCTTTTTATGTCTTCTATAAAACTTATTATTCTTCTCTATAATTGAAAAGATGAAGT
CTTTGGCCCTCCAAAAAATATATATTTTAAATGTACATTTCTTTTGTTAATTATAATTATATTTTTTTtATTTATTTAAT
TTTATATTGGATAATAAATAATAGTGTAAAATAAGAAAATCATGTATTAGTATTGACATTGTTTACGGTGCATTAAGCAT
GTTTTATTCATAAAATGTAAATATTCATTTACTTTGAAATTAAAAATATTTTCCCCTTGTTATTACATAAATTTATTTTA
TATTGAAAAATTTTAGATTTTTTTTtAACTTTTATGATACAATATAACTAAATAAAGTAGTTTAAACATTTTCATCTAAA
AAAAGACTCAAATACTTTCTTCATGTTGAATTATTAAGTAGAGTACTATTTACTCATGAAAATATGGGTAAACTAGTATT
TTACCCAACCCAATATGAGCGGGTTAAATTATTATCCATTTTATGATAACCCATTTTCAACCCGAGGACcTACCCCCTCC
CCCGCtCGAGGgcGCcGTGCcTCGAGaCCCTACCCCCcTACCCCcACCCcAGGaCGTCGTGCCCCGAGGCCCTACCCCCc
TCCCTCGCCCcAGGGCGTCATGCCCCTACCCCCCccTtCGCAcTAACCCCCTCcACCCcAGGGTACCcGTGCCCTcGAGG
CCCTACCCCCCcTCCCCCCGCCTCAGGGCGCCGTGCCCCAAGGCCCAAATTTGGTCTTTGGTCTAAAAGTTTGAGTTTAA
AGTGAGGTAATAAAATAGTTAGATTTACAATAAAAGGGGTTAGATTTCAAATTAGAACATGGCCAGTTGGCCACATGACT
TTCAATTATGGTCAATTCTAATTAAGAACGTAATCAATTTAGTAAATTTGGCTAGGATTTAAATAGCAAGCTTCTTAATT
TTAATGAAATAACATAGTTAACTTATTTATTCAAAAATATAATGTACTTATTAACTAGTACTAATTTAACAAAAAATATT
CTAAGACGATATTTGAATATTCATTTTATGAGCTAATACACACGAAAAATCAAATTTATGAATTTGTTTTTAGTTTTATG
CCTTTTTTTTATAAGAAATGTTCATTCTTACACAAATGAATTCATTTTAACACATAAGATCGAGATAGAGATTTGAAAAG
ATTATTTTCTTCTATTCAATTTATAAGTGGTCATAGGAGATCATTTCCATGCAAAAAGACATGTTACCTGTAGGCACAAC
TCTAAACTCAATAACGATAAAACTTTTAATTAAGATTTAAGAGTATCATTGACAAAGATAGCGTGGCTACATAGTAAGGT
AAAAATCATATCAAAAATTGAAAACTCTCAAAGGAAATGACAATAAATTCCTTTTAACTTCTTTCCATAGGGACATACAA
CAACCAACCAACAACAAGGAGCTATGGTCGTTGTCCCAAATAAGGATTTAGCTTTTCTATATCACCAACTTTAGATGAAA
GAAGATCTACAATACTTGATAAACTATCAAATTCTTGTACTGTATAAGTAACAATAGGCTTAGAATCATCCTTTTCTCCA
CATCCACAGACGAGATGGAAGGTTACTTCTTCTCCAGCTAGATAACTTTTCTCTTCTCCTCCAACTTTCCAAGCTTCCCC
ACTATAAATTTGTTGCGATACATTAGGAAATGTATCGCCAGGCTGCAACGTGTACAATGTATCGTAGAAGTATCCGATGG
TACCATTAACATTTTTGCAAGTACAAGGGACTGTGACTAGATAGTCTTGTTTCCCTCGCGAGTGACCAATTGGCTCTATT
TGTGACTTGTTGACAGAGTAAAATGTCGCGATTTGGTCTTTGTTGAGACCATTGTGCTGGTAAAGTAGAGAGCTACACGT
CTTGATTTGATTCGAGCAAGGAAAAGGGTGTATTTGAGACAATTGAGCTGGAACGCCAAATACAAAGTTTCTTAACGATG
AAAAGAaTTGAGGAAAGAGTAAAACTAGTAGAACTAGTAATGCATACTTAGAAGACATAGCTATTGCTTTAATGTATTTC
TTGTGAGATTATGAAGAATAAGAAGTTATATATATATATATATATATATATATATAT
TAGAAGAGCAATGTGTTTGATTTTTCTAATGCAACAAGATCtTGTTTTTATACAAATTTTGGCTGCATTATGCAGGCTAA
CATAACCTATAAGCATCAAAATTAACGCAACCACATACAAGAAGTTACATCACTTGTGTTGGACATAAACCCGCAACAAA
AATAATATTTAGTGGTAATAACTCGGAATAATAATATATCACTAAAATACGATGATGATAAAAGAGCGATACTAAGATTC
TTATTTGTTTCTTCtTTTTTCCTTTTTATTGTTCTCCTAGCAACTAGCGAAATGAGAAAAGAAAAAAGAAACATAAATTA
AAGTTGTTAGATATGTCAGGAAGGACCCCCCTTGTTTTGAGGGTTGACAAGATTATTAGTCCAACCAAAATGAAAATAAC
TACCTAAAGATTTTTAAGGTTTACAGGCTATTAACAATGATAGCCTCAAGTTATTCCCAGTCAAAGCTTAATAAGTTTAT
AAATGGGAAATATTGAATATCAATGAACAACATTAATGCTATTAGAAAGATGGCAGCGAAGGCGAGGATTTTCGCTGGTC
TTTTTCTTATTTGCATTGTCCTCCCTTCGCTGGCCTCAGCATTTGTAGATCATCTACCTGAAGTTGGCCAAGTAAATGAG
TCCGATAACAATGATGTACCGATCCATGTTAGTACTGTCGCTCACTTCAGCGAAAAGCAAGTTAAGGAGGCATTGATAAG
AAGGGCAAAGGCAGTGCATGATCTGTGGGCAAATTTTCGTTATAATGATAAGAATGCTGCACCTGAAGaAGATGCTGCAC
CTGTAACTCCAACGCCTGTTGATCCAACACCTACACCTACACCTGTTGATCCAACACCTATGCCTGTTAACCCTGTTCCA
GTTGATCCAACACCTGTGCCTGTTAACCCTGTTCCAGTTGATCCAACACCTGTGCCTGTTAACCCTGTTCCAGTTGATCC
AACACCTAATCCTGTGCCTGCAGGATATCCGGGAGCAACTCAAGGGCCACCTGTGGCGATGGGATATGGGGGTGCACCTA
TAACACAAAATCCATCAGACCAACAAACTGTGCCTGAACAGCCAGGTGCTGCTCAGAACCATCCAACACCGGAAGAAATT
AAAGAGAATCGCAAACATGCTGGATTACAAGTGGGATTTTACGATTACACTTGCCCGAATGCTGAGAAGATTATTAAGGA
TGGAATGACCAGAGCTTTTGGGAATGATTCCAGCATGGCTGCTCCAATTCCACGTCTTCTGTTCCATGATTGCTTTGTCA
ATGTAAGTTTTCAGTCTTTACCTCACTGTGCAGATTCTACAATGTACACCTCTGAAATAGGTTTTGCTATGCTTTCTTGA
CAATGACAACCAAAAGAAACCTTAAAAGTTTAATGAAAATTCATTTATCTAATGTACAGGGATGTGATGCGTCTCTATTC
TTAGGCAAGACACCAAGTGGTGCAAGGGTAGAGAAACTCGCCCCCTCCAATGGTGCAACAGTTAGGGGATTTGAACTCAT
TGACGAGATCAAGGCTGAGCTTGAGGCAGAATGTCCTGGCATAGTCTCATGCTCTGATCTTTTGGTATACTTGTCAAGGG
ATGCCTTTGTTGTATCAGGTGTCCCTTACTATGATGTGCCTGGTGGACGTCGTGATGGAATGGAATCCCTTGAAGCAAAT
GTTCTTGGAAACCTCCCACTTCCTGATAGTACAGTGGACAAGGTGATTGACCTGTTTAAAAAGAAAGGTCTGAATGAAGA
GGATTTGGTTGTCCTAATTGGTGCCCACTCCATTGGAGTAGCCCATTGTTTCAGCTTCCGTTACAGAGTGGATGATCCAG
TGAAGGCTACTATGGTAGATCCAAGACTCGCTGGAGTTATGAAATTCACATGTACCAGCCCAATGAGTACTCTGGCTTTT
GATACCACCACACAGTACAAGATGGACTCCATTTACTACAAACAGCTGTCGGGGAAGAGAGCATTGCTTGAATCTGATGG
ACTTTTGAACGAAGATCCCAGAACAAAGGACTTTATCCAGAAGTTTGGTGACGATGAAAAGGGATGGTTCACTAAGTTGG
GTAAGGCCATGAACAAGTTGGCTTCAATACAAGTGCTCACGGGAGACCAGGGGCAGATCAGGAAACAATGCCGGTTTGTC
AACTAAAACTGGATATAAGTCTCTAACATGCATCAAAATTGAATTGGTTCTTCACTTCATTTcCCCCCCCCCTAAATTTT
CCTTGTTTTACTTAGAAGCTCATAGGACTAATTTAACAAACATACAGACGGTGCATGAGGGGTGTAGGTTGCTCATCTGC
AACAAATTAAACACTATGTACAAAGCAATTTTTTGTCTGAAATTAAATCATAATTTTGAACTTTTCCATTTTACTCGAGA
TAGCTAATCTAATTGCTTCAAACCAACAATTCACAGGAAAAAATGTCCAGTACAAGTTACAACTGTTTGCTTGTTTTGAT
GTAGTTTATAAGTAAATTGCAAAAGAGAATGAAAAGAACTCCCATGTTTCAAAAATTAAGAGGAAACCAAGCTATGCTTT
GTGTGTATATATATATATATATGTCAGCCTCTTGGTGCAGCTACAGTACTGTATTATCTCCCAATTCATGGATGACTTTC
TCAATTTTGACCAGCATATCTGTCAATATTAGGAATTCTGCCAATTAGTAATCTAAACCAGTCAAATCAGATCTGCATAT
GGCTGATTTATTCAACTGCGAGTGATCATATTTACAACTCGTGTAGATATTACTTAAGCAACAATTTTGACCATGGTTCG
ATGATCACTTCAAGAACAATGCCTTTAAGGCTCTCCCATCCAGTAGAAGGAAAAAGTAGTTAAATAAAAAGAAGAATGAA
ATATCAGATGATGGGCAAGTTCCACCGACCAAAACCTGGAAAAGGGCCTCAAGTATTTGAAGACATACCTTGGAATGAAG
AATCTTCAAGATATTTCTGCAAGAATTAAGCAGGTGGATCATACATTGGAACATAGGTAGCTCTAAAAGTTGGAGCCAGC
CAGCCATTTAAAATTTTCAGAAAGCAGAACTTTAGCTGATCTTTATACAAGATCTAAACAGAAATCATACCGCAATTTGG
TCTTTGAGGTCAACCTCCTTCGTCATACTTGACTGTGCAGCAACTGCGTCCAGTTAACAATTATTAATGGTGTTAGTTTT
GAATCAGAAAGTAGAGAACGTCGTGACAAGTTGACCAATGTGAACCACCTTTATCAATTTCAGGGCAGCAGTTCGTCAAG
AAGGAGGTGAAACTGGGAGGAAAAGCTGAAAGAATCTCGTCAGCTTCACGACTTAGTTTCATTTCCTCTTTATGTGAATC
TTGAGAAAATTCAGGTGCCAAGGTCAGTGGCATGTAATGGGGAGTAGAGTCACCGGAAGCTGCACATATCCATCCTTCGT
TGTCCCTGAGAAAATCACACCTTCAGTAAATCATACATTAATAGCTTAATATGGTAAACTCTACATATCTTGAGATGGGA
GTATGTGTTAAAACAACTGTGGTATATGTCACCTGTGTGAAGCTCCATCCAAAGGATTAAACTCAGATTGGGAAGATATT
GCTGAATCAAATTCAGCACATGGAAGAGGTTGAGGATTTGCATTGTCCAACTTTCCCTAAGAATGTCACATACGAAAACC
ATAGGAAGGAAGAAAGTTGTAAATTATTTAGGAAACAAAACTCACTATCTGAGAGAAACTCATAGAGCACATCATAGAGA
TTTAAGTACCTTTAAAACATTCATGAAATTCTCTATCTCATAGATTGTCAAAAATCGCAGGATGAATTTCTGAATCTGCA
AAAACAAAAGGACAATTGAAGTCCAACATTATTGCTTTTATGCATAGAACCTTGCATATAACTCCCTTTATAAGGATTAG
GAAATGAGGAGACTCTGACAATCAACCTATCCATTTCGAATTGTCCAGTATGACAAAGCTTAGATAGAATAATATCCTAA
CTTTGCAAGTTAAAACATGCATTACAACTATGAAGCTTGAGTGAACAATTCAATGCCTGTAACATTTACATGAACTGAAC
TTCTCAGGCTATGCGGTTTCTGAAGAACTGTCTATTATCTTAAGTACCAGATGGTACAGATCTTGGATAAAATGCATTAC
TTAAGTTACAGAGCCCAGATCTGAGATGGTTCAAATTCTTTAAGCAAAGGATATCACCACTCTCATGTCAAGTTATGCAC
CTAAAGAGACTTGTTGAGGACAATTATCTTACTAGAATAACTAATAGACATGGTAAACTAGCTAATTCAAGTTTCTTCCA
TGCAATATTTCACAACTATTTGCCTTTCTCCTTTTCTTATTATAACTTCAGCTATTGTTCACCTCACCTCCATTAAGGTT
TACATCTCTTGAGCTACTTCCGTTTTAATCCACTTCTTAATCTCGTTATTTCTCTAGTGTAGTTTTCCTAGAAAGAAGAT
GTTTTAGCTGAAAAGaATAGGGGTTTAAAGAAAGCTTGAGGTATAATTAACTATGACTTCAAAAAAAAAAATGCTCACCT
GGCCAACAGAATCCCTATAGCTCACGAGGATGGCTCTGCTTCCTCTTGCGGGAAAACCTGATACACATGATACCTGAGGC
CATGAGAACATCAACCGTGAAATGTAATGCTCTTCCTGTGAGAAGTAAACAATGAAACCAGAAAAAAGTCAGAAGCATGG
GATTTCTCTTTTAGCTTCTCATGCAGAAACTTTCACATCATCTAAGAGTTATGAACCACAGCAAGTAACATCCATTGCTT
GTAGAACTGTAAGACGGCTATGAAAAAACAGAACTGATAATGTAAAAGAATAATGTTTGTGGTCGGCATGAAAAAACTCT
TCGAGCTGTGTAAGACAAGTTTATCTCACAAACAATGCATAACAACTGTGCCATATCTTATGCTACCAAACAGGGAATTA
GTACACCAAGAATACATTAGGCCTCTAGTATTCAAGAAAAACCAGCATTGGCCCTCCTGCAATAGTTTCAACAATGCACT
TAAACCTATTCATGATTGCTTCTGCATTTCTCTGTGCCCAGTGATATTTTTACGATCAGCAATATAACTTTCCCTCCTGG
GAAAAGAAAGCAACATTAATTTGCCTAACATAGCAAGAAGAAATTGTTTGGTTCAAGCAATTGCGGTGATTATTTTGCCA
ATTTTAAACAAACCCAGAACACAACTTTTGCATTCAACAGAAACAATACCAGTTCTCCAACACAGTAAAAGTGAGATCAC
TTAGTGTTAACAAGTTCATGCAAAAATTAATTGACTCTACAATTTAAAGGTACATTAAGTTAGaAAAAAACAATTACATC
ATAAATTTCACGATGGTAATAACATCGGAACTCGAAAATTATGCACGTTTATTTTCAAATTCAACTAGATCCTTCAGAAA
TTCAGCAAACAGATGCATCCATCCTAATAACAAGGAGAAACAGCGGGAAAGCAGCTGATGCTCAGAGTGACTCTGTGAAC
GAGAACGAACACAAGGAAGAAACCGCGAGAAGAGATAAATCAAACCTTAAGATCTACTTATCAACAAATTCAAACTAAAA
TTAACTACTAATAGTACTATATAATGGAATGTTTTCACCAAATTAAAAGAAATTGCATCATAAGTTCACAATCAGGTGAC
AACTAACATTCAAATTCAGAAGTTATGCATTTTCATTTTCGATTTCAACTTCATCCTTAGAGCAACTGAGCAAACAAATT
TTATCAATCAGAAAAGGAAACACGAAAACAAAACTAAATTAGTTGTATCGCCTACAAGGACTATAAATTTACTATAAATT
CAAAGCAACATCAAATTAAAACAAAATTTTAGATAAAAAATTCACAAACAATGGAAAATAAGTTCGAAATTGTACGTTTT
CTAATTCACTTCATCCTTTAGAAACTCAGTCGACAAATATATCAATCAATTAGGAGAAATAGTAACAGAATTGAAAGTGC
TCACAAGGATTCTGTCACAGAGAGAGACGACGAGGATGAAACCGCCATTAGGATCAAAGCTGTTAGTGCGGAGTTTGAGA
GAAACGATGGAGGCAGAGGAGATCCATTTGCCGCGTTTACAGTACTTCCGTCCGATGGAAGAAAGAGAGATGAGAGACGA
ATGAGAGGAGTGAGGAGAAGCTGGACAGACAATGAACCGAGCATACTGAACTTCCCAGTGGTTGGTTACGGTAGCGATTG
ACATTGAAGAAGGCAGCGCCGCCTGCTCTGCCGCCGTAATCGGTGACCGTGAATGTGAACCCGCCATTTTTCAAAATTTT
AGTTTGGAGTTCTTAGTTGTTTGCGGCATATACTAGCTTAGATCATGCTGAAAGCAACACTTATATACAGCTAGTAAAGT
ACCTAATTCTGTTAGGGGTCGATTTGGTACAAATTTTGGAATTCACTTTATTTTATATTTAGTGAGAAATATTAGCTAAT
TTCAAAAATATATTTTATAAAATATCCTTAATCAATCTCACAGGAGTATATTACTTAGAAATTATAGAAAGAAAATATAA
AGGTGCAACATTTTAAAGATATTAAAATCATAAAGAAATGTACTACTTAGAGCTTAGAAGGCCTTAAAAATGTGATATTT
CTATGGTAATAATCATGCAATTCAACAACTTTATCAGTTAAAAATCAAAGTAACAAATATATTTATACAAAATACTTATT
TTATATTTGGTTCATTTTATATAAAGATTCAAGGAATTCTTCCTTTTCGGGTTCACTCGGAGAGTGTTATAGGTAACACT
TaAAAAAATAACGGAAAAGTTAGAATGGGAATTACACAACAAGGTAAATATGTGATTAACGCTTATGATAAACCACTATA
GTTTAAAAATATTAGTACAATTAATAGCTATATGTAGGGTTTTACAGTAAATTTTATCTCTCCTCTCTTCCGCTCTCCCT
TGCCTCTCTCCTCCCACTGTCCTCTCTCTCCCTCTCGCCCCTCTCTCTCCCCAGCCCAAACAACCGCAACCTAAAAAACA
TTCCACATAATATGACAATTTTTATTCTGCCAATTGTATTCGTCAATATAAAGTGTGTTCATTAATACAATTGACACAAT
TATATTCAATGTATGATACAAATCAATTGTATTCATACAATTATATTTATATGTTGTATCAACCGTATTTGTATTTTGTA
TCAATTGAATTCATGATATATTGAATACAACATGCATTCATCCTTTCTCGTCATCGCTCGCCTCTCTTCCCTCTTTCAAT
CTTGCTCACCTCTCTCCTCCTAATGTGTAGCTAAATACAATACTTAATTTTTTATACAACTGCATTCATTTTAATACAAA
TCAGTTGTATCAATTATGTTCGTGATACAGCCTAATACAACAAATACAACAAGTATTCAACCTCTCTCACCTCTCTCCTC
TCACCCAAATCTTGATTGTTTCTCTCCTCCCCTAAACATGTAATTATAATTCGTAATTAAGCAAACTATAACTATAGATC
CTTATTTAAGCTCAAACTATTGtTTTTTTTAAAGTTACCCTAAAAGTTACCGCACCCCATTCATTTCCTTAATTTGAATA
TTCTTCAATAATTCAAATGAACTAATGGTGTTTTTGGTATGGAAAATATTTTTCAATAAGTTAATTTTTATTATTTAATA
AATTAACATAAAATATTATTCAAACAACATTTATAAATATAACTTAAAAAATATTATGAGAAAGTAGAAGTAGATGGTGG
GGTGGGGTGAAAAAGATACAAACACGTATACAATTATTTACCGTATGAAATTTATTTTCTACCGTGTGCACAACTAAACA
TAAATATCTTATTTTGACGCGTTACTCTGCTTTCCATTGCGCGTTACTCTGTTTTCCTATAAATAGATAGATTCATTGTT
GTGGAGCTTAGTCTCTTTTCTTTCTTCTCGGCACACAATGGAGAAGAAGATGAAGGGCAACATGCTAAATTACAAGAAGA
AAAAAGAAACTATCAAGAAAAAAACTAGAGAGCTTTCAATCCTCTGTGACATTAAAGCTTGTGTCATTCTTGTTGATCCT
GATGGAGAAGTAGATACATGGCCTGAAAATCCCACTGATTTCAACCCCATTATTCAATCCTATAAAGAAAATCTCTTTCA
CGGCAAGAGAAAACGAATTGATGATGATGGGTGTTTCGAGAAAAAGTCGAAAAAGAATCATGCTCTGTTTTGCGATGATG
GTGAAGATCAGTGGCTTAATGACGTGTTTAGAGAGTCGAACGAAAGTTTGTTGGTGAAATTGAATTCGAAATTAGAGGCT
GTGGAGAGAAGAATTGAATTCTTGAAGATGATGAATTATGGGAATGGGGTTGTTGGAGGATCAATTTCAAGTGAGAAAGA
AAGTTTACTTCCTAATCAAGAAACCCATAATTCAGATTTTGAAGTTGCAATTAATGGTGATCGATTTGAAAACAGTAGTG
CTTATAATCAAGAAACAGAATTGCTATGGCGGCTGAGTTATGGGTGATTGCTGGTGATGAATCTGCTTATGATCATGGGC
AAGAAATTGATTTTCTGAGAGGTAATGCGACACTAAACAATTTGAATAATGTGCAGAATTTTGGGTATGATGATCACTAG
TTCTGAATTTTCGAGTTGTATTAATTAAAATCATTGACCTATGTAGATTAACCTTTTTATTATTGTTATTGAAGATTATT
ACAGCCATTTGACAGAGTAAATTTGGTTTCTTTCCCCTTTGTTTCTGTTTAAATTTTCTATTGTTTGAGAATTGGGAAAA
TAACACTTGAAACCATAAGGCTAAAGTGATCATGCAAATTATCACCATATaAAAAAAATAATATTATTTTGTATACCTCA
TGAAGGTAGATATAGAGAGGTATACAACAACATCATATCCAATCAAATTTGATAAGTGGGATGTAGCTTTTCACTACCTC
GTGAAGATAGCAAGGAGATGTTGCTTTCGAAAGACTTCACGGATCCACTTTAATAATAAAATACGATAGATAACAAAAGG
AAAGTAAAATAAAAATGGTCCGGGTACGCTGATGTCACTTTACCTTCTCCTCCTACTTGAATATTCTTCGGTTGAAATAA
TATTTTTGTATCTAAAAAGAGAAATTGAAGGAAATACAGAATTGGCAGTTTATT
GTTATGGCTAATAACAATTTCATTTGACTAAAATGATGGAGTTCCATCCAACtTTTTTTTTAATTATTTATTATTTTACA
AATTTGGCCCGATAAATACAAAGTATGCTGTTGGGCCAAGAGATTTTTTTTAAAAGATGAAATTTGAGTAGTTCGTCTCA
ATGAATATTCACTTTAGATTGCTTAGTCCACCTCATTAATAAATATTTTGAATATAAATGTAAAATTTAAAATATTATTT
TTTAACTATCATCAATATACATAAGTTACAACTTCGATTGGAAAAAAGCAAAAGAAAAAGGAACTTGTAAAATTAAGTCA
ATATTGACATGGGCTTGCAAGATAATTGCATTCGAAAGTCCTAATAGTGCTTCAACATTGGGAAAGTTGAGGCCCCATTT
CAAAAAATTATCTTTTACTACACCAACATATCAAGTATAATTTCACAAATAAAATATGAAAATGATAAAGTTGCAAATTT
TACTCTTATTATTATGAAGTAAAAAAATTATTTTCAATAGATCTTTAACTCATGATTTATGAATTGGGTATAACTCTAAA
ACAAAGAAGATTTTACCTGTTGGGCCTTATAAAGCCCAACAAAGTGGAAGCTCAATCAAATACAAGCACCTGTAAAACAG
TGCCAGTCACTGTAGTTGGTGTCCGCATTCTTGAAAGGCCAATTTGAATAGACTTTTGCCATATAACTTATAAATAAAAA
ATTATTAGTTAGAATTTCTAATGTATCTTTGTTATTTTAACTTTAAGATAAGTGTTTATAAGTATTTTCGAACATTACTC
AAACACTTTAAAACTATATAAAAAATATTTTGACTTAAAAACACTTTAAATAAGCCAATTTAAACTGACAATTAAtTTTT
TTCCCTTTTTGTCTTAAATACACGTACCCTAAAATTCCATTTCAAATAGTACAGTAATAATTCCTATTATGATTATGAAG
TTTTTGGCCtTTTTTTTTAGTTTAGTTGAAAAAAGTGATGTTGTGAGTGGAGATTGGACAAATATATATCTATCTATATG
AAGAAGCAAAACCACAACTGTATAGTTTGAAGGAGCACCACTATTTGCTTTATCTCCAAATTTGTGATTCAATCAAATTT
TGCACATTAATCCAATCTTTACCAACTGTTCAGTGGCTGTGGTTTCATCTTGGAATTTATGTCTTCACACTTGGCCACAT
ATACAAATAATAATATACTATAATTATCCCCTTTTCCCTTGCAACCCAATaAAAAATAAATTGCACTTCTCACTCACCAA
ACTGACTTGTGTGTTCACAACACTTGCCTCCTAACTGTAAGTCATTCCATCCCATCCCCCtTTTTTTTTTTTGAtTTTTT
GATGTATGGGTGTCTGAAATTTTTGTTTATTTTTGTGATTCTGCATATTGTTTGTGTGTTTTAATTGGATCGATAAAATA
TAGATTTTCTCTTTCATCTGCTATGTGTATGTGAAATGGAGGCGTTTTTTGTCATCTTTCTTAGATTTCGTGTAGTGGTG
AATATGTGCCCACAAGATGCTTTTGGTCCTTTTTTATTGATTACTAGGTCACACCTCGAGTACGAATTTTGTTAAATTTA
TCTTTGTTAGGATTAATAACTTAGTCAATGTAGATTTTGATTTGGGGTGTGTGTGGTCACTTGCACTGTTGATTTTATGG
TTACAAGTTTATATTATTGCAGTTTTCTTTTTTGATATCTGCTGTTGTTGAAATCATGAATGTCCCTACCGAAAGATTGA
CCAAATCACATTATATGTAATTGGATTGCCACTTTTCCTGTGTATGATATGTTTGATTGCATTTGGGATTTTTTATATTA
GGATGTTGTTGGTATAATAATCAATGGGATGAGTGTTTTGGTCAGAACAGTAGCAAATTGTATTCTTAATCTTGTTATAT
TTTCTTGTTTAACCTAAAATCTGGATTAAAGATTAACAATTAAATTTAGTGGGGGAGAACTATGAGGTCTCAGGTTCAAA
TCCGAGACCAATAACAAAAAAACTAGGTGATTTCACATCAGCTCTAGCCTTGGTGGATAGAGTTACTTGGTGGTACCTAT
TGTTGGTGGGAGGTGACAGGTATCCCGTAGAATTAGTCAAGATGTGCGAAAGCTGGTTCGAACGCTACAATCATTGATAA
AAAGATTTAACAATTATATTTATTGAATAGTGTCAAAGGCAAGTGAATTATCTACATAGTTAACCTCCTGATAATATGAA
TTTGACTAAAACCTATGTTGCTTGGACTCTTCAAAAATGCCGATGGGTGCGTGTCGGATCCTCCAAAAGTAGTGCATTTT
TGGAGGATCCGACTTGGGTGCGGCAACAATTTTGGAGAGTCCGAGCAACTTAGACTAAAACGATATTAGACAAACTGTGA
GAAGTGTGTAAATGATAAAATAGCAAGAGAGAAAGAGAATTTTTATTGGGAACTCATGATTTAGCTAATGAACAATGTAT
CTGAGTAAGAACACAATAGCTTGTTACAACTTGAGATTTAAGCAATAGTAGTTGTAAAAATAAGATGAGATGCAAGTGGG
GATAAGGAGTATAGTTATAGTACAACACTAGAATAGCTAATTCCTAATATTCGCTCCTCATTATGATCGTTATATGCACA
CCCCGTACGTAACACATACTGATTTGTGGAGGTGAATATAGGATTTCTAAAACATGGTTGTACCTCTTAAAAAAGAAAGa
AAAAAATGTATTCAGTGGGAACTGATCCTCCTCTAGGCAAATAACTCAACATCAATCAAGTGCACCATTTAGCCTTCTTG
TAGCATGGGTGCCAACGAATAATATTGTACTAATTTTAGAAAAATATATACATTAATTACCTAGTTTTACGATGAGACCA
TGGGTTCACGTGCCCCATATTTAGCTATAAATTCACCACTGTTGATTTGTAACCGCCGTAGAGGATCCCATATATTCCAG
AGTTGGCAAGTCTGGATGCTTATCCTATCCATACATTTGTCGACTGACCCGATGTTTGATTGTGGGATAAGACCATCTTA
CTCCGGCATGACGAGTTCAGGGTAAGCTTGTTATAGATTTGGAGCAGACTTCCACGGTTATTTCTAACCTCTTGCTGGAG
CGAACTTTGATGACTTGGAGCTGACTAAACTTGTGCTGTTTTCGAGTTGTCCACATGTTGTATCCATATTTGACCAATAC
ATTTCTCGTTGGTTTTTTGGTGCCACTATGTTTTGTTGCTTTGCAGTCATTGtTCCTTTTGCTGCTTATAGTTTCTTCAT
ATAATTGTAGGTTTTGAGCCGAGGTGCTACATTGCCAGTACGGGCATCACTTTGCTTGGAATTTGAACTAAGAGGAAAAT
TTTAATTCCTTATAATGTCTTCTAAGGCATTAGACTATGAGAATCTGAACGAAAATGTCAAGAAGTGCCAATATGCTGTC
AGAGGTGAGCTGTACCTTCGAGCTTCTGAGCTTCAGAAGGAAGGCAAAAAGGTATAAGTTGTCAAATTGTTCTTGTCTTT
TCCTATAAAAGATTCTACCTGGTGACATTTTATAGCTTATCATGTACTAAAAGGGACTAGATACTTTTAAAATAGGTATT
ATGGTCCATTTTCCCTCTTTGAGTCACTCATAGTTCGATATTCCAACATGCATGAGGAATTGCTGTCTCTCAAACCTTTG
TCATCCTGAATTTATAGGCTAACTTTAGGCAGTTTGCAAGATTTGAAGCATTGAACCAGTCATCTGTATCGAGCCTAGAT
TTTTTGCCAAAACCTGTTTGAATCCCATGAAATGCATACAAATTTATAAATTCCTCATCTAAATAATCCTGAGATACTAC
AAGCTCTTATGATGTGATGCTACAGTTAAACAACTTACACAATAATAGTAATTAATCTATTCAAGAGTCCTATGACCAGG
AGACTTATTTTTGTAAATCCTAATGTTTTGAGGAATCGTTTGAATGACGACCATTTAATTCTTTCAGAGCGCTCATATAC
TATCTCATTGGTCCACTTATTCTGCAGATCATCTTCACCAATGTTGGTAACCCCCATGCCCTTGGGCAGAAGCCACTGAC
ATTTCCACGCCAGGTTTGTTACAGTTGCGAACTGCCTGTTTTTAAGATGCTTGAGGTTTGGTTACTTGGTACATGTAAAA
ATGCTGGACTCATTTCAGGTCATTGCTCTCTGTCAAGCTCCATTTTTACTGGATGATCCGAATGTGGGACTCATATTCCC
TGCTGATGCAATTGCAAGGGCTAAACAGTTTCTTGGGATGACTTCTGGAGGTCTAGGTATCCTTTCGCAGATAACCTTTA
TTTGTTACATATGCACGTCCTTGTGTCATGTTTCTCTTTCTCCTGGCTTTCTTTTATGCCCTTGGCTGAACAAATACACA
AACAAGAAATTGTTTTTGCTTATATGTCAGACGTTATACCTTTCTTTATTTTCATTTTTTATGTTTTAATGATATGTTAT
ATTTTTGCTTCACCATTTACTCTTATTTCCTGCTTATAGTTTCTTCATTATATTATATTCGTGAAATCACGATCTAGTCT
TTTCCTAAAGGACTACTTACTTACTATTCCATCGAAGGGGGTGGGAGGTGATAGTTGGTGCAGGATAACTTGTGAACTGT
TGAAATTGGGCTTATGCATTTAATCCTTTCTCAGTGGATAAAAGCTAAATTAGACTACAGAAACTTGACTTTCTATCCAT
CACTAACTACTGGTCTGTGTCCTTGTTATGACACTCAATTGCAAGCAGCACATATTACTTTGGTCCAGTTTTGAGACAGT
GATTCTTAGAGAGGGAATGATGTATTCTATATTTGCCGGTAATTAGGTGCTTATAGTGACTCCCGAGGCATTCCTGGTGT
AAGGAAAGAAGTTGCAGAATTCATTGAGAGACGTGATGGATATCCAAGGTTGGGTTGCTCGTTCCATTTTACCTGCTCTG
GTTTGATGTTCTCAAAAATTGATTATTGAACTGATATCTAGTTATTTTGTTTGACAGTGATCCAGAACTCATATTTCTCA
CAGATGGTGCCAGCAAAGGAGTGATGCAGATCTTGAACAGTATCATTCGTGGCCCAAGTGATGGGGTAACTGATAATTTG
ATATATAGCAAGATTTTCCTCTTCATATTTTCTTTGTCTCCTTTCATATATCTTGTTTTTAACTTAGACAACTCCTTTTA
GCACCTCCAGGTTTTTATCTTTTACATGCATTATCATACTCTTAATGAGTGCATATTTGTTGCTAGATATTGGTCCCTGT
TCCCCAGTATCCACTATACTCAGCTTCAATACAATTATTGGGGGGTTCTCTTGTTCCTTACTACCTTGAAGAGACTGCAA
ACTGGGGTCTTGATATCAATGACCTTCGCCAATCAGTTGCAAAGGCACGATACAAGGGAATAACTGTGAGTATGCTGAAC
TTCTGCTTTCCATTTACATTCAGAAAAATATGGTCTCATGTTTATGTGAATTCTGAGTATAATTCACTAAAGTCAGTTTT
ATTAGCGACATTAGGCTTGTTGGACATTAAGCCTTCTCTGTCTGTAACCTCAGTCACAACCCCCGCCCCGACCCTCTAGT
AACACCAAGAGAAGAAAAAGAATGGAATATAAAAGAGAGAGCACATGTGGGGCTAAATACTACAAATATTTTCAGAAGTT
GGCAAAACTTAAAAAGCTATTCAATGGGACTGGTTCCTTAATGTGACACATTTAGATATGGCTGCAAATAATAGCTGAAT
TACTCTTTTGCTTTTTATGTCCTAAAGTATCTTGTCCTCTGCATTTATTAGGCATGTCTAACATTAATCTGTACATATAT
ATTTCTTTGTTTCTGCCTAGGTACGAGCTATGGTGATTATAAACCCTGGAAATCCCACTGGACAATGTCTTAGTGTGGCA
AATCTTAAGCAAATTATTCAATTCTGTCACCAAGAAAATTTAGTTTTACTTGGAGACGAAGTTTATCAGCAAAACATTTA
CCAAGATGAGCGCCCCTTCATAAGTGCAAGAAAGGTACATGTGCAAAGTTTCTGCCTGAAGAATTTATTAGCCAACCAGT
ATTTTTAGATCCTACATACTCATTTATTTTATTCACGAAATATGAAGGTTTTATTGGATATGGGACTACCATTAAGCAAG
GAGGTTCAGCTTGTCTCATTTCACACTGTCTCCAAAGGATATTGGGGTGAATGTGGACAGCGTGGAGGATACTTTGAGAT
GACCAACATTCCTCCAAAGGTTTGTATTTAGCTTCCATTAAAACTGTAGGGATAGGAATATACTTGGTATTTCTTGCTTA
TTGTAAAGTGCTTATCCTCGGTGCCACATCGTATGTCATGGTTTGAATTAGAAAAGCTCCAGTCCTGAAAGTGATTTCAA
GACACGTTTTACTGGTGTGGTGCTATAGTAGTCTTTTCTTTGTAGTGCTTATAAATGACTCATTTCACATTTTGGGGAAG
TCTTAAAAGACCCATTCTTCTATGTGGATGAGCTAAGAACATTGGCTAAAAAAAGAACAGAAAGGGAACAGATGATCCAT
ATATGAGATACCAACTAGTTGGAATCAAGACTTTAGTTGTTGTTTCACTTATGTTAGGTTCAGTGTTTGGCACGAGCTCT
TCAACTCTTGTTAAAGACTTGTATGCCACTGTTAAGTTTGATAGTTTCCCTAGCTCTAGATAACCCCAATGGCCAATGCC
TTGAAATAGAAATTACTAGTACTGTAACCAAAATTGCCCGAATAGGGCAGAGTTGATAGAGATGATGCAAGTAGTCATAA
TAGTTTATGATTGAGATGTGGTTCGTCAATTGATAGAATAATTTGAAAGAGATCTAGGTTGGATCTTACGAGTGGACCAT
TTCGTACTATTCACAATCGTGTCGTTTATATTTTTTAAAGAAACTGTTGAGTCCCTCATCGGTTATTTGAACTCCTTAGT
TGGTCTTGGGCAATCCTCACCCCCCGAGCTAACTTTTGCGATTGAGTTAGGCCCAAGGTTCATTCTTTATCATGATATGA
GAGGCAGGCTCTTCCCATTTCATTGTTTACACCATGTTGATCCCCCATCTTATATTGTCCACGCTCCCGATGTCCAGTCC
TCGGCGTGCgGGGGaAggggggAgGCTGTTGAGTTCCACATCGGTTGAGGATGGGAGATTGGACTCCTTATGTGGTCTTG
GGCAATCCTCACTTATTGAACTAGCTTTTGCGGTTGAGTTAGGATAAAAGGTCCATTTTTTtTTATCAAAAACTATTCAC
AATGGTGTATGTTGTGATACATTGAAATTTATTGTCATATGATAGTCTCACAATGTAAGATTTTCTTGGTTTTTGCATTT
ATGCACCTAACACAGTTTTTCTGGTATTGAACTCTTATGTACCTAAGACAAAACCTTTCCTTTTCGCATTTGATGTTCCA
GGCTGTTGAAGAAATATACAAGGTTGCTTCAATTTCACTCAGTCCAAATGTACCTGGACAGATATTTGTAAGTCAATTTT
TACTTGTCTATTCCGAGATAATATTATGTGCTTCAAATTAGGAACATCATTTTTCAATACCATTCGACCAAGTTAGTAAT
GTCCTGTTCTTTCATACTTACAGATGGGGCTCATGGTGAACCCCCCTAAACCTGGAGATATCTCATATGACCAATATGCC
AGAGAGAGGTATGACTGCTGACACTAGCCCATGAAATTCTTGCAACTCTTTTTAAGAATTGAGAAATTAGTGCAACAAAA
AGAAAGAACTTTTTTCTTATCGATGGGGTTTTGGATATGGACTTTGAAAAATGTGGTCACTGAGCATCTTCGATCTTTAA
ACTAGTGAGTTCTAAGAAAGCTTAAAGTACATCACATGTTCGAACGTGCAGTAGATAAAAGCCTGGTATTTAAGTAGAGA
GGGGTAGAAGGGTGGGTTCATTATCTGTCGAGTTTCATACCTTGTGCTGCTACATGCCCTTGGGAATATCTCGGTAATTA
AAACAACGAAGAAGAGAGAAAGCTTAAAGCTATAAAGATATCTATACTTTGTCACCTACTAGTATGAGATATTTAAATAA
GCGGAACCATTAGAATTTTTGTGGTCGTTTAAACTTTATCAAAAGAATGCACTTTTCTCCAACATAACTCCCAGAACAGG
ACATCTCCACACATATCCTAAAATCCTAATTCACCGTCTTATCCTTTTTTCTTCTCTTTTCGGAACTTTTCTGGATTTAT
GTCAATATCTGTCTACCGTGATCAAGGATTTGAATTCACTTATAAATCTAGTAGTTTCTTTTTCTCTCTTTTTTATAATT
TTCTGTTATAAAACGCCCGCACACTCTCTGGTTCTTTAATGATGAATATTAATTTTATTCTAATTGCAGTAAGGGTATCC
TTGAGTCATTAAGGAGGAGGGCACACATGATGACTGATGGTTTCAACAGCTGCAGAAATGTTGTTTGTAATTTCACAGAA
GGCAAGTCACCAGTGAGCTTTTTAtTCAGTGAAAAGCCACATGAGCTCCCATTAACTTTGTGATGAAATGTTTTCAGGTG
CAATGTATTCCTTCCCGCAAATACGATTGCCTCCTAGAGCAATAGAGACTGCAAACAAGCTTGGGAAAGCTGCTGATGTT
TTCTATTGTCTGAGGCTGTTGGAAGCAACTGGCATCTCCACCGTCCCTGGTTCAGGTTTCGGTCAAAAGGaAGGGTGAGT
TTTTTAtTCTATCATATCGCTACCTCCAATCCCAAACCTTTTCAATGCCAAAATGCCCTTATATGCATTTCCACTGTTAT
TAAAAGCCATCACTTCGATACTTTAACTTCGTCACTTAGAGTGATAAAGCAACGCGAAGTGAAGGATAATCACTTCATGG
GTAAAACCATGTCCTTAAGATAAGTGTGCACAAAGGGATCCCAATGAGAAATGGTCGATTTTTTTTACTCTCACCTATCT
GAAGTTAGATTAATATTGGTATTATTGCAAAGTGGTCAATTGAAACACCTATAGTGTTAGGACATTGTAACGCGTTCATT
TCTGTCTCCCTCTTCCCTCGGGTACTTTGCAACGCGTTAGAACAGGTTATTGTGGGATTGATTGTAAGGTTGTGAACAAT
GTAGGGTGTTCCATCTAAGGACAACCATCTTGCCAGCTGAAGAAGACATGCCAGCAATTATGGAAAGTTTCAAAAAGTTC
AATGATGAATTCATGGAGAAATATGAAGACCACAAAGGTTATTCCAGGATGTAATAGAAAAAAGATGGTTGGAGTATTTA
TTGTATATGTTTTTACCTTACAACTACTGCAACTATATTTACAAACAAATTATTGTACACTACATCTCTTCCCCCCTCTT
TTTAGCCTTCATTCATGTGTTTATATATATATGACTTGCTAGATTTACTATGTGGTCTATGGATTTCCTTTTTTCCCTTC
TGCATTTAATTTAATTTTAAGTTAGTAAATCAGACCATATTATATTAAAAGTTTGTTGATTTTAAGTAGGTGTTCGACCA
TGTAATTTGAAGCTTAAATTTGATGTTTTGCTTTGAAATTAGTGTTTGTTTATGATTTGAATATAAATTTAACTTCGATT
TGAAATTTTGATTTCAAATCTCAAATCCTATTTAAAAGCAAGGAGTTCAATTTCAAGTTTATAATTTTAATTTAAGACTT
GACCTATAAATTTATATTTTGTAAAAATTATTCATGATTTTAAATTTTGTaAAAAAAAAGAAGAAAAGTAAAAGCTCGAT
GTGGAGAGATTGTTCATACCATAGGTTTATTGAAGAATAGCTAGTTGCTACTATTGTTAAAATAAAATAAAATTGAACCT
TTGTAAAATTACATATTTGGCAATTTGTAACGTGTAATCACAAATATTTATTTATAAAAAGAATATGGATATGTGTGATT
TGTTAATATGGTGACTAGGATATTCAAATATCTTGTTATAAATTATGGTTTGCTCATTTCATAAAATTGTAATAATTGAT
AAAGTTTTGATAGTTTTCACAAATTATGAAATTTTTATGTTTATGAGAAAAGTACAATTTTTGAGATCCAAATTACATGA
CCAAATAAATTCAACTTCAAATCAACTTGGTTATTTGAAATCATGGTCAATTGAACTCTCAATATAAATGGTAATAAACT
TGTAAAAGTTTCACGGGACACCCTATTTAACTAATATCCACATTATATTTTATTTTGTATGAACATTCAGTATTAGATCA
CGTCAGAAATAGGTGCATGCTTCTTCGCTCCTTTTACTTTTGTTTTAATATGGACACATACATTACTGAAATTTTAGTTT
ATTTTTACATGCACTCTGGTTATACATGACTGAAGTAGAAATGTACATGAAAAATTAAAAAAAATGCTAAATAGGGTTGT
CAAAGTTATTGTTGATTTGATAAATTGATGATTGAGACACACACTAACTTTTCAAGCATCAATTTAAAAATGTGTTATAA
GGCTAAACGTAAGGGAGAGTCATTAGAAAACGTAAAGTAAGTGTTATAAGGTTAATTTTGATATTACTTCACGTTTTAAT
GCATTTAAATAAGTTTGGTTCGCCTTGCTCCCTCCCGACATCTATTGGGAGGGAACCTCCTTTTAGAGTATGATTCGTTA
TTTTCAATGCGGTTAACTTTTATTAGGCTTTTTAGGAAAGTTCTCTTCTGACTATGCAGTTAGCTCGACTCCAGGTATAG
CTCTTAATGGGCATGCATGTAGCCGTAGGCTGAGCTTCTTTAATTTATGGCAAGCGTTATCCGTCGCTTGCACTACATTG
TCTGCCGATAACCTTGCCTGACCGCTTCCGCTCTGACTGAGCTGGCCATCACACCTGACTTCTATATTTCATTGTGAGTG
TAATAGTTGAAACCACAAGAAAAAGTAAGTGTTATAAGCTAAAACATCAATGAAATTAAAACAACACAAATTAAATAGCT
ACGTTGAAAACAAGTGTTCGTATAAATAGGTAACAAGAAACAAAGACACTaAAAAAAGAAAAGAACTTAACTTAAAAAGA
AATTGCAAAAGAAAGACATAAGAAAAAGAAATTAATCTAACGCATTCtTTTTTCTTATTTTTTAAACATCTAACGCATTC
GTTTCTAACATTCTTAAGGATTAATTGGTTAAGCAAATTTATTTTACAAAGATATGGTTATTATTAAAATATTAGAATTA
TGTGTAATGCAATTTTTAATATTGCAGCTACGTAAAGTTCTCAAATTTCCACGTGTACCTTTCCAGACCTTTTATTTCCT
TTTGTTGAGaAAAAAAAAACATTGTTGGTGAAGATTATTTTTTAATTTAATTGAGATGACTTCTACCAAGATAATGAATA
TAAGATGAAATTGAAATCATATATGTCATGAGATGTTTTTGTTAAATCCAACAAAAGATTAACCTAAATAATTCAAGTCT
TTTTATGGAATCTCATTGTAAATTTAATATAAATATGTTCGACCTAATTTCTTCGCAATATTTTTGAACACTAGTTACAA
TTCTTCTTAAAAGTCAAATTAAGTTTAAGCAATCCGAATTCCAATTTTACTAGGAAGAGATCGATCCAAAATTTAAAGTT
TGAGAGATTTTCAAAAATAACAATTTGAGACTTATTAGTAATTTATAATTATAATTTGAGTATTTAATATTCATAATAAT
TGTTTGAGATGTCTGACAATTTTGTTTTTGAGGTGTTAGACAATTATATTCGTAGTATACTTGTATTCATACGTGCATTT
AGATTATATATATGACTAGGTACGGATTCAATCTAATCCAGTAGTTTTTTCTCAAATAGTATATTTGAATTAAGAAATTC
ATTAAATATAAATATAAAGTTTAAAACCCAGTTATTAATACTTAAAATAGTCATGCATTTTAAAATTCAGAACCCATAAA
ATCAAAATTTTGATTCACCTTTAATATAGGTTGTATCaACAAATAGAAGTAATATCGATGAATACAAATTGTATTGATGA
ATATAGCCCAAATGTATATATAGAAAGATACAAAAAAAAAAGTGGAACTGTATTTGTTTGCTCTAATTTTACTGGTATGC
TTTTGTTAATATACCATTAATATTCATTCCCTCTAACTTTATTTATATGTATTTGCTCAAAATTCACTTGTATTCATGTG
CAAATTTAGGTTGTATCAACGAATACCATTTGGATATACACAAAGATACAAAAATAAAATAAAATATATATGAAGCTATA
TCCATTTGCTCTAGTTTCACTTGCATTCTTCATGCTCTTCGTGTACCATTTGTATTTATTCGCTCTTGTATCACTTATAT
TTATTTACTCTAATATTAAAAATGCAACAAAAAGAGAGAAAAATAAAAATATAAAAATACAAAAAAGAGAGGGTCAAAAA
TATAGATATACAGAAAGAGAGAAATAGTGTGGAGAGGGAGATAGAGGTGAGAGAGGAGAAAAGCAAGTGAAAGCAAAAGA
GCTATTAAAAAAATAAAATATAATTATAAAATATATTTTGATGTATTTGAATAATTTATGTGCGTCTCAATTATTAAATT
CGAAATATAAACACAAATATAATCGAAAAAGTCCTTTGTAAAAGTAAATAGGCACTAATTAAGGAATCTAATAAAGCCAA
AAACTATTACTCCCTCTGTCCCTAATTACTTGTCCACTTTTCCTTTTATAGTTTTCCCTAATTACTTGTCCATTTTGACA
AATCAAGAAAGGACAAtTTTTTTTACCTATTATACCCTCAATTAAATGACTAATTACTTTGAAAAATATAGAACTTTTCA
TCCACTTCATAATTAATAGGGGTAAAATGGTAAACTCATCATGTCATTAATTGTTTTCTTAATAGGTGTGTCAATTCAAA
AGTGGACACGTAAATAGGGACAGAGGGAGGGAGTAAATCTTAAtTTTTTTATTaAAAAAAAACTTTATATTAtTtTTTTA
tTTTTTTTATTACTGTGACACTCACTCACTGCCCATATTCAGTTAATTCTCACGGGCACAATTACTCCTTTTTCCTTT
AAACCCCTTTAATTTATTCTTGCTTTTGTTTAGGTCACGGTTTCCTCGACTCCTTTTTTCCTTCCCCCTTCCTAGCTAGA
GCTATGATATATTACGTTCAATCCGTCTCAATTTATATGAATTAGTCTGACTTAATACATAGTTTACGAAAGAAAGAAAT
TTTTTTAAAATTTGTGGTCTAAAATAAGTTATAAATATTTGTGTGGGTAGAAATTATTTTATTAAGGATAAAATAGATAT
TTTAAAGTTAAATTGTTACTAAATATAGAAATGTGTCATTTTTTGGGACTGACTAAAGTAAGTCATATAAAGTGGGACAT
ACGGAGTACTAAATACTTGGTTTGTTCCTATTTATACTCAAAATAAATGtTCCTTAATACTTGTTATTTCACAAAATCAA
TACATAAATAACACTATTCTTCCTATTTTACCCTTGAGAGTTATTAGTCTTGAAAGTATGAATGTGATCAACATATGAAA
ACTAAATGATTAATTCATATTCATTGGTCAATTTAATTAATCAAAATAACTATATATGTTCATTTATTGGAAACTTGATT
TCAAGAGAACACTAAATGAACATACAATGATAAATTTACTTAAAAGTGACGTGAAATCTAAAATTGTGATATATAAATAA
GAATAGAGGGAGAAGTATGAAAATATATCGtTTTTTTGGGATCGACTaAAAAGAgGGAATATATTTCtTTTTTTTTTGTT
TGTTTCTTTAGGTTATGTAAAAGTAACaAAAAAAGTAATAGTAACAGTACAACCACAACTTGTTTAAACAGATAATTAAA
CTCACACTCTTCATTTAATATTCTCATCCTCTTTCTCCTTCTTCTTTTAAATAAAGCTT
