# Supplementary material for: Homologues of potato chromosome 5 show variable collinearity in the euchromatin, but dramatic absence of sequence similarity in the pericentromeric heterochromatin
Source: BMC Genomics. 2015 May 10;16(1):374. doi: 10.1186/s12864-015-1578-1 (PMC4470070; doi:10.1186/s12864-015-1578-1)
Supplement: Additional file 3: — RH BAC tiling path sequences. Description of data: Nonredundant, multifasta sequence files of the individual BAC MTPs. The sequence contigs and scaffolds in the MTPs can be either ordered or unordered, depending on the quality status of the tiling path sequence. [file 12864_2015_1578_MOESM3_ESM.zip › mtp_1900.fasta]

>mtp_1900.contig_1
ATAAGATGATCTTATTTTAAAAGCTATTTTTAAATTTGTATTCCTTCTTAACGGGGGAAAGATTTTGTACTATCACCTAA
ACCTTCTTCTTCTTTTTATTTTTTACATAAAGTCAAATTCAAATAAATAATAAGTATTTATCAATTTAATATAATCAAAA
GCTAATTATATACACTTCAATAAATAGAACTCTTACATATGCTAGTTTCTTTAATTTCCCACTTTACTTTTAAATTCCTT
TATTCCAGAATAGATAACATGGGGTTGAGTCCATACCCCGTGGGACATATTATCATTGACATGAGCTAAGTA
>mtp_1900.contig_10
TGAATGGGTAGTCTTTACCGGCAAAAAAGTGGGCTGATTTGGTCATTCTATCAACAATCACCCAAATAGAATCATGTTGC
CTGCGAGACCTTGGTAAACCTGTGATGAAGTCCATCATCTCCCACTTCCATTATGGAAGTTCTATATTTTGAGCCACACC
ACCGGGCCTTTGGTGCTCTACTTTAACTTGTTGGCAATTCAGACACTTAGCAACAAATTCTGCAATGCCCTTCTTCATAC
TACTCCACCAATAAACTTCTCTCAAGTCACGATACATCTTTGTGGAACCCAGATGAATGGAATATCTAGAGCTATGAGCT
TCCTCCATGATCCTTTCTTGGAGCTCATCCACCTTTGGTACACACAACCTACCTTGGTACCTCAATACACCATCTCCCCC
TTGTTCAAAAGCCAATACTTTTTGCTTATGAACATTTGCCTTCAATTCAAGAAAAATAGGATTTTGGTCTTACTTCTCTT
TTACTTCTGACACTAATGATGATTCAGCCCCATTCATCACCACTACTCCTCCTTCTGTGGAATCCATTAGCTGAACTCCC
AATCTTGGAAGTCTATGCACATCTCTTTCTTATCTTCCTCAAAATGGGCGGTACTACTCATAGACAACCTGCTCAAGGCA
TCAACAACAACATTAGTGTTACGTGGGTGGTAAAGAATACTCAAGTCATAATCCTTGAGTAATTCTAATCACCTCCTTTG
TCTGAGATTAAGCTCTTTCTGAGTAAACACATACAGAAGACTCTTGTGATCGGTGAACACATCCACATGAACATCATAAA
GATAATAGTGCCATATTTTCAAAGCAAATACTACGGCAGCCAACTCTAGATCATGGGTTGAGTAGTTCCTCTCATGAACT
TTCAACTGTCTGGAGGCATAAGCTATAACCTTCCCATTCTGCATTAACACACAACCCAAACCAACTCTAGACGCATCATG
ATAAACAACAAAGCCTTGCGTGCCTTCTAGTAAGGTTAATACTAGGTAGTAGTCAACCTCTTTGTCAACTCCTGAAAACT
TTTCTCACAAGCTTCAGACCATTGAAATTTTACTATTTTCTGAGTTAACTTGGTCAAAGGGGATGAAATAGATGAGAACC
CATCTACGAACCTTCTATAATATCCAGCCAACCCCAAGAAACTCCTAATATCAGTTGGAGATTTGGGTCTAGGACAATTC
TACAATGCCTCTATTTTTTGAGTATCAACTTTAATTCCCTAATAGACTCCCCAACAGGTTTAGAAACACAAAAGGATTCA
CAGAGTTTCTTAGTAAGAACATCAAAATGATTTGCAACATAAGGAGTCACAAAAGATAATCTTACTCCTGGGTATAGCAA
AGCATAAACATAAAGAGTGAAGACTTTGATCATACCAGTGACAACATCTAGAGAATTCTTGGATCCTCGAAGTATCAATC
ACTTCCTGTCAAACTCCTCTTTGTTGTCCAACCTGGTTAGTCACAACTTGTTTTAGCATTCGAATCGCCTCTCTGAACTA
ACCATTGGTAACTTCTCCTTGGGGTTCCACTTCAGGTGCATTGGGTACCGCTTGCTCCTCAACATTACGCCTAGCAGGAC
GACCTCTGACAGCTCTTCGTGGAGGCATGATTAACTAAAAACACACGCAAGAAAAAATTAGAAAGAGACTTTATAGAGAT
GAACTCTATCGCACGAAATGAGTGTGAAAGAAGTTAGATATCTTCCTAAGTGTTGCAGCCTCCTAATTATAGATGTGGCA
CGCTTCACACCGATAACTAGGACTCTACAGACATGGCTTCATAGAGTCCCTAGGACTCTTGAACTCTATGCTCTAATACC
AAGTTTGTCACGCCTCAAGCCGACACCCTAGGCAGGACTGGCACTCGAGAACCATTGTTGGCACCAAGCGAATCCTTGGC
CTGGCTTACTTACTCAGCAGAAGACTTAAAAGAATTAATACAAAGATTCAATGCAACTCTACTCAACTGTTTAATAGAAT
AACTTAGAACATTTAAAATTCAAAATATTCAACTTGGCCAAAGTGGCAACTCAAGTCTCAACATAAGAAATAGCAATGTA
AAGACAACTAACCTATTAACTATCTATGAAGCCTCTAAAACAAGGAGGGATGTCGGGACAAGACACCCTATCATCCTAAC
AACTAAAGTACTAAAAACAAATGATAAAAAGGATCTCTCTGGAAAGCAAAGAGGCTCACCAACTAACTCTGAGTGCTCAA
CTCGATCAACGAGGCACTGAATACTGATCCTAGTTACCTTTGTCTGCATCATAAAACGATGCAGGCCAAATGGCGTCAGT
ACATTGAATGTATGAGTATGCGAGGGGAAAACTAAACATAACTTAAACTTGAAAGTAATTTGAAAGAAACACTTACCTTG
ACTTTACTCAACTCATGAATAACTTAACTCAAATGCAAAGTACACAACAATAACAGTGCAGTTTATACAAAGCATTTAAA
ACGGTAGGTGACAACTCAATGTATTAAAGAAAATGCAATAGCAACTCAATTGAATATAAATTAATATAATACTGTGGGAG
TTTCTCTAACCGATAACCACCAGTATGAGCCTAAGTGGTGATACAACATCTTGTCCACGCTGCCAGAACTGTCTTATACT
TTGCCATCATATAGAAGCCATGACTAAGTTGATCCACTAGTCTATGCTAAAACTCCAGACACAATGTGGCCTAAGAATGC
CACATACTCAAGCCAAAACTCACACTTAGAGAACTTGGAATACAAATCTCTATCCTTTAGAGTTTGGAGAACTATTCTAA
GATGACTAGCATCATCTTCTTCATTCCTCGAATAGATTAGTATGTCATCAATGAACACGATAACAAACATATCTATATAA
GGCATGAATACTATATTCATAAGGTCCATGAATGTTGCAGGCGCATTGGTCAAACCAAAAGATATAACTAGGAACTCATA
ATGACCATAATGGGTCCTGAATGTTGTCTTTGGAATATCACATTCCCTTACTCTTAACTGATGGTAGCCCGATCTGAGAG
CTATCTTAGAGAAATAAGTAGCACCCTGAAGGTGATTGAAGAGATCATCAATTCTCGGAAGAGGGTACTTATTGTTGATG
GTAACCTTGTTCAACTGGCAATAATCTATACTCATTCTAAGGGAACCATCCTTCTTCCTCGCAAATAAGACCGGAGCTCC
CCAAGGTGAGACACTTGGTCGAATAAAACCTTTCACTAGGAGATCTTTCAACTACTCTTTTAACTCTTTCAATTCTGTTA
GTGCCATTATATATGGTAGAATAGATATAGGACGAGTATTTGGAAGGACATCTATACATAAGTCTATTTCTCTCTCTGGA
GGGACTCCGAGAAGATCACTGGAAAGACTTATGGAAACTCTTTAACTACTAAAACTGACTAAATAGGAGGTATCTCAACA
CTAGAGTCATTAACTCGGACTAAGTGATAGACACACCCCTTGGAAACTAACTTTATGGCCTTACGGTACGAAATAAAATG
ACCCTTAGGCACTGTTGAACTACTAGTCCATTCTATAACTGGCTCATTAGGAATTTGGAACCTAACAACTCGAGTTCTAC
AATCAATGGAGGCATAATAGGCATGATGTCAGTCCATACCAAGAATGACATCAAAATCTACCATCTCTAATTCGACTAAA
TCAACCATTGTGTCCTTGTGATTGATTGAAATGACACAATCATGATATACTCGCTCAACTAGATTGGGGCAGCCTTGGGG
TAAGGATTTAGGGTCTCCATCAAGGACCCTTGGTTGGTCCTTGGGGGGTCGTACCTTGACGTTTAACCCCTAAACCCCTC
AACCAAAGCTCGGGAACTCATTTTACAACTTCTAACTCCACATCAAACTCAAAAACAAACTCGTTAGGCTCTAGTTTCAC
TTACTAGTTTTCCGGGTTGTTACATGAATTTTTGAGGGATTTGGAGTTGAATTGGAGAAGAAGAAGCAAAGAGGAGAAGA
TAAAAAATTACTAAGGCAGGAACCACCAGTGACTGGCGCACTGGTTGGCGCGGTGCGCCACTGGTGGAATTTTAGAGAGG
ATTTTCAGGCGTACCGCTAGGCGTGACGTGCCAACACCTGAATTACTAGAACGCCTTTTAGGCACGCTGAGATAAATGAC
ACGCCAAGGGAAAAATCAACCACTCTGACTAGCGTTCTGCTAGGAGCAGCGCGCCAAGGTGGAAATATCAGAGCGCCACA
CTAGGCGCAATGGGAGGCGCGAAGCCCCACCCTTGTTCTGACTTTCAAGCATAAACATGATTAAATAGGATTCCTAAGTG
AAGTAGACTGACTCCAATTTTTCCAACTCTTATAAATAGACCCCTACGCTCCATTGTTATTGTTTGACTTTTTATTGGTG
TGCAAGAGCAAGTTTCATCGGTTGTAACAGGTTTTGATCTTCTAACTCTTCTATTTATGAAAATCGCATGAACAATTAGA
TTTTGTGGTTTTCTAGTAGTATGAGTGGCTAATCGCTCTTATTCTAGGGCTATAGCTATGGATTAATTGTTGATTATTTA
AGGTATATGAATTAATTCTTGGTTGTCATTATAAGTTAATTCTATATTCTTAATTTTGGTATTTTATGTTTGATCACCAT
AAGATAAATCTATTGTCTAATCTTAAAATTGAGAGATGAGGGGTTAGATAAACCAGAGAATATAGAGAGCTCGATCGACC
CATTTAGTTGAGGTGATTTGTGTTCAGGAGTGACACCCGGACGAACAACTTGCTTGGTTATGAAATAGGATGAAATATAA
AAGCTCGCCAGTTAGGCTTGTTTATCCCCACTCAACGATGTAGTTAGATAGCTAACTGGGGTAGGCGACTAGAGGTTTGA
TACCCGACTCATACAATTAACCCTGTAAACTAGTAACTTGACAACTAAAATTAGTTCTAAGCCGAGAATATGATACATGA
GATTCATTACATGTTGCAACCCTGGAATTGTCTTTTACTTGCTTGAAACATCATCTTAAAGTCGTTCACAATTAGTTACT
TTTATTTATTGTGTAATTAGTAGTAGTAGTTAACAACCACCACCATCTCTTAAATGGTTACTTTTATTTTATTTGTAGAA
TTGAGTGTCAAATATAAGTTGATCATAAGTCCCTTGGGAACGATAACTTATTTCTTGAAGAATCTATATTACTTGCGTGA
CCACGTACACGTGCGTGTGCAATTGGGAGCAACATATATGTATACCAAAACAGAAACAGATTATACAACTACTTTCTTTT
GTATATGTATAGCGAAATATACATATTTATGTTTGCTATGGAGCGCAATTATGCAAATATAGTTATAGCATACAAATAGG
ATTTTTATGTTTGCTATATGTAAAAATTGCTCTTTTCTTTTCCCTTTAATATTGTACTAGCAATTGAATAAAGGAAAACT
TACATAAATATACTATATTAAAAAAATATTTACCATTTATAGCAATAACATTTTTTTTCATTCGATCACTTTTAATACAT
TTATAATACAGTTTTAATATATATTACAAAGAACAATTCATTACTCACATATAAACAAGTATTATTGATGGATAATACAT
TTATCACACATTTTAATACATTTATAATACACTGTGTCAATTTCTTACCAAACAAGCATAATATTATTTTTTTAAACAGT
TGTAATACATATATATTGCATACATAATTCACTTTTAATACATATTGTAGATTTAATATAGTATTGTTATGTACTGATAT
AAATGGTAATAAATAAAAAGTATCGTTAAATCAATAATTATTTATTAAAAGGTACCCATCCATGTAATTTTTTCTTGAAT
AAACTTACACATATTTTTGGGCCTCTCATTTGTCTCGACAAAAAATAAAGACCATCATATTTGAGGTAACTTTTTCATTG
GTATATCACTCTAAATTGTTTTGATCAATTATATAACTTTGAGCCCTAATACATGATTTGACATTTATAGTAATTCTTGT
GGAATTAAATAATCTCAAATTCAAAACGAAAATCAAATGTCTCCTGTAACAACCCTCTTAGTAGTTTTATGAATTTTAAT
AATTATTTTTATATTAACCTTTTTAGTAGCTTTTATAAATAAGTTATGACTTCTAAGAATGAGTGGCATGATTTTCAGAT
TTAATAAAGGATTATTTTGTTGTTAATAATAATGGAAAAAGAAAACAATAGAAAAGGAAAATAAATAAATAAATAATAAT
TAACATAAAAATGCAAAAAAAAAAAAGAGAAAAAGAGTAGGGACAAAATCCCTAAAGTTGAAAGTCAGCGCAGCTGACGA
GGAAATTTTTGCAGTAGAAGAAAAGAAGAGAAAGGATGAAAAAAAGGGGGAAAGGGAGGAGAAAATTGAGATTTTCATCC
CAAAGCGTTAAGTTAATGCTTCTCGTCCTTTCCATTAAATTTTTATGTAGTTATGAACATATTTTTATGGTAGAAAAGTG
TATAATTTATATTGATATCAGAAAATATAGGTTTAGGATTTTTAGAACAAAATATTGATTTGGGGGTCGAATAACGATCA
GTTTTAGCTGAAATTTTGCATGCGAGTTTGTTTTATCATGGGTAACCATAACCTGAAAGAAAATTTTAGATTCAAATTTG
GTGGCTCGGGATGACTTTTTGACCTGATTTTTGAGCTGAAACTAAATATAGTAATATGGGTGTCATTAGATTCGTATTCT
TATAAGGGTTATATATTTGATAGATTGGAAGCACTTTAAAGCTTTACGAAAGGGGATGGTTCAAGTCTCGTAGTGAATTC
TTGATTGATTGAGGCAAGTGGATTTCTAAACCCTTGTTAAGTGTATGAAATCGTGTATTTCCTTGTGGTATGTGTTGGGG
AGTAATGAGACTTGGTGATGGATTAACTTGTCCATATTGAATAATTCTAATGATGAGAAAGGGGTAATAAAAGGCAATGT
GATTAATTGTTGGTGTGTGATGTGTTAAGAATGGTTTGAAAGGCTTATCGACTCATTGTTGATGTTGTATCACAATTGTG
TTGTTGTGAATTGTGCATTGTTATGAAAATGGTCATCTTCTCATTATTGTGAACATGTCATTTACATTGTTTTGATACAT
GGTTGTGACAAGTGTTAT
>mtp_1900.contig_2
AATTAAAAAAATATTTTTTTTGTTCTACTTTAATTTAATTACTGTATAATTTTTTCAAAATTATGGAATCCATTTTAGCT
ATTATATTTAGTTTTAAATTCAAGACTTCACGCTGAAGCAGGCACGTTGTGTTTCGTAAAATAAAATAAAATATTTCTTT
TGTTCTACTTTAATTTAATTAGTGTCTAATTTTTTGAAATTATGAAATCCATTTTAACTATGACTTTTAGTTTTAAATTC
ATATTCTTTAGTTATTGCATTATTATTTTGAATGTCGGTAATATTTGTTTATATCTTGTAACTATTTTGAGTAAAAATTC
AATGATTATGGACATCTTAATGAACCTCTTCACATTAAATTTGCACAGGCAAAAAGTAATTAACAACTTAATATTTGAAA
ATCATATTAAAATTTAATAAACTTTCTGAATTCTACCTATCATATAAATTAGAATAAAAAAATATGAAAATATTGGACCC
ATGTTAGCACGGCTATCAAACAGTTAGAGAAACTAAAAAAAGGGTTACAATTCTAGGTTAGTTTCTTGATTTTTGTGTCA
ACTATGCTCTAATTTTTTCAATTTTTTTATATCATCTTTGTGACATGTGAGTCTTTGAACTATTCACAATTCTTTGACAG
ATTTATGACTTCTTTTCTATTTAAAAAATTAAAGGAGAGCCAGATAAAAGTGAATCTGGAATTTTATGTGAGATTATGCT
TGTGTTTTGTGATAAGTGATACAAAATAAACATACATATGTATCTTTAAATAAAAATCAAGTATGTACAAATTTTCAGAG
TTGAATAGCGATAGCTACTTATGAATAGATACATGTTGTTACATAAATAGATAAATATACGACATGTGATTCTTAAAGTT
GAGATTTTTTAATCTGTTAGATCAATTTTCAATTCCCTTTAGAAATTTAAGAAGGATTAGGGTATATAAAATTACCTCGT
ATTAATAAAATGATTGATGAATATTTTTATGCACATAATAAGGAAAGAATTTCTTATCATAAATGATTTAACACACTAGT
GACGCTCTTTGTTGCTTTCTCTTTCCGTAAAGCCATGACATCCAAAAATCACAAAACAAGGTCATCAGAAAGCCCTCAAA
ATAAGATAATACTAGAAAATTAACCATTCGAGACAGAAAGAAATTCTTTTGTCTTGCCCTATCCTATTAGATTTTACTAG
TGGGGCTAATCTAACGACCCCTTCTAATGAGAATAAAGGGAAAGTCAAATGAGAGAAGTCAAAGCGATGTGAAAAGGCAC
ATCAAAAGAAAATCATTATTAAGAATGAAAATGTTGAGGTGATTTCAATGAACAGTATGTTTTGGTCTATTCAACCTCAT
GAATTTGTTTCTTTTGTCACGCCAAAATCAAGCCCACAAATGTGTATCGTGCGATTTTATATATATATTTGTCTTATCAA
GACATCTTTATTTACTCAATCATGTTTGAAACTAAAGCATGATTATTATTAATTTAAAAAGAAAAATAGTATCGCCTTAA
TCCATATTAAGAATGAATTTACATTTAGTGAGAACTGTACAAAATGAGTAAAAAATCTATGTGATATAAAACAACGTAAT
AAATAACTCTAATAAAACTTCTATGTCAAGTTCCTCACGATATGTTAAGGAAGCAAAGAAGTAGTAGCTTCATGTAAATA
ATTTAGCTTTTCAGAAAATTTTCAAGTGAACTATTTTAAGAAAAAATCTTCCAACTACTTATTTTACGATATATGTTAAA
CTATATTGAACATTTATGTTACATCAAAAATATATTGTCTAAACTTTTTTTTAACCCAAGGTTTATCTAGAAAAGTAGCA
TTTTTAAGATAATGTTCTTTTAGCAAATCTTTGCAAGGAATACAACAAAAATAACTCCGCTTCATCAATACATAAATCAT
AGTTATTCATGTTCCTCCAATTAATTAGTTCAACAATAACAATAATATATATAGTGTAATTCCACAAATAGAGTTTGGAG
AAGGTAATAAAATATACATTAACCTTTCTTTCATTTTGTGAAGAAAGATTATTTCCAATGACCAACAACTCAAAAGAGAA
GTTATTAGGAAAAATAAATTTTCATAAGAAAAAAAAAATGACAGTAAAATATTAAGATACAAAGAAAAATGAAGCAACAA
ATAGTAAAAATTATATCTGATTACTAAATACTTCTACCAATAAGGGGAAGAAGATATGGGGCTAGACCCCGGACTCTCCC
CCCTAACAAAACCTTCTTAACTACATTCATGCCTTTCAACTTTTGAACTCATAATTTCTAAGGTGAAATGGATAAACCTA
TGGAAAGTTGAACCCATAAAGTAACTAAACATACATAGATCTGCATGTCTTTTGTCTTCCTTAGTGGTGGATGAGGTTGC
TTTCCTTCGACGGTGGCTCGAGAATGTTTGTCACAGCATTAGCACCTTTTATTTCAATGGCTGCCTTGTCATAAGCCAAA
GCAGCTTCTAGCGCAGTGTCAAAACTTCCCTACTAACGTCGTTTATTCGTTCTTACATCTCGAATCTCTGCAACCCATCT
TCCCCATTTTCGTTGTCTAACTCCCCTGCACTTCTTTACATTTTTTTGGAGAAGTTTTGTATCTTTTTTTTTCTTTGGAC
GATACCATCTTGGAAGTGACCTTGGTTTTTCCATTTCTGATGATAATCTCTTTACAAATCCTTTTATGTCGTTTGGACTT
CTCTCCTTGAAGATTTTCCTCCTCATCACTAGACGAGTCTGTGGCGTCATTGTCCGTTATGTAAATACGTACAACACGTG
GCAAGACAATAGAACGTTCGCCCATTAAGTTGCTTTTTTTTCCTCTGGCAATTTTTGAGGATTTTTTGACTACCTTATTT
TTGTGAAGTTCATCTTTGGAAGCCATTGCTTCATGAAAGAAGACAAACAAAAAATCAGAAAATGTCCATTAAATTAGGCA
TGTATATACAATTCAGTAATAATCAAATTATTTTTATTTATGTACTCTCTATGTCAACTTGATTGCCTGATTTTGACCTA
GTACAAAGTTTAAGAAAATAAACAAACTAAATTCAAACTGTCAACTCCGAAATTCCATATCATAAGAATAAATAGGAAAT
GAAAAAAACATTCTCTTAGTCTCAATTTAAGTGGCTTTCTGAGTTTTGAGAGTCAAACAAGTTTTAACCGTGACTTTTGT
CATACAACTTTCAAATATTTTGAATTGTCAATTACTTGACTTATAGTAATATTTACATAATTTTCGAATATATAATTTTA
TTTTGAAAACCTTATAGATTTCATACCTGAATTTACCATCACAATTTGAAAAATTTGACTCTTGAAGTCTTAAATATCCC
ATATAAATTGTAATAGAGACACTATTAAAGAACATGTTTCCCTAATAAACATGTTTTGTTTTCATGGATGAACATACCTT
TATGACAATTGTACTAAATTCCGTTGAAAGGAAATGAATTATCTTGCCTTTTTACCATTTTAAAAAAATAAAATTGTCTT
TTCGCATTTCTTAGGTGTAAAGAATGTAGATCTCTTATAAAAAAAAAAGGTTATTAAACTAAAAGAAATTTGTATAGGGT
TGGAAAATAATTTCTCCTGAAATTTATATCCACTTTCACAAATGAAAGACTCTAGAATTTACATGAAATAAGATCTCTTA
CCCTTTTTACAATTTAAATACAAGAAAATGACATTTTTAAAATTTCGTATGTATAAAAATGAAGATTTTCTAAAACTAAA
AAAATCTCTTATTTATAAAAATGCTATAAAAGTAAAAAGAATTTTGGAAAGGACTAGAAAATTATCTCTCTCAAGCTCAC
TTAAAATTCTAGATTCACTTTTGTTATGTTATTTCTCTAGAGTTTCAAATAGAAAAAATTCATACAGTCCATCATGACTT
TCATATAGTTCAAAAGATAAAATGCTCAAACACAAAAAAATCTAAAGCATATATAAGTTTTAAATGTGTTTGTAGAAACA
TATATGGAAACAAGAAAATGAGATATCTTGTCTTCTTACAATTTGAATAAATAAAATATTCTTTTTAGATCTCTTATCTG
TAAAAAAATAAATGAATCTATCTTAATAAAAGGACATAATTTTTTTCTTTTTTGTAAAAGACTAAGAAATGATTTCAAAT
GAAAGCACATACATGTCACGCCCCAAACTCGAGGGGCGCAACTGGCTCCTAATGCCAAAACTCAGGCCCGAGCCGACCCT
GCCGAGCCATTTGCTACTAGAGCATGGTAGTCACACACAATCAAGAAAACAAACAAGTATATCTCGGCTTAAAACTAAGC
CCTCGGCCGGTAAGGCCCCAGTCAACTAATCTATAAAAGAAATAGCTACTCCCAGGAGATCATATAAACAAATAGCCAAC
TAGCACAGAAGTCCTGATTGAGCCGTCGAGGCCACCATGATATCTATACCAAAACTAAAAGCAGGTATATATCAATGCAA
TACATCAAACAACTCACAAGCTTTAGCAAACCAACAACATAGGCCAGTATGGCCATAACGTAGCTATACATCCCACACAC
TAGTCTGCAAGCCTCTAAGAGTAGTAAAGATTAGCGGGACAGGGCCCAGCCTACCCATAAAGATATATACAATAAAAGGT
AACAAACCTCCCAACTCTGGCAGCTCCGGAGAAAAGGGGCTAGCCAACCGGATAAAAGTCAATCCTGTTGCTGAGGAGGT
CTACTCGGTCGTCTATCAGGACCTGCATGCATGAATTCAGCCCCCCCAAGATAATGGGGCGTCAGTACAAAATAATGTAC
AGAGTATGAAAGACAATAGACTATGAGGAGGTATCTTGATATACTGGAATAATCTGATAAATAAATCAAGGATAAGATAA
GTGTACTGACCTGCTCCTAAATCTAAATTTATCAAAAATAATAAAACAACAACCTACCCAAGCCCCCATAAGCTCGAAAG
GTTCAAACATCACACAAGACCACATACTCAGGCCCTCATAAACCCGGAAGGTGCCAATCAGCCTATATACCCCTATCGGT
AGTCCCCCTATCCCCGTAGGCAGTCACATAGCCCTCTTAGGCATTAATATAGCCCCGTATGCAGCACATAGCTCTCTTAG
GCATCAACATAGCTTATAGACAACTCATAGCCCTCTTAGGCAACAACATGGCCCTATAGGAAGCACATAACCTTCTTAGG
CGGCAATATAACCCTGAAGGCAACTCATAGCCCTTCTAGGCATCAATATAGCCCCGTAGGCAACTCATAGCCCTTTTAGG
CATCCATATAAACATGTAGGCAGAACATAGCCCTTCTAGGTATAGATCACATTCCTGCAGCTAACCACAATAGCCCCAAG
GGCAACAATAACAATCCAATCTCTAAAAGCGAGCAATTTAGTTATAAGCAACCTATACAAATAGCCTCTAAGTCGTGTCC
AACATAGGGACGCTACTAACTGAATAAGAATCTCGATAAGGGAGGATTATATCAACTCGAGCAGCCAACAATCAACGATA
ATGGCTACAAGTGTAATAAGGATAACAACTCAATTACATTGCTCCTAAGCTTTAAGGAAACATGTCGTAAGTAGGGAATA
GCCTTAACATACCTTTCCAATGAACGCTCGAAAGATCGTAGTTCCTTCACGAAAGTTGTTCCTTATCTCCTAAGCTTTGC
AAACACTATATATACACAGCTGGTACGCACCTATAAACAGTTCATAATTAATCTTAAATCGGCAGATTTACCATATTGCC
CCAACTTGTCGAAACGTCTGTAGAAATTCATAAAAACAACCATAAAAGGGTCCCGAAATGATTACCTTAGTTAACCAAGT
GTAAACCTTGAAGAAACACTAATAAATACAAATTATATCTTCAAAAACCAGCTCCAAACGCAACTAATAGAAGGGAAAAA
TGATTGCCACGTGTAGGAATTACGTTTCTAGGCACGGGGGTATTGTTTAATGGTAGAAATCGTCAAAAACTAATCTTCAT
CATGCTAGAACTCCATAGGAACTCTCTCTCTGGTTTGGAACTGAAATGGAATGTTTTCATGGCTTAAAACGTTAAATAAG
CCGACATACCATATTTTTGACCCGACCCGGATCCTATCCCGGCAGTCCCTAGTAAAACCCTCATAACTTTTTTCTATAAT
GTCGATTTGATACGGGGTTTTGTGCGTTGCAAACTAGACTCGTAGGCCTTCGATTTAATGGGTGATAGGCCTTCTAACTC
TTTATATATTGGGAGAAAACATCCAAGATATTTGACCCAAATTTTAGACAAATCTTTAAAAAGAAACTTACAATAACTTT
CGCGAACTTTTATTTTGCCACTTAATTAACTTCAAAACTTGAGATAAAACCCTTGAACACTTAAAATATGACATACCACA
TCATTTTTAATTTATTACTCACCCTTCTAGTCTTTCCACAAAGATACGATTTAATTTAGACGTTTTGGAAAGTCGGGGTG
TTACATCCTTCCCCCCTTAGAAACATTCGTCCTCGAATGAAAAAATAAATATAAGTCACGCGGTTAAGTTTGTCACTATC
CAGGAACCTAAAATGCAAAAAGTATAACCTAGGCGTCTCAAATGACGACATAAATTGCTAAGCACTATAGCTCCGCAATA
ACAGTGCGAGCAAATATACAACGACAACAACAATAATAGTAAGCAACAATATAAGAAAATCAGATTGGTATCTTACCTCA
CTGCACCAATATAAACGAATATGCCATCACCTTGGGATATGAAATAAGTGAGGAAATTTAGACTTCATGCCATCCTCAGC
TTCCCAGGTCACCTCTTCTCTATTCTTGTTTCTCCACAATACTTTAACCGAAGCCACCTCTTTGGTTCTCAATTTACGGA
CATGTCGATCTAATATGACAACTGGTGTTTCCTCGTAGGACAACTCTGTAACATCTCGCACCTAGATATGACTAGAAAGA
GTTTAAAATTTGAAAATAGTGATTTTGGAAAGAATAAGGAAATCTGGAAAATTTTGTCTAAGTTAAGAAAGTGAGTTTTG
GCCATTTTCAAACGGCCATAACTCCTAGATAAGGATGAGTTAGGAGCAGTTGTTGATATAGTTGGAAAGCCCTTGGAGAG
ATCTTTCCAACACCGCCGAGTTTACGCTATTTCGACATTGTATGAGTGAGATATGCCTTTCGGAAGTTGGGCTGTTGGAT
TGAGGAAAGTCCCAATCCGGATTTAGGGAAGGGCAAATTAGTCTTTTCTCTAATTTATTTCCTAATTCGTTTTTAGGGAT
TTATTGGGGGTAAAAACAGAACTTAATTTAGTTTTGAAAAATTAGAATACGCTTAGGGCTTGGAGAAGAGAGAAAGAAAG
AAAGAACGGGAGAAGAAGGCAAGAATTCACCAAGATCATCCAAGCTTGTGAGTGGAATTCATCGGGGGTGATCCCTATTA
AGGTATGTGAGATTTTTTCGTGTTGGGTTCGTTCACCCACACACCAACTTATTTCAATTCAGCGATTTGGAGTTGTTTGA
ATGTTAAGAAAGTGAAGTTCTTGAAGAACATTGTTGAATTCTTATTGGTTGATTGTTGAATGCCTAGTGTGGATTTGATT
GGTGTTTCCGGATTGTTTTCCGAGTTAAATCTATTGGGTATTGAGGGTATTAATGATCCTAAGTGTTTGGGGAAAGAACC
ATAGAAGTTTAGAGGGTTTAGAGATGAAAAACGAAAGAGAAAAGTTGGGGTTCACCTGGGGAAAGAGTGGGGTGTCGCGC
CAGCTATGTCACGACCCGAGAGCACCCCCTAGTCGTAACCGGCGTACTCGACCTCTCGGAGGTCTAATACAAGCCTCTTA
GCATTTATTCATCGCATAACACTAAAAACCATAATGAATTAAAAACTTTCTTTACCAAGAAAACATTTCATAAAAAAAAA
ACAATAGCAAGCGGAAGACTTTCTAGACTTTATACATGATGTCTCAAAACCATCTAATACTTTAGAGTACAAAATTCGGG
ACCAATCCCATACACAACTTAAACAATACTTAAAAAGACATAAAAGAACATATGGGGTATTGTCCTCGAATATATGAGGA
CTCACCAAGTCTTCATCTTCAACACTTAGAAACCTATCAAATAGCCATGACATGTCACCATCTCCAAATCCCTATACTTT
AGTTCAAAAGGGGAAAGAAAGGGGTTAGCACAATTAAGTACTAAGTATGGAAGCCATGCAAAAACATGCTAAAAAGGACG
TTTATTGGAGAAACATGCTTTTATGCCATTTGGTAAAACTTCATGAAAAAAGTACAAGTATAAGAGTCACATTATCCAAC
CATAACCAACATACAAGTCATTAACCACTTTAGCACATACTCCACACATAACCCATTCCTTCACCTTAAACCATCCACCT
CAAGTAACCCTTGGACAACACTTTGTGCAATGTATGGATAGCGTCCCATACCACCATCCACACTAAAGCATCATCCTAAG
GCCACCAAATGTGAACTTACCACTTATCATGCTTCATATCACAAGCCATCATGCACAACTAGTACCAATGTACAACACAT
GAACATAATTGACAAGTAAGCCTTTTCATCATTTCTTGACCTCTATCTCAAGTTACCCAAAGCCACACTTAAGTGAAACA
TGAAGTGACCGCTCATACAATCTCTTCATATACACCTAAGTGTTCCTAAGGGTTACCATAGATAAGGAAATTTACCATTA
CAATATAACATACTAAGTCAATGTTCACATATAAAACCATAGCCAATCGTATACATACTCAACATATATTCATATACAAC
CCATGCTTAACTTTAAAGGAACACATGCCATTTCATTACCATAGGACCTCTACCTAATATAACCTTAAGACACACTTGAG
TAAGACAAGAAGTGACCGCCCATACAACCTCTTCAAGCACACTTAAGTGTTCCTCAAGATTACCTTAGATAAGGACATTT
CCTTTACAACATAACATCAATAGACCAACATTCTTTAAGAAACCATTTTTGGAGACATTCAAGCACATAAGGGGACTTCC
ACATAATAGTCGTTAGACTTAGGGAACTCACTTTAGTATCTTCAAAGCCTACTTGTGCCATGTGTAGATAGCATCCCATA
CTACTACCTACACGTTGTAGAACCTATCCAATAACTAGAGTGCACATCCCACATGATGGGAATAGGCATAACCGACATAG
ACCATACTAGCTAGGTATGGAATCCGGAGTCTATCCTACTCCGTGGAGGTTGTTCTACTTGCCAAAGGTAGAACTAGTAA
GCAACCCATGTAGGCACATGGTTTAGGGAATGTCCAAGGAAGTTCATTGTGCCTAATCTCATACTCAACTAGGCCACCTT
CCTAACCACATCCACTCGGTGCTAGCCTTGTTTCCCATAGAGTATTCAATCACATATGTACTTAGAGAAGGTTCCTTTTC
TAGTTCAACCAACTCATAGTACCTCTTCCCAAGAAAGGCCCCATTTCTTAGTCATGGCCAATCAAGGTTCATAAGGATAG
CTCATTAAATCCCCCTGGAAGGGTGCCTTAGGCCTACCGATTTTTCATTAAGGGTGCCTTAAGCCTGCCGGTCCAAGGTT
CATCATTTCACACATGAGAAGGGCTACCACCATTAGGTCTACCGATTTCATGGTTTTACATTTACTTAGGAAAGCTAGAC
TTATGAAAGGGCACCATTTCTTAGTTTTGCCGATTCAAGTCTTGGCCTAGAATTCCTCTTTTAATATTTATAGAAAGGGC
ACCATTTCTTAGTTCTGCCCATTTCACACATTCATGCATTCAAGACTTTAAGTAACAAGGAGGGACACTTTAGTCTACCA
ACCAAGTCACAACATTTTCATTTAAGGATACTTCATAATCCAACATCATTTCATATATACATCATGAGAAATCATACTTT
AACTCACAATGCTATCCACTTTACATAGGATCATCACAAGATCACATAAAACTCATTCACATCATACCTTCACATATAGC
TTCACATAAAACTCATTCACATCATACCTTCACATATAGCTTCACATAAAACTTATTCACATCATACCTTCACATATAGC
GTCACATAAAACTTTACATATAGCTTCATATAGGACTTTACATATAGCCTCATTCATATATAATAATATAACAATACAAT
AACACTCATATAATGCCCTTCATGGCCTCAATTCACAATAATACAATATTCCAACATTATGCAACAACTTCCCCAATGCC
TTCATGGCTACAATTCACAATAATACCACACAAGAACAAGATATAACACTTCCACCAAAGGTAGATTCAACCTACCAACA
ACAATTAATTCAATAAAGAGAGTTCAAGCTTTCTTACCATAATTCAAAGCCATAGCCAAAATCACCAAAAATCCAAGCAA
TCACCAATACTTCACTCATAAGGCTTACCACCCTTAATTCACCCATTATCAACAATTAATCATGAATAAAAATTAAAAAA
CACAAGAGATATCAATACAATTCACTTTACACATAATTCCATCAACTTGAATTTATAGAAATAGACCCACTTCATAAACA
CATTTTGGGGTTTTGTAGAATACAAGGATTCATGGAGTTTTTCATCTTAAAACATCAATAATATCAGAACTTATCATTTG
AAATCATTTCATGCAAGAACCCATGAGTTTGAGTAGAAATTAGGCTTTTTTCACAAACTTTGGAAAAGTTGAAAACCATT
TGAAATTGGCTCTAGGGTGATAGCTTGCCCTAGATAAAGAACTCACATACCTTTACTAAGATTCCCCAAGAAATTTGATG
AAGAAAACGTCTTGCATCCACAACCCTAGCTCCCACTTCTTCTTCTTCTTCTCTTCTTTCTCTCTTCTTCTCTTCTTCAC
TCAAGAACCCTAACTCTTACTCTTTTAAAATGGAACAAAAATGATCCACAAACAGCCTAACACAACAATATAACCTCAAA
AGAAAAGATTTGTGAAAAGACCAAAATGCCCTTAAATTTCCGGACGGACTCCCTGCCAACTGCCCAACTTTCAAAGGGCA
TAACTCGCTCATACGAACTCGGAATCGAGCAAACTCGGTGGCGTTAGAAAGATCGTTCCAAGGGCTTTCCAAAAATAACT
GGAACTACTCTTGGATCATCCTGAGCTAGGAGTTATGACTGCTCAAAGTTGGCCAAAAACTCACTGATTTCCACACTTGG
CCGAATTTCCAGATTCTAAATTTTTTTCCAAAAATGACTACTTCCAATTTCAAGCTTCCTCATATTCATTTTAAATTGTC
GGATGTTACAAGCTAGCGTGCCCCAAAAGGGACTTTGAAGTCCACCTCTTGGGGCGCCGTGCCAGCCAGAGCGCCCCAGC
CCAGCCTCTGAAGTTTGAGGGCTGGCACCCCGCGCCTCTCAGAGCGCAGGGACGCCAGTTCTCCCCATTCATCCCCCACC
TTTTAATACTTGTTCCCTAGCAATGTACCTACGTTTCTAAGTTGATTCCAGCACTCTAAGGTACATCTAAACATCATGAA
ATCATCCATAAACATGAGATCATGAGCCTTGAATCCATAATTCAATTCAAGGAAAGTTAAGATCAAAGTCAGATAAGTTA
AGAGTCAAGTCTAGAAGTTAAAGCAAAGTTTCTTAAAGTTTTCAAGAGTCTTTATTAAACGTTTTAACTTCGTTTTAAGG
CTCAATTTTCAAGTAAAGCAAAGAGTAAGAGTTGAGTTCATTTCTCAAAAGTTATTAGGGAACTATGTATTCCCAAAGAA
GTTTATAAATGTTTTCACATTTGAGCAAAGAAAAGGGAACATCGATTCCAAAAGAGCCTTTGGGCTAAACTTCGAGCAAT
TATCTCAAATTAAAGAAAGAGGTGTTTAAAACACATATGAGCTAAAGTATATTTTGGGAGTAGTATTGAGCACCGAATTG
GGGATGCGAGTTCGCATTAACTCAAATATCTATAAGAACCATGTGGCCAACATGGGATTTAACGGGTCATACTTTTTAGA
TGATCACGTAAGTTAAGCTAGTGGATCCACTAAGTTAAGTAAGGTCCTATATTAAGGCAAGGTATAGGATGTTCCTTGGG
CAACATGAGGTAAAACATTGTATCATCACTAGGGCTTATAGTGGTGGTTGTCGGTTAAAGAATCTCCCGCTAAAGTTATA
TTACTTTTATATATAAGTAAAGTTGAGCTTGTTATTGCTTTATCTTGAACTAACTAAGTTGTTTACACTGTTTTACAAGC
TTTATATATATTGCATGTGTCTTATTGCTTTATATTGAGTTTAGTTATTCATGAGTTAAAGAGAGCCAAGGTAAGTGTTC
CTTTGTACTCCTTTCAAGCTTAAGTTGTGGTTTAGCATTCCAACTTGCATACTCGTACATTCAATGTACTGATGCCAGTT
TGCCTGCATCTTATTATGATGCAGACGCAGGTAACCAGGATCATTATCCAACGCGCCGTTGATCCAGTTGAGCACTCTAG
AGTCAGTGGTGAGCCTCCTTGCATTTCAGAGTTCTCTTTTATTTCGCTTTCCTAGTTTTCTTTATTAGGATGTTGTGGGG
TCTGTCCCAACATCCATCTCAGTATTATAGAGGCTTCATGGACAGTCAAACAGTTAGTTTTGAGTCTCTCATCTATGTAT
TTGCAGATACTTTGTTTTGAGACATAAGTTGCCATTTTGGCTAAGATGTTATCATTTAAACTATTACTTGAGTTTATGTT
GTTGAGTTAAGTCTTCCGCTGAGTTAAGTAAGCCAGGCCAAGGGTTCGCTTGGGGCCAACAATGGTCTTCGAGTGTTGGC
CACGTCCAGGGTGTAGGCTCGGGGAATGACAAACTTGGTATCAGAGTACAGAGTTCAAGAGTCCTAGGGAATCTATGAAG
TCGTGTCTGTAGAGTCCTAGTTATCGGTGTAAAGCGCGCCACATCTATAATTAGGAGGTTGCAACATTTAGGAAATTATT
CACTTCCTTTATATCCATCTCGTGCGTTATAGTTTATCTCTAAAAGTTTCCCTCTAAATCGTGCTTGTGCGTGTTTCAGA
TAACCATGCCTCCACGAAGAGCAGCACGAGGTCGTCCAGTTAGGAGAAATGTTGAACCACAAGAGCAAGGGGTACCTAAT
GCACCAAACGTGCAACCTCAAGGCGAGGTCACTAATGCCGAATTTCGTGAGGCTATCCGTATGTTGAGCCAAGCTGTGAC
TAACCAGGTTGGGCAGCCAAGAGGATTAAGGCAAGATGAGGCTGACACTTCGAGGATTTGCGAATTCTTGACGATGAATC
CTCCAAGTTTCACTGGTTCGAGCACTATTGAGGATCCAGAGAACTTTATTGAGGAGTTGAAAAAGGTATTCGATGTGATG
CATGTTGCTGACACTGAAAGAGTTGAACTAGTTGCATATCAACTGAAGGATGTTGCTAGAACATGGTTCGATCAGTGGAA
AGGGGATCGACCTGAGAATGCAGCACCTGTTAGTTGGGCTAATTTTGAAGAAGCCTTCTTGGGGCTTTTTTTCCCCCGAG
AACTGAAGGAGGCTAAGGTACGAGAATTTCTTACACTGAAACAGGATTCCTTGAGTGTGCATGAGTATGGATTGAAGTTC
ACCAAGTTGTCCCGCTATGCTCCTGAAATGGTTAAGGACATGAGGAGCAGAATGAGTTTGTTTGTTGCTGGCTTGGGTCG
TTCATCAAGCAAAGAGGCAGGGCTGCGATGCTGATAGACGACATGGACATCTCCAGGCTGATGGTTTATGTATAGCAGGT
TAAAGAGGAGAAATTGAGGGACAGGGAAGAGTATAGAAGAAATAAAGCTAAGACTGGGAATGAGTCTGGGCAGCAGAAGG
GCAGTGTAAATCGTTCGTCCTTTCAGAAGCAAAAGGGACCAACACCATCATCTGCTAGTGCACCTGCACCCAGAAACAAA
GGTGACTATAATGGCCAGAATTCGCAGAACTTCAGGGCTAGACTAGCACAGTCCCAATGTAGTGTGGCACAATGAGGTAG
TTTGACTCCTGCATGTGCTAGGTGTGGTAGAACCCACCTAGGTAAATGTCGTGATGGCTAAACATATTGTTTTAAGTGTG
GACAAGAGGGTCGCTTCATGAAGGAGTGCCCTAAGAATAGGCAAGGTAGTGGAAATCCGGGCAATAGAGCCCAATATTCA
TCAGTTGCACCACCAGACAGGGCTGCACCTAGAGGAGCTACTTCTGGTACTGGCAGAGGAGCAAACCGCCTCTATGCAAT
CACCAGTCGCCATGAGCAAGAGCACTCTTTAGATGGTGTTACTGGTATGATCAAAGTCTTTACTTTTGATGTTTATGCTT
TACTAGACCCAGGAGCAAGTTTATCTTTTGTAACCCCTTATATTGCAAATAAGTTTGATGTTATCCCTGAGAAACTTTGT
GAACCTTTCTATGTTTCTACACCTGTTGGGGAGTCTATTCTAGCTGAGTGAGTTTATCGTGATTGTGTCATTTCCATCAA
TCACAAAGACACTATGACTGATTTAGTTGAATTAGACATGGTAGATTTTGATGTCATTCCAGGTATGGACTGGCTTCATG
CCTGTTATGCATCAATAGATTGTAGAACTCGAGTTGTCAAGTTTCAGATTCCTAATGAGCCAGTCATAGAGTGGAGTAGT
AGTTCAGCTGTGCCTAAGGGTCGTTTCATTTCGTACCTTAAAGCGAGAAAGTTAGTTTCGAAGGGTTGTATCTATCACTT
AGTCTGAGTTAATGACTCAAATGTTGAGGTATCTCCCATTCAGTCAGTTTCTATAGTAAGAGAGTTTCCAGAAGTCTTTC
CTGATGATCTACCCGGAGTCCCTCCTGAGAGAGAAATAGACTTTGGTAAAGACATCATTCCAGATACTCATCCTATCTCT
ATTCCGCCATACAGAATGGCACCAGCAGAGTTGAAAGAGCAGTTGAAAGATCTCATAGATAAGGGTTTCATTTGACCAAG
TGTCTCACCTTGGGGCGCTTCGGTCTTGTTTGTGAGAAAGAAAGATGGTTCCCTTAGGATGTTTATAGATTACCGTCAAT
TAAATAAGGTTACGATCAAGAATAAGTATCCTCTTCGAAGGATAGATGATTTATTTGATCAACTTCAGGGTGCCACATGT
TTTTCAACAATTGATCTCAAATCAAGCTACCATCAGTTGAAAGTTAGGGAATGTGACATTCCAAAGACAGCATTCAGGAC
TAGATATAGTCATTATGAATTCTTGGTCATGTCCTTTGGTTTGACCAATGCACCAACAACGTTCATGAATCTTATGAACA
GAGTCTTTAAACCTTATTTAGATATGTTTGTCATCGTCTTCATTGATGACATACTAATCTATTCAAGGAATGAAGAAGAT
CATGCTAGTCATCTCAAAATAGTTCTTCAGACCTTGAAAGATAAGGAGTTGTATGCCAAGTTCTCTAAGTGTGAGTTTTG
GCCTGAGTCTGTGGCATTCTTGGGCCATATTATTTCTGGTGATGGTATTAGAGTTGATACTCAGAAAATTGAGGCAGTGT
AGAATTGGCCTAGACCCACATCTCCAATTGATATTAGGAGTTTCTTGGGTTTAGCTAGCTATTATAGAAGGTTTGTAGAG
GGGTTCTCGTCTACTTCGTCTCTTTTGACCAAGTTGACTCAGAAGGCAGTGAAATTTCAATGGTCTGAAGCTTATGAGAA
GAGCTTTCAGGAATTGAAGAAGAGGTTGACTAGTGCCCCAATTTTGACCTTACCAGAAGGTACTCAGGGTTTTGTGGTGT
ATTGTGATGCATCCAGAGTTGGTTTGGGTTGTGTGTTAATGCTAAATGGCAAGGTGATAGCTTATGCCTCCAGATAGTTG
AAGGTTCATGAGAAGAATTATCCAACCCATGACTTAGAGTTGGCTGCTGTAGTTTTCGCCTTGAAGATTTGTTGACACTA
CTTGTATGGTGTTCATGTTGATATATTCACTGACCACAAGAGCTTGCAATGTGTGTTCTTTCAGAAAGAGCTTAATCTCA
GACAAAGGAGGTGGTTAGAATTACTCAAGAATTATGACATGAGTATTCTTTACCACCCAGGTAAGGCTAATGTTGTTGCT
GATGCTTTAAGCAGGTTATCTATGGGTAGTATCACCCATGTTGAGGAAGAAAAGAGGGAGTTAGCCAAAGCTGTGCACAT
ACTTGCACGCCTGGGAGTCAGACTTATGGATTCCACAGAAGGAGGAATAGTGGTGACGAACGGGGCTGAATAATCACTAG
TGTCAGAAGTGAAGGAAAAGCAAGACTAAGACCCCATTTTGCTCGACTTGAAGGCAAATTTTAAAAAGCAAAGAGTATTA
GCTTTTGAACAAAGGGGAGATGGTGTATTGAGATATTAAGGTAGATTGTATGTACTAATGGTGGATGAACTCCAAGGGAG
GATCATGGAGGAAGCTCATAGCTCCAGATATTCCATTTATCCAGGTTCCACAAAGATGTATCGCGATTTGAGAGAAGTGT
ATTGGTGGAATGGTATGAAGAGGGACATTACTGATATTTGTTGCTAAGTGTTCAAATTGCCAACAAGTGAAAGTAGAGCA
CCAAAAGCTTGGTGGTTTGGCTAAGAATAAAGAACTTTCGGAATGGAAGTGGGAGATGATTAATATGAATTTCATCACAG
GGTTGCCAAGGTCTCGCAGGCAACATGATTCTATTTGGGTGATTGTCGATAGGATGACGAAATCAACCCACTTTTTGCCG
GTGAAGACTACCAACTCAGCAAAAGATTATGCTAAGCTCTATATTCAGGAGGTGGTAAGACTTCATGGAGTTCCAGTCTC
TATTATTTCAGATAGAGGTGCCCAATTTACAGCACAATTATGGAAATCTTTCTAGAAAGGTTTAGGCTCAAGTGAACTTG
AGCACTGCCTTTCATCCTCAAACTAACGGGCAAGCAGAGCGCACTATTCAAACCTTAGAATATATGTTGAGGGCTTGTGT
GATTGATTTCAAAGGAAATTGGGATGATCATCTACCTCTCATAGAGTTTTCTTACAACAACAGTTTTCACGCTAGCATCC
AAATGGCTCCTTATGAAGCTCTTTATGGGAGAAGATGCAGATCTCCTATTGGATGGTTTGAAGTTGGTGAAGCAGGGTTG
ATAGGACCAGATTTGGTTCACCAAGCTATGGAAAAGGTGAAGGTGATTCAAGAGAGGCTGGAAATGGCACAAAGTCATCA
AAAATCCTACACAGATGTTAGAAGAAAGGCATTAGAGTTCGAAGTAGATGATTAAGTATATTTGAAAGTTTCACCCATGA
AAGGTGTTATGAGGTTTGGTAAGAAGGGGAAGCTTAGTCCCCAGTATATTGGACCTTATTGCATAGCCAAGAGGATTGGC
AGTGTAGCTTACGAGTTGGAGCTACCACAGGAATTAGCGTCGGTTCATCCGGTATTTCACATCTCTATGTTGAAGAAGTG
CATAGGAGATCCTTCATTGATAGTGCAAACTGAAAATGTTGAGATTAAGGATAATTTATCTTATGAGGAGATTCCGGTCC
AGATTTTAGATCGCCAAGTTCGCAAGTTTAGAACAAAGGAGGTCGCATCAGTCAAAGTCCTTTGGAGGAACCAATTTGTT
GAAGAAGCTACTTGAGAAGCTGAAGAGGATATGAAGAAGAGATATCCACATCTCTTTGAATCCGGAGAAAATTCAGATCA
AGGTACTAATCCTCTTCTTAGTACTAGCTAAATTATGAGTATGCATGTGGTTACTTGGTTTTTGCTTGTTGAGTGTTGAA
CTTGATGTTACTACTCTTAGCTTAGTGAAATAAAGATCATTCGAGGATGAATGTTCCCAAGGGGGAGATATTGTAACATC
TCGCACCTAGATACGACTAGAAAGAGTTTAAAATCTGAAAATAATGATTTTGGAAAGAATAGGGAAATCTGGAAACTTTT
GTCTAAGTTAAGAAAGTGAATTTTGGCCATTTTCAAACGGACATAACTCCTAGATCAGGATGATTTAGGAGCAGTTGTTG
ATATAGTTGGAAATACCTTGGAGAGATCTTTCCAACGCCACCGAGTTTGCACGATTTCTACATCGTATGAGTGAGATATG
CCTTTCGAAAGTTGGGTTGTTGGATTGAGGAAAGTCCCAATCCGAATTTAGGGAAGGGCAAAGTAGTCTTTTCTCTAATT
TATTTCCTAATTCGTTTTTAGGGATTTATTGGGGTAAAAACAGAACT
>mtp_1900.contig_3
GTTTCAGGACCTGCAATCCGTACTAAATTCTTTTTGAAAAAATTCAACTAGCCCCACCTTGCACCTACATAAAAGCCAAA
TCCGCCCACCCCCATGCCACCATTGCCATATGTCATGACCCAGAACATCGTGATTGACACCCACACTAACCCTCCGACAT
TTATACTAATTAGCTAATATGAAACCAAATATTTAAAGATATGGAAGCAGGTTTAAATGACTAAGACTGAAGTTCCCATA
AACTTCCAAAAGATCTAACAACGAATTGCGGAATTAAATGCCTAAAACCTGAAAGTCAATGTACCAAAATTCTAACAAGA
TCCATAAGTTCAAACAAGAAGGGTTGCAACCCCAACTAATGTGCAAATAACTAACTAGAATGTACAAGTCCGAAATATGG
ACATAAACAAAAAGAGAACTCATGGCAGCCTAGAAGAACTGGTTCACCCTTGAATTCGAAAAGATCACTGATTTTCTAAG
CGGGGTCTGTCAATAGCCGCCTGAAGATGCCCTGTACTCAACAAAGAAAGAGCAAGTGCAGTATTAGTACACAACCACAT
CGTACTGGTAGGATCACACAGCTATCCTACTAAGTGCAACATACATAAGTCAATACAACATAATAATAACATGCATACAC
CGAACATATACAATATCAACATCATTTACAAACAACGTACAATTTCACATTTCTCAAGATACACAATTATGTCAAGTCAT
TGGTTTTCTGATGGAACCCAAACCCAAACTGTTAGCATACCTGAACGTGGTACCCGATCCAATGTTTATGCCGGAACATG
TCAACCGATTCCATATTTATGCCAGAACGTGGCAATCGATCCCATATTTATGCCGGAACGTGGCAACCGATCCAAGTTAG
TGTGTCGGAACGCAACACCCGATCAATTAAACAAGCCAAAATTACAATAACAAGTATACTCTCAAATCATACAATCAAGT
CATGATTCATGCCATTCATCATTTATCTATCTCATTTACAACTAGTGTGATCAATAATGTAACATTCACATACATACACG
TATTACAATGAAGCAAGGACAAACATATATAACAAAATCATGAAATCACAACCATCACCTACCTCGAACAAAGCTTGAAT
CCCCTAAGAAATTTGATTCTTCCCTTTCCAGATTCGTTCCGCTTGTTCTTGGTCTACAAACAATTAATTTAGCATGGGAA
TCAATAAACAATAAGTAATTACCTGAATTACTAACAATTCTATTAACCCTAGATCATACCCATGATCCCCATACCCAGAT
TAGGGCTTTCTTCACCATAATTTCCAGATAAAAACCCTTCCCCATCGATAATTACCCATTAGATTACGTTCTACGGATTG
AAAAACGGATTCGTGGAGTTAAAATCTTACCTTTACCCTCAAGAATGGTGAAAAACTGTCATGAAAACCCTTGGGTTCGT
TCCTTAGCTCTCAAGTTTGAAAATTGCAGAATAAAATATTTTTGGGGTTTATTTCTAACTTAAACCGCGACTGTCCCGCT
ATGGCGGCCCCCAGCCCACCACACCGGCCTCTCCCTGGCGGGAATAATTTCGCCACAACGGCTTGCACGGAACCAGTGAG
TCGATTTAACAATTCTAAACTCCCATTTCACAACACATCTTCGATCAACGACAATCAGAAACTACCCGTTCACGCTAAGA
TCAATTTTAGGAGTTCTACTCCCCGAATTCGATTCCGTAAAGTCGTACGGGTTCCTTAATGGCTTAGCTATCTACTCATA
TGATCGAATTCATAATTAGATCACCAAATTGTTACCTGATTTCCCTATACTTTAATGACTCCAATTTCGTCCAAATCTGT
ACTAGGTTGAGAAATTCCTAGTTACTACGAAAAAGTTTTTCGACCTAAAATTTTCCCCGTTGGCTTTTCTATAACAACGA
AACCCGGTCGTTACAATATATACCAATTTACCTGTCACTCGTCCCCGAGTGACAAACTTAGGAAAAATACGCTAAGGAAT
GGAGTAGTACCTGAATCGACGAACAATTGGGGATACTTGTCTCGCATGTCCTTCTCGGTTTCCCAACTAGCTTCCTCAAC
TGGACGATGCTTCCATTGAACTTTCATGGACCTAATCTCCTTGGTCCTTAGCTTTTGGAAATCATGATCAAGAATTTCAA
TCGGTTCCTGATGTTTGCGTAATCAAGACACAACTTCCAATGCAAGTGTCTACGATCATACAATAGTAAAGTAACACAAC
CAAGGGTTGGGGTCGAGTCCCAAGGGAGTGGTTTTGAGAATTAATAGAAAAATAAAATTAAGTTCTAATTAGTCATAGCT
AAAAACATTATCGAATAAGAACATGTTAAATCTAAGGGGTAACACAAGAGTGTCAATTAACAATGGGGGTTTGTCACAAG
TAAACAAAAATCAACGAAGCTATAAAGAGTACTAATCAAGGAGAGAGAATTCTTGGGATGTGATAGGAATACGGGATAGA
CTAAACTATTGGGTACATGCTTTTGATAATAAATCCATTGAATATTTGTGACTAGGCTAGACTATAGTGGGGGTAAATTC
TCTCTCGAGCAAAGTACCCCGAATCAACTCGATTTCTCTCGAACACCGAGTTGCTGCATGAAGAACAACCTCCACCTTGG
CCCACTCACTCTGTCGAGCTGAGTGTGTGGGAGAAGGACTAGGGTTCACTCTCTCGAGCTGAACCTCATGTCGACCCAAT
CCCACCGGCCATCAATTTAGTAGTCTTAGTTTTACGACCTCTCTCTCGAGCAAGCAAAAAATACAAAGGTGAAATCGTAT
TTGCAACTACAATTTCATAAAGTTCTACCACAACTACTAAATGAAATCACATTTACACAACAAATAAACCATCAACAAGC
AAGGCCCAACAGATAATCTAACCTATATTCACAAAATCACACCCCAAGAATTGGAGTTTGAGCTAGACATGTAAAAGAAA
TAGAAATTTATACCAATATGAGTTTGCATTCAAATGGGTATGAAGATTTAAGTCTCAAAACAAGCAAAGAGTGAAGAATC
CACAAGACCCAAGTCCAAATTCTTAGAGTTGAAACCCTTTGAATCTTCAAGTTCTTCAAAACCCTCTCCAAACTTAGAAC
TCAAAAATATATGTTCAAAATTTCTATATTAAAAATCTGATGTTAAGCTACAACTCTCAACGAGTATTTATAGTTTTCAA
AAATATGTGCTGCAGCGGATCATTCGGCGTCGTTAGTCGAGATCGCCGATCAACTCGGCAATCCACCCTTTGGTAGGTTT
CATCGTTGTGTTTTGGATCATTAGGCGACATAGTACTTCTTCACGAAACAGCTCGGCGACACGCCGACTACTCCTTTTCA
CCGCCAATTTGATCCTTTCTTTCAGGGCTCGACACACTGGAACAAAAGGCGAGCATAAGACCTTTTGGTGACTCACCGAA
TGGGTTCGGCGATTCTCAGATCTTCATTTCTTCGTTCTTTCAGCTGCCTTTGTTCCATTTTGCTAAGTAGTGTCCATACT
TTCCCTCCAACTCCAAATACCTGAAACTTAAGGGTTTTCATCAGATATTGAGATAAAATATGTATTTGAGGACACTAATT
ATATCAAGATATAGCCCTAAATGAATCCAATTTGTGGATTCATCAACACCCCCAACTTAAACTTTTGCTTGTCCTCAAGC
AAACTCAAGTTCAGCCATTCAAAAAGGGCGTCTCGAACAGTGCTACACGAGACTCAATCATGAATGCACACAAAAAGGCT
CAGTTTACTTATGCAAAGATAAAATGTGCACTCAAAGATTTGAGTTGTGACTCACCAATATCAAAGAATCTCATGCTCAC
AATACTTTCTTCAAATGCAAGTTCAAGCTCAACCAAAGTGTTCATATGCCCTCACACAAGGAATGGTTCCATATTCACAC
ACAAAGGTTTAATCATTTAAAGTTCCGGAATCAAATGCAACACTCACTCTTACAAGGAAGAACACAATGCATGTTTTCAC
CCATAGGTTTGCCCGTATTTTCCAATCAACATTTGTTGCGGCTTACTCAAGATCAAAAAGGTCTTTTCAAGGCTTGTAAT
GGAGCTGAGTGCAAACGTATGTTCATTTAGGCTCAATGACTTTCATCCCCATGAAATGTGGTGCTCACAACACTTCCTTT
CCTATTCCTTCATCATTCTCTTTAGTGCTCATAAGTCATCCTATTATTCACTTTCCATGAATTGTTTGGAAACCCCATTT
CTTTTGTACTTTATTCCACAATTTTCTTTTTCTTTCTCTTTTCTCTTTTTTTTTTATACGGAGGGGTTCCAGTTTTCTCA
AAACCATGGGTAAGAGGGACTTTTTTTTGCACTTCTTGATTTGCCTTCTTTTCTCACCACACCCCAACTTAGGCTTTTAG
CCTAAGTTAGCTATTCAACTAACCACAATTTCATGAGGATTATGGGTAATGGATAAAGAAAGGTCTAGTTTACATCAAGT
TTCTTCCAAAGGAAGGTAAGGCTCAAGGGGTGTTCAAAAGCGGTTCACACACTCACAAGGTAGGTCACAAAAGAGGTATA
CGTCAAATTGGCTCACACTCTTAGAAGTTGCCTAAGATCATATGAAGAGATAACATCACTTAGTTGACCGGACCAATGGG
GAAAATTCTAGGATCTATCATGCATAGTTCACAGGTAAGCTCATCACACTAGGCATTGACACTATAAGTCAAACAAGACT
CCACACTTTTGATAGTGTGCAACGATCATCACAAGAGACTCGATTTGATCATTGGCTAGTCACAACGAGATGTAAAGAGT
TCACATATTGTCTATGCAACTTCATTTGGCCTCATTGTAGCCGCACATTCATGTTTGTTCGATTATAAGCACTATCCAAT
TCATCGGTATTGATCGGAGCCGATACTCAAATTTGCGAGGGAACAACTACATTCAGCACAGAAGGTGTGGCAAATTTTTT
TCAGAAGGGTCAAAATCATTTTGCAATTTAAAACACGGAGCCACAAGCTTAAACCTTCCACTAAAGCAGTATTTAACACA
ATTATAGCATACTATCCAAATACATAAACGAAACACAATTAACGAATAGCACCCAAAGGTGGGCCTCATCCCACCACAAA
CAAAATCAATTTGTCCTCAAATGCAATTAACATAATATCTAGAATTTAGAATAAAGAAAGACAGCGAGGGAGGTAGAAAA
AAATCCTGTCAACACAGTCGCTCCATCTGTATGGGCACAAGTTCCTGATTTGTCAGCCTGTGCTTGAATAATAGCCCCCG
GAGCTACTTCAGAAGGTTCAGCAGCAACTGGCTTGCTGAAATTGTCCAAGTCATGAGCTGCCAAGAAGGAATGTATAGCT
GTGCAGAATCCATGAGTCCACGAAGGGACAGTGAGATCTCGAGGGATAGATCTCTTGCTGGAACTAGGCTTTGTGCCCTC
ACTTCCCGTCTTGGGAGGATTTCCTTCACTTGTACCTTTCCTGAAATTTTTCGTTCTTATCTTTCGGGGTGGCCTATTTC
TTCCAGCTACTTTTGATCTAGCCATATTTGCAAAACTTCGGGAAAGATTAGAAAATATCTTAGCAAAAACATAGAAGTTC
AGCTGCAGAAAAACTCCGCCAAACCAGTTCACGAAATGCGCAACCGCTTAGGCGATTCACTGGGTGTAGTGCACAGAGGA
TACAAGGGTGCAGATAAACAAAAGAGGTCTTTTGGTGAGACACCGAGTGTGTTCGACGACATCAGGCTTCTCGCCAAAAG
TTATAGAATCAACAACATATTTATCATTAAATTAGAGGCGAGATGGGGACTTTAGGCGAATTGTCGAGTGGTTCAGCGAG
CTCAACCCAGCTCGCCAAATGGCTCAACGTACCTATTTTCAACCCATCTTCTCCAACTCAACCCCGCAACCCTCGAAAGC
AAAATCAAAATATGCAATAGCCAAATTAGGCTCAGACCCAGCGACACTTATGCATACCCCATGATTTTTCATCCACTATA
GGGCACAATTTTTAGGAATCAACTGTTTAACTTAGTACGATCAATATTATCAAATCAAAGCAAGTAAACAAAAATTCAAA
TCCTAACAGAGAGAACCAACACACATTATTGAAGTAATGTCATTGCATTTGAGAACAACTTTTGATAAAAGGAACTTAGG
GCTCGGAAACCAACCTTAGATGCCGATTAAAGTGCTACTAAGATGCTAGGCGGCAACGCAATCCATATCCGAGAACAATT
CAACAACCAAATTACAATAGAGATGCAACGATATTGAAAGTAAAACTAGGTGTGACTTTTCAAAGCTTGAAAATGAGGGA
GAGCGTAGGAAATTGAAACTTTTAAACCTTTGGCTTGAAAAACTGTCCAGTTCTTGGCCACTCGGTGACAATAGTCGTGA
GTGCCAAACCATTCGGCGTCACGCCGAGCAATCATATTCCTCGCCGATTTTAACAGAATCCCCCAGCTAATTGGGGAGTC
CAAACGGATCACCGACATGGTCGGCGATTCGCCAATAATTTCCTGTGCTCACCGAGTTTTACAGACTCCAATGTATGTTG
GTATTGAGTCTAATGGCGGTCTAGTTCGGGGTCGCAGAACCGTTCGGTGATTTGATACGTCCAAACTTACACCTCAAATA
AGGAGTGTAAACGGTCGTTGTCAATTTACAGAACTCAACCAGAGTTGAGGTTGATCCCACAAAGAATTTCTTTATAGATA
AAGTTTCATTGTTGCATTTACTCAATTGTCGTTACGATTTCCTAAACAATTAACAAGAATAGTAAATTTGGGTTTGATTG
AAAAGTATTCTATCAAAACTTAGTTACATAGTTCACAAAAGATCTCGTTGTAAGTTGATTCAATTAATTTACGAAAACCA
GGTTTTGTGTTCACTATGACATCAATTATAATGGTCTCCCGTAAATTGAGTGTCAGGTAAGTCAATGTTTACAGAACCTT
TGCGAATTAAATAAATCTAATGCTTCTCAGCCTAATAAGATAATATTCACAATAATTCTCTCGAACGTAAAGTGCTATCG
ATATTGAACTTCGCTCAATTTGATATGGTATTAAAGATCTCTTCTCTCGAAATCCTACTTTAACTCCAATTCGTAAACTT
AGTTTAGCTTTTTCCCAACTAATGCTTTTCTCTCGAACAAACACCAGTACAGGCCTGTCTAAAGCATGCACTCAATAGAC
GAAAATGATAATGAAAGCTGTAAACTACAGGTTGTAAATAAAAATTGCCTTTTACCATTTTACGGAATCGCAACTAGAAT
GTCATCATAGATCCCACACACCGAGTAGTGATGTTTAGCCACTCATGTTTTTAGGCAAAGAATCAATACTGGATAATGAA
AACATGTTATGAGGTACTTACAAAAATAACTGGTAAATCAACAACCACTTGATAATCTCCAGATCGAAATGAACAACTTC
CAACTGATCACAATAATCTGAATCCCAAAATCCAAAACTAAAAGTAATCCGCCGTCCTTTCTTCTCAAAATGTCAAATAA
TCAATAATCCCTTCAAAAAGGACCTAAAGTAATTCAAAAATAGAATGTTTAAAATGAGTCCTAATAAAGTTAGGACTGAA
TTGTCGGGCCTTGTCACGGTCACTACCACGACCCGTCAAGGTCTTCACGGCCTGTGAAGACCTCCGTGGTCTTGCCTTGG
AGCTTCCCTAGAGTGGGTCTTCAAACTTGGTCACTGGAAAATGTACCACGAGAGCTACCACAGTCTGTAGTGATGACCAC
GGCCCGTGAAGTCACCCGTGGTCTTCACTTGGGTTTCAACCTTCTTTTAACTCTTTCCTGCTTTTATACTGGTTCAACTT
CACGATAGGTACCACGGTCCGTGGTAAGAATAATAGCCCATATACCCCTTCGTGATCTTCACTTGGTTGTTCTTGCTCTT
CATCTTCTCAAGGCTTGTCCCACTTTCACGAGCTCAACCACGGACCGTTATGAAGTTAACGGTTCGTTACATTGGCCGTG
AACTTCACTTGGTCGACATCAATTCTGCTTCTTTTTCTGTACAACCCAGATTCTGCCTACACAATTAACAAACCCGTAAA
ATAATCCCAAAATATCACTTAATTCCAGTATTAGTTCATAGTTATTAAGCATCAAATGTGCCACAATTTTGCGGCACATC
AACACCCTCAACTTAGAACCATTACTTGTCCTCAAGTGATGAGAAAACAAACAAATACAATCAGCCCTCAATTTATTTCC
AGATTTATAACGCTATGCAGCAACTATTTCAAGTATAATTTGTATCCCAAACCTCTGAATCTAACATGTAAGGATCAATA
CATGACATCTCATTACATCATGCTTATACTTGCGAATTATCGGCTCACACAATCTACTTTCAAATGCAATCACTGTGTCC
TTACACCAAAGAAGTCCCTCGCTCATAATGGTAGGGACTGAGTACTACGCTCATGCTTTCAATAAATTTCTAACACTAAC
AACAAACTACTATAGGCTTGCCCTTGCTTTCTACACTTTCTCTTTCAAACACCCGGAATAGGATCACTGTAGGACTTTAT
TTGCTTGTAAGATAGGCTCGGGGCTAGGGAATGGATATTTGGTTTCGTGAGTGACTAATTCCTTGGTTTCCCAAAGTTTC
ATTTTCACATACTCTTTTCTTAGTGATTCTCTCTTTTTCTTTATTTCAGCTCAACCCAGTAGCTATTAAGATATATATAT
ATATATATATATATATATATATATATATATATATATATATTTCTTCTTTTAAAAAAATGAACTCAGCTCATTGGTTGAAT
CTTCTTTTTCCTTTTTCTTTTTGTTCGGATTGCAATCACCCTTAACTTAGGCTTTTGGCCTGAGTTGTGATATCGTGTAC
CTTCGGAGAACCAATGATTTGATATATATTGGGTAAGAACAAAGACTGATTTAAGGCTCAAATTGGGTTCAAGTGATAAG
CTTTTCATTTGGTTCTTTTATTTTTGGCTTTTTACTGGTTTAACAAAAATGGCCTACTGATCCTTTCCTATCCGGTTATT
TTCAGATTCAAGCAAGACTACTTAGGCATGCTCTAGTTTCTGCTCCTAGTGTTAGACTTCAATCAAAACATACTCACATA
CTACACAGGATAGCATTTTTTTTTAGTTTCTTGGTTCACTAATTAATTGGTCAGATTACCCACTTTCAACATATCATTAT
CTAATATGTCATCTAAAGATCCTAACAGTCAAACTCAGATTCAGGTCCTCAATATTCACAGAGTAGCTGCTGCACAGCTC
AATACATAAAATACCCAACAGAGTAATACAAAGAGACAACCTCTATTTTTTTAACAGCTATGGCCGGCTGCTGACCACCC
TCTCCCCAAATAAAAAGGACTTTGTCCTCAAAGTCGAGATAAAACAATCAAATACGCAGTCTATGAGAAGGGGTCATACC
TGCGGCGCTCTAGACGCCGGTCGTCATATCAGCATTGGCACCCTTATCAATGGGTGCACTCTCAGGTCTCGGGACATGAT
CAGTGTGGTCCTCATTAGTCGAAGCAGGTGCACCACTACCAGAAGCTCCAACTAAGGCTGCGTCTCGCTGTTGCTGGTCA
AGGGCTTCCTTCTCCCTAGCTTCCCGCTTTGATTCTCTACGAGCTCTCTTTTCTTGCCTTTTTGCCTCTCTAGCGGGATC
AGTAGGGGTCTCCTTATCAAGTTCTCCAGCTATGTGTTTTCTCTTACCAAATTTACTTGTAGGGGGTGCTCCCCAAAGAT
CATCGAGTGTTTGAGTAGGGGGTACCTAACTTAACATTTGCATCAACGACTCTGGCATGACTGGAGTAGGCACATTTGCT
GGCTTTACAGCTAGCTTAGCAATTTGAGTGCGCATTTTGGTCAACTGGGCTCTTAACTCTTCAGTATTTACTGAACCGGT
AGCCTGGAAGCGATCCTGAACAAGGTTCTCCAAACCATCCATTCTGTTCTTTAAGACTGATAGCTCCATCCTCATCTCAT
CTTGGATCTCCTTTTTCGCAGCTAATACCTTTGTCTCTATCAGCTGGGGTATTCGGAGCACGATTTGGTCTACCAATATC
CTGGTCTGGCGCTGATCTGCAACCAATTTCTCAAGAAAAAGCATTGGGATAGTGATAAAGGTCTGGAGTCTGGGAGGCTG
AAGCTGGAGGTGATGGTGCCTCTGTGGATAGTTGTGATGACTCTCCCTGTTCTGGATCTCTACTTGCCTGGGGGATATCA
AGTGGGACATGTGGAACAACAATTAAAGTACCTACAATGGCAGATTTCGTGCCAAAGAGATGGTTCGCGACATCCTTGAT
TTTTGAAACCTGGGTTAGTCTGAATGCTTCACCCCATCTGTCAACTAGGCAGTTCGGAGGAATATTCACTCCTCGACATA
ATTTCCCTATCAGACAGGGAAAAGGAAGTGCATCTCTCTCATTTAGCTCCCTGTCTCTCATCTTGACTGCTATTATCCAT
CCTGCATTGACCGGGTACCTTACCATAAGACATGCTACTAACGAGGCCACAGAATGGGACAAAGTGTTATCATTAGCGGT
TGGTCTCAATTGCGCTCGGACAACAGCCCACCAAACCTTGGCCGGGAAAGATAGCGAAGCTTTAGTGATAAGTGTTGGAG
GTGTGGTGACCCAACCTGCATTTTCCCCATCTATGGAAATTTGCTTCGTAATCCAGCGTAAAACCCTTTCTCGAGAAGTC
TGATCTTCCAATGTAGCATCACTTGTGACCTCATGATGTTTGCCCTCGAAAAGGCCAACTGAAACGGGTGCAGAGTATTC
TGGGCAATACAACATTCTGTTAATCGACGCCTCAGAAATATCTATTGATTTGCCCCTAACTATGATTGAGTTGAGTGGAC
CCCAGGTACTAGCCATGTCTTTTTGTCCACGCTTCGTGGTCTCTGTATCCGCAGCAAAATTCATCAATGTAGCTGCATAA
GAGGAATAAAATTCTCTAGTCAGGTGGCTAGAGTATTCACCAGGTGCATTGTCCATCCAATCGAACTGATGGAGCTAAAA
TATCCGATAGATGTTTGAGAATTCTTTGACATCAGCTACCACCACCCTAGTCTCAGGTATAATTGCTCGATTCTTGAAGC
CCCCAGTTTTATTCACAATACTATTGTCGAAGAACTCTTTAGATCTATTGACAGTCCACATGGAGCGATAACAAACAATC
AGCTGTGGTCTCAATGCAGGGTTAGGTTCCTGAGCGTTCATATACATCACCATGGTATCATCATCGGTGATTTCCTCCTC
ATCCTCTCTATTAACTATTTCCTCTCGTACTCCAGTTTCAGCTTCTATGGCAGCCACATGTGGAGAAGTACTTGTGTCGG
CCTAAGAACCGCTGTCAGATTCAGCACTGTCCCCTGAGTCATCTGCAGATTGGTTACCAGCAGTAGTATCAGTTAGACTT
TTTGAGTTTTCCCCATTCTCGAAACTACTACCTCTCTCTTCAGATTGAGGAGGAGAGTCCTGGAGAATAGCTCTCCTAGC
CAATGATCTAGTAGCCCAAGGGAAGTGATCTTCAGGTGTAACATTTATTTGCACCTCAGACCCACTCACTTCGGAGTCGC
CCTGAACCTCTGATTGTGAAGCGGTGACAGGAGCATGTTTGTTAGCATTCTTTCTTCTGGGACCATTGTACCTGAGAAGC
AAAACACCAATTCAGTACAATCATTAATAAAACGACAAACTAACTGGTACTTAGACTTCCCATATGTAATATCATCGTGG
CGCCTTGCCTTAAGAATGCCATCACCCAATCTATCATCGGGAAGGGCCACAGAATCATAATATTAACAAAAACTAAATAC
CTAAAAATACAAACAAGGGAACATTACGAGCACTTGAACGAGCCGTGGTATAAACCACGGACCGTGATGTCTCTCGTGGA
GTTTAAATAGGATCAGAGTGCACAAGGAATTTCTAGCCATTTAACCAAGGGATGCTAACGGAAGGTTTCACGGCCCGTGG
AGTGAACCACGATCCGTGATACTGCCCGTGAACTTTAACTGAGGACCACTGAGGGCTTGGTTGATTTTCAAGTGTGGTTT
ACGACAAGTTGCGTGACCCGTAATCTCTTACACGGTCCGTACAACCTATCGTAGTCTTACACTAGGCAATAGGTCAGTCA
TCGTCCTCCCAACATCAATTTTTTTTTATCTTTTTTTTTGCACTTAATCCCCATTGTTGTACAAATGCAGGCTCTTCTCA
TATTTTAAACCCTACCCTACTATTTATTCAACTAAATTAAGTAACCTAAATTTCACTACCTGACCTACAAATTTGACCCT
CCTGTGATCGACCAACACACAAGAATAACTACAAATTTCCAATTTCGACTTACCCATTCGAAGTAAGTAATAGTTTAGCA
ATTAATCATCAGAAATGCATACTGAAGCCAAGAAAATTGAAGTCATTATAGACAAGATGTGACGGTGCAAACCATTGAAA
CTCAACTTACTTGGATTGAAGAAATCAAAACCGGGAAATAGCTGGACACACTTGCACAACTGAACACTTAGGGTTTGGAT
TCTTGGGTAGATGTAGGATATATTAATGAATAATGATCAATTCTTCTTTAGATAACTGTTGTGGAGGAGAAAAAGAGAGA
AACTGAAGTTTTACCCTTTGGAATCAATAAATACATTTTAATTAATGAGTTGGGTTACGCGCAGGTCAGGTCGGGTCATC
GGTGTTACTGGGTAGTAGATTACGGGCCGTGAGACTTCTCGCGGAAGATATCACGGTCCATGGATCTGTTCGTAACATTG
GCAAAGAAACTTACCTGATGCAGACGACGGACCGTGAAGTTGCGCGTAAAAGAAATCACGGTCCGTGAAACTATCCGTGA
TGTTAACTTGGAACTGAGATTCCTATTTGAGGTTCACGAGAGGTTAGACGGTTCGTACAATAAATGACGGACCGTGAACC
CCTCCGTGAACCCTATTTATGCAATTTCCAGTAGCTTCCAAATTTAGTCCTCAATTTGACGAATCGTGATAGTTCCCGTG
AAAAGCTCTAGGTTCGTGGTCATGACCGTGACGTTCAGTTTGCACCAATTTCTGCATTTTCCCCTTATTCTCTCCTGCAC
ACCTCAGCACACAATGACTCTATAAAAATAAGGAAAACGAGAATATACCTAATATAATTATATCTTGGGTTGCCTCCCAA
GAAGCGCACAATTTAACGTCGCGGCACGACGCAGGTTACTTGATTACTCAAACTTCATCAAGTTTACATTCCTCCACAAT
TTTCACATCCTTAGGAACACCCAAGTATGCCTTGATTCGCTGACCATTAGCTTTGAACCTCTCGCCTTTCTCATTTTCCA
ATTCAATAGCACCAGATTGAAAAACCTGTGTGACTTTAAAGGGTCCAGACCATTTAGACTTCAGTTTTCCTGGAAACAGA
CGCAGTCTGGAGTTGAAAAGTAACACCAAGTCACCAGGAGTAAAGCTCCTTTTCTCAATATGCTTGTCATGATATAGCTT
AATCCTCTCCTTATACAGTGCAGCCCTTTCATAGGCCCTCAGACGGAACTCATCCATCTCATTGATCTGATCTAGCCTCA
AGTTTGCGGTTTCGCTCCAATTTAGATTCAGCTTCTTCAACGCCCAGAGTGCTCTATGCTCAAGCTTAACTGGTAGATGA
CACGCCTTTCCAAACACCAATTGATATGGAGACATACCAATATGTGTCTTGAAAGCTATCCGATATGCCCATAGGGCATC
ATCTAGCTTCCGTGCCCAATCTGTCCTGTTGGCATTCACTGTCTTTGCCAAGATTGTGTTAATTTCCCTGTTGGAAACTT
CCACTTGACCACTCGTCTGTGGGTGATAAGGTGTTGCCACCTTGTGCTGTTTTACTCCATACTTGGTCAGAAGTGCACTA
AAGACTTTGTTGTAGAAGTGAGACCCACCATCACTGATAATGGCTTTGGGTGTTCCAAACCTTAAGAAGATGTTCTTTTT
CAAGAACCCATCGACACTCTTTCCATCATTCTTAGGTAATGCAACAGCTTCAACCCATTTGGACAGATAGTCCACAACCA
CCAGTATATATTTCTTCCCATATGAACTCACAAAGGGACCCATGAAGTCAATACCCCACACATCAAACAATTCTACCTCT
AGAATAGGTGTCATGGGTAACTCATGGCGCCGAGAGATGGCTCCTTACCGCTGACACACATCATAGCTCCTTACTATATC
CACTGCATCTTGATGAATTATAGGCCAGTAATACCCACACTGAAGTATCTTGTGAGCTGTTCGAGCACCACCATGATGAC
CACCAACTGGAGATGAGTGACAGGCCTCCAAGATATGTAACATTTCGGAGTCTGAAACACATCGCCTAATTATATTGTCA
GCACACACCTTGTATAGATATGGTTCATCCCAAAAGTACTTGTCTACATCATGCAGGAACCTTTTCCTTTGCTGATATGT
TAGTCCCTTGGGCATTAAGTCACTGACTAGAAAATTAGCATAGTTAGCAAACCAAGGAATAAGGTCAAGAGTAGCAGCTA
ATACCTGCTCATCCAGGAATGTGCCATCTATCTCGAGCTCAAGTTCTTCCTTCTTTGCAGCTTCTAACCTAGACAGGTGA
TCAGCTACCTGGTTCTCACAACCTCTCCTGTCTTTTACTTCAAAGTCAAACTCTTGAAGAAACAATACCCATCTGATTAA
CCTAGGCTTGGCATCTTTATTTGCCATGAGATATCTCAAAGCAGCATGGTCTGTGTGAACTATCACTTTAGTGCCCAGAA
TATAAGCTCTGAACTTTTCAAAAGCATACATTACAGCCAATAGTTCCTGTTCAGTGACTGTGTAGTTTCGCTGTGCCTCA
TTTAGTGACTTACTAGCATAGTAAATCGGATGGAACATCCTGTTGTGCTTTTGTCCCAACACAAATCCTAACGCAGTCCC
ACTAGCACCATACATCACCTCAAATAGCTCAGCCCAGTCTGGGCCAATAATCACTGGTGCTGAAATCAGTTTCTCTTTTA
GGCACTCAAAAGCTTTAAGGCATGTCTCATCAAAGACAAATTTCACCTCCTTCTCCAAAAGCTTGCACATGGGGTGTGCA
ATTTTTGAGAAGTCTTTGATGAAACGCCTATAGAATCCGGCGTGTCCTAGGAAGCTTTGAACACCCTTCACACAGATTGG
CGGAGGTAATTTTTCAATCACCTCAATCTTAGCCTTGTCGACCTCAATTCCTTTCTGTAACCCCTTGTGTCCAAGGACTA
TGCCCTCTTTTACCATGAAGTGGCACTTCTCCCAATTTAGCACTAAGTTGGCTTCCTCACATCTCTGTAAAGCCCTGCTA
AGATTCAACAAACAATCATCAAAAGTATCGCCTACTATAGAGAAGTCATCCATAAATACCTTTAGAGTGTCCTCAACCAT
GTCTGAAAGATGGACATCATACACCTTTGAAATGTGGCGGGTGTATTACATAGTCCAAATGACATACGTTTAAACGCAAA
GGTGCCATAAGGACATGTGAAAGTGGTCTTTTCCTGATCTTTAGGTGCAATTGATATCTAGTTGTAGCCAGAGTATCCAT
CTAAGAAATAGTACCATCCTTTACCTGCCAACCTATCAAGCATCTGGTCCATGAAAGGCATGGGGAAATGATCCCTCAAA
GTCCACTTGTTCAACTTCCTGTAATCCATGGACACTCGCCATCCAGTGACCGGTCTCTGCGGGACTAATTCATTCTTGGC
ATTCGCTACCACAGTCATGCCTCCCTTTTTAAGCAAACATTGCACTGGACTGACCCTGTGGCTATCAGAATTAGGGAAGA
CCACCCCAGCATCTAACCATTTGATTATTTCTTTCTTTAACACCTCTTGCATAGGTGGGTTCAACCTCTATTGGTGTTCA
ATACTCGGGCTGCAGTCTTCCTCAAGCTGAATCTTATGCGTGCAAATACCTAGAGGTATCCCAATTATATCAGCAATGGT
CCATCCAATGGCTCTTTTGTATCTTTTTAGCACATTGATCACCTCTTGTACCTGCTCTTCATTCAAATCTGCAGCCAATA
TCACAGGTAAAGTGTTATTAGTACCCAAGAATACATATCTGAGGTGATTGGGTAACTGTTTCAGCTCTAACACTGGTGGC
TCCTCAATGGATGGTTTCGCTGGAGGACTTGACCTATTTTTCAAGTCCAAGTCCAATTTCTTTGGCACATACGAGTGTGC
TCCCATACCCTGAAAGGCATTCACGGTCTCTATATAGTCAGACCAGAAATCCACATCAAAGTTCATCAGTACTGCTGCTA
ATGTTTCAACAACCATTCTCTCTTCTATAGGTACCCTCATGTTTTCATCAATGACAATCTCTATTGCAGATATCACATTC
ATATCTCATGTCTTCATCAATGACAATCTCTATTGCAGATATCACATTCATATCTCATGGCTGTTTCATTGACCTGCAAA
TGTTGAACCTTACCTCATCTGTGTTGAGTCTGAACTTCAACTCTCCTCTCTCAACATCCACTAAAGCTCTTCCTGTGGCC
AAAAAGGGTCTTCCCAAGATTATGGGAACCTCAAAATCTACTTCGCAATCCAGAATCACAAAATCAGCTGGAAAGATGAA
AGTGTCCACCTTTACCAGTAGATCACACAGGATTCCCACTGGCCTCTTTACTAACCTATCAGCCATCATCAACCTCATTG
ATGTAGGTTTTGGTACTCCCAAACCTAACTTTTTATAAATGGCTAAAGGCATCAGATTTATGCTAGCTCCCAGATCACAT
AAAGCTTTTGCAAACTTGATTGACCCAATGGTGCATGGTATTTTTAATGCACCTGGATCCTCCTTTTTCTGCACCAAAGA
TCTGGTAGCAATGGCACTGCAATGATGAACATCGTTAGAGAAATCATGACTTATAGCTCTTTTCTTGGTGACCAAGTCTT
TCATGAACTTGGCATATCCTGGTATCTGCTCTAGGGCTTCAACCAATGGAATGTTTACTGAAAGTTGTTTCAGCATGGTG
ATGAATTTCATAAACTTTCCATCTTCAGCTTTCTTTTTGAGCCTTTGAGGGAAAGGAGGATGTGGCCTGGGAATCTGCTG
TAAGGGCAGGTGTTCCTGAACCTCTTTTTCTTTTCCTCTCGAATATTGTGCTTTCAGTTGAGATTGTTGAGCCTTTCCCC
GATCATCTACCTGTATATTCTCATCCTCCTCTGTGCCAGCTTGCTCCGAGACCTGTTCATACTTGGTACCTGTAGAAATA
AGGTCAGAAAGAACTATACCACTCCTGGTGGTGATGGCCATGTAGTGTCCTTCCTTCTTGGGATTTTGAATGGTATCACT
TGGTAGTGATCCGTTCTTTCTATGATTCATTGAGGCTGAGAGTTGCCCCAACTGCTGCTCTATTTTTTTAATAGAGGTGG
TGTGAGAGTCCACCAATTGACTCATGCTCAAGAAATCACCTCTCATTTCTTTCACCCCTACATCGGTTGACTCAACCTTC
TGAAGTACCTTTAGCCCTCATGTCCTCCAGCGTGGACCCGTTAGAACTACCACTAACCCGGTCTCTATTACCTGGAGGTA
CATATACACCACAACGGTCATTCCTATACCCCTCTCTGTTTTGCCAGTTTCCTTGATCTCTATTTGCTGGCCTTTCATAC
TGACCATCCCTAGCATAGCTCCGACCTATATTTCCAAAATTGTAACCCTGATTTCCAGAGTTATAATTCTGGAAACCTCT
TTGATTCCCCAAATACTTAGCTTCCTCATCAATGTCAAGATCCTGATCTTCATACCTATGCTGTTGTCCCACAGCATTCA
CCTTTTCAGACTTGGCAACAATGTGCTTTGTGAGCAAGTCTATTTGAGTCCTCATATGTGCCATGTCTTGGTCCATTTTT
TCTTCTCTCTTCCTTCGCTCAGCTGAAAGCTCAAATGTATACCCGAGCTCTCCTACCTCTGCATCTCTTGTGCACCATGC
TCTGTTGTTCTTTGAGACCTCATCTAATAGCTGCATACTTTCTGCAAATGTCTTCCTCATAAATGAGCTTCCACAAACTG
CATCAACAATAGGTTTAGTAACATAATTCAGAGACTTATAAAGGGCCTGTTTAAGATGTCTTTCGGTAAGATCATAGTTG
GGGCATTTCTTTAACTTTTGGCTGAACCTCCACCAAGTATTATGCATAGCTTCTCCTGGTAGTTATTTGTGTGTACTAAT
CGCGTCCTTCATCTGTAGCTCTTTTGATTCTGGAAGAATCGTTCTAGGAAAGCTTCTTTCAACTCATTCCAAGTTCTGAT
GGAGTCATCTGGCATCTCATTCAACCAGTTAGCCGCCTCTCCAATAAGAGATAATGGAAACAACCTCTGTCTCATTGCTG
TTTGATTTACTCCAGGAATCTCTTATGACATACAGATAGCCACAAAGTTCATCAAGTGCTGATTTGCATCACCAGCTGCA
CCCCTAAACATACCCTTAAGGTTCAACAATTGAATCATAGTGCTGGTGATTGTGAACTTAACACCTGGAGGTAGTGCAGG
TAACACTATCGCTCCAGTGGCTCCAGCTCCATCCAAATCTGCATCATCTTCATCATACATCATGTGCGCTGGATTGAGCT
CTACCCCTTGGAGCTATTGGTTGGCGCTAGGGAGGGATCAATCCATCCACTCCTCTATTCTCATCTACCACCCTAGGTTG
GTTGTTACCGCCGTTTTACTGAACACCGCTTGCAGCAGCTTCAGCTTCTAGTCCCAACCTTTGTCTTTGTGTCTCCAGTT
CTTGTGCATTCACCATTTTTCGAAGAGTCTTTTCGAGTTCTGAGTCGTAAGGGATCAATGGAACTCCTTTACTCCTGGTA
CTTGGCATACACAGTAGCACTCACCTGAAAGAGACACAAACACAGAACAAAACGTAAAATTAGGAAATATAACTACAAAT
TGAATAAAAGCTAGTAAAACACTTCTGAATTGAAATTCCCCGGCAGCGGTGCCAAAATTTGATACGTTCAAACTTACACC
CCAAATAAGGAGTGTAAACGGTCGTTGTCAATTTACAGATTTCAACCAGAGTTGAGGTCGATCCCACAGAGAATTTCTTT
ACAGATAAAGTTTCACTGTCGCATTTACTCAATTGTCGTTACTATTTCCTAAACAATTAACAAGAAAAGTAAATTTGGGT
CTAATTGAAAAGTATTCTATCAAAACTTAGTTACACATATCACAAAAGATCTCGTTGTAAGTTGATTCAATTAATTTAAG
GAAACCAGGTTTTGTGTTCACTATGACATCAATTATAATGCTCTCCCGTAAATTGAGTGTCAGGTAAGTCAATGTTTACA
GAACCTTTGCGAATTCAATAAATCTAACGCTTCTCAGCCTAATCAGATAATATTCACTCTAATTCTCTCGAACGTAAAGT
GTTATCGATATCGAACTTCGCTCAATTTGATAAGGTGTTAAAGATCTATTCTCTTGAAATCCTACTTTAACTCTAATTCA
TAAACTTAGTTTAGCTTTTTCCCAACTAATGCTTTTCTCTCGAACAAACACCAGATACAGGCATGTCTAAAACGTGCACT
CAATAGACGGAAATGATAACGAAAGCTGTAAACTACTGGTTGTAAACAAAGATTGCCTTTTGTTGACACCCAATTTTGGC
TCTCCATATTTAACTATAGTACTAATTATAATAATAATAATAAAATATATATGTTATGAAATTTTTATAGAAATACAAAA
GAAAAAATAATTTTTTTAAATTATTTATTTGACTTGATAAATTTATTTCTTAAATTTTATTTCTTATAAAAAATTAAATA
TATTATACTACTACTTACTTTCTCATTTTTTAAACAAATGTTGTTCTTCTTAAGAATTGAATCTATTTTGGTTCAAATAT
AATTCCTTTGTCGCAATAGATATTTTACGTACATTTATTAAAATTAGAAAGCTTAGTTAATTAATGATTTACTAATTTAT
ATTAATTTAATTTTAAGAGTGACTAATTTTATCAAATAAGCTAATCTTGCAAAATAATTATCACTTATGGCT
>mtp_1900.contig_4
CCCTTTTTTCCTACGTGGCACTATCTTGTGGGCCCCGAGCATGTTGACAATTTTTTCAAGGATAGTGCCACGTAGGCCGA
AAAGGGGTAGAATATTATAGATAAATTAAGTTCAGGGGGGTAATAGGACCTTAGTAAAGGTTAGGTGTGTCTCTGGGATT
TCGGGCATAGGCTAGGGGGGTACTTATGCATTTTCCCAATTAAAAAAAGTTTCGACATAAATCTAATAATTCTCATATTA
GGAAAGTATCAAATTAAGAAAAGTTTTTAATCACTAAACCCACATACATAGGTGTTTGTTAAAGAAGACATCTCAAGTTT
AAGAATATAAATAAATTTTATCTAATTAAATATCACATAAAGTCATGAGTACGAAATAAATTATGTGGAGACGAGAAATT
CGATGGAGAGTAGGAGATAGAGAAAATATTAAGATTTGGACTTTGGAGTGATCCTTGGATTCCTAATTCAGAACCATGCC
TGTCTGTTGGAGCGAATTGGATGATCGGGCCCTCGATCGATTTAAGCCCATACAAGGACATACACAAATAAATTCACAGT
TGAGGGTAAACAACCTTATAGATCAATACCATCATATATCGAATATTCAAGATCTTCATCACCATATTTGCCCAAATGAT
ATCAACTCTATTTTGTTTATCCCAATATCTAGTACCGAAAATTCTAATAAAAGTTATCTGGCATTATACAAATTCAGAAA
AGTATGAGGTAATATTTGGTTATCATCTACCGAAAAATCTAGCTAATAGTACTCACCCTAGAACTGAAAGACCTTAAGCT
AGTGGTTAGTCTTTCCCAAAATCTTATTGGATTTTTTTATGGTCACTTTAAAAAAATACAAACATTTTTATTGCTTCTGC
CTCGGTTCTACCCGGTATAACATAGAACTGTCTGCAGTCACCACTAGTCTGAGAGTCACTACGAGCACCACCTCGAGCTC
CCTTAGTTCCACCCTTGGTGCCCTTGGCACTACCTCTAGCACTCTGAGAAGTGCCTCGTGTCGTTATAGCTGGTGTAAAA
CGAGTAGTATGTGATTCAGACTGGACAGTAGAAGAACCATAGGGCAATCCTTTGTCTTGTGCCAAAACTTCTCACAAACA
AAATAACCACATGGACCCGAACCGCGCTGAGAGTAACCAGAATAGTCTGCACGCACTCTCTGACCTGAGGATAAACTATG
CATACCCTGACTGGTTTGACTAAGACTGGATTCACTAACACCATCTGATCTTTGAATGGCGGTCTACACTGGTCTACCCT
AATAACCCTGTGAGCCCTAACCTGAATAATCTCTACCTCTGGATGAATGACCACTGAACTGACCCTGGCGACGAAATATC
TTGATATTGTTGCCCTGACTAGCATGTCAAATACTCTTAATCATCCTGTATTGTCAATAATACTATAGAACGTACCACGT
GATAACACAAAAGAAGTTGTGGTCTCCTAAAGATAACTGGCGAGCCCATTTACCAATTTACGGATCCACTCAAACTCTAT
GGGAATACCCAACATGGCATAGCGGGACAACTCATGCAAACGAGCCTTATACTCAAAAACTGATAAAGAGTCATGCTCCA
ATCTATCAAACTCGCCTCTACACTGATCTCGAAGGTTGTAGGGCACAACCCTCTCAAGGAACACCTTAGTAGACTGTTCC
CATCCTATATCAGGAGAACCAACGGCATTTCAAGTAAGAACTGATCTCCACGACTCCTTGGCCACTCCTAAAAACTGATA
AGAAGTGTAAGACACCCCATGAGCCTCTAGAATATCTCGGTTGAACAATATGTCCTAATACTCAGTCAAGAAATCATAAG
CCTTTGGAGAAGCGAAATATACGAGATCACAAACGTAGATTGCTCATGGCTAGGCTAAATATGAATTGAGACGAAAGCTT
TACAAAGCCCTTTGTAAAGATCTCGATCTTCCTAGTATATGCGGGCAAACATCATTCTAAGTAGTCCAAGTTTCCAAGAA
AGAGTTCTTTTGCACGAGTAAGAAACCAATGTATTTACACGGGTCCTTATGTGAGTTCTTTCAAATTTCTCATATCCTTT
TTTGTGGATTAGCATCTCGAGGTCCTTTGATGGGCATAAAGAAATCGTCTTGGTAGCAACCACCAAACTAATAGAAAAAG
GGTTCGCTCCGCTGCATGTCTACAAACTAGGTAAGTAGGTCCATTACCAGTCTACTCCGAACCGAAAAGACCTAACAGAC
TAATCCCATATCTAGGATCATAGATGCTAACGAGGCGAGAATCTCGAAAACAGACATGGTCGCACTAGAAGAAATATGTA
GAGATGTGAATCTCGGAGATGCAATAGAAGACACTGAAGAGGGACCAAAAGTTTGAAATCCCACACTAGGCCCCAAAACT
AGACGTGTAGCACCAATTGTAATACGATAACCTGAAGTACCCAGAAGAACATTAGAAGGAGAGACACTATCCAATCTAAC
CAATAACCTGACTATCAACTCATAAAGCATCAAAGTACTGTCTGGAACCGAAGGTGGCCGGGCTGGATCCCTCACCTCAG
TCTGCTGCTCAATAACATCATCATGCTCATCTATGGGCTCAAGCGATGCCTCTCTATCTCGTCCTCGAGTAGGTGTTGCC
TCTCTTACTCGACTACGACCTTTAACTTCATCACGTCCCCTACCTCGCCCATGAACCGGGGCTCTAGCAGCAGGTACGCC
CTCGCCCTTTGAAGTATTGGTTCTAGTCTTTGGTATCTACACAGATAGAATAAATTAAAGGTATACAACACTTTATATGA
ATAATTCACATGAAAGGAATCAAAGGAAAGAAATTTCTCATACTAGATATCTTGTAGCCTCTCAAAGATAAGTACAGACG
TCTACGTACCGATCCACAAGAGTGTACTAGACATCCTGCTCTTTAACTTATTAAATTGTGAATCTAGCGCTCTGATACCA
ATTTGTCTAGACCCAAAAATTGAGGTCGTGATAGCACACACCCCGAAAATCCCAAAATGGTGTGTAAGCCAAAAGAATCA
CACATACGAGACTCTCGAAGAGAAGTCAGACCACAGACGATAGAAAAACAACAAGGAATATCCTAAAAATAGGTAGCATA
AGTATAAAGAGAATCTAATACATTTCTAGAATCTGAACTACATCTCAAGTTTTCAAAAAATAAGTTAAAGACTTTAAATG
ATAGATGGAGACTAATGATGTTCATGAAAACAAGATCTCTCCACAACTCCGAAAGAGAGAACTCTGTTGGATCAAATCAA
TTGCAACGAGGCTCACCCTGACTAAGATTTGCATCAAAAGGATAATAGAAGTAGGGGTAAGTACAATCCACATGTACTCA
GTAGGTTGAACCAACTGAGTATAAACAACTAAACAGACTTAAGAAATAAACTATGAACGTTTCCACTTGCACGCAGAAAA
GTTTCATTCCGACATCGATGTTGTTAATTTATAATAGGCAGAAGTACTCAGTACCCCCCTAAACTTGAAGCTTTTTATAC
AGTGTACACCTAAACTAAATTTCGTTTTAATTACCCCCCCGAACTTGTTTATTCCTCCGTCGCGTACACCTTTTTCGTCC
ACCTGGCGTAGAAATTGACAACAATCTCTACTAGGCGCGTGAGGAAGTGATTTTTTGCCACATCATAACGCTACAGCGAT
AAAAAAACGTAAAATCTTCATTTTTCTTTAATATTTGGCATATTTTAAACGAAAAATAAGGTAAAATGTAAATGAAAAGT
AAAGGAAACAAAGATTAACACTTACTTGGTAAGAATTTCAGACAAATTTGAAATTTAATCGACCAACTTCACGTCTAGAA
AAACCCAAATCCAAAAGGAGTTCCGCGAAATCAGCCCTTATTCAAAAATAACTTTTAAACAATGAATTTTAAATTTAAGA
AATTTATTTTTTGCAATATTAATTTATCCAGGTGGCTATTATTTATCCAGGTGGAAATCCACATCACCAATTTAGACAGC
TGTCGCGCGCGTGTAGTCCCAACAGGAGTAGGTGGACGAAAAAGGTGTACGCGATGGAGGAATAAACAAGTTCGGGGGGG
TAATTAAAACGAAATTTAGTTTAGGTGTACACTGTATAAAAAGCTTCAAGTTCAGGGGGGTACTGAGTACTTCTGCCTTT
ATAATATAAGTAAGGTGTCACATTTTCTTTCTAAAAAATATATTTGTCCACTTTCTCATATTTTCATGAACCATAATATG
CTGCATGAGGATGAATGCTTCACAATACATATAACACAAGGACATAGCCAGCTCATCAAGGATTTAAATAGAATCAAGTT
TCAAAACTCAGCAGGTCATGAAACATGTTCTCAAAGGATAGGGATAGTGGAGGAAACCATTTAAAACCAACTTTTTACCA
CTTAGAAAACATTTTTGTTCATTTTTAATGTGTTTTGAAAATCAACTCAAACCCCTACTCGGGCATCTCCACATCAAATA
TAAAGATAAGTCATATATCCCCTATTTCGGACAATTACTCAAATATCACATAATTTCCATAACAATTACATATCTCACAC
AAGCCTCCACACAGGCTAAGCAATACACATAGGCATCATACGAATTAAAACAGGAAGATCAACACTTACTTGCCTCTAAA
ACATATACTACAACTTATTTCACGGTTGATTTCCTAAGAACATGTTAATTACTCATCTCAGTCTAAAAGAGGGATAGTCA
AACCTATCTCAAGACCGAAACTTCACCCGAAAACCTCTATAGGAGCAAATTCTCAACCACACGCTAATTGAAACGATCCT
CAATTATCAAGAATGGAAAAAGTTCATCAAAAAGAGTCCAATGATATCTATATTGATAGGATATGAAATTGGAGGTAAAA
TAATCCAAAAATCACTTCATAAATCGTAAGGGTAAATTTAGATTTTTAGTTGAAAATCAAGTTGTACAAGTCAAGAGGAG
TTCATGGTTGAAAACCCTATTAAAGACAAGCAAGAATCGAGCTCCAAATCAAGAAATTACTCATTTTTCAATAAAACCCA
TTATCCACATTTGAAATCTTGAATTTTTAAGTATTTAGGAAGATGAAATTCGAAGAATACAATGTAAAATCGATAAAGGG
ACTTACCCACGCAAGTTTTTCTCAAGAAAATGCTTCCAAAGTCTCTCTCCCAAGCTCCCAATATGAAAAGAACGGAGAAA
AACATGAAATGGAAGGAAGGAGGGCTGATTTTAGCCATTAAATGACTGTTTGACCGCGTTAACCTCGGTCAACATCAACA
AAACTAATTCCCTAACTTATTAAAGTCTCTGAACAGACCCTCAGAATTTATTCGGAATCCGATAAAAATAAACTAAATAT
GCTACCCCACTAAATTCAATGTTTCGGACTCAATGAAATAGTTGGATTTCTGAAAAAAGATCATTTTGACAGAAATACCC
TCATGAACCTCTCTTTAGGCCTAAAGCTCAACTTCTCGCCTAAACACCCAATGCCTCGGAAACCTTACGAACCACTATAC
TACCTCAAACTCGATGTTCCAAACGCAATGAAACTGACGAAATTCCCATCCGACACTCGGAACTCAAAATGTTGACCGAA
GTCAATCCTATCAAGAATTCTCAACTCAAGAGGGGTCAAATCACCAAATTCACAACCGATCGCATTGGAGACCACATCAG
CCATTCCCGAAATACAAACTAAGCATGAAAACATTACGGAAAAGGGCAGAAAGATGATTTCACACTTAAAAGCAAAATCA
CAAGAAATAAGACATTACACCTTCTTAGTCGTGATATGATCTCTGCCGTGACATCAATATCTCTGACTTGAAAGAGCAGA
TTTTAGGATTTCAAAAAAGTCAATTAAAATATATTAAAATATTAAATTGTCATTAAAGTCGTTATATATGTCAGGTGGAC
GAAGATTTTATGTACAAATGCATCTAAAAGCATTTCTAGACAAACATTAGGTCTAATCAACGTCTAGGTATGTTTCACTA
ATCATTGGATAATAGGTCATGTATAAAATTCACATTCTCAATAGTTCAAATATAAAACTCAATTAAATAGAATAATTTAA
ATGTATTTTTGACTCTTAACTCATACTTTTACCGGAGGTTCTATACTTTCTAAAAGTAGTTTTGCCTTTCAAATATTTAT
ATATGATCAAGAAATATATAAAAATTCTATTATGTTTTATTCATATTTATACATAATAAAACATTGCTTTGAGATTAATT
TAAATGAAGTAATATAATAAATAAGGGCGGGCAAATAACTTTTTTTTTGTCCTTGAAGTATTGCCTGATTCTGATTTTAG
TCCAAATATTATTTAACTAAGCCTATTAAACCTTTTTAATTAATATAAATGTGTGATTTGATTTCCAATACTATCTGAGG
TTAAAAACAAAAGCACATATCAAAAAATAAATATACAAAAAGAAAGACGAA
>mtp_1900.contig_5
ATTTGGATAAATTATGGGAAAAATTAATAGAGGTGGATTTTTGTTTCATTCAATAAGAAAATGACACATAATATGTATTT
TTTTTAAAAAGAGAGGGTTGTTAGTTGCAAGGGTATAAGTGAGTCATGAAGGTGGATGGAAGGGTAATTTTAGACCAAAA
AGATGAGTAAAATGATATTTTTAGACCAAAAGATAAATGAAAGGTATTTTGAAATCTTTTTCTATAATTTAAGAATATTT
TTGGCCCTTTTATGTACTTGAAAATACACGTAAAAGTTTCGATTATAATTCAAGTGTCTAATAAATAAAATTTGCCATAA
ATTTGGAAGAGTTCCACGTGGCACAATTTCTCAAGAGGTTGACATGGCAATATCCAATTGGTTGAAACAACCCATCTCAA
CGTGCTTCTCCCAATGACTATATTTTGACCCAAGCCTTAAAACCCCATTTTGATTTATTATTTTTTTCCAAATATATATA
AATAAAAAGGAAAAAAAAATCCAAAAACGTTACAAAAAATCTCATCTTGATCTGTCTACTCGGAGATCAGCAATTTTACT
TCTGTTTGTAAGGTAAAAATGAATTAAAAACCTTATGATATATGTGTTTTGACTTAATATTTTGATTTGGGGTTCTTTGT
TTTTCCCAAAAAAGCAATCTTTTATGCTTTTTATAGGATTGGGTTTTTGTTGAGAATTTGGATTTTTTGAAATTTTCAAT
TAATTGGGTTTTTTATGTGTGTTAGTGGTAAATTCATGTAGTCAAGAGATTTGGGATTCTTTTTTTTTTTTTTCTCCCAA
TTGATTTGTTTGTATGCTAAGAGGCAAATTTATTCATATCCCAGAATTGGGTTTTTGTTGAAATGTGTAGAAAGACAAAA
TCTTGATAAATTTGGTGAGAAATATTGCTAAAGATTGCATTTTTTTTAAAAAAATTAATGTTTTAGGATCTGAAAAGATG
TAAATGTTGATTATTGTTACTGATACTTTTTTTTTTTTTTGGGGCTTGTGGCAGCTTATCTCTGTTGCTGTGGGAAGAAA
ACCAAGTGTTTTCTGAGTTAGTAGTCTGCGAGGATGATGAATAGCGAACGATTAGCAAATATTGCTTTGGCAGGTTTGGT
TTCCCTGTTCGATTTGATTCATGCGCGTTTCTTATGGTAGCTGGATTACATAGTAAAATGAGTTTATCTTGTGCAATTCA
ATTCATGAATGTTTCTTTTGGTAATGTATATTATAGTGAGTTTGATTTGTTTTGTGATAACTTGGAATTTGGAAATGAAG
GAATCCATATGCAGGATATGAGATGAGCAACGGTGCCGATTGAGATTATTTTGATAAATCTTTAGCACTCGTGATTCTTA
AGTTTCTTCTTTGATTATGAAGAATGGATTTATGAGTGTTTGGATATGTGTCATTTAGATTTGCGGAGAAAATAGATGCT
ACAACTGTATATGTATGATTCTCTTTTGTGTTTGTTATTGCTATTATATTTTTCTCACTTCAGATGTGTTGTAAAACAGA
ACAGTTCCTTTATTCCTATGCTTAACTTTTATCCCTTATGCTTGTCAAAGTTAAGACCAAATATCCTACTCTATAACTGC
CATAATATTTTGTTGCTCATTGTAAGAGATCAAACCTCTGGAAATTCTCATTGGCTTCACATTAGTGTCTTTCGTAAGTT
TGATGATTTTAATACAATGTTCGATCAAATGGTGTGATGATTTGGGCCCACAGGCATCATTTTATGTATTTATGCTTCTG
AAGTAGGCATTGGCTTATTTTCAAGGGGTCTATGGGACCTTCCTTGTTACTCTTGAACTTCAATGCATGTCCAGCAAAAT
GTACTTTGCTAGGTTAACTGGTGTTTGGCCCTTGCTGATGCCAACTAGTTTGGGTATAAGGCCTAGTTGATTGATTGATT
GATTGATTGATATGCTGCTGTTTAGCACCCTCCCCTAGTTGGCCATTTCCCTTCAAATATCACAATCTTTTGTGGATTCT
TGTTGTTGGTGTTCTCTGCAATCGACTTTCCTTGTTAGTTTTGAGCTGTTGGAATTGGGGATTAGCTGATAGCCTGATAA
TCTTAGCTAGGTACTTTCATCAAGTCAGTTAGAGTACATGCTGATATAGTGTTGTGATGACTGTTCAAACGTTTCCTCTC
GTTCTGTTGCCTGTTGGGTGTCGCTCATTACCTAGTTTCCTGTATTTTAATAGGTCCAACTTTGTGGGTGTACATTGATG
AATTTGTATTGAAGGGACTTTAAGATTTTTCCTTAGTGTTGGATGCTTCGATCAATCAAATGGCCTCCTGTTAGGACAGT
TCAGTCAACACACCTTGGGGAGCTCTATTGCTGTTGTCCATTTTCATCTTTTCTCTCCTTTCCCCAATGCATCATCTTTA
TGATTAGAAAAAGTTTCTGGTTGTGTGTGGTCCATGGAGAGGAGAAAAGGCTGCTGGTTATTCCATATCTCTTTCTAGAT
TTTATGTTTTTGAATTACCTTGAGAACTCTTGTTTTTTTGGTTGTGAATTTCAGGTTTGAGTTTGGCCCCACTGGTTGTG
AATGTGGACCCAAATTTAAATGTCGTGCTAACGGCTTGTCTCACTGTTTTTGTGGGCTGCTACCGTTCTGTTAAGCCAAC
TCCACCTTCGGTATATTCCCGGACTCTTAAGTTGCAGTCTCACTTTTATTTGTTATCTGTTTTGATGCTTCTTAAACTTT
TCTGTTTTACTTTGTAGGAGACAATGTCTAAGGAACATGCAATGAGATTCCCCTTAGTTGGAAGTGCAATGCTCTTGTCG
TTGTTCTTGCTTTTTAAGTTCCTCTCAAAAGACCTGGTTAATGCTGTATTGACGTGCTACTTTTTTGTACTTGGCATTGC
TGCTTTTTCGTATGTTCTTTCCGTATGGATCATTCTACTATGCTTAATATATTCTTATGCAATTTTCGAAGAAGTAGTTT
CGTTATATGTTTTAATATCATCCCTTTCTTTGGGGCTTTGCAGTGCAACACTGTTACCTTCTATCAAACGATTCTTGCCG
GAAAAGTGGAATGAAGATCTCATAATATGGCACTTCCCATATTTCCGCTGTATGGACCACCTCTTTTTTTTTTCTTTTGA
AATGAAGTAAATATGATTTCATTGATAGCATCAACCAGATGCATAGACAAAAATAATGGACCGCCTCTTTTTCTCTAGTG
AAATACTAGTTGGCGACTGGCTTTTTTTCCCCGAAAGATTCGGAATCTTGCTTTGCTCACTATGGATTTTCTTCTTCCCC
CCACCCTTGTAAAATCATGAATTAATGGCTTTCCCTACATACCACACTGGTGGTACACCTTCACGTCTTTGAATGGAATT
TGTTGGTTTTCTGCCTTCTCTTTTCTCTGGAGATGATGTTTATTTGTTTCTTTCTCAGCTTTGGAGTTTGAGTTCACAAG
GTCCCAGATTGTTGCTGCAATTCCTGGAACTATGTTCTGTGTATGGTATGCTAAACAGAAGCATTGGCTGGCTAACAATG
TATTGGGCCTTGCATTTTCTATTCAGGTTTGTCTGCACAACTAGCGTAGTTACATTATCTGTTGCTTTAAGATCCTGAAA
CAACCTTCTCGCATCATCTTTTCTCCTTCTGCTGGTTGGACACTGAATTGAATGTTTGTTTCTGTTAACAAAGCTTGTCA
CGTTGTTCTTTCTCAAAGAAAAAAAGCTTGTCACACTGTTGCAGCCAGTTATGTTACCATAGTGTATCTCTCTCTCTGTC
TGATGAACTGTAGATCTTGTTTTGCTTATTTGAAGTTGAAATAGTGATTTTTGATTGATCTGGCTTCATTTTATGCATAA
GATTTTCTTAGAGTTAGCACCCAAGGGTGTGGCCTAGTGGTCAATGAAGTGGGTGAGACCTCTGAGGTCTCAGGTTCAAA
TCCCTGCAAAGACAAAAAAACTCTGTCTTGTTCCAAGAAGATCTCATTTCTCCCTCTGCGAGACAAAGATCTTGAACATC
GTAGAAAAAAGTCCTAACTAACCAGTCAAGTGAAAGGAGCCCGCCTACCCACTCCCCTTTCCCCCCATTGCTGGGAGCCT
CGCCCTCTTGACTTGATATGTCATGTCAAGAAGACTACATAGTAGATCACCTTTTGCTTAGCTTAATAGTAGATCACCTT
TTGTTTTGCTTAAAAGAATATTCTAAGTGGTGCATATTGTGGTTGTTAGACGAGATTCTGCGTTAATTCTATAAATTCAG
ATGTGCACTCTCTCTGTCTCTCTGTTTCTCTCTCTGTCTCCATTTGATGTCTGTGAACCATCGAAATCCAATTAGTTTAG
CCCACTCCTTTTGATTTTTACTTCTAGATACGTCATATAGATTGGTAATTCAATTTACATTCATTACTACAGTTCACCTG
TCTATGAGTCCTTTATTTCCAAAAGCGTCCTTGATATCCTTTGAAGAAGCTCATAGCCCATAGGTCTACATAGCTTATAG
CTACCATTTGGATCCGCAATGGCACATCCTGGCTTACTTTCTCCACTGAATATTGATGTCTGCCAGTTTATAGTTAGATA
AAAAGTTCAAGGTGGCCATGCCACTACTTTCCCTGTATAACTGAAGTATTGAATGATGGACTTTGTTTTGCCGTTTAAAC
TTGCAGGGGATTGAAATGCTTTCACTTGGATCATTTAAGACTGGTGCCATACTATTGGTAAGGAGAGAGGTTTTACTTTA
ATATGTACTCCCCCATCCAAAATAAGTGTCACTTTAGCAAAAATCACGTCCATTAAGAAAAATAAATACAACGTGTAGTT
ATACCCTGATTTTATAAATGTTTCTTGAGAATTGGACATTTTAAGAAGAAGGGTATAGTTGAAAAAAACACACAATTTTT
TTGGTCTTGAATTCCTAAGGTGACGCTTATTTTGGGACTGAGGGAGTAATAATTTGTTGTGCATAGTTCAGAGGTGTCAT
TCTGTTTATTCCTATTGGGCTCAAACTGCACAACTAAATAGGTGAAGTGGAACCTTTAATGAGCCATCTCCTAAATGTGC
ATTACATAAACACATCCTTTTTCCCGTGTACAATACATAGTGGATCAAGAAATAAATAAAGTTTCCTTAGGTTTATGTGA
CATTAGTTCTGGGACTTTCTCTATGCATCAAATTACCGTCTTTGTGCTGAATGAATCCTTGTTCTTAACTGCAGGCTGGA
CTTTTTGTATATGACATCTTCTGGGTCTTTTTTACCCCAGTGATGGTTAGTGTTGCTAAGTCTTTTGATGCTCCTATCAA
GGTGCGTATAGTGATTTTCTTCATCTAGCTTTTCTTCCAATTTGTCAATGCTGACCTTTTTCGACGTTTTTTTCTGTGTG
TAATTAGAATTTGCTTTTTGTTTCCTTTTGCAGCTTTTGTTCCCCACTTCGGATTTGAAACGTCCCTTTTCAATGTTGGG
TCTCGGAGATATTGTAATTCCTGGTATAACATCCTTCTTACCATAAAGACCCGTTGCTTTTAAGTGACCTGTCTACAAAA
GCCAATATATGAATTTGCGATGGACCTTATCCACCGCTGAACTTACCTCCCATTATTTAGTTTTTGTCATAAACTAGTAA
TTATCCTGTTGTTCAGGCATTTTTGTGGCTTTGGCACTCCGCTTTGATGTCTCCAGAGGGAAGGGGCCTCAATACTTTAA
AAGTGCATTTTCGGGATATGCAGTTGGTGTTATTTCAACCATTATTGTGATGAACTGGTTTCAAGCTGCACAGGTTGGTG
TCCCAGAAAAGCTTGTTTCTTTTATTCTGTAGCAGGACTACAGTGCCCTTGTTTTTCAACCTTCTCGATATTCTCTAACC
TTGCACTTTGCTTACTCCTTTTGTTCCAGCCCGCGTTGTTGTATATTGTTCCAGCTGTAATTGGATTTTTGGCCGTGCAC
TGCATTTGGAATGGGGATGTGAAGCCGGTAAACTTTTCTTTTAATAATTTAATCTATAACTTCCTCGCTCCATTTGCATC
TGTCTTACTGTATATGGGCCTTGAATGTTTGTTTTGTCTTTTACTCTAAATTGTTGTGTATTCACAAGGGATTATCAGAA
TTCAGTACTTGATGTTTCGGCCAAAAAAATATCATAGTACGTCAATTTAGGCCAAGCATGTCTTGTCGGTCAATTTCTCT
CAGTGACATCGTCTAGAATTAGATAAGTAGTAGGGATTGTCATAATTGTGCAGTTTTCTCCTCTCATTTTTTACGTCTTT
TGATAAAGGTAGTGTCCGAGGAAACTTGGGCACACCTCAATTCTGTCATGTACCTGCTATCTCCCACTGGCACATGAGCC
GAATAAGTTTGCCAGGCAGTGCCTCCTCTAGGATTTGAACTCTGTTTCCCCACGGTTTTCATCCCATTTCATTGACTACT
ACTACGCCATGATGTGGCCTCCTCTCATATACATGCCTTTAAGCGAAGACTAATCTCTAATCTTGTTTTATTTCCTCCTC
CTTATAAGAGCAACACTAGATGGGGCTTTTCTAAACCTTTATAACATTACATTTTTCATTCAAGCTGAATTGTATTCTTG
GTTTTATGGTTGAACAGTTGTTGGAGTTCGATGAATCGAAAACACAGAGCACTGAAGAAGTCGCCGCAGAAGAGAGCAAG
AAAGTAGAGTGAGGCTTTAAGAAGAGCTACAGTAGGATATATGACCTTCCAACTGCAGATATTGTTGGTTAGGAAAAAAA
ACTTTTTTTGTTTTGTACTTCTAGATTATTGTTAGTGAAATATTGATGAGATTGGCTTCATATGTTATTTACCCAAAAAT
TAACATTTCAATTGTCTATCTTAATATCCCCCCTACTCCATGAGATTTGAAGTGGTTAATCTTTGCAATGATGAGGTAGT
GATTACAAATTTATGACCTTTAATCACTATACCTTGTGGTGTTTTTGGTCATGGACCATATTGGTAAGGTATGCGTACAT
CTTGTTCTCTTCATATTCCACTTGTTACTGAGTATGTTATTGTTGTTGGTTCGGGATCTTCAGCCCTTACCTGAATCGGT
CCATACAACAACAATATACTCAGTGAAATCCCACTAAATGAGGTCTAAGGAGGATAGAATGTATGTAGACTTTATTACTA
GCCGAATTGGTTCATACAACAACATATCCTTCACTAAATGAGGTCTAGAAAGGGTAGAGTGTATGCAGATCTCATCGATA
TCCGAATCGGTCCATATTGTATATAATTTGAAAGTTAGGTCACTTCCCCTGATATCTTCAAAGGTGTATTGTTTATACAA
GTGTTAAAGTTTGGGATAACAATATTTATACAAAACTCCTTTTTTTTTCTTTTACAATAATATTTTAAAACTTGATATAC
AATACTAAAACATCTAGTATACAAACATTATTAATTATTGAAAGTTAAAGAACAAGGTTTATTAATTTTTGACAAAACAA
ATTCAAACGCATATGACTAAGATTTAAGGCAACGTTTGCATATAAATCAGACTCAAAATTTCAACCTAGCGAATAAATTT
ATAAAAATAACGACTCTAAAATCGAATAAATATTATACTTCATCCCTTACAATGCCATTGTTTTCCAAAACCTTGCAAGC
ATTGCTTCATGTATCAGACTGCCTTACGACAAACTTTAAATAAGATAAAGGGTTACTAACGAACCTTGTGTCGTAGGGCT
GTACATGCATATTTTTCTCATTTTATAACTAGATTAAAAAATGATCATCATACTTAATACTAATATTATTATTAGTCAAT
CATAGATGGGAATTAGAATAAAGTACTAATAATTAATAAGGGCTATTTGTTAGGGTTTGTGAGTTCTATTAACGTTTAGG
GTATGTTTGGTATGACTTTCTTCGTATCAAATACACATTTTTGAATAGTCTTATATGATAAATATTTATTTTATTGGTCC
AATTAATTTCGTGATTTTTGAAAGGCAATTAATTTCGTGACGATAATTCTCTTGAAGGAAAAGTAATACAAAATTCGTGA
ATTATGTTCTTTATACCAAATTAATGGCATAAAATTCCTTCATATATACTACTGTACTATAACGAATTTATTCTTTTTAT
AGTGTTACATTTGAGCTATCATCTAAGGCCAAATTCATTTAAAAATTATATATAAAAAAAAGAGTAAAAGAAATGAAAAT
ACATACAACAACTAGAACCACATAGTACGAATGAGTAACGTGTAGGAATATATGCATCATGTAACGTGGTTGTGGCTGCG
GTTGCGGTTGTGGTTGCGATGGGACAGTTCAGATCCCTTCATCTTTCATAAAAAATTCAGGTTTGAGTCTTTAAGAATAG
AAAAAATCTTGTTTGGAAGCGTCGTCTCTAAAAATAAAACTTACAATGCACAAATTTAGATTTAGTCAGACTTCAATACA
AATAAGTGTACATAGACCTCACACCTACGTATTCAAAGAGGTAAAGAGCTAGGTTGTGTCCAATAAGACCCTTAGCTCTT
TACCAAACACCTCAATAAGACCAATAATAATATATTTAGTATAATCCCACAAATAAAATCTGATCGAAGAAGATAATGTG
TACGCAAATTTTATTCTAGCCTTAAACTCATGGGAGTTTCCAAGGGAGGATCACCGGGTTCACGTGAACCCATACTCCCC
TCCCGAATCATATATAACAATGTTATATTTTAAAAAATATATTAAAATATAGATGTGTGAACTCACACTCGGAGTATCAT
ATAATGCGATGATGACTGGGTGCACCTATCTACGTGAGGTTAGAAATTCAAATTTTATATTTATCTTGTTTTATTTTTCT
TTCTAAAATAAGATAACACCTCTCTAAGTGGTTCTTGATAGCACTTTTGGACTTATAATATTAAAATTTTAATGGTTTTC
AGTAATTATAAGAATCTAAATGTCGAACAAATCAAATTTATATCTTAGATTAACCTTTTTGTAATAGTGTACCCATCATC
TCGAAATCCTAGATACGCCAAAAATTTATTCAAGATAATCTTTTGGCCAAACATTTACATACACAAAAAAATTAAAGTTA
TGATAAAGTGTACACTTCTTGGTTGTCTATATATCTCTCACATTATTTTCCTTTTCTAATTATTATTAGTTTATATAATA
AGAAGATGTCTTCATTATTAGGCATCATCTTGTACTTGTTTTTGTTGTTGTCATCAATTTCAGCCAAAAATAGGGAGTAT
AAATGGAGAGTTGAGTACATGCATTGGTGTCCAGATGGTGTGGATGGTGTTGTGATATCTATCAATGGACAATTTCCTGG
TCCAACAATTAGAGCAATTGTTGGTGACACCATTTTTGTTCACCTTACCAATAATCTTCCTACTGAAGGAATAGTCATTC
ATTGGCATGGAATTTCACAGGTAGGATAAGGCCGTCTGCATACACACTATGCATTTTCCCTATTTTTTTCAAATCTTACT
TGTGAAATTTTAATGAATTTGTTGTTGTTGTTGGTAGTAGTGTAAGTGGTGGAATCAGAGTAAGGAATGGAGGGTTAGGG
ATATTGAGTGGGT
>mtp_1900.contig_6
TTGGAGCGAACGACCTACACCGAACTGAGATACCTACAGCGTGAGCTATGAGAAAGCGCCACGCTTCCCGAAGGGAGAAA
GGCGGACAGGTATCCGGTAAGCGGCAGGGTCGGAACAGGAGAGCGCACGAGGGAGCTTCCAGGGGGAAACGCCTGGTATC
TTTATAGTCCTGTCGGGTTTCGCCACCTCTGACTTGAGCATCGATTTTTGTGATGCTCGTCAGGGGGGCGGAGCCTATGG
AAAAACGCCAGCAACGCAGAAAGGCCCACCCGAAGGTGAGCCAGGTGATTACATTTGGGCCCTCAGAAAAACTCATCGAG
CATCAAGTGAAACTGCAATTTATTCATATCAGGATTATCAATACCATATTTTTGAAAAAGCCGTTTCTGTAATGAAGGAG
AAAACTCACCGAGGCAGTTCCATAGGATGGCAAGATCCTGGTATCGGTCTGCGATTCCGACTCGTCCAACATCAATACAA
CCTATTAATTTCCCCTCGTCAAAAATAAGGTTATCAAGTGAGAAATCACCATGAGTGACGACTGAATCCGGTGAGAATGG
CAAAAGCTTATGCATTTCTTTCCAGACTTGTTCAACAGGCCAGCCATTACGCTCGTCATCAAAATCACTCGCACCAACCA
AACCGTTATTCATTCGTGATTGCGCCTGAGCGAGACGAAATACGCGATCGCCGTTAAAAGGACAATTACAAACAGGAATC
GAATGCAACCGGCGCAGGAACACTGCCAGCGCATCAACAATATTTTCACCTGAATCAGGATATTCTTCTAATACCTGGAA
TGCTGTTTTCCCTGGGATCGCAGTGGTGAGTAACCATGCATCATCAGGAGTACGGATAAAATGCTTGATGGTCGGAAGAG
GCATAAATTCCGTCAGCCAGTTTAGCCTGACCATCTCATCTGTAACATCATTGGCAACGCTACCTTTGCCATGTTTCAGA
AACAACTCTGGCGCATCGGGCTTCCCATACAATCGATAGATTGTCGCACCTGATTGCCCGACATTATCGCGAGCCCATTT
ATACCCATATAAATCAGCATCCATGTTGGAATTTAATCGCGGCCTCGAGCAAGACGTTTCCCGTTGAATATGGCTC
>mtp_1900.contig_7
GCAATTGGTCAAATAAATCGTCAATCCTTGGAAGAGGATACCTATTCTTGACGGTGACCCTATTAAGTTGTCGATAATCA
ATACACATTCTAAGAGACCCATCTTTCTTCTTCACAAACAAAACCGGAGCACCCCAGGGAGAATGACTAGGTCTAATAAA
CTCCTTCTCTAACAAATCTTTTAATTGCTCTTTCAACTCCGCCGGGGCCATACGGTAAGGGGGGATAGAAATAGGTTGAG
TATCGGGAAGGAGGTCTATACCAAGATCTATCTCCCTTTCGGGAGGGACACCGGGAAGGTCTTCTGGAAAGACATTTAGA
AACTCATTAACAACCGGAATAGACTCAATAGGAGGGACTTTAGACTCCACATCATTGACTCTCACAATATGGTACAAGCA
CCCTTTGGAAATCAACCTATGGGCTTTAATGCAAGAAATGAATTTCCCCTTCACCACAACATCCTGGCTCTCCCACTCAA
GGACGGGTTCATTAGGAAATCGGAACTTGACTTTACGAGTCCTACAATCAATAGAAGCATAGTATGCATGCAACCAATCC
ATCCCAAGAATAACATCAAAATCCACCATGTTCAACTCAACAAGATCACAAGGCAACAACTTATTCAATATGCAAACTGG
ACAATTTCTATACATTTTTCTAGCAATAATAGAGGCACCAATGGGAGTAGATACTTCATATGACTCATGCAACAATTCCG
ACTCGACATGAAATTTTCTAGCAACTAAGGGGGTAACAAAAGAAAGGGTGGCACCCGGATCAATCAAAGTATAAACATCA
AGATCAAAGATTTGCAACATACTGGTCACCACATCCGGAGTCTCATTAACACCTTGTCTACCATGCAAAGCATAAAATCG
ATTGTCCCTTGGGGCACCACTTTGAGAAGCACCTCTACCCAAAGGAGTAGTGTTAGCACTTCGGACCTTGTTGCGGATCT
TGGGACACTCAAACCTCTTGTGACCCACTTCTCCACATTCAAAGCAAGCACCCGAACCCTTCATGCAAGGACCACCATGC
TTCCTCCCACACTTAGGGCATACATCCATAGAACCCACTTCACCTCCCCCTTGAGGTCTAGGAACATTGATAGCAAATCC
CCGGTTGACATGAGGGTTTCCTCAGCCTTGATGAAATCTAGCACCCTTAGGGAACCTATTCTCCAATCGGGCCCTCTTGG
CCTCGTGCCCCCTTCTCTTCCTCAATTTCTCCTCCTCCATTTGCTCGGCATAAGTCATCAACCGAGACAAATTCATATCT
CCAATGAGCATAGCGGACCGACACTCCTCACTAACCAAGTCGGATACACCCATCATAAATTTGTTCATCCTCGACCTAGA
GTCGGCCACCAAGTGAGGTGCATACTTGGAGAGTTGGACAAATTTGAGGGCATATTCCTCACACTCATAGCTCCTTGCTT
CAAGTTCATGAACTCCACCAACTTTGCCTCCCTAAGCTCAAGAGGGAAGAACCTATTAAGGAAAGCAAGTTTAAACTCCT
CCCACAACACCACATAGCCATTACCTTTCTCACCCTTCCATTGATCAAACCAAATTTGAGCAACCCCCTTGAGTTAGTAG
GCTGCCAATTCCGCCTTCTCACAAGCACCAACATCCATAATGGTCAAGATTTTGCATACCTCATCAATGAACTCTTGTGG
GTCCTCATCCACCTTTGAACCATGGAAGACCGGAGGGTTCATCCTCATGAAATCTCTCACCCTTTCCCCCGGGGTGGTAG
CTCGAGGAACTTGGGCTCCTTGTTGCACTTGGTTAGCTACCACTTGTGCAAGCATGGTGAGTGCATCACGGAGCTCACCA
TTGGTGGGTGGCTCTTCCGGTGATCGGGCCCGTCTTCCCCTCATGTTTGGCATGATGATCTAGCAATCCAAAGAACAAGC
GTTAGGGAGGAATCACCTTATTGCACTCTAAGCACGACATAGAACATGAAGAAGGGAAACCTTTCCTAAAACATTTGGTA
GCCTCCCATTCATAGTCTTGGCGCGCTTCACAACCATGATTAGGACTCTACTCAACGCGGTGTGTTGGACTCCGAGGATT
TAACAACCTAGTGCTCTGATACCAAGTTTGTCACGACCCAAGCCTAGGGCCTAGACGTGACATGGCGAATGAGGAACCCG
AAGGAACCCCAAACAAGCCTCTCAAACTTGTCATCACACTTCATCGGTCGCGGAAGTACATTCAACATTAAATAATGGGA
AATAGGGACTAAGGGCAAACCATTTCAAAATGACATCATAGAACAAGAGTCAAGCTCATTTACAAAATACTTGTCCAACG
CACACCTCTACATACATAGATAGGACGGGGGCCATGACATACTACCGGCTCCCCTCATAGTCAAAATACAAATTGCAAGC
TAAAGTCTCAAAACATAGGAGTAGGAAACATAACATAGCCCTCGAATCATTGAGGACTCACCAACAAACTCGGATAAGCA
CTGAACTAGCCACGTGAATGGAGAGAAGGATCAAGAGTAGCTCCGGTCCCTACATGGTGACATCATATAGGCAAAATATG
CGTTAGTACTTGGAATGTACTAAGTATGCGGGGTGCAATACAACAATAGACAAGGACACAATCGAAATACAAGAATAGTT
TCATAGGCATAATGAATAACAATATGAGGATGCATGATCAAAGTGAAGTCAAAACATGTTTAAGTAAATCTATACTAATA
GTAGATATCATATGTGTATGCATGATCCAACCAATCTATAACCCCAACTTAGGATAGGGGATGCCGTTCACACCCGGACA
CCCTGG
>mtp_1900.contig_8
TCAACAGAAATGGGGACCCGGCGCGTGCAATCACGTGGACTATCTATTTGGTTTATGTGTTGAGGTCAGCGTTTAAGTGT
GTAGAAAATAGAGAAATATGAAGTTCAGGGGGTAATAGGACATCCGTGAAGTTGGAGTGTGTAGTTGAAATTTCGAGTAT
AGGTTGGAGGGGTTTTAGACCATTTACTCTTCTAATTATAAATCCTAGACTAAAAAAAGTGTTTTCAAACAAGTTATGAA
AATACCAAAATAAAATAAAATATTGATAGTAAAAATAGTAAGATAAGCAAAATAATAAAAGCAATAATAATAATAATAAT
ACAACATTTCCGATATAATTACATATGTGAATTTCCAAAAGGATAAATATACACAAAAGTTTATTCTTAAATATATCAGA
TGAAATGTTAAAAATAATTTTTTTA
>mtp_1900.contig_9
TATGAGATAGAAGACACCCCTTTGTGGTTACTTATAAGTAATCACGTGAAAACCATGCACGTGGATTATATGTATATCTG
TCACGTGAATTAATTTAAGCATAAAGATAAAGGATTAAATTAATCAATGAATTAAATTTTTAAGAAGTTTGATTTAATTG
ATTGGTGTCGGTAATTCTAATATGGGGAGTTAAATAAGTTGTAACAGTAAAAATTTGAAATTAAATAGAGGAGTGCAGTT
ATATATTTTTAGTGGTACAATCTTTGATTTATTATGATATGGTTAATTCATGTTTTTATGAATTAAATATTACAATTGAA
AGCCTCTTCTAATAAATTTGCGGTCCCTACTATGCCTTGTTAATTGATTGAGTTCGGAAAAGAAAAGGACTATTAATATT
TTTTTTTGTTTAGAAATAAATCGTTTTTTACTTTTATTAGTTTAAAAGAGAAAAAACTTATTATTTCCTTAAAAGAAGAA
AGAAGAAAATATTGTGTTTCTTTGTTTCCTTAGAAGATGAAAGAAGTAAATAATAATGTTCAATGGTTATTAGTGGCTAT
TGATAGTGTTTAATGGTTGTTGATTTCCCTTGGTGTTTAATGACTTTCTAAATACACTTAGTGATATTTAGTGGTTGTTG
ATAACTATTGATCATGGTTGTTATTTTTCTTTTCATCTTTTATTATTTCTGGTTTGCTAATCTGAATACAGGAGATAACA
AGCTTAAGAAATTTATTATTGATGGTATTTTCTGTGGTAAGGAAATTATTTTTATTTTCTGTGTTCTTTTACCTGGAAAA
AGGGAGAAGAAAAAGAGAATTATTTTATCATATGATAAAACAGATTTGGGATGAATTAGTACTACTCTAATATGTTTGAG
TTTATTTTCTGTAGTATGTTTTCCTTCGATGAGTAAGATTATTTTTATTTTCTTCCCAAGTGCATTGAAGCATTACACCC
CTTCATTTTTCTTTTCAATAAGAAACGTTATTCTGAGTATAAAGGCTAAGATATGCACTTTAATTTTTATTTGTTTTTCC
CTATATTCTTGGTATTATATAACTATGAGAAGAAGTAAATGAACAACTATTGTCTCTGTCACGACCCAAGCCTAAGGCCT
AGACGTGACATGGCGAATGAGGAACCCGAAGGAACCCCAAACAAGCCTCTCAAACTTGTCATCACACTTCATCGGTCGCG
GAAGTACATTCAACATTAAATAATGGGAAATAGGGACTAAGGGCAAACCATTTCAAAATGACATCATAGAACAAGAGTCA
AGCTCATTTACAAAATACTTGTCCAACGCACACCTCTACATACATAGATAGGACGGGGGCCATGACATACTACCGGCTCC
CCTCATAGTCAAAATACAAATTGCAAGCTAAAGTCTCAAAACATAGGAGTAGGAAACATAACATAGCCCTCGAATCATTG
AGGACTCACCAACAAACTCGGATAAGCACTGAACTAGCCACGTGAATGGAGAGAAGGATCAAGAGTAGCTCCGGTCCCTA
CATGGTGACATCATATAGGCAAAATATGCGTTAGTACTTGGAATGTACTAAGTATGCGGGGTGCAATACAACAATAGACA
AGGACACAATCGAAATACAAGAATAGTTTCATAGGCATAATGAATAACAATATGAGGATGCATGATCAAAGTGAAGTCAA
AACATGTTTAAGTAAATCTATACTAATAGTAGATATCATATGTGTATGCATGATCCAACCAATCTATAACCCCAACTTAG
GATAGGGGATGCCGTTCACACCCGGACACCCTGGTGGCAAGGTATAAACCCCTCACATGGTTGATGTTGGTTAAACCCCA
AGCATCCTAGGTGGTGAGATATAAAGCTCTCACATGGTTGATGTTGGTCACACCCCAAGCATCCTAGGTGGTGAGATATA
AACCTCTCACATGGTTGATGTTGGTTACACCCCAAGCATCCTAGGTGGTGAGATATAAACCTCTCACATGTTTGATGTTG
GTCACACCCCAAGCATCCTAGGTGGTGAGATATAAACCTCTCACATGGTTGATGTTGGTCACACCCCAAACATCCTAGGT
GGTGAGATATAAACCTCTCACATGGTCAATGTTGGTCACACCCCAAGCATCCTAGGTGGTGAAATATAAACCTCTCACAT
GGTTGTCCGATTCTTTTCCCCCGGACTGGGCATGGTCATGCAACACTTTATATAGGAAATTCCCATTAGGCTCTAATGCA
ATCTCACGTATGGAATGAACATATATACAAGCTTTGTTTGTCATCAACACATCTCTGGAATGCCATACATCTCATAACTC
AAGCTTTAAAACATCAATTCATCAATTCTCCATAGTTGGACATTTTGTCAAACACCTTGAAGGCATGTAATGGAATCAAA
GAGCATGGAAAATAGGGTAGTAATTATGCAGTCAAACCAGTGAACAACCTACAACAACACCTTTTAACACCACAAGACCA
CATGAAAATCTCTACATCCATTCCAAATTTAGATTCAAGTTCTAGAGTCACAACATGCTCAAAACATTCACTCTTCATAT
TTAAAATTCAATGTGCAGGAAATTATTACAAAGAACAAGACTAATTTATGAATCTTAACTTAAACCATGAATTAGTGAGT
AGAATAGAGTCTAGGCACTATGGGTGGAAGGACCCATGAGTTCAACACCACATACCTTTAGTTTTTATGAAGGTCTTGAG
AGTGTCTTCAATGGAAGCTTGGAACTTGGAGCAAGAGTCTCTTCAATCTTGAGGAAGGTTTTGGATTAGGGTTCTTGAGA
GAACTTGAGAGAAAATGTGTCTAAGTATGGGAGAGGTGTTTTGGGAAATGTTTTAGAGATGGGAATTGAACTAATGCTAT
ATAGGAAATAACATATGCCCTTTGGAAAAATGGTCCAATACTTAGAAAAAAAAATGAGGCGGGTGAACAGTAAAAACGCT
CACTGGAAATTGCATTTCCTGCCGGACAGATTTTACGAAAATGGGCATAACTTCTTCGTCCAAACTCCGAATGAGGTGAA
ACAAAGTGCGTTGGGTAGCTAACTCAAAGGGATTTCCATGGATATGTTATGGGCCACCCAATTATTTGTGTGCTAGGAGA
TATGACCCTCCAAAGTAGACCCTCGAAAAAGGCTTCACTTGGAAATTTCGGATTTTGATACGGTTGCTCTAAAATTTGGG
TTAGACCCATCTCCCACTCAATTTGACCCCCTAAACAAGAATATGAAGTTGGATTTTCGAAAAACGAAACGGATTTTTAG
ATATAGCTAAAACAAGTTTCCGGTAACTTACGAAGTACATTTTTAGGAACTTTTTGGGTCATTTCAGTCTCCTAACAATA
TTCGAATATGCGTTTAGTTTCTCATTGAAATTCAATGTCTTTTAAGGAAAATTAGAAAATGGTGGAAACTGGGAAAGAAG
GAACAAATTAGCTAGAAATCTGACTTGCGTGGAATCATTGATGACAAATAGAATATGATTCTATGGAGGTAAAAATCAGC
TTTTATCTTTATTTCCCTTGATTGTTATTTTTTTCTATCCTTTATAATTTATGAGATTTATTTCATAAATGTCAGGATAG
ATGGTCATTATGTGTTGATCTCAAAATATATCTTTATTACTATTAATATGTATTCTGTTTAGAGGAGGAAAAAAACTTTT
TTATAGTTTTCTGCTCCATGTGACATTTGATTGTGTGTGACTTTTGGAGACTAAAATCCTCTGATTTTTTACTCCTTTGA
TTTGAA
>mtp_1900.scaffold_1
ACATTAGGAGAATTATTTGTAGTATGAGAATTCCATCAGCACTATTAGCTCCAGAATGTTGAATTTTATTTAGTAGGACC
TTTCGTTTCGGTCTTGAGATCTTTTTTTTTAATTTTTGGGTGTCTAGGTGAAAAGTTGAGTTTTAGGCCTAATGGGTCCC
GAGGAGGTATTTCTGTCATGACAATCTTTTTATGGAAATGCAAAAATTTCATGAGTCCAAAATGTCAAATTTCATGGGAT
AGCATATCTAGTTTATTTTTATCGAGTCCCAAACGAATCCCGAGGGTCTGCTCGGAGACTTCGGAAAATGTAGACTTTTA
GCGACCATAAAGTATCTTTTGAGTGACCAGACGTCATTTTAGCGACAAGATCTGCCATTATTTAAAGCCAAAAATCAACA
TTCAACACTCATTTTCTAAACGCGATTGCTCTCTCATTTTAGCTCCATTTTGGGTGATTCAAAGGTTGGGTTGATCGTAA
TTGGCATGGCTACGCATTAGAGTCTCGCGGACAATCTGGGGACCTCCGTTTGAGGTAATTTTCCAATTTTAGTTGTTGTC
CTCCCTCCTTCATTAGTTTTAATTGTGATTTAAATGCATGAGCTGATTCCAGGCTGTTCTGAGCCCCAAATTGTCTTCCA
TTTTAGGAGACAAGTTCGAGGAGGAAAAATGAACCTTCTCAGGAAGTCGATTTCAGAATTCCTAGTGTAGGTCTCACAAT
CCCATTTTAGACCTGATTTTGGGTCCGACTCTGCAAAATGCGATTTTGTCATCAAAACGATTGTTTTGACGTTGTGATTC
TATTTTTGATACTGTGGTCCGAGGCCGTATGAAAGGGAAATTCTCCAACGACGTAAATTGGAGCGTGTACGATCGGCCTA
TATGCAGGTTACAACTTCCCTCTCCTTAAACTGATCATGATTAAGTAATTTTATGTTGATTTGTATGAATTTGGGGTTGA
ATTGGTGGTTAATCATGTTAAATTCCTAGAAACCATGCCTTAGTGTACTTTTCGGCTATTACGGGTGGTTGAAGCATGTA
TATTGTGTTTTTTGATCATTCTCAACTTGTGGTGTGCCTTAATTATGATTTGTAAATACTGTTGGAGCATGTTTGTCCTT
AGTCTAGTCTTAGGCTAGTGATTTCCATAGACTTGCATCTTTTTGGAGCCGTTAGGCCTTGTAATCTCCCCGACATTGCT
TCAGACAACTTAGCTCCTTGTAGATTGATGTAACAGACTTGAGTTTGATAGTTTGGGCCTCAGCTAGGCAGTAACAACAC
TCTTGGAACCAAATATCCATAAATCCCCTATTTCCGTCTGTTTCGAGCTCTCTGATTCTTGGTGTGGAAGCTACTCATCG
ATTCTGGTTGGATATGGTTAGGGATGGAGTGAGTTATTGATGGCACTCGGATTGGGGTTACTCCTCGTGATGCTCGATTG
GCCGCTGATCCTATTTATAGCCTATTCACCTTTATTTTTTGTTCAAGTCCCCCAATTCACTCCACCGGGCATGGTTCAAG
TCCTTGCCTTGGTATTATAGCTTTGGTTCAAGTCCTGGCTTTATTCACCCGTGGTTCAGGTCCATCACCATTTGCAATCA
TGGTTCAAGTACACCACTCCTAACAAGTTGGTTCAAGTCCATAGCTACTCTCACCTTGGTTCAAGTCCTTGGTCATATTT
ATACGTGGTTCAAGTCCACAATTATCCTTAGCCTTGGTTCAAGTCCTTGTTTATTCCAAATCTGAGTTCAAGTCCTTGAT
CCTCCATATTCAATTAGGTTCAACTCCTTAACCCCTATGAATTCTAGATGAGCTTTAGGCATATGGATTGGTTTCAGTTC
GAGTCTGCGGAAAGTTTTGGAAATCTTGGGAACTTCGTCAGATCATCTTATTGCATTCTAAACTCTTTCTTTACGTGTCA
GGATTATGGGAGTCTGCTCGGGTTTTACGTTTTGCTTTCACACGAGTGTACTCGTCAGGTTTACGGGAGCCCAATTGGAT
TTAGTTAGTTATTCTCCTTTTATTTGTATGTTACCACACTCGTCTACATACCTATCAGATTTCTCGTTCCTGTTTCTGGT
AGTGTTTTAGATTCTCACATTTCATATTACTTTTGCTTTTCTTGCTTAGTCAGCCTATGAGGTCTACTGGGTACCTATTG
TTTTGGTACTCATTCTACACTCTGCATCTGTTTTTGTGATGTATGTCCGAGCACCAGCCACCAGTGTTGACATCAAGCTT
GTACCAGCCTGATCCATAGACGGGGCTGAGCACTTGGAATTTTGTGCTATACTAGTCTCCATCTATATATATTTAGTTTT
CTTTTGCTTTTTGAGACTGTCTTGTTTCTATGGTCAATTTTTGGGACTTGTACTTATTTTGTTAGTAGCTTTGTACATGT
GACTTCCAGGTTCAGGGAGGGATCTCTTATTTGTATATATATATTGGCTTGCTTAATCTTCTTCATCTATGATTCTTATT
ATTTAAGTTATTTCTTTAGTTTGAGTTTAGTTTTCTGCCTTCAATCCCATTATGTGTAGTTCCTAGATATGGGATAGCTT
TCCTACTGGTAGGTTATAGTAGGCGCCATCATGACTCGAGGAATCGAGTCATGAAAATTTGGTAGCAGAGCCCCAGGTTT
ACCAGTCTCACTTGTACAAAGCTAACATCTTGTACAATCCTTCGGATCGGCATGGAGACGACTGTGACTTATGTTCTAGA
GGCTACAAGAAGTAGTTAGGAAGATTTTTTATTTTGTATCCTTTTTGTACATCGTATGTCTAATTGGTTTCATTGGATCT
TACTTGTTTCACTATTTCACATGATGGCTTGTACCCGCAGTAGAGCGGCCAGGATTAATGCATCTGAGCCCGTAGAAAAG
CCCTAGCTAGGGGTAAAGGTCGACCCCGAGGTCGAGGAAAGGTTCCAGCACCAACCAAGAGAGAGATAAGACTCCGACAC
CAGAGGCAGAGCCTTAGATAGATCATGTTCCTCCTTATCCGATGGGGCCGGGACCAACCTAGCCACCACCTATACCTACT
ATCACTCAGGACCTTCAAGCGATGTTTGCCCAAATTTTAGGGGCTATAGGGGGTATGCAACAACAGGCCCCAGCTCCAAT
TCCAGCACCACAGGGTCAACTTACTCCAGCGACTCTAGTGGCGAGTAAAGAGCCACATGGTTGTTATGACTGTGGGGAGC
TCGATCATTGGTCCAAAGAGCGCCTTCTTTGTAGGTCAGCCACACCAGCTCCATTGGCAGCTATACCCGCACCTGTAGTA
GCACCTCTAGTTAGAGGAGGAGGTTAGGATCAAGATTGGTGCAGTGGTCACCAGGGTAAATGGGGAGGTCCCTGGAGAGG
CAGGACATGTGGCCGAGGTGATGCATGAGGTAGAGGTGCCCAGGGCCACTTCTATGCAGCTACATCTAGAATAGAGGCTA
AGCCATCAGACGATATGATTACATGTACAATTCATTTATGTCATCAGCCCGCCTTAACATTATTTGATCTAGGCACCACT
TATTCTTATGTATTTGTAGATATTGCGTTCCTCGGTTGAATATGAGTCTGGAGCCCCTAGTAGTGTCGTTACATGTTTTG
ACCCTTGTGGGTGAGTCTTTAGTAGTGGATCAAGTATTTAGATCTTGCTTGGTGACTATTTAGGAGCTAGACACCCGGGC
AGACCTTATATTGCTTGATATGGTAGATTTTGATATGATTTTGGGTTAAGGTGGTTATTCTCTCACCATGTGGTCTAGGA
TTTCTATGCCAAGACCATTACCTTATCCATGTTTCTCATACCTTTGGTGTTGTGGCAGGGTGCCTATAGTCGCGCACCGA
CGGGGATTATCTCTTTCATATATGGTCAACAATTGGTTGCTTCAGGTTGTCTAGCCTATTTTCCCTATGTATGAGATGTT
AGAAGGGAGAGCCCTTTAGTTAATTGGTTCCAATGGTTAGGGAGTTTGTAGATGTATTTCCCATAGACCTACCTGGCCTC
CCTCCTGAGTGTGATATTGGTTTTTCCATAGACTTTGAGCCAGGTACACATCCTATTTCTATTTCACCTTATCGAATGAC
ACCTGCAGAGCTTAAGGAGCGTTGTGTTCAGCTGGAGGACCTCATAGGTACGGGGTTCATTCGTCCTAGTGTATCGCCTT
GGGGTGACCTAGCCTTGTTTTTGAAGAAGAAGGACGGTTCTATGTGGATGTGTATTGATTAAAGGCAGTTGAGTAAGGTG
GCAGTGAAGAACCATTTTTCTATGCCTTGTATTGATGAACTATTTAATCACCTTCAGGGTACCGCAATGTTTATTAAGAT
TGAATTGAGATCCGGTTACCATCATTTGAGGATTAGGGCATCAAACTTCCCTAAGACAATATTTAGGACTCGTTACGGCT
ACTATAAGTTCCTAGTGATATCTTTTGGGTTGACTAATGCCCCTGTCACCTTAATGGACTTGATGAATCGTGTGTTCATG
TTGTACCTTGATTCCTTCATCATAGTCTTCATTGATGACATATTGGTATACTCGTGGAGCCGGAGTGAGCATGAGCAATA
TTTGAGAATAGTGCTCCGACTTTGAGAGATCAATGACTTTTTGCCAAGTTCTCAAACAGTCTTTTTGCTTGAGTCTGTAG
CGTTCTTGGGGCACGGGTTTTCCAAGAAGAGAATTATTGTTGATCGACGAAGATTGAGACTATCCGTGATTGGGATAGGC
CCATATCTGTTACTGAGGTTTGTAGCTTTGTCGGTTTAGCAAGTTACTACAGATGTTTTGTTGAGGGCTTCTCCACTATT
GTAACACCTTTGACTCGATTGAATCACCAGGTGTCCTTTTTGTGTGGTCGGAGGAGTCTTAGTTGAGTTTTGCAGGCTCA
AGGAGTTGCTTACCACCACTCCCATTTTGACTCTTCTAGTTAAGGGCGAGGGCTTCATCGTATAATTTGACGCATCCGGC
GTTGTTTTGGGTTGTGTATTACTGCAGTGAGGTCAGGTCATAGCTTATACATCGAGGCACCCTAAGCTGCACGAGCGCAA
TTATCCCACACATGACTTGGAGTTGGAGGCGATTGTTTTTACGCTTAAAATCTTGAGACACTATCTGTACTGAGTTCGTT
GTGAGATCTACAGTGATCACGAGAGCCTTTAGTACATTATGAACTAGAGGGACCTTAATTCGAGGAAGCATAATTGGATT
GCGCTCTTAAAGGATTACGATCTCTCTATTCTCTACCATCTGGACAAGGCGAATGTAGTAGCAGACTCCTTGAGCCAGAA
GGTGATGAGTATGAGATTTCGACTCATTTAGGGATTTATTTTCATAGTATAAGTGTCCTCAATGCCTAATTTATGCTCTA
AACTGATGTTCAAATGTTGATTTGCAGCAATGAAGGCTAAGGAGCAAGGCAAGGACATTACCAGGCAAAAATGAGAGAAA
AGTTGAAGAAGTTGAAGAAAGGAAATCCTAGTGTTCTCCAAGACCACTCGGCGAACTGCCGAGTTTCTCTTTAGCTCACC
TAAATTTCCAGTGTGCCAGCCCTAGGGAAGAACCCACTTGGCGATAGAAATGGACAGTCAGTGGACCGCCGAATGACCCG
ACGACATCGACCTTGATTGCCTAAAGTTACAAACCCTGAGGACTAAGAGCCAAGGCAAACCGGCGATGGATTGGAGAAAA
GGGCACGTTGCCGACCTGGTTGGCGATGCACAATTTATTTCGCCTAATGTCCCTGAAGGCCAAAATTTGGGAAAGTATAA
ATTGAAATTTGAAAAAGATCAGATAAGGATTCAGGCATTGTAGAAACTAAATCCAGTTTTCCTGAGTTTTCCATTGTAGG
CTTTTGATGCTTTTGAGACTTGGTTTTGAGGATTTTCATTGGGTTTTTGAATTAATCCGATTTGAAACATTTTAGAGACT
TGGAAACCATTACCCAACTCATGGCTAATATAGTTGGTAATTGTTTCTTCTTTTTTATGAAGTGTAGCTAAAACCCCAAT
CCTTGGGGCGTGATCATGTGATTATTGGTTTAATTAACTTATGGGTATTGTTGTTTACTAATTTTAATGCTTAATTGAAG
TGGGCTTAATCAATAGCTCTGTGTCAATTGATGAATTGTAGTTACAAATGCAATTCTAGCTTAGTGTTCTAGGTTTGCTT
CAGAAAGAGGTTATAGAACCGATTAATGATTGTAGTTATTGGGTTGATGTGGGTTCAGCTCGAGCGAGTGAATACTAAAT
TTGATTCTACCTATCTAGCTCGAGAGAGTAGATAAATTAAGGTTTTTGGTTGTTTACATTATTAACTTTGTCGAGGTTCG
AGAGAACTGGCTTGAATCGTAATAGTTGTTCGAGAAAGCTATTGCATCTATAGTCTAGCCTACCCACTGATATTTAGCAA
TTGTTAGTGAATTTCAATTACCCATATAGTGAAATTAGCCTACAATCGACCACATCCCCAAGAATTCCTCTCTACTTGTT
GATTCCACTATTTTGATAATTGTTTTAGTTGTTAATTGGCAAACCAGCCCCCCAATCTAACATTTGTTGTCAACCCTTTT
GATTTATCTAAATGTATGCGATAATTTATATTCCTATAATTGATTAGACCACATTTGTAACTTCGTAACTGAATTCAAAC
TTGTACCACTCCCTGAGGGTTCTGTAACATCCCAAAAACTAGTAGGCTAAACTAGAGCTTAACATGACCGTTAGAGTCGT
AAACATAACTCCCCGTACTTAAAAATAAAGGGTTTAGAGTTAGAACGCTAAGGTATGAAGCCCAGACCAACCATGGGTCC
TTGAGAAAGACCATAGAAAATTGTCTGGGCAGTGGACCACGGAGGGGACCCACGCCTCGAGGGTCTGTCCACACCCGTGG
GTGAAGGGGGCCGTAGGTCAGGCCTGCAAGTGAGGCTCTTTGAACCCCAACACATGTTTCACCAGCACGAGTTGTGGGTC
CAACCATGGTACGTAGGTGAGGGTCTCGTGGGTGAGGGCTATGTTCTCTGACCATGAACCACGCCCAACCAAGATGGGTC
GTGGTTTCATACATGGACTGTAGGTCAAAGGTCCATGGTTTAGGCCTGGAACTGCTTTTTGGCAATTAAGCTTAGGGGTA
TTTTGGGGTTTTTAAGTTTTAATTAATGACTAAGTGAGGTCATTTTAGCCTAAATTAGATCACTTAAATAAGGATTTTAT
ATCACTAAATTAAGTCAAATACCTCATTATTTCTAAATCCCTAAACTTCATCCTCTCCAAAGAAAATTCACTCTCTAGAA
CTTCAAGGAAGAAGAAGAAGGAAGTTGGAGCTAGGGTTCAAGGTGCAAGGTTTTCTTCTCAAATTCATTGGATTTCATTG
CTAAGGTATGGTAGATCTTCATCCATGGATAGCATTCATCCATCGAGCCCCTTCAAAACCCCAATTTCAAAGATAGAAAT
CCCCAAAAGCTAGGGTTTATTCCAAAACCATGGGTTCCTTTAAAAAATGATTATAATCCTTGAATTACCTTATATTATAA
TTGAATTGATGATTTACTATGATTTTTATGTTGAAATCCCCTTATGTCCCCATTATGATCTTCTGATGTGTGTTTGTGGA
TGAAAGAATGATATTATGAGATTATGCTTGTAGTAATTGTACTACTTGAATTATGTTAGTATCCATGTCTAATGTAGTGG
ATTATATATGTGTTTATTCAATATGAGCTTTGATCGAAATGGCAAATTATGATATTATGCATGAATTATGAAGTTTAGTA
TATGCTTTAGGAACACTTTGAGAGTAAAGTGACTATGATTATGTTATAGTTGTTGTGTTGTTGAAAAGTTATTCTCATAT
ACACACTTATGCATGAATATGATATGATGTGAAAGGTTTTCCCAAAATATGATGATTCTAGGGTTGAAAGGCTTTCTCAC
CTATTGAATCTGTATATAGACATGGACGGTGAAACGTTATTCTCACGCATGATCTATTGAGCTATCTTATGAGTTATGTT
GGATTGAGTGTCAAGACATTCCACCATGAATATGAACTTAATTCAAGGCTTAATATGAACTCCATGGGAATTAATGCTTA
GCACCGAGTGGATATTAAATATGCGAGGGAAGCTTTTCTACTAGTTGAGTCCGGCTTCCCAATAAAAGCTTTCACACTAG
TTGAGTCCGAGTTTCTAGTAGAAATCTCCTTATCTCATAAACTGTGTACCCTCATAGGTAGTTAGCTAGTGGATCCACCA
AAGCTAAGAGTATGGTTCTACCTTAGGCAAGTTGGACAACCTCTTTTCGGTGTGGGATAGACATCAGATTCTATGTTAAG
CTCACATGGTCTATATTGGTTAAGGCTTACCCACTATGATGACAATATTAACAAGGATATGAAATATGATCAATGGTTAC
TCAAGAAGCTTTACTTATTATGGATGAGGTTTATGGGGTCTTATTCATGCATAGCACAAGTATGTTTTGAGGGTATTTAT
GATATGTTCCTCTTATGTTATGATTATCTAAATGTTGACTATGCTTATGACTTATGGTTTTCCACTATCTTCAAAATGAA
GTTTTAACTTAGTAAATTGCATGCAATCCATGAAATGTCCCTTTTAGTATGATTTCAATGTTTTTATGCATGACTATCAT
ACTTAGTGCATTTTATTACTAATGCCTACTTTTCCTACATTTTTCCAAAGTGTAGGGTTCGGTTCTCAAGGTGCTAATCA
TTGTGGTTAAATGCTTGGATTTGGTTATTCTCCTAGCTTGTTGGTGAGTCCTCATGATTCAAGGACATATGTTATCTATT
TGTAGTTCCTTTCTTGTATTTTCTTTTCAGACTATGTTGTATGGGTTGTGTCTGTTTTCTCATTCGAATATTGTAATATA
TTGCTATGTTGTGACTTAGAGTATAGCCTTCCGCTTTTCTTTAAATGAAAATTTTAGACTTTAAATGTGTTTTTACTCTT
ATTGTTCTATTGCTTATGTTATTATATGCTAAGTGTCTTACATGGGGCCTTTCGGGGTCTATGTGCCTTGTTACATCTAG
ATGGTACCCTGGGTCGTGACAAACTTAGTAATCAGATCACAAGGTTTAGAATGCTTCTAAGATGATGTCCCATAAGCCAC
GTATAGTAGAGTCTTGTTCATGGGTGTGAAGAGCGCCACACTTATGAATGAGAGGCTACAAGATGTTTAGGAAATTCCAC
TTCTTCATAACTCTTAAGTCGTGTTTTTAATTCTAAAAGATTTCTCTTTCCTAATCATTCTCTTGTGACTTCAGGATATG
AATATGTGAAGGGCTAACACTAGAAGGATGGAAGATGAGAATGTGAATCAAGGAGTTCCTCCTCAAGCTCATCAAGCCCT
GATAGATCCTTTGGTTGAGAATGCGACCCATGCGGAGCTTAGGTCTACCATCCAAATATTGGCTCATGTCATGACGGCTC
AAGCCAATAGAGAAGTTGTAGCTTCGGTGAATCCTAATGTGAATTCAACTGCTGCAAGGGTTAGGAATTTTACTCGAATG
AACCCTCTAGATTTTTATGGCTCCAAGGTGGAAGAGGATCCCCAAAAGTTCATCACAAGGTTTATAAAGTTCTTGCTATC
ATGGGGTTTCTTTGGAAGAGAAGACAAAGTTAGCCACCTACCAACTAAAAGATGTTTCTCAAGTATGGTATGATCAGTGG
AAGGGTGGAAGACCTATAAGAGCGGGCTAGTAGGATGGGAATTGTTCAAATCGACATTTCTTGATAGATTCTTTCCCCGA
GATTTGAGGGAAGATAAGCTGGAAGAGTTCATCAACCTTTACCAAGGAAGTATGAGAGTGAGAGAGTATGCCCTAAAGTT
CACTCAATTGTCCAAGTATGCTCCAACTATGGTGGCAGATTTGAGGGATAAGATGAGTAGGATTTTGATGGGTGTGTCCG
ACTTGGTTAAAAAAGAATGTCGTAAAGCAATGTTCCATCATGACATGGACATCTCAAGGCTTATGGTGTACGCTCAACAA
ATTGAGGAGTCAAAACTCAAGGAAAAGAATAGAGAGGTGAAAAGAGCTCAAACTGGTGATGGGAACTTCTCCAATGCTAG
GTCTAATGGACAAGGTCGGCCAAGGTTTAGACAAAGGTTTTCCAAAAAAGGTTCCTCTAGTGCTCCAAGGGTCAACAAGG
ATAGGGTTTCCAATCCTAAACCTCAAGGGGGTAATAGTAGCGGTTCTTATGTGGCTAGGCCTAACTGTGCAAAATGTGGA
AGAAAGTATGATGGTAAGTGCCTAGTTGGCACCGATGGGTGTTTTAGTTGTGGGAATATCGGCCATAATATGAGAGATTG
TCTGATGCTTAAGGTTAAGGGAAGAGAAGATAAACAAGCTCCTCCAAGCGGTTCAAACTCCAATGCCCCAAAGCAAAACC
ATTTTTATGCTCTTCAATCCCAAGGTGACCAAGAGAACTCCCCGGATGTGGTGAACGGTAGGTTAAATTTTTTTGTTATT
GATGTGTATGNNNNNNNNNNNNNNNNNNNNNNNNNNNNNNNNNNNNNNNNNNNNNNNNTGTGGCCATGAAGTTTGATATA
CTCCCCGAAGTGTTAGCAGAACCTTTTTCGATCTCTACCCTGGTTGGTGACTTGGTGGTCCTATTTCCTTATCCCATAGA
GTTACTTTGGTAGTGGTAGAGCTAGACATGTTAGACATTGATGTGATTTTTGATATGGATTGGTTGCATGCATGTTATGC
CTCTATCGATTGTAGGACTCGGGTGGTTAGATTCCAATACCCAAATGAGTCTATCTTAGATTGGAAGGGGGGAAATTCTA
TCCCTAGAGGTCAATTTGTCTCTTGTCTTAAATCTAGGAAGATGATCTCCAAAGGGTGCATTTACCATCTTGTTAGGGTG
AGGGATGTTGATTCTGAAACCCCTTCTCTAGAGTCGGTTCCGGTAGTGAATGAGTTCCCGGAAGTTTTCTCGGATTATTT
GCCTGGTATTCCTCATGAGTGGGAAATAGATTTTGGTATTGACATTATTTCGGATACGCAACCTATCTTTATTCCTCCTT
AAAGAATGGCTCCGGCGGAGTGGAAAGAGCAGCTAAAGGATTGGCTAGATAAGGGTTTCATGTGACCGAGTATCTCTCCA
TGGGGTGCTCCTGTGTTGTTTGTTAAAAAGAAGGATGGGTCTCTTAGAATGTGCATTGATTATCGTCAATTGAATAAAGT
GACCATCAAGAATAAGTATCCTCTTTTGAGAATTAATGACTTATTTGACCAACTTCAAGGGGGTAGTTATTTCTCTAAGA
TTGATCTTCGTTTGGGTTATCACCAATTGAGGGTGAAAGGAGATGATATTCCAAAGATGGCCTTTAGAACCCGGTATGGT
CATTATGAGTTTGTGGTAATGTTATTTGGGTTAACTAATTCTCTGGTGGCATTTATCAACTTGATGAATAGAGTGTTTAG
CCAAAACCTAGACATGTTTTTGATTGCGTTTATCAATGATATATTGATCTATTCAAGGAGTGAGAACAAACATGTGGACC
ATTTGAGAATTGTGTTGCAAGTTCTTAAGGACCAACAACTTTTTGCAAAGTTTAGCAAGTGTGAATATTGGTTAAGGTCT
GTAGCTTTCCTTGGTCATATTTTGTCAAGTGAGGGTATTGAGATAGATCCAAAGAAGACGGATGCGGTCAAGAGTTGTCC
TAGACCTCTAACTCCTTCCAATATTAGAATCGTTTTGGGTTTGGCCCGTTACTATACAAGGTTTGATGAGCGATTTTCCT
CCATTACTTCTCCTTTAAAGGTGTTCACTCAAAAAAAGGCTAAGTTGTATGGTCGGAAGCTTGTGAGAAATGTTTCCAAG
AATTGAAAGATAGACTTACTTCTGCTCCGGTGTTGACCTTACCGGAGGGTACAAATGGTTTTGTGATGTATTGTGATGCC
TCTAAAGTTGTGTTGGGATGTGTGCTGATGTAAAATGGTAAGGTGATTGCCTATGCTTCAAGGCAACTTAAAGTCCATGA
GAAGAATTGTCCTACCCATGATCTTGAGTTAGCGGATGTTGTGTTTGCCTTAAAGATATAGAGGCATTACTTGTATGGGA
TCCATGTGGATGTTTTCACCGATCACAAGAGTCTACAATATATGTTTAGTAAAAAGGACTTGAATCTTTGTCAGAGAAGG
GGGTCAAAATTATTGAAGGATTATGATATATGATTGTACTTTATCACCCTGGCAAAGCTAATGTGGTAGCGGATGCTCTT
TGTAGGTTGTTGATGGGTAGTGTGGCTCATTTAGAGGATGAAAAGAAAGAGTTGGTTCATGATGTGCATAGGTTGGCAAG
AGTAGGTGTTCAACTAGTGGATTCTGCCAAGGGTGGTGTCATGGTCCATAATGGTTCCGAATCAACCTTTGTAATGGATG
TGAAGTCTAAGCAAAGTCTTGATCCTATCTTGTTAGAGTTAAAAGAGGCAGTACTCAAAAAGTCCATTGACGCTTTCTCC
CAAGGGGGAGATGGGGTACTAAGGTATCAAGGTAGGTTATGTGTTCCAAATGTTGATGGCTTGAAAGAGCAAATTTTAGA
AGAAGCCCATAGTTCTCGATATTTTATTCACCCGGGAGCCACCAAGATGTACCGTGACCTACGGGAAGTCTATTGGTAGA
ATGGAATGAAAAAAGGATATCGTGGAATTTGAGGCCAAATGTTCTAATTGTCAACAACTTAAGGTTGAGCACCAAAGGCC
GGGAGGCTTGTCACAAGATATTTCTATTCCTACTTGGAAGTAGGAAGGTGTGAACATGGATTTTATTGTAGGCTTGCCAC
GTACTAGGCGGTAACATGACTCGATATGGGTAATAGTGGACCGGATAACTAAGTCTACTCATTTCATTCCCGTCAAGGTG
TCCTACTCGGCGGAAGAATATGCTAAGTTGTATGTGAGGGAAATAGTAAGGTTACATGGAGTTACCTTGTCTATAATTTC
AGACCGAGGTCCTCAATTTACTTCACAGTTTTGGAAGTCTTTCCAAAAGAGGCTACGTACCAAGGTGAAGCTTAGCACAG
GTTTTCACCCTCAAACGGATGGTCAAGCAGAACGCACCATTTAAACTTTAGAGGACATGTTAAGGGCATGCGTGATACAT
TTTAAGGGCAATTGGGATGACCATATGCTGTCAGTTGAGTTTGGTTATAATAACAGTTATCATTCGAGTATCGACATGGC
TCCTTTTGAGGCTCTTTATGGTAGGAGATGTAGGTCTCCTATAGGATGGCTTCAAGTAGGGGAATTTGCTCTCCTAGGCC
CATAATCGGTGCATGAGTTCATTGAGAAGATTTGGGTTATTAGAGAGAGGTTAGGGACGACACAAAGTCGGCAAAAGTCC
TATGTCGATGTTAGAAGAAGAGATCTTGAGTTCGATGTCCATGATTGGGTTTATTTGAATATCTCACCCATGAAGAGTGT
TATATGTATGGAAAGAAGGGGAAACTTAGTCCTCGGTTTATGGGTCCTTATGAGATTTTGAGGCGTGTGGGCAAAGTTGC
ATATGAGTTAGACTTGCCAAATGAGTTGGCATTAGTGCATCCAGACTTCCATGTCTCAATGTTGAAGAAATGTATTGGGG
ATCCATCAACCATAGTTCCCTTAGAGGGTTTAGAGATTAAGGAGAATCTTGCTTATGAAGAGGTACCGGTTGAGATTCTA
GACCGGCAAGTCAGGAGGTTGAGAAACAAGGAAGTTGCCTCCGTGAAGGTATTGTGGAGAAATCACTTAGTTGAGAGTGC
TACTTTGGAGGTCGAGGCCGATATGAAGTGCCAATATCCTCATCGCTTTCCTTCTACTCCTATTCAATCTTGAGGTAAGT
AGTTCCTCTTGGGTTTCCTTGTTTAGAAGTCATGTGCGATTTATGTGGTTCCATGATTTCCTTATGTTATGCATGTTTTT
GAGAAATTCATGATTAGTGAGAAAATGAGTTTTTATGATTAATGTTTCTCATGTTGTTGTGCATTGAGTATGAATTGCCT
ATTGACTTCATGAGATGAATTACTGAACATGCTTTAGTATGCTTTTGAGAGTAAATTGCATCTTGGCTCCATGATATTGT
GTTGATCATGCTTTTAGTTTGGAGATAGTAGTTCCTCCGATGACTATGAGAAATGTCGAGTTTCATGCATAATGGGTTGT
TCAATGTAGTTCCTACTTTCTTGTGATGCATTGGTTATGGTTGAGTTGGAGTTGATGTTTCCTCATTTTAATTGTGCATT
ATTTTGATGTTTCATGCATGATGGGCTAGTAGTCTTGAGTCTTTACTTCCGTAAGGTGTATAGATCGTCATTCGAGGATG
AATGTTCCCAAGGGGGATTTATTCTAACTCCCCGGAAACTAGTAGGATAAACTAGAGCTTAACATGAGGGTTAGAATTGT
AAACATAACTCCCCTTACATAAAAATAAACGGTTTAGTGTTATAATGTTAAGGTATGACCTCCAAAGTACCAACCATGGG
TCCTTCAGAAATACCATAGAGAACTGCCTGGGCAGTGGACCACGGAGGGGACCCATGCCTCGTGGGTCAGTCCACGCTCG
TGGGTGAGGAGGGGCCGTAGGTCGAGCCTGCAAGTGAGGCTCTTTGAACCCTGACCCACGTTTCACCAGCACGATCCGTG
GGTCCAACCACGGTCCGTAGGTGAGGGTCTCGTGGGTGAGGGCCAAGTTCTCTGACCATGAACCACGCCCAACCAGGACG
GGCCATGGTTCCATACACGGTCCGTAGGTCATGGGTCCGTGGTTCAAGCCTGGAATTGCATTTTGGCAGTTAAGCTTATG
GTCATTTTGGGGTTTTTTGGTTTTAATTAATAACTAAGCTAGGTCATTTTAGCCTAAATTATATCACCTATATAAGGATT
TTATATCACTAAATTAAGTCAAATACCTCATTATTTCTCCTCCAAAGAAAATTCTTTATCTTGAACTTCAAGGAAAAAGA
CGAAGGAAGCTGGAGCTAGGGTTCAAGGATCAAGGTTTTCTTCTCAAATTCATTGGATTTAATTGCTAATGTATGGTAGC
TCTTCATCCATGGATAACCCTCCTCCATGGAGCCCATTCAAAACCACAATTTTAAAGACAGAAATCCCCGAAAGCTAGGG
TTTGATTCCAAAACCATGGGTACCTTTCAAAAATGATTCTAATGCATGAATTACCTTATATTATGATTGAATTGATGATT
TATTATGGTTTTTATGTTGAAATCCCCAAGAACTCCTGAAATCTCCATATTTCCCAATTATGATCTTGAGATGTGGGTCT
GTGGATGAAAGAAGGATATTATGAGATTATGCTTGTAGTAATTGAACTACTTGAATTATGTTAGTATCCATGTCTAATGT
AGTGAATTATAGATGTGTTGATTCAATATGAGCTTTGATCCTTGAAAGGGAAAATTATGATATTATGTATGAATTATGAA
GTTTAGTATATGTTTTAGCAACACTTTGAGAGTAAATTGAATATGATTATGATCTTGTTGTGTTGTTGAAAGGTTATTCT
CATATACACACTTATGCTTGAATATGACATAATGTGAAAGGTTTTATCACAGTATGATGATTCTAAGGTTGAAAGGCTTT
CTCACCTATTGAATCTATATGTAGACATGGACGGTGAAAGGTTATTCTCATGCATGATCTAATGAGTTATCTTATGAGTT
ATGTTGGATTGAGTTTTAAGACATTCTTCCATGAAAATGAACTCAAGTCAAGACTTAATATGAACTCAATGGGAATTAAT
GCTTAGCACCGGGTGAATATTGAATATGAGAGGGAATATTTTACTCTAGTTGAGTTTGGCTTCCCAATGAAAGCTTTTAC
ACTAGTTGAGTCTTGCTTTCCAAATGGGTTCCTTCTACGCTAGTTGAGTCTGGGTTCCCAAAGAATGTCTCATGAGATGG
ACGCCTTCTACCTTAGTTGGGTCCGAGTTTCTAGTAGCAATCTCCTTATCCCATAAACTATGTGCCCTCATAGGTATTTA
GCTAGTGGATCCACCTAAGTTAAAAATATGTTTATACCTTAGTCAAGTAGGACAACCACTTTTCAGTGTAGGGTAGACAC
CGGATTCCATGTTAAGCTCACATGGTCTATGTCAGTTAAGGCCTATTCCTACTATGATGACAATATGAACAAGGATATGA
AATATAACCTATGGTTACTTAATAAGCTTTACTTAGTATGAGAGAGGTTTACAGGGTCTTATTCATGCATTGCACAAGTA
TGCTTTGAGGGTATTTATGATATGTTCCTCTTATGTTATGATGATCTAAATGTTGACTATGCTTATAACTTATACTTTTC
CACTCTCGTCAAAATGATGTTTTAACTTAGTAAATTTCATGCATTCCATGAAATGTCCCTTTTAGCATGTTTTCATTATT
TTTATGCATGTCTATCATACTTAGTGCATTTTTGTACTAACACCTACTTTTCCTATATTTTTCCCAAGTGTAGGGTCCGG
ATTTCAAAGGTGCTAATCGATGTGGCTAAAAGCTTTGGAATTGATTATTCTCCTAGCTTGTTGGTGATTCCTCATGATTC
GAGGACGGATGTTATTTCTTTGTAGCTCATTTCTTGTATTTCCTTTTCAGACTATGTTGTATTGGGTGTGTCCCTTTTCT
AATTCGAATACTGTAATAGATGGCTATGTTGAGATTTAGAGTCTAGACTTACGCTTTTCTTTAGATGAAAATTTTAGACT
TGAAATGCATTTTTAGTATTATTGTTCTATTGCCTATGTTATGATATGCTAAGTGGCTTACATGGGGCCCTTCATAGTTC
TATGTGCCTTGTTACATCTAGGGGATACCCTTGGATCGTGACAGGTTCGAACCCAACTCTTTATTGAGTTTTATACTACA
TTACGATCGCATACACCTAGTATTGTATGAGGTGTAGTTGAGGTTTATCAAAAATGGTGTCGCTATTGGGGAGTGGCGTT
GTTTAGAATTTTCTTATTGAAGTTTGAATTGTGATCTTCTTGTGTTGTAGTGGAATCGACTTAGTTTTTTTCGTGTTTGT
GTTGGCTGTGTTTGAAAAGAAGAAGAGATAAGTGTGAATGGGAGTAATGGTAGACAAATTGGCCACAAAGATGATATAAA
AAATCTGAATGATGTTAATGACCTGATTTAATTGGGTGGTGTTGGTTCTATACGTCTACCTCCTGTTGAGGGCAATGTTG
TCTTCCATGTCACTAGCACAATGCTACAACTCTAGCAAATGAATGGATTATATGGAGGGCTAGCTCGTGAGGATCCCCAT
GAGCATCTTCAGATTTTTATAAACATATGTGGTCCGTTCTCATTCAAGAACATCTCTCAAGAATCAGTCCATCTCCGATT
ATACCATTTTCTTTGATGGGGGAAGCTACGAAGTGGTTAGTTGAACTATCGAGGAATTCCATTAGTACTTGGGATGAACT
TACCGTGGCTTTCTTTGTAAGGTTGTTTCCTCCTTCAAGGATGATGACATTAAGAGATAGTATCAAGCTTTCAAACGCTT
GGAAGGTGAATGAATCCATGAGATTTGGCTGAGATTTAAGAAGTTGGTAATACAATGTCTGACTCACGGACTTTCGAACT
ACATGTTGTTACAACATTTCTATAGAAGTCTTGACTCGGTGAAAAAAGGTGTTGCTGATCAACTTGTTCCAGGTGGTACA
ATGCAACAACCTTTCGAAATATCATCTAATCTCCTCGATGTCATGACCAAGATCAACACAACATGGTACACTAGAGAGGA
CTAGGTGTCTCCTCTAACCTTTAGGAGACTGTGATAGAGAATGACATGATCGTGGTGTTACTTGGAAGGAAAGGGACGGT
GACAAGGACCGATACGTTCCACCTCATGAACATCAAAAGCCCATGGATCAAAGCGTGGACCCAGAGAGCTTCTGTATAGA
AGACATGCTAGTACGCATTCTAAATAAGGTGGAAAGGTCAAACAAAGTTTTGAAAGAAATGAAAGAGGACGTATTCACAC
TCAATCAGAGGCTCACCTCTCATTTAGTTTCCATCAAACGATATGGAAATGCAAATGGGACAAATTTCATCTCATTTGAA
CCCTAGGACAAAAAGGTTTCAACCAAGTGATACCTTGGCAAACCCAAAAAAGGAACCTTGAAAGAGTATCCATGTCATGG
CACGACATTAAATAAGGCACTTATTGGGAGGCAACCCAAGTTTTAATGATTTTATTAGTGTTGTTTGAATAACGGGTGTT
GAATGTGCAGGTTGAAAAGTTGAATTTTGGGAAAATGGCAATTAGGCGAGCCAAAAGTCCAGTTGGCGACTCGTCGAACA
GGTTGGTGATCCTGACTAGGACCGCCATCGGAACCACTTATTTTGTTGGGGATTCTATAAAACTCAGCGAGCAAAAGGAA
ACTCAGGGCATCATCGAGTGGATAGACGACCACGACTTACGTCACCGACTAGCACTTGAACTGAATAGTTTTAAAAGGCC
AAACCCTTTCAAATACAAAATCTCTTCATTTTCTTACTTTTCAACTTCCGCACTCACACAGACGCTTATATTGTCATTTT
TGTATTATTATTCTCACTTTATTTGGGATGTTTTGCTTGGGGTGGACTTGTTGGATAACATTGCTTCCTAACTTTTCAAA
TTTTCAGCATAAAAGGTTGGTTTTCCGAACCCCACTATAAATATATGTTGTAATCAAATGGAATTGTCGTTTTGTGGTTG
TTATCTATTTTTAATGTTGTTTTGTGCATCGTGTGGCAGTTGGTTTGCCTGTCTTTGATTAGAATTGCATATAATTGGTC
GTAAATAGTAAATTCCCGTGTCATTGATTGATTAACTTTTTGGGGTGTGTTGAAACTATTGTGGGTCTAGCGGGGTGAAT
TATGAGTAACCTCGAATGGTACTAATTGGCAAATTTGCCCAATGATGGAGCCGTTGACATCATTCTTAAGGGCAAAAGAC
GTCAATTGGCCGATTTTTGGCTAAATCAGGGTAAGTCTGAGTACCCCGAGGACATTGATATTATGGGTCTTGAGTTAATT
GCATAATGTGAGGGTTTAATTTTTGAAATACATGGAGCAAATCTGTCACGTTGGGTTATTCAGGGGATGGGTCGTGCTCG
ACGAGTGGTTCGGTAGTTCGCCTAACGTCCCCTAGATTGCCTTATAATTCTCTTTATTGTGAGTTTGAGTTCTATAACAT
TCGGCGATATGCATGTGCTCACCGAGTTCACTTGGCAACTCGCCGTAAGTACTTCCTGATCGCCCTTCTATGCCCCAAAT
TCGTAATATTGTTCTGTAACTTTCAACGAGCTACTTCTGGTTCGCCAAAAGGTGTCGGAGATCCATCGAATGGCCCTGGA
CATCACCAGCCAGATTTTAATTTTGACCATTTTTGTTCTCGAGCTTTCGGCGAGCCGACCTAGCTCGCCAACCAGTTCGG
CGAGTCTTCCTGTAACTGTTAACCTGGAATTTTTCTTAACTTCATATAACAATTTTCAAATTGTTTTACAGGTATGGCTA
GACCAAAGGTTGTTGGTAGGAATCAACCGCCCCGAAAGCGGGCATGTGGTATTGTTATAAATGAAAAAGTGGCTACTTCC
CGCGCTCGGATTCCAAACTTCCTCTAGAAGGGGGAAAGGGCAAGGGCAAGGGCAAAGGCCCAGTGTAACCTTCACCAGTA
GCAGAGAGTTTCAAAAATGAGGGGATTTATGATAGATACCTCACTCCCTCTGATAACGAAGGTGGTTCTGAGGATAGTTC
TCTGGCCTCTATCTTCGAACCGGAAGATGATCAGTTACTATAGGCAAAGAGAGTGAAGCTTTGCTCCAAAGCTATGCATG
ATTGATAACGTTCAAATATACCTCTTGAAAAGAAATATAAACGATCGTATGCAATATATTTACCCAACTATGAGTCGGGG
TCGATCCCACAGAGAATATGGAAGAATATTGTCAACAGCAAATATTTAACTCGATAGTCGTTATATAAAAATGGGGGGAT
TTAAATTGAAATAAAATAAAAACAATAAAAAGATAGCTTTGAACTAAGTATTTATTTATATTCAGATTATTAAAAGTAAC
TAGGAATGTGTTCCCCATAAGCTCATAACGCAGTAATCATAATAATAGTAATCCTTTTCTAGTGTATTACATGCAAAGTG
ATAAGTTAGGTATCTCTAAATCCTTGGTCCGGCATCTAGAGAATTTCACCCCGCACCTTGGTCCGGCTACGTGTGTATAA
TTTACTAACCCTTACCTTTACCTCATATTAGACATCATAATCGATGTTTGGCTTAGTTATTACTTCGCACCAATCGACAC
TAGCCTATTAGATAGTATCACACTAAATCTATGTTGATAATTCTTTTCTCGTTAATTACCTCCTTGGTCCGACAAGTAGT
AACAAGGCAAGTTCTAACGTTGGCCACCGTTAAAAAGACTTCTAAACGAAAGAATTATCAATGCATGCAAAACACTATTC
AAGAATTGCTTATTTACTATTCATACTTTGTTAATCGCTCATGGTTCCCAAAATCCTAGTTATGAAAGTTAGCTACTCAT
TATCTCAAAAACACAATCAAAATTTATTAAAATAAATATGTTTGTGTTAATCATAAAAAGTTAAGAACAATAGCTAAACT
ATCTTTTATTAATCACGAATACAAATAAATAATAAAGGAGAAGAAAGAATAAACCACAATTCTCTGGCCTCCACGGCGGC
TCTTCCAAAGTTCCTAAGCTAGAAGAAAATTTATATTGTGTCTTGTATCTTGATTCTTGACCTCCCCTCAAATAATTATT
TCTATGCACTATTTATAGATGTAGGAATCCTAAATAAAATAATTAAGTTCAAGACAAATTAGGAAAACAAAACCCAATTA
AATTGGGTTGTCCGTCTCTTTTTTTTTTTTCCCGTGTTCCTGGAAGTGTACACCGCTTCAAAATTGTGACAGCTTCAATA
CTTGGCACGTGTACAGCAAACATAACAATTAAAATTCATCAATATGCAGCCGCCATTTTCTTATATATATAAATATATTA
TTTTATTCAATTTAATCCATTAAGCTGTCTGCTTGATTTCCTTTTTCAACCTTCCGTCTTTAATTCGTTTTAGCTCCAAA
CTTCTTCATTTTTCCACTAATTTAATCCTACACATAAAATACACAATTTAGCACAATCCATCAAATTAACGCTCAAAAAG
GAATATAAATAATAAATGTGAGGAAATAATGATTAAAAATACGTATTTTAGCCTCACATCAATGATCCATCTAGGATCTC
GGAGCCTCCGATACGTAATCCTTCTCCTCCGGCTTCATCCACAGCTCCAGCACAGACAGTGGTCCAAGCACCACCAGTTC
AGGGTCCTCATCCCCGGTCACTCAACAGTCTAAAGGCCGAGGGTTCGAGGTCCGTATTTGCAGAAAAATAGTTGTCCACC
GATGGTGTGGTGGATAGATATCTTGACGTGTGGAGCACTCCAAAATTCCAAAAGTTTGAGGTGTTTACAAAACCCGGGGC
CATTACATTTCTACTTTGGTCTGGAAATTCTAAGTGGTATATGGAGAGTTAGTGCCGAAAGGGAAGAAGAAGGCAAGTTC
CGTCAAAGCAGTCGACTTCGTGGTTGTTTGAGGTCAGATTTTTAAGTGCAACATGTTGGACATAAATGCAGTTCTTGGGT
GCTATCGGGATTTCAAGCATAACTACACAAACATGGTCAAGAAGAAAACTTTGGAGGATCTTAAGGGTTGGGTGGCACCC
CTTCTGTCCGATTTCACAAAGGTGGATTGAGGCAAGTGCATCTATAGAGAAGAAGGACATAAATGTTTCTATTAAATACT
GGTTCAGGATCATTAGCAGCATTCTGATGCCTTCCCAACATGAGTCCATCCACCAACACCCGAAGGCGGCCCATCAAGGG
TCTGTAATAGACCGCCAGAAGTTGAACTTGGGGTTGTTGTTTTAGCAGGAGATGGCCATGTAGGCCAAGCAGGGCAAGAC
CTCGCTTCCATTTTCGTTGTTGATCACCGAGCTGTGCAGACGTGCCCGTGTTCCAAGGGATGAGAAGATAAATATGGAGG
TGACACCCACTTCTTATATTGACATCCGACATATTGAGGCCGACTACATAAAGGATGAGGCTGGTAGGAGGAGGGCAGCA
ACGGTGGATATATACCCGGAGGTTGACATTGATATGTTGCCGAACGAGGCAATCATACCCGCTCATGCTACTGGGCCTAC
ATGTACTTCTAGACCTTCAACTTATGATATTCCCAATTTTTCTACTTCACCCCCTTTATCTACTTCTGCTGCTGTTGTTG
CCTCCAGACCCCATATCACCCAAGCGATCCTCTATAATATGGGCCATCTAGCCGAATCTACTTATGTGCATGCCTCCCGG
GTAGAGGCCGCCATGACTGGGTTGATAGAGAGGGCAATGCTACTACCCTAGCTCCTATTAGGGCTGAGCTGAGGGAGCAT
ATATTGATGATTGAGGGTCACAAGCTGTAGTTAGATGCCCTTACGGTGACAATTGTTGTTTGTGGAAAGAGCCAGGGGCT
ACTTTTGCTATCACGACCTTGAAGATCGGTGTCGTTGAGCTGAGAAGAGGTGAGATGTGGATGAGCTGAAGTCTACTGGC
TTGTCGATGCTGTTCGATATGGTGAAGATTCTTGAGGTCCTGAGCACATATATTTGAGCTACTTTTGAGGTTCCTCCGGC
TACTACCAGAGATGATATTAGAGCTGATGATGCAGATGCCGAGTCCGAGGCTGAGAAAAATGAGGAGAAACTAGGGGTTT
AAGAGGAGATCGTATATAAGGATTCGATAGACTTGGAGGGTGCCATGTTTGAGAGAGCAAGGTAGACATTGTCTAGGACA
CTTCTATGGTGGGCTCTAGTGGAGTCGGGCACTGATGCCCAGATAACGGGAGTGACTGATATGCAGAATTCACCCCAGGC
TTAGCCTGGCAGGATGACTCTCCTTCCTCCCTTTCTGTTGCATTTTAGACTTTCTATTATTTCTTTGCATTTGAGGACAA
CTGCTTATTTGTGTTGGCGGGGTGAGGTATTTCCATACCTACCTCTATTGGGCTATTTTTGAGAACATTGTTTGTTGTTG
GTTTTGGTCTTGTAAATATTGGAGCTTATTAGTGTTTGTATATATCTTGGTTGTTGATCCATGTTGGTCCATTGTTTTTA
TTGTGCAAATGGTATTGAACCGATTATTTAAAAAAAAATTGCCACCTTTTATATGTTTGATTGTGGCAGTTCTCTTGCAT
TTTTGAGTGTTGGTTGTGGTCAATAATGATGACTTGATTAGTGCTCTCAATTGAATGATAAGAACGTGCGGCTATGATGA
GGTAAACTGAGTTACATAGATCATATGTGAACTCTTAGCATCTCGTTGTGACTAGCCGGTTGTCGATTAAGTCTCTTGTG
ATGAACATTGCATGTTATCTAGAAAGTGTGGAGTCTTGTTTGATAATGGTGTCAAATGCCTTGTGTGGTGAGGTTGTCTT
GAATATTGTGTTTGATGACACCTAGAATTCGCCTCGTTTGTCCGATTGATTAAGTGAAGCAAGCGATTGAAATGATCTTA
GGCAAAAGTTTTGAAGAGTGAACATAATTGATAACATACCTCTTTGTGGCCACCTTGTGCAAAATGTGAACCTTGCCTGG
CACCTTTTGAGCCTATCATTTTATTTGGAAGAAACTTGAGAAACTTTGACCTCTTTGTCCCATCACCTATAACCTTCATG
AAGTTTTGGTTTGTTGGAATAGTCAACTTAGGCCAAAAGCCTAAGCTGGGGGTGTGGTGAAGAAGGAGGAAAGTCAAGAT
ATGTGAAAAATTCCCCGTGTTGATGGATTGTTTAGATAAAGATGCAATTCTCCATGTAAAAAAAAAAGAAAGAAAAGAAA
AAGGCGAAAATGGAAAAAGATAGAAATGGAGAAAAAGTTGTGAAATAAAGTGTGCGAAAGGAGTAAAAGAAATGAGGTAT
CCAATGAGTTTTTCTTAAATGAAATAAAAAGAGGAACTGCGAACATGTTTAACTATGAAAGAGAATGAGAAAAAGTGATT
TTCAGGCCATACTTCATGAAGCTAGAAGCCACTAAGCCAAAATAATCATAATTTTACAGTCAGCCCCGCTATAAGACTTG
AAAAGACCTTTGTGATCTTGAGTGAGATAAAAAGAATTTTGATTGAAAAATAAGGGCAAACCTATGTGTGGAATCATGCA
TGTGTTCATCTTTGTGAGTGTGACAGTTGTCTTTGATTCCGGTATCCTAAATTGTTGAGAAATTTTGTGTGAGCATGGAA
TCATCCTTGTTGTGAGGGTATTTGAATGCTTTTGTTGAGCATGAACTTGCATTTGAAGCAAGCATTATGAGCTTAAGTAT
ACTTGATAATGGTGAGTCACAATTTGAAACTTAGGTGCACAATTGAACATTGTATGTGTAGTTTGAACCTCTTGTGTGCA
TTTTTGTCGAGTCTTGAGTAGCACTGTTTGTAGACATCCTTATTCAACTAAATGATCTTGAGTTTTACTCAAGGATAAGC
AAAAGTTTAAGTTGGGGTGTTGATGAGTTTGAGATTTCGACTTATTTGGGGCTATGTTTTCAAAGTATAAGTGTCCTCAA
TGCCTAATTTATGCTCTAAACCGATGTTAAAGTGTTGATTTGGATAAATGAAGGCCAAGGAGCAAGGCAAGGACATTACC
GGGCAAAAAGGAGCGAAAAAGCTGAAGAAGTTGAAGGAAGACAATCCTAGTGATCGCCAACACCACTTGGCGAACCGCTG
AGTGGCTCTTTAGCTCGCCTAAAGTTCTAGCTTGCCAGCTTTGGTGTAGAACCCATTTGGCGATAGAAATGGATAGTTGG
AAGACCTCCAACAACCCCTTGACATCAACCTCGATCACCTAAAGTCACAGAACCCTAAGGACTAAGAGCGAAGGAAAACC
GGCAATAGATTGGAGTAAAGGGCAGGTCGCCGACCTGGTTGGTGGTGCATGACTTATTTCACCTAATGGCACCGAAGGAC
AAAATTTGTGAAAGTATAAATTGAAATTTGAAAATGATCCGATAAGGATTCAACCATTGTAGAAATTAAATCTAGTTCAT
CTAAGTTTTCCATTGTAGACTCTTGAAGATTTATAGAGTTGGTTTTGAGGATTTTCAATTGGGTTTTTAAATTAATTCGA
TTTGAAACATTGTAGAGACTTGGAAACCATTACCCAACTAATGGCTTATACAGTTGGTAATTGTTTCTTCCTTTTTATGA
TGTGTAGCTAAAACCCCAATTATTGGGGTGTGATTATTGGTTTAATTAGCTTATGGGTATTGTTGTTTACTAATTTCAAA
GCTTAATTGAAGTGGGTTTAATCGATAATTGTGTCAATCGATGAATTGTTATTGCAAATGCAATTCTAGCTTAGTGTTCT
GGACTTATTTGAGAAAGAGGTTTAGAACCACAATTTTCGATTGATGATTGTAGTTATTGAGTTGATGTGGGTTCATCTTG
ATAGAGTGAATCCTAAACTCGATTCTACCTATCTAGCTCGAGATAGATAAATTAAGGTTTTGGGTTGTTCAGATTATTAA
GCTTGTCAAGGTTCGACAGAACTTGCTTGAATCATAATAGTTGTTCGAGAGAAAGCTATTGTATCTATAGTCTAGCTTTC
CCACTGCGATTTAGCAATTGTTAGTGAATTTGAATTACCCATATAGCGAAATTAGCCTATAATCGATCACATCCCTGAGA
ATTTCTCTCTACTTTTTGATTCCCTTATTTTGATAATTGTTTTAGTTGCTAATTGACAAACCAATCCCACCACCTGACAT
TTATTGTCAATGCTTTTTTTATCTAAATGTTTGCGATAATTTCTATTCCTATAACCGATTAAACCACATTTGTAACTTCA
TAACTGAATTAGAACTTGTACCGCTCCTTGTGGATTCGACCCCAAATCTTTGTTGGGTTGTATACTAGATTACGATCACC
TACTCCTAGTATTGGATGAGGTGTAGTTGAGCGTTCATCAGAAGATGGTGAGTATGGGTAGTCTAGCCTTCCTTTCTGTT
TTGGAGTGACCTTTGGCCTTGGACATCTGGTCCTTAGCCAACTGGATGATTCGACTTGATATTTCAGATTCCAGACGGGT
ATTAGCCTATGTGGGAGCGTATCACTATGGACTTCATTGTGGGTTTGCCTTGTACTTCTAGAGGTGTTGACAACATTTAG
GTCATCATGGATTAATTAACAAAATCACCATACTTCCTTCCCGTTCATACTTTTTCCAGTGCCAAGAGATTGGCTCATAT
TTACATTCGGGAGGTGGTTCATCTTCATGGTGTGCTTTCTATCATTTTAGACCGAGTTCACAATTCACTTCCTGATTTTG
GAGGGCTTTTCAAGAGGAGTTGGGCACCTGTGTGGACCTTAACACAACATTTCACCTATAGAGTGATGGTTAGTCGGAGC
GCATTATTCAGGTTCTTAAGGATATGTTACGGGCCTGTGTTATGGATTTTGGAGGTTAGTGGGAGAAGTTCTTGCCTTTG
GTGGAATTTACGGACAACAACTGTTACCACTCTAGTATTCATATGGCCCCGTTCAAGGCCTTATATGGTAGGCGTTGTCA
CTCTCTAGGTTGTTTATTTGAGTCTACGGAGCCTAGGCCACATGGTATAGACTTGCTTCAACAGGCCTTAGTCATGTGAG
GGTGATTCAGGATTGTCTCAGGACAACTCAGAATAGAAACTAGAGTTATGCGGATCGTTGGCGTTGGTTATTGAGATTTG
GCATTGGTGAAAGAGTATTCCTCCGAGTATCGCCCATGAAGGGCAGGATGATATTTTGGAGGTGGGGCAAGCTTAACCCC
GGATATATCCGTTCTTTTGACATATTGAGGATAGTTGGTGATGTTGCCTATGAGTTAGCCTTTCCTCAAGCATTCTAAGC
TATTAATCCATTTTTCCATGATTCCATGCTACGCCGATATGTCCCAAATGAGTCTCATGTGCTCTAGTATGATGCGGTTG
AGTTGGATAATCGTCTGACTTATATTGAGGAGCCAGTTGCCGTCATATTCAAAGATGTGAGGCAATTGTAATCCAAAGCC
CTTCATGTTTTAAAGGTCTGTTGGAGGCACCATCCATTCGAGTGGGCTACCTGGGAGACTAAGCAGGAGATGCAGGAGCA
GTTTCCCAGCTTATCTGAGCCTTCAGGTACTTCTTGACTCTTAATTTCGCGGACAGAAGACCTTTTTAGTAGTTGATGTT
GTAATGACCCTCTAGGTCATTTTTTTCATAATGCCTTATTTTCGTCGTTTAGAGCGTTTCTGTAGCCACTCTAAGTCATT
TATGACTTTTTGGCACTGACTATTCGGTCGCTTGGTCGTTCGTTTAGTTTTTATGCCTGTTCCCTTGTTTTGGATCTTTT
AAACTTGAATAGTTGCCTTTAGTAAAAAACGTCAGGTAAACAATGCTACAATGGAATTCTAATGGTCCCATTTGATCCGG
AATGGTCATTTTAGGCTAGTGGCATGGTCAGCTCGAATCTTGAGGCTTTCGACGCGAGTTTGTTCCATTAGGCATTTTAA
GTTCTATGCTTTGTCCTAAGATTGACCTTGGTCAACATTCTTAGTAAACGTGCCCAGGTCAAAATTTTGGTAGCATGGTT
AGCTCTTAGAAAGGCTTTTAGTTCGGGTCCTAAGGCTTCTGGCGTGAGTTTGAGCACTAAGACAAGATGTTGGAAAGCTT
AAAGGCCTAGAGTAGACTTTGGTCAACATTGGGAGAATTAGTTTTCATTTGAGATTTTCTTTTTGATTTTTGGGTGTTTA
GGTGAAAAGTTGAGTTTTAGGCCTAATGGGTCCCGAGGGGGTATTTCTATCAGAACAATCTTTTTACCGAAATTCGACAA
TTTAATTGAGTCCAGAATGTCGAATTTAGTTAGGTAGCATAGCTGGATTATTTTTATCGGGTCCCAAACGAATCCCGAGG
GTCCGTTCGGAGACTTTATAAAAGAAACAGAAAAAAATCTGAATTCTGGTGCAGACTTTTAGCGACTTGAAAAGGTCTTT
TTTAGTGAACAGAAGTCCGTTTAGCGACATAATCTTCCATTATTTAAAGCTAAAAATCAGCATTCATCCCTTGTTTTCTA
AACGTGATTTCTCTCATTTTAGCTCCGTTTTAGGTGATTCAAAGGCTAGCTAGCTCAAAATTAGCGTGGCTACGCATTGG
AGTTCTTGGTGACTGTCGGGGGTGGGGGGTGGGAGGTGGGGGGGAGGGGGACCTTCGTTTGAGGTAATATTCGAGTTTTA
GTTATGTCCTCTCTCCTTTTTTAGCTGTAATGTTGATTTAAATGCATGGATTGATTCCGAGCTGCTCCGAGCCCCTAATT
TTGTTCCATTTTGGGACATAAGTTCGGGGAGCTAAAATGAACCTTTTCATGGAGTCAATTTCAGGATTCTTGGTACGGGT
CCCACAATCCCAATTCTGGGTCCGACTTCAAAAAATACGATTTTGGTGTCAAAATGAGCGTATTGACATTGTGATTCCAT
TTTTGATAGAGTGGTAGCGTTTCGAGGTCGTACAAAAGGGTAAGGCTCTGGGAATGTGATTCGGAGCGCGCAATTGGCTT
ACATTATGCTATGACTTCCCTCTCCTTAGACTGAGCATGATTAAGTAATTGTATGTTTTTTTGTATGGATTTGGGGTTAA
ATTTGTGGTTAATCATGTTAAATTCCTAGAAACCATGCCTTAGATTACTTTTCGGGTATTCTGGGCAGTTGAAGCAGGTC
TAGTGTATTTGTTGATCATCCTTATCTTGTGGTGTGACTTATTTGTGATTTTTGAATATTGTTGAAGAATGTTTTGCCTT
AGTCTTGGCTTAGGCTAGTGATTGCCATAGACTTGCATCCTTTGGGATCTGTTAGGCCTTGTAATCTCCCCGACATCGCT
TCAGATGACTTAGCTCCCTGTAGACTGATCTAGCATACTTGAGTCCAATAGTTTGGGCCTTAGCTAGGAATTAACGACGC
TCTTGGAACTATATATCCATAAATCCCCTAATTCCGTCGGTTTTGATGTCTCTGATTCTTGGTGTTGAAGCTACTCCTCG
ATTCTGGTTGGATATGGTTCAGGCGGGAGTGCGCTATTGATGGCATTTGGATTGGGGGTACTCCCCGTGATGCTCGGTTG
GCCGCCGATACTATTTCTAGCTGATTCACCTTTATTCGTGGTTCAAGTCCACCAATTCACTCCACCGGGCGTGGTTCACG
TCCTCGCCTTAGTATTATAGCCTAGGTTCAAGTGATGGCTTTCTTTAGCCGTGGTTCAAGTCCACTGCCATTTGAAGCCG
TGGTTCAAATATTAGGGTATATACTATTAATCCTGTGTGTAGAAATAGTGTTCTAACAATCTTCTAGATTAAATATCTAA
GTGGGAGATTGTTAGGGTATATAGTATTAACCATGAATTTAGATGTAGTATATTATAACAATGGTGATAGTTAAGAGTCT
AAGTGGAAGATTGTTGGGATATATACTATTAATCATATAGATATAATATTTATTATGGAATAATTATTTATTCAGTTTTA
ATAGATCATATATTCGTTTATGGTGTCTATTTACTTATCTAGTAGATGATTTAGTGTATACACAGATGATTAAATCATCG
ATTCTTATAAGTATAAAGTATTTTGTTCACAATCTAAGATGGACAGAAATTGGACATGCCATCAGTACGATTGGAGCACA
AGATTATATATAATTTATATTGATTATGGGAACGGTATAGTTCCAACTTCTTGTGCTAGTGCATTTTGTATGTATTGAAC
GGGAACAAGTAGAGATAGTTGTTTTAGACTGATTGAAAAAAGCATATTCTTATTGTCTAAACTATTAAATGTGCTTACAT
TCTCAATCCTGATATAACTATAATGATTTGTATATATTAATTATCGTTTTGATTTATTGAAAGGTGAGATTCTGAGATAG
GTCAATATGTCTTGTAGTTAGGATAATAAGAATGTATATTTGTGAAATAATAAGTTAGTTGATGGAATCCAAGTCTCGAT
ATAAAGATTGATGATATGTCTTTTTGAGAAGCTTATAAGTTTTCATTGTGTCAAACCTTGCATGTGGAATTATGAATCCG
ACACATGAAATAAGTTAAGCAGTGCTCTAAAGAAAATTAATTATTGAATTAAATTCATTAGTAATTTTATTTATTGATTA
GTATCAGTAATCTTAACATGGGTAATCACATAAGTGTTTAGTGGGGAATTTCGAAATATAAATAGAGGAGTGCAATACGA
ATTTCTAGTGGAGTGATTTGTAATTTATCATAGTAAGAGTAATTCAAATTAATTATTTGGAATTATTTTCATAATAGGAA
GCCTCAGTAATTAATTTTATGGTCTCTACAGTTCTCATATTTAACTAAAACTCAGAATCCTATTTTCTTAGGGAAAAGGA
AAACAAAAGTGTATTTCTTGTTTTTCAAGAAAACTGGGGTTTCTTCTCCTTTTTGGATTGGGAGGAAATCTCTACAAGTA
GGGATTCTCCTAACCTACAAAAGAGATTGAAGGTTTTCTATTCATACTTGCCCACCCAAGTATTGAAAGGGTTCAGATGT
GAACTTGAGGTCATTGTAGAAGACTGCAAAAGTGTTGTCTATCTTGTGGATTCACTTGAAGGTCTGTTTAATTTGTGGAT
TCAGTCGTAGGTAGTTGCTTACGCTTCAAGAAGAATTTTTGAATTAAATATCAGCAAGTTAATGTGTTCTAGCATGATTA
TGTGTGTTCTAGCATAAACATTATTGGTTATCTATTATTCATGTTAGTAATAAAATTCTAGTATGCTTCCGTTGCGCATA
TAGTTTTTCAACCATTGGCATCATGAGCCATGCTTAAATCTTTTTAGATAACCTAGATTGAAATAAAAATAAAATTATAT
ATATATATATATATATATATATATATATATATATATATGTACGATTGTAGATGTTTCATGAAAAGAAGTCGTCGTGCTTA
TGTGAGATTTTTTAACAATAAAGGCTGATTACGGCTGCAGTGAAGATATTCCTATAAAAGAGGGATAGGTCTTTACTTGT
TACAAGAATTTCTTTATTATTATTAAAGGAAGGAATTAAGTAATTCGCCCCAGAACTAGTAGAAGTCAATAAGGAAGTGG
CAATTCAGTAATGTAATTGATCTTTTTTTTTTTGGTTAGTTAATTTTATTGGTGGTTGTAACTTTTGAATTGTGACCATT
TAGTTGAAAACTGTTATAATAGCTCATAAGTAGACATTATTTTATTGTAAAAATATTGTCTCTTAGGATGTGTTTAATGT
TATATATATGGAAGAACTTATGACTAAATCAGTTATTCATCACCAAAGTGACCTATACTTTTTTAATCACGGGATAAGTT
CTTTATTTGTAAACATTAACATNNNNNNNNNNNNNNNNNNNNNNNNNNNNNNNNNNNNNNNNNNNNNNNNNNNNNNNNNN
NNNNNNNNNNNNNNNNNNNNNNNNNNNNNNNNNNNNNNNNNNNNNNNNNNNNNNNNNNNNNNNNNNNNNNNNNNNNNNNN
NNNNNNNNNNNNNNNNNNNNNNNNNNNNNNNNNNNNNNNNNNNNNNNNNNNNNNNNNNNNNNNNNNNNNNNNNNNNNNNN
NNNNNNNNNNNNNNNNNNNNNNNNNNNNNNNNNNNNNNNNNNNNNNNNNNNNNNNNNNNNNNNNNNNNNNNNNNNNNNNN
NNNNNNNNNNNNNNNNNNNNNNNNNNNNNNNNNNNNNNNNNNNNNNNNNNNNNNNNNNNNNNNNNNNNNNNNNNNNNNNN
NNNNNNNNNNNNNNNNNNNNNNNNNNNNNNNNNNNNNNNNNNNNNNNNNNNNNNNNNNNNNNNNNNNNNNNNNNNNNNNN
NNNNNNNNNNNNNNNNNNNNNNNNNNNNNNNNNNNNNNNNNNNNNNNNNNNNNNNNNNNNNNNNNNNNNNNNNNNNNNNN
NNNNNNNNNNNNNNNNNNNNNNNNNNNNNNNNNNNNNNNNNNNNNNNNNNNNNNNNNNNNNNNNNNNNNNNNNNNNNNNN
NNNNNNNNNNNNNNNNNNNNNNNNNNNNNNNNNNNNNNNNNNNNNNNNNNNNNNNNNNNNNNNNNNNNNNNNNNNNNNNN
NNNNNNNNNNNNNNNNNNNNNNNNNNNNNNNNNNNNNNNNNNNNNNNNNNNNNNNNNNNNNNNNNNNNNNNNNNNNNNNN
NNNNNNNNNNNNNNNNNNNNNNNNNNNNNNNNNNNNNNNNNNNNNNNNNNNNNNNNNNNNNNNNNNNNNNNNNNNNNNNN
NNNNNNNNNNNNNNNNNNNNNNNNNNNNNNNNNNNNNNNNNNNNNNNNNNNNNNNNNNNNNNNNNNNNNNNNNNNNNNNN
NNNNNNNNNNNNNNNNNNNNNNNNNNNNNNNNNNNNNNNNNNNNNNNNNNNNNNNNNNNNNNNNNNNNNNNNNNNNNNNN
NNNNNNNNNNNNNNNNNNNNNNNNNNNNNNNNNNNNNNNNNNNNNNNNNNNNNNNNNNNNNNNNNNNNNNNNNNNNNNNN
NNNNNNNNNNNNNNNNNNNNNNNNNNNNNNNNNNNNNNNNNNNNNNNNNNNNNNNNNNNNNNNNNNNNNNNNNNNNNNNN
NNNNNNNNNNNNNNNNNNNNNNNNNNNNNNNNNNNNNNNNNNNNNNNNNNNNNNNNNNNNNNNNNNNNNNNNNNNNNNNN
NNNNNNNNNNNNNNNNNNNNNNNNNNNNNNNNNNNNNNNNNNNNNNNNNNNNNNNNNNNNNNNNNNNNNNNNNNNNNNNN
NNNNNNNNNNNNNNNNNNNNNNNNNNNNNNNNNNNNNNNNNNNNNNNNNNNNNNNNNNNNNNNNNNNNNNNNNNNNNNNN
NNNNNNNNNNNNNNNNNNNNNNNNNNNNNNNNNNNNNNNNNNNNNNNNNNNNNNNNNNNNNNNNNNNNNNNNNNNNNNNN
NNNNNNNNNNNNNNNNNNNNNNNNNNNNNNNNNNNNNNNNNNNNNNNNNNNNNNNNNNNNNNNNNNNNNNNNNNNNNNNN
NNNNNNNNNNNNNNNNNNNNNNNNNNNNNNNNNNNNNNNNNNNNNNNNNNNNNNNNNNNNNNNNNNNNNNNNNNNNNNNN
NNNNNNNNNNNNNNNNNNNNNNNNNNNNNNNNNNNNNNNNNNNNNNNNNNNNNNNNNNNNNNNNNNNNNNNNNNNNNNNN
NNNNNNNNNNNNNNNNNNNNNNNNNNNNNNNNNNNNNNNNNNNNNNNNNNNNNNNNNNNNNNNNNNNNNNNNNNNNNNNN
NNNNNNNNNNNNNNNNNNNNNNNNNNNNNNNNNNNNNNNNNNNNNNNNNNNNNNNNNNNNNNNNNNNNNNNNNNNNNNNN
NNNNNNNNNNNNNNNNNNNNNNNNNNNNNNNNNNNNNNNNNNNNNNNNNNNNNNNNNNNNNNNNNNNNNNNNNNNNNNNN
NNNNNNNNNNNNNNNNNNNNNNNNNNNNNNNNNNNNNNNNNNNNNNNNNNNNNNNNNNNNNNNNNNNNNNNNNNNNNNNN
NNNNNNNNNNNNNNNNNNNNNNNNNNNNNNNNNNNNNNNNNNNNNNNNNNNNNNNNNNNNNNNNNNNNNNNNNNNNNNNN
NNNNNNNNNNNNNNNNNNNNNNNNNNNNNNNNNNNNNNNNNNNNNNNNNNNNNNNNNNNNNNNNNNNNNNNNNNNNNNNN
NNNNNNNNNNNNNNNNNNNNNNNNNNNNNNNNNNNNNNNNNNNNNNNNNNNNNNNNNNNNNNNNNNNNNNNNNNNCATAA
AAAGAAAATCGCAAAAATGTTTTTTTCTTTTCATGATTTGAAAACAAATTAAATAATGTATCTATAAAAAAAACTTTTAA
AAATTGGTTCAAATCAAATGAATAGGGTTTGCTACTGCTTAAATGTAAATGCATGTTCTATTATGTTTACAATTTTATTT
AGTTTTCAAAAGAAACTGGCAAAATTAAATTGACAATCAAAAATTTATTTTTATTTTTATTTTCAGATTTTAAAAAATAT
CTTATTAATATTTTGTTGATTAATTTTTAGAGTTTGTATATAAGTTAAAATGTAAAAGGAAGTTTTGAAACTGCATTTAA
ATTCTCATTGTGTTTTAAAATATTAATAAAGAAATATGGCAAAGTTTATAAATTTGTTTTTTTAAAAAATATTGAATATT
TCCTACATTAAATGGTTTTAAAAAAATAAATTTAAAAGTTATATATTGAGGACATATGGAATTGTCGTTTTAATTTTAAA
AAAAGTTTATAAATATGTTTTTTTTAAATATTGAATCAGTGGTATATTAAAAAAATCAGTTTTTTGCTAATTTATAAATT
ATATTTTTTTAAAATTAAATCTGTTTTCAAAAATTCTGACAGTTTTTTGAGTGATTGGAATTTTTTTTTTTAGATTTAGA
TTTTTTTATTTTAAATTAATTTTAATAAGTCACAAATTCTTTTTTTGTGGTGCTGACACGTGGGACTTTTTCTTCTCCTA
TTATATATAGATAGATGATTACTAAATAGGAACTACTAACTTGGTATATCTATTTGAGTCATTAATATATTTTCTATGTA
TTATGTGTAAAGTGTTCCAGATAAATATATAGTATTGATGGAGTTTTATATTGTGAAAGGAGATTTATCTTTAGCCACTA
GGAAGACTTAGTTAATTCACGAGAAGAGATATTAAAGGTTTTCACCGATTCAAAAAGGAAAAACATAATATCTTGAATTA
TCATATGTATTAATAGAGAGAACAATGTATTATAAATAGGTGTTGTGTCTCTTAGTAAAACGAAGGACACAACGTATGTC
TTATGTTCTTGAGATAATTATAAAAAGATAATGAAAATCTGAATCAAGTTATTTTAATTTATAACTGTGCCTAGAACTAT
CTAAAAAAAAAAAGATTTCATAGTTTAGATGGTCATGAATTTTATGATTTCTGATTGACTTGAACTATGATGGTTCCATT
GAAAATTGTTTAGATGGATTTTAGGTACTTTATCGGATTAAAATTTGATTTAAATATGATAAAGTCATTCTTCATGTCTG
TTATATTTATCTTGAAACTAGAACATGATTACACATGGTGATTTAACATGAATTGATATGTGATAAGAATGTAGGTCATA
TTGTTTTAATTTCTAAAGATGTTTAAATCACTTGAAATTGAATTTGGTCATAGCTTTGGAAATAAAAATTCTTTATAGAC
TTCAATTGACCTAAAATTTTGTAAATTCATTGATAACGACCTAGTAAGAAGTACTCATTGCTATGTGGTTATGGTTTTTT
GAGGTAGTTAAAATGATTTTAAAGTTATTCTTTGGAATTAACATGTGATTTAGTATGAATGACATCCTTTATATCGGTAT
TATTTATGTTATATGTGGTACTTGATTAAACGCGATGAGTTAACATGAATTGATAAATGATAAGGATTTGATTATTTTTC
CTTAAATCGTTAGAATTGAATTTGATGACAACTTTGGAGATAAATATTATTTTTGAACTCTTATTGATCTGAAATTTGGT
AGGTTCCTCAGAAACAATAAAATTTAAAATACTCATTGTTATTGTAACACCCCCTAATTATTAAAACCAAGATTCGCATG
TCGATACACCATTCCTTAATTACTACAATATGTTGTATACTCTTTTTAGGAACTTGAAATTTTGCGATATTTGCAAACTT
ATTTAACATAAATTGTGATCGTAATTTAAGGAATTTTATGGAGGTATTTACGTAATGTACTAATTAGAATTACCTATAAC
TTGAAAGGGAGGTGAGGGATATAAATATACGTATATATGTATGCATTTTGGGTAGCCAACTTTTGTTTGGGCGGCCACCT
TTTAGTGGCAGCTGTATAAGTGATAAACATCGACTATATTTCCACACCATCTCTAGAGAAATTCGTGTTCTGTATGTCTA
AGAACCTTGAGAACTTTATCTAACCAGATTGTTCATCGAAATCACAAGAGAAAAACTTGGTCCTTTTGGCTGGAATTCGA
GACGCACTCTTCCCTTTGGTAAGTGATGAAATATGTTTGCGAGCTGGGTAGTGTTTAGTAGTTTAAGCATATCTTGTTCT
TAAAATTCCGTTTACAGTGAATAAATAAGATTTGGAAAGCTAGTTCATATACCTACAACTCTTATGCCTATTTAAAACTC
TAATTTAGCAATTATGGATTCGAAATATGGGACGCAACATTGGACAAGTACTGTCCAAATTTTGAAATTAGAAATCCTGT
ATGTTCAACTGTTAGTGTTTTGATTATATTTTTTTGTACAAAATGTATTTTGCGGTGATTCTTGATTATTTGCAAGCCTA
AGAGATGTACCTACATCTTTCATGAAGGATATGAAGTCCAACTTTGCCGTTTTCCTTTCCAAATCTAAGTTGTGACATGA
GGTACTTGGCTGGCCAGAATTACTGTTTTGGGAACATAGTCATATTTGTACATGCTAGTCTTACCTGTGATGATAATCCT
GTTTTACGTCAACATTATTGAGCTACTAGAAAGTAATGAAGTTATTTAATTTTTTTTTAAGGTTGTATATACTCGTGTCC
AAGTTGAGGACCTTGATACGTTGGTTGGTCTACGGTTTGAACTCTTGAAGTTGTGTTGGACTGTTTCTATGCTAAAGCAC
TGAGGTTTGTGTATAAACTTGTACTTGTACTCTTGTTACCTGCTGGTATATTGAAAGTTTATCTTGGTACCATGGTCACC
TCTTGTCACTTTGCATTGTTGTGTTGGTATCCATTAAGACTTTAAAGACACTTGTGTAACTTGCCCACTTGTACGGATTG
TTTGATCACCTGACACTCTTGTTGGGACTTGTCCTTCTTGTGGCTATGACTTTGTCACTATTNNNNNNNNNNNNNNNNNN
NNNNNNNNNNNNNNNNNNNNNNNNNAATTTGCCATCTTGACTTTGGATTTTTATTTCGTATGGAAGTTGTCCATTTTATG
TACGAACTAGAAAGCCATTTTTTTAATATGGTTCTTGGTCCTCTTGATTATTGGGCGTTGACCCTTATTGATACAGGGCT
TCGGTCCTTCTTGATACTTGATTATGCTTGGTGTGATGTTATGATGTATATATTGGGCGAGCCTTGTTATTGAATCCCTT
GGGAAATGGTGTTATGAGAGTTTTTGACATTTGGATCTTTAAATATCGAACTTGATACTATTGATATGTTGTTTACTTGA
TTTATTTATTATGTTTCAATTGTGTTTCTCATGACTTGAGAAAGGTAAACTGGTGAATCTGAGGGCTCCAAACCTATAGA
TTTTACACCACTAAGCTTTATGCTTAGCGATAGTTATTTATATCGTAGGGAATGATCAAGAGGATGCATGAAGCTGGCCA
TTGGAGAAGGAGTTTTTGAGAGCCTTAAGGAAGATCACATTTGCATATAGGCATCTATATATTGTATAAACCTTGGGACT
CGTACATGATATATGTGTTGTACATTTACTTGAAATTTAGAAGGCGGATTTGATCGTGTCACCATGGGTTGTAATATAAG
TATGACTACATATTTTATTGTTTTGATTTGTGTAAACCCAAGTCTTGTAATATACTACTCCCTCTGTCCCTAATTACTTG
TCTACTTTTCCTTTTATAGTTGTCCCTAATTACTTGTCCATTTTGACAAATCAAGAAAGTATTTTTTTTTACCTATTATA
CCCTCAATTAAATGACTAATTACTTTGAAAAATGTAGAACTTTTCATCCACTTCATAATTAATAGGGGTAAAATTGTAAA
CTCATTATGTCATTAATTATTTTCTTAATATGTGTGTCAATTCAAAAGTGGACAAGTAAATAGGGATAGAGGGAGTACTA
TTTGTTTTGAATGGTTGTGTGAAACTTGAACGAGGTAATTTTGATACTCCGAAGTTGGTAATATTTTTTTTATGTCATTT
CTAAGTGTGAGGATAATAAATGCATAAAAATCTCGTAAGTTATTTGCTTGGATTATTTTGGAAGGGTTCTTCCGCCATAC
GTTAAAATTCTACGCAGTTTAAATGTGACAACAAATAAATGTTTAAATGGGCAAGCTTCACATCCTTAACTATTTTTTTT
ACTTTATGAACCTAATTCCTCTACTAGATTACAATAAATATGCCCTATGTTAATCTCTTTTGAATGTTGCAAGTATTAAA
TTAGATTCCTTCTTAATTGATAGTATCCTTCCGAAAGGGGTCACTACAGTTATGTAGTGATTTGGTAATTTGAGTTCGTT
CAAATGATGTTTTGGATTTTTCTTGTATCTTGAAAAATTATTTTTAATGAAATTACTCAACTATGATATAGTGGTGATAG
AGATTATTCTCTTTGGTATTCATGACTAAATTTTAGTGAAGTATTAAGTTCATGTGTTGGCTTAGACACTCCTCCATATC
AGATGAAATTAATAAAAGTCATTAAAATTTATTCTCTAGTTTTGATTATCTATATTGACTCTCCCTATCTAATTAGTATT
TTATTGAATTAATGGATCTAGGATAATGATATTCACTTGACTTAAATTGACATATGCTCTCCATCTAAGTTAGCTTTTGT
TCTAAATTTGTTGAAATGAATATTTGACACCACATTTGTATGTTGCATGAGTAGTCATTTTTTCATCAAAATTTATTGTT
CAAGATGCATTGATATCTGTGAGATGTGTTTTGAATTTTAATATTCAATGTATACATAATCATGTTGATTTTTTGGAAAA
TAGTACTTAGATAAAGTAAATAGTTTTAGAATTTTGTTCTTTATTATTATTGTAACACATCGCTTTTAGAAAGAGCTTAA
TCTAGAAGAACAAAATTGGAAAGAGCTAAATTGAGATTTGTTCAAGCTATTCTTACATTGTGAGTTTTGGGACACCATCA
AATAACCATAACTTTTAGCACAGGATGAGTTAGGTGACCAATGAAATATCAAATCTAAGGTCCTTGAGTCCTCTTTTCAA
CGCCGCGGAGTTTGCTAGATTCCTAGTTCGGATGAGGGAGATATGCCCATTTGAGTACAGCCTGTCCAGTTAAAGAAATT
CATCCGAATTAAGGAGTGCATTTTGGTCTTTTCCTTACGCCACTAGGCCTACACGTTTTGTTCACACAATTAGGGGTCAA
AGATGATTAAAATCAGTTTTCACTCAAGCTTAAGGCATTGAAGAAACAAGGCCAAAGTTCAAGAGGAGAAAAGAAGAATT
TTTCAAAAAGTTCTTCAAGATTTCGGGGAAATCGCCAAGAACTTAGTTCATTCGAGGTATGTAAGCTTTCATAGTGTTGA
GTTTGTTCACCCTCACGCCAAACATGTAAATGTTTACCCATGAATTCATTCTTGAAGTTGATTATTGAGTTCTTGAGTTA
AATTGATAAATTGAGGTCTTTGAAATCCTTGAGGTGATGGTTTTTCAAAATAGTTGAGTCTCTTGATTGAGTTTTGTGTG
GGTTTCATTGAAAATGTTCTGGGTTTGTGAAATTTCATAAAATTGGTTCATAGAACCGAAGTGGGTATGAGTTGAATTGA
GTTTGGGAGAGGAAGAAAAGATCTGGCAAAAATACGCGCATAGGTCTGCGAGTGGAGGAGTTTCAAAAATTTAGTCCCCA
AATAATTACCCCCTCTCCACGTCACGGAGAGGATACGGAGTCCTCTACCTCAAAAATTATTTCGCGACCAAAAATAAATA
TCCCTCTCCGCGTCGCGCTAGTGTTTTCCAATTTGTGTCTTCGCTCGTTTCTTATTTCCAACTATCTAAGTCTTCGCTAA
TCATTGAGTGATCCTATATATCTTAATAATAACTCTGGAATTCACATTTCAAATTCAAACAAAGATTAAGAGTAAAGTAC
CAGAAAGTCTTTCGAGAAATCTGGAGAAGTCTTCGACAATTAATGGTAACTTGGTTTAAGACATGAATAAATTAGTATGA
GGATGAGGAGAGTTGAGTTCATTTTAGAAAAAATGAGTATGAGGGGACTATGTTTTCCCAAGCGTGCAACAATTTTACTT
AAATGAGAAGAAACTTGATTTCTGAATGAGTTCATAAAGAGTTTTGAGTATTATTTATTTTAAGGGAACTTTTGAGTAAT
TAGGTCAAATTGAGGAGGAGTTATGTTTTCTTTAAAACATATGAGCCTGAGTTATGATTGTTTTCAAGGTCTCCATTGAA
GGCTAGCATTTTGATTCTAGGTATGATAGTTTTCATCCATGGAGTTCCCAAATTCCTCAATTTCAAAGACTAGAATTTCC
TAATTGTGGTAGGGTTTTCTTCAATTATCTTGGGTTCTCTTTAATGTTGATTTAAATGATTGAATTATGATCTCTTATGT
ATGAATTGATGAAATACTATGATTTTATGATGATTTCCCCAATAACCCATGTTATCCCATGTATTCAAATTTTGAATCAT
ATGATGTGGGATTTTGAGCATAAAGCAAAAGTTTTATGAAATTAAGCATGTATTGCAAGCTTTACATTTATTTATGATGA
AATTCATATCTAACTCAAGTTTTTTAAATGTTGATGATTGAAAGTGGGTTTTGAACCTCAAGAGGTAAATTATGGACTTA
TGCATTTTCTTATGAAATCTATGCAAATGTTTTAAGGGTGCTTTGAAAGTAAAGTACCAATGATCATGGTGTGTTATTGA
AAGGCTTTTCTCATGTACACATAAGAACAATATGTGAAAGGTTTTCTCACATAGAAAGGATTCTTAGGTTGAAACACTTT
CTCACCTAATTGAATCAAAGAGTAAGAGCATTGTAGCACCCTAGGATTTTTTTTTGAGCTAAGACTCGAACCATCCTTTG
TTTTGAGTAGGATTCTGCCGAGGAATTTAAATTTTTCTTAAGTGTTAAGGTCACTAGATGTATCATTGTAACATCCCTCC
TTTGAAAGAACTAGAATTAGATAGAAACTATTTTTGGAAAGAGTAAATTCGGAAATTTTGGCATGTTCTGCTAAGTATGA
GTTTTGGGTCAACTTCAAATGACCATAACTCCTAGTACCAGGTGATTTAGGTGGCCCATAAGATATCAAATAAAAGGTCT
TGGAATCTTCTTTCCAACACCACCGAGTTTGCTAATTTTCGAGCTCGTATGAGGGAGATATGCCCGTTTGAAGTCAAATT
GTCCAGTTAAGGAAAGGTATCCAAAAATATGAAGGGTTTTTTTGGTCTTTTCCTTACCCAATTAGCTTAAAACGAATTTT
AATACCATTTTGTGGATAAATCTGATTTTGGTCAGTTTTCATAAATCCAATTATGCTTAGGGTTATAGAAGAGAGTTCAT
TCAAGTCATTCCTAAGTTCTTTTGAAGTTTTGGGTCAATTTCAAACGACTCTAAGTTTTAGCACATGATGAGTTAGGAGA
CCCATAAGATATCAAATGAAAGGTCTTGGAATCCTCTTTCCAACGCCACCGTGTTTGCTAATTTTTAAAATTGTATAAGG
GATATATGCCCATTTGAAATCGGGCTGTCCAAATAAGGAAAGTTACCCTAAAATATGACGGGTATCTTGGTCCTTTCCTT
ACCCAATCGGATTTAAACGTTTTTAGTAAGGTTTTAGGAGTTTACACTGATTAGAATCAGTTTTAGTTATTCCTAAAATA
TGCTTAGGGTTATTAGAGGAGTTCAAGAAGAGGTAAAAAGGAGAAAGAGGCGACTCAATCCCTCAAAGAACACAACAAGT
TTTCTTCGGTTCTAGCCTCGAAATCAAAAGATTTCTTCGTGAAATTCGTCACCAGGTATGTAGGATTTCACTGGTGGATT
CCTTTCATTCACTAGGTCCCAAAAATTCAGTCAGATTCTTGATTCCTATATCTTGCTTAGACCTAGGGTTTCGAAAACCT
TATATATTAGTTGTGATTTAGCTATTAGAGTATTCCAAATCAAATTATCCTGTTTTTGTGGAATCGTTGCATATTTAATT
GCATGAAACTCAGAATCCTAGTTGTGTAGATTCTCTTGGTTCATGAATTACACATGCTAGGCCAGTTAAAAAGCTATACT
TGGTTCAGTTTTCGAATGTCACATTATCATTATATAATTGTCACATTCTCAAATTTTGCATGTCAATATTTTGAGCTATT
CAACACCTCAGTATTTTAGTTATAATGTGTCATATACATATTCAGTTGGGAGTAGGCTTAGCACCAAGTGGACTAGGTTT
TTAGCGTACCCTTATACCCAAAACTACATGCCCGCGTAGGTTAAGTCCCCTTCTGTGGGCATCAGTTTTAGTGATTTTGC
CAGTCATGCCTTTATACCCTTGGCAAGGTATATCGGGCCCTTCGATGGGGTGTATACATAAGACACCATGGTTAGCTCAT
GTGGTGGTTATGTCCGTTATTAGTAGCCCCCACAATCAGACTCTAGTGTATTTGACTAGGTTTTCAGTTATACTTCAGTA
TTCAATCTCAACATGTTCAGTACTTGGTCATTGCATTTAGTTCAATTCTTTTCAGTATTTTCCATCAAGTTCAGATTATA
TCATTGTTCTATATGTTTTGTTCACTTTTTATCCTATCCGGCATGCTCGGTACCTTCCAAGTACTGATGCATATTCAGTA
CATCTTTTTGTGAAGTAGGTTCAGGTCCTTAACATTCACATCACACGTAGATTGGTTCCCGATCCACATTCAGTAGATTA
AGTGGTGATTCCTCATACTTCGAGGAAAATAGATATGTTATCGTATTTTAGTCGTTCATTTCAGTTTAACTTTTGATATA
TATAGCAGGGGCATGTCCCAACATCTCTAGTCAGTTACAGGCTTTATTGAGACATAGTTAGATTCATCTTTAGTTTTTGA
GCTATTATTCAGTATCACTAAACTCTTAGAATTTTATATATATTCAGACCTGTATTGGGTATTCCCTATCATTCATTTAT
CTCAGATTTTAGCTTCCGTATTAGTTATCTTTTCATAGATATGATTAGTTTTCTTATGATATGCCAACTCAGGGTTAGAT
TAGGGTTACTCGTGATCCTAGGTCCCATGTTTACTCCCAAGGGGTAGTCTCGGGGCGTGATAAACTTGGTATCAGAGCAA
TAGGTTTAAGAGTCCTAGGATGTCTGAAAAATCGCAATTAGTAGAGTTCTTTTCATGGGTGTGAAGTGCACCACATCTAT
TGAGAGGGAGGCTGCGAAGTATTTTAGGAAGAATTCACTTTCTTTGCAACTCTATCATGCGTAAGGTATGATCCAACTTC
TCATTTCTAATTCGACGTTATGCGTTTCAGATCATGCCTTAGTCAATTGTTAAACAGGATTGTTCGCTTTCAGTTTTCAA
ACGAGCCAGTCTTAGTATAGAAGAGTAGTAGCTGGGTCTATTTATCTCTTACCTTAAGGCCAAAAGGATGATCTCTAAAG
GGTAGTGTAGCACGTGTTAAGGAAAAAAAATAAATTAGCAAAAAGACGTTCATCGACTTGCTCACTTAGGAGTTGTTCTT
ACGGACACATCAAATAGTGGTGTGATAGATAGATCAGAATCTTCATTGGTAGCGGAGGTTAAGGAAAAACAAGACAGTGA
TCCTATACTACTTTAGTTGGAAGGTGCAATTCATCAATAGAAAGTAGAGGCATTCTCCCAATGGGGAGATGGTTGCTTAT
GTGTTCCTAAGATGGTTGAGTAGGTGAAGTAACCTTGATTGGGCCAAATTCGGTTCATGAAGCTATGAAAAAAGTTTAGC
TCATCAGAAAAAGACTTACGACAGAAGTCCTATGCAGATGTAAGGAGAAGGAACTTAGAGTTTGATATAGATGAATGGGA
TTTCCTGAAAGTATCACCTATGAAGGGGGTGATGAGATTTGTCAAACTTGGAGGAGTCAGTCCGTAGAAGGAGCTACTTG
GGAAGCAGAAACACGCATGAAGGCAAAGTATCCTTACCTCTTTCCTTCCTATTTTGTTTGAGCTTGAGATAACAGTTTCC
TCTCCACTCTTTCAGTTTACTCGTGCGTAAATTCAGTCTTAGTACATTGTTCCTTCAGTTGTTCTTGCATTTTCGGCATA
TTTGTATGTTATTGGAACTCAGTTCAGTTAGATATAAATTTCTAGTACTTAGTGGTAGGGATTACAACTCCTTCCCTCCA
TACTCAGCTTTTTTAGATTTTATTCAAGAACGAATGTTCCCTAAGGGGAGATATTGTAACACCCTAGAAATTTTTTTGAG
CTAAGACTCGAACCATCCTTCGTTGTGGTAGGACTTTACCGAGAAATTTATAAATTTCTTAAGTGTTAAGGTCACTAGAT
GTATCACTGTAACATCCGGCCTTAGAAAGAACTAGAATTAGAAAGAAACTATTTTTGGAAAGAGTAAATTTGGAAATTTT
GGTAAGTTATGCTAAGTATGAGTTTTGGGTCAACTTCAAACGACCATAACTCTCAGTACATGATGATTTAGGTGGATCAT
AAGATATCAAATGAAAGGTCTTGGGATCCTCTTTCCAACGCCATTGAGTTTGCTAATTTACGAGCTCGTATGAGAGATAT
ATACCTATTTGAAGTCCGGCTGTCCAGTTAAGGAAAGTTACCTGAAAATAAGAAGGGTTTTTTTAGTCTTTTCCTTAACC
AATAAGCTTAAAACGATTTTTAGTAATATTTTGGGGACAAATTTGAATTGGGTCAGTTTTCATAAATCCAAATAGGCTTA
GGGTTTTAGAAGAGAGTTCATTCAAGTCATTCCTAAGTTCTTTTGAAGTTTTGGGTCAACTTCAATGGACCAAAACTTTT
AGGACATGATGAGTTAGGAGACCCATAAGATATCAAATAAAAGGTCTTAATACTCTTTCTAACGCCACTGAGTTTGCTAA
TTTTCAAGCTCGTGTGAGGGATATAGATATGCATGTTTGAAGTCGGGCTGTCCAAATAAGGAAAGTTACCCAAAAACACG
ACGAGTATTTTTGTCCTTTCCTTACGCAATCGAATTTAAATGTTTTTAGTAAGGTTTTAGGAGTCTAAACTGATTAGAAT
CAGTTTTAGTTATTCCTAAAATACAGTAGGGTTTTTAGAGTAGTTCAAGAAGAGGAAAAAAGGAGAAAGAAATAACTCAA
CCCCTCCAAGAACGCAACAAGTTTTCTTTTATTCCAGCCCCAAAATTGAAAGATTTCTACATGAAATTCTTCACCATGTA
TGTGGGATTTCAATGATGGATATCCACTAGGTCTCTAAAATTCAGACAGATTCTTGATTCCTATATCTTGCTTAGACCTA
GGGTTTCTAAAACCTTAGATATTTGTTATGATTTAGCTGTTAGAGTATTCCAAATGAGATGATTATGTTTTCTTGGAATC
GTTGCTTATATCTTTGCATGAAACTCAGAACCCTAATGGCGTAGATTCTCTTAGTTTATGAAATACACATACTAGGTCAG
TTAAACAGATATACATGCTTAAGTAGTCACATTCTAAGATTTTGCATGTAAGTATTTTGAGCTATTCAACATTTGAGTAT
TTCAGTCATAATGTGTCATATACATATTCAGTTGGGAGTAGGCTTAGCACCGAGTGGACTAGGGTTTCAGTGTACCCTTA
TAGTACCGAAACTACGTGCCTGTGTAGGTTAAGTCCCCTCTGTGGGCATCAATTTTAGTGATCACGCCAGGCATGCCTTT
ATACCTACGGCAAGGTATATCTAGCCCTTCGACAAGGTTTATACATTGAACACCACGGTTAGCTCACGTGGTGGTTATGT
CGGTTACTAGTAGCTCCTACAGTCGGACTCTAGTGTATTTGACCAGGTTTTCAATTATACTTCAATAATTAGTCTCAGCA
TGTTCAGTACTTGTTCATTGCATTCAGTTCTTTTTCAGTATTTTTCATCATGTTCAAATTATATCATTGTTTAGTATTTT
TTGTTCAACTTATATGTTATGTTAAGCTTTTATCCTATCATGCATGCTCAGTACCATCCAAGTACTGATGCATACTCTGC
GCTACACCTTTTCGTCATGTAGGTTCAGGTCCTCAGCATTCAAATCACGTGTAGATCACTTCTTGATCCACAGTCAGCAG
ATTGAGTGGTGACTCCTCATAATTCGAGGACAATAGACATGTTATTGTAATTTTAGTCTTTTATTTCAGTTTCAATTTTG
CTCGAGATAGCTGGGGCATGTCCAAGCTTCTCTAGTTAGTTAGAGGCTTTATTCATACAAAGTTAGATTCAACTTTAGTT
TTTGAGCGATTGTTCAGTATCACTAAACTCTTAGAATATATATATATATATATATATATATATATATATATATATATATA
TATATATATATATATATATATATATATATATATATATATTCAGACCTGTATTGGGTATTCCCCATCATTTAGTTATCTCA
GATTTTAGCTTCCGTTTTAGTTATATTTTCTTAGATTTGATTAGTTTGCTTATGATATGCCAACTCAGGGTTAACTTGGG
GTCACTCGTGATCCTAGGTCCCATGTTTACGCCCAGGGGGTAGCCTCGGGGCGTGACAAGCTATCTTAATGAATCTAGCA
TGGATTGGATGTCCAAGGGCACCTTCCATGAATAATTAAGTCAAGTAAGAAATGACTATTCCATGGGATTTATGCTTAGC
ACCGAGAGGATATTGATAATGGGATTGAAGCTCTCCCATTGTAGAGGTTGGATTTCTTGAAGCAATCTCATGAGATAGAA
GCTCCCCTATTAGTAGAGGCCGGGTTTCTAGTAGCAATCTCTTTATCCCTTAACTATGTGCCCCATAGGTTGATTAGCTA
GTGGGTCCACTTAAGCTAGAAGTTCATGGTTCTACCTTGGTATGTAGGACAACCCTTTTTGGTATGGGAGACATCGGGAG
ATCATGTTATAGATCACATGGTCTCTATGTCGGTTAAGGCTAATTCCCCACATTAATAATAAACTAAGGTTATTTCAAGA
AGTATCGCACATGAGTTCAATGGTTTTAATTATGAAGTTAGCTTGCATTGACCATGATGTTATAACTTGTGTTTTCTAAA
TCTTTTATATCATGTTTTGCTTGGTCAATTGCATGTCATCAAATGAAAGATTTCTTTTAGCATGTTTAAAAGTTTTATGC
ATGACTGTTATACTTGGTACATTGTTTTTTACTAACACATACTCTTGCCTACATTTTCCAAAAAATGTAGGGTCCGACAG
TCATGGTCATTAGTTTCATGGCTAGAGGTGCACTTGAGATATATTTCCAAGCTTTGGTGAGTCCGCATGCTTCGAGGATG
GACTTTCATTGTTTTAGTTTTGTTCATGTATTTCTCTTTTGGACATGATGTATGGGCTAGGCACAATTTCATTCTATTGT
ATTAGATGGCTATGATGAGATACGTGTATTAGACTTCTACTTTTCTTTTATAAAATGTTTTGGACTTGGACTATTGTTTT
ACTCTCATTGTTCTATTTCTTATGTTATGAGAGTTAAGTGGCTTGTATGGAGTCCTTCGGGGTTCTATACGCCATGNNNN
NNNNNNNNNNNNNNNNNNNNNNNNNNNNNNNNNNNNNNNNNNNNNNNNNNNNNNNNNNNNNNNNNNNNNNNNNNNNNNNN
NNNNNNNNNACTTGTTCATTGCATTCAGTTCTTTTTCAGTATTTTTCATCATGTTCAAATTATATCATTGTTTAGTATTT
TTTGTTCAACTTATATGTTATGTTAAGCTTTTATCCTATCATGCATGCTCAGTACCATCCAAGTACTGATGCATACTCTG
CGCTACACCTTTTCGTCATGTAGGTTCAGGTCCTCAGCATTCAAATCACGTGTAGATCACTTCTTGATCCACAGTCAGCA
GATTGAGTGGTGACTCCTCATAATTCGAGGACAATAGACATGTTATTGTAATTTTAGTCTTTTATTTCAGTTTCAATTTT
GCTCGAGATAGCTGGGGCATGTCCAAGCTTCTCTAGTTAGTTAGAGGCTTTATTCATACAAAGTTAGATTCAACTTTAGT
TTTTGAGCGATTGTTCAGTATCACTAAACTCTTAGAATATATATATATATATATATATATATATATATTCAGACCTGTAT
TGGGTATTCCCCATCATTTAGTTATCTCAGATTTTAGCTTCCGTTTTAGTTATATTTTCTTAGATTTGATTAGTTTGCTT
ATGATATGCCAACTCAGGGTTAACTTGGGGTCACTCGTGATCCTAGGTCCCATGTTTACGCCCAGGGGGTAGCCTCGGGG
CGTGACAAGCTATCTTAATGAATCTAGCATGGATTGGATGTCCAAGGGCACCTTCCATGAATAATTAAGTCAAGTAAGAA
ATGACTATTCCATGGGATTTATGCTTAGCACCGAGAGGATATTGATAATGGGATTGAAGCTCTCCCATTGTAGAGGTTGG
ATTTCTTGAAGCAATCTCATGAGATAGAAGCTCCCCTATTAGTAGAGGCCGGGTTTCTAGTAGCAATCTCTTTATCCCTT
AACTATGTGCCCCATAGGTTGATTAGCTAGTGGGTCCACTTAAGCTAGAAGTTCATGGTTCTACCTTGGTATGTAGGACA
ACCCTTTTTGGTATGGGAGACATCGGGAGATCATGTTATAGATCACATGGTCTCTATGTCGGTTAAGGCTAATTCCCCAC
ATTAATAATAAACTAAGGTTATTTCAAGAAGTATCGCACATGAGTTCAATGGTTTTAATTATGAAGTTAGCTTGCATTGA
CCATGATGTTATAACTTGTGTTTTCTAAATCTTTTATATCATGTTTTGCTTGGTCAATTGCATGTCATCAAATGAAAGAT
TTCTTTTAGCATGTTTAAAAGTTTTATGCATGACTGTTATACTTGGTACATTGTTTTTTACTAACACATACTCTTGCCTA
CATTTTCCAAAAAATGTAGGGTCCGACAGTCATGGTCATTAGTTTCATGGCTAGAGGTGCACTTGAGATATATTTCCAAG
CTTTGGTGAGTCCGCATGCTTCGAGGATGGACTTTCATTGTTTTAGTTTTGTTCATGTATTTCTCTTTTGGACATGATGT
ATGGGCTAGGCACAATTTCATTCTATTGTATTAGATGGCTATGATGAGATACGTGTATTAGACTTCTACTTTTCTTTTAT
AAAATGTTTTGGACTTGGACTATTGTTTTACTCTCATTGTTCTATTTCTTATGTTATGAGAGTTAAGTGGCTTGTATGGA
GTCCTTCGGGGTTCTATACGCCATGTAACATCTACGGGGTACCCATGGGTCGTGACAAACTTGGTATGAGAGCATAAGGT
TTAGAATGGTCCTAGGATGTCTTATAAGCCATGTCTATTAGAGTCTTGTTCATAAGTTTGAAGAGCGCCACATTTATGAA
TGAGAGGCTACAAGATGATTAGGATACTCCACTTCTTTCATTACTCTTAAGTCATGAGATAAAGTTTAACTCTATAAGGT
CTCTCTCCTAATCCTTATTCGATGGTCTACATGACATTGATTCGTTACGAGCTTATACTTGAAGGAATGTGAGGGAGAAT
GCGGAACAAAAAGCTCCTCCCCAAGCTCTTTAAGTTCCGGTCGATCCTTTGCCGAGCAAGTGTCAAATTAGGAGTTTAGG
GATGCTTTTCAAGTATTGGCTGAAGCCATGACGGCCCAAGCCAATAGGGAGGTAGTTTTTCCCGTGAACCCAAATGTGGG
CATGGCGGCATCAAGAGTGAGGGACTGCAAAAGGATGAAACCTTGGGATTTTTATGGCTCTAAAGTTGAGAAAGATCCTC
AAGAGTTTCTTGATGAGGTCTATATGGTTTTGATGATTATGGGAGTTACGCCAGTGGAAAAGACGGAGTTCACTTCTTGT
CAACTAAAAAGTGTGGCTCGAATATGGTACAACCAATGGAAAGAAGGGTCACCAGAAGATGTGGGTCCTCTTGATTGGGA
GAAGTTTAAGATCACTTTTATTTATAGGTTTTTCCCTCTTGAGATGAGGAAAGCCAAGATGCTTGAGTTCATTAACCTCC
GACAAGGAAGTATGAGTGTGAGGGAATATTCTCTACATTTTATTCAATTGTCTAAGTATGCTCCATCACCAGTTGCCGGT
TCAAGGGATAAGATGAGTATGTTTGTTCCGGGTGTGTCCGAAATAGTGGTGAAAGAGTGACAAACCATTATGCTCATTAG
TGACATGGACATCTCTCTAAAGTCTAGAGAGGTAAATAGGGTTAAGACCTGAGATGGAAATTTCTCACATGCAAGGTCTG
ATGGACAAGGTCGTCCCAGATTTCGACAAAGTTTTTCTGGACAAGATTCCTCCAATGCTTCTCCTGAGTTCAACATAGAT
AAGGTGTCTAACATTAAGCCTCAAGGAGGTAATTGTAGTTGATCTTCATTGGTTATATATAATTGTACTATGTTTGGAAG
GAAACACGAGGTTAATTGCCTAGCTAGTATGGATAGTTGCTTTAGTTTTGGTAAGAGTGGTCACAACATGAGGGATTGCC
TAATGCTTGCGAAAAAATGAAGAGAGGGAAAGTAAGCTACTACAAGTGGTGCATGTTTTAATGCTCCTAACCAAAACCGC
TTCTATGAACTTCAGACTCGTAGTGAACAAGAGGGTTTTCCTGATGTGGTTACCGGTATGCTGAATGTTTTTCAACTTGA
TCTTTATGCTGTACTTGATCCTGGTGCTACCTTGTCTTTTGTGACGCCATATGTGGCTATGAGGTTTGATATTTTTTTGG
ATGTGTTGTTAGAAGCTTTTTATGTCTCTACTCGTGTTGGTGATTCTATTGTGGCTAAGAGTGTCTATAGGAAGTGTCAT
GTTTCCTTGTCCCATAGAGTTACTCTTGTTGACTTGGTAGAGCTTGATATGCTAGAGTTTGATGTTATCTTGGGCATGTA
TTAGCTGCACTCATGTTATGCTTCTATCGATTGTAGAACCCATCCAGTCATGTTTCAGTTCCTGAATGAGCCTATTCTTG
AGTGGAAGGGTGGAAATTCTATGCTTAAGGGTCATATTGTTTTTTATCCTAAATCTAGTAAGATAATTTATAAGGGTTGC
TTTTACCATCTAGGTAGGGTGAGGTATGTAGATTCTGAAACCCCTTCTTTCGGGTCGGTCCCCATTGTTTATGAGTTTGT
GAAAGTGTTCCCATATGACTTACCCGGTATTCCTCCCCAGAGGGAAATAAACTTCAGTATTGACCTTCTCCCAGATATGC
AACCTATCTTTATTCCTTCTTATCGGATGGCTCTAGCAGAACTTAAAGAGTTGAAAGAACAGTTGAAGGATTTGTTGGAT
AAGGGTTTTGTCTGACCGAGTATCTCTCCACGGGGTGCTCCAATTTTGTTCGTTAGAAAGAAAGATGGTTCTCTTCGTAT
GTGTATCGATTATTGACATTTGAACAAGGTGACCATTAAGAATATGTATCCTCTTCCGAGGCTAGATGATTTGCTTGACC
AACTTCAAGGAGCAATTTATTTCTCTAAGATTGATCACCGATCTAGTTATCACCAATTGAGGGTTAAACATGATGACATT
ATGAAGACGATATGGTCATTATGAGTTTTTGGTAATGTCGTTCAGGTTGACTGATGCTCCACGACATTTATTGATTTGAT
GATTATGGTGTTTTGAGAATACCTTGACATGTTTACGATTGTGTTCATTGATGATATTTGGATCTACTCAAGGAGTGAGG
ATGTAATTTGAGGATCGGGTTACAAAATCTTAAGGACCAACAAATCTTTGCAAAGTTTAGCAAATATCAGATTTTGTTAG
GGTTTGTAGCTTTCCTTGGCCATATTATTTTAAGTAAGGGTATTGAGTTAGAATCTAAGAAGAGGGATGCGGTCAAGAGT
TGGCCTATACCACTAAATCCTTCGGATATTAGAAGTTTATTGGGTTTAGCTGGTTACTATAGAAGGTTTGTTGAGGGAAT
CTCTTTAATTGACGCTCCTTTGACAACTTTGACTCAAAAGAAAGCTAAGTTCATATGGTTTGAAGCGTCTAAAAAAAGTT
TTCAAGAGTTAAAGGATAGACTTACTTCCATTCAGGTATTGACCTTACCAGAACGGACGAATGGTTTTGTGGTTTATTAT
GATGCCTCGAGAATATAGATAGGATGTGTGCTCATGCAAAATGGGAAAGTTATTTCCTATGCCCAAGGCAACTTAAAATT
AATGAGATGAATTATCCTACTCACGTCCTTGAGTTTGGTGCGGTCATTTTTTCCTTAAAGATTTGGCGACACTATTTATA
TGTAGTTCATGTAGATGTGTTCACTGACCACAAGTGTTTGCAATATGTGTTTAGCAAAAAAAAGATCTAAATCTTCGCCA
AAGATTATGGTTTGAGTTAATTATTAAAGGATTATGACATGAGTGTTCTTTATCACCTCGGTAAAGCTAATGTGGTAGCG
GATGATCTTAGTTGATTATCTATGGTTAGTGTTGCTCATATTGAAGAAGAAAAGAAATAGTTGGTTCGAGATGTTCATAG
ATTGGCCCAATTAGGTGTTCAACTAGTGGACTCCAGTAAGGGTGGTGTTATGGTTCACAATGTTTTCGAATCGTCTTTTG
TGGTGGATGTGAAAGCCAAGAAAGGTCTTGATCTAATTTTTGTAGAATTGAAAGAGGTGGTGCTTAAGAAATACGTTGAG
GCATTCTCCCTAGGGGACGATGGTGTACTTAGATACCAAAGTCATTTTTTGGGTTCTGAATGTTGATAACTTGAGGGAAT
AAATCTTGACTGAAGCCTATAGTTCACGGTATTCCTTTCACCTGGGAACCACCAAGATATACCGTGATTTATGGAAAGTC
TATTAGAGGAATATGATGAAGAAGGATATTGCGGGATTGGTGGCTAAGTGTCCCAATTGCCAATAAGTGAAGGTTGAGCA
TCAGAAATCATGAGGTTTTTCCCAAGACATTAGCATTCCTACTTGATAGTGGAAAGACTTGAATATGGACTGTATTGTTC
GTTTGCCTCGCACCCGGCGATGACATTACTCAATTTGGGTGATAGTAGATCAGATGACGAAATCGGCTCATTTCCTTCCC
ATCAAGGTTTCCTATTCTACAGAAGACTATGCCAAGATGTACTTGAGAGAAATGGTAAAGTCGCATGGAGTGCCTTTGTC
CATTATTTCTGATTGTGGTACCCAATTAACATCCCAATTTTGGAAGACATTCCAAAAGGGTCTTGGCGCTAAGGTTAACC
TTAGCACGACCTTTAATCCCCAAACAAATGGGCAAGTGGAGCGTACGATCCAAACTTTGGAAGATATGTTAAGGGCTTGG
GGTAGGAGGTGTGGATATCCCATAGTTTCATTTAAGGTGGGTGAAGTTTCCCTAACAGGTCTTAAATTGGTACAACAAGC
CATGGAGAAAGTTGGGCTTATAAGGGAAAATATGAAAATGACTCTAAGTCGACAAAAGTCTTATGCCGATGTGAGAAGAA
GGGATCTAGAGTTTGATGTTAACAATTTGTTTTACTTCAAAATCTCACCCATTAAGGGTGTAATGAGGTTTTGTAAGAAG
GGGAAGCTTAGTCCCTGATATGTAGGCCCATATCAGGTTTTGAGACGTGTTGGTAAGATTGCTTATGAGTTAGAGTTGCC
AAATGAGTTGGCGTCAGTGCATCCTGTTTTCCATGTCTTTATGCTTAAAAACTGTGTCACAGATCCGACATCCATAGTTA
CCCTAGAAGGGTTGGGAGTTGATGAAAGTCTTTCTTATGAGGAATTTCCGATAGAAATTTTGGACCGGCAAGTCAAGAAG
TTGAGAAACATGGAAATAGCTTCCGTGAAAGTATTGTGGAGAAATTAGTTAGTTGAGGGTGCTACTTGGGAGGTGGAGGA
CGGTATGATGTCCCGATATCCTCATCTCTTTCCTTCTACTCCTATCCTAGCTTGATGTAATGAGTTCCTCTTGGTTTGTC
CTTGGTTTGGGAGTCATGTGTTTTTATATGTTTCCATGATTTCCATATGTGATGCATGTTTATGAAAACTTGTGTTTTGA
AAGAAAATTAGTTTATATGATTGATTTTCCTCATGTTGTTGCGCATTGAGTATGAGCTGCGTATAGACTTCATGAGTTGA
ATTGATGAACATGCTTTAGCTATGCTTTTTTGACAAGGAATTGCATATGAGCTCCATCATATTGTGTTAATCATGCTTTT
AGCTTGGATAAGGTAGTTCCTCCTTGAAAATGAGTAATGATTCATGCATATTGGGTTTCTAGATGTAGTTCCTACTTCTT
TATGATGAATTTTAGTATGTTTAGCTAGGAGTTTGATAACTATGAGATTTCAACACATTTACAGCTACGTTTTCATAGTT
TAAGTGTCCTAAATGCGTAATTTATGCTCTAAAGTGATGTTAATGTGTTGATTTGTAGCAATGAAGGCTAAGCAGCAATG
CAAGGACATTACTATGCGAAAAGGAGCGAAAAAGATGAAGAAGTTGAAGGAAGGCAATACTAGTGATCGCCAAGACCGAG
TGGCGCTTTAGTTCACCGAAAGTTCCTGCATGCCAGCTCTGGGAAAGAACAAACTTGTCGAAGGAAATGGATAGTCAGCG
GACCTCCGAACGTCTTGGCGACATCGACCTCGCTCGCCTAAAGTCACAGAACCATGAGGATTCAAAGCCAAGGCAACCGT
CGATGGATTAGATCAATTGGCGTGTCATCGACTTGGACAACGACCCTCGACTTACCTCGCCTAATGGCCCTGCATGCCAA
AATTTGGGAAACTATAAATTAAATTTCATAAAGAAAGAAAGGAGTTCTTCACTTTTTGGAAAGAATCTAAATTCAATTCT
CCTGAGTTTTCCATTCCAGAATTTAACGCTTTTGAAACTTGATTTTGAAAAATTGCAACTGGGTTTTTGAATTAATTCGA
TTTGAAGCATTGTAGACACTTGGAAACCACTACCAAACTCATGGCTAACAGAGTTGGTAATTATTTCTTCCTTTTTATGA
TGTGTAGTTTAAACCCCAATTCTTAGGGTGTGATCATGTGATTATCGGCATAATTACCTTATGTGTATTGTTGTTTACTG
ATTTAAATGCTTAATTGAAGTAAGTTTAATCGATAGCTGTGAATTAATATATGAAATGTAGTTGGAAATGTAATTCTAAC
TTAATGTTCTAGGCTAGTTTGAGAAAGAGGTTTTATAACCAAGATTTTCGATTAATGATTGTAGTTATTGGGTTGATGTG
GGTTCAACTCAAGAGAGTGAATCCTAAACTCGATTCTACCTATCTAGCTTGAGAGTGTAGGTAAATTAACGTGTTGTGCT
ATATTTATTGTTAAGCTTGTCGACGTTTGAGAGAACTCGCTTGAATCCTAATAATTGTTCGAGAGAAAGCTATTGCATAT
ATAGTCTAGCCTACCTACTGAGATTTAGCAATTGTTGGTAAATTTCAATTACCCATATAGTGAAATTAGCCTATAATCGA
TCACATCCCCGAGAATTCCTCTCTACTTGTTGAATACCCTATTTTGTTAACTGTTTTAGTTGTTAATTGACAAACCAATT
CCCTCACCCGACATTCGCTGTCAACCCCTTCGATTTATCTAAATGTTTTTGATAATTTCAATTCCTATAATCGATTAGAC
CACTTTCATAACTTTGTAACTGAATTAGAACTTGGACCGCTCTCTGTGGGTTCGACCCCAATTCTTTGTTGGGTTTTATA
CTAAATTACGATCACCTACACCTAGTATTCGATGAGGTGTAGTTGAGTGTTTATCAAAAATAGTGTCACTACCGAGGACT
TGTGTTTAGAATTCTCTTCTTGATGTTTTGAATTGTGATCTTCTTGTGTTGTAGTTAAATCGACTTACTTTGTTTTGTAT
TTGTGTTGGCTGTGTCTGAACAGAGGACAAGATAAGTGTGAACGGAAGTAGCAGTAGCCAACTAGGCCACCAAGATGAAA
TTGGAAATCTGAATGTGTTAATGACCCAATTCAATTGGGTGGTGTTGATGCTATATGTCTACCTCTTGTTGAGGGGAATG
ATGTCTTTCACATAACTAACTTGATGTTACACCTCGTGCAAATGAAAGGATTATATGGAGGACTAGCTCATGAAGATCCC
AATGAGCATATTTAGAATTTTGTAGACGTAAGTGGTCCGTTCTCAATCAAAAACATCTCTGAAGAATCAGTCTGTCTCCG
GTTGTTCCCTTTTTCTTTGATAGGGGAAGCTACAAAGTGGTTAGCTTATCTACCGAGGAACTCCATTACTAATTGGGATG
AGCTTACCATGGCATTCTTTGTAAGGTCGTTTCCTCCATCAAGGATGATGCTATTAAGAGATAATATTCAGGGTTTCAAC
CGTTTTGAGGGTGAACCAATCCATGAGATGTGGCTGAGATTTTAGAAGTAGTTACTTCAATGTCCGACTCACGAACTTCA
AAACAACGTGTTGTTACAACACTTTTATAGGAGTCTTGACTCGGTGAAAAAAGGTTTTGATGATCAACTTGTTCCGGGGG
ATTTAATGCAACAGCCTTTAGAAATAACATCTAATCTCCTCGACGGGATGACTAAGATTAAAAGAGGATGGTACACTCGA
GAGGACCAAGTGTCTCAACTACTTTTAGAATGACAAAAAAATAGATAGTGAAGGATCAATAGCGAGACCGAAATATATCC
AAAATGATGACCAAGATGAATATCTTGTCGAAAAATGTGATGGGTAGTGGGTTGAAAAGTTTAAATGTTTTTGGTGTTGG
TGGAGAAAATCCTGAGGAGGCACACTTTGAGTCTCTATATAATGAGAAAGTAAATTTTCTTGCAAATCAAGGAGGTTTTT
GTCCGAGCTATCCAAGACCGGGCGAGAATCCAAGTTGGAATAGAGAAAGGGATGATGGATGGAGAGACCGTGACATAGAA
TGGTGCGGCCATAGTGCTAATTGGAAAGAAAGAGATGGCAACAAGGAAAGATACGTCCCACCCCATGAACGTCAAAGCCT
AAGGAGCAAAGGGCTAACCCGGAAAACTTTCGTACGGAAGACATGCTTGTATGCATTCTCAATAAGGTAGAGGGTCGGAC
AAAGTTTTGAAAGAAACGAAAGAGGATATCTCCACACTCAATCAGATAGTCAACCCTCACTCAGTGTCTATCAAACATTT
GGAAACGCAAATGGGTAAAATTTTATCTCATTTGAACCCAAGGCCAAAAGGCAACTACCAAGTGATATCTTGGCTGACCC
AGAAATTGAACCTTGAAACCGTATCCATGTAATGCAACGATGTTAAATAAGGCACTTCTTTGGAGGCAACTGAAGCTTTA
ATACTTTTATTATTGTCGTTTCAATAACCGATGTTGGATGTGTAGGTTGAAAAATTGAAATGTTTGGAAAATGACAACTA
GGCGAGGCAAAATCAGAGTCGGCGACTCGCCGAACAGACCGGCAAGCCCGACTTGGATAGCCATTGGAACCACCTATCTT
GCAGAGGTTCTATAAGCTAAGAGGGCTAAAGTACCGGTCTGCGCATCGTCGATTGGGTCAGCGACCACGACCTACGTCGC
CGACTGGCACGCGAACTGAAAAGTTGTAAAAGGCCAAACCATTTTAAATTCAAAAATCCCCTCATTTTCGTACTTTTTAA
CTTCTGTACACTCACAAATGATCATCTTTTTGTTTTCATACTATCATTTTTACTTTTGTTTGGCATCTTTTACATGGGGT
GGACGTTTGGATTACATTGCTGCTTAGCTTTTATAATTTTCAGCAAACTAAGGTTGGTTTTCCAAACCCCGCTCTATAAT
TGGTCGAATTCAAATGCAATTATTATTTTGTGGTCGTTATCTGTGCTTAATGTGGTTTTATTTATTGTAATTATTTGGCT
TTAAATGGTATTTTCCAGTGTCGTTGATTGTTAAAATTGTGTGGTTGCGTTGAAAATGTTGTGGGTCAGGGTGAAATCTG
AGTAATCCCGAAATGTGCTTGTTGTCGAATTTTACCCAATGATCGAGCAGTCGACGTCATTCTTAAGGGCAAAAAAAGCC
GTCAATTGGACATATTTTTCCAAATCGGAGGAAGTCTGAGTACCCCCCGGACTGGGCTTGGGTCTAATAGGTCATTAGTG
AATTGCATGTTGTGAGTGTTTAATTTTGTTTTTGTGGTCTGTGAGCCTGATATTGAAGTATGGGGTATAAATCTAGCACG
TTGGGCTATTCAAAGAGCTGGGTCGAGATCGCCGAGTAGTTCGGTGGTTCTCCTAACATCCCCTGGATCGCCTTTTAAAT
CTTTAAATTGTGGGTTTGAGTTCTTTAATTTTCGGAGATATGCCTGTGCTCGCCGAGTTCACTCGACAACTCGCTGAAAG
TCCCTTTTGATCACACCTTTGCCCCCTAATTCCATAAAATTGTTCTGTAACTTTCGGCGAGCTACTTTTAGTTCGCCGAA
TGGTTGCGAGGATCCGACGAATGGCTTTGGACATCATCTATTTGTGCTTATTTTAGAAAATATTTTTTGTTATAGAACTT
TTAGTGAGCCCGTCTTGGCTCGTCAAAGGTGTACGATGACTCACCGATCGGTTCGGTGAGTCTCCCTGAAACTTTTACAC
TAACTTTTTCTAAAATACATCTAACGTTTTCGACATTGTTTTGTAGGTATGTGATGAGTCCACAAGTTGGACTCATTTAG
GGCTTTATTTTGATAAGAATAGTGTCCTTGAATGCTTATTTTCTCTAAATATCTGATGAAAACTCTTAAGTTTCAGGTAT
TTGAAGTTATGGTGAAAGCATGGACACTTAGGCGCAAAAAGGAACAAAAAGGCTGAAAAGAACGAAAAAGATGAAGCCCG
AGCATCGCCAAGCACACTTGGCGATTCACCGAAGGGATTTACTCTGCCCTTTGTTCCAGTACGTGAAGCCCTGAAGGAGA
AGGATCAAAAAGGCGATGAAAGGAGCAGTCGGCGCTTCGCCGAATAGTTTCGCGAAGTAGTACTATACCGCCCAATGGTC
CAAAATGTGAAGATACGGAAGGCAAGCACAAAAAAATGATGAGACAGACGAAGGGGGAATCACAAAAGTTGTTCGGCGAT
AGCGACTAACTTCACCGAAAGATTCGTCAGTGCTATTTTCTAAAGTCTATAAATACTGAACTTTTTATTAATTTTAGAGT
CGAACTTTTATTTTAATTTCCAGAATAGAATAGTACTTTTTGGATATTTTTCCCTCAAGTTTGCAGAGGGTTTTTGGGAG
ACTTGAAGAAAGAAGGATTTCATCTTCCCCAAGTTGGAAGTTCGGTCTTTTCCATTCTTCTTCCTTTGCTTAAATCAAGG
TTTAATTTCTTATACCCATTTGATTTTACTATCATTTTTGGTGTACTTTGTTATTTCTTGATGTGTGGCTAAAAACCCCC
ATTCTTGGGGTGTGATTTAGCAAATATGTGTTGATATTATTGTTGGGTCTTGTTTGCTAATATGTTAGATGTAGTTTAAT
GGTAATTTCACATAGTGATTGTGGTTTAATCTAAAGGGTTTGTAGTTGCAAATACAAAGCCACCCATGTGTTTTTGGCTT
GCCCGAGAGGGAGGTCGCGAAACCAAGACCACTAGACTGATGGCCTAATGAGTGAGTCGACATGAGGTTCAGCCCGAGAG
GGTGATCCCTAGTCCCATATCCTAACACTCATCATGAGAGAGTGAGTGAGGTAAGGCGTAGGCTGATCTTCATGCGGCAA
ATGGGTGTCAGAGAGGAACGCATTTGAAACGGGGTAAGTTGCCCGAGAGGGTACTTATTTCCATTTAAAGCTTAGCCTAG
TCACTATTATCTTACAAATTTCCTTTCAAAAGAATGTACCCAACTACTTATCTCAACTTGTATTGCGGTCACACCCCAAG
AACATTCCCCATAATTGATTTTCTTGTTAATTTTTGCTATTTTTACTAATTGTGACAAAACCCCCAAATCGTTATTTGAC
ATTTTTGTGTCAACCCCTTTTATTTATTATGTTTTTTCTCGTTAATATCTTTAGCTACGACTAGTTAGAGCTTAATTTTA
TTTTTCTATAAATTCTCAAAACCACTCCCTTGGGACACGACCCCAACCTTTAGTTGGGTTACTATACTATCGACGATCGT
AGAGACTCATACCATAGGTTAGTGTCGTTGGTCACGATAAGCATCAAAATGGCACCGCTGCCGGGGAATGTTGTTATTTG
AGAATTTTTAGATTAGTACAATTCTTGCTCTTCTTAGTTGTAATTTACTAATTTAATTTTCAGTTTTGGTTTGAGTATTT
ATGTGCCACAGCAGGTCATATGACTACAAATGGGGATAATATCAGCCAAGTGGGCCACTTAGCAGGTGGTGCTTTTCATC
GAGACGACATCACTGATGCTAATAGTGTTTATCATACGGTTTCGCTTATTTCCATTTTCATTAATTGGGGGAGCCACTAA
ATGGTTGATTGAGCGCCCGAACAACTCGATCAGATCATGGGTGGAGTTGGTTATGGCATTTCACGAAAGATTCTTTCCTC
CATCAAGAATGATGAAGTTGAGGGACGATATCCAGATTTTCAAGCAATAGGAGGGTGAACCATTTCACGAGTCATGAACA
AGGTTCAAAATATCTTTGCGTAAGTGCCCAACGCATGGGCTACCAGGTGAGTTGTTGCTCCAATACTTCTACCGTAGTCT
GGACTCAGTGAATAAAGGAATAGCTGATCAATTGGTGCAAAGAGGAATAATGGTACAATCATTTGAAGTAGCCTCATTTC
TCCTAGATGGTATGACTAAAGTAAACCAAGCATGATATACCAAAGCTGATCAAGTCTCCCCACTATGCTTCCGATTAATA
TCAAGAAGATGTTATCTCAAATGGAAATGCTACAAGAACATATGACGGGGACACATGGGTGTTTCGAGTTGAGAAGAGTT
TTTCTTCCGGTTAGTCAAGACTGGGGAGAATTAAGGTTGGAACTCCAGAAGATACGAGGAGAGTTTCCATAGACGCTATC
AACCACGAGGTGGGAATCAAGGTTGGAGCTATTATAGAGGAGAAGAACCAGGGAAATATTGTCAAGATTGGGCTGAGCAA
TATGGTCAGGAGGAGGACCATATTCATTTGAGTGAAAACCCGAAATCTAAAGGGAGTGCAAGTAGTCCTCGGGTATATGA
GTTGTTATCACGCATACTCGATAAAGTTGATTGCTCTGATGATCTGCTAAAAGGAATTAAAGATGACTTTTTATCATTGA
ACAACAAAGTAAATTCTCATGCGGATGCCATCAAAATGCTGGAAGGTACATTGAGTCTGTTATCAGCTCAATTAACATCC
ACAATACCCATAGACCATATTGAAAGAGAGCTGGCTGTGGTTACTTGTAGCGGTAAGGTGGCAATAGGGGATATGATGGA
AGATGAGGATGCTCAAAACCATTAAGAGAGTCAAGATGTGGAGGAACAAGATTTGCTAATTCAACAAGGCCTTACAAAAG
AACCATAGGAGGAAGCAGATCAACAAGTTCAAGTTCCAAAAGTCATACATCCCTTACCTAAGATACCTCCACCATTCCCC
CAATGTTTGAAAAAGAACAATGAAGCTGAGAAGTTCAATTTTTTTTGTCAGTATTCAGGAGCTTATCAATCAACCTTCCT
CTGGTAGAAGCATTGTTGGAAATGCTGGCATATGTCAAATTCATGAAAGAACTGGTTACAAAGAAAATGAGCTTGGAATA
TGAAATGATAGAGGTGCTCCATAGTTGCAGTGCAATTATGACAAATGATTCAATCACTAAGAGAGAAGATTATGGAGAAT
TTACAATCCCGTGCACGATTGGTATGCTCCAATTTGCTAAAGCCTTGTGCGACTTAAGGGCAAGTATCAACTTGATGCCC
TATGCAATATACAAACAACTTGGTTTGGGTGAACCTAAGGCAACCACAATGAGACTCCTCATGACTGATTGATCAATCAG
GCACCCAGTCGGAATACTCTATGACATATTAGTAAAAGTTGATCGGTTAATCTTTTCGGCTGATTTTGTGATTCTAGACT
GTGAGATCGATGCTAAAATTCCCATTATTTTGGGAAGGCCTTTCTTAGCAATGAGGAGAGCACTAGTGGATGTTGAAAGC
GGGAAATTGAAGTTTCGTGTGAATGATGATGAGGTGACCTTCAATATTTGTAAGTCCATGAAGCAACCAAGTAACATCCA
TGTGGTGTTCAATGAGGATGTGATAGATAAGGCAGTGGCAAGTGTGAGCCATTTAATGCGCAAGAATGAGCCCCTTGAAT
CTGTGCTTGCTAATTATGATGAATCCGAAGTTCAGGATTACGAGAAAGTGGTAGCTGCTTTATCAGGATTAGGAGCATAT
TCAAGGAATCCAATCAAATTGGATATCGATCTGAAAAACAGAAAAAGTCCCCCTGCTAAGCCATCAACAGAAGAACCACC
GAATTTGGAGTTAAAAGTCCTACCCTCTCATCTCAAATATGCCTTCTTAGGAGCCAATAATACTCTACCAGTAATTATTG
CCGCCATTCTGCTTGAAAGGCAGGTGAAATTGCTCATTGAAGTACTGCGGAAGCACATAAAAGCTATTGGATGGATAATA
GCCGATAAAGTAGGCATTCCTCCTGGCATCTGCACTCACAAAATCCGGATTGACAAGGAATTCAAGCCTAGTGTTGAACA
TCAATGGAGATTAAACCCTCCAATGCAAGAGGTGGTAAAAAAGGAAATCATCAAGTGGCTAGAAGCAGGGGTGATATATC
CTATTGCAGATAGTAAGTGGGTAAGTCCGGTGCAATGCGTCCCCAAAAAGGGACGCATAACCGTAGTCCCGAATACAAAA
AGAGAACTTGTGCCAACAAGACCAGTGACTGGGTGGACTACCGAAAGCTTAACTCATCGACCGTGAAAGACCATTTTCCG
ATGCCTTTTATGGATTAGATGCTTGATCAGTTATCAGAAAGAGGGTGGTACTGTTTCTTGGATAGATACTCCGACTACAA
TCAAATCTCTATTGTGCCGAAAGATCAAGAGAAAACCACTTTTACTTGCCCTTATGGAACTTTCGCATTCAAAAGGATGC
CATTTGGGCTATGTAATGCCGCAACAACATTTCAGCGTTGCATGCTATCTATTTTGGATATATAGTCAAAGACTTTATGG
AGGTGTTCATGGATGACTTCTCAGTCGTAGGGGATACGTTCGAAGAATGCTTGACTCACTTAGGACATGTACTCCAAAGA
TGCGCCGAAACAAATCTAGTTTTGAATCGGGAGAAATGTCATTTTATGGTAAAATAAGGTTTGTTCTTGGGCATAAGGTG
TCACAAAAGGGGCTGGAGGTTGACAAGGCAAAGATTGAGGTAATTGAGAAATTAGCCCCGTCGATTTCAGTAAAGGGTGT
TCGTAGCTTCTTAGGGCACACAGGATTTTACAGAAGGTTCATTAAAGACTTCTCAAAGATTGCACTCCCATTATGCAAAC
TCCTAGAGAAGGAAGTGAAATTCCACTTTAATGATGCTTGTATGGCTGCATTTCCGTGTTTGAAAGAAAAGCTAATATCC
ACCCCGATCCTCATCAGCCCTAATTAGTCCGAATCTTTTGAGTTAATGTGTGATGGTAGCGGTATGACACGAGGGGTTGT
GTTGGGGCAGAAGCACCACAAATTGTTTCACCCAATCTACTATGCAAGCAAGACTCTAAATAGTGCCCAGCAAAATTATA
CCGTTACCGATCAAGGGTTGCTTGCAGTAGTCTATGCATTTGAAAAATTCAGGGGGGTACTTGCTAGGTACCAAAGTAAT
TGTACACACTAATCATGCTGTACTCCGTTATTTGATGGCAAAGAAAGATGCAAAACCATGATTGATTAGGTGGGTACTAC
TATTACAAGAATTTGATTTCGAGGTGAAAGATCGAAAAGGGTGCGAAAATCAAGTGGCTGACCATTTATCAAGGCTGGAA
GCAAGGGAGAATATCGAACACGAGGTTGACATAGATGAGTCTTACCGAGATGAATGGGTATTTGCGATATCCCTCAAACA
TATGCCATGGTATGCAGATTTTGCAAATTACATTATGTGTGGGCTGATGCCAGATGAGTTGACCTTTTACCAACATAAAA
GATTCCTGTTCGATGTTAAAAAGAACTTTTGGGACAAGCCATACTTGTTCCGAGAGTGTGCTGACCATGTCATCAGAATG
TGTGTTCCTTAAGAAGATGTGGTAGAAATTCTCCATGCTTGCCATACATCACCAGTGGGAGGTCACCATGGTGGTGTTTG
CACCACCGCTAAATTTCTCCAGAGTGGATATTACTGGCTATCACTCTACAATGATGCACATGAATTTATAAAGAAATGCT
CTAAATGTCAGCAGCAAGACGGAGTGTCAAGAAGACACGAATTACCCCTCACTCCTATTTTAGAGGTTGAGCTATTTGAT
GTATGGGGGATAGATTTCATGGGCCCATTTGTGAGCTCGTTTGGAAATAAATATATCTTGGTGGCGGTGGATTATGTTTC
CAAATAGGTGGAAACCATCGCACTTCCAAATAACGAAGGAAAAAGCGTTGTCCAATTCTTCAAATGCTACATCTTCGCCA
GATTTGGCACTCCGAGAGCAATCATAAGCGATGGGGGATCCCACTTTTGCAATAAGTGGTTCTCAATGGAACTAAGTAAA
TATGGGGTGAAACACAAAGTGGCAACCCCATATCATCCCAAACCAAGTGGCTAAGTCAAAGTATCGAATATGGAAATCGA
AAGCATATTGGCCAAGACAGTAAATGTCAATAGAACTGATTAGTCTAGAAAACTCGATGAAGCACTATGGGCATATCAGA
CTTCTTACAAAACACCTATCGGGATGTCTCCATATCAGTTGGTTTATGGTAAGGCTTGTTATCTACCCGTTGAGTTAGAA
CACAAAGCATTATGGGCATTGAAAACTTTAAATTTGGACTGGTCAAAAACTTCAAGGGAAAGAACAGAGCAGTTGAACGA
ATTGGATGAATTTAGACTTAGATCATATGAAAGTTCAGCCATCTATAAAGAGAAGATGAAGAAATGGCATGATGCTCGGA
TATTCCAGCGAGACTTCAAGGTAGGAGATTGGGTTCTGCTATACAACTCGCGACTTAGACTCTTCCCTGGAAAGCTCAAA
TCCAAATGGTCTGGACCATTTCAAGTAACGCGAGTGTTCATCAATGGTACCATAGAAGTTAAAGATCAGGAAGGAGCTCC
ATTTACAGTGAATGGTCAACGTCTGAAATTGTATCTTGGAGATTGTAAAGAGATTTCGTTGGTTGAAGTGGTATATTTGG
AGACGCCCAAAGGCGTTGCTGAGTCGTGCCGTGACGTTAACTAAGGCATTGTTTGGGAGGTAACCCAAAATCCCTTTAAT
TTATTTACTTTTATTATTGTCAATACTTATTTCCCGGTAATAAAATGGTATGTTGTTTGTGCATGTAAAAGTACTAAAAT
GAATGAAGGATGGCAAATAATAAATCATGTCGACGAGTCACCGAAGGGGTCGGTGAATCCGACCTTATCCGCCATTTGAC
TCAGAACATCATAAACACTGAAGTCTATTAAAATCTGTGAGATTTGGAGATTATTTGTGATTCGCTGACAATTTTGGCGA
TCTCGATGAAAACCACCTTTTGGATTTTCACAAAGACTGCAGATTCTGTAACACTCGGCGAGTCGAGTGCTCACTTAGCG
AATCACCAAGATATTCAACGATTAGACCTAATATCTCCAAATGAAAAAAATTAAAAATTAACTGATGCCATGACAGATGG
AGCAAACTCCATTAGCCAGGGTCCCCTTTTTACCTCCCTCTCTATCTTTCTTAGTCTTGCCTCTTGAATTATCATTATTT
TCATTTGAGGAAAAATTTCTTTTTATTTGTGGTGGGGTGAGGCTCACCTTTTGTGTGCTATTTGTGATTCGTGTTTTGAA
TACATTTGGGTTGTTTGTTTGTAATTGTGTTAATAACTGCTTTTCTGTGGATGTTTGAGCTCGTGGCTTCGTTTACTTTT
GATTGCAAAATGATTTTGACCCTTCCAAAATTTTTAAAATTTTTCGCACATTTTTCCACCCTTCGTGAGTTGAATGTGGC
TGTTCTTTTGCAAGAATTTAAGTCTCGGTTTCGATCAACACCGATGACTTGAATAATGCTCTCAATTGAACGAACATGAA
TGTATGGCTACGATGAGGCCAAATGAAGTTGCATAGACAATATCTGAACTCGTTGTGATTAGCCATATATCGAATTATTT
CTCTTGTAATGACCGTTGCACACTAGCGAAAGTGTGTAGTCTTGTTTGACTTAAGTGTCGATACCTTGTGTGATTAGCTT
GCTTTGAAACTTGCATGAATAAACCTAGAATTTTCCCTGTTAGTCCGATTGATTTAGAAAGGTGTCCTCTTGATATGATC
TTAGGCATTTTAAAGAGTGTGAGCTAAATTTGACATATACCTCTTTTGTGGCCTACCCGTGAGTGTGTGAAACTCTTTTG
AACACCCTTTGAGCCTTACCTCTTTTCGGAAGAACTTTGATGAACCCTAGACCTTACTTGACCCACTACCTACAATCCTC
TTAATTTCTGATTTAGAGAATAGCCAACTTAGGCAAAATGCCTAAGTTGGGGGTATGGTGAAAAGGAAAAGGAGAAGTCA
AGAAGTGCAAGAAAAAGTCCCCCCTAGCCCATGGGATTGCATAAGTGGAAACCCCTTCAATGCAAAAAAAAAATTGTGGA
ATAAGGTACGAAGGAAATCGGGTTTCCAAGCAATCCATGAAGCTAAATAAACAGGTGACTTAGAAGCATTAGAAAAGGAA
TTGATAAATAAGGAGAAGGGAATGCCTTGAGAATACCACATCTCACGAGGATGAAAAAGTCACTAAGCCTAAATGAACAT
ACCTTTACACTCAGCCCCATTACAATCCTTAGAAAGACATTTTTGATCTTGAGTAAGCCAAATCAAAAGTCGATTGGAAC
ATAATGGCAAACCAATGGGTGAAAACATGCATTGTGTTCCTCTTTTTTGAATGTGAGCGTTGCATCTGATTCCTGATCTT
GAATTGATTAAATTTTGTGTGTGAATATGAAATCATTCTTCATGTGAGGGCATTTAGATACTTTTTGTCGAGCTTGAACT
CGCACAAGTAGCAAGTATTGCGAGTAGAAGAATCTCTGGTAATGGTGTGTCACAGATTGAATCTTTGTGTACACAGTTGA
TCTTTGCATAAGTAATTTGAATCTTGTTGTGTATGTTCATGATTGAGTCTTGTGAAGCACTATTTGAGACACCCTTTTTG
AACAGCTGAACTTAAGTTTACTTGAGGACAAGCAAAAGTTTAAGTTGGGGATGTTGATGAGTCCATAAATTACTCATTTA
GGGCTTTATTTTGATAAGAATAGTGTCCTCTAATGCTTATTTTGTCTAAATATCTGATGAAAACTCTTAAGTTTCAGTTA
TTTGAAGTTTTAGTGATAGCATGGACACTTAGGCACAAAAAGCAACAAAAAGGCTGAAAAGAATGAAGAGGCTGATGCCC
GAGCATCGACAAGCACACTTAGCGATTTGCCGAAGGAATTTACTCCGCCCTTTGTTCCAGTACGCGAAGACCTGAAGGAG
AAGGATAAAAAAGGCGATGAAAGGAGTAGTCGGCGCTTCGTCGAATAGTTCCGTAAATTAGTACTATACCGCCCAATGGT
CCAGAATGTGAAGATGTGGAAGGCAAGCACGAAATGACGATGAGACAGACGAAGGGCGAATCACCAAAGTCATTCGGCGA
TATTGACTAACTTCGCCGAAAGATCCACCAGCGCTATTTTTTGAAGTCTATAAATACTGAACTTGTTATTAATTTTAGAG
TCGAACTTTTATTTTAATTTCCAGAATAGAATAGTACTTTTTGGATATTTTTCTCTCAAGTTTGGAGAGGGTTTTTGGGA
GACTTCAAGAAAGAAGGATTTCATCTTCCCCAAGTTGGAAGTGGGTCTTCTCCATTCTTCTTACTTTGCTTAAATCAAGG
TTTAATTTCTTATACCTATTTGATTTTACTATCATTTTAGGTGTATCTTGTTATTTCTTGATGTGTGTCTCTAAACCCCC
ATTCTTGGGGTGTGATTTAGCAAATATGTGTTGATATTATTGTTGGGTCTTGCTTGCTGATAGGTTAGATGTAGTTTAAT
GGTGATTTCACTTAGTGGTTGTGGTTTAATCTAAAGGGTTTGTAGTTGCAAAAAAAAGTCACCCATGTGTTTTCTGCTTG
ACCGAGAGGGAGGTCGCGAAATCAAGACCACTAGACTGATGGACTAAGAAGTGGGTCGACATGAGGTTCAGCCCGAGAGG
GTCAGCCCTAGTCCCATATCCTAACACACAACTCAAGAGAGTGAGTGGGGTAAGACGTAGGCTGGTCTTCATGCGGCAAA
TGGTTGTCCGAGAAGAACACATTTGAAACGGGGTAAGTTGCCCGAAAGGGAACTTATTTTTATTTAAATCTTAGCCTAGT
CACTGTTATATTACAAATTTCCTTTCAAAAGCATGTACCCAATTACTTATCTCAACTTGTATTGTGGTCACACCCTGAGA
ACATTTTCCCATACCTTATTTTCTTGTTAATTTTTGCTATTTTTACTAATTGTGACAAAACCCCCAAATGGGTTATTTGA
CTGTTTTGTGTCACTCCCTTTTATTTATTATGTTTTTACTGGTTAATATCTTTAGCTACAACTAGTTAGAGCTTAATTTT
ATTTTTCTATCAATTCTCAAAACTACTCCCTTGGGACATGATCCCAACCTTTAGTTGGGTTACTATACTATCGATGATCG
TAGACAATCATACCATAGGTTAGTATCGTTGTTCACAATAAGCATCAGTATGGATAGACCCAAAGTAGTTGGTAGGAATC
AACCGCCCTGGAAGAGGGCTCGTGGAATACTGATAGATAAGGAGGTTGCTGCCTCACGGGCTCTGACTACAAAACTTCCT
CCAAGCCAGGGAAACAGAAAGGGCATGAGCCGAGTTCAGTTGACACATGCAGAGGGGAACTTTGACAATGAGGAGATATA
TTCTACATACCTCACTCTATTTTACAATAAGGGTGGTTCTGAGGATAGTTTTCCGACCTCAATCTCTGAGCCGAAAGTTG
ATCAGGTGTGACATGCTAGGAGAGCGGAGCTACGCTCCAAGTGTTTATTTTATCCATCTAGCTCCCCAATGTCTCCAACT
CCTACTCCTCCAACTCCAGCTCTAGCTCCAGCTTAGACAGTGGTCCTGGTACCACCAGTTCAGGGTCTTGCTCCTGGGTT
ACTCAACAGATTATAGGTCGAGGGTTTGAGGAACATATTGGATGAAAAAAGGTTGTCCACCAATGGTGTGGTGGATAGTC
ATCCGGAAGTGTGGAACACTCTAAAGTTCCACAAATTTGAGGTTTTCACTAAACCTCGGGGCCCTTACATTCTTACTTGG
TTCTGGGAGTTCTATGCGGCATATGGAGAGTTGGTGCCGAAGGGGAAAAAGAAAGCAAGTGCCTTCAATCAGATCGACTT
CGTGGTTATTTGAGGTCGGAAGGTGAAGTGCAACTTCTTAGATATTAATGTTATACTCAGGTGCTCTCGGGATTTCATGC
ATGATTACCCTGAACTGGTCAAAAAGAACACCTTAGATGATTTGAAGGGTTGGCTGGTACCCCTCCTCTCCGATGTCACT
CCGAGGTGGACTGGTTTATTAGCAATACGATCATGCCTTCCAAGAATGAGTCTAGCCTTCGACACCATATGGTTGTTTAT
TTTGGTTCCCGTTATAGTTCGGCAGAGGTTGAACTTAGGGCTGCTCATAGAGCAAGAGATGACCATGAAGGCCAAGAAGT
GTCAGACCTCACTGCCTTTCCCTCTCTTAATCACCGAGTTTTGTCGGTGGGCTCGTGTTCTGAGTGGTAAAAAAATGGAT
ATGGAGGTGACTCACCTCTTCTACTGACATCCGAAGCATTGAGGCCAAGTACTTGAGAGATGAGGCCGATATGAAGAGGG
TTGCACCTGCGTATACATCCCTAATAGTTGATGTTGATATGTTACCTACCGAGGCAATCATGCCTCCTCATGCTACCGAG
CTTATAAGTACCTCCAGCTCTTCTGTTTCTGATATTCCCAATTCCTCTGTTGCACCCTCTCCTACTACTTTTGTTGTTGC
TACTTTCTCCCGACCGTCTATCAAGCCGGCCATGCTTTACAAGATGGTTCATCTTGCCCAATCTACTGATGTGCGTGCCT
CCTGGGTAGAGGTCGTTGTGCCTGGGAGGATAGACTAGGTGATTGCTGTTGTCTTGGCCTTGATTTGGGTTGAGATAAGG
GAGCATAGAGAGTTGATTGAGGGCCATAAGTTGGCATTGGATGCCCTTACGGTGAGGGTTGAGGATTGTTAAAAGAGCCA
GGGTTCTACTGTTGCTGTGATGGCCTTGAAGGCTGATGTTACTGGGCTTAGGAGAGATGCGGATGAGCTGAAGTCCACTG
ATGTGTCGATGCTGTTTGGGTTAGTGGAGATTCCTAAGATACCGAGTACTGATATTCTAGCTAGTTTTGAGGTTCCTCTA
GCTATGAACCGGAGATGATATTAGAGCTGATGATGCATATTCCAAGTTTGAGGTAGAGACACATGACAAGCAACTAGGTT
TTAGAGATGAGGTTGTGTATGATGATTTGGCGGACCTTGAAGGGGCCATGATTGAGACAACCATGCATGTATCGCTCAGC
GATATGTGTATGGTGGGCTTTAGTGGAGCCAAGGATGATTTAAAGCTTGGCACTGATTCCCAGATAGAGGAAGTTGCTGA
TTTGCAGACTTCACCCAGGCCTAGCCTAGCAGGATGACTTTTTTTCCTCCCTTTTTGTTATTTTTTTAGATTCTATTATT
GTTTCTTTGCATTTGAGGACAACTGCTTATTTTTGTTTAAGGGGTGAGGTATTCCCATACCTACCTTTATTGGGCTATTT
TTGTGAATATTGGTTTGTTGTTGGTTTATGTTTTGTGTGTGTTGGATTTTATTTCATGTTTATATATATATATATATATA
TATATATATATATATATATATCTTGGTTGTTGATCCATCTTGGCCCATTGTTCTTATTGTGCAAATGGTTTTGAAGATCT
CGGCCCATTTTTGTTATTGTGCAACCTCTTATGTGGTTGATTATGGCAGTTCTCTTGCATTTTTGAGTTACGGTTGTGGT
CAATACCGATGACTTGACTAATTCTCTCAATTGAACAATATGAATCTGCAGTTGATGAGACAAGCTGAGTTACATAGGTC
ATATGTGAACTCTTAGCATCTCGTTGTGACTAGCCGATTCTCGATTAAGTCTTTTGTGATGATGAATGCATTAGCTAGAA
TGTGTAAAGTGATGTTTGATAATTGTGTTGAATGCCTTGTGTGGTGAGGTTGTCTTGAATATTGTTCAACCTTTGACTTA
CCTCGTCTAATGGCCCTGAATACCAAAATTTGGAAAACTATAAATTAAATTTCAAAAAGAAAGAAAGGAGTTCTGCACTT
TTTGGAAAGAATCTAAATTCAGTTCTCCTGATTTCTCCATTGTATACTTTAATGCTTTTGAGACTTGATTTTGAGGAATT
GATATTGGGTTTTTGAATTAATTCGATTTGAAGCATTGTAGAGACTTCGAAACTATTACCCAACTCATGGCTAACAAAGT
TGGTGATTATTTCTTCCTTTTTATGGTGTGTCGCTAAAATCCCAATTCTTGGGATGTGATCATGTGATTATTGACATAAT
TTGCTTATAGGTATTGTTGTTTACTGATTTAAATGCTTAATTGAAGTAGGTTTAATCGATAGCTGTGAATTAATAAATGA
ATAGCTGTGAATTAATAAATGAATTGTAGTTGCAAATGTAAATCTAACTTAGTGTTCTAGGCTTGTCTGAGATAGAGGTT
TTAGAACTAAGGTTTTCGATTAGTGATTGTAGTTATTGGGTTGATGTGTGTTCAGCTCGAGAGAGTGAATCCTAAACTCG
ATTCTACCTATCTTGCTTGAGAGTGTAGGTAAATTCAGGTGCTGGTCTCTTTTTATAGTTAAGCTTGTCGAAGTTCGAGA
GAAGTCACCTAAATCATAATAGCTGTTCGAGAGAAAGCTATTGCATCTATAGTCTAGCCTACCTACTGAGATTTAGCAAT
TCCTAGTAAATTTTAATTACCCATATAGTGAAATTAGCCTATAATCGATCACATCCCCGAGAATTCCTCTTTACTTGTGG
GATCCCCTGTTTTGATAATTGTTTTAGTTGTTAATTTACAAACCAATTCCCACACCTGACATTCGCTGTCAACCCCTTCA
ATTTATCAAAATGTTTACGATAATTTCTATTCCTATAACCGATTAGACCACTTTCATAACTTCGTAACTGAATTCAAACT
TATACCGCTTTCTGTGAGTTTGACCCCAACTCTTTGTTGGGTTTTATACTAGATTACGATCGCCTACACCTAGTATTCGG
TGAGGTGTAGTTGAGCGTTTATCAAAAATAGCGTCAGTACCGGGGAGTTGTGTTTCAAATTCTCTTATTAAAGTTTTGAA
TTGTGATCTTCTTGTGTTGTAGTTGAATCGACTTACTTTGTTTGTGTTTGTGTTGCCTGTGTTTGAACAGAGGACAAGAT
GATTGTGAACGGAAGTAACGGTAGCCAACTGGGCCACCAAGATGACATTGGGAATCTAAATGATGTTAATGACCTGATTC
AATTGGGTGGTGTTAGTGCTATACGCCTACTCTTGTTGAGGGGAATGTTGTCTTCCACGTAACTAACCCGATGTTACAAC
TCTTGCAAATGAAATGATTATATGGAGGACTAACTCATGAGGATCTCCATGAGCATATTCAAAATTTTGTAGACGTATGT
GGTCCATTCTCATTCAATATCTCTCAAGAATTAATCTGTCTCGGGTTGTTCCCTTTTTCTTTGATTGGGGAAGCTACCAA
TTGGTTCGCTGATCTACCGAGGAACTCCATTAAAAATTGGGATGAGCTTACCATGGCATTTTATGTATGGTTCTTTCCTC
CATCAAGGATGATGACATTAAGATATAATATTAAGGGTTTCAAACGTTTGGAGGCTGAACCAATCCATGAGATGTGGCTG
AGATTTTGGAAGTTGTTACTTCAATGTCCAACTCACGAACTTCCAAAAACGTGTTGTTACAACACTTCTATAGGAGTCTT
GATTCGGTGAAAAAAAGTGTTGTTGATCAAATTGTTTTGGGGGGTATAATGCAACACCATTTAGAAATAGCATCTAATCT
CCTCAACGGGATTACTAAGATTAACAGTGCATGTTACACTCGAGAGGACCAAGTGTCTCCTCTAACTTTTATAATGACAA
AAGTGCAGATTGAGAAGGATCAANNNNNNNNNNNNNNNNNNNNNNNNNNNNNNNNNNNNNNNNNNNNNNNNNNNNNNNGG
GTAGTGGGTTGAAAAATGTAAATGTTTTTGGTGTTGGTAGAGAAAACCCTGAGGAGGCACACTTTGAGGCTCTATAAAAT
GAGAAAGTACATTTTCTTGCAAATCAAGGAGGTTTCCGTCCGAGATATCTAAGACCGGGTAGGAATCCAAGTTGGAATAG
AGAAAGGAATGATGGATGGAGAGACCGTGACAGAGAATGGCGCGACCGTATTGCTAATTGTAAGGAAAGAGGTGGCGACA
AGGAAAGATACGTCCCACCCCATGAACGTCAAAAGCCTAAGGAGCAAAGGGCTAACCTAGAAAACTTTCGTACGAAAGAC
ATGCTTGCACGCATTCTCAATAAGGTAGAAGGGTCGGAAATGTTTTGAAAGAAATGAAAGAGGATGTCTCCACAGTCTGT
CACGCCCCAAACTCGAGGGGCGCAACTGGCTCCTAATGCCAAAACTCAGGCCCGATTCAACCCTGCTGAACCATTTTCTA
CTAGCGCATGGCAGCCACACGCAATCAAGAAATCAAACAAGTATATCTCCGCTTAAAACTAAGCCATCGGCCGGCAAGGC
CCCTGTCAACTAATCTATAAAATAAACAGCTACTCCCAGGAGATCATATAAATAAATAGCCAACTAGCACAGAAGTCCAG
ATTGGGCCGTCGAGGCCACCATGATATCTATACCAAATCTAAAAACAGGTATATATCAATACAATATGTCGAACAACTCA
CAAGCTTCAGCAAACCAACAACGTAGGCTAGTATGGCCATAACGTAGCTATACACTCCACACACTAGTCTGCAAGCCTCT
AAAAGTAGTAAAGATTAGCGGGACAGGCCCCAGGCTACCCATAAAGATATATACAACAAAAGGTAACAAACCTCCCAACT
GTGGTAGCTCCGGAGGAAAGGGGCTAGCCAACCTGATAAAAGTCATTCCTGCTGCTAAGGAGGTCTACGCAGTCGTCTGT
CAGGACCTGCATGTATGAATGCAGCGCCCCCAAGGCAATGGGGCGTTAGTACAAAATAATGTACAGAGTATGAAAGGCAA
TGGACTATGATGAGGTATCCTGATATATTGGAATAATCTAATAAATAAATCAAGGATAAGATAAGTGTACTGACCTGCTC
CTAAATCTAAACTTATCAAAAATAATACAACAACAACCTAACCAAGCCCCCATAAGCTCGGCAGGTACAAACAGCACACA
AGACCACCTACTCAGGCCCCCATAAGCCCGGAAGGTGCCAATCAGCCTATATACACCTATCAGTAGTCCCCTAGCCCCGT
AGGCAGTCACATAGCCCTCTTAGGCATTAATATAGCCCCATAGGTAGCACATAGCTCTCTTAGGCATCAACGTAGCTTAT
AGATAACTCATAGCCCTCTTAGGCAACAACATGGCCCTGTAGGAAGCACATAGCCTTCTTAGGCGTCAATATAGCCCTGT
AGACAACTCATAGCCTTTATAGGTACAATATAGCCCCGTAGGCAACTCATAGCCCTGTTAGGCATCCATATAGTCCTGTA
GGCAGAACATAGCCTTTCTAGGCATAGATCACATTCCTGCAGCTAACCACAACAGCCCCAACGACAATAATAACAATCCA
ACTGCTAAAAGCGAGCAATTTAGTTATATGCAACCTATACAAATAGCCTCTAAGTCATGTCCAACATAGGGACGCTACTA
ACTGAATAAGAATCCCAACAAGGGAGGATTATATCAACTCGAGCAGCCAACAATCAACAATCACGGCTACAAGTATATCA
AGGATAACGACCCAAATACATTGCTTCTAAGATTTAAGGAAACATTTCGTAAGTAGGGAATAGCCTTAACATACCTTTTT
CGCTAAATTCACGTGGCCTAACACTTTTACTCAATAATCCCTCAATACTACATCAAGGTAGGACCATAATCAACACATAA
AAATAAAAGATACCATGACAATATGATAAAATATATGTATTTCCGTCGCAAATTGCTATTTGCTGCTTATAAAAGCTCTA
CTCGATGAAAGAAGGGTCTTACCTCAATCTTAAGGTCGTAATACGCTTCAAAACCTTCAAATATATCGAAACCCTTGCTG
GCCCAACACTAAAGTGTGATAAGCTACGAAATCGATACAACAAATTATACCACGATGATGAGCCCAACGCGTAGAACAAC
TTTCGTCAAGGACTTAAGTCAAGAAAATATGTACCTTAGTTGATCCTAGAAATGGGTTTCTCTATTTGTTTCTGGTTTTT
AACTAAAAATGAAGAAAATTTTTGAAGTTGAAGATATATGTAAAGTTCCACCGACCTAGGGCCCCACCTCACGTGCCTGC
TTGCGCAGTCCCACAAAAATGCAAATATCTCTCTATTCTGAAGTCGTATGAACAAAAATTTTAATCTGTTGGAAACTAGA
CTCGTAGACCTTCGATTCGATAGGTCGTGGGCCCCATAAAACTTTATATATTGGGAGAAAATCTCCAAGACATTTGACCC
AAATTTCAGAGAAATCTTAAAAAGGAACTTACTATAACTTCCGCTAACTTTTATTTCGCCACTTACTTAACTTCAAAACT
TGAGATACAACCCTTGAACACTTAAAATATGACATACCATATCATTTTTAATTTATTACTCACTCTCTTTGTCTTTCCAT
GAAGATGCAAGTTAATTTAGACGTTTTGAAAAAGCCGGGGTGTTACACACTCAATCAGAAAGTCAACTCTCACTCATTGT
CTATCAAAAAATTGGAAATGCAAAATGTGTCAACTTTCATCTCATTTCAACCCAAGGCCAAAAATGGGTCTACCAAGTGA
TATCTTGCCTAATCGGGAAAATGAACCTTGAAAGCGTATACACGTCATGCCACGACATTAAATAAGGCACTTTTTTGGAG
AAAAATGAAGTTGTAATACTTTTATTATTTTCATATGAATAACATGTGTTGGATGTGCATGTTGAAAAATTGAAATGTTT
GGAAAATGGTAACTAGGGGAGCCAAAATTCGAGTCGGCAACTCGCTGAACCGGTCAGCGAGCCTGACTTGGATAGCCGTT
GGAACCACCTATCTTGCTAGAGGTTTTGTAAACTCAGCGGGCTAAAGTACCAGTCGGCGCATCGCCGAGTGGGTTAGCGA
CCAGGACTTATGTCGCTGACTGGTGCGCGGACTAAAAAGTGTTAAAAGGCCAAACCATTTTAAATTCAAAAATCCCTTCA
TTTTAATACTTTTTAACTTCCGTACTCTCATGACAGATCATCTTTTTGTTCTCATACTATTGATTTTACTTTTCTTTGGG
ATCTTTTACATGGAGTGGACGTTTGGATTACATTGTTGCCTAGCTTTTCAAATTTTCAGCAAACTAAGGTTGTTTTTCCG
AACTCCGCTTTATAATTGGTTGAAATCAAATGATATTATCGTTTTGTGGTCTCTATTTGTGCTTAATGTGGTTTAGTTTA
TCATATGGTAGTTTGATTACCCGTAGTTAGTTGGAATCATAATTATTTGGCCTTAAATGGTAATTTCCTGTGTCGTTGAT
TGTTAAAAATTTTGGGTTGCATTAAACATGTTGTGGGTCAGGGTGAAGTCTGAGTAACCCTAAAATGTGCTTATTGCTGA
ATTTTGCCCAATCATGGAGCAGTTCACGTCATTCTTAAGGGCAAAAAACAAAACATCAATTGGCCAATTTTGGCCAAATT
GAGGGAAGTCTGAGTACCCCGTGGGCTTGGGTCTAATGGGTCTTTAGTGAATTTCATGTTGTGAGTGCTTAATTTTGTTT
TCGTGGGCTGCGGGCTTGATTTTGAAGAACGGGTTAGAAATCTGGCACGTTGGGCTATTCGAAGAGCTGGGTTGAGATTA
GCGAGTGGTTCGACGGTTCGCCTAACATCCCCTAGATCGCCTTTTAATTCATGAAATTGTGGGTTTGAGTTATTTAACTT
TCGGAGATATACCTGTGCTCGCCGAGTTCACTCAACGACTTGCTAAAAGTCTCTTTTGATCGCCCCTTTGCGCCCCAATT
ACATGAAATTGTTCTGTAACTTTCGGCGAGCTACTTCAAGCTTTGGACATCACCTACTTGTGCTTATTTTAGAATATTTT
TTATGCTAGAACTTTCAGAGAGAAAGTCTTGGCTCGCCAAAGGTGTTCGATGACTCGCCGATCGGTTCGATTAGTCTTCC
TGAAACTCTTACACTGACTTTTTCTAAACTACATCTAACATTTTCTACATTGCTTTGCATGTAAGACTAGACCCAAAGTA
TCTGGTAGGAATCAGCTACCCCAGAAGAGGGCTCGTGGAATAGTGATAGATAAGGAGACTACTGCATCACGGGCCCTGAC
TACGAAACTTCCTCCAAGAGGGGGAAAGAGCCTAGTTCAGCTGACACCTGTGGAGGGGCGCTCCAACACTAAAGGGATAT
ATTTTACATACCTCACTCCCTGTGACAATGAGGGTGGTTCTAAGGATAGTTCTCCGGCCTCCATCACCGAGCCGGATGAT
GATCAGGTGTGACAGGCTAGGAGAGCGAAGCTACGCTCCAAGTGTTTAATTTATCCGTCTAGGACCCTGGTGCCTCCAAT
GCCTACTCCTCCAGCTCCAGCTCAGAATGTGGTCCAGCTACCACCAGTTCAGGGTCTTCCTCCCCTATCACTCAACAGAT
TAAAGGTCGAGGATTTGAGGACCATATTGTAAAAAAAGAGGTTGTCCACCAATGGTGTGGTGGATAGTTATTCGGAAGTG
TGGAACACTCCCAAGTTCCACCAATTTGACGTTTTTAATAAACCTCAGCGCCCTTACTTTCCTACTTGGGTCCGGGAGTT
CTATGCGGCATATGGAGAGTTGGTGTCGAAGGGGAAGAAGAAGGCAACTGCCTTCAGGCCGATCGACTTCGTGGTTGTTC
GAGGTCGGAAGGTGAAGTGTAACTGCTGAGATATTAATGTTGTACTTCGGTGCTCTAAGGATTTCATGCATGATTACCCT
GAACTGGTAAAAAAGAACACCTTAGAGGATTTGAAAGGTTGGTTGGCACCCCTCCTCTACGATGTCACTCCGAGGTGGAT
TGAGGCAGGTGCCCAAATCGAGAAGAAGGACCTAAATGTAGTTGCTCGGTACTGGTTCATGTTTATTAGCAGAACTATCA
TGCCTTCCGAGAATGAGTGGATTCTCCGACACCCAAAGGTTGCTTGTCTTGGTTCTATCATAGCTCGGCAGAGGCTTAAG
TCGGAGCTGCTCATCGAGCAAGCTATGGACATAAAGGCCAAGAAGAGTCATACCTCACTACCTTTCCTTATCTTAATCAC
CGAGTTGTGCTGGTGGTCCTATGTTCTGAGGGGTGAGAAGACGGAGATGGAGGTGACACCCACCTCTTCTATTGACATCC
GACGCCTTAAGCCCAACTACTTGAGAGATAAAGCCGATAGGAGAAGGGTTGCACCGGAGGATACCTCCCTAGTAGTTGAC
GTTGTTATGTTGCCGACCGAGGCTATCATGCCCCTCATGCTACCGAGCCTCTAGGTACCTTTGGCACTTCTATTTCTTAT
ATTCCTAATTCCTCTGATGCACCCCTTCCCACTACTTTTGCTGCTGCTACTTCCTCCCAACCCCCTATCAGCCTGACCAT
GCTTTACAAGATAGGTCTTTTGGCCCAATATGCTGATGTGTGTGCCTCCTAGGTAGAGGCCATTGTGCCTGGCTGGATAG
AGTGGGCGATTGCTGTTATCTTGGCCCTGGTTTGGGTTGAGATGAGGAACCATATAGAGGTCATTGAGGTCTACAAGTTG
TCATCAGATGCCCTTACAGTGAGGTTGAGGATTGTGAGGAGAGCTATGGTGCTACTGTTGATGTGATGTCGTTGAAGTTT
GATGTTGCTCGGCTTAGGAAGGATGTGGATGAGCTAAAGTCCACTGATGTTTCGATGTTGTTTGGGACAGTGGAGTACCT
AAGATGCCGAGCACTGATATTCCAGCCAGTTCTGAGGTTCCTCCGGCTAAGAACCGAAGATGATATTAAAATTGATGATG
AAGATGCCGAGTGATTGAATAATGCTATCAAAGACACTTCATCAAATTCTAAGCATCAACGATTGTTAATCAATATATAA
CCTAACTAAATGAGTTCGGGTCAAATCCCACAGGGAGCGGTACATGTTCAAGATTCTATAGCAAAGTGTGAACATGGTCA
AATCAGTCATAGGAATTGACAGTATTGAATAAAAACATAATTAAAATCAGGGGATGACACAAATGTCAAAAAATTGGGGA
GGGGGGGAGTTTGGTTCAAAACTATCAACTACAACAGCAACAAACAATACAAAATACAACAATGAGACGGGTACTTGGGA
TGTGATTCGATTATAAGCTAATATAGACAAATGGGTAATTGAAACTGTTAGAAAATAGCTAGATATTAGTGAATAAGCTT
GACCATAAAGGAAGTAAACTTTCTCTCGAACAATCTACCCCGAATCAAGTCAATTTTTCTCGAACATCGACAAGCATGCA
AAGTAAGACCAGCCCAAACCTTAGTCCATTCACTCTCTCGAGCTGAATGTGTGGAATGGGTTTAGAATTCACTCTCTCGA
GCTGAACCCATGACAATCCATTACCCGCTGACCATCAATCAATCAGCTTGGTTTTAAAGACTCTCTCGATCAAGCTAAAA
ACTCAAAGATAAAATTGCATTTGCCACTACAACTCTTAATTTAAACCACAATTACTGATTAAACTCACTTCTAAACAACA
TTTAAACTAACAATTAGCAATACCCAATAAACTAAATCAGCCCATAATCACATAATCACACCCCAAGAATTGGGGTTTTA
TCTAGACATCATAAAAAGATAAAAAAATCATTACTAAATTGTGTTTCCATCAACTATGTTAGATTAATTTCATCCTTACA
ATGCTCCAAGTTGAAGAATCTCAAAGACCCACTTCCAATTTCTCGAAAGTGAAAAACTTCAACTCTCCAAAGCTTAGGAA
AAACTAGAGAAAAACTTGTCTCAATACTCAGAATTCAATACCAAAAACTTAGGAGTGAAAATTCAATAATAATTTGATGC
TAAACTAAATGTTCAAAAATGTATTTATAGTCGCCAAAAATATGTTGCGAAGGGCCATTCAGTGCAGTAAGTCGGGCTCG
GCGATCCACCCTTTGGTCAATGTCCTCGCCCTTCTTCCTTGGCCTTCAGCTTCCTTAAGTTCTGTAACTTTGGGCGATCC
AACACTGCATCGTGGAACCACTCGGCGGCTGCTCCTTTCTCTCGCCAACTTGGTTTTTCCTTTCAAGGCTTGGCACACTG
GAACTTTGGGTGGTCAAATTGCCATTCGGTGATTCACCAAGTGGACTTGGCGATCACCAGGCTTTCTTTTCTTCACTCTT
TCAGCTCGCTTTGTTCCTTTTGCAAATTACTGTCCTTGCTTTGTTCCACAATCCATATACCTGGAAATCAAGAGTTTTAC
ATCAGTTATTTGCACAAAACAAGTATTTGAGGACTTTAATCATTGTAAATAAAGCCCCAAATGAGTCCAAATATGTGACT
CATCAACACCCCCAACATAAACTTTTGTTTATCCTCAAGTAAAACTCAAGTTCAGTAGTTCAAAAAGGATGTGTTAAACA
ACGCTACACAAGACTCAATATGAATGCACACAACAAGACTCAACTTACTCATGCAAGGATCAATTGTGCATTGCAAGGTT
CAAGTTATGACTCCCCATTACCAAAGATTCTCAAGTTCTCAATACTTGCTTCAAATGCAAGTTCAAGCTCAAGAAAGATA
CTCAAATGCCCTCGCACAACGAAAGATTCCATATTCACACAATATTCTACAATAGTTTAGAGTTCCAGAATCGCATGCAA
CTCTTTCACTCACAAAGATAAACACATAGATGACTTCACCCATAGGTTTTCCCTTATATTCCAACCAACATTTGTTTCAG
CCCACTCAAGATCAAAAAGGTCTTTTCAAGGCTTGTAACAGGACTGAGTGTAAAGGTATGATCATTTAGGCTCACTGGCG
TGGTATGAACAACACCTTATTTTATTTTCTTTATCATTCTCATTCATGCTCAAAATTCACCCTTTTATTCACTTCTCATG
GAACATCGGACACCCCATTTCTTTTGCACTTTCACAACTTTATTTTTCAACTTTTTTGTTCTTTTTCTTTTTCATCTTCC
TTTCTCCTTTTTTTTGTATGGAGGGGTTCAATATTTTTTACAACCCTGGATAAAAGGGTAACTTCTTTGCACTTCTTAAT
TTACCTTCTCCTTTCACCACACCCCCAACTTATGTTTTTGGCCTAAGGTGGCTATTCAAACAAAGCATACTTCATGAGGA
TTATGGGTGAATGGATAAAAAGAGGGTTACGATTGCATCAAGTTTCTTCCATGAAAAGGCTAAGGCTCAAAGGGTGTTCA
AGCAAAGTTCACATACTCACAAGATTGGCCACAAAAGAGGTATAATGTCAAATTCATTAACTCTTTAAAATTGTTCCTAA
TATTATTTCAAGAGCTTGGATCACTTAGTCAACCGGACCAATGGGGCAAATTCTAAGTGTCATCACACATGGTTCACAGT
AAGTTCATCACACAAGTCATTGGCACCAATATCAAACAAGACTCCACACTCTCATTAGTGTGCAATGTTCATCACAAGAG
ACTCATTTGATAACCGGCTGTCACGACCCAAGGGTACCCCCTAGACGTAAAATGGCGTACTTGACCCCGAAGGGGTCTCA
TACAAGCCCTTAGCATATCATGAACATAAGATAATAGAAATTATGGGAAAATTTAAAACTTTTACAATCAAAGTCATTTT
TCATAAAATCAAACAGAAGTCTTTCTATATTTTGTCTCTAATACACTTTTAGAATAAACTGTTGGGATACAGCCCGTACA
ATAGTCTCAACAAGAAAATAAATACATAAAGGAAATGTGGGTGTTGTCCTCGAAGCTATGAGGACTCACCAAGGTCTTCA
ACTCCTTGCAACTTCTAGAAACCTATCTCCAAGAGTAGAGCTCAATCTTCAATCCCTACATTTGATTAGAATGTAGGCAA
AGTATGCGTTAGTACAAAATGTACCAAGTATGATAGCTAGCATAACCATAAGAGCATAAGACAAGGGTTAGTTAATATAA
GACATAATCCAAAATCATACGAATTACTTCATGAAACATACACCATAAGCATGTGAGCCAATATCATAATCATAAAAAGC
AAAGTCTCCAACATAAGCATCATATAAGCATAATTTACTCTTTAGTCATCTATACCGTAATAGAACCATTCTTAAGTAAC
GTCAAAAGCATACATGTGCAAAGCATGAACAACATCCCATAATACCAACCAAGCCAAGTATCCCTNNNNNNNNNNNNNNN
NNNNNNNNNNNNNNNNNNNNNNNNNNNNNNNNNNNNNNNNNNNNNNNNNNNNNNNNNNNNNNNNNNNNNNNNNNNNNNNN
NNNNNNNNNNNNNNNNNNNNNNNNNNNNNNNNNNNNNNNNNNNNNNNNNNNNNNNNNNNNNNNNNNNNNNNNNNNNNNNN
NNNNNNNNNNNNNNNNNNNNNNNNNNNNNNNNNNNNNNNNNNNNNNNNNNNNNNNNNNNNNNNNNNNNNNNNNNNNNNNN
NNNNNNNNNNNNNNNNNNNNNNNNNNNNNNNNNNNNNNNNNNNNNNNNNNNNNNNNNNNNNNNNNNNNNNNNNNNNNNNN
NNNNNNNNNNNNNNNNNNNNNNNNNNNNNNNNNNNNNNNNNNNNNNNNNNNNNNNNNNNNNNNNNNNNNNNNNNNNNNNN
NNNNNNNNNNNNNNNNNNNNNNNNNNNNNNNNNNNNNNNNNNNNNNNNNNNNNNNNNNNNNNNNNNNNNNNNNNNNNNNN
NNNNNNNNNNNNNNNNNNNNNNNNNNNNNNNNNNNNNNNNNNNNNNNNNNNNNNNNNNNNNNNNNNNNNNNNNNNNNNNN
NNNNNNNNNNNNNNNNNNNNNNNNNNNNNNNNNNNNNNNNNNNNNNNNNNNNNNNNNNNNNNNNNNNNNNNNNNNNNNNN
NNNNNNNNNNNNNNNNNNNNNNNNNNNNNNNNNNNNNNNNNNNNNNNNNNNNNNNNNNNNNNNNNNNNNNNNNNNNNNNN
NNNNNNNNNNNNNNNNNNNNNNNNNNNNNNNNNNNNNNNNNNNNNNNNNNNNNNNNNNNNNNNNNNNNNNNNNNNNNNNN
NNNNNNNNNNNNNNNNNNNNNNNNNNNNNNNNNNNNNNNNNNNNNNNNNNNNNNNNNNNNNNNNNNNNNNNNNNNNNNNN
NNNNNNNNNNNNNNNNNNNNNNNNNNNNNNNNNNNNNNNNNNNNTTCACCCCCAAAGCCCTAACATTGATAACTTCAAGC
CTTATTCTCAAGCTTGAATTCATTGTATCATCATTCATATCTAGATTACAAGACATTCAATCACATTCTTCATTACTAGG
TGATTCTAGTCATAATTCATCATAAAGGTTCAATTTCATTTTTACAAGTCAAGATCCTTCATATTCAATAAAGTCCAGTT
CAATTCATGATTATATGTTCCTAAATTTGAACAATTACTACTCATGACATTGATTTAACAAGATCACCTCTGAACCTTCA
ATTTCACCTCTAATGGCATAAACCCACAAATATCACATTCATCAATTTAGACTAGGGTTTACCATAGAAATCACATAAAT
TAATCATAATACCACTAAAAAAATCAAAATCAATCATAATTAGGTATTATCCACTAGATTGGAATCATACCCATAATGTA
AGAAGAACCCTAGCTAGAATTGGGTTTTTGACTTCACAATTGGGGGATTTATAGGGGGATCTATGGGTAGAAGAACCCAT
ATATGAATAAGCTAAACATACCTTAATTCAAAGCCCTAATCACTATTGCTTCAATGGAGAAAAACTGCCCTCTTCTCTTC
TCTTCTTCTTCTTCTTCCTTACTTCTAGAGAGAGAATTTTTGGAGAAGATTTGGGGTCTTAGATGAATGACAAATGAATT
AGTTTAGGGGACTATTAAGATTATATAGGTGGTTAAATAATTAACAAACCGACCTACCTTAACCCCTAATTAATTACTAA
CTTAACCTCCAAACCCCTAACTAAAACCTTAAACTTAAAAAATTGTGTTGACCTACGGATCACCCACCCACGGACCGTGG
GTGGGCCTACGGGGCGTACTGCACCTCCGTAGGCACTTTTTGAGGCTCAACCTTGCAGGCCAAGAGCAAGACTTGACCCA
CGAGCCCCACCTACGGGGCGTGGATCCACCTACGACCAGTAGGTGGCCAAGCGTAGATGCTGAAATTTGACAGCTTTTGG
GCAGTCTTAAGGGTCTTCCCTAAGGACCCCTTGGGTGGTCTTTGGGGGATCGTACCTTGACGCCGTAACTCTTAAACTCA
TGTTCTAAGTACGGGAATCATTTTCACAACTATTACTCCTCATACTACACTCCAAAACTCTTACGAAAGGCTCTAGAACT
CTCTAGTTCAACTTACTAGTTTGTGGGGTGTTACACTGACTAGTTACAATGAGATTCAAAGAGTTCACACATTGTCTATG
AAACTTCATTTAGCCTCATCGTAGCTACACATTCATTTTTGTTCGATTGAGAGCACTATTCAAGTAATCGGTATTGATCA
AGACCGACACTCATATTTGCACAAGAACATCCACAATTAAATACACAAGCGGTGGCAAAAATTTTCAAAAGTGTCCAAAA
ACCATTTGCAATAAAAACCAGGAGCCACAAGCTCAAACATCCACAAAAAAGTACTGCAATCACTAAAGGTAGGTATGGAA
ATACCTCACCCCACCACAAATAAAAAAACAATTTGTCCTTAAATGCAATAAAGTACTGTAAATGAATAAAAGTGACAGAG
ATGGAGGTAAAGAAAATCCTATATACGCAGTCACTCCATCTGTCGGGGAATCAATGCCTGGTGTAGCAACAATAACACTT
GATCTACTAGGGCCTACCATGGACGTCTCTGGCAGCGATGTTTGAATCACTGATTGTACAATCGATTCCTCCAGATCTGG
TAGGGCTCTATAAATGTTCTACTCTCACGCCTCATTCTGCTCCTCATCGGTCTCTACCTCTGATTCATCAGCTACCACAT
CATCCATCGACACATCTCTGGTGATGACCGGAGGAATCTCAGAACTGGCAGGGGCATCCACATCATCTGTTGCCTCTAAT
AATGAAGTGAAGTCAGTGGACTTCAAGTAGTCCATGTTTTTCCTCAGATCTGCAACCTCAGCTTTCAAAGCCATAAACTC
AGAAGACTCCTCTGTCGATGCTCACAAGTGGCGACTCTCACCGTCAAATCATCAATAGAAGTTTGGAGGGGTGTCAATGC
AGCAAGAATGGCCCTCTCGATCATCCAGGGTAACTCACTCTCCAACCGGGTAGCCCTCACATCGGCAGAATGGGCTAAGT
GCCCCATATTCACAATCATAGCCTGAGTAATCCTAAGGGGCTGGGATGTAGTGGAAGCACCAAGATTCTGGGAAGAAGTG
GAGGTACTTGAAGGCCCGGAGGCTGGAGTATGTAAAGATGCCCCTATAGGTATAAAGTCAATATCCACATATGGAGATGC
ATCCACCGGGGCTGCTCTTCTCCTATCTGCCTCCTTCCGAGTGTACTCGTCCTCTATACACCAGATATCAGTGGAGGATG
AAGGAGTGACCTCAATATCTCTCATCGCATCATGAGGAACTCCAGTACGCTGGCACAACTCTGTAATCAAAACTAGGAAT
GAAAGGGATGTATGATACTGTTTGGCCCTCAGACCATCTCCTGCTCAATAATAAATCCCAAGTTGAGCCGCTTCTTTGCT
ATAATCGACCCCAAACAACCTTTTTTGCATGGCATAGAATGGACTCATTCTGTGAAGGCATAATCGAGCTGTTGATAAAC
CCAAATCGGTATCGTGTAGTAATATTCACATCCCTCTTCTTTATCTGGAGTCCTGCCTCAATCCACCTTTGGGTGGTATC
AGAAATAAAGGGGGCAAGCTAGTCTTTAGGTCATCCAGGGACTGAACTGTCGCCAAACCCTCATAGTCATGCTCGAATTA
TGTGGCTCTCTCAAAAATAACATTGATGTGGTCGCTACAACACCCAACTTCTTTTCCTCGGACCATGACCGAGGTGAAGC
CACTGGCCTTCTTTTTCCTCTAAGGAACTAGATCACCGTAAGCAAAATAGACCTCATGGACCCTGGTGAGGATATATGGG
CCTTGGGGCCTGGTGAAAATATCAAATCTATGCTACCTGATTGTGTCCAATAATATAGGGTACTTGTCCTGTAGGCCCTT
TATGGACCCCAGCTTCTCTTCCAGAATCGTCCTCAGTCCCTCGACTTTAAATCTGTTGAGTAGGCAGGGATGAGGTACCT
CAACTAGTGGCACTAGGTCCACAGGCGGTGCGAGAGCTGGCACTGAACCTGTTGTAGGAGGAGTGGCTGCTGGGCTCTAG
ATGTGTCAGGACGAGACGTAGCACCATCTCCGCTCGCCTAGACTGCAGTGGCTGGTCATCATCTGGCTCAGAGAATGCAA
CTTGGGAGTCAAAGGGCTCTACCTCGCTGTTGGAGTTGTGCTTATTAACCTCAATCACGGGCCTCTTGCCTTTTCCATTT
CATCCCTTTGGAGGCTCTGTCCTTCCCTTTTAGGAGGATTGGTTCCCTCTTCATTTATCACTATGCCCCGTGCTCTTTTA
CGGTGAGGCATGTCGAGGTTAGTTCTATCCATATCTGCAAAAACATCAAAAAGAGTTAGCTTCATTTCAAGAAACGGTGC
AGAATAATAGTTGCTGACAGACTCACCAAACCAATCAACGAATCACCGAATAGCTTTGGCGAGCCAGATCGGGCTCGCCA
AAAGGATTAGCTCAAAATTTCATAGAAAAATTGGCATGTCAACGATAGGAGGGGCCTTTCGGAGAATTGCTGACAACATT
CGGTGATCAAGGACTAGCCCGCTGAAAGTATAGTGTGTTTTAGGAGTTAGGGGCGCAGAAATGGCGATCAAGAAAGACAT
ACGGTGAGTCACTTAGTGCACTCGGCAAACTCAGGTTTCTCTCCGAAAGTTATTGAACCTAAACTCAATATTAGTATGAA
ATTGAAGGCGATCAAGGGGAGTTCGGTGAACCGCCGAGTGGTTCAGCGAGCTCGATCCAGCGCGCGAAACTGCCCAACGT
GCCTACTTTCAACTCCGACTTCCAAATTCAACCCAGCACCCTCCGAAAACAAAATCAAAATATACACAAACTTAATTAGA
CCAAGACCCATGCTACCCATGCCCCCAGGATACTCAGACTTCTCCCAGTTTAGCCAAATTTGGTCACTTGATGACTTTAG
CCCTTAAGAATGACGTTAACCGCTCCATCATTGGGAAAATCATGTCATTTGGCACAAATATGGGTTACTTAGACTTCACC
CAACTAAACCCAACAACAACAAAACACCACCCAACAATTTGTATCAATTTTAAAACACAAAAATTTGGGAAATCAACAAT
TAGGGAATCTAGACATGATTTTCAAATTAAAACAGGCACAAAAGCACACAATTATGATTCAAAAAGGCCCAACACACATC
ACTAAGATAAGAACAATTGCAAATGAGTAAAATCACTTAATATGAGTTCGGGGTTTGGAAAACCCAACCTTTAATGCCGA
ATATATAAGTTGAAATGCTTGGCAACAAAGATTTCTGACTCCAAACACACAATTGACGACTAAAAAGTAGTAAAAACGTG
AAAATATAGAAAAATATAGTGTGGGTGTGAGTTTGGGAAGTTAAAAAGTGAGGGAATGTCAAAGAGTTTGAAAGTTTAAA
CCTTTTGACTTTTAAAACCATGCAGTTCTCGCCCATTGGGCGACATTAGTTTTGCTTGGTGACAAGCCGAATGGGCACTT
ACCTCATCGAGTTATACAGGACCTCCAGTAAATGTGGGGGTCCAAACAGCGTACAAAGTTATGATCGCCGACCCATTCAA
TGTCTCACTGATTTGCTTCTGTACCCACCGAGTTTTACAGACTCCAATTTGATAGTTTCTTGAGCCCAACGGCGATCCAA
GTTGGGCTCGCCGACCTTTTCGACGCTTTGCCAACTGGACATGTTGCTCGGTAACCTGCACTTTTCTTCACATTCCACAC
TTCAACTTGGAAAATCAACACACGATTATTTCTAAAACAAAAAGAAAGAAAATAAAACTTGGGTTGCCTCCCAAGCAGTG
CCTTAGTTAACGTTGTGGCACGACGCAAGTCTACTCTCAAACCTCATTCTTGGGGTTAGCCATAGTGTACTAGGAAACCC
CCCTTATTGTCTCGGGTTTAAATGAGATGAAATCTGACCCATTTGGGTCTCTAATTGTTTGATACCGACGGAGTGAGAGG
TGACCATTTGGCTAATGGTCGATACATCGTCCTTCATCTCGTTCAAGATCTTATCGAACCCCTCAACCTTGTTGAGGATA
CGAGAGAGCATATCCTCAGAACAACCACCCTCAGAATCCTTGGGCTTTTGGCGCTCGTGGGCAAGATTGTACCTGTCCTT
CTCCCCATCCCTTTCCTTCCAAGTGGGATTTCGATCCCTCCACTCTCTATCACGATCTTTCTAGCCTTCATCCCTATTCC
AACCTTGGTTACCACCCTACCCTTGTTAGTTCGAACGATAACCACCTCCTTGGTTGGCTAGGAAGTTCATCTCTTCATTG
TACAACACTTCAAATTTGACCTCATCATGATTAACACACCCAACACCCATAACATTGACGCTCTTAGCACCCACTCCCAT
GGCACTTTTGGACAAAATGTCAAGTTGGGTCATGATCTTTGCCATGTTTTGGTCCCTCTCCTGATCTTTCTTAAGCTGCT
CCTTAGTCAATTTAAACGTGAGAGGGAAGACCTAATCTTCGCGGGTGCACAAAGCCTGATTAATTGTGGTCGTACTATCC
AAGAGTTAGGATGCTATAATGTAAGGTTGTTGGATCAAACCTCTCGGAGAAAGCTGGTCAGCTACGCCCTTGTTCACTGA
ATCAACGATTCGATAAAAATATTACAGCAAAACATTGTCGGGCAAACCATGAGTTGGGCATTGCATCACAAACTTCTTGA
ATTGTAGCCAAGTCTCATGAATTAGCTCACCCTCCAAACGCTTGAAGCTTTGGATGTTGTCCCGAAGTGTCATCATCTTT
AAAGGAGGGAAAAATTGCACTTGAAATACGGTGACAAGCTCTTCCCATGAAGTGATTGAGTCTCGTGGTAATTCAACTAG
CCACTTACATGTTTCTCCCATGAAAGAAAATGGGAACAACTTCTATCGGACCAACTCTTGGGATATGTTCTCGAAGGATA
ACGGTCCGCAAACATTAACATTGCAAGAGCTGAAACATGGTACTTGTAACATGGAACACAACCTTCCCTTCAGCCGGAGG
CAAGCAAATGACACTGATTGAATAATGTTATCAAAGATACTTCATCCGATTCTAAGAATCAATGATCGTTAGTCAGTATA
TAACCCAACTAAATGTGTTGGGGTAAATCCCACAGGGAGTGGTACGGGTTTCAGATTCAATATGAAAGTATGAATATGCT
CAAGTCAATCATAGGAATAGACATTTACGAATAAAAGCATCCTTCAAATCAGGGGGTGACACGAATGTCAAATAACATGG
GGGTTTTAGTTTGAAATTATCAACTACAACAGCAGCAAATAATAGAAAAATAGCAATAATGAGACGGGATCTTGGGATGT
GATTTGATTATAGGCTAATGTAGATAAATGGGTAATTGCAACTGTTAGGAAATAGCTGAATATTAGTGACTAAGCTAGAC
TATAGAGGAGGTAAACTTCTCTCAGACAATTTACCCCGAATCAAGTCAATTTCTCTCGAACATCGACAAGCATGCAAAAT
AAGAACAACCTACACCTTAGTCCATTCACTCACTCGAGCCGAATGTGTGGGAAAAAGGTTTAGGATTCACTCTCTCGAGC
TGAACCCATGACAACCCAATACCCACAGGCCATCAACGAATAATCTTTGTTTTAAAACCACTCTCATTAGAAAGCCAAAA
ACACGAAGGTAGATCTGCATTTGCAACAAGAATTCCTTAAATTAAACCATAATTACGGATTGAAATCACTTCTAAATAGC
ATTTAAACTAACAATCAGAAATACCCATAAGCTAAATCAGCCCATAATCACATAATCACACCCCAAGAATTGGGGTTTTA
TCTAGACATCATAAAAAAATAAAAAAAAACATTACCAAATTGTGTTTCCATCAACTGGGTAAGATTAGTTTCTTCTTTAC
AAAGGTCCAAATTGAAGAATCTCAAGACCCACTTCGAATTTCTCAAAAGTGAGAAACTTCAATTCTTCAAAGCTAAGGAA
AACTTGTCTCAATACTTCAAGTTCAAAACTCTCCTTAATAATAGATAATAATCAAAAATAATATACTAAACTAAATGTTC
AAAAACATATTTATAGTCGCCAAAAATATGTTACAAAGGACCATTCGGCGTAGTAAGTCGGGCTCGCCGATCCGCCCTTT
GGTCAGTTCCATTGCCTGTTTGCTTTGGCCTTCAGCATCCTCAAGTTCTATATCTTTGGACGATCTAACACTGCACCATA
GAACCACTAAGCGACATGCCGACTGCTCCTTTCTCTCACCAACTTGATTTTCTCCCTCAGGGTTTTGCACACTAGAACTT
TGGGCGAGGTATTGGCCATTTGGCGACTCGCCAAAGGGACTTGGCGATCACCATGCTTTCATTTCTTCTTTCTTTCAGCT
CACTTCATTTATTTTTTTAAATTAGTTTCCATGATTAGTTCCTCAATCCAAATACATGGAAATCAAGAATTTTACATCAG
TTATTGGCATAAAATAAACATTTGAGGACACTAAATCATTATAAATAAAGCCCTAAATGAGTCCAATTATAGGACTCATC
AGCCAATTCCACCCATTAGATAAGGGTCACTAACGTTAGGTTCATTGACATCGTTGAGGTTGTCTATGTCATTTTGGTGG
CCTACTTGGATACCAATGCTTCCGTTCACATCATTTCCTTTGTTCAAAACAGCAACACAAAAACCAAAACTAAAAGTAAG
TTGATTCAACTATGACTAAAAAGAAAAAAAAATCAACTTCACCAAAAATTCTTAAACAACACCACTCTCTGGTAGCGGCG
CCATTTTGATTGAATAATGCTATCAAAGATATTTCAACCTATTCAAAGCGTCAACGATCGTTAATCAGTATATAACCCAA
CTAAATGAGTAGGGGTCTTATCCCATAGGGAACAGTACATGTTCAAGATTCAATAGCAAAGTGTGAACATGGTCAAATTA
GTCATAGGAATAAACATTATCATATAAAAACATAATTCAAATTAGGAATGACACGAATGTCAAATAATAGGGGGGGGGGG
TTGGTTCAAAACTATCAACTACAACAACAAAGAATACGAAATACAATAATGAGATAGGTTATTGGAATATGATTCGATTA
TAGGCTAATATCAACAAATGGGTAATTACAACAGTTAGGAAATAGTTAGACATTAGTGAGTAAGATAGACCATAAAGGAA
GTAAACTTTCTCTCGTACAATCTACCCTGAATCAAGTCAATTTCTCTCGAACATCGGCAAGCATGCAAAATAATACCAGC
CCATACCTTAGTCCATTCACTCTTTCGAGCTAAATATGTGGAGTTGGATTTAGGATTCACTCTCTCGAGCTGAACCGATG
GCAACCCAATACACACTGACCATCAATCAATAAGCTTGGTTTTAAAGACTCTCTCTCGAGCAAGCCAAAAACACGAAGAT
AGAATTACATTTACAATTACAATTCTTAAATTAAACCACAATTACTGATTAAACTCACTTCTAAACAGCATTAAAACTAA
CAATTAGCAATACCTAATAAACTAAATCAGCCCATAATCACACTCCAAGAATTGGGATTTTAGCTAGACATCATAAAAAG
ATAAAAATTGATACCAAATTGTGTTTCCATCAACAAGGTAAGATTAATTTCATCCTTACAATGCTCCAAGTTGAAGAATC
TCAAAGACCCACTTCCAATATCTTGAAAGTGAAAAACTTCAATTCTCCAAAGCTTAGGAAAAACTAGAAAAAACTTGTCT
CAATACTCACAATTCAATACCAAAAACTTTGGACTGAATATTCAATAATAATTTAATGCTAAATTAAATGTTAAAAAATG
TATTTATAGTCACCAAAATTATGCTGCGAAGGGCCATTCAGCATAGTAAATCGGGCACACCGATCAGCTTGGCGATCCAC
CCTTTAGTCAATGTCCTCGCCCTTTTGCCTTGGCCTTTAGCTTACTCAAGTTCTGTAACTTTGAATTTCCAACACTGTAT
CCGGACCTCTCACCTACTACTCCTTTCTATCGCCAACATGGTTTTTCTCTTTCAAGGCTTGGCACACTGGAACTTTGGGC
GGTCAAATAGCAATTTGGCGGCTCGCCAAGTGGACTTGGCTATCACTAGGCTTTATTTTCTTCACTCTTTCAATTTGCTT
TGTTCCTTTATGCAAATTAGTATCCTTGCTTTATTCCTCAATCCATATACCTTGAAATCAAGAGTTTTACATCAGTTATT
TGCACAAAACAAGCATTTCAGGATACTAAATCATTGTAAAAAAAAACCCCAAATGAGTCCAAATCTCGGACTCATCACCA
AGTCTGAGGCAGTGACACAAGACAAGAACTTGTGTGTTAGAGATGAGGTTGTGTATGATGATTTGGTGGACCTTGAGGGG
GCCATAATGGAGGCAGCCATGCATATATCGCTCAGAGATACATCTACTGTGGACTCTAGTGGTGCAAAGGATAATTTGGA
GCTTGGCAGTGATTCCCAGATAGAAGGAGTGGCTAATATGAAAATTTCACTCAGGCCTAGCCTAGCCGGATAATTTTTTT
CCTCCCTTTCTGTTATTTTTCTAGACTCTATTATTGTTTCTTTGCATTTGAGGACAACTGCTTATTTTTGTTGGCAGGCG
TGAGGTATTTCCATACCTTCCTCTATTGGGTTATTTTTGTGAATATTGGTTTGTTGTTGGTTTTACTTTTGTGTATGTTG
GAGTTTATTCCATGTTTATATATATATCCTGGTTGTTGATCCATCTTGGCCTATTGTTCTTATTGTGCAAATGGTTTAGA
AGTTCTCGACCCATTTTTCTTATTATGCAAATGGTTTTGAACAAATTTTAAGTAATTTTGCGACCTCATTTGTGGTTGAT
TATGACGGTTCTTTTGCATTTTTGAGTGTCGGTTGTGGTCAATACCGATGACTTGAATAATGATCTCAATTGAACGATAT
GAATGTGTGGCTACGATGAGGCAAGCGGAGTTACATAGGTCATATATGAACTCTTAGCATCTCGTTGTGACTAGCCGGTT
GTTGATTAAGTCTCTTCTGATGAACATTGCGCGCTAGCTAGAAAGTGTAAAGTGATGTTTGATAATTGTGTCGAATGCCT
TGTGTGGTGAGGTTGTCTTAAATATTGTGCTTGATGATACCTAGAATCTGCCCCGTTAGTCCGATTGATTAATTGAAGAA
AGCTACTGAAATGATCGTAGGCAAAACTTTTGAAGAGGGAACCAAATTGAAAATATACTTCTTTGTGGCCACCTTCCAAG
AAGTGTGAACCTTGCTTGGCACCTTTTGATCCTATCCTTTTCTTCAGAAAAAACTTGAGAAACTTTGACTGCTTTTTCCC
ATCACCTATAACCTTCATGAAGTATTGGTTTGTTGAATAACCAACTTAGGCCAAAAGCCTAAGTTGTGGGTGTGGTGAAA
ATGAATTAAAGTTAAGAATTGTGAAAATCCCCCTTTGAAGCATATTTTGAAAAAGATGGAACCCTTCCATATAATAAAAG
AAGAGAAAGAAAAGAAACAGTGAAAAACACTAAAAACAGAGAAAAACTTGTTAAATAAAGTGTGTAAATGAAGCAAAAGA
AATGGGATATCCATTGAGTCATGCTTAGTTGAGTAATGGGGTGGATTTTCAGGCCATACTTCATGAAGGCAGAAGCCACT
AAGCAAAAATGAAAATACCTTTACAATGATCCCCGTTACAAGTCTTGAAAAAACATTTGGATCTTGAGTGAGTTGAAATG
AATATTGATTTAACTGAGGGCAAACCTATGGACGGAAGCATCCATGTGTTCATCTTTGTTAGCATGAGAGTTGTATGCAA
TTCCAGTATCTTAAATTGTTGTGAAATTTTTTGTTAGCATGGAATTATCCTTGTTAAGAGGGCATTTGAATGCTTTTGTT
GCACTTGAACTTGCATTTGAAGCAACCATTGTGAGCTTGAGTTACTTGATAATGGTGAGTAACAATTTGAAACTTAGAGG
GCACAATTGAACATTGTATATGTAGTTTGAACCTCTTGTGTGCATTTGTGTTGAGTCTTGAGTAACACTATTTGTAGACA
TCCTTGTTGAACTAATTGATCTTGATTTTTACTTGAGGACAAGCAAACGTTTAAGTTGAATGTGTTGATGAGTCTGAGAT
TTCGACTCATTTAGGGCTTAGTTTTCATTGTTTAAGTGTCCTAAATGTGTAATTTATGCTTTAAACTGATGTTGAAATGT
TGATTTGCAACAATGAACGCTAAGGAGCAAGGCAAGGACATTACAAGGCAAAAAGGAGCAAAAAAAGTGAAGAAGTTGAA
GGAAGGAAATCTGGGTGATCCCAAAGATCGAGTTGCTCTTAAGCTCGCCTAAAGTTCCAGCATGCCATCCTTGGAGAAGA
ACCTACTTGACGAAGGGAATGGATAGTCGACAAACCGTCGAACTACTCAACGATATCGACCTTGATCGCCTAATGTCACA
AAACCCTGAGGACTAAGAGCCAATGCAAATAAGTGATGGAATAGATCAATTAGTGCGTCGCCGACCCTCAACTTACCTCG
CCTAATGGCCCTTCATGTAAAAATTTGGGAAACTATTAATTAAATTTAAAATAGATCAAGAGGAGTTCTGAACATTTTGG
AAAGAATATAAATTCAGTTCACCTGAGTTTTCCATTGTTGACTTTAAAGCTTTTGAGACTTGATTTTGAGGAATTGCAAT
TGGGTTTTGAATTAATTTGATATGAAGAATTGTAGAGACTTGGAAACCATTACCCTGCTCATGGCTAACATAGTTTGCAA
TTATTACTTCCTTTTTATGATGTGTAGCTAAAACCCCAATTCTTGGGGTGTGATCATGTGAATAGCTTATCGGTATTGTT
GTTTACTGATTTAAATGCGTAATTGAAGTGGGTTTAATCGATGGTTGTGTATTATGCTATTAATTGAAGTTGCAAATGCA
ATTCTAAATTACTGTTTTGGGATTTCTTATTATAGAGGTTTTCGAACCAAGGTTTTCAATTAAGTATTGTAGTTATTAGG
TTAATGTGGGTTTAGCTCGAGAGAGTGAATCCTAAACTCGATTCTACCTATCTAGCTCGAGAGAGTAGATAAGTGTTGGG
TTGTTTTTACTGTTAAGCTTGTCGAGGTTCGCGAGAACTCAGTTGAATCGTAATAGTTGTTCGAGAGAAAGCTATTGCAT
CTATAGTATAGCCTACCTACTGAGATTTAGCAATTGTTAGTAAATTTTAATAACCCATATAGTGAAATTAGCCTATCGAT
CACATCCCCAAGAATTCCTCTCTATTTCTTCAATCCCCTATTTTGATAATTGTTCTAGTTGTTAATTGACAAAACAATTC
CCCCATCTGACATTCACTGTGAACCCCTTCGATTTATCTAAATATTTTTGATAATTTTTTATCTTATAACCGATTAGACA
ACTTTCATAACATTGTAACTGAATTCAAACTTGTACCGCTCCCTGTGGGTTCGACCCCAACTCCTCATTGGATTTTATAC
TAGATTACGATCGCCTAAACCTAGTATTAGATGAGGTGTAATTGAGCTTTTATCATAGTTGATGTTTCCTCCTTGTATAT
GTGCATTGCATGCATGATGGGCACATAAAGTTACCTTCACCCCTCTAATGATGTTTTGAGAACGTCCTAGCTTGGAGTCG
GTAGTTCCTCCTTGGTCGTATGCATTGTATTGTTAGGTTGGGTTGTTAGTTACTCTTCTACTCTTGTAGAACCAGTTTGA
ATCTCATTCAAGGACGAATGGTCCCAAGGGGGAGATATTGTAATACTCTGTAGCCAAAAAAAGGAAAATTATCAATTTTG
GGAAAAATGCAGGTGCCATCCACTAGGGACACCCACGGCCCGTGGATGGGACCACAGACAGTGGGTGTGGTCCATGGATG
GCCCTGCCTAAGATGGTCTAAAGGCTCAAGACAACGACCTGACCTACGAATCGTAGGCTAGACCATGGTGCGTGATTAGG
GTCCGTCATTCGAGGCCAAAAATAAGACTTTCTGATGACCAATGATGGTCCACCAGGATGGACCGTAGGTCAGACCACGG
TCCGTGGACTAGGGTCCTTTGGTAGTCAGCTGTCAGTTAGTTTTAAGGGTTGTTGGGTCTTTTCCTAATAATTTAGTTCC
TATACTACGTTGTTTTACCGTTCCCTAAGACCCCTATATAAGTATCTTCAACTCCCAAATTAGCCCATTCACGTCATTCT
TCCAAAAATCACAAAAGAAAATTAATTCTCCTCTCAAAAATATTTCTCTCTCTAGAAACATGTAGAAGAAGAAGAAGGAT
TCAACCTAGAGTTTCAAGTCAAAGTCTCTGTTTCTTTATTGAAGGGTAGCATTTGGATTCAAGGTATGATAGTTTTCATC
AATGGATTCTTTTCATCCATGGAGTTCCCCAATTCCTTAATTTCAAAGATTAGAATTCCCCAAATCAGTTAGGGTTTTCT
TCAATTATCACGGGTTCTCTTCAATGTTGATTTAAATGATTGAATTATGATCTCTTATGCATGAATTAATGAAATACTAT
GAATTTATGAAGATTTCCCAATGAACCCATGTAATCCCCATGTTTTCAAGTTGTGAATCATATGATATGGGATTTTGAGC
ATGAAACAAAAGTTTTATGAAATTAAGCATGTATTGCAAGCTTTACATGTATTTATGATTTAATCGATATCTAACCCATG
TTTTCTAAGTTTTCATGATTGAAAGTGGGGTTTGAACCTCAAGAGGTAAATTATGGACTTATGCATTTTCTTGTGAAATC
TATGCAAATGTTTTAAGGGTTCATTGAGAGAAAAGTACAAATGATCATGATGTGTTATTGAATGGATTTTCACATGTACA
CATAGGAACACGATATGAAAGGTTTTCTCACATAGAAAGGATTCTTATGTTTAAAGGCTTTCTCACTTGATTGAATATAA
GAGTAAGAGTTATCTTAATGGAACTAGCTTTGATTGGTTGTCCAAGGGCTCTTTCCATGAATAATGATGTCAAGTAAGAA
ATGGTAATTTCATGGGATTTATGCTTAGCACAGAGAGGATATTGATAATGGGATGGAAGCTATCTTATAGTAGAGGCTGG
GTTTCTAGAAGCAATCTCATGAGATGGAAGCTCCCCCGTTAGTAAAGGTCAGGTTTCTAGTAGCAATCTCTTTATCCCTT
AATTATGTGACCTCATAGGTTGATTAGCTAGTGGATCCACTTAAGCTAGAAGTTCAGGGTACTACCATGGAAAGTAGGAC
AACCCTTTTAGGTGTGGGAGACACCAGGGGATCATGGTATAGCTCACATGGTCTATATGTCGGTTAAGGCTAATTCCTCA
CATGAATAATGAACTAAGGTTACTTCAAGAAGTATCACATATGAGTTCAAAAGTTTTAAAGATGAAGTTAGCTTGCATTG
ACCATGATGTTATGACCTGCGTTTTCTTTTTCTTTTATATCATGTTTAGCTTTGTCAATTGCATGTCATAAAATGAAATG
TCTCTTTTAGCATACCTTAAATTTTTTATGCATGGCTATCATACTTGGTACATTGTTTTGTACTAATGCATACTCTGGCC
TATATTTTCCAAAAAATAGGGTCTGATAGTAAGGGTCATTAGTTCTGTGGCTAGAGGTGGACTTGCGATATTTTTCTGAG
CTTTGGTGAGTCTGCATGCTTCAACGACATATTTTCATTGTTTTAGTTTCGTTCATGTATTTCTCTTTTGTACATGATGT
ATGGGCTAGGCCCAATTTCATTCTATTATAGTAGATGGTTATGATGAGACAAGTGTATTAGACTTCGGCTTCGCTTTTAT
AAAATGTTTTGTAGTTGGACTATTGTTTTATCTTATTGTTCTATTTCTTATGTTATGAGAGCTAAGTAGCTTGTATTGAG
ACCTTCGGGGTTTTATACGCATGTTACATTTATAGGGTACCTCTGGGTCGTGACATGGTGGCAGTTAAAGTTTCAAGGGC
AGTTGGATTTTTTCCTAATTAATTAACTCCTATACTACATCGTTTTACCTTTCACCAATACTCCTATATAAGTATTTTCA
ACCCCCAAATTAGCCCATTCACTTCATTCTTCCAAAATTACAAAAGAAGATCAATTCTCCTCTCCAAAATATATATCTCT
CTAGAAACTTGAAGAAGAGGAAGAAGAATTTAACTTAGGGTTTCAAGTCAACTCTCAATTCCTCCATTGAAGGCTAGCAG
TTGGATTGAAGGTATGATAGTTTTCATCCATGGATTTCTTTCATTCATGGAGTTTCCAAATTCCTCTAATTCTAAGGGTA
GAATTCCCATATTGAGTTCAGGTTTTCTTCAATTTTCATGGGTTCTTTTCATTGTCTATTTTAATGATTGAATTATGATC
TCTTATGCATGAATTGATGAAATATGAGTATTTTATGATTATTTCCTCATGAACCCATGTAATCCCCATGTTGTGAAATT
ATGAATCATATGATGTGGGATTTTGAGTATAAAGCAATAGTTTTATGAAATTAAGCATGTATTTCTAGCTTTACATGTAT
TTATAATGAAATACATATCTAATCCATGTTTTCTAAGTATTGATGATTGAAAGTGGGTTTTGAACCTCAAGAGGTTAATT
ATAGACTTATGCATTTTCTTATGAAATCAATGTGAATGCTTTAAGGGTGCATTTAGAGTAAACTACCAATGATCATGATG
TGTTATTGAAAAGATTTTCTCATGTACACAAAAGAGCAAGATTTGAAAGGTTTTCTCATATATAAAGGATGCTTCAGTTG
AAAGGCTTTCTCACCTAATTTAATCAAAGAGTAAGAGTTATCCTAAGGAAACTAGCTTGGCTTGGTTATTCTAGGATGCC
TTTCCATGAATAGTAAGGTCAAGTAAGAAATGACTATTCCATGGGATTTATGCTTAGCAGCGAGAGGATTTTGAGATGGA
TGCTCTCCTGTTAGTAGAGGTAGGGTTTCCAAAAGTAAACTCCTTATCCCATACGTATTTGACCCCATAGGATGATTGTA
TATATATAGACATTAGCTAGTGGATCCACTTTAGCTCAGATTTATGGTCCTTACCTTCGCAAGTAGGAAAACCCTATTCG
GTGTGGGAGAAACTGAGGTATCATGTTATAGCTCACATTTTCTCTATGTCGGTTAAGGCTAATCCCCCAAATTAATAATG
AACTAACGTTACTATAAGAAGTATCACATATGAGTTGAAAGGTTTTAAGGATGATGTTAGCTTGCATTGACCATGGTTTT
ATGACTTATGTTTTCTAACTCTTTTATATAATGTTTTAGCTTGGTCAATTGCATGTTATGAAATGAACTGTCCTTTTTAG
CATGATTTAAATGTTTTGTGCATGTCTATTATACTTGGTACATTGTTTTATACTAACACATACTCTTCCCTACGTTTCCC
CAAATGTAAGGTCCGACAGTCAGGGTCAACAGTTTCTTGGCTCGTGGTTGAGTTCGAGATTGCTCAGCTTTGGTGAGTCC
TCATGCTTCGAGGATGGAGATTTATTGTTTCACTTTCTTTCATGTATTTCTCTTTTGGACATGATGTATAGGCTAGGACA
AATTTCATTGTATTGTATTAGATTGCTGTGACGAGACAAGTGTTCTAGACTTCCGCTTTTATTGTATAAAATGTTGTGGA
CTTGGACTATTGTTTTACTCTTATTGTTCTATTTCTTATGTTATGAGAGCTAAGTGGCTTGTATAGAGTCCTTTGCGCTT
CTATACTCCATGTTAGATCTACGGGGTACCCCTGGGTCGTGACAAACTTGGTAATCAGAGCACAAGTTTTAGAATGGTCC
AAGGATGTCTCATAAGCTACGTCTAGTAGAGTCTTGTTCATAAGTGTGAAGCATGCCACATTTATGAATGAGAGGCTACA
AGATGATTAGGAAACTCCACATTTTTCATTACACTCAATAAGTTCTCTCTTTTAATCCATATCCGATGCTCTACAGGACA
TGGCTACACAAAAATATTTTACTAAAAGGAATGTGAGGGAGAATGTGTAACAAGAAGCTCCTTCCTAAGCTCCTGAAGTT
CTGGTTGATCCTTTGTAGAGCAAGTGTTTAATGCAGATTTTAGGGCTTCTTTTCAAGTGTTGACTTATGCCGTGACGACC
CAAGACAATAGGGAGGTAATGGTTCCTTTGAACCCAAATATGGGCACGACGGTTTTAAGAGTGAGGGACTTTACTAGGAT
GAATCCTCCGGAGTTTCATGGTTCTAAGGTTGAGGAAATTCCTCAAGAGTTTATTGATGAGGTCTATAAGGTTTTGATGA
TAATCGGAGTTACGCCAGTGGAAAAGGCGGAGATGGCCTCTTACCATCTATAAGGTGTGGCTCAAATTTGGTATTATCAA
TGGAAAGAAAGGAGACCAAAAGATGTGGGCCCTCTAGAATGGGAGAAGTTTATGTCTGCTTTTCTTGATAGGTTCTTTCC
CCTTGGGATGAGGGAATCCAAGGTGCTTGAGTTCATTAACCGTAGACAAGAAAGTGTGAGTGTGAGGGAATGTGCTCTAG
ATTTCACACAATTGTGTAAGTATTCTACAACTATAGTTGTCGATTCAAGGGCAAGGATGAGTAAACTCGTTTTGAGTGTG
TCCGAAATGGTTGTTAAAGAGTGCTGAATCGCCATGATCATTAATGACATGGACTTCTCTCATCTCATGGCTTATGCACA
ACGAATTGTGGAGGAGAAACTTAAGAAAAATACTAGAGAGGTAAAGAAATCTAAGACCAGATATAGAAATTTCTCTCATG
CAAGGTCCGATGGATAATGTCGTCCTAGATTCCGACAAAGGTTTTCCGATAAAGATTCCTCCAACACTCCTCCTAAGTTA
AACAAAGATAGGGTGTCAATCTCTAAGCCTCAAAGAGGAAATGGTAGTGGGTATTCATTGCCTAGGTCTAGTTGTACTAA
GTGTGAAAGGAAGCATGAGGGTATTTTCCTAGCCGGCACAGATGGTTGCTTTGGTTGAGTTAAGAGTGGTCATAAAATGA
TCAATTTCTCGATGCTTACAACAAAAGGAAGAGAGGGAAAACAAGCTCCTCTTAGTGGTTCAGCTTCCAATGCTACTCAG
CAAAACCGCTTCTATGAACTTCAGACCTGTGGTGAACAAGAGGGTTCTCCCAATGTGGTTCCCGGTATGTTGAATGTTTT
CCAACTAGATGTCTATGATTTAATTGATCTGGATGCTACCTTGTCTTTTTTGATGCCATATGTGGCTAAGAGGTTTGATG
CTCTTCTGGATGTGTTGTTAGAACCGTTTTCTGTCTTTACTCCTGTTGGTGATTCCATTGTGGCTAAGAGGGTCTATAGA
AACTGTCTCATTTCCTTGTCCCATAGAGTTACTCTTGTTGACATAGTATAAATTGATATGTTAGATTTTGATGTTATCTT
GGGTATGGATTGATTGCACTCACGTTATGCTTCTATTGATTGTATAACTCGTGTAGTCAAGTTTCAGTTCCTGAATGAGC
CTATCCTAGAACAGAAGGGGGAAAATGTATGCCTAAGGGTCAGTTTGTCTCTTATCTTAAAGCTAGAAAGATGATCTCTA
AGGGCTGCATTTACCATCTAGTTAAGGTGAGGGATATAAATTCTGAAACCCCTACTCTCGAGGCGGTCTCCATTGTTAAT
GAGCTTCCAGAAGTGTACCCAGATGATTCACCCTATATTCCTCCCAAATGATAAATAGACTTCGGTATTGACCTTCTCCT
AAATACGCAACCTATCTCTATTCCTACTTACTATATGGCTTCGGGGTAGTTGGATCTTTTCCTAATTAATTAACTCCTAT
ACTACGTCGTTTTACCCTTCACCAAGACCCCTATATATATATTTCAAGCCCCAAATTAGCCCATTCATTTCATTCTTCCA
AAATCACAAAAGAATATCAAGTCTCCTCTCCAAAATATTTCTCTCTCTAGAAACTTGAAAAAGAAGAAGAATTCAACCTA
CGGTTTCAAGTAAACTCTCAATTCTTCCATTGAAGGCTATCATTTGGATTCAAGGTATGATAGTTTTCATCCATGGATTC
CTTCCATCCATGGAGTTCCCAAATTCATCTTTTTATAAGGGTAGAATTATAAAATTGAGTTAGGGTTTTCTTCAATTATC
ATGGGTTCTTTTTATTATTGATTTTAATGATTGAATTATGATCTCTTATAAATAAATTGATGAAATATGATGATTTTATG
ATGATTTCCCATGAACCCATGTTCCCTCTTTAATCGATCTTGTGTAACACAAATTTGAATCATTGATCGCGAAAATTTTA
CAATAAATTGGGTAGGCAGAGCATGTAGCAAAATCGAGCAATGGATCTTAGAAGAATTTCTTTTGAACACAATTATTTTC
AAGTTATGAATCATATGATGTGGGAGTTTGAGTATAAATTAAGAGTTTTATGAAATTAAGCATGTATTGCTAGGTTAACG
TGTATTTAAAATGAAATCCATATCTTACCCATCTTTTCTAAGTATTGATGATTGAATGTGGGTATTGAACTTGAAGAGGT
AAATGATGGACTTATGCATTTTCTTATAAATCTATGCAAATGTTTTAAGGGTCCTTTGAGAGTTAAGTACCAATGATCAT
GATGTGTTATTGAAAGGATTTTCACTTGTACACATAAGAGCAAGATGTGAAATGTTTTCTCAGATAGAAAGGATTCTTAG
GTTGAAAGGCCTTCTCACCTAATTGAATCAAAGAGTAAGAGATATCCTAATAAAAATAGATGTGATTGGTTATCCTTAGA
TGCCTTTCCATGAATAATAAGGTCTAGTATGAAATGACTATTCCCTGGGATTTATGCTTAGCACCGAGAGGATATTGAGT
TGGAGGCTCTCTCGTTAGTAGAGGCCGGTTTCTAGAAGCGATCTCCTTGTCCCTTACGTATTTACCCCCATAAAGTAATT
GTATAGATTGACATTAGCTATTAAATCCACTTAACCTAGAAGTTAATGGTCCTTACCTTGGCAAGTAGGACAACCCTTTT
TCGGTGTTGCAGACACTGGAGGATCATGTTATAGGTCACATGGTCTCTATGTCGGTTAAGGCTAATCCCAACATTAATAA
TGTACTAAGGTTACTTCAAGTAGTATCGCATATGAGTTCAAAGGTTTTAAGGATGATGTTAGCTAGCATTGACCATAATT
TTATGACTTATGTTTTCTAGCTCTTTTATATCATGTTTTAGCTTTGTCAATTACATGTTATGAAATGGAATGTCTCTTTT
ACCATGATTTAAATGTTTTATGCATGGCTTTCATACTTGGTACATTGTTTTGTACTAACGCATACTCTTGCCTACATTTC
TCCAAATGTGGGGTCCGACAGTCAGGGTCATCAGTTTCGTGGCTTGTGGTTTAGTTAGAGATTTCTGAGCATTGGTGAGT
CCTTATGCTTCGAGGACAAAGTTTTATTGTTTCATTTTCTTTCATGTATTTCTCGTTTGGCCATGATGTATGGTCTAGGT
CCAAGTTCATTCTATTGTATTAGAGGGCTATGACGAGACAAGTGTTGTAGACTTTCACTTTTCCTTTATAAAATGTTGTG
GACTTGGACTATTGTTTTAATCTTATTGTTCTATTTCTTATGTTATGAGAGCTAAATGTCTTGTATGGAGTCTTTTGGGG
TTCTATATGCCATGTTGCATCTAGTGGGTACCCCGAGGTCGTGACACGGCTATCATAGTATTTAGATGTTTCATACACAG
TAGTATTTTTAATAGTGTTTTCCATTGTTAATGTTTAAGACTTGGCTTCCCTTCTTGTTGATAATTGAATATGTTAAATA
CTTTGAGTTATGTATTTGCAATATTTGTGTTTAATGTTTGGATTTGAGTTCATATATTGTTGAGTAAGTCTTCTGATGAG
TATTGAGCCAGGCCAAGGGTTCATTTGGGAACCAACAGTGGTTCTCGAGTGCCAGTTACATCCAGAATGTGGGCTTGGGG
CGTGACAATTAATTCGTGTTTATATTTCACAAATAATGAAATATGATAAGAATTACTAAATAGAAAAATCTTAAATTCTA
TTTTGGCCAAACAATGTTTTCAACCAAATTGATCATAGTTTTGGAATTCAAAAAAATAGAATTTTGATTGATCTAAAACT
TTGTAGATTCATAAGAACAACCTAGAAAGAACTTTAATTTTTTTTATCGTTATATGAGTTTTTGATCATATTTTATTAAA
TAAAAGCTTAATATCAATTTCATGTGCTTTCTTAGACCTTCCCCTATATCGGATGAAATTAATACAAGTCATTATGTATT
TAATTGTCTAGTTTTGATAATATTAACTCTCCTAAACTGAGTAATAAATAATTGGATCAATGTAGCTAGAGTGATTTTCA
GTTGACTTAAACTAACAGTAGACTCCCCATCTGAGTTAGGTTTGTATAAGTTTATGTAATGAATAATTGGTCATTGTACA
TGTGTAATGCATGTGTAATTCTCCAATCCCATCGTTTGACTATTCAAGATGCATGGATATCTATGTATAAATGAGCCCTA
ATTTTTTTTATTTAGGATTATTCGACATATTATGCTCTATTTAATGTATGATATCTCACATTTTAAATAGACTTTACAGA
CCCACTTAGTACTACTCAAGAATTTCTTTCGATAAAGATAAGATATTAATTCAAAGAATTGCATTGTACATGTACCTAAT
GTTAGAATAAATTATTTTCAGTTTCTAACTAGATATGAGATGGATACTTCATATATTTTTCTTGTAACTCTCTTATTATT
GAGTTTGATGAATATTTTATCGCATGTGGTATTTTGATGCGTGAATTTTTTTATAGTATTATCTCTCATGAATTGAATTA
TATCAATTTATCTCATAAGAGAAAATATCTTTTAAATTGAATGAACTTATTGTACACTATCGTCTTAGTCATTTATTTTA
AATAGAACTTCAAGGTTAGTTAATGGATGGATATAATCGTTCATTGAAAGTGAAGTCACTACCAACATGTGAGTCCTGTT
TAGAATGAAAAAAGACGAAGAGGCATTTCCTCTTTAAAAGGAAAAAGATGAAGTGATAAGTTAGAATTAATCTATTATGT
TTGTGTGGTAAATGAGCATTCATGCAAGAGGTAACTTTGAGTATTCTGCGACGATTAAGAAGGTTACTCATGATATGGAT
ATTTTTTTTGATGTTTTGTAAGTCTAAATGTCTTGATAAACTCAAAATATTTAAGACACATGAAAATAGCATCATGAATA
ATATATAAAGTCACTACAATTTGATTGTAGCGCCGTTTACCTCTCTGCAGAGTTGATGAGTCACTTATCTTATAAAATAA
TTGTGTCACGACCCAGGGGTTGCCCCTAGATATAACATGGCATATAGGACCCCAAGAGACCCCATACAAGCCACTTAGCA
TTCATAACATAAGAAATAGAACAAAAGAGGTAAAATAACATTTCAAGTCCAATAGTTTTATATAAGTAAAACGGAAGTCT
AAACACTTTCTCTCAATAACCATCTTATACAATAGAATTAAATTGGGCCTAGCCCATACATCATGTCCAAAACTGGAAAT
AAGAAACAAAAATTAAATAATGAAAATTCATCTTCGAAGCATGAGGACTCACCAAAACTCAGGAACCTCGCAATCAACCA
CTAGCCAGGAAACTGAGAAACTAGACTGTCGGACCCTACATTTGGGGAAATGTAGGCAAGAGTATGTGTTAGTACAAAAC
AATGTACCAAGTATGATAGCTATGCAGAAAACATTTAAATCATGTCAAAAGAGTACATTTCATGACATGCAATTGACCAA
GCTAAAACATGATATACAGGGGTTAGAAAACATAAATCATAAAACATGGTCAATGCAAGCTAATATCATTTAAAGTCATT
GAACACATATAAGATACTTCTAGAAGTAGCCTACGTTCATTATTATTGTAGGAAATAGCTTTAATCGACATATAGACCAT
GTGAGCTATAACATGATCCGCCGGTATCTCCAACACCGAAAAGGGTTGTCCTACTTGCATAGGTAAAGACAATGAACTTT
TAGCATAAGTGAACCCACTAGCTAGTGTCTATATAGGCAATCATCCTATAGGGGCACATAGGTAAGGGATAAGGAGATTT
CTTTTAGAAACCCGAACTTTACTAACACAGTAGCTTCCCTCTCAATATCCTCTCGGTGCTAAGTATAAATACCACGGAAT
AGTCATTTCATACTTGTACTTGTTATCCATGGAAGGGCACAGCATCTTGCCAATCCAAACTAAGTCATTATCCATGGAAA
GGTATCATTTAATAACCAACCCAAGCTAGATTTCATTAGGATAGCTCTTAATCTTTGATTCAATTAGGTGAGAAAACCTT
TCAACCTTAGAATCCTTATTATGTGAGAAAACCTTTCACATCATTCTTTTATGTGTATATGAGAGAAATCGTTTCAACAA
CACATCAACATCATCATTGATACTTCTTCCTTAAAATATTTTTGCTTAGATTTCATAAGAGCATGTATAATTCCATAATT
TACCTTTCAAGGTTCAAAACCCACTTTCAATCATCAACTTTTAGAAAACATGGGTTAGATATAGATTTCATCATAAATTC
ATGTAATTCTATCAATACATTCTTTATTTCATAAAAGTTTTCCTTCCTAATCAAAATCCCACATCATATGATCATAACAT
ATAAACATGGGGATTACATGAGTTCTTGTGTAAATCATCATAAAATCATAGTATTTAATCAATTTATGCATAAAAGATCA
TAATTAAATCATTTAAATCAATAATCAAGAGAAAGAAATTTTTGTGAACCCTTGGTTTTAGTCCATAAAGGTTCTCTCCA
GTGTTCCTCAAAAAGACAGCTTTAGAGCGACCCATGACAATTGAAGAAACCCCTAGCTTAATTAGGGATTTCTAACATTG
AAAATAGGAGAATTTGAGAACTCCATGAATGGAAGTAATCCGTGGATGAAAATTATCATACCTTGAAGTCAATTGCTTAT
CTTCAATGGAGGAATGGAGACTTGACCTTGAAACCGTAGGTTGAATCCTTCTTCTTCAAACTTTCTAGAGAGAGAAATAT
TTGAGAGTTCTTCTTTTTAGTGAATTTGAAGAGAATAAACTAATTTGGGGGTTTGAAATCACTTAAAATAGGGGTCTTAG
TGATGGTTAAAACGATAGATTTAGGGATAAAATAATTAGAAAAAGACCCAACTACCCTCCAACTAGCTGCCGAAACTACC
ATTCACGGCCACGACCGACGGACCGTGGACAGGATGACGGTCCATCCTGTTGACCGTCATTCGTAGTCAGAAACATGGGT
TTAAGGGGTCTGGACCACGGACCATGGTCCCACAACTGGTCCATTGGTTCAGGCCGTAGTTAAAAAAATTTGAACCCCTT
TTTGGGTGCATATCCACGGACCAACCTACGATCCGTGGTCCCATCCACGAGCCATCTTTGGCCTCCATCGGATGGCACCT
ATAGCTCCTGAAAAAGCAGCCTTGCCCTTTGTTAAATCCAGGGTGTTACTAATTGCATTTCAATTATCTATACCAGACAC
TATATTATAGATTGGGGTAAAAGAGAAAAGAAAAAGATTTTTTGGAAAACCCCAAAATTTTCTAAGCTATACCCCAAAAC
ATTCTTTAGTTGCATGTCAAATTGAATCAGGAGATACTTAAGTTACTCATATGTGTAAATGTCATTTCTTTGGTGTTTGA
ATGGACTTGTATACGATTTAAGGTCACAAGACCCCACTACCAAAAAGTTGAGTTGAATCTTCATTTTTGATTAAGTTTTG
ACATAAGATTCTACTTAGGTCACTTCAAACGATCATATTTCCCAGAACATAATGAATTAGGTGGCCTGTGACCTACCAAT
TTAAATTTGTTTCAATTATCTTTCCAACGTACACAATTTGTCCTCATTTCATGGTCGGAGTAAAAAGTTATGACCGTGTT
ACCAAACACTGTCAAACTAGAGTTTTCTGAGTCTATGAATGACGACCCCAATTGACAGGTCGTGGGGTTGAACGAAGACC
CATCCTATTAGGCCGTCATCAGAGTATTGGGGATCAACCTTTGGGACCCAAATCCTACGGATCTAATTGACGGTCCGTAG
GTGGACTTACTGGCCGTTGTTTGGATTAGTGGACAGTTTTTGACAGCTTTTAAAGAGGGGTAGTTCAGTCTTTTCCCACC
CTCTCTTAGCCTAACACACCAATTTTTTTCACCTAATTAAGGTTTAAATAGTGTCAAAACATTATTTTACGTTCTTTAAC
ACTTCAAAGACTTAGAGCAAGGATTCAAGAGGAGAAAACCTAGGGGTTTCTATCGTTTTTCAAATTTCATCGATTTCACC
AAGAATTTCACGATTCCTAGGTAAGTAAGAATATCATAGTGATGGACTTAGATCATCCTTACAACCTACAACTACTTTTT
ATCAGTAAAGAATAATCTAAGGTTACATTCTTAGTTTTGATAATTCTTGAGATGAGTTCATTGTTGAATTTCGAGTTTTT
AATCCTAATTTTTGAGTTTCAATATATTATGTATTGAAATTATTTAGTTGAATATTCATGCCTATTTTTCAACATGAACC
CTATTATTTGAAGTATTCAGTGAGTTATTGATGAGAATCTGATGAGTCCACAAATTGGACTCATTTAGGGCTTTATTTTG
ATAGAAATAGTATCCTCGAATGCTTATTTAGTTTCAATATCTCATGAAAACTCTTAAGTTTCAGATATTTGAAGTTTTAG
TGGAAGCATGGACACTTAGACGCAAAAAGGAACAAAAAGGCTGAAAAGAACGAAGAAGCTGAAGCATGAGCATCGGTAAG
AACCTTTGGTGATTCGCCGAAAGGATAGACTCCGCCCTTTGTTCCAGTATGCGAAGCCCTGAAGGAAGAGGATCAAAAAG
GCGATTAAAGGAGTAGTCGGTGCTTTGCTAAATAGTTCCACGAAGCAGTACTATACCGCCCAATGGTCCATAACGTGAAG
ATGCTGAAGGCAAGCATGAAACAATGATGAAACAGAAGAAGGGTGAGTCGCCGAGTCATTCGGCGGCATCGACTAACTTC
GCCGAAAGATCCGCCAGTGCTATTTTCTGAAGTCTATAAATACTAAACTTGTTATTAATTCTATAAGTTCTGAACCATTA
TTATTATTTGCAGAATACAATAGTACGTTCTTAGATATTTTTTCTCAAGTTTGGACAGGTTTTTGTGGGAGACTTGAAGA
GAGAAGGATTTCATCTTCCCCAAGTTTGAAGTGGGTCTTCTCCATTCTTCTTCCTTTTTTTAAATCAAGGTTTAATTTCG
TATACCTATTTTATTTTAGTATCATTTTATGTGTATTTTGTTATTTCTTGATGTGTGGCTAAAAACCCCATTCTTGGGGT
GTGATTTAGCAAATATGTGTTGATATTGTTGTTGGGTCTTGCTTGCTGATAGGGTAGATGTATTTTAATGGTGATTTCAC
CTAGTGGTTGTGGTTTAATCTAATGGGTTTGTAGTTGTAAATAGAAAACCACCCATGTGTTTTTAGCTTACCTGAGAGGG
AGGTCGCGAAACCAATACCACTAGACTGATGGCCTAAGGAGTGGGTCGACATGAAGTTCAGCCCAAGAGGGTGAGCCCTA
GTCCCATATCCTAATACTCAGCTCAAGAGAGTGAGTGGGGTAAGGTGTAGGCTGGTCTTCATGCAGCAAATGGGTGTCCG
AGAGGAACCTATTTGAAACGGGGTAAGTTGCCTGAGAGGGAACTTATTTCCATCTAAAGCTTAGGCTAGTCACTATTATC
TTGCAAATTTTCTATTGAAAGCATGTACCCAGCGATTTATCTCAACTTGTATTGCGGTCACACCCCAAGAATATTTCCCC
ATACTTGATTTTCTTGTTAATTTTTGTTGTTCTTACTACTTTGAAAAAAAAACCCAATCGATATTTGATACTTTTGTGTC
ACCCCCTTTAATTCACTATGTTTTTAATTGTTAATGTCTTTAGCTACGACTAGCTAGAGCTTAATTTTATTTTTCTATCA
ATTCCCAAAGCCACTCCCTTGGGACACGACCCCAACTTTTAGTTGGGTTACTATACTATTGACAATCGTAGACACTCATA
CCGTAGGTTAGTGTCGTCGGTCACGATAAGCATTGGAATCCTTTTAATCAAATAATTATCTTAAATTGATTTTCTCATAA
GGTAAAAAGGAGTTTTTGAGGAAAGTTTAAAGTGGCATTTTGAGTAAATCTTAAGGGAATCATTGACTCCCAAATTTATC
ATATTTACAATGAGAAAAGAGAAAGTTTGATTTCCTATCAACTAATGAGTTTAGAGCTAATTCAAAATAGTTGCCTCTTT
TAAGAGGAAAGTTGAGCAATTATCTCACACCAGATAAAGAGTAATGTTTTATACATTAAGAACAGGTAGATAATATTGGG
ACTAGTATTGAGCACCAATATGAGGGAGAGTTCAGACAACTCACAACTCCTATACACCATCTCTTGCTAACATAGGTACA
TGATCATACTTTTTAGATGAATCCTTAGAGCCTTCGGGCATTGCTTAGTTGATCCACTTAGTTGATGTGTTCTATATCCC
GGTACGATATAGGACACTTCTGGAAGCGTGGATAAGACAATGTATCATCACTTAGCTCATAGTGATGCTTGTCGGTTAGA
GAATCTCCCAATATAGTTTAAGTGTATTTTTATATATCACTTATTATGTTAAAGTTCAGAGAATGAGAATGTAGTTATTG
TAATGTTTTAATTATTTAACTTCAGTCGAATATATCTATATCTATTGAAGCCTTTTTTCATTCAGTTGTTTGCTCTTAAA
CTATATTACATACTCGTACAATTAATGTACAAATGTCATTCGATCTGCATCTTTTATGATGCAGAGATAGGTTGTCATGC
CCCGATGCTACCCCTTTGATGTAACAGGAGACCTTGGATCATGATTGACCCCAAGGTAACCCTGAACTGGCAAATCAAAA
GCATACTTGTAGATAAATTCAAGTAAGAAATATTGTGTGGTAGCTTAAAACCATAATATAAACTGAAAAGGGGAATACCC
TTTACTGTCTAAATGTATATAAACTTTAAGTTTAATCACAACTGGAAGATCAAACTCAAAGCTAAAATTGAATCTAACTA
TGTTTGAAATAAGTCTCTAACTTACTAGAGATGCTGGGACTTGCCCCCAACTAACTCTAGCAAAACTGAAACTGAAAGAC
TGAATGTAAAAGAAAACATGTCTATCGTTCTTGAAGAATGAGGACTCACCACTAATAATGTTGAATAAGGATCGGGAACC
GATCTACACGCGATCTAAATGCTGCAGGCCTGAACCTACATTAGGAGAAGATGTAGCGCAGAGTATGCATCAGTACTTGA
AAGGTCATGCAGGATAGGACAAAGCTGAACAATATACATAATTTAACAAAGCATACTGAGCAATGATATAAGGGGAACAT
GAAGAATATGAACATACTGAATACGAACTAAACTGAATGCAATGACCAAATTCATCACATGCTAAAACTAAATACTGAAC
TGCAACTGAGAACCTGCTCAATGTGCTAGAATCTGACTATGAGCTACTATTAACCGACATAAAATCATGTGAGCTAAATT
TAGAGTCTCTTGTATACACCCCATAGAGAAGACCCAATATACCTTGGCTAGGGTATAAAGGCATGATTGGCGTGATCACT
AAATATGATGCCCACAGAGGGAACTTGACCTACGGGGGCATATAGTTCTAGGATGATGAGAGTGACTGACCCAAGTCCAA
CTCGGTATTAAGCCTACTCCCAACTAGAATGTGTACAATACAACATAGCTGAAATAAGATGGATAGCTCAAGATTATGAC
ATGCTAATTGAAAATTCAACATCTTCATAGGACTTCTAATGACTCAGGGCTGGCTTAAGTTTGTCCCTAATGAGTTAATT
TTTTTCCATATCATCATGAACCGAATCTTGCCCGATCAAGGCTGATTTACCTACATCAAACCAACCAACTGGAGATCTGC
ATCTACACCCATACAATGCCTCATAAGGGGCCATATGAATGCTAGAATGGTAGCTATTATTGTAGGCAAACTCTATAAGA
GGAAGGGGGTCATCCTAACTACCCCTGAAGTCGATAACGCATGCTCTTAACATGTCCTCTAAGGTCAGAATGGTATGTTT
TTCCTGACCATCCGTGTGTAGATGAAATATTGTGCTCAGATTAACCTGAGTATCAAGACCTTTCTGAAATGACTTCCAGA
ACTGAGAGGTATATTGATGACCTCTATCCGAGATGATAGACAAGGCAACCCCATGCAACCTGACTATCACATTAATTTAA
ATCTTAGTGTAGTTCTCCGCCGAATCTGTATTCTTAACAGCCAAAAGTGAGCGGACTTAATAACTCTGTCTACTATCACC
CAAAAGGAGTCATGTTGTCAGCGAGAACGAGGTAAACTTGTAATGAAGTCCATGTCTATCACTTCCCACTTCCATGTAGA
AATGTTAATCTCTTGAGTCATACCTCCTGGTTTCTGATGTTCTACCTTCACCTGTCAATTAGGGCACTTAACCACAAAAT
CAGCTATATGCCTTGTCATACCATTCCACCAAAAGACTTCTCGCAGATCACGGTACATCTTAGTGGCACCCGGATGAATA
GAATACATGGAGTTATCAACTTCTATAAGGATCTGTTGTCTAAACTCACCCACCTTAGGAACAGATAAATGACCCTGGTA
GCGAAGCACAACATCTCCCCCTCGGGAGGAAACCTCAACTTTTTATTGATGAAGTGCACCCTTCAATTGAAGCAGTATAG
GATTATTGTCTTGTTTTTCCTTAACCTCTGCTACCAATGATGATTTCGACAAATTTTAAACTATCACATCATCACCTAAT
ATGTTCATAAGGCAAAGTACTAAGCGAGCAAGTCGGTGAAGATCTTTTGCTAATTCCTTCCTTTCTTCATCAACATGTGC
TACACTACCCATGGATAGTCCACTAAGAGAATCAGCTACTACATTGGCCTTACCAGGATGGTAAAGCACATTCATATCAT
AGTCCTTGAGGAACTCAAGCCACCTCCTCTAGAGAAGATTCTACTCTTTCTGGGTGAACACATACTAAAGGCTCTTATGG
TCTATGAACACATCTACGTGAACACCATACAAGTAATGCCTCCAGATCTAAAGCACAAATATTACGGCTGGAAGCTCAAG
GTCATGAGTTGGATAGTTCTTCTCAATCACCTTAAGTTGTCTAGAAGCATAAGTTATAACCTTACCTCGGTGCATCAACA
CACAACGTAGGCCGACTCTGGATGTATAATAATAGATCACATAACCATCCGAACCCTCTAGTAGAGTCAAAACAAGAGTT
GTAGTCAACCAAGTTTTCAGTTCTGAGAAGCTCTTCTCACACTCATCTGACCACTTAAACTTAACCTTTTTCTAATTCAA
CTTAGTCAATGAACAAGCTATCGATGAAAATCCATCCACGAACCTTATGTAATAACTAGCCAAACCCACAAAACTTCTGA
TATCTGGAGGAGAAGTGTGTCTGGCCATTGTTTCACTACCTCAATTTTTTGAGAATCCACTCGGATCCCTTCGCTAGACA
CTATATGACCAAAGAAAACAACTGATTGTAACTGTAACATTTCGGAAACTAGTGGGCTAAACTAGAGCTTGACGTTAGGG
TTATAGCCTTGAATGTACCTCCCCGTACCTTAAAATAAATATTTTCGTGTTAAAAAGTCAACGTACAACCCCCAAGGCCA
AACATGGGTCCTTGAGGAGGGCACCAAAAATGTGCCTGGGCAGTGACCCTCGAGGTGCTAGTCACGCCCCGTAGGCCCCC
CCACGCCCCGTAGCCCACCCCCCACACCTAATGGGTGATGGGCCGTAGGTCAAGCCTATAATATCAGGCCCCAGAAACTC
GACCCACACTTTACCAGCATGGGCTGTGGGTCATACTATGGTCTATCTGTGACGGAGTCATGGGTGGTGACTTGGAACAG
TTTTTATGAGTTGGTGAAGGGGTAATTTGGGGTTTTCCATTTTTATTTAATACTAAGTGACGTCGTTTTACACTACATTA
CAGTAACTATATATAGTTTTAAGACCCTCAAATTAAGTCATCTTCCTCATAATTAAAAAATCCCAAATCAAAACAAAATT
TCCCCCCAAAACTCTCTCTAGAACTCCAAGGAAGAAGAAGAAGAAAGTTGAACCTTGGCTTTGAAAGAGAAAGATTTTCT
ACATTTCTTTGGAGATTCATATTTAAGGTATGGTAGTCCTTCATCCATGGAGTCCCTTCAAAACTCAATTTCAAAGATAG
AAATTCCCCAAAAAGCTAGTGTGTCACGCCAAGTCATTGATTCCTTTCAAAAATGATTCTATTTATTTAATTACTTTATA
TTATGATTGAATTGATGATTTTTTATGGTTTTATGATGAAATCTCCCAAGAATCCATGGAATCCCCATATTCCCAAATTG
TGACATTGTGATGTGGGTGAATTGTAGAAAGAAGAGTATTATGATATTATGCTTATGGTAATTTAACTAATTGAATCATG
TTATTATCCATGTCTAATGTAGTAATTCTAGATGTGTTGATTTAATATGATATATGGTCCTTGTAGGGCATAGTATGAGA
ATTATGTATGATTATGAGATGTAAGTAAATGCTTTAAGAACACTATGAGAGTGAAGTGTCCATGATTATGATGATTATGT
TGTGTTGATTGAAACGCTATTCTCATGAACACACAATGAACATAATGTGAAAGGTTTTCTCACAATATGAAGAGTCTATG
GTTGAAAAACTATTCTGACCTATTGAATCTATGAGCTATATTATGTATTATGTTGGATTGAGTGTCAAGGCATTCTTCCA
TGAATATGAACTTAAGTTAAGACTTGATATGTACTCCATGGGAAATATGTTGAGCACCGAGTGGATATTGAATATGAGAT
CTAAGCTCCCCCACTAGAAAGGGCGGGTTTCTAGAAAGTATCTCTTGAGATGTAAGTTCCACCGCTAGAAAGGTTGGGTT
TTTAGTAGCAATGTCCTTATCCTACAAACTATGTACTCCGATAGGTTATTAGCTAGTGGATCCACCTAAAAGCTAAGAGT
ATGGTTCTACCTTAGGCAAGTAGGACAACCCTTTACGGTGTGGGTAACACCAGATTCCATGGTAAGCTCACATGGTCTAT
GTCGGTTAAGGCTTATTCCCACTATGATAAGAATATGAATTATCAATTATGGCTACTCAAGAAGCTTTACTTAGCATGGG
TGGGATTATGGGATCTTAATCATGCATTGCATAAGTATGCTTTGAGGGTAGTTATGGTATGTTTCTCTTAAGTTATGTTG
ATCTATGTTATGAATATGCTAATGACTTATGTTTTTTCCATTATCTTCAAAATGATGCNNNNNNNNNNNNNNNNNNNNNN
NNNNNNNNNNNNNNNNNNNNNNNNNNNNNNNNNNNNNNNNNNNNNNNNNNNNNNNNNNNNNNNNNNNNNNNNNNNNNNNN
NNNNNNNNNTTCACATGAGTGTGAAGTGCGCCACACTTATAAAGGTTTATTGATGAGGTTTATAAAGTGTTTGACATTAT
GGGAGTGTCTCCACAAGAGAAGGCGGAGTTAGCCGCCTACCGATTGAAAAATATGGCTCAAGTTTGGTATGAATAGTGGA
AGGGTGAAAGACCCGTAGGAGCGGGCCTAATATAATGTGAATCGTTTAAATCGGCATTTCTTGATAGATTCTTTCCCCTA
GAATTGAGGGAACTAAAGATGCAAGAGTTCATTAACCTTCGTCAAGGAGGTATAAGTTTGAAAGAGTATGCGCTAAAGTT
CATTCAACTATCCAAGTATTCTCCCACCATAGTGGCGGATTCGAGGGCTAAGATGAATAAATTTGTGATGGGAGTGTCCG
ACATGGTAGTCAAAAAATGTCATTCGGCAATGCTTATCCCAAGTATGGATATTTACCCTCTCATGGTACATGCCCAACAA
ATGGAAGAAGAGAAACTCAAGGAAAATAATAGAGAGGTAAAGAGAGCTAGAACTTGTGATGGGAATTTCTCCAATGCTAG
GTCCGATGGACAAGGTCAACAAAAGTTCAAACCAAGGTTCCTCTAATGCTTATCCAAGGGTCAATAATGATAGGGTGTCT
AACCATATACCTTAAGGAGGTACTGGGAGTGAATCTTGTGTCAATAATCCTGATTGTACAAAATATGGGAAGAAATATGT
TGGGAAGTGTCTAGCCGGCACGAGTGTTTGTTTTGGATGTGGTAAGAGTGCTCATCAATTGAGAATTTCCCAACACTTTC
AGCCAAAGGGAAACAAGGTAAAAAAGCTCCTCCAAGTGGTTGAAACTCCAATGACCAAAAGAAAAACCGCTTTTATGCTC
TTCAATCTCGAGATGACCAATAGAGCTCCCCGGATGAGGTGACTTGTATATTAAAAGTCTTTTCTATTGATGTATATTCC
TTGTTAGATTCCGGTGCAACTTTTTTCTTTGTGACACCTTTTGTGGCCATGAAGTTTGAAATACTCCCTGAAGTGCTAGT
AGAACCTTTTTCGATTTCTACCCCGGTTGGTGACTCGGTGGTGGCTAGGAAAGTTTATAGAAGTTGTCCCATTTCCTTGT
CCCATAGAGTTACTTTGGTGGATTTGGTAGAGTTAGACATGTTAGGCTTTGATTTGATTTTTGTATGGATTGGTTGCATG
CATGTTATGCCTCTATAGATTGTAGGACTCAGGTGGTTGGATTCGAATTCCCAAATGAGTCTATCTTAGAGTTGAAGGGA
GGAAATTCTATCCCTAGAGGTCAATTTGCCTCTTGCCTTAAAGCTAAGAAGATGATCTCCAAATGGTGCATTTACCATCT
TATTAGGGTGAAGGATGTTGAATTCGAAACCCCTTCTCTAGAGTCGATTCCGATAGTGAATGAGTTTCCAGAAGTTTTTC
CAAATGATTTACCCAATATTCCTCCCAAGCGGGAATATATTTTGTTATTGACCTTTTACCGGATACGCAACCTATATCAA
TTCCTCCATAGAAAATTGCTCTGGAGGAATTAAAAGAGTTGAAAGAACAATTAAGGGATTTATTTAATAAAGCCTTCATC
CAACCGAGTATCTCTCCATGGGGTGCTCCGGTGTTATTTGTTAGAAAGAAGGATGTGTTTGTTAGAATGTGCATAAATTA
TCGTCAATTGAATAAAGTGACCATCAAGAAAGAATATCCCCTTCCGAGAATTGATGATTTGTTTGACCAACTTCAAGGGG
CTAGTTAATTCTCTAAGATTGATCTGCGTTCGGGTTATCACCAATTGAGGGTGAGAGGGGTTGATATTCCCAATACGGCC
TTTAGAACCTGTTATGGTCACTATGAGTTTGTGGTGATGTCGTTTTGTTTGACTAATGCTCTGGCGGCGTTTATGGATCT
AATGAATAGAGTGTTTAGGCAGTACCTAGACATGTTTGTGATTGTGTTTATCGATGATATTTTGATCTATTCAAGGAGTG
AGAATGAACATGTGGACCATTTGAGAATTTTGTTTCTAGTTCTTAAGGACCAATAACTTTTTGTAAAGTTTAGCTAGTGT
GAATTTTCGTTAAGGTCTGTAGCTTTCCTTAGTCATATTGTGTCAAGCAAGGGTATTGAGGTAAATCCTAAGAATACGGA
TGCGGTCAAGAGTCGGCCTAGACCTCAAACTCCTTCTGACATTAGAAGTTTTATGGGTTTAGCCGGTTACTATAGGAGGT
TTCTTAAGGGGTTTTTCTCCATTGCTTCTCCATTGATGGCTTTGACTCAAAATAAGTCTAAGTTTGAGTGGTCGGATTCT
TGTGAGAAAAGCTTTGAAGAGTTGAAAGATAGACTTACTTCCGCTCCAGTGTTGACTTTACTGGAAGGTATGGATGGTTT
TGTCATATATTGTGACGCCTCTAGAGTAGGGTTGGGATATGTCCTTATGCAAAACGGTAAAGTAATTTCCTATGCTTCAA
GACAACTTAAATTACATGAGAATAATTACCCTACTTGTGATCTTGAATTAGCGGCGGTAGTATTTGCCTTGAAAATATGG
AGACATTACTTGTATAGAGTCCATGTGGATGTTTTCACCGATCACAAGAGTCTTAAATATGTGTTTAGTCAAAAGGACTT
GAATCTTCATCAACGAAGGTGATTAGAATTATTAAAGGATTATGACATGAGTGTCCTTTATCACCCCGACAAAGCTAATG
TTGTAGCAGATGCACTTAGTAGATTGTCCATGGGTAGTGTGGCTAATGTAGAGGAAGAAAAGAAAGAATTAGTTCGTGAG
GTGCATAGATTGGCCCGACTAGGTGTCCAATTAGTGGATTCCACCAAGGGTAGTGTCATGGTCCATAATGGTTTTGAATT
GTCCTTTGTGATGGATTTGAAGTCTAAACAAGGTCTTAATCCTATATTAGTTGAGTTGAAAGAGTCGGCACTCAAGAAGT
CCGTCGAGGCTTTCTCCCAAGGGGAGATGGGTGCTTAGGTATCAAGGCCGATTATGTGTTCCGGATGTTGATGAGTTGAG
GGAACAAGTTCTAGAGAAAGATCATAGTTCTTGATATTCTATTCATCCTGGAGCCACCAAGATGAATCGTAATCTAAGGG
AAGTCTATTGGTGGAATGGTATGAAGAGAGATATTACGGGATTTGCAGCCAAATGTCTAACTGTCAAGAAGTTAAGGTTG
AGCACCAGGCCGGGAGGCCTGTCCCAAGAGATAAGTATTCCCACTAGGAAGTGGAAAGATGTGAATATGGACTTTATTGT
GGGTTTGCTTCGCACTCGAAGGCAACATGATTCTATTTGGGTCATTATAGATAAGATGACAAAATCAACCCAGTTTATTC
TAGTCAAAATTTCTTATTCGGCGAAAGACTGTGCTAAGTTGTATATTAGTGAAATGGTGAAATTGCATGGAGTTCTTCTA
TGTATTATTTCGGATTGGGGTACTCAATTTACTTCACACTGTTGGAAGTTATTCCAAAAAGGGCTTGGTACTAATGTCAA
GCTTAGCATAACTTTTCATCCCCAAACCGATGGGCAAGCGGAGCGGACCATCCAAACATCAGAATATATGTTAAGAGCAT
ATGTTATACATTTCAAAGGTAATTGGGATGACCACTTGCCATTAATAGTGTTTTCCTACAATTTTAGTTACCACTCAAGT
ATCGGTATGGCTCGTTTTGAAGCCTTATATGGTAGGAGAAGTAGGTCTCCAGTTGGTTTGTTTGAGGAAGGTGAAATTTA
TCTCATTGGTCCCGAATTAGTTTATGAAGCCATTGAGAAAGTTTGGCTCATTAGAGAGAGGTTGAGAACGGCCCGATGTA
GAAAAAAGTCTTATGGCGATGTTAGAAGAAGGGATCTAGAATTTGAAGTTAATGATTAGGTCTATTTGAAAATCTCACCT
ATAAACGGTGTGATGAGATTTGGCAAGAAAGGGAAACTTAGTCCCCAGTCTGTAGGCCCATATCAAATTTTAAAGCATAT
AGGGAAGGTTGCCTATGAGTTGGATTTACCAAATGAGTTTGCTCCGATTTAACCGGTATTTCATGTTTATATGCTTAAAA
AGTGTATTGGAGATCCGATGTCCATTATTTCTCTAGAAGGATTAGGAGTTGACGAAAGCCTTTCATATGAAGAGGTTTCC
GTAAAGATCCGAGACCGGCAAGTCAAGAGACTGAGACACAAGAAAATAGCTTTCGTGAACTTTTATGGAGAAATCATTTA
GCTGAGGGTGCTAGTTGGGAGTCCGAGGTCGATATGAAGTCCCGATATCCGCATTTCTTTCCTTCTACTGTTATTCAAGT
ATGAGGTAAATTGTTCCTCTTGAGTTTTAGTGTTTTGGGAGTCATGTGTATTATATGAGTTTTTCCATGATTTCCTTATG
TATTGCATGTTCTTGAGAAATTCATGTTTAGTAAGAAAGTGAATTTCTATGATATATGTTCCTCATGTTGTTGTGCATCT
AGTATGAGTTGCCTATTTGACTTCATGAAATGAGTTGATGAACATGCTTTAGTATGCATTTGAGAGTAATTGCATATTGG
CTCCATGATATTGTGTTGAGAATGATTTTAGTTTGAGAAAGTAGTTCCTCCTATGAATATGAGAAATATTGAGTTCCATG
CATAATGGGTTGTTAGATGTAGTTCCTACTTCCTTGTGTTGTATTGATTATGTTTTTGATGGAGTTGAAGTTTCCTCCTA
TGAATTTTGCATTATTTTGATGTTTCATGCATGATAGGCTGCTAGTTTTGAGTCTTTAATTCTGTAAGGTGTCTAGATCG
TCATTCGAGGACGGATGTTCCCAGGGGGAGATATTCTAACACTTTGGAAATTAGTAGGCTAAACTAAAGCTTGACGTTAG
GGTTAGAGCATTGAATGTACCTCCTCGTACCTTAAAATAAATGTTTTCATGTTACAATGTCAAGGTACGACCCTGAAGGA
CAAACCATGGGTCCTTGAAGAGGGCAGCCAAAAAAATGTTTGGGCAGTGACCCATGAGGGGCCACTCACGCTCCATAGCC
CCTCCCACGCCTCGTGGGTGATGGGTCGTAAGTCTAGCCTACAAAATACGGCCCCAGAACCCCTACCCACATTTCACCAG
CACGGGTCTTGGGTCCAACCACGGTCCGTCTGTGAGGGGGTCGTTGGTGGTGACCTAGAATGGTTTTTGTGAGTTAGTTA
AGGGGTACTTTGGGGTTTTCCATTTATATTTAATAATAAGTGACGTCGTTTAACACTAAATTAGACTAACTATATATAGT
TTTAAGACACCGAAATTAAGTCATCTTCCTCATAATTCAAAAATCGCAAATCAAAATCAACTTTTCCCCCCAAAACGCTC
TCTCTACAACTCCAAGGAAGAAGAAGAAGAAAGTTGAATCTAGGGTTTGAAGGAGCAATATTTTCTACTCAATTTCTTTG
GAGATTAATAACTAAGGTATGGTAGTCCTTCATCCATGGATTGAATTCATCCATGGAGTTCCTTCAAAACTCAATTTCAA
AGATAGAATTTCCCCAAAAAGCTAGGGTTTGACTCCAAGTCATGGATTCCTTTCAAAAATGATTTTATTGATTTAATTAC
TTTATATTATGACTGAATTGATTATTTGTCATGGTTTTATGATGAAATATCCCAAGAATCCATGAAATTCCCATATTCCC
AAATTGTGACTCGTGATGTGGGTGAATTGTAGAAAGAATGGTATTATGAGATTATGCTTATGGTAATTGAACTAATTGAA
TCACGTTATTATCCATGTCTCATGTAGTAATTCTAGATGTGTTGATTTAATATAATTTATGGTCATTGAAGGGCAAAGTA
TGAGAATTATGTATGATTATGAGATGTAAGTATATGCTTTACGAACACTTTTAGGGTGAAGTGTCCATGATTATGATGAT
GTGGTTTTGTTGATTGGAAGGCTATTCTCATGAACACACTATGAACATAATGTGAAAGGTTTTCTCACAATATGATGATT
CTAAGGTTGAAAGGTTATTCTCACCTATTGAATCTATGAGCTGTCTTATAAATTATGTTGGATTGAGTGTCAAGGCATTA
TTCCATGAATATGAACTTAAGTCAAGACTTAATATGTACTCCATGGGAATTATACCTAGCACTGAGTTGATATTGAATAT
AAGATCGAAGCTCCCCCGCTACCAATATTCAATGCACTTCCTGAGAGAACCGTGTTTATTTTTTCAGGAGGAACACTCTT
GCATCCCATGGAAAATACTAGGTCTGATGAAGCCCTTATCTAGAAGTTCTTTCAACTGCTCCTTCAATTCCTTAAGCTCA
ATTGGAGCCATTCTATAAGGAGGAATAAAAATAGGCTGGGTATCTGGAAGGAGATCAATTACGAAGGTCGATTTCCCTTT
CAGGAGGAACTCTAGGAAGATCTTCTGGAAACACATCTGGGAACTCATTATCTATTGGAACTGACTCAAGAGTTGGGGTT
TTGGAGCTTGAATACTTAAAATGAACTAGATGATAGAATACCTTTTCGAGATTATCTTTATGGCCATAAGGTAGGAAATG
AATCGACCCATAGGCACTGAGCTACTACCCTTCCATTCTAAGACTGGTTCGCTTGGAAACTAGAAACAAACAATCCTTGT
TTTACAATCCACTGAGGCATAATAGGAATGTAACCAATCCATGCCTAGAATGATATCAAAGTCAACCATTTCTTACTAGA
ACTGGGTCACCAATTGGAGTAGAGACTTAAAAGGGTTCTAAGAGAGTTTCTGGACTGACATCAAAGTTCACTGCTATATA
TAGAGTTACAAAGAAAGGAGCAGCCCCTGCATCTAACATAGCATAGACTTCTAAGTGAAAGACTCGTAATGTACCAGTGA
CCACATAAAGATAATCTTACTGGTCCTGGCGAGCTTGGAGAGCATAAAATCTATTCTGGAACTGACCGCCACGTGTACCG
GATGATGCACCCTGCTAAGTTTGGCGACCTGCCGGTGCTATTGCAGTTGTAGACTGAGCCCTACTATTATTACCTCCTTG
TCCCTATTTAAAAGAAGGGCAATCCCTCAACCCCTTACCAGACTGACCACACCCAAAACATCCATCCTTTCTTACAAGAC
ACTAGCCATGATGGTTTTTACCACACTTTGGACAAGTTGGGTAGGTTCTGGTACTTGAAACACTCATGTGAGACTTAGAA
CCTAATGCCCTACTTTTCTGATCATGTTGAAACCTGGGGGATCAAGCACTAGCTGATGAAGGTGCTAGAGCTAAAGACCT
TTTTTGAAACTAAGAGCGATTCCCGCCACACGATTTCTGCTGAGAGTAATCATAGTTGCCTTTCCTAGCCTTCTTGTTGT
CCTTAGCGTGTTCCGTAAGCTTATCTTCCTTAAGATGTTGAGCATGAGTCATGAGCCTAGAGATATTCATATCCTCTAAC
AACATCGCATTTCTTCACTCTATCTTCACCAAGTTAGATACCCCAAATAGGAACTTACTCATTTGTGCCCTGGGATCGAC
AACCATATGTGGAGCATACCTAGAGAGTTGGGTGAACTGAAGTTCATACTCTTTGAATGACATAGAACCTTGCCTCAAAT
TCATGAACTCTTAAGCTTTTGCCTCTCTCAACTCTCTTTGAAAGAACCTGTCCAGAAAAGATCCAGTAAAACACTCCCAA
ATCCCAAGAGCTGTATTATCACCAGTAGTTTCCTTCTATTGAGTGAACCAAATGTGAGCTACATCCTTCAGTTGGTAGGA
TTCCAACTCTACCCTATCATTTCTAGTTACTAACATCACTCCAAATATCTTTCTGACCTCATGAATAAAATTATGGGGGT
CCTCACTAACTTGCATCCCTAGAAACTCAAGCGGATTCATCCTAACAAAATCATGGACCTTAGCTACCATTGACCCACCA
CTAGTATTGGCAGGAACTAGAACCTACTGGTTGTTCGGGTTTGCTACACTCTAAGACAATTCCAAACTCTGTATTTGAAA
CTTCATGATCTGGGACTTCAGGAACTGCATCAGCGTTGTGGGCATTAGCATTCCTTTCATAAGCTCTACAAGGAGGCATG
ATCTGAAGTGCATAACAT
>mtp_1900.scaffold_10
TCACAAACTTTATATAATATTTTAACATTTAGTATCATTATCATTTATTGTATTTGTTTATTTTTATTTTTATTTTTATT
TTTTTAAAAAACCCCATTTTATGCATTTTCATTCAAAAACATATTTTTTACACATACTATTACATATTTATACTTGGTTA
CTATCTCATTTTATTTTTCCTTTACATCTTAATTATATACAGATAAAACGACAAATTTTTCATATCCTTTAATCTCCACA
TTTATTTTGATACATTTATATAAGACACCTCTATATTTCTCAACATATAAAATTGTCATATATTTTAGTACATTCATTTA
TTTATTTTTACCGTATGCTAAACATATTACTATTAATTTTATAGACATATATATGTTGTACCTTGTATTTTACTCTTTTC
TTAAACTAATAAAATTTACTCACCATTGATTTTAAAGAAAAAATAAATAAACAAGTTCTCCTAATTATATTTTCCTAAAT
TGAGTTTAAGGACTATCTTCGGATAGGCTCTGAGGGATGCTTAACACCTTCCCCTCAAGTAACCAAAACCCTTACTCAGA
ATCTCACTGGTTTCGCAAATCAAAAACAGAGTTTACATTTACATACATTAAAATGGTTTTCCTAATATTCTCCTTAAAAT
TTAGGTGGCGACTCTAAAACAAAAACAATTTTTTTCCAAAATCAGAGTGTTAGCCATATTATGTTGTGAACTGTTTCGGC
CGGTTCGAAATGGGGTGCAACAGCGTGGCGACTCTGCTGGGGACCTTACATAGGTTTTAACCTTAGAAAAACTCAATTTA
GGAGCAATATTTGTGATTACGTGTTTATTTTTTCAACCTGCTATTGATATATTGCTTTAACTGAAAGGCCGCAAGTGAAA
TCCAAGCTTCTGTTCCTTATTTGTTTTAAGACACTACTTGTTACTGCTTTCTGTAAATTGTCATTTGCACATTCTATCTA
GTCTTGGCCGTACACGCACACACTGTACACGCGAGGGGTGTTCCTGCACTCCTCCGAAACTCTCTTTGGATTCCTTAGTT
TCAGAGTTGGTGCAGTTAAGATAGTGCACCTTCTCGCAATTACTCAGTCCCACTCTCAATCATCTAGGAACATAATCTTA
CTCTTAGAATAGGTCATGTTGCATAGCCTTAGGCAAGACAGTATACGGTATTGTTGTTGCATTTAGGAAACTACCCAAAT
GTCAATGAGTTTCTTCTCTAAAACTCGAGACATAAACTTTGTGTGAAATTGATATAAATTATCCAAACTTAAACACTTAA
CAGATTTGGAGCAAATAAACTCATTACACCCTTTACCTCTTTTCAGATGAACCTCAACCAAGACTTACCGGATATCCAAA
TGGTCGTTTCAGCGCCCCACATTCTACAAAATTGGTGGCAAAATATCCGTGGGATACACGGGGTAGAGATTCAAGGGCAT
TTAGGAGCATTATTGTCGCTTCTGGGGACACAATGCGATAAAATCTTTGTCACTCAGCTAATGGGATTTTGGGAACCGAG
CACCGTAACTTTCAAATTCCTGGATTTTGAGGTCACTCCCACGCTAGAAGAGATCAGTAGTCTTATTGAACTGCCGATTA
GAGGGAGGCTGCCGGTGATACCCTCAACTATTTGTACAGGTGACTTCTTAAGTCTCTTGGATTTGCACATATTTCGGTCA
TTAAGATATGTGGACGGCGGGCACGTCGAGTTGAACTATCTCTTTCAGAGGTTTGGGCGTTCGGAAGGTTACTATGAATA
TCAGCGTGAATTTGAATGCACTCGCGGAGCATGGGAGCATATGAGGCCAAGAGTATTCGTTATAGCTTTTTTAGGAGTTA
TGGTGTTCCCGATAAGGTCCAATTCTATCGACATCAACATATTACCGATGGTTATAAGCATCTTCAACGATCCACAAAGA
TTTACTTTGGTGCCTATGATCCTCGCCGAAATTCTTCGTTCAATGACAGCCTGCATTAGGGGGCACAATTTCTTCGGAGG
ATGCAGTATATTGCTACAGATTTGGGCAAAGGAACATTTCTATCGACGTGATCCCCAAATGGATTACTACATAGGTGCTC
TTAACAAGATTGAAAGCCACGAAGATCGTCTCCAAAATTGGGTGGGCGCGCCGATAGGAAGGGAAGAATGGCGCACATTC
TTGAACAACCTCACGGGAGATGCCATCCAATGGAAGTTCTCTTGGGTAACAGGATTGGCGTTTGCAAGGACTCGGTACTT
TTTCTTTATCGAGTTAATCGGGCTCAGAGGCATCCAACCATATGCACCTCTTCGGGTTATGCGGCAGTTTGGAGTTATCC
AAGACATTCCGCTATGGTCAATAATGGGATCACATAAATATGCATTCACTTCAGTCTCGCTGGAACGGATAAGAAATATG
CAGGCTGAGTGGGAATCCATAATCGATTTAGAAATAGGAGAAGAAAGTTGGTGTACGCCAGAGTATTACGCTTGGCAGAA
TACCATAAGTCATATGGCTCGTCCAAGCGCACACGGACATTGGGGGTTTGTAGGCAGACAACAAGTTGATTGGATTAGAG
AATCGGTGCTTCTTCGCATGGGGTTCACTACATCCATGTACAATCAGATAGTTCCAGGATCCGTCAATTACTTAACCCAG
GAAGAAGACCCAGAAGAGGATCCAGAAGAGGACCCAGAAGAAGATCCAGAAGAAGATCCTGAAGAGGACCCAGAAGAAAA
TCCTGAAGAAAACCCAGAAGAGGACCCCGAAGAAGACCCAGAAGAAGAAGAAGTGTGGGAAGATCACATGGAGGTTTCTG
AGATGGGTTCTAACGTCTATGACCCAAGAGATGGATGGGTTATAGACATCTCATCCGAGCATGGCCCTGAAGAGTCTCCA
GAGTATCACCCGGGTCCTTACTATGATGTGGACGATGATGATGATGATGCTCCAACCTGGCCATAAATCATCTTTCTTCT
TTGAATTCCCTCATAAGCTCTTTAAAGTGCCATGTGGCCTATCCCTCTTGTACACCTTATGGCCACCCCTGTACTTTCAT
TTCTTCGGCTTTCAACCACTTACATCGTTGTAATAGCCAAACCTTAATCAATGAAGTTATGTTTGCTCCAAATCTGAAAT
GTGTTTAAATGGATCATTTATTATCAAACTAATTGCAACGTAGGCCTACCTCAGGCAAAAAGAGGTTCTATATTAGGACG
CGCTTTGAATGTCGCCAAATTGGCGTATATATGTGTTACATCTACTTATTTGTTACAGCTTTCAATATTTTCCAAACTAA
CATAGTTTTATTTTTCTTTGTTTTCCTTTCTTTATTTATCCCCAAAAGTACGTTGATTTGTGTCGACTTGCAAACTGGCT
GACTCACGATACAACCTTCGATCAAAGAGAAAGATGACTGATAAAGACGACTTCAACGCTGCTGCAAACATAATGATACC
TATTGAGAACCCCGAAGGTTCTCGAAACATGATGGAAATCCAAAATGAAGAGAAAATGGCTCACATGGAGCAAGAACTCA
ATATCTTGAGGGAAGAATTACGCCAAGTGCGAGACTTGGCCAAACTATCGGCTACCACTTTCCCTACTTTCAAGACGCCT
ATCTACTTCGCAAAAGCTGACTTGCCAAATCAGCCAGAACAAACTCAACGCGCTCCTACTCACGGTCAAGTACCACCAGC
TTCTCCAATCGCAGTCAGGACCGTTCCTGACCTTTCCAACCGCGACCCTACCATACCTACAATGCAGCAGATACTTGGGG
CACATGTCGCCGCTCCGTATGAGCCACATGGTCCACCCGTATATGCCACTGGGGCTCCTACCTTCACTATGCCAGCTGTG
GTTAATGTCCCATACGAGGTCGATCAATATGAAGAAATGGAGAAAGACGCTCGGTTGAAAGAAGACGCGTCGATACATGC
CCAGCTCCAGGGTCTGAGAAAAGCATTGAAATGCTTACAAGTCACTAGAGGGACAGAGAGTCTGGATTATGATGACTTGT
GCATCCATCCAGACATTGACATACCGGTAGGGTACAAACCACCGAAGTTTGACATGTTTGATGGAAAGGGTGACCCTCAC
GCACACTTAAGGGCATACTGTGACAAGTTAGTCGGTGTAGGGAGAAATGAGAAGTTGAGGATGAAGTTGTTCATTCGGAG
TTTGTCTGGAGAAGCATTAACCTGGTATACCCGCCAAGACCCTCGCAAATGGTGTGACTGACAGGAAATGGCCGAGGACT
TCATGACTCGTTTCAGATTCAACACTGAAATTACTACTGACAGATTCTCATTGGCCAATATACAGAAGAAGCCATCTGAG
AATTTCCAGAAATATGCACGACGTTGGAGAACTGAGGCCGCGAGGGTGCAACCACCACTAGATGAGAGTGAGCTCTCGAA
GTACTTTATTCGAGCTCAAGAAGGTATCTACTTTGACAAGATGATGTCAATGATGGGTCAGAAGTTTGCAGAATTGGTCA
AGATGGGAGACTTTATAGAGGAAGGTGTTAAATCTGGGAAGATTCAGTCTATGGTCGCATTGCAAGCTGCAAGCAGGGCT
ATACAATCGGGTTCCATTGGCGGTATCAAAAAGAAAAGGGAGGATGTTTCAGCTGTCACTTACCAACCAGGAGGACCATC
TCACCGATACCCCAATAATCCCCAAATCGCTGCGCATACTTCATACGTCCCAGTGTATAATACCCAACCACACTATAATC
CACCCCAAGCACCAGCATACCAAAATCCTCCGAGACCATATGTCCCTGTCCAAGCACCAATTCACCAAAACAGACCAGCA
TATGCACCAAGACCACGTCCAAATCCTGAAGCTAGAAATGCTCGCGCTTACACACCGATTGCTGAACCCTATGCTCAATT
GTTTGAGAGGTTGAGGACAGCGGGAGTGCTGCAACCAGTTGAAGGAAAAATTCCTGATCCAATCCCTCGTAATTTTGATG
GGAACAAGCGATGTGCTTACCACTCGGGAGTCCAAGGACACGACACAGAAGATTGTTATGGTTTGAAGAACCAGATTGAG
GAGAGGAGTAATCAAATGCACTCCAGCACCTCCCAATGTGAACAACAACCCCTTTCCAAATCATGAGAATCGGGAAGTCA
ACATGGTTACAGTGGATGACGAATATGGGACCCCCGACTATTCAAACATAGATGAAGCGGATGCCATGACATCTTCGGCG
CAACCTGTTATCACTGTTCAACTAAGGGAACCTCTGACTATCCAAACATATCTCCCAAGAGTTGTAGTGACCACTCTAAT
TGCTAAGAAGCCTGAGTATGACACCAAAGCAGTCCCTTGGAACTATCGAGCAAGTGACAAGAGCAAGATGATCGACACTG
CCGTAGCTTAAGGGATGACTAGGTCGGGGAGGTGTTATGCCCCAGAGGACCTAAATCAAAGAGTTCTCGGAAGAGAACAG
AATCCAAAGAAGAATATTACCGATGTTGAAGCCGCAGAGTTTTGGAAGAAGATGCAGTCTAAAGACTATTCAGTTGAAGA
ACAGTTGAAAAAGACGCCAGCCCATATATCCATTTGGTCTTTGCTAATGAGTTCTGAAGCTTATAGGAATGTTTTGATGG
AGGTGTTAAGCGGAGTGATAATTCCAAAAGAGACCACAAGTGAGACCTTAGCTGCAATGATTGGAAGAATAGTGAAAGCT
AACAAGATTTCTTTCCATGATGATGAGCTGCCTGCAGAAGGGGTTGGGCACAACAAAGCGCTTCACATCGCAGTCAAATG
TTGTGATAAGATTGTGACTCGAGTTTTAATTGATGGTGGCTCTGGATGCAACATCTGTCCTTTCACCACTCTGATGGATT
TAGATTTCAATATGGGAAAGATAAAGGAAAGTCGTGTGAAAGTCAGAGCTTTTGATGGAGCGCAAAGAAGTGTCATCGGA
GAGATCTATCTCACATTACAGGTGGGGCCGGCTGAATTCCCCGTTCTATTTCAAGTGATGGATGTATCATCCAACTACAA
CCTGTTGTTGGGAAGACCATGGGTTCACATGGCAAGAGCGGTTCCTTCCACTCTTCATCAATGTGTAAAGTTTGAGTGGG
ATCACACAGAAGTTACCGTCCACGGAGAACTTAGTCACCCCATTCATTCTGTTAATTCTATTTCGATCACCGACGAGTTA
GACGGAGCCACTTTTCACACTTTGGAAATCATGCAAGCTATAAGGGTCAATGAGGGAGCAGAGCCTGGAGATACCAAATT
GTCAAGTGCAGCAAAAATGGTTGCGTCAAAAATGCTGAAGTATGAATATCAGCCTAAGAATGGACTTGGACCTAAGTCCA
ATGGCATAGTTGAGCCGATCCAGCTGAAGCATCAGAGAGGCACCAACGGACTAGGATATGAGCCTGCTTCGGGAAGAGAC
CGTCACGGGTCAAGCGATACAATCTTTGTACCAGAACAATCTTCTATTCTAGATCAAGCTGGCGTTGATGACATCACAGA
AGAAATAGGCAATTTGTTTGTGGCCGTGGCTGGAGAAGAGGAAGGGATAAATCTCGACAAGTCGACCATTCGTGATGCCA
AACCTGGAGAAATCTTGTAGAATTGGACCACCAGCTCATTCCTGTTTCAACCAGAGTCCTGGTAGTGTGGAAAAGTAGTC
TTAATTTTAAAAATTTGCATGATCAAATTGAGGCTTGAATCATGCCCAACCTTTTGTTGCTTGCCTCTTCTAAAAGCTAG
AATGCTTTGAAATAAAAGTCTTTATTTTCCTTTCTAATAAATCTCATTATTTTAAATATCTATTTATTTTTACTTACCTT
TTGCACTTTTCAGCACTCATATTAATAAAAATCTTCATTCAACGGTTATGACATGTAACGAATCCACCAAGCAAGGTGAA
AATGATCAACAAGATCACGAAGAGTATGATGAAAGCATGATGCCTGAAAATCTTCCACACGAGATCGAGCAGATTAAAAG
TCAGAAGAAACCCAATATGGATGAAACAGAGGTTGTCAACTTAAGAGATGAGGAAGTCATGAAGGAGACACGAGTCAGCA
TACATTTGGAGGCTGAAAGAAAGCAAGAGTTAATAGAATTGCTTAAGCAGTATGTTGACGTATTTGTTTGGTCTTATGAT
GACATGCCAGGGTTAAGCACTGATATTGTCTCGCACAAATTACCGACTGATCCAACTTGTCTACCTGTTAAGCGAAAGAC
AAGAAAATTCAAGCCAGATTTAAGCTTAAGGATCAAGGAGGAGGTAACTAAGCAAATTGAGGCGAACATTGTAAGGGTCA
CAAATTACCCCACATGGTTAGCCAATATTGTGCCTGTGCCAAAAAAGGATGGAAAGATCAGAATATGTGTGGACTATTGA
GATCTCAACAGGGCCAGTCCTAAGGATGATTTCCCTCTTCTAAATATTCATATACTCATCGATAATTATGCAAAACATGA
GTTACAATCATTTGTCGATTGCTTTGCGGGATATCACCAAATCCTGATGGATGAGGATGATGCAGAGAAGACAGCGTTTA
TCACTCCATGGGGAGTGTATTGCTACAGAGTAATGCCATTTGGTCTCAAAAATGTCGGTGCAACCTACATGAGGGCCATG
ACTACCCTTTTTCACGATATGATCCACAAGGAAATTGAAGTATACGTGGATGATGTCGTTATCAAATCCAAAAGAAGTTC
AGACCACCTGGATGACTTGCGAAAGTTCTTCGAGAGGTTGCGTAAGTATAATTTGAAGTTGAATCCAGCAAAGTGTGCAT
TTGGAGTACCCGCGGGAAAACTATTGGGATTCATCGTTAGCAAAAATGGCATAGAGTTGGATCCATCAAAGATAAAGGCA
ATCCAAGAGCTACCTCCACCCAAGACCAGGAAAGACGTGATGAGTTTCTTGGGAAGACTGAATTACATCAGTCGGTTCAT
AGCTCAATCTACAGTGATCTGCGAACCCATATTCAAGTTACTGAAGAAGGATGCTGCCACAAAATGGACAGAGGAATGCC
AAAGGGCTTTCGATAGAATCAAAGAATACTTGTCCAACCCACCAGTATTGGTCCCACCAGAGCCTGGAAAGCCTTTGTTA
TTGTACCTATCTGTCATGGATAATGCATTTGGATGTGTATTAGGGCAGCATGATGAGACAGGTATAAAAGAGCAAGTTAT
TTACTATTTGAGCAAGAAGTTCACACCATACGAGGCAAGATACACATTGTTGGAACAAACATGTTGCGCTTTGACTTGGA
TTGCGCAGAAATTTAGGCATTACCTGTCTGCATACACCACCTACTTGATCTCAAGAATGGATCCACTAAAGTACATCTTT
CAGAAGCCCATGCCTACAGGTAAATTGACGAAGTGGCAAATTTTGTTGAGTGAGTTTGATATTGTGTATGTGACGTAAAA
GGCTATCAAAGGACAAGCCCTGGCTGATCACCTCGCAGAAAACCCGGTGGACCAGGATTATAAGCCACTCACGACCTACT
TCCCTGATGAAGAGGTTTTGTTTGTAGGAGAAGACATATCAGAGTCATATGATGGAAGGAGAATGTTCTTTGATGGAGCA
TCGAACTCTATTGGAGTTGGAATAGGAGCAGTCTTAATTTCGGAAACAGGTCAGTATTACCCGATCTCAGCCAAGATCAG
GTTTTATTGTACCAACAACATGGCGGAATATGAAGCTTGTATTCTTGGACTCAGGATGGCCATCGACATGAACATCAAAG
AACTCTTGGTGATAGGAGATTCAGACTTATTGGTTCACCAAGTGCAGGGAGAATGGACCACTAAGAATGTCAAGATCCTG
CCTTATCTGCATTGCATTAAAGAGTTGAGTAGGAGATTCACAAGGATTGAGTTCAAACATGTCCCTCGAGCTCAAAATGA
GTTTGCCGATGCTTTAGCAACATTGTCCTCGATGATTCAACACCCAGACAAGAATTACATCGACCCTATCGATATAGAGA
TACATGATCAACATGCATACTATTTTCATATAGATGAGGAGCCGGATGGAAAACCTTGGTACTATGACATCAGAAGATTG
ATAGAAGCACGAGAATATCCTGAAAATTCCACAAAAAACTAGAAACGGACTTTGAGGAGGATGGCCAATCATTTCTTCCT
TAACGGAGAAATCCTGTATAGGAGAACTTCAGATTTAGGATTGCTGAGGTGCGTCGACGCCGCAGAAACGACAAGGCTTT
TGGAAGAAATACATGCAGGAACATGTGGACCTCATATGAATGGGTTCACTTTGGCAAAGAAGATTCTAAGAGCCGGATAC
TTTTGGATGACCATGGAGAGAGATAGCATCCGATATGTGCAAAAATGTCATCAGTGTCAAGTGCATGGAGATTTTATACG
GGTTCCACCAAATGAGCTCAATGTGATGGGTTCCCCTTGGCCATTTGCCGCTTGGGGCATGGATGTTATTGGACCCATAG
AGCCTCCCGCGTCAAATGGACATCGTTTCATCCTGGTGGCTATCGATTATTTCACAAAATGGGTCGAAGCTTCGACATAC
AAGGCAGTGACTAAGAAGGTAGTGGCAGACTTTGTTCGCAATAACATAGTTTGTCGATTTGGAATTCCGGAATCAATTAT
AACAGATAATGCAGCCAACCTCAACAGCGATCTTATGAAGGAAACTTGTGAAAGGTTCAAGATTGCTCATCGAAATTCCA
CAGTTTACCGGCCACAGATGAATGGAGCAGTTGAGGCTGCAAATAAGAATATCAAGAAGATCCTAAGGAAAATAGTGGAC
AGCCATAGGCAATGGCATGAGAAGCTACCATATGCTTTACTTCGTTATCGCACCACAATCAGAACATCAACTGGGGCAAC
TCCTTATATGTTGGTTTATGGCTCAGAAGCAGTAATACCTGCGGAGGTGGAAATACCATCTTTAAGGATTATCCAAGATG
TTGGTCTGGACGATGCAGAATGGATACGTAGCAGGCATGAACAATTGATGCTCATCGATGAAAAAATGATGGACGCGGTT
TGTCATGGCCAACTCTATCAGAACAGAATGACCAAAGCCTTCAACAAGAAAGTCAGACCTCGACAGTTCGCACCGGGGCA
GTTAGTATTGAAGAAGATCTTTCCTCACCAAGGAGAAGCCAAAGGGAAATTTGCACCAAATTGGCAAGGACCCTACATGG
TTCATAGAGTGCTCTTAGGAGGAGCGGTAATCTTAGCAGAAATGGACGGCATAGTGAGTACAAAGCCAATCAATTCAGAC
ACCATCAAGAAATACTACATCTGAAGACCTCAAGATTAATGCTTATTTTGTGTACTTTTGCATTTTTCAATGTAACAGAA
CTACGTCTAGACCTGACTTCCCACGGTGGGGTACGTAGGCAACCCACATCGGATCCGGTCTCCCTTAGAAAACCCAAAAT
CATCATTTCCATGTATTTAGAACTACGCTCGACCTGAATTCCCTCGGTGGGATACGTAGGCAATCCTTGTCGGATTCGGT
CCTTGCATTTCATATTTTTCTACTTTCCTATTGTATTTGAACTACGTACCGACCTGATTCCGCTTGGATACGTAGGCAGC
CTGATTCAGGCCCGGTCATTGCATTTCATATTTTTCACTTTCCTTTTGTATTTGAACTACGTTACGACTTGATTCCACTT
GGATACGTAGGCAGCTTGAGTCAAGCTTGGTCATTGCATTACATACTTCTACTTCTCCCTTTTTGTATTCGAACTACGTT
ACGATCTGATTCCTATCTTGGGGATACGTAGGCAGCTTGAGTCAGGCTCGATCGATGCATTGCATAATTTTTATTTTTTT
TTTATTTTTTTTTCTTCTTTACTTACCCTTAGGAAACATTCCTCATAGTTAGCGTAACCCCAGAATATTAAAGAATATCG
ATCATCGCAGTGTCTGCAAAAAAAAACAAAAAGAAAAAAAGTTAGGAAATCTTCATCAGAAGGGTAAAATCTACAGGAGG
ACTATGTTGGATATAGTCAACAAAATGGAAAGCTCAATGGACTTCGGAACATGTCATAATCTAGAAACGCTGGAGAATTA
CAATCTATCTATATATATATATATACACACACCTAATATACGTAGTATACTTATTTTTTGGAAAAAAGCAAGCTAATTAT
TTTCAACAATATTCTTTCTACTCATCCACCTACCAAGTCTCTAGGTTAAGAAACTATGTGCGGTACTGAGGAGGTGTCGA
AGGATACTAGTGACGAGGCTTCAGCCCACAAGTCGATGCAAATCAACATCCCCTCCCAAACTAAAATTTTCTTTGAGTGC
AGGAACACAAGAATCAAGAAAATAACGTCAAGTTTTGGAGCATGACCAGACACGCCATTCGACTTCTCACAATCATGAGC
CAAAATACTATTTCCCTACTTTATCTTCCCCAAGTACTTCAACTTGCATATTATGTCTAAGAATATTTCATTTAAATTTT
GCAGGTACGCTCAAGATCCGGATCAAATGCTAAAGAAAAGAGGGCCCTCGTAGGAAAATAGGATGTTTAATTTTCTGTCA
AAATAACTCCACCAACTGGAGCTTGTAGCAAAACATTGTCAAACTCCGCCAACCGAAGGTTGTACATAGCAAACGTCGTT
AAACTCCGCCACTTGGAGGCTGTACATAACAAACATCGTCAAGCTCCGCCAATTGGAGGCTGTACATAGCAAACATCGAC
CGAACTCCGCCAATCGGAGCCTGTATATAAGCAAAGAAGCAACACTCCGTCAATCGGAGACTAACATTGTAGCGACGTCA
CCGAGGCTCCACCGACCGGGGGCATGCAAGCATAGCGACACTGTCATACGCTAACAATAATATGTTACATTACAAGCTTT
ACACAGCCGGATACAGGCTTTTACATTACAACAGCCCCGCCAGTCGAGGGCTTTTACATTACAAGCTTTACACAGCCGGA
TACAGGCTTTTACATTACAACAGCCCCGCCAGTCGAGGGCTTTTACATTACAAGTTTTACACAGCCGGATACAGGCTTTT
ACATTACAACAGCCCCGCCAACCGGAGGCTTTACATTACATGCTTTACATAGCCGGATACAGGCTTTTACATTACAACAG
CCCCGCCAGCCGGAGGCCTTACATTACAAGTTTTACACAGCCGGATACAGGCTTGTACATTACAACAGCCCCGCCAGTCG
AGGGCCTCTACATTACAAGTTGCTTTACCTATATCACACTCACAACACAAAAGCGGCGTCAACAGTCGTCTGAACATCTA
CACTCTACTCCTTACATTACTATTTCAATTTATAATTTTTGAACCGCAACAGGTACTTTTCACCCTTTTACATGTTTTGC
AGGACAAAGCATTACAACGAGGAACTCCCTCTAAGCAGCAAACTAGGGCAAGTTAGTGCAATGTCAAGCATCACTAGCTA
CGTCAAGGATTCACTTTCAAAACTCAACTCAACTCGATTTTCAGAAGTTCAGGTTTAAATCTCCCTTATAGCTCTTTCAT
GTCTCAGTTCATTGTAACTCGACACCGGGCATTCTTTTTAAAATTCATCTACCATGAGTCTTTAGTAGAAATTGCTACAG
AGCCTTTCTCATACAAGTTTCTTTGGAACCGTATCTCATCCCTCTATTCGTGCTAATCTTTTCATACCTCACCACCGAAA
GATTTCAGTATTATCATAATCCAATACTAGGGAAAATTTTTAATAAAAATTTGCTATGTTCTCGAACTACATGTGGCCTG
ATTTCTCATGAAACCTGAGATATGTAGGCAGCTAGGAAGCCAGGGTTCGGCCATAACTCCGTTAAACATTCTTGTCAAGT
TATTGCTCAAAGTGTATTTTGTGGGCCGCCTAAAATTGGATTGTGTCAATATTTCTTTGTCCACGTCTTCTTTACTCTCT
TCCATGGACAAAGAAAGGGGCAAGTTGTTGACACCCAATTTTGGCTCTCCACATTTAACTATAGTAATAATTATAATAAT
AATAATAAAATATATATGTTATGAAATTTTTATAGAAATACAAAAGAAAAAATAATTTTTTTTAATTATTTATTTGACTT
GATAAATTTATTTCTTAAATTTTATTTCTTATAAAAAATTAAATATATTATACTACTACTTACTTTCTCATTTTTTAAAC
AAATGTTGTTCTTCTTAAGAATTGAATCTATTTTGGTTCAAATATAATTCCTTTGTCGCAATAGATATTTTACGTACATT
TATTAAAATTAGAAAGCTTAGTTAATTAATGATTTACTAATTTATATTAATTTAATTTTAAGAGTGACTAATTTTATCAA
ATAAGCTAATCTTGCAAAATAATTATCACTTATGGCTATTTAATAAAGAAAGTAGTTATAATTTAAATGAATTCAATTTG
AACAAATTTGGCAATCCAAGTCTCCTTAAACCGGCCAATCCGTGTATGCCACGTAGACGAGTACATGGATTGTGCTTCTT
TAGCTTAAATCTTGATCCTACGATTAAATCTAACGGTCCTAGTTAATTAAGCTTTTTCCATTATATATATATATATATAT
ATATATATATATTCCTTTTAATCTTTGATTTATCTTAACCGTCCGATCAAATGATCGGACGGCCCGAATTAAGTAAGACC
TTTTCATCTTTTCTCAAAATCGTACAACCCTCCCCCATCGCCTCAAACTTCTTCTTTTCCCAAGAAGTGACGCTTCTCCT
TCCCCAAGTTCCTTCTTCCCCAAACGTTTCACCCCTTTCCCAGGCCTGCCAAAGAAAACGACTATGGACCGCCGGAAAAC
ATGAACATCCGGCGGTTTCCAGCATCATCTCAACCCCCATCGCCTCACAACTTCTCCTCCTTCCCCAGGCGTTCTCCATC
CCCATGCCCCATCACTCCTTTGTCCCATCAAGTTCGGCCATGAACCGCTGGAAAACAACAATATCCAGCGGTATCTTGCT
TTATGTCTCCTCCATCATCCCTTTTCCAATAAAAAGAGGCACCATATGCCGCCTATACCTTATCCTAACGGCTTCAAAAT
CTGAAAAAGTGATATTGATTTGATCTGTAGCAGTAGCTCTCTACTTTCCAGTGAGTATTTTGATTTCAAATTCGGAGTGT
TGAGTCTGATTTTCACCTATAAAAGGATGGTGTTTTCCCATCCGAAAATGGGGAACAACCATAGAGAAAGAGGGGGGATC
AACGTCCAAAAGTGATCCACAAAACAGGAAAAACGGACCGAGGAACATCCAAGAACAATTCGAAAATCAATCAAGTTAAA
ACATATCTCATATTTTAGAGTTCAAAACTTTTTCATCTTTTGGTCCTTCTGTTTTGGATTTTAAATTGGAATCCGGGGAA
GAGTGATCAGAATCCTTGACGTTGAAGCTCTTGTTTGCTGCTCCAAGGAAGGTAATTTCGTTTCCTCTTACATTTTTGGT
GCGGTTGTTATGTGTTGAACATTTGATATAGAGTCTGTCATTATGTATATTTGATTCCCCTATTTTAACCCTTACCTTAA
TTTCATTTTGTATATCTCTGGGCAGTAGGCATAAGTCAAGCTTAGTGGAATTGTTTGAATGTTACGTGTTGATCATTATA
TTCATTTACTTGATTTGTATCCATATAACTAGCCGAATCTATGACTTGCTTTGCTGGCAATAGTTTGATGTTCACTTAGT
CTTCACTTTGAGTATGGTAATTATGTCGCACTGTTTCATCAGTGCTTGTTTGAATCACAACTTGAATGCTGGCCGTGTCC
CTCTTATGTTTCAGCTGCTCATATTGTTAATATAAACTCAAGTTAGAATCGACTTAGAAAGCATAAGACATGTTTATATT
GCTGTTTGTAAGTTCTGCAATATGATTTCATAAGATGTTTAGCTTGACTTAATTACTCTCTGTTGCTAAGTGTCATTCAA
GTCCAGAAGCTGAAGATTTAAATTAGCAAGTTCCTTTATTTTTGGTTTCTACCGTTCCTCAATTTCAATACAGTCTTTCG
TTTCGATCGTCTCCAAATGTTTATTTTGAGTTACACTTTAAAATATGAGTATCATGTTTAATGTCTAAATCTCCACATTT
TAGTTCCAAGTAGGATAGGTATTATCTCTCTTGCATCTAAACTCCCGAATCTCGATTAAGTTATAGATTATTTTTTTTGT
TTTCCTTTGGTTTATACTAAAGTGATGGAAAACCATGGGATATCTAATACTTTGGTATGAATCATAGCACAAGTCGTCAT
ACGAATGGTAGTTTATTTCCAGTTAAAGTATGCCTAAGAATTAATATGGTGAATTGGGCTGGGAGCTTTAATATGCCCTG
TTTAGTTTTAAAATTGTAACATGTTACTGTTGGTATCATTCTGCTTTAAATATATCAGATTGGTCTTCATATGAATTAGG
TCCAAATGACTAAGGCAGCTTGCTCAACTTTCTGCCCCCCTATGTGTTTAGGATTTTTGGTTTTAAGTTAGTAATGAACT
TTTATGTTGCTCAAAACATGTGAAATAGTTCATTACCAGTAGCTTTTCTCTAAATTATTTGGTGTATTTTTTCAGTTAGT
ATCGTCCTTTTGTTTTATTGTCTAGTGATGCTTTCACGACACTTCTCTTAGACATTTAAATGAGCATGTCTAAGTTATAC
GAGATACTGACGGCTTAGATATCGGGATATAGAATAGAACGTGGACAATTTCATCAAGTGATTGCCTTATTTTCCGATTC
AGACTAAAGTGCACCATTTACTTTGCTGAAAATCTGCAGATTTTAGTTTGTAATAGTTGTTATCTCATTATGAATTTGAT
AGATTAAGTTTGCTTTAGCTCCACTTAATGGCCGACCCCATGAACTGCCCGATAAAAGAAGAGTAATATCATTAGCTAGA
CAACAAGTATATTGTTAGTTAGGATGTACTGTTGCTGCTTACTTTTTTATATATTTAGTAAGTCATAAGAACTAAAGTTT
AGATTTGTTTGGGTAGCTAATTGCCTCACAACTTTATTATACATGGTATAAGTTTTTCTACCTAAAACGTGGATGACTAG
CCACATTAAATTAGTTAGGACATTTGCTTAACTCCAAAAAATGATAAAGCATTTGTATCACTCTGTTCACCGATTTAGCT
TAAGATTGTGCTAATTTTTTTTATTTTTTTTTTTATCTTATTTTTGTACATGTACACTTGGGAGCGCACTTGGAGTTGTG
ACATAACTCCATCTCTGTCCGAATCAGAGAAGCGACAACATAATTTGCCCGCGTCTAGAGGCCTTCATCGCGTCAATAGT
GTCCTACGCTTCCTCCCCACTTCAAAGTTTCACGTGTTTTATATATACATATATGTGTTGCTATTTTGACTAACATTTTC
CATATTAATGTTTTATATTTATATTCATGCTTGCTCTTATTTTTTTGCGTTTATAGAAACCGATTGAGGGCGATAGAAAG
ACATAGTCGTTCATCTCCCATCCCTCTAGATATTGAGTTTAGTATATGATCATTTGGCCTAGGACGACGCTTTCTAACTT
AGTTTTCATTTGTTACTTAACGTATCTTTTAGTCGTGAAAACTTAACCTTTAAAAAGTAAACTTGGGAGTAACCTCTTTT
ATTTCTTTAAAGAAGAATATATCCATTTAAGTTTGGTTTTAATGGGTCTTTGAAAACATTTTTTAGCAACTTAATGAATG
CAGATTTTGAGGTCCAAAATAGAGGTTTTAGCTTGAAAATTCCAGATTTTGAGAGGTAACACTAGCGGTTTTTTTAGTGA
GCAGATTTTTTGTACAAATATGTATTTTTGGAGCAAAAACGTTTTTGTTATGGGAATCTTCATGATGCAGTATTTTGGGA
TCAAAATGATGTATTTTAGTTCTAAATGGGTGCAAATTTTTTTAGTTAAAAACACCACGTTTTAAGGGCTTGAAAGTATA
GTAATTCATGTGTTAAAGATCACAACCTTGAAGACGAGAACACATATTTTCTTAGAGCTTATAGATAAGATTGTTTTGAT
TAAAATGTTGATTCATTTAGAGTAAAAACGCAACTCTTTGGAGGCCTTTAAATAGATAGATTTAAGAAATAAAAAATGCC
GTTTTTTTTCAAATGAAATACAAATACCCCCTTTTTTTTTTCCAGAAAAACAAGTGTTATATATATGAAAATTTGTCTTC
CTTATTCACCTTTTGAAATACTTAGGCGTCGCTTTTAAAACATTTGGAGGTAAGGACCAAACGACCATGAGTTGGGATGG
GTAACCAATAGTTAGGCCCATTTTTATATTTTTTACATCACCCCTTTTGAAATTATATTTACTATTATCACTCTTCAAAT
CAAATATTGCTAAAACATTNNNNNNNNNNNNNNNNNNNNNNNNNNNNNNNNNNNNNNNNNNNNNNNNNNNNNNNNNNNNN
NNNNNNNNNNNNNNNNNNNNNNNNNNNNNNNNNNNNNNNNNNNNNNNNNNNNNNNNNNNNNNNNNNNNNNNNNNNNNNNN
NNNNNNNNNNNNNNNNNNNNNNNNNNNNNNNNNNNNNNNNNNNNNNNNNNNNNNNNNNNNNNNNNNNNNNNNNNNNNNNN
NNNNNNNNNNNNNNNNNNNNNNNNNNNNNNNNNNNNNNNNNNNNNNNNNNNNNNNNNNNNNNNNNNNNNNNNNNNNNNNN
NNNNNNNNNNNNNNNNNNNNNNNNNNNNNNNNNNNNNNNNNNNNNNNNNNNNNNNNNNNNNNNNNNNNNNNNNNNNNNNN
NNNNNNNNNNNNNNNNNNNNNNNNNNNNNNNNNNNNNNNNNNNNNNNNNNNNNNNNNNNNNNNNNNNNNNNNNNNNNNNN
NNNNNNNNNNNNNNNNNNNNNNNNNNNNNNNNNNNNNNNNNNNNNNNNNNNNNNNNNNNNNNNNNNNNNNNNNNNNNNNN
NNNNNNNNNNNNNNNNNNNNNNNNNNNNNNNNNNNNNNNNNNNNNNNNNNNNNNNNNNNNNNNNNNNNNNNNNNNNNNNN
NNNNNNNNNNNNNNNNNNNNNNNNNNNNNNNNNNNNNNNNNNNNNNNNNNNNNNNNNNNNNNNNNNNNNNNNNNNNNNNN
NNNNNNNNNNNNNNNNNNNNNNNNNNNNNNNNNNNNNNNNNNNNNNNNNNNNNNNNNNNNNNNNNNNNNNNNNNNNNNNN
NNNNNNNNNNNNNNNNNNNNNNNNNNNNNNNNNNNNNNNNNNNNNNNNNNNNNNNNNNNNNNNNNNNNNNNNNNNNNNNN
NNNNNNNNNNNNNNNNNNNNNNNNNNNNNNNNNNNNNNNNNNNNNNNNNNNNNNNNNNNNNNNNNNNNNNNNNNNNNNNN
NNNNNNNNNNNNNNNNNNNNNNNNNNNNNNNNNNNNNNNNNNNNNNNNNNNNNNNNNNNNNNNNNNNNNNNNNNNNNNNN
NNNNNNNNNNNNNNNNNNNNNNNNNNNNNNNNNNNNNNNNNNNNNNNNNNNNNNNNNNNNNNNNNNNNNNNNNNNNNNNN
NNNNNNNNNNNNNNNNNNNNNNNNNNNNNNNNNNNNNNNNNNNNNNNNNNNNNNNNNNNNNNNNNNNNNNNNNNNNNNNN
NNNNNNNNNNNNNNNNNNNNNNNNNNNNNNNNNNNNNNNNNNNNNNNNNNNNNNNNNNNNNNNNNNNNNNNNNNNNNNNN
NNNNNNNNNNNNNNNNNNNNNNNNNNNNNNNNNNNNNNNNNNNNNNNNNNNNNNNNNNNNNNNNNNNNNNNNNNNNNNNN
NNNNNNNNNNNNNNNNNNNNNNNNNNNNNNNNNNNNNNNNNNNNNNNNNNNNNNNNNNNNNNNNNNNNNNNNNNNNNNNN
NNNNNNNNNNNNNNNNNNNNNNNNNNNNNNNNNNNNNNNNNNNNNNNNNNNNNNNNNNNNNNNNNNNNNNNNNNNNNNNN
NNNNNNNNNNNNNNNNNNNNNNNNNNNNNNNNNNNNNNNNNNNNNNNNNNNNNNNNNNNNNNNNNNNNNNNNNNNNNNNN
NNNNNNNNNNNNNNNNNNNNNNNNNNNNNNNNNNNNNNNNNNNNNNNNNNNNNNNNNNNNNNNNNNNNNNNNNNNNNNNN
NNNNNNNNNNNNNNNNNNNNNNNNNNNNNNNNNNNNNNNNNNNNNNNNNNNNNNNNNNNNNNNNNNNNNNNNNNNNNNNN
NNNNNNNNNNNNNNNNNNNNNNNNNNNNNNNNNNNNNNNNNNNNNNNNNNNNNNNNNNNNNNNNNNNNNNNNNNNNNNNN
NNNNNNNNNNNNNNNNNNNNNNNNNNNNNNNNNNNNNNNNNNNNNNNNNNNNNNNNNNNNNNNNNNNNNNNNNNNNNNNN
NNNNNNNNNNNNNNNNNNNNNNNNNNNNNNNNNNNNNNNNNNNNNNNNNNNNNNNNNNNNNNNNNNNNNNNNNNNNNNNN
NNNNNNNNNNNNNNNNNNNNNNNNNNNNNNNNNNNNNNNNNNNNNNNNNNNNNNNNNNNNNNNNNNNNNNNNNNNNNNNN
NNNNNNNNNNNNNNNNNNNNNNNNNNNNNNNNNNNNNNNNNNNNNNNNNNNNNNNNNNNNNNNNNNNNNNNNNNNNNNNN
NNNNNNNNNNNNNNNNNNNNNNNNNNNNNNNNNNNNNNNNNNNNNNNNNNNNNNNNNNNNNNNNNNNNNNNNNNNNNNNN
NNNNNNNNNNNNNNNNNNNNNNNNNNNNNNNNNNNNNNNNNNNNNNNNNNNNCTCATCCTCAGAGTCGGCCATGGTGTAA
CTAGGCGAGTCCTCGGCAAACGGTGGATAGCGACCTAATATTAATTGATTTATATGGGCATCTTGTAGCTGAATTGTCAT
GGAGTTAGAGGTTGTAGCTTGATTCAGCATGTCGATGTTCTCTTTCATCTCATTCAATAACTTGTCTTGTTCTTTGATTT
TTTGTTGAATGAGTGAGAGGAATTCGTCATCTTGTATGCCATCCTTCTTCTTCCCCTTTGTATACTTTCGAAGGGAGAAG
TGTTTGTCCATTTTCAAGGCATGTGCTTCCAACTCCATGACTCTTTTGGATAAAAAATCCAACTGAGCTAGCAGTACATC
CCAATCTTGTTTCTTTTTGGTCTCCTTGTTAGCTTCAACCATGCCATCTAGGAGTTCGGCTACGACTTCGTAGGGCTGGT
GAAGCATACCATCCGCAAAAAGTTGATCAACATTACTTCTATTATCGGGTCCAAGACCCCGATAGAAGCTTTCTAGTAGC
ACCTTGTTGGTCATCCCATAAGTGGGGCATGGCTGCAGCACTGCCTAAAACTTCAGCCACATTTCCTGAAGGGTTTCATC
CGCTACTTGTTTGAACGTTAGAAGGTTATCCCTAAGGTTCAACAGTTTCAAGAAGGGGTAATCTGTTTGACACCTATAAT
GATTATTCGTACTCATTGTCCTGCTTCTATACACGAACAAACAATACAAAACTAAAAATTGAGTAAGTAAACTACAACTA
AGAAGAACAAAAATTCTACTAATCTAAGAATTCTCAAATAACACCACTCCCCAGAAGCGGCGCCATTTTGATGTTTGCGT
AATCAAGACACAACTTCTAATGCAAGTGTCTACGATTGTACAATAGTAAAGTAACCCAACCAAGGGTTGGGGTCGAGTCC
CAAGGGAGTGGTGAGAATTAATAGAAAAATAAAATTAAGTACTAATTAGTCATAGCTAAAAACATTATCAAATAAGAACA
TGTTAAATCTAAGGGGTGACACAAGAGTGTAAATTAACAATAGGGGTTTGTCACAAGTAAACAAAAATCAGCAAAACTAT
AAAGAGTACTAATCAAGGAGAGAGAATTCTTGGGATGTGATAGGAATACGGGATAGACTAAGCTATTAGGTACATGCTTT
TGATAATAAATCCGTTGAATATTTGTGACTAGGCTAGACTATAGTGGGGGTAAATTCTCTCTCGAGCAACTTACCCCGAA
TCAACTCAGTTTCTCTCGAACACCGAGTTGCTGCATGAAGAACAACCTCTGCCTTAGTCCACTCACTCTCTCGAGCTGTG
TGTGTGGGAGAAGGACTAGGGTTCACTCTCTCGAGCTGAACCTCATGTTGACCCAATCCCACCGGCCATCAATTTAGTAG
TCTTAGTTTTACGACCTCTCTCTCGAGCAAGCCGAAAACATAAAGGTGAAATCGTATTTGCAACTACAATTTCATTAAGT
TCCACCATAACTACTAAACAAAATCACATTTACACAACAAATAAGCCATCAACAAGCAAGACCCAACATATAATCTAACC
CATTTTCACAAAATCACACCCTAAGAATTGGGATTTTAGCTAGACATGTAAAATAAATAGAAATTTATACAAATATGAGT
TTTCAATCAAATCGGTATGAAGATTTAAGTCTCAAAAACAAGCAAAGAGTGAAGAATCTACAGACCAAGTCCAAATTCTT
GGAGTTGAAACCCTTTGAATCTTCAAGTTCTTCAAAACCCTTTCCAAACTTAGAAATCAAAATTCTATGTTAAATCTTTC
TATATTAAAAATCTGATGTTAATCTACAACTCTCAACGAGTATTTATAGTTTCAAAAATCTATGCTGCAACAGATCATTC
GGAGTCGTTAGTCGAGATCGCCGATCAACTCGGCGATCCGCCCTTTGGAAGCTTTCATCGCCGTCTTACTCTATCCTTCA
ACATCGTCGTGTTTTGGATCATTGGGCAACATAGTACTGCTTCACGGAATAGCTAGGCGACACGCCGACTGCTCCTTTTC
ACCACCAATTTGATCCTTTCTTTCAGGGCTCAACACACTGGAACAAAAGGTGAGGATAAGACCTTTTGGTGACTCGCTAA
ACGGGTTCAGTGATTCTTAGATCTTCATTTCTTCGTTCTTTCAGCTGCCTTTGTTCCTTTTTGGTAAGTAGTGACCATGC
TTTCCCTCCAACTCTAAATACCTGAAACTTAAGGGTTTTCATAAGATATTGAGATAAAATATGCATTTGAGGACACTAAT
TCTATCAAGATATAGCCATAAATGAGTTCAACTTGTGGACTCATCAGTTCCTCCTCATATCGGAGGTCTTTGTTTAACAC
AATTGAGTTCCACTTAATGATGTAATCCTCGTCACCATGATATCTCTACAACATGGACACATGGAATACCAGATGAACTC
CCGATAGGTTAGGAGGTAAGGCCAATCTATACGCTACCAGCCCTACATATTCAAGAACCTCAAAGGGACCAATGTGTTGC
GGACTTAACTTGCCTTTCTTATCAAAGCTCATCACCCTTTTCATTGGCGATACCTTAAGAAAACCATTCTCACCAGTCTG
AAATGCCATGTCTCTCACCTTATGGTCTGCATACTTCTTTTGTCTACTCTTGGCTGCTAAGAGTTTAGTTTGAATACTCC
TCATCTTCTCTTGAACATCCTTCACTAAATCGATCCCCAAAAGTTTCACATCTCCTGCCTCAAACCATTCTATGGGTGAT
CTATATCCCCTTTCATATAATGCCTCAAACGGTGCCATATCAATGTTGGAGTGATAATTATTATTATAACAGAATTCACA
CAAGGGTAAGAACTTATCTCAATGCCCTCCAAAGTCAATCACACATGCCCTCAACATATCTTCTAACGCTTGAATAGTCC
TCTCTGATTGCCCATCCGTCTGTGGATGGAAAACGGTACTAAAAGTGAGTTGTGTGCCCAATTCATCATGTAATTTCCTC
CAAAACATAGAGATAAACTGCGTACCACGATCTGAGATGATAGAAAGGGGCACCCCATGCAACCTCACTATCTCTTTCAC
ATAAACCTTAGCCAATTGTTCAGCATTATAATCTATTATTATCAAAATAAAATGGGCTGACTTAGTCAATCTATCAACTA
ATACCCAAATAGAATCAAACTTCCCCAAAGTCTTAGGAAGACCAACCAAAATATCCATGGCTATCCTTTCCCAGTTCTAT
TCTGAAATCGGCCTTCTTTGAAGCAAACCTGCAGGCCTTTGATATTCATGCTTCACTTGTTGACAATTTTGGCACTTAGC
CTTAAACTTTGCTATATACTTCTTCATGCCCGACCACCAATAAATTCGCTTCAAATCTCGGTACATCTTGGTCACACCCA
GATTAATGGAATATCGCAAACCATGAGATTCTATTAACAATTTCTGAATCAAATCATCAACTCGAGGAACACAAATTCTT
CCTTTAAAACTGAGCACACCTTTCGCATCAAGAGTGGTCTCTTATGCCTTACCAATCGCAGTCTTCTTCTTGAGTTCATT
CAAATTTTCATCCTCGAATTGCTTTGCCTTGATCTATTCCATAAACGTGGCCCTTACTTCAATGCTAGCTAACACCCCAC
TTTTTTTTGAGATGCCCAATTGCATGAATTTAAACTCCAAGGTCTGAATTTCCTTAGCCAAAGGTTGTTTAGTTACACTC
AAGCAAGCTAAACTACCCATACTTACCGCCTTTTGACTCAAAGCGTCTGCCACTACATTAGCCTTACCCGGATAGTATTG
AATGGTGACATCATAATCTTTAAGTAACTCCACCCACCTTCGTTGTCTCAAATTCAGATCCTTAGTGAACACATGCTGCA
AACTACGATGATCAGTAAACACCTTACACTTAACATCATAGAGGTAATGCCGCCAGATCTTAAGAGCAAACACTACCACT
GCCAACTCCAAATCATGTGTTGGATAATTTCTCTCATGCACCTTCAATTGACGCGAGGCATAAGCTATAACATTCTTATA
CTGCATCAACACAACACCACCAGAATGTGAAGCATTAGAATAAACAATAAAAATTTTACCTTCCACCGATAGTGCTAGGA
TAGGTGTTGTTGTCAAAAGAGTCTGGAGGTTTTGAAAGCAATCCTCACATCATTAAGTCCGTTCAAATGGTATCTCCTTT
TTGGTCAAATTTGTTAAGTGAGTGGCAATAGAAGCAAAGTTCTTCACAAATCAAAGAAAGTAGCTAGCGAGCCCCATAAA
ACTTCTAACTTCTATCAAAGAGCAAGGCCGGACCCAATTCTTAACCGCCTCAATCTTTTGGGGATGTACCATTAGCACTT
TTTTTGAAACTACATGCCCCAAAAAAACAATCGAAGTCAACCAAAATTCACACTTAGAAAATTTAGCATATAACCTTTGT
TTCCGAAGAACACCCAGAACAATACGAAGATGGTCGAAATGCTCTTCCTCACTTTTTGAATAGACCAAAATATCATCAAT
AAAGACTATGGTGAATTAATTCAAAAATGACTTGAATACCCCATTCATTAAACTCATAAAAGCGACAGGTATATTAGTCA
AACCAAAAGACATAACTAGAAACTCATAGTGCCCATAGCAGGTTCTAAATACCGTTTTGGGCACATCCTCAGACCTAATT
TTTAACTGATGGTAGCCAGACCTTAGATCAATCTTGGAGAAAACTGATGCACCTTTCAATTGGTCAAAAACACCATCTAT
TCGAGGAAAAGGGTACTTGTTTCGAATAGTGACCCTATTCAATTACCGGTATTCTATACACATTCTCATACTACAATCAT
TTTTCTTAACAAACAAAAATAGAGCACCCCATGGGGAAGCACTAGGGAGAATAAATCCTTTATCAAGAAGCTCTTGGATT
TAAGCCTTAAGCTCTCTTAACTCCGCTGGGGCCATGCGATACGGAGGGATAGAAATGGGATGGGTACCAAGTTATAAATC
AATGCAGAAATTTATATCCCTATCCGGAGTCATACCAGGCAAATCATTAGAAAACACTTCTCTAAATTCAGACACCATAG
GAATGGACTCAATAGATGTGGATTCAATCTCAACATCCCGGATATGAGACAAATAAGCCAAACAACCTTGCCCTGCCAGT
TTCCTAGCCCGAATGGAGGATATGATCTTAGTTTGCTTAGGCTTGTACCCGCTTCCCACTCTAACTTTTGCCTTCTTGAA
ATTTCTAGAGTTACAAACTTAGTGTTACAATTAAGCACAACATAATAGGAGGACAACCAAGTCATGCCTAAGTTTATATC
AAAGTCAGTCATATCCAAAATTACCAAATCAACTCAAGTCTGAAAACCCATAAACAAAATAGGACAAATACGATAGACAT
GGGTGACTATGATAGGATTTCCAACTGGGGTGGAAACATGGATGGAGACATCAAGTATATCACAAATCATAGCAAATAGT
GTGGCAAATCACACGGACACATAAGAGTAAGTTGAACCCAGATCAAATAACACATTGGTCATCCGATCACAGACAAGAAT
GGTACCTATGATCACTGCGTCAGACGCCTTTGCCTCAGTCTTGCTTGGAAAGGCATAACACTGATCCCAATCATCATGAC
GGGTGACTTCCCTGCCTGGCTGCACTGTACCTCTGCCTGCATTACCGTTTCCCCTACCTCTGCGGCTTCGTTGATTGCCT
CCTCGCCCTCCTTGTGGACGCCCTCGACCATTATTACTATTTCCCGTGGGTACCACTGCTCTAGTCTGCTACTATACGAA
ATCCATCATACATGTGTGGGGACAATCTCTCCTCATATTCCCAGGCTTTCCATAATTATAGAAAGTATGATCAATAGATA
TCCTGCTTCCCATCGAAGACGCGACTCCCTAGCTATCGTGAATCAAATTATGAGGTGGAGTTCCCGATTAATTACCTGTA
GAGGTGGGCATACCGACTGAATTGGCCTGGATGCATGTGTTGGCCTCCCTGAACCTCTGGAGTAAGATCTGTGAAAGTTG
GCTGAATTTTTTGCTTTCTTAGCCAATGCCTTTGTGAGACCATCTCACCTCACCCCCTACACTTTCTTAACAATGTATGT
TACCTCATTAAAGCTCCTCCCTGTAGAGGTCATATGAACAGATAATACCTGAAACTCAGAATGTAGTCCCTTGTTAAATA
AATGGATCCTCTCTTCCTTAGTAGTCACCAATTGCGTAGCATATCTAGACAAGGCACGAAACTTGGTCTCATAAGCAGCC
ACAGACATGCCACCCTACTCCAAGGCTATGAACTCATCCTTCTTGCGATCTCTCAAAGTCCTAGGCTCATATTTTGTAAC
ACCTCTAAAATGAAGTGGGATAAAGTAGAGCCTCACATGGGTTTTATGCATTGATAACTTGTTAAAATAATGAACAATAG
CCTTTTTAGTCAGTTTTAAAGAGTTTGGAAGTCAAATGTCAAGAGGCGACCAAGACGTTCAGAAACTAGTCTTTTACGTG
TTGTGTGTTCTAGTATGTTGTTCATGTTTTTATGTGTTGTTTGGAGTCTAAAATCAGTGGAGGTGACTCTAGTGTCTTAA
TAAATGTTTTTAGGGTCAAAATGTTTGGATACGACTCCCCGGGACCACCCTAAGGGTCCCCGAGGAGGACCCCCACCCTT
GGCCAACAAGCTGCCAAGGCAACTTGAAGTTGTTCATGGAGGGAGTGGCTCCGTGTCGCGGACTTGCTCCACCTATGGCC
AAAAAGTGGCTCTGCATCGCGGAGACACCATGGACTCTACTGTCTCAAAATTTAATTTCTAGAAGCTTGTGGGAACGCCC
CTGCGTCACAGACTTGTTTCCCGACGAAACCTGCAAAAATAAAACTCAAGTTTGACTTGTTTAAAATGTCCAACTAAGTG
AGGGGTAGTTTGGGTACTTTGGGGAATTATTATAAACGGTTATTCTACCTATTTTAGGGTATTTTAAGTCGGTTAAAACC
CCAAAACCTAGAATTAGACCTCATTATCCCAAATTGAACCTTCCCTCTCAAATAAATTCTCTCTCTAGAACTCCATGGAA
GACATTGATGAAGCTTCAAGCTAGGGGATGGGTTCCTACTGATTTATCCTTCAATTTCCTAGGAAATTAATCACAAAGGT
ATGGGGATTTTTATCTTTGATTCTCCTTTCAATCAAAGAGCAAAATCAAAGTGATTTCAATGTTTTTCCAAACACGAAAA
ACCCCAATTTCAATTCTAAGCTTGGGTTCTTGCATGAAAGTATTTCAAATGATGATTTATGTTAATATTGATGGTTTTAA
GATTAAAAAAATCCATGAACCCTTCATATCTTGAAATCCTAATTTTGGGTCTAAAGTGGGTCTATTGATTATGAGCTAAT
AATGTGATATTAATGTGTAGATTGTTTTGGGCTATTGATTCATGTATTGTTCTATATTGAATTATGAGGAATTGNNNNNN
NNNNNNNNNNNNNNNNNNNNNNNNNNNNNNNNNNNNNNNNNNNNNNNNNNNNNNNNNNNNNNNNNNNNNNNNNNNNNNNN
NNNNNNNNNNNNNNNNNNNNNNNNNNNNNNNNNNNNNNNNNNNNNNNNNNNNNNNNNNNNNNNNNNNNNNNNNNNNNNNN
NNNNNNNNNNNNNNNNNNNNNNNNNNNNNNNNNNNNNNNNNNNNNNNNNNNNNNNNNNNNNNNNNNNNNNNNNNNNNNNN
NNNNNNNNNNNNNNNNNNNNNNNNNNNNNNNNNNNNNNNNNNNNNNNNNNNNNNNNNNNNNNNNNNNNNNNNNNNNNNNN
NNNNNNNNNNNNNNNNNNNNNNNNNNNNNNNNNNNNNNNNNNNNNNNNNNNNNNNNNNNNNNNNNNNNNNNNNNNNNNNN
NNNNNNNNNNNNNNNNNNNNNNNNNNNNNNNNNNNNNNNNNNNNNNNNNNNNNNNNNNNNNNNNNNNNNNNNNNNNNNNN
NNNNNNNNNNNNNNNNNNNNNNNNNNNNNNNNNNNNNNNNNNNNNNNNNNNNNNNNNNNNNNNNNNNNNNNNNNNNNNNN
NNNNNNNNNNNNNNNNNNNNNNNNNNNNTAGATGAAAGTTTTTCTCATCTTTGAATCCAAGAGCTTCCTTAATGAATGAA
TGTTGGGCTAGGATGGGTACTCCTTTGTGAGTTGAGATGAGAGTACTTAGTAGCAATCCTTATCCCTAAATAAATGAATG
TGGGTTAGGATGAGTACTCCTTCGTGAGTTGAGATGAGAGTACTTAGTAGCAATCCTTATCCCTAAATGAATGAATGAAA
TGAATGTCCAACTCCGTGGGGGAGTAATGTCTAGCACCGAGAGGATATTAAGATGGGTGGATACTCTTTCGTTAGTTAAG
GTGTGAGTATTTAGTAGCAACCCTTAAGATGGGTGCTCCTTTGTGAGTTGAGATGAGAGTACTTAGAAGCAATCATTCTA
TCCCTTAACTATGTGCCCACATAGGACTAGCTAGTGGTCTCTACCATGTAAAGGCTAAAAGAATGACCCTTCCTTAGACA
ATTGGGGATCTCTCATCTGGTAAGGGTTACTACCGGGATTCCATGTCAAGATCCATGGTCTATGTCGGTTAAGGCTCTTC
CCCCACATTAATGAGTGAATGAACTAGGGTCTCTTAAGGGTGTACTACTTAGGATAGGTGGTAGAATGGGACATCATCTA
GACATTGCACAAGTAGACATTTAAGGGAGATCTTGGTGTGTCTTAGTAATGATAATAAATGAATGAGTCTCTTTGAGCTA
ATTAATGAAAGCGTTGGTCTTTGAGCATACTAATGTGAAAGTGAGTCATAATGAGTTGAATGTAAGTGCTTATGTTGAAT
TGAATGTATGTGATGATCTTATGTCATTAGTGAATGAAGTTGTCTAAATGCATTAAGTTGAATCAACGATTTATGTTGAG
ATGTGAATGGAGCTTGTATTGTGTAGCCTTCAGGATCACTTGGGTGTAGTATGGAGAGGTAGTATGGTCTGCCTCACCAT
GTCTTACTTAGGTGAGTCTTGGGATGACATTTGATGAGTGTTCTAGCTTTATGAAGCGACTTGTTGGCTTATGTGCTTAT
ATGTCTTATGTGATTAATTGGTGAAGGTTGAGGTATGCATGGTAAGTGCACTTTGTGTGACCTTAAGGTGGTGCCTTAGT
GTGGGTGATGGTATGGGGCATTGCCCATACATTGCACAAAGGTATTGCTTAAGGGTTACTTAAGGTGGAGGTCCAAGGCA
AAAAGGTAAAGGTAAATGGGTTATGTATGTTTATGATGTATTGTGAAGCATATGACTTTGTATTGTTGGTTGTGACTTGT
ATGGTGCCTATTATGTTGATGTTCATGAGATTTTATCAAAATGGCATGAAAGCATAACTTCCAAACAAATGTCCTTTTTT
TAGCATGTTTTGCATATCCTCATACTTAGTAGTGTGTTGTACTAACCCCTTTCTTCTATTTTACTACAAGTGTAGGTTGT
GGTAACTAGGAGGGGATTGTGCTTTGGAGTTGCTTGGATTGCTTCACTCTTCCAAGTCTTTGGTATGTCCTCAAGATTCG
AGGACTTTGTTTAGAAGTTTCTTAGTCATTGTAATAGACACTTAAGTGTCATTTCATTTGTAAAGGGCCGTGTCCCTTAG
TATGTTTTAAGTTCTTGTCTAAGATTGGTTAAAGAGACTTAGTAGTTCCACTTGCGTATTGATGTTTTCAAATGTTGATG
ACTCTTGAAGTCTTATGGTTTTATTGAATAAAAGTTTTAAATTCTTAGTGATTTTTATGATCTATGCAATGAATGAATGC
TAAGGCTTGTATAAGACCTCCGAGAGGTCGAATATGCATGTAACGGCTAGGGAGTGCTCTCGGGTCATTACATATTTCTC
CAATAACAGAGCATGAAATTGGGTCCAAGTAAGTGGCGGTAAGACTGAAGATCTCCATTCTCTATAAGCCCTCCACCATT
GCTTAGCCTCACCTTGAAGTTGAAAAGTCACGAACTCAACCTCTTGCTGATGGACAATTCCCAACTTATGAAGCCTCTCA
AAGCAATCTAGGATGAACTCATATGCATCCTCACTCTTAGAATCATGGAACACTAGTGGTTTCAACTTAAAGAACTTAGT
CAACATTTCATGCTCATTGCCAGTCATAACAGGACCCAACAAGGGACGGAAGAAAGTATCATTACCTCCAGCTCCACCCA
CCTTAGGAAGACTGATGGCAATAGAAGGATTGACGGGAGCTTGAGTTGCTTGAATAGAAGGACGCACTCCAAGACCAACC
AACCCTTTCAAGAATGACATGATCTGCTCAGCTAACACTAGGTCTATGGGAGGAATACCTATTGTCTCAGCCTGCACTTC
TTCCTCCTATCCAACATTCTCCTCATTCTAAACCTCGATGTTCTCTTCTACGTCTTCATGTTGCGCTGGAGGGGCCTCAT
TTCTGGGAGCATTTTTGACCAGTAGTCAGTCTCCAGTAGGTGCCACTCTTCCTCGGCCTCTATCCCTAGCTCTTCCTTTA
CCCCTACCTCAACTACGACATCTCGCTGCAGATTCCTCAGCTGGAGCATTGATGGGAGCTACGGGCCTGATGCCATTGAA
TCTAGTGTTCACCATCTGCGGACAGAAGAGTGAAGGAGGTTAGATACCAATTCGAATCGGCGGATACTAATTGGAATCAA
GTGATAGCACGAAAGGAGACAAGAGAAAATAGAGAGATTTCCTAAAGCCTTGTAGCCTCTTGAAGAAAAGTATAGACGTC
TCAGTACCGTTCCGCAAGGCACTAAGTATTCATTTAAAAAGTATAATCCTTTTCTAACCATGATGGCTACCTGGTTTATG
GAGAGTTGAGTTATTATGAACTCGCATCCCCATATCGGTGCTCAATACTACTCCCAAAATATACTTAGCTCATATATTTT
TAAAACAAAACTCTTTCTTTGGTTTGAGATAATTACTCAAAACTTAGCTTAAAAGCTCTCTTGAAAATCGTTGTTTCCCT
TTCTTGCTCAAATATGAAAACATTTTAACTCTTGGGAATACTTAGCTCCCATATAATCTTTGAAGAAATGAACTCTTACT
CTTACTCTTTACTCAAATCGAAGCTTTAGTCTTAAAACAAAGTTAAAACGTTTGTGAAAGACTTTTGAAATCTTTATGAA
CTTCTTTTCACTTGATTCTTAACTTCTAGACTTGACTCTTAACTTTCCTTGAATTGAATTATTGATTCAAGGTTCATGAT
CTCATGTTTATGGATGATTTCATGAATTTTAGACGTACCTTAGAGTATTTAAATAAACTAGAAAACATAGGTACATTGCT
AAGGAACTAGTACGGAAAGAAGGGGGGGAAATGGGAAGAACTGGTGTCCCTGGCACTCTAAGAAGCGCGGGGCGCTAGAG
GCAAAATTTTAGAGAGTGACTTGGGGCGCTCTGGCTGGCGCGGCCCCCCAGAGGTCATACATCAGAGCCCCAAGTGGGGC
GCTCTGGCTGGGGCAGCGCCCTAGGTCCCTGCCCAGAAAACCCCAAACTATCTTCTTCATTTTTAAACTCTAAAACCCCT
AAATTCACTTGGTTCTTTCTCCAAACAATTAGAATCGACTATATCCTAATTATACACAAGATTCAACTCCAAATCACACC
TAATTTCATGTTGGAGGTCTCAATTTCGAAACCCCCTTTCCAGTGAAAGCAAGGGGTTTGCCTTCTGGGTCGAGCTCGTC
GCACCGGGCTTGCCTAATGCGGATTACCTCTCCTATGTGATTTGCGAGCTATTGCATAAGATCAATGGTTTTACCCTGTG
CGCACCCAAAGGGTAGAGGCTGCCGGTTTCCCATGTCATAAAAAAAATAATCACACGTAATTTGATGAATCAGACCCAAG
AAACTTCGTCAACAACAAGAACCCACAAGATTTCAAACGAATTTCTATCAAGAACTCATAACAATTGCTTTCAAACAAAA
CAATTTTGCTTAATTGAATCATGATTGGCGTGTGGGTGAACTAACCCAACGCTATGTGATCTCACATACCTCGTAGGGAT
TAACCCTTGGCGAAATCCACATGAAAATCTTCAAGAAATCGACGAATCTTGAAATTTCTTCTCCTTTCTCCTCTTTTCTC
TTTTATCCAATCCCTAGCTTGAATTTTCAATTGACTAAACTGATATAATTCTTATTAGACCCCAAATAAACTTCTAAAAA
CGAATTAAAATAATTGGGTAAGGAAAAGACTAAAATACCCTTCCAAAATCCTCTTTAGACTTTCCTTATTTAAACAGTCC
AACTTCGAATGGGCATATCTCACTTATACAAACTCGGAATCGTGCAAACTCGGTGGCGTTGGAAAGATAATTCCAAGATA
TTTCCTACGGTAGTTGGGAGCACACCTAAATCATCCTGAGCTAGGAGTTATGGTCGTTTGATGTTGATAAAAAACTCAAA
CTTAACATAACTTAACAAATTTCCAAATTTTTCATTCTTTCCAAAACCGATTCTTTCCAATTCTAACTCTTCTTCGTTCT
TTCAAATAGCGATATGTTACAATAAGCCATGTTAAGGCTTATGACATTGTTAATCGAAAGGAAACCCATTATATTACCTG
TCAATTACATACATGATAAAATAAAATTTGTTAGTTGAATCAGAATTTCTAATACACACAACATAAAAATTCTTAAAAAT
GAATAATTTAGTTAACATTAATAATTTTGAATTGATATGGTTATAGTTTACATTTTAGCTACATTTTTGCATATCAATTA
CGATAGTCCAAAGAAACCAAATACAAGTATCAAGTATGGCGTGACAATCTTTAGATAATCATTTTAAATAGCATCAAAAA
TTCAATTGG
>mtp_1900.scaffold_2
ACCCGGAATAGGATCACTGTAGGACTTTATTTGCTTGTAAGATAGGCTCGGGGCTAGGGAATGGATATTTGGTTTCGTGA
GTGACTAATTCCTTGGTTTCCCAAAGTTTCATTTTCACATACTCTTTTCTTAGTGATTCTCTCTTTTTCTTTATTTCAGC
TCAACCCAGTAGCTATTAAGATATATATATATATATATATATATATATATATATATATATATATATATATCTTAATAGCT
ACTGGGTTGAGCTGAAATAAAGAAAAAGAGAGAATCACTAAGAAAAGAGTATGTGAAAATGAAACTTTGGGAAACCAAGG
AATTAGTCACTCACGAAACCAAATATCCATTCCCTAGCCCCGAGCCTATCTTACAAGCAAATAAAGTCCTACAGTGATCC
TATTCCGGGTGTTTGAAAGAGAAAGTGTAGAAAGCAAGGGCAAGCCTATAGTAGTTTGTTGTTAGTGTTAGAAATTTATT
GAAAGCATGAGCGTAGTACTCAGTCCCTACCATTATGAGCGAGGGACTTCTTTGGTGTAAGGACACAGTGATTGCATTTG
AAAGTAGATTGTGTGAGCCGATAATTCGCAAGTATAAGCATGATGTAATGAGATGTCATGTATTGATCCTTACATGTTAG
ATTCAGAGGTTTGGGATACAAATTATACTTGAAATAGTTGCTGCATAGCGTTATAAATCTGGAAATAAATTGAGGGCTGA
TTGTATTTGTTTGTTTTCTCATCACTTGAGGACAAGTAATGGTTCTAAGTTGAGGGTGTTGATGTGCCGCAAAATTGTGG
CACATTTGATGCTTAATAACTATGAACTAATACTGGAATTAAGTGATATTTTGGGATTATTTTACGGGTTTGTTAATTGT
GTAGGCAGAATCTGGGTTGTACAGAAAAAGAAGCAGAATTGATGTCGACCAAGTGAAGTTCACGGCCAATGTAACGAACC
GTTAACTTCATAACGGTCCGTGGTTGAGCTCGTGAAAGTGGGACAAGCCTTGAGAAGATGAAGAGCAAGAACAACCAAGT
GAAGATCACGAAGGGGTATATGGGCTATTATTCTTACCACGGACCGTGGTACCTATCGTGAAGTTGAACCAGTATAAAAG
CAGGAAAGAGTTAAAAGAAGGTTGAAACCCAAGTGAAGACCACGGGTGACTTCACGGGCCGTGGTCATCACTACAGACTG
TGGTAGCTCTCGTGGTACATTTTCCAGTGACCAAGTTTGAAGACCCACTCTAGGGAAGCTCCAAGGCAAGACCACGGAGG
TCTTCACAGGCCGTGAAGACCTTGACGGGTCGTGGTAGTGACCGTGACAAGGCCCGACAATTCAGTCCTAACTTTATTAG
GACTCATTTTAAACATTCTATTTTTGAATTACTTTAGGTCCTTTTTGAAGGGATTATTGATTATTTGACATTTTGAGAAG
AAAGGACGGCGGATTACTTTTAGTTTTGGATTTTGGGATTCAGATTATTGTGATCAGTTGGAAGTTGTTCATTTCGATCT
GGAGATTATCAAGTGGTTGTTGATTTACCAGTTATTTTTGTAAGTACCTCATAACATGTTTTCATTATCCAGTATTGATT
CTTTGCCTAAAAACATGAGTGGCTAAACATCACTACTCGGTGTGTGGGATCTATGATGACATTCTAGTTGCGATTCCGTA
AAATGGTAAAAGGCAATTTTTATTTACAACCTGTAGTTTACAGCTTTCATTATCATTTTCGTCTATTGAGTGCATGCTTT
AGACAGGCCTGTACTGGTGTTTGTTCGAGAGAAAAGCATTAGTTGGGAAAAAGCTAAACTAAGTTTACGAATTGGAGTTA
AAGTAGGATTTCGAGAGAAGAGATCTTTAATACCATATCAAATTGAGCGAAGTTCAATATCGATAGCACTTTACGTTCGA
GAGAATTATTGTGAATATTATCTTATTAGGCTGAGAAGCATTAGATTTATTTAATTCGCAAAGGTTCTGTAAACATTGAC
TTACCTGACACTCAATTTACGGGAGACCATTATAATTGATGTCATAGTGAACACAAAACCTGGTTTTCGTAAATTAATTG
AATCAACTTACAACGAGATCTTTTGTGAACTATGTAACTAAGTTTTGATAGAATACTTTTCAATCAAACCCAAATTTACT
ATTCTTGTTAATTGTTTAGGAAATCGTAACGACAATTGAGTAAATGCAACAATGAAACTTTATCTATAAAGAAATTCTTT
GTGGGATCAACCTCAACTCTGGTTGAGTTCTGTAAATTGACAACGACCGTTTACACTCCTTATTTGAGGTGTAAGTTTGG
ACGTATCAAATCACCGAACGGTTCTGCGACCCCGAACTAGACCGCCATTAGACTCAATACCAACATACATTGGAGTCTGT
AAAACTCGGTGAGCACAGGAAATTATTGGCGAATCGCCGACCATGTCGGTGATCCGTTTGGACTCCCCAATTAGCTGGGG
GATTCTGTTAAAATCGGCGAGGAATATGATTGCTCGGCGTGACGCCGAATGGTTTGGCACTCACGACTATTGTCACCGAG
TGGCCAAGAACTGGACAGTTTTTCAAGCCAAAGGTTTAAAAGTTTCAATTTCCTACGCTCTCCCTCATTTTCAAGCTTTG
AAAAGTCACACCTAGTTTTACTTTCAATATCGTTGCATCTCTATTGTAATTTGGTTGTTGAATTGTTCTCGGATATGGAT
TGCGTTGCCGCCTAGCATCTTAGTAGCACTTTAATCGGCATCTAAGGTTGGTTTCCGAGCCCTAAGTTCCTTTTATCAAA
AGTTGTTCTCAAATGCAATGACATTACTTCAATAATGTGTGTTGGTTCTCTCTGTTAGGATTTGAATTTTTGTTTACTTG
CTTTGATTTGATAATATTGATCGTACTAAGTTAAACAGTTGATTCCTAAAAATTGTGCCCTATAGTGGATGAAAAATCAT
GGGGTATGCATAAGTGTCGCTGGGTCTGAGCCTAATTTGGCTATTGCATATTTTGATTTTGCTTTCGAGGGTTGCGGGGT
TGAGTTGGAGAAGATGGGTTGAAAATAGGTACGTTGAGCCATTTGGCGAGCTGGGTTGAGCTCGCTGAACCACTCGACAA
TTCGCCTAAAGTCCCCATCTCGCCTCTAATTTAATGATAAATATGTTGTTGATTCTATAACTTTTGGCGAGAAGCCTGAT
GTCGTCGAACACACTCGGTGTCTCACCAAAAGACCTCTTTTGTTTATCTGCACCCTTGTATCCTCTGTGCACTACACCCA
GTGAATCGCCTAAGCGGTTGCGCATTTCGTGAACTGGTTTGGCGGAGTTTTTCTGCAGCTGAACTTCTATGTTTTTGCTA
AGATATTTTCTAATCTTTCCCGAAGTTTTGCAAATATGGCTAGATCAAAAGTAGCTGGAAGAAATAGGCCACCCCGAAAG
ATAAGAACGAAAAATTTCAGGAAAGGTACAAGTGAAGGAAATCCTCCCAAGACGGGAAGTGAGGGCACAAAGCCTAGTTC
CAGCAAGAGATCTATCCCTCGAGATCTCACTGTCCCTTCGTGGACTCATGGATTCTGCACAGCTATACATTCCTTCTTGG
CAGCTCATGACTTGGACAATTTCAGCAAGCCAGTTGCTGCTGAACCTTCTGAAGTAGCTCCGGGGGCTATTATTCAAGCA
CAGGCTGACAAATCAGGAACTTGTGCCCATACAGATGGAGCGACTGTGTTGACAGGATTTTTTTCTACCTCCCTCGCTGT
CTTTCTTTATTCTAAATTCTAGATATTATGTTAATTGCATTTGAGGACAAATTGATTTTGTTTGTGGTGGGATGAGGCCC
ACCTTTGGGTGCTATTCGTTAATTGTGTTTCGTTTATGTATTTGGATAGTATGCTATAATTGTGTTAAATACTGCTTTAG
TGGAAGGTTTAAGCTTGTGGCTCCGTGTTTTAAATTGCAAAATGATTTTGACCCTTCTGAAAAAAATTTGCCACACCTTC
TGTGCTGAATGTAGTTGTTCCCTCGCAAATTTGAGTATCGGCTCCGATCAATACCGATGAATTGGATAGTGCTTATAATC
GAACAAACATGAATGTGCGGCTACAATGAGGCCAAATGAAGTTGCATAGACAATATGTGAACTCTTTACATCTCGTTGTG
ACTAGCCAATGATCAAATCGAGTCTCTTGTGATGATCGTTGCACACTATCAAAAGTGTGGAGTCTTGTTTGACTTATAGT
GTCAATGCCTAGTGTGATGAGCTTACCTGTGAACTATGCATGATAGATCCTAGAATTTTCCCCATTGGTCCGGTCAACTA
AGTGATGTTATCTCTTCATATGATCTTAGGCAACTTCTAAGAGTGTGAGCCAATTTGACGTATACCTCTTTTGTGACCTA
CCTTGTGAGTGTGTGAACCGCTTTTGAACACCCCTTGAGCCTTACCTTCCTTTGGAAGAAACTTGATGTAAACTAGACCT
TTCTTTATCCATTACCCATAATCCTCATGAAATTGTGGTTAGTTGAATAGCTAACTTAGGCTAAAAGCCTAAGTTGGGGT
GTGGTGAGAAAAGAAGGCAAATCAAGAAGTGCAAAAAAAAGTCCCTCTTACCCATGGTTTTGAGAAAACTGGAACCCCTC
CGTATAAAAAAAAAAGAGAAAAGAGAAAGAAAAAGAAAATTGTGGAATAAAGTACAAAAGAAATGGGGTTTCCAAACAAT
TCATGGAAAGTGAATAATAGGATGACTTATGAGCACTAAAGAGAATGATGAAGGAATAGGAAAGGAAGTGTTGTGAGCAC
CACATTTCATGGGGATGAAAGTCATTGAGCCTAAATGAACATACGTTTGCACTCAGCTCCATTACAAGCCTTGAAAAGAC
CTTTTTGATCTTGAGTAAGCCGCAACAAATGTTGATTGGAAAATACGGGCAAACCTATGGGTGAAAACATGCATTGTGTT
CTTCCTTGTAAGAGTGAGTGTTGCATTTGATTCCGGAACTTTAAATGATTAAACCTTTGTGTGTGAATATGGAACCATTC
CTTGTGTGAGGGCATATGAACACTTTGGTTGAGCTTGAACTTGCATTTGAAGAAAGTATTGTGAGCATGAGATTCTTTGA
TATTGGTGAGTCACAACTCAAATCTTTGAGTGCACATTTTATCTTTGCATAAGTAAACTGAGCCTTTTTGTGTGCATTCA
TGATTGAGTCTCGTGTAGCACTGTTCGAGACGCCCTTTTTGAATGGCTGAACTTGAGTTTGCTTGAGGACAAGCAAAAGT
TTAAGTTGGGGGTGTTGATGAATCCACAAATTGGATTCATTTAGGGCTATATCTTGATATAATTAGTGTCCTCAAATACA
TATTTTATCTCAATATCTGATGAAAACCCTTAAGTTTCAGGTATTTGGAGTTGGAGGGAAAGTATGGACACTACTTAGCA
AAATGGAACAAAGGCAGCTGAAAGAACGAAGAAATGAAGATCTGAGAATCGCCGAACCCATTCGGTGAGTCACCAAAAGG
TCTTATGCTCGCCTTTTGTTCCAGTGTGTCGAGCCCTGAAAGAAAGGATCAAATTGGCGGTGAAAAGGAGTAGTCGGCGT
GTCGCCGAGCTGTTTCGTGAAGAAGTACTATGTCGCCTAATGATCCAAAACACAACGATGAAACCTACCAAAGGGTGGAT
TGCCGAGTTGATCGGCGATCTCGACTAACGACGCCGAATGATCCGCTGCAGCACATATTTTTGAAAACTATAAATACTCG
TTGAGAGTTGTAGCTTAACATCAGATTTTTAATATAGAAATTTTGAACATATATTTTTGAGTTCTAAGTTTGGAGAGGGT
TTTGAAGAACTTGAAGATTCAAAGGGTTTCAACTCTAAGAATTTGGACTTGGGTCTTGTGGATTCTTCACTCTTTGCTTG
TTTTGAGACTTAAATCTTCATACCCATTTGAATGCAAACTCATATTGGTATAAATTTCTATTTCTTTTACATGTCTAGCT
CAAACTCCAATTCTTGGGGTGTGATTTTGTGAATATAGGTTAGATTATCTGTTGGGCCTTGCTTGTTGATGGTTTATTTG
TTGTGTAAATGTGATTTCATTTAGTAGTTGTGGTAGAACTTTATGAAATTGTAGTTGCAAATACGATTTCACCTTTGTAT
TTTTTGCTTGCTCGAGAGAGAGGTCGTAAAACTAAGACTACTAAATTGATGGCCGGTGGGATTGGGTCGACATGAGGTTC
AGCTCGAGAGAGTGAACCCTAGTCCTTCTCCCACACACTCAGCTCGACAGAGTGAGTGGGCCAAGGTGGAGGTTGTTCTT
CATGCAGCAACTCGGTGTTCGAGAGAAATCGAGTTGATTCGGGGTACTTTGCTCGAGAGAGAATTTACCCCCACTATAGT
CTAGCCTAGTCACAAATATTCAATGGATTTATTATCAAAAGCATGTACCCAATAGTTTAGTCTATCCCGTATTCCTATCA
CATCCCAAGAATTCTCTCTCCTTGATTAGTACTCTTTATAGCTTCGTTGATTTTTGTTTACTTGTGACAAACCCCCATTG
TTAATTGACACTCTTGTGTTACCCCTTAGATTTAACATGTTCTTATTCGATAATGTTTTTAGCTATGACTAATTAGAACT
TAATTTTATTTTTCTATTAATTCTCAAAACCACTCCCTTGGGACTCGACCCCAACCCTTGGTTGTGTTACTTTACTATTG
TATGATCGTAGACACTTGCATTGGAAGTTGTGTCTTGATTACGCAAACATCAGGAACCGATTGAAATTCTTGATCATGAT
TTCCAAAAGCTAAGGACCAAGGAGATTAGGTCCATGAAAGTTCAATGGAAGCATCGTCCAGTTGAGGAAGCTAGTTGGGA
AACCGAGAAGGACATGCGAGACAAGTATCCCCAATTGTTCGTCGATTCAGGTACTACTCCATTCCTTAGCGTATTTTTCC
TAAGTTTGTCACTCGGGGACGAGTGACAGGTAAATTGGTATATATTGTAACGACCGGGTTTCGTTGTTATAGAAAAGCCA
ACGGGGAAAATTTTAGGTCGAAAAACTTTTTCGTAGTAACTAGGAATTTCTCAACCTAGTACAGATTTGGACGAAATTGG
AGTCATTAAAGTATAGGGAAATCAGGTAACAATTTGGTGATCTAATTATGAATTCGATCATATGAGTAGATAGCTAAGCC
ATTAAGGAACCCGTACGACTTTACGGAATCGAATTCGGGGAGTAGAACTCCTAAAATTGATCTTAGCGTGAACGGGTAGT
TTCTGATTGTCGTTGATCGAAGATGTGTTGTGAAATGGGAGTTTAGAATTGTTAAATCGACTCACTGGTTCCGTGCAAGC
CGTTGTGGCGAAATTATTCCCGCCAGGGAGAGGCCGGTGTGGTGGGCTGGGGGCCGCCATAGCGGGACAGTCGCGGTTTA
AGTTAGAAATAAACCCCAAAAATATTTTATTCTGCAATTTTCAAACTTGAGAGCTAAGGAACGAACCCAAGGGTTTTCAT
GACAGTTTTTCACCATTCTTGAGGGTAAAGGTAAGATTTTAACTCCACGAATCCGTTTTTCAATCCGTAGAACGTAATCT
AATGGGTAATTATCGATGGGGAAGGGTTTTTATCTGGAAATTATGGTGAAGAAAGCCCTAATCTGGGTATGGGGATCATG
GGTATGATCTAGGGTTAATAGAATTGTTAGTAATTCAGGTAATTACTTATTGTTTATTGATTCCCATGCTAAATTAATTG
TTTGTAGACCAAGAACAAGCGGAACGAATCTGGAAAGGGAAGAATCAAATTTCTTAGGGGATTCAAGCTTTGTTCGAGGT
AGGTGATGGTTGTGATTTCATGATTTTGTTATATATGTTTGTCCTTGCTTCATTGTAATACGTGTATGTATGTGAATGTT
ACATTATTGATCACACTAGTTGTAAATGAGATAGATAAATGATGAATGGCATGAATCATGACTTGATTGTATGATTTGAG
AGTATACTTGTTATTGTAATTTTGGCTTGTTTAATTGATCGGGTGTTGCGTTCCGACACACTAACTTGGATCGGTTGCCA
CGTTCCGGCATAAATATGGGATCGATTGCCACGTTCTGGCATAAATATGGAATCGGTTGACATGTTCCGGCATAAACATT
GGATCGGGTACCACGTTCAGGTATGCTAACAGTTTGGGTTTGGGTTCCATCAGAAAACCAATGACTTGACATAATTGTGT
ATCTTGAGAAATGTGAAATTGTACGTTGTTTGTAAATGATGTTGATATTGTATATGTTCGGTGTATGCATGTTATTATTA
TGTTGTATTGACTTATGTATGTTGCACTTAGTAGGATAGCTGTGTGATCCTACCAGTACGATGTGGTTGTGTACTAATAC
TGCACTTGCTCTTTCTTTGTTGAGTACAGGGCATCTTCAGGCGGCTATTGACAGACCCCGCTTAGAAAATCAGTGATCTT
TTCGAATTCAAGGGTGAACCAGTTCTTCTAGGCTGCCATGAGTTCTCTTTTTGTTTATGTCCATATTTCGGACTTGTACA
TTCTAGTTAGTTATTTGCACATTAGTTGGGGTTGCAACCCTTCTTGTTTGAACTTATGGATCTTGTTAGAATTTTGGTAC
ATTGACTTTCAGGTTTTAGGCATTTAATTCCGCAATTCGTTGTTAGATCTTTTGGAAGTTTATGGGAACTTCAGTCTTAG
TCATTTAAACCTGCTTCCATATCTTTAAATATTTGGTTTCATATTAGCTAATTAGTATAAATGTCGGAGGGTTAGTGTGG
GTGTCAATCACGATGTTCTGGGTCATGACATATGGCAATGGTGGCATGGGGGTGGGCGGATTTGGCTTTTATGTAGGTGC
AAGGTGGGGCTAGTTGAATTTTTTCAAAAAGAATTTAGTACGGATTGCAGGTCCTGAAACAATATTTTGGAAGAAAGATT
GCTTAAGTCTCAATGAGATACCTAAGAATACCTTGATTTTAAGAATAAAAATTAAGTCAAATAATCTCAAAATTTCAATT
AATACATCTATTCCCTCCAATCAATTTTACTTGTATTCGTCGCTTAAAATAGATGATTCATAATTTAGCAAATTTTCCTC
TAATTAATTAGTCTTTTATGTAGGTGCAAGGTGGGGCGAGTTGAATTTTTTCAAAAAGAATTTAGTATGGATTGCAAGTC
CCCAAACAATATTTTGGAAGAAAGATTGCTTAAGTCTCAATGAGATACCTAAGAATATCTTGATTTTAAGAAGAAAAATT
TAGTCAAATAATCTCAAATTTTCAATTAATACATCTACTCCCTCCAATCAATTTTACTTGTATTCCTCGCTTAAAATGGA
TGATTCATAATTTAGTCAAGTTTTCTTCTAATTAGTTTTTTTTCTTAAAAAATCATGTACAAAATTAAATATACTTTGTT
TACCCAAACAGACCTTAAGTGAAATTTTGAGTCTTTTTCATTGTTCAAAATAATTGAATTGCTCAAGGTTCAAGATGGAT
ATTTGATTTTTTTTCCCCCATATTTGCCCTTTCCTTTAATGAAGTTTTATATTTTTTAGGAGATAAATTGCTCTACTTGC
AAAGTTATATTTATGACTTCACAAAAGACAATCGTGGAAAATATAATTCAAATTATATTCTTAAATATTTTTCTTAATAG
ATGTACATTGCCTTACAAATTACTTAATATGAAATAAAGAAAACAACAAATAAAATAAATCGGAGGGAGCGTCTTTCTAT
TCAATTGGCGAGAAGTCAGCAATAACAATCCAGTAGAGACACTATCATCTATATTACCAACACTAATGCAACAGAATGAC
ACGATAATAAAAAACACCTAGGTTTCTAAGTCAACTAGTGTAATTTAATTTTTTACTACAATTTTTTAAGATTTTATAGT
GATGACTTGTTCTTTAGTCGCTATTTAAATTTATATGATATAGTTTGAATTTTGATCAAACTTCTTTATTTTAATTGTGA
ATTCGAACATACAATCTTTAAATTATTTGAAAGACAATTTACATATTTAGAAATTACATAAAAAATATTATAAGTCACAA
TAATTAATAATTTAAAATATATTTAAAGGTCATATAAATAACTAGTACCGTACTTCCTATAAAAAATAAAATTAAACACC
TAGGAGTACTTTATTTTCTTAACTAATCCAATCTGATAGTGATTTTATTCTATTAGTCCGAGCCGGCCAGGGAACAAATG
TTAACTCCGCCATATTTTCTATTGCCGATCCAATTACGTAGCCACGTAAAAATTCATTCAGCTGAATTCAATAAAGGAAA
AAAAAAGACAAAAGTTAAACAATAAGGAAGACATAATTAGTTTCTAAATTAATACTACATTACTTCTATGATCATTAGGA
GATATAAGAAAATATTTCTGTATTTTTTTGTTCTTCTAAAAATCAAAAATAGAAATGAAACTATTTCTTGAAATAATTGA
ATGAATCAATACAATTTCACTTGCTCCCTGGCCGAGCAAGGGTGAGTTCAAGATTGAGCTCATGATAGACATGCTCCTCA
TTTTTATGAGGATTTTCTAGGTTATCCTCATTTGATGTTGGGAAATTAGGTTTGGCTTTAGGGCTGTGATATATCCTCGC
CGCCTTATCATATGCTCTTGCTGCTTCTTCTTTTGTATCAAAAGTCCCTTGCCAGACACGTACCTTTTGAATGGGGTTTG
CAATATCAGCTCCGTACCTCCCCCGTGGACTCTTCCTCACACCCCTATATCGAATCTCAGTTGGGGTTACCGTCGTTGTC
ATCACGATAGCTGCACCACCATTTTTTTTTCTCTGCCATATGAAAATATATAGAGGGAATTTAATCTGAAAATATAGAAG
GAATATTTTGTATTCAGAGAAGATTTAGCGAGTAAAAAAGAAAGAGGAAGACTTATTTATATAGCCATTTCTCAACTGAT
ACATTTGGTCTAGTAATGAATTTACATGGCATATGAGTTGTTTTAGTAAATATATTGTACATATAAATTACTGGAATGAA
AAAAAATAATTTTTCTAAACAAAATAGTAGAAATAATTAATTTCATTAAGTTCATTATTCATTACGCTACATATACATAT
TTTAAGGTGATATTTTTTTAATTTATTTACCAAATAAAAAATAGGTAATAAGTACTAAATTGACTTAGTTTCCAAAACAA
GCAAAAAAAAAAAAAAACTTCCCTTGAATCAATATACACTCTTAGTTGACCAATATTTTTATGTTTTATTATTATAGGTG
TGAATGATTATTTACATCTAATTTTTATATGCATATCTATCATTATAAATGTGTATATGTTATTACTTCATCTTTTTCTA
TTTTCCTCCAACAGGCCAGTACGCCCCACCCACCCTCAACAAATAAAGGGAAGTTAAAATATTTTTCCTTTTGCTATTTG
TCCTTCTCGTTGTTTTTAATTTTTTTTTACTTAAGGCAAAAATATTATAAGGAAATCCATAAGAAAAAGATTTAAAAGAT
TTTTCGGGGACCACCGATCAATATACAAATATTGAATTTCATTTACATTTACATTTGCATTTGATAGGTTAAAACGAAAT
AAGGTTTTGTTAAATTACAATGAGAGAAGATTTTGACTAAGCACAAGTAGTTTATGTATTATCTTCTATATTACCTTAAA
AGCATGAACTCCTAAATTGAATGTTGAATTACTATAATACCCCCAATTAAAAGTACTCAATTTATTTTATTTATTAATTT
AATTATTTATATTATATTAAATGTAGATACCCTTTCATATTAAAGGGTTGTGATTTTTTCAAAGAGATGTGACTTTTCCA
AAGGGTTGCGACTTTTTTGACAGGTTTTGACATTTTCGATGACTTGTGACTTTTTCGAAGGGTTGTGCCTTTTCCGATGA
ATTGTGACTTTTCCGAAGGGTTGTGGTTTTTTAAAAGGGTTGTGACTTTTCCGAAGAATTGTGCCTTTTCCGATGAGTTG
TGATTTTTGCAAAAGGTTGTGATTTTACCGATGAGCAGTGACTTTTTCGAAAGGTTGTAACTTTTCTGATAAGGAACAAT
TAGCACCTATTCATCCTACTATTTGTTAGTATAAATAGAGGGTTTCTCTCACATTTAAACTACGATTTTTGAAAGTTTTC
TACTCTTCTCCTTTTAAAAAAATCTAAGGGTTATTTGCAACAGTTGATTAAGTTCAAAATTCAACGAAATTTGAGGTACC
ACATAAGAAATAGTTGGTGAACAAATTAGAGTAAATCATTCATAAATTCACACTTGTATTTTTTCTTACAATTTCCACTA
GTTAACAGTGACAAAAGGTTGTGGGAAAGATAATAATAATAAACAAATATGAAAAAAGTCACATGATTTGAGTAAGATAT
GCTTCTTTGGTTTTTTATTTTTTTTATTTTTACCATCAAATGAAGTAGTTTCTTTCTGATTTTGCTAAATCAACGGGCAT
CAATGTTGTCCATTGAATCATTAGTTTTGATATTAAATTCACTATTTCAAAAATAGATTTTTACTTTTACTTATAATATG
ATAATATAGACATGATAATAATTAATTTTAATAGATATGTAAGTAAAAATGAAAGAAGAAAGTAAAGTGTTGGTGACAAG
AGATTTTAATGAAATGGAACACTATAGTGAATATAGCATGAAAATATATTTTCGTCTTCCTTCTTCATTGGCTATCTATC
GTTCCATTTTTTTTCCTATTATTTTGTGTTCATTTGAATTTGAGAAAATTTTATGTCACAAGATACACTCCTTGTTAGTT
ATATAAAAATATATAAGAAAATGGTGATTGACCATTAAATAATCTTAAATCAAGTTAAAGATTCTAGAAACAATACTTTA
AATTTTATTCATCTATTAATTTTTATTATTGAAAAGGTTTAATATATTATATCACTATACATCTTCTATAAGATTCTAGA
TACTTTTATTAGACAACAATTATATGATATGCATGTGGCAGTAAAAAGGGGAAGATTACAATTCTACGAAGATAAGGTAG
AAAATTAAAGAAATGAAATATTTTTCACCAAAGGTGTTGTTNNNNNNNNNNNNNNNNNNNNNNNNNNNNNNNNNNNNNNN
NNNNNNNNNNNNNNNNNNNNNNNNNNNNNNNNNNNNNNNNNNNNNNNNNNNNNNNNNNNNNNNNNNNNNNNNNNNNNNNN
NNNNNNNNNNNNNNNNNNNNNNNNNNNNNNNNNNNNNNNNNNNNNNNNNNNNNNNNNNNNNNNNNNNNNNNNNNNNNNNN
NNNNNNNNNNNNNNNNNNNNNNNNNNNNNNNNNNNNNNNNNNNNNNNNNNNNNNNNNNNNNNNNNNNNNNNNNNNNNNNN
NNNNNNNNNNNNNNNNNNNNNNNNNNNNNNNNNNNNNNNNNNNNNNNNNNNNNNNNNNNNNNNNNNNNNNNNNNNNNNNN
NNNNNNNNNNNNNNNNNNNNNNNNNNNNNNNNNNNNNNNNNNNNNNNNNNNNNNNNNNNNNNNNNNNNNNNNNNNNNNNN
NNNNNNNNNNNNNNNNNNNNNNNNNNNNNNNNNNNNNNNNNNNNNNNNNNNNNNNNNNNNNNNNNNNNNNNNNNNNNNNN
NNNNNNNNNNNNNNNNNNGCGTTGTGCAAACCCCTTAATTCATGAGATATCTATATTATCATTTAGTACAGCGGTAGAAC
AAACATCGATATAGTCTGAGTCAAGCCCTCTCACAAATCTACACACATCGTATACTATATATACGATACGCACGTGCCGT
AAAACTAGTATACACAATAAGTATAAATGCTATTGTAGTTGGCACAATTACATATTATATATACCTCTAACCTATTGGGA
ATGGCTCAAAAATACCGTCCTTTAATCTTTTGGTCTAAAATACCCCTTTCCTTTATTTTTGGTTCAAAGATACCCCTCCT
TCCATCTTTTGGTCTAAGAATACCGTTAACCCCAATTTAATTAAATTGACTTCTTTACTAATTAGTTTATTCTTTTATTT
GTTCTAAAATATAATTTTTATTTTTTAAAAAATCTTAATATTGGGTCATCCCATATATTTAAGTCTAGAAAATAAAATAA
TAATTTTTTGTATAAAAATAAAAAATAAAAATCTTAAAATTCTTATATCAAAATAACACAATAAAATTCTCATTGTAGTT
GGCACAATTACATATTATATAACCTCTAACCTATTGGAAATGGCTCAAAAATACCGTCCTTTAATCTTTTGGTCTAAAAA
TACCCCTTTCCTTTGTTTTTGGTTCAAACAGACCCCTCCTTCCATCTTTTGTTCTAAGAATACCCTTAACCCCAATTTAA
TTAAATTGATTTCTTTACTAATTAGTTTATTCTTTTATTTGTTCTAAAATATAATTTTTATTTTTTTTTAAATCTTAATA
TTGGGTCATCCCATATATTTAAGTCTAGAAAATAAAATAATAAATTTTTGTACATAAAAAAAAAATCTTAAAATTCTTAT
ATCAAAATAACACAATTAAATTCTTACTCTTCATTTTTCCACACCAGATTTTTCCCCTTTTACGTTTCGTATACTATTAT
TTTATATTTTAATTTGTGGAATGACTTTTTTTATTTTAATTGATATTTTTAATTATATTAAAATAAGAATATTAAATTTA
ATTATATCAATATTTAGTATGTCTTTTGATTTACTTTTTTAAAAATAACATAAAATATAAAATAAAATAAAGAATTCATC
GGGTAAAAGTGAAGAATAAGAATTTTATCCTTCATTTTTACACAATGAATTATTTTTATTTTTATTTTGCGTCAATCTAA
TCTTTAAGGTTAATATTTTAAAGGGACAAGAATATCCCTGACACGACCCAGATCGTCGTGATTGGCACCACACTAACCCT
CCGGTGGGAGAACCATTAATACTAATTAGCTAACCAAGAACTACACAACTTAATCAAAACTAAGGCATTTAAAGATACGG
AAGCAAGTTTAAATGCTAAAGGAAAAATAGGGAGTTCCCATAAACTCCAATAAAGTCTAACAACCAAATGTGGAAATAAT
GCCTAGAACCTGAAAGTCAATGTACCAAAACTCTAACAAGGATCATAAGTTTAAGAAAATGGGTACAACCCAATTAAACA
TAAGAAAATCTAAAGTACTATTCTAAGTCTGAAGAAGTGGACATAAACAAAAAGAGAACTCGTGAAAGCACGGAAGAACT
GGCTCACCCTTGAATTTGAGTTGACCACTAATATTCTAAACGAGGTCTGTCAGTAGCCGCCCGAAGATGCGTTGTACTCA
ACTAAGAAAGAGCAAGTCACTAAAAAAGAAACTTTTAGCGGCAATAAATATTGACATTAATAAAGAGTGCTAAAGGCTTT
ACCAGCATTAGTTAAGTGCCATTAGAACCAATGTTGCTAAAGGCTTTAGGGACATATACAAAGAGTGTTAATTGCCGCTA
AAGATACATTTTTAGCGGCAATTAAGAATTAATTGCCATTAATGATCATTTTTTATGTAGTGGGTGCAATATCAGTACAC
AACCACAATGTCCTGGTAGGATCATGCGGCTATCCCAATAGGCGAAACATATATAAGTCATTACAACAATAATAAACATG
CATATACCGAACATATACAATATCAATTATTACTTACGAACCACGTACAATTTCACAATCTCAAAGATATACAGATATGC
CAAGTCATTAGTTCTCTCACGGAAAACATACCCAAACTGTTAGTGTATTGGTACGTGGTACTCGATCAAAGTTAGTGTGC
TGTACATGACACCCGATCCCATATATGCGCCGGAATGTGGCACCCGATCCAAGTTAGTGTGTCGGAACGTACCACCCGAT
CCATTCAACAAGCCACAATCATAATCACAATGTACATTCTCATAATCATACAATCAAGTCCTGATTCATGACATACAATT
ATTCAATCATCCTCATTTACGAATAGTGTGATCAATAATGCAAACATTCGCATACATACATGTATTATAATGAAGTAATT
ACAAATATATATCACACCAACATGAAATCACAACCATCACCTACCTCGAACAAAGCTTGAATCCCTAAGAATCTTGATTC
TTCCCTTTCCAGATTCTTTCCGCTTGTTCTTGATCTACAAACAATCAATATAACGCGAGGATCAATAAACAATGCCTAAT
TACCTGGATTAAAATCAAAACTATCAACCTTAGATCAAACCCATGATCCCAATACCTAGATTAGGACTTTTTCCACCATA
AATCTCAGACCAAAACCCTCCCCATCAATAATTACCCAAGAAACTAAGTTCTACGGATCGAAAAACAGATTCGGGAAGTG
AAAACCTTACCTTCATCCTCAAGAATGGTGGAAAACTGTCAAGAAAACACATGGGGTAGTTCCTTAGCTCTCAAGGTCGA
AAAGTGCAAAATAAAATATTTTTGGGGTTTATTTACGATTTAAGTCGCATTTGTCCCGCCAGAGCGGTCCTCACCCCGCT
ACAGCAGCGCCGCCCTGAAGGGAAAATCCCACCTTAGCGGCTTGCACGGAAACAATGAGCAAATTTAAGAATTTGAAACC
CCCATTTCAAAACACACCTTCATCCCATGACACTCAGAAAATACCTATTCACGCTAAGATCAGTTTTGGGAGTTCTACTT
ACCCGAATTCGATTATTTAAAGTCGTACGGGTTCCTTAACCTACTAGCTATCTACTTATGTGATCAAAATCATTATTAGA
TCTCCCATTTGTTACCAGATTTCCCTAGACCTTACTGACTTTGATTTCGTCCAAATGTAAACTAGGTTGGGAAATTCCAA
GTTACTAAGAAAAAGTTTTCCGGCCCAAAAAATTTTCCCGCTGGCTTTTCTATAATGATGGAAACCGTTCGTTACAATAG
ATACCAATTTATCCATCACCCGTCCTGGATTGAAAAACTTAGGAAAAGATAGGCTAAAGAAAGAATGGAGTAGTACCTGA
ATCGACGAACAATTAGGGATACTTATCTCGCATGTCCTTCTCGGTTTTCTAAGTAGCTTCCTCAATTGGACGATGCTTCC
ATTGTACCTTCACGTACTTAATCTCTTTGGTTCTCAGCTTGCGCACATCACGATCAAGAATTGTGACCGGTTCCTTCTCA
TATTGGAGGTCTTTGTCTAACAACACTGAGTCCCACTTAATGATGTAATCCCTTTCACCATGATATCACTTCAGCATGGA
CACATGAAATACCTAATGGACTCCAAATAAGTTAGGTGGTAAAGCCAACCTTTACGCAGTGGCCCTACATAGTCAAGAAT
CTCAAATGGACCAATGTATCTAGGACTAAGCTTGCCCTTCTTGCCGAATCTCATTACCCCTTTCATGGGTGATACCTTAA
GAGGAACTTTCTCACCAGTCTGAAATGTCATGTCTCTTATCTTATTCTCTGCATACTTTTTATGTCTACTTTGGGCTGCT
AAAAGCTTACCTTGAATACTCCTCACTTTATCTTGAGCATCCTTCACTAAGTCAACCCTCATAGGTTTTACATCTCTAGC
CTCGAACCTTTCTATGGGTGATCTACATCCCCTTCCATAGAGCGCCTCAAACGGTACCATATCTATGTTGGAGTGATAAC
TATTATTATAGGAGAACTCACACAATGGTAGGAACTTATCCCAATGCCCTCCAAAGTCAATCACACATTCCCTCAACATG
TCTTTTAACACTTGAATAGTCCTCTCTGACTGCCCATCCCTCTGTGGATGGAAAGTTGTACTAAAAGTGAGTTGTGTGCC
CAATTCAACATGTAACTTCCTCTGAAACTTGGAGGTAAACTACGTACCACGGTCTGAGATGATAGGAAAGGGCCCTCCGT
GCAACCTCACTATCTTTTTGACATAAACCTTAGCCAATTGTTGAGCATTATAATCTAGTCTGATGGGAATAAAATGGGAT
GACTTAGTCAATCGGTCAACCACTACCCAAATAGAATGAACTTTCCAAAAGTCTTGTGAAGACCAACNNNNNNNNNNNNN
NNNNNNNNNNNNNNNNNNNNNNNNNNNNNNNNNNNNNNNNNNNNNNNNNNNNNNNNNNNNNNNNNNNNNNNNNNNNNNNN
NNNNNNNNNNNNNNNNNNNNNNNNNNNNNNNNNNNNNNNNNNNNNNNNNNNNNNNNNNNNNNCACCCGAATGAATAGAAT
ACCGCGAACCACGGGATTCTATCAACAATCTCTTAATCAAGTCGTCTACTTGAGGAACACAAATCCTCCCTTTAAAACTG
AGCACACCTCCCGCATCAAGAGTGGTCTCTTGTGCCTTACCAGATGATGTCTTCTTTCTAAGCTCATTCAAATTGTCATC
CTCAAACTTTTTGGCCTGGATCTTCTCGATGAATGTGGCGGTTACTTCAATGCTAGCTAACACCCCACCTTTCTTTGAGA
TGCCCAACTGCATGAACTTAGACTCCAAGGTTTGAATTTCCTTAGCCAAAGGTCGCTTTGATACACTCAAGCAAGCTAGA
CTACCCATACTCACTGACTGCCGACTTAGCTTGTCTGCCACCACATTAGCCTTGCCCGGATGATACTAGATGGTCACATC
ATAATCCTTGAGTAAATCCATCCATCTTCGTTGTTTTGAATTCAGATCCTTTGAGTAAACATATGTTGCAAACTACGATG
ATCAGTAAATACCTCACACTTGACACCATATAGGTAATGTCGCCAGATCTTAAGAGCAAACACTACCGTTGCCAACTCTA
AATCATGTGTTGGGTAATTCCTCTCATGCACCTTCAACTGCCGCGATGCATAAGCTATAACATTCTTATCTTGCATTAAC
ATAGTAGCCAAACCCAAATTGGAAGCATCACAATAAACAATAAAATCCTTACCTTCCACCGGTAGTGCTAGAATAGGCGT
TGTGGTAAAAAAAGTCTTGAGCTTTTGAAAGCTCTCATCTCACTTCTCAGTCCACTCAAAGGGTTCTTTCTTGGTCAACC
TTGTAAGATGTGTGGCAATAGAAGCAAAGTTCTTCACAAATCAACGATAGTAACTAGCGAGCCCCACAAAACTTCTAACT
TCAGTCACAAAGATAGGCCGAACGCAATTCTTAACCGCTTCAATCTTTTGGAGATCTACCGTTACCCCTTCTATTGAAAC
TACATGCCCCAAAAAGGCAACCGAAGTCAACTAAAATTCATACTTAGAAAATTTTACATACAACTTTTGTTTCCCAAGAA
CACCAAGAACAATACGAAGATGGTCGGCATGCTCTTCCTCATTTTTCGAATAAACCAAAATATCATCAATAAAGACTATA
ACAAACGAATCAAGAAATTGGTTGAACACACCATTCATCAAACTCATAAAATTTGTAGGCGCATTAGTCAACCCAAATGA
CATTACTAGAAACTCGTAGTGCCCATAGTGGGTTTTAAACACCGTCTTGGGAACATCCTCATGCCTAATCTTTAACTGAT
GGTAACCAGACCTTAGATAATTCTTAGAGAAAACTGATGCACCTTGCAACTGGTCAAAAAGATCATCTATTCAAGGAAAT
GGGTACATTTTTTGAATGGTGACCCTATTCAATTGTTGGTAATCTATACACATCCTCATACTACCATCTTTTTTCTTAAC
AAATAATATGGGAGCACCCCATGGGGAAGCACTAGGATTGATAAAACCTTTATCAAGAAGTTCTTGGATTTCAATCTTAT
GCTCTCTCAATTCTACCGGAGCCATGCGATATGGAGGGATAGAAGTGGGGCGGGTACTAGGTTCCAAATCAATGCAGAAA
TCTATATCTCTATCTGGAGGCATACCAGGAAAATCTGTATGAAACACTTCTCTAAATTCTGACACCACATAAATAGACTC
GATAGAGGAGGATTCAACCTCAACATCACGAATATGAGCAAAATAAGCCAAAAAAACCCTGCCCTAACAGTTTCCTAGCC
TGAATAGAGGATATGATCTTAGCTAGCTTAGGCTTGTACACCCCTTCCCACTTTAACTTTTTCCTACCCGAAATCTCTAA
AGTCACAGACTTAGTGTTACAATTGAGCACAACATAATAGGGGGACAACCAAGTCATGCCTAAGATTATATCAAAGTCAG
TCATATCCAAAATCACTAAATCAGCCCAAGTCTGAAAACCCATAAACAAATAGGACAAGCACGATGACATGGGTGACTAT
GACAGACTCTCAAACTGGGGTAGAAACATGGATGGGGGCATCAAGTATATCACAAACAATAGCAAATTTTGAGGCAAATC
GCACGGACACATAAGAATAAGTACAACCCGGATCAAAAAACACATTAGTCATCCGGTCACAGACAAGAATAGTACATGTT
ATCACTGTGTCAGACGCCTCCGCCTCTGTCTTGCCCGGAAAGGCATAACACTGAGCCATGTCATCACGATGGGCGACTTT
CCTTCCTCGCTGCACTGTACCTCTGCATGCGTTACCATTTCCACTACCTCTGTGACCTCACTGATTTCACAAGACATCTT
CATCCCATGACACTTAGAAAATACCCGTTCACGCTAAGATTAGTTTCGGGAGTTCTACTCACTCGAATTCAATTCCGTAA
AGTCGTACGGGTTCCTTAACATCTTAGCTATCTACTTATATGATCAAAATCATAATTAGATCTCCCATTTGTTATCAGAT
TTTCCTAGACCTTACTGACTCCGATTTCTTCCAAATCTAGACTAGGTTGGGAAATTCCAAGTTACTACAAAAAAGTTTTC
CGGCCCAAAAATTTTCGGTACATTAAGTTTAGTTTTAGTGTCGGGATACATTCTCCCCGCCTGATTGTATGACATTGTTG
CTTCTTCTTTCGTATCAAAGGTCCCAAGTCAAACCCGTACCATTTGGATAGGGTTTGTATTATCAGCTCCGTACATCCCC
TTTTGCCTCTTCCTCACACCCCTATATTGAACCTCAATGGGGGTTATCGACACTGTCACCATAACTGCAACACCGTTTTC
TCTCTCTGACATCCGAACATATAGAAGAAATATTTTGTATATAAGAAAGACTGAGTGAGTGAAAAAGAAAGACGGAGACT
GATTTATATAGGCATTTCTCGGGGACTTATTTTCTAAGCAAACAAACGAAAAAATTGAGCCCTTAAAACAAATTCACTCT
TAGTTAAGCAATATTTTATGTTTTATTCTACAAGGTATGAATGATAGTCACATTTAATTTTTATCTTTTAGTACATGACT
GTCATTATAAAATTGCATATTTTATTATTATTTTTTATTTTCCCAAAGGATCATGCCCCACCAACCCTCAACAAATAAAG
GAAAGTTAATATCTTTTTTCTTTGCTATTTTTCCTTCTTATTTTTTAAATGTTTACTCAAGTCGAGAAAAATAAGGTGAC
CCTAATAAATGTTTTAAGATATTTTGGGTTTCACCAATCCATTTACAAATATTGAATTTTATTAGCATTTTGTATTTGAT
AGGTTAAAACTAAATAAAGTTAGTTCTAATCATACTTACTTCTTTATTGTTCCTTTTTAAGAGCTGACATATATTCATCC
TTTGGAACTGAAAATCACAGTGAAGTCAATTAAACTAGTAATGGCAAATAAAAAATAATGTGGCTTAAAACTATCTTTTT
TTAAAAAAAAATTGCCGATTTCTTGAACAATGTTCAAGGAAATTTTAAAAAGTAGCAGATTTCAACATAACTACTAAAGA
ATCAAGATTATACTAATTACATGAGATATATAATAATCACATTCAGAGGCGAAACCAGTATTAAGAGTTTGAGGGGTTCT
AAATTTCGTTAAAAATTGTCAATCAATTTTGGCAGGGGTTCAGAAATTAATATACATATATATTTAATTAATTTTCTAGT
ACAAATATAGAGTCTACGGAAAAGCTATTGGGTTCGTCCGAACCCATGATCCCCCACCTAAATCCCACATCAAAACATAG
AAAACAACAAAAATAGAAAATGAGCACATAAGATGAATTAACATGGAACATAAACAATGCAACCAAATAAAAATTCATTC
AACTGAATTCTATAAAGGAGAAAAAAAAGACAGAAATATGATATATACAACGAACAAGACATAATTAAGTTTCACGTATT
TTTTTGTTCTTCTAATATTCAAAAATGAAAATTAATTTGTTTCTTCTAATAACTGCAATCGATATTTGATGAACCGTATA
GTTTCATTAAATTGAGTTCATGATGGACATGCTCATCATTTTTATTAACGGTTTTCTAGATAATCCTCATTTCATGTTGG
AAAATTAAGTTTGACTTTAAGGCTGCGATACATCCGCAGCGCCTTATTGTAAGCCCTTCTTTCATGTCAAAGGTACCAAG
CTAGAGACGATTGGAGCATTCATAGGCATAGTTATTGTCTTCACCACACTTGTAGAAACCACCACCACCATCTCGACCAC
AACCACCATGGCCACCACCGCTCGACCACCACCGCCAGAGTATCTACTACTCCGCTGCTATAGCCTTCATTCTAGGTACA
CTCCTTGGCAAAGTGGCTAGGGAGTGTACCCAGAGTGAAAGCTATGGTGTCGGAGGTAGTAGATGTTATCTCATGTATTC
AGATTAGCAAACCAGACATAATAAAATATGAAAAGAAAAAATAAATAATTGTCCGAGTCCACAAAACCCATTGTGTGTCC
TTAAGAAATTTAATCACCCTCAAGTACCCGAGGTTGCAGATTAATTCCTCCCAAGATAAAATGGATAAACCATTAAAGAA
GTAGTGATAACTCAAACTTCGATAATTTCAACGAACTCAAAATGACAGCAACGAATCACACACACAGACATGATCAATCG
ATTTTATTTTGTAAGAAATGTATGCAAAAGAAAGGAAGAATTCATTGTAGAAAAATGAGAGAAATCCTCTCTATTTATAG
CCAACAAAGAGTAAAGGTCACAACTCTTTGGAAATAAGACAACCTTTCAGAAAGGTCACAATACTTTGGAAAAGGCACAA
CCTTTCATACAGTCACAACCCTTTAGAAAGGACACAACCTTTCGTCTCATGTTCACACCTTTAAAACCCAACAATCCCCC
ACATGATTAGGGAATGACTATTGTTAAAACATAAGCATGAAAAACTGTGTGATTCATAAGTAAGGATTGATTGCATCTGG
ATAAGTGGGTTTCCCTTTGAATTTTCCATAGTAAACATATATCATATATACTCGATCAATCTGTAGATTTGATATCTTTG
AACCGGCGGGCTTTGGTGTATACCTAGAAAACATAAGTCAAACAATCAACCCTTAAACTATTTTTGGTTCTCATTGTTTT
GTTCGTTTCATCCATGAACACATCTTGGTTTATAAGTGCGTAGAGAACTGGCCTTACCAAAATTCTCCTTGAAGCGGCTT
ACACTTCACACATACATAGGTGATATCTAAATGTGTTATCCCGTATATACACTATTTGATATACCTTGTGTGAAACTTAG
AAACCATTAAAAAGTCTTAATGCCTTTATCATTGTTACTAAGCATTGTCTTATCATGAGAATGGACCATAAAAAATAGTT
TGACAATGTTGAACCTTCATCAATGACTTTGTTTGATCTCCTTGAACCTAGATCTTGGGATCTCCAGTCTTCTAGGTAGA
GTTACTTCCACAATAACTTGTCCTTGGCCATAGTCCCATTCCCTTTGATAATCTATAAACTCCCTCTCTAGTTAGGCCTT
TTGTAAGTAGATCCGACACATTATCATTTGACCTTACATAGTCAATTATGATAATTCCACTAGAGAGTAGCTCTCTAACA
ATATTATGTCTACATCATATATGATGACACTTTCCGTTATACATCATGCTCCCTGCCCTACATATTGAAAATTAACTCTC
ACAGTGTATGCATACTAGAGCTAAAGGTTTGGGCCAAAAATCTTTCAAGAAATTTCGGAGTCATTCAACTTCTTCACCAG
CCTTATCTAGAGTGATAAGCTCAGATTTCACAGTAGAGCGAGCGATACATTTCTGTTTGGAAGATTTCCAAGATTTTGCT
CTCCTCAAAGAGTAATACATATCCACTCGTGGATTATACTTCATTTGACCCGATGATAATTTGCATCACTATATTAGTCC
AATATTGTTTAATATTAGTTATAATGCAAAACAATAGTTTTTAAGTATGTTTTAAATACTCCAAAACTCTTTTCATTGTC
ATCGAATGAATTTGATTGAGATTACTTGCGAACTGACTCAGTTTACTAATAGCACATGCTATATTTGACCGTGTACACTT
CTTGATATATATCATACTTCTCAATACTCTAGCATAATCCAATTGTGAGTCACTTTTGTCTTCATTCTTTTGAAGTACAA
AGCTCACATTTATTGGGATCTTGACAATATTGTACCTTTTCAATCACATCAGTAACTTCAATGTCTTTAATATCGAAGTT
ACTTTCTAGCATATGCTTAGTAGCATTTATGTCAGAAATGTCTCTTTTGATGATCAACATGTCATCAACATAAAAACAAA
CAATGACCTTGTGATTTGGAGTGTATTTAATGTAAAAAATTTTATCACATTCATTAATGTTGAATTCATTTGCCAACATA
CTTTGGTGAAACTTCTCATGTCATTATTTGGACGCTTGTTTTTAGTCCATCAAGTGACTTAACAAGTTTACCAAATTTCT
TTTCTTTCCCTGGAACCACAAAGCCCTCGGGTTATTCCATGTAAATTTCTTCCTCCAATTATCCATTTTTAAAAAAATGT
TTTCACATTCATTTTGAAAATTTGAAGGTCATATACCACAACTAGCGCAATTAACATCTGAATTGATGTAATCCTAGTTA
GTGGCTATTATGTGTCAAAATAATCAAGGCTTTCCTATTGTCTAAAGCCTATGACAACAAGTCTTGATTTGTATTTGTCA
ATAGTTTCATCAACTTTCTTTTCCTTTTGTAGATCCACTTTGAACCCAAAGGTTTATTTCCTGGAGGAAGATCAACCACT
CTCAAGTATGGTTGCTCAAGATTGAATCTATCTTATTATTGAAAACCTCTTTCCGAAAAGAATGAGTCCACAAAGGACAT
AGCTTCTTCAAATATATGAGACTCATTTTCAAGAAAAAATGTTACAAAATCAAACTCGAAGGAAGTAATTTGTTCATTGA
CATTTACTACGCCTCTGAATTTCTTTATTAAGTACATTCTCCTTTGGTTCTTTCCAAGTTTGTTTAGACCCTTCACTCGA
CTATCCAACGGTTTGGACTTATGAACCATAAATCGACATGTTTCACTATATGTAGCATATCCAATGAACATACAATTCAA
AATCTAAGGGCCTATTTTGACCCGTTGGAGAATAGTTTTTGTTTCTCTCTTTCTGAACATACAAACTTTTTGTTGTTTTG
TTTGCTATAATGATAGCACCCCCCACAAATTTGTGGTAAACCTAAACTTATATGTAGGACATCCAACATTTCTTTTAAAG
TTCATTTTTTTCTGTCAACAATTTCATTAGATTGAGGTGAGTATGTGCAGTAATTTGATGGATGACTCCATTTTCCGAAT
ATATTTCTGCAAAAGAAGATTCATAACCTCCACATCTACCACTTCTAATCATGACAATGATTTTCAACTGAAGTTTTATA
TTGCCTAAATGTTTCTACCGCTTCATCCTTACCATTCAGCAAATAGACATAACATTGTCTAGTGCAATTGTCAATAAAAT
TTGTGAAACACTTTTTCCCACCACGAAATGGTCTTGACTTCATATCACAAATGTCAGTGCAAATCAATTCGAAGGGATTA
AAATTCCTTTCAACAACACATACTTGACATTTTGATTTATTGCACTAGAAATTAGGCAAAACATCTAAGTTGATCAATTT
TTGCAAGGTTTTGTAATTGATATGTCCCAAACGTTCATGTTACATACAGTTTGATTCAAGCAAGTAAGAACAGACAGAAA
TACTGAGTTTGGAAAGACCTTTTGTGAGGTAACTTTTTCTTACAAATATTTTGTTCTTTACTTTTTATAACATTGTCAAA
TGGAGACACGGTTTTAGAATCAACACCTTGCTAGATGTCCTTTTTAGAAGGACCTTTCCATAACATTCAATTTGTTATAG
AATTACCATGACCATAGTCTTATTGGTCCAATAAGGGCAATATGACCCAAATGTTTATTTTATAACACAAACATAACAGA
TTACTTTTCACCAATATTGATGTCTATACAAATAAATTTATCTTAATAGACATATCTTTTCATGAAAATTCACAATATTT
TAAGTGACACTTTTTCATCAAAGAATACAATTCTTTTGAACGAGTAATATAATTTTGTGGTTTTATACTAGTCATATCAT
ATACTAGTAAAGAAAGACTCAACGACCACAACATCAAATATAATCCAAGAATTTCGTGGGTCATAATACAAGAATGTCAT
TAAATTTCATATCTTGTACTTTCAAATTTAAATTAGATAGTTAGTCTAATTTTGTCTTTATCATAAGGAAAGAACCCCCC
ACATTTTGAATATGTTCTCAAAAATATTTTTCAAGTATTTGAAATTATTTTCCACATATTTATTTTCATGCTTTCAAATT
GTATACCATCAAAATACACATTGACAACACGAAGCCTTCTTTTAGAGATTTAATCCATAGAAACACTCATTGCAGGCACA
AAAATCACTAATTTTATGTCATTAGTATTTTTTTCCTTTCTGTCACAATTAGACAGACCACTTAATATTTAGAATACTAA
AAATAAAGATTCAATCTTTATACAACTTGTTTCTAGTTTAATGATGAAGTTTTCTATATTCTTCTAATCGTTAACCGAAT
GAAACTTGAATTCTTATGAAGTTTTTATATTATTCGAATCAGTTTCACATTCAGACAGAGTAGTAAACCAAAAGGTTTTA
GTCTCCAGAAACCTCAAATACAACATTGTTTCTAGCTAACAATGAAGATTTCAAATCATTTAGCCTTAATATTCCTAACA
AAGATTTTGTACTCTTCAAGTCAGAATATTCATTCAAACAGAGTTTCTTTATTCTTCAAACCAATGACAATCTGATTTGT
TTGTGAAGTTCTTATATTCTTCAAACAAAAGGAGTAAAAAATCAGAAGATTTTATTCTCCAAAAGTCAGGCACAATCAAA
TTTCACATGGAGTAGAAAACTACAAAAGTTTTTTTTTCCTCCTCTAAGCATAATACATATTATTAATAATAAAGATATAT
TCTAAGATCATCACATAATGACCATCTATTCTAACATTTATGAAATAAATCTCATAACTTATAAAGGATAGAAAAAAAAT
AATCAAGGGAAATAAAGATAGAACCTGATTTTTACTCTCATTGAATCATATTCTATCTGTCAGCAATGATTCCATGCAAG
TCACTTTTCTTGCTATTTTTATTCTTTTGTCGGTTTCCATCATATTCCTAGTTTCCTCAAGAAGACATTTAATTTCAAAA
AGAAACTAAACTTGTGTTCAAATATTGTTAGGAGACAACATTTGTTCATTTACTTATTCTCATAGTTATATAAAACCAAG
AATATAGGGGGGAAAATTTAAGGTCCTCATCTTAGCCTTTATGCACAAAATAACTTTTCTTATTGAAAAGAAAACTGAAG
GGGTGCAATGCTTGAATGCATTTGAGAAGAAAATAAAAATAAGCTTACCCATCAGAGGAATACTTACTAAAGAAAATATA
CTCGAACATATTAAAGTAGTACTAATTCATCTCAAATCTCTTTTATCATATGATAAAATAATTCTCTTTTTCTTCTTCTT
TTTTTTCCAACAAAACGAACACAGAAAATAAAAGTGATTTCCTTACCACAGAAAATACCATCAATTTAAATTTCTTAAGC
TTGTTATCTCCTGTATTTAGATTAGCAAATCAGGCATAATAAAATATGAAAAGAAAAAAACAAAGAACTATCTGATTCCA
CAAAATCCATTGTGTGTCCTTAAGAATTTTAATCCCCTCAAGTACCCGGGGTTGCAGATTAATTCCTCCCAAGATAAAAT
GGATAAACCATTAAAGAAGTAGCGATACCTCAAACTTTGATAATTTCAATGAACTCAAAATGACATCAACAATTTTATGT
TGTAACAAATGTATGCAAAAGAAGGGAAGAATTCATTATAAAAAATGAGAGAAATCATCTCTATTTATAGCCAACAAAGG
GTAAAGGTCACAACTCTTTGGAAAGAAGACAACCTTTCAGAAAGGTCACAGCACTTTGGAAAAGGCACAACCTTTCAAAC
AGTCACAATCCTTTAGAAAGGACACAACCTTTCATCTCATGTTCACACCTTTAAAACCCAACAGTAGATACTCTGGTGGT
GGTGGCCGAGATGGTGGAGGTGGTTGTTACAAGTGCAGCGAGAACGATCACTATGCCTGTGAATGCACCAATGGTGGTCA
TTGATCATGGCTTGAAGTCCTGACTGCTTCTAAACAAAAAATAACTAACAAAAGGATTTTTTTATATATAGAGATGACTC
TGTGAGTGAAAAAAGAAGAAGAATAGTGATTTATATAGAAGTTTCTCAAAGATATACATTTAAGTTGGTCAACTAATTAT
TAACTACAGTTGGAAAAATAATTATTGAATTATTTACTAACAATCTATATAGTCAAAACTATTAACGAGTTAGCTAAAAG
CTAAGATTACGTGAATTTTGACTAGGAAAATTCTCTCATGGTCCACTAAGTTTACTTATCAAAAAAAATATTTTCATTAA
TCATAACTCCATAACCAATCAACAATACTCAGAAGTAGGTGAATTACTAAAAAGGAAATTTATTGATTTAGCTACAACAT
ATATAAACTTTAGTAACAATGATTTTTTTTATAAAAATAAGTAAGGCGACATGTGGTGTAATTATCGTGTAAACTTCGAG
TTCTCGTTTCTCTGTTTTTCCTATTTTTTGCAAGGATTAATGACATATGACATAAATTAAATTTGATGACAATATTTAAT
TTATCAAAGTAAATTCTTAATCATAATTTATATAATAAATACATTATATGTTAGTCAAAATTTCCTCTAATTAAAGTATT
TTCTTAAAAAATCATGTACAAAATAAAATATACTCTCTTTAGTCCATATTTAGTGAATTTTTAAGCCTTTTTTTATTGCT
CAAAATAATTGAATTATTCAAAGTTCAAGATGGATGTTTGAATTTTTTCATATTTTCTCTTTCCGTTAGTGAAATTTTAT
ATTTTTTAGGAGATAAATTGCACTACTTACAAAGTTAGATTTATGATTTCACAAAAAGAAATTGTGTAAAATATGATTTA
AATTATGTCCGTAAATATTTTTCTTAATGAGTATGCATTGCCTTAGAAATTCAGTTAATATGAATTAGAGGAAATAGTGT
AAGTGAAAAAAAAAAATGAATCTCGGAGATACACTATCATCTAAGTTAGAAACACTAATATAACAAAATGACATGAGAAT
TTACTATTGGTATATAATAAAAACCACCAACGTTTTCTTCGTCAAGTAGTGCAATTTGATTTTTAACTACAAATTTCTCA
GACTTTATAGTGATAACTTGTACATTGACGGTCTCAATTTATTTTATATAGATCTAATTTTGAGAGTTCATTTTTTTATT
TTAATTGTGAATTTGGACATACAATCTTTAAGTTATTTGAAAGATAATTTATATATTTAGACAACTAAATTCAACAAAGG
AAATAAAAGACATAAAAATGATAAAATGATGAAGATATAATTGAGTTTCTAAACTAATACTACATTACTTCTATCATCAC
ACAAGATATGAGAAAAAAAAATTTGCTTATAAATATCTAACAACTGATATTAAACTATTTATTCTATGAAATGTGATGCA
TATGGTACTATTTCACATGTTCCCCAGTAAGACAAGGGTGAGGTCAAGATTGAGTTCATTAAGATGGGCATGCTCAACTT
TGGTTGTTGGTGGTTGATCCTTGACCTCACACTGTAATAACTATCCATGTCATTTTTTCCTTAATGTCTTTCTTTTCATC
ATTTAGAGCATTCCTATAGTGACCCCATGTCATTTATGACTTGCTGGAATTGTTCGGTCGCCTTGTCGTTCGTTTGGGTT
TATGCCCATTCCCTTATTTTGGAGCTTTTGAAACTTGAATAGTTAACTTTAGTCAAAATGTTAGGTAAGCAACCTCAGAA
TAGAATTATAACGGTTCCATCAACTCTGAAATGGTCATTTTAGGCTAGTATTACTGTCGGCTCAAATCCCGAGGCTTTCG
GCGCGAGTTTGTGCCATTAGGCGTTTTAGCTTTTAAGCTTAGGCCTATGTTTGACCTTGGTCAAAATTCTTGATAAATGT
GCTCGGATTGAAATTATGTTAGTGCGGTTCACTCTGAAACGTTGAGTTTGGTCTAGAAGGACATTTAGTTCGAGTCCTAA
GGCTTCCGGCGTGAATTTGAACACTTAGATGAGATGTTGGAAAGCTTAAAGGCCTAGAGTTGACTTGGGTCAACATTAGG
AGAATTAGTTGTTGTATGAATATTCCATCAACACTATTGGCTCCAGAATGTTGAATTTTGTTTAGTAGGACCTTTCATTT
CGGTCTTGAGATCTTCTTTTTTATTTTAGGGTGTTTAGGCGAAAAGTTGAGTTTTAGGCCTAATGGGTTCCGAGGGGGTA
TTTCTTTCATAACAATCTTTTTTATGGAAATGCAAAAATTTCATGAGTCTGAAATGTCGAATTTAGTGGGGTAGCATATC
TAGTTTATTTGTTTGTATCGGGTCCCGAACGAATCTCGAGGTTTCGCTCGGAGACTTTAGAAAATGCAAACTTTTAGCGA
CCTGAATGTACCTTTTGAGCAACCAGACGTCATTTTAGCGACAAGATTTGCCATTATTTAAAGCCGAAAATCAACATTCA
ACCCAGATTTTCTAAGCACGATTTGTCTCTCATTTTAGCTCTATTTTGGGTGATTCAAAGGCTGGGTTGCTCGTAATTGG
CATGGCAATGCATTGGAGTCTCGAGGAATATCAGGGGACCTCCGTTTGAGGTAATTTTCCAGTTTTGGTTGTTCTCCTCT
CTCCTTCTTTAGTTTTAATGGTGATTTAAATGCATGGGCTGATTTCGGGCTGTTCTGAGCCCCGAATTGTGTTCCATTTT
TTTAGACAAGTTCTAGGAGGAAAAATGAACCTTTTCATGAAGTCGATTTCAGAATTCTCAGTGCGGGTCCCACAATCCCG
TTTTAGATCCAATTTGGGGTCCGACACTAAAAAATGTGATTTTGGTATCAAAACGACCATTTTGACATTGTGATTGTATT
TTTGATAGCGTGGCAGCGTTCTGAGGCCGTACGAAAGGGAAAATCTTCAGCAATGTGAATTGGAGCGTGTGCGGGCGGCC
TATAGGTAAGTTACAGCTTCCCACTCTGTAGATTGATCATGATTAAGTAATTTTATATTGATTTGTATGAATCTAGCGTT
GAATTGATGGTTAATCATGTTAAATTCCTAGAAACCATGCCTTAGTGTACTTTTCGGCTATTACGAGTGGTTAAAGCATG
TATATTGTGTTTTTTGATCATCCTCACCTTGTGGTGTGCCTTAATTATGATTTGTGAATACTGTTGGAGCATGTTTGGGC
TTAGTCTAGCCTTAGGCTAGTGATTTCCATAGACTTGCATCTTTTTGGAGCCGTTAGGCCTTGTAATCTCCCCGACGTCA
CTTCAGATGGCTTAGGTCCTTGTAGATTGATGTAGTAGAACTGAGTTTGATAGTTTGGGCCTGGCAGTAACAACTCTCTT
GGAACCATATATCCATAAATCCCCTATTTCCATCAGTTTTAGGCTCTCTGATTCTTGGTGTGGAATCTACTCATCGATTA
TGGTTGGATATGGTTAGGGCTGGAGTGATTTATTGATGGCACTCGGATTGGGGGTACTCCTCGTGATGCTCGATTGGCCA
CTAATCCTATTTGTAGACAATTTGCCTTTATTTGTGGTTCAAGTCCCCCAATTCACTCCATCGAGCGTGGTTCAAGTTCT
TGCCTTGGTATTATAGCCTTGGTTGAAGTCTTTGCTTTTTTCTGTCGTGGTTCAAGTCCACCGCCATTTGCAACCATGGT
TCAAGTCCACCGCTCCTTACAACTTGGTTTAAGTCCATAGATACTCTCACCTTGTTTCAAGTCCTTGGTCATATTTATAC
GTGGTTCAAGTCCTCGTTTACTCCAAATCTCGGTTCAAGTCCTTGATCCTCCATATTCAATTTGGTCCAAGTCCTTATCC
CTATGAGTTCTGGATGAGCTTTAGGCATATGGATTGGTTCAGTTCGAGTTCGCGGAAAGTTGTGGAAATCTTGAAAATTT
CGTCAGATCTTCTTATTCGATTCTAAACTCTTCGTTGTACGTGTCAAGATTATGGGAGTCCGCTCGGGTTTTACTTTTTT
CTTGCACACAAGTGTACCCATTGGGTTTATGGGAGCCAGTCAGATTTAGTTAGTTATTCTCCATTTATTTGTATGTTAGT
ACACTCGTCTGCAAACCTAACAGATTTCTCGTTCCTGTTTCCGATAGTGTTTTAGATTCTCACATTTCATACTACTTTTG
CTTTTCTTGCTCAGTCAGCCTATGAGGCATACTGGGTACCTGTTATTTTGGTACTTATTCTACCCTCTACATTTGTTTTC
GTGATGCAGGTTCGAGCACCAACTACCAGTGTTGACATCAAGCTTGCAGCTGTCTGATCCATAGACGGGGTGAGCACTTG
GCATTTTGTGCTATACTAGTCTCCATCTATATATATTGAATTGTCTTTTGCTTTTTGAGACTGTCTTATTTCTATTGTCG
ATTTTTGGGACTTGTACTCATTTTACTAGTAGCTTTGTACATGTAACTTCCAGGTTTAGGGAGGGATCTCTTATTTGTAT
ATATATTTTGGATTGCTTCTGCTTCTTCATCTATGATTCCTATTATTTATGTTACTTTTTTAGTTTGAGTTTAGTTTTGG
GCCTTCAATCCCAGTACTTGTAGTTTCGGGATACGATTTAGCTTGCTTACTGGTGGGTTATAGTAGGCGCCATCATGACT
CGAGGAATCGAGTCGTGACAAGTTGGTATCAGAGCCCCAGGTTTAACGGTCTCACTTGTACGTAGCTAACATCTTGTACA
ATCCTATGGATCCATCGTGGAGACGACCGTGACTTATCTTCGAGAGGCTAGAAGATGTCGTTAGGAAGATTTTATTCTTT
GTATCCTTTTCGTACATCGTATGTCTAATTGGTTTCATTGGATCTCACCTGTTTCACTCTTTCACATGATGGCTTCTACC
CGCGGTAGAGCGGCTAGGATTAATGCACCCGAGCCCATAGAAAAGCCCCAGGTAGGGGTAGAAGTCGACCCCGAGATCGA
GGCAGCGCTCCAGCACCAACAGAGAGAGACAGGACTCCGAAACCAGAAGCGGAGCCTCAGATAAATCATGTTCCTTCTCA
GCGGGTGGGGCCAGGACAAACCCAGCCACTACCCGCACCTGCTGTCACTCTGGACCTTTAAGCGATGCTCACCCAGATTT
TAGGGTTATAGGGGGTATGCAACAACAGGCCTCAGCTCCAGTTCCAGAACCATATGGCCAGCTTACTGCAGCGGCTCCAG
TGGAGAATAGACAGCCACAGGGTTGTTATGACTATGGGGAGCTCGATTATTGGTCCAAAGAGTGCCCTCTTCGTAGGTCA
GCCACTCCAGCTCCATAAGAAGCTAGACTCGCACCAGCAGTAGCACCTCGCAACATAAAGAGTCACAAAAGATAGACTCA
CCCCTGGATCTAGCAAAGCATAAACATCAAAATTAAATACTTTGATCATACCAGTGACAACATCTGGTGAATCCTCTTGC
TCTTGGTGACTAGTAATAGCATATAGACGGTTTGCTCCTCCGCCTGCCCCCTTGAAGTAGCTCCTCTAGATGCAGCTCTA
TCTAGTGGAGAAACTAAAGAAGACTGGACCATGATGCCCCCATTACCATTACCTTGTCTGTTCTTAGGGCACTCTTTCAT
GAAATGACTGTTCTGACCACACTTGAACCAACCACTGGAGCCATCACGACACACTCCTGAGTGGGTCCTACCACACTTAG
CACATGCAAGAGTCCCATTACCTTCTTGTGCCACACTACATTGTGACTAGGCAGGTCTAGCTCTGAAATTTTGTGAATTC
TGATTATTGAACTCATCTATGTTCCTTGGTGCAGGTGCACTAGCAGATGATGGATCATGTTCCTTATGTTTCTATTGGAA
AGAAGACCTGCTCGCATTACTCTATTGCTGCCCGGACTCATTCCCTGTCTTAGCTTTCTTGTTTCTAAACTCTTCTCTAT
CCCTCAGCTTATCCTCCTCAACTCGCTGCACGTTGATCATCAGCCTTGCTATGTCCATATCTCCTATCAGTATAGTTGTC
GTTCCCTCCTTACTTGACAGACGAGACAACCCAGCAACAAACGGACTCATCCTGCTCCTCATGTTAGCAACCATCTCTGC
ACCATAGCGGGAAAGTTGGGTGAACTTAGGACTGTACTCATGAACACTCATACTTAAGGGTGTGGAATTCTCGTACATTT
TCTTCTCTTAGTTCATGAGGAAAGAAACGCCCCATGAAAGCACTCTCGAACACAACTCTGTCGATTCACTCTCAGCTCTA
CCCTTCTTCCATTGGTCAAACCAAATCCTAGCAACACTCTTTAGTTGGTATGCAGCTAGCTCCACTCGCTCAGCATCAAC
AACGTGCATAGCCTCAAACACTTTCTGCAGTTCCTCTACAAAGTTTTTCGGATCCTTAGTGACACTTGAACTAGTGAAGC
TTGGAGGATTCATCCTTAAGAACTCATGGATCCTAGAAGTATCAACCACTTCCTATCTATTCTCTCTCTGTCCAACTTCA
TTGTCCACAACATGACTCAACATCCGAATAGCTTTTCAAAACTCAACATTGGTGACCTCTCTTTAGGGTTGCACTTTTGG
TGCATTAGGTACCCGTTGTTCCTCGACATTCCTCCTAGCAGGGCGACCCCCAACAGCTCTTCGTGGAGGCATGAACTGAA
AGATACGTGCAAGCACAATTAGTAGAAACTTTTTAGAGATAAACTCTATCGCATAAAATGAGTATGAAAGAAGTGAGATA
GTTCCTAAATTTTGTAGCCTCCTAATTATAGATGCGGCGTGCTTCACACCGATAACTAGGACTCTGCAAACATGGCTTCA
TAGACACCTTAGGACTCTTGAACTTTGTTCTCTAATAATAAGTTTGTCACACCACGAGCCTACACCCTGGACGTGGCCGA
CACTCGAGAACGACTGTTGGCCCCAAGCGAACCCTTGGCCTGGCTTATAACTCAGCGAAAGACTTTACTCAACATTTAAA
ATAACTCAAGAGATAAATTCATGAACTAAACTAGTAATATTATAAAGGAAACATTCAACTAGCCAAAGAGGCAACTCAAG
TCTTTAAACATTGAAAACTGAAAATGGAAAAAAAGACTTATGAACTAACAATATATAACTATCTATGAAGCCTCTAATAA
CTGAGATGGACATCGGGACAAGACCCACGACATCCTAATAACTAAAATGATAAAGCAAATAAAAGGGGTCCTCTGAAAGC
AAGGAGGCTCACCAACAACTCTGAATCTCAACTGGCTCAACGAAGCACTGGATGTCGATCCTAATTACCTTTATCTTCAT
CATAAAATGATGCAGGCCAAACGGCGTCAGTACATTGAATGTACGAGCATGTGAGGGGAATTCTAAAACAAGACATAATC
TTGAAAATGGAACTGAAGAAACTTACCTCGTCTCAACTCAACTCAACTCATTTCAATATAAAGTAGAAACATAAATGCAA
TAATAAGGAAAGCTTTAAAACATGTAGATAACAACTCAGTGTATTGAAAAATACAACAATAACTTGGTTTATATATGAAA
ATACAAGTAACTCTGGGGGAGATTCTCTAACCGATAACCATCATTATGAGCTATGTGATGATACATCGTCTTGCCTCACG
CTGCTAGGGTCGTCCCATACTTTGTCGGGGTATAGAACCTACTACTAAGTGGATCCACTAGTATATGCTAAAAAGCATTA
AGTAATCATCTAAAAAGTATGACCCTTTTCTACCCATGCTGGCTACGTATTTTATGGAGACTTTGAATTATCTGAACTCA
AACTCGTCCCCATATTGGTGCTCAATACTACTCCCAAAATGTAACTATCTCATATGTTTAAAAACATAACTCTTTTTTTG
GTTTGAGATTATTACTCAAAACCTAGCTCAAAAGCTCTCTTGGAAATCGGTGTTTCCTCTTTTGTTTAAATGTGAAAACA
TTTACTCTTTGGAAATACATAGTTCTCATATAATATTTTGAAGAAAATGAACTTCATTATTACTCTTACTCAACACAATA
CTCAAGTCTTAAAACAAGTTTAAAACATTTGTAAAAGACTTTTGGAAAGACTCTAAGAACTCTCTAGACTTGGCTCTTAA
CTTTCCTTGAATTTGAATTTGTGGATTCAAGGTTATGATTCATGTTTATGGATGATTTCTAGTTGTTTAGAAGTCATTTA
GAATAGTTAGAATCGATAGGAAGTGATAGTACACTTTAGAAGGACTCAAACAGGCTAAACGACAGAAAACGAGTGGGGGC
AGGCGACCCTGGCACAAGGCGCCAGCCCCTAAATTTTAGAGACCCCAAAATGGCGCACTTCTAGCGCGCCGCGCCAGCCT
TCCCCCAGGTGTTCCCGATGAATTTTTCAACTCATTTTCTGACTTTACTTAGACTAGCTTCAATTATTTTTCTCAATTTT
TCTTTAGATTCAATTACCAATTCATGTCCACAAGAATAAACTCAAAAACAACTCTTTAAATCAACACGATTTCCTCAAGA
ACTCATCAATCTCATCCCAATTCAAGAACGAAAGCAAATTCAAGAACACTAATCAAGAACATCAAACTTTCAACTTTCTA
GGATGAAATTACACTGAAAAATAACATGATTGGTGCTTGGGAGAATGAACCCAACACTATGTGAACTCACATACCTCGTT
AGGGATCAACCCTTGGCAAAATCCGCAACGAAACCTCAAGAACTTGATGAAATTTTGACATTTCTCCTCTTTTCTCTTCT
TGAACTCTTTTCTAAGAACCCTAGCGTGAATTGTAATTGCGTAAACTGAACCAATTCAGTTTAGACCCCTAATTAATTAC
TAAAAATGAAATAAACCTGATAGGGTAAGGAAAAGACCAAAATACCCCTCTTAAATCTGGGTAACTTTCCTTAAATAGAC
AGGCCAACTTCAAACGAGCATATCTCCCTCATACGAGCTCGACACTTAGCAAACTCAGTGGGGTTGGAAAGAGAATTCCA
AGACCTTTCATTTGATATCGTATAGACCACATAACTCATCCTGTACTGAAAGTTATGTTCGTTTGAAGTTGACCCAAAAC
TCATAACTTAAGCTTAACTTGCAAAATTTCAGATTTTGCTCTGTCCAAATTAGTTCTTTCTATTTCTAGTTCTTCTAAGG
CGGGTTGTTACAATTTCGGTCAAGTGTGATGATCGATCCTTTCGTTTTGAGTCGTTGTAATTAGACATTTTAGCCTTTAA
GTTTTCCTTCAGGTTTGACTTTGGTCAACTTTCTTGGTAAACACACTTGGGATCAAATTTTGTCGGTGCCTCTAACACCG
GAATGCAGAGTTTGATCTAGACATTAATTTTTATCTCTTGGCTATACAATCATGAATGATTGTTGACTACTAATTTCCTT
TCACTTCAATGAAGTTTAAAAAGTTTCTTAACAGAACATCTTTTACATCATTCCACAACGAGATAATTTTAAAATTCTCC
TTCATAATATTGAATGGCACTATGAATCTTTTATTTTGAGTACCTAGGAAATATGTTTCTCTTTTGATGCAAAATACTAC
AGCCTATATCAAAAATAACTATTAGAGTGCATTTCTAATTTCTCTCCGTGATTCCCTGTAGCCCAAAGTTAAACCCCTCT
ATCTTGTGGGTAGTTTAATTTCCCTTTTAACTTTTTTATAAAGAAAAACAATACTAATACAAAAATCATTTTTCATATCT
CTTGATGATAAAAGTAATGTTGTATTAGTTTAGAAACCTAATTATGTCTTCTTTGTTGTATTACTTTTTTGTCTTTTATA
AAAATTTCAGTTTAATTACTCAGGCATCAAAGATATATATAGCAGAAACAATTTATATTGATGGCCTATGTATCGAGTAA
GCAGTACAAATATAATTAATAACCAATAATCAACCTATATTCAATACACATAAATTTTCCAAAACTAAGAAGTTCGAGCT
GATCTATTTTTTTACATAGAAGCATGATAGCTTACATTTAATATCATTAAAAGTGGATTGTAATAATGTTTTAATCAACC
TAATTAAGTGATAAGAAAGAAAAAGAAGATTTGTGACCCCGTTCAATTCACTTACATTTAAATGATAAAAAGACTTGGGA
TGGCAATGGTGGCATGGGGGTGGGCGGATTTGTCTTTTATGTAGGTGCAAGGTAGGGCAAGTTGAATTATTTCAAAAAGA
ATTTAGCACGGATTGCAGGTCCCAAAACAATACTTTGGAAGAAAGATATCTTAAGTCTCAATGAGATACCTAAGAATACC
TTGATTTTAAGAAGAAAAATTAAGTCAAATAATCTCAAAATTTCAATTAATACATCTACTCCCTCCAATCTATTTTACTT
GTATTTGTCGCTTAAAATAGATGATTCATAATTTAGTCAAATTTTCCTCCAATTAAATTGGCTTTTATGTAGGTGCAAGG
TGGGGCGAGTTGAATTTTTTCAAAAAGAATTTAGTAAGGATTGTAGGTCTCGAAACAATATTTTGGAAGAAAAATTGCTT
AAGTCTTAATGAGATACCTAAGAATACCTTGATTTTAAGAAGAAAAATATAGTCAAATAATCTCAAAATATAAATTAATA
CATCTACTCCCTCCAATCAATTTTACTTGTATTGCTCGCTTAAAATAGATGATTCATAATTTAGTCAAATTTTCCTCTAA
TTAATATTTTTTCTTAAAAAATCATGTACAAAATTAAATATACTTTGTTTACTCCAAACAGACCCTAAGTGAAATTTTGA
GGCTTTTTCATTGTTCAAAATAATTGAATTGCTTAAAGTTCAAGATGGATATTTGATTTTTCCCCCATATTTGCCCTTTC
CTTTAATGAAGTTTTATATTTTTTAGGAGATAAATTGCTCTACTTGCAAAGTTATATTTATGATTTCACAAAAGACAATC
GTGGAAAATATAATTCAAATTATATTCTTAAATATTTTTCTTAATAGATGTACATTGCCTTATAAATTCACTTAATATGA
AATAAAGAAAACGACAAATAAAATGAATCGGAGGGAGCATCTTTCTATTCAATTGGCGAGAAGTCAGCAATAACAATCCA
GTAGAGACACTATCATCTAAATTACAAACACTAATGCAACAAAATGACACGATAATAAAAAATACCTAGGTTTCTAACTC
AACTAGTGCAATTTAATTTTTTACTAGAATTTTCTATGATTTTATAGTGATGACTTGTTCTTTATTCACTATTTCAATTT
AAATGATATAGTTTGAATTTTGGTCATACTTCTTTATTTTAATTGTGAATTCGAACATACAATCTTTAAATTATTTGAAA
GACAATTTACATATTTAAAAATTACATAAAAAATATTATAAGTCACAATAATTAATAATTTAAAATAATTAAAGGTCATA
TAAATAAATAGTACCGTTCTTATAAAAAGTAAATTAAACACCTAGGAGTACTTTATTTTCTTAATTAATTAAATCTGATA
GTGATTTTATTCTACTAGTCCGAGCCGGCTAGGGAACAAATGTTAACTCCTCCATATTTTCCATTGCCGATCCAATTATG
CAGCCAAATAATACCTCTTTCCTTTGTTTTTTGGTTCAAAGATACCCCTCCTTTCTATCTTTTGGTCTAAGAATACCCTT
AACCCCAATTTAATTAAATTGATTTCTTTACTAATTAGTTAATTCTCTTATTTTTTCTAAAATATAATTATTTTTTTAAA
AAAAAAATCTTAATAGTGGGTCATCCCATATATTTAAGTCTAGGATATAATAATAGTTTTTTTTGTATAAAAATAAAAAA
TAAAATTCTTATTATCAAAATAACACAATAAAATTCTTATTCTTCATTTTTACACACCGGATTTTTTCTTTTTACGTTTT
GTATACTATTATTTTATATTTTAATTTGTGGAATGACTTTTTAATTTATTTTAATTGATATTTTAATTATATTAAAATAA
GAATAATAAATTTAATTATATCAATATTTAGTATTTCTTTTTATTTACTTTTTTTAAAATAACATATTATAATAATAATA
ATTAAAAAAAATATCATTTCTGAGACTTTTTTTGTTCTGCTTTCCAGCTCCTTGGTAATTAGAGACTAACCTCGAATTCA
TTGTACCAAAAGTGTCATCAAAGTTTGCACAACCTTCCATTTACCGCAAATTTAATTACATCAAATATTATTATTATTAT
TATTATTATTATTATTATTATTATTATTATTATTATTATTATTATTATTACATGTTATTAATTAAAAAGTAAAGAAAAGA
TTAAATATGATATAATTATATTTTACTTGATGATTTAAATATAATTTTAAAAAATCAATCCAAATAAACGAAAAACATAT
TTCACAAATTAAAACATAAAATAATAAAATATAAAATATAAAATATGAAATAAAATAAAGAATTCATCGGGTAAAAGTGT
AGACATAAAAATTTTATCCTTCATTTTCACACAATGAAGTTTTGTTTTATTTTGCGTCAGTCTAATCTTTAAGGTTAATA
TTTTAAAGGGACAAGAATATCCCGGCCACAACCCAGACCGTCGTGATTGGCAGCCACACTAACTCTCCGGTGGGAGAACA
AGCCACAATCATAATCACAATGTACATTCTCGTAATCATACAATCAAGTCATGATTCATGGCATACAATTATTCAATCAT
CCTCATTTATGAATAGTGTGATCAATAATGCAACATTTGCATACATACATACATTATAATGAAATAATTACAAATACATA
TCACACCAACATGAAATCAAAACCATCACCCACCTCGAACAAAGCTTGGATCCCCTAAGAATCTTGATTCTTCCCTTTAC
GGAGTCTTTCTGCTTGTTCTTGGTCTACAAATAATTAATATAACACGAGGATCAATAAATGATGCCTAATTACCCGGATT
AAAATCAACACTATCAACCCTAGATCAAACCAACGATCTCAATACCCAGATTAGAGCTTTTTTCAACCATAAATCCCAGA
TCAATCCCACCCCCACCCCCCATCGATAATTACCCATGAAACTAAGTTCTACGGATCGAAAAACAAATTCAGTGAGTGAA
AACCTTACTTTTAGCCTCAAGAATGGTGGAAAACTGTCAAGAAAACACCTGGGGTCATTCCTTAGCTCTCAAGGTCGAAA
AGTGTAGAATAAAACATTTTTGGGGTTTATTTCCGACTTAAGTCGCGTCTGTCCTGCCACAGTGGTCCTCACCCCGCTAC
AGCAGCCCCTCCCTGGCAGGAAAATCCCGCCTTAGCGGCTTCCACGAAAACAGTGAGAAAATTTAAGAATTTCAAACCCT
CATTTGACAACACACCTTCACCACATGACACTCAAAAAATACCCGTTCACGCTAAGATCAGTTTTGGGAGTTCTACTCAC
CCAAATTCAATTATGTAAAGTCGTACGGGTTCCTTAAAATGTTAGCTATCTACTCATGTGATGAAACTCATAATTAGATC
TCATTTGTTACCAGATTTTCCTAGACCTCATAGACTCCAATTTCGTCCAAATTTGGACGAGGTTGGGAAATTCCAAGTTA
CTACGAAAAAGTTTTCTGACCCAAAAATTTTCCCCGTTGGCTTTTCTATAACGACAGGAATCGGTCGTTACAATAGATAC
CAATTTACCTATCACTCGTCCCTGAGTGACAAACTTAGGAAAAAAAAATAGGCTAAAGAAAGAATGGAATAGTACCTGAA
TCGACGAGCAACTGGGATACTTGTCTCACATGTCCTTCTCGGTTTCCCAAGAAGCTTCCTCAACTAGACGATGCTTCCAT
TGTAACTTCACGGACTTAATCTCTTTGGTCCTCAGCTTACGCACAACCCGATAAAAAATTGCAACTGGTTCCTCCTATAT
TGGAGGTCTTTGTCTAACAACACTGAGTCCCACTTAATGATGTAATCTCCGTCACCATGATATATCTTTAATAAGGACAT
ATGAAATACCGGATGGACTCCAAATAAGTTAGGTGGTAAAGACAATATATACGCCACTGGCCCTACACAATCAAGAATCT
CAAATGGACCAATGTATCTGTAACACCCCGACTTTTTGGAACATCTAAATTAACTTGTACCTTCGTGGAAAGACAAAGAG
GGTGAGTAATACATTAAGAATGATGTGGTATGTCATATTTTAAGTGTTCAAGGGTTGTATCTCAAGTTTTGAAGTAAGGT
AAGTCGCAAAATAAAAGTTGGCGAAAGCTATCGTAAGTTCCTTTTTAAAGATTTCTCTTAAATTTGGGTCAAATGTCTCA
AATGTTTTATCCCAATATATAAAGATTTATGGGACCCACGACCTAATAAATCAAAGGTCTACGAGTCTAGTTTCCAACGC
ATCAAATAGTTTGTTCATACGACTTCAGAATAGAGAGATATTCGCATTTTCGCGAGACTGTGCAAGTAGGCACGTGAGGT
GGGTCCCCTAGGTCGGTGGAAGCATATAAGATATCATCTTCTTCATTTTTCTTCATTTAAACTCGTAAGAAACCCACGAA
AATCAGAGAAATTCTCCTCAAATCATCCTTGTGTGTTCATGATCTCTTCTTGGCTCCTTATCGAAAATTGCCCTACTTCT
CAAGATCGCGTTTTGGTATAGTTTTCATGGTAAATTGATCGGTGTAGCTCCATGGAGGTTGTGGCAGTATGGTTTTTTCA
GTGGTTTGATTTTATTTAAGTGTTCTGGGAGTGTATAGAAAGATAGGAACCATTTTTATTAGTTTATGGATACCTTAGGT
CTTGGATAGTAATTTACGATAGGAATCTGTATCGATTGTCGTATTAATTCTTGTCCTTAATTACTGTTTGATTTTACCCT
TTTTTTTAGTGTTGTAGTGGTGCGGACAGAGGTATTTTCAGCATAAATTATAAAGGAAAGGGTATGTTAAGGCTATTCCC
TTCGTTCAGCATGTTTCCTTAGAGCTTGGGAGTGATATAGTAGGGTAGTTAATGTTGGTAATCTTGTAGATGTAATTGTG
AATGGTTGGCTAATTGAGTGGTTATAAGACCTCATTATAGGGACTCATAATCTATTAAGAATGACCCTCAGTTAGGACTG
ACTTGGAAACTATATATATTTATATTGTTTATAGCTAAATTACTCGCCTTTAGCTTATTCAATTGTTTGTTGTAGCCCTT
GGGGCTATTGTGGTTAGCTGTTGAGCTATGAACTGCCTATGGGGGCTATGATGTTGTCTAATAGGACTATGTTATTGCCT
AAGAGGGCTATGTGTTACCCACGGGGATATATTGATGCAAAAGAGTGCTATGTGTTGCCTACGGGGTTATTTTGATGCCA
AAGAGGGTTATGTGTTGCCTACAGGGCTATGTGATGCAACAGAGGGCTGCGTGCAGCCCACAGAGCTATGATGTTACCTA
AGAGAGATATGTGATGTTTGCGTAATCAAGACACAACTTCTGATGCAAGTGTCTACAATCGTACAATAGTTTAGTAACCT
AACCAAAGGTTGGGATCGTTCCCAAGAGAGTGATTTTGAGAATTAATAGAAAAATAAAATTTAGTTCTAACTAGTTGTAG
CTAAAGAAATTAACAACTACAATCATTGTAAACTAGAGGGGGACACAAGAGTGTCAATTAACAATGAGGTTTCGTCACTA
GTAAGTAAAAACAACAAAATAAACAAGGATTTCTAAGTAATGAGAGGGGATCCTTGGGATGTCACGGGAATACGGGTTAA
GCTAGATTATTGGGAACATGCTTTCGATAGAAGATTCATAGAATAATTGTGACTAGGCTAAACTTTAAGGGGGATAAGCT
CTCTCTCGAGCAACTTACCCAGTTTCAAATGTGTTCCTCTCAGACACCCACTTGCCGCATGAAGACCAGCCTACACCTTA
ACCAAGTCACTCTCTCGAGCTGAGTGTGTGGGAATGAGACTACGATTCATTCTCTCGAGCTGAACCTCATGTTGACCCAC
TCCCACCAGCCATCAATTTAGTAGTTTTAGTTTTACGACCTCTCTCTCGAGCAAACCAAAAACACATAAATAAACTTGTA
TTTGCAACTACAAATTCATTCAATTCATCCACAACTACTAAATGAAATCACAATTAAACTACGATTAAACTATCAACAAG
CAAGACCCAACAATTGTCTTAACCCATATTCGCTAAATCACACCCCAAGAATTGGGTTTTTTAGCCACACATGTATAAGA
GATAGAAATTTATACCAAATTGAGCTCGCATTCAACTGGGTATGAAGATTTAAGTCTTGATACATGCCAAAATTAAAGAA
TCCAAGAGACTCGAACCCAAATCTTGAAGATGAAACCCTTTGGATCTTCAAGTTTTCAAAATCCTCTCAAACTTAGGGCA
AAAATATCAAAAAGTACTATTCTATATGAAAATTATAATAATTGTTCGACCACTTAAAACTACAACTCTAACTAGTATTT
ATAGTTTTCACAGATTTGTGCTGCAACGAATCATTCGGCGTTGTTAGTCAGAATCGCCGATCAACTCGGTGATTCACCTT
TTGGTGTAGTTGATCGTCGTCTTTCACCAGCCTTCAGCATCGTCGTGCTCTGGGTCATTGGGAGATATGGCACTGTTTCG
CGGAACTTTTCGGCGTAGCACCGATTGCTCCCTTTTTCCACCGACTTGATCCTTTACTTCAGGGCTCAGCACACTGGAAC
AAAAGGCGACTTAAGACCCTTCGGTGACTCGCCAAGTGGACTCGGCGATCCTCAGGCCTTCATTTCTTCGTTGTTTTCAG
CCTTTTCTTTCCTTTTTGCGACGTAGTGTCCATGCTTTTCTTCAAACTTCAAATACCTGAAACTTAAGAGTTTTCATCAG
ATATTGAGATAAAATAAACATTTGAGGACACAATTTATATTAAAATATAGTCCTAAATGAATCCAATTTGTGGACTCATC
AACACCCCCAACTTACACTTTTGCTTGTCCTCAAGTTCAGCCGTTCAAAAAGGGTATCTCGAATAGTGCTACACAAGACT
CAATCATGAATGCATACAACAAGACTCAATTTACTTATGCAAGGATCAATTGTGTATTCAAAGATTCAAGTTGTGACACA
CCATTACCAAAGATTCTCAAGCTCGCAATACTTGCTTCAAATGCAAGTTCAAGCTCAACAAAAGCCTTCGAATTCCCTCA
CACAAATGATGATTCCGTTTTCACACGCAAAGGTATAATCAATTTAAAGTTCAGGAATCAAATACAATGCTCACACTCAC
AAAGATGAACACAATGCATGCTTTCACCCATACGTTTGTTCGTATTTTCCAATCAACATTTGTTTCGACTTTCTCAAGAT
CACCAAGGTCTTAACAAGGCTTATAACAGGCTGAGTGTAAAGGCATGGTCATTTAGGCTCAGTGACTTTTATCCTAATAA
AATGTGGTGCTCTCAACACTTCCTTTCTTTTTCCTTTATCATTTTCATTAGTGCATCATTTGTAATCCTATTATTCGCTT
CCCATGGATTGTTTGGGAACCCCATCTATTTTGTACTTTACTCCACAACTTGCTTTTTCATTCTTTTTCATTTTCTTTCT
CTTCTCTTTTTTTTAATATATATATATATATATATATATTATATGGAGGGGTTCCATTTTTCTTAAAACCATGGGTAAGA
GGAGACTTTCCTTGCACTTCTTAACTTGCCCTTATCTTTTCACCACACCCCCAACTTAGTCTTTTGGCCTAAGTTGGCTA
TTCAATTAACCACAATTCAAGAGGATTATAGGTAATGGGTTAAGAAAGGTCTAGTTTTCATCAAGTTTCTTCCAAAGAAG
GGTAAGGCTCAAAGGGTGTTCAAGAGAGAATCACACACTCACAAGGTAGGTCACAAAAAAGGGTATATGTCAAATTGGTT
CACACTCTTCGAAATTGCCTAAGATCATATCAAGAGAAAGTCTTACTTAGTCAACCGAACCAACAGGGCAAATTCTAGGT
GTTGTCATGCATGGTTCCAGGTAAGCTTATCACACAAGGCATCGACACTTAAGTCAAACAAGACTCCACACTTTTGCTAG
TGTGCAACGGCCATCACAAGAGAATCGATTTGATAAATGGCTAATCACAACGAGATGCAAAGAGTTCACATATTGTCTAT
GCAACTTCATTTGGCCTCATCGTAGCTGTACATTCATGTTCGCTCGATTGTAAGCACTATTTAAGTCATCGGTATTGATA
AAAAATGAGACTCAATTTTGCCAAGGAACAGCCACATTCACGAGCATATAAATGGTGGCAAAAATGTGCAAAAAATTCAA
AAATATTCGGAAGGGTCAAAATCATTTTACAATTTAAAATAAAAAAGAAGGGCCATAAGCTCGAACATCTACAGAAAAGA
AGTATTAACACAATTTTAAACAGAACAACCCAAATATATATACGAAACACAAACAAAAGGTGTGGGCCTCACCCCACAAC
AAACAAACACGTTTGTCCTCAAATACATATAACAAAATATCCAGAATGTAAATTAAAGGAAGACAGAGAGAGAGGTAAAG
AAGGGATCCTGTCCAAGAAGTCGCTCCATCTACCAGGGCATCAGTGCCTGATGTGTCACTCTGAAATTTGATAATGGTCC
TCCGAGCCTCTTCAAATGATTCAGCAAAAGCTGACTTACTAAGACTGTCCAAATCATGAGCCGCCAGAAAGGAGTGGATA
GCTGTGAAGAATCCATGTCTACATGAGGGACTAGTAGGGTCTCGGTGATTTGTTTACTTGCTTGCACTGGGTTTCTTGCC
ATCATTATCTGTTTCGGGAGGATCTATCGCCTTTGTATTTTTCCTGATTTTTTCCCTCTTGTTTGTCGGGGTGGTACGAC
ACCATTTTGATGTTTGCATAATCAAGACACAACTTCCGATGCAAGTGTCTACGATCATACAATAATTTAGTAACCCAACA
AAGGGTTGGGATCGTTCCCAAAAGAGTGGTTTTGAGAATTAATAGAAAAATAAAATTTAGTTCTAACTAGTCGTAGCTAA
AGACATTAACGATTAAAAATATTGTATATTAAAGTAGGACACAAGAGTGTCAATTAAAAATGGGGTTTTGTCACTAGCAA
GTAAAAACAGCAAAATAAACAAGAATTTCTAAGTAATGAGAGGGGATCCTTGGGATGTGACGGGAATACGGGTTAAGCTA
GATTATTGGGTACATGCTTACGATAGAAGATTCATAGAATAATTGTGACTAGGCTAAACTTTAAGGGGGATAAGCTCTCT
ATCGAGAAACTTACCCCGTTTCAAATGTGTTCCTCTCGGACACCCACTTGTTGCACGAAGACCAGCCTATGCCTTAACCC
ACTCACTCTCTCGAGCTGAGTGTGTGGGAATGAGACTAGGATTCACTCTCTCGAGCTGAACCTCATGTCGACCCACTCCC
ACCGGCCATCAATTTGGTAGTTTTAGTTTTACGACCTCTCTCTCTCGAAAGCTGAAAACACAAAAATAAACTAGTATTTA
CAACTACAAATTCATTAAATTCATCCACAACCACTAAATGAAATCATAATTAAACTACGATTAAACTATCAGCAAGCAAG
ACCCAACAATTGTCTTAACCTATATTTGCTAAATCACACCCCAAGAATTTTGGTTTTTAGCCACACATGTATAAGAGATA
GAAATTTATACCAAATTGAGCTCATATTCAACTGGATATAAAGATTTAAGTCTTGATACATGCCAAAATTGAAGAATCCA
AGAGACCCAAACCCAAATCTTGAAGATGAAACCCTTTGGATCTTTAAGTCTTCAAAACCCTCTCAAACATAGAGCAAAAA
TATCAAAAAGTATTATTCTATATGGAAATTATAATAATTGTTCCACTCTTAAAACAACGACTCTAACTAGTATTTATAGT
TTTCACAGATTTGTGCTACAATAAATCATTCGGCGTCGTTAGTTGGAATCGCCGATCAACTCGGCAATTCGCCCTTTGGT
GTAGTTCATCGCCGTACTACACCAACCTACAGCATCGTCGTGCACTGGGTCATTGGGCGACATGGTACTACTTTGCGGAA
CTTCTTGGCGATGCGCCGACTACTCCCTTTATTCATCGACTTGATCCTCTTCTGGCACAGCATACTGGAACAAAAGGCGA
AGTAAGACCCTTCGACGACTCGCCAAGTGGACTCGGCGATCCTCAGGCCTTCATTTCTTCATTCTTTTCAGCCTTTTCAT
TCCTTTTTGTGACGTAGTGTCCATGCTTTCCTTCAAACTTCAAATACCCGAAAACTTCAAAATTTTCATCAGATATTGCG
ATAAAATAAGCATTTGAAGACACAATTTCTATTAAAATATATCCCTAAATGAGTCAAACTTATGGACTCATCAACACCCC
CAACTTAAACCTTTGCTTGTCCTGAAGTAAAAAACTCAAGTTCAGCCGTTCAAAAAGGGTGTCTCGAACAGTGCTACACA
AGACTCAATCATGAATGCACACAACAAGACTCAATTTACTTATGCAAGGATCAATTGCGTACTCAAAGATTCATGTTGTG
ACACACCATTACCAAAGATTCTCAAGCTCACAATACTTGCTTCAAATGCAAGTTCAAGCTCAACAAAAGCCTTCGAATTC
CCTCAAACAAATGATGATTCCATTTTCACATGCAAAGGTATAATCAATTTAAAGTTCAGGAATCAGATACAACGCTCACA
CTCATAAAGAGGAACACAATGCATAATTTCACCCATAGGTTTGCCCGTATTTTCCAATCAACATTTGTTTTAACTTTCTC
AAGATCACAAAGGTTTTAACAAGGCTTGTAACGGGGCTGAGTGTAAAGGTATGGTCATTTAGGCTCAGTGACTTTCATCC
TCATGAAATGTGGTGCTCATAACACTTCCTATCCTTTTCATTTATCATTCTCTTTAGTGCATCATAGGTCATCCTATTAT
TCATTTCCCCGGCAGCGGCGCCATTTTGATGTTTGCGTAATCAAGACACAACTTCCGATTCAAGTGTCTACGATCGTACA
ATAGTTTAGTAACCCAACCAAGGGTTGGGTTCGTTCCCAAGAGAGTGGTTTTGAGAATTAATAGAAAAATAAAATTTAGT
TCTAACTAGTCGTAGCTAAAGACATTAACGATTAGAAACATTGTAAATTAAAGAGGGTTTTAGGTTGTCTCCCAAACAAT
GCCTTAGTTAACGTTGCGGCACAACGCAAGTCCACCTTCATACCTCACTCTTGGGGTTAGCCATAATATCACTAGGTAAA
CCCCCTTGCTGTCTCGGATTGAGGTGAGACGAGATATGACCCATTTGGGTCTCCAACTGCTTGATTGAAACAGAATGGGA
GGTGACGGTCTGGCTAAGGGTAGAAACATCTTCTTTCACGCCTTTCAGCATTTTTTTACCCTTCAACTTTGTTGAGGATA
CGCGAGAGCATATCCTCAAACCTACTACCTTTCGAATCCTTGGGCTTCTGGCACTCATGGGGAGGCACATATCTATCCTT
CTCCCTTTCTTTCCAGTTTGGATTGCGGTTCCTCCATTCACGATCTCTATTTTTCCAGCCTTCGTCTCTAGCCTAGCCTT
GGTTACCACCCTGCCTTGGGTAGTTTGAACGATAGCCCCCACCTTGATTTGCTAGAAAGTTTACCTCCTTGTTGTATAGG
GCTTCAAATTTCATCTCTTCATGATTTGCACACCTGACCCCCACAGCGTTGACACTATGGGAACCAGCCCCCATGACATG
TTTGGATAGAATGTCAAGTTGTGTCATGATTTTGTCCATGTTTTTGTCTCTCTCATTGTCTTTTTCAATCTGCTCCTTAG
ATAGCTTGAATGTGAGAGGGGATACTTGGTCCTCACGAGTGTACCACGCTCTGTTGATGGTTGTCATGCCATCTAAAAGT
TGGGCTGCTACTACATATGGTTGTTGCATTAAGCCTCTAGGTGAGAGTTGGTCAGCGACACCTTTGTTTACCGAATCCAA
ACTTCGGTAAAAGTATTGAAGTAGCACGTTGTCCGGCAAACCATGGGTTAGGCATTGTAGCACCAACTTTTGAACCTTAG
CCAAGTTTCGTGCAGAGGATCTCCTTTTAGACGTTTAAAGCTCTGGATGCTATCCCGCAGTAACTTCATCTTCGAGGGAG
GGAAAACTCACACTTGAAATACGGTTACCAACTCATCCCAAGAAGTGATGGATTCACGTGGTAGCTCGGCTAGCCACTTG
CACGTCTCTCCCATCAACGAGAAAGGGAATAGCCTTAACCGAACCTACTCATGAGAGATGTTTTTTAATGAGAATGGTCT
GCACACATCTACGAAGTTTTGAAGATGCTCGTGAGGAACCTCATGAGCCTATCCACTGGAAAGTCCCTTTAGTTGCAAGA
AATGCAACATGGTGCTCGTTATGTGGAACACTGCATTTCCTTCGGCTGGGGGTAAACGGATGGCTCCAACACTTCCCATG
AGATGGGGACCATTGATGTTGGGCTCTTGGACATTGTTGAGATTTTCAATGTCGTCTTGGTGGCCTACCTGGCTACCGTT
GCTACCATTAACACTCATGCTTTTTGAAATATTCACACAATAAACAAAACAAACTAAAAATTAGTTAAGTAGACTGCAAC
TAAGAAGAACAATAATTCTACTAATCTAAGAATTCTAAAATAACACCACTCCCTAGCAGTGGCGCCATTTTGATGTTTGC
GTAATCAAGACACAACTTTCGATGCAAGTGTCTACGATCGTACAATAGTTTAGTAACCCAACCAAGGGTTGGAATCGTTC
CCAAGAGAGTGGTTTTGAGACTTAATAGAAAATTAAAATTTAGTTCTAACTAGTCGTAGCTAAAGACATTAGCGATTAAA
AACATTATAAATTAGAGGGGGACACAAGAGTGTCAATTAACAATGGGTTTTGTCAGTAGTAAGTAAAAATAGCAAAATAA
ACAAGGATTTCTAAGTAATAGAGGGGATCCTTGGGATGTGACGGGAATACTGGTTAAGTTAGATTATTGGGTACATGCTT
TTGATAGAAGATTCATAGAATAATTGTGACTAGGCTCTCTCTCGAGCAACTTACCCCGTTTCAAATGCGTTACTCTCGGA
CACCCACTTGTCGTATGAAGACCAACTTATGTCTTAACGCACTCACTCTCTCGAGCTGAGTGTGGGAATGAGACTAGGAT
TCACTCTCTCGAGCTGAACCTCATGTCGACCCATTCCCACCGGCCATCAATTTAGTAGTTTTAGTTTTACGACCTCTCTC
TCGAGCAAGCTAAAAACACATAAATAAACTAGTATTTACAACTACAAATTCAATAAATGCATCCACAACTACTAAACGAA
TCATAATTAAACTACGATTAAATTATCAGCAAGCAAGACCCAACAATATTCTTAACTCATATTCGCTAAATCACACCCCC
AAGGAATGGGGATTGTAGCCACACATGTATAAGAAATAGAAATTTATACCAAATTGAGCTCGCATTCAACTGGGTATGAA
AATTTAAGTCTTGATACATGCCAAAATTGAAGAATCCAAGAGACACAAACCCAAATCTTGAAGATGAAACCCTTTGGATC
TTCAAGTCTTCAAAATCCTCTCAAACTTAGAGCAAATATATCAAAAAGTACTATTCTATATGAAAATTATAATAATTGTT
CGACCACTTAAAACTGCAACTCTAACTAGTATTTATAGTTTTCACAGATTTGTGTTGCAGCGGATCATTCGGTGTCGTTA
GTCAGAATCACCGATTAACTTGGTGATTTGACTTTTGGGGTAGTTCATCGCCATCTTGCACCAGCCTTCAGCATCCTCGT
TCTTTCGGTCATTGGGCGACATGGTACTGCTTCGCAGAACTTCTCGGCGATGCACTGACTGCTCCCTTTTTCTGCCAACT
TGATCCTTTCCTTCAGGGCCCAGCACACTGGAACAAAAGGCAAAGTAAGACCCTTCGGTGACCCGCCATGTGGACTCGAC
GATCCTTAGGCCTTCATTTCTTCATTCTTTTCAGCCCTTTCATTCTTTTTTGCGACATAGTGTCCATGCTTTCCTTCAAA
CTTCAAATACCAGAAACTTAAGGGTTTCCATCAGATATTGAGATAAAATAAGCTTTTGAGGACACAATTTCTATTAAAAT
ATAGCCCTAAATGAGTCCAATTGTGGACTCATCACTATGAACTGCCTACGGGGCTATATTGTTGCCAAAATGGGCTATGT
GACTTCTTACAATGACAAGGGGCTACCGATAGGGTTATGTAGATTGATTTGGCACCTTATGGGCTTATGGAGGCCTAGGT
AGGTGGTATGTTGTTTGTACCTACATAGTTTATGGGGGCTTGGTTAGGTTGTTGTATGATCATTACTGTATTTTTTTAGA
TTCAGTAGTGGGTTAGCATGCTTATCTAAATTTGATTTCCTTACCTGATTGCTTTTGGTATATTATGATACTTGCTCATT
TAGTCTATAGCCTTTCATACTCTATACATTATTTTGTACTAACGCCCCATTTCCTGGAGGCGCTGCATTCATGTATTCAG
GACCCGACAAACAACCCATTAGACCTCCTTAGCAGCAGGATTGACTTCTATCTGGTTTGCTAGCCCCTTTCCTTCGTAGC
TGCCAGAGTTGGGAGGTTTGTTAACTTTTGTTGTATATATTTTTATGGGTAGGCTGGGGCTCTGTCCCTCCAATCTTTAC
TACTCTTAGAGGCTTGCAGACTAGTATGTGGGGTTTACAACTACGTTACGGCCATGCTGGCCTAGTTTGTTAGTTTGTTG
ATGTTTGTTAGCTGTTTGATGTATTGTATTGATATATACCTACTTTCAGTTTCGCTATAAATATTATGGTGGCCTCGACA
GCCCAACCAGGACTTTTGTGCTAGTTGGCTATTTCTTTATATGAACTCTTGGGAGTAGTTATTTCTTTTATAGATCTGTT
AACAGGGGCCGAGGGCTTAATTTTAAGCCGAGATATACTTGTTTGTTTTCTTGATTGTGTGTGGCTGTCATGCGCTAGTA
GCAAATGGTTCAACAGGGTCCGCTCGGGCCTGAGTTCTGGCATTAGGAACCAATTGCTCCCCTTGAGTTTGGGGCGTGAC
AAACTTGGTATCAGAGCAACATTGTATCTTAGGGAGTCTACAGGCCGTGTCTAGTAGAGTCTTATTTATAAATGTGTTGT
GCACCACATTTGATAAGCAAGAAGCTACCGGGCATGTTAGAAGTACTATCCTTCTTTTGCTCACCTCGTGCTATAGAGCG
ATGTCTTAAGGGTTGAGGTTTCTGGCTTATAATTGATATTTGTATGCAGATAGAGATAGATGACACCAGACAGACCACAG
ATAGCCAGGGGCTAGATATAGCTGCAAGCGAGGGTACTGGCAAGGTACCACATATGGAGGTAGCCCATTGTGAGACCCAG
GGGGATACATCTTCTCAACCCCCTATAGCTTCTCCACCGCTTCAGGAGCCTCTGAGGGCTACAAGACCCCCCGACTCCAC
CAGCAGTACCACATCTAGTTCCTCTTATTCCATCTGACAAGGATTTCAAGAGTGCAGTATGTATGTTAGCACAGTTAGTA
GCTGCACAACGCCAACCAGTTGTGCCAGATATTGTTGGACTTTCTGAAGGGCCCGAAAGTTTGAGAGTTCGTGAATTTCT
TGCCTTGAATCCTCCACAATTTACAGGGACAGATTGTAGAGAGGACCCTCAGCACTTTATTGATCAGCTTCATAAGATCT
TCAGAGTCATGCATGCCTCAGCGACTAAGTCAGTTGAGTTAGCAGTATTTTGATTGCGTTATGTTGCAGTATTTTAGTAC
GAAAGCTGGGAGAGATCTAAGGGAAAAGACGCATTTCTATCCACTTGGGATAGCTTTGCAGAAGCTTTCATAGATCATTA
TTTGCCTCGAGAGATTAGGGATGGCCAGGTGGATTATTTTCTGAACCTCCAACAGGGCAGAATGAGTGTCCGAGAGTACG
GGCTGAGATTTGATTCATTGGTGAGATATGCACCAGCATTTGTTGATACGATGCAAGACAGGGTGTGTAGATTTGTGAGA
GGGCTTGACTCAGACTATATCGATGTTTGTTCTACCGCTGTACTAAATGATAATATAGATATCTCATGAATTAAGGGGTT
TGCACAACGCATAGAGGATCACTGACATCTACAGTATATGAGTGAGAGGGTCGAGAGAGAGAGACAGAAGAGAAAGAGGC
CCGCTGGTTCACATAGAGATTTTTAGGGTAGTCCCAGACCTCGATATTCTATTAGGTCACCTAGACCTCCACCACAGCAG
TTCCAGGGTAGTAGATTTGATTGTCAGGGATAGTCAGGCCTAGGTGAGGGTTCACGAGCATCAGGCTCTCAGCAACAGAG
AGGCTCAGGCCAGTCTAGGACAACACCACGACGTTGCGCTACTTGCGGTAGGATGCATTTTGGGAGGTGCAGGCAGGGTT
CCACATGTTGTTATTCCTGTGGACAACAGGAGCATAGGTGGAGGAACTGCCCGACTATAGGTCGGGATGGTATAGTTCAA
TCGACCGAGTCAGTAGTAGGTTCCTCATCATCAGCATAGTCTACAGGGCATGGACCCCAGACTTCAGCAAGTAGAGGTAG
AGGCGAAGGTAGAGAGGGAGCATCTAGTTCTAGTAGTGGCCAGAACCGTACATATTCACTAGTCGGCCGACAGGTCTCAG
AGTCATCACCAGATGATGTGACAAGTGCATTAATTATTTGCTCTCATTGTGTTTATTCTTTGATAGATCCTGGATCTACT
CTATCTTATGTTACCCCATTTATTGCGGGGAAGTTATGTATAGAAGCAGAGTCATTACATCGACCATTTGATCTATCTAC
ACCAGTTGGTGAGTCTATTATTGCTAGGAGAGTCTATCGAGATTGAACGGTAGAAATCATCGACTGTCAGACCTCTATAG
ACCTGAGTTAGAGATGGTCAATTTTGATGTCATTATGGGTATGAATTGGTTAGCGTCTTGTTATGCTAATGTTGAGTGTC
GCAAAAAGATTGTTAGATTCCACTTTCAAGGAGAGGCAGTTCTGGAATGAAAAGGCTATACAGCAACACCGAAAGGTAGG
TTTATTTCCTATCTTAAGGCGAGGAGGATGATCACTAAGGGTTGTATTTATCATCTTGTTTGCGTTCATGATATAGATGC
AGAACCATCGACTCTTCAGTTTATTCCGATAGTTAATGAGTTTCTAGATGTATTTCCAGACGAGCTCTCTAGTATCCCTC
CAGAATGAGAAATTGATTTTGCTATCGATATGCTACCAGGTACACAACCCTTATCTATCCCTCCTTATAGAATGGCTCCT
GCTGAGCTAAAGGATTTGAAGGATCAGCTGAAAAACTTACTCGATAAAAGCTTTATCAGACCTAGTGCTTCACCATGGGG
TGCGCCAATGTTATTCGTGAGGAAGAAAGATGTCTCACTAAGAATGTGTATCGATTATCGATAGCTGAATAAGGCGACTA
TAAAGAATAAGTATCCCTTTCCAATGATCGATGACTTGTTTGATCAGTTACAAGGTGCTGAGTGCTTCTGAAAGATTGAT
TTAAGATCAGGGTACCACCAGATACAAGTTCGGGAGAAAGACGTTCCAAAAATAGCTTTTCGAACCTGATATCGACACTT
TGAGTTCTTGGTAATGTCTTTTGGATTGACTAATGCCCCAGCAGTGTTCATGGACCTAATGAATAGTATATTCAGGCCGT
ATCTAGACTTGTTTGTGATTGTATTTATTGATGATATTTTGGTGTATTCACGTTCAAAAGCTGAGCATGCAAATCATCTG
TGAGCGGTCCTTCAGGTTTTTCGAGATCGAGAACTTTATGCAAAGCTTTCTAAGTGTGAGTTCTGGTTGAACTTTGTAGC
TTTCTTAGGCCATATTGTATTAGATGCAGGCATTGCGGTTGATACACAAAATATTGATGCCGTAAAAACTTGGCCCAGAC
CTATGACTCTGACTAGGGTTCGTAGTTTCTTAAGGTTAGTTGGGTACTACAGAAGGTTTGTAAAGGGGTTTTCTTCACTT
TCAGCACCATTAACGAAGCTGACTCAAAAAGCACTATGTTCCAGTAGACTGAGGCTTGCGAGCATAGTTTCTTGGAGTTG
AAGAACATGTTGACATCAACACCAGTTCTAGAATTGCTAGAGGGTTCAGAAGGCTATGCGGTGTACTGTGATGCTTTTGG
TGTTGGGTTGGGATGTGTTCTAAGGTTATCGCATATGCTTCAAGGCAGTTGATGAAGCATGAGAAGAACTATCCAACCCA
TGATTTAGAGTTGGCTACAGTTGTGCATGTGTTAAAGATCTGGAGACACTATTTGTATGGCATTCATGTTGACATCATCA
CAAATCATAAAAACCTTCAATATATCTTTAGACAAAAGGAATTAAATCTGCGACAGCGTCGATGGCTTGAGTTACTGAAA
GACTACGACGTGGATATTTTATATCATCCAGGAAAGGCGAATGTGGTAGTTAATGCCCTCAGTCAAAGATCTATGGATAG
TTTATCCTATTTAGGTGTTGAGAAGCGTGAGCTAGCATGATAGCTTTATCAGTTAGTTAGCTTGGGAGCCAAATTGTTAG
AGGCAGACGATAGTGGGATCACAATTCAGGACACAACTATATCATCTCTAGTTGGGGGAGTAAAATCACGGCAACAAGAG
GATCCTAGCTTAGAGCAGCTCAGATCCAAGGCTCAGGATCAGCAGTCTTTAGCATTTCATATTGCAGAAGATGGAGCCCT
CAGATATAGTGGTCGATTGTGTGTTCCAGATGTTGCAGGGCTTCGACATCAGATTATGGAAGAGGCACATCATTCCTGTT
ATTCTATTCACCCTGGTTCGACGAAGATGTACCACGATATTAAGGAGATCTATTGGTGGCATGGGATGAAGAAGGACGTT
ACTAAGTTTGTGGCACAATATCATGTGAAGGTTGAGCACCAAAATCCCGCTAGGCTAGTCCAGGAGATAACCATTCCTTT
GTGGAAGTGGGAAGCAATTAATATGGATTTTGTTGCAGGGTTACCTCGATCGCGTCATAAGTTTGACTCTATTTGGGTAA
TTGTTGACAGACTAACAAAATCAACCCACTTCTTACCAGTCAAGACTACTTTCACAACTGAAGATTATGTAGGGCTTTAC
ATCTGAGAGATCGTTAGGTTCGTCCCAATATCTATTATCTCAGATAAAGGAGTACAATTTACCGCTAACTTCTGGAAGTC
TTTCTAGAAAGGATTAGGGACGCAAGTTAATCTAAGTACTGCCTTTCACCCTCAGACAGATGGCCAAGCTGAACGCACCA
TTTTAACACTTGAGGACATGCTACGAGCATGCATGCTGGACTTTAATGGAAGTTGGGATGATCACTTACCTCCTATTGAG
TTTGCATACAATAATAGTTATCATTCTAGCATCGGGATGGCACCTTATGAGGCTTTGTATGGGTGAAAATGTAGATCCCC
CATTGGATGGTTCGAGGTAGGTGAGTTAGGGTTGATTGGACCTAACCTAGTACATTAAAAAGTTGAGCAGGTTAAGCTCA
TTCAAGAGAGGTTGCTAACAGCTCAAAGCCGACAGAAGTCATACTCAGATGTACGACGAACAGACTTAGAGTTTTGTGTT
GATGACTGGGTATTCTTAAAAGTCTCACCTATGAAAGGTGTTATGAGATTTGGCAAGAAAGGCAAGCTTAGTCCAAGATT
CATTGGGCCATACCGAATGCTTTAGAGGGTAGGACAAGTGGCTTATGAGTTAGAATTGCCTTCGGGGCTAGAATCTGTTC
ATCCACTTTTCCATGTATCGATGCTACAAAAGTGCAAAGGAGACCTTTGTTGGGTTGTCCTAGTTGAGGATGTTCAGATC
ACAGTGGATTTGTCCTACGAGGAAACTCCAATTGCCATATTAGATCAACAGGTCCGTAAATTGAGGACCAAGGAGGTGGC
TTCGGTTAAAGTATTGTGGAGAAACAAGAATAGAGATGAGGTGACCTGGGAAGCTGAGGATGGCATAAGGTCCAAATATC
CTCACTTGTTTCATACCCCAGGGTGATAGCATATCATTTTATATTAGTGAAGTAAGGTAATATACGTATCTAATTTTTTA
TATTATTGCTTATTATTATGGTTGTTGTCATTGTATTTTTGCTCGCACTGTTATTGTGGAGCTATAATGCTTAGCTATTT
ATGTCGTCCTGTGGGACGCCTAAGTTAGAATTTTTGTGTTTCAGGTTCTGGATAGTCACATTCACAAAGGATACGTTGCC
TATACTTTGGCAACTCCTAAGCACATAACCGTGTGACTCAGATTTGTCATTCGAGGATGAATGTTTCTAAGGGGGAAGGA
TGTAACACCCCAACTTTACGAAACGTCTAAATTAACTCGTACCTTCGTGAAAAGACAAAGAGGGTGAGTAATACATAAAG
AATTATGTGGTATGTCATATTTTAAGTGTTCAAGAGTTGTATCTGAAGTTTTGAAGTAAGGTAAGTCGCAAAATAAAAGT
TGGCGAAAGTTATCGCAAGTTCCTTTTTAAAGATTTCTCTTAAATTTGGGTCGAATGTCTCGGATGTTTTCTCTCAATAT
ATAATGAGTTATGGGGCCCACAATCTATAAAATCAAAGGACTACGAGTCTAGTTTCCAACGCATCAAACGGTTTGTTCAT
ACGACTTCAGAATAAAGAGATATTCACATTTTTGCGAGACTGCGCGAGTAGGCACGTGAGGTGGGTCCCCTAGGTCAGTG
GAAGCTTATAAAGTATCATCTTCTTCATTTTTCTTCATTCAAACTCGTAAGAAACCCACGCAAATCAAAGAAATTCTCCT
CAAATCATCCTTGTCTGATCATGATCTCTTCTTGGCTCCTTATCGGAAATTACCCTACTCACGAGCTCGTCGTTTTGGTA
TAGTTTTCATGGTGAATTGATCAGTGTAGCTCCGTGGAGGTTGTGGCTGCAGGGTTTTTTCAGCGGTTTGATTTTATTCA
ACTGTTCTGGGCATGTAAAGAAAGGTAGGAACCATCTTTTATTAGTTTATGGATACCTTAGGTCTTGGATAGTAATTTAA
GATAGGAATCTGTATCGATTGTCATAGTAATTCTTGTCCCTAATTACTGTTTGATTTTACCTTTTTTTTAGTGTTGTAGT
GGTCCGGACAGAGGTATTTTCAGCATAAATTATAAAGGAAAAGGTATGTTAAGATTATTCCCTTCGTTCGACATGTTCCT
TAGAGCTTGGGAGTGATATAGTAGGGTAGTTAATGTTGGTGATCTTGTAGATGTAATTGTGAATGGTTGACTGATTGAGT
GGTTATAAACCCTCATTAGAGGGACTCATAATCTTTTAAGAATGACCCTCAGTTAGGAACGACTTGGAAATTATATATAT
ACTATTTATAGCTAAATTGGTCGCCTTTAGCTTATTCAATTGTTTGTTGTCGCCCTTGGGGCTATTGTGGTTAGCTGTTG
AACTATGAACTGCCTATGGGGTATATGATGTTGTCTAATAGGACTATGTTATTGCCTAAGAGGGGCTATGTGTTGCCCAC
GGGGTTATATTGATGCCAAAGAGTGTTATGTGTTGCCTATAGGGCAATTTTGATGCCAAAGAGGGCTATGTGTTGCCTCC
AAGGCTTTGTGATGCAAAATAGGGCTACGTGCAGCCCACAGAGCTATGATGTTTCCTAAGAGGACTATGCGCTGCCTACG
GGGCTATATCGTTGCCAAAAAGGGCAATGTGACTTCTTACAAAGACAAGGGGCTACCGATAGGGTTATGTAGTTTGATTT
GGCACCTTTGGGCTTATGGGGGCCTAGGTAAGTGGTATGTTGTTTATACCTACCAAGCTTATGGGGGCTTGGTTAGGTTG
TTGTTTGATCATTATTGTATTTTTTTAGATTCAGTAGTGGGTTAGCATGCTTATCTAAATTTGATTTCCTTACCTGATTG
CTTTTGGTATATTATGATACTTTCTCATTTAGTTTATAGTCTTTCATACTCTGTAAATTATTTTGTACTGATGCCCCATT
ACCTGGGGGCTCTGCATTCATGTATGCAGGACCCGATAGACGACCCAATAGACCTCCTCAGCAGCAGGATCGACTTCTAT
CTGGTTGGCTAGCCCCTTTCCTCCGAAACTGCCAGAGTTGGTAGGTTTGTTGGCTTTTGTTGTATATATTTTTATGGGTA
GGCTGGAGCCCTGTCCCGCCAATCTTTACTACTCTTAGAGGCTTGCAGACTAGTGTGTGGGGTTTACAACTACGTTACGG
CCATACTGGCCTGGTTTGTTGGTTTGCTGATGCTTGTATTGATATATACCTGCTTTCAGTTTCACTTTAGAGATAATGGT
GGCCTCGACGGCCCAATCAGGACTTTTGTGCTAGTTGGCTATTTCTTTATATGAACTCTTGGGAGTAGCTGTTTCTTTTT
TAAATCTATTGACAGGGGACTTTTTGGCCGAGGGCTTAATTTTAAGTCGAGATATACTTGTTTGTTTTCTTGATTGTGTG
TGGCTGCCATGCTCTAGTAGCAAATGGTTCAACAGGGTCGGCTCGGGCCTGAGTTCTGGCACTAGGAGCCAGTTGATCCC
CTTGAGTTTGGGGCGTGACAATATCTATGACTAAGTTTGCCCTTCTTGCCGAATCTCATTACCCTTTTCATGGGTGATAC
CTTTAGAAGAACTTTCTCACAAGTCTGGAATGTCATGTCTCTTCCTTAAGGTCTGCATACTTTTTATGTCTACTCTAGGC
TGCTAAAAGCTTAGCTTGAATACTCCTCACTTTATCTTGAGCATCCTTCAGTAAGTCAATCCCCAAAAGTTTTACATGTC
CAGCCTCGAACCATCCTATGGGTGATCTACATCCTCTCCCATTAAGTGCCTTAAACGGTGTCATATCTATGATGGAGTGA
TAACTATTATTATAGGAGAACTCACACAACGGTAGGAACTTATCCCAATGCCCTCCAAAGTCAATCACACATGCCCTCAA
CATGTCTTCTAACACTTGAATAGTCCTCTCCAACTGCCTGTCCGTCTGTGGATGGAAAGATGTACTAAAAGTGAGTTGTG
TGGCCAATTCATCATGTTACTTCCTCCAAAACTTGGAGGTAAACTGCATACCACCGTCTGAGATAATAGAAAGGGGCACC
CTGTGCAACCTCACTATCTCTTTCACATAAACCTTAGCCAATTGTTGAGCCTTATAATCTATTCTAACGGGAATAAAATG
GGCTGACTTAGTCAATCTGTCAACCACTACCCAAATAGAATCAAACTTCCCCAAAGTCTTGGGAAGACCAACCAAAAAAA
TCCATAGCTATCATTTCCCACTTCAATTCTGGAATTGTCATTCCCAGAAGGAAACCTGCCGGCCTTTGATGCTCATATTT
TATTTGTTGGCAATTTTGACACTTGGCCACAAACTCCGCTATATCCTTCTTCATGCCAGACCACCCATAGAGTTGCTTCA
AGTCTTGGTACATCTTGGTCACACCCAGATGGATTGAATACCGCGAACCATGTGATTCTATCAACAATTTTTGGATCAAG
TCATCTACTCAAGGAACACAAATCCTTCCTTTGAAACTAAGCACCATTTCCGCATCAAGAGTGGTTTCTTTTGCCTTGCC
CGACACTGTTTTATTTATGAGCTCTTTCAAACTGTCATCCTCAAACTATTTGGCCTTGATCTCCTCAATGAACTTGGCCC
TTACCTCAATGCTAGCTAACACCCCACCTTTCTCTGAGATGCCGAACGACATGAACTTAGATTCCAAAGTTTGGATTTCC
TTAGCCAAAGGTCGCTTAGTTACACTCAAGCAAGCTAAACTACCCATACTCACCGCTTTTCGACTTAGTGCGTCTGCCAC
TACATTAGCCTTACCCAAATGATATTTGATGGTCACATCACAATCCTTGAGTAACTCCATCCACCTTCGCTGCCTCAAAA
TCAGATCCTTTTGACTGAACACATGTTGTAGACTACGATGATCAGTAAACACTTCACACTTGACACCATAAAGGTAATGC
CGCCAGATCTTAAGAGCAAACACTATCGCTGCCAATTCCAAATCATGTATTGGATAATTCATCTCATGCACCTTCAACTG
TCGCGATGCCTAAGCTATAACATTCTTATCCTGCATTAACACATCACCCAAACCCAAATGGGAAGCATCACAATAATATA
TAAAATGCTTACCTTCCACTGGTAGAGCTAGAATAGGCGTTGTGGTCAAAAGAGTCTTGAGCTTTTGAAAGCTCTCATAA
AAGTTCAGATGCGTGGCAATAGAAACAAAGTTCTTCACAAATCAACTATAGTAGCTAGTGAGCCCCACAAAACTCCTATC
TTCATCCACAGAGCTAGGCCGAACCCAATTCTTAACCGCTTCAATCTTTTGGGGATCTACCATTACCCTTTCTTTTGAAA
CTACATGCCCCAAAAAGGCAACCAAAGTCAACCAAAATTCACACTTAGAAAATTTCGCATACAACTTTTGTTTCCCAAGA
ACACCTCGAATAATACGAAGTTGGTTGGCATGCTCATCCTCACTTTTCAAATACACCAAAATATCATCAATAAAGACTAT
AACAAACAAATCAAGAAATGGTTTGAACACACCATTCATCAAACTCATAAAAGCTGCATGCACATTTGTCAATCCAAACG
ACATAACTAGGAACTCGTAGTGCCCATAGCGGGTTCTAAACACCGTCTTGGGCACATCCTCGGGCCTAATTTTTAACTGA
TGGAAACCAGATCATTTATTCAAGGCAATGGGTACTTGTTTCAAATGGTGACCCTATTCAATTACCGCTAATCTATACAC
ATCCTCATACTGCCATTTTTTTCTTAACAAACAATACCGGAGCACCCCATGGGGAAGCACTAGGACGGATAAAACCATTA
TCAAGAAGTTCTTGGATTTGAGCATTAAGCTCTCTCAATTCTACCGGAGTCATGTGATATGGAGGGATAGAAATGGGGCG
GTAACAGGTTCCAAATCAATGCAGAAATTTATATCTCTATCCAGAGGCATACCAGGCAAATTAGTAGGAAACCCTTCTCT
AAATTCTGACACCATATGAATAGACTCAATAGAGGTAGATTCGACCTCAACATCCCGAATATGAGCCAAAGAAGCCAAAC
AACCCTGACCTACCAGTTTCCTAGCCCGAATGGAGGATATGATCTTAGCTGGCTTAGGCTTGTACACCCCTTCCCACTCA
AACTTTTTCCTACTCGGAATCTCTAGAGTCACAGACCTAGTGTTACAATTCAACACAACATAATAGGGGGACAACCAAGT
CATGCCTAAGATTATATCAAAGTCAGTCATATCCAGAATAACCAAATCAGCCCAAGTCAGAGAACCCATAAACAAAATAG
GACAAGCACGATAGACATGGGTGACTATGGCAGACTCTCTAATTGGGGTAGAAACATGGATGGGGGCATCAAGTATATCA
CAAATCATATCAAATTCTGAGGCAAATCGCATAGAGACATAACAATAATTAGAACCCTGTTCAAATAACACATTAGTCAT
TCAGTCACAGACAAGAATTGTACCGGTGATCACTGCGTCAGACGCCTCCGCCTCAATCTTGCTCAGAAAGGCATAAGACT
AAGCCATGTCATCATGACGGGTGACTTCCCTGTCTGGTTGCACTGTACCTCTGCCTGCGTTACAATTTCCACTACCTTCG
CGGTCTAGATGATTTCCTCCTTGCCCACCTTGTGATGCCCTCGACCATTATTACCATTTCTTGCGGGTACCACTACTCTA
GTCTGTTGTTGCGCGAAATCCATCATGCACGGGTGGGGACAATCTCTCGTCATATGCCCAGGTTCTCCACAGTTATAGCA
AGTGTGATCAAAAGATTGCCTGATTCCCGCCAAAGGTCCGGCTCCCTGTCTTTCCCAAATCAAATTCTGAGGTGGAGTTC
TCGAGTAATTACCTGTAGAAGCGGGCATAGCAGATTGAATTGGTTGGGCTGCAAGAGTCGTCCTTCCTGAACCTCTGGAG
TAAGAACCCTGAAAGTTACCTGAATTCTTGGCTTTCTTAGCCAATGCTTTAGCCTGACTGTCTCGCCTCACCCCCTCCAC
TTTATTCACAAAATACGTTACCTCATTGAAGCTTTTTCCTGCAAAGGTCATATGAACAGACAATACTTGCAATTCAAAAT
TTAGTCCCTTAACAAATAAGCGGATCCTCTCTTCCTCAGTAGTCACAAATTGCATAGCATATCTAGATAAAGCATGGAAC
TTGGCCTCATAAGTAGCCACAGTCATACCACCTTACTCCAAAGCTATGAACTCATCCTATTTATGATCTCTCAAAGTCCG
GGGTACATACTTCTCCAAGAACAGAGAATGAAACTGGGTGTAGGGGTAAAACTAAATATCTGCATTCCACATAAGCTCAC
CACCACTGCTAAGCCTCAATTTAGGAAGAACTGATATGCATCCACACTCTCGGAACCATGGAACACATGCGGTTTCAACT
TCAAGAACTTAGTCAACATCGCATGTTCATTACCAGTCATAACAAGACCCAACAAAGGACGAAAGAAAGCATCAATTCCT
ACAGTTCCACCCACCTTGGGGAAAGCAATAGCAATACGGGGATTGGTGGGAGCTTGAGTTGCTTGAATAAAGGGAAGCAC
TCCAGGACAAACTAATCCATTCAGGAACGACATAATATGTTGAGCTAACAGTGGGTCTAAGGGAAGAATACATGTAGTCC
CAGCCTGCACCTCTTCCTCTTGTCCAACATTCTCCTTATTCTCAACCTCTACATTTTCCTCTACCTCTTCATGATGCGCA
AAAGGGGCCTCTTTTCTAGGAGCATTATCAACTAGTGCTTCATCCCTATTAGGCGCCACCCTTCCTCGGCCTCTACCCCT
TGCTCTTTCTCTACTCCTACCTCGACTGCGACCTATTATTGCAGATTCCTCAGTTGGCGCGTTGACGGGAGCTACAGGCC
TGACGTCGTTGAACCTAGTGTTAACCATTTGTGGACAGAAAAGTGAAGGAGATTAGATATCAATTTGAATCGCTAGATAC
CAATTGGATTCAAGTTATAGCACGAAAGGGATACAGACGTCTCTATACCGTTCCGCAAGACTCTACTAGACTCATGTTGG
TACATCGAGACCAACAAACCTAGGGATCTTATACCAACTTTATCACGACCCAGATCGTCGTGATTGGCATCCACCCTAAC
CCTCCAGTGGGAGAACCATTAATAATAATTAGCTAACAAAGAACTACACAACTTAATCAAAACTAAGGCATTTAAAGATA
CGGAAGCAGGTTTGAATGCTAAAGGAAAAATAAGGAGTTCACATAAACTCCAATAAAGCCTAACAACCAAATGCGGAAAT
AATGCCTAGAACCTGAAAGTCAATGTACCAAAACTCTAAAAAGGATCATAAGTTTAAGGAAATGGGTACAACCCAATTAA
ACATAAGAAAATCTAAAGTATTAGTCTAAGTCTGAAGATGTGGACATAAACAAAAAGAGAACTCGTGGCAGCCCGGAAGA
ACTGGCTTACCCTTGAATTCGAGTCGATCACTAGTCTTCTAAACGAGGTCTGTTAGTAGCCGCCTGAAGATTCCCTGTAC
TCAACAAAGAAAGAGCAAGTGCAGTATCAGTACACAACTACAGTGTGCTGGTAGAATCACGTGGCTATCCTAATACGCGA
AACATATATAAGTCATTACAACAATAATAAACATGCATACATCTAACATATACAATATCAATTATCACTTACGAACAATG
TACAATTTCACAATCTCAAAGATATACTGATATGACAAGTCATTGGTCTTCTCACGGAACCCATACCCAAACTGCTAGTG
AACCTGTACATGGTACCCGATCCAAGTTAGTGTGCCAGATGTGACACCTGATCCCATATGTGCACCGGAATATGGCACCT
GATCCAAGTTAGTGTGTTAGAACCTAACACCTAATTCATTCAACAAGCCACAATCACAATCACAATGTACATTCTCATAA
TCATACAATCAAGTCATGATTCATGGCATACAATTATTCAATCATCCTCATTCATGAATAGTGTGATCAATAATGCAACA
TTCACATACATACATGCATTATAATGAAGTAATTACAAATACATACTACGCCAACATGAAATCACAACCATCACCTACCT
CGAACAAAGCTTGAATCCCCTAATAAACATGATTCTTCCCTTTTTGGATTCTTTCCATTTGTTCATGGTCTACAAACCAT
CAATATAACACGAGGATCAATAAATGATGCCTAGTTACCCGGATTAAAATCAACACTATCAACCTAGATCAAACCCATTA
TCCCAATACCCAGATTAGGGATTTTTCCACCATAAATCCCAGATGAAAACCCTCTTCCATCGATAATTACCCAAGAAACT
AAGTTCTATTTATCGAAAGAAGGATTCGGGGAGTGAATACCTTACCTTTAGCCTCAAGAATGGTGGAAAATTGTCAAGAA
AATACCTGGGTTGTTCCTTAGCTCTCAAGGTTGAAAAGTGCAGAATAACACGTTATTGGGGTTTATTTCTTACTTAAGTC
GCGCATGTCCCGCCACAGCGGTCCTCACCCAGCTACACCAGCCCCACCCTGGCGGGAAAATCCTGCCTTAGCAGCTTGTA
CAGAAATAGTGAGCAAATTTAAGAATTTCAGACCCCTATTTCACAACAGACCTTCATCCTATGACACTAAGAAAATACAT
GTTCACGCTAAGATTAGTTTTGGGAGTTATACTTACCTGAATTCAATTTCGTAAAGTCGTACGGGTTCCTTAACATCTTA
GCTATCTACTTATGTGATCAAACTCATAATTAGATCTGCCATTTGTTACCAGATTTCCCTAGACCTCACATACTCCGATT
TTGTCCAAATTTGGACTAGGTTGAGAAATTCCAAGTTACTACAAAAATGTTTTTCAGCCCAAAAGTTTTCCCCGTTGACT
TTTCTATAACAACGGGAACCGGTCATTACAATCCCTAACCTATTTTAGACCAAAACTTATTATTTTATTTTAAAACATAA
ATATTTTAAATATATGGGATGACCAATATTAAGATTTTAAATAAATAAAAATTATATTTTAGAACAAGGAAAAGAATTGA
CTAATTAGTAAGGAAATCAATTTAATTAAATTTGGGTTAAGGATATTCTTAGACCAAAAGATGGAAGGAGGGGTATCTTC
GAACCAAAAATAGAGATGATGACATTTCTTGACCAAAAGGTGGAAGGAGGGTATTTTTGGGCCAATTCCAATAGGTTAGG
GGTATTCTTGGCGCGTTTCCCTAATTTATTTGATATAGTTCAAATTTTGAGAATCAAACATCTTTATTTTAATTGTGGAT
TCGTACTTACAAATTACAATCTTTAAATTATTTGGAAGATAATTTATATATTTAGAAACAACATAAAAAAAAAACCTTAA
CTAACCAGTTAAAATATTTAAAATGTTAAATAAATAAATTATAGTCAAATATTTTTCGTTTGACTCTCTAGTACTATACT
TTTTATCAAAACATAAACACATACTTTATTTTCTTAACTAGTCCTATCTGATAGTGATTCTACTTTACTGGTCTCATCCA
GCCATGGAAGAAATGTTAAACTCCACCATCTTTTTCATTGACGATCGAACAACGTAGCCGTAAAAATTCATTCAATTGAA
TTTAATTGAAGGAGAAAACAAAGACAGAAAAATAATGTATACAACAAAGAAAACATAATTAAGTTTCTAAATTAATATAA
CATTACTTCTGTCATCACAAAATATATATAAGAAAATATTCTTGTACTAGTTTTTTCCTTATAAAAATATAAAAATGGAA
ATTAAAAATGTAATATATCTGATACTGTTTCACATGCCCGACGGGGAAAAAGTGAGATAAAGATTGAGTTCATCAAAATG
GAAAGGCTCAACGTAGATTGTTGGTGGTTGATCATGTACCTCACACCCACTGTTATACAGGTCACGAGGTATCAATCCAC
TTCTCCTCATAACCTCCAAATAGAATTTTCAAGTGTCGTCAGCGGAGGAATTAAATCGATGAGCAGTGACGTAACCAGAA
ATTTCACAAAGGGTGTACAAGAATTGTACACAAGTAATTTTTTTTTTCTTTTGGTTGAATGAGTGCACTAGAAATTTTAA
AATTAAACTACGTAATATACATGAAAAAATTTGAAAAAAAAACTGATAGCGAGATTCGGACTCACAAACGCTCAATGGCT
TTGCTCAGGCTCCTTAAACAACTAGACCACAACTCCTTGTTGTGTCAAGGGTGTCTAGAATACTTTATTTAACTACTTTG
TATATTATTTTTCTTATATATGCAGTATAATTTTCTGAAAATGTAGCTACACCCCTGTCGATGAGTTTGGAAGATGACTC
GATATCGTTGCTCTAATTGAGATTATTATAACTATCATCACTATCAGTCTTAGGATTAACCTTTTCAATGTTGTCTTCAT
TTATCACGGTGGAAAGTTGTTTTGGTTTTAGGTTTGCGATACATCCTCACAGCCTTATCATAAGTCATAGCAGCTTGTTC
AGGTGTACCAAATGTCCTAAGCCAGATGTGTGTTTGGTGGATGGGCTCTGTAATCTTAGTTGAGTGCCTCCTTAATGGCC
TCTTTCTTACACCTCTATAACGTACCTCATATAGAGGTACAGACCACCATTGCATCACTGTTTTCTCTTTTTACCATCTT
GAAAAACACAAGGAATTTGTGTTTTTTTTGTATAGAAAAGGCTCATTGAGTAAAAAAAGAGGAAGAGTGATTTATATGTC
CCCTCTAAATGGGGATATCTGATTCACTAGTAAATTACATGTCATTTGAGTTGTTTTAGAAATACATTTAGATGGCTTGA
AAATGAAACAAAAAAATGACTTGCTTTCCAAATTCATTATTCTTTAGGCTACATGTAGATATTTTAGGGTGATATTTATT
AATGTACTTGCCAAATACTCCTCCTGGTTTAGATTAAGTGAATTGTTGAGATTTTTTACATAATTCAAAATAAGTGGATT
TTTCAAAGTTCAAGAAAATGATTGAGACAAAAAAAAATTTCCATATGTATCCTTCTTTTAATGGGGTTCTTAACTCCTAT
ACATTATCTAGTATAATAGTTTAGTAATAATCAAAAGGGTAATACTGTAAAAGTAGTTTATTTTATAAAATAATTATGTC
CTTCAATATTTTTTTAAGGGACATGTCAACCCCAACAATTCACTTAATATGGACTAAATTGAAAAAAAAAATATTAATTC
TAAATTACTTATTTTCCGAAACAAAAATAGTATTTTTTTCCCTTGAACCAAAAACATTTTTAGTTAAGCAATATTTCTAT
GTGTTATTTCTGGTAAGTGGATAATGGTACACTCACATTTAATTTGGTAATAATTCAACAAAACCAACAAATAATTGTTC
TTTTAAAAATAAAAATTGAAGGATTAAATAAAATAAGTGTCAAGCCCCGAGCCTACACCCTGGGTGGGACTAACACTCGA
GAACCATTGTTGGCCCCAAGCGAACCCTTGGCCTGGCTTACTTACTCAGGGGAAGACTTAAAAGCATTAATACAAGGATT
CAATGCATCTCTACTCAACTATTTAATAGAATACCTTAGAACGTTTAAAACTCAAACATTCAACTTGGCCAAAGTGGCAA
CTCAAGTCTCAACATAAGAAATAACAATGTAAAGACAACTAAACTACTAACTGTTTATGAAGCCTCTAAAACAAGGAGGG
ATGTCGAGACAAGACCTCCGATCATCCTAACAACTAAAGTACTAAAAGCAAATGATAAAAAGGATCCCTCCTGAAAACAA
AGAGACCCACCAACTGACTCTGACTGCTCAACTGGATCAACGAGGCGCTGGATGTTGATCCTGGTTACCAGTGTCTGCAT
CATAAAATGATGCAGGACAAATGGTGTCAGTATATTGAATGTGTGGGTATGCGAGGGTAAAACTAAACATAAATTCTGAA
AGAAACCCTTACCTTGGCTTTACTCAACTCATGAATAACTTAACTCAAATGCAAAGTACACAACAATAATAGTGTTGTTT
ATATACAAAGCATTTAAAACGGTAGGTGACAGCTCAAAGTTTTAAATAAAATTTTATAGAAACTCAAATACATATAAAAT
AATATAATGCTGTGGGAGTTCCTCTAACCGACAACCACCACTATGAGCCTAAGTGGTGATACAACATCTTTCCCACGCTG
CCAGAATTGTCCTATACTTTGTCTTCATATAGAACGTCTTAGCTAAGTGAATCCACTAGTCTATTCTAAAAAGCACTAAG
GATTCATCAAAAACTATGATCCTTTTCTACCCATGATGACTACATGGTTTACGGAGACTTGAGTTATTATAAACTCCCAT
CCCCATATCAGTGCTCAATACTACTCACAAAATATGCTTAGCTCATATGTTTTTAAAACAAAACTCTTTCTTTGGTTTGA
GATAATTACTCAAAACTTAGCTTAAAAACTCTATTGAAAATTGGTGTTTCCCTTTCTTGCTCAAATGTGAAAACGTTTTA
ACTCTTGGGAATACTTAGTTCCCGTATAATCTTTGAAGAAATGAACTATTATTCTTACTCTTTACTCAACTCGAAGCTTA
AGTCTTAAAAAAAAGTAAAAATGTTTGTGAAAGACTTTAGAAAACTTTATAAACTTCTTTAGACTTGATTCTTAACTTAT
AGACTTGACTATTAACTTTCCTTGAATTGAATTATGGATTCAAGGTTCATGATCTCATGTTTGTGGATGATTTCATGATG
TTTAGATGTACCTTAGAGTGTTGAAATCAACTAGGAAACATAGGTATGTTGCTAAGGAACTAGTACGGAAAGAAGGGGGG
AAATGGGAAGAACTGGTGTCCCTGGCGCTCTGAGAGGCGCGGGGCGCTAGAGGAAAAATTTTAGAGACTGACTTGGGGCG
CTCTTGCTAGGGCGGTGCCCTAGAGGTCATACTTCAGAGCCCCAAGGGGGGCGCTTGATGAGTCCACAAATTGGACTCAT
TTAGGGCTTTATTTTAATAGAAATAGTGTCCTTGAATGCTTGCTTTATCTCAATACCTGATTAAAATGTTGAAGTTTCAG
GTATTAGTTTTAGTGGAAGCATAGACACTTAGGCGCAAAACGGAGCAAATAGGGCTGAAAAGAACAAGAAATGGAATCAT
GCAGATCGCCGAGTTTAACTTGGTGAGTCGCCGAAACGACACGAACCACCCTTCGTTCCAGTACGCGAAGCCTTGAAGGA
AGTGGATCAAAAGGTGAGGAAAGGAGCAGTCGGTGAGTCACCGATTAGTTCCGCAAAGCAATACTGTACCGCCTAATGAT
CCAGAATGTGAGGATGCTAAAGGCAAGACACTGAAGGCGATGAGCTACCAAAAGGCGGATAGCCGAGTTCATCGGCGATC
TCGACTAATGTCGCTGAACAATCCTCCGCAGCACAATCTGTGAAAACTATAAATAGTAGTTAGAATTGTAGTCTTAGTGT
GGAACAATTTTGAGTGGAACATTTGGTGTGGAACATTTTAGAGTAAAAATTATTATTAGTCTATAGTATTTTTCTGTATT
TTTCTCTCAAGCTTGGAGAGGGTTTTGTGGAGACTTGAAGAAAGGAGTTCTTCTTCCCAAGTTGGAAGTGGGTCTTCTCT
ATTCACTTTCCTTTGCTTAATTCAAGGTTTAATTACTTATACCCAGTTGATTTCATTATCATGTTAGGTATAATTTCTTA
TTTCTTGATGTGTGGCTAAAAAACCCCCATTCTTGGGGTGTGATTTAGCAAATATGGGTTGATATTCTTGTTGGGACTTT
CTTGTTGATAGGTTAGATGTATGTTAATGGTGATTTCACCTAGTGGTTCTGGTTTAATCTAAAGGGTTTGTAGTTGCAAA
TACAAAGCCCCCTATGTGTTTTCGGCTTGCCCGAGAGGGAGGTCACGAAACCAAAACCACTAGACTGATGGCCTAAGGAG
TGGGTCGACATGAGGTTCAGCCCGAGAGGGTGAGCCCTAGTCTCATATCCTAACACTCAACTTGAGAGAGTGAGTGGGGT
AAGGCGTAGGATGGTCTTCATGCGGCAAATGGGTGTTCGAGAGGAACGCATTTGAAACGGGATAAGTTGCCCGAGAGGGA
ATTTATTTCCTTTTAAAGCTTAGCCTAGTCATATCTCACTCATACGAACTGAGAAGCGTGCAAACTCGGCGGCGTTGGAA
AGATAATTCTAGGATATTTCCTAAGGTATCTGGAAGCACACCTAACTCATCTTGATATAGGAGTTATGGTTGTTTGAAGT
TTACCAAAAACTCAAACTTAACATAACTTAACAAATTTCCAGATTTTTCATTCTAACCTAAAATGATTCTTTCCAATTCT
AAGTCTTCCTAGTTCTTTCAAATAGCGAGATGTTACAATATCTCCCTCTTGGGAATGTTCTTCCTTGAATGAGATTACTC
TTAATAGGCTAAGTGTGTAACATCTATCATTCGGTTTAAACACCCAACAATCAAATCTAACACATCAAGTATATAAATTA
TAGAGTACTAAGAAGAAAATTAGAACCTTAATTTGGGACTTCTCTGGATTCAAAGAGGTGTGGATATCTCATCTTCATAT
CTTCCTCAACTTCCAAGTAGCTTCCTCAACAAACTGGTTCTTCCAAAGGACTTTGACTGATGCGACCTCTTTCGTTCTCA
ACTGGCGAACTTGGCGATCTAGAATATGAACAGGAATCTCCTCATAAGCTAAGCTATCCTTGATCCCAATATCTTCAGTT
GGTATGATAAGTGAAGGATCTCGATGCACTTCTTCAACATGGAAATATGAAATATTGGACGAACTGCTTCTAACTCTTGG
GGTAGCTCTAGCTCATAAGCTACCTTACCAACCCTCTTTGATATTCTGTACGAACCAATATATCGGGGACTAAGTTTCCC
CTTCTTACCAAATCTCATAACACCCTTCATGGGTAAAACTTTCAAGTATACCCAAACATCAATGTAGGATTTCTGACGAC
TCTGCGCTGTTTTCAACCTCTCTTGAATGACTTTCACCTTCTACATAGCTTGATGAACTAAGTATCGTCCTCTCAACCCA
GCTTCACCAACTTCAAACCACCCAATAGGAGATCTGCATCCTCTCCCATAAAGAGCTTCATAAGGAGCCATTTGGATGCT
AGAGTGGTAACTATTGTTGTAAGAAAATTCAATAAGAGGTAGGTGATCATCCCAATTTCCCTTGAAATCAATCACAAGAG
TCCTCAACATATCCTCTAAGGTCTGAATAGTGTGCTATGCTTGACCATCTGTCTGAGGATTAAAGGTAGTACTTATGTTC
ACCTTTGAACCCAAGCCTTTTTAGAATGACTTCGAAAACTGTGTAGTAAATTGCGTACCACTTTCTGAAATCACGGAGAT
CGGAACCCCATGGAGTCTGGCCACCTCTTGAATATACAAATGAGCATAATCTTCTACTGAATGGGTAGTCTTTACCGGCA
AAAAAGTGGGCTGATTTGGTCATTCTATCAACAATCACCCAAATAGAATCATGTTGCCTGCGAGACCTTGGTAAACCTGT
GATGAAGTCCATCATCTCCCACTTCCATTATGGAAGTTCTATATTTTGAGCCACACCACCGGGCCTTTGGTGCTCTACTT
TAACTTGTTGGCAATTCAGACACTTAGCAACAAATTCTGCAATGCCCTTCTTCATACTACTCCACCAATAAACTTCTCTC
AAGTCACGATACATCTTTGTGGAACCCAGATGAATGGAATATCTAGAGCTATGAGCTTCCTCCATGATCCTTTCTTGGAG
CTCATCCACCTTTGGTACACACAACCTACCTTGGTACCTCAATACACCATCTCCCCCTTGTTCAAAAGCCAATACTTTTT
GCTTATGAACATTTGCCTTCAATTCAAGAAAAATAGGATTTTGGTCTTACTTCTCTTTTACTTCTGACACTAATGATGAT
TCAGCCCCATTCATCACCACTACTCCTCCTTCTGTGGAATCCATTAGCTGAACTCCCAATCTTGGAAGTCTATGCACATC
TCTTTCTTATCTTCCTCAAAATGGGCGGTACTACTCATAGACAACCTGCTCAAGGCATCAACAACAACATTAGTGTTACG
TGGGTGGTAAAGAATACTCAAGTCATAATCCTTGAGTAATTCTAATCACCTCCTTTGTCTGAGATTAAGCTCTTTCTGAG
TAAACACATACAGAAGACTCTTGTGATCGGTGAACACATCCACATGAACATCATAAAGATAATAGTGCCATATTTTCAAA
GCAAATACTACGGCAGCCAACTCTAGATCATGGGTTGAGTAGTTCCTCTCATGAACTTTCAACTGTCTGGAGGCATAAGC
TATAACCTTCCCATTCTGCATTAACACACAACCCAAACCAACTCTAGACGCATCATGATAAACAACAAAGCCTTGCGTGC
CTTCTAGTAAGGTTAATACTAGGTAGTAGTCAACCTCTTTGTCAACTCCTGAAAACTTTTCTCACAAGCTTCAGACCATT
GAAATTTTACTATTTTCTGAGTTAACTTGGTCAAAGGGGATGAAATAGATGAGAACCCATCTACGAACCTTCTATAATAT
CCAGCCAACCCCAAGAAACTCCTAATATCAGTTGGAGATTTGGGTCTAGGACAATTCTACAATGCCTCTATTTTTTGAGT
ATCAACTTTAATTCCCTAATAGACTCCCCAACAGGTTTAGAAACACAAAAGGATTCACAGAGTTTCTTAGTAAGAACATC
AAAATGATTTGCAACATAAGGAGTCACAAAAGATAATCTTACTCCTGGGTATAGCAAAGCATAAACATAAAGAGTGAAGA
CTTTGATCATACCAGTGACAACATCTAGAGAATTCTCTTGCTCTCGAAGACTAGTGATCACATAAAGGTAGTTTGCTCCT
CCGCCAGTATCAAAAGTAGCTCCTCGAGGTACAACCCCGTCTAGTGGAGCAACTAATGAAGATTGGGCTCTATTGCCCTG
ATTCCCATTACCTTGCTGGTTCTTAGGGCACTCTTTCATGAAGTGACCCTCTTGTCCACACTTGAAACAACCTGTAGAGC
CATCGCGACACTTACCTGGGTGGTTTCTACCACACTTAGCACATGCATGAGCCTAGTTACCTCTTTGTGCCACACTACCC
TGAGACTGTGCAGGTCTAGCTCTAAAGTGTTGGGAATCAGGTCCCTTATACTCACCTTTGTTTCTAGGTGCAGGTACACA
AGCAGATGATGGAGCATGTCCCTTTTGATTTTGTTGGAAAGAAGACCGGTTCACATTATTTCTTTGCTGCCCAGACTCAT
TCCCTGACGTCTTAGTCTTCTTATTTATAAATTCCTCCATATCCCTCAACTTCTTTTCCTCAACCTACTGCGCATAGACC
ATTAACCTCACTATATCCACATCCCTAATTAGCATGGCTGCCTTACCTTTCTTACTCGACAGACGAGATAGCCCAGCAAC
AAATAAACTCATTCTACTCCTCATATCTGCAACCATCTCCGGAGCATAACGGGATAGTAGGGTGAACTTCAACCCATACT
CATGAACACTTAGTGAATCTTGTTTACGAGTGAGAAACTCTCTTACCTTGGCCTCTCTCAGTTCTCGGGGAAAGAAACGC
CCCAAGAAGCCCTCCTCAAAACAAGCCCAACTCGCAGGTAGTGCTCCCTCAGCTCTACCCTTCTTCCACTGGTCAAACCA
AGTCAGCAACATTCTTCAGTTGATATGTAGCTAGTTCTACTCGCTTAGCATCAACAATGTGCATAACTTTAAACACCTTT
TGGAGCTCCTCAATAAAAGTTCTTTAGATCCTTAAAAGTGCTTAAACCAATGAAACTTGGAGTATTCATTTGCAAGAATT
CTTGGATCCTCGAAGTATCAATCACTTCCTGTCAAACTCCTCTTTGTTGTCCAACCTGGTTAGTCACAACTTGTTTTAGC
ATTCGAATCGCCTCTCTGAACTAACCATTGGTAACTTCTCCTTGGGGTTCCACTTCAGGTGCATTGGGTACCGCTTGCTC
CTCAACATTACGCCTAGCAGGACGACCTCTGACAGCTCTTCGTGGAGGCATGATTAACTAAAAACACACGCAAGAAAAAA
TTAGAAAGAGACTTTATAGAGATGAACTCTATCGCACGAAATGAGTGTGAAAGAAGTTAGATATCTTCCTAAGTGTTGCA
GCCTCCTAATTATAGATGTGGCACGCTTCACACCGATAACTAGGACTCTACAGACATGGCTTCATAGAGTCCCTAGGACT
CTTGAACTCTATGCTCTAATACCAAGTTTGTCACGCCTCAAGCCGACACCCTAGGCAGGACTGGCACTCGAGAACCATTG
TTGGCACCAAGCGAATCCTTGGCCTGGCTTACTTACTCAGCAGAAGACTTAAAAGAATTAATACAAAGATTCAATGCAAC
TCTACTCAACTGTTTAATAGAATAACTTAGAACATTTAAAATTCAAAATATTCAACTTGGCCAAAGTGGCAACTCAAGTC
TCAACATAAGAAATAGCAATGTAAAGACAACTAACCTATTAACTATCTATGAAGCCTCTAAAACAAGGAGGGATGTCGGG
ACAAGACACCCTATCATCCTAACAACTAAAGTACTAAAAACAAATGATAAAAAGGATCTCTCTGGAAAGCAAAGAGGCTC
ACCAACTAACTCTGAGTGCTCAACTCGATCAACGAGGCACTGAATACTGATCCTAGTTACCTTTGTCTGCATCATAAAAC
GATGCAGGCCAAATGGCGTCAGTACATTGAATGTATGAGTATGCGAGGGGAAAACTAAACATAACTTAAACTTGAAAGTA
ATTTGAAAGAAACACTTACCTTGACTTTACTCAACTCATGAATAACTTAACTCAAATGCAAAGTACACAACAATAACAGT
GCAGTTTATACAAAGCATTTAAAACGGTAGGTGACAACTCAATGTATTAAAGAAAATGCAATAGCAACTCAATTGAATAT
AAATTAATATAATACTGTGGGAGTTTCTCTAACCGATAACCACCAGTATGAGCCTAAGTGGTGATACAACATCTTGTCCA
CGCTGCCAGAACTGTCTTATACTTTGCCATCATATAGAAGCCATGACTAAGTTGATCCACTAGTCTATGCTAAAACTCCA
GACACAATGTGGCCTAAGAATGCCACATACTCAAGCCAAAACTCACACTTAGAGAACTTGGAATACAAATCTCTATCCTT
TAGAGTTTGGAGAACTATTCTAAGATGACTAGCATCATCTTCTTCATTCCTCGAATAGATTAGTATGTCATCAATGAACA
CGATAACAAACATATCTATATAAGGCATGAATACTATATTCATAAGGTCCATGAATGTTGCAGGCGCATTGGTCAAACCA
AAAGATATAACTAGGAACTCATAATGACCATAATGGGTCCTGAATGTTGTCTTTGGAATATCACATTCCCTTACTCTTAA
CTGATGGTAGCCCGATCTGAGAGCTATCTTAGAGAAATAAGTAGCACCCTGAAGGTGATTGAAGAGATCATCAATTCTCG
GAAGAGGGTACTTATTGTTGATGGTAACCTTGTTCAACTGGCAATAATCTATACTCATTCTAAGGGAACCATCCTTCTTC
CTCGCAAATAAGACCGGAGCTCCCCAAGGTGAGACACTTGGTCGAATAAAACCTTTCACTAGGAGATCTTTCAACTACTC
TTTTAACTCTTTCAATTCTGTTAGTGCCATTATATATGGTAGAATAGATATAGGACGAGTATTTGGAAGGACATCTATAC
ATAAGTCTATTTCTCTCTCTGGAGGGACTCCGAGAAGATCACTGGAAAGACTTATGGAAACTCTTTAACTACTAAAACTG
ACTAAATAGGAGGTATCTCAACACTAGAGTCATTAACTCGGACTAAGTGATAGACACACCCCTTGGAAACTAACTTTATG
GCCTTACGGTACGAAATAAAATGACCCTTAGGCACTGTTGAACTACTAGTCCATTCTATAACTGGCTCATTAGGAATTTG
GAACCTAACAACTCGAGTTCTACAATCAATGGAGGCATAATAGGCATGATGTCAGTCCATACCAAGAATGACATCAAAAT
CTACCATCTCTAATTCGACTAAATCAACCATTGTGTCCTTGTGATTGATTGAAATGACACAATCATGATATACTCGCTCA
ACTAGATTGGGGCAGCCTTGGGGTAAGGATTTAGGGTCTCCATCAAGGACCCTTGGTTGGTCCTTGGGGGGTCGTACCTT
GACGTTTAACCCCTAAACCCCTCAACCAAAGCTCGGGAACTCATTTTACAACTTCTAACTCCACATCAAACTCAAAAACA
AACTCGTTAGGCTCTAGTTTCACTTACTAGTTTTCCGGGTTGTTACATGAATTTTTGAGGGATTTGGAGTTGAATTGGAG
AAGAAGAAGCAAAGAGGAGAAGATAAAAAATTACTAAGGCAGGAACCACCAGTGACTGGCGCACTGGTTGGCGCGGTGCG
CCACTGGTGGAATTTTAGAGAGGATTTTCAGGCGTACCGCTAGGCGTGACGTGCCAACACCTGAATTACTAGAACGCCTT
TTAGGCACGCTGAGATAAATGACACGCCAAGGGAAAAATCAACCACTCTGACTAGCGTTCTGCTAGGAGCAGCGCGCCAA
GGTGGAAATATCAGAGCGCCACACTAGGCGCAATGGGAGGCGCGAAGCCCCACCCTTGTTCTGACTTTCAAGCATAAACA
TGATTAAATAGGATTCCTAAGTGAAGTAGACTGACTCCAATTTTTCCAACTCTTATAAATAGACCCCTACGCTCCATTGT
TATTGTTTGACTTTTTATTGGTGTGCAAGAGCAAGTTTCATCGGTTGTAACAGGTTTTGATCTTCTAACTCTTCTATTTA
TGAAAATCGCATGAACAATTAGATTTTGTGGTTTTCTAGTAGTATGAGTGGCTAATCGCTCTTATTCTAGGGCTATAGCT
ATGGATTAATTGTTGATTATTTAAGGTATATGAATTAATTCTTGGTTGTCATTATAAGTTAATTCTATATTCTTAATTTT
GGTATTTTATGTTTGATCACCATAAGATAAATCTATTGTCTAATCTTAAAATTGAGAGATGAGGGGTTAGATAAACCAGA
GAATATAGAGAGCTCGATCGACCCATTTAGTTGAGGTGATTTGTGTTCAGGAGTGACACCCGGACGAACAACTTGCTTGG
TTATGAAATAGGATGAAATATAAAAGCTCGCCAGTTAGGCTTGTTTATCCCCACTCAACGATGTAGTTAGATAGCTAACT
GGGGTAGGCGACTAGAGGTTTGATACCCGACTCATACAATTAACCCTGTAAACTAGTAACTTGACAACTAAAATTAGTTC
TAAGCCGAGAATATGATACATGAGATTCATTACATGTTGCAACCCTGGAATTGTCTTTTACTTGCTTGAAACATCATCTT
AAAGTCGTTCACAATTAGTTACTTTTATTTATTGTGTAATTAGTAGTAGTAGTTAACAACCACCACCATCTCTTAAATGG
TTACTTTTATTTTATTTGTAGAATTGAGTGTCAAATATAAGTTGATCATAAGTCCCTTGGGAACGATAACTTATTTCTTG
AAGAATCTATATTACTTGCGTGACCACGTACACGTGCGTGTGCAATTGGGAGCAACATATATGTATACCAAAACAGAAAC
AGATTATACAACTACTTTCTTTTGTATATGTATAGCGAAATATACATATTTATGTTTGCTATGGAGCGCAATTATGCAAA
TATAGTTATAGCATACAAATAGGATTTTTATGTTTGCTATATGTAAAAATTGCTCTTTTCTTTTCCCTTTAATATTGTAC
TAGCAATTGAATAAAGGAAAACTTACATAAATATACTATATTAAAAAAATATTTACCATTTATAGCAATAACATTTTTTT
TCATTCGATCACTTTTAATACATTTATAATACAGTTTTAATATATATTACAAAGAACAATTCATTACTCACATATAAACA
AGTATTATTGATGGATAATACATTTATCACACATTTTAATACATTTATAATACACTGTGTCAATTTCTTACCAAACAAGC
ATAATATTATTTTTTTAAACAGTTGTAATACATATATATTGCATACATAATTCACTTTTAATACATATTGTAGATTTAAT
ATAGTATTGTTATGTACTGATATAAATGGTAATAAATAAAAAGTATCGTTAAATCAATAATTATTTATTAAAAGGTACCC
ATCCATGTAATTTTTTCTTGAATAAACTTACACATATTTTTGGGCCTCTCATTTGTCTCGACAAAAAATAAAGACCATCA
TATTTGAGGTAACTTTTTCATTGGTATATCACTCTAAATTGTTTTGATCAATTATATAACTTTGAGCCCTAATACATGAT
TTGACATTTATAGTAATTCTTGTGGAATTAAATAATCTCAAATTCAAAACGAAAATCAAATGTCTCCTGTAACAACCCTC
TTAGTAGTTTTATGAATTTTAATAATTATTTTTATATTAACCTTTTTAGTAGCTTTTATAAATAAGTTATGACTTCTAAG
AATGAGTGGCATGATTTTCAGATTTAATAAAGGATTATTTTGTTGTTAATAATAATGGAAAAAGAAAACAATAGAAAAGG
AAAATAAATAAATAAATAATAATTAACATAAAAATGCAAAAAAAAAAAAGAGAAAAAGAGTAGGGACAAAATCCCTAAAG
TTGAAAGTCAGCGCAGCTGACGAGGAAATTTTTGCAGTAGAAGAAAAGAAGAGAAAGGATGAAAAAAAGGGGGAAAGGGA
GGAGAAAATTGAGATTTTCATCCCAAAGCGTTAAGTTAATGCTTCTCGTCCTTTCCATTAAATTTTTATGTAGTTATGAA
CATATTTTTATGGTAGAAAAGTGTATAATTTATATTGATATCAGAAAATATAGGTTTAGGATTTTTAGAACAAAATATTG
ATTTGGGGGTCGAATAACGATCAGTTTTAGCTGAAATTTTGCATGCGAGTTTGTTTTATCATGGGTAACCATAACCTGAA
AGAAAATTTTAGATTCAAATTTGGTGGCTCGGGATGACTTTTTGACCTGATTTTTGAGCTGAAACTAAATATAGTAATAT
GGGTGTCATTAGATTCGTATTCTTATAAGGGTTATATATTTGATAGATTGGAAGCACTTTAAAGCTTTACGAAAGGGGAT
GGTTCAAGTCTCGTAGTGAATTCTTGATTGATTGAGGCAAGTGGATTTCTAAACCCTTGTTAAGTGTATGAAATCGTGTA
TTTCCTTGTGGTATGTGTTGGGGAGTAATGAGACTTGGTGATGGATTAACTTGTCCATATTGAATAATTCTAATGATGAG
AAAGGGGTAATAAAAGGCAATGTGATTAATTGTTGGTGTGTGATGTGTTAAGAATGGTTTGAAAGGCTTATCGACTCATT
GTTGATGTTGTATCACAATTGTGTTGTTGTGAATTGTGCATTGTTATGAAAATGGTCATCTTCTCATTATTGTGAACATG
TCATTTACATTGTTTTGATACATGGTTGTGACAAGTGTTATGTGAATTGAGAAAGAATAAGAAATTAAAGAGGATGTACT
ATATTTCGAGGGGCGTGTCAAGCCGTGATGGATATTATATATCTAGGGACGTGTCGCGCGCCGCGATGGATACTATTATC
GAGGGACATATCGCACGCTGCGACAGATGCATGGACAGCTATGTCCCCCACGGGTCCCACACTAAGAGAAAATGGGTGTG
TATCGTTCGGTCAGACATACATCACTATACTTGACATTGCATTGCACATCTTTATCATTGATGAACTTGATATTGTGTTT
TGTTGATCTTGTGAGTTCCTTTCAGTGGAACTTTTGATTGATGAATATTGAGCTTATTGTTGAGGATATGTAATTGTTAG
AGTGTTGTTAAGGTGTGTGTTATGTAAATTATGATTTGTTAGGTTGGGCTGGTTTTTATGTAGGCTGTAGTTGTGGAGGT
TGTGATTGATGAATATTAAGCTTGTTGTTGAGGATATGTAACTGTTAGAGTGTTGTTGTTGAGCAGTGTGCTATGTAAAT
TATGATTTGTTAGGTTGGGCTGGTTTTTATGCAGGTTGTATTTGTGGAGGTTCGATTGGGGTGTAAGGAGTATCCGTTTC
CTATACCCTTAGCTTGTGTATAGAAGTTTACTTGTTGGGTACCATGTAGTTTGGTACTCACCCCTTGCTTATACATTTTT
GTAGGTTACTAGCCCAGATCTTCTTGATCCTTTCTATTCTCTTCTTGTCCGAGGCTTCCTGTGGAGATTTGTGAGGTAGC
TGTTGTCATCTCAGTAGACCTTCTTTTTCCTTATTTATGATATTGTTCTATTCTTGAAACAATGTCTTATGAGACTTGTA
TTTTCTTTTGATTCAGTTGTAATACTTTAAAGGTTTGTACACGTGACAACTAGGTTTTGGGGGTTGTATTAAGTTGACTC
AGTTATCCGCACTTATAATACTTTGAGATTTCAATATAATCTTACTTCCGCATAGTTTGTGATATTTGGGTTTTAGGCTG
ACTTATTTTGGTGGGAAAAGACGAGTGTCATCACATCCATTTCGGGGTAGTGACGGCTCCAACCTCATTGACACTACTAT
AGTACTAACAAAAACATGACTTGTTGTGACAAAATAAAGAAATATGAATTTACTACGAAATTTGCAACAAATTTGAGTAA
TGAACGTTTTAAAATAGTATTAATACAACAATATGACTTTTGTTGTCTATTCTTGTTACATTACTCTCAAACATAACTAC
TTCAACATTTATTTTCAAAATATATAATTGCATTCAATTGACACGATAGAATATTAATATCTAATCAAACATATGAAAAC
TTTAAACCCGATCCTTGAAACTTTTCTTCAATGATAAGATTGAGTTTATCGCTCCTCTCGGTAGTAAAATAATTCCTCCA
ATCTCCAATTTCTCCTCGATGAAAGAGCACTTTATTTCCCTCTCCAGTTGATAGCTTTCCATTTGTATTCACCTCCAAAT
TTCTCAAATTCTCAAAGCTGCACATTCTTAATATTTCATTCACCACTCCACAATTTTCTTCCTCTATAGAGAATGGACAT
TCCAAAAAATCAGCCAAGCATTTAAGCTGAATTTTTGGTTTCTCTTTAATCTCTTCATACATCAAGAAAAATACTTTATT
AGGATTTTCTATGCTTTGTTTCCAGTAATCCAACTCATGATTCCAAAACGGACCATAACGGCTCAATCCGTCACAAAAAG
GATCAAACATTTCATGAATGGAACTTGTTTCTTTGTGATGAAGTCTTAAATTGTTAGCAAAATGCCACATAGAAATAAAA
GTGTCCTTAGGATTCCTACATAAGTAAATAAGTTTGGTTCTTGAATCCATGATTGATTTTGGCAATGAAGCAAAAGGCAC
ATGAGTTGCCAAGAGTCTAGGTGAAGTGAAAGTTGAAAAATCAGGAACTTGACCATCAACATAGAGTGTATGCTCCAAGA
ATGGAACAAGAACATGAGATTTTTGACAAGTAGTTCCTGATTTTGGAGTTGTAACAAGAATGATATCACTATCTTCAGCT
TGAAATTGTTGTTGACATGCAATCACACCTTGAAGCAATCTTGGTGGTGTCCAACAACCTTGATAATTGTAGATATATGA
CCCAACCCATCCTTTTTCTTTTGGTAGGATAGAGAGCAGTTTCTTACACTCTTCACTTCGGCTATCCTCTTGTAAATACT
TGGGAGGAGAAGTTGTCATGATTTTGAGGATTGAGTATTTTCTTCAAGTTCGGGGGTTTTTATAACAGATACGCACGAAT
ACACTTATTACTCATGTGAACGTTTAGTCATACACTTCATGTGAGCTCAGCACTTCACATTTTCATGTCTTTCTATTAAT
AATAATTATTTTGATTGACTTATTTAACTTTTTAAGAGAGTACTGTAAATGTGAGTGTGTCAGAATAGTTAGCAAAATTC
ATGCAATTTTGTCCTATTTGTCAAATATTTATTTTAATTTCAAGATTAATGCTTTGGAGTTTATTAAATCATTGTTGTTT
AATTTATAACCAAGAAAATCTAATTTAAACAACAAAAAAATAATCTAATTTAACTACATACTTTCTCCATTTACTTTTAC
TTATTCATGATAATTTTTGCACTCTTTCTAAATAAACATAAATAACATGAAAATTTTAATATAAATTTATATTAATGTAT
ATATAGTCTTAATGGACTTTAGAATGGTTTGGAAAAATGTATAGTTAATGTTAAAAATAAAATAAAAAATTATCTTTCTC
TCTCGATATGCTAAAAGTAAACAAATAAAAGTAAAAAAAAAAATTAATTTTAATATAATAAACAAGTAAAAATGAATGAA
GAGAATATATAATACTCAATTTATAGAGTTATTTAAACTTGCACGTATTTAAAGTTTTGTATTTTCTACCATGCTCTATG
AAAACATGCATGAGTATATATAGAGTGTTGTACCTTTTTTTTCCTAATCATTTAATTATGAGAGTTCCCTTTTTTGGAAT
AATTTTTAACTTTATTTGCAAACGAAAGAAAAAGTTGAGAAATGACTATGTCAATTATCAAAGTCAGACTCAAAATTTGA
GCGCAACGGGTGCCTCTATCATTAGTACGTCAATATAAAAATCTTAAAAATGATAATGATAGTAAAGTACAAACTTCTAT
ATGATCGAATAAAATTAATTTGGTATAATATAGTATAACAAAAGTACATCCTTTATTCATAGTTGAACTTGACACATTTT
TATATTTTACAAACAATCAATAATAACGAAATCACATTAGAAGTACATTCCATTTAAATTAATACATCATTTGCAACAAT
TCGAGTAATAAACATTTAAAATAATATATATTATTGCTACAATAGAGCTCTTTTTATATGTTCTTGTTACATCACTCTCA
AACGCAACTACTCTTATATTGATTTTGAAAATAAATAAACTACATTCAATTCACATTATAACATATTAATGTCTAATCAA
ATATATAAAAAATTTAATCCAGATCCTTGAAGTTTGTTCAATGATATGATTGAGTTTATCATTCATCTCGACAGTAAAAT
AATTCTTTCAATCTCCAACTTTTGTTGTAGTTTGTTACATTACCCTCAAACACAACTACTCTTACATTGATTTTGAAAAT
AAATAAACTACATTCAATTCACATTATAACATATTAATGTCTAATCAAATATATGAAAATTTTAAGCCAGATCCTTGAAA
CTTTTGTTCAATGATATGATTGAGTTTATCATTCATCTTGACAGTAAAATAATTCTTCCGATCTCCAACTTCCCCTCGAC
GAAAGAAATTTTTATTTGCCCCTCTAGCTGAAAATTTCCCATTTGTATTCACCACCAAATTCCTCAAATTTTCAAAGCTA
CACATTCTTAATATTTCATCCACAACTCCACAATTTTCTTCCTCTAGGGAAAATGCACATTCCGAGAATTCAGCCAACCA
TATAAGTTGAATTTTAGGTTGCTTTTTAATTTCTTCATACATCAAGAAAAGTACTTTATCAGAATTTTCTATACTTTCTT
TCTAATAATCCAACACATTACTCCAAAATGGTCCATAAAGACTCACACCCTAACAAAAATGATCAAACATTTCTTCAATG
AAATTGGTATCTTTGTGATTATCAAGTCTTAAATTGTTTGCAAAATTCCACATAGAAATAAAAGTGTCTCTTGGATTCCT
ACATAAGTAAACAAGTTTTTTTCTTGAATTCTGAACTGATTTTGGCAATGAAGCAAAGGGCACATGAGTTGCCAATAGTC
TAGGTGAAGTGAACGATGAAAAATCAGGGACTTGACCATCAGCATATAGATCAAGCTCCAAGAATAAAACGAGATCATGA
GCGTTCTTTAAAAGTAAAGGGTGATCTTTTTTCAAAAATAGGATGGTTATTTCGATTCACTAATGCAATTAAAAGTGATT
TTAACCAAATGATTCTTGATTTTGGAGATGTAACGAGAATGATATCACTATCTTGAGCTTGAAATTGTTGTTGACATGCA
ATCACACCTTGAAAGATTGCAAAAATATATAAAAGAGATGTGCTGAATGTTTCATATATTTATCCCTCTTTTTAACACAT
GAATATATAGCAAAACGTGAAATAATAAACTACCCAACTATCCTATATATTAGCAACCTTAAACAACATACTAGTCATAC
ATACTAGCTACCTTAAACAGCATATCTGTAGTTACACGAAGTAAAAGTGGAAAGAATCACAAACTACCCAACTATATCCT
AATTGTTAGTTACCTTAAATAACAAACTACTATTACATGGAAGTAAAAATAAAAATAAGGAATCTGTAATTTCCAAATGG
AAAAACAAAACTACAGCTTAAAAGAAAAGAAAAGAAAAGCTGGTGTGATTCTACTATGTTAGTAAACTTTGTGTCGTCTA
AAAACATAGTCCCTTTTAACTTTCATTCTTCTTTGCCACAAAATCATCATCCTCGAGCTTCTTCATCGATGAGTCTTTAA
TAAATCCAACACCCCCTCTCAAGTTGGACGGGGAGGAACGAACACCCAACTTGTTCAATAGGAAATAATGAGAAGTAGCA
GGTAAGGGCTTAGTAAACAAATCTTCTACTTGGGATGAAGATGGAAGAAAAGAAAGAGAAATCAAACTAGTGAGGTATTG
TTGACGAACGAAGTGACAATCTAAGTCAACATGTTTCATCCGCTCATGAAAGACAGGATTTTTAGCAATATGAATTGTTG
CTTGGCTGTCTGAATGGAGAGAAATTGGTAGTGTAGGAGGCAGAGACAGCTCGGAAAGGAGACGAACTAACCACGTCAGC
TCAGCAACAACCCTTCTCATTGATCTGTACTCAGCTTCAGCGGATGAAAGGCGAAGAGAAGGTTGTTTCTTTGATTTTCA
TGAAATAGGACTGCCTCCAACACTAATAAAGAAAACCACTAACAGATCGTCTAGAATCTAAGCAAGTAGCCCAATCAGAA
TCGCAAAAAGCAAGGAGAGGAATTGAGAAAAATCCCCAAACCAGGATCAGAAAGAAAATATCGAAGAACATAGTGTGCAG
CTGCAAAGTGTGCTTGATATGGAGGCTGCATATATTGGCTAAGGTGTTGGACCGAAAAAAGAGATATCAGGCCATGTATG
AGTTAAAAAATTTAATTGTCCAATGAGCCGTCTATAAACAGTGGGATCTGGAAGAGGAGAACCCATATTTGCTTGCAATC
TTAGAGTGGGATCCAGAGGAGAAGAGGCGGGTTTGAATCCAAGGCAATCATATTCAGATAATAGTTCCAGAATGAACTTT
CTTTGAGTTAGGATCAAACCGTGAGGTTCTCGGATGACTTCAATGCCCAAAAAATAGTGTAAATCACCTAGATCCTTGAT
CTTAAATTCTGAATTAAGGAAAGATTTCAATGCTTCTAATTCTGCCATATCATTACCTGTGAGCAAAATATCATCCACGT
ATACTGCTAATATAGATACAGAGCTACCAGTGCATTTATAAAAGAGGGAATAATCATTCAAGGAGTGTTGAAAACCTTTG
AAACTCAATGCAGCAGTCAGCCTTGAGTACCATTGTCGCGAGGCTTGTTTAAGGCCATATAAAGATTTCTTAGACGACAA
ACTTGAGTAGGATCAGAAACCTTAAAACCTGCCGGGAACTTCATATAAACTTATTCATCTAACTCGCCATGTAAAAAAGC
ATTATTTACATCTAATTGGTAAAGACCCTACCCTTTCTTAATAGCGATTGCCAAAACACACCTTATAGTAGTAATCTTCA
TAACTGGACTGAAAGTTTCAGTAACATCAACACCTTCCTTTTGAACATCACCCCTAACAACCAACCGAGCTTTAAGTCTC
TCCACAGAACCGTTAGTGATAAGAGCATCTAATTCTCTTGTCATAGCCTCCAACCAATCTGGATATAAAATGGCTTGGGA
AAAATTGGTAGGTTCTTTAATTTGTGAAAGAGAATTGATATATTGTTGATTAGACGTGGACAAAGCATTAAAAGAAAATG
ACGTAACAGAGATAGGAGAAGAGAAACAAGTATCAGACATATTAGAAAAGTGTACAATATTACAAATGTAATCTTCTAAA
TATGCAGGGGTCTTGATAGATCTGGTAGATTTTCTCAAGGGGATAGGATTGATAGGAGGGATGGAAACCGAAGGTTGTGA
AGGGAGAGTGGGTATGGAAGGTACAGGAGAAAGTTGATTAGGAGGAAACAAATAAAGAGGGGAAGGAGAGGATGTAACTT
GATAATCAGGATCAGGTGTAATTAGTGAATCTGTAAGAGGAAAAACAGAAACAGGAGGCTGAATAGAAGAAAAAGGGTAT
ATATCTTCATAAAAAACAACATTTCTGGAAACAAAGAACTTTTGAGAATGTAAACTAAGTAACTTATACCCCTTTTTCCC
AAAAGGATAGCCAAGAAATACACAAGGTTCAGCTCTAGGATCCAATTTAGATCTACCCTGGGAAAGAGTAGAGGCAAAAC
CAAGACAACCAAAACATTTCAGGTTGGAGTAGTTTGGAGGATGACCAAAGAGTTTCTCATATGGTGTTTGAAAAGATAAT
AGTTTAGTCGGACATCTATTAATTAAATAAGTGGCTGTCATAAGACAATCCCCCCAAAATTTCGATGGAAGATGAGATTG
AAAAAGCAAAGCTCTACAAACTTCCAAAAGAAGCCTATGTTTCCTTTCAACCACACCATTTTGTTGTGGTGTGGCAACAC
AAGAAGTGTGATGAATGATGCCTTGTGTAGACAAAAAATTAGAGGTTTCTAAACTTGAACCTAATTCCCAAGCGTTATCA
GACCGAATGACCTTAACTTTCTTATTGAATTGCCTTTCTATCATTGCAAGAAAAGATTTGAGAATAGAAAAAGCATTACT
TTTAGTGGTTAATAAAAACGTCCAAGTTCCTCTACTAAAATCATCCACTATGGTTAAAAAATACTTATAACCATCATAAG
TAGGAGTTTGATAAGGCCCCCAAGTATCAATGTGGATTAAATCAAAAATCTGTCGAGACGAAATATGACTAATAGGAAAA
GGAAGTTTGGATTGCTTTGCTAATGGACCATTAGAACAAGGAACAGAAAATTTTAAACAAACAGAAATAGGAATGCCATT
GATATTCTGCATATTTTATAAAGGCATATGCCCCAACCTTACATGCCATAACTTGCTTTGAATAACAGAAAGAGAAATAC
ATGACAAACTAGATTTATCATCCTTTAGGGAATCTAAACTAGAGCTAGACTTAAAGCAGGAATTGACATAATAAGAAGCA
GCTGGAGGCCTATTCTTGAAGATGTAGAGACCATTCTGGCTTTCACCAAGGAGCATTGGGCTCTTCATGGAAGGGCCCTG
CATGAAACAATAAGAAGGTGTGAAGAATAATATATTAGAAAGTTGTCGACACAACTGGTGTACAGACAATAAATTGAAAT
GGAACCTAGGCACATACAACACATTATGAATGGTTAAATTTGAGAATAGTTGGACAGATCCTGAATGAGAAACCTTAACT
TTTTGTGAATTAGGAAGCCTTACAGAAGTAATCCTAGGAAATGGTTTAAGATCGAGAAAAAAATATTTATTGTAACTCAT
ATGCTCAATTGCACCTGAGTCTATTATCCACGTCTCATTAGTGAACGTTTTACAGTCAATAGTGGAATTTAGAGAGAAAT
GAAGGCTTAAAGGAATACCAGCACAATTGGCAGAAGCTATGACATTAGAATTATTGGCTTGATCCTTAGTTTTCACCTGT
TGAAGCATCTGCATGACCTGTGCCAATTGCACCTGTGTGAGGAGTTTCTCATGCTCCTCTGATTCTACGCTAGTCAGGAA
AGAATCTCCAAAAAATTCATTAGAAATCACAGCATTACTCTTAACAGAATTGTGAAAAAAAATTGACTTAGTAAATGTAA
AATCAGCTAGAAATCCATGTATCTTATAACATTTTTCAATGCTATGTCCGGTTTTCTTGCAATTTCTGCAAACAAGATTA
GACTTCTTGTTATCATAAGTCCCTTTTTGTCCCTTGAAATCAGTAGAAAATGATCGCGGACCATTGTTAGCAATGAATGA
AGAAGATTCACCAGGAAACTTTGGTGTATTCTGGACCTCCCTTTGCTTCTCCTCTTGCATCAACAATGCATAAGCATTTG
GGATAGAAGGGAGCGGTGAAATCATGAGAATATTACCTTTAGGTGCACAATAAGAGTCATTAAGTCCCATTAAAATTTGA
ACTAAGCATTCATCTTGCTTGGACTTAATGTTCTTTTCCTTTGCTCCGCAAGAATAAGAACAATTACATGGAATGAAGAA
ATCCTAAGCATCCAATTCATCCCAAAGACGTTTTATCTTTGTGTAATAAGTCGCAATATCATAGGAGCCCTGAACAAGGT
CACTTAGTTCCATTTGAAGCTGGAAAAGCTTAGCACCTGAACTTTGTCCAAACCTGGCTTCTAATTCTGCCCACAACTCT
TTAGCGGTGGAAGAGTATAGAACACTTTCAGAAATTTCTCTAGAAAGAGAGTTCAAAAGCCAGAAAATTACCATGTTGTT
TGCTCTCGACCAGGCATTGTGCAGGTTTGTACCAACAACAAGTTCATGAGTTGATCCATCAATAAAACCCGACTTGTTTT
TCGCAGTCAAGGCTATGAGCATGCCCCTCTTCCATCCCCCAAAACTCTTGCCATCAAAAGTCATATTAACTAACAACATA
CCAGGAGAATCGGAAGGAGAAATAAAAAAAAGGATGAGAAGAGTTTATGAGCAGAGTGGCCTCATTAGTTCTAGCAAGAA
TGGGAACTTGAGTCTCAGAAGATGTGGGGACATGATCTCCCATTGTAACAAATTAAGAGCAGGAATAAAACTGAAAATAG
GAGGAAAGATTTAAAACTTGACTTCTGATACCATGAAAGATTGCAAAAATATATAAAAGATATGTGTTGAATGTTTCATA
TATTTATCCCTTTGTTTAACACATGTATATATAGCAAAACTTGAAATAATAAACTACCCAACTATCCTATATATTAGCAA
CCTTAAACAGCATACTAGTCATATATACTAGCTACCTTAAACAGCATATATGTAGTTACACGAAGTAAAAGTGGAAAGAA
TCACAAACTACCCAACTATCTCCTAATTGTTAGTTACCTTAAATAACAAACTACTATTTACAAGGAAGTAAAAATAAAAA
TAAGGAATCTGTAATTTCCAAATGGAAAAACAAAACTACAACTTAAAAGAAAAGAAAAGAAAAGCTGGTGTGATTCTACT
ATGTTAGTAAACTTTGTGTCGTCTAAAAACATAGTCCCTTTTAACCTTTTTCATTCTTCTTTGCCACAAAATCATCATCC
TCGAGCTTCTTCATTGATGAGTCTTTAATAAATCCAACACACCTTGAATTGCTCTTGATGATGACCAAAAACCTTGATAA
TTGTAGATAGTTGATTCCATCCATCCTTTTTCTTTAGGTAGGGTAGAGAGAAATTTCTTACGCTCTTCACTTAGGTCCTC
TTGTAAATATTTGGGAGAAGAGCTTTGAGATGTTGTCATTGTTTTAAATTGAGTGTTTTCTTCGAGTTTGGAATTTATAT
AACATATATACGCACAGATACACTTATTATTCACTTGAATATTTTAGTCATACACTACATGTGAGCTCTCTACTTCACAC
TTTTCATGTCTTTCTATTAACAACTTTTTATTCACTTTTCTTATTAATGTTTATGAAGATTCAAGAGTGGTGTTATTAAC
GTGAGTGTCTTACAATAATTAGTGAGCCACATCACACTTCATGCTATATTTTTGTGAGTGCAAAAATAATTTATCTTTAA
AGAGGTGTTTCGTTATCCTATGCAAATTTATAATTTGTTTTAGACTTTTTTAATTATATATTTTTTAAAAAAAAATTGAT
ATCCAACCAAACAATGTCACGTTATTAATTGAAACAAAAAGAGCAATATAATAGTGATAAGTGTATAGTAGTGTGAAAAT
GAAAATTGAAAAAACCTTAGGAACAAGATATTGCATCTTGTTATCCAATATTAAAGAAAAAGAAAGAAAGAATTTAGAGA
TGAGTGTGAAGATAATACAATAATAACAATATTATTTTTCATGATAATTTGATAAAGGGAGTTTGAGAGAGTAGTTATAT
ATAACCTTACCCCTTTGATCTTGCGAAGGTAAATAAATTTATTTTTCTTATAAACCCTAGGTTCAAGTAAAGCATATAAA
ATTAGGTATGACAAGAAAATACATGAGTAATGGAGAAATTTTGTTGAAACAATGGAAAAAAGGATAATATCAACAAAAAG
TAGTACGATAACAGAAGCAAAAGAAAAAACATGTAATAATAAAATCAAAGAATAATATAGCATGAGAGTAAGAATAATAA
TAATACTTTTAAGGAAAAATGAATCACGTCCTCGGTAAGGTAATCCTCGACTTCCATATCCTCCTATCTAGGATCACATC
TGCGATAAGCTTCAAGTTTGTCGTGTCTTGTCTAATCACATTTCGATAATAATTTTTTGACCTACCTTTACCTCTTCTTA
GACCCACCATAATACCCTCTGACACCTCCTCACTAGGGTACATGTGAATCTCATATTCACATGTTCGAACCATCTCAACC
TCAATTTCCTCATCTTATTCATCACGGGGGTCATTCCACTCCTTCCCGGATATCTTCATTCCTAGTTTTATCTCTCCAAC
AAGTATACTCATACATCCATCTCAACATCCTCATTTCTGCTACTTTCATGTTATGAATGTTTGAGTTCTTGATCGATCAA
CAATCCACCCATAACATAGTTGTTCTATAACAATCACTTTATAATAACTTACCTTTAAACTGTGGTGGCACATTCTTACG
ACACAAAAAATCGGATGCCATCCTCCATTTCATCCACCTCGCTCCATTACCATGTATAGGTTATTCATGGTTATGGTTAA
AAGAATCAATCTGAATCAAACCGATTAAAAAACTGATATTTGGTTTGGTTTGATTAGATTTGGTTTTAAATTTTGAAAAC
CAATACTATTTGGTTTGATTTTGGTTTTACTAAAAAACAACTACAAAAATAACCAAACCAAATTGATAAATTAGATATAT
AAATTTTATAATTATTTATATATAATTCATAAAAAAATAAAAAAAAATTGTTAAATTTTAATCAACTTAAGTCTTTAATA
AGTTGTATACTTAAGTTTATTGAACTTACCATTTTCATAAGCCTAATACTTAAATTTTAGCCCAACTATTACATTCTAAG
TTCAAATATATGGAAATCCATTACTTTAGTCTTTACCTATCCTACCTCACATAAAATAGTCACGCTTTCTCTTAATTGAA
TCACTTTGTTCGTGTAATGATAACCCTAGTATTGCTTAATTGGACCAACAATAGATTTTCATTGGACTGTTCATGTATTA
GGTGTTTGTGTCTATGGAGATACGTATGTCCTCAAAAAACTTATTATTTTCAAACGGAAAAACCCAGAAAAACTGAACCA
AACTGAACCAAACCGATAATAACCAAAGCGACGATTATTTTTTCGTTTGGTTTGGTTTAATTTTAGAAATTTAAAAACCA
ACTAGATTGGTTTGGTTTTGATTTTGACCAATCCAAACTGAACCATGAACATGTAACATCCCGCCTTAGAAAGAGCTAGA
TTTAGAAAGAATCAATTTGGAAAGAGTCAAATTGAAAATTTTGGCAAGTTATGCTAAGCTATGAGTTTTGGGTCAACTTC
AAACGATCATAACTTCCAGTATAGGATGAGTTAGGTGGCCCATAAGATATCAAATGAATGTTCTTGGAATATGTTTTCAA
CGCCACCGAGTTTTCAAAGTTTTGAGCTCGAATGAGGGAGCTATGCCCGTTTGAAAATCTGGTTGTCCAGTTAAGAAAAG
TTACCCAAATTAATGAGGGGCATTTTGGTCTTTTCCTTATCCCATCAGCTTAAAATGAATTTTGGTAATATTTAGGGGTC
TAAACTGATTTGGTTCAGTTTTACAAATCCTAATTTACGCTACGGTTTTGAGAGGAGTTCAACAAGAGGAGAAAAGGAGA
AGAGTTCAAGGAGCTCTTCAAGTTTTCCTGCGAATTAAGGATCGTTTCGCCAAGGGTTTGATCCCTAAGAGGTATGTAAG
CTTTCATAGTGTTGGGTTCGTTCACCCACACGCCAATCATGCTTTACATAATCAAATCCATCCATAAAGATTGAAAAATT
GAGTTCTTGATGAGTTTCTTGAAGTTTGTGATCTATTCTTTAAGTATGAGGTTTCGTTGTGTTCTTGCAATCAAGATCTT
GTGTTTGAGTATTGTTCTTGAGTATTTTAGAGTGTATTTAGTTGTAGTTATGTTGGGTCTAAGAATCCAAAGAGTATGAG
GGAAATCTCTCGAGTTTAGAGGAGTTAGAGAATGAAAAAAAAAGCAAGAAAATTCGTCGAAACCTGGGCAGGAGCATAGG
GCGTCGCGCCAGCCAGTGCGCCCCGATTAGTATTCTATAGTTTGGGGCCTAGCGCCCTGCGCCAGCCTGTGCGCCCTAAC
TACCCCTCAGTAGTTCATGGGCTGGCGCCACGCGCCACTCAATGCGCCAGGGTAGCCTACCCCGTCACGTCTTCAGTTGT
GTAACCCGTTTGAGTTCCTTTAAAGTTATCTTTCAATTCCTATTGATTTTAACTACTCTAAAATACTTCTAAACATCGAG
TGATCATTCATTACATGAATCATAACCTTGAATCCATAATTCAAATTCAAGGTAGTGAGTTAAGTCTTGAGAGTTCTTCC
GAGTCATTTGAGAAGTCTTTTACAATCATTTTAAACTTATTTTAAGACTTGAGCACTTGAGTTTAAGGATAAGTAAAGTT
GAGTTCATTTTCTTTAAAATGATATATGAGAACTAAGTATTCCCAAGAATAAATGCTTTCACACTTAAGATGAGAGGAAA
CACCAATTACCAAAAGAGTTCTTTAGCAGTTTTAGTACTATCTCTTTTAAGAGAAATATTTTGAGTAATAATCTCAAACC
AGAGAAAGAGTTATGTTTTTAAACATATGAGCTAGTTATATTTTGAGAGTAGTATTGAACACCGATATGGGGACGAATCC
AGATAACTCAAAGTTCTCATAAACCATGTAGCCAGTGTGGGTAGAAAAGGTCATATTTTTTAGATGATTCCTTATTGTTT
TTAAGCATAGACTAGTGGATCCACTTAGTTAGTAGGTCCTATACCCTGGCAAAGTATAGGACAGTTCTGGCAGCGTGGGC
GAGACGATGTATCATCATATAACTCATAGTGATGGTTGTCGATTAGAGAATCTCCCACACAGAATTTATTTTGTATTTTA
TATACAAACAAAGTTTATTTTTATTCTTGCATGCAAACTGAGATATATTATATTTTCAAATACATTTAGTTGTTATTTAC
TATTTAAAAGTTTTTCTTTATAATGCATCTTTACTATTGCTTTAAATTGAAATGAGTTGAGTAAGTTGAGTATCCCTAAG
TTGAGTCTAGACGAGGTAAGTTGTTTCTTCAGTTCCAGTTCAAACTTATGTCTTGTTTTATATTTCCCCTTGCATGCTCG
TACATTCCATGTACTGACGCCATTTGGCCTGCATCTTTTATGATGCAGATACAGGTAACCAAGATCATCAACCAACGTTT
CGTTGATCCAGTTGAGTTCCAGAGTTCTTCGATGGGCCTCCTTGCTTCCGGAGGATCCCTTCTTTACTTTCCAGTATTGC
AGTTTGTTAGGATGATCAGGGTTCTTGTCCCGACATCCCTCATAGTATTAGAGGCTTCATAGATAGTTAAACGGTAGTTC
ATGAGTCTTTTCCATTTCAGTTATAACTGTTGAGACTTGAGTTGCCTCTTTTGGCTAGTGAATGTTTTATCTTTAAAGTA
TTATGAGTATTTCTATAAAGACTTTGAGTAAAGTTTGTTTTTGAGACTCTTTTATTGGTGAGTAACTCTTCCGCTGAGAG
TTGAACCAAACCAAGGGTTCGCTTGGGGCCAGTAATGGTTCTCGAGTCTCAGTCGTGTTCAGGGTGTAGGCTCGGGGCGT
GACAAAACACCCCTATGTATAACATCATCACCAATCTTCACATTTACTTCAATTATTGACCAAAATACTTGAAATTTTCT
CTCTTTAAGAATGAGTAGTATATTAATAATCACCTCCACATTTGCCTCGTGAGTCACGTCACTAAACTTATACTCTAAAT
ACTTTGCTTTGTCCTGCTCACCATGAACTGTTAAACCGTAGGATCTATCTTTAAACCTCCAATCTATCGTTAAGCTTTTC
CTATGTGTCTTCATTCAATACTTCATCATCTACGAATAATAGACCATGACAGCTCCCTTTAGATATTTCGAGCATAAATA
AGATGATTGTCATTATTTTATTATTATCATCACGATATATTACAATGGTACCCATTGTCACAAATAGAAGCTCCTAAAAT
GAGTTTGTTGCTCGAATAGTCAGTCAATTATTAAAATTATGTAAGAAAGTCAAACTTTTTTTTGGGTAAAAAATTGTAGA
GGTATTTCACAAGAAAAATCATTCTGATCAATTTTGTAAATTTTGAGCAATCAATTCTTGATTTGACATTTGTAGCCATA
ATTGTTGGACTTAAAATCAAAATAAATAAATAAAAACCAACCTCATTTTCACTACTATAGTAGGAAGGATTTGGTGTGAA
ATAGTTATAAAAGAAATTACTTGTCCGTGACACAATAAAAAAAAATATTCAACAGGTGAACTTTTAAAATAGATTAATCA
CAACACAACTATTTCAAAATTGATTTTCAAAATAAATAATTGCATTCAATTGGCATAAAGCATATGAATGCCTAATCAAA
TATACAAAAATTTTAATTCAGATCCATGAAACTTTTGTTTAATTATATGATTGAGTTTCTCACTCATCTCTAAAGTAAAA
TAATGCTTCCAATCACCAACTTCCCCTCTACAAAAGAACATTTTAGTTTCCTCTCCGGTTGACAATTTTCCATTTATATT
CTCATCCAAATTGGTCAAATTTTCAAAGCTACACATTCTTAATATTTTATCCTTCACTCCACAGTTTTCTTCCTCTATAG
AAAATGAAAATTCCAAGAATTCAACTAAACGTTTAAGATGAATTTTCGGTTGCTCTTTAATTTCTTCATACATAAAGAAA
ATTACTTCCTTAGGTTTTTCTATGCTTTTGCCCCAAAAATCCAACACATGATTCCAAAACGGACCATAAAGGCTTACACC
TTTACAAAAATGATCAAACATTTCTTCAATGGAATTGATATCTATGTAGTCAAGTCTTAAATTGTTTGTGAAATGCCACA
TTGAAATAAAAGTGTCCCTCAAATTCCTACATTAGTAAACAAGTTTGGTTCTTGAATCTTGGACTGATTTTGGCAATGAT
CATAGGGCAAATGAGTTGACAGGATTCTAGGTGGAGTGAAGGATGAAAAATCAAGGACTTGACTATCAACATAGAGCTTA
AGTTCCAAGAATGGAACAAGATCATGAGGGTTCTTGACAAGTGACGGGTGATTTTGTTTAAAAATAGGATATTTTTATCG
ATTCACTAAAAAAAATAAAAGTGTTTTTAACCAAGTGGTTCCTGATTTTGGAGTCGTAACAAGAATGATATCACTATTCT
TCAACTTGAAATTGTTGTTGACATGCAATCACACCTTGGATTAATCTTGGTGATGTCCAAAAGCCTTGATAGTTGTATAT
ATACGATCCAATCCATCCTTTTTTTTTCGGTAGGATAGAGAGCAACTTCTACAGTCTTCACTTACACCATCCTCTTGTAA
ATATTTGGGAGGAGTTGGTGAAGAGGTTTGAGATGTTGTCATGGTTTTGAGCATTATGTGTTTCCTTTTTGTTTGTATAA
TGAAGGCTTGCTCATAAGGATAATATATAGAGGGGACTTACATTGCATACAGTAAAAGTTCTTTTATATTATTAATGAAT
TTTAATCGATAATAATAGGTTAACCAATGTAAATTAAAACGGGGAGAGTTATATTCTTTTATAATCATATTAACTTTTTA
AAAGAGTTAGGCCATATGTCTAATCTCTCAAAACCACACTAAAACAATATTACTCACCAATATACATAAAATGTTTATAT
ATGTATCAAAATATACATATATATTTAATTATAGTTTTGACTTTTTTTAAAGAGGTTAGGTCATATGTCTGTCTAATCTC
TCAAACCTACATGTCAGTTTAGTCTGAATGATAACTTCATATAAAAAAAATATTACTCACCAATATACCTAAAATGTTAT
ATAAAAACTAGATGGCAAAGGCTCGTGCTAGCACGGGCCAACATATTTAAATGTGTTATATGGTTTTCTCATTGGTTTGA
TAACAACAATAACAATAACAACAACAGTAATAATAATACATTTAAAGCAATTGATACTTTCACCGAATGTCCCTATATAA
ACATGGGTAAACTATGATATTATCATGTAGATGTCTGAAATAGATAAGTTCTTGGGTACTTTTAAATAAAGCCAAACTCA
TCGGTGGCCCCCTAAAGTTGGCACCAAGTTTCACATAGACACCTTAACTGTGCGATATTCATTTTAGACACCTCATGTAG
GATCCCGCTATATTCTTTTGACATTTTTTTTACAATAAGAAAAAAGCTGAAGGAGAGTGTAATACACTCGTTGATGGCGT
GGCAAATAGCGAATTAAATGATCACATGTGTTATTTTAATTTAAGTAAAAAATTATTTTAAAATCTATTTAGTAAATAAA
ATAAAAAAATTATTATAAAAAAAATAATTTAACCCCCCCCCCCCGGTAGTTGTCTTCTCTACTATACCCAATAATTTTCT
TACTTTTTTTCTTAATTTACTCTTTAAAATTGTTTTAAATTCTTTTTTTTGTTCTATTTTAGTATTGTTTTGAGAGAAAA
ACAGAGGAGGAGGAGGGAGACAAGGAGAGAAAGAAAGAAAAAAATATAAAATATGAGTGTTGATATCCAGTTTTTCCGGC
GAAAAAGGTGGAATCGGAAATCGTCTTTTTTCATACACTCTATATCTCTTTTGTGCTTTTTTCTGTTCTTTTACTATTTT
TCTTTCTTTTAGTGTTGTTTTGTGGGAAGAGAAGAGGGAGAGGAAGAAGAAGGAGAGATCAAATATGAAATATGGGTGTT
GATTGATATCCATTTATCTGGCAAAAAAGGTCGAGGGAGGTGATGGTAAATTTAGAAAAGTAATACAATGAAGAAAAATA
ATGACTTAAAAACGAATTTGAATAAAAAATTTGACCTCCATTGAAGGAGTTTAAGCTTGAAAAAATGGTGGGAGGTGGGC
ACTTGAAAATTGGAGAAGAAGAAGAGAAATAAAATAAAAAATGGCTAAATTAAGCCTTTCACGCGCTATTGGTGAGTGTA
TCACACTCACTTTGACATGTCAGCAAAAAATGTCAAAATGACACAACGAGACCCTATATGTGATGTCTAAAATGAACATC
ACTCAGTTAAAGTGTCTAAGTGAAATTTGATGTCAACTTTAGGAGGACATCGATGAATTTGACCTTCAAATAATATACTA
ATATTAATATTGATGTTTGTGATTTTCCATCGTACAATAAAATCAAGCATTCATATTGAATGATAAAATAGAAAATAGAG
ATCAATAGTATGAGTATTTTTATTACAGTAAACACATATAAAGTCTGATGAATAAAACATTATAGATATATGGACTACGT
ATCATAGTACTCCAACCGTATCCTGCAATCAGAACATTATGCGGGGTACAGAAGAGTAAAATCATACCAATTACCATGGT
GGTCATAAGGTTCATTCGTCACACATCAATGGCCAGAACACATTTGCCATTTCAAATTTGTTGAAGTAATCGAAAGATCA
ACTATATTTTGAATACTATTATTCAACTCATGATAATTGAAGTATATGATTTGCATCACAGTACACAAAAGTAGAGGATT
TTTTGAGTCTGCCCCCAGTCTTTTGCTATCTCAAATAGGCTAGTCTTGTATTGTTTTTCTTCTTTCCATAGTTCAAACCC
TTGTAGCAAAGATACAGATATCTTCCTGTGTACATATGTACAACATAATTTTCTTTAAATACAAACATTGTATATGCACT
TGTATACATAAAAGCAATTGTATATTTGTGTAGATACATACAATAGTATAAGTAAAGGCACTTGTATATTTGTATTGATA
AAGACAATTGTAATATTATATATCCTAACCTTGTATGAAAATAAAAGAAGATTCTCATGTCACGGGCACTTCCCCTGGGG
CTACATTGTTATGTCAACTGCGCTAAAAGATCAAAATTTTCAGAAAGATCATATCTCTCCATACATACAATATTCTCTTA
TTCTTTTGTATGAGATGTTTTCTTTCCTTCCCTAAGAAAGCCTTTGTCTTTCTGATGTTCTAATAGCTAATATCTCAACT
TGAAATATAAGAAACCATCAAAAATTCGCAAGACAATCAAACACCACTAAAAAATACAACTTCTCCCTCAATAGAGTTGG
AGACCCCAACTAAAAAGTATGAACTATCATAGCTAACACACCCATAATGGGTGTTTCCTCAGGATACCGCAATTAGTGGT
AAGTAAGAAGAACTTGTCCATTCAAACTAAACAAAATATAGAGTTGAAGATTCTAATAACTTTGCATAGATAATTTCAGA
GAGATTATTTCAAACACCAAGACGTTGTAAAGTAAAGTTGTAGTCCACACATCGAAAATTACTAAGTAGACTCTCAAATT
ATTAATTTCAAGTATTATTGCAATTCTTATGAGTTCAAACATAATGTGGCACTGTAGATTACATTCTCCATGAACTTTTG
GACAAAAGGGTGCAATTTGTTCTTCCTTATGGATTGAAAAATTAGCCTAGAAGAAGAAAAACTAATGCAAATGAATCACT
GACTTTTGGATATGAAAAATTATATCGCTTGCAATAGACCATGTTAAATAAGAAAGAAGCAAAAATAAATTTTATTCATA
CATGGTGTATGCTAATGATCAATGCATACAAAAAAGATTAGTTCAAGCATTATTCATCAAACAACTTGGGTGCACTGTAT
GATTCTTGTAAACATGAGCTCAGTTGTGTATCAACTTTTTGGCATTCTAAAAATCACAACATATATAGGAAGATGTTTTG
GAGCAGCTCCATAAAACAAGTAAACACAAATCGTTAATTAAAAGAAACAGAAATTGAAAGGATGTTGAAAAATAGATATT
AGTTAGTCATAAGACTCATAAAGTACTATTATTTGATATGTTTGAGTAGAACATTATCCTCATGAAAGTTGGATAGTTTA
AGTAAACTTTTCGGCAACCAACAAATATACTAAGCTTTCAATTTAGGGCTAAATTATTTTTGTAGCAGCATGTGTTGTAA
TTGGTAAGGGGTAGTTGGTCTTCCTTTCTTATGTTAGCAAAAAAAAAGAGGGGGGGGGAGGGGACTTCAGTACTATGCAG
ACAAAGCAAGATAACATAGTAGGATGTATTTTGGAACAATTAGAACTCATATACCAACTCCCATATTGTTCCATTGAATA
AGAGGTTTAGAATAAATAGTTATCTTATGTTAGAGTTAATTAATACTCAATAATTTGTCCTATGTTAGAGTTGTTTGAAG
TAAGTTTTAGAAAAATGAAATATTGTACTTTATTACCAGTATCTAAAATGTTGTGGTGATAAAAAACTTACAAATCAACT
TCTAAATTCTTCATGCATTAATTACCACCATTATAAAATGTCTTTGTATTTTGCACCAAGTCATGAGCAGTAGACATTTA
AAACAAAAATAATAATCAAAAGGTTGGATCGGATTATTTCTCAATAGATGATCAACACAGCACACAATGAAGCAAATTAA
AAAAGCAATTAACTAAAGAATTCGAACCTTCACCAGAAAAACTGCTTGATCAATTTATTTTAGATCCCACATAAAAACAT
TATCAGAAAACCATCCATATGTACGAATACTAAACATGTTCTCCTACACAGATCTTATCTAACTTACTTTGCTGTCAGTG
TATGTTTGAAAATAAGTTAGCCCATTCACAACTTGTGCCAACTACTCTAAGTGATTTATAAATTCGGTGTCCAAGTCCTT
CAATTTTCAAAACATTGTACTGTATGCAGATATCAAGTAAGTCCTCACCCATTAAAAAATAAATAAATTGAAATACTTAT
AAATAAATAAAATTTGAGAAAATTAAATTGCACGTTCATAAAGATTGCATTCCTTGGAGGAAGAGACAAATTAAAACCAC
CTATGATGCCATAATTATATTAATTAGTTCAACATGTAATTACTATTAGCCACTACTTAAAGTAGTCAAGTGCAAAATCA
TATTTAAACCAGCTAAAGCATATTTTATTAGATGTAAAAAATGACATAAAATCGATATTTGACTATAACGTGGAAACAAC
AAATGACTCGGCAGTTTGAAAAAAAAAAATAGAACCTTCCAAAGGAAAATGCTTAAAAATTCACTGTCCTAAACAAAAAT
TAAGATACTTTACTCTCAAAGAAAGGTATTGCTTACAACTTATACAGAATTGAGATTATTCTCTTACCCTGCAAAGTCTA
AAAGCTAAATGCAAATTTCGTGAATTTGACAATTTATCCAATCGAAGGGACTAACATATATATATACATCGAAACGTGCT
AGCTTTAAGTACAAGGCATCATAGTCCATCCATACATAATATCAATAATTGATAACCAAAACGGATGATTAGTTTTAACC
GTACTGAAATATAAAAGTGGAACTCAACCTATAGGGTTACAATGTCTGCTTAACCCAAACATTTTTAATCGATCGGTAAA
TCGAAAACTTAATCAAACTGGTAAAATTGATAGATTTTTTAGTGTTACAATCTCTACTTGAATTAGACACAAGTACATTT
TCTTTGTTTGATTTGATAGAGTTAAGGTCAGTGTACCTGTTGTATAACGATATGATAGTTTCTTTGGTAGATTATTCAAT
ATCAAGTTTCCTATGCTCCATCCCGCATATTTGTAATTCTCCCTTTTCTCCTCGAAGTAAATACTAAGGCCTGCATATGA
GAAATTATTACAAAATCAAAAACATGACCCGCATCAAGAACAAAGTGAAAAAATCAAAATTTGAAATACAAACTCGTAAA
TAGGAAATCAGAGAGAAAAAGAAACAGCGCGACATATGAACTCTAAATTTAGTGCATGCAATGGTAAAACAACCAAATAC
CAAATCAATCGGCAAAACTGAAAGAAAAACTAAACCGATCGAATAAAAAATTTGCCTAAAATCAAAACAAAAATAAAATA
AATAATCTAAAAAATCGATGTCCGCTAAATCCTCCATTTGAATTCTCACAGGAAAACATACAATAATAGTGGGAGTTTAC
TTAAACATGAAACCTATTTTAATAGTAAGTAGAAACTGAAAGGAAATAAAAGAGGGAATAAACGAGGAGAAAATTGAAGG
AAAGGTATCCTTTAAGTTTGGAATTAACTATTGGTAACAATTTTGACCAAGAAAAGGTCAAACACACTTAACTATTAAAT
TAAGTTAATTGTGGACTCAATTAACATTTTTAAAACTTATAATCTTTTTAGAAATACAAAACAATCCACCCACTAAATAA
ACAAACTTTCCACTCCCTCTCTCAAACATTCTCCTCTCTTCACAGAAGAAAACGTTCTCCTCTCTCAAAAATTCAAAATT
GCTTCAATCGGGACAATCAATTTCTCCGGTAACTTTCAACTTTCGACGGCCGTACTTTGAACTTTCGATTAGTCTATTCT
AATCATTCAAGGGAACAACAATTTGCAGATAAAACTTTATTTTTTTGAAAAAAATTAGGGCTTTTTCGTTTTTTTTTTAA
AAAAAGAAATACTGTAAAGAGACTATTCTGAGGGAGGTTACAATTTGCATATACTCTTCCCTCAAGCGCTGCCCAGATTT
TGTGCAATTCAGGTTGAGATATTGAAGTTTTTGCTTGTTTAGGTGAGATGGGGAAGAAAAGGGGTTTGCCCAATTGGGTT
CCTGATGGGTCGACATGTTCTGCAGGAATTTTTGAAAAAGAGTTCCTGGTTTTATATCTAATTTTGAAAAGGTTTACCTA
ATTGGGTTCTTGGAAATCTAAATTCTCTATAATTTGTTATCTCACTAATCTTTTGCCCTTTTTTTTTGCACTTCTGCAAG
TATTTGGTGAAAATTCTAGGAGTAACAAAGTTCTATTAGAGCTGATTAGGTTAGTGTGCGATTTATATGCTTAATTAGTA
ATATATGCTTCGTTTTCTAGATTAAAATAGACATTTAGTAATAGATAGTACATAAACGAGTGTATAGAAAATAATTTTGT
ACTGAGTTGCATTTGTTATCGCGGATGGGTGATCAATGCAGTTATATTTTGAATTCGGTGACTTAAGCTAAAATTACATT
TACTATTTTGATAAAGTGATCCCACTGAAAACGAGCTTGTTCAGCTTCTTCCGCATTTATGAAAGTTGAGCTAGGGAGTA
CTTGATGAAGAGAGATGCAATTTGGTAGTATTAAGCTATTTTACATAAAAGGTAGTGGGATATGTATTTTCGGTGTTTTG
ATTGGGAATGAAATGACTTAGCTTATTTTTGTTAAGCTATGGATTGTTTTGATGAATACAAATTTATTTTCCCTTTTTAA
TCTATTTGACACAAAAGGGTAATTGGATCTCAATTTTGGTGATTTTATCACTTGGTTATGTTCGCTTAAACAACATTGCG
GCAAGAAATTAAGTTAGAAACGAACTTGATTTTTTGCATGGTATCTTAATTTTGTATATTGGTATAGGCTGTTAGTTTAG
ATTATTTTGAGAATATAAACTATAGTGTGCCCTTTTGGTTTAGATTATTTTGGGAGTATGAACTATTTTCTTGACTGGCT
TCTAAGTGTAGGAAGTGTCAAAACCAACTTGTGAAGTGTATATAGTTTGCTATGTGAGATTATTTTGTGTTTGCTCATGA
TTTGGATGCATTCAACAATTATTCATGGGGTAATGAAAGCTATTTCTTGATTGTCGAATATTTGTTGTCAAAGTTATCAT
CGAAGATGAACAATTTATATGGCTTTCCTTGGGCTTTCATGGTAAACTTCACCTCTAATTTTAGTATTTTATTTATTTGT
ATTATTGAATAATTATTTTAAATTTTTATTTTCATTATCTTTATATTTTTAGGCTTGAGCATTTGAAGCAATACCTTACC
TTAGGAAGTTATTCAAGGATTACTTGAAAGAAATTTCTCAACCACAATCCAAAAATAAATTATGTTGATCTCTTCAATCT
TCCTCATGATATAGTAAGTCTTCTATAGAATAATCTTTATTTAAATTAATTGATTATCTAATTTGCTTTTGTTTAGTTTT
CTTCCAATAATGACTCATCTATAGTCATCTATTGCAATAAATGGGTCATCTGTTGGAAGAAAACATAAGAGTTTGCTACT
GTTTTGCTTTCGTCCAACAGATGAATAATTTGTTGCAATAGATGAGTCATTTGTTGGACGAAAACTTAATCATTTGTTAC
TGATTTACTTACATCTAACAAATGACCTATTTGTTGGAACAAAAGGTCATTTGTTGGACGAAGTCTCAATCGTTTGCTGT
TGTTTTGCTTACTTCCAACAGATGACCGATCTATTGCAACAGATAGGTCATCTGTTGGAAGAAAATTGATAATTTGTTGT
TGTTTAGCTTACTTCCAATGGATGGTCTATCTACTGCAACAGATGGGTCATCTGTTGGAAGAAAACTGGATAATTTGCTA
TTGTTTACCTTTCTTCCAATAGATGGTCCATTTGTTGCAACAAATAGGTCATCTGTTAGAAATATAATTTTACAATAAAT
ATTTTATCTATTATAATTTATAGATTAGTTTTAATATAAATTACTTTTGTTTATAGATTGTACATCACTGCTTGTCCCCA
CAGAGCAAGAGTTGCAAATGTCATTCTTTTTAACTCTAGGAATCATTGACACAAAATTAGACCCTACACTAGATCTGATA
AAAAAAGAATTGGCTAGAGCAACAACCATCAAAAGGGAAGCACTTATTGTTCCTGGTGATGCTGATGATGTTGCAATAAA
TGTTAGTGATGATGCTGATGTTAATGTTGGTGTTGATATTGGTGATGTTGGTGCTAAAGGTGGTGGTGAGCATGTTAATG
ATGTTGGTGGTATATATATGGTGGATTCACCCCTTTCAATTGGTGGTATTTATTTAGTTAATTATATTTTGTAATTGCTA
ATGATAATATTTTATATTTAATAGATGTTCAGTTATTTTACCATGAATTTCATTATATTCTTAGATTTGTAAAATATTAA
ATTATACTATTGAAAATAGACATATGTTGTAGCAAGTTATAAGTTACTTATTGCAACAGATGACACATATATATAGAGTC
GGTTCAAACATATATGATCATACATTGTAACAGATGAATCATCCATTGCAACAGATGAGCATATATGGGTCATCTATTGC
AACAAATAATACATATTAGACATTTGTTGTAATAGATTTCTATATTTGTTGCAACAGATGATCATATTTATTTGATTATT
TTCAACAGATGGATTATCTATTGCAACAGATAATGCATTGAGATTATAATTAAACTTATAATTGAAAGGTAATTATAATT
AAATAACTTTATTTATCACTATTATGGGCTAATGAAGCATTCCATATCAAAATAATCAACTGATCACTTTATTTAAGACT
AATACAGTTAGTTAATCATGTAATTACTCTACAATATATTGAAAATGTAATTGAACTTATTAATTAAAAGGTAATTATAA
TTAAATAACTTTATTTATCACTAATTATGGGCTGATGAAGCATTTCATATCAAATAATCAACTGATCATTTTATTTAAGA
CGAATACAATTAGTTGATCATGTAATTACTCTACAATACAATGAAAATGTAATTGAACTTATTAATTAAAAGGTAATTAT
AATTAAATAACTTTATTTATCACTAATTATGGGCTAATGAAGTATTTCATATCAAAATAATCAACTGATCACTTTATTTA
AGATGAATATAGTTAGTTGATCATGTAATTACTCTACAATGCATTGAGATTATAATTAAACTTATAATTGAAAGGTAATT
ATAATTAAATAACTTTATTTATCACTAATTATGGGTTAATGAAGCATTTCATGTCAAAATAATCAACTGATCACTTTATT
TAAGACGAATACAGTTAGTTGATCATGTAATTACTCTACAACACATTGAAAATATAATTGAACTTATTAATTAAAAGGTA
ATTATAATTAAATAACTTTATTTATCACTAATTATGGGCTAATGAAGCATTTCATATCAAATAATCAACTGATCACTTTA
TTTAAGACGAATACAATTAGTTGATCATGTAATTACTCTACAATACATTGAAAATGTAATTGAACTTATTAATTAAAAGG
TAATTATAATTAAATAACTTTATTTATCATTAATTATGGGCTAATGAAGCATTTCGTATCAAAATAATCAACTGGTCACT
TTATTTAAGACAAATACAGTTAGTTGATCATGTAATTACTCTACAATGCATTGAGATTATAATTAAAATTATAATTGAAA
GGTAATTATAATTAAATAACTTTATTTATCACTAATTATGGGCTAATGAAGCATTTCATACCAAAATAATCAACTGATCA
CTTTATTTAAGACAAATACAGTTAGTTGATCATGTAATTACTCTACAACACATTGAAAATGTAATTGAACTTATTAATTA
AAAGGCAATTATAATTAAATAACTTTATTTATCACTAATTATGGGCTAATGAAGCATTTCATATCAAAATAATCAATTGA
TCATTTTATTTAAGACGAATATAGTTAATTGATCATGTAATTACTCTACAATTGAAAATGTAATTGAACTTATTAATTAA
AAGGTGATTATAATTAAATAAAAAAGGTGATTATAATTAAATAACTTTATTTATCACTAATTATGAGCTAATGAAGCATT
TCATATCAAATATATATAGAGTCGGTTGAAAATGATCAAACATATATGCTCATCTGTTGCAACTGATGCTCATATGTTGC
AACAGATGAAACATCCATTGCAACAGATGAGCATATATGCTTGACTATTTCCAATGGATGTGTCATCTATTGCAACAGAT
AATACATATTAGACATTTGTTGTGCTAGATTCCTATAATTGTTGTAACAGGTGATCATATTTATTTGATTATTTTCAACA
GATGGGCTATCTATTGCAACAAATAATGCAATATATAATACATCTAATGCAAAATATGCAAAGTTTGTTGCAACGGATGA
GCATAACTAATATATTTTATATAATAAATATGAACATACACAATCAACCAAAATGAATTAAAATTATCAGATTCATAACT
AAGTACAAAATAACTATTTCACTATTACCATAACTATGGAGCATTTCGAACCGGGCATGTTGTTCTCTTGTGTCCAATAT
TTTTACATATTGAACACTTATTTTTTCTTGTTGGAAATGATTCCTCGACTCCACGCCTCCTCTTCGTTCGTCTTTTTCCC
GGTTTGCTTGGGTCAACATATGGAGGAGGTATTTCTCTCTCCAAAATCTCCGAAGGAACAATCCAAGAATCTTCAGGAGG
CACCGGATGTGCGCATTTAAAACAATACACACTACGCGAATTAATCACTTTTGCAAGTCTAAAATCTTTTTTCAAGTAAA
CAATATGCAATGAAATGACTAGTTCTTCTTTGTTCTTGAATGTCATTCCTATGTTAAAACATGTCTCATCATCTTGAAGA
TTGTTCAACTGTTTTAACTGAGAACTGCCCCCTATATCAACAATGGGTGTAGGTGTTTGGTCCTCCTCCGCATCATGTCC
AATCTCATCAGCTGGAATATTCATGTTCATCCCATTCAAATATTCATCATTTAACAAATTTTGTTGGTCTTGTTCTACAT
TTTTATTCTCTATCAATTTTTCAACAACGTACACCCTTAAAACGGACCTAGTTGCATCACTCAAATAAGCACGTAAACGA
AGTTGATTGCTTATCTTAAAAGGTAGTAGGACCCTCTGGTTTTCAAAAGACTTGTGCATGTAACTGATGACAAGATCATT
TGATGGATAATTTAGTCCACAATAGCTAATGATTGAGTTCACAAAATCATTATACAAAATATCCCTTTGGACGGTCATCA
ATACTGCCTCTGACATGTCACCATCCTTCCAATGCCAAATAAATCGATTGTTCTTCTCAATCCATTCACCATAACAATCA
ACAACTATTGTTATTGATTCTTCCATTAATGGTACCTAAAGGAATTTATTAAAAATACTTAATAATGATTGTATAGTAAA
GTTGAGTGGCTATATACAGTTAAAAATCATATGCACAATCATTGTCCTAACAAGTCAATCATCTATTGCAACAAGTAGGT
CATCCGTTGCAGCAGATGACTCACTTGTTACAACTGATGATTCACTTGTTGAATGCATGTCTAGAACCAGAAGTTTATCT
AATATGTAAGTCAATTATTGTAACAGATGAGTCATCTGTTGCAACAGGTAATTGATTTGTTGCAGCATGTAATTAATCTG
TTGCAATATATGACTTACCTGTTTGAACAAATTTCTGGTTTTGCCCTAGTTTGGCCTGCTACTGTAACATGTATTCAACG
GGTAAGCCATCTGTTGCAACAGATGAGTCGTCTGGTGCAGCAAATGACTCATATATTGCAATAAATGACTTATCTGTTAT
GACAAGCTTCTGGTTCATTCCCAACTTGGCCTAATATTGTAATATGTATCCAACAGATAAGTCATATGTTGCAACAGATG
AGTCATCTGGTGCAGCAGATGACTCATTGGTTGCAATAAATGACTTATCTGTTGGGACAAACTTCTGGTTCAGTCCCAGC
TTGATATGGTACTGTAATATGTATCCAATAGGTAATCTATTTGTTGCAACAGATGACTTACCTGTTGGGTACGCGACTGT
AAATTTTTGAAGAAACATTAAAAATACCAAAATGAAAAATTAGAGTAAAAATCATTAGTTTACTTACCAAAATCACCTAT
GATGTAATGCCCAATGATATATTAATGAAAATTGGTCTGAAAGCTGCAGTACAATGTAAATATCAACTGAAAAAGAAAAA
AATGATGAACAACCAGAAGAAAATGGTGATGAACAAGAAGAAAAAGAAGAACGATGATGGAGAAGAAGAATGAAGAAGAA
GAGCAGCAACAATGGCCCCCCAACAATGGAAGAATAAGCAAGAGAGAAAAAGGGAAAAAGTGAGTCGTTGGTACCCTTTT
TTCCCCTCAATTTCATATTATTTAGGGTTTTATATAAGATGGACTAAAGTGTAAAATAAAAAAAACTTAGGGATGAAAAA
TTCAACCCCTTAATTCTTAATTTAAAAATTGTCACCCCTACTCAATACTTAAGACTTGAGTCACCAATCCCTAATTTTGA
AACTTTTCTATAACCCTTAATTCACTGTCCCGAGTAAGAGACCATTTTTGAGAGGTGGACTTGAGGTTGAGAGTAAGGAA
AGAGAGAAGGAGCTATGGATGTTTCTAGTCTAGTCTAGAAATATGTCCTTGTCTAGGTTGTTCAGTAGATTTTTTCTCAA
TCGTATGAAATTACTACTCTACCCTTGGTCGTTCCATCTTCACATTTCTACATTACTTTACTACTATTAATAAGAGTGAA
TGTGAGGAGCTTCCCGTTTATGAGAATTGACAAAAAAGCCCTAAGAGGCTTTTCTTGTAATTTCACATGATATTAAAGAA
GCCACTCAATTGGTTAGTTAAAGGAACAGTGTACCTTTTTGTATCTATTGGACTAATTTGTCCCCTAAAAATATAAATAA
TTCATACAACTTTCTGAAAACATGGACCCACTTAAGTTTAACTTAAGTTGTATTCCTTTTGATTTCTTATTACCACGTGG
TTGCTTCGGTGACTGATATCTATCACATCTAATAATATTTATCCACTATTGACTTTGCACATTTCTTACGAAATTACAAA
TAGAAGACTAATTTTACTATATCACCCTTCAAATATAAGAAATACAATGTCTTTAAAAATGTAATGGAAAAATGACTATA
ATTATGATAAGGAGAATTAGGAATTAAATGTAAAATTATCCATTGATTTCATAAAGTGGACAGTATTGTTGGACATTTCA
AAATAATATAGTGGACAACTATAATTGAACTGAGAGAGTAGGATTAAATCTTTCTTTCAACACTTTTCTCACATTAATTT
CTCTCAGCACTCAATTAGTGAATTCTACTAGAGTACTTTTTACTTAATAATACACATAATGAGAAAAAAGAGGAAGCTTT
CATTCATCTGTTCGTTTAAGTATATGTTTCTAAATCATCAACATTGAAAGGTAATTCTACCGATAATTGTGAAGAAAGCA
TATTAATGGATCTTCGAAAATCAAAAAGAGGTAACTAAATCTAAAATATTATAAAGACATTTAAAAATTTTGGTTGAAGC
TCAAAATCTTTAAGTGTCACACAAATTGGAATAGAGGAAATAACATATATTATTTGAAATAGCGTAAAAGTATTACAAAT
CACAATAATTAACAACTTCAAAATAGACATATAAAAAATTTGATTGATTCACAAAATTCTACCCATGTCATATAGTTTGA
GATAGAAAAAGTAACATATATTATTTGAAAATGATGTAAAATGTACTATAACTCATAATAATTAAATAACTTCAAAATCT
AAAAGACATAGACAAAATTTACTTGGCTTTCGAAATTCTATCAATGTCACATAAATTTGGGACAAAGAGAGTAACATATA
TTATTAAAAATTACATAAAGTACTATAAATCACAACAATTAACAACTTAAAATTTAAATGGCATACAAAAAATTGTTTGA
CTGTTAAAATTCTATTAATATCACATAATTTAAAATAAAGGAATAACATAAGTTGGGCTCATGCTAGCACGGGATACTGT
AACTAGTACTCCCACCATTCCATATTAACTTAATTTTTGAGGTGTTTCACACACTTTAAGAAAAGTAGATTAAGACATAA
TTGAACCTAGTTTTCCATTTTTACCCTTATTAATTATTGTCAAATTTATGATTAAAATAACTACATATTAATTAATCACT
AATTCCAATACTAACTAATGAAGGGTAAAATTGGAAGAACACTCTAAAAATAGTCTTGAAAACTGAACAATTAAGTTGAT
TTGAAAAATAAAAAATGCCTCAAAAATTAACTTAATATGGAATGGAGGGAGTAATAGAAATAATAATGGTAATATAGAAT
TTGATGATTTCTTGTTTAACTAACTTTAAGTGTGTGGTTTAAACTTAATTAAATCCCCTTTTACGAGGAATCTTTTCTGT
TAATTTTTTTAAGTGATTTTACTTAGTTAATTGTCACACTTAGTCATTTTATTTGAACTTTCTTTTCTCTAAAATCATTT
CAAGTGTTTAAGTCAATTTCTTTTTCAAATAATTTTAATTACTCTTTTTTTTTTAAGTATATTTTTTAAAATTAGTCAAA
TATTTTAGTTAAGTCATAGGTTAACCGCACGTTAACAAGCATTTCAAATGCTTAAACCTTTCTCGAAGTGTAAATTGAAC
CCCGAATCCCCTTTGAAATTTTAAATGATTGTTCTGTTTAAATCTACTTGAAAAATTATAAGTTTTTTAATTTCTTTCAA
AAATTAAGTGGCGACTCTCTTTTATAAAAAATAATTATTTCTTATAAAATTAAGTTAAATCGATTTTTGTAAATAAAGTT
TTAATATTTCTTCTTAAACATAAAACACTCACTTCCATGTCTTCTTCATGCATCGCCTCACAAAATTTACACTCTTCATA
CTCTGTCTTGGTCCTACTCAACCTGAACTCTTTAGTATCCAAAGTTTGTCCCACACTTCTAGCTTAGCATTAACTCCATT
TTGCATCTTATCAATCAGTACTATATATCCGCAAATAACATAAATCAAGGCACCTCATCTTTAATATATGGCATCAACTA
ATCCATCATCAAAGTAAACACAAAAAGAATAAGAGTTGACCCCTAATGTAACCCTATTTCTATCTAGAAATGCTCCAAGT
CTTTTTCCACCATTTTTACCTGTATTTTAGTTTCTTCGTACACGTTCTTTATCGCCCTAATATTCCACCAATACACCTTT
TGCCTCCAAGTCCTTCGGGACTTTGTCGTAGGCCTTTTTAAGGTCAATGAACACCATAATCTATTTTCACAGTATAACTA
ATTAACAACTTAATACCCATGTAGTTGTTGTAATTTTGGATATCAACTTTTTATTGTACAATGTACTCATTGTAGTCTAC
CTTCATTCCTCGAGCATCTTAGTTGTCTTAAATATCACATTGAACAAGTAAATCAACAACTTCAAATATGCTTTATTCGT
GCTCTTTCAAAACTCAACCGGAATCTCATCTCGTGTTGTCACTTTTCCCTTGATCAACTTATTAATATCACGATTCACCT
CATCAGCCTTAATATGTAATACCTTAGATTTTGATGTCTCTCTGAGTGTTCCAACTTGTAACACCTCAAAAATTCTATGC
TAATACCGAAACAAATTCTTTATAAGTATATAGACTCGTAGCGGGTGATTCCTAATTGTGTGTAGAGGTCTGAAGGTCAA
TTCTTTAGTGTGGAAAGAGTTTTGGGGATACATTAATCCTCTACCACAAAGTTGAGTGGAAAGTTACCGATTGAGTTTCT
ATGCAAGATATTACTTGGGTCAATTTCAAACAAGTATATCTCTTAGAATATTGATATTTATGTGTCCCATTAACCATAAA
ATTGAAGGTCTTTGAATTTTCTTTCCAACGCCTTTCACCATTCATCAATCCAAGTTATGTGCTAAAAGTTATGTCTATTT
TTCAGAGCACTATGTAGTCTGCACGAACCGATGCACGAAGTGGACATTAGTCAGGCGGTCATGCGTCAAGTTCAGTGCTA
ATGTTAAGGTTGTGCGAAGTGTCGCGTTTACTAGGCTTCAGCTTCACGAATGCATACATTACTTTGAAATCCTTCTAGTT
TTCTCTTCTTTTCATATATTAGGAGGGGTGTTTGTGTATTTTCCTCATCCCAACACACGACTATTAATTTCTCCCAAAAG
CCAAAGTCAATTAGTTTTCATTATTTCAACCCTCTCATTCTCAAAAAAAAAAAATACGCTCACGAACTTCCAGAAACACT
AAGGCTAGGGTTCATTTTCCAGGGTTTTTTATTCAAGATTTATCATTAAGGTATGTAAGACTATTCATAGTGATGGACTA
AGTTCGTCCTCACACGCTACATCTAAATTCACTCACTAAGATTTAAACTAAGGGATTTTACCCCTAAGTTCCTTGAATTT
CAAGTATGCTTTGATCTTTTCTCATTGAATTTTGATTCTTATCATTGATATTATAGTTATTCATGTATTTTGGTTCTTCA
ATAGTTGTTCATGCTTATTTTATCACATGAACCCTAGTTAGTTAAGAATTATTGAAAGCTTTTGCATAATTACTTTCATG
CATTGACTACTCAACTAAAGTAAGTTCAAGTATTTTAAGTTACCATTTGAGAAGAGTTTTAAGGGAACACTACGTATTTC
AAATGCATTATTTTTATAATAAAAGTAGGATTTGCTTAAAGAAAGCATAATCAGTTTGAGGAGGCAGTTTCAGTTAGTGA
AAAGTAAGGATCAGTATTCCTTAAAGAAGTACTTTTGAGTATATTACTATGAGCATAAATGTATGTTCTTGGGAGTAGTA
TAGAGCATAAATGCACGTTCTTGGGAGTAGTATTGAGCACTGATTTGGATAAGAGTTAAGATAAATCAAATCCCATAAAC
TGGACAACAGTGTAGATAGGATTGTGTCATTGGTTCGGACGACTCTTCACCCAGCCTCATTGAGGGATTTTTAGATGGAT
CCATAAGTTCAATTTTATTATTCTATGCTCTGGCAAAGAATAGGATGACTCTGGAAATGTGGGTTGTTGACATTCAATTT
TGGACCTCCACAATATAAATTAATCATCGAGCTTCTTAAATTCTAAATGATTTGAAATAATTGGCTTTATAAAATTCAAA
ATAATTTTCAAGTCATTTTAAGTAGTTTTGTCATTTTTATAAATTTTAAAATAATAAATGTGATATTTTATATAATTATG
TGTCTAATTAGTATATTTTATGAATGTTCAAAAATTGTCTCAAAAGGATTTTAGTCTTATTTAAATATTTGGTTATTTCG
TTTAAGTTAATTAATAGCTTATATTTTGAGTTAATTTGTTTATAATTAAGTTAATTATTATATAATTATGTGTCTAATTA
GTATATTTTATGAATGTTCGAAAATTGTCTCAAAAGGATTTTAGCTTTATTTTATTTGGCTATTTAGTTGTTTATAGTGT
TAAATTAATTAGTTTATAATTAAGTTAATTATTTTATTTTATTAAAATTAAGAAGCTCGTTAATTAATAATATCAATTTG
TCTTATTTAATTACTAACCGAATCTATCTTAACTAAATCAAATTGACTAAGTTTTTCCTAATCCCCTTCCAACCAACCCC
ACGCGCCTACACGTTTTCTTCTTCTTTTCCGCAGCAAATGGGCAGAAACCAACAATAACCCCTGGCCCACCTATTTTCTA
ATTCAAGAAGCACCCAACAATATTATTATTACCCTATTTAATAAGCCAACAAGGCCTGGACGAACACAGCATCTATTAGT
TGTACCAAAAGTAGTATAAGTAGTACCCTTTCATGAAACGTGTAGTAAATTTATGACGACACGTGTAGTTGAATAAATTA
CTCTTGAGTCTTTTCTCAATGAACCTTTGTTAGGAACAATTCTCTATTTCTCCTCCTCCCTCTCTATTACCCTATTTGAG
TTAGATCTTCAATGTTTTAGCCATTGCTAGAAGTTGTTGTGGAGTTAATTGCAAGAAGCAGTTATGAAAAAGGTATGTAA
CCATTTAGACTTTGCTACTTACTGTATTAGTTTGTTGAGCTTATTTTACAATTTCGTTCTTAATTAAACTTTATTTGTAA
TCTTTGTTTTTTGGGTACTAATCCTTCCCTCTTCTTCCGGTAAATCCTTTAGTTTTTCTATTTTTCTGTAGTTCCTTGTA
GCAATTGCTGCTGCAGAATTTTTCCCATTCAACTGTAGTTAATTTCTGGTGGGTTTTCTTTTTTCAATATTGTGTTGTTC
TATGTATTGGAAATATATAATCTTATACTTTTCATATTTAAATATATAATCTTATCTTTCTCATATTTGAAGGCTTGCTG
GGTATTTGTATTTCCCACTTTCAATGTTGGATATCTGTGGTTTCCCTATTGATAGTGCAATGATGATTGATGTTATGTTT
CTTCTCTCTGTTTATTTGCATGTATTATTAGGTGATTCTACAAAGATAAGTGATGACTTTAAGGTGTTCGATAATATGCC
AAAGCAATTGAATAACTTTTGATTTTCTTATTTTTACCACACTTTATCTGTAACATACTTCTCTATCAGTCCATTGCGTA
TTTTCTATTTGTTAGTATTAAAACGATATGTATGTTCAATTGCAATTTGATGCTGCCAGGCAAATTTGTCAATGTAATAC
TTCTAGAATAAACCAAATCATGACAGCTTCTTACACGAAATTGAAAATTACTTTCAACAGAATGTCGAAAGATTAAGCAT
TGCGGTCCAGGAACCTGGAATCATAAACGAACAATGGTGTGCCATAGAAACATGTTATGTCGTGCTAGATATGTATAAAT
GTCGCAGGTAAATTCTATCACAACAGCGAGCTAAAAGAGTTGAATCATAAAGGCGGTGAGTCTTGCAACAGTCAAATGAT
ACACTGTCTTCGTCTGAAGTTGAGAGCCATACGGAAATCAAAGTGTGCTTCCAACTTTTAACCCTTTGTTAGCTAGATAA
AAGTCGAAAAAAATAAATCTTCACGTAATGTCGCTTGTGTATATATAGATATACTTTCGTACATAAATTGATTTACTACC
ATTTACACTACTTTCTCTCCTACTATTTTGCAGGACATTCATACTTCTGCGGCTACTCAAACAACTGCTTGCACCTCTAT
CTTTGAAGTAGGTGAGGCAGGGGAATTGAAATTTTTTGACTAATCTAACAAGTTTGATGTGTCTAAATATTGTTTGTCTG
AATACTGAGACTCAAGTAGATATGATGCAGCAGAAAAGTTTTTTCCACTCCCACTGATTACTTCAGATAGAGGTATTTCT
CCTAATTTTCATGCTTCATCTCTAAATTTTTTACATAGGCATCAAGTCAACTAATCGTTGTGTGTTTACACTTCTGATTT
CTTGAGTTGAAGGTATTAACATTGGGGCATTGTTGATTGTTTTATGCTCTTATTTGTTATCCAAAGTGTATTTAAGCTAC
AACGCCGGATAATTGAAATGGTAACATTTGATTGCGGAAGGAGAGGTTTTATTTCTGAGTAAATAACCTTAAGAGAACTC
TACTCTGAGGTATTAATTTTCAGCTGTTGCTGTTACAAAATGTAGCATGTTTCTCCAAATTGTCATGGTTCATCTCCAAT
TACCTTTCTTTGCTTACTATATATTTAGTTAATGGCTTTATGAAGAACTACTTTTATCTAAGTTTGACGTCTTATGTAAT
AGATTGCATTTTAAGTTGTGATGGTGTACTATGCTGGAAATAATCAAGTTTTGTTAATATTTAAGATTAGGAGAAATAAA
TAAGTTCGTGAAAGATGCTTTATTTTTCTTCATTTTTGTTGTTATTTTCTAGAATTTGGGATTATAGGAAGTCAAAATTT
ACTGTTGATTTCATTTCCTAATCAACCGAAATAAGTATTTGAATAACATCCCCTTTATATGCAATTTAGTCTAAACAAAT
GGGATTTTGAGGTGTGTTATAGTGTGCTATTTTGAGTTTTAGTTTATAGGTTGGGGGTGAGGGTGAGGGGTGGTAAGGGG
GTTAAGGGAGATGATGGGCGGAGAGTAGGGTCTTGGAACATGGGGATATTGATGAGGAAGTCCATAGAGCTCTTGAAGAT
TCTCAAAAAGTCGAGGATAACTTGTTCGTCATTTAATACTTGCATATCTCACCTCCAAACCCCTCAGAGTATTATGAGCT
TTTATAATATTATTAACTAGGTGTGTCGTTGTTGTTGTACTGTGTTATAAGAAAGGCTGAAAATTTTCACTTTTTTTTTA
AGCAGATAGCTGCCGAGTATATGGAGAACAGAGTGTGATACTCCCTGGGAGATAAAAATGGTACTGTTCGTTGATCCCTC
TTTCTTGTTGTTGTATGTTCTTCTTTATTCATTCCTACTTTGTATACAATTGACGTCTGCTTTGTTTTCTTCGAGTGTTC
TAGAGTAGAATTATTTACCTTATTTGAATTAATTCTTATTTGAGTTTTTTTCTCATGAGTTTATTTGGTCTATGTTCTAA
CTTGGTTTTACCCCTGGCCCATTGTGTTTTCCAGTAGTTTTTTTTCATAATTCAAGGATCTGGTGGGCAGAGAAGTGACT
GTGGAATTGAACAACGATTTGGCTATTCAAGGAACACTACATTCAGTTGATCAATATCTCAACATTAGGCTTGAAAACAC
GAGGGTTGTTGATGAGGACAAGTACCCCCACATGGTAATTCCTTTTTATTCTCTCTCTTGTATCTTTGTTCTTCTTATTT
TCTGTTGTTGATTTCATCTGAGAAAATATCGTTTATTGCCTGCCTATATTTAGTGTGGAGATGCATTACATCTTGCTTCT
CTTTCTCCTTCTCTATTTGTGCGTGTAGATCTGTTGAAAGCCTCTTTTTTGGCCATCTCTTTCTCAATTCAACAATTCTT
GAATTATTTCTTTATGCTTTTGGTATGCAATAAAACAAGTGGATGTTTTCTCTTCTATAGTACTCAGGAGTTTTGAGCCC
GATAGTTTTGCTGGAAACTACTAATTTTGATTGGATATGTGAATCGAGAAGGTCAATTTGATGTATTAACTTCTCTGTGT
GTATGATTCTGGTAACTAATGTTCACTGTGATATGGGATCCTTAGTCTTTATGGGGATGAGGTTTTTCTATCAATACGAC
TATGATTATCTGCGGCTTTCTCCTAGAAATGTTTAAGCTTAGTGTTCGTTCATAGTTTCAAATTGTCATGCTTCATCTCC
AATTACCTTTCTTTGCTTACTATATGTTTAGTTAATGGCTTTATGAAGAACTACTTTTATCTAAGAAGAATAAATGAGTT
TATGTTGGCTACTCTATAGCACTATGGAAATCATTACTACTTGAAATTTGTTTATGCTAAAGGAAAGTGGACTTTGTTGT
TCGTAATAGTGCCTACTCTTTTGGAGAATTGTTACATATAGTGCAAGTCATCTACACTCTGTAGACGGCGAGAGCTATAT
TGTTGAGGTATGTTATCATTTCATATTTGACTATTATATTACTATTACTCAAACTTTGAGCTATTTCATATATCATAGAC
GTCTTATCTTTGTCCTTCTGGTGTAATCTGTATATTCCATGCCTCTAATGAGGCAAGCACATCTTCACGTATTACACTTT
AGAACTGTAGTAGGCAATGACTTCTAGATATGATAGTATTTTGTATCAACGTTCAATTAGACAAATGTAGAGAATAGACA
TCCTTAGACCCATTTCGAGGAAGTGAAGTCCACAAAACAGAACACTTTAAAATCAAACTATAACATGTACAAGACGTGAC
AAAATATAATTTACACCTAATTATAAGAAATAAAATGTTAAATTACCTTCTACTAATATGATTCTTGGATGATGAGGTTG
ATATCATACACCAATAGTAGAGATGGAACCCCACGAAAATTTGTTCGACGATTAGAACTACTTACCAGAAACAACTACAG
GAAATTACAGAAAGCCACTAGAGTTGGAAATAGTGAGAATAATTTGAACAATCAGATATAATCAGTTGACATGAGAATTG
ACAATTCTTATCGATTAACAAGGATTTGGGTGCTCATCTTGGAGGTGTCTTTTCACAAAACTGTTTTACTAAGGTGCACA
AGTTGCATAAACATAGTACAACTAATAACACTTCCAGAATTTTGATTGTTGTATGTGGCCTTACACAAGGATGGTGAATT
GAGTGCATCTCATTTGGAATCTGGAAATCAGTTTCAACATGGAGCAAATGAAAATAGAATTGTCCATTACTTTTAAAATT
TTCATTAACAATTTGAGTTTCTTCTCTTTGTTCTTTACTCTTTCAAATTGTTAAGTTTTTTTTTTTGAAGATCTGCGATA
GTACTATATCATGGTTTATTGTTGTTTCCTCTTCTACTATATATACGCAGGTATGTTGTGAGTTTCGCCTACTTCTTTTG
TTTATTCTCTGTATTCTTTACTCTTTTAAGTTTGTTTTGTTGAAGTTTCACATGTATAAAGTTTCTTTTATTTTATATTT
TCATTTAGAAATTTGATTTTTTTTCCCTGAGATTTCATGGTGAGATTCTAATAATAAATTCAATCTCTCATTTCGCAGAT
GGACCAAATAATCAGTAATATTGCAAATATTTAGGAGCTTTTTACAGTTCATCTGCGAATAGCTCATATCAAGAGACAAG
AGGCAAGGAATAAAATGTTACATCCTGAGAAAATTTTACCATCGGAAGTTCAGGAACAGACTTAAAGAAAGTTGGATCTT
ATAAAGGCGAGTTGTCATGTAGGTTCTCCCTACAAGAGAACTTATGAGAAGGCTTTGATATTATATATTGTAGACAAATG
ACAATGGCATTATATGGGGTTCACAAGTGGTGCGGGTCTTTTTCTAGATCTGCTGAACCTTTTACCATATGTATGTTTCG
AAGAAATATAAAGATGGTTAACTAAAGAGCTTTAACGATCTCAAATTGACAATGAGATCTGTGTATTAGATGAACAATTT
TCTTATTTATTTTCGGTGTTATTTTATTTTTGATATGTAAAATGCAATACACAATAGTTTTATCATATATTTTTGGTGTT
TTTTTAATTTTATATGTGAGATGCCTATATCTTAATAAATGCATTCTATGGTGAAAATTGAAGTACTTCTTAAGGCATAC
TTCAGTAATAATGCATCTGTAACTTGAGATTGTAAGTTCTGTGGTCTACATGCTCCTCAGTTTGTAAGCAGATGCAATAT
ATTAGCATTTGAGGATACAAGAAATGCAATTTTAGCTTTATGTTTTCATTTTTTTTACTTTTGTTCTATCCTTCACCACT
ACTATAGTACTATATGATTATACCAAACACCTAAAAAATTACTGCATCTTGAAAATATAAAATGTTGGACTTAGCACGGG
CCTTCCCCATCTAGTAATAATACATACAACAAACAACCAAACCGACCCCATCCTTTATTTTTATTTTTTTTCAGCAATTC
CCAACTCCCAAACCTCTTTTCCCTTTTAATTTCAACATAGCAGCAGCAATACATACAGCAACAATAGTAGCCGAACGACC
CCACCTGCATTCTCTTCTTCTTCAGCAGTCCAAAATGTCAACAGCAGCTGTACGCAGCAGCCTTGCTGCCTCGGATTTTC
TGGGATTTTGGAGGAATTTTCGTACCAAACCAGTTGCTCCCTGTTCCTTGAAAAGGATTTTAAAAATTTTGAATTGGAGA
AAGAGGGAAATTCCGTTTTTGCCCTGCTTCTATCAGATTTCCCCCTCAAAGCATAAACCCTAATATTTTTCCCTATATAT
ACGTCCTCTTTATTATTTGTATAGGGTTGGAATTTTGAGAATTGAAAAGTTGGGAAATTTTTAGTTGGATTTCACTTAGC
AAGAGAACACAAAGAGAGTTTGAGAAAAAGCATTTTCTTAAAATACACTAAATACATTTCGAAAGCAAAGGGGGACAATA
GTTTCGGTATTTTAGTTCAATTTTCTGCCTAGATTTTCTAGTCTTTGCTAGTGTTCGGGTTTCCAGGTGAAGTCGTCATT
CAGGCTCGCAGCTGTCCAGCGTTCACTGCTCCAAGAACGGTAATGACGTTCCTTTTTACATTCATTTTCCTATATGGCTT
TTCATGTGTTCGTTCTTGTTGTTGCCTTTGTTGCTAGTGTCTGGTTCTTTTTTTTTTAAGTGAGGTTCTCTGCTGATCTC
TGAGAATCAGGCATGATTCTAGTTCTTTGACGTTAAGTTACTAGTTTAAGATTTTTACATTGACAATGGTTTAGAACCAT
ATGTCTGTTCTACGTTGATTTTCATCTCTCATATCAAAGTGCTAATTCAAGTATGTGAAAATGCATCTACTTTATTCGGA
AAAGTGATTATTCAATACATGACAAGAATTTTGTTTAATATAGAAGTGATAATCGATGTCCTAATTTGAATTTGGAAGTG
TTTTATCCATCTAGTTTGATTTGTAATATTTATCTCATAAAGTTGTGTCACTGTTTCCCGTTGTTTCAGTTAGGAAAAAT
TTATAGTCACTTGAACTAGCATGTTTGATGTTGTTAGTTTAAAATTTTTGAACTACTTTATTGGATAACAATGATCTACC
TTACTACTTTATTGGATAATAATGAGGTATCTAAAAGAAATGTATAGTGGTTAGTTTAAAATTAATTTTGTGTGGTCTTG
ATAAAGGAGATAGAGGAAAACATTACAGATATTGTTTACCAAAGCAATTTAATTAACTGATAATTGTTGATGTCAACAAA
AGATTTAAATTGATTAATTAATGAGGCATGGACATGCCGCAAAAACGTTTCGATTTATTTACATTAAGAGGCGAATTCTT
TGCTATAGCTTTTGTTGAAATTAATATGAAAATCTTTTAAATCAAACGTTTCGAAAAAAAAATGTATTGTCACAACATCA
TTTACGATCTAGCTAATTAGAGAACATATATTTGTAAGACACAACATATGAGATATAGCTAATAGACTTAATATAAATTT
TGGATATATATATATATATTTACAATGTTTTTTTTTATCACGAGCTTTCAAATATCTTCTCCAAATATTATTATCAAGCT
TGTGACAATCAATTTTCTAGTGAGCATAACCAATTTTGTATTATAGAAACTATGAAATTAATTTGTTTTCTAATTAATTG
TTGAGTATTAAGGATTGAAATCACTAGATGTTTTCGTAGTGATTTACTAATCAGTTTTCCTTTTAAAATTACCGTAGATA
TGAGAAGTGTTGGTTCTTAATCAGTCTTCCTTTTAAAATTATTGTTTAAGTTTGGGTTGACAATGATTTGATTGGCATGT
GTTATTAAATTTTTTTTCTCTCATATGCTAATTTTGCAATTTGTTTGTCGCTTTGCATGTGAAATCTGTCTGGTCCTCAC
GGACTCTACCCTTGCATTTTCCGTTGGGCCATGGAGGCCCAATTCTCTTGTATTCGAGTCAATTAGTCATAAAAGTCGAC
GAACAGGTTCTGAATTCGAAAGAAGCAACAGATTGAGAAATTGAAAGATTGGGCTTAAAGAGGCCCATTCTTCTTTAAAA
AGTTGTACTTTGTTATTTTGGGCCTAAGCCTTCGTCATTTTATTTATTATTATCTTGTTAGAATTTAGGACAGGTGGAAG
ATGGGCCTAAGGTCCAAAGAAATAAAATTCAATTTAGTCTAGGACAGGTACAAATGTGACAAAAATTAGGCCTTTGGCCC
AAAACAAAAATAGGCCCAAGTACTGGTCCAGGTGGACAGGAAACCAAACTCGGGCCCGAACTTTCCTCTTTACTTTATCA
TTTTATATTTGTTTACCTGTCATTACTTGCTGTTAATCTTAAGGTTACTACAGTTTAAACTTCTCGAACGATAGCCATTC
TGAACCGATTTTCTAAAAAAAATTAACTAATTAAGAACTCGCTTTCTTTGATCAATAAATAAATAAATATATAATTTTGT
AAACTATTACACTTGGGTATATCTTAATCCCCTTTCTCCCTTTAAACGGTCCTAATCGTAAAAATTGCTCAATTCAATTT
AAATAGAATAAATTTAGCCAAATAATTAATTGCCGGATAACCGCATGTTAGCGGGCATTTAGGGTGCTTTCAAACCCTTC
TCGAAATGCTAATTAGAACCCGAACCCCCTTAAATATTTTTCAATTGATTTCCTGTTTTAATCTTTTGAAAAAGTGGTTT
TCTTAATTTTTCTTAAAAATTAAGTGGTGACTCTTAAAACCAGTCTAAAGTATTATTTTAAATAAAACATGGGCTAGACG
TTGTATAATAATGAGGCTCATAATGATGGTTGTCAGTTAGAGAAACTCCCAAAGAAAAGTGAAGTATAGTATTTTTAGCC
TTTCATATATTGCATTGTCTCAGTTGTAAAGATCTATTTTTTTCAATTACATTCACATGCTCAACTTTCAGATGAGTTAC
TTTTCAGCTTATGTACTCAGTTAGCTTGATGTTTCTTTCTGCCATTTTTACATACCGTACATTTCACATACTGACGTCAT
TTAGCGGTGCATCATTTTATGATGCAAATTCTGGTAATCATGATAGTGCTTTAGTAATATCTCTTTGTAACATCTTGAAA
CTCGGTAAGTTGGGTTAAAAGGGGAATTTAGAAAATTTTGTTACTAGTGCATGTTGTACAATCCTACCTATGGACCGTAC
AAGGTCCTATGGCCCGTAGGAGAGGAGTTGTGGAAGAGCCTTGAAAATTGAAAATATTGAGTCTTTGAAAGTTTCCCATG
GACCAATTAGACTGTCTGTAGGCAGTGGTATGTCACCGTAGAAAGGGGATTCATAGGGAAGGTTCAGACTTGGTGAAATT
TTGGGATCCCTTGGTTTGTATGAAGAAGACCTACATCCTGTGAAAAGGTTTATGGACCGTAGGAAGTACTAGTGGCTCTT
GGTCCTTGGGTGGATTTTTACTCTTCAGCATCTTTGTCTACGGATGACCAAGACACTCCGTAGCTCTTTGTACGGACCGT
ACATAATGTCCGTAGGTCACTCCGATAACTTTTAAGTTCAGGGTTAATTGGGTTTTTCCTACTCTTTTAACACCTAAACT
ATGTCATTTCTAGAATGTTCTATGGTCCTATAACTAATTTTACTCTTCAAATTTTACTCGTTCCTTTTCTATCAATCAAA
ACGCTAAAAGCTTTCAAGGTTTTCTCTCCAAGGATTCTCCCAAGTGGATTAGGATTCATCAATGTATGTGGAAAGTTCAT
CAATGTATGTGGAAAGTTCATCAATGGATCCTTTTTCATTCATTAAGTCCCAAAGATTTCTCTATTTCTCTTCTATGATT
CTAACCCAAATTCTAGGATTTTGCATGTTTTCTCACGAGTTCAATTATTTATGACTAAATTCATTTTATCTGATTTTGTT
ATTTATGATTTGATCTAAGTTACATGTTTTCAATGATTTTCATATCAACTCATGCTATATAACTACTTTATGATTATGAG
TTATGTTTAGAGATTATGCATGCATCATGAAATTGAGGAAATTATGAATGAAAAATGCTTTTAGATAAAGTATCGATATA
TTTTATGAAAAGGTTGCTTCTAATTGAAGTATTCTCATTGTGAAAGATGATCATGATTTTGGATGCTTAAGATAAGTGCC
TTTATATGTATGTTATGAAATCATGATTTTTAAAGGAGTTATTCTATGATATGAAGTTTATGATTTGATTGATATTATTA
GATTTTTACCTTTTCAAGTATATTATGATTACAATATGATTATGCCTATTTTCATTGGGAGCTTACATAACACCGAGAGA
GCTTTGGTATGGAGACTCTACCGTTATTAGAGGTTGGGTCTCTAGTAGTAATCCCCTTGTCTCATAACTACGTGCCGCCA
TAGGATTTTGTCCTGATTGGACATAGCAAATGAATCCATCTAAGCTTAAGAACATGGTCCTTACCTTGGCAAGTAGGACA
ATCTCTTTTCAGTGTGGGAGTAAGATATTGAATTCCATGTTATAGCTCCATGGTCTATGTTGATTAATGATAAACATCTC
ACAAATCTTATGACTATCTTGATTTAGGCTTATGTTATGATTTCCAAATGTTGCATTGACCTTGTCCTATGTTTCATTAT
TTTAGTTTATCAAGATTTGATGTGTTTTACGTAGTCATGCATCATCACATTTTCAAGACTTAGCATGTTTCATGTCTATG
TTTATGCACCCTCCCCATATTCAATACATTTCATGTACTAACGCATATATCTCTTGTGCCTATATTATTTATAATATAGG
GTTTGGCGTTCCTCCATCCGGCTATGGCTAGTGGATTGATTCATCTTTTCTTAGCTTGTGGTGAGTCCTCATGATTCGAG
GAAATGATCACATATTATGTGTTTCTTGTCTAATTCAATCTTTTAAGTTTTCAAACATATTTCATGAGCTAGGGATTTTC
CTAGTCACGCATATGATAGTAGAGACTTGTTGTCAAACTTAGTAAGATTCAATCATTTCGGTCTTTGTACTCGATTTTGG
CATCATGTTGGGTTAAAGGGTTGAGACTTATATTTCACTTATCTCTTTATTTCTATTATGTTGATATCTTAGTGTCATGC
TTATGCTAAGTGGCTTGTTTTGTGTCTCTCGAGATCCTACTTTTCATGTCATGTCTAGAGGGTAGTTTCGGTTGTGACAC
TCGTTCCATCAGTAGTTGGTGAGACCTCCTTGCTTTCAGAGGGTTCAAGCTTAGTTAGTTCAGTTTATTTGATTATTAAT
TACTAGTGAACTTATCTGAGCTTCGCGCGGTTATAAAAGATGATAAGATATCATCTTTTAAAATTAAATATTACTATATG
TATCTCTCTATCTCTATCTATCTATAAATATTTGGTTTGTTAGTAAACTTTCAACAAAATCATGAGTTATATTTTGAAAG
AAAAGAAATCATAGACTTACGATAATCAAAAATTCATATAAAATATAAAATGAAGAGTATTTATAGAGAGAGCATACAAA
AAAAGTAAATAATACGACATCATTTTTACGATCATAATCATTAAAAAATAAAAAAATATATGAAATCAATATACAATCTT
TCGAGCTCTGGTCGACATCTACTCCCATAAGTCAATCATCATTCAATAGTCTTCATCATATTCTTCAAGTCAACCAAAGT
ATAAATATAATAAGCACCGAAAACATAACAAATTAAAATGCTAATATGATCATTATTGTCTCTATTTATAGGACTACGAT
ATGAAATAACAAATAATGTCATGAATATGACATTAATTATTTTAGGTGTTATGATGATAAAAGGTTGTAAGAATAATGAA
AATAAAGACCATTAAGTTTTATATTTAATTTTTTTAAAGAAATGACTTTTTAGGGCCTGTTTGGAAGGACACCCTGGTAA
TTAGATTTGGTGTAATTGGGTGTAATTACACTGTCTGTCCTGTTTGGTTGGACAAGTAATTACTTGGTCAGCAGGTAATT
GGTGTAGTTGGCAGAGGATAATTACACTCTACAATTCAAGGTTGTGAATTGTTGGTACTTACATGGTGTAATTACCAACT
GATTACTTTTTTAATTTCTTTTTTTTATATATTTTTATTTTTATTGTTTTGATTTTTTTTACTTCTATTATTTTAAGTTC
TTTTTTTATTTTAATTATTCTAAAAAATTTGTAAAAGTTTATTTTTTATTTTTTATTATTATATTTCATTTTCTTCTTGT
TCTCAACCTTACTTTACGTGATTCTATGCAATTTTTCGTATTATATATTTCTTTATGTCATGCTTATTTTTCTCAGTAGC
ATAATTTTATTAGTATTCTAATTTTTAAATTAAAATAGAATTTATTGTTAAGTAAGGTTATAGACTTACGTTTTCTTTAT
TAAGAAAAAAATAAAAACAAATCATATTTATGCATGCTATGTTGAAATTTGTTACAAGTGTATTATGTTAAATATTTTGT
TTTGAATTTATAACTTATGTTATATTTTCAGTTTCATTTGTTTTAGTAATATTGAATTCACATTGCACGTCATTTTTTAA
TTAGACTTGATAGATTATATTTTTTCAAACATTTAATAATTTATGACATTTTATTTATATATTAATCTTTTTATCAAACA
TGCATTTCACGATGTTCGTAGAAACTTCATACTTTTAGTTTTTACAATCAATTCAATTGAAATATATTAATTTAAAAAAT
ATACATCAATTATTTTTTCATAATTTTAGTTAAATAAAATATGTTTATTAATTAATATATTTTCAAAAAAGAATATACAT
CTTAAATATTTAATTTAATGTCATTTATAAAGTTTCTTATTTGTCTAGTATAAATTTTAAATGATTAATTTTATTTTTAA
AATTTAGTACATAATTTTATGATTGCAATTGTGCATTCAAACAGAACATGTGTAATTACACTGTGACATCCAAACAGGAC
ATGTGTAATTACAGTGTAATTACACTGTGGCAACCAAACATGTTAGTATAATTACTAGACAATGTAATTACTAGATTGAT
AATTACTACCCTAGTAATTACACCAATTCCAATACCAGGTGGCGACTTTCTAACAGACTCTTAGTTTCTTAACATTGCTT
TAATATAATTAAGAGGATTAGATGAGTTTTTTTTTTTTCAATATTTTGAATATAGCTCATAAACGGGGGGAAATGAAAAT
GAGAATCCCCCCAGGAGAAAAATAATAATTGTATTTCGCTATCGCACCACTTTTTATATTTTAAATTTTATTATTGTATA
TGGATTTGACAATAAATTATTCTGCAATATTGAAGTCTCGCATTAGTTTAATATATGCGATTAAGTTTCAGTATATGATG
GAGACTTGAGATACTTTGTGTGTTATATTAGGAAAAGACATATACATAAGTAAAGAAGATAAAATAATAATATTATAGTA
TGTAAAAAGGTTGTTTTTGTATTTTTGGTTTTTTGCTTATATACGTAATGTGTATGGCTTCATATTTTTTTAATTATATA
TATGGCCAAGCATTAATTGCAATTTAGGTAGCAGATTATCAATTGAATTTCATAATAGTCATTTCTAGACTATACATGTC
AAATACAAATTCTACGGTCTAAGGATTAAAGTTTTTCATGATAACTTCAACGTCTCTTTGCAACTATTAATAGGAACGGT
AAAACATTTAATTTGATTTTTTTGTTTAATTCTATTTGATTCTTAGGGGATGAATTTTGAGATTGAGTGGAAGTTCCATC
TGGATTCAATGGATCAGAACTATAGTAACAAAGAAATACATATTCGAAACTTGAAAATAAATGGAAATAATCTAATAATT
AGAAACTTCACCAAATTTTGACCAATCCTAGTATATCTTAAAAATAAAATTTTAGTTAAAATAAGATTGCAATGTAATGT
ATAATTTCCTGAAAATACAAAGCAAAAAATAAACTCACATCATCCATAAAATTAACTACCATCTTCATGTATTAGTAATA
TCATCACAAATAAAAATGCAACAGAGAAAAGAAAAAATATTAAAATAGAAGATAAAGAAAACAACAAAATACATACATTA
ACTCCATATTCTGCATCTTTGTATGCATGTATTTATGATTTCATTTGCAAACATTATCGAGCATATGTAGTTGTGTGTTC
TTCAGAGAAAGCATGCACATTTTATTCGCAAATACTATTTTATTCGTTCATTTATAGTATGGTAAAGTGATGAAAGAAGT
TACAATGATTCATATAAATGCATAAATAAATGTGATTTCTTTTAATCCTATTAAATTTGTTATCAAAAGAAAGACAAAAG
GTCAAAAGAAACGTACTAAAAGAAGATAAATGCAAGGCTGAAGTAAATTATGGAACGTGTCTCTTTAAATCCTGTAGGGG
TTGTGGGGGTTTAATGTGATTTCTTATCATGAATATATTTTATTTTTAATTTAAGAAAAATGAGATAAAAGCTTAAAAAT
TTGACAAAATAGATAAATACTAATGATGGCCATTGAGAGGTGCCACATCACTGTTTTCATATTCTACTTTTATATATATA
TATATATATATATATATATATATATATATATATATATATATATAGAGAGAGAGAGAGAGAGAGAGAGAGAGAGAGAGAGA
GATTGTTAGTGGAATAGTCAGGTAGTTGTGGTTCATGTCCCAACACATATCCCAATCTAATAGAGGCTTCATGGATAAGT
TAGTGAGCAATTCAATTTTTAGTATTCAGGAGTTTTAAACATTATTATTATTATTATTATTATTATTATTATTATTATTA
TTATTATTATTTCAGAATTTTGCATGAGATATCTTTAAATGATTTTAAATGTTCATTTTATAAGGTTCTCACATGTATGT
TTAGTCTTCCGCTCAATTGTCAGCCATACCAAGGGTTCACTTGGGACCAAGAATGATTTTCGAGTGCCAGTTGCATTTAG
GGTGTAGGCTCGAAGCATGACATAACTCACTCATCACAATGTCTTTGTCCACCTTCGTTCAATAGTTTGTGGAAGTACGT
TTTTCATCTTTGTTTAATATAATAGGGATATCCTCCACCAACACCTTACTTTATTCATTATTTTATCCACTTCACTTGAT
CCAAGTCTCAGTCCTTCATCTCTCTTGCCTTCATGAGCTTGTACAACTTCTTATCTTCGTCCTTGTCCCTAGTTCAACAT
ACAGTCTTTCAAAAATTATCGTCATAGTTGTTGTAACTGCTAACTTAGCCTCCGACCTTTCTACCTTAAATTTTCATATT
CGCTTGCTTATCGTCCTCAACCGTGTAGTCCGCCCACTTTGCATACACAACCTTATTTGCTTTCATTTTGCCTTTAACTT
CTTTATTCCACCATCAATCCCCTTGATGTCCACCAAAGTTATCCTCTAACACCCCTAACACTTCTCTACTTCCCTAATAC
AACTAGCTATCTTATCCCACATGCCTTCTGCATCTCCACTACCCCTTCAAGCCCCCATTTATGTCAACTTCTCCCTAATC
ACACGAGATAGGACAAGTGTCAAATCACCTCATTTAGTCTTAGATTGGGCATATAGATTTTTCTTCCTCCTCCCTTGCTT
AATCTCCAAGTCCATCACCAAAACCTATGTTAAGTACTAAGATTCTCGCTTGAAATAACCTTGCAATCCTTATAAAATAT
CACTTTTCCTCAAAAGCAAGTAATCTATTTGAGTTTTAGCCACAATGCTAGGAAAGATAATCAAGTGGCTTGAGTTTTAG
CCACAATGCTAGGAAAGATAATCAAGTGGCTGGTCATCTGTCTTCATAAAGTACGAATCGTTAGAAGTTGGGGTGTTCAT
TTTTCGGTTTGGATCGATTATTAGTTAAAATCAAAATCAAACCAATTTAAATCGGCTTTTGAATTTCTAAAACCAAATCA
AAAATATAACCATTGGTTTGGTTCGATTTGGTTAGGTTTTTTCAGTTTAAAAGTAATAAGTTTGTTGAGGACATACACAT
CTCAATAGACAAACACTTAGTACATGAATAATTCACAAATAAGCTATTACACGAATAAAGTGATTCATCCAATGTACCAA
GTTTCAGAAACTTAAAAAACTCATTGTCAATAGCATAAAGTTGGTTCAATATTCTGAGATCTCAACATCTTATCAATACA
CTTTTCAATAAAATTACACCTTAAAATATTGAGAAATTAATTCTCAAAAAAAATAATCAATATTTCATAGTCAAAACTAA
TCAATTACCATCTTCTTTAGCTTTAAATTATTCAATGTTGTGTTAGAAAATTTTATAAAGAACAGAGAAAGTGTGATCTT
TAAAGTAATGAATATCGAGGGATTTAGACTTTTAATAGTTGAGCTAAAATTTAAGTGTTGGGCTTCAGAAAATAGTAAAA
TTAAAGACGTAAGTTAATTAAAATTTATCAAAATACTTGTATTTTATTTATAAATAATTATAAAATTTATATATATAACT
TCTAGGTTCGGTTTGGTTATTTTTGCGGTTAATTTTTAGTAAAACCAAAACCAAACCAAATAATATCGGTTTTCAAAATT
TAAAACCAAACTAATCAAATCAAACCAAATATCATTTTTTTAATCAGTTTGGTTCGAATTGCGGTTCGGTTTGATTTTAT
AAGCATAACCATGAACAACCCTAGTTAGAAGTGCTATCAGTGCAAGTTCAAGTTCGAGATCATCTAGATCGATACACTTA
AAAAAAAGCTTTTGAGTTATTAGTATGTTGATGAGGTTAATAAACTGATGCTAGTGATATACTTGTAGGCAGGGGTGGAG
CTACAGTCGGCGAAGGGTGGTCAGTTGAACACCCTACGCCGAAAATTTAGACTGTGTATATAGATAAAATATTCTTTATT
ATGTGAATATATAAATAAATGAACACCCTTAAATACAATAAAGGTTTGTGATCTAATGGTAAGAGTGCTCAGTTAAGGAC
CTAAGGTCCATGATTCTATTCCTGCCTACTGTGTTACAATAAAATCTTTTTTTTTAAAAGGAAAAAATAGAGATATCAAT
CCGGAAAAAGTTCACCCTTTTAAAATTTGAATACCCTCAACTGAATTTTTGGCTCTGCCACTGATGGTAGTTATTGCAAC
TTATGCACCATACCCATTGTTGCTTGAGTTCCATGTGACAAGTATCCTCTATCCTAGTTTCAGATGAAGAGTTCTTTACA
CTAAAATAATGATTCTTGTAAATTATGAAGAGTTCTTTACACTGAAATAATGATTCTTGTAAATTGTAAGTGAAGATTAT
TGCATTGTCAAAGTTATCAATGAACTCTATTGCTTGGCTAAATGATTTTTTTTACTGACACTTTATTTAGATAATTATTA
CTATTGTTTCTATCTTTACTTAATATAATTAAATTTAATTAATAAATAAAATAAATATAATACTTAAACTAACAATACAA
TACAATCGTTTAACAATCAGTTTTTAGTGGTTACGTTTGTTGCCATATGGAACAAGAATCATATTTGATTAACCATAACT
AAAGGTTATCAGTACATTTTATTTATTTATTAATCAATTTAAGATTCGTTAATTTTATGAACTAAAATTATATATTTTAA
TTAATTGAAGGTCAAATATGTCAAATCATAGAATACAAAGATTAAAATCACAATAAGACAATTACTTGAGGACCAAAATT
ACTATTTTTCCTTTACCTAATATAATTAAAAGATAAAATATTGTCTCGAATTATACATGTATTTTGAAAGTTCTCTATGT
GTATAATATATATAGTTATATATCAAATTCATTTCTTTCCCTAGATATTTTTACTTTATTAATATCTTTTTTATTATTAA
TTGGTTATGTAATTTTTAAAATTAAAACTATGCATTTGTGATGATTACCATCTTTTTTATATTAATAATATCCATTTATA
TAAATTCATTTACTTATCTAATTGCCACTAAGTTATATGTTCAAAGTATATTTAGTGTGATAATTCGTTTCTGTATTTAA
GACTTTGTTTGATTAACCTTTTTTTTTTTTAGGTATAACGTTTGTGAAAATTCAAATTTTCTAAATATAACATTTTCATG
AGTTTTATTTATTAATATGATAAAAGGAGATAACTTGCTTAAAAATAAATTATTTTTACTTTTATTTAGACAAAAACAAC
GATAATATTAATTAAGAACTAATAACAACTTAAAAATAAAATAAATAATCTATAATAATTAATTAAGTTTTAAATTTTAA
ATTCCACTCAAAAAAATCTGGAAAGGAGTACTAGATGAAATAGGTGTTATGGCTTCACTCATCAATTTGTCCAAAAAAAA
AAAACTTTGGAACATAGTTTTTGTTGGTTGTGTCAGTTTGGTCATGCGATATGGAATGATATGATATCATAATATAAAAT
TATGTGATGAAAATAAAGTTTTATTTATACATGCGATATGAAATTTGCATGTTGTATATTTTCTCATAAACATAAGAATC
TTATAAGTTGTAAAACTATTAAAATAACCTTAATTGTTTAATTAATCTTATCAAATAAATAAAAATTTAGAAAATCGCAT
AATAAATGATTATAAAGCTATTTGTTCTTCCACTTAAGTAAATATTTTATCTAATATTAGTTGACCAAACTTTAATTCAA
TAAAAAAAATTGAACATAAAATTGAAGTGTACTAGTCTTTAATATAATTCTCCCACATAGTACGGACAATCTCCTCACTT
TGAACTTGCATTTCTCGATCATATGACCAAGAAGACGAACCAACATTGTTACTTTGAGCCATTTATTGGTCAATATCATC
CGCAATTATATTTCCATGCTCATAGACCATAAATATTTCATCACTTCTTTGGTATTCTCGCAAATAACTATGTGACATTG
TACAAGCTATAACAATTTTCACTTGTGTGTCAATATCATAATGGTTCATGCCTTGTTTCACTTGTGTGCAATTACATATT
TTCAGTGCATTAATTTCGTGCTAAAATCAAACATACTGAAATAGCAGTTATAAAACATACATCACCAATTTTGTCCTTTT
TTACATTAAATTGTTTTAACATTTCATATGTAGCCGAAAGAAAAGTTTTTTTTTATTATTATGAAAAAACAAAAAAAGTT
ACTCCTTCGGTTCCTATTTGTATTCACCAAATCAATTCCTACTTTATCATTTATATTCACTAAATTTAAAGTAATAATGA
ATTTTATGTTGGTGATTATAATAAATTTTAAAAAGTAAAGATATGACTATAAATTTTATTTACACATGAAATAATAAGTT
AGTAGATATAAATGTGAAATTATTTTAATAAAATATAAACTTGTAAGTTAATTTTTGTATTTAAAAAATCTCAAATCATG
ATATGAAATTTTCATATCATAATATCATGATTTTAACGAATATAATATCGCATGACAAAACACCTACTTACCGAGGGGCT
GGTTTGACATTAATATTTTGAATGTTTTAAATTGGAGAGAGCAACCATTTGATCTTATCCATATAGATGGTGGGAGCCAC
CACATGACATCGACTTTGCAGTCAACAAAATGCATCTACGTGTTCAAACCCTAGTCCCACGTAACCGACACCTTCCTGCT
CTTTTTATTTTTTTTTTACCTAATCGGAGCTTCGATACAAACATTATAATAATACACTAATATGATATAAATTACTCATA
ATTTGAATATTATTTCACATTTAATACAAAATACTAATGTTATGAATCTATATAACTATTTAAAATATTTTAGTTTATGT
ATGATTATCGAACTATGTTTACGAGTATTAAGCAAGTAATATCACATTTATTTAATTTATATGATGAGGCTGTAATCCTA
AATTACTTTGACTAAGTACTGTTTGACCAGAATCCTAAATTGATGCTAACGTTGTATTTTTTTCACTTCCTTGCAATTTC
CAATTGGGTTGACTTTATCTTCTCATTCACACATTTACATATTATTCGGACCAAATCAAATTAATATCACAAATATCTTT
TAAGTTGTGTAAAATTACTCTTTTATTTTGCATTTAAAATATCGTTTTCCCTTTAGCTAATTACACTATTTATTTTGTTA
ATTTTATTATTCTTTGCATTGCTTGATCGATTATATAAACATAATATTCAATAATGCATACTATTAATGGTTAAATTAAT
TACGATAACATTATTCTTATCAACCGTTTGAATTGTTGAATAATTGTGCATTGTACATACGATTAGAATATAAATAATAC
CGTATAATATTTATTATTGATATCATAATAATTATTTGATATGCATACAAATAATATTAAATATGATATATAATTAATAT
AAATATTATTCTCTCTATTTCATATATTAACTGATTGTTGGCGCTTTTTTCATTGTTCAAAATTCAATATGGTTGTTCGA
TTTTTTTTCTTCATATTTGATCTTTATTTTAATGAAGTTTGATATTTTCTAGTAGATAAATTGCACTATATACAAAGTAA
CATTTATGATTCTATAAAAGGATAATAGTAGAAAGTATGATTTAAATTATATCCTTGAATATTTTTCTCAACAAGTGTGC
ATTGTCTCACAAATTTAGTTAATATAAAACAAGAAAGAGTATCAAATATATAATTAAAATAAATACTATTAAAACTAATG
CAAACTTATCTAGTCCATATTAAGTTAATTGATAAAGTAGGATACATCAATTAAAAAAATATTTAAGGACATAAATCAAA
TGGCTATTTTTGATTATTTTCAAAAAAATATAAAATAATGAAGAACTTCAGTAAATAAAAGAAAAGAACATGAATAGTTA
AGACGTTAAGATATCATATTTGGAATGAACAGTCGAGTTGGGATGTTGAAACCAGTTGTATTTGGTTATTATTACAGCGT
GATGCAGGCTAGTAATCCTCAGTTTCTACTTTAAAAGAAAATGAAAAGATAATCTTGTTTAATTATCCAACTTGTAGTAT
TCAATTTCTCTCTCTCTGTCTGGATAAAGATAAAGCATTCTTTATATTCCATTTTTCGTCCCTCTCTCTCTAAACTCTCA
TACCAGTATCAGTTTTCTCTCTCTATAACTTGTTTCAGATATGTCGATTGTGTTGGGAAGAAGTAATTCAAGTGATCATC
GGATCGAACCTTCTGGATTCGCCACCCACGGAATGACGTCTATTCCAATCTATAACTCGCCGGAGTTCGGCATCGGAGAT
CCTCGGGACCAGGAGGACGATCGGAGTTCTTCTTTCTCATCTTCTTCCTCTTCTTCATCGATCGGAAGGAACAGTGATGA
CTCGCCGGCCGGTAGATCATCATCGGACGGGGATGGCGAAGAAGTACAGAGTTCATTCAAACCTGGAGGTTTGGACAATT
TGGAGACCTTAGAGGAGGTTTTACCTATCAAGTATGTCGATTGCCTTCTTTTTTCCCTGTATTTGTTAGGTGAAAATATT
TCTAATTTTTTTCAAAAAGTTATTCTGAACTCGGAATGCCAAGACATAGTATAGGTTATAAAGAGAGCGTTTTGATGATT
TCTTTAGTCATTAATTTAATTTAACTAAATAGTTGTTCCGCCATACAAGCACACTCTAAATGAACTATACACAGATCTGC
AAATATTTGGTCGTTTTTCTGCAGTTAATTTGGGGATTTATGGTTAATCTGCTATCTCTTCATGATCTAATGACATTTAT
AACTATCAAGGTTGCTTTAGTTTGAGGAAAATGAGCCAAAAATGTTAAAAGGTGACGAAAAGCTGACAGTGCTGGGTGTA
TTTTGCAGTAGGTATGTTGGAATGTTTGTGAATGCATCAGTTAGATGGTTTCTGTATTAGGAGTTAAGGATCAACTGTTG
ATGTGGCTTGTACAGTCTCTCTAGGTTATGTATGTTGCAAGTTCCTTCATTTTGTGGGTTAAGGACTTGAGGATTGGACA
CCCTGGTGTGGGTTTTAATCATTTTATGAACGGGTGGTGATAGTTGACCCGTTTAGAAAAGGTCAAAGCTTATTCTTTTC
CATAGAAAATTTCAGAGTTTAAACCTTAGTTCGGATTTTTGGTCTGATGGTCTTTAAGTTACAAGTATATTCCAGTAAGT
TCGTTTCATGTAGGATGGTTATTTGTTATGGTAAGCTTGATGGAAGTGTGAACAACTTTGGTGTTGACAATTTGGGATGT
GGTTTGAGGGGACGTGTGATGGATAATTAAGTCTTTGCACAATGGATGTTAAGAGCTAAACTACTCGACCTCATACACTC
ATCTGTGTGTTAAAGATCTTGGATACACGGACATCCAGGAAATCATGAGATATGAAGACACTTATTCCTTTCATGGGATT
TAAAGCACGTGTGTAATGTCTTTGAGAACGTAGTTGATCATTCTGGGTTTTTTCCTGTTCAACGCTCATGTGAAATGCTT
TTGAGTATCTTTTTTGTTAGTTTGGTTTTGTTCATTGGAATATGGCTAAAATGCCGTGTGCATATGAATGATATCAGACT
CCACCGTCTTTTTACTGAAAGTAAAGGAGGCTGATATTCTCCTGACTCCTGAGTTGCTCTTCGAAGCTTGTAACATCACC
TAGTATATACTCTTGTGTATTTGATTTAACTGGAGAATTGATTGTTGGTTTCAACTACTATTCTTATTGTTGCAAAAATT
CGCATGTTTTCTGGACTGATCTTGAATCATAGCCTTGGAACTTTTTTTGTTTTTTTAGTATTTGAGTATTCTTTACGAAG
ATGGTCTGTCTGGAGCTTAAATGTTTAAGAATTTTGTTGTTCATAAAGAGCAATCTATTTGTCCTATCATCAACCACTAA
TTATGCCCGTCTTCCCTTTTCCAGGAGGAGCATATCAAAGTTTTATGCTGGTAAATCTAAATCTTTTACCAGTCTAGCAG
ATGCGGCTTCAATTTCTTCTGTGAAAGAAATTGTCAAGCCAGAGGATGCATACACCAGGAAACGCAAGAATCTGCTTGCT
CACAACAATTTCTTTAGCAAAAATCGTAGTTACCTCCCAGGTATGGGTAATGGTGGGATTTACAAGAGACCAATCAACTC
TAGAAGTTCATCAGTTCTAGCTGCAAGTGTGAGCTGCTCCGACAGTAACTATAGTTCCAAGTCTTTGAATTCAAGCCCAT
CATCGCCTTGTCTCTCTCGTCCTCCTCTTCCTCCGCAGACACGAAGGTATAGGAATGAGTCGTCATTATCTCCTCCTGAA
CAAAAATTGAATGCATGGAGGTCTTTCTCCTTATCTGATCTGCAAGGTGCTGCTGCAACTCCCAGCTTAATGGGAATAAA
GGAGTAAAAGACAATAGCTGTATTCTGTGTCACCCTATGAATCCAAATTCAGATTTGTTTACATGGTGGTTGGCTTACTT
ATTAAATCAGCCATAGGTTTGGTTTGAGTCTGTGGCTGTCTGCCCATTGTAATTATTGGTCCACCCATCATCTAGTCATG
CTGTTATCCAAACAATGTTACTTTTTTCAATATACATTTTAAACCTTTGCATTCCTTGTTTCTTTAATGTGTTTTGTCTT
GCGCCATTAGATAAAATTAAAAAGGATTATGTGGTGTAAGACACTTCGTCCTACTACTACTGGAATGACAATTGGAGACT
GCCTAACCTAAATGGGGCACTTAGGATTGGGAAAAAACATAGGATTAGTCAACTGGTATTTTCTGTAGCGCGGATTCAAT
TAATATGATATGTTCACTATTACCATTGCGTACAAAATTAGATCTGTTCAACGACAATGAAGGGATTTGACTGAAACTTT
TCTTTCTAACAGTATTGGTATTGCTACTATTGACAGTTTCCCATTATATAAGGGAAACATTTAACATTCAAGCCGATATT
AGAAATGCTGGGGGGGGGGGGGTGATAATCAACCGACATTTCTGGTTCGTCCTAGTAGAAAGTGGTGAGCAGGGGTGTTT
GAATGAGTTGAGCTGAATTTGAAAATGTTTAAAGGGAGAAAATTCAAATATGTCATTGAATTTTCAGAAAAAAATTATTT
ATGTCATTTGTTAAAAGTTTGACTAATCTATGTCATTGCCTTTTAAGATAAGACTCATTCATGCCATTATTTGTTGAATT
AAAAAATTTCACCCCTATTAAATAAATTATTCCAAGAAAATGAAAATCAGTCCCAAAATTTCAAAAATCTGCTTTGATTC
ATATTTTTGTTGTTATTTTTTTACCTTAGATCTTTATTCCCTAGTGTTTTTTGAGTCTATGTTCAAAATTTCAAATGATT
TGAAGTTGTGGAAAAATTGTAATATTAAAAAATGTTGAAGTTTTGAAACTTTGAAGAAATTTCAAGTGGGTCTTGTTGAG
TTAGCTCGAATTCAAGCTAAAAAAATATTGAGTTTTGGTATCTAGCTCGAAGGGAAGCTACTCTTGAAATCTGAAGTGAT
TTCATGAATAATTGAAGAAGTTTGAAATTTGAGAGTTGTTAATGTTCTTTATGTATTTTTGGTGTTCTTAAAGAAGTAAA
GCAAAATGAGTACATTTGATCCAAAACCCTCAATTGAAAAGTGTTAAAAGTCGTTTGAGGTGTATAAAATGATTTTGTGA
ATTTGGAGTAAAAATAATAATGACATGGATGAACTTTTTCTTAAACGGCAATGGTATAAATGAGCCAACTTTTAACAGAT
AATATAAATAAGTCATTTCCCATATTTAAATGAGTTGAACTAGTAAAGAAAAATCACCTAAATTTCACACCCAAGTAATT
AATCCATCTAATAAATAGGTTGGTCATTGACCTGCTTTTATATTATTTGGGCTAAAAAGTGGATTGGGCTAAAGTGAGCT
AAAATTTGGTCATAATCAAGTCCGCCAAATCTTATAAGTTTTAAAGTCAAAGTTTGCTTGCTTATAATTTGCTTGAGTAC
CTTATACATTCCCTTTTATATTATGACTGTAAAGAGTAAATCAAATAAAAAATTGTCTTTTTAAAAATATTTATACAAAG
TTTTCTATGGATCAATTTGGCTATATAGCCATACAGAAAATGATGAACTACTTTATTAGACATATATAAGTACATAACTA
TCATATATACTAATTTTATCTATATTTTTAAATAATTACATATATTATTACTTTAATATTTTATTCCATATATTATTGAA
TATACAATCAATACCCATATCCCTTAAAACTAGGATTGATTAATTATTTTTACATTTAAACTCCAAAATTAGTGTTTTAA
TTAAAAACAAATATCTTTTTTCTAAGAGAGTATGAGTTAGGGTAAAACTCAAACTCCAACTCTTCCTCTTCCCTTAATCA
GTCGAAATTTACTAAGAAGAAACACTCCATTAAAATGGATGTTCTACAGCTTGTCAACACACACATCAAATATTTAGCCC
TTGATTTTCTCACTCTCAAACCAATCCCCCACGAATCCACCATTTTTTCTCGCAAGGGGAGACACCTCTCACGCGTAGAG
ACAATGGATATCGTTGTAAACAGAGATTTCAAGCCCAATAGATTTATCAAATTCGACATTGACGATGGTACCTGTTGCAT
ACCTTGTATTCTATGGATCAACCAAGAAACTTCACATCACTTCTCCCGTCGGATGTAGGCGCAGTGAGCAATGTCCGATG
AATCAAAAGGTGAGGCAAATACCGTCACGGTAAGATGCTCTAACCAGCCACGAACGTAATCAAAAAATTTCAATAAGTGA
AAATTGATGTATCTGATACATTATTGAGATACGATTATATGTATCTAGTTTTTATCAGTGTGTCTTATTAAGTGTGTATG
TATCTAATGAATATATTGGAGATTTACGTATTATTGAAAATTTATGCATGTATTTGACACAATTTATTATGTCATGTATT
TGAGTCTTGTCATATGTATCTTATCTTAATATTATCATATATATATATATATATATATATATATATATATATATATATAT
ATATATATTTGTTATGTTATTACAATGCATCTAACTATTTTTGTATTTAGCTAAGATACATGTTTTTGGATATAACGTAT
GAAAATGATACTTGATACATAAAATTATACATATAAAAGATACATGAAATAATATTAGATCATATAAATAGATACATGAA
ATTAATATTAGATCATATAAATAGATACATGAAATTATCACTAGATACTTCTATGATACACATGAATGTACTTGTATTAC
ACTCATGTATCTAAGTGTTTAATTTGTTGGATACATTATTTATTGATAATAGATACATCAAATTAATGAAGTTATTATTT
TAAGAGTAATAAAATAAAATAAATCAAATTATTTGACCAAGATATACATATTTTTGTCTTTTTATTAATAATAATGAATA
TTTCAAAAAATAATAAAATAAAATAAAATAAACATAGATACACCCCTTGAGTTCCGCCTTATGCTAAGAGATTTAATTAA
TTTAATTTTTCAGAATTAATTGTCCATGTATTTTGAAAATCCTCAATTACTCATCTAATTAAGGAAATTCGTTACAACCA
ATTAATTTAAATAAATAAAATATGTATCTCGATTTTAAGCCCGAAATATGGTAGACAAAGTAATTTGCCCAATTTAAAAT
AGGCTGAACTAAGCAAATCAAAATAAGTCAATTAATAAAATAAGCTGATTATTTTCCCATCCAAACATATAAATCAGACG
AATATTTAACACCCGTAATTGTTGTACCTAAAAATACGAACTCGTATCAAATCAAGCTTCTTTTTAGTACCTGGCCACAA
GATAACCAAGATACAAGGGTAAAAAAATATGACTGCACAGTAGTTAAAAAAATATTACACAATAGTAGCAGTATTACTTA
GTTAACCTTCCATAGTAATTAAATCTGAACACATCATAGCACCTTCCAAATATTAAAAAAATCTTTCTTTTTGGATAAAC
AAAAAGTACTCTTATTTATGATATGAGAATATATACACTCTTATTTATGATATGAGAATATATACACTCTTATTTATGAT
ATGAGAATATAATCTTGGTCGTGTAAAAAGTAATAAGGATAACGGTGCAGAGTCATAGTACGTTGGTATGTTTGAGTTAT
ATACGTAGTTAGTTCCTCTTCTCTTCAGGTCTCTTATGTTCAACAAACTTCATTCTCTTCTATACGTGTATATGTATAAA
TACCACATATTATATCAATAATACTTACGCTTTCATAATCATATACAACTCTTATATGATATCAAGAGCCTACTAAACAC
TTTGACGAGTACATCCGATCCTCTTCTTTTTTTCCCCAAAATTCCAACTCTTTTCCTTCTTTTTCCCCATAATGTCTGCA
ACTTCCTCTTCCTCCTCTCCTAACTCTCTAGCAGTCACTCTCAATCAAGGGGTGTCGTTCAACTCTCTCAATTAATCTCT
TTTAACTCTGTATCTTAGTTATCCTACAAGCTAAACGGAAGTGCAAACTATCCAACTTGGAAATCTCAAGTTACCACACT
ATTGTTCGGCTACAATCTTCTTACCTTTGTTTCACTATTGTTCGGCAACAATCTTCTTACCTTTGTTGATGATTAACTTC
CCATCCCATTTGTGCACATTCTGGACAAAGTCAATAACCAAATTCTTAACCCCAACTAGAGATTGTGGCAGCGACAAGAT
AGTCTTGTTCGCAATGCCATTATGACATCAGTTGTCGCTACAATCGTCTCCCTCATTGCCCATGCTTCCACTACCAAAGA
AGCTTGGGATATTCTCCAAAAAACTTAAGCGAGCAAATCGCACTCAAGAATTCTCAGTTTGCGCGATACTCTGTCGAATG
TCAAACGAGACGCATGTTCAATCAGTGATTATATGAGAGAAATGAACTCCATTGCAAATAATTTGGCCTGCAGTGGTTCA
CCCATTAACAACGAGGAACTTGTCATTAAGGTCCTGAGTGGTCTAGGTTCTGAGTACAAGAAGTTATCTGCAGCAATAAT
AGCTTGCGATAATCCTATCACATTCGAAGAACTCTTTGATAAACTCCTTGCACAAGAGATGTTCATCTAACATTCAAAAC
CTAAAGTCGATACACCCATGATCATTGCTCAACTTCATCAACATTCCACCAACAATGGTCCCAAAAATAGACTGCCTTAC
TCTTCCAATCATAGGAACACTACTCTATCAGGTTCTTACAACTTTCGTAATCAATCTTTTGCCCCGAATAACAATTCATT
CACCCAGCAGAATACCACCAAAAGCAACAATCAACGGGTCCAATGTCAACTTAGTGATAAGTTCGGTCACATTGCTAAGG
TCTTTAGGTCCAAATCACACAGTGCTACTGAAACGTATGCTAATTTTGTCAATCGTCACTCTTATGTTTCCAATTCCCCA
AGCTCTTTGGTTGTGGATTCTGGAGCCTCTCATCATATTACAAACAACTCTCACTCTCTCCAAACTCCAACTGAGTACTC
TGGAAGGGATGCGATAATTATTGGTGATGGTAAAAGAATTCCTATCACTTGTACTGGTAACACTACTTTATCTTCTCCTC
ATCTTACAATGGACTTTCTTTTAAAAAATGTTCTTTGTTCTCCATATTTTTTTAAAAAAGAGTTGATTTATGTTGCTCTA
TTTTATTGGCAAAATCTAACTTCCATTGATTTTTTTTTCTTATTCTTTTGTTGTGAAAGATTTGAGCACGCGAGCATGTC
TTCTTCAAGGCAACAGTAATGGTGATCTCTATGAGTGGCCTGTGTACATGACCAAATCAGTCACACCTCGTCCTCAAGCA
CATTTTGTTGCATTAACATCTCCATCATTGTATCTATGACATGCTCGTCTTTGCCATCCTCAACCTCGTATTACCAAAGC
TTGTGTCTCGTCTTTCAATCTACCAGTGAACCATTTCGAGTCTTTACATTCTGTAATTCATGTTTACGCAATAAGAGTAT
TCGTCAACCATTTGGTAAGCATTTTGATGTAGTTTACTCAGATGTATGGGGCCCCTCTCCAACTATCTCTTGATAATTTC
AGATTCTATGCTATTTTTGTTGATCATTTCACGAAATATACTTGGTTGTTTCCTCTCAAATCCAAATCAGGCATTAAGAA
AATTTTCACTAATTATGTTCTAATGGTTCAAAACCAATTTAAATTGAGAATTAAAACGTTGTACACTAATGGGGGAAGTA
AATACATTGGCCTTAAATCCACTCTCTTGAACTTTGGGATCCAACACCTCATAAGTCCTCTATACACTCCACAACTAGTT
GGCACTCCCGAAAGAAAACATTGCCACGTTGTGGACACCACTTTAAATCTTCTTCACCATGCTTTTGTCCCTCTTAAATT
TTGGTCCCCCGCGTTCCAATCTATAGTCTACCTCATTAACAGGCTGCCAAGACCACTTCTTGGTCTTAAATCTCCATTCC
AGTGTCTCTTTAACAGAACCCCAAACCCTTTTAAACTAAGGGTATTTGGTTGTTTTTGCTATTCATGGTTAAAGCCCTAC
ACGTCAACCAAACTTGATCCCAAGTCCAATCCTTGTGTATTCATGGGATATTCTGCTGCCACAAACAATTATGCTTGCCT
AGACCTTGCCACTTTAAAAGTCTATATCTCCAGGCATGTCGTATTCGTTGAAGATATTTTTCCATTCACAACCAACTATC
CTCAGTTCTCTTGTCCACAAATCTCGCACATGAAAAAATGGTTGTGTCTAGATGATCCCTCTAGTCCTTCTTTTTCCTCA
CAATCTCCTTCACCTCCTGTTGTTGCAGACCCAATTTCAATTCATGTTACTACTGATTTGGTCAACTCCATGTCTACTCA
TGGATTGCACACTTAAGGCCACAGGATGACGTGCCAATCGGCTCTACTGTAAGTCCTCCTGCACACTCTTTGTCTTTTTC
ACCTTCTCAAAGTACCAGTCCATATGCATCTCCAGAACCAACTCCTGAAACACCATCAAATCGAATGGCCACTAGGTCTC
AAAATAATATTTTCAAACCCAAAGTGATTTTTGATTACCTTGCAACCTTCACCGTAAAACACCTTCCGCATACCCCAAAT
ATCTACAGTCAAACATCCATATATCCTGAATGGCAGGCCGCTATGATAGAAGAACACATAGCCTTACTTAAAAATAAAAT
TTGGTCATTGGTTCCATTTACTCCCTCTCAAAACGTAGTTGGGTGTAAATGGGTGTTTCATGTCAAACACAAGCCTGATG
GATGCATAGAGCGTTATAAAGCCAGATTAGTGACAAAAGGATTTCATCAGCATCCTGGAATTGACTTCCATTCCACCTTC
AGTCTAGTTATTAAAACCACAACTATTCGCCTTATATATCTTGTCCCTACATGTGTCTATTAAATGACCATTACGTCAAC
TTGACATAGACAATGCCTTTTTGCAGGGTACTCTACATGATATTGTGTTCATGTAACAACCACTTGGATTTGTAGATTCC
CGATTTCCCAATCACGTGTGTAAACTACACATATCTATCTACAGACTTCGCTAGAGACCATGAATATTGTATATTGAAAT
AAAGAAGTTTCTCTTATCATATGGCTTTTCTCGTTCCAAATCTGATGACTCTTTATTCATAAAATGATCTCCTAATTCTC
TCATTATTGTTATGATCTATGTTGATGATATTGTTGTTACAGGCTCTAATAACTCGCAAGTCCATGCAACAATTAAGTTA
TTGGGTGATAGCTTTTCGATCAAGGATCTTGATCCTTTACAATTTTTTTCTAGGTGTTGAAGTTATACAAAATGATCATG
GATTGACTCTCACACAAAGTGGCTTCATTGCGGACATACTCAACAAGTTCAATATGCTGGACGCAAACAATGTGAGCACT
CCTCTGTCCACAAGTGAAATTTTATCCTTGGATGATGGTTCTCCTTCAGCAGACGCTACACTTAATAAGCAGTTCATTGG
CTAATTGCAATACCTCACCTTCACACGACCTGATATATGCTTTGTAGTAGACAAGCTCCCTCAATTCCAACACTCTCCAT
CAAGTAAGCATTGACAAGCAACAAATAGGCTTCTTCATTATTTGAAAGGAACCATAACCTATGGACTTCACTTCAAACAT
GGCAATTCTTCTCAGTTAATCGCCTACTCAAATGCAGATTAGGGTGGTATTCCTGACACTAGACACTCCACTTCAGCCTA
TGTTATTTTTCTTAGAAAGAATCAATTAGTTGGTGCTCCAACAAGCAACACATTGTTGCCAAATCTTCAACCGAAGTGGA
ATACAGGGTTGTAGCAAGTGCTGTAGCAGAACTAAATTGGCTAATCAACCTGCTGCAAGAACTTCGGGTCAGGCTGCCTT
GTCCTCCTAAGGTTTTTTGCGATAACATTGGTGTCACTTACCTGTGCCGTAAACCAGTCTTCCACAATCGAATGAAACAT
GTCGGAATTGACTTTCATTTTGTCCGTGACCAAGTGGAAAGTGGAAAATTTTTAGTTCATTACATTCCAACTAGTGCTCA
ACTAGCAGATGCGTTAACTAAAGCCCTTCCAAAAGGTCCTTTGTCCACCTTGTTAGCAACATTGGTCTCAATCAAATTGA
GTCAATGTTGAGGGGGGATAATAAGGATAAGGATGCAAAGTCTTAGTACGTTAGTATGTTTGAGTTATATACGTAGTTAG
TTCCTTTTCTCTTTAGGTCTCTTATGTTCAACAAACTCCTTTCTATTCTATACTTGTACAAGTATAAATACCACATATTG
TATCAATAATACTTACGCTTTCATAATCATATACGACTCTTATAAAAAGGGCATACAAACAATAGAATCCACTAGTGTGC
AAACGCTATCCCATAGAAGATAGCCCATTATACGCTGACTCAATTGTTGTGTATTAAACATATATTCTGGCCCATATTAT
GATAGCAAATACCAAATCAGCAACAGCTCAACTTTCAAATAGTATATCTTTTTCAGCATCTACCAAATGTTGGCAAAATA
CCTACTAATTTTAGTTAGTGCTATCCACTTAGGCCATCTTATAATATTAATTATGTAAAAAAAAATGAATATGGAAATTT
ATTATCTTTGTCTAAGTCAATGGTTTGTTAGAATAAAGAAATGTATAAATGAATAATGTTGATTGGTGAGAAGTGTATAT
ATTGTATAGTTTGATGAATGACAAATAATTGTATGAGATGGGCCAACTAGTGAAATAGGTTAAGATATTTATGGACACGA
TATAAATGTAATAACTCGAAGAAGCTAATAAAACTTGTATTAAGGAAAGAATAATTTTAGTTGCAAAGCAACAACCTAAT
TATATTATTGAACATGTATAAAAGGATTGAATAGGGTGTAAGATGTTGTTTTACTAGTGTTAATTGTGTTCAAGATCCCA
TGATTTCACCACCAACGTAACTTCTCAGAGCTGACCTCCTCTCTTCAATAAAAGTATTATGGGTGATGATGGACTATTAT
TTAATTGGAGAATACCAATATGACTTTTGTACTTGATGATGGCCTAGTCATTGCCATGAAGGCAAGTGAATATTAAAGTA
CCCCAAGGCAGTGGTGTACACATGATTTTTTTTGAGCGGTATCACCTTTTTAAATGAGAAAAATTAATAAAATAATATAA
TATCATATTAATTTTTTTTATATAAATTATAAAACACCAGTCAGGTATATGATTATATCTTTTCTAAAAAAATAAAATAA
AATTATATTATAATTCTTTTCAATGAGTTTTCTTTTTTTTGAAATGTATTCAAAATAATTTCATTAATAATACTAAATAT
TTATTTATACAAAACACCAAATAATTACTAAACAAAGAAGGTTAAAGAAAAAACTTATAAAAAATGAGGTTGTGGAGGCT
TGAACACGCAACTTGATCTATGAAATTTCAGCCAAAACCAACTAAGCTACACGCATCTCTTGTTGAAGGAGTGTCACCTA
TATTATATAATATAGGCTTTATTTTCTTCTGTTTCATAATTGTATATATCTATTCAGTAAATTTTTCCGATGAAGCAGTG
TCACGTGACTCCCCTTCTCTCTTCCTAAATCTGCCCCTGCCTAACGCAGATTGGGCTTTAGTTCTAAAGACAAACTTAGC
TTGTTGTACAAATCAATGCAACAACTAATAACTAAATAATTATAGAGAGAGAGAGAGAGACAGAGAGAGAGAGAGAGAGA
GAGAGAGAGAGAGATGAAAGAAGAAACAATCTAAATAATTTGATTCTAATTATGTTACCACTTAAATGGCTTCTAACTAA
CCTGAAACTGACTCTAACCAACTAACAACTAATAACTGTGACATATAAAGCTAAACAAAGAAACCTTTAATAATGATAAC
AAAGTAAAAAAGACTTATAATATATAAAATTTTAATTAACAATTTCAGGGAACACATATTTGATTTACGTCAATATTACT
TAATAATAAATTTGATTAAAGTATAACGCCTTTGATTTTTTAAAATTATCTTTTCATAAATATTAATTTTGAACTTATAT
TATTGTCCTTTAATGTACCTGATGGTGTAAATTTTTTATACATCGACTATGTACAAAACTTAAACACTTTTATTAAAGGG
TTGAAAACATAATAGTCAATTAAGTTGTAATTTGTTATGCTTTGCAAAGATGGAGCAAAATCCAAATTTAAAGAATCAAC
TTAAAAATCATTTGGCCAAACTTGAAAGCTGGGTCAAGCATTCGATTGTTGCATTTTGGGAGAACGAATGGATAAAACAT
GGATATTATACTTGATACATAATCCCCGTTACTCAATACTTTGAAGTAGTTATAAGGGTAATCCTATGATGATGAATCTA
ATTGACTAGGAGTACATTCATCAGAACATTCTTAAATCTCATATAATACATTCTCTTTCTAATTTGGTTGGACCTAACAT
TAATGTATACCTCTCATGTATGGTTAATAGAACTGGATACATGCTTCATCTTTCTTAAAAAGGTGTACCTTTGTTTGGAC
TCATGGGTGACATACTTCATTACCTGTCCAGGACCACTTAAAAATATATTTTGTGGGACGAACAATAATATATTCCTTCA
CACTTTTTAGCTTACTAATTTAGTGATGTACATGTGTATCACATCTAAAAATGCACGTGTAGCGCACAAAATGCATGTGT
GACACATGGAGTGCACACGTGCCACACAAAATACATGCGTGCCACACAAAATACACATGTAACACACAAAATACACGTAT
GACACACATAAAAGCTAGTGTATATATGTGAAAATCTTATAATTGACATATATATGATTAATAATTATAAGTTATGACAT
TATTATTTATCTTTCAAGCTATAACAATAAAAAATTGCAGGTTGTAACATTTAGTAAAATAAAAATATAATTTAAAATAA
CAATAAAAATTAATTAGTGTGCAAAATAAATAAGATAAAAACGAATATATTAATAGTAAATAATTTGAATTCATTAATGA
CAATTAATAGGTGGCATAAAAATAGGAGATTCATAAAAAAAGAAATATTTGTTTTCCTTGTTTAACTCAAAGCAGTTAAA
ATTCGTTCAAAACATATTTCTTTTTTTTTCCCGAACATTTCTCTCTCTTCTCAATTTTTCTCTAGTTAGTCGTCACTCTC
AACTAATTTCTATTCGTTTTTATTCAATAATCTACTACCATCTCTAGCATGGTGGTTGATGAGATTCTTCAGGTTAGTGT
TCTTTGCGATTTTTTATTTGTATTGGTAAACTAACCAACCATAATAAAAAAATAAGAACAATGATACTGCAAAAAAATAG
ATTCAGATTTTGTTTGTGTATAATAGTTTTAATTATGACGTTTTTGAATGAACATTTATTTTTTGAAATTACATAAAATT
TGTTTGAAAATAATATAGATTTTGGTATGAACATTCTTTTTTTTTTGTATGTTTCTGGTTCAAAAAATTACATAAAATTT
ATTTGAAATTGGTATACTGGTTATACCATGTTGGTATGATGTTGGCATTATATTGGAATGAATTTCGTATACTCATTATC
TAATAAATGACAATTAATAGTTAGAATTAGTAGTTATGTGGTATTATATTGGCATGAATCTTCTGTGAAAAAGTGATGGC
TTATGTGATGAATAGTTATAATTTTAGCATGAAAAGTGTATGAAAAGTGTGCATGAAAATTGTATGAAATTTGTATACTA
ATTTCATATTTTTTGTTGTGTATAATAATTTTAATTGTGGTGTTTTTTAAATGTATAATGCTATATTTTGGTATGAACAT
TGAATTTGTTCATTATTTGTCTGATCCATATTTTATTTTTTGGTGTGTTTCTGGTTAAAATAATTATATAATTATTTTTT
GAAATTTGTATATTACAAATACCAGACATGTATAACAACTGATAATTTGTATACTACTAATTTGTGAATGAATACTGATT
AAAAATGTCTACAACTTAATCTGTTCATTCTTTGTATGAAAAATTATTGATTTTTTGGTATGAATCTGGTGTAAAAATTG
ACGTAAGTTTTGCATGAAATTGATATAATAGTAAAATCAAATTTGTATACAAATTTATAGTTTTTATGGTACAAATCTGG
TATGATTCAATTTTTATTTTTGGCATTATATATATTGGTATGAAATTGTGCATACTAGCGGGATGAAATTGGTATACTAT
TTATTTAATAAAAAACAATTACTAGTTATAAATTGTATGATTTTGTTTTCTTTTTGGCATGAATCTTGTATGGATCAGTT
TTTACTTTTGGCATGAAATAGGTATAGAAAGTATGCATAAAAATGGTATGAAATTTGTATACTGATATAACATATGTATA
AAAGTTATTTGTACTTTTGTATCCTATAATACCGACACAATATTTTATGATGGAGCATGAAAATATGCAATTCAAAAAGT
GTCGAAGCATAAATTATTGCCGCCTGGTTTAAAAAGACTGTAGGGAGACCCCAACTTGAACGCTTAAAAGGGTTTGTTGA
TTTGAAATTCAAGAGGTCTAAGCTTACATGGAGTACATGTCGTCGGGAGGGACACAACATGAAGACATGTTCAAATTACC
CTATTGAAAAAATATGATTTATTTTTATTTTGATTTGGTTGTTTTATTGTGACAAACTCATATTTTGATTTATTTTGTCG
AGAAAAGACATAAAGTCACCATTGAAGTTGTCCCGAATTTTCAAAAAGACACCTTAACTTTGCAACCGTCCTATTACCCC
ATTAAAGTTTTTAATATCTTTGTAAAAGGATCATTTTGACCCATTTCCTCACCTGGAACAACGCGTGATGCCCACGCTAC
GACCCGATTCATTTCAAAAATAAAAGTTTTCATCTTTTGTTATTTCTCAACTTTCCAGAGTCTCTTTGTCTCCCAATCCA
AACGATTGTGGTGATTTCAAATATTGTGCTGATTTCTTAGCTTTCTTAATTTCAAACACTGCATTTGACATTTTCCTTCA
AAACCTAATCACAAAAATATCTTCATTACTCAAAACTAAATGAAACTAAGAAGATATTAAACCTTGAAAAACTTCAAATT
AACACTACCGAAAATTAAAAGAGAAAACAAACTCTTACCTTATTGCACTTGGGAAAGATGATGAATTCGTAAAAGAGAGT
ACCAAAGTTGATGATGGAATCATCCGTCAAGAGAGGCACCAATGGCTCTTTTTTGAGCTTTCTTTTGGGGGAAGATGATG
AAAAGGAAGAAAATAATTAATTAATAAAAAAACAAGTGACACGTGACACGTGTCACTTGTAAATTGGTTATTTGCAGTGA
ATACACTGCTTCACGTGCCTGTTGTGCGTGTTTACAACCCAGGTGAGGAAATGGGTCAAAATGACCCTTTTACAAAAATA
TTAAAAACTTTAGTGGGGTAATAGGACAGTTGTTAAGTTAAGGAGTCTTTTTGAAAATTCGAGACAACTTCAATGGTGAC
TTTATGTCTTTAAAATGATTTATACATTCCGAACATTTATTATGAGTACTAATTAATCATTTGTGTATTTAGTGTTTTTT
AAATGTATAGTAAAAAACTAGGTAATGCTGGTATGCTATTGATATCGACTGAAAAAATTAAGTCAAATCTTAGTATGAAA
TTAGTATACATTTGATATTCAACTGATGTCCAAGTGATAAAATTGAAAAAAATAACATGTAATTGAGATTTTAACCGAAA
TAGTCAACCTAAAACTAGTTAATGTTGTATCCAATTTGCATACATTTGGTATGAACTGATATCCCATTGGAAAAATTGAA
AAAACAACACACAATTGAGATTTGAACCGAAATAGCCAACCTAAAACTAGTTGATATTGTACCAAATTGGTATACATTTG
ATATTTAACTGATATCCAATTGAAAAAATTGAAAGAACAACATGTAATTGAGATTTCAACTAAATTAGTCAGCTTAAAAC
TAGTTAATTTAATACCCAATTGATATACATTTGATATCAAACTGATATCCCATTGGAAATTCATCAAAATCAATTTCACC
ACTACCATCCTTGTCAACATCAGCAATCATCTGCTCAACTTGCTGAAAACAAAAGGTTTGTCATGTAATACTAATAAATC
ATGATCCAAAGAAGACGTAAATAAATACCAGACTGAGTGTTTTCAAAAGGAAACTAAAAGGATTCAATGGGTGACGGTTT
CTAGTATCCTTTCTTGACATCTTTCTACTTACGCTTGACAGCTTTAATAATGAGATCACAGGTAGGCAAAATACATGTTG
TTCACAGGTAAAAGAAAAATTGACAAAAATATAAAATGAGATCTTACCTTTATTTGAAGTGTGCAATGAAACATGAAAAT
CATAAGATCTACAGGTAAAACCACAACATAGTTTAACACATTCTTTATAATTACAACTTTGAGCTTGGATTGAGGCTTGT
CAACATATGCAGGTAGTTTATTGAAATAGAGGTCAAACCTTTTACCATAAAATCCCGTGCTAGCTAAAAACAATGGTATA
ATTGTGCAAGTTTATCAATTGCTTTCTCCACATTCTTCGTGTGTAGATCTCCTCCCATCATTGAATCATATACATGTGGA
AGAGTTCTGCTAATTTTCTTTTTGAATGAAGCACACGAACGTTGAAGATGGTGAGAGAGAAAACGTTAGTTCTCTGTAAA
AGAGGAACGTGGGGGTTTGGGGTTTGCGTGTGTGATGTGAGGCTAAAAATACATATTTTTTAATCATTATTTCCTCATAT
TTATTATTTATATTTATCCTTTTTGAGCATGAATTTTATGAATTATGTTAAATGATATATTTTATTTGTAGGATTAAATT
GGTGGAAATATGAAGAAATTTGGAGATAAAACGAATTAAAGATGAAAGGTTGAAGAAGAAAATCAAGCAGACAGCTTAAT
GGATTAAATTTATTAAAATAATATATTTCTATATATGGTGCAAAGATGAACGCCAATTCAATTTGAATTAGGCTTATGAC
TGCCACGTGTCAGCAGCGAAGGCCATCTAATTATTTGGAAGGCGGCGGCAACAAAATATTCCAGAAACAACAAATAAGTT
ACGGAAATCAATTCCTTCTGGGTTTTGATTTCCTAATTTGTTTGGAATCAATTATTTTATTTAGGGTTTTCTACATCTAT
AAATAGCGCATAGAAATAATTATTTGAAAAAAGCCAAGAATCAAGATACAAGACACAATATAAATTTTCTTCTAGCTTAG
GAACTTTGGAAGAGCCGTCGTGGAGGCCAGAGAATTGTGGTTTATTCTTTCTTCTCCTTTATTATTTATTTGTATTCGTG
ATTAATAAAATATAGTCTAGCTATTGTTCTTAACTTTTTATGATTAACACAAGCATATTTATTTTAATGAATTTTGATTG
TGTTTTTGAGATAATAGTAGCTAACTTTTATAACTAGGGTTGTGGGAACCATAAGCGATTAACAAAGTATGAATAATAAC
TAAGTAAATTCGTGAATAGTGTTGAAGCATGCATTGATAATTCTTTCGTCTAGAAGTCTTTTTAACGGTGGCCAACGTTA
GAACTCGCCTTGTTGCTACTTGCCGGACCAAGGAAGTAATCAACAAGAAAAGAATTATCAACATAGATTTAGTGTGATAC
TATCTAATAGTCTAGTGTCGATTGGTGCGAAGTAATAACTAAGCCAAACATCGATTATGATGTCTAATATGAGGTAAAAG
TAAGGGTTAGTAAATTATACACACGTAGCCGGACCAAGGTGCGGGGTGAAATTTTCTAGATGCCGGACCAAGTATTTAGA
GATACCTAACTTATCACTTTGCGTGTAATACACTAGAAAATGATTACTATTATTAGGATTACTGCGTTATGAGCTTATGG
GGAACACATTCCTAGTTACTTTTAATAATCTGAATATAAATAAATACTTAGTTCAAAGCTATATTTTTATTGTTTTTATT
TTATTTCAATTTAAATTCCCCCATTTTTATATAACGACTATCGAGTTAAATATTTGCTATTGACAATATTCTTCCATATT
CTCTGTGGGATCGACCTCGACTCATAGTTGGGTAAATATATTGCATACGATCATTTATAAAATGGTCTAAAACCCCCCAA
CCTATACCCGAAATCTCAACTACACACTCCAAATTCACGGATGTCCTATTACCCCCCTGAACTTCATATTTCTCTATTTT
CTACACACTTAAACGCTGACCTCAACACATAAACCAAACAGATAGTCCACGTGATTGCACGCGCCGGGTCCCCATTTCTG
TTGATGATCGATGGATTTTGCTGTGTATTTTAAACTTGATTTCGTAGTTATCAACTAATTTTGGGTTTGATTCATCCATA
CAAAGCTTATTCAAGTTTTCATTTGTCATTTTTGATGAATTTCGAGAAAATTCAAAATTCAAATTAGAGACCTAAATAAG
AAATTAGAGTAGATTACAAACCCTAAATTCAAGATTTGAAGTAGAAATGAACATAAACAACTAAACCCTACTTATTTTTG
AGAGAAAATCGTGAATTTTTTCTAAAAGGAACAAGGGTTAATTGTGGGGAAGAAGAAACAATGGTTTATTGAAGGGTGGG
GAAGATGAGTGTTGGAGAAAGAGGAAATTTTCGTCAAAATTCACTTCTAACGCGCATAGAGGAGGTGAGAAAACCCCCTA
TGACAGGTCAGCATTTAAGTGTGTAGAAAATAGGGAAATATGAAGTTCAGGGGGGTAATAGGACACCCGTGAAGTTGGAG
TGTGTAATTGAGATTTCGGGTATAGGTTGGGGGGGGGGTTTAGACTATTTTCTCTATTTCTTTTCAAGAAGTATATTTGA
ACGTTATCAAGAATGGCGCCGTTGCCGGGGAATGTGGCTTAGAAATTGTCTTTAGTATTTATTTTGACTTGTAATCCTTT
TTTGTTTCTTAGGATTAGTTTTAAATTTGTTTTTTTTTATTATCATATTTCTTTTACTCTTCTTGAGATGTCATCTGAAA
AAGTATGTAGTGATAAGTGTTCTTGCAATTCTTACACTTTTGATATTATGGATTCTTATAGGTTAATTTTTTCTCAACAA
GATAAGTTGTATGGGGACATGAAGGATTTGTTAATACTTTGCTATAAATCAATATGTAAGCGTAGTGGTGAATATAAATT
TGAATTTGATCTCTATTATTTAGATTGTGAGTTGAGTGCAAAGATTAAATCATATGACACCCAACAATTTAATATGTGTG
AGGAAGAAAAAATATTTATAAGTCAACTTGAAGAGCTAAAAGTTGAGTGCCAATTGCTTGATCATACTTTTATTGATGTT
GTCATTGTTGAGAAGAGTACACTAGAGTTATGTAATGAAATATATAATATTATTTTTAAAAACTCTAGTATGTGTAAATA
TGAGGGTGTAAATAATAATACAATTCATATGTTAAGGCGCACTAGACCTCATTCCAATCATTTTTCCACATTATGTTTAG
ATGATGAGAAATTAATCGAGTCATCTGAGCCTAAAGAAGAATGTATGGAGGAGGAAAATTGTGTCTATATTCTTGAATTT
ATTGTTCCAATATCGGAGAATTACATTCCTCACTTAGGATCCAAGAAGTGCATATTGCGATATCTATTGCTTGGGACCTT
TATTTTTGTACCACCACCCCTTGAGCGTAATAGAAAAATTGATGTAAAATTAGGGGTGCAATTCATATCTTCAAAGTGGA
AGGAAAAATAGTAAAATTGATGGTGTCGTGCCGCAACATTAAATTAAGCGCTTATTGGGAGGCAACCCAATTAGTAGTGT
AACTTCTTATTTTATTTTATTTTTATTTTATTAGTATCACTTTTCTTCTTTTCTTATTTTTGCAGATTAGGGGAAGTCTG
AGTACCCAAAAAAAAAAGAAAAAAAAAAAGGAGCATGTTTGAGCTTAAGTGTGGGGTGACGACCCTTGATGAAAATTAAG
AGAACATGCTACTAGGTAGGCCTAAAGGCCTGAGGGAGTTTTCCTAACCCTTATTTTAAATTTTATTTAATGCTTTGGGG
ACATAACATCTTTTTAAGTGTGGGGGTGGAGGAATGAATCCTTAGTTTTTACCATTTTATTGAGTTTTTTTTTAGGATGG
GTTCCTTGGCTTTTTGTTTTCAGTTCTTTTCCTGAGGATAGTCCCTTTGACCGAGTGTCTTTTTTTTTTTTTTAGGAATA
CATTTTATTTTTAAATTTTATTTTTATTTTTATTTGTTTTGGAGAGAAAAGAAATGACCCTTTTGAGTTATGTGATACTT
ACTATTTGGGCCTAAATTTGAGTAGTACTTTCTTGTGAATGCTTGATTGCTAGTGAAATTGTAAACTTTTTGACATCTAA
GCTCATGGTTATGACTTTGTATATAATTTATTTTATTTTTTAGTCTGTTATGATCATGTCTCTCTTAGAAGTGGAATTGA
TCCATCTTGATTGATACTTGTGCCATGTGTGGTGAGATTTTGTTTATTCCATGTTTTGCATCTTAGTCTAGAACTTGCCC
TGCATGTTATTGAAGCGAAATAAAAAGTGTTGCTTTGTTTAGGAGATGATAATAGACTTTCTTTGATTTGTCTGGTAAAT
TTTAGCCTTTTCAGATATTTTATCACTAGATAGCCTTTTTGAACATGTAGCTTTTTTTTGGTAGCCATATTTTGCCCTAA
ATTATTTTGTTGAATCCCTAGTTTTTGCACCTTGCTTCCTTGAGCATTATAGCATAGAATTGTTCTAATTATCAATTCTG
AGAAAAAGGGATGGTTAGGTTAAAAGGTAATCAGTGATAGCTACAAAGTGCTTAAAAGCCCTCTTTGAAAGAATGTGATA
AGAAAAAAAAAAGAGAAGAGAATGTGACATAAAAAAAGAAGAAGTTACCTTGATGATGGCCCTGGTCCTTCCAAGGACAT
CGTGCACCTTAATGCATGTAAAATACGTAAGTTGAGGGTGGCTATTATCAAGGAAAACTAAAAAAAATAAAAAATGATTG
AAGCATTCTTGAGACGATGAGAATTACTTGTGAAATAATTGTTGAAGAGAGGGTTGAAAATAATGGGTGATGAAGTCTAA
AATTGCAAAGTGCTTAAGGAAGTGTAAGTCACTATTATATAGTTTTCCTACCCGTCCCCTAGCCTACATTACAACCTGTT
AAAGTCCTATTTGATTCTATTTAAGCATGCTTAATTAGTGGAGATGTACATAATGGGTAAGCCTATGGTTCGTTGTGCAT
ACATGTGAATTTTCATTGTGAGTGTGAGAGTGTTCTTTGATGCTAAGTCCTTAATTTATATTCAAGCTTTTGATTTGAGT
GTGTGGACTATTTCTTCTTGTCAGGGCACTTGTTTCATAATAGATAGGTGATTTTATTATCTTTCTTTGATGAGAGTAGG
TGAACAAACTTAAATTTAATGAGTTCAAAGTCCTTTTTTGAGGTTAGGAGGTTAGAGGTTTGTTGTTTATTCGGATGTCT
TGCATAATGATTGAGAAGTGTACTTGATATTTTGAAATTGGTATATGGCCTAATTGTTTGTATTAACCAAAGTAATGACA
TTGCTAGTATGATTTTTTTGGGATGACTTTTAATGTTTACTCGAGGACGAAGAAAAGTTTAAGTGTGGGTGTTGATGTGA
GGCTAAAAATACATAGTTTTTAATCATTATTTCCTCACATTTATTATTTATATTTGTCCTTTTTGAGCATGAATTTTATG
AATTGTGTTAAATGGTATATTTTATTTGTAGGATTAAATTGGTGGAAAAATGAAGAAGTTTGGAGCTAAAACGAATTAAA
GATGGAAGGTTGAAGAAGGAAATCAAGCAGACAGTTTAATGGATTAAATTTATTAAAATAATATATCTCCATAAATGGTG
CAAAGATGAACGCCAATTCAATTTGAATTAGGCTTATGACTGCCACGTGTCAGCAGCGAAGTCTATCTAATTATTTGGAA
GGCGGCGGCAACAAAATATTCCAGAAACAACAAATAAGTTACGGAAATCAATTCCTTCCGGGTTTTGATTTTCTAATTTG
TTTGGAATCAATTATTTTATTTAGGGTTTCCTACATCTATAAATAGTGCATAGAAATAATTATTTGAAAAAAGCCAAGAA
TCAAGATACAAGACACAATACCAATTTTCTTCTAGCTTAGGAACTTTGGAAGAGCCACCGTGGAGGCCAGAGAATTGTGG
TTTATTCTTTCTTCTCCTTTATTATTTATTTGTATTCGTGATTAATAAAAGATAGTCTAGCTATTGTTCTTAACTTTTTA
TGATTAACACAAGCATATTTATTTTAATGAATTTTGATTGTGTTTTTGAGATAATGAGTAGCTAACTTTTATAACTAGGG
TTGTGGGAACTATAAGCGATTAACAAAGTATGAATAATAACTAAGTAAATTTGTGAATAGTGTTGAAGCATGCATTGATA
ATTCTTTCGTCTAGAAGTCTTTTTAACGGTGGCCAACGTTAGAACTCGCCTTGTTGCTACTTGCCGGACCAAGGAGGTAA
TCAACAAGAAAAGAATTATCAACATAGATTTAGTGTGATACTATCTAATAGTCTAGTGTTGATTGGTGCGAAGTAATAAC
TAAGCCAAATATCGATTATGATGTCTAATATGAGGTAAAAGTAAGGGTTAGTAAATTATACACACGTAGCCGGACCAAGG
TGCGGGGTGAAGTTCTCTAGATGCCGGACCAAGGATTTAGAGATACCTAACTTATCACTTTGCATGTAATACACTAGAAA
ATGATTACTATTATTAGGATTACTGCGTTATGAGCTTATGGGGAACACATTCCTAGTTACTTTTAATAATCTGAATATAA
ATAAATACTTAGTTCAAAGCTATATTTTTATTGTTTTTATTTTATTTCAATTTAAATCCCCCCATTTTTATATAACGACT
ATCGAGTTAAATATTTGCTATTGACAATATTCTTCCATATTCTCTGTGGGATCGACCCCGACTCATAGTTGGGTAAATAT
ATTGCATACGATCATTTATATTTCTTTTCAAGAAGTATATTTGAATGTTATCAGTGTGGGTAAAAGAGGAAGGTGGGGGT
GTGTGTGGGGGGTTCCGTGTGAAAACTAAAAAAAAAGATCCCTAAAATGGTGTGAGATAATGACAATTGATTCTCTAATA
TAAATGTTATTTCTCTTACTTATTAATTATAATGTAATTATAAAAATAATAACTAATTAATAAAATAAAATAAATTAAAT
TATAGATTAAAACTAATATGTTAATACTTGTAATTAAAATGTTATAAGTAGTAATATAAAAAAAAGTACATCTAAAGGCT
GTAAAATTAAGCCTTAAATAGATATGTGGAGTGATATATATATATATATATATATATATATACACCAAATAGGGGAGTAG
ATAGGCCATGGGCACGAGAAGCAACACACGGTGCAATATTCATGTCAAGCTTGAGACGTCAAATGGCACCGAAAAATATT
CATGAATAGCTTGCAACTCAATAGTTTTCTATGTAAACTTTAGGCGTTCACGTCCATATAGGCGGCATGCCATGCAACAT
CCTTAAGAGACAACTATCACAAGTTTTAGGCTACAAAGCCATCCAAAACTCCGCGAGATTCCAACCACAATAGCTACCTT
AATTTTAAGAAGTAAATTGTACAGTAGATAATACAACTTTTCCCGACAAAATATGGGCTTTTCGCGGCTCTCCTAGCCTA
TAGTGCCCTTCAACAGTCTGGGAACAAGTTCTATTCTACCGTTACCGTCTTACGTACTTAATTATTTACAGAAGGCTATT
GTAATTACAACAAGCGATGAAATGGTAAACTTACTATGTAGTTGTGTCAAGATGATTTTGATAAACTCAGAAAGCCATTG
AAATCACTTACAATCAAACTTGTCGGATAGTGAAACCATTAAGATAACAAACAAGCATACTTACCGAGTGTTTTCTCTTA
CCCGTTCTTTCAACTACCTACCGGAACAAACTTTCCATCCCCCTCAAGAGAGAAGAACAATAGAGAGGTTTAGCCAACAA
TCTTTTTATTCATACCTGAAAATATACAAAAGTGTAGTAAAACTAAAGAGATTTTCTAAGAAAAACTCTTAAGACTCTAA
GCTATAACTCTTCTTTTTTTCTCTAATCTATGTTGAAAAAGTCTCAAGCCTTGACAAGAAATCTGCCATGATATTGTCTT
TCCCTTTGAGATGCTTCACTTGGAATTTGTAAGGACAGAACCATTGTGCCCATCGAAGAATCTGGGGGTTCGGGATGATC
TTTGGATTTATTTGGATCATCTTTGGGAAAGCTCTCATATCCATTTCAATTAGAAATTCTGTATGGATTAAGTAGAATTT
AAACTTCTTAATTCCATTTTTGATAGCGGGAATCTCTTTGAACATGGAATGATAATGTTGTTCTGCATCCTTAAAATTTC
AACTGGCATATCCACATATTTTGCGCTGGCTATCTTTTTCTTCTAAAAGGATAACACTCTAGTATTCATTACTAGCATCA
GTCTGCAATATCTTGAAACCATCAGAAGGATTATGGAGGGTTTTGACCTCCTTGGATATGTCTTTGATTTTGCGGACTGC
ATCATCTTGGTCTTTTCCCCAAGCTGGAGCCTTTTTTGTTAACATTTTTGTAAGTGGGGAAATATACATAGAGACATCTG
GGATAAAATCTCGAACGTAATTTATTACACCAAGAAATTGTTGGAGTTGTTTGACTATGAAGTTAGTATCCGGGAATTTG
ACCAACTCCTCACAAATGTGTGGCCCTGGGATATATGCTCCATGAGCGAAATGCATTCCTAAGAAGTCTATTTCATCCTT
CACAAGAATCATTTTCTTCTCAGATAGCATGATGCCATATTGCTTCACCAATAAATGGAATTTGTGAAGAATGCTAATGT
GTTCCTCCATTGTATCACTAAATAATAGGATATCATCAATGTATACTAGCGATGTGTGGAGTATAGGCTGGAAAATCTTA
ATCATTGCCTTTTGGAAAAGAGAAAGAGTCGGTTTGAGTCCAAACGACATAACTTTCCACTGGTAGTGGTGGTCAAGTAT
GCAGAAACTAGTTTTGGAATTATCTTCTAGGTGGATACCCAATTGCCAGAAACCTGATTTAAGATCAAACTTAGAGAAGT
ATTTGGATTTGGATAAATGTGAAAACAGGGTTAACTTATTTGGAATGGGGAATTTGTCATCTAGAAGGAAGTGGTTAAGA
CTTTGATAATTGATGACCAATCGAAGTTTACCTCTTGCTTGTTCAGCTCGTTTGTTGATGTAGAAAGCTTCACAGGACCA
TTGAGAATCAGATGGCTCAATTAGTCTGTATTCCAACAGTTCGTCACATTCCTTCTTAGCAAGCTGTAGATGTTCCGGGT
TTATCTCTGAGTGGCTTGCTCTTGTAGGGTTGGTGTTTTCATTCCTCTTGAATGGGAGTCTGGTGAAGAATTCTTCATTT
AACCATAAAGGCTTATCATGCTTCTTCATGAACTCTCTGTGGTAATTAGCACATGATTCTTCCACCAACTGACTCTTGAT
ATTCTTGACTTGTTCATCCTCAGTGATTGGAAATAGCCTTGTAGTTGTTGTATATGGTTTAAACTTGTCCCTGAAGGCTA
TACCTTGTGTCTTTACTTTGAGTCGATCATTGAGCTGCTTGTAGATATCAAGTCCAATAATGAGATCCGTCCCTAGGATA
ATAGAGCCAAGTAACTTGGTTCTGAATTGTACACCTGGGAAGAATTCTATTGTGATATGATTCTTTGTGATTACCCTAGT
AGTGAGGATTCCTTTAGAGGCTGTATTAAAATTCTGAAAATGTGGAATCCATTACTACTTTGGATGGACAATAGGGTTGA
GCATTGATGCAGCTGCTCCTGTATCCATGAAAGCGATTACCTGGATAAGTCTATATCATTTGGCTGGATAGATTGCAAGT
TGGACATGAGGAGTCTCAATGCCTGAGATGACATTGACTTCCTTTTCCTTCAAATCAGATGTTTGAAGTAGAACATCATT
TAGTTGAGATTTAGGACATCGGAAATAGGAGTCACTTCTGGTGGCTCTTCAGTAGCCACTATATCATCCTTAGTGGTGCA
GATGCTAGTATGTTCTATTACATCGACCAAGAGCTGGGCAACTCTCTTTGCTTTCCTAGAGTATGGACAATCTCTGGTAA
GGTGTGAGTTCTTCCAACAAATGAAGCATATTCTTTCTTTTTTCTTTTTGGATCACCTATTTGAGGGAGATTTATCCTCT
GGCGGATGGGGTCGTTCAGTTGAGGTAGATTCTTCCTATCTTAGCTTAGCCATTCTTGCCTTTCGGGCTTGCCTGTGGCA
TTTGCTTCTTCTTCTATTCCTTTGCTGGTGTTTGGTGAGCTGAGGTGGCTCATCTACATCTAAGATTGTGCCACATTCTT
CCGTGAGGTCAATATGTGCAATACTAGATTCACGATATTCATCTAAAGATGAATTACTTTGTTCTTCAACAGTATCTGAA
TTGCTTTGTTGCTCAACAACATCATAGAACTCTTCATTTCCTGACAAAGTTTCCTCTATAAGGAGATTAGAATCTAGATT
ATCATCCTTATCCAGGCTGTAGAGTTGTGAAACTTCTTGAACAAAGTTGATCAAGTCGTTATCTACGATGCTCCTTTCAT
GCCGGACTCCACTATCATCAGGAAGACCATGTTTAATCATGTTGTGGTCTTCAGGTGACATATCATACTTGGATACCTCT
AAGTCAACATGTTGTATAGATGGACCTGGGTCTAAGTAGATAAGGTCCCCAGATGGGGCTGTGTGACTCGAGATGGGTAC
GACTTTGCTGTTTATCCTATTATGAAGATCCATTTTCCTTTTTGATTGCCGTAGCGCTGCTTTTGTCTTCTTTTGGGCCG
CAGCTGCGTCTTTTCGATTCCAAAATTTTTTGGCAATGTCAAACTTGTTCTCATCTGGTATAGGGGCGAATGACAAAGAC
ATATGTGAACGATAATTGAAAATGGAGAAAGGGTTATCTTGTCTCAGTATGGAGTGTGTCTCTGGAGACAAAGGAAATGA
GGTAGGGAGAGGGATTGGGTTCTCAGCTGATTCAATCCTACCATATTTCAGTTCCAGGATTCGATCACTTATAAAGTCCA
TCTCTTTACGTTGATGATCGAAGAACTGGAAGAGTGATGACCCTTGTGGGCATTTATCAAGCTGAATGAGTTTCAATCTT
TGTTCAAGTGCTTTGATAAGCCCAACATTTTGGACAGATGTATCTATCAATTTATTCTCCTTCGTAGCTAGCTTGACTTG
AGTAGGAGTAATACTCTTCATAGAAGGACTCTTGGTGGACAACAATCTGTTTTGGCTCATGATATCTTTGGATTGCCAAC
AAGATGTTTCCTCTAGGTTGCCTGCATGCATAGTTTCTCTAAATTTTAGGATAACTCTCTTTTGTGGTATTTTTGGAGCA
TGGCTTAGATTATCTTTTTCAAAAGTGGAGTATGATGGGAGATTGTATGTGTGACTGGAGCTTATTGGGGATATCATGAA
TAATGGATGAGCATGTTCATCCTTTAGAGTACCATTTTGAGTGTGTAAAGCTGACTCATTTTGGATCTTGTACGAAACAA
GGAATTCATATTTGCCAGGACGGCTTATAGAACTAATAGTTGGATCTCCATCATCAAATCTTCTTTTGAATTCTTTTTCA
GAGTTTCCGCACTTCTTCCAGCTTTTGCTTCTATCTGCATCATCCAAGTTACCTTCTTGGCATCCTTTGCAGTCACATTC
TACGTTCCATGGAGTATCCCCTGTGAAGGGCAAGTGAACTATTGTACACCATGTCATCCTGATCGAATTGTCTAATCCAA
TCATGTTCACACTTAAAGCCACTTAGAAACCAAGATATAGTATGTGCATCCTTATCCTCATGAATATTAATATGAGATTA
GTGCATGTAGATAGGGAAGACTATTTGGTTTGGCCTTTTGTGGGGAAAATGACTAAGTATGTCATTTGCATGGTCACATT
TGGTTCATCAAAGAAGGGATGTTGAGGATGGACTCTCAACTTCTCATATTTCGTGACCTATGCGTTAGGAAGAACTTTGA
CAAGCTCTTTCCTAGTTATTTGCCTTGAGATATGGGTACATTAAGTGGTTCCATTGGTGGCATCTATATCTAGAAACAAA
GAATGTTGGCAACCTGGAACAGATAAGTCCCTATCATAGTTTTGGACTCTCCAAGCCAGCTGATAATGAAGGGTTGCCTG
TATGGCATCTCTAGCTTGAGGAGCTCCAAGTATTTGGACCTGAATTTTCNNNNNNNNNNNNNNNNNNNNNNNNNNNNNNN
NNNNNNNNNNNNNNNNNNNNAAGTTTGAGAATATCACAGATGTCCCTACATGATTCGTATTTGATGGAGGCGTTGAAAAT
TTAGGTCCAAATACTTAGAGCTCCTCAAGCTAGAGATGCCATACAGGCTACCCTTCATTATCAATTGGCTTGGAGGGTCC
AAAACTATGATAGGGACCTATCTCTTCCAGGTGGCCAACATTATTTGTTTCTAGATATAGATGCCACCAATGGAACCACT
CAGTGTGCCCAGATCCCAAGGTAAATAACTAAGAAAGAGCTTGTCAAAGTTCTTTCTGAGGCATGGGTCACGAAATATGA
GAAGTTGAGAGTCCATCCTCAACATCTCTTCTTTGATGAACCAAATTTGACCAAGCCAAAAAATGACATACTTAGTCACT
TTCCCCACAGAAGGCCAAACCAAATAGTCTTCCCTATCCACATGCACCAATCTCATATTAATATTCCTAAGGATAAGGAC
GCACATACTATATCTTGGTTTCTAAGTGGATTTAAGTGTGAACATAATTGGATTAGACAATTCGATCAGAATGGACGTTG
TGTACAATGGTTCACTTTCCCCTTCATAGGGCATACTCCATGGAACATAGCATATGACTGCAAAGGATGCCAAGAAAGTG
ACTTGGATGATGCTGATAGAAGCAAAAGCCGGAAGAAGTGCGGAAACTCTGAAAAAGAATTCAAAAGAAGATTTGAATGA
TGGAGATCCAACTATTGGTTCTCTAAGCCATCCTGACAAATATGAATTCCTTATTTCGTACCAGACCCAAAATGAGTCAG
CTTTACCCACTCAAAATGGTACTCCAAAGGATGAACATGCTCATCCATTATTCATGATATCCCCAATAAGCTCTAGTCAC
ACATACAATCTCCCCTCATACTCCACTTTTGAAAAGGATAATCTAAGACATGCCCCAAAAAAACCACAAAAAGAGAGTTA
TCCTAAAATCGGGAGAAACTATGCCTACAGGCAACCTAGAGGAAACATTTTGTTGACAATCCAAAGATATCATGAGCCAA
AACAGATTGTTGTCCACCAAGAGTAATTCTATGAAGAGTATTACTCCTACTCAAATCAAGCAAGCTACAAAGGAAAATAA
ATTGATAGATACATCTATCCAAAATCCTGGGCTTATCAAAGTACTTGAACAAAGATTGAAACTCATCCGGCTTGATAAAT
GCCCACAAGGGTCATGTAACACCCCATAAATTTTTTGATCTAAGACTTGAACCATCCTTCATTGTGAGTAGGATTTTACC
GAGGAATTAAAATTTCTTAAGCGTTAAGTTCACTAGATGTAGCACTTTGAGTTCGAAAAAGAACTAAGTTGGAAATAGCA
AAATCTGAAATTTTGCAAGTTAAGCTAAGTATGAGTTTTGGGTTGACTTCAAACGACCATAACTCCTAGCTCAGGATGAT
TTAGGTGTGCTACTAGATACTGTAGGAAAGATCTTTGAATTATATTTCCAACGCCGCCAAGTTTGCTAAGTGTCGAGGTC
GGATGAGTGAGATATGACCTTTTGAAGTTAGGCTGTCCAGTTAAGGAAAGTTAGCCGAAAATAGTAAGGGATATTTTGGT
CTTTTCCTTACCAAATCGGATTTAATTAATTTTTAGTAATATTTTAGGGGTACAATCTGATTAGGTTCAGTTTTATAATC
CCAGTTTACACCTAGGGTTTTAGTTGAGAGTTCAAGAAGAAAAAAGAAGAAGAGAGAAGAGGAGAAAAGAGAAAGGATCG
AAGCGTTCGTCGAAATTCTTGAGAGTTGTTGCGGATTGTCACCAGGGGTTTGATCCCTAAGAGGTATGTAAGCTTCTATA
GTGTTGGGTTTGTTCACCCACACGCCAATCATGTTATTTTCAGTGCAATTTCATTCTTAAAGTTGAAAGATTAAAGTTCT
TGATGAGTTCTTGATAGGTGTTCTTGAAGTTCATTCTAAATCTTGTTGTGTTGGGGTTTTGATGATTTCTTGAGATGAAA
TTTAGTAATTTGAGTGTTGTTTTGAGTATATTAGAGTGTACTTATGTTAAATAATCGAATCCAAGTGATTGGGGAAGAAA
CCGTTCGATTCTAGGCGAGTTAGGGTGAGAAAACGAGCAAGGAAAATTTGTCGGATTTTCTGGGTTGGGGCCTAGCGCGA
TGCGCCAATCAGAGTTTCCCAAACCCTCGCCTGAAGTTTAGGGGCTGGCGCCCCGCGCCACCCATAGCGCCAGGGTCGCC
[truncated: 603,802 more chars]
