# Supplementary material for: Homologues of potato chromosome 5 show variable collinearity in the euchromatin, but dramatic absence of sequence similarity in the pericentromeric heterochromatin
Source: BMC Genomics. 2015 May 10;16(1):374. doi: 10.1186/s12864-015-1578-1 (PMC4470070; doi:10.1186/s12864-015-1578-1)
Supplement: Additional file 3: — RH BAC tiling path sequences. Description of data: Nonredundant, multifasta sequence files of the individual BAC MTPs. The sequence contigs and scaffolds in the MTPs can be either ordered or unordered, depending on the quality status of the tiling path sequence. [file 12864_2015_1578_MOESM3_ESM.zip › mtp_2058.fasta]

>mtp_2058
TTTGTTCCCACAAACATCTCCCTTAATTATGATTTTTCTTCTTTACTCCAAGGTTTTATCTCAATTGTAACACCCCAAAT
ATTTCTAAGCTAAGACCAAAACTATTCTTTATTTGCATATAAGATCTTATCGGGTTATTCATAAATTGCTCATCTATGTA
AAGGTAAATTCTTTAGTGTGGGAATGATTTTGGATATCAACTTAAGGTCACTAAAAACTCCTAGAACAAAGTTGAGTTGA
AAGTTTCCTTACCGATTAAGTTTTGATGTAAGATTTTACTTGTGTTAACTTTAAACGGTCATATCTCTTAGAATATAAAG
AGTTACGTGGCCCATAACAAATCAAATTAAAGATATTTGAATCTTCTTTCCAATGCCACCAATTTCATGTCAATCTAAGT
TTCGAGTAAAAAGTTATGACCATTTTAGTAACATGATACAGTGCAGTGACGAATTAGCTAATGAAAAAACATTAAAAAGG
ATCATTTTTATCTTTTTTACCTCTAAGAAACCCTAAACGAATTTCTTGACTAATTAAAGGCTCAAAACAATCAGATTTTC
ATCTCTTAATCTCCCCATTCTCTTCTCTCTCAAAATCCTAAGGAAAAATCAAAGTAGAAGACTTTATTCAAGATTCTTCT
TCAAGGTAAGTCCTTCTCCAAGAATTTCATTCTTTCCAACTCAAATTCTTCCATACAATTATCAATCACTAATGAAAATC
ATAATTCTTGGCCGTAGAGATGTCAAGAAACTAATTCAAGAATCTCAAGAAAGGTTTTCTTGATTGTTGTCCTTCAAGCT
AGGGTTTCAAGGCTTCTAATCAAGTTCTTCTTCAAGATTCTTCAAGAACCTTGCTCTTTCAAGTATGTAAGGCTATCATA
GTGCTGGACTAGTTCATCCTATTAAGAACTTGTCTTCTTTTTTAAAAAAAACTTTTCATAAGAGTTTTAGGTATTTATAA
ATGCATATTCAGTTTTAATATGAAATTGTTGGAAAATATGGGTACTACAAACAGAGGTTAGAGGCTATTTGAAGGAATTA
TTTTTTTGATCGTGTGAAAGAATTGTTGTACACAAGTGCAAATAAGATTAGATTTGTTGTGCACATGAAATATTTTTTTT
ATATCAAATTGAAGATTACATGAGGTAAAAAAATTTCATGGTCTCATTAGTCTGTATCGAAATATTTATGAATATTTTAT
ATCTCCAAATAAATAATTTTTTTGTGTAAAATAATGTGATGAACATAGCATTTGATATCTATATTTCTTGTTTAACAGTG
ATGATTTAATTTTGACGTCAAGCAGGGTTGTTGTATATGGATACTATGAAGTTCATGATTATTATGATCATATTCTTTCT
TCCATTTTAAATCTCCAGGTAATTGTTATTTTAATTTTAAGATTGCCTTTCTCTTATTTTTTTTCCATTTCTATTTCATT
TTTTATTTTTATTTTTGGTGAAAACTTTTGAGTTCTTATACCATGAAACTTATTTTTTTTCATATATGCCTTTTTCCATT
TATCAAGTACGTTTCTTTTAAATTTCTCAACTTTTTAAATTTAGGTAGTGTGAATACTCTTTGTAATAATAAATAAATAT
TATTTACAAAACAACAACATGCACTCTTTATTCATCGATATATAATTCATTTCCTTTTGGATCAAGTTACCATGAATTTT
TAATTTTAATTTTAGGATTAGATTTTTTCCAATTCAAGAGTCTCTTAATATACTTTCTAATAAGTAATTATATTTGGATA
TTTATTACTACATAATAGTAATTATGTAGGAATAAAAGGCTAGAGAATTTACATAATCTCAAAAGTATCCAATTATGAAT
AGATGTTGTAATCATAATATGATGCAGTTAGAGAACATTTTTACGATGATAAATACTACTACTAGATATCCTACATAAAA
ATGGTCGTACATATTCCCACGATGTATAAGTAAGATAAGTTACTATTATTGTCATCGGGTTCTTTATGGTAGTAGTTTTT
TTCCCAATTTGACAATATTCATGATTATGCTTCTTTTTTTTCACATGAGTGATTTTAAAAGTGGGAAATTTTGACTTATA
AAGTTGAACTTCATACTTAAAAATCACCCAAAAATTGAAAGATTTTTTAAATTTTAATTAAACACTGATCTTACTACAAT
TTTTATTGCGAAAATATCAATATTCGTTCTAACAAAGATTTAAAAAATTGAACTTAAAAGAAATACAAATATGAGAACCA
TTCATATTAACTTAATTAACTAAAGAAAGTTATAGTATATCTTTGGGATTAAATCTTACTATTATATAAGAATTCACAAT
GAATTTGCATTGAGAAACCTTTACATTTGTAAAGTTAGCTCTTGAATGTTATATATACATATACAGTATAAGGAACATTT
GTAATATGCGAAAAGAAATATAATTTATTTTATTCTAAAATACTACTTTAAATGTATTTATTAAATCACTTTGTTGGACT
ATACTAAATATTTATTCAAATACTTTAACATAATAAAATCATCCCACTTTATAGTACTATATAGATATATTGTTGTTGTT
GTGGTTGTTGTTGTATAAATTAAAACAATTTGAAATATCTATTCAAGGTCCTTCAATTTATAAGCTTTATAATTTAACAT
TGTCGTTCTCTGTTGTTTTACAACTTTGCGACCGAACATCATGTTTGTAGATATAAAAAGTATAACAAACTTTTATTTTG
TTTTATAACACTAATATGTTATCAATCGATGTAACTTTTTTTAAAAAAACTGTATACATATTGACATAGGGTGCACGCGC
AAAGCGCGTGTCCAGAAACTAGTTGAGTAAATAAGTTTAGGGCAATTCTTCATAAAATAAATCCAGGTGGAGAAAAATTA
TCCACAAAAGTGATAAAGTACCTATGCCCGGTTTTGGAAAGAACATGCCATGGTCCCCAAAAATCATAGTAAACTAACTC
AAAAGATGACTATAATACCTCATAAATATGAAGTTAAGATCAGACCATACATATCAGAATCTAAGGAATTAAGTGGTTAA
AGACTGCAAGAAATTGATTTTTACGGAAGTCAGTTACAGACTTACAGGCTGTAAAAGAAACCACATATTGTAGATGATGC
TCGTGAATCGACTTTTAAGACTTGGGTTGTAACTTGAATTTTACGGGTTCAATCTACGGGCCGTGAATCAAACCATGACC
TAGATTGAGCTCTTGGAATAAACTCGAGCAACATGACTTTTAGCCTGCTTTTCACGGACTCAAACCATGGATCATAGAAT
TGATCTTGTAGATGGAACTTCATAAACTTAAAATTTTATCTGATTTCTACGGATGGGAAGAATGTGTATTTTTTAAAGTT
GGAGGAGAAGTTGATCTTTAAAGCAAACTCGGGGACATAATCACATGAGTAGATTAGGGAACCTCTAGCATTATATTAGA
GAATTTTAAGTAGAATTTTCTTTTAAATTTGTTACTTATGGATTCTTTACCCTTCTAGTGTATTGTTTCCCCTCTATAGC
ATAGAAATTTACTGAACATTAAGTGAAATTCTCAAAGGCACATCTGGATAACCTTTTTATCAAGAAGAAATGTCATTTTA
AAAATTGTTTCTGTAGTAAAGTAAATACTATGTCTAGGAAGACAAAGAAAAATGGACATTAAAATTCAAATATAGAGATA
TGTAATCAAACTAAAATATTGAGTTCATTAAGGATAGTGGGAGATCTTACCTAAAATTTCAAGAACATCAAAAAGAAGGG
TATGCAACTTCTTGATCACTGTGATAATAATAAAAAAAACGCATAAAAGCTAATGAGATTTAGTTTTCGATTGGTTTTTA
AAATTCTTGAGGACATCTTTCGCAAAAGAAATCGATATACCTTGAATATTAAAGAAAAAAAATGAAAGATGATAAAACTC
ACCAATGCTGAAATAAATTCTTTCATACTTTGTCTTAACCATTTGTGAGTCATTAACTACATTCTCCACATCATTGGCAT
TTGGTCTTCTTTGGAGACTCCGTGAAGTTAACTTGATAGGAACACCTTATAAATAGGGGTTAATTAGTTCTTTTCCTTTT
TACTTTGTTTTTCTTCTTTTTTTTTCATGCGAAAGACAACATGAAAACAAAGAAGGAGAAGGTTAAACTCACAATAGTAG
AGTAATTGTTGCCAAAAGTTTAGATGACTTGTGCCGAGGAAAGTAAATTCCTCATTGGTAAGGTTCTTCAAAGCAGATCT
TCCGTATGCCTCATATTTTACCAAATCGGGGAACTCTTCAACCAACTCTGTTGCAAAATCTATCAACAACACTTGCTAGT
TAGAGTTTGCATCACAATTTCTTAGTATATCAATAAACTGAAATGAGATGTACAGATATGAATTGGCAAATACTACAGAG
AAGTCTAAATGAACCTAGCAACACAAACAATTGTTGGCCGGCCTATTTTTGCTGAAAATTGAAATCAGACAACAATAGTG
ACATGAAGTTGAACAAAGAAACAGTGATGACAAGATATCGACCCAGATGAATCATTCATCAAGAATCAATAGAACAGTAA
CGCGAATGTGAGAGAAAGAACAAGAATCTTCCAAGTGTATGATGTCTTCTTTATACAAGTTTGTTGAGGCATTAATGCAA
TCTGGTTCCGTTTTGCGTATGTCGTGTCAAATGTCAATACATCCATCACCGAGACAAACAAAAATGGGCTAAGCATCAAT
CCCTCGTGTAAACCCATCTCAACTAAAAGGTGTTTTGAGTCTTCTCCCACTATTCTTACCCGAGTCTTGGATCAATTATA
TCTATCCTTCATCGCCCTAGTGTAAGCTACCGGTCCACCTCTGGCCTCAAGGCATATCAATAGAAATTCTCTGTGGATTT
TATCATAAGTTTTTTCTAGGTCAATGAACACTATATGTAGATTCCTCTTCCTTTTACTATACTTTTTCACCTGTCTCATC
ATAAGATAAATGGCTTTGTAGTTGATTGCCCCGACATAAATATGTATTGGTTCTCAAAAATGGGCACTCCCTCTCACCCC
CATCTCTACTCCCTCTTCCAAGCTTCCATAGCGTGGCTTAGTAGCTTGATACCCTTGTAATTGCAGCTATAGATATCACC
CTTGTTCTAGTACAATGAAATCAACCTACTCCACCTTTATTCTTATAATATTAAAGTCGTCTTTAAAATGACTTTAAGCA
ACCTAGTCAACCACTCAATGCATGCTTGCCCCGCAAGTACTCTTTCAAAACTCCAACAAAATCTCATTTGGATTAGTATC
TCTTCCCCTACTCATCCTACGAGTAACACCCTTAACATCCTCAACTTTAATACACCTACAATATTCAAAATCCTGAAGTT
TCTTTGAGTGCTCCAAATCACCCAATACAATGTCTTTGTCCCTATATTCGTTCAAGATGTTATGGAAGTATGCTTGTCAT
CTTCATCTAATAAGAGCCTCTGCCACTAGCACTTAGCCTTCCTTTTCTTTTATGTATTTCACCTGATTCAGTTCCAAGAC
TTTATCTCGCTTAGGGGTGTAACACCCCGAAAATTTTTAAGTTATGACTCGATCCATTCTTCATTTACATGTAGGATCAT
ATCGAGTGATTTTTAAATTGCCCATTCTTCATCTCTTAATCCATCATTCTCTTCTCTCTCAAACCCTAAGGTAAAACCCT
AAGGAAAATTCAATGTAGAAGACTCCATTCAAGATTCTTTCAATCTTTTTCATGATTCTTCTTCAAGGTAAGTCTTTCTC
CAACAATTTCATTCTTTCCAACTCAAATTCCTCCATACAATTATGAATCACTAATGAAAATCATAATATTTGTAACACCC
CGAAAATTTCTAAGTTAAGACTCAAAACACTCTTCATTTACTTGTTCATATCAGGTGATTCTTAATTGTTCATATGTGTA
AAAGTAATTTTTTTAGTGTGAGAATGATTTTGCATATCAATTAAGGTCACTAGAAAGTCCTAGCACAAAGTAGAGTTGAA
AGTTTCCTTATTGATTAATTTTTTATGTAAGATTCTACTTGGGTAAACTTCAAACAACCATATTTCTTAGAATATAAAGA
GTTATGTAGTCCATAACTTATCAAATTAAAGGTATTTGAATCTTCTTTCCAACGCCACCAATTTCTCAACAATCCGAGTT
TCAAGTAAAAAGTTATGACCATTTTAGTAATCTGATACAACGCAGTGGTGAATTAGCCAATGGAAAAACATTTAAAAGGG
TCATTTTTGTCTTTTCACCTCTAAGAAAACCCTAAACTAATTTTTTGACTAATTAAAGACCCAAAACAATCAGATTTTTA
TATCTTAATCCATAATTCTCTTCTTTCTCAAACCCTAAGGCAAAACCCTAAGGAAAAATCAAAATAGAAGACTCCATTCA
AGATTCTTTCGATCTTTCTCAAGATTCTTCTTCGACGTAAGTCTTTCTCCAAAAATTACATTCTTTCCAACTCAAATTAC
TCCATACAATTATGAATCACTAATGAAAATCATAATATTTGTAACACCCCAAAAATTTCTAAGTTAAGACTCAAAACATT
CTTCATTTACTCGTAGGTTCATATCGGGTGATTCTTAAATTTTCCATATGTGTAAAAGTAAATTATTTAGTGTGGGAATG
ATTTTGGGTATCAATTAAGGTCACTCGAAAGTCCTAGCATAAAGTAGAGTTGAAAGTTTCCTTATCGATTAAGTTTTGAT
GTAAGATTCTACTTGGGTCAACTTCAAACAACCATATCTCTTAGATTATAAAGAGTTATGTAGCCCATAACCTATCAAAT
TAAAGGTATTTGAATCTAATTTTCAACGCCACTAATTTTGCGTCAATCCCATTTTTGAGTAAAAATTTATGACCATTTTA
TTAACTGATACACTGCAGTGATGAATTAGCCGACGGGAAAACATTAAAAAGGGTCTTTTCTCTTTTACCTCCAAGAAAAT
CCTAAACGAATTTCTTGACTAATAAAAGGCTCAAAACAATCAGATTTTCATCTTTTAATCCATCATTCTCTTCTCTTTCA
AACCCCAAGGCAAAATCAAAGTAGAAGACTCCATTCAAGACTTTTTTCCTTCTTTTTCAAGATTATTCTTCAAGTTAAGT
TTTTTTCTCCAAGAATTCTATTCTTCCCAACTCAAATTCCTCCATACAATTATGAATCACTAAATGAAAATCATAATTCT
TGGCCATAGAGATTTCAAGAAAGTAATTCAAAAATCTCAAGAAAGGATTTCTTGATTGTACTCCTTCAAGCTAGGGTTTC
AAGGCTTCTAACTAAGTTCCTTTTCAAGATTCTTCAAGAACCTTGTTCTTTCAGGTATCTAAGATTATCATAGTGTTGGA
CTAGTTCATCCTCACGTTGTACATCTACTTTTAAATCAGTAAAAAAAGAAATCTAGGATTCCACCCCTAGATTTGAGTAT
TTTTTAGATGAGTTGATTTTGAGTTCTCGATCTTTTTTTGAAGTTCTATTCCTAATTATTGAATTGATATTTGTTATGCA
TTGAGATGAGTTGATTTGTTCATGTCTATAATTCAGCATGAACTCTATTTTGAGTTATAAATCTTGGGAATGTTTTTAAA
GCCAACACTTGAGTTCTTAAACTGAGTTTTGAGAAAATAAAGATGAGTTTTGAGAAAAGAGTTTCTAAAACATGATTAGT
ATGACAATTGAATATGTCATCAATGTATGAGCAATATGGTATCTAGATATACCATCAATGTTTATGCAGTATGACTTCCC
GAGTCATCAATGATCATATTAAAATATGATTTTGATATGTTCTTGAGAAAGAGTTTTGAAGTATGAATTAAGTAAGAGTA
TAAGGGGACTCTGTATTCCCAGAGGTATCAATTTTTACATTGATAAAAGAGAAATTGAGATTTCTAAATGAGTTATGAGT
TCAAAAGATATTTCAAGAGCAGTTATCTATCTCTTTTAAGAGGGTAGTTTAAGAAATTATCTCAAACAAGAGGAAGAGTT
ATGTTTTTAAACATATGAGCATGAGTATATATTATTGGGAGTAGTATTGAGCACCGATATGGGGAAGAGTTCAGACAACT
CAAAGTCCTCATAAACCATGTATGCCAACATGGGTAAAGGATCATACTTTTTAGATGATTCCTTATTGCTTTTTAAGCAT
AGCTTAGTGGATCCACTTAGTTGAGGTGTTCTATACCCCGGCAAGGTATATGACAGTTCTAGCAACGTGGGTGAGCCGCT
GTATCATCACGTAGCTCATAGTGATTGTTGTCGGTTAGATAATCTCCCAATAGAATTAAAGTGTATTTTTATATATCACT
TATTATGTTGAGTTCAGAGATGAGAAAGTATTTTGTAAAACTTTAAATGATTTAACTCATTTATTTCTTTACATTCAACT
TGAGTACATTGTTATCTATTGCAGTCCTTTCTTTGAGTTATTTATTATTCAGCTATATTACATACTCGTACATTCAATGT
ACTAATGTTGGACTAGTTTGTCCTCACGCCCTACATCTACTTTCAAATCAGTAAAAGAGAAATCTAGGATTCTACCCCTA
GATTTGAGTATTCTTGAGATGAGTTGATTTTGAGTTCTCGATCTTGTTTTGAAATTATTTTTCCTAAATATTGAATTGCT
CTATATGATGCATAGAGATCCTTTAGTTGATTTGTTCATGTCTATAATTTAGCATGAACCCTATTTTGAGTTATAAGTCT
TGAGAAGTTTTTCAAAGTCAACACTTGAGTTTTAAACTGAGTTTTTGAGGGAGTAAAGATGAGTTTTGAGAAAAAGTTTA
AAGTTTCTATTTCATAAAGACTAAAGAGTTTCTAATGTTATTTTATTCATATATATATATATATACACACATATACATAT
GGAACTATGTTGATTATTGTACTTGAAAGATAAGTTCATAAGTGCATGTTTTCAAGAAGGTAATCACGTCTCATGTTTTG
AAAAATATTTCAAGTAATGTAAGAAGTCCATTCTTTATTATGGGTGAATTGAGCACAAAGTTATATTAATTATTTTGAGA
GTAGTATCGAGCACCGAGTTGGGTTAGAATCTTTTATGATTCAAAAGTCCCACAAAACTACGTAGCCAGCGTAGGATATG
ATAGCATTGATTTTTCATACGACTTCTCACTGCCTCTGAGAAGGCCAATTAGATTGATCCATTGTGACGATATCATCCTA
TACCCCCGAAAAGGTATAGGATGGGCCCTTGCAACGTGTGGCGGGACGTTGTATCATGTTTAGGTCATAGTAATGGTTGT
CGGTTAGAGAAACTCCCCACAAGTAAAGTATATTATTTTCATGTTGCTTTCATTGTATAATTTATTGTAAAGCTTAAATG
GTTTTCACTTCATGTTCATGTATTGATTCAGTTGAGTTGCTTTCAGTCATTAAGTTCAGTTATTTGTTTACTCGCCCATA
TTACATATTCGTACATTCTATGTACTGATGTCATTCGACATGCATCCTTTTATGAAGCAGATATAGGTGTTCATGATTTT
CAACAGGTGTTTCGTCTAGATCACACTCCAGTTAGCTTTGGTAAGCCTCCTTGTATATCAAAGGACTTCATAGTTACTTT
CCAGTTAGTAGTTTTGAGGTGTCGTGGGTCTTGTCCCAATATCCTTCCTTAATAGTAGAGGTCATAGATAGACAGTTTTG
GAGAGTCTTTTAGTTTCAAATATTTTACTTAAAACTTATATTTTATACTCAGTATAGCCAGTTCAGTTTTGAGATTCAGT
AAATTATTTTTAAACACTTCTTCCAATTTGATGCTTATGTATGCTTGAGTTAGACTTTCGCTTGTAGTCATCCAGGATAA
AGGTTCGCTTGAGGGCCAGCAATAGTTCTCAAGTGCCAGCCACGTCTAGGGTGTTGGCTCGGATTGTGACAATATTGGCC
ATAGAGATTTCAAGAAACTAATTCAAGAATAAGGTTTACTTGATTGTTTAACTTCAAGCTAGGATTTCAAAGCTTCAAAT
CATGTTTTTCATCAAGATTATTCAAGAACCTTGTTCTTTCAGGTATGTAAGGCTATCATAGTGTTGGACTAGTTCGTCCT
CACGCCCTACATCTACTTTCAAATAAGTAAAAGAGTAATCTAGGATTCTATCCCTTGATTTGAGTATTCTTGAGATAAGT
TGATTTTAAGTTCCTGTTTCTTTTTGAAATTCTATTCCTAATTATTGAACTGCTATATGTTATGCATTAATATTCTTGAG
TTGATTTGTTCATGTTTATATTTCAGTATGAACCCTATGAATTGAGTATTTTTTAGATGAGTAGTATCGTTGAGTTCTGA
GTTCTTGATTTCTGAGTACCGTGTTTCCATATTACTATTAAAATCCCTGAGTTGAGTCATTCATGTCCATAATTCCACAT
GAACCCTATTAGTTGAATTATGAATCTTAAAAAGCTTTTTAAAGCCAACAATTAAGTTTTCAATTGAGTTTTTGAGAAAG
TAAAGAGGATTTCTAAGAACGTTTTGAAACATGATTAGTATGATAGTCGAGTATGCCATTAATGTTTAAGCAGTATGGTA
TCTAGATATACCATCAATGTTTATGCAGTATGACTTCCCGAGTCATCAATGATCATATCACAATATGATTTTGGTATATT
TGTGCAAAAAAGTTTTCACGTATGAATTGAGTAAGAGTAAAAGGGCACTAAGTTTATCCAAAGGTATCAGTTTTCACATT
GATAAAAAAGAAACTTTGATTTCTAAATGAGTTATGAGTTCAAAGATATTTCAAGAGCAGTTACCTCTTTTAAGAGGATA
GTTTGAGCAATTATCTCAAACTAGAGGAAGAGTTATGTTCTTAAACATATGAGCATGAGTTATATATATTATTGGGAGTA
GTATTGAGCACTGATATGGGGATGAGTTCAGATAACTCAAAATCCTCATAAACCATGTATGCCGACATAGGTAAAAAGTC
ATACTTTTTAGATGATTCATTATTTCTTTTTAAGCATAGCTTAGTGGATACACTTATTTGAGGTGTCATGTACCCCGTCA
AGGAATAGGACATTTCTGGAAGCGTGGGCAAGACGATGTATCATCACGTAGCTCATAGTGATGGTTGTCGGTTAGAGAAT
CTCCAAAATAGAGTTAAAAGTGTGTTTTTATTATATCACTTATTATGTTGAGTTTCAGAGATGAGTCAGTGTTTTTTTTT
AAGTTTTAAATGATTTTATTCCTTTAATCATTTATATTCAGTTTAGTTTATGTTTTATCTATTGTAGGCCTTTCATTCAG
TTATTTGTTATTCAGCTATATTACATACTCGTACATTCAATGTTCTGATGTCATTCGACCTGTATCTTTTAATTATGTAG
ATACAGGTTCTTAGGATCCTCAACAAGAGTCTGTTGAGATCACTTCATCCGTTCGCTTTCTTTTGAGTAAGACCTCTTTG
CTTTCGAAGGAATCCAATTTTATGATTGTTGGTATTAGTAACATTTTAAGTAGTTGTGGGTCTTATCCTGACAATCGTCT
ATATGTAGTAGAGGCTTCACAGATAGACACATTCAGAGAGTCGTGATGTTTTATTTAAAACTTATATTTCATACTCAGTA
TATTCAGCAAAGTTTTGAGATTCGGTAAACTATTTTTAAACGTTTCTTCCAATTTGATGCTTATATATGCTCATGTTAGT
CTTCCGCTTGTAGTCAACCAGGATGAGGGTTCACTTAGGACCAACAATAGTTCTTGAGTGTCGGCTACGTCTAGGGTGTA
GGCTCGGGTTGTGACAAACTTGGTATTAGAGCACAAAGTTGAAGTGTCCTAGGGTGTCTATGAAGTCGTGTTAGTAGGAT
CTTATTTACCCCACTTCTGTAGATGAGGAACTATAGACATTTAAGAATTGTTTCCCTTCTTTCATACTCTAAACTGTGCA
ATAGAGTTGTGTCATAAGGAACTTATTCAAACTTGTGTATTTTTAATATTCATTCAACTACCCCTCATACTTAAGGTAGT
TGAAAAGAAAATCCAGTTCCATATCGATGAGTTACTCTAAGCAAAAAGCTTAAGAAAGTCATGAGAATGTAGAGGGTCTT
GAGAAAAGCCTGTGAGTGATTTAAGTGTTGAGTTTTGAAAGAATGCACTCTTATACTTATGATTCGTGCATTCGATCTAA
AAGGGAGCTTGTTTTAGTTGAGACCCTTATGGGGAAGTGTGCTTTAGAACTTGGGTAGTATTTTAAACCAAAAAGATAGT
ATGAGTTATGATGTTATAAGCAGTTTTAGTAAAAGTTCCAAGAGTTAGAAGAATGCATGTAGAGGTATAGTAATCTAAGA
AAGGAAGATAGTGATGAGGCAAATCATGTTATTGTAGTCATGCACCTAGTGAGTTATTAATGAGGAGATTTCCCTTATGG
GTAGACTTAGAAGTGATGGGTTTATGTAGATTTCATGATAGAAGGTAGAGTAAGAGTCATTAGTATGGATGAGTTAGAGT
ATACTTGAGCCAAAAGGGAGTTTATGCCAATGTAGCATTGTGTTGGTGAATGTCAAGTATAGGTGTTGAATAAAAGCACA
GAGTATTCATGAGGTGATAGACCTAAGCTAGGCTTATAAATGTTGAATGGAAAGCCCCATAATATTCAAAGAGTTATAGA
ACTAATTAGGCAATGATCTATAGTGAATGGGTAAATAGTACTTAAGTTGTGAAAAGGAATGTGNNNNNNNNNNNNNNNNN
NNNNNNNNNNNNNNNNNNNNNNNNNNNNNNNNNNNNNNNNNNNNNNNNNNNNNNNNNNNNNNNNNNNNNNNNNNNNNNNN
NNNNNNNNNNNNNNNNNNNNNNNNNNNNNNNNNNNNNNNNNNNNNNNNNNNNNNNNNNNNNNNNNNNNNNNNNNNNNNNN
NNNNNNNNNNNNNNNNNNNNNNNNNNNNNNNNNNNNNNNNNNNNNNNNNNNNNNNNNNNNNNNNNNNNNNNNNNNNNNNN
NNNNNNNNNNNNNNNNNNNNNNNNNNNNNNNNNNNNNNNNNNNNNNNNNNNNNNNNNNNNNNNNNNNNNNNNNNNNNNNN
NNNNNNNNNNNNNNNNNNNNNNNNNNNNNNNNNNNNNNNNNNNNNNNNNNNNNNNNNNNNNNNNNNNNNNNNNNNNNNNN
NNNNNNNNNNNNNNNNNNNNNNNNNNNNNNNNNNNNNNNNNNNNNNNNNNNNNNNNNNNNNNNNNNNNNNNNNNNNNNNN
NNNNNNNNNNNNNNNNNNNNNNNNNNNNNNNNNNNNNNNNNNNNNNNNNNNNNNNNNNNNNNNNNNNNNNNNNNNNNNNN
NNNNNNNNNNNNNNNNNNNNNNNNNNNNNNNNNNNNNNNNNNNNNNNNNNNNNNNNNNNNNNNNNNNNNNNNNNNNNNNN
NNNNNNNNNNNNNNNNNNNNNNNNNNNNNNNNNNNNNNNNNNNNNNNNNNNNNNNNNNNNNNNNNNNNNNNNNNNNNNNN
NNNNNNNNNNNNNNNNNNNNNNNNNNNNNNNNNNNNNNNNNNNNNNNNNNNNNNNNNNNNNNNNNNNNNNNNNNNNNNNN
NNNNNNNNNNNNNNNNNNNNNNNNNNNNNNNNNNNNNNNNNNNNNNNNNNNNNNNNNNNNNNNNNNNNNNNNNNNNNNNN
NNNNNNNNNNNNNNNNNNNNNNNNNNNNNNNNNNNNNNNNNNNNNNNNNNNNNNNNNNNNNNNNNNNNNNNNNNNNNNNN
NNNNNNNNNNNNNNNNNNNNNNNNNNNNNNNNNNNNNNNNNNNNNNNNNNNNNNNNNNNNNNNNNNNNNNNNNNNNNNNN
NNNNNNNNNNNNNNNNNNNNNNNNNNNNNNNNNNNNNNNNNNNNNNNNNNNNNNNNNNNNNNNNNNNNNNNNNNNNNNNN
NNNNNNNNNNNNNNNNNNNNNNNNNNNNNNNNNNNNNNNNNNNNNNNNNNNNNNNNNNNNNNNNNNNNNNNNNNNNNNNN
NNNNNNNNNNNNNNNNNNNNNNNNNNNNNNNNNNNNNNNNNNNNNNNNNNNNNNNNNNNNNNNNNNNNNNNNNNNNNNNN
NNNNNNNNNNNNNNNNNNNNNNNNNNNNNNNNNNNNNNNNNNNNNNNNNNNNNNNNAATGCGTTATACAGTAGGTGTTTC
GTGATATGAGCTCAAGGTTAGCTGAATGTAGTGGTAAGGAGTAGTGTTCTTGGGATGAGATTTCCTATAGAGGTATAGAA
CCTGAATCTTGTGATTTAGATCAGAATAATAACCCTATCTTATGTACTTTTTATTCTGAGTTAGACTTGAATATAATAAG
AGTAACCTCTTTCCATTCTCAGAACAACCTTGATTCGAGGATAAATGATCCCAATGGGGAGATATTGTAACATCCCAAAT
ATTTCTAAGTTAAGACTCAAACCATTTTTCAATTACTTGTAGGTTCATATCGGTTGATTCTTAAATTGCCCATATGTGTA
AAGGTGAATTCTTTTGTGTGGGAGATTTTGGATATCAATTAAGGTCACTAGAAACTTCTAGCACAAAGTAGAGTTGAAAG
TTTCCTTATGGATTAAGTTTTGATGTAAGATTCTACTTGGATCAACTTCAAACGACCATATATCTTAGAATATAAAGAGT
TACTTGGACCATAACCTATCAAATTAAAGGTATTTGAATCTTATTTCCAACGCCACCAATTTTGCAACAATCCGAGTTTC
ATGTAAAAAGTTATGACCATTTTAGTAACCTAATACAGGGCAGTGACGAATTAGCTGACGGAAAAACATTAAAATGGTCA
TTTTTGTCTTTTTAGCTCTAAGAAAACCCTAAACAAATTTCTTAATTAATTAATGACCCAAAACAATTATATTTTTATCT
CTTAATCCATCATTCTCTTCTCTCTCAAACCCTAAGGAAAAATTAAAGTTGAAGACCCCATTCAAGATTCTTTCAATCTT
TTTCAAGATTCCTCTTCAAGGTAAGTCTTTCTCCAAGAATTCCATTATTTTCAACTTAAATTCGTCCATACAATTATGAA
TCACTAATGAAAATCATAATATTGGCCATAGAGATTTCAAGAAACTAATTCAAAAATCTCAAGAAAGGCTTTCTTGATTG
TTTAACTTCAAGCTAGGGTTTCAAGGCTTCTAATAAGTTCTTCTTCAAGACTCTTCAAAAACCTTGTTCTTTCAGGTATG
TAAGGTTATCATAGGGTTGGACTAGTTCATCCTCACTCCCTACATCTACTTTCAAATTAGTCTAATAGTAATCTTGGATT
CTATCTCTAGATTTGAGTATTCTTGAGATAAGTTGATTTTGAGTTCGTGTTTCTTTTTTAAATTCTATTCCTAATTATTG
AATTGCTACATGTTATGCATTAATATTCTTTAGTTGATTCTTTCATGTCTATATGTCATCATGAACCCTATGAATTGAGT
ATTTTTTAGATGAGTAGTATCGTTGAGTTCTATGTTCTTGAGTTCTAAGTATTGTGTTTCCATATTGCTATTAAGATCCC
TGAGGTGAGTTGTTCATGATCATAATTCCACATGAACCCTATGAGTTGAGTTATAAATCTTAAGAAGCTTTTCTAAGTCA
ACAATTGAGTTTTAAATTGTGTTTTTGAGAAAGTAAAGAGAAGTTTTCAGAAAGTTTTTAAAACATGATTAGTATGACAG
TCAAGTATGCCATCAATGTTTATGCATTATGACTTCCCGAGTCATCAATGATCATATCACAATATGATTTTGATATATTT
TTGAGAAAAAATTTCAAGTATGAATTGAGTAAGAGTATAAGGGAACTAAATATTCCCAAAGGTATCAGTTTTTACATTGA
TAAAAAAGAAACTTTTATTTCTAAATGAGTTACGAGTTCAAAGATATTTCAAGAGCAGTTACATCTTTTAAGAGGATAGT
TTGAGAAATTATCTCAAACCAGAGGAATAGTTATGTTTTTAAACATATGAGCATGAGTTATATATATAATTGAGAGTAGT
ATTGAGCACCGATATGAGGATGAGTTCAGACAACTCAAAATCCTCATAAACCATGTATGTCAACATGGGTAAAGGGTCAT
AATTTTTAGATGATTCCGTATTACTTTTAATCATAGCTTAGTGGATCCACTTAGTTGAGGTGTCTTATACCCCGGCAAGG
TATAGGATAGTTCTGGCAGAGTGCGCGAGACGCTGTATCATCACGTAGCTCATAGTGATGGTGGTCAATTAGAGAATCTC
CCAAATAAAGTTAAAAGTGTATTTTTATTATATCACTTATTATGTTGAGTTTCAGAGGTGAGTAAGTGTTTTTGTAAAGT
TTTAAACGATTTCGTTCCTGTAATCCTTTATATTCAGTTGAGTTTATGTTTTATCTATTGCAGTCCTTCCATTCAGTTAT
TTGTTATTCAACTATATTGCATACTCATACATTCAATGTACTAATATCATTCGACCTACATCTTTTAATGATGCATATAC
AGTTTCCTAGGATCCTCAACAAGAGTTTGTTGAGATCACATCATCCGCTCGTCTGCTTTTGAGTAAGACCTCATTGCTTT
CGAAGGACTCCAGTTTTATGAGCTGTTAGTATTAGTAACATTTTGAGTAGTCGTGGGTCTTGTCCCGATACTCGTCTATA
TACAGTAGAGGCATCCTAGATAGATAGATTAGGAGAGTCCTGATGTTTTATTTAAAACTTATATTTCATACTCAGTATAT
TCAGCAAAGTTTTGAGATTCGGTAAACTGTTTTTAAACGTTTCTTTCAATTTGATGCTTATGTATGCTCAAGTTAGTCCT
CTGTTGTAGTCAGCCAGGATGAGAGTTCGCTTGGGGACCAACAATGATTCTTCAGTACTGGCCACGTCAGGGTGTTGGCT
CGGATCGTGACAAGGGGAGACTGTACAACTTTTTATCTCCACCTTTAATTTTTTCCCCCTTGCTTGAATACAAGCGTTTC
AAAAGATGTCAGTTTTGTTGTTATAATCGCTAACTTCGTTGCCTTATATCTTTCCTTATTCATCTGTTTTTCACCAACTT
TGGACAAGTAGACTACTTTGTCTCCACTTTGCCTTAAGCTTCTCAATTCTACCACCATCCCCTTCATGACCACCAAAGGT
AACCATCGAAACCCCTAGCACTTCTTTACTGGCTTCCCTAATGCAATCAACTGTCTTATCCCACATGTTGTTCGCATCCC
CACTGCTCCCCGAAGCTCCCATTCCCATCAACCTCTCCTCCTCGAGTCCATCCCCAACCTCGACTAGGGATCAAGCCACC
CTATTTGATACTCCAAATCACTCACAAAATTTTTAGAATAATTTTAATTTATAATCATATTTATGTCCAAACACCCACTA
ATCTTTGACACTTATATCAAAATCTGTAAACACTTATTTATAAAATTAGCTTCAACACTTGATGTTTATAAGCTACTTTT
AATCACCTAATCCAATTGGATTCTCATTTCTTCCGTGTTAGTAGGGGTGTCCAAAATGGAACCATAACTGATAAGTCAAC
TGCAAAATTGATTTATTGATTTATTGGTATTTGATTATTGAATAAATGGTTGGGGAACATATTAAAATTTTATTATTAAC
GGCTTATTGGTGTGGGGAGGATTTTTCAAATTTCTTATCGGATAAACCGTTAACCCGTTAAGAGTTACCATACTTACATT
TCTATTCTAGATATATTAGGCTCATTTAATATTTTGTAATGAGATTATGTAGACTATAGATAAGATTTTACTAACGAAGG
TAGTAGTAAGTTACCCGCCCAATTTTTAATTTCCCCAAAAGCACTTACTATTTCTTGCCAAATAACTAAAGTTTGTCATT
CCCCCAAACCCATTTTCCTCAATTTCCAAATACATACATACATACATTATAATAACAGTAAGAGAGAAAGTAATTCATCA
GAGAAAATAAGAGATATATGGTGGTTGCTTACCATACAAATTTGAGTGGACTAATGCGTGGAGAAGCAGAACACCACTGA
GGTCAGTATAAGGAGCAAGGTCTTCAGTGATACGCAAGAAGTAAGACAACACATCCACAGAAACGTATCCATATGACGCT
GCATGATGGATTGGATATAAACCATTTAGACTTGCAATATGTGGTAAACGAGCATTCCTTTTTATAAGGATTTCAGCTGC
ATTTATGTTGCCAAATTTAGCAGCATAGTGAAGAGCAGTTTCACCAAGGCAATCTTTTATGGCTAAATCTTCGATGTTTT
CTATACTCGCCACCAACTTCTCTACGAAATTCTTATTGCCTTTTTCACTCTTTACCCCAACTGCTAAATGGAGTGCTGTC
TGTAAGTGAGTGTTGATTGGAGCTATACTTGCGTCTTTCTCTTGTTTCAAGAATGCTTCTGCTTTCTCCCAATCTCTACT
TAGTAAAGCTCTTAATAGTGGCAAGTAGAAGCTATAATCTTTTAATTCAATGTATACATCTTCCGGACCACCTGTGCAAT
GAAAAACCAAGATCTCATTTGGTTATTTAAAATGAAATCATCGGGGTTTCTTGATAAGGTTTATAATAATAAGGCAGCAA
ACAATGTGTATTAAGAATAACTATGTCCATTCTCTCTCTCTTCTTCTTCTAGAATTTCTTTGTACATGGACATCTAAGAG
GGAGTGTTGTAAATAATGAAACATGGATGCCATGTAACAAATCCACACTTTATGACTTTTATGATTTATGCATGACTTTG
AAAACACATTCTTACCTTATATATATATATATATATATATATATATATATATATATATATATATATTCCTCTTATCTATA
GAAAGTGTACATATTGAAATATTGGAAGGAAAAACATTACTACTCTTTTTCTCTTTTTTTTTTTTTTTGTTATTTAACTT
CTAATGTCTTTATTTTATAATACTATCTAGATATTTAGCCTTTTATTATTTTTGTCGACAACCAAGTTATCTAGTATCAA
TAATGATAACTATAATTTAATATGACGAATTTTAGAAAAAGCAAATATGAAATCAATGCTCCCATTATTACTCCCACTAC
TTTTCACAATTATAAATAATATAATGTGTATAAATAATGCAATATGTGTTGTAAAAAATACTACTATTAGTTAAATATCT
AATTTATATTTCCAGGAATTGGAAATAACTCTCTAGAGGGTTTCAATTATAAATCTAATCATATAAGGATGGTTTGGTTT
GAATACAAGTTATAATGGAGTCGATTATGATGAGATAAGTTATGTTGAGATTATTTTTTATTGATTGTTTGATTTGTTGT
ATTCAAAATAATGTGTTCTTGCATAAATTATAAAAACAAGTTGTTTGTTTACAAAAATATTCTTCTTTTATTTATTTTTT
TATATTTTATTTGCAGGTTTTAATTATTCATTGTTAAAAATAAAACTTTCATATTATTTAGATTGTATATTTTTGTGTGT
GCATTTTCACGATGATATCGAATATATTTAAAATTTAAATTTTCATCTTATTTAGCTTAAAAATATAACTTCTATCTTAA
GTTTGTTAAAGTAAAATAAGATTTATTATTCATATATCACTTCATTTAAGTACGTATCACTCTTAAATCATAAAATATTA
AAGTTATTTCCATTTTAAATGATATACAAAATACAAGCTTTCAAGTGATCACTAAAAGAATATATAATTAAAAATATGTA
ATTTAATAGTAGAGAAATCAAAACATAAATAAACATAAGAATTGGTCAAATAAAATCGTGAACAAAAACTATACTTATAT
AGTGTGATTTTCTAATAGAAAAATATAAAGAATTATTATATAAATAAAGAGTAGTAAAGATTGTGAATGTTATTATGCAT
GATTTTAAAAATAACGTGAATATAATGAATGTAGGTTAAAAAAGTTTAAAGGGATGTCTTTGTCATATTATTTTGAAATA
AGTTCTTCATGGATTACAATCAGGGACGGAGCTACATGAAGAATTGTGGGTTCAGACGAACTCACTAACTTTTCTGTAGA
TCTTGTATCTGTATTAGAAAATTGATTGACCCTATATATATATTAACTTGTGAACTCCCTAACAAAATTGATTGACAGCT
TTATTGTAAGGAAGGAGTAATGAAAATGTTTTTTCACACTAGTGTCGTGGGTTCAAACCCCTCCGTCTCACTTGCACCAA
ACAAATAGAGTAATAAAGAAGGAGATTTTGTACCTTCAGATTTAGGGGTGTAACGTTGCTCTAAAACCAACCAAACTTGT
CTAGCAGTATCTGATTTATGTATGGCTTTATCCTGAAGAAGTTGATCAGTAAGAGAACCGAAGATCCATCCTTTAACCAA
CTCATCTCTCCTTTTCCATTGCAAGTACTCTTTCTCATTTCCAACCACTATCCCTTTTTCTTCTGGCTTATCGTCATCGT
CATCGTCATCGTCATCATCATTGACAGGAGCAATGATCATGAATAGAGGAACTTCGGTTGTTCCATCAACGAATCCAAGT
AAATCATGACTTTGAAGGAGACAAACAATCTGGGTTTTCCATGATATGTAGTTGGATTCACCACTTAACTTGATCGATAC
AAAGGATGCTGCATTAATCAATGATAAGTGGATCGTCGTCTCTGCATTTGAGCTTGAGGAAGCCATTGTTACACTTTAAC
TTGAGTACTGAAATACATTCCAGTGTTAACTTATAGGAAACTATCCGACTTGGATTTTACTACTATACTTTACTTACATT
ACACTTAAGAAGAGGCTACAAGCAAGGCATGACTTCATCAACATATATGCCTTCTTGGATGCTTGGGGTAATTTTGTAAT
TTTAAGGTTTTCTTTTTTATAATTTTATACTTTTTTGCTTTATATACATTAAAAAAAAAGGTATTATATATCAACTTTCA
CGTGTCACCTAAATTGTAATAAAAAAGTAACATTTATTGGATTCGTGCTGACACGGGCGTTTTATCTAGTTTCTGAATAT
TTTTGATAAATCCGGGTGAAGTTTGGAGTTAAAATTTCCAAATTTTAACTTGATATTACCTAAATTGTGCGGATTCTTCA
CTTTTGATATCGTAACTCATTATGAAAATATATTTATGCAATAATAATAATAATAACAACAACAATAACAACAACGATTG
TAATTCTAGCTATTCTTTAATTTAATTTTTCCACGTTTTACCAATAATCTTTTCATGACAAGCATGTATTTTCAGACTAG
ATGACCGAGAAGAGGACAGCATTCTTAGGCATTGGATAAATAGAATTATAGGTGGACATAATTGATGGGCTTTTTTTTTA
AGAGAGAAGTATTGAAACACCCATAAACTTGAGGTAAATTATTAGTTTCGTCCCTGAACTACTGATAGTCTTAAAAATAT
CCTTAATTGACTAACTGAACTTAAATACCATGATCTTGCAACTTGAGTGAAATACACTCTTAAATTTTCGTCAAATTTAG
GAGTATTCTCAACACTTTTTTCGGCTTTTTATTAATAGTCTCATGCTCCTACAAGAATTTGACGTCACTAGCTATGTCCT
GTGGCAGATCGAGGGTGTATTTGAATTCAGTTAGTCAAGTAGAGAGGTGTTTTTAAGACTGTCAATAATTCCAGAACGAA
ACTAATAATTTGCACCAAGTTTGGAGGTGTTTTCAATATTATTTTATATAAAATATTTGGGATAAGTTTTAAAATTTTAA
AAGAATTAAACAAGTCTATTTTGACATAAAAATCACTTGACAGGGGGAGTTTGAATTTTTTTGTCAATTTTTTTTCCAAA
ACATAGACAATTTTTTATTAATTTTTTCCTTAATGTGCTTGAATTAAAAACCTATTTGAATTGAATTTTGACTTATTTTT
ATCATTTTAGCTTAAAATTAAGTACTTATAAGCAATTTTAAAATTTGCTCAAACATTATAGTAACTTTAGTTCCTAAGTT
ATTACTTAATTCTTGTTTTAATCCTTACGTTATTCGGTAAGTATATTTAATTTTTAATTAATTAAAATTATGTTGTTTTG
ATTTCTAAGCTAATCAAACTAGCGGAACTAATTAGGATAACTTAACGGAATGCACATTTTAAAAACCAAAAATTAAAAAG
ATATTTTTAAGGATTTGAAGAGTTCAGGAAGGCTATTATCAAATATTTACTTCTAAAAAGTATTTTCATCAGTTAGAGAA
AAATGCTAATGATCCCAAAAAGGTTAAGGTTAGGTGTAGGAAAGGTTGACATGATTGTTATATGCAAGTTTTGACAAGTC
AAATAATAATTTTATGATTAAAATCTACACTCTTAAACAATAGTGTATGAAGAACCCTATTTATAGTTATAGAAAGTGAT
GTATCTATGTGATTTGATTGGTCGGTTTGAATTGAACAATTATATTTTTTGGGTGAAAACTCTAATTTGATTAGTCAGAA
CATGTCATATACACACTTAGTAGGATTGTAGTGGCTCATTTAACTTGATTTGGATTGCCACATAACTTTGGCACATGATG
TGATTGTAGTGACTCATTTAATTTGATTTGAATTGCCACATAACTTTGACATGTGACATGATTGTAGTGGCTCATTTAAT
TTGTCTTGAGTTACATATCTTTGACACGTGATATAATTCTAGTGACTCATTTATTTGACTTGGATTTATTATTTAAACTA
CTTTCTTGAATTTAATATAATCCAAATTAAACAGGAGAAACAACAAATGCTGAATCTTTTGTTGCTTTCTCTTCTAAACA
AAAATGCATTTTCTGTCGATAGGAAGTATGCAAGCAAAAACATGATTATTTTCTTCATCATGTTAAGGAATTGACAAACA
CAATTAAAAAATTGACATCTGATATTGGTGTACCTTCATCAAAGAAGATTGCACAACCTTTGAAATGTAGGAGGTTGAAA
AAATTAATTTTCATATCACTATCTAATCTAAAAAAAAAAAAGAAGAGACAAATATAAAGTCCTGCTGCTCCTCTATCTAT
TCTACCTTCGATAAATGTTCGCTCAACGTCAGAAGGCAAGGAAAAAGTCACTTCAGATGTGCCGTAACAATATCCATTTT
AAGGTTATAACATCTTTGGCGAGGGTCCAACTCAATTAATGTCCTCGTTCTTGAAATGAATACGTGAGGGTCTTTACAAG
CATCATGCACAAAAGTAAGTCAATGAACTATTATGGGAAAAGGTACAAGTACCCCCTAGACTATGACCCAAATCTCATAG
ACACACATTAACTAAACTAAGGTCCTATTACCCCCCTTGAACTCTTTTTTTTTTTTTTTGTAATTTTGTACACCTTTGTG
GCTTACTTGGCATCCAAGTATCTCCCACGCGCCTCAATTACGTGGAATCACGGAGTGTGCCACGTAGGCCAAAAGGTGCA
CCAAATTATATATAAAATGAGTTCAGGGGGTAATAGGACTTCAGTTTTGTTAAGGTGTGTCTCTGCGATTTTGGTCATAG
TCTAGGGGGGTACTTATGCCTTCTCCCAACAATTATTAATGTTCTTGATGTCCACTAATTAATTTAATTTAATATTTATA
CAATTATAGAAAAGAAAAGGATGGGCACTACATGGTTAAATGCTCTAGTGTTGGATTCGAACAACTAGATTTTGTAGTTG
CATTTTCGAAGACAGAATTGATTTTACCTAATGTCTCAACCCAACAAGTGTTTGAATGATGAGGTATAACCATGTCCACT
TATCTTTGGATTAACAGTTGTTGATACATACATACATAGGCCTAACCCATTGGTTCCCCCTAAAGTTGGCACTAGTTTTC
ACTTAGACAACTCAACTAAGATTTGTTCATTTTAGACACCTCATGTCTTATTTTACTATGTCATTTTAACATTTTTTTAA
CAATCAGTCAAATATATAAGATGTATGTAACACACTCGTCGATGACGTGTCAAAGTGACAAATTAAATAAAAACATGTGG
CATATATGTTAAAATAACTCTCAAATAATGATTTTTTTAATTAAAAAAATAAGTGGCCAGTGACTAAATGACATGTGGAT
TTTTGCACAAAAAATAAAAAAATAAACCAACCCCACCCAGATTTGCCCCACCCACCCCAACCCAAGGGAACGCACCCAGA
TCGTTTTCTCCGTTCTTCCAGCCCCACCCACCCAACATCTTATCCACCTCTGCTCACCCTAACCCCACCCATATTTTCTT
CTCCACCCCTCTCCCACCCCACCAATCATCTTCTTCAAGATTTGTGATTGAAGAGGAAAAAGTGCTAACAAATTCTAGAA
GTGACAAGTCATCGAATTCGGCTTAGTTTGACGATTGTTCTAACTCGAATAGATAGCAAACACACACGTACTACTACTCA
AAATTAAGTCGAGATTATTCATGAATCCATAACTTTTCGCTACTCTTCTTCTTTACGACAACATGAATCGTGGGTCTTCT
AATGAGTTGAAATTCATTTTTTTTTGTGAAATCTCTTCGTGTTGAAATTTGATTTTATTGTCTGAAGCATCATCAAACCT
ATTTCTCCATTGAAGGAGTTCAAGTTTTGGGAGATGGTAGCTGAAAAATGGAGAAGAAAAATGAATAAAATAAAATAAAA
ATGATTAAATGAGTCTTTCATGCACTGGTATTGAGTAAACTACACTCACTATTCCATGTCAACAAAAAGTATCAAAATGA
CACAACGAAACATGACATGAGGTGTCTAAAATGAGCAAAGCTTAGTTAAGGTGTCTAAGTGAAAATTGCTGTCAACTTTA
GGGGGTCACCGATGGGTTAGGCATACATACATACCTACGTACGTACGTACGTACATACATACGTACATGCACATACATAC
ATACATACACATACATACATACATACATATATATACATAAATACATACATATATGCATGTGTGCAACATCTTGATGTAAT
TTTTTACCATCTGTGGAAGAAGTCGAAACAGCAGCGTAATTCAAAATAAATAAAAATAAAGTCTACTATATATTGCTATT
GAATATTACATCAAGAATCACAAATATTAGAGATATTTCTATAAAACACCTTTATTAAAATTTATAACATTTATATGTTG
ATTTGGTTCCGGTTGTTTAAAACTCAATGCAAAATCAAACCAAATCAAATATAGTTGCGTTTTTTTATGCAGTTTGGTTT
GATTTTTCTATTTGGGACAGTTTGCGGTTTGATTTTGTTCACCCCTAGATCCCTAGGTGCAACTATGGATATAGAATTGT
TGATTCTTTTCATTCAAGTGTTGGACAATTTGCCTTGTGTCCATCTCTGAAGCATTGCCAATGCTGCCTTAGGTTGGTCC
ATTGGAACCATATGACCTGCATCATGAACCTTGAGGAATGTCAAAGGTCCATGATTCTTTTGAACTCCTTTATCCTCACC
ATCTACTGTAAAATTAATGGATGGTGCAGCACCAAAGTCTCTTTTCCCAGACCATTCCATTGCATGCACCCAATTTGAGT
TCCCTATATAAACGTCAACAAATCGCGATAGTTTAGTTGTTAAACAAGGCAAGTTGGCATAATACATAATTATGACACTT
AACTTGACTTCAGCTGACAACTATGACCTTTAATTTCGAGTGTGCACAAATAAACACTTAAACTTGTATACAATTTAACT
AATAGACACATTCGTCAAACATGATGTCCTACATAGCAATTTTGTGTCCCATGTGTATTATGACACGTGTGTCTACTTGT
TCACTTTTATATAAGTTTAAGTGTCTACTTGTGCATATCCAAAATTGGGAGGCATAGATGTCAGCTGGAGCCAAGTTAAA
GCATATTTATGTATTATGCCTATTAAACCATATGAAGAGTTAGAGTTCTCCAATGGTCACTCAACAAATAATTGTTACTT
TCTTTGTTAAAGAAAATTGGACTCAAGAAATGCGACTTTCTGAGATAACAATTATCAGTTGAATGAATGATCATATGAGA
AATCAATCGAATGACCATATGAAGTTTACCAAGCCAGTTGCACATAAGGTCATACTCTCCCGCGTAAATGAGTAGATTGA
TACCATCCTCAATAAGTGGAGAAATACCAACTACAAAACTCTTCATCATATCCGTACCCAACGCCTGTTTAACTATAGAA
CTACATGACACAAACTCAATGTCACCAACACCAAGGGCACGCTTAACTTGGTTGTCGTTGAGGTAAGTTTCCATCCTCGA
GAAGTCATAGCAAAGGTTACCTTCGCAAGTCTTCCGTATATCATAGTACTGCGACATGTCAAGGGTCATAAGCCGTTTGA
TAGTTAGAAATCAAATACTTGTATGACTCTGTTTTCACATAGGAACGGAAAAAAAACCCCGAATTTTCCTCTGCTTCCTT
ACATTTTTGTCACCCACAATGTCCATTATACTGCTGAAGATATTTGTGCAATCTTGAAATGCATACAAGCAAGCATCTTC
ACCACCATTTCCTACCAATATTTTCACAGAAAACGACAATGTAAGTTATTTTTTACGCCATCAAATCACCTTAAACGAAA
TATATGTGCAGCTGACCATAATAAGTAGAACTAGAGACATGGAAAATAATGCAAGTGGAACAAAAAAGTTACCACAAGAC
TTAATTTGCTGTTGACATTTCGGATATAATTTGATTATGTTGTTGTAATCAGTTTGATTGATCAATTTCATATCCAAAGC
ATAGTCAGTATACGATTTGAACTGGATTTCTGGATTTGTCATTCCATTTCCGATGGCAAATCCCTGATCGAATAATTCAT
TAAGTAGACATCAGTATTAATACGAATTCTGTTGAAAATACCGGGAGACGACTTATTAAAGTCAGAAAAAAGTAGTATAC
CTTAAGGTTTATGTGAATTCCTTCTTTCTTTTTGTTTCCTTGGTGAACACGAGAAGCAAATGCAGGGATATAGTGCCCTG
CATACGATTCTCCAGTAATGTAGAAATCATTATTTACATACTCTGGATGTGCGTTAAAGAAGGCCTATAATCAAATCTAA
CATCTTTTTAGTATTAATACAAATCAAATTCGTATTTGGAAAAAAAAAAAGGGGGGGCAACCAACCTGTATGAAGTCATA
AAGGTCATTGCTGATATCTGTTTCATTGTGACGAATATCACGATTATCAGAAGTATAACTAAAACCAGTCCCCGTTGGTT
GATCAACGTATATAAGATTTGCGACCTGTAGATTCTCAGAGACTAATGTCAGTATAAATCTTATTCTTAATTCTTAACTA
GGACTAGGATCAAATAATATAAAAGACCAAAAATGAGCATCCATTCTCCAAAATATATTATGATTCAGTTGGAGGCACGC
AATTAAAGTTGACATTCATCCAATGAAGATAATATCAATGATCTAAAAGACCAAATTATTAATTAGTTTAGATGGTCTTG
GAAACTCCAGGATAACCAGTTGTTGCGACAACATTTGTCACAACCTCTGTCCTTTTGTCACAACCTCTCTCCTTTGGGTG
AACACTTTGTGCGCACTGGGTAAACCGTCATTATGTAATATCCTACAAACCACACATGGGATGTAAGTTGTACTAGAAAA
GCCATGTGCGAAAGGCTCGACACAAAAGACAAGGATTGATCTCAGGTCATCTCTGTGTATGACCATAGATGATCTTATAG
TTTGTGTTATAAACATTAGTTATAAGTTAGAAATTGTAACTTAACTTTTTGACTTATTTTTTTAATTTGAAATTTAAAAT
AACTTTTTGACTTATAGTTATTTGATTGTTAAATATTGAATTAAATGAGTTGAACTAAAATATGTGTCTTTGATTTAATA
TAAAATTAATTGTATCTTTTTTCGGTAAACAACAAATATTATAAAAGTGCTTTAAAATTATTTAATCTAAAAACACCTAA
AATAAATTAATCCAAACAGAATTAAAGCTCAATAGTTGAACTTCTTCATATGGTCTGTATATTTGGACTAAATAACTGTC
ATTTTCTCATTTTTAAATATTGCTCCATAACTCAAGTTGGTAGTGTAGGGTTCCAGCCCCATTTTCCATTGCTAAAGTCT
CACTTTGCTGCAAATTGGTGCAAATCTCTACAACCATAAGATCACCATTATTTTCAAACCAAATCTTACCAAGAAACCTA
CCAAAGTTTGAAATATTGGTTCTTTCATGATGTCGCTGATGACATCGTAGGTACAAGTTTTTTTTTTTCTATAAATAGAG
CACTCTTGCTCATTTGTAAAACCACACCAAGGTAGAGAGAAAAATCATTTAGAGAGCAAAGTGAGATATTCCATAGACTA
TATGAGAAAAATAGTTGTGAAGAAAAATAGAGCATGATCGATATTTTAGTAAGGTGGAAAATCAAAAGAGTGTTATTCCT
TTTGTGTGTGTTGTAGTCGCTTTGAGTATTGTATTCGTGACTACACAGTGTAAAATTTTCTTGCTATAGTGATATGAGTA
TGCTCTATGGTTGTAGCACAGTCTGAACTTTCACATCAAAAAAAATTTACTTTGGTTTGCAATAGCTATATTTTTTGGGG
AAACGATAGAAGCCAACACAAGTAGAATGGTTATTTTGAATGGTGTTAATTATTCCATTTGGAAGGGGGAAATGGAAGAT
CTGCTTTATGTTAACAATTTTTATCAACCAGTCTTTACCACTATAAAGCCTAAAAATAAAACAGAAAAAGAGTGAAATTT
GTTGCACTGACAGGTTTGTTAATTTATTAGGCAATGAGTTGGCGATAATATGTTGAACCATATTTCTGGAGAAACACATG
CTCAAATTCTATGGGAGCATCTTGAAAGTTTGTATGCTCAAAAGACTGAAAATAATAAGATGCTCTTGATAAGGCATATG
CTAAGTCTAAAATATCATGATGGTTCTCCAATGACAGATCACCTGAATAATTTTCAGGAAATCATGAACCAATTATTTGC
TTTGGGAATTAAGTTAGATGAAGAAATTCAGGGCTTGCTCTTACTTGGTTCCCTACCAGACTCTTGGAAAACATTAAAAA
CTTCTTTATCAAATTACACTTCGGATTGTGTGATCTCTATGGATTTCGCCAAGAGTAGTGTCTTGAAAGAAGAGATGAGA
AGAAAATCTCTAGGTTCTTTTTCATCGGATATCCTAATGTATGGCCCTAGGGGTAGAAACAAAACTCGTGGTTCTCATAA
TAGAGAACAATATAAGAGCAAATTCAGAGGCAGACTTAAGGATATTAAATGCTATCATTGTGGCATGAAAGAGCACACAA
ATAAGTTTTGTTGGAAGTTGATGAGGGAGAACAAAGACAAAGAGAAAATTAAAGAATCCTAGACACCGTCACCACCGAAG
ATCTTATTACCGTGCTTGATGCGGATTTGATAAATATTACTTGTTATGAGTCAACCTAGATTGTGGACACTGGTGTTGCA
TCTCATGTGACATCAAGAAAGGGTTTTTTCTCTTTATATAATCATGGTGATTTGGAATCTTGAGTATGGGTAATAAGATT
GTATCTAGGGTGGTTGATATTAGTACAATTTGTTTGGAAACTAGTGTTGGAACTAAACTAGTTTTAAACAATGTGAAACA
TGCACCTGATGCTTGTCTGCACTTAATTTTTGTTGTTGTTTTGGATGATGAAGGATATGTTAGTACCAACGGTGACAGAA
AGTGAAAACTCATTAAGGGTTCCTAGATTGTGGCTCGTGGCAACAAACGACTAGGTCTATACTGAACTACGACTTCTACT
TGTGTTGATATGGTGAATGTAGTTGAGAGTGATAGCTCTTCAATGTTATGGCACAAGAGACTTAGCCACATCAGTGAGAA
AGAACTTAATGTTTTGGCCAAGAAGAAATTATTTTCAGATTTTTAAAAGTGCTAAATTAGAAAGGCGTGAGCATTGTTTG
GCTGGAAAACAAATAGAGTTTCCTTCAACTCCAATCCTCCTTTAAGAAAGACAGAGTTGCTTAAGTTGGTGCACTCTGAT
TTGTGTGGTCGAATGAAGGTAAGGGTATTGTGTGGTGCACTCTACTTTGTCACTTTTATTGATGACTGCTCAAGAAAACT
AAGTTTATGTCTTGAATACTAAAGACCAAGTGTTAGGTGTCTTCAAGTAGTTTAAGGCTTCAGATGAAAAAGAAACTAGT
AAGAAGCTCAAATGTATTTGTACTGATAACAGTAGTTAATATTGTGGACCGTTTGATGAATACTGCAAGCATAAAGGTAT
TAGACACCAGAAGACTCCTCCTAAGACTCCTCAGCTTAATGGTTTCGCTGAGAGGATGAACAGGACCTTGATGAGTTAGA
TGTTTGCTTTCTGAAGCAAAGTTGTCGAACTTATTTTGGGGTAAGGCTTTATTGACCGTTGCACATGCCATTAATCTATC
TCCTATTACTGTTGTTTTGCAAAGTGATGTTCTAAATAGAGTTTGGTATGGAAAGGATGTTTCATATGACCATTTGAGAG
TATTTGGTTGCAAACCTTTTGTACATGTATCGAAAGATGAGAGGTCAAAGTTAGATGTCAAGACAAGGCAGGGCATCTTC
ATTTAATTTGGCCTTGATGAATTTGATTACAAGCTATATGATCTAATTGAGAAGAAACTTGTGAGAAGCTGTGATATTTT
TTTCATGGAGAAGCAAACATTGTTGGAAAAACGCATACAAAAAAAATATCACGGCTTGTCACAAGTTTCTTCTCAATTGG
ATCATATAGCCTATAACCAAATTCATCAAGGCCATATCCAATGAAGATGCACTACCTTGTCTTTGCATCTAACTTTGACC
TCTTATCTTTCAGCACATGTACAAAAGCTTTGCAACAGAATACTCTCAAGTGGTCATAGGAAACATACTTTCTATACCAA
ACTCTATTTGAAAAATCACTTTGCAAAGCAACAACAGGATATATATTAATAACATATGCAAGGGTCAATAAAGCTTCACC
TCAAAATGAGTTCGACAACTTTGCTTCAGAAAGAAAATATCTAACTCTTTCATTCAAGGTCCTGTTCATCCTCTCATTCA
AACCATTAAGCTGAGGAGTCTTAGGAGGAGTCTTCTAGTATCTAATATCTTGATGCTTGCAGCATTCGTCAAACTGTTTA
TAATATTCACCATTGTTATCAGTCCGAATACATTTTAGTTTTTTTCTAGCTTCTCTTTCAACTGAAGCCTGAAACTGCTT
GAAGACATCTAATACTTGGTCTTTAGTCTTCAAGACATAAATTCAAAGTTTTCTCAAGCAGTCATCAATAAAAATGACAA
AGTAGAGTGAACCACCCAATGTCCTTACCTTCATTAGACCACATAAATTAGAGTGCACCAACTCAACCAACTCTGTCTTT
CTTAAAGGAGGCTTAGAGTTAAAGGAAATTCTATTTTGTTTTCCATGCTAGAAATTGCTCACACCTTTCTAATTTAGCAC
TTTGGAAATCTGAAACAATTTCTTCTTGGCCAGAACATTAAGTCCTTTCTTACTAATCTGGCTAAGCCTCTTGTGCCATA
ACGTTGAAGAGTTATTGTTCTCAATTGCATTCACCATATCAACGCAAGTAGAAGTCGTAGTCCAGTATATACCATGGTGT
TTGTTACCACGAACCACAATCAAGGAACCCTTAATGAGTTTCCCTTTTTCATCACAATTGGTACTAACATATCCTTCATT
ATCCAAAACACCAACAAATATTAGGTGTAGACAAACATCGGGTGTATGTTTCACATTGTTTAAAATTAGTTTAGTTCCAG
CACTAGTTTCCAAGTAAATTGTACCAATCCCAACCATCCTAGATATAGTCTACTTAAGGTTCCAAAATCACCAAAAGTAT
AGAAAGAGAAAAAATCCTACTTTGATGTCACATGAGATGCGACACCAATGTCCACAACCCAGCTTAACGCATCACATGCA
ATGTTTATCAGATCCACATAAGGATGAGAAGATCTTCGGTGGTGATGGTGGCTAGAAAATTTTCATTGACATCTTATTTA
GTTTTCTCTTTTTCTCTACTCTCCCTCTTCAACTTGGGGTAAAACTTCTTTATGTGCTCTTTCATGCCACAATGATAGCA
CTCAATGTCCTTAAGTTTACCTCTAGATTTGTTCCTATTTTATTCTCTATTTTGAGAACCACGAGTTTTGTTTCTCCCCC
TTGGTCCATTCACTAAGACATCCATTGCAGAAGAACCTAGAGATTTTTTTCTCATCTCTTCATTCAAGACACTACTCTTG
GTGAAATCTATAGAGATCACACCATCCGAAGCGGAATTTGATAAAGAAGTTCTAAATATTTCCCAAGAGTCAGGTAGAAA
ACCAAGTAGAAGCAAGTCTTGAATTTCTCTATCAAACTTGGTGCCCATAGCAAATAATTGGTTCATAATCCCTTGAAAAT
TATTGAGGTGATATGCCATTAGAGAACCATCATGATATTTTAGACTTAACATCTGCTTTATCAAGAACGTCTTATTATTT
TCAGTCTTCCGAACATACAAACTTTCAAGATGCTCCCATAGGATTAGAGCATGTATTTCTCCAGAAATATTGTTCAACAC
ATGATTATTGTCAACCCATTGCCTAATAAATCTACAAATCTATTTGTGCAACAAATTTCACTCTTCTTCTATTTTATTTT
CAGGCTTTACAGTGGTAAAGATTGGTTGATAAAAATTATTGACATAAAGCAGATCTTCCATTTTTCCCTTTCAAATGGTA
TAATTAACACCATTCAAAGTAACCATTCTACTTGTGTTGGCTTCCATAGTTTTCTCCAAAAAAATATAGCTATTACAAAC
CAAAGTAAATCTTTTTTGATGTGGTGGTTCAGACAGTGTTGCAACCACTGAGCATACTAAGATAAAACCTGACTCTGATA
CTAGTTTGTTGGAAAAATATAGACTGACACAGAAATATATATGGTCAAAATAATGAAATAAAATGGAAAAACAATGACAC
CAAAAATTTTACGTGTAAACCTTTTTTTTTTAAGTGAAAAACAATGAGCCAAGAGGAGAAACTGATATTACTATGGCAAG
GAATTTTTACACTGTATAGTTACGAGTATAATACTCAAACTGATTACTACACACTCAAAAGGAATAACACTCTTTTAATT
TATCAGCTTACTAAAATATCGCTCACACTTTATTTTTCTGCACAAACTATTTTTCTTGTATAGTCTATGGAATACCTCAC
TTTACTCTCAAATATTTTTTTTCTCTATCTTATGTGTTCTTACAAATAAGCAAGAGTTCTTTATTTATAGAAAAAAAAAA
GCGTGTACCTACGATGTCCTCAATGACATCATGAAAGAACCATTATTTGAAACTTTGATAGGTTTCTTGGTAAGATTTGG
TTTGAAAATAATGGTGATCTTATGGTTGTAGAGATTTACACCAATTTGTAGCAAAGTGGGACTTTAACAATGGAAAATGG
TGCTGGAACCCCACAAATGATATTAAAAATTATTTTAATTTAGAAATACCTAAAATAAATTAATTCAAACAAAATTAAAG
CTCAATATTTGTACTTCTTCATATTGTCTATATGTTTTGGATTAAATAACTGTCATTTTCTCATTTTTAAATATTGCTCC
ATAACTCATTTTGGTAGGGGTATTGTTGGAAGTTTATTTGAATAAAATTACTATGTAACAATTATTTTAAATGAAGGGGT
GTCTTTTAAATTAAAGGGTGTGTTCTTTCATTATTTGGTTAAAAGTAATTCTATTTAAAATCAATTTCTTCAGATTTGAA
TATAACTTTTGCAGAGTATCTCTCTTTATGGCATGCTCAAGTATTCTTTTCTTTTTCAAAAAGATCAAGTCCAAACTCTT
TCTTTTCTATAGAATATTTTTCACTATTGTTTTAGTGTGGAAATTCAAAAGCTTATCATATCCATTAAAACTATGTGTGT
TCAATCTCATGAGGAGAGGGAGCAAACATAGTATTTTTAGGAAAACATTTCACACATATTTCAAGCCTTTAATTTCGTAT
TTATTGTTCATATTGTCAAATGTTCACGGAGCATATATATATATATATATATATATATTATAATAATATATATAATATCT
TTAAAATTTTAAGTTATATTAAGTATGAGCTACGACTTCAATTTCTAAAGAATTTAAATTTGACTAAGCATAAATTCAAT
AAAAAATTAAAAATTAGTATATTTTCAAAAGCAATTTAATTATGCAATTTCAAAGAAGATGGCTCTTGTGGTTAGCCGAC
AGAGACATATTTAAATGGCAAAAAATGAGTTCTGAAACTTTGGAACTCTGCTCACATGGTAGGTCTTTCTGTCAAACATT
TAAACTTCACATGTCATAGTAGGGCCAAAGGTTTTAACCGAAAGTATTGTATCATATATTATATTGATATTATTAAGGCT
GATTATTTTACTTAACTGATATTAATCAGTATTGATATAATTGAGGTTTCTTGTTTAGAAATTATTCGTTAGTCAATAAT
AGTATAAGAGTATATGTCTATTGTTGTGGTATCATTCAGGTTTCTTGTTCAGAAATTACTCATTAATCAATGATACTATA
CTAGTATATATATACTTTTATAGTATCATTGACTAATGAGTAATTTCTAAACAAAAAATCTTAATGATACCAATATAGTA
TATATATATATATATATATATATATATATATATATATAGTATCAATTAAGGTAAATTATCAGCTTTAATGATACCAATAT
AGCATATGATACTTATTTAGTATCAGTTAAGCGAAATTAGTTAGGAGTATATAGTATAATTATTTAGTGAAATATAAATG
TCGAAGGATATATGTTTGTAATTATTTTACATTTATGGGGTATTTACTTAATTTCCCCTTATAAATTTTCATCGTAAGAA
CGAATGTTACGTGCTAACGTTGTTGAAACTCTATTTTATAAAATATTTTTCATATTTATATTGTGTACACATTCAATTAT
TTGAGGAATATCTCCACAGTAAAAACCCAAAATAAACATTAAATTTATTGATTAAGTTAATATATACTAAAGTTTAGAGA
TAGAGCACTAAAATTCACGCAAGTCAATAAGCGTTAAACTACTTCAAATTAAAAATAAAAAAAATAAAATAAAAATTACT
AATTACTCACAACTTATGACCAGTAAGATGTCAAATTAAAGAAGATTAGTTGAGAAGATACTTTGCATAAGAGCAAAATG
TTCAATAACAAGTTGCCAATAATTGCTTCATACATTTCAATTTGTTTTTCTAATTCTGACAAAAGACGGAATTTGTTTCA
ATTTATTTTTTTGATTATGACAATAGACGAAATTTAAAAGGTACAGAATATTTTTGAATCTCACAAACCTAAACTATATA
TATATATATATCAAACTAACTGTTAATGTTGTAATTTTAAAAATATCAATTAAAATTAATAAGTTACCTTGTCCCAGCCA
AATATATATATATATATATATATATATATATCAAACTAACTGTTAATGTTGTAATTTTAAAAATATCAATTAAAATTAAT
AAGTTACCTTGTCCCAGCCAAATTCATTCCAGACAAGAGACATGTTATGTGATATTTGAAAAGGTCCATTTTCGTAAAAC
AAAGCCAATTCACTGCTACAACCAGGCCTTCCTGTTAGCCACATCACTACTGGATCATTCTTGTTACTCCTTGATTCAAA
GAAAAAATAAAACATCCTATACACAACAAACAATATATATTTAATTTTTCATTAATTAATTAAAAAATCATTATAATATG
AATTGAATAAAAACAAAAGAATCTCAATGATGAAATAATACAATTCAGATTTTGAAAGTCAATTTTTTTTTTAATCTTGA
TCATATATTCATATATTGATTTTTTCAAGTCTTAATTCAAAATATTTAAAAGATATATAAATAAATTATAGTAAAAAAAG
ACCTAGTTTGAATTTTGAAAGATGTCTCATAAATCAAGACGAATGATTAATAATAATCATAGATAAAATGGATTAGATTT
CTCAGATGATAATTAATATATACTTTATCATCTTATTAAGTCACATTTCTTTCCGACTCCAATTTTCTTAAATAAAATAT
AATAATTTTCCAAGATAATTAATATTTATGTGTGATTATGTAAGAAATTAATTCGAGATAAGAAATAGAACCTTGCAGCT
TTACTATGTAGAAGATGATAATAACCAGCATGATGCCCCAAGTCTTGAACAGTAGCATCAGAATGACCAAGATAAGATAA
ATTCAACTTCTTTTCAAATAGTCTATGTTGATCAGCTATTTGATCTTTTGAAGAAACAATAATATTTATGTCATGTTTAG
GGAATAAGTTAAGTTGTCTAATGAATTTTTCAGCCATTGTTTTCATAGGATCATGGGAATCCAAGAAATTTTTTGATGAG
GATGAAAGAACATGAGAAAGAGAAACAAGAAAAATAGTTAGGAAGAGAAGAGAGAATATTGATGAAGAAGCCATTTTTTT
ACCCTTTAAGATTTGAATGAAGAGTTTTATGATGTAAGGGGAAATATGAGTGTTATTATAAGAGCAGGGATAATTGAGAA
TAGAGAAAAATCATACTCTTAATTTTATTATGGATGAGGCACAATTAGTACTAGTTGTATGAGGAAATTATTTTATTAAT
TTATATTCTGACTCATGGAATCTACATTATATTTTTCTTCTTTGCCATTTATTCTCTTTCCTACTCTTTGTTTTTTCTAA
ATCTTTTTGAAACCAATATAATTACTCCTTTAGTTTGTATAAATGAAAATAGTTTATTTTTAAAAAATTATTATTTTTAT
CTAAATAATTAAAGGTTAAGAGTATAAAAAAGTTTTAAGTTAATTCTTTGAATTGTCATTTATGTCATGAAAATTGACCA
CTAAAATTATTATTTTTTCTCTCATTTTTCATTTATCGTACTTTAAAATTTTTATCTTAATATTTCATATTTTTTCAACT
TCTACTTTTAGAACTCATTCAAACATAAGAATTATTTCTTAATTTGAAAATTGATGTTTGATAATGAAAATTTGAAATAC
AACTTTTTCAACTCAAATGTATATTTCAAATCTGGAAAACATGTTTGTATAATTTGATTTTTCAATTCACTTTTCATTTT
TAAAATTGTATGTAAGTACATTCAAACATGAATATCATTTCGCATATTGTTTTGCAAAAATAAAACATGACTCTATGTTC
AACTCTAATTATGTTTACTTCAAATACAGTAAAAAATATATATATATTTGAATTCTACAGCCAAATGCCAAATAATAATA
ACCATAACCATGTTTTCTATGTCCATAACCCCTTAATTTTTAATGTGCAATTTTAATAACAACTGTTTCACTATTTCTTT
TTTATAAGTTTTTTATATAGATTTAATTGAATTTGTATTAAAGATTCATTTTACTAAACTAGTCTTATTAATTATAATTT
AAATCTTTAAATTTGACTATTAATATCTATGTAGTTATTTGATGATAAAATTGATAATTTTTAAAAATATTTTTTGTTAA
AATAAAAAAGTAAATAAATAAATTATTGTCATATACACCAGAAATTAAATTAATTTCAAAATAGATTTAGGAAAAAACAG
AAGAAAAAAAAAAGGAAAGAGAAGGGCAGGAATGAGAAATAAAACGCAAAGAAGAAAAATAGAACATGGGTTCCTATGCT
AAAATATAAATTAATAAAATAATATCCTCACACAACTTGTACTAGCTGTACCTCATACATAATAGATTTTTTTCCTCACT
TTTATGCAATGAAGTGGTAAAGTTTTCTGATAATTGACCATAGAGAAAATACTAGATTTGATTGTTTTGTTTTTTTATAA
AAAAGTTTTATTCTAATAGGATAATCCGATAAGGAACAAGTATCTCTTCAGAATTATATACCAAATTACTGAGAAAGATC
TATATTTAATTAGGATTGTATTACCTTTTGAAACTATTTTAAGTTGAAATAATTACCTCATAAATACTGACGTAACATGG
AGAATGTGCAACTAATTTCTTGAAGGCAAGTGAGAAGCAAAAAAAAAAAAAAAAGGAAAGGGTTCGAAATATATTCGAAC
TTTGACCGAAATTGTTATAATAATATCGAACTTTGGAAAAGATATTTTACCCCATGCACTATTTAATAGGTATTTTAAAG
GTATATATGTGCTCACGTGGAGACGTTACTATTTATAATGATGCAATATTTATGATGTCCACGTGGGCACATATATACCT
TTAAAATACACTATTAAATAGCGCAGGTGGTAAAAGGTCATTTCCAAAGTTTGATATCGTTACAACAATTTCGATCAAAG
TTCATATATATTTCAAACTTTTTTCCCCAAAAATGAATGAGAAAACTTCCATCAATATTGGACAAAGTCCATTTTTAATT
GGTCATTTTACCATTATAGTTAATATACATAATTATTGACCTTAAAATTTAGAGACCAGGGTCAAAAACACACCTAAACT
ATTCTTTTTTTTTAAAATTTCATATCTAAACGATTGAGAGTGTGAGTTTCATACCTAAACTATCATTTATTAGTTTGAGA
AACACATCTCTCTCTTTTATTACACTCTCATCATGGTGTGTGTAATACACTCTCTCTTTTAGTTAAGAAAATTGTCACAA
CACACTCCACTTGGACTAAACATTTCACATTGACAAAAATTAAATAAATTATTAGTATTAGTTAAAGTTAATGATTAAAG
TATTACTATTTTCCAAATAAATATGTAAAATATTTATTTCCTTCCTCACTTTAAACTTTTTTCTCTTTGTCATTAATTTC
TTATCTTTTCACTTTTAATTATTTTAAAAAATTATGCATCATTTAAAAAATAATGATAATTTTTTTATAAAGTGTCCTTT
GATTTTAATGTTTTATTTATTTTTTATATTTTATTTGATTTTCTTCACATCCGTCCAAAATTAACTTATTTTAAATATAA
ATATTTGAAATTAAATTTAAAGGAAAGACAAAGAGAATATAAAGAATAAATAAAATCACTAGAAAAAATAGAGAAAATAT
AATGAATGAAGGTAAAAAGGAAATGAAAAAAAGGGTTTAAATAAAAGGTAAAAAAATTACTTGTTTTAACTTGATTTAAA
TACAAGGCAAAGAAAAATAAGAAGATTTTCTTTTATTTTGAAGAAAAGAATTTTTTAAGAAAATTAAAAAAATTTAAAAA
TATTCATACACGTGGTGGCGTGTGTATATCACTACACTACTTGAAACTTGGTCTTGGCTTCATGTCAGTACAAAAGGTGT
ATGAAAATACAGAAAAAAAGTTTTGAAGGAGGGGGAGGGGATAATAAGAAGATGTGTCAGTGCGATTTTGGTTATAGTTC
AGGGGTACTTGTGTCTTATCCCATTTTTTAAAATCAAAGATAGAAAAATATTATTTTCTTCTATTTAATTTGTAAGTAGT
CATAAAATATGATTTCAACAAAAGTAAATAATGTGCTGAAGTGCATTGGGAGATTTGATTTCCTAACCCTTTATAAACAC
TATTTTTGTTATAAAATAAAAATAATATATTAAAACTTAAACAATAAATCTAGTAAAGCAGAGACGGAATAATATGACAA
GACTAAAGCAAAGAAGGAGAAACAAAAGTAGTAGAAGAGGAGAGATATAGGAAATAGAAAGTAGTAGCTTATTCACCTTC
TTGTGTGTATTTTTACATTACTATCAATGCCCTTTTATTGGTGTTATTACTTGGAGTAGTCATATTGCTACAGTAACAAG
GTGAGGTCATTTATGACATCCACCAAATAATATATTTACAACACTCCCCCTTAAATATTCATGTATACAAAAATGTACAC
AATCATTCGTAATAAACATCATTTCCTTATTACAAGTTGCTTGAAGGAAGCTACCTGTAAGCTGAGTGTAGGAACCTATT
TGTAGAGATATCTGTAAGTTATTTATAAAAATCTGATTGTGTAAGCTACTAATAGAAACTTGCTTGCGGAGCTGCTTGTA
AGTTGCTTAGGAACCTGTTTGTAAGTTGTGTATAGGTACCTGTGTGCGGAGCTGTTTATAAGTTGCCTTTTTTATTTCAA
TCTTATCCAAAAAAGTGTGTAATGAACATCTACAATATGATCTATTTACTAATCATTAGAGTTCATCAATAGATAATGTG
CCTCGTTAAAACCTTACTACAAAAAATTATGTGAAAAAAAATCCTAATGAAGGAAAAAGAGTACACATATCTGGTAATAC
ACATTGAAAGCTGCCTCATTAAAAATCTTAATAGAAAAACTCAGAGAACAAAACCTTGATTATGGGAAAAATAGTATAAC
GCATATTTACTCTCCCCGATTAAAACATCACTTAATTATTGTAAAGAATATCTCACAATCTATACTTAGCCTTCCAAATG
TTAATATTGATTGTGTCTTTGTGACCAAATCATATCCAAGAAGATGTTGCATCGTTGATCCCATCATGATATATTATTTT
CCTGTCTCTTGGATATGTTGAGTTCGGCCAAAGATAATCACTTAGTTTGTGACCTCGTCGGTGTAGACAAATAGCTCATT
CAACTTGTTTGTAGCAATAGTCAAGTGTTATAGATTACATGATAATAAAATTAACTGTCTTGTAGAATAATATAATATGA
CAGTGTTTCCACATGAAAATAAAGAGCTTTCTTGAGATCATACTTCATATAAATCAAATGATTTGTCGTAATATCATAAT
CAAACCTTGACATGATTGGTTATATATACAAATTTATAAATCAATATTTCATTCCCTATGATATCTCTATTGATAGGAGT
AATATTATATTTGCATGCACATTCATAAATAATAATCACAGGATATATTAGTGCACTGATTGCACTATGACATGGTACTT
TCTAACCATTTTAATGAAATCAAAATTGATCTTTATGTTAAGCGATTTCACAATCATTGGGGGTACTATTCAATGGAATC
GCTTTAAAACATTTTAAATTATTTAAGGATGTTCATATAATATTTACTGTCTAGCTAGACATGATAATCGTCCGTTTTAT
GTATTCAAGTTTCTCATATATTGCTGAAAAAATCTCATTGCATCCACCATAGGAGAACACATCTCCATATAATAACTCAG
GACTTTTCCGAAAAATCTTTTATGCCCCAAGGTACATGTTATACTTTATATCTTATTATTTTACTTGTCGCACAATAATC
TATTTGCACCCCCACTAACATTATATTCACACTACTTTTCAAGTGAAATAAAATATATTTGAATTGAATATTTACTTGGC
CAATCATTTATTTGTCCATACTATTTGACATATTTGAATTTAAGATCCTCGTCACCATTTATAATTTTGAGTGTTATATT
ATATCAAAGATAGCGTCAACGGTTATTTTGATATCGGTTCCAATGTGACATAACTTATCAAGATCTTTCTGTCTTTCATC
ATTTTCAGGTACTTGAACCTTTGCCAAGGTTTTACGAAGTGTCATGTCATGGTACTCTTTTTAAAGTACTTGCATCATTA
TTATGACTATTTTGATCATTTGCTCCTCTTCTTTTTCAAGAGGTTTTATCTTTCGAACCGATTAATCTATCACGCTTCAG
GTGTGCTATTTCTCCCCAATATATACGCAAGTGTACATGGTCTCTCAAGTAATATAGTTTCTTAACAAAACGAGTTTTAG
TTCCCAAGGGACTTGTGATCGACTTATATTCAGTACTTAATTCTACAACTAAACAAGAGTAATCAATTAAAAGAGTTTGA
TGATTACTAACTACTAATATGAATTTAGCAATAACTAAAAGTAACTAAATGTGAAAGCCTTTAAAGTGATGTTTCAAGCA
AGTAAAAGACAATTACAGGGCTGCAACATGCATTGGATTTCATGTATCCTATCTTAGGCAATGGACTAATTTCGATTATC
AAGTTACTGGTTTACAGGGTTAATAGTATGAGTCGGGTCTCTCGACCTCTAGTTGCCTACTCCAGTTAGATGTCTAACTA
CATCATTGAGCGGTGATAGCAAGCCTAACTGGCGAGCATTTATATTTCATCATGTTTCGTAACCAAACAAGTTGTTCATC
CGGGCGTTACTCTTGAACACACATCAACTCAATGGATGATCGAGCTTTCTATATTCTTTGGTCTAACTACCCTCTCCTCT
CTCGATTTTATGAATAGACAATAGATTTACTTTATGGTGATCAAGCATAAAATACTAAAACAAGACTATAAAAGTAACTT
ATAATGATAACCAAGAATTAATTCAAAAACCCTAAATAATCAACATTCAATTCATAGCTACAGCCCCAGAACAAGGGCGT
TTAGCCACTCATAATATTCGAAAACCACAAAATACAATTGTTCATGTGATTTTTGGAAATAAAAAGAGTTAGAAAATTAA
AACCTATTACAAACATTGGAACTTGCTCTTGCACACCAAAATAATGTCAAACCCCCTACACAATAACCCTAGGGGTCTAT
TTATAGAAGTTGGGAAAACTAAAGTCAAAGTCTACTTCAACTAGGAGTCCTATTTTAATCTATTTTTGCTGAAAAAGTCG
AAACCTTTGTGGGCCTTTGCACCTCCCATTGCGCCAAGAAGTTGCTTCTGCAGTTCCTCCTATGGCGCGGCGCGCCAAGC
AGTGCGCTTGGTATGTGTGGCTGTAGTAAGGACCTTGGCACGCCACGCCCACCAGTACGCCTGCCAATCTTCTCTGTAGT
TCCACTAGTGGCGCGCCGCGCCTACCAGTGCGCCTGCCACTTGTGATTCTTTCCTTGGTCAGTTTTTTCACTTCATTGCT
TCTTTATCTGTGAATCAACTCCAATTCCCTTGAAAGTTCCTGAAACGACTAATCATGTGTGTTAGTTGTAACACCTTGCT
ATTTGAAAGAGCTAAATTTAGAAAGAACCATTTTTGGAAACAATCATATTTGGAAAGTTTGACAAAGTTAAGTATGAGTT
TTGGGTCAACTTCAAACAATCATAACTTCTAGCTCAGGATGATTTAGGTGTACTACAAGATACCGTAGGAAATATCTTGG
AATTATCTTTCAAAAGCCACTGAGTTTTCTCAATTTCGAGTTCGTATGAGGGAGATATGCCCATTTGAAGTTGGGTTGTC
TAGATAAGGAAAGTCAAAACCAGATTTTAGAAGGATACTTTGGTCTTTTCACTACCCTATTATTTAATTTCGATTTTGGT
AATTAAGTTGGGGTCTAAACTGATTTGGTTCAGTTTACGCTTCATAAAAAAGAGTTAGGGTTTTGAGAGTAGAAGAGGCA
AGGAATCGTCAAGTTTTTGATGCTAGGCTTGTGGATTTCATCAAGGGGTGATCCCTACGAAGTATGTGAGTTCACATAGC
ATTGGGTTCGTTCACCCACGCACCAAACATGTTTATTGCAGTATGATTTTCGTCCTAAAAGATTGAGAAATTGATGTTCT
TGAGTTGTGTTCTTGAATTGCCTTTGTTCTTGAATTTGGGATGAGATTGAGGAGTTCTTGAGAGTTTAATGTCGATTTTT
AGAGTTGTTTTGAGTTATATTCTAGTGTATATGTTTTGGGTATCTGAATCTACAGAGGAATTGAGAAAAAAAATCGAATT
TAGGCGAATTGGGGTTAGAAAATGAAGAAGGAAAAGGTAGGGCAAATCGGGTACCAGGTCTGTGTTGCGGACCTATTCCT
CGGGATTGACAAAACTTTCTTCGTGTTGCGTACTTGCTTCCAGGCAGTGATTTCTTGATTGTTTCTCATGTTTAACTATC
TAAAAACACTCCTAAACATCATGAGATCTTTCCTATCACAAATCACAATCCTTGAATCCATAAATTCAAATTCAAATTCA
AGGAAAGTTAAGAGGCAGGTTAAGAGAAGTTCATAGAGTCTTCCAAAAGTCTTTTACAAATATTTTAACTTTGTTTTAAG
ACCTGAGTTTTGAGTTGAGTAAAGAGTAAAGATTGAAGTTTATTTCTTCAAAAGAGTATATCGCGACTATGTATTCCCAA
GGAGTAAAATGTTTTCACATTTAAATAAGAAAGGAAACTGAGATTTTCAAAAGAGCATTTAAGCTAGTTTTCAGTAAAGA
GTAAATGCTTTCACAATTAAGCAAGAGAGGAAACACTGATTTCCAAGAGAGCCTTTGGGCTAGTTTTGAGTAATTATCTC
AAACCACAGAGTTATGTTTTAAACATATGAGCTAGTATATTTTGGGAGTATTATTGAGCACCGATATGGGGGAGAGTTCA
GACAACTTCCAGCCCCCATAAACTATGTAGCCAACATGGGTTGAAAAGGGTCATACTTTTTAGATGATTCCTTAGTAATT
TTTAGCATAGACTAGCGGATACACTTAGTAGTTAGGTTCTATGCCCTTGGCAAGGTATAGAAAGGCCTTGGCAGTGCGAG
GCAAAACATTGTATCATTATATAGCTCTTAAGTGATGGTTGTGATATACCGTGAGTTTACGATATTTTTAATACATTTCA
CTTTAGAGTTTTGTGTGTCTAGAGCCATTTTGTATTTGGTATTAATGTGTTTTTATCATGTTTGCAGGAAATAAGTTTGG
ACATGGAAGTATTGAGACACAACTGAAGAATGGTGCAGAAAAGGGCATCTACGGAAGTGGCATACGGATCGTAGGTCCAG
TCATGCTCTATAGATGGTGAAAGTAGATGGACAAGCATAGCTTGAAGGAAAATTCAGGGAATTCTTGACTAAGTGTGGAA
CCACGACTACAGACTACGGACCGTAGTCGACCTACGGGTCGTCCTGCAGCTCCGTCAAATGCTTCAGAGAAGGGGGTTCC
AGTACCTGATTTCAAAAGTCTAAGTATGAAACCACGGAGGAGGATCTACGGACCGTGGATTGAACCACAATCCATCATGC
TGGTCCGTCGAATGCAACTGAGAGCTGGAGATTTTGAAGTTGGAAAATTGCCTAAGTCCTAAATCACGGAAGGGACCTAC
GGACAGTAGGTCGGTGTCGTAGATCAAAACCGCATCTAGAAACTTTATTTTCTTATTTCGTTTCCTTTTTAGTTGGGACT
TGTTTTTCTATATATAGGGCATGCAAACCTCATTTTTGGGGGTTAGACCTTATTACTTTTATTCTAGTTTTTGGCTTTGG
AGATTAACTTGTAATTTTAGCAATTCTTGATTTCCTAAGTTCGTTTTGAAGATTTTGATTTTGAAATACAAGTTGAGATT
CTGGGTTTATTCTTCCCATTACATAAGTTCATGATTTCTTCATATAAAAATATGAATTGTGTTCTTGCTACTATGGGTAA
CTAAATCCACAACTAGGGTTGTGGGAACCATGAGCGATTAACAACATATGAATAGTAACTAAGTAATTCTTAAATAGTGT
TATTGCATGCATTGATAATTCTTTCGTTTAGAAGTCTTTTTAACGAGTGCACGTGTTAGAACTTGCCTTGTTGCTATTTG
TCGGACCAAGGAGGTAGTTAATAAGAAAAGAATTATCAACATAGATTTAGTGTGATACTATATAATAGTCTAATGTCAAT
TGGTGTGAGGGTGAAAGCTAAGCCATACATTGATGTGATGTCTAATATGAGGTAAAGGTAAGGGTTAGTAAATTATACAC
ACGTAGCCGGACCAAGGTGCGGGGTGAAATTCTCTAGTTGCTGGACCAAGGAATTAGAGATACCTAACTTATCAATTTGC
ATGTAATACACTAAGAAAGGATTACTATTACTAGGATTAATGCGTTATGAGCTTATAGGGAACACGTACACCGTAGTTTC
TCTCTCATCTTGATAACACTTAAAGTTTGAATCTTGTAGTCACTGATTGTTCACATAATTTCCAGAATTTGTTTCACAAA
TCCCCCCCCCCTTAATTATTTGTTTCGGAAGTACGTTGACTAAACGAATATAATCATGGGTTAAAGTGAAGTATAAACCA
TATTCCTCGTGAAATTGACCCCAACCTATAAGTTGGGTTCTTTACTTGATAACGATCGCTTACACTTCTTTAAAGAGGTG
TAATTTGAGCGTATCAAATTTTGAGGTGACAGGTTAGAGAAACTCCCACAGTTATATTTTGTGTTCTTATATACATAGAG
TTATTTGTATTCTTATATACACACAGAGTTTATATTGTATCTTTACATACAAACTGAGTTACTATTGTATTTCTAAATAC
ACAGAGTTGGTATCCATGTTTTAAAAGTTTTTCTTTATATTGCATTCATATTATTGCTTTATATTGAAATGAGTTAAGTT
GAGTTGAGTTGAGCCCAGGTATGTTTTTTCAGTTCCTTTCAAACTTATGTCCTGTTTTAACATTCCTCTCGCATGCTCGT
ACATTCAATGTACTGATGCCGGTTGGCCTGCATCTTATTATGATACAGATACAGGTAACCAGGATCATCATCCAGCGCTT
CGTTGATCCAGTTGAGCAGCCTTGTGGTGAGCCTCCTTGCTTTCTTGAGGACCCCTATTTATATTGCTTTAGTAGTTTTC
AGTCGTTAGGATGATCAAGGGTCTTGTCCCGACATCCCTCCTAGCTTAATTAAAGGCTTCATAGAAAGTTAGTAGTTCAT
TTGTCTTTACATTGTTATTGCTTATGTTAAGACTTGAGTTGCCGTGTTGGCTAAGTTGAATGTATTATCTTTAAACGTTC
TAAGTTATCTTTTAAACAATTGAGTAAAGATGCATCGAATCCTTGTATTAATGCTTTAAGTCTTCCGTTATGAGTTAAGC
CAAGCCAAGGGTTCGCTTGGGGACAACAATGGTTCTCGAGTGTCAGTCTCGCCCAGGGATTAGGATCGGGGCGTGACAAA
CTTGGTAACAGAACACAGAGTTCAAGAGTCCTAGGGAGGCTATGAAGTCGTGTCTGTAGAGTCCTAGTTATCGGTGTGAA
GCGCGTCACATCTATAATTATGAGGCTGCAACATTTAGGAACTATCTCACTTCTTTCATACTCATTTCGTGCGATAGAGT
TTATCTTTAAAAAGTTTCTTTTAACTCGTGCTTGTGCGTGTCTTTCAGATCATGCCTCCATAAAGAGTTTTAAAAGGTCG
TCTAGCTAGAAGGAATGTTGAACCACAGGAACAAGGGGTACCTAATGCACCAGAAGTGCAACCCCAATGAGAGGTCACCA
ATACTGAATTCCGTGAAGCTATCCGGATGCTAAGTCAAGTTGTGACCAATAAAGTTGGACAGAGAGAGAATCGACATGAA
GGGGCTGATACTTCAAGGATCCGTGAGTTCTTAAGGATGAATCCTTCTAGTTTCACTAGTTCAAGTGTCACAGAGGATCC
AGAAAACTTTATTGAAGAGCTTCAGAAGGTTTTTGAAATTATGTTTATTGCTGATACTGAGAGGGTGGAACTAGCTGCAT
ACAAAATGAAGGGTGTCACTAGAATCTCATTTGATCAATGGAAGAAGAATCGAGTTGAGGGTGAACCACTTGTGAGTTGG
GCTTGTTTTGTGGAGGCCTTCTTGGGGTGTTTCTTTCCCCGAGAATTGAGAGACGAGAGTTCCTCACTCTTAAGCAGGAT
TCTTTGAGCGTTAGTCTAAAGTTCACCCAACTTTCACGCTATGCTCCGGAGATGGTTGCTGACATGAGAAGCATGATGAG
TTTGTTTGTTGCTGGGTTGTCTTGTTTGTCTAGTAGGGAAGGCAGGGCAGCTATGCTGATATGAGATATGAACAAGCAAG
GCTGATGATCCATGTGCAACAGGTTGAGGAAGAGAAGCTGAAAGACGGAGAGGAGTTTCGAAATAAGATAGCTAAGACAG
GGAATTAGTCCGTGCAGCAGAAGAGTAGTGTCAACCGGTCATCTTTCCAATAGAAACAGAAGGGACTTGCTCCATCATTT
GCTAGTGCACCTGCACCAAGGAATAAAGGTGAGCACAATAGTCAAAATTCACAGGGTTTTAGAGCTAGACCTGCCCATTC
TCAAAGTATACTACAAGAAAAAAGGCATTTCCCAACAATTAATTTTGTTGCTATATATAGGATGTTGCAAAAAGTACTTT
TGGCAACAATATAAAAGTTGTTGCATGTTGTTGCAATAAACGCTGATGCAAAAAGTTTTTGCAACAACAAAATATATTGA
TGCCAAAAACTAACTTATTGCAACCAAAATAATTGTTGCCTTACATTAATATAGTTGTGGCTTATAAAATTGTTCGCAAC
AAAATTTAGTGTTGCCACAAATTAACTTTTTTACCAACAATATATGTTGTTGTGAAAAATTGACAAAAAAGTTATTTAGG
AAGGCTTTTAGCAACAATAATTTTTATTGTAATAAAGCTCACATATTTATTATATACCTTTAGCAACAATTTGTGAGTTG
TTGCTACATACATAATACATATTTTCTTTTTAGAAATTTTATACAAATATGTTCTACACTTTTAGCAACAATTTGTGAAT
AGCAGCTATATACACAATACACTTTTCTTTTAGAAATTTTTCACAAATATTTAGATTAAGAATTATATAGATTTGCAAAG
GTCAATATAAGATTGATATTCCAAAGAACTAAATACTTCTACACATGTTTGTACTTGTAAGAAAAAATAATAAGCAAGCC
ATTAATTATATTCTAATCCTACTAGTTATAACTTTTTAATAGTCTGATCTTCAATAGTACTTGTATTGAAGCAGTGGTGC
ATAATGCATGTTCATCCTGCAAATAAAAGATAAATATAATTATAATTTGACAAAGTAAGTTATAAAATACACAAATATAA
ATCTAAAAAATAGAGATATTCACATGAATGCACTCACTAATACACCCAAACACACTTTAATCTCCTAATAAATCTCCTTA
ATCTCCTGATAAATCGCCTTATTTCATTTGAAAATGACCAAAATCAGACACTCTTTAAATTATGTACAGAAGAGAGGCTG
AGATGTTCCAGATTTGGCAAAGGATCATCAAACTGTTCACTTCCTTCAACCCCAAGAATGTCACAAAAACAAAAGGAATT
CAAAAGTAATCTTAATCTCCTGGAATAATTTTGTGAAATACAGTTTCCAGCTTCCTGGAGACTTCCCTTTTCGCTTCTTA
TCAAACCTGACCAACAACATTGATTGAGTTTAAGAAGAGATAATAGCTGAATGTGAAATCACAAGAACAACTCTCTATGT
GTAGTGATTTTAATCCATCAAAATTCTTCTTGTTCACAATCAACTTCCTAGCGGCATACTACTCTCCAAGTCAGATGCAG
ACAATATCTCATCAAAAGAAGTCGATCCAAGATAGCCACCCATCATATTTATTATTTCAAGGCTAGAAAATTTCTGGAAA
AATCCTTGGCTGATACTACTCCCCAAATCAGATGCAGGCATATTTAATAACCTCATATTTGACAACTTGTGCATTCCTAT
CGGCAGACAGCATAACCGTGTATTATCACAATCAAGCAATTGCAAATTACAAAGATTACCAATATCTGATAACTCTTTCA
ACTCATTGCAATTTTGTAGTATTAGAGATCGTAGTTGACATAAAGTATTGATGGAAGAAGGCAATGCTCTAATACCAGTG
TGACTCAGATTCACAACTCTTAAAGCTGAAATGCGAAACAAGAGATATTTAGGCAACATACCTCACTTGATTTCTTCTTT
TCCAGCTCTACAATTTTTGCCTCAAGTGATGTCAAAAGCCTCTTTTTTGTTTCTTCTGCGGTACGCAACATAGAACGAAC
TTTCAGCTCTTCATGGATCTTTTCAAAGACCTGCAATTAGAGAAGTCACATGAGTTTGTGTTTTATGGATACTAATCTGG
ACAAAAAATAAAGGCATAATTTATAGTTTTACCTGATTATTCGCATCAACCAACTCTTTCGGAATAGTTTTCTTCGAACC
TTGAGAACTCAATTTTGGAAGCCGCATTTCTAAGCTTCGCTTCTCTGTTAGGGCAGCCTATAAATTCAAGAATGGAGTAA
TAAAATGAATGATTGTCCCCTTAATAAATCAAATTTAATCACATTTAAAAAATACCTTAAGCTCTGCATCTTTTTCATTG
CACAACGAACTGAATTTATCACAATCATAAATAACCATTTCTAAGTTTTGCTTCTCAAAAGTCAAGATATCTTTCAAGTT
ATCCAATTATTTTTGTATCTGTGATTCTTGGTTTTGCTTTCCATGTAAATCTTCCTGCAACTGCTCATCAATATAAATAT
TATAAGCTTGAAGTAAATTTATATCTAAAATACGTTTATTACATATTGTGTTTGTCTGTTGTAACTAAAATGATAGATGG
ATATGCATAGAGATACAACTGACACAAGGAGATGAAAAATCTATTCAAAGAATAATATAGCAAGTCATCTATGTTAACAT
AAAAGAATAATCTCTATTTTCATCTAATTACCAGCAACATATACTTGTAAATAAAAACCAAATTTCAGTAACACATACTA
TCTTCATTTAATTACCAGATGTGATGTTCCAACAAACTTACAACATGTGTTCTGTAATCAAATAGCAATACCCGACAATA
GCACTAGTTCAACATGTAATAATAATAGTAATGCCTATCAGATGTTTTCAATAGAAAACATTACAGACTCCCTTATATAT
GTAGGTAACACAAATTACTAGCCCAAACAAAAGTTGTACTAATACCTACCAAATACTCCTAGTAGTGACCTTTACTAAAA
AGAGAATTAATTTAAAAAAATTTACTTACCCAATTGTTATTCATTAGACTTGCAGAACTTGTCTCATTTGAACTAGTTGA
AGTTGTAATGATATTGAAAATTGAAGCAGGAAGGCCATTCTGTTAAATATGGTACAAACTAACAACTTAGTATGTCGATA
AAAGAAGAATAGAACGAGGAAAAGGCGAAGATGTATAGTGAGAGTGAAAAAAATGTAAGTAGTAATGTAGCATCTACTAA
TTTAGCGATGTATACTATAAAAAAATACCTTGGGATTCTGCAAATGAGATACTAGCGCCATCATGCTCTCTTTTAACAAT
TTTTGGTCATGCACTAAACGAACTTCCATTACTTCTCGGTTTTTTCGCTCCTCTTCAAGTTGATTCATAACTTCCATTAG
CTTGCTTTCTACACTCTCTCGTTTACGCCGTTCTTCTTCTGCTTCCTTTTGTTGTGCTTGAAGTTGTTCTTGAATTTCAT
TTCTAGATATTCTACTTGCTGACTTAATTCCAAATCCTTGACCAAGAATGTACTTTGATTTTTCTCCCATTATTTGCACA
AATGCAGCATTAATAATAGGATCCACATCGGTACCTTCTTCAATTTCTTGAATATTTTCAGTAACATCTTTCACTTTATC
CTACAAAAAAAGGTTATACTAGCTTTAACTCTCCATATTTATGCAAATAAACTCATTATATGAATAAAGGTAAAAAAAAA
TATGTACATTCACTTCAGCAGAAGCATTAGTAACCCATTGCCCATTTGGCTTCATGTGTGTTATTTCCCAAAGTTTTTGA
AAATTCGGCTCTTTTCCAGTGATTGTGTCCCTCTATCAAAACAAGTGAAATTATGTTATTGTTGAAATTGTAACAATAAT
CGATCAAAATAAAGACATATATCTCACCACTTCATAAGACACTAGCTTTTCTGCCGCAAATATGATTTACTTCTTGTTTT
GCCTTGTTATTTTTGTTTCTTTCACTCATTTTCTGCATTGATTTTGAGTGTGGAAATTTATTTTGATCTATGTATATAAT
AAGTCAAAAAAGAAAACAAACAATATAAAAGGTTAAATTTGTCACTTTTAAATACCTTAAAATCATCAGAGTTGAAGTAG
CCTACCAAGAATTTCCATTCAACTTCATTAACATCTGTTGGTATGTTTTGCAGACTCTCTTCTTTTGTAGCAAATATCTT
GAAATGGTCATGATGTCTACTTTGACAATATCGATACAAATTTTTTGTTGTTTGAAGAATGGTATCCCGATTGTGTTGTA
TGTCCGGAAGCTGAAAGGTGTCCTGCAATCAAAATAGTATAAATAATTAGGCTTTTATATGTTGTTTGGCTGTATAGCAT
GCTTTTTGAAGTGTTCGGTTGAGTTTGGTGCGAGTTTTTGAGTTTTGGAGGTTTATGGCTTGAAAGTTGACTTCAGTCAA
CATTCAGAGATTTTGACGTCTGATTGGAATTCCGTAAAGTCCATCAGCTTCAAAAGGGTCATTTTGCTCTAGTGTAATGA
TCAGTGCGGATTTTGAGGCTTTTATTTGGAGTTAGTGTATTTAGGGGTTTTAGCTTTGGAGTTTTACCAAAAATATTCCT
TCGGCCAGCTTTCTTAGTAAACACGCGCAGAATGGAATTCCGTTAGCGTGGTTAGCTCTGAAACGCCGAATTTCGTCTAG
AACGACCTTTGATTCGGTTCCCAAGAATGCTAGGATGATTTTGTGGTGTTTAGCAGTTTGTTTGGTAATTCTTTATTAAG
TATTGACTTTGGGTCGTTGCTGGTGCAGCACTGAATGCAGGAGGTCACAATCTCAGACCTCCACGCTAACTGAGACAACA
CACCCAAACTCATAACTTGTGCCACAGAAGGAGTAACACAAGTTTGTGTAGAAACAGTTTCATTAGTGTTACTCAAATTC
TTACCGAAGAGTTGGAAGTACCATGACACATTGTGGTAATAGTGGAAGATATCTATCCCAAATGATTCAGGTTCAGATTC
AACATACTTATAGAGAAGGAAATAGTTTGGCTGACTGCATAGCCAACCTAGCTTTTGACAATCCAGGCAGGCTTGTCTAT
AATTCTCTCAGAACTACCAAGTCAGGCCAAGAGAATTATGAACTTAGACAAGAATCAGTACCCTAACCTTCGTATTAAAA
CAATGCAGATTGGGGGAGGCGGGGAGGAAAATGGAGAGACAGCAGTAATAATCACACCATGATTGCATCAACTTTGATTA
ACTCAGATCTGTACAATTATCATTTAATATTGTCAGCAACTACTTTGCAGGACAAAGTATCAAAAAAGAAATTAAAACAA
AGTGATGTTACAGGTACAAACTATATTGTTATGAGGCAAGGGAGCTACATCTATGGCATATCGAAATGAGACGCGACATG
GAAAGAAAGCTCCAAAGATATTTTTACCAGGGAAGGAAGATTGATAGGATTCAGGGAGAATCGGTCTATATATGGAAATC
AACATATTACCAATTTAACTTCCTAGCTGAAAACGACCATACATCAGAGGAATCCAACGGAAGAGCAACAAAAACAAAGA
GGAAGAAGAGGAATGGGAACTCACTGGATAGAGGTGTCACTGATGGAAGCATCTTGAAACACTACTTTCCTAATTTGCTC
AAAGAACAAAGACAAGGGTTTAGTGGAGAATTTCTCGAAATTTTTGACATCTTTGTGAATTTGGCTACTGGTTTGCTCTG
TTTCAATTTAAATTTCATTGGACAGGTCAAACAATGCTAAAAAAAAAGAGTTCATTTACAGTTGATCAACTAATGATTTT
TTTTTTTCAAGAAAGGTTGTATTGGAAAAATGTGAGATTTCCAGCAGACTGTTCTCAAGCCATAGTTGAAGAATAAATAA
TGAAGAAGCTGAAGAATTTCATTTGATGAGATTTAGAGATAAACACGAGAGAAAAATATGCCATAGGTACAAAATCAGCG
AGGAATACATTAAACAAATGATCAAATGCTAGAAGAAAAATTACATTAAAGATCACTTGCTGCAGATTACAATGCATAAG
GAGGTCAAGTAGCTAAACTTCTTCGATGAGAACTGTCAGCAAAACATTTCTGATCAATGGTGCCTAATCAGAAACTATCA
AAGTTAAGAGAGGTCTCAGACAGGGCTCCCGGCAAATCTAATCTCAGACAGGGCTCTAGGCAAGAGGAGATGAAACATCT
GTGCAAATACTCAACGACAAGTTTGAGTTACTTTTCAGCAGCTTCAGGACTCCAGGCAAACCTAAGAAAAAGTCAGGCTT
ATTTTGGAGTATGTAGTCATATTCAACAGAGGATATTGGGAATACTAGGAAATGAATTTGGAGAGTTGTCTTTTAGGTAT
CTTGGAGTCCTTTTCTCTACCAGAAGATTAACAATTCTACAATGCAAACCATTGGTCAACAAAATCACAGCTAAAATAAC
CACATGGATGGCTAAGAGCCTATCATATGCTGGGATTTAATCCAACTTATCAAAGTAAAACAACTAGAAACTGATCAGAT
ACTAGAAAGAAAGAAAAACTACGTCGAAGGAAACGATAGCTGAACTTCTTCGACGAGATAAAATAGGCAGAGAACTACAT
TACCAGAAATATCATTACTGAACATTTATCATTTCAACAACAGTAAAAAGATACAGAGAGCTAGAAAACCACAAACACTA
TTGTGGGCCATTTACCATTTCAACAAAAGAAAATGACAGAGAGCTATGATAATAAGAAACACAACTAATGATTTAGGCAT
TGTCTATCCATCCACAGCTACCTTCAACTTTCAATTTCAAGTTAAATGAATAACACAAAGTCTTGTTAATTGGTTATCAT
TTAGAAAATGTTCAGATGCTAGAAAAAAAAAGAAAAATCACTTTGATGGATCAGTTGTTGCACATTACAATCAAGTACTG
ACCATTTACCAATTCAACAGAGTCAGAGAGCTATGGCGATAATCAGAAATACAATCATAATGCAAAAGAAAGCCAAATAG
CTGAACTTCTTCGACAAGATAAAAGAGACAGAGAACTAGATAATCAAAAATATCATTACTAACCATTCAATATTTCAACC
AAAAAGAAAGACAAAGAGCAAAGTACATTACCAGCATATAAGCAACAATCCTATTCTTTGCCAGATCAGGAACTCCCTTC
CAATTCTTGACATCATGTCTAGCATTATGGAGAACTTTCACTGAGAGCTCAGTAATAAAATCTTTAGCTCCAGGACCTAC
CGCAACTGTTTGATCTGGTGGGATAATCACCTTCAACTTTCCATTGTCATTTTCCTTACGTTTCTTTTGGGTTTAAAGCC
CTGTTGTCTTTCCTCTTCCCTTTCTCTTTTTTTCTTTAACAATACATAAAGATATTAAAATATATATAAATTAAACATAT
ACGATCTAGAGATTTTGAAGAGATACAATTTATCAAATAGATAAACTTACCTGGAGGTGGGATTGGACTTACATCTGCAG
TTTCACTATCATTAGAAATATGAATATTTTTCATCATGATTGGCTGCAACCTCAACAACAACAAACGCTTACCACTACAT
GATTAGCTGCAACATACTATAATATTATATAAATAAAGACTAGTCAAAAGTACAAACTATGAAAGTAAAAGATAGCAATT
GACAAACAAAAGAAATGCCAAAATGATAACGTAATAAAATAATGTTCAAAAATTGAGAGAGACAAGTAAAGCCTTTAGAT
CCATAGTTTTGGGCGTTTTGTGTGTGGTGGATGACAAAATTCTGGTGCATTGCTTGAGATTAGATTTTTGAGCTAGAGTC
TATCGGAAACGGCCTCTCTATCCTTCCCAGGTAGGGGTAAGGTTTGCCAACATTCTACCCTCTTCAGACTCCACAATGGG
ATTACACAAGCTTTGTTGTTGTTGTTGTTGCTTGAGATTGGATGCAACACCCATTCAAATGTCAACACTTACATAAAATG
TTAATGCACATATTAGTTTATGCAGAAAATACACTAGACGTGAAATGACACTGGTTAGAGAACCTTGTTATCAATGAAAA
TGATTGAAATTTTGTATTAAGGTTTAACTTCACTAATGACTTTTGCCCATTGTCAGCTATTAGATCACAAGAAGTGACAT
TCTTGAGTTCCACAAGAAATGTATATAAACTAAATCACAGTTTTAGTTTAAGCAAAAGGAGGTCAGCAAATAAGTGAGGA
AGAGATAGTTTAACATTCAGTCACAAAAACTTAAACAACAAGGCAAAGTAAAGTTATCTTCTTAATGTTTGACGATCAAA
AGATATGTACATGAGGAGAAAGTGCAACACTTCTCTATGAGATTTAACTATCATTGACATATATATTTTTAATGTTAGTG
TATCAAACATATAGCATATTTGAAGCATATTGCAATCTATATATTGACTAAGAGGTAAAACGATCAAGAGAAACTACTAC
TTCTAGAACTTTCTAAATCGAAAAACATGAATGCAAGCGATTAATCACAAATTGACAGTAAAACTATGCTTAAACACAAG
AAACATAACTCGAGCTTAACTTGAACCTTGATTACACTTATCTTAAGGCAATAATAAATAAATAAATTGCTTAAATTGAA
TAAACAAAGAAGAAAGCATGAAAGATCTCACTTCCAGAACTCAAATAAAGAAAGCGGTTAATCATCACCTCCTAATTATT
GAATTTATATGCAAAATTTAGACACACACAAGCTAATCTCGACAGAATAGTGGGAAAAAAAAAAAAAAACTAAGAGGAAC
CAGTAAGTTAAGAAAAACTGAAACCATTAGAATTTTACAAGAGGAGATTTATGGGAAGAGGAGGAAAAATAAAGAAGTGA
ATTACTTGTTTCAGTTAGCTACATTTTTCAAAATATAACAGATATCAAACACCCAAGTGTAACAAATTTTGGTCAAAATG
CATCCTATGATCTGCCCAAATGTAGCAGTGAATCAGTCTCAAATCCGTCCTAAACGACATAGCTAAGATAAATAGCAGCA
AATACTGGGAATAGGGGAAAATTATTGCAACAAAGTATATCATACCATGAGCAAACAGAGAAAAGAAGATGAAGTTGCGC
CAGTGGTCATAACAATGAAGAAAATCTGAGATACTAGACACGACGGTGACGAAATCACCACAAGACATAACTTGCAATTT
GTTATTGGAATCAACAGTTTAAACAGTCTCAGAATTACTAGCTACAGGTAATAGCCAACAGAATAAACTTAAATCAATTA
ACATCAAGTCTTTTCTATCAAGGCAAAATTCACCATTGTGTACTAATCTCACCAAAGAGACTAAATCAAAAGCAATTGAA
CTTTAACAAAGCAATTGAAAATTTTCAAAATAACCTAGGAGACTAAATCATAAGATAATCATACACAAAAATTCACCGAA
CTTTGTGAAAAGAAACTAAATCATAAAGAAAACTCACCTGAGATGATTCAAGAAATGCGTTCTTCTTCAGTGAACTGAAC
GAGAAAACCTAGGTTCAGTTTTCCCCAAAACTGACGAGATGCAAGTTGTGGCAAACGAAAATAAAAAATGGGTGAACTTC
TACAATTTTTTTGGCGTAAACAAAAAAAAACCCGCGATTGTATTGGCGGAAAACTTAAAACAAAATCTGCTTTTTGCCAC
AATGTATAAGTTATTGTCAAATTAAATATATTAGCAACAATAAAAGAAATTATTGTTGTCAAATATTTTTTAAGATAGTA
ACAAATTAATTAAATTGTTGCAATTATTAAAGTTGGGCAACAATATCATCATTGTTGCAAAAATATTGTTGCAATTTTTT
AATATTTGAAACTTATTATATTAATTATTTTTAACAATATAATATCGCAACAATACTAACATATTTGGCAACAACAAAAA
TATTGTGGTTAAAAATTAAAAGATATACCAATAATTAAGTCAAGTTGTTTTGATTTATCAATATAAGCCAACAATAATAT
AGTTGTTGCTAAAAAGTTGTTGCGAATTCCATAATTTGTTGTAGATGGCACAAATGGATAGTAAGCCTCCTGCATGTGCT
AAGTGTGGTAGGAGCCTCTCAGGGATGTGTCGTGATGGCTCCAGTATTGGTTGTTTCATGTGTGGCCAGAACAGTCATTT
TATGCGAGAGTGTCCTAAGAACAAGCAGGGTAGTGCTAATGGAGGCAATAGAGCCCAGTCTTCTTCAGTTGCTCCACCAG
ACAGAGCTGCATCTAGAGGAGCTACCTCAGGGACAGGTGGAGGAGGAAATCATCTTTATGTTATCACTAGTCGCCAAGAG
CAAGAGGTTTCGCTAGATGTTGTCATTGGTATGATCAAAGTTTTTAACTTTGATGTTTATGCTTTGCTAGATCCAGGAGC
AAGTTTATCTTTTGTAACTCCATATGTTGCAATGAATTTTGATGTTCTTCTTGAGCAACTTCTTAAGCCCTTCAGTGTTT
CTACACCTGTTGGTGAGTCTATTCTAGCAGAGATAGTCTATCGTGATGGTACCATTTTCGTCAATCACAAAAGCACCATG
GCTAATTTAGTTGAGTTAGACATGGTAGATTTTGATGTTATTCTTGGTATGGACTGGCTTCATGCATGTTATGACTCAAA
TGATTGTAGAACTCGAGTTGTCAAGTTCCAATTCCCTAATGAGCTAGTTATATAGTGGAAGAGTAGTTCAACAGTGACTA
AGGGTTGTTTTATTTCGTACCTTATGGCGAGGAAGTTAGTTTCCAAGGGGTGTGCCTATCACTTAGTCTGAGTTAATGAC
TCTAGTGTTGAGATACCTCATATTCAGTTAGTTCCAGTAGTAAAAAAGTTTCCAGATGATCTTCCCGGAGTCCTTCCTGA
GAGAGAGATAGACTTCGGTATAAATATTTTTCCCGATACTCATCCTATCTCTATTCTGCCATATAGAATGGCACCAGCAG
AGTTGAAAGAGTTAAAAGAGCAGTTGACAGATCTCCTAGAGAAAGGTTTTATTCGACCAAGTGTCTTACCTTGGGGGCGC
TCCGATCTTATTTGTGAGAAAGAAAGATGGTTCCTTTAGAATGTGTATAGATTACCGTCAGTTGAACAAGGTTACCATCA
AGAATAAATATCCTCTTTCGAGAATTGATGATCTTTTCGATCAGCTTCAGGGTGCCACTTGTTTCTCTAAGATAGACCTC
AGATCGGGCTATCACCGGTTAAGAGTAAGGGAATGTGATATTCCAAACACAACATTCAGGACCCGTTATAGTTATTATGA
GTTTCTGGTCATGTCGTTTGGTTTAACTAATGCACCTGCAGCGTTCATGGACCTTATGAACAGAGTTTTCAAGCCTTATT
TAGATATGTTTGTTATCGTATTCATTGATGGCATTCTAATCTATTCGAGGAATGAGGAAGATCACGCTAGCCATCTCAGA
ATAGTTCTCCACTCTAAAGGATAAAGAGTTGTATGCTAAGTTCTCTAAATGTGAGTTTTGACTTGAGAGAAGTTTATTGG
TGGAATAGTATGAAGAAGGGCATCGCAGAGTTTGTTGATAAATGTCCGAATTGTCAACAAGTTAAAGTAGAGCACCAAAG
GCCCGGTGGTATGGCTCAGAATATAGAACTTCCGGAATGGAAGTGGGAGATGATTAATATGGATTACATCACAGGTTTAC
CAAGGTCTCGCAGGCAACATGATTCTATTTGGGTGATTTTTGATAGAATGACTAAATCAACCCACTTTTTGCCAGTAAAG
ACTACCCATTCAGCAGAAGATTATGCTAAGTTGTATATTCAAGAGGTAGTCAGACTTCATGGGGTTCTGGTATCGATTAT
TTCATATAGAGGTGCAAAATTTATTGCACAGTTTTGGAAGTCATTCCAGAAAGGCTTGGGTTTAAAGGTAAACTTGAGTA
CTGCTTTTCATCCTCAGATAGATTGTCAAGCAGAGCGCACTATTCACACTCTAGAAGATATATTAAGGGTATGTGTGATT
GATTTCAAGGGTAATTGAGATGATCACCTACCTCTCATTGAGTTTGCTTACAACAATAGTTACCATTCTAGCATCCAAAT
GGCTCCTTATGAAGCTCTTTATGGGAAAAGATGCAAATCTTTTATTGGATGGTCTGAAGTTGGTGAAGCTGGGTTGATAG
GACCAGACATAGTTCATCAAGCTATGGAGAATGTTAAGATTATCCAAGAGAGGTTGAAAACAGTGCAGAGTCATCAGAAA
TCCTACAGATGTTAGGAGAAGGGACTTAGAGTTTGAAGTAGATGATTGGGTTTACTTGAAAGTTTCACCTACGAAGGGTG
TTATGAGATTTGGTAAAAATGAAAAACTTAGTCCCCGATATATTGGTCCTTACATAATATCCAAGAGGATTGGAAATGTA
GCTTATGAGTTGGAGCTACCTCAAGAGTTAACAGCGGTTCATCCGGTATTCCATATTTCTATGTTGAAGAAGTGCATGGG
CGATCCTTCACTTATCATACCTACTGAATATATTGGTATTAAGGATAGCTTATCATATGAGGAGATTCATGTTCAGATTC
TAGATAGCCAAGTTCTCAAGTTGAGAACTAAAGAAGTTGCATCAGTCAAAGTTCTGTGGAGAAATCAGTTTGTTGAAAAA
GCTACTTGGGAGATTGAGGAGGATATGAAGAAGAGATACTCACATCACTTCGAATCCGGAGAAGTTCCAAATTAAGGTAC
TAATCCTTTTCTTGGCTTTTATTTTAAGTTGGCATGTTGTATTTACATTTTGCTTGTTGGGTGTTTGAGTTATATCTTAG
ATGTTACACCCTTAGCCTACTAAGAGTAATCTCATTCGAGGACGAATGTTCCCAAGGGGGAGATATTGTAACACCCCACT
ATTTAAGAGAGATAAATTTAGAAAGAACCATTTTTAGAAATAATCAAAGTTGGAAATTTTGACAAAGTTAAGCTAAGTAT
GAGTTTTGGGTCAACTTCAAACGACCATAACTCCTAGCTCGGGATAAGTTAGGTGTGCTACAAGATATCATAGGAAAGAT
CTTGGAATTATATTTCCAACGCCACTAAGTTTGCTCAATTTCGAGTTCGTATGAGGGAGATATACCAATTTAAAGTTGGG
CTATAAAGATAAGGAAAGTCAAACCCGTATTTTAGAAGGGTACTTTGGTCTTTCCACTACCCTATTATTTAATTGCGTTT
TTGGTAATTAAGTTGGGGTCTAAACTGATTTGGTTCAGTTTACGCTTCATCAAAAAGAGTTACGGTTTTGAGATGAGAGA
AAAGAGGAGAAGAGGCAAGGAAACGTCAAGTTCTTGAAGCTAGGCTTGTGGATTTCGTCAAGGGGTGATCCCTACGAGGT
ATGTGTGTTCACATAGCGTTAGGTTCGTTCACCCACACGCCAAACATGTTTATTTCAGTATGATTTTCATCCTAAAAGAT
TGAGAAATTTATGTTCTTGAGTTGTGCTCTTGAATTGCCTTCGTTCTTGAATTTGGGATGAGATTGAGGAGTTCTTCAGA
GTTTAATATCGATTGTTAGAGTTTTTTTTAGTTAGATTCTAGTGTATATGTTTTGGGTATCTGAATCTAAAGAGGAATTT
TGAAAAACAATCAAATTTAGGCAAATTGGGGTTAGAAAATGAAGAAGGAAAAAGTCAGGCAAATCTGGGTACCAGGTCCG
CGACGCGGACCTGTTCCTCAGGATTGAAAAAAATTTCTCCGCGTCGCGGAGTGGTCATGGACCGTTCTGGCTCAAAATTT
ATTTCGTGACCAAATAATTAAATGTATCTCCATCGCGAACTTGCTTCCATGTAGTGATTTCTTGATCGTTTCTCATGTTT
AACTATCTAAAAACACTCCTAAATATCATGAGATCTTTCCTATCACAAATCACAATCCTTGAATCCATAAATTCAAATTC
AAGAAAAGTCAAGAGTCAAGTCAAGAGAAGTTCATAGAGTCTTCCAAAAGTCTTTTACAAATATTTTAACTTTGTTTTAA
GATCTGAGTTTTGAGTTTTGAGATGAGTAAGAGTAAAGATTGAAGTTTATTTCTTCAAAAGAGTATATCGGGACTATGTA
TTCACAAGGAATAAAATGTTTTCACATTTAAACAAGAAAGGAAACTGAGATTTCCAAAAGAGCCTTTTGAACTAGTTTTC
AGTAAAGAGTAAATGCTTTCATAATTAAGCAAGAGAGGAAACACTGATTTCCAAGAGAGCCTTTGGGATAGTTTTGAGTA
ATTATCTCAAACCACAGAGTTATGTTTCAAAGATATGAGCTAGTATATTTTGGGAGTAGTATTGAACACCGATATGGGAG
AGATTTCAGACAACTCCCAGCTCCCACAAACCATGTAGTCATCATAGGTTGAAAAGGGTCATACTTTTTAGATGATTCCT
TAGTAATTTTTAGCATAGACTAGTGGATACACTTAGTAGTTAGGTTTTATGCCCTTGGCAAGGTATAGAACGACCCTAGC
AGCGTGAGACAAAACGATGTATCATCACATAGCTCTTAAGTGATGGTTGTCGGTTAGAAAAATTCCCACAGTTATATTTT
GTATTCTTATATACACAGAGTTATTTGTATTCTTATATACACATAGAGTTTATATTGTATCTTTGCATACAAACTAAGTT
AATATTGTATTTCTAAATACAGAGAGTTATTATCCATGTTTTAAAAGTTTTTCTTTATATTGCATTCATATTATTGCTTT
ATATTGAAATGAGTTAAGTTGAGTTGAGTTGAGCCCAGGTATGTTCTTTCAGTTCCTTTCAAGCTTATGTTTTGTTTTAC
CATTCCCCTCGCATGCTCGTGCATTCAATGTACTAATGTCAGTTGGTCTGCATCTTATTATGATGCAGATACAGGTAACC
AGGATCAGCATCCAGTGTTTCATTGAGCATTCAGAGTCTTGTGGTGAGCCTTCTTGATTTTCGGAGGACCCCTATTTATA
TTGCTTTAGTAGTTTTCAGTCGTTAGGATGATCGGGGGTCTTGTCCCGACATCCCACCTAGCTTAGAGGCTTCATTGACA
GTTAGTAGTTCATTTGTCTTTACATTGTTATTGCTTATGTTAAGACTTGAGTTGCCATGTTGGCTAAGTTGAATGTTTTA
TTTTTAAACGTTCTAAGTTATCTTTTAAACAGTTGAGTAAAGATGCATTGAATCCTTGTATTAATGCTTTAAGTCTTCCT
CTATAAGTTAAGTCAGGCCAAGGGCTCGCTTGGGGCTAGCAATGGTTCTTGAGTGCCAGCCCACCCTAGGGTGTAGGCTC
AGAGCGTGACATTAGTGCACAATCATCGCAAGTTACACAAAATCAAGCTAATAGACTCAAGATGTCACAACCCAGACCGT
CGTGATTGGCACCCACACTAACCCTTCGGTGGGAGAACCACTACTACAACCTAACCCAAGCAAATAAACCAAAACTAAGG
CATTTAAGTATACGAAAGCAGAAAATACTAAGGAAAGAAATAGAGTTCCCATAAACTCTAACAAAAGTCTAACAATAATA
AACTAACATTGCGGAAGTGATGCCTAGAACCTGAAAATCAATGTACCAAAACATCTAACAATGAACCAAGTCCAACCAAG
AAGGGATACAACCCCAACTAATGTACTAATCAACTAACTAGAACATAGTCTAAGTCCGGAAATGGTGGACATAGACGAAA
GAGAATCCATAGCAGCCCGGAAGAATTGGCTCACCCTTGAATTCGAACAATCACTGATCTCCCAAGCGAGGTCTGTCAGT
AGCAGCTTGAAGATGCCCCATACTCAACAAAAATAAGAGCAAGTGTAGTATCAGTACACAACCACAATGTACTGGTAGGA
TCACACGGCTATCCCACTAAGTGCAACATACATAAGTCAAACAACAATATAATCACATGCATATATCGAACATATACAAT
ATCATCAACATTTACGAACAACGAACAACTTCACATGTCTCAAAATACATAATTATGACAAGTCATTGGTCCTCTCATGA
AACCCAAACCCAAACGGTTAGCATACCGGAACGTGGTACCCGATCTAATGATTATGTCGGAACGTGGCAACCGATCCCAT
AATTATGCCGGAACGTACCAACCGATCCAAGTTAGTTACGCCGGAACATGACAACCGATCCATTCAACACACCACAATCA
CAAGTATATCCTCAAGATCATACAATTAAGTCATGATTTCATGGTAACCATCATTCATCTATCTCATTTACAACAAGTGT
GATCAATAATGCAACATTTATATATATGCAAGTATCATAATGAAGCAAGAACAAACATACATCACACAATCATAGAATCA
CAACCATCACCTACATCGAAACAAGCTTGAAAATCTAAGAAACTTGATCCTTCCCTTTCCGGATTCGTTCCACTTGTTCT
TGGTCTACAAACAATATAATAACACGGGAATCAATAAACAATTACTAATTACCCGAATCGCTAACAATTCTATGAACCCT
AGATCATACTCATGATCTCAAGTACCCAAACTGGGACTTTTTCCACCATAGAATCTAGATCAAAACCCTCCCCCATTGAT
AATTACCCATTCTATTACGTTCTACGGATTGAAAAACGGATTCGGGGAGTGAAAAACTTACCTTTAGCCTCAAGAATGGT
GGAAAAATGTATGTCTGGGGTTCATTCCTTAGCTCTAAAAATTGAAAATTGCAGAATGAGGTCGTTTAGGGGTTTATTTA
CGACTTTAAGTCACGTCTGGCTCGCCACAGCGGCCCTTACCACGCTACAGCTTCCCCTGCAGAGCAACAAAATCCAACGC
CAAAGCGGCTTGCACGAAACAGTGAGCTATTTTAATAATTCCAAAATCCCCATTTCACAACACACCTCTAACCCACGACG
CTTAGAAAATACCCTTCACGCTAAGATCGAATCTGGGAGTTCTACTCGCCCGAATTCAATTCTGTAAAGTCGTGCGGATT
CCTTAACGAGTTATCTAACCACTCATGTAACCAGAATTAGAAATAAACCCTCGATCGTTACCAGATTTCCCTACACCTTA
AAGACTCTAATTTCATCCAAATCTGGACTAGGTTGGGAAAATACAAATATTACGAAAAAGTTTTTTGGCCCCAAATATTC
TCCCGTTGGCTTCTCTATAACGACGGAATCCGGTCGTTACACAATATTATTCTTTAATTCAATCACATCATGGGAAAATA
TGGACAACTTTGGCGTATAAATACGCCTAAGATCACATGCCATAAATTATGTCCCTCAAGGATTTTTCATTAGAACATTT
ATAACTAGATTATAACATTGAATCAGCAAATGTGTCTAACAATTGACTTAAATTATCTTTTCAACGAGGATCATACTAAT
GATAATTTATTACAACTTATTTTTGAGTTGCTTATCATCTCTCCCCCTATTGTTAGAAAATCTAATATTCACCCAACTTT
ATTTGGGACTCGTCTTTGTGCATTTCATAATGGTAGAACAATTGAATAATATACCACACATTTAAATTTCTAGATGAGAA
TTATTTAGTTCCTGACCTTAACCAATTGTGGTAGAGGAACTTTGTTGGCTTGGTATGTACAAGTGTTGCTACATTTTAAA
AACACATCTCATAACAAATTTCTTTTGAGAGTCTTGTTCTCATAACTAATGGTTTAGTTATAACTAGAGACATATATTTT
TTGCTTAAATCACTTGGATATAAACCAACATCATCAATATAATTTTATAACTTGAAATATGCTCTTCATTTAACAATTCG
ATCAAACAACCTTTGCAAAAGAAATTGCAAGTTGATATCAAAGCACATGTGATCATAACATAGATATATCTATTAAAATC
AAACAATAAACAATCTCCATGGCAGGTGAATGAGCTCATATTCACCTTTTCATATATTTTAATAATTCAGGAAATACAAT
CTCAACCTTTGTTAATTTTATTATGAGAACAAACAATACAAGATAATTTTTTGAAGAATTTATTATTTCTTCAATACATA
TAACCACATGAATTCTCAATTATTTTCGTATCATATTTGAATCAAGATGGTCAACCGGCCATGCCAACTGATATTTATTT
CAGTAAACTTCTAGTTTACTTTTGCATGTGATTCCATCATCATGCTCATGATATTTATGTACCACAAACAATAAAAATCC
ACTTTTGTTAATAGTAGTATGAAGATCTTAAATCTTTTCGTATTAAATAGTCTCAATATAATTTTTTTGACTCTTTTTAT
TTTAAACTTAAAATGTTCCTTTCGAGATTTACTACAATTCCAATATTGTGAGCAATTTTAATTCTTTTCGGTAGTAATGT
GTTGGTTCACCTAAGCTCACAATTTACATTGGATATTACAACAAATTTATAACATTATTTGTGTGGTGAACATCTCCTTC
AAGGATAAATTTATATCATCATTGTCATGGTCAAAATCATTACAAGCAAAACTTGTTTCTTGATTTTTGTCATTAATATC
TCCTCCTCCTCTCTTTTTTTTCGACATCTCATTTATTTTATTTTTGACGTACAAGGTACATAATCAATGATAAATTTTTA
CAATCAATAATTTTTATTTTTGGTCATGCCCACAATCTTACAGACAAGAATTATTTCTTTCTTTTGTCCCTTTGGTAGTT
TATAATTAAACATACCACAATATTTGTGATGTACTAAAAATACTTTATCAATGACCATTTATATCAAAATAAAATTTCCT
TATTTCTCTCAAACCTCCCATAGAGGTGAGTTGTGATATTTTTTTTCAATCATACATGAGCGTGTTGTTATTCATAATTT
TCATCATTTGTTGACACATTCACTTTTAAGAATGGTCGAGCATTCACGATGTATATCACAAGTCATATTCTCTTCAAGAA
ATTGACTAATCACCACTTTATCTTCTTTTTCTTTGATGGGGGATTTTTTAACTTATCAAATTATTAGATCGCACAACAAC
CATGTGTCTTTTTCTTTTTCATCAGATAAGTATTTTTTTTCTTAGTCATCATTATATCATTAATATAGTGTGTTAGGACT
TGAATCTAACGTCTTATCCATAAGAAGGCGTATTAGGCCATAATTTGGTGTGACTTAAACCCAACATTATATTATCATAG
TGCATCAGAATTTAAATCCAATGTTTTATTCAGTATTATTCCTTTTAGTATGATAGGCCTTGAATCTATCATCATAACTT
CAATCAATGGCATAATAGGCCATGGTACTGCGAAACTCAACCACGGACCTTTAAGTTATTATCACTTTATAATGATATGC
ATAATTGAATTAAACTTTGATTAAACATAAATATAATCAATTAGTAAAAGCTAATCAATTACACTCGACAAATCTTAACA
AATCATAAAATGTTGACAGCTTTAAGTAGTCAACAACCTCACCATTAGTAGCATAAATAAGATAAAGGCTTTATGCAATT
GATAACTAATTTTTCATTTGGATTTTGCAAAATTACAATAAAATTCTGAAAGTTTTGAGGAAAACATTTTGTTTTCTTTT
GATTCAGATTTAAAACCGTTCATGTTGTTAAAGTGGTAAAAGGGTTGATGGGTTTATAAAGGGAATTCTTGGATGGTGTT
TTGGATTTGGCATGAAGGGAGATAAGCCAAAGAGGTATTCATATTATTCATCAATAAACTTTCAAAACCTCCATGTTGTG
TGTATTTTTCCATTATGTACCATCAATGTCCTTTTATAGGCATCATTACTTGGAGTAGTGAAGGATTTAAACTCGGAGAG
TTATGCAAAATTATACATACCTTCTTGTTATAGGATCAAGTGCTATCACCACCAATTGCCTAAGCTGTTTCTTGCAAGAT
CACTATGGAGTCTTGTATTGTTTTTCACAACAATTACACTCTTTATCTAAGGAACTCTTTTCTTGTGTTATTTGTGTTAT
TTGTGTTGTTTGTGGATGACCCCAAGTCCTCCCTTTTATAGGACAAGGTTAAGACTTATAACTCTTATTCATTCAAGAGT
TACATCACCTCTTATCCTATAACTCCCACTACATTCAAGAATACATAACTCTTCTTCTTTTACTGTAGGGAGTTATTTAG
TAGAGTTGTAACTTACTTCATGAATGAAGCAAGTTACTAGTCAACCCATCAATGGGTGTATCTATTTCCAACATCTCCCA
CTCACACATGATGGGATGAAACACATAGGGCTTTAATTTGAAAAGTAAATTCCTTTAGACATTCATACCAAGTGTATTGT
CGTGACCGCTCAGACACTAAGTTTGGGAGCTCTTACACTAGAAATCTTTTTTCTAAATCAACATAAGATACTACCACCCT
TTTATGATCATTTATGATATATTATCATGTCATATAAAGTGCCTTAGATGCCCCAGACATGTCTATATACACATATGGCT
TCTTTTAACCCTCTTTCCATTTTCAATTTTCATATGCCTTGTGTCCACACTTATGATGCTAACTAAAATAGGTTTCATAA
TGGACTGGTCTCAAACACAAGCATAATGTGTATATATTTGACATGATCTTCCTTTCGCCCACATATCATTAATATCAGGA
TTAATTGCTTTCCTAGCATTACTCCTTCAGGTCGTATTTTCATAACTTTTAGATTCATACTAAAGTAGCATACACTAACC
CATCACCTCATGATATTGTCAAAGTCATAAGGGCACTAGTGAAAACAAAACGTTTCAAAGTCTCACATAAAAGTGAAGTA
GGGTGTATTCACTTACCTTTCAATTTGCGGTAATGAAGCACATGCAGTATGAAATGCATGTTATAGTGTGCCTGTGATTC
CATCAGAGTGTATGTCAATTTTCATTTCTTCACACTATACAAATCTTGGTCCAAGTAAATCATTTACTTGACCTGAGTTC
TACCACTCTATTGTACTTTTAGAGGAGATCTCACATCTGGCTACAAGTATTATGGGTAGTGGGAATCCATAATTTTGTTC
CTTTTTTACATTTCTCTTGGATCTCATCCTAGTCTTTTACTAGGGCGACTTTAAATAATATGTTCTTAATCCAAGGTGCC
ACATATATTAGCTAACCTTTTTTAGCGTTAAGAAACACACATGTCTCATTTTGGCTCGCTTTCCATAAGCGCCCAAGGCA
GTTGCTCATGTGAGGAGGCCAACCTTATCAACTTGTACGACATACTCTAATATTGTGAATTGTGAATGTGCTAATCAATA
ATAATGTATGAAATAACCATAAAAAAACATCAAAAAGATATCCATACATTATGATCAAGATGTTCAAATAAGGAAATATA
TCATTTTACACCCCACGCAAGCCTAGAGATTTCACATGTTTAACAAAGACATCTCTAGGTATTGGCTTTGTTAAGGGATC
CGCTACCATCTTGTGTGTAGAAATGTAATGTAAAGCGATTTCCTTACATGCTATGATGTCTCTAACAAAATTATACTTTG
TATCTATGTGCTTAGTCTTACTATGATACTTAGGGTCTTTAGTATATGCCATTGTTGCTTGGATATCACAAAAAATTTGC
ACTGCATCCATTGGCCTGCCTATGATCCCTAAGTGTTCCATGAACCTTTTTAGCCATACACCTTCTTGTACTGTTGTAGA
GCATGCAATGAACTCTGTTTCCATAGTTGATAAAGTTATACATGTTTGTTTCTTGCTACTCCATGAAATGGTACCATTGT
TAAGCAAAAAAACATAACCAAAAGTGGACTTTCTTTCATCTAAGTATCCACCCCAATCAGCATCAGAGTAGCCCACCAAC
TGTAAGTCACTTCCTTGATAACATAATTTGTAATCAACAGTGCCCCTTAAGTATCTCAAGATTCTCTTAACAGCTTTCCA
ATGTGTTTGTCCTGGATTGGATTGATAACGACTAACAAGACCCACTGCATAACAAATATCGGGATGTGTACACAACATTG
CATACATTAAACTCCCAATTGCACTTGATTATGGGACCCTCTTCATGGCGTCTTTTTCACTTTGAGTTTTGGGACATGTT
TCAAGGCTTAAATTTTCACCTTTAGCTACAAGGGTGTCTATTGATTTACAGTCTCTCATCCTGAATCGTTCAAGAATTCT
TTTAATGTATGATTCTTGTGATAAAGTTATTAAATTCTTAGAGAGATCTCTATGAATTTTAACTCCAAGGATGAATTTTG
CTTCTCCCATGTCCTTCATTTCAAAATTTAGGGACAACCAACTCTTTATAGCCTTTACAAAAGTAAGACTATTTCCAGCT
AATAGTATGTCATCCACATAAAGGAACAATATCACAAAATCAGTTTCAGACCGCTACATATACACACAATGGTCTTCATC
GATCACATTAAAGTCGTAAGACGTAATAGTGCGATGAAGTCTTAAGTATCATTGTCTAGATGATTATTTAAGTTCATAAA
TAGACTTTTTGAGTTTGCAAACTTTGCACTCTTGACCATTTTGGATAAAACCTAATGGTTGCTCCATATAAATTTCTTCA
TCTAGTTCTCCATTGAGAAATGCAGTCTTTACATTCATTTGATGTAACTCCAAGTTCATACTTGCAACTATAGCTAGAAT
CAGTCTAATAGAGCTAAATCTCACAACGGAAGAGAAAATGTAATGACCCGGACCCGAAAAGATTATTTTTGATAATTTTG
AATGGTCATTTAACTATAGTTAATTAATTTGCGGGTAATTTATTTATTGTTAATAATAATGGGCCAAGTTTGAAATATTA
AAATAGGCTATTAGGAATTATTACTTTTAATACATAATTAATTTAGAAAAGAAAATAAAGAGGAGCAGAAAGAAAACTGA
CACGCGGCGTGCGTTGAACGAAGAACGAGAGTGCAGGTATACTCAATTCTGTGGATGGAAACTTTTGCTTGTTAATTACA
TAAGAAATCAATATATAAATTTTTTATATTATTAAGTTCCAATTGTTCATTTTAAAACATACAAATTTGCTATGGTTTGT
TAAGAATAAATTATTATTATACGTTGGTATGAAAACTGATCTTCTGCAATATTGTCTGTTTTCAAATTGAGGGTAAGTAT
TTAATTATGGGTTACTGTTGACGAGTTATAGTGGAGAATCATAGAGTAATTATGAACAATGATTGGAGGATATTATATTA
TAAAATAAAGGCGCCAACAACATTCTGCTATTAGTTTCACATTAAGTATTGTTCCGTAAGTGGTTTCGATTTCAGATTTT
ATATAATTACCATATTATATTTCAAATTTTTCTATTTTGAGATAGGTAATTAAGTGTTAGGGTATAATATTATATAAATA
CCATTAGTTTCATGATATTGGAAAAAGATTGGGACTTAACCCTAGGCTTGAAGTTCAGGAACTTGATTATAGTGTTGAGT
GTTGTTAGTTTTGAAATCTTATTGGGGTCATGTACTTGAATAGATTGCATTGATTTGGAAGTTCAACGGAAGGGGAAAAC
TCAAATCCCGGAGTGAATTCTTGATTGATTGAGGCAAGTAGATTTCTAAACCCTTGTTAAGTGTATGGAATTTGTGTATT
TCCTTATAATATGTGTTTGGGGGTAATGAGACTTGGTGATGGGTTAACTTGTCCACACTGATTAATTCTAATGATGAAAA
AGGGGTAATAAAAGGCAATGTGATTAATTGTTTGTGTGTGATGTGTTGAGAAGTGTTTGTGACGGGCATTGGTACGAGTA
CCAATGTTATAAAGGGAAAGTTTATTACTATAGAATGTGGATTGTAATTCGAGAATGTCAAATCATATGGGCATTAGCTG
ATATATTATTGACTTGATTTATTATGTGCGATTGTGTTCTTTATTGAACTCGTATACTGGTGATAGCTAAGGTTATTACA
TATCATATTGATATTTGATTGAGATGCATCATCTATTTTATTGAAATCATATTGTGCACATGCATTGACATGAGATTAAG
TATAATTTGGGCACGTGGAGATCGTCCGTGCTGGGGATGGTGAGATGTTAAGATTATAATTTGGGCATGTGGAGATCGTC
TGTGCGAAATTTATTTGATTTATGATAGTGCATTGAGATCGCCCGCACAAACACGTGGAGATCGTCCGTGTCGGTATATG
GACCTAGTGAGTCCCCCATGGGTCATGAACTCTCGATGTATTTCTGAGGAGTATCATGTATATACGGTTGAGAGAGTACT
TGGTATTCTGAGGCATATCATTTCATGGTGTCATATTGCACTGCATCCCATGACATCCTTCATTCTTGATGATTATGTGT
TTTATTGGTGGCTGGAAAGTACTTGATGTTTGATTACCTCTATTTGATGAACTTAATCTTGTGTGTTATTGATATTTGTG
AGTGCCTTTTTGTGAAAGTTGTGATTAATGAATATTGAGTTTGTTGTTGAGGATATGTAATTTGTTAAAGTGATTGTTGT
TGAGCTGGGTGCTATGTGAACTGTGAACTGTTAGGTTGGGCTGGTTTTATGTAGGTTGTAGTTGTGGAGGTTCGGTTGGA
GTGTAAAGAGTACCCGTATTCTATTCCCTTAGCTTGTGTTTAGAGGTGTACTTGTTGAGTATCGTGTGGTTTGGTACTCA
CCCCTTGCTTCTACAAATTTTTTGTAGGTTACGAGCCTGGATGTCACGACCCGGGATCACCCCCTAGTCGTAACCGGCGT
ACTCGACCTCGAAGAGGTCTAATACAAGCCTCTTAGCATTCATTCATCGCATAGACACTAAAAACATAATGAATTTAAAA
CTTTCTTTACCAAGAAAACATTTCATAATTTAAAATAATAATAATAGCAAGCGGAAGACTTTCTAGACTTTATACATGAT
GTCTCAAACCATCTAATACTTTAGAGTACAAAATTCGGGACTAATCCCGTACACAACTTAAACAATACTAAAAAGACATA
AAGAACATATTGGGTATTGTCCTCGAATCTATGAGGACTCACCAAGTCTTCATCTTCAACACTTAGAAACCTATCAAAGC
CATGACGTGTCATCATCTCCAAATCCCTACACTTTAGTCAAAAAGGGAAAGGAAGGGGTTAGCACAATTAAGTACTAAGT
ATGGAGACCATGCAAAAACATGCCAAAAAGGACATTTTCAAGGAAGTAAATGCTTTCATATCATTTTGATAAAACCTTCA
CTTCACAAGTATAAGAGACATAATACAAGTCAACATTAACATATAAGACCATAGCCAACCATACATATACTCAACATAAA
TCCACATACAACCCATGCTTAACTTTAAAAGAACACATGTCATTTCATTACCATAAGACCTCTACCTAATATAACCTTAA
GACACACTTGAGTGAGACAAGAAGTGACCGCCCATACAACCTCTTCAAGCACACTTAAGTGTTCCCCAAGATTACCTTAG
ATAAGGACATTTCATTTACAACATAACATCAATAGACCAACATTCTTTAAGAAACCATTTTGGAGACATTCAAGCACATA
AGGGGACTTTCACATAATAGTCGTTAGACTTAGGGAACTCACTTTAGTATCTTCAAAGCCTACTCGTGCCATGTGTAGAT
AGCATCCCATACTACTACCTACACGTTGTAGAACTTATCCAATAACTAGAGTGCACATCCCACATGATGGGAATAGGCAT
AACCGACATAGACCATACTAGCTAGGTATGGAATCCGGAGTCTATCCTACTCCGTGGAGGTTGTTCTACTTGCCAAAGGT
AGAACTAGTAAGCAACCCATGTAGGCACATGGTTTAGGGGATGTCCAAGGAAGTTCATTGTGCCTAATCTCATACTCAAC
TAGGCCACCTTCCTAACCACATCCACTCGGTGCTAGCCTTGTTTCCCATAGAGTATTCAATCACATATGTACTTAGAGAA
GGTTCCTTTTCTAGTTCAACCAACTCATAGTACCTCTTCCCAAGAAAGGCCCCATTTCTTAGTCATGGCCAATCAAGGTT
CATAAGGATAGCTCATTAAATCCCCCTAGAAGGGTGCCTTAGGCCTACCGATCCAAGGTTCATCATTTCACACATGAGAA
GGGCTACCACCATTAGGTCTACCGATTTCATGGTTTTACATTTACTTAGGAAAGCTAGACTTATGAAAGGGCACCATTTC
TTAGTTTTGCCGGTTCAAGTCTTGGCCTAGAATTCCTCTTTTAGCATTCATAGAAAGGGCACCATTTCTTAGTTTTGCCC
ATTTCACACATTCATGCATTCAAGACTTTAAGTAACAAGGAGGGACACTTTAGTCTACCAACCAAGTCACAACATTTTCA
TTTAAGGATACTTCATAATCCAACATCATTTCACATATACATCATGAGAAATCATACTTTAACTCACAATGCTATCCACT
TTACATATGATCATCACAAGATCACATAAACTCATTCACATCATACCTTCACATATAGCTTCACGTAAAACTCATTCACA
TCATTCCTTCACATATAGCTTCACATAAAACTCATTCACATCATTCCTTCACATATAGCTTCACATAAAACTCATTCACA
TCATTCCTTCACATATAGCTTCACATAAAACTCATTCACATCATTCCTTCACATATAGCTTCACATAAAACTCATTCACA
TCATTCCTTCACATATAGCTTCACATAAAACTCATTCACATCATTCCTTCACATATAGCTTCACATAAAACTTTACATAT
AGCTTCATATAGGACTTTACATATAGCCTCATTCATATATAATAATATAACAATACAATAACACTCATATAATGCCCTTC
ATGGCCTCAATTCACAATAATACAACAAATAACCACCTCCACCAAAGGTGGATCAAACCAACCAATAACAATTATATCAA
TACTAAGAGATTAAGCCATCTTACCATTTTCCAAAGCCATAACCAACATTACTCTAATTCACACATAAGTCATAGGATCT
TCACCTTTCAAGTGGAATAATAATTCATGTATTGAAATCTTAAACATATAATGTCATCATACATTGCCTTCAAGGCTATA
CATTAAGATTCAACTCTTACCATTGACCCCTTCAAGGGTTACCAACAATACCTTGTAATTACACTTAGAATTCTCACATT
AAGCATAAGTAAAGCAAGATTAATCAACTAATTCAACATATCCACAATTGTAGGTAATCACCTTGCATCAATACATTCAT
CAATATTCAAGAAGTTGGGGTCATGGGGTGCACATGGGTTCAAGGGGATTTTCACAATAGAAATCATCAATTAACTTCAA
TTCATACATAATATAGGTCAAATAACATAATGAAAACGTTTTTGTTGAGAACCCATGGCTAGAGTAGAAATCCTAGTTTT
TGGTCAAATAGTCAATTTCGAAAATAGAAGTTTTGAAGGGCTTCATGGAGAAACTATTCCATAAATCAAGATCCCCATAC
CTTAATCATCAAGAACCAAATGAAATTGAAGAAGAAATCAATAGCCACCATCAACCCTAGCTCCATCTTCTTCTTTCTTG
AACTTGAGAGAAATATATGAGAGAGGGAATGATTTTAGGGATGGAATGAACTAATAGTATATAGGAAATAATATATATCA
TTTGGAAGAAAATGGTCCAACACTTAGAAAATATTTTTAGGCGGATGAACAGTAACCCGCGGGTGAACAGTGATTTGGCT
CACTGGAATTTGCATTCCTTGCCGGACACACTTTACGAAAATGGGCATAACTTCTTCGTCCGAACTCCGAATGAGGTGAA
ACGAAGTGCATTAGATAGCTAACTCAAAGGGCTTTCCATGGATATATTATGGCCACCAAAATAATTTGTGTGCTAGGAGA
TATGACCCTTCAAAGTAGACCCTCGAAAAAGGCTTCACTTGGAAATTTCGGATTTTGATACGGTTGCTCTAAAATTTGGG
TTAGACCCATTTCCCACTCAATTTGACCCCCTAAACAAGAATATGAAGTCGGATTTTCGAAAAACGAAACGGATCTTTTT
ATATGCAGCTAAACAAGTTTTCGGTAACTTCCGAAGCACATTTTTAAGAACTTTTTGGGGTCAAATTCAATTATAACCAT
TTCATTAAGTTCTCGACTCTAAACTCACATGTGAGGCTCTAGTTTCACTCTATCATTTTCCGAGTCGTTACACTGGATTT
TGTGATACTTTCCATTCTCTTATTTTCTGAGGCTTCTTGGAGATTTGTGAGGTAGTTGTTTGTCATCTCAGCGGATCTTC
TTACTCCTATTTATGATATTGTTCTATTTTAGAGACAACATCATTTGAGACTTACGTTTTCTTTCGAATCTATTGTAATA
CTTTAAAGGCTTGTACACGTGACAGCAAGATTTTGGGGGTATTTTTGAGTTAATTATGAATTTTCTGCATTTTATTGTAA
TGGGTGAGTGTTAGGCTGACTTGTCTTGGTGGGATAAGACGAGTGCCATCACGTCCATTTTTGGGTCGTGACAAAATGGT
ATCAGAGCCCAGGTTCATAGGTCTCACGTGTATGCAAGCCGAATCTAAGTAGAGTCTCGAGGATCGGTACGAAGACGTCT
GTATTTATCTTCGAGAGACTATAATGACTTTTAAGAAAAAAATTCACTTCTTTAATATCTATCGTGCATCATTTGTCCGT
TTTGATTCTAATCACCTCATTCTATTCTCTCTCACTTATAGTGATGACTCGTGCATAGTTCCTCATGTGAGCAGTTGGTG
TGTCGTGTATGACTTGAATGTTAGACCTAGTTTTATGGTGAAAGTTATACACTTATGAAAATGATGTGTAGTCAAATTCA
AAATGTTTAGTAATTTGAATGGGTTGAGTTAGGTGATTGCTCGATAATGCGTTTTGAGGATATTTGATTATGATGTTGAA
TAATAGTTTGGGGGATTTTATGAACATGGTTCTTTTTTTTGTTGGTTACACCAATAGAGGAAATAGTACTTGTGTGGTAT
AGACAATATCTTGGTAAGTTTGATAATTGAAAGTGGAATGATTAAATGGATAGATAGGTAATGAACAATGTGACTTTGGA
AATTACAGTCAATAAAGTTGTATAGGTATGTGTTGTTTAGTTTATGATGAGAATGATATTGTATAAATCGAGGTCAGAAT
CTCTATTACGATTTCATAGAATAAGTGTATATTTAAGAGGGTCATGATACGACTGCTACAACGATCTCGATGCTTACTTG
GTTAAAGTTATAGAGCGTGCTACTTCTGTTATCGACCTGATCTAAGAAAGAATGCAAATCTCTTGGGATATAGACGAAAT
GAATTTGATAATATTTTACATTTATTCAATGGGTAGAAATGTGTGACCTATTTGGATATGATCTTCTCGATAGGTATGAT
ATGTTCTAGTGGTGGATCTAATAAATTTTTGTGATGTGGTACTAGTGGTACATGGAAACGAATATGTTCATTGTCAAGTA
CGAATACTAACTACTTAAAGAGTTATCAGTTGTATCACATACTCGTATAATGAGATTCGATGTTGCATGCACATTTTAAA
AACCAACTAGCTTGTTACTACGGACGAATGTGTTAAACATTATTTATAAGGAAGATTTTAGTGGTGGATTTTTGGTACGG
TATTAATGTGTTTAGGTTGTGAAGTGTATCTCGAGGATTTTAAATGAGTGTTGATTTCACCGTAAGCTCCTTGGAAGTGG
ATCGACATTAGGATGACAAGCGTATAGGTAAAAAAAGTCTCAACAAGTATACTTGTGTGAACGTAATTGAGAATTTTAGT
AAGAAAGTGCGTATAAAACTAGGTTAGTCCTTTGATTTTGGTTGGTATAACTAGATTTAAGATGTCATGTCGATGACAAG
GTTGACTTCTAGATGATGGCAATGGCTACTAAGTATAACGATAATAGGAGTTCATGATGGATTATACAAAGATGCATCTA
TATAATAAGGATTGTTGGCTAAACGAATTTTGTATGGTAATGACAACTTGCAAGTATTTAAGGTTGTGGTTGGATACTAA
TTGGTGAGTAGTTTGATTGCAAGGAAAGTTGTAGGAGGTGTTGAAACACCGCTCGAATATAATTTAAAGGAGCTAGAATC
ATAATGAAAAATAATAATAAATTAGTGGGATATAGTGTATCCTTCGGAAGGAGGTGAGAGTAAGAACATTTTCTCTGATT
GCAAGGGCTAAGGAGGTATCTTCAGATGGGTTGAGAATTGGGTTCAGAGATACGTGATTTCACCCATTTTGCTCTGGTTA
TGGTAATATATAGTGTCACAGGATCATCAGATTAGTTAAAAAACTATTGGATAAAACTTGAGAAAGGGTGTACGGATGTT
TAGCTCGAGTATGATGATTAATTCTTTTGTGGTTTTGAGTTTGATAATGAGTATGGTAGGATTTTTAGCGAAAGATATGA
TAAGGTCGATGGAGAGGTGATCAATGATAAGCTAAGATACGGGAATTTATAAAAATCTTCAAGGTATGAGCTAATGTTGA
TAGATAAAGGGATTGGGCTACACAGTTGGATTTAAGATTCAAGTTTTTCATGGTGAGTTTAGGTTTGTGATAGTGTGTTT
TGTCAAGGTATGGATTGGTAAGGTAAGAAATGATTGATCGCATTGAGTATGGAGCATTTGGAAGGACTTAAAATTTGAGT
AGTAACTTTCGTTATTTTTTTATTGTTATACCTAAGGGGGGTTTCACATAATGTTATGGTTTAGAGGAAAATNNNNNNNN
NNNNNNNNNNNNNNNNNNNNNNNNNNNNNNNNNNNNNNNNNNNNNNNNNNNNNNNNNNNNNNNNNNNNNNNNNNNNNNNN
NNNNNNNNNNNNNNNNNNNNNNNNNNNNNNNNNNNNNNNNNNNNNNNNNNNNNNNNNNNNNNNNNNNNNNNNNNNNNNNN
NNNNNNNNNNNNNNNNNNNNNNNNNNNNNNNNNNNNNNNNNNNNNNNNNNNNNNNNNNNNNNNNNNNNNNNNNNNNNNNN
NNNNNNNNNNNNNNNNNNNNNNNNNNNNNNNNNNNNNNNNNNNNNNNNNNNNNNNNNNNNNNNNNNNNNNNNNNNNNNNN
NNNNNNNNNNNNNNNNNNNNNNNNNNNNNNNNNNNNNNNNNNNNNNNNNNNNNNNNNNNNNNNCAATTATACATAGTTAT
TGAGGATTTTTAGGAAATTGAAACTATTCTTTTAAATAGGACTACACAGACTGTTGAGATGCATTACATAGATATGTGAT
GGTAAATAGAGATTATCTGCTCATAGTATATAGAATAATTGGAGAGACCAAAGATTTATCTAAGTGTTGGCATGAGGTAT
GTGATGATTTGGAATGGTAGTTAAAGCATGGCATGTGGAAGTTGTGTGGAGTTGACCTCTAGTGTGATTTAATAGTTTTA
TCTCGATGGAAAGGTACCATCATATTTGAAATTAGTGCCATTAGTCTTGGGCAGAATCCATATCTATCACGAAATGCTTA
CAAGGAAAGAGAGAGCCATATTTTGAATTTTTTTTAGGCTACAATGTGTTTGCTAAGAAGACTTTGATACTAGTGAAAAT
TTAAAAGTAAATTAAATGGATTATGTAGTTATGATGTTTGTTGGTATTAAGAGTGTTAGCTTCAATGGAGTACTGTGAGA
AGTATGTGGGTTGTAATATTGTGATGGGGATGAAACTGGTTGACTGTGGGTGGCTAAAAATTGAGGTATGAAGCTAGATG
AATGGAATTTTATTTATATGGACACTATGGAAGGAGTATCTTGTGTTATTCGACCTTGCTTCCGTATATTCTTATGTGAC
CACCTTTTTCATACTGGACATTATTTGGAGTATGATTCACTGCTTATACTATGCGTGTTTTCACATCTATGGGTTGATTC
CTAGTGATGGATCAGTTGTATCGATCCTGTGATTGTCCACCTGATAGGGTGGCATCCTTGGACAAAGTTAGTCATTTCAG
TCATGATAAATTTGGTGTTGTTTGAGATAGTTGAAGTATGCAAGTAGTTCTACACGCACAATCTTGCTTATCAGAACGTA
TGTAAGAGTTATGAAGAGTTACAATTGTCTAAGAGTGTTAAGGATTTGGTATGCTTAGACGTATCACTCTCTAGGTGGTT
ACTTGACCATTTCCTTCTTTGGGTTAGATAAGTTTGATTCTCTCTTGATGGGTACCTGATGTCTAAAGATCATATTTTTA
TAGTTTAAGCTCGTGGAAAGATTATGTTGTTGACAAGAAAATGTTGATAAGATCTATGATGGTTTGTGCAATATGAGTAT
GTGGTGGTTGGTTCAGGTTCACTTCTNNNNNNNNNNNNNNNNNNNNNNNNNNNNNNNNNNNNNNNNNNNNNNNNNNNNNN
NNNNNNNNNNNNNNNNNNNNNNNNNNNNNNNNNNNNNNNNNNNNNNNNNNNNNNNNNNNNNNNNNNNNNNNNNNNNNNNN
NNNNNNNNNNNNNNNNNNNNNNNNNNNNNNNNNNNNNNNNNNNNNNNNNNNNNNNNNNNNNNNNNNNNNNNNNNNNNNNN
NNNNNNNNNNNNNNNNNNNNNNNNNNNNNNNNNNNNNNNNNNNNNNNNNNNNATTATTTTTAGTGGTGGATAATGTAATG
ACCCGGACCCGAAAAGATTATTTTTGATAATTTTGAATGGTCATTTAACTATAGTTAATTAATTTGCGGGTAATTTATTT
ATTGTTAATAATAATGGGCCAAGTTTGAAATATTAAAATAGGTTATTAGGAATTATTACTTTTAATACATAATTAATTTA
GAAAAGAAAATAAAGAGGAGCAGAAAGAAAACTGACACGCGCCGTGCGTTGAACGAAGAACGAGAGTGCAGGTATACTCA
ATTCTGTGGATGGAAACTTTTGCTTGTTAATTACATAAGAAATCAATATATAAATTTTTTATATTATTAAGTTCCAATTG
TTCATTTTAAAACATACAAATTTGCTATGGTTTGTTAAGAATAAATTATTATTATACGTTGGTATGAAAACTGATCTTCT
GCAATATTGTCTGTTTTCAAATTGAGGGTAAGTATTTAATTATGGGTTACTGTTGACGAGTTATAGTGGAGAATCATAGA
GTAATTATGAACAATGATTGGAGGATATTATATTATAAAATAAAGGAACCAACAACATTCTGCTATTAGTTTCACATTAA
GTATTGTTCCGTAAGTGGTTTCGATTTCAGATTTTATATAATTACCATATTATATTTCAAATTTTTCTATGTTGAGATAG
GTAATTAAGTGTTAGGGTATAATATTATATAAATACCATTAGTTTCATGATATTGGAAAAAGATTGGGACTTAACCCTAG
GCTTGAAGTTCAGGAACTTGATTATAGTGTTGAGTGTTGTTAGTTTTGAAATCTTATTGGGGTCATGTACTTGAATAGAT
TGCATTGATTTGGAAGTTCAACGGAAGGGAAAAACTCAAATCCCGGAGTGAATTCTTGATTGATTGAGGCAAGTAGATTT
CTAAACCCTTGTTAAGTGTATGGAATTTGTGTATTTCCTTATAATATGTGTTTGGGGGTAATGAGACTTGATGATGGGTT
AACTTGTCCACACTGATTAATTCTAATGATGAAAAAGGGGTAATAAAAGGCAATGTGATTAATTGTTTGTGTGTGATGTG
TTGAGAATTGTTTGTGACGGGCATTGGTACGAGTACCAATGTTATAAAGGGAAAGTTTATTACTATAGAATGTGGATTGT
AATTCGAGAATGTTAAAGCATATGAGCATTAGTTGATATATTATTGACTTGATTTATTATGTGCGATTGTGTTCTTTATT
GAACCCGTATACTGGTGATAGCTGAGGTGATTACATATCATATTGATATTTGATTGAGATGCATCATCTATTTTATTGAA
ATCATATTGTGCACATGCATTGACATGAGATTGAGTATAAGTTGGGCACGTGGAGATCGTCTGTGTTGGGGATGGTGAGA
TGTTAAGATTATAATTTGGGCACGTGGAGATCGTCCGTGCGAAATTTATTTGATTTATGATAGTGCGTTGAGATCGTCCG
CACAGACACGTGAAGATCGTCTGTGTCGGTATATGGACCTCACGAGTCCCCCATGGGTCATGAACTCTCGATGTATTTCT
GAGGAGTATCATGTATATACGGTTGAGAGAGTAATTGGTTTTCTGAGGCATATCATTTCATGGTGTCATATTGCATTGCA
TCCCATGACATTCTTCATTCTTAATGATTATGTGTTTTATTGGTGGTTGGAAAGTACTTGATGTTTGATTACCTCTATTT
GATGAACTTGATCTTGTGTGTTATTGATATTTGTGAGTGCCTTTTTGTGAAAGTTGTGATTAATGAATATTGAGTTTGTT
GTTGAGGATATGTAATTTGTTAAAGTGATTGTTGTTGAGCTGGGTGCTATGTGAACTGTGAACTGTTAGGTTGGGCTGGT
TTTATGTAGGTTGTAGTTGTGGAGGTTCGGTTGGAGTGTAAAGAGTACCCATATTCTATTCCCTTAGCTTGTGTTTAGAG
GTGTACTTGCTGAGTACCGTGTGGTTTGGTACTCACCCCTTGCTTCTACAAATTTTTTGTAGGTTACGAGCCTGGATTTT
GTGATATTTCCATTCTCTTATTTTCCGAGGCTTCTTGGAGATTTGTGAGGTAGCTATTTGTCATCTGCGGATCTTCTTAC
TCCTATTTATGATATTGTTCTATTTTAGAGACAACATCATTTGAGACTTACGTTTTCTTTCAAATCTATTGTAATACTTT
AAAGGCTTGTACACGTGACAACAAGATTTTGGGGGTATTTTTGAGTTAATTATGAATTTTCTGCATTTTATTGTAATGGG
TGAGTGTTAGGCTGACTTGTCTTGATGGGATAAGACGAGTGTCATCTGCGGATCTTCTTACTCCTCTTGTTGTGTGTACC
CCTTAGCCACCAAACGATCTTTGTAGCGTTCAATTACACCATCCGCCTTTCTTTTAAATTTGAGAACCCATTTATTCCCA
ATTGTCTTTTGACTTGGTGGAAGATCAACCAAATCCCAAACATGATTTGTCCTCATGGACTCCATTTCCTCTTTCATTGC
TTTTATCCACTTATCCTTAGTAGGGCCTGAAAAAGCCTTTTGAACTGAATTAGGCTATTCATCATCTTGCGGAGTAACTA
TTAATGTTTCCCCTTCGATATGAAATCGACGTCGGGGTATAGTTCCTCGTGTACTCTTCCGCACATGTGTCTCTTGTGGA
ATATTCTCTAAATGAGTAATTCTCCCACTTGGATCAGCAAGAGAAGGTACAATTTCTTGTTCCTCACTTTTTTTATCTTG
AAGATTTTCTTGAAGATCCACAACTTCATAAAATGACACAGTTCTATCAATATCACCCTTACTAGGAAATTCAGTCTCTA
AAAAATGTCGCATCTCGTGACTCAAGCTCTGTTGTACTTCCATCTTCATTTTCTCCAATGAAGATATAACCCTTTGATTG
CTTTGAATAGCCAATGAAGATGCATTTCTTGCCCCTAGGGCCTAACTTCCCATATTTATGAGAAGAATCATCTCGTATGC
GGCAAACCCTAGGGTCGCAATATATTTAAGTCAAGTTTTTTACCCGTCCATAATTCATAGTGTGTGGAAGCAACGGATTT
AGAGGGCACACAGTTAAGCACAAAAGCAGCAGACATCAATGCGTCTCCCCAAAAGGAAATTGGCAAGTTAGCATGCGCCA
TCATAGACCTAACCATCTCAAGCAAAGTTCTATTTCTTCGCTCAGCTACTCCATTTTGTTGAGGAGTGTATGGAATTGTT
AATTGTCTTACAATTCCTTTTTCATCACATAGATCCTTAAATTGGTTTGATAGATACTCATCCCCACGATCAGTTCTTAA
AGCTTTTATTCTTAACTTTAATTGATTCTCCACCAAATTCATAAATTGTCTAAAGCATTCCAATGCTTCTGACTTACGGG
TGATCAAATAAACATTACCGTGACGAGTATAATCATCTATAAATGTGATGAAATATGAGGCTCCATGCCTCGCCCTCACA
CTCATAGGACCACATATATCTGAATGGATGAGTTGCAATGGAAACTCAGCTCTAGTTCCCTTTCCAAATGGTTTTCTAGT
CATTTTTCCTGCTAGACAATGTTCACATATTGACATTTCAATTTTAGTTAAGGACCCAACAATCCTTCTTTTGGCAATCT
ATTCATTCTTTCAAGGCCTATAAGTCCTAGTCTAACATGCCAAATATTTATATAAAAAATTGGAGTTATTTTTAAAGCAA
AACAACCATGATTATTGGATATATAATTAAAACCACAAATTGTGTCCAACACAATAAAACCATCAAAAAGGTAACCAGAA
CCATAATATTAAGTGCCATAAATAATGTCAACAAAATTATTGTGAAAATTCACACTGAAACTTAATTTAAGAAGAGAAAC
AACTGAAACTAAATTCCGCCGAATGTCTGGAACATATAAGACATCATGTAGGAGAAGGATTCATCCACCTTGCAACTCTA
GTTTGCATGTTCCGATCCCTTTCACTTCAATTGATGCATTGTTTCCTACATAAAGCCATCTGCTCCTGGAAGGCAGTCGG
CGGTATTCAAGAAATGATCCTCTATCTCTAGCTATGTGGTCTGTGGCTCCTGAGTCAACAGTCCACAAAGTATTAGCATC
TGCCATTAATGTAGTACTAGAGACATAAGCAAAATGTGGAGTTTTAGTGCATGATGTTACCTTATTCTGCTCTGGGCAAT
CCCGCGCAAAATGGCCCTTCTTGTGACAAGAATAACACTCCACTTTGGCCATATCAATCTTCTTAGCACCACGTTTTCCA
ATCTTCTTAAATTGAGATTTATCCTTCTGATTTGACTTATCAAACCCCTTTTTCTTCCATGCTTTCTTGTTCTTGTTCTT
TTGCTTAGGATTAGAAGTCCCAGCAGATTCAACTAGAAAAGCTTGATCAGTTGCTTTAGAAGCCTCACGACTCTCATCTT
CAAGAACAAGATGGTGCTCAATGTCTTCAAAAGACTTGATGCTTTCATTGTGGGTCATATGAATTTTCATATATTCCCAA
CTAGCACGAAAAGATCTTATAACAGCTTGCACTTTTTGTTCATCAAAAAGATTATGACCAACTGATTTTAGTTCTCATAC
CATACTTGACATCTCTCTTAAATATTGCCTTATCGATGAATTAGGGCGCAGTCTATAGGTGTCAAACTTAATGGTCAACC
TCCTAAGTTTTGTAGCAGAAGTTCCACCAAACTTATCTTTCAGTGCTATCCACATGGCTTGGGCCGTTGGATAAGATTCG
AACTCACACATAAGATCATCAACCATACTACTCAGCAACGTTATGCGAGCAATACTATTTTTCTTCTTCCAGACTTGAAA
AGTCTCAATATTTCTCTCATGTTGTTGGGTGTCTTTACCCGCCGGCTCAACCATCACATGGTTTAGGGTCTCCAAAACCT
CTTGCTCTTCAAGAATGTATTCAATCTTACGATGCCAAATGTCATAATTATCACCATTTAATTTTTCACCCTTATTCAAT
TAAGTAATAATAGTCTTTGAAGCCATTTTATAAACTTATCTTCTTGTTATAGGATCAAGTGTTATCACCACCAATTGCCT
AAGCGGTTTCTTACAAGATCACTTTGTAGTCTTGTATTGTTTTTCACAACAGCTACACTCTTTATCTAAGGAACTCTTTT
CTTGTGTTGTTTGTGGATGACCCCAAGTCCTCCCTTTTATAGGACAAGGTTAAGACTTGTAACTCTTATTCATTCAAGAG
TTACATCACCCCTTATCCTATAAATCCCACTCCATTCAAGAATACATAACTCTTATTGTTTTACTAAAGGGAGTTATTTA
GTGGAGTTGTAACTTACTTCATGAATGAAGCAAGTTACTAGTCATCCCATCAATGGGTGTATCTATTTCCAACATCATAG
TGCTACATTAACAAGGTGAAGCCATTCATGACATCCACCAAATAATATATTTACAATAATTTTTAATTTTAGGTCCTTTT
TACATAAGGTCTTCATTTTTGCACATAAAATATCTAAACAGTTATTTTCTTCTGTTAAATTTAGGGAAAAGACATAAAAT
CCCCCTTGAACTTGTCCGCACAACTTACTTTAGCACTTTAACTATACAAGTGTTTCTTTATCCCCTTAATTTAATTTGAA
TTGAATTTAATTACCCCTTAAAGAGTGACGTGCCAAAATTTGTATCACCACTTTTTCATAAGCGCGTGAGAAAGGAAAAG
ACACCAAAAAACCGACACATGTCATCTTTTTATTGGATAACATACGTAATAACTTATTTTACTAATTTTAAAATATTTTA
TTTTGAATTAACTTTTCTCTCTCTATATTTCTTTTTCTGCATCTTCTTCTTCATTTTTTCCCCCATTTTTGTTCTTTTTC
TACATCTTCTTCTTCATTTTTTTTTCTCTTCTCATAACTCTCTTTCTTTTTTATTCTTTTCATTTAGTTCAAGTAAACAT
TTACTTCCAAATATAACTTCTTCCACATTTCTTCTTCTTCTTCTTCTTTTCTTTTCTATTTTTAATCGTTTCTTTCTTTT
TTTTTACAAAGTTTTTGGTGTTTGATTCACCCACCATTTTTTACATCAAAGAAGATTATTAGATCTATCAGTTTAAAGCA
TTATCAGAATGAAGTTGACTTCCATTGAAAAAAAAATTGAAGATATTGTTGGCAAAAGATTAACTATGGAGATTTCGCCC
AATTCATTAATAATTTTTTAAATTTTTGAGGAAGGTGGTATCGTATAACTAAACTGAAAATGCAATTGAAATTTGAATTA
TAGTTTGTATATTGAGGAGTAAATTCATTGATGGGTTTAATTTTTGGCTCAATATTTAAAAAAAAAAAAACAATTACCAT
GGAGATTTAAGCAATTAATTAGGAAGTTTGTTAATATACACATGGACGAATGAAAACATGTGTGACTCAACAACACTTAA
CCTTCAACTGGGCTGGTGATGGGAGGGTTGAAAAAAATCACTTAAAAGATGTTAAGGGGGTATATAAACACCCGTGTAGT
TTAAGTACTAAAGTAAGTTTTCGTGCCAATAGTTCAGGGTTTTTTTTTATGTATTTTCCCTTAAATTTATAAGTATTCAT
TTGCTATATCATTTATATTTGGCATAATACATAAACGCACTCATTAACTTGACTTCAGAAGAGATGCGGCCAAGTAGACA
CTTAAATTTATATAAGATTGAACATGTGGGCACATGTATCCTACATGACAATTCGTATGTACACTCGAACTGATTTATAT
TATGTCATGTAGAATGTGCGTCTACTTATTAAACTTTATTCACCTTTAAGTGCACATAGATGTCACCTTAAAACAAGCTA
AAAAGTTGGTTTATGTATTATACCTTTATGTATTTTGATGTGATAAGACATAAGTACCCCCTAAACTATGATCGAAATTT
CACCGACACACCTTAACTTAACTCGGATCCTATTAGCCCCGCCCCTCCTCCCCCCTCCCCCAACCTCGTTTTTTCTATAT
TTTCATGCACCTTTTGTGCTGACGTGGCACCTTCAACCAGGTAAAGTTGTTTGTGTGTATAACACGCGCCGCCAGTGGCG
GATCCAGGATTTAGAATCCGTGGGTGCCAAATAAACTTATTGATTAAATTAATTTTATATTCGATTAAATTAAAAACGTC
AATAACAATTATAAAAAAATAAAAATAATGTGCAGCTGTTTTCCTTAAAAAAAAGGGGCTTGGGGCCTTTTTTTTTTTAC
TTAAAAACGTCAGCAGCATTTTTTCAAAAAAATAGGTTCAAATGGGATTCAAACCCGCAACCTCAACCTTCTAAAGTTGC
CCTCCTACCATGGCACCACAAGCCAATTTTGTTCTGTGGGTGGCACGCTTTATATTTATATAAATATTATGTATATATAC
CTATGTATATATAGAGTTTCCGTCGAAGTTCGGGGGTGGCGTGGCACCCCCAAGGCCCTTCATAGATCCGCCCCTGCGCG
CCGCCATTGTGTGTATATATATATAATTCAATTTTAAATTGTTATTTTTTTAAGTTGTTTTTTCTTAAAGAATATTCTTA
TTTTATTTATTTTGTATTTAAATTAAGTTACTACACATAATTTTCAAAAAAAAAATTGTCTTATAATTAAATTTTTTTTT
TTTCATTTCTTAACTTCATTCATTGTTTTATCTCTCTTTTTCTCTATTGATTTTATTTATCAAACCCAACGAATTTCCAT
TACAAATTTTAAATTTATTTCATAAAAAATCACAAAACCCATTTATTTTTCTTGAAGCTTCATCAAGCTTATTAATGAAG
TTTTTCAATTTTTCAACTCACTGTCACCCTTCACATTAGGTCATACAAAATTCAAAAAATACTCACGAAATTGATATTTT
AGGGTGGAAATGTAGAAAACGAAAAGAACTACAAGCGGTCTTGATTTGCCGCAAAAGAAGAAATTTTTGAGAAAATATTT
AGGGGTGGTGCAGTAAGAAGAAGAACGGAGTGAAAATAGTGGGTGAATCAATAAAAGAAAGAAAAGAAGGGAATGAGAAG
AAGAATTTGGTTGGGTTTGATGGAGGGAGGAGCAGTGGCGTCTTTATGAAGAAGATGACTTCCCATTCTTCTATTTTTTG
GCGTTTTTTTTTTTTTTTAATGATGTTTAATATAAAATATTATACTCACTCGCCTTAACACGCGTGGAATTACCCATTAT
TCCAAGTCAGCAATATTGGTACCACATGTATTCAGTCAATGGTCAAAGGTGTTTAAAATATTGTGTTTTAGTAAGTATAA
GGATTCAGTTGACTAAGTCATAAGTACAAGGGTTCAACTTACAAACGGAGCCAAGTATAAAGATCTCTTAAATCATTCCG
CCTAAGGATAAATATAACTCTTTTCTAAGAGTACAAGGGCAAATATGACCCTCTTCCGAATTTAAGAAGAACATGTGTCC
AATTTTTCGGTTTTCACTTGCCTTCAAGAGAGCGTGCACACTCTATACGTCACGACAGGTTTTGGGGTGTTTATTCTATT
TTAAAATATTTAGAAGGGTAACAAAACCCTAATTAAGTTTAAATATATCGCTGAAATTTCGACCATAGTTTAGAGATAGT
TATACATCATCTCTATTTTGATTTATAAAGTTGCACTAGTCTGCTATTCCAAGTAAATTTCAGTTAGCTTCTTTATTTGA
GAAACTTTCTTTTACTTTTGTATGAATTTATTGACCCCTTAACCTAAAACTAAAAGTCCCATTAGCAAAACGAGCCGTGG
TTGAAATGTTTTGAAAGCAATAGCCATAAACTATCATTGCATTGAAAGTGACTTAGGAAGAGTTAATGTTTCTGTGAAAG
AAAATTCATCCTTAATTAAACTTTATATAAAACATAAAATTGACATGGTATAAAAATTGTAATTTAAAGTAGTCCAAGTA
ATCTCATAATCTTCGATATTAGTTTTTGCTCTAGTCTTTACGAGATCACTTGTCCGAACTTTAAACTGCGGGCAAATAAA
AGCTGAGAAAAATAAATATAGCATTCTTGTATATCGATTACACTTTAAGGAACCTGTCAAACCAATTGCTTGCTTCATTT
ACCATCAGTGGAGTCATTTGATGACCAATACCAGCTTGAGCTATCACCTAAAATGTTACAACAAACAAAAAATTCAAAAA
TGGCCACCTAAAGTACTGGAAAAAGAAGTTATATGTACAAACATTAACGTTTTCAACTGAATTCCTAGGACAATTTTACC
ATCTTGACTAACATTGTACCTTGAAATTAAGTGGACAGTCAGCATCTGCACAAGCTTTACGAACACTTGACGTTGGAATA
TCAAGTCCAGCAATTGGACAACGAGGATCTTCCTCTCCTACGTATCACAAATGTAGAGTTATCTTCCGGTTATCAGCACA
AATTTTGAAATGTACATACATTCTGATAAATTGTGTACTAAATGGAGATGGCATGAAATATCACAAATCGTATGAACAAA
TAGATCGTACCATTCAAAATCAGCAAAGGGCGTGGTGCAATGACCGGCACTGTATATGGTGAATCAAATTGAGAAGCCAA
ACCTGGAGCAATTCTGTCCCAGACCTGCTCATGTATTCTAATTAACGTCAAATAGAAATCTGTTTGATGAATACTATCAT
GAGAAGTTAACTTCTTATGCTACATTTTAGAAACTGATAACTATAACACAATGATCAAGTCGCTTGCAAATAGGCAAGAA
AGGGTACTAGAAGGATGAAATCCTGACCTTCTCAACCACTTCTTTGTCAATTTCATTCTTGCCTAAATCGGAACATGCTT
CTGAAAGGACAAACAAATGATATCTCTGGTATGTTAAAACCCACATAAACAACACTAATTAGAAGCTGATAAAACCAATT
ACAAGTTATAAACTGGTTTGTGTCACCTTCAAACACATCTTTGATACTGTCAACTCTTCCCTGCCATCGATCATGCTCAA
TAGCCCACCGAAATCCCTGCAACCTCATCACAAGATCTCCTATTGATATATCCGCAACTCTTTCCTTATCTTCACACAAA
CTAATACTCAAGTAAGGGTCACCTGAACTCCGATTATAGGAACAACCACTGAATAACGAGTGTCGGCAAATGCAGCAAAC
CATGCATGCATACCTGCAACACAGAACATATATGAACTTCACATATTTACGAAACAGCTAGATATTGCATGTAAAGTGAC
TCGCCTAACCTCCCAGTGATTCACCAGTAATTCCTATCCTTGACGAGTCAATATCTTCCCTCTCTGTTAGATAATCCGCC
AGTTTTATCAAGTCCCACACCTTTGCAGAGAAGTACTATTTTCAGAGGCTAGATATTGGATAATAAGTGCTGCGGTTTGA
GACTGAAAACTGTCTTATCAACAACAAATCTCCATTTCCTTACCGTATCATATATGAAAGGCATTGTATCACCTTTTTTC
CATGACGATATAAGGGCCTGCATTGTATAAAAGAGCAGTAAGGCTATCAACTCAATCAAATAGTAGCATCCAAGCATTTA
ACATAAAGAAAATAGAACGGCAAGTGCAGAACAATTATGCATACTATAAATTTAGGACAGTGCACCAATAGCCTATTGGA
CCTGAGTGTACTTTTTTGCCTGAGAAGATAACCAAGAGTAAAACTGAAGCAAAGAGCAAATGCACCTGTTCTTACATCAC
GATATGTTGTCATATTGGTGGCACGTTCTCCATGGTATCGAGAATCAATTGCTACAGCTATGTATCCCCTCGAAGCATAT
GCCTGAATCCAAAAAAGAAAAAAGAGAATCGTACATAGAATTGTCATTCATTTCTTCTGCTCGATGGTGATATGGGGAGT
ACTTTTAAGAAAACAGAATATCACCTGAAGCAATGGCCGTAACCACTCTTTACATTTGTTTGTACTATGCAGGAAGACAA
TAGCTGGCCTCTTTTTCTTATTGGTTTCCTTCATGCTCAATACCAAGAAAGGCAACCGTCCTTGCTCTCCTTCCTGGAAA
CAGTGAGTTCATGCGCAATATTTATAGATGAGACATTGAGAACATTACTTCTGAAAAATGAGTATTCCCACATTTATCTT
CATTCAATTCATCTGATTCTTCTTGTAATAAAAGAATTATAATTGATGCAGCCACTTCATTTGACTGCTTATGCTCAGTC
TTTTTTAATTATCGCTGAACCTTTGACACTCTTATTTACTTTTCAAACACCATTGAGGCACTCCAGTCCAAATATAGTGA
AATGAATAGTGAGGATTCAGATAGCCGACCATAATTAGACATATGTTTAGGTGATTGCACCTTGTTGTTGATGATACAGT
TCCTTACATATATGCTCCACACTGCTATTAGTTATCATATTTATCTCCGCTACCATTTTTTCATTTAGTTACTACTTTGA
GTTGCTTCACGTGAGTTGAGTGTCTTCCAGAAACACTCTCTCTACCTTCAAGAGGTAGTGATAAGGCCTGTGTACACTCT
ACCCTCCCCAGATCCCACTTTGTGGGATTTCACTGGGTATGTTGTTGTTGTAGTTGCTTAAAGCATAGTCCTTTTTGTTT
TATAGAGAAAATCCAGCTGACACAATATTACTCTCTTTAGACTTCATACATAAGAGAAGTGAAAACTTCAAGCAAAACAA
CTGGTAAAAAAGTTCTATCCCAACTAATATGATTAAGGGATCAAAGCATAATATTCTATCTCTTGGTATATACTTTTTTC
CTACACATTAGGGGAGGGAGGAAAGGGGAACACTGAATATTTCTACTTTCATTAACACTTATGATGGGGTAAAAAGGCAC
AATTAAAATTTATCCTATAGTCTGTTACCTTTGTAGAAACTATTTGCATTGAAGAAATCATATGAAGGAAATGAAAAAAT
AGAAATCATATAACCTCTGTGGTCAAGTAGAAATTTTGCTCCTGAAGAAGTTCCTTCATATTGGGAATATCTTCTTTAGG
GCAAGATGCCATTACCTGTATTGACAAATATCATCTGTAAAAATGACAGAAAGTATGTGCAGAAACAAAAATATAAAGCT
TGTGAAGGCATTGTATGACCTCACTGAATATTGGCTTGGGAAATTCCTGATATAATGGATCATTCACAGGTTTTCCAGGT
ATCACACAGAGTGGAACTGGAAGGAATTACATATAGGAAAATAACAACTTCTTTGATTAGTCTCAAGGAAGTAAGACAAG
AATCCACCAAGTCTACCAAATAAGGAAAAAAACAAACTAATCTCAACAATCGACGTGTGTAGTTGAAACAAGAAAATCCA
GTAGCAGAGTGATATTGTTGGGTTAAGTGGCTGTGGGTCTTCAGACTACGTAACTATGAAAATGTACTAAGTTGTTTGGA
CTCTCCAAACATGTTGTCATACCGTGTCAGATACTCCACAAATGCACTACTTTTGGAGGATCCGACCCACACCTGATGAC
ATTTCTGAAGAGTCTGAGCATCATAGAAAATGTATGGAAGAAACACTTGCAACATAACCCATAAAGCCCAACTTTTACTT
TATCTGTGCCCTCAATCTAGTTCACTAAGTGCCCCTCGTCGGGAAAGCCTTTCTTTAACATCCAATAATAGTGAGAATAT
TGTGTTAAGTTACTATTGTGAAATTCCCCGTCAACCACCTTAGCAGATGAAAAAGTGAAGCACCATTTGACCTCCCCTAC
TTTGTCAATTACAGTCACCTCATCTATTCTATTCCCAAAAGTGCAGACAGATGGTCCTTTTTCGAACTGTCTTGTTTTCA
GGCCTCCACGGTAGTCGTCCAAGAAAAATTTATAGGACTACTTTTTTCTAATTTCCTTTTTGAAAAGTTGAAACTTAAAA
AGAAGAATCACAAGTTTGATACAACCCATGCCAGCCTGCCCCCAAAATAAAAAATTGTCCACGCACCAGATGCTAAGCAC
TGGGCGTGAGGTGGGGTGTTAAAGAATAACAAAAAGTCCCACATTGGTGGTTAATGAGATGGGTGGACTCCTTATAAGGC
TTGAGCAATCCTCTTTGAACTAGCTTTTGGGATGTGAGTTAGGCCTAAGACCTAATTTAACAAAAATCAAAATAAATAAA
CAACAAACACAAGTGCAAAAGGTGGATAGTCAATATATTTTGACTAGTTGCCAAAGAAAAGTGAAACAAATGCTCCCTCC
TTTTCAATTTGTTTGTCTCACCTTCTGTTTTAGTCCATTTCAATACAAATTTTTTTCGACAACTCTTTAATTTTAATTTT
CCTTATGTCAATTTTAAGACCACAAGATTAAATAACACTTTGGTACATTCTATATTTTTTTATTTAAGTCATTTTTCTTA
AATTTCGTGTCATATATATTGGTAACGAAACCTTCATCTTAAAGGTCTAAAGGTAAGCTACATAAGCACTATATTGATCT
TTTTCTTCAATAACACTCTTGATGCAGTAGTATCGCCCTTCGTAACAATCAAGACTGGTCAGTTCACCCGTCTATACAGT
TGTCCATGTACTGTAGAAGATTCAGCAGCTACCGCCCTGCTTCTTCAGGTAGAACTCCAAGTTGAGGAGTTACTCGGAAT
GCTGCCAATATATCAGTATCCTTGATTTGGTACTTAGTAGTATAATAAGTTAATTTTGTACAAGTCAAAATGGACAAACA
AATTGAAATTGAGTGACTAATACACAGGGGCTCGCAAACGGAAAATACTTTGATGCCTTCATTACTCATCACCACAAACA
AAAAAAAAATAGAAGAGAAAACATAGGTCATTCTGATAACACAAACAAATTAGAAAGTGCTTTTGTATTTTTCAATTGTA
ATTTGTAATCTATAATTTTACCGAACAGAAAGCAATATGTTTAAAGAAAAAATGACCTTGAGGAGTACGACGGGTGCGAA
GGAGGTGAAGAAACTGAGAGCGGAGGTTATGGGCATCAATCGCCATTATTTTGCTCCTATTTTTTGAAACTCTGCCGTAT
GGCTGGGCGGACTGCATCTGTAATATGGATCCCACGTTTCTCACCAGCATTGCTGCGCCCCTGATGGATGGATAAGAAAA
AGGGCGACACCAGCCTCCTTACTCAATAAGTATGTTATTTAGGGCTGTTTGGTATGATGGATAAGGAAATATACTTCTCC
ATAGATTTTTAGGTTTAATAATTATGATTGGGATAAGTTATCTCATCTACATGTGGATTGAAATATTAATTTTGGGATAA
CTTATCTCACGATAAAAATGTAAAATAACAAAAATACTCTCTTAAACTCTATTTTATAAACAAACGACTTATTTTCAGAA
GGTAATTTTGTAAATAAACAACTTAATGTTAGAAATTATGTCATACATATTATTTGACTATGACAAACCAAGCAACCAAT
AAAAATTAATTTCAGTATAACTAATTCATTCATAACTTATTTTATCATAATTTATCTCATCATAACTAATCTCAATATAA
TTTGTCTTCAAACCAAACAATGCCTTAGTACATTAGTATACATAATCATGCAATGTTATTTAATATATTGAATTAGCTAA
GAATATAAGCAGGAAATTAACCATAATTTGAGTTCTCGTATAAGAATTATAAAATTCAAAATGACACGAATTGTTATCTT
TTTTTAATTTTTGGATGAATCATTTTTTTTATTTCATGTCTGATTATAAACCGAATGGTCAAATTAAATCGAACCAAAAA
CGATAAATGGATATTAAATTTAATTTAATTTTAGAAATCAAATAAATTAATTTAATTATGATTGATAACGGATTCATGAA
CATCCCTACCTTAGTTCTCTGTCAAATTCGAGTTGAAGGAATTCGTACTTTTTGTTCTTCTTCTGAACAACAGTGCCAAC
AACTATGCCTATTACTCAATTAGGGCCGTTAATTAGTGATTTAAAAGGAGTAATGTTTGATTTTAACATGAATTTTTGTT
TAAACATGTCACTTGGATTTTGTAAGTTTTTTGTTTTTCATAAATATACAAATTCTACGATTTGTGAAAATTATATAAAT
TCCTAAATGTTTATACAACTTACCAAATTAGTAAAAGTATAGTTAATATATAAGATATCAAAATATGTCAAGGCGCCACA
TTAATAGTTGTATATTTTCATGTTCCTTTTATAAATAAGTGTTCACAATTACGTGTTATTACGAACTTTTCAAACACATA
ATTTTATAAGAATTCACTAGTCAACAATAGTAGTAACTAACTATTTTTTAAATATAATTCTTCCATTAACAATCTCTTCA
AGTTGAAGATGAATATTCATTTTTACAAAATATAAACTTATGGGTCAACTTTTACATTTTACAATAATTGAAATCACAAT
TTAAAATTACATGTCCTACTTTTAAGAATTTGGATTTGAAATTATGATTTAAAGTTGAATTTGAAATTTTGTGCAAATTT
CATAAAAAGTGCTAATTTGAGATTTAACTACTCATATTTTTATATTTTTTTCTTATTGTGTTCTAAGCGATTACAATCAC
AGGTTGTCTCCCGAGTAGCACTTGATTTGATGTTGCTCCATGACAAAGATTGACTTAGTTAGACGATTTATGGATCAAAG
GATCCCTATAGTAATTATACATTTCCGTAGTTTATTCTTATTATTTAGGATTTCTGTCGTTACCTTTATGAACTTGACGT
TTTACTCACACTTATACCTGGTTACATTATTCATTACCTCTGTGACATCTTCAATAGACATGTTGTTCAAGTCTTTACAT
GTTATGGTTCCGGCTAAGAACACCTTACATATATTAAAGATCATCTCTTGTCATTTTTTCAGCCTTTACATCAGTTAGTA
TTCTTACGATGGCAAAGAATGAATGCCCCAAAATAACTTGTGCATCCTAGCGCCAGCCTTAAAATCAAGAATTATAATAT
CGGTTGGAATCACGAAATTTCTCACTTTAATGAGCATAGCTTTAACTATTTCGTTCGGAGCTATATGAGATATGTATGCT
AATAATAAAGTGATGTTGTTTGGACGTGGTTTTCCCAAGTCAAGTGCCTTGAACATAGATAAGGGCATTAGTTGATGCTT
GCTCTCAAATCACATAGAGTGTGTCCAACATCTCTTTAACCAATTTGTATAGAGAGGGTGAAACTCCCAAGACCCTCAAG
CTTTTTGGGAAGCTTGCTAAAGATTACCTTTGAACTTCACTCTTCATTAAGTGCATGCTACAGTTTCACTATCACCTAGG
CGTCTTTTGCATGACACTATATCATGTACATATTAATTTTGCATATTTCGACATGCATGTTTCTCAGTGCACCTATCCAT
TATGTTTATATGTAGTTGTTTAAAGATTTCGAAGAACCTGTTGAAATTTGCCTTCTCTTAGTTCTTTTCCAACCTCTGAA
GAGTTGGTGGAGGACACTTTGGGATAGGTACTTTAATTATGTCAACAATGTCGTCTTCTTCATCATTAATTTCCAGCTCT
TCACTACTAACTGAATCTCTTACGATCATATTCTCTTATTTTGTCCGTAGGTCTTTCATATATTTTCTCCTTTTGTAGTC
TCTTAATCAATACCATATAATCTTTAAATACTTGACTGCTTTGAGTTGTGGCAGTCATACATTGGCTCACAATAGTTCTT
TCAGCTTTTAAATTAGTCACAGTGTCACTATAAAGAGTGCCGTTCTATCTTTGATTTATTGAAGCTAGCATTTAGCTCAG
TTGTGCTTCAATCTGTTTAACGGAGGTGAATGATAGTTCATCACTTGTCCCATGATAGTGATGTCATTGCATAGTTTTTG
CATGCCAGTCTTTGTAGATTCAACTTTCTTGAGCATATGGAATTCCATTTTAGATCTTATGCCAGTATTCATCTTTGACA
GGCGATCAAGTATAACATTGGCCTCATCATAAGAATGGTTCATCAATGACCTTTTGCAACATTGAGGCCACACACTTGTT
GACTGCATCTAGTGATCTATATGAGCTTTCTACCAACATATCATTTGGTAACTTATGGTTCAGACATCGAGCCACCTTCT
TTTTAAATCTTAGTCAAGTATCCTGGCAACTATCTCAAAATTCTTATCTTATCCGTACGTTGAATACGTCTCTTTGGAGG
AAAGAACCTCTCCAAGAATGTTATTGTGAGTTTTGCACATGTAGAGATGGATGCTTGAGGTAGCTTTCCTAACCATGTAG
TTATTTCCCATGTCAGAGTGAATGGAAACAACCTTAAGGGTGTGTTTGGTATGAAGGAAAATATTTTCCTACAAAATTGT
TTTTTGACTTATTTTCTCATGTTTGGTTGGTGAGTAGAAAATATTTTCCGGAAAAGATTTTTAGTGTTTTATGAATGAAA
AATATTTTTGAGAAATATCTTTTATTTTTATTAGAGTAGAAAATAATTTTTTAAATTGAAAATATTTTTTTAAAACAAAC
TTAAATTTTTTTTGGGGGTGGGGGGTAGGGGTGGGTGAGGGGGGGGGGTCGAGGGTATGGGTGAAAAATTGAAATTTTGA
AGTTGAAAATATTTTTTAAGAACAAACTTAAATTTTTTTTTGGGGTTGGGGGGTCGAGGGTTGGAGTGAAAAAATAAAAT
TTTGAAGTTGAAAATATTTTTTAAAAACAAACTCAAATTTTTTTTGGGGAGGGGGGGTTGGGGCTGGCCGGGGAGGGAGG
GTGGGTGATCGAGGATCGAGATGAAAAAATAAAAATTTGAAGTTGAAAATATTTTTTAAAAACAAACTTAATTTTTTTTC
TTTTTAAAGGGGGTTGGGGGGCTGATAAGGGGGTTGATAGCGGAGCATGGAGGAGCGAGGGTAGTGGGTGGGGGGTAAAA
AAAAAAAATGAACTTAGAAATATCTTTTAAAAATAATTTTTAAATTTTTTTGGGAGGGGATGAGGGTAGGGGTGAGCGTG
GGGTAAAAAAAATTAAATTTAAAAACAAGCTTTAAAATTATTATTTTTTGGGGGTGGGTGGTTGGGGGGTTGGTTTTAGG
GTAGGGACAAAATAAATTGATTTTTTCAACAAAAAAGTAAATGTAATTTGAAGTTGAAAGTGAGTTTTGGAAAATGTTTT
CCTTAAGTTTTGAAGAGAAGTCATTTTCCTTAAATTTGAGGAAAATGAGTTGATTTGGAAAACATTTTCCAAAACATTTA
ACCCAACCAAACATGAGAAAATTAGAAAACATTTTCCGAAAAATGTTTTCCTTCATACCAAACACACCCTAAGTGTATAC
CTTTTTGAGAGATTCTAGAGAGATTGTATGTCAAACACAACCCAACAATTTTTTTAGATATTTGTTCAAGTCTTCAAAAG
GCAAACTACTGAACAATTCTTTCATATTCAGCAAGTGCAATATCATGCTGGTGTTGTTGAAGTTCGCATTTTTAGTCAGT
GATGAAGGTCAAATGGCCCAAGCAAGGCCCACTTGTACGATATCTACTACAACAGCCACCTCAACTACTGCCCTCTAATT
ATTTTCATCACTCATTACGAAATTCAGCCTCTGATGCCTAAATACACGTTCGATTTCTGGATTAAGTAAAATCAAAGGAG
ATCCTTGACTCGTAGTATTTAACATAAACTGGGGTAACCCTGCAATGGACAAAAACAAAATCCAATGTAATTTACAAAAT
ACTAGTCAATTTATGAATTCCTACAAACTATAAGCCTCACTCTTCGGTAACGACGTCAAAATTTTGATATTGCCCAAATT
ACACCCTCAAATAAGAATAAAGTGCTTGCTGTCAAAATATAATAATATAACTAGGTGGGGGTTGAATCTCACAGAGAGTG
TGGTGAGAGAATTTTATAATTTGCGAATGAAATCCAAACTAGTGACTATTATTTTAGTTGGGGTCTTAATGGAGAATTAT
TAACTAAAACATACTACGGTATTTGCTATTATGCATTAAAGGCGAACTAGAATTATGGTTCTTAAATATCGAAATTCAAA
CAACTAATTTATTATCAACTCATTCAGGTGTGTTCATTATTGTCCTAAAGCCTCTCAGCCCAGTTAAGGGAATTTTACCA
TAAGTCTTTGACGACACTTGGATGTTGAATAATTTATTCATCGTCATGTGTCTTAGGTTAGTTATCCTATTTCTAGCTCA
ATCTATTAGATGAGGGTTGATACCCCCATTAATGTTTTTTGTTTTTTTTTTGTAATCTTAACTTCTTTTGTCAAGCAAGT
CAGAATACGTCGGATTATTAATGTTTGCAACCATTAAAATTTTAATCATTACGAGAGAACCTTAATACACAATGATCACC
TCTTCATGCAAAAATTTTATTGTAAATAATTAATTATCATTATCTCTACTTTAAGTTTCATAACCCTAGTCATGAGATTT
AGTTACTCATACCTAGTTGTAAATAATAATAAAAGTAATTTTAATAACTAAAAAACATTTGAGATTAAAGAAAATAGATT
AAATCTTTGGTTAATGCAGCTCTTGCAAGAGTATTTTGTTCATACCATAATGATCTTCTCCGAAATCAATAATTAAACCT
AAGAACAATTCTAGAGTAGACTGAAAAAAATAATGATGAAAACTACATTCAAATGATAGTGCGTAATCCTAAACACATCA
TTCTTACGACCTATTTATAGTATTAGAATCGAAATTCTAAATATGATTGGACTCATCTTTGCCTTGGTCAACTCTACGTC
TGTAGAATAGGGGTGTGCTATGCAAAGCCCATCATGTAGCAGGGGGTCCGTGCTGTTGGGTCTATCTCATCCATTTGGTC
TTCTTCTCCATGCATCGCATAAAATATCCTCCACAAAATGAGGTGTCTCGTTAAGTACAGTGCGGAGGCCAACGCAGTGC
GTGCCCCGAGCCGTGGACTCTAATATTTCTTAAGCCTATTTGGGTGCATTTTAGTCTGGGATGCTTCACTTTGAGTATCA
ATGCATATTTTGCTTCATTCCTTTCCCTTTTTAGCCTGAAATCAGTTTAATTATACATATTAGCTCATCATAACAATTAT
ACATAAAAACATATATTTAAATGTACGTAAGTTTATACTAATAACTTAGCTAAACTATGGATAAAATATGGTACTTAAAT
GCGTAAATACACCTAAAATCAGTACTCAGTAATCACACCATTTAAATTTGTGATTACATACATCCAATCGAAATACATAT
ATAAGAAAAATACATGATAGAATAAAGTTTAGAGCTCAATCCATATTTTTTCTCATTTTTATAACTACTTGTGCCCATGT
TAAAGAGAATGATATTATATATTTGTGTTGTATTAAAATCTCTATTATACGTACCCATAAATTTTTTATCATAATTTTAG
TTAATTTTAAAATCATACTTAATTTTTATGATATTATCCAATATAAAATAATGTTCTTGAAAATATACTTAAATATTGAA
GAGTATAAAAGTTGGTCAATATTTTAGAGATATTTTCATTGTTGCACATTTAGCATTTTAATATTCATATTTTTTTTAAT
AATAATATAAATATATAGAATGTATATAGACAAATATACGCTGATATATACATATATAAATAATACTAAACTAAATTCAT
AAGACTAATCATTTTTTATTTACCTAAAATCCTAGTCAAAGCATGTTTTAAAAAAGAAAATATTTGATGGAAAGAAAGAA
AAGGAGTCAAAAATTAGGCGTAGATTTTTCGAATCACATTCTCAATCAAATTGTGTAGTAATTTCATTTTTCTATAAATA
GATTAGATTAATACCAATATCATTAAACTTCCAACATTTGAAATTCTTTTGTCAAAAATGTCACAGGGTTCATGTTCCTC
TACTTGTACATTAACACATGTTATTTTTCACTTGAACCAACAACAACATACGCATGAAGTGTCTAGATTGACTAATCCTC
GAATGTGGGTTAGTTATAAGGTCATCCGTTTTTCATTTAAGGTTCTTGATGGTGTTTTTGATGAAGAAATAAAAAAAGAG
GATTTTGTGAATGACATGTCTGAGTTGATTCTTGGTGATATTATTAATGAAATTATTAAAGAAAAGAAGGAGGAGGAGGA
GACCAAACAAAAAAAGGAAGATGAAGAAGAAGAGGAGGAGAAGGAGGCGGAAGAAGTAAGAATAGGTTGAGGATTAAAAA
AAGGAAGAAAATGAAGATAAAGAGGGAAACAAACTAAAAGGAAAAAAATAAGCTTAAATGGTTTTTTAAAAATTGAATAT
ATCTTAAATAGATGTGTCACAAGGCATTAGTGTCTCCCTAATGTCATTTCTATGTTTTATAACCTTAAATCATTTGATAT
TAATAATATAATTAATGACTATCGCTATCTTCTTTTATATATATATATTTTAATTGTCTTATTTTCTTCTCATTTTGCAT
TTCTCTTGACTCTCTTTAAAATATTCTAAAGCAATTGTAGCGGCGTAGATCAAGTCTAAAAATATTAATGAAAAGATTAA
TTCAAGGAAAGAGGGAGGAAAAATCTATTAATATAAGAGAGCAAAAGGAAGTGAAAGAAAAATTGTTAGGTCTACAAATT
TATTCGTATGACCGATTATAGAAACTATAAGGGGTGACAGAAAACATTAAAAAAAAATTTATTTGATTACATTTAAAATG
TATTTAATATTTTAAATAAGGTTAACACAAACTGTAAGTGATGACACAAAATATTCAGAATTTGATTATCTGATTATAGT
TAACTATATTAAAAATATTAAATGTATTTTAAATAATAACCTTAAAAAGTTCTAGTGGTATGCTTATACGTATAAGAGGA
GGCGGAGGAGGAGCTGCAACGATAATAATGGTAGTATTAATAGTCGTAGTTTTAATAGTTAAATTTGATTAAATGATAAA
TAATTCTTAAAATTAGCTAACGTCTAAATAAGGGTCCTAAAAGCGTATAGTACTATTTTTGTGTAAAAAGTATTAACAAT
TTGTTGGGAACGCCTTTTCATCAATTAAGGGAAAATTAGCAAACTAGTCACAAACTCACAATCTTTAACATAATTATTAA
AAATATGTACACTTTAAAATAATTATTAAAAATGTCAATATTTTAGAAAATAAATTGAATCCTAATATAATTAATCTTCT
TTCCTTTTATTTCTCAAATTAGGCCATTATTTAATTCACTATCCCATAAAAAATCATCACCCACTTACCCCTCTTTCTAG
GTTTTACCCCAAATCACTCTTTTCTCTCTTTTCTCTTTTTCACCATTGTTATCTCCTTTCTTTGTTCAAGAAAATCAACT
CTTTGAATTTCCTACACTTTGTTTAAGAAATCTCACAATTAATTCAAAAGATTCTTCACCCATTGATAAAGTAAATTCGA
AGTCAACAAGTATTTTGTGAAGTTTCTTGTGATTTTGTTTTCATATTCACCAAGTATTTTGTATTTCAGATTTTCCGTCT
TTTAATCAGTATTGCTTGATTTTTTTGTGAGTTAGCTTTCATATTCACCAAGTATTTTGTGAGATTTTTCTCTTTTATGT
ATTTAAGATTTTTCATCTTTTAAGCAATATTGTTCGATTTTTTTTTGTAATTTTATTTTCATATTTGAGATTTAGTAGAT
TGTAGAAATCTACATTGGCATCCATACATCATATATTTTTTAATTTTTGTTACATTCATATTTAATAATTTCAAATTTTT
CTTATAGGGCTACTTATGCACAAGTGAATACGGATTTTCAGATTTGGATTTGGTGAACAAAAAATCAGGAAAAATGAACA
CGACAGACGAAGAAGAAGAAAGAGAGAGTCAGAGAAGGAGGTTGCAAAAATTATGTTCATACCGAAATTGTATTCATATT
AATTTTGTTTGTCAATTATTTTTCTTTTACTTAACATTTGTATTTGTATTAAGAACATTGTATTTCTTTTTTAGTTTGTA
GTCATTCCAATAGGTATGCCAAATGGATTTGTATTTCTTAAGCATGTATCCTATTTTTTTTCATAGTTAATTTATATTTT
TTTTAGAATATAATATCCTTCCTCAACAGACTGTATTATTTTTGCTATGTATGCTATTTTTTTTCCAGAATCTTGTATCC
TTATTTCTTTCATAGTTTTTTTAAAATCAATATTTGGTCCATGACTGAACCAATTTTTATTGAAAATAAGGCAAAATAAA
ATTCAGTCTTTACATAGCAAGACTAGGACCAACTACGTGGTCCAAAATGGAAACAAAAAAGTTTCCTAATCTCTAGACTT
CTTTGCATCTCATGCTTATAAGTACTCTTCTCCTTTTGTCACCACTTTGTGTTGTTCTTCATTTGGGTATCTTTCACCTC
CATGGTTCTGTCGATCATCTTCACTGGCCTTTGGTAAGTTCCAAAACCTTGCTTTCATTTTGTTCTTTTTTGCCGATCTG
ACCTCTCTTTCTTCCCAGGTTGTCGGTGTTTATCCCCAAGTAACTGATGGATCAAGATACAGTGTGTAGACACCTCCTTG
TGAGATCTCCTTCCCTTCATTTTTCTTTTGCTTCCATTCTGCTGGTTCACCTTCGTGTTCCTCATTATTGTTGCTTGTTC
TGGAATGTTGTGGTGGAAGACTCTATTTATCCCTATGTTTGGTGATGCATCTTGGTAACTAGAGCATCTAGATAGTTTAA
TCTCACATATATTTTCATCTGCAAGGCAAACAAACTTATATTTGTGCTTCTTATTTCCTTTGGGTTTGTAATTACGGTAA
CAACCTTTGTGAATCTTTGTGTTATGTGTCTGTGTTTTTCTTCCTTCATTGCTGATTCTTGTTTTCATCATTGCCTGCTT
ATTCTCCGAGTCCTAATCCTCAGATTAGGGATCTATGATTGGTCCATGTTGATTTGTTCTCTTATGCTTGCTGGTAGGTC
TTGAAAATAATGATACTCCTTTGTGTTTTGTTCTTCTATTACTTCATTAGCTAGTGCATCTGCCACAGTGTTCCCTTCTC
TGAAAATGTGTATGATATTTCCTTGTAATGACTGTAGTTTAAACCTTATATCTTCTATTATCTCTATTAATTCCCAAGGA
ACTTTCCATTGCTTTTCTATCATCCTCTTGAGGGTAAGTGAATATGTTTCCATGGTTATACCTTGTATGTGTAGAGTTAG
ATAAAACTCCAACGCTTCTTTAATAGCANNNNNNNNNNNNNNNNNNNNNNNNNNNNNNNNNNNNNNNTGGTACCTATTCT
GATTCCTCTAGCTTTTGCATAAATCAAATCCCCTTTCTCATCTTGAACACAGAAAGCTGAAGCACACTGTCCTAGATTTC
CCCAACACGCACCATCAGTGTTGCATTTTCACTTGCCCTTTTCAGGGAATTGCCATGTTACTCCCAAGCAGTATAATCTT
GGTTTGTATTCCTTCAACAGGCAATAGTGTGAGGCCAACTTTTCTTTTATATCTTCATCCATGGGTACAAAATTTTGATT
AGTTTCCAAACCAAGTCTTGTACTTGTCATACCATCTCCATGAAAGCGACATTTCCTCCATGATTTATCTCATTTCTCCT
CTTCCATATGATCCACATTATTATAGCTGGCATCGCTCTATACACTGTCACCAATTTGGGAGTTGTGTCACTTGTCCACC
AAGTCATTATGATTTGCTTCCAGTGCATATCTTCAATGTCTATCCCTGCAAAAATAGCAAAATGCCTCCATAACTTAGTA
GCTATGGGTGCGGTTAGAAATAGATTGGCCATTGTTTCCTTTGCCTTCTCCTCACAACACCAACACCTCGATACAATGCT
AATTTTCATGATTTTCAGATTATCATATGTAGCAATTTTTCTTTTCCAATCCATAAGAAAAAGTTTATCTTGAAAGGTAA
TCCTTTAGTCCAGATCCTTCTGTACTCCTCATTCTTTTCATTTCTCCGTCTCAGCAATTCATAGGCTGATTTCACAGTGA
AATTGCCTTGTGTACTACCCATCCACCAAGGCGTGTCATTCCTCTGTGAATTAGTAGGAGGTTTTATGTTTTCCACCACA
TGTGTAGTCATTTCTTCAGATAATTTGCTACTCAATCCCTGTATATCCCATTCTCCACCCCTTATTAAATCTTGGACCTT
CAGTTCCTCTTCTATTGCATTCTCTACTTCTACATAGTATAAGGCACCCTATTGAGTCCAATTGTCAAACCAGAAACTAG
AATTTCCAGCTTTTACCTGCCACCATATGTTATGTTCAGCCTCGTCCTTTACTGTCATCATTTTCCTCCAAACATACGAT
GCTCCATATCCCCTTGCCATAATTGGGTGATATTTTTTGCAATACTTATTCCACCTAAACTCACTCCACAGAGAAGATGT
AGAGTTTCTGAAGTTCCACCATAACTTAGCAAATAAAGCTTTAGCCATCGCATGTAGTGATCTGAATCCCATCCCTCCTT
CCTCCCTAGGATACCACATTATCCCATGACACCTAGTGTTTATTCCTTGATCCAATAGCATTTTCCCCAAAAATCTTTGC
AAAAATTTTGTGGAGTTGATTAATCACACTGACATGAGGGTTCATAGCTGATAGCAGATAAATAGGCATAGATTGTAGGA
CGTGAGCAATTAAAATGTATCTACTCCCAAAAGACAACAATTTATTCTGCCAAAGACTTAGTCTCTTCCCCACCTTTTTA
ATCAATTCTTCAAAGTGCATCTTGTTTTTTCTTCCATAGAAAACAGGACACCCGAGATAAATTAATGGAAAATTGCCTTC
TCTGATTCATGTGATCCTCTTTATGTGATTAACAACCCTCACCGGAGTCTTCTCATGAATATAGAACATACTCTTATCCA
AGTTGATCATCTGCTCTGATGCCATTTCATAATCTTGAAGTACCTTCATCATCATCTTCATAGATCGTTTTTGTCCCGAA
CAAAATAGTATGGTGTCATCAGCGTATGATAAGTGATTTTTTTAGGGTCCACTTAGGCATGCCATAGCCTCTAAAATCCT
GGTCATCAAACAAATTATTCAGCTGTCTTGCTAGGACTTCTGCCGCAATGATGAAAAGGGTAGGTGACAAGGGGTCTCAT
TGTTTGACTCCTTTGGATGATTGAAAAAATCCATATAATTGCTCGTTCATCAATACTGAGTACCAATTGCTACTAATTAA
TCTCACAATCATATCAATAATTCTCTCAGAGAACCCAAAGTTCCTTAATACCCTTACCAAGAATTTCCACGACACCCTAT
CATATTCCTTTGTCATATCCAACTTGACCACTACGTTGTGTAAATTACTCCTCCTGTTTATATTCCTAACAATCTCTTGT
ACCAGCAACACATTCTCTGAAATGCTTCTACCTTTTACAAATCCTGACTGATTAGGGGAAATAATTTAGGAAGCACTTTT
ACTATTCTTTCATGCAACAACCTCGATATGTTCTTATTTACAAAAGTGCTAAGACTGATAGGGCTAAGATCACCATAGGT
CTTAATCTCTTCCTTCTTTGGAATAAGTACCAGATTAGTATGAGTTACATATTTGGGCAACCCCCATCCACAAAAGAAGG
CCTTCACCATATTTGTAATATCTGTGCCAATAGTATCCCAACATGACTGAAAATATTGTCTCGAAAACCCATCAGGACCA
CTCGCACTATCCCCGTTTAGAGAGAAGACCACATGCTTCGCTTCCTCCTTGGTTGGCATTGTTTCCATCTCTTCATTATC
TCCCTCTGTGACCAGCTTAGGAATACATTGAAGTAATTCAACGTTATTCCACTTCTGGTTCTCCATGAAATGTTCCTTAA
AAACATTGACTGCCTCTTCACCTATATTCTGGGAGTTGCTAATGATATCTCCCTGCCTTGTCTGAATCTCCTTAATACGA
AGCTTTCTTCTCTTTCCCTTCACATAAGCATGGAAAAACTTGGTGTTTTTATCTCCATTAGTGTACCATTTCATTCCAGC
TTTCTGTCTCCAGAACTCCTCCTCTATGTGTCGATATCGCTTCAAATCTGCCTTCACCTTGCTGAGTAGGCTCTTATTCT
CTTATGTTGGAGAAATTTCTAGCTGCACTTCCTTGGCTTTCACTATATCTTCAAAAGTGGCAATTTTCTGAAAAATATTG
CCAAAAGTCCTCTTACTCCAAGATGTCAATACAATTTTGGTCTTCTTCAGTTTGGTATGGACAACATAAAAAGGGGACCC
CAGAACTTCTTCATTCCAACATTCATTCATTACATTCTGAAAATCCTTGTGCTTTGTCCAAAAGTTCAAAAACCTAAACG
ACTTCACAACTTGTTCCTGTAATGCATTACATATCACATGTAATGGTGCATGATCTGAGCCCTGCCTAATTAAGTAATGC
ACCTCACTATTAGGTAATAAATGCATAAAATCATTATTCCCAAAAACCCTATCCAGTTGCTTAAAGATGCAATCATATTC
TATTCGACCATTCTACCAAGTGTAACAACTTCCAACAAATTTTAGCTCATTCAAAGAACATGCGCTAACATAAGATGCAA
AGTCTATCGTCTCCTAGTTGGTCACTGGCAGTCCACCCAACTTCTCAGACTCATCAGTTATAGTGTTGAAATCTCCTCCT
ACCAACCAAGGGCCGATAGTGTGATCAACAATATTTTCCAAATCTTCCCATAGTTCCAGTCTCTCCGAAGCACTACACCT
TGCATACACTGTCGTTACTGTGAATTTATCATCCGTTCCCCTTAATTGGTACTTCATTGTTAAATGTTGACATGCATCTG
TTGAATCTGTCTCCACCCAACCATCTTGATTTCTTGTTCTGATAGGGTATTAATTTTTGCCTTTTCCTACGTAATTTCTT
CTTCATTTATTTCACCTTTCTCCATTGATTTGGAATCTTGGTTTGTCACTGGTACTACTTATCTTCATCATTAACTCCAC
CATTATAATTATACTCCTCCAGTTGAGGGGAAGTATTTTCTGATTGTTTTGAGTCCTTGTGCCTATCCTCTTTGCCTACA
TCATTTACTGAACTGTGAGCATTGTGTTGCTTGTTGTCGCCATTGGACCCTACTACTTGTTCCCCACTTCTTTCCACTGA
TTCCAATACCACTTCTTTATTTTTGTTGTATTCCTCATTATTTGTTTTCTACTCCCCACCGGTTTGTACTCTTTTCTCCT
TTTCATTGTTTGCCCTCTCATCTTATTTAGTGTTATCTAGTATCCCAAATTTGTTGCTTGTTGTTGTCCCCTTTTCTTGC
ACTTGTGGTATGGGGTTCCATTTCTGCTCCACTTTGCCCTTATGTGGTTGTCTTCCTCCCTTATGTTTTTCTCCTCTATT
CCTGAAAAACCTCATTTTCCCTTACTTTTGCTTTTTCTGTGTCCTCCTTTGGTAATTCTTCATCCCCTTTTCTCACATGC
TCCTTCTTGTATGCTTCAGCACCCTTAGTTTCATGATATAGTTCTGGGTGAATTATAAAACATTCATTCTCATTGTTCCC
TTGAAGCTTATAGTTCTTACATACTTAGGCACATAATCATATTTGATGGTTATCCACTTTTCTTTCACTTCTCCAGTTTT
CATCTGCATGCCTAGATTTATTCTTTTTGGAAAATCTTCTAGCAAGTCCACTTCCACCTTGACCCTTGCACAACTTGGCC
TAGTTTTGTTTTGTGTGGCCAAGTCCACTTGTAGTGGTTTTCCTACTGCTACTGCAAAGGAGAACAATGCTTCATCCCCA
AAAAAATTTGGTGGCAAAGCTAGAAAGGAAATCCAAGCAATTGATGATGTCTCCTCCGCTGGATCAAAACATGGATCTTA
TTTGAGTGTTCGCATTGGGTACGATCTCTGATTATGTGTTATTTAGAAATATGGCTTCAATAATAGACTCATATAGTCCT
CCGGTCTTGAAGCCCGAATCAGTATATACTTGTTGCTCAACAGTCCAATGTTTACCTCTCCTTTCAGTTCACATTGTTTG
GGATCAGTCTTCGTAAATCTTGAATATCCTGCCAGCCATACAAAAATTTTCCTATCACAGCAAACTCTAAATCTTCTTTG
ATAATCATCTGATCCACCTCCTCTTCTTCCCATAATATCCTTGGTTCCTCATGCAGATAAAAGATTTGTTTCTTCAGAAT
AGGTTTATATGAGGTTTAGGGGGGCTTGATCATATTCACATATGTCTTCTTCAATTGTTCTTTTGTCAGTGATATTGTTG
TTGGCCCCGCCTCTTCCGGAGAAGGTTGGCCAACAACCATCATGGCCATGACTCTGGTGTTTTCCGTTGTAAATTAGGTT
TGGTGTCAAGGTTTCTTCGTCAGAGCGTTCTCCTCCCTAAGAAGCGTATTTCTTTCATAGTTAATTTGCGTTTTAAAAAA
AAATGATATCCTTCCTCAACACATTATATTATTTTCACTATGTATGCTATTTTTTTCTAGAATCTTATATCCTTTCGTAA
ATCATATTCATATGTAATGATTGAATTATATTGGGATACAATCATGTAATACAATTTCACTGGAATACAATTTTAGTTTT
CATTATGAAAGTAATATACTAATTTGAATTTGAATGGTAAAGTAAGTACATAAAATGTAAAAATTATTGGTATAGAATTA
CGAATAAAACATAATGACATTTTTTTTTCTTTTTTGTTATTAAATAATTGTTTTCTTTTAAATCAAAAGAATAAAAGAAT
ACATAAATCAGATACATAACAAACTAAAATATTGACATTTTAAATAAATATTGAAAGTGTGGCTAAGGGGCCCTATTAAA
TGTCAAAATATTGACATTTTGAATATTTTCCCATTTCAGATTACACATCCAACTAACATGGTTTTAACCACAATTTCTAT
TAAACTTTACCCAAAGTTTAAAACTAGGAGAAACTACACAAATAGGACACAAAATACAAAATAATTATAATTTCGTAGCC
TAGCCCAAAGTAATTCAGCAAATGTCCATTTTACCCAGAATAAACTACAATCCATACCCCTTTAGTTTAGACTCCATTTC
CCACCAAAGCCCAATTCTCTTTAGCATTAATTAGGACTTTCTTTTTCCTTTTTTTCACGACCCAAAATATACCCTTGATG
TGACATGATGAATAGAACCCCGAGAGGCCCTAAACAAGCCACTTGACATAAGAATGACATAGAGATAATACAATAAATAA
TATTTTAAGCAATATAAGTCTCAACTAATAAGATGACATAAAAGATACCAATAGAGTACATAATAGAATAAGCGGAACAT
TTTTCTAGTGTCTGACATAAGCCGTCTATTCATAAATGTGACTAGGACAAACCCCTAAGTCACAAACATAATCTGAAGTT
GAAAGACTAAGGAAGTAGTTAAGTGGTAATGATCTGCCCTCGAACCATGAGGACTCACCAATCCAAGCAATCAAAAGTTG
AGCAATCCACCCAAGTGTGTTCTGGTGGAGGAACATCATATGCTATATTATGAGACAATATAGGCATAAATATGCATTAG
TACAATGAATATACTAAGTATGCGGAAATGCATGAAAATGTACATATGAAATCATAATAAGTTAAAAAAGTAAAATATGC
AAGACCAAGTAGAACATAGTAAAGTTTAAAAGTCAAATCATGAGTCATGTACATTGTCAATGCATTTGAAACTCATAAAG
AAAGATTTTGTAAAACCTTTGAAAGCAACGTAGTTCATTTGTGGGATATTTACCATTAACCGATAATAAGATCATATGAG
CTATAACATAGAATCTGGTGTATCCCTCACACTGAAAAGAAGGAGTTCTTACTTGCCAAGCTAAAGACACGTGATACACT
CAAATTACACTTCCATAAAGAAGCATAAGCGATCGTTATCAAGTAAAGAACCCAACTTGTAGGTTGGGGTGGGGTCGATC
CCACGAGGAAAATGGTTTAGACTTTGCTTTAACCAACAATTATATTCAATTAGCCAAATTACTTCCAGAAACAAGTAATT
AAAGGGTTTTTTTTTTGTGAAACAAATCGTAAGAACTCAATAAGTAATAAGTAATCAAAAGTCAATTTTTGGTTGTTATC
AAGATGAAAGAAATAACTAGGGTATACGTGTTCCCCACAAGCTCATAACACAGTAATCCTAATAATAGCAATCCTTTCCT
AGTGTACTATATGCAAAGTGATAAGTTAGGTATCTCTAAATCCTTGGTCCGGCATCTAGAGAATTTCACCCCACACCTTG
ATCCGGCTACGTGTGTATAATTTACTAACACTTACCTTAACCTCATATTAGACATCATAATCAATGTTTGGCTCAATTAT
TACTTCGCACCAATCGACACTATCCTATTAGATAGTATCACACTAAATCTATGTTGATAATTCTTTTCTTGTTGATTACC
TCCTTGGTTCGACAAGTAGCAACAAAGCGAGTTATAATGCGTGCACTCGTTAAAAATACTTCTAAACGAAAGAATTATCA
ATGCATGCATAACACTATTCAAGAATTGCTTATTTACTATTCATACTTTGTTAATCGCTCATGGTTCCCACAACCCTAGT
TGTGGGGTTTAGTTACCCATAATTCATTGTTATAGATGAAAGAATTATGAACTTACTTAAGAAGAATAATAAACCTAGAA
ATTCAACTTGAATTGCAACACACAAATCTTCAAAACGAACTTAGGAAATTAATAATTTCTAAGTTTGTAAGAAAATCTCC
CAAAGTCACAAAATAGAACTAAAGTAATAATGTCTAACCCCCAAAAACGAGGTTTACATGCCCTATTTATAGAAAACAAG
TTCTAAATTAAAAGGGAAACAAAATAAGGAAAGTTTGTTCAGGGACGCGTCTTCATTCCACGAGACTGACTCACGGACCG
TCAATGGATCTACGGCCTGTGAGTCCCTTCCGTCAGCCAGGACTTAGAGAATATTTCAGCTTCCAAAAATCAGCTTCTCT
GAAGCAAACGACGGAACTGCAGTACGGACCGTAGATCGATCTACGGTCGGTCAATCCCCTTCCGTAGCTCCACACTTGGA
ATCTTCAAAAATCAAGTACTGGAACCCTCGCAGTATCAATCTACGGATCAACAGTACGGTCGGTAGATCCATCTACGGAC
CGTCAATGGCCACCGTGGTTCCACACTTGGTCAAATTTCTCTAATTTGCCTTCCATGCCTTGCCTGCTGATCTACGACCA
CCATCTACTGAGCGTCAATGGACCTACGATCCGTAGATGCCCTTTTTCTGGATTTCTTTCAGTTGTCTCTTTACTTCCGC
GCCTGAACATCTTTCCTGCAAAATATGATAAAAACACATAAAAACCAATACAAAAAGGCCCTAGACATTCACAACTTGTA
AGTGAAATGTATTAGAAATACCATAAACTCACGGTATATCAACACCTTCAACTTAAATTCGTTGTTTGCCCTCAAGCGAC
GCACTAAGACTCTAAATGACACTTGTATAGAAGCAATCATTTCAAGCACAAACAATCAGATGGCTCTCTATTCCACTTAC
TTTTCGGGTGCAAACTTTGTTCTCTTAGACTTGACAAACTAATTCGTGCGGATCAAACCATGACAACGATCGACCAACCA
ATACATAACATACACTGTTTCACTATCACCAAAGTACCAACTTTTCGACAATGTAACTAGTACCCTTACTTCAAACGAAA
TCCCTTTTCTTTCACACAATGACTATGAATTTTGAGTATAAGGATTCATTGAACACTCACGCTCAGAAGTAACTTCAAGT
ACAGTTAGTGCTCAGTACCATAGGCTTGCCCTTATTTTCACTGCTTAGACTCTCCAAACTAGATTCTAGGATCACTATAG
GACTTTCTTGGCTTGTAAAGTAGGCTCAGGGTCAGGTGTGGTACATTTGGGTACTTCTTAGTGATTTTATGCCCTCATTG
ACATTAACTAGGCTTTCAACCTCTTTTTGCCCTATTTTTGCCATCCTACTGTTGTGCCTTCTTTCTCTTGATTTTCTTCA
ACCGCGAATGTGAGTTTAAACCTTGTAGCTTTTTAATTTTTAATTTTATTTTTTATAATAATACTTTTCTTTAGCTTTCA
ACAAGTCACATCCTTTCCTCTATTTTTTCAACATCAAATTCTTTTCATACCCACAATTCTTTCAATTTCCTCTTTCATAG
TCACCTTCAACTTATGGACTTTCCATTGGTTGAGGTGCACAATACCCGATGTCAGGTCAGGGCCAAGATTGAAGTTACTT
TTTACATTAGCCACCCTCAACTTAGGCTTTTGGCCTAAGTCAAGGTGTATGTCCAAGGAGGGACCGGGGCCAACATAGTC
AATTATGGGAAGGTGAGTTCGGGGATTAGAAAGAAATGGTCTAATTTTAGGCTTAAAGCATTTGGATCAAAGGGAGCATT
TATTTTATTTGGTTGGATCCTTCTTTTAAGCAATTTGTGGACTTATCAGAACAATGACCTATGATCACTTCCTAACCTCT
AGATTGAATTGTCTTAGCAGGACTAACCAGACAAGTTCTAGTTTTACACAAAAACTGTTTGAACAATCAACTATTCTCAC
ACACTCTTTGCACATAGTTTCATTATCAGATTATCAGATTACCCAGTTCAAGTTTCAACTTAAGTCATGCCATCAAGTTG
ATTCATTATCATGTCATACTCAGAGCCAATACATTCAACTTGTCTTAGCCTACCAATTCTAGCACACATAAGCAAATATG
GACGGGTATATTTTTCATAGGCCATAATGCTTCATTCTTTTTCATGCTTCTACACATACGATCCTAACTCATGCCGGTTC
AATAGAAATTAAACAGTCTCTTGGGGAAAAGAACACAGGCAAGAAAATCCCAAAAAGAGGATGTATGAGTTGGGTTATTC
AGACTTCACCCTACCACTCACAATCCATTTACCCCACCCCAACAAAAATAGATGTGATTGTCCCCAATGCATACAAAAAT
AGTAAAATATAATGGATTGGGTAAAGCAAACCTGTGGCGTATTGCGCCGAAGAATCATCATCAAGCGGGTGGGTCCAATT
TCCCGGAGCCTGCTGGAGCCATACTTGGGTCACCCTTAGTAGTGCCCATATCAACCATCATAGCACCCTCAGTAGTGCTC
TCGGTCACTCTAACCGCACCATCAGTGGTGCTCACAACGTCCCTCACGACAGGCGGGACCTCTACAGCTAGAGCAGAACT
CGATTCCCCTACAATACTCTCATGCACCCTCTGTTGCCGCAACTCTTCATCTAAAATCGAAGCCTTCCTAGCCTCCTTCT
CCTGCTTACGCTGTCTCTTTTGGGCTTTTTCCTCTTCGGTGCGACTAGAACGGTGCCTCTTGCCTTTGGTATGTGTAGGC
TCAGGCCCCTCCTCGACGGTCCCACTGAATAAAACATCCAGCACCGTATCATCAGCCAACATAGTAGGTGCAGCCTGAGG
CTCAACTGTAGGGGTGGCAAGAATGGCATCAATGTCGGCCCGGAGACTGGCTAACTCAGACTGAAAAGAGGATAGATCTA
TGGTCGGGGCTGGTTGCTCAAGGACTCTCAATTCAAAGGCATCAAGATGCTTATTAACGGCCTGGATCTTTCGGTCCATC
ATGCCCTTCATCCTTCGCTCCATTCTGGCCTCAGACTCGGCGATCTACTTTTGCATCGAAGGCTGGATGTGATGCAGCAG
TGTGGCCATCTGAGCCTCTAATTTCTGTACTCTGGCCAACTGGACAACAACTACTCTTAATGGTGGTATGGACCAGGATG
AGCTAGGAGCCCCACTAGCATCCTGGGAAGAGGAGGTCGGGATAGTATCGGTGTGATATGATATAATGGGGTCACTACCC
TGTGCCTGCCCCACCGTGTCTGCAAGATCTGCACCCAAGTGAGGTACCTCAACCTGGGGCTCTCTGGGATGTGCCGCCAG
ATTTGCCTCACCTTGAATGAGGCCTATATCCAAAGTCCATGTAGGGTGGATTAACCTGTCACAATGCCAGATCGACACTC
CAAAGTCCCTGCACAATTGGAAAATCAAACATGGAAAGAGGTAAGTAGTGGAGGTCTTGAATTCCCTCTCATGAATCTCT
GCCAGCAGCATGAGGGCAAAGTCAATCTCCACTCCTGCTACCAATGCTACAACCATGACTGCTCTGTCCCATGTGAGTTG
GTTGTCAGCCTTTGTAGGCGACACTCTGTTACATACCAACAACTAGAAGAACTTGGCCACAAAATTTAATGTGGCCTTTT
GGATACCCAACCGTGGTGTGGCGACACACTCCACACGCTCGCCATCTGCAACAATGTATTTAGATAACCACAGTATAACA
GCCTCTCGCTGCTCAGCATTCCTCTAGAAAGTGCCACTCTGCACGATGTCCCATCTGTAATCAAACTCCGTTGTGTTTAG
TGACCAAGAGTGACCCGTGGTATGTCCATAGAGAAAGCGGCTGATGGTGGCATGTGATATGTTTACCGAACAACCCCGGA
CTATAGTGGAAGTGAGAGGGTCTTGCCTATGGGCTTTGACCGCTTGGAGATCGAACTACGGAGAGTGGCGGCATAAGAGG
TGTAGAACTCCCGTACAATCTCCTCACTATAAGTACCTGGGTCTCGAGCCATCCAGTCACACTCGTGAAGGTTAAAAAGC
CAGCGGATGTTGGGGACAGTGTGCAAGCTCCCTGTGATGACTCTGCGCTCCTCTGTAACAATTTGGGACATCTTCTCTTT
GTCATTAATCATCTTGGCATCCCGATAGATTTGCCATTGGCCCTCAACACACCTTCTGTTTGGCTCACCGGCCATTGGAG
TAGGGTTCTCATTCCTTGGTATGGGTACTGACTCTGAGCTAGTGGCCTCATCAGATGAGGTTGCTTGTCCATTCTAGCTG
GACCCTGTGGCTGACTTGGCATTGGACCCTAGCATGGACAGACTCGGACCCTGAAGCATGGCTGGACTCAAAGCCCAAAG
CATGGGTAAACTCGGAGCCAGACGCAGACCCAGTAGATAAACTGGAAGCAGCCCCAGTTGGTGACTCGATCAGTGTGTGT
TTCTCATCAGAGAGACAGTGACTACGTCGGGAATCACCTTCCGGAGGGTGCCTCTGGTGTCTCGAGGTGCAGTGGGAGAA
GTCCTTGTGTTGGGAGAAAAGTATGTTGGATCTTTTTCTGTGTTCGTGTTCGTGTCCTCATCGATTAACCTGGAGCTAGG
AGCAATAGATTTTGACTTGCCCTGTTTTGAGTAGGTGACTAGCTTCTTGGGTGCCATCTTACCTGTGGAAGCGATATTAG
TGCCAAAACTAACCATAAACAAACAAACAAAAAATTTTAGAACTATAACCAAATAGTAACAAACTCTCATGAAAATTTCA
GACAGAGGCTACAGTGGTCATCCACGGAGAAGACCTATGGTCCGTAGACTGATCTATGGTCCATGGAATCCTTTCGTGGA
TCAGAAGACCAATAATATTGGTTGCAGATGGAAACCACGGATATACAGAACGGTTCGTAGATTGATCTACAAACGGTAGT
CCACATCTGTGGTTTCACACTTGGTGAAATTTCAGGTTCATCCAACCACGAACCTAAAATACGGTCCGTAGATCGATCTA
CGGTCTGTAGACGGGGTATCGTGGATGTGATCTGTGCCAGATTTAAGCCATTCTTTATTTTCAAGTCCACATCTTAGACC
ATTTTCAACAATGTCCTAGTCTAACCATGTATTTCAACATTGAATCATGCTAGTTTGTCATTCTCAGGATTTCGATTAAT
CATTTTAACCAAGTATTTAAGACAAACTTTGGAACCCTAAGTCGAAACTTACATTTAGACTTATAATCATATACAATAAG
GCAACACAATCACTATCTATCGTTCCAATGGTATTGTAACTTCCAATTTTATCATGCAATTACATCTAACAATTACCCAA
GGTCAAGACCCGACTCCCGACTTTCTATATTCAATCTATGAACCAAAATTCAAAGTGAGGGGAAAGTCTATTACCTTACA
AGCAACGAGGAGTGGGGTGATTGCGTGACAATACTAAGCTTTGCAAGACCAAAGAATTACCTCTTCGTTACTAACCCGAA
CACCGAACCTTGTGGGAATTTTTGGAGAGAAAAGGGAATTTAGGGGTTTGGGGAAAAGGAAGGGAAGATTAATTGGGGAG
TGATGGAGTGATTATTGAGTGATTTAAGGAGTTTGGGAAGTTATGAAACGGTTTGGGAGTATATGGAGGGAAGTGGAATG
ATTTAAAATTGGGGGGATTTTAAATAGGATGGGTTCGGGTCGGGTCAGGCAGTATTAGGGTTTTGGACCCACGAGACCCC
ATCTACGGTCCGTATATTGGGACCGTAGATCACTCTTACACTTGGACAAGTTATAGGGACTTACCNNNNNNNNNNNNNNN
NNNNNNNNNNNNNNNNNNNNNNNNNNNNNNNNNNNNNNNNNNNNNNNNNNNNNNNNNNNNNNNNNNNNNNNNNNNNNNNN
NNNNNNNNNNNNNNNNNNNNNNNNNNNNNNNNNNNNNNNNNNNNNNNNNNNNNNNNNNNNNNNNNNNNNNNNNNNNNNNN
NNNNNNNNNNNNNNNNNNNNNNNNNNNNNNNNNNNNNNNNNNNNNNNNNNNNNNNNNNNNNNNNNNNNNNNNNNNNNNNN
NNNNNNNNNNNNNNNNNNNNNNNNNNNNNNNNNNNNNNNNNNNNNNNNNNNNNNNNNNNNNNNNNNNNNNNNNNNNNNNN
NNNNNNNNNNNNNNNNNNNNNNNNNNNNNNNNNNNNNNNNNNNNNNNNNNNNNNNNNNNNNNNNNNNNNNNNNNNNNNNN
NNNNNNNNNNNNNNNNNNNNNNNNNNNNNNNNNNNNNNNNNNNNNNNNNNNNNNNNNNNNNNNNNNNNNNNNNNNNNNNN
NNNNNNNNNNNNNNNNNNNNNNNNNNNNNNNNNNNNNNNNNNNNNNNNNNNNNNNNNNNNNNNNNNNNNNNNNNNNNNNN
NNNNNNNNNNNNNNNNNNNNNNNNNNNNNNNNNNNNNNNNNNNNNNNNNNNNNNNNNNNNNNNNNNNNNNNNNNNNNNNN
NNNNNNNNNNNNNNNNNNNNNNNNNNNNNNNNNNNNNNNNNNNNNNNNNNNNNNNNNNNNNNNNNNNNNNNNNNNNNNNN
NNNNNNNNNNNNNNNNNNNNNNNNNNNNNNNNNNNNNNNNNNNNNNNNNNNNNNNNNNNNNNNNNNNNNNNNNNNNNNNN
NNNNNNNNNNNNNNNNNNNNNNNNNNNNNNNNNNNNNNNNNNNNNNNNNNNNNNNNNNNNNNNNNNNNNNNNNNNNNNNN
NNNNNNNNNNNNNNNNNNNNNNNNNNNNNNNNNNNNNNNNNNNNNNNNNNNNNNNNNNNNNNNNNNNNNNNNNNNNNNNN
NNNNNNNNNNNNNNNNNNNNNNNNNNNNNNNNNNNNNNNNNNNNNNNNNNNNNNNNNNNNNNNNNNNNNNNNNNNNNNNN
NNNNNNNNNNNNNNNNNNNNNNNNNNNNNNNNNNNNNNNNNNNNNNNNNNNNNNNNNNNNNNNNNNNNNNNNNNNNNNNN
NNNNNNNNNNNNNNNNNNNNNNNNNNNNNNNNNNNNNNNNNNNNNNNNNNNNNNNNNNNNNNNNNNNNNNNNNNNNNNNN
NNNNNNNNNNNNNNNNNNNNNNNNNNNNNNNNNNNNNNNNNNNNNNNNNNNNNNNNNNNNNNNNNNNNNNNNNNNNNNNN
NNNNNNNNNNNNNNNNNNNNNNNNNNNNNNNNNNNNNNNNNNNNNNNNNNNNNNNNNNNNNNNNNNNNNNNNNNNNNNNN
NNNNNNNNNNNNNNNNNNNNNNNNNNNNNNNNNNNNNNNNNNNNNNNNNNNNNNNNNNNNNNNNNNNNNNNNNNNNNNNN
NNNNNNNNNNNNNNNNNNNNNNNNNNNNNNNNNNNNNNNNNNNNNNNNNNNNNNNNNNNNNNNNNNNNNNNNNNNNNNNN
NNNNNNNNNNNNNNNNNNNNNNNNNNNNNNNNNNNNNNNNNNNNNNNNNNNNNNNNNNNNNNNNNNNNNNNNNNNNNNNN
NNNNNNNNNNNNNNNNNNNNNNNNNNNNNNNNNNNNNNNNNNNNNNNNNNNNNNNNNNNNNNNNNNNNNNNNNNNNNNNN
NNNNNNNNNNNNNNNNNNNNNNNNNNNNNNNNNNNNNNNNNNNNNNNNNNNNNNNNNNNNNNNNNNNNNNNNNNNNNNNN
NNNNNNNNNNNNNNNNNNNNNNNNNNNNNNNNNNNNNNNNNNNNNNNNNNNNNNNNNNNNNNNNNNNNNNNNNNNNNNNN
NNNNNNNNNNNNNNNNNNNNNNNNNNNNNNNNNNNNNNNNNNNNNNNNNNNNNNNNNNNNNNNNNNNNNNNNNNNNNNNN
NNNNNNNNNNNNNNNNNNNNNNNNNNNNNNNNNNNNNNNNNNNNNNNNNNNNNNNNNNNNNNNNNNNNNNNNNNNNNNNN
NNNNNNNNNNNNNNNNNNNNNNNNNNNNNNNNNNNNNNNNNNNNNNNNNNNNNNNNNNNNNNNNNNNNNNNNNNNNNNTT
GTCCCCAATTCGGTGAAATAATGATAGGGGCGGTAACTAACTTCTCTTTCAACTCTCCAAATGCTCTAAGAAAAGTTTCA
TTAAAGTAGAACTTACACTCCTTGTCAAGTAGTTTGCACAAATGATGTGCAATTTTTGAGAAATCTTTGATGAATCTCCT
GTAGAAACCTGCATGCCCAAGAAAACTCCTCACACCTTTTTTACAGAGATAGGTGGGGGAAGTTTTTCTATTACTTCAAC
TTTCGCTTTATCTACCTCAATGCCCTTTTAAGAAATTCTATGACCTAGAACTATCTCTTTTTTCACCATAAAGTGGCACT
TCTCCCAATTCAGCACCAGGTTGCAATCTTCACACCTTTTAAGTACCTCAGCCAAATGATTCAGACATCGATCAAAAGAG
TCCCCTACCATAGAGAAATCATCCATAAATACCTCAATAGTGTCCTCCACCATATCAGAGAATATCGACATCATACAACG
CTGGAAGGTTGCTGGAGCATTGAACAACCCAAAGGGCATCCTTTTGAATGCGAAAGTCCCATAAGGGCAAGTGAAGGTGG
CCTTCTCTTGGTCTTCCAGAGCTATAGAAATTTGATCGTAGCCTGAATAACCATCAAGAAAACAATATCAACCCTTACCA
GTAAGTCTATCTAACATCTGATCCATGAATGGCATAGGGAAAAAGTCATTTTCTGTCCAAACATTTAGCTTCCGGTAGTC
CATGCAGATTCTCCATCCAGTCACGGGCCGCATCGGAACAAACTTATTTCTCTCATTAGGAACCACAGTAATCCCACCTT
TCTTGGGCACACATTGAACATGGAATACCCAACTACTATCTGCAATGGGATAGATAACTCCAGCATCTAACCACTTGATG
ATCTCATTTTTAACTACCTCTTGCATATGTGGATTTAATCTTCTTTGGTGCTCAATACTAGGTTTGTGATCTGGCATTAG
TTGTATTTTATGGGAACAAATACCGGGAGGAATCCTAATAATATCCGCAATAGTCCACCCAATAGATATGCCGCAATGAT
GACCGGCAAAGTGTTATCTTTGCCTAAGAATACATACTTCAAATGTGGTGGTAGAGCCTTAAGCTCCAATTTCGGTGCCT
CCACAATAGATGGTCTCGCTGGTGGAGACTCACGATTCTTCATGTCTAACTCATACTTCTTTTGTTTTGACCGATATTCA
CACCTCTCGAGTGCAGCTACCAACTCATCGTACTCTTTAATACCATCACTATCAAAATTCATCATAACTGCTGCTAGTGC
CCCAACACCGAGTCACTCTTCAATTTGCACTTCTACTCCACTCTCAACTTTGTAAGTTATAGCAGATACCGTTTGGAGCT
CACCACTCTGCTTCATGGACCTACAAATATTGAAAGTTGTTTCTTCATTGTTCAGTCTGAACTTCATCTGTCCCTTCTCC
ATATCAACCAATGCACGACCTGTGGCAAGGAATGGTCTCCCAAGGATGATGGGAACATCAAAATCAACCTCACAGTCAAG
AATCATAAAAATCCGCTGGAAAGATGAACGGCTCCACTTTTACTAGCACATCATAGAGTACACCAATTGGCCTTTTCACG
GTACGATTGGCCATAACTAGCCGTATCGTAGTAGGCTTTGGATCCCCTAGACCCAACTTCTTATAAATAGACAATGGCAT
GAGGTTGATGCTAGCACCAAGATCACGCAATGCCTTAGCAAAGTGTAACAACCCTATAGTACATGGGATTGTGAAAGTAC
CAGGGTCTTCCTTCTTCTACACAAGAGATCTTGTAGCAATAGCGCTACAATGCTGCAATCTATCATCATCTTCAAAACTC
ACAGACCTTTTCTTTGTCACCATATCTTTCATAAACTTTGCATACCCAGACATTTGCTCCAATGCTTCAATCAAAGGAAC
ATTGATGGAAAGTTGCTTCAACTTAGTAATAAACCTGCGATATTTACCATCTTCAGTCTCCTTCACTAACCTCTATGGGA
AAGGTGGTGGAGGTCTAGGTATGGGGACCACTTTCTAATATATCTCCATTTCTTTCTCTGTCGCAGTCTCAGACTCTTCT
CTAACCTCTACCACATCATCTTATTTTCTAATCTCAACATCCACCACAGACAACATGTGTGGATCTATGGTTTGCTTACC
CCCTCAAGTAGTAACTGCCATACAATGACCGTCATTCTTTGGATTCTGGATGGTGTTGCTAGGAAGAGTACCAGGTTGAT
GTGGGTTCATTGTAATAGATAACTGGGTCATCTGCTGCTCTAGGTGCTTTATTGACACTGCATGGGCATCAACCTTTTGA
CCAATACCAGACAAGTTGTTTCTCATCTTCTTCACATTCTTATCAGTTGCATCAAACCTTCTCATCATCTTCTGCATCAT
ATGTTCAATATGCGCCATATTGCCTCCAGCTTTCCTAGTACCAGATTTCTGATTTTGAAGGGGAACATAAGGTCCAACCC
GATCGTTTCTATTGCCATAGTTGTTCCTATTGTAGTTGTTGTCGCGATTGAAGTTCCCATCTCGGACATATTGAGCCTCT
CGATTGTAGTTGCCATAGTTCCGACCTTGGTTTCCTTGACCTTAGCGCCAATTTTCTGCATTGGATCCTTGGGCGTTTGG
TCGAAAACCCCCCGTCTGATCATTCACCGCATAAGCATCCTCTTCATAGTAACACTCTTCAACTGGTGGTGGCGTTCTAG
TCAAGTAATTCACAGCATTTACCTTCTTTGCACCTCCACTCACATGCTTTAATACCAACCCCAACTCGGTCCTCATATGA
GCCATCTCCTCACGAATCTTATCCACAGACTGGGTGTTTGTATTTTGAATGGCAAATGTGTTTCTCCCAGTATTTGACCT
CCTAGTGCTCCATGCTTTATTGTTGCGAGAGATATTCTCCAGTTTTTTAGAAATCTGTGCATATGTGCAGTCGCCATATG
AACCTCCTGTAATAGTATCAAGCACTGCTTTATTGTTGTCATCCTGACCTCGATAAAAATATTCCTTCAACAACTCATCA
TCAATACGGTGATTTGGGACACTATGGACGCAGTGAATCTGTCCTAAGAGCTACTCATAGAATCTCCAGGTAATGCTACA
AAATTGTTGACCCTATCTTTGTGATTGAGCTTCTTGGACACAGGATAGTACCTTGCTCGGAACACATCCGTTAGTTGGTT
TCATGTAAAGATTGAGTTATAAAGAAGCTCAGTGAACCATACTGCAGCATCGTCTGTCAGTGATAGAGGGAACACTCGTA
ATCCGATGACATCAATATCCAAGTCTGGTCTACCTACACAACTTTTGCAAACCACCCTTAGCTTGGCTAAATGAGCATGT
GGGTCCTCCGATGGCAATCTTGAGAATAAGCCCATTACTGTAAGCATCTGCATCAAGCTACTACTCACCACAAATGTGTG
CCCTGGAGGTAGAGGGGGTAGGACAATAGGTCCATCAGAGTCTGCTATATTGACGTTGCCCTGATAGTTGTCATGTTGTC
GTGGGCCTGGTGGATCTTGCACCCTCAATGCATCTCCCAATTGATTGTCAGCTGGAACCTGGTTGTCCCTACCAACTACC
CTCGGTTGTTGTAACTCAACTGCATCACCCGGATTTCCTCTGATAGGACTAACTGGATCTCCTGGATTATTCATTCTTCC
CAAAGTGCGGTTCAACTCTGGATCGTAAGGAGTAAGTGGTTCACCCTCGCTCCATGTACTTGGCATACACTAGAGTCAGA
ACCAGAGAGAGACAAAAACAAAGAGAAAAAGTAAAATTAGGAAATATTTGACTAACGTTCAATAATGTAGTTAAAATAAA
TCTAAAAGCCAAATTTCCCCGACAGCGGCGCCAAAATTTGATATGCTCAAATTACACTTCCCTAAAGAAGCATAAGCGAT
AGTTATCAAGTAAAGAACCCAACTTGTAGGTTGGGGTTGATCCCACGAGGAAAATGGTTTAGACTTTGCTTTAACCAACA
ATTATATTCAATTAGTCAAATTACTTCCAGAAACAAGTAATTAAAGGTTTTTTTTTGTGAAACAAATCGTAAGAATTCAA
TAAGTAATAAGTAATCAAAAGTCAATTTTTGGTTGTTATCAAGATGAAAGAAATAACTAGGGTATACGTGTTCCCCACAA
GCTCATAACGCAGTAATCCTAATAATAGCAATCCTTTCCTAGTGTACTATATGCAAATAGGTATCTCTAAATTCTTGGTC
CGGCATCTAGAGAATTTCACCCCGCACCTTGGTCCAGCTACGTGTGTATAATTTACTAACCCTTACCTTAATCTCATATT
AGACATCATAATCGATGTTTGGCTCAATTATTACTTTGCACCAATTGACACTAGCCTATTAGATAGTATCACACTAAATC
TATGTTGATAATTCTTTTCTTGTTGATTACCTCATTGGTCCAGCAAGTAGCAACAAGGCGAGTTCTAACACGTGCACTCA
TTAAAAAGACTTCTAAACGAAAGAATTATCAATGCATGCATAACACTATTCAAGAATTGCTTATTTACTATTCATACTTT
GTTAATCGCTCATGGTTCCCACAACCCTAATTGTGGGGTTTAGTTACCCATAATCATATGAACATAATTCATTGTTATAG
ATGAAAGAATTATGAACTTACTTGAGAAGAATAATAAACCTAGAAATTCAACTTGAATTGCAACACACAAATCTTCAAAA
CGAACTTAGGAAATTAATAATTGTTAAGTTTGCAAGAATAATCTCCCAAGTCACAAAATAGAATTAACGTAATAATGTCT
AACCCCCAAAAACGAGGTTTACATGCCCTATTTATAGAAAACAAGTTCTAAATTAAAAGGGAAACAAAATAAGAAAAGTT
TGTTCAGGGACGCGTCTTCATTCCACGAGACTGACTCACGAACCGTCAATGGATCTACGGTCCGTGAGTCCCTTCCGTTT
GCCAGGACTTAGAGAATATTTCAGCTTCTAAAAATCAGCTTCTCTGAAGCAAACGACGGAACTGCAGGATGGACCGTAGA
TCAATCCCCTTCTGTAGCTCCACACTTGGAATCTTCAAAAATCAGGTACTGGAACCCTCGCAGTATCAATATACGGATCA
ACAGTACGGTCCGTAGATCCATCTACGGACTATCAATGGCCACCGTGGTTCCACACTTGGTCAGATTTCTCTAATTTGCC
TTGCATGCTGATCGACAACCACTATCTACGGAGCGTCAATGGACCTACGATCCGTAGATCACCTCCGTAAATGCCCTTTT
TCTGCATTTCTTTCAGATGTCTCTTTACTTCCACGCCTGAACATCTTTCCTGCAAAGTATGATAAAAACACATAAAAACA
ATACAAAAAGGCCCTAGACACACACAACTTGTAAGTGAAATGTATTAGAAACACCATAAACTCACGGTATATCAACACAT
ACATTTATTATTTGCTAAAGTGGACCCACTAGCTTAGATCATTTAAGACAATTCTTTGAGGGCACGTAGTTTGGGACAAG
GAGATTGCTTCTAGAGACCTGACCTCTACTAACAGGAAGACATTCATCTCTAAGTAATCTCAGTGCTAAGTAAATCCCAA
CGGAAAAAAGACATAATGATCATCAAAATACTTGGTAGGCAACAAGTAAAAACTACCAATCAGTCATAAGTTCATATTAG
AATAGCTTCTTTCAAAACAATGCATTCATAATCCTGTAACATAAGACACACACCTATATAAGCATCTAAATCATGATTTC
CTTTCAAATGTGAGAAAACCTTTCACAAATCATTGGCATAATTTCATCTTAAAAACTCCATGCAAGGGGTTCTTTACCAT
TTGGTAGTTGAAAGCTTGAAGAAGAAACTCCATGAGAGAAAGGTTCAAAGCTTAAGTTAAAATTGTGGGTTCTTCTTCTT
CTTTGGGACTATTTAGATGTGATTTTGAGTTGATCAAGATTGAATTTGTCAGTGTATACTTAATGTATAGTTAAGTTATA
TTCAGCTTTTTGAGTGTATCATAATATATATTCCGTGCATAGCTCGTGTATAGGTAATTTGTATTGTATAGTGAGTGTAT
ACTTTCTATGCCTTTTAACAAAATATATAGTATATTCACTGTATATTTGTTGTGTCTTTTGACTATTTTTTATGTAAATA
AAAACACGGCTATATTTATTGTTAACTAATTACTTTATTATATATATTTGAAACTAGCCCAAAAATATATTCAACAAAAC
ACATCTTGAATTTGTCCATAGGATTGAGAATGTGCCACCATGAGACTTGAGATAAATTGAATAAAGCAAATCTGAGACAT
TGACAGTAAAGCAAATCATGTTCCACCATTTTGGAACACTAATATTAAGAGGAAATAGTGAGACTTATTGAAACCAACCA
GCATTTCAAAACAACATCAAGCGCAAATCAAGTTCTAAAAAAAACAATCTTTACATGAATCCAACAATTTAGCAAACATT
TGCAGCAAACAAGTGATCGATTCAGAACAAGAGACTCTGAGAACATGCTCAACGTGCAAGAAGTTGAATCTTGATCTTCT
GTAGTATCCCTGCAACATCTTTCATGTTTTTCCTTTTTGCTGGAGATTCAGCACAACAATCTAATGAGACTTTCATAATT
GATGCCACAACATCTAGATCCTTTTGTAAGCGATTATCCATTGGTGTTACCAAATTGGCATCTACAACGTCCATTACTGC
CTTGGGGGGTGAATAAATCACCCATTGCTTCAAGCTAAGATCTCCCTCAAACTCATTAGGCTTTCTCCTAGTAAACGTTT
CCAGTAACATGATCCCATAACTATAGACACCACATTTTATTGACAACAATCCATCCATTCCATATTCTACGGTCAAACAA
TTAATTTAAAGATGATATATGCTTTCTTGATAAGGGAAAAAAGAAGAGGAAAAATCATTGTTCAAATTAGCAAAAACAAA
GAGACGTACCCGGCGCAATATAACCAAATGTTGCTAAGGTTGTAGTATATAAATCACTCACATCTTCACCAAGTAGTTTT
GAAATACCAAAGTCGCTTAGGTGGGCAACCATATCCTCATCCAGTAAGACGTTACTAGGCTTTAGGTCACAGTGAATCAC
GGGCAACGAGCATCCATGGTGGAGATATTCCAACTCACATGCCACATCTATCATTATGCTTAGTCTCTGCTGTGACTTAT
AGTACTTTTTACGTAGTTTACAAATATATAAATTTCATTTGATAAAGTTGAAGATTTCACGTGCAAATTTCAGGTAAAAC
TTAAATTGTTTGACTCTCGAAAAATGTAAAGTGCCACATAAATTGGGACAGAGGAAGTAATAAAGAGTTACATATTTGGC
AATAAGTTGTTCTATTGTTAAACTGATTAAAATAACTTTAATTTGTTTATAAAAGAAATTTACAAATCTAAAAGTGTCCT
TGTAAAGAAAAAGAGCAACGATGTATAGTTAGTGAAGAGGAACTTACCAGTTTTATTTTGGCAAAAAGTATTTTGGAGAT
TTTTTTTTTAAAAGGACAAAATAGTAAAAGACTTGATAAAACTAAAAGTCTTCATATGCTGAAAATTAATAATTTGGGCA
TGGCCAACTTATGACTTTTGGTTGATTTAGTTTATAAGTACTTAGAATACCTCTGGAACCAATCGGATTACTATCGCTAA
GAGCATCAGTTGCTTGGAGTAGTTCATAGTAAGAAATTCTTTCTCGTTCTACGGTGGACAATGAATTAGCTTGTTGAGGA
GCTCTTTTACCTCTTCTATAACTTATCCATATAGACACATAGGTGATAGGAACAAATAGAAGTGCAATTCCTAGCAAAAG
AAATAAAAGTAGCGATTTTTTTCTATTTGATCTGTGTTTTGATGAAGTGGGGCATGGCGGGACACTAAATCTTGAAGAGC
CGCAAAATGCTTCATTGTGGATGAAAAACTTACTCGAGAGGTTCTTGAAAGGACTCCCCGAAGGAATTTCACCATACAAC
TTGTTGTTAGAAACATTGAAATACTTGAGATAGTGAAGTTTCTCTAGAGACATAGGAATGATTCCCGATATATTATTATG
AGAAAGGTGTAGGAATTCCAAACCTACTATGTTGCTCATTGATTCAGGTATAGATCCTTGTAAATTGTTGTGCCGCAAAG
AAAGGTGCATCAAATTTTGCAATCCTCCAATTTCTCTAGGAATTCTATTTGAGAATTGATTCATTGACAGATCCATCCAT
GTCACGGCCTTTAGATTTCCAATTTCTGGAGGTAAAGAACCAACCATGTTGTTTGACGATAAGTCAAGAACCACTAAATC
TTTAAGATTCCCAAAATTTGTTGGTATATTGGAACTCAATTTATTGGAACCAAAATGTATCTCTCTAAGGGATGTGACGT
TCCCTAAACAATTAGGAATAGATCCTGAAAGTTGATTTTGTCCTAAGTAAATCTCACCTAAATGCCGCAATTTAAATATT
ATCTCCAATAAATCTTGTAAGTATGTTGTTACTCAAGTTGAACCGCTGAAGATTTCTCAAGTTTCCAATTGATGTCGGAA
TTGATCCAACCAAGTTGTTTCCAGAAAGATCAAGGAATAATAAGCTGCTTAAGTTCCCAACTTCATTTGGAAGTCGCCCT
TTTATTTTGCAACTCCTGGCGGAAAATTTTATCAGAGATGTTGAAAGGTTCCCTACAGATACCGGAAGCATGCCGTTTAA
TGGGTTCAAAGATATAAAAAGATATTTTAAATTTCTCAAATTTGATAAGGAAGTAATGAAGGTTAAAAATGAATCACTAG
TTAAATGTTTCCCTCCAAGTTTAGGACTTGTAGACAAGGCAAATATCCGAGAGAATTGGGAATCAAGCCTGTGAGTTTGT
TATCTGAAATCTCGATAACAATAAGTTTGGAACAATTGTAGATAGATTGAGGAATAGTCCCAACAAGATTAGTTAAATTG
CTCAGATAAAGCTCTTCAATGTTGGGTGAGACGGAATCTATGATCAATGGTAGAGTTGCTGATATATTATTGTATGAAAG
AGCCATTTTCTCAGTCCTGATACGTTGAACGTCTCCGTTGGAAATGAACGACTAAAACTGTTTTCCTCGACATAAAATTC
CTCTAGCTCCATGAGATTTCCTATCTCTTTCGGTATTTCACTTGGCAACGAGATCAAATACATTGAGTTTAACTAGTTGA
TTCAATCTAGCATATTTGTATCACTTGAATACGTACCTCTAAGCTTATTTGTACTAAGCTGTGGAACTTGTATCTTGGTT
AAGTTGCCAATATCCCGTGGTAGGGATCCGTTCAGATTGTTAATTGCCAGTGATAAATACTGCAGGGAGGAGATATTGAA
TATGGATATCGGGACAGAGCCGGTAATCTAGTTTACCTCCATGGATAACTCCACCAAATTAACATGATATCCGATTTCAT
GAGGAATTAGCCTTGCAATATTCATAAATTAGCTACAATACTACTAGAGTTCACAAAAGATAAGGCATAATACATAAATA
TACCATTCAACTTGGCTTCAGCTGATATTTATGCACTCCAACTTTGGATTCCCACAATATATACTTAAACTTGAAAAAAT
TGAACAAATACACACATTCGTCTTATGTGGCGTCCTACATCTCAATTTTCTGTCCTACATGGCGTCCTATGTGTATTATA
CCACATAAAGCACGTGTTCTACTTGTTCAACTTTATACAAGTTTAAGTGTCTACTTGTGCCACCCCAAAGTTACATTGGA
GAGCATATATGTCAGCATAAGCCAAGTTAAAGTGCATATTTATGTATTATGCCAAAAAATAATGTTGTCAGATCATACCT
GTGAAATGGTTAGATCCAAGAAGTAATGTCTGCAAGTTACTCAATCTTTCAATTTCACTATGTATTGGTCCATCAAACTC
ATTTGTTGATAAAGACAATGTTTGAAGTTGCGAACAATTCAACAAGCTTGTAGGCATATGACCATGAAGCTTGTTCATTG
ATAGATAAAGTCCTTTGAGTACAGAGACACCATTGCATAAACCATTCGGAAGATTCCATGATAATTAGTTGTTCGTAAAT
CCAATTACTTCAATTCTTTGAAATGTTGAATACTGACAATGGTATAGAGCATGTAAGCTTATTAGATTCTACAGCCAATT
TGTTTAGGTGGTGAAGATTGTTAATCCATTCCGGGAGGTTTCCTTGAAGGGAATTGTATGAAAGAAGCAAAGTCTCCAAC
ATTGAGGCGTTTGAGATAGACTGAGGGATAGAACCTATGAGATTGTTCCCACCTAAGCTTAAATATCTTAGGCATATGAA
ACTTCCAATCTCCTTGGGGATTCGACCCTCAAAGGAGTTGTATGTCATATCCAAGAATTCAAACTTTGTTATATTAGAAA
AAGAAAAGGGGAGGGAGCTGGTGAAACTATTGTTCCTAAGATTTAGATATTGAAGTTGGTGTAAAAATCCAAACCAAGAA
GGAACCTCCCCGCTGAAGTTGTTGAAACTTAACTTAAGAAACTTTAGCCGACCTAAGCATGCCATTTCTTGTGGCAAATT
TCCCCGAAAATTGTTGTTTCCCAAGTCAAGAGAAACAAGAAATGTGAGGTTTCCAAAATCGTGGGGAATCCTGCTTGTAA
GAGCCATGTTGGAAAAATTCAAGGACTTCACTCGTTGGTGACGAGAGCCACAAGTGACTCCAACCCAATGACAAACAGAA
TAGCGGGGGACCAACTTTCATCCAAGAAGTGAAAGGGGTCCGAAATGATTTGAGATTTTAAAGAAAGAAGAGTTAATTGA
TTGGTGGTAATGTTGGTTTGGCTCATGGCTGAACTAGCCATAACATAGTGAAGCAACAAGAGAAGAGAATAATATTTTTT
CCATAATTGCATAAATTAGTAGGAATGATATGGCAAGTATCCTATGGTTTTGAGACTTTAAATAGTGATAATTTTAAGAA
TATTTGTTTTTTACTATTAATGTTTCTTCAATTTACTCTATCATTTCAATATTGTTCCCAACTTAATTTATTTCTAGTTT
AATTATGTACGCCCAAGGACTTGACCAATTGAAACAAGGGTAACTTACATAAATATACTACATTAAGAAAAATATTTACC
ATTTATAGTAACAACAAAAACCAAATCAACAAAGTATTGCAAATCGTGATTGTGGTGTTAACGTGTTTACACAAATTCAT
GGGAAAGCAAGTAAAATTGTCGTTTAAAATATACTCCCTTTCTTTCCTAATTTATGTGACATTTTTAATTTTTTGAAAGT
CAAATAGTTTAAACTTGACTGGAAATTTGCGCATAAAATCTTCAATTTTGTTGAAATTAAATTTATATATATATAAACTA
TGTAAAAAGTACTACAAGTCACAATAACGGTCAATTCAAAATATTTAAAAGGTATATGAAAATTTGAGGGATAATTCATA
AGTACCCCCTAAACAATGACCGAAATTCCAGTGATCACACACCTTAACTTAATTAGGGTCCTATTACCCTATCAACTCAT
TTTTTCTATATTTTAGTGCACTTTTTGTGTTGACACTTACTAACTACATATGTAAAACAACCTCCTCTACACACGTGTGT
TATTTATTTATTTTTATTTTAAATTTCTTATTTTAAAAAAATATCTTCTTATTATCTTTATCTTGTATTTAAATTAAGTC
AATACTCATTATAAAAATAAAAAATAAAATTTGCCTTGTATTTAAACTTTTTTTTCTTCATTTTTTAACCTTCATTCATT
GTTTTTCTCCCTTTTTGATTTTATTTATTTCTTTACCTTTTCTTTTAATTTAATTTCAAATTTAATTCAAAGATTGTATT
TAAAATATGTTAATTTAGAACGGATATCAAAATAAATGAAGAAAGTCAAATAAAATACTATATAAAAAAATTAAAACGTT
AAAAATTAAAGGAAAATTTTAATTTATTATTTTAAAAAAATACACATAAATTTTTAAAAATAATTAAAAGTGAAAAGATA
AGAAATCAATGAAAGAGAAAAAAAATAAAAAGTTCAACGTGAGGAAGAAATTAATATATTTTACAAAGAAAGAAATTAAA
ATAATTAAATATAAATAAGTTTTAACGTCAATAATTATGTGTACTAACCAATTGTAAATAGACCAATTAAAAAAGGACAT
GTGTCCAATTTCCCCTAGTTAAGTTTAGGTGGGTCGCTATGATTTCGGTCATAGTTTAGGGGGTCCTTATGTATTATCCC
AAAAATTTACGATGAAAGATAGATTTGTTTGAATCTCAAATTTTGAAAAGTGTCACATAAATTGAGACGGAAGGAGCAAC
ACTAAACCTTGACTTAGTTTCTGATGTTCATAATTCAGCGCATGTTAGAAACAACGTCAAAATTTGAATTTTTAGTTCGA
GACTAGTGACATCTGGTGTTAGTTATGATCGGGTTCTAAATTTTAAATTATATATATATTTAGCGAATTTTTAAATATAA
ATATTAATTTTGAATTAAGGCTACTAAATTTAGTTGAACCCGCGGATAACCTTCTAGCTCCGTCCCAATGCATACCAACA
CAAATGCGTGTTTTGCTTGTGTGTTGACATATCATGAATTCAACTTCTTGACATTCTCGTGGTGTGTGTCTCACATTATT
GAAAATGAGAATGCATAGTCCCAGAGCCGTCTCAACCCCTAGGCCACTAAAGTCATCGCTTGGGCCCCATATTTTTAGGA
GCCCCATTTTAAATATTTTTTTACCTATAAATATTATTTTTTAAAAAAATTATATGTAATGTGAATGCTATGATTTCTAC
CAAGGAAATTGCATCTGAAATGAATATAGAACCTGAATTTTGTAAGAAACAGTTTGATGAAAATATTGGTAACGAAATCA
CAAAGTCCCTTGAAATTAGAGTTGATGCTATTTTTCACTTCAAAATAAAATTGAACCAATTGAAGCATATGAAAATATTT
TTGGTTTCTTGTTTAGTGGTAAATTGAGATCACTAGATGAAGTGAATTTTAAAAAAATATTGATTTAACCTTAAACTTTC
TTTAACACATAATAGTTATTTTGATATTGACGGTTTAAATTTATTTTTTGAATTAAAAGTGTTAAGAGAAATAATACATG
TGGAAGATAATGATGTAATGAAAATAGTCAATGAAATAAAAGGACTTGATTCTTTTCTAAATATATATTTTGCTTGTAGA
ATAATGTTAACAGTTCTTGTAACCGTTGTCGCAGCCCAAAGAATATTTTTGAATCTAAAATTGATTAAATCTTATTTAAG
ATCAACAATGTCTCAAAATAGATTGAATAAATTAGCTATATTATCAATTGAAAAGGAATTATTAAAACAAATCTATTATA
AAACTGTAGTCAATGACTTCGCATCTAAAAAAGCTAGAAATTAAAAGTAGATTTTAAATAAAAGTATATATGATGAAAAA
TATAAATTATTAGGGCCCCTCTCTTAAGTTTTGCTTCAGGCCCCAATCATATTGAGTAGCCCTGCATAGTCCATGAGTTG
TTAATATCTATTTCTACTGATTATAATTCAACTCTTCCGTCATCTCAATAGAAAATTATTAGTTTCATTTCTAATCTAGT
GATAGTCTTAAAAAATACCCCTCTATTTAACTAACTAAATATAATAAATGTAAATTTGCTTTTTTCTTCTTACAAATATT
GTTCATCAAGGATGTAACCGGAATCGATCCAATCAAGTTGTTTTCAGCTAGAGCAAGGGTTTATTGAATTGTTTAAGTTA
CATCCATGCACTTTCGATGTGTATTTTTGATAAATAGTTCAAGTATGAAACATGCAAATAAATGATACTTCAATTGTGTT
TTTGATCATTAATATTTTGTTTTAGATATTTTAAGATAACTAAAAACATTCAACTTGTATTTCTTTTTAGAAATTAGAGG
TCTTATTTTCTAAAACTTTGATTAAAAGAGAGATTTTCCACATTAAAAATTTGAGCTTGTATAAATCATCTACTAGTGTT
AACTTAATCTATTCATATTTCATTGTCTTTTTGTGTTGTTGGAGATATATAGCAGAGAAAGAATAAAACTTGTAGTTTCA
ACCTAGTCATCTTACTTAGCAAGAATATCGATGAAGATCGAAAGAACCTTTAAATTAAAAGAACTCTAATAATAATATTC
ATCATTTTTAAAACTTATCCTATCTTCTTCTATACATAAGATAGCTTGTCTTTTTCCTTTGAGATGACTGTTGGGGTCCA
CTTTTAGGACTTGTATTTATCTTGCTAAATAGCTCTGTACTCGTGACTTCCGGGTTATGGGAGGGTTTCCTTTGTATATA
GTGTTATGTACCTGAGCTGAGGGTCTTTCGGAAACAGTCTCTCTACCTCGCACGAGGTAGTGGCAAGGTCTGCGTACACT
CTACCCTCCCCAGACCCCACCTAGTGGGATTTCACTGGGTATGTTGTTGTTGTTGTTGTTGTTGTATATTTTTTTAAAAA
TAAATATTTAAATATATTCTTAGAGTAATATTTAGGTGATGTTCATAATTCAGTACTCATTAATTGATAAATAATGCACA
CGTATCACTCATATCAAGAGGTTAATAATTAGTGAAAGAGAAAGTTGAAAAAAATGAAGAATAATTATGGCAAAAAAGAT
TCAATTTGAATTAATAAAGAATAACAAATAAATAAGAACAAATGGAAAAAAGAAAAAAAACACTAAAGCACCTCACACAT
CATGTTTACGATTAATATTCTATGATTCTTTGTCAGATTGTACCCAATGGTGGATTTAGGATTTTAAGGTGGTCGGTGCT
CCAAGAAAAGCAAATCTTTAAAAATTTCAAAATAACACCATAGTGGGAATTGAACGTGCCCACAACACATGCAATATACG
ACTTGAGCACCCACAAACAACCACTACACCAAGCAACTACTTGTTGCATGGATGCTCACTATTTAGTTTTATACCGTTTT
TTCAAATTTTTATATAAATATATAGTTCGATACGAGATTAATGGATGCTTGAGCACCCGGAGTCTTCAATATGGGTCCGC
CCCTGAAATTATGTCTATAATATCATACTAAACAATAATTTTAAAGTACATTTTACATCAGATTTGCACCTCTAGTATAA
TAAATTTTTCATTTTTTTTAATTATCTAGTAGCTCCATTTGTGCAAGATTTGTCTTAAATCCTCCTTTAAGGTGTTTTCT
TTTTTTGCACATTTCAATATTTTGTGTTTCACCAATGGTAACTGACCTTCTTTAATGCTGACTAAAGCTTTTAGAAATGA
CGAGTCATAATTACACTCAACATTGAATATAAAGAAACTAAATAAAGAAAAATAAAGTAAGAAATCATACCTTTTATGTC
TAATATAACTGTAATCTCTGTTATTTGCTAATCTAAAATTCTCTATCAACAGTTTCAAAAATAATGTTCACGTGTTCTTA
TTTTTGTATTCGGGAGAAAAAGACAAATATATCCCCAAACTATCGTAAATGATATGCAAATATGCTCCTTCATACTTTTG
GGACATTGGTGCCCCTACCGTCCAAAAACTAGAGCATATATATCCTTTATACTAACGGACATACATGTGTCATAATCTTA
TCTACCGACCCGACATTTATTAAATATCGAATCGACGAATAAGATTGCGTCACATGTCCCTATTTAGTCTTCCGTTAGAG
TGAATGACATATATGCTCTAGTTTTTGGACGGCAGAAACACCAATGTCCCAAAAATATGACGAAAGGTAGATGCATACCA
TTTATGATAGTCCGAGAGTATATTTATCATTTTTCCCTTTATACTATAATTACACCCCAAACAATATGTAACATTTGATT
ATTGCAATCTTTAGCCACACCACACAACAGTTGTCTTTTGATTATTCTTTTCAAAAAGCAACCATCTCAATCAATGTATT
TTCTACAACTACTTAAATAGTTATTTTCAAAGCATCAAATTAAATAGGGAAAATTATATAGAATAACAAACATTTAGTTT
ATATTAGATAATATAGCTACAGTTTAAGAAAATTATAATTCGTGGTTATAGTTTTCTCAATTCTTGTTATTCGCCTAATT
TGTATAATTCATTTGATTTGTATAATTCGGTTACTGATTGTATAAATTCAGAATTTTGTATATACTTACTCTAGCTATTT
GTATACGATTTATGAAAAAATCATAATAAATCACCCTGTTTGTATATTGGCAAACGAAATATACAAACAGAATTCTGAAA
AAATTCTAAATATATAAATACCGAATTTGTATATACTTACCTTATTTATATATTCGTAAGAGAAATATACAAATAGACAG
AAATATACAAACCATAGCCTCCTCCATAGCAAACAAAATTATAGTTATAGAGCACAATTATTGAAACTATCTATTATGTC
TATTATGTTTGTTATTTCTCAATTTTTTCTCTAAATAAATACTATAGAAATTCTGAAATACAGCCTACCATTTCCCTCAG
AATCATCAACTTTTTCAGTTCTCAATATAAGTACTCCTAGGATTGGTGGTCCCCTCTATTTCATCTCCATAGCCAATTAT
TCTTTCAAACTCTAACACACAATTATCCATAATGTCTTCAAGTATTTTCAATCTAGCTCTCCTTATGTCACGATCCATAC
CGTCGTGATTGATACCCACACTAACGCTTCGGTGGGAGAACCACTACTACAAGCCAACCAAACAAATAATCTAAAAACTA
AGGCATTTAAATCAAACACTGAGGAATCAAAAATAGAGTTCCCATAAACTCTAACAAAGTCTAACAATAATAAACTAACA
AATGTGGAAGAATAACCTAGAACCTGGAAGTCAATGTACCAAAACATTCTAACAATGAACCAAGTCTAAACAAGAAAGTG
ATACAACCCCAACTAATGAACTAATCAACTATCTAATACAAATGTCTAAGTCCGAAACTGGTGGACATAGATGAAAGAGA
ATCTCATGGTAGCCCGGAAGAATTGGCTCACCCTTGAATTTGAAGTGACGATCACTGATCTTCGAAGCGAGGTCTGTCAA
TAGCCGCTTGAAGATGCCCTGTACTAAACAAAAATAAGAGCAAGTGCAGAATCAGTACACCACCACAGTGTACTGGTAGG
ATCACACGGCTATCCCACTAGTGCAACATAAACAAGTCAAACAACATTGTAATTACATGCATATATATCAATATATACAA
TATCATCAACATTTACGAACAACAAACAACTTCACATTTATGTCAAATCATTGGTCCTCTCATGGAAGCCAAACCCAAAC
AGTTAACATGCCGGAACGTGGCAACCGATCCCATATTTATGCCAGAACGTGGCAACTAATCCAAGTTAGTTATGCCAAAA
CGTGGCAACCGATCCCATTCACACACCACAATCACAATCATAAGTATATCATCAAGATCATACATTTAAGTCATGATTTC
ATGGCATTCATCAATTATTTAGCTCATTTACAACAAGTGTGATCAATATTACAACATTCATACATATACACATTTCATAA
TGAAGCAAGAACAAGTATACATCACACAATCATAGACTCACAACCATCACCTACCTCGAAATAAGCTTGAAACCCTAAGA
AACTTGATCCTTCCCTTTCCGAATTCGTTCTGCTTGTTCTTGGTCTACAAACAATCAATATAATACGGGAATCAATAAAC
AATCATTAATTACTCGTATTACTAACAATTTATAAACCCTAGGTCAAACCCATGATTCCAATTATCCAATTTAGGGTTGT
TTCCACCATAGAATCTATAACAAAACCCTCCCCCATAAATATTCACCCATTCTATTACGTTCTACGGACCGAAAAATGGA
TTCGGGGAGTGAAAAACTTACCTTTAGCCTCAAGAGTGGTGAAAAACGAGTAGGTATCGCCTGGGAGTCGTTCCTTGGCT
CAAAAAGTCAAAAAATGCATAATGAGGTTGTTTAGGGGCTTACTAATGACTTTAATTCACGTTGGGCCCGCCACAACGGC
CACTACCCCGCCACAACGGCCTCGCCAAAGTGGCAAAACCCAGCGCCAAAGCAGCATTCTCGAGACAGAGAGTTATTTCA
AGAATTTCAAACCCATTTCACAAATTACTTTTAACCCACGATGCTCTGTAAATACCTTTTTACGCTAAGATCAATTTCGG
GAGTTCTACTCACCCGAATTCAATTCCATAAAGTCGTACGAATTCCTTAACGAGTTATCTAACTACTCATGTAATCAAAA
TCATAAATGATTCACCTAATTGTTACCAGATTTCCCTACACCTCAATGACTCCGATTTCGTCCAAATCTGGACAAGGTTG
GGAAAATCCAAATACTACAAAAAAGTTTTCCGGCCCCAAATTTTCCCCCGTTGGCTTTTCTATAATGACGGAAACATGTC
GTTATAATAGATACCAATTTACTCGTCACTCGTCCCCGAGTGACAAAACTTAGGAAAATAGGCTAAGGAAGGAATGAAGT
AGTACCTGAATCGACGAACAATTGGGGATACTTGTCTCACATGTCTCTCTCGGTTTCCCAAGTAGCTTCCTCAACTGGAC
GATGCTTCCATTGAACTTTCACGGACTTAATCTCCTTGGTCCTTAACTTGCGCACATCACGATCAAGGATTGCAATCAAT
TCCTCCTCATGTTAGAGGTCCTTGTCTAACACAATTGAGTCCCACTTAATGATATAATCCCCGTCACCATGATACCTCTC
CAACATGGATACATGAAATACCGAATGAACACTCGATAAATTAAGAGGTAAAGCTAGTCTATACTCCACCGGTCCCACAC
ATTCAAAAATTTCAAATGGACCAATGTATCTAGGACTTAGCTTACCCTTCTTACCAAATCTCATCACCCCTTTTATGGGT
GATACATTAAGAAGAATATTTTTCACTGGATTGAAACGTCATGTCTCTTACCTTATGATCCGCATACTTCTTTTGTCTAC
TCTGGGCTGCTAGGAGCTTGGCTTGAATACTCATCACCTTATCTTGAGCATCCTTCACTAAATCAACCCCCAAAGGTTTC
ACATCGCCAGCCTTAAACCATCTTTTGGGTGATCTACATCCCCTCCCATAGAGTGCCTCAAATGGTGCCATATCAATGCT
AGAGTGATAACTATTATTATAGGAGAATTCACACAAAGGTAAGAACTTATCCTAATGCCTTCCAAAATCAATCACACATT
CCCTGAACATGTCTTCCAACCTTTCTGACTGTCCGTCTGTCTGTGGATGGAGGGTTGTACTAAAAGTGAGTTGTGTGCCC
AATTCATTATGCAATTTCCTCCATTGGATGTGAATTGGGTACCACGTTCTGAGATGATAGAGAGGGGTAGCCCATGCAAC
CTCACTATCTCTTTCACATAAACTTTAGCCAATTGTTTAGCATTATAATCTATTTTTACTGGAATAAAATGGGCTAACTT
GGTCAATCTATCAACCACTACCCAAATAGAATCAAACTTTCCCAAAGTCTTGGGAAGACCAACCACAAAATTCATGGCTA
TTCTTTCCCACTTCCATTCCGGAATTGGCATTCTTTAAAGCAAACCTGCAGTCCTTTGATGCTTATATTTCACTTGTTGA
CAATTTTGACACTTTGCCACAAACTCCGCTATGTCATTCTTTATGCCCGACCATCAATAAATTCGCTTCAAATCTCTATT
CATCTTGGTCACACCCGAATGAATAGAATATCACGAACCATGAGACTCCGCCAGTAATTTCTCAACCAAGTCATCTACTC
TAGGAACAAAAATGCTCCCTTTAAAATTGAGCACACAATCCGCATCAAGAGTTCTCTCTTGTGCCTTACCAATCACAATA
TTCTTTCTAAGTTCCTCCAAATTCTGATCTTCAAATTGTTTGTCCTTGATCTCTTCAATGAAAGTGACCCTTACCTCAAT
ACTAGCTAGCACCCCACCTCTTTCTGAGATGCCCAACTACATGAACTTAGACTCTAAGGTCTGAATTTCTTTAGCCAAAG
GTCACTTGGCTACACTTAAGCAAGCTAAACTACCCATACTTACCGTTTTTCGACTCAAAGCGTTTGCCACTGCATTAGCC
TTGCCCGGATGGTATTGGATGGTCACATCATAATCTTTCAGTAACTCCATCCACCTTCGCTATCTCAAATTCAAATCCTT
TTGAGTGAACACATACTGCAAACTACGATGATCAGTAAACACTTCACACTTAACACCATAGAGGTAATGCCGCCATATCT
TAAGAGCAAACACTACCGCTGCCAATTCTAAATCATGCGTTGGATAATTCCTCTCATGCACCTTCAATTGACGCGAGGCA
TAAGCTATAACATTCGTATCCTGCATCGACATAGCACCTAAACCATAATGTGAAGCATCACACAATAAACAATAAATTCT
TTACCTTCAACCAGTAATGCTAGAATATGTGCGATGGTCAAAAAAGTCTTGAGCTTTTGAAAGCTCTCCTCACAATTTTT
AGTCCATTTGAATGGTATCTCCTTTTTGGTCAAATTAGTCAAGTGTGTGGCAATAGAAGCAAAGTTTTATCACAAATCGA
TGATAATAGCTAGCGAGCCCAACAAAACTCCTAACTTCCATCACAGAGCTAGGCCTAACCCAATTCTTAACCGCCTCAAT
CTTTTGGGGATCTACCATTACCCATTCTTTGAAACTACATGCCCCAAAAAATGTAACCGATTCAACCAAAATTCACACTT
AGAAAATTTAGCATAAAACTTTTGCTTTCCAAGAACACCCAAAACACTATGAAGATTGTTGACATGCTCTTCCTCACTTT
TCGAATAGACCAAAATATCATCAATAAAGACTATAACGAACGAATCAAGAAATGGTTTGAACACCTCATTCATTAAACTC
ATAAAAGTTGCAGGTGCATTGGTCAAACCAAACGACATAACCAAAAACTCATTGTGCCCATAGCGAGTTCTAAATGTCAT
CTTGGGCACATCCTCAGGCCTAATTTTTAATTGATGGTAATCGGATCTTAGATCAATCTTAGAGAAAACTGATGCACCCT
GCAATTGGTCAAAAAGATCATCTATTTGAGGCAAGGGATACTTATTTCGAATAGTGACCCTATTCAATTAACGGTAATCT
ATACACATCCTCATGCTACCATCATTTTTCTTAACAAACAAAATTGGGGGACCCCATGGGGAAGCACTAGGATGAATAAA
TCCTTTATCAAGAAGCTCTTGGATTTAAGCCTTAAGCTCTCTTAATTCTGCCAGAGCCATGCGATATAAAGGGATAGAAA
TGGGGCGCGTACAAGGCTCTAAATCAATGCACAAATCTATATCTCTATTCGGAGGCATACCAGGCAAGTCTTTAGGAAAC
ACTTCACTAAATTCAGACACCACAAGAATAGACTCAATGGATGGAGCCTCAATCTCAACATCCCTAATATGAGCCAAATA
AGCCAAACAACCCTGCTCTACCAGTTTACTAGCCCTAATGGAGGATATAATCTTAGCTTGCTTAAGCTTGTACACCCCTT
CCCACTCTAATTTTTCCCTTCCCGAAATTTCTAGAGTTACAAACTTAGTATTACAATTAATCACAGCATAATAGGGGGAC
AACTAAGTTATGCCTAAGATTATGTCAAAGTCAATCATATCCAAAATCACTAAATCAGCGCAAGTCTGAAATCCCATAAA
CAAAATAGGACAAGCACGATAGACATGGGTAACTATGACTAACTCTCCAACTGGGGTAGAAACACGAATAGGGGAATCAA
GAATATCACAAATCATATCAAAATTTAAGGCAAATCTCACGGATACATATGAATAAGTAGAACCCGGATCAAACAACACA
TTAGCCATCCGGTCACAGATAAGAATAGTACCTCTGATCACCGCATCAGATGCCTCCGCTTCATTCTTTGCCCGAAAAAG
CATAACACTGATCCCTATCATCATGACGAGCCACTTATCTGCCTGGTTGCGCGTTACCCCTACATCTGTTACCATTAGCA
TTTCCTCTACCTCCACGGCCTCTCTGCTACCTCCTCGCCCACCTTGTGAACGTCCTCGACCATTATTACCATTCCCCGTG
GGTACCACTACTCTAGACTGATGTTGCGCAGAATCTAACACACATGGGTGGGGATAATCTCTCCTCATATGCCGAGGTTC
TCCACAGTTGTAACAAGTACGATCAAAAGATGGTATGTCGCTCGTCGAAGGCGCGACTCCCTGGCTATCCTAAAAATTAT
GAGATGGAGTTTCCGAGTAACTACCTGTAGAGGCGGGCATGGTGGACTGAATTGGCTTGGCTGCAAGCGTTGGCCTTCCG
GATCCCTTGGAATAAGAACCTTGAAAGTTACCCGAGTTATTGGCCCTTTTTGCCCATGCCTTAGCTTGACCATCTCGCCT
CAACCCCTCCACTTTCTTAACATAGTATGTTACCTCATTAAAGCTCCTCCCTGCAGAAGTCATATGAACGGATAATACTT
GCAACTCAGAATTCAATCCTTTAATAAATAACCGGATCCTCTCCTCCTCTATAGTCACAACTGCATTGCATATCTAGATA
AAGCATGGAACTTGGCCTCATAAGCAGCCACAGACATACCACATTGCTCCAAAGCCATGAACTCATTTTTCTTGCGATCC
CTCAAAGTCCTAGGCACATACTTCTCTAGAAACAGAGCTTGAAATTTGGTCCAAGTAAGTGGAGGTACAGTAGAAGATCT
GCACTCAATATAAGCTTTCCACCACTGCTTGGCCTCACTTTGAAGTTGAAAGGACACAAACTCAACCCCATGTTGATGAA
CAATACCCAATTTATGCAGCCTCTCATAGCAACCTAAGATGAACTCATAAGCATCCTCACTCTCGGAACTAAGAAACATA
AGAGACTTTAGCTTTAAAAGCTTAGTCAACATTTCATGCTCATTACCAGTCATGACAGAACCCAACAAAGGACGGAAGAA
AGCATCATTACCTCTTGTTCCACCCGTCTTAGGCACAGTGCAAGTAACATGACGATTAGTAGGAGTTTGAGTTGCTTAAA
CAAATGGAAGCACTCCAGGACCATCCAACCCTTTCAAGAACAACATGATTTGTTGAGCTAACACTGGATCCAAAAGAGGA
ACACATGTAGTTCTAGCTTTCACCTCTTCCTCTTGTCCCACAACCTCAACATCAACATTCTCCTCTTCAATCTCTTCATG
NNNNNNNNNNNNNNNNNNNNNNNNNNNNNNNNNNNNNNNNNNNNNNNNNNNNNNNNNNNNNNNNNNNNNNNNNNNNNNNN
NNNNNNNNNNNNNNNNNNNNNNNNNNNNNNNNNNNNNNNNNNNNNNNNNNNNNNNNNNNNNNNNNNNNNNNNNNNNNNNN
NNNNNNNNNNNNNNNNNNNNNNNNNNNNNNNNNNNNNNNNNNNNNNNNNNNNNNNNNNNNNNNNNNNNNNNNNNNNNNNN
NNNNNNNNNNNNNNNNNNNNNNNNNNNNNNNNNNNNNNNNNNNNNNNNNNNNNNNNNNNNNNNNNNNNNNNNNNNNNNNN
NNNNNNNNNNNNNNNNNNNNNNNNNNNNNNNNNNNNNNNNNNNNNNNNNNNNNNNNNNNNNNNNNNNNNNNNNNNNNNNN
NNNNNNNNNNNNNNNNNNNNNNNNNNNNNNNNNNNNNNNNNNNNNNNNNNNNNNNNNNNNNNNNNNNNNNNNNNNNNNNN
NNNNNNNNNNNNNNNNNNNNNNNNNNNNNNNNNNNNNNNNNNNNNNNNNNNNNNNNNNNNNNNNNNNNNNNNNNNNNNNN
NNNNNNNNNNNNNNNNNNNNAAACATTCTAACAATGAACCAACTTTAAACAAGAAAGGGATACAACCCCAACTAATCAAT
TAATCAACTAGCTAATACAAATGTCTAAGTTCAGAAATGGTGGACATAGACGAAAGAGAATCCCATGGTAGCCTGAAAGA
ATTGGCTCACCCTTGAATTCGAAGCGACGATCACTGATCTTCTAAGCGAGGTTTGTCAATAGTCGCTTGAAGATGCCCTG
TACTCAACAAAAATAAGAGCAAGTGCAAAATCAGCACACCACAGTGTACTGGTAGGATCACGCGGCTATCCCACTAGTGC
AACATAAACAAGCCAAACAACATTATAATCATATGCATATATAGCAACATATACAATATCATCAATATTTACGAACAACG
AACAACTTCACATTTATGTCAAATCATTGGTCCTCTCAAGGAACCCAAACCCAATTAGTTACTATGCCAGAACGTGGCAA
CCGATCTCATATTTATGCCGAAACGTGGCAACTGATCCCATATTTATGCCGTAACGTGGCAACCGATCCAAGTTAGTTAT
GTCAGAACGTGGCAACCGATCCCATTCACATACCACAATCACAATCACAAGTATATCATCAAGATCATACACTTAAAGTC
ATGATTTCATGGCATTAATCAATTATCTATCTCATTTACAACAAGTGTGATCAACATTGCAACATTCATACATATACAAG
TATCATAATGAAGCAAGAACAAGCATACATCACACAATCATAGAATCGCAACCCTCACCTAACTCGAAATAAGTTTGAAA
CCCTAAGAAACTTGATCCTTCCCTTTCTAGATTTGTTCCGCTTGTTCTTGACCTACAAACAATCAATATAATACGGGGAG
TGAAAAACTTACCTTTAGCCTCAAGAATGGTGAAAAACGAGTAGGATTCGCCTAGGAGTCGTTCCTTGGCTCAAAAAGTC
AAAAAATGCATAATGAGGTCGTTTAGGGGGTTTATTAACGACTTTAATTCGCGTCGGGCCCACCACAACGACCACTACCC
CGCCATAGCGGCCCCGCCAAAGTGGCAAAACCCAGCACCAAAGCGGCATTCTCGAAACAGAGAGTTATTTCAAGAATTCC
AAAATTCCTATTTCACAACTGACCTTTAACCCACGACGCTCAGTGAATACCCTTTACGCTAAGATCGATTCCGGGAGTTC
TACTTGCCCGAATTCATTTCCGTAAAGTCGTATGGATTCCTTAACGAGTTATCTAACTATTCATGTAATCAAAATCATAA
ACGATTCACCCAATTGTTACCAGATTTCCCTACACCTCAATGACTCCAATTTCATCCAAATCTGGACAAGTTTGAGAAAA
TCCAAATACTACGAAAAAGTTTTATGGCCCCAATTTTCCCCCCGTTGGCTTTTCTATATCAACGGGAACATGTCGTTACA
CCTTAAAGTGTTCTTTTCAATATGAATTTTTATTTAATTTTTTTTAATTAACTACTGAAATTTGAATATTCTAATGTTTG
GTTGTTTAACAATTCTATTTTTGTAATGTTCACTTTCAAACAAGAAGTTATTGATATTGCACATATAATTTCTAGTGGTC
CTTATACACTTGTGTTTAAGAGTGTAAATTTTAATCATAAAAGCATTATTTAGCTAGTCAACACTTGCATATAATAGTCA
TGTGCAACCGTTTCTACATCTGACCTTAATCTTTTTTAGGTCAATAACATTCTTGTCTAGCTGAACATTTTAGCCTCCTT
AAAGTACTCTTCATATCCTCAAAAATATCTTTTTTTAATTTTTGATTTTTAAAATGAGCATTCCATTAAATTGGCCTAAT
CAAATTTTGCTTGTTTGGTTAGCCTAGGAATAAAAATAACATAGTTTTATTTAATAAAGTAATAACTTTGCCAGTAACAA
AGGGATTAAAACAAGAATTAAATAATAACTTTCTCAACATTACATTTGTAGTAAGGATACAATACAATATAAGGGGTATC
AATATTCAAACAACTTGTAAACCTGAATGATTAGATTTAGTAAGGAGTAAGGATACAACACAATATAATGGGTATCAATA
GTTCAAACAACGTGTAAATGATACAAACAACTGACTGATTAGATTCAGTAAGGAGTAAGATACAATACAATATAATGGGT
ATCAAGATTTCAAACAACGTGTAAACAATACGAACAACTAACTGATTAGATTTAGAGTCTGTTTGAATTAGCTTATTTTA
AATATTTTAAACGCTAAATATTTTTAAGTACTTTTTAAGTGTTTGAGTAGTTTTTAAATTACTTATAAGCTAAAATAATA
AAAATAAATCAAATGTCAATCCAAGCAGAATCTCAGCGCAAACATTTTTTGAGAAAAAAATTGACAAAAGTTTTGAAAAA
ATTTTTTGACAAAAAATTCAAAATCCCAAAATCAACAAAGAAGTGATTTTTGTGCCAAAATATACTTGTTCAGTGCTTTT
ATAATATTAAAACTTATCCAAAAAAAATATATTTATATATAACAAAAGTCCATCAATTATGACTCCACCTATATTTTCTA
TTCCGTTCTATTTATCCAACACCTAACATTAATGTTGTTTCTCTTCTCGATCATCTAATCTGGAAAAAGTTAAAAAAATT
ATTCGCTCTGAAAACTGCAATCATTTAAAATTTATTAAATATAAATTTATAAAATGATTCGAATTATATTAAATTTGGAA
ATATATTAGTCCAAATAAATATTATGCATTAATATAATTGAGTTAATTATTTTAGTTCAATAAATATGGATTTAATTAAA
ATCTAAATTAATTGATTTGGGCTATAATAAGCCCGGTTTGCTAAGCCCAATTTCATCTCATCCTGAGGCCCATTTTTTAG
TGCCACATGGCAAATGACGTGGCATGCCAAGTCAAACAAGAAGCCAATAGGATCATGACATGTGTCAAAGATGATAAGCC
CGCTCCATAATGCCCATATGTCATGTCACTTAAATCTGATTGGCTGAAGGGAATCATATTCTTATCACAACTTCTCTATT
CTAAAACTATAAATAGGGGTCCTCATGATTCAGAAAAGAGAACCAAGAATTTTAACAAGAAGCTAGAGATTGCTCGTGGA
TCAAAAGCGGCAGATTTCTCTACAAGTTCAAGAGTTCAACAATTCAAGCATTCAAGTTTCAAGAACGTTCAAGTTTCAAG
AATGATCAAGATCAAGACCGCCGGATTCAAGATCAAGCTCGAAGCCCTGGGATTCAACTAGAAGTCAAGATCAAGATAAA
GTTCAAGTTCAAGTTCAAGTTCAAGATCAAGATAAAGTTCAACATCAAGTTCAAGATCAAGTCCAAGTCCAAGTCCAAGT
TCAAGTTCAAGAGCCCTTGAATTTATATTCGAAAAGGTGAATTCATAGGAATCATAGAGATTGTAACACTTGCATTTTGA
AATAATAAAACGATTGTTGCATAATTTTCCGTTCTTGATTATTGTTTTCTCAACCTGAATTTTATTGTCTACAAATTATG
GTACGCCAAGTGAGACAATCTCTACCTCTCATCTCAACTTTTCAAGCATTAAAGAATATGAGATGACTTCCATGAAGATC
AACTCTCAATCAACTGCCTCTATGGACACTAGCTCCAAGTTCTCTACTGAAGTTGAAGGCATTCTTGGTGTTATCTTTGA
AAGTTTCGGAACTGTTACTGTCACGCCTCGAGCCTACACTCCGAACGTGGCTGTCAGTTGAGAACCATTGCTGGCCCCAA
TCGAACCCCTGGCCTGGCTTACTTACTCAACAGAATACTTAACTTAACAATATAAACTCAAATAAACTTAGAATGTTATA
AAGAAAACATTCAACTAGCCAATAAGACAAACTCAAGTCTCAACATAATATAATGAAATGAAAAGACTAAGAAACTAACA
TCTGACTGTCTATGAAGACTCTAAACAACTGAGATGGATGTCAAGACAAGACCCACGACGTCCTAATGAACTAATAATAT
AACGGAAAGTAATAAAATAGGTTCTCTGGAAAGCAAGGAGGCTCACCACAAGACTCCGAGTGCTCTACTGGATCAATGAT
TCGCTGGATGCTGATCCTGATTACCTATGTCAGCATCATAATAAGATGTAGGCAAAATGGCATCAGTACATTGAATGTAC
GAGTTTGCGAGGGAAATTCTAAAATAAGACATAAGCCTGAAAGGAACTGAAGAACTTACTTGGCTCAACTCAACTCAACA
TAATTGAATTCATTTCAATATAAAGTAGTTTAAAACAAGTGCAATATAAAGAAAAGTTGTTTTAAACATGATGTCAACTC
TGTATGAATGCTAAGATACATATAACTCTGAAATGTATGTAAAAATACAATAAACTGTGTATATAAGAATACATCTTATT
TTGCGGGAGTTTCTCTAACCGACAACCATCAAGTAAGATCTATTGTGATGATTTAGTATTTTGTCTCACGCTGCCAGGGC
CGTCCTATACCTTGCCGAGGGTATAGAACTTGAACTGCTAAGTGGATCCACTAGTCTATGCTAAAAAGCACTAAAGGAAT
CATCTAAAAAGTATGACCCTTTTTAACCCATGATGGCTACATGGTTTATGGGGGCTGTGAGTTGTCTGAACTCTCTCCAT
ATCGGTGTTCAATACTACTCCCAAAATATGATACTAACTCTTATGTTTAAAAACATACTTCTTTCTGTGATTTGAGATAA
TTACTCAAAACTTAGTTCAAAGGCTATCTTCGAAATAAAAGTTTACTCTCTTGCTTCATTTAGAAAGCGATTACTCTTTT
CTGAAAACTAGCTCAAAGGCTCTTTGGAAATCTCAGTTTCCGTTCTTATTTAAATGTGAAAACATTTTAAACTCTTTGGG
AATACATAGTCCCCTTATACTTTTGAAGAAATGAACTTCAACTTTACTCTTTACCCTTTACTTAACTTGAACTTTAAGTC
TTAAAACAAAGTTAAAAGCATTTGAAAAAGACTTCTTGAAAAGACTCTAAAAACTTCCTAGACTTGGCTCTTGACTTTCC
TTAAATTTGAATTTATGGATTCAAGGTTATGATTCATGTTTCTGGATGATTTCTAGATGTTTAGAAGTCATTTAGAGTAG
TTAGAATCAATGGAAAGTGTTAGTACACTTTAGAAGGACTTAAATAGGCTAAACGACAAAAAACTGGTGAAAAAATGACG
ATTTGGGCACATCCCGGGAGCGCCAAACCAACCCCAACTTACTGGGGCTCCTTTTGGGCGCACTTCCCCAGCCTCTCTGG
CGCTATAGGGGTGCGACACGCTTGGCCCTTCCTAGGTGCGTCTGACGAATTTTTCAACTCGTTTTCTGATCCTAAATTGT
TTTAAATCGATTATTTTTCTCAATACTATCTTAGATTCAGATACGCAAAGCATGTACACTAGAATCTATCTCGAAATAAC
TCTTAAAATCGCTAAAATGTCTCAAGAAAATCCATCCATCACATGTAAGTTCAAGAATGAAACAAGTCAAGAACACAACT
CAAGAATATCAAATTCTAACTCTTTTAGGACGAAAATCGCTGAATTAAACATGTTTGACGCGTGGGTGAACGGACCCAAC
GCTATGTGATCTCATATACCTCGTAGGGATAACCCCTTGATGAATTCCACAAGCGATTCCTTACGAAGAAGTCGAAACTT
GAACTTTCTTCTCATTTCTCCTCTTTTCTCTTTTCTCCATGCCCTAGTGTAGATTTCCAATTTTTCTAAACTGACCAAAT
TCAGTTTTGACCCTTAATTAATTCATTAAAACGAATTGAATAAATTGGATAGGGAAAAGACCAAACTACCCTTTAAAAAT
CCGGCTTGGACATTTCCTTATTTGAACAACCCAACTTCCAATGAGCATAACTCACTCATACAAACTCAGAATCGCAAAAA
CTCGGCGGCGTTGGAAAGATTATTCCAAGGTATTTCCTACGATATCTAGAAACACACCTAAAGCATCCTGAGCTAGAAGT
TATCGTCGTTTGAAGTTGACCAAAAACTCAACTTTAACACACTTGACAAATTTTCTAGATTTTAAATTCTTTCCAAAAAT
GACTATTTTCACTTTTTAATTTATTTCTAGTTACCGGGTGCTACAATATCTCCTCCTTGGGAACATTCATCCCGAATGAG
CTTACTCTTAGTAGGCTAAGGGTGTAACATCTCACATTCAGCTCAAACACCCAACAATCAATGCAACTACAACATGAAAT
CTCATAAGTTAAAGAGTACTAAGAAAAGAATTAGTACCTTGATCTGGAATTTCTCCGAATTCGAAGAGATGTGGGTATCT
CTTCTTCATATCATCTTCAGCTTCCCAAGTAGCTTCCTCAACAAATTGGTTCCTCCAAAGGACTTTGACTGATGCTACTT
CCTTAGTCCTCAACTAGCGAACTTGGCGATCTAGAATCTAAGCCGGAATCTCTTCATAAGATAAGCTATCCTTGATGCTA
ATATCTTCAGTTGGTATGATCAATGAAGCATCACCCATGCACTTATTTAACATGGAGATGAGAAAAACCGAATGAACCGC
GGCTAGCTCTTGTGGTAGCTCCAACTCATAAGCTACATTACCTACCCTTTTCGATATTCTGTAAGGGCCAATATACCGGG
GACTAAGCTTCCCCTTCTTACGAAATCTCATAACACCTTTCATGGGTGAAACTTTCAAGTATACCCAATCATCTACTTCA
AACTCTAACTCCCTTCTCCTAACATCAGTGTAGGATTTTTGACGACTCTGCGCCGTTTTCAACCTCTCTTGAATCACTTT
CACATTCTCCATAACTTGATGAACTAAATATGGTCCTATCAACCCTGCTTCATCAACTTCAAACCATCCAATAGGAGATC
TGTATCTTCCCTCATAAAGAGCTTCATAAGGAGCCATTTGGATGCTAGAGTGGTAACTATTATTGTAAGAAAATTCAATA
AGAGGTAGGTGATCATCCCAATTACCTTTGAAGTCAATCACAAAATCCCTCAACATATCCTTCAAGGTCTGAATAGTTCG
CTCTGCTTTCTGAGGATGAAAGGCAGTACTTAAGTTCACCTTTGAACCCAAGCCTTTTTGGAATGACTTCCAAAATTGGG
CAGTAAATTGTGCACCTCGGTCTGAAATAATGGAGACCGGAACTCTATGAAGTCTAACCACTTCTTGAAGATACAACTTG
GCATAATCCTCTGTTGTATGGGTAGTTTTTACCGGTAAAAAATTGGTTGATTTTGTCATTCTATCGACAATCACCCAAAT
AGAATCATGTTGCCTACAAGACCTTGGTAAACCTATGATGAAATCCATATTAATCATCTCCCACTTCCATTTCAGAAGTT
CCATATTCTGAACCATAGCACTAGGCCTTTGGTGCTCTAATTTAACTTGCTGGCAATTTGGACACTTAACAACAAACTCT
GCAATGTCCTTCTTCATGCTATTCCACCAATACACTTCTCTCAAGTCGCGATACATCTTTGTGGAACCTGGATGAATGCA
ATATCTGGAGCTATGAGCTTCCTCCATGATCCTCTCTTGGAGTTCATCCATGGCACACACAATCTACCTTGAAATCTCAG
TACGCCATCTCCCCCATGTTCAAATGCCAAAACTTTTTGCTTATGAACATTTGCCTTTAATTCAAGCAAAATTGGGTCTT
GGTCTTGTTTCTCTTTAACTTCTGACACTAATGATAATTCACCCCATTCATCACCATTACTCATCCTTCTGTGGAATCCA
TTAGTCGGACTCCTAAGCGTGCAAATCTAAGCACATATTTTGCTAACTCTCTCTTTTCTTCCTCAACATGGGTGGTACTA
CCCATGACAACCTGCTCAAGGCATCAGCAACAACGTTAGCCTTGCCTGGGTGGTAAAGAATACTCATGTCATAATACTTG
AGTAATTCTAACCACCTCCTTTGTCTGAGATTAAGCTCTTTCTAAGTAAACACATACTGAAGGCTCTTGTGATCGGTGAA
CACATCTACATGCACACCATACAAATAATGACACCATATCTTCAAAGAAAATACTACGGTAGCCAACTCTAAGTCATGGG
TTGAGTAGTTCTTCTCATGAACATTCAACTGTCTGGAGGCATAAGCTATAATCTTGTCATTCTGCATTAATACAAAACCC
AAACCAACTCTAGATGCATCATAATACACCACAAAACCTTGCATACCTTCTAGTAATGTCAAAACTAGGGCAGTAGTTAA
CCTCTTTTTCAATTCCTGAAAGCTTTTCTTACAAGCTTCAGACCATTGAAATTTCATTGTCTTCTGAGTTAACTTGGTCA
AAGGGGGTGAAATAGATGAGAACCCCTCTACGAACCTTCTGTAATAGCCAGCTAAACCCAAGAAACTGTTAATATCAGTT
GGAGATGTGGGTCTAGGCCAATTCTATACTACCTCAATTTTCTGAGTATCAACTTGAATTCCCTCACCAGACACAATGTG
GCCTAAGAATGCCACAGACTCAAGCCAAAACTCACACTTAGAGAACTTGGCATACAACTCTCTATCTTTTAAGTCTGGAG
AACTATTTTGAGATGACTAGCATGATTTTCTTCATTCCTTGAATAGATTAGTATGTCATCAATGAAGACGATAACAAACA
TATCTAAATAAGGTTTGAAAAATCTATTCCTAAGGTCCATGAATGTTGTAGGCGCATTGGTCAAACCAAAGGACATGACC
AGAAATTCATAATGAGCATAACGGGTTTTGAAAACTATCTTTAGAATACCACACTCCCTTACTCTTAACTGATGGTAGTC
AGATCTGGGATCTATTTTAGAGAAACAGGTGGCACCCTGAAGTTGATCGAAAAGATCATCAATTCTCGGAAGAGAATACT
TGTTCTTGATGGTAACCTTGTTCAACTACCGGTAATCTATACACATCCTAAGGGAACCATCTTTCTTTCTCACAAATAAG
ACCGGAGGGCCCCAAGGTGAGACACTTGGTCGAATGAAACCCTTATCAAGGAGATCTTTCAACTACTCTTTAAACTCTTT
CAACTCTGCTGGTGCCATTCTATATGGCAGAATAGAAATAAGACGAGTGTCTGGAAAAACATCTATACCGAAGTCTATCT
CTCTCAGGAGAGACTCCGGGAAGATCACCTGGAAAGATTTCTGGAAACTCTCTTACTACTACAACTGACTGAATAAGAGG
TATCTCAACACTAGAGTCATTAACTCAAACTAAGTGATAGACACACCCCTTGGAAACTAACTTTCTCTCCTTAAGGTACG
AAATGAAACGACCCTTACGAACTATTGAACTACTACTCCACTCTATAACTGGCTCATCTGGAAACTGAAACTTGACAACT
CGAGTTCTACAATCAACTGAGGCATAATTGTAACACCCCAGAAATTTTTTTGAGCTAAGACTCGAACCATTCTTCGTAGT
GAGTGAGATTTTACCAAGGAATTAAAATTTCTTAAGTGTTAAGGTCACTAGATGTAGTACCTTGTGTTCCAAAATGAATT
AAATTGGAAATAGGAAAATCTGAAATTTTGCAAGTTAAGCTAAGTATGAGTTTTGGGTCTACTTCACACAACCATAACTT
CTAGATCAATATGAGTTAGGTGTGATACCAGATACCGTAGGGAAGATCTTTGAATTATCTTTCCAACACCACCAAGTTTT
CTAAGTTTCGAGTTCATATGAGGGAGATATGTCCATTCGAAGTTGGGATGTCTAGATAAGGAAAGTCAAAACCGGATTTT
TAGAGGGGTATTTTGGTCTTTTCCTTACCCAATCTGGTTTGATTCATTTTTAGTAATATTTTAGGGGTCTAATATGAATA
GGTTCAGTTTTATAATCCTAGTTTACACCTAGGGTTTTAGTTGAGAGTTGAAGAAGAGAAAAGAAGAAGAGAGAAGAGGA
GAAAAGAGAAAGGATGAAGGCGTTCGTCGACGTTCTTAAGAGTTGTTGCGGATTATCGCCATGGGTATAATCCCTAAGAG
GTATGTAAGCTTCCATAGTGTTGGGTTTGTTAACCCACACGCCAAACATATTATTTTCAGCGAAGTTTCAGTCTCAAAAA
GTTGAAGGATTTAAGTTCTTGAAGTTCATTCTAAATCTTGTTTTGTTGGGGTTTTGATGATTTATTGAGATGAAAGTGAT
TGTTTTGAGTGTTATTTTGAGTGGATTAGTGTGTACTTAGGTTGGGTAATTGAATCTAAGGAAAACTTGAGAAAAGAAAT
CGATTAAAAGCGATTTAAGGTAAAAAAATGAGAGGAAAAGTTCGTCAGTTTTGCCTAGGGCAATGCTAGTGCGACGCACC
CCCGTTGCACCAGGAAAGATGGGGCGATGCTCCAGCAGTGCACCAGAAATGAGCCCCAGTAAATTGGGGCTTGGCGCGGC
GCGCCAGGGACGCGCCCGGATCGTCCTTTTTCACCAGTTTTTCATCGTTTAGCCTATTTAAGTTTTTCTAAGTGTCCTAA
TAGTTTCCATTGATTCTAACTACTGTAAATGAATTCTAAACATATAGAAATCATCCATGAACATGAATCATAACCTTGAA
TCCATAATTCAAATTCAAGGTAGAGTTAAGAGTTAAGTTTTGAGAATTCTTTCGAACATTCTAAGAAAGTTCCTTTGAGT
TCTTTTGAGGAGTCTTCTATAACTTCTAGTAACTTGTTTCAAGATTCGAGAAAGTGAGTATGAGGATGAGGAGAATGTAT
TCATGAGTCTACTTTATCATTACGATATCCTTCCTACCATGAACCATAACTCTTGAATTTATAATTCACATTCAAGAGAT
AGTTAAGAGTAGAGTTCAAGAAATTCTTTGAGTTCAATTGTTAATCCTTTGAGATCCATCATCGATTTGAGTTAAGTTTT
GAGGAAGTAAGTATAAGTATGAGAAGAGTCGTATACATGAGTTCCTTATTGATATTTCGACCCTTGAGTCGAGTCGTTCA
TGTCCATAATTTCCGCATGAACTTCATCAGTTGAGTACCTTCGAGAGGAGTAGTATCTCCAAGTTCTAAGTATTGAGTTC
CTAATCCCCTATGAGATTATATTTATAATCATGACATTGTTACATGTTACCCAAGAAGTCCTTAAGTTGAATTTTTCATG
CCAATAATTCCGCATAAACCCTATAAGTCGAATAGTCTTGAGATGAGAAGTATATTTGAGTCCTTGAGTGAGTAGTTCAT
GCTTATAATTCCGCATGAACCCTCTGAGTTGAGCATTCTTGAAATGAGTAGTATTAGTGAAGTTCTTGAGTTCCAAGTAT
TGAGTTCTATCTATGGTTATTGAAAACCTTGCATTGAGTTGTTCATGTCCATCATTCGGCATGAACCATATTTTAAGAAG
TCTTTTACACATGTTTAAACTTTGTTTTAATACTTAAGCTTTGAAGTTGAGTAAAGAGTAAGAGTAAATTTCATTTTCTT
TAAAATGATATATGGGAACTAAGTATTCCCAAAAGTAAATGTTTTCACATTTAAGATGAGAGTAAACTGAGATTTCCAAA
AAAAAAGAGTTTGAGCAAGAAAATGGAACATCGATTCCAAGAGAGCTTTTAAGCAAAGTTTGAGTAATTATCTCAAATCA
GAGAAGAAGTTGTTTTAAAAAACAGATGAACTAAGTACATTTTGGGAGTATTATTGAGCACCGATGTGGGGATGCGAGTT
TCATATTAACTCAAGTCTCCATGAAAACCATGTAGCCATCATGGGTAGAAAAGAGTCATACTTTTTAGATGAATCCTTTT
CGTATAGACTAGTGGATCCACTAAGTTCAGTTAGGTCCTATACTGATGGCAAGGTATAGGATGGTCCTTGGCAGCGTGAG
GTAAAGTGTTGTATCATCACTATAGCTTTTAAGTGATGGTTGTCGATTAGAGAAACTCCCAGAGAAACTATATTACTTTA
TTATATAAGTAAAGTTGAGTTTGTTATTGCATTTTATTTAATGAGCTAAGTTGTTTTTACTGTTTTATAAAGCTTTCCAT
ATATTGCATGTGTATTGTTGCTTTATATTGAGTTGAGTATCCAAAGTTGAGTACCCAGAGTCGAATATCATATCTTTGAG
TTGAGTATCTAATCTCTGAGTTGAGTATCTTATCCTTGAGTACTTCTGAGTTGAGTAAGTTAAGTAGTTTTGAGTATCCT
TGAGTATTCCTTGAGTTGAGTAAGTTTGAGAAGAGATAAGTATGTTTCCTTTGTATCAAGTTTCAAACTTATGTTATGCT
TTAGAATTCCTCTTGCATGCTCGTACATTCCACGTACTAAGCCATTTGGCCTGCATATTTTCATGATGCAGACACAGGTA
TTCAGGATCATCAACAGGAGCTTCGTTGATACATCCGAAAGTTCAAGTTAGCTATGGTGAGCCTCCTTATTTTCTGGAGG
ATTTCATTTACTTTTCAGTTTAGTCAGGATGTCGTGGGTCTTTTTCCGACTTCCATCTTTATCAGTTAGATGCTTCATAG
ATAGTCAGTATAGTTGAGAAGTTTGTATAATTTATTTTATTCGGAGTTTTCTTTTGAGTTAAAGCTTTCTATTTAAGTTT
CATGAATTTTATTCAGTTTTTAAGCTTTTCATTCTTGAGTTAGTCTTCCGTTTGAAGTCAGCCAAGATTAGGGTTCGCTT
GAGAACCAATAATGGTTCTCGAGTGCCGGCCACGTCCAGGGTATAGGCTCGGGTCGTGACAATAAGAGGCATGAAGTCAG
TCCATACTAAGAATAACATCAAAATCTACCATGTCTAACTCAATTAAATCAGTCATGGTACTCTTGTGATTGACGAAAAT
GGGACAATCACGATAGACTCTCTCTGCTAGAATAGACTCACCAATAGGTGTTGAAACACTGAAGGGTTCACTAAGTTGCT
CAGGAATAACATCAAAATTCATCACAACATAAGGAGTTACAAAAGATAAACTTGCTCCTGGGTCTAGCAAAGCATAAACA
TTAGAGTTATAGACTTGGATCATACCAGTGACAACATCTGGAGAATCCTCTTACTCTTGGCGACTGGTGATAGCATATAG
GAGGTTTGATCCTCCGCTAGTACCGGAAGTAGCCCATCTAGGTGCAACTCTGTCTAGTGGATCAACTGAAGAAGATTGGG
CTCTATTGCCCCCATTACCATTACCCTGCCATTCTTTGGATACTCTCGCATGAAATGGACATTCTGTCCACACTTGAAGC
AACCAGTGGAGCCCTCACGACATGTACTTGAGTGGTTCCTACCACATTTAGCGCACACAGGAGGCTTACTACCCTTTTGC
ACCATACTACCCTGAGAATAAGTAGATTTGGCTCTGATATTCTGACTAGTGTACTCACTTTTGTTCTTAGGTGCAGGTGC
ACTAGCAGATGATGGATCATGTCCCTTTTTTTTCTGTTGGAAGGATGACCGGTTAGCATTACTCTTCTGCTGCCCGAACT
CATTCCCTGTCTTAGCTCTCTTGTTCTTAAACTCTTCCCTATCCCTTAGCTTCTCTTCCTCAGCCTGATACACATAGACC
ATCAACCTTGATATATCCATGTCCCCAATCAGCATCACTGCCCTACCCTCTTTGCTTGATAGACGGGACAACCAAGGAAC
AAACAAACTTATTCTACTCATCATATCCGCAACCATCTACGGATCATAACGGGATAGTTGGGTGAACTTCAACCCATACA
CATGAATGCTCAAAGAATCTTGCTTAAATGTGAGGAACTCTGGTAACTTAGCCTCTTTCAGTTCTCGGGGTAAAAAACAC
CTCAATAAGGCCTCCTCAAAACAAGCCCAACTCGCAGGTAGTGCATTCTCAACTGGTATGCAGCTAATTCCACCTTCTCA
GTATCAGCAACATGCATGACATCAAATACCTTTTGCATCTCCTCAATAAATCTTTCTGGATCCTCACTAGTGCTTGAACC
AGTGAAAATTGGAGGGTTCATCCTCAAGAACTCATGAATCCTTGAAATGTCGGCCTCTTCTTGTTGAGCTCCTCTTTGTT
GCCCAACCTAATTAGTCACAACTTGACTTAGCATCCTAATTGCTTCCCTAAACTCAGCATTGGTAATTTCTCCTTCGGGT
TGCACTTCAGGTGCATTAGTTACCCCTTGCTTCTCAACATTACACCTAGCAGGACGACCTCTGACAGCTCTTCGTGGAGG
CATGATTGTCTGAAATATGCGCAAACACAAATTAGAAGGAAAATTTTTAGAGATCAAACTCTAACGCACGAAATGAGTGT
AAAAAAAGTGAGAAATTTTCCTAAGTGTTGCAGCCTCCTAATTATAGATGTGGTGCGCTTCACACTGATAACTAGGACTC
TACAGACACGGCTTCATAGACTCCCTAGGACTCTTGAACTCTACACTCTGATACCAAGTTTGTCACTCCCTGAGCCTTAC
ACCCCGGACGTGGCTGGCACTCGAGAACTATTGTTGTCCCCAAGTGAACCCTTGGCCTAACTTACTTACTCAGTGGAAGA
CTTAACTTAACAAGATAAACTAAAACAAACTTAGAATGTTATAAAGAAAACATTCAACTAGCCAATAAGGCAAACTCAAG
TCTCAACATCAGATAATGAAATGAAAAGACTAAGGAACTAACATTTGACTATCTATGAAGATTCTAAACAACTGAGATGG
ATGTCGGGACAAGACCCACGACGTCCTAATGAACTAATAATAAAACTGAAAGCAATAAAAAGGGTCCTCTGGAAAGCAAG
GAGGCTCACCACAAGACTCTGAGTGCTCAACTAGATCAATGATTCGCTGGATGTTGATCCTGATTACCTATGTTTGCATC
ATAATGAGATGCAGTCCAAATGGCATCAGTACATTGAATGTACGAGTATGAGAGGGGAATTCTAAAACAAGACAAAATCT
TGAAAGGAACTGAAGAACTTACCTGGCTCAACTCAACTCAACATAACTAAACTCATTTCAATATAAAGCAGTTTAAAACA
AGTGCAATATAAAGAAAAGATATTTAAAACATGATGTCAACTCTGTGTGTATGCAAAGATACATATAACTCTGAAATGTA
TGTAAAAATACAATAAACTGTGTATATAAGAATACAATTTCTTTTGTGGGATTTTCTCTAACCGACAACCATCACGTAAG
AGCTATTGTGATGATACATCGTTTTGCCTTACGCTGCCAAGGCCGTCCTATACCTTGCCGAGGGTATAGAACCTGAACTA
CTAAGTGTATCCACTAGTCTATGCTAAAAATCACTAAAGGAATCATCTAAAAAGTATGACCCTTTTTAACCCATGATGGC
TACATGGTTTATGGGGGCTGTGAGTTGTCTGAACTCTCTCCCATATCGGTGCTCAAAAATACTCCCAAAATATGATACTA
GCTCTTATGTTTAAAAACATACTTCTTTCTGTGATTTGAGATAATTACTCAAAACTTAGCTCAAAGGCTATCTTGGAAAT
CAAAGTTTCCTCTCTTGCTTCATTTAGAAAGCGATTACTCTTCTCTGAAAACTAGCTCAAAGGCTCTTTGGAAATCTCAG
TTTCCATTCATATTTAAATGTGAAAACATTTTAAACTCTTTGGGAACACATAGTCCCCTTATACTTTTGAATAAATGAAC
TTCAACTTTACTCTTTACCATTCCCTCAACTTGAACTTTAAGTCTTAAAACAAAGTTAAAAGCATTTGCAAAAGACTTCT
TGAAAAAACCCTAAGACCTTCCTAGACTTGGTTCTTTTACTTTTATTGAATTTGAATTTATGGATTCAAGGTTATGATTC
ATTTTTTTTGGATGATTTCTAGATGTTTAGAAGTTATTTAGAGTATTTAGAATCAATGAAAAGTGTTAGTACACTTTAGA
ATCACTTAAATAGGCGAACCGACGAAAAACTAGTGAAAAAATGACCATTTGGGTGCATCCCGGGCGCGCCGCGCCAGCCC
CAACTTACTGGGGTTCCTATTGGGCGCACTGCAGGCGTGTCTCCCTAGACTCTCTGGCGCTATGGGGGCACTATGGGGGC
GCGATGCGCCTGGCCCTCCCCAGGTGCGTCTGACAAATTTTTCAACTCATTTTGTGATCCTAAATCATTTTAAATCGATT
CCTTTTCTCAATACATTCTTAGATTCAGATACCCAAAGCATGTACACTATAATCTAACTCGAAACTACTCTTAACATCGC
TAAAACGTCTCAAGAAAATCCATCAATCACATGTAAGTTCAAGAATGAAACAATTCAAGAACACAACTCAAAAATATCAA
ATTCTAACTCTTTTAGGACAACATTCGCTGAATTAAACATGTTTGGCGCATGGGTGAATGTAACCAACGCTATGTGATCT
CACATACCTCGTAGGTATCACCCCTTGATGAATTCCACAAGCGATTCTTTACGAAGACGTCGAAACTTGAACTTATTTCT
CCTTTCTCCTCTTTTGTCTTTTCTCCAAGTCCTAGCATAGATTTCCAATTTTTCTAAACTGACCAAATTCAGTTTTGAAC
CTTAATTAATTCATTAAAACAAATTGAATAAATTAGGTCGTTGGAAACTTTCCTCTTTTGTCGTACGAACTCATAATCTC
GTAAACTTAGCGTCGTTGGAAAGATTATTTCAAGATCTTTCCTATGATATCTGGAAACACACCTAACTCATCCTGATCTA
GAAGTTATGGTTGTTTGAAGTTGACCAAAAACTCAACTTTAACACACTTGACAAATTTTCTAGATTTTAAATTCTTTCCA
AAAATGACTATTTCTTTTTATTAATTTCTTTTTAGTTCTTTCTAGTTACGGGGTGTTACAGTTACGAGGAGCAAAACTGC
TATGCTAGGACAACAAACACTTCAAGCGTCGTCAACATCAACTTCTGTGTTTGGGTCTTTGACTCCAAAATGAGTAAGTT
CCTCCACAAAGGCTTTAGAAAGAGGAATCAATGTTGCTAAAAAGATCAAGAAGACACTGACTCTCCTTGAGCAATCTGTT
TCCAGGAACTCTACCAATGATCATACAAACAATGGTGACTGTTGCTTATTCTCTTGAGGAACAACTCGCAAATTTGACGA
AGTTGGTTGAAGGATTGACAAAGCATGTACAACACTAAGAGTCTCGAATTGATAATTTAATGGATATGATGGAAGGACTT
TTAGATGGAGAAGTGAGTCATGTCCCTGGAAAATATGTTGAAGTTCAAGAGATTGGAGATCCTGCAAAGAAAGCACCACT
TGTTAATGAGATGTCAGTTTCTTCTGAAGGAATGATCCCACTCGATCAATTGAAGGAGTTCATTGAAGGCACTATCAAAG
AAAAGTATGAGGTCTCCACCAAGTCTTCTCATATGTATGTCAAGCCATACACTGCAAGAATTGATAACTTAAAAATGCAT
GTTGGTTATTAACCTCCTAAATTTCAACAATTTGAGGGCAGAGGAAATCCGAAGCAACGTGTTGCATACTTTGTGGAAAC
AAGCAATAATGCTGGAACATATGGAGACCATCTTGTCAAGCAGTTTGTCCGATCTCTAAAAGGAAATGCCTTTGATTGGT
ACACAGATCTTGAGCCCAATTCTATTGATAGTTGGGAGCAACTAGAGCATAAGTATCTCAATCGCTTCTACAACACGAGG
AGTATTGTGAGCATGGTAGAACTTACGAATACTCACCAAATGAAGGATGAACCAACCATAGACTTCATAAATCGATGGAG
GAACGCGAGCCTGAATTGCAAGGATAGGCTTAGTGAAGCTTCTACAATAGAAATGTGTATCCAAGGGATGCACTGGGAGT
TTCTTTACATCTTACAGGGAATATAACCAAAATCCTTTGAAGAACTAGCTACTCGCGCTCATGATATGGAGTTGAGCATG
TCCTCTGCTAGAAAAGGATATGGCATTTGTCCATGACCCTCACAAAGGAAGAGACAAGCAGAACCTAACAGATAGAGCAA
ATTTGTGCCTAAGAACGACAACAAAGAGTCAATGAATGTTAATGTGTCGCATGTGAAGTTCACTACGAAGGAAGGTAAAA
ATCAAAGTGTGAGAATGAATTTCCAAGCGTGTTCAAACCAAAAGTCAATCTTAAGGGAAATGTAAGAAAAGGAATACCCC
TTCTTGGATTCTAACGTTTCTGATATTTTTGATGAGTTGCTTGAGTTAAAGCTCATTGAGTTGCCAAAGATGAAGCGATC
TGATGAAGCTGGAAAAGTTGATGACCCAAATTATTGCAAGTATCATAGACTTGTGAGTCATCCTCTTGAAAAATGTTTTG
TCTTCAAGGATAGAGTGATGTGATTGGTTAGATTAAAGAAGATTGTCCTTGATGATGAGAAAGCTAGTTCTAACCAAATC
TCTGTCACATTCGGCTCGCTCTATCCGGTCCAAATATATATCGCCAAAAAGCATGAAGAAGAGTCATTGGAGCAAGAAAA
ATGTCAAGCTGATATATATGGAGATGAAGGTTGGGTTCTTGTGACTAAGTGGAGACGCAACAAGTCAAGCTTACGGAAAG
AATCATTTGAGCAACCAATTAGAAAGAAGATGGTGAAGAAACTAGTGAAGCAGAAATCAATCAAGTGCCCAAAGAAGGCA
AATGTAGAAATGCATCATTACTAGACGTCCTATCACTCTAGAGGAATTCTTACCAAGTTTGTTCTGCACAAAGTCTACTC
AAGACAATGTCGAGGCATTATGTTTCAATGCTGATAAAGAAGAAACACTGAAGGTGTCTCCTACTGATAAATAAGGAACA
ACGAGAGAATCCTCATCAAAAGTGTCTCCTAGTGGAGAAGAAAAGGCAACAAGGAAAATCTCGTCAATGATGTCCCATTC
ATCTTCTGAAAAGCCTATTGAACCTTATTTCCAAGAAGCACATATATGTGATACAAAAAACACATTTACAGATAATGATC
TTCTATTTGGTGAAACACTACACAATCGTCCCTTGTATATGATGGGTCACGTGCTAGAGAAGAAGAGAAATAGAATCTTA
ATAGATGAAGGATTTGGAGTCAACATTCTGCCTATCCACACATTGAAGGAACTCAACATCACAACTAAAGAACTTAGTGG
AAGTCGTTTGTTGATACAAGGATTTAATCAAGGGGGACAGAGGTCCGTAGGATCTATTAAATTAGAAATTCACATGAAAG
ATATGCGATCAAGCGCATGGATGCATGCGATCGATGCAAAGACTTCATACAATATATTACTTGGCAGGACATGGGTACAT
GAGAATAGAATTGTCTCATCTTCTTACTATCAATGTTTGAAGTATCTTGAAGGGGGGATTGAAAGGAAGATAGTTGCGGA
TGTTAATCCTTTCACCGAAGTTAAGACACACTTTGCCGATGCAAAATTCTATTTGAAAGGTTATGTTGTTAAAGGGGAAA
AATCTACTGATGTCAAACCAATTTTAAGTCTGATAAGATCACAAGCAAAAGAATCGATGTGGCTGTCTAAAAGGTAAATG
TTGACACTAAAGAACTTGTTCCCATCCTTACTGAAGGGAGGATCATGTCTTCGAAGAAGCCGACTTCTGGACTTCGCTAT
GTTCCAAAAGTGAAGAAAGAAGAAGGTCAATCATCTAACCTTCAATAAAATGCATTTAGAGGACTAACTCTTCATATCAG
GCGGATTAACGCAATAAATTTGTCTTCAAAGCTGCCTGAAAAGTCAATCGCTCAAAATCAAGTGCGAGATGTGGTACTCC
CTACAAAACGCACAAGAGAAGGTTTTGATCCCAATGCTTACAAGTTATTTGCGAAGGCTGGATACAACCCTAATGAGCCA
TCAATGTTAGGGAAACTCCCATCGAAAGATACAACTAGGAAAGCACGTGAAGGCCTAGGTTATAGCCAACCGCCGCCAAT
TCGCATTTCCATAAGAAGGGCAAGCAATAACCATATAACTTTTAAAGATGATGTCACTGCTTCCAATAAAATGTCTTCCA
TATTTGATTGACTCGTAGAATTGACTGTAAATCGAGAGATTAGGTCCATTGAAGAAGAAGAATAACAAACATCAAATAAG
TTATCTAAAAGTGACAACACTGGCTTCATCTATGATCCAAAAGGATTTTAAAGGTTTGATTCCTTCTAGAATGAGGTGAC
GAGTGGAACTTGTGGTTTCGTGTAAAGAGGAACTCAAGGCAAAGGCTCACACTATGGTTTACACCAAGGAGCGCGAGGAA
GATGAAGAAAGTGTAGGCTTTTCATATCATGTTACAATCCAGAATGAGCACGTTTTTTTGCCTCAAATGAAGATTGATGA
AGAGTTAGAAAATATTGTCTGGTGTTGTCATATATCTGTCAATGACAATGATGCTCTAGAAGAGGAAGATGTTGGATATG
CTCCACCAGAACTTGAAGAAGGAGTGAAGACCACAATAGATCCCTTAAAGGAAGTTAACCATGGCACTGATGAATACCCA
AGGCCTACTTACTTGAGTGCCTTTCTAGAAGTTGATAAAGAAATCGCTTATATGAATATACTCGAAGTATATAGGGATGT
CTTTGCTTGGAGTTATAAAGAAAAGCCTGGATTGAATCCCAAAGTAGCAGTTCATCAGTTGGCAATCAAAAATGGTTCTC
TTCCTATTAAGCAAGCTCAAAGACGTTTTAGTCCAGACTTGGTTCCAGTGATAGAAAATGAGGTTAATAAACTCATTGAG
GCAGGCTTTATTCGTAAAGTCAAATATCCTACATAGATTTCAAGTATTGTTCCCATGAGGAGGAAAAATGGCCAAATTCG
AGTTTGTGTTGACTTCAGGGATCTCAATAATGCATGTTCTAAAGATGAGTTCCCTCTTCCCATTTTAGAGCTGATGATTG
ATGCCACCACTGTTTATGAGGCGATGTTATTCATGGACGGTTCTTCTGGCTATAATCAAATCTGCATGACACCAAAAGAT
GAAGAACTCACCGCATTTCGCACGCCTAAAGGTATTTATTGCTACAAGGTGATGCCTTTCTGTTTAAAGAATGCCGATGC
TACATATCAAAGGGTTATACAAAATATATTTGATGACTTGCTCCATAAAAATGTTGAATGTTATGTTGATGACGTGGTGG
TAAAGTCAAGAAAGAGGAGTGACCATCTGAAAGACTTAAGAATGGTGTTTGAGTTACTCCGAAGATATCAACTAAGGATG
AATCCATTGAAGTGTGCCTTCGAAGTTACTTCTGGAAAGTTCCTTGGCTTCACTATGAGAGATCGAGGAATTGAAATTGA
TCAAGCCAAAGTTGATGCAATATTGAAGATGCCTGAGCCTCGAAATATTCATGAGTTAAAAATCTCCAAGGAAAGCTTGC
CTACTTGATGAGGTTCATCTCAAATCTAGCAGGAAAGTGCCAACCATTTGGTCATCTCATGAAGAAAGGTACTCCTTTTA
ATTGGGACGAAACATGTAGCGATGCCTTTAAAAGTATCAAATCATATCTAGCGAAACCTCTAGTTTTGGCAGCCCCTATA
TCAGGAAAGCCATTGATACTCTACATTGCGGCACAAGAAAGGTCTGTAGGAGCCCTATTAGCTCAAGAAAATAGGAAGGC
AAAGACAACTCTCTTTACTACTTGAGTAGAACGATGACGCCAAATGAGCTAAACTATTCGCCAATTGAAAATTTGTGCTT
GGCACTTGTCTTCTCAATTCAAAAGATGAAGCATTATTTTCAAGCTCATGTTGTCTGCCTTATTTCTAGAGAAAATCCCA
TCAAGTTTATTATGTCGAAACATGTCCTTAGTGACCGACTAGCAAGATGGTACCTCCAATTCCAACAGTTTGAGATTGTG
TACATCCCTCAGAAAGCTGTGAAGGGACAAGCATTAGTGGATTTCTTGGCAGACAATCTGATACCGGATGATTGGGAGTT
AACTGATGAGCTTCCAGATGAATATGTGATGCTATTAAAATTCAACCTCCTTGGAAAATGTACTTTGATGGGGCTCCACA
TCGTGGTGGAGCTGGCGCTGGTGTAGTGCTCATCACTTCACAAGAAGAGATTCTACCATTCTCCTTTACTTTAAAGCAAT
ATTTCTCCAATAATCTCGGTGAATACCAAGCGTTGATACTTGGACTTGAAATGGCCGTCGACATGAAGCAATTACACTTA
CAAGTCTTTGGTGACTCTCAGTTGGTGATCAATCAACTCTTAGGAAGTTATGAAGTGAAGAAGTCTGAATTGCGTCCTTA
TGATGAATATGCTCAAAAGTTGATAGGATGGCTTGGAGATGTAGCCCTTCAACATGTGCGTAGAAAGGAGAATAAGAAAG
TTGATGCATTGGTTGCTCTAGCTTCAACGCTAACCCTTCCTGATCAAACACAAATGACCATTTGTCAAAAATGGATAATA
ACACCGCCAAATATGGAAAAATATATAAAAAATGAGCTTGAACATCTCGTTACCGTTTCTGAAGCCGTAAAGGAAGATTT
GAGACAACCCATTATTGACTACATGACTTCAAGAAAATCCAAGAAGAAGGACTGGCATTTGTCATCGTGCACCTCGTTTC
CTTTACTACAAGGACACATTATATAGAAGATCATTTGAGGGTGTACTATTACGATGTTTGGGAGAGGAAGAAGCAATTCA
AGCTCTGCAAGAAGCACACTTAGAAGTATGTGGATCACATTAATCTGGACCGAAACTCCACTTTCACATAAAGATGATGG
GGTATTATTGGCCAACCATGGTGAATGATTGCTTAGATTATTCTCGGAGTTGCGATGCTTGTCAATTTCATGCGAATTCC
ATACATCAGTCTCCCGAAGTATTACACCCAACTATCGCATCTTGGCCATTTGACGCTTTGGGATTGGATGTTGTGGGACC
GCTACCAAAATCTTGACCGCAACAAATTACTTCTCAAAATAGGCTGAAGTTGTCGCTCTTAAAGAAGTGAAGAAAGAGAA
TGTTGCAAATTTTATCCGAGTGAATATCATTTATCACTTTGGCATCCCTCGCTACATAATAACATGCAATGGCAAGCCAT
TGGATAACAAGTTAATAAATAATATTTGTGATCTCTTTGGCTTTAAGCAACGTAAATCTTCTATGTATCATGCTGCTGCC
AATGGTCTTGCTGAAGCATACAATAAGACTCTAAGCAACCTCCTGAAGAAAGTTGTCTCCAAGTCCAAACGAGATTGGCA
TGAAAGAATGGAAGAAGCTTTGTGGGCATATAGGACAACATACCGCACACCAACTCAAGCAACACCATATTCACTTGCAT
TTGGAGTTGAAGCAGTCTTGCCACTTTAGCGTCAAATACCTTTCTTAAGATTTGCTATTCAAGAAGGGCTCACCGAAGAA
GAAAATGCTCGATTGCGTCTTGCTGAGTTAGAAGCACTTGATGAAAAAAGGTTAGAAGCCCAACAAAATCTTGAATGTTA
TCAAGCTCGTCTATCTTGTGCTTTCAATAAGAAGGCTCGCTTGAGGTGCTTCCAAGTTGGAGACCAAGTTCTCGCGCTAA
GAAGACCCATCATTACTTCACACAAGTCTGGGGGGAAATTTACCGCAAAGTGGGATGGACCATATGTCGTACAAGAAGCA
TATTCACATAGTGCTTACAAGCTTGTTGATGCAAATGGCGTAAGGGTCGGTCCTATTAATGCAAAATTCCTAAAGAGGTA
CTACCCTTGAAGTAAAATAATTCTCTTTAAGGTATGAGCCTAAACTGCATGTCACTCCTGGCCCGCAAGAGTATAAACTA
TGTATGGCACAAAAAAAAATCACTTACTCCCCTAGAACTACGTTGTGACTTGATCCTCTTCATTGAGGTACTTAGGCGCT
TAGAATATATCCTAAGTTTTGTTGCATGAGTGGAAAAAAACCACATGTTCCCACTCGATCTGTCACATGACAGTCAAAGC
GATAAGTATTTTGTTTTATCTTTTGTCTTATCAAACTTTAGACTTGTACGAAGTATTGATTGGTCAATAGATGGGGGCAA
ACCCTTATGCATTATGACTTCATGACTTATTCTTTTATTGGCACGGATGAATCAGTCAGACTAGGGAAGAGGAATACTTT
CAGTTAGGATGCTAGGAGCTAGAAAGATATGCCAATTCTGCCTAAAAATCTCTTCAGGTGATCAAGGGGGCACCCTTTTT
CAGTAGATGAGATTAGGATTAAAGGTATTATCTCAACGCCTCTTTTCTCTGGCTTGCTCTTTCAAATCCAATTTTGGCCT
GCAGTAATGTAAAATATGAGTTTCTTTAACAACATGCTTGAACTTTCTTTAAATTCAGCCTAGTATACAAACTGAAGTCT
TCAAATTCTTCAAGTCTGCAAGTTGAAGTCTTCAAAATTAAAAAAAGAATCTACAAGTCTAGAAGTTGAGGTCTTTAAAT
CAATCAAGTTTGCGAGCTAAAGTATTCAAATTCTTCAAGTCTGCAAGTTGAAGTCTTCAAAATAAAAAAAAATCTCCAAG
TCTAGAAGTTGAGGTCTTCAAATCAAATCAATCAAGTTTGCAAGCTGAAGTCTTCAAATTCTTGAAGTCTGCAAGTTGAG
GTCTTCAAATTCTTTAAGTCTACAAGTTGAAGTCTTCAAGTCTGTAAGTTAAAGTCTCAAATCAATTAAATTTTCAAGTT
GAAGTCTTCAAATTCTTCAATTCTACAAGATGAAGTCTCAAATCAATCAAGTTTCAAAGTTGAAGTCTTCAAATCAATCA
AGATTGTAAGTTGAAGTCTTCAAATTATTCAAGTCTGAAAGTTGAAATTTTCAAGTCTTGACCATAAAGTTACCTTTCCT
TAAGGTGGGGATGCGTATTCATCCTCTTTTCACCTTAAGGATACCATAAAGTTATCTTTCTTAAGGCGGAGATGTGTATC
CATCCTCTTCTAGCCTTAAGAAACCATAAAGTTACCTTTCTTAGGGCGGAGATGTGTATCTATCCACTTTCACCTTAAGA
ATACCATAAATTACCTATCTTAGGGCGGAGATGTGTATCTATCTACTTTCGCCTTAAGAATACCATAAATTACCCTTCTT
AGGATGGGGATGTGTATCTATCCGCTTTCGCCTTAAGAATACCATAAATTACCTTTTTTAGGGCGGGGATGTGTATCTAT
CCGCTTTCGCCTTAAGAATACCATAAATTACCTTTCTTAGGGCGGGGATGTGTATCTATCCGCTTTTGCCTTAAGAATAC
CATAAATTACCTTTCTTAGGGTGGGAATGTGTACCTCTCCGCTTTCTCCTTAAGAATACCATAAAGTTACCTTTCTTAGG
GCAAGGCTGTGTATCTATCTGCTTTCGCCTTAACAATACCATAAAAGTTACCTTTCTTAGGGCGGAGATGTGTATCTATC
CTCTTTTCGCCTTATACCATAAATTGCCTTTCTTAGGGCGAGGATGTGTATCAATCCTCTTTAGCCTTAAGAATACCATA
AAGTCACCTTTCTTAAGGTGGGGATGCGTATCCATCCTCTTTTCGCCTTAAGAATACCATAAAGTTACCTTTCTTAGGGC
GGGGATGCGTATCCATCCTCTTTTCGCCTTAAGAATACCATAAAGTTACCCTTCTTAAGACGGGGATGAGTACTCATCCC
TTTGTGTCATAAGACTACCTTCTCCGCGGATCATCCTTTGAAGCCTACCTACAAAAAGGGGGGAAGACAACAAAAAGAAA
ACACAAGTAGAGGAGAAATTATTACCTGTCAAGACGTTTGAGACTTGAAAGTCATGCTAAGCTAACTAGGTTAGACTTGA
GACAATATTTTCTTGGTGATAACGAAGCCTTTGAAGTATAATTTCAAGCTATCACAACCCCTTTTGATGACGATGTTCTA
ACATTGAGATATAAAATATTTTGTGAGGCAACAAAAATCTGAAATCAGCTACATGACAGAATTTAAAGTTAACATCAAAA
AATCATCTAGAAAGATTCTGAAAGTATTAAATCTTGAATTTCGGATATGTTGTATACCTTTGTGTCTAGATTCGAAATAA
TCAAGCGGCTTGTGATTTCGTCGTTCCTACATCAAGACACAAGAGTTTTAGTAAAGTCACACAACTCTGAAATTTTCAGC
ATGACAGAATCTAGAGCGAACTTAAAAATATCATCTAAAAAGATTTTGAAGGTATTAAATTCTGAATTTGGGATATGTTA
GAGATCAAGAAGTCTAGTTTCTGGAAAATCAAACCGTTCATGATTTCAAAATTTCTACAATGAGATATGAATTTTCTACG
ACAGACGTGTCAAGCTGTTAAAAAGTGACGAAAATCAGATAAAGGAAGGAAGACTACCTTGAATTATGCCCCTTTCGTCA
TAGGCTCGTGGCTCACAATTTGTAATTGAAGACAAAATTGTGGATACAATGTGTCTATTTATAGATGTCATGTGGTGGGA
ATAAAATCCTTCTCCTAGTTCAATTACAATTCTTTTTTGGCTAGGACAATAGAAAAGGAAATGAATTTGAAATTGAGTGG
GACTACAACTCCTAGTTCAACTACATTTTGATCTTAAATGGCATCATAAAATCCCTCTCCTAGACTAATAGCAATTTCTT
TTTGGCTATGCTAAAGTAATTGATGGAAATGCTGTCCTAGTCGAATTGGTTTTCCTATTGCTTTTTAACAAGCATTTATT
TGCCTCCTATCATGATTCTACTTGGCCAAATATATGTTTGAAAGTGGTAGACTCACGTGCCCACTCCAATTACATGTATT
GGAGTCGGACAATAAATTAAACATTGCATGAGCATGGTAAATAAATTATTATTTAATTAATACTTCAAGTCTAGTCTTCG
GAAGATAAAACATCTCGACAAGACTTGAAGCAGGGGGCATTTGTAATCATTTAAAATTTATTAAATATAAATTTATAAAA
TGATTTGAATTATATTAAATTCGGAAATATATTAGTCCAAATAAATATTATAGATTAATATAATTGGGTTAATTATTTGA
GTTTAATAAATATGGATTTAATTAAGGGAAAATTTTCAAAACAACAATATTTTAGCTTTTAATGGGACTCCTTAGCAATA
GTTTCACTATTTATTTAAAATGTCAATATTTTAGTTTGTTAAGGGCTGAGTTATGTATTTGTTTTATTTTGATTAATTTG
AGAGAATACAAATAATTAATAACATAATAGAGAAAATCATGGAATAGAAAATTTCAAAAAAGGTAAAAAAAAAATTAAAA
TTTAACATCAATTACGTTTTTGAAAGAGCATATGTTGTCATTTTTCCTTCTAGCGTTTTTTTCCTTTGTTCTTAAGAATT
TCAATTTTTTTTTTTTGAAAACAGTAGTTTGTATTTTATATCTCATATGAGGATATGGAAGTGTTGGAAAAATTCTAATG
CCCCCTGTTTTGGATATTTAAATGTTTGAACTTCTTTGAATATGTGTTCATCCGAAATGTATTCGAATACCTAATGATAT
GTATAACAAACTTAAAATACAAAAATTATTGGTATTGATTTATGATGAATACAACTCTTTTGCTTACTAGTTCAAGTACA
AAAATAAAGGGAGTTGTGAAGTATATACCAAAATATAAATACAAATTAGTTGTAAATCGAAATGATAATGAAAAATACAG
TTGCGATGAATACATAATACATAGAATAAGTTGTATTCAAAAAAATTGTATTTATATTTCAATATCCAGTTTTGTTATAT
TATTATTTCACTTTAAATTTGCAGAAAGTATTTTCTAGCTCAGTTTTTATTTCAAATATGAAGTTGTATTTCAATATCAT
TTTGTATATCAAACGCAGAATGAATACCAATAATTTTGTATTCCCCTTCTTGTGATGTATTCGTCGCAATTTTATATATT
ATGTATTCATCAAAATCATATTGCTTTAGCCAAATAAAATACAAAATATGTCTTACTAAGTTTGTATTTCAAATATCAAG
TTGTATTTCAGTATGATTTGTATTTCAAATGAAAAAATGAATACAAATAAATTTCTAATTGATTCCGTCATTGTAGACAA
TCAGATGCTTTTCCCCAAAATCTAAAACCCTAAAAGAAAATTTCGATATTATCAAAATATATGTATTAAATATCAAACAA
AATAAACATATAAATGAATTTCTAGATTCTATAAAATCTGAAAAATTAAAAGAAAATCACAAAATATATTGAAAAAAATT
GTTTAAAAGAATAAAAATCCAAAATACATAAATATTTGATGAATATCTAAACAAAATCACATAAAAATCAAAAAAATTGA
CTGGAAATCCGTAATATATAGAATCCGGAATATACATCATAATCGGTGATTTTAAACAACAAATCAAAATAAATCTAACT
AAATAATGGAAATTACCTTGCCAATCGAGAAATCTCTTGAATTTATAAAGAGATTTCGTTTAATAATCGAGAAAATTTCT
TGAATTAAAATATATATTTTGATGAACAATTTGTGAGCATCTTGAAGAAAGAGAATTTGGAAACGTAAAAGGTGAAGAAG
GAAGGTTAATGGGTATTGGTTTAATTTTTTTTTCATTTAAAACAATTATTGATTTAGAATTTGGTCCAATATAGGACAGT
TTTCATAATAAAATTAATTTTAAATAATAAAATCTAAATACATATTATTTTCTAAAAATATTGTCATTCTGACATTTTAA
ATAAATATTTTAAAGTGTTGTTGTTTTGACTAATTATGTTAGGTATTATAACTTAATTGATAATTTTCCCTTTAATTAAA
GTCCAAATTAATTGATTTGGGCTACAATAAGCCCGGTTTGCTATGCCCAATTTCATCTCATCCTAGAGTCCCATTTTTTA
GTGTCACGTGGCAAATAACGTGGCATGCCAAGTCAAACAAGAAGCCAATAGGATCATGACATGTGTCAAAGATGACAAGT
CCGCTCCATAAAGTTCATATGCCATGTCACTTAAATCTGATTGACCGAAGGGAATCCTATTCCTATCACAACTCCTCTAT
TCTAAAACTATAAATAGGGATCTGCATAATTAAAAAAAAAGAACCAAGAATTTTAACAAGAAGCTAGAGAAAGCTTGTGG
ATCAAAAGCCGCAGATTTCTGTACAAGTTCAAGAGTTCAAGAATTCAAGCATTCAAGTTTCAAGAACGATCAAGACCAAG
ACCGCCGGATTCAAGACCAAGCTCGAAGCCCTTGGATTCAACTAAAAGTCAAGATCAAGATAAAGTTCAACATCAAGTTC
AAGATCAAGTCCAAGTCCAAGTCCAAGTTCAAGATAAAGATAAATCTCAAGTTCAAAATTAAGCTCAAGAGCCCTTGAAT
TTATATTCGAAAAGGTGAATTCAGAGGAATCATAGAGATTGTAACACTCACATTTTGAAATAATAAAACGATTGTTGCAT
AATTTTCCGTTCTTGATTATTGTTTTCTCGACGCAAATTTTATGTCTAAAAAAGATTACATTAAAAAATAGCTATAATTA
CAATTATTGTTTTTTTTTTCATAAAATGAATTGTCTCAACAAATTGTAATAGTCTGTGCTTGTATATTGTTGACTTTGCA
CACTTCTTAAAAAACTATAAATAGAAAGGTAACTTTATCATATTACCCTATGAATAATGTTTTAAAAAATGTAATAAGAA
AATGAGTATAATTAGTAATAAGGGTAAATTAAGAACTAAGTGTATAATTTATCCATTAATTTTATAAAGTAGATAAATAT
TGTTGGACATTTTAAAATAATATATTGTACAATTATTATTGGACGGAGGGAGTATATTTTTGAGAAATGATATAACGATA
TGACATCAAAAGTGAAGAGTGCGCGCGACTTAGGTAATTTAAACTTTCACCCCAAACTTCTTTCGAAATCTGATTTTTCA
AAAATATCAGAAATTTATGGCTCACCAACTGTGTGTTTTTTTTCTCTTAAATTTGATCCGATAAAGTAAGGATACTTTTG
CCGTACTAATAGCAATGTTCAAGTCCGATAGTCTCCTTTAAGTTCCCACCAATAACCCGGTTGACTGTAAAAGACTTTGT
ATCCATCAAGCAATCTGATAGCAAAGACAACAATGGCGTTTCCAAGCTCAAATCCCCAGATCCACTTATCAATGGTTAAT
GTAGCAAATTTTGTATCCATCAAGCTATGTGGTGAATCCAACTACATTCCATGGAAAACCCAGATTATTTGTCTCCTTCA
AAGTCATGATTTATTTGGATTCGTTGATGGAACAATCCAATTTTCTCTACAGACCATTGCTCCTGGCGATGACGATGACG
ATGAGCCCAAAGAAGAGGAAAAAGGGGAAGAGATGGGAAATGAGGAAGATAAATTGCAAAGGAAAAGGAATGATGGGTTT
GTTAAAGGATGGATCTTCGGTTCTCTTAGTGATCAACTTCTTCAGGATAAAGCGGTTCATAAATTAGATTCGGCTAGAGA
GGTTTGGTTGGTTTTAGAGAAACTTTACAGCCCTAAATCTCAAGGTACGAAATCCCCATTCTGCTACTACTATAAAATTT
TGTACTATTGAAACCTCCCCTAATCTAACCTAGTATATTTGTTTTCTGGAAATATAAATTCATAAAAGTTAATCTCTTTG
TTTTAAAAAGACCTAATTTCTTTTGGAAAATTCTTTTGGTCAGAAAATTTGGCCAGAATTTGATCAAAATGGTATTTTAT
CTATGTTATTTTATTTTTCTAAACATTTTCATCCTTTTAACTTTAATTCTTTTTAACTAAAAAAAGGAAAAGGATTAATT
TATTTTAAAATAAAGAAAATATTATAAACTTTTTAATTTTCTAGTCAAATTTTCTGGTCATTTAGCATTGCTCATTTCTT
TTTTAGTCTTTTTCAAAAAAAAGTTATCCCCTATTTTTTTCAACACTTTAACTTTAATTTTTCACATGACATGTTTAAGG
TTATAAAATTAGAGGTCATTTTAATACATTTGACATAACTTTAATTTATTATCATAAGATTGAATTCTTTTTTCTTTTTT
TAAACTTTGTTCCAAATCAAACTAGATCACTTTTTTTGAAACGGAAGAAGTATTACCTAAAATAATTTGGAAGGCTCGAA
GAAGGAGAAATTCTTCTTTGAAATTTGATTAAACAAACTCTAAATGATCAGATTTTTAAAAAGTATAATGGGAGTAAAAG
CATAATGGAAGCATTGATTTCATCCTTGCTTTTTTCTAAAATTCACCATATTAAGTTATTATTATTACTCTCTCCGTTTT
AAAATAATTGAATTATTAAGACATTTTTTATATAAAGACATAAAATCACCACTGAAATTGTTTCAAATATTCAAAAAAAC
ACCTTAACTTAGTGGACGTCCTATTATCCATAAAAAATATTAAATATCTTTGTAAATAGTCCATTCTGGCCCATTTTCCC
CCAACGTTTGTGAACACGTAAATATCAGCGCGTGAACATGTCAATTTACTTCCCAAAACCAATTTTAAAAATGTCATATT
TCAGTTAATTTCTCTATTAATTAATTAATCTTTAAATACATCATCTTCGCCAAATTTTCAACAGAGTTTATTCTTCAGAT
CTGCGATCAAAGACACTGTAAATTGCGATTTCATCCAAAAAAGACGAACACTATAGTTTCACAATACAAGGTATCATTGT
ACAAGAGAGAACAAAAATTTTGGTAATTAACGACACAAATCAAAATTAGAATCTTTGTACTAAATTTCGACAACAATGTC
TATCATTAATTAAGACACTAGCTTCCCCAAATTTTCAATAGAATTTAATTTTTGAGTTTACTATCAAACTTACTGTAAAT
TACAATTTCATATGAAAAAGACGAACACAAAATGACGGTACAACGATCTTGACCTATCTTTATTTTTCTAGTGGTGGATG
GGTAAATCAGCTTCCATTGTCGCCGAAGCTCAAAAAAATATATCCCTAATCATGTGTTTCCCCAACAAATCACAAATACA
TGTAGAAAATAATATGGTTTTTATCAAATACTAGATAAATATGAAATCCTAACCTATTAACCTTCAATCCCTTGTTGATT
TAGTTAAAATGTCGAGCAAATTTTAATGAAAAAGAAGAGAGAATGTGAAAAATGAAAAAGAAAAGAGATGGAAATGCTTT
TGTTAAGATTCGGGTTGGGTTATCCTCACTTTTATTTATTTTTTAATTTAATTAAAATGGGTCAAGGGGATGGCCATCAC
GTGCTCTTCATAGATGAGAAAATGGGTCAGAATGGTCTATTTTCAAAGATATTTAATAATTTTATGGGGTAATAGGACGC
CCGCAAAGTTAAGGTGTCTTTTTGAAGATTCAGGACAACTTTAGTGGTGATTTTATGTCTTTTCTCTACAAATTAACTTA
ATTGTTCAACCTTCAAGACTATTTTCAAAATATTCTTCCAATTTATCCTTCATTTGGATTTTCTATGTGATGAGTTCAAG
AAACTTTAATTGTTTTGAATTACTTTAAAATAAATTTGACAATAATTAATAAGGGCAAAAATAAAAAGTAATGTATAATT
TATGTCATAATCTTCTTTTTTTTAAAGGATGTGAAACATCCCAACAATTCAATTATTTTGAAATGAAAGGAGCATAGTAC
TCCGCTCTGTCCATCTTTACTTTCTACTATCCTAAAAATAGTGTTCAACAATACTTGTCCAGTTTGGAAAACCAAGAGAT
AATTTATCCTTTCTTTTTAATCTATTTTACCTTGATATTAAGTATTATTCAATATCTAGTACATTTTCCAAAAGCTTTAA
AATTTGATATATTCAAAGGGTAATATTAATATTACCTCTATTATTTATTGTTTCTTTAAGGTGTGTATCAAATCAATAGT
GAACAACTATTGGTGGACATAGAGAGTATTAGATAAGTTGGTTGTCTAGAAAAATAATAATTCCTTTGTTCTTATTTATA
TGTCATCATTTTAGATTTTACATCGCTTAAGAAACTATGTAAGTTTATCATTGTGCCCTTATTTAGTGTCCTCTTGAAGT
CAAGTATTCAATAAATGAACATAAATTAATTTATTTTGATTAATTAAATTGACTGTTGAACATAAATTAATCATTTAGTT
TTTCTATATTTATCAAATTCATACTTTCAAAACTAATAACTTTCGATGGTAAAATAGGAAGAGTATTGATATCTATGTAT
TGATTTGTGAAATGACAAATATTAAGAAATATATAATTTTTAATAAAAACAACATAAATAGAAACGGAGAGAGTAATTTG
ACATGTTTCGTTAGTTAGATACTTTAGACTGAAAACAAGTAATTATTTCAAGACAAGGATAAATTATTTTGTGATATTAT
TTTAACCAACTATAAAATAACATTATTTTAAAATATATTTTAAAATTAATTATCATTTATTCCCCGTACTAATGAGATCT
TAAAGTTTTCTGCTTTAATAGAAATGTGTCTTGTAAATTATCATTGGTATCTCGAATTTTTTGTCAAAACTTACAAGTTT
TATGACCAAACAAATTTTGTTGAAAATTACTTGCAATATGTATGAACAAACGGGTCCTATATAGAAAGCCACTGTTGTGT
GTGCAATCTTATAACTATATGATTCTTAGCCATTTCCGGATACAATTTGGTGAGCTTTAATTAGGGGGCAGGGGGTTGAA
GGAGAAGAAAGAGGAGTGATCCATGCCACATCAGTGGTTTGTGTCTAATCAGTACATCATGAGCTAATATTAGGTGTTCG
ATAACTATAAACTTTAGTTCAGATATCTAAATGAAAAATTCGGACAAATTTAGGGGGTTATGTATGTATACAACAAGAAT
GTTATAAAATGTTTATTGACCATCTTAATTGGGAAAAACTTGCTATTAAGGATTTAAATAGTAATGTAGTATATAGTGGT
TGTATAAAGTTAACATAGTTTAGCTTATTATACCTGATTAGTTATTGTTTTTATTAGAGTCTAATATCTTAGATACCTAC
ATGTAATTACCTTATATGTCATACTTTTTTACTCCATGTTGGCATAGAACTTAAATTCATACTTAGTAAAATGGTAGCTA
GCTCTTGGTTTGTCATTGTACAGATGGTAGCAGTATCAGTCGTGCTGAAAGCACTGAATCAAAGAGAGATTATAGTTGGT
ACTTGCCACTATATAGAGCTTCACTAAGTGGAGATTGGAAGAAAGCAGAAGAATTCTTGAAACGAGATGAAGAAGCAAGT
AGAGCTCAAATCAACTCTCTTTTACAGACAGCACTCCATGTAGCAGTTGGAGTGAAGGGTGAAAAAGGCAAGCATTTCGT
GAAGAAGTTGGTGGCGACTATAAAAAACAAAGAAGATTTAACCATAAGGGATTGCCTTGGTGAAACTGCTCTTCATTATG
CTGCTAGATTTGGCAACTTAGACGCAGCTAAAATCCTTGCAACAAGTTATCCTCGTTTACTAGATATTGATTGTTTCGAT
GGTCTATATCCAATCCATTATGCAGCTGAATATGGATACTTTTCTGTGGATGTGTTTGCTTACTTCTTGAGTGTCACTAA
AGACTCTGCTCCTTATACTGGCCTTAAAGGTGTTAGGCTTCTCTACAGATTAATCCACTCAGACTTGTATGGTAAGCATT
CACCATCCCTTATGTTTTCTTAATTACTTTCTCTCTTGCTGTAATCATAATGTATGTATTTGGGTGACGCCGGAAAGAGG
GAAAGGGATTTAGGGGGTTTCTGGTTGAAATGACAAAGAAGTTCCTAATTTTGATTAGTTGTCCAGAAATAGTAACGAAT
TTCGGGGAAATTAAAAATTGGGAGGCTGCTAAGTTATTACCTTCATGTAGTAGATTGAATTAGTTAATTGAATGAAGAAT
TAGCAAGAAAGTTGTTAGAAACTAATTCAGCTTGTTAGTTGAGTTTGAGAGGTAATTCTTGTAGGAAATATAGAAGGAGA
ATACTTTTTTTTAGAGAATGCTCAAGTTTTATATAGGCTATTTAAAGCCACTTGAGATGATTAGAAACATCAATTACATC
TCCATTTATACTAGTAAAATGTAAAACCAAAGGTCTTGCACAAATAACTAGATATATGTATCACAATTAATTAGATACAT
GTATTACAAACTCCTAAAAGACTTCTTGAAAAACTAAGAGCTAAATATTGGAAGACTAAACATCAAGGTGTGAATGCATT
AATTCTAACACTCCCCCTTAATGCATTTGTTTTACAACTCCAATGCGTTCTTGAAAATAACAAAAAAAATCTCTAGGAAG
TGCTTTGGTGAAGATGTCAATAAGTTGTTCTTCTGTGTGACAATAATTGCAACTGAATTTCACCTTTCTCTTGTGCTTTT
CAATATCTCCTTCTTGATTGAGTTTGGTTTTGTAAATCCACTTTAGACTTACAACTTCTCTTTCTTTGGGTATACTCAGA
CACTTCCAAGTATTATTTTTCTCAATCATCTGATTTTTTTTTCTTCCATGGCTTTCTTCCAAACATCATGCTTTATTGCC
TCCTCATAATTTTCTGGCTCTCAACACCGGCAAAGTTACATCTCTAATAAATGTCGCTCAACATTTTTGTTTCTCTTGGA
GGTGGTTCTTCGTCATCTGAATTTGAGATTTCTCCTCCTTGAGGGACATCTTCCTCTTCCTCATCCTCTTCTTGATTTGA
CACATCTAAAGATATGATAGAAGTATTCTCTATCTTTTTATCCTTCCAATTTCATGCTATTTTTCATCAAAAATGTCATC
TCTACTAACAATAAGTTTGTTAGTTTTGACATCGAGAAGCCTATAGCCTTTTGTCACATCACTGTAACCAAGAAATATTT
ATTTTTGATTTTTTTTCCATCCAATTTTTGTCTTTTCTCAGCAGGTATATGAGCATAATAAATACACCCGAAAAATTTAA
AATGACTTACAGAAGGTTTCATTCCACTCCAAGCTTCAACTGGTGTCTTGTCCTTCAATGCCTTTGTCGAGCACCTGTTG
AGGATGTACACCGTTGTATGTACTGCTTCTGCCCAAAAATATTTTGGCCGCCCTTTCTCATTCATCATAGTTCTGGCCAT
TTCAACAATTGTTCTATTTCTTCTTTCAAATACGCCATTTTGTTGAGGAGTGTACCCTGTTGTATGTTGCTTCTAAATGC
TTTCATTTTTGCAGTATTCTTCAAATTCTCGGTTTGTGTATTCACCTCCTCTATCACTGCAAATGGTTTTGATGCTGCAA
CCTTTTTGCTTCTCAACAAGGTAGCAAGTGCTTCTGACTTTTCTTTCAAGAAATAAACCCAAGTCATTCTTGAAAAATCA
TCAATAAAGATTAGAAAGTACCTTTGATTTTCAAGAGATGGAGTCTTCATTGGTCCGCAAATGTCGGCATGGATTAGTTT
CAAACGTACACTTGCTCTCCAAGACATCCCTTTTGGAAAAGACTTTCTATGTTGTTTTTCCATTCTACAACTTTCACATG
GATTCACCTCAGTATGTATCTCAGGAAGGCCTTGCACCATGTCTTTTTGCTTGAGAAGCTTCAAACCATGAAAATTCAAG
TGACAAAATCTTTTGTGCCAAAGCCATGAATCATCTACCACTTCATTTTTTAATGCATTGTAATGAAATTGTCAAGGAAA
ATTTCTTTTTATCATCTTTACTTCAACAATGACTTGATTTGGCCCAATTTGATCATAAATTCTGCAATAATTACACAAGA
GAATAACCATTTTCCATGAGTTGACCAACACTAAGCAAATTTTCTTCCAAGTCAGGAACATAAAGAACATCATGAATTTG
CTTACCGCTCCCTTTTATGTTGATCGAAATGGTACCTTTACCTTTTGTAGTGACTAAGGCTCCATTCCCCATCCCCACTT
AAGTAGTGATGCTATTATTAATTGAGAGGAAAGCATTTTCATCTCCAGTCATGTGATTGCTACAATCACTATCAACATAT
CATTCATTGCTTTTTGTTAAGTATCAAATTTAGAAGCAAAGTAAAGGTTTTCTTCCCTTTCTTCCTCCTGTTTTTCACAA
AAAATTGCTTGCTCCCGTTTCTTGTGCCAACAATCCTTCTTAATGTGGCCAAATTTTTTACAAAAGTTACATTGGGGCTT
GCTTTTGTGCGAACATTTTTCTGCATTGTGATTAGTCTTTTTGCAAACTTTACAAAAATGACTAGAACTTTTCTCACCTT
TTTCTTCAACCTTCTTAGAAGAACCATCATGATCCTTCTTCTTTTTTGGATTGTAATTTTTTTTTTGTTGATTTTTTGAG
AAAATTTGAAAATTCTCATTGGTTCTGGACTGATAGTCATCTCTTTGAGTTGATCTTCACAAATAAATCTTCGCTTTTTG
TGTACACGAAATGATCCAACTAGCTTTTTGATGGAAAACTTAGAAAGATCTTTCGTCTCCTCAGTGATAGCAACAATGTA
CTCATACTTTTCTGTGACACTAATTAAAATTTTGGCATAATACATATATTGACCCCTAAACTTGGCTTCAAATTTTAACT
TTGACCTTTAACTTTGTAAGTGCACAAATAGGCACTTTAACTATCCAAAACTTAAACAAAAAAACACTCGGATCCTACCT
GGCAAAATGCTTGAAATACACCCAAATTAGGCGCGTCAGATGTAAAAATTCAGGGGGTCAACAGTAAAAAAAGCATTGAA
AGGACAATTAAACCCTTTTTATATTTTTTTCAACAATTTTCCCCTCTTTTTTGCATTATTTGTTGTTTACTGCAAAATGC
AAGTGACATTTAATAAAAAATTTTGTTATTACGAAAAAAAATTATAATGAAGTTTTTTTTTGGCAAGAAGGAAAAAGGAA
CACGTGTAGTACTAAATTTTTTTTTTGAGATTCAATCAATTTTTTTTGTCTTTGAAATATTTCTAGCTGTTAATTACTGT
AATTTATAGTACTTTCTAAGAAATTTTCAAATAATATATATTATTTCATTTGTCCGAATTTATGCGTCACCGGTAAAATT
TGAAGAGTCAATAAGATCTTTTATATATTTTTATATCTTTTAAATATTTAAGTAATTAATTATCGTGATTTATAATATTT
TATACAATTATTTAGTATGGTAAAAGAAATTTAAAAGAAACACGCATCCTTCAATAGTAAAATATGGGTCCCCCTTTTTT
TTTACAGGTTGACCTCCTATCTATATAGTCTTTTTTTGTCCAGAAGGAAAAAGGAACACGTGTTGACCCCAAGGTCCTCT
CTATTCCCGCTTATTATATTATATACTAGTGATGAAGAGCCCGTGCTAATAATTAATTTAAAAGTTAATTTTTTAATTGA
CGTTAAATAAATAGTTTTAAATTTTAAATTTGAATAAATTATATATATTTATATGGTAGTAAATGTTCATGTTAACTCTA
AAATGAATACATCACTATTAATAAAGCTTGAAGTTTAAAGAAAAATCCTTAAATGACCAAAATAACCCTTAAACTCAATT
TTAATCACAAAAAACATACGTCCACGGTGTGGTGGCTGATTCATCAACTAATTTTTTGTATGTTTTTTCAAAAATATTTT
AGTTGCTAATTTGTTATTATTTATAAAAATCATTAACGTCATTTTCGAATAACTTATAATATTGTTAACTTTCAATAATA
TATATTGTTCCATCTATTCAAATTCATGTGTCACCAATAGAATTTCAAGAGTCAACAAAAAAATTTCTAAAAAAAATATA
TTTTAATTATGATTTATAGTACTTTTAAATATAACGTATAGTGTGTTTGTAGGCTCTTATTAGATTGAAAAAATATTTTA
AATTAGTAATTATTGTAATTAATAGTGTATATTACGTAATTTTCAAATTTGTAATAATTTTTTTTAAATATTAAGTCTAA
TAATTTATAGTATCTTAAACGTAATCTTTGAATACACATAAATTAAAAAAAGAAATAAGACAAATAAATTATAAATTAAA
TAATTGACATTTTCAAATATTAATTTACCACAAAATGAAAGTGAAGGAAGAAGTTGTGAGGCAAAAATAAAGAGAAATTA
TTTGAAAAGGTGTCAAATAGACAGGAAAACGGGCCCATATGCATTGAATAGTTGGCAGCCATTGAGTGGGTCACTAATAC
ACGTGGCAGCGTGTGCATTTCACGCTTTTGGCTCCAAAAATCGCGTGTTTATTTATTTAAAGGTAGGATAGTTAAAGTGC
CTATTTGTGCATTATGAAAGTTGGAGGTCAAAGTTAAAATTTGAAGCCAAGTTTAGGGGCCAATATATGTATTATGCCTA
AAAAATTTTCCACAACTTGTTGTCAGAAATTTTATCACCATGATTTCTCATTTCATTGACAATATTCATTACTCTTGTGC
AATATTCATCCATTTTTTCAGATTCTATCATCTTCAAATTTTGGAACTCTCTTCTAAGAGTTTGAAGATTTATAGTCGGT
ACCTTTTCGTCACCATACACCTCAATTTTCAGAGACTCCCAAGCTTGTTTTGCAGTCTCACAAGTAGCAATTTTCGCAAA
ATATGCTCTTGAGACTCCCATTTGGATTTTGCTTAAGACTTTTGCATCTTGACGATACTTAGTCTCAAGATTTTTCATCT
CTGCTGCTGTAAGTTCACCGTCGTTTTTTGATTCTTCAAAGTCATTTGCAACAATAGTCCACAAACCTTCAGCTTTCAAA
TGTGTTCTCAATCTTATCTTCCAGTACTCAAAATCAATTCCATAAAAAAATGGAGTAAGAACAACTGGAGAATCAGTACC
TTCATTTGTTTTGGATGCCATATGTTTTTCTTCACCTAACCCCAGATTAAGAACAAAAACCTGCACTGATACCAATTTAT
AGGAAATATAGAAGGAGAATACTTTTTTTCGAGAATGCTCAAGTTTTATATAGGCTACTTAAGGCCACTTGAGATGATTA
GAAATATCAATTACATCTCTATTTATACTAGTAAAATGTAAAACCAAAGGTCTTGCACAAATAACTAGATACATGTATCA
CAATTGATTAGATACATGTATCACAAACTCCTAAAAGACTTCTTGAAAAACTAAAAGCTAATATTGGAAGACTAGACATC
AAGGTGTGAATGCATTAATTCCAACAATTCTTTGCGGATACATGTATTCAATAATAATAGGCCTTAGCAGACAACATAAG
GACATTGACGGATAGATTATACAATTATGAAATTCAATAGCAATTAGACTCAATTTCTTCTTCTTATATTCATGGCTGGA
ATTCTTGAACTATTCCGCTAGTTCTTGACTCAGGCCCCGTTGGGATTGACTTATTTTAAGTTATTTTAAGCCAAGATAGT
TTTTAAGCACTTTTTAAATATTGTAGGTAAATTTAAAAAGTGTTTATAAGCACTTACTTTTAAGTTAAAAATACAAAAAA
AAAAGTCAAGCAATAAGCCCATCCAAACATACTCTCAGTCTTCCAATTACTCGAACTCAATCCTTAGAGTTCCTGTTTTT
GGTATCACAGGACGTCTTTTAATTTTCTTGTGTTGACCATGTACAAAGTTTTACATGCTCAATATAATATGGCCTATCAG
AACAGGGGTATTTATGCTTTGTTTTTTTATCAAGTTATTTACATAATCAATATGAACACTTAATTAGATGTAATTGAGTT
TTGCATGATGGGTCTGTTGAGAAAAGAGATAGCAAAACTTTAAGAACAAATGCTGAAAGTAAAAGTTCTCGATATGTGCT
GAAATTTCAGCTTTTCTGTACATTAAAATCAAAAGAAAAATACTGTCTTTTAAATAGGCATACAAAATAAACACACCACT
AAGTCGGTAAGTTGACCACTACTCCACTAACTAAGCAACAATTATCCAAATATCAGAAAACTGGAAAATAATGCGCTGCT
AACAGCCCAAGAAAATAAGAAATAACTAACAGATTAAATTTGACCAGGTCATACTTTGAATCAGTCTTCAACAGGGTTAA
TATCTTGTCATCCCTATTTCTTTTTTCAGCTTCATGTCACTATTGTTGTCTGATTTCAATTTTCAGCAAAAGTAGGTCGG
CCAACAATTGTTTATGTTGCTAGGTTCTGTACAACACTATTGTTCTACTTATTCATTTATACATCTCTTGTTGAGAATAT
CATTAAATAATAAAAATGTGTTTTCTCTAACAGTTTAAGGTTTTAGATGAGATGGTGACACACTTCAACATGATATCAGA
ACAGGTAGAGATCTTGAAATTTAATTTCACTATCACCCAAAATTAAAAAGAATTTACACATGCTTAGCCCATAAAAAAGA
ATCAGGCCCGCACGTGAAGGTGCGTGTTGAGAATATCATTAAATAATAATAGTGTGCTCGCTCTAAGCGTGTTGAGAATA
TCATTAAATAATAAAAGTGTGCTATCTCTAAGCGTGTTGAGGATATCATTAAATAATATTCTCATTAAATAATAAAAGTG
TGTTATCTCTAACAGCTTGATCTTTAAATGAGATAGTCACACATTTCAACATTTCTCTACTAATTGCTAATCCATATATG
TACATCTTATTTTAGTTTATTGATATACTAAGAAATTGTTGTGCAGACTATAATTAGCAAGTTTGGTTGATAGATTTTGC
CAGAGAGTTGGTCGAAGAGTATCCTGATTTGGCAAAATATGATTCAGACGGAAAATCTGCTTTGAAGGAGCTTGCCATGA
AGGAATTTACTTTCCTCAGCGGAAGTCATCTAAACTTTTGGCAACAATTACTCTACTATTGTGAGTGTAACCTCCTCCTT
CTCTGTTTACATAATTCAAGTTGTCTTTCACAGGAAAAAAAACAAAATAAAAAAGAAAAGAACTGATTAATCACCTTTCC
CCGCTATTAAGGTGTTCCTGTCAAGTCAACTTCACGGAGTTGCCAAAGAAGATCAAACGCCAATGATCTGGAGAATGACT
CACAAATGGTTAAGACAAAGTATGTAAGAATTTACTTCAGGACTGGTGAGTTTTTATCATCTTCCTTTTGTTTCTTTAAT
ATTCAAGGTATATCGATTTCCTTTGCGACAAATGTCCTCAAGAATTTAAGGAAAACTAAAGAGCAAATGAACTTATCAAA
AACTAAGAATCTCATTAGCGTTCGTGTACTTTTTATCTCAGTGATCAAGAAGTTGCATACCCTTATTTTTGGTGTTCTTG
AAATTGTAGGTAAGATCTCCCACTGTCCTTATTCATTGATCAGTTTCTCAAATTATCTTCTCTATGTTTCAACTATGTTG
CTCGGATTCTACAAAAATGTCAACGAGTGCGTGTTAGATCCTTTAAAAGTAGTGTATTTTTGGAGGATCTGCAGCAGTAT
TTTCGGAGAGTCCGAGCAACATAGTATTTCAGTACTGTGTACTTAAAGATTCTCTAACGCTAGGGGTTCCCTAATATACT
TTTGTGGTTATGTCTCTTATGGGTACATATCATTTAAACCTCCTAAGTTTTCTTTAAAGATCAACTTCCTCCAACTTTAA
AAAATAGACATTCTTTCCCTCATTTTTGGGTTATTAATCAACATGATTAGTTTTACTCACAGGAATCTATCAAGTTCTTA
CTTACCTATTCAAATTAATCAAAACATGATTCAGGAGAAACACTATTTAGGTCCTCATCTCACTTTCACAGTGCATCCTT
TCGAGAAAATCTTGGTGCACCAGATGCACCAAAATTTTGACAAGCACTATTTAGGTTTGCTAACTCGTTTGAACCCCTCA
ATTCATCACCCAAAAGATCCCTACAAGTCACAGATAGTTAAATCAACATATATACAAACTCAAAACATGATTCAGGATAC
AGTTACTCAATATGAGGGGTCGGGTTGTTACACCAAAATACTGTTCCTCCACTATGTTGGCATCTTTCCACTCAGAAGTA
TAACATTGAATAACTTGTCAAGTCATTCTACATATTTCTACTCCAACTTGCTAAGGCACTTCATACCTCTTTATGGACAT
ATTATGAGTGCAGCTAAAGTTCTTGTCTAATATTTAAGTATGAAGATCTGAAAAAAATATCATAGTATGAGTTAAAGAAG
TGATCAAAATGTCTCTCTTAACACTTTTGATCTCACTATATCCTGATAAGATTCCCTGGGACTATGTTGCATGGACTATT
CAAAAATGTCAATGGGTATGTGTCAGATCCTCTAAAAATAGTGTATTTTGTAAGGGTCCGACACTGGTGTGGCAAATTTT
TGGAGAGTCCGAGCAACTTACCTCTGGGATGTCCTTGATGCATTTGACCCTGTTTAAACGTTCATCTCTCATTTCCTCCA
TTATACATTTATTTTTCTCCTTTTCGTGTCATTGACTTCTGGTTCAAGCCATATAAATCTTTCCCTCTAACTTTGCTGAT
TACCTTCTTGGATTTATCTATGCAATCTTGAAATAAATCTGCAAATTTATTTATGCCTAAGGATTTCAGATATATTTTCT
AGATCAATTATGAGTTGTTTTGTGCATACACTAATTTCTTTGTACTTTGTGTCTCGAAAAAATTGCTCTTTGTGTGTTGT
TGCATTGCAGTGCCTCCTTTGAAGCACATCCGGAAGAAAAAGTTGATTCATCACAATGCAGTTAAGTATGCAGAATGCTT
ATGTGAGAAAATAGAAACTCTGAATGACAAAGAAGTTGACTCCATTGTCAGCCGTCCTCTGCTTGATGCAGCATGTTATG
ACACCTATGAGCTTGTTGAAATTATTTTCAGAAAATTTCCTTCTTTAGCTTATTGTTATGATCAAGATTCGAAGAATATA
TTGCACATTGCAATTGAGCATCGCTGCGAAAATGTGTTTAATTTGATCTGTCAGATGAGCCAGCTTCAGCACCAGTTGAT
GGTTTCCGTAGACTCCTCTGGCAACACCGTATTGCATTTGGCTGGAAAGATGGCACGAAATAAGTTAAACCTTGTCTCTG
GACCAGCTCTTCAGATGCAACGAGAACTACAATGGTTTAAGGTGATTTAACTTTTGTACCATACACCCTAATCGAATTTA
TCTCATTATGTGATTAAGAATTAGTACTCCCTCCATCCTAAATTAGTTGTCATGTTTTCCTTTTCGAAAGTCAAATTGCC
TCATTTTTAAAGATAAATTGGATTAGATCAAGTTGATATTTTACAATTAAAGTTTTGATAACCAAAACCTATACGACAAG
TACTACAAGTTACAACTTTTCTCATGTTAATTTGATGAAAATATATATTTTAAAAAATGCTAGTCAAAATTCATATAGTT
TGACTCTCAAAAAGTGACACATGACAACTAATATGAGATAGAGGTAAAGTTTGTCTTTCGCATTAACACTAACTACGCAT
TTTAATTACTGCATTATCGCCTATTACTTTAAATCTTGAATTGCACTGTAAGTCCTTCCAAATCTAACTCAATTACTAGT
ATCACGGTCCAAGGTATACACCTTTAGTAAGATTTACTGTTTTTCCTTTTTATTTCCTAGTTATATATGTGCTGTTGAAC
AGTTTCCTTTTAGTACAGCATCTCATGAACTCTTTAAGTCTAATATTTTAGATATGTACCACTCCAGCTTAGACACAAAT
TAGTCTGTAGAACTATCATATATTTGATATAGTAAATCTACAGTGGTAAGTTATTAGATATTATTTTTGGCACATAGCGA
TTTTCCACTCATTTAACCAGCCTAGCTAGTTTAATATGAGGCATGAATCGAACCATTTTGGCTGATTGTTTTTAATTAAT
CGACTAACATTGTGTATATATATAAAAATAAATTAGGAAGTAAAGAAGATTGTACCACCTTTGTACTGGGAATCCTTAAA
CGGTGAGAAGAATGCTCCGTATGTGGTATTTACTGATGAACATGAGAAGTTGAAGGTAGATGGAGAAAAATGGATGAAAG
ATACATCAAGCTCATGCACAATCGCAGCAGCACTGATTGCTACCATCGCATTTGCTGCCGCAATCACAGTACCAGGTGGC
AACGAACAACAAAGTGGACTCCCCATTTTCTCTGGAAACATTGCTTTCATCATTTTTGCAATCTCGAATGCAGCTTCATT
GTTTACTTCAAGCACCTCTCTATTAGTGTTCTTGTCAGTTTTGACGTCTCGTTATGCAGAAGAAGATTTCCTGCATACTT
TGCCAAGGAGTCTTATCCTGGGACTGCTAACTCTGTTTCTTTCCATAACATCCATGATGATAAGCTTTAGTGCAACGGTG
TATCTCGTGTTTGGGCAGAAGAAAGCATGGGTTCTTGTACCAGTTGCAACAATGGCTTGCCTACCGATTACTTCATTTGT
GCTTCTGCAATTTCCCCTCCTTGTTGCTCTCATTTCCTCAACATATGGGGCTGGCATTTTTGGAAAGAAGAGTAACCTCT
TGTTTTAGTGATGAATTTTGTTATTGTTATTATTATCTATATTTATATTACTTTAAAAACACGAAGGTCCTTAGAATTTC
AACATTTAACTTTGTATCCTTTGCTGAAAGACTATAACAGATACAATTTTCATTTACTATTTTTCTTAAATTATTAATTT
ATTATCTTTATAAATTTAAGATAAAGGAAATCCAAAAATATATGGTAAAAGGTACAAGGAGAATTAATAATTAATAATTC
TTAAAATATATGGTACGAGAAAAATATATTTTAAAAATTAAAGAATCCTGAAACATATGATAAAGAGAAAAATATGTGGT
AAGACTTCTAACGTTTCTCTCATCAACATAACTATAACACATGTCGATGCCTCTAATTTAATATTACAAGTGTGATTATT
TATATTGATTGGCAATTGTTACTCAGTACTTAATGATTTTGATAGAGGAAATATGATAGAGAAGGGTACACACTTGTATT
CACGAAGCGTTGATTTGGTTATTGTGTACTTGCATGTTTAATGTTTGAGGATCGGGATATGCCAAAAGGATGAAATGCAT
TTATATCTATACACATGTAAGTATGTTAGTGATTAATGATGATTTCTATGACTTGTGATTCTATTGTTCCACTATGTGGA
CATGGGTGTAGCTAGAGCTACGGGTGTCGGAAAATTACGTTGTATATATATGTCAAATTTTACATTTTAAGAATATATAT
TTAAAGTTCGACACCCTTGATAAAAGATATGTCTTTAGCGTAGTGTTAATAGGTGTCCATTTGATTGAAGGAGTTTTGGG
TTCGAACCCCAAATAGCACAATATTTTTTATTTTATTTTGACAACCACAAATCATTATTTTTGGACATCTTTAATTAAAT
TTCTGGCTCCGCCAGTGAACCTATCTATGTGTTTTACACCTATAATTATATACTCATTACTAATCTTAGTCAGCCTATGA
TGCCTATCAGTACATAGTATTTATACTGATACTACTCCTGACACTTTCTTTTGAGTGCATATTGTGATCCAAAAACATCC
ACACGTCCTCACATTTAGCACAATTTCATTCTAGATTTGAGAGTGAGCTACTTTCATCCAATTTTAGCTTGAGTTTTTTT
TTAATATGATGACTTTTAGATTCTGGAAATGTAATAGCTAGGCTTCTATTTATTTTTATTTATTTATTAGTTATTATGTC
ATGCTTCTTAATTTTGTGTAGAGACTTATATATTGCATGTGTTAGACGCCTATGTTTAGTTCATCTATAGGAGGATTAGT
GTGGGTGTCAGTCATGATGGTTTGGATCGTAAAAAAAATATGTAAGACTCTTCTGTAGATTGATCATATACCCCAACACA
ATCTCATAATTTTTTAGCACTTTCATCGTCTTTCTCATTGAAGTAGGCTGACCTAAACAAAATAAAGTGGTATCATCTTC
ACATGACAAGTGATTATCTTTGGACTCCACTTAGGCATATATATCCCTTGTACTCTTGATCTTCAAATAAATTATTCAAC
CCCCTTGCTAATATCTCCACTGCACTAATGAAAAGGGTTGGGGATAAAGGATCTCCTTGCTTAAGACCTATGAATAATTG
AAAAAAAATCAAATGTTGACCATTCATTAAAACTGAATACTAGATCACTAATAAGTCTCACAATCATATCCGTGATTCTT
TTTGAAAATTCAAATCTTCTCATTACCTTGGTTAGAAATTTTCAAGACACCCTATCATATGCTTTAGTCATGTCAAGCTT
GACTATAACATTATGAAACTTGTTTCTCCTATTGATGTCTCTAATTATTTCTTGTGACAGCAACACATTCTCAATAAAAT
TCCTCCTTTTTTATAAAATCAGTTTGATTAGCTAAGATAATCCCTGAAATATCAACTTTAATTATTCTCTCATGTACCAC
TCTAGAGATACCCTTATTAATTAAAGAGCTTAAGCTAATTGGCCTCACTATTAAGCAATACTTGCATAAATTCATTGTTT
TAAAAAATCAAAGCCTTTCAAAGATACTATCTTCCTCTATTTTTCCATTCCACCATGTGTAGCGACTTCTTGAAAATTTA
AGTTCATTTAAGACAAAAGAACTTATCCATTGAGAAAAATCAACAATTTCCTACTGAGTCACTAGCAAGCCACCCATTTT
TTTTTAGAGTCATCCAAAATAGTATTTAAATCTCCTCCCACCAAGACAAAAGAACTTATCCATTGAGAAAAATCAACAAT
TTCCTACTGAGTCACTAGCAAGCCACCCATTTTTTTTTAGAGTCATCCAAAATAGTATTTAAATCTCCTCCCACCAGCCA
AGGAGTGTTAGTATGTTCTGCAATATCCTCCAAGTATTTTCATAGTTCCACAATGACATTAAAGTAATCAGTAGTGCCCT
TCAGTTGCTAAATCATACTCCCTCCATCCATTTTATGTGTGGTAGTTTGACTCGGCATAGAGTTTAAGAAAGAAAAGAAG
ACTTTTGAAACTTATGATCTAAAATGAATGATAGAAATTTGTGTGACAATAAATCATTCCATTAAGGGTAAAATGAATTT
TTTAAAGTTAAATTGTTACGTAATGTAGAAATGTGTCTTTCTTTTTTGAATTGATTAAAAAGGAAAGTATGTCATATATA
AATTGGGACAAAGAGAGCAGTAAGTTGTTGTTGTATAGTATCTGATGAGCCTTGTTCCACCCATTCTTCCTCATAGAAAA
TTCAAATTTTAATTGAGCTATTCACCTTAGAATTAGGCAATCCTAAGATTTTTTTAATTATTATTATATAGTTTTGGACT
TTGAAAAGGCTCTAGTAAAGCAATGTGGAGGTAAAAGTGTCTTGTATGCAAGTCTACTAATCCTCCAAAAGAATTTTGAC
TTCTTACCGACCTAATATTCCAATATGTGACCTTATTGACTTCTTTTCATTCTTTATTCGAACAAAAGTACAAATGTCAA
ACATGATAAAAATATCTTTTAAATGTAGATCAATTGTATGTCATTTGAATGTCAAATATTTTTTTAAAGAAGAAATTTAA
TATTAAAAAAGTTGTAGCATTAATCTTAAAATTCCATATATTGTATTGAATTGTGTCTTAAAAAGTACGGGTTGAGAAAG
GCCATGTCTAACGACTAACATGTGATCGGTTGTAAGTTACACGAATACTTAACTTTTGATATTAAATAAATTATCAAAAG
AAGCATACAGAAAAAAAAAAAAATTGCATACAAATGATAGAAAATTAAAGAAAATTACAAAATTAGTCAGAAAAATATTT
AAAAGAATCTTTTTATTTTAAGTTGAAAAGCAAAAGAAGAAAAGATACATTACACTTGTAACATGGTTATAATTGAACAT
ACTTGTTGTAATAATGAATGCTCCTAACAATTCAAAACACTCATTGTAACACAAATAGAAAGTGGACCGCACGGTCAACT
TCTGTTGACATCAATTATCATTTAGATATTTTAAATAAGTTTTTTACGCTCCGAACCTAGATTCTGAACGTGATCGGTAC
TCAAAAATTATTGTTGGTCCCCTAGCAAATTCTTGGCCAGGCTGATTATGACACATATGACTCAATAGAATACGCAAAAG
CTTTAATAGATGAACATTTAAAACATTTGAAGAACTTTTAAAATAACGTATGGGAATACTTAATATAAATAGTATGTGTT
TAATAAAACATTTGAGAAAAATACTAAAAACCGTCTAACTCTGTTTGTCCATGAAGTCTCTACTTTATAAAGATTGGTGT
GGGGACAAGACCCAAGACACCTCAAAACCATACTACTACAGACATAGGCGAACCCAAAATTTGAAGACTTTGGATGCACC
AATATAAATATAGCTCAAATATGAGCTCTAAGCTAAACTTAAAATAAAAACAATAAAAAAAAGGTCTTCAGTTAGATTCG
AACCCTAGTCTCAAGGGTAGTATCTCTAGCTTGTACCAGTAGCACAAGGACACTTCTATGCTTAACATGGGTGCACTATT
AAGTATATCCTAATTTCTATCAGTTTTTCAAAATTGATATACATATATACATATGATTTTTTCGGAAGTTACCGGGTGTA
CGTGCATCCCCTCTCCATAGTGTGGGTCCGCCTCTGACTATAGAGCAATAAAAATAGAGTCATCTGAAAATAGGGAGGTC
TTACCAAAAGTTGATGAATAGATGGAGTGATTGATGAGTCCACAAATTGGACTCATTTAGAGCTTTATTTTGATAGAAAT
AGTGTCCTCAAATGCTTATTTTGTCTCAATATCTGATGAAAACTCTTAAGTTTTAGGTATTTGAAATTTTGGTGGAAACA
TGGACACTTGGGCGCAAAAAGGAACAAAAAGGCTGAAAAGAATGAAGAAGCTGAAGCCTGAGCATCACCAAGCACACTTG
GCGATTCGCCGAAGGGACACACTCCGCCTTTTGTTCCAGTACGCGAAGCCCTGAAGGAGCAAGATCAAAAAGACGATGAA
AGGAGCAGTCGGCGTTCCGCCGAATAGATCCGCGAAGCAGTACTATGTCGCCCAATGACACAGAGCACAACGATGCTGAA
GGCTAGTGCAAGATGGCGACGAACTACACCAAAGGGTGAATCGCCGAGTTAATCGGCGATTCTGACTAACCTCGCCAAAT
GATCCGCCAACACTATGTTTTGAAGTCTATAAATACTAAACTTTTTATTAATTTTAGAGAGTCGAACATTATTATAATTA
TTCACAATAGGATAGTACTTCTTGGGTATTTGTTTTCTCTCAAGTTTGGAGAGGGTTTTGGGAACTTGAAGAAAGGAGTT
CATCTTCCCCAAGTTGGAATGGGGTCTTTCCTATTCTTCTTCCTTTTCTTAAATCAAGGTTTAATTTCTTATACCCACTT
GATTTTACTATCATTTTAGGTGTATTTTGTTATTTCTTGATGTGTGGCTAAAAACTTCCATTCTTGGGGTGTGATTTAGC
AAATATGTATTGATATTATTGTTGGGTCTTGCTTGCTGATAGGCTAGATGTAGTTTAATGGTGATTTTCACCTAGTGGTT
GTGGTTTAATCTAAAGGGTTTGTAGTTGCAAATACAAAGCCACCCATGTGTTTTCGGCTTGCCCGAGAGGGAGGTCGCGA
AACCAAGACCACTAGACTGATGACCTAAGGAGTGGGTCAACATAAGGTTCAGCCCGAGAGGGTGAGCCCTAGTCCCATAT
CCTAACACTCAGCTCGAGAGAGTGAGTGGGGTAAGGCGTAGGCTGGTCTTCATGCGGCAAATGGGTGTCCGAGAGGAACG
CATTTGAAACGGGGTAAGTTGCCCGAGAGAGAACTTATTTCCATTTAAAGCTTAGCCTAGTCACTATTATCTTACA
AAATCGGAACTTGACTTTACGAGTCCTACAATCAATAGAAGCATAATATGCATGCAACCAATCCATCCCAAGAATAACAT
CAAAATCCACCATGTTCAACTCAATAAGATCGCAAGGCAACAACTTATTCAATATGCAAACCGGACAATTTCTATACACT
TTTCTAGCAACAATAGAGACACCAATGGGAGTAGATACTTCATATGACTCATGCAACAATTCCGACTCAACATGAAATTT
TCTAGCAACTAAGGGGGTAACAAAGGAAAGGGTGGCACCCGGATCAATCAAAGTATAAACATCAAAATCAAAGATTTGCA
ACATACCGGTCACCACATCCGGGGTCTCATTAACACCTTGTCTACCATGCAAAGCATAAAATCGATTGTTCCTTGGGGCA
CCACTTTGAGAAGCACCTCTACCCAAAGGAGTAGTGTTAGCACTTCGGACCTTGTTGCGGATCTTGGGACATTCAAACCT
CTTATGACCCACTTCTCCACATTCAAAGCAAGCACCCGAACCCTTCATGCAAGGACCACCATGCTTCCTCCCACACTTAG
GGCATACATCCATAGAACCCACTTCACCTCCCCCTTGAGGTCTAGGAACATTGATAGCAAATCCCCGGTTGACATGAGGG
TTTCCTCGGCCTTGATGAAATCTAGCACCCTTAGGGAACCTATTCTCCAATCGGGCCCTCTTGGCCTCGTGCCCCCTTCT
CTTCCTCAATTTCTCCTCCTCCATTTGCTCGGCATAAGTCATCAACCGAGACAAATCCATATCTCCAATGAGCATAGCGG
ATCGACACTCCTCACTAACCAAGTCGGATACACCCATCACAAATTTGTTCATCCTCGACCTAGAGTCGGCCACCAAGTGA
GGTGCATACTTGGAGAGTTGGACAAATTTGAGGGCATACTCCCTCACACTCATAGCTCCTTGCTTCAAGTTCATGAACTC
CACCAACTTTGCCTCCCTAAGCTCAAGAGGGAAGAACCTATTAAGGAAAGCAATTTTAAACTCCTCCCACAACACCACAT
AGCCATTACCTTTCTCACCCTTCCATTGATCAAACCAAATTTGAGCAACCCCCTTGAGTTGGTAAGCCGCCAATTCCGCC
TTCTCACAAGCACCAACATCCATAATGGTCAAGATTTTGCATACCTCATCGATGAACTCTTGCGGGTCCTCATCCACCTT
TGAACCATGGAAGACCGGAGGGTTCATCCTCATGAAATCTCTCACCCTTTCCCCCGGGGTGGTAGTTCGAGGAGCTTGGG
CTCCTTGTTGCACTTGGTTAGATACCACTTGTGCAAGCATGGTGAGTGCATCACGGAGCTCACCATTGGTGGGTGGCTCT
TCCGGTGATCGGGCCTGTCTTCCCCTCATGTTTGGCATGATGATCTAGCAATCAAAGAACAAGCGTTAGGGAGGAATCAC
CTTATCACACTCTAAGCACGACATAGAACATGAAGAAGGGAAACCTTTCCTAAAACGTTTTGTAGCCTCCCATTCATAGT
CGTGGCGCGCTTCACAACCATGATTAAGACTCTACTCAACGCGGTGTGTTGGACTCCGAGGATTTAACAACCTAGTGCTC
TGATACCAAGCTTGTCACGACCCAAGCCTAGGGCCTAGACGTGACATGGCGAATGAGGAACCCGAAGGAACCCCAAACAA
GCCTCTCAAACTTGTCATCACACTTCATCGGTCGCGGAAGTACATTCAACATTAATTAACGGGAAATAGGGACTAAGGCA
AACCATTTCAAAATGACATCATAGAATAATAGTCAAGCTCGTTTACAAAATACTTGTCCAACTCACACCTCTACATACAT
AGATAGGACGGGGGCCATGACATATTACCGGCTCCCCTCATAGTTAAAATACAATTGCAAGCTAAAGTCTCAAAACATAG
GAGTAAGAAACATAACATAGCCCTCGAATTATTGAGGACTCACCAACAAACTCGGATAAGCGTCGTACTAGCCACGTGAA
TGGAGAGAAGGATCAAGAGTAGCTCCGGTCCCTACATGGTGACATCATGTAGGCAAAATATGCGTTAGTGCTTGGAATGT
ACTAAGTATGCGGGGTGCAACACAACAATAAACAAGGACACAATCGAAATACAAGAAATAGTTTCATAGGCATTATGAAT
AACAATATGAGGATGCATGATCAAAGTGAAGTCAAAACATGTTTAAGTAAATCTATACTAATAGTAGATATCATATGTGT
ATGCATGATCCAACCAATCTATAACCCCAACTTAGGATGGGGGATGCCGTTCACACCCGGACACCCTGGTGGCAAGGTAT
AAACCCCTCACATGGTTGATGTTGGTCACACCCCAAGCATCCTAGGTGGTGAGATATAAACCTCCCACATGGTTGATGTT
GGTCACACCCCAAACATCCTAGGTGGTGAGATATAAACCTCTCACATGGTTGATGTTGGTCACACCCCAAACATCCTAGG
TGGTGAGATATAAACCTCTCACATGGTTGTCCGGTTCTTTTCCCCCGGACCGGGCATGGTCATGCAACACTTTATATAGG
AAATTCTCATTAGGCTCTAATGCAATCTCACGTATGGAATGAACATATATACAAGCTTAGTTTGTCATCAACACATCTTT
GAAGTTCCATACATCTTATAACTCAAGCTTTAAAACATCAATTTATCAATTCTCCATAGTTGGACATTTTGTCAAACACC
TTGAAGGCATGTAATGAAATCAAAGAGCATGGAAATTAGGGTAGTAATTATGCAACCAAAACAGTGAACAACCTACAACA
ACACCTTTACATTCATAACATGATCACATTATCTTCATTGGATTCTCATTCATATAATGTCATGATAACACTCCAACTTC
TCATACTATGCCTTTAAGGCCATAAGCCTCACATACCAATACACCAACAATACACCATAAAATAAGCATGGGTAATGACA
TACTTCAACAATCTAAAGACCTTTAAACAAGTTTGATTCATATACATTCATTATCTAGCAACCACTTCATAAAGACATAA
ACTAGGAATAGAGAGAAATCATGGGTTCATGGAGTATTTTCATCTTAAATCGTCAATACAACAACAATATAACCATAAAG
TGTCATTAGAAACCCTTTTAAAATCACTTGATGGAAGAACCCATGAGGTTGAGTGAAAACCTAGATTTTTCATATTTTGA
AGTAACTTTGGATTTGGCTCCTTGTATGGAAAATTAGACAAGGATCAAGACCCCCATACCTTTGCTATGATCTCCCACGA
AAATTGATGAAGAAAGCCTTGAATCCAAAGCCCTAGCTCCCACTTCTTCTTCTTCTTAAATGGAGGATTGTAGAGAGGGA
AATGTTTTTTTTTTTGGGATGGGAATTGGATTATGGTATCTAGGAAATAATATAAGTCCTTTGAAAAAAAGGGTCCAACA
CTTAGAAAAAAAAACAGGCGGGGGAACAGTAGATGAACAGTAAAATCAGCTACTGGAATTTGGATTTTCTGCCGGACCGA
CTTTACGAAAATGGGCATAACTTCTTCGTCCGAACCCCGAATAAGGTGAAACGAAGTGCGTTAGATAGCTAACTCAAAGG
GCTTTCCATGGATATATTATTGGCCACCAAATAATTTGTGTGCTAGGAGATATGACCCTCCAAAGTAGACCATCGAAAAA
GACTTCACTTGGAAATTTTGGATTTTGATACGGTTGCTCTAAAATTTGGGTTAGACCCATTTCCCACTCAATTTGACCCC
CTAAACAAGAATATGAAGTCGGATTTTTGAAAAACGAAACGGATTTTGAGATATATGGAAATTACAATTATAGGTGTTTC
TGAAGCACATTTTCGGGCATTTTTTGGGTCGTTTCAATATCTCCCCGTTGGGAACATTCGTCCCCGAATGTGGAAGAGAC
GTACAAGGCAAGACTTAGTAAGAACATATCAGCCCCAACATGAATGCAAAAATTTTATTTAAACATCACTTCAAGATTTC
AAAACTTAGTGTAAAGCATCCATAACTCATCAATTTAAACATATATGCACATTAATGATTCAGAGGCTGAAATGTAGGAC
TCGATGGAGTACAAAGGACTTGATTTAATACCTTAGGCTTGAGTGGAGTTGAATAGATAAGGATAACGTCTTTGCATGTC
CGCTTCGGCCTCCCAAGTAGCACTCTCCACTTGTTGATTTGTCCAAAGCACCTTAACGGACGCCACTTCTTTGTTCCTCA
ACCTTTTAACTTGTCTATCTAAGATCTGAACCGGGACTTCTTCATACGTCAAATAATCTTCTACAACACCCACAACCTCA
AGAGGTACAATAGCGTTAGGATCACCAACACATTTCCTCAACATCGATACATGGAATACCGGATGAACTAATTCCATCTC
CTTGGGCAACCCCAACTCATAGGCTACTTTACCAACCCTTTTTATTATCTCATAAGGACCGACATACCTAGGACTTAATT
TCCCCTTCTTACCAAAACGAACCACACCTTTCATTGGAGAAACCTTCAAATAAACCCAATCACCCACTTTGAATTCAAGA
TCCCGTCTCCTCACATCGGCATAAGACCTTTGACGACTTTGGGCTGTTTTCAACCTCTCCCTAATCATCCTTACCTTCTC
AAGAGCATCCATGACCAGATCCGGACCCAACAAGGCCACCTCTCCGACTTCAAACCACCCAACCGGTGACCTACACCGTC
TACCATAAAGTGCCTCAAAAGGAGCCATACCGATACTAGAATGATAACTATTGTTGTATGCAAATTCAATCAAAGGAAAA
TGATCATCCCAACTACCTTTCAACTCCAATACACAAGCTCTAAGCATATCCTCCAAGGTTTGAATTGTTCTTTCGGCTTG
GCCATCCGTTTGAGGGTGGAAGGCCGTGCTAAGCTTTACCTTTGTACCAAGACCCCTTTGGAATGACTTCCAAAAGTGAG
AAGTGAATTGGGCACCACGATCCGAGATGATAGACAAAGGAATCCCATGCAACCTTACCAATTCATGAATGTACAACTTG
GCATACTCTTCAGCCCCGTAAGTAGTTTTAACCGGTAGGAAATGAGCCGACTTTGTCATCCGATCAACCACCACCCAAAC
CGAATCAAAGCCTCTTCTAGCCTTGGGTAAGCCCACTACAAAATCCATGTTGATTTCTTCCCACTTCCAAGTAGGTATCT
CAATGTCTTGAGTTAGGCCACCCGGCCTTTGATGTTCAGCCTTGACTTGTTGACAACTATGGCAACCCGAAACAAATTTT
GCAATGTCTTTCTTCATACCGCCCCACCAATACACATCCCTCAAGTCTCTATACATCTTTGTTGACCTCGGATGAATAGA
ATAAGAAGAATTATGAGCCTCATCAAGGATTCTTTCCCTCACACCATCCACACATGGAACACATAATCTACCTTGGTACC
TAAGGGCACCATCTCCCCCTTGGGAGAAAACCTCCACCTTACCACTACTCACCGAAGCCTTTAATTCTACCAAAGAAGGA
TCAAGATCTTGCTTGACTATCACCTCATCAACCAAGGAAGACCTTGAACCATCAACAACAACTACTCCTCCACTATCCAC
CCCTTCTAACCTAACTCCCAATTTGGCCAACCGATGGACCTCCTTAGCCAACTCTTTACTACCTTCCTCCACATGAGCCA
AGCTACCCATGGATACTCTACTCAATGCATCCGCCACCACATTAGCTTTCCCCGGATGATAGTGAACACTCATATCATAA
TCCTTAAGGAATTCTAACCACCTCCTTTGTCTCAAGTTAAGATCTTTTTGTGTGAACACATATTGGAGACTCTTATGGTC
GGTGAAGATATCAACATGCACCCCATACAAATAATGACGCCAAATCTTTAAAGCAAAAACCACGGCGGCCAATTCAAGAT
CATGGGTTGGGTAATTTTTTTCATGAACCTTAAGTTGCCTAGAAGCATAGGCTATAACCTTACCACTTTGCATCAACACA
CAACCCAAACCAATATGGGAAGCATCACAATAAACAACAAAACCTTCTAACCCATCCGGAAGTGACAAAATAGGAGCGGA
CACAAGCCTTTCTTTCAAAGTTTGGAAGCTTTCCTCACACTCATCCGACCACACAAATTTAGCCTTCTTTTGAGTCAACT
TAGTCATAGGAGAAGCAAGAGAAGAAAACCCTTCTACAAATCTCCTATAATAACCCGCTAAACCCAAGAAACTCCTTATA
TCCGACGGGGTCAAAGGTCTAGGCCAATTCCTAATAACATCGGTCTTCTTAGGATCCACCTTAATACCATCCCCCGACAC
CACATGGCCTAGGAAAGCAACTTCCTTCAACCAAAACTCACACTTTTCATATTTAGCGTACAACTTCTCTTCTCTCAATC
TTTGGAGTACCACCCTCAAGTGACCCTTGTGCTCTTCCTCACCCCGAGAATAGATCAAGATGTCATCTATAAACACCACC
ACAAAAGAATCAAGGTAGGGTTTGAAAACCCTATTCATCAAATCCATAAAGAGAGCCGGAGCATTAGTCAACCCGAAAGA
CATCACCACAAACTCATAGTGCCCATACCTAGTACGAAAGGCCGTCTTGGGAATATCACACTCCCTCACCTTCACTTGAT
GATACCCTGACCGAAGATCAATCTTAGAGAAGTGACTAGCCCCATGCAATTGGTCAAATAAATCGTCAATCCTTGGAAGA
GGATACCTATTCTTGACGGTGACCCTATTAAGTTGTCGATAATCAATACACATTCTAAGAGACCCATCTTTCTTCTTCAC
AAACAAAATCGGAGCACCCCAGGGAGAATGACTAGGTCTAATAAATCCCTTCTCTAACAAATCTTTTAATTGCTCTTTCA
ACTCTTTCAACTCTGCCG
GAATTTAGCGGCCGCGAATTCGCCTTTTGGTCACACCCCAAACATCCTAGGTGGTGAGATATAAACCTCTCACATGGTTG
ATGTTGGTCACACCCCAAACATCCTAGGTGGTGAGATATAAACCTCTCACATGGTTGTCCGATTCTTTTCCCCCGGACCG
GGCATGGTCATGCAACACTTTATATAGGAAATTCTCATTAGGCTCTAATGCAATCTCACGTATGGAATGAACATATATAC
AAGCTTAGTTTGTCATCAACACATCTTTGAAGTTCCATACATCTCATAACTCAAGCTTTAAAACATCAATTTATCAATTC
TCCATAGTTGGACATTTTGTCAAACACCTTGAAGGCATGTAATGAAATCAAAGAGCATGGAAATTAGGGTAGTAATTATG
CAACCAAAACAGTGAACAACCTACAACAACACCTTTACATTCATAACATGATCACATTATCTTCATTGGATTCTCATTCA
TATAATGTCATGATAACACTCCAACTTCTCATACTATGCCTTTAAGGCCATAAGCCTCACATACCAATACACCAACAATA
CACCATAAAATAAGCATGGGTAATGACATACTTCAACAATCTAAAGATCTTTAAACAAGTTTGATTCATATACATTCATT
ATCTAGCAACCACTTCATAAAGACATAAACTAGGAATAGAGAGAAATCATGGGTTCATGGAGTATTTTCATCTTAAATCG
TCAATACAACAACAATATAACCATAAAGTGTCATTAGAAACCCTTTTAAAATCACTTGATGGAAGAACCCATGAGGTTGA
GTGAAAACCTAGATTTTTCATATTTTGAAGTAACTTTGGATTTGGCTCCTTGTATGGAAAATTAGACAAGGATCAAGACC
CCCATACCTTTGCTATGATCTCCCACGAAAATTGATGAAGAAAGCCTTGAATCCAAAGCCCTAGCTCCCACTTCTTCTTT
TTCTTAAATGGAGGATTGTAGAGTGGGAAATGTTTTTTTTTTTTGGATGGGAATTGGATTATGGTATCTAGGAAATAATA
TAAGTCCTTTGAAAAAAAGGGTCCAACACTTAGAAAAAAAAACAGGCGGGTGAACAGTAGATGAACAGTAAAATCAGCTA
CTGGAATTTGGATTTTCTGCCGGACCGACTTTACAAAAATGGGCATAACTTCTTCGTCCGAACCCCGAATAAGGTGAAAC
GAAGTGCGTTAGATAGCTAACTCAAAGGGCTTTCCATGGATATATTATTGGCCACCAAATAATTTGTGTGCTAGGAGATA
TGACCCTCCAAAGTAGACCATCGAAAAAGACTTCACTTGGAAATTTTGGATTTTGATACGGTTGCTCTAAAATTTGGGTT
AGACCCATTTCCCACTCAATTTGACCCCCTAAACAAGAATATGAAGTCGGATTTTCGAAAAACAAAACGGATTTTGAGAT
ATATGGAAATTACAATTATAGGTGTTTCCGAAGCACATTTTCGGGCATTTTTGGGGTCGTTTCAGTAGGTTAGTGTCGTT
GGTCATGATAAGCATCAAAATGGTGCCGCTGCCGGGGAGTGGTGTTATTTGAGAATTCTTAGATTAGTAGAATTTTTGTT
CTTCTTAGTTGTAGTCTACTTACCTAATTTTCAGTTTTGCTTTGAGCATTTGTGTATTTCAATAGCCATATGAATGTGAA
CGGTGAAAATAGCTGCCTAGCAGGCAACCCAACGAATTATGCTTTTCATTGAGATGATATTGATGATATTAATAGTGTGT
ACAACCCTGCCTAAGTGGGTGAGATGAATGCAATTCGCTTGCCACAAGCAGACGAAAATGCAACATTTGAAGTTACTAGC
ACAACACTCCATCTCATACACTCAAAAGGTGTATATGGAGGGTTAGAGCATGAAGACTCGTATGAACATGTACGAAGCTT
CATAGAAGTGTGCACACCTCTGTCATTCAAGAACCTATCGCAAGAATGCATATGGCTGTGCTTATTTCCATTGTCATTAA
CTAGGGAAGCCACTAAGTGGTTGATTGAGCTTCCAAAGAACTCCATCAAGTCATGGGAGGAGCTAGTTATAATTTTTCAT
GAAAGATTCTTCCTTCCATAAAAAATGATGAAACTAAGAAACGACATTCAAGGTTTTAATCAAAATGAGGGCGAACCAAT
TCACGAATCCTGGATACGATTTAAGAGAATTTTGCGAAAATGTCCAACGCATGGATTGTCGAGTGAGCTACTGCTCCATT
ATTTTCACCGTAGTCTGGATTCAGCTAATAAAGGGATAGCTGATCAACTGGTGCAAAGAGGAATAATGTTACAATCATCT
GAAGTAGCATCATTTCTCCTAGATGGCATGACTAGAATAAATCAAGCATGGTACACAAAATATGACCAAGTTTCCCCGTT
GTGCTTCATATTAATGCAAAAACAACTCGAAAAAGAAAGGGAAATGGATGAAAACATCAAAAAGATGTTGTCTCAAATAG
AAGTGATACACGAGCACATGAAGGGGACGTATGGAGTGTTTAGAGTTAAGGAGGGTTCTCTTTCTGGTTATTTAAGACTG
GGGGAGAATAAAGGTTGGAACTCCAAAAGAACTGAGGGGGATTCTTCATCCGGTTACTTAAGACCGGGGGAGAATCAAGG
TTGGAACTCCACAAGATATGAGGAGGGTTTCCACCCATGCTATCAACAGCGGGGTGGAAACCAAGGTTGGAATCATCATA
GGGGTGAAGTATCAAGGAGATATTGCCACGATTGGACTGAGCACGATGAAACCGTTCTCAATTAAGTGAAAGCCCGAAAT
CAAAAGGGAGCGCAAGTAGTCCTCGGGTAAATGATCTATTGTCAAGAATACTTGATAAAATGGAGGGCTCTGATGATTTC
CTGAAATAAGGAATGAGAGATGATTTTTCATCACTAAACAGTAAAGTAAATTCTCATGTTGATGCCATCAAAACACTAGA
AGGTCAATTGAGTTTATTATCAGCTAAATTATCCTCCAGAACAATAATGGAAAATAATGAAAAAGGGCTGGCTGTGGTAA
CCCGGAGTGGAAAGATGGCAGAAGGGAATGTAATGGAGGATGAGGAGCCTTGAATGCAGGAAGAGAGTCAGGTTACAGAG
GAACGAGAATGGACCATTCGACAAAACCTTGCCAAAGAACCACAAGAAGATATAGAGCAACATGTTCAGGTTCCAAAAGT
CACGCATCATTTACCCAAAATACCTTCACCATTTCCTTAACATTTGAAAAAGAAAAATAAAGATGAGAAGTTCAAAAAGT
TTTTGTCAGTATTCAAGAATCTATCAATTAACCTTTCTCTGGTAGAAGCATTGTTGGAAATGCCGGGGTATGCCAAATTC
ATGAAAGAGTTAGTTATGAAGAAAAAGATCTTGGAGTATGAAACAATTGAGGTGCCCCATAGTTGCAGCGCAATTATGAC
AAATGAGTCAATCACCAAGAGAGAAGACCCTGGGGCATTCATAATTCCATGTACAATTGGCATGCTCCAATTCGCTAAAG
CTTTGTGTGACTTGGGAGCAAGCATTAACTTGATGCCCTATGCAATATACAAACAACTTGGTTTGGGTGAACCAAAGGAA
ACCACAATGAGACTCCTCATGGCTGATTGATCAATCAAGCACCCTGTGGGGATACTCCATGACATATTGGTAAAAGTAGA
TTGGTTCATTTTTCCGACTGATTTTGTGATTCTAGACTGTGAGATAGATGCTGAAATCCCCATTATTTTGGGAAGGCCAT
TCTTAGCTACTGGGAGAGAATTGTTGGATGTCGAAAGCGGAAAATTGAAGTTCCGTGTGAACAACAATGAGGTGACCTTC
AATAGCTGTAAATCCATGAAGAAACCAAGCAATGGCCATGTGGTGTCTACTGAGGATGTTATAGATGAGGCAGTGGCAAG
TGTTGTCCATTTAATGTGGAAGAATGAACCCCTTGACTCTGTACTCGCCAACTATGATGAATTCGAAGTTCAAGGCTATG
AGAAATGGTAGGCCTTATCAGGGTTAGGAGTATACTCAAGGAATCCAATCAAATTGGATATCAACCTGAAAAACAGAGAC
AGTCCTCCTGTGAAGCCATCAACAGAAGAACCCCCGAAGCTGGAATTAAAAGTCCTACCCTCTCATCTAAAGTATGCCTT
CTTAGGAGCCAATAATACGTTACCAGTGATTATTGCAGCCGATTTGCTCGAAGGGTAGGTGAAATTGCTTATTGAGGTAT
TGCAGAAGCATATAAAAGCTATTAGGTGGACAATAGCCGATATAGTAGGAATTCCTCCTGGGATCTATACTCATAAGATT
CGGCTTGACAATGAATTTAAACCTAGTGTGGAGCATCAACAGAGATTGAACCCTCCAATGCAAGAGGTGGTGAAGAAGGA
AATCATCAAGTGGCTAGATGTAAGAGTGATCTACCCTATCGCAGATAGTAAGTAGGTAAGTCCAGTGCAATGTGTACCTA
AAAAATGGGGTATAACTGTAGTCCCAAATGCAAAAAGTGAACTTGTGCTAACAAGATCGGTGACTGGGTGGCGAGTATGC
ATGGACTATCGAAAGCTTAACTCATGGACCGAGAAAGACCATTTTCCAATGCCCTTTATGAATCAAATGTTGGACCGGTT
ATCAGAAAGGGGGTGGTATTGCTTTTTAGATGGATATTCCGGTTACAATCAGATCTCTATCGCGCCAGAAGACCAAGAAA
AAACCACTTTTACCTACCCTTATGGAACATTTGCATTCAAAAGGATGCCATTCGGGTTGTGTAATGCCCCGACAACATTC
CAGCGTTGCATGTTGCCTATTTTTGCAGATATGGTCGAAGATTCTATGGAGGTATTTATGGATGACTTCTCAGTCGTAGG
GGACACGTTTGAGGAATGCTTGACACGCCTAGGATAGGTGCTCCAAAGATGCGTGTATATGAATCTGGTTCTCAATTAGG
AAAAATGTCACTTTATGGTGAAGGAAGGTATCGTTCTTGGGCACAAGGTGTCGCAAAAAGAATTGGAGGTTTCCAAGGCA
AAAATCGAGGTCATTGAGAAATTACCCCCACCAAGTTCAGTAAAGGGTGTTCGCAGCTTCTTGGGTCATGCAGGTTTCTA
CCGAAGGTTCATTAAGGACTTCTCAAAGATTGCACAGCCACTATGCAAACTCCTAGAGAAAGAAGTGAAGTTCTACTTTG
ATGATGCTTGTATAATCGCATTTAATTGATTGAAGGAAAAATTAGTATCTACCGCGATTGTCGTCAGTCCTAATTGGTCC
GAATCCTTCGAAGTAATGTGTGATGCTAGTGGAATGGCTTTGGGAGTAGTGTTGGGGAAAAAGTGCAACAAACTATTTCA
CCCAATTTATTACACAAGCAAAACTTTGAATAGTGCCTAACGAAATTATACGGTCACTAAATAGGAGTTACTCGCAGTGG
TCTATGCATTTGAAAAGTTCCGGGCATACTTGCTAGGAACCAAAGTAATAGTACACACTGATCATGCCGCACTCCGCTAC
TTGATGGCGAAGAAAGATGCAAAACCAAGACTGATAAGGTGGGTGTTATTACTACAAGAGTTCGATTTTAAGGTGAAAGA
TCAAAAAGGCTATGAAAATCAAGTGGCCGACCACTTATCGAGGTTGGAAGGAAGGGAAGATTCCGAGCATGAGGTCGACA
TAGATGATTCCTTCCCCGATGAACAAGTATTTGCTATATCTCTCAAACCTACACCGTGGTATGCAGACTTTGCAAACTAC
ATTGTGAGTGGATTGATACCTGATGAGCTGACTTTTTACCAACAAAAGAGATTCATGTTTGATGTCAAAAGGTACTTTTG
GGATGAACCTTATTTTTTTCGAGAATATGCTGACCACGTTATTAGGAGATGCGTCCCGAAAGAGGAAGCGATAGAAATTC
TCCATGCTTGTCATGCATCTCCAGTAGGAGGTCACCATAGTGGTATTCACACTGCCGCTAAGGTCCTCCAAAGTGGTTAT
TACTGGCCGTCCCTGTACAAAGATGCACATGAATTTGCAAAGAAATGCTCACAATGTTAGCAACGAGGCGGAGTGTCTAG
AAGGCATGAGTTGCCTCTCACTCCTATTTTGGAAGTCGAGCTATTCGATGTATGGGGGATTGATTTCATGGGCCCATTTG
TGAGCTCATTTGGAAACAAATATATCCTGGTGGCTGTAGATTATGTCTCCAAGTGAGTAGAGGCCATCGCCCTTCCAAAC
AACGAAGGAAAAAATGTTGTTCAATTTCTGCAACGCTATATTTTCGCAAGATTTGGCACCCAAAGGGCAATCATTAGCGA
TGAGGGGTCTCACTTTTGCAATAGGTGGTTTTCAATGACACTGAGCAAATATGGGGTGAAATACAAGGTACCAACCCCAT
ATCATCCCCAAACAAGTGGCAAAGTCGAAGTGTCAAATTGGGAAATCATAAGCATCCTGGCAAAGACAGTTAATGCTAAC
AGAACTGACTGGTCTAGGAAACTCGATGATGCACTATAGGCATATCGGACTGCTTATAAGACACCTATCGATATGCCTCC
ATACCAGTTGGTTTATGGTAAGGCTTGTCATTTGCCCGTCGAGATGGAACACAAGGCATAGTGGGCTTTGAAGGCCTTAA
ACCTGGATTGGTCAAAAACTTCAAGGGGGAGGGTAGAACAGTTGAACAAATTGGATGAATTTAGACTCAAATTGTATGAA
AGTTCAGCCATCTACAAAGAAAAGATGAAGAAATTGCATGATGCTCGAATACTCAAGCGGGACTTCAAGGTAGGAGATTA
GGTTTTTTTATACAACTCTTGACTTAGACTCTTTCCCGGAAAGCTCAAATCCAAATGGTCTGGATCCTTTAGAATAACAC
AGGTGTTCGCCAATGGTGCCATAGAAATTGAAGATCAGGAAGGACCTTCATTTAAAGTAAACGACAAATGTCTGAAATTA
TATTTTGGGGATTGCCAAGAGATTTCTTTGGTTGAAGTGGTGTATTTAGAAGACGCCTGAAGGAGCTGTTGCGTCGTGCC
ACAACGTTAACTAAGGCACTGTTTGGGAGGCAACCCAAAACCATGCATTACCTTATTTTTCCTTGATCAAATAATGGTAT
TGTCATGACCCGAGTCTACACCCTATATGTGGCCGGCACTCAAGAACCATTTCTGGTCCCTAAGCGAACCCTCATCCTGA
CTGACTACAAGCGGAAGACTAACTTAAGCATACAAAAGCTTAAAACTGAAATAAAAGTTCATAAAACTTAAATACAAACA
TTAAGTCCAAAGAAAACTCTGTATAATAAAATATATACAACTCACTATAAAAAGGCAACTTTAGTCTTTAAAACATTTAA
TAAAATAAATGATACAGACTTCTCAACTATACTGACTATCTATGAAGCCTCTAACTGATAAAGATGGAAGTCGGGACAAG
ACCCACGACATCCTAACAACTGATATAACTGAAAGGTAAATGAAATCCTCCGGAAGCAAGGAGGCTCACCATAGCTAACT
CGAACTCTCGGATGTATCAACGAAGCTCTTGTTGATGATCCTGAATACCTGCGTCTACATCATGAGAAGATGCAGGCCAA
ATGGCTTAGTACATGGAATGTACGAGCATGCAAGGGGAATTCTAAAACATAACATAAGCTTGAACTTTGATAAAAAGGAA
ACATACTTACCTCTTTTCAAACTCACTGAACTCAACTCAACTTAAGAATAAGATACTCAACTCAAGGATTAGATACTCAA
CTTCAAAGATATGATACTCGACTTAATGAAGCACAAATCAACTCAAGATACTCAACTTAAGGTACTCAACTTGAAATACT
CAACATAACTGGACTTATTTCATTATAAAACAATTTTTAAAGCAAATGCAATATAAAGAAAAGCTGTTTAAAAAAAACAT
GATGTTAACTATATGTGTATGCAAGGATACAACAAAACTCTGAAATGTATGTAGAAATACAAATAACTGTGTCTATAAAA
ATACAATAACTTTTGTGGGAGTTTCTCTAACCGACAACCATCACTTAAGAGCTATAGTGATGATACAACACTTTACCTCA
CGCTGCCAAGGACCATCCTATACCTTGCCATCGGTATAGGACCTTACTTAACTTAGTGGATCCACTAGGTTAACTTACGT
GATCATCTAAAAAGTATGACCCGTTAAATCCCATGTTGGCTACATGGTTCTTATGGAGAGTTGAACTTCTTAACTCAAGA
ACTCAAAGATACTTCTCTAAAGGGCATTAGGAACTCAACACTCGACAGTTTAAAACATGAAGATACCACTTCTCTGAAAG
ATGCTCAACTTACAAAGTTCATGCGGAATTATGGCATGAAACAACTCGACTCGATGATCTACATAACAACATGGACTCAT
GTATACGACTCTTCTCATTCTCTTACTTACTTTCTCAGAACTTAGTTCAAATCGATAGTTGATCTCAAAGGATTCATAAT
TGAACTCAAAGGCATACTTGAACTTTACTCTTAACACTCTCTTGAATGTGAATTATGAATTCAAGAGTTTTGGTTCATGT
TATGAAGGATCTCATGATGACAAAGTAGATTCATGAATATATTCTCCTCACCTCATACTCACTTGCTCGAGTCTTGAAAC
AAGTTACTAGTAATTGTAGAAGACTCCTAAAAAAGACTCTAAGGGACCTTATAAAAAAGGTTTGAAACAACTCTCAAACT
TGACTCTCAACTCTACCTTGAATTGGATTTATGAATTCAAGGTTATGATCATGTTAGGAATGATTTTAGGTGTTTAGAAG
TAGCTTAGAGTAGTTAGAATCGAAAAGGAGTGAAGGTGCACTTTAAACGAACTCAAACGGGGCAATCGACGACAAACTGG
ATGGGGCAGGCGACCTTGGAGCTATGGGTGGCATGGGGCACCAGCCACTAAACTTCAGAGGTAGGTTTGGGGAACTCTGG
CAGGTGCATCGCGCCAGGCCCCAACCTAGAAAGTTAAACAAGTTTCTTTTCTCGCTTTCTCACCCTATTTCGCCTAGAAT
CGAATGGTTTCTTCCCCAATCACTTAGAATTGATTACTTAACATAAGTACACTCTAATCTACTCAATACATCCCTTAAAA
CACTCACTTTGATCTCAAGAAATTATCCAAAACCCAACACAACAAGATTTAGAATGAACTTAAAGAACACCTATCAAGAA
CTCAAATCTTTCAACTTCAAGAATGAAATTTGCGTTGAAAATAACATGTTTGGTGTGTGGGTGAACAAACCCAACACTAT
GGAATCTTACATACCGCTTAGGGATCAAACCCATGGCGAAAATCCGTTACAACACGCAAGAATCTCGACGAACGCTTGAT
CCTCTCCTCTTTTCTCCTCTTCTCTCTTCTTTTCTCTTCTTGAACTCTCAACTAAAACCCTAGGCTAATTTTATGATTAT
AAAACTGAACCTAATAGGATTAGACCCTTAAAATATTACTAAAAATGAATTAAATCCGATTGGGTAAGGAAAAGACCAAA
ATACCCCTCACTATTTTCGGCTAACTTTCCTTAACTGGACAGCCTAACTTCAAAAGGCAATATCTCACTCATCCGAACTC
AAAAATTAGCAAACACGGTGGCGTTGGAAAGATAATTCAAAGATATTTTCTACGGTATCTGGTAGTACACCTAAATCATC
CTGAGCTAGGAGTTATGGTCGTTTGAAGTCAACCCAAAACTCATACGTAGCTTAACTTGCAAAATTTTAGATTTTTGTAT
TCCCAATTTAATTCTTTTTGGAACTCAAAGTGCTACATCTAGTGACCTTAACACAAAGAAATATTTAATTCCTTGGTAAA
ATTTCACTCACTACGAAGAACGGTTCGAGTCTTAGTTCAAAAATATTTATGGGGTGTTACAGGTATGTTGATTGTGCAGA
TGGAAGTATGGAGAGTAACCAACAAGTATAGATAGGCGAGTGACGAATCCAGTCGGCGTGTCGCCAAAAGGGTCGGCGAA
TTCGACCTTATTCGCCGTTCGACTCTAGACATTATCAATACTAGAGTCTGTAAAACTCGGTGAGTGTTGGAAATCATTAG
CGAATCGCAGATCATTTTGGCGACCACGATGGAATTCACCGTTGGGACCCTCGTATAGCAGAGGTTCTATAAAATTCGGC
GGATAAACCTACAGTCGGTGTTCTATCGAATGAGTTACTCAGTTTGATTAACATCACCAAGTGGACGGTTTTTGCAAGCC
AAAACATTAATGTCCAGACAGATGAAGCGACTACTTAGCCAGGATCCCCTCTTTTCCTCCCTTTCTATCTTTGTTGGATA
TTCATTATTTGCATTTGAGGACAAATACTTTTTTTTAGTGTGGTGGGGTGAGGCCCACACCTTTTGTGCTGATAGTTGTG
TTTTGTGACTATATTTGGGTTGTTCTGTCCTAAATTGTGTTAATACTGCTTTTCTGTGAATGTTTGAGCTTGTGGATACG
CTTACTTTTAATTGCAAAATGATTTTGACCCTTCCAAAAAATTATTACTATTTTTTGAATAGTTCTGCCACCTCTCGTGT
GTTGAAAGTGGTTGTTCTTTTGCAAAATTTAAGTCTCAGTCTCGATCAATACTGATGACTTGAATAGTGCTACCAATTGA
ACGCACATGAATATACGACTACGATGAAGCCAAATGAAGTTGCATAGACAATATGTGGACTCTTTGCATCTCGTTGTGAT
TAGCCATGTATCGAATTGATTCTCTTGTAATGACCGTTGCACACTAGCGAAAGTGTGTAGTCTTGTTTGACTTAAGTGTC
GATGCCTTGTGTGGTTAGCTTACTTTGAACCATGCATGAATAAACCCAGAATTTGCCCTGTTAGTATGATTAATTTAGAA
AGGTGTCCTCTTGATATGATCTTAGGCAACTTTAAAGAGTGTGAGCCAAATTTGACATATACCTCTTTTGTGGCCTACTC
GTGAGTGTGCGAAACTCTTTTGAACACCTATTGAGCCTTACCTTTCTTTGGAAAAACCTTGATGAACCCTAGAACTTACT
TGACCCACTACCTATAATACTTTTAATTTGTGATTTAGTGAATATCCAACTTAGGCCAAAAGCCTAAGTTGGGGGTGTGG
TGAAAAGGAGAAGGAGAAGTCAAGAAGTGCAAGAAAAGTCTCCCTCAATCCCATGGTATTGCAGAGCAGAATGGAAACCC
TTAAAAAGATTAAATTAATTTTTTGTAGAATAAAAGTACAACAAGAATTGGGTTTCCAAGCAATAAATGGAGAGTGAATA
AGAGGATGACTTAGAAGCACTAGAAGAAAAAGTGATAAAAAAAAAAGGAAAAGGACATTTTGAGAACACCACACCTCACG
AGGATAAAGAAGTCACTGAGCCTAAATGACCATACATTTACACTCAGCCCCATTACAAGCCTTGAAAAGACCTTTTTGAT
CTTGAGTAAGCCTATTTAAAAGTTGATTGGAAAATAAGGGTAAAACCTATGGGTGACAACATGCATTGTGTTCCTCTTTT
TTAGTGTGAGCATTGCATCTGATTCCTGATCTTAAATTGATTAACCTATAGGTGTGAATATGGAATCATTCTTTATGTGA
GGGCATTTAGATACTTTTTGTTGAGGTTGAACTTGCACAAGTAGCAAGTATTGCGAGCATGAGAATCTTTGGTAATGGTG
TGTCACAACTTGAATCTTTGAGTACACAGTTGATTTTTGCATAAATAATTTGAGTCTTGTTATGTATGTTCATGATTTAG
TCTTGTGTAGTACTATTTGAGACACCTTGTTGAACGGCTGAACTTGAGTTTGCTTGAGGACAAACAAAAGTTTAAGTTGG
GGTGTTGATGAGTCCACAAATTGGACTCATTTAGAGCTTTATTTTGATAGAAATAGTGTCGTCAAATGCTTATTTAGTCT
CAATATCTAATGAAAACTCTTAAGTTTCAGGTATTTGAAGTTTTGGTGAAGTATGGATACTTAGGCACAAAAAGGAACAA
AGAGACTGAAGTCTGAGCATCGCCAAGCACACTTGGCGATTCGTCGAAGGAACGTACTCCGCCTTTTGTTCCAGTTAGCG
AAGCCCTGAAGGAGCAGTCGGCATTCCGCTGAATAGATCCGCGAAGCAGTACTATGTCGCCCAATGACACAGAGCACGAT
GATGCTGAAGGTTAGTGCAAGATGGCGACGAACTACACCAAAGGGCGAATCGCCGAGTTAATCGGCGATTCCGACTAACC
TCATTGAATGATCCGCTAACACTATTTTATGAAGTCTATAAATACTAAACTTTTTATTAATTTTAGAGAGTCGAACATTA
GTATAATTTTTCACAATAGAATAGTACTTTTTGGGTATTTTTTCCCTCTCAAGTTTGGAGAGGGTTTTGGGAACTTAAAG
AAAGGAGTTCATCTTCCCCAAGTTGGAAGCAGGTCTTCCCTATTCTTCTTCCTTTGCTTAAATCAAGGTTTAATTTCTTA
TACCCACTTGATTTTACTATCATTTTAGGTGTATTTTGTTATTTCTTGATGTGTGGCTAAAAACCACCATTCTTGGGGTG
TGATTTAGCAAATATGTGTTGATATTATTATTGGGTCTTGCTTGCTGATAGGCTAGATGTAATTTAATGGTGATTTCACC
TAGTGGTTGTGGTTTAATCTAAAGGGTTTGTAGTTGCAAATACAAAGCCACCCATGTGTTTTCGGCTTGCCCGAGAGGGA
GGTTGTGAAACCAAGACCACTAGACTGATGACCTAAGGAGTGGGTCGACATGAGGTTCAGCCCGAGATGGTGAGCCCTAG
TCCCATATCCTAACACTCAGCTCGAGAGAGTAAGTGGGGTAAGGCGTAGGCTAGTCTTCATGCAGCAAATAGGTGTACAA
GTGGAACACATTTGAAACGGGGTAAGTTGCCCGAGAGGGAACTCATTTCCATTTAAAGCTTAGCCTAGTCACTATTATCT
TACAAATTTCCTATCAAAAGCATGTACCCAACTACTTATCTCAACTTGTATTGCGGGCACACCCCAAGAACTCTTCCCCA
TACTTCATTTTCTTGTTATTTTAGTTTTTCTACTACTTGTGACAAACCCCCAATTGATATTTGACACTTTCGTGTCACCC
TCGTCAATTTACTATGTTTTTAATCTTTAATGTCTTTAGCTATGACTAATTAGAACTAAATTTAATTTTTCTATTAATTC
TCAAAACCACTCCCTTGGGACACGACCCCAACCCTTGGTTGAGTTACTATATTATCGATGATCGTAGACACTCATGCCGT
AGCTTAGTGTCATTGGTCACGATAAGCATCAGTGATCTCAATGAAACGCTTGTTGATGATCCTAAAAACTTGAATTTGCA
TCATAAAAAGGTTGTAACAACCCAGAATACTAGTAAGACGAAGCTAGAGCCTAACGGAAACTAGTAGGTGAAACTAGAGC
CTGCTTTTGAGTTTGATATGGGGTTTTAAGTTGTATATTGACTTCCTAAGCTAAGGTTGAGGTGTTTAGGGGTGAAACGT
CAAGGTACGACCCCTCAAAGACCAACCAAGGGTCCTTGAGGAGGACCCTAAAGTTTAAACCCCGAGGCTGCCTAAGTTCA
CAAAATTTGCCAAAAATGTGTGACCCACAGAGGGGACCTACTCCCCATAGGGTGATCCACACTCCGTGGGAGCGATTCGT
TGGTCAAGGGGAAAAAATGGAGCTACAGGCTCGACCTACGCCCTACCAGTACGGGACGTGAGGTGACCTACGCCCCGTAG
GTGGTGGCGGTAGGTCATCACTGCAATATGCCCCAAAGTTGGCCAACAGGTGGGTTCATTTAGTTAATTTGTTTTTTTTT
TTTTAAAGTAGGGGTTGTCTAATATGGTAATTATATATATATATATATATATAAAGTATTTTAAGTCCTTAAACACCCTA
TTAACTAATCATATCTCAAGACCCCAAATCAAAACCCAAATACTTTCCTCACAAAAAATCTTCTCCTTAGAAACCTCCAC
TGAAGAAAAAAGAAAGAGATCAAGTAGAGCTTGAAGAAGGGAGCTTTTCAATACGAATTTGGTTGGATTCTACATTTAAG
GTATGGGAGATTTCATCCTTGGGTATCCATCACCCAAGAAGCCCCTTCAAAAAATTTTATCTCAATATTAGAAAACCCAA
ATAACCAGGGTTTCAACTCAACCCCATGGATTCCTTTCAAAGTTGCTTTTAAAGGTTGAATTATGTTTTTTTATGAATGA
ATCACTGATTTTACATGATTTTAACTTGAATTCTTCAAGATTCCACGAGTTCCCCAATCCTAGCTATGATTCTTCTTTAC
ACTATGAATGTTGTTGCAAGTTGATCCAATTGATTGGATGTGAGTTGATTATGATGTAATTAGATGATTTCAGTATGATT
ATACATGTATTCTTGATTAACCTAAGATTCTAGGGTGAAATTGATATAGCCTAGGGTTATGTCATGAAAGAGGCAAATTG
AGGGTTTAGATGTGACCTTCTAAAATTGATGAACTTCTTGATAAATTGCCTTAGATTAGATCACCTAGACATGAATTTAT
TATAAGTAAAGCTTGAAGATATGAATTGAATTGATTAGGGCTTATATTATGGTTCATGGTTGTGTAGTACTGAGATTGAG
TTTATATGTCTCCTATATGACTATAATTGATCAAGAATGAGGCATGTGGTTAAGTTACCTTGAAATATAGGTATGCATGT
CGAACATCTAAGGCATTGCTTGAGAGTAAGGCTTGTAACATGAAGATGTCTCCTAGAGCTTTAATGGGTAAAAAGCTAAA
ATGAATAAACTAGAAGATATTATGTATGTTTAATTGTATATGGCCCTATTGTGAAAAGACCTCACTCACACGACCTATAA
TATGATCACATAAGTTTATCCATGAAATGAATGGATTACTTGAGTCATGGTTGTATATATGTTTCATGTGTTTAATGCTA
GATGGGTTGATTCAATGTGACCCTTGAATGCAAGATATGATGTGTATGCACGATTGTGATATTATGTGCATGTTTATGAA
TAGTTTGAGTATAGAGTGTCTATTATGATAATGGTGTTTTTGTGTCATTGGAAGGACAATCACACACACATACACCTCAT
TCATGAATATGACTATGATGTGAGTAAGGTGTTGCTTGTGGTTCATGGCCCTTGAAGGGTAAAGTTATGAGGGTTTGTAC
ATCTTTATGAGAATTTTGTATAAGCTTATTATTCACTTAGAAAGTGAAAATCTTATGATTATTGTGTAATTGTGGTATTA
TTGAAAGGTAGTTCTCTCCATACCCTTACACTTTATTATGCATGAACTATTATGATTATGATGATCTTGTTGTGTTGAAT
GAAAGGCTATTCTCATGAACAAACTATGAATATGATGTGAAATGTTTACTCACATCTTGATGATTCTAAGGTTGAAAGGA
CATTCTCACCTAATGGATCTATGAGCTATTATGATGTTATGTTGGTTGGAGTGCCTAGTGCATTCTTTCATGAGCATGAA
CTTAAGTAAAGACTTAATATGACTTTTAAAGGGAATTATGCCTAGCACCGAGCGAATATGAAAGTGAGATGGAAGCTTTT
ACATTAGAAAGTCCAACTTCCTTATGTATGTAATCTCATGAGATGGAAACCTTTGACGCTAGTAGTCCGGGTTTCTAGTA
GCAATCTCCTTATCCCATAACTATGTGCCCACATAGGTATATAGCTATTGGATCCACCTAAAAGCTATTATGTACGTTCT
ACCTTAGGCAACTAGGACACCTCTTTTCGGTGTGGGGGTAGAGCACCGGATTCTATGTAGGTCACATGGACTATGTCGAT
TAAGTCTATTTTCCCTATATGATAAGAATAAGAATTATTATAATAACATGAGTTATGTATTATGGTTCCTCAAGAGGTCC
TACTTAGTGTGAGTGGGGGTATGGGACTTCATTCATTCATTGCACAAATAGACTTTGACAGTGGCCATGGTATGCCTCTC
TTGTGATATGATGATTATTAGTTAATGCATGCTTTATATGAATTATGAATATGAACTATACTTATGACTTCTTAATGAGC
TTTACTTGGTGTGAGTGGGGGTATGGGACTTCACTTATACATTGCACAAGTAGACTATAAAGGGGTTATGATGTGGTTTC
CTTATGTTATGAAGATATATGAAATTATGCATGACATGGATTATTTCTATAAGTGACTTTACTTATTATAAGATATGAAT
ATGAATGTCTCCTTGTCTATTAGTGGTGGCTACGGATAAGCTCATTGTATGTTATTCATGATCATAGTGGCCTAGAAGTA
ATACTTAGTATAGATAGGATTATGGGATCCTACCTATGCATTGAACAAGTATGGCTTAGGGTTGCTTATGTGATAGTTCT
ATTATGATGATTTGATCTTGCTATGTATTTATGCATGTGAACTATGTCTCGTGAAGATTGGAGTATGCATTATGTTGTGT
TGGAGACTTTGCTTGTGATTATGATGATATCATTTATGTTATAATGAATTGTGCATGGTTTGTCTTATGAGTTACATTCT
CCAACTATTTCAATGATGATGTTCAAAAGTGGCAAATAGCATGGCTTCAAACAAAATGTCCCTTTTATGCATGGCTTCCA
TACTTAGTACATTTTGTGCTAACCCCATCCTTCTACATTTTCTATAAGTGTAGGGTTTGGAGATATTGGATTTCATCCTC
GTGGCTAGGACCTTAGTAGATCTAGAAGAAGAAGATTGGTGAGTCCTCATAGTATTCGAGGGCTTGACTTTATGTCCTTT
ATGTCTTTCTTTTATATTTTAAACTTTTGTATGTGTCGTATCCCTAAAGTTGTATTCAAGAGTTTTAATTCAACGTTATA
AATGGTTTGAGACATAGAGTCATAGACTCTCTCTTATTATTTGAAAGACTTAGATTGTAAAGAAAGTTTTAAGTTTTCCG
CATTTTTCCCTATGTTCTTATGTCATGATATGCTAAGGGCTTGTATCAGACCCCTTTGGGGTCAAGTACGTCGTGTTACA
TCTAGGGGGTACCCCTGGGTCATGACAAACTTGGTATCAAAGCATAAGATTTTGGGATAATTTTAGGATGTCTCAAACCA
TATCTAGTAGAGTCTTGTTCATAAATGTGAAGCACGCCATATTTTATGAATATGAGGCTATCAGATGTTAGGAAAACTTC
ACTTCTTCATTCTCTAAGTCGTGCCTTAGAGTTTAGCCTTATTAAATCTTTCTCCTAATGTGTGCCCTGTGGTTTTCAAG
ATATGGCTACTTGAAGGGCTCATGTTCCAAGGATCGAAGGAAAAAAGGTTAGTAGTGATGCCCATTATGGTATATGACTA
GATGAGTCTTGTTATGATAGATTTAGAATGATTCCATATGATCTAGATGGGTTGATTCATGGTTATGTGTGTTGTTGGTA
GAAAGTCATGGTGAGTTTAGAAGTATGTTGGGAGGATTTGATGAATAGTGGTGCTTAAGTGGTGCCGAGAGATGTTGAGT
GAGTAGACTCCTTCGAAAGAGGCTAGAAGTGTAATTCCCCATGGTTTAGAATCACCATGTGTGATAGTGTTCTAGATGTC
CGTGATTTGGATTGACTTAAAATTCTCACCTTAAGAGGTGTAGTGAGCTTGAAAGGTTTAGTCTCGGATTGGTAGGCTCA
TATGAGACCTTGAGTGGTGTTGATAAGGTTGCTTGTGAGCAAGAGTGCTTAATGAGAACCTCTCTAATTTAGAAGTACCG
ATTGGGATCTTAGACCGGCAAGTTAAAAAATAGAAAAGTAAGAAAGTGCTTCCATGAAAATGTTGAGGAGTGGTATTTTA
GTAAGGATTTTAGCTGAAGGTGCTTATTTGGGAGGCCAAGGGCCAATGAGATGTCCCAATATCCTTATGCTCCCTTTTAT
TCCTCCTCTAGCTTAAGATGATAAGTTCTCCTTGACTCATTTCATGAGTGTGGAGTCTTGGATGTATATGTATCCCATGA
TTCCCTTGTCCCTTAGGGGTCGTTTGGTTGGAAACAAGTTATCCTAGAATAAGTTATCATGGGGTTAGCTATCCTAGGAT
AACTTATCCCACCATGTATATGGGATAACTTATTCCATCACTATGATATAAATTGTGGGACAAGTTATCCTAAACATGGC
AACCAAACAACAAATTTTTTTTTATCCCATCACTATTATTTCTAATCCCTCACACCAAACGAGCCTTTAGAGTTACTCTT
GTTAACCTTGGTAGGGTTTGGATGCATGATCATTAGACCTCTATTGTTATTAGAACCCGGTAAGGTTATAATGAGTCCTG
ATAATGCTTTGGATTTGTTTGAAAGGAGTAGTATTAAGGTTTTAGTACGCGGCTTACTCCCAAGGGGGAGATCATGTGCT
TAGAAAGCAAAGTTGATTGATTGTCCCGATATCCTCATCCCTTCCTTCTATTCGTATTCAAGTTTGAGACCAAGAGTTCC
TTTTGAGCTTGTTCTATATCTAGGAGTCATGAGTGTTTTAGAAAGTTTCCATGACCTCCTTATGATTATGCATGTTTTTG
AAAGACTTTTATTTTGTATAAAATGAATTTTGATAATTTATATGTTCCTCATGTTGTTGTGCATTTTAGTATGATAATGG
CATAATTGACCTCATGAGATGATTTGATGAGCATGCTTTGTTAAACTTTTGATGAAATGGCATATTGGCTCCATATTGTT
GTGTTCAGCTTACTTTTAGTGGAAAAAATGTAATTCCTCCTACGATTAAGTGATTGATAATGTTTAGAAGTATTGGTATA
GACTCACTCCTAAGGGGGAGATGGTGTGCCTAGCTAACATTGTTGTTATCTGCTTATGTGTTGCCATGACTTCCTTATAT
AATGTATGTTCATGAGAACTTGTGTTTTGAAGGAAAGTGAGATTATGTGAAGTGTTTTCCTCATGTTGTAGTGCTTTGAG
TATGAATTGTCTATTGTACTTCATGAAAAAAAATATATGAGCATGTTTTATTTAGGAGTTGAGAAATTCCTCCTTGAATA
AAATACTTTGGAGAAGTAATTGCATATGAGCTCCATGAGAGTATGTTGAGCATGTTATGACTAGGAGATGGAAGTTGCTC
CTTAAACATGATTAGTTATGAAAATCTCATGCATAAATGGGTTGTTAGATGTAATTCATACTTCCTTGTGTTGCATTGAG
TATATTGAGATGGAGTGATGTTTCCTCCTTGTTTATATGCATTTTGATGTTTCATGCATGATGGGCTGCTAGTCTTGAGT
CTTTAATTCCCTAAAAGTGTGTTAAAGTGTCATTCGAGGATGAATGTTCCTAAGGGGGAGAAAATGTAACAACCCGGAAA
ACTAGTAAGACCAAGCTAGAGCCTAACGGAAACTAGTAGGTGAAACTAGAGCCTAACGAGTTTGCTTTTGAGTTTGATGT
GAGGTTTTAGGTTTTAAATTGACTTCCCGAGCTTAGATTGAGGTGTCTAGGGGTTAAACGTCAAGGTACGACCCCCCAAA
GACCAACCAAGGTTCCTTGAGGAGGACCCTAAAGTCTAAACCCCAAGGCTACTTTAGTTCACAAAATCTGCCAAAAATGT
GTGACCCAGGGAGGGGACCTACGCCCCGTAGGGTGGTCCACGCTCCGTGCGAGTGATTCGTGGGTCAAGGGGCAACAAAG
GGAGCTGCAGGCTCGACCTACGCCCCACCAGCATGGGACGTGAGCTGACCTACTCCCCGTAGGTGGTGGCCGTAGGTTAT
CACTGCAATATGCCCCAAAATTGGCCAACAGGTGGGTTCATTTAGTTAATTCGTTTTTAATTTGTTTTAAGTAGGGGTTG
TTTAATATGATAATTATACATATATATAAAGTATTTTAAGTCCTTAAACAACTATTAACTAATCATATCTCAAGACCCCA
AATCAAAACCCAAATACCCTCCTCACCAAAAATCTTCTCTCTAGAAATCTCTATTGAAGAACAAAGAAAGAGATCAAGTA
GAGCTTGAAGAAGGGAGATTTTCAATATGAATTTGGTTGGATTCTACACTTAAGGTATGGGATTTTTCATCCTTGGGTAG
CCATCACCCAAGGAGCCCCTTGAAAAGCTTTTATCTCAATTTTAGAAAACCCAAATAACTAGGGTTTCAACTCAACCCCA
TGGATTCCTTTCAAAGTTGATTTTAAAGGTTGAATTATGTTTGTTTCTGAATGAATCACTGATTTTACATGATTTTAACT
TGAATTCTTCAAAAATCCATGAGTTCCCCAATCCTAGCTATGATTCTTCTTTACATTATGAATGTTGTTGCAAGTTGATC
CAATTGATTGGATGTGAGTTGATTATGATGTAATTACATGATTTAAGTATGATTCTACATGTATTCTTGATTAACCTAAG
ATTCTAGGATGGAATTGATATACCCTAGGGTTATGTCATGAAAGAGGCAAATTGAGGGTTTAGATGTGACCTTCTAAAAT
TGATGAACTTCTTGATGAATTTTCTTAGATTAGATCACCTAGACATGAATTGCTTATGAGTAAAGCTTGAAGATATGAAT
TGAAATGATTAGGGCTTATATTATGGATCATGATTCTGTAGTATTGAGATTGAGTTTATATGTCTTCTATATGACTATAA
TTGATCAAGAATGAGGCATGTGGTGAGGTTACCTTGAGAAATAGGTATGCATGATGAACATGTGAGGCATTGCTTGAGAG
TAAGGCTTGTAACATGAAGATAACTCCTAGGGCTTTAAAGGGTAAAAGGCTACAATGAATAAACTAGGGATGTCAAGGTT
TTAAGAAAGAAGCTATTATGTATGTTGAATTGTATATGGCCCTATTATGAAAACACTTCACTCACATGACCTATAATATG
ATCACATGAGTTTATTCATGAAATTAATGGATTACTTGAGTCATGGTTGTATCTATGTTTCATGTGTTTAATGTTATTGT
TGTTGACTCAATGTGACCCTTGAATGCAAGATATGAGGTGTATGCACGATTATGATATTATGTGCATGTTTATGAATACT
TCGAGTATAAAGTGTCTATTATGATAATGTTGTTGTTGTGTCATTGGAAGGACAATCACACACACATACACCCCATGCAT
GAATATGACTATGATGTGACTAAGGTGTTGCTTGTGGTTCATGACCCTTGAACGGTGAAGTTATGAGGGTTTGTACATCT
TTATGAGAATTGTGTATAAGCTTATAATTCACTTAGAAAGTGAAGATCTTATGATTATCGTATAATTGTGGTTTTATCGA
AAGGTAGTTATCCCCATAACCTTACACTTTATTATGCATGAACTATTATGACTATGATGATCTTGTTGTGTTGAATGAAA
GGCTGTTTTCATGAACACACTATGAAAATGATGTGAAAGGTTTAATCACATGGTGATGATTCTAAAGTTGAAAGGACATT
CTCACTTAATGGATCTCTGAGCTACTATGATGTTATGTTGGTTGGAGTGCCTAATGCATTCTTTCATGAACATGAACTTT
AGTAAAGACTTAATATGACTTTTAAAGGGAATTATGCTTAGCACCGAGAGGATATGAAAGTGTGAGGGAAGCTTTTACAT
TAGAAAGTCCAACTTCATAATGTCTGTAATCTCATAAGATGGAAACATTTCACGCTAGTAGTCTGGGTTTCTAGTAGCAA
TCTCCTTATCCCATTACTATGTACCCACATAGGTATATAGCTAGTGGATCCACCGAAAAGCTATTATGTACGTTCTACCT
TAAGCAACTAGGACACCTCTTTTCGGTGTGGGGGTAGAACACCGGATTCCATGTAGCTCACATGGTCTATGTTGGTTATG
GCTATTTTCCCTATATGATAAGAATACGAATTATGATAAGAAGATGAGTTATGTATTATGGTTCCTCAAGAGGTCCTACT
TAGTGTGAGTGGGGGTATAGGACTTCATTCATGCATTGCACAAATAGACTTTGAGAGTGGCCATGGTATGTCTCTCCTAT
AATATGATGATTATGAGTTAATTTGCTTTATATGAATTATGAATATGAACTATACTTATGACTTCTTAATGAGCTTTACT
TAGTGTGAGTGGGGGTATGAGACTTCACTTATACATTGCACAAGTAGACTTATAAAGGGGTTATGATGTGGTTTCCTTAT
GTTATGAAGATATATGAAATTATGTATGCATAGACTTGGATTATTTCTATGAGTGACTTTACTTATTATAAGAAATGAAT
ATGAATGTCTCATTGTCTATGAGTGTTGGCTATGGATAAGGTCAAGGTATGTTATGCATGATCATGGTGGTCTAGAAGTG
ATACTTAGTGTAGATAGGATTATGGGATCCTACCTATGCATTGCACAAGTATGGTTTATGGTTTCTTATATGATAGTTCT
ACTATGATGATATGATCTTGGTATGTTAATATGCATGTGAACTATGTCTTGTGAAGATTGGAGTATGCATTATGTTGTGT
TGGAGACTATGCTTGTGATTATGATGATATCTTTTATGCTATGATGAATTGTGCATGGTTTTTCTTATGAGCTACATTCT
CCAACTATTTCAAAGATGATGTTCAAAAGTGGCAAATAGCACGGTTTCAAACAAAATGTCCCTTTTATGCATGTTTTAAG
GATTTTTATGCATGACTTCCATATTTGGTACATTTTGTGCTAACCCCATCTTTCTACATTTTCTATAAGTGTAGGGTTTG
GAGATATTGGATTTCATCCTCGTGTCTAGGACCTTAGTAGATCAAGAAGAAGAAGAAGATTGGTGAGTCCTCATAGTATT
TGAGGGCTTGACCATATGTCTTTTATGTCTTTCTTTTATGTTTTTTACTTTTGTAAGGGTCGTGTCCCTAAAGTTGTATT
CAAGAGTTTTAATTCAACATTATAGATGGTTTGAGACATAGTGTCATAGACTCTCTCTTATTATTTGAAAGACTTCGATT
GTAAAGAAAGTTTTAAATTTTCCGCATTTTTCCCTATGTTCTTATGTCATGATATGTTAAGGGCTTGTATGAGACCCCTT
CGGGGTCAAGTACGTTGTGTTATGTCTAGGGGGTACCCCTGGGTCGTGACAAAGATGCAGGTCGAATGACACCAGTAAAT
TGAATGTACGAGTATATAATATAACTGAATAACATAATAACTAAACTGATGACTAAATACATATCAAGTAGAACAACATA
TGAACAAGTATTGAATAAACTATTTTGTACTTTACAATAAGATATGCAATAAAATCAATACGAGAATAGAAAATTTTACT
TCTATGGGGATTTTCTCTAATAGACAACCATCACTATGAGTCTAGCGATAATTCAACGTTTCACTCATGTTCTAAGGATC
ATCCTATACTTTGTTGGGTATAGGTTGTTAACGATAACTATGGATCCATCCAATAAACCCTCTTGAGGCATTGAGGAGTC
ACCCGAAAATTGGTACGATCCTATCCTACACTGGTTACATAGTTTTATGGGACTTCGAGTCAAAAATAGACTTTTACCTA
ATTCGATTCTCGATACTACTTCAAAACAATAGATACCAATTATGTTCAATCACCCTTTACAAATAAATGATAAATCAAGT
ATACTCTTTCTCTTTTCTCAATTGTAAAATAGTACATATGAAATCATTTTATTCTTTCTTAAAAGAAAGCTCTTTTAAAA
CATGCATATAAAACATATACCGATGAACTTGTTTTCAGGTCTAAAATCAGTGTATTGAAATCTCATTTAATAACCTTTAT
AAACATGACTTTTGTAAACATTTAAGGTTCATAGGTGTACAAAGAATGAATAACAATTTGAGAATTCAATATGCATAATA
GAAATCAAAATCACAACAGTTAAGGAATTAGAACTCAAGATAAGAAACACAACTGAATTCAGATTTTAAGAAAATTGCAG
ATAGAACTCTAATCATAATGCTTCACTGACTGAATTAAGATGTAGGGAGTGAGGACATGCGAGTCCATCACTATGATTAG
TCTTACATACTTGATTATGAAGCTATTAAACTGAAAACTTTGGTGGAGACTTCATTTTTTCTTGAGCTTGAGGAAGAATT
TAGTTTTTCTTGAAGGAAATCTTTGATCTAGGAATCTTGGTGATTGATCCTGGTAAAATAAATTCTTTTATGGAGGTTTT
AGAGTGGAAGAACCTGGGAAACCTTGGATAGAAGGCTTCTCCTTATATCTTGATTTTTTTACTTGAAGGTTTAGGAGTTC
TTGATGGAGAAGAGGAACCTTATGTGAGTTTTGAGAGAACTTTTGGAGACTTGAATGTTAAGATTGATGATTATGAGAGG
AAATTTAGTTAGTTGAATGATATACTTAGTTAAAACACTGAAAAATGACTTAGAATAGGGATAAAAAGCTTGGGAAATGA
CCAAAATAACCCTGGAACACATGCAGGAAGTTTCTGAAAAATATTCACAGAAAACCTTCACAAAGGTTCTACGGTTCGTG
GAACATTCCACCATCTATAGGTCTTGTTGTAGAACACTGATTGTCTTGTAGGGCTTCACTATTTCTCCGAACTCGAAATG
AGGCAAACTAGGTGACGTTGGAAAGAGAACTCATAGACCTTTAATGTGGGCCACCTAATTCATTATATTTTGAGAGATGA
TCATTTGAAGTTGACCAAAGTAGAATCTTATATCAAAACATAATCGATAAGGAAGCTTTTAATTCAACTTTGTGCTAGGG
GATTCTTGTCAGAGACGTATCTAGAGGGGGTTGCGTGGGTTCACGTGAACCCATGCTCCCCTCTGTAGATTATATATATA
GTAGTGTTATATTATTTTTAAAATATTTAAATATAGAGCTGTGAACCCACGTGTAACACCCCATAACTAGAAAGAACTAG
AATTAGAAAGAGCCATTTTTGGAAAGAATGAAAATTTGGTTAAGTAATGTTAATTTTGAGTTTTTTGTCAACTTCAAACG
ACCATAAATCCTAGCTCAAGATGATTTAGGTGTGTTTCCAGATATTTTAGGAAAGATCTTGGAATAATTTTTCCAACGCC
GCCTAGTTGGCACGATTCCAAGTTCGTATGGGTGAGATATTCCCATTTGAAGTTGGGTTGTCCAAATAAGAAAAGTCTAA
TCCAGATTTTAGAAGGGCATTATGGTCTTTTCCTTACCGAATTATTTTATTTAATTTTTTTAGTAATTAATTGGGGTCTA
AACTGATCTTAGTCAGTTTACGCTTTTGGAAAAAGAGTTAGGGTTTTGAGAGAAGAGAAAAGAAGAAGAGAAAAGAGGAG
AAAAAGCAAGAATCGTCAAGTTCTTCAAGAATCGCTTGTGGATTTCATCAAGGGGTGATCTCTACGAGGTATGTAAGATC
ACATAGAGTTGGGTTAGTTCACCCACGTGCCAATCATGATTTATTTCAGAGAATATAAGTTCTTGAAAGCTTAGAAATTG
AGTTCTTGATGGGTTTGTTTAAGTTCCTTTGAATTCTTGATTCGTTGAAATTGTTGAGGAGTTGTTTGATCCGAATCCAT
GATTTTAGGTGTGAATTCGATTAGAATCTTTCATATATTGATGGTATAGTTGATTCTAAGTGTTTGGGGAAAGAACCAAG
TCGAAATAGGGGGTTTAGCGTTGAAAAACGAAGAAGAAAAGTCGGAGGCACCTGGGAATGGGCCTGGGGAGTCGCCCCTC
TCATAGCCCCAAGCAGAATTCTCTAATCTTTTGCCTCTGGGGTGTCGCCCCTCTCAGAGCCCCAAGCAGGGTTCTCTAAA
CTTTGGGCTCTGGAGCCCCACACCTCTCAGAGAGCCAAGGACGTCATTTCACCCCATCCCCCCACCCCCTTCTTTCCATA
CTGGTTCCTTAGTAACGTACCTATGTTATCCAATCGATTCCAACACTCTAAGGTACATATAAACATCATTAAATCATCCA
TAAACATGAGATCATGAACCTTGAATCCATAATCTAATTCAAGGAAAGTTGAGATCAAAGTCAAAAGAAGTAAGAGTCAA
GTCAAGAAGAGTTCTTAGAGTTTTCCTAAAGTCTTTTCCAAATGTTTTAACTTTGTTTTAAGACCTAAAGTTCAAGTTGA
GTAAAGAGTAAAGATTGAAGTTCATTTCTTTAAAGAGTATATAGGGACTATGTATTTCCAAAGAGTTAAAATATTTTCAC
ATTTAAACAAGAAGAGGAAACCTTGATTTTCAAAGAGCCTTTAAGCTAAGTTTTCAAAAAAGAGTAAATGCTTTCACAAT
TAAGCAAGAGAGGAAACTTTGATTTCCAAGATAACCTTTGAGCTAAGTTTTTTGAGCAATTATATCAAATCACAGAAAGA
AGTATGTTTTTAAACATAAGAGCAAGTATCATATTTTGGGAGTAGTATTATGCACCGATATGGGGGAGAGTTCAGACAAC
TCACAACCTCCATAAACCATGTATCCCTCATAGGTGGAAAAGGGTCATACTTTTTAGATGATTCCTTTAGTGCTTTTTAG
CATAGACTAGTGGATCCTCTTAGTAGTTCAGGTTCTATACCATCGGCAAGGTATAGGACGGCCCTGGCAGCGTGAGGCAA
AACATTGTATCATTACAATAGCTCTTACGTGATTGTTGTCGGTTAGAGAAACTCCCACAGAAGTAGTTTTATTCTTATAT
ACACAGTTTATATGTATTTTTACATACATTTCAGAGTTATATTGTATTTTTGCATACATACAGAGTTGACATCCATGTTT
TAAACAACTTTTCTTTATATTGCACTAGTTTTAAACTACTTTATATTGAAATGAGTTCAGTTATGTTGAATTGAGTTGAG
CCGGGTAAGTTCTTCAGTTCCTTTCAACCTTATGTCTTGTTTTTGAATTCCCCTCGCATACTCGTACATTCATTGTACTG
ATGTCATTTGGCCTGCATCTTCTTATGATGCAGACACAGGTAACCAGGATCAGCATCCAGCACATCGCTGATCCAGTTGA
GCACTCAGAGTCTTGTGGTGAGCTTCCTTGCTTCCGGAGGATCCCTTTTTATTGTTTTTAGTAGCTTAAGTTCATTAGGA
TTTCGTGGGTCTTGTCCCGACGTCCATCTCAGTTGTTTTAGAGGCTTCATAGATAGACAGTTGAGTTATTTAGCATTTGA
ATCCTTTTCTTAATGCTTAAAGTTTTCCGTTGTAAGTAAGCCAGTCCAAGGGTTCTCTTAGGGCCATCAATGGTTCTCGA
GTGCCAGTCCTGCCCAGGGTGTAGGCTTGGGGTGTGACAAACTTGGAGGCTGCAACACTTAGGAAATTTTCTCACTTCTT
TCACACTCATTTTGTGCGTTAGAGTTTGATCTCTAAAAAGTTTCTTCTAACTCGTGCTTGCGCGTGTCTTTCAGATCATA
CCTCCATGAAGAGCTGTCCGAGGTCGTCCGACTTGAAGGAATGTTGAACCACAGGAACAAGGGGTACCTAATGCACTAGA
TGTGCAACCCCAAGGAGAGGTCACCAATGTTGAGTTCCGTGAGTCTATCCGGATGTTGAGCCAAGTTGTGACCAATCAAG
CTGGGCAATAGAGAGGGAATCAACAGGAAGTAGTTGACACTTCAAGAATCCGCGAGTTCTTAAGGATGAATCCTCCAAGC
TTCACAGGTTTTAGTGTTAGTGAGGATCCATAAAAGTTTGTTGAAGAGCTTCAGAATGTTTTTGAAATCATGCATATTGT
TGATACTGAGAAGGTGGAACTAGTTGCATACCAAATGAAGGGTGTCGCTAGGACATGGTTCGACTAATGGATGAGGAACC
GAGTTGAGGGAGCTCCACTTGCGAGCTGGGCTTGTTTTGAGAAAGCCTTCTAGGGGCATTTCTTTCCCCGAAAACTGAAA
GAGGCTAAGGTACGAGAGTTCCTCACACTTAAGCAGGATTCTCTGAGCGTCCATGAGTATAGTCTGAGGTTCACACAACT
TTCCCGATATGCTCTGGAGATGGTTGCTGACATGAGGAGCAGAATTAGTTTGTTTGTTGCTGGACTGTCTCATATGTCAA
GTAAGGAAGGTAAGGTTGCAATGCTAATAGGTGACATGGATATAGCAAGGTTGATGGTCTATGTGCAGCAGGTTAAGGAA
GAGAAGTTGAGGGATAGAGAAAAGTTCAAGAATAAAAGAGCTAAGACAAGGAATGAGTTCAGGCAGAAGAAGAGTAATGC
CAACCGTTCATCCTTCCAATAGAAACAGAAGGGACCTGCTCCATCATCTGCTAGTGCACCTGCACCAAAGAATAAGAGTG
AATACAATAGTTAGAATTCAGAGCCAAGCCTGCCTATTCTCAAGGTAGTGTGGCTCAAGGGGGTAGTAAGCCTCCTGCAT
GTGTTAAGTGTGGTAGAAACCACTCAGGGACGTGTCGTGATGGCTCCACTAGTTGCTTTAAGTGTGGCCAGAACGGTCAC
TTCATGCGAGAGTGTACAAAGAACAAGCAGGGTAGTGGTAATAGAGGCAATAAAACTCAATCTTCTTCAGTTGCTCCACC
AGACAGAGCTGCACTTAGAGGGGCTACTTCCGGTATTGGCGGAGGAACAAACCGCTTATATGCTATCAATAGTCGCCAAG
AGCAAGAGGATTCACCAGATGTTGTCACTGGTATGATCCCAAGTCTTTAACTTTAATGTTTATGCCTTGCTAGACCCAGG
AGCGAGTTTATCCTTTGTAACTTCGTATGTTGCGATCAATTTTGATGTTATTCACGAGCAACTTAGTGAACCATTCAACA
TTTCTACACCTGTTGGTGAGTCTATTCTAGCAAAGAGAGTCTATCGTGATTGTCCTGTTTTCGTCAATTACAAGAGTACC
ATGGCTGATTTAGTTGAGTTAGACATGGTAAATTTTGAAGTCATTCTTGGTATGGACTGGCTTCATGCCTGTTATGCCTC
AGTTGATTGTAAACTTGAGTTATCAAGTTCAAGTTTCCAAATGAGCAAATCTTAGAGTGGAAAAGTAGTTCAGCAGTGCC
TAAGGGTCGTTTCATTTCGTTCCTTAAGGCAAGGAAGTTGGTTTCTAAGGGGTGTGTCTATCACTTAGTCCGAGTTAATG
ACTCCAGTGTTGACCTCATATTCAGTCAGTTTCAATAGTAAAAGAGTTTCCAAAAGTCTTCCCAGATGATCTTCCTAGAG
TCCCTCCTAAGAGAGAAATAGACTTCAGTAGAGATATACTTCTAGATACTCGTCTAATATCTATTCTGCCATATAGAATG
GCACCAGCAGAGTTGAAAGAGCTTAAAGAACAATTGAAAGAGTCTCGCCTTGGGGCGCTCCGGTCTTATTTGTGAGAAAG
AAGGATGGTTCCCTTAGGATGTGTATAGATTACTGTCAGTTGAACAAGGTTACCATCAAGAACAAATATCCTCCTCCAAG
AATTGATGATCTTTTCTATCAACTTCAGGGTGCCACCTATTTTTCTAAGATAGATCTCAGATCTGGCTACCATCAGTTAA
GAGTAAGGGAATGTGATATTCCAAAGACAACATTCAGGACTCGTTATGGTCATTATGAGTTTCCGGTCATTTCCTTTGGT
TTGACCAATGCGCCTGCAGCATTCATAGATCTTATGAATTGAGTTTTCAAACCTTATTTAGATATGTTTGTTATCGTCTT
CACTGATGGCATACTAATCTATTCAAGGAATGAAGAAGATCATGCTAGTCATCTTAGAATAGTTCTCCAGACCCTAAAAT
ATAGAGAGTTGTATGCTACGTTCTCAAAATGTCAGTTTTGGCTTGAGTCTTTGGCATTCTTAGGCCACATTGTGTCTGGA
GTGTGAATTAAAGTTGATACTCAAAATATAGAGGTAGTGCAGAATTGGCCTAGACCCACATCTCCAACTGATATTAGGAG
TTTCTTAGATTTGGATGGCTATTATAGAAGGTTCGTAAAGGGTTTCTCATCTATCTCATCCCCTTTGACCAAGTTTACTC
ATAAAACTGTGAAGTTTCAATGGTCTGGAGCTTGTGAGAAAAGCTTTCAGGAATTGAAAAAGAGGTTGACTACTACCTAG
TGTTAACCTTACCAAAAAGTACGCAAGGCTTTGTAGTCTATTATGATGAGTCTAGAGTTGGTTTGGGTTGTGTGTTAATN
NNNNNNNNNNNNNNNNNNNNNNNNNNNNNNNNNNNNNNNNNNNNNNNNNNNNNNNNNNNNNNNNNNNNNNNNNNNNNNNN
NNNNNNNNNNNNNNNNNNNNNNNNNNNNNNNNNNNNNNNNNNNNNNNNNNNNNNNNNNNNNNNNNNNNNNNNNNNNNNNN
NNNNNNNNNNNNNNNNNNNNNNNNNNNNNNNNNNNNNNNNNNNNNNNNNNNNNNNNNNNNNNNNNNNNNNNNNNNNNNNN
NNNNNNNNNNNNNNNNNNNNNNNNNNNNNNNNNNNNNNNNNNNNNNNNNNNNNNNNNNNNNNNNNNNNNNNNNNNNNNNN
NNNNNNNNNNNNNNNNNNNNNNNNNNNNNNNNNNNNNNNNNNNNNNNNNNNNNNNNNNNNNNNNNNNNNGAAGTAAAAGA
GAAGCAAGATCAAGACCCAATTTTGCTTAAATTGAAGTCAAATGTTCATAAGCAAAAAGTTATGGCTTTTGAACAATGGG
GAGATGGTGTATTGAGATATCAAGGTAAATTGTATGTACCAAGGGTAGATGAACTATAAGAAAGGATCATGAAGGAAGCT
CATAGCTCCAGATATTCCATTCATCTGGGTTCCACTAAGATGTATCGTTACTTGAGAGAAGTCTTTTGGTGAAGTAGTAT
GAAGAAGAGCATTATAGAATTTGTTGCTAAGTGTCCGAATTGTCAAAAAGTTAAAGTAGAACATCAAAGGCCCGGTGATA
TGGCTCAAAATATAGAACTTCCGGAATGAAAGTGGGAGATGATTAATATGGATTTCATCATAGGCTTACCAAGGTCTCAC
AGGCAACATGATTCGATATGGCTGATTGTTGATAGAATGACAAAATCAGCCCACTGTCGGTAAAGACTACCCATTCAGCA
GAGGACTATGCCAAGTTATATCTTCAAGAAGTAGTTAGACTTCATGGAGTTTCGGTCTCCATTATTTCAGACAGAGGTGC
GCAATTTACTGCACAGTTTTGGAAGTCATTCCAAAAAGGCTTGGGTTCAAAGGTGAACTTAAGTACTGCATTTCATCCTC
AGACATATAGGCAAGCAGAGCGCACTATTTAGACCTTAGAGGATATGTGGGCTTGTTTGATTGATTTAAAAGCTAATTGG
GATGATCACCTACCTCTTACTGAATTTGTTTACAACAATAGTTACCACTCTAGCATCCAAATAGCTCTTTATGACAATCT
TTATGGAAGGAGGTGCAAATCTCCTATTGGATGGTTTAAAGTTGGTGAAGTAGGGTTGATAGGACCAGATTTAGTTCATC
AAGCTATGGAAAAGGTGAAAGTGATTCAAGAGAGGTTGAAAATGGGGCAGAGTCGTTAGAAATCCTACACCAATATTAGG
AGAAGGGAGTTAGAGTTTGAAGTAAATGATTGGGTATACTTGAAAGTTTCACCCATGAAAGGTGTTATGAGATTTGGCAA
GAAGGGGAAGCTTAGTCCCAGGTATATTGGCCCTTATCGAATAGCCAAAAGGGTAGGTAATGTAGCTTATGAGTTGGAGC
TACCGCAAGAGTTAGCTGCGGTTCATCCGGTATTTCACATCTCCATGTTGAAGAAATGCATGGGCGATCCATCATTGATC
ATACCAACTGAAGATATTGGGATCAAGGATAGCTTATCTTATGGAGAGATTTCAGTCCAGATTCCAGATCGCCAAGTTCG
CAAGTTGAGGACTAATGAAGTAGCATCAGTCAAAGTCTTTTGGAGGAACCAATTTGTTGAGGAAACTACTTGGGAAGCTG
AGGAGGATATGAAGAAGAGATATCCACATCTCTTTGAGTCCGGAGAAGTTTCAAATTAAGGTACTAATTCTCTTCTTAGT
ACTCTTTAATTTATAAGTTAGCATGTTGTGTTTGTTTTGCTTGTTGGGTGTTTAAACTGCATATTTGATGTTACGCCCTT
AGCCTACTAAGAGTAAGCTCATTCGAGGATGAATGTTACCAAGGGAGAGATATTGTAACACCCCGTAACTAGAAAGAACT
AGAATTAGAAAGAGCCATTTTTGGAAAGAATGAAAATCTGGAAAATTTGGTTAAGTAATATTAATTTTGAGTTTTTGGTC
ATTTTCAAATGAGCATAACTCCTAGATCAGGATGATTTAAGTGTGTTTCCAGATATCGTAGGAAATATCTTGGAATAATA
ATTCCAACACCATTGAGTTTGCGCGATTCTGAGTTCATATGAGTGAGATATGCCCATTTGAAGTTGGGCTGTCCAAATAA
GGAAAGTCTAATCTAGATTTTAGAAGGGCTTTATGATCATTTGCATACCCAATTATTTTATTTCATTTTTTGGTAATTAA
TTGGGGTCTTAACTGATCTTAGTAAGTTTACGCTTTTGGAAAAAGAGTTAGGGTTTTGAGAGATGAGAAAAGAGGAGAAG
ACGCGAGAATCGTTAAGTTCTTCAAGAGTCGCTTGTGGATTTCATCAAGGGGTGATCCCTACGAGGTATGTGAGATTAGA
TGGCATTGGGTTAGTTCACCCACGAACCAATCATGATTTATTTCAGCGAATTTAAGTTCTTGAAAGCTTAGAAATTGAGT
TCTTGATGGGTTTGTTTAAGTTCCTTTGAATTCTTGATTCGTTGAAATTGTTGAGGAGTTGTTTGATCCGAATCCATGAT
TTTAGGTGTGAATTCGATTAGAATATTTAATATATTGATGGTATATTTGATTTTAAGTGTTTGGAGAAAGAACCAAGTCG
AAATAGGGGGTTTAGAGTTGAAAAACGAAGAAGAAAAGTTGGAGGCACCTGGGTAGGGGCCTGGGCATCGCCCCTCTCAT
AGCCCCAAGCAGAATTCTCTTATTTTTTTGCCTCTGGGGCGTTGCCCCTCTTAGATCCCCAAGCAAGGTTCTCTGAACTT
TCGGCTCTGGCGCCCCACGCTTCTCAGAGCGCCAAGGACACCATTCATTTCCTCCCTTCTTTCTGTACTAGTTCCTTAGT
AACGTACCTATGTTTTGCAATCGATTCCAACACTTTAAGGTGCGTCTAAACATCATGAAATCATCCATAAACATGAGATC
ATGAACCTTGAATCCATAATTCAATTCAAGGAAAGTTAAGATCAAAGTCAAGAAAAGTAAGAGTCAAAGTAAAGAAGAGT
TCTTAGAGTTTTCCAAAAGTCTTTTCCAAATGTTTTAACTTTGTTTTAACACTTAAAGTTCAAGTTGAGTAAAGAGTAAA
GAGTAAAGAGTAAATATTGAAGTTCATTTGTTTAAAAAGTATATGGGGACTATGTATTCCCAAAGAGTTAAAATGTTTTC
ACATTTAAATAAGAAACAAGGAAAACCTTAATTTCCAAAGAGCCTTTGAACTAAGTTTTCAAAAAGGAGTAAACGCTTTC
AGAATTAAGCAAGAGAGGAAACTTTCATTTCCAAGATAGCCTTTGAGCTAAGTTTTTGAGCAATTATCTCAAATCACAGA
AAGAAGTATGTTTTTAAACATAAGAGCTAGTATCATATTTTTGGAGTAGTATTGAGCACCGATATAGGGGAGAGTTCAAA
CAATTCACAGCCCCCATAAACCATGTAGTCATCATGGATAGAAAAGGGTCATACTTTTTAGAAGATTCCTTTAGTGCTTT
TTAGCATAGACTAGTGGATCCGCTTAGTAGTTCAGGTTCTATACCCTCGGTAAGGTATAGGACGGCCCTCACAACGTGAG
GCAAAATGATGTATCATCACAATAGCTCTTACGTGATCGTTGTCGGTTAGAGAAACTCCCACATAAGTAATTTTATTCTT
ATATACACAGTTTATATGTATTTTTACATACATTTCAGAGTTATATTGTATCATTGCATACACACAGAGTTGACATCCAT
GTTTTAAATAGCTTTTCTTTATATTGCACTTGTTTTAAACTACTTTCTATTGAAATGAGTTCAGTTATGTTGAGTTGAGT
TGAGCTAGGTAAGTTCTTCAGTTCCTTTCAAGCTTATGTCTTATTTTAGAATTCCCCTCGCATACTCATACATTCAATGT
ACTAATGTCATTTGGCCTGCATCTTCTTATGATCCAGACACAGATAACCAGGATCAACATCTAGCGGATGTTGATCCAGT
TGAGCACTCAGAGTCTTGTGGTGAGCCTCCTTGCTTTCGGAGGATCCCTTTTTATTGTTTTTAGTAGCTTTAGTTCATTA
GGATGTCGTGGGTCTTGTCCCAACGTCCATCTCAGTTGTTTTAGAGGCTTCATAGATAGATAGTCAGTAGTCCATTTGTC
ACTATCTTGTTATTGGCTTATGTTCATATTTAAGTTGCCACTTTGGCTAAGTTAAATGTTTATTTTTAAAACATTATGAG
TTCAGTTTGAGACAGTTGAGTTATTTAGCATTTAAATTATTTTCTTAATGCTTTAAGTCTTCCGCTGAGTAAGTAAGCCA
GACCAAGGGTTCTCTTGGGGCCAGCAATGGTTCTCGAGTACCAGCCCCACCCAGGGTGTAGGTTTGGAGCATGACAAACT
CATTAAAAGTTGCATATAATAATACGATGGTGATTGGGTGCACCTCTCTAAGCAAATATAGAAATTCAAATCTTATATCT
ATCTTATTTTTGTTAGTAACACCCCTTCCAAGTAGTTATTGGTAACACTATTGATGTTTCAATCAATTTTATTTATTTAG
TTTGCTTTAATCTTTCAAAATTTTCAAGTGTGTAACATTGAAAATTTATAAAAAAAATTAGCACACTATATTTTTTATAT
AATTAAATCAAATGTGTATATTAAAATTTAAAACTAGTAGTATTATATATGTTGGACCTATAATTTTTAAAATTTAACGG
TTCAGTGTTAAAATCGTAAAGGTCAAACCGATCAAATTTATATCTTAGATTCATCTATTTGTAATAGTGCACCCATCCTT
CCAAAATCCTGGAAAGTCTCCAAATTTACTCTCACACTAAAAAAGTGACCTTAACAGCTAAGAACAATTTAAGAATCACC
TGATACGACCTTATATACAAATAAAGAATGGTTCCGATCTTAATTTAGAAATTTTTGCGATGTTACAATCTTACATATCT
ATATTAAATATTTGTAATAGAGTCTTGTCGTGCTACTATAACACAATACATTTTGATAATATAGTATTAGTGTGATGTAC
TCATTAATGACCTGTGAGAGACTTATATTTAGATAATTTTTCTTTTTATTTTTTAAGCCACTACTTTCCCAAGCTTAAAC
CACTCAATGGAAGTAGGATTTTTCAATTTAAATCTATTCTCAAGCCGGTTTTTTTTGTCTACTTCTTCATTCTATTGTTT
TCCCAAAGTTCAAATCTCAACATAAATAAAAATACTAATTAATTTCTTTAATTTATCATAATCTTAATAAACAGAGTCAT
CTAATAAATATTATTAGTGAAAAGTGTTAAGTATCCTAAGTTAATTGAGGTGTTACAAAAACCTGATCGGGCACTAGGGT
TATAAGAAGAAGGAAAACTTATATAACTTAAAATATTATAATCTCTAAAATTTTCTACTATTTTGTAAAAATTACAAAAA
TTCCTCTGGGATATATCCCTATTCCCTCTCGGATATATCCCTCCCTTATCGGATACATTCCTCCCATTAAGTAATGTATC
ATTTGCAATGTATCGAACAACCAAGAAATGTATCCAAGAACGATAAAAAATTCAGAATTTTATACTTGGAGAAACTTCCG
AAATAGGATGTAATTAGCTCCCCAATGTATGAGATTATGTACTTTATATGAGAAAATGTCATAAATGGTCTCTAAACTAT
AAGAGTACGTCTAAAATAGTCTCTTAACTATATATTTATCAGATTTAGTCCTTTAACTAATCAAAATTTTATGAAATTTG
GTCTCTTAACTATATGCTTAACATTTTTAGTTCTTTAACTATACACTTGCTAGTTTTAGTCCTTTAAGTATTCAAAATTT
ATCAGGTTTAGTCTCTGACTATTTTGTATACAAATAGTTTAAGTTTATATTAACAGAACTCATGTATATGGAAAATTAAA
TCTTTAACCCATTTTTCAGTTGTTTCTCTTTCCCCACTATTTTTTCTTCAAATTATTCTTAAGGAAAGAACCTTAACCTC
AACGATTCAAAATAAAATTAACGAGGAAAGAAGATATAAGTCTTGATTTTATTGAATGGAGGATGAAATGAAGTATATTA
TTGTTGTTAATGACTTGAAAATGCTAGTTTATTATAAAAAAAAAATTACCTATTAGGTGTAGAGAGAGATTTATTTATAT
TTAATATAAATGAATTTCTTGCAATGAGAATAAAATTATGTTTTACTCACATATTTTGATTCCAGATTTTGTACTCGAAC
GATTTTATTGAAGAAAGTTGCGGGGAGAAAGAAATAATTGAAAAAAATGGGTTAAACATTTAATTTCATGAAGGGATGAG
TTTCGTTAATATAAACCTAATTTATTTGTATAAAAAATAGACAGATTCAAACCTAATAAGTTTTTGAATACTTAAAAAAT
GATTAAAATCGATAAATATATAGTTAAGGGACCAAACTTGACAACATTGGGATAGTTAAAAGACTAAATCCGGTAAAAAT
GTATAGCTAAGGAACCAAACTTAATAACATTTGACATAGTTTAAAGACTAAATTTGATAAATAGATAGTTAAGGATTATT
TTAGACCTGCTTCAATAGTTCTGAGACTATTTATTTCATTTGGTAATTAAGTTTTTATCATTAATGGAACTCTAAAACCT
TAGACCCGCAAAAATTTGAGGCATTGTGCGAGAAATACAGGGGACGAAAAGATCCATATCGCCTAATCAGGTACCTCAAA
ATCCTTCTGCATAATTTGTTTCAATCATTTTCTACTTCAACTGATCTGTTATTGAATGTTACCATTATTTATCGTGAACT
TGCTACCTCACACCAACACACATAAACAATTTTGAAAAATATTTATATACTGTTAATAGGGTTGATCAGGTCCTGGGATT
TTAGAGTAACAATCAATTACTTTTGTGAAATTGAATTATAGGTTTGATGATGAGATGAGATATGCCTGCAATTTTCTTTC
CCTTCAGTAAAGCTTTGTAAGTTTCTTTAGTGCTCAATTTCTTACTGATAAGAGCTTATGCCTTTTGGTGTTTTGATGAT
CTCCTCACAAGTGCAGGGACCTGGTCCTCTGCAGAGTATGCTCGTCCAGTGTCAAAGTGCGGTACAGCTGTAAAAGTTGT
CTGCGTCAGAAGCTGCAGAGTACTTCACCAATCAGAAGCAAGGAGGTTGCTTGTACGTTTGGTAATAACTTTTTGTGGTA
TATACTAAACAAAAGACAACAATATTATTAATTCATTCAAAGGAGAGAGTCTTTCAAGCTTCAAGAACAGCAAGGGACTT
GATCAATTACTTCAAGAGCTTCAAGAATAACAAGGGATCTGATCGATAACTTCAAGAGCTTCTTGTACCAGCTGTTAATT
TGTTTGCTTGTAATAGTGCTTACATTGTAGGATTCGTTTTGTGAAAGAAACGTTTCAAACTTGTTTGAATCATTGTAAGA
ACTAGGTTAAGGGTAACTTAGGTTCTTACTCTAAAAGTCTATATTAATCGGTTAGGATTAATATAGTGGGCGGTGTTGTA
TCCGCTTTGGCTCATCTAAGTAATAGGAGGTATTGCTTAGAGTTGGGATTAGTAGGCTAATCTCGGTTTGTAAACTTGCT
TTTACTTTTGCTTGGAGAAGATTAGTGAAAGAAGTTTGAAAAGTCCTGGCAGGCCAGGTCGTGGTTTTACTCCCTTGAGC
AAGGAGGTTTCCACGTAAATTGTTGTGCAATCTTTACTTTCAGCACTCTGTTTATTTTTTGTTATTGTAACTGTGCTGAG
GACCTGGTCCCATCGAAACAAGTGGACGCATATTTTAGTTACTGTTCTTGCTGGGTGAAAGGACCTGATCCTTGACTGAT
AGGTGGACTCATACATTCCAACAAGTGGTATCAGAGCGGTACTTTTCGTTTTGGTTAACACCAAGAAAAGAAAAGATCCA
AAAGGAATGGCTGCTCCACCTAATATGGAAGAAGGTCAGTCTTCTATTAGGCCACCGCGTTTTAATGGTCAATATTATGG
TTGGTGGAGGAATCGAATGCATGACTACATCAATGCTGAGGACACTGAGTTGTGGGATATCATTCTTGATGGTCCTTACA
TTCCAGTCAAGGAAGTGAAGGATGGAGAGACCACCACTTCTATGGTCAAGACAAGAAAAGAATACAATGAAGCTGATAGG
AAGAAGATTGAAAAAAATTACAAAGCCAAGAAGATCCTAGTGTGTGGGATTGGAGCGGAGGAGTACAACAGAATTTCTGC
CTGTGAATCTGCCAAAGAGATATGGGACTGTCTCCAAACAGCCCATGAGGGAACACAACGAGTAAAAGAGTCTAAGGTCG
ATATGCTTACGACTCAATACGAGAATTTTTGTATGAAGGAAGGTGAAACTATATTTGAAATGAACTCAAGATTCACTTCC
ATCACCAATGAACTAAGATGCTTAGGTGAGCCCATTCCCTTAAGCAAACAAGTTCGCAAGATTCTCAAGGTTCTTCCCAA
GTCATGGGAAAGCAAAGTTGATGCTATAACAGAGGCAAAAGATCTGAAGACACTTTCCATGGATGAGCTGATTGGAAATC
TCCAGACCTGCGAGCTGAACAAAAAACAGGGGACAAACATGAAGGAGGATGATGAAATGTCCTATGTTACTAAAAGGTTT
CAGAAAATCATCAAGAAACATGACGTCTTTCAAAAGAAGGCTTCGACCAGCAGAGCAACAAACGCAAATGATCTTTGTCA
TAAATGTGGCAAACCTGGTCATTTTATGAGGGATTGTCCCAGCCAGATGCAGGAAACTCAGGACTTCAGACCTCGCAAGA
GGGACCTGGTCCCAAACAGTGCTCGGAGAAAGGCTCATGCTGATCAGTTGGTGAGAAAAGCCTTTGCTGCATGGGGAAAT
GATTCAAGTGAGTCAGAAGAAGATGCAGAAAGTTATGAAGATGTTTCAATGATGGCTATTAAAGATGATGAAAATGTCTT
CAATTCCATCTTCTCATTAATGGCAAATTCTGATGATGAAGAGGATTCAGATGAGGTAACTCTTTTTGATCTTAAAGATG
ATCTAGATAATCTGCCTATTGAAAATTTGAGGAAACTTGCTGCTCTGCTTATTGATTGTGTTGATGAACGAACCACTGAA
AACTTAATGTTGAATAAAAAATTAAGTTTGTGTGAAGATAAGAATTCTGCTCTCATGTCTAAACTGAGTATCAGGATAGG
TATCCTCAAGAATGATAGTCTGGAACCCAGTGAGGGACCTGGTACCTCAGTAGGTGGAAAAAGAAAGCTTAGCATCCTTG
AGGAAGAACTGGAAGAAAAGCTCAAAATCCTTGAGTCCAAGTTAGTTGCTTCTCTTGAAACAAATTCTCAACTGAGAAAG
GATCTGAGTAAGGTCAAGGAAGAGTTAAGCCACTCTCTAAAATGGACTGACTCTTCTAAGATACTATCTAATCTGTCTAA
TCAGAGTTTCAATGGAAAGAAAGGGTTGGGACGTAGACCAATAGAACCTCCTTATAATCCTCATAGCAAATATGTGTCTG
TATTTGACAATCTGTTGTGCACTCACTGTGGGCGTAATGGTCATCTAAAAGAAAAGTGTGAGACTCTGAGAAAAGCAAAA
GAAAAGCATCAGAAATTTGTCAGATCTGAAAACAATGATAAAAGGGAACTCAAGGGACCTGGTCCCCGTTATCGTTTCAG
TAAGAAAACTTTACCTCCCTGGACATAAAGGTTTCTTATCAGACCTCTTAATGATTACTGGGAACTCCGTCTGAAGTGGG
TTCCCAAGTCTAATAAGTGATTCTTGTGCAGAAGAGAGGGAGCAGTCAATGTTGGTACATGGATAGTGGATGCTCAAGGC
ATATGACTGGAAATACTCTAAACTTCCTCTCTTTGGAAGCACACCAAGGTGGTGGTGTGTCATTTGGCGGTGGAAAGAAA
GGTTTTATTCTTGGTATTGGCAAGATAGGAAGAACTCCAGATCATTCCATAGACAGTGTATACTATGTGGACGGTTTGAA
GTTTAATCTCTAAAGTGTGTATCATATTTGCGACAAGGAAAAATGAAGTCAAGTTCATGTTTGAAGGGAAACAACTTGTC
ATGTCTGAGTGCTCAAACTGATGATGCAAATCTTTGGCATAGGCGACTGGGTCATGTAAGTACCTCTTTTCTTAACAAGC
TTGTTGCAGGGGACCTGGTCAACGGACTACCAAAGTTGAAGTTCTCAAATGACAAAGTCTGTGACGCCTGCGCAAAAGGC
AAACAAACAAAATTTTCTTTCAAGGCAAAGAAGGGTGTGAGCACTACCAGACCTTTGGAACTTCTCCACATGAATCTGTG
TGAACCTGTTAGAATTCAAAGCAGAGGAGGAGTGATGAAGGGAGACCATGAGATGAAGGAGCTAATCAAGGAAAGGGAAG
ACAAGGATATCTTAAATCCTGGAAACAAACAGGCTGCGAAGGAAATTGCTGCAGATCTCACAGGAGCACCTGGTCCCTCT
GATACTACCCAGAAGGTTCCATCTCAAAATCATGAAGCTGAATCTGATGCTGAAATCGAAGAAGAGTTGATCAGAAAGTT
CGGATGGAAACATCAATTCTCACATCCATGGGACAATCTCATCTCTCCACTTGACTCTGGAATTCAAACTAGATCCAGGA
CAAGAAATCTAGTTGCATATTCAGCCTTTATGTCAAGAGAAATACATCAAGGAACTGCTTTGAAAGTTCAATCTGATTGA
GGCAAAAGTTCTTGACACTCCCATGAGCACAAGTGTGAAGCTTGACTTAGATGAAGATGGAGTTGAGGGATGAGTGCAAG
ATTTCAAGCAGCACCAAAGGAATCCCATATAAAGGCAGCTAAACGTATCCTGAGATACTTGAAGGGAACTCAGGACCTGG
TCCTCCTCTACCTAACATGTGACTCACTTGATTTAATTGGTTTTGCAGATGCTGACTATGCAGGCTTTCTTGTAGATCGA
AAGAGTACATCAGGCATGACACATTTTCTTGGATCATCGCTGATTTCCTGAGGGACAATGTTGAGAATTAAAATGTGGTG
ATGAAGTTCTGTAAGACTGAGGACCAGCTGACTGATATCTTTACAAAGTCATTGAGTAAAGAATGTTTCATTAAAAGCAA
GATGAGGCTGGGGATGCACAAGTTTACCTGATTCCATGACAAGTTTGCACAAAAATCTTCTATTTTGATTATGTTACAGA
GGGCAGGTATCTATACTTGTTTTAATGCTTGTCATTTAAGAATTCACTTTTGGTACCTTAATGTAGGTATACACTCATGG
TGTGTCTAGCTGAAGGGAAGATTAAATCATACTGACAGGGTTGCAAACTGAAAAGGGGACCTGGTCCTGCTGAGGTTTCT
ATCACTTATACTACACTGTCTGTATGTCAACATCACTGTCACATGTCCCTCACCCATTCATCGTGTCAGTTTCAGACATC
TTTTTGTTTTTAAACCAAAGGTAGCTACTGCTTGGGGACCCAATGTCTTTTTGGTTTTATATACTACTTCTCTTAGTGAA
TCAAATTGCAAAATCTCTTCAAACAATTCTTGTTGAAATTCACTAATCCCCTCTCCAAAGCTTTTCTTTCTTTCTAAAAA
TGCCTAACTCTAATTCTTCTTCAAAGATCCCTATCTCCCAAGAAGTTGAAAATCTTAGTTCATTCACTTCTCCTTTTATA
CTCCAGAAGGCTGTAAAGAAATCTCATGTGAAAAGGGAGAAAGTTAGAAAACAGGTGGCTGAAAATTAAAACTCATAAAG
GGACCAGGCCCTAGGGTGCAAAAACAAAAGTGAAGAAAAGGAAATGACAAGAGAGGAGCGGATAATGGCAATGGAGAACC
AGAAGGTTTTAAATGGCAGATTCTTTAACCCTGGCATTCTAACCAAATTTGGAATATCAAATCTTTTTGATGTACTTGCC
TCAAAACGCGGAGATGTCAAGAATGCAGGGTTACCAAAAAGGTTTCTCAAAGGGGAATATAATTTTTTTTCCATCAACAA
GGTGTTAGTGCCCAGAACTGAAAAGAGAACAGTGGCATCTGCTGCTGATCTTTTTCTCATGGAGAAACTCGATGAACTTG
AAGAGTTCAACCTCCCTGCCATTATACTGGAATGTGAGTGTGTTAAAGGAAAATCTAGGGGCAGATCTCAAGTGACAGAT
GTTCTAGAGCAGCAGGCTACTCTTAAATGAAAAGTAACTGATCTCACTGAGATTTTGAATGACTAGGAGGCTGAAATCCC
TAAACTGAAGTCTGAATTATAGAAGGCTGTTTCAAGGGGACCTGGTACCAGTGATGGAAATGAGTAGGTGTTGCAAATGT
TGAGATATGAAAATGAAAGGCTGCTAAAGACAAATGCATCACTCAGTGAGGAAGTTAAGGCTCTCAACATGCAGCTTATC
AAGGCTCATGAGGATGCAAATGAGCATCTGTCTCTGTTTATGTGCACCCTCAATCCCTTTCCCATTCCGTCCTAAAAGTG
TCTTGTTTCCTTACAATCTTGATTAAAACTCTTGTGGCTTTGTGTTTGTTTTGCTTGACTACAATGGTCAGTATTTGTGA
TCTAATGCTATTTATGTTTCTCCCCTGTTCATGTGTGGCTTAATATTCTCTTTATGCTTACATACACATGTTCTGTGTGG
CCCAAGGCCCTGAATTCTTTATTGCCTTGCATTTAACTTGAATATGTTTACTGCTTCACCTTTTCAATGATGTCAAAAGG
GGGAAGTTTTGTTGTAAAGTTGGTTGTGGAATAGGGGGCACTGAACTAAGGGGGAACTGTGGTTGTTAAGGGCATTGAAC
TAAGGGGGAACGAACTATGGTTTTTAAGGGCATTGAAATAAGGGGGAACGAAAAAGTTGGTTGTGGAATAGGGGGCACTG
AACTAAGGGGGAACTGTGGTTGTTAAGGGCATTGAACTAAGGGGGAACGAACTATGGTTGTTAGGGGCATTAAAATAAGG
GGGAACGAACTGTGGTTGTTACTGGTGCACTAACAAAGGGGGAATTTGTTATGTATTTGAATGAATGTCTGTTCACTCAC
GTGAGGAGTTATGCAGGTTGTTTGTCATCATCAAAAAGGGGGAAATTGATAAGAGCTTATGCCTTTTGGTGTTTTGATGA
TCTCCTCACAAGTGCAGGGACCTGGTCCTCTGCAGAGTATGCTCGTCCAGTGTCAAAGTGCGGTACAGCTGTAAAAGCTG
TCTGCGTCAGAAGCTGCAGAGTACTTCACCAATCAGAAGCAAGGAGGTTGCTTGTACGTTTGGTAATAACTTTTTGTGGT
ATATACTAAACAAAAGACAACAATATTATTAATTCATTCAAAGGAGAGAGTCTTTCAAGCTTCAAGAACAGCAAGGGACT
TGATCAATTACTTCAAGAGCTTCAAGAACAACAAGGGATCTGATCGATAACTTCAAGAGCTTCTTGTACCAGCTGTTAAT
TTGTTTGCTTGTAATAGTGCTTACATTGTAGGATTCGTTTTGTGAAAGAAACGTTTCAAACTTGTTTGAATCATTGTAAG
AACTAGGTTAAGGGTAACTTAGGTTCTTACTCTAAAAGTCTATATTAATCGGTTAGGATTAGTATAGTGGGCGGTGTTGT
ATCCGCTTTGGCTCATCTAAGTAATAGGAGGTATTGCTTAGAGTTGGGATTAGTAGGCTAATCTCGATTTGTAAACTTGC
TTTTACTTTTGCTTGGAGAAGATTAGTGAAAGAAGTTTGAAAAGTCCTGGCAGGCCAGGTCGTGGTTTTACTCCCTTGAG
CAAGGAGGTTTCCACGTAAATTGTTGTGCAATCTTTACTTTCAGCACTCTGTTTATTTTTTATTATTGTAACTGTGCTGA
GGACCTGGTCCCATCGAAACAAGTGGACGCATATTTTAGTTACTGTTCTTGCTGGGTGAAAGGACCTGATCCTTGACTGA
TAGGTGGACTCATACATTCCAACACTTACTTATACAGTGAAGATGCATGTGGACATTCATTGATCGATATTAAATTGTTT
AAGATCGTTTCTCTATGTCCTTGGTACCTTTGCGTGTGCGCTATCTCCGTGGTTTGAACTTGGAGGTTCTACAATATGAA
ATTTACTTTGATTGTTGGATGACTTGTGTTTGTTCTTTGTGCCTGTTAGAGTTCCACATTGATTCTGGAAAAAATTGGTG
GTTTGCTTATATGAACTTGTGCAATTCTCTCCTTATGAGCGAGTTTTGAGATTTTCTGTGCTACTATTAATTTAAAGTAA
CTACTTGACAAGTTCTCCACATTAATTGTTATTTTCTCGGGACAATAATCTGAGAGAAAACAACAATATGATTTTCTGGT
CTTCAACTATCGTAGGTTGTTACCATGGGAGCTTTGGTTTAGCGATATGAACACAACACGTGACATGTTTGTTAGGCGCA
TGTCATGGTTCAAACCCTGCTCCATGGTATTTGTGTCAATACTCCTCAGAGTTTCAAACATGTGTGTTGACTGCACTCGG
CCAGAACCCCACGGGGAGAAAAATAATCTTAGGTTGTGGAAATATTGTCCTCAAGCTCACCTTCTCCTACAACTAATTCA
GTACCTTTTCTTGGAATATGGTGCGATCTTCTAACCAAAATGGAATTGTTAATAATCTTTCACATGCTTCTTTCTTTTCT
ATTCTTTTGAATTTAGTACCAGTCTTCATTCTTATTTACCAACATGGCAATGAATTTTATCGTCATTATCTGGAAGGTTT
TACCTTGTTTGGCAGCCAACAATTTTATTTCCATGTTTTACTGTTTATGTAAGATTTTTCAGTCGAATCCGCTTGGTGTT
ATCATGACTGTTAACCTTCTATTAATCTTGTGCATTTAGGTCGTTCTAAATTTTATTTGCATTAATGCGAGTGTTAATGG
AGGACACGCTGAGGAGTGGAACTACTCTCGTTGTTGATCTCTATTCATATTTAGGAGTAGCATTCTCATCTGCCAAGGGA
CTTGATATTGAATGGTGTAAGGTGACATCATGTCTTACTTCCTCATTATTGTTGTTTTGTTTCCTAGACAAGTTTCAGCA
AGGTAAAATCACCCGCACATCTATTTACGAGTTAATATTATTCTCCTTTTTTTAATTAGTACTAATAAAGTTTTAATTAT
AGATACTAATAGATTAGTTTTAATTTATAAATTAATTAATTACAATTTATTAAATAATTATATAATATTATCATAATCAA
TAGGTGAGAGAAACAATAGTTAATTAATGAGAGAGAATCAAGCGTGCAATTGGTAATTATCAATTACAATATTCAAAAGA
TTTTCTTAATTTACCATTATCAATTTCACGCCACCCCACGCCCACTCCCACATACCCATGTTTCTCTTACCACTGTTATT
ATCCCTCTTTCAATTTCTTCATTGTTCATCTTCATACACACAAAATCCACCGGTAATCTGGTCCACATTATCACAAATCC
ACTTTATTCGGTTCACAAGAAATATCATGCCGAAAAATCACAAAGTTTCCCTTACACCTAGAAAGAGTCCAAGATTTGTC
AACTCAAACTTCGTCACCCAAGGTGAATGCAACTCCAGTGAAGAAGGGTGGCACCCCTCCAAAGAAAAACCAAAACACAG
CAAAGAAAAAAGAACCAAAGAAAATATCCACACCAAATCAAAAGGGGCAAAAAAGGAAGGGGAAAATAGTGGAATCTCCA
TTTGCATACATTGTTACACTTAAGTTTTCTAGATGGATACCAATTGGATACAACAATAACTAGTTTTAGCTTGGATTAAT
AGTATGAAATCTTAAATATATGTTGTATGATCCGCTAGATACCAATTGCATACATTGTTAGACTTAGTTTTTCTAATTGG
ATACTAGTTGGATACCAATTGCATACATTGTTAGACTAAATTTTTCCAGTTGGATACAGAGTGGATACCAACAATAACCA
GTTTTCGTTTGTGATTCTATATTTGAAAAACACAACATACACAAAGGAGAAAGTAGTACACATAATACATGTTTTGAAAT
CAGAATACATTAAGTTAAAAGACCAAAAACATCAAAATATGTGTTTGTTACAATTAAACAATTAAGTTAAAATAAATAGT
AAATGGTCAAATACCCTCTAATCTATATTTAGATTTTCAATTACACATTTATAATTCATGGGTCCTATTAACCCTCCTAA
ACTACTTAAAAATAAAATAAATAACCCCTTATACTATGATAACCAACCATCTGCCTTGTGGTGAAACACATGCGCTTGAC
ACGTGTGTTTCACCAATTAATTTTTTTTTAAAAAGCTCTCTCTCCTTCTTGTTCATCCTTTCTTCTTCAATCTTTTTGCA
ATCCTAATATTTTTTTCTTTGTGAAAGCTTGATTTGGGGGAAATACTAGGGGGATACATTGGAGGTCTTCTTCTATTTTT
TTTTAACTTCCTCACAAGGTGAACTCGCCGGGCCTCCATTTTTTTCACCATTGTCGTATGAGAAATCGTCGTCACCACCT
CCACCTTTATCACCTACCTAATTTAACAACGACAATTCAACACCCTAACACATCTTTATCATCTTCATTTATAATATCTC
CCCGTTGTCCATGATTTCCAACCCCATTAGTTTCATCATCTCCACCATTCTCAGGATTTTTTTCCTCCTCTAATTCTTTC
TATTAAAGATCTTTATCTAGGTTTTTTTAAAATCATCACCTATCTCATCTATCAATAGGGGATTCAAATCTTTTCTCCCT
AACTTCACAACTTGTTGCAATCTTGCTCCTTCAGCGATTTTTCTTTCAATTTTTTCACTTTCGTTTTACTTGATAAATCA
ATCATAGCATATCAGAATTAAANNNNNNNNNNNNNNNNNNNNNNNNNNNNNNNNNNNNNNNNNNNNNNNNNNNNNNNNNN
NNNNNNNNNNNNNNNNNNNNNNNNNNNNNNNNNNNNNNNNNNNNNNNNNNNNNNNNNNNNNNNNNNNNNNNNNNNNNNNN
NNNNNNNNNNNNNNNNNNNNNNNNNNNNNNNNNNNNNNNNNNNNNNNNNNNNNNNNNNNNNNNNNNNNNNNNNNNNNNNN
NNNNNNNNNNNNNNNNNNNNNNNNNNNNNNNNNNNNNNNNNNNNNNNNNNNNNNNNNNNNNNNNNNNNNNNNNNNNNNNN
NNNNNNNNNNNNNNNNNNNNNNNNNNNNNNNNNNNNNNNNNNNNNNNNNNNNNNNNNNNNNNNNNNNNNNNNNNNNNNNN
NNNNNNNNNNNNNNNNNNNNNNNNNNNNNNNNNNNNNNNNNNNNNNNNNNNNNNNNNNNNNNNNNNNNNNNNNNNNNNNN
NNNNNNNNNNNNNNNNNNNNNNNNNNNNNNNNNNNNNNNNNNNNNNNNNNNNNNNNNNNNNNNNNNNNNNNNNNNNNNNN
NNNNNNNNNNNNNNNNNNNNNNNNNNNNNNNNNNNNNNNNNNNNNNNNNNNNNNNNNNNNNNNNNNNNNNNNNNNNNNNN
NNNNNNNNNNNNNNNNNNNNNNNNNNNNNNNNNNNNNNNNNNNNNNNNNNNNNNNNNNNNNNNNNNNNNNNNNNNNNNNN
NNNNNNNNNNNNNNNNNNNNNNNNNNNNNNNNNNNNNNNNNNNNNNNNNNNNNNNNNNNNNNNNNNNNNNNNNNNNNNNN
NNNNNNNNNNNNNNNNNNNNNNNNNNNNNNNNNNNNNNNNNNNNNNNNNNNNNNNNNNNNNNNNNNNNNNNNNNNNNNNN
NNNNNNNNNNNNNNNNNNNNNNNNNNNNNNNNNNNNNNNNNNNNNNNNNNNNNNNNNNNNNNNNNNNNNNNNNNNNNNNN
NNNNNNNNNNNNNNNNNNNNNNNNNNNNNNNNNNNNNNNNNNNNNNNNNNNNNNNNNNNNNNNNNNNNNNNNNNNNNNNN
NNNNNNNNNNNNNNNNNNNNNNNNNNNNNNNNNNNNNNNNNNNNNNNNNNNNNNNNNNNNNNNNNNNNNNNNNNNNNNNN
NNNNNNNNNNNNNNNNNNNNNNNNNNNNNNNNNNNNNNNNNNNNNNNNNNNNNNNNNNNNNNNNNNNNNNNNNNNNNNNN
NNNNNNNNNNNNNNNNNNNNNNNNNNNNNNNNNNNNNNNNNNNNNNNNNNNNNNNNNNNNNNNNNNNNNNNNNNNNNNNN
NNNNNNNNNNNNNNNNNNNNNNNNNNNNNNNNNNNNNNNNNNNNNNNNNNNNNNNNNNNNNNNNNNNNNNNNNNNNNNNN
NNNNNNNNNNNNNNNNNNNNNNNNNNNNNNNNNNNNNNNNNNNNNNNNNNNNNNNNNNNNNNNNNNNNNNNNNNNNNNNN
NNNNNNNNNNNNNNNNNNNNNNNNNNNNNNNNNNNNNNNNNNNNNNNNNNNNNNNNNNNNNNNNNNNNNNNNNNNNNNNN
NNNNNNNNNNNNNNNNNNNNNNNNNNNNNNNNNNNNNNNNNNNNNNNNNNNNNNNNNNNNNNNNNNNNNNNNNNNNNNNN
NNNNNNNNNNNNNNNNNNNNNNNNNNNNNNNNNNNNNNNNNNNNNNNNNNNNNNNNNNNNNNNNNNNNNNNNNNNNNNNN
NNNNNNNNNNNNNNNNNNNNNNNNNNNNNNNNNNNNNNNNNNNNNNNNNNNNNNNNNNNNNNNNNNNNNNNNNNNNNNNN
NNNNNNNNNNNNNNNNNNNNNNNNNNNNNNNNNNNNNNNNNNNNNNNNNNNNNNNNNNNNNNNNNNNNNNNNNNNNNNNN
NNNNNNNNNNNNNNNNNNNNNNNNNNNNNNNNNNNNNNNNNNNNNNNNNNNNNNNNNNNNNNNNNNNNNNNNNNNNNNNN
NNNNNNNNNNNNNNNNNNNNNNNNNNNNNNNNNNNNNNNNNNNNNNNNNNNNNNNNNNNNNNNNNNNNNNNNNNNNNNNN
NNNNNNNNNNNNNNNNNNNNNNNNNNNNNNNNNNNNNNNNNNNNNNNNNNNNNNNNNNNNNNNNNNNNNNNNNNNNNNNN
NNNNNNNNNNNNNNNNNNNNNNNNNNNNNNNNNNNNNNNNNNNNNNNNNNNNNNNNNNNNNNNNNNNNNNNNNNNNNNNN
NNNNNNNNNNNNNNNNNNNNNNNNNNNNNNNNNNNNNNNNNNNNNNNNNNNNNNNNNNNNNNNNNNNNNNNNNNNNNNNN
NNNNNNNNNNNNNNNNNNNNNNNNNNNNNNNNNNNNNNNNNNNNNNNNNNNNNNNNNNNNNNNNNNNNNNNNNNNNNNNN
NNNNNNNNNNNNNNNNNNNNNNNNNNNNNNNNNNNNNNNNNNNNNNNNNNNNNNNNNNNNNNNNNNNNNNNNNNNNNNNN
NNNNNNNNNNNNNNNNNNNNNNNNNNNNNNNNNNNNNNNNNNNNNNNNNNNNNNNNNNNNNNNNNNNNNNNNNNNNNNNN
NNNNNNNNNNNNNNNNNNNNNNNNNNNNNNNNNNNNNNNNNNNNNNNNNNNNNNNNNNNNNNNNNNNNNNNNNNNNNNNN
NNNNNNNNNNNNNNNNNNNNNCCTCTCCCATGTGAGAGTACATGGGATATATCAAGTTATGTATCGGAGCTTAAATTATT
GCCACCTGATTTTAAAAGTAAGGTAGGGAGGCCACAACTTAAATGCTGGAAGGGGTTTGCTGATGTCAAATTTAAGAGGT
CTAAAGTTACGTGTAACACTTGTCGTCAGGAGGGACACAATAGAAAGACATATTCAAATTATCTTGCTGAAATTAGTTAT
AATTTGTGTTTAATTTAATTGTGTCAAAAACATGTTTTTGGTCTTTTAACTTAGTGAATTCTGATTTCTGAACATTTATT
ATGCGTACTACTTACTCCTTTGTGTATGTAGTGTTTTTCAAATCTAGAATCACAAACTAAAACTGGTTAATGCTAGTATC
AAACTGGAAAAATTAAGACAATGTATACAATTGGTATCCAACTGGAAAAATTAAGTCTAAACCATGTATGCAATTGGTAT
CTAGCTGATCATACAACATATATTTAAGATTTCAATCTATTAAGCAACTAGTTAATGTTGTATCCAATTGGTATCCATCT
GAAAAACTTGTGTAACAATGTATGCAGTTGGTATTCAACTAGAATTTCAAAACTAGTTATTGTGGTATCCAATTGGTATA
TCATTAATGGGTCTCTAAGACCAGCGAAAATTTGTAGCATTGCCCGAGAAATACCGACGACAATCAGGTTCCTCAAAGTC
CTTTTTTCCTAATGCTTTCTGCATAACTTGTTTCAATTATTTTCTACTGCTATTGAATGTTACCATTATCTATTATCGCG
TACTTGCTACCTCACACCAACACAATAAACAATTTGAAAAATATTTATATTTAATTTAAAATTTTCTGGTGTACTGTACT
GTACTGTCAATAGGGTAGATCAGATCATGGGATTTTGGAGTAACAAGTAATTATTTTCATGAAATTGAATTATAGGTTTG
ATGGTGAGATGAGATATGTCTGTAATTTTCTTTACCTGCAGTAAGGCTTAGTAAGTTTTTTTAGCGCTCAATTTCTGACT
TATACATTGAAAATGTATGTGGATTTGGTCAATATCAAATTGTTTTGGTCATGTAGAAATGATTTAAGATCGTTTTTCTA
TGTCCTTGGTACCTTTGCGTATACACTATCTCGGTGCTTTGGACTTTGGAGGTTCTACACACAGGTGTATCCAGGATCTC
AAGAACATGGGGCACCATTATCTTAAAAATAGACAATTAATTCAATTATATAAATTTTACGGTCAAAACAAGTTGACGAG
CAAGTAGGTAGTAGCAATCTTTATATAGTAATATATTAGCAAAAAACATCATTCACTTACAATTGTCCTCGACGAGTTTT
CATATTTTGAAAACGGTCAATAATGGCATCATTACTTACATTTTTAAATATACTACGCTCTATATAGAAAATCATTCGTT
ATGTACTTCATCGATGAGAATGCTTCCACGCTTGCGGTAGCAACAGGAATAATCAAAGTTAGCTTCACAAGTAGATACAC
AAGTGACCAAGTTTGATCTAGTTTTGTCTCTATCATCACTTTTGCAAGATCCTTGATTCCCTTCAAGTTGAGAAACTTGC
TATCACACTTTTGAGCATAGACAATAAAATCATCAAGTTGAAAATTGAGTTCCCGAAGTTCTTTATCACCAAACTCACTT
GGGTAGTACTCGGCTAGTTTCATTATCCTATCCTTGTGAAAATTAGCAAATGAATCAACAGGACTCAAATTAGCCATACC
TAGGAGCAAGTCACTAGTCACCACATCAAAACGATTATTGAGTTCTTGAAGTGCCAAATCAATGACGGCATAAAATACTT
CCACACGAAAGTGATGCAAATATGAAATATTGGACCTCTTACGCTTCGACTTTCCATTAGAGTAGTCTTCATTCATTTTG
GGAATTGAAATTCCATGTTTACCACAAAATAAACTAACCTCATCCATCATAGAGTCTCATTCATCCTCTCTCATCATTTG
CAATCGTTTCTTTGAAAGGTCAAGCAATCCCATAGCATTAACGATATCTTGATCTTTCTTTTGTAAAACTTTATTCAACT
CATTCGTCAATAGTAACACCTTAAACATCAAGTGCAACATAAAGACAAATTCAAATTCATGAATCTTGCTCAAAAGATTT
TCCGCCGCAAATCTATGAAGATGATATGGACAATCACGTTTCATATCCTTAAGCACATTAACAATTGAAGAAAAAAGAAT
CAGGAAATTGTCCAAGGTTTTAAAATGAGACCCCCAACGAGTATGACCCGGTCGTTGGAGGCCACGTTGCTGCTTCAAAC
CTTACCCTGTATGAACTTCTCCAAACTTAAGCAACTCTTCCAACTTATCTTCTCGATGTTGTCGAAGTGAATCTCGGCGT
TTAAATGAAGCTCCAATTGTATTCAAAATATTAGTGAGAACATAAAAAAAATTATCCATATCCGAATTCTTTTTGGAAAG
ACCTACAAGTGCCAATTGCAATTGGTGAGCAAAACAGTGAATAGAATATGCAGATGACGTATCTTGTAAAATCAAAGACT
TGAGACCATTTATTTCCCCTTGCATATTACTATCCCCATCATAACCTTGACCACGTATTTTGGATGTACATAATGAGTGA
TCCAAAAGCAAAGAATAAATTGCCTTTTTTAATGATTGAGAAGATGTATCATTTACGTGGACAATACCCAAGAATCGCTC
TATCACCATTCCACTTTTGTTGACATATCTCAAAATTAGAGCCATTTGCTCCTTATGAGAAACATCCTTTGATTCATCAA
CTAATATTCCAAAATAATCACCGTCCAAGTCTTCAATGATAGCCTTAGTTGTTTCTTTAGCACAAGCCTCCACAATATCT
TTTTGAATTGTCGGACAAATCATCATATCATTTTGTAGAGCATTACCTAATATTACTCTTCCCACATCAAAACTTCTATC
CCCATACCATTTCAAAAGTTCAAGAAAAGCACCCTTATATTCGGAACCTTCACTTTCATCATGTCCACGAAATGGAAATC
CCGATGTCAAGAGAAATCTTGCTACATCAATTAAGGCATTTAAACGCATCCGATAATCACTTCTTGCCTTTTCACTTTGC
TTGTCAAAAGAAGATTGGATCGATTGTCGTTGGTTTTTCAAATCTTGCATCCTATTGAAACATTTATGATGGATCTTATT
TACCTTACCAACATGTTTTTTGAATCTTTCTAAAGCTTTGTTCCAACACCTAAATCCATCTCTTGTAAATGAATCTCCGG
CATTTTCACGACTTTCAAGTTCATTCTTGAACAAATAACAACACAAACAAAATGCCGCGTCTGCTTTAATGCTATATTCC
AACCATTGAGATCTTCTCTTAAACCAAGTTGGTTGAAATTGACGCATTTTATCTCTAGATTGAGTTTTAGGGAAGATATG
ATCAACAGGTTGACATGGCTTTTTTTGAATGTAATACCTCCTTACCGCATCTCGAATATTAGGACCATAAGATGAAATAG
GCATTCGATCTTTGGGATCTGCTTCAAGAGATTTAAAATCAAGCATATTATCCATATTTGAAAGTGGAAAAGAATTTGTA
TGTCTTTGAACTTCTGGAGCAACTTGTGAACTCACAAATGGTTGATTAGAGCTAGAACTTGGTTGGCCATCTTTTGGCTT
TGGTAACTTGATGAGAAACTTATCCATTTGTGATTTGGTGAATTGATTGTAAGAATTATTTTACCTACAAAATTAAATAT
TCACACTTCTATTCAATCTTATAAAAACAAAATAATTTTTAAAAAATATTAGCACAAATAACAAGTTTACTGATAAAAGA
ATCACAATTATTAGATAACTATTTAGAAATCAAGAAATTCTTATAAATTTAAATATTCAAGCATTCAATTAATGGAACCA
CTTCATAAATCAAGAAAAACATATAAAACAAATGAAGTACATTAATAAATATTTTTTTTTTAGATAACATACCTTGTTAC
TTGTTCTCAAATCTCACTTCTACCTCACCATGAACAACAAAGTGAAAATGTGGAATGAAGCCAAAAGAAGAACAATATGA
TGTCTTTACTCCTTTTTACCTTTTAGTTTAGGGCTTTGAAAAGTCAAAAGAAAAAGTTTTAAAAAAAAATAAGAAAGCGT
CTAAATAAAGAAGGAAAGGAGAAAAAGAAAGTAAAAAAATATAATTTGACTTTATTGACACTTCTAGCTTAAGGTCTAGA
CATAGCTAATGCAACCTAAAAATATGGGTATTTGAACCTCTTTTTATTTATAAATTATTAAAAAGATCTATGAAAAGTGG
CACATTTTGTTATATTAATTAAAAATTAAAAATGTGGATAGAAAAATTTGAACCACAAATCTATAAGTTATGCACCCCCT
ATTTGTACTTACTTATCAATATACTAGAGTATTCTTTTTAACCTTGGGTTCACCAATACAAATTTAAAAAGATAATTAGA
AAAATAGTAGTATTATATAGGGGTTAGGAAGGGGAGGATGGGTGCATGTGAACCCCCTCCCCTTCATGTACATACGCCTC
TGGTTCTACAATATGGAATTTACTTTGATTGTTTTATAACTTGTGTTTGTTCTTTGTCCCTGTTATAGTGAGTTAGAGTT
CCACATTGGTTGTGGAATAGATTGGTGGTTTGCTTATATGGATTTGATCAATCCTTCCCTCATGAGTGAGCTTTGAGATT
GAGTTAGACGTGTCATATCTTTGCATGGTATCAACAGTGGGGGATCCACAATTTTATGGTTATGTGTGCTCAATTCCTTT
AACATAAAGTTGCTAGCCAAGAAAGCTTTATTTCTAAAAGCTTATAGTTAGTAAATGAAATACAATAAATAGGAAAGTAG
AAAAACAATAAAGAAATATAAGTAAAAGGTCAGCAGTGAAAAGGTATAAATAGAAGAGTCCAAAAAACTATGAAGAAGTT
TCAATTTGCTTTTTTTTTTAACAAAAAAGATAGATTGTTACCCGGATTCAAACCCTCGCTGGAGGGCATTAGCCATCTTA
GAATTCAACTTCAGAACCAAAGCATCCATGGAATGTTTTGGTTAATTGGTTCTCTCGAATATGTTATTTTCCAGTATTTT
CTATATACATATACAAAGTTTCCGTCGGGGTCAATGGGTGCTCGAGCATCCAGAACTCTATACGGTCCATCCTGTTTGGC
TCCCGCTTCGGGCTCCAATTGGTTGAGCGTGAATGGGGGTGTTAGAGCGGGTTAGAGTCTCACATTGATTGGGGAATGGG
TTGTGGTTTGCTTATATGGACTTGGACAATCTTCTCCTAATGAGCTAACTTTTGAGGTTGAGTTAGACCAATGTGTCATA
TCTTTCCAATCCCTTTACCATTTCTTTACCAATTGTGATTGGGCTACTTTACTTCTAGTATTATTGCATAAATGAACCTC
TTACTAAAAAGTACTAGATATTATCCAGCAATGTGTAACTGTATATACACTTGTGTCTATATCTAGATGTAAATTCATGT
ATCCATGTATGGATGCAGAACATGTAAATGAAAATACACATATTTTGCTTGAAATGACTTCCAGTAATAGCATATTGCAT
TATTATGTTCATGTTGTCCTGTACTTGTTAGCTGTGGTTTTAATGATTCTAAACTAAATGATGGGAACTCACAGGAGTAA
CTTATGGTTAAGACAACTCTGTTCTAAATACAGTTTTAGTTTCTTTCCCCAGAAAATTTGGTGCAGTAGCGGCTCAGGGG
TCACTGAAGTCTAGTTTGAGTTTGACCTTACCTTTTAAGCCTTGACCGAATATTCATATGGAAAACAAAGAAACATCAGT
TCAAGAGGTGCCTTAATTGTTTTAGAAGCGCTTGACCGCTGTGGGAAGACACTACAATCTAGCAGACTATACAAGTACCT
CAATGAGCAAGGACATTCAGTTGAATCAAGGAGATTCAAATGATTTCTTCTTATCTTGCTAACAAGGCGCAGTTGGATGA
CCATGCTATCCATCTTCTCTTCACAGCAAATCGTTGGGAGAAGAGGTATTTCAGTTCATATGACCTAATTTGTATAGCAA
TAATGTATTTTGTGAAAGAGATGCAAAGAGTGCCCGATAGACAGAAGTCATCTATTTGTAATAAGTTAATATTTACGCAT
ATAGTATTTAGCCATAGATTGAAATAGAAACTAAGTGGCATTGAAAGTTTCTCTGCTACTATTAATTTAAAGTAACTACT
TGACAAGTTCTCCACATTAATTGTTATTTTCTCAGGACAATATGGACATAACAAACTGAGAAAAAATAACAATATGATTT
TCTGGTCTTCAACTATCTTAGGTTGTTGCCATGTGAGCTTTTGTTTAGCGATAAGAACACATAACGTGACATGTGTGTTA
GGCGCATGTCATGGCTCAAACCCTGCTCCGTGGTATTTGCATTGGGAAGAAGATAGAGGGGTGGGTCACTTGGAGTTTCA
AACGTGTGTGTTGACTGCACTCGGGCCAGAATCCCACAGGGGTGAAAAATAATGTTAGGTTGTGGAAATATTTTCATCAA
ACTCACCTTCTCCTGCAACTAATTCAGAACCTTTTTCTTAGAATATGGTGTGATCTTCTGACCAAAATAGAAGTGTTAGT
ATCTTTCACCTGCTTCTTTCTTTTCTATTCCTTTGAATTAAGTACCAGTCTTCATTCTTATTTACCAACATGGCAATGGA
TTTTACCATCATTATCTGGATAGTTTTACCTTGTTTGGCAGCCAACAATTTTACTTCCATGTTTAACTGTTCATGTAAAA
TTTTCAGTCAAATCGCTTGGTGTTATCGTGAACGTTAACCTTCTATTAAGCTTTCTTTTGCATTTAGGTTGTTCTAAATT
TTCTTTGCAATAATGCAATGTGTTAATGGAGGACAAGCTGAGGAATGGAACTATTCTCATTGTTGATCGCTATCTTATTT
TGGAGTAGCATTCTCATCTGCCAAGGGACTTGATATTGAATAGTGTAAGGTGAAATCATGTCTTACTTCCTCAATATGCT
GTTTTGTTTCTCAGACAAGTTTTAGTAATGAGATTTTTTACCGTAGGCTCCAGAGATAGGGTTGTTAGCTCTGGATCTGG
TTGTATACCTTGACATATCACCTGAGGTATCTATTATTGTTTTTCTTCAATCGTCTCTAGTTAAAAGAGATAGTGTGTGA
ATAGCAATTTTTACAATTGAAATCTTAAGTTTGGATAGATGTGGATTTCTTAAGCAATCTCCATTCCTGTCATATATGAC
ACTTTTTAATCCAGGATTAAGCTGTATAATTTCAGTTGGTATTTCTAGTTGTTCGTCATTGCCTTGTTAGATATAGATTC
TTTTTCATCAGTCATTTTTAATCTGGAAGAGTTACACCTATTGTTGATTTGATCTTGAAATAACCAGAACGCTGGTGAGA
GAGGAGGTTATGGAGGTGAGAGATATGAGCCAGCAGCAGCAGCTTGAGTAAGTCTTATTTGGCTCTTCATGATTCCTCAT
GGAAGGTAGTTTTCTTCCCTTCTTTTCCCCGGTGCCTCAAGGGTGCTGGTTTAATTAAAAATCTACATAGCAAGTATCTG
ATACTAAGCATAGTTCTCAACTCAGTAGTTCTCTTTGAGTTTGTTTGGATTTCTGGTCAATTTACATGTCCACTAAATCA
GTATGGTAATTAAGGTTTTTTAATATTGTATTGTTTATTTTAGGTTATCGATGTGATCCTTCCTCTTGAAGATATATACA
GAGAAAAAGCTGAGAGAAATTGTTTGACTGTATGACAATATGCCAAAAAGGAAGACCGTTGTCTCAGTCAAGTGTGCAGA
ATGTCATACATGAATCTGCAACTCCGTACGTGTAACATGATCTTCTTTTATTTTGCGTTTGGCATATACTCCCTCCGTCC
CTATTTACTTGTCCATATTTCCTTTTTTAGTTGTCCCTATTTAGTTGTCCATTTTGACAAATCAAGAAAGGACAACAAAT
TTTTTCCTATTATACCCTTATTTACACTTCTTGAAAATTGTAAAAGTGTATGTTGTTTCCCTCCAATTTATTTCACTTGA
ATTCAAATAAGTGGTTGTAATTTTGAAGTGAAAAGTTGTCATAAGGGTAAAATTGTAACTTCAATGTGCTAATCATTGTT
GCCTTAATCTGTGTGTCATTTCTAAAGTGGACAACTAAAAAGGGACGGAGGGAGTATTTTATCTTAGAGATTTCTTTGTC
AGGGCACAAGTACTTTATGTCTTGTCGATTCTTGTATATATACCAGCGTGTTGTGAGTTTTGATTTTCTCCACATTTTGT
GGAGTGTATCTGGATTAAGTGGTGAATGTTATGGAATCACCTCAGATTTTTTTCTTTCTGTTAATTCAAATTTGCATGTT
TGAAAATGTGACTTTTCTGATATAATAACACTAGTAGTTGAGTGGTCATGTTAAAAAATCAACTCTGATAATAATTTGAA
ATGGGACTACTCCTGCCTGTTGCTTTTGGCAACAAAACTAGAAGGGTGTTTGTGAGCTTTGTTGTTCAGCATTATTTTCA
ATCTGAAAGAGGTCTCTGTAATTGTATTTTCATAAAATTAGTAGAGAAAAACTGTGACAATCATATAGGAAACCCTCACT
GAGCAGTGGTACAGTTTTCATTTGATGAATGAAGTTTGCCTGACAGTAGACAGTACTCACAGTAGATTGGAGTTCCAGTC
GTGTAGAAATAGAGACAATTTTGAGCTTCCTACGAGGGGGTGGCGCGTAAGTTTTTTTATGAAAGAAGTAAATGAACAAA
TATAGAGAAAAAGTTGTTAAAAAAGGAACCTCAAGTTTTCATCAAATACATTTCTTCTAACTGTCTATTTTGCTCTTTTG
AAAAGGTCTACTGAAAGGGCTGAATAAGCAAAGCTCACAAAANNNNNNNNNNNNNNNNNNNNNNNNNNNNNNNNNNNNNN
NNNNNNNNNNNNNNNNNNNNNNNNNNNNNNNNNNNNNNNNNNNNNNNNNNNNNNNNNNNNNNNNNNNNNNNNNNNNNNNN
NNNNNNNNNNNNNNNNNNNNNNNNNNNNNNNNNNNNNNNNNNNNNNNNNNNNNNNNNNNNNNNNNNNNNNNNNNNNNNNN
NNNNNNNNNNNNNNNNNNNNNNNNNNNNNNNNNNNNNNNNNNNNNNNNNNNNNNNNNNNNNNNNNNNNNNNNNNNNNNNN
NNNNNNNNNNNNNNNNNNNNNNNNNNNNNNNNNNNNNNNNNNNNNNNNNNNNNNNNNNNNNNNNNNNNNNNNNNNNNNNN
NNNNNNNNNNNNNNNNNNNNNNNNNNNNNNNNNNNNNNNNNNNNNNNNNNNNNNNNNNNNNNNNNNNNNNNNNNNNNNNN
NNNNNNNNNNNNNNNNNNNNNNNNNNNNNNNNNNNNNNNNNNNNNNNNNNNNNNNNNNNNNNNNNNNNNNNNNNNNNNNN
NNNNNNNNNNNNNNNNNNNNNNNNNNNNNNNNNNNNNNNNNNNNNNNNNNNNNNNNNNNNNNNNNNNNNNNNNNNNNNNN
NNNNNNNNNNNNNNNNNNNNNNNNNNNNNNNNNNNNNNNNNNNNNNNNNNNNNNNNNNNNNNNNNNNNNNNNNNNNNNNN
NNNNNNNNNNNNNNNNNNNNNNNNNNNNNNNNNNNNNNNNNNNNNNNNNNNNNNNNNNNNNNNNNNNNNNNNNNNNNNNN
NNNNNNNNNNNNNNNNNNNNNNNNNNNNNNNNNNNNNNNNNNNNNNNNNNNNNNNNNNNNTGAAGGTAAAATAGGTTGTT
TCCAATAGACCTTCGGCTCAGGTAAAGCATATCAAAATCAATAAGAAAAGGAAATACAATAGCGAAGGAACCGTATAGAA
ACAATGGAGAAAGGAACAATATATAGCATCAACAAACAATACTATAACCAAAACGAAGAAAACAACTAGAAGTAAAATTG
AAGAATAAGATAGTAGGAGAGTACTAATAATAACACTAATAAGGGAAACTAGACCATGCTCAACTATTTGCTATTTAACT
CAATGACATGCACAGTAGATAATTACCCTAAAGACCTAAACAATTAAGAAATTTACATGTATCTGGCTAAAGGTAATGGT
ATTTCTTTCCGATTAGGTGACAACCAAAGGAACATATTACTCAGTTTGCATTGCTTTACTAATTAAAGTCTGAAGAGAAT
TACCATTTACATAGTTTCGACAGTCGTGATGGTTAATCCTCAAGTCAGTATCCCATCCTTTGTTGAATCTGTTTGCCGCC
TCCATTGCATCAGTCTCTGAGTAGCCAACAAACCAACACTTCCTTTTAGGCAGCTTCTTCACTGTCCTTGTAAGAACAAC
TCCTGTCATGGAATAAAATAGTTTGAAGACGTGAATTGCTTAGGAGACGACTTTCGATATGAACTTATAATGGTTAAGAG
ACAGGAAAAGTTTTTTTTTTTTTTTTTTTACTTCCATACAACTTTGATCATCAAAGTTGAAGTGCTCATTTCTTATTGAA
TGATGACCATAACAGGCGTCAGCTGAAACCAAAGGAAATTATGAACAAAGGTCATACTTATTATGAAAAAGTACGACTAG
AAATTGACACCTATGATTTTCAATATAAAAGAGAGACACAAGTTTGGATATATTGCTGATTCAGAAATTGACTAAGTCTC
ACAGATTCAACGTCTAAATGAATTTAAGGTACGAACTAGGATAAGCTGCAAAGTTAAGATAAAACAGTAATCTGTCCATT
TCTCCTGTATAGATTTGGAGAACAGTTCAAGTTGCCTAAGCATCGTAGACGGGGTGAAGTATACAGTTTGAGTAAGAGTC
TAGGACTTGGGGATGGTCTATATAGAAGATATAAGATAGTTCAAGTTCACAGATAAGTATTGTGCTTTTCCTGTGAGTTT
GACCAAACAATGACTCACTGATGCATCATAGCATTACTCATTTGCCATCTCCTTTCTTTGTTAGTATATTTCTTAGAATA
ATTATACAATTTTTGCACAAGGTTAGGACATTAATCATATATATAAATATTTATTTTATCCAATTTACCTTTCTTCTAGT
CTCACTACTACTAGAAAATCACAAATTTCTGATGAATCTCCCTATCAGAATTGCCTCATCAGTAAGAAATTTCCAACTGA
AAATCTTTGGAGAAGGTTACCAACGAGCCAAATTCTGATGGATTTAGTCAAAACTGACTTGAGTAGCAACGACTTTCAAA
CTTTAAGAGGAACTAAAAGGGTCTGACCTGGTACATTTCTGCCAGATAGAGCTGCAACAGCTACAGCTATGCTTTCCGGA
TCTTGAGGTTGGAAATCATATACTAAAGCCTATACACACAGATTAGTAACCCTGTTAAGTCTTTTTTCTTTTTTGCCTTT
TCCGGTTTAGTCATTTGAAATCTGAAAGTCTCTAGAGTGGATCCAACAAGGTAATTAACAATGAATGAGATTATTAATTA
TTATACATGAATTACTTATTTTTATAAAAGATTCTTTTTTTTCTTTAAATAGTTTAATCCCTCATTGCTAATACACACAT
TCTCATTCCATGTTCTATTTGTTTACTCATCTGATTAAAGATGATTTATAGTCACACACTTACTTAAGACCACAATATTT
CAAAAGCTTTCAATCAACTTAGTGTCCAATCAAACTATATCATATTTAAAATTGGGACGGAGAGAGTAATTAACCTTTTT
CTGTATACCACCAATCAAAAACTCCATTAGAAAATAATACTATGTGTTTTGAGCAGGTGTGGCAAAATCAGGTCATAAAA
ACATTATATCTACCCAACCCGCCTAATACCAGCTTCTTTTGACCGTCCAAATCGCCCATTTGAAACCCCTAATTGAGAAG
GACAAAATGCACGAGGAAAACGAAAGGAAGAGAACTAAAACCTGAGAGTGGAGGGAGGAGGAGGGGCTGATAATGACCAT
GAAATGCTGCAAATCCCAGAAATTGAGAGAGTAAGCAGTAGACATGAGCAACTGGGCAGGTCCTTTTGTGGCTCTCAAAG
GCACAGCTGCTACGTATACTTCATCTCTTCTGCTCCTACTGCTACTTCCTCTTCCTATGGATTTTGCGAATGAAATCGAT
AGCATTTCCCTCTTCTTCTTCTTTGTTTTTTTTTTTTTTTTTGTGGTTGGTTGCAGTTGTTTTACTGTGAATTATTTGAT
ATTGTCAGCAAAGAGATTTGGTGGGGACAATAGCACAAACCACTGTATAACAATATTATATTTTTCTCAAAATTGCTACT
TCCTTGTTTCTAATTTATATAATATAATTTGAGTTGACACATAGTTTAATTTTTTTTTAAAAAAAATAATTATGGTATAA
AATAAGTCATACATATTTATTTGATAACATTTTAAAGTTAATTTGTTACTTTCTCTCTCCCAATTTATATCAGTTAGTTT
GATTTAACACGAGATTTTTGAAAAAAAAAAGAAATTTTTAAAATTTGTGATCTAAAATAAATATTTTTAAATTAAATTGT
TATTATCTATAGAAATATGTTACTATTATTGACTAAAAATAAAAATAAATCATATACAGTGAGTCAGAGATAATCATAAA
TATAAAAATGTATCAGGACCGAATAAAAAAAGAGTGAGTTATGTTAATTGAGAGGGATAGTAGTAGTATAAAATTCAGAG
GCTTGATTTAATGTTTTGTTTCTCCCTTGAAATGAAATATAGTTACAATTTTCGCCATTGGTACTTTCTAGACTTTTTTT
TAGGACAAGGGAAACCCGCAGCCGCTACTCTTTGGGCGCGCACAAGATAAAACCCCCGCTTCTATGCAATAGCTCGCAAA
CCACATAGGAGAGGTAACCTACACTACGACAAATTTAATAGGTTTTACAGACAAAAGAGAGTTGCTCGCATGGTAAACAT
TCTTTTCAATTTTAAAGTTGTGAGTTCAAGTCATCAAGCGAGCAAAGAGTGCTTGAAATCAAGATATATAACACATGTTA
TGGTGTAAAAATTACTTAGACTAAAATATATATTATTTAAACTCAATTAAAATTAGTACTCCTTCCGTCTCAATTTATAT
AATGTCATTTGATTAAGCCTAATGTAATTTGTCAATTTGATTTAGAAAATGTAATGCATTATGCTACAAATAGAACAACA
GGGAATAACATCTTATTAGTCTGTTTTTGTTAAACTTACTTATTATCAATGAAATAAATTTTACAAAAATATGTAATACA
AGAATCTAGAAACTTAAATCTCATATCAATCATATTCAACTTGATAAAGTAAAGACTTTACACCTCAATTGGATTACTAT
ATTACACTCTGTCACACTTGTCGAGTTAGACGAAGGCAGGTTATCTCGAGCTACAAAGAACAGTACTCAACAGACTAAGA
CAGCATTGAGCTTTGCTAGCTTGTAATGAACAGCCCCAATGATGAAACCAACCGTAAACAGCGGTCAAGAACCCTTGCAA
CTATGATAGAATAGCAGAATTTGAACATAATGCATCAACTATCAAGATCATTCTCATCATAATCAGAAAGGAAAGGATCC
TTCAACAATTCAGCTGCAGAGGGTCTTGCTCTTGGCCGCCCAACGCATCTTTCAATGAAGGCCTTTAACTCGGGATCGCT
CACCCTGTTAAAAGCTTGAGGCTTTTTCCCAGAAGTTACTATCTTGTATAGTTTGGCTAAACTGTCACATTCACTGTAAG
GTATCTCCAGAGTAGCCATTTCAATCAAACACATCCCAAACGAGTATACATCTACCAACTCTGTGTAGTTCTCTTCATAA
AGCTCTGGTGCCATATACTCTGGCGTCCCTAGTACAGAATGTGCTGCATGGCTCTTCCCCACGATTGTTGCCAAACCAAG
ATCACCGATCTTTACCTGTGTAACATGATAACCAGGATGTTTAAGGTCGACCAATCCAAAAGTATTGTATTTTTTTAGAT
GAACATCTGAAGCTCACGAGAAACTACCTTAGAAGCTCTTTTATAAATAAACGAACACTTTCCGAATGTACTTTAGTGCC
TAAGTTTTCATTTCTTTTTACTCCTAACAAGGTCGTAGACTCTTGATTATACACAAAGTGAGATGAATTACCCACAGATT
TAATGTTAGTGAATATGGTTTCTAACTTCATCGGCTTCTCCACTATGACAGTCGGGGGGGGCATAGTTTATGGCTACCCC
GATTAACCCACACAGCTAAACATAGGATTTAAGTTCCACAAGCTTTCTCTAATTATACTAAGCACCAAAGAGTAAAGGAT
ATGTAACCAAGATAAAACCTATCATTTCCCTGAATATGTCGACAAAGTAAATGACACGAATTTTGCTCCTTTAGAATCAT
AAGAAAGAAGAAGGGACAAGTTCATTTGTAATGTGCAGCATTACGTAGGATTTTTGACATAAGTATATGTCTATAGTAGA
GAAATAGTAAGCCAGTATCGACTGAGTTCATACCTTTCCAACATTTCCATTGATAAAGATGTTACTGCAATTGAGGTCTC
TATGAATAACACAAGGATCGTGAGTATGGAGAAAATCCAAGCCCTGTAATATCTGTCTTGACCACTTCTTCAAGGCCTTG
ATTGAAACATGACGATGCTTTTTCCTGTATTGCCTCAAATTACCAGAGGCACATGCCTCGGTTATGAAATTCAGAATGTT
ATGGTCAGAGTCTTTCCAGAAATGGTACATGACAATGATGTTGTCATTCTTCAAGTTCTTCAGCAACTCGATTTCAGAAT
GGATCTTACTGATGATGAAAGGACTGCCACTGAATTTGTTCAATCTAATCTGATTCCACGCTACTTCTCTTCCTTCCTCA
AGATCAAACGCTCTATACACCATCTTCACTGCACCATGACCAAGAAGCTCCTCGTACCGTCCAAACCTCCCAGATGGATC
AACCTCAGCAAATAATTCATTTTCTTGATCAGTTGCATCAGGATTCACAGTAGGCATACTTAGTTCTGTAAGAGTAAACA
GAAGAAGCGTAAACGTTTAGAAGATTCATCAGAGAAAACTATCACAAAATTTCTATTTCCACAATAGGACTAGGAGGTGG
AAAATGGGCAGGTCAAGACTATAAACAGGTCACAACCCAACCCGCCCAAAATTTGCTTCGGTCAAAATGTGTAAAATAAC
GGGTTATAACCTAATCCGCACAATATAACCCAAACATCCACTCCTTACTTTCTCAAAAACTATTTCTCTCAATAACTAAT
CATACAACGTCTCTTTCCATAATAGGACCTAAATTTGAGGGAAAAAAAAGACGTGAGCTTGATCGAGCAAATCACAGATC
CACCTTTCCTGGTACTGATGTCTCACTCATAGCCTTCGGTTCAAACTACTGTACACAACATTGTAAAACAGAAAAAAATT
GTACTTACATAAGTATCTTAAGTCTGCATCTAGTATCATAAAAAGAGAATTGGGTGTAATGTGCTACACTTCTCCTAATG
ACTTTTAAATCTTGATTAAATACATACTCCTATAGTACAACTCCATTGCTAAACCTCAAATCACTTATCAGTTTTCTGCA
AATTGAACTACTCAAGATTCAAAAGTTCCCAACTTATCAGTTTTCTGCAAACAAAACCTTCAAAGTCATCTAAGAAATTA
ATACAGCCTAAAATATTTATGCTCAAAAATTTGCGGAATCATAAATAAGGAAAACCTCATTGAAATTATACCACAATTAA
AACTAGTATAATCATGAATTTCCTAATTCCAAGAAGCAGAGTAGTTTCATAATCTCTCCTCTTCTCCTCATGCCTTAAAC
CCCAATGGCGTAACCACATGTAGTGAAAGGTCCTTCATCGAAAAATTACACTATGTTTATAAAAATTATACGAAGTGCAT
ATTTTTCACAGGTATATACTAAATCTAAACACTCTTAACGAAATTTCTGGCTTCTCAACTGAAAACCCCACAAGAAAAAC
TTTCAACCACCATATTATTTTTCTGGAAAATCATGTTTAAAGATAGTACACACTGGAATTACAAGTAAGGTCCCAAATAA
AAATCTAAACTTTGCAACAAGAATCCACAAGAAATCGATATACAACAAATACCGATAGTGTTAAAAGAAATACTCACAAA
GAAAATTGAAGGAAGTGATTTTAGCTATGGCAGGCAAAAAGGGTGAAAGAAAGGATAAAAGATCAACAAGATTAAGCCTA
TTTATAGACAGTCACAGACTATTCCATGTATACACATTGGCTAACCCATGATTTAAAGATTTTGGGTGCACTAATATTAT
TTTAGCCCAAATGTGAACTTTAAGCTAAATCAGTATTATCTTAGGTCAAATATGACCTCTAAGCTAAACTTAAAATAAAA
ATAATGAAAAAGGATTTTGGCTCTAAGCTAAACTTGAAATAAAAACAATGACAAGGGACTTTAGCTGGATTTGAATCCTG
ATCTCATGAGTGAATTCATCAGCCCGTATCAACCACACAAGGATACTCATATGCTTCTCACGAGTGCACTGTTAATTATA
TCCTAGTTGATGTCAGTTTCTCAAGATAGATATACAAATATACATGTTTTTTTCCAAAGTTGACAGGTGCACGTGCACCC
TCACTTATAGGTGTGGATCCTGTGGGGCCCATCCCCATTTGCCAAATCTCACAGTGTCAAAAGGTTGGCAGATTTGAAAG
ATATTGGATATACATATGCAGATTTTTTCAAAGGTTGGTAAGCTGCAAAGAAGAAAAAATTGTTTTTCTTTTGTAGCATA
GTTGGAAAAATACTGCACTTGTTATCTATAAAAGGGAGAGTCTTCTTCATTCTCAAAATGCACCAAAAAAACAAAGGAGA
GAAAAGAAGAGTGAGGCATCAAAGAGGAAATTAGTCTGTGAGGAAAAAATAGAGAGTGTGAGCGATATTGTAGTGAGGTA
GAAAAATCAAAAGAGGGTTATTTCTTATGAAGTGTGTAGTGGTCTTTGGAGTTTTTACTCAGACCTACAAGTGTAAAAAT
CCTTACTATAGTGATATCAGTTGCTTCTCTGGGGCCGTGGCTTTTCCCTTATTCAAGAGGGTTTCCACATAAAATCTTGG
TGTCATTATTGCTCTTTTTATTCTTGTTAATTAACCGCATTGTTGTGTTTCGCTTTTATTGCTTTTATTACCGCAAATAT
TATTTATGTTGCAGGTTTATTCCCAATAATTGGTATCAGAGCACAGATTTTGCTCATTTACAAAAATATTTTTACAGCTT
AGCATACTATACTCAATGAAAAAAATGTCTAGAGTAAAGTATGAGGTAGCAAAATTCAACGGTGATAGCGGTTTCTCAAT
GTGGGAGAGAAGGATGAGAGACTTGCTCATCCAACAGGGTTTGCACAAGGAACTAGGCGACAAATCCAAAAAGCCCGAAT
CCATGAAACTTGGGGATTGGGAAGAAATGGATGAAAAGGCTGCTAGTGCAATTAGGTTGCACTTAACAGATGATGTGGTT
AATAACATCATCGATGAAGAGAGTGCATGTGGCATTTGGACAAAGTTAGAAAATCTATACATGTCCAAAACGCTGACAAA
TAAATTGTACCTAAAGAAGCAGTTATACGCCCTACATATGGGTGAAGGTACAATTTTTTTGTCCCATTTAAATGTGCTTA
ATGGACTAATCACGTAGCTAGCAAACCTCAGAGTAAAGATCGAGGAGGAAGATAAAGCCATAGTGCTCCTAAACTCATTG
CCATCTTCCTATGATAATTTGGCAACAACCATCTTACATGGTAAGGACTCTATTGAGTTGAAGGATGTCACATCTGCCCT
TTTGCTTAATGAGAAGATGAGAAAAAAGCCTGAAAATCACGGACAGGCTCTCATCACAGAAAGTAGAGGCAGAAGTTACC
AAAGGAGTTCAAGCAACTATGGTAGACCCGGAGCTCGTGGAAAGTCTAAGGTCCGATCAAAATCAAAGGCCAGAAATTGC
TACAATTGCGAACAACCAGGTCACTTCAAAAGAGATTGTCTGAATCTAAAAAGAAGCAAAGGAGAAAGCAGCGGCTAGAA
GAATGATGACAACACAGCTGCCATAGTGCAAAATAATGACAATGTTGTTCTCCTCATAAACGAGGAAGAGGAATGCATGC
ACTTGGCAGGTGTAGAGTCAGAATGAGTGGTCGACACAACAACATCTTACCATGCCACACCAGTAAGAGATGTTTTTTGC
ACATATGTACCAGGTGATTTTGGCAATGTGAAAATGGATAACACAAGTTACTCAAAGATTGTGGGGATCTCCGACGTTTG
CATAAAGACAAATGTCGGATGCACATTAGTTTTGAAAAATGTGCGCCACGTACCTGATTTGCAGATGAACTTGATCCCGA
GATTTGCTTTGGACCAAGATGGATATGAGAACTACTTTGCAAATAAAAAATGGAGACTCACCAAAGGGGCATTGGTGATT
GCAAAAGGAGTTGCTCATGGCACGTTGTACAAGACAAATGCAGAAATATGCCAAGGTTAATTGAATGCGGTTCACGAAGA
TATTTCTGCAGATTTGTGGCATAGAAGAATGGGTCATATGAGCGAGAAAGGATTGCAAATTCTTTCCAAAAAATCACTCA
TTTCTTTTGCCAAAGGTACAACGATAAAACCTTGTAACTACTGTTTATTTGGTAAGCAACATAGAGTCTCATTTCAGACA
TCATCTGAAAGAAAGTTGAATATGCTTGATTTGGTATATTCTGATGTCTGTGGTCCAATGGAGATAGAATCGATGTGAGG
TAATAAATACTTTGTTACTTTTATTGATGATGCTTCACGAAAATTGTGGGTTTATATCTTGAAAACCAAATATCAGGTGT
TTCAAGTATTTCAAAAGTTTCATGCTCTGGTAGAAAGAGAGACGGGTCAGAAGCTAAAACGTCTCCGAACTGACAATGGA
GGTGAGTACACTTCAAGAGAATTTGAAGAGTACTGTTCAAACCATGGAATTAGACATGAAAAGATAGTTCCTGAAACCCC
ACAACACAATGGTGTAGCTGAGAGAATGAATCACACCATTGTTGATAAGGTGAGAAGAATGCTCAGAATAGCTAAATTAC
CTAAGTCATTCTGGGGTGAAGCAGTTCGGACAGCATGTTATCTTATCAATCGTAGTCCATCAGTTCCGTTGGAGTTTGAC
ATTCCGGAGAGAGTTTGGACCAACAAGGAGATGTCTTACTTGTACCTAAAGGTGTTCGATTGCAAAGCTTTTGCACATGT
ACCGAAGGAGCAGAGAACCAAGCTAGATGATAAATCAGTTCCCTGCATATTCATCGGTGAAGAATTTGGGTACAAATTAT
GGGATCTTGTAAAGACAAAGGTCATCAGAAGCAGAGATGTAATCTTTCGAGAAAGTGAAGTTGAAACTGCCGATGCTCTA
TCCGAGATGGCCAAGGAAAAGAATGGTATAGTCCCTAATCTTGTTACCATTCCTTCTACTTCTAACCATCCCATAAGTGC
AGAAAGTACGATCGATGAAGTTGCTGAACAGGAAGAGCAACCTAATGAGATTGTTGAGCAGGGGGAGCAACTTGGTGATA
ATACCGAGCAAGTGGAGTACCTAGAAGAAGAAGAACAATCTCAACCTCTGACGAGATCAGAAAGACAAAGGGTAAAGTCA
TCTAAGTACCCTTCCTCAGAGTATGTCCTCATCAATGATGAAGGGGAGCCAGAAAGTCTTAAAGAGATGTTGTCTCGTCC
AGAAAAGACCCAATGGATGAAAGCCATGCAAGAAGAGAAAGAATCTCTATAGAAAAATGGCACATACCAGCTAGTTGAAC
TTCCAAAAGGCAAAAAACCGCTAAAGTGCAAGTGGGTCTTTAAACTCAAGAAAGATGGAAATGGCAAGTTGGTCAGGTAC
AAAGCTCGATTGGTTGTAAAAGACTTCGAACAAAAGAAAGGTATTCATTTTGATGAAATTTTTTCACCTGTTGTCAAAAT
GACTTCTATTCGAACTATTTTGAGCCTAGCAGCTAGCCTAGATCTTGAAGTGGAGCAATTGGACGTGAAAACTGTATTTC
TTCACGGAGATTTGGAAGAAGAGAATTATATGGAGCAACCAGAGGGATTTGAAGTATCTGAAAAGAAACACATAGTGTGC
AAATTGAATAAGAGTCTTTATGGGTTGAAACAGGCACTAAGGCAATGGTACAAAAAGTTTGACTCTTTCATGAAAAGTCA
AACGTACACAAAGACCTATTCTGATCCATGTGTATACTTCAAAAGATTTTCTGACAACAATTTTATTATTTTATTGTTGT
ATGTGGATGACATGTTAATTGTAGGACAAGACAAAGATTTGATTGCAAGGTTGAAGAGGGATTTGTCCAAGTCATTTGAC
ATGAAGGACTTAGGCCCAACACAACAAATTCTAGGGATGAAAATTGTTTGAGAACGAACAAAAAGAAAATTGTGGCTATC
TCAAGAGAAGTACATTGAACGTGTACTAGAACACTTCAAGATGAAGAGTGCTAAACCTGTTAGCACGCCTCTTGCGAGTC
ATCTGAAGTTGAGCAAACAGATGCGTCCTACAACAAAAGAGGAGAAAGAGGGAATGACCAAAGTTCCTTATTCTTCAGCA
GTGGGGAGTTTGATGTATGCAATGGTGTGTACAAGACCTGATATTGCTCATGTAGTTGGTGTTGTTAGCAGATTCCTTGA
AAATCCTGGAAAAGAACACTGGGAGGCAATTAAGTGGATACTTAGGTACCTAAGAGGTACCACAAGAGACTGCTTGTGTT
TTGAAGGATTTGATCCAATCTTGAAGGGCTATACAGATGCTGATATGGCAGGTGACCTCGATAACAAAAAATTCACTACT
GGATATTTGTTTACATTTTCAGGGGGAGCTATATCATGGTAGTCAAAGTTGCAGAAGTGTGTTGCACTCTCTACAACGGA
GGCAGAGTATATTGCAGCTACTGAAGCTGGCAAAAAGATGGTTTGGCTGAAATGATTTCTTCAGGAACTTGGATTGCATC
AGAAGGAGTATGTCGTTTATTGTGACAGTCACAGTGAAATAGACTTGAGCAAGGACACCATGTATCATGCAAGGACGAAG
CATATCGACATGAGATATCACTGGATTCGTGAAAAGATAGAGGATGGATCTATGCATGTCATGAAGATCCCTACTAGTGA
AAACCCTTCGGATATGCTGACTAAAGTGGTATCAAGAGACAAGTTCGAGCTATGAAAAGAACTTGTTGGCATGCACTCAA
GCTAGAAACTTAGAGCTACCTCATTCGGGTGAATGGGTCTGGAGGGGGAGATTGCGGGGTCCATCCCCATTTGCCAAATC
TCACAATGTCAAAAGGTTGGCAGATTTGGAAGATATTGGATATACATGTGCAGATTTTTTCAAAGGTTGGTAAGCTGCAA
AGAAGAAAAAATTGTTTTTCTTCTGTAGCATAGTTGGAAAAATACTGCACTTGTTATCTATAAAAGGGAGAGTCTTCTTC
ATTCTCAAAATGCACCAAAAAAACAAAGGAGAGAAAAGAAGAGTGAGGCATCACAGAGGAAATTAGTCTGTGAGGAAAGA
ATAGAGAGTGTGAGCGATATTGTAGTGAGGTGGAAAAATCAAAAGAGAGTTATTTCTTTTGAAGTATGTAACTGTCTTTG
GAGTTTTTACTTAGACCTACAAGTGTAAAAATCCTTACTATAGTGATATCAGTTGCTCTTCTCATGCTGTGGTTTTTCCC
TTATTCAGGAGGATTTCCACGTAAAATCTTGATGGCATTATTGCTCTTTTATTCTTGTTGATTAACCGCATTGTTGTGTT
CCACTTTTATTGCTTTTATTACCGCAAATATTATTTTTGTTGCGGGTTTATTCCCAACAGATCCGCCTCTGTGTATACAT
GCAACCTTTCGACGCCGTTTCATTCATCTATCAACTTGGTTATATTCATACACGAACCAGATATATGTTTTTTTTTGTCT
TATAATTTATGTGATGCAGATATAATTTGGAGATTCATCAAAAAATTTAATAGAGGATTTTTAGATATTTTAAAATTGTT
AAGTATTGTAATTTGTAGTATTTCTTTTAATGTAATTTTCAAATAATATTATATATATATATATATATTATTAGCTCAGT
CCAATATATGTGACATGGATAAAATTTCAAAGTTGATCAATTTTTTTAATGTCTTTTAGATATTTTGAATTGTTAATTAT
TGTGATTTATTATACTTTCTATGTAATTTCCCAATGAAATTTTGAGAACCATTTTAAAAAAAAAAATTAGATGAAGGAGT
CTCATTCCTAAATACCCCGGGCTCTTGGTACTTGAGTCCGGCTGCCAGGTTTTATTGGATCACTAAACCTAATCAGGTGG
CACGAGGTAAGCCCTAATCGTAGACCGATTAAATTCGAATTGCATATTGCATGACTTATTCTGAAGTGATGCTTTCAACA
TAATTTCTTTTCATACTCAAAGCTTGCTGATTAAGGGTGCACCACAATTTTCTTTGGGACGTTGAAAAAGTTACATGTGA
ATATAGTTAATATATATAGAGTTACTACAAGTCCAAAGGGATTCGATGGCTACAAAACTGAATAGCCAGACTTTAAACAC
AATAAATCCGTGCCATAATTTGCCGTGGACACCTTTTAATAACCATCCAATACCACAGTAAGTTTATGATTGTGTTTTTT
TTTTTTTTGGTTTAACTATTTGGTATCCGAATTAACTAGCTTAACTAATTTAAATTTGTGTTGCATACTAAATCAATTAA
CGAGAAATACTCTTGGCTGTCAAGATTCAAACATGAGATCTCAGTTTAAGGATTGAGATATTTCATTCATCTCATCCCAC
CATATGTGCTAGCTGAGCTAGAATTTAAACTATATGGTTTCTAAATTCTAAGATAACGACATTATGTGTTATAGTAACTG
AATTCTAAATTTAATTTTGTTACATATTTTAGTGAATTTTTTANNNNNNNNNNNNNNNNNNNNNNNNNNNNNNNNNNNNN
NNNNNNNNNNNNNNNNNNNNNNNNNNNNNNNNNNNNNNNNNNNNNNNNNNNNNNNNNNNNNNNNNNNNNNNNNNNNNNNN
NNNNNNNNNNNNNNNNNNNNNNNNNNNNNNNNNNNNNNNNNNNNNNNNNNNNNNNNNNNNNNNNNNNNNNNNNNNNNNNN
NNNNNNNNNNNNNNNNNNNNNNNNNNNNNNNNNNNNNNNNNNNNNNNNNNNNNNNNNNNNNNNNNNNNNNNNNNNNNNNN
NNNNNNNNNNNNNNNNNNNNNNNNNNNNNNNNNNNNNNNNNNNNNNNNNNNNNNNNNNNNNNNNNNNNNNNNNNNNNNNN
NNNNNNNNNNNNNNNNNNNNNNNNNNNNNNNNNNNNNNNNNNNNNNNNNNNNNNNNNNNNNNNNNNNNNNNNNNNNNNNN
NNNNNNNNNNNNNNNNNNNNNNNNNNNNNNNNNNNNNNNNNNNNNNNNNNNNNNNNNNNNNNNNNNNNNNNNNNNNNNNN
NNNNNNNNNNNNNNNNNNNNNNNNNNNNNNNNNNNNNNNNNNNNNNNNNNNNNNNNNNNNNNNNNNNNNNNNNNNNNNNN
NNNNNNNNNNNNNNNNNNNNNNNNNNNNNNNNNNNNNNNNNNNNNNNNNNNNNNNNNNNNNNNNNNNNNNNNNNNNNNNN
NNNNNNNNNNNNNNNNNNNNNNNNNNNNNNNNNNNNNNNNNNNNNNNNNNNNNNNNNNNNNNNNNNNNNNNNNNNNNNNN
NNNNNNNNNNNNNNNNNNNNNNNNNNNNNNNNNNNNNNNNNNNNNNNNNNNNNNNNNNNNNNNNNNNNNNNNNNNNNNNN
NNNNNNNNNNNNNNNNNNNNNNNNNNNNNNNNNNNNNNNNNNNNNNNNNNNNNNNNNNNNNNNNNNNNNNNNNNNNNNNN
NNNNNNNNNNNNNNNNNNNNNNNNNNNNNNNNNNNNNNNNNNNNNNNNNNNNNNNNNNNNNNNNNNNNNNNNNNNNNNNN
NNNNNNNNNNNNNNNNNNNNNNNNNNNNNNNNNNNNNNNNNNNNNNNNNNNNNNNNNNNNNNNNNNNNNNNNNNNNNNNN
NNNNNNNNNNNNNNNNNNNNNNNNNNNNNNNNNNNNNNNNNNNNNNNNNNNNNNNNNNNNNNNNNNNNNNNNNNNNNNNN
NNNNNNNNNNNNNNNNNNNNNNNNNNNNNNNNNNNNNNNNNNNNNNNNNNNNNNNNNNNNNNNNNNNNNNNNNNNNNNNN
NNNNNNNNNNNNNNNNNNNNNNNNNNNNNNNNNNNNNNNNNNNNNNNNNNNNNNNNNNNNNNNNNNNNNNNNNNNNNNNN
NNNNNNNNNNNNNNNNNNNNNNNNNNNNNNNNNNNNNNNNNNNNNNNNNNNNNNNNNNNNNNNNNNNNNNNNNNNNNNNN
NNNNNNNNNNNNNNNNNNNNNNNNNNNNNNNNNNNNNNNNNNNNNNNNNNNNNNNNNNNNNNNNNNNNNNNNNNNNNNNN
NNNNNNNNNNNNNNNNNNNNNNNNNNNNNNNNNNNNNNNNNNNNNNNNNNNNNNNNNNNNNNNNNNNNNNNNNNNNNNNN
NNNNNNNNNNNNNNNNNNNNNNNNNNNNNNNNNNNNNNNNNNNNNNNNNNNNNNNNNNNNNNNNNNNNNNNNNNNNNNNN
NNNNNNNNNNNNNNNNNNNNNNNNNNNNNNNNNNNNNNNNNNNNNNNNNNNNNNNNNNNNNNNNNNNNNNNNNNNNNNNN
NNNNNNNNNNNNNNNNNNNNNNNNNNNNNNNNNNNNNNNNNNNNNNNNNNNNNNNNNNNNNNNNNNNNNNNNNNNNNNNN
NNNNNNNNNNNNNNNNNNNNNNNNNNNNNNNNNNNNNNNNNNNNNNNNNNNNNNNNNNNNNNNNNNNNNNNNNNNNNNNN
NNNNNNNNNNNNNNNNNNNNNNNNNNNNNNNNNNNNNNNNNNNNNNNNNNNNNNNNNNNNNNNNNNNNNNNNNNNNNNNN
NNNNNNNNNNNNNNNNNNNNNNNNNNNNNNNNNNNNNNNNNNNNNNNNNNNNNNNNNNNNNNNNNNNNNNNNNNNNNNNN
NNNNNNNNNNNNNNNNNNNNNNNNNNNNNNNNNNNNNNNNNNNNNNNNNNNNNNNNNNNNNNNNNNNNNNNNNNNNNNNN
NNNNNNNNNNNNNNNNNNNNNNNNNNNNNNNNNNNNNNNNNNNNNNNNNNNNNNNNNNNNNNNNNNNNNNNNNNNNNNNN
NNNNNNNNNNNNNNNNNNNNNNNNNNNNNNNNNNNNNNNNNNNNNNNNNNNNNNNNNNNNNNNNNNNNNNNNNNNNNNNN
NNNNNNNNNNNNNNNNNNNNNNNNNNNNNNNNNNNNNNNNNNNNNNNNNNNNNNNNNNNNNNNNNNNNNNNNNNNNNNNN
NNNNNNNNNNNNNNNNNNNNNNNNNNNNNNNNNNNNNNNNNNNNNNNNNNNNNNNNNNNNNNNNNNNNNNNNNNNNNNNN
NNNNNNNNNNNNNNNNNNNNNNNNNNNNNNNNNNNNNNNNNNNNNNNNNNNNNNNNNNNNNNNNNNNNNNNNNNNNNNNN
NNNNNNNNNNNNNNNNNNNNNNNNNNNNNNNNNNNNNNNNNNNNNNAGAAGGCAATAATGTTTTTTTTTTTTTCTATCTG
AAAAGGATTAAAGAGAATAAAATAATATAAATATATAGTGATTTTTTTATTATTTTGGGGTCAATAGAATAGCTTGTAAA
TATCTATTGATATGGTCATCTATTTAGTGAATTTCTAGTGTTCCATAAATTCTAGTTTCTATTTGTCCTATCATGTTCTA
ACATAAAAAAATGTTCATAAACTTTTCACAAAATTCCCCTCCTCCCATGCGCTAGAGATGGAGGATTGACATGTAAGTAC
ATTAACCATATTAAATTAATATTTGGTAAATTAATTATTTTTTTAAGATGATATTTTTTTTTGAATTCGACTTAAGTTGA
TGGAAAAAATCACCCATTTCGATAAGATAATAAGATAATATATTCAAAAGACCTGTATTTAAATATATGATCTCATTAAT
ATTATAAATTCATAATTTTTTAAAAGTACATATACATCTAAGACAATTTAGTGAAATATGATTCTATTGTGTTTTATTTT
TTTTTGTTAAAATTTAAATCTATTGAAGCTCATCTCTAACTTTTCTTATAACATTCAAAAGTTTCAGTGTTGCCACAACT
ACTAATCTTTTTGAGTGCATGTGAAATGATCTCTTTTGTACTTACATAATACTTTACGTATTTGATCTATCATTATTGAT
TTTGTGACACCTTTTACATGAGAAGTCATTTTTGGATATGGTTTCAAGAAATTTTCCTATGTTGCTTATCTAATTTGTTC
TCTCACCACCATACTGTAACGACTTGTTCCCGTCGTTATAGAAAGACCAATGGGGAAAGAATTGGGGCCAGAAAACTTTT
TCGTAGTAATTTGGAATTTCCCAACCTAGTCCAAATTTGGACAAAATCGGAGTCATTTAGGTGTAGGGAAATCTGGTAGC
AATCGGATGCCTTATTTATGATTTTGATTACATGAGTAGTTAGATAAGTCGTTAAGGAATCCATGCGACTTTACGGAATT
GAATTCGGGTGAGTAGAAATCCCGAAATCGATCTTAGCGCTAATAATGTATATGCTCGGTATATGCCTGTTTTATAATGT
TGTGGTTACTTGCATGTGTTTCACTTATTGGGATAGCCGTGTGATCCTACCAGTACACTGTGGTTGTGTACTGATACTGC
ACTTGCTTGTTCTTTGTTGAGTACAGGGCATCTTCAGGCGGCTATTGATAGACCTCAGCTAGGTGACTATTGAGCGTGAC
CGGATTCAAGGGTGAGCCAGTTCTTTCATGCTGCCATGGATCTCTCTTGTTTAAGTCTACTCTTTTCGGACTCAGACTAT
TTGTTTAGTTTCGGGGTTGTACCCTTTGTTCTTGACTTGTCGTTAGTAGAGTTTTGGTACAATGACTTTCAGGTTCTAGG
GGTTGTTCTTCCGCATTAGTTTTGGTTAAGTTATTTGTTTAAACCTTTGGAGTTTATGGAAACTCCGTATTTTTATTGTC
ATTTAAACCTGCTTCCGTATCTTTAAATGCATAGTTTTTGGTTAAGTTCTTTAGTCTGGGTTGTAGTAATGGTTCTCCAA
CCGAAGGGTTAGTGTGAGTGTCAATCACAACGATCTGGGTCGTGACACATACATTGAATGCTTTTAGTAAAGATACAATG
ATTTTTGATAAATTCATTGTACTTCATTATAATAAATTTATTTCTTTTATGTGGATTCAATAAATATGATACATAAAGTA
ATAAGATCACTGATTTTGATGTAATCAAAATTAACCTTCATTGAATCTCAAAACACTTTTTTAAATTAATAAATATTAAT
TTATCGATTAAATAATACCTTTATAAAATAATAATATTTATATTCCATCTATATTAATACAGTGAGTTTTTACTTTATAT
GTCAGAAATAAAATTGACATCTTCATAACTCAAAATTGTTTTACATATTTTAAGCCAAAAAATATTAGCGCTACATAGCC
GATTATTAAGTAAAGAGACATGAATTACTAGGAATTAATCTCCCTATTTTAAGGAGCACTACCTCTTTCCTCTCTAAAAT
TATGTGGCAATCCTAAATATAGTTAGTTATCACATGAATGTTTATTTTCAGAAAAAAGTGTATTACTCAAATTTATTTTG
TCATGTATCATTATAAAATTAAGTATATAAATACTGATTTGTTGAGTTTTACTGCAATATTAACATTTTTTTTATATTTG
TACACATCAATTTAATTATATATACTAATTTGTTAGGTTTGTTAATTGGCTATCTAGTGTCAATATTAGGAGCACAACCT
CAATTCTCCCTAAATCACGCATATTTGTAATCGGATAAAATTTTTAATTATACAGTGTAGGCACCCAAATTACTCTTATA
TAAAAGTAGTTTAACTTTTTACCAACGTAGCAATATAATCTTTACAAACTCGAACAAAATAAAAAATTGGTAAATAGAAA
TTAAAATATAACGCACGATTGGTTATCGATTTGGGTTTTAATTCCTTAATGTTCATTCTTATGTTATTTACCTTCCACAA
ATATCTCAATCATTAGTTAACGATTCTCTCTCATAACCTCAAAAGAACGTATTCTAACAAAAAACAAACTCTTTATTTCA
TATTAAACTCATTTCTATGGCTGGAAGCAACCATGTTTCAATTTTAATTCAACATAACGACAGATGGGATGTAACATACA
TGTAAGATATTTTAAAATTAGTTTAAAGTTTTTTAATATCAGTTTTACAATTTTTTTATATATAGTTTCAGGCACTGAAA
CGACACATATATATATTCGATTTTAAAAATAAGTCGTTTGCNNNNNNNNNNNNNNNNNNNNNNNNNNNNNNNNNNNNNNN
NNNNNNNNNNNNNNNNNNNNNNNNNNNNNNNNNNNNNNNNNNNNNNNNNNNNNNNNNNNNNNNNNNNNNNNNNNNNNNNN
NNNNNNNNNNNNNNNNNNNNNNNNNNNNNNNNNNNNNNNNNNNNNNNNNNNNNNNNNNNNNNNNNNNNNNNNNNNNNNNN
NNNNNNNNNNNNNNNNNNNNNNNNNNNNNNNNNNNNNNNNNNNNNNNNNNNNNNNNNNNNNNNNNNNNNNNNNNNNNNNN
NNNNNNNNNNNNNNNNNNNNNNNNNNNNNNNNNNNNNNNNNNNNNNNNNNNNNNNNNNNNNNNNNNNNNNNNNNNNNNNN
NNNNNNNNNNNNNNNNNNNNNNNNNNNNNNNNNNNNNNNNNNNNNNNNNNNNNNNNNNNNNNNNNNNNNNNNNNNNNNNN
NNNNNNNNNNNNNNNNNNNNNNNNNNNNNNNNNNNNNNNNNNNNNNNNNNNNNNNNNNNNNNNNNNNNNNNNNNNNNNNN
NNNNNNNNNNNNNNNNNNNNNNNNNNNNNNNNNNNNNNNNNNNNNNNNNNNNNNNNNNNNNNNNNNNNNNNNNNNNNNNN
NNNNNNNNNNNNNNNNNNNNNNNNNNNNNNNNNNNNNNNNNNNNNNNNNNNNNNNNNNNNNNNNNNNNNNNNNNNNNNNN
NNNNNNNNNNNNNNNNNNNNNNNNNNNNNNNNNNNNNNNNNNNNNNNNNNNNNNNNNNNNNNNNNNNNNNNNNNNNNNNN
NNNNNNNNNNNNNNNNNNNNNNNNNNNNNNNNNNNNNNNNNNNNNNNNNNNNNNNNNNNNNNNNNNNNNNNNNNNNNNNN
NNNNNNNNNNNNNNNNNNNNNNNNNNNNNNNNNNNNNNNNNNNNNNNNNNNNNNNNNNNNNNNNNNNNNNNNNNNNNNNN
NNNNNNNNNNNNNNNNNNNNNNNNNNNNNNNNNNNNNNNNNNNNNNNNNNNNNNNNNNNNNNNNNNNNNNNNNNNNNNNN
NNNNNNNNNNNNNNNNNNNNNNNNNNNNNNNNNNNNNNNNNNNNNNNNNNNNNNNNNNNNNNNNNNNNNNNNNNNNNNNN
NNNNNNNNNNNNNNNNNNNNNNNNNNNNNNNNNNNNNNNNNNNNNNNNNNNNNNNNNNNNNNNNNNNNNNNNNNNNNNNN
NNNNNNNNNNNNNNNNNNNNNNNNNNNNNNNNNNNNNNNNNNNNNNNNNNNNNNNNNNNNNNNNNNNNNNNNNNNNNNNN
NNNNNNNNNNNNNNNNNNNNNNNNNNNNNNNNNNNNNNNNNNNNNNNNNNNNNNNNNNNNNNNNNNNNNNNNNNNNNNNN
NNNNNNNNNNNNNNNNNNNNNNNNNNNNNNNNNNNNNNNNNNNNNNNNNNNNNNNNNNNNNNNNNNNNNNNNNNNNNNNN
NNNNNNNNNNNNNNNNNNNNNNNNNNNNNNNNNNNNNNNNNNNNNNNNNNNNNNNNNNNNNNNNNNNNNNNNNNNNNNNN
NNNNNNNNNNNNNNNNNNNNNNNNNNNNNNNNNNNNNNNNNNNNNNNNNNNNNNNNNNNNNNNNNNNNNNNNNNNNNNNN
NNNNNNNNNNNNNNNNNNNNNNNNNNNNNNNNNNNNNNNNNNNNNNNNNNNNNNNNNNNNNNNNNNNNNNNNNNNNNNNN
NNNNNNNNNNNNNNNNNNNNNNNNNNNNNNNNNNNNNNNNNNNNNNNNNNNNNNNNNNNNNNNNNNNNNNNNNNNNNNNN
NNNNNNNNNNNNNNNNNNNNNNNNNNNNNNNNNNNNNNNNNNNNNNNNNNNNNNNNNNNNNNNNNNNNNNNNNNNNNNNN
NNNNNNNNNNNNNNNNNNNNNNNNNNNNNNNNNNNNNNNNNNNNNNNNNNNNNNNNNNNNNNNNNNNNNNNNNNNNNNNN
NNNNNNNNNNNNNNNNNNNNNNNNNNNNNNNNNNNNNNNNNNNNNNNNNNNNNNNNNNNNNNNNNNNNNNNNNNNNNNNN
NNNNNNNNNNNNNNNNNNNNNNNNNNNNNNNNNNNNNNNNNNNNNNNNNNNNNNNNNNNNNNNNNNNNNNNNNNNNNNNN
NNNNNNNNNNNNNNNNNNNNNNNNNNNNNNNNNNNNNNNNNNNNNNNNNNNNNNNNNNNNNNNNNNNNNNNNNNNNNNNN
NNNNNNNNNNNNNNNNNNNNNNNNNNNNNNNNNNNNNNNNNNNNNNNNNNNNNNNNNNNNNNNNNNNNNNNNNNNNNNNN
NNNNNNNNNNNNNNNNNNNNNNNNNNNNNNNNNNNNNNNNNNNNNNNNNNNNNNNNNNNNNNNNNNNNNNNNNNNNNNNN
NNNNNNNNNNNNNNNNNNNNNNNNNNNNNNNNNNNNNNNNNNNNNNNNNNNNNNNNNNNNNNNNNNNNNNNNNNNNNNNN
NNNNNNNNNNNNNNNNNNNNNNNNNNNNNNNNNNNNNNNNNNNNNNNNNNNNNNNNNNNNNNNNNNNNNNNNNNNNNNNN
NNNNNNNNNNNNNNNNNNNNNNNNNNNNNNNNNNNNNNNNNNNNNNNNNNNNNNNNNNNNNNNNNNNNNNNNNNNNNNNN
NNNNNNNNNNNNNNNNNNNNNNNNNNNNNNNNNNNNNNNNNNNNNNNNNNNNNNNNNNNNNNNNNNNNNNNNNNNNNNNN
NNNNNNNNNNNNNNNNNNNNNNNNNNNNNNNNNNNNNNNNNNNNNNNNNNNNNNNNNNNNNNNNNNNNNNNNNNNNNNNN
NNNNNNNNNNNNNNNNNNNNNNNNNNNNNNNNNNNNNNNNNNNNNNNNNNNNNNNNNNNNNNNNNNNNNNNNNNNNNNNN
NNNNNNNNNNNNNNNNNNNNNNNNNNNNNNNNNNNNNNNNNNNNNNNNNNNNNNNNNNNNNNNNNNNNNNNNNNNNNNNN
NNNNNNNNNNNNNNNNNNNNNNNNNNNNNNNNNNNNNNNNNNNNNNNNNNNNNNNNNNNNNNNNNNNNNNNNNNNNNNNN
NNNNNNNNNNNNNNNNNNNNNNNNNNNNNNNNNNNNNNNNNNNNNNNNNNNNNNNNNNNNNNNNNNNNNNNNNNNNNNNN
NNNNNNNNNNNNNNNNNNNNNNNNNNNNNNNNNNNNNNNNNNNNNNNNNNNNNNNNNNNNNNNNNNNNNNNNNNNNNNNN
NNNNNNNNNNNNNNNNNNNNNNNNNNNNNNNNNNNNNNNNNNNNNNNNNNNNNNNNNNNNNNNNNNNNNNNNNNNNNNNN
NNNNNNNNNNNNNNNNNNNNNNNNNNNNNNNNNNNNNNNNNNNNNNNNNNNNNNNNNNNNNNNNNNNNNNNNNNNNNNNN
NNNNNNNNNNNNNNNNNNNNNNNNNNAAGCTTGCAAACTTTTGTAACATGATAGACTTGTTTGCAATTTCCACATATTGC
ATCCGGTCTCCACCAACAAAAATTTTCCAAGTGCGTTTTTCTTTTGCAGTATTTGCAAAGAGGATAATTATCTTTTTCTT
TTCTGTTTTGTGCATAAAAGGCACCCTCAGTAACATTATCTTGCCTGAAAACTCTTCTTTGCTCTTGTGCTTGAAGAGTA
CTTATTAGTTCTTCAACAGAAATAATAGAGAGATCTTTAGACTCTTCCAGAGATGAAATTTTAGATTCGAATCTCTCTGG
AATTGTCACAAGGATTTTTTCTACTATTCTGTCATCTTTGAAATCTTCGCCAAGCAACCTGATTTTATTAACGATAAAAG
AAATCTTGTCAGAATACTTAACAATAGTTTCATCCTCTTGCATCCTAAGAGATTCGAAATCTCTTTTCAAATTCAAAATT
TGCATTTGCCTAACTCGGTCACTTCCTTGATATTCCTTTTTAAATTTTTCCTAAGCTTCTTTTGCCGTTTCACAAGCAAT
GATTTTTGAAAAAATCGAATCCGCAACTGAATTTTGAATTACAGTTTTGGCTTTGAATTTTTTGGTTTTTTCATCCGAAT
GAGATTTAATTTGAGCAAGGGTAGGATTTGCAGGGAGAGGTTGTAAGGGTATATCTTCCATTATAACTTCCCACAGATCA
TAGGCTTCAAGATATGATTTCATTTTCATTGACCAAATCTGATAGTTTTCACTAGTGAAAATTTTTGGGGCATTCAAAGA
GAGACTGCTGCTTGCCATTATTTTGGGTAAAAATGATTTAGAAAAGCTTTTGCATTGAAAAAAGCACGGATTGAAAAGGT
AGCCTTGATGGGTTAAAATGGGTAGCCCTGATGGGTTAAAAGGTATCCCTTACGGGTTAAAAATGTATGGTAGTTCTTTG
GAAGATTTCACATATCTCTTAAGATCAATGAAGCTCTTGATACCACTGTTGGTGTTTTTTAAAAATGGGGCAGCACAAAA
AGATTGAAAATGTCTCTCAATATTTTATTAATCATAATAGGGCACTAAATAGCCAACTTGATAACATAATCTGCATAACA
AGAATTTAAAAAGACTAAATAATCTCAACAATTAAAACAACTTAACAAATATTTAAAATTCAAATTCATCCTAAAACTAG
GAAACTTATTATATTAAAAAATGACTGCAGTAATGAAAAGCAAACTCAACACTTTTCATATCTCAAAGGACAGAATAAAA
ATATATTCCAACCAAAATCACTCCCGTGTGTTCATAGGTTACACTACTCCAGAAGGGTTACATATGCTACATCCTCATAA
GAGAAATTTTTTTATTTCGAGACAAGTCATTTTTGATGAATTGTATTTACCTTATGTACTGTTTACTAGAGTTGATCTCT
CTACAAAATTTCATGCTTCACATTTTACAACGTTTCAAGAATTTTTGGGTAAAAAAATCATTTAATATGAATATGCATCT
CCTTCAGTTGACTACGTAGAAAATGCATATATTATTAACTATATCTTTTTGTTAAAGTAACTATCTCTGCTAGTTGTAGT
AACTCATAGTATTTATTTTATTTACCTCTTGTTATTAGTTTAAATAAGTCACCTACTGTGTGGAGCACGTTTAGGAATAG
TTATAGTTCCTATTTTATCTAGCATTAGTTAGTTGTAGATCATGTGTAGGTGGTGGCCTGCACGTTAGCATTTGGGTGAA
GATTATATATATAATAGCTTGCTGTCAGACTTAACAAAAATCATCTTTTGACCTTCTCATCTTAATCTTCATATGGTACC
ATAGCTCCCATAAGATCCACCGAGTATGATCCATTTCATTATTCTTAAGCTTTCTCATCTATGACTCTAGTCACTGATGC
TACTGCTACCAACAATTCTACAGTTTTTGCCACCACTCATGTGGTACAATTTAACCCTATTGCTCAATTACCTATTATAC
TACAAGGTACTCTCAATTTTTCAATATGGAAAGCACAACTTGTGATGCTACTAAATGGACATCAACTCCTGGGACATCTT
GATGGAACCAAAACTGCTCCATCACCTACTATTACCCAAAATGATCTTACTATACCGAACCCCAATTATCAGATCTAGTT
CTCTCAGGACCAGTTGATCCAACAAGCAATGATGGCATCGACCGATCCTACAATTTCTCCAACTGTTGTAGTAGCACCAT
TTTCTACCAAAGCATGGGCACTCCTTCACACAACTTACGCCAACAAAAGCCATACTCACATCTTTAGCTTGCGTGATCAA
TTGTAGAATGCCAAAAAGGCTCACAAAACCATTGCAAAATACTTACAAGAGGTTCATTCTCTATCTGATGTTCTCTATGT
TGTTGGTTCAACTGTCAATGACGATGAACGTTTTGTCAAAATTCTAAGTAGACTTGGTCGTGAGTATAGTGAATTTCACT
ACTAAAAAACAGCTAAAAAACAACGAAAGAAAAAGCGACGGACAACGTCGCTCCAAAAAAGCGACGGACTAAGAGATGCC
ATTCGTCGTTTTTTAATTAAAATAATTATTTTTAAAATTATTTTACAAAAAGCGACGGACTGCATCTCTTAGTCCGTCGC
TTTTTTTACGGATTTTTGCGCTAAATATATATATATATATATATATATATATATAATTAATAATAATTTATTTAAGAGAC
GTCGTCCGTCGCTTTTTATAAAAAAATAATTATTTATAAATTAAACAATAACCACGTTGTCTGTCGTTTTAATTTACTTT
ATTTTATTAATTTGTTTTTAAAAAAAGCAACGGACGGCATCTCTTAGTCCGTCGCTTTTTGGTCAAAATATCTAGTCAAA
CATTTTTAAAAAGCGACGGACAGCGTCTCATAGTCCATCGCTTTTTAATTAATTTTTTTAATTTTTTTTTAAAAAGCGAC
GGACTGCATCGCTTAGTCTGTCGCTTTTTTTCGCGGATTTTTGCTAATTAATTATTTTATATAGATAGCGACGCAGTCCG
TCGCTTTTTATTAAAAATAATTATTTATTAATTTAAAAAAAGTCACGCCGTCCGTCGCTTTTTATTAATTTTAATTGTTT
AATTATTTTTTAAATTAGCGACGGACAACATCTTTATGTCCATTACTTCTTGGTCAAAATATCTGGTCAAATATTTTAAG
AAAGCGACGGACAATTTCTCTTAGTTTGTCGCTTTTTGGTCAAAATGTTGGTCAAACATTTTTTTTAAAAAGCGACGGAC
ATAGAGACGTTGTCCGTTGCTTTTTTAAAAATATCTGCACTAGCAGACGCGATTTTCCCCATTTCTCCATATAAAAAACA
AAATTGAGAAATAATTTGATTTAATTTTATTTAAATCGTCTTCCGGAGAATGGTTTTGTGTAAAATAAAAAACAAAAAAA
AATTATAATACCTACTTCTAGATGTCGGTAAATTAAATAGTATGTAATAAATTAATATTTTCAATTAACTTTAAATAAAT
CGTCCTCCGAATGACGGTTTTATATAAGATAAAAAATAATTTAATATAAAATACCGACCTCCCGATGTCAATATTATTTA
ATTAACATGATTACTTTTTATTTATCTTAAAATTTAATGTGATACCGACCTCATGAGGTCGGTATTTTTTATTATATCTA
ATTACTTTTAATAAAAGCGACATCCGGAGGTAGGTATGTTTAAAATATTCCTATTAATCATAATTTTGCTATTGTGCATA
ATATTAAAATTTCATTTTACACCTATGATTAATTGTTCAAAAAGTGTAACAATTTTGTATACTTTTACAAATAAAATGTT
AGAATTCGTGAAATAAAAAAAAAATATCTATAATCCATATTTAGAGTATGAAACTACGTTGATATGAATTAGGAGATAAT
TATACTTATATTGATAGAGTAATGTACAAATCATATCAGTCCGTCGTCTAATCATGAACTTAATATCTCATGTCATGATG
TAGTAGAGGTGAAGAGCTAACATATAATCCATTCTAGTATGAAATGCGAGATAGTATTATTATATACGTTCGATCTTGAA
TGGATGTCAAGTGTAGTGATCACCTCCTAATTATGATGACATGTAAAGGATACTTCATCGGAGTATGAAATACGTTGATT
AATTATATATATATATATATATTCCTCGAGTAGTTTAACAAATCAAGTCTTATATACTAGTGGTCCAGATATGAAATACA
TTATCAATTAAAGAAATACCGATGATCAATTCAAGGAGATTTATATATTAAATTTGATATTGATAAACTTTTGTTGATCA
ATAAAATTAAATTTATATAATTAGAAGGTATATAATTTAAATTTATAAAATTAACTTGATCGATAAATTAAATTTATTAA
ATTAAACTTTTGTTGATGTGTAGTTAAATTATATATATATATATATGTATATATATATATATATATATATATATATATAT
ATATATATATATATATATATATATATATGTATGTATGTATGTATGTATGTATATGTAATTTTAATTAATAAAATCAACCT
CAAAAGGTGAGTTTATATAAAAATAAATTAATAAATACCGACCTAAAGAGGTCGGTATATTTAAATAATTATTTTATTTA
GATAATATCGACTTCACGATGTCGGTATGTTGACACCCAATTTTGACAGACCTATAACCCTTTTGGAAATGCTATTTGGT
TAAATACGTGTTTTTTTAAAAATATTCCGAGTTTAAATTTTTAATCGATTTTGTCTAAATATTATATATTTTAGTTTGCA
TGCTTTATAAAATTATTGTAAATATTATTAAAATATTTTTAAAATTATAAGTAAAACTCGGAATAATTATTTTATTCAAA
TGTTTTAAAATTTAAGTGATTTTTATTATATAAAATGTTATAATATTTGTAGTATTTTAATTGGATAGCATTTCTTTAAT
TTTTCTCGAAATCATTTAGTTTTTAGCCCATCCTAATCTAATTCCTTTCAATTCTAGCTTTTTCATTATTCAATTCATTG
CAATTCTAGCCACCTCAATCCAATTTCGTTTTTCAATTATAGCCTCTTATATCAATTTTAGTTGCAATTTTAGCCATTCA
TTCATTGCAATTATAACCCTTTTTGTCCAAATCTTGAAACATTAGTTTAAATCTTAACCGTCCATCCTTTAAGTGAATCC
TAGATCAAATCCTAACCGCTCATCTTAACTAATCCAATGGCTCAAATTAAATCTACCTAACCTTCCTATTTTTGACCTGA
AAAAAGACCAAACCCTATAATTTTGAAAACTCATTATTTTCTTCTCTTTCAAGCAGCCCAACCTCCTCCCGCCGCCCTCC
TCTTCTCATCTCTTCTCTCCTTGCTCCCTCCTGTCTCTTCTCACCGGCAAGAACGGCGAGACAAATCGCCGCCTCCCTCT
CGTCTCTCCAATCAGCGAAAGTTCGCTGCTCTGTCTCTCCCTCAACTGCTCCGGCTAGTGAGCTCCAAGCAATCAACATC
AGCAGCCGGCGAGGAGAGCAACAACATCTCCGGCCAACTGACCCCGACCTCGATCCACTGCCCTTCTCCTTTAATTGAAG
GTTAGGGTTTCATAATATTATTTTTAATTTCTTTCAATTCGAGAATTGATTTTTTTAATTAGTGTATTGAATTAGTTTTT
TTTATTGATTGTTAGTTTGATTGATTGTTAGTTAGTAAGTGAATGATTTAGGGGTTTTTGATGGTTAGTTTGAATTAGGG
ATTATTTGATTGTTCGTTTGTGTTTGTTGATTGTGAAATGAAAATTTTAATGTTGGGGTTTGTTTGAATTAGGGTATCTT
TTGAAATTCGGTATTTCTTGAGTTAATTAGTTTGATTTTGGAATTGTAAGATTAGATTGAATTAGGGTATTTACGGAGTT
GTTTGAATTTAGGATTTTAGCACTAGTTAGATTTTGGGATTTTAGGACTAGTTTGAATTTGTGATTTTAAGACTAGTTTG
AATTTTGAATTTAGGACTAGTTTGAATTATTATTGAAGTTGAACTTAGAATTTGAACGTGAACTTGAACTTAGAATTTGA
AGTTAAACTTAGAAGTTGAACTTGAAATTAGAACTTGAATTTGAACTTAGAATTAGAACTTGAACTTGAAATTAGAAATT
GGACTTGAACTTGAAATTAGAATTTGAACTTGAACTTAGAACTTGAACTTGAACTTGAACTTAGAACTAGAACTTGAACT
TAGAACTAGAACTTGAACTTAGAACTTGAACTTGAACTTAGAATTCGAACTTAAACTTAGAACTTGAACTTGAAATTAGA
ACTTGAACGTCGAATTTGAACTTGAACTTTGAACTTAGAACTTGAACTTAGAAATTCAACTTGAACTTAGAACTTGAAAT
TAGAACTTGAACTTAGAACTTGAACTTGAAATTAGAATTTGAACTTGAACTTAGAACTTGAACTTGGAATTTGAACTTGA
ACTTAGAACTTGAACTTAGAATTTGAACTTGAACTTAGAACTTGAACTTGAAATTAGAACTTGAAATTGAACTTAGAATT
GGAAGTTAAACTTAGAACTTGAACTTGAAATTAGAACTTGAACTTGTTATTGAACTTAGAATTGGAAGTTAAACTTAGAA
CTTGAACTTGAAATTAGAACTTGAACTTAGAACTTGAACTTGAACTTAGAATTAGAACTTAAACTTGAAATTAGAAATTG
AACTTGAACTTAGAACTTGAAATTAGAACTTGAACTTGAAATTAGAATTTGAACTTGAACTTAGAACTTGAACATAGAAT
ATGAACTTGAATTTAGAACTAGAACTTGAACTTGAACTTGAACTTAGAACTTGAACTTGAACTTAGAATTTGAACTTAAA
CTTAAAACTTGAACTTGAAATTAGAATTTGAACTTGAACTTTGAACTTAGAAATTGAAATTAGAACTTGAACTTAGAACT
TGAACTTGAAATTAGAACTTGAACTTGAAATTAGAACTTGAACGTAGAATTAGAACATGAACTTTGAACTTAGAACTTGA
AATTAGAACTTGAACTTAGAACTTGAACTTGAAATTTAACTAATTTTAGAACTTTTCGTGCTAGGCAACTGAGGAAGCTC
AACATCTAAAAAAGTTGATACAAGACTATATTGCTTCTTTCATCAAAGTAGGAGATAAGGTTGGTGCTTCTAAATTTCTA
AAGTTCAAGTACAATTGTTTTCAATAATGTGTTTGTGTCCATCTATTATTGATATTTAGCTTTAATTTTATGATAATATT
TTTGTGTCCATCGATTGTTTGTTAAGCATAAGTACCAACACTAGTTGATCCTATTGATGACAAAATTAATTTTCTTGCAA
GATCGATTTGTGTCCATCTAGTGTTGACACTTAGCTTTAAATTTAGAAATAATATATTTGTTAAGCATGAGTACCAACAC
TAGTTGATCCTATTGATGACAAAATTGATTTTCTTGCAAGATCGATTTGTGTCCATCTAGTGTTGACACTTAGCTTTAAA
TTTAGAAATAATATATTTGTTAAGCATGAGTACCAACACTAGTTGATCCTATTGATGACAAAAATTATTTTCTTGCAAGA
TCGATTTGTGTCCATCTAGTGTTGACACTTAGCTTTAAATTTAGAAATAATATATTTGTTAAGCATGAGTACCAACACTA
GTTGATCCTATTGATGACAAAATTTATTTTCTTGCAAGATCGATTTGTGTCCATCTAGTGTTGACACTTAGCTTTAAATT
CAGAAATAATATATTTGTTAAACATAAGTACCAACACTAGTTGATCCTATTGATGACAAAATTGATTCTCTTGCAAGATC
GATTTGTGTTCATCTAGTGTTGACTATTAGCTTTAAATTTAGAAATAATATATTTGTTAAGCATGAGTACCAACACTAGT
TGATCCTATTGATGACAAAATTGATTTTCTTGCAAGATCGATTTGTGTCCATCTAGTGTTGACACTTAGCTTTAAATTTA
ACTAAGTTAAATTAAATAATGTGGTTTTGTTGATGGATTTAGTTATTGGAATTAAGTCAAAACTAAACTAATTCAAGTTA
AAAAGTTGTTAAGTTGTTTAAATAAGTTAAATTAATTAATGTGGTTTAGTTGGTGGATGTAGTTGTTGTATTAAGTCAAA
ACTAAACTAGTTGAAGTTGTTAAGTTGTTTAAATAAGTTAAAATAAATAATGTGGTTTAGTTGGTGGATTTAGTTATTGT
ATTAAGTCAAAACTAAACTAGTTAAAGTTGTTAAGTTGTTTAAATAAGTTAAAATAAATAATGTGGTTTAGTTGGTGGAT
TTAGTTGTTGTATTAAGTCAAAACCAAACTAGTTAAAGTTGCTAAGTTGTTTAAATAAGTTAAATTAAATAATGTGGTTT
TGTTGATGGATTTAGTTGTTGGAATTAAGTCAAAACTAAACTAGTTCAAGTTATAAAGTTGTTAAGTTGTTTAAATAAGT
TAAATTAAATAATGTGGTTTTGTCAATACTAAACTAGTTTTAGGACTACTACTAGTAAAATTATTATTAAATTTTATTTA
TAATATAATTGAATATCTATATTTTTGTAGATGGATCATCATTTGTGGATGTATAATATGCATTATGAAACTGGTGCTGG
TTTGAAACCTGAGTTTATTGACGGTGTTAGAAATTTTATTGAACATACAATGAATAATATATATTAATAGTGAATATATT
TATGATATGTATATATATATTGATGTCAATTTTTATATTTAATATGCAGAATGACTTTCATCAGTACGTCACTGAGAATC
TAGATAGTTCGGTCCAATTAACCTCTGAATTGTCCACCCAGATTTGGAAAGAAAAAGTGGTAGGGGGACACACAAGGGTA
GATGCTATGGTCTAGGCTCTCGAAATGATGTTAGACGACTCCAGTCAGGCTTAGAAGGTATTGGATCGTCACGTCAAGCC
GAGGCACTTGACGGTGTTCAGATTGCTGCTATGTCGGATCAAATAGCTAAACTTACAATGGCACTAGTAGAGTCAGAGCG
AAGAAGAGTAGCTAAACAAGCAAACATGAGTGAGACCGTTCAACAAATCAAAGAACAAGTGATGAACCTCGCTCGTCGAC
CTACTACTTCCGCTCCCGATGGCACCGACAACGAGAGTGATGATGATGATTATGTAGATCTCACTCCCTAGTTTAGATCT
TTGGACATTTATGAACTTTTTGAAATTTTGAAACGAATTTTAAAAGACTTTATAAGTGTTTAATTTATGATTTAGATACT
TTTGAATGTTATTTTAAGTTTGTTGTTTTATGTTTTGTTTAGATTGTTTATAATTGTGTGTTTGATTGGGATGATTAGTG
TAGAATTGAATTGAATTGCATTGGCAGGTGGGTAGCAAAAACTGCCAGTTTTAGCTGTCAAAAATATTGCAGAAAAAGCG
ACGGACAGTGTGGTTTAGTCTGTCACTTTTCTGGGTTAATTTTTTTAAAAACCCATAAAAGCGACGGACAGAGTGGTTTA
GTCCGTCACTTTTCTGGGTTTTTAAAAATAAAATTTCTAGAAAAGCGACGGACAGTGTCCTTTTGTCCGTCGCTTTTCTG
GGATTTTATTTTTAAAAACCCAGAAAAGCGACGGACTGCGTCACCTTTTAGAAATAAAAGAAATTAAAATTGAAATAAAG
CGACAGACTCTGTCGTTTTTTTAAAAAAAATTCAAAAAAAAGAAGTAAAAATGCGTCGCCGTTCGTTGCTAAAAGAGACA
CAGTCCGTCGCTTTCTGAAAAGCGATGCTGTCCGTCGCTTTTTGAAAAGCGTCGAGCTAAAAAGCGAGGGAGGTGACTAC
GTTGCTTTTTCGTCGATTTTGACCAAAAAAATGACGCAGTCCGTCGCTTTTGGCCGTCATTTTTTGACAATTTTTTAGTA
GTGTTTGCTGCTGCAATACGCACATGAGAATCTTTTTGAGCTGTGAAGAATTATTTCAAAAGCTCACAGAACATGAATTT
TTCCTAATACATCTAGATTTGGAAAAACCATCCCCTATGATCACAATGCCCAGAAATCCAACACACCTCCGCAATTCAAC
AGGAACAATCCTCGCTTCTGCAATAAACCATGGAAACCCTCTCAATCTCGGCAATGGAATTCCAACAATTAGCAATCGAA
CTCCAACAATCAGCAAAATAAGATACAATATAAACAACCTGTCAAATGTAAATTGTGCCAAAAGCTTGGTCACACAACAT
ATGTTTGTCTCTCCAAGTCACACAAACATTTTGAAGCTAAGGCCAACTTTTTCATCGGGCTTGCAATCATCCAGAAACTC
TTGGATTCTAGACTCTGGAGCAACTCACCATGTCACTACCGAACCCCACAACCTTAAAGAGTATACATGAATAGAAGAAA
CTTCTATGGGTGATGGTAAAACCATTCTCATCACTCATTCTGGTTCAACTTTGATTCAGGCATCTAATACCGTTTTTAAG
CTTTCTGACACACTTTGTGCTCCATTAATAATAAAAAGTCTAATTTCTATTGCTAAGTTTATCAAGATAACCTCATATCT
ATTGAATTCTTTCCTTTTACTTTTGTTGTGAATGACTTGCACACTCTGAAGCCATTGGTACAAGGCCGGAACAAAAATGG
ATTATATGAGTGGCCATATCTGCAATCCAGGAAACCATCCATTCACCTTGCCTCCACAAAAGCCCCACTTCAACTCTGGC
ATTGTTGATTGGGTGATCCGTACTCGGAAATTTTAAATTTTATTGAAAATAAATTTTCTTTACCTGTTGTTGCTAGCAAA
GACAAGTTTAAACCTTGCAATTCTTGTTCTTATAATAAAGCGCATCGTTTTCCATTCCAAAGACTCACTTTGTCGAGTAA
TATTCCTCTTAAAATTGTCTTTAGTGATTTATGGGGACCATCATCCATTTTGTCACTCGATAAAATTATATTATTGCATA
TTTGTTGACCGATACACCAAATATACTTGGTTGTATACACTCAAAAACAAAAGTGAGGTTACATCAAATTTCCCAAAGAT
TCATCCTTTAGTAGAAAATTTATTCAAAAGAAAAATTTCTTCAATTTATACAGATGGAGGGGGTGAGTTCATCGGTCTTC
AGCCTTATCTTCAGAAATATGAGATTGAACACTTGATTTCACCTCCCTACACACCATAACGTGTTGTCATAGATGAACGT
TAACGTCATCATATTATTTAATACGACAAAAGTCTTCTTCATGAAGCATCCTTACCACGTAAATTTTGGTCTTTGGCCTA
TCATTATGTTCTCTACCTTATTAACTGACTTTCCACTCCTATCCTGAATAATGAGTCGCCCTACCAAAATTTATTTGGTC
GATCTCATGATTATGCCACCCTAAAAGTTTTTGATTTTTTTTGTTACCCATGGCTTAAAACTTACACAAAAAAATAAAAT
TGATCCCTGCTCCACCCTGTGTGTGTATTTAGGTATCTCTCAAACTCACCACGCTCATATCAGCTTTGACCCAGTTCACT
AAAAGACTTTCGTAAGTTGTGATAAATTTTTTGAAATAGAATTTCCATTAAAAAAATGTTCATTCATTTGCGAAAATATA
CTTCCCAATTAAGTTGGGAAGTTGTTGAATCCAAAGAGAAGACTCCAACATCAATTCTAACTCCTCTTTTTATCCCACCA
CTTATTCCAATCCCCTTTAGAATCCAACTGTCACGCCCCGAGCTTACACCCTAGATGTGGCCGATACTCGAGAACCATTG
TTGATCCCCAAGCGAACCCTTGTCCTGGATGAATAATTAGTGGAAGACTTACTCAAGCAATGATAGTCTCAAAACAGAAT
TAAATCAGTTAAACTCAAATACTCAATAACAATACTATTGTTTGTAAAAACACTCAAAGAGAGTAAATTAATAGACACCT
CGACTCTGTCTATCTATGAAGCCTCCACTATTATAGAAAGATGTCGGGACAATACCAATGACATCTCAAAACTACTAACT
AGAAAGTAAATGTGAAGTCCTCCAGAATGTAAGGAGGCTCACCAAAAGCTAGCTGAAGTCTAGAGTGCTCTCAATGAAGC
GCACATTGATTATCCTAAACAACTATATCTTCATCATAAATAGATGCAAGTTTGACATCAGTACATTGAATGTACAAGTA
TGTAATAGAACTGAATAACAAATAATTGAATTGAAAGAACTTCAATAGAAAAAATATACTCAAGCTGAATGTAATGAAAT
AAAAGAGTTAAATCATTTAAAGCTATCGAAAGTAATTACTCATCTCTGAACTCAACATAATAAGTAATATATTAAAATAC
ACTTTAACTCTATCAGGAGATTCTCTCACCGACAACCATCACTATGAGCTATGTGATGATACATCGTCTTGTCTACGTTG
CCAGAACTGTCTTATATCGTGACGGGTATAGAACCTCTCAGCTAAGTGGATCCACTAAGCTATAAGGATGCATCTAAAAA
GTATGATCCTGTACCCATGTTGGCAATACATGGTTTATGAGGATTTTGAGTTGTCTGAACTCATCCCTGTATCAGTGCTC
AATACTAACCCCAATAGTATATATAGTCATGCTTAAATATATAAAACATACACTTTCTCTGGTTTGAGATAATTGCTCAA
ACTATCCTCTTAAAAGATGTAACTACTCTAAAATATCTCTGAACTCATAAACTTATTTAGAAATCAAGGTTTCTCTTTTC
TCACTTTAAAAATGATATCTTTGGTAAATATTTCGTTCCCTTATACTTTCTCTCAAAACATCTCTTCAGACTCTACTCAA
AACTCTTCTTTACTTTTCTCAGAAATCAATTTAAGACAATGATTGATTAATGTGATTTCTCTGTAAATAGATCAATAATA
AGGTTCATGCTAGAAAATATACATGAACAATCAACTCAAGAATCTCGATATATGATATAGATCAACTCAACAATTAGGAA
CATAATTTAGGAATTCGACGATACTACTCATCTCAACACTACTCAAATCTAAGGATAGAACCCTAGATTACTCTTTTACT
GATTTGAAAGTAGATGTAGGGTATGTGGACGAACTAGTCTAACACTATGATAGTCTTACATAGTTGGGAAGAACAAATTT
CTTGGCGAAATTGATGGAAACTTGAAGAACGCTTGAAACCCTTGCCTTTTCTCCTCTTGGAACCTTGCTCTAATGATTTG
AAGTGTAAAAGAACGTAAAAAGGACGTTTAACACTACTAAGAACCTTAACTAGGTGAAAAAGGGTCGGGATTCAGGCTTA
GAATGGATGGAAAAGTCTGAAATACCCTTAATTAGTAGAAAATGCAAAACCCCAGGCGCGTCTAACGGTGGTCCTGATGG
CTATCATAGTCAAAAAAACCTGTTACCTATCATAGTAAAAAACACCTGAAAGACCTGATACTCTGCATGTGTGACGGACC
AGCTGACAGCTCGTCACAGGTCTGACGGCCCATCATGGATGCCGTTAGCTTTTTTTGATGTGACAATCTCTGGTAAAATG
GCCATAACCTTTTACTCTGAACTCGAAATGAGACAAACTCGGTGGCATTAGAAAGAGGACTCAAAGACCTTAAAGTTGAT
AGGTGATGGACCATCTAATTCATTATGTACTGAAAGATGTGATCTTTTGCATCTCACTAAGTAGAATCTTATGTCAAAAC
TTAATCGGTATGGGATCTTTCAACTCAACTTTGTGCTAGGAGATTCTTGTGACCCTAATTCATCTCCAAATCCATTACCA
CTCTAAATAAATGACCTTTACACATATGAGAAATCTAAGAATCACTCTATACAACCTTTCATGTAAATAAAGTATAGTTC
GGGTCTTAACATAGAATTTTTTGGGGTATTACTATATCTCCCCATTGGGATCATTTGTCCTCGACTGATGGTTAAAATGA
GCATGGAAGGGAAATGAATTACTCTTACTATCTTTTTGACTTTTGAACTTGTCAACTAAAATAGACAAAACTGGTTCATA
GTAAGAGTTTGGAACTTTCTATAGCACATAAGTTGCGAATGATTTGAGTTTGAACATAGTCACGCTCTATCTGAAGATAT
TTGACATAAAGCAATAATATCTGGGCACGAAGTAAGAATAGGAATACTATGCCTTGAGTGATATGCCTGGTTGCTTTTAA
CCTTAGCAATACTTTTCAACTATGTTCTCCTTTCTGATTACTACACTTCATTAGTTGCAACTCCTAGCTCCCACTAGAGT
ATATGACTACTCTTACAAATGTTAAGTCAAATCACTTGCTCTTACTGTGTTCAAGCCTAATATCTAATCACAAGGTGCTA
AACATGAGATGGTTATACTTATCTAAACCACATGATTCATGTTCTATACCTCTATATGGAATATCATCCCAATAGTACTT
CTCCTTATAACCGCATTCAACCAACCTTGAGCCCAAATCAAGAAACACCTAATGCATCATACATCTATCCACATTCAAGC
CTAGTACTATAACCACTCCATGAATTTGCACTAACCAATCCTTCTAAGAATTTCTTATTCTCTCATCATCATTACCAACT
AAAATTTAACATAGTACTACTAGGAATCGACTAATTTCTCTCATTTAACTATTACTCATAGTAAAACACTATCCTATTCC
TCCTCCACATTATAACTTAAGATGGAATAAGGACACCACCACTAACACAATAAGAAACATCAACCCTCTCCTTTTATCAT
TACTCAACTACTATCAACAAAATCACTATCAAAACTGAAAAGGATGACTAAAAGAGCTTACGGTGAAAAATCATAATTAC
GATTCATTCAAGACATATGATATAAAAATATGCTTGACATAACATTATTCTGTTAACCAGTGAGAGTAAATCATGAATTC
GAATACTGAGCATACTATGAGTTGCGAGTGCTTATATGAATAGGTTCATATGAGGCTGATATTCATAACTTTATGGAGTA
AGATTGAGATCAATGGGCTAAAGTCTTTGCCCCTCATTCTGTGAACTTAGCATAAATGTGAATCTGTCTGAAGTGTATGA
GAATATGTCATGGAAAATATTCTAATATTAAAGACATCAACATGATGTTGTAACAACTGAACTTTGAGGAATACGCTAGA
GTACGGAGGGATCGATATATCACTTTAACACTTTCTGAACACATCACCATTTAATTCCCAACACTTGACTTGGTCCCTAA
CCTTATCTTCTCCCCCTTTGATTTGAAGCGAACACTTTAAAGCTCTTGATCTATTATATCATCTCTAAACTAGTCTATAT
ATGTGTTACCCTAATACCTGGGAAATGCTAATCTTATGTCCACTAGACTCTCTATGTGCACATACTAATATTCCTTCTAA
GTCTTTTTTCTTAGATGCTTCTCGTAACTTCTTTTTGTCTTCTTTAAAAGACTTTCTATAACTGTTACTCGCATTGACTT
ATAAAATCACTTAATCTAACTTTTAAGGGAAAAATAATGATTACATCAACCTATTCCATATTGACATCTAGGCACACATG
AAAAATCATAAACTTAATTGGAACCTTGTCTGACTAAATACAATCTCGGGTACACCTTTTAANNNNNNNNNNNNNNNNNN
NNNNNNNNNNNNNNNNNNNNNNNNNNNNNNNNNNNNNNNNNNNNNNNNNNNNNNNNNNNNNNNNNNNNNNNNNNNNNNNN
NNNNNNNNNNNNNNNNNNNNNNNNNNNNNNNNNNNNNNNNNNNNNNNNNNNNNNNNNNNNNNNNNNNNNNNNNNNNNNNN
NNNNNNNNNNNNNNNNNNNNNNNNNNNNNNNNNNNNNNNNNNNNNNNNNNNNNNNNNNNNNNNNNNNNNNNNNNNNNNNN
NNNNNNNNNNNNNNNATACGATTAAGAAACACCACTCCTAAGACCTCATGACAAGTAGTCAATCTTTATATCTCAGTCTA
TATACTTACAGTTTATCGTCACATTCCCTTTCACAACTTAATTACTATTTACCCATTCACTATACATCATTGCCTAATTA
GTTCTATAACCCTCTGAATATTATGGGCTCTCCCTTAAAAATAATAAGCCTAGCCTAGATTTATAACCTCATGAATACTT
TACTTTTTATTCTACACATATACTTGTCCTTAACTAACACAATGTTACATCGACATAAACTCCCTTCTGGTTAAAGTATA
CTCTAACTTATCCATACTATAACTTAATAGGTGCATGACTGCAACAACATAATTTACCTCATCACTGTCTCCCTTCTTAG
ATTACTATACATCTGCATGCATTCTTCTTACTTTGAGCACTTATACTACTACTAGCTTATAACATCACAACTTATACTCT
CTTTCGGGTGAATAATACTATCGAAGCATTTTAAAACATACTGTTATCTTGAATATATCACCTGAAACAAGGTTTTAGAG
AAGAGAGTCTGGGAGTACATCTCGCTTTTAGCTCAAACGCACGATTCATATGAATAAGAGTGCACTCTTTCGAATCTAAA
CATTTAAGCTCACTCACGGGCTTCTCTCAAGCCCCTATGGACTTTTTAAAAACTTTTGCTGAGAGTAACTCATCAATAAA
GACAAGGATCTGGGCTTTGCTTTTCAACTACCTTGAGTATGAGAGATAATCAAATGTATTTGAGAAGCACACGAGTTTGA
ATAAGTTCCTCATGATAGTTCTATTGCACGATTTAGAGTATGAAAGAAGGGGAGCTTTTCTTAAATGTCTGTAGTCCCTC
ATTTATAGAAGTGGGGCCCTTAAAACCATAAATAAGATGCTACTGACACGACTTTATAGACACCCTAAGACAGTTGAACT
TTGTGATCTGATACCGAGTTTTTCACTCTCGAGCCTACACTCTAGACGTGGCCAACACTCGAGAACCATTGCTGATCCCC
AAGTGAACCCTTGGCCTGACTGACTACTTAGCAAAAGACTTACTAAAGCAATGATAGGCTCACAATAGAATTACATCAGT
TAAACTCAAATACTCATCTCATAATATTTGAAAAAATGCTCAATAACAATACTATAGTTTGTAAAACAACTCAAAAAGAG
TAAATATTGAGAGACACCTCGATACTATCTATCTATGAAGCTTTTACTATTAAAGAAGGATGTCGAGACAAGACTCACGA
CATCTCAAAACTACTGATTATAAAGTATATGTGAAATCCTCTGGAATGTAAGGAAGCTCACCAAAAGCTAGCTAAAGTGT
AGAGTGATCTCAACAAAGCGTCTGTTGATGATCCTGAACACCTATATCTGCATCATAAAAAGATGAAGGTCAAATGACAT
CAGTACATTAAATGTACGAGTTTGTAAGATAGCTGAATAACAAAACTGAACTGAAAGGACTGCAATAGATAAAATATACT
CAAGCTGAATGTAAAGAAATAAATGAGTTAAATCATTTAAATCTTTACAAAGTACTTACTCATCTCTGAACTCAACATAA
TAAGTAATATATTAAAATACTCCCTATGCTTCAAAAAGAATGACCTACTTTTCTTTTTAGTCTGTTTAAAATAGAATGAC
TTCTTTCCCTTTTTGGTAACATTTTAATTTCAGCTTTCCACGTGGCACATTTAAGGCCACAAGATTGAAGGGCAATCTTG
TAAATTTGACATAACTTTAATTTAGGACCACAAGATTAAAAAGTCTTCTGTATTTTCTAAAACTTCGTGTCAAGTCAAAC
TAGGCCACTCTTTTTGAAATGGAGGGAGTACACTTTTACTCTACTGGAGATTCTCTAACCAACAACTACGTGATGATATA
TTGTCTTGTCCTCATTGCCAGAACTGTCCTATACTGTGCTGGGGTATAAAACCTCTCAACTAACTGGAACCACTAAGCTA
TAAGGATACATCTATAAAGTATGATCCTGTACCCATATTGGCAAGACATGGCTTATGAGGATTTTGAGTTGTCTGAACTC
ATTCTCATATCGGTGCTCAATACTACTCCCAATAATATATATAGTCATGCTCAAATGTATAAAACATACTCTTTCTTTGG
GTTGAGATAATTGCTCAAACTATTCTCTTAAAAACATGTAACTACTCTGAAATATCTCTAAACTCATAAACTCATTTAGA
AATCAAAGTTTTTTTTTTTATCACTTTAAAAATGTTATTTTTGGGAAATACTTAGTTCCCTTATACTTTCTCTCAAAACA
TCTCTTCAGATTCTACTCAAACTTCTTTACTTTTCTTAGAAATCAATCTAAGACAATGATTGGCTAAAATGATTTCTCAA
TAAATAGCTCGATAATAAGGTTCATCCTGGAAAATAGACATGAACAATCAACTCAAGAATCTCGATACATGATATACAAC
AACTCAACAATTAAGAATAGAGTTTTGGAATTCGATGATACTACTAATCTCAAGACTACTCAAATCTAAGGATAGACCCT
AAGATTACTCTCTTATTGATTTGAAAGTAGATGTAGGGCGTGAGGACAAACTAGTTTAACACTATGATAGTCTTACATAC
CTAGGAAGAACAAAGTTCTTCGTGAAATTGATGGAAACTTGAAGAACGCTCGAAACCCTAATTTTTTCTCCTTTTGGAAC
CTTGTTCTAATGATTTGAAGTGTAAAGAACGTAAAAAAGATGTTTAACACTACTAAGACCTTTAACTAGGTGAAAAAGGG
TTGGGATTCATGATTAGAATGGATGGAAAAAGTCTGAAATACCTTTAATTAGCAATAAATGCAAAACCCCAGGCGCGTCT
AACGGAGGTCTTGATGGCCCGCCACCAGGATGATTACCCGTCACCTGTCATAATAAAAAACACTTGAAACACCTGAAATT
CTGCATGTGTGAAGACCCAGCTGACAACATGTCACAGGTCTGACAACTCGTCATGGCTGTCATTAGCTTTTTCTAATGTG
ACAGTTTTTGGTAAAATGACCATAACCTTTTACTTTGAACTCGAAATGAGGCAAACTCGATGTCGTTGAAAAGATGACTC
AAGGAACTTGAATTTGATAGGTATGTACCACCTAATTCATTATGTACTGCGTGAAATAATCATTTGAAACTGACATAAGT
AGAATCTTATGTCAAAACTTAATCGGTATGAAAGGTTTAAACTTAACTTTGTGCTAGGAGATTCTTGTGACCTTAATTCA
TCTCCAAATCCATTCCCACACTAAAAAAATTGACCTTTACTCATATGAGCAATTTAAGAATCACATGATACGACCTAACA
TGTAAGTAAAGAATATTTTAGGTCTTAACTTAGAAATTTTTTGGGTGTTACAATATCTCCCCACTACTAAAAAAACTGTG
AATACCGACCTATAAATACCGACCTCCGGAGGTCGGTATTCCTTGAAATACCGACCTAAAACCGACATCCCAGCTTAGGT
CGGAAAAAGCTTGGTCGCTATTCAATACCGACCTCTGGAGGTCGGGGTATTTACTGACCTCTCGAGGTCGGTTTTTATTT
TATGTCGGAATATTCATTTTTTAAAATTCCAACCACTGGAGGTCGGTATTTTTATTTTTGTAATGTTGAAATTCCGACCT
CCGGAGGTCGGTATTTTTATTTTTGTAATGTTGAAATTCCGACCTCCGGAAGTCGGTATTTTTATTTTTGTAATGTTGAA
ATTCCGACCTCCGGAGGTCGGTATTTTTATTTTTGTATTTTTGAAATTCCAACCTCCGGAGGTCGGTATTTTTATTTTTG
TAATGTTGAAATTCCGACCTCCAGAGGTCGGTATTTTTATTTTTGTATTTTTGAAATTCCGACCTCCGGAGGTCAGTATT
TTTATTTTTGTAATGTTGAAATTCCGACCTCCGGAGGTCGGTATTTTTATTTTTGTAATGTTGAAATTCCGACCTCCGGA
GGTCGGTATTTTTATTTTTGTAATGTTGAAATTCCGACCTTCGGAGGTCGGTATTTTTATTTTTTATTTTTGAAATTCCG
ACCTCCGGAGGTCGGTTTTTTGCTGCAAAACAGGCAGCAAATTGCTGCAATTTTTAGTTGCCCACCTGCATATTTATACC
AAAACCCAAAGCCAAATAAGCTTCATCCAACCAAAACAAACCAAAGCCAAATAAAATTCATCCAACCAAAACAACCATAG
CCAAATAAACTTCATCCAACCAAAACAACACAATATTTTCAACATATACAAACTATTTCAAAATAAACTTCATCCAACTT
CAAAATAAACTAAAATACGATCAAATTAAACAATTCTAAAAATATAGAAGTCTAAATGTCAAATAGATACAACTACTCTT
CATCACCCTCACTCTCCTTATCATTCTCATCACCCTCCTGATCAGATCCATCACTGCTAGCCGGACATGGAGGAAGAATA
TTTCCTGATTCAAAAAGAAAAGTTAGTAGCAATGACATGAATAATCCTTATATCTTATAGACTAATATCTTACATCTAAG
CCAGAGCAACCCCATAAGCTGAGTTTCTTCAAGTGGCTGTGCTTAATAATCAGTTTCTGATAAATAAGGTGTAATTTACT
ACTTGGTGTTCTTTGTAACTTAACAGTATCATTTTCCTGTTTTGCTGGACTGTCTAGATCTGGATCGCATATGCTCATTC
CACAATCCATTAGCTCTAGATTAGGCAACTGAGCTACAGCAAATTGTATGCCACCTATAAAATAATCACAAGAAAGAAAA
TAAATTAGTGAGCATTCCAAAATTTGTGCTGGATTGGATGTCAAGGAAACAGATTTAAGTATTACTTGATGTGATGTTTG
GACAGAGAGCAAGGAGAAGTTTCAACAATGTCTCCGGAAATACATTGCATATCATCCCAATGCCACTGTCACTAATACTA
GACCTGTAACAAGGGAAATAGTTGACATTAGATATGCAGGTGCATGTCTATGCACTGAAGGGGTCACAATGGCATAACCT
GAATGTCGTTCTAAATTAAGTTAATAATTTTTCCAAGATCTACACTAGCATATTAGCCTACTTCTCAACCATCAAACTTA
GTTCAACTGCTACCCCAATGTTATTTGTTAAAGTAGCCATCAATATACCAGCTTAAGTATTCATTGGTTTGTTCTACTTT
ATGGCTGCTTTGATTGTTTTAGAGGATATGGACATCCCAAGAAAAAGGAAAATAAACTGGAAGAAAAGCAAGAAACTAAT
CTCTTATTAGATAAATATAGAATTTGTTTATTTATAATATAACACTCCAGTACTTGCCATCCCAACAATATGGAGGAACC
AAATAAGATATCAGAAAGTGAAACTTACCCACTCAAATCAAGTAATTCGAGCCTCGAGTAGCTCGAAGCAATAGCAGCAA
CAGATGCATCAGTAATTTCTGATCCTAGTACAAGTGAAAGCATTCTTAATCCCCTGAAATTCAAAGCAGTAACTAATAAG
CTTTATGAATGTTCAAGGTATCTTTAATAAAAGAAAAATTAGTCAAAGAAAAATGTAAGAGCCAAAACCATAAAAACGTT
ACAAACCTTAAATTTGCTACTGTTAGAGCAAGCACAACAGCATGTGTCAGCCGAACTGAGGCAACATGAATGTTCTGTAG
TCTTGGACAGCTCCTTCCAAGACCATTCACCATAGCTGTAAGATCAGTGTTTTCATTCTCTTGACGAGAAAAAATCAGGG
AGATCTCCTTCAAATTGGGGCAGTTGAAGACCTAAGCAAGTGAAAACATGTCAGAAGAAGGGTTGTACTGCAGAAAATGG
ACTAAGTACAGATAGTTATAGGTTTAATGCCATGACATCATTAGACAGTTTACCATCTTAGAGTGACAAAAGAGTTCCGA
AAGGCAAAGAGTGGAAAGGCTGGTTGAAGAAAGAGTAAAGCCCCCGAGATTTGAGCAGCCTTCCATCTTAAGATTGGTAA
GACACCTTTTATCAGCAACAAAACGACCTAATTCATCCCTATATAAGACACATGGGTTTTACAAGAAACATTAGATCAGA
TTGTCATTGATAATATTGCAAAATCATTCCTGTATATAAAAGATAGGCCAAGCACCCAAACCCCTGTAATTTAATTAAGG
GTCTTCTAGAAGATGTCTAATTATTCAAAAATACCAACATTCCAATTTGGACACCAAATAAGAGATTAACAGCATCACAA
TATATATCTGCCAATAAGGACCGATCAAAATGTATCTATGATAGACTGATGATTTTCATGAATCTTTCATAAATGGTATT
TAGTTGGGCCTGTAAATACATATGCAACTTTGATATGGCATTGAATGTTAGGTAGGTAACATAAAGGTGCAATCATAAAC
TAGATAAGATTAAAAATGCTAAAGAACGGAAGATTCAAGTAGCACACATAGATGATAATATAAGAGGAAGTCAATTGAGA
TGTACCAATCCATGTGTGAAACTATAATTTTGAAGGTGTAAAACAAAATAAGATAGATATAAAATCATATGGAAAGAAGT
TATTCAAAAGACTTAAAATCTCTTGAAATTCATGCAAGAAAAGCAAACAATAAAGCACAAAAAAGAAGAAGAAAGATACT
CATAGGCAACACCAATTAGATTGAATTAAGACTTAGACATGTCTGTACACTTACTTAAGCCCTATGTTCACTATAAGTCA
TTTAATCTCCTTAGACATTATTATTCCGATAAATATGCAATGTGCCTAATATTAAGAAACATTAATTATTAAATATTAGA
TAGGAACAAATCTAAATCAGGCATATAGATAGTGAGGTTCTGACTAATTTGGAATTTATCTGTAAGTATTGCTGTTGTTT
AAATGTGAAGTAGCATAGTCACTGGCTTCCCAAATGTAGGTTCTTCGCATTCAATACAACTGAACCTGAATGAGTAAGTT
AACTACAAATCCACAATGAGACTTCCAGCTAAAGAGAAAACAATCCAAAGATAACCACAGATATTCGGCTTCTGCATTGA
CACATACATACAACACATATATTGCATATGAGATATTAATCACATCTAACTAAAGGAAAACTTTGTTACTAGAATACATT
GTCATAACAAAAACCAAAACATCATTAAAAAAAGAAGTCAACTTGGCTATAAAAGTGAGTATGGGTAAATAGCAGAAGAT
AAGAATTAGCAGATTTAAGAAACAAAAGCCAATCTCCAAACACCCGAAGGCCAAGCGTGACTCAAGCCCTCTAAGGGTGG
GATGTCCCAACATCCACCTCCTTCTAATTTAGAAGATAACAACACTAGCATAATCAACTCAACATTAAGATCAAGTCATA
GAGACAATTTATCAAATATCCAGTGAGCATGAAATCCAAAGCATACCCAGTGATCCGATTGACTGAGGTTTCAGAAGTGA
GGATCTCCAGTGAATCCAGATTAGGGCAGGAAAATGCAATGCAGGCCAGCATTGTGGCATCCACATCACTGAAACACCAA
AACCAGTACTTCATTAGTTCACAACAAAGCTACCATTTTGTTCCTAAACAAGACAAATCCAGTTAATAAATCTATAGATC
CAACCATCATTCATTAATTAATTAATAAAAGCAAACCTTTTCATTCTAAGAGAAAGCTTAACAAGTCCAGGACACTTCTG
CAACACGGATCCAACAAGTCCAATCTGAGCCTTCACAGGAACCTCAAGTCTAAGCTCCTCAGCCGACTTCCAAATCCTCC
TAGAAACATCCCTCCAACCCTTACACACCTTCGCCGAAGAAAGCAACGACGACGGTGGCAATCTCTTAAACACTTCCCAC
AAACAATTGGTCGGCAACTTCCCAGATCCACCTAAATCCAACTCACTCTCAAAATCCAAAAACTCCCCCTTACCCTCACC
CTCACTCTCACCCTCATCATCATCAGATCCAGGCGATTCATCAGTAACACCAATGTCATCAAATGAAAGCACTCGCCGGA
GCTGAGGAACCGCCTGACGTGGCGGAGGTAGAGGTGGAGTAGGCTTAGTACGAACAACAGAAAGCGGAGAAGGCAAAACA
AATGACTTAGCATCACTAGATGTCGGAGTAGGAACTTCATTAAACTCCTTAGTCAAATCACAAACATGTCCTTTTTTCGG
AAGCCCACATCTCCCACAGTTATAACTACCCCGTTTTTTGCCCCGCTTCTGAACAAAGTAGTCGGGGATTGGAGTAGATG
GATGAGAATGGCGGCCCTCCATTGTTAGTGAAAGTGAGAGTGAAAGAGAAAGAGATGAAAATGAGGTAAGAAAGGGGAAG
AAATAAAGGGCGGGGGATGTGGGTCGGAAGGCGCGGGAGTTTTGGCACAATTTGGCGCTTGTCTCTTTGAAAATTTTATT
TTAATGAGTGGAGGCGGCATCATGTGCTATTATAATGCGAGGGAAAGAAAAAACAATTTTTTTCTATCTTTGTTCTTAGT
CTTACTAAGTATTTTTTTTCACCTAAAAAGTCTTTGTCCTACTCGTAATAAAGCTTTCCATTTTGTTTTTCATGTTTTAA
CAAGATACGAAGTATATGAAAAAATAAATAAGATCTATAATTTTTAGATTTTAAATTAAAGATATTTCAAATGTATCAAG
ATGTTTATTTGGAATTATTTTCTCTCATTTTAAGGAATTTATTTTTATAAATTAAATATTTAATCAATCAAACAATATTT
TCTTCATACCGAACACGCCCCTAAACACGAGTTTCTCGACTTATATCTAACTCGTTTTTCTAGTCATGTTACACCAAATT
GAATCTCTCATGGTCATTTGATCGCATGTTAATTAAGACAATGAATATTGAACTAAGTTTCGAGCTACTAATTAGAGTTG
TGAGAGTATTTTAATGAGATTTCACATAATAATAAGTCGAGATATAACTTATATTAGCGCTTTTGGTCTATATTTGCACA
CATGGTATGAAATATGTGTTCTTTCTTATGAAGCATATGCATTTATCTCATAAGATAGTGTTGAATAAGTGATCAGATAC
CACAAGAGGTTGGGGTTGAATCCCACAAGAAACAATGTAAAGGCGATTGAAGAAATAAAGAATTACAAGCTAGTAATTTG
AATTCGAACAAACAACACAAGTATTTTCTGTAACAATTAAGGATATGGAATAAAAGATAGCAAGGACAAAGGCCTCGGTA
TTTTAATTACATACTACCGACATTCGGAAGTCGGAATTATAAAATATTTAATTGAGAAAAAATTCCGACCTCCTGAGGTC
GGAATTTTTAATGAATTACAATAAAAACCGACCTCTTGATGTCGGTATTATTTTCTCAATTAAATATAAAAAATACCGAC
CTCATGAGGTCGGTATTTTATATTAATTTATTTTTACTCTTTAATTTTACCGACATACAGAAGTCGGTATTATAATTTTT
TTTGTTTTTTATTTTACACAAAACCTATTGAGAAAAAATAAAATATTGTTATTTATATATATATATATATATATATATAT
ATATATATAATTATTTTAATATAAACTCACCTCTTGAGGTTAATTTTATTAATTAAACATATATAATTTAACTACACATC
AACATATAATATATGTATATGTATACATACATATATATACATCTATGTATATATATATATATATATATATATATATATAT
ATATATATGTAAATATATATATATATATATGTAAATATAAATATATATATATGTAAATATAAATATATATATATATATAT
ATATATATATATATATATGTAAATATATACATATATATATGTAAATTTATTAAATTAAACTTCTGTTGATGTGTAG
CAGTGCAGAATTGGCCTAGACCCACATCTCCAACTGAAATTAGGAGTTTCTTGGGATTAGCTGGCTATTATAGAAGGTTT
GTTGAAGGGTTCTCGACTATTGCATCTCCTTTGACAAAGTTGACTCAGAAGACAGTGAAATTTCAATGGTCTGAAGCTTG
TGAGAAAAGCTTTCAAGAATTGAAAAAGAGATTGACTACAGCTCCAGTTTTGACGCTACCAGAAGGTACTCAAGGTTTTG
TGGTGTATTGTGATGCATCTAGAGTTGGTTTGGGTTGTGTCTTAATGCAGAATGGCAAAGTTGTAGCTTATGCCTCCAGA
CAGTTGAAGGTTCATGAGAAGAATTACCCAACCCATGACTTAGAGCTAGCTGCTGTAGTATTTGCTTTGAAGATATGGCG
TCATTACTTGTATGGTGTGCATGTCGACATATTCACTGATCACAAGAGCCTTCAATATGTGCTTACTCAGAAAGAGCTTA
ATCTCAGACAGAGGAGGTGGTTAGAGTTACTCAAGGATTATGACCTGAGTATTCTTTACCACCCAGGTAAGGCTAATGTT
GTTGCTGATTCTTTGAGCAGGTTGTCTATGGGTAGCACCGCCCATATTGAAGAAGGAAGGAAAGAGTTAGCAAAAGATGT
GCACAGACTGGCATGCCTAGGAGTCAGATTTACAGATTCCACAGAAGGAGGAATAGCGGTGACGAGCAGGGCCGAGTCAT
CATTAATGTCAGAAGTGAAAGAGAAGCAAGATCAAGATCCCATTTTGCTCGAGTTGAAGGAAAATGTTCAAAAGCAAAGA
GTATTAGCTTTTGAACAAGGGGGAGATGGTGTTTTGAGATTTCAAGGTAGATTGTGCGTACCTATGGTAGATGGACTCCA
AGAGAAGATTATGGAGGAAGCTCACAGCTCCAGATATTCTATTCATCCGGGTTCCACCAAGATGTATCGTGATTTGCGTG
AAGTTTATTGGTGGAATGACATGAAGAAGGGCATTGCTGAGTTTGTTGCTAAGTGTCCAAATTGCCAACAAGTGAAAGTT
GAACACCAAAGGCCCGGTGGTTTGGCTCAGAGGATAGAACTTCCAGAGTGGAAGTGGGAGATGATCAATATGGATTTCAT
CACAGGGTTGCCAAGGTCTCGCAGACAACATGATTCTATTTGGGTGATTGTCGACAGAATGACAAAGTCAGCTCATTTTC
TACCGGTAAAGACTACCAATACAGCAGAAGATTATGCCAAGTTGTATGTTCAAGAGATAGTGAGACTTCATGGAGTCCCA
ATCTCCATTATCTCAGATAGAGGTGCACAGTTTACTGCACAGTTCTGGAAATCTTTTCAGAAGGGCTTGGGTTCAAAGGT
GAACTTAAGTACTGCCTTTCACCCTCAGACTGATGGGCAAGCAGAGCGCACTATTCAAACCTTAGAGGATATGTTGAGGG
CTTGTGTAATCGATTTCAAAGGGAGTTGGGATGATCACCTACCTCTCATTGAGTTTGCCTACAACAACAGTTATCACTCT
AGCATCCAGATGGCTCCATATGAAGCTCTTTATGGGAGAAGATGTAGGTCTCCTATTGGATGGTTTGAAGTTGGTGAAGC
ACAGTTGATAGGACCAGATTTAGTTCACCAAGCTATGGAGAAGGTGAAAGTGATTCAAGCGAGGTTGAAAACGGCACAGA
GTCGTCAGAAATCCTACACCGATGTTAGGAGAAGGGCGTTAGAATTTGAAATAGACGATTGGGTATATTTGAAGGTTTCA
CCCATGAAAGGCGTTATGAGGTTTGGTAAGAAGGGGAAACTTAGTCCCCGGTATATTGGACCTTACCGCATAGCCAAGAG
GATTGGCAATGTTGCTTATGAGTTGGAGTTACCACAGGAACTAGCAGCGGTTCATCCGGTATTTCACATCTCCATGTTGA
AGAAGTGCATAGGCGATCCTTCATTGATCCTACCGACTGAAAGTATCAAGATCAAGGATAACTTATCTTATGAGGAGATT
CCTGTTCAAATTTTGGATCGTCAAGTTCGTAGGTTGAGAACGAAAGATGTAGCCTCAGTTAAGGTCCTATGGAGGAACCA
ATTTGTTGAGGAAGCAACTTGGGAAGCCGAAGAAGACATGAAGAAGAGATATCCATATCTCTTTGAATCCGCAGATTAAG
GTATTAATTTCCTTCTTAGTGCTCTTTAAATTATAATGAGCATGTCGTTATTGTTGTTGCGTTTGCATGGTTGTTTGTTG
GGTGTTGAGTTGATGTTACACCCTTAGCTTTGTAAGAGTAACCTTATTCGAGGACGAATGTTCCCAAGGGGGAGATATTG
TAACATCCGACAATTTAAAAATGAATATGAAGAAGCTTGAATTTGGAAATAATCATTTTTGGAAAAATTTAAAATTTGGA
AATTTGGCAGTCCAGAATCTGGAAAAATTTGGCTAAGTTCAAAAATCTGGAAATTTGGCTAAGTGTGGAAATCAGTGAGT
TTTTTGGCCAACTTTGAGCAGTCGTAACTCCTAGCTCAGGATGAGTTAGGAGTAGTTCCAGTTATGGTTTCGAAGCTTGT
GGAACGATCTTTCCAACGCCACCGAGTTTGCTCGATTCCGAGTTCGTATGAGCGAGTTATGATCTTTGAAAGTTGGGCAG
TTGGCAGGGAGTCCGTTCCGGAAATTTAAGGGCATTTTAGTCTTTTCACAAATCATTTCTTTTGAGCTTATATTGTTGTA
TTAGGCTGATCTTTGGATCATTTTGTCCCATTTTGAAAGAGAAAGAGTTAGGGTTCAAGAGAAGAAGAAGAGAAGAAGGA
GAAGAAGAAGAGAAGAAAGAGGAGATCAACAAGATTTGTCAAGATCATTGTGGATTTTCGTTGGGGGTGATCCCTATCAA
GGTATGTGAGTCTTTAGTGTGGGTTTATCCTTTCCCCCCACATACCAAGCTCGTTTTTATGATTTGAGAAGAGATTTGAT
TTGTTGTTGAAGTTGTTGAAGTTGTTAGTTGTTGATGTTGTTAGTTGTGTTGTTGAAGTTATTGTTGGTTGTGGGACAGG
ATTGTGCTGTGTATTTGAGTTGTGATCTATTGTATGTTGAGAGATTGATGATCCTTAGTGTTGGTTGGTTCATACCCCCA
CACACCAACTCGTTTTTTATTTCCAAGAGAAGATTTATTGGTTGTTGAAGTTGTAGTGGTGTTGTGTTGAAGTTCTTGCT
GATTTAGTACAGATTTCTGGCTGTGATTTTTGAGTTGAATCTATTGTATAATAAGGGTCTTTATGATTCTAAGTGTTGCT
GCTGAAACCTTGAGGTTGAGAGGGTTTAGAATTGGAAAGAAACAAGGGGAAAAAGTCGGATTTTTGGGGAAAAAGGGGCT
GGGCTGTTGCACCTCTCCTAGTGCCAAGGACACCAATCCTTCCCTTTCATTCACCATTTTTTTTTCATACATGTTCCTAG
GTATTATACCTATGTTTCCTAGTTGTTTCCAACACTCCAAGGTACTTCCAAAAGTCAAGTAAAACTACAAGTCAAGTGAA
GTTAGTTTCCAAGTCAAGTGAAGTTAGTTTCCAATTCAAGTGAAGTTAGTTTCCAAGTCAAGAGAAGTCAAGCTTAGAAG
TAAGTAAGTCAAAGCAAGTCTTTAAGGTTTTCCAAGAGTCTTAATTGAGCGTTTTAACTTCATTCTAAGGCTCAAGTTCC
AAGTTAAGTATTGAGTTTCAAGTCAAGTCAAAAGTTAAGAGTTTCATGTTAAGTTAAGAGTCTCACATCAAGCCAAGAGT
TCAAGTAAAGTAAAGAGTTTAAAGTTGAGTTCTTTTCTCAAAGTTATTAGGGAACTATGTATTCCCAAAGAAGTTTTAAA
GAAATGTCTTTACATTTAAACAAGGTTGGAAACTGAGATTTCCAAAAAGCCTTCGGGCTAGTTTTTGAGTAATTATCTCA
TATCAACAGGAATAAATATGTTTTAAAAACATAAGAGCCAGTACATTTTTGGGAGTAGTATCGAGCACCGAATTGGGGGA
GCGTTCAAAGAACCCACAGCCCCCATAGAACCATGTTAGCCACCATGGGTAGAAAAGGATCATACTTTTTAAATGAATCA
TTTTCAGATTAGACTAGTGGATCCATTAGGCAGTTCAGGTCTTATACCTTTGGCCGGGTATAAGATGCTCTGGCAGCGTG
AGGTCGATCGCTGTATCATCACTATAGCTCTTATGTGATGGTTGTCGGTTAGAGAAACTCCCACAGCAGTTACTGTATTT
TCATACACAGAGATTATTGTATTTTTATATACATCAGTTCATTGTATTTCTATATACATTTCAGGCTTATTGTATCTTTG
TATACACACAGAGTTTATAGCATGTTTTAAACAGTCTTTCTTTATATCGCACTTGTTTTAAATTGCCTTATATTGAAAGA
AGTCAGTCAGGTTGAGTTGAGTTGAGCCAGGTAAGCTATTTCAGTTTCTTCCAGATTTCCTTCTAGCCTATGTTGCTTAG
CTTTCCAGCTCGCATACTCGTACATTCTATGTACTGATGCCAGTTGGCCTGCATCGTTTGATGATGCAGATTCAGGTACC
CCGGATCAGCATCCTGCACGTCGTTGATCCAGCTGAGCACTCCAGAGTCAGTGGTGAGCCTCCTTGCATTCCGGAGGACT
CAATTATTTTGTGTTCTTAGTTTTTGTTTTATTAGGATGTTGCGGGGTCTGTCCCAACGTCCATCTCAGTATTTTAGAGG
CTTCATAGACAGACAGTCAGTCAGCTAGTATTGAGTCTCTCATCTATATGTATATATGTAAATATTCTATTTTGAGATTC
GAGTTGCCTTTATGGCCATATGTTATAAGTTAAGTTGTTTTGTAATATTGCATTGCATTGAGTTATTATGTTGGGTTAGG
TTTCCGCTGAGTTAAGAAAGCCAGGCCAAGGGTTCGCTTGGGGCCAGAAATGGTCTCCGGGTGCCGGTCCCGCCCAGGGT
GTAGGCTCGGGGTGTGACAAACTTGGTATCAGAGCACAGAGTTCAGGAGTCCTAGGGAGTCTATGAAGCCATGTCTGTAG
AGTCCTAGTTATCGGTGTGAAGCGCGCCACATCTATAATTGGGAGGCTGCAACATTTAGGAAGATTTCTCATTTCTTTCA
CACTCATTTCATGCGTTAGAGTTGATCTCTAAAAAGTTTCTTTCTAATCCGTGCTTGCGCGTATTTCAGATAGTCATGCC
TCCACGAAGAGTTGGTAGAGGGCGTCTTCCTAGACGTTATGTTGATGAGCAAGAGTTGCCCTATGCACCGGGAGTGCAAG
ATCAAGGGGAAGTTTCTAATGCCGAGTTCAGAGAGGCAATTAGAATGTTGAGTCAAGCTGTAGCAAATCAGATTGGTCAG
CAAAGAGGAGCTCGACATAAAGGAGCTGACACTTCAAGGATTCGTGAGTTCTTGGGGATGAATCCTCCGAGTTTCATGGG
TTCGAGCACTACTGAGGATCCAGAGGATTTCATTGAGGAGTTGAAGAAGATTTTTGATGTGATGCATGTGGCAGATATTG
AGCGGGTTGAACTAACTGCTTATCAATTGAAGGATGTTGCTAGAACTTGGTTCGACCAGTGGAAAGGGGGCAGAGCTGAG
AATGCACCACCTGCAAGTTGGGCCGGTTTTGAGGAAACATTCTTGGGGCATTTCTTTCCTCGAGAATTGAGAGAGGCCAA
GGTACGTGAGTTCCTCACACTTAAGCAGGAGTCCTTGAGTGTTCATGAGTACAGTTTGAAGTTCACACAATTATCCCGCT
ATGCTCCGGAGATGGTTGCAGACATGAGGAATAAAATGAGCTTGTTTGTTGCTGGGCTGTCTCGGTTGTCGAGCAAGGAA
GGTAGGGCTGCAATGCTTATCGGGGACATGGACATATCAAGGTTGATGGTTTATGTGCAGCAGGTTGAGGAAGAGAAGCT
GAGGGACAGAGAAGAGTTCAGAAATAAGAGAGCTAAGATCGGGAACGAGTCCGGGCAGCAGAGAGGTAATTCAAACCGTT
CCTCCTTTCAGCAAAGGCAAAAGGGACCTGCTCCATCATTTGCTAGAGCACCTGCACCCAGATACAGAGGTGAATTTAAT
GTTCAGAATTCGAAGGACTTCAGGGCTAGACCAGCACAATCTTCGGGTAGTGTGGCGCAAGGGAGTAGTAAGCCTCCTGT
CTGCGCCAAATGTGGTAGGAACCACTCAGGTATTTGTCGAGATGGCTCCATTGGTTGTTTCAGGTGTGGTCAGAATGGAC
ATTTCATGCGAGAGTGTCCAAAGAATAGGCAGGGTAATGGAAGCAATAAAGCACAGTCTTCTTCAGTTGTTCCACCAGAT
AGGACGACACCTAGAGGAGCTACTTCTAGTGTAGGTGGAGGAGCAAACCGCCTTTATGCTATCACTAGTCGCCATGAGCA
AGAGAATTCTCCGAATGTTGTCACTGGTATGATCAAAGTCTTTGCTTTTGATGTGTATGCTTTGCTAGACCCAGGAGCGA
GTTTATCTTTTGTAACTCCTTATGTTGCAAATCAGTTTGAGGTTCTTCCTGAAAGACTTTGTGAACCCTTTTGTGTTTCT
ACACCTATTGGGGAGTCTATTCTAGCGGAAAGAGTTTATCGTGGTTGTCCTGTTTCTATCAATCACAAGAGCACCATGGT
TGATTTGGTTGAGTTAGACATGGTAGATTTTGATGTCATTCTAGGTATGGATTGGCTTCATGCTTGTTATGCATCGATAG
ATTGTAGAACTCGAGCAGTCAAGTTTCAGTTTCTGAATGAGCCAGTCATAGAGTGGAGTAGCAATTCAGCAGTGCCTAAG
GGTCGTTTTATTTCGTACCTTAAGGCAAGAAAGTTAGTTTCGAAGGGTTGTATCTATCACTTAGTCCGAGTTCATGATTC
TAGTGTTGAGATACCTCATTTCCAGTCAGTTCCTATAGTAAGAGAGTTTCCAGAAGTGTTTCCTGATGATCTACCCGGAA
CTCCTCCTGAGAGAGAGATAGATTTCGGCATAGATCTCATTCCAGATACTCGTCCTATCTCTATTCCGCCATATAGAATG
GCACCAGCAGAGTTGAAAGAGCAGTTGAAAGATCTCC
ATATGTATCACATTAAATTTTAAGAACACAAAATGGTCCTCCGGAAAACGATTTAAATAAAATTAAATCAAAATAGAAAA
TAATACCGACATCAAGAGGTCGGTTTTTATTGTAATTCATTTTCTGGGAAAAATTCCGACTTCTTGAGGTCGGAATTTGG
TTTACCCGCAAATCGCAAACCGACCTCCGGATGTCGCTTTTAAAAGTAATTAGATGAAATAAAAATACCGACCTCCGGAT
GTCGCTTTAATTAATAGTCGAAATAAAAATACCGACCTCATGAGGTCGGTATTTTAATTACATACTATTTAATTTTTACC
GACATTCGGAAGTCGGTATTATGAAATATTTAATTGAGAAAAAATTCCGACCTCAGGAGGTCGGAATTTTTAATGAATTA
CAATAAAAACCGACCTCTTGATGTCGGTATTATTTTCTCAATTAAATATAAAAAATACCGACCTCATGAGGTCGGTATTT
TATATTAATTTATTTTTACTATTTAATTTTCCCGACATACGAAAGTCGGTATTATAATTTTTTTTGTTTTTTATTTTACA
CAAAACCTATTGAGAAAAAATAAAATATTGTTATTTATTTATTTTTTTAATACCGACATCAAGAGGTCGGTTTTTATTGT
AATTCATTTTTTCCGAAAAAATTTCCGACCTCCAGAGGTCGGAATTTGGTTTTCCCGCTTTCCGCAAACCGACCTCCGGA
TGTCGCTTTAATTAATAGTAATTAGATGAAATAAAAATACCGACCTCATGAGGTCGGTATTTTAATTACATACTACCGAC
ATTCGGAAGTCGGAATTATAAAATATTTAATTGAGAAAAAATTCCAACCTCCTGAGGTCGGAATTTTTAATGAATTACAA
TAAAAACCGACCTCTTGATGTCGGTATTATTTTCTCAATTAAATATAAAATATACCGACCTCATGAGGTCGGTATTTTTA
TTGTAATTCATTTTTTCCGGGAAAAATTCTGACCTCCGGAGGTCGGAATTTGGTTTTCCCTCTTTATTTTGCATAAAAAC
CGACTACTTGTAAATACCGACCTCCGGAGGTCGGAAATTACCGACCTCCATTTGAGGTCGGAAATTTTTAGGTCGGTATT
CGCTGTTTTTTTAGTAGTGCCCCATTGGGATCATTCGTTCTCGAATGGTGGTTAAAATAAGCCGGAAGGGAAAGGAGTTA
CTCTTACTTTATTTTTGACTTCTGAACTTGTCTACTAACATAGGTGGAACTGATTCATACTAAGAGTTTGGAACTCTCTA
TAGCACATAAGTTGCGAACGATATGGGTTTGAACATAGTCACACTCTATCTGAGGCTATTTGACATAAAGTAAGGATATC
TTGACACACAGTAAGAATAGGAATACTATGCCCTGAGTGTTATGACTGGTAGCTTTTATTCCTAGTAACACTTCTCAATT
GTGCTCTCCTTTCTGATTACTGCACTTCACTAGCTGCAACTCCTAACTCCCACTAGAGTATATGACTACTCTTACAAATG
ACTAAGTCAAACCACTTGCTCTTACTGTGTTCAAACCCAATCTCTAATTCACAAGGTTCTAAACATGAGATGGTTATACT
TATCTAAACCACAAGATTCATGTTTTATACCTCTATAGGGAATATTATCCCAATAATACTTCTCCTTATAACCACATTCA
ACCAACCTCGAGCCCAAATCAAGAAACACCTAATGCATCATGCACCTATCCACATGTTAACAACACCACATTCCAACCTA
GTACTATAACCACTCCATGAATTTCTACTAACCAATCCTCTAGGAATTTATCATTCTCTCATCATCTCTTCCTACCAAAA
TTTTACGCAATACTACTAGGAACTGACTAATTGCTCTCATTTAACTATTACTCATAGTAAAACATCATCATATTCCACCT
CCAGATAATAACTTTAGATGGAATAAGAACACCACCACTACCACAATAAGAAACATCAACCCTCTCTTTTATCATTACTC
AACCACTATCGACAACATTACTATCAAAACTGAAAAGGATGATTGAAAGAGCTTAGGGAGAAAAATCATAAGTATGATTC
ATTAAAGACATCTGATAAAAGAATATGCATGACATAATGCTATTATGTTAGCCACTAAGAGCAAATCATGAATTCGCAAG
ACTGAGCATTCTATTAGATACGAGTGTTTATATGAATAGGTTCATATCATGAGGCTGATATCCATAACTTTATGAAGTAA
GATTGAGATCAGTGGGCTGAAGTCTTTTCCCCTCATTTTGTGAACTGAGCATAGATGTGAATCTGTCTGAACTGTATGAG
CATAGGTCATGGAAAAAATTATGATGTTAAAGACATCAACAAGATGTTGTAACAACTAAACTTTGAGGAATACGCTAGAG
TATGATTAGAACGATATACCACTTTAACTCTTTTTGAACACATAACAGTCTAATTCCAAACACTTGACTTAGTCCCTCAC
TTTATCCTCTGCCCCTTATACTTTCTCTCAAAACATCTCTAGACTCTACTCAACTCTTCTTTACTTTTCTCAGAAATCAA
TTTAAGAAAATGATTGGTTAAAAGTATTTCTCAATAAATAGCTCAACAATAAGGTTCATACTGGAAAATATACATGAACA
ATCAACTAAAAAATCTCCATACATGATATACATCAACTCAACAATCAGGAATAGAATTTCGGAGTTCAACGATACTACTC
ATCTCAAGACTTCTCAAATCTTTAGAACCCTGGATTACTCTTTCACTGATTTGAAAGTAGATGTAGGGTATGAGGAAGAA
CTAGTCCAACATTATGATAGCCTTACATACCTGGGAAGAATAAAGTTCTTGGCAAAATTGATGAAAACTTGAAGAATGCT
CGAAACCCTAACCTTTTTTCCTCTTAGAACTTTTCTCTAATGATTTGAAGTGTTAAAGAACCTAAAAAGAATGTTTAACA
CTGCTAATACCCTTAACTAGGTAAAAAAAGGTCGGGATTTGTCTTAGAATGGATGATAAAAGTCTAAAACACCCTTAATT
AGTTGAAAAGGCAAAACCCCAACCGCATATGACGGAGGTCCTAACGGCCCGTCACAAGGATGATTGTCCGTCACTTGTCA
TCATCAAAAACACCTAAAATTTTGCATGTATGATGGCTATCACAGGTCTGACAGCCTGTCATGGCTACCGTCAGCTTTTT
CTGAGGTGATAATCTCTGGTAAAACGGCCATAATGTTTTACTCCAAACTCGAAATGAGACAAACTTGGTGGTTTTGGAAA
GTGGACTCAAAGTTCTTCCATTTTATAGGTCATGGGACACATAAATCATTATGTATTGAGATATATGATCGTTTGAAGTT
GACGTGAAGTAGAATTTTATGTCAAAACTTAATCAGTCTGGAAGGTTTCAACTCAACTTTGTGCTAGTAGATTCTTGTGA
CCTTAATTCATCTCCAAATCCATTCTCACACTAAAGAATTAACCTTTACACATATGATCAATTTAATAATCATGCGATAC
AACCTTTTATGTAAATAAGGAATAGTTCAGATCTTAACTTAGAATTTTTTGGGGTGTTACACCAACTCTCACAATACAAC
CTCTTCCCCAAGCAATGCTCACTCCAATAGCTACGACCAAGTACCAGTAAGCTGTAGAGGCATCAGGTAATACACAACTT
CCTACCCTTTATTTTTTGCATGACACCATCACACAAAAGCCTTTACTCACATACCAGAGACACAAAACAACCACTCCCAG
CCCCTGGAGAAGCCACTCCTCCACCTATGACATCAAGTGATCCCTCTCTTGCAATACTTGCTGTCTCGATTCCCCTACCA
CCCTCAAACAAAATTATAACTAGCTCCCAAAATAATATTTCCAAGCCAAAAAAGAAAACTCTCTTTTCTAACCCATTTGA
TTCCTATAGTTGTAACTTTCAAAAAAGCTGATAAACATGAAGAGTGGGGACAATGAATGAAAGTAGAGTATGATGCCTTA
ATTAGTAATCAAACTTGGGAACTCGTAACGCGAGACCTATCCAAATATGTTGTGGACTGCAAATGGTTGTAACATATCAA
GAGAAAAGCATATGTCTCACTGCTAAAAAATGACGGACAAAAAAGCAACGGACGACATCGCTCCAAAAAGCGACGCCATT
TGCCACACTGTCCGTCGCTTTTTAATAAAAAAATATTTTTAAATTATTTTACAAAAAGCGACGGACGACATCTCTTAGTC
CTTCGCTTTTTTCCTCGCGGATTTTTGCATATATATAATTAATAATTAATTATTTAATATAGGCAGAGATGCTCTCCGTC
GCTTGTTATTAAAAATAATTAATTATAAATTAAACAACAACCACGTCGTCCATCATTTTTAATTAATTGAAATTTATTAA
TTATTTTTAAAAAGAGCAACAGACGACATCTCTATGTCCGTCGATTTTTGGTCAAAATGTATGGTAAAATATTTAAGAAA
GGCGACATATAACGTCTCTTAGTCCATCCGTCGCTTTTTCGTCAAAATGTTGGTCAACTATTTTTAAAAAAGCAACATAC
AAAGAGCCGTTGTCCGTCACTTTTCTTAAAATATCTGGGAGACCAGATGCGAAATTTCCCCATTCCCTCATTCTCTCTTC
CTTCTCTCTAAGAACCACTGTGTGCCACCGTCTTTGCCGATGTCAACGCCGCCGCCGCCTTTGCCGACCCTAACGATGCC
GCCGACGCCATCTCCATTTTCTCTTTCTCCTTTAGTTTAAGGTTAGAGTTGCATCAAATTAGTTTTTAATTTTTTCAATT
TGAGTTATATTTGATTTTGTTAATTAGTTTATTAAATTTAATTGAGTTACATTAAACTAGTTCTAAAATCCCAAAATCAA
ACTAGTCCTAAAATCCCTAATAGAAACAAGTCCTTAAATACCCTAATTAACAAAATCAAATATTACTCATATTGAAAAAA
ATGAAATCCTAACCTTAAATCAAAGGAGAAAGAGACAATGGAGAGAGGAGATGGCGTCAGCGGCGATAATAGGCGTCGAC
AAAGGCATTGCCATCGTTGGCGTCCACACACAGTGGTTCTTAGAGAGAAGGAAGAGAGAATGAGGGAATGAGAAAATGTA
CAAATTTCGCGTCTGGTCTCCCAGATATTTTAGGAAAATCGATGGACAACGTCTCTCTGTCCGTCGCTTTTTAAAAAATA
GTTGACGAACATTTTGACAAAAAAGCGACGGACTAAGAGATGTTGTCCGACGCTTTTCTTTAATGTTTGACCAAAAAGAG
ACGGACTTCGAGATGTTGTCCGTCGCTCTTTTAAAAAAAATAATTAATAAATTCAAAGTAATTGAAAACAATAGACGACG
TGGTTATTGTTTAATTTATAATTATTTTTTAATAAAAAGTGATGGACAACGTCTCTACTTATATTAAACAATTAATTATT
AATTATATATATATTTGGCACAAAAATCCGCAAAAAGAATCGACGGACAAAGAGATGCCGTCCCTCGCTTTTTTGTAAAA
TAATTATTTATATTAAAAAGCGACGGACAGTGTGGCAAATGACGTCGCTTTTTGGAGCGACGTTGTCCGTCGTTTTTTAG
CAGTGAGGGTTCACACAGCGCCCTGGCTTGGATTTTCATGAGACATTCAGTCCCGTTGTCAAACCAACGGCGTAAGGTTG
GTTATATCTATAGTTGTGCAACACAATTGGCCAATCCATCAACTTGATGTCAATAATGCTATCCTACAAGGAAAATTGGA
CGAAGAAGTGCTTATGTCTCAACCTTAGGATTTATTAATCCCCATTTCCAAATCATGTTTGCAAGTTGAAGAAGGCAATT
TATGGCCTCAAACAATCCCCCGGGCATGGTATAATGCTATGCATGAACATTTGCTGAAAATGGGTTTTGTCGGAACAAAA
TCTGACAACTCACTATTTGTAAGGAAGCAGAAGGCTGTAACTATTTATGTTCTTGTCTATGTTGACGACATCATAATCAC
TGGCAAACATCCATAAGTGATCAAATTTGTCATCAGTTCCTTGGCAGCTAGATTTTCGTTGAAAGATCTTTGCTATCTGA
ACTACTTCTTGGGTATTAACATTAAGCACATACCAGATGATCTCATTCTTTCTCAATCAAAATACATTCTGGAAATTCTT
TTAGAACTGGATATAGAAAATTGCAATGGTGTTTCTACTCCCATGTGTTCCAGTGTACCACTTCGAGTGGCTGACGGTTC
GCCATTTACTGATGCAACGCGCAACCGGTGTACCCTTGGTAAATTGCAGTATTTGTCCCTCACACGGCCTGACATATCTT
ATGCAGTCAATAATTTGTCCTAATTTATTCATGTCCTGGCTGATGAACATTGGAAAGCAGTTAAAAGAGTTCTACAGTAT
CTCAAAGAAACTGCAAGTTCAGGACTTCGCATCATTTGCATCTCTGACTCTAATTTGTATATGTATGCTGATGCGGACTG
GGCTGATCCGAATGACTGAATCTCTACATCAGGTTACATTCTTTCTTTGGACCAAATTCAATCAGTTGCTTATAAAAAAA
AACAACGTACATTAGCTCACTTATCCACCGAGGCAGAGTACAAATCTGTCGCCAATGCAATTGCAGAGCACACTTGGGTG
AGAAACTTACTTCATGAGTTACATGTCACCATTTCGAAGACGGCAACAATCTACTCTGACAATGTTGGAGTGACTTATTT
ATCTCACAACCCAGTGTTTCATACCCGTATGAAACATGTTGTTGTTGATTTTGCATATGCACGTGACCAGGTTCAAGATC
ATCGAGTTCATGTTACTCATACTCATGCTTGTGATCAACTTGCTGATACATTCACCAAGCCATTGCCTAAATCAACATTT
ACTAGGTGTCGTTCCAGGTTAGGCATTGTTGCACCTTGCCTAACTTGAGGGGGTGTATTAACTATATCTGTTAGTTACAG
TAACTATATCTGCTGGTTGTAGTAACTGATCATAGTATTTATTGTATTTACCTGTTACTAGTTTGAATAAGTGTAACATC
CGACAATTTAAAAATGAATATGAAGAAGCTTGAATTTGGAAATAGTCATTTTTGGAAAAATTTAAAATTTGGAAATTTGG
CAGTCCAGAATCTGGAAAAATTTGGCTAAGTTCAAAAATCTGGAAATTTGGCTAAGTGTGGAAATCAGTGAGTTTTTTGG
CCAACTTTGAGCAGTCGTAACTCCTAGCTCAGGATGAGTTAGGAGTAGTTCCAGTTATGGTTTCGAAGCTTGTGGAACGA
TCTTTCCAACGCCACCGAGTTTTCTCGATTCCGAGTTCGTATGAGCGAGTTATGATCTTTGAAAGTTGGGCAGTTGGCAG
AGAGTCCGTTCCGGAAATTTAAGGGCATTTTAGTCTTTTCACAAATCATTTCTTTTGAGCTTATATTGTTGTATTAGGCT
GATCTTTGGATCATTTTGTCCCATTTTGAAAGAGAAAGAGTTAGGGTTCAAGAGAAGAAGAAGAGAAGAAGGAGAAGAAG
AAGAGAAGAAAGAGGAGATCAACAAGATTTGTCAAGATCATTGTGGATTTTCGTCGGGGGTGATCCCTATCAAGGTATGT
GAGTCTTTAGTGTGGGTTTATCCTTTCCCCCCACATACCAAGCTCGTTTTTATGATTTGAGAAGAGATTGGATTTGTTGT
TGAAGTTGTTGAAGTTGTTAGTTGTTGTTGATGTTGTTAGTTGTGTTGTTGAAGTTATTTTTGGTTGTGGGACAGGATTG
TGCTGTGTATTTGAGTTGTGATCTATTGTATGTTGAGAGATTGATGATCCTTAGTGTTGGTTGGTTCATACCCCCACACA
CCAACTCGTTTTTTATTTCCAAGAGAAGATTTATTGGTTGTTGAAGTTGTAGTGGTGTTGTGTTGAAGTTCTTGCTGATT
TAGTACAGATTTCTGGCTGTGATTTTTGAGTTGAATCTATTGTATAATAAGGGTCTTTATGATTCTAAGTGTTGCTGCTG
AAACCTTGAGGTTGAGAGGGTTTAGAATTGGAAAGAAACAAGGGGAAAAAGTCGGATTTTTGGGGAAAAAGGGGCTGGGC
TGTTGCACCTCTCCTAGTGCCAAGGACACCAATCCTTCCCTTTCATTCACCATTTTTTTTTCATACATGTTCCTAGGTAT
TATACCTATGTTTCCTAGTTGTTTCCAACACTCCAAGGTACTTCCAAAAGTCAAGTAAAACTACAAGTCAAGTGAAGTTA
GTTTCCAAGTCAAGTGAAGTTAGTTTCCAATTCAAGTGAAGTTAGTTTCCAAGTCAAGAGAAGTCAAGCTTAGAAGTAAG
TAAGTCAAAGCAAGTCTTTAAGGTTTTCCAAGAGTCTTAATTGAGCGTTTTAACTTCATTCTAAGGCTCAAGTTCCAAGT
TAAGTATTGAGTTTCAAGTCAAGTCAAAAGTTAAGAGTTTCATGTTAAGTTAAGAGTCTCACATCAAGCCAAGAGTTCAA
GTAAAGTAAAGAGTTTAAAGTTGAGTTCTTTTCTCAAAGTTATTAGGGAACTATGTATTCCCAAAGAAGTTTTAAAGAAA
TGTCTTTACATTTAAACAAGGTTGGAAACTGAGATTTCCAAAAAGCCTTCGGGCTAGTTTTTGAGTAATTATCTCATATC
AACAGGAATAAATATGTTTTAAAAACATAAGAGCCAGTACATTTTTGGGAGTAGTATCGAGCACCGAATTGGGGGAGCGT
TCAAAGAACCCACAGCCCCCATAGAACCATGTTAGCCACCATGGGTAGAAAAGGATCATACTTTTTAAATGAATCATTTT
CAGATTAGACTAGTGGATCCATTAGGCAGTTCAGGTCTTATACCTTTGGCCGGGTATAAGATGCTCTGGCAGCGTGAGGT
CGATCGCTGTATCATCACTATAGCTCTTATGTGATGGTTGTCGGTTAGAGAAACTCCCACAGCAGTTACTGTATTTTCAT
ACACAGAGATTATTGTATTTTTATATACATCAGTTCATTGTATTTCTATATACATTTCAGGCTTATTGTATCTTTGTATA
CACACAGAGTTTATAGCATGTTTTAAACAGTCTTTCTTTATATCGCACTTGTTTTAAATTGCCTTATATTGAAAGAAGTC
AGTCAGGTTGAGTTGAGTTGAGCCAGGTAAGCTATTTCAGTTTCTTCCAGATTTCCTTCTAGCCTATGTTGCTTAGCTTT
CCAGCTCGCATACTCGTACATTCCATGTACTGATGCCAGTTGGCCTGCATCATTTGATGATGCAGATTCAGGTACCCCGG
ATCAACATCCTGCACGTCGTTGATCCAGCTGAGCACTCCAGAGTCAGTGGTGAGCCTCCTTGCATTCCGGAGGACTCAAT
TATTTTGTGTTCTTAGTTTTTGTTTTATTAGGATGTTGCGGGGTCTGTCCCAACGTCCATCTCAGTATTTTAGAGGCTTC
ATAGACAGACAGTCAGTCAGCTAGTATTGAGTCTCTCATCTATATGTATATATGTAAATATTCTATTTTGAGATTCGAGT
TGCCTTTATGGCCATATGTTATAAGTTAAGTTGTTTTGTAATATTGCATTGCATTGAGTTATTATGTTGGGTTAGGTTTC
CGCTGAGTTAAGAAAGCCAGGCCAAGGGTTCGCTTGGGGCCAGAAATGGTCTCCGGGTGCCGGTCCCGCCCAGGGTGTAG
GCTCGGGGTGTGACAATAAGTCTCCTACTGTGTGGAGCACATTAAGGATTAGTTATAGTTCCTATTATCTTGAATTAGTT
AGCTGTAGATCATGTGCAGGTGGTGGCCTGCAGTTTAGCATCAGTTGGTTGAAGATTATGTATATAATAGCTTGCTGCCA
GACTTAATAAAAATTATCTTTTGACCTTCTCATCTTAATCTTTATATTGCACCAGCCCTCAGAACACCTCATGTACGGAT
GCCTTCGATGGAACAACCTGCTTCTTTATCTCAACGTGACCAACTTCCTGAGTTAAATAATTCTTTGAACTCACCAAATA
TTGAAGCCCCTAATTCTCCTCATGGAAGCAGCTCTTATACAATGCAAGCTAGCAACAACAATTCATCAATGTAACCTAGC
AGCAACAATTCATCAATGCAAGTTGGCAACAACAACACATCAAGTCCTCCCTTGTCCAATATTCCAGGTAACGACCTCTT
TGTGGAACTTCCCTCTTTACCTTGTGTTGCACCTTTGCCTGAAGTCGATCCTATTGAGCCCATAGCTCCTACTTCGCCAG
CTATGCAAATAGAAAATACTCACCTAATCCTCACCTGAGCTAAAATGCAAACTTTGCCTAATCCTACCTTTCAATCCCTC
AGTTACACAACTTCCTTACATCCTGAAGTCACTAAACCAAAATCAATTAAATCC
ATGAGGTCGGTATTTTAATTACATACTATTTAATTTTTACCGACATTCGGAAGTCGGTATTATGAAATATTTAATTGAGA
AAAAATTCCGACCTCAGGAGGTCGGAATTTTTAATGAATTACAATAAAAACCGACCTCTTGATGTCGGTATTATTTTCTC
AATTAAATATAAAAAATACCGACCTCATGAGGTCGGTATTTTATATTAATTTATTTTTACTATTTAATTTTCCCGACATA
CGAAAGTCGGTATTATAATTTTTTTTGTTTTTTATTTTACACAAAACCTATTGAGAAAAAATAAAATATTGTTATTTATT
TATTTTTTTAATACCGACATCAAGAGGTCGGTTTTTATTGTAATTCATTTTTTCCGAAAAAATTTCCGACCTCCAGAGGT
CGGAATTTGGTTTTCCCGCTTTCCGCAAACCGACCTCCGGATGTCGCTTTAATTAATAGTAATTAGATGAAATAAAAATA
CCGACCTCATGAGGTCGGTATTTTAATTACATACTACCGACATTCGGAAGTCGGAATTATAAAATATTTAATTGAGAAAA
AATTCCAACCTCCTGAGGTCGGAATTTTTAATGAATTACAATAAAAACCGACCTCTTGATGTCGGTATTATTTTCTCAAT
TAAATATAAAATATACCGACCTCATGAGGTCGGTATTTTTATTGTAATTCATTTTTTCCGGGAAAAATTCTGACCTCCGG
AGGTCGGAATTTGGTTTTCCCTCTTTATTTTGCATAAAAACCGACTACTTGTAAATACCGACCTCCGGAGGTCGGAAATT
ACCGACCTCCATTTGAGGTCGGAAATTTTTAGGTCGGTATTCGCTGTTTTTTTAGTAGTGCCCCATTGGGATCATTCGTT
CTCGAATGGTGGTTAAAATAAGCCGGAAGGGAAAGGAGTTACTCTTACTTTATTTTTGACTTCTGAACTTGTCTACTAAC
ATAGGTGGAACTGATTCATACTAAGAGTTTGGAACTCTCTATAGCACATAAGTTGCGAACGATATGGGTTTGAACATAGT
CACACTCTATCTGAGGCTATTTGACATAAAGTAAGGATATCTTGACACACAGTAAGAATAGGAATACTATGCCCTGAGTG
TTATGACTGGTAGCTTTTATTCCTAGTAACACTTCTCAATTGTGCTCTCCTTTCTGATTACTGCACTTCACTAGCTGCAA
CTCCTAACTCCCACTAGAGTATATGACTACTCTTACAAATGACTAAGTCAAACCACTTGCTCTTACTGTGTTCAAACCCA
ATCTCTAATTCACAAGGTTCTAAACATGAGATGGTTATACTTATCTAAACCACAAGATTCATGTTTTATACCTCTATAGG
GAATATTATCCCAATAATACTTCTCCTTATAACCACATTCAACCAACCTCGAGCCCAAATCAAGAAACACCTAATGCATC
ATGCACCTATCCACATGTTAACAACACCACATTCCAACCTAGTACTATAACCACTCCATGAATTTCTACTAACCAATCCT
CTAGGAATTTATCATTCTCTCATCATCTCTTCCTACCAAAATTTTACGCAATACTACTAGGAACTGACTAATTGCTCTCA
TTTAACTATTACTCATAGTAAAACATCATCATATTCCACCTCCAGATAATAACTTTAGATGGAATAAGAACACCACCACT
ACCACAATAAGAAACATCAACCCTCTCTTTTATCATTACTCAACCACTATCGACAACATTACTATCAAAACTGAAAAGGA
TGATTGAAAGAGCTTAGGGAGAAAAATCATAAGTATGATTCATTAAAGACATCTGATAAAAGAATATGCATGACATAATG
CTATTATGTTAGCCACTAAGAGCAAATCATGAATTCGCAAGACTGAGCATTCTATTAGATACGAGTGTTTATATGAATAG
GTTCATATCATGAGGCTGATATCCATAACTTTATGAAGTAAGATTGAGATCAGTGGGCTGAAGTCTTTTCCCCTCATTTT
GTGAACTGAGCATAGATGTGAATCTGTCTGAACTGTATGAGCATAGGTCATGGAAAAAATTATGATGTTAAAGACATCAA
CAAGATGTTGTAACAACTAAACTTTGAGGAATACGCTAGAGTATGATTAGAACGATATACCACTTTAACTCTTTTTGAAC
ACATAACAGTCTAATTCCAAACACTTGACTTAGTCCCTCACTTTATCCTCTGCCCCTTATACTTTCTCTCAAAACATCTC
TAGACTCTACTCAACTCTTCTTTACTTTTCTCAGAAATCAATTTAAGAAAATGATTGGTTAAAAGTATTTCTCAATAAAT
AGCTCAACAATAAGGTTCATACTGGAAAATATACATGAACAATCAACTAAAAAATCTCCATACATGATATACATCAACTC
AACAATCAGGAATAGAATTTCGGAGTTCAACGATACTACTCATCTCAAGACTTCTCAAATCTTTAGAACCCTGGATTACT
CTTTCACTGATTTGAAAGTAGATGTAGGGTATGAGGAAGAACTAGTCCAACATTATGATAGCCTTACATACCTGGGAAGA
ATAAAGTTCTTGGCAAAATTGATGAAAACTTGAAGAATGCTCGAAACCCTAACCTTTTTTCCTCTTAGAACTTTTCTCTA
ATGATTTGAAGTGTTAAAGAACCTAAAAAGAATGTTTAACACTGCTAATACCCTTAACTAGGTAAAAAAAGGTCGGGATT
TGTCTTAGAATGGATGATAAAAGTCTAAAACACCCTTAATTAGTTGAAAAGGCAAAACCCCAACCGCATATGACGGAGGT
CCTAACGGCCCGTCACAAGGATGATTGTCCGTCACTTGTCATCATCAAAAACACCTAAAATTTTGCATGTATGATGGCTA
TCACAGGTCTGACAGCCTGTCATGGCTACCGTCAGCTTTTTCTGAGGTGATAATCTCTGGTAAAACGGCCATAATGTTTT
ACTCCAAACTCGAAATGAGACAAACTTGGTGGTTTTGGAAAGTGGACTCAAAGTTCTTCCATTTTATAGGTCATGGGACA
CATAAATCATTATGTATTGAGATATATGATCGTTTGAAGTTGACGTGAAGTAGAATTTTATGTCAAAACTTAATCAGTCT
GGAAGGTTTCAACTCAACTTTGTGCTAGTAGATTCTTGTGACCTTAATTCATCTCCAAATCCATTCTCACACTAAAGAAT
TAACCTTTACACATATGATCAATTTAATAATCATGCGATACAACCTTTTATGTAAATAAGGAATAGTTCAGATCTTAACT
TAGAATTTTTTGGGGTGTTACACCAACTCTCACAATACAACCTCTTCCCCAAGCAATGCTCACTCCAATAGCTACGACCA
AGTACCAGTAAGCTGTAGAGGCATCAGGTAATACACAACTTCCTACCCTTTATTTTTTGCATGACACCATCACACAAAAG
CCTTTACTCACATACCAGAGACACAAAACAACCACTCCCAGCCCCTGGAGAAGCCACTCCTCCACCTATGACATCAAGTG
ATCCCTCTCTTGCAATACTTGCTGTCTCGATTCCCCTACCACCCTCAAACAAAATTATAACTAGCTCCCAAAATAATATT
TCCAAGCCAAAAAAGAAAACTCTCTTTTCTAACCCATTTGATTCCTATAGTTGTAACTTTCAAAAAAGCTGATAAACATG
AAGAGTGGGGACAATGAATGAAAGTAGAGTATGATGCCTTAATTAGTAATCAAACTTGGGAACTCGTAACGCGAGACCTA
TCCAAATATGTTGTGGACTGCAAATGGTTGTAACATATCAAGAGAAAAGCATATGTCTCACTGCTAAAAAATGACGGACA
AAAAAGCAACGGACGACATCGCTCCAAAAAGCGACGCCATTTGCCACACTGTCCGTCGCTTTTTAATAAAAAAATATTTT
TAAATTATTTTACAAAAAGCGACGGACGACATCTCTTAGTCCTTCGCTTTTTTCCTCGCGGATTTTTGCATATATATAAT
TAATAATTAATTATTTAATATAGGCAGAGATGCTCTCCGTCGCTTGTTATTAAAAATAATTAATTATAAATTAAACAACA
ACCACGTCGTCCATCATTTTTAATTAATTGAAATTTATTAATTATTTTTAAAAAGAGCAACAGACGACATCTCTATGTCC
GTCGATTTTTGGTCAAAATGTATGGTAAAATATTTAAGAAAGGCGACATATAACGTCTCTTAGTCCATCCGTCGCTTTTT
CGTCAAAATGTTGGTCAACTATTTTTAAAAAAGCAACATACAAAGAGCCGTTGTCCGTCACTTTTCTTAAAATATCTGGG
AGACCAGATGCGAAATTTCCCCATTCCCTCATTCTCTCTTCCTTCTCTCTAAGAACCACTGTGTGCCACCGTCTTTGCCG
ATGTCAACGCCGCCGCCGCCTTTGCCGACCCTAACGATGCCGCCGACGCCATCTCCATTTTCTCTTTCTCCTTTAGTTTA
AGGTTAGAGTTGCATCAAATTAGTTTTTAATTTTTTCAATTTGAGTTATATTTGATTTTGTTAATTAGTTTATTAAATTT
AATTGAGTTACATTAAACTAGTTCTAAAATCCCAAAATCAAACTAGTCCTAAAATCCCTAATAGAAACAAGTCCTTAAAT
ACCCTAATTAACAAAATCAAATATTACTCATATTGAAAAAAATGAAATCCTAACCTTAAATCAAAGGAGAAAGAGACAAT
GGAGAGAGGAGATGGCGTCAGCGGCGATAATAGGCGTCGACAAAGGCATTGCCATCGTTGGCGTCCACACACAGTGGTTC
TTAGAGAGAAGGAAGAGAGAATGAGGGAATGAGAAAATGTACAAATTTCGCGTCTGGTCTCCCAGATATTTTAGGAAAAT
CGATGGACAACGTCTCTCTGTCCGTCGCTTTTTAAAAAATAGTTGACGAACATTTTGACAAAAAAGCGACGGACTAAGAG
ATGTTGTCCGACGCTTTTCTTTAATGTTTGACCAAAAAGAGACGGACTTCGAGATGTTGTCCGTCGCTCTTTTAAAAAAA
ATAATTAATAAATTCAAAGTAATTGAAAACAATAGACGACGTGGTTATTGTTTAATTTATAATTATTTTTTAATAAAAAG
TGATGGACAACGTCTCTACTTATATTAAACAATTAATTATTAATTATATATATATTTGGCACAAAAATCCGCAAAAAGAA
TCGACGGACAAAGAGATGCCGTCCCTCGCTTTTTTGTAAAATAATTATTTATATTAAAAAGCGACGGACAGTGTGGCAAA
TGACGTCGCTTTTTGGAGCGACGTTGTCCGTCGTTTTTTAGCAGTGAGGGTTCACACAGCGCCCTGGCTTGGATTTTCAT
GAGACATTCAGTCCCGTTGTCAAACCAACGGCGTAAGGTTGGTTATATCTATAGTTGTGCAACACAATTGGCCAATCCAT
CAACTTGATGTCAATAATGCTATCCTACAAGGAAAATTGGACGAAGAAGTGCTTATGTCTCAACCTTAGGATTTATTAAT
CCCCATTTCCAAATCATGTTTGCAAGTTGAAGAAGGCAATTTATGGCCTCAAACAATCCCCCGGGCATGGTATAATGCTA
TGCATGAACATTTGCTGAAAATGGGTTTTGTCGGAACAAAATCTGACAACTCACTATTTGTAAGGAAGCAGAAGGCTGTA
ACTATTTATGTTCTTGTCTATGTTGACGACATCATAATCACTGGCAAACATCCATAAGTGATCAAATTTGTCATCAGTTC
CTTGGCAGCTAGATTTTCGTTGAAAGATCTTTGCTATCTGAACTACTTCTTGGGTATTAACATTAAGCACATACCAGATG
ATCTCATTCTTTCTCAATCAAAATACATTCTGGAAATTCTTTTAGAACTGGATATAGAAAATTGCAATGGTGTTTCTACT
CCCATGTGTTCCAGTGTACCACTTCGAGTGGCTGACGGTTCGCCATTTACTGATGCAACGCGCAACCGGTGTACCCTTGG
TAAATTGCAGTATTTGTCCCTCACACGGCCTGACATATCTTATGCAGTCAATAATTTGTCCTAATTTATTCATGTCCTGG
CTGATGAACATTGGAAAGCAGTTAAAAGAGTTCTACAGTATCTCAAAGAAACTGCAAGTTCAGGACTTCGCATCATTTGC
ATCTCTGACTCTAATTTGTATATGTATGCTGATGCGGACTGGGCTGATCCGAATGACTGAATCTCTACATCAGGTTACAT
TCTTTCTTTGGACCAAATTCAATCAGTTGCTTATAAAAAAAAACAACGTACATTAGCTCACTTATCCACCGAGGCAGAGT
ACAAATCTGTCGCCAATGCAATTGCAGAGCACACTTGGGTGAGAAACTTACTTCATGAGTTACATGTCACCATTTCGAAG
ACGGCAACAATCTACTCTGACAATGTTGGAGTGACTTATTTATCTCACAACCCAGTGTTTCATACCCGTATGAAACATGT
TGTTGTTGATTTTGCATATGCACGTGACCAGGTTCAAGATCATCGAGTTCATGTTACTCATACTCATGCTTGTGATCAAC
TTGCTGATACATTCACCAAGCCATTGCCTAAATCAACATTTACTAGGTGTCGTTCCAGGTTAGGCATTGTTGCACCTTGC
CTAACTTGAGGGGGTGTATTAACTATATCTGTTAGTTACAGTAACTATATCTGCTGGTTGTAGTAACTGATCATAGTATT
TATTGTATTTACCTGTTACTAGTTTGAATAAGTGTAACATCCGACAATTTAAAAATGAATATGAAGAAGCTTGAATTTGG
AAATAGTCATTTTTGGAAAAATTTAAAATTTGGAAATTTGGCAGTCCAGAATCTGGAAAAATTTGGCTAAGTTCAAAAAT
CTGGAAATTTGGCTAAGTGTGGAAATCAGTGAGTTTTTTGGCCAACTTTGAGCAGTCGTAACTCCTAGCTCAGGATGAGT
TAGGAGTAGTTCCAGTTATGGTTTCGAAGCTTGTGGAACGATCTTTCCAACGCCACCGAGTTTTCTCGATTCCGAGTTCG
TATGAGCGAGTTATGATCTTTGAAAGTTGGGCAGTTGGCAGAGAGTCCGTTCCGGAAATTTAAGGGCATTTTAGTCTTTT
CACAAATCATTTCTTTTGAGCTTATATTGTTGTATTAGGCTGATCTTTGGATCATTTTGTCCCATTTTGAAAGAGAAAGA
GTTAGGGTTCAAGAGAAGAAGAAGAGAAGAAGGAGAAGAAGAAGAGAAGAAAGAGGAGATCAACAAGATTTGTCAAGATC
ATTGTGGATTTTCGTCGGGGGTGATCCCTATCAAGGTATGTGAGTCTTTAGTGTGGGTTTATCCTTTCCCCCCACATACC
AAGCTCGTTTTTATGATTTGAGAAGAGATTGGATTTGTTGTTGAAGTTGTTGAAGTTGTTAGTTGTTGTTGATGTTGTTA
GTTGTGTTGTTGAAGTTATTTTTGGTTGTGGGACAGGATTGTGCTGTGTATTTGAGTTGTGATCTATTGTATGTTGAGAG
ATTGATGATCCTTAGTGTTGGTTGGTTCATACCCCCACACACCAACTCGTTTTTTATTTCCAAGAGAAGATTTATTGGTT
GTTGAAGTTGTAGTGGTGTTGTGTTGAAGTTCTTGCTGATTTAGTACAGATTTCTGGCTGTGATTTTTGAGTTGAATCTA
TTGTATAATAAGGGTCTTTATGATTCTAAGTGTTGCTGCTGAAACCTTGAGGTTGAGAGGGTTTAGAATTGGAAAGAAAC
AAGGGGAAAAAGTCGGATTTTTGGGGAAAAAGGGGCTGGGCTGTTGCACCTCTCCTAGTGCCAAGGACACCAATCCTTCC
CTTTCATTCACCATTTTTTTTTCATACATGTTCCTAGGTATTATACCTATGTTTCCTAGTTGTTTCCAACACTCCAAGGT
ACTTCCAAAAGTCAAGTAAAACTACAAGTCAAGTGAAGTTAGTTTCCAAGTCAAGTGAAGTTAGTTTCCAATTCAAGTGA
AGTTAGTTTCCAAGTCAAGAGAAGTCAAGCTTAGAAGTAAGTAAGTCAAAGCAAGTCTTTAAGGTTTTCCAAGAGTCTTA
ATTGAGCGTTTTAACTTCATTCTAAGGCTCAAGTTCCAAGTTAAGTATTGAGTTTCAAGTCAAGTCAAAAGTTAAGAGTT
TCATGTTAAGTTAAGAGTCTCACATCAAGCCAAGAGTTCAAGTAAAGTAAAGAGTTTAAAGTTGAGTTCTTTTCTCAAAG
TTATTAGGGAACTATGTATTCCCAAAGAAGTTTTAAAGAAATGTCTTTACATTTAAACAAGGTTGGAAACTGAGATTTCC
AAAAAGCCTTCGGGCTAGTTTTTGAGTAATTATCTCATATCAACAGGAATAAATATGTTTTAAAAACATAAGAGCCAGTA
CATTTTTGGGAGTAGTATCGAGCACCGAATTGGGGGAGCGTTCAAAGAACCCACAGCCCCCATAGAACCATGTTAGCCAC
CATGGGTAGAAAAGGATCATACTTTTTAAATGAATCATTTTCAGATTAGACTAGTGGATCCATTAGGCAGTTCAGGTCTT
ATACCTTTGGCCGGGTATAAGATGCTCTGGCAGCGTGAGGTCGATCGCTGTATCATCACTATAGCTCTTATGTGATGGTT
GTCGGTTAGAGAAACTCCCACAGCAGTTACTGTATTTTCATACACAGAGATTATTGTATTTTTATATACATCAGTTCATT
GTATTTCTATATACATTTCAGGCTTATTGTATCTTTGTATACACACAGAGTTTATAGCATGTTTTAAACAGTCTTTCTTT
ATATCGCACTTGTTTTAAATTGCCTTATATTGAAAGAAGTCAGTCAGGTTGAGTTGAGTTGAGCCAGGTAAGCTATTTCA
GTTTCTTCCAGATTTCCTTCTAGCCTATGTTGCTTAGCTTTCCAGCTCGCATACTCGTACATTCTATGTACTGATGCCAG
TTGGCCTGCATCGTTTGATGATGCAGATTCAGGTACCCCGGATCAGCATCCTGCACGTCGTTGATCCAGCTGAGCACTCC
AGAGTCAGTGGTGAGCCTCCTTGCATTCCGGAGGACTCAATTATTTTGTGTTCTTAGTTTTTGTTTTATTAGGATGTTGC
GGGGTCTGTCCCAACGTCCATCTCAGTATTTTAGAGGCTTCATAGACAGACAGTCAGTCAGCTAGTATTGAGTCTCTCAT
CTATATGTATATATGTAAATATTCTATTTTGAGATTCGAGTTGCCTTTATGGCCATATGTTATAAGTTAAGTTGTTTTGT
AATATTGCATTGCATTGAGTTATTATGTTGGGTTAGGTTTCCGCTGAGTTAAGAAAGCCAGGCCAAGGGTTCGCTTGGGG
CCAGAAATGGTCTCCGGGTGCCGGTCCCGCCCAGGGTGTAGGCTCGGGGTGTGACAAACTTGGTATCAGAGCACAGAGTT
CAGGAGTCCTAGGGAGTCTATGAAGCCATGTCTGTAGAGTCCTAGTTATCGGTGTGAAGCGCGCCACATCTATAATTGGG
AGGCTGCAACATTTAGGAAGATTTCTCATTTCTTTCACACTCATTTCATGCGTTAGAGTTGATCTCTAAAAAGTTTCTTT
CTAATCCGTGCTTGCGCGTATTTCAGATAGTCATGCCTCCACGAAGAGTTGGTAGAGGGCGTCTTCCTAGACGTTATGTT
GATGAGCAAGAGTTGCCCTATGCACCGGGAGTGCAAGATCAAGGGGAAGTTTCTAATGCCGAGTTCAGAGAGGCAATTAG
AATGTTGAGTCAAGCTGTAGCAAATCAGATTGGTCAGCAAAGAGGAGCTCGACATAAAGGAGCTGACACTTCAAGGATTC
GTGAGTTCTTGGGGATGAATCCTCCGAGTTTCATGGGTTCGAGCACTACTGAGGATCCAGAGGATTTCATTGAGGAGTTG
AAGAAGATTTTTGATGTGATGCATGTGGCAGATATTGAGCGGGTTGAACTAACTGCTTATCAATTGAAGGATGTTGCTAG
AACTTGGTTCGACCAGTGGAAAGGGGGCAGAGCTGAGAATGCACCACCTGCAAGTTGGGCCGGTTTTGAGGAAACATTCT
TGGGGCATTTCTTTCCTCGAGAATTGAGAGAGGCCAAGGTACGTGAGTTCCTCACACTTAAGCAGGAGTCCTTGAGTGTT
CATGAGTACAGTTTGAAGTTCACACAATTATCCCGCTATGCTCCGGAGATGGTTGCAGACATGAGGAATAAAATGAGCTT
GTTTGTTGCTGGGCTGTCTCGGTTGTCGAGCAAGGAAGGTAGGGCTGCAATGCTTATCGGGGACATGGACATATCAAGGT
TGATGGTTTATGTGCAGCAGGTTGAGGAAGAGAAGCTGAGGGACAGAGAAGAGTTCAGAAATAAGAGAGCTAAGATCGGG
AACGAGTCCGGGCAGCAGAGAGGTAATTCAAACCGTTCCTCCTTTCAGCAAAGGCAAAAGGGACCTGCTCCATCATTTGC
TAGAGCACCTGCACCCAGATACAGAGGTGAATTTAATGTTCAGAATTCGAAGGACTTCAGGGCTAGACCAGCACAATCTT
CGGGTAGTGTGGCGCAAGGGAGTAGTAAGCCTCCTGTCTGCGCCAAATGTGGTAGGAACCACTCAGGTATTTGTCGAGAT
GGCTCCATTGGTTGTTTCAGGTGTGGTCAGAATGGACATTTCATGCGAGAGTGTCCAAAGAATAGGCAGGGTAATGGAAG
CAATAAAGCACAGTCTTCTTCAGTTGTTCCACCAGATAGGACGACACCTAGAGGAGCTACTTCTAGTGTAGGTGGAGGAG
CAAACCGCCTTTATGCTATCACTAGTCGCCATGAGCAAGAGAATTCTCCGAATGTTGTCACTGGTATGATCAAAGTCTTT
GCTTTTGATGTGTATGCTTTGCTAGACCCAGGAGCGAGTTTATCTTTTGTAACTCCTTATGTTGCAAATCAGTTTGAGGT
TCTTCCTGAAAGACTTTGTGAACCCTTTTGTGTTTCTACACCTATTGGGGAGTCTATTCTAGCGGAAAGAGTTTATCGTG
GTTGTCCTGTTTCTATCAATCACAAGAGCACCATGGTTGATTTGGTTGAGTTAGACATGGTAGATTTTGATGTCATTCTA
GGTATGGATTGGCTTCATGCTTGTTATGCATCGATAGATTGTAGAACTCGAGCAGTCAAGTTTCAGTTTCTGAATGAGCC
AGTCATAGAGTGGAGTAGCAATTCAGCAGTGCCTAAGGGTCGTTTTATTTCGTACCTTAAGGCAAGAAAGTTAGTTTCGA
AGGGTTGTATCTATCACTTAGTCCGAGTTCATGATTCTAGTGTTGAGATACCTCATTTCCAGTCAGTTCCTATAGTAAGA
GAGTTTCCAGAAGTGTTTCCTGATGATCTACCCGGAACTCCTCCTGAGAGAGAGATAGATTTCGGCATAGATCTCATTCC
AGATACTCGTCCTATCTCTATTCCGCCATATAGAATGGCACCAGCAGAGTTGAAAGAGCAGTTGAAAGATCTCCTAGAAA
AGGGTTTCATTCGACCGAGTGTCTCACCTTGGGGTGCTCCGGTTTTGTTTGTGAAGAAGAAAGATGGTTCCCTTAGAATG
TGTATAGATTACCGCCAGTTGAACAAGGTTACCATCAAGAACAAGTACCCTCTTCCGAGGATTGATGATCTTTTCGATCA
GCTTCAGGGTGCCACTTGTTTTTCAAAGATTGACCTCCGATCAGGCTATCATCAGTTAAGGGTAAGGGAATGTGATATCC
CAAAGACAGCTTTCAGAACCAGGTATGGTCATTATGAGTTTTTGGTCATGTCCTTTGGTTTGACTAATGCGCCTGCAACT
TTCATGGATTTGATGAATAAAGTCTTCAAACCTTATTTAGATATGTTTGTTATTGTATTTATTGATGATATACTAGTCTA
TTCAAGGAATGAAGAAGATCATGCTAGTCATCTCAGAGAAGTTCTTCAGACTTTGAAAGACAAGGAGTTGTATGCTAAGT
TCTCTAAGTGTGAGTTTTGGCTTAAGTCTGTGGCATTCCTAGGCCACATTGTGTCCGGTGATGGAATTAAAGTTGATACT
CGGAAAATTGAAGCAGTGCAGAATTGGCCTAGACCCACATCTCCAACTGAAATTAGGAGTTTCTTGGGATTAGCTGGCTA
TTATAGAAGGTTTGTTGAAGGGTTCTCGACTATTGCATCTCCTTTGACAAAGTTGACTCAGAAGACAGTGAAATTTCAAT
GGTCTGAAGCTTGTGAGAAAAGCTTTCAAGAATTGAAAAAGAGATTGACTACAGCTCCAGTTTTGACGCTACCAGAAGGT
ACTCAAGGTTTTGTGGTGTATTGTGATGCATCTAGAGTTGGTTTGGGTTGTGTCTTAATGCAGAATGGCAAAGTTGTAGC
TTATGCCTCCAGACAGTTGAAGGTTCATGAGAAGAATTACCCAACCCATGACTTAGAGCTAGCTGCTGTAGTATTTGCTT
TGAAGATATGGCGTCATTACTTGTATGGTGTGCATGTCGACATATTCACTGATCACAAGAGCCTTCAATATGTGCTTACT
CAGAAAGAGCTTAATCTCAGACAGAGGAGGTGGTTAGAGTTACTCAAGGATTATGACCTGAGTATTCTTTACCACCCAGG
TAAGGCTAATGTTGTTGCTGATTCTTTGAGCAGGTTGTCTATGGGTAGCACCGCCCATATTGAAGAAGGAAGGAAAGAGT
TAGCAAAAGATGTGCACAGACTGGCATGCCTAGGAGTCAGATTTACAGATTCCACAGAAGGAGGAATAGCGGTGACGAGC
AGGGCCGAGTCATCATTAATGTCAGAAGTGAAAGAGAAGCAAGATCAAGATCCCATTTTGCTCGAGTTGAAGGAAAATGT
TCAAAAGCAAAGAGTATTAGCTTTTGAACAAGGGGGAGATGGTGTTTTGAGATTTCAAGGTAGATTGTGCGTACCTATGG
TAGATGGACTCCAAGAGAAGATTATGGAGGAAGCTCACAGCTCCAGATATTCTATTCATCCGGGTTCCACCAAGATGTAT
CGTGATTTGCGTGAAGTTTATTGGTGGAATGACATGAAGAAGGGCATTGCTGAGTTTGTTGCTAAGTGTCCAAATTGCCA
ACAAGTGAAAGTTGAACACCAAAGGCCCGGTGGTTTGGCTCAGAGGATAGAACTTCCAGAGTGGAAGTGGGAGATGATCA
ATATGGATTTCATCACAGGGTTGCCAAGGTCTCGCAGACAACATGATTCTATTTGGGTGATTGTCGACAGAATGACAAAG
TCAGCTCATTTTCTACCGGTAAAGACTACCAATACAGCAGAAGATTATGCCAAGTTGTATGTTCAAGAGATAGTGAGACT
TCATGGAGTCCCAATCTCCATTATCTCAGATAGAGGTGCACAGTTTACTGCACAGTTCTGGAAATCTTTTCAGAAGGGCT
TGGGTTCAAAGGTGAACTTAAGTACTGCCTTTCACCCTCAGACTGATGGGCAAGCAGAGCGCACTATTCAAACCTTAGAG
GATATGTTGAGGGCTTGTGTAATCGATTTCAAAGGGAGTTGGGATGATCACCTACCTCTCATTGAGTTTGCCTACAACAA
CAGTTATCACTCTAGCATCCAGATGGCTCCATATGAAGCTCTTTATGGGAGAAGATGTAGGTCTCCTATTGGATGGTTTG
AAGTTGGTGAAGCACAGTTGATAGGACCAGATTTAGTTCACCAAGCTATGGAGAAGGTGAAAGTGATTCAAGCGAGGTTG
AAAACGGCACAGAGTCGTCAGAAATCCTACACCGATGTTAGGAGAAGGGCGTTAGAATTTGAAATAGACGATTGGGTATA
TTTGAAGGTTTCACCCATGAAAGGCGTTATGAGGTTTGGTAAGAAGGGGAAACTTAGTCCCCGGTATATTGGACCTTACC
GCATAGCCAAGAGGATTGGCAATGTTGCTTATGAGTTGGAGTTACCACAGGAACTAGCAGCGGTTCATCCGGTATTTCAC
ATCTCCATGTTGAAGAAGTGCATAGGCGATCCTTCATTGATCCTACCGACTGAAAGTATCAAGATCAAGGATAACTTATC
TTATGAGGAGATTCCTGTTCAAATTTTGGATCGTCAAGTTCGTAGGTTGAGAACGAAAGATGTAGCCTCAGTTAAGGTCC
TATGGAGGAACCAATTTGTTGAGGAAGCAACTTGGGAAGCCGAAGAAGACATGAAGAAGAGATATCCATATCTCTTTGAA
TCCGCAGATTAAGGTATTAATTTCCTTCTTAGTGCTCTTTAAATTATAATGAGCATGTCGTTATTGTTGTTGCGTTTGCA
TGGTTGTTTGTTGGGTGTTGAGTTGATGTTACACCCTTAGCTTTGTAAGAGTAACCTTATTCGAGGACGAATGTTCCCAA
GGGGGAGATATTGTAACATCCGACAATTTAAAAATGAATATGAAGAAGCTTGAATTTGGAAATAATCATTTTTGGAAAAA
TTTAAAATTTGGAAATTTGGCAGTCCAGAATCTGGAAAAATTTGGCTAAGTTCAAAAATCTGGAAATTTGGCTAAGTGTG
GAAATCAGTGAGTTTTTTGGCCAACTTTGAGCAGTCGTAACTCCTAGCTCAGGATGAGTTAGGAGTAGTTCCAGTTATGG
TTTCGAAGCTTGTGGAACGATCTTTCCAACGCCACCGAGTTTGCTCGATTCCGAGTTCGTATGAGCGAGTTATGATCTTT
GAAAGTTGGGCAGTTGGCAGGGAGTCCGTTCCGGAAATTTAAGGGCATTTTAGTCTTTTCACAAATCATTTCTTTTGAGC
TTATATTGTTGTATTAGGCTGATCTTTGGATCATTTTGTCCCATTTTGAAAGAGAAAGAGTTAGGGTTCAAGAGAAGAAG
AAGAGAAGAAGGAGAAGAAGAAGAGAAGAAAGAGGAGATCAACAAGATTTGTCAAGATCATTGTGGATTTTCGTTGGGGG
TGATCCCTATCAAGGTATGTGAGTCTTTAGTGTGGGTTTATCCTTTCCCCCCACATACCAAGCTCGTTTTTATGATTTGA
GAAGAGATTTGATTTGTTGTTGAAGTTGTTGAAGTTGTTAGTTGTTGATGTTGTTAGTTGTGTTGTTGAAGTTATTGTTG
GTTGTGGGACAGGATTGTGCTGTGTATTTGAGTTGTGATCTATTGTATGTTGAGAGATTGATGATCCTTAGTGTTGGTTG
GTTCATACCCCCACACACCAACTCGTTTTTTATTTCCAAGAGAAGATTTATTGGTTGTTGAAGTTGTAGTGGTGTTGTGT
TGAAGTTCTTGCTGATTTAGTACAGATTTCTGGCTGTGATTTTTGAGTTGAATCTATTGTATAATAAGGGTCTTTATGAT
TCTAAGTGTTGCTGCTGAAACCTTGAGGTTGAGAGGGTTTAGAATTGGAAAGAAACAAGGGGAAAAAGTCGGATTTTTGG
GGAAAAAGGGGCTGGGCTGTTGCACCTCTCCTAGTGCCAAGGACACCAATCCTTCCCTTTCATTCACCATTTTTTTTTCA
TACATGTTCCTAGGTATTATACCTATGTTTCCTAGTTGTTTCCAACACTCCAAGGTACTTCCAAAAGTCAAGTAAAACTA
CAAGTCAAGTGAAGTTAGTTTCCAAGTCAAGTGAAGTTAGTTTCCAATTCAAGTGAAGTTAGTTTCCAAGTCAAGAGAAG
TCAAGCTTAGAAGTAAGTAAGTCAAAGCAAGTCTTTAAGGTTTTCCAAGAGTCTTAATTGAGCGTTTTAACTTCATTCTA
AGGCTCAAGTTCCAAGTTAAGTATTGAGTTTCAAGTCAAGTCAAAAGTTAAGAGTTTCATGTTAAGTTAAGAGTCTCACA
TCAAGCCAAGAGTTCAAGTAAAGTAAAGAGTTTAAAGTTGAGTTCTTTTCTCAAAGTTATTAGGGAACTATGTATTCCCA
AAGAAGTTTTAAAGAAATGTCTTTACATTTAAACAAGGTTGGAAACTGAGATTTCCAAAAAGCCTTCGGGCTAGTTTTTG
AGTAATTATCTCATATCAACAGGAATAAATATGTTTTAAAAACATAAGAGCCAGTACATTTTTGGGAGTAGTATCGAGCA
CCGAATTGGGGGAGCGTTCAAAGAACCCACAGCCCCCATAGAACCATGTTAGCCACCATGGGTAGAAAAGGATCATACTT
TTTAAATGAATCATTTTCAGATTAGACTAGTGGATCCATTAGGCAGTTCAGGTCTTATACCTTTGGCCGGGTATAAGATG
CTCTGGCAGCGTGAGGTCGATCGCTGTATCATCACTATAGCTCTTATGTGATGGTTGTCGGTTAGAGAAACTCCCACAGC
AGTTACTGTATTTTCATACACAGAGATTATTGTATTTTTATATACATCAGTTCATTGTATTTCTATATACATTTCAGGCT
TATTGTATCTTTGTATACACACAGAGTTTATAGCATGTTTTAAACAGTCTTTCTTTATATCGCACTTGTTTTAAATTGCC
TTATATTGAAAGAAGTCAGTCAGGTTGAGTTGAGTTGAGCCAGGTAAGCTATTTCAGTTTCTTCCAGATTTCCTTCTAGC
CTATGTTGCTTAGCTTTCCAGCTCGCATACTCGTACATTCCATGTACTGATGCCAGTTGGCCTGCATCATTTGATGATGC
AGATTCAGGTACCCCGGATCAACATCCTGCACGTCGTTGATCCAGCTGAGCACTCCAGAGTCAGTGGTGAGCCTCCTTGC
ATTCCGGAGGACTCAATTATTTTGTGTTCTTAGTTTTTGTTTTATTAGGATGTTGCGGGGTCTGTCCCAACGTCCATCTC
AGTATTTTAGAGGCTTCATAGACAGACAGTCAGTCAGCTAGTATTGAGTCTCTCATCTATATGTATATATGTAAATATTC
TATTTTGAGATTCGAGTTGCCTTTATGGCCATATGTTATAAGTTAAGTTGTTTTGTAATATTGCATTGCATTGAGTTATT
ATGTTGGGTTAGGTTTCCGCTGAGTTAAGAAAGCCAGGCCAAGGGTTCGCTTGGGGCCAGAAATGGTCTCCGGGTGCCGG
TCCCGCCCAGGGTGTAGGCTCGGGGTGTGACAATAAGTCTCCTACTGTGTGGAGCACATTAAGGATTAGTTATAGTTCCT
ATTATCTTGAATTAGTTAGCTGTAGATCATGTGCAGGTGGTGGCCTGCAGTTTAGCATCAGTTGGTTGAAGATTATGTAT
ATAATAGCTTGCTGCCAGACTTAATAAAAATTATCTTTTGACCTTCTCATCTTAATCTTTATATTGCACCAGCCCTCAGA
ACACCTCATGTACGGATGCCTTCGATGGAACAACCTGCTTCTTTATCTCAACGTGACCAACTTCCTGAGTTAAATAATTC
TTTGAACTCACCAAATATTGAAGCCCCTAATTCTCCTCATGGAAGCAGCTCTTATACAATGCAAGCTAGCAACAACAATT
CATCAATGTAACCTAGCAGCAACAATTCATCAATGCAAGTTGGCAACAACAACACATCAAGTCCTCCCTTGTCCAATATT
CCAGGTAACGACCTCTTTGTGGAACTTCCCTCTTTACCTTGTGTTGCACCTTTGCCTGAAGTCGATCCTATTGAGCCCAT
AGCTCCTACTTCGCCAGCTATGCAAATAGAAAATACTCACCTAATCCTCACCTGAGCTAAAATGCAAACTTTGCCTAATC
CTACCTTTCAATCCCTCAGTTACACAACTTCCTTACATCCTGAAGTCACTAAACCAAAATCAATTAAATCCACTCTTTCT
AAGCCACACTGGTTGACTGCTATGCATGAAGAGCTCTCAGCCCTGAAATCTAGTGGCACATGGATGTTGGTACCTCGGCG
ACCTCATATGAACATTATTGGCTTTAGATGGGTGTTCAAAACAAAACTAAAGCTGGATGGGTAAGTGGAGCACTTTAAGG
CTCTTCTCGTAAGGTTACAATCAAATTGCTTGTATCGACTTTGATGACGCTTTTAGTCCCATCTTCAAAGCTACAACCAT
TCGCACTACGTTGTAACCACCCTACATTGGGAGATTAGTTGGACGTCAAGACTGTTTTTTTTTACATGGCGATCACAAGG
AAACTATTTTCATGGAGTAACCTCCGGGTTTTGTTGATCCGGTCCATCCGAATCATGTATACCTACTTAAGGAAGCTTTA
TATGTTCTCAAGCAAGCACCCAGAGCTTGGTTCCAAAAGTTTAGCTCTTACCTGTTTCATCTCGGTTTCACTTGTAGCAA
ATCTGATCCGTCTCTATTCGTCCTACATTCTTCTCAAGAAACTATATTGCTACTACTTTATGTTGATGATACAGTGTTAA
CTGGCAACAATCCTGTACTTCTTCGACAGTTTACTTGCGAGCTTCAATCACATTTTGCAATGAAGGATCAAAGAGGTCTC
CATTATTTTCTTGGTCTTGAGGTCCATCGCACCAAGGCTGGACTATTCCTTAGCCAGCGTAAGCATATCTATGATATTCT
CCATCGCACAAAGATGCAAGATGCCCGACCTATTCACATTCCACTATCTCTCAAGCATAATCTCCACGAGTCCACATGTT
CTATCGTCAATGCTACTGAATATAGAAGCATTGTGGGTGCTTTGCTATATCTTACTCTTATTCGACCTGAGATATCCCGT
GCTGTAAATATCTTCTGTTCCAGTTTATGCATTGCCCGGCTGAAGTTTACTGGTCTGGCATGAAATGAGTTCTTCATTAT
ATTGCTGGCACTCCCCTTCTCGATCTACGTTGTTCCTCCCAATCTTATCTCGACTTGATAGGGTTCTCCGACACTGACTA
GGGTGGTTTCTCCATCTCTCAGAAATCCACCACAGGCGTTTGTGTTTTCCTTGGCTCCAATTACATTAGTTGGTCTTCAA
AGAAACAAAATACAGTTGCTCGATCTAGCATAGAGGCTGAGTATCGTTTGTTAGCATCTTTAGCTGCTGACCTCACATGG
GTGACGTACATTTTGAAGGATATTGGGATCTCGTTATCTCATCCTCCTTTGTGGTTCACAGACAATATTAGTTCCCTTCA
CCTTACAGTTAATTCGGTAATGCATGCTCATACGAAGCATGCCGAGCTTGATTATCATTTGGTGCGGGAAAAAGTTGTCC
AAGGTGCTATGGTGACAAGGTTCATACCTTCATTGCAACAGATTGTGGATATATTCACCAAATTACCGTTGCCTAAACAT
CAGTTTCATGTCTTAAGGTCCAAGCTTGGAGTTGTACAGAATCCCACCACCAGCTTACAGGGGGAGTGATAAACAACATG
AACAAAACTAGAATGTATACCGTAGATCTGTACAGAATGTACAGGACTATAGGAGCACCTCTACATAATTGATGTTCTTT
AGGAATACAGCTACAGAATAGTTGGGATATAGAGGAAGTTGGAATATAGTAGGAATCTACTAATACTTTGTGTATAAATA
GGTAATCTGGTTACGTAGAGCAATAATAAGAAAGCTTGCAACTCTTAGTTGTGTTCTAGCAATTATTTTCTTCAGCTATC
TTTGCTTTGATATTCACATATGACCATAATGAGAATGTCCTCCACCGAGAATTGGTGTCCATCCACCAACACGGTCTCTA
CTTTCACCGGAGAGTTTTATATATATATATATTGAGAACCATTGGAGGCCTTCCTGTTCATGGGTACTTTTATGATGAAG
TTATACCCTTGGCTAAGGAGTTGATTCATGTAAATGACCAAGGGAAGTCTTTTTTTCCCTGGAAGCTGCTCTTACTTGTT
TTGGCGTTTTACCAACTTATAAAAGGTGTCATTGATGAAGTTCCCTTTTGTGATTGGACAAAGTTCTGGTTTCGAGGGCC
AAGAAAATTTGAGCCTTCCCTAAAGACATCTAGAACCAGAAAAAGGCAAGGATGAATCATGATTATTCAGGGAACATCGA
CATAAGTTTTTTTTACCACGAACTGAAGAGGAAAATGCCCCTTTTGTCTAGCTAGGCGTGGAAGAATCACTCAAGATGAG
ACTTATTTGGCGGCTTTCCTTGCGTGTTGACTCCGTAAAATTTTTGCTTCCCAACAAGAAGGTTGATTGTGTTCGTGCTA
GTGTCTTCAAAGTTGCAAAATTGATGACTCATGGAGAGAGTTTCTTTGGTGGTTCCGGTCCTTGCAAGCACCTATCACGG
CCTCAGGGAGATTTCCACCTCCTCAAACTTACTGCAATATACTCCTTCCACTTTTTTTTGTCTCTCTTTTATAATTCTAT
TTTCTCCTATATTCGATGCTAGCTTTCACGCTTACTAGGCAGAAGGTGTCATGTATTTCCCTAGCTATCTAATAAAAGGT
AATACTCCTATACCTTAACTCTTATGCTTGCTTTAGCTGATATGATTTACAATAGTAGGATCATAGCTTAGTGAACCATA
AGTCTAGAAATGATTAAACTTAATATATAGACTTTTTTATTGGGAATCTAAGACTTGGATATGCAAGAAAATGCAACTGT
TAGAGTTCTTAGTGATAAAAAATCGCATGTTTAGACTTGGTTACTGTTTTGAGATATCTTATTATCCATGATAATATTTC
ATTGATCTCTTAATCATATTCATATAAAATTGAGGCACTGAAAGTTGATTTTTATTTGATTTCATGGGTTGAAAACTAGT
AAACCAACAGTTGTTATTCGGGGTGGCAAAAGATCTACAACAAATAAACAGATCTAGATTCTGCTAATGTAGGAGGTGAG
GTTCTGTTAATACGAACTCCAACATGGTGCATGACTGTAATGCTTTTCAGGTTAGATGTCGTTGTGTTGATACAATTCTC
AAATATTAACATTCTGCGTAATTGTTATGTGAATGTCCACCAGGCGCCAATACACTAAGCTCTTTTACTTTTTTAGAAGC
CTCTGCATGTCATCTATAAAAAGAATTAGAAGACGGCGCACATCTATAACATATGTTGTCAAAGATTTTGATACAAATCA
GGACTTTGTGGTGGAGTGGGATGCACCAAATTCGGACATATACTGCTCATGCCATTCATTTGAGTACAAAGGTTACCTTT
GTAGACATGCTATTGTGGTTCTTCAAATGTTTGGTGTCTTCAGATTCCTTCTAAGTATATATTGCAACGCTAAACAAATG
CTGCCACGATCAGGCATTCCATCAGCGAAGGACTGGATGACATGCAAGATAAGGTCTATCGTTATAAGGATTTGTGTCAA
CGAGAAATAATATTTGGTGAAGAAGGATCCTTGACTCAGGAGAGCTACAACATTGCTGTTGGTACCATTAAAAAAGCTTT
ACAAGTTAAAACAATGTCAAGGAAACACTCTTGGCGCTAATCTTAAATTAGGTAGTAGTGCAACCCTTGCTATCCAAGTT
GATGATGTATGTCAAGGAAACACTCTATATTGAAATACATCATGGACATACATATTCATCAACATTGACATCATCAACTT
CGATAGCAAGGGTTGTACTACTATCTAATTTAAGATTAGCTGCAAGACTGTTTCCTTAAACATTGTTTTAACGCTTCTTT
AATGGCACCAACAACAATGTTGTAGCTCTTCTGAGTCAATGATCCCTCTTTATCCAATATTATTGCTCGTTGACAAAAAT
CATTATAACGACATACCTGAGCGTGCGCATCATTCAGCCTTTCGCTGATGGAATGCCTGATCGTGGCAGTATTGGTCCAG
CATTACAATACATACTTAGAAGGAATATTAAAAACAGTAGACATTTGACGAACCACAATAGCATGTTTACAAAGGTAACC
TTTGTACTCAAATGAATGACATGAGCAGTATATGTCTGACTTTGGTGCATCCCGCTCCACCACAAAGTTCTGATTTGCAT
CAAAATCTTTGACAACATGTATTATAGATGTGCCGTCTTGTGATTCGTTTTTAGATGGCATTCAGAGGCTCCTAAAAAAG
TAAAAGAGTTGAGTGTGTTGGCGCCTGGTGGACATTCACATATCAATTACCAGAATGCTAATATTTGAAAATTGTATCAA
CACAACGACATCTAACCTGAAATGCGTAAAGTATGGGAAAACTAGAGTTTAACAAATCCTCTATAGTTGGACAAAATTAG
ATGATTATAGACAAGTCTGCATGCATTGCCTAGATCTATAAAGAGTCATGCACCATGTCGGAGTTCGTATTAACAGAAAC
TCACCTCCTACATTAGCAACATCTAGATCTATTTATTTGTTGTAGGTCTTTTGCCACCCCAAATAACAACGGCTGGTTTA
CTAGTTTTCAACCCATGAAATCGAACAAAAAACAACTTTCAGGGCCTCAGTTCTGTATGAAGTCTACCACACAAGTAAAA
TGTACTAGTCAACCAAGCACTTGCTGCAGTAAAACTCCCTATTTCAATTCAAGACTAGGATCCAACAGCTTTACGAACCA
TACGAAGTATTTAAGCTACTAAACTCACTGGTCAATCTCTTGCTCATAATAAATTCACTAAGTAGATCTGCTTATCATAT
TTCAGCATATTAAGAAAATCATTCTTCATCCTTCAATAAGATAGGTATTCCATCTGATCTCCTATTGGCCTCAGGATGTT
GACTAAACCACATCATCTGGTAATGTACTAATTGGCTTTGCTTTTGCAAAGTAACATACCTCTAAGACAACTCTGTGGAA
TAATATCAACTTTAACAATAACAACAGTCCAAAGAATATAATAAAAAGGATATGATTAAGAGATTATGAATATTATCATG
GATAATAAGAGATCTCAAAAACAACAACCACGGCTGATCATGCGAATTTTTATCATTAAGAACTCTAACACTGTCATTTT
CTTGCACATCCGAGTCTTAGATTCACAAGGATATATAGATATGGTTGACATGTAAAAGAAAATAAATTCTATATATTAAG
TAATCAGCCAGTTAATCTCAATTATATCGAGACTTATGGTTCACTAAGCTACGATCCTAATATTGTAAATCATATCAGCT
AAAGCAAGCTGAAGAGATAAGGTATAAGAGTATTGCCTTTTATTATATAGCTAGAGAAATACACAACACATTATGCCTAG
TAAGCGGGAGATCTAACATCGAATTGAGGAGTAAACAGAAATATAAAAGAGAGAAAAAAGTAGAAAGTTGATTGAACTTT
TGAGTAGAGTGAACTTTTCTGTCTTTTCCTCGTCAGAATGGTGCTTTATTCTTTCCAATTTTCGTATCTTACTTTTCTTT
TTGATCTGTCTCATAAAGAGCGTCTCTTTTTGAAAAAGAAAATAATGATTCTATGTGCTGCTGAACTTCCCTAAAACAAC
AAAAAAATTGCTATCAAGAATTAAGAAAAAGCAGACCAAACCATCACTAAATATCAGATACGAGCAAGAGACTAGGATTG
CAACTGCAGCTCTACAATGTTGATATCCTACTCCCATGGCCTTAAAATCGATAAATTTTGCAATAAGGAGGTAATCTCCT
CTTTATCTCTACTTAGTTACTGTCAATGCTTCCTCTCTATAAGGTATTATATAATTTTCTACACTCTCCCATAAACTTAG
GTAGCGACTGAAGTGTAAAGTATTGGGCATGTTCAAATGCACATATTCATAAATTTTTTGATTAGGAATACTGAAGTGCC
AAGATATCCAGAGAGATCCTGTGGATTGGAATGAAGAACTACAGTGGGCCATTGACCATAATAGGGGTAGAAACAATAAG
ACAGAAGTCCATATAATGGTGTTGGCTGGTTGTGTTTATCGCTTATGGATTGAAAGGAACAACAAAAGGCAAAGGAATCT
ACTTTACTTATCAGAATCATTCAGTAAGTGTTCTACATGGGGCAACTTAGGACAAGACTAGCACAAAGACTGACTGGACT
ACCTCAATTACTATCCATAGTTCTTTAAAAGTTGGTCATGATCAGGGTCTATTTGTGTTTGAGATAAGTAGTCTAGATGT
TTGATCATGCTCTACTGGTTTGGAGCTCTATGGAGTAAGCATTTCGAACAAGCAACGATTGATTGCACAAGCGTTTAAAT
GGGCTTGAAGAGTTGGAGTAGGCACAAGCACATGCTAAAGGCAAGTCTACTTCTGTAATTTACAAAATGGTCTTGGCAGC
ATAAGTTTACGGTATTTGGATTAAGATAAATAATATTGTCATCCAGGATAAAAGTTCTGATCCACAAATTGTTATCTTCT
TTAGAGGATTGTACAAGATATCTTCTTTACATGATCCTGAGGAAGAGTTTAGGAAGGAAGCTTGAAGAGATGAATATATG
CCCTAAGTTGTTGTTTAATAGCCAGTAGTTGATCTGATATAACAGATGTTTGTTTTCTAGTTCGCTAGTTGCTCTGGTAA
TTAAATTCTTGTTAATTTTTTTTGAAAACAGAGAATAGAAATCTCAGAGAATAAAGTGAAAGAGGTTATGGGTGAATACA
ACTAGATATCAATGGGAATAGATATCGCCGACTAGAAGTTCGCCAAAAAATAGATGGATGAAGATATTCACATGAAGGGA
ACACAAAGAATTGTAAGTTTTCAAATTTCCTATTTCTTTAAATCATTTTACGAGGGACCAAATGGAATAAAGAAGGGAAT
ATATGAAATGTTGTTGATTTGCAGAACAAACAAAGAACGTCACTTACAACTTCACATCAATTGTTCTCACGTTTGCTTGA
ACTCTATGTATCACGGCTTAGATACACAGATCTACTCCTAGGCTAGTTTATACTGAAGGAGAGAGACAGCACTGAATCTC
TGGGGGACATCTAGTTTCAGCATTAGCACATGCTATGCAAGTGATAGTTGTCTTTGGGGTGGGGTTGGGGTCTCTCAAGG
AAGAAAATGAAGGGAACAAACATAAATTTAGCAATAGGTTTGCTCAACATAGTAATTTCCGCTTCATGAATTAATATTGG
TCAAAGAATAGTACTTGTCTAAGAGAACTATACATTTTATCTACAGAGTACTTGGATTTTTTTTATATGTATCAAAATAC
AAACACATCAAATTGTAATTGCTAAATATAGACCAAAGTAAAGGAAGAAAGAATAAGACATAGTACCAAAGTTTAAGGAG
TAGATATTTAAATATTTAGAATAAGTCAATATTGGGAATTAACTCATTTCAACATCAAGACAAAGCAGCTATGACATGTT
GAGTGATTTGATAGTTTAAGTTATTTTTTTATTACTGAATTGATGGTTAAAGCTATGCATGAGAACTCGTAAACAATGTA
TGATAGAGAGAGCTTACTACCACTAATGATTTAGGGCTCCTGGAATATATTGTAAGTGTAGTTGTCAATTAGTAGTGTGT
GCAGAAATTCTAACTTCGGAACTGGCTCGTGTTAAACTTTTTTCTTGTACTCAATGAATTCAAATGTCGAGGCACCAAAT
GACTTGAAATTAATAACTTCCTTTCCTTACGGTTATATTATTGGAGTGCATTTATCATATATACTTGAGTCACCAACCCT
CGCAAAAGGTAACATGCAACGGAGTTAACAAATCAAAAAATGTTTTGTGGAAAAGTAAACCTCCGGTTGACTGAAAAGAA
GTTCCAAATCTCTATGTTCTCTTGTTTGGGCTTTTTTTCTTGCTGGGTTGGTGGAGGTGGTGCGTTTGAGCAAAGAATGA
TTGAATGGAGGAGTGGAAAAGGCGAGACATTGGTGTGTGTGCAACCACAAGATTTTAAAGGCTGAGGTGGTGCGTATGTG
TGCACAGCAAATTCAAGATTCTTTACCCATAATTTTTTTTTTAAAAAGGAGGTTGGGTAAAATAAACAAAATAAATGATG
GAAAGTACTCCCTCTGTCACATTCACTTATCTACTTTGAAATTTGCATGTCTCTTAAAGAGCAATGATTGAAATGAGTTT
TTACCATAATACCCAAAATGTTTCATTAACCTGGTCAATGCCGTTTTCTTATTTTCACTGGAATAACCAAAATAATCCAA
CCAAAATAATCCTTCAAGCCCTCCAAACTCTATCAATATCAAAGACAAAAACTCTAATTTCTCAAGGTGTCCTCGGCTAC
TAACATCTAATACATTTCCCTAATGAACCAAATCTAATGCTTTATCATGAAAGGGGAACCGATGATCTAAACTTAAATAC
AACGGGAAATGACCCCTAGCAACAATGAATTCTTTAAATGGTGCAGTGACATTCAACTTAGGGGAAACATTCAAATAGTC
ACATTCCTTTCAAGAATTCTAGCTGCAAATGTACCAAATCCCTCACCAATATCACATTTAATTCCAATTCCTCCACCATT
TCCAACATTCCTAACACATCAATAATTTAAAAATCATCCCCCCTACTACCCTTAACATATATCTGTCTACCATTGCTCCA
CTACTTACTACATCAAAACAACCAGCACAATCTATATTAAGTTTCTTAACATCCAAACAAGATAAATTCTTGCAACCAAT
ACTACTCTAACCATAAATCTTTTCACTATAATTTTTCCAAGGTGAATCATGAAAAGAAAGAAAACCAATACCTTTGAAAT
TGTCTTTGCAAAGCATCTTCTTCATGGTAAAGACTCACAAGTCATTGGAAATAATTTTTTGTCCAAGACTCCAACCATCA
AGAAAAGGCCCATTAACATTGTAATTCATAAATAGAGAAAGAAACCCAGTTATTTCACACCGGAATGTTCTATAGAAGCC
ACCTTTTTAGGGATTCCAAGTCTTGAATCTTTATCCAAAGGAATCAAATGGGGTTGCAAGAAAGTTTTCACTTCAGTTGG
AATCTTGAAACTAGAAAAATCATAACTTTTATACCCTAAGAGCTATAGTACAAATATACAATCTCTTACTAGAGACCTCT
TTTTGAAGAGCACACACTCATTTCCCGCAACAACAATGATGACTCTTAATATGGTAAAATTAACAATTACACAAAAACCC
TTAAATAATTATACAAAAATTTAACTCAATACTTGTAATAATATATAGATAATTGCAAGTAAATTGGAAATTAAACAAGC
TTAATAACTAATTAGCTGAGGTGGAAAACGCGGTTAAGAAATGAGGAGCTGGACAAATCTGCTAGTTTTTAACGAGTTAG
CTGCTACAGTGAGGTTAGTTAGTTGCAATAATAGTCAGTTGATTCATTTTAGCCGCATATATACAAGTTGTATGAGAATT
AAGAATTAATGCATAATGAAGTAATTTTTCTCTCTTTCTGAATACAATCTCTCAACTATTCTTCTCAAATTTATTTCCCT
GGCTTAGCATATTCATCTTCATCGAGATTCTATCTCCTAAATTAGTCAATTTCATAATTTCATGCATAAATTGGTATAAG
AGCTAGCAATCCTTGAAATGGATATGCGGCACGAAGCATGTACCAAGAAAGACCAACAGAAGAAACATATGATAGCTTTC
TCCATATTCAGGAGCAATTGAAGAAATTAATATAGGGTATGTCTAATATTCATGATCACAGTGCTCAAACAAATATAGGA
ATTGGGTCAGATCAAGGAAGCCATTGAATATATGGATACAAAGGGCAGAGATAAGTAATCTGGAAGGTTGCTCAAGTGTT
CTCCAAATTTGACTTGAGAGCAAGATACCACCGATTGAGAATAGCTGAAGGTAATGCTCATTAGACTGCATTTATAACTC
ATGAAGACAACTACAAATTTTTAGTCATGACTTTTGAATTGAACAATGCTCCATCATCCTTCCAAGTTCTCATGAATGTT
GTGTTCAAACCTCTTTCAAGAAAGTCAATTTCGATATTCTTTGATGACATACTGATTTACAATAGGAATATGGTTTCTCA
TCTTGCTCATGTGAAATATGTGTTTGCTTTAATGAAACGGTTTCAATTGTGTGCAAAAATGTCGAAATGTGCATTTGGTG
TAGCTAAGGTAGAATATTTGGGGCATTTTATTAGTGTTGGAAGGTGTTTCAAATGATCCAAAGAAAATCTTGGTTGTAAA
GGAATGGCCTATGCCTATCAGTATCAAATAACTCAGAGGGTTTCTAGGATTGACGGGTTTTGGTTCCATTTGTAGACCAT
TGCATGACTTGCTAAAAAAAGAAAGGCTTTGTATGGATTGATGAGTTTACTACAACATTCAACACCTTGAAGTAAGCCCC
GGTATCAGTTCATGTGCTAGCAATGCCAGACTACTCCTAACCTTTCTTGATTTAAACCGATGCCAATGGCAAGGTATTGG
AGTAGTACAAATGCAAAAGGCTATTCTATTGCTTATATAAACAAGTCCTTGGCTTCTAAACACCGGCTATGTCTGTGTAT
GACAAAAGTATTAGCACTTATTTTTTATGTGACCAAGTGGTCTCATTATTTGCTGGGGAGACATTTTGTAGTCAAGACAG
ATTAGGAGGTATTGAAACATTTGTTAGAATAGAACATCCATACAAATTTCTAGATTGCTGGAATCTCAAAGTTAATGGCT
TTTGACTTCTCTGTTAAGTACAAAAAGGTTATTGACCCTTCGGGATGCCCAGTGGTTTGGGCTTGGGACTTCCATGTTGG
GGTTTGCCTTCTGGGTTGACCTCGTCCCACCGTGCTTGCCTAGTGCGGGTTACCTCTCCTATGTGGTTTGCGAGCTATTG
CATAGGAGCGGAGGTTTTACCCTGTGCGCACCCAAAAGGCTAGTGGCTGCGGGTTTCCCTTGTCATAAAAAAAAAAGAAG
GTTACTGAAAACAAGGTTGTTGATGCCTTATCTAGGAAACCCAATGTTGAGTTATTGGCTTCCTTACTTATTCCCAATAA
TGCTTTATTCTTGCAGATTAAGAAAACATGGGTGTCTGATCCTGATTTAAAGGAGTTAATTTCCAAGATGATTACCAATG
TAACGTCCGGCAATTTGAAATAACTATGAAAAAGCTTGAAATTGGAAATAGTCATTTTTGGAAGGAATTAAAAATATGGA
ATTTGGTCAAGTGTGGGAAATTAGTGCGTTTTGGCCAACTTTGAGCAGTCATAAATCCTAGATCAGGATGAGTTAGGAGT
AGTTCCAGTTATGTTTGGAAAGCCCTTGGAATGATCTTTCCAACGCCGCTGAGTTTGCTCGATTCCGAGTTCGTATGAGC
GAGTTATGCCCTTTGAAAGTTGGGCAGTTGGCAGGGAATCCGTCCGGAAATTTTAAGGGCATTTTGGTCTTTTCCCTAGC
CATTTCTTTTGGGATTATATTTTTGTGTTAGGCTGATTTTTGAATCATTTGGTCCCATTTTAAAAGAGTGAAAGCTAGGG
CTTGAGAGTGAAGAAGAGAAGAAGAAGAAGAGAAGAGGAGAAGAAGAGGAGATCAAGCAAGTTCCGTCGTGGATATCGTC
GGGGGTGATCCCTACTAGGTATGTGATTTCTTAGTGTTGGGTGATCCTTTCCCCCACACACCAAACTCATTTTCATTATT
GAGAAAAGATTGGATATGTTGTTGAAGTTGTTGGGTTGTGTTGTTGATGTTGTTGATTTTGAAGTTCTTGTTGGTTGTGG
GACATGATTCGGTTGTGTATTTGGGTTGTAATCTATTGTATGTTGAGGGATTGATGATCCTTAGTGTTTGGGGTTGAAAC
CCTTGAAGTAAGGGTGGTTTAGAGTTGGCAAAACAAGGGAGAAAAGTTGAGTTTTCTAGGCAAGGGGTTGGCATGTCGCG
CCTGCCAGCGCGCCCCAAAAGGGGTTCTGAACTTTCCCCCTTGGGGCGGTGCGCCAGCATGCCCCCTCTGAATTTCAAGG
GCTGGCGCTCCGCGCCTTGCAGAGCGCCAAGGACTCCAACCTACCCCTTTCATTCCCCACTCTTTCATGCATGTTCCTTG
GTATTGTACCTATGTTCCATAGTTGTTTCCAACACTTCAAGTTACGTTTAAATGTCAAGAATTCATCTGTAAACGTGTGA
TCATATACCTTGAATCTATAATCCAATTCAAGGCGAGTTAGTATCAAAGTCAAGTGAAGTTAGAGTCAAGTCAAGTAAAG
TTAAGAAGTAAGTCCAAGCAAGTCCTTAAAGCTTTTCAAGAGTCGTTAACGAATGTTTTAACGTCGTCTTAAGGTTCAAG
TTTCAAGTCAAGAAAAGAGTTTAGAGATTCAAGTCGAGTAAAGAGTATAGAGTTCCAAGTTAAGTAAAGAGTCCCAAGTT
TCAAGTTAAGTCAAGAGCATAAAGTTGAGTCCATTTCTCAAAAGCTATTAGGGAACTAAGTATTCCCAAAGAGGTTTGTA
AATGTTTTACATTTGAGTGAGAGGGGAACCATGTTTTCCAAAAGAGCCTTTGGGCTAAGTTTTGAGTAATTATCTCAACT
AAAGAAAAATGTGTTTAAAGCACTTATGAGCCAAAGTATTTTTGGGAGTAGTATTGAGCACCGAATTGGGGACACGAGTT
CATATTAACTCAACTCTCCATAAGAACCATGCGCCAACATGGGACTTGACGTATCATTCTTTTTAGATGATCATGTAAGA
TTAGGCTAGTGGATCCACTAAGCAAAAGTAAGGTCCTATATCACGGCAAGGTATAGGATGGTCCTTGGGCAACGTGAGGT
AAAACGTTGTACCACCACTAGGGCTTATAGTGGTGGTTGTCCGTTAAAGAATCTCCCACTAAAGTTATATTACTTTTATA
TAAGTAAAGTTGAGTCGTTATTGTTTTATCACTAACGAGCTAAGTTGTTTACACTATTTTGCAAGCTTTATATATTGCAT
ATGTCTTATTGCTTTATATATTGAGTTCAATTATTCATGAGTCGAACAGAGCCAAGGTAAGTGTTCTCTTGTACTCTTTT
CAAGCTTATGATGTGGTTTAGCTTTCCATCTCGCATACTCGTACATTCAATGTACTGATGCCAGTTGGCCTGCATCTTAT
GACGATGTAGATTCAGGTACCCAGGATCAGCATCCAACACGTCGTTGATCTAGCTGAGCAGTTCAGAGTCAGTGGTGAGC
CTCCTTGCTTTCTGGAGGACTCGGTTGTTTTGAATTCTTAAGTTTTGTTTTATTAGGATGTTGTGGGGTCTGTCCCAACA
TCCATCTCAATACTTTAGAGGCTTTATAGACAGTCAATCAGTTAGTTTTGAGTCTCTCTTCTATGTATATATGTAAATAT
CCTATTTTGAGACTCGAGTTGCCTTTGTGGCCAGATGTTATAAGTTAAGTTGTTTTGTAACCTTGCGTTTGCACTGAGTT
ATTCTGTTGAGTTAGGTTTCCGCTGAGTTAAGAAAGCCAGGCCAAGGGTTCGCTTGGGGCCAAAAATGGTCTCCGGGTGC
CGGTCCCGCCCAGGGTGTAGGCTCGGGGTGTGACAGCCAAGTTGCAGGTGAAACCTTACAAGTCTTATACTTGGTGTAGT
GAGCAATTGAGATGAGAAGGCAAACTTGTGATGGGAAATGATCTTGCCTTCAGAAGAACTATTTTAGAGTTATGACACAT
TTACCTCAAGAAGGGAACTCAGGAATGAATGCCACTATTAGGAGAATACATCACTTTTTCATTGGAAGGGCCTTATTCAA
GACAATAGGGACTTCATTAGCAGATGTGATATCTGTCAGAACCATAAGCATGATGTTGCTACTTCACCTGATTTATTATA
ATCATTACATGCCCCTGAGGGTGTTTGGACAAATATATGCCTTGATTTATTATTGAAGTACTTACAAAGTCTAACGGAAA
GGAAGTTGTTTTGGTAGTAGTAGATGTACTTAGCAAGTTTTGTCACTTCATAAGCCTACAACATCCTTACCTTGCTCAGG
CTATTGCTGAAAGCTTCCTTGACAATGTGTTTAAGTTGCATGGTAGTAACTATGACAAGTGATAGAGATCCTGTTTTCAT
TAGTTTATTTTGGTAGAAATTATTTACTCTACAAGGGGTCCAACTTAAAAAATATACTGTTTACCATCCCCAGATTGATG
GTCAAACAGAGGTGTTTAATAGAACATTGGGGACTTACTTTAGGTGTTTTTGATTTGATTGTCCTAAGGAGGGGTCTGCA
TATTATAACACTACTTATCACACTACCATTAAGGGTAATTTTTACGAGATGCTCTATGGTCAAAATCCACTCTTACACCT
TTCGTATTTGGTTGGTGAGTTCTCTGCTGACATGGTGGATAGGTCCTTGGTTTCTAGAGAGGCTATCACACAGTTGATCA
TGTTTCATATAGAGAGGGCATAACAACGAATGAGGGATCTAGCAAATAAACATACATCATACAAGGCTTTCACTATTGGA
GAATGGGTATATCTGGAATTATAGCTTACGAACAAGTTTTCGTATCTATTAGGCCCTTTAATAAGCTTGAAACCAAGTAT
TTTGGGCCTTACCCTATTAATGCTGAGATTGGTACTTTGGTCTATAGGCTATACATTCCATGTGTCTCAACTTAAGAGGT
GTCATGAGTTACCATTGGTTATTACCCATCCTCTAGTGTTTAACTTATCCATTCCTTATTTTCATTCTCTTGAGACTGTG
TTGGAAAAAAGATTAGTGAAGAGGGGCAACAAAGTTGTTAGATAGGTCTTAGTAAAATGGATAGGTATCCTTGAAGATCA
AGCTACGTGAGAGTTCCTCACTGAGTTGTAACACAAGATTCTTTCTTTTAACCCTAGAGGTCAAGAGTGCTCTATGTCAA
GGGGATTGTTGCAAGTAAATGGAAATTAAATTAGCTAAATAATTGATTAGTTGAGGTGGCAAAAGTGGTTAAGAATATGT
TGGTTTGTTTGGATTTAGTTGTTATAGTGAAGTTAGTTGCAACAATAGTCAGTTGATTCATTTTAGTCATTACATATATA
CAATTTGTATGAGAATCCAAAATTCGTGCTTAATGAAATAACTCTTCTCTCTTTCTGAATACAATTCTCTTAGCTAATAT
TCTTACATTTATTTTTTCGGCTTAGCATATTCATCTTGCTCCAGATTCTATTTCTTGGTTTGGTCAATTTCATAGTTTTG
TGCAACATAGATTGAGAATTATAGACATAGCCTAAAGACACAAAAAGACGAGGATATTGAGTTTGCATGCTCCGCCAAAC
CCTCAGACACCCTCTCGAATCAAACAACGCCATTACAAAACTTAGGTTAAGAGGAAAATTCTCAAATTCACTTCAAAACT
CCAAAAACTCCTCCAAATCAATTTTGGGTGAGTAGACTAGAAGTACACCAAAACCATAGAATAGAGCAACCGCAGGACCA
CGATAGATGCAACCCAGCTCCCAAATCAAAAAGCTAACCTTATGCTCCACATCTAACACCTTATAATGATCAAGAACATT
TTTCGGTCCTTAGTCGTCCTGAACATCACCTGCACCACCTCAATCTCCTCTTCAAACTGACATAACTTAACCTTCTGACA
ACAAGCTCCACAAGAACATCGAGGAACAATAATTGTCAAAACAAGGAACTCAGTCTAAGGCAAGGCCCAAAGTTCACCTT
TTGATCTCAAAGACCAACAAATCTAGTTGAAACCCAACCTTTTGAAGCTAACCATGCTAATCCAAAGGACACCCATCATG
TGAACGACAAGTTTGCACAAAGCCCAGCTCCAAGGAAATACTCCAAGCAAACGAACTATTGAGAAATGGACATTACGAGT
CCTCAGACTACTTTGCTACCACGAATCTAAACCAATCATCCAGTCAGAGGGAAACCAAGTCGACATGTGGCGTATTAACA
CATTCAACTGGTTGATAGTGGACCAAGGGTACCAAATCCTAATAATGAACTACGCAAGCCACCAAGCATGATAAAGCAAA
CCACACATCCTGAACTATAACCAACTCATGGATTTCATGAATTTCCTTGACCCCATTTTGAAGATGAACCTTCTTAGCAA
ATTTCCATTTCCCAACAAAGCTAAGAATATAAACCACCTTTGAATACTCTAAATCATACACTAGCCTAGAGAGATATCAA
CACAGCAATAAAGAACCAACATTACAACTAATCCAGGCGCAACAAGGGATCACACCTCCAACTTCCATCTAGCAATAACC
AAACCCCAAGACCATAAGAAGCAGACAAATCCAAAAGGAGCCGAGCAAGCAAAAACAGAACTCCACAATCGAGAAAAGAC
TAAGGAAAAGGGAGAAAGCAACCAAAATAAACTACCAGACTAAAGGAGGCCAACTACCCAACACACAACTCCGAAAACTA
GAAATCTACCAACCACTACACAAAAGGAATGACGCACAACTAAGCCAACTAGGCCCTACAACACACAAAACTCAAATCGG
GAGAAGTTTGTCTAGCCACCTATCAAACAAGTATTGGCATCACAACTAAAACACACCACAAGGGTGGCAAAAATGGAAAC
CAACAATCTCAACACCCAGACTAAGCCCAACGCTCCTACTAAATCAAGAGAAGATGGAATAACAAGAGGCAAGCTAAATA
TCCAGAAAATACAATCCAAAATTACATGAAATATATACTAGACATTATCTAAGAAGTTATATCAAGAAAGTATACGGAAG
CCTACCTCAAAGCCGATCACGAGTGCTTCGAATCCACCACACACGAGCTATCCATTTCCGAAAGGCCTCCAAATCGCCAA
GCTATCAATTTTTCAATCACAATGTAATTACAAATGTTTAGACACTAAAATCACAACAATGGGAAACAGACTCACAATCA
AGTCAAAATGGGAATATGGGGCCCACATCGTGAATCCCAAATTTGACTCTATCAAAAGGTCCTAAATGCCTTACCGAGCT
TGTGCCCCAAAACGGGGCTCGATTCCATGCCTGGAACAACACAAAAAACCAAATGCAAATAAAACATTAATGGAAAAAAA
ACAAAAGAGAGATGATAGCCCCTTCAGGCGGAATATACCTCAAACGGAGAGCCTCCAACACTTCTAAAACACTCCAATGT
GTAGCCACGATCAACACGGACCCTTAACACTTTGAATGACCTCAATCAGAGCTCCCAAGATCAAGAAATTGCAGGTTGAA
GTTGACTGAAGCTGAAATTTTGCTATTTAAATAGCAGAGGTTCTGGTTGCTAAAATCCATTTTTGGTTGCTAAAGCCCTA
AATTCCAGTTACTAAAAGCCTACACCAGATATCAACATATCACAAACAATTTTGGGCATGAACTGTATGAAAAATAATAA
TAAAAATTTACAAATTACTAACCTTTTTAGTAATCCGACAACTTACTCTATATGGAAGATGATGAAAAGAGGGAAATGGT
TTAGTTAAGCCCTAAAATTTCGTGAGTTGGGGAGAAGGAATTTCACCCTCTAAAAAATAAGGGGAGAAGTCGAGAGAATA
TCGCCGCCTGGTTCTGAAATTTTTTAGACTAATTTTCAAATTACTCCATATTATGTCGATAAAACCTAAGAAGATGGTGT
CTAATATTGTCTTTTTACATATTTTTCACTATATTTCTATTTTTATTCCTTCTTTTTTGCGATTTTTATTTTTTGAAAGA
TAGAATAACTTAATAATACAACATACTTAAACTTAATTGAGATAATATATAGCATACTACACAAAATAAAAAGCAACGGA
AAAACTAAATATCTAAATAAAGAAAATATAAAATGTAGAGCAAACTCACAAAGACTCATTAAAATAATTCATTTGATTCT
GAAATTGTTAAATACTCCCTCTGTCGCAATTTGTGTGGCACTTTTCATTTTTCGAGAGTCTAATAGCTTAAGTTTGATCG
GGAATTTGCGCATAGAATCTTCAAATTTTTTGAAATGAAATTTATATATTTGTAAACTACGTAAAAATAACTATAAGTCA
CAATAATTGACAATTCAAAATACTTAAAAGATATATGAAAAATTCACGGTGAAACATAGACTTGTTTGAATCTAGAAATC
TAAACAGTGTCACATAGATTGGGAAGGAGGGAGTATCACTTATTAGATAAAAATGTAAAAAAAATAATGTAAAAATTCTA
ATATTATTTATTTAAATTCAAAACTCTTTGTACTATGAAAATAGAAGACAATCATGTGCATCGATTTTGTAAAAAATAAT
TACTTTTCCTTTCATAGCATAACTAAATTTGTAGGTCAGACACACGATATTACTAAGCCCTCATTTAATTGCCCTTAATG
AAAGTCTTAATTTTAAATTATTCATATTTTCAATCATTAAGGGTCTGTTTGGTATGAAGAAAAATAATTTCTAAAAAATG
TTTTTCAATTTTCTCATGTTTGGTTGGCTTAAATGTTTTGAAAAATGTTTTCCAAATAAATTTGATTTCCTCATATTTAA
GAAAATGACTTACCTCCGAAAAAATAAGGAAAACATTTTCCAAAATTCTTTTTAAATCTCACACCTCAACTTTCATTCTC
GGGTACTGATTTCCTATACTAATTCAAAATTTGATTCCTGATTCTCAATTCGGGACCAAACTCTCGACCTTGATTGAAGA
CCCAACTCTTGGGTCCCAAATTAGATTGGGGTAGAATCTAAATTTAGTGTCGGGTTCTAGTTAAGTATTCATGGTCGAAT
CTTGAGTCATGTGTCGGGGTGGTGTTCGAAGTTGGGTGTCAGAGTCAGGTTACAGGTTGAGAGTCGAGGTCGGGTCTGTC
ACGCCCCGAGCCTACACCCTGGGCGGGACCGGCACCCGGAGACCATTTTTGGCCCCAAGCGAACCCTTGGCTGACTTTCT
TAACTTTTCGGAAACCTAACTCAACAGAATAGCTCAATGCAAATGCAAGGTTACAAAACAACTTAACTTATATAAGCTGG
CCACAAAGGCAACTCGAATCTCAAAATAGAATATTTACATATATACATAGATGAGAGACTCAAAACTAACTGACTAACTG
TCTATGAAGCCTCTAAAATATTGATATGGATGTTGGGACAGACCCCGCAATACCCTAATAAAACATAACTAAGAACACAA
AATAATTGAGTCCTCCGGAATGCACGGAGGCTCACCACTGACTCTGGAGTGCTCAGCTAGATCAATGATGTGCAGGATGC
TGATCCGGGGTACCTGTATCTGCATCGTCATAAGATGCAGGCCAACTGGTATCAGTACATTGAATGTACGAGTATGCGAG
CTGGAAAACTAAGCAACATAGGCTAGAAGGAAATCTGGAAGAAACTGAATAGCTTACCTGGCTCAACTCAACTCAACCTG
ACTGACTTCTTTCAATATAAGGCAATTTCAAAACAAGTGCGATATAAAGAAAGACTGCTTAAAACATGCTATAAACTCTG
TGTGTATACAAAGATATAATAAGCGTGAGATGTATATAGAAATACAAATGAATTGATGTATATAAAAATATAATACTTTC
TGGTATGAAAATACAATAACTGTTGTGGGAGTTTCTCTAACCGACAACCATCACATAAGAGCTATAGTGATGATACAACG
ATCGACCTCATGCTGCCAGAGCATCTTATACCCGGCCAAAGGTATAAGACCTGAACTGCCTAATGGATCCACTAGTCTAT
CTGGAAAAGGATTCATCTAAAAAGTATGATCCTTTTCTACCCATGGTGGCTAACATGGTTCTATGGGGGCTATAGGTTCT
TTGAACGCTCCCCCAATTCGGTGCTCGATACTACTCCCAAAAAAGTACTGACTCTTATGCTTTTAAAACATGTCTTCCTG
CTGATTTGATATAATTACTCAAAAACTAGCCCGAAGGCTCTTTGGAAATCTCAGTTTCCAACCTTGTTTAAATGTAAAAA
CATTTCTTTAAAACTTCTTTGGGAATACATAGTTCCCTAATAACTTTGAGAAATGAACTCAACTTTATGTTCTTGACTTA
ACTTGAAACTTTATACTCTTTGCTTGACTTGCAACTTGAGTCTTAGAATGAAGTTAAAACGTTCAATAAAGACTCTTGAA
AAGCTTTAGAGACTTACTTTGACTCACTTCTTTAACTCCTAGACTTAACTCTTAATTTCACTTGACTTGGAAACTACTCT
CCTTGAATTGGCATTATGGATTCAAGGTGTTAGATCACATTTTATGGACGAGTTCTTGACGTTTAAACGTACCTTGGGGT
GTTGGAAATGACTAGGAAACATAGGTACAATACCAAGGAACATGCATGAGAAAGTGTGAAAAGAAAGGGGGAACTTGGCG
TCCTTGGCACTCTGCAAGGCGCGGAGCGCCAGCCCTTGAAGCTCAGAAGGGGCCTTCTGGCGCTCTGCTAGACGCGGCGC
CCCAAGGGAGAAAGCTTAGAAGCTCTTTTGGGACGCGCTAGCAGGCGCGACGTGCTAGCAGGCGCGACGCGCCACCCCTT
TCCCCAGAAAACTCGACTTTTCTCCAACTCTAAACCTTCTAAACTCCAAGGTTTCCAACCCCAAATATTTAGAATCGTAA
ATCCCTCAACATACCATAGATTTCAACCCAAAACACAACCGGAAACATGCCCAAATCAACAAGGGACTTCAACAACACAA
TCAACAACATCAACAACACAACCAAACAACTTCAACAACATATCCAATCTTTTCTCAATAATAAAAAATGAGTTTGGTGT
GTGGGGGAAAGGATCAACCCAATACTAAAAACTCACATACCTAGTAGGGATCACCCCCGACGATATCCACGATCATCTTC
GACGGAAACTTGTTTGATCTCCTCTTTCTTCTCTTCTTCTCCTCTTCACTCACAAGCCCTAGCTCTCACTCTTTAAAATG
GGACCAAAATGATCCAAAAATCAGCCTAACACCACAATATAACCCCAAAAGAAATAGCTAGGGAAAAGACCAAAATGCCC
TTAAAATTTCCGGACGGATTCCCTGCCAACTGCCCAACTTTCAAAGGGCATAACTCGCTCATACGAACTCGGAATCGAGC
AAACTCGGTGGCGTTGGAAAGATAATTCCACAAGCTTCTCAATCATAACTGGAACTACTCCTAAATCATCCTGAGCTAGG
AGTTATGACTTCTCAAAGTTGGCAAAACTCACCGATTTCTACACTTAACCAATTTCCCAGATTTTTGAAATCCTTCCAAA
AATGAGTATTTCCGATTTTTAAGCCTCTTCATAGTTATTTCAACTTACCGGATGTTACAGGGTCCTAGGTTAGGTGCCAG
GCTTGGGTACCCAATTAATTACACGGGTCGGGTGTTGAAGTCGATTCACAGTTCAGAAATTGAGTCCTAAGTTAGGTATT
AGGCTTGGGTCTTGCATCATGTGTTGGTGTTGGGTCTTGGTTAGGAAGTTGGGTCTCGAGTTGGGAATTGGGGTCAGATC
TCAATTTTGTAGTAAGTTCTCAAGGCCAGATCTTAGATCGTTCGTCAGGTTTAGGTATCGAGTTTGGGTCCTGATTCGAA
AGTCGGATCCCAGGTAGGGAGTCAGGGGTCAAATCTTAGTTTGGAAGTTTATTCCTAGGTTAAGAGTTAGGAATCGGGAG
TCGAAAGTTGAGGTCATGATTGGGTCTCGGGTCATATGTTAAGTTAGGGTCCCACTTCAAAAGTCAGGTCCCGCATTATG
TTTCACGATCATGTTGTCGTTTTGAAGTCAGGTCCCGATTAAGATGTCAGGGTTTGGTTCTGGTGTCAAGTCCAGGTTAT
GGAGTCAGAATTTGAGTCACAAGTAGAGTGTGGGGGTTGAATTTGAGTCATGTGATAACTCTCAAATGTACTTTGTAAAA
CCAATTAAAAGAGACAACAGTTATCGTTAATAAAAATACCCAACTAGAGTCGGGGTCGATTCCCATAGAAAATGGTATAT
TGTAGAAAATTCTATCAAGATATTTGGATTGTAAAATCATTCATTTGTAAAAGTAAAAACAAGTGGGTGGATGATTCCAC
CCATTTAACAAAAGAATTTGGTTATCAATGTCACAATTAAACTAAAAGTTCGGAAATTCAAGAATTAATAATTAATCAAC
GGTGCGGGGATTTGAAATTAATGTCACATAGGGGTAATTGTCTTTCTCTATAGTGATGAATATTCATGAATAGCTAAGTC
ATATTCAATGATGCTAATCATCTTTCGATCTCATAGCATCCTTGTATAGAATCTCCTTCCGGTCTCATTGATATGCTATA
ATAAACAACCCAATACCTTAATCTATTCTCTCTTTCCATGCAGAAATAGAGCAAATAGATCGGAACCATAACCTCTATTT
TCAAGCAAGTTACATACATCAAACCTAAATTGATAGTATCAGAATAATTAGCCACTCCAATCGATCTCTTTCAAGCATCA
ACCGGAGATCAGAAGTAGAAATTAAGTTTGAAACCTTAACGCATAAGTTAATCCCATGCTAATTAACCCAAATTCATATA
TGAACAACAACAAAATAGAGCATAACACAATACCCACTACATTAAATACACACCCAACCCCATAATTACACTCTTAGATC
TTGGGATTTTAGCCATCCATCACAAAAAATAAAAAATTATACCTTTCATGAAAGTAGCCATGAGTAACATAAAATTAGGC
AATCCCAAGCAAATCCAGTTTGGATTCAACTTCAATTTGTCATTTTTAAAGAACAAAAGCTGAAAACCCCAAAAACTAGA
AAGTGTTCTTCACAAGGTGTAGTGTTGTTCTCCTCTCACTTGTTCATACACCAAAAACTATTTTAACTTTTGTGAACTCT
GAACTCTGAACTCCGAACTCCCTAATTTCTCTCTCATTTGGGCTATTTATATTTTTCACAAAATCTGGCCTAAAACTCAC
TACATGACCCATTGGGCGACATTAGTCGGGCTCACCGATCATGTTTTGGATGAATCTCCCTTTGTTCTTCAAATCACCTT
TTCTTTCTCTAGGCTTCAAGTCTTTGAACCTCCATCAGCGAGCTCTTCAATTTTGCCTTTCACATTTGGAGTATCGCCGA
GTACCACCTTAGTTAACCTTTTGAGCCTTCTACTATTCACCTTGTATTGTTGCTTTAGGCGATGGTCAACATATTCACCC
TTTCTCATTTGGTGTGTCGTCTTTCCATTTGGAGTACGCCAACCTGCCTCAATAGATGCAAGTGTTGTGCACTGTCAATT
TGGGTGAGGTCATGCCCGTTAGGCGATCTCTCTTTCTTATTTGGCGATCATCAATGTATAGTTTACACTTATTTTTGCAT
TTTTTGCCATTCTTTCAAACATTCATCCTTCCCTTGTCCTTTATCCTTTATAGGTGCAAATCATCAAAATATCAGTAGAA
TAGAACATAATTAGGCATTGAGGACACTAATTGTTGAGCTAAATAGGCCTCAAATGAGTGTAAATCTACCACTTATCAAC
ACCCTCAACTTAAATTTTTGCTTGTCTTCAAGTAAATGAAGAACACAATTAGCTCAATAAGGGTGTCTACAACAGTTCTC
AATGGGAGATAACATACAAGTGTCATTATAAAAGTATCCTCAACAACATTCTACACTTAATTGTGATAAAAGAGCTTCAA
ATGATGACTAGCCGGTTTCAACATAAGCTCAAGCTCAATGTAGCTTCTTCTCTAATGGAAGACCATGTTTCAACAAATGC
ATTCAAGTGTCCTCACATCTAGAATGATTCAATGCTCTCAAAAACAAATCAACAAAGAAATAAGGAATCAATCCAACTCT
CAGTCTCTTAAAAGAGAAATACATGCAAGCTTCATCCAATAGGTTTGCCTATATTTTCCAATCATCACACAACCTAGTTC
AGGCAAGATATCAAGGGTATTTCAAGCTTGTAATGGGGCTGAGGGTTAAGGTATGGTCAATTTGGCTTAGTGGCTTCACC
TTTTAAAAGCATTGTTACAATCATCTTCACCTCTTCTCAAGTCTTTTTTTATTCTTTTTCATTTGGAAACTCAAACTTTG
AATTTCCACTCACTTTATTCGGAATCCCCTTTGTTTTATCAACTTCTCTTTTTCTTTTCCATTTTTCAAAAAAATTTCAT
CATAATACTTCTCTTTTTATTATAAGGAGGGGTTCCTTCTTTTTATAACAAACTACTAAGTTAAGTCTTATTTCATCTTT
CTTTGACCTTTGCTTGGCTTTTATTCCTCCTTCCTTTTCATATCCCTAACTTAGGCCTTTGACCTAAGTTGGATATTCAA
ACTTAACAGTTCTTCAAAAAGGATTTTGGGTGAGAAGGTAGGGACAATTTTGCTCAAGAGGTTTCATTTTGGTTTTGTCA
ACAAATGGTTTAAGCTCAAATGGAGCCAAAATGGATGCACACCATCACATGGTAGTCACAAAAGATATGGAAATTTGGAT
TCCCTCTTAGAATTGCTACCCAAGAGCACGCCTTACAATTACCAAGGTTTAGACAAGTAGACTAATAGGAAAATTCTAGG
ATTCCACAAACATGTTTTCAAGTAAAATCTCACCAAACATGGCACTTTGAATACCCTCATTTAGCATAGCCCGAAAAGAT
AAAAAACATACGTTTAATGTTCATTGCAAGGCTCACATCACAACGCAGCTAGTCAACAAAAGATTCAAAGAGATCACTGA
AAAGTGCAGCCACATTAATTACATTCTTGCAACACCAACATTATACATCATGTTCGTCATGAGTACTATTCAAGACATCG
ATATTGAATATAATCGATCCTCTAATTATTATCAATGAAAACTCAAGGATTTCACGATTTTCAAAACTTATGGGGGTAGC
TGCAAAATTGAGGAAAAAAATGAAAGAGGCTATAAAAGATGGATAAAAAAAATGAAACAGTCTAATATAAACAAAAGTAA
AATACTACAATCATCCAAAACATAAAAATAATAAAATACAAAGACAAAAGGAGAATATTAGCACAAAGGCCCTCACCCAC
CAAAAATAAATGTGTTGTTTCCTCAATGAAAAAGTAATATGTACGGGAGAAAGAGTCAAAATGTCCCCTTGACAGGTTAT
GCTTGTGAGTGCTCTCATTTGTAGCCTCTGGTAGGGTAGCATCAGATGAGACATCACTTCCCGACAATAGTATCACATAA
GGAAGCAATGTGGCATCAGTGCACGTCACATCATTGGGAGGAATGGTGGAGTCTGAAGGACTCCACTAGTACCAACTATT
GAAGTCTCCCGAAGGGATCTCTCCAGGGTGGCCTGGACAATCATCTCCTTAGTGTCCCGCAACTCTGTGAGTGTCTATGC
AATACCATACTCATCCTCATCTATCTCTTTACCTCATCCTCATCCACCTCATTGACCAAATCATCATCAACCCCCTCATA
ATCATCAATAGCATCCTCAGTAGCAACTCTCCCATCTATCTCACTCTTCTACACACTCACAGTAGGCTCACTTTTGGGCA
TCATCGGTGGCATGGATGCAGGTGCATCAGGTAGGGGAACATCTCCCCACAACATCGAATTGTCAGTAGAGCTCATATTG
ACTACGTTCGCTTGCAAGGTAGGAAACTCACTTCTCATGGAGTCAATCACATTGAAACTACCCTTGGCCTGCTCTCAGGC
CTCTAATCTAGCAGTGAGATTGTCCAACCTCACATTGTGGGCCTCAATCAACCCTTCACATCTAGTCACCCTCTCCCTCA
AAGAGGCCATCGCCCACTCAATCACCCCATCAATCAGTTCAGAAATGTCCTTCTCAACCTTAGCGGCTCTAACATCCGCA
GATTGGGCAAGACTGCCCATTTGATTAATTAAGGCCTGGGTCAAGGTTGACAGAGAGTAGGAATTGGGGCAGGTATAACA
AGAACAATCACAGTAGTAGAAGATATACTTGCCTGCTCCATAGAAGGAGTAGATGTGGTGGCCTTAAAATCCCATGCGGT
TAGATCAACTACAGGTGTGGTGTCTGGTGGTGGCAGATTCCTCCAATTTACTTTGTCCCATAAGTAATCAGATTTAATCT
ATCGGATGTCGTTGGAAGAGGCTTGTGTGACCCGTACATCAGATTTTTCCCGAAAGGGAACTCCCACTTTCTTAAAAGCT
GGGTAATAAGGACTAGGGATGGAAGGGAGGTCTGCTCTTGCCCGGCCCGTAGCAACATCTCGTTGACAATAATTGTTACA
ACATTGATCTGCTCTCTTTCGATTATAGTGCCCACTAGTACTGCCTTAGGATGCCAGAGGGCAGATTCATTTTGAGACGA
CATTATATTGCTGCTTATTAACCTGAGCAAATATCGGGCCACAATGTTAAAATATTTCTTTTCAATTCTTGCACCATTAG
CCATCCACGATGGAGAACCATCATATATCAATGAGTCTAACCACTCCTTCAAAACATCTAGTTCTTGGCGCATCTGGATA
TGGTACGTATCAGCATGAGTGGAAGGGGTGCCAAGGGCTTTGTTTATTTCATCCGCGTTACATTGTACCATTTTCCCCGC
CCTTATATTTCCTCCACAGGCTTCTAAATTGTGCCATTCCTTTTCTTCGGTAAGGCCTGAGCATTGGCCGAAAAAATTCC
CTTACCCACGATAGAACATATGGGTTTTCAAGTCTTGTAAAACCCTCGAAATAATGGAACCGAATAATGTCCCAAATCGT
AGGGTAGTCACTTAAGACATGATCTATGAAGATTCGTTTCTCCTCTAAGATGGTATGCTCTCCAACTTCCTTTAGCCTAT
TTAGGCTCCTTAGAGCTAAGATTGGGAGAACCATTGATGTTGGTGCTTGAGTGGGTGAAGGTTGCACCAGTTTGGATCGG
ATGTCCGTTCTTTTCTTGCAACCCCCTTTTATAGGTTGCGCAACTACATATGTAGATGCATGTTGGGTGGTAGGTTGTGA
TCGATAAGGAGCCTCCGATTGCTCATGGATAACTACGCCCTTCTTCTTTTTCAACATAGGGGGAAGAAGAAGAGAGTCTC
TGTCAGATTCTATGTCTGAAGTCACCGCCTGTTTTCTCTTTGTCTTAGCTATAATCTACAAAACACAAGTATTAAAACAT
AAAATCGGTGAAGGTTCGTTGAAATCAAACTTAACTGAAAGCACAATTCCAAAATGTCTTGAGGCTCGCCTAATGAGAAG
GCGGATCACTTAACAAGATAGGCGAGTTTCGATGAGCTCGCCGAATTAGACAGAAGTAATTATCAAATAATCCAGGCATA
ATGGGTGGAGTCAAGTCCATCGAAATTGACAGTGTAAAATAAAAAAAAAACAAACATCAAGGGTGATGTGCACTTCCACT
CGGCAATTCACCAAGTGGGTTCGGAGAACTAAGACAAGCTCGCCGCATAGGATAGTGCCTAAGGTAACATATTCACTCAA
GAAGGCCTCATTCGCTGATTCACCTAACCTCATTCGCAAGCTAAGACAAGCCCGCCAAGCAGGAGGTATTCAACCTAGAG
CTTAATTTTCATAGACAAACCCAATATGTGCAACAATTTCAAGCTTCCCAAAATCATTACAATCTACCCACATGCTTATC
TACCCATGGGTACTCAGATTTCCCCTAATTATCACAAAGTATTACTTAAATTAATGATTTGCCCTTAAGAAAGTCGACAC
TCTATCTATCATTGGGCAAAATCATGCAATCGGTCAACATTAGGTTACTCAGATTTCACCCACATCAAATTCAACCAAGA
CCTACTAAATTTAAGGGTTTAATTTCAATATTTAACCAACACAATCGATTTTAGTAATTTATAGTCAATCACTCAAGCAA
TTAATTCATGACATAGTTCAATACGATCATTATAGTACTACCCATTGAAATCAAACAATCACATGCATCACATGGCTTAC
AGACAATATATAAAACACAATTTAAGGCTCAAAATACAAAATCAAAATCAAAAATCAACTTCACAATAAAGAAAAACTCG
AAAATAGAGAAGAATAGGGTTGGGTCGACTAATCTTGCAAGTGAATGCACTCAATGCACTCAACAATCACACACTAAGGA
TGATCACACACTCAAACAAGGTATTGTAAGCAAAAGGGAAGGAAAGAGCTCAAAAATTGCAAAATGATTTTTTTTTGTAT
TTGAAAAGTCCCTTGGTCTTTTTATATCAGACACACTCACTGATCACGACTAACATCACCGAGTGTGTTCGATGGATCGT
CAACTGGAGTTGAAGCTCACCAAAACTTCCTGAACGAATACCAAACATGAATGCTAATTTAGCGGACCCAATGGATTCTG
CATAGTGTACTTCAACGAATCAAATTTTGGACCTCTGATCGCCGAAATAGAGTACATTTTTTCACATTTTCTAGCTCAGA
AGGTGGACAAGAATGAGTCAGCATAACGCGTTCGATGGATCGCCATGCTGGTTTTGACATAGACTTTTCCAATATTTTGA
CTCATTTTCAACCTGCACTCATAACACACGTTATTGAAAGCAATAAACAAAATTAAAGACTTGGGTTGCCTCCCAAGAAG
ATTCTTTTCTAACGTCATAGCACTACATCATTCCCATTTCCTTGACATTCATTTTTGGGATTTTGGACAGTGTCACTAGG
CAATGTTCCCTTTAGCCTTGGAATGAGTGGATATGTGGCACAATTAGGTCTCCAACTGCTTCATAGATACCGAATCAGAG
GTTACCATTTGAGATAAAATGAAGAACTCATTTATTAATTCCTTCAACACTTGTCGGACCCTTCAACCTTGTTTAAGATC
CTTGTGAGAATTTCCTCGATTCGTTTACCTTCTGGACTAGCTGGGTCCTTTGGTCATTGACGATTATAGGGAGGAACATA
TCTATCTTTGTCAGCCTCTTTATCTCTTTAATTTTTGCCTCGCCAATCTTTCCAACAATTTTCTCGATCCTAGTTCCAAC
CTTGGTTCCCATCTTGTCATTGGTAATATTGGTGAGAACCCCCCATTTGGTTTCCTAAATATTGAACTTCTTTATTGTAT
AATACCTCAAACGTGGCATCATTTGGGCACTTCCTACTATTAGTCTCAGCCGCATTCATCGATTTAAGTCCACCTCCCAT
GACATGTTTTGACAATAAATCGAGTTGGGTTATCATTTAAGCCATGTTTCATCTCATTTATTGTCTTTCTCAATTTGTTC
TTTGCTCAAACTCTGTTGTAGATTATACACTTGATCTTCTCTAGTATGCCATACTCAGTTAACTTTGGTCATATTATCTA
ACAACAAAGTTGTCACGTCATACAGTTGTCTCATTAATCCTCTTTCGACTAGTTGATCAACCAAACCTTTATTGACTGAA
TGAAAGCTGTAGTAGAAGTATTGTAACAACAAATTGTTTGGAACACCATGTGTTGGACAATGCAAAAGTGGTTTCTTGAA
CTACAACCAAGTCTAATGTAGAGGTTTACCTCCAATACACTTGAAAATTTTGATTAGGTTCTATGTTTCATAATCTTTGA
GGGGGAAAGAATATCTTCAAGAAAGCTGGATTCATTCAACTCCTCCCAAGAGGTGATAGAGCCATTTGACAATTTTGCCA
ACCATCTCTTAGCTTCACCCATCAAAGAGAACAAGAATAACCTCAACCTTACGGATTCTTGTGAGATTCTTTTGAACACA
AATGGTTCACACACTTCCACCAAATTCTGAAGATATTCATGAGCTAAACCCCCAAACATTCCTCTTAGTTGGAGCAACTG
TAGCATTGTATCGGTTATATAAAACACGACACTCCCAGTTGTGAGAGGTATCTGGATGGCTCCCGTGGTTTGAACAATAT
TCACTTGTATATCATTCCAATCACCCATGTTGTTGTTTTGACCGTAGTGACTATCGTTGACACTACCTTGGTCACTCATC
AAATTAGACCTATAAATCAGCCAACAACCATGCAAAACAACAATCTACTACAACTAAACAAATTTACAAACTAATTTCTC
AAATAGAATTCTCAACCACCATTCCCTAACAACGCCACCATTTTTGATAACAATCAAACTCTTTAAAACCAATTAAAAGA
AATAGTGGTCATCGTTATAAAAATACCTAGATAAGAGTCAGGTCGAATCCCACAGAAAATGGTATATCGTAGAAAATTCT
ACAAACCAATTTGTATTGTAAAATCATTCATTTGTAATAGTAAAAACAAGTGGGTGGATGATTCCATCAATTTATCAAAA
GGATTTAGTTATCAATGATCATAATTAAACTAAAATTTTGGAAAATCCAACAAGTAACAAGAAATCTAGGGGTGCGGGGA
TTGGAAATCAATGTCACATAGGAGTAATTGTGTTGCTCTTTAGTGATGAACATTCATGAATAGGCTAGGTCATCTTCAAT
AGAGCTAATCTTCTTTCGATCTCATAGCATCCTTTCATAGAATCTCTTTTCGATCTCATCTATATGCTATACTAAACAAC
CCAACACCTTACTCTATTCTCTCTTTTGATGCAAAAATAGGGAAAATAAATTTGACCCCTAACCTCTATTTTCAAGCAAG
TTACAGACATCTAGCCTAAATTGCTAGTATCAGACTAATTACCACTCCAATCAATCTCTTTCGAGCATCAACCAGAGTTC
AGAAGTAGGAATTAAGTTTGCAATCTTAATCCATAAGTTAACCCCATGCTAATAAGCCTAAATTCATGTATGAACAATAG
AAAAATAGAGCATAGGACAATATTCACTACATTAAATATACACCCAACCCCATAATCGCACCCCTAGATCTTGGGGTTTT
ATCCACCCATCACAAAAAAAGCAAAGATATTATACCTTTCATGAAAGCAGCCATGGTAACATGAAATTAAGCAATTACAA
ACAAACCCACTTTGAATTAAACTTCAATTTGTCAATTGAGAACAAAAGTTGAAAACCCCTAAAACTAGAAAGATACCTTC
ACAAGGTAAAGTGTTGTTCTCCTCTCACTTGTTCATACACCAAAAACTATTTTAAACTTCCGTGAACTTTCAACTCCGAA
CTCTGAACCCCCTAGTTTCTCTCTCTTTTGGACTATTTATAGTTTCCCCAAAATCTGGCCCAAAACTCAATACATGACCT
ATTGGGTGACATTAGTTGGGCTCACATATCGCATTGGGTGAATCACCCTCTTCTCTGTAGCTTGCCTTTTATTGCTCTAG
GCTTCGGGTATTTGAACCTCAGTTGGCGAGCTCGTTCGAGTATGCCTTTTACATTTCTTGTATCGCCAAGTACCACCTTA
GTTCTCATTTCAAGCCTTCAATTTTTCTCCTTGTAATGTCGATTTTGGTGATGGTCGACATGTTCACCCTTTCTCATTTG
GTACATCACCTTTTCTTTTGGAGTTCGCCGACCTACCTCGATAGATGCATGTATTGTGCACTGTTAATTTTTGTGAGGTC
ATGCCCTTTATTCAATCCGCCTTTCTTGTTTGGTGATGATCAATATATAGTTTGCACTTCTTTTTACATTTTTGGTCATT
CTTTCAAACATTCACCCTTGCCTTGTTATTAAGCCTTCATAGATGCAGTTCGTCAAAATATTAATAGAATTGGACCTAAT
TAGGCATTGAAGACACTAATTGTTGAGACAAATAGGACTCAAATGAGTGCAAATCTACCACTCTTCATTGTAGCTAGATT
TGGGTGTCAGGTTTTGGTTCTGGGTCGGGTGTGTTGGTTTGGAATACGATCGAAATTCGGGTCATGGCTCAGGAGTCCAG
GTCGGGTCTTAGGTCGAGAGTTGGGGTCGGGGTCGGATCTCAAGTCGGATATTAGGGTCAAGTCTAGGTTTAAAACTCCA
GTCTCAATTTAGAAGTCAGAGTTTGATTTTGGATCGATCATAAAGTTGGCTCCTAAGTAAGGTTTCATGGTTAGCTCCAT
GTTTGAAAGTCGGTCCCAGGTAAAAAGTTGGGATCAGTTCCCAATTTAAAAGTTGGGTCTTGGGTATAGAGTCGAGGTTG
GATCTCTGTTCAGTCATTATAGTCGTGATCTGGTTCGAGTGTTGGGATTGGAGTCAGGTCCTTGTTCAAGTTTTTGAATC
TGAGCATGAATTGGTGTCATGGACTGGGTTGGATCTCAAGATTGGATCCAATACCCGTCGTTGGGATTTTGTCCCGGTTT
GGGTGTCGAGGTCGAAATTGGGTCCTATTTTGACTATCGGGTCTCGACTCAAAAGTTGAGGTCAGGTTCCGGGTCTAGTG
TCAGGGTTGAATCTTTAATCGGTCATCAGGGTCACATTAATTTTAGGTATTAGGGTTGTGTCCCTAATTGGTTATCAAGG
TTGGTTTTTGGGTCAGGAACTATTTCCTAAAAGGTATATTTTACTTTCTAGCAAAATATAAATAATATTTTCTGGACAAT
GTTTTTCATTCACCAACTAATTATTAGATAATATTTTCTCACTCACCAACCAAACATGAGAAAATAAGAGAAAACATATT
CTAGGAAAACATTTTCCTTCATACCAAACTGTAACATCCCGAAAATTTCTAAGTTAAGACTCGAGTCATTCTTTATGGTG
AATAAGATATGTCTTGAGTGATTAAAAAATTTCTTGGATGTTAAGGTCGCTGAAATTCCATAGCATAAAGTTGAGTTGGA
AACTTTCCTTCCAATTGAATTTCTCTATAAGATTATTCTTTGGTCAACTTCGAACAACCATAACTCTTAGCACATGATTA
GTTAGGTGTCCAATGAGGTATCAAATCGAAGGTCTTCGAGTCCATTTTCCAATGCCGCTGAGTTTGCTAAATTCCAAGTT
TGGATGAAGGAGTTATGCTCATTTGAGTGTAGCCTCTCTTATTTAGGCATTTTTCATCAGTTTTAAGTAGGTTTTTTTTG
GTCTTTTCCTTTCCCCACTAGCCTAACATGTTCTAACCACCCAATTAAGGGGAATAATCAAACTAAGTCAATTCAAAACA
TTCCAAAAGAATTTAGAAGGTTTGGGAAAAGTTGAAGAGGAGAAAAAGAAAATAGTTTCAACCGTTCATCGAGTTTCGAG
GATTTTCGACAAGAACTTTGTTTCTTTCGAGGTATGTAATCTTTCATAGTGTTGGGTTTATTCTCCCTCATGCCAACCTT
GTAAACGTTTTCCATGAATTCGTTCTTGAAGTCAAATTATTGAACTCTTGAGGAGTTTTTGAGGTTTTTTCTTCATTCTT
TAATAATGGAGTCTTGTTGAGTTCTTGAGTTGAGGGTCTTGCGAATGAGTGTGGTTCTTGATCGAGTTTTGTGTGGGTTT
TCATTGGAATGGTGTTTGGTTTATAAATCTAGGAGAATTTTGAGGAAGTCATTCAATTCTAGAGGAGATAAGGCTGGAAA
TTGAGTTAGAAAGTCCGTCGAGTTTCTGGGCTCAGGTTGGGGCAACGCGCCCCTATAGCGCTAGAGGGAATGGGGCAGCA
CGCCCCCATAGCGTCAGAGGGGATAGGGCAGCGCGCTTGCAGTGCACGAGGAATTGCCTTCAGGAGTTTAGGGGCTGGCT
CCCTGCGCCGGGAATGCGCCTGCCCCCGTTTCTCTTCCGTCTAATTTCTTTTAAATCGTGTCTTCGCTCTCTTCTTAATT
ATAACTATCTAAAGCTCCATTATTCTTGAAAGACCCTATACATATCCTAATCATATCTCTTAAATTACATTTCAAATTAA
AGTAAAATTAAGAGGAAAGTTCAAGAGGGTGTTTGAGTCAAACTGGGAATTCTTTTGAAATCAACTATAGTTTTAAACTA
AGTCTTGAGGAAGTAAGTATGAGAATGAGAAGAGTTGTACCCATGAGTTCTATATTGTCATTAGGATCCTTGAGTTGAGT
CGTTCATGCCCATAATTCCACATGAACTCTATGAATTGAGTGTTCTTGACAGGAGTAGTATCGTTGAGTTCTGAGTTCTG
AGTTCTTGAGTCCTGGAGTTCTTGAATTCTGAGTATTGAGTTTCCATATTGCTATTAAGATCCTTGAGTTGAGTCGTTCA
TGCCCATAATTTTGGATGAACCCTATGAATTGAGTTATAAATTTTGAGAAGCTTTTTAAAACCAACACTTGAGTTTTAAA
CTGAATTTTAAGGAAGTAAAGAGGAGTTTGAGGAAGAGTATAAGGAAACTATGTATTTCCCAGTTGTTTCATTTATACAT
GAAGAAAAAGAATATTATTTTGAGAAAAGAGAAACTTTGATTTCTAATGAGTTATGAGTTCAAAGATATTTCAAGAACAA
TTACCTCTTTTAAGAGGGTAGTTTGAACAATTATCTCAAACCATAGGAAGAGTTATGTTTTTCAACATATGAGCATGAGG
TATATATTATTGGGAATAGTATTGAGCACCGATATGGGGATGAGTTCAGACAACTCACATTCCTCATAAACCATGTATGC
CAACATGGGTACATGACCATTCTTTTAAGATAAATCCTAAGTGCCTTCACGTAGAGCTTCGTGTATCCACTTAGTTGAGG
TTGTCGGTTAGAGAATCTCCCAAATTAGAGTAAATAGTTTATTAATGTATTTTATACATTTTGAGTTCTTGTCTACTGTT
TACAAAGATTATTTATTGCATCTTATTATCATTGCTTTCATGTTGAGTTGTGTATTCTTGAGTTGAGTTGAGTATTCTTA
AGTTGAGTTGAGTTGAGTATTCTTTAGTTGAGTTGAGTTGTGACGAGGTAAGTATTACTTCCCTTCCTATCAGTTCAAGA
TATATATATATATATATTTCAGTTTTCCCCTTACATGCTTGTACATTCAATGTATTGAAGACATTAGGCCTGCATCATTT
TATGATGTAGATACATGTGTTCAGGGTCATCAACAAGCTCTCCGTTGATACCACTTGTAGTTCTGGTTAGCTTTGTTGAG
CATCCTTGCTTGTGGAGGGTTCCACATTTACTTTTCAGTTTGTTAGGATGTCGTGGGTTTTGTCCCGACTTCCATCATCG
TATTTAGATGCTCCATAGACAATAGTATTTCGAGGAGTACTTTCCATTTTCCTTGTTGATGTTTTAAGACTTGAGTTAGC
TTCTTATGGCTATATTAATGTTTTTAAATATTATGAATTATTTATTTTGAGAAATTTGAGTTAATATTCGCATTTGAGTC
CCTATGTTGTTGCGTAAGTCTTCTGCTGAATATTGAGCCAGGCCAAGGGTTTGCTTGGGGACCAACGATGGTTCTCGAGT
GTCGGCCACATATAGGGTGTAGGTTCCGGGTGTGACAAACTTGGTATCAGAGCACATATTTCAAATGTCCTACGGTGTCT
ATAAAGCTGTGTCAGTAAGAGCTAATTTATGGTTGTAAGGGCCCCACTACTATAAGTAATGGACTACAAACATTTAAGAA
AAGTTTTCCTTCTTTCATACTCTAAATCACGTAGTAGAACTATGTCAATTTATTCTAACTCGTGTTTTCCTCCTATCCAT
TCGACTACCCGTCATACTCAAGATGGTTGAAAATTAAAGTAAGATCCTTATCGATGAGTAATACTCAACAAAACACTTGA
GAAAGTCATGAGACTGGAGAGGGTCTTGAGAGAAGCCTGTGAGTGAGTTTCACTATTGAGATTCAAAAGAATGTACTCAT
ATTCATATGATTCGTGTGTTTGAGCTAAAAGTGAGATGTACTCTCTTGTCTAAACCTTGTTTCAGATGAGGTCCTTATGA
GAAAGTGTGTTGTAGAGCTTGGGTAGCGTTTTCACCTTAAAGGATAGTATGAGTTTTGAAGTTAAAAGTAGTGGTAGTAA
AACTTCCCAGAGTTAGAGGAAAACATGCGGAGGTATAGTAATCTATGAAAATGAGATAGTGATGGAGAATATTATGTTGT
TGCAATCATGTGGTCAATCACTTATAAATGATGAGTTCCTTTATGAGTAGCCTAAGGAATAATAATGTTGTAGAGAGTTC
GTGATAGAAGGTAGAGGGATAGTTATTAGTCAGGATAAGTTAGAGTATATTTTAACCAGAATAGAGTTGATGTCGATGTG
CCATTGTGTTAAAGAAGACTAAATATATGTGTTGAATAAGAGAGCAGAGTATTCATGAGGTGATATACCCAAGCCAGGCT
TATGATTTTTAAAGGGGGGATCCCATAGTATTTAGAGAATGATAGAACTAATTAAGAGATAATGCACAATAAGTGAGTAA
ATAGTACTTCAATTGTGAAATGGAAGGTGAAGGTAATATGTTGGTAGGTAGACGGAGAGCTAAAGATTTCCTACTTGTTT
GAAGGTCTTAATCGGCGAGTGTTTCTTAATTTTATCTAGTATTCATAAGTTACTATAGTATGTGATGGGTTATGTTGATA
ATTGTGTTTACTAATAGACACCAAGCTTGAATTATAGATGTGTAACGTGATCAAAATGATGGCAACTTGAGGGTGATGAT
ATTAGTTTTGAGATGTATTTTGGTAGGTTTGACATAGAGTAGGAGAGGGAATTAAAATGTTAGTTGCATTTGAGTTAATC
TTCGCATTTGAGTCCCTATGTTGTTGAGTAAGTCTTCCACTGAGTATTGAGCCAGGCCAATGGTTCGCTTGGGGACCAGC
CATGGTTTTTGAGTGTCGGCCATGTGTAGGGTGTAGGCTTGAGGCATGAAAAACTTGGTATTAGAGCAGAAAGTATAAGT
ATTCTAGGGTATCTATGAAGCCGTGTCAGTAGGATCTTCTTTATGGTTGTGAGGGTCCCACTTCTATAAATGAGGAACTA
CAAACATTTAAGAAAACTTTCCCTTCTTCCATACTCTAAATCGTGCAGTAGAACTGTGTCATAAGAAATTTATTCTAACT
CATGTTTTTCTTTTATCCATTCGACTACCCCCCATACTCAAGGTGGTTGAAGAGGAAAGTCAGATCCTTATCGATGAGTA
ACTCTCATAAAAAATCCTTAAAAAGTCATAAGAATGCAGCTGAGCTTGAGAGAAGCATGTGAGTGAGTTTAACTATTGAG
ATTCGAAAGAACACACTCATATTCATATGAATCATGCATTTGAGCTAAAAGCGAGATGTACTCTCTTCTATAAACCTTGT
TTCATGTGAGATCTTTATGAAGAAGTGTTTTATAAAGCTTGGGTAGCATGTTCATCCGAAAGGATAATATGAGTTTATGA
CGTTAGAAGTATAGGTAGTAAAAGTGCCTAGAGTTAGAGGAAAGCATGCAGAGGTATAGTAATCTATGAAAGGGAGATAG
TGATGGGGCATATTGTGTTGTTGCAATCATGCACCTAGTCAGTTATAACTGATGAGTTTCTTTATGAGAAGACTGATGAG
TTCATACTTTGGACTCATTTAGGGCTATATTTTGATAGAATTAGTGTCCTCAAATGCATATTTTGTCTCAATATCTGATG
AAAATCCTTAAGTTTCAGGTATTTAGATTTTGAGGCAAAGCATAGACACTACTTGGCAAGAAGGAACAAGTTGGCTAAAA
AGAACGAAGTAATGAAGGCCTGGAGATCACCGAGCCTAATTGGCGAGTCGCCGATGGGCCTGGAGATCGCCTTTTGTTCC
AGTGTGTTGAACCCTAAAGGAAAAGGTCAAGTTGGCGACGAAATGGAGCAGTCGGCGCGTTGCCGATTAGTTCCGCGAAG
CAGTACCATATCGTCCAACGACTCAAAATGCCAAGGGACTGAAAGGTAAAGCAGACAGGCGATGAAATCGACCAAAAGGC
GGATCGCCGAACGTATCGGCGATCCCGACTAACTGCACCGAATGGTCCTTCGTAACAAAAATTTTCAAACACTATAAATA
CTTATTTAAATTTTTTAGTATCATATCATATCACTTCTATTATTCGAACTTTGTACAATTTTTGAGAGAGTTTAAGTTTC
AGAGGGTTTTGGAGACTTTGTTCTAAAACCATGAAGATTCAAACGATTTCAACTCCAAGAAATTGGACGTGGGTCTCAAA
TATTCTTCACTCTTGATGTGTTTTAGGACTTAATTCTTCATACCTAGTTGTTGGAAACTGATAGTGGCTTAGATTTTTAT
CTCTTGTACATGTCTAGCTAAAACCCCATTTCTTGAGGTGTGATTTTGTGAATATGGGCTAAATTATCTGTTGGGTCTTG
CTTGTTGATGGTTTATTTGATGTTTAAATGTGATTTTGTTTAGTATTTGTGTATGAAGTTAAAGGGATTGTAGTTGAAAA
TATGATTTCATCTTAGTATGTTTGGCTTGCTCGAGAGAGAGGTTATAAAACTAAGACTACTAAATTGATAGTTGGTGGTA
TTGGGTCGACATGGGTTCAACTCGAGAGAGTGAATCCTAGTCCTTCTCCCACACATTCAGCTTGAGAGAGTGAATAGGCT
AAGGCGGATGTTGTGCTTAATGCGGCAACTCGGTGTTTAAGATAAACCGAGTTGATTCGGCGTAAGTTGCTTGATAGAGA
ATTTACCCCAGTATAGTCTAGCCTAGTCACAAATTCTCAACAAGTTACTGTCAAAAGCATGTACCCGATAGTCTAGTTTA
ACCTGTATTCCTATCACATCCCAAGAATCTCGTCTCCCTATCGCGTTTCCTTATATTCTATCATTTTTGTTGATTAGTTA
ATACAAACCCCCCATTGATAATTGACGCTTGTATCACTCCTTAGATTTAGTATGTTTTTATTCGTTAATATTTATAGCTA
TGACTAATTAGAACTTAATTTTATTTTTCTATTAATTCTCAAAACCACTCTCTGTGGGAACGATCCCAACCCTTGGTTGG
GTTATATCACTACATGCGATCGTTTGACACTTGAACCGAAATAGTGTCAATTGATTACATCGAACATCAAAATGGCGCTA
CTACCGGGAGTGGTGTTATTAGATAATTTTTAGTTAAGTAGGATTTTCATTCTTGTTAGTTGTAGTTCTACTTAATTTTT
CAGTTTTTTTTCGGTTGATTTTGTGTTTTGAAGTAGGAAGAGTGAGTGGAATTGATGAGATTGAACAAATGGAGTACCTT
CCAGCTGAGGTGATGATGTTCCGGGATAAGATTCTAACTTTTAGGCAATCGGAAGGTGAACGACTTCATGAGGCGTGGCT
GATATTTAAATCACTTCTGATTCAATGCCCCACTTATGAAATTTCTGATATAGTCCTTCTGGAATGTTTTTATAGAAGTC
TGGATTCAGTGGCTGATCAAATTATCCTGGGTAGTCTAGTACAACAACCTTATGTGACAGCAACCAAACTGCTTGACAAC
TTAAATAAGCCAAATCAAGCAATAGAAAGGAGAGACTTCAGCTTAACAGTCCTGCTAACCCAATTAGATGAGCTAACCAA
GAAGATTGGGGATCTTAAAGTCCAGTGCAATAAGAAGGGGCACTATATTCCTCCTCATGAACGAAGGAAACTTAAGAACA
AGGAGGATGGGCAGAACAACGAAATGCTCACGCTCCTACTCCAAAAACAAAATGAGCAGCATAAGGTGCTGTAAGAATTG
AGAGAGAACGTCTTGATACTGAATCAGATGACAAACTCCCACTCCATGCTCATTCATCTACTGGGATCCCAAATGGACCA
AGTAATGTCCTCCCTCTACCCAGAGCCAAAGTCGGGGTGCCCTTATGAAACTCGGGTTGATCCCATAAATGGAGTTTGAA
AAAAACTTGTGACGTGCCACGACATTAACTAAGGCGCTGTTTGGGAGGCAACCTAAAACCCTTAAATGATTTATTTTTAT
TTTAGAAATAATGGTGTGTTGATTGTGCAGGTTAAAGCGTGGAGAGTATGTGGAAATTGCATTTGGCGAACTAAGAGTCC
ATTCAGCGAATTGCCGAACAGATCGGCGATCCTAATGTAAACCGCCATTTAGATCCTCACTTTGACTGAAGGTCCTGTAA
AACTCGGCGAGGTAAGTGACCACTCGGTGCGCCGCCGAGTAGATTGGCGAGCAATACTAACGTCGCCGAATTGACACGAC
CTGGACGGTTATTAAAAGCCAAAGGTTTTAAAGTTTTCAAACTCTGGACTTTCCCTCGCTTTTAAGCTTCACATACCCAC
ACCAAATTAGTATTTTCAATATTCTTGCATTCCATAATTATTTTGGTTGTTGATTGGTGCTCGGAGTTGGAAAACTTTGC
CGCCTAGCATCACAAATTTATATTGTTCGGCATAAAAGGTTGGTTTTCCGAATCCAATGTTTATTTTTATCTCATTTTTA
CTCATTTGCAAATGATCATATCGTATTGTCGTGTGTTGGGCCTCTCTGATAGGATTAAAATGCTTAAATGCCAGTTTTAA
TTCGATAATCTTGCCCATATGGTTTTGATCGTCAAATGCCCATATTTTTGTGCCTTAAATTGAGCTGAATTTTGTGGGAT
ATGCTTGCATAATGGTTAGATTTGTTGGGTGAGGTCTTAGTAGACCGTATTTATGCTAAATGGTTTAAATTGCACAATGA
TGGATTGGTTTAGACCATTCCTAAGGGAAAAAGTCGTCAAATGGCGAAATTTGAATATCCCAGGGTGATGGGTGTTATGG
GTCTGAGCTTAATTGTACTAGTGCATGCTTTGATTTTGTTTTTGGGGGTTACGGGGTTGAATTCGAGAATATGGGTTGAA
AATAGGCGTGTTAGGCCGTTTGGCGAGCTGGGTCGAGCTCGCCGAACCACTTGGCGGTTCGCCTAATATCGCACATCACT
TTTAAAATCCATGCTATATGTATTATTGGTTTCTGTAATATTCGGCGAGAAGTCTGAGGTCGCCAAAAGCACTCGACGAC
TCGCCGAAAGTATTCTTGATAGCCCTTTGTCAGCTCCCCTGAACCCTTGTTGCACTGTGACTTTTGACGGACAAACCGTT
GCTCGCCGATAGGTCTTTACCATCATCGAATCATTTTAATTTCTTAGCCAATCTCTTCGGCGAGCCCGATTTACCCTGCC
AAAGAGATTCGGTGATTCGCCGACCTGATCGGCAAGTTTGTCTGTAGTACATTTTCTGTGCTTTGATATGAATATTTACT
AACTTTTCTCTGATGTTTTGCAGACATGGTGAGAACAAATCTAGATAGGCCACCCCAGAAAAAGGCACGGGGCGTTAACA
TAAATGAAGGGGGAGCAAATCCTTCAAAGAGGAGAAGGCAAGAACTCCCACTGGGAGACAAAGGCAAACGAAAAAAGCAC
ACATCTGGAAGAGTAGCTGTTGACACCCGGACTGAGTTGTATGAACCTGAAAATGAGCAGCCCTTGATTTCTACAAGGGA
TAAGATCCAGGTTAGATCTCAAACCACGTCCACTAGAGTCCCTTCAAATGCCATTCATCCAACAACACACTCAGTGCCAG
CTCAGGCACCTCTTATGACCCCCATGCCTCCTTTTATTCCACCTCCCAGGCTCCTAAATAGATTAAAAGGTGATGGTTTA
TGTACCATCCTCGAGGAGAAGCTACTTTCAATGGAAGGCTTAGATGGGAAATATTCACAAGTGAGGGAGACCCTCCACTA
CCATGAGTTTGAGCAGTTCACCAGGCTCCGAGGCCCTTACATTTCTACCTGGGTCCGAGAATTCTATACAAAGGCGAGCG
AGTTCGGACCTGTGAAGTCGGTCATGGTCAGAGGTAGGGAAGTTGGGTGTAGCAGTGAACATATTAACACTATATTGGAT
AGACCGCTGCATTCTTCACTTTCTTACGATGGATTGTCCATTGCTCAGTCCCTAGATGACTAGAAGGGTTGGTTGGCCCC
TCTGATCTCTGACACCACCCTGAGGTGGATTGAGGCATGGGCCCTTATTGAGAAGAGGGGCTTGCGTATTGCTGCCATGT
TCTGGTTTGACTTTATCAGCAGCATCATAATGCCATCCCAGAACGAGTCCATCTTTCGCCATCCGAAAACAGCTTTCCTT
GGTTATATCATGTCTAGGAGGTGCATCGAGCTAGGTTTATTGATTTCACAGGAGATGGCCATGAGAGCCAAGCATAGACA
GACTTCTCTGCCATTTCCAATCTTGATCACTGAGCTGTGCCGAAATGCTGGAGTACCTCGGGATACTGCAAGGGATATTG
AGGTCACCCCTTCGTCCTCTACTGACTTCCGAAGTATTGAGGCTGAGTACACACAAGAGGAGGTGGACAAAAGAAGAGCA
ACACCGACATACACTTCTCCAGAGGTGGATGTCGACTCTATACCTGCAGAGGCGTCTGCACCTACTCTGGCCTCTAGGCC
GTGAGGTACTGCTGCCACTTCTACTTCTTCACAGGTTTCGAGCACCTCCACCTCGTCCCAGCCAGTCAGGCTCAAGCGAT
AATCCTGAAAATAGGGAATCTAGCCTATTCAGTTGATGTGAGGGTGACTCAATTGGAGAGATCAATCCCAGCGATGATTG
ACAGTGCTATTGCGGCCGCACTGACCCCCTCTTTGAGTTTCTGTTGATGAGTTGGCTGTGAGAGTCACTGCTTGTGAGAA
CAGACAGGGGGGAAACATCCGAGGTGACGGGTTTGAAAGCCAAGGTAGCAGATTTGAGGAAGGACGTAGACTATTTATAG
TCTACAGATTTCACTTCATTGATGCAGGGTACAGATGACGTGGATGCTCCTAGGACCTTAGAGATTCCTTCGAGTGAGGC
ACACTAGGATGAGCTTGCAGTTGAATAGTCGGATGCTGAAACCGATGAGGAGCAGATTACAGGAAGAGAACATATTCAAC
GATTTACCAGATCTTACAGGGACCTCCATAGCTATCACTAGTAGAGTTGTTGCTTATGAGGTGATTCCGGGCACTGATGC
CTAAGTACAGACTGCTGCATCGGGCACTGAAGCCTAGACATATGGAGAGACTGTATAGACATGATCCTTTCTTTACCTCC
CTCTCTGTCTTACATTCTTTCACTTTTGGATACTTTACTTCATATGCATTTGAGGAAAAATGGCTTTTATTTGTGGTGGG
GTGAGGCCCACTTTTTGTGTGAATATTGATGTTCGTGTTTTGTTGATACATGGGTCATTGTGTTTTATACTGCTTTTTGT
GGATGTTTGAGCTTGTGGCTCCTTGATTTTAAATTGTAAATGATTTTGACCCTTTCGAAAATTTTTAAAATTTTGCCACC
TATTGTACGCGTGAAATGTGGCTGTTCTTTAGCAAATTTGAGTCTTGGTTTTGATCAATATCAATGACTCAAATAGTGCT
CATAATCGAACAAACATGAATGTGCGGCTACGATGAGACCAAGTGAAGTTACATAGTCAATATGTGAACTCTTTGCATCT
CATTGTGACTAGCTAATTATCAAATTGATTCTCTTGTGATGAACATTGCACACTAGCGAAAGTGTGGACTCTTGTTTGAC
TTTGGTGTCGATGCCTTGTGTGATAAGCTTACTGTGAACCATGAATGACAATACCTAAAATTTTCCCCATGGTCCGGTTG
ACTAAGTAAGGCTATCTCTTGATATGATCTTAAGCAACTTCGAAAGAGTGTGAACCAATTTGACATATACCTCTTTTGTA
GCCTACCTTGTGAGTGCGTGAATCTCTTTTGAACACCATTGAGCCTTAACTTTCTTTGGAAGAAACTTGATGAAAACATG
ACCTTTATTACATCCACTACCCATAATCCTCGTGATTTGTGGTTGATTGAAAAACCAACTTAGGCCAAAATCCTAAGTTA
AAGGTGTGGTGAAAAGAAAAGGCAAGTCAAGAAGTGCAAAAAAAGTCCCTTTTAACCCATGGTGTTGAGAAAAAAGAAAC
CCCTCCATACAAAAAATATTAAACGACAAGAGAAAAGAAAAAGAAAAAGTTGTCAAATAAAGTTATGAGAAATGTCAAAA
GAAATGAGGTTCCGAACAATCCATGGAAGTGAATATTGGGATGACTTATGAGCACTAAAGAAAATGATGAAAGAAGAGGA
AAAAAAGTGTTGAAAGCACCATATTTCAGAGGATGAAAGTCACTGAGCCTAAATGACCATACCTTTGCACTCAGTCCCAT
TACAAGCCTTGAAAAGACCTTTTTGATCTTGAGTGAGCTGAAATAATTGTTGATTGGAAAATACGGGCCAACCTATGGGT
GAAAGCATGCATTGTGTTCTTCTTTGTGAGAGTGAGTGTTGCATTTGATTCTAGAATTTTAAATGATTAAACCATTGTGT
GTGAATATGTAATCATTCTTTGTATGAGGGCATTCAAATACCTTTGTTGAGCTCGAACTTGCATTTGAAACAAGTATAGT
GAGCTTGAGAATCTTTGATAATGGTGTGTCACCACTTGAGTCTTAGAGTATACAATTGATTCTTGCATGAGTAAGTTGAG
TCTTGTTGTGTACATTAATGGTTGAGTCTTGTATAGCACTGTTTGAGACATCCCTTTTGGATTGCCGAACTTGAGGACAA
GCAAAAATTTAAGTTGGGGGTGTTGATGAGTCCACAATTTTGACTCATTTAGGGCTATATTTTGATAGATTCCTCAAATG
CATATTTTGTCTCAATATCTGATGAAAATCCTTAAGTTTCAGGTATTTAAAGTTTGAGGCAAAGCATGGACACTACTTGG
AAAGAAGGAACAAGGCGGCTGAAAAGGATGAAGAAATGAAGGCCTAAAGATCACCGAGCCCAGTTGGCGAGTCGCCGATG
GGCCTGGAGATTGCCTTTTGTTCCAATGTGTTGAGCCTTGAAGGAAAAGGTCAAGTTGGCGGTGAAATGGAGCAGTCAAT
GCATCACCGATCAGTTTCGTGAAGCAGTACCATATCACCCAACGACTCAAAATGTGAAGAGGCTAAAGGCTAAAGCAGGA
AGGCGATGAAATCGACCAAAAGGCGGATCGCCGAGCGTATCGACAAACCCGACTAACTGCGCCGAATGGTCCTCCGTAGC
ACAAATTTTCAAACACTATAAATACTTGTTTAAATTTCTAGTATCATATCATATCACTTCTATTATTCGAACTTTTTACA
GGTTTTGAGAGAGTTTAAGTTTTAGAAGGTTTTGGAGACTTTGTTCTAAAACCTTGAAGATTCAAACGGTTTCAACTCCA
AGAAATTGGATGTGGGTCTCGAAGATTCTTCACTCTTGACGTATTTTAAGACTTAATTCTTCATACCCAATTGATGGAAA
CTGATATTGGTATAAATTTTTATCTCTTTTACATGTCTTGCTAAAACCCCAATTCTTGGGGTGCGATTTTGTGAATATGG
GCTAAATTATCTGTTGGGTCTTGCATGTTGATGGTTTATTTGTTGTTTAAATGTAATTTTGTTTAGTAGTTATGTATGAA
CTTAAAGGGATTGTAGTTGCAAATACTATTTCATCTTAGTGTTTGGCTTGCTCGAGAGAGAGGTTGTAAAACTAAGACTA
CTAAATTGATAGTCGGTGGTATTGGGTCGACACTAGTTCAGCTCGAGAGAGTGAATCCTAGTCCTTCTCCCACACATTTA
CCTCGAAAGAGTGAATGGGCTAAGACGGAGGCTGTGCTTAATGCGGCAACTCGGTGATCGAGAGAAATTAAGTTGATTCA
GGGTAAGTTGCTTGGGAGAGAATTTACCCCCACTATAGTCTAGCCCAGTCACAAATTCTCAACAATTTACTATCAAAAAC
ATGTACTGTATAGTTTAGTTTAACCCGTATTCCTATCACATCCCAAGAAATCCCATCTCCGTATCACATTTCCTTATATT
TTTGTCTTTTTTGTTGATTAGTTAATACAAACTTTACATTGATAATTGATGTTTGAGTCAATCCTTAGATATAGTATGTT
TTTATTCGTTAATATTTATAGCTATGACTAATTAGAAATTAATTTTATTTTTCTATTAATTCTCAAAACCACTCTCTGTG
GGAACGATCCCAACCCTTGGTTGGGTTATATCACTACACGCGATCGTGTGGCACTTGAACTGAAATAGTTTCAGTTGATT
ACGTCAAACATCATAGACAAAGGAATAATAATGTTGTAGAGAGTTCGTGATAGAAGGTAGAAGGATAGTTACTAGTCGAG
ATGAGTTAGAGTATATTTTATCTGGAATAGAGTTGGTGTCGCTGTACCATCGTGTTAGAGAAGACTAAATATATGTGTTG
AATAAGAGAGCAAAGTATTCATGAAGTGATAGACCCAAGAAAGGCTTATGATTTTTGAAGGGTGAACCCCATGGTACTTA
GAGAATGATAGAACTAATTAAGAGATAATGCAAAAAAAGTGAGTAAATAGTACTTCAATTGTGAAATGGAAAGTGAAGGT
ATTCTGTAGGTAGGTAGACGAAGAGCTAAAGATTTCCTATTTGTTAGGAGGTCTTAATGGGCGAGTGTTTCTTAAGTTTG
TCTAGTATTCATAAGTATAGTATGTAATGGATTTTTGTTGATAATTTTGTTTAGTAATAGGCACCAAGCTTGAATTTGAG
ATGCGTGTCATGATTAAAAGGATGACAACTTGAAGGTGATGATATTAGTTTTGAGATCTAATTTGGTAAGTTTGACATAG
AGTAGGAGAGGGAATTAAAATGTTAGTTGCATTGAATGAGAGTAGTACGAGTGTGGGATTCCGAATTTCATAAGAGTAAT
AAAGTGCGGTTAAGTCATTGCGTAACAAGAGTATTAAGAGGTGTACCCGAGATTGTATGTAGTCAGATGAAATTCTTTTA
AAGAGTTAGATAAAGTATCCTTAGAAGCCAATGAGACGAGGTTAAGAGAAGAATCTTAGAAAGAGGTCTTAGTACCTGCT
TATGAAGAGTTCGATAGTCATGAGATAAGCTTTTCCTGAGTATTTTAGTAAAGGGAATGTATAATAGTTTAGAGATGATG
GAATAGATCCTTAAGTTCCGATTTCCGAGTTCTTGAGTCCTTGATTTCTTGAAGTTGTTGAATTCTTGAAGTTCTTGATT
TCTGAGTATTTAGTTTCCATATTGCTATTAAGATCCCCGAGTTGAGTCATTCATGCCCATAATTTCGCATGAACCCTATA
AATTGAGTTATAATTATTGAGAAGCTTTTTAAAGCGAACACTTGAGTTTTAAACTGAGTTTTGAGGAAGGAAAGAGGAGT
TTGAGGAAGAGTATAAGGGAACTATGTATTTTCCAATTGTTTCATTGTGGAAGAGACCAAGGAAGAGTAAGATAGATTTA
GGGCCGGCAGGCGGGTTATTGACCACTAATATGGGGATGAGTTCAGACAACTCACATTCCTCATAAACCATGTATGCCAA
CATGGGTACAAAATTATACTTTTTAGATGAATCCTAAGTGCCTTCGGGCAGAACTTAGTGGATTTGAGGATGTTCTATAC
CCCAGCAAGGTATAAGACAGTTCTTGCAGCGTGGGCGAGACATTGTATTATCACGTAGCTCATAGTGATGGTTGTCGGTT
AGAGATTCTTTCAAATAAGAGTAAAGAGTTTATTATTGTATTTTTATTCAATTTAAGTTCTTGTTTACTATTTACAAATC
TTATTTATTACATCTTATTACCATTGCTTTCATGTTGAATTGAGTATTCTTGAGTTGAGTTGAGTATTCTTGAGTTAAGT
TGAGTTGTGACGAGGTAAGTATGTCTTCCATTCCAATCAGTTCAAGCTATACATGTATGTTTCAGTTTTCCTCTTACATG
CTTGTACATTCAATGTACTGACGCCTTTTGGCCTGAATCATTTTTTGATGGCGATACAAGTGTTCAGGGCCATCAACAGG
CGCTCCGTTGATACCACTTGTAGTTCCAGGTAGCTTTGGTGAGCCTCCTTGCTTCCAGAGGATTCCACAATTACTTTTCA
GTTTGTTAGGATGTCCTGGGTCTTGTCCCAACTTCCATCATCATACTTAGAGTCTTCAAAGACAGTAGTATTTCGAGGAG
TCTTTGCCATTTTCCTTGTTAATGTTTTAAGATTTGAGTTTCTTTCTTATGGGTAGTTGAATATTTTTAAATATTCCGAG
TTATCTATTTTGAGACAGTTAATCTTCACATTTGAGTCCCTATGTTGTTGCATAAGTCTTCCGCTGAGTATTGAGCCAGG
CCAAGGGTTCGCTTGGGGACCATCAATGAATTTCGAGTGTCGGCCACGTCCAGGGTGTAGGCTCGGAGTATGACAACACA
CCCATGTGTTGGCTTTTTTATGTTACAATTACTTAATGAGCCCGAATATGTATGAATGAATAATATGTGTAATAAAGTCC
TAAAGGTTTTGCATGGACTATCCTATTTTGGGTGATCTTCGGTGGTATTTTATATATGTCCCTATTGCTCATTTTAATGA
AAAATTTTTGTTCAAAGAACACTAAAATTTTACTCAATTTCATTTGGAAAACCTTTTAGATAATCTTTACAACTTTTATC
CTCAACCAAGCAGTTGTCGCCAATCACTATAACCACTAGCCACTATTTACAAACATCACCAATAACCATTATTATCAAAA
CAATCATAGATCACACTTGTTATTTGTTCCTCTTAATAACAAAGTCCAAAAAAGGAACTACAATCATCAAAAAATATAAT
TAATGTTATGAAATTATTCTTAGACTCATAATAAGTGGAATGAGTAATTAAATAATTAGTAATATTAATATTCTATACAC
AATATATCTCTATAAGTTAATTTATGTATTGTCGTTTGTGTGTGCGCAGGTAGGACTTAAGGTCTTGGCCATGGTAGACA
CAATTCAAAACTGAGGAATTAAAAGTGTAATTATCATTACAATGAATAGCGATTTTCCAAATCACTTGATAGTAAAATTT
TGTTTGTTAAAAAAACTTCTTGTTATAAGTTTGTAATGGAGAATTGTGTTTACCTCCATACTTTATTCAAATAGGGCGAA
ACGTCGTGGTAACTCAAAAAATAATCAATTAATTCAATTTAAATAAATTTAAGAGAATTTTAAAGAAAAAAGAGTTTTAA
AGGAGTTGCCACCTAATTTTAGGAAAACTAGGAAATCAATTAATTAAATAACTTAAAAGAATGACTACGAAATCAATAGA
TTTTAGGTAAAGGGTTCAAGTAATTCCGAAGGGAAGGTGTTAGTCATCCTTCGAAATCCACAACTGTGGGTCCCGACTGA
ATTCATTTTTTCAAATTGAAGAGGATATAAAAAATAATAATATACAAGTATAATAAACATGCGATATACACAAATAATAA
AATAAAACAATAATAACAAAAACGATGCCTAACATCAATATATACAAAATAATGCATAAAGAATATAATTCGAACTTTAT
TTGAATTAGTTTCAATGGAAAGTACCTTCATGTACCCGTAAAGACACTAAGTAAAAATGTTAGTACTAAATAAATAAATT
AAATAATAACTTAAAAATAAATATCCTCCAGGGGCTGGGCTCCTGTTGACAGACATAAGAAGTGGGATTCAGAATAGGGG
AAGAGCAGCTCTACTCATACTAACTTGTAAAATAAATTTTAAAAAATGCAAGAAAAGTGAAATTGTCCAAACAAAGCATT
TGAACTATAACAAATAACAAAACAATTTGCCTTTTAATACAAAAACAATATGAAACTCAATAAAATATTTCAAACATTAA
ATAAGTTACTATTAAAGTAATTGCAATGAGAACAAGAAAAAAATGTAATACCAAAACAAACAAACAAATAATATAAGTCA
TAATGGGATAAAGAGACAAAAATAATGGTAAATAAATTGATGTTTTCACAGAGAAATGGAGCCAGCAATAAATGACCAAA
ATTATGGGAGGAAAAAATTAACAAACATATAAATATAGAATTTACTGGACTAATTTTTTTAAACAAGATTGAACTAAAAT
AAGCAAAAATACGTAAGAACGGTCCGAAGACAAACAAAACATAAATACAATGATGGAGGCAAGTTTTGAGCGGTTCATAC
TGTTCATCAACTGGATTTTCTGCGAGATAATCAGCTAAGACTTGTACTTTTATCGCCTTTTGAGTCACATAAACGATATC
AAACTCACTCAAAAGAATTTGTCATTAAGCCAACTTCCCGGTCGGCATCACTTTATGAAAAATGTACTTCAACGGGTCCA
TTCTGGAAATAAGGTATGTGGTATACAAAGACCAATAATGTCTCAGCTTTTGAGCAATCCAGGTCAAAGCACAACATGTC
CTCTCCAACAAACTTTAGCGGGCCTTATATGGAGTGAATTTCTTTCTCAAGTAGTAGATGGCTCGCTCCTTCATCCCAGT
TTCATCATGTGGACCAAGCACATATCCAAATGCATTATTCGAAATAGATAGATACAGTAACAATGGAGTTCCTTCTCGTG
GAGGAACCAACACCCGTGGTGTGGATTGGACAAATAATTCTTGATGGCATCAAAAGCAGTTTGATATTCTTCGGTCCACT
TGGTCAGCACATCTTGTTTCAACAACTTAAAGATGGGCTTACACACCGAAGTGAATTGAGCTATGAACCGACTAATGTAG
TTCAACCTTCCCAGAAAACTCATCACCTCTTTCTTAGTCTTCCGGGGAGGTTGCTTTTGAATCACATTGATCTTGGAATT
ATAAATCCAAACAATTTGCTAGCCAGCACTCCGAAAGAACATTTAGCAGGATTTAGTTTCAAGTTGTACCGACACAGGCG
ATCAAAACACTTCCTCAAGTGGGTCAAGTGGTTTGAACTCTCGCGGGACTTGATGATGACATCATCCACATAAACCTCAA
TCTCTTTATGAATCATATCATGAAAATAGTTGTCATAGCCCTTATGTAAGTAGCACCGGCATTCTTGAGGTCAAAGGGCA
TCAAGACCTAGTGATAACCCGCAAAACAATCCACAAATGACTGCATCTCATGTTTGGCACAATTATCAATGAGGATGTGA
ATATTTGGCAGTGGAAAATTATTCTCTGGGCTAGCTTTGTTAAGATCTCTATAATCAACACAAATTATGATCTTTCCGTC
CTTCTTAGCTACCACAACAGTGTTTTCTAGCCAAGTCGGATATTGCGTAACTTCTACCACTTTGGACTCAATTTGCTTGG
TAATTTCCTCCTTGATTTTCTAACTCAACTATGGTTTGAACTTCAGAGTTTTCTGCTTTACTAGGCTAAAATATAGAGTG
ATTGGCAATTTATGAGAGACAGTGTTTGTACTCAGCCCTGGCATATCTTTATAAGACCAGGCAAATACGTCGATGTATTC
TCTAAGCAAAGGAACCAGGTCCCTTCTTTGAGCTTCAGTCAGATGGACACTGATTCTCACTTCTTTGACACATTCTTCAT
CTCCCAAATTTGCCTCTGTTGGTTCTCAAATTGTCTAAACTCCTTGGCAACATGCTCAGGTATCGCAGTCTCTTCTTCTT
AGTCCTCCTATTCACCATCATCTGCCTCATTTTGTTCATTCAGGTCGTGACATGTCATGATATTGGCAGGTTTTAAATTA
CTATTATTGAAATTATAAACAAACAAAGTTAGATAAGTAGGATATAAAAAGATAACTATATAAACAAATTTTTGACAAGA
GGGTCTTTTTCATTTAAATTGAAAATGAGCAAAAACTTTGGTCATGACCAAGGGCCATCTAGCCTTCTTAAAACATCACG
GGGGGAATTGAAAACTTAAAATTGCAAAAAGGGTGGGTCTCGGGCTCCTCCGGACTACCACCGATTGTTAAAACAAACAT
AAAACATGTCTTTCTACCAAGACAAGCTGGGGATTCAGAAGTGGTGTGGAGGTCCAATTTGGCACTTGCTCCTCCAGCTC
AGCTGTAACACCTCAGAAATTTTTTGAGCTAAGACTTGAACCATCCTTCGTTGTGAGTAGGATTTTACCGAGGAATTACA
ACTTCTTAATGGTTAATTTCACAAGATGTAGCACCTTGAGTTCGAAAAAGAACTAAATTGGAAATAACAAAATCTGAAAT
TTTGCAAGTTAAGTATGAGTTTTGGGTTGACTCCAAATGACCCTAACTCCTAGATCAGAATGATTTAGGTGTTCTACCAG
ATACTGTAGGAAAGATCTTTGAATTATCTTTCCAACGCCACTGAGTTTGCTACATTTTGAGGTCGGATGAGTGAGATATG
GCCTTTTGAAGTTAGGTTGCCCAGTTAAGGAAAGTTAGCAGAAAATAGTAAGGGGTATTTTGGTCTTTTCCTTACCGAAT
AAGATTTAATTCATTTTTAGTAATATTTTAGGGGTATAATCTGATTAGGTTCAGTTTTATAATCCTAGTTTACGCCTAGG
GTTTTTGTTTAGAGTTCAAGAAGAGAAAAGAAGAAGAGGGAAGAAGAGAAATGAGAAAGGATCGAAGCATTCGTCGAAAT
TCTTGAGAGTTTGTCACGACCCAAGCCTAGGGCCTAGACGTGACCGGCGAATGGGGAACCCGAAGGAACCCCAAACAAGC
CTCATAGCGTATCATTACACATCCTTGGTCTCGGAAGCAATTAAAATGACCATAAGCAATAAGCATAATCAAAGGGGGAA
ATCGGGACTAAGGGAGCAAGAGAAAAAAAAGAAGAAATGACACATAAATACCATAGATGAGTCAAGCTCAAGCATAATAC
ACAACTTGTCCAACACTACCTCTAAACATGAGTACTTAGCGGGGGCCAAGACAAACTACCGGGCTCACCCTCATAGTCAA
AACATAACTAAAAAGAAAAGTCTTATACATAGCAAAAGATCATGAGCAACGTCCCCGGAATGGAGGACTCACCAATAACC
TTGATAGGAAATCGTATTAGCCACGCGGAGGAGGATGGTCAAGCGGTGCTCCGGTCCCTACATGGTGACATCATGTAGGC
ATAGAGTATGCGTTAGTACGTTTGAATGTACTAAGTATATGGGATGAAATGCAATGCTACAATAGATGGACATCATAAGA
AAAATGCATAATTATACCCGATAGATAGCATATTAAAGAAATGATATGTATAATGATGCTTACATAAAAATCATATTTAG
[truncated: 1,767,255 more chars]
