# Supplementary material for: Homologues of potato chromosome 5 show variable collinearity in the euchromatin, but dramatic absence of sequence similarity in the pericentromeric heterochromatin
Source: BMC Genomics. 2015 May 10;16(1):374. doi: 10.1186/s12864-015-1578-1 (PMC4470070; doi:10.1186/s12864-015-1578-1)
Supplement: Additional file 3: — RH BAC tiling path sequences. Description of data: Nonredundant, multifasta sequence files of the individual BAC MTPs. The sequence contigs and scaffolds in the MTPs can be either ordered or unordered, depending on the quality status of the tiling path sequence. [file 12864_2015_1578_MOESM3_ESM.zip › mtp_2112.fasta]

>mtp2112.contig_1
ATTGTGTAGCCAGAATGCCGCAAAACTTCCATGCCTAAGCGAACTGTTGAGAGTACGTTTCGATTTCTGACTGTGTTAGC
CTGGAAGTGCTTGTCCCAACCTTGTTTCTGAGCATGAACGCCCGCAAGCCAACATGTTAGTTGAAGCATCAGGGCGATTA
GCAGCATGATATCAAAACGCTCTGAGCTGCTCGTTCGGCTATGGCGTAGGCCTAGTCCGTAGGCAGGACTTTTCAAGTCT
CGGAAGGTTTCTTCAATCTGCATTCGCTTCGAATAGATATTAACAAGTTGTTTGGGTGTTCGAATTTCAACAGGTAAGTT
AGTTGCTAGAACCCATGGCTCCTTTGCCGACGCTGAGTAGATTTTAGGTGACGGGTGGTGACAATGAGTCCGTGTCGAGC
GCTGATTTTTTCGGCCTTTAGAGCGAGATTTATACAATAGAATTTGGCATGAGATTGGATTGCTTTTAGTCAGCCTCTTA
TAGCCTAAAGTCTTTGAGTGACTAGATGACATATCATGTAAGTTGCTGATAGGTTTCCAGTTTTCCGCTCCTAGGTCTGC
ATATTGTACTTTTCCTCTTACTCGACTTAACCAGTACCAACCCAGCTTCTCAACGGATTTATACCATGGCACTTTAAAGC
CAGCATCACTGACAATGAGCGGTGTGGTGTTACTCGGTAGAATGCTCGCAAGGTCGGCTAGAAATTGGTCATGAGCTTTC
TTTGAACATTGCTCTGAAAGCGGGAACGCTTTCTCATAAAGAGTAACAGAACGACCGTGTAGTGCGACTGAAGCTCGCAA
TACCATAAGTCGTTTTTGCTCACGAATATCAGACCAGTCAACAAGTACAATGGGCATCGTATTGCCCGAACAGATAAAGC
TAGCATGCCAACGGTATACAGCGAGTCGCTCTTTGTGGAGGTGACGATTACCTAACAATCGGTCGATTCGTTTGATGTTA
TGTTTTGTTCTCGCTTTGGTTGGCAGGTTACGGCCAAGTTCGGTAAG
>mtp2112.contig_2
TCCTTGATGTTTATGAGATAGGTTTGCTTGAATTCTCACCTTATGTGGTTTAGTGAATTGGAGCAATCTAGACCCGGATT
GGTAGATTCATATGAGATCTTGAGTGATATCCTAGTGACGGCCTTAGAAAAGGATGCTACTAGGGTTGACTTGGAAGAAT
TTTTGGGATGAAGGTACCGGTATGTGGTAATTTCATATGAGAGTAAGTGTTATGTTGATTTCCGGTACTACCTTATCTTG
TATGATGCCTTATGAGGCTATGAGGCTTAGAGTTCTCCGAATGAGTTAATAGAACCTTTTTCGGATTTTACCCCGGTTAA
TGGTTTAAAGTTAGAAAAAAAAGGGGTTTGTGAAGAATATCTCTTACCTTGTTCCCCTAGGAATACTCTTGTTGACTTAG
TGAAACTTGGCATGTTAAGCCTTGATGTGACTCTTAGTATGGATGGGTTGCATACTTGGTGTGTTTTTATTGATGATAGG
GCTCGGATGGTTAGAAGAATATGGGGCCCTTGAGTGTGTACTAGTTATCACCTTGTTGAGTAGGATGACATTTGGGTACA
ATTTCTTCCTATTATGGATTTGGTGTTTGATTGTGTCATATAAGGGTGGTATGGCTAGATGTTGAGGACCATAGACTTTT
GCAAAAATGGCAAAATGTGAGTTTGGTTATGTCTTTAGGAGTGCTTGGAAAAAAGTTTTCTTGAGGGTTGTAGTGAGGGC
TTCCTCCTAAGGAGGGGATGGTGTGCTTAAAAAGCATGATTTGTTGAAATCCCAACATACTCATCTCTTTCTTCCATTCC
TATTCTAGCTTGAGACCAAGAGTTCCTAGATGGGCCTATGTTATGTTTTAGAAGTCATGTGTGATTTTTATATTCTGATG
ATTTCCTTATGAAAGGTATGTTTTTGAGAATTCATGTTTTGAGATAAAAATGAGTTTTCATGTTTCATGCCCCTCATGTT
GATAGGCAATTAGAGTAAGTAACCTATGTGATTCATGAGGTGAATGGTTTAAATGTGCTTTTAAGAAGTAATTGCATAAT
TGGCCGAAGATCATATGATAAGCATAATTTGAGTTGGAGGAGGAAATTCCTCCAATGAAACGGAATATGTCTAAGTTGCA
TGCATATTGAGTTCGTAGAAGTAGTCCTATTCTCTCATGTTGTATGATGTGTGTTTTAAATGGAGATTTTTTTCTCCTAA
GTTGTGCATTGTGTGTAATATGGCATACTTGACTTGATGATGTGAATTAAATGAACATGCTGGAATGTGTTCTTATGAAA
TGGAATGTTAGCTCCTTATGTGGTGGAAACTTTCCTAAAGAGTAGAGGAGGTAGTTCCTCCCATGTTTATGTGAATTAAT
GAGGTTTGCGCATTTCCATAAAAACTTGTGTTTTTGAAGAAAGATGAGTTGTATGAGTTGTTTCCCTCATGTTGTAGTGC
ATTGGTTATAAGTGATCTATTGTACTTCATGAAAATAAGGTATGAGCATGTCTTAGTAAGGAGTTGAGAAGTTCCTCCTT
GAAAGAGTGCTATTGAACATGGAAACTTGCATATGTGCTTAATGATGTATGGACTATGTAATGACTAGGAGAAGGTAGTT
CCTCCTATGAACATGAGAAATGTTGATGTTGGTGTGTTATGACTAGGAGAAGGTAGTTTCTCATTGAACATCACTAAACA
TGATAATGTCATTGCATACATTCATGTTTAAGTTGACAATTGGTTCATTGTGGTTTTACAA
>mtp2112.contig_3
TTTATCTATGGTATTTATGTATCATTTCTTCTTTCTTTTTCTTGCTCCCTTAGTCCCAATTTCCCCCTTGATTATGCTTA
TCGCTTATGGTCATTTTAATTGCTTTCGCGACCAATGATGTGTAAGATACGCTATGAGGCTTGTTTGGGGTTCCTTCGGG
TTCCCCATTCGCCGGTCACGTCTAGGCCCTAGGCTTGGGTCGTGACAAACTTGGTATCAGAGCACTAGGTTGATAGATCC
TCGGAGTCCAACACACCGCGTTGATTAGAGTCCGATTCATGGTTGTGTTGTGCACCACAACTATGAGTAGGAGGCTATGA
GACGTTTTAGGAAATGTTTCAGTTCTTCATTCTCTAAGTCGTGCCATAGATCTATAAGCTCTCTCTCTTACTCCTTGTCT
TATGGTTTTAAAGTTGGACCACTTGAAGGGTTCTTGCTAGAAGGAGCGAGTGGTTGTAATGCCAATTATGGCTATGTGAC
TTTTGAGCTTTGATGGAATAGATTATGAAGTTGTATTTTGTGTGATTAATGCTTCATAATTGTCTTTGTGTTGGTTAGAA
GAACTTGTGTAGGCTTACTCCAAAGGGGGAGATAGTGTGCCTACCTAGCAAGGTAATTATGAAGTTATGTTTAGTTGATG
GTAGAACCCATATGGTCAAATTGTTGATTCCCAAAGGAGCCTATCCGAGAGTGGAGATGGGAAAAGAAATTATATGCCCT
AGGTCGGGATTATGTTGTGTTTTGAAGTTGACTTTGAGGGTTGCATGTACCATCTAGTTAAGGTGAAGAATAAGAAGTAT
AAGTGTTGACCAACTTCAAAGGGTTAGTTGTTGTATTTTAAGATTGATCTTAAGTATGGTCACTTAAGTAGGTTGCTTAG
ATAATACCTAGGCATAGTTGGTTGGTAGATCCCACCAAAAGTGGTGATAAGGGTTGACATGGTCTAGAGTTGTCTTAATC
CAACTTTAGTGAAAAAGAGAAAGGTTTCTTGGTCAAAATTCCTCTAAGTTCCTCTAAGGTTTAACCAAGAAAGGATGTCT
ACCCGTAAGTCTCAAAGAGTGAGTGGTAGTGGATCTTAAGGGTTCCGGTATGTGTTTTATGTTTTATTGAATTGCGGAAA
TTCCATGGGCCAAAGATAGAGGAAGATCCTCTAGAGTTTATAAAGGAGTTATCTAAGGTGATGAACCTTGTAGGAGTAAT
CTTAGTAATACTTGTCTTTCGTGACTTGATAAAGAGAATATCGCGAATTTTTTTTTGTGCCGTCCTTAATATTCATGGGT
TTAGTTATGGCCATATGTGAGTGATTAGTATAACTCAACTTAGTCCTTATGAGTTTTATGATGTGTTGGATTTTGACGAA
TAGTGATTCTTAAGTGGTACCTAGAGATGTTGAGTGATTAAGCTCCTTTAAAAGAGGGTAGGAGTGAGATCCTCATTGGT
TTGAGAATCATGTTGTGTAATGAGATAGTTTAGGCTTACCCCAATGCGGGGTAATATGCTTAGATGGTAAGGTTATTGAG
TG
>mtp2112.contig_4
ACTACAAAATCCATGTTGATTTCTTCCCACTTCCAAGTAGGTATCTCAATGTCTTGAGTTAGGCCACCCGGCCTTTGATG
CTCGGCCTTGACTTGTTGACAACTGTGGCAACCCGAAACAAATTTTGCAATGTCCTTCTTCATACCGCCCCACCAATACA
CATCCCTCAAGTCTCTATACATCTTTGTTGACCCCGGATGAATAGAATAAGAAGAATTATGAGCCTCATCAAGGATTCTT
TCCCTCACACCATCCACACAAGGAACACATAATCTACCTTGGTACCTAAGGGCACCATCTCCCCCTTGGGAGAAAACCTC
CACCTTACCACTACTCACCGAAGCCTTTAATTCTACCAAAGAAGGATCAAGATCTTGCTTGACTATCACCTCATCAACCA
AGGAAGACCTTGAACCATCAACAACAACTACTCCTCCACTATCCACCCCTTCTAACCTAACTCCCAATTTGGCCAACCGA
TGGACCTCCTTAGCCAACTCTTTACTACCTTCCTCCACATGAGCCAAGCTACCCATGGACACTCTNCTCAATGCATCCGC
CACCACATTAGCTTTCCCCGGATGATAGTGAACACTCATATCATAATCCTTAAGGAATTCTAACCACCTCATTTGTCTCA
AGTTAAGATCTTTTTGCGTGAACACATATTGGAGATTCTTATGGTCGGTGAAGATATCAACATGCACCCCATACAAATAA
TGACGCCAAATCTTTAAAGCAAAAACCACGGCGGCCAATTCAAGATCATGGGTTGGGTAATTTTTTTCATGAAGCTTAAG
TTGCCTAGAAGCATAGGCTATAACCTTACCACTTTGCATCAACACACAACCCAAACCAATACGGGAAGCATCACAATAAA
CAACAAAACCTTCTAACCCATTCGAAAGTGACAAAATAGGAGCGGACACAAGCCTTTCTTTCAAAGTTTGGAAGCTTTCC
TCACACTCATCCGACCACACAAATTTAGCCTTCTTTTGAGTCAACTTAGTCGTAGGAGAAGCAAGAGAAGAAAACCCTTC
TACAAATCTCCTATAATAACCCGCTAAACCCAAGAAACTCCTTATATCCGACGGGGTCAAAGGTCTAGGCCAATTCCTAA
TAACATCGGTCTTCTTAGGATCCACCTTAATACCATCCCCCGACACCACATGCCCTAGGAAAGCAACTTCCTTCAACCAA
AACTCACACTTTTCATATTTAGCGTACGACTTCTCTTCCCTCAATCTTTGGAGTACAACCCTCAAGTGACCCTTGTGCTC
TTCCTCACCCCGAGAATAGATCAAGATGTCATCTATAAACACCACCACAAAAGAATCAAGGTAGGGTTTGAAAACCCTAT
TCATCAAATCCATAAAGAGAGCCGGAGCATTAGTCAACCCGAAAGACATCACCACAAACTCATAGTGCCCATACCTAGTA
CGAAAGGCCCGTCTTGGGAAAATATCACACTCCCTCACCTTCACTTGATGATACCCTGACCGAAGATCAATCTTAGAGAA
GTGACTAGCCCCATGCAATTGGTCAAATAAATCGTCAATCCTTGGAAGAGGATACCTATTCTTGACGGTGACCCTATTAA
GTTGTCGATAATCAATACACATTGTAAGAGACCCATCTTTCTTCTTCACAAACNAAACGGAGCACCCCAGGGAGAATGAC
TAGGTCTACTAAACCCCTTCTCTAACAAATCTTTTAATTGCTCTTTCAACTACTTCAACTCCGCCGGGGCCATACGGTAA
GGGGGGATAGAAATAGGTTGAGTATCGGGAAGGAGGTCTATACCAAGATCTATCTCCCTTTCGGGAGGGACACCGGGAAG
GTCTTCTGGGAAGACATCTAGAAACTCATTAACAACCGGAATAGACTCAATAGGAGGGACTTTAGACTCCACATCATTGA
CTCTCACAATATGGTACAAGCACCCTTTGGAAATCAACCTATGGCTTTAATGCAAGAAATGAATTTCCCCTTCACCACAA
CATCCCGGCTCTCCCACTCAAGGACGGGTTCATTAGGAAATCGGAACTTGACTTTACGAGTCCTACAATCAATAGAAACA
TAATATGCATGCAACCAATCCATCCCAAGAATAACATCAAAATCCACCATGTTCAACTCAATAAGATCGCAAGGCAACAA
CTTATTCAATATGCAAATCGGACAATTTCTATACACTTTTCTAGCAACAATAGAGACACCAATGGGAGTAGATACTTCAT
ATGACTCATGCAACAATTCCGACTAGACATGAAATTTTCTAGCAACTAAGGGGGTAACAAAGGAAAGGGTGGCACCCGGA
TCAATCAAAGTATAAACATCAAGATCNAAATTTGCAACATACCGGTCACCACATCCGGGGTCTCATTAACACCTTTTCTA
CCATGCAAAGCATAAAATCGATTGTTCCTTGGGGCACCACTTTGAGAAGCACCTCTACCCAAATGAGTAGTGTTAGCACT
TCGGACCTTGTTGCGGATCTTGGGACATTCAAACCTCTTATGACGCACTTCTCCACATTCAAAGCAAGCACCCGAACCCT
TCATGCAAGGACCACCATGCTTCCTCCCACACTTAGGGCATACATCCATAGAACCCACTTCACCTCCCCCTTGAGGTCTA
GGAACATTGATAGCAAATCCCCGGTTGACATGAGGGTTTCCTCGGCCTTGATGAAATCTAGCACCCTTAGGGAACCTATT
CTCCAATCAGGCCCTCTTGGCCTCGTGCCCCCTTCTTTTCCTCAATTTCTCCTCCTCCATTTGCTCGGCATAAGTCATCA
ACCGAGACAAATCCATATCTCCAATGAGCATAGCGAACCGACACTCCTCACTAACCAAGTCGTATACACCCATCACAAAT
TTGTTCATCCTCGACCTAGAGTCGGCCACCAAGTGAGGTGCATACTTGGAGAGTTGGACAAATTTGAGGGCATACTCCCT
CTCACACTCATAGCTCATTGCTTCAAGTTCATGAACTCCACCAACTTTGCCTCCATAAGCTCAAGAGGGAAGAACCTATT
AAGGAAAACAAGTTTAAACTCCTCCCACAACACCACATATCCATTACCTTTCTCACCCTTCCATTGATCAAACCAAATTT
GAGCAACCCCCTTGAGTTGGTAGGCCGCCAATTCCGCCTTCTCACAAGCACCAACATCCATAATGGTCAAGATTTTGCAT
ACCTCATCGATGAACTCTTGCGGGTCCTCATCCACATTTGAACCATGGAAGACCGGAGGGTTCATCCTCATGAAATCTCT
CACCCTTTACCCCGGGGTGGTAGTTCGAGGAGCTTGGGCTCCTTGTTGCACTTGGTTAGCTACCACTTGTGCAAGCAT
>mtp2112.contig_5
GTCACGACCCGGGAGCACCCCCTAGTCGTAACCGGCGTACTCGACCTCGAAGAGGTCTAATACAAGCCTCTTAGCATTCA
TTCATCGCATAGACACTAAAACCATAAGGAATTTAAAACTTTCTTTACCAAGAAAACATTGCATAAAAAAAAATAGCAAG
CGGAAGACTTTCTAGACTTTATACATGATGTCTCAAACCATCTAATACCTTAGAGTACAAAATTCGGGACTAATCCCGTA
CACAACTTAAACAATACTAAAAAGACATAAAAGAACATATTGGGTATTGTCCTCGAATCTATGAGGACTCACCAAGTCTT
CATCTTCAACACTTAGAAACCTATCAAAGCCATGACATGTCATCATCTCCAAATCCCTACACTTTAGTCCAAAAAGGGAA
AGAAAGGGGTTAGCACAATTAAGTACTAAGTATGGAGACCATGCAAAAACATGCCAAAAAGGACATTTTCAAGGGAGTAA
ATGCTTTCATATCATTTTGATAAAACCTTCACTTCACAAGTATAAGAGACATAATACAAGTCAACATTAACATATAAGAC
CATAGCCAACCATACATATACTCAACATATGTCCATATACAATCCATGCTTAACTTTAAAAGAACACATGTCATTTCATT
ACCATAAGACCTCTACCTAATATAACCTTAAGACACACTTGAGTGAGACAAGAAGTGACCGCCCATACAACCTCTTCAAG
CACACTTAAGTGTTCCCCAAGATTACCTTAGATAAGGACATTTCATTTACAACATAACTTCAATAGACCAACATTCTTTA
AGAAACCATTTAGGGCACATTCATGTCACATACATTAGGATTTAGAGAAACTCACTATGACCCTCTTCAAGCCTACTCGT
GCAATGTATAGGTAGCATCCCATACTACTACCTACACTTTGTAGAACCTGTCAAGAAACCATGATGAAATCTCACATGAT
GGGAAGTAAGCATTTAACCGACATAGACCATGAGAGCTTGTCATGGAATCCGGTGTCATGAGTCCCCACACCGAAAAGAG
GTGGTCTACTTGCCTAAGGAAGACCGGTATATAGCTTAATGGATCCACTAGCTTCCTATGCGGGCACATAGTTTATGGGA
TAAGGTAGACGATCATTGAAACTCATGCCTAACTGTCGGGGGAGTTTCCATCTAACCAAATCCGCTCGGTGCTTAGCCTA
CATTCCCATAGAATAGTTCATTACTTTGACATTATCAGACATGAAAGGGTGCCATAAGCCTGCCGATTCAAGTCTCATTA
TTTAACACATGAAAGGGTGCCATAAGCCTGCCGATTCAAGGTACATTTAGGAAAGCTCATTAACTCCACTTGAAAGGGTG
CCATGGGCCTGCCGATTCAAGTCTCATCATTAACCTTTATGGAAAGGGTGCCATAAGCCTGCCGATTCCAAGGTTCATTA
CTTTTCATTAATGGAAGGGTGCCATAAGTCTGCCGATCCAAGGTTCATTATAAGCATGTGTGGAAGGGTGCCATGGGCCT
ACCGATCCAAGGATTCAACAATCAACAATATAATCATTTATACCAGAAAAGGATGCATAAGCCCTATCAATTCAAGGTAT
ACTTTACATTGAAGAATCCTTCATATTCTATCATCAACATTCATGAGTGTCATCAACACATCTATGAAATTTCCATACAT
CTCATAACTCAAGCTTTTAAGCATCGATTCATCAATTCTCCATAGTTGGACATTTTGTCAAACACCTTGAAGGCATGTAA
TGGAATCAAAGAGCATGGAAAATAGGGTAGTAATTATACAACCAAACCAATGAACAACCTACAACAACACCCTTACATTC
ATAACGTGATCACATTATCTTCATTCACATCATACTTTCACATATAGCTTCACATAAAACTCATTCACATCATACCTTCA
CATATAGCTTCATATAGGACTTTACATATAGCCTCATTCATATATAATAATATAACAATACAATAACACTCATATAATAC
CCTTCATAGCCTCAATCATAATACATTCCATAAGTAGACACCTCCACCATAAGTGGATCACACATCAATCTATCAAGATT
CTATATCAATTCTACATTAACAATGAAGTTAGGCCAACTTACCCTTTTCCAAAGCCACAATCATCATTCCTCAACTCTCC
AATAATTCACAATAGATAAGCATAGCTAATAATAAAAATCAACTATTCAACTCCATTTAAGCATAATTCTATCATCATTC
AATCACAAACAATAATCCCACTTCATATGCCAACTTTAGGAATTTAGGGAAAACATGGGTTCATGGGGATTTCTTTCTAA
AAATCATTAATAATCATTAATAACAATATAAATCATCATTTAAAACCTTTCTTATGCAAGAACCCATGCTAGAATCGAAA
TAGGATTTTTTTGTGTATTTGAAAAACCTTGAAAACCTTTTGATTGGGCTCCTTGAAAGAAAGAATGATCAAGGATAAAG
GATCCCCATACCTTTGCTATGATCTCCCACAAAATTTGATGAAGAAAGCTTTGAATCCAAGCCCTAGCTCCCATTTCTTC
TTCTTCTTGAGTTGGAGAGAAATATTTGAGAGAGGGAATGATTTTAGGGATGGGGATGAACTAATAGTATATAGGAAATA
ATATATGTCATTTGGAAGAAATGGTCCAACACTTAGAAAAGTTTTTAGGCGGGTGAACAGTAAATGAACAGTAAATCGGC
CTACTGGAAATGCCTTTTTCTGCCGGACCGACTTTACGAAAATAGGCATAACTTCTTCGTCCGAACTCCGAATGAGGTGA
AACGAAGTGCGTTAGGTAGCTAACTCAAAGGGCTTTCCATGGATATATTATTAGCCACCCAAATAATTCGTGTTCTAGGA
GATATGACCCTTCAAAGTAGACCCTCGAAAAAGGCTTCACTTGGAAATTTCGGATTTTGATACGGTTGCTCTAAAATTTG
GGTTAGACCCATTTCCCACTCAATTTGACCCCCTAAACAAGAATATGAAGTCAGATTTTCAAAAAATGAAACGGATCTTT
TTATAAGTAGCTAAGCAAGTTTTCGGTAACTTCCGAAGCACATTTTTAAGAACTTTTTGGGTCAAATTCAAATATAATCA
TTTCATTGGGTTCTCGACTCTAAACTCACATGTGAGGCTCTAGTTTCACTCTATCATTTTCTGGGTCGTTACA
>mtp2112.contig_6
GTACTAACTAATTCATGGTTTAAGTTAATATTCATAAATTAGTCTTGTTCTTTGTAATAATTTCCTGCACATTGAATTTT
AAAAATGAAAAGTGATTGTTTTGAGCATGTTGTGACTCTAGAACTTGAACCTAAATTTGGAATGGATGTGGAGATTTTCA
TGTGGTATTGTGGATGTTAAAAAGGTGTTGTTGTAGGTTGTTCACTGGTTTGGCTGCATAATTACTACCCTATTTTCCAT
GCTCTTTGATTCCATTACATGCCTTCAAGGTGTTTGACAAAATGTCCAACTATGGAGAATTGATGAATCGATGTTTTAAA
CCTTGAGTTATGAGATGTATGGAAATCCAGAGATGTGTTGATGACAAACTAAGCTTGTGTATACGTTCATTCCATACGTG
AGATTGCATTAGAGCCTAATGGGTATTTCCTATATAAAGTGTTGCATGACCATGCTCGGTCCGGTGGAAAAGAACCGGAC
AACCATGTGAGAGGTTTATATCTCACCACCTAGGATGCTTGGGGTGTGACCAACATCAACCATGTGAGAGGTTTATATCC
ACCACCTAGGATGCTTGGGGTGTGACCAACATCAACCATGTTAGGGGTTTATACCTTTCCACCAGGGTGTCCAGGTGTGA
ACGGCATCCCCATCCTAAGTTGGGGTTATAGATTGGTTGGATTATGCATACACATATGGTATCTACTATTAGTATAGATT
TACTTAAACATGTTTTGACTTCACTTTGATCATACATCCTCGTATTGTTATTTATACTGCCTATGAAACTATTTCTTGTA
TTTCGATTGTGTCCTTGTATATTGTTGTGTTGCACCCCGCATACTTAGTACATTCCAAGTACTAACGCATATTTTTCCTA
CATGTTGTCACCATGTAGGGACCGGAGCTACTCTTGATCCTTCTCTCCATTCACGTGGCTAGTACGGTGCTTATCCGAGT
TGTTGGTGAGTCCTCAATGATTCGAGGGCTATGTTATGTTTTCTACTCCTATGTTTTGAGTCTTTATCTTGCAATTGTAT
TTTGACTATGAGGGGAGCCGGTAGTATGTCATGGCCCTGTCCTATCTATGTATGTAGAGGTGTGCGTTGGACAAGTATTT
TGTAAATGAGTTTGACTCTTGTTCTATGATGTCATTTTGAAATGATTTTCCCTTAGTCCCTATTTCCCGTTAATTAATGT
TGAATGTACTTCCGCGACATCTGAAGTGTGATGACAAGTTTGAGAGGCTTGTTTGGGGTTCCTTCGGGTTCCTCATTCGC
CATGTCACGTCTAGGTCCTAGGCTTGGGTCGTGACAAGCTCGGTATCAAAGCACTAGGTTGTTAAATCCTCGGAGTCCAA
CACACCGCGTTGAGTAGAGTCCTAATCATGGTTGTGAAGCGCGCCACGACTATGAATGAGAGGCTACAAAACGTTTTAGG
AAAGGTTTCCCTTCTTCATGTTCTATGTCGTGCTTAGAGTGCGATAAAGTGATTCCTCCATAACGCTTGTTCTTTGGATT
GCTAGATCATCATGCCAAATATGAGGGGAAAACGGGCCCGATCACCGGAAGAGCCACCCACCAATGGTGAGCTCCGTGAT
GCACTCACCGTGCTTGCACAAGTGGTAGCTAACCAAGTGCAACAAGGAGCCCAAGCTCCTCGAACTACCACCCCGGGGGA
AAGGGTGAGAGATTTCATGAGGATGAACCCTCCGGTCTTCCATGGTTCGAAGGTGGATGAGGACCCGCAAGAGTTCATCG
ATGAGGTAAGCAAAATCTTGACCATTATAGATGTTGGTGCTTGTGAGAAGGCGGAATTTGCGGCCTACCAACTCAAGGGG
GTTGCTCAAATTTGGTTTGATCAATGGAAGGGTGAGAAAGGTAATGGCTATGTGGTGTTGTGGGAGGAGTTTAAACTTGC
TTTCCTTAATAAGTTCTTCCCTCTTGAGCTTAGGGAGGCAAAGTTGGTGGAGTTCATGAACTTGAAGCAAGGAGCTATGA
GTGTGAGGGAGTATGCCCTAAAATTTGTCCAACTCTCCAAGTATGCACCTCACTTGGTGGCTGACTATAGGTCGAGGATG
AACAAATTTGTGATGGGTGTATCCGACTTGGTTAGTGAGGAGTGTCGGTCCGCTATGCTCATTGGAGATATGGATTTGTC
TCGGTTGATGACTTATGCCGAGCAAATGGAGGAGGAGAAATTGAGGAATAAAAGGGGGCACGAGGCCAAGAGGGCCCGAT
TGGAGAATAGGTTCTCTAAGGGTGCTAGATTTCATCAAGGCCGAGGAAACCCTCATGTCAACCGGGGATTTGCTATCAAT
GTTCCTAGACCTCAAGGGGGAGGTGAAGTGGGTTCTATGGATGTATGCCCTAAGTGTGGGAGGAAGCATGGTGGTCCTTG
CATGAAGGGTTCGGGTGCTTGCTTTGAATGTGGAGAAGTGGGTCATAAGAGGTTTGAGTGTCTCAAGATCCGCAACACGA
TCCGAAGTACTAACACTACTCCTTTGGGTAGAGGTTCTTCTAAAAGTGGTGCCCCAAGGGACAATCGATTTTATTCTTTG
CATGGTAGACAAGGTGTTAATGAGACCCCGGATGTGGTGACCGGTATGTTGCAAATCTTTGATCTTGATGTTTATACTTT
GATTGATCCGGGTGCCACCCTTTCCTTTGTTACCCCCTTAGTTGCTAGAAAATTTCATGTAGAGTCGGAATTATTGCATG
AGTCATATGAAGTATCTACTCCCATTGGTTGATTTCCAAAGGGTGCTTGTACCATATTGTGAGAGTCAATGATGTGGAGT
CTAAAGTCCCTCCTATTAAGTCTATTCCAGTTGTTAATGAGTTTCTAGATGTCTTCCCAAAAGACCTTCCCGGTGTCCCT
CCCGAAAGGGAGATAGATCTTGGTATAGACCTCCTTCCCGATACTCAACCTATTTCTATCCCCCCTTACCGTATGGCCCC
GGCGGAGTTGAAAGAGCTATTAAAAGATTTGTTAGAGAAGGGGTTTATTAGACCTAGTCATTCTCCCTTGGGTGCTCCGA
TTTTGTTTGTGAAGAAGAAAGATAGGTCACTTACAATGTGTATTGATTATCGACAACATAATAGGGTCACTGTTAATAAT
AGGTATCCTCTTCCAAGGATTGACGATTTATTTGACCAATTGCATGGGGCTAGTCACTTCTCTAAGATTGATCTTCGGTC
AGGGTATCATCAAGTGAAGGTAAGGGAGTGTGATATTCTCAAGACGGCCTTTCGTACTAGGTATGGGCACTATGAGTTTG
TGGTGATGTCTTTCGGGTTGACTAATGCTCCGGCTCTCTTTATGGATTTGATGAATAGGGTTTTCAAACCCTACCTTGAT
TCTTTTGTGGTGGTGTTTATAGATGACATCTTGATCTATTCTCGGGGTGAGGAAGAGCACAAGGGTCACTTGAGGGTTGT
ACTCCAAAGTTGTACGCTAAATATGAAAAGTGTGAGTTTTGGTTGAAGGAAGTTGCTTTCCTAGGCCATGTGGTGTCGAG
GGATGGTATTAAGGTGGATCCTAAGAAGACCGATGTTATTAGGAATTGGCCTAGACCTTTGACTCCGTCGGATATAAGGA
GTTTCTTAGGTTTAGCGGGTTATTATAGGAGATTTGTGGAAGGGTTTTCTTCTCTTGCTTCTCCTATGATTAAGTTGACT
CAAAAGAAGGCTAAATTTGTGTGGTCGGATAAGTGTGAGGAAAGCTTCCAAACTTTGAAAGAAAGGCTTGTGTCCGCCCC
TATTCTGTCACTTCCGGATGGGTTAGAAGGTTTTGTTGCTTATTGTGATGCTTCCCGTATTGGTTTGGGTTGTGTGTTGA
TGCAAAGTGGTAAGGTTATAGCCTATGCTTCTAGGCAACTTAAGGTTCATGAAAAAAATTACCCAACCCATGATCTTGAA
TTGGCCGCCGTGGTTTTTGCTTTAAAGATTTGACGTCTTTATTTGTATGGGGTGCATGTTGATATCTTCACCGACCATCA
GAATCTCCAATATGTGTTCACGCAAAAACATCTTAACTTGAGACAAAGAAGGTGGTTAGAATTCCTTAAGGATTATGATA
TGAGTGTTCACTATTGAAATGACCCAAAAAGTTCTTAAAAATTTGCTTCGGAAGTTACCGGAAACTTGTTTAGCTATATA
TAAAAGAAAAAAAAACTCTTTCATTTTTCGAAAATCTGACTTCATATTCTTGTTTAGGTGGTCAAATTGAGTGGGAAATG
GGTCTAACCCAAATTTTAGAGCAACCGTATCAAAATCCGAAATTTCCAAGTGAAGCCTTTTTCGAAGGTCTAATTTGGAC
GGTCATATCTCCTAGCACAAAAATTATTGGGTGGCCAATAACATATCCATGGAAAGCCCTTTGAGTTAGCTACCTAACGC
ACTTCGTTTCACCTCATTCGGAGTTCGGACGAAGAAGTTATGCCCATTTTCGTAAAATATGTCCGGCAGGAAAGGCAATT
TCCAGTGAGCGTTTTTACTCTTCACCCGCCTCATTTTTTTTCTAAGTGTTGGACCATTTTTCCAAAGGGCATATGTTATT
TCCGATATACCATTAGTTCCATTCCCATCTCTAAAACATTTCCCAAAACACTTCTCGCATACTTAGACACATTTTCTCTC
AAGTTCTCTCAAGAACCCTAATCCAAAACCTTCCTCAAGATTGAAGAGACTATTGCTCCAAGTTCCAAGCTTCCATTGAA
GACACTCTCAAGACCTTCATAAAAACTCAAGGTATGTGGTGTTGAACTCATGGGTCCTTCCACCCATAGTGCCTAGACTC
TATTCTACTCACTAATTCATGGTTTAAGTTAAAATTCATAAATTAGTCTTGTTCTTTGTAATAATTTCCAACACATTGAA
TTTTAAACATAAAAAGTGATTGTTTTGAGTATGTTGTGACTCTAGAACTTGAACCTAAATTTGGAATGGATGTGGAGATT
TTCATGTGGTATTGTGGTGTTAAAAAGGTGTTGTTGTAAGTTGTTCACTGGTTTGGCTGCATAATTACTACCCTATTTTC
CACGCTCTTTGATTCTATTACATGGCTTCAAGGTGTTTGACAAAATGTCCAACTATGGAGAATTGATGAATCGATGTTTT
AAAGCTTGAGTTATGAGATGTATGGAAATCCAGATATGTGATGATGACAAACTAAACTTGTGTATATGTTCATTTCATAC
GTGAGATTGCATTAGAGCATAATGGGAATTTCCTATATAAAGTGTTGCATGACCATGCCCGGTCCGGGGGAAAAGTACCG
GACAACCATGTGAGAGGTTTATAACTCACCACCTAGGATGCTTGGGGTGTGACCAACATCAACCATGTGAGAGGTTTTGT
ATCTCACCACCTAAGATGCTTGGGGTGTTACCAACATCAACCATGTGAGGGGTTTATACCTTGCCACTAGGGTGTCCAGG
TGTGAATGACATCCCCCATCCTAAGTTGGGGTTATAGATTGGTTGGATCATGCATACACATATGATATCTACTATTAGTA
TAGATTTACTTGAACATGTTTTGACTGCACTTTGATCATGCATCCTCATATTGTTATTCATAATGCCTATGAAACTATTT
CTTGTATTTCGATTGTGTCATTGTCTATTGTTATGTTGCACCCCGCATACTTAGTACATTCCAAGTACTAACGCATATTT
TGCCTTTATGATGTCACCATGTAGGGACCGGAGCTACTCTTGATCCTTCTGTCCATTCACGTGGCTAGTACGGTGCTTAT
CCGAGTTTGTTGGTGAGTTCTCAATGATTCGAGGGCTATGTTATGTTTCCTACTCCTATGTTTTGAGACTTTAGCTTGCA
ATTGTATTTTGACTATGAGGGGAGCCGGTATTATGTCAAGGCCCCCGTCCTATCTATTATGTAGAGGTGTGCGTTGGACA
AGTATTTTGTAAATGAGCTTGACTCTTGTTCTATGATGTCATTTTGAAATGGTTTGCCCTTAGTCCCTATTTCCCGTTAA
TTAATGTTGATTGTACTTCCGCGACCGATGAAGGGTGATGACAAGTTTGAGAGGCTTGTTTGGGGTTCCTTCGGGTTCCT
CATTCGCCATGTCACGTCTAGGCTCTAGGCTTGGGTCGTGACACCCACCTTAGGATTGGAGGTAAGGTTCTTGCCCCCGT
CCGTGTATATTTGATTTTTTATATATGATAAGGCCTGGGGTGTTGTTCAGCTCCTGACCCCTCCAAGGGTCTTTCAATTA
AATAAAAATCCCCTAAACCATAACCCTAAAAGTTAAACCCTAAATTTAAAATCCTAAGAGCCAATCCCTAAAACCTAAAC
CCTAAACACTAAACCTAAACACTAAACCCGAAATCTTCAACCCAAAACCCTAAACACTAAAACCTAAACCCTAAACCACA
AAAAATTAACCCTAAATCCTAAACTCTAAACTAAAACCCTAAACCCTAAACACTGACCCCAAACCCTAAACTGTAAACCC
TAATCCTAAATCCTAACCTTAAACCCTTACCCTAAACTCTAAAGTCAAACCTTAAACACTAAACCCTAAACCTTAAACCC
TAACCCAAAATCCTAAACACTAAATCTAAACCTTAAACCCTAAACCCTAAACTCTAAACCCTAAACCTAACCCTAAACCA
TAAATCCTAATCCCTAAGCTAAACCAAAACCCTAAACACTAAATCTAAACCATAAACCATAAACCATAAACTCAAAACCA
TGAACCCTAAACCCTAAACCCCAAACCCTAAACTATAACCCTAAATTAAACCCTAAACCCTAAACCCCAAATCCAAACCT
AAAACCCAAAACCATAAAACCTAACTCCCAAACCCTTAACCCTAAACCCCTAAATCCTAAACGCTAAGCCAAAACCCTAA
ACCCTAAATCCTAAACTCTAAACCCTAAACGCTAAGCCAAAACCCTAAACCCTAAATCCTAAACTCTAAACCCTAAACCC
TAAACCCAAAACCTGGCAGCAGCGTATCTTCAGCAGGACCTCGCAGGTATGGCAAGCTTCAGAAGAAGGAAATTGAAGAG
AATTAAGGAACCTCCTTAAATTTCATAAGCCTAGAGCTCCTACGAGGAAGCTAGAACTTCTTCAGGATCTCTTTGGTTGG
TAGACCTACCAGTCAATCCTTACAGACTGTCCCTTGATAGGAAAGATCTTTATTTAGTTTTTTTACTTGTAAAGGGAGAG
TCTCCCTAATTTATGCTTTCCTAGACTCTTTGTATCGAGAGGAGTCCTCTCATATAGGTACTTAGATGATAGGCTCGTAA
GTAGATTGGGAAAGAGTTGGAGAACCTACTAAGTACTTAGTTGGCTACCAACTCTTATACCACCATTAATTGGAGGTAAG
GTTTATGTCCCCCTCTATGTACTTTTGTTTTTTATCTATGCTAAGGCCTGGGGGTGTAGCTAAGCCCCTGACCCCTCCAA
GGGTCATTAAAAAAAAAAAAAAAAAAAAAAAAAAAAAAAAAAAAAAAAAAAAAAAAAAAAAAAAACCCGTTCACGTTCAA
ACTTGCTCTCACCAGGCGGAAAATACACAGTTCACCAAAATGGCCTTAGAGCCGCCGGGGAAGCAGCTCCGACCACCGGA
GCAGTCTCAATCGACGCCCAATTCCAATATGAACGAACCGCAACAGGGCGCTTCGTCAAATTCATCAGACAACTCTTCGA
AATTGCGAAGAATTGAAGCGGTCCACGTCGTGATTTCTAAAGAAAAGTTGGACTTGGCTCGCAAAATTATGTCCCTAGAG
CAATCTGGAATGATTTGTGTTAATTCAACTAGGAATCATGAATCTACATCTAAAGATCTACCTACAGTCCAAAAATCAAA
CGATTCCATCGCACAAATTGAGAGATCTATGAAGGCGATTTCTGGAGAAATTGTCGCGAAATCGCCGGATGTGCACCTCT
AAATTCGAACAGCTTCTGATGAGATAAATGAAACTTCAACCACTGGGGAATCATCCCCAGGTCAAGGAGTACATCTTACT
AAAATTTTAGATCATTTTGACGGTGAAATCTCCGCCAACATAAAATCCGGCAAATCCACCGGAGCTCCGGTCAGCAATGT
CAATGAAGGGTCACACCAAATGAATCCTTGTGCTGAGGACAACCTCCAGAAGGTAAGAGAACACCTAAATCATCAGCAAC
ATATTAATGTTGGCTCGTCTAATCTGCAGGACCAAGCTATAGCCAAAGATGCTGATCATCACAAAGGAGATGAAGGGGAA
TCAGTTCAAATGACTAGTGTGTTGAATCAAGGACACAACCAGGGCAATGAACATATTTCAAACCAAATGATGCAACCATT
ACAACAAGATCAAGAGAAGATGTTCACAATGGAATCCACTGATGGCAATGTACAGGGGAAAATGCAGGAGAATCAGGAAA
CAGCTACAAAGGGAACTCAAGAAGCACAACTAGCAAATGATGAGGTTCATTCAGGGACATCTAAAGAAAAACAATATGGC
AAAGGGGAGAAGACCATATGGAAGGTTAAAGATACAATAAATTCCAATGCAAATACAATGCAACAAAGCAAAGACAATAG
ACGGGTACAGCCAGGAAATACCAACAGGGCGAGGGCAGGTAAGTTCGTTAATTTTGTCCCTAATGATGCTGATCATAGTG
ATACTTCTAGGAATAAATTGCATAGTGGTCAAAATGAGCTTGAGAAAGGTCAGGTTGTTGTGCAGGCTGCTGGAAACGAG
GTTACTGGACAAGCTGGGAAACTCAGTCATATAAGCCATGATATAGATCCCAAAATCCTCCCACCAACCGTCAAAGTATC
CTCAAACTTTGATAGTTACAGGCCCAACCAGCAAAGAACTAACCCAACTAGCCCAAAACAAAACCAACATAAACCTCTTG
GTAATAACACCCTTACAAAAAATGCTTATCACCAAATCCTGGATCCCCCCCCCCCACTATTTTCCAATCCTTAGCTACTA
GACTTAAAGCCATCCAAACCAAAAACTCTATCCCCATGGACATAATCTCCCCTATCATTACTACTAGACAAGGATACCCC
TCTATAACTTTTCATGAAGAGGACTTCATGCAAAAAATGTTGGGAAGATGTAAATACACTCTTGTAGGTAAATTTACTAA
TGCCATGCCCAAGATAGAGGTTATTAGAAAAAGCTTCGTTGCTCAAACTCAGCTCATTGGAGGGGTTAAGATTGCACATT
TTAACTCAAGGCATATTTATATCGATTTGGATAATGAAGCTGACCATATTTCAGTCTGGACAAAGCAGAAGATGTTCATT
GCAGGCCATCCTATGAAGCTACAAGTGTGGACTCCTACATTTAAACCTACTGAGGAAACTCATATCGTGCCAATCTGGAT
CACTTTACCCGAGCTCCTTTGGCATTGCTACTATATGGACATCCTCACTCCATTGTTGTCCCCAATTGGTAAGGCTTTAT
ATCTGGACTCTGCAACTATGCAAAAAACCAGGGGAAGTGTGGCAAAAGTAAGAGTCCAAATAGACATCACTAAAGAAAGA
CCTCAACATGTGTGGCTAGGGTTCTCGGAAAAAGATCCCTCTCTAGGTAAGTGGCAAATCATAGATTTTGAAGATGTTCC
CTCTTATTGTCTATACTGTAAGCACCAGGGCCATGTACTTGGAGAACGTCCAGTGAAGGAAAGGGATGAAGTAATAAAAC
AAAGGAAGGAGCTGGAAGCCAACAAGAAAGGTTACGAGAAGCAGCCAAATCAGAAGTCAAAAAACAATCAACAACATGAG
GAAAGTAAGGAAAAAGTTCAATCGAATAGGCAAAACAATGCAAGGAGGCCAACTAAAGTTGTTGCCACACACAAAGAGGA
ACAATGGCAAATACAAACCAGGAAGAAAAACAAAAACAACCAACAAAATCAGGATCAAGGTAAGACTCAAAATTCTCAGA
TGCAAACACAGCAAGTCCAAACATCTCACACTCAACAGACTATCCAGAAAACAGGTATGAATGCTAAAACTCCTGTGATC
GAAATTGAGGAATCTGGTGATCAGAGTCCTATACCCCCATCCCCTGTTATTGTTGATGTTCATGAATTTGGTGTTGAAAA
TGAGGTCCCATCCCCTGCAACCCCCCTGTTTGTAGCTGCTGAAGTTTTCGGAGGGAGGATGGTAGTAAAGAAGAAAATCA
CTAACTTACAGGAAGGGGTACCTACGGGGAGGGAATTGTCTCATGCTTTGCATGAGAACCACATGGTTGACCCTAGGAAT
GACCTTCCAGCCCCTGCTACTACTACAAATGTTGCCCAACAGCATCAAAAACAGGTACATCACAGTACAGAAGGAAGTCA
GCAGGTACATACCATTAGGAAGGAGGATAATCAGCCCAAAGGCTCGATGGCAAAGGATATGGGAAACAAAGCAAGCTCAA
GAAAACAGGTGGAAACCCCCAAGAGTAAGAATAAGCCTAGAAAGAAGAAGAGAGAAGCTATTAAGAAGAAGCAAGCTGAG
CAGCATCACCAAGAACTGACTCAAAATGGCAATAATGAGGAAGGAATAAACCCATGTAAAAAATTCATCATGGTGGAGCA
AGTTATGGATGTGATCCCCCTTAAAGCCCAATACAACACCCCCACTCCTGGAAAACCTCCTGATCAGGCCAAAAGGACTA
TAAGAGATAAGTATGAGGTGGAAAATTCAAAAGATGAAATAGAAGAAGACAATCCAATTGACAATGCACACGATGAAGAT
GATGAGACTAGTGAACTCTTAATCAAAGCTTTTAACCCAAACAATGATACAAAGTTTGACAGGGAGCTGCAGCAAGTTAC
CAACAAGCAGGGACTCTCTCCCAGAGGCATGCACTTGGAAAGATTACCTCTCAAAAAACCATCCTCAACCACTCCTGTAA
CAGCGGGAGACCAAACACTAGACTATTTACCTCTAAATCATCCCAATGATTAGTACAATTATATGGAATGTGCGAGGTAT
CAATACCTAAGGTGTTATAGAAAGACTCAAGAATCTCAAAAATATCCATTATGTTTCTATGATTGCCATTTTGGAACCTT
TCTCAGACCAAGGCCATGTGAACATGTTTAAAAGTATGCTTGCCATGGATAATGCTACTAGTAATGTTAATGGTAAAATT
TGGTTATTTTGGATAAATGATATAACTTGCAAGGTACTTGAAACTGATGAACAACAGATCACTTGCGAAATCAACCACAC
TGAAGCTCCTGGAACTTACATCAAGACCTTTGTGTATGCCAAATGCAAAGATTATCTCAGAAGGCCCCTCTGGGACAAGC
TACTTCATTTTGTAGATACTAGAGATGCCACCCCTTGGTGCACTGTTGGAGACTTCAATGTTACAACGGATACTAATGAA
AAGATGGGAGGCATTCCTTACAATATGAGAAAAAGTATTGAATTCATTGGAGTCATTGAAGCTTGTTGACTCATGGACTT
GGGGTTTAATGGACCTAAATTCACTTGGTCTAATCAAAGGGGTATAAATTTCAGAATTTGGAAAAGGTTGGACAGAGCTA
TGGTTAATGATAGGTGGTTGCGAATCATGCCTCACACTAGCATTACCCACCTACCTTCTGTGGGGTCTGACCACTGCCCA
CTCTTGATGGAAATGACTGTTAGACTAGAGAATCACATTAAATACTTCAGATTTCTTAACTGTTGGGCTGATCAACCTGC
ATTTACAGAGAATGTTACCAACTGCTGGAACAGGCCTATTGAAGGACATCCTATGTGGACCTTCCATCAGAAAATGAAGA
GACTTGCCTCTACTCTCAGTGCTTGGTCTAAAATGCAGTTTTGGGACATTTATGCAAAGGTCAGAGATTATGAGGAAAGA
GTCAGGCTGGCAGAAGAGGACCTCATTCACAACAACACTGAAGAACAGAGAACAAAACTTCATGGTATTAATGCAGAATA
TATCAAATTCATGGAGTTGGAGGATTCTATTCTTAAACAAAAGACTCAGTTACAGTGGTTTAAAGAGGGTGATGGTAATT
CTAAGTACTTTCATGCTTTGATTAGAGGAAGAAGGAGAAGGTTGTTTATCCACAAAATCCTCAAGGACAATGATGAATGG
GTACAGAGTGATGATCGCGCAGGCTGCCTGTGAGCATTTTCAGAACATCTTTATAGGAGAGGAAAAGCTTATTGATGAAA
TCCCCAAGGAGTGCATTCCCAGAATTATTACGAAGGAACAAAATGATAGGATGGAGGAGCTACCAACTTTGGATGAGCTG
AAGGAGGTGGTCCACTCCTTGAATCCTAATTCAGCTGCTGGACCTGATGGAATGAATGGGTGTTTTTTCCTGAAGTGCTG
GAGTATTATAAAAAAGGACCTGCTGGCAGTCATTCACTCCTTTTTCAGTGGCCATATGTTTCCTAAGTATTTTTCACATA
CTTGCCTAGTCTTGCTCCCTAAAGTGAATAATCCTAATAAACTATCTGAGTTTCGACCAATTAGCTTGAGTAATGTCACA
AACAAAATTATTTCTAAGCTATTGTGCCTCAGATTGGCTCCCATCTTGCCTTGTCTGATCTCTCCTAATTAGTCAGGTTT
CGTTAAGGGAAGGAGTATTTCAGAGAACATTATGTTAGCTCAAAATATTATTCACCAAATCAAAAAACCTAACATTGGAA
GAAATGTAGTGATCAAACTTGATATGGCAAAAGCCTACGACAGGGTGTCTTGGTCTTATACTTGTCTAATCCTTAGAAAG
ATGGGGTTTGATGAAGTCTTCATAGACATGGTTTGGAGAATTATGGCAAACAATTGGTACTCTATCATTATTAATGGAAA
GAGACATGGTTTTTTCCATTCCACTAGAGGCCTAAAGCAGTGTGATCCCCTATCCCCAACCCTATTTATTTTAGGTGCTG
AGGTGCTGTCGAGATCCTTGAACAGATTGCATCATAATCCTCATTACCATGGCTTCCATATGGAAAGGAGGGGGCCCCAG
ATTAACCATCTGAGCTTTGTAGATGACATTATTATTTTCACATCTGGGAGGAAGCATTTTCTTAAGCTCATTATGCATAC
ATTGGCTACTTATGAGAGGGTATCTGGCCAGCTCATTAACAAAGCAACAAGCCACTTCATGTTGCATTCCAATGCCTTCA
GAACCACGTGCGACAGGACAAGAAAATATACAGGTTTCCACCAAAAAGAAACTCCTCTTACTTACCTAGGATGCCCTTTA
TTTGTTGGCAGGCCTAAGATAATTTATTTCTCGAAACTCATCAGCAAAGTAGTGAACATAATTGCAGGGTGGCAATCCAA
ATTATTGAGTTATGGGGGCAAAGTAACCTTGATTAAGCATGTGTTACAATCACTCCCCATTCACATTCTCGCAGCTACCT
CCACACCCTCCATTGTTATGAAGCAAATCCAAGGAATTATGGCTGACTTTTTCTGGGGATGGAGGAATGACAAGAAAAAA
TACCATTGTTCATCATGGAAAAACTTAAGTTTTCCTTATGATGAAGGGGGAATTGTAGTTCGACTTATGAATGATGTGTG
TCAAGCATTCCAATTCAAGCAATGGTGGACATTTAGATCCAAGCAAATACTTTGGGGGGATTTTTTAAGGGCAAAGTATT
GTCAAATATCCCATCCTATAAGTAAAAAATGGGACACAGGAGAATCCCAAGCTTGGAGATTGATGATGAAGAATAAACAC
ACTGTGGAGAGCAATATCCAATGGAAAATCATAAATGGAGTCTGTTCCTTTTGGTGGGATAACTGGTTAGGAGTGGGTCC
GTTAGCTCATTATACCTCGAACAACAACAGGTTCAACAATGAATCTGTTTCAGAATTTATTGAAGATGGACATTGGAACA
TGCCTAAGGTGCTACGGGTAGCTCCTCCAAGCCAGGTACAAAATATTTTATCCATGCAATTACAACTCCAGCAAGGACTG
CCTGATCAGGCAGTGTGGAAGCTCAACACCAGTGGTCTATTTTCTGTCTCATCCGCATAGAATAGTATTAGAGAAAAAAG
GGAAAAAACCAAGATCAACACTTACACTTGGCATCTAAAAATTCCTTTTAAATGCTCCTTTTTACTTTGGAGAGCCATCA
GGGGCAAACTCCCTACCAATGAAAAGCTTTCGAGCTTTGGAATTGAGCCTAGCGACTGCCACTGTTGTCACTATCCAGGT
ATAGACACTATCGAGCAAACATTCAATTCAGGAGACTTTGCCAAGGCTGTTTGGAGGTACTTTGCAATCTCGCTGGGTAT
CCAAACTGATTTCTTGCCACTTAGAAACATGATCATGAGATGGTGGAGTGCTACTCACAACAATGAAGCACACAAATTAA
TTTTACAAGCCACACCTATCTTTATTTGTTGGAATTTGTGGAAAAATAGGTGTGCTGCAAATTACGGGTGCAAGTAGTCC
AGCATTGCAAGGGTGAAACATTTAGTAATTCTGGACACTTTCAAGCTACTACACACAGTCTTGCCTTATATTTCTTGGCC
TTTGAGGTGGAACAAGTTATGTAATGTCATCGAAAAATGTACCCAAGACGCCAAGGTTACTGCAGTCCAGTGGACTAAAC
ATCCACACAGGTGGGTTAACCTTAACACGGACGGGAGTGCTTTGAGTAATCCGGGCAGCATAGGAGCAAGGGGTGTCATC
AGGAACCACCTTGGAGAAATTATCTTGGCCTTTTCAGCTCCCTTGGGGACAGGAACAAACAACCAAGTAGAGGTGGAAGC
TGCGATTTTCGGCATAACATGGTGCATACATATGAAATATAATCAAGTGATCCTTGAAGTCGACTCCCAACTGCTGGTCG
ATTGGCTTAAGAACAACAAATCGATCCCCTGGAACATTTCCTCCCAAATGCAACAGCTCCACCAACTTGCCACTCAACTT
GATCATTTCAAATGCATTTACACTTTCAGGGAGGCCAATTTTGTGGGAGATGTGCTCTCTAAACACAGCCACCAGATTCC
TAATCCTCAGGTATACGTCAATATCCAGCAACTTCCCAAACTTGCGGCAGCATACTTCCAACAAGACCTAGCAGGTATGA
CAAGCATCAGAAGACGAAAATTGAAAAGAATTAAGGAACCATCTTGATTTATTCCTATCCTTGAAGACTTATGAAGGAGC
ATGAACTTCTTCAGGCCTTCCTTCTGATGATCCTCCTGTCATCTTTTTCTAGTCTGTCCCTTAGCTAGGATAGCTTTTAT
TTTTAATCTTTCCTTTGTAAGGGGAGAGTCTCCCTCATTTATGCTTCCCTAGAATCTTTGTATCGAGGGGAGTCCTCTCA
TATAGGTTCATAGAATATAGGTTCAATTTTGTTTGGTGAAGAGTTGGAGAACCAACTAAAGTTACTTAGTAGGCTACCAA
CTCTTGCACCACATTTTTGTGGAGGTAAGGTTTATGTCCCCCTCTTTGTAGTTTCTGCTTTTTATTTATGCTATGAAGGC
CTGGGGGTGTTGCTAAGCCCCTGACCCCTCCAAGGGTCCTTAAAATAAAAAAATAAAAAAAATAAAAAGCCCTTAACCCT
AAACCATTAATCCTAAACCCTAACTCCTAAACGCTAAGCTAAAACCCTAAATCCCAAACTCTAAACCCTAAACCCTAATC
CTAACCCCTAAATCGTAAACCTACAATTCGAAACCCTTAACCAGACCTACAACCCAAAACCCTAAATCCAAAACCCAAAA
CCCTAAGCTCAAAACCCTAAAACTTAAACCCTAAACACTAAACTTTTAAACCTAAACCCTAAGTAATAAGCCCGAACCCT
AAGCCGAAAACATAAATAGTAAATCTAAACCCTAAACCCTAAACCCTAAATCCTAAAAACTAACCCTAAACCTAATCCCT
AAAACCCTAAACCCTAAAACCTAAACACTAAAACCTTACCCCTAAACCTCAAACCCTAAACCTGCAAACCTAAATCCTAA
ACACTAACCCAAAAACCCCAAACCATAAAATTTAAACAGTAAACGTAAAACTCAAAACCTTTAAACCAAAAACCTAATCC
CTAAACCCTAATCCCTAAATCTTACACCCTAAAGTTAAACCTTAATCCTAAACCCTGAATCCTAACCCCTATACCCTAAC
ATATAAACCCTAAACCTACAACTTGAAACCCTAAACCCAAAACCATAAATCCTAAACCCTAAAACCTCAACCCTTAACTC
GAAACACTAAATCCAAAACCCTAAACCCTAAAATTTAGTCACTAAACCAAAAACCCTTAGCCATAACCTCTAATCTCAAA
ACCCTAAACCCTAAACCCTAAACCCTAAAAGTTAAACCATAAATTTAAAATCCTAAGACTCAATCCCTAAAACCTAAACC
CTAAATACTAAAGTTAAACCCTAAATCCTAAATCTTCAACCCAAAACCCTAAACACTAAAACCTAAACCCTAAACCATAA
ATTGTAAACCCTAAACCCTAAACACTGACCCTAAACCCTAAACGCTAAACCGTAACCCTAAATCCTAACCTTAAACTCAT
ACCCTAAACCCTAAACCCTAAACATAAAAACTAAACCCTAATCCCTAAACCCTAACCCTAAACCCTAAACCCTAAACCCT
AAACTCTAAACCCTAAACCTAAACTTAAACCCTAAACCCTAAACCGTAAACCCTAAACCAGAATCCTAAACCCTAACCCT
AAACCCTAAATCCTAAACTGTAGTCCCTAACCCTAAACACTAAATCCAAACCGTAAATCCTAAACTCTACACCCTAAACC
CTAAACTCCAAACCTTAAAGCCAAACCCTAAACCATAACCATAAACCTATACCCTAAACCCTAAATCCAAACCTTAAACC
CTAAACTATAAACCCTAAATCCCAAACCCTTAACCCTAAACCATTAACCCTAAATCCTAAATCCTAAATGATAAGCATAA
ACTGAAAACCCTAAATCTTAAACTCTAAACCCTAAACCCTTAATCCTAACCCCTAAACCTTAAACCTACAACTCGAAACC
CTTAACCGTAAACCTACAACTCGAAACCCTTAACCCTAAACCTACAACCCAAAACCCTAAAACCAAAACCGAAAACCCTA
AGATCAAAACCCTAAAACCTAAACCCTAAACACTAAATTTTTAACCCTAAACCCTAAGCAATAAACCCTAAACATCAAAA
CACTAAACCTAAGCCTAAACCATAAACCATAAATCTAAACCCTAAACCCTAAATCCTAAACCCTAAACCTAAACCTAAAC
CCTAAAACCCTAAACCCTACACCCTAAAACCTAAATTCTAAACCTTAAACCCTAAACCTAGAACCCAAAACCCTAAACCA
TAACCCAAAAACCACAAACCCTAAAATTTAAACCGTAAACCTAAAACTCAAAATCCTAATCCCTAAAACCTAAAGCCTAA
ACCCTAAAGCCTAAACCCTAATCCCTAAATCGTACACCTTAAAGCTAAACCCTCACCCTAAACCCTAAATCCTAACCCTT
AAACCCAAACCTCTAAACCCTAAACCTACAACTTGAAACCTTAACCTCTAAACCCTAAACCGTAACCCTAAATCCTAACT
TTAAACCCATACCCTAAACACTAAACCCTAACCTTAAACACTAAACCCTAATCCCTAAATCCTAACCCTAAACCCTAAAC
CTAAACCCTAAACCCTAAACCCTAAACTCTAAACCTTAAACCTAAACCCAAACCCTAAACCCTAAACCCTAAACCCTAAG
TCGTAAACCCTAAACCATTATCCTACCGCACCCTTATTTCTAAATTTTTTTCTCTCTCTAAATTCTCTAACTAGATAAAG
TGCTCCAGCAGCTGTCCCTAACGGCTACTCACTCAGCAGACGCGCGCACCGCCGAAATGGTGCTTGAGCCGCCAGTGGAG
CTTCCCCGGCCACCGGACCAATGTCAATTCGAGCGCCATGGCAATGGCAACAAACCCCAGTTACTCACATCCCATTATAC
ATCCCAAAGGTCCTCGAAATCGCAAGATACATACATGGTCAACACAGCATTTTCGGAGAAGGAGCTGGAAGGAATGAAAA
AAATTATTTCCTATGCAACTACTGGATCGAATCATGGAAAAGTGTTAGGAGTCATGGATTATACTAGTCCCGATCTACCA
CATAGCAAAAAATCAATCGATTCCACCGTCCCAATCGATCGCAATCGCGAGAAGATTTCAAAGAGAAACGCGAACAAATC
GCCTGAGTCGCGTCGTCAAATGCAAATCACCTCCGGTCAAATTTGAATTGTATCAACCACTGGGGATTACTCATCTCAAG
ATGGCGTACATCTCACAGAAATCTCAGTACAAATGGACAGTGGAATCGTCGACTGGGAGAATTCCGGTGTAAATCAATCT
AAGGTCGTCGGAGTTCATGAAAAATCTGGGAATATGAATTTTTCCCCTCCAGTAGACATACATCTTTCTAATATTTCAAG
CAATCTTGATGGAGGAAACATCATTGACAATCAAGTTAATCGACCAACTGATCATCCAAAGAATGTCAATGAAGGAGCTA
GTAGAAATATGCATAACATTGAAGGAAGTGGCTCATTACCAGACTCATCTGTAGGAATTAACATCCAGTTAGATGCAAAT
TCTCAGTTAGGGGAAAGAACCTTACAAGACGGAGATGATGCAATGCAGGAAAAGAGTTTTGAATGGGCAGCAGACCAATG
AGCAACCCACAAAGATTCATAACTCTGAAATTTCATCGGATGAAGCTCATTTCTCTAATTTTTCATTTGGTATTAAAGGT
AATTCCACTAACATAACTCCAATTCCTATTACATATACAATGCAGGTTGCACCAATACAGGACAAGCCAACGGGTGAACT
TGGACAAACACAACAACAAGGAAAGGATCAAACATGCCAAGTGAAGCAGTCTAAGAACCAAGAAATGCAGACAGATAATT
CAGTTACAAAAATTAATAATCAATCCTTGACTGATAACACTGAGGCTCATATACAGAATGTGGTAAATGAGCACAATAGT
AGGTCTGTTGAAGTGTCGAAACAGGTACAAAACCAAGGTCACACAGACAAAGAGCAATTTTAGGAGCAACCTAAGGAACT
AAACCTACAAGGAGGCAAAAGTATAACTTATGATAGCAAAGACAAAGCCAACATGAACTACCACAACAACTTTCCTAAGA
TCTCTAACAATTACACTAGGTATGATACTAATATCCAAAGGAAGGAAGATGTTGTCACCAAGGTGAACAATGATATTACT
CAAGACAATGGAAAACAATCAAAGGGTCAACAACAAAGTCAGGATCAAAACAATACGAAATAAGAAAGAGTCCCGGAACC
TGCCCCCTTCACCATCATTCAATCATTTGCTGCTCGTCTAAGGTACAACCAATCCAAAGAAGAAATCCCTATTGTTTTGA
ATTATCCTATTCATACTACTAGACAAAGATTACCTATTGTTCTTCTTGAAGAGACTGATTATAGTATTAAATTGGCTGAA
TTCTGTAAATATACTCTAGTGGGCAAATTTACCAATACCATGCCTAAAATGGAGGTGATTAGAAAAAGTTTCACCATTCA
TGCCCAGCTAACAGGGGGAGCGCAAATTAGTCACTATAATTCTAGACATGTGTACATTGACCTTGATAATGAATTTGATT
ATGTTACGGTTTGGACTAAACAAAAGATGAGTATAGAAGGTCAAATAATGAGAATTCAAGCTTGGACCCCTGATTTTACT
CCAGAAGAAGAAACTCCTATAGCTCCCATTTGGGTTGCTTTACTTGAACTCCCATGTCATTGTTACAATAAAGTTTTTTT
GACTACTGTCCTGGAATCTATTGGGAAGGTTCTATACCTAGATTCCCCTACCTCCCAAAGGACTAGAGGCAGTATGGCTA
GGGTGAGGGTCTAGGTTGACCTTACCAAAGCAAGACCTCCTCACATTTGGATGAGTTTCAAGAATGTGGATCCAAACAAA
GGAAGATGGAAAAAAACTCAATATGAAGGCATCCCGGATTATTGTATGTATTGTAAACATCAAGGGCACCTGGACAATGT
CTGTACTGTTAAAATGAGAGATGTGGATTTCAAAAGGAGCAAAGAAATGGAAATTGAAAAACAAAACAAAACAAAACAAA
GAGTGGACAAGGCAGTGGTATAACAGAAACAGGTACAATGCCACAAGGCCAACAACATATAATGCAAGAAAACGAATACA
GGAATGGTGAGACCAAAAGACAAAATCAAGTGCTGCAGCAGCACACAAACCAACAGCAGGCATTCAAGAAGGGACAACAG
AATCAGCAGGACCAAGAAGTCACAGATCAGGAAGAGCAATGGCAAGTTCAGAAAAGGAAACAAACAAAAAACCAAGAACA
TCCACCTCCCAAAACAGCCTGGAGACCTGTATCACCGCAATATAAGACAACCAAAACCAATATGCAACAGTCATCTTCCA
CACCAGGTATATGTAATATTCCTATTCAAAATAATTATACTGATTTAACAATGCAGGAACAACCAAACAAAGGCACTACT
GGGGGAAGCACCAATAATGAAATATCAGACCATGGATTGCAACCAGCTGAAGGGTTAAAAGATAACCCACCTACAGATTC
TAATCACATTAAAATGAATTTGCAACATGGGCAAGTCATAGCTAATAGTAATAACAAGACCACATGTATTGACTTATTTC
TCCCATTACCCCATTCCCTCCATGTTATATATGTTGATGCTGAAAAATCTGATGAAGTTAATGGAGGGATGGATGGAGGG
TGTCAGGAGAATCCAACTAACTTGCAGTAAGGGGTGTCCAAAGGGGGAATTTGTCTAATGTTATGCATGAGGGGGTTCAC
AATGACCTTAGTAGGGACCTTAGAGTCCCTGCAACCACTACTCATAACAATGTCAAAGTAGTCCATCATATGCAGGAAAT
TCAGAAAGGTCCCCTGGTTCAGGCTACTGATAAAATTGGTTCCAAACAGGTTGCCAGTACAGTAGAATAGGTAAAGGTTC
CTAGAGAATACAAACAGCAGAAGGGTCAGGGTGATGGGCCTGCAACCAACAGCTAGATTCAGCAGAAGAAGGGTGCTAGC
AGTAAATATTGAAGGCACCTAGGACTTTAACATTACTGAGAAAGAATTTGGAAAGAAAACTCCAAACAATAAATCCAGAG
GAAAAATGAGCAAGAAAAAGAGACAGGCTATAAAAAGAAGACAACAAGCAGAAATAGGGTTGCAGGGTAATAAGGCAGGA
AGTCAGCAGGAAAATTCAAAAGTTAACACTAGCCAAAATACACAAGATTAAGAGGATGATTATGATATCATGCAGTCTGA
AGATGAATTTGATCAAGATACTCAATCTTTTAATGAAAATGACGAGGAAGAGGAGGAGACAAGCAGGCAGTTTATTAAGG
CATTTGGGTCTACAATGTTTCAACAAGAGATTCAAGAGGTGTCTAATCAATAAGGGCTATCTCCTAGAGGTAGACAAAAC
TCCAAGCAAGCTAATACCAACACATCTGCTAATTCAAGCAGACCCAACACCAGGTCTAGAAGTAGAGGTTTTTGATGATC
AGAGTTCTTTGCTGGAATGCGAGGAGTATCAACTCCCAAGGATCTCTTGAAAAACTTCAAACTCTCAAGAAGCTACACAA
TATCACTTTGATAGCAATTCTTGAACCATTTGCTGATAATGTTCACATTAACACTTACAAAAGTCAATTGAATATGGACC
AACCTCATTACAATAACAATGGAAAAATATGGATTTTCTGGAACACTGATGTAACATGCACTATTTTGGAAGCTGAGGAT
CAACATATTACTTGTGAGTCAAATCATGTGGAATGCAGTGAAAAATTCATTACTTTTATTTATGCAAAATGCAAGGAGCA
TCTTCGAAGACATCTGTGGGATAAACTGATTCACTATTCTATTAAGGAGGAACTTTGGTGCACTATTGGTGATTTTAATG
TGATTAGTTCTACAAAAGAAAAGTTAGGGGGGTTGCCTTATAATATGAACAAAAATTTTGACTTTCTTAGTGTGATTGAG
ACTTGTGGTTTGATTGATATTGGCTATAGTGGTCAACACTTCACATGGTGTAATCAAAGGGCTGATGAAGCAAGGGTCTA
GAAAAGGCTTGATAGAGCCATGGTTAATGACAAATGGTTTGAGGTGATGCCTCAGACTACCATAACTCATTTACCTTCAG
TAGGATCTGATCATACACCATTGCTTATGGAGCTCACTGCCAAAGAGGAGCAACACACTAAATATTTCAAATTCCTTCAT
TGTTGGACTAACAGTGATTCTTTTATGAATACAGTAGATGAATGTTGGAATAGAGAGGTGCATGACAACCCTATGTGGAG
ACTACATCAAAAAATGAAGAGACTTGCTAACACTCTTAGTGCTTCGTCCAGGAAAGAGTTTGGGGATATCTTCAGTGTTG
TCAGAAGCTTTGAGGAACATGTTAGAGCTGTAGAGGAGGAGATTATTACAAATAATTCTAAGGCCAACAGGACCAAGCTT
CATTATGTCAATGCTAATTACATAAAATATCTTAAGTTGGAATCACCTATCCTTAAACAAAAGACTCAACTTCAATGGTT
TAAGGAAGGTGATGCTAACTCAAAATATTTTCATGCAATCATGAGGGGAAGAAGGAGAAGATTATTTATTCATAAAATTA
GTGATGACAGTTGTATTTAGTTCTAAGGAGACAAGGAAATTGGTCAGGCTGCCAGCAAATTTTTTTTAAAAAAAATTTCT
GGAAAAGAAGACAGAATAGCTGACCATATTCTTCAATGCTTACCAAGACAAGTTACTGATCAGCAAAATCAAGTCCTATA
GGAGATGGTTAGTATGGAGGAGGTTAGAAATGTTGTATTTGCAATGAACCCTAACTGTGCATCTGGTCCCGATGGGTTTG
AAGGTAAATTATACCAAAGATGCTGCGAAATTGTAAAGGTTGATCTGCTCCTAGCTATTCAATCCTATTTCAATGGGCAC
ATGTAACGACCCAGAAAATGATAGAGTGAAACTAGAGCCTCACATGTGAGTTTAGAGTCGAGAACCTAATGAAATGATTA
TATTTGAATTTGACCCAAAAAGTTCTTAAAAATGTGCTTCGGAAGTTACCGAAAACTTGCTTAGCTACTTATAAAAAGAT
CCGTTTCGTTTTTTTGAAAATCCGACTTCATATTCTTGTTTAGGGGGTCAAATTGAGTGGGAAATGGGTCTAACCCAAAT
TTTAGAGCAACCGTATCAAAATCCGAAATTTCCAAGTGAAGCCTTTTTCGAGGGTCTACTTTGAAGGGTCATATCTCCTA
GCACACGAATTATTTGGGTGGCTAATAATATATCCATGGAAAGCCCTTTGAGTTAGCTACCTAACGCACTTCGTTTCACC
TCATTCGGAGTTCGGACGAAGAAGTTATGCCTATTTTCGTAAAGTCGGTCCGGCAGAAAAAGGCATTTCCAGTAAGCCGA
TTTACTGTTCATTTACTGTTCACCCGCCTAAAAACTTTTCTAAGTGTTGGACCATTTCTTCCAAATGACATATATTATTT
CCTATATACTATTAGTTCATCCCCATCCCTAAAATCATTCCCTCTCTCAAATATTTCTCTCCAACTCAAGAAGAAGAAGA
AGTGGGAGCTAGGGCTTGGATTCAAAGCTTTCTTCATCAAATTTTGTGGGA
>mtp2112.contig_7
CATGAAAGGTGTGGTTCGTTTTGGTAAGAAGGGGAAATTAACTCCTACGTATGTCGGTCCTTATGAAATAATAAGAAGGG
TTGGTAAAGTAGCCTATGAGTTGGGGTTGCCCAAGGAGATGGAATTAGTTCATCCGGTATTCCATGTATCGATGTTGAGG
AAATGTGTTGGTGATCCTAACGCTATTGTACCTCTTGAGGTTGTGGGTGTTGTAGAAGATAATTTGACGTATGAAGAAGT
CCCGGTTCAGATCTTAGATCGACAAGTTAAAAGGTTGAGGAACAAAGAAGTGGCGTCCGTTAAGGTGCTTTGGAGAAATC
AACAAGTGGAGAGTGCTACTTGGGAGGCCGAAGCGGACATGCAAAGACGTTATCCTTATCTATTCAACTCCACTCAAGCC
TAAGGTATTAAATCAAGTCCTTTGTACTCCATCGAGTCTTACATTTCAGGCTCTGAATCATTTCAGGCTCTGAATCATTA
AGTTTTGAAATCTTGAAGTGATGTTTAAATAAAATTTTTGCATTCATGTTGGGGCTGATATGTTCTTACTAAGTCTTGCC
TTGTACGTCTCTTCCACATTCGGGGACGAATGTTCCCATGGGGGAGATATTGAAACGACCCCAAAAATGCCCGAAAATGT
GCTTCGGAAAAACCTATAATTGTAATTTTCATATATCTCAAAATCCGTTTCGTTTTTCAAAAATCCGACTTCATATTCTT
TTTTATGGGGTCAAATTGAGTGGGAAATGGGTCTAACCCAAATTTTAGAGCAACCGTATCAAAATCCAAAATTTCCAAGT
GAAGCCTTTTTCGAGGGTCTACTTTGGAGGGACATATCTCCTAGCACACAAATTATTTGGTGGCCAATAATATATCCATG
GAAAGCCCTTTGAGTTAGCTATCTAACGCACTTCGTTTCACCTCATTCGGAGTTCGGAGGAAGAAGTTATGCCCATTTTC
GTAAAATCTGTCCGGCAGAAAAAGACAATTTCCAGTAGCTAATTTTACTGTTCACCCGCCCCATTTTTTTTTCTAAGTGT
TGGACGATTTTCTTCCAAAGGGCATATGTTATTTCCTATATAGCATTAGTTCAAATTTCATCTCTAAAACATTTCCAAAA
CACCTCTCCCATACTTAGACACATTTTCTCTCAAGTTCTCTCAAGAACCCTAATCCAAAACCTTCCTCAAGATTGAAGAG
ACTCTTGTTCCAAGTTGCAAGCTTCCATTGAAGACACTCTCAAGACCTTCATAAGAACTCAAGGTATGTGGTGTTGAACT
CATGGGTCCTTCCACCCATAGTGCCTAGACTCTATTCTACTCACTAATTCATGGTTTAAGTTAAGATTCATATATTAGTC
TTGTTCTTTGTAATAATTTCCTACACATTGAATTTTAAACATGAAAAGTGATTGTTTTGAGCATGTTGTGACCCTAGAAC
TTGAACCTAAATTTGGAATGGATGTGGAGATTTTCATGTGGTATTGTGGGTGTTAAAAAGGTGTTGTTGTAGGTTGTTCA
TTGGTTTGGCTGCATAATTACTACCCTATTTCTCATGATCTTTGATTCCATTACATGCCTTCAAGGTGTTTGACAAAATG
TTCAACTATGGAGAATATATAAATTGATGCTTTAAAGCTTGAGCTATGAGATGTATGGAACTCCAAAGATGTGTTGATGA
CAAACTAAGTTTGTGTATATGTTCATTCTATACGTGAGATTGCATTAGAGCCTAATGAGAATTTCCTATATAAAGTGTAG
CATGACCATGCCCGGTCCGGGGGAAAAGAACCGGACAACCATGTGAGAGGTTTATATTTCACCACCTAGGATGCTTGGGG
TGTGACCAACATCAACCATGTGAGAGTTTTATATCTCACCACCTAGGATGCTTGGGGTGTGACCAACATCAACCATGTGA
GAGGTTTATATCTCACCACCTAGGATGCTTGGGGTGTGACCAACATCAACCATGTGAGGGGTTTATACCTTGCCACCAGG
GTGTCCAGGTGTGAACGGCATCCCCCATCCTAAGTTGGGGTTATAGATTGGTTGGATCATGCATACACATATGATATCTA
CTATTAGTATAGATTTACTTAAACATGTTTTGACTTCACTTTGATCATGCATCCTCATATTGTTATTCATAATGCCTATG
AAACTATTTCTTGTATTTCGATTGTGTCCTTGTTTATTGTTGTGTTGCACCCCGCATACTTAGTACATTCCAAGTACTAA
CGCATATTTTGCCTACATGATGTCACCATGTAGGGACCGGAGCTACTCTTGATCCTTCTCTCCATTCACGTGGCTAGTAC
GACGCTTATCCGAGTTTGTTGGTGAGTCCTCAATAATTCGAGGGCTATGTTATGTTTCTTACTCCTATGTTTTGAGACTT
TAGCTTGCAATTGTATTTTAACTATGAGGGGAGCCGGTAATATGTCATGGCCCCCGTCCTATCTATGTATGTAGAGGTGT
GCGTTGGACAAGTAATTTGTAAACGAGCTTGACTCTTATTCTATGATGTCATTTTGAAATGGTTTGCCTTAGTCCCTATT
TCCCGTTAATTAATGTTGAATGTACTTCCCCCACCGATGAAGTGTGATGACAAGTTTGAGAGGCTTGTTTGGGGTTCCTT
CGGGTTCCTCATTCGCCATGTCACCTTTGGGCCCTAGGCTTAGGTCGTGACATCAAGTCCCATTGCCCTTCGACCCAAAA
TTCTGCTACTGTTGTATTGTTGAATCTGTGACTGTCAGTTGAGAACTGAGCAAGGGGTCCAACACCAAGCCAATTGTCCC
ACCAGAAGGAACAATTGTCTGAGTTGAGTTTCCAGGTGATGTGCTCTTCCACCTTGTGTTTGTTGTGCATCATCTGTTTC
CATGTCAGTGATTCACCTGTGTCTTATTTCTTACTAATATAATTGGATCTTTGATAATACTTAGCCTTCAAAAACTCTCC
CCAAAGGGTTTGTTTGGATCTAAAGCACCACCACTGCTTGTATTGGAAGGCTATGCATACATCCTTGAGATTTCTCATAC
CAATACCTCCCTCCTCATAAGGAAAGCTTAGATTTTTCCAAGAAGCCTAATGGTATTTCTTTTTTTCGTTCCTCCATCCC
CAGAAAAAGTCAGCCATGATACTTTGGACCTGTTTTAGGAAAGTAACAGGGGGGGTCACTACTGATAAGAGGTGAATAGG
TAGGTGTCACGACCCAAGCCTAGGGCCTAGACGTGACCGGCGAATGGGGAACCCGAAGGAACCCCAAACAAGCCTCATAG
CGTATCATTACACATCCTTGGTCGCGGAAGTAATTAAAATGACCATAAGCAATACGCATAATCAAAGGGGGAAATCGGGA
CTAAGGGAGCAAGAGAAAAAAAAGAAGAAATGGTACATAAATACCATAGATGAGTCAAGCTCAAGCATAATACACAACTT
GTCCAACACCACCTCTAAACATGAGTACTTAGCGGGGGCCAAGACAAACTACCGGGCTCACCCTCATAGTCAAAACATAA
CTAAAAAGAAAAGTCTTATACATAGCAAAAGATCATGAGCAACGTCCCCGGAATGGAGGACTCACCAATAACCTTGATAG
GAAATCGTATTAGCCACGCGGAGGAGGATGGTCAAGCGGTGCTCCGGTCCCTACATGGTGACATCATGTAGGCATAGAGT
ATGCGTTAGTACGTTTGAATGTACTAAGTATGTGGGGTGCAATGCAATGCAACAAGGGATGGACATCATAGGCAAAATGC
ATAATCGTACCCGATAGATAGCATATTAATGAGATGATATTTATAATGATGCTTATATAAAAATCATATTTAGTAGGGCA
TAGTATATGTGTAGTGAGTGACCATCAATATAGTATTTCCAAGGCCTACCACCCCCTTGGAGAGGCGAAAGAGGTACAAA
CCCCTCAATATGGTTACCCGGGCCTACCACCCCCCGAGCTAGGGACCAAGGTACAAACCCCTCGATATGGTTATACGGGC
CTACTACCCCCCGTACTAGGCAACCAAGGTACAAACCCCTCGATATGGTTATACGGGCCTACTACCCCCCGTACTAGGCA
ACCAAGGTACAAACCCCTCGATACGGTTATACGGGCCTACTACCCCCCGTACTAGGCAACCAAGGTACCAACCCCTTGAT
ACGGTTACCCGGGCCTACAACCCCCCGAGCTAGGCTTGGTCGACTCACACACTATATAGAGAAAATCATATACATGTATC
AATTTCATCATCATTTCAATACTTATATAATCATCCGACTCATAGGACGTACATTGGACCTTCTATTTCATAAGAATTCT
ATAAATGACATTTTATCAAACATATGGTGGGCTACTTGTTCATGTAAATAAAATCATGTGTTTCAAGAGTACTAAGTCCA
ACCAATTTCAAAATCCATATAAAACAGCCCACCAACAACATACATATATATATACATATATAACAACCTTCATAATTTGA
TCATGGAGGCATGAAAACCATAAACATCATATAATCATTCCATTTCATGATAATATACAAAAATAGACCATAATAGGATG
TGTAGTAATAATTCCATAATTCAAGAGTTCATAAATGATCATAAGGACCCATAAACTTTAAGTAAAATAGAGGATAAATG
GTTGGACTTGTGGAAAGGAAGGTTTCCACAATCAACCCACATACCTCAACTTTGGAGAATTCTTGATGAAGATTGGAATG
GAGAATTGCTTGAGATTGAATCTTGAATCCGGAATTAAAGCTTGGGATCCTTGAATTTGGTTGATGATCTTGGTGGAATT
TTTGGAGAGGGTTTAGAGAGAGTTTTTTTGGATGTTT
>mtp2112.contig_8
CATTGCAAAATTGGTTTCGGGTTGCCATAGTTGTCAACAAGTCAAGGCCGAACATCAAAGGCCGGGTGGCCTAACTCAAG
ACATTGAGATACCTACTTGGAAGTGGGAAAAAATCAACATGGATTTTGTAGTGGGCTTACCCAAGGCTAGAAGAGGCTTT
GATTCGGTTTGGGTGGTGGTTGATCGAATGACAAAGTCATCTCATTTTCTACCGGTTAAAACTACTTATGGGGCTGAAAA
GTATGCCAAGTTGTACATTCATGAATTGGTAAGGTTGCATGGGATTCCTTTGTCTATCATCTCGGATCGTGGTGCCCAAT
TCACTTCTCACTTTTGGAAGTCATTCCAAAGGGGTCTTGGTACAAAAGTAAAGCTTAGTACGGCCTTCCACCCTCAAACG
GATGGCCAAGCCGAAAGAACAATTCAAACCTTTGAGGCTATGCTTAGAGCTTGTGTATTGGAGTTGAAAGGTAGTTGGGA
TGATCATCTTCCTTTGATTGAATTTGCATACAACAATAGTTATCATTCTAGTATTGGTATGGCTCCTTTTGAGGCACTTT
ATGGTAGACGGTGTAGGTCACCGGTTGGGTGGTTTGAAGTTGGAGAGGTGGCCTTGTTGGGTTCGGATCTGGTCATGGAT
GCTCTTGAGAAGGTAAGGATGATTAGGGTGAGGTTGAAAACAGCCCAAAGTCGTCAAATGTGTTGGTAATCCTAACGCTA
TTGTACCTCTTGAGGTTGTGGGTGTTGTAGAAGATAATTTGACGTATGAAGAAGTCCCGGTTCATATCTTAGATAGACAA
GTTAAAAGGTTGAGGAACAAAGATGTGGCGTCCGTTAAGGTGCTTTGGAGAAATCAACAAGTGGAGAGTGCTACTTAGGA
GGCTGAAGCGGACATGCAAAGACGTTATCCTTATCTATTTAACTCCACTCAAGCCTAAGGTATTAAATCAAGTCCTTTGT
ACTCCATTGAGTCTTATATTTCAGCGCCTGAATCATTAATGTGCATATATATTTAAATTGATGAGTTATGGATGCTTTAC
ACTAAATTTTGAAATCTTGAAGTGATGTTTAAATAAAATTTTGGCATTCATGTTGGGGCTTATATGTTCTTACTAAGTCT
TGCCTTGTACGTCACTTCCACATTCGGGGACGAATGTTCCCAAGGGGGAGATATTGAAATGACCCAAAAAGTTCTTAAAA
ATGTGCTCCGAAAGCTAACGAAAACTTGTTTAGCTATATATAAAAAAAAAATCAGTTTCGTTTTTTGAAAATCCAACTTC
ATATTCTTGTTTAGGGGGCCAAATTGAGTGTGATATGGGTCTAACCCAAATTTTAGAGCAACCGTATCAAAATCTGAAAT
TTCCAAGTGAAGCTTTTTTCGAGGGTCTACTTTGGAGGGTCATATCTCCTAGCACACAAATTATTGGGTGGCCAATAACA
TATCCATGGAAAGCCCTTTGAGTTAGCTACCTAAAGCTCTTCGTTTCACCTCATTCGGAGTTCGGACGAAGAAGTTATTC
CCATTTTCGTAAAATCTTTCCGGCAGGAAAGGCAATTTCCAGTGAGCATTTTTACTATTCACCCGCCTCATTTTATTTTC
TAAGTGTTGGACCATTTTTCCAAAGGGCATATGTTATTTCCTATATACCATTAGTTCAATTCCCATCTCTAAAACATTTC
CCAAAACACCTCTCCCATATTTAGACACATTTTCTCTCAAGTTCTCTCAAGAAACCTAATCCAAAACCTTCATCAAGATT
GAAGAGATTCTTGCTCCAAGTTCCAAGCTTCCATTGAAAACACCTTCAAGAACTTCATAAAAACTTAAGGTATTTGGTGT
TGAACTCATGGGTCCTTCTACCCATAGTGCCTAAACTCTATTCTACTCACTAATTCATGGTTTAAGTTAAGATTCATAAA
TTAGTCTTGTTCTTTGTTATAATTTCCTGCACATTGAATTTTAAACATGAAAAATGATTGTTTTGAGCATGTTGTGACTC
TAGAACTTGAACCTAAATTTGGAATGGATGTGGAGATTTTCATGTGGTATTGTGGGTGTTAAAAAGGTGTTGTTGTAGGT
TGTTCACTGGTTTGGCTGCATAATTACTATCCTATTTTCCATGATCTTTGATTCCATTACATGGCTTCAAGGTGTTTGAC
AAAATGTCCAACTATGGAGAATTGATGAATCGATGCTTTAAAGCTTGAGTTATGAGATGTATGGAAATCCAGAGATGTGT
TGATGACAAACTAGGCTTGTGTATATGTTCATTCCATACGTGAGATTGCATTAGAGCCTAATGGGAATTTCCTATATAAA
GTGTTGCATGACCATTCCCGGTACGGGGGAAAAGAACCGGACAACCATGTGAGAGGTTTATATCTCACCACCTAGGATTC
TTGGGGTGTAACCAACATCAACCATGTGAGAGGTTTATATCTCTCCACCTAGGATGCTTGCGGTGTGACCAACATCAACC
ATGTGAGAGGTTTATATCTCACCACGTAGGATGCTTGGGGTGTGACCAACATCAACCATTTGAGGGGTTTATACCTTGCC
ACCAGGGTGTCCAGGTGTGAACGGCATCCCCCATCCTAAGTTGGGGTTATAGATTGGTTGGATCATGCATACACATATGA
TATCTACTATTAGTATAAATTTACTTAAACATGTTTTGACTTCACTTTGATCATGCATCCTCATATTGTTATTCAAAATG
CCTATGAAACTATTTCTTGTATTTCGATTGTGTCCTTGTCTATTGTTGTGTTCTACCCCGCATACTTAGTACATTCCAAG
TACTAACACATATTTTGCCTACATGATGTCACCATGTAGGGACCGGAGCTACTCTTTATCCTTCTCTCCATTCACGTCGC
TAGTACGGTGCTTATCCGAGTTGTTGGTGAGTCCTCAATGATTCGAGAGCTATGTTATGTTTCGTACTCCTATGTTTTGA
GACTTGAGCTTGCAATTGTATTTTGACTATGAGGGGAGCCGGTAGTATGTCATGGCCCCGTCCTATCTATGTATGTAGAG
GTGTGCATTGGACAAGTATTTTGTAAATGAGCTTGACTCTTGTTCTGTGATGTCATTTTGAAATGGTTTGCCCTTAATCC
CTATTTCCCGTTAATTAATGTTGAATGTACTTCCGCGACCGATGAAGTGTGATGACAAGTTTGAGAGGCTTGTTTGGGGT
TCCTTCGGGTTCCTCATTCGCCATGTCACGTCTAGGCCCTAGGCTTGGGTCGTGACAAGCTTGGTATCAGAGCACTAGGT
TGTTAAATCCTCGGAGTCCAACACACCGCGTTGAGTAGAGTCCTAATCATGGTTGTGAAGCGCGCCATGACTATGAATGG
GAGGCTACAAAACGTTTTAGGAAAGGTTTCCCTTCTTCATGTTCTATGTCGTGCTTAGAGTGTGATAAGGTGATTCCTCC
CTAACGCATGTTCTTTGGATTGCTAGATCATCATGCCAAACATGAGGGGAAGAAGGGCCCGATCACCGGAAGAGCCACCC
ACCAATGGTGAGCTCCGTGATGCACTCACCATGCTTGCACAAGTGGTAGCTAACCAAGTGCAACAAGGAGCCCAAGCTCC
TCGAACTACCACCCCGGGGGAAAGGGTGAGAGATTTCATAAGGATGAACCCTCCGGTCTTCCATGGTTCAAAAGTGGATG
AGGAGCCGCAAGAGTTCATCGATGAGGTAACCAAAATCTTGACCATTATGAATGTTGGTGCTTGTGAGAAGGCGGAATTG
GCGGCCTACCAACTCAAGGGGGTTGCTCAAATTTGGTTTGATCAACGGAAGAGTGAGAAAGGTAATGGCTATATGGTGTT
GTGGGAGGAGTTTAAACTTGCTTTCCTTAATAGGTTCTTCCCTCTTGAGCTTAGGGAGGCAAAGTTGGTGGAGTTCGTGA
ACTTGAAGCAAGGAGCTATGAGTGTGAGGGAGTATGCCCTAAAATTTGTCCAACTCTCCAAGTATGCACCTCACTTGGTG
GCCGACTCTAGGTCGAGTATGAACAAATTTTTGATGGGTGTATCCGACTTGGTTAGTGAGGTGTGTCGGTCCGCTATGCT
CATTGGAGATATGGATTTGTTTCGGTTGATGACTTATGCCGAGCAAATGGAGGAGGAGAAATTGAGGAATAAAAGGGGGC
ACGAGGCCAAGAGGGCCCGATTGGAGAATAGGTTCCCTAAGGGTGCTAGATTTCATCAAGGCCGAGGAAACCCTCATGTC
AACCGGGGATTTGCAATCAATGTTCCTAGACCTCAAGGGGGAGGTGAAGTGGGTTCTATGGATGTATGCCCTAAGTGTGG
GAGGAAGTATGGTGGTCCTTGCATGAAGGGTTCGGGTGCTTGCTTTGAATGTGGAGAAGTGGGTCATAAGAGGTTTGAGT
GTCCCAAGATCCGCAACAGGGTCCGAAGTGCTAACACTACTCCTTTGGGTAGAGGTGCTTCTCAAAGTGGTGCCCCAAGG
GACAATCGATTTTATTCTTTGCATGGTAGACAAGGTGTTAATGAGACCCCGGATGTGGTGACCGGTATGTTGCAAATCTT
TGATCTTGATGTTTATACTTTGATTGATCCGGGTGTCACCCTTTCCTTTGTTACCCCCTTAGTTGCTAGAAAATTTCATG
TCGAGTCGGAATTGTTGCATGAGTCATATGAAGTATCTACTCCCATTGGTGTCTCTATTGTTGCTAGAAAAGTGTATAGA
AATTGTCCGGTTTGCATATTGAATAAGTTGTTGCCTTGCGATCTTGTTGAGTTGAACATGGTGGATTTTGATGTTATTCT
TGGGATGGATTGGTTGCATGCATATTATGCTTCTATTGATTATAGGACTCGTAAAGTCAAGTTCCGATTTCCTAATGAAC
CCGTCCTTGAGTGGGAGAGCCGGGATGTTGTGGTGAAGGGGAAATTCATTTCTTGCATTAAAGCCCATAGGTTGATTTCC
AAAGGGTGCTTGTACCATATTGTGAGAGTCAATGATGTGGAGTCTAAAGTCCCTCCTATTGAGTCTATTCCGGTTGTTAA
TGAGTTTCTAGATGTCTTCCCAAAAGACCTTCCCGGTGTCCCTCCCGAAAGGGAGATAGATCTTGGTATAGACCTCCTTC
CCGATACTCAACCTATTTCTATCCCCCCTTACTGTATGGTCCCGGCGGAGTTGAAAGAGTTGAAACAGCAATTAAAAGAT
TTGTTAGAGAAGGGGTTTATTAGACCTAGTCATTCTCCCTGGGGTGCTCCGATTTTGTTTGTGAAGAAGAAAGATGGGTC
TCTTACAATGTGTATTGGTTATCGACAACTTAATAGGGTCACCGTCAATAATAGGTATCCTCTTCCAAGGATTGACGATT
TATTTGACCAATTGCATGGGGCTAGTCACTTCTCTAAGATTGATCTTCGGTCAGGGTATCATCAAGTGAAGGTGAGGGAG
TGTGATATTCTCAAGACGGCCTTTCGTACTAGGTATGGGCACTATGAGTTTGTGGTGATGTCTTTCG
>mtp2112.contig_9
TACGACATAGAACATGAAGAACGGAAACCTTTCCTAAAACGTTTTGTAGCCTCCCATTCATAGTCGTGGCGCGCTTCACA
ACCATGATTAGGACTCTACTCAACGCGGTGTGTTGGACTCCGAGGATTTAACAACCTAGTGCTCTGATACCAAGCTTGTC
ACGACCTAAGCCTAGGGCCTAGACGTGACATGGCGAATGAGGAACCCGAAGGAACCCCAAACATGCCTCTCAAACTTGTC
ATCACACTTCATCGGTCGCGGAAGTACATTCAACATTAATTAACGGGAAATAGGGACTAAGGGCAAACCATTTCAAAATG
ACATCATAGAATAAGAGTCAAGCTCATTTACAAAATACTTGTCCAACGCACACCTCTACGTACATAGATAGGACGGGGCC
ATGAAATACTACCGGCTCCCCTCATAGTCAAAATACAATTGCAAGCTAAAGTCTCAAAACATAGGAGTAGGAAACATAAC
ATAGCCCTCGAATCATTGAGGACTCACCAACAACTCGGATAAGCACCGTACTAGCCACGTGAATGGAGAGAAGGATCAAG
AGTAGCTCCGGTCCCTACATGGTGACATCATGTAGGCAAAATATGCGTTAGTACTTGGAATGTACTAAGTATGCGGGGTG
CTACACAACAATAGACAAGGACACAATCG
>mtp2112.scaffold_1
ACAATGACACAATCGAAATACAAGAAATAGTTTCATAGGCATTATGAATAACAATATGAGGATGCATGATCAAAGTGAAG
TCAAAACATGTTTAAGTAAATCTATACTAATAGTAGATATCATATGTGTATGCATGATCCAACCAATATATAACCCCAAC
TTAGGATGGGGGATGTCGTTCACACCCGGACACCCTGGTGGCAAGGTATAAACCCCTCACATGGTTGATGTTGGTCATAC
CCCAAGCATCCTAGGTGTTCAGATATAAACCTCTCACATGGTTGATGTTGGTCACACCCCAAGCATCCTAGGTGGTGAGA
TATAAACCTCTCACATTGTTGTCCGGTTCTTTTCCCCCGGACCGGGCATGGTCATGCAACACTTTATATAGGAAATTCCC
ATTAGGCTCTAATGCAATCTCATGTATGGAATGAACATATACACAAACTTAGTTTGTCATCAACACATCTCTGGATTGCC
ATACATCTCATAACTCAAGCTTTAAAGTATCGATTCATCAATTCTCCATAGTTGGACATTTTGTCAAAAACCTTGAAGGC
ATGTAATGGAATCAAAGAGCATGGAAAATAGGGTAGTAATTATGCAGCCAAACCAGTGAACAACCTACAACAACACCTTT
TAACATCCACAATACCACATGAAAATCTCCACATCCATTCCAACTTTAGATTCAAGTTCTAGAGTCACAACATGCTCAAA
ACAATCACTTTTCATGTTTAAAATTCAATGTGCAGGAAATTATTACATAGAACAAGACTAATTTATGAATCTTAACTTAA
ACCATGAATTAGTGAGTAGAATAAAGTCTAGGCACTATGGGTGGAATGACCCATGAGTTCAACACCACATACCTTGAGTT
CTTATGAAGGTCTTGAGTGTGTCTTCAATGGAAGCTTGGAACTTGGAGCAAGAGTCTCTTCAATCTTGAAGAAGGTTTTG
GATTAGGGTTCTTGAGAGAAAATGTGTCTAAGTATGGGAGATGTGTTTTGGGAAATATTTTAGAGATGGGAATTGAACTA
ATGGTATATACGAAATAACATATGCCCTTTGGAAAAATGGTCCAACACTTAGAAAAAAAAATGAGGCGGGTGAACAGTAA
AAACGTTCACTGGAAATTGCATTTCCTGCGGGACAGATTTTACAAAAATAGGCATAACTTCTTCGTCCGAACTTCGAATG
AGGTGAAACGAAGTGCGTTAGGTAGCTAACTCCAAGGGCTTTCCATGGATATGTTATGGGCCACCCAATTATTTGTGTTC
TAGGAGATATGACCCTTCAAAGCAGACCCTCGAAAAAGGCTTCACTTGGAAATTTCGGATTTTGATACGGTTGCTCTAAA
ATTTGGGTTAGATCCATTTCCCGCTCAATTTGACCCCTTAAACAAGAATATGAAGTCAGATTTTCGAAAAACAAAACAGA
TTTTTTTTGATATAGCTAAACAAGTTTCCGGTAACTTCCGAAGCACATTTTTAAGAACCTTTTGGGTCATTTCAGTGGGT
AGGAGTAAACCTACCTACTAAGGTTAGTCTACTCCACCCAATACAATAAGATGTAACTTAAACTAAGCACCTAGAGAGGA
TTCCTCTGTTAATACAAAGTATTAATAATACATAAATGAGGGAGACTCTCCCCTTACAAGAAAGTGAAGATACGCCTAAA
CAAACTAATATACCTAAGTAAGACATATTATATCTGAATAGAATATATCACAAGAAACAACTAGTGTTTTGTTAGTATCA
AAAGATGACTAATCGATCTCATAAGAGATGCTATGTCCTTCAATTAGAAAATAGCATTGCCTATGCTTGATATTTGATAT
TACTTGTCTGTTGAAACGAGTTGTTAATTAAGGTGGTTGCTTTATCCTTTTCAGCTTCTTGCATCTGAAATTGTGAACTC
CCATTTTCTCTAAAAGATAACTCCCTTTAACTGTCTGAGGTAATTGATGAGGAGTGTAGTAGTGTTGTTCAATATCTTGT
TGGTGACTATGTTTGGCCAGCAGATCTGCAATACTATTTGCCTCCCTGTAGATATGCACACACACAAAAAAAAAACATTG
GTTAGCAAGATTTTGCAACTCCTGTACAAACCTGTGCATTCTCCAAGGAATAGAAACCTGCAAGAGCCACTTAGTTAATA
GTTCAGAATCAACTTCTAACAAGATATTGTTATAACCATAATGTATGCACCAATTTAATCCATAACATGCAGCCTGCACC
TCAGCTTGATTATTAGTTCCTTCACCAAAAGGTACAACAAAAGCATATATGATAACTCCTTGATCATCTCTAAGAATACC
TCCTCTTCCAATTTTCCAGGGATTTTGTAAAGCACTACCATCCGTATTCAACTTATATTTATTCATAGGAGGGGTCTTCC
ACATAACTAATGTAATTCTTATATCCTGAATGCATTTTGCAATGCAGTCCACCACTTCTGCCCAGCTCACAGGTAACTGA
AGGTAAGGAAAAACAGAATGGAGAAGTAAAAGCATGTCTTTGAGAATCAAATATTTAACTTCGAGGATACTATATGCTTT
TCCTCCATATTTAGACGAACATCTATTTTTCCATAAATTCCAGCATATAACAATAGGAAGAGTTTTGATGATTGTCGTAT
GTGCTACATTCTTCCCTGTAATATCTTTCCAGCTCAATAGTTGATTAATAAGTGAAGTTTGATGAAACTTGAGTCCCATG
CTACCTACAAAAAACCTCCAGATATGACCTGCAAAATGTCCTTGAATGAAGATGTGATCCACTTCATCCCATCCCTGTTT
AAGACAGCAGAAATATTTCACTGGTTCCACGCCAAAAGTTGATAATATTTCATTGGTGGGCAGTTCATAGCGTAATGCTC
TACATAGCAAAAAAGACATCTTGACAGGTATATGTTTGTGCCAAATTTGAGCATTAAGGATTGTATTATCCTTCTTAGTT
CTGCATATTTCCCAGGCTGATGTGAAGCTGAACTTTCCAGCTTCAGTCTGCTTCCAAACTGCAGTATCTTTAATTCCCTG
CACAAACTGAAATTTAGTATTTAAAATATAAGGGATCAAAAGAGGTGGAACCTGTTGCCTCAACTTTCTTTCATTCCATT
TTCGATCTACTAGAAAGTGTACAACAGTAGCATTATTTAGACTTGATACAGAAGGGGTATAATTAGCAATGGCACCCTCT
CCAAGCCAATCATCCCACAAAAATGAGCAGCTACCCGAGTTGATTTGCCAACCTATATACTCTTCTACTTTAATCTTGTG
CTTCATCATGTATTTCCACATCAAAGACTGTCCAGTATCTACCTTTTTAGCAACTGGATGAGCTCTTTGACAATATTTGG
ATTTAAGAAATTGACTCCATAAAGATACTTTAGACCTGAAACTCCACCATTGTTTGTATTGTAGGGAGGTGCAAATATCT
GTTAGTCTTCTGATCCCTAACCCTCTTTCATTATATGGTAAACACATAGTATCTAGAGAGGCCCAATGATATTTCCTTTT
ATCCAGATCCTTACCCCAGAAAAATTCAGCAATAATGGCATCAATGTATTTAATAGTAGTGTTGGGAGGAGAAACTGCAG
CCATAGTATGTAGAGGTATAGATTGCAAGGCATGCTTCATCAAAGTAAGTCTTCCCCCAACACTAAGTACTCTAGCCTGC
CACCCACAAACTTTTTTGGTGATCTTCTCAACTAAGTAAGAGTAATAATTAATCCTTTGTCGACCAATGTAAAGGGGACA
GCCTGGATAAGTAATAGGGCTGATTTTCTGTGAGAAATTAGTTACTTCCTGAATGGTATTGATAATGTCTTGATGAGTAT
GGTATGGAATCATAAAATGGCTTTTCTCTCTGTTAATAAGCTGACCAGAAGTATGTTCATACTCCCCTAACTTGTCCATA
ATGAGCTTCAAAGAATGTCTGTCAGTAGCAGCAAAGGTAATAACATCATCTGCAAAACTTAGGTGATTAATCTGAGGTCC
TTTAGGTTCCATAAAGAAGCCTTTATAGTTAGGAATCTGATGCAAAAAATTAAGCAATCTTGATAAGACCTATGCTCCTA
AAATAAATAGGACAGGGGACAGTGGGTCACCTTGCTTAAGTCCTCTAGTGGAGTGAAAAAAACCATGTCTATGACCATTT
ATGATAATAGAATACCAATTGTTGCTCATAATGTTCCTTACTAAATCAATAAGTAACTCCCCAAAACCAAATCTCCCTAG
TACCAGACATATGATTGACGAAGACACTCTATCATATGCCTTGGCCATATCAAGTTTGATAATAAAATTATTTCCAATCT
GAGGTTTTTTAATACCATGAGTAATCTCTTGAGCAAGCATTATACTTTCTGTAATACTTCTACCTCTAACAAAGCCTGGC
TGATTGTCTGATAATAATAAAGGCAAAACAAGTGCCAGTCTCATGCTCAATAATTTGGAAATTATCTTATTAGTAAAATT
ACTAAGGCTGATAGGTCAAAGATCTCTGAATTTGATAGGCTGCTCATTTTTAGGAAGCAAAACCAAACATGCATGAGTCA
TGAACTTAGGCATAGTGTTACCACAAATGAAAGAGTGTACAGCTGCCAGCAATCCTCTTTAATGATACTCTAACAGGCTT
GATAAAATTTACCCCCATACCATCAGGACTTGCTGCTGAATTTGGATTCATAGCAAACACAACTTGTCTGAGTTCCTCCA
TAGTAGGCATTGCTTACATCATCTCATTCTGTTCAGTAGTGACAATTGTAGGGATATACTGAAGAATTCTTTCATCTATT
CTAGCATTCTGTCTAGTGAAAATTTGTTGATAATAATCACAAGCTGCCTGAGCTATTTGTTTTTCACCTTGCACCCATAT
CTCATTTTCAGTACAAATCTTATGTAGAAATAACCTCTTTCTTCTACCTCTCATCAAAGCATGAAAGTATTTGGTATTGG
CATCACCCTCCTTAAACCATTGAAATTCTGTCTTTTGTTTAAGGATAGATTCCTCCATTTTCAAATACCTAATGTAAGTT
GCATTCCTATGTTGTAAATTATGTCTGGAAGCTTCAGTGTTGTTAGTCATAAGTTCCTCCTCGGATTTCCTGATATTATC
TTCAAACTCCCTAACCTTAGCAAAGATATCTCTATATTCTTGTTTAGACCAATTACTAAGTGTGGCTGAAACTCTTTTTA
TTTTCTGATGTAATCTCTACATTGGATTACCAAACACTTCTTTTTCCCAGCACTGTTGAACTGTTTTCATGAAGGTGACA
TTTTCAACCCAGAAATGTAAGAACTTGAAGTATTTAATATGACTCTCATTAGTCCTAATCATTTCCATCAACAAGAAAGT
ATGATCAGAACCAACAGATGATAAATTCTCAATAGTGGTCTGAGGCTTAACCTCTAACCATTTATCATTTACCATAGCCG
TGTCTAATTTTTTCCAAACTCTAGCTTCAGCATCCCTTTGATTACACCATGTGAATGGAAGTTCTGTGTATCCAATGTCA
GTCAATCCACATGCCTCTATCACTCCAATAAATTCAAAACTCTTATGTATATTATAAGGAATGCCCCCAAATTTCTCCTC
TATAGATGTGATAACATTGAAATCACCAATTGTGCACCATGGTATCTCCATATTAGCATAAGATAGTAATTTGTCCCACA
GAGGTCTTCTTATATAGTCCTTACATTTAGCATAAATAAAAGACATCATGAATTTATCAGGGATATCTGTATACTTAAAG
GTTACTGTGATGTGCTGATCATGTTGTTCAAGAATAGAACCAGAAACTTCATTAGACCAAAACAACCAAATTTTCCCATT
AGGATTACTGGTTGCATGATCCATTTGGAGTTGAATTTTGACCATATCAATATGAGAATTATCTGCAAATGGCTCCAGTA
TAGCAACAATGGATAAATGATCAAGTTTCTTGAGGGTTTGTAGTCTTTCCAATGACCCTTTAGTGTTGATACTCCTAGCA
TTCCAACAAATGGCCCTAATAATTAATAACCTTTTGATTTGGACCTAGTCATGGGCCTGCTAGAGGTGTCAGACATACTG
GTGGTAGGTTGATTAGGATTGTGTCTAGTCTTTTTCCTTCCCCTTGGGGATAAACCCTGTTGTTCTGTCATTCTTTGAAC
ATTTGGGCATTTATCCTAATAGGTGGAACCAAGAACTTGACCTGTATGTTGCATGGTATCCTCTATATCCTCATCAGACT
CATCTATAGATTGATTAGCAGGGTCTATCTCATCATCAGAGTTAATTGCCCTATAATCACCAGGAGTCAACTTACCTTTA
TTGATTATATTAGCATCCTGTTCATCAATATGTTGACTGGTGTCTAGAAGAATCTGATCTTTATGAGAGACCTGTGCCTT
AGTTTGTTTACTAGTAACTGTACCATCTGAATCCTGGCCAGCACTCTGTTGCAGTCTCTTTTTTATAGCTTCTCTTTTCT
TTTTACTCAATCTGTCCCCAGACTTGTTATTAAATCTACTCTGATGTTTCCCTGTATCAATAAATTGTTGAGTTCCAGAT
ATTTGTTGATCTGTGATAGGGGTAGCAGGGGCTCTAGAGTCTCTAATATGGTCAATTCCCCCCCCCCTTTGGAAACCCCT
ACCTGCAGATTAATTTGTGTCTCCTGACCCTTCCCATCCAAACCTCCAACAGCTTCCCAAGCAATAATATTAACAACATT
ATCAATGGGTTTAGGGGATGGGAGCATTAAGTCAATACCTATAGCAGATGGGCCTTTAAAAACTTCCTTTCCTTTATTGT
TACTTGTTGAAGGTATAAGAATAGTATACATCTGTAACTGCTTGTTACTGTTATCCTTTCCTATATTTGTTGTTGTATTT
CTGATTTTGTCTGGATGCTTTTGTACTGAAGTCTGAGGGATGTTTTCACTGTTGTTACCTTTGTGTTTGTTCCTGACCTC
TAATCCATGTGTTGGCTCCTACACATCAAGGTTAATATAGGTATTTTGTGTAGGAATAGTAATGATACCTGCCTATTTGG
TGGACTGCTTTCCTTGGCTGTTGGTGCCTCTAGGAGCCTGCATTTGATTAATGTTCTTTCTCCTTTGAATTTGCCACTGT
TCCTCTTGCTGATGTTGTATCTGTTCATGATCTCTTTGTTGTTTGTATTGCTGATTTTTATCCTCATACTGCTCATCTTC
TTTGTGACCCTTAGGTTGTTGAGGATTTTTGCCTATATCTTTATTATTCTTGTTTCGCACATTTTCCATTTCCTTTTTCT
TCTTATTCTCATCCCTTTGCCTTATGGTACAATCAATTTCCAAATGCCCCTGATGGTTACAATAAAAACAGTAATCTGGA
ATATTATAGTATTCTATTTTCTGCCATCTACCATCAGTGATATCCTCCCCTATATAACCCATACAAATATAAGGAGGTCT
ATTTTGGGTAAGATCAACTTGTACCTTGACCCTAGCTTGATTCCCCCTAGTCTTTTTAATCGATGGAGAATCTAAGTATA
AAACTTTGCCAACAGGAGATAGCAAACTAGAAACAAACTCCTTATTATAACAATGTCAAGGTAATTCAGGCAGTGAAATC
CAAATAGGGACTATAGGAGTTTCTTCAGCAGGTTTAAAAACAGGAGTCCACACTAGAATTCTCATGATCTGCCCAACTAT
AGTCATCCTTTTCTTAGTCCAAACCATATTGTAATCGAGTTCATTATCCAGGTCACTATACACATGTCGAGAATTAAAAT
GTGCAATCTTAACACCACTAGATAATTGAGTCTGAATAATGAAATTATTCCTAATAAGATCCACTTTAGGCATGGTGTTA
CAGAACTTCCCAATGAGAGTGAATTTACAAGCAGCTGCTAAGTCGCAAATGATCTCATTTTTAACATACAGAACGGCAGG
TAAACCTTGTTTAGTACTAATTTCAGGTGCTGTCAATTAAATGTTAACTTCACATTTTGGCCTGATTATGTCGAAGTCAA
TCAGCATAGGTCTGTACTACTGTGTAAGGAAAAGGGGCAGCTACTTGATCATTTTTTTGAGGATTGGGAGGTGGACGATC
ATGTCTAGCAATATTTACATTAGATTTAGGAACCTGTCTATCGAAATTGCTAGAAATCCTAGGAAAATTAGAATGGTACA
CCTGTTATTGATCAAGTCGATTATCATCCCTAGTCTGCTTACGTTGAACTTGCCTTAGATCGTTGGGATTGCCCTATTCT
TTAGTAACCCAAACTTTTGATTGACCATGCTCACTTCTATGGGACTCCTTACCAGAATTCTCAGAAACATAAGTAGGGAG
CATAGTTGGAAGAATTTTATTAGTTGGAAGCTTACCTATGTCCTTGCCCTATTTCTTGATGGAATCTTCCATATGAGAAG
AGCTAGATTAACCTAAATCTGGAACCTGTTGGTTTCCCTGTGCCAAAAACTGCATATCCTCATCTTGTGGCAAATTTCTG
ATATGCATCGCCTGAGTTGTAGGATTATATCCTCCGATGATTCCGCCATGGAAAGCGCTTGAAACTTCAGTGAGATGTCC
TCCATGACTAGTTGTATAATATCCTGTATCAAATTCAGGTCGAAGCGCTTCAGCAGGTCGTCGATTTTGATGGCGCCGCT
GGGACGATTCACCAGTGTTCATCGCCGCCGTCACCTGTGGGTTAATCGCAGATAAGACGGTAAAATCTTGAAATTTTTGA
CTATTATGTAGCTCTTGTGACAACGATTCTTTGTCTCCAGTCCTTGTACCATGAATTTGATGCAAATCCACCATAGAAAA
ATTTAAACGAGTCTTGTCCAACTCCTTTTCCACCAGAGCAGCGTGGATTGCCTCTTCTCTCACCTACGAGGAGTTGTAGG
ATGAGCCTGAACATGATTCTTGTATTGTCGGCACCCCAGTCATCTTGATGATACAATTCGTGAACAATTAGTCGACATAA
CTAATTCTTTGAAGAATTCTTCGAGTATTCTAGAAAGAGAAAAAAAATTTAGAGAGAGAAAAAATGCATATGGTTTAAGG
TTTAGGGTTTTGAGATTAGAGATCATGGTTAAGGGTTTAGGGTTTAGGGATTAAATTTTAGGGTTTAGGTTTTGGATTTA
GTGTTTCGGGTTAAAGGTTGAGAGTTTATGGTTTAGGATTTTGGGGTTAGGGTTTAGGGTTTCATGTTGTAGGTTTAGGG
TTTAGAGGTTAGATTTAGGGGTTAGGATTGAGGGTTTAGGGTTAGGGTTTATCTTTAGGGTGTAAGATTTAGGAATTAGG
GTTTAGGGTTTAGTGTTTAGGTTTTAGGGTTTAGGGTTTTGAGTTTTACTATTACGGTTTAAATTTTAAGGTTTGGGATT
TTTGAGTTAAGGTTTAGGGTTTTGGGTTGCAGGTTTAGAGTTTAAGGTTTAGGGTTTAGGTTTTAGGGTGTAGGGTTTTG
GTTTAGGGTTAAGGTTTAGGATTTAGGGTTTAGGGTTTAGTGTTTAAATTTATGGTTTATGGTTTAGGCTCAGGTTTAGT
ATTTTGAGGTTTAGGGTTTATTTCTTAAAGTTTAGGGTTAAAAGTTTAGTGTTTAGGGTTTATGTTTTACGGTTTTGAGC
TTAGGGTTTTGGGTTTTGGATTTAGGGTTTTGGGTTGGTGGTGGGTTTAGGGTTTAGTGTTAAAATTTTTGGGTTTTGGT
TTTAGGGTTTAGGGTTTAGGAGTTTGGGTTTAGGGGTTAGGATTTAGGGTTTAGAGTTTAATATTTAAAGTTTAGGATTT
AGTGTTTAGGGATTTGGGTTTTGGGTTTTGTGTTTGGATTTAGTTTTTAGGTTTTAGTTTTAGGGTTTAGAATTATGGAT
TTAGGGTTTAGGGTTTACAGTTTGGATTTAGGGTGTAGGGTTTAGGTTTTGGTTTAGGGTCTAGGGTTTTAGGTTAGGGT
TTTGAAATGGTCTTTAGGGTTTACGGTTTATGGTTTAGGTGTAGGTTTAGGGTTTAGAGTTTAGGGTTTAGTGTTTAGGG
TTTAGGGTTTAGAGTTTGGAGTTTAGGTTTTGTGGTTAAGAGTTTATAGTTTTAAATTTAGGGTTTAGGTTTTAGGGTTT
ATGGTTTAGTGTTTTGAGGTTTAGGGTTTATTGCTTAGAGTTTAGGGTGAAAAGTTTAGTGTTTAGTGTTTTCGTTTTAG
GGTTTTGAGCTTCGAATTTTGGGTTTTGGATTTAGGGTTTTAGGTTGGTGGTTTAAGGTTTAAGGATTAGGATTTATGGT
TTAGGGTGTAGAGTTTAGAATTTAGGTTTTAGGGTTTTGGCTTTACTTCTAGGATTTAGGGTTTAGGGTTTAGTGTTTAG
AGTTTGGGATTTATGATTTATGGTTTTGGGTTTTAGGTTTGAATTTAGGGTTTAGGTTTATGGTTTAGGGTTTAGGGTTT
AGGGATTAGCGTTTAAAGTTTAGGATTTAGGGTTTAGGGTTTGGACCTAGGGTTTAGGGGTTAAGATTTAGGGTTTATGG
CCTTAGTTTAAGGTTAGGGTTTAGGGTTTAGGATTTAGGGTTTAGAGTTTGGATTTATGTTTTACGGTTTAAGTTTAGTG
ATATGGCTTATGGTTTAGGGTTTAGGTTTTGGATTTAGTGTTTAGGGTTTAGGGTTTAGGGTTTAGGTTTAGGGTTTAGT
GTTAAAATTTTAGGGTTTAGTGTTTCATGTTTCGGGTTTAGGGGTTAGGATTTAGGGTTTAATATTTAAAGTTTAGGATT
TAGTGTTTAGGGATTTGGGTTTTGGGTTTTGGGTTTGGATTTATTGTTTAGGTTTTAGTTTTAGGGTTATAGATTAGGTT
TTAGGGTTTAGAATTAAGGATTTTGGGTTTAGGATTTACAGTTTGGAGTTAGGGTTTAGGGTTTAGGTTTCGGGTTAGGG
TCTAGGGTTTAGGGTTAGGGTTTCGAAATAGTGTTTAGGGTTTAGGGTTTAGGTTTAGGTTTAGGGTTTAGAGTTTAGGG
TTTACACTTTAGGGTTTAGGGTTTAGTGTTTAGGGTTTAGGGATTAGAGTTTAGAGTTTAGGTTTTGTGGTTAAGAGTTT
ATAGTTTTAAATTTAGGGTTTAGCTTTTAGGGTGTAGGGTTGATGGTTTAGTGTTTTGAGGTGTAGGGTTTATTGCTTAG
AATTTAGGGTTAAAAGTTTAGTCTTTAGTGTTTAGTGTTTTAGTTTTAGGGTTTTGAGCTTAGGGTTTTGGGTTTTGGAT
TTAGGGTTTTAGGTTGGTGGTTTAAGGTTTAAGGGTTAGGATTTACGGTTTAGGGTTTAGAGTTTAGGATTTAGGGTTTA
AGGTTTTGGCTTAGCTTTTAGGATTAAGGGTTTAGCGTTTAGTGTTTAGGGTTTGGGATTTACGGTTTATGATTTTGGAT
TATAGGTTTGAATTTAGGGTTTACGTTTACGGTTTAGGGTTTAGGGTTTAGCGTTTAGAGTTTAGGATTTAGGGTTTAGG
GTTTAGGGTTTAATGTTTGGATTTAGTAATTAGGGTTTTGGTTTAGGGTTAGGGATTAGTGTTTAGGGTTTAGGGTTTAT
GGTTAGGGTGCAGGATTATGATTTAGGGTTTAGGGTTTAGGGTTTAGGTTTAGGGTTTAGAGTTTAGGGTTTAGGGTTTA
GGGTTTAAGATTTAGGGTTTTTTTTTTTTTTTTTAATTTGAACGACCCTTGGGGGGTCAGGGGCNTAGGCAACACCCCCA
GGCCTTAGCATAAATAAAAGCTCAAAAGAGCTCAAAAAAGATTTACAAGGAGNNNNNNNNNNNNNNNNNNNNNNNNNNNN
NNNNNNNNNNNNNNNNNNNNNNNNNNNNNNNNNNNNNNNNNNNNNNNNNNNNNNNNNNNNNNNNNNNNNNNNNNNNNNNN
NNNNNNNNNNNNNNNNNNNNNNNNNNNNNNNNNNNNNNNNNNNNNNNNNNNNNNNNNNNNNNNNNNNNNNNNNNNNNNNN
NNNNNNNNNNNNNNNNNNNNNNNNNNNNNNNNNNNNNNNNNNNNNNNNNNNNNNNNNNNNNNNNNNNNNNNNNNNNNNNN
NNNNNNNNNNNNNNNNNNNNNNNNNNNNNNNNNNNNNNNNNNNNNNNNNNNNNNNNNNNNNNNNNNNNNNNNNNNNNGGA
CAGGAAATCAGCAGTACTGTTGGCCTCTCTATATATATGATTACATTGGAAGACTTCACATTGGCTAGCAAGATTTTGAA
GTTCCTGTACAAATTTTTGAATCCTCCAAGGGGGAGTAGAGGTTTGCAATATCCACCTAGTTAGAAGCTCGAAGTCTACT
TCCAGAATAATGCTATTGTATCCATGCTGAATACACCAGTTTAACCCATAACTGGCAGCTTGAATTTCTGCATGATTATT
GGTCCCTTCACCAAGAGGTAAAGCAAATGCATAAATGATCTCTCCTTGTTCATCTCGTAGAATACCTCCCCCTCCTATCT
TCCCGGGGTTGTGTAGAGCATTACCATCTGTGTTAAGCTTGTAGATGCTAGAATGAGGTGTTTTCCAGATCACAGAAGTA
ACTTTAACATCATGTTTGCAGCTCGCGATCAGGTCCACTACTTCTGTCCACTGTGCAGGCCAGTAGATGTAAGGAAAAAC
AGTGTTGAGCAGGTGGAGGATATCTTTGAGGATCATGTATTTGACCCTGCTGCTGCTGGATTTTTTCCCCCCGTATTTAG
CTGAGCATCGATTCTTCCACAGGTTCCAGCAGACCACAATGGGAAGAGTTTCAATGAGAATTTTGTGGGCTTCATTCTTT
CCTTGGATATCATTCCATCTCAAGATATGATTACTGAATGAGGACTGCTGGAAAGTAACCCCCATTGGGCTCAAAAAGGA
TGTCCAGCTATGAGTTGCAAATGGTCCTTGATTGAAAATATGGTCCACTTCATCCCATCCTTTTTGGATACAACAGTAGC
ACCTCACTGGCTCCACTTCGAAGGTTGCCAATTTTTCGTTAGTTGGTAATTTATATCTAAGTGCTCTCCAAACGAGAAAA
GACATCTTGAAGGGGATATTCTTATGCCAAATCTGTGAATTACTCACTGCATTACTCTTCCTAAGTCTGCAAATTTTCCA
TGCTGAAGCACAAGAAAAATTCCCAGAATCGTTTGGCTTCCAGACTGCCGTGTCTTTATCTCCTTGTTGGTAATGAAATT
TAGTGCTCAATATGTGGGGGATGAGCAGTGGTGGGACCTACTGTCGCAACTTTCTTTCATTCCATTCCCCATTGACTAGA
AAGTGAGCAATAGTAGCATTATTGCAGCTGGAAATGTTGTTGGTGTACTTAGCAAGAGCACCTATTCCTAGCCAATCACC
CCACCAAAAGGAACAACTTCCAGACCTAATCTTCCATGTAATATGATCCTCTACTTTGTCTTTATTCTTCGTCATATATC
TCCACACTAAGGACTGACCAGTGTCTACCTTCTTTGCAACTGGATTGGCTCGCTGGCACTATTTGGACCTGAGGAATTGA
CCCCATAGAGAATCTTTATATTTGAAGTTCCACCATTGTTTATACTGAAGAGAAGTGCATATATCTGTGAGTCTTCTAAG
CCCCACCCCTCCTTCATCATAAGGTAGGCTCATGGTTTCAAGTGATGCCCAATGGTATTTCCTATGATCTTGATCTCTTC
CCCAGAAAAAATCATCAATAATAGACTCAATGTATTTAATAGTAGTGCTGGGAGGTGGGATTGCAGCTATAGTGTGAATA
GGAATGGATTGTAATGCGTGCTTGACAAGAGTGATTTTGCCTCCGAAGCTTAATATCCTTGCCTGCCATCCACAAATCTT
ATTGGAAACTTTCTTAACAAGTTGTGAATAATAAATGATCCTTTGTCTACCAATGTATAAGGGACAGCCAAGGTAAGTGA
TTGGACTGTCCTTCTGTGTAAAACCAGTGACATGTTGTATGTTGTTGATGATATCTTGAGGAGTGTTTGAGGGGACCATA
AAATGGCTCTTCTCTTTGTTGATAAGCTGATCCGAAGTGTGTTCATATTCCTCCAAGGTGGCCATGATGAGTCTCATAGA
GTCTGTGTCTGAAGAAGTAAAGATAATCACATCGTCTGCAAAACTTAGATGATTAATCTGGGGGGCTTTGGACTCCATGT
TAAAGCCTTTATACATAGGATTCTGCAGAGTGTTGTTAAACATTCTTGATAAAACCTCCGCACCTAAAATAAATAGGGCC
GGAGAAAGAGGATCACCTTGTTTGAGGCCTCTAGTTGAGTGGAAAAAACCATGTCTATGGCCATTAATAATGATTGAGTA
CCAATTGTTACTCATGGTTCTCCACACTAGATCAATAAAAAACTCCCCAAAACCCAATCTCCTTAGTACCAAGCAAGTAA
AGGACCAAGACACTCTGTCATAGGCTTTGGTCATTGTAATGACCCAAAAAAATCGAACTAGTGAAACTAGAGCCTCACAT
GTGAGTTTGGAGTTGAGAACTTGATGAAATGATGAGAAATGACAGTGACGTACGGAAACTAGTCGTTTGAACTAGTAAGT
TGTAAGGGTCTTGTCGTTGAAGTTTGGAGTGTTGTTTAAGGTCTTAAGGGGTTGATTAGCTAGTTGATTAATCACCTTTA
TAATCTAGCAAGACCTTAAGCTAGGTCATGAAATCATTTAGAACCGAGACCTTCAAAACAGTCCCCTAAAAACAGTTTTT
AGTTTTAAGTTAGGAGTGAGGGTCAACATTAAATGGTCATATCTTTTAGCGCAAAATGAATTAGGTGGACCATTACCTAT
CCAATTAAAGGTATCTGAGTCCTCTTTCCAACGCCACCGAGTTTGCCCTTTTCCGATCTCGGAGTAAAAAGTTATGCCCA
AAATAGTGAAACACTGTCAGCAAGGACGATCTTAGACGGGAGTTTAGTGGAAACTTTTAAGTGGGTCCTTATTTCTTTTC
CTAAGTTGAGCCCCTTTTATTATATGCTTTTCCTAGCAATTATAAAACCCTTCTAGACCAAATTCTTCCATTTTAAGTCA
CTCCAATTAGAATTAAAAAGAACTCACCTCCTCTCAAATACTTTTCTCTCTACAATCCTCCATTTTAAGAAGGTCAAGAA
CTTGGAGCTAGGGCTTGGATTGAAGGTGGTTTCTTCATCAATTTTCTTGGGGAATCTTAACAAAGGTATGGTGACCCTTG
ATCCTTGATTATCTTTCCTTCAAGGAGTCCATTCAAAAGGGTTTCAAAAGTCTTCAAAGAACAAAACTTCTATTTTCTAT
TCTAGGTATGGGTTAATGGGTAAAATGTTTTCAAAGTCATTATATTGGTGAATTGAAGTTCTATTTATGATTTTAAGATG
ATTTTTATATGAAACTTCTTCAAGAACCCATGTTTTCATTAAAAGCCTAGAATTTGCTAATGAAGTGGGTTTAATGCCTA
TGATTTAATGTTGATGAAATTGAGTTTAGATTGGATTGTATTGTTGATTTATATGGTTTTCTATACCTATTTATGATGAA
TTGTTGGTATATGGATGAATTGAGGATTGTGGCCTTATGGGCAAGTTATGGATGAATTCTCTTGTGGTAAGAAAAATGGT
TGGGTACTTGAGTGTTGTTGATTATGGCTTTGGAGGATGGTAAGTTGGCTTAATCTCATATTATGGATAAAAAAATTGTT
CTTGCTTGGTTTGATCCACTTATGGTGGAGGTGTTTAATTATGGAATGTATTGTGACCATGGCCTTGAAGGCATAGAATG
AGAAATATAAGTGTTACATGACATTTTTATGAATGGACATTTAATGGAGCTAATGTGATCATGTTATGAATGTAAATGTG
TTATTATTGAAAGGATTTTTCTCAATTTGACACTCATGAATGTTGATGATAGAATATGAAGGATTCTCCAATTTATTGCA
TATCTCGAATTGGTAGAGCTTGTGCATCATTTTCTTGTTTAAATGATTATATTATTGGTTGTTGAATCTTCGGATCGGTA
GGCTAGTAGCACCCTTCCACTCATGATAATAATGAACCTTGGAATCGGTAGGCTTATCGCACCCTTCCATTAATGATAGT
AATGACCTTGGAGTCGGTAGGCCTATGGCACCTTTCCATGAAGGTTAATGATGAGACTTGAACCGGTAGGCCCATGGCAC
CCTTTCTAGAGGAGTTAATGAGCTTTCCTAAATGAACCTTGAAACGGTAGGCTTAAAGCACACTTTCACGTGTTAATGAA
TGTAATTTGGAGTTGGTAGGCCAATGACACCTCTCATATGTGATAATGTCAAGGTAACGAACTATTCTATGGGAATGTAG
GCTAAGCACCGAGTGGATTTGGTTAGATGGAAACTCCCCCAATGGTTAGGCATGAGTTTCAATGATCGTCTACCTTATCC
CATAAACTATGTGCCCGCATAGGTAGCTAGTGGATCCATTAAGCTATATATACCAGTCTTCCTTAGGCAAGTAGACCACC
TCTTTACGGTGTGGGGACTTATGACACCGGATTCCATGGCAAGCTCTCATGGTCTATGTCGGTTAAATGCTTACTTCCCA
TCATGTGAGATTTCATTATGGTTTCTTGATAGGCTCTACAAAGTGTAGGTAGTAGTATGGGATGCTACCTATACATTGCA
CGAGTAGGCTTGGAGAGGGTCATAGTGAGTTTCTCCAAATCCTAATGTATGTGACACAATTGTGACCTAAATAAGGTTAT
TAAAGAATGTTGGCTCTCAAATACTTAATATGAGATGCATGCTATACTTGGGTTATATTATGAGTTATTTTCCCTTGTCA
TGTCTTAATTAATGATATACCTCTTATGTATGAATATTGTGCAAAGGTGAAAGAAATGAATGATAAGTTACTTTAAGTGA
CCTAAATGTGGTGCCTTAGTATGGATGGTGGTATGGGACGCCATCCATACATTGCACGAGGTATAGCATAAGGGTTGCTT
GAGGTGAAGGTCCAAGGTAAAGGTTTTCATGTTGATATTGTTTAAAGGTGATATTATGACTTACTTAATGTTTATGCTTG
TCTTGTATGTCTTTTATGCAACTGTTCATGATACTTCAAAAAGTGGCATAATGCATGGTTTCTAGCCAAAATGTCCCTTT
TTAAAGCATGTTTTGCATGGTCATCATACTTAGTACTTAATTGTGCTAATTCCATATTTCTCTATTTTCTGCTAGTGTAG
GTTCAGGAAAGTGAGCGGGTTCTATAGTAAGCTTGGATCTTGAAGTCCTTCCAAGATCTTGTGGTATGTCTTCATACGTC
GAGGACAAGACTTTTCTATTCTAATTTTATGATAAGGTTCTTGTAATAGACTTAATAGACTTCTTTTGATTGTAAAGGGT
CATGTCCCTACTTATGTTTTGTGATTGTGTCGAAGATGACCATGTGAGACTTAGACTTCCGTTGTGTGTTTTTAAAGTTG
TTTTAATGAAGCTTGAATGTTTGGATGTAAATAAGTTTTTAATTCCGCACTATTATCATTATTGAATGCAATGAATGACT
ATGTGGCTTCTATAAGACCCCTTCGGGGTCGAATATGCCTTGTTACGACTTGGGGGTGCTCCCGGGTCGTGACAGTCATG
TCTGGTTTGATTACCACATTGTCTCCTTCTTTAGGCCTCTTGATGTCACGAGTGATCTCTTGTGCAAGCATAATACTTTC
TGTGATGCTTCTCCCTCTCACAAATCCGGATTGGTTGTTTGATATGAGCAGGGGAATGATATCAGCTAGTCTCATGCTTA
GAAGTTTGGAGATGATCTTATTTGAGAAGTTACTGAGACTAATAGGCTTGAGGTCAGAAAAATTGTTAGACTGTTCCTTT
TTGGGAAGCAAAACCAAGTATGCATGAGACATAAACTTGGGCATAATGTGACCACAAAAGAAGTGTTGTACAGCAGCTAA
CAGATCCTCTTTAATGATGTTCCAGCATGCTTGGTAAAATTTGCCACCAATACCATCAGGACCAGGCGCTGAGTTTGGAT
TCATGGCAAACATTACCTGCTTTAGTTCGTCCAAAGTAGGCATTTCCTGCAGTTTCTGGTTCTGTTCAGGCGTGACTATA
GTAGGCAAATATTGAAGAATTCTTTAATCTATTCTGCGATTGTGACCAATAAACATTTCCTGGAAGTAATCACAGGCTGC
TTGTGCTATCTGTTCATCCCCTTGAACCCACACATCATTCCCTGTACATATTTTATGTATAAACAGTCTTCTTCTTCGAC
CCCTCATCAAAACATGAAAATATTTGGTGTTGGCATCTCCTTCCTTAAACCATTGGAGTTGTGTCTTTTGTTTAAGAATG
GATTCCTCCAACTTCAAATATCTAATATAATTGGCATTCATAAGATGTAGCTGCTGTCTCAGTGCTTCAGTATTATGTGT
AAGAAGTTCCTCCTCAGCCTTCTTGATAGTTTCTTCAAATTCTTTCACTTTGGCATAAATATCACCATATTCATTCTTTG
ACCAGCTGCTAAGAGTGTGTGTCAGCCTCTTCATTTTCTGGTGAAGTTGCCACATAGGATTACCTGTGACATCCCTCTCC
CAACACTTCCGAACCGTCTCCATAAAATTAACATTATCCACCGAGCAGTGAAGGAACTTGAAATACTTGATGTGATTCTC
ATTTTTCCTAACCATTTCCATCAAAAGAGGGCTGTGGTGAGATCCAACTGAGGATAGATGTTCGATAGTAGTTTGTGGCA
TGATCTCTAGCCATTTGTCATTGACCATGGACCTGTCCAACCTCTTCCAAACTCTAGCCTGTGCAGTCCTTTGGTTGCAC
CAAGTGAAAGGTATACATGTAAAGCCCAGATCAGTAAGGCCACAGGCTTCAATCACACCGATGAACTCAAAGCTCTTATT
CATGTTGTAAGGCATTCCCCCAAGCTTTTCCTCTATATTAGTGATAACATTGAAGTCTCCAATGGTACACCAAGGTATGT
CCAGGCTAGCATACTGCAATAGACTGTCCCACAAAGGTCTTCTCATATGTTCCTTAAACTTAGCATAAATGAAGGACACC
ATGAACCCCTCAGTAAGATCAGAGTGCTTGAAGTCTCCTGTGATATGTTGCTCACCATTTTCATGAATATTACCAGTGAT
TGCATTAGACCAAAAAAGCCAAATTTTTCCATTAGAGTTACTAAATGCATGTTCCATTTGAAGATGGATTCTCACAGTGT
TGAGTTAGGAGTTGTCTGCAAAGGGCTCAAGTACAGCAATCATGTCTAACTAGTGCATTTTCTTAAGTGTTTGTAGTCTC
TCCATAGAACCTTGGGTATTGATACTCCTAGCATTCCAACAGAGGGCCTTAATCATAAAAAACCTTTAGATTTGGACCTT
GTGATGGGCCTGCTAGTAGTAGCAGAGATACTGGTGGTAGCCGGCTGTTTGGTGTTTCTGTTTTGCTTCCTCCCTCTGGG
AGACAAGCCTTGCTGCTCAGTGAGTTCCTGGACCTCTTCTGACCATTCAGTGTTAAAGGTTGAGCCAAAAGCTTGAATTA
GAAGATTGCTAGTTTCCTCCTCCTCTTCATCATACTCATCTATGGATTGATTATCAAGATCTAATTCATCTTCTGAGTTC
AAAGCTCCATAATCATCTTGTATTGGTCTCTCCTTCTTGACTTTGGTTTCTATCTGTTTCTCTAGCTGCTGTCCTTTTTC
TGTTAACACTTGTTCCAGATCACCACTTTTTCCTTGCCTCTTTTTCATGGAATCTCTTTTCGTTTTACTTAGCCTTCCTC
CTCATTTATTGTTGGTTCTTTCTCTCTGCTGTTCTGTTTCAGTAGTCACCTTTTTTCCTTTCCTGAGTTGCATGCTGATC
AGCTTTCCTTTGAGTTGAGATAGGGGTAGCAGGGGCTCTAGAGTCAATCCTATGGTCATAGGTCTCAACCTCATGCAGAA
CATGAGTCAATTCCCTCCCCCCTTTGGATACCCCTTCTTACAAGTTAGTGTGTGTCTCATGTACCCTCACTTCCATACCT
CCAGCAGCTTCCTCAGCAATATTAATATCAGTAGTATGATGGGGATTAGGGGTTGGGATTAGAGATTCAATACCTGGGGT
GTTTTGGATTTCAGTGGTTACAACCTGTTTTCTTGTTGTGTTATTTTGAAGATTTATTAGAGATGGATCCTTATCTGATC
CTTGTATTGTCTGATTTCTTTGCCCTGCTGCCCTGTTGCTGTTACCTTCCTCCTCATTATTTGTAGCTTGTAGTTCCTGC
ATTTCAAGGTTAATATAGTTATTATGAGTAGCAATTGTAGGAAGTATACCTGATGGTTGTGTTTCCTGCTGTTTGCTGTT
CTTGGCTCCTTTTTGTTGTGGTGAGACAGGTCTCCAGGCAGACTTGGGATAAGATTGGTCCTGATTTTTGTTTTGCTTCT
TTCGTTGGATCTGCCAGTGCTCTTCTTGATCACCAACCTCCTGCTCTTGGTGAGTCTGGACCTGGGTTTGAGGGTGAGTT
TTTCCTTGAGGTTGTCTTGTATTTTCTCCAGGTCTGCAGTCTCCTCTTTGCTCAGATTGCTGTGGAGCCGGTGCAGCTGA
TTTACCATTGTCTTGTACCTGATTTTTATTGCCTTCTTTCTCTTGTTCTCCCTTCGTCTTGCTCTTCTTTTCAGCCTCCA
TTTCTTTCCTTTTTTGGAACTCCTCATCTCTTCTCTTGATAGTACAAACATTATCCACATGCCCTTGGTGTTTACAGTAA
TGGCAGTAGTCGGGAATACCTTCATATTGAATTTTTTGCCACCTCCCTTTGTTGGGATCAGTGTTCTTGAATTCCAGCCA
GACATGGGGAGGTCTTTCCTTGATAAGGTCAATTTGAATCTTCACTCTAGCCATGCTACCTCTAGTTTTCAGGGAGGAAG
GTGAGTCAAGGTATAATACCTTTCCAATAGAGCTCAGAATGGTTGTTAATACGACCTTATTGTAACAATGCCATGGCAGT
TCAGGAAGTGCCACCCATATAGGGACTATAGGGGTTTCTTCTTTTGGTGTGAAATCAGGGGTCCAAGTTTGAATTCTCAT
TAGTTGACCTTCTATATTCATTCTTTGTTTAGTCCAAACCGTAACATAGTCAAACTCATTGTCAAGGTCAATATACACAT
GTCTAGAATTAAAATAAATTATTTTCACCCCTCCAGTTAATTGAGTTTGCAGAGTGAAGCTTTTCCGGATCAATTCCATT
TTGGGCATGGTGTTGGTGAATTTGCCAGCAAGAGTGTGTTTACAACTTTTAGCCAATTTGATATTATAATCATCCTCGTC
CAGAAGTACAGTAGGTAGTCCCTGTGTAGTGGTGTGTATGGGACTATTCAACACAATAGGAGTTTCATTTTTTGATTGGT
TATATCTTAAACGAACAGCAAAGGATTGCACAATAGTGAAAGGAGAAGGAGCAGGTTCAGGAATATTATCCTGTTTTGAA
ATCTGGGCTCTACTTTGCTGCTGATTGCTCAAATTTTTAGTACCACCCTGGTCTACATTAATGCTAGCCTGGTTATCGAC
ATTTTTACTCCTTTGAAGATTAGGATCATACCTAGCAAAGTTGTTGGAGATCTGGGGAAAGTTATTCTGATATTCCATAG
TAGCTTTAGAGTTGTCCTGTTGAGTTCGACTAGTCCCTCCTTGTTGATTTGCATCCTCATTCTGATTTTTTTCCCCTCTT
TGTCTGTGTGTCCTGTCTGCACATCTTTACCTTTACTTTGACGACTTTGACGTGTTTGTACATTCTTTTGCTGCTGATCC
AGTTCGACTATCTCCATTGTCATGCCCTGGTTTGCATCCTGCATTACAGAAGGATTAGCATTAGGAATTACGTTCATTGA
TTTACCTCTAATTCCGAAGGAGAAGTTCGATGATTGAGCTTCTTCAGCTGAGCTTTCTGTAATTTGATTCCTCTTGCTCT
GAACATTGGCTTGTTGTCTGTTCATTGCCATTTCCTGCATTTGATCTGTTTCTTCATGTGTTGTAGGTGTCCCTGAGGTA
TGAATTGCACTCAGTAGCTGGTCGTTGGTTCTTGCAGCTGGAACAGAGAAGGAATTAATCTTATCAATATCTTGAATCTT
CCTGCTAGTTCCTTTACTCGAATTCATTGCAACTTCATCCGGATGGATTGACTGATTGTTGTTGGTGTTTCCTCCTTCCA
AATTGCTTGATATGTCTGTAAAATGGATGTCCAAAGGTGGGGAAACAATTCCTTTCCCAGATTTTTCATAAACTCCGGTG
ACCTAGGTTTGAGGTTCGCCGGATTCCTTCCCGTCGGTGATTCCGCCATCCATTTTGTTTGAAATTTCTGTGAGATGAAC
CTCGTCATGTGGGGAGTACTCCCTAGTGATTGAATTAGCATGAATTTGACTGGAAGTATCTCAAAATTGAAGGCGCAGCT
CTGGAGATTCGTTCGCGTCTTTCGCGTAGATCACCTCTCGATTTTCGTCGATTGGGACGATGAAATCAGTTGGGTTTTTA
CTATAATGTAGATCGAGACTAGGAGATTCCATATATCCAATCACTTTTTCACGATTCAATACAAAATCGCTTGGGGAAAT
AATATTGTGCGTCCCTTCCAACTATTTGACCGAAATCGCTGTGTTGATCGCGTCTGTGTTTTGCGAATTCGTGGAGTTGT
GGAATGAATTAGAGAGAGTGGCTGGGTGGGTTTTGTCGGTAGCATTTAGGCGCTCCGATTGGACTTTATCCGGTGGCCTG
GGGAGCCCTGCCGGCCGCTGACGCGCTGTTTCGGCAGATTTTGGAAATGTAGTCGTTTTTTTGGCTGTCTTGAGCGCTTT
TTTAGAGTGAGATTGTAGAGAGAGAAAAAATTTGACAAATGAAGATGCGATCTAGATTTAGGGTTTAGTAGCCAGGTCAT
GCCGAATACTGCTGCTCCTATTTCCGCTTGGTTGTTGGTGCCCTCTCCTAGGGGGGTAGCAAAAGCTAGTATCATTTCAC
CATGTTGATCCCTTAGGATGCCTCCTGCTCCACTGCTTCCTGGGTTTCTTAGTGCGCTGCCGTTCGTGTTCAGTTTGACC
CATTGTTTGGAGGTTTAATCCATCGAACAAGAGTAACTTTGGTGTCGTGAGTGCATCTTTCTCCCTGCTGGATCAGTTCC
CTCCAATTGGACTGCCATTTGAATTGAGGAAAGGATGTAGTCATGAGCTTGTAATTGTCTTTGTAAATGGCATACTTGAC
TCTAGTAATATTGGATTGTTTCCCTTTATGTTTCCTGGCACATTTGTTCTTCCATAAATTGCAGCATATAAATATTGGCA
TGGCCTGCAGTAGTAGTCTATGTGATGCGTTGTTGTGTTTGATCGACCACCATTGCATTATGAGGTGAGGTAAGGAGATG
TGGTCTATAGTGATTCCAGTAGCTGCAGCAAAGCTTTTCCACACGTAAGTAGCAAAGGTTCCATTGTTGAATGTGTGTTC
TATGGTGTCCAGACCTGGCCTATTACAACAACAAAAACAATTTGTTGGCTCATTACCAAAACTGATTAGTTTTTCGTTAG
TAGGAAGTTTACCACGTAATGTTCTCCACAAAAAAAAAATGTTTTAAAAGGAATACTCTTGTGCCAAATGAATGTATTGA
AAATTGTCTTGGTCCTTTTTTCTCTAATCTCGTTCCATGCAGATAAACAAGTGAAGTGACCATCACTGTTAAGCTTTCAA
ATAGCTTGGTCAGGGGTGTCCTGCTGTATATAGAGTTCAATGGATAGTATGTTGGCGAGATAATTGTTAGGAGCTTGTCG
AATGAGCTTGTTCAAGTGAAACGACCCCAAAAATGCCCGAAAATGTGCTTCGGAAACACCTATAATTGTAATTTCCATAT
ATCTCAAAATCCGTTTTGTTTTTCGAAAATCTGACTTCATATTCTTGTTTAGGGGGTCAAATTGAGTGGGAAATGGGTCT
AACCCAAATTTTAGAGCAACCGTATCAAAATCCAAAATTTCCAAGTGAAGCCTTTTTCGAGGGTCTACTTTGGAGGGTCA
TATCTCCTAGCACACAAATTATTTGGTGGCCAATAATATATCCATGGAAAGCCCTTTGAGTTAGCTATCTAACGCACTTC
GTTTCACCTTATTCGGAGTTCGGACGAAGAAGTTATACCCATTTTCGTAAAATCTGTCCGGCAGAAAAAGACAATTTCCA
GTAGCTAATTTTACTGTTCACCCGCCCCATTTTTTTTTCTAAGTGTTGGACGATTTTCTTCCAAAGGGCATATGTTATTT
CCTATATAGAATTAGTTCAAATTTCATCTCTAAAACATTTCCAAAACACCTCTCCCATACTTAGACACATTTTCTTTCAA
GTTCTCTCAAGAACCCTAATTCAAAACCTTCCTCAAGAATGAAGAGACTCTTGTTCCAAGTTGCAAGCTTCCATTGAAGA
CACTCTCAAGACCTTCATAAGAACTCAAGGTATGTGGTGTTGAACTCATGGGTCCTTCCACCCATAGTGCCTAGACTCTA
TTCTACTCACTAATTCATGGTTTAAGTTAAGATTCATATATTAGTCTTGTTCTTTGTAATAATTTCCTACACATTGAATT
TTAAACATGAAAAGTGATTGTTTTGAGCATGTTGTGACCCTAGAACTTGAACCTAAATTTGGAATGGATGTGGAGATTTT
CATGTGGTATTGTGGGTGTTAAAAAGGTGTTGTTGTAGGTTGTTCATTGGTTTGGCTGCATAATTACTACCCTATTTCCC
ATGCTCTTTGATTTCATTACATGCCTTCAAGGTGTTTGACAAAATGTTCAACTATGGAGAATTGATAAATTGATGTTTTA
AAGCTTGAGTTATGAGATGTATGGAACTCTAAAGATGTGTTGATGACAAACTAAGCTTGTGTATATGTTCATTCCATACG
TGAGATTGCATTAGAGCCTAATGAGAATTTCCTATATAAAGTGTAGCATGACCATGCCCGGTCCGGGGGAAAAGAACCGG
ACAACCATGTGAGAGGTTTATATCTCACCACCTAGGATGCTTGGGGTGTGACCAACATCAACCATGTGAGAGGTTTATAT
CTCACCACCTAGGATGCTTGGGGTGTGACCAACATCAACCATGTGAGAGGTTTATATCTCACCACCTAGGATGCTTGGGG
TGTGACCAACATCAACCATGTGAGGGGTTTATACCTTGCCACCAGGGTGTCCGGGTGTGAACGGCATCCCCCATCCTAAG
TTGGGGTTATAGATTGGTTGGATCATGCATACACATATGATATCTACTATTAGTATAGATTTACTTAAACATGTTTTGAC
TTCACTTTGATCATGCATCCTCATATTGTTATTCATAATGCCTATGAAACTATTTCTTGTATTTCGATTGTGTCCTTGTT
TATTGTTGTGTTGCACCCCGCATACTTAGTACATTCCAAGTACTAACGCATATTTTGCCTACATGATGTCACCATGTAGG
GACCGGAGCTACTCTTGATCCTTCTCTCCATTCACGTGGCTAGTACGACGCTTATCCGAGTTTGTTGGTGAGTCCTCAAT
AATTCGAGGGCTATGTTATGTTTCTTACTCCTATGTCTTGAGACTTTAGCTTGCAATTGTATTTTAACTATGAGGGGAGC
CGGTAATATGTCATGGCCCCCGTCCTATCTATGTATGTAGAGGTGTGCGTTGGACAAGTAATTTGTAAACGAGCTTGACT
CTTATTCTATGATGTCATTTTGAAATGGTTTGCCTTAGTCCCTATTTCCCGTTAATTAATGTTGAATGTACTTCCGCGAC
CGATGAAGTGTGATGACAAGTTTGAAAGGCTTGTTTGGGGTTCCTTCGGGTTCCTCATTCGCCATGTCACGTCTAGGCCC
TAGGCTTAGGTCGTGACAAGCTTGGTATCAGAGCACTAGGTTGTTAAATCCTCGGAGTCCAACACACCGCGTTGAGTAGA
GTCCTAATCATGGTTGTGAAGCGCGCCACGACTATGAATGGGAGGCTACAAAACGTTTTAGGAAAGGTTTCCCTTCTTCA
TGTTCTATGTCGTGCTTAGAGTGTGATAAGGTGATTCCTCCCTAACGCTTGTTCTTTAATTGCTAGATCATCATGCCAAA
CATGAGGGGAAGACGGGCCCGATCACCAGAAGAGCCACCCACCAATGGTGAGCTCCGTGATGCACTCACCATGCTTGCAC
AAGTGGTATCTAACCAAGTGCAACAAGGAGCCCAAGCTCCTCGAACTACCACCCCGGGGGAAAGGGTGAGAGATTTCATG
AGGATGAACCCTCCGGTCTTCCATGGTTCAAAGGTGGATGAGGACCCGGAAGAGTTCATCGATGAGGTATGCAAAATCTT
GACCATTATGGATGTTGGTGCTTGTGAGAAGGCGGAATTGGCGGCTTACCAACTCAAGGGGGTTGCTCAAATTTGGTTTG
ATCAATGGAAGCGTGAGAAAGGTAATGGCTATGTGATGTTGTGGGAGGAGTTTAAAATTGTTTTCCTTAATAGGTTCTTC
CCTCTTGAGCTTATGGAGGCAAAGTTGGTGGAGTTCATGAACTTGAAGCAATGAGCTATGAGTGTGAGGGAGTATGCCCT
CAAATTTGTCCAACTCTCCAAGTATGCACCTCACTTGGTGGCCGACTCTAGGTCGAGGATGAACAAATTTGTGATGGGTG
TATCCGACTTGGTTAGTGAGGAGTGTCGGTCCGCTATGCTCATTGGAGATATGGATTTGTCTCGGTTGATGACTTATGCC
GAGCAAATGGAGGAGGAGAAATTGAGGAAGAGAAGGGGGCACGAGGCCAAGAGGGCCCGATTGGAGAATAGGTTCCCTAA
GGGTGCTAGATTTCATCAAGGCCGAGGAAACCCTCATGTCAACCGGGGATTTGCTATCAATGTTCCTAGACCTCAAGGGG
GAGGTGAAGTGGGTTCTATGGATGTATGCCCTAAGTGTGGGAGGAAGCATGGTGGTCCTTGCATGAAGGGTTCGGGTGCT
TGCTTTGAATGTGGAGAAGTGCGTCATAAGAGGTTTGAATGTCCCAAGATCCGCAACATGGTCCGAAGTGCTAATACTAC
TCCTTTGTGTAGAGGTGCTTCTCAAAGTGGTGCCCCAAGGAACAATCGATTTTATGCTTTGCATGGTAGAAAAGGTGTTA
ATGAGACCCCGGATGTGGTGACCGGTATGTTGCAAATCTTTGATCTTGATGTTTATACTTTGATTGATCCGGGTGCCACC
CTATCCTTTGTTACCCCCTTAGTTGCTAGAAAATTTCATGTTGAGTCGGAATTGTTGCATGAGTCATATGAAGTATCTAC
TCCCATTGGTGTCTCTATTGTTGCTAGAAAAGTGTATAGAAATTGTCCGATTTGCATATTGAATAAGTTGTTGCCTTGCG
ATCTTATTGAGTTGAACATGGTGGATTTTGATGTTATTCTTGGGATGGATTGGTTGCATGCATATTATGCTTCTATTGAT
TGTAGGACTCGTAAAGTCAAGTTCCGATTTCCTAATGAACCCGTCCTTGAGTGGGAGAGCCGGGATGTTGTGGTGAAGGG
GAAATTCATTTCTTGCATTAAAGCCTATAGGTTGATTTCCAAAGGGTGCTTGTACCATATTGTGAGAGTCAATGATGTGT
AGTCTAAAGTCCCTCCTATTGAGTCTAATCCGGTTGTTAATGAGTTTCTAGATGTCTTCCCAGAAGACCTTCCCGGTGTC
CCTCCCGAAAGGGAGATAGATCTTGGTATAGACCTCCTTCTCGATACTCAACCTATTTCTATCCCCCCTTACCGTATGGC
CCCGGCAGAGTTGAAAGAGTTGAAAGAGAAATTAAAAGATTTGTTAGAGAAGGGATTTATTAGACCTAGTCATTTTCCCT
GGGGTGCTCCGATTTTGTTTGTGAAGAAGAAAGATGGGTCTCTTAGAATGTGTATTGATTATCGACAACTTAATAGGGTC
ACCGTCAAGAATAGGTATCCTCTTCCAAAGATTGACGATTTATTTGACCAATTGCATGGGGCTAGTCACTTCTCTAAGAT
TGATCTTCGGTCAGGGTATCATCAAGTGAAGGTGAGGGAGTGTGATATTCCCAAGACGGCCTTTCGTACTAGGTATGGGC
ACTATGAGTTTGTGGTGATGTCTTTCGGGTTGACTAATGCTCCGGCTCTCTTTATGGATTTGATGAATAGGGTTTTCAAA
CCCTACCTTGATTCTTTTGTTGTGGTGTTTATAGATGACATCTTGATCTATTCTCGGGGTGAGGAAGAGCACAAGGGTCA
CTTGAGGGTGGTACTCCAAAGATTGAGGGAAGAGAAGTTGTACGCTAAATATGAAAAGTGTGAGTTTTGGTTGAAGGAAG
CTGCTTTCCTAGGCCATGTGGTGTCGGGGGATGGTATTAAGGTGGATCCTAAGAAGACCGATGTTATTAGGAATTGGCCT
AGACCTTTGACCCCGTCGGATATAAGGAGTTCCTTGGTTTTAGCGGGTTACTATAGGAGATTTGTGGAAGGGTTTTCTTC
TGTTGCTTCTCCTATGACTAAGTTGACTCAAAAGAAGGCTAAATTTGTGTGGTCGGATGAGTGTGAGGAAAGCTTCCAAA
CTTTGAAAGAAAGGCTTGTGTCCGCTCCTATTTTGTCACTTCCGGATGGGTTAGAAGGTTTTGTTGTTTATTGTGATGCT
TCCCGTATTGGTTTGGGTTGTGTGTTGATGCAAAGTGGTAAGGTTATAGCCTATGCTTCTAGGCAACTTAAGCTTCATGA
AAAAAATTACCCAACCCATGATCTTAAATTGGCCGCCGTGGTTTTTGCTTTAAAGATTTGGCGTCTTTATTTGTATGGGG
TGCATGTTGATATCTTCACCGACCATAAGAATCTCCAATATGTGTTCACGCAAAAACATCTTAACTTGAGACAAAGGAGG
TGGTTAGAATTCCTTAAGGATTATGATATGAGTGTTCACTATCATCCGGGGAAAGCTAATGTGGTGGCGGATGCATTGAG
TAGAGTGACCATGGGTAGCTTGGTTCATGTGGAGGAAGGTAGTAAAGAGTTGGCTAAGGAGGTCCATCGGTTGGCCAAAT
TGGGAGTTAGGTTAGAAGGGGTGGATAGTGGAGGAGTAGTTGTTGTTGATGGTTCAAGGTCTTCCTTGGTTGATGAGGTG
ATAGTCAAGCAAGATCTTGATCCTTCTTTGGTAGAATTAAAGGCGTCGGTGAGTAGTGGTAAGGTGGAGGTTTTCTCCCA
AGGGGGAGATGTTGCCCTTAGGTACCAAGGTAGATTTTGTGTTCCTTGTGTGGATGGTGTGAGGGAAAGAATCCTTGATG
AGGGTCATAATTCTTTTTATTCTATTCATCCGGGGTCAACAAAGATGTATAGAGACTTGAGGGATGTGTATTGGTGGGGC
GGTATGAAGAAGGACATTACAAAATTTGTTTCGGGTTGCCATAGTTGTCAACAAGTCAAGGCCGAACATCAAAGGCCGGG
TGGCCTAACTCAAGACATTGAGATACCTACTTGGAAGTGGGAAGAAATCAACATGGATTTTGTAGTGGGCTTACCCAAGG
CTAGAAGAGGCTTTGATTCGGTTTGGGTGGTGGTTGACCGGATGACAAAGTCGGCTCATTTCCTACCGGTTAAAACTACT
TACGGGGTTGAAGAGTATGCCAAGTTGTACATTCATGAATTGGTAAGGTTGCATGGGATTACTTTGTCTATCATCTCGGA
TCGTGGTGCCCAATTCACTTCTCACTTTTGGAAGTCATTCCAAAGGGGTCTTGGTACAAAGGTAAAGCTTAGCACGGCCT
TCCACCCTCAAACGGATGGCCAAGCCAAAAGAACAATTCAAACCTTTGAGGATATGCTTAGAGCTTGTGTATTGGAGTTG
AAAGGTAGTTGGGATGGTCATCTTCCTTTGATTGAATTTGCATACAACAATAGTTATCATTCTAGAATCGGTATGGCTCC
TTTTGAGGCACTTTATGGTAGACGGTGTAGGTCACCGGTTGGGTGGTTTGAAGTTGGAGAGGTGGCCTTGTTGGGTCCGG
ATCTGGTCATGGATGCTCTTGAGAAGGTAAGGATGATTAGGGAGAGGTTGAAAATAGCCCAAAGTCGTCAAAAGTCTTAT
GCCGATGTGAGGATACGGGATCTTGAATTCAAAGTGGGTGATTGGGTTTATTTGAAAGTTTCTCAAATGAAAGGTGTGGT
TCGTTTTGGTAAGAAGGGGAAATTAAGTCCTAGGTATGTCGGTCCTTATGAGATAATAAGAAGGGTTGGTAAAGTAGTCT
ATGAGTTGGGGTTGCCCAAGGAGATGGAATTAGTTCATCCGGTATTCCATGTATCGATGTTGAGGAAATGTGTTGGTGAT
CCTAACGCTATTGTACCTCTTGAGGTTGTGGGTATTGTGGAAGATAATTTGACGTATGAAGAAGTCCCGGTTCAGATCAT
AGATAGACAAGTTAAAAGGTTGAGGAACAAAGAAGTAGTGTCCGTTAAGGTGCTTTAGAGAAATCAACAAGTGGAGAGTG
CTACTTGGGAAGCCGAAGCGGACATGCAAAGACGTTATCCTTATCTATTCAACTCCACTCAAGCCTAAGGTATTAAATCA
AGTCTTTTGTACTCCATTGAGTCTTATATTTCAGCCCCTGAATCATTAATGTGCATATATGTTTAAATTGATGAGTTATG
GATGCTTTACACTAAATTTTGAAATCTTGAAGTGATGTTTAAATAAAATTTTTGCATTCATGTTGGGGCTGATATGTTCT
TACTAAGTCTTGCCTTGTACGTCTCTTCCACATTCGGGGACGAATGTTCCCAAGGGGGAGATATTGAAATGACCCAAAAA
GTTCTTAAAAATGTGCTTCGGAAGTTACCGAAAACTTGTCTAGCTATAAAAAAAATCCATTTCCTTTTTCGAAAATCCGA
CTTCATATTCTTGTTTAGGGGGTCAAATTGAGTGGGAAATGGGTCTTACCCAAATTTTAGAGCAACCGTATTAAAATCCG
AAATTTACAAGTGAAGCCTTTTTCGAGGGTCTACTTTGGAAGGTCATATCTCCTAGCAAACAACTTATTGGGTGGACAAT
AACATATCCATGGAAAGCCCTTTGAGTTAGCTACCTAACGCTCTTCGTTTCACTTTATTCGGAGTTCGGACGAAGAAGTT
ATGCCCATTTTCGTAAAATCTGTCCGATAGGAAAGACAATATCCACTAATCGTTTTTACTGTTCACCCGCCTCATTTTTT
TTTCTAAGTGTTGGACCATTTTTCCAAAGGGCATATGTTATTTCCTATATACCATTAGTTCAATTCCCATCTCTAAAACA
TTTTCCAAAACACCTCTCCTATACTTTGACACATTTTCTCTCAAGTTCTCTCAAGAACCCTAATCCAAAACCTTCCTCAA
GATTGAAGAGATTCTTGCTCCAAGTTCCAAGCTTCCATTGAAGACACTCTCAAGACCTTCATAAAAACTCAAGGTATGTG
GTGTTGAACTCATGGGTCCTTCCACCCATAGTGCCTAAACTTTATTCTACTCACTAATTCATGGTTTAAGTTAAGATTCA
TAAATTAGTCTTGTTCTTTGTTATAATTTCCTGCACATTGAATTTTAAACATGAAAAGTGATTGTTTTGAGCATGTTGTG
ACTCTAGAACTTGAACCTAAATTTGGAATGGATGTGGAGATTTTCATGTGGTATTGTGGGTGTTAAAAAAGTGTTGTTGT
AGGTTGTTCATTGGTTTGGCTGCATAATTACTACCCTATTTTCAATGCTCTTTGAATCCATTACATGCCTTCAAGGTGTT
TGACAAAATGTCCAACTATGGAGAATTGATGAATAGATGCTTTAAAGTTTGAGTTATGAGATGTATAGAAATCCAGAGAT
GTGTTGATGACAAACTAAGCTTGTGTATATGTTCATTCCATATGTGAGATTGCATTAGAGCCTAATGGGAATTTCCTATA
TAAAGTGTTGCATGACCATGCCCGGTCCGGGGGAAAAGAACCGGACAACCATGTGAGATGTTTATATCTAACCACCTAGG
ATGCTTGGGGTGTGACCAACATCAACCATGTGAGAGGTTTATATCTCACCACCTAGGTGTGACCAACATCAACCATGTGA
GAGGTTTATATCTCACCACCTAGGATGCTTGGGGTGTGACCAATATCAACCATATGAGGGGTTTATACCTTGCCACCAGG
GTGTCCGGGTGTGAACGGCATCCCCCATCCTAAGTTGGGGTTATATATTGGTTGGATCATGCATACACATATGATATCTA
CTATTAATATAAATTTACTTAAACATGTTTTGACTTCACTTTGATCATGCATCCTCATATTGTTATTCATAATGCCTATG
AAACTATTTCTTGTATTTCGATTGTGTTCTTGTCTATTGTTGTGTTGCACCCCTCATACTTAGTACATTCCAAGTACTAA
TGCATATTTTGCCTACATGATGTCACCATGTAGGGACCGGAGCTACTCTTGATCCTTCTCTCCATTCACGTGGCTAGTAC
GGTGCTTATCTGAGTTGTTGGTGATTCCTCAATGATTCGAGGGCTATGTTATGTTTGCTACTCCTATGTTTTGAGACTTT
AGCTTGCAATTGTATTTTGACTATGAGGGGAGCCGGTAGTATGTCATGGGCCTGTCCTATCTATGTATGTAGAGGTGTGC
GTTGGACAAATATTTTGTAAATGAGCTTGACTGTTTTTCTATGATGTCATTTTGAAATGGTTTGCCCTTAGTCCCTATTT
CCCGTTAATTAATGTTGAATGTACTTCCGCGACCGATGAAGTGTGATGACAAGTTTGAGAGGCTTGTTTGGGGTTCCTTC
GGGTTCCTCATTCGCCATGTCACGTCTAGGCCCTAGGCTTGGGTCGTGACACTTCGGGCCGCCGGACCAAGGCCAGCAGA
GGCGCCTTGAGCAGATGTACAAAAACCATCAGGAATCACCTTCCAATTCAACCTACAACTCCATGAATTCGCGAAACAAT
GAAGTAATGCATATCGCGATTTCAGAGAGGGAGTTGGATAGGATTCAAAATATTATTTCCCCAGATCGCGATAAGGTGAT
TCAATGAAATATGTTTAGTGGGGATGATTCTCCTACTCAAAGGCTACAATATACTAAAAAATCGTGTGATTCCACCTCCC
CAATTGAGAGAACTGAGGAGATGAACTCTTGGAAAAGTTCCAAAAAATCGCGTGAGCGCCACCTTCAGATTCCTCCACCT
TCACGCCAATTTCATGGCGATTTGAACACTGGGATTACTCACCTGCTGAAGAGGTACATCTCACTGCAATTTCAAGTAAA
ATGGACGGTCCAATCACTGGAAACATGAATTTCGATGAGCAAATAGCTGAAAAATTGAAAAGTGACGGCGGCACTGCTAC
AGAGAATTATTCGATGGAGGAAGAGGTCCATCTTACCAACATATCCATCAATATAACTCAAGAACATCACCAAGAAGCAA
TTCAGGCAAGATTAGATAATTCTACAACCAATCAACACGTTGAAGTTGAAGAACTCAATGGCGGAAGTGAAGCAGCTCAG
CAGGGGACATATTCTCAAGATCATGCACGTCCTAATGGTCAAAAACAAGACGTACAATCAATGGAGAAACATAAATTAAC
CATGAATTTGAAGCTGGAAGACACACGACTAAGTCAAGACCAAAATGATCGACATGGAAATACAAAGTCGACAACTTTGG
AAGTAATTAAAGTGGAACGCTCATCACATTTCTCATTTGGAGTCAAACCAACGGACACAATTCGAAGCAATGGAGGACAA
CAAAGCCAGGTAAGACCACTAACTACAATAATGAATTTGATCATAGTCACAGATAGGAATACCAGGCAGCAGACAATAAT
GCATCAAGCAAAAATCCGACTGAGGGTGGCACTCAAGCAGGTAAGTCTTCTCACTCTAACTTGAGTAGAAATGTTGTTAG
CTTGAGTAGTAGCGCTGATCATGTGAAGGCTAGTGCAAAGGGACAAAAGAATGGTATGCTGAATGATCCGGAACATGGCA
GGGGGAACATTGAATCCCAAAAGCAGGTTGAACGAAATCATAGTAGTGAGAAAAACAAAGGTCGATCTCCTCTATCTAAT
CATGGAGGGAACTCTGAACCCAATAATTATCATAAGGAGTTCTCTAAAATTTCCCGTAATTTTGATAGATACACTATTTC
CAATCACAAAGGTCAGCAAAATAATCCTCCCAACCAATCCAAAGGCCCCAGCAATACCAATGAGAATCAGTAAACCAAAC
AAGATCAGAATACAAAACCTACTCCTTATACAGTGGTACAAACGCTGGCTACAAGACTTAGACAAATCCATGCTACACAT
GCTACCTCCATAGAGCTGGTTCCCCCAGACATACTACCAAACAAGGCCAACCTGCAGTGATTTACGATATGGATAACTTC
ATGAACAAATTGGTTGTGGACTATAAGTATACCCTTATAGGTAAATTCAGAACCACCATGCCGAAAATAGAACTCATAAG
CAAAAGCTTCATCCTATAAACTCAACTGAATGGGGGGGTCAATATTGCTCACTATAATGCTAGGCATGTTTTTATTGATT
TAGACAATGAATTGGAGTATAACACTGTATGGACACAATAAATAATGACTATCGAGGGCAAACTTATGAGAATACAAACT
TGGACTCCTAATTTTAGACCTGAAGAGGGAACACCCATTGTCCCTATATGGGTACTACTGCTAGGATTACCATGGCATTG
CTTCAAGAAAGAATTCATCACACCTCTATTAGAGTCTGTGGGCAAGGTTTTATACTTAGATACAACCTCTATTAAAAGAA
CTAGCTAGTATGGCCAAGGTAAAAGTCCAAGTGGACCTCACAAAGGCTCGACCTAGACATGTTTGGATTGGTTTGGATGA
TGAAGATCTCACTATAGGGAGATGGCAACCTATTAAATATGAAAATGTTCCCCCTTACAGTGAATACTTCAAACATCAAG
GCCACATGGTAGGTGATTGTAATTTCAAAATAAGGGATGAGGACTTCAAAAGAAGGAAAAAGTTAGGTGCAGAAATGAAA
AACATGAATAAAGGTGAACAAGAACAGCAAGGAGGAGATCTCCGGCAAAGCAGGACAAGAGAACAAGAGGGACAACACCA
ACAAAACACCAAGGATGGGAATTATGCACAGCAACCTGAGCAGCAAAAGGAAGAAGAATGGCAAGTGTCAAGAAGAAGAA
ATAGTAAATCACAGGATGAGAAAATGCAAAAGACAGTGTGGAGACCAACCTCACCACAAAACAAAATGTCAAAAGAGCAA
CCACAAATCACAGCTCAACAGTCAGGTACAGTCAACACTTCTAATCATAATTCTTTTACTAACCTTAATATGCAGGAAAA
ACATACTGAAGACATCCAGGAGCATAACAATAGTGATGGGATGACACCAATTAGAGCACAAAGCAGGTCTAAAGCAGACC
ATAACCAAAAAGCACAAGTCAAGCAAATAGCAAACAAAGTAAACAACAAGACCACATGTATTGACTCAATGCTCCCAATT
CCCACAGACCCCAACATTTCATATTTTGATGCTGCTGCTGAAGTTGAAGGAGGGATGGATGGGGGATGTCAGGAAAAACA
CACTAACATGCAGGAAGGGGGATCCAAATGGGGGAATTTGACTCATGTTTTGCATGAGGGTACACACTTTGACCATAGTT
CAGACCTTACAACTCCTGTTACCACTACAAGTCAGCAACTTAATTTTGATCAGCAACAGGTACAACATCAAGATCATGCA
GGGGCAAGAACACAGATTAATATTAAAAATAACAAGGGATGGCAAGAGTTGCAGGACAACAAGATAAAGGATCTATGTCA
AAGGATATGGGAGCTAAAGCTAGTACTAGTAATCAGGGGAACACTCCCAAAAGCAAAAACAAACATAGAAAAAAAAAAAG
GCTGCAAAAAAGAGACAAAACATGCAGCAAGGCAGTGATCAACATGGAGAACAACAAGGGAGTGGGGAAAGCTGCAAGAA
GTTTATTATGGTTGATGAGCAGTTGGGCATGGACATTACTCCTTTACAAAGCCAATACATGAACCCCCCTCTTAATGTCC
CTCCAGATAAAATGCCTGAAAAGTGTCAAATGAACAAAGGTCCTACCATTGATGAATATGTTGTTGATAATTCAGAAGAT
GAATTTGATGTGGATAATCAATCACTCAATGGCCCTGATGAAGATGATGAAACTAGTGAATTACTGATTAGAGCTTTTAG
CCCTCACTCGGACAAAGGCCTTGCAGAGGAAATTCAACAGGTTGCTAATAATCAAGGATTATCCCCCAGAGGAATTCATC
ATGATAGGTTCAAATTCAAAGTCCAAGATATCAACTCTGTTACAGCAGGCAGACCAAACACTAGGTTGTTAACTTCCAGA
TCATCTCAATGATTAGTACAATCATTTGGAATGTGAGGGGGATCAATACTCAAGGTGTAATTGAAAGACTCAAAATGCTC
AAGAATACATCATCTCTCTATCATTGCTATCCTCAAACCTTTCTCAGATACTACTCACATTCAAATTTTTAAGAACCAAT
TAACTATGTAATATGCTGTGAGTAATTGCAATGGCAAAATTTGGCTCTTTTGGAACATGGACATTGATTGTGTAGTTCTT
GAGGAAGATGAGCAACAAATTACTTGTGACATTGACCATAATGAACTCCAGACTCACTCCACCATCACCTTTGTGTATGC
CAAGTGTAAGGATCTGCTCAGGAGACCTCTTTGGGATAGAATGATGCATCATGTTGCTGACAACACCATTCCTTGGTGCT
CAGTAGGTGATTACAATGCCATCACTTCCATTGAAGAAAAGCTGGGAGGGGTAACTTATAACATGAGAAAGATTTAGAAT
TCATTGCTGTGATAGAAGCCTGTGGACTCCAAGACCTGGGTTTTAGTGGACATATATTTACTTGGTCCAATAAAAGGGGT
ATAAATCATCGAATCTGGAAAAAGATTGGACAGGCCCTTGTTAATGATACTTGGCTGGAAAAAATGCCACAGACCACCAT
CACTCACTTACCTTCTATAGGATCTGACCACTGCCCTTACTGATGGAAATGAATGCTAGAGTGGAAGATCACATCAAGTA
TTTTAAAATCATCAACTGCTGGACTGAACAACCCAACTTTATTGATACTGTTAAAACTTGTTGGGAAAGACCTATAGAGG
GGAACAACATGTGGAGATTTCATCAGAAGTTGAAGAGGTAGTCCAACACTCTTAGCTCTTGGTCTAGGAGGGAATTTGGG
GATATTTTCTGTAAAGTCAAGGAATATGAAGACAGAGTCATAGCTGCAGAAGAGAATCTCATTCATACTCACAATGCAAG
TTGCAGGACTACCCTACATGAGCTTAATGCAGAGTACATCAGATTTCTGAAATTGGAGGATTCAATTTTAAAACAAAAAA
CTCAGTTGCACTGGTTTAAAAAGGGGGATGCAAACACTAAGTGTTTCCATTCACTGATAAGAGGAAGGAGAAGAAGACTA
TTTATCCATAAAATTCTCAGGGAGGATGGGGAATGGATACAGGGGGATGATAACATTGCAAAGGTTGCTAGTGCCCATTT
TCAAGGTATTTTTGCAGGGGTGGACAAGTCTATTATTAATGAGCATTCTATCAGTTGTATTCCCAGAATGGTCAACCAGG
AACAAAACAATAATCTTACTGCCTTGCCTGATCTGGAAGAACTGAAGGAAGTGGTCTTCTCTATGAATCCTAATTCAGTA
GTTGGTCCGGATGGGATGAATGGCCTTTTTTTCCAGAAATGTTGGTAGATTATTAAGCATGATCTCCTTAGTGTCATTCA
TGCTTTCTTCTGTGGCCATGCGATTCCTAAATATTTCTCTCATTCTTTCATTGTTCTTTTACCTAAAGTGAGCAATCCCA
ACAAACTTGCTGAGTTCAGGCTCATCAGTTTAAGCAATTTCACTAGCAAGATCATATCTAAGCTAGTGAGCTCTAGACTT
GGTCCCATGTTACCTAATTTAATTTCTCTTAATCAGTCTGGTTTTGCCAAAGGCAGAAGTATATTAGAAAATATTATGTT
GGCACAAGAGATCATCCATCAGATTAAGAAACCAAATATTGGGAGCAATGTCATTATTAAACTTCACATGGCTAAAGCAT
ACGATAGGGTCTCTTGGTCATATATATGTTTGGTGCTGAGAATAATGGGGTTTGATGAGATCTTTATTGATATGGTTTGG
AGGATCATCACTAACAATTGGTACTCTATTTTTGTCAATGACAAAAGACATAGTTTCTTTCAATCCACCAGAGGTCTCAA
GCAAGGTGACCTTTTATCCCTGGCCCTATTTATTTTAGGTGCAGAGGTCCTGTCCAGATACTTGAACAACCTTCACAACA
ATCCAGATTACTATGAATTCTTCATGGAACCAAGAGGCCCTCAAGTGAACCACTTAAGTTTTGCTAATGACATCATACTC
TTCACTTCAGGAAGATAGAAAACTCTTCAACTCATTATGCAAACTTTGAAGGTCTATGAAGAGACCTCAGGCCAGGTTAT
TAACACTGACAAAAGGCATTTCATGGTCCATACTAGTGCCTTTAACAACACTAGAGATAGGATCAAGAGGATCACTGGTT
TCAAACAGAAGGAGGGCCATCTCACTTACCTTGGTTGCACTTTATTTGTTAGTAGACCAACGATTATTTATTTTTCTGAT
CTTATTAACAAAGTTTTGTGTAGAATTACAAGGTGGCAAACAAAATTGTTGAGTTATGGTGGGAGAGCTATTTTAGTCAA
GCATGTCCTACAATCTCTACCTATTCACCTCTTATTAGCAGTGACCCCCGCTGTTACTATCCTAAACCAGGTCCAAAGTA
TCATGGATGATTTTTTATGGGGATGGAGAAATGGAAAAAAGAAATACCATTGGGCTTCTTGGAAAAATCTAAGCTTTCCT
TATGAGAATGGAGGTATTGGTATGAGAAATCTCAAGGATATATGCATAGCCTTCCAATACAAACAGTGGTGGTGCTTCAG
ATCCAAATAAACCCTTTGGGGAGATTTTTTGAAGGCTAAGTATTGTCAAAGATCCAATCCTATTAGTAAGAAATGGGATA
CAAGAGAATCACTGACCTTGAAACATATGATGCACAACAAACACAAGGTGGAGGAGCACATTAACTGGAAACTCAACTCT
GGCAATTGTTCCTTCTGGTGGGATAATTGGCTTGGTGTTGGACCCCTTACTCAATTCTCAACTGACAGTAACAGATTCAA
CAATACAACAGTAGCAGATTTTTGGGTCAAAGGGCAGTGGGACTTGAACAAGCTCATTCGACAAGCTCCTAACAATTATA
TCGCCAACATACTATCCACTGAACTCTATATACATCAGGACACTCCTGACCAATATATTTGGAAGCTTAACAGTGATGGT
CACTTCACTTGCTCATCTGCATGGAACGAGATTAGAGAAAAAGGACCAAGACAATTTTCAATACACTTATTTGGCACAAG
AGTATTCCTTTTAAAACTTCTTTTCTTTTGTGCAGTACATTACGTGGTAAGCTTCCTACTAATGAAAAACTAATTAGTTT
TGGCAATGAGCCAACAAATTGTTTATGTTGTTCTAACAGGCCAGGTCTGGACATCATAGAACACACATTCAACAATGGAA
CCTTTGCTACTTACGTGTGGAAAAGCTTTGTTGCAGCTGCTGGAATCAATACAGACCATAGCTCCTTACCTCAACTCATC
ATGCAATGGTGGTCGATCAAACACAACAACACAACACACAGACTACTATTACAAGCCACACCAATATTTATTTGCTAGAA
TTTATGGAAAAACAGATGTGCCAGCAAACATGGAGGGAAACAATCCAATATTAGTAGAGTCAAGTATGCCATTAATAAAG
ACAATTACAAGCTCATGACTGCAGTTTTTCCTCAAATCAAATGGCAGTCCAATTGGAGGGAACTAATCCAGCAGGGAGAA
AGATGCACTCACGACACTAAAGTTACTCTTGTTCGATAGATTAAGCCTCCAAATCAATGGGTCAAACTCAACACGGATGG
TAATGCACTAAGTAATCCAAGCAGAATTGGAGCAGGAGGCATCCTAAGGGGTCAAGATGGTGAAATGATACTAGCTTTTG
CTACCCCTTAGGAGAGGGTACTAACAACCAAGCGGAAATAGGAGCAGCAATATTCGGCATGACCTGGCTACTACAACTAG
GCTATATGAATTTTGTTCTAGAGGTGGACTCGCAACTTCTTGTGGATTGGATCATGATTAAAGTTAAGCCTCCATGGAGC
ATTTTGGAGGAATATGAACACACTTCTGATTACTTTTACTTCAACAATCTATGTTTTGCAGCCTATGTGATTATTTTTAC
TTCAACTGACAAACACTCTATGAGGCTCATCATGAACATTTTGGAGGAATATGAACACACTTTTGATCATCTTATTAACA
AAGAGAAGAGCCACTTTATGGTTCAGCTAACACCTCTCATGATATTATCAACAACATACAAGAGGTCACAAGATTTTCCT
AGAAAGATAGTCCAATCACATACCTTGGATGCCCTCTATATGTTGGTAGACAAAGAATAATTTATTATTTCCAACTAGTT
GAGAAAGTCTCCAAGAAGATCAGTGGATGGCAGGCAAGGATTCTAAGCTTTGGAGGCAAAATCACTCTAGTCGAGCATGC
TTTACAATCCATACCTATTCACACAATGGATGCCATTTCACCTCCCAGTATTACTATCAAATACATAGAGTCTATTATTG
CAGTTTTTTTCTGGGGAAGAGACTAGGACAAAAGGAAATATCATTGGGTATCACTTGAAACCATGAGCTTACCTTGTGCT
GAAGGAGGCGTGAGGATCAGAAGACTCACTGATATATGTACTTCTCTACAATATAAGCAATGGTGGATATTTAGGGCAAA
ATCTACTCTACGGGGTCAATTCCTTAAATCCAAATATTGCCAGAGAGCCAATCCAGTTGCCAAGAAGGTGGACATTGGTC
AGTCTCTAGTGTGGAGATATATGATGTAGCATAAGAATAGGGTGGAGGATCACATCACCTGGAAAATTACCTCTGGCAGT
TGCTCCTTTTGATGGGATGATTGGCTAGGAGGGGGTGCTCTAGCTAATTATACCACTAATATTTCCAGTCTTAATAATGC
TACTATTGCCCATTTTCTTGTCAACGGAAAATGGAATGAAAGAAAGCTGAGACAGAAGGTTCCATCACTGCTCATTCCCC
ACATTTTGAACATTAATTTTCAATAGCAACAAGGAGTGAAAGGCACCGCAGTTTGGAAGCCAAACGATTCTAGAATTTTC
TCATGTGCTTTAGTTTGGGAAATTTGCAGACTTAGGAAAAATAATGTTGTCATCAACTCCCAAATTTGGCATAAGAATAT
CCCCTTCAAGATGTCCTTTCTCGTATGAAGAGCACTAAGAAATAAACTACCAACTAATGAAAAATTGGCAACTTTTGGGG
TGGAGCCCATGAAGTGTTTCTGTTGTATTCAAAAGGGATGGGATGATGTGTATCACATCTTCAATCAAGGATCCTTTGCA
GCTTATATCTCAAAATTAATTTCAAATACAATGGGTGTTACTTTCCAGTAGTCCCCACTGAGCAATTACTTATTGAGCTG
GAATGATATTCAAGGAATGAATGAAGATCATAGAACTCTCATTCAAACACTTCCCATAGTGGTTTGCTGGAACCTTTGGA
AGAATAGATGCTCTGCTAAATATGGGGATAAGAAATCCAGCATCAGTAGAGTCAAGTACATGGTCCTCAAAGACATCCTC
CATCTGCTCAACACTTTTTTTCCATACATCCATTGTCCTCCACAATGGATAGAAGTAGTGGACTTGATTGAAAGCTGCAA
ACATGATGTTAAAGTTATTTCAGTTCTATGGAAAACACCCCCTCTTAACAAGTATAAACTTAATACAAATGGTAGTGCCT
TGCACAATCCGGGGAAGATTGGAGGGGGGGCATTCTACGAGATGAACATAGAGAGATCATATATGCATTTGCTATACCTC
TTGGTGAAGGGACCAATAACCAGACAGAAGTTCAAGCTGCCAGTCATGGTCTAAATTGGTGCATTCAACATAGGTACAAC
AACATTATTCTAGAAGTGGATTCTGAGCTTTTAACTAGGTGGTTAATGTAAACCTCTATTCCCCCTTGGAGGATTCAAAG
GTTTGTACAGGAGTAACAAAGTCTTGTGAACCAGTGTGAATTCTTTTAATGCGTTCATACATACAGAGAGGCCAATAGTA
CTGCAGATTACCTATCTAAACAAAGTCACAGAAAAGATATCATTCAACACTACTACACTCACAACCAATTGCCAAATACA
ACAAGAGGTCGTTATATTCTCGAGAAAATGGGAGTTCAAAGTTTCAGAAGGAAGAGGTTAAAAAGGATTAAAAAACCTCC
CTGAATTTTCTCTTATGGGTTTCTGTCAATAGCCTTTTCAACTCGACTATGTCTTAATTAGGTATAGTTTTTTTTATTAG
GTCCTTGTTTCTTTTTCTTTCCTTTGTAAGGGGAGAGTCTACCTTATTTATGTGTTCCTAGAATTTTTGTATTGAGAGGA
GTCCTCTCCCTAGGTGCTTAGTTCTAGGTTTCTTTCTAGTATGGGGATGAGTTGACTAACTTTAGTAAGTAAGTCGACTT
ATGAACCACCATATGATCGAAGGTTAGGTTTATGTCCCCCTCCTTGTACTTTTTTGAGTTTTTATTCATGTTAAGGCCTG
GGGGTGTTGCTAAGCCCCTGACCCGTCCAAGGCTCGTTCAAATTTTTTTTAAAAAAACCTCTAAACCATAGACCCTACAC
TATAAACCTACAACACGAAACCGTAAACCCTAAACCTGAAACCTTACACCTTTAACCCGACTAGCCTCCTTTTACATAGT
GGTTGAGGAGTTTGCTCCATACCACTAGTAGGTCAAGGATTCAAAGGCTGGTAATGAGAAGGAGAAAAGAAAAAAAAACT
TTAACCCGAAACCCAAAACCCTAAACCTTAAACCCTAAAGCATAAATTTTTAACCATAAACTCGTAAATCTAAATCCTAA
ACCCTAAACCCTAAAATTAAAACCCTCAAGCCTTAACCATAAACCCTAAACTCTAAACTATAAACCCTAAACCCTAAACC
CAAAATCTTAAACCGTAATCCATAATCCCTAATCTTGACCCCTAACCCTAAATCCTAAACCCTAAACATAAACCTTAAAC
CCTACACCCTAAATCCTAAACTAAACTTTAAACCCTAAACCGTAAATCCTAAACCCTAAATCCTAACCCTAAACCCTAAA
TCTAAACCCTAAACCCTAAATTCTAAACCCTAAATCCTAAACTCTACACCCTAAAACCTAAACCCTAAACCCTAAATCCA
AAACACTAAGCAAAAACCCTAAACCTTAAATCCTAAACTTTGAACCCTAAACCCTAAATCCTAACCCCTAAACCCTAAAC
CTCTAACTCAAAACCCTGAACCCTAAACCCTAAAACCTAAACCCTAAACCCTAAACTCGAAACCCAAAACCTTAAACACT
AAATCCTAAACCCTATACCCAAAACCCAAAACTCTAAACCCTAAAACCAAAACCCTACACCCTAAACCCTAAATGCTAAC
CCTAAACCCTAAATCCGAAACTCTAAACTGTATATTCTAAACCCTAAACCCTAAATCTTATACCCTAACCCTAAACCTAA
ACCCTAAAACATAAATCCAAACACTAAACCTTAAACACTAAATCCTAAACCCTAAATCTATACTCTAACCCTAAACCTAA
ACACTAAAACCTAAATCCAAACTCTAAACCCAAAATCCTAAACCTAAGCCCTAAACCCTAAATCCTAAACTCTAAACCCT
AAACCCTAAATTCTAACTCTAAACCTAAACCTTAAACCTTAAATCCCAACCCTAAATTCTAAACCCTAAATCCTATACCC
TAACCCTAAACCTAAACACTAAAACCTAAATCCAAACTCTAAACCCTAAATCCTAAACCCTAAGCCAAAACTCTAAACCC
TAAATCCTAATCGCTAAACACTGAACCCTAAATCCTAAATCCTAACCCCTTAACCCAAATCTACAACTCAAAACCCTTAA
CCGTAAATCCTAAACCCTAAACACTAAATCCTAAAGGGATCGCCTCCTCATTTCATGAATTTTTTCTCTCTCTAAAATTC
TTCAAGAATTCTTATCTCGACTAATTGATTTACCATTTCAAAGGTAGTAGTATGGCTGGTGCACCGACAGATGATCGATT
TTGGCCACCGGATCCTGCTACAGGGATGAATATGCATGATATACATACAACCATACAAGAATCGACCTCAGACTCATCCT
ACAACTCCTNNNNNNNNNNNNNNNNNACCATTTCAAAGGTAGTAGTATGGCTGGTGCACCGACAGATGATCGATTTTGGC
CACCGGATCCTGCTACAGGGATGAATATGCATGATATACATACAACCATACAAGAATCGACCTCAGACTCATCCTACAAC
TCCTCGCAGGTGAGAGAAGAGGCGATCCACACTGCTCTGGAACAGGAGTTGGACGGAACTTGTACAAATGTTTCGATGGA
GGATTTGCGTCAGTTCACGATACAAGGATCCCGACGCAACAAGAGACTAAAAAATCACATGATTTCACCATCCCATCTAC
GAGAATTTTACAGGTGACTACGGCGAAAAATGTAAGCAAGTCGTCCCAAAAGCGCCATCAAAATAGAAGTATTGATGAGG
TGATTCGAGCGGAATTAGTTACTGGGGTTTGTACCACTGGTTGTGGAGGACATCCCACCAAAGTTTTAGGCAATTTCCAT
GGTGGAATCACCGGCAATGATAATTTTGGTGAATCTACAGGAGTTCTGGTGAATTTTCCCCAAAAAGAGGATATGCAGAG
TTTATCACAAACACAAAATACGCATAGGGCAGGCAAAGAAAAGCTTCAAGAATTGGGTCATTCTAGTTCTTCTCATTTGG
ATGATTTTGTCATGAAACAGGGCAAGGACACAGGTACGATTCCAATTGATATATCTCGTTCAAGTGTGATTCCTGCATAT
AATTCTGATACTGAGTTACATAGAACTGAGAATCATCCTTTGAAACTGTAGGTAGCTAAAGAACATGATCATCCTACTAT
TATAAGGCAGGGTCAAAGTAATCAAGGTTGGGATTATACTCGCACTGATCATAAACATGATTATCATTCTAATTTTCCTA
GAATTTCTAGCAATTTTGATCGACAGGTACCTAAATCTAATGCTAATATTGCTAGAATAAATCGTCCTTAATTTCCACCT
CCCAATTCTTCTAGAACTGATCTAGTAGTTGAGCCTGCTCCTTACACAGTAGTGCAGACACATACTGATCGACTTAGAAA
TAATCAAGCAAAAAGTGATGTTAGCATTACATTGACAGCCCCTGAAATTACTACTAAACAAGGTTTACCTGTTGTTTTGT
ATGTTAAAAACGAGATCATTAAAGATTTGGTTGCTACTTGTAAGTATACTCTAATTGGGAAGTTTAGCACCACTATGCCT
AAAGTGGATCTTATTAGGAATAATTTCATCTTACAGACTCAATTATCTAGTGGAGTTAAGATTGCACATTTTAGTTCTCA
TCGTGTTTATATTAATCTTGATAACGAGCTTGATTATACTATGGTTTGGACTAAACAAAGGATGTCTATCGCTGGCAAAG
TGACGAGAATTCAAGTATGGACTACTAATTTTAAGCCAGATGAAGAAACTTCCATAGTCCCTATTTGGATCTCTTTACCG
GAATTGCCTTGGCATTGTTATAATAAAGAGTTTGTGACAGGGCTGCTTTCACCTATAGGTAAAGTATTATACTTAGACTC
TGCTTTTATTAAAAAGACTAGAGGTAGTCAAGCTAGGGTGAATGTTCAAGTGGATCTCACTCACAAGAGACTTCCTTATA
TTTGGATGGGTTATATTGGGGAGGATATCACTGATGGGAGATGGCAGAAAATTGAATATGACAATATCCCTGATTATTGT
TTCTATTGCAAGCATCAAGGGCATGTGGAAAATGATTGTACCATTAGACAAAAGGATGAAGAGAAGAGGAAAAAAGAGAT
AGACAATGTGAGAAACAACAATAATAAAGAAATGGATAACAATCAACAACAGTCTAAAGGTTACAAAGAATCTGGTCCTA
AAGCTGATCCTACCACTCTTTATAACCAACAAAGAGATCAAGGTCAATAGCGGGGGTAACAAGAGGATCAGTGGCAAACA
CAAAGGAGGAGGAATAATAATCAGCAGCCGGTACCAAGGAGTAACACCAAACAGCCAGATCAGGCCACCAAACATGCATG
TATAATTTCTACTCCTACATAAAATACATATATTAACCTTGATGTTCAGGAGTTACCACCTCCTTTAGAAGAACTGGACA
TACATAATGGCAGCAAGCAGGATATCAGGCTTCAGCCAGCGGTAAATCAACAGCAGGCACAACGTAAGTACAACAGACAT
GTAACCAAAAACACTAATAGCATTTCAGGAACATAAGTGATTAAAGGGCAAGCTGTTACAAGTATTAACTCAATGCTCCC
AGTCCCTCAACCCCTTGAAACTGTTATTGTTGTTGAAGAAGCTGTTGGAGGTATGGATGGGAGAGAACAGGAGACACCTA
CTAACTTACAGGAAGGGGGTCCATGAGGAGGGGAACTGACTCATACTAGACATGAGGAAGTGGATTTTGACCATAATAGA
GACTCTAAAGCCCTGCTACCCCTATCACGACTCAGCAAAAAACTGGTAGTCAACCAGTTACTGATACAGGTCAATAACAG
GGCAGATTCAATAACAAATCTGGGGATAGACTGAGTAAAAAGAGAAGAGAGGCTCTAAAAAAGAAATGGAAACAGAGTAC
TGGTCAGGATCCAGATGATACAGCTGTAGGTAAACAACTTGAAACTCATGCTGAAGAACAGGTTGCCAATAATGCCAAAA
AGGGTAAGTTGACTCCTGATGATTATGGGGCAATTAGCTCTGAGGATGAGTTGGATCCTGATAATCAGTCTATAGATTCT
GATGAGGATATTAAGGACACCATGCAACATACATGTCAAGTTCTTGGTTCCACCTTTTAGGACAAATGTTCTGATGTTCA
AAGAATGACATAACAACAGGGTTTGTCACGAAGGGGAAGGAAACAGACTAGACACAAGCCTCATCAAGCTCTCATCAGCA
TGACTGATACTTCAAGCAGGCCCATGACTAGGTCTAAATCGAAAGGTTACTAGTGATTAAGGCCATTTGTTGGAATACTA
GGAGTATCAACACCAAAGGATCATTGGAAAGACTACAAACTCTCAAAAAACTCCATCATTTATCTATTATTCCTATCCTT
GAACCCTTTTTAGATAATTCTCAGATTTATATGGTAAGAATTCAGCTCCAAATGGATCAGATAGCCAGTAATCATAATGG
AAAAATTTGGTTGTTTTGGTCTAATGAAGTCAATGATCATATTCTTGAACAACATGATCAACACATCACAGTAACATTTA
AGTATACAGATATTCTGGATAAATTCATGATGTCCTATATTTATGTTAAATGTAAGGACTATCTGAGGAGACCTATGTGG
GATAGGTTACTATTTTATGCTAATATGGAACTACCATGGTGTGCAATTGGGGATTTCAATGCCATCACCTCTATAGAGAA
GAAGATGGGGGGATTACCCTACAATATAAATAAGAGCTTTGAATTTATTGGAGTGATAGAGGCATGTGGATTGACTAATC
TTGGATACACAGGACTTCCATTCACATGGTGTAATCAAAACGAATGCAAAAGTTAGAGTTTGGAAGAGATTAGATAGATC
TATGGTTAATGATAAATGGTTAGAGGTTATGCCTCAAACCGCTATTGTAAATTTATCCTCTGTTGGTTTTGATCATAGGC
CCATGTTGATGGAAATGATTAAGACCAATGAGAGTCATGTTAAATATTTCAAGTTCTTACATTTTTGGGTCGAAAATGTC
ACCTTTATGAAGACAGTACAACAATGTTGGGAAAAGATAGTTACTGGCAATCCAATGTGGAGGCTACATCAGAAAATGAA
AAGAGTATCTGCTACACTTAGTAATTGGTCTAAAAGAGAGTATGGAGATATCTTTACTGGTAAGGGAGTTTGAAGAGAAT
ATTAGGCAATCTGAGGAAGAACTTATGAATAATAACACTGAAGCTCTTAGACAGACACTTCATCAAATGAATGCAACTTA
TATTATGTATTTGAAAATTGAGGAATCTATTCTTAAACAAAAGACACAACTACAATGGTTTAAGTAGGGTGATGCCAATA
CTAAATACTTCCTTGCCAAATTTGATGAGAGGTAGAAGAAGGAGGCTATTTCTTCATAGGATTTGTACTGAAAATGAAGT
ATGGGTACAAGGTGATGAGCAAATATCTCAAGCAGCTTGTGATTATTATCAACAAATATCACTGGTCAGAATGATAAAAT
AGATGACAGATTTCTCCAGCATACTCCTACGTTAGTCACTCCTGTACAAAATGAGATGCTGCAAGCCATGCCTACTTTAG
AGGAATTTAGACAAGTTATTTTTGCTATGAATCCTAGTTCAGCAGCAGGTCCAGATGGTATAGGGGGCAAATTTTAGCAA
GCTTGTTGGAGTATCATTAAAGAAGATTTGCTGGCAGCTGTTCAATATTTCTTTTCTGGTAACACTATGCCTAAGTTCAT
GACTCATTCATGTTTGGTTTTGCTTCCCAAAACAGAACAACCTATCAGATTCAGAGATCTTCGACCTATCAGTCTTAGTA
ATTTTACTAATAAGATAATCTCCAAATTATTGAGTATTAGATTGGCTACTATTTTGCCCTTATTACTTTCAGATAATCAA
TCAGGTTTTGTTCGAGGTAGAAGCATTACAGAAAGTATCATGCTTGCAGATGAGATTACATATGATATTAAAAAATCTCT
TATAGGTACTAATGTTGTTATCAAACTTGATATGACCAAGGCATATGATAGAGTGTCTTGGTCATTCACATGTTTGGTAC
TAAGGAGGTTTGGTTTTGGGGAAGTCTTTATTGACTTAGAGTGGCGGATAATGAGTAATAATTGGTAATTTATTATCATT
AATGGGCACATACATGGCTTCTTCCATTCCACTAGAGGTCTTAAGCACGGTGACCCTTTATTCCCAGCCCTATTTATTTT
AGGAGCAGAGGTACTGTCGAGATTGCTTAATTCTCTACATCAGATTCCAAGTTATAAAGGTTTTTATATGAAACCTCAAG
GACCTCAGATCAATCATTTAAGTTTTGCTGATGATGTTATTATTTTTTCTTCCACTGACAGACATTCAGTGAAGCTCATC
ATGGACATGTTAGGGGATTATGAACATACTTCTGACCAGCTTATTAACAAAGAAAAAAGTCATTTTATGATTCTAGCCTA
TACCTCAAAGGAAATTATCAATACCATTCAAGTAGTAACTAGTTTCTCCCAGAAAAATAGTCCTATTACTTATTTTGGTT
GTCCCCTCTATATTGGTAGACAAAGGATCATTTATTACTCTTATCTAGTTGAGAAGATCCCCAAAAAGGTTTGTGGTTGG
CAGACAAGGATACTTAGTTTTGGAGGCAGGTTTACATTGATCAAACATGTCCTGCAATCTATACCTATCCATACTATGGC
TGCTATCTCTCCCTCCAGCACTACTATTAAATACATTGAGGCCATTATTGTAGATTTTTTCTGGGGAAAGGATCTAGATA
AAAAGAAATATCATTGGGCTTCTCTAGGTACCATGTGTTTACCATGTGCTGAAGGAGGGCTAGGACTCAGAAGATTAACA
GATATATGCACCTCTTTACAATACAAACAATGGTGGAGCTTCAGGTCTAAAGCATATTTATGGAGCCACTTTCTTAAATA
TAAATATTGTCAAAGAGCTCATCAAGTTGCAAAAAAAAGTGGATACTGGACAGTCTTTGATGTGGAAATACATGATGAAA
AACGAGATCAAGGTGGAAGAGTATATTGGTTGGAGAATCAACTCTGGAAGCTGCTCCTTTTGGTGGGATGATTGGCTCGG
AGTGGGTGCACTAGCTAATTATACTACTTCTGTATCAAGTCTCAATAATGCTATTGTTGCACACTTTCTGGTAAATGGAA
AATGGAATGAAAGGAAATTAAGGCAACAGGTTCCACCTCTCCTTATTCCCTCTATTTTAAACACTAAATTTCAGTTTGTG
TAGGGGGTTAAAGATAGTGCCATTTTGAAGCAGACGGAGGCTGGCACTTTCACTTGTGCATCAGCCTGGGAAATTTGCAG
AACTAAGAAGGCCATTACAGTCAATTATTCTCAAATTTGGGATAAACATATACCTTTCAAAATGTCCTTTTTTTTATGGA
GAGCAATACGATATAAATTGCCAACTAATGAAATATTAGCAACCTTTGGAGTGGAACCTGTGAAATGTTTCTGCTGTATT
CTAAAGGGATGGGATGACGTGGATCATATCTTCATTCAAGGACATTTTGCAGGACATATCTGGAAGGTTTTTGCAGGTAG
CATGGGGGTCAATTTTTAGAAAACTTCACTAATCAACCAGCTATTGTGCTGGAATGGTATTACATGGAAGAATGTTGCAC
ACGCGATAATTCTTAGAACTCTCCCTATAGTCATATGCTGGAATCTATGGAAAAATAGATGCTCAACTAAGTATGGAGGA
AAAACATCTAGTATTTTCAAAGTTAAATATTTGATTTTCAAAGATATGTTTTTACTGCTTTATTTTGTTTTTGCTTACCA
TCAGTTGCCTGCGAACTGGTCAGAAGTAGTGGAAAGAATTGAAAGATGTAATCAAGAGACAAGAGTTACACTAGTCACGT
GGAAGACTCCTCCTCCTAATAGATATAAGTTGAATACGGATGGTAGTGCTTTGCACAATTCGGGGAAAATTGGAGGGGGA
GGCATTCTAAGAGATGAACAAGGGATCATAATTTTTGCTTTCGCTATACCTCTTGGTGAAGGAACAAATAATCAAGCAGA
GGTTCAAGCAGCCTGTTATGGTTTAAATTGGTGTATACAACATGGTTACAATAATATTATATTAGAAGTTGATTCTGAAT
TACTAACTAAATGGCTATTACAAGTTGCTGCGCCTCTTTGGAAGATTCAGGTGTACATACAGGATTTACAACTTCTTGTT
AAACAGTGTGTTTTTTTTTAGTGTCTTCATACGTATAGGGAAGCTAATGGTACGGCAGACCTATTGGCCAAACACAGTCA
CAAACACGATATTGTACAACATTATTACACTCATCCTCAATTGCCCCATGCAATAAAAGGAAGCTATCTCTTGGAGAAAA
TGGGGGTACAAAGTTTCAGAAGGAAGAAGTTGAAAAGGATTAAACAACCACCTTGACTATCTATCAACCAAGGCGGGAAC
TCAGTACATAAATGACAAATGATTTACGTTAGTTTCCTATCAAATTGCTCGACAATAGTAGGCCAAATAGACATCATAAA
GATTTGTCCTCTGTCTCCATTTTCATGAGCTACATTATCCTCTCATTTACTATGTCTTTTAGGTATAGTAGTTTGAGTAG
GCTTAGTTTCAAGTTCATGTAGGGGGAGAGTCTCCCTTGTTTATGTATTATTAGTAACTTTGTATTAAGAGAGGAGTCCT
CTCTAGGTGCTTAGTTTAAATAATATATCATATTATATTGGGTTGAGTAGACTAACCTTAGTAGGTAGATCGACTTCGGA
CCCACCTTAGGTTTGGAGGTAAGGTAAATGAACCCCTACTTGTATAATTTTGGTTTTGTATATATGATAATGCCTGGGGG
TGTTGCTCAGCCCCTGACCCCCTCAATGGTCGTTCAATTAAAAAAAAAAACCCTAAATCATAAACCCTAAATTCAAAACC
CTAAACTCTAACCCCTAAAACCTAAACCCTAAACCCTTAACTATAAATCCTAAACTCTAAACCCTAAACCTTAAACCCTA
AACTTTAAACAATAAACCCTAAACCCTAAACCCTAAATTCTGACCCTAAACCCTAAACTTGAAACCCTAAATTCTAACCC
TAAATCTAAACCATAAACCCTAAATCCAAACCCTAAACCCTAAACACTAAATTCTAAACCTAATTCATATACCCTAACAC
TAAACCTAAACCCTAAAACGTAAATCCAAACCCTAAACCCTAAACACTAAACCCTAGACCCTAATCCCAAAACCCTAAAC
CATAAACCCTAAACCCTTAAACCAAAACACAAAACCCTAAACCCTATACCCTTAACCTTAAACCCTAAACTCTAAATCCT
AACCCCTAAATCCTCAACACTAAATTCTAAACTTGTCTAATATATGAGGATCAAGCTTTTCCCCTTCCGTCGTAAATCCT
ATACCCTAATCGTAAACCTAAACACTAAACCCTAAATCCTAAACCCTAAATCTAAACCCTAAGCCAAAACCATAAACCCT
AAATCCTAAATGCTAAACACTAAACCCTAAATCCTAAATACTAACCATTAAACCCTAAACCTACAACTCAAAATCCTGAA
CCCTAAACCCTAAACACTAAATCCTAAACCCTAAATCCAAAACCCTAAACTATAACCCCTAAAAACCTAAACCTTAAACC
CTTAACTATAAAATGTAAACTCTAAACCCTAAAACCTTAACCCTAAAACCTAAACCCTAAACCCTTAACTATAAAACGTA
AACTCTAAACCGTAAACCCTAAACTCTAAACCCTAAACCCTCAATTCTAACCCTAAACATAAACCATTTATCTATGTTAA
GGCCTGGGGTGTAGCTAAGCCCCTGACCCCCCCAAGGGTCGTTAAAATAAAATAAAATAAAATAAAAAATTTTAAACACT
AATTCCTATACCCTAACCTTAAAGCTAACCCTAAACCTAAACATTATCACCTAAATCCAAACTCTAAACCCAAAATCCTA
AACCTAAGCCCTAAACCCTAAATCCTAAACCCTAAACTCAAAATCCAAACCCCTAAACCTTACACCTATAACCTTAAACC
GTAAACCCTATCCAAACTCAGAACCCTAAACTCTAAACCCTAAATACTATGCTCTAAACCCTAAATCCAAAACTCTAAAC
CCTAAACCCTAAAACCTAACCCTAAAGCCCAATCCCAAAACCTTAATTCCTAATCCCTAACCATAAATTGAAAACCCTAA
ATCTAAGCCCTAAACCATAAATACTAAACCTTAAGGCTAAATCCTAAACCTTAAATCCTAACCCCTAAACCCTAATCCCT
AAACCCTAACCATAAATCCTAAACCCTAAACCAAAGACTTAAAGCCTAAACTAAAACCCTAAACCCTAAACCCTAACCCT
AAACTCTTAACCCTTAACCCTAAACCCTAAACCAACCTACAACCCAAAAATCCTAAACACGAAACCCAAAACCCTAAACA
TTAAAACCTAAACTCTAAACCCTAAATCGTAAACCATAAACCCTTAAACCCTAAACCTTAAACCCTAAACCCTAAAACCT
AAACACTAAACCTTAAACCCAAAACCCTAAACCAAACCCTAAACCCAAAATGCAAAACCCTAAAACATAAACCCTAAACC
CTAACCATATACTTAATCATAAATGCTAAACCCCAAACCCTAAACACTAAACACTAACCCTAAGTAATAAACCCTAAACC
CTAAACCCTAAATCCTAACCCTATACCCAAAAACCCTAAAACCTAACACTAAATCTAAAACCTAAATGCTAAATCTAAAC
TCTAAACCCTAAATCCTAAACCCTAAATGCTAAAATTTGTACGCTAAACCCAAAACCCTAACCCTAAACCCTAAACCTAA
ATCATAAACCCAAAACCTAAATCCAAACTCTTAACCCTAAACACTAAACCCTTAGTACTGAGCTCTAAACACTAAACTAT
AAACCCTAAATCCAAAACTCTGAACCTTAAACCCTAAAATCTAATCCTAAACCCGAATCCAGAAACCTTAATCCCTAATC
CCTAACCATAAATCAAAAATCCTAAATCTAAGCCCTAAACCATAAATCCTAAACCTTAAGGCTAAATCTTAAACCTTAAA
TCCTAACCCCTAAACCCTAATCCCTAAACCCTAACCATAATCCTAAACCCTAAACACTAACCCTAAACCCTTAACCCTAA
ACCCTAAACCGTAAACCCTAAACCCTAATCTCTAAACCCTAAACCCTAAACCCCATCGCTTCCCCATTTCTCAATTTTTT
TCTCTCTCTAATCTCTTTCTCTCTACGCTAAACACTCTATTTTTTCCGCCCAAACGGCTACAACCCCAACGGCTAGTAAT
ACAGCTGGAATGGTGCGTGAGCCGCCGGTGGACCTTCTCTGGCCGCCGCACCAGACTCAACAGGAGTGCCGGAGTAATAG
GAAAAAAACCCACCAAGAATCACCCTCTAATTCATGCTACAACTCTATGAATTCGCGTTATACTGAAGCGATGAACAGTG
CGAATTCGGAGAAGGAATTAGATGGAGCTTGAGAAATTATTTCCTCAGATCGTATTAGGTTGATTCAAGGAAATCTGTCT
AATGGGAATGAATCACCTAATCAAAAACTAAAACATACTAAAATTTGGAGCAATTCTATCTTGCCAATCGCGAGATCTAA
TGAGGTGAATTCTGGGCAAATCACCACCAAATCGCCTGAGACGCGCACACAAATTCGAACTCCTTCCCAGCAATTTCGAG
GAACTGTGACCACTGGGGATTGTTCACACAATGAAGAGGTACATCTCACTGCAATTTCAAGTAATTTGGATCGTCAAACC
CTCGGCGACAAAGTTTCCGATGGTGGAACAGTCACAAACGCGAAAAATGAAAGGGATGCAGGGGATGGAGCCTATTCTAA
TGAGAAGCAGGTTCATCTTAATGATATATCCACTAATCTAACTCACGAGCAGTCCTCAGAAGGAATTCCGGTCACCTTGC
TCGGAAAGTCACAATATATCACCAATCAACTGGCACTTTCCAAAGAGCAATCTCACAGGCACGAATTCACCCCACAAGAA
TCCCCTTCTCATAACTATGCAAGTTCGATTGACCAAAAACAAGTTCAGCATAATCTTGATGATCAAGGCACTAAAGTTCA
GCAGGATCAAGGAAATAAACCAACTCAAGTTGAGCATCAATTTAACACTACCACAAAAGCTATTGAGGTGGTTGATGTGG
AGAGTTCTTCTCAATTCTCCTTTGGAGTTAAGCCTGATAATGCAGTGCAGAACAAAGTGCTACAAACAAATTCAGGTAAA
GACACTAATTCTAACGATATTAGTGATACTAACCACCTGCAGGTACAAAAAACAACAACCTGCAAATCCCAAGGCGAAAT
TTTAATTTTGGATGGAGCTCCATCAGGTAAGTCCCCTAAAGCTAACCTTGATCTAAATGCTAGAATTCTGAGTGTTAATG
AAGTTAGTAAGGACAACACTGCCCATCAACAGATTAAGCAAAACAAGAGCAATGAAAATCCTAAAATGGGTCAGAATTAA
ATACTTGAAAATGCAGGGAAGGAGGAACTTAATAGATAATACAATGCCTTCCCTAAAATATCCTCCAACTTTGAGAAACA
TATCCCTCAAATCCAAAACAATCCACAAACCAATTCCTCTGCACAGTCTAATGGATAAACCAATCCCAAAAACACCCAAA
TCACCAAGAAAGAGCAAAGAAATGAACCTGCACCATACACAGTGTTTCAATCTTTGGCAGCAAGACTTAGGCAAAACCAT
GCCAGATGTGAAGCTCCCATTGAGCTGGTACCACCCGAGCACACCTCCAAACAAGGCTTACATGCTGTCATCTACGACCT
GGACGACTTCATGACAAACTTAACTGTGGATCGTAAATATACGTTGGTAGGCAAATTTAGTAGCACCATGCCAAAAGTGG
AGCTCATTCAAAAAAGTTTCATTATGCAAACTCAACAGACAGGAGGGGCCAATATAGCTCACTTTAATGCTAGGCGTGTC
TTTATTGATTTGGACAATGAGTTGGACTACAACACAGTATGGACTCAACAAAGAATGACCATTGAAGTCAAACTGATGAG
AATACAGGCCTGGACCCCAAACTTTCGACCTGATGAAGAAACTCTTATTGTTCCTATATGGGTACTGCTTCTAGGACTGC
CATGGCATTGCTTCAACAAAGAATTTATAACACCCCTCCTATCTTCTATAGGCAAAGTCTTATATCTGGACACAGCCTCT
ATAAAAAGAACTAGAGCTAGTATGGCCAAGGTATAGGTCCAAGTAGAGCTAGTGGAGGCAACAAAATAGAATGGAGGAGC
TATGGCAAAAGATATGGGATCCAAAGCAAACACTAGCAACCACGAGGATACTCCCTAAAGCAAAAATAAACCTAGCAAAA
AGAAAAGGGAAGCAGCCAAAAAGAAACAGAATAAACAACATGATACTGATCAACAAGGAAAGCAGACTAAGAAGGATGAG
GTTTGCAAGAAATTTATTATGATAGATGACCAGCAAGGCATGGATATCACTCCTTTGCAAGCTCAATACATGACTCCACC
TCATATTGTCCCTCCTGATAAAAGTCAAAATATCTACCAAGTTAACACTGTACCCATTATTGATGAATATGTTGTAGACA
ATTCAGAGGATGAACTTGATGTGGATAATCAATCTCTTAAGGACCCTGACGATGATGATGAGACAAGTGAGCTATTGATT
AGACCATTCAGTCATCACAATGATAAGGGTCTGGAAAATGAAATTCAACATGTAACTAATACCCAGGGGCTATCTCCAAG
AGGCTTTCATCACAGTGCCATCCATTTAAAAAATCAAGATATCAATACTGTCACTGCAGGCAGACCAAACACCAGGCTCT
TTACATCCAAATCCTCTCAATGATTAGTACACTCATTTGGAATGTGAGAGGGATCAACACACATGGGGTACTTGCAAGAC
TCAAAATGCTTAAGAAGATGCACCAACTGTCCATTATTGCTATCCTTGAACCCTTTTCAGACAACATTCATGTTCAAAAC
TTTAAAAGCCAATTAGCTATGGAGCATGTTGTGAGTAATCGCAATGGTAAAATTTGGCTATTTTGGACTATGGATATTGA
CTGTGTGGTTTTAGAGGAAGATGAACAACAAATTACTTGTGATATTGGTCATATTGAATTGCAGACACACTTTACCACAA
CCTTTGTTTATGCTAAATGTAAGAACCAGCTCAGACAACCTCTATGGAACAGAATGTTATACTTAGCTACTGAAAATACC
AAACTATGGTGCTCAGTAGGTGATTGTAATGTTATTACCTCCATTGAAGAAAAACTGGGAGGTGTACCTTACAACATGAG
AAAGAGCCTAGAGTTCATAGCAGTGATTGAAGCTTGTGGTCTTACTGCTTTAGGCTTCAGTGGACAAAAATTTACTTGGT
CCAACAATAGAGGTATACATCAGAGAATATGGAAGAGGCTGGACACAGATCTGGTTTCAGATACTTGGATGGAAAGGATG
CCCCAGACCACCATCACTCATTTATCTTCTGTAGGTTCAGATCACTGTCCCCTACTGATGGAAATGACTGATAGGGAGGA
GGATCATATCAGATATTTTAAATTCCTTAATTGTTGGGCTGAATAACCCAAGTTTCTTGACACGGTTAAATCTTGTTCGG
AAAGGCCTGTAGAGGGTAACAACATGTGGAGATTTCACCAAAAACTAAAAAGACTGTCTAACACTCTTAGCACTTGGTCC
AGAGGGGAACTTGGTGACATTTTCATTAGGGTCAAGGAGTATGAGGAGAAAGTCAGAAATGCTGAGGAGCAACTTATTCA
GAATCACAGTGATACCAACAGGGCGATACATCATGAACTAAATGCAGAATATATCAGGTTTTTAAAGTTAGAGGACTCCA
TTTTGAAACAGAAAACTCAACTTCAATGGTTCAAAGATGGAGACTGCAACACAAAATATTTCCATGCACTGATAAGAGGA
AGAAGAAGAAGGTTATTTATTCACAAGCTTATCAGAGATGATGGGGAATGGATACAAGGAGATGATGCAATAGCAGAGGC
TGCATGTGACCACTTCCAGAATATATTTACTGGAGAAGACAGACTCATCCCTCAAGACGCATTGGATTGTATCCCTAGGA
TGGTGAATCAAAGTCAAAATAACAGCCATACTATCATGCCGACTATGCAAGAATTAAGAGAGGTTGTTTTCTCTATGAAT
CCTAACTCTGCAGTTGGTCCGGATGGGATGAATGGTCTGTTTTTCCAGAAGTGTTGGCACATTATCAAGCATGATCTTTT
TGGGGTAATTCAAACATTGTTCTGTGGTCAGGTTATACCCAAAATACTTTTCTCATTCATGCATAGTTCTCCTTCCTAAA
GTGAACAATCCCAACAAATTAAATGAGTTTAGGCCCATCAGTTTAAGTAACTTCACAAGTAAGATCATTTCTAAATTGAT
GAGCTCTAGACTCAGCCCTATCCTTCCTCATCTGATTTCTCTTAATCAAACTGGCTTTGTCAAGGGTAGAAGTATTTCAG
AGAACATCATGCTGGCCCAGGAAATTATCCATCAGATTAAAAGCCTAACATTGGAAGCAATGTGATCATTAAATTGGACA
TGGCCAAGGTATATGATAGAGTCTCATGGTCTTATATATGCTTGGTGTTGAGAAGAATGGGGTTTGATGAGGTCTTCATT
GACATGGTTTGGAGGATTATGGATAACAATTGGTATTCTATAATTGTCAATGGTAAGAGACATGGTTTCTTTCACTCTAC
TAGAGGCCTCAAACAAGGTGATCCCATATCCCCTGCCCTATTTATTTTTGGCGCAGAAGTTCTGTCAAGATCCTTAAACA
GGCTACACAATCACCCTGACTTCCATGGTTTCTTTATGGAGAAGAGAGGTCCACAGGTGAACCAACTTAGTTTTGCAGAC
GACATTATCCTCTTCACGTCTGGAACATACAAAACTTTAAACCTTATCATGCAAACCCTGCATTCATACGAAAAGACCTC
TGGCCAGATGATTAACAAAGATAAAAGTCATTTTATTATTCACTCAAATGCATTCAACAGCACAAGAGATTGAGTCAAAA
GAGTGACTGGCTTCAGACAAAAGGAGGGTCCTATTACTTATCTAGGCTGCCCTTTATTTGTTGGCAGGCCTAGAATCATA
TATTTTTCTGATATTATTAATAAGGTTCTTAACAGAATTACAGGTTGGCAGACCAAAATTTTAAGCTATGGGGGCAGGGC
TATCTTAGTTAAACATGTACTTCAATCAATGCCTATCCATCTTTTATCGGCTGTTACTCCTCCTAGTACTGCTATTAAAC
AGATCCAAAGCATCATGGCAGATTTTTTCTGGGGTTGGAGAAATGAAAAGAAAAAATACCATTGGTCTTCATGGAAGAAT
CTTAGTTTTCCTTTTGATGAAGGAGGCATTGGGGTAAGGAATTTGAAAGATGTTTGTTTGTCATTCCAATACAAACACTG
GTGGATATTTAGATCCAAACAAACACTTTGGGGTGATTTTTTGAAAGCTAAGTATTGCCAAAGATCTAATCCAATTAGTA
AGAAATGGGATACAGGAGAATCTATCATTTGGAAAAATTTAATGCACAACAAGCTCAAAGTTGAAGAGAACATTCAATGG
ACAATCAACTCCGGGACTTGTTCTTTTTGGTGGGACAATTGGTTAGGTTTTGGACCTCTTGCTAGATTTTCTAATGATAG
TAATAGGTTCAATAACACCTCAGTTGCAGAATTCTGGGAAGATGGACAATGGAATTGGAATATGCTAATTCAACAGGCTC
CTAACTGTCAAATAGCCAACATTCTTGCCACTTGTTTCCAGATTCAACAGGGTTTCCCTGATCAAGCTATTTGGAAACTA
AGCACTGATGGCACCTTTACTTGTTCCTCTGCCTGGAATAATATTAGAGAAAAGAGAACCAAGTCGAAATTCAATTGCCT
TATTTGGCACAGGAACATTCCATTTAAATCATCCTTTCTCTTGTGGAGGGCTCTACGAGGTAAACTTCCTACTAATGAAA
AACTAACCAACTTTGGCATCGAGCCAGCAAATTGATTTTGTTGTAACAGGCCAGGTTTGGACACAATTGATCACACCGTC
AACAATGGGCAATTTACTACTTATGTGTGGAAAGGCTTTGTTGCAGCAGGTGGAATCGAGACAGACCACTCCTCTCTATC
CCAATTAATAGTGAAATGGTGGTCAGTCAAGTACAACAATGCAGCACACAAGTTACTACTCCAAGATACACCAATCTTCA
TCTGCTGGAACCTTTGGAAGAACAGGTGTGCTAGTAAATACGGAGGCAAGCAATCAAATGTTAGCAGAGTCAAGTATGCA
ATCTACAAAAACAACCACAAACTCATGATCACGGTATTCCCACAAATCAAATGGCCCTCAAACTGGACAGATCTGATCCA
AGTTGCAGACAGATGTGTTCACGAGATCAAAGTAACCCTTGTTATGTGGAAAAAACCTCCAGACCAGTGGGCAAAAATTA
ACACTGACGGCAGTGCTCTTAGCAATCCAGGCAGAATTGGAGCAGGAGGTATACTAAGGGAACACACAGGCGAAATGATA
CTAACTTTTGCTACACCTTTGGGGGAGGGAACCAACAACCAAGCCAAACTAGAAGCAGCTATTTTCGGGATGGCATGGTC
CTTGGAACTAGGGTACAGGAACATAATTTTGGAAGTTGATTCACAACTTCTCGTCGAATGGATCATGAGTAAAAATAATC
ATCTATGGAACCTTAACAACCAGGTACAGAGACTGCAAACACTTATCAACCAAACACAGGAATTCAGGTGCAATCACATC
TACAGAGAAGCCAATTTTGTGGCTGATTCACTCTCCAAGCACAGTCACCAACTCTCTAGCCCCCAAATATATTTCAACAG
TCAACAGTTGCCAGAGGAAGCAAAAGCTTATTATCACTTAGACATGTTGGAAATGGCAAGCTTCAGGAGAAGGAAGACTA
AGAGAATTAAAGAACCTCCCTGAATATGCAACCTCTTCAACTTAGCTATGGTTTAAAACTATAGCTCCTTTGAATAGGTA
TAGGTCTTTATTTTTTTGTGTTTGTAAAGGGAGAGTCTCCCTTATTTATGTTTCCTATATTCGATGTATTGAGAGGAATC
CTCTCTTTTAGGTACTTAGTCTATATGTTTCATCTTTTAAGTATGGGGATTAGTTGACTATCCTTAGTAGGGAGNNNNNN
NNNNNNNNNNNNNNNNNNNNNNNNNNNNNNNNNNNNNNNNNNNNNNNNNNNNNNNNNNNNNNNNNNNNNNNNNNNNNNNN
NNNNNNNNNNNNNNNNNNNNNNNNNNNNNNNNNNNNNNNNNNNNNNNNNNNNNNNNNNNNNNNNNNNNNNNNNNNNNNNN
NNNNNNNNNNNNNNNNNNNNNNNNNNNNNNNNNNNNNNNNNNNNNNNNNNNNNNNNNNNNNNNNNNNNNNNNNNNNNNNN
NNNNNNNNNNNNNNNNNNNNNNNNNNNNNNNNNNNNNNNNNNNNNNNNNNNNNNNNNNNNNNNNNNNNNNNNNNNNNNNN
NNNNNNNNNNNNNNNNNNNNNNNNNNNNNNNNNNNNNNNNNNNNNNNNNNNNNNNNNNNNNNNNNNNNNNNNNNNNNNNN
NNNNNNNNNNNNNNNNNNNNNNNNNNNNNNNNNNNNNNNNNNNNNNNNNNNNNNNNNNNNNNNNNNNNNNNNNNNNNNNN
NNNNNNNNNNNNNNNNNNNNNNNNNNNNNNNNNNNNNNNNNNNNNNNNNNNNNNNNNNNNNNNNNNNNNNNNNNNNNNNN
NNNNNNNNNNNNNNNNNNNNNNNNNNNNNNNNNNNNNNNNNNNNNNNNNNNNNNNNNNNNNNNNNNNNNNNNNNNNNNNN
NNNNNNNNNNNNNNNNNNNNNNNNNNNNNNNNNNNNNNNNNNNNNNNNNNNNNNNNNNNNNNNNNNNNNNNNNNNNNNNN
NNNNNNNNNNNNNNNNNNNNNNNNNNNNNNNNNNNNNNNNNNNNNNNNNNNNNNNNNNNNNNNNNNNNNNNNNNNNNNNN
NNNNNNNNNNNNNNNNNNNNNNNNNNNNNNNNNNNNNNNNNNNNNNNNNNNNNNNNNNNNNNNNNNNNNNNNNNNNNNNN
NNNNNNNNNNNNNNNNNNNNNNNNNNNNNNNNNNNNNNNNNNNNNNNNNNNNNNNNNNNNNNNNNNNNNNNNNNNNNNNN
NNNNNNNNNNNNNNNNNNNNNNNNNNNNNNNNNNNNNNNNNNNNNNNNNNNNNNNNNNNNNNNNNNNNNNNNNNNNNNNN
NNNNNNNNNNNNNNNNNNNNNNNNNNNNNNNNNNNNNNNNNNNNNNNNNNNNNNNNNNNNNNNNNNNNNNNNNNNNNNNN
NNNNNNNNNNNNNNNNNNNNNNNNNNNNNNNNNNNNNNNNNNNNNNNNNNNNNNNNNNNNNNNNNNNNNNNNNNNNNNNN
NNNNNNNNNNNNNNNNNNNNNNNNNNNNNNNNNNNNNNNNNNNNNNNNNNNNNNNNNNNNNNNNNNNNNNNNNNNNNNNN
NNNNNNNNNNNNNNNNNNNNNNNNNNNNNNNNNNNNNNNNNNNNNNNNNNNNNNNNNNNNNNNNNNNNNNNNNNNNNNNN
NNNNNNNNNNNNNNNNNNNNNNNNNNNNNNNNNNNNNNNNNNNNNNNNNNNNNNNNNNNNNNNNNNNNNNNNNNNNNNNN
NNNNNNNNNNNNNNNNNNNNNNNNNNNNNNNNNNNNNNNNNNNNNNNNNNNNNNNNNNNNNNNNNNNNNNNNNNNNNNNN
NNNNNNNNNNNNNNNNNNNNNNNNNNNNNNNNNNNNNNNNNNNNNNNNNNNNNNNNNNNNNNNNNNNNNNNNNNNNNNNN
NNNNNNNNNNNNNNNNNNNNNNNNNNNNNNNNNNNNNNNNNNNNNNNNNNNNNNNNNNNNNNNNNNNNNNNNNNNNNNNN
NNNNNNNNNNNNNNNNNNNNNNNNNNNNNNNNNNNNNNNNNNNNNNNNNNNNNNNNNNNNNNNNNNNNNNNNNNNNNNNN
NNNNNNNNNNNNNNNNNNNNNNNNNNNNNNNNNNNNNNNNNNNNNNNNNNNNNNNNNNNNNNNNNNNNNNNNNNNNNNNN
NNNNNNNNNNNNNNNNNNNNNNNNNNNNNNNNNNNNNNNNNNNNNNNNNNNNNNNNNNNNNNNNNNNNNNNNNNNNNNNN
NNNNNNNNNNNNNNNNNNNNNNNNNNNNNNNNNNNNNNNNNNNNNNNNNNNNNNNNNNNNNNNNNNNNNNNNNNNNNNNN
NNNNNNNNNNNNNNNNNNNNNNNNNNNNNNNNNNNNNNNNNNNNNNNNNNNNNNNNNNNNNNNNNNNNNNNNNNNNNNNN
NNNNNNNNNNNNNNNNNNNNNNNNNNNNNNNNNNNNNNNNNNNNNNNNNNNNNNNNNNNNNNNNNNNNNNNNNNNNNNNN
NNNNNNNNNNNNNNNNNNNNNNNNNNNNNNNNNNNNNNNNNNNNNNNNNNNNNNNNNNNNNNNNNNNNNNNNNNNNNNNN
NNNNNNNNNNNNNNNNNNNNNNNNNNNNNNNNNNNNNNNNNNNNNNNNNNNNNNNNNNNNNNNNNNAAATTTTAAACCCT
AAACCCTAAATACATAACCATAAACTCTTAACTCTAAACCCTAAACCCTAAGCCCTAAACCCTAAACCCTAACACTGAAC
CCTAAAATTAAAACCTTCAACCTTCAACCATAAACCCTAAACTTTAAACAGTAAATCCTAAACCCTAAACCCTAAACCCT
TAACCATAAACTCTTAACTCTAAACCTAAACCCTAAACCCTAAAATGAAAACCCTCAACCCTTAACCATAAACCCAAAAC
ATTAAACAGTAAACCCTAAACCCTCAACACTATATCCTAAACCTAAACCCTAAACCCTAAACTCTAATCCCAAATCCTGA
CCCTTAACCCTAAATTCTTAACCCTAAACCTAAACCTTAAACCCTAAACACTAAATCCTAAAATCTAAATGTAAACCCTA
TATCCTAAACCCTAACTCTAAAACTAAGCCCTAAACCTACAACCCTAAACCCTAAACCCTAAACCCTAAACCCTAAACCC
TAAACCCTAAACCCTAACCCTAAACCCTAAATGCTAAACCTTTAACCATAAACCCTTAACTCTAAACCTAAACCCTAAAC
AATAAACCTTAAACCCTAAGCTGAAACCCTAAAACCTAAACCCTAAAATTAAAACCCTCAACCCTTAACCATAAATCCTA
AAGTTTAAACAATAAACCCTAAACACTAAATCCTAAACCTAAACCGTAAACCTTAAACTCTAATCCCTAATCCTGACCCC
TAAACCTAAATTCTTAACCATAAACCTAAACCTTAAGCCCTAAACTCTAAATGTAAACCCTAAACTCTAAACCCTAACTC
TAAAACTAACCCCTAAACCTACAACCCTAAGCCCTAAAACCTAAACCCTAAACCCTAAACACTAAATTTTAAACCCTAAA
CCCTAAATACTTAACCGTAAACTCTTAACTCTAAACCCTAAACCCTAAGCCCTAAACCGTAAACCCTAAACCCTAACACT
ATTGCTTCCCCATTTCCCAATTTTTTTCTCTCCCTAATTTCTCTCTCTACGCGGGACTCTCTCAATTTTTTGAATAACGG
CTATAGTTCCGACGGATACTGTACTAGCTGGAAATGGCGCGTGAGCCGCAGAGGGCCTGTTCCGGCCGTCGAACCAGTCC
CATCAGGAGCGCATGGATCAGAGGAACAAAACCCACAAACAATCGCCCACTACTTCATCCAGCAACTCTGTGAAATTGCG
AATTAATGAGGCGAACAATGTCGCAATTTCGGAGAGGGAGTTAGATGGTATACGAAGATCATAATGAAGTGTTTCATGAA
ATGGTGGTTAGGGGAAATGATTCTCCTAGTTAAGAGCTACAATATAATACAAAATCATCTGATTTTATCGTCCCAATTAC
AAGATCTGAAGAAGTGAATTTTGGGTAAATCACCGAGGAATCGCCTAAACGCTGCCTTCAAATTTGAACATCTTCCCAGC
AAATTCGAGGAGGTTTGAACACTAGGGATTACTCCCCAGATGAAAAGCTACATCTCACTGAAATCTCGAGTGAAATGGAT
GCTCGTATCACCGGCGACCATAATTCCGGTGGTGGAAAAATGACAAAGAAGAAAATTAACGGTGAAGTTCTCCAAGGTAG
TTTTTCTGGTGGTAATCAGACTCAGCTTAGTAATATCTCTGTTAATTTTACTCAAGTGCATGTCCAAGAGGAAATTCTGG
CAAAGTTGATCGGAATTCAACCACAACAAATAGACAATCACCAGCAGGAAATTGCAGAGTCAATGAGTAGGCACGGACCC
AACCAAAAAGGGAACTAGTCCCATAATCATGAATAATTGACTAGTCAAAAAACATCTCGACAAGTAATAGATGAAAGGGA
CATTGAAGTGCAATCCAAAGAGCAGGATCAAAGAGCAGGGCCAGCTCTAAATGATCATCTGGTGAATGCAGGCAACAAAG
TTATTGAAGTAATTGATGTGGAAGGCTCATCCCAATTCTCCTTTGGAGTTAAGATTGCTGATACAAATCCAAACAATAAG
GGACAGCAAAGGCCAGGTAAAGAGGCCAACTTGAATGTTGTTATTAATACTGATCATATGCAGGTACAACAAGCCAGCCA
CACCAAGTCATAGGATATTGCTCGAAATGAGGAGGGAACTCAATCAGGTAAGTCCACTGTATCCAATCTCGTTTTCAATG
CTGTAATTCTGAGTGATAGTGAAGATCAATTACGCATGACTGCAATGGGGCAACCGGAAGGTAGCCTAATCGAGCAGGAA
CAAGTAAGGAGAGACATTAGACCCCATCATCAAGTGGACCAACACCAGAACAAGGGAACTGATAATCTGGTGCAAAATCA
GCCTTATAACCAAGGAGGGAGTTCTGAACCTAGTAGTTATCATATTGCCTTCCCTAAAATTTCCAATAATTTTGAGAAAC
ATGTGCCCCTGAACCATAAAAGTCAGCATATAAACAATCCAAATCAATCCAATGATCAGACCAATCTCAGCAACATTCAG
CATACCAAAAAGGACCAGATTAGTGAACCAGCACCTTACACAGTACTGCAAAGCATGGCTGCTAAACTTAGGCACAATCA
AGCCCAACAAGAAACTACCATCGAGTTGGTGCCTCCTAAAATTACATCCAAAGAAGGACTACCGGCTGTCATTGACGATA
TGGATGATTTTATGAGAAAATTGGTTGTGGATTGCAAATACACTTTGATAGGAAAATTTAGCAGCACCATGCCTAAGATG
GAACTCATCAGAAAGAGCTTCATCATGCAAACTCAACTAACTGGGGGGCCAATATAGCTCATTACAATGCAAGACATGTG
TTTATTAGCTTGGAAAATGAACTCGACTATAACCCAGTGTGGACACAACAAAGAATGACTATTGAAGGCAAACTTATGAG
GATACAGACCTGCACTCCAAACTTCAGACCTGAGGAAGAAACACCCATTGTTCCTATATGGATACTCCTACCAGGGTTAC
CATGGCACTGCTTTATAAAGGAGTTTATAACACCCCTCTTATCTCCTATAGGCAAAGTCTTGTACCTGGACACAACTTCC
ATTAAGAGAACCAGAGCTAGCATGGCTAAGGTAAAAGTCCAAGTTGACTTAACTAAGGCTAAACCTAGACATGTATGGAT
TGGATTAAATGAGGAAGATCTTACCATAGGAAGATGGCAAACCATTGAATATGAAAGTATTCCTCCATATTGTGAGTATT
GCAAACATCAAGGACACATGATAAATGAGTGTAACATCAAAATAAGGGATGAGGAATTTAAGCAAAGGAAGGAACTGGAA
GTCGAAAAGAAGGACAAAAATAAAAGCGAACAAATGCCAAAGGGCAATGAGAACAAACAAACCAAGACACAAGAAAATGA
AGAGGAGCAAAACCAAAGCAACAAAGAAGTTAGACACCAAAGGCAAGTTGTACAGCAAAAGGAAGAAGAATGGCAAACAC
AAAAAAGAAAAAACAACAAGCAGCAAGAGGAAAAAGTTCAGAAAGTAGTGTGGAGACCAACCTCACCACAAAATAGGAGG
ACTACCCAACAAGCAGGTATAACAAATAACCCTAATCATAATTCCTTTACTAATCTGAACATGCAGGAAGTTCAACATGA
AGACATGGAGGAGCCTACCAAAAATGGGAGGACACAAACACAAGGANNNNNNNNNNNNNNNNNNNNNNNNNNNNNNNNNN
NNNNNNNNNNNNNNNNNNNNNNNNNNNNNNNNNNNNNNNNNNNNNNNNNNNNNNNNNNNNNACCCTAATAATGTGTCTAT
TGAATGCAATGAGGAAGTTGAAGGAGAGATGGATGGGGGAAGTCAGGAGAAACATTCTAACATGCAGGACGGGGTATCCA
AAGGTGGAAATTTGACTCATGTTTTGCATGAGGGGGTACACACTGACCATAGTCCAGACCTTAGAGCCTCTGCAACCACT
ACTGCTCAACAACACAACACACAACAACAACAGAAACTGCAGTAACAACAGACAGAAACTGCAAAATGTACAAATGAATA
ACAGGGTAACACTACTGAAAGAGGGCAGAAGAACCATAATGTCCAGGCCAATGAAGTATCCGAGATTGACAAATCCAAGC
AACAGGCAGGCAAAGGGGAGAATCACAATCCAAGTAGGGTAGCTATGGCAAAAGATATGGGGTCCAAAGCTAGTACTAGC
AAACAAGGGACCACCCTAAAGAGCAAGAATAAACCTAGTATAAAAAAGAGGGAAGCAGCTAAGAAAAAATTACATGCACA
ACAAGGAAATGATCAAAACCAGCAGGAGGAACGGAATAATCAGGACAACAACTTTAAGAAGTTTATTATGGTGGATGATC
TCCAGGGTATGGATATCACTCCCCTTCAAACTCAGTATCTTACTCCCCTTCAGAAGGATCCTCCAGACAGAGCTGCAACA
TGTAAGGTAAACTATGTGCCAGTTATTGACGAATATGATGTGGAGAATTCTGAGGATGAGCTATATATAGATAATCAATC
CCTACAAGATCAGGATGATGATGATCAAACTAATGAGTTGTGGATTAAAGCTTTTAGTCCTCATAATGCCAATGATCTAG
ATGAGGAAATCCACCAGGTATCAAGTCAACAAGGATTATCACCTAGAGGAATGCATTATAATAGGTTCCTGACCAAACAA
GGGTAGAATCCCATTGATGTCACAGCAGGCAGACCAAACACAGGGCTCTTTACTTCCAAATCAGCTCAATGATCAGTACA
CTCATATGGAATGTAAGGGGGATTAACACCCAAGGTGTTATGGAAAGACTCAAAATGCTCAAGAAGATGTATCATATTTC
TATTATATCTATCCTGGAACCCTTCTCAGACAGTACTCATGTTCAGTCCTTTAAACAACAACTTGCTATGGATCAGGCTA
TGAGCAATTGCAATGGTAAAATATGGTTATTTTGGAATTTGGATGTTGATTGCAGAGTATTAGAGGAGGATGAACAACAA
ATTACTTGTGAAATTACCCATAATGAGCCGCAAACTCAATTCAGTACAACATTTGTTTATGCCAAATGCAAGGACCATCT
TAGAAGACCTCTCTGGGACAGAATGCTTCATCATGCCAATGTTACAACCAATTCTCCTTGGTGTGCAGTAGGGGATTATA
ATGTTATCACTTATATGGATGAAAAGCTAGGAGGGGTGCCTTACAACATGAGGAGAAGTTTAGAGTTCATAGCTGTAATT
GAGGCGTGTGGTCTGCTGGATCTTGGCTTCAGTGGACAGAAATTTACATGGTCTAACAACAGAGGTATATACAACAGGGT
GTGGAAAAGATTAGACAGGGCTCTGGTAAACGACTCTTGGATGGAAAAAATGCCTCAAACAACTATCATTCACCTCCCTT
CAGTGGGATCTGATCACTGCCCTCTATTGATGGAAATGAAGGCTAGATGTGAGGATCATACTAAATACTTCAAGTTTCTG
AACTGCTGGACAGATCAGCCTAACTTCATTGACAATGTTCAAGCATGCTGGGAAAGGGAATTGGAGGGCAACAGTATGTG
GAGGTTCCACCAGAAACTCAAAAGACTGGCTGGCACTCTTAGCTCTTGGTCCAAGGGAGAATTTGGAGACATCTTTATCA
ATGTCAAGGAGTATGAAAATAAAGTCAATATTGCTGAGGAAAACTTTATTCAGCACAATGCAGATGAGAACAGATCTGCC
TTATAGGAGCTGAATGCAGAATACATCAGATTTCTAAAGATGGAGGACTCTATACTAAAGCAAAAAACCCAACTCCAATG
GTTCAGAGAAGGCGACAACAACACTAAATACTTCCACTCACTGATAAGAGGGAGAAGAAGGAGACTTTTTATACACAGAA
TTCTAAAGGAGGATGGGGAATGATTACAAGGTGATGAGAATATTGCAGCTGCAGCTTGTGATCACTTCCAACAAATCTTC
ACAGGTGAAGATAAGTTCATCAATGAAGGGCCTCTTGAATGCCTCCCTAGAATGATTAATCAAGAAGACAATGATAAACT
GATTGCCATGCCTACTTTGGAAGAATTAAAAGAAGTGGTTTTTTCCACGAACCCTAATTCAGCAGCTGGTCTAGATGGCA
TAAATGGTTGCTTTTTCCAGAAATGCTGGCAGATCATCAAACACGACCTGCTAGAAGTCATCCTAGCTTTTTTCAGTGGG
CAGCTAATTCCCAAATACTTCTCCCATTCCTGCATTGTTTTGCTGCCCAAAGTGAGCAATCCTAATAAGCTTTCTGAATT
CTGGCCCATCAATTTAAGCAATTTCACCAGTAAAATTATTTCTAAACTACTAAGCCGGAGATTGGGACCTATCTTACCAA
ACCTGATTTTTCTCAACCAATCAGGCTTTGTCAAGGGGAGAAGTATTTCAGAAAACATAATGTTAGCTCAAGAGATCATC
CATCAGATTAAGAAGCCTAATATTGGGAGCAATGTGGTCATTAAATTGGATATGGCAAAGGCCTATGACAGGGTCTCTTG
GTCTTATATATATCATGTATTAAGGAAAATGGGCTTTGATGAGATATTTATTGACATGGTATGGATGATCATGGCAAATA
ATTGGTATTCAATTATTGTTAATGGAAAAAGGTATGGCTTCTTTCAATCCACTAGAGGCCTAAAGCAAGGTGATCCTCTA
TCACCTGCCCTATTTATTTTAGGGGTTGAGGTCCTTTCTAGATCATTGAACATAATTCACAGCAATCCTAACTACCGTGG
TTTCTTTATGGAGATGAGAGGTCCTCAAGTTAATCACCTTAGCTTTGCGGATGATATTATCATATTTACTTCAGGAAGGA
AAAAGTCTCTTGAACTAATTATGCATACTCTGAATATATATGAAGAGACTTCTGGACAGCTAGTGAACAAAGACAAAAGC
CATTTTATGGTCCATTCCAATGCATTCAACAGCACTAGGGACAGGATTAAGAGAGTTACTGGTTTTAAGCAAAAGGAGGG
TCCTATTACTTATCTAGGATGCCCCCTGTACATTGGCAGGCCAGGAATTATTTACTTTTCCGATCTTATCAACAAAGTGG
TTAATAGGATCACAGGATGGAAGGCAAAAATCCTGAGCTATGGAGGCAGAAATACCTTAGTCAAGCATGTGTTACAATCC
CTCCCCATTCACCTTGTTTCTGCTATATCTCCTCCCTCTACAGTTATCAAGCAAATTCAGAACCTTATGGCAGTCTTCTT
CTGGGGATGAAAAATGATAGGAAAAAATATCATTGGTCCTCGTGGAAGAATTTGAGTTTTCTGTAGAAGGAAGGAGGCAT
TGGTATGAGATATTTAAAGGATGTGTGCATGGCTTTTAAATACAAGCAATGGTGGATCTTTAGATCAAAACACTCTCTTT
GGGGAGATTTCTTGAGAGCTAACTATTGTTAGAGATCCAATCCTATCAGTAAGAAATGGGACATTAGTGACTCCCCTACC
TGGAAACATTTAATGCACAACAAAGTAAAGATTGAGGAACACATACATTGGACAATCAACTTTGGAACTTGCTCTTTCTG
GTGGGATAATTGGTTAGGAGTTGGGCCTCTAGCACACTTCTCTAATGAAAGCAACAGGTTCAACAACAACACAGTGGCTG
ATTTCCTGATTGAGGGCCAATGGAATCTGGAGATGGTGATACAGCAGCCCCTCATAGCATGGTAGCAAGTATTTTAGACA
CTCACATTCAGTACCAGCAAGGCATCCAAGACCAGGCAGTGTGGAAACTTAATTCTGATGGAAATTTCACTTGTTCTTCT
GCCTGGAATGAACTCAAGGAAAAAAGGAACAGGTCTCAGTTTTATGCCTTTATTTGGCATAAAAACATCCCTTTTAAATG
TTCCGTTTTTCTATGGAGGGCACTAAAAGGGAAGCTACCTACTAATGAAAAAATTTACAGCTTTGGCAATGAACCAGTAA
CATGTTTTTGCTGCGACAGACCTGGGTGGGATACTATAGATCATATCTTCAACATTGGTCACTTTGCAACACATGTATGG
AGGTATTTCGCTAGACATGCTGGAATCCAAACAGACCACTCCCCTCTTATTCATCTAATCATGAGATGGTGGTCGACCAA
GTCCAACAATGAAGCTCACAAGTTAATTCTCCAAGCTACTCCAATATGCATCTGCTGGAATGTATGGAAGAACATGTGCG
CGAGGAAATATGGAGGGAAGCAGTCTAACGTCTCTAGAGTTAAGTATGCAGTTTACAAGGACAACTACAAGCTTATGACT
ACCACCTTCCCCTACATCAGATGGCCCTCGAACTGGACAGACTTGATCAAATAGGCAGGGAAATGTTTTCATGATACCAA
GGTGCTTATGGTGTATTGGCAAAGACCTCCTGAACAATGGGTGAAACTAAATACAGATGGTAGTGCTTTAAGTAACCCCG
GGAGAACAGGTGCAGGAGGTATAATCAGAGAACACAATGGTGAAATGAACTTAGCTTTTGCGATCCCACTAGGAAATGGA
ACCAACAACCAGGCCGAAATAGGAGCAGCCATATTTGGCATGACATGGGTACTTCAACTGGGCTACGAGAGTGTCGTTTT
GGAAGTGGATTCGCAGCTGCTGGTGGACTGGATCATGCAGAAAGCCAAACCTCCATGGAGTATCAACACACAGCTACAAC
AGCTCCAGCAGCTTATCAGACAAACACACCTTTAGGGAAGCCAACTTTGTGGCCGACTCCCTATCAAAACAAAGTCACAA
ATTTACATGCCCCTAAATATATTGCAACAACCAACAATTACCAAAAGAAGCAAGTTTCAGAAGAACGAAAATTAAGAGGA
TCAAAGAACCTCCCTGAATATGAACACAGCCTATTCAATTTGGCTATGATTTAAAATTATAGTTTCTTTGAATAGGTATA
GGTTCTTTTTTGTTTTGTTTTTTGATATTGTAAGGGGAGAGTCTCCCTTATTTATGTTTTCCTAGAATCTTTGTATTGAG
AGAAGTCCTCTCCTTAGGTGCATAGTTCTAGGTTTCTCCTTTATAGTATGGGAAGAGTCGACTAACCTTAGTAGGTAGGT
CGACTTATGACCCACCATAGGATCGGAGGTTAGGTTTATGTCCCGCTCCTTGTACATTTTTTTGAGCTCTTTTGAGCTTT
TATTTATGCTAAGGCCTGGGGGTGTTGCTAAGCCCCTGACCCCCCCTCCCCCAAGGGTCGTTCAAAAAAAAAAAAAACCC
TAACACTAAACCCAAAAATTTAAACCCTCAACCTCCAACCATAAACCCTAAACTTTAAACAGTAAACCCTAAACCCTAAA
ACCAAAATCCCTAACCCTAAACCCTACACGATAAACCTTAAACCCTAACCCAAAACACTAAAACCTAAACCCTAAAATTA
AAACCCTCAACCCTTAAACATAAACCCTAAACTTTAAACAGTAAACCCTAAACCCTAAACACTAAATCCTAAACCTAAAC
CCTAAACCCTAAACTCTAATCCCAAATCCTGACCCCTAACCCTAAATTTTTAGCCCTAAACCTAAACCTTAAACCCTAAA
CACTAAATCCTAAACTCTAAATGTGTCCCTAAACCTTAAACCCTAACTCTAAAACTAAACCCTAAACCCTAAATCTAAAC
CCAAAAGCCTAAATCCCACACTCTAAACCATAAACTCTAAACTCTAAATCCTAAACCCTAAACCCTAAATCCTAAACTCT
AAACACATCGCTTCCTCATTGCCCAATTTTTTTCTCTCTCTAATTTCCCTCTCTTCGAGGGTTTCTATCTAAGTTCAGCA
CAAGGCTACAGCCCAACGGCTAGTTCTCTAGCCTTAATGGCGCGTGAGCCGCCGGTGGTCCCTTTTAGGCCGCCGAACCA
GTCCCACCTGGAGCGCCTGGAACAGACCAACAAAACCCACCAAGAATTGCCCTCTAATTCAGTTAGTAACTCTGTGAATT
CGCGAATGAATTAAGCGATGAACATTGCAATTTCGGAGAAGGAATTAGACGGGATTCGTAAAAATATTTCCACAGATCTT
AATGATGTGTTTTATGAAAGATTGGTTGATGGAGATGAATCTGCTAATCATGAGCTACAACATATTACAAAATCAATTGA
TTCTATCATCCCAATCGCAAGATCTGAAGACACGATTTCTCGGCATATCGCCAATGAATCGCCTGAACGCCGCCTTCAAA
TTCGAGCATCCTCCCAGCAAATTCGAGGGCATTTGAATAGTGGGGATTACTCCCCTGATGAAAAGGTACATCTTACTGAA
ATCTCGAGTAAAATGGATACTCGAGTCGCCGGCGGTGAAGATTCCGGTGGTGGGGACGCGATAAACAGGTTTTTTGACGG
CGACATGGTTCAAGTAAGAAATTCTACTGGTAAGCTGATTCATCTTATTAATATTTCCAATAATTTAACTCACGAACAGG
TCCAGGAGGAAATCCCAGCAAGAATGGGTACACTTCAACCACAACAATCACACAACCATCAGCTGGAAAGTGCAGCACAA
GGCAATGGTCATAGTTCTAATAAAAAAGGGCCCCTATTCCACAACCAAGAAGATTCGAATAACCATAAACCATCTCCATA
AGGGATGACTGTAACGGACAAGGAGGAACAATACACTGAACAAGATCAAAGAACAGAACAGGGTCCAAATGATCAACCAG
GTAGTACAAGCAAGACAGTTGTTGAAGTAGTTGATGTGGAGAGTTCGTCCCAATTTACATTTGGAATTCAAGTTGTTGAT
ACACATCCCAGCAATGTGATACAGCAACGACCAGGTAACGAAGTTAATTCGAGTTATACTATTGATACTAATCAGGTGCA
GGTACAACAGAGAAGCAAAACCAAGTCACATGACAATGTTTCAAATGAAAAAGGACCTCAACCAGGTAAAGTCACTAATC
CGAATCTTGGGTACAATGTTGTAACTCAGAGTAGTAGCGAAGGTCAAGTACATTTGAATGCAAAAGAGAAACAGAATGGT
AGTATAATTGAGCAGGAGCAGGTAACCAGGGACAGCAAGTCTCATCAATCGGATGAGCAATACCAAGGTAATGGAAGTGA
AAAACTGGTGCTGAATCGCCCATATAAGCAAGGAGAGAATTCTGACCCTAACAGTTATCACAATGCCTTCCCAAAAATTT
CAAATAACTTTGAGAAACATGTTCCCCATACTCAAAAAAGCCAGCACACCAATAATCCAAATCCCTCCACGCATGAAACC
ACTCCAAACAACCTTCACCATACCAAAAGGGACCAGAATAGTGAACCAGCTCCCTATACAGTGGTTCGAACCATGGTTGC
GATACTTAGACTTAATCAAGTCCAACAGGAAACTCCCATTGAGCTAGTGCCTCCTAAAATCACATCCAAACAACGCTTAC
CTGCTATCATCTATGATATGGATGATTATATGACAAAATTGGCTGTGGATTGCAAATATACCTTAATAGGTAAATTTAGT
AGTACCAGGCCAAAGATGGAACTTATCAGAAAGAGCTTCATTCTCCAAACTCAGCTGACTGGGGGGCCAACATAGCTCAT
TACAATGCAAGACATGTATTTATTGACTTGGAAAATGAATTGGACTATAATATAGTTTGGACACAGCAAAGAATGACTAT
AGAGGGTAAACTCATGAGGATACAGACCTGGACTCCTAACTTCAAATCGTAGGAAGAAACACCTATTGTTCTTATATGGA
TACTCCTCCCAGGTTTACCATGGCCCTGCTTCAAAAAGGAGTTTATAACACCCCTATTATCTCCCATAGGCAAGGTTTTG
TACCTTGACACAACTTCCATTAAAAGAACCAGAGCTAGCATGGCCAAGGTAAAAGTCCAAGTGGACTTAACTAAGGTTCG
ACCTAGGCATGTATGGATTGGGCTTGATGAGGAAGACCTTACCATANNNNNNNNNNNNNNNNNNTGGGCTTGATGAGGAA
GACCTTACCATAGGAAGGTGGCAAACTATTGAATATGAAAGTATCCCTCCATATTGTGAATATTGCAAGCATCAGGGGCA
CATAGTATATGAGTGTAACTTCAAAATAAGGGATGAGGAATTCAAAAAAAGGAAAGAGCTGGAGGCAGAAAAGAAAGACA
AAAACAAAGGGGAGCAATTGCAAAAGGGTAATGACAACAACCAGACCAAGGAAAAGGAAAAAGAAGAGGAACAAAATCAA
CGAAACAAGGAGGCTAGCATCCAAAGACAAGTTGTACAGTAAAGGGAAGAAGAATGGCAAACACAAAAAAGGAAACACAA
CAAGCAATAGGAAGAAAGAGTCCAAAAAACAGTTTGGAGACCAACTTCACCACCAAAAAGGACGGCAACTCAGCAAACAT
GTATATCAAATAATCTTAACCATAATTCCTTTACTAATCTGAATATGCAGGAAGCTCAAAATGAAGAAAGGGAGGAACAC
AGTAGAAATGGAAGGCTACAAGCACAGGAGCCACAAAATAGGCTTGTAACATGCCCTAACCAAACAAATCAAGCAGTACA
AAATGGCAACAAGGAATATAGCAAGGGCACAGGTATTGACTCAATGTTCCCAATCTCCACACACCCTAAAAGTGTATCTA
CTGAATGTATTGTTGAAGTTGAAAGAGGGATGGATGGGGAAAGTCAGGAGAACCATTCTAACTTGCAGGAAGGGGTGTCC
AAAGGGGGGAATTTATCTCATGTTATGCATGAGGGGGTACACACAGACCATAGCCCTGACTATAGAGCCTCTGCAACCCC
TATGGAGCATCCACACAACTCAAAACAACAACAGAAACTGCAGCGACAACACACAGTTCACAAGAACAGCAGTGTACTCT
TACAAAAAAGGACAGAAGAATTATAAAGTTCAGGTGTATGAAGTAGCAGAAACTGAAAAATCCAAACAACATGCCGACAG
AGAGGAGAATGATAACCAAAGAGGGGCGGCTATGGCAAAAGATATGGGGTCCAAAGATAGCACTAGCAAACAAGGGACTA
CCCCTAAGAGCAACAATAAACCAAGTAAAAAGAAGAGGGAAGCAGCTAAGAAAAGAATTAATGCACAGCAGACAGAAGAC
AAGAGGGAGGAGCAGGGTAATCAAGATAGCACTTGGAAAAAGATTATTATGGTGGATGATCAACAGAGTATGGATATCAC
TCCCCTTCAAACTCAGTATCTCACTCCCACCCATACTGATCCTCCAGATAAAGTAGCAGCTTGTAAGATTAAGTCTGTAC
CAGTTATTGATGAATATGAGATGGAAGCTTCAGAGGATGAACTGGACATGGATAATAAATCCATACAAGATCAGTATGAT
GATGATGAGACTAGTGAGGTATTGATTAAAGCTTTTAGTCCTCATAATGTCAATGATCTTGAAGAGGAAATCCAACAGGT
ATCAAGTCAACAAGGGTTATCACCTAAAGGAACACATTATGACAAATTCCAGAAGTCCAAAGTACAAAATTCTAATGTTG
TTACTGCAGGCAGACCAAACACCAGGCTCTTTACATCCAAATCTGCCCAATGATTAGTACACTTATTTGGAATGTAAGTG
GAATTAACACCCAGGGTGTTATGGAAAGAATCAAAGTACTTAAGAAGATGCATCAAATTTCTATTATAGCTATTTTGGAA
CCTTTCTCAAACATGACACATGTCCAGAATTTTAAACATCAACTTGCTATGGATCATACTATGAGTAATTGCAATGGTAA
GATATGGTTGTTTTGGAATCTGGAGGTTGATTGTAAAGTAGTAGAGGAAGATGAGCAACAGATTACTTGTGAAATTACCC
ATAACGAGTTACAAACTCCTTTCATCGTTATTTTTGTTTATGCCAAATGCAAAGAACATCTTAGAAAACCTCTATGGGAC
AGAATGTTACATCATGTTAATGCTATAAAAAGCTCCCCTTGGTGTGCAGTGGGTGATTATAATGTTATTACTTCCATTGA
TGAGAAGCTGGGAGAGGTGCCTTACAATATGAGGAAAAGTCTGGAGTGCATTGCTTTGATTGAAGCTTGTGGTCTTATGG
ACCTTGGTTTCAGTGGACAGAAATTTACATAGTCTAATAACAGGGGTATACACAACAGGGTTTGGAAGAGATTGGACAGG
GCTATGGTAAATGACCCTTGGCTGGAACATATGCCTCAAACTACCATCATTCATTTGCCCTCAGTAGGCTCAAATCACTG
CCCTTTACTGATGGAAATGAATAATAGAAGTGAGGACCATATTAAGTACTTCAAGTTCTTAAAATGCTGGGCTGACCAAC
CTAATTTCCTGGATAGGGAGCAGGAGGGGAACAACATGTGGAAATTTCATCAGAAACTCAGACGACTGGCACGCACTCTT
AGTAGTTGGTCTAAGGGAGAATTTGGTGATATTTTTATCAAAGTCAAGGAGTATGAGAACAAAGTTAAAATTGTTGAAGA
AGCCTTTATACAGAACAATTCTGAGGAGAACAGAACTGCGCCACATGAAATCAATGCTGAATATATCAGATTTTTGAAAA
TGGAGGATTTTATCCTAAAGCAAAAAACTCAACTCCATTGGTTTAAAGAGGGTGATAGCAACTCAAAGTACTTTCACTCC
TTATTAAGAGGGTGAAGGAGGAGATTATTTATACACAGAGTCACAGGATATGAGGGGGAATGAATACAAAGGGATGAGAA
TATTTCAAATGCAGCTTGCAGCCATTTCCAGCAGATATTTACAGGAGAGGATAAGTTCATTTATGAAGGGCCCCTCGACT
GCATTCCTAGAATGCTAAATCATGAACATAATGCTAGCCTTACTGCTTTGCCTACTATTGATGAGTTAAAAGAAGTGGTG
TTCTCTATGAAGCCAAATTCAGCAACAGGCCCAGATGGCATGAATGGGTGCTTTTTTCAGAGATGCTGGCAGATTATTAA
GTATGACCTGTTAGCTGTCATTTTGGCCTTCTTCATTGGACAAATGATTCCAAAGTATTTTTCCCACTCTTGTATTGTTT
TGCTGCCCAAAGTAAACAATCCAAATAAACTATCGGAATTCAGGCCCATTAGCCTAAGCAACTTCACCAACAAAATTATC
TCGAAGCTGTTAAGTTTGAAAATGGGTCCTATTCTACCAACCTGATTTCACTTAACCAATCAGGTTTCGTCAAGGGTAGG
GGCATATCTGAAAATATCATGCTTGCACAAGAGATTATCCATTAGATTAAAAAGCCTAACATTTGTAGCAATGTGGTTAT
TAAATTGGATATGGCAAAGGCTTATGATAGGGTCTCCTGGGCATACATTTGTTTGGTGCTTAGAAGAATGGGTTTTGATG
AGATATTCATTGACATGGTATGGAGGATCATGGTTAATAACTGGTACTCCATCATAGTTAATGGAAAAAGACACGGTTTC
TTCCAATCCACCAGAGGACTGAAGCAGGGTGATCCCCTCTCACCTGCTCTATTTATTTTAGGCGCTGAAGTTCTGTCTAG
ATCCCTGAACAGACTCTATAATAGGTCAGATTATCATGGTTTCTTTATGGAGAAGAGAGGACCCCAAGTTAACCATCTTA
GTTTTGCGGATGACATTATTATCTTCACTTCTGGAAAGAAAAAGTCCCTGGAACTAATTATGCAGACACTACACACATAT
GAGGAAACATCTGGACAATTAGTGAACAAAGACAAAAGTCATTTTTTGTTCCATGCTAATGCCTTCAACAGCACTAGGGA
TAGGATCAAGAGACCGACTGGCTTTAAGCAGAAGGAGGGTCTCATTATTTACCTTGGCTGCCATCTATACATTGGCAGAC
CAAAAATCATATATTTTGCAGACCTCATTAGCAAAGTGTTGAACATAATTACAGGTTGGAAAGCTAAGATCTTGAGCTAT
GGAGGCAGAGCTACTTTAGTGAAACATGTCTTACAATCCATCCCTATCCATACCATCTCTGCTATTTCTCCTCCCTCTAA
TGTTATCAAGCAAATTCAGAGCCTGCTGGCTGATTTCTTCTGGGGGTGGAAAAATGATAGGAAAAAATACCATTGGTCAT
CTTGGAGGAATTTGAGCTTCCCTTATGAGGAGGGTGGTATTGGAATGAAAAACTTGAAAGATGTATGCACAACATTCCAA
TACAAGCAATGGTAGATCTTTAGATCAAAACATACCCTTTGGGGGGAGTTTTTACGAGCTAAGTATTGTCAGAGATCCAA
TCCTATCAGCAAAAAATGGGACACGGGTGAATCTCTAATTTGGAAACACTTAATGCACAACAAAGCGAAGATTGAGGAAC
ACATCCACTGGCATATCAACTCAGGTACCTGCTCCTTCTGGTGGGACAATTGGTTAGGAATTGGTCCCCTAGCCAATTTT
TCTGAGGAGAGCAACATATTCAACAACGATGTAGTAGCAGACTTCCTGATTGACGGTCACTGGAATTTAGAAATGGTGCT
ACAACAGGTCCCTCAGAATATGGTTACCAATATCCTTGACATTCAGATTCAATACCAGCAGGGGTCCCTGACCAACCTAT
GTGAAAACTAAATCCTAATGGTAAATTCACTTGTTCTTCGACATGGAATGATATCAGGGAAAAGAGAAACAAAATCCTAT
TTTATGCCTTTGTTTGGCAGAAAAACATACCTTTTAAATGCTCCTTTTTGTTGTGGAGAGCCCTGAAAGGTAAACTTCCC
ACAAATGAAAAAATCACCAGATTTGGTGGAGAACCTATTGGCTGTTATTTTTGCAGTAGACCTGGCTGGGATACTATTAG
TCACACCTTCAACAATGGTCAATTTGCAACACAAGTGTGGAGGTTTTTCACTGAACAAGCTGGGGTCAATGCTGGACAGA
CCTCCTTTACTCAGCTAATTATGAGATGGCGGTCGACCAAGTATAACAATGAAGCTCATAAGATCATTCTACAAGCTACT
CTTATATTCATTTGCTGGAACTTATGGAAAAACAGGTGTGCAAAGAAACATGGAGGGAAACAGTCTAATGTTTCTCGAGT
GAAATATGCAACATACAAGGACAACTACAAGCTCATGACGACCACCTTCCCCTACATCAAATGGCCCTCCATTTGGAAAG
ATATGATCAGACTGACAGAGAGTTGTTATCATGACACAAAAGTAACCATGCAAACATGGAAAAGACCACGTGACCAGTGA
GTGAAACTGAATACAGATGCTAGTGCCTTAGGTAACCCTGGAAGAATAGGTGCAAGAGGTATTATCAGAGACCACAGTGG
GAAAATTATCTTCGCTTTTGCCACACCATTAGGGGAAGGAACCAACAACCAAGCAGAGATAGGAGCAGCCATATTTAGAC
TGACCTGGGCAGTACATTTAGGACACAGGAATGTCATTTTAGAAGTGGATTTGTAGCTATTAATGCACTGGATAACACTT
AAAGCTAAACCTCCTTGGAGTGTCAGCACACAAGTACAGCAACTCCAACATTTCATCAGACAGACCCACAGTTTTACTTG
CAAACATATTTTCAGAGAAGTCAATTTTGTTGCTGACTCCTTGGCAAAACAAAGTCACAAGGCCACAACCCCACAAATAT
ATTATAACAACCAACAACTACCTAAGGAAGCAAGAGCATACTATCAACTAGATATGCTTGAGATGGCAAGTTTCAGGAGA
AGAAAAATCAAGAAGATCAAAGAACCTCCCTGAATATGAACATAGCCTATTCAATTTAGCTATGGTTTAAAATTATAGTT
TCCTTGAATAGGTATAGGTTTTTTGTTTTAGTTTTTGATTTTGTAAGGGGAGAGTCTCCCTTATTTATGTTTTCCTAGAA
TCTATGTATTGAGAGGAGTCCTCTCCTTAGGTGCGTAGTTCTAGGTTTTCCTTTATAGTATGGGATAGAGTCGACTAACT
TTAGTAGGTAGGTCAACTTATGACCCACCATAGGATCGGAGGTTAGGTTTATGTCCCCCTCCTTGTACTTTTTGAGCTCT
TTTGAGCTTTTATTTATGCTAAGGCCTGGGGGTGTTGCTAAGCCCCTGACCCCTCCAAGGGTCGTTCAAATAAAAAAAAA
AAAAAAAAACTCCAAACACTAAATGCTAAATCCAAAATCCTAACCCCTAAATCGTAAACCTACAACTCAAAATACTAAAC
CCTATACCCTAAACACTAAATCCTAAACCCTAAACCCAAAACCCAAAACCAAAACAATAACCCCTAAAACATAAACCCTA
AACTATAAACCCTAAACTCTAAACCTTAAACCGTAAACCTTAAACCCTAAATCCAAACCCTAAACCGTAAACCCTAAAAA
CTAAAGTCTAAACCCTAAATCATAAACCATAACGCTAAATCTATACCGTAAAACCTAAATCCAAACTCTAAACACTAAAT
CCTAAACCCTAAATACTAAGCCAAAACCCTAAATCCTAAATGCTAAACACTAAACACTGAACCCTAAATCCTAAATCCTA
ACCCCTTAATCCTAAACATACAACTCAAAACCCTGAACCCTAAACTCTAAACCTTAAACCCTAAACACTANNNNNNNNNN
NNNNNNNNNNNNNNNNNNNNNNNNNNNNNNNNNNNNNNNNNNNNNNNNNNNNNNNNNNNNNNNNNNNNNNNNNNNNNNNN
NNNNNNNNNNNNNNNNNNNNNNNNNNNNNNNCCAAAACCCTAAACTCTAACCCCTAAAACCTAAACCCTAAACCCTAAAC
CCTTAACTATAAACCCTAAACTCTAAGCCCTAAACCCTAAAGTCTAAACCCTAAACCCTAAATTCTAACGCAAAACCTAA
ACTTTAAACCCTATATCCAAACCCTAAACACTAAATTTTAAACCCATTTCTTATACCCTAGCCCAAAACTTAAACACTAA
AAACTACACCCAAACTCTAAACCCTAAATACTAAACCTAAGCCCTAAACCCTAAATCCTAAACAGTAAACCCCAACCTCT
AAATCCAAACTCTAAACCCAAATTCCTAAACCGTAAACCCTAATCCTAAACGCAAAATACTAAACCCTAAATCCTATATC
CTAACCCCTTACCCTAAACCTAAACCCTAAACCCAAAATGCAAACTCTAAACCCAAAATCCTAAACCCTAAACTGTAACC
CTATACCCCAAATTTTAAACATTAAACCGAGACCCTAAATCCTTACCTCTAAACCCTAAACCCTAAACCCTAAAAAAAAA
CTCTAAACCTAAAACATGAAACAGTAAACCCTAAACCTGAAACATTAAACCTTTAACCCGACTGGCTTCCTTGATCATAG
TGATTGAGGAGTTTGCTCCATCCCACTAATGGATCATGGGTTCAAAGGCTGGTAAGGAGAAGGAGAAAAGAAAAAAAACT
TTAACCCAAAACCCTAAAACCCCTAAACTTAAACCCTAAACCCTAAACCCTAAACCTTAAATCCTAAACCGTAAAACCAA
AACCTTAAGCCCTAAATTTTAAACTCAAAACCCTAAACGTAAACCCTAAACCTTAAATCCTAAACACTTAACCCTAAATC
CTAAACGCTAAACCCTAAAACCTAAACTCTGAATCATAACCCTAAACCCTAAACCTATAACCCGAAACCCTAAACCCTAA
ATTTTAAACCATAAACCCTAAATATTTAACCATAAACTCTTAACTCTAAACCCTAAACCCAAAGCCCTAAACCCTAAACC
CTAACACTAAACCCTAAAATTAAAACCCTCAACCTTCAACAATAAACCCTAAACTTTAAACAATAAACCCTAAACCCTAA
ACCCTAAACCCAAAACCTAAAACCCTAAACCCTAAACCCTTAACCATAAGCTCTTAACCCTAAACCTAAACACTAAACCC
TAAACGATAAACCGTAAACCCTAACCCTAAACCTTGCCTTCTCATTTCATGAATTTTTTCTCTCTAAGGTTCTTCAAGAA
TTTTTAAAAAATTAGCCATCTCAGCTAATTTGTCACAATTTCAGCATCAAGAACATGGATGGTGGGCTACTATCAGATAG
ATTTAGGCCACCAGATCCTGTTACAATGTTGAACCAGTGAAATCTACATCCATACATACATGAATCATCATCAGACTCAT
CCTATAACTCCTTGCAGGTGAGAGAAGAGGCGATCCATACTGCTATGGAAAAGGAGTTGGACGGGACTCGTACACATGTT
CCTATGGGAGATTCGAGTCAAATTCATGGCACAGGGGTAAACGAAATGATATCCCAGTCTCATGAGGTACAAGATGGCCA
AAAATCGTCTGAATTACCCATCCCAATCTCGTGAAATCAACCGGTTACGGCGGCTAGGTCCATTGGTGAATCGCCTCAAA
GGCGCCCTCAAGGTTGTAACATTCAGGAGGTGATTCGACCAGAATTTGCTATTGGGGGTTAATTGTAATATTGATCGTGG
AGGACACCCCACTAATGTTTCAAGTTCGTTCCATGGGGGAAATATCGGAAGAGAAGCTTCAGGTGACTCTACAGGAATTT
CGGCGACGGATTCTGAAAAATTGGTTTCAATTGATGAACTGCGGCTATTTGCACAACAAAAAAATCCACATAGAGAAGGT
AAACAACATGTCCAAGATTTGGGTCAATCTAGCACATCTAATGTGGAAGATTTCAATAAGAAACATGGCAAAGAATCAGG
TAACCCTTCTATTGATAATTCTCGTCCAACTATAACTCCTACATATAATGTTTCTGCTACTGAGTTTCATAGAATTGAGA
ATCATCCATCGAAGGCTTGGGTTGCTAATAAATAGGGCAATTCTGGTAGTTTGGGGTCTGTTCAGGGTACTCAGACTAGG
GATACTAATCAAACTGATCAACAACAGGATTACCATTCCAATTTTCCTAGAATTTCTAGCAACTTTGATCGACAGGTCCC
TAAATCTGCTACTAATGATAGAATTGATTGTCCTCAATTTTCTTCTAATACTCCCAAACCTGATCAAGTCGTTGAACCTG
CTCCTTACACAGTAGTGTAGACCTATGCTGATCGACTTAGACATAATCAGGCCAAATGTGAAGTTAGCATTAATTTGATA
GCTCCTGGAATTACTACGAAACAAGGTCTACCTATTGTCCTGTATGTTAAAGATGAGATCATTAGAGATTTAGCAGCAAC
TTGTAAATATACTCTCATTGGAAAATTTAGTACCACCATGCCTAAAGTGGATCTTATTAGGAACAATTTTATTTTACATA
CTCAATTGGATCCTGATACTCAATCTATGGATGAATCAGAAGAGGATGCAGATGACACCATGAAGCAGACATGCCCAGTC
TTTGGTTTCAATCTCTAGGATAAATGTTCTGATGTTCAAAGAATGACAGAAGAATAGGGTTTATCTCCAAGGGGAAGGAA
ACAGACTAGGCATTTGCCTCATCAGACTATCACCAGCATGTCTGAAATTTTAGCAAGTCAATGACTAGGTCCAAATCGAA
AGGTTATTAATGATGAAGGACATTTGTTGGAATGCTAGGAGTATCAACACCAAAGGAGCATTGGAAAGACGGCAAACTCT
GAAGAAAGCCCATAATCTATCTATTATTGCTATCCTGGAACCATTTGCAGATCAGTCTCATATTGCCATAGTAAAATTGC
AACTTCAAATGGATCAGGCAGTCAGTAATCCTAATGGGAAAATTTGGTTGTTTTGGTCTACTGATGTCACTAGACAGGTC
CTGGAAAAATANNNNNNNNNNNNNNNNNNNNNNNNNNNNNNNNNNNNNNNNNNNNNNNNNNNNNNNNNNNNNNNNNNNNN
NNNNNNNNNNNNNNNNNNNNNNNNNNNNNNNNNNNNNNNNNNNNNNNNNNNNNNNNNNNNNNNNNNNNNNNNNNNNNNNN
NNNNNNNNNNNNNNNNNNNNNNNNNNNNNNNNNNNNNNNNNNNNNNNNNNNNNNNNNNNNNNNNNNNNNNNNNNNNNNNN
NNNNNNNNNNNNNNNNNNNNNNNNNNNNNNNNNNNNNNNNNNNNNNNNNNNNNNNNNNNNNNNNNNNNNNNNNNNNCTAT
TGAGAATCTATCCTCTGTTGCTTCTGATCATAGTCCTCTTTTAATGGAGATGATTCAAACAAATCAGAGTCATACAAAAT
ATTTCAAGTTCCTACACTGTTGGGTTGAAAATGGGAATTTTATGAACACGGTTCAGCAGTGTTGGGACCAGGTCACTACT
GGTGATCCTATGTGGAGATTACATATGAAAATGAAGAGATTAACTTCCACTCTTAGCAAATGGTCCAAACAGGATTATGG
TGATATTTTTACTACGGTTAGGGAGTTTGAGGAGTCCATTAGGAAGTCTGAAGAGGAACTTATGAAAAATAATACTGAAG
CTCTTAGATAGAAGTTACATCAGATGAATGCAACTTATATTAGGTATTTGAAATTGGAAGAAGCTATTCTTCAACAAAAG
ACCCAATTACAATGGTTTCAAGAAGGAGATGCCAATACCAAATACTTTCATGCTTTGATGAGAGGTCGAAGAAGGAGGCT
CTTTCTTCATAAGATTTGTATTGAAAATGAGGTGTGGATATAGGGTGAGGGACAAATTGCTCAGGCAGCTTGTGATTACT
TTCAGCACCAATTTACTAGACAAAATGACAGGATAAATGAATGAATCCTTCAATATATTCCTACTATAATTAATCCTATC
AAAATGAGATATTGCAAGCAATACCTAATATAGATGAACTCAGACAGGTTGTGTTTGCTATGAATCCATATTCTGCAGCA
GGTCCTGATGGCTTGGGGGGCAAATTTTATTAGGTTTGTTGGAATATCATTAAAGAAGATCTTTTGGCTGTTCTACAATC
ATTCTTCTGTGGTCATATTATGCCTAAGTTCATGTCTCATGTCTGTTTGGTTTTAATTGCTAAAACTGAGCAGCCTTCCA
GATTCACAGAACTCAGACCCATCAGCCTCAGTAATTTTACAAATAAGATTATTTCCAAAGTGTTGAGCATGATATTGGCT
ACTGTCTTACCTCTATTGTTATCAGACAATCATTCAGGGTTTGTGAGAGGCAGAAGTATAACTGAAAGTATCATGCTAGC
ACAAGAGATTACTCATGGTATTAAAAAACTCCAAATAGGAAATAATGTGGTTATCAAACTTGATATGGCCAAGGCATATG
ATAGAGTGTCTTGGTCATTTACATGTTTGGTTTTAAGGAGATTTGGTTTTGGGGAACTGTTTATTGATTTAGTTTGGAGA
ATAATGAGTAACAATTGGTATTCTATTATAATTAATGGCCACAAACAAGGTTTCTTTCATTCTACTAGCGGACTTAAGCA
AGGTGATCCTTTATCCCCTGCCCTATTTATTTTAGGAGCTGAGGTATTAACAAGGATGCTTAATTCTTTACATAAAATTC
CATGATATAAAGGTTTCTTTATGGCACCCAAGGGACCACAGATCAATCATCTAAGTTTTGCAGATGATGTATTTATATTT
GCATCTATTGACAGACACTCTTTTAAACTAATTATGGACACTTTCGGGGAGTATGAGCATAAATCTGGTCAACTTATTAA
CAGATCTAAGAGTCACTTTATGGTTCCAGACATTACATCATAGGATATTATCAATACTATACAGGATCGTAAAATTTTTT
CCCAAAAATCCAGTTCTATTATTTATTTAGGATGTCCTCTATATATTGGTAGACAAAGGATCATTTATTACTCTCATTTA
GTTGAGAAGGTCTCCAAAAAGGTTTGTGGATGGCATGGAAGGATTCTTAGTTTCGGGGGCAGGATTACATTGATCAAACA
TGCTGTCCAATCTATACCTATACATACTATGGCTGCAATTTCTCCTCCAAACACCACTATGAAATACATAGAGGCCATTA
TTGCTGACTTCTTCTGGGGAAGGACCAGGATAAAAGCAAATATCATTGGGCTTCACTGGACACTATGAGTATACCTTGTC
CAAAAGGAGGGGTGGGGATGAGAAGACTCACTGATATATGCACTAATTTGCAATACAAACAATGGTGGACTTTTAGATCA
AAAACCTCTTTATGGAGTCAATTTCTTAAATCCAAATATTGTTAAAGAGCTAATCCAGTTGCAAAAAAGGTGGACAATGG
ACAGTCTTTGATGTGGAAGTACATGATGAGGAACAAGCTTAAAGTAGAAGAGCATATAGGTTGGACAATCAAGTGAGGCA
GTTACTCATTTTGGTGGGATGATTAGTTGGGAGTAGGAGCTCTAGCTCAATATATTACTGATGTATCAAGTCTCAACAAT
GTTGCCATTCCACACTTTCTAACTAATGGAAAATGGAATGAAAGGAAACTGAGGCAACAGGTTCCACCTCTTCTTATTCC
TTATATTTTAAATACTGATTTTCATTTTTTGCAGGGAGTTCCAGATAGTGCTGTCTCGAAACATAATGAATCAGGAAAAT
TCACTTGTACATCAGCCTGGGAAATTTGTAGAACTAAGAAGAACATTACAGATCTTAATTCTCAAATTTGGCATAGACAT
ATTCCTTTCAAAATGTCTTTTCTACTTTGGAGGGCCTTGAGGAAAAAAATTCCAACTAATGAGAAACTAGGGACCTTTGG
AGTGGAACCTGTGAGATGTTCTTGTTGTTATCAGCAAGGATGGGATGAAGTAGATCATATATTATACAAGGGCATTTTGC
AGGACACATGGAAATTTTTTTCAAGTTCTTTCGGTGTTAATGTACAACAGACATCCCTGAGTAGCTATCTCTTAAATTGG
CATCGTAGTCATGTTAAAAANNNNNNNNNNNNNNNNNNNNNNNNNNNNNNNNNNNNNNNNNNNNNNNNNNNNNNNNNNNN
NNNNNNNNNNNNNNNNNNNNNCTAAGTATGGGGGCAAGACTTCTAGTATTAGCAGGGTTAAATATTGATTATTAAAGTTA
TTTTTCAGATACTCAGAACTATAATTCCTTATATTAAGTGGCCAGTTCAGTGGTTAGATGTTGTATCTATGGTAGAACAT
GGTAAACATGAGGTTTGTGTCCTCTCAGTAAGGTGGATACCTCCTTTAATTCTACTTATAAACTGAATACGGATGGTAGT
GCTTTGAATAATCCGGGGAAAATTGGAGGTGGTGGTATTCTGAGGGATTCCAATGGTACTAGTGTTTATGCATTTGCTAT
ACCATTGGGTGAAGGGACCAATAATCAGGCAGAGGTACAGGCTGCCATTTATGGACTCAATTGGTGCATCCAACATAGGT
ATCTAAACATCATTTTAGAAGTTGATTCTGAATTACTAACCAAATGGTTTTTGCAGATTTTTGATTCTCCTTGGAGGCTT
AACAGGTTTGTGCAGGAACTACAAGACATTGCTAAACAATGTGCTTATGTTCACTGTGTTCATACATATAGAGAAGCCAA
CAGTACAGCAGACTTGTTGTCCAAACAAAGTCACCAGCATGATATCATCCAACATTATTACACCCCCAACCAGTTACAAA
AAGCAGTTAGAGGAAGTTATATTCTGGAGAAAATGGGAATTCAAAGTTTCAGAAGGAAAAAATTGCGAAGGATTAAATTT
CCTCCTTAATTGATCTTTTTCTAAAACACTTCCTCGATTTTCTGTTTCTATCTTTAGCTTAATTATTAACTTAGTTTGGT
TGTTTGATTAGGAACAGGAGATTCTGGTGGTGGTGGAAATTCTACTAAGGCATACAGTATAATAACATTCATGCTATCTT
GTTTAAATAACTAAGAGGTGCAACATGCAGAAGTAGAAAGCATATCACTACTACACTTATTGCATTTGGATTCTTGTGAT
ACATTCTTTTCAAATAAGCTATATAATTCAATATAGCTTCTTGATTAGACCTAGTTTTAATTTCTCTCCTTGTAAGGGGA
GAGTCTCCCTTATTTATGTACTATTAGTAACTTTGTATTAAGAGAGGAGTCCTCTCTAGGTGCTTAGTTTAATATTACAT
CTCATTGTATAGGGTTGAATCGACGAACCTTAGTAGGTAGGTTGATTCTTGACCCACCTTAGGACTGGACGTAAGGTCAA
TGTCCCCTTCCTTGTATAATTGAATTTTATATATGATAAGGCCTGGGGGTGTTGCTCAGCCCCTGACCCCCACAGGGGTC
GTTATACTTTTAAAAAAATCCCTAAACCCTAAAATTAAAACCCTCAACCTTTAACCATAAACCATAAATTTTAAACAATA
AACCCTAAACCCTAAACACTAAATCCTAAACCTAAACCCTATACACCCTAAACTGTAATCCCTAATCTTGACCCCTAACC
CTAAACAAATACCTTAAACCCTGAACACTAAATCCTAAATTCTAAATGTTAAACCCTAAACCCTAATCCTAAAACTAAAC
CCTAAACCCTAAATCTAAACCCAAAAGCCTAAATCCTACACTCTAAACCATAAACCCTAAACTCTAAATCCTAAACCCTA
AACCCTTATGTCACGACCCAAGCCTAGGGCCTAGACGTGACATGGCGAATGAGGAACCCGAAGGAACCCAAAACAAGCCT
CTCAAACTTGTCATCACACTTCATCGGTCGCGAAAGTACATTGAACATTAATTAACGGGAAATAGGGACTAAGGGCAAAC
CATTTCAAAATGACATCATAGAACAAGAGTCAACCTCATTTACAAAATACTTGTCCAACGCACACCTCTACATACATAGA
TTGGACGAGGCCATGACATGCTACCGGCTCCCCTCTTAGTCAAAATACAATTGCAAGCAAAAGTCTCAAAACATAGGAGT
AGGAAACATAACATAGCCCTCGAATCATTGAGGACTCACCAACAACTCGAATAAGCACCGTACTAGCCACGTGAATGGAG
AGAAGGATCAAGAGTAGCTCCGGTCCATACATGGTGACATCATGTAGGCAAAATATGCGTTAGTACTTGGAATGTACTAA
GTATGCGGGGTGCAACACAACAATAGACAAGGACACAATCGAAATACAAGAAATAGTTTCATAGGCATTATGAATAACAA
TATGAGGATGCATGATCAAAGTGAAGTCAAAATTTGTTTAAGTAAATCTATACTAATAGTAGATATCATATGTGTATGCA
TGATCCAACCAATCTATAACCCCAACTTAGGATAGGGGATGTCGTTCACACCCGGACACCCTAGTGGCAAGGTATAAACC
CCTCACATGGTTGATGTTGGTCACACCCCAAGCATCCTAGGTGGTGAGATATAAACCTCTCACATGGTTGTCCGATTCTT
TTCCCCTGGACCGGGCATGGTCATGCAACACTTTATATAGGAAATTCCCATTAGGCTCTAATGCAATCTCACGTATGGAA
TGAACATATACACAAGCTTAGTTAGTCATCAACACATCTCTGGATTTCCATACATCTCATAACTCAAGCTTTAAAGCATC
GATTCATCAATTCTCCATAGTTGGACATTTTGTCAAACACCTTGAAGGCATTAATGGAATCAAAGAGCATGGAAAATAGG
GTAGTAATTATGCAACCAAACCAGTGAACAACCTACAACAACACCTTTTTAACACCCACAATACCACATGAAAATCTCCA
CATCCATTCCAAATTTAAGTTCAAGTTCTAGAGTCACAACATGCTCAAAACAATCACTTTTCATGTTTAAAATTCAATGT
GCAGGAAATTATTACAAAGAACAAGACTAATTTATGAATCTTACCTTAAACCATGAATTAGTGAGTAGAATAGAGTCTAG
GCACTATGGGTGGAAGGACCCATGAGTTCAACACCACATACCTTGAGTTTTTATGAAGGTCTTGAGACTGTCTTCAATGG
AAGCTTGGAACTTGGAGCAAGAGTCTCTTCAATCTTGAGGAAGGTTTTGGATTAGGGTTCTTGAGAGAACTTGAGAGAAA
ATGTGTCTAAGTATGGGAGAGATGTTTTGGGAAATGTTTTAGAGATGGGAATTGAACTAATGGTATATAGGAAATAACAT
ATGCCCTTTGGAAAAATGGTCCAACACTTAGAAAAAAAAATGAGGCGGGTGAACAGTAAAAACGCTCACTGGAAATTGCC
TTTCCTGCCGGACAGATTTTACGAAAATAGGCATAACTTCTTCGTCCGAACTCCGAATGAGGTGTAACGAAGTGCGTTAG
GTAGCTAACTCAAAGGGATTTCAATGGATATGTTATTGGCCACCCAATAATTTGTGTTCTAGGAGATATGACCCTCCAAA
GTAGACCCTCGAAAAAGGCTTCACTTGGAAATTTCGAATTTTGATACGGTTGCTCTAAAATTTGGGTTAGACCCATTGCC
CACTCAATTTGACCCCCTAAACAAGAATATGAAGTTGGATTTTCGAAAAACGAAATGCATTTTTTTTTTATATATAGCTA
AACAAGTTTCCGGTAACTTCCGAAGCACATTTTTAAGAACTTTTTGGGTCATTTCAATATCTCCCCCTTGGGAACATTTG
TCCCCGAATGTGGAAGAGACGTACAAGGCAAGACTTAGTAAGAACATATCAGCCCCAACATGAATGCAAAAATTTTATTT
AAACATCACTTCAAGATTTCAAAATTTAGTGTAAAGCATCCATAACTCATCAATTTAAACATATATGCACATTAATGATT
CAGGGGCTGAAATGTAAGACTCAATGGAGTACAAAGGACTTGATTTAATACCTTAGGCTTGAGTGGAGTTGAATAGATAA
GGATAACGTCTTTGCATGTCCGCTTCGGCCTCCCAAGTAGCACTCTCCACTTGTTGATTTCTCCAAAGCACCTTAACGGA
CGCCACTTCTTTGTTCCTCAACCTTTTAACTTGTCTATCTAAGATCTGAACCGGGACTTCTTCATACGTCAAATTATCTT
CTACAACACCCACAACCTCAAGAGGTACAATAGCGTTAGGATCACCAACACATTTCCTCAACATCGATACATGGAATACC
GGATGAACTAATTCCATCTCCTTGGGCAACCCCAACTCATAGGCTACTTTACCAACCCTTCTTATTATCTCATAAGGACC
GACATACCTAGGACTTAATTTCCCCTTCTTACCAAAACGAACCACACCTTTCATTGGAGAAACTTTCAAATAAACCCAAT
CACCCACTTTGAATTCAAGATCCCGTCTCCTCACATCGGCATAAGACTTTTGATGACTTTGGGTTGTTTTCAACCTCTCC
CTAATCATCCTTACCTTCTCAAGAGCATCCATGACCAGATCCGGACCCAACAAGGCCACCTCTCCAACTTCAAACCACCC
AACCGGTGACCTACATCGTCTACCATAAAGTGCCTCAAAAGGAGCCATACCGATACTAGAATGATAACTATTGTTGTATG
CAAATTCAATCAAATGAAGATGATCATCCCAACTACTTTTCAACTCCAATACACAAGCTCTAAGCATATCCTCCAAGGTT
TGAATTGTTCTTTCGGCTTGGCCATCCGTTTGAGGGTGGAAGGCCGTTCTAAGCTTTACCTTTGTACCAAGACCCCTTTG
GAATGACTTCCAAAAGTGAGAAGTGAATTGGGCACCACGATCCGAGATGATAGACAAAGGAATCCCATGCAACCTTACCA
ATTCATGAATGTACAACTTGGCATACTCTTCAGCCCCGTAAGTAGTTTTAACCGGTAGGAAATGAGCCGACTTTGTCATC
CGATCAACCCCCACCCAAACCGAATCAAAGCCTTTTCTAGCTTTGGGTAAGCCCATTACAAAATCCATGTTGATTTCTTC
CCACTTCCAAGTAGGTATCTCAATGTCTTGAGTTAGGCCACCCGGCCTTTGATGTTCGGGCTTGACTTGTTGACAACTAT
GGCAACCCGAAACAAATTTTGCAATGACCTTCTTCATACCGCCCCAAGAATACACATCCCTCAAGTCTCTATACATCTTT
GTTGACCCCGAATGAATATAATAAAAAGAATTATGAGCCTCATCAAGGATTCTTTCCCTCACACCATCCACACAAGGAAC
ACATAATCTACCTTGGTACCTAAGGGCACCATCTCCCCCTTGGGAGAAAACCTCCACCTTACCACTACTCACCGAAGCCT
TTAATTCTACCAAAGAAGGATCAAGATCTTGCTTGACTATCACCTCATCAACCAAGGAAGACCTTGAACCATCAACAACA
ACTACTCCTCCACTATCCACCCCTTCTAACCTAACTCCCAATTTGGCCAACCGATGGACCTCCTTAGCCAACTCTTTACT
ACCTTCCTCCACATGAGCCAAGCTACCCATGGACACTCTACTCAATGCATCCGCCACCACATTAGCTTTCCCCGGATGAT
AGTGAACACTCATATCATAATCCTTAAGGAATTCTAACCACCTCCTTTGTCTCAAGTTAAGATCTTTTTGCGTGAACACA
TATTGGAGATTCTTATGGTCGGTGAAGATATCAACATGCACCTCATACAAATAATGACACCAAATCTTTAAAGCAAAAAC
CACGGCGGCCAATTCAAGATCATGGGTTGGGTAATTTTTTTCATGAACCTTAAGTTGCCTAGAAGCATAGGCTATAACCT
TACCACTTTGCATCAACACACAACCCAAACCAATACGGGAAGCATCACAATAAACAACAAACCCTTCTAACCCATCCGGA
AGTGACAAAATAGGAGCGGACACAAGCCTTTCTTTCAAAGTTTGGAAGCTTTCCTCACACTCATCCGACCACATAAATTT
ATCCTTCTTTTGAGTCAACTTAGTCATAGGAGAAATAACAGACAAAAACCCTTCCACAAATCTCCTATAATAACCCGCTA
AACCCAAGAAACTCCTTATATTCGACGGGGTCAAAGGTCTAGGCCAATTCCTAATAACATCGGTCTTCTTAGGATCCACC
TTAATACCATCCCCCGACACCACATGGCCTAGGAAAGCAACTTCCTTCAACCAAAACTCACCTTTTCATATTTAGCGTAC
AACTTCTCTTCACTCAATCTTTGGAGTACAGGCCTTAAGTGACCCTTGTGCTCTTCCTCACCCTGAGAATAGATCAAGAT
GTCATCTATAAACACCACCACAAAAGAATCAAGAAAGGGTTTGAAAACCCTATTCATCAAATCCATAAAGAGAGCCGGAG
CATTAGTCAACCCGAAAGACATCACCACAAACTCATAGTGCCCATACCTAGTACGAAAGGCCGTCTTGAAAATATCACAC
TCCCTCACCTTCACTTGATGATACCCTGACCGAAGATCAATCTTAGAGAAGTGACTAGCCCCATGCAATTGGTCAAATAA
ATCGTCAATCCTTGGAAGATGATACCTATTCTTGACGGTGACCCTATTAAGCTGTCGATAATCAATACACATTCTAAGAG
ACCCATCTTTCTTCTTCACAAACAAAACCGGAGCACCCCAGGGAGAATGACTAGGTCTAATAAACCCCTTCTCTAACAAA
TCTTTTAATTGCTCTTTCAACTCCGCCGGGGCCATACGGTAAGGGGGGGATAGAAATAGGTTGAGTATCGGGAAGGAGGT
CTATACCAAGATCTATCTCCCTTTCGGGAGGGACACCGGAAAGGTCTTCTGGGAAGACATCTAGAAACTCATTAACAACC
AGAATAGACTCAATAGGAGGGACTTTAGACTCCACATCATTGACTCTCACAATATGGTACAAGCACCCTTTGGAAATCAA
CCTATGGGTTTTAATGCAAGAAATGACTTTCCCCTTCACCACAACATCCCGGCTCTCCCACTCAAGGACGGGTTCATTAG
GAAATCGGAACTTGACTTTACGAGTCCTACAATCAATAGAAGCATAATATGCATGCAACCAATCCATCCCAAGAATAAAA
TCAAAATCCACCATGTTCAACTCAACAAGATCGCAAGGCAACAACTTATTCAATAAGCAAACCGGACAATTTCTATACAC
TTTTCTAGCAACAATAGAGACACCAATGGGAGTAGATACTTCGTATGACTCATGCAACAATACCGACTCGACATGAAATT
TTCTAGAAACTAAGGGGGTAACAAAGGAAAGGGTGGCACCCGGATCAATCAAACTATAAACATCAAGATCAAAGATTTGC
AACATACCGGTCACCATTTCCGGGGTGTCATTAACACCTTGTCTACCATGCAAAGCATAAAATCGATTGTCCCTTGGGGC
ACCACCTTGAGAAGCACCTCTACCCAAAGGAATAGTGTTAGCACTTTGAACATTGTTGCGGATCTTGGGACACTCAAACC
TCTTATGACCCACTTCTCCACATTCAAAGCTAGCACCCGAACCCTTCATGCAAGGACCACCATGCTTCCTCCCACACTTA
GGGCATACATCCATAGAACCCACTTCACCTCCCCCTTGAGGTCTAGGAACATTGATAGCAAATCCCCGGTTGACATGAGG
GTTTCCTCGGCCTTGATGAAATCTAGCACCCTTAGGGAACCTATTATCCAATCGGGCCCTCTTGGCCTCGTGCCCCCTTT
TCTTCCTCAATTTCTCCTCCTCCATTTGCTTGGCATAAGTCATCAACCGAGACAAATCCATATCTCCAATAAGCATAGCG
GACCGACACTCCTCACTAACCAAGTCGGATACACCCATCACAAATTTGTTCATCCTCGACCTATAGTCGGCCACCAAGTG
AGGTGCATACTTGGAGAGTTGGACAAATTTGAAGGCATACTCCCTCACACTCATAGCTCCTTGCTTCAAGTTCATGAACT
CCACCAACTTTGCCTCCCTAAACTCAAGAGGGAAGAACCTATTAAGGAAAACAAGTTTAAACTCCTCCCACAACACCACA
TAGCCATTACCTTTCTCACCCTTCCATTGATCAAACCAAATTTGAGCAACCCTCTTAAGTTGGTAGGCCGCCAATTCCGC
CTTCTCACAAGCACCAACATCCATAATGGTCAACATTTTGCATACCTCATCGATGAATTGTTGCGGGTCCTCATCCACCT
TTGAACCATGGAAGACCGGAGGGTTCATCGTCATGAAATCTCTCACCCTTTCCCCCGGGGTGGTAGTTCGAGGAGCTTGG
GCTCCTTGTTGCACTTGGTTAGATACCACTTGTGCAAGCATGGTGAGTGCATCACGGAGCTGACCATTGGTGGGTGGCTC
TTCCGGTGATCGGGCCCGTCTTCCCCTTATGTTTGGCATGATGATCTAGCAATCCAAAGAACAAGCGTTAGGGAGGAATC
ACCTGATCGCACTCTAAGCACGACATAGAACATGAAGAAGGGAAACCTTTCCTAAAACGTTTTGTAGCCTCCTATTCATA
GTCGTGGCGCGCTTCACAACCATGATTAGGACTCTCCTCAACGCGGTGTGTTGGACTCCGAGGATTTAACAACCTAGTGC
TCTGATACCAAACTTGTCACGACCCAAGCCTAGGGCCTAGACGTGACATGGCGAATGAGGAACCCGAAGGAACCCCAAAC
AAGCCTCTCAAACTTGTCATCACACTTCATCGGTCGCGGAAGTACATTCAACATTAATTAACGGGAAATAGGGACTAAGG
GCAAACCATTTCAAAATGACATCATAGAACAAGAGTCAACCTCATTTACAAAATACTTGTCCAACACACACCTCTACATA
CATAGATAGGACGGGGCCATGACATACTACCGGCTCCCCTCTTAGTCAAAATACAATTGCAAGCTAAAGTCTCAAAACAT
AGGAGTAGGAAACATAACATAGCCCTCGAATCATTGAGGACTCACCAACAACTCGGATAAGCACCGTACTAGCCACGTGA
ATGGAGAGAAGGATCAAGAGTAGCTCCGGTCCCTACATGGTGACACCATGTAGGCAAAATATGCGTTAGTACTTGGAATG
TACTAAGTATGCGGGGTGCAACACAACAATAGACAAGGACAAAATCGAAATACAAGAAATAGTTTCATAGGCATTATGAA
TAACAATATGAGGATGCATGATCAAAGTGAAGTCAAAACATGTTTAAGTAAATCTATACTAATAGTAGATATCATATGTG
TATGCATGATCCAACCGATCTATAACCCCAACTTAGGATGGGGGATGCCGTTCACACCTGGACACCCTGGTGGCAAGGTA
TAAACCCCTCACATTGTTGATGTTGGTCACACCCTAAGCATCCTAGGTGGTGAGATATAAACCTGTCACATGGTTGTCCG
GTTCCTTTCCCCCGGACTGGGCATGGTCATGCAACACTTTATATAGGAAATTCCCATTAGGCTATAATGCAATCTCACGT
ATGGAATGAACATGGAATGAACACAAGCTTAGTTTGACATCAACACATCTCTGGATTTCCATACATCTCATAACTCAAGC
TTTAAAGCATCGATTCATCAATTCTCCATAGTTGGACATTTTGTCAAACACCTTGAAGGAATGTAATGGAATCAAAGAGC
ATGGATAATAGGGTAGTAATTATGCAGCCAAACCAGTGAACAATCTACAACAACACCTTTTTAACACCCACAATACCACA
TGAAAATCTCCACATCCATTCCAAATTTAGGTTCAAGTTCTAGAGTCACAACATGCTCAAAACAATCACTTTTCATGTTT
AAAATTCAGTGTGCAGGAAATAATTACAAAGAACAAGACTAATTTATGAATCTTAACTTAAATCATGAATTAGTGAGTAG
AATAGAGTCTAGGGACTATGGGTGGAAGGACCCATGAGTTCAACACCACATACCTTGAGTTTTTATGAAGGTCTTGAGAG
TGTCTTCAATGGAAGCTTGGAACTTGGAGCAAGAGTCTCTTCAATCTTGAGGAAGGTTTTGTATTAGGGTTCTTGAGAGA
ACTTGAGAGAAAATGTGTCTAAGTATGGGAGAGGTGTTTTTGGAAATGTTTTAGAGATGGGAATTGAACTAATGGGATAT
AGGAAATAACATATGCCTTTCGGAAAAACTGTCCAATACTTGGAAAAAAAAATGAGGCGGGTGAACAGTAAAAACGCTCA
CTGGAAATTGCCTTTCCTGCCGGACAGATTTTACGAAAATGGGCATAACTTCTTCGTCCGAACTCCGAATGAGGTGAAAC
GAAGTGCGTTAGGTAGCTAACTCAAAGGGCTTTCAATGAATATGTTATTGGCGACCCAATAATTTGTGTGCTAGGAGATA
TGACCCTCCAAAGTAGACCCTCGAAAAATGCTTCACTTGGAAATTTCGGATTTTGATACGGTTGCTCTAAAATTTGGGTT
AGACCCATTTCCCACTCAATTTGACCCTCTAAACAAGAATATGAAGCCAGATTTTCAAAAAACGAAATGGATTTTTTAAT
ATATAGCTAAACAAGTTTCCGGTAACTTCCGAAACACATTTTTAAGAACTTTTTGGGTCATTTCACCTTAATCCTAAACT
CTAAACACTGAATCCTAAATCAAAAATCCTATCTCCTAAACCGTAAACCTACAACTCAAAACACTGAACCCTAAACCCTA
AACACTAAATCCTGAACCCAAAACCCAAAACTCTAACCCCTAAAACATAAACCCTAAACCTTAAACCCTAAACTATACAC
CCTAAACTCTAAACCTTACACCATAAACCCTAAATATTAACCTTAAACCCTAAATCCAAACCCTAAACCCTAAATCCTGA
ACACTAAAGTCTAGACCCAAAATCATATACCAAAACTCTAAACCAATACAGTACAACCTAAATCCAAACTCTAAACCCAA
AATCCTAAATCCAAAGCCAAAACCCTAAACCCAAAACACTAAACACTAAACACTGAACCCTAAATCCTAAATCATAACCC
CTTGACACCTTAACCTTAAACTTACAACTCAAAACCCTGAACCCTAAACCTTAAAGACAAAACACTAAAAAAAAAAAAAA
AAAAAAAAGCCTAAACACTAAATCCTAAACCCTAACCTTTAACCCNNNNNNNNNNNNNNNNNNNNNNNNNNNNNNNNNNN
NNNNNNNNNNNNNNNNNNNNNNNNNNNNNNNNNNNNNNNNNNNNNNNNNNNNNNNNNNNNNNNNNNNNNNNNNNNNNNNN
NNNNNNNNNNNNNNNNNNNNNNNNNNNNNNNNNNNNNNNNNNNNNNNNNNNNNNNNNNNNNNNNNNNNNNNNNNNNNNNN
NNNNNNNNNNNNNNNNNNNNNNNNNNNNNNNNNNNNNNNNNNNNNNNNNNNNNNNNNNNNNNNNNNNNNNNNNNNNNNNN
NNNNNNNNNNNNNNNNNNNNNNNNNNNNNNNNNNNNNNNNNNNNNNNNNNNNNNNNNNNNNNNNNNNNNNNNNNNNNNNN
NNNNNNNNNNNNNNNNNNNNNNNNNNNNNNNNNNNNNNNNNNNNNNNNNNNNNNNNNNNNNNNNNNNNNNNNNNNNNNNN
NNNNNNNNNNNNNNNNNNNNNNNNNNNNNNNNNNNNNNNNNNNNNNNNNNNNNNNNNNNNNNNNNNNNNNNNNNNNNNNN
NNNNNNNNNNNNNNNNNNNNNNNNNNNNNNNNNNNNNNNNNNNNNNNNNNNNNNNNNNNNNNNNNNNNNNNNNNNNNNNN
NNNNNNNNNNNNNNNNNNNNNNNNNNNNNNNNNNNNNNNNNNNNNNNNNNNNNNNNNNNNNNNNNNNNNNNNNNNNNNNN
NNNNNNNNNNNNNNNNNNNNNNNNNNNNNNNNNNNNNNNNNNNNNNNNNNNNNNNNNNNNNNNNNNNNNNNNNNNNNNNN
NNNNNNNNNNNNNNNNNNNNNNNNNNNNNNNNNNNNNNNNNNNNNNNNNNNNNNNNNNNNNNNNNNNNNNNNNNNNNNNN
NNNNNNNNNNNNNNNAAACATTAAACACTAAATCCTAAACTCAAAATGTTAAACCCTAAACCCTAAACCCTAACACTAAA
ACTAAACCCTAAACCCTAAACCCTATATCTAAACCCAAAAGCCAAAATCCTACACTCTAAACCATAAACGCTACACCCTA
AATCCTAAACCCTAAACCAAAAATCGTAAACCCTAAGCCAAAACCCTAAACTCTAAACACTGAACCCTAAATCCAAAATA
CTAACCCCTAAACCCTAAACCTACAACTCAAAAACGTGAACACTAAACCCTAAACACTAAATCCTAAACCCTAAACCCAA
AACCCAAAACTCTAACCCCTAATACCTAAACCCTAAACCCTAAACCCTAAACTATAAACCCTAAACTCTAAACCCTAAAC
CCTAAACCCTAAATCCTAAATTCTAACCCTAAACCTAAACTTTAAACCCTAAATCCAAACCCTAAACCCTAAACCCTAAA
CACTAAATTCTAGACCCTAAATCATATACCATAAAACTAAACCTACACAGTAAAACCTAAATCCTAAACCCTAATACCTA
AATCCTAAGCCAAAACCCAAAACCCTAAACCTTAAACGCTAACCACTGAACCCTAAATCATAAATCCTAACCCCTTAATC
CCTTAACCCTAAACTTACAACTCAAACCCCTAAACCCTAAACCTTAAACCCTAAACACTAAATCCTAAACCCTAAATCCA
AAACCCTAAACTCTAACCCCTAAAACCTAAACCCTAAACCCTAAACCCTTAACTATAAACCCTAAAATCTAAACCCTAAA
CCCTAAACTCTAAACTCTAAACTCTAAACTCTAAACCCCATCGCCACCCTATTTCCTAATTTTTTTCTCTCTAAAAATTC
TCTGTAAGGCTCTAATAACAGCAGCCCACTGGAATGGCCACAGAACCGCCGATAAAGTAGCTCCGATTGTCAGACCAAGA
CCTATCGACGCGGAACTCCAACAGCTACAAACCCCAGCCAGGCTCTTCACCAGAATCATCAGACAAATCTTCGATATTGC
GATGCATTGAGGCGATCCATATCGCGATTTCGGAAGAAGAGTTAGACTAGGCAAGGAAAATCATTTCCCTAGAGCAATCT
GGAATGATTCATGTTAATTCGTCTAGAAATAATGAATCTCCACCCAAAGATCTACCTACAATCGAAAAATCACACATTTC
CTCCATCCAAATTGGGGGATCAGCGATGGCTATTCCAGATGAAATCACTGAAAAATTGCCGCAACTTCATCCTCGAATTC
GAATAGCTTCTCATGAAATGAATGACATTTCAGCCACTGTGGAATCTTCCCCAGGTCAAGGAGTACATCATACTCCAATC
TTGACTCGTTTGGATGGAGGAATCGCCGACGACATAAATTTTGGCCAAGTCACTGGCACTCCGGTCAACAATGGTGAAGA
AACCTTACACCAAACGAATCCACGTGAAGAGGACAACATTCCTGAGGTAACAAAACCACTATCTCAACTCGAAACTAACA
ATGGTGATTTTGCTAACTTGCAGGTCAAAGTTACAGCACAACTCAAGGATCACAACTCAGGCGATGAACTGGAGTCAATT
CAAATTCTAAATACGCTGAAGCAAGGAAATCAAAGAATTAAAACAAAGATACAAGAAACTGGAAAATGTAATCCCAAAGA
GACCACTGATGGGGCTATACATGAATGTATGCAAGGGAATCAACATTCTATACCAAAACAAACTGCAGGTGCAAAGGCTA
TTTGGAAGCTGAAAGAGAAACTCAACACAAATGAAAATACAATGCAACAAACCAAATCTCAGGATGGAAACAATTGTAGC
ATGAATGAAGGTAAGTTACCTAACTTTAAACCTAACTCTAATGATCGTGTTAATCTTCCCTCCAATAATTCTGGTAGTAG
CCAAAATGTGCACGATAAAAGCCATGTTGTTGTGCAGAAAGGAATGAATACAGGGGAAGCAGTACCTGCAAAGGCAATTC
AATATGATCATAACCAAATTCCCGCTAAGATTCTCGTTCCCCTTAAAGTGTCTTTTAATTTTGATGGATATAAACCTACT
CAACAAAGAGCCGATCAAAATAGCCTGGAACAAAACCAAAACAAATTTCCTGTCATCATTTCCAATAACAGAAATAACAA
CCAAATACATGACCCAGCCCCACCAACCGTAACTCAATCTCTTGCTTCTAGAATTACAGCTAACCAAATAAAAAATGCCA
CTCCTATGATCATTGGTCAACCTATTAATACCACGCGACAAGGATACCCCTCCATAACCTTCTATGAGGAGGACTTCCTA
CAGAAGATGCCAGGTAGGTGTAAGTATACTATGGTTGGTAAGTTCCTCAATACTATGCCTAGAATGGAGTTCATTCGAAA
AGGCTTTATTGCACAAACTCAGCTCCTTGGTGGTGTCAAGATAGCACACTTTAACTCTAGGCATATCTACATTGACTTAG
ATAATGAAGCTGACCATATTTCTGTCTGGACAAAGCAAAGAATGTTCATTGCAGGTCAATCCATGAAACTACAGGTGTGG
ACTCCGACTTTCAAACCTGCAGAGGAAACTCCTATAGTACCTATTTGGATTACCCTGCCAGAATTGCCTTGGCATTGTAA
CTATATGGATATTCTTACTCCATTACTATCCCCTATTGGAAAAGCTCTTTATCTTGACTCTGCAACTATGCAAAAAACTA
GAGGTAGTGTTGCAAAGGTTCGAGTTCAATTTGACCTCACTAAAGAGAGACCACAACATGTTTGGCTGGGATTCTCAGAG
AAGGATCCTAATATAGGCAAATGGCAAATAGTAGAATATGAAGATGTCCCATCTTATTGCACATACTGTAAACATCAGGG
CCATATAATTGGTGAATGTGCACAAAAAGAGAAAGATGATGAAACCAAGAAAAACAAGGAGCTGGAGGCCAGTAACAAAG
GACAAGACAAGCAGCAAAATCAAAATTCTAAAGGATACCTCCAACAATTTCAAAAAAGGGAGGATATGCACTCTAACAGG
CAAGGCAATGGAAAGGATCATATTGAACCTACTTCTGAAAATAAGGAAGAGCAATAGCAAGTTCAAAACAAGAGGAAAAA
TAGGAATCATAACAAAAATCAGGAGCAGAACAAAAATTTACATTCACAGGATCAGAAGCAGTAGGTCAACTAGTCTCAGC
AACATTACACAGGTCAGCAAAAAGGTATGAATTCTAAAACCCCTATGCTGGAGATTGATGAATCTGGTGACCAGATTCCA
ATAACCCCCTCCCCTGTTGTTGTTGATGTTTATCATTGTGCTGACAATGATATCCCCACCCTTGTAACTCCCCATGTTGT
TGCTAAGGATCATTGTGATAACAGTGATATCCCACCTAATGATAACAATGGTTGCAGTTGTTGAAGTTAATGGAGAGAGG
ATGGATGTTCAGGAGAAAATTTCTAACCTACAGGAAGGGGTTCCTAGGGGAAGGGTTATAGATCAAGCCCCTGCTACCAC
ACAGAATGAAACTCCATTACAACAAAAAAAGACCCATCAAATCAGTAAAGAAGGTAATGTAACACCTAAGCAACAGGTTC
ATATCAGTAAAGGAAGGCATAACCACCCCAAAGGTTTTATGGCCAAAGACATGGGAAGCAAAGGAGGCCCAAGTAATCAG
ATGGAAACTCCTAAAAGCAAAAATAAACCTAGCAAAAAAAAGAGGGAAGCTACCAGGAGGAAACAGGCAGAACAAAATCA
CCAGAATCAAGCTTCCACTACCTGTCAACAGGAAGAAAATCCTTGTACTGGCTTCATAATGATGGACCAGGTTATTGATG
TGGTTCCACTTAAGGCTAAGAAGCCCCCTGACCCATCCAGAGTCAATGTCAGAGATGAGTATGATGTAGAAAACTCTGAG
GATGAATTTGATACTGATAATCTGCCCATGAATGATCTAGATGAAGATGATGAGATTAGTGAATTGTTAATCAAAGCTTT
TAGCCCAAACAATGATAATGGGTTAGAAAAAGAGATTCAACTAGTCACTAACAAACAAGGACTCTCCCCCAGACGTATCC
ACCTTGACAGACTTCCTCTCAAAAAACCTGATTCTCCTATTCCTGTGACAGCAGGAAGACCAAACACTAGACTCTTCACC
TCTAAATCATCTCAATGATTAGTACAATCATATGGAATGCAAGAGGGATCAATACCCATGGTGTTATTGAAAGACTCAAT
AATCTCAAAAATATCCATTATGTATGTATGATTGCTGTGTTAGAACCTTTCTCTAACAACAATAATATCAACATGTTTAA
AAGTATGCTTGCCATGGATCATGTTGTTAGCAATATCAATGGAAAAATTTGGCTTTTTTGGAACTCTGATATTTCTTGCT
CTGTATTAGAAGATGATGATCAGCAGATCACTTGTGAAATCAGTCACACTGAAGTTCAAGGTAATTATATCAAGACCTTT
ATGTAAGCCAAATGCAAGGATTATCTCAGGAAACCACTTTGGGACATGTTACTTCACATTGCTGATACTAGAGATACCAC
CCCTTGGTGCACAGTTGGTGACTTCAATGTCATAACTGACATTGATGAAAAACTAGGTGGTATTCCTTACAATATGAGAA
AAAGTCTAGAGTTCATTGGAGTTATAGAGGCTTGTGGACTCATGGATTTGGGATTCAATGGTCCTAAATTCACTTGGTCC
AATCAAAGGGGTATCAATTTCATAATTCGGAAGAGGTTGGACATGGCAATGGTTAATGATAATTGGCTACAAAACATGCC
CCACACTTGTATCACCTACCTCCCTTCTATGGGGTCTGACCATTATCCATTACTTATGGAAATGAATGTCAGGCCAGACA
ATTGTATCAAATATTTCAGGTTCCTTAACTATTGGGTTGAGCAGCCTTCATTTGAGGAGACAGTCACTGATTGCTGGAAT
AGATCTATTGAAGGAAATGTTATGTGGACTTTCCACCAGAAAATGAAGAGATTGGCTTCTACTCTTAGTGCTTGGTTCAA
AATGAAATTTGGAGATATTTATGCTAAGATTAAGGAGTTTGAAGAACGAGTCAAGGTGGCAGAAGACAACCTCCTTCAAA
ACAACACTGAGAAGCATAGAGAAGACCTTCATAGTATCAATGTTGATTATATTAAATACATGAAACTAGAAGACTCTATC
CTTAAACAAAAATCTCAACTACATTGGTTCAAAGAAGGTGATGGCAATTCTAAATATTTCCATTCTTTGATTAGAGGAAT
AAGAAGAAGATTATTTGTCCACAAAATCCTCAATGAGAATGATGAATGGATTCAAGGAGATGATCAGATTGCTCAGACTG
TTTGTGACTACTTTCAACACATCTTCATAGGTGAGGAAATATTGATTGATGAAATTACAATGCAATGCATTTCAAGAATG
GTCAGCCAAGAGCATAATGACAGCTTGAAAAGAATCCCTTCCATGGAGGAACTTAAGGAAATGGTTTATTCCATGAGTCC
CAACTCAGCTGCTGGACCAGATGGTATGAGTGGTTACTTTTTCCAAAAGTGCTGGCATATTATCAGGGATGATTTGATGG
CAGTGATTCTGGCCTTTTTCAGTGGCCAGATGATTCCCAAATACTTTTCACACTCCTGTCTTTTTCTCCTTCCCAAGGTT
AACAACCCTAACAGACTCAATGATTTCAGGCCCATCAGCTTGAGTAACTTCATCACCAAGAATATTTCCAAGCTATTATG
CCTCAAATTAACTCCTATACTACCTAGTTTGATCTCTCCTAATCAATCAGGTTTTGTAAAGGGTAGAAGCATATCTGAGT
ATATTATGTTAGCTCAAGAAATTATCCATCAAATTAAGAAACCTACTATTGGTAGCAATGTTGTGATCAAGCTTGATATG
GCAAAAGCCTATGACAGGGTTTCATGGTCATACATTTGTTTGATTTTGAGGAAAATGGGTTTTGAAGAAGTTTTCATTGA
CATGATATGGAGAATTATGGCCAACAATTGGTATTCTATCATTCTTAATGGTAGAAGGTATGGTTTCTTCCATTCTACTA
GAGGCCTTAAACAAGGTGATCCACTATCCCCAGCCCTATTTATTTTAGGTGCTGAGGTTTTATCTAGATCATTAAATAGA
CTCCACCATCATCCTTAAAATCATGGATTCTAAATGGAAATGAGAGGACCTCAAATTAATCACCTAAGTTTTGCGGATGA
CATCATAATTTTCACTTCTGGGAGGAAGGATTCTCTCAAGCTCATCATGCAGACTTTGGCTACATATGAAAGAATCTCTG
GTCAACTCATCAACAAATCCAAGAGTCACTTTCTGCTCCATCCTAATACCTTCAGAACTACTTCTGAGAGAATTAAAAGG
TACATTGGATTTCATCAGAAAGAGGCTCCTACTACATATCTTGGCTATCCACTCTTTATTGGAAGACCCAGACTCATTTA
TTTTTCTGATCTCATCAACAAGATAGTGAATAAAATCACTGGATGGCAATCTAAATTGCTAAGTTATGGAGGCAAAGTCA
CCTTGATTAAGCATGTTCTACAATCCATGCCAATTCACATTCTCTCGGCCATTTACCCCCATCTACTACACTGAAACAGA
TTCAAAGTATCCTGGCTGACTTTTTTTGGGGATGGAGGGAAGATAAGAAAAATATCATTGGTCGTCATGGAAAAATCTCA
GCTTTCCTTACGATGATGGAGGAATTGGAGTCAGGCAAATGAAAGAAGTTTGTCAAGCTTTTCAATTCAAACACTGGTGG
GTCTTTAGAACCAAGCAGACTATTTGGGGAGATTTTCTGAGAGCAAAATATTGCCAAAGATCGAATCCCATAAGCAAAAA
ATGGGATACGAGAGACTCTCAAGCTTGGAAACTGCTTATGAGGAACAAACATACGGTGGAAAATCATATCCAATGGAAAA
TTAAAAATGGTTCTTGTTCATTTTGGTGGGACAACTGGTTAGGAGTAGGGTCGTTGGCACAATGAAACCATAGCTGATTT
TATGGCAAATGGACAGTGGAATGTAGACAAACTGATTCAGCTTGCTCCTCAAAACCAGCTACATACAATTCTATCAGCTC
AGCTACAACTACAGCATACCAGTTCGGACTAGGTAGTTTGGAAGCTTAACTCGACTGGCCTTTTTACTGTCTCTTCTGCA
TGGGATATTATTTGAGAAAAAAAACTAAAACCAAGATTAACTTCTACACTTGGAATCGTTACATTCCTTTCAAATGTTCA
TTCTTTTTGTGAAGAACAATTAGGGGAAAACTTCCTACCAACGAGAGGCTGGCCAGCTTTGGCATTGAGCCAAAGGAATG
TTATTGTTGTCACTCTCCAGGTTCCGATACAATTGAGCATATTTTAATACAGGGAACTTGGCTAAAATAGTGTGGAAGTT
TTTTGCTACTTCCCTGAGCATACCTACTGATTTCCTGCCTTTGAGAAGCATGATCATGAGATGGTGGGGTATTCCGTATC
ACAATGAAGCTCACAAAATTATTCTTCAAGCCACTCCAATCTTTATTTGTTGGAGTTTGTGGAAAAAATAAATGTGCAAA
GAAATACGGAGGTAAGCAGTCAAGTATAGCAAGGGTCAAACACCTTGTAATTTTGGACACCTTCAAGCTGCTACACAATA
TATTTCCTTACATTTCTTGGCCTTTCAATTGGAGCAGCCTGTGCAAGCTTCTGGAGAGGTGCATCCACAACAGCAAAGTT
ACAATAGTCTGCTGGATTAAACCACCAGAAAGATGGGTTAAATTGAACACAAATGGGAGTGGATTGAGTAACCCAAGCAA
CATAGGAGCTGGTGGTGTTCTCAGGAATCACAAGGGAGAACTCATATTTGCATTTTCAGTCCCGTTAGGTGAAGGCACCA
ACAACCAAGCTGAGGTCGAGGCTGCAATATTTGGGTTAACATGGTGTACTCAATTGAATTATAACAAGGTCATTTTGGAG
GTGTACTCCCAACTTCTTGTGGACTAGTTTTTAAATAATAAAACAGTTTCGTGGTCCATTTCTTCCCAAATGCAAAGACT
ACAACAACTCACCTCCAATTTCCCTCAACTTAAATGTATCTATACACTTCGAGAAGCCAACTTTGTAGCAGACGTACTCT
CCAAGAACAGTCATAAGCTGACCAGCCCTCTAGTTTATTTCAACACGCAGCAGCTTCCCAATCTCGCAGCAACATATCTT
CAACAAGACATGACCGGTATGGCTAGTTTTAGAAGAAGGAATTGAAGAGAATTCAGGAACCTCCTTAAAATCATTTCCTG
TAAAGAAGGATCTGTAAGGAGCTGGAACTCATTCAAATCCTTCATTCAGTAATCATCATTTCATCATCAAGTTAGGATAG
TCCATAGTTGAGTCTTTTCTTTTACTTTACTTGTAAAGGGAGAGTCTCCCTCATTTATGCTTTCCTAGACTCTTTGTATC
GAGAGGAGTCCTCTCACATAGGTGCATAGAAGATATGTTTCTTTTGTTTGGGAAGAGTTGGAGAACCTATTAAGAATGAT
TAATAGGCTACCAACTCTAATACCACCATATATCGGAGGTAAGGTTTATGTCCCCCTCTATGTATTTTACTTTTTTAATT
AATGCTAAGGCCTTGGGGTGTTGCTCAGTCCCTACCCCTCAAAGGGTATTAAAATAAAAAAATAAAAAAAATAAAAAACT
CTAAACCCTAAATTCTAACCCTAAACCTAAACCTTAAACCCTAAATCCAAACCCTAAACACTAAATTCTAAACCCTAATT
CATATATCCTAACCCTAAACTTAAACACTAAAAACTAAGTCCAAACTATAAACCCTAAATCCTAAACCTAAGCCCTAAAC
CATAATTCAAAAACCCTAAACCCTAACCTGATCACTTCCCTATTTCCCAATTTTTTTCTCTCTCTTATTTCTATCTCTAC
GCGGGACTCTCTCAAAAATCTGCACAACTGCTACAGTTCCAACGGCTAGTTCATCTGCTAGAATGGCGCGTGCTCCGCCG
GTGAACCTTTTCAGGCCGCGGGACCAAAGCCATTTGAGGCGCTTTGAGAAGACGAACAAAGCCCACTAAGAATCATCATC
TAATTCATCCTACAACCCTACGAAATCGCGAAATACAGAGGCGATGAACATCGCGATTTCAGAAAGGGAGTTGGGAGGGA
TTCAGAAAATTATTTCCCCAAATCGCGATAAGCTGATTCATCGAAAACTATTTAGTGGGAATCATTCTCCTAATCAAGGG
CTACAACATACTCAAAAATCACATGATTCTATCGCGCCAATTGTGAGATCTGATGAGGCGATTTCTGGGAAAGTCGGCGC
AAATTCACCTGAGTTGCGCCTTCCACTTCGTCCAACTTCCCACCACTTTCATGGCGATTTGACCACTGGGGATTATTCAC
CGGGTGAAGAGGTACATCTCACAGCAATCTCAAGTAAAATGGCCGGCCAAATCACCGGCGACAAGAACTTCTGTGAGCAA
GTAGTCGAAGGTGACGACGGCGCCACTGGGGGAATTGTTCGTTGGATGAGGAGGTCCACCTGACCAACATATCTACCAAT
TTAGCTCAGGAACACAGCCAAAATAAGATTCAAACAATTTTCATAAATTATTCAACCAATCCACAAATTGAGCCTGAAGA
ACACAGCTACAGAATTGAAGAACAACAACAAGAGACGTTATCCCAGGATCAAGCAGGGCCTAATGGTCAAAAACAAGATC
ACAATGCTATAAGGAAACAACAAATAGAGATGGAAGTTACACAAGTAGCTACGCGAGTATATCAGGGCCAAAACGATCAG
CTAGACAATACAAGTTCTACTAATTTGGAAGTCATTGATGTGGAAAATTCATTACATTTCTCATTTCGAGTGAAACCAGT
GGACACAATTCCCAGCAATGGAAGACACCAAAGACCAGGTATGATTCCTAATTATAATAATGAACTTTATCATGTCTCTA
TGCTAGAACAACAACTAACAAATATCATTTCATTAAGCAAAAACCCAAGCGTGGAGAGCACTTAGGCAGGTAAGTCCTCT
CACTCTAACTCTAGTAGAAATGTTGTTAACTTGAGTAGTAGTGATGCCCATGTGAATGATAGTGCAAATGTGCAAAATAA
TGTTATGAGGGAAGAGCAGTAAATAGGCAGGGGAGACACAGAATCCCAACAGCAGGTTAATCGACATCAAAGTAGAGTGC
GAGATAAAAATTTATCTCAACCAACTAATCAAGGAGGGAATACTGAACCAAATAACTATCATAAGGACTTCCCTAAACTT
TCTAGCAATTTTGATAGACATATCTGTTCTAATCAGCAGAGCCAGCAAATAAATCAGTCGAAACAATCCAAAGTGCCCAG
CAATCCCAACGAGAACCAAAATACCAAACAAAATCAGAGTGTAGAACCTACTCCTTACACTGTGGTGCAGGCTCTAGCTG
CTAGGCTCAGGCAAATCCATGCTACACAGACTACTCTTATAGAACTTGTTCCCCCCAAGCACACTACTAAACAGGGCCAA
CCTGTTGTGATCTACGATATGGATGATTTCATGAACAAATTAGTTGTGGACTGTAAATATACCCTTATAGGTAAATTCAG
TACCACCATGCCAAAGATAAAACTCATCAGAAAGAGCTTTATCCTACAAACTCAATTGAATGGGGGGATCAATATTGCTC
AATATAATGCTAGGCATGTGTTTATTGATTTGGAAAATGAATTGGACTACAACACTGTATGGACACAACAAATAATGACC
ATTGAGGGCAAACTCATAAGAATACAAGCTTGGTCTCCCAATTTTAGACTTGAAGAAGAAACACATATTGTTCCTATATG
GGTACTGCTACCAGGCCTGCCATGGCATTGCTTCAAGAAAAAATTCATCACTCATCTGCTAGAGTCTGTGGGCAAAGTTT
TATATTTAGATACAACTTCCATTAAACGAACTAGAGCTAGTATGGCCAAGGTAAAAGTCCAAGTAGACCTCATCAAGGCT
AGACCTCGACATGTTTGGATTGGTTTGGATGATGAAGACCTCACTATAGGGAGATGGCAACCAATTGAATATGAAAATAT
CCCTCCTTGTTGTGCATACTGTAAACATCAAGGTCACATGATAGGGGGATTGTAATTTCAAAATAAGGGATGAGGACTTC
AAAAGAAGAAAAGAGTTAGGAGCAGAAATGAAAAATATAAATAAAGGTGACCAAGGGCAATAAGGAAATTATCACAGACA
AGTCAGACCAAGGGAACAAGAGGAACAACAACACCAAAACATCAAGGAAGGGAGCAACCAGCAACCACCTGAGCAGCAAA
AGGAAGAAGAATGGCAAGTGTCAAGAAGAAGAAACAATAAACCACAGGAGGAGAAAATACAGAAGATAGTGTGGAGGCCA
ACCTCACCACAGAACAAAGTGCCAAAAAAGCACCCACAACTCACAGCTCAACAAACAAGTATAAGCAACATCTCTAATCA
TAATCCTTTTACTAACCTTAATATGCAGGAAAACCAGGCTGAAGATATTCAGGAGCATAACAACAATGAAAGGATAACAC
CACAACGAACACAAAGCAGGTCTAAAACAGACCACAACCAAAGAGCACAGACCAAGCAAACAGGAAACCCAAAGTGATTC
TCGTAATGAGAAGTGTCTTCTCTTAGGTGTTTAGTATCTTGTTGGAACCTTTGGAAGAATCATTGCGCTAGCAAATATGG
AGGCAAATTGTCCAATGTTAGTAGAGTCAAATATGCAATCTACAAGGACAACTACAAACTAATGAACACAATTTTCCCCC
AAATCAAATGGCCTTCAAACTGGAAAGAATTGTTTCATCTGGATGAAAATTGTATTCATGACACCAAAGTGATTCTCATC
AAGTGGATAAAACCTCCAGCTCGATGGGTCAAAATAAACACAAACGGCAATGCACTGAGCAACACTGGAGCATTAACACA
CAGCTACTGGTGGACTGGATCACGCTAAAAGCCAGACCTCCATGGAGCATTAACACACAACTACAGCAGCTCCAAGAACT
CATCAGACAAACACAAAATTTTAGATGCACACACACCTTCAGGAAAGCCTATTATGTGGCCGATTCTCTATCAAAGCAAA
GTCACAAAATGACAAGTCCCCAAATATATTGCAACAATCAACAATTACCAAAAGAAGCAAGAGCATATTATGAATTAGAC
ATGATCGAGATGGCCAGTTTCAGAAGAAGGAAAATCAAGAGAATCAAAGAACCACCTTGAGTTGGTTCAAATATTTTCAA
ACTAGCTATGGTTAAGAGCATAGCTCATTTGAATAGGTATAGGTTTATTTTGATATTGTAAGGGGAGATTCTCCCTTATT
TAAAATTCCTAGATACTTTGTAATGAGAGGAGTCTTCTCTTAGGTGCTTAGTATCTTGGTTTATCTTTCTTCGTAAGGGA
AAGAGTTGACTAACCTTACGTAGGTCGACTGCTGAACCACCATAGGATTGGAGGTCAGGTTTATGCCCCCCTCTATGTAT
TTTGTTTTTAATTAATGTTAAGGCTTGGGGGTGTTGCTAAATCCTAACTCCTAAATGCTAAACACTAAAACCTTAACCCT
AAACCCTAGACCCTAACCCCAAAATCCAAAGCCATAAGCCCTAAACCCTTAAACCAAAACACAAAACCCTAAGCGCCTAT
ACCTTAACCTTAAACCCTAAACCCTAAACTCTAAATTCTAACCACTAAATCCAAACCCTACACCCTAAACACTAACCACT
AAATTCTTAACCCTAAATCCCATACCCTAACCCTAAACCTAAACACTAAAACCTAAATCCAAACTCTAAACCCTAAACCA
AAACCCTAAACCCTAAATCCTAAATGCTAAACACAAAACCCTAAATACTAAATCCCAACCCCTTAACCTTAAACCTATAA
CTCAAAACCCTGAACCCTAAACCCTAAAGCCTAAACACTAAATCCTAAACACTAAATCCAAAACCCTAAACTCTAAGCCC
TAAAACCTAAACCCTAAATGTTAAACCCTAAACCCTTAACTATACACCCTAAACTCTAAACCCTAAACCCCAAACCTTAC
ACCCTAAACCCTAAACCCTAAACCCTAAACCCTAAATTCTAACCTTAAACCTAATCCTTAAACCCTAAATCCAAACACTA
AATTCTAAACCCTAATTCATATACCCCAACCCTAAACCTAAACACTAAAACCTAAATCCAAACTCTAAAACCTAAATCCT
AAACCTAAACCGTAAACCCTAAATACTAAACCCTAAACCCTAAACCCTAAACTCTAAATCCTAACCTCTAAACCCTAAAC
CCTAAACCCTAAACCCTAAATCCTAAACGCAAAACCCAAAACCATAAACCCTAAACCTTTAAACCAAAACACCAAACCCT
CAACCCCTATACCCTTAACCATAAACCCTAAACTCTAAATTGTAACCCCTAAATCCAAACCCTAAACCCAAACCCTAAAC
CCTAAACACTAAATTCTAAACCCTAAATCCTATACCCTGTCCCAAAACCTAAACACTATAACCTAAATCCAAACTATACA
CCCTAAATCGTAAAACCTAACGCAAAACCCTAAACCCTAAACTCTAAACCCTAAACCCTAAACCCTAAACCCAAAATTCT
AACCCTAAACCCAAAAAACTAAATTCTAAACCCTAATTCATACACCCTAACCCTAAACCTAAACACTAAAACCTAAATTC
AAACTCTAAAACCTAAATCCTAAACCTAAGGCCTAAACCCTAAATACTAAACCCGAAACCCTAAACCCTAAACCCAAAAC
ACTAAAACATAAACCCGAGATCCTAAACACAAAACCCAAAACCATAAACCCTAAATCGTTAAACCAAAACAAGAAACCCT
AAACCCCTATACCGTTAACCTTAAACCCTAAACCCTAAACTCTAAATCGTAACCCCTAAATCCAAACCCTAAACCCTAAG
TTGTTTGCAATGTTTTAAAAGCTTTATATATCGCATTATTGCCTTATAAATATATATATTGAGTTCGTTAAGTTATTCAT
GAGTCGAACAGGGCCAAGGTAACTATTCTTTTGTATTCTTTTCAAGGTTAAGTTGCAGTTTAGCTTTCCATCTCGCATAC
TCGTACATTCAATGTACTGATACCAGTTGGCCTGCATCTTATGACGATGTAGATACAGGTACCCCGGATCAGCATCCTGC
ACATCGTTGATCCAGCTGAGCACTTCAGAGTCAATTGTGAGCCTCTTTGCTTTCTGGAGGACTCGGTTGATTTGCATTCT
TTAGTTTTGTTTTATTAGGATATTGTGGGGTGTGTCCCAACTTCCATCTCAGTACCTTAGAGGCTTCATAGACAGTCAGT
CAGTTAGTTTTGAGTCTCTCATCTATGTATATACGTAAATATTCTATTTTGAGATTTGAGTTGCCTTATGGCCAAATTTC
ATAAGTTAAGTTGTTTTGTAACCTTGCATTTGCACTGAGTTATTCTGTTGAGTTAGGTTTCCGCTGAGTTAAGAAAGTCA
GGCCAAGGGTTCGCTTGGGGCCAGAAATGGTCTCCGGGTACCGATCCCGCCCAGGGTGTAGGCTTTTGGCGTGACAAACT
TGGTATCAGAGCACAGAGTTCAAGAGTCCTAGAGAGTCTATGAAGTCGTGTCTGTAGAGTCCTAGTTATCGATGTGAAGC
GTGCCACATCTATAATTGAGAGGCTACAACATTTAGGAAAATATGTCATTTCTTTCACACCCATCTCGTGCGTTAGAGTT
GATCTCTAAAAAGTTTCCTTTTAATCCGTGCTTGCGCGTGTTTTCAGATAGTCATGCCTCCACAAAAAGTTGGCAGAGGG
CGTCTTCCTAGACGTTATGTGGATGAGCAAGAGTTATCTTTTACCCCGGGAGTGCAAGAACAAGGGGAAGTTTCTAATGC
CGAGTTTAGAGAGGCAATTAGAATTCTGAGTCAAGCTGTAACTAATCAGATTGGTCAGTAAAGGGGTGCTCGATAGGAAG
GAGCTGACAATTCTAGGATCTGTGAGTTCTTGGGGATGAATCCTCTGAGTTTCATGCGTTCGAGCACTACTGAGGATCCA
GAGGACTTCATTGAGGAGTTGAACAAGATTTTTGATATGATGCATATGGCAGATACTGAGCGGGTTGAACAAGTTGCGTA
TCAATTGAAGGATGTTGCTAGAACTTGGTTCGACCAGTGGAAAGAGCGCAGATCTGAAAATGCACCACCTGCGAGTTGGG
CTGGTTTTAAGGAAGCTTTTTTGGGGCATTTCTTTCCTCGAGAAAGGAGAGAAGCCAACGTACGTGAGTTCCTCACACTT
AAGCCGGAGTCGTTGAGTGTTCATAAGTACAGTCTGAAGTTCACCCAACTATCCCGCTATGCTTCGGAGATGGTGGCGGA
CATGAGAAATAGAATGAACGTATTTGTTGCTCGGCTGTCTCGATTGTCAAATAAGGAAGGTAGAGCTGCAATGTTTATAG
GGGACATGGACATATCCAGTTTAATGGTCTATGTACAGCAGGTTGAGGATGAGAAGCTGAGGGACAGAGAAGAGTTCAAA
GAGAGCCAAGACCGGTAATGAGTCCGGGCAGCAGAAAGGTAATTCAAACCGTTCCTCCTTTCAGCAAGGGCAAAAGGGAC
CTGCTCCATCATCTGCTAGAGCACCTGCACCCAGATACAAAGGTGAATTTAATGGCCAGAATTCGAAGGACTTCAAGACT
AGACCAGCACAGTCCTCAGGTAGTGTGGCATAAGGGGGCAGTTTGTTTCCTACATGTGCTATGTGCGGTAGATCCCACTC
GGGTAAATGTCGTGATGGTCAGACAGGTTGCTTTAAGTGTGGACAAGAGGGTCACTTCATGAAGGAGTGCCCAAAGAATA
AGCAAGGTAGTGAAAATTTGGGTAGTAGGGCCCAATCTTCTTCAGTTGCTCCCCCAAACGGGACGGCACCTAGATGAGCT
ACTTCTAGTACTGGCGGAGGAACAAACCGCCTCTATGCTATCACTAGTCGCCATGAGCAAGAGAACTCTCCTAATGTTTT
CACTGGTATGATCAAATTCTTTGCTTTTAATGTATATGCTTTGCTAGACCTAGGCGCAAGTTTATCTTTTGTAACTCCTT
ATGTTGCAAATAAGTTTGATGTTCTTCCTGAAAGACTTTGTGAACCCTTTTGTGTTTCTACACCTGGGGAGTCTATTCTA
CCGGAAAGAGTCTATTGTGATTTTCCTGTTTCTATCAATCATAAGAGCACCATGGCTGATTTGGTTGAGTTAGACATGGT
AGATTTTGATGTCATTCTAGGTATGGATTGGCTTCATGCCTGTTATACATCATTAGACTTTAGAACTCGAGTGGTCAAAT
TTCAGTTTTTGAATGAGCCAGTCTTAGAGTGGAGTAGTAGTTCAGCAGTGCCTAAAGGTCATTTCATTTCATACCTTAAG
GCAAGAAAGTTTGTTTCGAAGGGTTGTGTCTATCACTTAGTCCGAGTTCATGACTCTAGTATTGAGATACCTCCTTTTCA
GTCAGTTCCTATAGTAAGAGAGTTTCCAAAAATTTTCCCTGATGATCTACCCGAAATTCCCCTTGAGAGAGAAATAGATT
TCGACATAGATCTCATTCCAGGTACTTGTCCTATCTCTATTCTGCCATATAGAATGGCACCAGCAGAGTTGAAAGAGCAG
TAGAAAGATCTCCTAGAAAAGGGTTTCATTCGACCGAGTGTCTCACCTTGGGGTGCTCCGGTCTTGTTTCTAAGAAAGAA
GGATGGTTCCCTTAGGATGTGTATAGATTACCGCCAGTTGAATAAGGTTACCATCAAGAATAAGTACCCTCTTCCGAGGA
TTGATAATCTGTTCGATCAGCTTCAGGGTGCCAGTTGTTTTTCGAAGATTGACCTTAGATCAGGCTATCATCAGTTAAGA
GTAAGGAAATGTGATATTTCAAACACAGCATTCAGAACCAGATATGGTCATTTTGAGTTTTTGGTCATGTCCTTTGGTTT
GACCATTGCACCGGCAGCTTTCATGGACTTGATGAATCGAGTCTTCAAACCTTATTTAGAAACGTTTGTTATCGTCTTCA
TCGATGACATACTAGTCTATTCAAGTAATGAAAAAGATCATGCTAGTCATCTCAGAAAAGTTCTTCAGACTTTGAAAGAC
AAGAAGTTGTATGCCAAGTTTTCTAAGTGTGAGTTTTGGCTTAAGTCTGTGGTGTTCCTAGGCCACATTGTATCCGGTGA
CGGAATTGAAGTTGATACTCGAAAAATTCAGGCAGTGCAGAATTGGCCTAGACCCACATTTCCAACTGCAATTAGGAGTT
TCTTGGGATTAGCTGGCTATTATAGAAAGTTTGTAAAGGGGTTCTCATCTATTGCATCTCCTTTGACAAAGTTTACTCAG
AAGACAGTGAAATTTCAATGGTCTGAAGCTTGTGAGAAAAGCTTTCAGGAATTGAAAAAGAGATTGATTACAGCTCTAGT
TTTGATGCTACCAGAAGGTACTCAAGCTCTTGTGGTGTATTGTGATGCATCTAGAATGTGTTTGGGTTGTGTTTTAATGC
AGAATGGCAAGGTTATAGCTTATGCCTCTAGACAGTTGAAGGTTCATGAGAAGAATTACCCAACCCATGACTTGGAGTTA
GCTGTTGTAGTATTCTCTTTGAAGATATGGTTCGCTTGGGACCAGAAATGGTCTCCGGGTACCGATCCCGCCCAGCGTGT
AGGCTCGAGGCGTGACAAACTTGGTATCAGAGCACAAAGTTCAAGAGTCCTAGGAAGTCTATGAAGCCGTGTCTATAGAG
TCCTAGTTATCGATGAGAAGCGCGCCACATCTATAATTGGGAGGCTACAACATTTAGGAAAATATCTCATTTCTTTCACA
CCCATCTCGTGCGTTAGAGTTGATCTCTAAAAAGTTTCCTTTTAATCCGTGCTTGCGCGTGTTTTCAGATAGTCATGCCT
CTACGAAGAGTTGTCAGAGGGTGTCTTCCTAGACGTTATGTGGATGAGCAAGCGTTACCTTTTGCCCCGGGAGTGCAAGA
TCAAGGGGAATTTTATAATGCCGAGTTCAGAGAGGCAATTAGAATTTTGAGTCAAGGTGTAACTAATTAGATTGGTCAGC
AAAAGGGAGCTCAACAGGAAGGAGCTGACAATTCTAGGATCCGTGAGTTCTTAGGGATGAATCCTCCGAGTTTCATGGGT
TCGAGCACTACTGAGGATCCAGAGGAATTCATTGAGGAGTTGAACAAGATTTTTGATATGATGCATGTTGCAGATACTGA
GCGGGTTGAACTAGCTGCGTATCAATTGAAGGATGTTGCTAGAATTTGTTCGACCAGTGGAAAGAGCGCAGATCTAAAAA
TGCGCCACCTGCGAGTTTGGCCGATTTTGAGGAAGCTTTCTTAGGGCATTTCTTTCCTCGAGAATCGAGAGAAGCCAAGG
TACGTGAGTTCCTCACACTTAAGCAGGAGTCTTTAAGTTTTCATGAGTACAAACTGAAGTTCACCGAACTATCCCGCTAA
GCTTCGGAGATGGTGGCGGACATAAGAAATAAAATGAGCTTATTTGTTGCTGGGTTGTCTCAGTTGTCAAGTAAGGAAGG
TAGAGCTACAATGCTTATAGGGGTCATGGACATATCCAGGTTAATGGTGTATGTACAGTGGGTTGAGGATGAGAATCTGA
GGGACAGAGAAGAGGTCAGAGAGAGCCAAGACCGGTAATGAGTCCAGGCAGCAGAACGGTAATTCAAACCGTTCCTCCTT
TCAGCAAAGGCAAAAGGGACCTGCTCCATCATCTGCTAGAGCACCTGCACCCAGATACAAAGGTGAATTTAATGGCCAGA
ATTCAAAGAACCTCAAGGCTAGACCAGCACAGTCCTCAGGTAGTGTGGCACAAGGGGGCAGTTTTTTTCCTACATGTGCT
AGGTGCGGTAGTGAAATGACCCAAAAGGTTCATAAAAATGTGCTTCGTAAGTTACCGGAAACTTCTTTAGCTATATATAA
AAATATCTGTTTCGTTTTTCGAAAATCTGACTTCATATTCTTGTTTAGGGGGTCAAATTGAGTGGGAAATGGGTCTAACC
CAAATTTTAGAGCAACCGTATCAAAATCCTAAATTTCCAAGTGAAGCCTTTTTCGAGGGTCTACTTTGGAGGGTCATATC
TCCTAGCACAAAAATAATTGGGTGGCCCATAACATATACATGGAAATCCCTTGGAGTTAGCTACCTAACCCACTTTGTTT
CACCTTATTCGGAGATCGGACGAAGAAGTTATGCCCATTTTCGTAAAATCTGTCCAGCAGGAAATTCAATTTCCAGTGAG
CGTTTTTACTGTTCACTCGCCTCATTTTTTTTCCAAGTGTTGGACCATTTTTCCAAAGGGCATATGTTATTTCCTATATA
CCATTAGTTCAATTCTCATCTCTAAAACACTTCCCAAAACACCTCTCCCATATTTAGACACATTTTCTCTCAAGTTCTCT
CAAGAACCCTAATCCAAAACCTTCCTCAAGATTGAAGAGACTCTTGCTCCAAGTTCCAAGCTTCCATTGAAGACACTCTC
AAGACCTTCATAAGAACTCAAGGTATGTGGTGTTGAACTCATGGGTCCTTCCACCCATAGTGCCTAGACTCTATTCTACT
CACTAATTCATGGTTTAAGTTAAGATTCATAAATTAGTCTTGTTCTTTGTAATAATTTCCTGCACATTGAATTTTAAACA
TGAAAAGTGATTGTTTTGAGCATGTTGTGACTCTAGAACTTCAATCTAAATTTGGAATGGATGTGGAGATTTTCATGTGG
TATTGTGGGTGTTAAAAGGTGTTGTTGTAGGTTGTTCACTGGTTTGGCTGCATAATTACTACCCTATTTTCCATGCTCTT
TGATTCCATTACATGCCTTCAAGGTGTTTGACAAAATGTCCAACTATGGAGAATTGATGAATCGATGCTTTAAAGCTTGA
GTTATGAGATGTATGGCAATCCAGAGATGTGTTGATGACAAACTAATCTTGTGTATATGTTCATTCCATACGTGAGATTG
CATTAGAGCCTAATGTGAATTTCCTATATAAAGTGTTGCATGACCATGCCCGGTCCGGGGGAAAAGAACCGGACAACCAT
ATGAGAGGTTTATATCTCACCACCTAGGGTGCTTGGGGTGTGACCAACATCAACCATGTGAGAGGTTTATATCTCACCAC
CTAGGATGCTTGGGGTATGACCAACATCAACCATGTAAGGGGTTTATACCTTGCCACCAGGGTGTCCGGGTATGAACGGC
ATCCCCCATCCTAAGTTGGGGTTATAGATTGGTTGGATCATGCATACACATATGATATCTACTATTAGTATAGATTTACT
TAAACTTGTTTTGACTTCACTTTGATCATGCATCCTCATATCGTTATTCATAATGCCAATGAGACTATTTCTTGTATTTC
GATTGTGTCCATGTCTATTGTTGTGTTGCACCCCGCATACTTAGTACATTCCAAGTACTAACGCATATTTTGCCTACATG
ATGTCACCATGTAGGGACCGGAGCTACTCTTGATCCTTCTCTCCATTCACGTGGCTAGTACGGTGCTTATCCGAGTTTGT
TGGTGAGTCCTCAATGATTCGAGGGCTATGTTATGTTTCCTACTCCTATGTTTTGAGACTTTAGCTTGCAATTATATTTT
GACTATGAGGGGAACCGGTAGTATGTCATGGCCCCCGTCCTATCTATGTATGTAGAGGTGTGCGTTAGACAAGTATATTG
TAAATGAGCTTGACTCTTGTTCTATGATGTCATTTTGAAATGGTTTGCCCATAGTCCCTATTTCCCGTTAATTAATGTTG
ATTGTATTTCCGCGACCGATGAAGTGTGATGACAAGTTTGAGAGGCTTGTTTGGGGTTCCTTCGGGTTCCTCATTCGCCA
TGTCACGTCTAGGCCCTAGGCTTGGGTTGTGACAGGTAGAACCCACCTGAGTAAATGTCTTGATGGTCAGATAGGTTGCT
TTACGTGTGGACAAGAGGGTCACTTCATGAAGGAGTGCCCAAAGAATAAGCAAGGTTGTGAAAATTTAGGTAGTAGGGCC
CAATCTTCTTCAGTTGCTCCCCCAAACATGACGGCACCTAGAGGAGCTACTTCTTGTACTGGCAGAGGAACAAACCGCAT
TCAGAACCAGATATGGTCATTTTGAGTTTTTGGTCATGTCCTTTGGTTTGACCAATGCGTCGGCAGCTTTCATGGACTTG
ATGAATCGAGTCTTCAAACCTTATTTAGATACGTTTGTTATCATCTTCATCGATGACATACTAGTATATTCAAGGAATGA
ACAAGATCATGCTAGTCATCTCAGAAAAGTTCTTCAGACTTTGAAAGACAAGAAGTTGTATGCCAAGTTTTTTAAGTGTG
AGCTTTGGCTTAATTCTGTGGCGTTCCTAGGCCACATTGTATCCGGTGACGGAAATGAAGTTGATACTCAAAAAATTGAG
GCAGTGTAGAATTGGCCTAGACCCACATCTCCAACTGCAATTACGAGTTTCTTGGGATTAGCTAACTATTATACAAGGTT
TGTAGAGGGGTTCTCGTCTATTGCATCTCCTTTGACAAAGTTGACTCAGAAGACAGTGAAATTTCAATGGTCTAAAGCTT
GTGAGAAAAGCTTTCAGGAATTGAAAAAGAGATTGATTACAGCTCTAGTTTTGACGCTACCAGAAGGTACTCAAGGTCTT
GTGATGTATCTAGAATTGGTTTGGGTTGTGTCTTAATGCAGAATGGCAAGGTTATAGCTTATGTCTCCAGACAGTTGAAG
GTTCATGAGGAGAATTACCCAACCCATGACTTGGAGTTAGCTGTTGTAGTATTCGCTTTGAAGATATGGCGTCATTACTT
GTATGGTGTGCACGTCGACATATTCACTGATCACAAGAGCCTTTAAAATGTGCTTACTCAGAAAAAGCTTAATCTCAGAC
AGAGGAGGTTGTTAGAATTACTCAAGGACTATGACCTGAGTATTCTTTACCACCCAGGTAAGGCTAATGTTGTTGCTGAT
TCTCTGAGCAGGTTGTCTATGGGTAGCACCGCCCATATTGAAGAAAGAAGGAGAGAGTTAGCAAAGGAGATGCACAGACT
GGCATGCCTGGGAGTCAGATTTACAGATTCTGCAGAAGGAGGAATAGCGGTGGCAAACGGGGCCGAGTCATCACTATTGT
CAGAAGTGCAAGAGAAATAAGATCAACATCCCATTTTTCTTGAGTTGAAGGCAAATGTTCAAAAGCAGAGAGTATTAGAT
TTTGAACAAGGGGGAAATGGTGTTTTGAGGTATCAAGGTAGATTGTACGTACCTATGGTAGATGGACTCCAAAAAATGAT
TATGGAGAAAGCTCATAGCTCTAGATATTCCATTCATCCGGGTTCCACGAAGATGTATCGTGACTTGAGAGAAGTTTATT
GGTGGAATGGCATGAAGAAGGGCAATGCAGAGTTTGTTGCTAAGTGTCCAAATTGCCAACAAGTAAAAGTTGAACACCAA
AGGCCCGTTGGTTTGGCTCAAAGGATAGAACTTCCAGAATGGAAGTGGGATATGATCAATATGAATTTCATCACAGGGTT
ACCAAGGTCTCGCAGACAGCATGATTCTATTTGGGTAATTGTCAACAGAATGACAAAGTCAACCCAATTTCTACTGGTAA
AGACTTCCAATTCAGCAGAACATTATGTCAAGTTATATATTCAAGGTGGTGAGACTTCATAGAGTCCCAGTCTCCACTAT
TTCAGATAGAGATGCACAATTCACTGCACAATACTGGAAATCTATTCCCAAAGGCTTGGGTTCCAAGGTGAACTTGAGTA
CTGCCTTTTATCCTCAGACTGATCGACAAGCAGAGCGCACAATTCAAACTTTAGAAGATATGTTGAGGGCTTGTGTGATC
GATTTCAAAGGTAATTGGGATGATCACCTATCTTTCATTGAGTTTGCCTACAACAACAGTTATCACTCTAGCATCTAGAT
GGCGCCATACGAAGCTCTTTATGAGAGAAGATGTAGATCTCCTATTGGTTGGTTTGAAGTTGGTGAAGCAGCATTGATAG
GACCAGACTTAGTTCACCAAGCTATGGAGAAGGTGAAAGTGATTCAAGAGAGGTTGAAAACGGCACAGAGTCGTCAAAAA
TCCTACACTGACGTTAGGAGAAGGGCGTTAGAGTTTGAAGTAGACGATTGGGTATATTTGAAAGTTTCACCCATGAAAGG
GGTTATGAGGTTTGGTAAGAAGGGGAAACGTAGTCCCCAGTATATTGGACCTTACCGCATAGCCAAGAGAATTGGCAACG
TTTCTTATGAGTGGGAGTTACCACAGGAACTAGCAGTTGTTCATCCGGTATTTCATATCTCCATGTTGAAGAAGTGCATA
GGTGATCCTTCATTGATCCTGCCGATAGAAAGTGTTAGAATCAAGGATAACTTATCTTATGAGGACATTCCTATGCAAAT
TCTAGACCGTCAAGTTCGTAGGTTGAGAACTAAGGATGTAGCCTCAGTTAAGGTCCTTTGGAGGAACCAATTTGTTGAGG
AAGCAACTTGGGAAGCCGAAGAGGACATGAAGAAGAGATACCCATATCTCTTTGAATCCGGAGGAAATGTAGACCAAGGT
ACTAATTTCCTTCTTAGTGATCTTTAAATTTTAGTGAGCATGTTGTTGCTTGTTGTTGTTTGCATGAATTGCTTGTTGGG
TATTTGAGTTTGATGTTACACCCTTAGCCTTGTTAGAGTAATCTCATTCGAGGACGAATGTTCCCAAGGGGGAGATATTG
TAACATCCAGAAATTTGAAATAACTATGAAAAAGCTTGAAATTTGGAAATAGTCATTTTTTAGGAAAAATTTAAAATCTG
GATATTTGGTTAAGTGTGGGAAATCAGTGAATTTTGGCCAACTTTGAGCAGTCATAACTCCTAGCTCAGGATGATTTAGG
AGTATTTCCAGTTATTTTTGGAAATCCCTTGCAATGATCTTTCCAACGTCGCCGAGTTTGATCGATTCTCAGTTCGTATG
AGCGAGTTATGCCATTTGAAAGTTAGGCAGTTGGCAGGAAATTCGTCCGAGAATTTTAAGGGCATTTTGGTCTTTTCCCT
AATCAATTCTTTTGGTTATATTGTTGTGTTAGACTTATCTTAGATCAGCTTTGTCTCATTTTAAAAGAGTGAGAGTGAGG
GTTTTGAGTGAAGAAGAGAAGAAGAAGAGAAGAAGAGGAGAAGAAGAGGAGATCAAGCAAGTTCCGTCGTGGATATCGTC
GGGGGTAATCCCTACTAGGTATGTGAGTGTTTAGTGTTGGGTTGATCCTTTCCCCCACACACCAAACTCATTTTTATTAT
TGAGAAAAGATTGGTTGTGTTGCTGAAGTTATTGGTTGTGGTGTTGATGTTGTTGATTGTGTTGTTGAAGTTCTTGTTGA
TTTGAGACATGATTTGGGTTGTGTTTTTGAGTTGAATCTCTAGTATGATGAGGGATTTTTTGATCCTTAGTGTTTGGGGT
TGAAACCATTGAAGGTAAGGGAGGTTTAGAGTTGGAAAAATGAAGGAGAAAAGTCAAGTTTTCGGGGAAAAGGGCTGGGG
CGGAACGCCGGCCAGTGCGCCCCAAGAGGGGATTTGAAGCCCAGCCCTTGGGGTGGCGCGCCAGTCAGAACGCCAATAGG
CCCCTTCTGAGCTTCAAGGGTTGGCGCTCCGCGCCTTATAGAGCGCCAAGGACACCAAGTTCAACCATTCCTCCCCCACT
TTCTCATGCATGTTCCTTGGTATTGTACCTATGTTTTATGGTTGTTTCCAACACTCTAAGGTACATTTAGACATCCCGAA
TTCATCTATAAACATGTGATCATATACCTTGAATCCATAGTTCAATTCGAGCTAAGATAGGATCGAAGTCAAAGTGAAGT
TAGAGTCAAGTCGAGTAAAGTTAAGTAGTAAGTCCAAGCAAGTCCCCCAAGCTTTTCAAGAGTCGTTCTTGAACGTTTTA
TCTTCGTATCAAGTTCAATTCAAGTAAGAGTATAGAGTTCCAAGTTAAGTAAAGAGTCTCGAGTTTCAAGTTAAGTCAAG
AGCATAAAGTTGACTCCATTTCTCAAAAGTTATTAGGGAACTAAGTATTCCCATAGAGGTTAGTAAATGTTCTTACATTT
GAGTGAGAGGGGAACCATGTTTTCCAAAAGAGCTTTTTTGGTTAAGTTTTGAACAATTATCTGAATTAAAGAAAGATGTG
TTTAAAGACACTTATAAGCCAAAGTATTTTTGGGAGTAGTATGTGCACTGAATTGGGGACACGAGTTCATATTAACTCAA
CTCTCCATAAGAACCATGCGCCAACATGGGACAAGACGTATCATTCTTTTTAGATGATCACGTAACATTAGGCTAGTGGA
TCCACTAAGCAAAAGTAAGGTCATATATAACGGCAAGGTATATGATGGTCCTTGGGAAACGTGAGGTAAAACGTTGTACC
ACCACTAGGCCTCATAGTGGTGGTTCGGTTAAAGAATCTCCCACTAAAGTTATATTACTTTTGTATAAATAAAGTTGAGT
TGTTCTTGCTTAAATGACTAACGAACTAAGTTGTTTGCAATGTTTTAAAAGCTTTATATATCGCATGTGTCTTATTGCCT
TATATATATATATATATATATTGAGTTCAAGAGTCCTAGGAATTCTATGAAGCCGTGTCTGTAGAGTCCTAGTTATCGGT
GTGAAGCGCGCCACATCTATAATTAGGAGGCTACAACATTTAGGAAAATATCTCATTTCTTTCACACCCATCTCGTGCGT
TAGAGTTGATCTCTAAAAAGTTTCCTTTTAATCCGTGCTTGCGCGTGTTTTCAGATAGTCATGCCTCTACGAAGAGTTGT
CAGAGGGTGTCTTCCTAGACGTTATGTGGATGAGCAAGCGTTACCTTTTGCCCCGGGAGTGCAAGATCAAGGGGAAGTTT
CTAATGCCGAGTACTGAGAGGCAATTAGAATTCTGAGTCAAGCTATAACTAATCAGATTGGTTAGCAAAGGGGAGCTCGA
CAGGAAGGAGCTGACAATTCTAGGATCCGTGAGTTCTTGGGGATGAATCCTCCGAGTTTCATGGGTTCGAGCACTACTGA
GGATTCAGAGGAATTCATTGAGGAGTTGAACAAGATTGTTGATATGATGCATATTGCAGATACTGAGCGGGTTGAACTAG
TTGCGTATCAATTGAAAGATGTTGCTAGAACATGGTTCGACCAGTGGAAAGAGCGCAGATCTAAAAATGCACCACCTGCG
AGTTGGGCCGATTTTGAGGAAGCTTTCTTGAAATGACCCAAAAAATTCTTTAAAATGTGCTTCGGAAGTTACCGGAAACT
TGTTTAGCTATATATAAAAAAATCCATTTCGTTTTTCGAAAATCCGACTTCATATACTTGTTTAGGGGGTCAAATTGAGT
GGAAAATGGGTCTAACCCAAATTTTAGAGCAACCGAATCAAAATCTGAAATTTCCAAGTGAAGCCTTTTTCGAGGGTCTA
CTTTGGAGGTCATATCTCCTAGCACACAAATTATTGGGTGGACAATAACATATCCATGGAAAGCCCTTTGAGTTAGCTAC
CTAACGCACTTTGTTTCACCTCATTCGGAGTTCAGACGAAGAAGTTATGCCCATTTTTGTAAAATCTGTCCGGTAGGAAA
GGCAATTTCCAGTGAGCGTTTTTACTGTTCACCCACCTCATTTTTTTTTTAAGTGTTGGACTATTTTTCCAAAGGGCATA
TGTTATTTCCTATATACCATTAGTTCAATTCTCATCTCTAAAAGATTTCCCAAAACACCTCTCCCATACTTCGACACATT
TTCTCTCAAGTTCTCTCAAGAACCCTAATCCAAAACCTTCCTCAAGATTGAAGAGACTCTTGCTCCAAGTTCCAAGCTTC
CATTGAAGACACTCTCAAGACCTTCATAAAAACTCAAGGTATGTGGTGTTGAACTCGTGGGTCCTTTCACCCATAGTGCC
TAGACTCTATTCTACTCACTAATTCATGATTTAATTTAAGATTCATAAATTAGTTTTGTTTTTGTTATAATCACTCTTCA
TGTTTTGAGCATGTTGCCTACATGATGTCACCATGTAGGGACCGGAGCTACTCTTGATCCTTCTCTCCATTCACGTGGCT
AGTACGGTGCTTATCCGAGTTGTTGGTGAGTCCTCAATGATTCGAGGGCTATGTTATGTTTCCTACTCCTATGTTTTGAG
ACTTTAGCTTGCAATTGTATTTTGACTATGAGGGGAGCCGGTAGTATGTCATGGCCCCGCCCTATCTATGTATGTAGAGG
TGTGTGTTGGACAAGTATTTTGTAAATGAGCTTAACTCTTATTCTATGATGTCATTTTGACATGGTTTGCCCTTAGTCCC
TATTTCTCGTTAATTAATGTTGAATGTACTTCCGCGACCGATGAAGTCTGATGACAAGTTTGAGAGGCTTGTTTGGGGTT
CCTTCGGGTTCCTCATTCGCCATGTCACGTCTAGGCCCTAGGCTTGGGTCGTGACACAGGACTCCCATTCACATGGTGTA
ATCAAAGGGATGCTGAAGCTAGAGTTTGGAAAAGATTAGATAGGGCTATGGTAAATGATAAATGGTTGGAGGTAGGTTAT
GCCTCAAATCACTATTGAGAATTTATCATCTGTTGGTTCTGATCATACTCCCTTGTTGATGGAAATGATTAGGGCTAATG
AGAGTCATATTAAATACTTCAAATTCTTACATTTTTGGGTTGAAAATGTCACCTTCATGAAAACAATTCAACAATGTTGG
GAAAAAGAAGTGTCTGGTAATCCAATGAGGAGATTACATCAAAAAATAAAAAGAGTTTCAGCCACACTTAGTATTTAGTC
TAAACAAGAATATGGAGATATTTTTGCTAAGGTTAGGAAGTTTGAAGATACTATCAGGAAATCCAAGGAGGAACTTATGA
CTAATAACACTGAAGCTTTAAGATATACATTACAGCAGAGGAATGCAACTTACATTAGGTATTTGAAAATGGAGGAATCT
ATCCTTAAACAAAAGACACAACTTCAATGGTTTAAGGAGGGTGATGCCAATACCAAATACTTTCATGCTTTAATGAGAGG
TAGAAGAAAGAAGTTATTTCTACATAAGATTTGTACTGAAAATGAGATATGGGTGCAAGGTGAGGAACAAATAGGTCAGG
CAGCCTGTGATTATTATCAGCAAAAATATTCACTGGACAGAATGATAGAATAGATGAAAGAATACTTCAGTATATCCCTA
CAATTGTCACTGTTGAACAAAATGAAATGATGGAAGCAATTCCTACTTTGGAGGAACTCAGACAAGTTGTGTTTGCTATG
AATCCAAATTCAGCAGCAGGTCTTGATGGTATAGGGGGTAAATTTTATCAAGCATGTTGGAGTATCATTAAAGAAGACTA
GCTGGCAGCTGTACAATCTTTCTTTTGTGGTAACAATATGCCTAAGTTCATGACTCATGCATGTTTGGTTTTGCTTCCTA
AAAATGAGCAGCCTATCAGATTCAGAGATCTTCGACCTATCAGCCTTAGTAATTTTACTAATAAGATAATTTCCAAATTA
TTGAGCATGAGACTGGCTACTGTTTTACCTTTATTAATATCAGATAATCAGTCAGGCTTTGTTCGAGGTAGAAGTATTAC
AGAAAGTATAATGCTTGCTCAGGAGATCACTCATGGTATTATAAAACCTCAAATTGGAAATAATGTTGTTATCAAACTTG
ATATGGCCAAGGCATATGATAGAGTGTCTTGGTCATTCATATGTTTGGTACTAAGGAGATTTGGTTTTGGGGAGTTACTT
ATTGATTTAGTATGGATAATTATGACTAACAATTGGTATTCTATTATCATCAATGGTCATAGACATGGCTTCTTTCACTC
TACTAGAGGACTTAAGCAAGGTTACTCATTGTCCCCTGAACTATTTATTTTAGGAGCAGAGGTCTTATCAAGATTGCTTA
ATTCTTTGCATCAGATTCCAAGCTATGAGGCTTCTTTATGGTACCTAAAGGACCTCAGATCAATCACTTAAGTTTTGCAG
ATGATGTTATTATCTTTGCTGCTATTGACAGACATTCTTTGAAGCTCATGATAGACAGGTTAGGGGAGTATGAACATACT
TCTGGCCAGCTTATTAACAGAGAGAAGAGCCATTTTATGATCCCTGACAATACTCATCCGGATATTATCAAGACCATTCA
GGAAGTAACTAATTTCTCACAGAAAACCAGTCCTCTTACTTATCTAGGTTGCCCCCTTTACATTGGTCGACAAAGGATTA
ATTATTACTCTTACTTAGCTGAGAAGATCTCCAAAAAAGTTTGTGGGTGGCTGGCTAGAGTGCTTTGTTTTGGGGGCAAA
ATTACATTGATCAAGCATGCTTTGCAATCTATACCTCTACATACTATGGCTGCAATTTCTCCTCCCAACACTACTATTAA
ATACATTGATGCCATTATTGCTGAATTTTTCTAGGGTAAGGATTTGGATAAAAGGAAATATCATTGGGCCTCCCTAGATA
CTATGTGTTTACCATATAATGAAGGAGTGTTAGGGATCAAAAGATTAACTGATATTTGTACATCCTTACAATACAAACAA
TGGTGGAGTTTCAGGTCTAAAGTATCCTTATGGAGTCAATTTCTTAAATCCAAGTATTGTCAAAGAGCTCATCCAGTTGC
TAAAAAGGTGGATACTGGACAGTCTTTGATGTGGAAATACATGATGAAGCACAAGATTAAAGTCGAAGAGTATATAGGTT
GGCAAATCAACTCGGGTAGCTGCTTATTTTGGTGGGATGATTGGCTAGGAGGGGGTGCCATTGCTAATTATACCTCTGTT
GTATCAAGCCTAAATAATGCTACTATTGCACATTTTCTCGTAGATGGAAAATTTAATGAAAGAAAGCTGAGGCACCAGGT
TCCACCTCTTCTAATTCCTTCTATTTTAATACTAAATTTTAGTTTGTGCAGGGAATTAAAGATACTGCAGTTTGGAAGTA
GACTGAAGCTGGAATGTTCAACTCCACTTCAGGCTGGGAACTGTGTAGAACTAAGAAGGATGATACAATCCTTAATGCTC
AAATTTGGCACAAACATATACCTTTCAAGATGTCTTTTTTTCTATGGAGAGCATTACGTTATAAACTGCCCACCAATGAA
ATACTAGCAACTTTTGGAGTGGAACCAGTGAAATGTTTCTACTGTCTTAACAGGGATGGGATGAAGTGGATTACATCTTC
CTTCAAGGACATTTTGCAGGTAGTATAGGACTCAAGTTTCAGCAAACTTCATTGATTAATCAACTATTGAGCTGGAATGA
TATTACCGGGAAGAATGTAGCACATACGACCAGCATCAAAACTCTTCCTATAGTTATATGCTCGAATTTATGGAAAATAG
ATGTTCAGCCAAATATGGAGGAAAAGTATCTAGTATCCTCAAAGTTAAATATTTGATACTCAAAGATATGCTTTTAATTC
TCCATTCTGCTTTTCCTTACCTTCAGTTGCCTGTGAGCTGGCCAGAAGTGGTGGACTGCATTGCAAAATGCAATCAGGAA
ATACGAATTACATTAGTTATGTGGAAGACCCCTCCTATTAATAAATATAAGTTGAATACGGATGGTAGTGCATTACACAA
TCCCGGGAAAATTGGAGGAGGAGGCATTCTTAGAGATGATCAAGGAGTTATCATATATGCCTTTGTTGTACCTTTTGGTA
AAGGAACTAATAATCAAGTTGAGGTGTAGGCTGCATGTTATGAATTAAATTGGTGTCTACAACATGGCTATAACAATATC
TTGTTAAAAGTTGATTCTGAATTATTAAGTAAGTGGCTCTTGCAAATTTCTATTCCTTGGAGAATGCACAGGTTTGTACA
GGAATTGCAAATTCTTGCTAACCAATTTGTTTGTTTTGAGTGTATGCATATCTACAAGGAGGCAAATAGTATTGCAGATC
TGCTGGCCAAACATAGACACCAACAAGATATTGAACAACATTACTACACTTCTTATCAATTACCTCGGGCAGTTAAAGGA
AGTAATCTTTTGGAGAAAATGGGAGTTCACAATTTCAGACGCAAGAAGCTGAAAAGGATAAAGCAACCACCTTGATTAAC
AACAACTCGTTTCAACAGATTAGCACTTTCAATATTAACGATAGGCAATGATATTTTATAATTGAAGGACTTAACATCTC
TTATGAGATTGATTAAGTCATCATTTGATACTTGCAATGAATCTATTGTTTCTTGTTATATATTCTATTCGGATCTAATA
TGTCTTACTTAGGTTTATTAGTTTGTTTAGGCGTATTTTCATTTTCTTGTAAGGGGAGAGTCTCCCTCATTTATGTATTA
TTAGTACTATGTATAAAGAGAGGAATCCTATCTAGGTGCTTAGTTTAATTTATATCTTATTGTATTTGGTGGAGTAGACT
AACCTTAGTAGGTAGGTTTACTTCTACTCACCATAGGATTGGAGGTAAGGTACTTGCCCCCCTCCGTGTATATTTGATTT
TTATATATGATAAGGCCTGGGGGTGTTGCTCAGCCCCTGACCCCTCCAAGGGTCATTCAATAAAAAAAACCTTAAACCCT
AAATCCTAAACTCTTAACGTTAAACCCTAAACCCTAAACCCTAAAATCTAGGCCTAAACCAAAACCCTAAACCCTAAACC
CTAAATTCTAAACCCTAAATCCTAAACTCTAAAACCTAAACCCTAAATCCTAAACACTAAGCCAAAACCCTAAACCGTAA
ACATACAACTCTAAACCATGAACCCTAAACCCTAAACCCTAAACCTTAAACCTTAAACCCTAAACCTAAAACTCTAAACA
CTAAATCTTAAACCCTAAACCCTAAACCTAAAACTCTAAACACTAAATCTTAAACCCTAAACCCTAAACCCTAAATCCTT
AACTATAAACCATAAACTCTAAAACCTAAACCCTAAAGGTTAAACCTTAAACTTTAAACCCTAAACCCTAAACCCTAAAC
TCTAAACCCTAAACCCTAAACCCAAAACCCAAAACCATAAACCCTAAATTCTAAAACCAAAACAGAAAACCCTAAACCTT
ATACACTTAACCTTAAACCTTAAGCCTTAAACCCAAAACCTTAAAACCTAAACCCTAAACCCTAAACCCCAAAGGCTAAA
ATCTAAACAATAAACCTAAACCATAAACCCTAAACCCTAAACCCAAAACCCTAAACCGTAAAACCTAAACCCTAAACCTT
AAACCCTACACCCTTAACCATAAAGACTAAAAGCTAAACCCTAAACCCTAAACCTACAACCCAAATCCTTAAACCCTAAA
TCCTAAACCCAAAACCGTAAACTCTAAACCCAAAAACCTATACCATAAACCCTAAACCCTATACTTAACCATAAACCCTA
AACCTTAAACCCTAAATCTAAACTCTAAACCCTAAACCCTAAATCCTAAAATAAATACCCTAAACCCTAAACCCTAAACC
TAAACCTTAAACCCTAAACCCTAAACCCTAAACCCTAACCCTAAACCATAAATCCTAAACACTAAATCCTAACCCTAAAC
CATAAATCCTAAACACTAAATCCTAAACCCTACACCTAAATATTAAACCCTCAACCCTAAATCCTAAACTCTAAACCCTA
AAACCTAAACCTTGAATCCTAACCTCTAAACCCTAAACCCTAAAAAATAAACCTACAACTCAAAACCCTAAACTCTAAAC
CCTAAACCTGAAACCTTAAACCTTAAACCTTTAACCCGACTAGTCTCCTTGTTCATAGTGGTTGAGGAGTTTTCTCCATA
CCACTAGTAGGTCAAGGGTTCAAAGGCTGGTAAGGAGAAGGAGAAAAAACAAAAAAAAACTTTAGCCTAAAACCCTAAAC
TCTACCCCCAAAACCCTAAAACTTAAACCCTAAACCCTACACCTTAAAACTAAAACCCTAAACCTAAATTTTAAACCCTT
AGCCCTAAACTCTTAACGATAAACTCATAACTCTAAACCCTAAAACATAAAACCTAAACCCTAAAATTAAAACCCTCAAC
CCTTAACCATAAACCCTAAACTCTAAACCCTTAACCCTAAACCTAAACCCTAAACCATAATCCCTAATCTTGATCCTAAA
CACTAAACCTTAAACCCTAAACCCTAAATCCTAAACTCTAAACATTAAACCTTAAACCTTAAATCCTAACCCTAAACCTA
AACCCTAAATCTAAACCCTAAACCCTAAATCCTAAACCCTAAATCCTAAACTCTAAAACTTAAACCCTAAACCCTAAATC
CTAAGCATCAATAAACCATCGCCTCCTCATTTCATGAATTTTCTCTCTCTAGAGTTCTTCAAGAATTATTTAGGGAATTA
GCTATCTTGACTAATTTTCACATTTTTTCAGCATCTATAGCATGGCTAGTACGCCACCAGATGAGATATTCAAGCCACCG
AATCCAGCTATAGGGATAAACAAGCAAAATATACATCCACCCATACAAGAATCGTCATCAGATTCATCCTACAACTCCTC
ACAAGTGAGAGAAGAGGCGATCCACACTGCTATGGCGAAAAAGGAATTTGATGGGACTCGTACAAATATTTCCACGGAAG
ATTCGAGTCTATTTCATGGTACAAGGAGTAGCGAAAAGAGATCCCAGTCACACGAGTTACAAGAACTCAAAAATCATACG
ATTACACCGTCCCATCTGTGCGAAATCCATAGGCGACGGCGGCGAGGAATGTAGGTGAATCTCCTCAAAGGCGCCATCAA
AATCGAAACACTAATGTGGTGATTCGAACTGATTTTGTTACAAGGGATTGTATCACTTGTCGCGAAGGACATCTTTCCGA
AGTTTCAAGCACTTTTCATGGAGGAATCATCGGAAGAGAAGCTTCAGGAAATTCTGCAGCGATTCCGGCGATGAATTCTG
GAAAATTGCCACAAAATGAGGAACTCCGACTTTCTCAAAATCCACATAGAGAAGGAAAACAACATTTTCAAGAATTGAGT
CAATCTAGCATTTCTCATGTGGAAGATTTCATCAAGAAACAAGGCAAGGACGCAGGTAAGACTCTAATTGATAAATCTCA
TCCTACTATGACTCATGTATATAATGTGCCTCTAAATTCTGGTAAGGAGTTACATAGAATTGAGAATGATCAATCGAAAG
CTTGGGTTGCTAAAGAACAGGGCAATCCTAGTAATATAAGGCAGTTTCATCATACTCAGATTAAGGCTAGTAATCGAACT
GATAAACAACAGGCTTATCAATCTAATTTCCCTAGAATTTCTAGCAATTTTGATCGACTGGTCCCTAATTTTAATACTGA
TATTGCTAGAATTGATCGACCTCAATTTCCATCCAATACTCCCAAAACTGATCAAGTAGCTGAACTTGCTCCTTACACAG
TAGTACAGACCTATGCTGATCGACTTAGACATAATCATGCCAAATGTGAAGTTAGCATTAACTTGATATCTTCTGAAATT
ACTATGAAACAAGGTTTACCTGTTGTTCTGTATGTAAATGAGGAGATCATTAGAGACTTAGCAGCAGCTTGTAAATATAG
TCTCATTGGGAAGTTTAGTACCACTATGCCTAAAGTGGATCTTATTAGGAACAATTTCATTTTACAGACTCAACTATCGA
GTGGAGTTAAAATTGATCTTGACAATGAGCTTGATTATAATATGGTATGGACTAAACAAAGGACGAATATCTCTGGCAAA
GTGATGAGGATTCAAGCATGGACTCCTAGTTTTAAACCTGCTGAAGAAACTCCTATAGTCCCTATATGGATATCTTTACC
GGAATTACCTTAGCATTGTTATAATAAAGAGTTTGTGATAGGGCTGCTTTCACCTATAGGGAAAGTGTTATACTTAGATT
CTGCTTCTATTAAAAAGACTAGGGGTAGTCAAGCTAGGGTGAAGGTTCAAGTGGATCTTACTCAAAAGAGACCTCCTTAT
ATNNNNNNNNNNNNNNNNNNNNNNNNNNNNNNNNNNNNNNNNNNNNNNNNNNNNNNNNNNNNNNNNNNNNNNNNNNNNNN
NNNNNNNNNNNNNNNNNNNNNNNNNNNNNNNNNNNNNNNNNNNNNNNNNNNNNNNNNNNNNNNNNNNNNNNNNNNNNNNN
NNNNNNNNNNNNNNNNNNNNNNNNNNNNNNNNNNNNNNNNNNNNNNNNNNNNNNNNNNNNNNNNNNNNNNNNNNNNNNNN
NNNNNNNNNNNNNNNNNNNNNNNNNNNNNNNNNNNNNNNNNNNNNNNNNNNNNNNNNNNNNNNNNNNNNNNNNNNNNNNN
NNNNNNNNNNNNNNNNNNNNNNNNNNNNNNNNNNNNNNNNNNNNNNNNNNNNNNNNNNNNNNNNNNNNNNNNNNNNNNNN
NNNNNNNNNNNNNNNNNNNNNNNNNNNNNNNNNNNNNNNNNNNNNNNNNNNNNNNNNNNNNNNNNNNNNNNNNNNNNNNN
NNNNNNNNNNNNNNNNNNNNNNNNNNNNNNNNNNNNNNNNNNNNNNNNNNNNNNNNNNNNNNNNNNNNNNNNNNNNNNNN
NNNNNNNNNNNNNNNNNNNNNNNNNNNNNNNNNNNNNNNNNNNNNNNNNNNNNNNNNNNNNNNNNNNNNNNNNNNNNNNN
NNNNNNNNNNNNNNNNNNNNNNNNNNNNNNNNNNNNNNNNNNNNNNNNNNNNNNNNNNNNNNNNNNNNNNNNNNNNNNNN
NNNNNNNNNNNNNNNNNNNNNNNNNNNNNNNNNNNNNNNNNNNNNNNNNNNNNNNNNNNNNNNNNNNNNNNNNNNNNNNN
NNNNNNNNNNNNNNNNNNNNNNNNNNNNNNNNNNNNNNNNNNNNNNNNNNNNNNNNNNNNNNNNNNNNNNNNNNNNNNNN
NNNNNNNNNNNNNNNNNNNNNNNNNNNNNNNNNNNNNNNNNNNNNNNNNNNNNNNNNNNNNNNNNNNNNNNNNNNNNNNN
NNNNNNNNNNNNNNNNNNNNNNNNNNNNNNNNNNNNNNNNNNNNNNNNNNNNNNNNNNNNNNNNNNNNNNNNNNNNNNNN
NNNNNNNNNNNNNNNNNNNNNNNNNNNNNNCAATCTATGGATGAATCTGATGAGAATGCAAATGACAACATTAAGCAGAC
AAGTCAAATTTTTGGATCCAATCTCCAGGATAAATGTTTTGATGTTCAAAGAATGACAGAGGAACATGGTTTATCCCCAA
GGGGAAGGAAGCAGACTAGACACAACCGTTATCAGACTATCACTAGCATGTCTGGCACCTCTAGCAGGCCAATGACTAGG
TCCAAATCGAAAGGTTTTTAATGATTAAGGCCATTTGTTGGAATGCTAGGAGTATCAACACCAAAGGATCACTGGAAAGG
CTACAAACTCTCAAGAAACTTCATCATTTATCTCTTATTACTATCCTGGAACCATTTGCAGATCAGTCTCATATTGACAT
AGTATGAATTCAACTCCAGATGAATCATGCAGTCAGTAATCATAATAGGAAAATTTGGTTGTTTTGGTCCAATAAGGTAA
CTGGTCATATTCTTGAAAAGCATGATCAACACATTACAGTAACCTTTCAGCACAATGATCTCCCTGATAAATTCATGATG
TCCTTTATTTATGCTAAATGTAAGGAGTATATGAGGAGACCTTTGTGGGACAGGTTAATTTTTTTATGCAAATATGGAAA
TACCTTGGTGTACTATTGGTGATTTCAATGTTATCACATCTATAGAGGAGAAGCTTGGGGGAATCCCTTACACTATGAAT
AAGAGTTTTGAATTTATTGGAGTAATAGAGTCCCGTGGATTGACTGATCTAGGTAACACAGGGCTTCCATTTACATGGTA
CAAATCAAAGGGATACAGAAGCTAGAGTTTGGAAGAGATTAGATAGGTCTATGGTTAATAATAAATGGTTAGAAGTTATG
CCTCAAACTACTATTAAGAATATATCCTCTGTTGGTTCTGATCATAGTCCTCTGTTGATGGAAATGATTAATACAAATAA
GAATCATACAAAATACTTCAATTTTTTACACTGATGGGTTGAAAATGTGAATTTTATGAAAACATTTCAGTAATATTGGG
AACAGGTTACTACTGGTGATTCTATGTGGAAATTACATATGAAAATGAAGAGATTAACTTCCACTCTTAGCAACTGGTCC
AAACAAGAGTATGAAGATAGTTTTTCTAAGGTAAGGGAGTTTAAAGAGACTATTAGGAATTCTGAAGAGGAATTTATAAC
AAATAATAATGAAGCTCTTAGACAAAAATTACATCAGATGACTCCAACTTACATTAGGTATTTGAAATGGGAAGAATCTA
TTCTTAAACAAAATGTAACGCCCCTCAAAATGAAATAGGAAGAACTAGAGCTTCACATGTATTTTGATGGAGTATGGTTG
TCCCGAGTCGTGTTTAAAAGAGTTTCGTGTGTCAACATCAAGGCACGTGCTAGACTCTATGTTAAAAAGGTGTTTTTAAA
TGATGGTTTAAGGAAGAGGCATGTGTCAAACCAAGGGGACAAGGCTTGCTCAACCTTGGCCAAGCTACTGCCCCATGACC
ACGGACCACTTCACGGCCAATGGTCATGACCACGGCTCGTAAAAGTGGCCGTGAAGGTCACTTGGTGGCAAAGCTTGCAA
GCCCATTTAGCCAAGCCACTGCCTCCAAGTTCACGAGCATCACCACGACTCGTGGTGTTGACCACGGATCGTGGGAGCTT
CCGTGAACTTGACTTGGCCTTGGAGGGCTTGGCAAGTGAGGGAGGCTCACTGCCTCAAGGACCACGGGCACCACCACGAG
CCATGGTGCCCCTCACGACCCGTTTAGTTGGGCGTGGTTCCTGACGGGCTGCCTCAAGAGAAGGGTTTTCAAGTAATTTC
GTTTTAATTGTTTATTATGTTGTGTTGATTTTAAATGGTTTATATGATAAATATATATGGTTTTATGTCTTTTAACAAGT
CATTTACTCTCTTTTCCCAAATCAAATCCCAAAGTTCTTCTCCCTCAATATTTCTCTCTCAACTCAAGGAAGAAGGAGAA
GTGGAAACCTAGGGTTTTAGATGTCAAGCTTTCTTCATCAAATTTTCATGGGATTCATCAAGTCTAAGGTATGGTGACCC
TTGATCCTTGATTATCCTTTCTTTCAAGGAGTCCATTCAAAAAGGGTTTCAAAAGTCTTCAAAGAACAAAAGGCTAATTT
CTATTCTAAGCATGGGTTCATTGATAAATTGTTTTCAAAAGCATTATATTGGTGAATTAAAGTAGAATTGATGATTTTAT
ATGAACTTTCTTCAAGAATCCATGTTTTCACTAAAACCCTAAATTTGCTATGAAGTGGGTCTATTTCTATAAATTCAAAG
TTGATGGAATTATGTGTAAAGTGAATTGTATTGATATCTCTTGTGTTGTTTAAATGTTTATTTATGATTAATTGTTGATA
ATGGATGAATTAAGGGTGGTAAGCCTTATGGGTGAAGTATTGATGATTTTGGCTATGGCTTTGGATTATGGTAAGATAGC
TTGAACTCTCTTTATGGAATTGATTGTTGTTGGTAGGTTGAACCCACCTTTGGTGGAAGTGTTATATCTTATTCTTGTGT
GGTATAATTGGGAATTGAGGCCATGAAGGGCAATATATGAGTGTTATTATATTATTGTATTTTTATACATATATGAGGCT
ATATGTAAAGTCATATATGAAGCTATATGTAAAGTTTGTGTGAAGCTATAATGTGAAGATATTCTAATGGTATTAATGTC
ATAAGGTATAAAGTGTTATTATGCTAATGTGAAAGCATGTCTCTCTTGAAATGGTGATATGTGGTGATGATGGACTATGA
TGAGTTTTCATAAGATGATGTTGTAGATCATATGCTAGACTTGAGTATCTTGTCTTGTGTCATGGAAGCTTGATTATATA
TATGAATGTTTGGTTAGGCTATGACTTAGTAATGGAGCTCTTCCTATAAATGCTAAAAGAGGAATTCTAGGCCTAGACTT
GAATTGGTAGGCTTAAGCATAGTGCCTTTTTATGAGTCTAGCTTTCCTAAGAAAATGTATAACCTTGAAGGATGGGCCTT
AGGGCGATGTTCCCTTCTTGAGTGAAATGATAGACTTAGAGATGGATGGAGCCGGAACGGCATGAAAATCCTTATCTAAG
AAAGTCAAATGAGTTATCCTTATGATCCTAGATTGGCTATGACTAAGAAATGGGGCCTTTATTGGGAAGAGGTACTATGA
GTTGGTTGAACTAGAAAAGGAACCCTCTCTAGTACATATGTGATTGAATACTCTATGGAAACCAAGGCTAAGCACCGAGT
GGATGTGGTTAGGATGGTGGCCTAGTTGAGCATGAGATTAGGCACAATGAACATCCTTGGACATCTCTTAAACCATGTGC
CAACATGGGTTGCTTTTAGTTCTACCCTTGGCAAGTAGAACAACCTCCACGGAATAGGATAGACTCCGGATTCCATACCT
TGCTAGTGTGGTCTATGTCGGTTAAGGCCTATTTCCATCATGTGGGATGTGCACTCTAGTATTGGATAGGTTCTACAACA
TGTAGGTAGTAGTATGGGATGCTATCTACACATGGCACGAGTAGGCTTAAACGATGCTAAAGTGAGTTCCCTAATTCTTA
GGGCTATTATATGATTGTCCCCTATATGCTTGTGTGTCTCTTAAATGGTTTTATAAAGAATGTTGACTTAGTGTGTTATA
ATGTAATGATAAAAACCTTGTCTATGGTAACTCTTAGGAACACTTAGGTGTATATGAAGAGGTTGTATGGGCGGTCACTT
CATTATTCACTTAAGTGTGGCTTAGGGTGACTTAAGATAGAGGCTTAAATGGTAATGAAGGAATTACTTTACTATCTTGT
TTAAGTATTGTGCACTTGAATTAATTGAGTTGTAAATGATGTGAATATGGTCTTAATTGTGAATGGTGACTTGAAATGTG
GGTTTATGCTTGTGGTTGTAAAGGTTTGTTAAAGAAGGTCTTAAAAGCATACATTCCTTGTAAATGTCCGTTGTGCATGT
TTTCTTGCATGGTCATCATACTTAGTAGTTATTGTACTAACTCCATATTTCTCTATTGTTATAAGTGTAGGTGGTGGGAA
GTGAGGAGATCTTTTGAGGAAGCTTGGGATATTGACTCTTCTCAAGAAGCTTGGTATGTCCTCATATATTCGAGGACATA
GTTGTTATCTTTCTAGTATTTCCACTTATACATTGCAAAAGACTTATTTTTTTCTATTGATGTAAAGGGTCGTGTCCCTT
AAATGTTCTATTAGTGTCTAAGATAATACATGAGACTTAGAAATTCTACTTCTTTACATTTGAAAGACTTTATGAGTATT
ATGGATTTGTTTTAAAAAAGTGTTTTTTTTATTCTTTACATTTTTTTTTATTACCGGATGCGATGAATGGATGCGATGAA
TGAATGCTAAGGCTTGTATAAGACCTTTGAGAGGTCGAATACGCATGTGATGGCTAGGGGGTGCTCCCGGATCATTACAC
AAAAGACCCAACTACAATAGTTTCAGGAAGGAGATGCCAATACCAAATACTTTCATGCTTTGATGAGAGGTAGGAGAAGG
AGGCTTTTTCTTCATAAGATTTGTATCGAAAATGAGGTGTGGATACAGGGTGAGGAACAAATTGCTCAGGCAGCTTGTGA
CTACTATCAGCACCAATTTATTGGACAGAATGAAAGAATCCTTCAATATGTTCCTACAATAATTACTCCTGACCAGAATG
AGATGCTGCAAGCAATACCTAATATAGATGAACTCAGACAACTTGTGTTTGCTATGCATCCACATGCAGCAGCAGGTCCT
GATGTCTTTGAGGGAAAATTTCATTAGGTCTGTTGGAATATCATTAAAGAAGATTTATTGGCTGCTGTACAATCTTTCTT
CTGTGGTCATATTATGCCTAAGTTCATGTCTCTTGCTTGTTTGGTTTTACTTCCTAAAACTGACCAACCTTCCAGATTCA
CAGAACTCAAACCTATTAGTCTTAGTAATTTTACTAATAAGATTATTTCCAAAGTGTTGAGCATGAGATTGGCTACTGTC
TCACCTCTATTGTTATCAGAAAATCAGTCAGGGTTTGTGAGAGGAAGAATCATAACTGAAAGTGTCATGTTAGCACAAGA
GATTACTCATGGTATTAAAAAACCCCAGATAGGAAATAATGTGGTAATCAAACTTGATATGGCCAAGGCATATGATAGAG
TGTCTTGTTCATTTACATGTTTGGTTCTAAGGAGATTTGGTTTTGGGGAAATGTTTATAGATTTAGTTTGGAGAATAATG
AGTAAAAATTGGTATTCTATTATAATTAATTGTCATCGACAAGGTTTCTTTCACTCTACATGAGGACTTAAGCAAGGTGA
TCATTTATCCCCTGCCTTATTTATTTTAGGAGTGGAGGTATTAACAAGGATGCTTAATTCTCTACATCAGATTCCAAGCT
ATACAGGTTTCTTTATGGAACCTAAGGGACCACAGATCAATCATTTAAGTTTTGCAGATGATGTAATTATATTTGCATGT
ACTGACAAACAATCCTTGAAACTCATTATGGACACTTTGGGGGAGTATGAGAATACAACTGGTCAACTTATTAGCAGATC
TAAGAGTCATTTTATGGTCCCAGACAATACTTCACATGATATTATCAATAATATTCAGGAATGTACAAATTTTTCCCAGA
AATGCAATCCTATTACTTATTTAGGATGTCCTCTATATATTAGTAGACAAAGGATCATTTATTATTCTCATTTAGTTGAA
AAGGTGATAAGGGTTCCAATTGGGGATGAAACCAATTGAAATCAAATGGGGAATGAAACAACACAAAAGTAAGATAGATG
AGAAATAAGAGATGAGAAGAGAAGAAAGAAAGGCAATTGAATAAACAATCAACCAAGGAAGAAGAGAAACTTGAATTCGA
AAAGAGATAACTCAAATTGAAAACCACAAATGAGCAATCTCAAGTGAAATCAAGGTTAAAGAAGTCCTAAATCAACAATG
AGAATCCACCCATCACTAATCTAGATTAAGCTACACTAAGCTAGGCTATCCTAAAGGGATTCCACCCTTAAACTACACTC
TGGAAAGAGTTTTTTCACATTCAAAATCCATATAGTCTAAATCTTCCAAAATAAAAGGGACTACTATTTATACTAATAAA
ATAAAGAAGACACTTATTTGACAATTTTATCCTTAATGAGGTAAGGACCTTGTTTGGTTGACTTCTTTTGTGAATTCTTG
AAAATAAAGTAAAGAAGATACTTCTTTGACAATTTTACCCTTAATGAGGTAAGGGCCTTGTTTGGTTGTCTTCTTTTGTG
AATTCTGGAAATTATCAGATGACCATTTGCACAAATGGCCTCTTTCTTCTTTCTCTTCACTTAGATGGACCTTCCACACA
TTGTACTTCTTGATTTTTTGTCCATCAAGCTCCTCTAATGCTTTTACGTGATCCATGCTATCCATGTTATTATCATCCTC
CCCTTCTTGAAAAGGATTTGTCCTCGAATCCAAACCTTGCAAAACCATGAAAACGACAAACAACAAATACATGAGGGTAT
AATGGTTAGCACAAAAAGCATTACACCAAGGAAACACAATCTCAGAGCAACCAAGTATCCTCTATTATCAGGACAATTAA
GCCCGCAGTTGGAGAATAAGGAAATTGGCTATTCCTCACATCAAAAGGATAATACCACCCAAAATATAACATTACTACAA
GATCAAACGCTCACCGGGGTCAAAATGATAATAGGTCCACATAATGGGGTCATACAAACAAGTATAGACCTCAATGATAC
CTCGACCGAAATGCAATGCTCATTTAAGACAAATATGAGACTCATCATATGCAAAGAGATAGTAGAGAAATGTGTCATGC
ACATAAGGGTCATCTAAGGTGTTCCTATATGCAAGATTAAAACTAGGTTTAAGGATCCTATCACTGATTACATCACAAGA
TGGAACACACAAAGACAACATGACGAATTTAAGATAAACTTCCCCCTCTCTTGACAAATAACTCTTATCCCCATAAGATG
CACAATCAACAAGATCATACGCAAAGAGATAGTAAAGAAAGGGGGTTAGAAAACTACCCTTCCCCATGCACAATGTAGGC
CCCTCAAGTAAATTGTAAACCCTCAAGAAGAACTTTCCATCATAGGGAAAGGCGCCAATAAATTCCTCCAAATTGTTCTT
GTCATCTTGACCAAGCATCACTAAACAAATGCCACAATTCAACTCATTACTGGGGTCAAATGGAAAGGAAATCCATGAAC
TTGGATCAAGCACACCTTTATTAACCCGGTTGGCACCCTTATCTTCCAATATCATAGTACTCCACTCAAAAGTGCTAACA
TCATCATATGCAAACAAGTAGTAGAGAAAGGTGTCACATAAATGAACTTCAATTGAGTTGTTCCCAAGTTTGGCCTCCAC
TTTATATACTAAAGAAGCACAATTCATATGAAGAATTGGAACATACAGGGATGAAGTAACATTTAACACATAAGCGTCCC
CTTTCATCTTAACACTACCCTCTCCAATAAATGTACTATCATCTTCACAAAAGAGATTTCCATCTTTGGAAAGTGTGTCA
TCACACCATAGTGGATTCTCAAACAATTGATAGCTGCTGAGAGTGGCTACACTTCCAACATTATAAGGCATTTCACTATG
CACACTCTCAAGAGTCATGTCATCATCAAACAAGAGATTATCCTTTAACAAACATTCTACCTCAAGATTCACATGAGAAA
AACAAGAAATGGTGCTATGGTGTAAGGATTCATTCAAATCATTAATGCCAACACTAGGTGGACACAAATTGATCTTTCTA
GAAGAATCAATTTGGTCATCAATAGGATCAACTAGTGTAGCATCACTTTCATCGTAGGACAATGTACCCTCATTCAAGCT
ACAAGTGCCAACACTAAGTGGACACAAATTGACCTTACTAGAAGAGTCAATTCGGTCATCAAAAGGATCAACTAATGCTT
GCTCACTCACAACAAGGATATTATCATCACACAAGATAGTGCTATCAAGAACATCACAAGGTAAAGACTCACTATGCTCA
CATAAAGACAAGCTATTATTTACACTCAATGGGCTACTAGCCACACAATGATGTTCCAAGTTCAAGTAAATGTAGGCGTT
AGCATTGTTACCTTGTAGATCATAGGAAGAAGTGTCGTCACCTTGGCTATCAACATTAGAGCACATTTTCTCATTTTGGA
AGCTTTCAAGAACCTCATGATTCTTCACATTTTGAGGTGCCTCACTAGGCTTGCTTCCAAAGATACCTGCACAAATTTTC
AAACAACTAGAGATAGTAAAGTTAATGAGTTAGGAGAAAAATGTGACAACCCTCTCACAACACTCCACCCAACCTCTCAT
TTTTCCAATCTAGAGTTATCACTTTTAACATCCTTACTCCTCTCAATCTTTTGTGTCTCAATTTGATGGGAGCTAAGGCA
AGTGCCAAGGATTCCTTTGAAGGGTTAGAAGATCCCTTCAAGTTCAACTTCCATTTTGGTGCACAAGGAGTGGGTGTTTT
GACTTTCATGTGCAACTCCTTAGTGTCAACCTTATAAGGAGTATCTTATTTTTCTTCCAAGGGTAACTCCTTAGGCGTAT
CTTCATGATGAATAACTTGCCTCTTTTGTACCATAGACGGAACCTTTTCAAACATCCGCAAGAAATCATCAAAATCTTCC
CTCAACGTTGTAAAAGATTCTTTTAACTCTACTACTTCATGGCTTAATGTTCCTTCCCCTCTACCTTCAACTTCATCACC
ATACATAGAACAAGAAACATTGGAACCAGGATGAGAAGAATAAGTTAGCATACTTCGAGAAGTAGGGAATGTACTTCTTC
TATGGTCCACACGGCGACTTTGAAATGGTCCCACCCAAACATCTATGCCTTCTTTCTTAGGATAGGAAGTAGCACAAGAT
GAGGTAGTAAATTCAACCTCACAATCTCCATTTCTATCTATATTCTGCTCAAAGGATTCATAAGACCTATGAGAGAAAGA
ATTGTACCTCATATCACCATCATAACCATCGTGTGTAGCATGAGAACCTTCATCTCTACAATGATATACACCATAAGGTT
CTTCCATCCCTTCAACATCATCATAAGAGTCATCAGTTCCATTCATCTCAAAATCATCTCTGGAGTAGTAGTTCTCACCA
CCATGTTGTTCATTATCCCATGGACCATCATATCCCTCATAAGAATCACCATCATAAACAAGAGCCCCATTACCATGCTC
GTAAGGACCATCCTAGCCCTCACAAAACTCATTTTCACCATGCTCATAGCTCATATTACTAAAAGCGTATTCACCAATAT
CATCTCCACAATATTTGGAAGTTACGGATGACATTCTTCCTTGTAATCACCTTGGGTACCTACAAAACTTAGGAAACAAG
GTTAGTGGCAAATTCCTCACACCTCTCTTATTTGATCTCACGCTCACCTTCCTAAAGTGTCTTCCTAAAGTTGATAGAGA
ACTACATTCTCCCAATCAAATCACAAGATCACTAATTCTTTGTGGTGGAGTGGATTCTTGTGACTCTTGAAAGAAGGATG
ACCCAAAAATCTAAAGGACTGGAATCAAGAAGGTTATCAACTAATTAAGATGACAAAAGTAGAAGAAAGAAGTACCAAAA
AAAATTCAGACTCAAAATAAACCAAGTAACAAAAGTAGAAAAATTACTTCTTGTTACTTAATTTGAAGGATTAAAGAAAA
GATTTTATGATTAAAAACTAGTTAAGAGTAATTAAAGATGTTAATTAATTGTTAAATAGTTGAAAAATAGAAAGAAAAAA
AGTGTGGAAGAAGAAGAAGTGAATTTGGACACTTAGAAAAACTTTCAAGCCTTAAAAAAGTTCTTCACTTGTAAGGCTTT
GATTGGATAATTTAATGATTAAAACTAGTTAACAGGTAATTAAAGATGTTAATTAGTTGTTAAATAGTTGAGGAATTGAA
GGAAAAAAGTATAGAAAAAGAATCAAGAAGTTTGGACACTTAGAAAAAAATTTGGTCAAAAAAACTTCCCATACTTAGAA
TATTTTTGGGGTCTTAAGCAAAAACCTGCACATTTTCCTGTCTGAATCTGAGCCACACGCGCCACGTGGTGCGTCTGGGA
TGGATTGGCAGTGAGATGTTGTTGTGGCACTGAGTTGGCGCTGAAGTGGCTGCTGTGTTGGCAGCTGATTGCTGACGTGG
CAGTCCACGTGGATTTTTATTTTTTTTTAAAATTCAAAATTTTATTTTATTTTTCGAATTTTTTATTTTTTTTTCAAAAT
TCCACTAATGGACCCCAAAAAAACATCTTTGACCAACTTTGACTTAAAAAGTTGGATCAAATATACTTTCTTCTTTCTTC
TTCTTCAAGAACATCTTCTTTTTTTTTTCATTTAATGACCCTTGGGTGGGTCAGGGGCTAAGCAACAACCCCAGGCCTTA
TCATTTATAAAAAAAAAAAATTATACAAGGAGGGGGACAAATACCTTACCTCCAATCTTAGGGTCGGTCAAGAATCGACC
TACCTACTAAGGTTAGTCGACTCCACCCTATACAATAAGATGTAATATTAAACTAAGCACCTAGAGAGGACTCCTCTCTT
AATACAAAGTACTAATAATACATAAATAAGGGAGACTCTCCCCTTACAAAAAATTTAGATTTATGTCTAATCAAACTATT
CTACCTAAAGATATAGTAATTGGAAAAATAAAATCTCATGAATCAACTTGTCTAGGGATTGTATGAGTCCTTCTTACAGC
ACTTGGTATATCATGAATATTAATGAGATTCTGTCAAGTTTGTCACTATTACTTTCTTCACTGTTGGCTTGAAAAACAAG
CTGAACATCTTGTCTTCTTGAAAACTCCCCTAGCTGCAGATAACTCCTTCTTGTTGCGCTTTGTTTTGATTATCGAGTAA
TAGATGTTTAGCTGTTAATTTACACAAGATACCATGCATGTTGTTATACTGTATGCTTCTGAAGAATTTCCACCACCACC
AGGAACTCATATTCCTAATCAAACAACCAAACTAAGTTAATAGTTAAGTTAAAGAGAAAAACAGGAAATCCAGGAAGTGT
GTTGAAAATCAAGGAGGAATTTTAATCCTTCTCAATTTTTTTCTTCTGAAACTTTGAATTCCCATTTTCTCCAGAATATA
ACTTCCTCTAACTGCTTTTGGTAACTGGTTGGGGGTGTAATAATGTTGGACGATATCTTGCTTATGACTTTGTTTGGACA
ACAACTCTGTTGTACTGTTGGCCTCTCTGTATGTATGAACATACCGAACGTATGTACACTGTTTAGCAATGTCATGTAGC
TCCTGCACAAACCTGCTAAGCCTCCAAGGAGGATCAGAAATCTGCAAAAACCATTTGGTTAGTAATTCAGAATCCACTTC
TAAAATGATGTTTTGATACCCGTGTTGGATACACCAATTGAGCCCATAACTGGCAGTCTGTACCTCTACCTGATTATTGG
TCCCTTCACCCAATGGTATAGCAAATGCATAAACAATAATCCCATTCGAATCCCTCAGAATACCACCCCCTCCAATCTTT
CCCGGGTTATTCAAAGCACTACCATCCGTATTCAGTTTATAATTAGAAATAGAGGGAGTTTTCCACCTTACTGAGATTAC
TCTAACCTCATGTACAACATGTTCTATCATGTTTACAACCTCTAGCCACTGACTTGGCCACTGAATATAGGAAAATACAG
TTCTGAGAAGCTAAAACATGTCTTTATTAATCAAATATTTAACCCTGTTGATACTAGAAATCTTTCCCCCATACTTGGCT
GAACACCTATTTTTCCATAAATTCCAGCATATAACTATAGGAAGAGTCTGAATAATAATCTTGTGAGCTTCATTTTTAAC
TTGACTGCCACCCCAATTTAAAAGATAGCTACTCAGGGATGTCTGTTGTATATTAATACCCAATGAATTTGAAAAAAAAT
TCCAGATATGTGTTGCAAAATGCCCTTGAATGAATATATGATCCACTTCATCCCATCCTTACTGATAACAAGAACATTTC
ATAGGTTCCACCCCAAAGGTCCCTAATTTCTCATTAGTTGGTAGTTTTTTCCTCAAAGCCCTCCAAAGGAGAAAGGACAT
TTTGAAAGGAATATTTCTATGCCAAATTTGAGAATTAAGATCTGTAGTGCTCTTCTTATTTCTGCAAATTTCCCAAGTTG
ATGTACAGGTGAATTTTCCAGATTCAGTATGTTTCCAGACAGCACTATCTGAAACTCCCTGCAAAAACTGAAAATTAGTA
TTTAAAATATAAGGAATGAGAAGAGGTGAAACCTGTTGCCTCAGTTTCCTTTCATTCCATTTTCCATTAGTTAGAAAGTG
TGCAATAGTAGCATTGTTGAGGCTTGATATACCAGTAGTATAATTAGCTAGAGCTCCCACTCCCAACCAATCATCCCACC
AAAATGAGCAACTTCCTGAATTGATTGGAACCTATATGCCCTTCTACTTTAATCTTGTTACTCATCATATACTTCCATAT
CAAAGATTGTCCATTGTCCACATTTTTTGCAACTGGATGAGCTCTTTGACAATATTTGGATTTAAGAAATTGACTCCATA
AAGAGTCTTTTGATCTGAAAGTCCACCATTGTTTGTATTGCAAGGCAGTGCATATATCAGTGAGTCTTCTCATCCCTACC
CCTCCTTTTGTACAAGGTAAACTCATAGTGTCCAGTGAAGCCCAATGGTATTTCTTTTTATCTTGATCCCTTCTCCAGAA
GAAGCCAGCAATAATGGCCTCTATGTATTTGATAGTAGTGTTGGGGGGAGAAATTGATGCCATAGTATGTATAGGTATAG
ATTGGATAGCATACTTAATCAATGTAATCCTTCCCCCAAACCTAAGAATCCTTGCCTGCCATCCACAAACCTTTTGGAGA
CCTTCTCAACTAGATGTGAGTAATAAATGATCTTTTGTCTACCAATATATAGACCACCAAGAACACACACTAAACCCCAA
TACACTCAAATCAACTCGAAATTGGCTCAAAATTTAGGATTTTCTTCCCTTCAACTAAGAGAACAAAGCCCATTAATTAT
TAACCTCCAATTTCCCCTCAATAAAAAGACCCACTTTCAAAATTTGAAAAGTTTGAAAAACTTGGAACCCTTCAATAGTA
ACTTCACTTCTACAACTCCAAATTGAACAAAAATTGAAACCTAGACTCAAAAAAACACTACGGAACAAGGATCTAGTGTC
AAAAATAACAAATCAAAATGTAAAAAAATTCAGATGTTTTTTTTTTTTTTGACAATTTTTTTGGACTATTTTTTTTTTAT
ACCAAGACTATATTTGTAAGAACAAATCTAAACCTAGGCTCTTGATACCAAATGATAAGGTTCCAATTGGGGATGAAACC
AATTGAAATCAAATGGGGAATGAAACAACACAAAAGTAAGATAGATGAGAAATAAGAGATGAGAACAGAAGAAAGAAAGG
CAATTGAATAAACAATCAACTAAGGAAGAAGAGAAACTTGAATTCGAAAAGAAACAACTCAAATTGAAAACCACAAATGA
GCAATCTCAAGTTAAATCAAGGTTAAAGAAGTCATAAATCAACAATGAGAATCCACCCATCACTAATCTAGATTAAGCTA
CACTAAGCTAGGCTATCCTAAAGTGATTCCACCATTAAACTACACTCTTGAAAGAGTTTGTTCATTTCACATTCAAAATC
CATATAGTCTAAATCTTCCAAAATAAAAGAGACTACCATTTATACTAATAAAATAAAGAAGACACTTATTTGACAATTTT
ACCCTTAATGAGGTAAGGGCCTTGTTTGGTTGACTTCTTTTGTGAATTC
>mtp2112.scaffold_2
TTCATCTATGGTATTTATGTATCATTTCTTCTTTTTTTTTTGCTCCCTTAGTCCCGATTTCCCCCTTGATTATGCTTATC
GCTTATGGTCATTTTAATTGCTTCCGCGACCAATGATGTGTAAGATACGCTATGAGGCTTGTTTGGGGTTCCTTCGGGTT
CCCCATTCGCCGGTCACGTCTAGGCCCTAGGCTTGGGTCGTGACACTAAGGTACTTAGTAGGCTACCAACTCTTATACCA
CCATTTACTGGAGGTTAGGTTTATGCCCCCCTCCATGTACTTTTGCTTTTTTATCTATGTTAAGGCCTGGGGATGTAGCT
AAGCCCCTGCCCCCCCAAGGGTCATTCAATAAAAAAAAACTTAAAAAAAAAAACCCTAAACCCTAAACTAAAACCTTAAA
CCCTAAACACTGACCCTAAACCCTAAACCCTAAGTCCTAAACCATAAACCCTAAACCATAATCATGTACCATAAACCAAA
ACGATAAACACTAAATCCAAACCCTAAACCCTAAACCTTAAATGCTAAACTCTAAACCCTAAACCCTAAACAAAAACCCT
AAACCCTAACCTTAAACAGTAAACCAAAAACCCTAAACCCTAACCCTAAATTCTAAAACCTAAATCTAAACCCAAATACT
TAAACCCTAAACCCTAAACCCTAAACTCTAAACCCTAATCCTAAACCTAAACCTAAACCCTAAACCATAATCCAAAACCC
TAACCCTAAACCCTAAACCATAAACCCTAATCCCTAACCCTAAACCAAATCCCTAAATACTAAATCCAAACCCTAAACCC
TAAACCCTAAACCCAAAATCCTAAACTCTAAACCCTAAACGCTAAACCTCAAACCCTAAACCATAACCCTAAACCTAAAC
CATAAACCCTAAACCCTAAATCCAAACCTAAAACCCAAAACCATGAACCTTAAATCCCAAACCCTAACTCTAAATCCTAA
AAGCTAAGAAAAAACCCTAAACCCTAAACACTAAACTCTAAATCCTAAACCCATCGCATCTTTGAATACAGTTATGTGTG
CTGATGAAGCTGAATGAGGGATGGATGGGGGATGTAAGGAAAAACCTATTAACTTGCAGAAAGGGGTATCCAAAGGGGGT
AATTTGACTCATGTTTTGCATGAGGTTGATCACACTGACCCTAGGTTGGACTATAGAACCCCTGCTACCACTATTGCAAG
ACACAACAAGCAGAGTAATCAGAAACCACCCAGCCCAAATAAAAGAGATGATACTGATCAGCTGCAGGAAGAACTAGGGA
TACAGAATATAGAGAACTTGGAACCTTTGCAAGATGATGATACTGGTCACCTTCAAGTAGAACAAGGGTCACAGGTTGAC
AGGGATAATGGTCAGAAATTGCAGAGTGCAAGAGGTAATGATGGTCAGCACACTCTTGATACCAACCAGAATGATGAACG
AAATCAGACTAGCCTCGAGAATCAGCACCAACAACACAGCAAGAACTCCCCAGGGAAAGTATCCAATAATAAATCTAGAG
GTAAATTGAGCAAGAAAAAAAGAGAATCTATCAAGAAAAAACAACAGAAGGAGGTTGAAAATCAAAGAAACAATAAACAG
AAATCAGACTATGATGTGGTAAATTCAGAGGATGAATTTGATGAAGACACTCAATCTCTCAATGAAACTGATGATGATGA
GGAAGGGGATGAAACCAGTTCTCATTTGATCAAGGCTTTTGGGTCTACTTTTCGAAGTGAATTCCAAGCAGAGATTCAAG
AAGTAGCAGATCAACAAGGCTTATCTCCAAGGGGTAGAAAACAAGTTAGGCAGCTCATTAAATCAGCATCTATCAGTACA
TCTGCTAAATCTAGCAGGCCTAACACTAGGTCCAAGAGCAAAGGTTTTTAATGATTAGTACAATATGTTGGAATGCTAGG
AGCATCAACACCCAAGGTTCTTTTGAAAGACTCCAAAATCTCAAGATAATGCATAATCTTTCTATGATAGCTATTCTTGA
ACCTTTTGCCAACAACTCTCAAATCAATCAATACAAACTCTTGTTATCTATGGACAATGCTACTTGTAATCACAATGGCA
AAATTTGGTTGTTTTGGAGCAATGATATTGAAGGTGAAGTATTGGAAATACNNNNNNNNNNNNNNNNNNNNNNNNNNNNN
NNNNNNNNNNNNNNNNNNNNNNNNNNNNNNNNNNNNNNNNNNNNNNNNNNNNNNNNNNNNNNNNNNNNNNNNNNNNNNNN
NNNNNNNNNNNNNNNNNNNNNNNNNNNNNNNNNNNNNNNNNNNNNCATCTACTGAGGAAAAGTATGGAGGTATACCTTAC
AACATGAACAAAAGTCTTGATTTCATTAGCATTATTGAGGCAAGTGGATTAATGGATATTGGGTATAGTGGTCAACATTA
TACCTGGTGTAATCAGAGGGCAGCAGAGGCCAAAGTGTGGAAAGGCTGGACAGAGCTATGGTCAATGATAAGTGGCTGGA
GCTCATGCCCCAAACTACCATTACTCACCTCCCTTTTGTTGGTTCTGATCATTGTCCACTACTCATGGAAATGGAAGCTC
GATCTGAACACAAAGTCAAGTATTTTAAATTCCTTCACTGCTGGACAGAGAATGAGAATTTTTTAGATATTGTTAAAGGG
TGTTGGCAGAAGAAGATCTTTGGGAATCCTATGTGGCGACTACATCAAAAGATGAAATTATTAGCTTCCACTTTGAGTAC
TTGGTCCAAGAAGGAATATGGCAATATTTTTTCTAATGTTATTAATTTTGAGGAGCAAGTCAAAGCTGCTGAAGAAGATG
TCATACATCTAAACACTGAAGAAAATAGAACCAAGCTTCATTTTATCAATGCTCAATATATCAAGTATCTTAAATTGGAA
GCTTCCATCCTCAAACAGAAAACTCAACTCCAATGGTTCAAGGAAGGAGATACTAATTCTAAATATTTCCACTCCATAAT
GAGGGGTAGGAGGAGAAAGCTATTCATCCACAAGATCTGTACTGTTGAAGATGTTTGGATACAACGGGAACAAAACATTG
CTAAGATTGCCTGTGACTACTTCCAAAACATGTTTTCAGGTCGTGATGACAAGATCAGGGAAGAAACTCTTAACTGCATC
CCTAGAATGGTAACAGAAGAACAAAATCAGACACTCCAACAGATGCCTACTCTGGAAGAATTGACTCAAGTGGTGTTCTC
CATGAACCCAAATTCTGCAGCTGGTCCGGATCATTTTGGAGGAAAATTTTATCAACATTGCTGGGAAATTATCAAAGAAG
ATGTGTTGAGTGCTGTCCAATATTTCTTCTGTGGATATACTATGCCTAAGTTTATGTCTCATGCTTGTTTGGTACTACTT
CCTAAAGTTGAGCACCACAACAAGTTCACTGAATTCAGACCCTTCAGTTTGAGTAATTTTTCCAATAAAATTATCTCCAA
GCTGTTATGTCGCAANNNNNNNNNNNNNNNNNNNNNNNNNNNNNNNNNNNNNNNNNNNNNNNNNNNNNNNNNNNNNNNNN
NNNNNNNNNNNNNNNNNNNNNNNNNNNNNNNNNNNNNNNNNNNNNNNNNNNNNNNNNNNNNNNNNNNNNNNNNNNNNNNN
NNNNNNNNNNNNNNNNNNNNNNNNNNNNNNNNNNNNNNNNNNNNNNNNNNNNNNNNTTCATTGATCTAGTATGGAGAACT
ATGAGCAACAATTGGTACTCTGTGATTATTAATGGTGTTAGACATGGTTTCTTTCATTCCACCAGAGGGCTCAAACAAGG
AGATCCACTATCCCCATCCCTATTTATTTTAGGAGCTGAAATACTCTCTAGGATGCTCAATATGCTTCATCATCATCAGA
GGTACAAAAACTTTTAGATGGAGATTAGGGTACCTCAAATTAATCACCTAAGTTTTGCAGACGACATCATCATTTTCTCC
TCCACTACCAGGGACACTCTCCAGATGATCATGAAGACTATTTCCACTAATGAATCAGTATCTGACCAGCTTATAAACAA
GGAAACAAGTCACTTCATGGTTCCTGACAAGAGAACATTGCAATGATCAAAGAAGTCACTGGTTTCAATCAGAAAGTTAG
CCCTATTACTTACCTTGGCTGTCCACTATACATTGGAGGCCAGAGAATTATTTATTACTCTGATTTGGTGGCTAAAATTA
CAAGGAAAATTTCTGGATGGCAATCTAGAATGTTAAGCTTTGGGGGCAAAGCCACTATGGTGAAACATGTCCTCCAATCA
ATCCCCATACATACTAAGTCAGCTATTTCTCCTCCTAAAACCACCATAAGATATATGAAGCAAGCTATAGCTGATTTCTT
TCGGGGCTGGGATAAGGAAAAAAGGAAATATCATTAGGCTTCTTTGGATAAANNNNNNNNNNNNNNNNNNNNNNNNNNNN
NNNNNNNNNNNNNNNNNNNNNNNNNNNNNNNGGACCTCTCTTCAAATTAAGCAATGGTGGATTTTCAGAAGTAAACAAAC
ATTATGGGGGCAGTTTCTAAGAGCTAAATATTGTCAAAGGACTCATCCGGTGGCCAAAAAGCTTTATACAGGACAATCCT
TGATCTAGAACTTTATGATGAAGAACAAAGGTATTGCGGAGACTCAAATCAAGTGGAAGATCAATTCGGGTAATAGCTCC
TTTTGGTGGGATGATTGGTTGGGAGAAAGCCCCCTAGCCGCTTATTCCACTCATGTTACTAGTCTTAACACCACCAAAAT
CTCTCAATTTCTGGTAGGAGGAACATGGTATGAGACTATGGTGAGACAATGGGTGCCCCCTCTTTTGATTCCAAAAATCT
TGTGCTTCCCCATTCATTATCAAGAACAGATCCCTGATGAGGCAATCTGGAAACTCACTGTCGATGGTCTATTCTCTTGC
TCATCAACTTGGGAAATTATTAGACATAAAGGCACCAAGAGCATCATCAACAAAGGCATATGGCATAGACACCTTCCTTT
CAAGATCTCTTTCTTAGCTTGGAGGGCTTTGAGGAACAAACTTCCCACTAACGAGAAAATTACCAGCTTTGGAAAGGAAG
CTGCTCGCTGCTCCTGCTGTTACAGAACTGGTGAAGATAATATAGATCACATTTTTGTATCTAGCAATTTTGCTAACAAC
ATTTGGAGTTTTTTCTCTGCAGCTGCAGGCATACAGCATGATTACATCCCTATCAACATGTTGCTGCTGCGATGGTGGAG
ACAGGAACACAAAAGTGAAGTACAAAATCTGCTGAACCAGTTTCTTCCTGTGATTATTATCTGAACTTATGGAAAAATAG
GTGCGCTGCAAAATATGGTGCAAAACAGTCCAGTACAGCTCGAGGCAAATTTCTAATTTTTAAAGACACTACTCACCTTC
TCAACACAGCATTTCCTTACATTCGTTGGGCCAATAATTGGACTGATTTATACAGAATGGTGGAGAAGTGTAGACAGGAG
ACCATGGTTAGAATTGTGAAATGAGAGAAACCTTGCCAACCTTTACTTAAACTTAATACGGATGGTAGTGCACTCAGTAA
TACTGGACAGATTGGTGGAGGGGGAATTTTGAGAGACCATCTGGGTAGGATGATTTATGCATTTGCTATACCACTAGGAA
CTGGTACCAACAACCATGTTGAGCTGCAAGCTGCCAGCCATGGTATTTTCTGGTGCATCCAACATGGATATAAGAAAATA
CATCTGGAAGTCGACTCTAAACTGGTCATTAAATGGCTTTCAAAACAGCTCACGCTTCCCTGGAACGTACAACAGTACAT
CAGNNNNNNNNNNNNNNNNNNNNNNNNNNNNNNNAGAACTACAACACCTTGTCCAACAATTGGAGCAATTCAAATGCATG
CACACCTACAGAGAGGCAAACAACACGGCTGACCATCTATCCAAATTCAACCATACATCAGATATCAGCCAGCACTTCTA
CATCAAGGAATAACTTCCTACTTTAGCAAAAGGAAGCTTCATTCTGGAAAAACTTGACATGCCAAACTTCAGGAGAAAGA
GACTGAAACGAATCAAGAGACCTCCCTGATTTTGAATTTACTGCTATGAAATTCACGTATAGGTTTTACTTTCTAGGTTT
GCATTCTTGTCTTACTTTTGTAAGGGGAGAGTCTCCCTTATTTATGATTTCTAGATTTTTGTATCTAGAGGAGTCCTCTC
TATTAGGTGCTTAGTTTCTAGATTTTCCTTTTTTAGAATGGGGATAAGTCGACTATCCTTAGTAGGAAGGTCGACTAATG
AACCACCATAGGATTGGAGGTTAGGTTTATGTCCCCCTCCTTGTATTTTGTTTGTTTTTATTTATGCTAAGGCCTGGGGG
TGTTGCTAAGCCCCTGACCCCCCCAAGGGTCGTTCAACTAAAAATAAAAAATATATATAAAAAAAACCCTAAACCCTAAA
TCCTAACCCCTAAAACCTTAAACCACCAACCCAAAACCCTAAATCCAAAACCCAAAAGCCTAAGCTCAAAACCATAAAAC
TGAAACACTAAACACTAAACTTTTAACCATAAACTCTAAGCAATAAACCCTAAACCTCTAAACACTAAACCATAAACCCT
AAACCCTTAATCACAATCGCATCCTCATTTGATGAATTTTTTCTCTCTCTAATTTCTCTATCTAAAAATAGTGCTCAAAA
TTCTGCCCATAACGGCTATATTAACACCTGATACACGCATTGCCTAAATGGCGCGTGAGCCGCCGGTGGAGCTCTTCCGG
CCACCGGATGAAGACCAACTGGAGCGCCATGGAAAGAGCAACAAAACCCATCAAGCCAAGCCCCATAATTCATCCTATAG
CTCCTCGAATTCACAACATACTGAAGCGATCAACACTGCGATTTCGGATAGGGAGCTGGACGGAACTCATTAAATCATTT
TCCCAGAGGTTCATGTTTCGATTCATGGAAAATTGATTACTATCATGAAATCTCCTAAACACGATCCATATTCGACCAAA
AAACCAACTGATTCTATTGTCCCAATCGAGAGATCTCACGAGGAAAAGTTAGAGAGAAACGCAAATAAATCGCCAGAAGT
GCGCACTCAAATTCGACAATCTTCGAGTGAAGTTCTTGCAGATTCAACTACTGGGGATTACTCCCCACAACCGGAGGTTC
ATCTCACTGAAATTTTGAGTGAAATGGACGGTGGAATCATCGGTGTGGAAGATTACGGCGAAACTCGAGGTCAACTCGCC
GGAGTTCATGGAACTTCAGATAGAGGAATTAATTCTCCTCCCATGGACATCAATCTTTCAGACATATCCAATAATGTCAA
TGGAGGAAACATCAGAAATTCCAATCCAAGGCAAGCAATGGATAATCTTACTAATGATCCAATGACATTGAACAGAAGGA
AATTCCAGGCCACTCAGCATATTGAAGAGGAAATTGCTGCAATGGAAACACATATTCCTAGCAAACAACAAGACACAAAT
CAATCTATGGAGGCTCAATCTTCCAATTTTTCCTTTGGTATTGTAGGTAATTCCAGGAACTTAACATCACCTCTTTCATC
TGATGCAATGCAGGTCACAACAATACCGGACAAAGGAGTTAAGGAACCGAATAAGGATCAACAAAAAAAGGCTCAAGAAC
CAGGTCAAAGGCATCAGGAGTATATCACAGAACCACAGGACATACCAGATCAGCACAAAATCACAGAAAAGAACAAAGAC
AATCAGCAATAAAGGAATGGGCAACTATAAAATGAAACGAATGTACAGAGCAGTAGGCAGAGTGAATTCTCGAAACAGGT
CGATAACCAAACTCATGGAGGAAAGGATAGTCAAAAAGATCAAAGTAAGGCCATTACTCAACATGAATCGACTGATGCAT
CTCAGAATAGCAAGGAAAAGGCAAACATGCACTACCAACAAAACTTTCCCAGAATCTCCAACAATTACGCCAGGTATGAT
CCTAATCTCCAAAAAAATAAGAATGTTGCTACTCAGGATAACTATACTTATAATCAAGGTGATGAGGGACAACTAAACAA
TCAGCACCATCCTCAAGCTCCCAATAAGGATAAAAAGGACAACACCCCGGAACCTGCCCCTTTTACTATAATTCAATCAT
TTGCTACTAAGCTTAGATATAATCAATCTAAGGCTAAAACCCCTATTGAATTGAATAATCCTATTTATACCAATAGACAA
GGACTGCCGGCTGTGTTATTAGAAGAAGAGGATTATAATATCAAGTTGGCGGAAAGCTGTAAATACACTTTAGTGGGTAA
ATTTACCAACACCATGCCTAAAATGGAGGTGAATAGGAAAAGTTTCATACTTCAGACTCAGTTATCTGGGGGAGTAAAAA
TAGCTCATTATAACTCTCGACATCTTTATATTGATTTGGATAATGAGTTTGATTATGTTATGGTTTTGACTAAGCAAAGA
ATAAGCATAGATGGCTAACTAATGAGAATACAAACTTGGACCCCTGAATTTACCCCTGAGGAAGAAACACCTGTAGTTCC
TATATGGGTAGCACTGCCTGAACTCCCATGGCACTGCTACAACAAAGTCCTCTTGATGACTATTTTGAGTTCCATTGGTA
AAGTGCTATACCTTGATTCTCCTACTGCTCAAAAGACTAGAGGCATCATGGCTAGATTGAAGATTCAAATCGATCTCACC
AAGCCACGACCACCTCATGTTTGGGTGGGATTCAAGAATTCAGACCCCAATAAAGGAAGGTGGCAAAATGTGCAATATGA
AGGGATCCCAGACTACTGCATATACTGTAAGCATCAAGGGCATATAGATAATATGTGTACTATGAAAAGAAGAGATGAGG
ACTTCAAAAAGAGGAGAGAAAAGGAAGCTGAAAAACAAAACAAACCTAAGGGTGATCTAGAGAAAGAAGGTACTAAAGTT
ATACAGACACAAGACAAGGACAAAACAAAGACAAACACTAAGACACAAGATCAACAATTGATAGTGACTCAACATAAAAG
CCAACAACAGATAGCTGCTACTAGAGTGCAGACACACCAAGAGGTGGAACAAGTAGACCAACCAAAGCAATGACAAATTC
AGAAGAGGAAACAACACAGAAATCCGGATCAGGCTCACCCCAAGACTGCATGGAGACTTGTCTCACCTCTACCTAAACAT
ACCAAGGATATTATGCAAAAGGCATCAGTAGTACCAGGTATAACTCCTACTATCTCTACTCATAAAAACTACATTAATTT
AGAAATGCAGGAGCAGCAAAGCATAGGCAATAGTGCAGAATGCAAAAAAAACAAAATTTCAGACCAAGAGCTGCAAGCAA
CACAAGGGTCAGATAAAGACTCACCCTCTTTCAACCCCAACAACAAAGCAGATATGCACAAGGAACATAATACAAACAGT
AAAAACACAGGTATGGACTCTGTTATCCCTACAACCCAACACCTCACTATAAGTTCTGTGAAAACTGTTATGTATGCTGA
TGAAGCTGAAGGAGGTATGGATGGGGGATGTAAGGAGAAACCTATTAACTTGCAGGAAGGGGTATCCAAGGGGGGAATTT
GACTCATGTTCTGCATTAGGTTGATCACACTGACCCTAGGTTGGACTATAGAACCCCTGCTACCACTATTGCAAGACACA
ACAAGCAGAGTAATTAGAAACAGCTCAACCCAAAGAAAGGAGATGATACTGGTCAGCTGCAGGAAAAACCAAGGATACAA
AATATAGAGAACTTGGAACCTCTGCAAGATGATGATACTGCTCACCTTCAAGTAGAACCAGGGTCACAGGTTGATAGGGA
TAATGATCAGAAATTACAGAGTTCAAGAGGTAATGATGGTCAGCACACTCCTGAAAACAAACAGAATGATGAGGGGAACC
AGACTAGTCTCGAGAATCAGCACCAACAGCACAACATGAACTCTCTAAGGAAAGTATCCAATAATAAATCTAGACGTAAA
TTGAGCAAGAAAAAAAAGAGAAGCTATCAAGAGAAAACAACAGAAGGAGGTTGAAAATCCAAAAAAAAATAGATAGAAAT
CAGACTATGATGTGGTAAATTCAGAGGATGAATTTGATGAGGACTCCCAATCTCTCAATGCAACTTATGATGATGAGGAA
GGAGATGAAACCAATGCTCATTTGATCAAGGCTTTTGGGTCTACTTTCCGAAATGAATTCCAAGCAGAGATTCAAGAAGT
GGTAGATCAACAAGGCCTATCTCCAAGGGGTAGAAAACAAGTCAGACAGCTCATTAAATCAGCATCTATCAGTAAATCTG
CTAACTCTAGCAGGCCTAACACTACGTCCAAGAGCAAAGGTTTTTAATGATTAGTACAATATGTTGGAATGCTAGGAGCA
TCAACACCAAAGGTTCTTTGGAAAGACTCCAAAATCTCAAGAAAATGCATAATCTTTCTATGAAAGCTATTCTTGAACCT
TTTGCAAACATTTCTCAAATCAACCAATACAAACTCTTGTTATCTATGGACAATGCTACTTCTAATCACAATGGCAAAAT
TTGTCTTTTTTGGAGCATTGACATTGATGGTGAAGTATTGGAAATATNNNNNNNNNNNNNNNNNNNNNNNNNNNATGATC
AACACATCACTTGTTCTATGAAGCATGTAGAGCATAAAGAAAAGTTTGTGGTTTCTTGCATTTATGCGAAATACAGAGAG
CAGCTGAGAAGACCTCTCTGAGACAGATTGTTCCACTTTTCTTCACATGGATATCCCTTGGTGTACCATAGGGGATTTTA
ATGTTATTACATTTCCTAAGGAAAAGTATGGAGGTATACCTTACAACATGAACAAAAGTCTAGATTTCATTAGCATTATT
GAGGCAAGTGGACTAATTGATATTGGGTATAGTGGTCAGCATTATACCTGGTGTAATCAGAGGGCAGCAGAGGCCAGAGT
GTGGAAAAGGCTGGACAGAGCTATGGTCAATGATAAGTGGCTGGAGCTCATGCCCCAAACTACCATTACTCACCTCCCTT
CTGTTGGTTCTGATCATTGTCCACTACTCATGGAAATGGATACTCGACTAGAGCACAAAGTCAAGTAATTTAAATTCCTT
CACTGCTGGACAGAAACTGAGAATTTTCTAGATATTGTTAAAGGGTGATGGCTGAAGAAGATCTCTGGGAATCCTATGTG
GCGACTCCATCAAAAGATGAAATAATTAGCTTCCACTTTGAGCACTTGGTCGAAGAAGGAATATGGCAATATTTTTTCTA
ATGTTGTTAATTTTGAAGAGCAAGTCAAACCTGCTGAAGAAGATGTCATACAACAAAACACTGAAGAAAATAGAACCAAG
CTTCATCTTATCAATGCTCAATATATCAAGTATCTTAAAATGCAAGCTTCCATCCTCAAAAAAAAAACTCAACTCCAATG
GTTCAAGGAGGGAGCTACTAATTCTAAATATTTCCAGTCCATAATGAAGGGTAGGAGGAGAAAGCTATTCATCCACAAGA
TCTGTACTGCTGAAGATATTTGGATACGAGGAGAAGAAAACATTGCTAAGGTTGCCTGTGACTACTTCCAAAACATGTTT
TCAGACCATGATGACAGGATCAGGGAAGAAATTATTAACTGCATCCCTAGAATGGTAATAGAAGAACAAAATCAGACACT
CCAACAGATGCCTACTCTGGAAGAATTGACTCAAGTGGTGTTTTCCATAAACCCCAATTCTGCAACTGGTCCGGATGGTT
TTGGAGGAAAATTCTATCAACATTGCTGGGAAATTATCAAAGAAGATGTGTTGAGTGCTGTCCAATATTTCTTCTGTGGA
TATACTATGCCTAAGTTTATGTCTCATGCTTGTTTTGTATTCCTTCCGAAAGTTGAGCACCCCAACAAGTTCATTGAATT
CAGGCCCATCACCTTGAGTAATTTTTCCAATAAAATTATCTCCAAGAGGTTATGTCTCAGNNNNNNNNNNNNNNNNNNNN
NNNNNNNNNNNNNNNNNNNNNNNNNNNNNNNNNNNNNNNNNNNNNNNNNNNNNNNNNNNNNNNNNNNNNNNNNNNNNNNN
NNNNNNNNNNNNNNNNNNNNNNNNNNNNNNNNNNNNNNNNNNNNNNNNNNNNNNNNNNNNNNNNNNNNNNNNNNNNNNNN
NNNNNNNNNNNNNNNNNNNNNNNNNNNNNNNNNNNNNNNNNNNNNNNNNNNNNNNNNNNNNNNNNNNNNNNNNNNNNNNN
NNNNNNNNNNNNNNNNNNNNNNNNNNNNNNNNNNNNNNNNNNNNNNNNNNNNNNNNNNNNNNNNNNNNNNNNNNNNNNNN
NNNNNNNNNNNNNNNNNNNNNNNNNNNNNNNNNNNNNNNNNNNNNNNNNNNNNNNNNNNNNNNNNNNNNNNNNNNNNNNN
NNNNNNNNNNNNNNNNNNNNNNNNNNNNNNNNNNNNNNNNNNNNNNNNNNNNNNNNNNNNNNNNNNNNNNNNNNNNNNNN
NNNNNNNNNNNNNNNNNNNNNNNNNNNNNNNNNNNNNNNNNNNNNNNNNNNNNNNNNNNNNNNNNNNNNNNNNNNNNNNN
NNNNNNNNNNNNNNNNNNNNNNNNNNNNNNNNNNNNNNNNNNNNNNNNNNNNNNNNNNNNNNNNNNNNNNNNNNNNNNNN
NNNNNNNNNNNNNNNNNNNNNNNNNNNNNNNNNNNNNNNNNNNNNNNNNNNNNNNNNNNNNNNNNNNNNNNNNNNNNNNN
NNNNNNNNNNNNNNNNNNNNNNNNNNNNNNNNNNNNNNNNNNNNNNNNNNNNNNNNNNNNNNNNNNNNNNNNNNNNNNNN
NNNNNNNNNNNNNNNNNNNNNNNNNNNNNNNNNNNNNNNNNNNNNNNNNNNNNNNNNNNNNNNNNNNNNNNNNNNNNNNN
NNNNNNNNNNNNNNNNNNNNNNNNNNNNNNNNNNNNNNNNNNNNNNNNNNNNNNNNNNNNNNNNNNNNNNNNTTTATTGA
TCTAGTATGGAGAACTATGAACAACAATTGGTACTCTGTGATTATTAATGGTGTTAGACATGGTTTCTTTCATTCCACCA
GAGGGCTCAAACAAGGAGATTCACTATCCCCATCCCTGTTTATTTTAGGAGCTGCAATACTCTCTAGGATGCTCAATATG
CTTCATCATCATCACAGGTACAAAAACTTTCAAATGGAGATCAGGGGACCTCAAATTAATCACCTATGTTTCGCAGACGA
CATCATCATTTTCTCCTCCACTACCAGGGATACTCTCCAGATGATCATGAAGACTCTTTCCACTTATGAAATAGTTTCTG
ACCAGCTTATAAACAAGGAAAAAAGTCACTTCATGGTTCCAGAAAATGCTCCTCAAGATAAAATTGCAATGATCAGAGAA
GTCACTGGTTTCAATCAGAAAGTTAGCCCTATTACTTACCTTGGTTGTCAACTATACATTGGAGGCCAGAAAATTATTTA
TTACTCTGATTTGGTGGCTAAAATTACAAGGAAAATTTTCAGATGGCAATCTAGAATATTAAGCTTTGGGAGCAAAGCCA
CTATGGTGAAACATGTCCTCCAATCAATCCCCATACATACTATGTCAGCTATTTCTCCTCTTAAAACCACCATAAGATAT
ATGAAGTAAGCTATGGTTGATTTCTTTTGGGGCTGGGATAAGGAAAAAAAGGAAATACTATTAGGCTTCTTGGGATAAGN
NNNNNNNNNNNNNNNNNNNNNNNNNNNNNNNNNNNNNNNNNNNNNNNGCACCTCTCTTCAATTCAAGCAATGGTGGATTT
TCAGAAGCAAATAAACATTATGGGGGCAGTTTGTAAGAGCTAAATATTGTCAAAGGGCTCATTCGGTGGCCAAAAAGCTT
GATACAAGACAATCTTTGATCTGGAACTTTATGATGAGAAACAAAGGTATTGTCGAGACTCAAATGAAATGGAAGATCAA
TTCGGGTAATAGTTCCTTTTGGTGGGAAGATTGGTTGGGAGAAGGTCCCCTAGACTCTTATTGTACTCATGTTACTAGTC
TTAACACCACCACAATCTCTCAATTTTTGATAGGGGGAACATGGAATGAGACTATGGTAAGGCAATGGGTGCCCCCTCTT
TTGGTTCCAAAAATCTTGAGCTTCCCCATTCATTATCAAGAACAGATCCCTGATGAGGCAATCTGGAAATTCACTGTAGA
TGGTCTGTTTTCTTGCTCATCAGCTTTGGAAATTACTAGACATAAAGGCACCAAGAGCATCATCAACAAAGGCATATGGC
ATAGACACCTTCCTTTCAAGATTTCATTCTTAACTTGGAGGGTCTTGAGGAACAAACTCCCTACTAACGAGAAAATTACC
AGCTTTGGAAAGGAAGCTGCTCGCTGCTTCTGCTGTTACAGAACTGGTGAAGATAATATAGATCACATTTTTGTATCTGG
CCATTTTGCTATCAACATTTGGAGTTTTTTCTCTGCAGCTGCAGGTATACAGCACGATCACATCCCTATCAACATGCTGC
TGCTGCGATGGTGGAGATAGGAACACAAAAGTGAAGTACAGAACTTGCTGAACCAGTTACTTCCGGTGATTATTATCTGG
AACTTAAGGAAAAATAGATTTGCTGCAAAATATGGCGCAAAACAGTCCAATACAACTCGACTAAAATTTTTAATTTTTAA
AGACACTACTCACCTTCTCAACACAACATTTCTTTACATTCAATGGGCCAATAATTGGACTGATTTATACAGAATGGTGG
AGAAGTGTAGATAGGAGACTATGGTTAGAATTGTGAAATGGGAGAAACCTTGCCAACCTTTGCTTAAACTTAATACGGAT
GGTAGTGCACTCACTAATCCTGGACAGATTGGTGAAGGGGGAATTTTGAGAGACAATCTGGGGTGGATGATTTATGCATT
TGCTATACCCCTAGGAATTGGAACCAACAACCAAGCGAAGCTGCAAGCTGCCAGCCATGGTATCTTCTGGTGCATCCAAC
ATAGATATAAGAAAATACACCTGGAAGTCGACTCTGAATTGGTCATTAAATGGCTTTCAAAACAGTTCACGCTTCCCTGG
AATCTGGAACATACAACAGTACATCACNNNNNNNNNNNNNNNNNNNNNNNNNNNNNNNNNNNNNNNNNNNNNNNNNNNNN
NNNNNNNNNNNNNNNNNNNNNNNNNNNNNNNNNNNNNNNATACTTCAGATATCATCCAGCACTTCTACATCACGGAACAA
CTTCCTACTTTAGCAAAAGGAAGCTTCATTCTGGAAAAACTTGACATGCCAACCTTCAGGAGAAAGAGACTGAAACGAAT
CAAGAGACCTCCCTGATTTTGAACTTACTCCTTTGAATTTCATGTATAGGTTTTATTTTCTAGGTTTGCATTCTTGTCTT
ACTTTTGTAAGGGGAGAGTCTCCCTTATTTATGATTTCTAGATTCTTTGTATCGAGAGGAGTCCTCTCTTTTAGGTGCTT
TGTTTCTAGATTTTCCTTTTTTAGAATGGGGATAAGTTGACTATCCTTAGTAGGAAGGTCGACTAATGAACCACCATAGG
TTTGGAGGTTAGGTTTATGTCCCCCTCCTTGTATATTGTTTCTTTTTATTTATGTTAAATCCTGGGGATGTTGCTAAGCC
CCTAACCCCCCAAAGGGTCGTTCAAATAAAAAAAAAACCTTAATCACAAAACCTAAACTCTAAACTCCAAAAAACCCTAA
AGACTAAATCCAAACCCTAAACCCTAAACCCTAAGCCATTCCTAAACTTAAACCGTAAAACATAAATACAAACTCTAAAC
CCCAAATCTTAAACCCTCAACCCTAATCCCTAAACCATAACCATAAACTTAAGCCATAAACCCTAAATCTTCAACCCTAA
ACACTAAATCTTAACCCCTAAACCATAAACCCTAAACCTATAACCTAGAGCCCTAAACCTTAAATCCTAAACTCAAAACC
CTAAACCCTAACCCTAAACCCTAACCCTAAACCATAATCCCTAAACCTTAATCCATAACCCTCAACCCTTAATCCTAAAC
CCAAAATCCTACACCCTAAACGTAAACCCTAAACCCTAAACCTTAAACTCTAAAGCCAAAAACCCTAAACCCTAAACTCT
AAGCCCTAAACTCTAACCTCTAAACCCTAAACCTACAACTTGAAACCCTAAACCCTAAACCTTTAAATCGAAACCCTAAA
CCCAAAATCCTTAACCCTAAAATTTAACCCCGATACCCTAAACCCTTAAGCATAACCTCTAAACGATACTGAAATGACCC
AAAAAGTTCTTTAAAATGTGCTTCGAAAGTTACTGGAAAATTATTTAGCTATATAAAAAAAATCCGTTTCATTTTTCGAA
AATACAACTTCATATTCTTGTTTAGGGGGTCAAATTGAGTGGGAAATGGGTCTAACCAAAATTTTAGAGCAACCGTATCA
AAATCCGAAATTTCCAAATGAAGCCTTTTCGAGGGTCTACTTTGGAGGGTCATATCACCTAGCACACAAATAATTGGGTG
GCCCATAACATATCCATGGAAAGCCCTTAGAGTTATCTACCTAACGCACTTCGTTTCATCTCATTCGGAGTTTGGACGAA
GAAGTTATTCCCATTTTCGTAAAATCTGTCCGGCAGGAAATACAATTTCCAGTGAGCGTTTTTACTGTTCACCCGCCTCA
TTTTTTTTCTAAGTGTTGGACCATTTTTCCAAAGGGCATATGTTATTTCCTATATACCATTAGTTCAATTCCCATCTCTA
AAACATTTCCCAAAATACCTCTCTCATACTTAGACACATTTTCTCTCAAGTTCTCTCAAGAACCCTAATCCAAAACCTTC
CTCACGATTGAAGAGACTCTTGCTCCAAGTTCCAAGCTTCCATTGAAGACACTCTCAAGACCTTCATAAGAACTAAA
>mtp2112.scaffold_3
ACTTAGTAAGTTCTCCAACTCTTTCCCAAACTACTTACGAGCCTATCAACTAAGCACCTATATGAGAGGACTCCTCTTGG
TACAAAGAATCTAGGAAAGCATAAATAAGGGAGACTCTCCCTTTACAAGCAAAAGACTAAATAAAAATCTTTCCTATCAA
GGGGGAGTCGATAGGGATTGACTGATAGATCATCAAATAAGAGAGCCTGAAGAAGTTCTGGCTTCTTCGTAGGACCTCTA
GGTAGTGAAAAATTAAGGAGGTTCTTTAATTCTCTTCAATTTTCTTCTTCTGAAACTTGCCATACTTGCGTGGTCTTGTT
GAAGATACGCTGCTGTTAGTTTGGGGAGTTGCTGGCTGCTGAAGTACACGTGAGGACTGGTGAGCTGGTGACTGTGTTTG
GATAATGAGTTTGCCACAAAATTTGCTTCCCTAAGAGTATGAATGCAAATGAAATGAGTGAGTTGATTGATAATTTGGTG
AAGCTGTTGCATTTGGGGTGAGATAGACCACGGNNNNNNNNNNNNNNNNNNNNNCACGGTATTGATTTGTTGTTCATAAG
CCAATCCACAAGGAGTTGGGAGTCGACTTCAAGGATCACATTCTTATAATTCAATTGTACACACCACGATAAACCAAATA
AAGCAGCCTCCACTTCCGCTTGGTTATTAGTTCCCTCGCCTAACGGGGTTTAAAATGCAAAGATAATATCTCCCAAAGAA
TTCCTGAGCACACCCCCTGCTCCTATGCTGCCCGGATTACTCAAGGCACTCCCATCCGTATTTAATTTAAACCACCTGGC
TGGTGGTTTAATCCACTGGACATCAGTGACCTTGATATCGTGAGTACATTTTTCAACGAGTATGCATAGCTTGTTCCATC
CCAAAGGCCACGATATATACGGAAAGGTTGTATGCAGCAGCTTGAAGGTGTCCAAAATCACTAAATGCTTAACTCTTGCA
ATGTTGGATTGTTTGCCTCCATATTTTTTCGCGCATCTATTTTTCCACAAGTTCCAACAAATAAAGATTGGAGTAGCTTG
AAGAATAAGCTTGTGTGCTTCGTTGTAATGAGTAGAGCTCCACCATCTCATGATCATGTTTCTAAGAGGCAGAAAATCAG
TTTGGATGCCTAAAGAAATCGCAAAAAATCTCCAAACATTTTTGGCAATGTTCCCCTTGTTAAAGGTATGCTCAATGGTG
TCTGCACCTGGAGAGTGACAGCAGTAGCATTCATTTGGTTTGATTCCAAAATTAGATATCTTTTCGTTGGTAGGGAGTTT
GCCTCTAATTGTTCTCCATAGCAAGAAAGAACATTTGAAGGGGATATTTCGATTCCAAGTGTAGGAGTTAAACTTGGTTT
TTGCTCTTTTATGTCTAATAATATCCCAAGCAGAAGATACAGTAAAGAGGCCACTGGAATAGGGACTCCATACTGCCAGG
TCTGGATTAGCATGCTGTAACTGTACGTTAGTGGACAGAATTGCAGGTAAATGGTTCTGAGGAGCAAGCCTGATCAGTTT
GTCGATGTTCCACTGCCCATTTGCCATAAAATTTGTGATAGTTTCATTGTCGAATCTATGGCTCATGGTAGTGAATTGAG
CTAAAGGTCCTACTCCTAACCAGTTGTCCCACCAAAATGAACTCGAACCATTGTTAATCTTCCATTGGATATGTTTTTCC
ACGTTATGTTTGTTCCTCATAAGGACCTTCCATGCTTGAGACTCACCCGTATCCCATTTTTTGCTAATGGGATTCGATCA
TTGGCAATATTTTGCTTTAAGAAAGTCTCCCCAAAGTGTTCGTTTGGTTCTAAAGATCCACCAATGTTTGAATTGGAATG
ATTGACAAACATCATTCATTTTCCTTACTCCAATTCCCCCTTCCTCATACGGAAAGCTAAGATTTTTCCATGACGACCAA
TGATACTTTTTCTTGTCATCTCTTCGTCCCCAAAGAAAGTCAGCCATAATGCCTTGAATCTGTTTAAGAATACTAGAGGG
TGGGGGGGGGGGGGNAGTAGCAGAAAGAATATAGATTGGCATGGATTGAAGTACATGCTTAATCAAGGTGGCTTTACCCC
CATAACGTAGCATCTTAGATTGCCAACCATTAATTCTATTCATTATCTTGCTAATAAGCTCAGAAAAGTAGATCAGTCTC
GGTCTTCCAATAAAGAGTGGACAACCAAGATACGTAATAGGAGCCTCCTTTTGATGAAATCCAGTATACCATTTAATTCT
GTCGCACGTAGTTCTGAAGGCATTAGGATGGACCAGAAAATGACTCTTGTCTTTGCTAATGAGTTGACCAGAGATCTTTT
CATAAGTAGCCAAGGTCTGCATGATGAGTTTGAGAGAATCCTTCCTCCCCGAGGTGAAAATTATGATGTCATCCGCGAAA
CTTAGGTGGTTAATCTGAGGTCCTCTCATCTCCATATAGAAGCCATGATAAAGAGGTTGCTGGTGGAGTCTGTTCAGAGA
CCTAGCTAACACCTCAACACCTAAAATAAATAGGGCTGGGGATAGTGGATCACCTTGTTTAAGGCCTCTAGTCGAATGGA
AGAAACCATATCTTCTACCATTAAGAATGATAGAGTACCAATTGTTGGCCATAATTCTCCATATCAAGTCAATGAAAATC
TCTTCAAAGCCCATTTTTCTTAGGATCAAACAAATATATGGCCATAAAACCCTGTCGTAAGCTTTTGCCATATCAAGCTT
GATCACAACATTGCTTCCAATAATAGGTTTCTTAATCTGGTGTATAATTTCTTGAGCTAGCATAATGTTCTCCGATATGC
TTCTACCTTTTACAAAGCCTGATTGATTTGGAGAAATCAGACTAGGTAAAATAGGAGCTAATCTAAGACATAAAAGCTTA
GAAATAATCTTGGTAATGAAATTACTCAAGCTGATAGGCCTGAATTCATTGAGTCTATTAGGGTTCTTCACTGTAGGCAG
AAGAATAAGACAGGCATGTGAAAAATATTTAGGGATCATCTGGCCACTGAAAAAAGCATGAATCACAGCCATCTAATCCT
TGCTGATAATATTCCAGCATTTCTGGAAGAAAAAGCCATTCATACCATCTGGTCCCGCTGCTGAATTGGGATTCATGGAA
TAGACAACTTCCTTAAGCTCATCAATGGATGGAATTTCTTTCAGTCTGTCGTTCTGTTCCTGGCTGACTAGTCTTGGGAT
ACATTCCATAGGGAGTTCATCAATCTTCTTATCTTCACCTGTGAATATATGCTGAAAATGATCGCAAGCTGCCTTTGCAA
TATGTTGTATTCTCATACTCCCCCAAAGTGTCCATAATGAGTTTCAAGGATTGTCTGTCAGTAGATGCAAATATAATTAC
ATCATCTGCAAAACTTAGATGATTGATCTGTGGTCCCTTAGGTTCCATAAAGAAACCTGTATAGCTTGGAATCTGATGTA
GAGAATTAAGCATCCTTGTTAATACCTCCACTCCTAAAATAAATAAGGCAGGGGATAAATGATCACCTTGCTTAAGTCCT
CAAGTAGAGTGAAAGAAACCTTGTCGATGACAATTAATTATAATAGAATACCAATTTTTACTCATTATTCTCCAAACTAA
ATCTATAAACATTTCCCCAAAACCAAATCTCCTTAGAACCAAACATGTAAATGAACAAGACACTCTATCATATGCCTTGG
CCATATCAAGTTTGATTACCACATTATTTCCTATGTGGGGTTTTTTAATACCATGAGTAATCTCTTTTGCTAACATGACA
CTTTCAGTTATGCTTCTTCCTCTCACAAACCCTGACTGATTTTCTGATTACAATAGAGGTGAGACAGTAGCCAATCTCAT
GCTCAACACTTTGGAAATAATCTTATTAGTAAAATTACTAAGACTAATAGGTCTGAGTTCTGTGAATCTGGATGGTTGGT
CAGTTTTAGGAAGTAAAACCAAACAAGCAAGAGACATGAACTTAGGCATAATATGACCACAAAAGAAAGATTGTACAGCA
GCCAATAAATCTTCTCTAATGATATTCCAATAGACCTAATGAAATTTTCCCTCAAAGCCATCAGGACCTGCTGCTGCATG
TGGATGCATAGCAAACACAAGTTGTCTGAGTTCATCTATATTAGGTATTGCTTGTAGCATCTCATTCTGGTCAGGAGTAA
TTATTGTAGGAACATATTGAAGGATTCTTTCATTCTGTCCAGTAAATTGGTGCTGATAGTAGTCACAAGCTGCCTGAGCA
ATTTGTTCCTCACCCTGTATCCACACCTCATTTTCAATACAAATCTTATGAAGAAAAAGCCTCATTCTCCTACCTCTCAT
CAAAGCATGAAAGTATTTGGTATTGGCATCTCCTTCCTGAAACTATTGTAGTTGGGTCTTTTGTGTAACGATCCGGGAGC
ACCCCCTAGCCGTTTAGGGTTTAGGGTTTATGGTTTAGGTTTAAGTTTACGGTTTAGGGTTTGTGGTTTAGTGTTTAGTG
TTTAGAGTTTAGGATTTCGGGTTTAGGGTTTAGGGTTTAGGGTTTAAGGTTTAGGGTTTATATTTAAGGTTTAGAATTTA
GAGTTAGGGTTTAGGGTTTTTGGTTTAGTGTTTAAGATTAAGGTTTAGGGTTTAGGGTTTAGAGTTTAGCATTTAAGGTT
TAGGGTTTAGGGTTTGGATTTATTGTTTATTGTTTTGGTTTATGGTACAGGATTATGGTTTAGGGTTTAGGGTTTAGGAT
TTAGGTTTTAGTGTTTAGGGTTTAAGGTTTTAGTTTAGGGTTTAGGGTTTAGAGTTTAGGATTTAGGGTTTAGGGTTTAG
GGTTTGGATTTAGTGTTTAGGGTTTTGGCTTAGGGTTAGGGATTAGGGTTTAGGGTTTAGGGTTTAGGGTTAGGGTTCAA
GATGATGGTTTAGGGTTTAGGGTTAGGGTTCAAGATTATGGTTTAGGTTTTAGGGTTAGGGTTTAGGTTTAGGGTTTAGA
GTTTAGGGTTTAGGTTTTAGGTTATAGGGATTGGCTCTTAGACTTTTAAATTTAGGGTTTAACTTTTAGGGTTACGGTTT
ATGGTTTAGGGTTTTGAGATTAGAGATTTTGGTTAAGAGTTTAGTTTTAGGGATTAAATTTTAGGGTTTAGGTTTTGGAT
TTAGTGTTTTGGGTTAATAATTGGGGGTTTTGGGTTTAAGATTTAGGGTTTAGGGTTTAGGATTTAGGGTTAGGGTTTTG
GATTTAGAGGTTAGGGTTTAGGGTTTAGGATTTAGGGTTTAGTGTTTAATATTTAGAAATAAGGATTTATGATTTAGCAT
TTAGTGTTTATGATTTAGGTTTAGGGTTTTGAATTAGGGTTTACAATATATGATTAAGGGTTTAGGGTTTAGGGTATGGG
TTTAGAATTTTTGGTTTTGGGTTTACGGTTAAGTTTTAGGGTTTAGAGTTTAGGATTAAGGGTTTAGGGTTTAGTGTTTA
GGGTTTAAGGTTAGGGTTTAGATTTTGGGGTATAGGGTTTAGTGTTTAAGGTTAAGTTTTAGGGTTTAGGATTTAAAGTT
TAACGTTTATAATTTAAAATTTAGGGCTTATGGTTTAGGGTTTAGGGTTTAGGATTTTGGGTTAGGGTTTAGTGTTAGGA
TTTAGGGTTTAGGGTTTATTGTTATGTTTAGGGTTTAGGGATTAAGGTTTAGGGTTTAGGGTTTAGGGTTTAGGTTTTAG
GCTTTAGGGTTTAGGTATTAAGATTTATGGTTTAGGGTTTAGGGTTTAACGTTTAGAGTTTAGGGTTTAGGGGTTTTAAA
TTTAGGGTTTAGGGTTTAACGTTTTGAGTTGAAGGTTTAGTGTTTAGGGTTTAAGTTTTACGGTAGGATTTAGGGTTTAG
GGTTTAGAATATAGAGGTTATGGTTAAGGATTTAGAGTTTTAATCTTAGGGTTTAGGGTTTTGGCTTTGGGGTTTAGGGT
TTAGGTTTATAGTTTAAGTTTTGTGGTTAAGGGTTTATGGTTTAGCGTTTTAAATTTAAGGTTTAAGTTTTAGGGCTCCA
GGTTTAGGTTTTAGGGTTTAGGGTGTATCGTTTAGAGGTTATGCTTAAGGGTTTTGGGTATAGGGGTTAAATTTTAGGGT
TAAGGGTTTTGGGTTTAGGGTTTCGATTTAAAGGTTTAGGGTTTAGGGTTTCAAGTTGTAGGTTTAGGGTTTAGGGGTTA
GGGTTTTTGGCTGTAGAGTTTTTTTTTTTTTAATTATTTTTATTTGAACGACCCTAGGGGGGGGGTCAGGGGATTAGCAA
CACCCCCAGGCCTTAACATAAATAAAAATAAGCAAAATACACGGAGGGGGGCATAAACCTAACCTCCAATCCTATGGTGG
TTCATTAGTCGACCTTCCTAGTAAGGATAGTGAACTTATCCCCATTCTAAAAAGGAAACTCTAGAAACTAAGTACCTGAA
AGAGAGGACTCCTCTCGATACAAAAAATCTAGATATCATAAATAAGGGAGACTCTCCCTTTACAAGTAGACAAAATAAAA
CAAAATAAACTCTAGACCTATTCAAGAAGGCTATGATTTTCAATCCTAGCTAGTTAAAAAGGTTTGGATTCCACTCAAGG
TGGTTCTTTGATCCTCTTGATTTTCCTTCTTCTAAAACTTGCCATTTCGACCATGTCTAGTTGATAATAGGCTCTTGCTT
CTCTTGGTAGTTGCTGGGTGTTGCAATATATTTTGGTACAAGTAAGCTTGTGACTTTGCTTTGATAAGGAATCGGCCACA
AAGTTAGCCTCTCTGTATGTGTGTTTGCACCGAAAGTTGTGTGTTTGTCTGATGAGTTCCTGAAGCTGTTGTAGTTGTGT
GCTGATGCTCCATGCAGGTTTGGCTTTCTGCGTGATCCAGTCTACAAGTAGTTGCAAGTCCACTTCCAGAACAACCTTCT
TGTAGCCCAGCTGGAGTACCCATGTCATGCCAAAAATGGCTGCTTCTATTTCGGTTTGATTGTTAGTGCCTTCCCCCAAA
GGAGTAGCAAATGCTAATAGCATTGCTCCCATTTGATCCCTTAGGATGCCGCCTGCTCCAATTCTGCCCGGGTTGCTTAA
TGCACTGCCATCCGTGTTGATTTTGACCCAACTAGCTGGAGGCTTTATCCATCTAACGAGTGTCACTTTGATATCATGAC
TACAGCTCTCCCCTAGCTGAATCAGTTCCTTCCAATTTGAAGGCCATTTGATTTGGGGGAAGTTAGTACTCATTAGTTTG
TAGTTGTCCTTGTAGATGACATATTTAACTCGACTAATATTGGACAATTTGCCTTCGTATTTACTAGCACAACGATTCTT
CCAAAGGTTCCAACAAATGAATAATGGTGTCGCTTGTAGTAACAACTTGTGTGCTTCATTGTTATACTTCGCTGACCACC
ATTTTATGATGAGTTGAGTAATAGAGCTGTGATCTGTGATGATTCCAGCAGCATCTGCAAAGCTTCTCCACACATATGTT
GCGAACTGTCCAGTGTTGAATATGTGCTCTATCGTGTCGAGGCCAGACTTGTTACAACAGCAAAAACAGCTTGTTGGCTC
ACTGCCAAAGCTAGTTAGTTTTTCATTAGTAGGGAGTTTGCCTCTTAGTGTTCTCCACAAAATAAATAAAATTTTAAAAG
GGATACACTTATGCCAAATGAATGAGTTAAAATTGGTCTTGGTCCTCTTTTCTCTGATCTCGTTCCAGGCAGATGAACAG
TTGAAGTTCCCATCCATGCATGGTTTCCATATTGCTAAGTCTCGGAGGTCCTGCTGGTTGGAGAGTTCTGTGGAGAGAAT
GCTGGCCAGCTGACTGTTAGGTGCTTGTTGTAGAAGCTTGTTCCAGTTCCACTATCCATCAAGTCGAAAGTCTGCCACTG
TGGTGTTGTTGAATTTGTTGCTATTGGTAGAGTAATGAGCCAGAGGTCCGATGCCCAACCAATTATCCCACCAAAAAGAG
CAGTTGCCAGAGTTGAGCTTCCATTGAATGTGTTTTTCGACTTGAAGCTTGTTGTGCATAAGATGTTTCCATGTCAGTGA
CTCCCCTGTATCCTATTTCTTACTAATTGGGTTAGACCTTTGGCAATATTTAGCCTTCAAAAAATCCCCCCAAAGAGTTT
GTTTGGATCTAAAGATCCACCATTGTTTGTATTGGAAGGCTAAACACACATCTTTGAGGTTCCTCATACCAACACCCCCT
TCATCGTACGGGAAGCTTAAATTTTTTCATGACGACCAGTGATATTTTTTCCTCTCATTCCTCCATCCCCAAAAGAAGTC
AGCCGTAATGCTTTGGATCTGCCTGAGGACAGTGACTAGAGGTGTTACTGAGGCTAATAGGTGAATAGGTAGGGAGTGTA
AAACATGGTTGACAAGGATTGCTCTACCACCATAACTTAAAAGCTTAGTCTGTCATCCTGTGATCCTGCATAAAACTTTG
TTAATAAGGTCAGAAAAATATTGCCAAAAAATATAGGGCAGCCGAGATAGGTGATAGGGCCCTCCTTTCGCCTGAAACCT
GTGATTCTTTTGATTCTGTCCTTTGTGCTGTTGAATGCACTCGAGTGAACCATGAAGTGGCTTTTCTCAGTGTTAACTGA
TTGACCTGAGGACTGCTCATAGGACTGGAGAGTTTGCATGATAGCTGCAGTGTTTTCTGTCTTCCTGAGGTGAAGAGGAT
AATATCATCCACAAAGCTTAAATGATTCACTTGGGGGCCTCTAGGCTCCATGAAGAAACCATGGTATTCGGGGTTGTTGT
ACAGCATGTTCAGAGATCTGGACAGTACCTCTGCACCTAAAATAAATGGGGCAGGAGATAACGGATCGCCTTGCTTGAGT
CCTCTCGTGGATTGAAAGAAACCATGTCTTTTGCCATTGACAATAATAGAGTACCAATTGTTAGCCATGATTCTCCAAAT
CATATCGATAACAACTTCATCAAATCCCATCCTTCGTAGCACCAAGCATATACAAGACCAAGACACCCTGTCATACGCTT
TAGCCATATCCAATTTAATAATAACATTGCTTCCAATATTAGGTTTCTTAATTTGGTGGATAATTTCTTAGGCCAGCATA
ATATTTTCTGAACTACTTCTCCCTTTGACGAACCCCGACTGATTAAGGGAAACCAAACTAGGTAGAATAGGACTTAGTCT
AGAACTTACTAGCTTAGATATAATCTTACTAGTGAAGTTGCTTAGACTAATGGGCCTGAATTCTGAAAGTTTGTTAGGAT
TTTTCACCTTAGGGAGGAGCACAATTCAAGAGTGAGAGAAATACTTGGGAATCATTTGACCACAAAAGAATGCATGAGTT
ACACCAAAAAGATCATGTTTGATAATGTGCCAACACTTTTGAAAAAAATATCCATTCATCCCATCAGGACCAGCTGCAGA
GTTGGGGTTCATGGAGAATACTACTTACTTCAACTCTTCCAGATTAGGCATAGCAGTAAGTCCATCATTTTGTTCCTGGG
TGACCATCTTTGGTATACAGTCTAGGACATCCTCATTGATGATTTTGTTATCTCCTGTGAAGATTTTCTGGAAATGGTCG
CAGGCAGCTTCAGCAATAACCTCATCTCCCTGTATCCATTCCCCATCCTCCCTGATAATTTTATGAATGAAAATCCTTCG
TTTTCTTCCCCTTATCAAGGAATGGAAATATTTTGTATTGCAGTCACCTTCCTTGAACCACTGCAACTGTGTTTTTTGTC
TCAAAATGGAGTTTTCTATCTTCAAGAATTTGATATACCTAGCATTGAGTTCATGAAGTATAGTTCTATTACTCTCACTT
GGATCTTGAATCAGCTGCTCCTCCATTGTTTTGACCTTCTCCTCAAAATCCCTGACTTTAGCAAAAATATCCCCAAACTC
CTCTCTGGACCAGTTGCTAAGAGAGTTGGACAATCTCTTCATTTTCTGATGAAATTTCCACATGTTGTTACCCTCAACAT
TCCTGTCCCAGCAGGCTTTAACAATATCAAGGAAATTAGGTTGGTCAGTCCAGCAATTAAGAAATTTAAAATATTTGATC
TGATCATCTTCCCTAGCATTCATTTCCATCAATAGAGGGCACTGATCTGACCCAACTGAAGGTAGATGGGTGATAGTAGT
CTGAGGCATCTTTTCCAGCTAGGCATCAGTAACTAGCGCTCTATCCAGTCTTTTCCAAACTCTCTATTGTATACCCCTGT
TGTTGGACCGGGTAAATTTCTGTCCAATGAAGCCTAAATCTATAAGACCACAGGCCTCAATAATAGCAATGAATTCAAGA
ATTTTTCTCATGTTGTAAGGAACCCCTCCCAGTTTTTCTTCAATAGAAGTAATAACATTGTAGTCTCCCACAGAACACCA
ATGCCTATCAATATCAGCAGATTGATGTAACATCCTATCCCATAAAGGCCTTCTGAGATGGTCTTTACATTTGGCATACA
CAAAAGTGGTGGTGAAGTGGTTTTGGAGTTCATTATGCCTAAATACACAGGTAATTTGTTGTTCATCCTCCTCTAGAACT
ACACAATCAATGTCCATGTTCCAAAAGAGCCAGATTTTACCATTGCAATTGCTCACACCATGCTCCATAACTAACTGATT
TTTGGCACTTTGAATATGAGTATTGTCTGAGAGAGGTTCCATGATGGCAATGATAGATAATTGATGCATCTTCTTGAGCA
TTTTGAGTCTTTCGATTACACCTTGGGTGTTGATCCCCCTCACATTCCAAATAATTGTATTAATCATTGAGATGATGAGG
ATGTAAACAACCTAGTGTTTGGTCTGCCAACAGTGACAGTGTTGATATCCTGAACATGGAATTTGAATCTCTCATGGTGT
AACCCTCTAGGTGATAGTCCCTGACTATTTTCCACCTGTTGAATTTCCTCTGCAAAGTCTTTATCTGGATGAGGACTAAA
AGCTCTAATAAGAAGCTCACTAGTCTCATCATCCTCATCAGGATCTTAGAGGGATTGATTATCCACATCCGGTTCATCCT
CTGAATTATCAACTGCATATTCATCTATTATAGGGCCTGTGTTTAGGTGACACTTTGCAGACCTATCATCAGGAGGGACC
TTAATTGGAGAGCTCATGTATTGGGTTTGTAAAGGGGTAATATCCATGCCCAAGTGTTCATCAACCATAATGAACTTCTT
GAAAACTTCCCCTTCTTTTTGTTATTCCCCCTGTTGGACATTATCCTGCTGTATGCTCTGTCTTTTTTTTGCAGCCTCTC
TCTTTTTCTTACTGGGTTTGTTCTTGCTTTTGGGAGCATTTCCTTGGTTGCTAGTGCTTGCTTTGGTTCCCATATATTTT
GCCATGGCTCCTTTGTTCTGTTTATCTGCAGTTCCTGCCCTCACTCGCTGCTTTTCTTTATTATTTTCAGTACTAATCAG
TTTCCTTGGCCCTAACTGTACCTGTTGATGTGTCTGTTGGTGAAGCTGGATAGTAGTGGTAGCAGGGGCTCTAAGGTCAA
GACTATGGTCAAGGTGTGTACCCTCATGCATAACATGAGACATATTCCCCCCTTTGGACCCCTTTTCCTGCAGGTTAGTG
TGGCTCTCCTGACATTTCCCTTCCATCCCTCCTTCAACTTCAACATCACCATTAGAAATTAAAACATTCGGGTTTGTGGG
AATTGGGAGCATTGAGTCAATACCTATGTTCTTGTTATTTGCTTGGATTTCTGTTTGCAAGATTTGTTCTTTTTGGTTGT
GGTCTGCTTTCGACTTGCTTTGCGAATCTTGTGTTGCTTTCCCTTCATTGTTGTTGTGTCCCTGAGTATCTTGAGACTGT
TTTTCCTGTATGCTAAGGTTAGAAAAAAGATTATGATTAGAATTATTATGTATACCTTTTTACTGAGTTGTGAGTTGTGG
TTGATCTCTTGGCACTTTGTTCTTTGGTGAGGTAGGTCTCCACACTGCCTTCTGTGTTTTCTCCTCTTGTGGTTTGTTGT
TTTTTCTTCTTGACACTTGCCATTCTTCTTCCTTTTGTTGTTCAGGTGTGTTCCCTTCTTTGGTGTTTCGATGTTGTTGT
TCCTCTTGCTCCCTTGGCCTGACTTGTCTATGCTCATTTCCTTGCTGCCCCTATTCACTCTTGCTCCCTTGGCCTGGCTT
GTCTATGCTCATTTCCTTGCTGCCCCTGTTCACTCTTACTTATATTTTTCATCTCTGCACCTAATTATTTTCTACGTTTG
AGGTCCTCATCTCATATTTTGAAATTGCAATCCCCTATCATATGACCTTGATGCTTGCAGTACGCACAATAGGGAGGGAT
ATTTTCATATTCGATTGGTTGCCATCTCCCTTTAGTGAGGTCCTCCTCATCCAAGCCTATCCAAACGTGTCGAGGTCTAG
TTTTGGTGAGGTCTACTTGGACTTTGACCTTAGCCATACTAGCTCTAGTTCAGTTAATGGATGCTGGATCTAAGTAGAGA
ACTTTGCCCACTGATTCCAACAGGGGTGTGATGAACTCTTTCTTGAAGCAGTGCCATGGTAGACCTGGCAACAGTACCCA
TATGGGAACAATGGGTGTTTCTTCCTCAGGCTTAAAGTTGGGGGCCCAGGCTTGTATTCCCGTGAGTTTGCCCTCAATGG
TCATTCGTGGTTGTGTCCATACCGTGTTATAGTCCAATTCATTTTCCAAATCAATAAATACATGCCTAGCATTATAGTGT
GCAATATTGACCCCCCCATTCAGTTGAGTTTGTAAGATGAAACTCTTCCTGATGAGTTCTATCTTTGGCATGGTGGTACT
GAACTTACCTATAAGGGTATATTTGCAATCCACGGCTAACTTGTTCATGAAATCATCCATGTCATAGATCACAGCAGGCT
GGACTTGTTTAGTAGTGTGCTTGGGTGGAACAAGTTCAATAGGAATGGTCTGCGTAGCATGGATTTTCCTAAGCCTAGCA
GCTAGAGTTTGCACCATAGTGTAGGGAGGAGGTTCGACACTTGGGACCTGTTTGGTATTTTGGTTCTCGTTGGAAGTGTT
GGGCTCTTTGGACTGGTTGGGTTGCTGGATTTGCTGGTTCTGCTGGTTAGAACTGATATGCCTATCAAAATTGCTAGAAA
GTTTTGGGAAGTCCCTATGGTAGCTACTTGGTTCAGTATTCCTTCCATGTTCAGTTGGCTGACCTAAATTTTTTCCTCCC
ACTCTATTTTGATGTCCATTTTCCTGTTGTTGTGAGTCATTATTTCCTTTACCAGTTTCCTGCTCATCCCTCATTATACT
CTTTTACCCATTTGCACTCTCGATCACATGATCATCACTACTACTCAAGTTAATAATATTTTTACTAGAGTTAGAATTAG
AGGACTTACCTGCCTGAGTGCTCTCCACGTTTGGTTTTTTGCTCAAGGGAGCGATATTTGCTAGCTGATGTTCCTGCAAG
TAGCCATGAGAGAGTACATTGTTAAGCGTAGGATTCATACCTGGTTCTGATTGTCCTCCATTGCTGGGAATTATGTCTAC
TGGTTTCACTCCAAAAGAGAAGTGTGATGAGCTTTCCACATCAATGACTTCCGAATTAGTAGAACTTGTCATGTCCAGGT
GATCATTTTGGCACTGTGAAACTCGCGTAGCAGCTTGTGGAACTTCCATCTCCATTTGTTGGTTCCCTAAAGTATTTTGA
CCTTGCTTTTGACCATTAGGCCCTGCTTGGTCCTGGGAAAAAGTTTCTTGTTGTTGTTCTTCAACTCTGCAGCTATGTTC
ATCCGGTTCAGTTCGTGAATTGGTTTTAGATTTGAGGGAACTTGTTGGGATCTTATTCTGGCTGTGTTCTTGAACTAATT
TTGTGGATATGTTGGTCAGATGGACCTCCTCGTCCAACGAGCAGTTGCCTCCAGTGGCGCCGTCGTCGTCTTCGATTGCT
TGCTTACCAAATTTCATGTCGCAGGTGATTTGACCGGCCATTTTACTTGGGCTTGGTATGGGACGCACCTCTTCACCAGG
TGAACAAACCGCAGTGGTCAATTCGCGGTGAAAATGGTGGGAAGCTCGACGAATTTGAAGGCGCAGCTCCGGCGAATTTG
CGTCGATTTCTCCAGAATTCGCCTCGCCAGATCTCACAATTGGCTCGATAGAATCATGTGATTTTTGAGTATGTTGCAGC
CCTTGATAAGGAGATTCATTCCCATTAAAGAGTTTTCGTTTAATCTGCTTATCTTGATCTGGGGAAATAATTTTCTGATT
TCCTTCCAGCTCCCTTTCTGAAATCGCGATGTTCATCTCCTCAGTATTTCGCGATTTCGTAGACTTGTAGGATGAATTAG
ATGAAGCTTCTTGGTGGGTTTTGTTCGTCTCCTCAGAGTGCCTAAGATTGCTTTGGTCTGGTGGCCTGAAAAGGCTCACC
GGCGGCGCACGGGCCATTCTAGCAGATGAACTAGCCGTTGGAACTGTAGCAGGTGTGCAGATATTTTGAGAGAGTCCCGC
GTATTGAGAGAAATTAGAGAGAGAAAAAAATTAGGAAATTAGGAAATGAGGAAGCGATGGCTGTAGAGNNNNNNNNNNNN
NNNNNNNNNNNNNNNNNNNNNNNNNNNNNNNNNNNNNNNNNNNNNNNNNNNNNNNNNNNNNNNNNNNNNNNNNNNNNNNN
NNNNNNNNNNNNNNNNNNNNNNNNNNNNNNNNNNNNNNNNNNNNNNNNNNNNNNNNNNNNNNNNNNNNNNNNNNNNNNNN
NNNNNNNNNNNNNNNNNNNNNNTCAAAAAAGATTTACAAGGAGAGGGACATAAACCTAACCTCCGAACCTATGGTGGGTC
ATAAGTCGACCTACCTACTAAGGTTAGTCGGCTCATTCCCATACTATAAAGGAAAGCCTAGAACTATACACCTAAGGAGA
GGACTCCTCTCAATACAAAATTCTAGGAAAACATAAATAAGGGAGACTCTCCCCTTTACAAGGAAAGAATAAATAAAAGA
GCCTAAACAAGAATCGATTCTAACTCAAGGGGGCTTTTTAATTCTTTTTACTCTCTTCCTTCTGAAACTTTGAACTCCCA
TTTTCTCAAGAATATAGCTACCACGTGCTGCATGTGGCAATTGGTTGTATGTGTAGTAATGTTGAGTGATGTCCTTTTTG
TGACTTTGCTTGGACAGGAAATCAGCAGTGCTGTTGGCCTCTCTATATATATGATTACATTGGAAGACTTCACATTGGCT
AGCAAGATTTTGAAGTTCCTGTACAAATTTTTGAATCGTCCAAGGGGGAGTAGAGGTTTGCAATATCCACCTAGTTAGAA
TCTCGGAGTCTACTTCCAGAATAATGCTATTGAATCCATGCTGAATACACCAGTTTAACCCATAACTGGCAGCTTGAATT
TCTGCCTGTTTATTGGTCCTTTCACCAAGAGGTAAAGCAAATGCATAAATGATCTCTCCTTGTTCATCTCGTAGAATGCC
TCCCCCTCCTATCTTCCTGGGGTTGTGTAGAGCACTACCATCTGTGTTAAGCTTGTAGATGCTAGGAGGAGGTGTTTTCT
AGATCACAGAAGTAACTTTAACATCATGTTTGCAGCTCGCGATCAGGTCCACTACTTCTGTCCACTGTGCAGGCCAGTAG
ATGTAAGGAAAAGCAGTGTTGAGCAGGTGGAGGATATCTTTGAGGATCATGTATTTGACCCTGCTGCTGCTGGATTTTTT
CCCCCCGTATTTAGCTGAGCATCAATTCTTCCACAGGTTCCAGCAGACCACAATGGAAAGAGTTTCAATGAGAATATTGT
GGGCTTCATTCTTTCCTTGGATATCATTCCATCTCAAGACATGATTACTCAATGAGGACTGCTGGAAAGTAACCCCCATT
GGGCTCAAAAAGGATGTCCAGATATGAGTTGCAAATGGTCCTTGATTGAAAATATTGTCCACTTCATCCCATCCTTTTTG
GATACAACAGTAGCACCTCACTGGCTCCACTCCGAAGGTTGCCAATTTTTCGTTAGTTGGTAATTTATATCTAAGTGCTC
TCCAAATGAGAAAAGACATCTTGAAGGGGATATTCTTATGCCAAATCTGTGAATTACTCACTGCATTACTTTTCCTAAGT
CTGCAAATTTTCCATGCTGAAGCACAAGAAAAATTCCCAGAATCGTTTGGCTTCCAGACTGCCGTGTCTTTATCTCCTTG
TTGGTAATGAAATTTAGTGCTCAATATGTGGGGGATGAGCAGTGGTGGGACCTGCTGTCGCAGCTTTCTTTCATTCCATT
CCCCATTGACTAGAAAGTGAGCAATAGTAGCATTATTGCGGCTGGAAATGTTGTTGGTGTACTTAGCAAGAGCACCTATT
CCTAGCCAATCATCCCACCAAAAGGAACAACTTCCAGACCTAATCTTCCATGTAATATGATCCTCTACTTTGTCTTTATT
CTTCGTCATATATCTCCACACTAAGGACTGACCAGTGTCTACCTTCTTTGCAACTGGATTGGCTCGCTGGCAGTATTTGG
ACCTCAGGAATTGACCCCATAGAGAATCTTTAGTTATGAAGTTCCACCATTGTTTATACTGAAGAGAAGTGCATATATCT
GTGAGTCTTCTGAGCCCCACCCCTCCTTCATCATAAGGTAGGCTCATGGTTTCAAGTGATGCCCAATGGTATTTCCTATG
ATCTTGATCTCTTCCACAGAAAAAATCAGCAATAATAGACTCAATGTATTTAATAGTAGTGCTGGGAGGTGATATTGCAG
CCATAGTGTGAATAGGAATGGATTGTAATGCATGCTTGACAAGAGTGATTTTGCCTCCGAAGCTTAATATCCTTGCCTGC
CATCCACAAATCTTCTTGGAAACTTTCTCAATAAGTTGTGAATAACAAATGATCCTTTGTCTACCAATGTATAAGGGACA
GCCAAGGTAAGTGATTGGACTGTCCTTCTGTGTAAAACCAGTGACCTGCTGTATGTTGTTGATGATATCTTGAGGAGTGT
TTGAGGGGACCATAAAATGGCTCTTCTCTTTGTTGATAAGCTGATCCGAAGTGTGTTCATATTCCTCCAAGGTGGCCATG
ATGAGTCTCATAGAGTCTGTGTCTGAAGAAGTAAAGATAATCACATCGTCTGCAAAACTTAGATGATTAATCTGGGGACC
TTTGGACTCCATGTTAAAGCCTCTATACATAGGATTCTGCAGAGTGTTGTTAAACATTCTTGATAAAACCTCCGCAACTA
AAATAAATAGGGCCGGAGAAAGAGGATCACCTTGTTTGAGGCCTCTAGTTGAGTGGAAAAAACCATGTCTATGGCTATTA
ATAATGATTGAGTACCAATTGTTACTCATGGTTCTCCACACTAGATCAATGAAAAACTCCCCAAAACCCAATCTCCTTAG
TACCAAGCAAGTAAAGGACCAAGACACTCTGTCATAGGCTTTGGTCATGTCTAGTTTGATTACCACAATGTCTCCTTCTT
TAGGGCTCTTGATGTCATGAGTGATCTCTTGTGCAAGCATAATACTTTCTGTGATTCTTCTCCCTCTCACAAATCCGGAT
TGGTTGTCTGATATGAGCAGGGGAATGATATCAGCTGGTCTCATGCTTAGAAGTTTGGAGATGATCTTATTTGAGAAGTT
ACTGAGACTAATAGGCCTGAGGTCAGAAAAATTGTTAGGCTGTTCCTTTTTGGGAAGCAAAACCAAGCATGCATGAGACA
TAAACTTGGGCATAATGTGACCACAAAAGAAGTGTTGTACAACAGCTAACAGATCCTCTTTAATGATGTTCCAGCATGCT
TGGTAAAATTTTCCACCAATACCATCAGGACCAGGCGCTGAGTTTGGATTCATGGCAAACAACACCTGCTTTAGTTCCTC
CAAAGTAGGCATTTCCTGCAGTTTCTGGTTCTGTTCAGGCGTGACTATAGTAGGCAAATATTGAAGAATTCTTTCATCTA
TTCTGTGATTGTGACCACTAAACATTTCCTAGAAGTAATCACAGGCTGCTTATGTATAAACTGTCTTCTTCTTCGACCCC
TCATCAAAGCATGAAAATATTTGGTGTTGGCATCTCCTTCCTTAAACCATTGGAGTTGTGTCTTTTGTTTAAGAATGGAT
TCCAACAATTTNNNNNNNNNNNNNNNNNNNNNNNNNNNNNNNNNNNNNNNNNAAGATGTAGCTGCTATCTCAGTGCTTCA
GTATTATGTGTAAGAAGTTCCTCCTCAGCCTTCTTGATAGTTTCTTCAAATTCTTTCACTTGGGCATAAATATCACCATA
TTCATTCTTTAACCAGCTGCTAAGAGTGTGTGTCAGCCTCTTCATTTTCTGGTGAAGTTGCCACATAGGATTACCTGTGA
CATCCCTCTCCCAACACTTCCGAACCGTCTCTATAAAATTAACATTATCCACCCAGCAGTGAAGGAACTTGAAATACTTG
ATGTGATTCTCATTTTTCCTAACCATTTCCATCAAAAGAGGGTTGTGGTCAGATCCAACTAAGGATAGATGTTCGATAGT
AGTTTGTGGCATGATCTCTAGCCATTTGTCATTGACCATGGACCTGTCCAACCTCCTCCAAACTCTAGCCTGTGCAGTCC
TTTGGTTGCACCAAGTGAAAGGTATACCTGTAAAGCCCAGATCAGTAAGGCCACAGGCTTCAATCACACCGATGAACTCA
AAGCTCTTATTCATGTTGTAAGGCATTCCCCCAAGCTTTTCATCTATATTAGTGATAACATTGAATCTCCAATGGTACAC
CAAGGTATGTCCAGACTAGCATACTGCAGTAGACTGTCCCACAAAGGTCTTCTCATATGTTCCTTACACTTAGCATAAAT
GAAGGACACCATGAACCCCTCAGTAAGATCAGAGTGCTTGAAGTCTCTTGTGATATGTTGCTCACCATTTTCATGAATAT
TACCAGTGATTGCATTAGACCAAAAAAGCCAAATTTTTCCATTAGAGTTACTAACTGCATGTTCCATTTGTAGATGGATT
CTCACAGTGTTGAGTTGGGAGTTGTTTGCAAAGGGCTCAAGTACAGCAATCATGTCTAACTGGTGCATTTTCTTGAGTGT
TTGTAGTCTCTCCATAGAACCTTGGGTATTTATACTCCTAGCATTCCAACAGAGGGCCTTAATCATCAAAAACCTTTAGA
TTTGGACCTTGTGATGGGCCTGCTAGTAGTANNNNNNNNNNNNNNNNNNNNNNNNNNNNNNNNNNGCAGAGATACTGGTG
GTAGCTGGCTGTTTGGAGTTTCTGTTTTGCTTCCTCCCTCTGGGAGACAAGCCTTGCTGCTCAGTGAGTTCCTGGACCTC
TTCTAACCATTCAGTGTTAAAGGTTGAGCCAGAAGCTTGAATTAGAAGATTGCTAGTTTCCTCCTCCTCTTCATCATACT
CATCTATGGATTGAATATCAAGATCTAATTCATCTTCTGAGTTCAAAGCTCCATAATCATCCTGTATGGGTCTCCCCTTC
TTGACTTTGGTTTCTATCTGTTTCTCTAGCTGCTGTCCTTTTTCTGTTAACACCTGTTCCAGATCACCACTTTTTCCTTG
CCTCTTTTGCATGGCATCTCTTTTCTCTTTACTCAGCCTTCCTCCTGATTTATTGTTGGTTTTGTCTCTCTGTTGTTCTG
TTTCAGTAGTCACCTTTTTCCTTTCCTGAGTTGCATGCTGATCAGCTTTCCTTTGAGTTGAGATAGGGGTAGCAGGAGCT
CTAGAGTCAATCCTATGGTCATAGGTCTCAACCTCATGAAGAACATGAGTCAATTCCCTCCCCCCTTTGGATACCCCTTC
CTCCAAGTTAGTGTGTGTCTCCTATACCCTCCCTTCCATACCTCCAGTAGCTTCCTTAGCAACATTAATATCAGTAGTAT
GATGGGGATTAGGGGTTGGGATTAGAGAGTCAATACCTCGGGTGTTTTGGATTTCAGTGGTTACAACCTGTTTTCTTGTT
GTGTTTTTATGAAGATTTATTAGAGATGGATCCTTATCTGATCCTTGCATTGTCTGATTTCCTTGCCCTGCTGCCCTGTT
GCTGTTACCTTCCTCCTCATTGTTTGTAGCTTCTAGTTCCTGCATTTCAAGGTTAATATAGTTATTATGAGTAGTAATTG
TAGGAAGTATACCTGATGGTTGTGTTTCCTGCTGTTTGCTGTTCTTGGCTCCTTTTTGTTGTGGTGAGACAGGTCTCCAG
GCAGTCTTGGGATAAGATTGGTCCTGATTTTTGTTCTGCTTCTTTCGTTGGATCTGCCAGTGCTCTTCTTGATCACTAAC
CTCCTACTCTTGGTGAGTCTGGATCTGGGTTTGAGGGTGAGTTTTTCCTTGAGGTTTTCTTGTATTTTCTCCAGGTTTGC
AATCTCCTCTTTGCTCAGATTGCTGTGGAGCCCGTGCAGCTGATTTACCATTTTCTTGTACCTGATTTTTATTGCCTCCT
TTCTCTTGTTCTCCCTTCATCTTGCTCTTCTTTTCAGCCTCCATTTCTTTCCTTTTTTGGAACTCCTCATCTCTTCTCTT
GATAGTACAAACATTATCCACATGCCCTTGGAGTTTACAGTAATGGCAGTAGTCGGGAATACCTTCATATTGAATTTTTT
GCCACCTCCCTTTGTTGGGATCAGAGTTCTTGAATCCCAGCCAGACATGGGGAGGTCTTTCTTTGGTAAGGTCAATTTGA
ATCTTACTCTAGCCATGCTGCCTCTAGTTTTCTGGGAGGAAGGTGAGTCAAGGTATAATACCTTGCCAATAGAGCTCAGA
ATGGTTGTTAATACGACCTTATTATAACAATGCCATGGCAGTTCAGGAAGTGCCACCCATATAGGGACTATAGGGGTTTC
TTCTTCTGGTGTGAAATCAGGGGTCCAAGTTTGAATTCTCATTAGTTGACCTTCTATATTCATTCTTTGTTTAGTCCAAA
CCGTAACATAGTCAAACTCATTGTCAAGGTCAATATACACATGTCTAGAATTAAAATGAGTTATTTTCAACCCTCCAATT
AATTGAGTTTGCAGAGTGAAGCTTTTCTGGATCAATTCCATTTTGGGGATGGTGTTGGTGAATTTGCCAACAAGAGTGTG
TTTACAACTTTCAGCCAATTTGATATTATAATCATCCTCGTCCAGAAGTACAGCAGGTAGTCCCTGTCTAGTGGTGTGTA
CGGGACTATTCAACACAATAGGAGTTTCATTTTTGGATTGGTTATATCTTAAACAAGCAGCAAAGGATTGCACAATAATG
AAATGAGTAGGTTCAGGAATATTATCCTGTTTAGAATTCTGGGCTCTACTTTGCTGCTGATTGCTCAAATTTTTAGTACC
ACCCTGGTCTACATTAATGCTAGCCTGGTTATCAACATTTTTACTCCTTTGAAGATTAGGATCATACCTAGCAAAGTTGT
TGGAGATCCGGGGAAAGTTATTCTGATATTACATAGTAGCTTTAGAGTTGTCCTGTTGAGTTCGACTAGTCCCTACTTGT
TGATTTGCATCCTCATTCTGATTTTTTTCCCCTCTTTGTCTGGGTGTCCTGTCTGCACATCTTTACCTTTACTTTGACGA
CTTTGACGTGTTTGTACATTCTTTTGCTGATGATCCAGTTTGACTATCTCCATTGTCATGCCCTGGTTTGCATCTTGCAT
TACAAAAGGATTAGTATTAGGAATTACGTTCATTGAGTTACCTCTAATTCCAAAGGGGAAGTTCGATGATTGAGCTTCTT
CAGCTGAGCTTTCTGTAATTTGGTTCCTCTTGCTCTGAACATTGGCTTGTTGTCTGTTCATTGCCATTTCCTGCATTTGA
TCTATTTCTTCATGTGTTGTAGGTGTCCCTGAGGTATGAATTGCACTCAGTAGCTGGTCGTTGGTTCTTGCAGCTGGAAC
AGAGAAGGAATTAATCTTATCAATATCTTGAATCTTCCTGCTAGTTCCTTTACTCGAATTCATTTCAACTTCATCCGGAT
GGATTAACTGATTGTTGTTGGTGTTTCCTCCTTCCAAATTGCTTGATATGTCTGTAAAATGGATGTCCAATGGTGGGGAA
ACAATTCCTTTCCCAGATTTTTCATAAACTCCGGTGACCTGGGTTCGAGGTTCGCCGGATTCCTTCCCGTCGGTGATTCC
GCCATCCATTTTGTTTGAAATTTCTGTGAGATGAACCTTGTCATGTGGGGAGTACTCCCCAGTGATTGAATCAGCACGAA
TTTGACTGGGAGTATCTCGAAATTGAAGGCGCAGCTCTGGAGATTCGTTCGCGTAGATCGCCTCTCGATTCTCGTCGATT
GGGAGGATGAAATCAGTTGGGTTTTTACTATAATGTAGATCGAGACTAGGAGATTCCATATATCCAATCACTTTTTCACG
ATTCAATACAAAATCGCTTGGGGAAATAATATTGCGCGTCCCTTCCAACTCTTTGACCGAAATCGCTGTGTTGATCGCGT
CTGTGTTTTGCAAATTCGTGGAGTTGTGGAATGAATTAGAGAGAGTGGCTGGGTGGGTTTTGTCGGTAGCATTCAGGCGC
TCCGATTGGACTTTATCCGGTGGCCTGGGGAGCTCTGCCTGCGGCTCATGCGCCGTTCCGGCTGTGCTGGCAGATTTTGG
AAATGTAGCCATTTTTTTGGCTGTCTTGAGCGCTTTTTTAGAGTGAGATTTTAGAGAGAGAAAAAATTTGACAAATGAAG
ATGCGATCTGGTTTAGGGTTTAGAGTTTAGTGTTTAGGGTTTAGGGTTTTTGCTTAACTTTTAGGATTTTGAGTTTAGGG
TTTGGGATTTAAGGTTTATGGTTTTGGGTTTTAGGTTTGGCTTTAGGGTTTATCGTTTATGGTTATGGTTTAGGGTTTGA
GGTTTAGCGTTTAGGGTTTAGAGTTTAGGATTTTGGGTTTAGGGTTTAGGGTTTAGGGTTTGGATTTACTATTTAGGGAT
TTGGTTTAGGGTTAGGGATTAGGGTTTATCGTTTAGGGTTAGGGTTAGGGTTTTGGATTATGGTTTAGGGTTTAGGTTTA
GGTTTAGGATTAGGGTTTAGAGTTTAGGGTTTAGGGTTTAGGGTTTAAGGTTTAGGGTTTAGATTTAGGGTTTAGAATTT
AGGGTTAGGGTTTAGGGTTTTCGGTTTAGTATTTAAAGTTAGGGTTTAGCGTTTTAGTTTAGGGTTTAGGGTTTAGAGTT
TAGCATTTAAGGTTTAGAGTTTAGGGTACATGATTTTGGTTTAGGGTTTAGGGTTTAGGATTTAGGGTTTAGGGTTTAGG
ATCGGTGTTTAGGGTTTAAGGTTTTAGTTTTGGATTTAGGGTTTAGTGTTTAGGGTTTGGATTTAGTGTTTAGGTTTTTG
GCTTCGTGTTAGGGATTAGGTTTTAGGGTTTAGGATTTAGGGTTAGGGTTCAAGATTATGGTTTAGGGTTCAAGATTATC
GTTTAGGTTTTAGGGTTTAGGGTTTAGGGTTTAGGTGTAGGGTTTAGGATTTAGGGTTAGGGTTTAGGTTTTAGGGTTTA
GTGTTTACTATTTAAAGTTAGGGTTTAGTGTTTAGGGTAAGGGTTTTAGGTTAGGATTTAGGGTTAGGGTTAAGGGTTTA
GGGTTTAAGATTTAGGATTTCGGGTTTAAGATTTAGCGTTTAAGATTTAGGGTTTAGGGTTTAGGTTTAGTTTTTAGGGT
TTAGGTTTTTGGCATTGGCTCTTAGACTTTTAAATTTAGGGTTTATCTTTTATGGTTATGGTTTAGGGTTGAGGGTTTAA
TGTTTAGGTGTTTTGAGATTAGATATTTTGGTTAAGGGTTTAGGGTTTAGGGATTTAATTTTAGGGTGTGGGTTTTGGAT
TTAGTGATTTGGATTAAGGGTTGAGGGTTTAGGGTTTAGGGTTTAGGGTTTAGGTTTTAGGGTTTATGGTTTAAAGTTGT
AGGTTTAGGGTTTAGGGTTTTGTGTTTAGGATTTTAGGGTTTAGGGTTTAGGGTTTAGGGTTTATGGTTTAGTGTTTTGT
CGTTTAGGGTTTATTGCTTAGACTTTAGGGTTAAAAGTTTAGTGTTTAGTGTTTTAGTTTTATGGTTTTGAGCTTAGGGT
TTTGGGTTTTGGATTTAGGGTTTTGGGTTGGTTGTTTAAAGTTTAGCGGTTAGGATTTACAATTTAGTGTTTAGGGTTTA
GGGTTTTGACTTATCTTTTAGGATTTAGAGTTTAGGGTTTGGGATTTAGGGTTTATGGTTTTGGGTTTTAGGTTTGGATT
TAGGGTTTAGGGTTTTTGGTTTAGGTTTATGGTTACGGTTTAGGTTTTGATGTTTAGGGTTTAGGGTTTAGAGTTTAGGA
TTTTGGGTTTAGGGTTTAGGGTTTAGGATTTGGATTTAGTATTTAGGGATTTGGTTTAGGGATAGGAATTAGGGTTTATG
GGTTAGGGTTTTGGATTATGGTTTAGGGTTCAGGTTTAGGTTTAGGGTTTTTGATTTAGTGTTTAAGGTTAGGGTTCAGG
GTTTAGGGTAAGGGTTTAAGGTTAGGATTTAGGGTAAGGGTTTAGGGTTTAGGGTTTAGGGTTTGGATTAAGTGTTTAGG
GTTTTTGTTGACGGTATAAGATTATGGTTGAGGGTTTATGGTTTAGGGTCGGTGTTTAGGGTTTAAGGTTTTAGTTTAGG
GTTAAGGGTTTAGAGTTTAAGATTTAGGGTTTAGTGTTTAGGGGGTTTGGATTTAGTGTTTAGGGTTTTGGTTTAGGGTT
AGGGATTAGGGTTTAGGGTTTAGGGTTTAGTGTTTAGGGTTTAGGGTTAGGGTTCAAGATTATGGTTTAGGGTTTAGGGT
TAGGGTTTAGGTTTAGGTTTAGGGTGTAGAATTTAGGGTTTAGGGTTTACGGTTTAGGTGTAGGGTTTAGTATTTAGGGT
TAGGGTTTAGGGTCTAGGGTTTAGTGTTTAAGGTTAGGGTTTAGGGTTTAGGGTAAAGGTTTAGGGTTAGGGTTTAGGGT
CAGTGTTTAGGGTTTAGCATTTAATGTTTAGGGTTTAAGGTTTATGGTTTTGGTTGAGGGTATAGGATTATGGTTTAGGG
TTTAGGGTTTAGGATTTAGGGTTTATGGTTTGGGGTCGGTGTTTAGGGCTTAATATTTTAGTTTAGGGTTTACGGTTTAA
AGGTTAGGATTTAGGGTTTAGTGTTTAGGGTTTACGGTTTAAAGTTTAGGATTTAGGGTTTAGTGTTTAGGGTTTGGATT
TTGTGTTTGGGCTTTTGGTTTAGGGTTAGGGATTAGAGTTTAGGGTTTAAGGTTTAGGGTTTAGGGTTAGGGTTCAAGAT
TATGGTTTAGGGTTTAGGATTAGGGTGTAGGTTTAGGTTTAAGGTTAGGTTTAGGGTTTAGAATTTATGGTTTAGGGTTT
AGGGTTTAGGTGTAGGGATTAGGACTTAGGGTTAGGGTTTAGGGTTTAGGGTTTAGTGTTTAAGGTTTGGGTTTAGGGTT
TAGGGTAAAGGTTTAAGGTTAGGATTTAGGGTTAGGGTTTAGGGTTTTAGTTTAGAGTTTAGGGTTTAGGGTTAATAGTT
TAATGTTTTGGGTTTAGGTTTTAGTGTTTAGGGTTTCGGGTTTAAGATTTAGTGTTTAGGGTTTAGGTTTAGTTTTTCGG
GTTTAGGTTTTAGGGATTGGCTCTTAGACTTTTAAATTTAGGATTTATCTTTAATGGTTATAGTTTAGGGTTGAGGGTTT
AGGGTTTAGGGTTTTGAGATTAAATATTTTGGTTAAGGGTTTAGGGTTGAGGGATTAAATTTTTGGGTTTGGGTTTTGGA
TTTAGTGTTTTAGGTTAAGGGTTGATAATTTAGGGTTTAGGTTATAGAGTTTAGGGTTTAAGGTTTAGGTTTTAGGGTTT
ATGGTTTAAAGTTGTAGGTTTAGGGTTTAAGGTTTTGTGTTTAGGGTTTTGGGGTTTAGGATTTAGGGTTTAGGGTTTAG
AGTTGAGGATTTAGGGTTTAGTGTTTAGGGTTTAGGGTTTGGATTTTGTGTTTTGGGTTTTAGTTTAGGATTACGAATTA
AGGTTTATGGTTTAGGGTTTAGGGTTAGGGTTCACGATTATGGTTTAGGGTTTAAGTTTAGGTTTGGGATTAGGGATTAG
GGTTTAGGGTTAGGTTTAGGGTTTTAGGTTTAGTGTCTAAGGTTAAGGTTTAGGGTTTAGGGTTTAGGGTTTAGGTTTTA
GGGTTTAGAGTTTAGGATTTAGGGTTTAGCGTTTGGATTTAGTGTTTAGGGTTTTTGTTATGGGTTAGGTATTAGGGTTT
AGGTTTTACGGTTAGGGTCTAGGATTATTGTTTAGGGTTAAGGGGTTAGGGTTTAGGCTTAGGTTTTGATTTAGGGTTTA
GGCTTAGGTTTTGATTTAGGGTTTAGAGTTTAGGGTTTAGGGTTTACGTTTTAGGATTTAGGTTTAGGGTTTAGGGTTTA
GGGTTAGGGTTTAGGGTTTAGGGTTTTGTGTTTAAGGTTAGGGTTTAGGGTTTAGGGTTAGGGTTTAAGGTTAGGATTTA
GGGTTAGGGTTTAGGGTTTAGAGTCAGTGTTTAGGGATTAGGATTTTAGTTTAAAGTTTAGGGTTTAGGGTTTAGGGTTT
AGGTTTTAGTGTTTAGTCTTTAAGGTTTAGGGTTTCGGGTTGAAGATATTGGGTTTAGGCTTTAGGTTTAGTGTTTAGGT
TTTATGGATTGGCTCTTAGACTTTTAAATTAAGGTTTTAACTTTTAGGGTTATGGTTTAGGGTTTACGGTTTAGAGTTTA
GGGATTTGAGATTAGATATTTTGGTTAAGGGTTTATGTTTATGGATTAAATTTTAGGGTTTAGGTTTTGGATTTAGTGTT
TTGGGTTAGAGGTTGAGGTTTTTTTTTTTTTTAAAGAGAGACCCTTGGAGGGGTCAGGGGTTTAGCGACACCCCAGGCCT
TAGCATAAATAAAACAAACAAAATACAAGGAGGGGGGCGTAAACCTAACCTCCGATCCTATGGTGGTTCAATAGTTGACC
TTCCACAAGGGAAATTCAACTCATATTCTTACAAAAAAGATAAACCAAGAGACTAAATACCTAAGAGAGAGGACTCCTCA
TAATACATAGCATCTAGGAATCATAAACAAGGGAAACTCTCCCTTTACAAAAATAAACAAAAAACCTAAATAAAAGCCTA
TTCAAAGGAGCTATAATTTTAAATTATAGATAAGTTGAAAAGGTTGCAAATTACTCAGGGAGGTTCTTTGATCTTCTTAA
TCTTCCTTCATCTGAAGCTTGCCATTTAAAGCTTGTCTAGTTGATAGTACGCCCTTGCTTCCTTTGGTAGTTGGTTGCGA
TTTAAATAAAGTTGAGGACTAGTAATCTTGTGGCTGTGCTTTGAATGGGAGTCGGCCACAAAGTTGGCTTCCCTAAAGGT
GTGCTTGCATCTGAACTCGTGAGTTTGTTTAATGAGGGCCTGTAGCTTCATTATCTGTGTATTGATGCTCCAATGAGGTT
TGGTTTTGTGCCTTATCCAATTCATTAGGAGCTGTGAATCCACCTCCAACAGAACGTTCATGTATCCTAATTCTAAGGAC
CAGGTCATCCCGAAGATAGCTGCTTCTACTTCAGCTTGGTTGTTAGTACCTCCCCTAATGGAGTGGAAAATGCTATCAAC
ATTTCTCCGTCTTGATTCCTCTAGATACCTCCTGCACCAGTTCTGCCAGGATTACTTAATGCACTGCCATCTGTGTTGAT
CTTTACCCACTGATTTGGAGGTTTTATCCATCTAACAAGGGTCACCTTGGTATCATGCTCACATTTTTCCCCAAGTTGAA
TCGGGTCCCTACAGTTCGAAGGCCAACTGATGTGGGGGAAGGTTGTAGTCATGAGCTTATAATTGTCCTTGTAGATTGCA
TATTTAACTCTACTGACATTGGATTGCTTGCCTCCATATTTGCTAGCACATCTATTTTTCCATAGGTTCCAACAAATGAA
TATTGGTGTAGCCCGTAATAATAGCCTATGTGCTCCATTATTTTATTTAGCTGACCACCATTGCCTGATGAGTTGGAGTA
GGGAGTTGTGGTCTTTGGTGATTCCAGCAATTGCAGCAAAGCTTTTCCACACGTAAGAAGCAAAGTGTCCATTGTTGAAG
GTGTGCTCGATTGTATCCATATCTGACCTGTTATAACAACAAAAACAGTTGGCTGGTTCACTGCCAAAGCTGGTTAGTTT
ATCGTTAGTTGGAATTTTACCTCTTAAGTTTCTCCACAAAAGAATAGAAGATTTAAAAGGGATACTCTTGTACCAAATAA
AGGAGTTGAATTGAGTCTTGATCCTCTTCTCCCTTATATCATTCCATGCCGAGGAACAGCTGAATTTGCCATCAGTGTTG
AGTTTCCAGATAGCCTGGTCGGGGAGATCTTGCTGAATGTGTAGTTCTGTGGATAGGATGTTGGTTAATTGACAGCTGGG
TACCTATTGGATGAGCATACTCCAATTCCACTGTCCCTCATGCCAAAATTTTGCTACAGTAGTATTGTTGAATCTGTTAC
TGTCAGCAGAAAACTGAGCAAGGGGTCCAACACCAACCCAATTATCCCACCAAAAAGAGCAGCTGCCCGAGTTGAGAGTC
CATTGAATGTGTGCTTCTACTTTGTGTTTGTTATGCATAAGATATTTCCAAGTCCGAGATTCACCTGTATCCCATTTTTT
ACTAATAGGATTGGACCTTCGACAGTATTTAGCTCTCAAAAAATCTCCCCAAAGTGTTTGTTTGGATCTAACAATCCACC
ATTGTTTATATTGAAAGGCCATGCAGACATCTTTAAGATTCCTCATTCCCACACCCCCCTCATCATATGGAAAGCTTAAA
TTCTTCCATGATGCCCAATGATATTTTTTCGTCTCGTTCCTCCACCCCCAGAAAAAGTCAGCCATGATGCTTTGTATCTG
CTTGACGACAGTAACTGGAGGAATCACTGCTGACAGAAGGTGAATAGGTAAAGATGGCAACACATGCTTGACCAATATTG
CTCTACCACCATAGCTTAATAATCGAGTTTGCCAACCTGTGATCCTGCATAAAAATTTGTTAATTAGATCTGAAAAATAA
ATGATCCTAGGTCTACCAACAAATAAAGGACAGCCAAGGTAAGTGATAGGGCCCTCCTTCTGCTTCAAACCAGTGATTCT
CTTAATTCTGTCTCTTGTACTATTCAAGGCACAAGAGTGAACCATAAAATGACTTTTTTCCGGTGTTAACAAGCTGGCCT
AAGGTCTCCTCATATGAATTTAGAGTCTTCATGATGAGCTTCAGTGTTTTCTCTCTTCCAGAAGTGAAGAGAATGATATC
ATCTGCAAAGCTCAAATGATTCACTTGGGGACCTCTGATTTCCATGGAAAAACCATGATATTCAGGATTGTTGTGAAGTC
TGTTCAAGGGTCTAGAAAGGACCTCTGCTCCTAAAATAAATAAGGCAGGGGATAGAGGATCCCCTTGCTTGAGGCCTCTA
GTGGATTGAAAGAAGCCACGTCTTTTGCCATTGACAATAATAGAGTACCTATTGTTAGTCATGATCCTCCAAACCATATC
AATAAAAACTTCATCAAAACCCATTCTTCTCAACACCAAGCAAGTATAGGACCAAGAGACCCTATCGTATGCTTTAGCCA
TGTCCAACTTAATAATAACATTGCTACCAATATTTGGTTTCTTAATTTGATGAATAATCTCTTGAGCTAGCATGATGTTC
TCAGAAATACTTCTCCCTTTGACAAAGCCGAATTGGTTGAGGGAAACCAAATTAGGTAGGAAAAGACCTAGTCTAGAACT
TACTAGTTTAGAGATAATTTTACTAGTAAAGTTACTTAGACTAATGGGCCTGAATTCAGTGAATTTATTAGGGTTGTTCA
CCTTAGGGAGCAGCACAATACAGGAATGAGAAAAATATTTGGGAATTATATGACCACAAAGGAATGCTAGAATGACTCCA
AGGAGATCATTCTTGATAATAGGCCAACATTTCTGGAAAAAAAGACCATTCATCCCATCTGGACCAGCTGCAGAGTTAGG
ATTCATAGAGAACACTACTTCTTTCAATTCTGCCAGAGTAGGCATAGCTGTGAGTCTGTCATTCTGATCCTGATTGACCA
TCCTAGGAATACATTCCAAGGCTCCCTCATTGATGAACTTATTGTCTCCTGTAAAGATAGTTTGAAAATGCTCACAGGCA
GCCTTAGCAATAGTCTCATCTCCCTGCAACCATCCCCATCATTTCCAATAAGTTTGTGGATAAACAATCTTCTTCTTCTC
CCTCTTATTAGTGAATGAAAATATTTGGTGTTAGCATCTCCTTCCTTGAACCACTGCAATTGAGTTTACTGTTTCAATAT
GGAGTCCTCCATTTTCAAAAATCTAATGTACTCTGCATTTAGTTCATGAAGTGTTGCCCTGTTGTTTTCATTGTGATCTT
GAATAAGATGCTCTTCTGCAATCCTGACCTTCTCCTCATAATCCTTGACCTTTGAGAAAATATCTCCAAATTCATTCCTA
GACCAAGAGCTAAAGGTATTGGACAGTCTTTTTAATTTCTAATGAAACTTCCACATATTGTTACCTCCCATGGTTCTTTC
CCAGCAAACTTTAACTGTATCGAGAAAGTTAGTATGGTCTGCCCAGCAATTGAGAAATTTAAAATACCTGGTTTGGTTCT
CTACTAAACCATTTCCATCAATAAGGGACAATGATCTGACCCTATTGATGGTAAATGTGTGAAGGTTGTTTGAGGCATCT
TATCTAACCAAGCATCATTAACAAGACCTCTGTCCAGCCTTTTCCAGATTATGTGATGTATACCCCTTTTATTGCACAAA
GTAAACTTCTGGCCACTAAAGCCCAAATCCATGAGTCCACAAGCTTCAATCACAGCAATGAATTCTAGACTCTTCCTTAT
GTTGTAAGGTACTCCTCCTAGCTTTTTCTCAATAGAAGTAATGACATTATAGTCACCAATTGAACACCAAGGATTGGTAT
TACCAGCATCAGGATGCAACATTCTATCCCATAAAGGCCTTCTAAGATGATCCTTACACTTAGCATACACAAAGGTATAG
GTGAAGTTAGTCTGAAGCTCATTGTGTCCAATGTCGCAAGTAATTTGTTGTTCATCCTCCTCTAGTATTACACAGTCAAT
GTCCGTATTCCAAAAGAGCCAAATCTTGCCATTGCAATTGCTTACAACTTGATCCATAGCTAACTGGTTTTTAAAACTTT
GAACATGGGTTTTGTCTGAGAAGGGTTCTAAGATGGCAATAATAGAAAATTGGTGCATCTTCTTGAGCATTTTGAGTCTT
TCCAGAACTCCTTGAATATTGATCCCCCTTACATTCCAAATAAGTGTACTAATCATTGAGATGATCTGGAAGCAAAGAGC
CTTGTGTTTGGTCTGCCTGCTGTGACAGTGTTGGTGTCTTGAGTTTTGAAATGGAATCTATCATGATTTATACCTCTGGG
AGATAAACCTTGAGTTTTGGCCACTTGTTGAATCTCATCCTCAAGGCCTTTTTCAGGGTGAGGACTGAAAGCTTTAATCA
GAAGTTCACTAGTCTCATCATCCTCATCAATTTCCTTGAGAGACTAATTATCACCATCCATTTCATCTTCTGAATTCTCC
ACAGCATATTCATTAATTATAGGGCTCTTATTAGTCTGGCACTTTTCATGCATTTTTTCAAGAGGGACATTATGAGGAGG
GGTCATGTATTGTGCCTGTATGGGAGTAGTATCCATGCCCAGTTGTTCATCAACAATAAACCTCTTGCAAGCTTCCCCAG
TCGTTTGTTGTTCCCCCTGCTGATCCTTCTCTTGTTGTGTTGCCTGTTTCTTTTTAGATGCTTCTCTTTTTTTTTTGCTA
GGTTTGTTCTTGCCTTTGGGAGTGTTTCCTTGTTTGCTAGTACTTACATTGGATCCCAAATCATTCGCCATAGATCCTTT
GTTTTGTTTATCTGTTGTTCTTACCTCCTCTTGCTGTTTGTCCCTGTTATTTTTTGTGGTATCTAGATTTTTTGCCCTTA
TTTGATTTTGTTGCTGCACCTGCTGATGATCTGGACTCTGATGTTGGCCTGTAGTGGTAGCAGAAGTTCTAGAGTCTGAA
CTATGGTCAGTGTGAGTACCCTCATGCATAACATGAGGCAAATTCCCCCCTTTGGACACCCCTTCCTGCATGTTAGTTTG
TTTCTCCTGACATTCCCCATCCATCCCTCCTTCAGCTTCAACAACACCATAAAGATTTGGACCAGTGGGGTTTGTGGGGA
TTGGGAGCATTGAGTCAATACATGTGGTCTTGTTATGTACTTTGTTAAATGTTTGCTTGACATGTTCTTTCTGGTTATGG
TCTGCTCTAGACCTGTTTTGTGCTCCATGTGGTATTGTTCCTTCATTACTATTATGCTCCTGGGTAACTTCAGTTTGTTT
TTCCTGCACGTTAAGGTTAGTAAAAGAATTATGATTAGTAATAGTAAGTGTACCTGTTTGTTGAGCTGTGATTTGTGGTT
GCTCTTTTGACATTTTGTTCTGTGGTGATGTTGGCCTCCATACAGTCTTCTGTATTTTTTCTTCTTGTACTTTATTTCTT
CTTTTTCTTGACACTTGCCATTTTTTTTCCTTCTGCTGCTCAGGTTGTTTCTGATTGTTCCCTTCCTTGGTATTTTGGTG
TTGCTGCTCCTCTTGTTCCATTGCCCTGTTCTGCTTATGATCACTTCTTTGTTGCCTTTGTTCACCTTTATTCATGTGTT
TCATTTCTGCTCCTAACTCTGTCCTTCGTTTGAAGTCCTCACCCCTTATTCTGAAATTACAATCACCTATCATGTGACCT
TGGTGTTTGTAGTATACACAGTAAGGGGGGATATTTTCGTATTCAATAGATTGCCATCTCCCTATACAGAGATGTTCCTC
ATACAAACCAATCCAAATATGTCTAGGTCTATCCTTGGTATGATCCACTTGAACTTTAACCTTGGCCGTACTAGCTCTAG
TTCTTTTGATAGAAGTTGTATCTAGGTATAACACTTTACCCACTGATTCTAGAAGAGGTGTGATGAATTCCTTTTTGAAA
CAATGCCATGGTAGGCTCGGCAGCAGTACCCATATAAGAACAATAGGTGTTTCTTTTTCAGGTCTAAAGTTGGGATTCCA
AGCTTGTATTCTCATATGTTTGCCCTCAATGGTCATTCTTTGTTGTGTCCAAACAGTGTTATAATCCAATTCATTCTCCA
AATCAATAAACACATGCCTAGCATTATAATGAGCAATATTGACCCCCCCATTCAGCTGGGTCTGTAAGATGAAGCTTTTC
CTGATGAGTTCAATTTTCGACATGGTGGTACTGAATTTACCTATAAGGGTATATTTACAATCCACCGTTAATTTGTTCAT
GAAGTCATCCATATTATAAATCACAGCAGGTTGGCCCTATTTAGTAGTGTGTTTGGGAGGGACCAATTCTATAGAAGTTG
CATGTGTAGCATGAATTTGCCTAAGTGTCGCAGCCAACGTTTGTACCACTGTATAAGGAGCAGGTTCAGTACTCTGGTCC
TGTTTGATTTTTTGGTTCTCATTGATATTGCTAGGACCTTTCGATTGGTTGGGGTGATTTGTTTGCTGACCCTTCTGATT
GGATATGGTGTGTCTGTCGAAGTTGCTGGAAATTTTAGGGAATTCCTTGTGATATTTATTGGGTTCAGAATTCCCTCCAT
TATCAGGGAGTTGAGTTTGACTGTTATTATTTACACCAGTTTGCTGATGGGGTTCAGTATCTCCCCTGCCCTGTTGCTGA
ACATTCACCACAACATTCTTTTGCCCTTTTGCATTGACATTCACCTGGTCATCACTACTACTAAGACTAACCTCTTCTCT
ACAGGCATTAAAGTGAGAAAACTTACCTACTTGAGTGTCATCTCCATTCTGATTTCTACTTTCTGAGTTGTTTTTTATTG
TCTGCTGCTCCTGCATATGATCATTACCAAATTCATTAGTATAATTAATTGCTTTACCTGCTCTTTGGTGTCCACCAATG
CTAGTTCTTGTATCCATTGGTTTAAATCCAAATGAGAATTGGGATGAACTACCAACTTCAATCACTTCCAACGAAATAGA
TTGTGTATTGCCAAGTTGATCATTTAGGTCCTGACTTATTCTTGTATCTACATGCATTGAATTCTTCTCTATTTTTTGTT
GTTCTATTACGTGTTGGTCCTGTTTTTGACCATTTGTACCTTCACAATCTTGGGAACAAGTCCCCTGTTGTTCTTCTTCA
GGTCTGCAGTTGAGTTATTCATCCTCAACTTGTCTACTGGTTGCGAAATTCACTAAACTCGCCTGAATTTCATCCTGGTT
ATGTTCTGGAGTTATATTGATGGTTATATTGGCATGGTGGACCTCCTCATCCATAGAATAAGTTCCCCTAGTAGCGCCGC
CTTCACCCTGCAGCTTTTCGGTTGCTTGCTCACCGGAATTCTTGTCCCGTAGATTGGACGGTCCATTCTACTTGAAATTG
TAGTGATATGTATCTCTTCACCAGTTGAATAATCCCCAGTGTTCAAATCGCCATGAAATTTGTGGGACGGTGGACGAATC
TAATGGCGCGCGCATCTTAGACGATTTTTCGGCGAAGGTCCCAGAGATCGCCTCATCAGTTCTCTCAATTGGCAAGATGG
AATCACTTGATTTTTCAGTATATTGTATCCCTTGAGTAGTAGAATCATTCCCTCTAAACAACTTTGGATGAATCAACCTA
TCGCGACCTGGAGAAATAATTTTTTGAATCCCGTCCAGCTCCCTTTCTGAATTCGCGATATGCATCTCCTCATTGTTTCG
CAAATTCATGGAGTTGTAGGATGAATTAGGTGTTGATTGTTAGTGGGTTTTGTTCGTCTTCTCCAGGCACCTCCGATGGC
TTTGGTCCGGTGGCCTGTAAAGGCTCACCGACGGCTCACGCACCATTCCGGTTGAAGAGCTAGTCGTTAAAGCTATAGCT
GCTGTATAATTTTGAGAGAGTTCCTCTAGAGAGGGAAATTAGAGAGAGAGAAAAAATTGAAAAATGGGGAAGCGCTAAGG
TTGAGGGTTTAAGGTTTAGCATTTATAGTTTAGGGTTTAGGGTTGAGGATTTAGGATTAGGCTTTAGGATTTAGGGGTTA
GGGTTTAGGGTTTAGGGATTAGGATTTAGGGTTTAGGGTTTATTATTTAGAAATCAGGATTTATGATTTAGGATTTAGTG
TTTATGATTTATGTTTTGGGTTTTGAGTTACGGTTTAGAGTATAGGATTAAGGGTTTAGGGTTTAGGGTTTAGGGTTTAA
GGTTGGGGTTTAGAGTTTTTGGTTTTGGGTTTAGGTTTAGGTTTTAGGGTTTAGAGATTAGAGTATAGGATTAAGGGTTT
AGGGTTTAGTGTTTAGGGTTAAAGGTTAGGATTTAGAGTTTGGGGTTTAGGGTTTAGTGTTTAAGGTTAGGTTTTAGGGT
TTAGGATTTAAAGTTTAATGTTTATAATTTAGAATTTAGGGCTTAGGATTTAGGGTTTAGGGTTTAGGATTATGGTTTAG
GATTTAGGGTTAGGGTTTAGGGTTTAGGATTTAAGGTTTAAGGTTAGTGTTTCGAGTACATGTAGGTATGTTTGCATTGG
AAATATTCAAATTGCCTGCTGATATTTTTGAGTTCCTGTGTGTATTGTTGAATTTGCCAGGGTGGTGAGCTATTTTGATT
GATCCATTTGCTAAGAAGCTTCAAATCCACCTCTAAAATAATCTTCTTGTATCCATGTTGCAAGCACCAATTTGCTCCAT
GAGTGGCTGCCTGAATCTCTACTTTATTATTGGTACCAAACCCAAGAGGTATGGCATATGCATAGATCATATTGCCTTGG
TCATCCCTTAGAATTCCTCCTCCCCTAATTTTACCTGGATTGTTAAGGGCACTACCATATGTATTCAGTTTGTACACACC
CCTTGTAGGTTTGCCCCACCAGACTGAAATTACCTTAAGTTCATGCCTGCAGTTTTCTAACATGCTGATCACTTCCTTCC
AATTACCAAGCCATTGCAGGTATGGGAACACATTGATGAATAATTGCATCATGTCCTTGAATATGAGGTACTTGACTCTA
CCAATACTGGACTGCTTTCCTTCATATTTTACCGAGCACCTGTTTTTCCACAGATTCCAGCAAGTGAAAATGGGGAGGGC
CTGATTTAAATGTTTGTGAGTCTCATTGCTGTGTTGAATACTTCTCCAGGTCACCAACAAACTTCTCAGAGTTGTGGATG
AGTGCTTGAATCCCATCAGTGTTGCATGGAACTTCCAGATGTGATTGGCGAAATTCCCAGATACAAGAATGTGGTCAATT
TCATCCTTCCCTGGTCTGTGACAACAGTAACAGTTGGCTGGCTCAATTCCAAAGCTGATTAGCTTTTCGTTGGTTGGCAA
TTTTCCCCTCAAAGCTCTCCAAATACAGAAAGACACTTTGAATGGGAAGTTTTTATGCCATATGAAAGTGTTGATCAGAT
CCTTGGCATGTTTTTTCCTGATAATTTCCCATGCAGATGAGATAGAAAATTGGCCAATGTCTGCAGGAATCCAGATTCCT
TTATCAGGAACATATTCATGGTGTTGAATATTAGTATTCAGGATGAGTGAGACCATGAGAGGGGGAGCGTGTTGTCTCAC
TAAGCTTTCCTTCCATTGTCATTCTTCAATAAAATGTGATACTTGAGATTATTCAAGCTAGAGATATTATCACTGTAATC
AGCCAAAGGTCCATTCCCAAGCCAATTATCCCACCAAAAATGACAGCTTCCTAAGTGAATTTTCCATATGATGTGAGGCT
CCACTTCAGGTCTGTTTCTGAGTAGGTATTTCCAAAACAAGGATTGTCCAGTGTCCTATTTCTTGGCCACTGGATTGGCT
CTTTGACAATACTTGTCTTTTAAAAATTGTCCCCATAGAGAAATTTTTGTTCTGAAGGTCCACCACCGTTTATATTGAAA
GGAAGTACAAATATCAAAGAGAAGTCCCACCCCTATACCACCCTCATCAGTAGGATAACAGAGTGTTTCCCATGAGGCCC
AATGATACTTTTTCTTTTCTTTGTCCATTCCCCAGAAAAAATCAGCAGTTATGCTCTTCAAATAGTGTGTGGTTGTTTTA
GGAGGAGCAATAGCAGCCATTGTGTGGATAGGAATAGATTGCAACACATGCTTCACAACTGTGACTCTACCTCCAAAACT
TAAGATTCTGGATTGCCAACCACTAATTTTCTTAATCACCTTGTCCACCAAATCAGAGTAATATATAATCCTCTGTCCAC
CAATGTACAGAGGACAACCCAAGTAATTAATGGTACATTTTTTCCTACTACACCCTGTGGTCTCCTTGATCATAACAATG
ATATTAGGATTGGTATTTCAAGGGACCAAAATATGACTTTTGGACTTGTTTAGGAGTTGATCAGAGACTGCCTCATAAGT
AGAAATTGTCTTCATGATAAGGTGCAAAGATTGTCTTGTCCCTGATGTGAAAATAATAATATCATCAGCAAAGCTCAAAT
GGTTAATCTGAGGACCTCTGAGTTCCATTTGAAACCCCTTGTACACCTGATTTTGATGAAGTAGATTCAGCATTCTTGAT
AATACCTCAGCCCCCAAAATAAATAGGGTTGGGGATAGGGGATCACCTTGCTTGAGACGTCTTGTGGAATGAAAAAATCC
ATGCCTTTTGCCAATAATGATCACAGAGTACCAGTTGTTGCTCATAATTCTCCAGACTCTGTCTATAAAAAGTTCACCAA
ACCACATTTTCCTCAATACCAGGCAAGTATAGGACCAAGAAACCCTGTCATAGGCTTTGGTCATGTCAAGCTTGATCACT
ACATTATCTCCTTCTTCTTTCCCCAACATTGTTTTTGTTTGAGTGTTCCTGCATTGCTAGATTAGTATAATTATTATGAG
TAGGGATGCTAGATAATATAGCTGTTGTGGGAGGTGCCTACTGCATAGTGTCCTTGGTTGCTTTATATTGTGGTGAAACA
GGTCTCCATGCTGTTTTGGGTGGTGGTTGCTCTCGGTTTTTTGTTTGCTTCCTTTTCTGAACTTGCCATTGCTCGTCTTG
AACTATAACTTCTTGTTCATGTTGGGTCTACCTCCCTTTCCTGGTTTCCTGCTGCTGATTTGTGTGTTGCTGCTGTACTT
GATTTTGCCTTTGGGATTCACCATTTATGTATTCCTTTTCTTGCATTATGTGCTGATGGTCTTGTGGCTTTGTACCTGTT
TCTGTTATACCACTGCCCTGTCCAGTCTTTGTTTTGTTTTGTTTTTCAACTTCCATTTCTTTCCTTCTTTTGAAATCCTC
ATCTCTCCTTTTAATTGTGCACACATTATCCATGTGCCCTTGATGTTTACAATACATACAATAATTTGGAATGCCTTCAT
ATTGGACTTTTTACCATCTCCCTTTGTTTGGGTCAGAATTCTTGAACCCTATCCAAATGTGAGGGGGTCTTGCTTTGGTA
AGGTCAACCTGGACTCTCACCCTGGCCATACTGCCTCTAGTCCTTCGGGAGGTTGGGGAGTCTAAGTACAAAACCTTTCC
AATAGATTCCAAGAGAGTAGTCAATAGGACTTTTTTCTAACAATGCCAAGGGAGCTTCGATAAAGCTACCCAAATAGGAA
CTATAGGAGTTTCTTCTTCCAGTGTAAAATCAGGAGTCCATGCTTGAATTCTCATTATTTGACCTTCTATACTCATCTTT
TGCTTAGTCCACACCGTAACATAGTCAAATTCATTATCAAGATCAATGTACACATGTCTAGAAATATAGTGACTAATTTT
CACTCCCCCTGTTAGCTGGGTCTGAAGGGTGAATCTTCTTCTAATCAATTCCATTTTGGGCATGGTGTTGGAAAAAATGC
CCACTAAAGTATGTTTACAAAATTCCGTCAACTTAACACTATAATTAGACTCTTCAAGTAAAATAGCAGGTAGCCCTTGT
CTAACAGTATGTATAGGTTCATTCAATACAATAGGGATTTCATCTTTGGCTTGACTGTACCGTAGACGAGCAGCAAATGA
TTGAACAATGGTGAAGGGAGCTGTTTCAGGGGTTCAGTCCTATTTGTTAATGTTTTGATCTTATCTTTACTGTTGACCAT
GTGGTTGTTTTCCGTTGTCCTGAGCAGGATCATTGTTCACCTTGGAAGTATCATCTCTATTCTTTTGGATATTAGAGTCA
TACCTAGTATAATTGTTAGAAATCTTAGGAAAGTTGTTGTAGTAGTCCATGTTAGCTTTGTCATTGCTACCTTAAGTTCT
AATTTTGCCTCCTTGTTGGTCTATTTCCTTAGGCTGGTCCTGCCTACCTTCTTTGTCTTTTTTATTTTAGTTTTGTACCT
GTTTCGACACTACAACAGTCCTACTGATGTGCTCATTTACCACATTGTGTACATGAGCTTCAGTGTTAGTAATCATCGAT
TGAGTCTTAATATTTGTAACTGAATGCCTTGCCTTTAGACTACTTCTATTGGTCTGTTTGATCCTTCCTTTGTTGCTGCA
CTTGTCTGATTTCATTAGTTGGCTTATCTTTTATTGTTGTGATCTGCATGCTATAGGTAGTGGGGGCTGGAGTTATGTTA
GTGGAGTTACCTTTAATACCAAATGAAAAATTAGAAGAGTGAGCTTCATCAGATGAATTATCAGAATTGAAAAATTTTGC
AGCTTGATCATTGGCCTGCTGTTCAACCACATTATTTTCCTGCATTGCATTGCCTCCATTTTGTGGAGTTCTTTCCCCTA
ACTAAATATTTGCATCAGGTTGGATGTTAATTTTTGCAGCTCATACTAGTAATGAGCCACTCCCTTCAATGTTATGCATA
TTCCGACTTGTTCCTTCATGGACATCCTTCATAGACTCATGTGATTGAATAACATGATTGCTAGTGGCGTTTACTCCATC
AATATTGCTTGAAATCTCTGAAATATGGATGTCCAAAGGAGGGGAAAAGTTTACAATCCCAGAATTTTCATGAACTCCGG
CTACCCGGGCTTGATTTTCACCGGAATTCTCCCCGCCGGCGATTCCACCGTCCATTTGGACTAAAATTTTTGTAGGATGT
ATGCCATCATGAGGGGAGTAATCCCCAATAGTTGGTTCATCTCGAATTCGACCGGAGGTGGCTTGACATTGACGGCGCCA
CTCAGGCAATTCATTCGCGATTCTCGCTGAAATAGCTTCACGATTGCTGTCGATTGGGACGGTGGAATCGAATGATTTTT
TCTTTGTTGTAGATCATGACTAGTAGATTCCATGTGCACTAACACTTTTCCGTGATTAGATCCAGTAGCTTCGTGGAAAT
GAATGTTTTAATTCCTTCTAGCTCCCTTTCCAAAAATGTTGTGTTGACCGCATCTCTATCTTGTGATTTCCAGGAGCTAT
GGGATGTATAATGGAACGTGGATGACTGGGGTTTGTTGCCAATGTCATGGCGCTTCGATTGACCTTGGTCTGGTGGCCGA
AGGAGCTCCACCGGCGGCTCACGCGCCATTTTGGCGGTGTGCGTGTCTGTTGAGTAGTTAGTCGTTAGAGACAGCTGCTG
GAGCATTTTTCTTAGTTAGAGAAAATAGAGAGAGAAATGTTTTTTGAAATGAAGGTGCGGTAGGGTTTAGAGTTTAGGGT
TTATGGTTATGTACAGGGTTTAGGGTTTAATGTTTATGTTTTATTGTTTAGGGTTTCATGTTTTGGCTTTAAGGTTTAGG
GTATAGGGTTTTAGGTTTTAGGTTTAGGGTATAGGGTTTTAGGTTTTAGGTTTAGGGTTTAGGGTTTAGGGTTTAGGGTT
TAGAGTTTAGGGTTTATGGTTTAGCATTTAGGTTTTAGGTTTAGGGTTTAGGGTTTATGGTTGATGGTTTAGGGTTTAGG
GTTTAGGGTGTAGGGTTTAAAATTTAGCATTTAGGGTTTTGGGTTTATGGTTTAGGGTTTAGCGTTTAAAGTTTAAGGTT
TATGGATAAGGGTTTAGGGTTTATGGTTTAAGTTTTAGGGCTTAGGGTTTTCGGTTTTGCGTTTTGGGTTTTGGGTTGTA
GGTTTAGGGTTTAGGGTTTAAGGTTTAGAGTTTAGGACTTAAGGTTTAGGGCTTAGTTTTGGGGTTTAGGATTTAGGGTT
AGGGTTAGGGTTTAGGGTTTAGGGCTTAAGGTTTAGAGTTTTGATTTAGGGTTTAGGGTTTAGGGTTTAACATTTATAGT
TTAGGATATAAGGTTTAGGGTTATGGGTTTAGGGTTGAGGGTTTCAAATTGTAGGTTTATAGTTTACGGTGTAGGGGTTA
GGCTTTAAAGTTTAGGGTTTAGAGTTTAGGATTTAGGGTTTAGGATTAGGGTTTAGTATATAGGCTTTATGGCTTAGGTT
TAGGGTTTAGGATTTATGGTTAGGGTTTAGGGATTAGGGTTTAGGGTTTAGGCTTACTGTTTCAGATTTATAGTTTACGT
CATAGATTAGGTTTTAGGATTTATGGTTAGGGATTAGGGATTAGGGTTTAGAATTTTAGATTTAGGATTTAGGGTTTAGG
GCTTAGAGTTCAGTATTTAGGGTTTAGGGTTGAAAGTTTGGATTTAGGGTTTAAGGTTAGGGTTTAATGTTTAAAGTGAA
GGGTATAATGCCTAGAGATTAGGATCTAGGATTTAGGATTTAGGGTTTATTGTTTAAGTTTAGGGTTTAGGGTTTATCAT
TTAGTGTTTCGGATTTAGGGTTTAGAATTTAGTGTTAGGTTTTAGGGTTTTGGGTTTAGGGTTTAGGTTTAGTGTTAGGT
GTTAGGGTTTTGGGGTTAGGGTTTTTGGTTTAGGGTTAGGGTTTATGGTTTATGGTTTATGGTTTACGATTTAGGGTACG
GTTTAGGGTTTAGGGTTTTGGATTTGGGGTTTAGAATTTAGTGTTTATGGTTATGTATAGGGTTCAGGGTGTAAGGTTTA
TGTTTTAGGGTTTAGGGTTTCACGTTTTGGGTTTAGGGTTTTAAGTTGTAGTTTTAGGGTTTAGAATTTAGTGTTTATGG
TAAAGGGTTTAGGGTTTAGCATATCAGTTTTAGGGTTTTTTTTATTTTTATTTTATTTTAACGACCCTTGGGGGTTCAGG
GGCTTAGCAACACCCCAGGCCTTAGCATAAATAAAAATAGAAGTACAAGGAGGGGGACATAAACCTAACCTCCGAACCTA
TGATGGTTTTGTAGTCGACTTACCTAAAGGTTAGTCAACTCATCACCTTACAAAAAAAGGTAAACCAAGATACTAAGCAC
CTAAGAGAGGATTCCTCTCACTACAAAATATCTAGGAATTTTAAGTAAGGGAGACTCTCCTGTTACAATATCAAATTAAA
CCTATACCTATTCAAATGAGCTATGCTTTTAAACCATAGCTAGGTTGAAAAGGCTTGAACCAACTCAAGGTGGTTCTTTG
ATCCTCTTGATTTTCCTTCTTCTAAAATTTGCCATCTCGATCATGTCTAATTGATAATATGCTCTTGCTTCTTTTGGTAA
TTGTTGATTGTTGCAATATATTTAGGGACTTGTAATTTTGTGACTTTGCTTTGATAGAGAATCAACCACATAATTGGCTT
TCCTGAAGGTGTCTATTCATCTAAAATTATGTGTTTGTCTGATGAGATCTTGGAGTTGTTGTAGCTGTGTGTTAATACTC
CATGGAGGTCTGGCTTTCAACGTGATCCAGTCCACCAGTAGCTGTGTATCCACCTCCAAAAAAACACTCTTGTAGCCTAG
TTGAAGTACCCATGCCATTCCAAATATTGTTGCTCATATTTCAGCTTGGTTATTAGTGCTTTCCCCCAAAGGTGTAGCAA
AAGCTAATAACATTTCTCCGTCTTGATCCCTTAGGATAGCACCAGCTCCAATTCTGCCAGTGTTGCTTAGTGCACTGCCG
TCCATGTTGATTTTGACCCATAGATCTGGAGGTTTTTCCACTTAACAAGAATCACTTGGGTGTCATGAGTACAATTTTCA
CCCAGCTGAAACAATTACTTCCAGTTTGAAGGCCATTTGATTTGGAGGAAAATTGTGTTCATTACTTTGTAGTTGTCCTT
GTAGATTGCATATTTGACTCTACTAACATTGGATGCTTTGCCTCCATATTTACTAGCGCAACAATTCTTCCAAAGGTTCC
AACAAATGAATATTGGTGTAGCTTGTAGTAGTAGTTTATGTGCTTCATTGTTGTACTTAGCTGATCACCATTGGACGATG
AGCTGAGGTAAGGAACTGTGATCTGTTATGATTCCAGTAGCAGCAGTAAAGCTTTTCCACACGTTGGTAGCAAAGTGTCC
ATTGTTGAAGGTGTGCTCCATAGTATCTAGCCCTGTCCTGTAATAGCAACAAAAACAATTTGCAGGCTCATTGCCAAAGC
TGATTAGTTTTTCGTTAGTAGGAAGTTTACCACGTAAAGTTCTCCACAAAAGAAAAGAAGTTTTAAAAGGAATACTCTTG
TGCCAAATGAATGTATTGAACATCGTTTTGGTCCTGTTCTCCCTGATCTTATTCCATGCAGAAGAACATGTAAACTTTTC
ATCACTGTTGAGTTTCCAGATGGCTTGGTCAGGGATATCCTACTGTATATAGGGCTTTGTGGACAATATGTCTGCGAGGT
AATTGCTAGGAGCTAGTTGAGTGAGCGTGTTCAAGTTTCATTGTCCCCCGACCCAAAATTCTGCTACAATGATATTGTTG
AGTCTATTATTGTCAGAGGAGAACTGAGCAAGAGGTCCAACACCAAGCCAATTGTCCCACCTAAAGGAGCAATTGCCTGA
GTTGAGCTTCCACAGAATGCAATCCTCAACCATATGTTTATTATGCATCAGATGTTTCCAAGTTAGGGATTCTCTTGTGT
CACATTTCTTGCTAATAGGATTGGATCTTTGAAAATATTTAGCCCCAAAAGGTTTGTTTGGATCTAAAGCAACACCATTG
TTTGTATTGGAAAGCCTTGCTTAAGATTTCACATGCCAATACCTCCCTCATCATAAGGAAAGCTTAAATTTTTCCAAGAA
ACCCAATGGTATTTTTTCCTCTCTTTCCTCCATCCCCAGAAGAAGTCAGTCATGATACTTTGAACTTGTTTTAGGACAGT
AACAGGGGGGGTCACTGCTGATAAGAGGTGGATAGGTAGAGATTGTAACACATGTCTGACAAAAATTGTTCTACCACCAT
AGCTCAACAATCTTGTTTGCCAACCTGTAATTCTACATAACAATTTGTTAATAAGGTCAGAAAAATAAATAATTCTTGGT
TTACCAACAAATAAAGGGCAACCAAGATAAGTAAGAAGGCCCTCCTTCTATTTGAAACCAGAGATCCTCTTGATCCTATC
CCTAGTGCTATTAAAGGCACTAGTTTGGACCATGAAGTGGCTTTTGTCACTGTTAATAAGCTGGCCTGAGGTCTCTTCAT
AAGTCTTCAGGGTTTGCATAATGAGCTTGAGAGTTTTCTACCTTCTTGAAGTTAAGAGTATAATATCATTAACAAAGCTT
AAGTGGTTCACTTGGGGACCCCTTGGTTCTATGAAAAAACAAAGTAATCTGGATTGTTGTGGAATCTGTTTAAGGATCTG
GACAGGACCTCTACGCCTAAAATAAATAGGGCCGGGGATAATGGATCACCTTGTTTGAGACCTCTAGTGGAGTGAAAGAA
ACCATGTCTTTTGCCATTGACCATAATAGAATACCAATTGTTAGCCATGATCCTCCAAACCATATCAATTAAGACCTCAG
CAAACCCCATTCTTCATAACACCAAACAAATATAGGACCAAGAGACCCTATCATATGCTTTAGCCATGCCTAATTTAATA
ACAACATTGCTCCCAATATTTGGCTTCTTAATCTGATGAATGATCTCTTGTGCTAGCATAGTTTTTTCTGATATGCTTCT
CCCTTTGACAAAACCAGATTGGTTCGGAGAAACCAAATTAGGTAGAATAGGACCAAGTCTAGAGCTCACTATTTTAGATA
TGATCTTGTTAGTGAAGTTGCTAAGACTGATAGGCCTGAATTCAGTGAGTTTCTTGGGGTTGTTCACCTTAGGAAGAAAA
ATAATGAAAGAGTGAGAAAAATATTTGGGAATCATTTGACCACTAAAGAATGCATGGATGACATCAAGGAGGTCATGCTT
AATAATATTCTAACATTTTTGAAAAAAATATTCATTCATTCCATTCGGACTAGCTGCAGAGTTAGGATTCATAGAAAAGA
CCACTTCTTTCAACTCTTCCATGTTAGGCATGATGGTCACACTATTATTCTGCTCCTGATTGACCATCCTAGGAATACAC
TCCAATGCATCCTCATTGATGAGTTTGTTTTCCCCTGTAAATATTTCCTGAAAATGGTCGCAGGCAGATTCAGCAATAAT
ATCATCTCTCTGTATCCATTCCGTATCTCCCCTGATAAGCTTGTAAATGAATAACTTCCTTCTTCTTCCCCTTATCAGAG
AGTGGAAATATTTTGTGTTGCAGTCACCCTCTTTGAACCAATGTAATTGAGTGTTTTGTTTCAACATGGAATCTTCTATC
TTCAAAAATCTGATATACTCTGCATTGAGTTCATGGAGAACAACCCTGTTGGTATCACTGTGCTCTTGAATTAGATTCTC
CTTTGCAGTTCTAACCCTCTCCTCATACTCTCTGACTTTAGTGAAGATGTCCCAAAATTCCTTTCTAGACCAGTTACTAA
GAGTGTTAGCCAACCTTAGTTTTAAGGTTTAGGATGTATGGTTTAGGGTTTAGAGTTTAGCGTTTATGGTTAAGGGTTTA
GGGTTTAAGGTTTATGGTTTAATATTTTGGGTTTAGGGTTTTGGGTTTCAGGTTATAGGTTTAGGGTTTTAGGGGTTAGC
ATTTAGGATTTAGAGTTTAAGGTTAACAGTTTAGGATTTAGGGTTTAGGGCTTTGGTTTGGAGTTTAGGGTTTAGGGTTT
AGAATTTAGTGTTTAAGATTTAGGGTTTAGGGTTTAGCATTTAGAGTTTAGGATTAAGGGTTTAGGGTTTTGGGTTTTGG
ATTCAAGTTTTTGGGTTTTGGGTTATAGGTTTAGGGTATAGGGTTTAGTGTTTTACGTTGTAGTTTTATAGTTTAGGGTT
TAAGGTGAAATGACCCAAAAAGTTCTTAAAAATGTGCTTCGGAAGTTACCGGAAACTTGTTTAGCTATATATAAAATAAA
AAAAATCCGTTTAATTTTACGAAAATCCGACTTCATATTCTTATTTAGGGAGTCAAATTGAGTCGGAAATGGGTCTAACC
CGAATTTTAGAGCAACCGTATCAAAATCCGAAATTTCCAAGTGAAGCCTTTTTCGAGGGTCTACTTTGGAGGGTCATATC
TCCTAGCACACAAATTATTGGGTGGCCAATAACATATCCATGG
>mtp2112.scaffold_4
GCTGCTTTGGAGAAATCAACAAGTGGAGAGTGCTACTTGGGAGGCCGAAGCGGACATGCAAAGACGTTATCCTTATCTAT
TCAACTCCACTCAAGCCTAAGGTATTAAATCAAGTCCTTTGTACTCCATTGAGTCTTACATTTCTGCCCCTGAATCATTA
ATGTGCATATATGTTTAAATTAATGAGTTATGGATGTTTTACACTAAGTTTTGAAACCTTGAAGTGATAATTAAATAAAA
TTTTTGCATTCATGTTGGGGCTGATATGTTCTTACTAAGTCTTGCCTTGTACGTCTCTTCCATATTCGGGGACGAATGTT
CCCAAGGGGGAGATATTGAAATAACCCAAAAAGTTCTTAAAAATGTGCTTCGGAAGTTACCGGAAACTTGTTTAGCTATA
TAAAAAAATTCCGCTTCGTTTTTCGAAAATATGACTTCATATTCTTGTTTAGGGGGTCAAATTGAGTGGGAAATGGGTCT
AACCCAAATTTTAGAGCAACCGTATCAAAATCCGAAATTTCCAAGTGAAGCCTTTTCGAGGGTCTAGTTTGGAGGGTCAT
ATCTCCTAGCACATAAATAATTGGGTGGCCCATAACATATCCATGGAAAGCCCTTGGAGTTATATACCTAACGCACTTTG
TTTCATCTCATTCGAAGTTCGGACGAAGAAGTTATCCCCATTTTCGTAAAATCTGCCGGCAGGAAATGCAATTTCCAGTG
AGCATTTTTACTGTTCACCCGACTCATTTTTTTTTCTAAGTGTTGGATCATTTTTCCAAAGGGCATATGTTATTTCCTAT
ATACCATTAGTTCAATTTCCATCTCTAAAACATTTCCCNNNNNNNNNNNNNNNNNNNNNNNNNNNNNNNNNNNNNNNNNN
NNNNNNNNNNNNNNNNNNNNNNNNNNNNNNNNNNNNNNNNNNNNNNNNNNNNNNNNNNNNNNNNNNNNNNNNNNNNNNNN
NNNNNNNNNNNNNNNNNNNNNNNNNNNNNNNNNNNNNNNNNNNNNNNNNNNNNNNNNNNNNNNNNNNNNNNNNNNNNNNN
NNNNNNNNNNNNNNNNNNNNNNNNNNNNNNNNNNNNNNNNNNNNNNNNNNNNNNNNNNNNNNNNNNNNNNNNNNNNNNNN
NNNNNNNNNNNNNNNNNNNNNNNNNNNNNNNNNNNNNNNNNNNNNNNNNNNNNNNNNNNNNNNNNNNNNNNNNNNNNNNN
NNNNNNNNNNNNNNNNNNNNNNNNNNNNNNNNNNNNNNNNNNNNNNNNNNNNNNNNNNNNNNNNNNNNNNNNNNNNNNNN
NNNNNNNNNNNNNNNNNNNNNNNNNNNNNNNNNNNNNNNNNNNNNNNNNNNNNNNNNNNNNNNNNNNNNNNNNNNNNNNN
NNNNNNNNNNNNNNNNNNNNNNNNNNNNNNNNNNNNNNNNNNNNNNNNNNNNNNNNNNNNNNNNNNNNNNNNNNNNNNNN
NNNNNNNNNNNNNNNNNNNNNNNNNNNNNNNNNNNNNNNNNNNNNNNNNNNNNNNNNNNNNNNNNNNNNNNNNNNNNNNN
NNNNNNNNNNNNNNNNNNNNNNNNNNNNNNNNNNNNNNNNNNNNNNNNNNNNNNNNNNNNNNNNNNNNNNNNNNNNNNNN
NNNNNNNNNNNNNNNNNNNNNNNNNNNNNNNNNNNNNNNNNNNNNNNNNNNNNNNNNNNNNNNNNNNNNNNNNNNNNNNN
NNNNNNNNNNNNNNNNNNNNNNNNNNNNNNNNNNNNNNNNNNNNNNNNNNNNNNNNNNNNNNNNNNNNNNNNNNNNNNNN
NNNNNNNNNNNNNNNNNNNNNNNNNNNNNNNNNNNNNNNNNNNNNNNNNNNNNNNNNNNNNNNNNNNNNNNNNNNNNNNN
NNNNNNNNNNNNNNNNNNNNNNNNNNNNNNNNNNNNNNNNNNNNNNNNNNNNNNNNNNNNNNNNNNNNNNNNNNNNNNNN
NNNNNNNNNNNNNNNNNNNNNNNNNNNNNNNNNNNNNNNNNNNNNNNNNNNNNNNNNNNNNNNNNNNNNNNNNNNNNNNN
NNNNNNNNNNNNNNNNNNNNNNNNNNNNNNNNNNNNNNNNNNNNNNNNNNNNNNNNNNNNNNNNNNNNNNNNNNNNNNNN
NNNNNNNNNNNNNNNNNNNNNNNNNNNNNNNNNNNNNNNNNNNNNNNNNNNNNNNNNNNNNNNNNNNNNNNNNNNNNNNN
NNNNNNNNNNNNNNNNNNNNNNNNNNNNNNNNNNNNNNNNNNNNNNNNNNNNNNNNNNNNNNNNNNNNNNNNNNNNNNNN
NNNNNNNNNNNNNNNNNNNNNNNNNNNNNNNNNNNNNNNNNNNNNNNNNNNNNNNNNNNNNNNNNNNNNNNNNNNNNNNN
NNNNNNNNNNNNNNNNNNNNNNNNNNNNNNNNNNNNNNNNNNNNNNNNNNNNNNNNNNNNNNNNNNNNNNNNNNNNNNNN
NNNNNNNNNNNNNNNNNNNNNNNNNNNNNNNNNNNNNNNNNNNNNNNNNNNNNNNNNNNNNNNNNNNNNNNNNNNNNNNN
NNNNNNNNNNNNNNNNNNNNNNNNNNNNNNNNNNNNNNNNNNNNNNNNNNNNNNNNNNNNNNNNNNNNNNNNNNNNNNNN
NNNNNNNNNNNNNNNNNNNNNNNNNNNNNNNNNNNNNNNNNNNNNNNNNNNNNNNNNNNNNNNNNNNNNNNNNNNNNNNN
NNNNNNNNNNNNNNNNNNNNNNNNNNNNNNNNNNNNNNNNNNNNNNNNNNNNNNNNNNNNNNNNNNNNNNNNNNNNNNNN
NNNNNNNNNNNNNNNNNNNNNNNNNNNNNNNNNNNNNNNNNNNNNNNNNNNNNNNNNNNNNNNNNNNNNNNNNNNNNNNN
NNNNNNNNNNNNNNNNNNNNNNNNNNNNNNNNNNNNNNNNNNNNNNNNNNNNNNNNNNNNNNNNNNNNNNNNNNNNNNNN
NNNNNNNNNNNNNNNNNNNNNNNNNNNNNNNNNNNNNNNNNNNNNNNNNNNNNNNNNNNNNNNNNNNNNNNNNNNNNNNN
NNNNNNNNNNNNNNNNNNNNNNNNNNNNNNNNNNNNNNNNNNNNNNNNNNNNNNNNNNNNNNNNNNNNNNNNNNNNNNNN
NNNNNNNNNNNNNNNNNNNNNNNNNNNNNNNNNNNNNNNNNNNNNNNNNNNNNNNNNNNNNNNNNNNNNNNNNNNNNNNN
NNNNNNNNNNNNNNNNNNNNNNNNNNNNNNNNNNNNNNNNNNNNNNNNNNNNNNNNNNNNNNNNNNNNNNNNNNNNNNNN
NNNNNNNNNNNNNNNNNNNNNNNNNNNNNNNNNNNNNNNNNNNNNNNNNNNNNNNNNNNNNNNNNNNNNNNNNNNNNNNN
NNNNNNNNNNNNNNNNNNNNNNNNNNNNNNNNNNNNNNNNNNNNNNNNNNNNNNNNNNNNNNNNNNNNNNNNNNNNNNNN
NNNNNNNNNNNNNNNNNNNNNNNNNNNNNNNNNNNNNNNNNNNNNNNNNNNNNNNNNNNNNNNNNNNNNNNNNNNNNNNN
NNNNNNNNNNNNNNNNNNNNNNNNNNNNNNNNNNNNNNNNNNNNNNNNNNNNNNNNNNNNNNNNNNNNNNNNNNNNNNNN
NNNNNNNNNNNNNNNNNNNNNNNNNNNNNNNNNNNNNNNNNNNNNNNNNNNNNNNNNNNNNNNNNNNNNNNNNNNNNNNN
NNNNNNNNNNNNNNNNNNNNNNNNNNNNNNNNNNNNNNNNNNNNNNNNNNNNNNNNNNNNNNNNNNNNNNNNNNNNNNNN
NNNNNNNNNNNNNNNNNNNNNNNNNNNNNNNNNNNNNNNNNNNNNNNNNNNNNNNNNNNNNNNNNNNNNNNNNNNNNNNN
NNNNNNNNNNNNTAATCTTAAACCCTAAACCCTAAACCCTAAACCCTAAGCCCTAAATTCTAAATTATAAACGTTAAACT
TTAAATCCTCAACCCTAAAACTTAACCTTACACACTAAACCCTATACCCCAAAATCTAAACCCTAACCTTAAACCCTAAA
CACTAAACCCTAAACCCTTAATACTAAACTCTAAACCGTAAAACCTAACCCTAAACCCAAAACCAAAAATTCTAAACCCA
TACCCTAAACCCTAAACCCTTAATCATATACTGTAAACCCTAATTCAAAACCCTAAACCTAAATCATAAACACTAAATCC
AAAATAATAAATCCTGATTTCTAAATATTAAACGCTAAACCCCTAATTTTTAACCCGAAACACTAAATCCAAAACCTAAA
CCCTAAAATTTAATCCCTAAAACTAAACTTTTAACCAAAATCTCTAATCTCAAAATCCTAAACCCTAAACCCTAACCCTA
AAAGTTAAACCCTAAATTTAAAACTCTAAGACCCAATCCCTATAACCTAAACCCTAAACACTAAATCTAAACCCTAAACC
CTAAACCTTAAACCCTAAACACTAGAACCTACACCCTAAACCATAAACTATTAACCCTAAACCCGAAACAATAAACTCAA
ACCCTAAACCCTAAACACAGAACCTAAACCCTAACCCTAAATCCTAATCTTAAACCCTTACATTAAAGCCTAAACCCTAA
CCTTAAACACAAAACCCTAAACCCTAAACCCTAACCCTAAATCCTAAACCCTAAACCCTAAACCCTAAACCCTAAACCCC
AAACCGTAAACATAAACCCTAAACCCTAAGACTAAATGTAAAACCCTAAACCCTAACCCTAAATCCTAAACCCTAAACCT
AAACCCTAAACCCTAAACTCTAAACTCTAAACCCTAAACCTAAACCCTAACCCCTAAACCCTAACCATAAACCTGAACCC
TAACACTAAACCCTAAACCCTAACCCTAAACTTAAACCGTAAAACATAAATCCAAACTCTAAACCCTTAATCCTAAACCC
TAAAGCTTAATCCCAAAACCCTAACCCTAAACTTAAGCCATAAACCCTAAATCTTAACCCCTAAAGGCTAAATCTTAACC
CCTAAACCCTAAACCCTAAACCCTAAACATATAACCTAGAACCCTAAACCCTAAATCCTAAACACAAAACCCTAAATCCT
AAACCTAAACCCTAACCCTAAACCATAAACCCTAAACCTTAATCCATAACCCTCAACCCTTAATNNNNNNNNNNNNNNNN
NNNNNNNNNNNNNNNNCGTAAACCCTAAACCCTAAACCTTAAACTCTAAAGGCAAAAACCCTAAACCCTAAACCCTAACC
CCTAAACCCTAACCTCTAAACCCTAAACCTACAACTTGAAACCCTAAACCCTAAACCTTTAAATCAAAACCCTAAACTCA
AAACCCTTAAGCATAACCTCTAAACTGTACACCCTAAACCCTAAACCCTAAAACATAAACCTGAAGCCCTAAACCTTAAA
CCCTAAATTTAAAACCCTAAACCATAAACCCTTAACCATAAAACTTAAACTATAAACCTAAACCCTAAACCCTAAACCCT
AAAGACAAAACCTTAAACCCTAAGATTAAAACCCTAAACCCTTAACCATAACCTCTAAATTCTAAACCCTAAACCTTAAA
CCCTAAAACTTAAACCTTAAACTCAAAAGGTTAAACTCTAAACCCTAAATTTAAAACCCCAAAACCCTAAACTCTAAACG
TTAAACCCTAAACCCTAAACCATAAACATTAATACCTAAACCCTAAAGCCTAAAACCTAAACCCTAAACCCTAAACCCTA
AACCTTAAACCCTAAACCATAAATACTAACCGTAATCCCTAACCCAAAATCCTAAAACCTAATCCTAAACCCTAAACCCT
AAACTCTAAACCCTATGCCCTAAATTCTAAATTATAAACGTTAAACTTTAAATCCTAAACCCTAAAACCTAGCCTTAAAC
ACTAAATCCTATGCCCCAAACTCTAAACCCAAACCTTAAACCCTAAACCCTTAATCCTAAACTGTAAACCCTAAAACCTA
ACCCTAAACCCAAAACCAAAAATTCTAATCCCTATCCTTAAACCCTAAACCCTAAACCCTAAACCATCAATCATATACTA
TAAACCCTATTTCAAAACCCTAAACCTAAATCATAAACACTAAATCCTAAATCATAAATCCTGATTTCTAGATATTAGAC
CCTAAACCCTAAATCCAAAACCCTAAACAATAACCAATAAATCCAAAATCCTAACTCTAAATTCTAAACCCTAAACCCTA
AATCCAACTATAAACCCTAAACTCTAAATCTTTACCCCTAAACCTTAAACCACCAACCCAAAACCCTAAGCTCAAAACCC
TAAAACTGAAACACTAAACACTAAACTTTTAACCCTAAAATCTAAACAATAAACCCTAAACCTCAAAACACTAAACCATA
AACCTTAAACCCTAAACGCTAAACCCTAAACCTAAACCCTAAGCACTAAATTCTAAATTATAAACGTTAAACTTTAAATC
CTAAACCCTAAAACTTAACCTTAAACACTAAACCCTATACCCCAAAATCTAAACCCTAACCTTAAACCCTAAACACTAAA
CCCTTAACCCTGAATACTAAACTTTAAACCCTAAAACCTAACCCTAAACCCAAAACCAAAAATTCTAAACCCATACCCTA
AACCCTAAATCCATACCTTAAACCCTAAACCCTTAATCATATATTGTAAACCCTAATTCAAAATCCTAAACCTAAATCAT
AAACACTAAATCCAAAATCATAAATCCTGATTTCTAAATATTAAACCCTAAACCCTAAACCCTAAACCCTAAACCCCCAA
TTTTTAACCCAAAACACTAAATCCAAAACCTAAACACTAAAACTAAAATCTTAACCAAAATCTATAATCTCAAAAATCTA
AACACTAAACCATAACCCTAAAAGTTAAACCCTAAATTTAAAAGTCTAAGATCCAATCCCTATAACCTAAACCCCAAACA
CTAAATCTAAACCCTAAACCCTAAACCATAAACCCTAAACACTAAAACCTAAACCCTAAACCATAAACTATTAACCCTAA
ACCCTAAACACTAAACTAAAACCCTAAACCCTAAACACAGAACCTAAAACCTAACACTAAATTCTAACCTTAAACCCTTA
CCTTAAACCCTAAACTCTAACCTTAAACACAAAACCCTAAACCCTAAACCCTAACCCTAAATCCTAAACCCTAAACCTTA
AACCCTAAACCCTAAAACTTAAGTCTAAACCTAAAACCCTAAACCTAAACCCTAAACCCTAAAACTTAAGTCTAAACCTA
AAACCCTAAACCCTAACGCTAAATCCTAAACCCTAAAATAAACCCTAAACCCTTAACTCTAAACCCTAAACCTAAACCTA
AACCTAAACGCTAACCATAATCCTGAACCCTAACACTAAACCCTAAACCCTAACCGTAAACTTTAACCGTAAAACATAAA
TCCAAACTCTAAACCCTAAATCCTAAACCCAAAACCCTAATCCCTAAACCCTAACCCTAAACTTAAGCCATAAACCCTAA
ATTTTAACCCCTAAAGACATAATCTTAAGCCCTAAACCATAAACCATAAACCCTAAACCTAGAACCTAGAACCCTAAACC
CTAAATCCTAACCCTAAACCATAAACCCTAAACCATAAACCCTAAACCTTAATCCATAACCCTCAACCCCTAATNNNNNN
NNNNNNNNNNNNNNNNNNNNNNNNNNNNNNNNNNNNNAAACCTTAAACTCTAAAGCCAAAAACCCTAAACCCTAAACCCT
AAGCCCTAAACCCTAACCTCTAAACCCTAAACCTACAACTTGAAACCCTAAACCCTAAACCTTTAAATCGAAGCCCTAAA
CCCAAAACCCTTAACCCTAAAATTTAAGCCCTATACCCTAAACCATTAAGCATAACCTCTAAACTATACACCCTAAACCC
TAAACCCTAAAACATAAACCTAAAGCCCTAAAACATAAACCCTAAATTTAAAACTCTTAACCATAAAACTTAAACTATAA
ACCTAAACCCTAAAGCCTAAAGCCAAAACCTTAAACCCTAAGATTAAAACTCTAAACCGTTTACCATAATCTCTAAATTC
TAAACCCTAAACCCTAAAACTTAAACCCTAAACACTAAACCTTAAACTAGAAAGGTTAAACCCTAAACCCTAAATTTAAA
ACCCCTAAACCCTAAACTCTAAACGTTAAACCCTAAACCCTAAACCATAAACATGAATACCTAAACCCTAAAGTCTAAAA
CCTAAACCCAAAAACCTNNNNNNNNNNNNNNNNNNNNNNNNNNNNNNNNNNNNNNNNNNNNNNNNNNNNNNNNNNNNNNN
NNNNNNNNNNNNNNNNNNNNNNNNNNNNNNNNNNNNNNNNNNNNNNNNNNNNNNNNNNNNNNNNNNNNNNNNNNNNNNNN
NNNNNNNNNNNNNNNNNNNNNNNNNNNNNNNNNNNNNNNNNNNNNNNNNNNNNNNNNNNNNNNNNNNNNNNNNNNNNNNN
NNNNNNNNNNNNNNNNNNNNNNNNNNNNNNNNNNNNNNNNNNNNNNNNNNNNNNNNNNNTAACACTAAACCCTAAACTTT
AAATACTAATCGTAAACCCTAACCAGAAATCCTAAACCCTAATCCTAAACCCTAAACCCTAAACCCTATGCCCTAAATTA
TAAATTATAAACGTTAAACTTTAAATCTTAAACCCTAAAACCTAACCTTAAACACTAAACCCTATACCCCAAACTATAAA
CCCTAACCTTAAACCCTAAACCCTTAATCCTAAACTCTAAACCCTTAAACCTAACCCTAAACCCAAAACCAAAAATTCTA
AACCCTATCCTTAAACCCTAAACCCAAAACCAAAAATTCTAAACCCTATCCTTAAACCCTAAACCCTACACCATAAATCA
TATACTGTAAACCCTATTTCAAAACCCTAAACCTAAATCATAAACAGTAAATATTAAATCATAAATCCTGATTTCTAAAT
ATTAGACCCTAAACCCTAAATCCTAAACCCTAAATAATAACCCATAAATCCAAAACCCAAACCCTAAACCCTAAATCCAA
CTCTAAACCCTAAACCCTAAATCCTTACCCCTAAACCTTAAACCACCAACCCAAAACCCAAAACTCAAAACACTAAACCC
TAAACTTTTAACCCTAAACTCTTAGCAATAAACCCTAAACCTCAAAACATTAAACCATAAATTCTAAACCCAAAACACTA
AACCCTAAACCCTAAAATGTAAACCCTAAACTATAAACCCTGAACCTAAACATAAACCCTAAACCCTAAAGACTAATCTG
AAACCGTAACCCAAAACCTAAACCCAAAACCCTAAATCCAAACTTTAAACCCTAAACCCTAAATCCTTAACTCTAAACCC
TAAAACCAAATCTATAACCCTAAAACTAAACCCTAAACCCTAAATCCAAAACCAAAACCCAAATCCCTAAGCCCTAAATG
ATAAACTTTAAATCCAAAACCCTATACTCTAAACTCTCAATCCTAACCCTAAACCCTAAAACCAAAACCCTAAACTCTAA
AACCTAAAACTTAAAACCTAAACCCTAAACCCTAAACACTAAATCCATACCCTAAACCCTAAACCATAAACCCTAAGTCA
TAACCCTAAACTTAAACCATAAAACATATATCCAAACTCTAAACCCAAAATCCTAAACCGTAAACCCTAATCCCTAAACC
CTAACCCCAAATTTAAGCCATAAAACCTAAATATTAACCCCTAAACCCTAAATCCTAACGCCTAAACCATAAACCCTAAA
CCCTAAACCTATAACCTAGAACCCTAAATCCTAAACTCAAAACCCTAAATCGTAACCCTAAACCCTAATTCATAACCCTC
AACCCTAAATCTTAAACCCAAAATCCTATACCCTAAACCTAAACCTAAACCCTAAACCCTAAATCTTAAACTCTAAACCC
AAAAACCCTTATCCCTAAACCCTAACCCCTAAACCCTACACAGTATGGACACAACAAAGAATGACTATTGAGGGCAAACT
TATGAGAATACAAGCTTGGACTCCTAATTTTAGACCTGAGGAAGAAAAACTCATTGTTCCTATATGGGTTCTCCTACCAG
GATTACCTTGGCACTGTTTCAAAAAAGAGTGCATCACCCCCCTACTTGAATCTGTGGGCAAAGTCCTATACTTAGACACA
ACTTCCATCAAGAGAACCAGGGCTAGCATGGCCAAGGTTAAAGTCCAAGTGGATCTTACAAATACTAGACCTAGACAAGT
TTGGATTGGATTGGATGATGAAGACCTCACCATTGGAAGATGGCAACCTATTGAATATGAAAATATCCCCCTTACTGTAA
TTACTGCAAACATCAGGGTCACATGATAGATGTCTGTAACTTCAATATAAGGGATGAAGATTTCAAACGAAGGAAAGAGT
TGGGAACAGAAATGAAAAGTTTGCACGAAGGAGACCAAAGGCAACAAGGAAATGAACACACGCAAATGAAGACTGACACG
CTCAAATTACACCCCCCTACAGAAGTATAAGAGATCGTTATCAAGTAAAGAACCCAACTTGTAGGTTGGGGTCGATCCCA
CCAGGAAAATGGTTTAGACTTTACTTTAACCAACAATTATATTCAATTAGTCAAATTACTTCCAGAAACAGGTAATTAAA
AAGGGGGTTTGTTTGTGTGAAACAAATAGTAAGAATTTAATAAGTAATCAGTAATCAAAACTCAACTTTGGTTGTTATTA
AGTTAAGAGAAATAACTAGGGTATATGTGCTCCCCACAAACTCATAACGCAGTAATCCTAGTAACAACAATCATTTCCTA
GTGTATTACATGCAAAGTGATAAGTTAGGTATCTCTAAATCCTTGGTCCGGCATGTAGAGAATTTCACCCCGCACCTTGG
TCCGGCTACGTGTGTATAATTTACTAACCCTTACCTTTACCTCATATTAGACATCATAATCAATGTTTGGCTTAGTTATT
ACTTCGCACCAATCGACACTAGCCTATTAGATAATATCATACTAAATCTTTGTTGATAATTCTTTTCCTGTTGATTACCT
CCTTGGTCGGCAAGTAGCAACAAGGTGAGTTCTAACGCGTGCACTCGTTAAAAAGACTTCTAAACGAAAGAATTATCAAT
GCATGCAAAACACTATTCAAGAATTGCTTATGTACTATTTATACTTTGTTAATCGCTCATGGTTCCCACAACCCTAGTTG
TGGATTTAGTTACCCATATTAGCAAGACCACAATTCATAGTTTTAGATGAAGAAATCATGAACTTACGTAAACAGAATAA
TAAACCCAACAATTCAACTTGAATTGCAAAACCAAAATCTTCAAAACGCACTTAGGAAATCAATAATTGTTAGAGTTGCA
AATTAATCTCCAAAACCACAAAGTAAAACTAGAATAATAATGTCTAACCCCCAAAAACGAGGTTTACATGCCCTATTTAT
AGAAAACAAATCCTAAATTAAAAGGAAAACAAATTAAGGAAAGTTTGTTTAGTCTTGGGTCTTCATTCCACGAGACTGAC
TTATGGACCGTCGATGGATCTACGGTCTGTAAGTCCCTTTCGTAAGCCAGGACTTAGAAAATATTTTAGCTTCCAAAAAT
CAGCTTTTATGAAGCAAACGACGGACTTGCAATACGAACCGTAGATCAATCTACGATCCGTCAATTCCCTCCGTAGCTCC
ACATTTAGAATCTTCAAAAATTAGGTACTGGAACACTCGCAGTATCATTCTATGGATCAAGCAGTACGGTCAGTAGATCA
ATCTACGAACCGTCAATGGCCACCGTGGTTCCACACTTGGTCAGACTTTCCTGATTTGTCATCCATACCTTGCCTGCTAA
TCTACCGTCATCACCTACGGACCATCAATGGACCTACGGTCCGTAGATCACCTCCGTGAATGCCCTTTTTCTACATTTTT
TCAGCTATCTCATGCTTCCGCGCCTGAACATCTTTCCTGCAAAATACAATAAAAACACATAAAAACTAATACAAAAAGGC
CCTAGACACACACAACTTGTAAGTGAAATGTATTAGAAATACCGTAATCTCACGGTATATCAACACCCTCAACTTAAATT
CGTTGTTTGTCCTCAAGCGACACACTACGACTCTAAACGACACTTGTATAGAAACAAGCATTTCAGGCCGAAGCAATCAC
ATGACTCTCTACCCCCCTCACTTTTCAGGTGCAACTTCGTTCTCTTAGACTCAACAAGCTAATATATGCGGATCAAACCA
TGACACAGATCGACCAACTGACACACAACATACACCTTCTCTCTGTCACTAAGGCACCAACTTTTCGACAATGTAACTAG
TGCCCTTACTTCAAACGAAATCCCTTTTGTACAAAAAATGCATGTCATTCATGGTACAAGGATTTATTCAACACTCACAC
TCAGAAATAATTTCAAGTACAGTTAGGGGTTAATGCCATAAGTTTGCCCATATTTTCACTGCTTAGACTCTCCAAACTAG
ACTCTAGGATCACTATAGGACTTTATTGGCTTGTAACGTAGGCTCAGGGTCAGGTGTGGTACATTTGGGTACTGCTTACT
GACTTTCTGCCCTCCTTGACATTACACTAGGCTTTTAACCTCTTTTTGCCGTATTTCTTTCATTACTATTGCTTTACCTT
CTTTCCCTTCATTTTCTTCAACCACGGATGTGACTTTATACTTTGTAGCTCTTTTTACTTTTATTTTATTTTTCTTTTGG
CTTTCAACAAATCACATCCTTTCCTCCCGTTTTCTCTCTTCTTTTTTTTTCACATCACTCTTTTTTATATCCATTTTTCT
TTCAGTTTCCTCTTTCATAGCCACCCTCAACTTATGGATTTTCCGTTAGTGATGAGGCTCTTTGCGAGGCGCTGCCACAT
TTGCCTCATCTCCAATAAGGCCGATGTCCAATGCCCCTTTAGGGTGGACTAACTTCTCACAATGCCAGATCAGCACTCCA
GAGTCCCTAAACAAATGAAAAATTAAACATGGGAAGGGGTAAGTAGTAGAGGTCCTGAATGCCCTCTCGTGAATCTCTAC
CAGCAGCATGCGGGCAAAGTCAATTTCCACTCCTGCAACCAATGCCGCAACCATGACCGCTCTGTCTCACGTGAATTGAT
TGTCAGCTTTTGTACGCGACATTCTGTTACGCACCAACAACTAGAAGAACTTGGCTGCAAAATTTAATATGGCTTTTCGG
ATGCCCAACCGTGGAGCGGTGACCCATTCTGCATGATCGTCATATGCAGCAATGTACCTGGCCAGCCATAGTAGAACAAC
CTCTCGCTGCTCAGCATTCCTCTGGAAAGCGCCACTCCGCACGATGTCCCATTTATAATCAAACTCTGTTGTGTTGAGAG
ACCAAGAGTGACCCGTGGTAGGACCATAGAGAAAACGTCCAATCGTGGCAGCTGATATGTCCACCTGACAACCTCGAACC
AAAGTGGAAGTGAGAGGATCTTTAGTTAGGGGCTTTGACCTCTTGAAAATTGAACCGCGGAGAGTGGCAGCAGAGGAAGC
ATAGAATTCCCGCACAATCTTCTCGCTATATGTCCCTGGGTCTCGAGCCATCCAATCACACTTGTGAAGGTTAAACAGCC
GGTGAATGTTCAAAACAGTGTGCAAACTCCTCGTGAGGACTCTACGCTCCTCTGTAATTTGTCGAGCCATCTTCTGTTTG
TCGTTTACCATCTTGGCATCCCGATAAATTTGCCATTGGCCTTCTACACACCACCTATTTAGCTCGCCGGCTACAGGAGT
GGGGTCATCATTCCGTCGTGCAAGTATGGACTCCGAGCTAGTTGCCTCATCAGACGAGGCAGCTTGGTCATTCTCACCAG
ACCCTGTGGCTGATTTAGCATTGGACCCTACAACATGGGTGGACTCGGATCCTGAAGAATGGGCAGGCTCAAAGCCTGAA
GCATGCACAGACTCAGACTCGGACATAGACCCCTCTGAACTGGAAGCAACCCCAATTGGTGACCCAATCAGTGTGTGCTC
CTCATCAGACTGGGAGATAGTGACTATGTCAAGAAGCACCTTCCGCGGGTGCCTCTGGTGCCTCGAGGTGCAGTGCCACA
AGTCCTAGTGTTGAGAGGAACATATGTTGGATCTGTGTCGGTGTCTGGGTCCTCATCGATTAACCGGAAACTAGGGGCAA
CAGATTTTTACTTACCCCGTTTGGAGTAGGTGACCAGCTTCTTGGGTGCCATCGTACCTGCGGAAACGATATCAGTGCCC
AAGACTAACTATAGATAGACCATAAAAACTTTTAGAACTAAACTCGAACAATGACAAAGTCCTAGAAAAATTTCAGACAG
AAGCAACAGTGGTCATCCACGGAGGATACCTATGGTTCGTAGACTGATCTACGGTCCGTGGTTCTCTTTCGTGGATCATG
GAACCAACAATATAGGTCGCAGATGAAATCCACGGATGTGCAGAACGGTCCGTAGATTAATCTACGGACCGTAGTCCACG
TCCGTGGTTTCATAGTTGGTAAATTTTTTTGTGTGCATCCAGTGACAACCCTCATCTACGATTCGTAGATGGATCTACGT
TCCATAGATGGGGTATCGTGGATGTCATCTGTGCCAGGTTTCAGCCATAATTTACTGATCAATCATATTTGGACTTTTTT
TTTCCAACATTAACTAAGCCTCATCATGCATTTCAACAATCAATTATGCTAGTTCTTCATTCTTAAGATTCCGACGGATC
ATTTTACCAAACAAATTAGACAAGTATTGGAACCGTAAGTCGAAACTTACATATAGACTTACAATCACATATAATAAATC
TACACAACCACTATCTATCGTTCCAAGGGTATTGTAATTTTTAAGTTTATCATGCAATTTCATTTGACAATTACCCAAGG
TCAAGACCCAACTCCCGACTTTCTCTATTCAATCTATGAATCGAAATTCAAAGTGAGGGGAAAGTTTATTACCTTACAAG
CAACAAGAAGTGGGGTGATTGCGTGACGACACTAAGCTTAGCAAGACCAATGAATCACCTCTGCGCTACTAACCAAACAC
CGGACCCTTCTTGTGGAGTATGTAATGGGTTTTAATTGAAATTGAAGGGAATTTGGGAATCTATGGAAGGGATGATATTA
TGGGGGAGTTATGGAGTGATTTAGGGAGTTTATGGGATTGGGGAAACGGTTTTGGGAGTAATGGAGGGAATTCGAATAGT
TTAAAACATGGGGTTTTTTTAAAATAGGGGGGCCGAGTCGGGTCAGACAGCCTTAGGGTTTGGACTCACGAGACCCCGTC
TACGGTCCGTGAGTCGATCTACGGTCCGTAGATCAGGACCGTAGATCACTATTACACTTAGAAAAATTTAGAGGCTTACC
TGGGATCTACGGACACCATTTACGATCCGTTGATGAATCGACGAACCGTCGATGGGGTCCGTAGACCTCTGCACCAGACC
ATATTTTGCAGATTTTTTTTCGTAGTGTACCTGTACATGTAGCAACCAATAGGCCATTATTTTTTTACATTTTCTGGACA
TTTTTTTTTTAGACACGGACCCTATACTAATCCTAGCCAACACTAAGAACTAAAATACTAAAACACCTACCTAAATTTAG
ACAAAGACACAATTAAACAGAGAAAGTAAACTACTAAATGGAAAACAGAACCCTATCATTGGCTAGATTGTACATCTTGG
GTTGCCTCCCAAGCAACGCTTGATTTAACGTCGCGGCACGACGCAAGTGTCTTGTTTACTCAGACTTCATCAAGATTGTA
GGCCTCAATCATTTCTTGCACCGTTTCAGCATTTCCCAGATAGATCTTGATCCTTTGCCCGTTTACCACGAACCTTGTTC
CATCCCTATTTTCAAGCTAAACCGCTCCATGAGGGAGCACTTTTGTGAGCAGAAATGGCCCGGTCCATTTGGACTTGAGT
TTGCCTGGAAACAAGCACAACCTAGAGTTGAATAGCAGCACAAGATCACCAACCACAAATTCTCGCTTTTCAATTCTTTG
ATCAAGATATCGTTTCATCTTCTCTTTGTACAAGGCTGAACTTTCATAAGCTTTTAGGCGAAACTCATCAAGCATATTCA
AGTTATTCATCCTTTGATTAGATGCAGGGCCCCAATCCAGATTGAACTTTTTCATTGCCCACATAGGCTTATGCTCTAGC
TCTACTGGTAAATGACAAGACTTCCCATATACAAGTTGGTAAGGAGACATACCTGTGGGGGTCTTGTATGCAGTGCGATA
TGCCCATAGAGCATTATCAAGCTTTCTTGACCAATCCGTTCTATTAGCATTCACAGTCTTTGCCAATATCTGTTTGATCT
CTCAAGTAGTCCCTTGAACAACTTATTACAAAAGTGAGAACCTCCATCGCTAATAATAGCCCTCGGTTTACCAAATCTGG
AGAAGATATTCTTTTTCAAGAATGCGGTGACACTTTTACCTACATTGTTGGGGAGCACAACTGCTTCCACCCACTTCGTT
ACATAATCAACCGCAACAAGAATATACTTCATCCCATATGAACTCACAAATAGACCCATAAAATCAATGCCCCATAAATC
AAACAACTCTATCACTAATATAGGATTCATTGGGAGCTCTTGCCTTTTTGAAATCTCTCCTTCTCTTTTGCAACGATCAC
ACGACTTGGCGAAATCATGAGCATCTTGGTGGATGGTAGGCCAGTAGTACCCACATTGCAAAATCTTATGTGCAGTTTGA
ATACCACTATGATGCCCACCAACGGGTGATGAATGACATGCTTCAAGTACACTCAACATCTCAACCTCGGGCACACAGCG
ACGAATAATCCCATCAGCACAACTACGATACAAGTAAGGCTCATCCCAAAAAAATCTTTTCACATCATGCATAAACTTTT
TCCTTTGGTGAAAAGAAAAATTGGGGGGCACAATATCGCTTGCTAAATAATTAGCAAAGTCTACGAACCAAGGAATAAAA
TCTTGAGAAGCAGCCAATACCTATTCATCTGGAAAAGCATCATTAATTTCAGCCCTATCTCCAAGCTTTAGCATAGCCTC
TTCCTCTAATCTGGACAAGTGATCGGCAACTTGACTTTCAGTCCCCTTTCTATCTTTTACTACAAAATCAAACTCTTGCA
ACAACAATACCCATCTAATCAATCTCGGTTTTCCATCCTTTTTCTCTATCAAATACCTCAATGCAGAATGGTCAGTATGT
ACTATGACCTTAGTACCAAGCAAGTAGGATCGAAATTTCTCGAATGTGAAAACCACAATAAGAAGTTCTTGTTCGGTCAC
ATTATAGTTCTTCTGTGCCACATTTAGAGCTTTGCTAGCATAGTAAATAGGGTGAAGTGTTTTCTCTCGTCTTTGTCTCA
ATACTACACCAATCACCAATCCACTCACATCGCACATCACCTCAAACGGTTGTCCCCAATCCAGTGAAATAATGATTGGT
GCTGTAACCAACTTCTTCTTCAACTCTTCAAATGCTCTATGACAACCATCATCAAAATAGAACCTACACTCCTTCTCGAG
AAGTTTGCATAATGGATGTGCAATATTGGAGAAATCTTTGATGAATCTCCTATAAAAACATGCATGCCCAAGAAAACTTC
TAACACCTTTTACAGAAATAGGTGGTGGAAGCTTTTCTATTACCTCAACTTCGGTTCTACCAACCTTAATACCTTTCTCG
GAAATTCGATGACCCAACACTATACCTTCTTTAACCATGAAATGACACTTCTCCCAATTCAGCACCAAGTTGCAGTCTTC
ACACCTTTTAAGCACCTCGGCCAGATGATCTAGACAACAAGAAAAAGAATCACCTACAACTGAAAAAGCATCCATGAACA
CTTCAATAGTGTCCTCCACCATACCAGAAAATATCGACATCATACACCGCTGGAAGGTTGCTGGAGCATTGTACAGCCCG
AATGGCATCCGTTTGAAAGCAAAAGTCCCATATGGGCAAGTGAAGGTGGTCTTCTCTTAGTCTTCTGGAGCTATAGAAAT
TTGATTGTAGCCCGAATACCCATCAACAAAACAATACCAACCCTTTTCTGCAAGTCTTTCCAACATTTGGTCCATGAATG
ACATAGGAAAATGGTCTTTTTCTGTCCATGCATTCAACTTCCGGTAATCCATACAAACTCTCCATCTAGTAACGGGCCTC
ATTGGAACAAGCTCATTTCTTTCATTTGGAACCAAAGTCATACCTCCCTTTTTAGGCACACATTGCACAGGACATACCCA
ACTACTATCTGCAATGGGATAAATAACTCCTGCATCTAGCCACTTGATGATCTCCTTCTTAACTACCACTTGCATAGGTG
GATTTAATCTTCTCTGCTGCTCAATAATGGGCTTATGATCTGGCATGAGTTGGATTTTGTGAGAACAAATACCGGGGGAA
ATCCCAATAATATCTGCAATAGTCCACCCAATAGCTCACTTGAACCTCTTTAACACCGTCACCAAGCACTCTACTTGGCT
TGCATTCAAATCTGTTGCAATGATGACCGACAAAGTATTCTCTTCGCCCAAGTATAGATACCTCAAGTGTGGTGGTAGAG
CCTTAAGCTCCATTTTCGATGCCTCCACAATAGATGGTCTTGTGGGTGGGGACTCGCGATTCTTCATGTCTAACTCATAC
TTCTTTGGTTTGGACCGATATTCATATTTGTCGAGTGCAGCTACAAACTCATCATACTCTTCAATACCATCACTGTGGAA
ATTCAGCATAACTGCTGCTAGTGCCTTAACACCTAGTCGCTCTTCAATTTGCACCTCTGACCCACTCTCCACTCAGCAAG
TTATAGCAGATACTGTTTGGAGCACACCATTCTGCTTCATGGACCTACAAATATTGAAAGTTGTTTCTTCATTGTTCAGT
CTAAACTTCATCTACCCCTTTTCCATATCAACCAACGTACTCCCTGTGGCAAGAAATGGTCTCCCAAGGATGAGGTGAAC
CTCAAAATCAATCTCATAGTCAAGAATCCCAAAATCCGTCGGAAATATGAAAGACTCTACTTTCACTAGCACGTCATGGA
GTACACCAATGGACCTCTTCACAGTTCGATCGGCCATTAGTAACCGCATTGCAGTGGGCTTTGGGTCCCCTAGACCTAAC
TTCTTGTAACTAGACAAGGGCATGAGGTTAATGCTAGCACCAAGATCACACAATGCCTTAGCAAAGTGTAACAACCCTAT
AGTACATGGGATCGTGAAAGCACCAGGGTCTTCCTTCTTCTGCACCAGAGATCTTGTAGCAATAGCGCTACAATGCTGCA
ATATATCATCATCTTCAAAACTCACAAACCTTTTCTTTGTCACCATATCTTTCATAAACTTGGCATACCCAGGCATTTGC
TCTAAGGCTTCTATCAAAGAGACATTGATAGAAAGCTGCTTTAACATAGTAATAAACCTGCGATATTTTCCATCTTCGGT
CTTCTTTACTAACCTCTGTGGAAAAGGTGGTGGAGGTCTAGGTATGGAGACCACTTTCTGAGATATCTCCGCTTCTTGCT
CTATCGCAGTCTCAGACTCTTCTCTAACTTCCACCATATCATCTTCTTTCCTAATCTCATTATCCACCACAAACAGCATA
GGTGGATCTATGGTTTGCTTACCCCCTCGAGTAGTAATTGCCATACAATGACCATCATTCTTTGGATTCTGGATGGTGTT
GCTAGGAAGAATGCCAGGTTGACGCGGGTTCACTGTAGTAGACAACTGAGTCATCTGCTGCTCTAGATGCTTTTTTGACA
CTGCATGGGCATCAACCTTTTGACCAATATCAGAAAAGTCATTTCTCATCTCCTTCACATTCTCATCATCTTCTGCATCA
TATCTTCAATACACGTCATATTACCTCCAGCTTCCATAGCACCCGATTCCCATTTTGAGGGGGAACATAGGGTCCAACCC
GATCATTTTTGTTGCCATATTTGTTCCTCTTGTAGTTGTTGTCGCGATTGAAGTTCCCATCCCGAACATAGTGACCCTCT
CGGTTGTAATTTCCATAGTTTTGACCTTGGTTCCCCTGACATTGGCGCCAATTTTCCGTGTTTGATCATTGGGCATTTGG
TCGAAAACCCCCCATCTGATTATTCACAACATAAGTATCCTCTTCATAGTAACACTCCTCAACTGGTGGTGGAGTTCTAG
TTAAGTAGTTCACAGCATTTACCTTTTCTGCTCCTCTGCTCACATGTTTCAATACCAACCCCAACTCTGTCCTTATCTGG
GCCATCTCTTCACGAATATCATCTACAAAATTGATAGTTGTATTATGAACGGAAAATGTGTTTCTCCTAGTATCTGACCT
CCTGGTGCTCCATGCCTTATTGTTGCGAGAGATCCTCTACAGTTTTTCAGCAATCTGTGCGTATGTACAATCACCATATG
AACCTCCAGCAATAGTGTCAAGTACTGCTTTATTGTTATCATCCTGTCCTCGATAGAAATAATCCTTCAGCGACTCATCA
TCAATACGGTGATTTGGAACACCTCTTACGAATGCTGTGAATCTGTCCCAAAAGCTGCTCACAGACTCTCTAGGTAATGT
TACAAAGTTGTTGACCCTATCCTTGTGATTGAGCTTCTTCTACACTGGATAGTACTTTGCTCGAAACACCTCTGCCAGTT
GGTCCCATGTAAATATTGAGTTATAAGGAAGCTCAGTGAACCATACTGCAACATCACTTGTGAGTGACAGAGGAAACACT
CATAATCCAATGACATCCAGATCCAAGTTTGGTTTACCTACACAACTTTTGCAAACCACCCTTAGCTTGGCTAAGTGAGC
ATGTGGATCTTCCGATGACGATCATGAGAATAAGCCTCTTGCTGTAAGCATCTGCATCTGCATCAAACTACTAGTCACCA
CAAATGTGTGCCCTGGAGGTAGAGGGGGTAAAACAATAGGCCCATCAGAGTCTTCAATATTCATGTTGCCCCAGTATTTG
TCATGTTGTCGTGGGCCCAGTGGATCTTGCGCCCTCAACGCATCCCCCAATTAATTTTCAGGTGGAACCTGGTTGTCCCC
ACCAACTACCCTCTGTTGTTGTAACTAAACTGCATCATCTAGATTTCCTCCGATAGGATCAATTGGATCTCTTGGATTGT
TCATTCTTCGCAAAGTGGGGTTCAGCTCTGGATCCTAAGGAGTAAGTGGTTCACCCTGGCTCCGTGTACTTGGCATACAC
TAGAGTTAGAACTTAAGAGAGACAAAAACAAAGAGAAAAAGTAAAATTAGGAAATACTTGACTAACGTTCAATAATGTAG
TTAAAATAAATCTAAAAGCCAAATTCCCCGACAGCGGCGCCAAAATTTGATACGCTCAAATTACACCTCTCTACAGAAGT
ATAAGCGATCGTTATCAAGTAAAGAACCCAACTAGTAGGTTGGGGTTGATCCCAGGAGGAAAATGGTTTAGACTTTACTT
TAACCAACAATTATATTCAATTAGTCAAATTACTTCCAGAAACAGGTAATTAAAAGGGGGGTTTGTTTGTGTGAAACAAA
TAGTAAAAATTTAATAAGTAATCAGTAATCAAAACTCAACTTTGGTTGTTATCAAGATAAGAGAAATAACTAGGGGTATA
CGTGTTCCCCACAAGCTAATAACGCAGTAATCCTAGTAACAACAATCCTTTCCTAGTGTATTACATTCAAAGTGATAAGT
TAGGTATCTCTAAATCTTTGGTCCGGCATGTAGAGAATTTCACCCCGCACCTTGGTCTGGCTACGTGTGTATAATTTACT
AACCCTTACCTTTACATCATATTAGACATCATAATCGATGTTTGGCTTAGTTATTACTTCGCACCAATCGACACTAGCCT
ATTAGATAGTATCACACTAAATCTGTGTTTATAATTCTTTTCGTGTTGATTACCTCCTTGGTCCGGCAAGTAGCAACAAG
ACGAGTTCTAACGTGTGCACTCGTTAAAAAGACTTCTAAACGAAAGAATTATCAATGCATGCAAAACACTATTCAAGAAT
TGCTTATGTATTATTCATACTTTGTTAATCGCTCATAGTTCCCACAACCCTAGTTGTGGATTTAGTTACCCATATTAGCA
AGAACACAATTCATAGTTTTAGATGAAGAAATCATGAACTTACGTAATTAGAATAATAAACCCAGAAATTCAACTTGAAT
TGCAAAACCAAAATCTTCAAAACGCACTTAGGAAATCAATAATTACTAGAGTTGCAAATTAATCTCCAAAACCACAAAGT
AAAACTAGAATAATAATGTCTAACCCCTAATAATGAGGTTTACATGCCGTATTTATAGAAAACAAATCCTAAATTAAAAG
GGAAACAAATTAAGGAAAGTTTGTTCAGGCATGCGTCTTCATTCCATGAGATTGACTTACGGACCGTCGATGGATCTACG
GTCTGTAAGTCCCTTCCGTCAGCCAGGACTTAGAAAATATTTTAGCTTCCAAAAATCAGCTTCTATGAAGCAAACGACGG
ACTTGCAATATGGACCGTAGATGGATCTATGGTCCGTCAATTCCCTCCGTAGCTCCACCCTTAGAATCTTCAAAAATCAG
GTAATGGAACCCTCGCAGTATCAATCTACGGACCGTCAATGGCCACCGTAGTTCCACACTTGGTCAGACTTCCCTGATTT
GTCATCCAGACCTTGCCTGCTGATCTACAGTCATCACCTACGGACCATCAATGGACCTACGATCCGTAGATCACCTCCGT
GAATGCCCTTTTTCTGCATTTCTTTGAACTATCTCTATACTTCCGCACCTGAACATCTTTCCTGCAAAATACAATAAAAA
CACATAAAAACCAATACAAAAAGGCCCTAGACACACACAACTTGTAAGTGAAATGTATTAGAAATACCGTAAACTAACGG
TATATCAAAGACAAAGGGCCAAGAGGAGCAACAACATCAAAACTCTAAGGAAAAGAGTAATCTACAGCAATCTGAGCAGC
AAAGGGAAGGAGAATGGCAGGTGTCAAGAAGAAAAAACAATAAGCATCAGGACGAAAGAATACAGAAGACAATGTGGAGA
CCAATCTCACCACAAAACAAAATGTTAAAAGAGCAACCACAAATCATAGCTCAGCAAACAGGTACAAGTAACATCTCTAA
TCATAACTCCTTTACTAACCTTAGCATGCAGGAAAAGCACAATGAAGATATCCAGGAGCACAACAGTAAGGAAGAGAAAA
CAACCCAGGATTTACAAATAAGGTCTAAGGCAGACCATAACTAAAAAGCACAGGTCAAGCAAACAGGAAACAAAGTAAAC
AACAAGAGCACATGTATTGACTCAAAGCTCCCAACTCCCACAGACCCCAACATTTCTTTTTTTGATGGTGCTGCTGAAGT
TGAAGGAGGGTTGGATGGGGGATGTCAGGAGAAACACACTAACATGCAGGAAAGGGGGTCCAAAATGGGGAATTTGACTC
ATGTTTTGCATGAGGATACACACTTTGACCATAGCTCAAACCTTAGAACTCCTGCTACCACTACAAGTCAGCAACTTAAT
TCAGAACAACAACAGGTACAACAACAGGATCAGGCAGGGGCAAGAACACAGGTTAATGTTGAAAATAACAAGGAAAAACA
ACAAAGGAGAGCAAGAGATGTTGGACAACAAGATAAAGGATCTATGGCAAAGGACATGGGAGCTAAAGCTAGTACTAGTA
ATCAAGAGAACACTCCCAAAAGCAAAAACAAACCTAGCAAAAAAAAAAGGCTGCAAAAAAAAGTCAAAACATGCAGCAAG
AGAGTGATCAACAGGGAGAACAACAAGGGAATGGGGAAAGTTGCAAGAAGTTTATTATGGTTAATGAACAGTTGGGTATG
GACATTACTCCTTTACAAACCTAATACATGAATCCCCCTCCTAATGTCCCTCCAGACAAAATGCCTAAAAAGTGTCAAAT
GAACAAAGGTCCTACCATTGATGAACATGTTGTTGATAATTCAGAAGATGAATTTGATGTGGATAATAAATCACTCAATG
GCCTTGATGAGGAGGATGAAACTAGTGAATTACTGATTAGAGCTTTTAGCCCTCACCCGGACAAAGGCCTTGCAGAGGAA
ATTCAAAAGGTTGCTAATAATCACGGACTATCCCCCAGAGGACTTCATCATGACAGGTTCGAATTTAAAGGCCAAGATAT
CAACTCTGTCACAGGAGGCAGACCAAACACTAGGTTGTTCACTTCCAGATCATCTCAATGATTAGTACAATCATTTGGAA
TGTGAGAGGGATCAACACCCAAGGTGTAATTGAAAGACTCAAAATGCTCAAGAAGATACATCATCTCTCTATCATTGCTA
TCCTTGAACCTTTCTCAGATAATACTCACATTCAAATTTTAAGAACCAATTAGCTATGGAATATGCAGTGAGTAATTGCA
ATGGCAAAATTTGGCTCTTTTGGAACATGGACATTGACTGTGTAGTTCTTGAGGAAGATAAGCAACAAATTACTTGTGAC
ATTGGCCATAATGAACTCCAGACTCACTCCACCCTCACCTTTGTGTATGCCAAGTATAAGGATCTGCTAAGGAGACCTCT
TTGGGATAGAATGATGCATCATGCTGCTAACAACACCAATCCCTGGTGCTCAGTAGGTGACTACAATGTCATCACTTCCA
TTGAAGAAAAGCTGGGAGGGGTACCTTATAACATGAGGAAGAGTTTAGAATTCATTGTTGTGATAGAAGCTTGTGGACTC
CTTGACCTGGGCTTCAGTGGACAGAGATTTACTTGGTCCAATAAAAGAGGTATAGGTCATCGCATCTAGAAAAGACTGGA
CAGGACCCTTGTTAATGATACTTGGCTGGAAAAAATGCCACAAACCACCATCACTCACTTACCATCTGTAGGATCTGACC
ACTGTCCCTTACTAATGGAAATGAATGCTAGAGTGGAAGATCACATCCGGTATTTTAAATTCCTCAACTGCTGGACTGAA
CAACCCAACTTTATTGATACTGTTCAAACTTGTTGGGAAAGACCTGTAAAGGGGAACAACATGTGGAGATTTCATCAGAA
GTTGAAGAGGTTGTCCAACACTCTTAGCTCTTGGTCTAGGAGGGAATTTGGGGATATTTGCTGTAAAGTCAAGGAATATG
AAGACAAGGTCAGAGCTGCAAAAAAGAACCTCATTCATACTCACAGTGCAAGTTCCAGGACAACCTTACATGAGCTTAAT
GCAGAATACCTCAGATTTCTGAAATTGGAGGATTCAATTTTAAAACAAAAAACTCAGTTGCACTGGTTTAAAGAGGGAGA
TGCAAACACTAATATTTCCATTCACTGATAAGAGGAAGGAGAAGAATATTATTTATACATAAAATTCTTAGGGAGGATGG
GGAATGGATACAGGGTGATGATAACACTGCAAAGGCTACTGGTGCCCATTTTCAAGGTATTTTTACAGGGGCGGACAAGT
TTATTAATGAGCATGCTATCAGTTGTATTCCCAGAATTGTCAACCAAGAACAAAACAATAATCTTACTGCCTTGCTCGAT
CTGGAAGAACTGAAAGAAATGGTCTTCTCTATGAATCCTAATTCAGCAGCTGGTCCAGATGGGATGAATGGCCACTTTTT
CGAGAAATGCTGGCACATTATTAAGCAGGATTTTCTTAGTTTCATTCATGCTTTCTTCTGTGGCCATGAGATCCCTAAAT
ATTTCTCTCATTCTTGCATTGCTCTCTTACCTAAAGTGAGCAATCCCAACAAACTTACTGAGTTCAGGTCCATCAGTTTA
AGCAATTTCACTAGCAAGATCATATCTAAGCTAGTGAGCTCTAGACTTGGTCCCCAATTACCTAATTTGATTTCTCTTAA
TCAGTCAGGTTTTGTCAAAGGCAGAAGTATATCAAAAAATATTATGTTGGCATAAGAGATCATCTTCACATGGCTAAAGC
ATACGATAGGGTTTCTTGGTCCTATATATGTTTGGTGCTAAGAAGAATGGGGTTTGATGAGGTCTTTCTTGATATGGTTT
GGAGGATCATGGCTAACAATTGGTACTCTATTATTGTCAATGGAAAAAGACATGGTTTCTTTCAATCTATCAGAGGTCTC
AAGCAAGGTCACCCTCTATCCCCGGCCCTATTTATTTTAACTGCAGAGGTCCTGTCCAGATCCTTGAACAGACTTCACAA
CAATCCAGATTACTATGGATTCTTCATGGAACCAAGAGTCCCTCAAGTGAACCACTTAAGTTTTGAAGATAACATCATAC
TCTTCACCTCAGGAAGACAGAAAACTCTCCAACTCACTATGCAAACTTTGAAGGTCTATGAAGAGACCTCAGGCCAGCTT
ATTAACACTGGTAAAAGCCACTTCATGGTCTATACTAGTGCCATTAACAGCACTAGAGATAGGATCAAGAGGATCATTGG
CTTCAGACAGAAGGAGGGCCCACTCACTTATCTTGGTTGCTCTTTATTTGTCGGTAGACCAAGGATTATTTATTTTTCTG
ATCTCAATATCAAAGTTTTGTGTAGAATTACAGGTTGGCAAACAAAATTGTTGAGCTATGGTGGGAGAGCTATTTTAGTC
AAGCATGTTCTACAATCCCTACT
>mtp2112.scaffold_5
ATAGGTGCAGGAGGTGTTCTCAGAAACCATATTGGAGAAACTATCTTTGCTTTTTCAGCTCCATTGGGGGAAGGAACCAA
CGACCAAGCTGAGGTGGAGGCTGCTATATTTGGCCTAACAGGTGCGTAAATTTGAAATATAACAATGTGATCCTTGAAGT
TGATTCCCAGCTACTTGTGGACTGGCTAGTGAGCAGCACAACAGTGCCATGGATCATCGCACATCAAATGCAGAAGCTCC
AACAACTTGTCAAACAATTCACTCACTTCGAATGATTTCATACTCTCAGGGAGGCCAATATTGTGGCAGACTAACTTTCT
AAACACAACTATCAGATTACCATCCCGCAGGTATATTTCAACAGCCAGCAACTTCGCAAACGTGCAGCAGCCTATCTCCA
ACAGGATCAAGCAGATATGGCATGCTTCAAAAGAAGAAAGTTAAAGAGAACGAAGGAACCACCTTGACTTATTCGCATCA
TAAAGGATCTGTGAAGGAACCAGAACTCATTCAGAACCTCTTTTTTGGATGATCTTTCATTCATCTCCTATAGACTTCCC
CTTGCTTAGGATAGATTTTATTTAGTCTTTTCTTTTTGTACAGGGAGAATCTCCCTTATTTACATTTTCCTAGATTCTGT
GTATCGAGAGGAGTCCTCTAACATAGGTGCATAGCTGATAGGTTCCTTTTTTAGTTTGGTGAAAAGTTGGAGAACCTACT
ATGGCATAGTAGGCTACCAACTTTTGCAACACCATTAAGTTGAGGTTTTATGCCCCCCTCTGTGTAACTCTAAACCTTAA
ACCCAAAACCCTAAACCCAAAATGCCAAACCCTAAAACATAAACCCTAAACCCTAAACCATATACTTAATCATAAACACT
AAACCCCAAACCCTAAACACTAAACACTAAACCCTAACCCTAAACCCTAAAAGTTAACCCTAAACCCTAAACCTTAACCC
TAAACCTAAACCCTAAATCCTAAATCCTAAATCATAACTCTAAACCCTAAACACTAAACCCTAAATACTACGCTCTAAAC
CCTAAACCATAAACCCTAATTCATAAACTCTAAACCCTAAAACCTAACACTAAACCCCAATCCCAAAACCTTAATCCCTA
ATTCCTAACCATAAATCGAAAACCCTAAATCTAAGCCCTAAACAATAAATCCTAAACCTTAAGGCTAAATCCTAACCCCT
ACCCTAATCCCTAAACCCTAACCATAAATCCTAAAGACTAACAATAGTACTAAACCCTAAACCAAAGCCTTAAAGCATAA
ACCAAAACCCTAAACCCTAACCCTAACCCTAAACCCTTAACCCTTAACCCTAAACCCTAAACCCTAAATCCTAAACCCTA
AACCCTAAACNNNNNNNNNNNNNNNNNNNNNNNNNNNNNNNNNNNNNNNTAAACTCAAAACCCAAAACCCTAAACATTAA
AACCACTACTGTACAGTGGATTAAACCTCCACATAGGTGGGTTAAACGTAATACTGACGGGAGTGCATTCAATAATGCGG
GAACCATAGGTGCAGGAGGTGTACTCAGAAACCATATTGGAGAAACTATCTTTGCTTTTTCAGCTCCATTGGGGGAAGGA
ACCAACGACCAAGCTGAGGTGGAGGCTGCTATATTTGGCCTAACATGGTGCGTAAATTTGAAATATAACAATGTGATCCT
TGAAGTTGATTCCCAGCTACTTGTGGACTGGCTACTGAGCAGCACAACAGTGCCATGGATCATCTCACATCAAATGCAGA
AGCTCCAACAACTTGTCAAATATTTAACTCACTTCAAATGATTTCATACTCTCAGGGAGGCCAATTTTGTGGCAGACTCA
CTCTCTAAACACAACCATCAGATTACCAGCCCGCAGGTATATTTCAACAGCCAGCAACTTCCCAAATGTGCAGCAGCCTA
TCTCCAACAGGATCAAGCAGGTATGGCAAGCTTCAAAAGAAGAAAGTTAAAGAGAATGAAGGAACCACCTTGACTTATTC
ACAGCATAAAGGATCTGTGAAGGAACCAGAACTCATTCAGAACCTCTTTTTTGGATGATCTTTCATTCATCTCCTATAGA
CTTCCCCTTGCTTAGGATAGATTTTATTTAGTCTTTTCTTTTTGTAAAGGGAGAGTCCCCCTTATTTATATTTTCCTAGA
TTCTGTGTATCGAGAGGAGTCCTCTCACATAGGTGCATAGCTGATAGGTTCCTTTTTTAGTTTGGTGAAAAGTTGGAGAA
CCTACTATGGCATAGTAGGCTACCAACTTTTGCACCACCATTAAGTTGAGGTTTTATGCCCCCCTCTGTGTAACTCTAAA
CCTTAAACCCAAAACCCAAAACCCAAAATGCAAAACCCTAAAACATAAACCCTAAACCCTAAACCATATACTTAATCATA
AACAGTAAACCCCAAACCCTAAACACTAAACACTAAACCCTAACCCTAAACCCAAAACGTTAACCCTAAACCCTAAACCT
TAACCCAAAACCTAAACCCTAAATCCTAAATCCTAAATCATAACTCTGAACCCTAAACACTAAACCCTAAATACTAAGCT
CTAAACCCTAAACCATAAACCCTAATTCATAAACCGTAAACCCTAAAACCTAAAACCTAACACTAAACCCCAATCCCAAA
ACCTTAATCCCTAATTCCTAACCATAAATCGAAAACCCTAAATCTAAGCCCTAAACCATAAATCCTAAACCTTAAGGTTA
AATCCTAACCCCTACCCTAATCCGTAAACCCTAACCATAAATCCTAAAGCCTAGCAATAATACTAAACCCTAAACTAAAG
CCTTAAAGCCTAAACCAAAACCCTAAACCCTAACCCTAACCCTAAACCCTTAACCCTTAACCCTAAACCCTAAACCCTAA
ATCCTAAACCCTAAACCCTAAACTTTAGACCTACAACCCAAAATCCTAAACTCAAAACCCAAACCCTAAACATTCAAACC
TAAACTCTAAACCCTAAATCCTAAACCATAAACCCTAAACCCAAAACCTTAGACCCTAATATTAAAACCCTAAGCCCTAA
AACCTAAACCNNNNNNNNNNNNNCCCTAAACATTCAAACCTAAACTCTAAACCCTAAATCCTAAACCATAAACCCTAAAC
CCAAAACCTTAGACCCTAATATTAAAACCCTAAGCCCTAAAACCTAAACCCAAAACCCTATATCGTAAACCCAAAACGCA
TAATGCAAAACCCTAAAACATAAACCCTAAACCCTAAACCATCTACTTAATCATAAAAACTAAACCCCAAACCCCAAACA
CTAACCCTAAGCAATAAACCCTAAACCCTAAACCCTAAACCCAAAAGCCAAAACCCTAAAACCTAAATGCTAAATCTAAA
CTCTAAACCCTAAATGCTAAACTCTGAAAGTTAAACCCTAAACCCTAACCCTAAACCATAAAACCTAAACCTAAACCCCA
AACGCTAAACCTAAACTCTAAACCCTATATCTAAACTCTGAACCCTAAACACTAAACCCTAAATACTAAGCTATAAATCC
TAAACCATAAACCCTAAATCCAAAACTCTAAACCCTAAACCCGAAAACCTAACCCTAAACACCAATCCCAAAACCTTAAT
CCCTAATCCCTAACCATAAATCGAAAACCCTAAATCTAAGCCCTAAACCATAAATCCTAAACCTGAAGGCTAAATCCTAA
ACGTTAAATTGTAACCCCTAAACCTTAATCCCTAAACCCTAACCATAAATCCTAAACCCTAAACCCTAACCCTAAACCCT
TAACCCTTAACCCTAAACCCTAAACCCTAAACCCTAAACATTAAAGCCTTCTAAACCCTAAATCTAAACCATAAACCCTA
AATCGTAAACCCTAAACCCTAAATTTTTAACCCCAAAGCCTATATTCTAAACCATAAAACCTAAACCCTAAACCCAAAAC
CTTAAAACCTAAACCCTAAACCCTTAGCCATAAATCCTAAACTCTAAACCCTAAACCTACAACCCAAAACACAAAACCTT
ATACCCTAAACCCAAAACCCTAAACTCTAAACCCTAAAAGCTAAACCATAAACCCTAAACCCTATACTTAAACATAAACC
ATAAACCCTAAATCTAAACTCAAAATCCTAAACCCTAAAGTCAAAACCCTAAACCCTAAACCATCACCCTAAACCCTAAA
TCCTAAACCTTAAATCCTAAACGCTAAAACCTAAACCCTTGACCCTAAATCATTACCTCTAAAGCCTAAACCCTAAACTC
TAAACCTACAACTTATCGCCTTAAACTCTAAACCTACAACTTATCGCCTTCTCATTTCATGATTTTTTTATCTCTTTAAA
AATTTTCTCTCTCTAGAGTTCTTTAAGAATTTTCAAAAAATTAGCCATCTCAGCTAATTTGTCACAATTTCAGTATCAAG
AACATGGATGGTGGGCTGCCATCAGATAGATTTAGGCCACCAGATCCTGTTACAACGTTGAACTAGCGAAATCTACATCC
AGACATACATGAATCGTCATCAGACTCAACCTACAACTCTTCGCAGGTGAGAGAAGAGGCGATCCACACTGCTATGGAAA
GGGAATTGGACGGGACTCGTACATATGTTCCTATGGGAGATTCGAGTCAAATTCATGGCACAAGGGCAGAAAAAATGATA
TCCCAGTCTCATGAGGTACAAGATGGCCAAAAATCATCTGAATTACCAATCCCAATCTCGTGAAATCAACCGGTTACGGC
GGCTAGGTCCGTCGGTGAATCGCCTCAAAGGTGCCCTCAAGATTGTAACATTCAGGAAGTGATTTGACCAGAATTCGCTA
TTGGGGATTGTAACACTGATCGTGGAGGACACCCCACTGAAGTTTCAAGTTCATTCCATGGCGGAAACATCGAAAGAGAA
GCTTTAGGCGACTCTACAGGAATTTTGGCGATGGATTCTGGAAAATTGGTTTCAGCTAATGAACTGCGGCTATTTGCACA
ACAAAAAAATCCACATTTTGGGTCAATCTAGCACCTCTAATATGGAAGATTTCAACAAGAAACATGACAAGGAATCAGGT
AACCCTTATATTGATAATTCTCATCCAACTGTAACTCCTGCATATAATGTTTCTGCTACTGAGTTTCATAGAATTGAGAA
TTATCCATCGAAGGCTTGGGTTGCTAAAGAATAGGGCAATTCTGGTAGTTTGGGGCCTGTTCAGGTTACTCAGACTGGGG
ATACTAATCGAACTGATCAACAACAGGATTACCATTTAAATTTTCCTAGAATTTCTAGCAACTTTGATCGACAGGTCCCT
AAATCTACTACTAATGATAGAATTGATCGTCCTCGATTTCCTTCTAATACTCTCAAACCTGATCAAGTCGCTGAACCTGC
TCCTTACACAGTAGTGCAGACCTATGTTGATTGACTTAGACATAATCAGGGCAAATGTGAAGTTAGCATTCATTTGACAA
CTCCTGAAATTACTACGAAACAAGGTCTACCTTCTGTCATGTATGTTAAAGATAAGATAATTAGAGATTTAGCAGCAACT
TGTAAATTTAATCTCATTGGAAAGTTTAGTACCACCATGCCTAAAGTGGATCTTATTAGGAACAATTTTATTTTACAGAC
TCAACTTTCCGGTGGAGGTAAAATTGCACATTTTAATTCTCGACATGTTTATATTGATCTTGACAATGAGCTTGATTATA
ATATGGTATGGACTAAACAAAGGATGAATATTTCTGGCAAAGTAATGAGGATTCAAGTATGGTCTCCTAGTTTTAAGCGA
GCTGAAGAAACTCCTATAGTCCCTATATGGATCTCTTTACCAAAATTAACTTGGCATTTTTATAATAAAGAGTTTGTGAC
AGGGCTTCTTTCTCCTATAGGAAAAGTGTTATACTTAGATTCTGCTTCTATTAAAAAGACTAGGGGTAGACAAGCTAGGG
TGAAGGTTCAAGAGGATCTCTCTCAAAAGAGACCTTTTTATATTTGGATGGGCTATATCGGGGAAGATATCACTGATGGG
AGATGGCAGAAAATTGAATATGATAATATTCCTGATTATTGTTTCTATTGTAAGCATCAAGGGCATTTGGAAAATGATTG
TACCATTAAACAAAAAGATGTAGAGAAAAAGAAAAAGGAAATAGACAATGTGAGAAGCAAAAGTAATAAAGATATGGATA
CCAATCAACAACAGCCTAAAGGTTACAAGGATTATGGTCCAAATAATGATAATACCAATCTATATAATCAACAAAAGGAT
CAGGGACAAAAGCAGGGGCAGCAAGAGGATCAGTGGCACACACAAAGAAGGAGGAATAATAATCAACAACAAGTAACAAG
GGGCAACACCATACACCCAGATCAGTCGACCAAACAGGCAGGTATAATGGCTATTCCTACACAAAATACATATATTAATC
TTGATGTGCAGGAGTCACCACCTCCTTTGGAGGAATTGGCCATTCACAAGGATAGCAAGCAGGATAGCAGGTTGCAGCCA
GCATTAAAACAACAACAAGAACATGGTGAGCAAATCAGAAATGTAACAAAAAACAATGATAATATTTCAGGAAAAGAACT
GAGTAAAGGGCAAGGTGTTATAGGTATTTACTCAATGCTACCATCCCCTAAACCCCTTGAAAGTGTTATTGTTATTAAGG
AAGCTGTTGGAGGTATGGATGGAGGGAACAGGAGACACCTACTAACTTGCAGGAAATGGTGTCCAAAAGGGGGGGGGGTG
AACTGAGTCATGCTAGACATGGGGAAGTGGAATTTGACCATAGTGGAGACTCTAAAGCCCCTGCTACCCCAATCAGACAT
CAACAGATTTTGGGCACACAAGAGATTATAGATACTGGTCAACAACACAATCGAGTCAATAATAAATCTGGGGAGAGGTT
GAGTAAAAAGAGAAGGGAGGCTATAAAAAAGAGATTGCAGAAGGATACTGGTCAGGATCCTGCTGTAATTGGTACTAGTA
CACCTATTAAGGATCAACCTTTGTCTAAAGATCAATAGGGAAAGCTGTTTCCTGATGATTATGTGGCACTTAACTCTGAA
GATGAGGTAGATCCTGATACAATCTATGGATGAATCAGAAGAGGATGCAGATGACACCATGAAGCAGACAGGCCCAGTCT
TTGGTTCCAATCTCCAGGATAAATGTTCTGATGTTCAAAGAATGACAGAAGAACAGGGTATATCTCCAAGGGGAAGGAAA
CAGACTAGGCATATGCCTCATCAGACTTTCACCAGCATGTCTGAAAATTCTAGCAGGCCAATGACTAGGTCCAAATCGAA
AGGTTATTAATGATGAAGGCCATTTGTTGGAATGTTAGCGGTATCAACACCAAAAGAGCATTGGAAAGACTACAACCTCT
CAAGAAAGCTCATAATCTATCTATTATTGCTATCCTGGAACCATTTGCAGATCAGTCTCATATTGCCATAGTAAAATTGC
AACTTCAAATGGATCAGGTAGTCAGTAATCCTAATGGGAAAATTTGGTTGTTTTGGTCTACTAATGTCACTGTACAAGTC
CTGGAAAAACATGATCAACATATTACTGTAACCTTTCAGCACACAGCTCTCCAAGATAAATTCATGATGTCCTTTGTTTA
TGCTAAATGTAAAGAGTATACGAGGAGATCTTTGTAGGACAGGTTACTTTTATATTCTAATATAGATTTGTCTTGGTGTA
CTATTGGTGATTTCAATGTTATTACATCTATAGAGGAAAAACTTGGTGGGATACCTTACAATATGAATAAGAGTCTTGAA
TTTATTGGAGTTATAGAAGCATGTGGATTGATAGATCTAGGTTACACAGGGCTTCCTTATACATTGTGTAATCAAAGGGA
TCAGAAGCTAGAGTTTGGAAGAGATTAAACAAGTCTATGGTTAATGATAAATGGTTAGAGAATCTGCCTCAAACTACTAT
TAAGAATCTATCCTCTGTTGGTTCTGATCATAGTCCTCTTTTAATGGAGATGATTCAAACAAATCAGAGTCATACAAAAT
ATTTCAAGTTCCTACATTGTTGGGTTGAAAATGGGAATTTTATGATCACAGTTCAGCAGTGTTGGGACCAGGTCACTACT
AGTGATCCTATGTGGAAATTACATATGAAAATGAATAGATTAACTTCCACTCTTAGCAAATGGTCCAAACAGGAGTATGG
TGATATTTTTACTAAGGTTAGGGAGTTTGAAAAGTCCATTAGGAAGTTTGAAGAGGAACTTATGACAAATAATACTGAAG
CTCTTAGACAGAAGTTACATCAGATGAATGCAACTTATATTAGGTATTTGAAATTGGAAGAAGCTATTCTTCAACAAAAG
ACCCAATTACAATGGTTTCAAGAGAAGATGCCCATACCAAATACTTTCATGCTTTGATGAGAGGTCGGAGAAGGAGGCTC
TTTCTTCATAAGATTTGTATTGAAAATGAGGTGTGGATACAGGGTGAGGAACGAATTGCTCAGGCAACTTGTGATTACTA
TCAGCACCAATTTACTGGACAAAATGACAGAATAGATGAAAGAATCCTTCAATATATTCCTACTATAATTACTTCTGATC
AGACTGAGATGTTGCAAGCAATACCTAATATAGATGAACTCAGACAAGTTGTGTTTGCTATGAATCCATATTCAGTAGGT
CCTGATGGCTTTGGGGGTAACTTTTATTAGGTTTGTTGGAATATCATTAAAGAAGATCTTTTGGCTGCTGTACAATCATT
CTTCTGTGGTCATATTATACTTAAGTTTATGTCTCATGCCTGTTTGGTTTTAATTCCTAAAACTGAGCAGCCTTCCAGAT
TCACAGAACTCAGACGCATCCGCCTTAGTAATTTTACAAATAAGATTATTTCCAAAGTGTTGAGCATGAGATTGGCTACT
GTCTTACCTCTACTGTTATCAGACAATCAGTTAGGGTTTGTGAGAGGCAGAAGTATAACTGAAAGTATCATGCTAGCACA
AGAGATTAGTCATGCTTTTAAAAAACCCCAAATAGGAAGTAATGTGGTTATCAAACTTGATATGGCCAAGGCATATGATA
GAGTGTCTTGGTCATTTACATGTTTTGTTTTAAGGAGATTTTGTTTTGGGGAACTTTTTATTGATTTAGTTTGGAGAATA
ATGAGTAACAATTGGTATTCTATTATAATTAATGGCCACAGGCAAGGTTTCTTTCATTCTACTAGAGGAGTTAAGCAAGG
TGATCATTTATCCCCTGCCCTATTTATTTTAGGAGCTGAGGTATTAACAAGGATGATTAATTCTTTACATCAGATTCCAA
GATATAAAGGTTTCTTTATAGCACCCAAGTGACCACATATCAATCATCTAAGTTTTGCAGATGATGTAATTATATTTGCA
TCTACTGACAGACACTCTTTGAAACGAAGTATGGATAGTTTGGGGGAGTATGAGCATACATTTGGTCAACTTATTAACAA
ATCTAAGAGTCACTTTATTGTTCCAGACACTACATCACAGGATATTATCAATCCTATTCAGGATTGTACAAATTTTTCCC
AGAAATGTAGTCCTATTACTTATTTAGGATGTCCTCTATATATTGGTAGACAAAGGATCATTTATTACTCTCATTTAGTT
GAGAAGGTCTCCAAAAAGGTTTGTGGATGGCAGGCAAGGATTCTTAGTTTTGGGGGTAGGATTACATTCATCAAACATGT
TGTCCAATCTATACCTATACATACTGTGGCTGCAATTTCTCCTCCAAACACCACTATCAAATACATAGAGGCCATTATTG
GTGACTTCTTCTGGGGAAGGGACCAGGATAAAAGGAAATATCATTGGGCTTCACTAGAAACTATGAGTTTACCTTGTCCA
GAAGGAGGGGTGGGGATGAGAAGACTCACTGATATATGCACTCCTTTGCCATACAAATAATGGTGGATTTCAGATCAGAA
ACCTCTGCATAGAGTCAATTTCTTAAATCTAAATATTGTCAAAGAGCTCATCCAGTTGCAAAAAAAGTGGACAATGGATA
GTCTTTGATGTGGAAGTACATGATGAGGAACAAGCTTAAAGTAGAAGAGCATATAGGTTGGACAATAAAGTCAGGCAGTT
GCTCATTTTGGTGGGATGATTGGTTGGGAGTAGGAGCTCTAGCTCATTATACTACTATTGTATCAAGTCTCAACAATGCT
ACCATTGCACACTTTCTAACTAATGGAAAATGGAATGAAAGGAAACTGAGGCAACAGGTTTCACCTCTTCTTATTCCTTA
TATTTTAAATACTGATTTTCATTTTTTGCAGGGAGTTCCAGACAGTGCTGTCTGGAAACATACTGAATCAGGAAAATTCA
CCTGTACATCAGCCTGGGAAATTTGCAGAAATAAGAAGAACATTACAGATCTTAATTCTCAAATTTGGCATAGACATATT
CCTTTCAAAATGTCTTTTCTACTTTGGAGGGCCTTGATGAAAAAACTTCCAACTAATGAGAAACTAGGGACCTTTGGAGT
GGAACCTGTGAGATGTTCTTGTTGTTATCAGCAAGGATGGGATGAAGTGGTTCATATATTCATACAGGGGCATTTTTCAG
CAGACATATGGAAATTTTTTTCAAGTTCTTTGGCTATTAATGTACAACAGACATCCCTGAGTAGCTATCTCTTAAATTGG
CGTGGTAATCATGTTAAAAATGAAGCTCATAAGACTATTATTCAGACTCTTCCTATAGTTATATGTTGGAATCTATGGAA
GAATAGGTGTTCAACTAAGTATGGGGGCAAGACTTCTAGTATTAGCAGGGTTAAATATTGATTATTACAGTTAATTTTCA
GATACTCAGAACTATAATTCCTTATATTAAGTGGCCAGTTCAGTGGTTAGATGTTGTATCTATGGTAGAACATGGTAAAC
ATGAGGTTTGTGTCCTCTCAGTAAGGTGGATACCTCCTCTAATTCTACTTATAAACTGAATACGGATGGTAGTGCTTTAA
ATAATCCGAGGAAAATTGGAGGTGGTGGTATTCTGAGGGATTCCAATGGTACTATTATTTATGCATTTGCTATACCATTG
GGTGAAGGGACCAATAATCAGGTAGAGGTACAGGCTGCCAGTTATGGACTCAATTGGTGCATCCAACATGGGTATCGAAA
CATCATTTTAGAAGTGGATTCTGAATTACTAACCAAATGGTTTTTGCAGATTTCTGATCCTTCTTGGAGGCTTAACAAGT
TTGTGCAGGAACTACAAGACATTACTAAACAATGTGTTTATGGTCACTGTGTTCATACATACAGAGAAGCCAACAGTACA
ACAGACTTGTTGTCCAAACAAAGTCACCAGCATGATATCATCCAACATTATTACACCCCTAACCAGTTACCAAAAGCAGT
TAGAGGAAGTTATATTCTGGAGAAAATGGGAATTCAAAGTTTCAGAAGGAAAAAACTGCGAAGGATTAAATTTCCTCCTT
CATTGATCTTTTTTTAAACACTTCCTCAATTTTCTGTTTCTATCTTTAGCTTAATTATTAACTTAGATTGGTTGTTTGAT
TAGGAACATGAGATTCAGGTGGTGGTGGAAATTCTACTGAGGCATACAGTATAACAACATGCGTGCTATCTTGTTTAAAT
AACTTTCAACCATCTACTACTCGGTAATCGAAACCAAGTTCCAAAAGAAGGAATTTTGCAACTAAGGGAGCTTTATATGG
TGGTTATCCTATAGCAAGAGGTGCAACTTGGAGAAGTAGAAAGCATATCATTACTACACTTATTGCATTTGGATTCTTGT
GATACATTCTTTTCAAATAAGCTATATAGTTAAATATAGCTTCTTGATTAGGCCTAGTTTTAATTTCTCTCCTTGTAAGG
GGAGAGTCTCCCTTATTAATGTATTATTAGTAACTTTGTATTAAGAGAGGAGTCCTCTCTAGATGCTTAGTTTAATATTA
CATCTCATTGTATAGGGTTGAGTCAACTAACCTTATTAGGTAGGTTGACTCTTGACCCACCTTAGGACTGGAGGTAAGGT
CAATGTCCCCCTCCTTGTATATTTGAATTATATATATGATAAGGCCTAGGGGTGTTGCTCAGCCCCTGACCCCACAAGGG
TTGTTCTACAAAAAAAAAAAGAACATACAACTTGAAACCCAAAACCCTAAAACCTAAACCCTAAACCTAAAACCTTAAAC
CTTTAACCCGACTAGCCTCCTTTTTCAAAGTGGTTGAACAGTTTGCTCCATCCAACTAGTGTGTCAAAGGTTCAAAGGCT
GGTAAGGAGAAGGAGAAAAGAAAAAAAAACCTTTAACCTAAAACCCTAAAACCTAACCCCAAACCCCTAAACCTTAAATC
CTAAACCCTAAACCATAAACCAACAACCCTAAACCCTGAATCCTAAACCCTAAACCTTAAACCCTAAACCCTAAAACCAA
AACCTTAAACCCTAAATTTTAAACCCTAAACCCTAGACTCTTAACCCTAAAACCTAAACCCTAAAATTAAAACCCTCAAC
CCTTATCCATAAACCCTATACTCTAAACTGTAAACCCTAAACCCTAAACCCTAATCTCTAATCCTGAACCCTATCGCCAT
CTCATTTCCTTAATTTTTTCTCTCTCTAAAAATTCTCACTAAAAAATTTCTCTCTCAGGCCAAGGAACAGCAGTCCGCCG
GAATGGCCACAGCGACGTCGGGAAAGCAGCTCCAACCGCCAGACCAAGCTCAGTCGATGCGGAATCTCCTCAACTACAAA
CCCCAACAAGGCGCTTGATCTGAATCATCAGATAATTCTTCGAAATTAAGACGCATTGAGGCGATCCATGTCGCGATTTC
AGAAGAAGAATTACACTGGGCACGAAAAATCATTTCCTTAGAACAATCTGGAAAGAGTCAAGTTAATTCGAATAGGAACA
ATGATTCTCCATCTAAAGATCTACCTTCAGTCGAAAAATCACACAATTCCATTGCTCAAATTGGGAGAACTGAGATGGCG
ATTTCTGGAGAAATGGCGGAAAAATTGCCTCAGTCGCGCCCTCAAATTCGAACACCTTCTGATGAAATGATTGACATTTC
AACCACTGGGGAATCTTCCCCAGGCCATGGAGTACATCCTACTGCAATCTTGACTCGTTTGGATGGTGGAATCGTCGGCG
ACATAAATTCCGACCAAGTTCCTAAAACTCCGATCAACAATGCCGACGAAACCTTACACCAAACACATCCTTGTGATAAG
GACAACCTTCCAGAGGTAACAATATCACTGATTCAACATGAAAATAACAATGATTGTTCTTCTAACTTGCAGGACAAATT
CACAGCACCAGTCGAGGATCATAACTCAGGTGAGGAGCTGGAGTCTGCTCGAAGTACCAAAATTTTGAACCAAGGAAACA
ATCAAGACAAGAATTGCATCCCAATTCAAAGGATGAAAACAATGCAACCTGAAAATGTGGAAAGTAATCCCAAAGAAAAC
ACCGATGGGAATGGTCATGGAGGAAAACAAGGGATTCAACAGGCTATGACAAAGCAATGGCATGAAGCAAACAATTCGAA
AGACCTAGGACACACTGCTACAACAATGGAGAAGCAGCGTGACACAGGGGAGGCTAATTGGAAGCTAAAAGAGAAAGCCA
ATTCAGAAAATGATACAATGAAACATAGCAAAGGTAACAACCACAACACGACTTCAGGTAAGTCACCTAACCTTGATCCT
AATTATAATAATCATATTAACCTCTTATCCATTGATCCTAATAATAGTCATAATGGGAGTGGGAAAGCTCATGTTGGTGT
GATCGATGGGAAGAATGATGTGGAAACACAAAGTGCTAAAACCATTCAATATGATCGTAACCAAATAGTTCCCAAGATTC
CCCCTCCTCTCAAAGTGTCTTCCAATTTTGATGCATACTGACTTGCACAACAAAAAACCAACCAAAACAGCAATGATCAG
ACCCAAAACAAACTCCTTGCCACCAGTCCATTAACAGAAATAACAACCAAATCCCTGATCCAGCTCCACCAACTGTAACT
CAATCTCTCACCACTAGACTTCGAGCTAACTAAATAAAAAATGCCATTCCTATGATCATTGATCAACCCATCATCACCAC
GCGACAAGGATATCCCTCAATAACCTTTTATAAAGCGGATTTCCTACAGAAGATGCCAGGCAGGTGTAAGTATACTTTGG
TTGGTAAGTTCATCAATGCAATGCCTAGAATGGAAGTCATTCGTAAAAGCTTTATTTTGCTCAGACTCAGTTCACTAGGG
GGGTCAAGATAGCACATTTTAATTCTAGACACATCTACATTGACTTGGATAATAAGGTTGACCATATTTCTGTCTCGACA
AAGCAAAAAATGTTCATTGCAGGCCACCCTATGAAACTACAGGTATGGACTCCTACCTTCAAACCTGCGGAAGAAACACC
TATAGTACCTATCTGGATTACCTTACCAGAACTGCCCTGGCACTGTCACTATATGGATATTCTTACACCTTTACTATCTC
CTATTGGCAAAGCACTTTACCTTGACTCTGCAACTGTACAAAAAACTAGAGGTAGTGTTGCAAAGGTTCGCGTTCAGATT
GACCTTACTAAGGAGAGACCTCAACACGTTTGGCTGGGTTTCTCTGAAAAAGACCCTAATCTGGGCAAATGGCAAGTTAT
TGAATATGAAGATGTTCCATCTAATTGCATATATTGTAAGCATCAGGGCCACATGATTGGAGAATGTTCAAAAAAAGAGA
AAGATGAGGAAACCAAGAAAAACAAGGAACTGGAGGCTAACAAAAAGGGACAAGACAGACAACAAAATCAAAGCTCTAAA
GGAAATCAGCAACAGGTTCAAAGCAAGGAAAACATGCACTCAAAACATACAAGGTAATGAGAAGAGGCATATTGAAGCTG
TTACTGATAATAAGGAGGAGCAATGGCAAATCCAAAACAAGAATAAAAATAGACAACACAGCCAGAATCACGACCCAAAA
AAGGTTAGGAAACCACATTCTCAGAAACAGCAGGTCAACCAATCGCAGGTGCAACACATCGAGCAGCAAAAAGGTATGAA
TTCTAAGTCCCCTGTGTGTGTGAGTAATGAATCTGGTGATCAGATTCCTACACCCCCTCCCCTGTTATTGTTGATGTTGA
TCATGGTTCTAATAATGAAATCCCCACCCCTGTAATTCCCCCTGTAACTGTTGATGATCAATGTGATCATAATGATATCC
CATCCCCTGCATCCCCCCTGGTTGTAGCTGCTGAAGTTATTGGAGGGAGGCTGGATGTACAGGAGAAAAATTCTAACCTG
CAGGAAGGGGTTCTTAGGGGAAGGGTTAATGATCAAGCCCCTGCTACCACTCAGAATAATAGTCCTTACCACTAAAAAAA
GGCCCATCTAATCAGGGAAGAGGGTAAAGAAACACCAAATCAGCAGAGTAATATCAGTAATGGAAGGAGAAATCAACCCA
AAGGGTCTATGGCCAAGGATATAGGAAACAAGGCAGGTCCTAGTAACCTGATGGAAACTCCCAAGAGTAAGAATAAACCT
AGCAAAAAAAAGAGGGGAGCTGCCAGGAAGAAACAGAATAAACAGGACCTCCAAAAACAACCCCCCACTACCAGTCATCC
AGAAGAAAATCCATGTACTGACTTCATAATGATGGACCAGATTATGGATGTGATTCCTCTTAATGCTAAAAAGCCCCCTG
ATCAACCCAAAGTCAATGTTAGAGATGAGTATAAGGTGGATAACTCAGAGGATGATTTTGATCCGGATAATATGCCTATA
AATGATCTTGAGGAAGATGATGAGAGTAGTGAGTTACTAATCAAAGCTTGTAGTCCTAACAAGGATCATGAATTAGAAAA
AGAACTTCAACAAGTCACCGACAAACAAGGCCTCTCCCCCAGAGGTATTCACATCGACAGACTCCCCCTCAAAAAACCAG
ATTCTCCTATTCCTGTTACAGCAGGAATGAAATGACCCAAAAAGTTCTTAAAAATATGCTTCGGAAGTTACCGGAAACTT
GTTTAGCTATATATATAAAAAAGAAAAAAACCATTTCGTTTTTCCAAAATCCGACTTCATATTCTTGTTTAGGGGGTCAA
ATTGAGTGGGAAATGGGTTTAACCCAAATTTTAGAGAAACCGTATCAAAATCCAAAATTTCCAAGTGAAGCCTTTTTCGA
GGGTCTACTTTGGAGGGTCATATCTCATAGCACACAAATTATTGGGTGACTAATAACATATCCATGGAAAGCCCTTTGAG
TTAGCTACCTAACGCACTTCGTTTCACCTCATTCGGAGTTCGGACGAAGAAGTTATGCCCATTTTCGTAAAATCTGTCCG
GCAGGAAAGGCAATTTCCAGTGAGCGTTTTTACTGTTTACCCGCCTCATTTTTTTTTCTAAGTGTCGGACCATTTTTCCA
AAGGGCATATGTTATTTCGTATATACCACCAGTTCAATTCCCATCTCTAAAACATTTCTCAAAACACCTCTCCCATACTT
AGACACATTTTCTCTCAAGTTCTCTCAAGAACCCTCATCCAAAAGCATCCTCAAGATTGAAGAGACTCTTGCTCCAAGTT
CCAAGCTTCCATTGAAGACACTCTCAAGACCTTCATAAAAACTCAAGGTATGAGGTGTTGAATTCATGGGTCCTTCCACC
CATAGTGCCTAGACTCTATTGTACTAACTAATTCATGGTTTAAGTTAATATTCATAAATTAGTCTTGTTCTTTGTAATAA
TTTCCTGCACATTGAATTTTAAAAATGAAAAGTGATTGTTTTGAGCATGTTGTGACTCTAGAACTTGAACCTAAATTTGG
AATGGATGTGGAGATTTTCATGTGGTATTGTGGATGTTAAAAAGGTGTTGTTGTAGGTTGTTCACTGGTTTGGCTGCATA
ATTACTACCCTATTTTCCATGCTCTTTGATTCCATTACATGCCTTCAAGGTGTTTGACAAAATGTCCAACTATGGAGAAT
TGATGAATCGATGTTTTAAACCTTGAGTTATGAGATGTATGGAAATCCAGAGATGTGTTGATGACAAACTAAGCTTGTGT
ATACGTTCATTCCATACGTGAGATTGCATTAGAGCCTAATGGGTATTTCCTATATAAAGTGTTGCATGACCATGCTCGGT
CCGGTGGAAAAGAACCGGACAACCATGTGAGAGGTTTATATCTCACCACCTAGGATGCTTGGGGTGTGACCAACATCAAC
CATGTGAGAGGTTTATATCCACCACCTAGGATGCTTGGGGTGTGACCAACATCAACCATGTTAGGGGTTTATACCTTTCC
ACCAGGGTGTCCAGGTGTGAACGGCATCCCCATCCTAAGTTGGGGTTATAGATTGGTTGGATTATGCATACACATATGGT
ATCTACTATTAGTATAGATTTACTTAAACATGTTTTGACTTCACTTTGATCATACATCCTCGTATTGTTATTTATACTGC
CTATGAAACTATTTCTTGTATTTCGATTGTGTCCTTGTATATTGTTGTGTTGCACCCCGCATACTTAGTACATTCCAAGT
ACTAACGCATATTTTTCCTACATGTTGTCACCATGTAGGGACCGGAGCTACTCTTGATCCTTCTCTCCATTCACGTGGCT
AGTACGGTGCTTATCCGAGTTGTTGGTGAGTCCTCAATGATTCGAGGGCTATGTTATGTTTTCTACTCCTATGTTTTGAG
TCTTTATCTTGCAATTGTATTTTGACTATGAGGGGAGCCGGTAATATGTCATGGCCCCCGTCCTATCTATGTATGTAGAG
GTGTGCGTTGGACAAGTAATTTGTAAACGAGCTTGACTCTTATTCTATGATGTCATTTTGAAATGGTTTGCCTTAGTCCC
TATTTCCCGTTAATTAATGTTGAATGTACTTCCCCCACCGATGAAGTGTGATGACAAGTTTGAGAGGCTTGTTTGGGGTT
CCTTCGGGTTCCTCATTCGCCATGTCACCTTTGGGCCCTAGGCTTAGGTCGTGACATCAAGTCCCATTGCCCTTCGACCC
AAAATTCTGCTACTGTTGTATTGTTGAATCTGTGACTGTCAGTTGAGAACTGAGCAAGGGGTCCAACACCAAGCCAATTG
TCCCACCAGAAGGAACAATTGTCTGAGTTGAGTTTCCAGGTGATGTGCTCTTCCACCTTGTGTTTGTTGTGCATCATCTG
TTTCCATGTCAGTGATTCACCTGTGTCTTATTTCTTACTAATATAATTGGATCTTTGATAATACTTAGCCTTCAAAAACT
CTCCCCAAAGGGTTTGTTTGGATCTAAAGCACCACCACTGCTTGTATTGGAAGGCTATGCATACATCCTTGAGATTTCTC
ATACCAATACCTCCCTCCTCATAAGGAAAGCTTAGATTTTTCCAAGAAGCCTAATGGTATTTCTTTTTTTCGTTCCTCCA
TCCCCAGAAAAAGTCAGCCATGATACTTTGGACCTGTTTTAGGAAAGTAACAGGGGGGGTCACTACTGATAAGAGGTGAA
TAGGTAGGTGTCACGACCCAAGCCTAGGGCCTAGACGTGACCGGCGAATGGGGAACCCGAAGGAACCCCAAACAAGCCTC
ATAGCGTATCATTACACATCCTTGGTCGCGGAAGTAATTAAAATGACCATAAGCAATACGCATAATCAAAGGGGGAAATC
GGGACTAAGGGAGCAAGAGAAAAAAAAGAAGAAATGGTACATAAATACCATAGATGAGTCAAGCTCAAGCATAATACACA
ACTTGTCCAACACCACCTCTAAACATGAGTACTTAGCGGGGGCCAAGACAAACTACCGGGCTCACCCTCATAGTCAAAAC
ATAACTAAAAAGAAAAGTCTTATACATAGCAAAAGATCATGAGCAACGTCCCCGGAATGGAGGACTCACCAATAACCTTG
ATAGGAAATCGTATTAGCCACGCGGAGGAGGATGGTCAAGCGGTGCTCCGGTCCCTACATGGTGACATCATGTAGGCATA
GAGTATGCGTTAGTACGTTTGAATGTACTAAGTATGTGGGGTGCAATGCAATGCAACAAGGGATGGACATCATAGGCAAA
ATGCATAATCGTACCCGATAGATAGCATATTAATGAGATGATATTTATAATGATGCTTATATAAAAATCATATTTAGTAG
GGCATAGTATATGTGTAGTGAGTGACCATCAATATAGTATTTCCAAGGCCTACCACCCCCTTGGAGAGGCGAAAGAGGTA
CAAACCCCTCAATATGGTTACCCGGGCCTACCACCCCCCGAGCTAGGGACCAAGGTACAAACCCCTCGATATGGTTATAC
GGGCCTACTACCCCCCGTACTAGGCAACCAAGGTACAAACCCCTCGATATGGTTATACGGGCCTACTACCCCCCGTACTA
GGCAACCAAGGTACAAACCCCTCGATACGGTTATACGGGCCTACTACCCCCCGTACTAGGCAACCAAGGTACCAACCCCT
TGATACGGTTACCCGGGCCTACAACCCCCCGAGCTAGGCTTGGTCGACTCACACACTATATAGAGAAAATCATATACATG
TATCAATTTCATCATCATTTCAATACTTATATAATCATCCGACTCATAGGACGTACATTGGACCTTCTATTTCATAAGAA
TTCTATAAATGGCATTTTATCAAACATATGGTGGGCTACTTGTTCATGTAAATAAAATCATGTGTTTCAAGAGTACTAAG
TCCAACCAATTTCAAAATCCATATAAAACAGCCCACCAACAACATACATATATATATACATATATAACAACCTTCATAAT
TTGATCATGGAGGCATGCAAACCATAAACATCATATAATCATTCCTTTTCATGATAATATACAAAAATAGACCATAATAG
GATGTGTAGTAATAATTCCATAATTCAAGAGTTCATAAATGATCATAAGGACCCATAAACTTGAAGTAAAATAGAGGATA
AATGGTTGGACTTGTGGAAAGGAAGGTTTCCACAATCAACCCACATACCTCAACTTTGGAGAATTATTGATGAAGATTGG
AATGGAGAATTGCTTGAGATTGAATCTTGAATCCGGAATTAAAGCTT
>mtp2112.scaffold_6
AAGCTTAGCCTAGTCACAATTACTCTATGAATCTTCTATCGAAATCATGTACCCAATAATCTAGCTTAACCCGTATTACC
GTCACATCCCAAGGATCCCCTCTTATTACTTAGAAACCTTTGTTTATTTTGCTGTTTTTACTTACTAGTGACAAAACCCC
CTATTGTTAATTGAAACTTTTGTGTCCCCCTTTAATTTACAATGTTTTTACTCGTTAATATCTTTAGCTACGACTAGTTA
GAACAAACTTTTATTTTTCTATAAATTCTCAAAACCACTCTCTTGGGAAGATTCCAACCCTTGGTTGGGTTACTGAACTA
TTGTACGATCGTAGACACTTGCATCAGAAGTTGTGTCTTGATTACGCAAACATCAGAAGGCTGGAAAGACACCACTGAAG
GTTTGAGATGGGTTGTCAACAATGGAAACAAAACAAACTTATTCAATCATAGATGGATCCATCAACAAGAATCAATTAGG
AACATTGTCTATGGCCCCTAGATAAGGGAGAGGACAATCTGCTTGTAAGTAACATTGATGTAAATGACCATTCGAACCTA
AACAACATATCCTTTGACATCCCAGAGGATTTGTATGCAAGCATTGAAGCAATCCACCTGAACTCAGGCACAACTATGGA
AGAGAGGACAGTTTGGGGCCTATCCAACAATGGGGAGTTCACCATTAGCAGTGCCTATAAACTTATCCAATCAAAAGCCC
CCCAAATCCTTGGGGAAGTGAGGACAAAGGAATTCAAATGGATTTGGAGTATGAGCTACCCAAATAAAGTCAAGACCCTC
ATTTGGTTCATTCACCATAGAAAGCTTCGCAGCTCCCAGCATCTAAGTAGAATTGGTCTGAATGTCCAACCAGCATGCCA
AATTTGTGATCACACAAATGAAGATATCGACCATATCTTCTTCAAATGTGACAAAACAATGCAATTTTGGGACACTGTCA
TGGCTAACAACACCTCTAGCCACAAGCTTGATAGGACCTTGATCTCAATAGATAATTGGCATAGGTTGCACAACAACCTA
AAAACTAAGGACTACAACAACCTTGTCTCTTCGGGGGGTTGTTTTCCCCCGGTGCCTATGGGCCATTTGGTTACAAAGAA
ACCAAAACTTCTTCAATAAAAGAAAAGACAACATCTTCTTCAGTAATATGATCAACCCAGCCACAGAATTCCAGCTCCTC
ATAAAAGGTGACCACACCTCCAAGTGAGAAGATCACGCCATTCATGTGATACGTCCAAACTTACAATTTGAATAAGAAGT
GTAAACGGCTGATCTCAATTTACAGAACTCAACTAAAGTTGAGGTCGATCCCACAGAGAATTTCTTTACAGATAAGGTTT
CACTGTCACATTTATTCGAATGTTGTTATTATATCCAAAATAAATAACAACGGAAAGTAAATTGGGTTTGGTTGAAATGT
TATAAGTACCAAAACTTGCAGTTAAAATCCAGATTAACGATTAACAGACTATTTCATTGTGAGGTTGATCCAGTTAATTA
AGAAAGACCAGGATTGTGTTCACCATAACACTAGTTCTAGTGTTCTTCTGTAATTGAGCGTCATACAAATCAATGTTTAC
AGAATCATTGCGAGTTAAATTCATCTGATACTTCTCAACCTAATCATATGATTATCACATATGTTTTCTCGATCCTAGAG
TGTTACTAACATTGACCCTCACTTACAATGATGTGGTGTTAAAGTTCTTTCCTCTCGAACTCAAGCTCTAACTCCAATTT
GTTAGTTTAGTTAAGTTTTTTCCTAACTGGTATTTTTCTCTTGAACAAATACCAAATACAGGCTCATCTAATGCATGCAC
TCACTAGATTATAACGATATTGAAAGCTAAAAACTACATATTGTAAACACAGACTGCCCTTTACTCATATTACGAAATCG
TAACTAGAACTTTGTCATGGGTCCCACAACCCCAGTCGTGGATTTAGCCACTCATACTTTCACGTAAACAATCAGTAATG
AAGAATGAAAACATGTTAAGAAAGACTTACAAAAATAATTAGCAAATCAACAATCACTTCGATAATTTGATAATATGAAT
CCGAACTTCAAAATGATAATAATAATCTAAATCCAAAATCAAAAGCTAAGAGTAATGTTGTATTTCTTCGTCTTAAAATG
TAAGATAAAATGATAATATTAAAAAATGACCTAAAGTAATTCAAAATGGAATGTTTAAAATGAGTCCTAATCGAACTAGG
ACTGAAATGTCGGGTGGCTCTACGACCACTTCTACGGCTCGTAGAGGGCTTCACGGATCGTGAATCCCTCTGTGATCTTC
CCTTAAACTTTCCCAAAGATTGGGTATTCACTGCCTTGACACTGGAAAATGAACCACGAGAGCTACCACGGTCCGTAGAA
AGGACCACGACCCGTGAAGTCACTCGTGATCTTCACTTGAGTTTCAACCTTCTTCCAACTCTTCTTGGCCTTTATACTGG
TTCTGCTTCATGACAAGCACCACGGACCGTAGTGAGGACCACGGCTCGTGAACTCGTCTGTGGTCTTCACTTGGTTCCAA
TCCCTCTTCAACTATTCTTAGCCTACACACTGGTTCAACTTCACGGCAGGCACCACGGACCGTAGTTAGGACCACTGCCC
GTGAAGTGGTCCGTGGTCTTCACTTGATGTTTACAAAACTTTTTTCTTCGTTTCTCTCGTTTTCCACTTTTCATATGTTT
CACCTGTACAACACAACCAAACGCATTATATCCATATAAATGCACTCGAGTCTAGTATAAATTCTTAGTTTTCAAGCATT
AAATTTTCCAAGATTTCGCGGTACATCAACACCCCAACTTAGAACCATTACTTGTCCTCAAGTGATGAGAAATTAGTACA
ATCAACCCTCAAATCATTTACAAACCTTTGACACTACGCAACAAATTTCAAACACAATTTGTATCCCAAAGCCCTGAATC
TAACATGTATGGATCACTATATGACATCTCAGTACTCACAGTCAATCATGCTTATGCCTGCGAATTATCAACTCACATAA
TCTACTTTCAAATGCAACCACTGTGTTCTCACACCAAAGAAGTCCCTCGCTCATAATAGTTGGGACTGAGTACTACACTC
ATGCTCTCAAAGAACTTCTAACACTAACAACAAACTACCATAGGCTTGCCCTCTCTTTCTACGCTCTATCTTTAAAACAC
CCGAACTAGGATCACTGTAGGACTTTATTGGATTGTAACATAGGCTCGGGGCTAGGGAATGGATATTTGGTTTTGTGAGT
GACTAGTCCCTTGGTTTTCCAAAGTTTCGTTTTTACATAACTCTTTTCTGAGTGATTCCCTCTTTTTCTTTATTTCAGCA
CGACCCAATAGCTATTATTTCCTAAGGATAGCTCATTTGACTTTCTTAGATAAGGATTATCATGCCGTTCCGGCTCCATC
CATCTCTAAGTCTATCATTTCACTCAAGAAGGGAACTTCGCCCTAAGGCCCATCCTTCTAGGTTATACATTTACTTAGGA
AAGCTAGACTTATGAAAGGGCACCATTTCTTAGTTCTGTCGATTCAAGTCTTTGCCTAGAGTTCTTGACCTTCTTCAATG
GAGGATTGTAGAGAAAGGTATTTGAGAGGAGGCGAGTTTCTTTCTTTATTCTAATTGGAGTGACTTAAATGAATGAATTT
TGGTCAAAAAGGGGCTTTATAATTGCTAGGAAAGGCAAAGAATAATAGGAACTCAACTTAGGAAAAGAATTAAGGACCCA
CAAAGTTAAACTTAAAAGTGTTCACTAAACCCGTCTAAACTTGTCCTTTTGGACAGTGCTTCACTATTTCGGGCATAACT
TTTTACTCCAAGGTCGGAATTGGGCAAACTCGGTGACGTTGGAAAGAGGACTCAAAGACCTTTAATTGGATAGGTAAAGG
TCCACCTACTTAATTTTGAGCTAAAATATATGACCATTTAAAGTTGACCCTTACAACTCACTAGTTTAAATGACTAGTTC
CAGACGTCACGGTCATTTCTCATCATTTCATCAAGTTCTCAACTCCAAACTCACATGTGAGGCTCTAGTTTCACTAGTTT
GTTTTAGGGTCGTTACATTATCCTCCACTTGGGAACATTCGTCCTCGAATGACACTTTAAACACATAAGGGGTAACGACT
CAAGTAAACAGCCCATCAACATGCATACAACACATCAATACAAATGCTTAAATATAGGAGGAAACATCAACTCCACATAG
AAAGTCCCACACAACTTCATGCAATTCAAGAAAGTAGGCACAACATCTACTAACTCCTTATGCATCCTCTTTACCNNNNN
NNNNNNNNNNNNNNNNNNNNNNNNNNNNNNNNNNNNNNNNNNNNNNNNNNNNNNNNNNNNNNNNNNNNNNNNNNNNNNNN
NNNNNNNNNNNNNNNNNNNNNNNNNNNNNNNNNNNNNNNNNACTAAATGAACATTATGCAACTTTCTCATAGAAGCACTT
TAGGCAACATCATCAAAACACTTTTAAACATGCTCATAAGTCAACTCATACAACATTTAGGCAAATCATTATAGATGCAC
ATCAACATGAGGAACATAAATTTATAAAAACTCATTTTCTCATTTAACAAGAATTCATTTAAAACATGCATGACATAAGG
AAACCATGGAAAACTCTTTTTCACATAAGACTCCAAAAAAAAACCCAAGCTTCTAGGAACTCTTTGTTTTAGGCTTGAGT
AAGCACATATAGAAGTAGGTAAGGATATCAACACTTCTCAACAACTTCACAACTCAACATACCATCAATCTTACCAAAAC
CACTCTTACCCAACTCTTTAATTCTCTAAACCTCTTGTAATGAAAACATCATTCAAGCCTAACTCATAAACATCAACCAC
ACTTAAAGACCTTATCATCTAACCACATATTTCCCCCACTTAGGAGATTCTCTTACTAGTTCTTTCAAATTCAACTCCTT
CCATCCTAAGGTCGGATCAAAACAACACTAGGCTTTTATACTCATTACACCTAGCATTTCTAAATCACCACACATTTCAC
AAATTCCTTCAACACATCACAAAACTTCCTCATGATTAAGCCGGATACTACCAACAACACGCATAACCAAAGGAATCCCA
TTCATACTAAAGTCATCACCACAATCTTTCACCTCACACCTACTAAGTCACCAAGTCATAGTTGGCATCACAACCAACAT
TCTCTGTCCCTCAACCCTTGCAACATTAGAACTTCCTCAAAGGTTACACCCAAATGACCATCACATACGGAACAAGGGAA
GACATTATAGAGAGAAACTCCATGACACGACTAAAAGAATGAAGAAGTGAAACTTTCTTAGCACCCAATAGCCTCCTATT
CATAATGTGGCGCGCTTCACATTATGAACAAGACTCTACTAGATGTGGTTTTAAGACAACCTAAGACCATCCCGGAAACT
TATGCTCTGATACCAAGTTTGTCACGACCCGAGAGCACCCCCTAGTCGTAACCGGCGTACTCGACCTCAAAGAGGTCTAA
TGGTCTAATACAAGCCTCTTAGCATTCATTCATCGCATAGACACTAAAACCATAAGGAATTAAAAACTTTCTTTACCAAG
AAAACATTTCGTAAAAAAAATATAGCAAGCGGAAGACTTTCTAGACTTTATACTTGATGTCTCAAAACCATCTAATACTT
TAGAGTACACAATTCGGGACTAATCTCATACACAACTTAAACAATACTAAAAATACATAAAAGAACATATTGGGTATTGT
CCTCGAATCTATGAGGACTCACCAAGTCTTCATCTTCAACACTTAGAAACCTATCAAAATAGCCATGACATGTCATCATC
TCCAAATCTCTACACTTTAGTCCAAAAAGGGAAAGAAAGGGGTTAACACAATTAAGTACTAAGTATGGAGACCATGCAAA
AACATGCCAAAAAGGACATTTTCAAGGAAGTAAATTCTTTCATATCATTTGATAAAACCTTTCCTTTACAAGTATAAGAG
ACATAATACAAGTCAACATTAACATATAAGACCATAGCCAACCATACATATACTCAACATATGTCCATATACAACCCATA
CTTAACTTTAAAAGAACACATGTCATTTCATTACCATAGGACCTCTACCTAATATAACCTTAAGACACACTTGAATTAGA
CAAGAAGTGACCGCCCATACAACCTCTTCAAGCACACTTAAGTGTTCCCCAAGATTACCTTAGATAAGGACATTTCCTTT
ACAACATAGCATCAATAGACCAACATTCTTTAGGAAACCATTTTGGAGACATTCAAGCACATAAGGGGACTTTCACATAC
TAGTCGTTAGACTTAGGGAACTCACTTTAGTATCTTCAAAGCCTACTCGTGCCATGTGTAGATAGCATCCCATACTACTA
CCTACACGTTGTAGAACCTATCCAATAACTAGAGTGCACATCCCACATGATGGGAATAGGCATAACCGACATAGACCATA
CTAGCTAGGTATGGAATCCGAAGTCTATCCTACTCCGTGGAAGTTGTTCTACTTGACAAAGGTAGAACTAGTAAGCAACA
CATGTAGGCACATGGTTTAGGGGATGTCCAAGGAAGTCATTGTGCCCTAGTCTCATACTCAAGTAGGGCCACCATCCTAA
CCACATCCACTCGGTGCTAGCCTTGTTTCTCATAGAGTATTTTCATTCACACATGTACTAGAGAGAGTTCCTTTTCTAGT
TCAATCAACTCATAGTATCTCTTCCCAAGAAAGGCCCCATTTCTTAGTTATGGCCAATCAAGGTTCATAAGGAAAGCTCA
TTTGACTTTCTTAGATAAGGATTATCATGCCGTTCTGGCTCCATTCATCTCTAAGTCTATCATCTCACTCAAGAAGGGAA
CTTCGCCCTAAGGCCCATCCTTCAAGGTTATACATTTACTTAGGAAAGCTAGACTTATGAAAGGGCACCATTTCTTAGTT
CTGTCGATCCAAGTCTTTGCCTAGAATTCCTCTTTTAGCATTTATAGAAAGGGCACCATTTCTTAGTTCTAGCGCACTTC
ACACATTCATGCATTCAAGACTTTAAGTAACAAGGAGAGACACTTTAGTCTACCAACCAAGTCACAACATTATCATCTAA
GGATACTTCATAATCCAACATCATTTCATATATACATCATGAGAAATCATACTTTAAATCACAATGCTATACACTTTACA
TAGGATCATCATAAGATCACATAAACTCATTCACATCATGTCTCCACATATAGCTTCACATAAAACTTTACATATAGCTT
CATATAGGACTTTACATATAGCCTCATTTATATATAATAACACAACAATATAACAATACTCATACAATGCCCTTCATGGC
CACAGTCATAATTCCAAAGCAACAAGCAACACTTCCACCAAAGGTGGATCCAACCTAAGAAGCAATTATAGCAATATTAA
GAGATCAAGCCATCTTACCATTCTCCAAAGCCATAACCAACATTACTCATTTCCCTACTAATTCAACATTATTCATAAAA
TAGGTCAACTTACCATCCTTTCCAAGCCACAATCACCATCCTTAATTCTCCATAATATCACAATAAAATAACATAGATAA
TAGTAGAATTTAGCTATACAATACAAGCTAAACATAATCCAATAATCAACATAAAGACCGATTCACTATTTGCCCATTCA
AGGCACAAATCTCATATCCTTCAATTCAACATCAATTCTTCACAATTCAACATATATAATACCATATAAGAATATACACA
ATTCTATAATCATCTACTCAAAATCAATACACCCACTTTATGGTGAAATTTAGAGAATTTGAGAAAAACATGGGTTCATG
GGGATTTCTTTCTAAAAACCATTTATAACAATAAAAATTATCATTTAAAACTTTTTTTTATGCAAGAACCCATGCTATAA
TCGAAATTAGGACTTTAGGATTTTTGAAGAACTTTGAAAATACTTTGAATTAGCTCTTTGATTGAAAAAGGAATCAAAGA
TAAAGAATCCTCATACCTTAACTAAGAATCTCCAAGCAATTTGAGAAAGATCCACCTTAAAATCGTCAAACCCTAGCTCC
TAGTTCTTGATCTTCTTCAATGGAGGAATGTAGAGAAAGATATTTGAGAGGAGGTGAGTTTCTTTCTTTATTCTAATTGG
AGTGACTTAAATGAAAGAATTTTGGTAAAAAAAGGGGTTTTATAATTGCTAAGAAAGGCAAAGAATAATAGGAACTCAAC
TTAGGAAAAAAATTAAGGACCCACAAAGTTAAACTTAAAAGTGTTCACTAAACCCGTCTAAACTCGTCTTTTTGGACAGT
GCTTCACTATTTCGGGCATAACTTTTTACTCCAAGGTCGGAATTGGGCAAACTCAGTGGCGTTTGAAAGGGGACTCAGAG
ACCTTTAATTGGATAGGTAAAAGTTCACCTAATTAATTTTGAGCTAAAATATATGACCATTTAAAGTTGACCCTTACAAC
CTACTAGTTCAAATGACTAGTTTCCGGACGTCACAGTCATTTCTCATCATTTCATCAAGTTCTCAACTCCAAACTCACAT
GTGAGGCTCTAGTTTCACTAGTTCATTTTAGGGTCGTTACAAGAGTTAAGACTCTTCGGCACGACTATGGAATAACAAAA
GAGTGAAAGTTCCAAAGCATCTCGAAGCCTCTCATTCATAAGTGTGGCGCGCTTCACACCCATGAACAAGACTCTACTCA
ACCTTATGCTCTGATACCAAGTTTGTAACGACCTGAGAGCACTTCCTAGTCGTTACCGGCATATTCGACCTCGAAGAGGT
CTTATACAAGCCCTTAGCATTCATCATAACATGTACATAGAATAAAATCACAGAAAATTTAAAACTTTTACTTTGGAAGT
TCAACTTCACTTCTTATATGAAAAAATAGAATCTAACTTCGTCACAATGCAACATCTAAACATAGAAGTATCGAAAATGG
GACTTAGCCCTTACATCAATAAAAAGTCTTGAATATAGGAAGTACATCAATGTCTTTCAACATAAGCAAAGAAATAAACA
TAGAAGCTAGATCATAGGGTCTTGTCCTTGGACTTGAGGACTCACCAACTTGGGGAAGCAACTCCAAGTGTCTTGAGAAG
TAAGCTTGAATCCTCAACGTCTCGAACCTAAATGTTTGGGAAAAAGGAGAAAATATGGGTTAGTACAACACACGTACTAA
GTATGGCTACTATGCATAAAAACATTGAAACATGCATAAAAGGACATTTGATTCAAAACATGCTTTCTGCCAAGTAAATC
CAATATGCAAACAAATTAAGTATCATAGTCCAAACCAACATAATATCATCCCAACATGTAGAAAGCCCAAGCAATACTAG
TGCAATGCAAAGAATAGAACCCCATAACCCTATTTAAAGCCAAGTATCACATTAACCAACCTACTTCATGCTTACATTCA
TAAGATCATATTTCATCATAACTTACCACATTCATAATGATCATACATAACATAGCTTCAACATACATAAGTCATAATAA
TCATAATCATAAGAGAACACTACTACAACCATCTCTTAGGATTCCTCAATTTCAATGTGCAAGAGAAGTCTCATACCCTC
CCTTACACTATGTAGAAACCCTTAAGAAAGCCATAGTAAGAGTTCACACCTTTCATACCTTCATTTACTTTTACATTAGG
GAAATATTGCAATAACCGACATAGACCATGAAATCTACATGGAATCCGGTGTTCTACTCCCACACCGAAAAGAGAGGGTT
AACACTTGCCTAAGGTGTAACCATTCGTACATAGCTATCCAGGTAGATCCACTAAGCTAGAGTCCTATGTGGGCACATAG
TTAAAGGTCAAGGAGATAGCTTCTAGAAACCCTAACTTACTATACTGGGGGTTTCCATCTCATGAGACAGCACATACCGT
AGGTAATCCAGACTTGCTAAACGTGAGGAAACCCATGTGGGGAGCCGGACTTACTAAACGTGAGACCCCTATCTCATTTA
CATGCCCTTTCGGTGCTAAGCATCTGATTCCCTTTTGTAATCATCTTTAGTCGTCACATAAATTCACATTAGCCTTTACT
AGACCCTTATGTAGACATCTTACCATAATAACTCATATGTGTTCATAAGTGAGTAACAATCTTTTCACTTTAGACACACT
TAGCAAGTGAGTAAACCTTTCACTTTAAATTACACTACAATCCTGAGAACTACCTTTCAATCATATAGCAATCATACCAT
AATATACATACATACTTCCTAGCTAATTCAAGTGCAGAGGGTTAAGGATGAGAAAACTAGGTCATCGATACCACAGTAAC
ACATTAGGTATAGAATCATTACAATCTAAGTAATTCACCTTTCATACTTGAGTTCAAAGAAGAACCAACCTTCATACCTT
CTTGCCCTTCGTGGGACATCCATTTTTCAATTACCAAGCAATTCATAACCAATACATAATAAAAGGTAATTCATGAAGTA
ATAACATAATCAACATCAATATAAGCAATTGACATATTCCCTTCATAGCCTTCAAGGCTTCATTCAAAGGCTCAACCCTA
ATTTCATAGAAATTATACATAACCTAGGGTAAAATNNNNNNNNNNNNNNNNNNNNNNNNNNNNNNNNNNNNNNNNNNNNN
NNNNNNNNNNNNNNNNNCATCATACAAACATGAATTACATAACATCACATTCAATTCATAGCCTTCAATCAATATCCAAC
ACAACCTAGGGTTAGAATTACGAAAAGAAGGAGAAACATGGGTCTCATGGGGCATTCTTCAAGAAACCACCAATACAACA
TAAATTCATCCATAATTGTTCATATAACATCAATCAAAGTCAGTGTATAACATCAATTTCACTTTAGGAAGAAGACCCAC
GTTTTTGGATTGAAACTTAGAAATTGGAGATTTTGAAATTCATCTTGAAGGGGCCTCTTGGGGAAAGGCATCCCAAGAGT
GATAAGCAACCATACCTTATAGATGAATTAACCACGAAAATCCGAGTAGAAACCTTGGAGAGTTGGTCTTTTTCTTGAAG
TTCCAATCTTCTTCAATGGAGTTCTTGAGAAGAGAGAAAGAGTAGAGAGAAGGAGGAACTTTAGGTTTAGATCTTTGGGG
TTTTGTGTTTGAGTGATAAAAGTGAGGTAAATTGACTTAAAATCATTATATACACGTCCCCTAAAGTACCCTAAATACCC
CTCACTTAAATGGATTCTTTAATGAAGTAAAAATATAATTCTGAATTTTTGCATTTTCGTCGCAGAACAAGTCCGCGACG
CGGAGCTGTTCCCTAAAGATATTTGGAATTAAATTTCGAGACAGTAGAGTCTGCAACACGACCACGTCGCGAACTGGATT
CTTGCTCCTTGGGGTAGCAAGTGCGCGACGCACAGCTTTTCCCTCCAAGTGCAATCTGCAAGCTGCCTTGGCAGCTTGCT
CGGTTAAGGTTGGGGTCCTCCTCGGGGTCCCTTAGGGTGGCCCCAGGGAGTTGTATTCAAACTTTTTGACCCTAGGAACA
TATATTTACCTATTTTAAACCTTTTCACCAGATTATACCATCATACGACACTCCCAAAGCTTCCCAAAACCTAAGGACAC
ACTAGAACACATTCTTCTCTAGTTTCCGGACGTCGTTGTCGTTTCTTGACGTTTAGACTTTTACTCTTCCAAACCAAGTC
AATTACATTAGTTTAGGTTTATAAACATAATTTTAACTATTTTTAATTCACTATTCATAAGGTGAGGCTCTAACTTAAGT
CATAGAATTTTTGGGGTGTTACAATATCCTACATCGGCATACTTCGTGCGAAAGAGATGGTTCGCGACATTCTTGATTTT
AGAAACCTAGATAAGTCTGAATGCATCACGCCATCTGTCAATCAACTTGATTGGTGGAATATTCCCTTGTCTACACCGTT
TCCCTATCAGACAGGGAAATGGAAACCCGACTTTCTCATTTAATGCTTTGTTTCTCATCTCAGTAGCTATGATCCGCCCC
ACATTGACTGGGTAACCAGCCATGAGGAAGGTTACTAAAGATGCTAAAGAAGGAGACAATGTGTTGTCGTTTCCTGTAGG
TCTCAATTCAGCACACACAACATCCCACCATACGTTGGCTGGAAATGATAACAAAGCTTTTGGAATCAGTGTTGGCATCG
TGGTGACCCAAACGACATTCTCCCCATCTATGTCAATTTGTTTTGCAATCCAGCACAACACCGTCTCGCGAGAACTCTTA
ATATTCATAGTAATGTCACTGGTGACTTCATGATGTTTTCCCTCGAAAAAGCCAACTAAGCCGGTGCAGAGTATTCGGGG
CCATACAACATCCTGTTAATAGTGGCCTCTGAGATATCTATTGATTTGCCCCGAACTATAATAGAATTGAGTGGACCCCA
TGTAATGGCAATGTCTCTCTGTCCACGCTTCGTAGTCTCTGTGTCCGCAGCAAAATTCATTAGTGTGGTTGCATACGAGG
AGTAGAACTCTCTATTCAGGTGGTAAGAGTAATCCCCAGGTGCATTGTCCATCAAATCGAATTGATGAAATTGAAACGTT
TGATAAATGTCCGAGAATGCTTTAATGTCAGCTACCACCACTCTAGTCTCAGGCATGATTGCCCGCTTCTTGAAGCTGCC
ATTCTTAGTCACAATCCCATTGTTGAAAAATTCTTCAGATCGGTTCACAGTTCACATGGAATGGTAACAAGCAATCAGTT
GTGGTCTCAGTGTAGGATTAGGTTCATGGGCATTCACATACCTCACCATGGCATCATCATCAGTGATCTCTTCATCATCC
TCTATAGTAGCCTCTTCCTCTCGTACTCCAGTCCCATCTTCTATATTTACTATAGGTGGAGAGGTGTTTGCATCTTCCTG
AGAACTGCTTTCAGATTCTGCACTGCCCCTCGAGTTATTAGCAGATTGGCTACCAGCAGCAACATCATATTGACTTCTCG
AGTCCTCTCCATTATAGACTTACTACCTCCCTCTTCAGACTGAGAAGGAGTGTCCTAGAGATACCTTTTGTTCAGTGATC
TAGTAGCCCGAGGTGAGTGATCTTCATGTGTAACAATTATTCGCACCTCAGAACAACTATTTTTGGAGTCGTCATGACCC
TCTAATTGAGAAGCAGTTGGGGGGCAGGTTTTGTTGCATTCTTTCTTCTGGTGTAACATGGTGTAGTCGACCCCAAAGGG
GTCTCATACAAGCCCTAGCATCATCATAACATAAGAAAGTAGAAATAATGTGAAAAATTAAAACATTTACAATCGAAGTT
CAAACTCCATCTTCATAGAAGGAAAATAGTAGGAATCTAGACTCTTTTCTCACATACACCATCTAAACATAGAAATACAA
TATAAAATCTCAAATAGGGCCAATAGCCCTTAGATATAATAGTCTCATAGAAAGAAGTACATCAAAAATTTACAAAGTCT
ATTATAATAAGAAAGAACATAAAGTGGCATCAAATGTTTGTCCTCGGATCTTGAGGACCTACCACAAATCTTGGAGAAGT
CTATTCCAAGTCTTCTTCAAAGTAGGGAGTAGAAGTCACCTAGCCGAAACCTACACTCATAAGATATAGATCAAACAGTG
CTACACAAGACTCAATCATGAGTGTACACAACAAGACTCAATTTACTTATGCGAGGATCAATTGTGTACTCAAAGATTCA
AGTTGTGACACACCATTACCAAAGATTCTCATGCTCGCAATACTTGCTACTTATGCAAGTTCAAGCTCAACAAAAAGTAT
ATAAATTCCCTCACATGAAGAATGATTCCATATTCATACACAGAGGTTAATAAATTCAAGATTAGGAATCCGAAACAACG
CTCACACTCAAAAAGAGGAACACAATGCATGTTTTCACCTATAGGTTTACCCTTATTTTCCAATCGACTTTCGATTCAGT
TTACTCAAGATCAAAAAGGTCTTTCTAAGGCTTGTAATGGGGATGAGTGCAAAGGTATGGTCATTTAGGCTCAGTGGCTC
CTTTTTCGTGGGATGTAATATTCTCAAGGCATTCTCTTCTTTTCCTTTATCAATTCTTCTTCTAGTGCTTCTAAGTCACC
TTTTTATTCACCCTCATGGATTGCTTGGAAACACAATTTTTTTGAAGGGGTTTCCACTTATGCAATACCATGGGTTAGGG
GCACTTTTTCTTGCACTTCTTGATTTCTCCTTTTCCTTTTCACCACACCCCCAACTTAGGCCAAACTTAGGCTTTAGCCT
AAGTTTGGCTATTCGCTAAATCACAACTCAAGATGATTGTAGGTAGTGGTTCAAGTAAGGTCTAGGGTTCATTAAGGTTC
TTCCAAAGAAATGTAAGGCTCAAAGGGTGTTCAAAAGAGTTTCACACGCTCACGGGTAGGCCACAAAAGAGGTATATGTC
AAATTTGGCTCGCACTCTTTAAAATTGCCTAAGGTCATATCAAGAGGACACCTTTCTAAATCAATCAGACTAACAGGGAA
AATTTTAGGTTTATTCATGCATGGTTCAAAGAAAGCTAATCACACAAGGCATCAACACTTAGGTCAAACAAGACTACACA
CTTTCGCTAGTGTGCAATGGTCATTACAAGAGAATCAATTCAATAAATGGCTAATCACAACGAAATTCAATGAGTTCACA
TATTGTCTATGCAACTTCATTCGGCCTCATCGTAGCCGTACATTTATGTTTGTTCAATTGAGAGCACTATTCAAGTCATC
GGTATTGATTGAAATCGAGACTCAATTTTTTGCAAAAGAACAGCCACAATAACTCACAAAGGGTGGCAAAAATGTGTGAA
AAATTCAATTTTTTTCGAAAGGGTCAAAATCATTTGCAAATTAAAAACAAAAGAGAGCCATGAGCTCAAACATCCACGAA
ACGTAGTGTAAACAAAATTTTAAACAAAACAACCCAAATATATACAAAACACGAATCACAAATAGCACACAAAAGGTGAG
CCTCACCCCACTACAAATAAAAGTGTTTGTCCTCAAATGCAAATAATACAGAATCCAAAGGCAAAGTAAAGAAAGATAAG
ACATAGAAAGAGGTAAGGAGGGATCCTGTCTATGCAGTTTCTCTATCTGTCGGGGCATTCGATGCATATCCCTGAAGTAA
AACTGTAACACCCCATATCCGAAAATAGACCAGATTGCAGGTTTTTGGTGTTGCAGGTGGCACTCATAGCACCATCCACG
GACCGTAGGAGGACCCACGGTCCGTCCTGTAGGTCCGTGGTTCGTGTCAGCAAACTCCCCCAGAACTCAGCCAGAAATTT
GGCCAAGTGTCAACCCACAGCCGAACCTACGGTCCGTAGGTCAGGTAACAGACCGTGATTCATGTTCGTGGATCGATGCC
CCTAAAACCCAGCTTCAGTCCCAATTGACAGTTGACCAGTACAGACCGTCATTCGATGCACGGTCCATAGGTCTGACCGT
GGGTGAGGGTAGCAGCCAGTTAGATGAAAATTGTGATTGGGTCAACTTCAGATAGTCATAAATCTTAGCAAAAAAGGAAT
TATGTGTCCCATGACAAGTGATATGATAGATAATTGAATCCTCTTTCCAACGCCACCGAGTTTGCTAAAATCCAACCTCC
GAATAAGAAGTTATACTCGTTTTAGTTAAGCCCTGTCGGGCATACTCGACCGACGACTCCAATCGACGGACCGTCGATCG
ACTTACGGCCCGGCAGTCCCGTCCGTCGGTCACTCCGACAGCAATTAAGTCAGGGGTCTTTTGGTCTTTTCCTATTTCGT
TGGACCCCTAAGATACGTCTTTTAGACCTTAAATCATGAGGTTTTAGTCAGTTTAAGCCTAGAAACATAACTAGAACTTA
TCCAAGTCAAATCATTAATTAAAACATAGAAAATTAGAAGCAAGAGGAGAAAAAGGTCAAGAACCCTAGGTCAAGAACGC
AACAAGGTTTCATCAGTTCAAGCCTCGGAATCGAAAGGTTTCTCCGTGGAATTTGTTACCAGGTATGTGGGATTTCACTA
GTGGGTTCCTTTCGCCCATTAGGTCCCTAGAATTCAGTCAGGTTCTTGATTCCATGATTGTGAAAAAACCTAGGGTTTCT
AGAATTTCAACAGATCATCATGAATTAGTTATTTAAATGTTCCAAATCAGATTATCATGTTACTGCTCAATTTATTGCAT
GAATATCAGAACCCTAGCTATGTATTTCTTTAGTTCTTGAATTACACATGCTAGGTCAGATATTTCAGTATTTAGTTATA
CATGCCTCAGTTATTAATGCATCATTATCAGATTAATTATTACATTCTTAGTTTGCATGTTCATTTTTAAGCTATCCAGT
ATTTACAGAAATTCAGTCATAACCAGTTAACTACTTAATTCATTGGGAGTAGCATAATATCGAGTTAGACTGGGGTTCAG
CGTACCCGTATAGTCCCAAAACTACGAGCCACGTAGGTGTAAGTCCCGTATGTGGACAACATCAGTTTAGTGATCATGCC
AGCATGCCTTAATACCTCTGGCAGGGTATATTGGGTCCTTTCGATGGGGTGTATACATCGGACTCCACATTTAGCTCATG
TGGTTTTATTGTCGGTTATTAGTAGCTCCCACAGTTCAGTCGACTCTATTGCATTGACCACATTTACAGTTCATTCAGTA
TTCAGTCAACATGTTATAAATTGGTCATTGCATTCAGTTAGCTCAGCAGTCAGTATCTATATCATGTTCAGATTATTTCA
TTGCTTTATTGCTTTGTTTAGTTATATGTTCTTTCAGCTTTACTCTATCTTGCATGCTCAGTACCTTTCAAGTACTGACA
CATACATGCGCTACATCTTCTCGTGATGTAGGTTCAGGTTCTCAGCATCCAGATCACGCTTAGATCGATTCCTGATCTTC
AGTTCAGAAGCATCAGTGGTGAGTCCTCATTCTTCTAGGACTAGTGACATGTTTATCTTTATTATTTTTAGTCTTTAGTT
TCAGTTTTGCTAAAACTAGTTGGGGCATGTTCCAGCATTTCTACTCAGTTTAGAGGCTTATTTCAGATATAGATAGATTC
AACTTAGTATTGAGTTAATATCTTCCTTGTACTAAACTCATCAGGTTTCATTTATCTCAGTTATAGTATATGGGTATTCT
CCATCTTTTCATCTTATTTATGTTTTAGCTTCCGCACAGTTTCTATTATTCAGATTATATTTAGTATGCTCATGATGATG
CCAGCTGAGTTAGCTTAGGATCACTTGTGGTCCTAGGTCCCGTGTCCGCTTCTCGGGAGTAGCTTGGGGCGTGACAAACT
TGGTATCAGAGCATTAGGTTTAAGTGTCCTAAGATGTCTGAAAAGCCGCATTAGGTAGAGTCCTTTTCATGGATGTGTAG
TGCGCACCACATCTAATGGGGGGAGACTACAAAGTGTTTTAGGAAATCTTCATTTTCTTGTTACTCTTATCGTGCGTAAG
GTATGATCTAAATTCCATTCTAACTCGACGTTCTACGTTTCAGTGATCATGCCTCCTCGTAGAGCTTATGCCAGGAATGC
AAATGCAGCTCCTCCAGTTCCGGATTAGGAAGTCTCAAATGCTGAATTCAAGATTCCCATTCAGATATTGGTTCAGGGTG
TCGCTAACCAGAACAATCAGCGGGTTCAAGCTCCTGTGAATGCAAATGGTAGATCAGTAGCAGCAAGGGTCCGTGACTTT
GTTAGGATGAACCCGCCTGAGTTCTTAGGATCGCAGACTGGTGAAGATCCCCAGAATTTCTTAAATGAGATCAAGAAGAT
CTTTGAGGTGATGCAGGTCACTGGGAATGATCGGGTTGAGTTAGCATCTTACCAACCTAAGGATGTGGCTCATATCTGGT
ATACTCAGTAGAAGGAGAACAGGGGTACAGATGCCACTCCTATTACTTGGGATTGTTTCAGCGAAACCTTTCTGGACAGG
TTTTTCCCCATAGAGTTGAGAGAAGCAAGGGCCCAGGAATTTATGAACTTAAGGCAGGGTAACATGACTGTCCAAGAGTA
TGGGCTCAAGTTTAACCAACTCTCTAGGTATGCTCCTCACATGGTTGCTGATTCCAGGGCTCAAATGAATAAGTTTCTGT
ATAGAGTGTCAGACTTAGTGAAAACAGAGTGCAGGAAAGCTATGTTGTTGGGAGACATGAACATCTCTAGGCTCATGACT
CATGCTCAGCAGGTTGAGGGTGATAAGCTTAGGGAACAGGCTAAGGAGACTAAGAAAGCAAGAACAGGTAACTACGAGTA
TTCCCAACAAAAATCGGGTGGTGGAAATCGCTCGCATTTTCAGCAGAAGTCTTCAACTCCAGCCCCTTCATCAGCTAGTG
TTCCACCCCCAGGTTCCGTAATGATCAGAAAGGTAGGGGGTCAGGCTCTAAGTCTTAAGGTAGTGTTTCAGGCACCAAAA
CTTACCCAACTTGCCCGAAATGTAGTAAGAACCATCCGGATGAGTGCCTTACAGGTAAGGAAGGATATTTTGGGTTTGGT
CAGTCTGGTCATAAATTGAAGGATTGTCCTTCTAGACAGGGTCAAGGAGGAAATAATGGTAGAGCTCAGTCTACAACTTC
TGCAGCAACAACAGGTCACCCAACTCAGCAGGGTAACTCTTCTGGTACAGGTGCCGGACATCGCCAAAACAGGCTCTATG
CTCTTCAAGCATGTTAAGATCAGAAAGATTCCCCTGATGTAGTCACTGGTATGTTACGAGTCTTTGATCTTGATGTTTAT
GCATTGTTAGATCTAGGGGCTACTTTGTCTTTTGTAACTCCTTACATAGCAGTCCAATTCAGTATTAGCCCAGAAACCCT
TTCAGAACCCTTCTCAGTCTCTACTCCAGTCGGTGACCCAGTTATAGCTAGACGGGTATACAAAAATTGACCTGTCACAG
TTTCCCAGAAAGTCACCTCAGCAAATCTTGTAGAGTTAGAAATGGTAGACTTCGATGTCATTCTAGGCATGGATTGGTTA
CATTCCTGTTATGCCTCAGTCGATTGTAGAACTAGGATTGTTCGTTTTCAGTCTCCAAACGAACCAATCCTAGAATGGAA
GGGTAGTAGCTTAGCGCCTATGGGTCGATTCATTTCTTACCTTAAGGCTAGAAAGATGATCTCTAAGGGTTATCTCTATC
ATCTAGTTCAAGTTAAGGATTCTAGTTCCGAATCCCCAACTCTTGAGTCAGTTCCTATAGTCAGTGAGTTTCCAGAAGTG
TTTCCAGATGATCTTCCCGGAGTTCCTCCCGAAAAGGAAATCAACTTTGGAATTGATAACCTTCCAGATACCTAGCCTAT
CTCTATTCCTCCTTACAGAATGGCTCCAGCTGAGCTTAAGGAATTGAAAGAGCAGTTGAAAGACCTTCTAGATAAGGGTT
TCATTAGACCTAGTATTTCGCCATGGGGTGCACCTGTGTTGTTCGTAAAGAAGAAAGATGGTTCTCTCAGAATATGCATT
GACTATAGGTAGTTGAATAAAGTCACAATCAAGAATAAGTATCCCATCCCCAGGATTGATGACTTGTTTGACCAACTTCA
GGGTGCTAGTCATTTCTCAAAAATAGACCTCAGATCAGGTTATCATCATCTTAGAGTCAGAGATAGTGACATTTCGAAGA
CAGCCTTCAGAACTTGGTATGGTCATTGTGAATTTGTAGTTATGTCATTTGGACTAACCAATGCTCCTACAGCTTTCACG
AATTTGATGAACAGAGTGTTCAAGAGGTACTTGGACTTGTTCGTTATCGTCTTTATTGATGACATCCTCATTTACTCTAG
GAATGAGGAAGAAAATGCGAGTCATTTGAGAGTTGTTCTACAAACTCTCAAAGATCGCCAGTTATTTGCAAAATTTAACA
AGTGTGAGTTTTGGTTACAATCAATTGCCTTCCTTGGGCATATTGTGTCTAGTGAAGGAATTCGAGTAGATTCCTAGAAG
ATAAAAGCAGTGAAACAATGGCCCAGATCTACCTCTGCTACAAATATCAGAAATTTCTTGGGTCCAGCATATTATTATAG
AAGGTTCGTGGAAGGATTTTCATCCATAGCT
>mtp2112.scaffold_7
TAGCCTCACCATTGACTAGGTTGACTTAGAAAAAGGTTAAGTTTCAGTGGTCAGATGATTGTGAGAAAAGCTTCACAGAA
TTGAAAACTAGGTTGACTACAGCTCTTGTCTTGACTCTACCAGAGGGTTCAGATGGTTATGTGATCTATTATGATGCATC
CAGAGTTGGCCTAGGTTGTGTGTTGATGCAGCGAGGTAAGGTTATAGCTTATGCTTCTAGACATCTTAAGGTACATGAGA
AGAATTATCCAACTCATGACCTCGAGCTTGCAGCAGTGGTGTTTGCACTCAAGATTTGGAGACACTACTTGTATGGTGTT
CATGTAGATATGTTCACATACCATAAGAGCCTCCAGTATGTATAAACCCAGAAAGAGTTGAATCTTCGCCAGAGAAGGTG
GCTTGAGTTTCTCAAAGATTATGATATGAGCGTGCATTACCATACGGGTAAGGCGAATTTAGTAGCAGATGCTCTTAGCA
GATTATCTATGGGTAGTGTAGCACATGTTGAGGAAGAAAGAAAAGATCTAGCAAAGGATGTTCACAGACTTGCTTGCCTA
GAAGTTCGTCTTATGAGCATATCAGATGGTGGTGTAATGGTTCAGAATGAGGCAGAATCTTCTTTGGTAGTAGAGGTTAA
GGAAAAGCAAGATAGTGATCCAATCTTGCTTGAGCTTAAAGGTGCAGTCCATAATCAGAGAGTGGAGGTATTCTCCCAAG
GGGGAAATGATGTGGGTGAATTGAGACAACATATTCTCGCAGAAGCCCATAATTCCAGATATTTTATTCATCCAGGTGCC
ACTAAGATGTACCGCGATCTGCGGGAAGTCTATTGGTGGAATGGTATGAAAAGAGATATAGCAGATTTTGTGGCAATGCC
CCAATTGCCAGCAAGTCAAGGTAGAACATCAGAAACCAGGAGGTATGACTCAAGAGATTGACATTCCTACTTGGAAGTGG
GAAGTGATCAACATGGACTTCATCACAGGTTTACCTCGTACTCGCAGACAACATGGCTTCATTTGGGTGATTGTTGATAA
GGTTACTAAGTCTTCTCGCTTTTTGGCGGTCAAGACTACAGATTTGGCGGAGGATTACACCAAGCTTTACATTAATGAGA
TTGTAAGGTTGCATGGGGTTCCCTTGTCTATCATCTCAGATAGAGGTCCTCAGTTTACCTCTCATTTCTGGAAGTCATTT
CAGAAGGGTCTCGGTACTCAAGTTAACCTTAGCACATCATTTCATCCATAGACGGATGGTCAGGCAGAGCGTACCATTCA
GACCTTAGAGGACATGTTGAGAGCTTGTGTGATCGACTTCAAGGGTAGTTGGGATGATCACCTTCCTCTTATTGAGTTCG
CCTACAACAATAGTTACCATTCCAGCATTCAGATGGCCCCTTATGAGGCATTGTATGGGCGTAGATGTAGATCTCCAGTT
GATTGGTTTGAAGTAGGTGAAGCATCCTTGATAGGACCAGATTCAGTCCTTGATGCTATGGAGAAAGTGCAACTCATTAG
ATATGGACTTAAGACTACCGAGAGTCACCAGAAGTCTTATGCAGATGTGAGAAGAAGGGAACTAGAGTTCCAAGTTAATG
ATTGGGTTTTCCTGAAAGTGTCACCTATGAAGGGGGTGATGAGATTTGGCAAGAAAGGGAAGCTCAGTCCTAGATATGTA
GGCCATTACCGGATCTTGAAAAGCATTGGTAATGTGGCTTATGAGTTAGATTTGCCAGCAGACCTAGCACCAGTGCATCC
AGTCTTTCATATTTCTTTTTTGAAGAAGTGTGTAGGTGATTCAGCATCCATAGTGCCATTAGAGAGTGTGGCCGTGAAAG
ATAGTCTCTCATATGAGGATGTACCAGTTGAGATTCTCGATCGTCAGGTTAGAAGGTTGAGAAATAAAGAAGTCGCTTCA
GTCAAGGTTTTGTGGAGGAGTCAGTCCGTAGAGGGAGCTACTTGGGAAGCAGAAACAGCCATGAAGTCCAAGTATCCTCA
CCTCTTTCCTTCAGATTCCATTCCAACTTGAGGTAATAGTTCCTCATCAGCTTTTCAGTCATTCATGCATAAATTCAATC
TTAGAATCATGTTCATTCTGTTTGTACTTGCATTTTCAGCGTATTTGCATGTCCTTGGAACTCAGTTCAGTCAGAAATTT
AGTTCTCAGTGTTTAGTGGTAGGGATTGCAGCCCCCTCCCTCCATTTCAGCTAGTTTAGTCTTCATTCGAGGACGAATGG
TCCCAAGGGGGAGATAATGTAACACCCCGTATCCTAAAATAGACCAGATTACAGATTTTTGGTGTTGCAGGTGGAACTCA
CGGCACCATCCACGGACCGTAGGAGGACCCACGGTCCATCCTGAAGGTCCATGGTTTGTGTCAACAAACTCCCCCAGAAT
TCAGCCAGAAATTCAGCCAAGTGTCGACTCACGGCCGGACCTATGGTCCGTAGGTCAGGTCACGGACCGTTGTTCATGTT
CGTGGATCAATGCCCCTAAATCCCAGCTTCAGTCCCGATTGACGGTTGACCAGTATGGACCGGCATTCGATGCACTGTCC
GTAGGTCTAACTGTAGGTGAGGGTAGCAACCAGTTAGATGAAAATTATGATTGGGTCAACTTCAGATGGTCATAAATCTA
AGCACAAAAGGAATTATGTGTCCCATGAACTATGATATGATAGATAATTGAATCCTCTTTCCAACGCCACTGAGTTTGCT
AAAATCCAACCTCCGAATAAGAAGTTATACTTGTTTTAGTGAAGCCCTGTCGGGCATACTCGACCGACGACTCCAATCGA
CGGACCGTCGATCGACCTACGGCCCGGCAGTCCCGTCCGTCGGTCACTCCGACAGCAATTAAGTCAGGGGTCTTTTGGTC
TTTTACTATTTCGTTGGACCCCTAAGATACATCGTTTAGACCCTTAATCATGAGGTTTTAGTCAGTTTAAGCCTAGAAAC
ATAACTAGAACTTATCCAAGTCAAATCATTAATCAAAACATAGAAAATTAGAAGCAAGAGGAGAAAAAGGTCAAGAACCC
TAGTTCAAGAACACAGCAAGGTTCCATCAGTTCAAGCCCCGAAATTGACAGATTTCTATGTGGAATTTGTCACCAGGTAT
GTGGATTTCACTAGTGGGTTCCTTTCGCCCATTAGGTCCCTATAATTCAGTCAGATTCTTGATTCCATTATTGTGAACAA
ACCTAGGGTTTCTAGAATTTCAACAGATCATCATGAATTAGTTATTTAAATGTTCCAAATCAGATTATCATGTTATTGCT
CAGTTTATTGCATGAATTTCAGAACCCTAGCTCTGTATTTCTTTAGTTCTTGAATTACACATGCTAGGTCAGATATTTCA
GTATTCAGTTATACATGCCTCAGTTATTAATGCATCATTATCAGATTAATTGTTGCATTCTCAGTTTGCATGTTCCATTT
TGAGCTATCCAGTATTTACAGAAATTCAGTCATAACCAGTTAACTACTTAATTCATTGGGAGTAGCATAATACCTAGTGG
ACTAGGGTTCAGCGTACCCATATAGTCCCAGAACTACGAGCCACGTAGGTGTATGTCCCCTATGTGGGCAACATCAGTTT
AGTGATCACGCCAGCATGCCTCTATACCTCTGTTAGGGTATATTGGGTCCTCTCGATGGGGCGTATACATCGGACTCCAC
ATTTTGCTCATGTGGTTTTATTGTCGGTTATTAGTAGCTCCCACAGTTCAATCAGACTCTATTGCATTGACCACATTTAA
AGTTCATTCAGTATTCAGTCAGCATGTTATAAATTGGTCATTGCATTCAGTTAGCTCAGTATTCAGTATCTATATCATGT
TCAGATTATTTCATTGCTTTATTGCTTTGTTCAGTTGTATGTTCTTTCAGCTTTACTTTATCTTGCATGCTCAATACCTT
TCAAGTATTGACGCATGCGTGCGCTACATCTTCTTGTGATGTAGGTTCAGGTTCTCAGCATCCAGATCACGCTTAGATCA
ATTCCTGATCTTCAGTTCAGAAGCATCAGTAATGAGTCCTCATTCTTCGTGGACTAGTGACATGTTTATCTTTATTGCTT
TTAGTCTTTAGTTTCAGTTTTGTTAGACCTAGTTGGGTTATTCCCAACATTTCTAGTCAGTTTAGAAGCTTATTTCAGAC
ATAGATAGATTCAGCTTTGTAATAAACTCATCAATTTTCATTTATCTCAGTTATAGTATATGGGTATTCCCCATCTTTCC
ATCTTATTTATGATTTTGCTTCCGCATAATTTCTATTATTCAGATTATATTTAGTATGCTCATGATCATGCCAGCAGGGT
TAGCTTGGGATCACTTGTGGTCCTAGGTCCCGTGTCCGCGTCTCGAGGGTAGCTCGGGGAGTGACAAAAACCATGATCCC
TGGAGTATTGTTGTTTTAGTCCTCGTTGTTTGCCTTTCCTGTGGTCTCTACAGCAAGATTAGTTGCGATCATCTGATCTA
TCTCCTGAGCTGCTCCGAAGGCACATATTGCATTAACAAAACTTCGAGCCCATGAAGGCACATTAGTGTCGATGGGAATT
TGTCTCTTTGCTCTGGCTTCATTGGTGTATTTCCTTTGTCTGGCTAGCTCTGCTTTCTTTTCGTCTTTCTTAAACTCTCA
TGCTCTTATGTGCCTGGTGGATCATTTCTCCCTGAGACTTTTGATCTAGCCATTACTGCAAAGATTTCGAGGATAAGTTA
GATAGCACTTCAAACAGGAGAAAAAGGGTGTTTCTGGGTGTGGAATCGCTTAGCCAAGCTAGTTGGTGAAGTACTTATCC
TGATAAACCAATCGTTGAAAGTGATGTACAACTGATACAAGGGCGCAGACAAAGGGCGAGCAAGGGATCTTTCGGCGAGT
CACTAAATGCATTTTACGAATTAAATTAATCGCCAAAAATCACAAATCGATCAATACATAAAGTATTCAGTAAAAGGCGG
AATGGGGACATTAAGTGAACCGTCGAGCAGTTCGGTGGATTTTGTTCATCTCACTGATTAGCTCAACGTGTCTAGTTTCA
ACCCATCCTTTCAAATTTCACCCCGCAATCCCAGATAGTGCAACTTATGCTTATATAACTTAATTTCAACGAAAACCCAA
AGAAACTTCTGTTCCCACCGCTTAACAGTTCACTTCAAAGAAAAGCTAAGTAGTAGTCCCTCAAATCATGCAGAAAATAT
CAAGTCTTAATCGATAATAAATACAATCCTAGTGACTCAGAGACTCAATAGAGATTTTCTACTGTCAGTGATTATGCAAA
TAAGTAAAAAATCTGATCAAATAACTGAGGAGTTTGATTACCAACCTTTGATGCTGAATTAGATAGTACTGGCTTGCTAT
GCAGCAATGTGATCCTAATTCGAGCACAATTCGACACGTAAAATACTCTAAAAGTGCGAGAAATATAACTACTTAAGTGT
GAGTTTGTGAAAAGGAGAAAAGTGAAAGAAGGTGAATGAAATGGAACTTTTAAACATGTGGCTTGTGACCGTCCAGTTAC
TGCTCATTCGATGCTGTTAGTCAACCTCGCTCAATCACTTGGTGAAATGATGAATATATAATGTCCTCACCGAATATAAC
AGAGTTTTCAGTTCAGCTGAGCAATGCATTGGCGGTCTTTATCGAGATTGCCAATTAGATTGGCGATGCACCGACAAAAT
TCATACTCCGCCGAGTTTTATAGACTCAACCTTTAAGATGTATTGCGTCAAATGGTGGGAATGATTGGGTATGCCGAACT
TGTCGGCGATCCGCCAAATTGAACTGTTGCTCACCTCCATACATCTTTTCAAGGACTTTCCTTACTCAATCTGTACAAAC
AACACACTATTATTTTATCATGATAACAAATGGCGAGTAAATGGTTTTGGGTTGCCTCCCAAATAGCGCCTTAGTTAACA
TCGCGGCACGACGCAAGTTAACCTTTAGACCTCACTCTTGGGGTTAGCCATAGTGTCACTAAGCAAACCCCCTTATTGTC
TCGAATAGAGATGAGATGAGATATGACCCATTTGGGTCTCTAACTGTTTGATTGAAACTGAATGAGAGGTGACAGTCTGG
TTGAGGGTAGACACGTCTTCTTTCATACCTTTTAGCATTTTGTCTGACCCTTCAACTTTGTTTAGGATACACGAGAGCAT
ATCCTCAGACCTACCACCTTCCGAATCCTTGGACTTTTAACGCCCGTGAGGAGGCACATATCTATCCTTCTCCCCATCCT
TCTAATTTGGATTACGGTCCCTCCATTCACGATCTTGATCCTTCCAGCCTTCATCTCTAACCCATCTTTGATTACCACTC
TGCCTTGGGTAGTTTGAACGGTAGCCCCCTCCTTGGTTAGCTAGGAAACTTACTTCCTTGTCATACATGGCTTCAAACTT
CATCTCCTCAGGATTCGCACCGCCGACTCCCACAACATTGACACCACGGGCACCAGACCCCATGACATTTTTAGATAAAA
TGTCAAGCTGCGTCATGATTTTGGCCATGTTTTGGTCTCTCTTATTATCTTTTTCAACCTGCTCTTTGGATAGGTGAAAT
GTGACCGGTGAGACTTGGTCTTCGCGAGTGTACCACACCCTGTTGATAGTTGTCATCCCTTCGAGAAGTTGAGATGCTAC
TGCATATGGTTGCTGCATTAAGCCTCCAGGTGAGAGTTGGTCAGCTACACCTTTGTTCACCGAGTCTAGAATCCAGTAAA
AGAATTGAAGGAGCACATTATCAGGTAGACCATGGGTCGGGCATTGTAGCACCAATTTCTTAAATCGGAGCCAATTTTCG
TGAAGAATCTCTCCATTCAGACGCTTGAAGCTTTGGATGTTAGCCAAAATAGTCATCATCTTCGAGGGAGGGAAAAATCG
CACATTAAATGCGGTGACCAGCTCCTGCCATGAAGTGATTGAATTTCGTGGTAATTTAGCTAGCCACTTCCAAGCTTCCC
CCATCAATGAGAAAGGGAATAGTCTTAATCGAACTGATTCCTGAGAGATGTTCTTGAACGAGAAAGGTGTAAAAGTTTCG
AAGATGCTGATGTGTATCCTCATGAGCCAATGCACTGAAAAGTCCTTTAAGTTATAAAAGTTGCAACATGGTGCTTGTTA
TATGGAACACCGCATTTCCCTCTGCTGGAGGTAGACGGATGGATCCAACACCTCCCATGAGATGTGGATCGTTGATATTG
GGATCTTGGACATCGTTGAGGTTACCAATGTCGTCCTGATGGCCCACTTGGCTCCAGTTACTACCGTTAACACTCATGCT
TTCTTAAATGTTTACACAATCAACAGAACAAAACTAAAAATTAAATTAGTAAACTACAACTAAGAAGAACAAAAATTCTA
CTAATCTAAAAATTCTCAAATAACACCACTCCCCGGCAGCGGCGCCATTTTGATGCTTATCGTGACCTATGACACTAACC
TACGGTATGAGTGTCTATGATCGTCGATAGTATAGTAACCCAACTAAAGGTTGGGGTCGTATGCCAAGGGAGTGGTTTTG
AGAATTAATAGAAAAATAAAATTAAGCTCTAACTAGTCGTAACTAAAGACATTAATGATTAAAAACATAGTAAATTAAAG
GGGGCAACACAAAAGTGTCAAATATCGATTTGGGGTTTTTGTCACAAGTAGGAAAAATAGCAAAAATTAACAAGAAAATC
AAGTATGGAGAAATATTCTTGGGGTGTGACCACAATATAAGTTGAGATAAATCGTTGGGTACATGCTTTCAGTAGAAAAT
TTGCAAGATAATAGTGACTAGGCTAAGCGTTAGATGGAAATAAGTTCCCTCTCGGGTAACTTACCCCGTTTCAAATGGGT
TCCTCTCAGACACCCATTTGCCGCATGAAGACCAGCCTGATAGTAAACTTTAGGTTTCCGAGTGTATTCCGCTTGCCCTT
CCAAAAACCTTGTTACAGCTGCAATGGTTAGTGAATCCCCAATTACATATAGTATGACAACATTCTTCCACATTGCTGCT
TCTTTAGCTACTTCCTCTTCATTTAGTTTTCCAATTTTGACCCATTCTTTCACCACTAGTGGGTTAAATTGTAAATCCAT
TCCTTTTGATGCCATAGTATTTCCTTCAAACAATGAGATCCATGGCTTCTGTCACCGTGTCGGTCGGCATGGTCAGTTTC
CGATGTACTTCTCTCAAATCCCTGCCTTGGTCTCCATGGGTTGACATCGCCCCTACCCAGTTGGCCTCGTGAATTTCTTC
TATTATCTCTCCCTTCATGATACTGGCAGCAACCACTGGCTCTATTATTCGTTCATGTGGGGTGTGCTTTCCTTCAACCT
GTGTCATCTCCTTCTGTGATGGAGGGGTTATCGTCATTGTACCTGGTGTTTTCAATCCCTTCACATCCGTATGTATAGTC
CCACTTGTGCTTGGTTGTTGGGCAATAGGTGTCTTTGTAGTAATCATTTTCCTAACATCCCTCTTCGGTTGTCCTCTAGC
CATTCCGACACGGTGACTGTGTAGCTTCACTGCTATCTGTGCACCTTAGTGGAACGGTTGTTAACGTCCGCCAGAGAGTG
ATATTTTGTCTTGGAGCCTATGTTATTAAGTTTTGATTGTTATTAAAACATTAATGTGGATTTTAAATGTAAAGATAATT
AATTAATCTTAATTTTAAGGGATATGGTTACCTGATTGTATCTTCAATAATATATGATGTAAAATATTGAAAGTGATAAT
ATATATAATTGTTTGAAAGTAGAGATATAATTAATATATATGTAGTGATGTATATGTGATAAGGTAGTTTTCTCCTCTTT
TAATTGTTATTATTATATTTATTTATTTATTATTCTGAAAATGTTTCTTTTTCTTTTTGTTGATTTGGATTTTCGTTCAA
CTATCATATTTTCTCTCATTTTTCAATGATTTTTTTGTACTAGTTGAAATCTAATGTTTATTCTTAAACCCTTGTCGTAC
AAATTGGGGTAGAGTAGAATACAACAATTGTGATTCCTCTACTAAATATAAGAGGATATAAAGAAACTAAACTGGTGGAC
TCTCATTTTGGAGACAACTTTTTTTTATCATGGTATTATTATGTTATTATTCAACATTTTAAAAAAAAAAAAGTTTCATA
TACATTAGTATTTTACCATTATTTTATATAGTAAGTTATATCTTAAACAATCATGAAAAATAATTACATTGTAATATATG
TCATGTTAGTAGATTAAAGGTTCAATAGAAATGAAAGAAAATTTGTATTAGAAAATATTTTTTAACTTATTGATCAAAAT
TATCTATCCCTCATTAAAAGATGTTAACTTTATTAAAAAAAAAATTCTTTTTCATTGTTCGAAAACTATCTGCTTTATAT
ATATAATTAAAACAAAAGATAATATATATTATGTTGATACAACAAAGTGAATATAAAATAGATCAGAGAGAAAAATATTG
ATTCTATAATGACCAAGTAGAGAATTTAGTGAAAACACTTGTTATTATTTTTAAAGAATAAGTGACTTTTTAAAGTGGTG
TATCTAAATTAAATAAAAATTAAAGAAACAAGATATCCGATAAAGGTATAAATATGTAATTGCCTTATTCATCTTTAATG
ATTCTCAAGAATATTGGACCCTAGGCACTATTTTAAAGATTAAATACCAGTTTGGAGTACCCTTGTGAACAATAAACTAA
TCTAGTTTAGTAGGCAGGTGAATAAACATTGCTATATAAAATATTTTCATGTGAAACGGACCAGTCATGCTTATATATTT
CTTAGACTCAAACACAACTTGTTATGATTCAATAAAGCAAGTCAATGGTCTTAAACAAGCAGGATTAATTGCTAATTAAT
AATCTTCTACCCTCCCTCACCAAGGGGGATAATTAGTTAATTCTCAAACTAAGTACTGTAAGATTGCATTATCTATCATG
CTCTCTTATCCAATGACTTGGTATAATTCAATGATTAAATTTGAAGACTTTAACTACTTTTTGTTGGTTTTCCACCTTAT
GATAAATAATCACTTTGGACTTGACTCATACGAATGAGTCTATTAGAAAGTCCTACTTTCTGGTAAACGCACCCTACCAA
AGATAACTTTATTCATAATATTTGACTTCAAAATCTCTCATCATGATCATGAATGAATAACGTTTAAGCCTATTTGCATA
TAAATATTTTTGAGAATTAGTGTTTAGCCATATAATTTACCATTACTTAACAAATATATTTGACAAATATCTCAAGTATC
CAAGTTCTAGAAACAAACTAGAACTTAGCCAAATTCTAGTATTTGAGAATTTTAAAAATTTAAAAATTACCCCAAACTTT
TATATATTATAAAAACATCCCATCATTTATAGTTTTGTACCCAATTTCATTCATAGTTTGTTATACAAAATTTATACCGT
TATATACATATACAAATTTTATCCGAGCTTGCTCTCTGAAGTCACTTCCAATTACAAGTAGTAATAGTAGTTTTTCTTAT
ACAAATCAATATTATTTTCCTTTTATTTTCTTACTCTTTTTTTAAATTCACATATGTTAATTATGTTCGTTGTCATGGCT
TTCACAGAACATAAAATGATAATAAAAATTATAGATATTTTAAATAACTTTTAGAACTTATGGGTATAAGTTTAAAAAAT
TAAAAGTCAAAACATTATCTCAAAATCTATGACCAAACACATGATAAAACTTCACTAAAAATGACTTGCCAAAAATATTT
GAAAATTTATGGTTAAACGCTAGATAAAATTATTGACAGTTTAACCTGGTTTATAACATATATTTTAACTATTTATAATC
AAGGAACAATGAATTAATTAAATACCGAACAAAGTTCCCTTTATTTTATTGTGTGAATAGTTGAATTAATTAATTAGATG
TATACATGATGTAGGAGAAAGATTGTTCCTCGAAATCATGTGAATATATAGGCCTAATCCTTCGATAGCCACCTAAAGTT
GACATCAATTTTCACTTGGACACCTCAAGTAGGCCTTATTCATTTTAAACACCTTAAGTAGGAGACCGTTGTGTCATATT
GACACTCTTTTGACAACCAGGCAAATATATAAGGTGTGTGTATTATACTCGCCGATGACGTGTCAAAGTAACAAATTAAA
TAATTACATGTGACATATATATAAAAAAATAATTATTAAAAAGATATATTATGAATAAGAACCTATTTATAATATTTAAT
TAATTAATTAATTACAAAAAGGAAAAAAAATCTACAACACATTTCTTTTTCTCCTCCACCATTTTCATCCTTCACCATTT
CCACCAGTTTGGAGTACCCTTGTGATCAATAAACTAATCTAGTTTAGTAGGCATGTGAATAAACATTGCTCTACAAAATA
TTTTCATGTGAAACGGACCAGTCATGCTTATATATTTCTTAGACTCAAACACAACTTGTTATGATTCAATAAAGCAAGTC
AATGGTCTTAAACAAGCAGGATTAATTGCTAATTAATAATATTCTACCCTCCCTCACCAAGGGGGATAATTAGTTAATTC
TCAAACTAAGTACTGTAAGATTGCATTATCTATCATGCTCTCTAATCCAATGACTTGGTATAATTCAATGATTAAATTTG
AAGACTTTAACTACTTTTTGTTGGTTTTCCACCTTGTGATAAATAATCACTTTGGACTTGACTCATACAAATGAGTCTAT
TAAAATTAAAGTCCTACTTTCGGATAAATGCACCCTATTAAAGATAACTTTATTCATAACATTTGACTTCAAAATCTCTC
ATCATGATCATGAATGAATAACGTTTAAGCCTGTTTGCCTATAAATATTTTTGAGAATTAGTGTTTAGCCATATAATTTA
TCATTACTTAAAAAATATATTTGTCAAATATCTCAAGTATTCAAGTTCTAGAAACAAACTAGAACTTAGCAAAATTCTAG
TATTTGAGAATTTTTAAAAATTTAAAAATTACCCCAAACTTTTATATATTATAAAAACATCCCATCATTTATAGTTTTGT
ACTAAATTTCATTCATAGTTTTTTGTACAAAATTTATACCGTTATATACATATACAAATTTTATCCGAGCTTGCTCTGTG
AAGTCACTTCCAATTACAAGTAGTAATGTATAGTAGTTTTTCGTATACAAATCAATATTATTTTGATTTTGTTTTCTTAG
TCTTTTTTAAAATTCACATATGTTAATTATGTTCGTTGTCATGGCTTTCACAGAACATAAAATGATAATAAAAACTATAA
ATATTTTAAATAAAATTTCTAGAACTTATGGGTATAAGTTTAAAAAATTAAAAGTCAAAAAATTATCTCAAAATCTATGA
CCAAACACATAATAAAACTTCACTAAAAATGACTTGCCAAAAATATTTGAAAATTTATGGTTAAACGCTAGGTAAAATTA
TTGACAGTTTAACCTGGTTTATAACATATATTTTAACTATTTATAATCAAGGAACAATGAATTAATTAAATACCGAACAA
ATTTCCCTTTATTTTATTGTGTGAATAGTTGAATTAATTAATTAGATGTATACATGATGTAGGAGAAAGATTGTTCCTCG
AAATCATGTGAATATATAGGCCTAATTCATCGATAGCCACCTAAAGTTGACATCAATTTTCACTTGGATACCTCAAGTAG
GCCTTATTCATTTTAAACACCTTAAGTAGGGGGCCGTTGTGTCATATTGACACTTTTTTGACAACCAGTCAAATATATAA
GATGTGTGTATTACACTCACCGATGACGTGTCAAAGTAGAGAATTAAATAATTACATGTGACATATATATAAAAAATAAT
TATTAAAAAGATATATTATGAATAAAAACCTATTTTAAAACTATTTAATTAATTAATTAATTACTTTAAAAATTACCTTT
CAATAAAGAAGAAAAAGGAAAAAAAATCTACAACACATTTCTTTTTCTCCTCCACCATTTTCATCCTTCACCATTTCCAC
ATCTCCTCCTCCTCTAACCAGTATTACCTTGATGCCTTCTTCTTCAAATTTGAAGATTATCATTACTACCACCTCTTTCT
TCAAATCTACCTATTATAATCAATTTGTGTCATAAGAAAATACGCATAATCCAACATACTATTATTATCTCTTCAATCCT
TCAAATTCAACCTCTCTCTTTTTTCAATCACTTTCACCATTGGAATACTCATTTTGAAAGTTTCAAAGTACCCAAAAAAA
TTTATCCATAATAAAATCAGACCTGTTTATGAATTTACTTGAAATGGGTTCATCAAAATAGAAAAAGTTAAAAGCTTTGA
GAAGTAGAAAATTAGTATTTCAAAATTGAATCTGAAAAAAATAACTTAAATAGAGAGAGGTGAAAATAGACCAATGAACA
TTTGAAGGATTCGGCGAACTTTCTGACAATGGAACTATGAAAAAAATTAGGTGGAGAAATTTGATATCATGAAGAAGATA
TATGCTCTAGACATATTTTGGTCCTTTGTTAAATTATTTTTGTTGATATATATTATTAATTTAAATTTTCACGTCAAGAA
ATGACAAAGAGAGGAGAAGTTGAATATACAATGGTGGCAAGGTGGTGGTATATGGTGGAGGAAGTGTGGGAAGGAGAGAG
AAGGACGAAGAAATAAAAAAAATTAAAAAATCATAAAAAAAAATATGTCTTTCACGCGCTCAAAGTAAGTGTAGCACACA
TAATATGGCAACTCAGCAAAAAGTGTCAAAATGTCATAATATGACCCTACTTAAAGTGTCTAAAATGAACATCGTCCAGT
TAAGGTATCTATGTGAAACTTGGTGCCAACTTTAGGGGGCCACCGATGGATTTGGCCTTTTAATAGGAATTCTCATGAAA
GATACTTTACATAGCTGGGCTTCAATGAGGGCTTCAGCCACCAAGTGAAAAATCAAATTACAAAAACCTCGCTCCACGCA
TCATTGCAGAGCATCACTAGGTAAGAAGTTTATTGGAGTCTCACTTGGTAAAACTTCTGAATGAGATCACTGTTTTGAAC
AGGAGAATTGATTTTCGTAGTTCATTTATAATATTTATTTTTTCTAATTTTCTTATGTCTTTTTACAAGAAGTTTTTATT
TTTACATATAAAATCTAAAAAAGGTAATGTTCTTATATTTATTTGTTAGTGGAAAAGATATACTTGTTTTTGACATGTGC
CATGACCCAATAGCCCACATTTAGGGGTGAAAATGGGGTAGGGCGGAACAAGGATAGGACATATTAGGCTTAACTCACAA
AAAAATTTAATTCATTTAGCTCCGTCTCACATGACAATTTTTTTTTCATTTTTAACCCGCCTCACCTTGCCTACATATAT
CCGATGTCTCAAGTATCAGTAGTCTTTGCACTGGGAAAAGGATTTTGTATCATTAGTGACAAATTCTAACAACATAATGT
TGATGATTGGAGAAAAGGTAACCTGACATTGCAAGAGGAGGTACCCTTAGAAACCATCATTGCCATATGATCACGACTTT
TTCTGCCTGTTTTGATAGTTGTAGTTACATAAAAATCATTTTTAACGATAATAGTTTAATTATCGATAAATATGTATTCT
TAGAGGGAATTAATATTTTTGGTAAATGTCCCTAAAATATGTAACAATATTGAATGTAAAGACAATTAACTAATGTCGGT
AAAGACATTAGTATTTTTTGTTAATGTGAATTTTCATTGACGCTAAAAGTTGTTTTTGTCGTAATCAATGCAAGTACGAT
TGAAGCTCTCACAATTAATTTGAAATGGTGCCTCAATCATGATGTTCAGAGGCATATGCACTATGCAGGAGGGTCACCGC
GTTCACGTGAACCCATGCTGCCCTCTCAAAATCATATATAGTTGTGTTATATTTTAAAACGTTTTGTTAAATATAGATGT
GTGAATCCACAATTGAAGTATCATATAACGCGACGGTGACAGGGTGCACCTCTCAGAGAGGTTAGAAAGTTGAATTTTAT
ATCTATCTTGTTTTATTTTTCTTTCTAAAATTGGGTAACACCTCTTTAAGTGGTTATTGATAGCACTTTTGGTGTTTTAT
TTAATTAAACATTTCAATTTTGGACCTATCATTTTAAAATTTCAACTGTTTTTAATAATAAGAACCTAAATATCAAACCG
ATTAGATCCATATTTCCATAATAATGCACCTATCATCTCAAAATCTTGAATACGTCTCTGAATTTGATTTTGATAATGAT
ATGATGATTAGAATGGTTATTCAAATGATCAAAGGCTTATTGATATATTCAAGATGAGGTTAGACAAGTGATAATTATGG
CCAGAAGGGAAGATTTCAATTTCTTCACACTACATGAAAAAGAAAATCAATTGTCGATCTTTTAGCTAATTATTAACTCA
ACAGTTTATATATGGATAATGTAAAAAAATTGATAATCTATAAATTGTAGTAGTATATAACTATAATTTTAATAGGTAAA
AGTAACTTGTGATAGCGTGCAATTTGTTTTTACACTATTATATATAACTTAAATCCTATTAAAAAGAAGAAGATGAAGAG
CGTTTGAATTGACTTAAAAAGTAATTTTTAAGTGAAAAATAAAAAGTTAAACTTAAATGACTTTTAAGTCAAAAAATAAA
AAGTAGAAAATAACTTTCTTATTATACAACTCATGGAGAATATTGAACACAAATTTATTTATCAACACACGTCTAAAATA
GTAAAAAACCAAATAAATTGAAATGGAGAGCAACAAATAAAAAAGAGAAAGAAAGATGAAATAAGATAATGTTTGACATT
TGTTGCTATAACAAGCGTCTGTTGTATGCAGTCTTGATGGATCACGGCTTGTGGTGGTGAGGGTAGAGTCGAACGGGGAG
TCCCTTGGCCGGAATGGGCATTGGATTGACTATGATTTTCTCATCTGGAATAATTTTTTCAAACTTGAACCTCTTAACAA
GATGGTGCATGAAAACAAGAATTTCTAAACGAGCATATTCTTTTCCTGGACACATTCTTGGTCCTCCACCAAAAGGTACA
AATGTGTATGGAGCTGGTCCACTTCCTTCAAATCTTGATGGGTCAAATTTCTCTGGATCTGGAAAAAATTCTCCACTCTT
ATGTGTAGAATTTGCACTCCAATATATCTACATATATAAATTTTTATTAATCATCAAACTATACATATATCAGACTCGAA
AGTTTTATGCACTAACAATGTATATATGTATATTTACCTTCCATCCTTTAGGAATAGAGAAACCATTGAAGATGAAATCA
GAAAGGGCTTCCCTAAAAGCACCTTGGAGAGGTGGTGCAAGTCTTAAAACTTCACATGCCACATTCCATGAATATTTCAT
CTTCTGAATGTCTTCCCATCTCAATAATTCCCCTGGACCCTTTGATTTGGCTATCTCCATTTGCTCTATAACAAAACAAA
TATTTGTAAAAACAAATAAATAATAACACCTTCATTCAGAGTACCCTATTTATGTGAAGGGGGGATGCATGACGTCATTT
GAGTTAATAATTAATTAATTACCTGTGTAAACTCGTTGATAAATATGTGGAAGCTCAGCAAGATACTTAACTATGAAAGC
ACAAGCAGAACTAGCAGTATCATGTCCACCAATCAACAAGCCTAATATTTTATCAGCAATATCTAAGTCCCCCATAAATT
TCCCATTTTCATCACATGTTAACAACATATGTGACAATATATCTTGTGTTGATGATGCTTTCCCCTCACCTAAATCAATC
TTCCTTTGTTTTATAATCCTCACTAATTCTTTCCTAATAAAATTTGAAGCCTTAATTGCGCGATTGAATGGCGTTCCAGG
CAAATCTATAGGTATTGAAATCAATCCAGAAGCCAAAACATCGAAAGGATCAGCAAATTTTGCGACATGGTTAGGATCCT
CCACGCTTAAAAACAATCGACACGCTAACCAAAAAGTATAACGTTTTGTTAATGGGAAAACGACAACTTGTTCTTTATTT
TCCCATCCGGAAGCAAAGTGACGTTGGGTTATGTGGTCCATAATCCCAACGTAACGTTGCAATGCTTCAGGTTTGAAGAA
ATTAGGAAGCATTTTTCTCATTTTTATAGCTTCTTCTTTCGAAGATGTTTGTGTTGAAGATGGAAACACTTTGTTCACTG
AATTTGGCCACCATGCTTGTACTAACTTGTTTTCGTTGGAAAACAAGAATTTGTTGCCTGATGCACCACAAAAAACCGCA
GCTTCTTCACCTAGAAGGTGAGTTTTGAACACACTAGATGAGTACTTAGCCACACGATCAAAGATGAATTTTTCAGGGTG
GCCTTTCCAACCAGTGGAGAGAAACTCGAGGCTCTCTCCAAATACAGGCCACCCTGTTTTGCCCGGAGGAAGTCCTTCTC
CGGATTTGTTCTTGTACAAGAGCAAGAGGGAAACCAAAAAGACAAATACACAAACAAGAGAGACATACAGGAACTCCATA
TTAACAAATAATATAACTTGTCACACAATTTTACAAGAAATGCTCTTTGTGTGACTTGTTTTCTTGATGGGAAAAACTAA
GGGAGTATATATAGGCATGTATAAAATGTGAGGTTCACATATTTTTTATTTTATTAATTATAGTGGAGGTAGTGGGTGAG
CCATTGAATAAATATGTCACTTTTGAAGTCAAAATGCATAGAACAATTTTGGCATAAATTAATTATGTAGACCCAAATTA
GTGTAAATGGGTTGGTGTAAAATCCTCAATGGAATAGCGCTTGTAATAAGCGCTTAATTATAATAAAAATATTACTTTTC
GTCCCTTTTTATATGTCACCTTCTTTCTTTGCACTTACATTAAAAAAATGATGTAATTTTACCCTTCTACCCTTATTTAA
TGTTTTCTTAAGTCAACTTTATAATAAATGATGAATACATTTTCAAGATTAATTAACTACTCTATCAAGGGTATAATAGG
TAAAATATGGTAATTTATGCATAAATTTTATAAAATGACAAGTAATGTGGTCCAGCTATTTATAAAAATGAATGACACAT
ATAAAGAGACGGAGGGAGTGTAGTTCATGGGAATTTAACGGTCACAAATTGTAAAATACTAAATATCTATGATGAATTTC
AGACATGGTGATTTATTATATCTATAAGTACCATAACAATATATATATATATATATATATATATATATATATATATATTA
TGTCATATTCTTCTTTTTAGCTATTTAAAAAATACCTTTTTTTGTAATTAATTAGAGATAATTTAATTTAAATTTTTCTC
TTTCATCCTTTATGAAATAATTACCACCACAAGAATAATTAAAGGCAATTAAAGATCAAGATGTTCAAATTAAAAAAATC
TCTTAAATATCATGTCGAATTAAATAATGTAATGCAAATTAAAATTGAGAAAGCGTATATTATCTCATCAACCAACAACA
CAATACCATAAAAAGTTAAATCGAATGTTTTTGCAAATTAGTCCTCAACAATCTTTGGGAAATGTTTATACTCATTTCCT
CTTCATTGAATGCATCTTAGAATATATATTTACAAAATTAATTAATCAAATTCTTATATTAGTAAGGGAAATCTATGTAT
ATCATAACTTTTTTTAAATATATTATTACTTTATATCAAGTTTTTAATGCTTATTTCACGTTTAGATTTAAAAAGATTGA
TCCTTAAGTTGGGTCTGGGTCAAATAAAAAATGTACACAGAAGAGAAAAGGTAAAAAGTAGATTATAAGAAATTGTAAAA
AGCTAAATCACCTTCTAAAGTGGTAAAATCATTCAACCAAGTGACAAGTAGAATTAATGCTCATGCTACTAGTAAATTTC
TTATTGTTTTCTAATCAAATCGTATATTGGTGGCTGTGGAGTTTTACCTAAACTTCTTGTATTTTAATGTTACTAATATA
ATTAAATAGTAGGAAAACTTTGGAGTTTTACCTAATAAATACTACAAAGTGACATCTAAATTTTTGGGCATTCACAATAC
TTCAAAGTCATTTATATTACTGTCCACGTCCATGTTTATTTCTTCATGTTTGACTTAACACATTTTTAAAAAACAATGAA
TAAAATGATAATTTTACTATATCACTCCTAATTATTATATATTAACAAATGAATTGGAAATTATACTTAACAATAAGGAT
AAAATAGATATAAAAATATAAATTATATTTTAATTTTAAAAATAAATATTTATTTTTAATATAGTGAACAAAGAAAGAGT
AAGGCATATACTAGTTTCTCTACGCACTCTTCAATCATTAACAAATTAAAGGTAAACTCGAAACATGTGATATAATTATT
GATAATATTTTAAAAAGATTCATAGTATACATAATTTGAATGGGAGTTATCTTTAAAAAAATATACAGGATGTTAAAAGG
TTAATTGTGAATTTTGGAAAATTGCTGGCCAGTAACAAGTAATCAATTCTATTGTTTCATATATGACTTTATAAAGATTC
TTAGTCTTGTATTTTTGTGGTTTTGTGAAACAACAAAATAGAGTATCTTTAAAATAAAACGAGAGTATCTTTTCCTACCA
CCGCCTATTGAGTACACACATTTTTTAAATGTTTTTTTCACTAGATATTTGGTACTCGCATTAGAGCAATATGATCCATT
TTGGGAGAACTGATCTCTACTAAAGATTTTTTCATATTCAGGATTCAAATCCGAGACCCCTGACAACAAAAGGAACAGTC
ACATCCACTGCGCTCAACCCTTTAGTGGGTAACCCACAAAATTCGGTAAATTTTGACGAAAAGTTTGTAGCAGTATTAGG
TTAGGTTTAATAAATGGTACTCATTAGGATCCTTTATATTTGTCACTTTCGTTAAAAGTAATTGTTATTTATAAAATCAA
GAAATAATTAATTAGTTATTTTTTTCTCCAATTTAGATCCCATTTGTTTGGGTGTACAATATAGTATTTTCAAAATGTAT
TCATAAGTTATTATATTTCGATACTGTATCTACCAATGGATTTAATGCGAAAGGCTTCACCAATATTTTGCGTTTTGTTC
ATGACTTCCTATCTCAAGGCTAGTCTATATTTAACATTGCAAACTTAACATAAACTTCTATTTGAATGACAAGAAAATAT
GAATGACGTTAAAGATGAAATATTTATTATTGTTGGTAATTTTGTTATTTCTTTCAATGGACTTCTAAAGTTTGTGTAAT
TAATGTCATTTGAAAATTGTTACTCCCTCTGTTTAAAAAAAGAATGAGCTGTTTTGACTTGACACATAGTTTAATTAAGA
AAAAAAAAAGATCTTGTGATCTTAAATTAAAGCCATGTAAAATGTACAAAAATGCTCTTTGATTTTGCAGTCTTAAACAT
GTCATGTGGAAAGTTGGATTTAAAGTATTGCCAACAAATAAAGGATTATTCTTTTTAAAAGAAACCAAAAAGAAAAGTAG
GTTATTCTTGTTGAAACGGATAGAATATATTTCTTACAAGCTTAATATTTCATTAAAAGAATTTTTGTTGTGTTAAATTC
TAATATGTTATGTGGATTACTCAAACCCAATCATTGGTAGTATTTTTACTTTTTTAGTAATTAAATAAAAATAATACGAT
AATAGCTATTGTCAATGCGAGAAGTTAAATTGCTAAAATTAGCAATGTACAAAGTTGCCATCAAATGCACCGTGACTTTG
GCCCTAGGCCCTAGCACAATTTGGTCTCATTTGATTTATGTTCACTACATCTAACTGTAATAGTTTTTCCACTTTAAAAC
CTAGGGAAAAGAGGGATTTTTTTTTCACAAAGAATGTGGGCAATAGGTTAGGGATATAGTTCTAAATATATTGTATTTTT
TTTGCTAAATAGCGGAAGGATTTTATTTAGTTAATAATATGTTCAACCATACAAAAGTGGAACTAGTCTATGAGTTACAG
TTCCAATCACATCTCTTTCTAATACATCTATTGCTGGTGAAGGAGATGCTTCAAAAACTAAAGTTTGATTGTTGATCATA
TATGGATCCTTCGTTTCTCTTCCGTTTTTGGCTAGTAGGTCTGCTATTGCATTAGCCTCCTTCGGAATGTGCTTCAGGGA
CGATCCCTCTAGTTGGAGGAGTAGCGATCTGCAAACAGCGAAAATATGTGAGTATATGAGATTATTGCTATATAGAGTGT
TTAGTAATACCTGCGAGTCTGTTTTCACCAGCAGATGTTTTAAGTTCTTACTTTTCAGTAGATTCAGACCATGTAGCAAG
GCTAGAACTTCTGCATGTAGGGCATTTCTTGCTATGATTTTGCATGTGAATCCCACAATCCATGTTCCTAGGTGATCTCT
AATTACTCCTCCAGTTCCACCATTAGAGGAGTTTGGTTCATATGAGCCATCAATGTTTAGTTTGTATTTTCCATCTGGTG
GTTTGTGCCAAGAAACATGAACCATATGTCTAGGGACTTTTTTCTGAGGGATTTGGTTTAAGTGAAAGTATTCCATGGCT
TGGAGTGAAATGTTATTAATAGTATTAGTAGACCTGCTAATATTTAAATTTTTATAAAGTTTGCTATTTCTATTTTTCCA
AATATTCCAAAGAATAATTGGAACTAGAGTAGCGGTAGGAACCCGGTGGTGCTTGTTTATGCTTACGAAACTTTTTGTGG
TACACAGTTGATGAATTTCTATATGGAGGTCATGGGAGGTGATACTTATGCTATAGTTTTTCCAGATGTGTTTAGCATCC
GGGCAGTTTAAAAGAATATGATTCGTGTTTTCCTCCATGTCAAGACAGGATGCACAATTTCTGGATGTAGTAATGTTTCT
GTTGTAAAGGGCTACAGAAATAGGGAGCTTATGAGTTAGGAGGAGCAACATGAAATTTTTTATTTTAATGAAAGCATTTA
TCTTCCACACCCATACATAATTGCAATTTGTCTTTATGGTAGTTTCATAGTTAGGTTTGAGAAATGCTAAGTAGGCACTT
TTTGTGTTAAAATAACCATCATTGCTCTTGTTCCAGTAGAAGGTGTCAGGCTTGGAGCTTGATGTTTGTAAGTAAGTGTT
TTCTATGGTTATTTTGACGTTATTAGGGATTTCAAAGGATAAACAAGAGTAATCCAATTGTTATTCTTGATGCAGTTTTT
TAGGACCATCTTAGTTTCAGTTTCAGTGGTCGGTCCTTAGATCAGTTGTCGTAGGGAGTATGTTGTATCTATCCAGCTGT
CTTGCCAGATGCGAATTTTTTCCCCATTACCCACATTCCAAGAGATGTTTTTTTGGAATAGTGGGTGGGATCTTACGAGA
CTTTTCCATATATAAGAGTCTTGAGGGTAACATTTCAAGTTAGTCATTTGGCTTCTGTTCAAGTATTTATTCTTGAGAAC
CTCAGCCCAAAGGTGATCATTAATTTTTAAGAATCTCCAGATAAGACTTGCTAACAAAGCAAAGTTTTTTCCATTAGTTT
TTTGAATTCCTAGACCACCATTTTCAATAGGGGAAGCTACTAGTTCCCAGTTTACAAGATGCATTTTTCTTTTCCCTTGT
GTTGATCCCCAAAGAAAGTTTCTTTGTATGCAATCGATGTGACTACGAATCGCTTGGGGGATTGAGTTACATTGCATTGC
ATAGGTAGGAATAGAGGCTAGGACTGATTTGAACTAGTGTTGTTCTTCCTGCTACGGTTAGGAATCGAGTTTTCCATCCT
TTTAACTTGTTGTTCATGTGGTCAATCATGTATTGATAGTCTGTGCTCTTAGGATGGTAGTTTGTTATGGGGATTCCAAG
GTATTTACCTGTCTTTTCTTTTTGGCGAATGTTCATAGCCATAGAGAGTTGGTTCTTCTCTTCTAGGCTGACGTTGACTG
AGAAGATAATAGACGATTTGTTAAAATTAATTTTTTGCCCTGATTGTTTTGCTAGTGTATTGAAGATTTGTATAATGGTG
GTGGCGTTTGTGGTGTCAACCTTTGCTAATAGAATAATGTCATTGGTGAAGAGCAGGTGAGATATAGGCATACCTATTCT
ACCAATTTTAATTGGTTGCCAGAGATGCTCTTGAATGACATAGTTTATGAGTCTGGTTAAGGATTCCATACAGATTATGC
ATATGTAGGGTGATAGAGGGTCACCTTGCCTAATTCCTCTGGTAGGGCTGAAATAGTTTGTAGGCATTCCGTTAATAAGA
ATTGATATAGATGAAGTGGATATACAAAACATAATGAGGTCAATTATGTTTTTTGGGAAGTTAAGGATCATAAGGGATTG
TTTGATAAATGACCATTCATTTTCAGGAGTATTTTGTTGAATTTTTCCTTTTGTTTTTTGGAAAGAGTGGATTGCTTTTT
GAACGATTATGGCATTGTCTACTGCTCTTCTTCCAGGAATGAAACTACATTGTTGAGGGCTTATTATAGTATCTAGGTAT
AGTCTGATCCTATTAACTATAATTTTGGTGATGATTTTGTAACTCGTACTACAGAGGCTTATTGGCCTATAGTGGTTAAT
CTGCTCAGGGTTCTTAATTTTTGGTATGAGGCAGATGAAAGTTTTATTTATTTCTGGGGAAATGGAGCTGGATTTAAAAG
CATTCATGCAAGTATTGATTATGGCTTCTTTAGTTTCGTTTCAATATTTTTGGAAGAAAAGAGGGTGTAAACCATCAGGG
CCAGGAGATTTAAGAGGTTTAAAGGCGAAGATAGCATTTTTTATTTCTTCTTTATCAAGGGGTCAACCAATAAAATCTCT
AGTTTCCATTGGAAGAGCATTTTGACAAATATTTGGGTTATGGAAGTCGCTCTTAGTAAGCTCGGTTGTGTAGATGACTC
AGAAGTGTTGGGTAATAATGTTATTTATGGAGGTAGAATCAAATGTACAGTTTCCCACCGAGTCATTTAGCCCAATAATT
CAATTTCTACATCTTCTATTTATAGTGGTGGTATGGAAGAATTTAGTGTTTCCATCTCCCTCGCTAAGCCATTGGACTCT
AGATTCTAGCTTCCAAAAGTCCTCTTCTTTTTTAAGAATTTCGTTAAACTCTATACTGAGATTATTCTCCAGATTATGAT
GAAAATCCCTTTTATTTATTGTATTCATTTGCTGCAGCCCATTTAATCTGTTGAGAATATCTTCTGTTTTTTTGTTAAAA
AATATTACCAAAGGTCTCTTTGTTCCAAGTTTTTATATTTTGGAGGAACTTTTCTAGGGCATCATTATAATTGTTATTAT
CCTTCCACACTCTAGTTACTATGATAGGGAAATCCGGGTGCCTAAACCACATAGTTTCGAATCGAAATAATTTTTTTAAC
TGTGGAGAGCTTTTTAGGCAGTTTAGGAGTATAGGGCAGTGGTCAGAGTGTATACGAGGGAGATGATAGTCTTTAGTGTA
CGGGAAGAGAGTTAACCAAGAGTGATTGCTCAAGAAGGGATCACGACGTTCCATAATGAGAGTTTTATTGTTCTTATGCT
TATTTGTCCAAGTATATTTTTGCCCCATAAAACCTAATTCTATCATGTCCATATCATCAAGACAATTGATGAAATTTGAG
CTCTTAGTGTTGTTTATAGGTCTCCCCCAAGCTTCTCGGAAGCACTAGTGATTTCGTTAAAATCTCCACAAACTAGCCAA
GTCCATTGATTTTGTTAGCTATACTCCTCAAATTTTCCCATAGTATCTTCCTATATATAACAGTATTCTTAGCATAAATT
ATAGAGATATACCATTTAGGGAAGCTTGTACTAACCTCAATAGTGGCGTGGATTTCTTGTTCGGTTAGAACAAAAGGTTC
AATGGTGATTTCTGAATTCCTCCAAAGCAAAGCAATCCCTCCAGGGTACCCCGAAGCTAGGACCTGAATTACATCAGTGA
AATCTAGTGCATCTAAGATTTTATTATGATCCTCCATTCTTGTTTCAGTGAGAGCAAAAATTGTTGGGTTGTGAAATTCC
ATGAGTGTGCGCATGTTCTTCATGAAATTACCATTGTTTGCACCCCTACAGTTCCATAGTAAGATCTTCATTGATTGGGT
TTCCTGAATGATGTGATTCCCTCCTTGCATTAGAGTAATTTCCAGGTTCATAGTTGATGATGAGCTGCTTGCATTCCCAG
TTTCCAGAGCTTGTTTGTCCATTATCATTGGAATAAGTAGTGCCGCGTATTTCAGTGGCTCCTGGGAATTGTAGAAACGT
ATGTTCAAGTCCACTTTGTTCACTTCACGAGGGACTTTGATTAAAAACCTCCTTTCGATACTTAGTACCATGTCTAGTAT
TTGTGGATTCTTCAAGTACATAGTTTGGGGTCAATGGATCCAGCATGCTTGGTGGCTCTTCTCTCGATGGTTGTGTCTGC
GGGGTCTACATAGGAAATGATGGTACCCTCATTTGTATCTCTGGGGCTACTTGGTCTTCCATATTTTCATCTTCCTCGTT
GCTCATGTCGTCCTCATTCTGTTGACTTGGATTTTTCATATCTATTATCGTTGTAGCAACGAGTTCACGAAGGTATTCAA
TTGGTGAATAAGCAAGAGATGGTGGGAGTTCAGATTGGACAGTGGTGAAGGGAAGTTAAGTATGTGATAAAATTCCAGGG
AGGTTAGTTCTTGGGTTAGCTCTAGTTGAGTCTATGCCAATCTTATCAGGCTATTGGTTAGTCTCTCCTCTATTGGGAGG
GTAGTGGAGTGGGGTTGTTTTCGTTCTAGTTGAGGTCTAGAATTCCTTCCCAACTCGAGTAAGGTGATACTTGGACCGCA
TTCGGGAAGATTGCTAATAAGTGTGTGTTCCTGGTCGAGTAATTCTGGTCGAAAGGTGTGAGTGGGTTTGTTAGGTTCTG
AAATACAGGATTTCGTGGGATGTAGCTTGTCATTTCTGGTAGTTGATATGGCTCGAAAGGAAAAGGTGTCTAATACTGTG
GTTGGTGGTTCGGAAGAGGGGCTAGTTGAAAAGTGGGATTGTTTCCCATCAGTTGATGGGGGAGGGGTGGATTGCTCGTT
GGCAACCTTTGGTTGTAACGTTGTAGGATACTCTGTCGCAAGTGGAGGTATGAATGGTTGTTGAATTGAGACATATTTAG
TAGTAGTTTGAGAATGTTTTGTGGGAGATAGTGATGTTGATGATAGTCTTTTAAAGAGATCATTTTGGTGATATGATTAT
CAGGATCTATACTAGGTTGTACTTTCAGATTTCCTTGTACTACTTCATTGGTAGAGTGTTGTGTGAAGTTTCCTATCATT
GAAATCTTATTAGTATCAAAATTGGGGCTTGGGGAAAGTTTGGTTAACGAATTATAATTTTTGGAGTGGTTAGGAGAAGG
ATGGTCATTTGTTTCTTTCTCAAGGGTATTTTCATTTTTTGGTTTTGATTTGGTGGCTGGGATTGATTCAGTTTGAGGTG
TACTATTAGTTGCATGAATTGGGGGATTTTGCTGGCATATTTTTACGATATTTGTGGAAATTTCCTCTTGAGTGACGGGG
TTTGGTAGTTTGCAGGGTATGGATGTGGAGTTTTCTTTTCGACATGTGTTTATTTTATTTTTGTTTGTGATGGGGTTATT
TTTGTCCACGTTTGCACTATATTTAGCATTAAAGGAGAACTTGGATACCATACTTTGTACGTGTCTTGTACTCTCAAAAT
TTAGTGACGTGGTTGCTTCCCCTCCTTTGGAGTTTAATGTTGAATTTTTTGGGTCTTTTTTGCCTTCTTGTTGTTTGATT
TTGTCCTGGGTATTGAGAATTGGTGGACCTACAGGATCATGTGAAAATTTGTTTTGGCTTTGGTCATTTATTTGTGTATT
AAATGTGTTCTGATTGTGTGAGTAATTTCTTTTCACGTGTTCAGGTTGTCGGTAGTTTGATTTTTTCCTTTTGGTATACT
ACTGTTGTCCAGCCTTTGTCCTCATATGTTTTTTTTGGACTTTCTGTTGGCATTGAATAATCTGGTAGTTTAGTGCTTCT
AGAAGTGGATGGGATATTGTTTGGTCTGTTGGGGGCATGAATGTACTAAGTGTCCAAGTTTGCCACATAGGGTGCATAAG
GGGGTAGACGGTTCGTATTGAATTTTTTGGAGGTGTGTGCCTATTAATATGTTGGTTGGGAGTGTTTTGGATAATGGAGC
TAGGATACAAAGTTTGGCATATCTTCCTCTAGTTGTGTTTATTGTAACGGTATCTATTTTGAGGATTGTTCCTATTTGAT
TTCCTATTTGTTGGAGAATTTTGAGGTCGTAGAATTATGTCGGAAGTTCCGGAAGTCTTACCCATACTGATGAAAAGTCT
ATTTGAGTCATTGACAGGTTGAATTTGGTTCCCATTTCCTGATAGATATGAACTGTGATCCTAGGAACCAGGGTCCTTGG
TGTAGTATCTTTTCATAGGTTTCAGGTTTGGAATGTTTTATGAGATAAAAGTCTTCGGTAAGGTCAATTAGATTTATTTT
TTCGGTAAGTTACCAAAGAGCTTGGAGGCGGTTCTAGAAATAGGCGTATCCTATTCTCTTACCCACCAATTTGATGATTA
GTGAGTATTTCCAGGGGAATAAAGTCTCTTTTTGTTGTTTGCTGTTATTGGTATGAAGTTTGGGTGGTTATTGGGGTTGT
CTTGTTCATTTTGGAAGTTTATGTTGTCTAGACTTTGGGTAATATAGCTTACATTTGATTCATCATTTGAGGTTTGGAGG
GATTCTAGAAAACTTACTTTGTGGGCTGGGGCTGGTGGGATTTCCTCTTCCTTCTGCTTCTTAGTGCTCCGATGCAGCAA
ATCCTCTTCCTAATCACTCATTTTCTAGTCTTCTTGGTTCATCTTCTTAGTATGTTTCAGTGAGAAGCTAGAGCATTTTT
TTTAGTGAGAGACGTAAATATAACATTTCTGTAGTGTATTTAAGTAGACTCATATCTATTTGAGATACATAAAAAAATAT
TGATAGTCACTCTCCTATCTCGCTCGCATATCTGGTAGGGATGAACAAAATCGAATCGAAAATCGCACCAAATCGAAAAT
TTAGTCAAATCGGGAAAAAAGCCCGACTATACTTGGATATTAGTTTGGTTTTAACTTTTGAAAGTCATCCAGAGACCAAA
CCAACAACCTAATATTATATCTATAATTTCTTAAATTTATTTTATACATAAAAATATTTACATTGATATAATTTATAAAT
ATTCTTATATTGTTCATAGCTTTTATCTTTAATATATTATTTCAATTGATTTAGAATTTTGAATAATCCAATAAAGGTTT
TAGTTCATAGATATAACTAGCTCTAATGAAACTCATTTGAAAATCAAATCAATACTAATGCTAACAAAAACAAATTAATT
CAACATTAAGAATTACAATAATTTTGAATATTTCTTCTTTAGTCTTACATTGGTACAATTAAAATACCTAACCTAATTTT
AATTTTTCTTTAATATTTAGTCGTGTAATTAATACTTATTAGACTTAGAGCCTATTTGACATTGCTGCTAAAAATAACTT
ATTTTTAGAAGCACTTTTTTAAAATGGCTTTTTAGAAAAGTGCTTCTGAAAAAAATAATAATTTGTGTTTGGCTAATTCA
TTTGAAAAGTCTTTTTCATAAGCAAAATGCATTTGGCTAATCATTTTTAAAAAATACTTTCAAGTGTCTAATTACAAAAA
TAACGACTATTAATGTAACATCTCGCTATTTGAAAGAGCTAAAATTAGAAAGAACCATTTTTGGAAATAATGAAAATCTG
AAATTTGGCAAGTTATATTAAGTATTAGTTTTGGGTCAATTCAAAACAACCATACCTCTTAGCACATGATGAGTTAGGTG
AGCTACAAGATACTATATGAAAGTTCTTGGAATAATCTTTTCAACGCCACCGAGTTTGCTCATTTTCAAGTTTGTATGAA
GGAGATATGTCCGTTCGAAGTTGGGCTGTCTAGATAAGAAAAGTTAACCGGATTTTAAAGAGGTATTTTGGACTTTTCCA
TATCTAATTAATTTATTTCACTTTTGGTAATTAAGTAGGGATCTAAAATGAATTGGTTCAGTTTACGCACTCAAAATTAC
ACTAGGGTTTTAGAGAAAAGAACTCAAGAGGAGAAAAGAAGAGAAATGTCAAGATTCGTCGATTTCTTGAGGAATTGATT
GTGGATTTCGCCAAGGATTCGATCCTACGAGGTATGTGAGTTCACATAGCGTTGGGTTCGTTTACCCACGCGCCAATCAT
GTTAATTTCAGCATTAAATTCATTCCAGAAAGTTGAAGGTTAATGTTCTTGATTTGTGTTCTTGAAATTGACATTTGTTC
TTCAGATTGGGAAGAGATTGATGAGTTCTTGAGGAAATCATGTTGATTTTAGGGTTGTGTTTGAGTAGATTCTTGTGTAT
ATATATTGGGTATCTGAATCTAAAAAGAAATTGAGAAAAATAATTGAAATTAGTCGAGTTAAGACTAGAAAACGAGAAGA
AAAATTTGTCGGATTTACTTGGGGAGAGCTGGCGCGACGTGCGCCAAAAAGTAGTCTCTGAACTTCAGGGGCTGGCTCCC
CGCGCTAGCAGTGTGCCAAAGTCGTCGTCTAAGTCCTTTTAAAGTGTACTAGCACTTCCTATCGATTTTAACTATTCTAA
ATGACTTCTAAACATCTAGAAATCATCCATAAACATGAAACATAACCTTGAATCCATAAATTCAAATTCAAGGAAAGTTA
AGAGCCAAGTTTAGAGAGTTCTTAGGGGTTGTTTGGTACAAAAATGAATAATGCAGGGATTAGTAATACATGGATTAGTA
ATGCAGGGTTTATTTTTATCAAGTGTTTGGTTCATTGTTTCCAACCCCATCTTGTGTTTAGATTAAAATTCTTTAAAAAT
CTTTTTTTCAATTGTACCCTTGAATTATTATGTAATTGGATCAAGATAGATAATTGCCGGAAAATATTATTTTTTATGAC
CTTCTAACTAGTTACGAGAAGAACAATTTTGTTGTTATGTTTCTAATTTTCTACTTGAATTATTAGAGGATAAATAATTT
TTATCTTAATAAATTGATCACTCACAAAATGTCAATTTTCAATTGAAAGGATAAAAACCATCTACTTTAAAAATTAAAAA
CGACGGTCAACAATGGTAAAATTGAATAAATCATCTACATTTACACATAAAAATTGCAAGTTATAGTTTTAATATGTATG
TAATTTTTTAAATTGTTCAAAATACAAATAATTAGTGATATATTTTCCATTTAATTAGTAAATGTTAAATAATTCACATT
TCAAATTTGTATTGGATATATTTAGTAACAAGCAACTCTCTCTAAATAATTTGTAAGCTAATTTATTTAGATTAATTTAC
TTGTACAAATATAAAACATTAAAAATAAGAAAATGAACAAAATAATTAAAATGATTTGAGCGATATTTTTGTCTTTATAT
AGACCTATACCATGGTATTATATCATATGTATTACTAATACCTTCTAATACCTCCAAATGGAAGGTATTAGTAATAAATC
CTATAATACCATGTAGGATGTATAACTAATCCATGGATTAGTTATACATAGGCTCAAATTTCTACCAAACATAGTACTAA
ATAATACCATACATAACACATGGACTATTTCTTTTAATACGGCCTACCAAATGACCCCTTAGAGTCTTTTCAAAAGTTTT
TTGCAAATGCTTTAAACTTGCATGTTTAAAGACTTGAGTTTTGAGTTAAGTAAAAAGTAAAGAGTGAAGTTCATTTCTTC
AAAAGAGTATATGGGGAGTATGTATTCTCAAATAGTAAATGTTTTTACATTTAAACAAGAAAGGAAACACCGATTTCCAA
AAGAGACTTTGAGCTAGTTTTCAGTAAAGAGCAAATACTTGCACAATTAAGCAAGAAAGGAAACACTGATTTCCAAGAGA
GCCTTTGGGCTAGTTTTTGAGCAATTATCTCAAATCACAAAAAGAGTTATGTTTTTAAACATATGAGCTAGTATATTTTT
GGAGTAGTATTGAACACCGATATGGGGGAGAGTTCAGACAACTCTCACCCCCATAAACCATGTAGCCATCATGGGTAGAA
AATGGTCATACTTTTTAGATGATTCCTTTAGTGATATTTAGTATAGACTAGTGGATCAAATTAGTACTTAGGTTCTATAC
CCCTGGGTATAGGACGGCCTTGGCAACATGAGGCAAAATGTTGTATTATCAAATAGCTCTTAAATGATGGTTATCGGTTA
GAGAAACTCGCACAGAAGTATTTTGTATTCTTATATACACAATGTTAATTGTATTTTTATATACAATCAGAGTTTATATT
GTATCTTTGCATACAACCTGAGGTACTAATTATTATCCATGTTTTAAAATATTTTCTTTATATTACATTCATATTATTGC
TTTATATTGAAATGAGTTAAGTTGAGTTGGGTTGAGCCCAGGTATGTTCTTTCAGTTCCTTTCAAGCTTATGTCTTGTTT
TAGAATTCCACTCACATGCTCATACATTCAATGTATTGATGCCAGTTGGTCTGCATCTTTTTATGATGCATATACAGGTA
ACCAGGATCAACATCCAGCGCATCATTGATTCTAGTTGAGCTTCAGAGTTGTTGGTGAGCCTCCTTGCTTTCACAGGACC
CTTTTTTATTACTTTACCATTTTATTTCACTAGGATTTCGTGGGTCTTGTCCGGACGTCCATCTCAGTTGTTAGAGGCTT
CATAGACAGTTAGTGGATGTTAGTTCTTTAGTCTTTCCATTCCTGTTTTGATGTTTGAGACTTCAGTGCCATTTTGGCTA
GTGAATGTTTCGATATACATTCTAAGTTATCTATTGAGATTTTAGTTTACTTTTAAAATTATTTTTATCTTGAGTTAGTC
TTCCGCTAAGAGTTAAGTCAGGCCAAGGGTTCTCTGGGGCCAACAATGGTTCTCGAGTGCTAGTCCCACCTAGGGTATAG
GCTCGGGGAGTGAGAAACTTGGTATCAGAGCACAAAGTTCAAGAGTCCTAGGAAGTCTATAAAGTCGTGTCTGTAAAGTC
CTAGTTATTGCTGTGAAGCGCACCACATATATAATTAGTAGGTTGCGACACTTAGGAACTATCTCACTTTTTTCATATTC
ATTTCATGCGATATAGTTTATCTCTAAAATGTTTCTTCTAATTCGTTCTTGCGCGTGTCTTTCACATCATGCCTCTACGA
AGAGCTATCGGAGGTCATCCCACTAGAAGGAATGTTGAACCACATGATCAAGGGGTACCTAATGCACCAGAAGTGTAACC
CCAGGGAGAGGTCACCAATGTTGAGTTCCTTGAAGCTATCCGGATGTTGAGCCAAGTTGTGACCAATCACGTTGGACAGA
TATAGATTCGTCAGAAAATGACTGATACTTTAAGGATCCGTGAGTTCTTACGGATGAATCCTCCAAGCTTCACTTGTTCA
AGTGTCACTGAGGATCCAGAAAACTTTATTGAGGAGCTTCATAAGGTTTTTGAGATTATGCATGTTGCTGATGCTGAGAG
GGTGGAATTAGCTGCATACCAAATGAATGGTGTCACTAGAATCTGGTTTGATCAATGGAAGAAGATTCCAGCTGAGGGTG
CACCACTTATGAGTTGGGCTTTGTTTAAAGAGGACTTCTTGGGGCGTTTCTTTCCCTGAGAACTGAGAGAAGCAAAGGTA
CGATAGTTCATCACTCTTAAGCAGGATTTTTAAGTGTTCTTGTGTACAATCTAAAGTTCACACAACTTTCCCGCTATGCT
CCGTAGATGGTTACTGACATGAGAAGCAGGATGAATTTGTTTGTTGTCTCGTTTGTCTAGTAGGGAAGGCAGGGTAACTA
TGTTGATAGGATATATGGACATAGCAAGGCTGATGATCCATGCACAACAGGTTGAGGAAGAGAAGCTGAAAGATAGAGAG
GAATTCTGAAACAAGAGAGCTAAGATAGGGAATGAGTCTGAACAATAGAAGAGTAATGTCAACCAGTCATCTTTACAAAA
AAAAAAGGACCCACTCCATCATCGGCTAGTGCACCTGCACCAAGGAACAAATGTGAGTACAATAGTTAGAATTCACAGAA
TTTTAGAGCTAGACCTGCGCATTCTCAAGGTAATATGGGACAAAGGGGTTCTAAGAATCCTGCATGTGCTAAGTATGATA
GGAGCCACTCAGGGGTATGTTGCGATGGCTCCACTGATTGCTTCAAGTGTGGTCAGAACAATCATTTTATGAGAGAGTGT
CCTAAGAACAAGCAATGTAATGATAATGGGGGTAATAGGGCCCAATCTTTTTCAATTGCTCCACCAGATAGAGCTGCATC
TAGAGGAGCTACTTCAAGGGCAGGCGGAGGAAGAAATCGTCTTTATGCTATCACTAGTCTTCAAGAGCAAGAGGATTCGC
CAGATGATGTCACTGGTATGATCCAAGTCTTTAACTTTGATGTTTATGCTTTGCTCGATCCAGGAGTGAGTTTATCCTTT
GTAAATCCCTATGTTGCGATGAATTTTGATGTTCTTCCTGAGAAACTTCTTGATCCCTTCGGTGCCCATACACCTGTTTG
TGAGTCTATTCTAGCAGAGAGAGTCTATCGTGATTGTACCATTTTCTTCAATCACAAGAGCACCAAGGCTGACTTAGTTG
AGTTAGATATGGAAAATTTTGATGTCATTCTAGGTATGGACTGACTTCATGCATGTTATACCTCAGTTGATTGTAGAACT
CGAGTTGTTAAGTTCCAGTGTCCTAATGAGCCAGTTATAGAGTGGACGAGTAGTTCAACAGTGTCTAAGGGTCGTTTCAT
TTCATACCTAAAGGTGAGAAAGTTGGTTTCCAAGGGGTGTGTCTATCACTTAGTATGAGTTAATGACTTTAGGGTGGAGA
TGCATCCTATTCAGTCAGTTCCAGTAGTAAAAGAGTTCCAAAAGTCTTTCTAGGTGATCTTCCCAGATTTCCTCCTGAGA
GAGAAATAGACTTCGATATAGATATTCTTCCTGATACTCGTCCTATATCTATTCCGCCATATAGAATGGCACTAGCAGAG
TTAAAAGAGTTAAAAGAGCAGTTGAAAGATCTCCTAGAAAAAGGTTTTATTTGACCAAGTGTATCCCCTTGGGGCGCTCC
GGTCTTGTTTGTGAGGAAGAATGATGGTTCCCTTAGAATGTGTATAGATTACCGTCAGTTGAACAATGTTACTATCAAGA
ATAAGTATCCTCTTCCGAGAATTGATGATCTCTTCGATCAGCTTCAGGGTGCCACTTCTTTCTCTAAGATAGACCTCAGA
TCTAGCTACCATCAATTAAGAGTAAGGGAATGTGATATTCCAAAGACAACTTTCAGGACCCGTTATGGTCATTATGCATA
TCTGGTCATGTCGTTCTGTTTAACTAATGCGTCTGCATCGTTCATGGACCTTATGAATAGAGTATTCAAGTCTTATTTAG
ATATGTTTGTTATCGTATTCATTGATGACATACTAATCTATTCGAGGAATGAGGAAGATCATGCTAGTCATCTCGTAATA
GTTCTCCAAACTCTAAAGGATAGAGAGTTGTATGCCAAGTTCTCTAAGTGTGAGTTCTGGCTTGAGTCTGTAGAATTCTT
AGGTCAGATTGTTTCCAGTGATGGAATTAGAGTTGATACTCAGAAAATAGAGGCAGTGCAGAATTGACCTAGACCCACGT
CTCCAATCGATATTAGGATTTTCTTGGGGTTGACTTGATATTATAGAAGATTCATCAAGGGGTTCTCATCAGTTTCATCT
CTTTTGACTAAGTTAACTCAGAAAATAGTGAAGTTTTAATGGTTTGAAACTTGTGAGAAAAGCTTTCAAGAATTGAAACT
AGGTTGACTACTGCCCTAGTATTGACCATACCAGAAGGTACGCAAGGCTTTGTTGTATATTGTGATGCGTCCAGAGTTAG
TTTGGGTTGTGTGTTAATGCATAATGGTAAAGTTATTGTTTATGCCTTTAGACAGCTGAAGGTTCACGAGAAGAACTACC
CAACCCATGATCTAAAGTTGGTTGCCATAGTATTTGCTTTAAAATATGGCGTCACTATATTTATGGTGTTCATGTGGATG
TGTTCACCAATCACAAGAGTCTCCAGTATGTGTTTAGTCAGAAAGAGCTTAATCTAAGACAGAGGAGGTGGTTAGAGTTA
CTCAAGAATTATGACATGAGTATTCTATTTCACTAGGATATGGCTAATGTTATTGCTAATGCTTTGAGTAGGTTGTCTAT
GGGTAGTACCGCCCATGTTGAAGAAGAAAAGAGAGAGTTAGCAAAAGATGTGTACATACTTGCACGATTAGGAGTTCGAT
TGATGAATTCTAATGGATGAGGAGTGGTGGTGATGAGTGGGGCTAAATCATCATTAGTGTCAGAGGTGAAAGAGAAGCAA
GACCAATATCCTATTTTGCTTGAATTGAAGGCAAATGTTCATAAGCAAAAAGTAATGGCTTTTGAACAAGAGGGAGATGG
TGTATTAAGGTATCAAGGTAGGTTGTGTGTACCAAGGGTGGATGAACTCCAAGAGAGGATCATGAAGGAAGCTCATAGCT
CCAGATATTCTATCCATCTGGGTTCCACAAAGATGTATCGTAACTTGAGAGAAGTATATTGGTGGAAAAGTATGAAGAAA
GGTATTACTGAGTTCGTTGCTAAATGCTCGAATTGTCAATAAGTTAAAGTAGAGCACCAAATGCCCAGTGGTATTGCTCA
GAATATATAACTTCTGGAATGAAAGTGGGAGATGATCAATATGGACTTCATTACTGGTTTGCCATGGTCTCGCAGGCAAC
ACGATTCTATTTGGGTGATTGTTGATCGAATGACAAAATCAGTCCACTTTTTGTCGGTAAAGACTACTCATTCGGTAGAA
GATTATGCTATGTTATATATCCAAGAGGTAGTAAGACTTCATGGAGTTCCAGTTTTGATTATATCAGATAAAGGTGCACA
ATTTACTATACAGTTTTCAAAGTCATTCCAGAAAGGTTTGGGTTCAAAGGTGAACTTGAGTACTTCTTTTCATCCTCAGA
AAGATGGTCAAGCAGAACGCACTATTTAAACTTTAGAAGATATGTTGAGAGCTTGTGTGATTGATTTCAAGGATAATTGG
GATGATCACCTACCTCTCATCGAGTTTTCTTACATCAATAGTTACCACTCTAGCATCCAGATGGCTCCCTATGAAGCTCT
TTATGGGAGAAGATACAGATCTCTCATTGGATGGTTTGAAATTGGTGAATCTTGGTTGATAGGACCAGACCTAGTTCATC
AAGCTATGGCGAAGGTGAGAGTTATTCTAGAGAGGTTGAAAACAGCGCAGAGTCGTCAGAAATCCTACACTGATGTTGGG
AGAAGGGACTTAGAGTTTGAAGTAGATTATTGGGTATATTTGAAGGTTTCACCCATGAAGGGTGTTATGAGGTTTGGGAA
AAAGGGGAAGCTTATTCCCAGGTATATTGGTCCTTATAGAATATCCAAGAGGATTCGTAATGTAGATTATGAGTTGGAGC
TACCGCAAGAGTTAGCAGCAGTTCATCCAGTGTTTTATATTTCTATGTTCAAGAAGTGCATGAGTGATCCTTCACTTATC
ACACCTACTAAGGATATTGGTATTAAGGATAACTTAACTTATGAGGAGATCCCAGTTCACATTCTAGATCGTCAGGTTTG
CAAATTGAGAACCAATGAGGTATCTTCAGTTAAGGTCTTATGGAGAAATCAGTTTATTGAAGAAGACACTTAGGAAGCTG
AAGAGGATATGAAGAGAATATATCCACATCTCTTTGAGTCCGGAGAAATCCCAGATCAAGGTACTAATTCTCTTCTTAGT
ACTCTTTAATTGATATATTGAATGTGTTAGATTTGCTTGTTGGGTGTTTGAGCTAAATGTTAGATATTACGCCCTTAGTC
TACTTAGAGTGATGTCATTCGAGGACGAATGTTCCCAAGGGGGAGATATTGTAACATCCCGCTATTTGAAAGAGCTAAAA
TTAGAAAGAACCATTTTTGGAAATAATGAAAATCTAAAATTTGGCAAGTTATATTAAGTATGAGTTTAAGGTCAACTTCA
AAAGACGATAACTCTCAGCACATGATGAGTTAGGTGAGCTACAAGATACTATATGAAAGGTGTTGGAATTAGCTTTCCAA
CACCATCGAGTTTGGTCATTGTCGAGTTTGTATGAGGGAGATATGCCCGTTCAAAGTTGGGTTTCCTAGATAAGGAAAGT
TAACCGGATTTTAAAAGGGTATTTTAGACTTTTCCATACCCAATTAATTTATTTCTTTTTTGGTAATTAAGTAGGGATCT
AAACTGAATTGGTTCAGATTAGGTACTCAAAATTACGCTAGGGTTTTAGAGAAAAGAACTCAAGAGGAGAAAAGAAGAGA
AAGGTCAAGATTCATCAATTTCTTAAGGAATTGATTGCAGATTTCGCCAAGGATTCGACCCTACGAGATATGTGAATTCA
CATAGCATTTGGTTCGTTCACCCACGCGCCAATCATGTTAATTTTAGCATTAAATTCGTTCTACAAAATTGAAGGTTAAT
GTTCTTGATTTGTGTTCTTGCAATTGACTTTTATTCTTGAGATTGGGATGAGATTGACGAGTTCTTGAGGAAATCATGTT
GATTTTAGGGTTGTGTTTGAGTAGATTCTTGTGTACATATATTGGGTATCTTAATCTAAAAATACATTGAGAAAAAAATC
AAAATTAGTCGAGTGAAGACTAGAAAACGAGAAGAAAAATTTGTCGGGTTTACCTGGGAGAGCTGACACGTTGATACACC
ACCAGGGCTGGCGTGGCGCGCCAGTACTGCACCAAAAAACAGTCTCTGAACTTCAAGGGTTGGCGCCCCGCGCCAGCAGT
GCGCCCAGGTCGTCCGCCCCCACCCGTTTTTCATCGTTTAGCCTGTCTAAGTCCTTTTAAAGTGTACTAACACTTCCTAT
CGATTTTAACTATTCTAAATGACTTCTAAACATTTAGAAATCATCCATAAACATGAATCATAACCTTGAATCAATAAATT
CAAATTCAAGGAAAGTTAAGAGCCAAGTCTAGAGAGTTCTTAGAGTCTTTTCAAAAGTCTTTCGCAAATCCTTTAAACTT
GTTTTAAGACTTGACTTTTGAGTTAAGTAAAGAGTAAAGAGAAAAGTTCATTTCTTCAAAAGAGTATATGGGGACTATGT
ATTCCCAAAGAGTAAATGTTTTCACATTTAAACAATAAAGGAAACACCGATTTCCAAAAGAGCCTTTGAGCTAGTTTTTA
GTAAAGAGTAAATGCTTTGACAGTTAAGCAAAAAAGCAAACACTGATTTCGAAGAGAGCCTTTGGGCTAGTTTTTGAGCA
ATTAGCTCAAATCACAAAAAGAGTTATGTTTTTAAACATATGAGCTAGTATATTTTGGGAGTAGTATTGATCACTGATAT
GAGGGAGAGTTCAGACAACTCCCAACCCTCATAAACCATGTAGCCATCATGAGTAGAAAATGGTCATACTTTTAGATGAT
TCCTTAGTGCCTTTTAGCATAGACTAGTGGATCCACTTACTAGTTAGGTTCTATACTCCTTGCAAGGTATAGGACCGCCC
TGGCAGCGTGAGGCAAAACGTTGGTTCATCACATAGCTCTCAAGTGTAATGACCTGGAAGGTCATTTTTGAGAATTTTCA
TAAAATTAGTGTTTTATCCTTCTTTGATAGTTGCCTCAAGTAACTTTTATTAGTTGGTGAAGTTGATTTAAAAATTTTGA
ACTATTCGATAACTACAATTATTTAAATAGCGGGTAAATTTCAAATGTCTAATTTTAGTAATTATTTAATGGGTCAAGTC
CTTGATTTATTAAACACCCTATACTATTTCATCCACATTTATTTAAAATAAGTTACTAGGGTTTGTCACATTTAATACAC
AATTTTTTTAATTGGATAAAAGAAAGAAAATGAGAAAAGAGACGGAGAAACTTACCTGTAGACGACGAAAGCAGCCACAA
AATCTTCATCAGGCAAAACAGTAAGGCGTCTAATTCATATATTGGCTTATGTCGTATTTTAATGATTATTAATATAATGT
TGGTTGTGAAAGAAAGTATGAAAATTGAGTAGGAAAAGTTGAAACAAAGTCAGTGGCGTATGTATTGAAGTTAGGGTAAG
AATATGGTTGATTTCTAATGCCTAATCATTGTCCAATGATTAGGTCATCATTGGACAATGATGGCCTAATCATTGGACGT
GATTGTGGAGCTAATAGCTTAGTGAATTAATGTTTATAGTTGAACATTAGAAATATGTTAATCTGCAAATTGTTCTGAGG
CACGTCACTGATATTTAACATTAGTTAATTATCTTGTTATCACGTTATGATTCAAGTTTTGATATAATGAGATAGGTAAT
TAATTATTAAGTGTATTATATTATATGAAAATTATTAGGATGGTATTATTTGGAGAAATTGGAACTTAACCCTAGGCTTG
AAACTTGAAAAATATGATAATTGAAATGTTAATTGGCATCAAAATCGGGAGGTTGATTATAAATTCGAATGAGTTTTGGG
TCTAAGCTAGACCTATAGTAATATGAGTGTTGTTAGTTTCAAAATCTTATTGTGATTATTAATGTGAATAGATTGCTTTG
AGTTGAAAGTACAACGAAAAGGAAAGGCTCAAGTCCCGGAGTGATTGTTCGATTATTTGAGGAAAGTGGATTTCTAAACT
GTTGTTAAGTGCAAAGAGTCGTGTATTTCCTTGTGGTATGTGTTGGGGAGTAATGGGACTTGGTGATGGGTTGAGCTATC
CATGTTGAATAATTCTAACAATGAAAAAGGGGTAATAAAAGGCAATGTGATTAACTGTTGGTGTGTGATGTGTTGAGAAT
GATTTTGAAAGGCTTATTGATTCATTGCTGATGTTGTATCATGATTGTGTTGTTGTGAATTGTGCAATGTTATGAAAATG
GTCATCTCCTCATTATTTGTGTGAACACGTCATTTGCATTGTTCTGAGACATGGTTGTGACAAGTGTTATGTGAATTGAG
AAAGAATAAGAAATTAAAGAGGATGTACCATTTCGAGGGACGTATCGTGCGCTGCGATGGATACTATATATCGAGGGACG
TATCGCGCGCCGCGATGGATACTATTATCAAGGGACGTGTCGTGCGCCGTGATGGATGCATGGACATATATGTCCCCCAT
GAGTCCCAGACTAAGAGACAACAAGTGTGTATCATTAGGTCAGCCATGCATCACTACACTTGACATAGCCTTCCATTGCA
CTGCACATCTTTATCATTGATGAACTTGATCTTGTGTGTTGTTGATCTTGTGAGTGCCTTTCTGTGGAAGTTGTGATTGA
TGAATAGTGAGTTTGTTGTTGAGGATATATAATTGTTAAAGTGTTGTTGTTGAGTTATTATGTAAACTGTGAACTGTTAG
GTTGGGTTGGTTTTATGCAGGTTGTAGTTGTAGAGGTTCGGTTGGTGTGTAAGGAGTACCCATATTCTATTCCCTTAGCT
TGTGTTAAGAAGTTTACTTGCTGAGTACCGTGTGGTTTGATACTCACCCCTTGCTTCTATATTTTTGTAGGTTGTTAGTA
CGGACCTTCGTGATATTTTCTCTTCTCCTTGTCCGAGGCTTCTTGTGAAAGTTTGTGAGGTAGCTGCTTGTCATTTCAGT
GAACCTTCTTACTCTTATTTATGATCTTGTTCTATTCTAGAAATAAGGTCATTTGAGACTTGTGTTTTTCTTTTGAATCA
ATTCTAATATTTTAGAGGCTTGTACACGTGACAACCAGGTATTGGGGGTATTTTTGAGTTGATTATAAAATTTCCTCATT
TTATTGTAATGGTTGAGTTTTAGGCTGACTTGTCTTGGTGGGATAAGACGAGTGCCATCACGTCCATATTTTTGTCGTGA
CATTAAGTGATGGTTGTCGGTTAGAGAAACTCTCACATAAATATTTTGTATTCTTATATACGCACTGTTAATTGTATTTG
TATATACAATCAAAGTTTATATCGTATCTTTGCATACAACCTGATTTACTATTGTATTTCTCAATACACATAATAGTTAT
CCATGTAATAAAAGTTTTTCTTTATATTGCATTCATATTATTGCTTTATATTGAAATGAGTTAAGTTTAGTTGAGTTGAG
CCCATGTATGTTCTTTTAGTTCCTTTCAAGCTTATGTCTTGTTTTAGAATTCCCCTCGCATGCTCGCACATTCAATGTAC
TGATGTCAGTTGACCTGCATCTTTTTATGATGCAGATACAGGTAACCATGATCAGCATCCAACGCATCGTTGATTCTAGT
TGAGCTTCAGATTTGTTGGTGAGCCTCCTTGCTTTCGGAGGACCCCTTTTTATTACTTTATCATTTTAGTTCATTAGGAT
GCCGTGGTTCTTGTCCCGACGTCTATCGTAGTTGTTAGAGGCTTCATAGACACTTAGTTGATGTTAGTTCTTGAGTCTTT
CCATTCCTGTTTTGATGTTTGAGACTTGAGTGCCAATTTGGCTGGTGAATGTTTCTATATACATTCTCAGATATCTATTG
AGATTTCAGTTTACTTTTTAAAGTATTTTTATCATGAGTAAGTCTTCTGCTAAGAGTTAAGCCAGGCCAAGGGTTCGCTT
GGGGCCAACATGGTTCTCGAGTGCCAGTCCCGCCCAAGGTGTAGGTTCGGGGCATGACAATTAATGTACCTCTAATATTA
AAATATTATATACAGAGAAACTATTTTAAATATCTATAATTAAAAAAATGAATTTTTATTTTTTAAAATTAAAATTTTCA
TGCTTAAATTTTCAATCAACATTATACCTTTTTTGGGAGGCTGAAATCTTTAATTGTTATTTTTTCTTTTTTTCTACTCT
TGTAAAAATATTGTGGTTGCCTTTTTTCAAATTCTACAAAATAATACTTAAAATAATATATAATATATAAAATAATAATA
ATAATAATATATAAACGTAAAATAAATTATAATAATTATTATATAAAAATTAAAAAATTCTTAAATGAAACTTAACCAAA
CATATGAAATATGCAAATTAATTAATAAGAAATATATTGGTAACTATCCATATATGAAAATGATATTTTATTCTTGAGAA
AAAGTATTTTTGTTTTTGCTTTTGCTTTTTTAAAAAAGCACATTTTAGCTTCTTCGCAATAGCAGAAAAAACTACTTCTG
GTTTCATTTAAATTTTTTTTTACTGATTTGCCAATGTCACGATCCAGACCATCGTAATTGACACCCACACTAACCCTCCG
GTGGGAGAACCATTACTACAACCCAAACAAATAAATTTTATGAAAACTAAGTCATTTAAAGATACAGAAGCAGGTTTAAA
TGCAGAAATTATATAGACTTCCCATAAACTCCAAAGGTTTAAACAAATAACTTAACCAAACTAATGCGGAAGTCTTAACC
CTTAGAACCTGAAAGTCATTGTACCAAAACTCTACTAACGATAAGTCTAAGAACAAGGGGTACAACCCCGCAACTAAACA
ACACCTTAAAGAAAAGTCTGAGTCCGAAAAGAGTGGACTTAAACAAGAAAGATCCATGGCTGCCTGAAAGAACTAGATCA
CCCTTGAATCCGGTCACGCTCAATAGTCACCTAGCTGAGGTCTATCAATAGCCACGTAAAGATGCCCTGTACTAAACAAA
GAAATAGCAAGTACAGTATCAGTACACAACCACAGTGTACTTGTAGGATCACGCGGCTATACCAATAAGTGAAACACATG
CAAGTAACCACAACATTATAAAATAGGCATATACCAAACATATGCAATATTAGTCATCTTTTCAGGATCAATGTAGCATC
ACACGTTCTCAATAATACACATTGGTTATCAATTTAGAGTGACATACAATCTTCTAATATCAATCATCATTAGATATTAA
CGTAATTATCACAAGTAGATACACAACACAATTCAATGGTCCTTTCACGGAACCCAATTCAATGGTCCTCTCACACCCAA
ACTGTTAGCATAACGGAACGTGATACCCGATCCAATGTTTATGCCGGAACGTGGTAACCGATACCATATTTATGCCGAAA
CGTGACAACCGATCCCATGTTTATGCCGAAACGTGGCAACCGATCCTATGTTTATGTCGGAACGTGACAACCGATCCATT
CAACAAACCATAATCACAATCACAATGTATATTCTCACAATCATACAACAAGAGGTGATTCATGGCATACGATTATTCAA
TTATCCTCATTTACGATTAGGGTGATCAATAATGCGACATTCGCATACATACATGCATTATAATGAGAAATTACAAATAT
ATATCACACCAACATGAAATCACAACCATCACCTACCTCGAATCCAAGCTTGAATCCCCTAAGGCACTTGAATCTTCCCT
TTACGGATTCTTCCCACTTGTTCGTGGTCTAAAAACATACAATTAACGCAAGAATTAATAAACGAGGCCTAATTACTTGG
ATTATAATCAACATTATCGACCCTAGGTCAACCCAAGATCCCAATACCTAAATTAGGGCTTTCTCCACCATTAACTTCAT
ATCAAAACCTTTCCCTAATGATAATTATCCAAGAAACTACGTTATATGGATCAAAATACGGATTCAGGGAGTGAAAAACC
TTACCTTTAGCCTCAAAAATAGTGAAAAACAGTCAAGAACTCGCATGGGGTCGTCTCCTAGCTCTCAAAGTCAAAAAGTG
CAGAATAAAACATTTTTGGGATTTTATTTCCGACTTAAGTTGCTTCGGACCCGCCACAACGGTCCTCACCCCGCAACAGC
GGCCTAGCCCTGGAGGCAGAAATTCCGCCCCAACGGCTTGTACGGAACTAGTGAGCTATTTTAATAATTTCAAGAACCCA
TTTCACAACACACTTTAACCAACGACGCTCCAAAAATACCGTTCACATTAAGATCGATTTCGGGAGTTCTACTCACCCGA
ATTCAATCTCATAAAGTTGTACGGATTCCTTAACATCTTAGATATCAACTCATGTGATCAAAATCATAATTAGATCACCC
AATTGCTACCAGAATTTTCTAGACCTTACTGACTCCAATTTCGTCCAAATCTGGACTAAGCTAGGAAATCCAAAGTTAGT
CCTCAAAGGTTTTCTGGCCCCAATTCTTTCCCCATTGGCTTTTTTATAATGATGGGATCAGGTCGTTACAGCCAAACACT
TAATTTTTCAACAAAAGTATTTTTTTCTCAAAATAAGTGCTTCTGGCTAGGGGTGGGCATGGTATGGTACGGTATTTGAA
AGATTAGATACCGTAACTTCGGTATCCAATTTTTAAAACATTATACCATTACCATACCAATTTAATTCGATATGGTTCAG
TATTTTAAAGTTAGATGTCGGTATACTACGGTATGATAAATTGGTAACCATAGTTTGTTCAACAATGAATAATACATACT
CGTATAATAGAGTATTATGACTTTGACAATTTAAAAAAGGTCTCAATTGTTTCATACTAACACATTACATGTGTAGATAT
ATATATTTAAAATAAAATACAAATAACTCCTTTTGTTAATCAATTAAATTTCAAATACATTTCAATCAAAATAGAGTAGT
CTAAGTTTTAGCTTCTAAAAATTTAGTTTATATTAATATTAGGTTGCATATTTGTTAGTATTTTAATAATATATATGTTA
TTTATGTAACTATATATTTCGGTACGGTATTCGGTATTATGTTATTTATAACTATCAAATACCGTACCAAATACCAAAAA
AATTTAAAATGTATACCATATACCATACCAAATACAATAATAATAAAACCATGATATTAAAACTTTCTATTTGGTATGGT
AATTCAACATATACCATACTATATATGCCCACCCCTACTTCTGGCTTCTTAACAACAATGTCAATCAGACTCTTATTTTT
ACATGATTTAGTACTTTTTGTCAGCCCCGAGCCTACACCCTAGACATGACCGACACTCAAAAACCATTGTTGGCCCCAAG
AGAACTCTTGGTCTGGCTTAACTATTAGCGGAAAATTTTACTCAATAGTTAAAACAACGCAGGAGATAATAAACTCATGT
ACTAAACTCAGAATGTACAAAGAAACATTCACTAGCCAAAATGGCAACTCAAGTCTCAAACATCAAATCTGAAAACGAAA
AAACTCATGAACTAACAATATCTAACTATCTATGAAGCTTCTAATAACTGAGATGGATGTCGTGACAAGACTCACAACAT
CCTAATAAACTAAAATGAATAAGCAAATAAAAGGGATCCTTCGTAAGCAAGGAGGCTCACCAACAACTCTGAAGCTCAAC
TGGATCAACGAGGCGCTGGATGGTGATCCTGGTTATACCTATATCTTCATCATAAAAGATGCAGGACAAATGACGTCAGT
ACATGGAATGTACGAGTATGTGAGGGAAATTCTAAAATAGACATAAGCTTGAAATAGAACTAAAGAAACTTACCTCGTCT
CAACTCATCTCAACTCATTTCAATATAAAGCAGTGATATAAATGCAATATAAAGAAAAAGTTTGTAGATTAAAACATAGT
GTATTGAAAAACACAACAATAACTTAGTTTTGTATATGAAAATACAAGTAACTCTATGGGAAATTCTCTAATAAAAAACC
ATTACTATGAGCTATGTGATGATACAGTGTCTTGTCTCACGTTGTCAGGGCTGTCCTATACTTTGTCGGGGTATAGAACC
TACTACTAAGTGGATCCACTATTCTATGCTGAAAGCATTAAGGAATCATCTAAAAAGTATGACCCGTTTCTACCCATATT
GACTACACGATTTATGGAGACTTTGAGTTATCTGAACTCGTCCCCATATTAGTGCTCAATACTACTCCCATAATGTAACT
AGCTCATATGTTTAAAAACATAACTCTTTTGTGGTTTGAAATTATTGCTCAAATATTTCTCTTAAAAGAGATGGTACTAA
AACTGCTCATGAAAACACTTTTGGAAATCGGTGTTTCCTCTCCTCTTAAATGTAAAAACATTTAATCTTTAGGAATACTT
AGTTCCCACATAGCATATAAAGAAATCAACATCAACTCTACTCTTCCTCAACTCAAAGCTTAAGTGCCCGTTTGAATTGA
CTTATTTTAGGTGCTTTTAAGCCAAAATAGTTTTTAAGCAGTATTGAAGTGTTTGGGTAAAGTTAAAAAGTGCTTATAAG
CACTTATTTTAAACCCAAAATAACAAAAATAAGCCAAAAGCCATAAGTTAAAAATCCTAACTTATGGCTTTTGTCTTATA
AGTCATAATCCAAAAACCAATCCAAACAGGCCCTAAGTCTCAAAACAAGTTTAAAACAATTGTAAAAGACTTTTTGAAAA
GACTGGAGGAACTTTCTAGACTTGACTCTTAGCTCTACCTTGAATTTGATTTATGAATTCAAGGGTTATAATATCATGTT
ATGGATGATCTCATGATGTTTAGACGTACCTTAGAGCATAGAAATGAACTAGAAAATATAGGTACGATTCGAGGGAACTC
AAACAGAAAGAAGTGGGAAAGGGTAGAGGACCTGGCGACTCTGGCATACTGAGTGGCGCAAGGCGCCAAACCCATAACTA
CAGATCCTGGGTTGGGGCACATTGAGTGGCGCGGCGCCCCAGAGCCCAAACTACGTATCCTAATGTAGGGCGCACCGAGT
GGTGCGGCGCCCCAACCCTTTTCCCAGAAAGTTCGATGAATTTTCTTACTCGTTTTTTTATCCTAATTCATCTAGAATCA
AGTGGTTCCTTCCCCAATCACTTAGATTCAAATACCCATCATAAGTTTACAAGACTCTACTAAAAAACAACCTTAAAACT
CATGCAATTAACTAAAGAACTCATCAAAACCTCAACAATAAAGATTATGAAGAAAACTTCAACAAAACACATCAAGAACT
CAAATCTTTTACTTTCATGAACGGAATTACGATGAATAAATCATGATTGGCGCATGGGTGAATGAACCCAACTCTATTTG
AACTGACATACCTCTTAAGGATCAACCCTTGTCGAAATCCGCAATAAAATCCTCAAGAACTTGACGAACGCTTGACTTTT
CTCCTCCTTTCTCCTCTTGAGTTCTTTTTCTAAAACCCTAGCGTGAACTGTAATTGCGTAAACTGAACTAAATCATTTTA
AACCTCTAGTTAATTACTAAAAATGGATTAAATCTTATAGGGTAAAGAAAAGACCAAAATACCTCTCTTAAATCCGGGTA
ACTTTCCTTAATTGACTGACAGATTTTAAAATGATCATATCTCCCTCATACGAGCTCAAAAATTAGTAAACTCGGTGGCG
TTGGAAAGAGGATTCCAAGACCTTTCATTTGATATCTTATAGGTCACCTAACTCATCTTGTACCGAAAGTTGTGGCCATT
TGAAGTTGACCCAAAACTCATATCTTAAGCTTAACTTGCAAAATTTCAGCTTTTGTTACTTCCAATTTAGTTCTTTCTAT
TTTTAGCTCTTTGAAACATCGAGGCGTTACACTTTTAAATTATGATCATTTTCATTATAATTTATTTATTTGCAATAATT
GTTTTATGTGATATTATTATTATTTTTCGTTTAATATTTTAGTGTCATCACTCATATCATATTTTGTGTTATTGTTTTAA
GAGACACCTCAGATAGTTGTATATTAGTAGGACTAAAGAGATACTTGAAGCACAAGTTAATTATATGTTTGTATGAATAT
TTTATCTTTAAAATCCGAAAAACCTGAGGTTAAAAAAACTGAATTTTATCCGTTTGGTTTCATTAATAGATTTAAAAAAT
CTAACACAAATGGTTTGATTTGGTATTTAAAAAATCCAAACCGGTCCAGTCCATCTACACCCCTTAATCTGGTATCCCAG
ATACATGTGAATCATACCAGATACATGTATCTAGTTGTATCTAGTCTAATTGACATGTATTTTAATACATAGACAAATCT
CGCTCGTCTTCCTCTGTTCGCTCTCTCTCTCTCTCTCTCTCCCTATTTCAATATATCTGGTAGCAAAAAATAGGTATTTA
GGTGTATCTAATTTGTAATTTGATAAAATTATTAATTAGTGAGATAAAATGCTATTTATTTCAAATTATAGAGATAATTA
GTAAATATGATAAAATATTTGTGTAATTTTTTATTTGTCAACTTAACTAACTCAGTAATTGTATAGTGTTAAAAAACCTT
AATTAGGTTGCTTGCCCAAATAGTTGGACGTTTCTTGCAATGAGCTGGTATGACATAATGTTGTTGTTATTGTTTATGTC
AATTGGGGTGATTTACTTCATAATCAAAAGTAAATGTCGTTACTTGAGGTGCATATCTACAATATTTTTACCTAAAAGAG
CACGACTTTTTGTTATCACATTATCAAATACCATAAAAAATGTTTCACTCCCCAAAAGTCATTTATTATATTTTCAACGC
AGATTTAATCCCCCAAATGGTCACCCATCTCTAGGAATTGCCTTCGAATATCATTTATGTTTCATTTAGGACCAAAATAT
CACTATTTTCATCCAAATATACTTAACACTTCAGAAGCCTCACTCTTTCCTAGTTGGCATGCCATGTCACTGAAGCCTTT
TAAAAAAAGAATAAAAGACTTGTTTAATTCATCAAGCTCATTTAACTAAAATAATGATCTTACTATTTAAAAAAATAAAA
TATATATATATATATATATATATATATATATATTAGTTTATTGAGAAGAAATTTTCATACTTTAGAATATTTTATCATAA
TTAACTTTTTATTTTTTTTATGCTATGAAGAATAGTTTTTATAAACTTACTATAATGTCATAAATTTTAAATACTTAGAA
ACACATATATTCAAAAAAAATTGATATATAAATCACTCATGAATATCAACTTACACCAATTAATCATATATTATATAATG
AATCAATAATATTAAAGGTCAATTAATTATTAAAAATAATTAATTGTGTACTTTGAAATCCATACTTACAATATCTTTTT
TGAAAAAATAAATAAAAAGTGAATAATATTTATATTAGAAAATAAAATTTTGATCGTTATTTATAAACATATTAATCTAA
TATAATATGTGTACTATTAAATTAAAATAAGTGATTCAACTCATTATTACTTGTGTTTCATGAATTGGGATGAGATAAGA
ATATATATTGGTGTTTAATTGTATGATAAGTTAAAATATAATATAATAGCCATAAAAGAGTAAAAAGAAAAATTAAAATC
AAAAGTAAAATAATAAGTTTCTCTTTTTTACCGACTCTTTTGTTAGCCTTAATAATTTATTTGGATACTTTTATGAAAAA
AATTGTTTAAGATTTTCAAATTATTTACTTATTGTTATGAAACTATATAAATTTAGAAGAAGAACAAAGTACGGAGAAGA
GAGAAGACTTCTTATTCTTTTTGAATGATATTTAGGGATCCACAAATCTAATTTACAATTAAGGAAAACCCCTTTATTTA
TAGGGGAAACCTAACTTGGTCCCCAAGTAGGATTCCTAACCATATCCTAAAAGGACTCCACATAATTAGACATTCACTAT
AATACAAATATGTTTATAACACTCACCCTTGAATGTCGGTAGATTATGTGCCTCGTTAAAACCTTACTAGATAAAACCCA
ATGGAAAAAAAATCTAGTGAAGGAAAAAAGAGTACACATATCTAATAATACGCATTATGGATACCTCATTAAAGACCTTA
CAAAGAAAACCCAATGGTACAAAACTTTGTGAGGAAAAAAGAATACATCGTGTGTTAACTCCCCCCAATGAGAACATCAA
TCCAGAGACTTGAATCTTCATTTTTCAAGCTTATGCACCATCTTCTTGAAAGTTGTAGTTGGTAGAGACTTGGTGAATAA
ATCAACTACAATATTACTTGAACAAACCTGTTGCATGTTGATATCACCATTCTTGGGAGCTCATGAGTGTAGAAAAACTT
TGACGAAATATGCTTCCTTCTATCTCCTTTTATTAATCTTTTCTTCAGGATCAAAGATTTCTGCAAGTTCCTTACTTCAA
CTTCTTTAAGCAAATAATCTATTGCCTTTTGAAAACTCTTCAAGAGTTTCAATTCTAGTCATTAACTTGCATAACAATAC
TTATATATGCTTTATGCATTTTGAATCTATTTAATCCTTATGAGGATTATAAACAAGTTTTCCAAAAACTTGTATATGCT
TTAGATTTTGAACCCATCGGATATTTTGATATCAATTTTGTCAAGTGACAACATCCAATATTAAATGAATGATATCTTCT
AGTGCCTAGATTGCAAGTCAAATAAACTTTACGCTTACCAAGATGCATCATTCCACTTTTCACTTGATAATTATTTCTAC
ACCAACATGCTTTAATAGTTGTAGAATTTATATCATCATAATCTTTTACAATATTGCGCGCTATTGTATCAAAGATATCG
TCAACAATATATCATTTTGTATCGATTCACAATACAGCATAACTATTGAGATCCCATCACTTCATTATTTTCAAGTACGT
ACCCCTCTCATGAGGTTTCATGAAGTGTTATGTCTTAAGCTCTTCAAGATCACATTTCCTCCTTATTATGATCATTTTGA
TTCTTTGATCCTCCCCCATTTTTCAAGGATTATTTTTTCTTTTGAATTGATTATTCTATCATGCTTCATGCATGTCGTAG
ACTCTATCCTTAAGGGACATTCAATAGGAGTATTTACAACTCTTGTGTTGCTTCTAATATCCCCCTTATGTTAGACAAAC
TAACATATATCTCAATCTTTTGGAGAACTATCTTTGTGCATCATGGTATATTCAGTGATTATATACTACACATAAAATAA
TTAGATGAAAAATATTTGATCCCTGAAAATAAATCAATTGAAAGAAAATTTGATCATAATTTATTGGTTTGATGCATACA
ACTACTTTAGTATGTAATACATTATATTTCAGACCATGAAATGTTGTTCTCATAAGCAATGATTGACTATTTATTTGAGG
AATTTAATGTCACATCAGCTTGGATATTTATCAATATTATCAAGATGAGTTATCTTGATTTCATATTCTGAAAGTTGTGC
TCTTAACTCAATTATCTTGCACACACAATTTTGCGAATGTCAAACTACGGGTTGACAACAAATGCACATGTGATTATCTT
ATAAATGCATCTCTTTATCATATCACATGATAGGTGAACGGGCCCGTATTCACCTTTTATACTTTTGAGAATTTAGAGAT
TTAGTCTCAACATTAGTTGATCCAATCAACTTGTCATGAGAATAAACAACAAAAGGAATTCTTGAAGAATCTTCTAGTTC
TTCAATGTATGTTTATTACTCAGTATGCACATCTTTGGGATGACCAAATCATTCATGCCAACTAATAAAATTATAAGTAT
TAGTAAACTTCAAGTTTACTATACCATGTGCCTTTTGCTTTAGTAAATTTCTTATTTACTATTATATGAGAAAATTTTAG
TTTTATTACTCCGAGAGTAATTTCAGATTTATTTATTCTCCATTATTCTACCCCTTCTAGAGGTGAGCCGTGATCCCATC
ACTGAACGGACTAATCTGATTATCAGAAAACTTTGCACGTAATCATATTATTTGTGCCGACATTTTGCAAACATCAAGTT
GCGAGATAACAATAGGCACACATGAGACCATCTAGAAGTATCATCTATTAGGACAATGAAGTATCTAAACAATCCACTAG
GTGGGTGAATAGGTCCACAAACATCCCTATATGTACGTACCAAGAGTGCGATGGACTCAATCTCAACTTCCATTGATGAT
GGTCTCATCATTAACTTGTCTTGAAAACAAGCAGTATCCCTATATGTACGTACCAAGAATGCGATGGACTCAATCTCAAC
TTCCATTGATGATGGTCTCATCATTAACTTGTCTTGAAAACAAGCAGTACAAGAAAATTCACCATTTAAAAGAATCATTA
GATTCTTTAATGAATGTCCATTTTAATTATCTGTAATTTGCCTCATCATTATAGGACCATACAATCATGTAAACGTAAGA
CAATATTGAAATTAATATAGAATGTGCATCAATTGCACTAATTATTATCCAATAAAAGTCAAAAGATAAAGTATGAAACT
TTTCTTTAACATATGTTTGCCCAGAGACTTTCTTGGTGATACCACATCTACAACAAAAGGTCGCGATCATTTCCACGCCT
AGCATGGTGGCTTACACCTCCTTCACTTTAGAGAATGGATCTATATTTTTAGCATTTATCAAAAGTTCTCATTCTTCGTG
AATGGAACACAAAGATGTGAGCATACCAAATTATAATAGTTTTAGTACCTCATTCCATATTCATGTGCATTATTTAATCA
CTTGTCTTCTTTTAGACATAATATGCACGACTATCACATTCACTTTAGGGAATGGATCTGAGTCAAATTTGTAGTGTACA
GAACAGAGTACATGGATCGAACTCTCCGGATTCAGTCTTGCTTGCTTCAACGAGATATATTTCATGACTAATTTTTATCA
GAAAACTCATTATTTCGCCTTAGTCATCATAATGTCATCAATATGGTGCATTGAGACTCAAATTCAATGTCTTATCTATA
TAAAGACGTCTTATGCCAGAAATCGATGGGACATGAATCCAACATCTTTTATCACGGTGCACCAAGATTTGAACCTAATG
TCTTACCCTCTTGGTGTGATTGGACATGAATCCATATTCTTATCCTCTTGGTGCGATAGGACTTGAATCCATCATCTTAT
CCTCAATTGAGACTCACTCTAGAGCCTTTAATAATTTGTTCACTTTGCAAGCCTTCGTTACTAGTAAGTAATGATAATAT
CTATTAAATCAAAATTAAGGAGTATAAGATTTATACTACATTACCGTCACCATATTGTGAAATAGAATATAAGTAGCCAC
AAGATAAGATAAATTAAATAACAATTGAAAAGTATTACAAACCTTAATACATAACCTGTACTAGATTCTACTTTTTTTTT
TCGTGGGTTGGTGTATTTGTTCTTTACAGTATAGTAAAGCATGTAATTTAGCTAATAGGAGTTCTATAGCACAATTGGTT
ACACAGTACATACTTACCTCGATATCATTCTTTGAACAAGTAGCATACAAATTTCATTATTGCTCAATCACTCACTTGGT
TAGAATTTCATGTTGATAACGTGTTATGAAACTATATAAATTTAGAAGAAGAACAAAGTAGGGAGAAGAGAGAAGACTTC
TTATTCTTCTTGAATGATATTTAGGGATCCACAAATATGATTTACAATGAAGGAAAACTCCTTTATTTATGGGGAAACCT
AACTTGGTCCCCAAGTAGGATTCCTACTTAACCATATCCTAAAAGGACTCCACATAATTACACATTCACTATAATACAAA
TATGTTTATAACACTTATGTTATAAAATATTATAGTGTGGATGTCCACTACACCAAGAAGTTACTCTCACCCATTATCTC
CATAACTTTCCTCCATTATGAAGATAATCATGAACTTCATAACCTCCAACTTTATAACCATTATTCTTGTAACCTTTCAC
TTTCATAACCTCCTCCAATATATTCATGTTAATGTCATGTTTATGACTAACCTTTTGTATGCCTCTATGTTACATTATAC
ATAGAGGCATAAAGGTTCATGTTGTATACAGTTGAAGACTTGGAATAATAAGAAAAGCTCTAATCTCTTGTCTTTCTATT
TCTATTGCTTTCATTTTCTATATTTCTTGTCTTTTTTTGCTTTAATTTACAACAACTTGGAGTTTTCAAATTCTCAGGTA
ACAATACAAAAAAAATCATTGAATTTTGTTTGGTAGAAAAATATGAAGGAATTATATTTTTAAAAGTTTTTTTTATAATC
TTTATAAATTTTTACGTAATTTATATATTTGTTTTGAAGAGGCATAAGTATAATGAATTAAATAGGTCAATTATTTTTAA
AAATGATGATTTAATGAAAGACATATCAACTAGAATAAAAGGAGACTTTTGAGGTATTTAGTATATTTTAGGGATAATAA
TAATAATGATATTATTCACTATATATATATATATATATATATATATATATAAGTAAGTAGTAGTGTAGTTACTNNNNNNN
NNNNNNNNNNNNNNNNNNNNNNNNNNNNNNNNNNNNNNNNNNNNNNNNNNNNNNNNNNNNNNNNNNNNNNAATAATAATA
TATATTATTATACTATATATATATATATATATATATATATATATAGAAAGTGATGTGATTCCTCTCTACGGTCTCTATTC
ACAATTATCTTTTTTCTCCTTTTTTGACATTTTTCCTCATATAAAAACAATAATTAACTCACCAAGAAAACAATTAAATA
ATCTATTCATCACTAAAAAAAACAATTAATGACATGTCGTGCCAACTAGGAGAGAATGAGGCTTCTGAAGTGTTAAGTAT
ATTTGGAGGAAAATAGTGATAATTGAGTGATATTTTGGTACTAAGTGAAACATAAATGATATTTCAAGTCAATTCCCTAA
AGTTGAGTGACCAATTACGAAATTGACTCTTTCAACACAAAGCAGTTATATAGAAAAAAAAATGTTAGGATTCCACGATT
GAGCATATTCAATATCACCTAAAATCATGGGCCAAAAAAATTTAATCTCCAGTATCAATTTCTTTCATTTTCAATTTGAA
AATGACATTATTGTATAAGTAAAATAAAGGCCTTCAAAGAGGAAAGAAATGATATTTTCGCTTATCCAAGGATTAAACAA
AAGATTCTAACGAATCAAAAATTATCAGATGCAATAAACCACACAGCGAAAAACCCTGATCCCCCCACCTCCACTTAAAA
AAGCATGATTATAACTTAACTATAGAAAAATTAGAGTAGATCAATTGGTTGTCTGTATGAATGTAATGACTCGGTCAGTC
ATTTTTGGAAAATTTCATGATTTTACTATTTTTCCCCTCCCGATGTCAACTTCGACTCTTTTATGATTGAGTTTGAAAAT
TTGGTTTTAAACTTTGAGTCATACGTTGAGAATTTGGTAAGTTTGTGAGTTTTAAAGGCTAAGTTGTTAAGTAAGTGGTT
TTGGGGGTCTTTTGGAGTTTCGAGTGTCGGAATAAAATTTCATCGACTCCACCAGTCCTAAAATGTATTATTTGACCCAT
GAGTGTTTTCGGTTTCTGATTACAAGTCTTTTTAAGGATTTGAGGTCCTAAGTTGTGAAATTGTGGAATTTTAGCCTTTG
GGTTGACTTTGGTCAACATTCGGGGTTTGAATACTCGGATCAAAATTTCGAGAGTTCTGTTGGATTAGGGGAATGGTTTT
AGACCAAAGTGAGGTCCTGTTGGATTTTGAGAGGTCCCGAATGTGTTAGCCTTTTTAGGCATGAGTTAGTTTATTGTGGT
TTTCACGAATGTTGGATCAGAAAGACTTCGAATTTGTGTTTTGACGGATTTATTGAGTTCGGAACATTGAGTATAATTGA
TTTGCATATGTGGTTTGTGTGTACGGGGTTCTGAATGAATTTCTGAAGGTCCTTTCGATGATTTTGAGTTTGGTTGATCT
CTTGTTCTAGTGCATGATCATGTTGGTAATCGCGATCGCGAGGCTCCCACATCGCGATAGTGTAGCATTATCTTGGGGTG
TTTTGTGATCGCGAGGGTCTTGTCGCGATCGGAAGGTCAACTTTAATGAGTTGATTGCCTTACTAATCGTGATCGCATGA
GTCTGAGTCGTGACCGCGATGAGCATTTGAAACCTAGGCTGAATGTTTTCTAAAATTGGGGTTTTTGTAACGACCTGAGA
GCACCCCCTAGCCGTTACATGCGTATTCGACCTCTCGGAGGTCTTATACAAGCCTTAGCATTCAGTCATCGCATAGATCA
TAAAAATCACTAAGAATTTAAAACTTTTATTCAAAAAAACCATAAGACTTCAAGAGTCATCAACATTTGAAAACATCAAT
ACGCAAGCAGAACTACTAAGTCTCTTTAATCAATCTTAGACAAGAACTTAGAACGTACTAAGGAACACGGCCCTTTACAA
ATGAAATGAAGCTTAAGTGTCTATTACAATGACTAAGAAACTTCTAAACATAGTCCTCGAATCTTGAGGACATACCAAAG
ACTTGGAAGAGTGAAGCAATCCAAGCAACTCCAAAGCGCAATCTCCTCCTAGTTACCACAACCTACACTTGTAGTAAAAT
AGAAGAAATGGGTTGGTACAACACACATACTAAGTATGAGAATAAGCAAAACATGCTAAAAAGGATATTTGTTTGGAAGT
TATGCTTTCATGCCATTTTGATAAAATATCAGGAACATCAACATAATAGGCACCTTACAAGTCACAACCAACAATACAAA
GTCATATGCTTCACAATACCTCATAAACATACATAACCCATTTACCTTTACCTTCTTGCCTTAGACCTCTACCTTAAGTA
ACCCTTAAGCAATACCTTTGTGCAATGTATGGGCAACGTCCCATACAATCACCCACACTAAGGCACCACCTTAAGGTCAC
ACAAAGTGCGCTTACCATGCATACCTCAACCTTCACCAATTAATCGCATAAGACATATAAGCACATAAGGCAACAAGTAA
CTTCATAAAATTAGAACACTCATCAATTGTCATCCCAAGACTCACCTAAGTAAGACATGGTGAGCCAGCCCATACTACCT
CTCCATACCACACCCAAGTGATCCTTAAGGCTACACAAGATAAGCTCCTTTCACATCTCAACATAAATCGTTGATTCAAC
TTAATACATTTAGACAACTTCATTCACTAATGACATTAGATCATCACATACATTCCATTCAACATAAGCACTTACATTCA
ATTCATTATGACTCACTTTCACATTAGCATGCTCAAAGACCAACACTTTCATTAATTAGCCCAATAAGACTCATTCATTC
ATTATCATTACTAAGACACACCAAGATCTCCCTTAAATGTCTACTTGTGCAATGTCTAGATGATGTCCCATTCCACCACC
TATCCTAAGTAGTACACCCTTAAGAGACCCTAGTTTATTCATTCATTAATGTGAGGGAACTCATCGTTTGAAATACTTTC
ATGCAAGAACCCAAGCTTAGAATTGAAATTAGGGTTTTTAGTGTTTTTGAAAAACATTGAAATCACTTTGATTTGTCTAT
TTGATTGAAAGGGGAATCAATGATAAAATCCTCATACCTTTGTGATTAATTTCCTAGGAATTTGAAGAGAAATCAGTAGG
AACCTATCCCCTAGCTTGAAGCTTCATCAATGTCTTCCATGGAGTTCTAGAGAGAGAATTTATTTGAGAGGGAAAGTTCA
ATTTGGATAATGAGGTCTAATTCTAGGTTTTGGGGTTTTAACCACTTAAAATACCCTAAAATAGATAGAATAACCGTTTA
TAATAATTCCCCAAACTACCCAAACTACCCCTCACTTAGTTGGGCCTTTTAAACAAGTTAAACTTGAGTTTTATTTTCGC
AAATTTCATCGGGAAACAAGTCCGCGATGCGGAGGTGTTCCCACAAGTTTCTGGAAATTAAATTTCGAGACAGAAGAGTC
TGCGACACATCTATGACGTGGACCAAACTTTTGGCCCTTGGTGGAGCTAGTCCGCAACGCGGACATGCTCCCTCCATGAG
CATTTTGCAAGTTGCCTTGGCAGCTTGTTTGGCCAAGGGTTGGGGTCCTCCTTGGGGACCCTTAGGGTGGTCTCGGGGAG
TCGTACCAGGACGTTTTGACCCTAAATACATTTATTAAGACACTAGGATCACCTCCACTGATTTTAGACTCCAAACAACA
CATAAAAACATGAACAACATACTAGAACACACCAACATGTAAAAGACTAGTTTTCGAATGTCTTGGTCGTCCCTTGGCAT
TTGACTTCCAAACTCTTTAAAACTGACTAAAAAGGCTATTCTTCATTATTTTAACAAGTTATTTATGCATAAAACCCTAG
TGAGGCTCTACTTTATCCTACTTCATTTTGAGGGGGTGTTACAGTTTCAACCCCATTTCACCATTTTTTGAGTTTTGGAA
GCTTCGGGGGTGGCGATTTGGACTAGATTGTTCAGGAAATTTTTTTGGGTAGTAATCTTAATTCTAATTCTTCAATTACT
CATTATTATTTATGAATTTATGTGTTCAAATCAAGCTTTTGAAATGAGTAATTTGGGATTATCTTCACGAACTCAAGATA
TCACTAAAATAGTGATTTTTAAAGTTGTTGTGATTCCTTTTTCGAAATGGTTTTTCCTAATGAGTTCCTAAAGCCTTGAG
TAATGTTTTCAAGTATTGTTTTCTGGATTCAAACCTCCATTTTGATATTGGGTTTTGAGTTGATTGACTCAATTCTTTAC
ATAATTGATGTGAGAAGTGTTGTTCCGATGGATGATTGTGAATACTTGATTATTTTATATTGTTGGGCTTTGAAAGTGAT
TTGGAAGGGGAAGGTTCCACTCTTGGAGTGCTCGTTAATGATTTAAGGCAAGTAATCCCTAAAACCTTGTATTCTAGGAA
TTTTTATGCTTCCTTCGTTGATTGTGTATTGGGAGTAATGGGGATCAGGTTACAATTTTAAATTGTATACTTGTTATATC
TAAATGAATAAAAAAAAGTTGAAATGAAAAAGGTTATGTGTTGAATATGATGATGTGAATTGCCTTGTTGTAATCCTTAA
TGATTGATTGATGAAATGCTTGAAAGCATGAATGTGAACTTGAATTGTGTAATTTGTTGTCTCTTCTATGCGCTGTGAAA
TTGTTTGTGCTCATTGACCGTTGAACACCGTGATGAGACATATGATGATTATAATGCCGATGTATTTGCCGGCAAGTGTT
GTTATGCCGATTTCTTTCCTGTCAAATGTTATTAGGTCTAGGTCATTTTTAGTGAGTGTCTATGAAGCCGATGTCTTTTC
GGGTATTATGTCGAGGTCATTTCCAAAAAGGGTTATAAAGCTGATAAGAAATGGTTCCGACGAGAGGTTGAGTATTGTGA
CTTGATGCATATGATGTTTATGTGTGACTTGGTTGTTAACTGTAATTGACATACTCGTTGCGTGTGATTGAATTACTTAA
CTTGAGACTGACTTATTTGATTCGTTTGATTGTTGAATTATCGCTATTAGATTGTGAATATTTGTAATGACATGTTCCCA
TCGTTATAGAAAAGCCATCGGAAAAAAAATTGGGTTAGAAAACTTTTTCGTTGTAACTTGAGAATTCCTAGCCTAGTCCA
GCTTTGGACGAAATCGGAGTCAATAAGGTCTAGGGAGATCTAGTAGCAAATGAGAGATCTAATTATGAATTTGATCACAC
GAGTAGATAGCTAAGACATTAAGAAACCCGTAAGACTTTACGAAATCGAATTTGGGCGAGTAGAACTCCTAAAACTGATC
TTAGCGTGAACAGGTAGTTTTTGAGTGTCATGGGTTGAAGGTGTACTGTGAAATGGGGGTTTGTAACCCAACTTTTGACT
CTCTATTTCCGTGCAAGACGCCAGGGTGGGGCCGCTATGGTGGGTTGGGTCCCGCTACTGTGGGCCAGTCACAAATTAAG
TCGAAATTAAACCCCAAAAATGGTATTTTCTGCAAGTTTCATTCTTCAGAGATATGAGACGACCCCAGGAAATTTCTTGA
CAATTTTCCACTATTTTTGGTTCTAAAGGTAAGGATTTTACTCCTCTAATTCATTTTTTCGATCCATAGAACTTAGAATT
ACGGGTGATTATCAATAATGGGGGAGGGTTTTAACCGAGAAACTAATGGTGGAAAAAGCCCTAATTGAACACTAGGATCA
TGAGTTGGATCTTGGGTTTTAAGTTTGTCATAATTCGGTCAAATTAGAGCTTAATTATTGATCCTCGTATTGAATTGATT
GTTTGTAGACCTAGAACAAGCGGAAAGAATTCAGAAAGGGAAGAATCAAGTTTCTTAAGAGGATTCAAGCCTTTTTTCGA
GGTAGGTGATGGTTTGATTTCATGTTTGTGTGATGTATGTTAGAAATTGCTTCATTGTAATGCATGTATGTATGCAAATC
TTGCACTATTGATCACATCTAATGCAAATGTGTAATGACCCGAACCGTCGTTATTTAGGAGAAACAAAAATTCGGGAAAA
TTACTAGGCCACTGTCCCACCAGGGTGGGCCAGATGCCGCTAGGGCATCGGGGCCATGATGAGGTAAGTAGGCGCCAGAG
TGGGGTAAGCGAGACAGAATGTAAATAATGCGAAATCTCATTTTCTCCTTCTTCCTAAAATACCTAGTTTAGTCGTAAAA
CACCTTAGAATCCCCCAAAAAGCTGCCCTAAGCCTGGGAAGGAAAGATGAGGAGATTTCTAGCGTAAGGAGGCCGATCGA
GGGGGGATTTATGGTCAAGATCATCATTACGAAGCCCGAAAACAAAAGTTGAAGTCAAAACTCCGTGCAACTACTTGGCA
CGCAAGTAGGCTAGGTTTTATGAATTGAGTAGTTATAAATCTGTGCTCACTGTGTAATATATGTAAATCAATGGTAAGAT
TTATGCGTAGCCCTTCGTGCACCGAACTAAATATGACTAAATCCTAGGAAGAAGCCTTAGATGATGAACTAAGGCTAAGT
ATGGTCAAATTTAGGTTTACGTGATATACGCTGATGAATAGTTCATTGGGATGGTTGAGATTATATGATTGTGTGATGTA
GGTTCGTTCTTGCATCATTATGATACATGTATGTATGCCAACGTTGCATTGTTGATCACACTTGTTGTAATTAAGGATAG
ATAAATGATGAACGCCATGAATCATGAATTTTTGTATGATTATGAGAATATACTTGTGATTGTGATTGTGGCTTGTCGAA
TGGATCGGGTGTTGTGTTTCGATACACTAACTTGGACCGGTTGCCACGTTCCGGCATAATCATTAGATCATTTTACACAT
TCCGACATAATCATTGGATCGGGTACCGTGTTTCGGTATGCTAACAATTTAGGTTTGGGTTCCATGAGAGAACCAATGAT
TTGACATAATTGAATATCTTGAGGATTTTGGAACTGTACCTTGTTCATGCTGATAATTAATATTGTATTTTCCTGGAGTG
CTATACGGTGACGAGGACTTAGGTTGATTGTTCTTCTATGTCGAGTAAACTTTATATGTACCTTGATGTTGAATGAACTG
GAAAGGGCAAACCCAAACCCGAATGTGATACGGTAGGTGAGGAGTAATGGTTCAAGAATTGTTAATGTCCGAGCAAAGGG
TATCATGTGTGGTAATCGTGAGAAGTGGGGGTAGCGTACGTGATATAAATGTATAAGTGGATTTCATTCTGGAGTAAAGG
GATTCGTGGTTAGTAGTTAGTAAGCTTGATATAATGTGCCATTTGATGAAGGCGGGGTAATATAAAAGAAGAAGTAATGG
TATGTAGTGGGTGGTTAGTCGAAATACGTGTAGTTATATTCTTGGTCTCTTCTATGTGTTAGAATGACTAGGCTATGATC
AAAAAACTAGTGAGTGGGTTAAATGAGGAGGTCGTTAGTAGTAAGAGGTATTAGTGTAGTTTTTTGGGTATCATAGTGAG
GGTAAAGGTGGAGAAGCGAGTGGTATATGGTATATTCTTACTAATTGATTTCTTATGTTATACAGTGGGAGTCGGGTTGA
CCGATGATGCCTACCAGTACGTGTGGTTTGTACTGACACTACTCTTGCTATGTCTTTTGACATAGTTTAGATGAAGGTTG
GTGATGTTTCATTAGGTGAAGATGAAGAAATTCTCCAGCAGCTTCTACTTTTCCTTCCGCATGGTAGGAGCTGTGTCTTT
TATTATTATGTCCAGTTTGTACTCATAGTAGCTCGTGTATCAGTTTAGACTAGATCCTTGGGGTGTTAATTACTTTACAA
GTCTTAACCCAAATTTGTTTTAAGAGTTCTTATTTAGAAAATCTGGTTATTTCATTTATCTCTGTTTTCTTTAATTTTCC
TTATGTTTTTTAACTATTGGGATATGAGGGTTCTCCTACTTAGGTGTTAGAGTGGGTGCCTGCACGACCTGGTGGGTTGG
GTCGTGACAAATTGGTATCAGAGCTAGGTTATCGATCTCCAGTACAAGAGCATAATGAGGAATAGACTCTTGCGGATTGA
TGTGTTGACGTCCACACCTAATCTACAAGAGGCTTGAAAGCATTCTAGGAAGTTTTTCAACTTTTTCTCTCCTTTCGTGC
GAGTGTCGCTTGTGGTATGAGTTGAGTCCAATTGATATCTCCCGATTTCAATTGGTATCTCAACGAAGTGATCGGATGTC
GTGGTCACAACTGAATGAACAGAAGCAAGGTAAATTGGGACATGGAAGGTTCCAATTGGTATCTGCCCCTGGGGGTAGTG
TAAATGCATGGATGATCAGTAACGGTCATCCATGTAGTGAAGTAACTAATTAAGAACTCGGTTTTATCTGTGAGTGCAAC
TTGAAACTGTGAATGCGTGTTTCTGAATTAACTACGAATGTAGAGTTGAACTTGTTTGAATGTGATGATATGATTACATG
TACTATAAACGTGTGTTTGAAATTGGTTACGCGCAATATATTGGCCTAGTTGTTGAAGCTAAAAAAGATGTAAATGTATC
GGTAAACTCGTTGTGAAAAGAAGGTCCTGACTAGTGGAGGTCCACACAACTTCCAAGTCCTCCTCTACCTGTGCCGCTGA
AAGTGGGGGCTGAGACCCAGAGGGACGAGTGTCGTCACCTCCCTCCTCGTTCTACTTTGCGGTCGCTTGACTGCTGCTAG
CCCTGTCTGTTTTTGTCCTTTTGCTCCGAGAAGTAGAAGAATGTTTAACAAAAAGAGGGTGAAGGGGGGATCCATAGGAA
GTACCTCATCTGTGTCTGGAAACAACACCCCCGTCTGCTTGCACAACGCAGTGATAAGGCCGGGTAGGAAATAGGCCTTT
TTGTTACCCCGGTAGAACATCTTCCACTATGAGATAATCTGCACCCCCACATTCAGCGCTATAACCTGCACCGCGCACGC
CACCACTAAGGCCCGAGGAAAGGTCACGTTTGTGCGGTTTCGCGACGGGTGAATCCTCTAAGTGACCAAGTGAAGCCACC
TCTTAGCGTCTGGTGACCAGTCACCACTAGTGATCCCCTCGGCAGTAGGCAATAGACCTAGTCCCGGCGCACATGCTTGA
TCAAACGATATATATTCCTTGACACCAACTAGATAAGGCCGTTTTTAAAGTCAAGTTAAAATATGCATTTTGCATGGGAT
TGAATATTTTATTCTTTAACTTCGTTATACGTCAAAGGTTGGTGAAGAATGAAGATATGCTTCTTCATCATGTCACAACT
CACGAGGTACTATTTTAAACCAACTAGTATCAAAATTTCACTAATCCGATTATATTTGATTTAGATTAAGTAGGTTTACT
AACGTAGTAGAGTTAATTCTATTGTTCAAACTCGTAATCTTTAAGAATGAAGGCATCCAACCCATTCTATTTACATCGAA
TTCCAATCTTATATTATATAAAGTTGGCCGGTTTAATTGAATAATAGTGAAATGACAATGCATGTAACAGCTGTTGGGTT
TGAAAGTGAATATGACGGCGTGATGCGAAAGTTTACAATTATAAATCATGAGATCAATAAATAAGATAACAAAATCTTAT
ACTAAAAATCAAAATATTATTATATGGAATTTGGCCAATTGGCCTACGTATTAAAAACTAATAAAAACCTTAAAACTGTA
TAGAGATTGAGCCAACCATCCTGGCTTGCTAAGATTGAGAGAAACAAGGATAATGATATATTTTGTCTACCAGATCATAT
TCTTATTAATATTTTTTTATCAAACATAGGCACCTTTAATTTTCTTAGGATAAGGACAGATATATACTCCAATTTAATGT
AAATATTTTAATATGTATCTTATACGACGTCCTAGGCTAGTTGTTCTTACACTTCAAATATACAGATAATAAACCCCCTA
CATTTAACACTTCAAATATACACTGTTAATCTAATAGGATACATATATTTTTATTCAAACCTTATATTTAAAAAGAGTAA
AGCACACATCTTTCAAAACCCTTTTATTTCTCAATGTTTTGTTATATTTTAAATTACCTTAAATTTACTAATTAGTTCAA
TGAATATTCTATTATGTATGATTTTCATTGTATAAGGACTCATGAGTTAAACATTTTCTTTTGCAACATATAGTTATGGG
TGGCTACAAAACTAGTTTTGGGACTTTGATTGACAAAAAAAGTACCTTATTATATTTGTCTAAGATATATATAAAAAGAT
GTGTGTATTTGATTTTAAAATAGAGATAATATGTATATGAAATATAATAGAAATATTTGGTGTAATGTATCATATTATTT
ATGAAAAAGATCCAATTCAGAGGCAGGTGTGTTCCATTGCTGGTCATGAGATTTAATTGGCCCCTGGCTGGAATAATAAA
CTTGAAGAAAAGTTTTGGGGGTGAAAACAGTATTTCTTCAATTATTTGACAACTATAAGTTTAGCCTTATTCACAAACCA
CAAGTTATATCCGTGAATAAACAATATATCAATACTTTTGTGGATCTAATTCTTGTATTTGGTTTACTTTTAAACAAGTC
AAACTCAAAAGGGTGTGATATATCTTCAACTTTTTTTATTTATAGTTGATACACCTATTGTTATAAAAGTGACTCACATA
TATCTCTACCGTTACAAAAGTTATAAATTTTTTTATAATTTTTAAAATCACGTATTTGATCTTTTTTACACATAAATTAT
TTTTTAACTTCTTTGATTATTACTATTTGAGTTTTTTATTCTTATTTCATTTTTTCATTTTTTTCTTTAGTTTAAAAATA
AGAGCAATAAATAAAAATATTGAGAAAAAAATTTAAATAATTTTTTTTGGCTATATTGTAATTTAGTTTTTATTTTTATA
AAAATAAATTGGCGCATTTATGATAAATTTTACAAGAAAATAAATAAATTCGTCCATCAAAATATTAATTTAAATTAGCC
ATTGAATTTAAAAAGTAAATGAAAAAAAACTTTTTACTATTATTATGAGAAGGATAAATTTTTTTTGCGAGAATGATCAA
ATAATAATAATAATAATAATAAATATTATTATTAAAAGTGGAAGCTTCAATGTTAACTCTATTTATGAGAGTTGAATGTT
AGGATAATGCGCTTTCCACTATCTCTTCTTTGATGCTTGTGAAAGATTCACGGACTGAACATCATTATTTATAAACATAA
ACATAAAATATACATTCACTTTTCCAGTACACAAAATCAAATCTTGTGCAATAGTTGTGATACAAAGATGAATGAGCATC
TGGAATCAAGACATTATCAATCCAACTCCATCTTTGTTAATTATTTTCGAGGAATCAACACTATACCATATGATTATACC
ATAAAATCTCACTAAATTAATATAGGTGGTGTATTAATAATAAATTAATAAGAAAGAAAATAAATAACAAAAGAAGAGAG
AGAACAAAATAGAGAGAGTAACACGATAAAGAAAAAGGGGAAGAGTAATAGTATTCTTTTTCCTATTATTTGTGTCTTAT
TTAATACAAGTAAAAAATATCTCTCTCTCTCTCTATATATATATATATATATATATATATATAAAGATGGATAGTAAACA
TGCTGATGTGACGCTCTCTGAGGCTAAGAAACATATTTATCTATTTTATTTTATTTTTTATATATTATTTCTATCAGATA
ATTATTTTCTCCATCTAATTAAACACCTAATGATAGCAGTAACTACATTAATTCTCCTCTCCCAATTAACAGCCTTTTCC
TTTTTCATTGTAACGGCCAATTATGACACGTCAATTGGCATTCTCTCAAACCCAAACATTTAGCTGATTAATTTGATAAC
CGTCTGCCCTTTCATCTTCTACTAATAATGATTATTGTATTTAATTGTAATATTAAATTATCCATTTTTTTTAAGAGTAG
TATTTAATTGTATGTATACATTTTGGAAATCAGAAATTTGCAAGGTCTCTATTCAAAATTGAAATTCATAGCAATATTCT
ACAAATTGCTAAAAAAAACTAAAAATTTTATATGAAATCCGACCTCTAATAATTTTTCTTTGATCTCTAAAAATGAAGAA
TATTTCGTCTAAATAAGAGGTTAGTAGAGTGGATCAGACAACAATATTTTCTCAGAGTATTTCATTTTTCTTGAATCTCT
GAAAATGAAGGTCATAATGAATTGATATTAGACATGTTGATGAGGCGCTCTCCAAGACCAAGAAACCTATTTATCTATTT
TCTCATAATGAATTGATAGAAGGAGAGTCAAAAGGTGATGTAAAAAGTGGTTGATAGTTTGCTAAACCTATTTCGCATAA
GAGCTCTTCTTATTTTAAATTCTTTTTTGTTTGTTTAATTTCAATTACCATAGAGAATTCACATTAGCAAATTTGAACCA
AAAAAGCAGCGTATGTACAAGGAAGAAAATGATTTAAGATTTGAGATAATTTTCTTATTTTTTTGTTTCAATTTAAGTAA
TTTCATAACAGTTTTTGAAGTAGAATAGTATACGCATAATTTTATCATTGATATATTACATGCCTAAATATTTAACATTT
ATTCTCATGTTCGAAGCTAACAAATAAGAATTTATAGTTATAGTTCTTATGCTTAATAACATATTAGTTCTATCTTTTAT
TTATTAATATTGTAAGATTTTCTTTCTTGGTACTCTATATATATATATTTATTTATTTATTTTTATTTTTTTTGTGAAAA
ATTGTATCTTGTATGAAGCACAAATAAGGTCATGATGTAATAATATCTATGTGGCATAGAAAATAATTTATCTTAAATCT
TCCTTTTTTTGAGATTTTTCCTTCATTTTTTCATCATACAATTTGTTAAATAATTAAAATTAATTCTATTGCATTTATTA
CATTTAATTATATCTCATGAGTTATAAAAACACTCTAATTATTTGAGATTTTCTATTTGAATAACATGTCCTTTTTAAAT
TTATTTTTCAATGCATAATCTCCTAATTAAATGGGCTTAAACAATGCCTCAAAAATAAATGTTGAACTAAAGTGCACATA
TAGTCTTCCTTTGCATATGCATTTTTTATTTACATTTCATTTTTTATCTTTAACTTTGTAATTAATAAATCAAAGAGCCT
TCTTTATTACTGTTCATTAGATATAAAAGAATTTGAAGTTGGCGTGGTGAAGAAATTTATATACATTTCATATTTTATCT
TTTTAACTTTGTAATTAATGATATTGTTAGCTATGATTTGTTTTTTCCCCTCCTTTTTCAGATTTAATATGTTTCCATAT
ATGTGTAAATTAGTTTTAACATGTCCCTTTGTATGTGTAAATTAGTTTTAATGTGTAAAATTTTGTGCTTGACTAGACTT
TTTTATCAGTGCAAAATTGAAGAATTTGAAACTTACAATCCTTTCTTATTTGACAATTGTTGTAAATTATTCGTTTGGTA
TAAGAATAGGGTAGAATATCTAGGATCAAAAGTTGAAACTAAATGTATAATTTATTTAAGTATAAATTTAGGTTGGACTA
TAATTTCAAAATAATTTTGTCCACAAACCAAACGATTCTTATGGAATATGATTGGAGCAGGATTTATGGATTCAATTTCC
TTCTTTAAATAGCTTTTCACAATACAAGTTAGCTCATGCGTGATCTTTTGAAGTACCAAATGATTTTTAAAAATAACTAC
AACCACAAGCTATTATTGTGATCACTAAATCTACATCTTTTTTTCCGTTAACATAACTTTACCAATTGTTATATCAATTT
CTGGACTTTCATTTTTTTAATGTATATATTTCTACAAATATATTAGCTTTTTATGATTTTATTTAAAAATGATAAGTAAT
TCTTTTCATCCGTTTCTAACCTTCCTCCAATTGCTACTTTTACTTTTAAGATTGCCTTTTCTTGGACTAAAATTCTCTAA
TTCTTTTGAGACTAAATGTGTCTCTTTTATGAATAATACAAATTACTTCTAAATATATTAACTAAATATTAGTTATAATT
TTTAATAATTAAAATATTTGTGGACAAAATATACATAGCAAGGACAGTCTACGAGACTAATGTTACATATTTATTTTTCC
TCTGATATGAAGGTATAGCTTTTTTTTCGTACGAGATGATTTTTTCGTGATAACTTTGTGACATTTTTATTCTTTCTTTT
ATATGCTTTTTTTATACGTTTGATCAGTTCATTTTTATATTTTGCATAAGTATATCTTAAATTTTATATTTTAATTGTAA
GTTTTTATCAATTAAATTTAAAAAGACCATGCGTAGCGCGGACAATTTTACTAGTTTATTTATAAGTCTCAAAAGGTAAG
TTACTTGGGGATAGATGTTTGCTACAGTGGGTGGGTCCATAAGCCACATGGACATCCAGTATTTCATAACACTCCCTCTT
AGAGGTCCATGTAAAAAAAATAATTAGTGAAAGATTAAATATGTATGGCTATACTTAATATGCATTGCTTGCTGCCTTAG
AATAAACAAATTTATAAATCAATATTTAATTCACTTTGATACCTCTATCGATAAGAGTAATGTTTTATTTGCATGCACAT
TAATAAAATTATTATACCATGAATAATAATTGCAGGATACATAAGTGCACCAATTGCACTATGACATGGCACTTTCTAAT
CATTTTAATGAAATCAAAATTGATCTTTATGTTAAGTGATCTCACATCCATTGGGGTACTATTCAACGGAATCGCTTTGG
AACCTTTTAAATCTTTCGGGGATTTTCATATAATATTTACTATCTAGCTAGACATGATTATCATTCATCATGCATATTCA
AGTGTTTCATGTATTGTCAAACCGATAGAAACCTCATTACATCCACCTTAGGAGAATACATCTCCAAATAATGTCAGGAC
TTTTTTGAAACTTTATTTTCAAATTGCCAAGTCGTGCTTTATATTTTATAATTTTACTATTGAACAATAATTCATTTGTA
CCCCACTGACATTATATCTTGGTATGTGGACAAAATAAGTCCAAAACATTACTTTTTCAAGTGAATAAAAATATGCTTGA
ATTGTATTTTCTTTGGCCAATAATTTATCTGTCAACTCTCGACAAATTTAATATCAAGATTCTCATCACCATTTATAATT
TTGAGCGCTATATTTTATTAAAGATATCGTCGACGGTTATTTGATATCGATTCTAGTATGACATAACTTGTCGAGCTCTC
TTTATTTTTAATCATTTCAGGTACCTGAACATTTGCCAAGGTTTTATGAAGTGTTATATCATGGTTCTCTTTCTAAATCA
CTTGCCTCATTATTTTGACCATCTTGATCATTTTCTCATTTTCTTCTTCAAGAAGTTTTATCTTTCTAATCGATTAATTT
CTCACGCTTTAGGAGTGCCATAAATTATGTCCTTTAAGGACTTTTTCATTGGAGCATTTATAACTGGATTATAACATAGG
GTCAGCAAATGCGTCTGACAATTGACTTAAATTATCTCTTCAACGAGGATAATACCAATGATAACTCATTATGTATGTCA
CGACCCGGGAGCACCCCCTAGTCGTAACCGGCGTACTCGACCTCGAAGAGGTCTAATACAAGCCTCTTAGCATTCATTCA
TCGCATAGACACCAAAACTATAAGGAATTAAAAACTTTCTTCACACACGAAGATACTTTCAATAAATAGCAAGCGGAAGA
[truncated: 176,933 more chars]
