# Supplementary material for: Homologues of potato chromosome 5 show variable collinearity in the euchromatin, but dramatic absence of sequence similarity in the pericentromeric heterochromatin
Source: BMC Genomics. 2015 May 10;16(1):374. doi: 10.1186/s12864-015-1578-1 (PMC4470070; doi:10.1186/s12864-015-1578-1)
Supplement: Additional file 3: — RH BAC tiling path sequences. Description of data: Nonredundant, multifasta sequence files of the individual BAC MTPs. The sequence contigs and scaffolds in the MTPs can be either ordered or unordered, depending on the quality status of the tiling path sequence. [file 12864_2015_1578_MOESM3_ESM.zip › mtp_2113.fasta]

>chromosome_5.phase_x.tile_2113.scaffold_1
AAGCTTCCACACATGTTAAGCATCACAAATAGGCATCACATGAACTAAACAAGAAGATAAACACTTACCAACCTCTAGAA
CTCATATATAGTTCATTTCACAGTTGACTTCCTTAGAAAGATCACTTACTCATCTCAGTCTAAAAGAGGGATAGTCAAAC
CTACCTCAAAGGTAAAAATTTCACTCGAATAACTCTATCAGAACACTTCTGTAACAACCTGTTCCTGTCGTTGTATAAAA
GGCAATGAGGAAAGAATTGGGGCTAGAAAACTTTTTAGTAGTGACTTGAAAAATTATAGCCTAGTCCAGATTTGGATGAA
ATCTGAGTCAGGTGAGGTCTAGGGAAATTTGGTAATGAATGGGGGATGTAATTATGGATTAGATCACATGAGTAGATAAC
TAAGACGTTAAGGAACCCGTACGACTTTACGAAATTGAATTCGGGCGAGTAGAACTCCCGAAACTAATCTTAGCGTGAAA
GGGTAGTTTTTGAACGTCATGAGTTAAAGGTGTGTTGTGAAATGGGTTTGGAACTCAAATTCTTACTCTCTGTCTCTGTG
TAATACACCAGGACGGGGCCGCTGTGGTGGGATGGGGTCCGCCATAGTGGCTCAATCACGAATAAAGTCGGGGAAAACCC
CCAAAAATGTTATTTTCTACAAACTTTGTTCTTAAGAGTTAGGAGACGACCCAAGACGAGTTCTTGACAGTTTTCCACAA
ATTTTGGTGCTAAAGGTAAGGATTTTACTCCCCTAATCCATTTTTCGATCCGTAGAACTTAGATTCTTAGTCAATTATTA
TTAGGGGAGGGTTTTGTATTGAATTTGATGGTGGGAAAAAGTTGTAGTTGNNNNNNNNNNNNNNNNNNNNNNNNNNNNNN
NNNNNNNNNNNNNNNNNNNNNNNNNNNNNNNNNNNNNNNNNNNNNNNNNNNNNNNNNNNNNNNNNNNNNNNNNNNNNNNN
NNNNNNNNNNNNNNNNNNNNNNNNNNNNNNNNNNNNNNNNNNNNNNNNNNNNNNNNNNNNNNNNNNNNNNNNNNNNNNNN
NNNNNNNNNNNNNNNNNNNNNNNNNNNNNNNNNNNNNNNNNNNNNNNNNNNNNNNNNNNNNNNNNNNNNNNNNNNNNNNN
NNNNNNNNNNNNNNNNNNNNNNNNNNNNNNNNNNNNNNNNNNNNNNNNNNNNNNNNNNNNNNNNNNNNNNNNNNNNNNNN
NNNNNNNNNNNNNNNNNNNNNNNNNNNNNNNNNNNNNNNNNNNNNNNNNNNNNNNNNNNNNNNNNNNNNNNNNNNNNNNN
NNNNNNNNNNNNNNNNNNNNNNNNNNNNNNNNNNNNNNNNNNNNNNNNNNNNNNNNNNNNNNNNNNNNNNNNNNNNNNNN
NNNNNNNNNNNNNNNNNNNNNNNNNNNNNNNNNNNNNNNNNNNNNNNNNNNNNNNNNNNNNNNNNNNNNNNNNNNNNNNN
NNNNNNNNNNNNNNNNNNNNNNNNNNNNNNNNNNNNNNNNNNNNNNNNNNNNNNNNNNNNNNNNNNNNNNNNNNNNNNNN
NNNNNNNNNNNNNNNNNNNNNNNNNNNNNNNNNNNNNNNNNNNNNNNNNNNNNNNNNNNNNNNNNNNNNNNNNNNNNNNN
NNNNNNNNNNNNNNNNNNNNNNNNNNNNNNNNNNNNNNNNNNNNNNNNNNNNNNNNNNNNNNNNNNNNNNNNNNNNNNNN
NNNNNNNNNNNNNNNNNNNNNNNNNNNNNNNNNNNNNNNNNNNNNNNNNNNNNNNNNNNNNNNNNNNNNNNNNNNNNNNN
NNNNNNNNNNNNNNNNNNNNNNNNNNNNNNNNNNNNNNNNNNNNNNNNNNNNNNNNNNNNNNNNNNNNNNNNNNNNNNNN
NNNNNNNNNNNNNNNNNNNNNNNNNNNNNNNNNNNNNNNNNNNNNNNNNNNNNNNNNNNNNNNNNNNNNNNNNNNNNNNN
NNNNNNNNNNNNNNNNNNNNNNNNNNNNNNNNNNNNNNNNNNNNNNNNNNNNNNNNNNNNNNNNNNNNNNNNNNNNNNNN
NNNNNNNNNNNNNNNNNNNNNNNNNNNNNNNNNNNNNNNNNNNNNNNNNNNNNNNNNNNNNNNNNNNNNNNNNNNNNNNN
NNNNNNNNNNNNNNNNNNNNNNNNNNNNNNNNNNNNNNNNNNNNNNNNNNNNNNNNNNNNNNNNNNNNNNNNNNNNNNNN
NNNNNNNNNNNNNNNNNNNNNNNNNNNNNNNNNNNNNNNNNNNNNNNNNNNNNNNNNNNNNNNNNNNNNNNNNNNNNNNN
NNNNNNNNNNNNNNNNNNNNNNNNNNNNNNNNNNNNNNNNNNNNNNNNNNNNNNNNNNNNNNNNNNNNNNNNNNNNNNNN
NNNNNNNNNNNNNNNNNNNNNNNNNNNNNNNNNNNNNNNNNNNNNNNNNNNNNNNNNNNNNNNNNNNNNNNNNNNNNNNN
NNNNNNNNNNNNNNNNNNNNNNNNNNNNNNNNNNNNNNNNNNNNNNNNNNNNNNNNNNNNNNNNNNNNNNNNNNNNNNNN
NNNNNNNNNNNNNNNNNNNNNNNNNNNNNNNNNNNNNNNNNNNNNNNNNNNNNNNNNNNNNNNNNNNNNNNNNNNNNNNN
NNNNNNNNNNNNNNNNNNNNNNNNNNNNNNNNNNNNNNNNNNNNNNNNNNNNNNNNNNNNNNNNNNNNNNNNNNNNNNNN
NNNNNNNNNNNNNNNNNNNNNNNNNNNNNNNNNNNNNNNNNNNNNNNNNNNNNNNNNNNNNNNNNNNNNNNNNNNNNNNN
NNNNNNNNNNNNNNNNNNNNNNNNNNNNNNNNNNNNNNNNNNNNNNNNNNNNNNNNNNNNNNNNNNNNNNNNNNNNNNNN
NNNNNNNNNNNNNNNNNNNNNNNNNNNNNNNNNNNNNNNNNNNNNNNNNNNNNNNNNNNNNNNNNNNNNNNNNNNNNNNN
NNNNNNNNNNNNNNNNNNNNNNNNNNNNNNNNNNNNNNNNNNNNNNNNNNNNNNNNNNNNNNNNNNNNNNNNNNNNNNNN
NNNNNNNNNNNNNNNNNNNNNNNNNNNNNNNNNNNNNNNNNNNNNNNNNNNNNNNNNNNNNNNNNNNNNNNNNNNNNNNN
NNNNNNNNNNNNNNNNNNNNNNNNNNNNNNNNNNNNNNNNNNNNNNNNNNNNNNNNNNNNNNNNNNNNNNNNNNNNNNNN
NNNNNNNNNNNNNNNNNNNNNNNNNNNNNNNNNNNNNNNNNNNNNNNNNNNNNNNNNNNNNNNNNNNNNNNNNNNNNNNN
NNNNNNNNNNNNNNNNNNNNNNNNNNNNNNNNNNNNNNNNNNNNNNNNNNNNNNNNNNNNNNNNNNNNNNNNNNNNNNNN
NNNNNNNNNNNNNNNNNNNNNNNNNNNNNNNNNNNNNNNNNNNNNNNNNNNNNNNNNNNNNNNNNNNNNNNNNNNNNNNN
NNNNNNNNNNNNNNNNNNNNNNNNNNNNNNNNNNNNNNNNNNNNNNNNNNNNNNNNNNNNNNNNNNNNNNNNNNNNNNNN
NNNNNNNNNNNNNNNNNNNNNNNNNNNNNNNNNNNNNNNNNNNNNNNNNNNNNNNNNNNNNNNNNNNNNNNNNNNNNNNN
NNNNNNNNNNNNNNNNNNNNNNNNNNNNNNNNNNNNNNNNNNNNNNNNNNNNNNNNNNNNNNNNNNNNNNNNNNNNNNNN
NNNNNNNNNNNNNNNNNNNNNNNNNNNNNNNNNNNNNNNNNNNNNNNNNNNNNNNNNNNNNNNNNNNNNNNNNNNNNNNN
NNNNNNNNNNNNNNNNNNNNNNNNNNNNNNNNNNNNNNNNNNNNNNNNNCCCCAGTTGGAGAGTCTTTCATAGTCACCCA
TGTTCATCATGCTTGTCCTGTTATGTTTATGGGTTTCCAAACTTGAGCTTATTTGGTTATTTTGGATATGACTGACTTTG
ATATAATCTTAGGCATGACTTGGTTGTCCCCCTATTATGTTGTGCTTAATTGTAATACTAAGTCTGTGACTCTAAAGATC
CCGGGTAGGGAAAAGTTAGAGTGGGAAGAGGTGTACAAGCATAAGCCATCTAAGGTCATATCCTCCATTCAGGCTAGGAA
ACTGGTGGGGCAAGGTTGTTTCGCATATTTGTCTCATATTCGGGATGTTGAAGTTGAGTCCCCCTCTATTGTGTCTATTC
CTATGGTGTCATAATTTAGAGAAGTTTTTCCTTCCGATTTGCCCGGTATGCCTCCGGATAGAGACATAGATATCTGCATT
GATTTGGAACCTGGTACCCGCTCCATCTCCATTCCTCCTTATCGCATGGCTTCGGTAGAGTTAAGAGAGCTTACAGCTCA
AATTCAGGAACTTCTTGATAAAGGTTTCAGTCGTCCTAGTGCTTCTCTGTGGGGTGCTCCTGTCTTATTTGTTAAGAAAA
ATGATGGTAGTATGAGGATGTGCATAGACTACCGACAGTTGAATAGGGTCACCATTCGAAATAAGTATATGTTGTCTCAA
ATATATGATCTTTTTGGCCAGTTGCAAGGTGCATTATTTTTCTGTAAGATTGACCTAAGGTCTAGTTACTATCAGTTAAA
GATTAGACCTAAGGATGTACCAAAGACGACATTCAGAACCCGTTATGGGCACTATGAGTTTCTAGTGATGTCGTTTGGGT
TGTTTGGGTTGACAAATGTGCCTGTAACTTTCATGAGTTTGATGAATGGTGTGTTCAAACCATTTTGTATTCGTTTGTTA
TTGTTTTCATTGATGACATTTTGGTTTATTCCAAGAGTTAGAAAGAGCATGCCTGTCACGCCCCGAGCTACCCCCGAGAC
GCGGACACGGGACCTAGGACCACAAGTGATCCCAAGCTAATCATGTTGGCATGATCATGAGCATACTAAATATAATCTGA
ATAATAGAAACTGTGCGGAAGCTAAATCATAAATAAGATGAAAAGATGGGAATACCCATATACTATAACTGAGATAAATG
AAAACTGATGAGTTTAATACAAGGAAGATATTAACTCAATACTAAACTGAATCTATCTATGTCTGAAATAAGACTCTAAA
CTGACTAAAGATGTTGGGACATGCCCCAACTAGGTCTAGCAAAATTGAATCTAAAGACTAAAAATACTGAAAAGAAACTC
ATGACTACTGTCCTTAGAGAAAGAGGACTCACCACTGATTCTGCTGGACTGGAGATCGGGAACCGATCTAAGCGTGATCT
AGATGCCGAGAACCTGAACCTACATCACGAGAAAATTTAGCGCACGTATGCGTCAGTACTTGAAAGGTACTAAGCATGCA
AGATAGAATAAATCTGAAAGAACATATAACTGAACAAAGCAATAAAGCAATGAAATAATCTGAACATGATATAGATACTA
AATACTGAGCTAACTGAATGCAATGACCAATTTATAACATGTTAACTGAATACTGAATGAACTGTAAATATGGTCAATGC
AATAGAGTCTGACTGAACTGTGGGAGCTACTAATAACCGACAATAAAACCACATGAGCTAAATGTGGAGTCCGATGTATA
CGCCCCATCGAGAGGACCCAATATACCCTGCCAAAGGCATTGAGGCATGCTGGCGTGATCACTAAACTGATGTTGCCCAC
AGAGGGGACTTACACCTACGAGGCTCGTAGTTCTGGGACTATATGGGTACGCTGAACCCTAGTCCAACTCGGTATTATGC
TACTCCCAATGGATTAAGTAATTAACACATTATGACTGAATTTCTGTAAGTTACTGGATAGCTCAAACTGAACATGCAAA
CTGAGAATGCAATAATTAAACTGATATTGATGCATTAATAACTGAGGCATGTATAACTGAATAACTGAAATATCTGACCT
AGCATATATAATTCAAGAACTAAAGAAATATATAGCTAGGGTTCTGAAATTCATGCAATAAACTGAGCAATAACATGATA
ATCTGATTTGGAATATGTTAATAACTAATTCTTGATGATCTGTTGTAATTCTAGAAACCCTAGGTCTATTCAGAATAAGG
GAATCAAGAATCTGACTGAATTCTAGGGACCTAATGGGCGAAAGGAACCTACTGGTAAAATCCCACATACCTGGTGACGA
ATTCCACGGAGAAATCTTTCGATTTCGGGGATGGAACTGATGGAACCTTGTTGCGTTCTTGAACTAGGGTTCTTGACCTT
TTTCTCCTCTTGCTTCTAATTTTCTAAGTTTTGATTAATGATTTGACTTGGATAAGTTCTACTTATGTTTCTAGGCTTAA
ACTGACTAAAACCTCATGATTTAGGGCCTAACGACGTATCTTAGGGGTCCAACAAAATAGGAAAAGACCAAAAGACCCCT
GACTTAATTGTTGTCGGAGTGACCGACGGACGGGACTGACGGGACGTAGGTCAATCGACGGTCCGTCGATTGGAGTCGTC
GATCGAGTATACCTGACAGGGCTTCACTAAAATGAGCATAACTTTTTACTCGGAGGTCGGATTTTAGCAAACTCGGTGGC
GTTAGAAAGAAGATTCAATTATCTATCATATCATAGTCATGGGACATATAATTCCTTTTGTGCTAAGAGTTATGATCATC
TGAAGTTGACCCAATCACAATTTTCATCTAAGTGGTTGCTACCCTCACCTACGGTCAGACCTACGGACCGTGCACGAATG
ACGGTCCATGCTAGTCAATCGTCAATCGGGAATGAAGCTAGGCTTTAGGGGCATTGATCCACGGACACAAACCACGATCC
GTGACTTGACCTACGGACCGTAAGTCCGGCCGTGGGTCGACACTTGGCCGAATTCTGGCTGAGTTCAGGGGGAGTTTGCT
GACATGAACCACGGACCTGCAGGACGGACTATGGGTCCTCCTACAGTCCATGGATGGGTCCATGAGTGCCACTTGTAACA
CCAAAAATCTGCAATCTAGTCTATTTTTGGATACGGGGTGTTACATTATCTCCCCCTTGGGACCATTCGTCTTTAAATGA
AGACTAAACTAGCTGAAATGGAGGGAGGGGGCTGTAATCCCTACCACTAAACACTGAGAACTGAATTTCTGACTGAACTG
AGTTCCAAGGACATACAAATACGCTGTAAATGCAAGTACAAACTGAAGGAACATGATTCTAAGACTGAATTTATGCATGA
ATGCCTGAAAAACTGATGAGGAACTATTACCTCAAGCTGGAATGGAATCGGAAGGAAAGAGGTGAGGATACTTGGACTTC
ATGGTTGCTTCTGCTTCCCAAGTAGCTCCCTCTACGGACTGACTCCTCCACAAAACCTTGACTGAAGCGACTTCTTTATT
TCTCAACCTTCTAACCTGACGATCGAGAATCTCAACTGGTACATCCTTATATGAGAGACTATCTTTCACGGACACACTCT
TTAATGGCACTATGGATGTTGGATCACCCACACACTTCTTCAAAATAGAAATGTGAAAGACTGGATGCACTACTGCTCGG
TCTGCTGGCAAATCTAACTTATAAGCCACTTTACCAATCCTTTTCAAGATCCGGTAAGGGCCTACATATCTGGGACTGAG
CTTTCCTTTCTTGCCAAATCTCATCACCCCCTTCATAGGTGACACTTTCAGGAAAACCCAATCATCAACTTGGAACTCTA
GTTCCCTTCTTCTTACATCTGCATAAAACTTCTGGCGACTCTGGCAGTCTTAAGTCTATCTCTAATGAGTTGCACTTTCT
CCATAGCATCAAGGAATGAATCTGGTCCTATAAAGGCTGCTTCACCTACTTCAAACCAACCAACTGGAGATCTACATCTA
CGCCCATACAATGCCTCATAAGGGGCCATCTGAATGCTGGAATGGTAACTATTGTTGTAGGCGAACTCAATGAGAGGAAG
ATGATCATCCCAACTACCCTTGAAGTCGATCACATAAGCTCTTAACATGTATTCTAAGGTCTGAATGGTACGCTCTGCCT
GACCATCCGTCTGTGGATGAAATGTTGTGCTAAGGTTAACCTGAGTACCAAGACCCTTCTGAAATGACTTCTAGAAATGA
GAGGTAAACTGAGGACCTCTATCTGAGATGATAGACAAAGGAACCCCATGCAACCTTACAATCTCATTAATGTAAAGCTT
GGTGTAATCCTTCGCTGAATCTGTAGTCTTGACTGCCAAAAAGCAAGAAGACTTAGTAACCCTATCAACAATCACCCAAA
TGGAGTCATGTTGTCTGCGAGTACGACGTAAACCTGTGATGAAGTCCATGTTGATCACTTCCCACTTCCAAGTAGGAATG
TCAATCTCTTGAGTCATACCTCCTAGTTTCTGATGTTCTACCTTGACTTGCTAGCAATTGGGGCACTTAGCCACAAAATC
TGCTATATCTCTTTTCATACCATTCCACCAATAGACTTCCCGCAGATCGCGGTACATCTTAGTGGCGCCTGGATATATAG
AATATCTGGAATTTTGGGCTTCTGCGAGAATATGTTGTCTCAATTCACCCACATCAGGAACACAAAATCTACCCTGATAG
CGAAGTACANNNNNNNNNNNNNNNNNNNNNNNNNNNNNNNNNNNNNNNNNNNNNNNNNNNNNNNNNNNNNNNNNNNNNNN
NNNNNNNNNNNNNNNNNNNCCTCTACTACCAAAGAAGATTTTACCCTATTCTGAACCGTTACACCACCATATGATATGCT
CATAAGACGAACTCCTAGGCGTGCAAGTCTGTGAACATCATTTGCTAGATCTTTTCTTTCTTCCTCAACATGTGCTACAC
TACCCATATATAATCTGCTAAGAGCATCTGCTACTACATTCACCTTACCCGGATGGTAACGCATGCTCATATAATAATCT
TTGAGGATCTCAAGCTACCTTCTCTTGCAAAGATTCAACTCTTTCAGGGTGAATACATACTGGAGGCTCTTATGGTCTGT
GAACACATCTACATGAACACCATACAAGTAATGTCTCGAAATCTTGAGTGCAAACACCACTGTTGCAAGCTCGAGGGCAT
GAGTTGGATAATTCTTCTCATGTACCTTAAGTTGTCTAGAAGTATAAGCTATAACCTTACCTCGCTGCATCAACACACAA
CCTAGGCCGACTCTGGATGCATCACAATATATCACATAACCATCTGAACCCTTTGGTAGAGTCAAGACATGAGCTGTAGT
CAACCTAGTTTTCAATTCTGCGAAGCTTTTCTCACAATCATCTGACCACTGAAACTAAACCCTTTTCTGAGTCAACCTAG
TCAATGGTGAGGCTATGGATGAAAATCCTTCCACGAACCTTCTGTAATAACCCGCTAGACCCAAGAAACTTCTGATATAT
GTAGCAGAGGTAGGTCTGGGCCATTGTTTCACTGCTTCTATCTTCTGGGAATCTACTCGAATTCCTTCACTAGACACAAT
ATGCCCAAGGAAGGCAACTGATTGTAACCAAAACTCGCACTTACTAAATTTTGCAAATAACTGGCAATCTTTGAGAGTTT
GTAGAACAACTCTCAAATGACTCGCATGTTCTTTCTCATTCCTAGAGTAAATGAGGATATCATCAATAAAGACGATAACG
AACAAGTCCAAGTACTGCTTGAACATTCTGTTCATCAAATCCATGAAAGTTGCAGGAGCATTGGTTAGTCTAAATGACAT
AACTACAAATTTGTAATGACCATACCGAGTTCTGAAGGTTGTCTTTGGAATGTCACTATCTCAGACTCTAAGCTGATGAT
AACCTGATCTTAGGTCTATCTTTAAGAAATGGCTAGCACCCTGAAGTTGGTCAAACAAGTCATCAATCCTTGGGATGGGA
TACTTATTCTTGATTGTGACATTGTTCAACTGCCTATAGTCAATGTACATTCTGAGAGAACCATCTTTCTTCTTTACGAA
CAACACTGGTGCACCCCATGGAGAAATACTAGGTCTGATGAAACCCTTATCTAGAAGGTCTTTCAACTGGTCTTTCAATT
CCTTAAGCTCGGCTGNNNNNNNNNNNNNNNNNNNNNNNNNNNNNNNNNNNNNNNNNNNNNNNNNNNNNNNNNNNNNNNNN
NNNNNNNNNNNNNNNNNNNNNNNNNNNNNNNNNNNNNNNNNNNNNNNNNNNNNNNNNNNNNNNNNNNNNNNNNNNNNNNN
NNNNNNNNNNNNNNNNNNNNNNNNNNNNNNNNNNNNNNNNNNNNNNNNNNNNNNNNNNNNNNNNNNNNNNNNNNNNNNNN
NNNNNNNNNNNNNNNNNNNNNNNNNNNNNNNNNNNNNNNNNNNNNNNNNNNNNNNNNNNNNNNNNNNNNNNNNNNNNNNN
NNNNNNNNNNNNNNNNNNNNNNNNNNNNNNNNNNNNNNNNNNNNNNNNNNNNNNNNNNNNNNNNNNNNNNNNNNNNNNNN
NNNNNNNNNNNNNNNNNNNNNNNNNNNNNNNNNNNNNNNNNNNNNNNNNNNNNNNNNNNNNNNNNNNGGACTGCTATGTA
ATGAGTTACAAAAGACAAAGTAGCCCCTGGATCTAAAAATGCATAAACATCAAGATCAAAGACTCGTAACATACCAGTGA
CTACATCAGGAGAATCTTCCTGATCTTAACTAGCCTGAAGAGCATAGAGCCTGTTTTGGCGCTGTCTGCCACCTGTACCA
AAAAAGTTACCCTGCTGAGTTGGGTGACCTGTTGGTGCTGCTGAAGTTGTAGACTAAGCTCTACCATTATTTCCTCCTTG
ACCTTGCCTAGAAGGAAATCCTTCAATCTATGACCAGATTGACCACACCCAAAACATCCTTCCTTACCTGCAAGGCACTC
GCCCGGATGGTTCTTACTACATTTCGGGCAAGTTGGGTAAGTTTTGGTTCCTGAAACACTACTTTGAGACTTAGAGCCTA
ACACCCTACCTTTCTGATCATTATGGAACATTGGGGATGGAACACTAGCTGATGAAGGGACTGGAGTCGAAGACTTCTAC
TGAAAATGCAAGCGATTTCCACCACCCAATTTCTGTTGGGAATACTCGTAGTTACCTGTTCTTGCTTTCTTAGTCTCCTT
AGCCTATTCCCTAAGCTTATCACCCTCAACCTGCTGAGCATGAGTCATGAGCCTAGAGATGTTCATGTCTCCCAACAACA
TAGCATTCTTGCACTCTGTTTTCACTAGGTCTGACACTCCATACAGAAACTTATTCATCTGAGCCCTGGAATTAGCAACC
ATGTAAGGAGCATACTTGGAGAGGTGGTTAAACTTGAGCCCATAATCTTGGACAGTCATGTTACCCTGCCTTAAGTTCAT
AAATTCCTGGGCCCTTGCTTCTCTAAACTCTATGGGGAAAAACCTGTCCAGAAAGGTTTCACTAAAACAATCCCAAGTAA
TAGGAGTTGCATATGTACCCATGTTCTCCTTCCACTGAGTATACCAGATATGAGCTACATATTTCAGTTGGTAAGATGCT
AACTCGATCCGATCATTACCAGTGACCTTCATCACCTCAAAGATCTTCTTGATCTCATCTAAGAAATTCTAGGGATCTTC
ACCAGTCTGCAATCCTAAGAACTCAGGCGGATTCATCCTAACAAAGTCACGGACCCTTGCTGCTGCTGATCCACCATTTG
CATTCAGAGGAGCTTGAACCTGCTGATTGTTCTAGTTAGCGACACTCTAAGCCAACATCTGAATGGCATTCCTGAATTCA
GCATTTGAGACTTCCTGATCCGGAACTGGAGGAGTTGTGTTTGTGTTGCTGGCATTCACATTCCTGGCATAAGCTCTACG
AGAGGCATGATCACTGAAACGTAGAACGTCGAGTTAGAATGGAATTTAGATCATACCTTACGCATGATAAAAGTAACAAG
AAGATGAAGATTTCCTAAAACACTTTGTTGCCTCCCCCTCATTAGATGTGGTGCGCACTACACAATCGTGAAAAGGACTC
TACCTAATACGGCTATTTAGACATCCTAGGACACTTAAACCTAATGCCCTGATACCAAGTTTGTCACGCCCCGAGCTACC
CCCGAGACGCGAACACGGGACCTAGGACCACAAGTGATCCCAAGCTAACCCAGCTGGCATGATCATGAGCATACTAAATA
TAATCTGAATAATAGAAGCTGTGCGAAAGCTAAATCATAAATAAGAAGAAAAGATGGGGAATACCCATATACTATAACTG
AGATAAATGAAAATTGATAAGTTTAATACAAGGAAGATATTAACTCAATACTAAGCTGAATCTATTTATGTCTGAAATGC
ACCTCTAAACTTACTAGAGATGTTGCGACATGCCCCAACTAGGTCTAGCAAAACTAAATCCAAAGACTAAAAATACTGAA
AAGAAACTCATGGCTATTGTCCTCAGAGAATGAGGACTCACTACTGATTCTGCTGAACTGGAGATCGGGAACCGATCTAA
GCGTGATCTGGATGCTGAGAACCTGAACCTACATCACGAGAAGATGTAGCGCACGTATGCGTCAGTACTTGAAAGGTACT
GAGCATCCAAGATAGAGTGAAGCTGAAAGAACATATATAACTGAACAAAGCAATAAATCAATGAAATAATCTGAACATGA
TATAGATACTGAATACTGAGCTAACTGAATGCAATGACCAATTTATAACATGCTGACTGAATACTGAATAAATTGTAAAG
GTGGTCAATGCAATAGAGTCTGACTGAACTGTGGGAGCTACTAATAATCGACAATAAAACCACATGAGCTAAATGTGGAG
TCCGATGTATACGCCCCATCAAGAGGACCCAATATACCCTGCCACAGGTATAGAGGCATGCTGGCGTGATCACTAAACTG
ATGTTGCCCACAGAGGTGACTTACACCTACGTGGCTCGTAGTTCTGGGACTATATGGGTACGCTGAACCCTAGTCCAACT
CGGTATTTTGCTACTCCCAATGGATTAAGTAATTAACATATTATGACTAAATTTCTGTAAGTTACTAGATAGCTCAAACT
GAACATGCAAACTGAGAATGCAACAATTAAACTGTTATTGATGCATTAATAACTGAGGCATGTTTAATTGAATAACTGAA
ATATCTGACCTAGCATATGTAACTCAAGAACTAAAGAAATACATAGCTAGGGTTCTGAAATTCATGCAATAAACTGAGCA
ATAATATGATAATCTGATTTGGAACATGTTAATAACTAATTCATGATGATCTGTTGTAATTCTAGAAACCCTAGGTCTAT
TCATAATATGGGAATCAAGAATCTAACTGAATTCTAGGGACCTAATGGGCGAAAGGAATCCACTAGTAAAATCCCACATT
CTTGGAGATGAATTCCACAGAGAAATCTTTCGATTTCGGGTCAGGAACTGATGGAATCTTGTTGTGTTCTTGAACTAGGG
TTCTTGACCTTTTTCTCCTCTTGCTTATAATTTTCTAAGTTTTGATTAATGATTTGACTTGGATAAGTTCTACTTATGTT
TCTAGGCTTAAACTGACTAAAACCTCATGATTTAGGGTCTAAACGACGTATCTTAGGGGTCTAACGAAATAGGAAAAGAC
TAAAATACCCCTGAATTATTGTTGTCGAAGTGACCGACGGATGGGACTGACGGGCCGTAGGTCAATCGACGGTCCGTCGA
TTGGAGTCGTCGGTCGAGTATGCCCGACAGGGCTTCACTAAAATGAGCATAACTTTTTACTCGGAGGTCGAATTTTAGCA
AATCTTGTGGCGTTGGAAAGAAGACTCAATTATCTATCATATCATAGTTCATGGGACACATAATTTCTTTTGTGCTAAAA
GGTATGACCATCTGAAGTTGACCTAATCACAATTTTCATCTAACTGGCTGCTACCTTCACCTACGGACCGTGCATCGAAT
GACGGTCCGTGCTAGTCAACTGTCAATCGAGACTGAAACTGGCTTTAGGGGCATCGATCCACGAACACGAACCATGGTCC
GTGACCTGACCTACAGATGGTAGGTCCGGCCGTGGGTCGGCACTTGGCTGAATTTCTGGCTGAGTTCTGAGGGAGTTTGC
TGACACGAACCACAGACCTGCAAGACGGACTGTGGGTCCTCCTACGGTCCGTGGATGATGCCGTGAGTGCCACCTGCAAC
ACCAAAAATCTGCAATCTAGTTTATTTTCAGATACGGGGTGTTACAATGCCAACCATCTTCGTATTGTTCTGGGTGTTCT
TGGGAGACAAAAGTTGTATGCTAAATTTCTCTAAGTGTGAGTNNNNNNNNNNNNNNNNNNNNNNNNNNNNNNNNNNNNNN
NNNNNNNNNNNNNNNNNNNNNNNNNNNNNNNNNNNNNNNNNNNNNNNNNNNNNNNNNNNNNNNNNNNNNNNNNNNNNNNN
NNNNNNNNNNNNNNNNNNNNNNNNNNNNNNNNNNNNNNNNNNNNNNNNNNNNNNNNNNNNNNNNNNNNNNNNNNNNNNNN
NNNNNNNNNNNNNNNNNNNNNNNNNNNNNNNNNNNNNNNNNNNNNNNNNNNNNNNNNNNNNNNNNNNNNNNNNNNNNNNN
NNNNNNNNNNNNNNNNNNNNNNNNNNNNNNNNNNNNNNNNNNNNNNNNNNNNNNNNNNNNNNNNNNNNNNNNNNNNNNNN
NNNNNNNNNNNNNNNNNNNNNNNNNNNNNNNNNNNNNNNNNNNNNNNNNNNNNNNNNNNNNNNNNNNNNNNNNNNNNNNN
NNNNNNNNNNNNNNNNNNNNNNNNNNNNNNNNNNNNNNNNNNNNNNNNNNNNNNNNNNNNNNNNNNNNNNNNNNNNNNNN
NNNNNNNNNNNNNNNNNNNNNNNNNNNNNNNNNNNNNNNNNNNNNNNNNNNNNNNNNNNNNNNNNNNNNNNNNNNNNNNN
NNNNNNNNNNNNNNNNNNNNNNNNNNNNNNNNNNNNNNNNNNNNNNNNNNNNNNNNNNNNNNNNNNNNNNNNNNNNNNNN
NNNNNNNNNNNNNNNNNNNNNNNNNNNNNNNNNNNNNNNNNNNNNNNNNNNNNNNNNNNNNNNNNNNNNNNNNNNNNNNN
NNNNNNNNNNNNNNNNNNNNNNNNNNNNNNNNNNNNNNNNNNNNNNNNNNNNNNNNNNNNNNNNNNNNNNNNNNNNNNNN
NNNNNNNNNNNNNNNNNNNNNNNNNNNNNNNNNNNNNNNNNNNNNNNNNNNNNNNNNNNNNNNNNNNNNNNNNNNNNNNN
NNNNNNNNNNNNNNNNNNNNNNNNNNNNNNNNNNNNNNNNNNNNNNNNNNNNNNNNNNNNNNNNNNNNNNNNNNNNNNNN
NNNNNNNNNNNNNNNNNNNNNNNNNNNNNNNNNNNNNNNNNNNNNNNNNNNNNNNNNNNNNNNNNNNNNNNNNNNNNNNN
NNNNNNNNNNNNNNNNNNNNNNNNNNNNNNNNNNNNNNNNNNNNNNNNNNNNNNNNNNNNNNNNNNNNNNNNNNNNNNNN
NNNNNNNNNNNNNNNNNNNNNNNNNNNNNNNNNNNNNNNNNNNNNNNNNNNNNNNNNNNNNNNNNNNNNNNNNNNNNNNN
NNNNNNNNNNNNNNNNNNNNNNNNNNNNNNNNNNNNNNNNNNNNNNNNNNNNNNNNNNNNNNNNNNNNNNNNNNNNNNNN
NNNNNNNNNNNNNNNNNNNNNNNNNNNNNNNNNNNNNNNNNNNNNNNNNNNNNNNNNNNNNNNNNNNNNNNNNNNNNNNN
NNNNNNNNNNNNNNNNNNNNNNNNNNNNNNNNNNNNNNNNNNNNNNNNNNNNNNNNNNNNNNNNNNNNNNNNNNNNNNNN
NNNNNNNNNNNNNNNNNNNNNNNNNNNNNNNNNNNNNNNNNNNNNNNNNNNNNNNNNNNNNNNNNNNNNNNNNNNNNNNN
NNNNNNNNNNNNNNNNNNNNNNNNNNNNNNNNNNNNNNNNNNNNNNNNNNNNNNNNNNNNNNNNNNNNNNNNNNNNNNNN
NNNNNNNNNNNNNNNNNNNNNNNNNNNNNNNNNNNNNNNNNNNNNNNNNNNNNNNNNNNNNNNNNNNNNNNNNNNNNNNN
NNNNNNNNNNNNNNNNNNNNNNNNNNNNNNNNNNNNNNNNNNNNNNNNNNNNNNNNNNNNNNNNNNNNNNNNNNNNNNNN
NNNNNNNNNNNNNNNNNNNNNNNNNNNNNNNNNNNNNNNNNNNNNNNNNNNNNNNNNNNNNNNNNNNNNNNNNNNNNNNN
NNNNNNNNNNNNNNNNNNNNNNNNNNNNNNNNNNNNNNNNNNNNNNNNNNNNNNNNNNNNNNNNNNNNNNNNNNNNNNNN
NNNNNNNNNNNNNNNNNNNNNNNNNNNNNNNNNNNNNNNNNNNNNNNNNNNNNNNNNNNNNNNNNNNNNNNNNNNNNNNN
NNNNNNNNNNNNNNNNNNNNNNNNNNNNNNNNNNNNNNNNNNNNNNNNNNNNNNNNNNNNNNNNNNNNNNNNNNNNNNNN
NNNNNNNNNNNNNNNNNNNNNNNNNNNNNNNNNNNNNNNNNNNNNNNNNNNNNNNNNNNNNNNNNNNNNNNNNNNNNNNN
NNNNNNNNNNNNNNNNNNNNNNNNNNNNNNNNNNNNNNNNNNNNNNNNNNNNNNNNNNNNNNNNNNNNNNNNNNNNNNNN
NNNNNNNNNNNNNNNNNNNNNNNNNNNNNNNNNNNNNNNNNNNNNNNNNNNNNNNNNNNNNNNNNNNNNNNNNNNNNNNN
NNNNNNNNNNNNNNNNNNNNNNNNNNNNNNNNNNNNNNNNNNNNNNNNNNNNNNNNNNNNNNNNNNNNNNNNNNNNNNNN
NNNNNNNNNNNNNNNNNNNNNNNNNNNNNNNNNNNNNNNNNNNNNNNNNNNNNNNNNNNNNNNNNNNNNNNNNNNNNNNN
NNNNNNNNNNNNNNNNNNNNNNNNNNNNNNNNNNNNNNNNNNNNNNNNNNNNNNNNNNNNNNNNNNNNNNNNNNNNNNNN
NNNNNNNNNNNNNNNNNNNNNNNNNNNNNNNNNNNNNNNNNNNNNNNNNNNNNNNNNNNNNNNNNNNNNNNNNNNNNNNN
NNNNNNNNNNNNNNNNNNNNNNNNNNNNNNNNNNNNNNNNNNNNNNNNNNNNNNNNNNNNNNNNNAGCCTACTCGTGCAA
TGCATGGATGGCATCCCAAACTACCACTCACACTTCATAGAACTCCTCAAGAAACCATAATGCACATCTCACATGATGGG
AATAAGCATTTAACTGACACAGACCATGAGAGCTAAATCATGGAATCCGATGTCATGAAACCTCACACCATAAGAAGTGG
TCTACTTGCCTAAGGAAAACCGGTTCATCTAGCTTATGCGGATCCACTAGCTAGGACATATGAGGGCTCATAGTTATGGG
ATATGAAAGATGTTCATTGAGATCCGACCTAACGTTGGGAGAACCTCCATCTTACCATATCCTCTCGGTGCTTTGCCTAC
ATTCCCATAGAGTAGTTTCAACATGTATAGGTTCCATGCGAAGACCATTGAATTGTCATATCTATTTGTTATTGAGAATG
TGTAATTGTACACTACTCCTAAAATGATTACCAATGTGTATGTATGTTATGTACATGTCATGGTTACTATGTTGTGACTG
CTTATATATGTTTCGCTTACTGGAATAGCCGCGTGATCCAACCAATACATTGTGGTTGTGTACTGATATTGTACTTGCTT
GTTCTTTGTTGTGTATATGACATCTTTAGGCGACTATTGATAAACCTCAGCTAGGAGATCAGTGATTGAGACTGAATTTC
GAGGGTGAGCCAGTTTTTTCAGGCTACCATGGAGTCCTTCATTTGGTTTAGTCCATTTTCTTCGAACTTAGATTAGTACT
TTAGAAATTAGTTTGTTCAGTTTCGGGGTTACCTCCCCTTGTTTTAGACTTGTCGCTGTTAAAGTTTTGGTACATTTACT
TTCAGTTTCTAGGGGTTGTTTTCCGCATATGTTTGGTGGTTGTTTGTTAACTTTCGATGTTTATGGGAACTCCATTTTCT
TTAGACATTTAAACCTACTTCTGTATCTTTAGATACCTATCTTTTCGTTAAGTTATGTATTTGGGTTGTAGTAGTGGTTC
TTCCACCGGAGGGTAAGTGTGAGTGACAATCATGACGGTCTGGGTCGTGACAACTTCCCTAATCACATGATCACCGAAAT
AATCCCCAACTATCAAGAGTAGAAAGAGTTCATCAGAAGAAGCCTAATGGTACCTATATTGATAGGATTCGAAATCGAGG
TTAAAATAGTCCAAAAAATCTCTTTGGAATTGAGAAGGGTAAAATTATAATTTTATTTGAAATATATATATTATAAGTAA
AAAGGAATTTGTGGTTGAAAACCTCATTAAAATCGAGCAAGAAACGAGTTTCAAATCAAGAAAATACCAATTTTTCCAAC
TTGGCAGAAAACCCTAAAACCCACATTTGAAATGCGGTTAAAAACATAAAAAAAAATTGAAAAAACTTCTTCAAAATTTG
TTTACCCACAATACAAGGATCTAAATCTCGAAAATCAATGAAAACCCATTCCTAATCGACCTTCAAATCAATAATTTGAT
TTCTTGACCTTGGGGTTTAACATCTCCAGTTTGTGGATAGAAATCATGTAATATGAAAAGGATATTCTCGGCAAAAGAGT
AAAATAGGGTTAGAAATACATACTGAATGATGATGAAATAAAAACGCATTAAAAATTGTCTCAAACCAATCTTTCTAGCT
CCCAAAATGTCAAAAATATGAAATGAGTTTAGATAAATATTTAAATCAGCGATTTCATCACTAAAATCAATTTTATGTCG
CTAAAAATGTGCACCAGCAACCTTTATTACATCTTTTTGACCCTCAAAACTCATCTGGAACCCTATAAACACAAACCAAT
AGTGAAAGTTCATCATAAAACATATTTTGTAACCAGTGGAATCATCATATTTTAAAAAAAGAATATATTTATGACCGAAA
TACCTACTCAGAACCCATTTAGGTCAAAAGATTCAACTTTTTACCTAAATATCCAAATCACAACTTAAGGTCTCAGGACT
CTAACCGATCTTCCTACTAGACCAAACTCGACGTTCCAGACTCAATGAAACTAATAGAATACCCATCCGATGCTTGGATC
ACGAAATGTTGAGCAAAGTAAACCATTTCAATATAACTCAACTCAAAAGGCTCAAATCCACCAAAATCTCACTATGGGGG
CTACAATAACTATTATCACAACACATAATAAACATGAAACACTGAGGGAAGGGAAAAATGATCATTTCCCATATAAAAGT
AATTTCTCAAGAAATGAGACATTATACTCATACCCTTTAGATTAACAACCCTCTTTCGATTTTATTTTTAAAAATATTTA
TTATGTATCATTTTCTTATTTGATGAAATAAAAACCCATCTCTATTAGATTTCCCCGCATAATTTATCCAAGTTTAAAAA
AACAAATATACCTTTTCAAGATCTCATAAGTATTTTAATGGAAAATCTAATAATTTTTTGTATTTGTTGTAGGTTTTTTT
TTTAAAAAAAAAGAAGTTTATTTTTGGGTCGTAAAGAAGAATATGTCGACTTGGATAAATTATGGAGAAAAATCTTTTAA
AACTTCTTTAAAAAATCTCAAGGATCAAAGTGATTTATTAATATCGTATTAGTTTTCTTCATATTTAATGAAATTTGAAT
ATATTTCTTCATTTTTACTATAGCATTAATAAAATTAAAAACTTACTTTTTGGACAAAATTACAACATATACAAAAAAAA
AAACTTAGTTTTTTAAAAAAAAAATTATTTTTAGATTTTGTCTTCCTAATTTATCCTAACCAAAATAATATATTGCAGAT
ATTACTTTTTAGATTTTGAAAAAAAATCTAGTAAAGGTGGAGTATTTATTCCATCTAATAATAAAATGACACATGATAAA
TTAAAAAAGCAAAATAAAGACATGATTGTTAGTTTCAAGTGAATAATTAAGTCAAAAAGGTGAATGTAAGGATATTTTTA
GGGGTAACTTACAATAATTTCACTAGTTTAAGAGTTAATTACTTAGCTACATGTTAGTTTGCAATATTTCAAATATTACC
AGATTTTGGTATACATCCAGATAAATATTTCTTGGGATATATAGGGTCAGAATTAGGTGTAATTTGTTCTAGATATATTG
TATCTAAATTTGCATGTATCTAGGATACATAAACAAATCTCGTTAGCCTCCTCCCATCTCACCCACCACTTTGATATGTA
CCTATATCTGGATACATATGAATCACACCAGAGACATACAAATACATGTATGTAGAGTGTATTTAGTGTGATTCACATGT
ACATGGAAACATAAACAAATCTCACTTGCCTCCCTCCTATTCTCACTTGCCTCTCTCTCTGTTTAACATATATCTAGGTG
TATTTGACTTGAAATTCGGTATGAAATTATTAATTAGTGATATAAAATATAATATTTCAAACTATAGGAAGAAATAATAA
ATATGATAGGAATGTTTGTATAATTAGATAGTTTCTAATATTTTTAGACAAAAAAATGAATAGAAAAATATTTTTTAAAT
AAAAGCATGAATGAAGAATATTTATAAACCTTTTCCCTTAATTTAAGGATAATTTAACTCTTTTCTGTTCTACCTATTAC
ACGTTCATGTTCTTATTATTGAGAATTTGTAGTGTAGCTTCAGACGCTGACTACAATTGTTCTTCATTTTATGCTTTTGC
AACTGTAAAAAGACTGTTTTTCAATCTTTTTAGGCCCAGTATTTTAAAGTTTTATAATGGAACTATTATTGTCCTCTCAC
TCCCCTCACCCTTTCCACTAGGACTTAAGTGGACAGGCGAAAAAAATGGTGTCCTAAATTAGTAGCGGAGTCAGAAATTT
AAGTGAGTTTTAGGTTAAGAATAAATTTAAGAGCTTTTTTTCAAAAGAAAAAATTAGGTTAACAAAATTTAATAATTTAT
TTATAATTTTTTAAAATATTTGTTCTAATTTTATAATATACAGTAAAACCTCTCTAAATTAATATAGGTGATGTTATCTC
CTGTATTCAGGTTAGTCAAAAATACAGAAACAGAAAAAAGATGAAATTGACAGAATGATTTTTAATCCGAGTCCACAGAA
ACCACTGTGTTTCCTTAAGAAATTTAATCCCCTCACTGTACCCGAGGTTGCAGATTAATTCCTCCCATGATAAAACGGAT
TAACCTGTTAAAGAAGTAGCGGTACCTCAAACTTCAATAACTTAAGCGAACGCAAGAACAGCAACAAGAGCACACATAGA
CTCAGTCGATCGACTATTTTATTTATGTAAGAATATGTATGCAGAGAGGAAAAATTTTCAGTGTTCGAAAAAACGAAAAA
GACCTCTTATTTATAGTCATTTGCAGCAAGGAACGCGTCTGTTCAGAAAAATCTGTTCAGACCCATTTTTTCCAAAACAT
TGTGTCCTTTGGGAAAAGTAATGACTTTTCGGAAGGATTACCGTTTGGGAAAAGTAACGACTTTTTGGAAGGATTACCGT
TACACATGAATTTCAATTAAATTCAGTTGCGCCAAATTAATTCTGCTATTTAATTAACATTCTGAATTAATTTATAAGAG
AAAGGAAATGATTTAACAAGATTGATTAAATAAATTTTATCCAAAAATATTATCAATCAATCACTTGCCAAATCTAAATC
CGAAGCCGAGGCCGAGGCCGAGCGAGCGACGACGACGGCGCGAGGGGGCACCTTCTTTTTAACCCTTTAAGAACTAAAGG
AAGTATTTCCTAATATAAGGACAACAATTTCCTTTCTTCTACCAATATGGTAAAAATGACCTTTCATTTGCACTTTTGCA
ATGATGACTTTTCATTTTCCTTCCAAAATTGGTTCCCCCACTTTCATTGGTTCTTCCACTTTCCATTTTCTCTTTTTATT
TCCCATTCACACCTTGCTAAACCCAACAATCCCCCACATGAATGGGGGAATGGCTATTGATAAAACATATGCATGAAAAA
CTTGTGTGTCTCGTAAGTAAGGGTTAATCACATCTGGATAAGTAGGTTTCCCTTTAAACTTTCCGTAGTGAACATATATC
GGATATACTCGGTCAATCGGTAGATTTGATATCTTTGAACTGTCGAGCTTTAGTGTATACCTAGACAACATAAGTCACAC
AATCAACTCTTGAACTATTTTTGGTTCTCATTGTTTTGTTCATTTCAGCCATGAACACATCTCGGTTAATAAGTGCTTAG
AGAACTGGCCTTACCGGATTCTCCTTGAAGCGGCTTACACTTCACACTTACATAGGTGGTTTCTAATTGTGTTATCCCGT
AGATACACTATTTGATATACCCTGTATCAAACTTAGAAACCATGAAAAAGTCCTTATGCCTTTATCCTGGTTACTGAACA
TTGTCTCATCAAGAGAATGGACATAAAATAATTTTTGACAATGTTGAACCATCATCTATGACTTTGTTTTATCTCTTTGA
ACCTAGATCTTGGGATCTCCAGTCTTCTAGGTAGAGTTACCGCCACGATGACTTGTTCTCGGCCATAGTCCCATTCCCGT
CGATGATCTCTCAACTCCCTCTCTAGTTAGGCCTTTTTTAAGTGGATCTGACACATTATCCTTTGACTTTACATAGTCAA
TTGTGATAATTCCACTAGAGAGTAGTTGTCTAACAGAGTTATGTCTTCGTCTTATGTGACGAGACTTCCCGTTATACATA
ACGCTTCCAGCCCTTCCTATTGCAGCTTGACTAACGCAGTGTATGCATATAAGGGCCATTGGTTTGGGCCAAAACAGAAT
ATCTTCTAAGAAATTCCGGAGCCATTCAGCTTCTTCACCTACCTTGTCTAAGGCGATGAATTTTGACTCCATTGTAGAGC
GAGCTATACATGTTTGTTTGGATGATTTTCAAGATATTGCTCTTCCACCAATATTGAAAACATATCCACTCGTGAATTTT
CTTTCAGTTGACCCAGTAATCCAATTTGCATCATTATATCCTTCAAGAACTGCTGGATATTTGTTGTAATGCAAAGCATA
GTTTTGAGTGTCTTCTAAGTACCCCAAAACTCTCTTCATTGCCAACCAATGATTTTGATTGGGATTACTTGTGTATCGAC
TCAGTTTACTTATAGCGTAGGCTATGTCTGGTCGTGTACAATTCATGACATACATCAAACTTTCCAATACTCTGGCGTAA
TCCAATTGAGACTGACTTTCACATTTATTCTTAGCAAGATTAAGGTTCACATCAATTGGAGTCTTTGCCTTTTTGAAATT
CAAATACTTGAACTTTTCAAGTACCTTTTGAATATAATGAGATGGAGACAATGCTATACCGTTAGGAGTTTTGTGAATCT
TTATACCCAATATTAAATCGGCTACTCCTAGATCTTTCATATCAAACTTACTAGCAAGCATACGCTTAGTAGCTTTTATA
TTGGCAATGTCCTTGCTCATTATCAGCATGTCATCCACATATAGGCATACAATGACTTCCTCATCCGTAGTGTCTTTAAT
GTAAACACATTTATCACACTCATTGATCTTAAATCCATTTGACAACATGGTTTGATCAAACTTTGCATGCCATTGTTTCG
GTGCTTGTTTTAGTCCATAAAGTGACTTAACAAGTTTGCATACTTTCTTTTCTTTTCCGGGAACTACGAAGCCCTCAGGC
TATTCCATGTAGATTTCTTCCTCCAGCTCTCCATTTAAGAATGCGGTTTTCACATCCATTTGATGGATTTCAAGGCCGTA
TACTACAGCTAGGGCAATTAACATCTAAATTGATGTAATCCTAGTCACTGGCGAGTATGTGTCAAAATAATCAAGACTTT
CTTTCTGTCTAAAGCCTTTGACAACAAGTCTTGCTTTATATTTGTCAATAGTTCCATCATCTTTCATCTTCTTTTTGAAG
ATCCATTTAGAACCCAAAGGCTTGTTCCTTGGAGGAAGATCAACCAACTCCTAGGTATGATTGCTTAAGATTGATTCAAT
CTCACTATTGACAGCCTCCTTCCAAGAGGTTGAGTCGCTAGACAACATCTCTTCCTTGAATGTTTGAGGCTCACTTTCAA
GAAGGAATGTTACAAAATCAGATCCAAATGAAGTAGTTGTCCTTTGACGTTTACTGCGCCTTGGACTTTCTTCATTGGTT
TCATTCTCTTTTGGTTCTTCTCGAGGTTGTTTAGACCCTCCACTAGATGACTCAAGTCTAGTTTTATACGGATAGATATG
TTCAAAAAATTCAGCATTATCTGATTTCATTACCGTATTATCATGAATATCCGAATGTTCAGACTTATGAACCAAAAATC
GACATGCCTTATTATTTGTGGCATATCCAATGAATACACAATTCATAGTCTTAGGCCCTATTTTCACCCTCTTAGGTATA
GGAACCTGGACTTTGGCAAGACACCCCCATACTTTGAAACATTTCAAGTTGGGTTTTCTACCTTTCAATTTCTCATATGG
AATAACATATGTCTTCGTATGAGGCACTCTATTGAGTATTCGATTTGCTGTAAGGATAGCCTCTCCCCACAAGTTTTGTG
GTAAACCTGAACTTATAAGTAAGACATTCATCATTTCCTTTAAAGTTCAGTTTTTTCTTTCTGCAATTCCATTAGATTGT
GGAGAGTAAGGAGCAGTAGTTTGATGGATTATTCCATTTTCCAAACATATTTCTGCAAATGGAGATTCATATTCTCCACC
TCTATCACTTCTGATCATTTTGATCTTTCTATCCAACTGATTTTCAACTTCAGTCTTATATTGCCTAAATGCATCTATTG
CTTCATCCTTACCATTTAGCAAATAGACATAACAATATTTAGTGCAATTGTCAATAAAAGTTATGAAATACTTTTTCCCA
CCACGTGTTGGTGTTGACTTCATGTCACAAATGTCAGTGTGAATCAATTCTAAGGGATATGAACTCCTTGCAACAGATTT
ATAAAGATGCTTAGCATACTTAGATTCAACGCAAACTTGACATTTTGATTTGTTGCACTCAAATTTAGGCAAAACATTTA
AGTTAATCAGTTTTTGCAAGGTTTTGTTATTAACGTGTCCCAAACGTTCATGCCATAAACATTTAGACTCAAGCAAGTAA
GAAGAAGCGGAATCTTTATTCATATCAACTGCAATTACATTGAGTTTAAAAAGGCCCTCAGTGAGGTAACCTTTTCCTAC
ATACATCTCATTCTTACTTACTACAACTTTATCAGAAACAAATACACATTTGAATCCATTCTTAGTCAGAACTGGTATAG
AAACTAGGTTCTTTCGCAATTCCGGAACATACGAGACCCTGTTCAAAGTCACCACCTTGCCTGATGTAATCTTTAGGAGG
ATCTTGCCAGTTCTTTCCACCTTTGCAACAACGGAATTTGTCATAAACAACTTCTCGTCTGTAGGTGCTGGAGTATATGA
TGAAAATAATTCTTTGTTGGCACAAACATGGCATGAGGCACCAGAATCTATCCACCATTCTCTTGGACTTCCAACCAAGT
TGCATTCTGAAAGCATTGCACAAAGATCGACCATCTCTCTTTTGGATTCAGCCAAATTTGCTTGATCCTTCTTCTTGTCC
TTCTTGGGACCCCTACATTCAGTAGCCTTATGACCACATTTGCCACAGTTGAAGCAGCTTCCATTGAATTTCTTCTTAGG
AGGATTGCTCTTTGGACCAGATGCTTTCTTTCTTTTCTTTGATTTTGTGGGATCTTCTTCAACAATATTTACTCCAGTTA
TTGCTGAATTACCACGCGATCTCTTTTCTGCGGCCTTGTTATCCTCTTCGATTCTCAGCCTTACCATGAGATCTTCAACA
GTCATCTTCTTGCGTTTATGTTTCAAGTAGTTTTTGAAGTCCTTCCACAATGGAGGTAACTTCTCAATAATTGAAGCCAC
TTGAAACACATCATTCACAACCAATCCTGTATTAAAGATTATGTGAGTATTAAGAATGAACTTAATATTTCCAACATATG
TATTAAATAAATTTATACCTTCAGCAAGGAGATCATGGATTATAACCTGCAATTCTTGAACTGGGGTGACGACGGTCTTA
CTGTCTATCATCTTATAGTCCACAAACTTTGCCACAATAAACTTTTTCATTCCGGCATCCTCTGTTTTGTACTTCTTTTC
TAAAGCATCCCACAGTTCTTTTGAGGTTTTCACATTACTGTACACATTGTATAGATCATCCTGCAGGCCACTCAAAATAT
AATTTTTACACAAAAAATCAGAATGTGTCCATGCTTCTGTTACCAAGAATCATTTTTCAGGCGGAGTTTCATCCGACATA
ACAGGAACGTTATCATTAATGAACCTCTGCAGACTCAATGTAGTCAGATAGAAGAACATTTTTTGCTGTCATCTCTTGAA
GTCGACTCCAGAAAACTTTGCAGGTTTCTCAGCCAGTGCTAGGGCAGCATTTGAACGATTGTGTGCAACCGATGTTGTTG
CAGCACTTACTGTTCCAGCATTTACTTGACTTGAATTAGTCATTTTTCTGTCACAAATGGCAGACAATTTAGTATGTGAA
ATACTACTAGTAAAGAATAAATCCTTACACAGACTGTTTCTGATTTAACGATAAAGTTTTTATGTTATTTTAATCGTTAA
TCGAATGAATTTTAAAAATTCAAACAGAGTAGAAAACCATAAAGGTTTTAATCTCCAGAAACCTCAAATACATAAACTAT
TTAAATTTCTTAAGCTTGTTATCTCATGTATTCAGATTAGTCAAAAATACAGAAACAGAAAAAAGATGAAATTGACAGAA
TGATTTTTAATCCGAGTCCACAGAAACCACTGTGTTTCCTTAAGAAATTTAATCCCCACATTGTACCCGAGGTTGCAGAT
TAATTCCTCCCATGATAAAACGGATTAACCTGTTAAAGAAGTAGCGGTACCTCAAACTTCAATAACTTCAGCGAACGCAA
GAACAACAACAAGAGCACACACAGACTCAGTCGATCGACTATTTTATTTATGTAAGAATATGTATGCAGAGAGGAAAAAT
TTTCAGTGTTTGAAAAAATGAAAAAGACCTCTTATTTATAGCCATTTGCAGCAAGGAACGAGTCTGTTCAGACCCGTTTT
TTCCAGAACATTGTGTCCTTTGGGAAAAGTAACGACTTTTCGAAAGGATTACCGTTTGGGAAAAGTAACGAATTTTCGGA
AGAATTACCGTTACACGTGAATTTCAATTAATTCAGTTGCGCCAAATTAATTATGTTATTTAATTAACATTCTGAATTAA
TTTATAAGAGAAAGGAAATGATTTAACAAGATTGATTAAATAAATTTTGTCCAAAAATATTATCAATCAATCACTTGCCA
AATCCAAATTCGAAGCCGAAGCCGAGGCCGAGCGAGCACCTTCTTCTTAACCCTTTAAGAACTAAAGGAAGTGTTTCCTA
ATATAAGGACAACAATTTCCTTTCTTCTACCAATATGGTAAAAATGACCTTTCATTTGCACTTTTGCAATGATGACTTTT
CATTTTCCCTCCAAAATTGGTTCCCCCACTTTCATTGGTTCTTCCACTTTCTATTTTCTCTTTTTATTTCTCATTCACAC
CTTGCTAAACCCAACAGGTGAGACCATGAAATATTATTATTTTGTAGAGGTATTATTTAATCGATAAATTAATATTTATT
AATTTAAAGAGTGTCCGGCATCGAAAAATTGTTAAGGGATGGAATCTCAAAGAATTTGAAAGAACCCACTTGTGAAAACC
TCTTTCATGAACTTGAGGTCATGATTAATGATCTTGGTTACCGCAATAAAATGGTCGATAATAACCTATTGGATGAGTGA
AATTGATACATGCTCAGATGTCCAGAGTTAAAAACAAATTGTGGATATCATTGGAAAAACAATGTTAATGATAAAGTTGA
AGATGATACAATACTTTTGGAAGCAGTTACGCGTAATAAAACACTTGCATCTAGAACTCTTCAAATTTTTATGGTGCAAT
AAGAAAAGACAACACCGAAACTTTTTTGATGCAATAAGAAAAGTTAGAGATAAGATTTAACTAGATTTAAATTTTAACAA
AAAAATAGAACATAATAGAATCATATTTCACTAAATTTTCTTAGATATATTTGTACTTTTAAAGAATTATTAATTTATAA
TATCAATGGGATCATATATTTATACAGGAGTTTTCTGAAAATATATTATCTTATTATCTTATCAAAATTAGTAATTTTTT
CCACTAGCTCAAATTGAGATCGAAGGAAATTATTATTTTAAAAAATTTATTAATTAATAGACTATTAATTTAGTGAGATT
TTACTGTTGGACTAAATGGTTCCGCCTCGGCCTCTGCTCAAAAGGATACCCATATAGAGTATAGCCAAATCTGAAGTGCA
AAAATTTGAGCGGTCATTTTGGGGTGGGAAGGCTTCTATATTTATAAAATATATATAATTATCATGTTTGATCTGATTAT
TTTGTCTAATATTTATTATTTGTTTATGTTCCGCTTTATGTATTAGAGAAACCTTGTTATTTAATTTGTCTAAAATAGAA
TATTATATTTAGATTTTAAAAGATATATATGTTTGTAACAAATTTTAAAGTGACAGCAAATAAATTATAATCACAAAAAA
TATGAAGAAATATAATTGTATTCAACAAGATTACGGGTACAATTATGTTCCTCCCTTGATTCTCCTCTCATAAGATTTAT
CCATGATTCGAGGGCCGTTAGTGGCGTATTTCTCGAACTAGAATGATTTAGATTTGACCTCTATATGAATATTTCATGAA
TTTGCGAATATTCGAGATCTTAATCTTTAAAAAACCCAAGAGTTTATGGGATATTTGAGATGTCTTTTAAGAGAATTTAG
TATCTTTTATATAGACATAAACTAGACTTTAGGATTGAGTAGCCTCCAAGAATCCTAATTTATTTGAGTTGAACACAATT
TGTAGAGTCCCAGCTTAAATAAAACACATCTTGTAGAGTGCCACAAAATTTCAATGTCTACGATATAATATTATTGTTTT
GAAAGTCTAAGCATAGGGCTTTATCCTAGATATCGTAGGGTACGCACTAAAAGGTTCTCTTTATGAAAATGGGATTTGCT
TTATTTGACATCTCATATATTATATAAACCATGTTAGTTACATGATCCCCTTTATACTATAAGGTAGGTCAAGTCATAAT
TTGAAGTTGAGATGTTGTCTCATGTACATTTTGTCTTTAAATAAACAATTCAAAATACCTTATCCTCTTTTGTCTCTCTG
CCTTTTCCTTCTTTTTTTTTATGCGATATTTGATATTCACATTGAAGTCCGACTAAATTTAGATTCGTGCCGAAAAGTCT
CACATTGATAGGTAAATGGCTCCCTAACAAAGGCGACTTCGTATCCAAAAAAAATCGAACTCGAGATCTCTTGGTTAAGA
ATGAAGGAGTAGTTACCACTTCACCACAGTCCTTGTTGGTATTCTTCCTTCTCCTTAATACTATAGCCAAGTACACATAT
ATATATCATGGCATTGCCTTTTCTTTACAACTTATATATTATATAAAAAAAAAAAATTCCAATTGTCTATTATTTCTTTC
AAAGAAGAAGAAGAAGAAGAAATGGAAGGAGAAATGGATGGTAAAGTTTTTCAGACATGTCAAAAGAGTTTTGTTCAAGT
TCAGAATATATTGGATCAAAATAGGCTGTTAATCAATGAGATTAATCAGAATCATGAGTCCAAAATCCCTGATAATTTGA
ACAGAAATGTTGGTTTAATTAGAGAACTCAACAACAATATCAGAAGAGTTGTTGACCTTTATGCACATCTTTCAGGTTCA
TTCAACAAATCTAATGATGTTTCATCTGAAGGAGATTCCTCTGGAAGACCTACTCACAAAAGGAATAGGCCTCTCTAAAA
CGTCATAGATTGATTTGAAGTCCGATTATCATCAGACAGTTGATTGTAGTTTAGCCTCTTCCTTCCCACTAGTCAACATT
CTAATAATGATATTTGTACCTTCAGATCTAATTGAAACAAGAATTTAATTTTTTTCTTTTATTTTGTCTATATATATTTC
AAAATCAATTGCCTGTTGAGGGGTAATTGTTGTTGTAAACTGTACTGAGGCCAAAGATATTGATTTTCGTAAAAGGGGAT
AGATGTTGTAAGCTTTTTAAACTTTTTCTTTGAGGATTTGTATGTGGAGAACTTAGCAGAATCAAGGAGATGCTCTCAAA
TTCTCTGTAGAAAAAACAGCTTTAAATCCAGATCGTAATTTCATATCAACGTTTATTTATCATATTCTGAATAAAACTTT
CGACTTCAAACTTCGATTGAAAATCTCAAATTCACTTCAATGGTAGAATTTAATTTTAAATTTTCTATAATTTAAAAGTT
AGCCCCATAATTTTAGATTTTGAAACAAAAAAAAAAACTCATCTTTATTACAAAAAATAATAATTAGCCAACCCACTTTC
CCCTTTTCATAAAAAAAAAAACATCCTAAAGTCAGTTGGTGTTACGGCGAAGAATCTTTTGTTATAATTAATTTAGGTAG
AATTGAGGGAATTTTTAATACTCTCTTTTATTCAATTTTTTAAACTGATTTTGACTTGTTATAAAATTTAAGAAAGTAAA
AAAAAAAATTAATCTTATAATTCTTAAATATATCACGTGAAAAGTTGAAATTAAAAAGTTATAAGAAATTTTTTTTTTTA
ATGAACAAAAAATAGAAAATAAGATAAACAAATTAAAATATAAAAGTAATTTGTACAAATTTTGAGTTTTTAAGATGATG
AAAAAAAGTATAATTTCTTTGCAAAACTTACGACCAAATATAATTTCAATTTCAAATTAATATAATCCAGATTAATAATT
TCAAGTTCACGTCCAAACACTTACTAACTCTTTTTTATTTCCCAATCACAGAGCACTACAAGATGAGAATCTAAATAAGA
AATGATGTGGCTTTTTGACAAAAAAAATTTAGTAAAACTTTGCCCCATTTGTTTATGTTTATTGTTGTTCCATCCAATGA
GAATATCTTGGAGAGCATTGATAGGGAAAGATATAGATAGTAAATTCTATGGATGTAAATAATTTAATTCATAAATAAAT
AAAAAGCAGTTTGGAAGTTAGTTTAAAGTCCAAATAAATATATGTGTGAACAAGTGACTCTCCTTTAAGATGCAACTTAA
CTTCTATGTGCTTATCCCCAACTCAAAGTTTCTTTCTAGTTACCTTTTATTTGCTTTCCTTCATCAAAGTATATCCAATA
ATGTATTCACAGGTTCCATAAAATTTAGTATTGAATTTTTTTTAAATATGTCGTCGAATTTTTTAAAATGATTTTGTCAT
GTCATCCATTAATAGTTAGGATTATTTGTATCATCATCATCATCATAACATAGTCGGTTCATTCATGCTACGTACTAACT
ACTAACGGACCTCTACTATTACTAGAATTTGTTAACGACATTATCTTAGCTCTTCATTACTTCTCAGCCCTCACTCCCTT
TCATGAGTCATTTCATTAAATTTAATATCATATTTAAATCTTTTCTCAATGGCTTATAATTAGAGTTGTCAATATGGATT
GGCCCATCCCATCCGAGCTAACCATATAAGCTTTGAAATTTGACGAGTCAAGCTGGGCTAGCCCATTTTTTGTGTGGACC
AGAAAATGATCGGTCCAGCCCGCAAGTACGTGAGCTACGGGCTTTGCCGGATCAGCCCTCTTTTCTTAAAAGTATATTTT
TTATAATTTTAAATTATAATTTAAAAATATTATCATAGATATCGACAAGACAATATTACATGGTGTTAATGTTACTACTT
GTTAATCAAATACACAAATAAAATTATCTTTATAATATTTATTAAGTTTGATTTCAAGTAAAAGCATAAATAGTTAAATA
TAAATATTAACCTAATTATTTTCCAATGATCTTAATAAAACACAAAAAAATATGACAATATTCCATAGGTTATGGCCTAT
GTAGTGATTCGCTAAAAATTTTAGGGAATTTTTATTTTATGTAGTACATATTTTATAAACATAATTTGTATTTAAATTGT
AATATTTCAAACTTTAAACAAATTTTGAATTTAGAGTCTTGTTATTTTTAATACTCTATTTTATTTGACCCACGGGCCGG
CCCTATTTATATTTCTCAAGCCCCACAAATCGACAGACTTATTCAGGCCGGGCTAAAAAGTTGTTTTCTTAAATAGACTC
CAAAAATCGTAGCCCAATCCTATCAAATCACGAGTTAGGCCATATCGGCTCATCATGTCTAGCCCATATTGATGACTCTG
CTTATAACATGTGACTCTCATGAATAATGAAATTAAGGGGAAACTAAGCATATGCCCCATAAAAGCATAGTAATTACAGA
TTTATACCCCTTTATATTTATGCTCCCTCACTAATTACAAAAAAATGCTCCATTTCTTTGTAGTTTTAGTTATTTAACTC
CTTTTTAATTCTTTTGCTTTTTATTTCTTTGATTTTTTTTAAAAAAAAAATATTTTATTATTTTTTACACCATAATTTGA
TTAATACCCAATGTTTATTTTATATACTTCCTTTCTTCTTTTATTTTCTTTTTTCTTATTTATTTCTTTATTCGTTTATT
TTTTTCTCTACTCTTTTTAATCTCGTGTCTTTTTTTTTTATGCATTTTTTTTCATTTATTTTTTTCAAATTATTTTATTC
TTTATTCTTACACTATAATCAAATTATACTAAAAATTTATTTTATATACTCTCTATCTTTTTTTCTCATTATTACTTTAT
TCGTTTATTATCTCTATTTCTTTCTTTTTCTTTTAATTTTCTCATTTTTCCTTTTTTTTTTTTCTCCTTTATCGGTTTCT
TTTATATTTTTTCATATTTTTTGTTTTTTTTCTTTATTTTATATTCCTTTTCTTTTCTGTTCTCCTCTTCTTCTTTTTTC
TAATTATTTCTTTATTTTTAAAATATTTTTCTTCCTTTCTCATTCATTTTTTTCTCAAAGCATAATATTCTTTATTTTTT
CACTACGATTTAATTTCATGTTTTTGGTCATTCTTTATTTTATTTTATTTTTATTTTTTCATTTAGTTATTTTTCTTTCC
ATTTTTTCTTTCTGATTTTTTTTCATCTGATTCAGTCTGTAATGACACTTTACAATATATCTATATACTTTCATGGTATC
ATGGACGTATGGTTCAATACTTTACCGAGATGTCACTGTCACACCCCGAGGCTACCCCTTGACGTAAAACAGAACCTAGG
ATCATGAATGACCCCAAGCTAATTCTGTGTCTGGCATATATCAAGCATACTGAGAATCACTGAATAAAACATGTACTATG
CGGAAGCTAAAACATGGATAACTGAAAGTGGGGAATACCCAACTAGCCTGAATGTATAAAATATACTAAGAGTTTAATAA
CAACCGAAAGAATGTCTGAAAAACCTCTAACTAAGTTGAGTTGTTGGGACATGGCCCTAACTAAATCTACCAATATTGAA
AACTGAAAGTAAAGACTAAAATGAAAGGATGTCTATTGTCCTCAGAAAATGAGGACTCACCACTGAAGCTGCTGAATGCG
GACTGAGAATCGATCTAAGCGTGATCTGGATGCTGAGTACATGAACCTACATCATGAAAAGATGTAGCGCAGAGTATGCA
TTAGTATTTGAAATGTACTGAGCATGCAGGATATAGATAATAAGCTGAACAAATATATAAGCTGAATAAAGCATAACTGA
GCAAGAATGTAAATACTGAAACATAACTAAAAAAGCTATGTTGAATGCAATGACCAAGTACTAATCATGAAAATAACATT
ATTAACTGAATGTTGAAGTATATACTGGAAACCTGGTCAAATGAACTAAGAGTCTGACTGTTTGAGCTACTATTAACGGA
CATAAACCACGTGAGCTAAACGTGAAGTCCGATGTATACGGCTCATCGAGAGGACCCAATATACCTTGTCAAGGATATAA
AGGCATGTCTGACGTGATCACTAAATCTGATGCCCAACAGAGGGGACTTATAATCCTAAGAGGGCACGTACTTCTGGGAC
TATGAGGGTACGCTGAACCCTAGTCCAACTCGGTACTAATTAAGTCTACTCCCAACTGAATATGTATATGACTGAAATGT
GACTAAAATACTGAATAGCTCAAAATACTGACGAACCCTAGTCCAACTCGGTACTAAGTCTATTCCCAACTGAATATGTA
AATGACTGAAATGTGACTAAAATACTGAATAGCTCAAAATACTGACATGCAATCTGAGAATGTAACATTTATATACTGAT
AATGTGGCATTCAAAATTTGGAGCATGATTATTTGTTTAACTGACCTAGCAAGTGTAATTCATGGTGAAAAAACCCCCAA
GTTAGGGAGGATGATCATGAATTGGTCTAGGATTAGGATTTGGTTATAATTCAAGTGTTAATAGGCTATTGTTTATTGAT
TGTTGAATATTTTTGTTGTATTAGACCAAGAACAAGACAAGGCACTTCAAAAGGGAAAAGCTCAAATTTTTTTAGAGTCC
CAAGAGGCTTGATTCGAGTTAGGTAATGATTGTATGTTTCTGATTTATGTATGTATGCATGTCTACTACTTTATAGTATC
ATTTGCACAATACATGTTAGGAAAAACGTTAAAAAGCATATGGAATAATATCATATTCATAATCTCTTATAATGGACCTG
TTACGTGACTTGTGGCTTTCAAGTGGTAGTGTTCATTGTATTTGTAATTGTGCATGCTTATTTGTAATTATTGATTCTCT
TGGGTACCATGTCTGGTATTTGATATCCCATGGTTGGATCAGACACCATGTCTGGTATAAACTAATGGTTGGCTCGGATA
CCACGTCCGGTACGAAAATATCTTTATATGATTGACTCGGGTACCACACCGGTACACTTACTAAGGATGGCTTGGGTACC
ACACCGGTACACTAACATATTGAGTTTGGGATTCATCATAGGACTAGGTATGTGTTTATGGTTCCATCAGCGGACTATGA
TTTGCATTTGTGATCATGTGGGACGCGACATGCATACATGTATTTGTTGTTTCATTATATGTGGCTGGGAGTCCATATGT
ATTGATAATTGTTATTTGTTGTTATGTGTTACTGTATTGTGGTAATATGTTATATTCATATCTTGGACTTATTGTGTGAT
CTTATCAGTACATTGTGATTTATGTACTGATACTGCACACATTCTTTTTTTTTATTGAGTACAGGGCATCTCTCAGCAGC
GGATTCAAGACCTCAGTTAAGAGACATTTGACTTCTAATCAAACGGCGAGCTATTCTTCTAGGCTGTCGTGAATTCCTCT
GTTTTTCTTGTCCATCTTTTTTTACTAAAACATTCTTAGACTATTGTTTACTATGTTAAGTTTTGGGCTTGCATCTCCTT
CATTTTAGACATTAGAGTTTTGATACAACGACTTTTAGTTCTTAGGGTTTATTTCCGTTCAAATATTTGATTATTGGATT
GACTTTATGGGAGCTCAATTCTTTAATTGTTGAATGGTTTGATCATTGATTGAGTTTATGTGGCCCCAATCTTTAGTTGT
TTGAAATTGCTTTTCTTACTTCTATATAATGAACATGTTTTAAATCAATGGAGTGTTGAGTTTAGTTGGGGTTAGTTGTT
GGTTCTTTCATCAGGTGATTTAGTGTGGGCGTCACCTACGACGGTCTGAATCGTGACAAAAAAAAGGAAAACAAGGAAAG
ATCAATTTATTTATTCTATTTTATTTTTGTGATTGAATCTTAATTTTGTTTATCGTCTTTTATGTACTGTTTTTTGTTAA
TTTACTTGATTTTGTATAGATATTATAAAAATATTATTGCTCTACCTGATAAATGAATAAATATTATTGTATTTTGTAAT
ATTGAATTATATTTTGTATATATAGAAATTTTGCCTTTTAAAGCTATTCTTTTTGGTGACTTCTTGCTCTAATAAGCATG
CTTCTCTCCCTTTTATCAAGACACATATTCAAGACTTTTAAGTAGTAAAGATGAAAGATGTGTTCACTATTTAATTGTTA
TTATGAATATAAATAAATATTCTTAAAAATCAATTTTATATAAATCAAATAAAAAAAAGTGAATATTTTTCCCTCCGCAA
CCTTCAATAAAATATGTTTTTGCAAATGCGGTTTAGGTTCGAGAACAACTACTTTTCTGAAGTATGATAATGTATTGAAA
AATCATTGCCCCAAAAGCTTCAAAGTTTTTGAGTTGATTCATTAATAAAATTATGCTAAATTTCAATCATTCAAAAAGTT
TATTTTTTTGGGGGTGTTTGTTCAAGAAAAACATCATTGAATAACCTGAAATTTTACAGGCTTTCTAGGTGGACCCTTGA
AGAATAAAATGACACCTTAATTTCATATGTGAGGAAATAGAAAACACTCGCTCAGCTCCATATATATATTATTCTTATTA
AAAATAAATATTTCTTAATATTTGTCATTTCATAAAATTAATACATAAATAATACTATTTTTTTTATTTTTTTCTTAAGA
GTTATTAGTCTTGAAAGTATGAATTTGACCAACATAGAAAAACTAAATAATTAATTAATTTCTCATAATTAATCAAAATA
AATAAATTTTTGTTCATTTATTGAAAACTTAACTTCAAGAGATCACTAAATAAAGTAGAATGATAAATTTACTTAGTTCC
TTAAAAGACGTAAAATTTTAAATAGTGACATATAAATAGAAACGGAGGAAGTATGAACATAGGCGATGCACTCGAAATGA
CTCAACTCTTTTATGGGTGTTATTATAATTATAATATCTTACTTCATTCTTTTTATTATTTTACAAGTATTTAAACATGT
GGCACATGAATCATATCTTATCTTATTCCCTTATATAAGGGGTGCGTTTGTTACGAAGGAAAATGTTTTCCTAGAAAATA
TTTTTTTGAAAAATAAGTAGATTTTTTACTCATTTTTCTCATGTTTGGTTGGTGAATAGAAAATATTTTAGTATTTGATT
TTTGAATGAGAAATATCTTTTATTTTTACTAGAGTAGAAAATAATTTTTGAAATTAAAAATATTTTTTTGTGGGTGGGGG
TGGGGTGGGGGAATGGNNNNNNNNNNNNNNNNNNNNNNNNNNNNNNNNNNNNNNNNNNNNNNNNNNNNNNNNNNNNNNNN
NNNNNNNNNNNNNNNNNNNNNNNNNNNNNNNNNNNNNNNNNNNNNNNNNNNNNNNNNNNNNNNNNNNNNNNNNNNNNNNN
NNNNNNNNNNNNNNNNNNNNNNNNNNNNNNNNNNNNNNNNNNNNNNNNNNNNNNNNNNNNNNNNNNNNNNNNNNNNNNNN
NNNNNNNNNNNNNNNNNNNNNNNNNNNNAGAGGGGGTGGGTACGGGGGATTCGAGGGTAGGATGAAAAAATGAAATTTTG
AAGTTGAATTTTTTTTTAAAAAAATAAACTTAATTTTTTTTTTGGGGTTGGGGGACTGGTAGGGGGTTGGGTGGGTTGGG
GGGGCTAGTCGGGAGCTGGGTGAGTGGGGGGGTCGAGAATAGGGGTAAAAAAATAAATTTTTGAAGTTGAAAATATTTTT
AAAAACAAACTTAATTTTTTTTTAGGGGGTTGGGGGTTGGTAGAGGGGGTGGGTGGGTGGGTCGAGGGTAGTTATGAAAA
CAATGAAATTTTAAAGTTGAAAATATTTTTTAAAAATAAACTTAATTTTTTTTTGAAGGGGGTGGGGGCTGGTAGGGGAT
GGGTTGGGTGGGTGGGAGGTCGATGGTAGGGGTGAAAATATGAAATTTTGAAGTTGAAAATATTTTTTAAAAATAAACTT
AAATTTTTTTTTTAAGGGGGTGGGGGGCTGGGTGAGAGGGTAGGGGTAAAAAAAATAAAAAAATGAAATTAGAAATTTCT
TTTAAAAATGACTTTTTAATATATTTTTCTCTTGGGGGAGTGGTAGGGGGCTGGGATAAAAAAATTGAAGTTAAAAACAT
TTTTTATAAACAAGCTTTAAATTTTTTTGGGGTTGGGGGTGATTGGGGGGCTGATTTGAGGGTAGAGACAAAATACATTG
ATTTTTCAAAAAAATAATAATTATAATTTGAAGTTGGAAGACAGTTTTGGAAAATATTTTCTTTAAATTTTGAAGGAAAG
TCATTTTTCTTAAATTTAAGAAAAATGAATTGTTTTGAAAAATATTTTTCAAAATATTTAGCGCAATCAAAACATGAGAA
AATTGAAAAACATTTTTCGAATGATGTTTTTCTTCATACCAAACACAACCATAAAGGGAATTTCACCTGTCTGTTTCATC
GTCTACAAGAGCCACACTTGCGCAATTTTAGCTACCTGTTTCATCCTGCACCCTGCCTTCCATGTCTTCTTTTGCCACAT
TATCCATGTCTTCTTTTGCCACAGTTGTAAGACTGTTGTATTATGTGGACTCTCCAAACACTTCCACCTCTTACTATTCC
ATGTCTTTTTTTGCCCTTCTCCCATTTGGATTTTCCCTAGTTTCACCGCCTCGCTGCGCTGCTTTGCCCCTTCCCATTAC
AGATTGTTCTGTTGGATTTCCGTAGCTTTTAAAAAACCAAATTGAAGATTCATGTGCTTGACTTCTTCGTAGTTGTGCCT
ACAAATTGGTTCGTTTTCGCTGAGTGCTTAGATTTGCTGTTAGTTTCTAATGGAAATCGTTGTATCGATTAGCTTCCCAC
AACTTTAGATGTCTATCTGTCTACCTTATGGGTGATGAATTGAAGTTACAAATACCTCATTTTCTTTTGGTTCAACTTAA
ATATGTTTGAACATGATCAATTATGGCTAGATTGAATATTCCCTTAACATTGCTGAAAGTTGAAGATTTGTAAATTAAAA
ATACACTTTCTGCTCAATTTAAATGGGATGATACAGCTTAGCTAAACAAATAGAACACTTTAGCTCACTCATCTCTCGCC
TTTTTCCAGCTTCCGCCATGATCGAAGTCGGGTAATTCTATAAAAAATATTATTAATTATTATTAATTATTTTTTACTTA
TGACCCAAGTTTACTTGTAATCCAAATAATACCATAAATAATATTTAATAAAAAATAGACTTCGTCTGTACATTGGTTAC
TTGATGGACGTATCAGATTAAGTCATAACCTCTATAAATTGGTCATTCCTCCCATTAGGGTTCTCTACAATAATTCAATC
GCTGACGGTTGTAGTAACATAGAGTTAGGGTAAAGAGGTATGCATTATAACGTTTTTTTTTGTTTTTGTTTTTGTTTTAC
CGCATCAGAAACTTTATGCAAATTATGAAAAATAAAGGAACTTCATTTTAATATTCGTGTATTGTTTGGACAAATATTAA
ATTGGGTTGGTTTAGTTAGATATAGACTGACCTCCTTCAGAAGAATTAACGGTAACAATATTTAATGGTATGATTTGTCT
TTTAAATAGGTGCACAAATTCTGAAAATCTTAATATTTTCATAATACAATAATTATGTTTATTTTAGATTGTGCAATAAC
TTAAAGTGGTCGTTATACTAAGCAATAAATAATATGTGTGTATTTTGTGTAAAATAGTTTGTTAGTCATCAAAGTGGTCA
AACTAGATAAATTAACATCTACACATGTAATATTTATGATCACTTGATGCATGTATTATGTTTCTATAGTTTCTTAGTCA
CCAAAGTGACCAAACTAAAATGTTTAAAATTATTCACATGCACAAATTTTTATGAGATTATGTATGCATTTGTATTCATA
TAACTTGTTAGTCACCAAAGTGGTCAATAGTATGATTAAGAAAAACATGCATTCATAATATTGTCATTTATCTATGAAAG
TTAATTAAATGCTTATATTGAAAAATAAATAGATAAATTGACATTCACTATTGATAGAACTTAAGAATTTACCCAAATGT
GAATCAATCATTCTATGAATAGTGAAAAATATGAGGTGAATTAATTTTTTAGTCAAACATATATTGTAAATCTAAAAATG
TCGTATATGGTTGATTAAAAATATTCAATTACCTATTAAAGATAAAATTGACATTTAAATTATGATAGTGTGTCATAGTA
TCTACCCAAAGGAGAATTACGATATATTTTTATCGCTTTACTGAATTCACATTATTTTCTGATTTGTGAGCATGCATATC
TATTTTGCAGTTATTCCTCTTCATTTGCATGCTTCGTCTGTTAATGTGTTCAATGGACTGAACTTCTCTAAATGGCATGA
ACAAGTACAGTTCCACTTAGGTGTGATGGATCTTGACTTGGCTCTGCTGAATGACAAACTTACTGCCATTACTGATAAGA
ACAGTGAAGATAAGAAGTCTTTTCATAAATCATGAGAGCGCTCTAACAAATTGAGTCTTATGTTCATGTGAATGACTGTT
GCTAACAACATTAAGAGTACTATTCCACAAACAGAAAGTGCCAGGGAATATTTGAAGTTTGTGGAAGAATGTTTTCGTTC
TGCTGATAAGTCTCTCGCTGGTACACTAATGGCTGAACTCACGACCATGAAGTTTGATGGGTCGTGTAGTATGCAAAATC
ATATCATCGAGATGACTAACATTGCAACAAGTCTTCAGACCTTTGGGATGAAAGTGGATGACACCTTCTTGGTTCATTCT
GAACTCATTGCCTCTTGAGTATGGACCATTCCAAATTAACTATAACACTATTAAGGATAAATGGAATGTTAGTGAATTGT
CCAGTATGCTTACTCAAGAGGAGTCAAGACTTAAGAAATAAGGAGGTCATTCCATTAACCTCATGGGTCAAGGAGCTGGT
AAATGACTTAAAGTGAATGCCAACAAGTTTAAGAAAAAGAAAGCACCTGCTAAAGCTCCACAGGATGCTCAAAAGGAACT
CAAGGCTGATGTGTGTCGTTTCTGTAAAAAGGACACTATCAGAAAGATTGCCTGGAACGTAAATCTTGATTTGAAAAAAA
TGTAACATTTAGTGCTTTTGTATGTTTCGAATCAAATTTAGTAGAAGTTCCTAATAATACTTGGTGGCTTGATTCTGGTG
CAACTACTCATGTATCCACTATGTTGCAGGGATTCACTACGATCTAAATAAGTATTTCATGTTCATGGGAAATCGCATGA
AGGATAAAATTGAAGGCATAGGGACTTATCGATTGATTTTGGAGACTGGACATCACCTTGATCTATTATAGACTCTTTAA
GTTCCTTCAGTTTCTAGGAATTTGATTTCTCTTTCAAGACTTGATGTTTTTTATTTTGATTTTAAGTTTGGACATGGATG
TTTCAATTTATATAAGAAAACTGTTTTTTATGGTTCTGGTGTTCTTATTGATGATTTATATAGATTGAAACTCGATAATA
ATTTTTTTGAATTCCTACTTACTATTCATCAAAATGTTGGAATTAAACGTAGTTCACTAAATGAAAGTTCTGCTTATTTG
TGGCATAAACGTTTGGGTCATGTATCCAAAGAATGATTAAAGATATTAGTAAAGAATGAAATTCTTTCGAATTTAAATTT
TGCTGATCTTGATATATGTTTGGATTGCATTAAAGGAAAGCAAACCAACCATACCAAGAAAGGTGCCACAATGAGCACTC
AACTTCTTGAAATTATACACACTGATATTTGCGGACCCTCTGATGTTCCATCTTTAGGTGGAGACAAATATTTTATCACC
TTTATCGATGATTTTTCACGTTATGAATTTATCTATTTGTTGAAAGAAAAATCTCAAGCAGCGGACGCTCTCAAAGTTTA
CGTTAATGAGGTTGAAAGACAATTAGATAGAAAAGTGAAAATCATTAGGTCAGATAGAGGTGGTGAATATTATGGAAAGT
ATAACGAATCAGGACAATATCCATGTCCATTTGCAAAATTTCTTGAAAAACATGGCATATGTGCACAGTATACTATGCCA
GGAACACCTCAACAAAATGATGTTGCAGAAAGGCGTAATCGAACACTTATGGATATGGTTAGGAGTATGATGAGTAATTT
CTCATTACCCAAATCATTGTGGATGTATGTTGTTAAAACCGTTGTATATTTATTAAACAGGATTCCTAGTAAGGCAGTTC
CAAAGACCCCTTTTGAATTGTGGACGGGAAGGAAGCCTAGTTTAAGACACCTGCATGTTTGGGTTGTCAAGTGGATGCTA
AAGTTTATAATCCACATGAAAAGAAATTAGATTCTCGAATGGTAAGTGGTTACTTTATTGGCTATTCAGAGAAATCTAAA
GGGTATAGGTTTTATTGTCCAAATCATAGTTCGAGAATTGTTGAAGTCGGTAATGCAAAATTCATTGAGAATGGTGAAGT
TAGTGAGAATGTTGAACGACAAAGTGTGGAAATCAATAAGGTAATGGTAAATATTCCATTGCCCATGAATGTACCTACTT
CCACACCAATAACAAATGTTGTTTCTCTTATTGAAGAACACTTTAACAATGTTGAACAATATTTGGGTGAAACACTTCAA
GAAGGAACTAACTCACAAGTATCTGACGCAAATGAACCACAAACAGTGCCATTAAGAAAATCTCAAGAGAAAGAAAATCA
GCCATTTCAGATGATTATGCGATTTATTTGCAAGAGTCATATTTTGACATTGGAATTAATAAAGATCTGGTTTCATTTTC
ACATGCCATAGAAAGCACTGAGTCTGATAAATGGATTGATGCCATGAATGAAGAGTTAAAATCCATGAAATACAACAAAG
TCTGGGATCTTCAATTACCAGAAAGTTCTAAAAGAATCGGGTGTAGATGGGTCTTCAAGACCAAACACGATTCTAATGGT
AATATTGAACGATATAAAGCCAGACTTGTTGCCAAGGGATACACCGGTCTCAAAGAAAGACTCATTAAGAATTGTTTTGG
CTTTGGTAGCTTATTATGATTTAGAGTTACATCAAATGGATGTGAAACCTGCCTTTCTTAATGGAGACCTCGATGAGGTT
GTTTATATGAGCCAACCGGAGGATTACAAAATTAAAGGAAAAGATCAAATGGTGCGTAAGCTAAAAAAGTCAATATATGG
ACTCAAACAAGTCTCACGACAATGGTATATAAAGTTTAATGATAACATAACATCTTTTGGATTTAAGGAAATTACCGTTG
ATCGGTGCATATACCAAAAGATCAGTGGGAGTAAGTTTATATATTTAGTCTTGCATGTTGATGACATTTTACTTGCTGCT
GATGATTTAGGCATATTGCGTGAGACAAAAGACTTTCTCTCTATGAACTTTGAAATGAAAGATATGGATGAGGCATCCTA
TGTGATAGGGACAGAAATATTCTGTGATAGATCACAAGGATTATTGAGACTGTCTCAAAAAGGCTATATCGAAAGAGTTC
TAGAAAGATTTAACATGAACAATTGTTCAGTAGGAATAGTTCCTATTCAAAAAGGGGACAAATTTAATCTCATGCAATTC
CCAAAGAATGATGTAGAACGAAAAGAAATGGAAACAATTCCTTACTCTTCTATTGTTGGAAGTTTGATGTATGTTCAAAC
TTGCACAAGATCGGATATTAATTTTGCGATTGGAATGCTAGGAAGATCAAAGTAACCCTGGAATTGATCACTGAAAAGCT
GCAAAGAAAGTTTTAAGGTACCTGAAAGGAACGAAGGATTACATGCTCATGTATAGGAGATCCAATCACTTAGAAGTGAC
TGGATACTCGAATTTAGATTTTGCTGGATGTGTTGACACTAGAAAGTTCACATTTGGTTACTTGTTCCTATTAGCTGAAG
GAGCAATATCGTGGAAGAGTGCTAAGCAATCTGTCATTGCTATATCCACAATGGAAACAAAATTTGTGGCATGTTATGAA
GCCACAATTCATGCATTATGACTGCAAAACTTCATTTCAGGACTTGGGGTTGTCGACACCATTACCAAGCCACTGAAAAT
TTATTGTGATAATACTGCAACAGTATTCTTCTCGAAAAACGATAAGTACTCCAAAGGTCCCAAACATATGGAATTAAAGT
ACTTTACTGTCAAGGAAGAAGTTCAGAAACAAAGAGTGTTACTTGAGAATATTAGAACTGATCTCATGATTGCAGATCCG
TTAACAAAAGGCTTACAACCAAAGGCATTTAAAGAACATGTTCAAATAATGGGTCTTGGTTTGTACTTATGATTGATACA
TTTATGATGTTTTTACACTCTGAGCTCAAATTATGTGTTTCTGATATACATTAATGAATTTCTTGTTTCTCTTAATGGTG
TATACATTATTGTTTTGAGATATTACAAGATAAGTCTCTATGAGACATTATTGTGGACTGTAATGTTATATGTTTTTATA
GCTTATGAACCTAGTATGATGAGTTGCTAATGTAGTAGTATATGGAAGGAAGTATGTAGCTTAAAAATTTATGTACAACC
GCCATAACTCGCATTAGTAGTTTATTATATTGTGGTATGTATGATGGACATCATAGAAGAGATTTATTTTATGCGCGACT
AATGTTTATGAAATATTAATGTTATATGGTCATTGGGCCAAGTGGGAGAATGTAAGAATTATTATTAATTATATTTTACT
TATGGCCCAAGTTTACTTGTAACCCAAGTAATACCATAAATAATATTTAATAAGGAATAGATCTCGTCCGTACATTGGTT
ACTTGATGGACGTACCAAATTAAGTCATAACCTCTATAATTGATCCTCCCTCCACCCATTAGAGTTATCACGTATTCTCT
ACAATAATTTCATCACTGACGGTTGTGGTAACATAAAGTTAGGGTAAGGAGGTAGAAACCAATTTACGCCTAATGCTTTC
ACTTCTCTATATGATTATGTCTTCCGCATCAGGTATGTGTCCCTAATGATTTCTATGTAAGATTATCGTGTTCAAGATCC
TGATATTATGTATTAAAATATTTGATCTAACAAATTCAGCAAAAAAAAACACCTCTCTTTGTTTATTTAAATTTTCCGTG
ACATTCTTCCTTGAGTTTTTGTAGTATTAATGTTTCAGTACTGTGCTTATCTTTCAAGAAAGTCCAACTATTTCAAAATT
CAATTCTACTTCTTCCTCCAGTGCACCTATATTTATTTTGATCAAAAGATGTTCTCTTCATTTCGTTTGCCATAACTACT
GTTACCTGTAACAAAAATTGATGCTTTTTTTCCCATTTTTTTTTATATGCATTGCACAAAAGATACGTAACAAATGCTTT
CTATGACAGAATATAAAATACAGTATATTGCAAATGAACTGCTCCCCTATGTATTTTTTTGAAATTGGATTGGTACAACT
GGATATTTGTATAACAATAACATACTCTGCGTAATCGAGGTTTGAGGCAGACGGTGTGTACGCAGCCTTATCTCTACCTT
AGGAAGGTAGAGAGGCTGGACGCACATAGATCTTTCTACTTACTAATTCCATTACTAATGTAGAGTATTGTTGCTGCCTA
ATATTCAGGAGTAACAAATTGGATGATCAACAATCAAACAAACGTGATAAGAAATGTGCTGACAGACATACTAGACGCCG
TGAGTTGTATAGATTTAGCTGAAAAGAATGCAATGTTCCAACAACAACAAGTGAGAGACCAAATGCTTCAAAGTTGTCCT
CTCCCAAGTTACAACTCCTACAATCTATCTGTCCTTCCGCTGTCAAACATCTGCTCTGCACCCAAAACAGGTTGGTGAAT
CAACTCTAGAATTTGTTACCCTTTAAATATTGTGCACACATAACTATTGCTCTCTGTGCCTGAATTTTTACTTGAAACTA
AATGTTTCCAATATTCTGTGAAAATTTTACACGATATATATCTGCTTTCTCTATTCCCCGCTTCTGCCAAGGGAAATCCT
CCTTCCATCTATGAGAAAGGTGATGTAATCTATAGGATTAATTAATTTTCATACATATATATCCTACTCTTATGTTACGT
TCAAAGTTTAGTCAAAATAATTGGGCCTTTGATGTAGCCTATAAAACGACTAATTAATATTCATACATACTCTACTCCAA
TGTTAGGTTCAACTAAGGACCAACAAAGTACAGCTAAGACGGTCGTTACTCAAGGTACATATGTGTTAATTTCATGCATT
CACTAATTAATGTTCATTACATATACCTTTCTGTGTTGTCTTTCTTGCATTCCTTACCCCTTTTAATATACCTAGCTCAG
AAAACAACTGCTCTAAATATTAAACTATGTACCATTAAAAAATGTTTGAAACTGTAAATTCTCTTCTGCAAAAAAAATTC
AATATGAGCCTCCTAGATTTTGTTAAGATCATTTCACAGACTGCCAATTAAGTTGCGTCATCTTTATTTAACAAATGATG
AAAAATCTCAAACATACAATAATCTTTTTGGTGTAAATTATAATGATACAGACTTAGCCCAAAGAAATCGTGGTATCTAC
ACAGTCAGAGTTCAAAGTCGAATGTACCATCGGATAGATAATTTATATTCCAGTGGCAACAAGGCAAAAAACTTGCAGCT
CTATTTTTACGATGAAGAAAATGAGTTGACAAATAGAATGGCAGAGTCGATGAATCTATAGTGCAAGAGCTTATGGATAT
CTTACAAATTAACCCATATTCTTTTTTTGTTCGGTCTTTGATACATATTCCTCAGTTATATGACTTTCATATTGCACTCA
AATGCGACTCTAGTTTAGATCAACAACTCTATAACTTGCCTACTTCATCAGAAATTGCTGCGATATGGGTTGAAGAAAAT
TACAATACCGTCAGTCATGCACCACATATTCAAATTTATACTCACTCCAATAAAACACAAATAGTCAATTATTATTATGG
ATGTTATGACGCACTGCAGTATCCTTTGTTGTTTCCACATGTTCAGAATGGATGGAATTGCGGTATTAATTAAAAAAACT
CACAAGCCGATAAATGTTCCTTCAAGATATATTGGTCAGTGTGAACAATTGTCAAGCATACAAAATCATTGTTCTCTCGA
TTCATATCTTCACATGGAAGCTCAGGCTCTAGAAAAAGGTACCGTTTCTGTTCGTGAATATTATTGTTATAAAATCCAAA
CAGTGGCGGATCCAGGACTTAGAGTCCGTGGGTGCCAAATAGACTTATCGATTAAATTAATTTTATATTTGATTAAATTA
TTCGTCTTTTCGATATATATCATAAATCAATCAATAAAATATAAATAATAAGATATTACAAATCCACACTCCACACTAAA
AGCATGAAGTTAACAAATTTAAAACTTTCAATAATATTACTAATATTATAAATATTCATCATTCATATACAATTGTCCTC
GACGAGTTTTCATATTCTGAAAACGATCGATAATGACATAATTACTAACATTTATAAATACATCACGCTCTATGTAACAC
ACTAGACAATCATTTAAATATTGATTACCAATACTATTCCGCACTTCATTTTTTATGTGTCTCATTGACGAAAATGCTCT
CTCCACAGTTGCCGTAGCTACAGGTAATATCAAAGTCAACTTTAAAAGTAAATAAACAAGTGAATAAGTCTCCGTAAGAT
TTGCTTCAATCAATGCCTTCGCCAAATCATGAATTTCTTGCAAAGTTGGAGAACTTGGGATTACCACTTCGCATATGAAT
AATGAAAGTATTGAGTTGGTAGCTCAAATCTCAAATTTTTCCATCATCAAACTCACTTGGATAACACTTTACTAAAGTCA
TGATTTTACCTTTGTCAAAATTAGAGAAAGAATTGACCGGATTCAAGCTACCCATCCCAAGAAGCAAATCACTACTCACT
ACATCAAAACGGTCATTAAGCTCTTGAAGTTGCACATCAATGACAACAAAAAAGACTTCAACACGCAAGTGGTGCGCATA
ACTAACACCCAAAGACTTACGTTTTGACTTTCCAGGAAAATAAGACTCATCCAACTTGAGAATCAAGATATCATGCACAT
CACAAAATGAGGAAACATCATCCAACAAAGATTCCCATCCATTTTCCCTCATATCTTGCAATCTTTTCTTTGTAATATTA
AGAAACTCCACGGTATTAACAATATCTTGATTTTTTTTTTGTAAAATCTTGCTCAACTCATTTGACATTGCCAACACTTT
TAACATCAAGTGAAGCACAACAATAAATTTAAATATTTTAATCTTTGTCAAAAGATACTTCTCTTGATTTCTATCACTTG
ATGTGGACCCTTCAAGTTCAATCACTTCAAGAACATGAACAATAGATGAGAAAATAACAATAAAGTTATCTAAAGTTTTG
AAATGTGATCCCCAACGAGTATCACCTGGTCTTTGAAGCCCACATTCTTGATGTAATCCTTGGACTTTTTTAACTTCACC
GGATTCAAATAATTGCTCTAACTTTTTTGTCTTGGTGATCACGAAGTAAGTCTCAACGCTTGAAAGATCCTCCAACAACA
TTCAACACATTACTAACATGATCAAAAATGTCTTCAACATCCAAATATTTTTTAGCAATAGCCACTAGTGTTAGTTGCAA
TTGATGAGCAAAACAATTAATGTAATATGCCGATGGACTATCTTTCATAATCAAAGTTTTGAGCCCATTTATCTCTCCTT
TCATATTACTAACTCCATCATAACCTTGTCCACATATTTTGGATGGACTTAGTGAGTGAACGGAAAGCAAAGAATAAATC
GCTTTCTTAAATGAACATGCTGATGTATTACTAACATGGACAAGACCGATAAATCGTTCAACTACTTCACCATTCTTATT
AACAAAACGCAAAACAAGAGTCATTTGTTCTTTGTGAGAGATGTTTTTTGACTCATCAACTAACATACCAAAGTAATCTT
CATTCAAGTCCACAATTATTGCTTTCAATGTTTCTTTTGCACAAGCATTGACAATATCTTTTTGAATTATAGGACAAGTC
AAAGTATCATTTTGTGGGGCATTTTCTAATATCACTTTTCCCACATCCAGATGTTTGTCCCTATGCCACCGCAAAAATCC
TAGAAAGAAGCCTTGATTAATTGAAGATTCACTTTCATTGTGACCTTGAAAAGGTAATCCATATTGCAAAAGAAGTCTTG
ACACATCAATTGAGGCTTCCAAACGCATTCGATACTCATTTTTTAACTTTTGAGAATGCTTATCAATAACAACTTGAATT
GATTGATGATGATTTGACAAATCTAGCATCTTGTTGAAACATTTGTCATGAATACTATTAACATCACCAACATGCTTACA
GAATCTTTCAAGTGTTCTATTCCAACTCCTAAAACCCGTTTTTGTGTAAAACTCACTTGTACTTCCATGGAAAAAATCAT
CTTTGAATAAATAACAACATAGACAATAGACAGAATCTTTCTCCACGCTATACTCCAACCATTTAGAATATGGACCTTCA
AACCAAATTTTACAAAATTGACGCATTCTTTTTCAATTTCAGTTGGAGGATATGAATCCATTTTAGGTTGACAAGACCCT
TTTTTAATATAATGTTTCATCACTTCATCCTTTATTCGAGGGTTATAGTGAGCAATTGGTACTCTTTTTCCTGGATCGAC
TTCAAGTGAATCTAAATTAAGGTCATTTATAAGACTAGAAGGATTGACATTCGTACTAGAACTTGCTTGAGAATGATTAA
ATTTCGCAAGAAACTTCTCCATCTCAATTCACAAAACTAGAACACTTTCCTACAAAAATTAAAATTCAATTCAACTCACA
ATTAATTCAAATTTAATAGGGTAAGTCATAGTTAATTCAAATTAACATGGTTCATATTACACAAACTTACAATCTATAAA
AGGTTGTGGATAAATGGAGAAAACTGAAAACAATAGCACCCAAATGTGGCTTAGCCACTGGACGGAATGCTAAGACGGGT
GGCGGGCGAAAGCAGCAACGACAACAAGTGATTTGGGTTTGAAATGGGGCAATGAAAATTTTGGAGAAGTTGAAACTTGG
AGGAAGAAGTGTTTGGAAATAGTTGAAGAGAAAGAGAACACTTTTATTTGTATTTAATCAAATAAAAGAAAAGTCAAAGG
AGTAATAATGTAATTAATTTAATTTAAGTCAATAACAATTATATATATATATATATATATATATATATATATATATAAAA
TGTGCCAGTTGTTTTTCCTTAAAAAAACGTGCTTGGAGCCTCTTTTTTTTCTTAAAAAATGTCTACAACAAATTTCTCAA
AAAAATAGGTACAAATGGGATTCAAACCCACAACATCAGCCTTCTAAAGTTGCCCTCCTACCGTGGCACCACAACCAGTT
TTGTTCTCTGGGTGACACGCTTTATATATATATATATATATATATATATATATATATATATATACCTATGTATATATAGA
GTTTCCGTTGAAGTTCGGGGGTGGCATGACACCCCCACACCCCTTCATAGATCCGCCCCTGAATCCAAATGTGAAATAAT
GATGAAAACGAAATATTGCACACTGGTAGATTGTTTCAGCAGTACTCAGTGGATGAATATATAAAGCTTGAAAGTCAAGA
GATTAAATTTTGCTTCATTTAATCAGGATTCATATAGGACGGATGTATTACAAGGACTGCTCGATATTGTAAGACTTGGA
GAACGAGATGCATCTGATGTTGGCAAGAGAAGTTTCCTTCCAAGTTCTTTCATAGGTAGACCTCAAGACATGAGACAACG
ATATATGGATGCTATTGCATTAGTACAACATTTTGGCAAGGCCGATTTATTTTTTTACTATGACTTGCAACCCAAGTTGG
CCGGAACATATGTACGCAACAATGAGGCACATATCTAATTAGTCGAGTCTTATCCAAAGTTGAAGAACTTAAACCAGATA
TAGCCAAGCGAAATATCTTTGGCAAAGTCATCGTTTCTATGTACACTGTTGAATTTCAAAAACGAGGTTTGCCACATGCT
CATTTCCTTATAATACTAGCTAATGAATACTCCCTCCGTCCCATTTTATGTGGCACTTTTCACATTTCGAGATTCAAACA
AGTCTATTTTTGACCGTAAGTTTTTCATAGATCCTTTTAAAATTTTGAATTATTAATTATTGTGACTTATAGTACTTTTT
ATGTAGTTTACAAATATATAAATTTCATTTCAAAAAAATTGAAGATACCATACACAAATGTCCAGTCAAAGTTAAACTGT
TTGATTCTCGAAAAACGAAAAGTATCACATAAATTGGGACAGAGGGAGTACAAGTTATTGACTATTGAGGCATATGATGA
AATTATTAGTGTTGAATTACCAGATATTACTACTGACAAGTGTTTACATTCGTTGGTTCTCAAACATATGATGCATGGTC
ATTTGAATCTGACAAATTCGTGTATGAAAAAAAGGGCTACTGCAAATTTAAATATCCAAAGGAAGTGATTCTTACCCTAT
TTATAAAAGACAAAATACAGGAAAAGTAGTGGAAATACGGGGACAATATTTAGATAATTCCTGGGTTGTTCCGTACAATC
CTTTCCTACTTGGTAAATTCAACTGTCACATGAATGTACAAGTGTGCTTCGATATAAAAGTTGTGAAATAATTTTATAAA
TACATCTGATAAAATTGCATTTTTTTTGTGCAAGATAGTGATACAAACAGAGAAATAGATGAAATAAAAGAATTCCAATC
TGCTAGGTGGGCGTGGCGATTATTTGGTTTCTCCATTAGTAAATTGTGTCCAACTATTTGTCATCTCCAGCGAAAGACGA
TGCTAACAAATTTTTTTGAGATGAATAGAACTAACAAAAATGCCCAAGAGCTTAAGTTGTTATACAAAGAATTTCCAGAA
TACTTTGTATGGTCCGCAACAGACAAAATGTGACATTACGGAAGCAACGCTTTGCTATTGGTCACCCAACTGAAGGAGAA
CACTATTATTTAAGACTTGTACTGCTGAATGTGAGGGGACCCAAATCTTATGAAGACCTTCAAACTGTATGTGAGAAATA
TATCGAAAAAATATTATTAAATTGTGTATCTAAATTGTTACATTGAGACCCTATTTATAGACACTACATTAGAATCTTTT
CCAACTAGGATTCCTATTCTTATTCCTATTTTAAGTAGGAAATACTCATTTCTATTCTAACACTCCCCCTCAAGTTGGTG
CATACAAATCATATGTACCTAGCTTGTTACAAATGTAATTAATGCGAGGACCTGTGAGGGACTTGGTGAAGATATTTGCA
AGCTGATCATTTGACTTCATGAATTTTGTAACAATATCTCCTAAGAGTATCTTTTCTCTGACAAAGTGACAGTCAATCTC
AATATGCTTAGTCCTTTCATGAAACACTGGATTTGATGCGATATGAAGAGCCGCTTGATTATCACACACAAGTTCCATCT
GATCAATTTTGCCAAATTTTAGTTCTTCCAGCAACTGTTTGATCCAAACTAGCTCACAAGTTGCTGTCGCCATTGCTCGA
TATTCTAATTCGCACTAGATCGAGCAACCACATTTTGTTTCTTACTCTTCCACGACACCAAATTACCTCCTACTAAAACA
CAATATTCGGATATTGAGCGTATGTCAGAGGGTGATCCTGCCCAATCAACGTCTGTATATCCAATGANNNNNNNNNNNNN
NNNNNNNNNNNNNNNNNNNNNNNNNNNNNNNNNNNNNNNNNNNNNNNNNNNNNNNNNNNNNNNNNNNNNNNNNNNNNNNN
NNNNNNNNNNNNNNNNNNNNNNNNNNNNNNNNNNNNNNNNNNNNNNNNNNNNNNNATACCTTTCATGATTACTAAGTGGC
TCCCCCTGTCCTGGAAGGAGTTTAACATTGGGATCCATAGGAGTGCCAATAGGTCTACATCCCATCATTCATGTATCCTC
AAGAATGTCTTAGGCATACTTGCGTTGAGAAATAACAATACCTGATCTGGACTAAGCAACCTCAATACCTAGAAAATACT
TCAATCTGCCAAGGTCTTTAGTCTGGAAGTTCTTAAAGAGATGTTGCTTCAAATCGGTGATACCATCTTGATCATTATCA
GTGATATCAATATAATTAACGTAAACAACCAAATAGATACATCGACTTGGTGCAGAATGCTGATAGAATTACTGTGTTGA
ACTTCCCAAACCAAGCTCGAGGAGATTGTTTCAGACCATATAGTGACCTAAGAAATCGACATACACGGCTACTAGACTCC
CGCTGAGCAACAAAACCAGGTCCTTTCTCCATATAGACTTCTTCCTCAAGATTACCATGCAAAAAATCATTCTTAATCAT
CTAGGACTAGGGCTGAACGTGGACGGCGATGATAAGTTAGTAGTGGTGGTACTACAGCTAGAGATGTAGTAGTAACCGTA
GATTCCTCAAAGGTTGCCACTGGGAAAACCTGAGGTATGGGTAAGACCATAGATACATCATGTAACACCTCGTATCCAAA
AATAGAGATTTCAGATTTCTGGTGTTACAGGTGGCACTCACGAACACCAACCACGGACCGTAGATGGACTCACGGTCCAT
CCTACAGGTTCGTGGTTCGTGACAGAAAACTTCCCCAGAACTCAGTCAGAAAATTTGGTTAAGTCCCGACTCACGGACAA
ACTCACGGTCCGTATATCAGACCATGGTCCGTGGTCTGTGTCCATGGATAGAGACTTCCCTTACCCAGCCTCTGACACAA
ACTACGGTCGACCAGCACGGACCGTCATTCAATCCACGGTCCGTAGGTCTGACCGTAGATGAGGGTCAGCAGCCAGTTAG
CTGAAAAATATTGATGGGTCAACTTCAGATGGTCATAACTCTTAGCACAAAATGAATTATGTGTACCATGACTTATGGTT
AGATAGATAATTGAATTATCTTTCCAACGCCACCGAGTTTGCTAAATTCTGACCTTCGAGTAAAAAGTTTGCCCGTTTTA
GTGAAGCTCTACCGGGCAGACTCGACCTACGGATCCAATCGACGNNNNNNNNNNNNNNNNNNNNNNNNNNNNNNNNNNNN
NNNNNNNNNNNNNNNNNNNNNNNNNNNNNNNNNNNNNNNNNNNNNNNNNNNNNNNNNNNNNNNNNNNNNNNNNNNNNNNN
NNNNNNNNNNNNNNNNNNNNNNNNNNNNNNNNNNNNNNNNNNNNNNNNNNNNNNNNNNNNNNNNNNNNNNNNNNNNNNNN
NNNNNNNNNNNNNNNNNNNNNNNNNNNNNNNNNNNNNNNNNNNNNNNNNNNNNNNNNNNNNNNNNNNNNNNNNNNNNNNN
NNNNNNNNNNNNNNNNNNNNNNNNNNNNNNNNNNNNNNNNNNNNNNNNNNNNNNNNNNNNNNNNNNNNTGGGTTCCTTTC
GCCCATTAGGTCCCTAGAATTCAGTCAGATTCTTGATTCCATGATTATGAAGAAACCTAGGGTTTTTAGAATTACAGCAG
ATCATCATGAATTAGTTATTTAAATGTTCCAAATCAGATTATCATGTTATTGCTCAGTTTATCGCATGAATTTCAGAACC
CTAGCTATGTATTTCTTTAGTTCTTGAATTACACATGCTAGGTTAGATATTTCAGTATTCAGTTTTACATGCCTCAGTTT
ATGAATGCATCATTATCAGATTAATTGTTGCATTCTCAGTTTGCATGTTCAGTTTCGAGCTATCCAGTATTTACAGAAAC
TCAGTCATAATGTGTTAACCACTTAATCTATTGGGAGTTGCATAATACCAAGTTGGACTAGGGTTTCAGCGTACCCATAT
AGTCCTAGAACTACGAGCCACGTAGGTGTAAGTCCCCTCTGTGGGCAACATCAGTTTAGTGATCACGCCAGTCATGCCTC
TATACCTTTGGCCGGGTATATTGGGTCCTCTCGATGGGGAGTATACATCGGACTCCACATTTAGCTCATGTGGTTTTATG
TCGGTTATTAGTAGCTCCCACAGTGCAGTCAGACTCTATTGCATTGACCATATTTCAGTACAGTCAGTATTCAGTTTCAA
CATGTTATAAATTTGGTCATTGCATCAGTTAACTCAGTATTATGTATTTTCAGTATCTATATCATGTTCAAATTATTTCA
TTGCTTAATTGCTTTGTTCAGTTATATGTTATTTCAGCTTTACTCTATCCTGCATGCTCAGTACCTCTCAAGTACTGACG
CATACGTGCGTTACATTTTCTCGTGATGTAGGTTCAAGTTCTCAGCATCCAGATCATGCTTAGATAGATTCTCGATCTTC
AGTTCAGCAGCGTCAGTAGTGAGTCCTCATTCTTCTAGGACTGGTGACATGTTTATCCTAACTACTTTTAGTCTTTAGTT
TCAGTTTTGCTAGATCTAGTTGGGGCATGTCCCAACACTTCTAGTCAGTTTAGAGGCTTAATTCAAACATAGTTAGATTC
AGCTTAGTATTGAGTTAATAACTTATTTGTATTAAGCTCATCAGTTTTCATATATCTCAGTTATAGTATATGGGTATTCC
CCATCTTTTTCATTTTATTTATGATTTAGCTTCCGCATCAGTTTATTATCTTTAGTATGCTCATGATCATGCCAGCAGGG
TTAGCTTGGGATCACTTGTTGTCCTAGGTCAAGTGTCCGCGTGTCGGGGGTAGCTCGGGGCGTGACAAACTTGGTATCAA
AGCATTAGGTTTTTGTGTCCTAGGATGTTTGAAAAGCCGCACTAAGTAGAGTCTTTTTCATGGGTGTGAAGTGCACCACA
TCAAATGAGAGGGAGGCTACAAAGTTATTTTAGGAAAACTTCACTTTCTTGTTACTCTTATTGTGCGTAAGGTATGATCT
AATTCCATTCTAACTCGACGTTCTACGTTTCAGTGATCATGCCTCCTCGTAGAGCTTATGCCAGGAATGCTAACGCAGCT
CCTCCAGTTCCAGATCAGGAAGTCTCAAATGCTGAATTCAGGAATGCCATTCAGATGTTGGCTTAGAGTGTCGCTAACCA
GAACAATCAGCGGGTTCAAGGTCCTGTGAATGCAAATGGTGGGTCAGCAGCAGCAAGGGTCCGTGACTTTGTTAGGATGA
ATCCTCCAGAGTTCTTAGGATCGCAGACTGGTGAAGATCCCCATAATTTCTTGGATGAGATCAAGAAGATCTTTGAGGTG
ATGAAGGTCACTGGGAATGATCGGGTTGAGTTAGCATCTTACCAACTTAAGGATGTAGCTCATATCTGGTATACTCAGTG
AAAGGAGAACAGGGGTACAGATGCTGCTCCTATTACTTGGGAATGTTTCAGCGAAACCTTTCTAGACAGGTTTTTCCCCA
TAGAGTTGAGAGAAGCAAGGGCCCCAAAAATTTATGAACTTAAGGCAAGGTAACATGACTGTCCAAGAGTATGGGCTCAA
GTTTAACCAACTCTCCAGGTATGCTCCTCACATGGTTGCTGATTCCAGGGCTCAGATGAATAAGTTTCTCTATGGAGTGT
CAGACTTAGTGAAAACAAAGTGCAGGAATGCTATGTTGTTGGGAGATATGAACATCTCTAGGCTCATAAATCATGCTCAG
CAGGTTGAGGGTGATAAGCTTAGGGAACAGGCTAAGGAGACTAAGAAAGCAAGAACAGGTAACTACTAGTATTCCCACTA
GAAATTGGGTGGTGGAAATCACTCGCATTTTCAGCAAAAGTCTTCGACTCCAGCCCCTTCATCAGCTAGTGTTCCATCCC
CCAGGTTCCGTAATGATCAGAAAGGTAGGGCGTCAGGCTCTAAGTCTCAAGGTAGTGTTTCAGGCACCAAAACCTACCCA
ACTTGCCAGAAATGTAGTAGGAACCATCCGGGCGAGTGCCTTGCAGGTAAGGAAGGATGCTTTGGGTGTGGTCAGTCTGG
TCATAGATTGAAGAATTGTCCTTCAAGACAAGGTCAAAGAGGAAATAATGGTAGAGCTCAGTCTACAACTTCAGCAGCAC
CAACAGGTCACCCGACTCAGCAAGGTAACTCTTCTGGTACTAGTGGCGGACAACGCCAAAACAGGCTTTATGCTCTTCAG
GCTCATCAAGATCAAGAAGATTCTCCTGATGTAGTCACTGGTACGTTACGAGTCTTTGATCTTGATGTTTATGCATTGTT
AGATCTAGGGGCTACTTTGTCTTTTGTAACTCCTTATATAGCAGTCCAATTCAGTGTTAGCCCAGAAACTCTTTCAGAAC
CCTTCTCAGTCTCTACTTCAGTCGGTGACCCAATTATAGCTAGACGGGTATACAAAAATTGCCCTGTCACAGTCTCTCAG
AAAGTCACCTCAGCAGATCTTGTAGAGTTAGAAATGGTAGACTTTGATGTCATTCTAGGCATGGATTGGTTACATGCATG
TTATGCCTCAGTTGATTGTAGAACTAGGATTGTTCGTTTTCAGTTTCCAGACGTACCAGTCTTAGAATGGAAGGGTAGTA
GCTTAGCGCCTATGGGTCGATTCATTTCTTACCTTAAGGCCAGAAAGATGATCTTTAAGGGTTATCTCTATCATCTAGTT
CGGGTTAAGGATTCTAGTTTCGAATCCCCAACTCTTGAGTTAGTTCCTGTAGTCAGTGAGTTTCCAGAAGTGTTCCCAGA
AGATCTTCCTGGAGTTCCTCCCGAAAGGGAAAAAGACTTTGGAATTGATCTCCTTCCAGATACCCAGCCTATCTCTATCC
CTCATTACAGAATGGCTCCAGCTGAGCTTAAGGAATTGAAAGAGCAGTTGAAAGACCTTCTAGATAAGGGCTTCATCAGA
CCCAGTATTTTGCCATGGGGTGCACCAGTGTTGTTCGTGAAGAAAAAAGATGGTTCTCTCAGAATGTGTATTGACTATAG
GTAGTTGAACAAAGTCACAATCAAGAATAAGTATCATATCCCCAGGATTGATGACTTGTTTGACCAACTTCAGGGTGCTA
GTCATTTCTCAAAGATAGACCTCAGATCATGTTATCATCAGCTTAGAGTCAGAGATAGTGACATTCCGAAGACAGCCTTC
AGAACTTGGTATAGTCATTACGAATTTATAGTTATGTCATTTGGACTAACCAATGCTCCTGTAACTTTCATGGATTTGAT
GAACAGAGTGTTTAAGCAGTACTTGGACTTGTTCGTTATCATCTTTATTGATGATATCCTCATTTATTCTAGGAATGAGG
AAGAACATGCGAGTCATTTGAGAGTTGTTCTACAAACTCTCAAAAATCGCCAGTTATTTGCAAAATTTAACAAGTGTGAG
TTTTGGTTACAATTAGTTGCCTTCCTTGGGCATATTGTGTCTAGTGAAGGAATTCGAGTAGATTCCCAGAAGATAGAAGC
AGTGAAACAATGGCCCAGACCTACCTCTGCTACGGATATCAAAAGCTTCTTGGGTCTAGCAGGCTATTACAGACGGTTTG
TGGAAGGATTTTCATCCATAGCCTCTCCATTGACTAAGTTAACTCAGAAAAAGGTTAAGTTCCAATGGTCAGATGATTGT
GAGAAAAGCTTTGCAGAACTGAAAACTAGGTTGACTACAACTCCTGTCTTGACTCTACCAGAGGGTTCAGATGGTTATGT
GATCTATTGTGATGCATCCAGGGTCGGCCTAGGTTGTGTGTTGATGCAACGAGGTAAGGTTATAGCTTATGCTTCCAGAC
AACTTAAGGTACATGAGAAGAATTATCCAACTCATGACCTCGAGCTTGCAGCAGTGGTGTTTGCACTCAAGATTTGGAGA
CACTACTTGTATGGTGTTCATGTAGATGTGTTCACAGACCATAAGAGCCTCCAGTATATATTCACCCAGAAAGAGTTGAA
TCTTCGCCAGAGAAGGTGGCTTGAGTTCCTCAAAGATTATGATATGAGTGCGCATTACCATCCGGGTAAGGCGAATGTAG
TAGCAGATGCTCTTAGCAGATTATCCATGGGTAGTGTATCACATGTTGAGGAAGAAAGGAGAGAGCTAGCAAAGGATGTT
CACATACTTGCTCACCTAGGAGTTCGTCTTATGAGCATATCAGATGGTGGTGTAACGGTTCTGAATGGGGCAGAATCTTC
TTTGGTAGTAGAGGTTAAGGAAATGCAAGATAGTGATCCAATCTTGCTTGAACTTAAGGGTGCAGTCCACAATCAGAGAG
TGGAGGTTTTCTCCCAAGGGGGAGATGGTGTACTTCGCTATCAAGGTTGATTGTGTGTTCCTGATGTGGGTGAATTGAGA
CGGCATATTCTCGCAGAAGCCCACAATTCCAGATATTCTATTCATCCAGGCGCCACTAAGATGTACCGTGATCTACGGGA
AGTCATTTGGTGGAATGGTATGAAAAGAGCTATAGCAGACTTTGTGGCTAAGTGCCCCAATTGCCAGCAAGTAAAGGTAG
AACATCAGAAACTAGGAGGTATGACTCAAGTGATTGACATTCCTACTTGGAAGTGGGAAGTGATCAACATGGACTTCATC
ACAGGTTTACCTCGTACTCGCAGACAACATGACTCCATTTGGGTGATTGTTGATAGGGTTACTAAGTCTTCTCGCTTTTT
GGCGGTCAAGACTACAGATTCGGCGGAGGATTATGCCAAGATTTACATTAGTGAGATTGTGAGGTTGCATGGAGTTCCTT
TGTCTATCATCTCAGATAGAGGACCTCAGTTTACATCTCATTTCTGGAAGTCATTTCAGAAAGGTCTTGGTACTCAGGTT
AATCTTAGCACAACATTTCATCCACAGACGGATGGTCAGGCAGAGCGTACCATTCAGGCCTTAGAGGACATGTTGAGAGC
TTGTGTGATCGACTTCAAGGGTAGTTGGGATGATCACCTTCCTCTTATAGAGTTCGCCTACAACAATAGCTACCATTCCA
GCATTCAGATGGCCCCTTATGAGGCATTGTATGGGCGTAGATGTAGATCTCCAGTTGGTTGGTTTGAAGTAGGTAAAGCA
GCCTTGATAGGACCAGATTCGGTCCTTGATGCTATGGAGAAAGTGCAACTCATTAGAGATGGACTTAAGACTGCTCAGAG
TCGCCAGAAGTCTTATGCAGATGTGAGAAGAAGGGAACTAGAGTTCCAAGTTGATGATTGGGTTTTCCTGAAAGTGTCAC
CCATGAAGGGAGTGATGAGATTTGGCAAGAAAGGAAAGCTCAGTCCCAGATATGTAGGCCTTTACCGGATCTTGAAAAGG
ATTGGTAAAGTGTCTTATGAGTTAGAGTAGCCAGCAGATTTAGCAGCAGTGCATCCAGTCTTTCACATTTCTCTTTTGAA
GAAGTGTGTGGGTGATCCAACATCCATAGTATTATTAGAGAGTGTGGCCGTGAAAGATAGCCTTTCATATGAGGATGTAC
CAGTTGAGATTCTCGATCGTCAGGTTAGAAGGTTGAGAAATAAAGAAGTCACTTCAGTCAAGGTTTTGTGGATGAGTCAG
TCCGTAAAGGGAGCTACTTGGGAAGAAGAAGCAGCCATGAAGTCCAAGTATCCTCACCTCTTTCCTTCCGATTCCATTCC
AGCTTGAGGTAATAGTTCCTCTTCAGTTTTTCAGTCATTCATGCAAAAATTCAGTCTTAGAATCACGTTCCTTCAGTTTG
TACTTGCATTTTCAGCGTATTTGCATGTTCTTGGAACTCAGTTTAGTTAGAAATTCAGTTCTCAGTGTTTAGTGGTAGGG
ATTGCAGCCCTCTCCCTCTATTTCAGCTAGATTAGTCTTCATTCGAGGACGAATGGTCCCAAGGGGGAGATAATGTAACA
CCCCGTATCCAAAAATAGAGATTTCAGATTTCTGGTGTTACAGGTGGCACTCACGGACACCATCCACGGACCGTAGATGG
ACTCACGGTCCATCTTGCAGGTCTGTGGTTCGTGACAGAAAACTTCCCCAGAACTCAGTCAGAAAATTTGGCTAAGTCCC
GACTCATGGACAGACTCACGGTCCGTAGATCAGACCACGGTCCGTGGTCTGTGTCCGTGGATCGAGACTTCCCTTAACCA
ACCTCTGACACAAACTACGATTGACCAGCACAGACCGTCATTCAATCCACGGTCCGTAGGTCTGACCGTAGATGAGGGTC
AATAGCCAGTTAGCTGAAAAATATTGATAAGTCAACTTCAGATGGTCATAACTCTTAGCACAAAATGAATTATGTGTACC
ATGACCTATGGTTAGATAGATAATTGAATTATCTTTCCAATGCCACCAAGTTTGCTAAATTCTGACATTCGAGTAAAAAG
TTTGCCCGTTTTAGTGAAGCCCTGTCGGGCAGACTCAACCTACGGACCCAATCGACAGACCGTAGGTCCATTCCGTCAGT
CACTCCGACAATAGTTAATTCAGGGGTCTTTTGGTCTTTTCCTATTTCGTTTAACCCCTAAGATACGTCGTTTAGACCCT
AAATCATGAGGTTTTAATTAGTTTAAGCCTAGAAACATAACTAGAACCTACCTAAGTCAAATTCATTAATCAAAACTTAG
AAAAATTAGAAGTAAGAGAGGAGAAAAAGGTCAAGAACACTAGTTCAAGAACGCAGCAAGGTTCCATCAGGTCCAGCCCC
GAAATCAAAAAAATTCTCTGTGGAATTCGTCACCAGGTAGGTGGGATTTCACTAGTGGGTTCCTTTCGCCCATTAGGTCC
CTAGAATTCAGTCAGATTCTTGATTCCATGATTATGAACAAACCTAGGGTTTCTAGAATTACAGCAGATCGTCATGAATT
AGTTATTTAAATGTTCCAAATCAGATTATCATGTTATTGCTCAGTTTATCGCATGAATTTCAGAACCCTAGCTATGTATT
TCTTTAGTTCTTGAATTACACATGCTAGGTCAGATATTTCAGTATTCAATTTTACATGCCTCAGTTTATGAATGCATCAT
TATCAGATTAATTGTTGCATTCTCAGTTTGCATGTTCAGTTTCGAGCTATCCAGTATTTACAGAAATTCAGTCATAATGT
GTTAACCACTTAATCTATTGGGAGTAGCATAATACCGAGTTGGACTAGGGTTTCAGCGTACCCATATAGTCCTAGAACTA
CGAGCCACGTAGGTGTAAGTCCCCTCTGTGGGCAACATCAATTTAGTGATCACGCCAGTCATGCCTCTATACTTTTGGCC
GGGTATATTGGGTCCTCTCAATGGGGCGTATACATCGGACTCCACATTTAGCTCATGTGGTTTTATGTCGGTTATTTGTA
GCTCCCACAGTTTAGTTAGACTCTATTGCATTGACCATATTTCAGTACAGTCAGTATTCAGTCTCAACATGTTATAAATT
TTGTCATTGCATCAGTTAACTCAGTATTAAGTATTTTCAGTATCTATATCATGTTCACATTATTTCATTGCTTAATTGCT
TTGTTCAGTTATATGTTATTTCAGCTTTACTCTATCCTGCATGCTCAGTACCTCTCAAGTACTGACGTATACGTGCACTA
CATCTTCTCGTGATGTAGGTTCAAGTTCTCAGCATCCAGATCACGCTTAGATCGATTCTCGATCTTCAGTTCAGCAGCGT
CAGTGGTGAGTCCTCATTCTTCGAGGACTAGTGACATGTTTATCCTTACTACTTTTAGTCTTTAGTTTCAGTTTTGCTAG
ATCTAGTTGGGGCATGTCCCAACATTTCTAGTCAGTTTAGAGGCTTAATTCAGACATAGTTAGATTCAACTTAGTATTGA
GTTAAGAACTTCTTTGTATTAAGCTCATCAGTTTTCATATATCTCAGTTATACTATATGGGTGTTCCCCATCTTTTTCAT
TTTATTTATGATTTAGCTTCCGCATCAGTTTATTATCTTTAGTATGCTCATGATCATGCCAGCAGGGTTAGCTTGGGATC
ACTTGTGGTCTTAGGTCCCGTGTCCATGTCTCGGGGGTAGCTCGAGGCATGACACATCAGAATGATCATAAGATGTATAG
TAAGGCTGAGACTAAAAAAATGTAACATCAGCGGACATAAGGTATCGATGAAGATCATGTGAATAACAACAATACCCTTT
TTGAATTTGAGAGTAACCAAGAAAGACACATTTGAGGGCACGAGGAGCTAATTTATCTTTCCCTGGGCTAAAATATGAAC
AAAACATGTGCTCCCAAAGACACAAGGGGGTATATGATAGAGATGTGACTGAGGAAACAATATGAAATGTGGAACCTGAT
TCTGAATAGAAGAAGAGGGCATTCTATTAATTAAATAACAAGATGAAAAGACTGCATCGCCCTAAAAACGCAGCGGAACA
TGAGATTTAATGAGGAGAGTGCGATCAGTCTCAATGAGATGCCTATTCTTTCTTTCTGCTACACCATTTTGCTGAGGAGT
GTATGGACAAGATGTTTGGTGAATAATTCCTTGGTGAGACATAAACTCTTGCAACTGGGATAATAAGTATTCTAAGGCAT
TATCACTACGAAATGTATGAATAGAAACACCAAACTGATTTTGTATTTCAGCAAAGAAACTTTTGAATATAGAAAATAAC
TCAGAACGATCTTTCATTAAGAAAACCCAAGTGCATCTCGAAACTAACAAAATAACGAAATCCTAAGGTGGAACTGACTC
TACTAGGACCCTAAATATCAGAATGAATTAATGAAAAAATAGACTCTGAACGACACTCGGTACTACGTGAAAATGTAGCA
CGAGTGTGTTTTCCAAGTTGACACGACTCACAATCTAATGTGGATAAACTAGACAAACTAGGCACCATCTTTTGCAGTTT
GGATAGACTTGGATGTCCCAAACGTTTGTGAATTAGATCTGGGGAATCTGTAACGGAGCATGTTGTNNNNNNNNNNNNNN
NNNNNNNNNNNNNNNNNNNNNNNNNNNNNNNNNNNNNNNNNNNNNNNNNNNNNNNNNNNNNNNNNNNNNNNNNNNNNNNN
NNNNNNNNNNNNNNNNNNNNNNNNNNNNNNNNNNNNNNNNNNNNNNNNNNNNNNNNNNNNNNNNNNNNNNNNNNNNNNNN
NNNNNNNNNNNNNNNNNNNNNNNNNNNNNNNNNNNNNNNNNNNNNNNNNNNNNNNNNNNNNNNNNNNNNNNNNNNNNNNN
NNNNNNNNNNNNNNNNNNNNNNNNNNNNNNNNNNNNNNNNNNNNNNNNNNNNNNNNNNNNNNNNNNNNNNNNNNNNNAAG
TAAAAGAATTACCCGCAACAAAAACATCAGGTTGTGCAACCGAAACTACTTGTGGAGACGTTTGTTTATTTGCACGATAC
GAAGGAACTCTTTATATTCCTTTAGAACAATAGGATCATAACTGGGTGGTAGACCATGCAAAATATAACATATGTCACGA
GTGTGTCCAGGTTTATGACAATGACTACACTTGGATCGAGGTTTTCCAAAACATTGTTTACTTGCGCGATTTCGAAGGAG
CTTATTATATTCCTTTAGAACAATAGGATCATAACTGGGTGGTAGACCATGCAAAATATAACATATGTCACGAGTGTGTC
CAGGTTTATGACAATGACTACACTTGGATCGAGGTTTTCCAAACCGTTCTCCCCCTCGTCAATTCTCCATTGCCTGGTAT
GTATGCTGGAAACTGCCGGAAACTGCTACAGTGGTCTGAGAATATTGGAAGCAGTCGGAATCTGCCCACAGTGGCCTGAA
AATTCTAATTTTGCTGAGAACTTACCGAAAACTGCCCTACAGTGGTCTGATTTCGTCGAAAACTGCCTGAAAATCACCGG
AACCCTAATTTCGGTGATCGGATCTGGAGAAAAATGAATGGTTTTTGGTCGGAAATACTAGACGACCCCAACAGAAGAAA
ACTGCTCGAGAATAGATGATCGAAGCAGCACTCATGCGCCAACGCGTGACCAGATCTCACCGAAAAACTTCCACCTTCAA
ACGGCGCGTGGAGGCACGTGAGGGGCTGTTTTTTGGTGGATCTAATTGGGGTTCGGTCGCCTGAGCTTCCCGAGCCTCGT
GATGGTGTTGTCTTTCGCACAACACCTTTAGAACGAAAGATGACACAAATCAGTCCCAACCGTCGTCACCAGAATTTGAC
ACGGTGACTTGAAGTTTCTCACCAATGCTTTTATACCATGTGAGAAATATATGAAAAAAAATATTATTGAATTGTGTATC
TAAATTGTTACATTGAGACCCTATTTATAGACACTACAATAGAATCCTTTTCCAACTAGGATTCCTATTCCTATTTTTAG
TAGGAAATACTTATTTCTATTCTAACACTGTAAATGGACAACATTATAATACTTTTAGAGAATCTGCAGAAAAAAGAGGG
TTACAACAATTTGATCGACTGTTTGTTGGAAGCAACAAGTTATCAAATGCCATATAGTTTAAGTACCTTGCTGGTCTACT
TGTAATCCACAAAATTTATGGAAACAATTCGAAGAGCCAATGTAATAAGACTATAAACTATTGCCAAATGTTGGGAAAAA
AGATATTTAGTACCAGGTCTTAACCACATTAATGATATATTAAACATTCTATGGGTCACAATGTAAACGAATATGAACTT
ATTCCATAGACAATTAGCCCATCTACAATGACAAAAGACGCAACATAAATAATTTTTGAAAGAACCATCACAGTAAGTGA
AAAAGATTTGTTGTTACACAAAAAATTAAACGTGAAACAACTGAAAGCATACAATGTGATTACTGCTAGAATTTTTTCTG
AAAACGGACAAGAGAAAGTCAATCTTAAGTCTTAACAATAAAATTGAACTTCCAGCTTCTTTGATTGTTCCTTTCACAAC
TGAAGAAGAATCTTTAGATACGTTATTTACTAAGACATTTTCAAATTTACACACATCCTGCTCTAATTCTTCTTCTGTAG
ATTCATGTGTCATCCTAACAACGAAGAATGATTTTGTAAATGAAATCAACGATATGCTTATTGCAATGTTTCCGGAGAAA
GCAACTACTTACATTTGTTTCCATTGACGAAACCATTGAGCGTAACGATCAAACTCAATATGAAGATCTATTACACAGTG
TTGGTTTGCCTCCTTATAAATTAACCTTGAAAGAAAATTGTCCCATCATATTACTGTGAAATTTGAATCCATATTATGTA
ATGGTACACGATTAACATGTTGTGATATTAAAACACATATTATCAGTGCTAAAATAGCAACAACTGATTTTAAAAACAGA
CATGTATGTATTCCGAGAATACCATTATTATCGTCAGCTGAAATGAATACAATTCCCAATTAAACTATGCTATGCTATGG
CTATAAATAAGGAACAAGGTCAAGCACTTGATTTTGTTGGAATTTACTTACGAGAACCTATCTTTTTGCACGGCCAACTT
TATGTTGCCTTATCAAGAGCTAAATGTGTTAAAGTATTCATTCGTCCGCCCATACAGGCTAACTGTGACGATCGTTGTAC
AGACAATATTGTTTATGACGAAACCATCCAAAGAGCATCCTTGTAAGTCTTCTGCATTCAAGTTACAATATTGGCTCCAA
CTACCCTGCAGCTAACTTCGCGGTGAGTAAATTGCACCTTCATTATCTTCCTTTCTCTATACCTTTAGACTATTCCTATT
TTTGAAATGCTAAACAACCAATCATTATACTCGTTCCGTCCTAATTTATGTGTTACTTTCCAAATTTTGAGATGTAAACA
TGTCTATATTTGTATAATAACTTCTTTTACTAACCACAGGTAGTTTGGTGTTAGTTTCTACTTTACAACATTCAATTTAC
ACCAGAGAACTAGGCCAGCGAGTGCTCATGATTATTCAACATTGCACAACAGGCAAGGTTAACTGAACAACTTTCGCGAT
GTCACAAAATATCTACATTTCAAATTGCTTTAACCTTTTTTTCCATTTATGTTAAATCGATTTTAAATAGAACCCCTTCT
TATTCTAACCCTTTAAGAACAATGATGTAGGTTTTTAGAATGAGTTCTGTTCTTATGGACACTTTTTTTCTAGCACAAAC
TAACAGGTAAACTTTAATTTACAATACAGAACTGCTTGAGCACCACAATATAAACGGAATTGATGAAAACTGAAAAAATA
GCACCTACATGATGTTAACTTCCTGATATGCTTAAACTTCTTGTCACATACTACTTACAACCTCTTCTCAAACCATAATG
TTATGAACTTACAACAGAATCATCCAAGGCAAGACTTTCATGACACAAACTAACTGTTGGGCCCGTACTCGCACGGGCTG
CCTTAATCTAGTCATATATATATATATATATATATATATATATATATATATATATATATATATATATATATATATATAGT
GGCGGAGTCATAAATTTTATTAAGGGTGTCCAAGAATAATGGTGTGTGACTGTCAAAATAAAACAAAAAAATATTTTGTT
ATTTGGGGTTTGATCCCAAAACTTCTTCATTCAAATGGACACCTATTACAACTATGTCAAAGACTCAAAGACATAACTTT
TGCCAAGGATGTCCAACTATATATATATATAGAATTTGACATATATATACAACGTAATTTTCTGACCATCGATATCCAGT
TGGACACAGGGGCGGAGCTACAACCTAATAAGGGTGTGCACGTGAACACCCTTCGTCGGAAAATCACACTGTTTACGTGA
GCCAAAATTTATTAAATACAAATATATAATTCATTTTGCACAACCTTAACATTAATAAAGGCTTTGGCACAGTGGAAAGG
ATGTTCAAAAGGAATGCTGAGGTTGCCAGTTCAAATCTTGTTGTTATTATTTTACTTCTTTTGTTTGGCAAAATCATACA
ATCCTTTGTGGGTCCACCTAATCTCAAGTTACTCTCTATTTTATATTTTTTTTCTCCATTTCAATTTATATGACGTTGAT
AATTATTGGGCTTTATATTATTTTTTTGTATAATTTTTAAATATATAAATTTTGTTTCAAAAGCTATTATTTATGAATTC
ACGGTCTAAATTTAAAAAATTTAATCTCGAAATTTTAAGTATGCTACATAAGTTGAAAAAGAAAAAATAATAAATTTAAC
TCAAACCTTAGTTTGGATATATATATTTGTAAATATAAAATAATAGTTTAAATGAGTTTCTACTTAAAGAATTAGAAAAG
AAGGTTATATGCAATTACATTTCTCCATTTCCTCTAAGTAGGTCATCCGGAGGTTTGAAAAAAATAATTCATAAGGGGTT
AATTTTTTCATAGTTTCATAATTGAATTTGGAGATTTGAAACTTTTAATTAGAATTTTCACACATTTTCTATTAGAATAA
AAGAAATTTAATATATATACATTGAAATAAAAAAGTAGCGTAATTGATAGGTTTAATAATTATTTTTTTTGAATATGTGC
ATGTGTTCAATAAAATCTCGACACATTCATTATAAAACTATTATTTCAATTGATATAACTTATCATGTATTTTTGAAAGT
AAACCAAATTAGAGATTTTTTTCCAAACGTTGTGTTTAGTGGAAAATTTTTTATTGACGGTGTTGATAGTAAAGTTGTTA
GGTAGAACAAGATGGATATAAATCCATACCAAAAAAATTTGTTTGTTGCCTTCAAAAAATTTGCACACCCTTTATAAAAA
GTCCAGCTCCGCCACTGGTTGGACACCCTTGGATAGCTCTAGCTATGCCCCTGTTAATATATATTTCGGTGATATGGTGC
CGAGGATGGATTCTCATTCATTTATTTTTACAATTTTTTGCATTTTTTTTTATAAATTTTAAAAAATGAAAAACAATAGG
ATGAAAAGTTGAAAAGGAAGTAAACAGTGTGAAAAGACACATCCATAATTGAAGAATGAAGAGTCCAAAAGGCACTAAAA
CAATCTATTTCTTTCTTGTACTTCATTCTTTGAGAATGGAGGGTCAAAAACTAGCGCACATGGAGAGTAAGATGAAAGGA
ATTTGAAACTTGTAGCATAAATTATCCTTGGCTATTAAATCCCATCCCACATATGGTATTTTTGTGCAACAATATGGCGT
ATCTTTCAATTATATATTATTATGCATTTATTGCTTATAGTTAGTTATCTATACACCATCATCTGATTTTTTAGGATGTA
GTTGTTGAGGTTAATATCTCAAAACTTTTTATCATCATTAAACTTTATTTTGTACAATTAAAATCACTCAATTGAAACTT
TTATATCATCGCTCAGTTAAATTTACATTAAAAAAGTGTGACTAGTATAATTTTGTTTGGCATTATCCGCCTCTTTGATC
AAGATTTGGTTAAATATGTATTAAATGGGCATAGAGATGCTTCCTCTATATTTCAAATTAATTTGATAATATTCTGCACG
TCGCTTTCATAGTTATCTCTTTTATTAACTTTCTCAGTTATGATTATAATTACTTAAAAGTTACATTCATTTTACAAAAC
TTTCCTATCATAAATCTTCTTTTCATCTATGAAAAGATAGAAAAAGTGATGTTTTACTACTTTATAAAAATATCAATCAA
TATAAATAAGATTTTTTTAAAAAAGACAAATATTGCAAAGCATATTCATAAGCTAACTTAATGAGATTATTTATGTACGT
GTGAAGCGCGGATAAATTAACTAGTTTATATATATATATATGTGGGACATGGATTTATATCAATATATATACACGTGGCA
TATGACTTAAAGTAATGAACAATTAATTTAATCAAATGCTAACTAATTATCATAATATGAAAATTGAAAACATTTTATTT
ATAAAAAAATGTTAAGTGTACTAGCAAAAAAGTAAGAAAATCAGAAATTTTATAAACATATGTAATGAGCTATACATTTT
TTTTAATGAAAAAAAAGTAGCAACACTACTTTTTCTTAATTATTGTCCAGACAGATGTTGCACAAATGTAAAGTCATCTC
ATTGACTTGTATATTCAGCTTCTCTTATGAACAACGAAAAAATGAAGATTATTTTTTTTTGGCTCTTAAGCTCTTGTCAC
CGGTCAATAAAGTTTAAGGGGACCATGAGAGATCAGAGTAGAAAGGTGAAAAAATGTTATCGTCAAGAACATGCCAGAAA
GAACTCTAAATTCTTTTTCACCCTATGAAAGACAAGATTATTGAGTTATATTTCTTTTTGGCATCTCAAATACCATGTAA
CTTGTGCATTTCTTCTCTCTGATGGTATCCAATCTGCTCCCAGGGAGGCTTTTCCCGTTTAAATATATATATATATATAT
ATGATAGATGGAAAAATATTGAAGTACATTGCAATAATGACCAAATTAAAGTACCAGGCACTCACCCCTGTCAAAGCAGG
ACAACGCAAAGTTACCTGAGCTAGCTTTTAACCGGCTTCAGATGGGTACTCTGGATTGCAAAGGCGAAACTTTGGTCGTG
AGGAATATTGGGTTTGTTCTGCTGCTTTTAAAGAAGCTCATTGGGAATCTGTCTCCTATATGAGGTTAGAGCTCACACGC
ATCACCTATCCCTCGACTAGTTTAAAAATTGTTTTCTCTATGTAAGTCTGTCTGAGTTGTTATATGCATGGTAAATATTA
ACTCTACTTTTGCTAATTTTAGGCATGTTGATGCATATAAAAGAAAGTATGCCGAACAGTTCAAATATTATTTGTTGACG
TTGAGATCTTACCATCTAATATATATATTCCCCCTTTTCCCTACAACTGATCAGTAGAATGAGTTTTAAAATATTTTCCC
GTCTCATGGCTTTCCCACAGTGGTCTGTCTGTCCTATCATGACTTCAATCTATATATATCTTTAGGCTGGCCAGTTAGTA
ATCAGTTCAACACATATAGGGTGAGAGCTCCAAGACTTATTCTTCTCATGGCAGCTTGAGGTTTATACAATGTTATCAAA
AGCAAATAAAAAACTATAAGGTCTATTGGGGCTTTAAGCGTAAAACATAAATAAAATGTGCACTACTTTAATGGCATTAA
GCAAGACAAAAAGCGCTCAACACAATGGAGAAGTTCTATTCTCTGCTGGAAGAAGCTTGTTTCTGTTAAAGCTTTAGGAA
TAATTCACATGTAAGATAATTATGAGCTTGCATAGTCATGTTTCCGGCACTGGTTTAGTGACTTCTGTACTTTTAGTATT
AACACTTGACAAAAGAGCAAACACAGATCCTTGCCTACTTTGAATAGTTTATATTTAGCATTTGGGATTATAGGTCCCAT
TTAACATCGAAGCTCAATGTCCATAAATGATATTGTATTTTTCTATTAGGACAACAGTTGTAGTTTTAATTTGGGAAAAG
GTGTTTCACGTGGTTGATGAGACATGTTGAAATTTGGCAAATGACATATATTTGGTACTAGCAACAACACCTTTTTGATA
CCGTTCTTCTTCCGTTTACATAAATATTGATCATCATATTGGTTAAACCTCATTTTTATTTTCTTTTCTTTTCGTTCCAC
TATTTGTGTGCAGGAGTTTTATGCTTTAAAGAGAAGATGTTCTTGTTAGGATGGAAATTGCTTCAAGTGCTTTTGTTTTT
TGTTGCGGTACGTATTAGTGGCTTCTAGACAATTTCCCTGGTCTTCCTTACTGTTGTGTATGCACAAGTTGCAACTGTAA
TCATATATAGTTGATTTAGATAGCTCTCTAACTTCCAGAATTGCTTTCATTTTACCATTCATTTCAAATATAGTGCTTTG
CATCTAATTAATCCGTTTTCACATGTGCCTATTTATTAGTATCTAAGGGTTCTATTTTTAGCGGTAAAAAGTAATGATGA
AGATTTTTTGGGACTCATTTCTAATTTCTCTATAGCCAGTGCTAGCTAGTCACAGTTCTGATTTATTATCATGTGCAAAT
AGCTTCAAAAAAGTTGGTGACTTGGGTGTTGGTTCATAAGCTGAAGGAACCTCATACAACTGGGGCTGCTTCATAATGCA
TAAAGACTGACTAACAACTTTCCTGCTAGGCCTCTTCATGTCATATTGAGCTGTTGAATACTTAAGTATCTTATATTATA
TTATCTGGAGCTAAAGAAACATTTTTCAGGCTATTTGGGTAAGTGTTCACTAATTTCCTTTTCGTACATGCCTCTGAATT
AAACACCTATTTTCTGATTTAAGAATTGCAAAAGCACTAATTAGGTCTTGGATGTTTCCAGCAGATAGGAAACACAGGAG
GTAATGGATCTGCTCCTTTGAGCAATTCCTTCATCCAATGTGAGAATGAATACATATAGATTGTGCTGGATGTTGTCGAT
CAATTCCGGCAAGGAAGTAACACGAGAACTGCAAAATAAAATTTTCTGTTTAAAGCATGAACCAGCTAGACTACCTATCA
GATAAAAATCTCAATTGTATCTGTGCATTTTGAATTTTGATGAGAAGATTTGTACTCCCGTGAGGCGTGAGCAATTAAAC
TTCACCGCTTTGTGCCAGTTGCCTGATGCTTCTTCAAGTGCTGAAATCCTCTTAACAAGTTCTACTTTCTGCAAAATTTG
ATGTCTTTTTTGAGTTTCAAACATGCTTAAGAGCTACTGCTATGTACTTAAAATGATTGTTATGTGATATTCATTCTTTT
GGAATTTGATGTTTTCCTTCATGTAAGTAAGATGATATTTGTGTGATATTTATTCTTTCAAGTTTGATATTTATATTGGA
TATTCCTCAGCCTTAAAATGTTTCAGGTCAAAAAGGAAGAGAAGAATGTTACAAGAACAGTACTTAACAGTATAGTGGGA
ACGTTGGACCTGTCCATCCGCAAATTTGTACTAAGGGAGAGATACCCAGGGGTACCAACTTAAGCAAACTTTTAGATAAA
TGTTGGATTTCTAAATGCATATTCTTTTATTCTGTGATTGGACTTACCTGTTGGCCTGGACTAGTGTAATTTGATTATAT
TGCAACTTTGCATATGTTGCTATGTCTAAAAAAATGGGGATGCCTACATCTTTGCATTTATTATTGTTGTAGTTACTATT
CCGTTTTAGAATGCTTCATCATACTTTCTAATTCTATATATAGTATTTTGCCATGATTTATTTACTTCTGTTATTTCCTT
TTCGATCTGCTTTGATATGCTTTTCCTTAAGTCGAGGTTTATCAGAAACAACCTCTTTGCCTCCCAAGGTACGGGTAAGG
TCTCAATTCTGCAATAGGAGAAAAAGGAAGAAGAAAAGCTTATAATGTACTTGTTTCCTTATGTTGAAATGAAGGTAAAT
GTGTGTACTAGATTTTGCTGAACCTGCTTGAAGAAACCTTACCCAGTATTCAAACACCGGGTTCTTGAATAATACACACA
AGATACTTACGTTAATGACGGTAACACCAAATTATCGTGGAAACCTTCCTAACTCAGGGAAGGGAAAAACCACACAGAGT
TTTATATTAATTCAACAATTACAACTCAGTAAATTGATGAATCTAATCTCTAAACGTCTACCCTTTCGATTAACTCTAAT
CGAAAACACCCTCAACTCTCCAAGAAATCAAACTCGCTTCTTGGTTACAAAAACTCTCAATCTCTCTACTAACTCTAACC
CTCACAAGAAGTCAAACCCACTTCTTGTTTACAATTCTCACACACTCTCAAGACTCTCACAAACACTGATCCAAGGACAG
ATCAATGCGACTCAACTATTCGAAAGTAATTCTAACTCTAGAATTCTTTCGTTTCTACCTCTCGAACACTTTGGCCTTCG
CTATGACTCTCGAACTTTCTCTTGTTCTCTCTTTTCTGAATTATGCAAAGACAAATTCTTCTATCTAGCTCATTGTCCTT
TTATAGACTCTGAACTATGTTAGACTCTGACTTGTATAAGGAGAGGAATTATAGTTGTATTCGGAAAGAATTTCGATTCG
TTTAATTGTAAACCTTTTCCTTTTATAACTTGGCTTGCCATGTCTCCTTATTCATGCAAGACTTCTTTTGCTGATGCTTT
TCCCTTTCCGACTCAACTTTCTTTTTAGCGCGAGAACTCTTCCTTTTTTATTTCAGTTTATTTAGCCTTTGAATGATAAG
CTTTGCAGGGTGAACCTGGTTCACTGTGTCGATCATCAAAACTGTATTTGATTTATCAATTTCCCCATTTTTGATGATGA
CAAATCTACACCCCATTTCCTGTGCAACATCAATACTGTTTCTACAGAATAATAACTATAATATCTTCCCCCTTTTGGCA
TATCAAAAAGAAGAAGTGAGTGCAAAACAGAAACAAGTTAGATCAAAACTCAAAGTCCACATGGACAACACCTATAGAAA
GCAGAACACAAGTCAAGAACAATCTAATGATATTAGCCATCTGAAGCCAAGGTAACGCAAACATATCACACGTAGGAACA
TAATAGTCAGATACATCAGATAGCACTTATAGTTTTAAGATCACAATGAGCTCCACCAAAATATCCATCAAAAAGCAAAA
ACACAAAATAACATGACATTGTATCAACAGTGATCAAAGGAGGAAAGATAGATTGGCTAAGATGTTGAAGGAAAGGGATG
TGATAAAGGTTGGGACAAAGCAAGGAGTTGAAGCACACGGTCCACACTGGCATTGGATTAATTTTATTATTCTGCCAAAT
GATCTTTTAGACGAGCAACTTCCCCTTGTGACACAACCAAAACATCACGAGAGACTTCAAGTTTAGCACAGAGAGCCTCA
TTTTGTTCCCTAGCAGCGTGAAAATCATTAAGCAGAGTAGCAACTAGGCCAAGAACACGAGGTGGAATAGCAGGAGCTTG
ATTTCCTTCATTCAATAATCGACAGGTAGCAAGAACGGGTCTTGTGATCATATCACAGCTTACCAAAGACCCTTACCCAA
AGGTATATCAAAAGCCCTAAACATAGTGGTGAGAAGATTTCCAAAGGCTAATTAATGAGCACCAGGTTTAGGATCGATCA
CCCTAGCCATTTGTTTAATCATTAGGGAGGTCCAGTCAATATGATCCTTATTTTCAAGTGCATGAGCAATCCCCATATCC
CTAAATGAAGCCTCATGTCGTCGCTCACCCCTAGGCAGAATACCTTTATGGACCAACTCAAACATTAGCTTATGGAATGG
GGACATCTCCCCTTTGAGGACCTCTCTATCCCTAGGCGTAACCCTGCCCTGAGAAAATTTGGAAGTTAACAAACAATTAA
CATCTCGAGTCCATACATACTCAGACAACCCAACAGTGGGCATATGAAATATTTCACCAAGTCTAACAGAATCAAACACC
AGTTCCACACCATTGACAATGGAAGTGACCACCGATCCCTCTAACACATTAAGGTTGGTATAGAACTCTCACACCTCCCT
TTCATACAAAGGCACCCTAGTGCCCAAAAACAAATCAGCCCATCCCTGAAAGTTAAGCAGTTCTAAAACCATTAAGACTA
CCCCCATAGTACGAATTTTAGGATGAAAGGTTCGACCCCTAAGAACCTTCTTGGACCTAAAGTATTTCTCCTTTCCCAAG
GCCATGTACTTGGCCAGATTTTTGTTAATTTTGGTGGATTGGGGAGAGTTAGCCGTAGGAGAGGATGCAAATATTGTTTC
AGTTTCAGAATCCAAAAGGACGGGTGAGAAGGGCGGGGGAACCAGAGACTTACTTGTTCATTTTCGCTTCTTAATAGATT
TTGTTGCTTCTTTCATCTAAGCCTGACTCACACTTCGAGTAAATGGGACATGGATGTGAGTCCTCTTGACAACAATGTGT
TTTCGTGGTCATCGGGGGATCTTGGGATGAAGCTGGCTGAGTGAGATATCGTCAAGATAGGGGTCACTAGGGTTAGTAGG
TGGTGGTGGAGGAGGGGTCGGTGTGATAGTGGGAATTAGGGTTTCAACTGGAGATAGCGGTGGGGAATCAAGTAGTGAGG
AATGGGGTTTTCGGAGTGGGGAGCGATGGTGAAGGGGGTCGCCGGAGGCATATGCCGGCAGTGGAGATAGTGGACGAGTA
GGCAAGGGGGATTTCTGAGGAGATTCTGGCAATGGGTTTGTAGTGAAGTATCAGTTGAGAACCCACATTCCCCCTAAGAT
GATACGATGGGTGACACTGGTAACGATGAGTGTGCCGATGAGTCGGAGGAACTTTCGTCATCTGAGTAAGCGACGGGGGT
AAGCCATGCTTTTCTGCTTGCCTTTTTTTTCTTTTGGTTTGATGAAATCTGTAGTGTGATTAGTCTTGGAGTGTTTGGGA
TTAGTGGAATGNNNNNNNNNNNNNNNNNNNNNNNNNNNNNNNNNNNNNNNNNNNNNNNNNNNNNNNNNNNNNNNNNNNNN
NNNNNNNNNNNNNNNNNNNNNNNNNNNNNNNNNNNNNNNNNNNNNNNNNNNNNNNNNNNNNNNNNNNNNNNNNNNNNNNN
NNNNNNNNNNNNNNNNNNNNNNNNNNNNNNNNNNNNNNNNNNNNNNNNNNNNNNNNNNNNNNNNNNNNNNNNNNNNNNNN
NNNNNNNNNNNNNNNNNNNNNNNNNNNNNNNNNNNNNNNNNNNNNNNNNNNNNNNNNNNNNNNNNNNNNNNNNNNNNNNN
NNNNNNNNNNNNNNNNNNNNNNNNNNNNNNNNNNNNNNNNNNNNNNNNNNNNNNNNNNNNNNNNNNTTAGACTTTTTATC
AACATGTTGTGCTTCATATGGTTGTATACCTACAACAGGTACCAAGATGAGTTAGAAGTGAACAAGTGTTATGGTTTTAT
AGATCACCTTACTTAAGATAAGCATGAGAGTGTCATGAGGGCATGTGTTAATCTTGAAACACCAGCCCTAAGGCTAAACG
ATTCTTCTGAAAAGGTTCATGTCCAAGGGCTATGGTGAAGATGCCAGCAACCTGGTCCTCAGTTTTGCAGAAAGTCATGA
TGATGAACCTTTTTTCAACATTGTCACGGAAAAAATTATGCCTGATATCTATATGTTTGGTTCGTTTATGTTTGACCGGG
TTCTTTGTCATATTGACTGCACTTGTGTTGTCGCACATGATGGGTATGCATCCTGCGTTAATTTAAAAATCCTCCAGTTT
TTATTTAATCCATAATAGTTGTGCACAACAAGATGCGACAACCACATATTCAGCCTCAGCAGTGGAGAGGGTGATTGGAT
TTTGTTTTCTTGTTGCCCAGGAGACGAGACAAGGCCCTAGGAAGTGAGTCATTCTAGATGTACTTTTTCTATCCACCAGG
TAACCTGCATAGTCTGCATCTGCAAATCCTATTAGATCGAAGGATTCTCCTATTGGATACCATAAAACCAGGTTTAGTGT
CCCTTTAAGATATCTAGGTACCCTTTTCACTGCTTTTAGATGAGATTCTTTTGGACGAGACTGAAATCGAGCACATAGCC
CCACGTTGAATGCACTGTCAGGTTACTGGCAGTTAGATACAAGAGTGACCCAATCATTCCTCTGTACTTGGTATTGTTTA
CTGGGAACCAGTTTCATCCTTTTCAAGCTTGGTCATTGTTCCAATGGGATTATCAATTGATTTGGCCTCATCTATCTCAA
ATTTCTGTAGCAATTCTTTAATGTATTTTTTTTGATGTATTGATGTCCCCGATGAGGACTGTTTGATTTGAAGACCTAAG
AAGAAATTTAATTCACCCATCATGCTCATCTCAAATTCACTGCTTATTAATTTTGCCAATTCAACTCCAAGTTCAACATC
TGTTCCTCCAAATATGATATCATCTACGTATACTTGAACAATGAGAAGGTCATTACCTTGTCTTCGAAGAAAAAGTGTAT
TATTTATTTTTCCTCTTGAATACCCATGTTGGACACACGATTGTACCATGCTCTTGGTGCTTGTTTTAGCCCATATAGTG
CTTTGTCTAATTTATAGACAAATTCATGATGATCAGGGTCTTCAAACCATGAGATTGTTTCACATATACTTCTTCTTGGA
GGTATCCATTTAGAAAGGCACTTTTTACATCCATGTGGTATAGTTTAAACTCTATGTGAGCAGCAAAAGCTATAAGCATC
TGTATTGCTTCCATCCTTGCTACGGGTGCGAATGTTTCATCATAGTCAATTCTTTCATCTTGATTATACCCCTGTACAAC
TAGTCTTGCCTTGTTTTGAGTGACTTTTCCCTGATCATCAAGCTTATATCTAAAAACCCATCGAGTGCCTATCACAATTC
TATCATGTGGTCTGGGAACCAGGTTCCAAAATCTGCTTCGTTCAAACTGACTCAGCTCCATGGCTATAATCTAGTCTGGG
TCTGCCAGAGCTTCTTTAATATTTTTGGGTTCAACAAGTGATAGGTATACTGAGAAGGCACACATATTCCTTAGTTTTGA
TCTAGTATGAATTCCTGAGTCCAAAGGTGTGAGAATATTTTGTATTGGATGAGATCTTTGATGTTTCCAGTTATTTGGTT
GAGCATCTCGAGTAGTGTCAGATGTTGATAGCCCTGGTTCACCTTTTTCCTCTCCCTCAAGTGTATTTTCAGTTTCATGG
ATGATGGGACTTAATTTGACAGTTTGTTCCTAAGTTCCATCCTCATCTGATTGGTTTTCCTCTGGTGTTTTCGGTTGAGT
CATACCCAGATCATTAAGATGGTCTATCATGCCTCCATTTTTTTGGTTCTGCCCTTCATAAAAAATAACATGCATGCTTT
CTTCTAGAGGATTTGTTCTCTTATTGAGTATTTTTTACGCCTTGCTTTGACTTGAATATCCTAGGAACACTCATTTATCA
CTTTTGGCATCAAATTTACCCAAGGTATCTTTTCCATTATTATGCACATAGCAGGTACATCTGAAAGGTCAAAGATGTGC
TAAAGTCGGCTTTCTTCCTTTCAACAAATCGTATGGAGTTTTATTTAGTATCAAACTTATCATGCATCTGTTAATAAGAT
AACATGCAGTGTTTATTGCCTCAGCCTAGTAGGATTTCGGTAGATTGCTTGATATCAACATGGTTCTAGCAATGTCTTCT
AATGTTCGATTCTTCCATTCCACCACACCATTTTATTGAGGTGTTCTTTGTTCTGAGAAATTGTGATCAACTTCATTGAT
AGTGCAGAAGTTTAGGAATTTGGAGTTTTCAAATTCTAATCCATGATCTGATCTGAAGCTGATAACTTCACTACTGAATT
TCTTTTGAACCAGTTTCACAAATATTTCAAACATATCGTATGTCTCATCCTTTGTTGCTAAGAATATGGTCCATGTGAAT
CTAGAATAATCATCTACAATTACAAAAAATTACCTTTTGCCTCATTTACTTAGCACGCACATTGGTTCATATAAGTCCAT
GTGGAGCAGTTCTAGAGGTTTTGTTGTGCTAACCACTGCCTTTGGTTTGAAAGAGGATTTTATCTGTTTACCCTGAGCAC
ATGCACCACAGATTTGTTCACTATTAAGCTTCGTTTCAGGTAATCCTCTAGCCAGTTCCTTTGATATTAATTTGTTAATT
GTAGAAAAACTAATATGCCCCAACCTATTGTGCCAGAGAAAGGAGTTTTTAGTGATGGCACTGAGGCAGGTGGGTGAATT
TTCTGGACTCATTATCTCAGTTTTATATACATTTTTGTGCCTTTTTCCAAGGAGAACCAGTTCCTCTGTGGTTGAGTTTA
CCACTTTACATTCATCAGTAGTAAATATCACTTTATTTCCTTGGTTGCACATTTGAGATATACTTAGCAAATTGTGTTGT
AATCCATTCACATAATACACATTGTTAATTGCTTGTTTGAGGTTGAGCCCCACCTTTCCAATTCCTTGTATTTCTCCAGT
TTTTTTGTTCCCAAAGGCTACGTTTCCACCCTTAAAATCTTTTTGTGAGAGGAAGTTGTTTCTATCTCCAGTCATATGCC
TGGAACATGTGCTGCCCAGGTACCAATGTCTTAGCTTTTCTCCCACTGAATCCTACAATCATTAGACAGAGTAAGGTTTG
GGTACCCAGATCCACTTGGGTCTTGTTTGTTAGAAAATGGATGAATAAGATTTTTCTTAGCCCATTATGGGAGGGTTTTG
AGTGTGGGAATAGGTTTAGTGTTATTCTCTTCCTGTGTTTTTTGCACAAAAGTGAAATTTTTCTTATGTGCAGTTTGTTT
TTCATTACACGCATAACTTTTATGTCCTATAAGGCCACAGTGAGAACACAAACAATCTATGTTGGGATTCTTTGTTTCAG
AAAAACATATTCCATGTTTTGTGGTAGATTGACTCTTTTGGATGCTATCGAGAAGTATGGAGGATCTGGTCCATCTCATG
CTATGCTCTGCTTCCATTTTGGTCATGTGAAGTTTCTTTTGTAGATATTCATTTTTACAAGTATGGATTTAAACTCTTTA
TTCAATTCTTCTAGCTTATTATGCAGAAGACAGTTTTGTTGTTCTAAGTTCACATTTTCTTCTCTTAAAGATCCATAGTC
TTCCATTAACAGGTCTTTTTCAGAAAAGGTTGATTGATATGCGTTTATAAGATTATGCAATAAGGATTGTAGTTTTCTTT
TTGAGTTAGAGTCAAGATTTTCTTTAATGTGAAGTAGACTAACCTGGTCATGCATGTCCTCCTCCTCCTCATCTTCTTCT
TCTTCTTCTTCTTCTTCTTCTTCTTCTTCTTCTTCTTCTTCTTCTTCTTCTTCTTCTTCTTCTTCTTCTTCTTCTTCTTC
TTCAGAGTCTGATTCAACCATCAATGCTTGAATTGTTTCATGTGTTTGACAACTATTTTCCTTCTCTCCTGGTTCAGTTA
TGGCTACTAGTGCAAGAAAGTCATATTTGTCAGTTTTCTCTATTGCAAGTAGGGATTGATTTTCAACTTCCTCATCTTCG
GACTCATCTTCTGACATGCCTCCCATTGCAGCAAATGCTTTATTCATTGAGATATCAGCCTCTTGGTTAGTCATTCTCCT
GTTTGTAGGAATATATTTGTCACCTTTACCATCCTTTGCTTAGTCTGGATTATTCTTTTTATGTTCTGAGGCCCAGAGTG
GACAAAATTTAATAAAATGATCTGGACTTCCACATTTATGAAATAGTTGTTCTCTTGAGTATTCGGCTGTCTTTTGAGGA
CCTCTTCTTTGAAATGTTTGTCCCCTTTTTAACATTCTGGAGAACCTCTTTGTCATAAGTGCAATATTCTCATCTTCAAA
ATCTTCAGGTGTTGTGGCTTTAAGAACCAGGTTTTTCTCCTTTCTTTTACTGCATATTTCCCTCTCTTGGTTTTTCTTTA
GTTCATATGTTATGAGATTTCCAATGAGCTCATCCATGGCTAGTTTATCTAGGTCACGTGCTTCAGTAATGACCTCTACT
TTACTTTCCCAGGATTCTGGTAGAACGCTTAAGAGTTTTCTGACAGCCTTTCCATTTGGAATTACTTCTCCTAACAAATA
AATCTCATTAATGATTGCAGTGAACCTGGTGTGCATATCTTGGATTTTTTCTCCTTCCATCATTCTGAATAGTTCATATT
GTCTATTCAAGTTGTCGATTTTAGATTTCTTAACCTGAGTTGTACCTTCGTGTGCAGTTTGTAGAGTTTTCCAAATTGAC
TTTGCATCCTCACATGATGAAATCCTATTATACTCGTCTGGTCCTATGCCACAAATTAGAATCTTTTTGGATTTTGCATT
ATTTTGAATAGCAAGTTTGTCTGCAACATCCCATTCTTTTCTTTCCTTAGGAACCATCGTGACTCCATCGTCTCCCTTCT
TCATGGTATAGTAGGACCATCCAGAACTACACTCCAAAGATTGGGATTTTTGCCTATCAAGTGATCCATCATACAGTTTT
TCCACCATCCATAGTACTTTCCATTGAACAATGGTGGTCGAGTTTGAGAAGCTCCTTCTTGTGGGGTAAGTGGTGCTGCC
ATTGATTCTTTCTAAGATGTGAATCTCGTAACGAAAAGACCTACTCTGATACCAATTGAAGAAACATTACCCAGTATTCA
AAAACCAGGTTCTTGAATAATACACACAAGATACTTATGTTAATGACAGTAACACCAATATATCGTGGAAACCTTCCTAA
TTAAATGAAGGGAAAAAACCACACAGAGTTTTATATTAATTCAACAATTACAACTCAGTAAATCGATGAATCTAATCTCT
AAACGTCTACCCTTTCGATTAACTATAATCAAAAAACACCCTCAACTCTCCAAGAAGTCAAACTCGCTTCTTGGTTACAA
AAACTCTCAATCTCTCTACTAACCCTAACCCTCACAAGAAGTCAAACCCACTTCTTGTTTACAATTCTCACACACTCTCA
AGACTCTCACAAACACTGATCCAAGGACAGATCAATGCAACTCAACTATTCGAAAGTAATTCTAACTCTAGAATTCTTTC
GTTTATACCTCTCGAACACTTTGGCCTTCGCTATCTCTCTTTCTCTTGTTCTCTCTTTTCTGAATTATGCAAAGACAAAT
TCTTCTATCTGGCTTGTTGTCCTTTTATAGAATCTGAACTATGATAGACTCCGACTTGTATAAGTAGAGGAATTATAGTT
TTTTTCAGAAAGAATTTCGATTCTTTTAATTGTATACCTTTTCCTTTTATAACTTGGCTTGCCATGTCTCCTTATTCATG
CAGGACTTCTTTTGCTGATTCTTTTCCCTTTCCGACTCAACTTTCTTTTTAGCGCGAGAACTCTTCCTTTTTTATTTCAG
TTTATTTATCATTTGAATGATAAGCTTTGCAGGGTGAACCTGGTTCACTGTGTCGATCATCAAAACTGTATTTGATTTAT
CACTACTGAATTCCTTTTCCTCTCATGGTCTCCAGGAAATCAAAAGGTTATCAGTTGTCATGGCACATCAAGAACCCTTT
GATTCACATAAATATGTTATATGCATACATTGCAAATGTTTGTGTTGCAAAGTTTGCTCGTCGTCAGGGTATTGCTTCAA
ATATAATACATTTGGCTGCTAATATGGCCGCATTAGAAGGTATCTTGTTTCAGCTTTAAACTATTTAATGTGCTCTTCAT
TATGATCTACCAGTTCAGAATTGCCATCCCTTGTAATTAATTTTCGCTGAACTATGTCTAATCTTATTTTTGCATGTCCA
AGCAGGTTTCAAGCAACTATTTGTTCATGTAAATGCAGACAACATACCTGGCCAGGAATTATACCAAAAACACAGTTTTA
AGGTTACCTTCAATCTCTTTTCTATATACGGAACATCTTATTGATATTGCTTAGTGAGATCTGTTTATGTGGATGATCGT
CCTTCATTAGCTCTTCTTTCTCTTTTTTTTTTTTTATAAGTGAATACTTGTTTTCATTATTGTTTTTATTTTTAATTTTG
GACGTCTTAATGTCTGCATTGCATCTCTCATAATCATCCCAAGAGTTGAAGTCAGTGCTAAGTTGACCTTTAAAATGAGG
TAACTCTTCATGAAACGTTTTATATCAAATCTGATATGATAACCCGGAAAATAGAGTAATAACTTAATATAACCTGTTGA
ATTGAGTTGACGATGTAACATTTCTTTACACGTGATGTATAACTTAAATCCTTTTGAAATTTCTTACTTCAACTTATCTT
AGTTTGGTTGGCAATCAACTCTTGATGTATAACAAAAGGTGTGTCGCGTCTTTTGACTTACTCGTATCACTCCATGCAGA
TCATGGAAGCCGGCTCATCGTCTCTATCAAAAGAACAGAGGATACTGATGTCCTTGGATTTATAATTTCCCTTAGCTACT
TCACTTCCACACTAAAGAGGATGTGTTAGTTTGTACATTTACATGGTTTGAAGCCAATATAATATTGGGTAGACAGACAA
CTAGTTAGTTACAGAGAAAATAATATATATATATATATATATATAAGCAAGTTGTATGGTTTGTTTGGACTAGGGAATGG
GTACGTATTGGATACATATTTATTTGAGTATCCTATACGAGCATATCCGATTAAATATTTTGGTGTATTTTGGAGAATTC
AGACTATGTACTCATACTCAATGTCAAATGAAGAATTCATGTATTAAGCTGAAATATATTGTTTTTGTTTTCTTATCAAA
ATGGATTTTGTTGTTTAGTTTGTTACAATGTTGAGAAAGTTAAATATGGCCATTAGTCTATGAGAGATTCTAACACAACT
CCAATTCAATTATTTCATCTTCTGTGATGGCCTCGCTTCTTTTTTCGTCTTCTTATAATGATTCTGTATTCTAGCTCTTC
AGCATTTATCCTAGAAAGCCAATTGGAATTTCGACTCGAAATCATGAAATATGCTATGGAGAATCCAATAATAAGTCCAC
CTGCTAAGAATCCCATTCCTAAATTCATTCAGAAATGTACAACTGCTTTCTTCATCTAGCATATGTGTTGTGTTGTATGT
CTCTGGCATCCTGCTACTTCCACAACCTTCCGAAAAAGGGTATCCACGTAATCCATCATTACCTTTGTAAGAATTGTTCT
CAAATGTAGAAAATTGATTTCCTTGAGGAATGCACCCTTCGAGATGATTGTAGGAGAGATTTAAGGCTTCAAGAGATGTA
AGAGAAACAAATCTTGCTGGTATCTTTCCTACTAGATGGTTGGTTACCTGACAGGTCCAATGATTCAACCAAATATAAAC
TTCCAAGTGATAGCGGTATGCGGCCTTCAATCCATTATGAGATATATTCAGCACACGAAGTGCAGTAAGATCTTCCATAA
TACTTGGAATATGTCCTTCAAATTTGTTGTTTGAAAGATCGACAGTGGTATACAAAAACAAGATTCTCACAACTTCAAGA
TCCAATCCCTTTGTTACGAGAGCTACTGAATCTTGGTAATATCGATCCCATTCATCACGTGGTGCATTCATCGTTTGATG
AATTGTCCTCATGGCTTTAAAATGTTGAAACAAACCCGATGGTATGTTTTTTGTGAAAGCATTGGAGGAGAGATCTAATA
TTTGAAGATGAGGAAACATGTTTTGACTCGTTAGAGTTCTAATGGGTCCATGCAATTTATTGGACCTCAAGCTTAGAACT
TTCAGCTTTGGCAGAGTCCCCAACAACACAGGGAATGTGTCCATGAGGTGATCGTCTCCTTCGAGTTGTTTGCAGTTGAT
CAAGGATTGTGGGATTTTTCCTCCAGCTTATTGCCATAAAAGTTGAAGCTTTTGAGTGCACTTCCAATTGTAAAAGTCAT
TGGAAGAGTCCCTGATAGACTGTTGTGGTGCATATCCAGAACCTCGAGGCCATTGATATTACCCAAACATTGCGGAATTG
CCCCCTCAAGTTCTCTTAATTGAGTCAAATTCTCAAAGAGCAATTTCAAATCATGGGCTATGAGTCTTAGAATAGTTTCA
AATGACAGGGAGAAATGAAGAGACTGTAATTGAGAAAGATGAGAGATTTCAGAGGGGATATGACCTGAGAAATAGGAGTC
AGAAAGATCAAGAAGTGTCAAGCTCGAGAACCTTCGAAGTTCAGGCAAGATGTGAGAATTAGAGAAGTTATTAGAAGAAA
GGTCGAGCCTTTGAAGACGAGAGAGTTGGAAGAGGCTGTTATTGGAATCAATCTTTCCTACAAGACCACTGGAACTGAGA
TTAAGTTCAATCACATGGCCAGTCATCTCATCACATATGACTCCATCCCACGAGCAACAATCTCTGCTCCTATTCCATGA
ACTCGTATAAGAGTAGGAACTACAAGTAACTAATGAGGGATCTAGAGTGAGTGGTTTCTTGAATTTTAGAAGAGCGGCGC
GTTGATCTTTGCGGCACGGATGAAGTATGGCTGAAGTAAAAGAAAGCACACAGAAACATAGAAAGAGCATAAATGAGAAT
TGCTTAGACCCCATGTTTAGCATCAAACAATTTTAGAGAAAGTTGGCAGTGAAGTTAAGAAAAGGCTACACAAATATATA
TAGGCAGATTAAGTTGCTACTAAGTAGTGAGAAGGTTTGTTTATTTGATAATTGGACTCGATTTTTTATATAAAAAATTA
TATATTCTAAGATCAATTGATTATAGCTTAACAGTAGAGGTGTACGAGGAAAACAAATAAACCGCACCAAATCGATAATC
TGAGTCAAATCAGGAATGAAAAAACCGATTAGTGGTTTGGTCCGTTAAGGGTTATAGCCCATAGATATTAGTAACTCAAA
TAAGCCCAAATCAAAATTAAATCAACTTATAATTTTTTTTCGATAGTAATGAGTTTAGTTGAGCCTATTGTTTATGAGCT
GCATCCACCTCTACAAAAATAAAGAGCGGAGGAAATGAAGCCAAGAAAGATAATGAATTATGAATGTACCAATAAAATTA
CTCACGTCTCGCGTGGAAATTTAATATCACAGAATTTATAAAATAATAATTAAAACCTATCAATCATTAAAACTAAAACA
TTATATTATCTTACATAAAAGATTACGTAGTAACGGACATTAATAATGTAAAGAAAAATGATAATTATAACATCTTATCA
TTTATCCTTCAATCAATCTCTTTAATTTGATTTTATAATTTATCGTTTTACTTTCAGGAAGTGTTACTATTTGATATTTT
TGGAGAATCAAATGAACATCAACCTAAGATATACAAATATTCTAAGTCTAATGTGTAGAAAAGTTCAGCCCTACCTTTGC
TTTACATATATCATTTCAAAGTTCCCCATTTAAATGTATCATAAGTAATTATTGAACTGGAAAATTAAAGGGAGAATGTA
TCATATTGGACAACAATTCAACTTATTATATATATTTGAAAGGAAAAAATATTACACAAAACTATTCAGTTTGTTTGGAT
GTTTTTTAAAAAATTAGCATACCAGAGTGATGGAGTTCAATTTGAAACTACACTTCTATTCCAATCGTAGTGTCGAAAAA
CATATCTATAACTTCAAGAAAAGTATTTACAATTTGCAGTAAACTTGAAAATATGTTCATACTTCATATTGAATATGAGC
AATTAATTGATTGTATAGTTATCTATGTCTTTGGGATTAAAAGAAGCACCAGTCTAGTCATATTCTTCTATAGGTCAGCT
GACACATCCTTGAACCCATGTCAAAAGTTTATTAATTCTTGTCTTTTTCCTGGTTCACTTCCACATCAAGGTGCGATAAG
GTTTTTAATGTCTTTATGTCCTTACAATGTCATACCAAATTTGAATTTTGTCATCAAGAGATTGTAACCGACCTTTAAGA
TTTTTTTTACTCTACCTTCAACAATTTTAGTAGAGAAAACTTGCGTGAATACTCAATTAATGTGTGTTATTTAATTTGTA
CTAACAAATACTTATAACATTAACTTTGTAGAAACATAAGCAACAAAGTTTAAAACATATACTAAAAACAACAACTAATA
ACATAAACATAAATTAATGACTGTAAAAAACATACTACGATCTGTAACAGTAGAATGAAACAGAAAGGAAAAAATCTAGT
CCACTGAAGGTACAGTGAGCCACTCAGTAGGAGCAAAGTACACAAATATTTAACTGTGCATGTAGTCATTTAAAATTTAT
TAAATATAAATTTATAAAATAATTCGGATTATATTGAATTCATGAATATATTAATCCATATAAATATTATCGATTAGTAT
AATTGAGTTAATTATTTAAATCTAATTAATATAGATTTAATTAAATCCCGCTCCATAAAGTCCATATGTCATGTCACTTA
AATCTGATTGGGAATCCTATTCCAATCACAACTCCTCTATTTTAAAACTATAAATAGGGGTCTTCATAATTCAGAAAAAA
GAACCAAGGATTCTAACAAGAGGCTAGAGAAAGCTCGTGGATCAAAAGCTACAGATTTCTCTGCAAGTTCAAGAATTTTC
AACAAGAAGCTAGAGAAAGCTCGTGGATCAAAAGTTGCAGATTTCTCTACGAGCTACAAGATCAAGCTCGAAGCCCTTGG
ATTCAAGTAGAAGTCAAGATCAACATAAAGTTCAAGTTCAAGAATGATCAAGATCAAGATAAAGTTCAAGTTCAAGACCG
TCGGATTCAAGATCAAGCTCAAAGCCCTTATATTCAACTAGAAGTCAAGATCAAGATAAAGCTCAAGAACGATCAAGATC
AAGACCACTAGATTCAAGATCAAGATCGAAGCCCTTGAAATCAACTAGAAGTCAAGATCAAGATAATGTTCAAGTTCAAG
TTCAAGATCACGTTCAAGTTCAAGATAAACTCAAGATTAAGCTCAAGAGGCCTTGAATTATATCCGAAAAGGGGGATCCA
TAGGAATCATAGAGATTGTAACACTCACACTTTGAATCAATAAAATGATTGTTGCGATAATTTTCCGTTCTTGATTATTG
TTTTTTCTCGATGCAAATTTTATTATCTACAAATTCTAGCACGCCCAGTGGGAAAATCTCTACCTCTCATCTCAACTTTT
CAAGCATCAAAGAGTATCAAAACGAATTGCACTATAGAAGAACGACTAGAAAGTTTGACTAAAGTAATTGAAGGCTTGAC
GAAGTGTGCTCAAGAACAAGATGCTAAACTTTTCAAGCTAACAAATAAGACGGATAACATGATCGAGTCAAGAACCTTTG
AAACTTCCTAGAATTCAAGACGAAGGAGAGTCTTGTATAAAGCAAACAAAGATCAAAGAGATTCATCTCTCCGTTGGAGG
TTTGATTCCCATTGATCAATTGAAGGACTTTATCACAGAGGATAGCGAAGACAAATCTGAGTCCCCATCCAAATTTTCTC
CAACATATGCAAAGCCATATACACAAAGAATTGGTAACTTAAAAATGCACGAGGGCTGTCTGTTGGAATGTATGCGGCCA
CTAAGTACGATAGGACCAGGTCCTTAAAACAATTATGATGAACAAAAAATAAATACTGACAATAAAAATAGAACACACAA
CTTAACGTGGAAACCTCTTTGCTCAAGGGAGTAAAACCACAACCCGTCTCACAGGATTTTCAAACTGCTTTTACTAAACT
TCACAAGCCAAAGTAAAACCCAGTTTTCAACACACACAAGATTGACCGCCTAATCTATATTCTGAGTAATACACTATCAC
TCAATGAGCCAAAGCAATGCCTGCATTGCCCACTATACTAACCCAACTGATTAATATAGACTTTGACGTAAGACACGAAG
CTACCCTCAACTAAGTTCTTATAATGATTCACCCAAGGTTGAAACGTTTCTATCACAAGCAAAACGATTCCTACAATATA
AGCATAAATGCAAGCAATCAAAGTAACAACTGGTTCAAGAAGCAATTAGGCAATCTATTAGGTCCCTTGTTGTTTTGAAG
CTTGAATATCTCTCTTTGCATGAATGAAGAATTTGTTGTTTGTCACGTTGAATTTATCAACCAAAGAGATAACCGATGTA
CAAATAACCTCGTCCTTTCTGATTGGTGTGGTACACTGACGACCTCACTAACCTCTGACGTGACAACTTGCCAGTTGTAT
AACATATGGTCCTGGACGAGCATACTCTGCAGAGGACTGGAACCTGCATTTGTGAGGAGATCATCAAAACATCTGGAGCA
TTAAGACTTATAATTTTCCCTCTTTTTAATGATGACAAACAACGTGTAAGCAGCCTCACATGAGTTTAGCATTCATGCAA
TCAGAAAACATTAGCTCCCCCTATCAGTAATATTTCTCCATGTTGTAATAGAGACAAAATATTACAATTCCAGTTCCAAT
TCCCTCTATCAGTAATCTCATCTTTCACTAGACCCTAATTTCACAACAGTTATCAATCTATTCCCCTTTTGACATCATTG
AAAAAGAGTAGCAGTAAACATCCACAGGCTGCATGCAAAACATTTAGTAATTCAGGGCCAGGGGCCACACAGTACATGCA
TAAGTAAGCAGTAATAAAGAAGATAAAAGCATACAAGACAGGGTAAAAGAAACAATTTCATTAGATCACAGAGCTGACCA
CAGTAGTCAGCTAAAACAGTACACTTGCCACTTAGAGTTAGATAGGAGGAAAGGAGAAACAGGAGACATGAAACATTTAG
GACGGAGGGGGAGGGGGAGTGAGTGTTCTCATCAGCAAGGACATTCGCTCATTTGCATCAACATGAGCTTGAATGATTTG
CTTGTTGAGAGCTTTGACTTCCTCATTGAGTGAGGCATTTGTCTTCAGCAGCTGCTCATTCTCAGCTCTCAACTTCTCAA
CCTCTTTCTTATCCACAACACTGTACCAGGTCCCTTGGAGATAGTCCTCTGCCACTGAGACTTAAGTGCGCAATCTCAAC
CTCCTTATCATTTAGGATCACTGTAAGGTCAGTCAACTCTCGTTTGAGAGAAGTTTGCTGCTCTAGAAGATCTGTTACCT
GAGACCTACCCTTTGCCTTTCCCACAACACATTCACACTCCAAGAGAGTGACAACAGTGAACATTTGCTTCATAGTACCA
GGTACTCCCCGTCCAAGAGGCACTTCAAAATGTTTGAACAAATGGTTTAACAAATAGCCATAAGGAATGCCATGTTTGGC
TAACTTCCAAGTCATCACCCTGTGCATGTGTTCAAGCATTATAACATGAAGATTGATTTTCTGAAGTTCATCCGGTTTTT
CCATGAGAAACATCTTTTTTCAGTCCTTGGCACCAATACTTTGTTGATGAATTCAAACATCAACTGGTACTCCCATTTGA
GAAACTTCTTTGGCAGACCTGCACGTTTGATGTCCCCACGTTTTGTGGCATGCTTGGTGAACTCGTTGGAGGGTTTGCAC
CCTTCAATTGACCGAATCACTTTCACAGGCACACCCAGAATGATTCCCAAGGTTTCCTCATCCATAAATATTTTGACCTC
TTTAACAGTAGTCCTATCCCCCCCCCCCATCACTCAAAAGCTCCATATTATAGAATTCAAGGGTATAGTTGAAAAGAACT
TTTTTATAAAGTTTTAATCTAAACACAAGATGAGGTAGAAAATAATGAACCAAACACTTGATAAAAATAAATCATGCATT
ACTAATCCCTGCACTATTAATCCCTGCATTACTAATCCTAGCATTACTAATCCCAGCATTATTAATCTTTGTACCAAACG
ACCCCTAAGAGTCTCTATAAAACTTATATATAATCCATATAAGTGAAACAATATTTTTATTTTTTTTAAAAGAATGTAAA
GAAAGGAAATTAAAGGATTTCAAGAAAATCAAACTCTTTTCGTAACTATCTGTATATGTTTTTTCTATCTTTAACCATTT
TTTCCCTCTCTTACTTTCTGACATAATCACTCATTTTCTTTTAAGAAAATGCTAAACATACTCTTCTTTTTCATCTTTTA
ACTTCTAAATAATCAAAATATATTTTCAAATCTCAACATAAAATGTAAACAAAAAAAAAAAAAGAAACAGTGCATAAAAG
CACATTATAACATATGAAGAAGTAAAAACATAATTCCCATTAATTATTTAATTAATAGGAAAAACAAATAGCAGAAAAAT
AAATCATTATAAACTAATATTTCTTATGGATGACTGCAATATATAAAATGAACTTTTGAGGCTACGCATAAAACTGTTAT
TGATAAGTGATTGTGCCTATGAGCGCAACGAACTCAGGAATTGAAGATTTTGGGTGTACCAATATTACCTTGGCTCAAAT
GTGAGTTCATAAAAATAATGAAAAAGAGCTTTATAGTTGAATTTGAACTCTAATCTCAAGGGTGGTTTCTCTAGATTGTA
CCAACAGCACAAGGGCACTCTTATGCTTATCATGAGTGCATTGATAACTATATCATAGTTTATGTCAGTTTTTAAAAATA
GACATACATATATACACATGATTTTTTCTGATGTTAGTGAGTGCACATGCACCCCTTCTTAAAGGTGTCGGTCCGCCTCT
GCCTACTAGAACACCTTCTTGCATATGTGTTTGGTTTACCAAAATAATTAAATAGCAATCAGTAATTTACTTCTCCTATC
TCTCATTTACTATTTGATTGTCAATTTCTTTTTTTATATCATTTTTAGTGATCACACTGTCACAATCCAAAAAAATAGAC
ATGATGGCACTTGTCTATTCTCACCAAGACAATTAAGTCTCAATCCAATGAAATGAAAGAAATGCGATAAGACAAAGCAA
GAACAAGATAAAGCGGAAAAACTTATTCATTCTATTAACAACCCAAAATCTGGATGTCACGTGTACAAACCTCTAATACA
AAAGTATGGAAATGAAATAATTACATAGTCTCAATGTCTTTGTTTCTCAAATAGAACAAAGCATAACATAAAGGAAAAGA
GGGCCCGCTGGGATGATAAGAAACTACCTTTCAATGGTCCTTTGAATAGCCTCAGAAAGTAGGAGAAGAAGGACGATCAC
ACAGTACCAGGCTTGAAACCTACAAAGTGTAGAAGTAAAGAGTGAGTACTAACAACACGGTACCCAACAAGCAACATAAT
AAACAAAGCAACCTAGCTAGAAATCGAATACTCCTTTCATCCCAACCGAACCTCCTCAAACTACAACCTGCATATAAATC
ATTTCTACAATACACGGCTCACAAGGCCCAATATTCACATTCCAACAGTCACAATTCAACAACCAACATGTATCAAGTAA
ATCAATCTCAAGTATCACGTAGATCAACTACACATAACAAGTAAGTCAAACATAAGCATCACAATGCATCAAATCACAAT
AATCAATCACTAGCTGGAACCATTTTCCATCGTCTTTATACCATATCACTAGCTGGAACTATTTTTCATCGACTTTATAT
CATTTCACTAGACGAAATCATTTCTCATCATCTTTATATCATTTCACTGGTCAGAATCATTTTTCATCGGCTTTATATCA
TTTCACTAGCCGAAACCATCTCTCATTGGCTTTATATCACTAGCCGAAACCATTTTCCATCGGCTTTGCCTCATATGTCT
CATCATCGTGTACAAAAATCAATGCACATAGGCAAGTTCACACCATAAGGAAGAGACAATAATTCAAGCAATTCAAGTCC
ACATTCATTCTATCAAGCATTTCATCAATCAATCAAATAGGGCCTATCACAAGGCAATTCACAAGAATTATGATCAAAAC
ATAATCTTTCATTTAACCCTTTTTTATTCATTAAGCTTAATCAAGTGGAATAATGACTCCTCGCCTCATTCTCATTACTC
CCAACATACAAATAATGAAGGGAATACATAAATTCTACTAGATTACAAGGTTTAGGATATCACTTACCTTAATTCAATCA
ATTAGTCACTCCAAGAGTTGAGTCTTCCCCTTCCGATCAATTTTCAAAGCCACACAATCTATATCAATCAAGTGTTCACA
ATAAATTTCTGGAAACAACAATACCCACATCAATTTCTTTGAAAAATATATCAATCAATCAAAACTCAATTTCGAAAATA
AGGTTTGAATTCGAAAATTAACACTTGAAAATGTTATTCAAGGCCTTAAGAACTCATTGGTGAAATCAAAATCAATTCAC
AATCTCCATTTTAGTTTAGAACTTGAGTTCTTGAAAAACCTTGTCATTTGCCAATCAAAATCCCAAGTTTTGATGTTAAA
ATCCATAAATAATCAAAGGAAAATGAGCTTTAGGATCACAAAAGCTTACCCAAATGATTTAGCACAAGAAGACCTTTCAA
AATCGCCTCCAAGGATTTTTCCAAGCTAAAAAATTAAAAATGAGGCTTAAATCCCAAAATTTTTAAACATAAACCCATCT
TTGATGTCACTTAAGCAAACCCCGCAAAATTGGGGACCTCCGCTTTCACAAACAAGGGTTCACTTTCGTGAAACTCGCGA
TCGCGACTCATGGTTCGCTTGAGCGAACCCTACCTAACTGAGGCCCTTTGCTTTTGCGACCAGGGTCTCTCTTTCACGAA
CATTGTGATCGCAAAAGCGAAGCACACAACATCAGAAAAACCAGCCAACTCTCAAAAAATCGAAAGGACCATCGAGATTC
GTTCGAAACCCCGTGCACGCAAACTATATATGCAAATCAGTTATACTTGACGTTCCAGACTCAATGAAACCGTTGAAACA
CGAATTTGAGGTCTCCTTGACCTGACATCCATGAAAATCAAAAGAAACTAACATAACGCCTAAAAAGGCTAAAATTGGAC
CTCTCAAAAATCAACCAAGACCTCACTTATGCCTTAAATCATCCCTTGAATCCAACGGAACTCTCTGAATTCCTATCCGA
GCATCCGAATCCTGAATATTGACCAAAACAACCCAAAGTCTAAATTTTCATAATTTTCCAACTTAGGACCTCAAATCCTC
AAAAAGACTCCAAATTTGAAATTGACAACTCCGGCATACCAGATTCCACATTCCAAGACTAATGGAATCAACGGAATTCC
ATTCCGACCCACGAAACTCCAAAAGACACCGAAAGCCACTTTCTTAAAAGTATTAGTCTTTCAAACTCAAATCTAACCAA
ATTCTCAATTTTAAACTCAAGGTTTGAAACCAGTTTTCAACACTCAATCATAAAAGACGCGGGGTCGATATCGGAATGAG
CAAAATGGTAAATTCATGAAACTTTTCAAAAATGACCGATTGGGTCATTACACACATTACTGGACAATTTTCTGTATTCC
AACAAATGCAAATCCTCTTCAACTTTCCATTCAGAACAGATGTCTTATGCATTCTAATATTATTCATATATTTCTGGTGA
TAAAGCATCGTTTCTCTACATTACAAATATACTAAAGTAACCGAATAATGAGACAGAGAAAATGAAAGAGAGTTGATGAA
GAATACTAATGAAGGAAAAATATTGCATATTCAGAAAGAAATTAAAGTAAGTTAAAAAAAAACAAAACTAACCTCACATA
ACGACAAAGAAATTACAAAAGAAAATCCCACTTGTACAAGTTAACGAAGCTCACCAGTCATCTGTCTCCATTAACATTCC
AAATCTATTCACCATAGCATAATATATCTAGCTTGCAATATCATCATTAATTTCCTTCATTTAGTAAAGAAATGAAAAGG
CCATTCAAAATGACAGGTTTTTGAAACTGAAACTTAATTATTTCATTCATCTAATTTTTAATTATCTAATCTCTTCAATT
GAGTAATAAATTTCAATAGAACAGTTGCAATAGAGGAAAAAAACTGTTTTTTTTTCCTTTGACATGAATAAACATTGAAT
TGAGTTGCATATTAAATTTATTTTAATAGAATGAATAAGGGATTACAGCAAAATAAAAATTGGAAAAAAAAGAAGAAAAA
AGTTAAATACGAATGGTGATCATTGAGAAGTGTCACGTCACTTTTCTAATATCTAGTTTTATATTAGTCCCTCTGTCCAG
TTTATGTGACTTGCTTTTCTTTTTAGTTCGTCCTAAAAAGAATGACACATTTCTATATTAAGTAAAAATTTAACTATAAA
ATATATATTTTACCTTTGATGAAATGATTTATAGCCACACAAATTTCTATCATTCATTTTGGACCACAAATTTTATAAGT
CTTCCTTTATTTTTTAAATTTCGTGTCGAGTCAAACTATTTCACATAAAATGGGACGAAGGAAGTACTAGTATATATAGA
TTTTCATTATTTGACAAAGAGGCTCACACGATTTTCTTTCAACCACAGATATTTGTTAATTGAGCGGCCCATGATTGACA
TACTCTACCAATACAAGTACCAGATAGTTTTATGGGACAAAGCTTATTTACACACGAAAAAGTAAGAATTACACAAATTT
TATAGTATTAAGAGCTAATTACATCTTATTTCTTTTCTTTTTTAAGTTACAACTCTTAAAATTTAAGAATTTCGGATACA
TCACTCAACGTTCCAATACTTTAGCTTTGTTAATACAAGGTACACCACGTCCTGATATATCGCGTAAGAATGATGTATCG
TAGAATAGGAGAGAGAGTGAGAAAAATAGAAATTTTTGTAATTTTTTCTAATGGTAGAAAACTTTAAAATATATGAAAAA
TAAATTATGTATTTGGGCAATTTTTCCCCCAAAAAATGTTCTTTTGCTTAATGCTAAAATTCATCTCATAATTTCATCGT
ACTTTGTTGATCAATAAATAATATCCTGATCATATAACCTCCTCACTTAATTCTTCACTAGATTTTCAAGAATATATTAA
GCTAGCAAAAACTATCAAACATGAGCTTTTTGACAAAATTGAATATCAAAATTCTGGAAAGGAAAACAAAACAAATGAGC
AAAATAAAATTAAGAATCGTCCTATAATTGAAAAACTACTTTTATTATATTTTAGGAGTTTTTTTTTCACGTATAGCAAA
AAAAATAAAAATCATTGTGATTTTAATTTTCCTAATATCTCTTATCATATATTTTATGAGTGTAGACATTGAAATTTGGT
GGGACTCTACAAGACGTGTTCAATTCAGTTTGAACTTTCCAAGGCGTGTTCAATTCCAACTAGGATACTTGAAGGCTAAT
CAACTCTAAACCCTAGTTCATGCCTTTATAACGGATACTATATTCCCTTGAAAATGTATCTCAAATATTTTGCAAAATTA
TGAAATATTTATAAGGAGATCAAATTCAAATCATCCTAGTTCAAGAAATACGTCACAAACGACCCTCAAATCATGGACAA
ATATCTTAGCAGAGAGAATCAAGGGAGAACAAAATTGTACCCTTATTGATTTATCAAAAAAATATTTTTGTTTCTTCCGA
TTTTGTTTATGGTTTGATTTATTTTCCATATATCTAAAATTTGTTGGAAACAAATTGACACACCCAGTGGGACCAAACCT
GCAGATTTTATGTCACAAAACCACAAAGGTGGAAGAATGAATAGTTCAAGCCTCACCTTTGAGTTTTAACAATTCTACAC
TTCGACACTACAAGGTCTGTTCAATTCCAACAAGGATTCTTGGAGGCTACTCAATTCTAAACTCTAGTTCATGTCTATAT
AAAGGGTACTATATTTCCTTGAAAAAACATCTCAAATATTCCGTAAATTCATGAAATATTTATAAAGAGATCAAATCTAA
ATCATCTTAATTCAAGAAATATGTCACTAACAACCCTCAAATCATGAAGATCAAGTCCACTCATCCTAGTTCGAGAAATA
TGTCACTAACGACCCTCGAATTATGAAGATCAAGTCCAAATCATTCAAGTTTGTGAAATACGCCACTAATGATCCTCGAA
TCATGGATAAACCTTAAGAGAGAGAAAAATCAAGGGAGGAAAATTTTTGTACCCTGCAATATTTATCAATAAAATTATGT
TTCTTCATATTTTATTTGTGATTGCAATTTAATTTTTGTTACTTTAAAATTTGTTGCAAACAATGAGTTCTTAAATTTTT
ATGATTTATAAGTCCTTTTTACTATTATAAACATAATTAAATAATAATTTAAAAAATTAGTAAATGACGATTTTACTTAT
TGTGGAGTCTTATAATGAATAACAATAAGTTCACTCAATATTTTAAAGTACAATAATCTCTTTTATTTAATATAAAATAG
ATAGATTTATGCGGACTCGCTCAGGCAGTCATACAAATTATGCGAAAATTTTATCTTAAAAACTATTACACTCATACATA
CTAGAAAAATTATCTATAAATTTTTCAATAGCTATGTACGTTATATATTTTAAGATACAAATTCACATGCTATATACATA
TTTGCTTACAAAAATATGATTTAATTATTTTTATTTTTATATATCATTTAAGTATATAAAATGAAAATTATGTATTCTAA
AGGTATACGACATACATAGTTGTCATATATAATATTTAAAGAAATGAACGTTGTAAATAGATATAGATAATTAAATAATA
TATGCATAAATTATCTAATTTAACTGATTATGCTTCATAATTACATTTCAAATATAACAATAGTATAAATAATTATAAAA
CATATCCACATATTTTTATTTTATAAATATTCATTGATACACATATACCTAAATTGTATGCAAAATTCTTATGTGTGCGT
TTATAACATGTGTATGTTATTAATGTATATCTCGTTGTATGATTTTCAGACCTTACCACAATTCTCTCTCAAATAAAGGA
AGATGATGAATCTGCAGAAGTAAGGGGACATGGCTTAGTGTGACTTACTTCACTCAAGAAAAAAATAAAGAAAGGGAAAT
AAATTAGTTAAGCTATCTATAAACTTTTTAAATTAGTAATTTATGTGCAGAAAGACCTACTAAAGTATGATCGAGATTAT
ATTCTTTGTGATATGATCAATAACAACTCTTAGCACAACAGAGATGCACAATACATGTGTCTATTGAAAAAAAGACTACT
AAGATCAGCTAATACAGTTGTGTATAAAAATGCTTCCGATCCATATTAATGGAATCTGGAATTAATCCTATTAAAATTTG
TTCGAGAGCTCCTCCCCTTTCTCACCTCACTATTATGTCTAAGGTCCACTCTAATTGTATTATGGAAAATTCACACCATA
TACACATTTAAGAGTCAATTTTACAGGTTTTAAACATACTTTTAAACAATTCTTACTTATAGCAGTTTATTTACGGGTTA
TGATATATCAATTCAAATTAATTTTATTTAAAAATCAACTTCAATTTATTTAATAAATGATTAATCTATTTATATTTTTA
TATTATTAATTAATAATATGTAATTAATTTGATTTCAGTTCCTTTTTTAAAACTGAAATTATCAGTTACACATATTTAGG
GATTTACATAGATTAGACTTCCTTGTTTACCGTTACACTTCAAACCTCCCATACGTCAATCCCACCCTCCTCCCCCCACG
TCTATCCAATTCTACACGCCACCACCCCACTAGCCCACTTTCACCTTCGTCTCTCCCACCTTTCTCACCACCCAACTACA
CCAACTTCACAATCGTCCCTCCAATTCCGTTTTACAACAAAATCATGTCGAAGAAAACGGTTGTAACTCCTCGAAAGAGC
CCCCGATTAGTTGAAGGAACTTCTACGGATGAAGTTCAATCCCCATCTTTCAACATATTGTCTCAAACACCACCGCCAAA
AATTGTTGAAACTCCGCCTAGGGGTGGTTCCTCTCTATTGAAAGATCAAAAGGAGAAAAAAAATGAAGCAAAGAAAAGAG
TGACTCCGGTAAATCAAAAGGGGAAGAAGAGGAAGGGGAAAATTGTTGAAACCCCTTATGATTCTGATTTTGTTAGTGAA
TCAAAAAAGAAAAAAAGAAAAAATAATAAATGTAGAAGTTGTTCAATCTTCAAAACCATCAACGAGAAGAACAACAAAAA
AGAATGAATCAGAAATCCCAAGATCTAAAAAAGAAAAAAAAGTTGTTAGGGTAAGTATTAAATTTAATTTATTTTCACAT
TATTCAAACTATTGATTTTTTTCTAAAAATATCACATTATGTTTATCTTCTTTTCGAAACATTTGTTTGGATGAAACGTG
TATGAAATCTGATTAATATGTGTATGACTCTGACTTTAATGTTTGATTGTTGGATATTGTATGAATTGTGATGTAATATT
TGTATACAAATGGTATGAATTGTGTTTTAACATTGGTGTGATTGTCTATTAACTGTGTATGGTATGAATTATTAAATTGA
TATGAAAATGGTATGAATTGTCAAACCAGTGATTTTTGCTAAAAATATCACATTATGCATATTTTCTATTCTAAACATGT
TGTTTGGATGAAACGTGTATGAAATATGATTAATATGTGTATGACTCTGACTTTAATGTTTGATTGTTGGATATTGTATG
AATTGTGATTTAATGTTGGTATACAAATGTTATGAATTGTGTGACTATATGAAATTATAAATGTTTATATGAAATTGATG
AATGTTTATATGAAGTTGATTTATTTTTTATATAATATGTGTGATATAAACTGAAGTTGGTGTTGAAATTAAACTTGAAT
AAGATTGGTATAAAGTTTGTTTTAAGTTTGTATAAACAATTTTATTTTATAGGCAAGGAAGGTATCCACACACTGGGCTT
CATGTACAAACATGAATGTTTTTAGTGATCTGTTGAGTTTCCTCGGGCAAGAGAGATTTCGACAATTTTTGGAACAAATA
CCATTTGGTGTATTTTATGAGTTACACAACATAAAGATTCAATGTCAGTTATTGCGACATTTATTACTTCTTGAATCTGA
AAATGTCAGAGATGAAATGTTTATTGTCAAAATAAATGGTACAAAATTACATTTTGGAATCAAGGAATTCGCAGCAGTTA
CTGGTCTTAAATGTGGACTACTTACAGACTTTGTTTTAGACCTATCTATTCCAAATAGACTTATCACAAAATATTTTGGT
GAAAAGAACAAAGTCCCTAAGTTAGACTTCTTGAATAAGTTTAAAGAAACTTATTTGAGCCTGAAGACCGTTTTAAAATC
GGCATTCTGTACTTCATTAGTACATTTTTGACTGGTTCTAAGGCCTCCAAAACAACCATACCTAAATTGTATTTTGATTT
GGTTGAGTCCGGTCAGTACATGAACTTCCCATGGGGTAATGAATGTTTCAGATTGACACTCAAAGCTTGCAGGCGTAGGT
TGGGAAATAATCCAACGTCATTCAAATTTAGCCAATTCCACATAGCGTTGCAGATTTGGTTTTATGAGTGTTGTCATCCG
TTTGACAACACAGTTGCTATCCGTGTTGCAACTGGCACACCACATATTCTCAATTGGAAGACATCGAATGAGAGTATTTT
CTTCGATGACTTAAAGAATACTATCTTCAGAACATATGGCAACCAGATCATTTTTTATTTATTGTCCTTTAATAATTATC
ATTTATTTTACCTTTTTTTTTTAATTTTTAATTTTCACATCTTATTTTGTTTTTACAGCATAAATTTAAAAACACAGTGC
TTACTGACGAAGAGAGGAATGCCATTGATCAGATCAATCTACATGAATCTTCGAGTCACCATGAGTCAGAAAATCAAGCA
ACATCAGAAAGGAACGATGTTGACTTCGATGAAAAGTATGTTGAGTTGAAAAAGGAAATTGCAGAGGTATACAATAAAAA
ATTATCATGTAATATTTTTTTACATATTACAAAGAACTTATCCACTCTTTAATGTTTAATGAAAGGTTCGGGTGGAGTTG
AAAAAACTGAAGGATAATGTTATTTTCTCAATCCCTTTTCAATTAATTATTATTAATTTTTTTTCCTGTAATATTTTAAT
GTTTAACATATATGTCTATATCTATTCACTAGGTTGACAAGCACATGACCGAATTAAAAGTATATGTCGATAATTCGACA
AAGTTGATAATTGACGAGATTAGGTCGTCAAGAGCTCAACCAACACAAACAACACAGCAAGAGGTATTAAATTGTGTTAA
AGGGTTTAAGAAAGTTAAGAACTCAATAATTTGTGTATCTCTATTTTTGGACTGAATTTAGTATTATATTGGTATGAATT
GTGTATGTGCAATTACTTATGAAATTGGTATGACTCTGGACTGAAGTTAGTATTATATTGGTATGAATTTTCTATGAGCA
AATCTGATGCATTATTTTCTAGTTTATGTTTGTTTGATATTGGTGTTATGTTGGTATGAATATTGAATGAAATAGTTCTT
ATGCATGTTTTTATTGTTGTTTGTCACTGTTATTATAAATTTTGTATTACCTTTTGTATGGATAATGTATGATCTGGTAT
TATACAATATTTTATTTTGGTTCAATTTTGATATTAAGTTAGTAGTAAATTTGTGAAAGGCAATATTAATGACAGGCTAT
TGTTGTTGGTTTTTAATTTGTATTAATCTTGTATAAAATTTGTATGAGACATTTTTTTTGCATGATTGTATGAATGAATT
TTATATTACTTCATACATTAGGATGATGTCCATCAACATGTTGAAAAATCTGAAAAAGCTCCAATGGATCAACCTTCAAT
TTGAATGAGGGAATACGTTGATATTTCAAACACTGATGGTATGAGAATAAATCCTAATATAATATGAATATTCACATTGC
AATGTTTTGATAACATTAAATTTCCCTTTTTGAATATATAGCTGAAGCGTAGAATTCAACTGACCAAATCGTTGGTGGTG
TTTTTAATGCTGATATACCTGGATCATCAACTTCAAAACCACCAACATTGGATGATTATCCGGATTTGACTCTGACACAG
ATTATTGAACTTGATCCAATTCTCAATGCTAATACAACTCCAGATGTGCAACCAAGAAATAGGAACCCCGAAAAGTATGA
CACATCTCCATACATTCGATTGTTGGAAGGCAAAAGCAGTTTAAGAAGAGTTCCTATTTTCTTTCGTATCAAACATCCTT
TTGAAAGTCACAATAGATTTGAGGTTGAAGTTGAGTTGATCGATGAGTTTAACAAATGGATTTTCAAGATGTTTCATCTA
GACGTGGCAGGTATATGTATAAATAAAACCATTTTTTTCTTTAGATACTATCCAATCAATGCGTATACAATATTTTTTTA
TATATTTTTAATTTTCACAGGAAACCTGCTTATTCAAAGCTCAAAGATAATTTTGAACCTCAAATGGACTTTGGTGTTGT
CAAAGTTTCAGAAAAGGACTTTTTCAACATAATGGTTAAATCTGACAGGCCTTGGGAAGATGGGGGTAAGTCATATCTAT
CAACTTTTTTAAATAGCTAATTTACAACTCGTATTCCAGATTTTTGTAATTATATTTGAAGTTTTTGTTTAAAATTTGTT
ATGAAATTAATATCCATTTTATAGAATGGTCTTATACAGTAGCCATCAAGTATCCATATTGAATTATTTCTGACTAACAT
TGGTATAAAATACAGTATATATTAAACTATTATGAATTTTATATCCAACAATGTTCATGTATGTAATTGGTATGATTATT
GAATGAATTTGGTATAAAAACAAACTGTCATGAATAGTGCATTAAACAAGTTACTAGAATGAAATTGATATGCATTCTGA
ATATATCTGAAACATTTTAATGGCTTTTTATTTGGTAACAACATCTTAATACCATTATGTATTATCTGCGAAAGAAGGCA
AAGTACTCTCCAATACCACTATCATACAGTACTGTTGATTGTTGGTTTATGATGTGGTTTGATAGAATTGATAAACTATC
ACGCCTCGAGACTACCCCCGAGACGTGGACACGAGACCTAGGACCACAAGTGATCCCAAGCTAACCCTGTTGGTATGATC
ATGAGCATACTAAAAATAATAAATTGATGCGGAAGCTAAATCATAAATAAAAATGAAAATATGGGGAATATCCATATAAT
ATATCTGAGATAAATGATAACTGATGAGTTTAATACAAAGAAGATATTAACTCAATACTAAGCTGAATCTAACTATGTCT
GAAAATAGCCTCTAACTGACTAGAAATGCTGGGACATGCCTCAGCTAAGTCTAGCAAAACTGAAACTAAAGGACTAAAAA
TACTGAAAAGAAACTCATGACTATTGTTCTCGGAGAATGAGGACTCACCACTGATTCTGCTGAACTTGAGATCGGGAACC
GATCTAAGCGTGATCTGGATGCTGAGAACCTGAACCTACATCACGAGAAGATGTAGCGCAGTGTATGCGTCAGTACTTGA
AAGGTACTGAGCATGCAAGATAGAATATAGCTTAAATAATATATAACTGAACAAAGCAAATAAGCAATGACATAATCTGA
ACATCACATAGATACTGAATGCTGAGATAGCTAAATGCAGTGACCAACTTATAACATGCTGAAACTGAATACTGGATATA
CTGATAAATGGTCAATGCAATAGGATCTGACTGAACTGTAGGAGCTACTAATAACCGACAATAAAACTACATGAGCTAAA
TGTGGAGTCCGATGTATACGCCCCATCGAGAGGACCCAATATACCATGTCAAAGGTATAAAGGCATGCTGGCGTGATAAC
TGAAATTATGCCCACATAGGGGACTTACAACCTACGTGGCTAGTAGTTCTGGGACTATTTAGGTATGCTGAACCCTAATC
CAACTCAGTATTATACTACTCCCAATGGATTAAGTATTCAACATATTATGACTGAATTTCTGTAAGTTACTGGATAGCTC
GAACTGAACATGCAAACTGAGAATGCAACAATTAAACTGATATTGATGCATTAATAACTGAGGCATGTATAACTGAAATA
TCTGACCTAGCATGTGTAATTCAAGAACTAAAGAAATACATAGCTAGGGTTCAAGAATTCATGCAATAAACTGAATATTA
ACATACTAATCTGATTTGGATCATTCTAACAGCTAAGAACCCAATAATTTTAACATTCAAGAAACCCTAGGTTTAGTCAT
AATAAGGGAATCAAGAAACTGACTGAAAACTAGGGACCTAATGGGTGAAAGGAACCCACTAGTGAAATCCCACATACCTG
GTGACGAATTCCACGGAGAAATCCTTAGATTTTGGGGCTGGAACTGATGGAACCTTGTTGTGTTCTTGAACTAGGGTTCT
TGACCTTTTTCTCCTCTCTTGCTTCTAATTTTCTATGTTTTGATTAATAACTTGACTTAGGTAAGTTCTAGTTATGTTTC
TATGCTTAAACTGACTAAAACCTCATGATATAGGGTCTAAATGACGTATCTTAGGGGTCCAACAAAATAGAAAAAGACCA
AAAGACCCCTGAATTAACTGTTGTCGGAGTGACCTACGGGCCGTAGCTCAATCTACGGTCCGTAGATTGGGGTTGTAGGT
CGAGTCTGCCCGACAAGGCTTCACTAAAACGAGCATAACTTTTTACTCGGTGGTCGAATTTTAGCAAACTCAGCGGCGTT
AGAAAGAGGATTCAATTATCTATCATATCATAGGTCATGGGACACCTAATTCATTTTTTCCTAAGAGTTATGACCATTTC
AAGTTGACCCAATCAATAATTTTTCTCTAACTAGCCGTAGACCCTCATCTACGATCAGACCTACGGACCGTGTGTCGAAT
GATGGTCCATGTTGGTCGACTGTAGTTCGTGTCAGAGGCTGGGTAAAGGATTCTTGATCCACAAACATAGACCACGACCC
GTGGTCTGACCTACGAATCATAGGTCTGTCCGTGGGTCGAGACTTAGCCAATTTTTTTGAGCTGGGCTTTTTGGAGGGGC
TGCAGTGGTGAACCACAGACCCACAACACGGGTCGTAGGTCAGACTACGGTCCATAGGTGGTGACCATAGGTTGCACCTG
CAACTTTTAAAAATCTACATTTTGGTCTATCTAGGATACGGGGTGTTACAGAAATAGTGGAGAGATTCAAATTGCGACAT
GAGATCAATTTCTCCCGATCATAACGTTGGACAGTGCATTAGAGGCTTCAAACTACTTGCCAACATTCCTTGGGACAGTG
TTGACGATGTCATTATTCCTGTTAATATTAGTGAGAAATTTCATTGGTTCTTGGTTGCATTCTAAATCAAACTTAGATGT
CTACATGTATATGATTCGATGAGCGAATGATCTGTTTACACCAAGAAAGTCAATGAAGCTGTTGGCAAACTTGCAACAAT
AATACCACTATTTTTTACGAGCACGCGATTTTATGGTAAAAGGTTTGATCTGTATGTCAATAAACTCCTTAAATATGTAC
ACAAGTCTCAATTCGACCCACTTGATATCAATCATATGATGCATGTTCCTCAACAAGAAGATAGTTCCAAGTATGTATTT
CTATACTTTACTGATTTCATTAGAAAAATAAACTTGATATATTTTTTAAAATGTTTTTTCTTTGAATTTTTTTCAGTGAT
TGTAGTTTGTACACATGTCTATTTGCTGAATACATCACTAATGGTGTTTTTGATATGTGTTCTATTGATATCAATGCAAA
GTACCATCGTCAAAGGTATGCCACAATCATATGACATTATGGAAAAACAAAGAATAAGGATGTCATGATCAGTAAGAGTG
AAGTTACTGGTACGGTTGCTAGCAAATTTGGTGGACCTCGCATAGCAAAAGAACATGTTGCGGATACCACCAATTATCCT
ACACCAAGACCACGGACAAGAAATTTGAGCTAGTTGATTGCACCTTCTACTTTTTTAGAATTACATGTTATTTTTTTTAA
CTTTTGGACAAATTTTTTTTGTTTAAGTATTTGATGATATATAATATCATATGTTTTCTTCCGGTCAGATACCATCTACA
TATGAATTACTGATTGACTATTATAAATGTAATGACCCTAAAGGTCATTTTTGGAAATTTTCATAAAATGACCGTTTTAC
CCCTCCCGATAGTTGCCCCGAGTCCTAATTGTTGTATTTGCGAAGTTGGTTTGAAGGAAAATTGATGAAAAGTTGAGTTT
TTAAGAGTTAAAGTTTGGTTAAAAGTGCTATTTCGAGTCATTAGGAGTTTCGAGACTCGAATCGGATTTCCGTCGATTCC
AGTAGTTTTAGAATGTCGAAACGGGTCTATGAGAATTTACGGAGTTGAATTTGGAGTTAAAACGAAGATTTGAGGTCCTA
AGTTGCAAAAATTGTGAAATTTTGATCAAGAGTTGACTTTGGTCAACAAACGAGGTTCCGGGGCTCGAAATGGAATTTCG
AGGGCACCGTTGGATTCAGGGGGTGATTCTAAGTCTAGAATGAGTCTTGGTTGAATTTTTAGAGGCCCTGAGTGCGTTTT
GAGTTTTTGAGCCTAAAGTTAGTTTCTTGACGCCTTATCGGATACCGGGTCAAGGAGACCTCGAATTCAAATTCCGAAGA
TTTCATTGAGTCCAAAATGTCATTTTCAAGCTAGTAGCATATTTGGTTTGAGTTCGGGAAGTGCCAAATGAGTTTTGGGT
GAGCTTTTAAGCTTCTTGGATGCTTTGACACTATTTCAGCAAATTGTGGCAACTAAAGAGTTCATTATTAGTTTTAAAGG
TCGAAAAATTATTCTGAAGGTTCTGAAATTTTGAGCATGAATTATAGGACTTATCTGCAAATTTTGGTGCATTTTCGCTA
ACCCGAGATTGGACTTTTATCGCAAATAAGAAATAATTGTTTACCGAGTAGAAATGATATTTGACTGGGCAATGAGCATG
AAATTGAGCTTCGATTGAATGAGCAGGTCCGTATCATTATTTAAGACATTTACAAAAAAGAATCGGGTCATTTCACTATC
GTATGAGGAAATTACGGCCTTTTTAGTGAAAGATTAACTGCTGTTTTTCTGGTGCATAACAGTCATGTACTGTTATAAAA
ATCTCAGACTGTGTTCATTTGGTATTTTGAGAATATTGGGATTTCTAGAGATTGGAATGGAGTGATTCTTATGGGTTTCT
TCTTGAATTAATATGAGGGTTAGTATTCAATCTTCAATTTGACATTTTCTCATAATTTCTTTATCTGGTTTTTTCCCTAT
CCGTAAACCTCTTGGGAAAAATTGAGGTTTTATCGATTTGGACTCCCTTTTTGATGAAAAAGGTATATTTACGATCCTTA
TGTTATGGGTAAACTGATTTTAACATAAAATTATTGATTCATCGATTATTTTCACCATATTAACCGCGTACAATTTGGAC
TTTCCCGGTAAAGTTAAGGTTTGATAAGTTGAGAATTTCAAGGTCGATCTTCGCTCCGTTTTTGATGAAATTTCATATTT
GAACTTATCTAAGCATGGGTAAGATGTTTTTCAAGAAATATTTCATTTTCGAGTCGGGGTTTTGGATCCGAATATTTTAA
GCTTCTTCAAGAATATGAATTTTCCTTCAAATTGTGTTTGTGAATTGATTTCAACTCCGTTTTCAAATTGGTTTTCACCA
TTAGCTTCCAAATACTTGAAGGAGCATTTTACATCAAAATTTCCAGATTTGGGTATCGTTTTCCGGTATGAGACTTTTGG
ACCATTTTGCCCTTTTCCCCTAAATTTCTTGATTTTGGTGTCATTGGACTCGAATTGTGATTGTGAATAATTGTTTGAAT
AGATTATCGTGATCCGGATTATACTCGGAAAGGAAAGGCCCAAGTCAAGTAACTTTTGGAGTTCGTTTTAAGGCAAGTGG
CTTCCAAACTTTGTAAAACTCTTAGACTACGCATGACTACTTTCCTAATTGTGTTGGGGAGTAATGAGGACTGAGGATGG
GTTTTATTTGTTGATTGAAATTGTTGTAAATGAAAGATGGGGAATAAAACGAGTTAAATGTGTTGTATGTGACTTGAATT
TGTTGAATAAGTCATGTGATAACTGATATTGAGGGGATAAAAGAGCATGAGTAGGCTATGATTGATACCAACATTGATGT
TGAGACAGATGATGTATAATACTATGATGTGGTCGTGATATGGTTGTGATTGAGACAGGTGATGTGTAATACTATGATGT
GGCCGTGAATTGGTTGTGATTGAGACAGGTGAGGTGTAATACTATGATGTGGTCGTGATATGGTTGTGATTGAGACAGAT
GATGTGTAATACTATGATGTGATCGTGATATGATTGTGATTGATGACATGTGCATATTCATTATTCATCTCATGTGTGAA
CTATCTGTTGCATGAGTTCTGAGACACTGATATGAGGATGGATGGATATGAGACACAGTTGAGACTAGCTCCGGCTAGAG
ATATATGAGATGGACTAGCTCCGGCTAGCGATTTAGATGCCGATGGGATTTGGTTCCGGCGGTGATACATNNNNNNNNNN
NNNNNNNNNNNNNNNNNNNNNNNNNNNNNNNNNNNNNNNNNNNNNNNNNNNNNNNNNNNNNNNNNNNNNNNNNNNNNNNN
NNNNNNNNNNNNNNNNNNNNNNNNNNNNNNNNNNNNNNNNNNNNNNNNNNNNNNNNNNNNNNNNNNNNNNNNNNNNNNNN
NNNNNNNNNNNNNNNNNNNNNNNNNNNNNNNNNNNNNNNNNNNNNNNNNNNNNNNNNNNNNNNNNNNNNNNNNNNNNNNN
NNNNNNNNNNNNNNNNNNNNNNNNNNNNNNNNNNNNNNNNNNNNNNNNNNNNNNNNNNNNNNNNNNNNNNNNNNNNNNNN
NNNNNNNNNNNNNNNNNNNNNNNNNNNNNNNNNNNNNNNNNNNNNNNNNNNNNNNNNNNNNNNNNGAGTTACTTGCGAGT
ACCTGTGGTTTTCGGTACTCACCCTTGCTTCTACACAATTGTGTAGGTTGACAGCTCTCTCTCAGATTCGGCTTAGTAGT
TTCTTTAGTAGATTGAGCTTCGGGACATACTCGAGAGGTAGCGGTTCATTCCAGACGTGCCCTTGAGTTATCTTTACTTT
CAGTTTTGTTCTATTCGAGGACTATACTCTGAGACTTGTATATTTTTATTCGAATTTTGTATTTAGAGGTTTGTACATGT
GACAACCAAATTCTGGGTAGTGTTGAGTTTTAATTAAAGTCTTCCGCTTATTTATTATCTTTTATTCTCGTATTTCTACT
TCTCTATCGTTGTGGTTGGGTTAGGCTGACGTGTCCGGTGGGAAATGGACACGTGCCATCACATCCGGATTTGGGGTGTG
ACAAAAATTTAGGATACTAGTAATATACAGACTTCATACCATTTGGATTCACTATTTGAGAGATATATTACACATTGAAT
ATAACATTTTTCGAGATGACAGTTATATACAAACTGCATACCAATTGGATTCAACATTTAGACTTAATGATATTAATATG
TATTACTAACTAGATTAAAAAAGAATACCAATTTACAGTTCATGAACCAACTTTGTATTATATTTGGTATCCAAACTGTA
CACTTATTGCATCCGAAGTCATTCATGATTGATTTTGTTTACTTCATATTCTAAAAAAAATGAATCAAGTTGGTATCCAA
CATGTATGAAATAATGATCATTGTATTTTGTCACAACCTCAATTACCTCTTGTTTTATATTTATTCAAGTTGGACACCTT
ATGAATACCAAATTATTACTAATTAAAAATTATATTCTCGTAACAAGCATGTACTAAGTACGTTAAAGATGTATGAAATT
GGTATACACTTTGTATAAATATAGAAGCAACGAATTCGACGATCTGAAACAACGATCATTAATATTTGCACCAACATCAA
TTACATATTGTTTTAATTTTATTTATAGTAGGACACCAGCTGAAAATCAAATTAATATTCAAGATAACTTACATTAATTA
CTCAAGATACCAAATGCACACCATAATTACCTTGTATAATTATCACTAATATTAACAATATCTTATATATTAAACTGGAA
TAAATTTTATTTCCAAAAGTATGCAATTTGTATGATTAATGAATGAATTCCGTATAAAAATGAACAGTATATTAAACACT
TAGTTGTAATGCATTTCACACCAATTATATTTCATATCAAAACAAAACATGAGTATAAAAGACAAAATAAAATAAAACTT
TTATATAGTCTAAACAAATAAATAATCTTTTTTTTTTGCACATGATAATTTGAACATGTCATCCTGTTGTGGCCAACTTG
ATGACATCTACTGCAAGTAACTTTAGATCTTTTGATTTTCACATCAACAAACCCCTTCCAGCGTTCAAGTTGCGGTCTTC
CTACCGTTCTCTTTGGACCAGGCGACATCAATTTAGGCTCTGAAACATAACTTGGTATATCTCATGTACTCTCGCATGTG
AGAGGTTCAACAGGGATCACATATGCATCTTGAATATTCTTCAGGCTATAAAAAGGATAGCAGTAATTTGTTTAATGCAG
TCTTCTATATCTAAGAACTGCCATTTCATGCCCACATGGTATCTCATCATTTTAAAATATTTCGCAACTACACATCTTGG
TGTTTAAGTTTATTATGTACTGCTTTGGTCCATCAACAACATCATGCATATCAACTGTTGATGCTATTACCTAACACACC
AAAATATTGCTCATTAAAATGTTGTTACAAAAAAACAAGCCACTAAAAAAGGTTTCAATTATATATACAGAATGGATATC
AAATTAATGTATTGTTCATGCTAGTTGGTAGTTTATACTAAATTAATTCAATAATCATACCAATTGCATACATGAATGCC
TTTAAATAATAATGAATAAAGGAAAAATCATACCCTCATACTGCTAGACAAAGCAATACTTTTCTGGAGCATAAGATCAT
TTTTTTTTTGTCAGCTCTGATCTAGTTTTTACAGCCTCCTCGTTGTGCTTATGAATCCATCTTTGAACTGTTACCCTCGT
AAATTCAAGAAGTGAAATCATTGTCAACCTCCTTGCTATCCTGTTAATATTATTCAAAGATTCAACTATGTTTGAAGTCA
TGATCCATGTTCGCTTACATTTTGAATAAGCCCTTGACCACTTGCTATACCTGATATCATATAAATAATCTCTTATTATT
GAATCTATCTGGTCTATTCTTTGCATAATCGCCTCAAATTTTTGTATTGTATAAGCCTTTGCCATTGTAAAAAAAAACTT
CTTCAAATCTTCAATATTCCTATGGAAGTTCTTCAAAACATTACATCATAAGTGCCATATGCAAGCAAAATGTTTCAATC
CAGGATATACTCTTGCAGTTCCTTTATAAATGCTCTCGTTTCTATCTGACATAAAACACATGTTTTCCCTTTCTCCATAT
GCTTCCCTAAACTCTTCAAAGAACAAGGTTCACGATGCATCATTCTCAGAATCCACTATGGCATAAGCAAGTGAAAGTAT
GTGACCTGATGCATTATTTTAAAAAAACATCATACAAATTGGAAACACACCTTAAATCATATTTATTATTGAATATAAAT
GTAAAAGATTCAAAAAAATACCTCATGAATCCATAGTGCTTGCAGTCAACATTGTACCACCATATGAGCCTCTTAAAGCT
ACCTCATCAACCACTACAATTGGCCTACAATACTCCCAACCTCTAATACATGCTTCTAATGCAACACATGCATATAAGAA
GCTATCACATTCCATTCTTTCTAATTTAAAAATCGAACCAGGATATGTCTACTCCAATATGTATAGATAACCTGTAAGTT
TTTCCATAGTTACAATTAATTTTACAATTTGATATCTTAACATTACAACACAACAAATATATTAATTGTATTCAAACTGG
ATACCAATTAGATTCAAATTAGACATAGAATGGATATCAATTGGATACACAAAGGAAACCAAATGGATATTGGGAATTCA
ATCTGTAAACAAACTGCATGCCAAATGGCCATCAAATTGTTGCAGTGCCAAAATTCATACCAATTCAGTTCATAAAATAA
AATACAAAATTTAGTTCGAAAAAAACCTGGTAGTTTAGCATATGACTAGGCCGGATCTCCACGCACCAATTTTATTGACT
TTTTTTTAGCTCTTCAGGCTTGCATGTATGTCAGCACAACATCATGCACTTTCAACATTTCTTCCGCTATATCTTTTGGA
ATGTATACAATTGATCGATCAATAAATTTATCCATTATTAAAACAGTTACAACGTCATTTATTCCCTGACGTCTTGCATA
CACTCTATCTCTAACGGAATAAGTGTGTTCTGCATAGTACTTTCTGATTTTGAATAGCCCCGATTGATTCAAACATGATG
AATTCATCATCCAGGAACAATTATCAGAAGGACACTTCAGGTAATAACTATTTCAAAAACAAAAAAAGATCCATCAAAAA
CTGATATACCAAATTCACTCAAAAATAAATACACATTCAAACAATCAATTAAATATTTACCAAGATGAACTAGAACGAGA
TACAAGAAATATGAATTTTTCGACAACTTCATAATGTCGCATCACCTCCATAAGTGTTCCTTTATCCTTGTAAATCTGAT
ATTCAGCTATAAACAAATTAGAAAGGTCACTGATTACTCCATTTCCTTCATCAGTATTTTCATCGACAACTCCATCTAAA
TTCACTCCTATCAAGCGGATGGAGTTGTTGGAGTATAGACCAAAGTTAGTTAGTGTTCTAATAACATCAGAATGTCTCCT
ATCCACAACAACTACAGAATTCTGATTATCCAATGCTATATTCTTCAAAGTTATGCACGATGGATATTTCGTAAAGAAAT
CTACATTAGCTTTCTTTTGATCTAAAAAGATCCGCACACCAACATCAATGTGGATACTAACAGGTGGACATCGATCACTA
ACTATATATTTTATCTCTATATCATTAATATTAACATCTATTATAAGCTGCGATGTTATCACAATAAAGAATAGAAGATT
CATATATAATCCCGTCCATCTGAAAATCAACATATTTCCCTGTTTCATTTTAAAAAAATAACAATTAGTCTTACATAATA
CAAAGCAATTAGAAATATGTTATATATATATATATATATATATATATATATATATATATATATATATATATATTAACTTT
TCATACCAAAGACAATACAAATTTCATCCACAAAATTCATTATAATAACAACAAAATTATACACACTCGTCATTATTTTT
TCATACAAATATCATTCAGACAGTACACTCCAAAACAGATTTCATAAAAAAATAATATTTCATATTTCATACCCACTTAA
TACACATTTCATACAAACAATCATCCTTCATACCAAATTTATACATTTCTCATACCAAATAGTTCATTCCTCTCACACAA
ATTTATACACAATCTACAAAACTTATATAAACAATACAATTTCAAATTTCATACAAACTTAAAACACTTTTCATACAATT
CTTTAAAATTCTGAATAACTTTTTTTACACATTAGTGAACACACATACCAATTTCATTCCATTTATACTACCAAATTCAT
TCAAAACTATACATTTAATTTATATTTTCAGGAAAAAAAATATTCAATATTATAATTTTAATATATGTACCCAATCTACA
ATGATAAAACTATTTATATTCTATACATTTATACTCAAATCATTCATATATTGCACCAATTTCTCAAGAAATCATGATTT
TGACAGTATACAAAATAACTAACAAACAAAACAAAAAAACAGAAACTTACCAACAAAATCACTAATATTACAGTTTCACA
ACAATTAATACGTTTTATGAACAAAATGTATTGTTTATACAAAAAAATATATCAACTTAATTATAGTGACGATTTACAAA
AACAAAATCACAAAATGTGATTTACAGTTTCATTTTTTTTTTCATTTCACTGAAATACAAATACAAACAATAAACAATAA
TAATTACTAACCTGAAGGATCCCATCTTCCACCATGTTTAATTAATATTGATAAGTAGTTGTCCATCACAACAAAATCAA
GATTTTTCAAAAAAAATAAAATTCAATTGATCGCCAGTGACAAGATTTCTGGAAGAAAATCAAAGAGCGAGAAACGTGGA
AGAAAAATGGATAAAATCAAAATTTTTAATTAATTTTAACAAATTAGAGTGAATTAAGGAAACTGAATATTCTTAATTAG
TTTGAATTTCCTTAATTCATGCTAATTAATAATTATCTTTAATCAATTTAAATTTAATTAACACCCCTATTTCCGTTTTT
TTACCTTTTTTTCTTCAGAACCGTTTTATTTTAATTATTTTAATCTTTTTATTTTCTTTCAAAACAAATGTTTTCAATTA
TTAAAAATAATTTTTTTTTAATAAACTGTTACAACCTGAAATTTTTTAATGTTACAACTTGAAAGTTTAATTCTACTGCT
ATAACTTGAAATATTAGTCTAATATATGTCATATATTAAATTTTCACATTATTATTACTTTAATAAACAACTCCCTCACC
AAATTTTGTGCCAAACCATTAGTCTTACAAAATAATAAATTACGTTTTTAAGAATTGCACGAAAAACTTTATCCAAATAC
TTGCAAAAATTTTAAGCATAGTTGGAAAACAAACTTCCTAAATCCAGCTAGTCGTCTTGTCCTTGTCCATGTCACTTTAA
ACACTATTCCTAATTACATAATGCAATTCTTCAAGAAATCATTCATAAAATCCAGCGTGATTTCCTTTGGAGTACTAGAA
AAAAGATGTAGTATGTTAGTTGGGACTAAACAAATGTATCACAAAGGCTGAAAATAAAAACAAAGCTACTCTTGCAAGCC
TGGACTGGAGACCAAATATGTCGGACGGTCGCATGCAAAGCCCCCTCACATCTTTCATTTGAAAAAATATTAAGGAGGGT
GGAAAACTTGTAAAGAAGGTATCTTCTGGAATATTGTCACGGATAAAAATATCAATATTTTGAAAGTCAACTCCGAATTG
TAGTTTGCGATCCCTAATCCATTTGAAAGACCTAAACAAGAAAATTAGCGACATTATTGATTGTTCTTTTGTCTTTCCTG
ACGACTTTAAATCAAGAACTAATTCTGTTAACATCATTGAAGCTTAGACTTCCCCTTTTGGTCCATTAATAGTAATGTTT
ATAAGATTATCTCCCCTCCCCAATCCCCTCAAAGTTAGGAGGGCTATAAATGGATCTGGGAAATCCATACCCTTAGTAAA
ATTATATTCTTCTACCCACAAACTCTTACCTTTATTATCTCAACATTACTCATGTGTCCGTATTTAATTTGACCACATAT
TTGACGCTCTTAGCTATGAATAATTAATAGTCTCATTTAATAGTTTTTTTTATGTGTTAGATAGGAAATTGGTTAAGTCA
AGGAAGAAAGCAAAATGAAGCAAAGTGATGCCAAAGGAGGGCTCTTACGGCAAGCCCGACAAAACGTCAGAGCTATGACG
GGTTGTGGGGACTAGCCGTCATACTTGTAGAGAAAAACACAAGTTTTTGAAGTTTTCTATCGGCAGGGTACCACGATCCG
TCAAGCTCAGTGTTAGACATACAGGGCCACAATTACTCTCTGAAATATCATACGACGTCCAAAAAGATGGGATCATCACA
CCTGTGACAATCACTACAAGAAAACTATGAACTACATGGAGATTTTCCTGGGGATTAGTATTAAAATTTACAGGAAAATA
AGTTTCCTACGGATTTTCATACTAATCCTCAGGAAAATCTCCATGTAATTCACTTTTTTCTTGTAGTGAAGCCATCAGGT
GAAGCGTCAGACGAACCTCAATATTTTAGCTTTTTTATTATAAAATTTATCTAGAACTATAAATAGTCTTTTTTTTAGGA
TTTGTTTTATCATCTTGTTTTTTAGCGAAGAACATAGGTTCGCTTGAGCAAATTTTAAATGAGAATCTAGGTTTATTGAA
ATCTGCTCCGATTATAATTTCCCTAGATTAGACTGGCCATTTAAGGTGATGTGTGATGCCAGTGGTGTTACTTTGGGTGT
TGTGCTAGGGCAAAAGCACAACAAAATCTTTCATCTCATATACTATGCAAGAAATATGTTGAATGGGGCATAGAAGAATT
ACATTATGACGGAGGAGGAATTGCTAGGGAGAGTTGGCAAAATAGCCACTCTCCAAACTTAATTGAACATTAAGACAAAA
TTCTTGAATAATTTGTGGTATACCTACTATTAATGACATCATCCATGTGACCTAATTGGCACATATAAAAGACCTCACTA
AGTTCCATATCTCCACTTTGGTCCCTCCTTCTTTTCCAACTAATTTGGAATAATATATATTTATTTGCATTTTTTAAAAG
TTATATTAGAAAAAAAATAAAAAAACCAAACGGGAAAGACGAGCAGCTCGTCTTTGCTGCTGTCGAAAGTGACGATTCCG
GTGAGTTTTCCGGCTAAAATATCCATTTTCAAGGTAATATCATCATCATCTCCTACTCCATTTTTATTTTTATTCCATTT
TCTTTCAAAAACCAAGCTTCAAAATGACTTTCCCGCCATTTTAGAAATCCTTCATAATAATCACTTGATAACTCATTATA
GATACATTTTAGTAGTTTAAAAGCATTAAAAATCTGTTTCGCCATTGCAAGAGTTGCATTTTGAACCACGATCTCATCCA
GTTGCATTTCTGTACGGATGTCAGACGTCATGGATTGTTAACGACTGACACTGTAATCTAATATATATCTTTGTAGTCTA
TAATGACAGTAGCTGAATTTGTTATTGCTGGTGGTGATTATATGGGAGTATGGGAGGAGAGTCCTAATGCTTATCGTGAC
CAACAACACTAACCTATGATATGAGTGTCTACGATCGTCGATAATATAGTAACCCAACTAAAGGTTGGGGTCGTGTCTCA
AGGGAGTGGTTTTGAGAATTAATAGAAAAATAAAGTTTAGCTCTAATTAGTTGTAGCTAAAGACATTAACGAGTAAAAAC
ATAGTAAATTAAAGGGGGTGACACGAAAGTGTCAAATATCAATTGGGGGTTTTGTCACAAGTAGTAAAAACAACAAAAAT
AACAATAAAATCAAGTATGGGAAAAAGTTCTTGGGGTGTGACCGCAATACAAGTTGAGATAAATCGTTGGGTACATGCTT
TCGATAGGAATTTTGCAAGATAATAGTGACTAGGCTAAGCTTTAAATGAAAATAAGTTCCCTTTCGGGTAACTTACCCCG
TTTCAAATACGTTCCTCTCGAACACCCATTTGTCGCATGAAAGCCAGCCTACGCCTTACCCCACTCTTTTTCTCGAGCCA
AGTGTTAGGATATGGGACTAGGGCTCACCCTCTCGGGCTGAACCTCATGTTGACCCATTCCTTAGGCAGTCTAGTGGTCT
TGGTTTCACGACCTCCTTCTCGGGCAAGCCAAAAACACATGGGTGGTTTTGTATTTGCAACTACAGACCCATTAAATTAA
ACCACAACCACTAGGTGAAATCACCATTAAAAAACATCTAACCTATCATCAAGCAAGAGCCAACAACAATATCAACACAT
ATTTGCTAAATCACACCCCAAGAATGAAGGTTTTTAGCCACACATCAAGAAATAACAAAATACACCTAAAATGATAATAA
AATCAAATGGGTAAAAGGAATTAAACCTTGATTTAAGCAAAGGAAGAAGAATGGAGAAAACCCACTTCCAACTTGGGGAA
GATGAAATCCTTCTTTCTTCAAGTCTCCCACAAAACCCTCTCCAAACTTGAGAGAAAAATATCCTACAAAGTACTATTCT
ATTCTGAAAATTATAATAATAATTCGACTCCCAAAAATTAATAAAGAGTTTAGTATGTATAGACTTTAGAAATTAGTGCT
GGCAGATCGTTCGGCGAGGTTAGTCGATGTAGCCGAATGAATCGACGACTCGCCCTTCTTCTATTTCATCACCGTTTCGT
GCTTGCCTTCAACATCTCACGTTCTAGACCATTGGGCGGTATAGTACTACTTCGCGGAACTATTCGGCGAAGTGACAACT
GCTCCTTTCATCGCCTTTTTTATCCTTCTCCTTCAGGGCTTCGCGTACTGGAACAAAGGGCGGAGTGCGTCCCTTCCGCG
AATCGCCAAGTGTGCTTGGCGATGCTCAGGCTTCATCTTCTTTTCAGCCTTTCTGTTCCTTTTTGCGCCTAAGTGTCCAT
GCTTCCACTAAAACTTCAAATACCTGAAACTTAAGAGTTTTCATCAAATATTGAGACAAAGTAAGCATATGAGGGCACTA
TTTCTATCAAAATAAAGCCCTAAATGAGTCCAATTTGTGGACTCATCAACACCCTCAACTTAAACTTTTGCTTGTCCTCA
AGCAAACTTAAGTTCAACCGTTCAAAAAGGGTGTCTCAAACAGTGCTACACAAGACTCAATCATGAATACACACAATAAG
ACTCAATTTATTTATGCAAGGATCAATTGTGTACTCAAAGATTCAAGTTTTGACACACCATTACCAAAGATTCTCATGCT
CGCAATACTTGCTACTTGTGCAAGTTCAAGCTCAACAAAATGTATTTCAATGCCCGCACATAAAAGATGATTCCATATTT
ACACACAGAGGCTAATCAATTCAAGATAAGGAATCAGATGCATCGCTCACACTCAAAAACCGAGGAACACAATACATGTT
TTCACCCATAGGTTTGCCCTTATTTTCCAATCGACTTTCGATTCGGCTTACTCAAGATCAAAAAGGTCTTTCTAAGGCTT
GTAATGGGGATGAGTGCAAATGTATGGTCATTTAGGATCAGTGACTTCTTCCTCGTGAGATGTGGTACTCTCAAGGCATT
CCTTTCTTTTCCTTTATCAATTCTTTTTCTAGTGTTTCTAAGTCATCTTTTTATTCACCTCCATGGATTGCTTGGAAACC
CAATTTCTTTTGTACTTTATTCCACAGTTTTTTAGGGGTTTCCATCGTTCTGCAACACCATGGATTAAGAGGGACTTTTC
TTGCACTTCTTGACTTCTCCTTTTCCTTTTCCACCACACCCTGGCCTTAGTTGGCTATTTGCTAAACCACAAATCAAGAG
GATTATAGGTAGTGGGTCAAGTAAGGTCTAGGGTTCATCAATGCTCTTCCAAAGAAAGGTAAGGCTCAAAGGTTGTTCAA
AAGAGTTTCACACGCTCATGGGTAGGCCAGAAAAGAGGTATATGTCAAATTTGGCTCACACTCTTTAAAGTTGTCTAAGA
TCATTTCAAGAGGACACCTTTCTAAACCAATCAGACTAACAGGGCAAATTCTAGGTTTATTAATGCATGGTTCAAAGCAA
GCTAATCACACAAGGCATCGACACTTAAAGCAAACAAGACTACACACTTTCGCTAGTGTGCAATGGTCATTACAAGAGAA
TCAATTCGATAAATGGCTAATCACAATGAGATGCAAAAAGTTCACATATTGTTTATGCAACTTCATTTGGCCTCATCGTA
GTCGTACATTCATGTTCGTTCAATTGAGAGCACTATTCAAGTCATCGGTATTGATCGAAACCGAGACTCAATTTTTTGCA
AAAGAACAGCCACATTCAACTCGCGAAGGGTGGAAAAAATGTGTGAAAAATTCAAAAAAAATTGGAAGGGTCAAAATCAT
TTTGTAATTAAAAATAAGCAGAGCCACAAGTTTAAACAATCCTAAAGCAATTTTAAAAACACAATTAAAAACGGATTACC
CAAATGTATACCAAAACACAAGTATCCGAAACAAGCAAAACAAGGTGGGCCTCACCCTATCACAAATAAGAGAGTTTGTC
CTCAAATGCAAATAACAGTATCAGAAGTAAACATATAATAAGACGGAGAGGGGTGAAGAATGGTCCTTTCTATGCAGTCT
CTCTCTCTGTCGTGGTCTCAGTGGCCGAAGTAGTCTCGGATGAAAAAATAGTACCAGATTCACTAGGAGCTGTTGTGGAC
GTCTCGGTCGGCAATGTATGGATCACCGGCTGCATAACGGTCTCTACTAGATCTGGTAGATCTCTGGATATGCGCACATC
TTGGCTCCCTCTCATCTCCTCCTCATCTGCTATTAGCTTCTCGTCGGTCTTTACATCCGACTCTACATGTGTTGTGCTAT
CCCTCTGCATATCTCTGGTGGTCTCAGGAGCATCCTAATTATCTTCCCTCTATATTAGTGAAGTGAAGTCAGTAGACTTA
AGTTAGTCTACGTCCTTCCTCAAACTCGCAATCTCGGCTTTTAAAGCCGCCACCTTAGAGGTTTCCCCATGTCTGCTCTC
GCAAGCAATGACTCTCACTGTCAAGGCATCAAAAGTTGTCTGAAGTGGGGTGAGTGCTGCTAGTATGGCCCTGTCGATGA
TCCTTGGAACAGACCTCTCTAGTCGGGTAGCTCTCACATCAGCTGAATAGGCCAACTGCACCATCTGCAGGATCATGGCT
TGAGTGATCCTGGCAGGCTGGGAGGATGAGGAAGCATTTGGAACCTGTGATAAGGAAGAAGAGGGAGCTGCGATACCTGA
GGGACTCAGAGGTCAGGGTGGGCGAGGGTGTCTCTGTTAATAATGAGTCAACATTGACCTTTGGAGAAGTATCTATTGGG
GCTGCTCTTCTCCTGTCATCCTCCTTTCGTGTAAATTCTGCCTCTATACGCCGAATATCAGTGGAGGAAGATGGAGTGAC
CTATATATCGCTAACAGGCTCTAGGGGGACTTCAGCACGCCGACATAACTCAGTAAACAGAACATGGAATGGTAAAGATG
TCAGTGTCTATTTAGCTCTCACAGTGAAACCAGCATTCCCAGGTCGATTCGCCTTCTGGCCATGATAGAACCAAGGCAAG
CCGCCTTAGGATGACGCAGAATGGACTCGTTCTGAGATAACATGATAATGCTGGTGATGATGCCAAACCAGTACCGGGAG
GCGATGTTCATATCCGTTTTCTCAATAGGAGCTCCCACATCCAACCACCTCGGGGTGATGTCAGAAATCATCGGAGCTAA
CCAACCTTTCAAATCATCTAGAGACGGAACGTTGGGCAAACCCTGGTAGAGCAGTATTGAGCGCATCGATCGACCTAGTA
CGGTATTAATATGCTCACTATGACATTCTACCTCGTTGCCTCTAACCATAACCGACTTCACCGATCGGAACTCACTAGCT
TTCTTCTTATTTTTCGGGACCAGCTCCCCATAGGCTAAGTAGAATTCCCGGACCCAAGAAGGAATGTAAGGGCCCCGTGG
CCTAGTGAACTGCTCGAACTCATGATACTTGAGCGTGTCAAGCACCTCAGCATGCTTACCTCCCAAACCTTCCACAGATA
GTAACTTTTCTTCTAGAATGGTTGGTAAACCATTGTCTTTCAATCTGTTCAGCAATCTAGGTGGAGGTGGAGCTACGGGG
AGTGCAGGGGCCACTGAGGGTGGTGCCGGGGCTGGCACTGCTTCAGTGGACGGAGGAGTTGCAGCTGATGTAACTCTGAT
AGGTGTTGATTGAGGTTTATCTCTGAGCGTATTCTGTTAGTGGATCAAGGGTTGTTCATCTTCCAGCTCAGAAAAATCTG
GCTCAATAGCTGACCCTTTTCTAGCGATATGCTTCTTTCGTTTGCCTTTATCTCCTGGTGGGAGATCTTGCTTTCTTTTC
TGTGAAGGACGTGATCCTCCTTCATTGATCGTAATGCTCTTTGCCTTTTTCTGAGGTGGCGCATTTAAGTTTGTACGTAC
CATATCTGCAAAAGTTTGTGATTTGTTAGTAGAACAAGCACACTAAGACAGAAAATCTGAAGCAGAAAAGGCCACTGATC
AGTCGGCGAATCGCCAAATCTCTTTGGCGAGCTAGGTCGAACTCGCCGAAGGGGTTAGCTTGAAATCTAGGCAAATTAGT
GATGAAAAAGTCTATTTGGCCAGACACCGACTAATTTCCGCGATGACGAAGTTGTCCGCCAAAAGATATAGAGAAAGAGG
GTAAATTGGGCATGCGAAGGGCGGTCTAAAGTCCTCTCGACGAGTCGCCTACTACCTTCGGCGACCACGGATGTGTCCGC
CGAAAGTTACAGAGCTTTCAGCACTATAGATATGAATGAAGGGCGATCTAAGATCAGTAGGCGAACTGCCAAATCGTTTG
GCGAACACGACCCAGCTCGCCGAATGATTCACCGTGCCTATTTTTCAACCCACTTCGTAGAATCAACCTTACAAGCACTG
AAAACGAAATCAAAGCATGTAGACACAAAATTCACACAAGACCCATACTTTCCATCATCCCGGAATACTCAGGCTTCTTT
CGGTCCTACCAAACTTTAGCCATATAATTATGATCACCCTTAAGAATGTCGTCACCCATTCCTTCATTGAGCAATTTTTG
TTATTTAGCACAAATGTGGGCTCTGTAGGTCTTACCCAACCAATACAATGAAAATCAAGCGGCACCCATTGCAATCTCAA
TCAAATTAAAGCTCAAACAACAAGGCATTCGACTATTAAAATATTTCAGGCAACTAAGTTCAGATCACACATAGTATATC
AACTTATTTTTATCAGAGAGGCCCAACACACGTCATCCTGATACTACAATTGTAAAAGAGTGCAAAAACTTTTAAGATAA
ATTCGGGGTTTTATGGGCTAACCTTTAATGCCGATCAAATTGCTTTTTGAAACGCTAGGCAGCAAAGAGATCCAACCACA
AGAACTATTTACCAACTAAAATACTAATGGAAAGGTAAAAATCTAAGAAAAGGTACCTTTTGTGTGATTTTGAGGAGTTT
GAGATGAGGGAAAGTGAGAGATTCAAACCTTTTGACCTTTTGCCTTTATATAACTGTTCAGTTCTCGGTCATTCGGTGAT
GTTAGTCATATCGCCGATCAACTTGGCGACGCGCCGAACGCATACTTACCTCACCGAGTTTTACAGGACATCCCTTATTT
TAGGGTCCCAACGGCGGATTAAGTTAGAATCATCGATAGATTCGGCGACTCGCCCACTGGGTCCTTGGCTCGCCAACTTT
CATTTCTCAACACCTTTCTCACTTTAACCTACAGAATCAGCACACCATTATTCGAACAGAATAATTAAAAGTAGTAAAAC
CTTGGGTTGCCTCCCAAAAAGTGCCTTATTTTACATCGTGGTACAACGCAAGTTCTGTCTCACTCTCCGTTATTGGGGTT
AGCCTTAGTGTCAATAGGTGACCCTAATATGTCATTTGGGTGGAGATGAGGTACTGCAAAACTCAGGAATGACCTAATTA
GTTGTATTGATCTAGAATGAGATCCAATCATTTGATTCAACACTTTAATATTCTCCTTCATTTCTTCCAACACTCGATCT
TGATCGGTGATCTTTTGGAGAATGATTTGAAGTATGACCTCAACACAATTTTTCTCCCCATTTCTAGACCTCTTCTACTC
ATGAGGGGGTATGTACCTTCCCCTGTTATTGCATTAGAATTCCACCTCTAAAATTTTGGTGGCCAAGTCGTTAAGCTGAG
ATGCCAGTTTGGTCAGCGTGAGGTCTTTTTGGAATACTTGGCTCATTTCGACCAATTTGTCACTACTCTGCTCAGCCAAG
CTCATCTAAACGGACAACACAATGACAAACATAAGTAAAAGTAAAGTTAGTGAACTCTAACTAAGAAGAACAAAAATTTT
ACTAATCTAAAAATTCTCAAATAACACCACACCCCGGCAGCGGCGCCATTTTGATGCTTATCGTGACCAACGACACTAAC
CTACGCTATGAGTGTCTACGATCGTCGATAATATAGTAACTCAACTAAAGGTTGGGGTCGTGTCACAAGGGAGTGGCTTT
GAGAATTAATAGAAAAATAAAGTTTAGCTCTAATTAGTCATAACTACAGACATTAACGAGTCAAAACATAGTAAATTAAA
GGGGGTGACACGAAAGAATCAAATATCAATTGTGGGTTTTGTCACAAGAAGTAAAAATAATAAAAATAACAATAAAATCA
AGTATGGGGAAAAGTTCTTGGGGTGTGACCGCAATACCAGTTGAGATAAATCGTTGGGTACATGCTTTTGATAGGAATTT
TGCAAGATAATAGTTACTAGGCTAAGCTTTAGATGGAAATAAGTTCCCTCTCGGGTAACTTACCCCGTTTCAAATACATT
CCTCTCGGATACCCATTTGCCGCATGAAGGCCAGCCTACGCCTTACCCCACTCACTCTCTCGAGTAGAGTGTTAGGATAT
GGGACTAGGGCTCACCCTCTCAGGCTGAACCTCATGTCGACCCACTCCTTGGGCCATCAGTCTAGTGGTCTTGGTTTCGC
GACCTCCCTCTCGGGCAAGCCGAAAACACATGGGTGGTTTTGTATTTGCAACTACAAACCCATTAAATTAAACCACAACC
ACTAGGTGAAATCACCATTAAAACACATCTAACCTATCATCAAGCAACAATATCAACACATATTTACTAAATCACACCCC
AAGAATGGGGTTTTTTGCCACACATCAAGAAAAAACCAAATACACCTAAATTTATAATAAAATCAAATGGGTATAAGGAA
TTAAACCTTGATTTAAGTAAAGGATGAAGAATGGAGAAGACCCACTTCCAACTTGGGGAAACTGAAATCCTTCTGTCTTC
AAGTCTCCCACAAAACCCTCTCCAAAATTGAGAGAAAATTATCCTAAAAAGTACTATTCTATTATGAAAATTATAATAAT
AATTCAACTCCAAAAAATTAATAAAGAATTTAGTATTTATAGACTTCAGAAATTAGTGTTGGCGGATCGCTTGGTGAGGT
TAGTCGATGTCGCCAAATGACTCGGCGACTCGCCCTTCTTCTATTTCATCGTCGTTTCTTGCTTTCCTTCAGCATCTTCA
TGTTCTGGACTATTGGGCGGTATAGTACTGCTTCGCGGAATTATTCGGCGAAGCACCGACTACTCCTTTCATTGCCTTTT
TATCCTTCTCCTTCAAGGCTTCGCGTACTGTAACAAAAGGCAGAGTGCATCCCTTCGGTGAATTGTGAAATGTGCTTGGC
GATGCTCAGGCTTCAACTCTTTCCTTCTTTTCAGACTTTATGTTCCTTTTTGTGCCTAAGTGTCCATGCTTCCACTAAAA
CTTCAAATATCTGAAACTTAAGAGTTTTCATCAGATTTCGAGAGAAAGTAATCATATGAGGGCACTATTTCTATCAAAAT
AAAGCTCTAAATGAGTCCAATTTTTGGACTCATCAACTCCCAAAAGCTAGAATTGGAAATCTTTTAGTAAGACGACAGTG
ACCATTGCGTTGCGTCGCAATGGTTCATATGACAATATGATTGCAAGCGTAATTGAGGCTAATGAGTTAACTTTCTAGCC
AAAGGACTTGGTGATTAGCTATCAAATGAATGAGAGGGGAAAAATACATCCCACATTCATAAAAACTGATAGGCATGTGA
TCTTGTACATGTTAGATATTGATATTGATGGCTCTAGGCCTACATTGAGGATAAACGTCAATGTAAGGCCTCCAATTGAA
CCAACAATTTCATTTAACGACGACAATAATTCGATTGGAAATGAAAGATTGGGTGATCATTCAAAGGAGATCTTGGGTGA
TAATTCAAATAAGAGCGTGGGTGATCATTCAATGAATATACATGATGATCCAACTAATCTGGAAAATCAGCCGGTAGATG
CGAAAGATCCCGAACCCAAATGTTGTGAAGAAATACAGGTACAAAAGGAATTGAGATCACAATCCAACCATTCCTTCTCT
GATGGAACTAATTAATGTATAAACCAAACTTTCAGTAACAAAAATGAGTTGCAATTGTTATTAGCTGAAGCGGCAGCAAA
AAAGTCCTTTGATTTTGCTACTGTGAAGAGTTGTACTAAATACTTAAAGGTGAAATGTGTATCTCTCAATTGTGCATGGA
TGTTGTGGGCGAGGAAATATAAGTGTTCGGATAGATTTCGTATCTACAAGTACATTGGCGAACATAGTTGTGGCGTTGAA
CATGCCAACAGTAGCCATAGAAAATTTTCAATCAAAGTGATTGCTTCACTTTTTGTAAATATGTAGCGTGATGGCAAGGG
TCCAAATTTTAAAGAGATTCAAAGAGCTATGTTTAATTCTTTTCATTGTAGTCCAAGCTATTGGAAATGTTGGAAGGGTG
GTGTGGTTGCTAAGGAAATGGTCCGAGGGACAGCGGAGAACTGATATTCATGCTTACCGGCTTTTTCTTAAATGTTCGAA
ACACTTAATGTTGGTTCTAGATATTGTCTCATGATAAACGAGGATAGTCATAGGTTCATATATTATTTCTTGGCCTTTGG
TGCTTGCATTAAGGGATTTGCCCACATGAGAAAGGTAATTGCGGTTAATGGCACTCATTTACATGATAAATACGAGGGAG
TGTTGTTGAGCGTTGTTGCACAAGATACGGAGAATCATATTTATCCGATTGCCTTTTGTGTCGTGGACAAAGAGAATGAT
GCATCTTGGACAATCTTCTTTGAGAAATTGAAGGAGATTGTGGTCGATGAACCAGATTTGTGTTTTATCTCTGATAGACA
CAAGAGTATCACCAATGGTACAGTGAATATTTACAATCATGCTTACCACGAATATTGTATGAGGCACCTCGGTGAAAATC
TCCTCGTAAATCATCATTGTGGAGATTACCTTTATCTTTACTACAATGCGGCCAATGCTTATTCTTTGGAGGAGTTTGAC
AATCATTTTGTAGAATTCAAGAACAAATGCCCCGCTGTAGTCGTTGTTCTTGAGCATGATATTGGTTTTGAGAAGTGGAG
CAGGGCACATTTTCCTGGCAATAGATATGATGTTATGACCACAAATATAGCCGAGTCACTCAATGCTATGTTGATAGACG
AAAAAGAGTATCCCGTGACATCTATATTTAATTCTATTGCTAAGAGGTTTGGAGAATTGTTTAGGGAGAGGCATGCATAT
ATCCTCAAATCAATGGGTAATCAAATGGTGCCAGCTGCCCAAAAAATTGCAAGAAAAAAATGATCGAGGGCGACTCCTTG
TATGTGGAAAATGTAATCGGGGATGGCAATCAATTTACTGTGTTCGGTGCGGGTGTTAGACCTACTGGAAACGTCATGTT
CATGTAGGGAATATGACTTGATCAAGATACCTTGTGCTCACGTGATGGCCACTTTGCGATCGAAGCATGTCAATGAGTAT
TGTATGAGCATCTATGAGTACTCTTCGCCTTTGTATAAAGTTGAAGCGTATCTTCTTGCATACATGGATTCTATTAATAT
TGTCCCTCTCGAGTTGGAATGATGTGTTCCAGATGAATTACTTAATGTGAAGATTCTTCCACCTCTTGTCGATACCAAGC
TTGGAAGAAAAAGAAGAAAATGTGTCAAAGGCATCGATGAGAATTTCAAGAGCAAGAGAAGGAACAAATGTTCAATTTGT
AAGAGAACTGAACATAAGAGAATTACATGTGTGAACAACAACAAATCTTAAACCAGCTAGATTGAATTTGTTTTTTGTAA
TCAAGCTACTGTTTGTTTTTTGTTACTATAATCAAGCTTCTATTTTTTTTTTGCTACTGTAATCAAGATACTGCCAACAT
TTTGGTCAATTTATTGTCATCTATTATCGTAATTACTCATGATCTAATATAGATCAATCAAAAGATGACATACATTTTGT
ACACTATCTATTAAGTTGTGTATTATTAATATATGAAAATTCATAGTATTTGTAATGCATGAATTAGAATATGATTAAGA
ATTAGAATTAGAATGAATTCTAATGCATTATTATTCTAATGCATGAATTAGAATATAATTAAGAATTATAATGATATTTG
TGACTATTTTTAATGCACCAAATCAAACAATGCTTAAGAAATAATCTAAGTATAACTAATACAAGACTATTTTTAATGCA
CCAAATCAACCCTAAAAGCCATTCCCAAAACCTTGTGCTCTGATACCATGTTTGTCACGACCCGAGACTATACCCCGGAA
GCAACACGGCATACTCGACCCCGAAGGGGTCTTATACAAGCCTCATAACATTCATTCATCGCATAGGTAATCGAAATAGT
ATGAAATTAAAATTTTTTATTCAAAAACCATACAATCCATCATTCAAAAGCATTTAAATGCAAATGGGAGTCTATATCTC
ACATAACCATCTTAGACACAACACCTTTAACAAAATAGGGTCACGACCCTTTATGATCGAAGTCTTAACAATAGTCTTAA
AACATGAAAGAACTAGAAACATTAAAAGTCTTTGTCCTCAATCTATGAGGACATACCCAAAATATCTTGGAGAACTCTAT
TCCAAGCTTGACTAGGAAGAATCAAATTGAGTGTCAATCCCTACACTTTATAAAGTTAAAGAAAATATAGGTTAGCACAG
AGTACTAAGTATGATAGCCATGCAAAACCATGCTCAAAANNNNNNNNNNNNNNNNNNNNNNNNNNNNNNNNNNNNNNNNN
NNNNNNNNNNNNNNNNNNNNNNNNNNNNNNNNNNNNNNNNNNNNNNNNNNNNNNNNNNNNNNNNNNNNNNNNNNNNNNNN
NNNNNNNNNNNNNNNNNNNNNNNNNNNNNNNNNNNNNNNNNNNNNNNNNNNNNNNNNNNNNNNNNNNNNNNNNNNNNNNN
NNNCACATTAAGATCACCAAAAGTGAACTTACCATTCCTCTTTTCCACATTTACACAATAAAGCATATAAGAAACATAAA
CAGCACATGAATCTCATTTTCACATTAAGACCAACATCTGAGACAACTCTAAGTCATACTTGTGCAATGTGCAAATAGCA
TCACATACTACTACTCACACTAAGTACTCCTTTGAAGTCACCATAGACAAGTCACATTCATATACAACAAGTCATAACAA
GGAAGTAACTCATGATACAAACCAAGTATCGAATGCATCCTTACATTTAAACATATAAGAGTCAACATTCTTCATTAGCT
TCACTACATTAAGAGCACCTTCATTCATTAAACATTAGATCACCATTCTCATAAATGTCATTATAAAAGCCCATTCATTT
CATTAACATTATAAGGAACACATCATGACCTCCCTCAAATGCCTACTTGTGCAATACATAGATGGCGTCACATACCACCA
TCCACACTAAGTAGTATATCCTTAAGAAGCCTTAATTCATTAACATTATTGTGGGGTTAAGACTTAACCGACATAGACCA
TGAGAGCTTGACATGGAATCTCGGTGTCACCCTCACCGGATAAGGGATTCCTACTTGCCTAAGGTAGGACCATCATTTGT
TTAGCCTTAAGTGGATCAACTAGCTAGACCTATGTGGGCACATAGTTTAAGGGATAGAGAGATTGCTACTAGATTCTCTG
CCTCAACTCACGGATGAGCATTAATCTCAAGAGATTGCTACTAAGTACCCCACCTCAACTCCCGGATGAGCACCCACCTC
AAGCTATATCCTATCGGTGCTTCGCATTATTCCCCATGGAGTACATTACATTCATTACATTAGTTCATTATGGGACAAGG
GATTGCTACTAGATACCCCGCCTCAACTCCTGGATGCGCATCCATCCCAACCCAACATTCATTCATTAATTGGAAAGCTC
TATTCAAAGATGAGAATAGCCTTTCAACTAAGAACCCCATTAATGTGAGAAAGTCCTTTCACAACAAGTCATTAACAGTC
GTTTAAGTACAATAGAGAATTGCCTTCAAATAGTACTTCATCATCATTAACATTATCATTGAACTTCATTTATTTAGATC
ACACACATGTTTCACATCATAATTATACAATAACCTCCACATATAGGGTACAAGGAATATATCCATCAATTTAATACCAC
AATATACATAGTAAATAAACACCTCCACCTTTCAAGTGGATCAACATCTCTAGCACAATTCTAATCCAACATGTAGTTAG
ACCATAACTTGACCTTCCAAGGCCATGATCAAGAGTCACCAACACACCAACAATTTACNNNNNNNNNNNNNNNNNNNNNN
NNNNNNNNNNNNNNNNNNNNNNNNNNNNNNNNNNNNNNNNNNNNNNNNNNNNNNNNNNNNNNNNNNNNNNNNNNNNNNNN
NNNNNNNNNNNNNNNNNNNNNNNNNNNNNNNNNNNNNNNNNNNNNNNNNNNNNNNNNNNNNNNNNNNNNNNNNNNNNNNN
NNNNNNNNNNNNNNNNNNNNNNNNNNNNNNNNNNNNNNNNNNNNNNNNNNNNNNNNNNNNNNNNNNNNNNNNNNNNNNNN
NNNNNNNNNNNNNNNNNNNNNNNNNNNNNNNNNNNNNNNNNNNNNNNNNNNNNNNNNNNNNNNNNNNNNNNNNNNNNNNN
NNNNNNNNNNNNNNNNNNNNNNNNNNNNNNNNNNNNNNNNNNNNNNNNNNNNNNNNNNNNNNNNNNNNNNNNNNNNNNNN
NNNNNNNNNNNNNNNNNNNNNNNNNNNNNNNNNNNNNNNNNNNNNNNNNNNNNNNNNNNNNNNNNNNNNNNNNNNNNNNN
NNNNNNNNNNNNNNNNNNNNNNNNNNNNNNNNNNNNNNNNNNNNNNNNNNNNNNNNNNNNNNNNNNNNNNNNNNNNNNNN
NNNNNNNNNNNNNNNNNNNNNNNNNNNNNNNNNNNNNNNNNNNNNNNNNNNNNNNNNNNNNNNNNNNNNNNNNNNNNNNN
NNNNNNNNNNNNNNNNNNNNNNNNNNNNNNNNNNNNNNNNNNNNNNNNNNNNNNNNNNNNNNNNNNNNNNNNNNNNNNNN
NNNNNNNNNNNNNNNNNNNNNNNNNNNNNNNNNNNNNNNNNNNNNNNNNNNNNNNNNNNNNNNNNNNNNNNNNNNNNNNN
NNNNNNNNNNNNNNNNNNNNNNNNNNNNNNNNNNNNNNNNNNNNNNNNNNNNNNNNNNNNNNNNNNNNNNNNNNNNNNNN
NNNNNNNNNNNNNNNNNNNNNNNNNNNNNNNNNNNNNNNNNNNNNNNNNNNNNNNNNNNNNNNNNNNNNNNNNNNNNNNN
NNNNNNNNNNNNNNNNNNNNNNNNNNNNNNNNNNNNNNNNNNNNNNNNNNNNNNNNNNNNNNNNNNNNNNNNNNNNNNNN
NNNNNNNNNNNNNNNNNNNNNNNNNNNNNNNNNNNNNNNNNNNNNNNNNNNNNNNNNNNNNNNNNNNNNNNNNNNNNNNN
NNNNNNNNNNNNNNNNNNNNNNNNNNNNNNNNNNNNNNNNNNNNNNNNNNNNNNNNNNNNNNNNNNNNNNNNNNNNNNNN
NNNNNNNNNNNNNNNNNNNNNNNNNNNNNNNNNNNNNNNNNNNNNNNNNNNNNNNNNNNNNNNNNNNNNNNNNNNNNNNN
NNNNNNNNNNNNNNNNNNNNNNNNNNNNNNNNNNNNNNNNNNNNNNNNNNNNNNNNNNNNNNNNNNNNNNNNNNNNNNNN
NNNNNNNNNNNNNNNNNNNNNNNNNNNNNNNNNNNNNNNNNNNNNNNNNNNNNNNNNNNNNNNNNNNNNNNNNNNNNNNN
NNNNNNNNNNNNNNNNNNNNNNNNNNNNNNNNNNNNNNNNNNNNNNNNNNNNNNNNNNNNNNNNNNNNNNNNNNNNNNNN
NNNNNNNNNNNNNNNNNNNNNNNNNNNNNNNNNNNNNNNNNNNNNNNNNNNNNNNNNNNNNNNNNNNNNNNNNNNNNNNN
NNNNNNNNNNNNNNNNNNNNNNNNNNNNNNNNNNNNNNNNNNNNNNNNNNNNNNNNNNNNNNNNNNNNNNNNNNNNNNNN
NNNNNNNNNNNNNNNNNNNNNNNNNNNNNNNNNNNNNNNNNNNNNNNNNNNNNNNNNNNNNNNNTTGGAATTGATCATTC
TCCACACTTTTGATGAGTCCTCATGGTTCGAGGATGAGATTTATGCATTTCTAGTTTTTTTTCCTTACATTTTCTTTTGA
GACTATGTTGTGAAGGGTTGTGACCCTTATTGATTCTCAATTGTATTAGATGGCTTGTTGAGACAATGTCTAGACTTCCA
TTTCATTTTATGAAAGACTTCGATTGTAAAATGTTTTAAATTTCGCTCCATTTTCTATGATCTTATGTTATGATATGCTA
TGAGGCTTGTATGAGACTCTTCAGAGACTTGTACGTCGTGTCACATCTAGGGGGTAGCCTTGGATCGTGACACCCACTAA
CTAGAAAGTGCTCCAATGTGGTTAATATTGGGCCACTATTCATTAAGATGCATTTGATCTGGTGAAAAGTTGTGATAAAT
GCCAAAGACATGGGGCTATATCAAGACATCATGAGTTGCCTATGACTCCAATCTTAGAGGTGGAACTATTTTATGTATAG
GGCATTGACGTTATGGGGCTGTTTGTGAGCTCCTATCGGAAAAATATATCTTGGTGGTGGTTAACTACATCTCCAAATGG
GTACAAGTGTTGACATTAGTTGTTAATGATTTAAAAAGTGTTAACGGATTCTTGAAGAGAAATATTTTCTCTAGGTTTGG
CATGCCTAGGGTGATTATTAGTGATGTGGGTCACTTTTTTGCAACAAGTCTTCAAACCTTTGTTGGCTAAATATGGTGTG
AAGAAGCATAAAGTAGCTACCCATATCATTTGCACACAAGTGGGCAAGTAGAAGTGTCCTGCATGGAAATCAAGTACATA
TTGACAAAGACTGTGAATGTCAACAGGACAGACATGGAAAGAAAATTAGATGATGCGTTATGGGTATACCGGACAGCCTT
CACTACACCCATTGGTATGCCCTTGTGATAGGGCCTGTGTATAGCGGATTAGTACTTTTAACGACCAATTTTCCCCTCGC
TAAGGTCTATTTTCCTTTAGTGTTATAAGTGTTATTTTATAAGTAGTATTTTTTGTTAAGAGGTGCTGCTTATTTAGTGA
CATTTGAATGGTGATTTATAGGCAATATATTGTAAAGTGACGAATGAAGTTGCAAATATATGAGCCAATACTTGGGTAAG
GGTGTATATTGAATAAAAATAGTTGAAATATTTCTTATATTTAATTGTTCATGTCGGATTCTTATAGACGTTGATAAGTG
AAGCATCTTAATTATAGAAAAGAGCAAAAGCAAGACATCTTGCAATCCTCTTATAATGTATAGCAGTTTAAAAAGTTTTG
CTCTCTTAGAAATTTCCATTGAAATCGTAACCCAAGAGATTGTTATAATTTTTATTGTTTTTGAAGTTGGGAAAACAATA
ATTTGATCATTAGGGGAGAACGGAGAGGTTATGGAAACTTCAAAAAAAACCCAGAGAGGTTGATATATTATTGATATGTG
AAGAAGAGGTTGAAATTGAGAAATTAAAAAGGAAAAGAAAAGAGAAGAAGAACGCTTGGAGAAAGAAGGAAACAAGAGAG
AATAATTTAGGGAATTAATGGTAAAATAAAATTTTCAATATTATATTTTTCGTGGGTCGGGTTAAATGAGGCGGGTCATT
AAATGGTTTAAATGGATATATATTTGATTCTTAAAATTTTGGTTAAAAATAAAAATTCCATGTCAGCAAATTTTAGTAAA
AAAATAATTAAATATGTTGAGTGACTTTCTATGCAAAGAAATCATAGTTGAGTGACTTTTGAGTTGAAAATGAAAGTTGA
GTGACTTTCTATGAAAAGAGTTGATGGTTAAGTGACCATCAAAGTTATTAACTCATCACTGCCTATGTCTCTGTATATGT
TATCCACAAAGCAATTGGTGTATGTTATAGTACCAATCCTGTGTTGGATGATAAGTAAAACGAATGATACCATGGCCCAT
GCCATTCATTACTTTGAAGTGTTCATATTTCTTTATTTGTTCTTACTATATATGTTGAAGTGTATTGTTGAGTTGCCTGA
TTTGGATTTTGTATTTTAGTATGAATGTGAAGATGAATATAGTTGATTTATAAATTAAACAATAATGACGCTATCCGTCG
TTTTAATTTATTTTATTTTATTAATTAATTTTAAAAAAAAGTGACGGACGGCATCTCTTAGTCCGTCGCTTTTTGGTCAA
AATATCTAGTCAAACATTTTTAAAAAGCGACGGACAGCGTCTGTTAGTCCGTCGCGTTTTAATTAATTTTTTTAAAATTT
TTTTTTGTTAAAAGCGACGGACGGCATCGCTTTTTTTAGCGTATTTTTGCTAATTAATTATTTTATATAGATAGTGACGC
AGTCGGTCGGTTTTTATTAAAAATAATTATTTATTATTTTAAAAAGAGTCACGCCGTCCGTCACTATTTATTAGTTTTAA
TTGTTTAATTAATTTTTAAATTAGCGACGGACAACATCTTTATGTCCGTCGCTTCTTGGTCAAAATATCTGGTCAAATAT
TTTAAGAAAGCGACGGACAATGTCTCTTAGTCTATAGCTTTTTGGTCAAAATATTGGCCAAACATTTTTTTTTTAAAAGC
GACGGACATAGAGATGTTGTCCGTCGCTTTTTTAAAAATATATGCACTAGCAGACGCGATTTTCCCCATTCCTCCATATA
AAAAAAAACAAAATTGAGAAATATTTTGATTTAATTTTATTTAAATCGTCTTCCGGATAATGATTTTGTGTAAAATAAAA
AACAAAAAAAATTATAATACCGACTTTCAGATGTCGGTAAAATTAAATAGTATGTAATAAATTAATATTTTCAATTAACT
TTAAATAAATCGTTCTCCGAATGATGGTTTTATATAAGTTAAAAAATAATTTAATATAAAATACCGACCTCCCAATGTCA
ATATTATTTAATTAACATGATTACTTTTTATTTATCTTAAAATTTAATGTGATACCGACCTCATGAGGTCGGTATTTTTT
ATTATATCTAATGACTTTTAATAAAAGCGACATCCGGAGCTCAGTATGTTTAAAATATTTCTATTAATCATAATTTTGCT
ATTGTGCATAATATTAAAATTTCATTTTACACCTACGATTAATTGTTCAAAAAATGTAACAATTTTGTATACTTTTACAA
ATAAAATGGTAGAATTCGTGAAATAAATAAAAAAATATCTACAATCCATATTTAGAGTATGAAACTACGTTGATATGAAT
TAGGAGATAATTATATTTATATTTATAGAGTAATGTACAAATCATATCAGTCCGTCGTCTAATAATAAACTTAATATCTC
ATGTCATGATGTAGTAGAGGTGAAGAGCTAACATATAATTCATTCTAGTATGAAATGCGAGATAGTATTATTATATACGT
TCGATCTTGAATGGATGTCAAGTGTAGTGATCACCTCCTAATTATGATGACATGTAAAGGATACTTCATCGGAGTATGAA
ATACGTTGATTAATTATATATATATTCCTCGAGTAGTTTAACAAATCAAGTCTTATATACTAGTGGTTCAGATATGAAAT
ACATCATCAATTAAAGAAATATCGATGATCAATTAAAGGAGATTTATATATTAAATTTGATATTGATAAACTTTTGTTGA
TCAATAAAATTAAATTTATATAATTAGAAGGTATATAATTTAAATTTATAAAATTAACTTGATCGATATATATATAATTT
AACTACACATCAACCAAAGTTTAATTTAATAAATTTAATTTATCGATCAAGTTAATTTTATAAATTTAAATTATATACCT
TCTAATTATATATATGGCCAAACACATATACAACCCCTCTAACTTGTCCACATTTTTCATTTTGGCACTTTATCTTAGCC
TTGTTCCATTTTACCCCTTGAACTCCATTTTTAATGTTCCATTTTAACATGAAATACTATTTTTATGATTTATTTATTTT
TATATATATTCTTCAATTGCAACTTCTTATTTTAAATCGACATGTGTCATTTAATTTTAGTTAAAAAATTAAAAATTAAC
AAAACATAATTCTTTTTAAAAAATAATAATTTTTTTTTAAGAGTGTTATGTATTTTTGTGTGAAAAATAACCGACGAAAT
TGTGTTGGTTTTCTTTCTTTAAAATCACTGACAACCTTATAACAAAGTCAGTCGAGTTTTAACATTGTTTAGTAGTGTTA
TTAGCAATGAACAAGAGTCTTTTTTTAGTAGTGTTATTAACTAAGTCAGTAGAGTCTTTTTGAAGATGGGTTTTTTTATT
CGTATTGATTTATATTAAAAATTAAAAGTGAGTATTTGCGTTAAATTTAGATAGCCTAGATGATAAGAAAAAATAAATAA
GTAGTGTTATTTAATTTGATTGAATGTTTAAGAAAGAAAATCAAAGAACTTTCGTCAATTTATTTTCATGCAAAAATACA
GAGAAATATCAAAAAATAATATTATTGTTTGAAAATTTTTATGTTCGTTCGCGAATGTTTAATTTTTTTAATTAACAGGC
ACACGTCTATATGTGTTTGGTATATATATATATATATATATATATATATATATATATATATATATATATGNNNNNNNNNN
NNNNNNNNNNNNNNNNNNNNNNNNNNNNNNNNNNNNNNNNNNNNNNNNNNNNNNNNNNNNNNNNNNNNNNNNNNNNNNNN
NNNNNNNNNNNNNNNNNNNNNNNNNNNNNNNNNNNNNNNNNNNNNNNNNNNNNNNNNNNNNNNNNNNNNNNNNNNNNNNN
TTATAAGTAAAACTCGGAATAATTATTTTATTCAAATATTTTAAAATTTAAGTGATTTTTATTATATAAAATGTTATAAT
ATTTGTAGTATTTTAATTGGATAGCATTTCTTTAATTTTTCTCGAAATCATTTAATTTTTAGCCCATTCTAATCTAATTC
CTTTCAATTTTAGCTTTTCCCTTATTCAATTCATTGCAATTCTAGCCACCTCAATCCAATTTCATTTTTCAATTATAGCC
TCTTATATCAATTTTAGTTGCAATTTTAGCCATTCATTCATTGAAATTATAACCCTTTCGTCCAAATTTTGAAACATTAG
TTTAAATCTTAACCGTCCATCCTTTAAGTGAATCCTAGATCAAATCCTAGCCGTTCATCTTAACTAATCCAATGGCTCAA
ATTAAATCTACCTAACCTTCCTATTTTTTACCTAAAAAAAGACCAAACCCTCTAATCCCTCTAATCTCTTCTCTCAAGCA
GCCCTAGCTCCTCCTCCCGTCGCCCTCCCCCCGCCGCCCTCCTCTTCTCTCCTTGCTCCCTCCCGTCTCTTCTCATCGGC
GAGACAAATCGCCACCTATCTCTCGTCTCTCCAATCAACATCAACAGCCGGTGAGGAGAGCAACATCTCCGGCCAACTAA
CCCCGACATCGATCCACTGCCCTTCTCCTTTAATTGAAGGTTAGGGTTTCATAATATTATTTTTAATTTCTTTCAATGTG
AGTATTGAATTTGTTAATTAGTGTATTGAATTAGTTTTTTTTATTGATTGTTAGTTTGAGTGATTGTTAGTTAGTAAGTT
AAACTTAGGGGTTTTTGATGGTTAGTTTGAATTAGGGATTATTTGATTGTTAGTTTGTGTTTGTTGATTGTGAAATGAAA
GTTTTAATGTTGGGGTTTGTTTGAATTAGGGTGTCTTAGGATTTGTTTGAAATTTGGTATTTCTTGAGTTAATTAGTTCG
ATTTTGGAATTGTAAGATTAGATTGAATTAGGGTATTTAAGGAGTTGTTTGAATTTAGGATTTTAGCACTAGTTAGATTT
TGGGATTTTAGGACTAGTTTGAATTTGTGATTTCAAGACTAGTTTGAATTTTGAATTTAGGACTAGTTTGAATTATTATT
GAAGTTGAACTTAGAATTTGAACATGAACTTGAACTTGAACTTAGAATTTGAAGTTAAACTTAGAACTTGAACTGAAATT
AGAACTTGAACTTGAACTTAGAATTTGAACTTGAAATTAGAACTTGATCTTGAACTAGAACTTGAACTTAGAACTTGAAC
TTAAACTTAGAACTTGAACTTAGAATTTGAAGTTGAAAACTTAGAATTTGAAGTTGAACGTGAAATTAGAACTTAAACTT
AGTTATTGAAGTTGAACTTAGAATTTGAACATGAACTTGAACTTGAAATTAGAACTTGAACTTGAACTTGAATTTGAAGT
TAAACTTAGAACTTGATGTTGAAATTAGAACTTGAACTTGAACTTAGAATTAGAACTTGAACTTGAACTTAGAAATTGAA
CTTGAACTTAGAACTTGAAATTTGAGTATTGAATTTGTTAATTAGTGTATTGAATTAAAACTTGAACTTGAACTCAGAAT
TTCAAGTTAAACTTAGAACTTGAACTTGAACTAGAACTTGAACTTAAACTTAGTTATTGAAGTTGAACTTAGAATTTGAA
CATGAACTTGAAATTAGAACTTGAACTTAGAATTAGAACTTGAACTTGAAATTATAAATTGAACTTGAACTTAGAACTTG
AAATTAGAACTTGAACTTAGAACTTGAACTTGAAATTAGAATTTGAACTTGAACTTAGATTTTGACTTGAACTTAGAACT
TGAACTTGAAATTAGAACTTGAACTTGAAATTAGAACTTGAACCAGAACTTGAACTTGAAATTAGAACTTGAACCTGAAC
TTAGAATTTGAAGTAAAACTTAGAACTTGATGTTGAAATTAGAACTTGAACTTGATGTTGAAATTAGAACTTGAACTTGA
ACTAGAACTTGAACTTAGAACTTGAACTTAAACTTAGTTATTGAAGTTGAACTTAGAATTTGAACATGAACTTGAAATTA
GAATTAGAACTTGAACTTGAAATTATAAATTGAACTTGAACTTAGAACTTGAACTTAGAACTTGAAATTAGAACTTGAAC
TTAGAACTTGAACTTGAAATTAGAACTTGAACTTTAACTTAGAATTTGACTTGAACTTAGAACTTGAACTTGAAATTAGA
ACTTGAACTTAGAACTTGAACTTGAACTTAGAATTTGAACTTGAAATTAGAACTTGATCTTGAACTAGAACTTGAACTTA
GAACTTGAACTTAGAATTTGAAGTTGAACTTGAAATTAGAACTTAAACTTAGTTATTGAAGTTGAACTTAGAATTTGAAC
ATGAACTTGAACTTGAACTTGAATTTGAAGTTAAACTTAGAACTTGATGTTGAAATTAGAACTTGAACTAGAACTTAGAA
TTAGAACTTGAACTTGAACATAGAACTTGAACTTGAACTTGAACTTAGAACTTGAAATTTGAGTATTGAATTTGTTAATT
AGTGTATTGAATTAAAACTTGAACTTGAACTTAGAATTTGAACATGAACTTGAACTTAGAATTAGAACTTGAACTTGAAA
TTATAAATTGAACTTGAAATAGAACTTGAACTTGAAATTAGAATTTGAACTTGAACTTAGAGCTTGAACTTAGAATTTGA
CTTGAACTTAGAACTTGAACTTGAAATTAGAACTTGAATTTGAACTTGAACTTGAACTTAGAATTTGAAGTTAAACTTAG
AACTTGATGTTGAAATTAGAACTTGAACTTGAACTTAGAATTAGAACTTGAACTTGAACTTAGAATTAGAACTTGAACTT
GAACTTAGAAATTGAACTTGAACTTAGAACTTGAAATTGAGTATTGAATTTGTTAATTAGTGTATTGAATTAGAATTTGA
ACTTGAACTTAGAATTTGAAACTTAGAACTTGAACTTGAACTAGAACTTGAACTTAAACTTAGTTATTGAAGTTGAACTT
AGAATTTGAACATGAACTTGAAATTAGAACTTGAAATAAGAATTAGTACTTGAACTTGAAATTATAAATTGAAATTCAAC
TTAGAACTTGAACTTGAAATTAGAATTTGAACTTGAACTTAGAACTTGAACTTGAACTTAGAATTTGACTTGAACTTAGA
ACTTGAACTTGAAATTAGAACTTGAACTTGAACTTAGAATTTGAAGTTAAACTTAGAACTTGATGTTGAAATTTGAACTT
GAACTTGAAGTTAGAATTAGAACTTTAACTTGAATTTAGAATTAGAATTTGAACTTGAACTTAGAAATTGAACTTGAACT
TAGAACTTGAAATTTGAGTATTGAATTTGTTAATTAGTGTATTGAATTAGAACTTGAACTTGAACTTAGAATTTGAAACT
TAGAACTTGAACATGAACTAGAACTTGAACTTAAACTTAGTTATTGAAGTTGAACTTAGAATTTGAACATGAACTTGAAA
TTAGAACTTGAACTTGAAATTAGAATTTGAACTTGAACTTAGAACTTGAACTTAGAATTTGACTTGAACTTAGAACTTCA
ACTTGAAATTAGAACTTGAACTTAGAATTAGAACTTGAACTTGAAATTTAACTAATTTTAGAACTTTTCGTGCTAGGCAA
CTGAGGAAGTTCAACATCTAAAAAAGTTGATACAAGACTATATTGCTTCTTTCATCAAAGTAGGAGATAAGGTTGGTGCT
TCTAAATTTCTAAAGTTCAAGTACAATTGTTTTCAATAATGTGTTTGTGTCCATCTAGTATTGATATTTAGCTTTAATTT
TATGATAATATTTTTGTGTCCATCAATTGTTTGTTAAGCATAAGTACGAACACTAGTTGATCCTATTGATGACAAAATTG
ATTTTCTTGCAAGATCGATTTGTGTTCATCTAGTGTTGACACTTAGCTTTAAATTTAGAAATAATATATTTGTTAAGCAT
GAGTACCAACACTAGTTGATCCTATTGATGACAAAATTGATTTTCTTGCAAGATCGATTTGTGTCCATCTAGTGTTGACA
CTTAACTTTAAATTTAGAAATAAGTTAAATTAAAAATGTGGTTTTGTTGATGGATTTAGTTGTTGGAATTAAGTCAAACT
AAACTAGTTAAAGTTGTTTAAATAAGTTAAATTAAATAATGTGGTTTTGTTGATGGATTTAGTTGTTGGAATTAAGTCAA
AAGTAAACTAGTTCAAGAGTTAAAAGTTGTTAAGTTGTTTAAATAAGTTAAATTAATTAATGTGGTTTAGTTGGTGGATT
TAGTGTTGTATTAAGTCAAAACTAAACTAGTTAAAGTTGTTAAGTTATTTAAATAAGTTATATTTAAAAATGTGGTTTTT
TGATGGATTTAGTTGTTGGAATTAAGTCAAAACTAAACTAGTTAAAGTTATTAAGTTGTTTTAATAAGTTAAATTAAATA
ATGTGGTTTTGTCAATACTAAACTAGTTTTAGGACTACTACTAGTAAAATTATTATTAAATTTTATTTATAATATAATTG
AATATCTATATTTTTGTAGATGGATCATCGTTTGTGGATGTATAATATGCATTATGAAACTGGTGCTGGTTTGAAACCTG
AGTTTATTGACGGTGTTAGAAATTTTATTGAACATACAATGACACTTGACATTTTCAAGATTAATGGATTGGTTAGGTGT
CCTTGTAGTGTATGTAAGTGCTTAAAATTTTTCAAACCAGATAGAGTTATGGTTCATTTGTACCGTAATGGATTTAAGCC
TAGATATTTTGCATGGATTGATCATGGAGAAAGTGATGGATTGGATGGTATCTTTTATAATTTGATGCCTGTTGATGTAT
ATAATATGGTTGCACCACATGGCCAAATTAGGGTTGAACAAGTTAGAGTTGAACATGATAGGGTTCATGAAATGATCAAT
GATGCTTTCGGGGTTCAAGATGGGATGGAACCGGAACAATATTTTGATGAAGCTCCTAATGAAGAAGCAAGACATTTTTA
TGATCAATTAGAAGAGTTTAGTCGTCCACTATGTGAAGGGAGTCTGCATTTTGCTTTGTCAGTTGCAGTTAGATTAATGA
ATATTAAATCTGATTGGAATGTTCCTAATGCTGCTATAGACTCAATGGTTGATCTTTTGGGTGAACTAGTTAATCCAGAG
TTTAACATACCAAAGAACTTCTATCAGGCAAAGCGTTTGGTGTCCAAGTTAGGATTGACGTATGATAGAATTCATTGTTG
TGTTAATGGATGCATGTTGTTTTACAAGACTGATAGTGAATTAGAAAATTGTAAGTTTTGTGGACATACTCGTTATAAGA
GGACTCCAGCTAGAAAGATGGTCCCAGTTCAGGCGATGCATTATCTACCTCTCATTCCTAGATTAAAGAGGTTGTATGCA
TCGATGAGGTCTGCCCCACATATGAGATGACATCGTGAATATAGAAGGCCGTCGGGTGTCTTGTCTCATCCATCTGATGG
TGAAGCATATAAGCATTTTGATAATGTATATCCTGATTTTGCTAGTGAACCAAGAAATGTTAGATTGGGGTTGTGTTCAG
ATGGCTTCACACTATTCTCTAATAATGCTTCGCCTTATTCATGTTGGCCGATATTTCTTACTCCGTATAATCTTCCTCCT
GAAATGTGCATGACCAATCCCTACATCTTTCTAAGTTGTGTTATTCCAGGTCCCCGGAATCCAAAAAGTTTGATTGATGT
CTATCTACAACCATTGATAGATGAGCTCAAACAATTGTGGTTTGAAGGCGTTTTGACTTATGATATATCAACTAAGCAGA
ATTTTATCATGCGTGCTTCTTTAATGTGGACTATTAATGATTTTCCTACATACGGGATGTTGTCTGGTTGGATGACAGCT
GGAAAGCTAGCATGTCCGTATTGCATGGAAAATAGTAAGGCATTCACTTTAAAGCATGGCAGAAAAAATACATGGTTTGA
TTGTCATCGCCAGTTCTTGCCAATGGACTATGAGTTTAGAAAGATGAAAAATACATTTAGGAAAAATAAGGTTGAAAGTG
ACCCCCAACCTCCATTACTCACAGGGCATCAAATTTGAGAGAGAATTTCTCAATTACCTAAAGTTATAGAAGCTTCACCT
TCTAGACTTCCTGGATATGGTGTTGAACATAATTGGACCAAACAAAGCATATTTTGGGAGTTGTCGTATTGGAAGGACAA
TCTGTTACGACATAATCTAGATGTGATGCACATTGAAAAAAAATATTTTGACAATTTGTTTAACACAGTGATGGATGTTA
AGGGTAAGACAAAAGACAATCCAAAAGCTAGAATGGACATAAAGGAATATTGTAGGAGAAAAGAGTTATGGCTGCAGGAA
TTACAGAATGGTAAAATAGTTAAGCCCAAAGCTAGTTTTTCATTCACATTGGATGAGAAACGTGAAATTATTGAGTGGGT
TTAAAAATTTGAGGATGCCAGAGGGCTATGCTTCGAATTTAGGAAAGCGGGCAGATATGAATGAAGGAAAATTGATAGGT
ATGAAAAGTCATAATTGTCATGTGTTCATGGAAACTTTAATTCCTATCGCTTTTAGCCATCTACCCGAAAGGATATGGAA
ACCAATCACAGAGATAAGTCTTTTTTTTAAAGATTTGTGTTCTGGAAAGTTGTTGGAGAGTAGTTTAGATAGGATGGAGG
AAAATATTTTTGTCACTACTACTAAGTTGGAGAGGATATTTCCATGTGGTTTTTTTTATGTGATGGAGAATCTTCCAATT
CACCTTGTACAAGAGGCCCGCCTCGGAGGTCCGGTTCAAACAAGATGGATGTATCCATTTGAGAGGTATTCATTTGAAAT
ATTCACTAAGTTATATATATTCGCCAAGTTTTTTATATATTAACATATATATACATATATGCATGCAGAAAAATTGGTAG
TTCGAAGCAAACGATTAAGCAAAGGGGGAGGATCGAAGGATCATTTGTTCAAGGTCATATTGGGAGAGAAACATGTGATT
TTTATTCTTATTACTTTGGTCATGATGTGTCATGTAGGAGAAATAGGCCCAATCGCAATGATAAAGGCGATATTGATCCT
TTATTTCCACCAATATCAATTTTTAATCAAAATGATCGAGGATCTAAAAAGCGTAGAAAGCGAGGCTTCACTGATATGGA
AATGCAATCAGCTGTGACACATATTTTGCTTAATTGTCCATAGATTCAATCATATGTCAAGTAAGTGTTAAAAATATGTT
ATTAAATTACATACTAATAAGTGATCATTAACTAACGAAATACTTGAGTGTAAAATGATCAGCTTGTTCGTAAACACATG
GGGTAATGAAGCCATCTATACAGAATTTTCCAAATGGCTGAGGAACTATGTAAGTGTGCAATCACTAAGTATTTAATAAT
ATATTCATGTTATACTAAATTATATTACTTGAAATAACAATCGCGTAGGTTTACGATGAATACTCAAGTGTCCAACATTT
GCAATTAGTGAAAGAAGTAGCCCTTGGACCTCAATCTCAAGTACTGGCAATGAATAAGTATTGTGTCAATGGTTTTAAGT
TTCAAACTGAAGAAGTATCTAGGAACAAGAAAAAAAATAATAGCAGTGTCTATATACAAGGTGATGTTGATGGTACTGGT
CAAACTATTAAATATTATGGTGTCATTCAAGAGATTATTGAAATAAGGTATTCAGGTTGGCCTAATAAGAAGATTGTATT
GTTTCGGTGTGAGTGGTTTGACCCATCACATAGAGGCACAAAGGTGGACCATCAACATAATATAATTGAAGTTAAGCACA
CCAGGAAATACAGAAGTTATGATCCTTATATTATTGCACAATATGCTAAACAAATGTATTACGCTTCATATCCATTACGT
AGAGACAAAGCTGATTGGTGGGTTGTTATAAAAAGTAAGCCTGTGGGAAGAATTGAAATTGACAATGTCTTAGATGTGGA
GTATCAAAATGATGTTGCAATTGTTCAACAACAAGTTGATGTTGAATTGGAAACCACACTACAACATCCTCAACACATAT
TAGAAGAAGTATCTGATGATGAGATATTGAATGTTGAGGAAGAAATATCCGAGAATGAGGAAAATTAATCATTTGATGAC
GAAGAATGGGACGATAATGAAAATGAAACAACTGAGGAGGAAGAATGGGAGAATGATGGAATTGAAACAAGCGAGGAGAA
ATAGTGTAAATGAAAGCTAGCTAGTACATATATAAGTGTATTTTACTAATTTTATTTAATTTATGATTTTTATATATATT
ATACATGTAAATTTGCATACAGATGTTATCAGGCGGTGACGGTGATAGACATCGCGAGTATCTTGAAGTTAGCCAGACTA
AACAGGCTAAAAAGAAGAAGTCTAGGAGACCGATAGATCCTGAGAATATTGCAGGATCTATTTCTTCTGCGCCAGAGCGC
ATCAGCCATAATACTCATTTATTTGTTGTTCCGTTCGGTACAACGGATCCTCGGCAATATTATCCTAATTATCGTCGACC
AGTCGGTGCTTCATCTACTTCACAGGCATTTCATTCACGACGCTACGAGGACCTACCTTTACAGGCTATTCGTCGAGCAC
GACCCTTATCGACAAGTACTCCATCTCCCACAGGTACATCTCCTCAGTTATCTGCCATGAGGCATGGAGATTCTAGTAGC
GAGCAGTCAGATGCTATGGTCGGTACGCCTCCATTGACTCAGCGTTTTGTGCATCCTGATGTATCACCCTCGTCTACAGT
TGCACCTAGTGCTACACCACATGATACGATGTCTGCTCTAACTCCTGGCCAGAAGGACAGACTTGGTAGAGTCATGATTG
AGCCGGATGGATCATCGTAAGTTTGTTTTGTTATCTATTTGTTAGTTTATTTTATTTATTTCTTATACTTTAATATATTA
TTCATGAACTAACATATTTATTATGTGTTTTGCAGGTGGCATCCTGCAAAGGATGCTGCCTGGGCTTTAAAAGAGTGTGT
TAGAAAACTCTATACACAAGCTTATCACTCTTGGAGCGAGATTCCAAACAGTATATGCCAGACGATGTTTAATAACTTTA
AGGTATATATTTTTTAGTTAAGTTTAGTATACTTTACTTTTTTTTACTATCGATTTAATTAACGTTATTCAATTTTTTTC
AGACTATGTGTACTTGGGAGTCGAGGTACAATTTGGTCATTGGGACCACATTTGAGAGGAAGGCATCCACCAGACTGTCT
AGCTGGCTAAAGAGCGTTCGGGATAGTGGTGAACGTCCCGGTTGGATGTTGCCTCATGTTTTTGATGAATTGGGTCAGTA
TTGGAACACAGACAAGTTTAAGGCAATATCAGATCAAGCCAAAATGGCTAGAGGCAGTCTTAAAGGTTGCTCGTTGCACA
CCGGAGGTGCAAAGACGGTTGGAATAATTGCACGAGAGATGGTAAGTTCTAATTCAAACTTTTAAATAAATAATTAGTTG
ATACATATATATCGTTATAAATTTCAGTTTTATTTATAGGAAAAAGAATTGGGACGCACTCCCATTGAACCAGAGGTTTT
CAAAAAGACTCATGTCAGGAAGAAAGAAAATGAGTCAGATCCGAATGTGTGGGTGGAGGAAAGGGCCAAACGAACTTTTG
TAAGTTATTTAATGTGAATAATATATATCAATAGTGAATATATTTATGATATGTATATATATTGATGTCAATATTTATAT
TTAATATGCAGAATGACTTTCATAAGTACGTCGCTGAGAATCTAGATAGTTCGGTTCAATTGACACCTGAACTGTCTACT
TAGATTTGGAAAGAAAAAGTGGTAGGGGGGACACACAAGGGTAGATGCTATGGTCTAGGCTCTCGCAACGATGTTAGACG
CCTTCAGTCAGGCTTAGAAGGTATTGGATCGTCACGTCAAGTTGAGGCACTTGACGGTGTTCAGATTGATGTTATGTCGG
ATCAAATAACTAAACTTACAGCGGCACTAGCAGAGTCGGAGCGGAAAAGAGTAGCTGAACAACAAAGCATGAGTGAGACC
GTTCAGCAAATCAAAGAACAAGTGATGAACCTCGCTCGTCGACCTACTACTTCGGCTCCCGATGACACCGACGACGAGAG
TGATGAGGATGATTATGTAGATCTCACTCCCTAGTTTAGATCTCTGGACATTTATGAACTTTTTGAAATTTTAAAACGAA
TTTTAAAAGACTTTATAAGTCTTTAATTTATGATTTAGATACTTTTGAATGTTATTTTAAGTTTGTTATTTTATGTTTTG
TTTAGACTGTTTATAATTGTGTGTGTTTGATTGGGTTAAATAGTGTAGAATTGAATTGAATTGAATTTGCAGGTGGGCAG
TAGAAGCTGAGATCTGCTACTGTCAAAAATATTGCAGAAAAAGCGACGGACAGCGTGGTATAGTCGGTTGCTTTTCTGGG
TTTTAATTTTTTTAAAAACCTAGAAAAGCGACGGACAACGTGGTTTTTTCCGTCGCTTTTTTTTAAAAAAAATTCCATAA
AAGCGACGGACAACGTGGATTTTTCCGTCGCTTTTTTGGGTTTTTAAAAATAAAATTTCCAGAAAAGCGACGGACTGCGT
CGCCCTTTAGAAATTTTAAAAAATTAAAATTAAAATAAAGCGACGGACTCCGTCGCTTTTTTAAAAAAATTCAAAAAAAA
AAAAGAAGTCGAAAAGCGACTCAGTCCGTCGCTTTTTTAGCAACGCAGTCCGTCGCTTCTTTAAAAGCGACGTTGTCCGT
CGCTTTTTGAAAAGTGTCAAGCTAAAAAGCGACGAAAGTGACTGCGTCGCTTTTCCATCTATTTTGACCAAAAAAGCGAC
GCAGTCCGTCGCTTTTGGCCGTCGTTTTTTGACAATTTTTTAGTAGTGTATATATTGCTACCACATTCATTTTAGAGAAT
GGAGCAAAATCACATGTTTCAAAAAAATTCGTCAAGAGCACATTAATTTGCTCACTCATTATTATATCATCAATATATTG
CATTGGGATTCGAATCAAGCACCTTTTCAATTTAAAATAAAGTTTATTGACATATTTAGTAGGTCTTGAACCCAACATCT
TATCATCACAGTGTATCATGACTCAAATTTGATGTTTTAATTTATTAGTGTGATGGTGTTTGGATCCACCATCTTACATT
CCTTCAATAAATAACATAATATGTCAAAGTATAGAAGGAGTTATCCATAAATCTTTAAAGTTCTTAGGGTCGTTTGGTTT
GAATATGAGTTATGATAGGATAAGTTATGTTGAGATAAGTTATGTTGGGATTAGTTGTGATGAGATAAGTTGTCCTGAGA
TTATTTCTTATTGAGTGTTTGGTTTGTTGCATTCAAAATAATATATATTGATGAATTTTAAGAACAAGTTGTTTGTTTAC
AAAATTACCTTTCGTTTTATTTAAACTTTTTAAATTTTTCTTTGCGAGCTTTAGTAATTCATTTTTTAAAATAAAAAATT
TATTTTATTTAACTTAAATATTTTTGTTTATGTATTTCCATGATAAGTACCATGTGTATTTAAAAATATAACTTTTTTCT
TATTTAGTTTTAAAATAGAACTTCCCTCTTAAGTTTATTAAAGAGAAGAAAATTTATGAGAAATCAAAATAAAATAAACA
TAAGAATTAGTCAAATAAATTCATAAATAAAAATTATATTTATATAGTATAATTTTTTCATAGAAAAATATGTATAATTA
TCATAAAAATAAGGAGTAGTAAATATTATTATGCATGGTATTAAAAATAATGTAAATATACATAAATGTGAAAAATGATG
TATAAAAACGATTTAAAGGGATATATTTGTAATTTACCTATTCTATTCCGGGATAAGCTATCCCAAAATTACTATACCAC
CAAATATGAGGGTTAACTTATCCCGGCACTAATTCATAATTCTGCGATAAGTTATCCCAAGCTTTGCAACCAAACAACGA
AATAAAAGATACTTAAAATTTATCCTAAGATTAACTCCCCTTATCCATCACACCAAACGATTATTACTTTGTAAGTATTC
ACAAGGGAATTAAGCATAAACAAAAATATGAATATACCAAAGAATCAGAAAAGGTAACAAGTCACTGAAAGAAATATTAT
TTTATAAATAAAATAAAATGTCAGAAGAGTGAAACAAAATCGTCAAACTCTTTCTGACACCAAGTTAGAATATTACTTAT
AATCATACACAAGTTCACAATCAATGTGTGTTGATTATGAGATGTCACATCACACTTTTTTTTACAAGTTCATGTATGTA
TTAGTAAGAGATTAGCAAATAAAAAAGCTTAAGTCATCGATGACCCCTTAAAGTTGTCTGCATAATTCATTTAGACACCT
TAATCAACACTAGTTCCTATTGAACACCTAAAATATACAAAATATTTACCTATTACACACAAAATGTGGATGTGACAATA
AATGTGGATCTCACGTATGTTAAGCGCGTGAATAGATCCAAATAATATTTTTTTTTGTTTTATTAAAAAACTTGGACCTT
TTTTCTTTTATTGACACTTGGCAATAATGACTAATTTTTTTTAATTTAAAAATGATTTCTTAATCAACAAAAGAAAGTAA
TAGTTTTCTTCTCCATTTTCTTTTTTGGTCAAACTTCTGCACTCCTTTCCTCCATCTTCTTCCTACATTTTCCGTTCTCA
AACTTCTGTATCTTTTTTCGTTCTTTATATTAAGAAAACTGAATCTACGGATTAACTTTGTAAGAAGAAAGAAGATTTTG
ATATATGAGTTTAAAAAGTCGGGACGTCTGTCTATTTCCTATTTTCGGTCATGTTAAGCAAACATCGCCACTCAAATTAA
AATATAAATCCATTAAATTTATTAAAGTGATATTAGAGAATTCTACAGAAATAACTTGAGTACTCTCGATTTCTCTTTGC
CGTCGTTCACTAACGTTAATTTATTTTCCATAAACGTCACTCCGCTAAGCTACACATACGTCATAATATTTCACTATTTA
TATTATGTTTAATCCCATATTTATAATAAGAAGAAAAAAATGGATCTTGCTGTAGGAGTTGAGAACAGGGTGACAGTGGT
GAGCCGGGGAAAGAAGAAAGACCAAAGGGTTAGCTGGGTTGGGGACAATTTTTCTTTTTCTTCTTTTAGTTGATTAACAT
TTTGAATTATTAATGGTTGAAATTGTTTTTTATTTCTTAAAATTGAAAATTCATTTTTTATGATTAGATTGGACCCCCCC
TGCCTATGCCACATGTCATAGTTTTATTTATGACTCTTTTAAGACACAGCGTGAGAATCACACGCACATTATCTTTAAAG
TTATTTTCCATTTTGTGTTCAATAGATACATATTTATTAATATTAAAGTGTTTAATAAGTACTAATTCTAGTTAAGGTGT
CTAAGTGAATAATGCAGACAACTTTAAGTGATCGTAGATGACTTAAGCCCAAATAAAAATGTGAGAAAAGGATGTTGGAT
AACTATGTCGGATCACATAATCCAACTACAATTGGTTCTCAAAATTATTGTTCCTTGAGATGCTCTTCAAAAAGTACTTT
CAGTTCTAATATAAAGAAAAATTCGGTGTGAAGATCTTGAATGCAAGAGTGAGGCACTTAGGCCTTGGAGCTGATCTGTC
AGTCCATCGTTACCATAAACCTCTACTTTGAAGTGAAACGGTTCACCAGTCACTACATCTGTAGATCCCACCAAATCATT
AAATCTGGCAGCTGCTCGCTCTAATCATATAGTGTCAATAATTAGTTATAGATACAATAAACATTATTTTTTTTGGACTT
AGCATGATAAATCACTTATTTCCTTAACATTTTGAATGTGAAATACAAAGATAATCATCTCATATTTGATAATCTTGATA
GTCTGACATGAACAATAAATAATTCTTAGTGAAAAATTATCTAGAATTGAGGAAGCAAAACTCGTACATATTCATAACTG
GAGTTCCTGGACAAAGATTAGTTAATCAATTACATATACCTTTAATTTTGGTTTCTTTGTAGGTTTAATGTAAAAGAAAA
TAATTTACTAAAGTCCTTTACTAAAATAATTAGAAATCATCTCAATTGGTTAGAGACTCATGTTAATAATATATTATTAT
AAAATAATAATGAGACAAACTAAATTAAGAAGCAGAAAGAAAGAGAACCATTCAAGTATAAAATAAGATGAATAATAGCA
AAATTGAACTTAAATATTCTTTCACTTTTTGTTTCATTGTTGCCTATATCTCACTTAATACATTTCCAAGGCGATTTATA
GCCAAGAAATGGAATTACTTGGTGAAACCTAAAATGAGTTTCTTGGACATCCACACCTTTCTACAACAAACATATGTTGA
TTTTACTTAAATAGTACTCCCTCGGTTCATAATTACTTGTCCATTTTTTCCTTTTTAGTTGTCCCTAATTATTTGTCTAT
TTTGACAAATCAAGAAAGAATAATGTTTTTTTACCTAATATACCCTCAATTAATTATTTTGAAAAAGGTAGAATTTCTTG
AAAATCTTAAGTTTTTAATTCATTCACTTCATAATTAATAAGGGTAAAATGATAAACTCATTATGTTAATAATTTTTAAA
AAATATTTGTGTTAATTCAAAAATTGAAAAGTAATTAAAGACAGAGGGAGTAACAAAATGGTTTAAAACTATTTTAACAT
TTTAAAAAAAAAACTTAAAATAAAAATAAGCTAATACAAACCGGGTGGCATTTTCTCATGTTTTGTAAACCCGCTCCGCT
ATCCGTATGTCACTGCCCTCTTCTATAAATTCCCAAATTCAAAGTGTTCACGAGAAGTTTCATCAAATTCTCTCAAAATC
AAACTATTTCCATACCAGATCTGTTGTCGCTCCGATCTTCCAACTTGCTGGAATGCCGGTGAACTTGACGGCTAACGCGA
TCTCGGCGATCAACGCCGGTGACGTGAACTCAAAGCCAGTGGTTCAGGTATTGGACATCAAGTTAATCGGCACCACACAG
GAACGGTACCGACTCACACTCTCCGATTCTGAGTCCACTCAGCAGGCTATGCTAGCTACTCAGCTCAATGACCGAGTCAA
AACTGGCCGTGTTCGTAAAACCTCCGTCATTCAGTTGATTGAATACATCTGTAGCACTGTTCAAAATCGAAAGTATGAAT
TTATTATTTTCTTCCAGCTTCAATTATGAAACTCTATGTATGGTATAGTATATGTGATTACATTTGCTTCTACTTTTGAT
TGCATATAAAACTTGCAATATTTGCTTTATATTATGTCTTCTTATTTTACAAGGTCTTTCAATGTAAAATTGATAGATTT
CGCTTTGTTTTTGTTGTTCGAAAATTTTATTAGAATGGTGATGCCCTGTTAGAGAATTACTCCTTACTGATTTGGATGGT
AAAAAAAACAGACATTCATTATGTTTTCTCCCATTTCCATTTTGGACACATTTGTGTTTCTCATTCATACACTAGTCATT
TCGATTGTAACTTTGATAGATTTGGCTTGGATTTTGTTGTTTTGACCTTTAAATTGAATATTGATGTCATCGTAGAGAAT
TATGGCTTAGTCATTTTAATGAGTACTTTTATGCAAAATACAGTACATATATATAACTTCATTGTGTTTTCTCTAATTTT
TCTTATATGTGCCTTTGCGTTATCATCCCTTTACAAGTCATTCCAAACATAAAGATAGATCTGGCTTTGATTTTGTTGTT
TAAGCTAACGTTACAATTGATCCATCGAAGGAATTTATTTTTGTAATTGGTTCAATGTCCGAGAGTTATTCCATATAATT
CGAGTATGCAGTGCAACATAACAAAACACAAGTTTCTTGTAAATATTTGTTTCATTTCTGGTTGGTCGTAATTTCTAAAT
GGTTTCTACATAGACTAGGGATTGTGTTGGACACATGAAACAGTTTTCCCTGTGGAAATTGCTGCACTGCCAAAGTTGTG
TCATCTTTGCCTTGGTGTCATCTTGAGTTGGGTGCTGAAAATAGTTTCCCATAGATTAGAAGAATATGAAATTTCTGTGC
ATAAGGTACTGTATTAGGGGATTAAGCAAGTGTCTGATTTGTATTATAAGAGAGTAATATCTTATTTTTCCCTAGCAATC
TGGATTATACTTTTGATTGGAACTTGGGCTGAGTTTTCATCTTGTTTCCTTGCAGAATCATTGTTGTCCTTAACATGGAA
ACTATTATACCAGAATGTGAAATAATTGGGAACCCGAAAGTGATTGTAGAATCTAATTTAGGAGCTCAGAAAACTACATC
TAATGGAGCTTCTGGGTCTGCAAACTTGGGTAACAATGGTAGCTTGAGTGCTCAAAGATCTGCCCAAGCAAGCTTTGCTA
ACATTAAAAATTTGAGTGCCCAAAATTCAGGTAATAGCATGCAGAACTATCCACCTGCAATTCAACCTGCATATCAACCC
CCTCCAAATTACAAAAGCCATGGGGCAATCATGAAGAATGAAGCACCCGCCCGCATTATTCCAATTGCAGCATTGAATCC
CCATCAGGGTCGGTGGGCTATTAAGGCTAGAGTGACTGCAAAGGGGGATTTACGTCGCTATAATAATTCTAGAGGAGATG
GCAAGGTCTTCTCCTTTGATCTCCTTGACTCTGATGGGGGTGAAATACGTGTGACTTGTTTTAATGCTGTTGTTGATCGC
TTTTATGACAAAATTGAAGCTGGAAAAGTGTACATGATATCAAAAGGCAGCTTGAAACCTGCTCAGAAGAGCTTCAACCA
TCTGAAGAATGAATGGGAAATATTTTTGGAGACAACTTCAACTGTAGATCTCTGTCCAGATGAAGATGCCTCTATACCAA
GACAGCAGTTCTCATTTAGACCTATTTGTGAAATTGAAAGTGCAGAAAACAATTCAATCATAGATGTGATTGGAATTGTG
ACAGCAGTCAATCCTTCTGTTCCTATTCTGAGAAAGAATGGAATGGAAACTCAAAGAAGAATCTTGAATCTAAAGGATCA
GTCTGGCCGAAGTATTGAGCTGACCTTATGGGGTGATTTCTGTAATAGGGAAGGTCAAAACCTGCAAGAACTGGCAGAAG
CTGGGTTTTCCCCTGTTTTAGCTGTTAAAGCTGCAAAAGTTAGTGACTTCACAGGGAAATCCATTGGAACCATTTCTTCC
ACGCAACTGTTCATAAATCCAGATTCCGCAGAGGCTCAGACTCTAAGAGAGTGGTTTGATCAGGGGGGGAAAGACATTGC
TTCTCAATCTATATCTAGGGACAACATGCCCGTAGGATCAAAAATTGAGACACGTAAGACTGTCTTTCAGATCAAAGATG
AAGGGCTTGGTAGGTCAAAAAAACCAGACTGGGTTACAGTTAAGGCAACCATAACATTCATCAAAACTGGCACTTTCTGT
TATACTGCTTGCCCTTTGATGATTGGAGACAGACAATGTAATAAGAAAGTTACCAGATCAGGAAACTCCAGATGGCAATG
TGATAGGTGTAATCAAGAGTTTGAGGAATGTGATTACAGATACCTTCTTCAAGCTCAAATTCAAGATCATAGTGGGTTGA
CATGGGTGACAACTTTCCAGGAATCTGGCGAAGAGATTTTAGGCTGTCCTGCGAAGGAGCTGTACATGATGAAATATGAA
GAGGCTGATGATACCAGATTTTCTGAAATTATTAGAAACTGTCTCTTCACACAATTTCTGTTCCGGCTAAAAATCAAAGA
GGAATTTTATGGTGATGAGCAGAGGGTGAAAATTACAGTTGTCAAGGCAGAGAAAGTGAACCATTCTGCAGAAAGCAGAT
ATCTCATTGATTTAATTTCAAAATTCCGTCTTTCTTGAACAAAGGAAGCCAGGATAATAGATTCTTATTGTGTCCATCTT
TAGGCAATCCATTGTCCGTCTTTTCAGAGAGATTTAGGTAGAAAGTCAATTGATTTAGTAAGGTGATTATTCTTTTCATT
GCCATAGAAAGGTATATTACTTGCATTCTTGGTTAGAAATCCCACTTACTGGTCTAATGTAGCTTTAGTATCCATTTCAT
TTGGAAGGANNNNNNNNNNNNNNNNNNNNNNNNNNNNNNNNNNNNNNNNNNNNNNNNNNNNNNNNNNNNNNNNNNNNNNN
NNNNNNNNNNNNNNNNNNNNNNNNNNNNNNNNNNNNNNNNNTAGGCAATCCATTGTCCGTCTTTTCAGAGAGATTTAGGT
AGAAAGTCAATTGATTTAGTAAGGTGATTATTCTTTTCATTGCCATAGAAAGGTATATTACTTGCATTCTTGGTTAGAAA
TCCCACTTACTGGTCTAATGTAGCTTTAGTATCCATTTCATTTGGAAGGAAGACGGTCTCACCCCTTCCTGTGAGTTGAA
TTTGCAGTACTATTCATTAGCTTCATCTACAAGGACAATCTTTTTTATTGATTTAGTTAATCTCTCACCATACCTCCACC
CCCAAAATTCATCCTCCACGTCCAACAGCGGTGCTACTCACTTTTGCTTTCTTGTGAGTTGTAAGTGAATTCTCAACTTG
GATGGAATAATCTTTCAAGTGTTCTTATTTTAGATGTATGAAATGGAATTGTTTTTCAATTGTTCTTATTTTATAATATA
AAATTTGGATTCCGAGTTGGGAGAAGGAAACTCATCTTTACGTCTGTTGGGAGACATTATCAATATTTGCATTTGCTGGA
TTTTTTCAGCTATTATGATAAACGCAGCTTGCCTCTTCATGAGTAAACAAGTCATCCACAGGTTTATGAGTCTTAGCTAT
TGCTATGGCTCAACTGTTAGTTACATGTTTCCTTAGATAGGTGATGCGAAGAAATAAGCTAAAATAAAGAAATCTGAGCT
AAGAAATGATAGTTATGTAAACATTTTATTGATCTTGACAGGAAACATGAGATAGATACAAGAAGAGAGTTGAGAATAAT
GCTTGTTAAGTCCGTTTGACAGGATCAAAATTGGAAACACCAATTATAGCACCAAGAATTGCAGCAAGCACAACTCCACC
TGCAGAAATGCTGAGCAAAAAGTTCTTGAGGGACGGTGAAACACCCTCAGCTGCTTCGGCTACGTCGGGAATGACCATGG
AAGCAGTGAGTGCAGCTGCTGTCAATCCTGTCAAAGCTT
>chromosome_5.phase_x.tile_2113.scaffold_2
AAGATATAAAAACACATCAATACTACATAACGGGAATAATGGAACAACGAAAATATTTAATATTAATAGATACAAGACAA
GAAGAAAACTATATTATAAGAGAATTAGTGACGGAAGATGAAATAATAACTATTGAACAATCATGCTCCGAACTACCAAA
AGCATTAATGTATACCGAAGAAACTACAGAAAAGGAAATAATCATCGGAGGAGTACCAATAGTAATAAAATTCAAAATAT
ATCAAGGAAATGAAAATATCATTTTAGGAATAAAATGGTTGGAACAAGTAAAACCATATAATCTAGAAGACAAACAGTTA
ACAATAAATTATGAAAATAAAAGAGTAATAATAAAAAGGACTTTTGTATGATAAAAATATGAAAATATATATACTTGCAA
AGATAATAATAGAAGGATATTACAACCGATATTATACACCAATGATAGATACGGGAGCAGAAGCTAATATATGTAAATAC
AATTATTTACCAGAAGATAAATGGGAAAAATTAAAAACACCGATAGTAGTAACGAGATTTAATAATGAAGGAAGCATGAT
CACATATAAGGCAAAAAATATAAAAGTACAAATATGGGATAAGATATTAACTATAGAAGAAATATATAACTTTGAATTAA
CTACAAAAGATATGCTATTAGGAATGCCATTTTTAGAAAAATTATATCCACATATAATAACAAAAACACACTGGTGGTTC
ACAACACCGTGTAAACAAAAATTAGGAGCACCCCTAAAAGAGTAAAATAATAAAAACGAAAAACAACAGAATGGATAAAA
GGAATTGAAAAAATTACACAAAAATTAGAAAATATAAAAGAAGAAGACCCTAAAATAGAATTAATTATATTCTCTATAGA
TAAAGTAAAAATAATTCAAGATAAGTTAGAATTATTATATAGTGAGGATCCTTTACAAGGATGGGAAAAACATAAAACAA
AAGTAAAAATTGAGCTAATTGATAATAACAGTATAATAACCCAAAAATCATTAAAGTATAATTTTAATGATTTAACCGAA
TTTAAGATACATATAGATGAATTACTAGAAAAAGGATATATACATGAAAGCAATAGTAAGCATACAAACCCGACATTTAT
CGTAAATAAACATAGTGAACAAAAAAAGAGGAAAAAAGTAGAATGGTTATTGATTATAGAAATTTAAATGCAAAAACTAA
AACATATAATTATCCGATACCAAATAAAATACTAAAGATAAGACAAATACAAGGATATAATTATTTTAGCAAATTTGATT
GTAAATCAGGATTTTATCACTTAAAACTAGAAGAAGAATCTAAAAAACTAACAGCATTCATTGTACCACAAGGATTTTAT
GAATGGAATGTATTACCATTTGGATATAAAAACGCACCAGGTAGATATCAACACTTTATGGACAATTACTTTAAACAAAT
AGAAAATTGTGTAGTGTACATCGATGATATATTATTATATTCTAAGACACAAGATGAACACATAAGATTATTAGAAAAAA
TTATACACATCATAGAATATTCAGGTATAAGTCTAAGTAAAAATAAAGCTGATATAATGAAAAATCAAATAGAATTCTTA
GGAATACAAATTGATAAAAACGGAATAAAAATGCAAACACATATAGTACAAAAAATAATTAACTCAAATGAACAACTAGA
CACAAAAAAGAAATTACAATCATTCTTAGGACTAGTAAATCAAGTAAAAGAATACATACCAAAATTAGCAGAAAATTTAA
AACCATTACAACAAAAATTAAAGAAAGATATAGAATATCAGTTTGATAAAAAAGACCAAATACAAATACAAAAGGTAAAA
TTATTATGTAAAAACTTACCTAAACTATACTTTCCAGATGAAAACAAAAAAATTACTTATATAATAGAATCAGATGCGAG
TGAAAAAAGTTATGGAGGAATATTAAAATACAGGTATGATGACACTACGATAGAACATCATTGCAGGTATTATTCAGGAA
CATTTAATAATACAGAAATAAAATGGGAAATAAATAGAAAAGAATTATATTCAGTATATAAGTGTTTATTATCATTTGAA
CCATATATTGTATATAACAAATTTATTATAAGAACAGATAATACACAAGTAAAATGGTGGCTAACAAGAAAAATACAAGA
TTCGGTAACAACAAAAGAAATAAGGAGATTGGTATTAAATATATTAAATTTTACATTTACAATTGAAGTAATAAAAACTG
ATAAGAATGTTATTGCAGATTACCTATCACGACAAAACTACTCAGACTGAGACTGAGGAAGAAGATACAATCGAAAAAAT
ACTCAAAGCTATTACTACACTTTGTACAAAAGTGGATAGTATGGACACCGAGATACAAAAGCTAAATACTAATGAAGATA
ATCTGAAGTCTAAAGCTAGTCAGCAGCATGACTATAAAAATGCGGAGCTACGTCGAGCGGAAGACGGAAAAAAGCCAGAG
CTAAAAGGAGACAATGGGAAACTCCTTAAAACCCATAATGTTTGTTGAAATATAGCTGCAGGTACAAGCAAACAAGTTAG
CGATAAACAACATAAAAATGTGAACTTAAACCAGCTATTTGCAAAACCATTTACCCAAAGGACACCTAGACATGTGTCTA
TAGAACCACAAACATCTACATACGCAGATAGTTTGCAAAACCAAAATGAGAAAAAGACATATAACTACATTACACGAACC
TATATTGAAAATATCCACAAAATCCAAACCTATTTAAACCACAACCCCAGATCAACTACAAAAGAACCAAACCAAGATTA
TTTGACACAAAAGTTACAAGGATATAACAAGTTAATTGCACAATCGAAAACTAACGCTAATTTAGTAAGAACATGTTACA
ACTACGGACTGTTAAATACCGTATACACATATGACGGAGAAGAAGTTAGTGGAATACCAGAACTACACAAAACATTCATC
ATATACAAAAGAGTTACGAAAGGAAATTTATTTTATATAAAATTCTATACAGCACCAGCGGAGATATTATACGAGGAAAT
AAAACCTCCAATACAGGTTATCAAGATAGGATTAACTAAAGATATGATTATACCCGAGGATATCGGACAACAAGAAGAGA
TATGCAAAATAGAGATACCAAGTTTTTATGCCAACAAAAGGATAATTGGTATATCAACAATTATACAAGAGTTAGCAAAT
AATTATTTAAACGGAAACGCTATATGGAGCTACTATGCAAGAGACCAGCTAATGATTTATTCCAATTCAAGGGAGCTAAG
GAAAGCAGATATGGATGAATTCCAAAGATGAATTTTATCACTACTAAAGCCAGAAGAATGACCTACGACACGAGCACTAA
AAGAAGGATTTATTTCAGCAGAATTATTAACCAGATATTGCAAGCTAATTGGTCATAAATACCCGGACCATATATGTTCA
AAGTGCAACGGAGAAGATAATATAATTCTAGACGTCCAGCTGGAATAATCAACGAGGAAGAAAACAAGAAGGAGAAGAGA
TATGAATGGAAAAATTTATGTGTAAAATAATGTAAATGTAAAAGTCATAATAGTTGTCATAAAGTAGGTATGGGTCTTTT
GTACAAAATATTACAAGTGTATGTGGTAGATAGTGTACATTATTAATATGTACAAATAAGTCGTAAAGAGGATAGTGGTA
GACAAAATAAGAACTATTCATGAATAGTAGTCATGAATAGTAGTAAATAGTAGTGGACATGTGTAAAAAATGTGTTAGGA
TAAGTATCTAGAATAGTAAATTTGTATGTCTATATATAGACTTAGTAGTAAACATTGTAAAGGCAAGCAATGCCTGATAA
ATAAAAACTCTCCTTTCAAAAAACTCTCTTAAAGATACTAAATACTTAAAAGTTAATGGATAAATCTGAAATCCAGTCAG
ATATTTTAGATAACATGGATAAGCAAGAGGCAAAGGTATATTGTTCAAAAAATATGCGGAACTAATTTCATATATTCCTG
AATATCATATATATGATTGAATAAATTTATGTTAGTTATTATGTATTAGAATTATTTGAATCATGATTTCTAGTTTATTA
GCACACTGGAAACAGAGAGAAAACTTCTATACTATGCCATCCTAATGTTGAAACCAGTAGGCGAGGAAAACCGTTTAGGG
GAGTAAACAAAGTTGAGGCGCTGATAAGAAGAAAGTATCCGCTAAAGTATGATGGTAGTAGTGACAGGAAAACATGATAA
AGATAATCTAGTTCATAATGATCTAATATGAATTTAATCAATTATGAATATGATAGGAAGGAATAATTTGAAATAAAAAA
CCTGCATAATAAAGAACATGACTACATACATGCATGATGAAATGATAAAAAACTATGAAACTTTAATCTTATATGTACTT
AAAAATATAGAAATAATCGAATTAAGAAGAATAATATGGGAAAAAATATTTAATGATTACGAATCAGAAGATATATTAAA
TCAAGAATGGTATGAAATAAACCTACATGATTTAGTCTTCGAAAGAGTAGAATGGTATGATTTAGAAATAAATTCAGATT
AAAATGAACTACGAATATTCACAATATTGGATAAAATCTATGGAAGATATAAAACTATTAGAACAATTAATGGAGGAAAA
TTTATATATGTACCAAAGAACCGAAGATATGTTATATCTAGAATATATCATAAATAATATTAAAGAAATATTCAGATTAA
AACAACTATAGGAAGAATATTACAATAAATATTATTACATTTTACCATGAATTTCACACTACCAAAAAATAACATTAAAG
AGATATCAAGATTAAGACACTTAGCAAAAGAACACTACAATAAAATCTTTAAAATAAAATACTCACCTACCATACTACCA
CCTACCACACTACCACTTTCATGAATCCCTCAACTACCAGTTCCGCTACGAAAAATGGTATCAGAGCTATGGATAATAAG
AAACACGGTAAGAAACATACGAGTAGAAAATTAAGAAAAATAAGAAGAAAATTAAATAAATTATATTTGGAATATAAACA
ACTTAATATCACAAAGACTGATAATGAAAAATTAGATCAATTAATAAATAATATATCTAAAATAGAATATAAATATATTC
AATATTTAAAAATACAATGAATAACAAGAATAACGAATATAGACAAAAACTTAATGAAATAATTATAGAAAAACGGCAAG
AATTAGAACATAGGCAAAATAGACTTAACAATAATATATTCGTAGGAATTTGTCACAAATCTATAGTAGCACAAAGAAAA
ACTATTTAATATTTAGAAATACAAATAAATAACTTAGAATATAAACTACAACATAATTTATAAATGAATAAAGAAGAATA
CGCAATAGATGAAAAAACATATGAAAATTATGACGGATTCAAAATAAAGATAATATNNNNNNNNNNNNNNNNNNNNNNNN
NNNNNNNNNNNNNNNNNNNNNNNNNNNNNNNNNNNNNNNNNNNNNNNNNNNNNNNNNNNNNNNNNNNNNNNNNNNNNNNN
NNNNNNNNNNNNNNNNNNNNNNNNNNNNNNNNNNNNNNNNNNNNNNNNNNNNNNNNNNNNNNNNNNNNNNNNNNNNNNNN
NNNNNNNNNNNNNNNNNNNNNNNNNNNNNNNNNNNNNNNNNNNNNNNNNNNNNNNNNNNNNNNNNNNNNNNNNNNNNNNN
NNNNNNNNNNNNNNNNNNNNNNNNNNNNNNNNNNNNNNNNNNNNNNNNNNNNNNNNNNNNNNNNNNNNNNNNNNNNNNNN
NNNNNNNNNNNNNNNNNNNNNNNNNNNNNNNNNNNNNNNNNNNNNNNNNNNNNNNNNNNNNNNNNNNNNNNNNNNNNNNN
NNNNNNNNNNNNNNNNNNNNNNNNNNNNNNNNNNNNNNNNNNNNNNNNNNNNNNNNNNNNNNNNNNNNNNNNNNNNNNNN
NNNNNNNNNNNNNNNNNNNNNNNNNNNNNNNNNNNNNNNNNNNNNNNNNNNNNNNNNNNNNNNNNNNNNNNNNNNNNNNN
NNNNNNNNNNNNNNNNNNNNNNNNNNNNNNNNNNNNNNNNNNNNNNNNNNNNNNNNNNNNNNNNNNNNNNNNNNNNNNNN
NNNNNNNNNNNNNNNNNNNNNNNNNNNNNNNNNNNNNNNNNNNNNNNNNNNNNNNNNNNNNNNNNNNNNNNNNNNNNNNN
NNNNNNNNNNNNNNNNNNNNNNNNNNNNNNNNNNNNNNNNNNNNNNNNNNNNNNNNNNNNNNNNNNNNNNNNNNNNNNNN
NNNNNNNNAAATAAAGAAAAAATCATAAATCGAAATCTAATGATAAAATTAGCAATATGTAATATGTGTTACATAGATGA
ATATACATGTGCATTTAGAGAATATTATTATAAAGGAACATATAACATAGAAGAAAGTAAAGAAATAAGAAAATTATATT
TTACAAAATTACCAGAACCTTTTAATTCAAAAGTAATAAAAAGTTGGAATGAAGCAGAATTAACAGATACCTTAGGAGCT
AGAATAAAATTCTTACAACGATGGTTTATGGAACTATGTGAAAAACATAAAGAAGAAATAAAAATGGAAAAAATATTAGT
AAAAAACTTGGCATGTTGCAAAAATAAGACAACACCTCAATTTGGTTGTACGGATAGGTATTATAAAAATAAAAAGAAAT
ATAATAAAAAATACTGATCAAAATATAAATATAAAAAACCAAGAAGAAGGTACTATGTAAAAAATTACAAAACCAAAAGA
CCATATAGACCAAAAAGAAAACTAACGGAATGTACTTGTTATAAATGTGGAAAATTAGGACTTATAGCTAGAGATTGTAA
ATTACCTAAAAATCCAAAGAAAAAACAAATATCAGAAATAATAATAGACGATGAAAAATATACACAAATAGAATACGTAG
ATTATGATTTAGAAAGCAATGATAGTATATATGATTTATCGGAAAATGAAATAGATAATGACATAGAAATAGAAAATGAA
TTCTATAATCAATAACCATTCTACTTTTTCCTCTTTTTTGTTCACTATATTTATTTACGATAAATTCCGGGCTTGTATGC
TTACTATTGCTTTCTTGTATATATCCTTTTTCTAGTAATTCATCTATATGTATCTTAAATTCGGTTAAATCATTAAAATT
ATACTTTAATGGTTTTTGGGTTATTATACTGTTATTATCAATTAGCTCAATTTTTACTTTTGTTTTATGTTTTTCCCATC
CTTGTAAAGGATCCTCACTATATAATAATTCTAACTTATCTTGAATTATTTTTACTTTATCTATAGAGAATATAATTAAT
TATATTTTAGGGTCTTCTTCTTTTATATTTTTTAATTTTTGTGTAATTTTTTCACTTCCTTTTATCTATTCTGTTGTTTT
TCGTTTTTTATTATTTACTCTTTTTGCTCCTATTTTTTGTTTACACGGTGTTGTGAACCACCAGTGTGTTTTTGTTATTA
TATGTGGGTATAATTTTTCTAAAAATGGCATTCCTAATAGCATATTTACAATCTCTAGCTATATGTCCTAATTTTTCCAC
AATTATAACAAGTACATTCCGTTAGTTTTCTTTTTGGTCTATATGGTCTTTTGGTTTTGTAATTTTTTACATAGTACCTT
CTTCTTGGTTTTTTATATTTATATTTTGATCTGTATTTTTTATTATATTTCTTTTTATTTTTATAATACCTATCCGTACA
CCCAAATTGAGGTGCTGTCTTATTTTTGCAACATGCCAAGTTTTTTACTAATATTTTTTCTTAGCTATGTTGAATTGCTG
GAAATTGTTATTGAATTGTATAATGTTAGGTAGCAGCTTTGAATGGTCATAAATTGGGACTTAGCCTTTATGTTGGTTAT
TGGATATTGTTTAGCTTAGCTTGTATAGTTGAATGTTGTTATTATCATTGTTATTGTATTGTTAATTGTTGGAATATGAG
GATGATGAAGATAGCCATGGAAAGAGGGTAAGTTGACCTAACTTGATGAATGTTGTATAAGTGGCATGAAATTGAGTATT
GTGCCTTATGGCCTTGGAAAAGTGGTAAGATGGCTTGATTTCTTTATATTGTTATAATTGATTCTTAGGTTGGATCCACC
TTTGGTGGAAGTGTTGCTTGTTGCTTTTGAATTATGATTGTGGCCATGAAGGGCATTATATGAGTATTGTTTTATTATTG
TGTTCATATATAAATGAAGTTATATGTAAAGTTCTATTTGAAGCTAATATGTAAAGTTTTATATGAAGCTACTATGTAAA
GTTCTATACGAAGCTATATGTAAAGTTTTATGTGAAGCTATATGTGAAGACATGATGTGAATGAGTTTATGTGATCTTGA
GGTTATCCTATGTAAAGTGGATAGCATTGTGATTTAAAACATGATTTCTCATGATGTATATATGTGATGATGTTGGATTA
TGAAGTGTCCTCAAATGATAATGTTGTGACTTGAGTAGTAGACTAAAGTTTTTCTTCTTGTTACTTAAAGTCTTGAATGC
ATGAATGTGTGAAGTGGACTAGAACTAAGAAATGGTGCCCTTTATATAAATGCTAAAAGAGGAATTCTAGGCCCATACTT
GAATCGGCAGAACGAAGAAATGGTGCCCTTTCATAAGTCTAGCCTTCCTAAGTAAATGTATAACCTTGAAGGATGGGCCT
TAGGGCGATGTTCCCTTCTTGAGTGAAATGATAGACTTAGAGATGGATGGAGCCGAAACGGCATGACAATCCTTATCTAA
GAAAGTTAAATGAGCTATCCTTATGAACCTTGATTAGCTATGACTAAGAAATGGGGCCTTTCTTGGGAAGAGGTACTATG
AGTTGGTTGAACTAGTAAAGGAACCCTCTCTAGTACATATGTGATTGAATATTCTATGGGAAACAAGGCTAGCACTGAGT
GGATGTGGTTAGGAAGGTGGCCTAGTCTATGTCGGTTATTCCTATTCCCATCATGTGGGATGTGCACTATAGTTATTGGA
TACGTTCTACAATGTGTAGGTAGTAGTATGGGATGCTATCTACACATGGCACGATTAGGCTTTGAAGATACTAAACTGAG
TTCCCTAAGTCTAACGACTATTATGTGAAAGTCCCCTTATGCGCTTGAAGGTCTCCTAAGTGGTTTGTTAAAGAATGTTG
GTCTATTGATGTTATGTTGTAAAGGAAATGTCCTTATATAAGGTAATCTTGAGGAACACTTAAGTGTGCTTGAAGAGATT
GTATGGGCGGTCACTTCTTGTCTCACTCAAACGTGTCTTAAGGTTATATTAGGTAGAGATCCTATGGTAATGAAATGGCA
CGTGTTTTTCTAAAGTTAAGCATGGGTTGGATATGGATATGTTGAGTATGTGTATGGTTGGCTATGGTCTTATATGCGAA
TGTTGACTTGTATTATATCTTTTATACTTGTGAAGTGAAGGTTTTATCAAAAATGATATGAAAGCATATATTCCTTGTAA
ATGTCTGTTGAAGCATGTTTTTACATGGTCTCCATACTTAGTACTTAATTGTGCTAACCCCTTTCTTTCCCTTTTTGACT
AAAGTGTAGGGATTGGGAGATGGTGACATGTCATGGCTACTTGATAGGTTTCTAAGTATTGGTGATGAAGACTTGGTGAG
TCCTCATAGATTCGAGGACAACCCCCTACATGTTCCTTTTGATGTATTTCTAGTATTGTGTTTAAGTCTTGTATGGGCTT
AGTCCCATTGTTGTATTCAAGTATTAGATGGTTTTGAGACATCATGTATAAAGTATAGAAAGTCTTCCGCTTGCTATTTT
TAATGAAATGTCTTCTTTGTAAGGAAAGTTTTTAAATTCTTAGTAACTTTTATGATCTATGCGATGAATGAATGCTAAGG
CTTGTATGAGACCTCCGAGAGGTCAAATACGCATGTAACGGCTAGGGGGTGCTCTCGGGTCGTTACAAACTCGGTATCAG
AGCATAATGTTCCCGGTATGGTCTTAGGTTGTCTCATAACCACATCTAGTAGAGTCTTGTTCATAATGTGAAGCGCGCCA
CATTATGAATATGAGGCTATTGGGTGGTAAGAAAGTTTCACTTCTTCATTCTTTTAGTCGTGCCATGGAGTTTCTCTCTA
TAATGTCTTTCCTTGTTCCTTATGTGATGGTCCTTACAGTGTGACCTTTGAGACGTTGTGGTTGCAAGGGTTGAGGGAGA
GAAAAGGTTGGTTGTGAGGCCAACTATGACTTTGTGGCTTGATGAAGGTGGTGTGGAAGGTTATGATGATGACTTTAGGT
TGGATGGGTTGCTTTATGGTTTTATGTGTTATTGGTAGAATCTGACTTAGATATGTGAGTTGAGATATGTTGAAAAGGAT
GATGGAGTGTGGTGTTTTAAAAGGCATAGGTGTGATGAGTATGGAAGTTTAGTGTTATGGTGATCCATAAGGTGGAAGGA
GGTGAAATTGAAAGAGTTAGTATGAGTTCCTTCTAAGTGGGGATGTTGTGTCTTTATGGTAAGGCTTTTTGAGAATCTTT
GTAGTCATGAGTTAGGCTTGAAAGATATTCTCATTACAAGAGGTTTAGGGAATTGAAGAGGTGGGTGAGAATGGTTTTTG
GTAAGATTGATGGTCTCTCCCTTGAGATTCTTATGGCATGTCCATGTTGACCTTAGCTTGGTTTACCCTTAAGTGGGGGA
TGGTAAGTTGAGTAGTGAGGGGGTTGAGGAGTGTTGACATCCTTACCTTATCTTTATGTGACTATTCAAGCCTAAGACAA
AGAGTTCCTAGAAGCTTGTAGCATGTCTTGGAGTCTTAGTTGAAAAAGAGGTTTCCCCGGTCTCCTTATATTAGGCATGT
TTTAAATGAATTATTGTTAAAGTAAGAAAATGGGTTTTCATAAAGTTATGTTCCTCATGTTGATGTGCATCTATAATGAT
TTGCCTAAATGTTGCATGAGTTGACTTTCTTAGCATGCCTTATGTGTTACTTAGAAGTTGCATATTGAGCCTTTATGAGA
GCATTGCTTAAATGTACCTTATGGTAAATGTTGCATAATTGTGCTTTTATGAGAAAATTGAATAATGTGCTTAATAATGT
TGGAATGAGCATGATGTGAATTGAAGAAGGAAGTTCCTCCAATAGCATAAGAAAAGGTAAAGATGATGCATAAGGAGTTA
GTAGATGTAGTGCCTACTTCGTTGAATTGCATGAAGTTATTGTGGGACTTTGATGTGGAGTAATGTTCCTCCTTATATAT
GTATGGTTTATATTATGGTATGCATGAGTATGGACTGTTTACTTTGGTCGTTTTTCATGAAAAGTGTTTAAGTTTCATTC
GAGGACGAATGTTCCCAAGAGGGGGATATTGTAACACCCCTCAAAATGAAGTAGGATAAAGTAGAGCCTCATGGGTTTTA
TGATTAATAACTTTTTAAAATAATGAAGAATAGCCTTTTTAGTTAGTTTAAAGAGTTTGGAAGTCAAACGTCAAGGGACG
ACCAAGACGTTCGAAAACTAGTCTTTTACATGTTGGTGTGTTCTAGTATGTTGTTCATGTTTTTATGTGTTGTTTGGAGT
CTAAAATCAGTGGAGGTGACCCTAGTGTCTTAATAAATGTTTTTAAGGTCAAAACTTTTGGATACGACTCTCCGGGGGCC
ACCCTAAGTGTCCCCGAGGAGGACCTCAACCTTGACCAAGCAAGCTGCCAAGACAGCTTGAAGTTGTGCTTAAAGGGAGC
ATGTCCGCGTCGCGGACTAGCTCCACCAAGGGCCAAATGTTTGGTCCGCGTGGCGGATGTGTCGCAGACTCTTCTGTCTC
GAAATTTAATTTTCAGAAACTTGTGAGAATACCTCCGCGTCGCAGACTTGTTTCCCGACGAAATCTGTGAAAATAAAACT
CAAGTTAGACTTGTTTAAAAAGGTCCAACTAAGTGAGGGGTAGTTTGGGTAATATGTGGGTTATTGCTTTAAGTGTTTTT
AAGTATTTTAAAGGTATTTAAACTTGTATATTGTATTTTAGAATTCATTCTTCCAAATCAAACCCCTTCTCTCCCCAAAA
GTTCTCTCTATAACTCCATTGGAGGCTAGGTCAAGTTAAAGCTAGGGTTGAAGGTTTCAAGTGTTTTCTTCTCAAATTTC
GTGGGATTCATGAAGGTTAAGGTATGGGGATTCTTTATCCTTGATTCCTCTTCCATTCAAGGAGCTAAATCAAAGTGTTT
TTAAAGTTCTCCCAAAAACCCTAATTTCAATTCTAGCATGGGTTCTTGCATGAAAACCTTTTAAATGATGTTTTATGTTG
TTATTAATGATTATTGATGGTTTTAAGAAAGAAATCTTCATGAACCCATGTCTTCTCAAATTCTCTAAATTTCGTATAAT
GTGGGTCTATTGATTTTGAGTAATTGATGAAGCATTTTTTTGAATGGTTTGATGTGGGCTGTTCTTATATGATCTTAGCT
ATGTTGAATTGCTGGAAATTGTTATTTAATTGTATAATGTGAGGTAGCATCCTTGAATGGTCATGCTAGTCGACCGTAAT
TTGTGTTAGAGGTTGGGTAAAAGAGTCTTGATCCACGGACACAGACCACGGACCATCGTCTGACCTATGGACCGTGGGTT
GAGACTTAGCCGATTTTCTGCTGGGTTGGGGAGGGGTTGCAGTGGTGAACCACGGACCACCAGCACAGACCGTGGTCTAA
CCTACGATCCGTGGATGGAAACCATGGGTTGCACCTGTAACTTCTCAAAATCTGCATTTTTGGTGTGTTTCGAATACGGG
GTATTACAACTCCCTTGGGACACGACCCCAACCTTTAGTTGGGTTACTATACTATCGTCGATCGTAGACACTCATACCGT
AGGTTAGTGTCGTTGGTCACGATAAACATCAAAATGGTGCCGGTGTCAGGGAGTGGTGTTATTTGAGAATTTTTAGATTA
GTAGAATTTTTGTTCTTCTTAGTCGTAGTTTACTAACTTAACTTGTAGTTTTGTTATCTTGTCTATATTGAAGCAGAGGA
AGTGAGTATGGCGAGCAGCCCTCGGGAGCTAATGGAATTTCTTCCATTAGAGGTAATGATATTCTGGGAGCGTATCTTCA
CCTTTAAGCAATTGGAGGGTGAACGGATCCGCATGTCATGGGCAAGGTTTAATGAACTGATCAATCAATGCCCAAATCAT
GACATTCCTGACATAGCTCTCCTTAACTATTTCTACAGAAGTCTTGGTCCTGGAAACAAGAGGTTGGTCAACCAACTCAT
TCCGGGAGGCATTGCGAAACAACCTTATGTGATAGCAGCCCAATTGCTTAATCAAATGGTTGAAACGAACCAAGATGTAG
AAAAGGACTTCATGTTGGCCTCCCTAATGACTCAGATGGATGAGTTGGCTAAAAAGATGGTGAAAATTGAAATCCAGTGT
AAGAGGAAGGATAAATACATCTCTCCTCATGAGCGAAGAAGTCTCAAGGACAATGAGGTTAAACGCCTTGAGGGAATGCT
CTCAATCATTCTGCACAAGGTGACTGAGCAAGATAGAGAGCTGAAAGGAATAAAGGAAGACATTGAAGGAATGAAACCGA
TGATTTGGTCTCATTCCAAAGTTGTCCAACTGCTCGAGGACCCGATGAGTAATGCGTTGCCTCAACTCCATCAACAAAGA
AACAGGGGGTGGCCTAATGAGGACCTGGCCAACCCCAACAACGAAACTTCAACAAAGATTTGCGTTGTGCCACGACGGTA
AATAAGGCGCTTCTTGGGAGGCAACCCAAGGTCTTAAACGTTTAGGATTTTACTTTTATGAATAATGGTGTGTTGTGTTG
TAGGTTAAAACGAGGAAAGTGCGGAAAACTTCAGGTTGGTGAGCAGAAAGTCCACTCCGCGAGTCGCCAAACAGGTCTGC
GAGCCTGACTGGATCCTCCATTTTGCTCAATACGAGAGTCGTACAGAGCCTATAAAACTCGGCGGACTCGAAAAGCAACT
TGGCGCATCGTTAACAAGTTTGGCGATCTCGATGCAGACCGCCAAATTCACCCACTGAAAATTAAAGACCTCTGAAGAAA
GGGCGGGATAAATGACCACTCGGCGAATCACCGAGTAGGTTGGCGAGTGCGACTAACGTCGCCGAATGGACACAAATTGA
ACAACATATATGAGCAATAGTCACACTTCTTCATTCTTTCTCAGTTTCACACTCCATAACTTCACACCAAGGTAGTAATT
TACATTTTCTCATTTTAAATTTGTATTTTAGTAGCGGATTAGTGCTTGGAACTCAGATTTTCATTACCGCTTAGCATTAC
AACTTTGTTTACTCAGCGAAAAGGTTAGTTTATGAAAACTCTTCGTCCTCTCTCAAAAAGATAGACCTCATCTGCAACCT
AGGAGTCCACTAATGCGTGTTAGATATCTATGATATGAGTAGACATTTTCGAGTACCTGCTTCTGTTTGTAAGTTGGGGC
CTCTTTGCTTTTAATGTTCGACTTCCTTTTTCACTCTTCTTACTTTGAATCTAAATGTGGAAAACTATGCATAATAAGTG
TTGACCATGAATGGGTTCTATGGTTCTGGGCTAAATTTCATTGATGCTTGGTTTAATTTTGCTTTTGAGGTTTGTGAGAT
CGATTTTGAAAAGTGAGTTGAATCTCAGGCACGAGTCAGTCGGCGAGCTGAGTTGAGCTCGCCGAATCACTCAGTGGTTC
ACCCCCTAGACCTAAATCGTCTTTACATTATTATCTTAAGTGTTGTGGGTTCTGTAACTTTCAGCGGACATACTTATGAT
CGCCAAAGAGGTTTGGTGATTCGCTGATTAGATCGGCGAGTCTGTCTGAAATTTTATGCTACAATGTAATTACTCACTAT
TCCCTCTCTTATGTTTCGCAGATATGGCCAAACAACTGACTAGAGGGAGGGAGAAAGGAATTGTGATAAAAGAAAATACA
CCTTCACCCAGGGCAAGGCTACCACAACTTCAAAAAGCAAGGGAAAGGGCAAAACCCTCGAATTATCTGACGCAAGCTCT
GACAACACATGCTTCTACACTACTGAGCCACCCATATATAACAGTGAGAGTACAGAGTCTGACGAAGATTACCAGACAGA
GGAAAGAAGGGTTGAGTCACAATCCAAAAGGATACATGATCCATATCGGATCAGAGATAGTTAATCCACCACTCCAACTC
CTCCGGCTCCAGGTAAAGCATTGGTGCTGGCACATCCAATACAAGGCCCCAAACATGGATCAATGAAGAGATCAAAAGCG
GATAGTCTGAGGACGATCATTGAGGATAAATGACTTTCCATAGATGAGGTTATTGATAGGTATCCAGAAGTGACGGAGTG
CCTGAAATACCACAAATTCCAAATCTTCACAAGACATCGCGGCTCTTACATACCAAGCTGGGTTAGAGAGTTCTACGATG
CATACACTGCATTATTACCTCAACGGAAAAGGCTAGTCTAATCTTTTAAAGGAGTTGACCACGTGGTTGTCAGAGGAAGG
AAGGTAGCTTGTTACAGTGAAACTATCAACATAGCTTTGGGAATGTCCGATAAGATTAATGACCACTACCAGCACTTGAT
CAAGACACAGAAGCTGGATGCATTGAAAAAGTGGTTAGCCCCGCTAGTCTCAGATGATAATGCTCCAACATAGTTAGCAG
AAGGAGTTCCAATTGAGAAGAAAAATCTGAACATAGTTGCATGGTACTGGTTCAGATTCATCAGCAATACATTAATGCCA
TCACATAATGAATCAATTATTCGTCATGCTAAGGCAGCTTGTCTTGGATGCATCATGGAAAAAACCAGGATAAATCTTGG
GAAGATCATTTTCTCTGAAATCCATACGCATGCAAAGCAGGGCCATACATCTCTCCCTTTCCCCGTATTAACCACTAAAT
TATGCAAAAAGAGCTCGGGTGCCTAGAGATATAACGAAGGATGTGGAATTGGCTGCCACCAACAACACAAGTATCCGAAA
GATTGATCCCGAATATCTTAAGGACTAGGCAGAAAAGAAACAGAAGGAAGTTGTGACCACTAGATCTATACCTGCAGAGG
CATATTTGCCAACTCCGGCCCCTAGGCCTTCAACTGCTGTTGCCTCAAGCATTCTTGATCCTAATGGGACAGCTTTCCCA
AACTGCTAATTGTTGGACCGCCAACATAGTGAGCTCCATTCTAGGCATGATTCAGGTTGCCCTCGACAATGCTGTGAGAC
CACTGAGTACTACTATTGATGCTCTAGGGGCCAGGATGTTAGTGTGTTAGCACGATCAAGGACCTACAGAGGAAGTAACA
GCTGTAAAGGCCACCATTGCAGAGCTGAAGAAAGATATGGACTACCTAAAGTCCACTGATATATCCATGATCTTTGGAAC
AGTGGAAGTTCCAGATGCGCCCGAAATGCCTCAGAATGCCGCAAGACATGGAGATGGAATGAAGCATATAGCTGATCCTG
AATTGGAGGCAGAAACTGACGAAGAGATATTTGAGGAAGCTACAGCGGATGACACTGCCGAGACTGAAAAATCATGATAA
ATGTTGTTGTGCAAGCGTCTTTAGAAAAGTCTCCTGCTGCGGGATCCAGTGGAGCTGGTCCTTCTGGTGGTCACTCCGGA
TATTATGCCCAGACAGATAGAGCGACAGATTAGCCAGGATCACCTCTTTACCTCCCTCTTTTTCTTTCTTTACTTTGCCT
TATGGATTCTGTATTATTTGCATTTGAGGACAAACACTTTTGTTTGTGGTGGGGTGAGGCCCACTTCCTTGTTTTGGTGT
ACATTTGGGTTATCTGTTTTTAATTGTGTTTTTTAAAAATAAAAAAAATTTCTTTGCGATTGTTTGAGCTTGTGGCTCCG
CTTATTCTTAATTGCAAATGATTTTGATCGCACCTTTTTGCCACCCCTCGTGAGTTGAATGTGGCTTTTCTTTTGCAAAA
AATTAAGTCTCGGTTTCGATCAATACCGATGACTTGAATAGTGCTCTCAATTGAACGAACATGAATGTATGGCTATGACT
AAGCCAAATGAAGTTGCATAGACAATATGTGAACTCTTTGCATCTCATTGTGATTAGCCATTTTGTCGAATTGATTCTCT
TGTAATGACCGTTGCACACTAGCGAAAGTGTGTAGTCTTGTTTGACTTAAGTGTCGATGCCCTGTGTGATTATCTTGCTT
TGAACCATGCATGAATAAACCTAGAAATGATCTTAGGTAACTTTAAAGAGTGTGTGCCAAATTTGACATATACCTCTTTT
ATGGCCTACCCGTGAGCGTGTGAAACTCTTTTGAACACCCTTTGAGCCTTACCTTTCTTTTGAAGAACCTTGATGAACCC
TAGACCTTACTTGACCCACTAACTACAATCCTCTTAATTTGTGATTTAGTGAATAGCCAACTTAGGCCAAAAGCCTAAGT
TGGGGGTGTGGTAAAAAGGAAAGGAGAAGTCAAGAAGTGCAAGAAAAAGTCCCCCCTAACCCATGGGATTGCATAAGTGG
AAACCCCTTCAATTTCCTAAAAAAAAAACTGTGGAATAAGGTACGAAAGAAATCAGGTTTCCAAGCAAGCCATGAAGGTG
AATAAACATGTAACTTAAAAACATTAGAAAAAGAATTGATAAAAGAGGAAAAGGGAATGCCTTGAGAATACCACATCCCA
CGAGGAAGGAGCCATTGAGCCTAAATGACCATCCCTTTGCACTCATCCCCATTACAATCCTTAGAAAGACCTTTTTGATC
TTGAGTAAGCCGAATCAAAAGTCGATTGGAAAATAAGGGCAAACCTATGGGTAAAAACATGCATTGTGTTCCTCTTTTTG
AGTGTGAGCATTGCATCTGATTCCTGATCTTGAGTTGATTAACCTCTGTGTGTGAATATGGAATCATTCTTCATGTGAGA
GCATTTTGATACTTTTTGTCAAACTTGAACTCGCAGAAGTAGAAATTATTGCGAGCATGAGAATCTCTGGTAATTGTGTG
TCACAACTGGAATCTTTGAGTGCACAGTTGATCTTTGCATAAGTAATTTGAATCTTGTTGTGTATGTTCATGATTGAGTC
TTGTGTAGCACTGTTTGAGACACCCTTTTTGATCGACTGAATTGAGTTTGCTTGAGGACAAGCAAAAGTTTAAGTTGGGG
GTGTTGATGAGTCCACAAATTGGACTCATTTATGATTTTATTTTGATAGAAATAGTGTCCTCGAATGCTTATTTTGTCTC
AATATCTGATGAAAACGCTTAAGGTTCAGGCATTTGAAGTTTTAGTTGAAGCATGGACACTTAGGCGCAAAAACGAACAA
AAAGGTTGAAAAGAATGAAGAAGTTGAAGCATGAGCATCGCTAAGAACCTTTGGCGATTTGCCGAAAGGACAGATTCCGC
CCTTTGTTCTAGTATGCAAAGCCCTGAAGGAAGAGGGTAAAAAAGGCGATGAAAAGAGCATTTGGCGCTTCACCGAATAG
TTCCGCAACACAGTACTATACCACCCAATGGTCCAGAACGTGAAGAGGCTGAAGGCAAGCATGAAACGACGATGAAATAG
AAGAAGGGTGAGATTTTAGTTTAATTCCCATAATCGAATAGTACTTTTTGGATATTGTTTTCTCAAGTTTGGAGAGAGTT
TTTGGGAGACTTGAAGAAAGAAGGATTCCATCTTCCCCAAGTTGGAAGTGGGTCTTCTCCATTCTTTTTCCTTTGCTTAA
ATCAAGGTTTAATTTCTTATACCCATTTGATTTTACTATCATTTTAGGTGTATTTTGTTATTTCTTGATGTGTGGCTAAA
ACCCCCATTCTTAGGGTGTGATTTAGCAAATATGTGTTGATATTATTATTGGGTCTTGCTTGTTGATAAGTTAGATGTAG
TTTAATGGTGATTTCACCTAGTGGTTGTGGTTTAATCTAAAGGGTTTGTAGTTGCAAATACAAAGCCACCCATGTGTTTT
CGGCTTGCCTGAGAGGGAGGTCGCGAAACCAAGACCACTAGACTGATGGCCTAAGGAGTGGGTCGACATGAGGTTTATCC
CGAGAGGGTGAGCACTAGTCTCATATACTAACACTTAGCTCAAGAGAGTGAGTGGGGTAAGGTGTAGGCTGGTCTTCATG
CGGCAAATGGGTGTCCGAGAGGAATGCATTTGAAACAGGGTAAGTTGCCCAAGAGGGAACTTATTTCCATTTAAAGCTTA
GCCTAGTCACTATTATCTTACAAATTTCCTTTCAAAAGCATGTACCCAACTACTTATCTCAACTTGTATTGCGGTCACAC
CCCAAGAACATTTCCCCATACTTGATTTTTTTGTAAATTTTTGTTGTTTTTACTACTTGTGACAAAACCCCCAAATTGAT
ATTTGACACTTTCATGTCACCCATTTTAATTTACCATGTTTTTGTTCGTTAATGTCTTTAGCTACGAATAGTTAGAGCTT
AATTTTATTTTTCTATCAATTCTCAAAACCACTCCCTTAGGACACGACCCCAACCTTTAGTTGGGTTACTATACTATCGA
CGATCATAGACACTCATACCGTAGGTTAGTGTCGTTGGTCACGATAAGCATTAGGTGGCCTTACCTACCTTATTTTATTC
ATACCTGACCGTCACTTGATTAAGTCCTTGCTACAATTTTGGGACCTCTCAAGGATGGTCTTAAAGTTTAGGAATTTTGT
ATTGGTACCTGCAATCTAAGAAATTAGTGGCTTCATTGATTTGTTGTATCATGAGTGTGAAATGATTGTACCTATAAGCT
ATCATCAAGATAGTTTCTAAAAAGTCTGGGAATGAAATACAACATTAACCTGTTTGGAACTTGGGTGGATCCCTTTTGAC
TTTTTATATTCACGCTTCGGCCAAGAAGGTAGTTGTTTTTATTTCTATGAGGAATATGAGTGCTCCACCAAGAGATGAAA
AAATAATCGTGTAAATGCCTTTTCCATAACATTTGTGGGTTCTCTAGTTTTTCCCAAAGAAAGAAGAAATATTGATATTC
GTTTGGGATACATGCATTAGCTCAAGGAAGAGGCGAACCAAAGAAAACTATGGTGCCCATGATATTAGTAGAGATCATGA
GGAGTATGTCTGCATGTGTCAATGGTAGAGTATTTTTCGAAGGCTGCAACCTTTTGCTACAACTGTGGGCTATCAAACAC
TTCTATAGACGACATGACATGGTAGATCTTCTCAATGGTATATGCAACAAAATTGATAGTCATCCAAGAAAAATGGAAGG
TTTCACCTCCCCTGTGGGATTGGCATATATTTTTTATAGAACTCAAGGGCCACCATATTCAATGGAAAATCTATTGGCTA
TCCACCCCCTGTGCCATAGTGTGAGGCGGTGAACATTATTTCATTGAGCTTATTGTCTTAAAAGGCATCCAACCATATTC
TCCTCTTCGAGTACTCCATTAGTTTGGAAAATTTCAAGTGATACCATTGAGATCCAATATGGATCATTATAAGTATGATT
TTGGACAAAATGATCCAGAAGTCCGTAATATACTTTGAAGATGGGAGAGGGAACTATAGATATGGCTACACAACATTCCT
TCTGTACATCCGAATATTACATATCAATCCTAAAAGAGGCTAAGGGTACATAATTAAGTTAAGAAGGATCTTGTGGGCTT
GCCGATGAAAGAGAAAATATATGGGCACGCAACTTGTGGAACCTTGGATATGAAATCACTCCATATATAAGAGCGCATAT
GACGGCAAGCTCATGGTATTGATATCTTCGAAATTTCAGATTTTAGGATAACTTTCCTATGTTACCCCGTTTTTCCCTTT
AGTTTATTTTTGTTTCTAAGATGTAATAGTTGAATTTTATCCAATAAATGAAAATTTGCTTCTTCTTTATTTTTATCTAG
CCAAAACTCCAATTTGGAAAATAAGACTTGAATCAATCATTGTGCATCAATTATGTGCCATCTTAGGCCTACCTTTGGCT
CAACGAGACTCCTTGCATATTAGGGCATTTATGTTTAGCACAACAATGTGTTTGTTATCTCCTTTTTATGCAATGTTCTA
ACTTGAGTTTTCTTATAATTTTTATTTTTATTTACCCTTCCCTAATGGTTGATATGTAGACCATGGTTTACCACACACGA
TCAAAGGGCACTCTTCCTTCTCATCTAAGTGAGATTCGCAAAGGAAAAAAAGGGATGATTAATAACAAAGTTATGGTTAA
AACTGTTGAAGAGAAATATCCTTCGAACGAATTGATCTCAAGATTGAAGTAGAAAATAAGGAAGTTAGAAGAGGAGATAT
CTGATATATGCGAGTAGGCTAAGTTGTAACTCTCTATCAATCCCTCTTTGGAGACAAGCGTAGATAACTGGCCTGTCACA
AATCAAGCCACTTTCGACAATAATCCTCCACCAACTCACCCTACTCCTCATCCTCAAAATCAACCAAGCTCCATTTATAT
GCCTCCAATAAACACTCACTTTTCAAATTACCCATATCCTCCCCAACATCACACACATGCTTCTAGGCCTCTATATCTTA
CTCGGCGCCTACAGAAGTCCACCATACAAGCTCCTTGATATGAAGTGCCGCTACATCAAGTTCCTTGGTATCGCGCGCTG
CTCTTACCATATCAAATTCCTGCATATCAAATACCTCCATGTCAAAAACCTCCTATGACATATCAACAACCAACATATCC
TATCCATAATGTCAAAACCCCACTCAACGACATATTAACGAAAATCTATTCACTATTGAGAAGAACCCCATAAAATTTTA
CGCTTCTTTAGTTGAATATGTAGACCTACTCTATGAAAGGATTAAAGTTGTTGGCTATGTGACACCTATCCCTGCAAAGA
ATCCAGACACTCAATCCAAATGGTACGACCCAAACAGTAATGTGACTATAATTCAGGGTTGAAGAGGAATACCACTAAAG
CATGTCGTGCTCTGAGAGACAAGATTCAACAATTGATTGGTACTAAAGTCATACACCGTAAAGAATTTGTGCGTAAGGAA
TCCCAATAGTAAACAGGTCGAAAGTCGATTGAAGCAATTTTCAATAAAGGTTTGTGTCGTTTAAGTTTAAGTTTTATACA
TTCAACTCCATCAAGTTTTGACAAGGAAAGTACCCATGTTAGCATATGGACAATAAATTTTGGTCAGAAACTATCATTTC
CGTTGTTGCTTAAGAAGTGTTCCATTTAATGTCTTGAATTATTCCCTTTTTACTTTGTATTTGGAACTACGTCAAACATG
ATTTCTATTTAAGAGAGGATACGTAGGCACTCCTATGGAGTTCGGTCTTATCCTAATAAAAATCTCATTTTCCCTTTTTA
TTGAGTAACTGGGGCAGAATTTCTGAGAAGGTCTCAAAAATTCCATGAAAAGATCATTTTTCTGGCGAATCACAATATTG
GGCAAACTTTTTGAGAAGGTCTCGAGAATTCCAACAAAGAGCACTTTTCTTGGGAATCACAATAGTGGGGCAGAATTTTT
TAGAGGGTCTCAAAAAATTCGTTAGAATAACATTCTCTTGCCAGACACAATACTGGAGATTTTTTTTGAGAAGATCTAAA
AAATTCCATTATAAGATTCTTTGCTTGCAAGTCACAAGACTGAAACAAATATCGAGAGGACATTAACAATCCCATTCTTT
TATGAATCATGAGACTGGGACAACATTTTTGAGAAGTTCTCAAAAATTCGTGAGATATGACTTTCTTATCTATAGGGAGG
CACAGAGAAGGTCTAAACTTCTACACTAGGCAGAAAATTTTGAGAAAACCTCAAATTTTTTATCAACATTGCAAAAGGTC
GACCGTCGAGTAGATATCAAAGGGGCATACTGTTCCAAATCTGGGATAGAAATCAACCCTTTCTTATAAACTAAATTTTT
TTCTTTGAATTCAGAAAAGACAGGTACATATACAAGGATCAATTTCAACGTCGGTTGAAGAACAAAGCTATCTTATTTTG
AGACCAACAATCGCCAAAAACGGCATAGATGAGTACCAAGAGACTCTCTACTACAATCGCCAGTAAATGGAAATCGATCC
TTCTAACAAGACGAAGGTCTAAGCTTCTTCATACTCTCGACTACTATATTATTCCCGAACGTTTCATGACCCCGAGAACT
GCATATGCTCGAGAAATTTGCATGTGCCCGAGATTTGCATGAGCCCAACAAATTGCATGTGCTTGAGAATTGCATGAGCC
TGAGATATCACATGTGCTCGAAGATTGCATGAGCCCGAGAATTGCATGTGCCCATAAAATTACATTGTGCCTGAAATCGT
GTATGCCCAAGATTGCATTGCGCCTGAGATTGCATATGCTCGAGAAATGCATTGTGCCCGAGATATTGCATGTGCCGAAG
AATGCATGTGCCTGAAAATTACATATGTTCGAGAAATCGCATGTGTCAGAGATTGCATGAGCCTGAGATTAAATGCGACT
GAGATTGCATTATGCCCGAGAAATTGGATGTGCCCGAGATTGCATGTGCACGAAGAATTCTAGAGCCCGAGATATTGCAT
GTGCCGAAGATTGCATTGTGCCCAATAATTTCACGCGCCCAAGAGTTGCATCTTCATTGAGCCCATAAATCATATTGAGG
TTGAAATTATATTGAGTCGGAGAACTATTGGATCTACTGTTGATTCGAGTTATGGAAGTCACATGGAGCTCAAAGGAATA
CATCTATAGGGAGTTTTTATCGAATCAAGTCACAAGTGTCAATGGATGCCCGAATTACATCAAAACAAATACACTCTCTT
TACGCATTATTTATAATTTGAAGGCATTATTGTCCAAAGGCACCATCTTGGATAGAAATTTGCATGCAAGTCCGCTTCGC
GGAGAGAACGCGGACTCCTCTATTTTAAAATTTATTTTGCGATCAATATATTAAATTGCATCTCCGCGTCGCGGACTTGC
TTCCAGACACTGATTTCTTGATCGTTTCTCATGTTCAACAATCTAAAAACACTCCTAAACATCACGAGATCTTTCCTATC
ACAAATCACAACCTTGAATCCATACTTCAAATTCAAGGTAGAGTTAAGAGTCAAGTCTTGAGAGTTCTTCGAGTCATTTT
AAGAAGTCTTTTCCTAATCTTTTAAATTTATTTTAAAGACTTAATCATTGAGTTTGAGAAAGAGTAGAGCCGAGTTATTT
CTTTAAAATGATGTATGGGGACTAAGTATTCCCAAAGAGCAAATGTTTTCACACTTAAGATGAGAGGAAATACTGATTTC
CAAATGAGTTTACATGAGCATTTTTGAGTTCCATCTCTTTTAAGAGATAAGTTTTTGAGTAATAATATCAAACCATAGAG
AAAGAGTTATGTTTTTAAAACATATGATCTGAGTATATTTTGGGAGTAGTATTGAGCACCGATATGGGGAGGAGTTCATA
ACAACTCAAAGTCTCCATAAACCATGTAGCCAACGTGGGTAGAAAGGGTCATACTTTTAGATGATTTCTTAATGATTTTT
ATCATAGACTAGTGGATCCACTTAGTTGAGGCATTCTATATCTCGGCAAGTTATAGGACAGTTCTGGCAGCATGGACAAG
ATGTTGTATCATCACATTAGCTCATAGTGATGGTTGTTGGCTAGAGAAATTCCCACACAATTATATTACTTTATTATATA
TAAATTGAGTTGTTATTTTATATTTCCAATACATTGAGTTGCGACTTACAGTTTAAATGCTTTATATAAACTATAACTTT
ATTGTTGTTTATTTCTGCATAGAGTTGAGTATACATGAGTTGAGTAAAGTTGAGGTAAGTGTTTCTTTCAGATTCAAGTT
CAAGTTCAAGCTTAAGTGTTGTTTAGATTTCCCTTCGCATGCTCGTACATTCAATGTACTGACGCCATTTGGCTTGCATC
ATTTTATGATGCAGATACACATCCAACGCTTCGTTGATCCAGTTGAGCAGTTCAAAGTCATTTAGTGAGCCTCCTTGCTT
CCGGAGGACCCCCTTTTTATTGCTTTCAATATATTAGTTCTTTAGGATGTCGTGGGCCTTGTCCCGACATCCATCTCAGT
TGTTAGAGGCTTCATAGATAGTTAGATATTGTTAGTTCATGAGTCTTTTCCTTTTCAGTATTGATGTTGAGACTTGAGTT
GCCATTTTGGCTAGTTGAATGTTTCTTTTAATACATTCTAAGTTTATTGCATGAGTTATCTTTTGAGACCGTTTCAAGTT
ATTTAAGTCTTCTGCTAAGTGTTAAGCCAGGCCAAGGCTGCTCTTGTGGTCAGCAATGATTCTTAAGTGCCAGTCCCGCC
AGGGTGTAGGCTTGGGGTGTGACAAGAAGACAAGGGGGTAATAGATAATATTGTTGCATTCTCATTTTGTAGTGGTTAAA
TAGCGTCTCAATTTATATTGCAAGTGATAGGTTTAGACTAGATAGTATACTTTGGGGGTATAATCCTTCACTCTGTAGGA
TATTCAACTATGCATCTTTTCTCCCACCATACGTCCTACGTGGTAGAAGCTCTAGCTAGTCATAAAGACAGTACTACTAG
TATCCTCTCTCACATCACATCTACCATAGATCAAATATGTCTTTCTGGAAACATCATATGACTAGAAAGGAAATATGTTG
ACAAGGATAACTAAAAATATGATACTATTGGCTCATAAATTTATCCTTTGGTGGCAATGAAGCTTGTTAGTTGCAACTTG
TTACTAATTACTTGTTTCCTATAACATCAAGTTGGACTAGACGATTGTCTTTTACTACTCCATCTACAATATCTTAGATC
TATTAATGTTCAATACAACAAACTTCTTAAAGTCATCCAATGGCATTGGGAAGCTAAGATAGTGATTGGCGAGGGAGACT
TCTTGCATTTTCAAAATTGTAGCCATTTGTTGATTTTTTTCTTCATCAATACCACCTTCCAATAGAATGTAACAACCTTA
AATTACCATAACTTTTGTATATATGCTTGAAGTTTTTATTTGTTGATATTTAACTCAAAGACGTGTATTGAGTTCTTTAT
CAAAGGAGATCGATCATGTCTTACCATATCTGCCCTAGAAACTGTCACGACCCAGACCGTCATGATTGTCACCACACTAA
CCCTCCGGTGGGAGAACCATTACTATAACCCAACTAAGTAACTTGACGAAAACTAGCATATTTAGAGATACGGAAGCAGT
TTTAAATGTCTAAGAAAATAGGGAGTTCCCATAAACTCCGAAATTTAACAAAACAACTACTAAATCATTTGCGGAAAACA
ACCCCAAGAAACTGAAAGTCAATGTACCAAAACTCTGATTGACTAACAAGTCTAAGAAAAATGGGAGCATCCCCGAATAC
TAAACCAAACATACTAAACAATAGTCTGAGTCCGAAAGAGTGGACTTCAAATAAGAAAGATTTCATGGCAGCCTGAAAGA
ACTGGCACACCCTTGAATCCAGTCACACTCAATAATCACCTAGCTAAGGTCTGTCAGTAGCCACCTAAAGATGCCATGTA
CTCAATAAAGAAAGAGAAAGTGCAGTATTAATACACAACCATAGTGTACATGTAGGATCACGCGACCACTCCCATAGGCA
TAATACACACAAGCAATTCCAACATAATAACATGCATATACAAAATACAATTCAGTCATCATTTTAGAGCAACATATAGT
CTCCCATTATCAATGACAAGTAGACATAACATAACAATCATAATGGTCCTCTCATGGAAACCACACCCAAACTGTTAATG
TGTTGGAACATCACACCCGATCATATGCATGTGTCGGAACGTGACACCCGATACAATATATGTGTTAAAACGTGACACCC
GATCCAATGTATGTGTCAGAATGTGAAACCCAATCTAATCAGCACAACCACAATCACAATCACACCCATAATAAACAATA
CTCAAATCACAAATTCAAGTAATAGGTTCATGGCATGTATTGTTCTCACATAATTATTTCATTAGGTTCGATTCACATTT
CCCTATTCACATACACACATGCATACAATGTAGCAATCAACCTGAATATATCACCCAAACAGGAAATCAAACCATCACCT
ACCTCGAAACCAAGCTTGAATCCTCCTAAGACACTTGAGCCTTCCCTTTCCAGATTTTTTCCGCTTGTTTTTGGTCCACA
AACTAATAAATTAACTCAAGGATCCATATTAAGGTATAATTTACTCGGATTATAACAAACCCAATAATCCAAGACCAACC
CATGATCCTAAGAGGTAGCTAGGGCTTTTTTCCACCATCAACTTTAGGCAAAACCCTCCCCCAATGATAATTACCCAAGA
ATCTAAGTTCTACGAATCGAAAAATGGATTAGGGGATTAAAATCCTTACCTTTAGCACCAAAATTCGTGGAAAACTGTCA
AGAAATTGTCGTGGGTTGTCTCCTAGCTCTTAATAACGAAGTTTGCAGAAAAATAATGAATTGAAATTTTTCCCTGACTT
AAGTCGCGACTGGCCCGCCGTAGCGGGACCCAACCCGCCACAGCGACCCCTCCCTGGCGGCTTGCACTGAGACAGAGAGT
CAGAATTTGAGTTCCAAATCCCCATTTCACAACACACCTTCAACCCATGACCTTCAAAAACTATCTTTTCACACTAATAT
CCGTTTTAGGACTTCTACTCACCTAGATTCAATTCCGTTAAGTAGTACCGGTTCCTTAATGTCTTAGTTGTCTACTGATG
TGATCAAATTCATAATTAGATCCCCCATTCACTACCAGATTTACCTAGACCTCACCTGACTCAGATTTCATCCAAATTTG
GACTAGGGTACAATTTTTTCAAGTCACTACTCAAAAGTTTTCTGGCCTCAATTCTTTCCCCATTGACTTTTCCATAACGA
CGGGAACAAGTCGTTACAATAGATACCAATTTACTCTTCACTCGTCCCCGAGTAAACTAGAAAAAACTGGATAAAATAAG
TGTAGAGTAGTACATGAATCGTCGAACAACTAAGGATACTTATCTCGCATGTCCTTCTTGGTTTCCCAAGTAGTTTCCTC
TATCAGACGATGCTTCCATTGGACTTTCAAAGATTTAATCTCCTTGGTCCTCAACTTCTGGATATCACGATCAAGAATTG
CAATCAGTTCCTTCTCATACTGAAGGTCCTTGTCTAACAATACTGAGTCCCACTTTGTGATGTTATCTTCGTCCCCATGA
TACTTCTTCAACATAGACACATGGAACACTGGATGCACTCCAGAGAGGCTAGGTGGTAAAGCCAACCTATAAACCACTGG
CCCTATACAGTCAAGAACCTCAAATGGACCAATGTATCGAGGACTAAGCTTGCCCTTCTTACCAAATCTCATCACCCCCT
TTATGGGTGACACCTTTAGGAGAACTTGCTCACCAGTCTGAAATGTCATGTCCCTTACCTTATGATTCACATGTTTTTTC
GTGTAGACTCTGGGCTGCTAGAAGTTTAGCTTGGATACTTCTCACCTTATCCTGAGCATCTTTCACCAAATCAACCCCCA
AAGATTTCACATCTCCAGCCTTAAACCACCCTATGGGTGATCTACATACCCTCCTATAAAGTACCTCGAACAGTGCCATG
TCAATGCTGGAGTGGTAGCTGTTATTATAGGTGAACTCACACAATGGTAGAAACTTATCCCAATGCCCTCCAAAGTCAAT
CACCCATGCCCTTAACATGTCCTCTAACACTTGAATAGTTCTCTCTGACTACCCATCCATTTATGGATGGAAATCTGTAC
TATAAGTTAGTTGAGTGCCCAACTCATCATGCAATTTTCCCCAAAACTTGGATGTGAATTGCGTACCACAGTTTGAGATG
ATAGAAAGTGGCACCCCATACAGTCTCACTATCTCTTTCACATAAACTTTTGCCAACTGCTAGGTATTATAGTCTACTCG
GACTGGAATAAAGTGGGCTGACTTAGTCAATATGTCAACCATTACCCAAATGGAATCAATATTCCCTAAGGTCTTGGGAA
GACCAACCACAAAATCCATAACTATCCTCTCCCACTTCTATTCCAAAATTGGCATTCTCTAAAGCAAACTTGTAGGCCGT
TGTTGCTCATACATTACTTGCTAACAGTTTTGGCACTTAGCCACAAACTTAGCTATGTATTTCTTCATGCCAGGCGACCA
CTAAAGTCGCTTCAAATCTAGGTACAACTTGGTCACACCCAAATGAATGGAATACTGCAAACCATGGGATTCTGTCAACA
TCTTCTAAATCAAGTCATCCACCAGGGAACACAAATTCTTCCTTTAAAACTGAGTACACCACCCACATCAAACGTTGCAT
CTTGTCCCTTGCCAGACACTGTCCTCTTTATAAGCTCATTTAAATTCTCATCCTCAAACTATTTGGCCTTAATCTCCTCA
ATAAGTGTTGGTCTAACCTCAATGCTAGCTAACACCCTACTTTATTCTTAGATGCCCAACTGCATGAATTTAGACTCCAA
GGTTTGAATCTCCTTGGCCAAAGGTCACTTGGACACACCCAAGCTAGCTAGACTACCCCTACTCACCGCCTTCCGGCTTA
ATGCGTCTGACACCACGTTAGCCTTACCCAGATTATATTGGATGGTGACATCATAATTCTTAAGTAACTCCATCCACCTT
CGCTGTCTCAGATTTAGTCCTCTTGAGTGAATACATGCTACAGACTACGATGGTCAGCAAACACCTCACACTTGACACCA
TAAAGGTAATGATGCCAGATCTTAAAGGCAAACACTACCGCTGCGAACTCCAAATCATGCGTCAGGTAGTTCCTCTCATG
CACCTTCAACTACCGCGATGCATAAGCTATGACATTCTTATCCTGCATCAACGCAACACCCAAACCTGAATGTGAAACAT
CACAATAAACAATGAAATCTTTACCTTCCACCGGTAGTGCTATAATAGGTGATGTGGTCAAGAGATTCTTGAGCTTTTGA
AAGCTCTCTTCATATTTTTCAGTCCATTTGAAAGGTACCTCCTTTTTAGTCAACCTTGTCAAATGTGTGGCAATAGAAGC
AAAGTTTTTCACAAACCGAAGATAGTAACTAGCGAGCCCCAAAAAACTCCCAACTTCAGTCACAGAGCTAGGTCGGACCC
AATTCTTAACCGCTTCAATCCTTTTGGGATCTACCATTACCCCTTCCCTTGAAACTGTATGCCCCCAAAAGGCAACTGAA
TCCAACCAGAATTCACACTTGGAAAATATGGCATACAACTTTTGTTTCCATAGACACCCAAAATAATGCAAAGATGGTCA
AGATGCTCTTCCTTAATCTTTGAATACACCAAAATGTCATCAATGAAGACAATAACAAAAGAATCCAAAAATGGTTTGAG
CACACCATTCATCAAAATCATTAAAGCTGCAGGTGCATTGGTCAATCCAAACGACATTACTAAAAACTCATAATGCCCAT
AACGGGTCCTAAATACCGTTTTGGGTACATCTGCAGGCCTAATCTTTAACTGATCTTAACCAGAACTTAGATCAATCTTA
GAGAAAACTAACACACCTTGCAATTGGTCAAAAATATCATCTATCTGAGGCAACATATACTTATTTCGAATGGTGGGGCT
ATTCAACTGTCGGTAGTCTATGCACATTCTCATACTACCATATTTTTTCTTAACAAACAAGACAGGAGCACCCCATGGGG
AAACACTAGGACGAATGAACCCTTTATCAAGAAGCTTTTGGATTTAAGCCTTAAGCTCTCTCAATTCTACTGAAGCCATG
CGATACAAAGGGATGGAAATAGGGTAAGTGCCCAGTTCCAAGTCAATGCAGAAATCTATATCTCTATCCGGGGGCGTACC
ATGCAAATTGGTAAGAAGTACTTCCTTAAATTCAGACACTACATGAATAGACTCAATAGAGGGAGACTCAACCTTAGCAT
CCCAAATATGAGCCAATTATACCAAACATCCCTACCCCACCAGTTTCCTAGCCCGAATGAAGGATATGACCTTAGCTGGG
TTAGGCTAGTACACCCCTTACCACTCTAACTTTTCTCTACCCGGGATCTCTAGAGTCACAGACCTAAGTATTACCATTAA
GCACAATATAATTGGGGGACAACCAAGTCATGCCTAAGATTACATCAAAGTCAGTCATATCCAAAATAACCAGATGAACC
CAGGTCTGAAAACCCATAAACAAGATAGGACACGCACGTTACACATGGGTGACTACAACTGACTCTCTAGTTGTGGTAGA
AACATGGATGATGGAATCAAGTACTCATAAACCATATCAAATCCCAAGACAAACTGAACTGACACATAGAAATAAGTAGA
ACCTAGATAAAACAAAATAGTAGCCATCCAATCATAGACAAAAATAGTACATGTAATCACTGCATCAGATGCCTCAGCCT
CGGTCTTGCCCGGAAAGGCATAATCCTGAGCCTATCATCATGACGGGCGACCTCCTTGCATGGATGCACTGCTCATCTAC
TTGCATTACCTTTTCCCCGGCCTCCACGACCTTGTTGATTTCCTCCTCACCTACCTTGTGGACGTCTTCTACCATTATTA
CCACTAACCACTGGTACCACTGCTCTAGTTTGCTGCTGCGCGGGGTCAGACATGCACGGATGGGATAATCTCTCCTCATA
TGCCCAGATTCTCCATAATTATAACAAGTGCGGTCAAAAGATGGCTTGTTACCCACCTAAGGTACGACTCCCTACCTATC
CTGAATAAAATATTACAGTGGAGTTCCTGAGTAACTACTTGTAGAGGCGGGCAAGGCTGACTGAATTGGTCGGGCTGCAA
GTGTTGGCCTACCTGAACCTTTGGAGTAAGAACCATGAAGGTTACATGTTCTCTTGGGCTTCTTAGCTAACACCCTAGCC
TGCCCATCACGTCTAACTCTTTCTACTTTCTTCACAAAGTTGGTCACTTTATTAAAACTTTTACCTGCAGAGGTAATGTG
AACAATAGTTTGGGTTTTAATCCCTTGACGAATAGATGAATCATCTCCTTCTCTGAAGTTACCAACTAAGTAGCATATCT
AGACAAGGCATGAAACTTTGCCTCATAGCGAGCTACAATCACAACCCTGTTCCAAAGCCATAAACTCTACCTTCTTACGA
TCCCCCAAAGTCTGGGGCACATACTTTTCTAGAAATAGAGCATGGAACGACGTCTAAGTGAGTGGGGCCAAAACTAATGA
TCTGCATTCTACATAGGCCCTACACCACTGCTTAGCTTCACCTTGAAGCTGAAAGGTAACAAACTCTACTCCATGCTGAT
GTACAATACCAACTTATGCAGCCTCTCATAATAATCCAAAATGAACTCATAGGTGTCCTCACTCTCAAAACCATCGAACA
CATGACACTTGAACTTTAGAAACTTAGTCAACATCTCATGCTCATTACCAGTCATCATGGGACCCAACAAGGGAAGGAAG
AAGACATCATTGCCTAATACTCCATCAACCTTGGGGATAGTAGCAGTAGCGGGGCAGTTGATCAGAGGTTGAGCAACTTG
CAATGTGGGAAGGACTTCAGGGCCGACCAACCCCTTCAAAAAAGACATGATCTGTTGAGCTAACACTGGGTCTACTGGAG
GAACGCTGATATTCCTAGCCGGTTCATCCTCTTCTTGTCCAACATCCCCCTTGTCCTCAATCTCAACATTCTTTTCTACC
TCTTCTTGAGGTACATGAGGGGCCTCTTCCCTCAGAACATTCTCAGTTGGGGCTCCACCCCTGATGGGTGCCAATTTTCC
TCTACCCCTGCTCCTTGCTCTTCCCCTACCCCTGCCTCGACCACGACCTCTAGCTGCGGACTCCCCTGCTGGCTCATTGG
TGGAGGCTACGGGCCTGACACCATTGAATCGTGTGTTAACCATCTGTGGACAGAAGAGTGAAGGAGATTAGATACCAATT
TGTATCACGAGATACCAATTGGAATCAATTCAAAGCACAAAAAGAGACAGAGAAATTTACAAAAGTACTGGAGCTTCTCA
AAGAAAAGTACAGATATCTCCGTACCGTTCCGCAAGACTCTACTATACTAGTTTTGGTACAATGAGATCAACGAACCTAG
AGTTCTGATACCAACTTTGTCATGACCTAGACCATCGTGATTGGCACCCACACTAATCCTCCGGTGGGAGAACCATTACT
AAAACCCAACTAAGTAACTTAACGAAAACTAGAGCATTTAAATATACAGAAGCAGGTTTAAATGTCTAAGAAAATAGGGA
GTTCCCATAAACTCTGAAAGTTAACAAACAACTACTAAAATATTTGCGGAAAACAACCCCTAGAAATTGAAAGTGATTGT
ACCAAAACTCTGATTAACTAAGAAGTCTAAGAAAAGTAGGTGCTGCCCCAAAAACTAAACAAAACATCCTAAACAATAGT
CTGAGTCCGAAAGAGTGGACTTAAAACAAGAAAAATTCCATGGCAGCCTGAAAGAACTGGCTCACCCTTGGATCCAGTCA
CGCTCAATAATCACCTAGCTGAGGTCTGTCAGTAGCCGCCTAAAGATGCCCTGTACTCAACAAAGAAAGAGAAAGTGTAG
TATCAGTACACAACCATAATGTATTGGTAGGATAACACGTCCACTCCCATAAGCACAAAACACACAAGCAATTACAACAT
AATAACAAGCATGTACAAAATACAGTACTTTAGTGAGATTCCAAATGCACAAATTCAAACTTTAAAAGGATCTTGAAGTA
CCTCAAAGGTTATCTTGGAAAAGGGATTGATCAAGAAAGATATTATTTTAGAGCAACATATAGTCTCCCATTATCAATGA
CAAGTAGACATAACATAACAATCACAATGGTCCTCTCATGGAACCCACACCCAAACTATTAGTGTGTCGAAACGTCACAC
CCGATCCAATACATGTTCAGAATGTGACACCCGATCCAATGTATGTGTCTGAATGTGACACTCGGTCCAATGTATATGTC
GAAATGTGACACCCGATCCAATCAGCACAACCATAATCACAATCACATCCATAATGAACAATACTCAAATCACACAATCA
AGTAATAGGTTCATGGCATGTATTGTTCTCACATAATCATTTTATTAGGTTCGATTCATATTTCCCTATTAACATACATG
CATGCATACAATGTCGCAGTCAACCAACATATATCATACAAATAGGAAATCAAACCATCGCCTACATCGAAACCAAGCTT
GAATCCTCCTAAGACACTTGAGCCTTCCCTTTTCAGATTATTTCTGCTTGTTCTTGGTCTACAAATGAATAATTTAATGC
AAGGATCCGTAATAAGGACTAATTTACCCGAATTATAACAAACCCAATAACCCAAGACCAACCCATGATCCTAAGGTGCA
GCTAGGGATTTTCCCACCATTAACTTCAAGCCAAAACCCTCCCCCACCGATATTTACCCCAAGAATCTAAGTTCTACGAA
CCGAAAAATGGATTAGGGGAGTAAAATCCTTAGTTGTAGAACCAAAAGTCGTGGAAAATAGTGAAGAAATCGTCCCGGGT
CATCTTGTAGCTCTTAAGAACGAAGTTCACAGAAAAATAACAAAATTGGGGTTTTTCTCTGACTTAAGTTGCGACTGGCC
CGCCGTAGCGGGATCCAACCTGCCACAGTGGCCCCACCCTGGCGGCTTGCACAGAGGTAGAGAATCAGAATTTGAGCTCC
AAACCCCCATTTCACAACACACTTTCAACCCTTGACGTTCAAAAACTATCCTTTCACGCTAAGATTAGTTTCGAGAGTTC
TACTCACCTGAATTTGATTCCGTAAAGTCGTACGGGTTCCTTAACATCTTAGCTATCTACTCATGTGATCAGATCCATAA
TTACATTCTTCATTCATTACCATATTTCCCTAGACCTTACCTAGACTCTAATTTCATCCAAATCTGGACTACGCTACAAT
TTTTCAAGTCACTAGTCAAAAGTTTGTGGCCCCAATTCTTTCCCCATTGGATTTTCTATAATGACAGAAACAGGTCGTTA
CAGAAATAAAAAGATATATATATATATATATTTGTGTGTGTATGTGTATATATATATTGCTTTGGTCAATAGTATGATGT
CTTGCACTTGGTATAATTACTAGAAATCATGGAATTAGCTAGTTCAATATGACTTGTACTTTTCAACTAGTTCACTATTG
CAACAAGTTATTAGTAATAGAACTTGTTGCAACGGACTAGAATCTCTACATAGTATTTTTCTAAATATCAAACATTGTTG
GTATTAGCTTTTGCTCTACATATCAAATATATCTTATCAAAATAATATGAATTTGGGAAATTTTTTCTTGGCCCACAAGA
TACACGTACAATGCACAAAAGGCATATACAAAACACGAGATGCACGTATGACGTCTGAGATTCACGTACGATGCACGAAA
TGCACGTATGACACACGAGATGCAAGTACGACGCACGGGATGCACGTGTTGCACTGATTCTACCTTGATTCCAAAAAGTG
GCCGCAAGGGTCTTATTAAAGGTATATTACTTTAATCAATAACAATACTACTATATGTGAAATAATGAGAGATACATACA
TTATGAAAAAATGTTGTAACCAAGAGAATATATGACAAATATTACCTTATATTAGTTTAAATTCTATAAAGTAAACATAT
AGAATTGCATAAAAGAAAAAAAAAAATAGTAATGCATATTTACATTATTTCTAGCTCTATCTAATTTTTAGAAAGGATGT
ACCTCGTATATAAGACTTCAGACCAATTATTTGCATGATGCAATGTGTTAATTGATACCCTAAGTAAAAATACGTTTTAA
TTAATTCATGAATATTAAAATCTTTAAAATTCTATAATAACTACTATATATAGATATCTTTGATAAAAATTTGCATTGAC
AACACCTATTAACTAGGTTTCCTGATCTTTCAAGCTGTAGTGATTTCCAGTTTATTATTGACAACCTCAATGCTATCATT
GGTGGATGTGGCCAAACTAATTTAGGACAACCGGTGAGAACTTACCTCTCAATATTGGCCTCTGGAAGTCGGCTTTGTGA
TCGGCACAACCTATCACTGCTCGCTTCATTTGTCATCTTTGTGCCTCTAACAACATCCCTGTAAAATAAATGATGAGAGT
TAGGTAGTGGGATCCTATTCTGCTGATTTTATTTTAAATGGTTGAAGAGTATTACTGAATGTTGATTTTATTCGGTTTGT
TCATATCTATATTGAAGGTAACACTGTGGGTGATTCTATAATGTCAATTAAGGCATATTATAACATGTTTTCAGATTAGA
ACAAATAAAATATGGTCAATTCATAGTTTATTATTTAGGTTTGTATTGTACATGATAATTATATATTTGAATACGGTGTG
AATTAAGATAAAGTTCGACAATAAAAGAAATGAATATATGTGCAAACTTATGCAACACTCTTTCTTCTTTCAGCCCTACA
ATCGACGAACTTTGTAATTACATTGTTTATTTATTCAAAGGAAATCTTATTATTTTAAGGTCCATAACAACATCTACACT
TCAGTGATAACTTGTAAAAAGTCTAATACTTCAGTCTAGGAAGAGTTACTTTTTTTTTTATATCGGTTTATGAATTACTA
GTTAATTAAGCTTGGTGAGAACTACAATATACCTCTGACATTACAATGCTAGATTACTGCTATTTGATGTGTCTAAAACT
AGTGGAATGATGTCACTGGCTTCAAGAAGTATTTCCTTCTTAAACGTTTTCATATGACAATAAGTTCACCCTTATTAAAA
AAATGTAGAGAAAAATAAAATAGTACAATAATTTTCTCAACTTACCTCCTTTGCCGGTCTCGGCACATCAAAAGTCTATG
TGACAAGAATATCTGGAACAACATTCCTGTAACATTGATGATAAGTGTTTAATTCAAGAAAACTTAGAGGAAAATCACAT
ATGTAAAATGAATATTACTCAAATATATCATAAACTTAAGAACTTGATTTTTGAATCTTTTTCTTTTGAAAATCTGAAAC
CAAATGAAGAAGTTTTTTATTTGTTGATATTTTACTTGTAGCTACGTACTGAGGTCTTTATCAAAGATGACCGATCAAGT
ATTTTTATTTTGATTTGATTAGTTTGACGTCTTGCATTTCATATAATTACTAAAAACATGGATTTAACTAGTTTAGTATT
AGTTGTAATTTTTAGTTAGATCACGATTGCAGCAAGCTATTAATAATAATACTTGTTACAACTTATTACAATCTCCACAT
AATATTTTTCTCAATATCATACATTGTTGGTGTAGTTTTTGCTATATTTGAATTCATCAAAATAATACGTATTCGGGAAC
TTTCCTCTTGGCCCAAAAGATACATGTAACGCACACGAGATGCAAATATGACACACGAGATGCACTTTTTTCTCTACTTC
TACCTTGATTCCAAAAAGTGATCGCGAGAGTCCTTGTTTATAATTTGAATACACAGTCCCAACATCGCCACAACATATGT
CATTCCCTTAGTAGTATTCTATTGATTGTTAAATGGACCTTGTGATTGGACCAGAGAAAATATAAACGAAGAAAAATTTG
GATTTTATGGTCTAAAATAAGTCAAGTGAAAAAGCAACGATATAAGTTGGACCATAGAATCATTAGACGGTTAACTTGAT
CTAGATCCACTTCAAATTACCTAACAACTCCAATCTCTCATATGAGTTACATTTTTCTTTGAAGGAAGAGTGAGTAAAAG
CTTCATGTAACAAGTTGGGATTCTTGAATGTGTATCCAGTTATTTTCTCTGATTCCTCCACTAACCTCCTCCATTGTTTG
TGATCATCATCACATGTCAATTGATTTCTAATATTTTCTTCAGTTGAATGAAGATTTTGTGATAATGAAATATTTAGAGA
ACCAAGATTTTCTTCTTCTTTGTTTACTTCTATGACTATTTTATTTGAACAAGTAATAAGAAAATTTAAAGAAGGTTTCT
TAATTTATAGAGTGGTTGATATAGAATAATGACAATGGGAATGTTGATTTTAAAATGAGTGAAAGGAAAATGAAGAGTTG
TGATTTTTTTAAAAAGTTGTGACTTTTTTGAAAGGCTGTGACTTTGTTGAAAAGGTTGTGACTTTGTTGAAATGTTGTGA
CTTTTCTGAAAAGTTGTGACTTTTACAAAGAGTTGTATCTTTTTTTATAAGACACAATAAACACTTTTTCATGCTGCCTT
TTGTTATCGGTATAGGGATTTCTTCTCATTTTGAACAATGAATTATACACAAATAAATAAATTCTAGAGTATTTTACTGT
CTTTGAGTGGTTTGTCCTACCATGGTTTTTGGTAGCATTCTTTGACCACCATTTCGGACACGCCCAAAACAAACTTATTC
ATCTTTGTCCTAGAGTCGGCAACCATAGTAGGAGCATACTTAGACAATTGAGTGAACCTCAATGCATACTCCTTGACAGT
CATGTTCCCTTGTTGTAGATGGATGAACTCTTGCACCTTCGCCTTCCTCACCTCAAGAGGAAAGAAACGATCAAGGAACA
CCCCTTTGAATTTATCCCAATCTAGAGGACCCACATCAATTGCCCTCTCCTCCTTCCGTTGATCAAACCAAACTTGAGTA
ACACCCTTGAGATGGTAAAATCCAAGTCCGCCTTTTCCACTGGAGTTATTCCCGTGATGTCCACAATCTTGTGGATTCCC
TCTATGAACTCTTAGGGATCTTCCTCAACTTTCGACCCATAAAACTCTGGGATTTATTCTAGTGAAATCCCTTACCATTG
TTACCTTGTACAACCAATTGGGTTCATGGGACCAACATCTTCCCGATTAGCTTGGGCATTCATATCTTGATCCAACACTT
GAAAAGCGGCTCTAAACTCGACATGTGATACTTGCTCGGCCAAAGGATCGACTGGCAGTGGAGGAACCTCACGCTCCATA
TTTTCATGAACATTCCTTCTTGTGTTAGATCTTCGAGGAGGCATATCTTAAAAAGCATCAAACAACGTAAGGAAGAAGAC
CTTTATAAAAATCAACGTTATCACATGACTTTAGAATAATGAAAGTAGTGAAGTTTCCCAAACGCCTTGTGTCCTCCTAG
TGAAAAATGTGGAGCATTTGCCACTCATGAACAAGACTCTACTCAATGTGTCTTGTCAGACATCCTAGAACCGTAAAAGC
CTAATGCTCTAAGTTTGTCACGACCCAAACTAGACCCTATGTATGAAATGGTGAATAGGACCCCGAGAGGCCCTACAAAA
GCCAGTTTACATAAGCATGACGTAATAAAATATAAGATATGAGAACACAACATAAAAATGAGATATAAGTCTCAAATATT
TAAGTCATTCAAGATACTAAAACATAATACATAAGAGAATATGCAGAACATCAACTATGTCTGACACAAACCTTCTACTA
TCATATATGTGGGACAAACCCCTAAACCATGTGTAAAGTCTAAACCAAAGTAATGATATAGAAGAAATAAAACTCATAAT
GGAATTGCCCTTGATCAAGGAGGACTCACCAATTCAAGTATAGTAGCGGAGCAATCCAACTAGCCATGACTAGCCGGAGG
AGCGTCAGATCCTATATTCTTAAACAATATATGCACAATATGCATCAGTACTTCTAATGTATATGTCAAATGAATTAAAA
TACCCCTTAATATTGTGGTCTTAAACATGTCACGTAGAAAGTTGAAATTAAAATATAGCCAAAAAAGGAAAGAGGTCATT
CTTTTTAAAATGACTAAAAAAGAATGAGTTCATATGATTTCGAAAAACCAATAAGTCTTCAAATGGAAAAATACAAAGAA
ATAATAGAACATCCATAATCTCCACATTACTTAAAAGTAAAAGTCAATGAAATTATTTGAAATATTAAACTATGAACCCA
TAAACATAACAAAGATGATGGTTCTACTGTTGATATTCGGGTCAAGAATCCATAGATTAAGATCTTGAATCTGCCTCTGA
ACACAAGTTACACACCTTGACCATGAATTGCTACAATGACTTTTACTCTTGGTGATGCTTTTAAGGACATCCTCAGTTGT
TCATACAAACCCAATACCTCAGCTACATCAAGTTCATCAGAAGGTTCAACAATCATCCTTGAAAGTGAAGGGGAATATGC
CAATATGAGCTTTAATAAAATGTGTTTAAATTGTGTGCCCTCAAACTTTCTTAGTTCCACAAAAATCAAGCTTCTCAAAT
TGTTTATCAACACAATTTGGATCTTCCAAATAATGTGCAACGTCATCTATGTTTCTTTCACTCAAGGTATTGACAACCTA
TAGAAATTCATACGGTGCAAAAAGACGAGAGAAAAAAAGGTTAGTAATTTTACAAATTTCATCACCATAAAATATTACTT
GTAGATATTTTTTTAATTTGTATAACGATACTAATGGTGTATAAAATTTATTACATTGTTGGTACATGTATATAGGTTAA
ACTTTGTAAAGTGTTTAACTTATATACAATGAACGTGTAAAATATTTTTTTTCTCTATCAAATCTCTAAAAAAGTATCTA
TTGGTAACCAAGTTAAACTGATAATATTAAAAATAAGATAGATTAGCTACTACAACACGTAAAAGTTACCTACTATCAGT
GTATATATAACTTAAACTTGATTTTAATTTATTGAAGATGAGAAAACATTACATCTATCTCCAGTGAGTGCATGTTGGGA
GAACTTCAAATCAAGGAAAAAACACCAGAGACATGGCTTAGATCCAGAAATGTCACACACAATATTACATGCTCCAAATG
GTAGGGTTTGGGGTGAAACCTTTTTGGAATGATATCTGCACCCAAATGCTTAGAAAAATAAAAATAAAAAGCCAAAAATG
CACTAATGGTTAAGTATATATGAGAAGCATAGTAACATTTATTGAGAACTTTTTAATACAGAATATTGAAATATGTCTTG
ATCAAATTATACTCACCTGAATGCAAGAATTACTCAAAACAAGCCTTGTAGGTTACAACACAAATAAAGAAGACGCGACC
ATGCAATGAACCTCTCTTCTTCATAAGTTTTTGATTCTTCCCGGAATTGTAATACCATGAATAACTCCCTAATATTTGAC
AAGTTTTCAAAAAAACTTGTGCGAATGTCATAACTATCACGAATAGTCAAGAACTGGATCCTAGGAGCAGAAATAGTGAG
GAAATGAACGCCATTGCAAGCAATGAACGTTAAGGATGATAGTAATGGGGTATTCAAGACATAATTTGCTTTGTTTGGGC
AACATTTAATGAACTTCAAGGTCAATTGAAGGAGATTTGGGAATAATGCTCTGGGAGAAGGTGGAAATTTAATCATGAAA
TTGGTGACATTTAGATATGTGAGAGTTGGACAATCAAATATACAGAAAGGCAATGTATAACACTTGCGTTTGTGATTTTT
TAGGGTAAGTTCTTTGACACGATTACTTGTTACACATAACAACCAATAGTCAACTTCCTTATCATTAGAGTAGATGGTTG
ACAAATCAAGATAACATTTGACTATTAATCTAATATGTCGCAAGAGAATATTGTCAATCATGCTACTAAAACCATATTCT
ACCAATCTTGTAGTAACACTTAACTCTTTAAAGAACTCCCTATCTAGAACTAGAATTGGATGTGTAGCCCAGAAATGTTT
CCATATCTTCGACCAGACACATGTTTTCACCAATTACAGAAATGACCTGTCCTTGAATATTTCATCGAGGATATGTGTGG
GAAAATTAGAGATTTGTCTATCTCATTTTCGTCAATGATCACTTCTTTACCACGATTAGTCATGTTCACCATTCTGTAGA
TAAAAGAAGCTAAGTCAAACTTTAGTATATATTTTAAGAAAACGAAGATGTATTTCAAATATATAGATTAAACGTCTTCA
AAAGTTATTTATACTCCTAACATGATTTTATTTTATTCAGAAGAAAAAATGCAAGAATGTCAGAAATTTTTCTCTCCTAG
ACAATTTGTTTATACTGAATACACATAGAGGAAATCCACACAGAATTGGTACCTCCTTAATGTAGATAAAAAATTTAGAT
AGTAAATTAGAATTATTAAAAGAACACTTTTTTTTAATGTTTGTGCATATTAAAAATATTATATTCACCTCTTGCTAGAT
CTAATGAATTTCACAATGCAGGACTATGTTAGATCTGGAATGGAATTCAATGCTTAATTTATAAATTAAGAATTTCTTCA
ATTTATATGATTTAATTAACATTATTTCTAAATATTTATTAATTATAAGGATTCCTTTTATTCGATTTCTTATAGATGCA
CACAAAACTTCATAGACCATCCAGAAGAATTTATTTACAAATATAAAACATAGAAAATCATTTCTAAAAAATCAACTACA
AAGAAAAAAAATCAGTGAAAGATAATACATAATGGAGATTGTATAAAATTCAATAAATTTATACATCAATATTTTCTTGC
ATCACTTGAAGGGAAGTCCCTTAGATTATTTTGCATAATTTTAGAATGTAATAATACAATAAGTTGTCAAAAATATGTAC
CACACTAATGTCTTGTTAAAAATAAATATAATAAATGGGCCCCATGGAAAAATACATATTTACTTTGACTTATAAATTGT
TTTTTCATATATTTGTTTCAAGAAATTAATTTATGAATCCCACATTTTAAATGTAGATAACTTTTTCTCTGTTGAAGATA
TTTTCTACTTAATAAAACTCAGATATTCCTGAATATTTAGAGTCTTAATTTTGACAGCCATTCAACTTAACTTTGAATAT
ATTTATTACATTGACCTTTTTACTTAAATTGGTCATTTGACATCTGATTATCACAGATTCTTTAATTACATATATTTATC
AAATATTTTATGATCAACATAAGCGATAGATAGATCTCTAGTTATTCGATGCTTAGTACATAAAACTATTTACATAATTT
TTATGATCCAATATCTGAAGGACCGTGAAGAAACTTACCCTCTGTTAGGTAAGTCAAAATTTTTTCTATTAAGCATATGG
AAATAACTGAAATAGCGAAAACAAGTCTTAACTTAGCTTTCAAATAAGTATATAAATGTGAAAAATACCAATTACTAGAA
GAGAAATTAGAAGTAAAATACAACTTTTTAAGTATGAATACATTATTTGAAATGATAAAGGACTAAAAAGTAAACGACAA
AATTTAGAGTTGACAATGGTAAATATTTGATAGAATACTTTGAATTAGAGATTTGATGTTTTAACAAATCTGTAATATAT
TTTATGATATATTTGCACTTTTGATTTTTTGGATGAGTTTGTCAGGTGAAACAGAGAATTTCTCATAGTCGATGCACCAA
TATTGTATGTGTAGTTGGTTTTCTTCTCCACGCTTGCAGCAGCTAGATCACATTCGTAAAGAATAATTGTAGGATTTCTA
TGCAGTCATGAGGTCTGTGTTGAAGTTGATTGGTTCTGGGTTAGGAATCACATTTGTGATCATTCCGTCATAATTGCGAT
GAGTTGGGTTGGATCACTTGTTCACGTTCACATTATTGATCTGCATACACAAAGCGCAATGAAGATCCAGAACAAATTAA
ATCCCAATTGAACTATCATGATCCAACCCATCGGGTTGTGTGGGCACCTTACTCTAATGCCTAAGTACGAGAACTCTTAC
CTTCAAATTGAAATATGAAATGCAAAAGTTAAGAAAATATAAACTAATCACCTAATACGGGTATCAACAACCCCACCATC
TATTTTACTCTCTAAATATAGAGTGCTCTATTTTTTTTTTTTCAAACAATCAACTCCAACCCAATTCCCTATTTTACTCT
CTAAAAGAGAATCTTCTTCTGTCTCCTCAATATTATATTATTAATTCTATTTCAATTATTTCCTCATTTCATAAAATAAA
TCATTTTTTTTTTGCGAAAAATCACTCTATAATCTATATAATCTTCATGTAATATAAAAAAAAATTATTTTCAAATTCTT
CATTTGATAAAAAATTATTTTATTCTAAATAACAAAAATGCGACAAATATTATATATAATACATATTAGCAAACAATTCA
AATCAAAGTGAAATTATTAATGAACTACAATTATATAATCATTATTGCATTATCATAAAAATTATTTTAAATTTTACATA
AATATTCAACTTTCAAGACTGTTACGTTTCTCCCATAAATGCTCTATTAATACATTACGGAGTTCAAAATGAGAAAGTTT
TTGTCCTTATTTTTTTATTTGAAGCTGAAAATTATTTAGATTAATGATTTTATCTTGTATCCAATTATTTTGTATACTAA
TATACTAATTTATTTCTCCTACTGCATCAAGTATCTTCATGCTCATTAAAAAGTGATGTTTAATCATTTATCACTATAGC
ATAAAAGTGGATTGTTTCAATTATCATGTAAAATTTGTGCATTCTCCATTGTAAAAAATAATTTTAATTTTAAATTACAT
ATTTAAAGTGACAAAAACTTTTAAAAAATCAAATTAGAAAAATTGTTAATTCGGGATGGAATAGTATACTTATCAATAAT
ATGTTTTTAGATATTATATTACTTAGAAAATAATTACTAATATTATAGATTTAATTAATAGAGTCTTGTATAATATAAAT
AATATAAAAATAATTTTAAATTATATATTTAAAGTGTTAATTTTTATTTTTTTTAAAATACAAAATTATTAATTCGGATG
GAAGTAGTAACTTTTTAATAATATATTTTTAGGTGTTATATTACAATAGAAAATAATTACAAATGATAAAGACTTAATTA
ATGATATCATAAAAATAATATTAAAATAATCAAAAANNNNNNNNNNNNNNNNNNNNNNNNNNNNNNNNNNNNNNNNNNNN
NNNNNNNNNNNNNNNNNNNNNNNNNNNNNNNNNNNNNNNNNNNNNNNNNNNNNNNNNNNNNNNNNNNNNNNNNNNNNNNN
NNNNNNNNNNNNNNNNNNNNNNNNNNNNNNNNNNNNNNNNNNTACATTGATTCCTCCCAAGGAACTAATCTAAACAAGTA
GAGTTAGAAATGGTGTATTTTGATATCATTCTAGGCATGGATTGGTTACATTCCTATTATGCCTCAGTCGATTATATAAC
TAGGAACGTTCAGTTTCAGTTTCCAAATGAGCCAGTCTTAGAGTGGAAGGGTAGTAGGTTAGTGCCTACATGTTGATTTA
TCTCTTACCTTAAGGATAGGAAGATGATCTCTAAAGGATATGTCTATCATCTTTTTTGGGTTAAGGATTCAAACTCTGAA
ACCCCAACTTTTGAATCAGTGTCAGTAGTGAATTAGTTTCCAGAAGTGTTTCCAGATGATCTTCCAGAATAAATCTCCTT
CCAGATACCCAGCCTATTTTGATTCCTCCTTACCGAATGGCTCCAACTGAGCTTAAGGAATTTAAAGAACGGGTGAAAGA
CCTTCTAGATAAGGGCTTCATCAGACCTAGTATCTCTCCATGGGGTGCTCCAGTGTTGTTCGTAAAAAAGAAATATGGTT
CCCTCAGAATGTGCATGGATTGTCGTTAGTTGAACAAATTCATAATCAAGAACAAATATCCTTTCCCATGATTGATGAAT
TATTCGACCAATCTCAGGGTGCTAGTCATTTTTCGAAGATAGACTTCAGATCCAACTATCATCAACTCAGAGTAAGAGAT
AGTGTTATTTCAAAAATAGTCTTCAGAACTCGGTATGATCATTATGAATTTGTAGTTATGTCTTTTGGACTAACAAATGC
TCCTGCAACTTTCATGGACTTAATGAATAGTATGTTCAAACAATATTTGGACTCGTTCGTTATTGTCCATATTGATGATA
TCCTCATTTATTCTTGTAATGAGGACGAGCATGGACTCATCTGAGAGTTGTTCTGTAGACTCTCAAAGAATGCCAGTTAT
TCTCTAAGTTCAACAAATGTGAATTATTGTTACAGTCCGTCACTTTCCTTGGTCATTTGGTAACCAACGAATGAATCCAA
GTGGATTCTCTAAAAATAAAGGCACTGAAGCAATGACCCAAACCCACCTCTCCAATAGATATCAGAGGTTTTTTGTGTTT
GGCCGGTTATTACAGGAGATTTGTTGAAGGATTTTCATCCATAGCTTCCCCAATGACAAAGTTAACTCATAAAAAGGTCA
AATTTAAGTGGTCAGATGAGTGAGAAAAACTTTTCAAAATTGAAGACTAGGTTGACTACAACACCTGTCTTGACTCTACC
AGATGGTTCAGATGGTTATGTGATCTATAGTGACGCATCCAGGGTTGGCCCATGTTGTGTGTTGATGCAGTGGGGTAAAG
TTATAGCTTATGCTTCTAGACAGCTTAAGGTACATGAGAAGAACTATCCGACTCATGACCTCAAGCTTACAGTTGTAGTA
TTTGCACTAAATATTTGGAGACATAACTTGTATGGTGTTCACGTAGATGTGTTCAAAAATCATAAGAGCCTCCAGTATGT
GCACACCCAGAAAGAGTTAAATCTTCGTTAGAGGAGATGGCTTGAATTCCTCAAGGACTACGATATGAATGTGCTTTACC
ATCCTTGTAAGGCCAATGTAGTGGTTGATGCTCTCAGTAGACTATCTATGGGTAATGTAGCACATGTTGAGGAAGAAAGA
AAGGAATTAGAAAAAGATGTTCATCGGCTTGCTCACGTAGGAGTTGGTCTTACAGATATATTAGACGGTGGTGTGATAGT
TCAGAATGGATCAAAATCGTCATTGGTAGCAGAGGTTAAGGGAAAACAAGATAGTGACCCTATATTACTTTAGTTGAAAG
GTGCAGTCATCAACAAAAAGTTTAGGTTTTCTCCCAAGGGGGAGATGGTGTGCTTCGTTACCAGGGTCGCTTATATGTTC
CTAACGTGGGTGAGTTGAGGCAGCAGATTCTTATAGAAGCTCATAACTCCAGATATTCCATTCATATAGGTGCCACTAAG
ATGTACCGCGATCTATTGGAAGTCTTTTGGTGGAATGGCATGAAGAGGGACATAGCAGATTTTGTGGCTAAATGTCCTAA
CTATCAACGGGTTAAGGTTGAACATCAGAAACCAGAATGTATAACTCAAGATATTAACATTCCGACATGGAAGTGGGAAG
TGAAAAACATGGACTTCATTACAGGTTAACTTCGTACTCGCAGACAACATGACTCAAGTTGGGTGATAGTAGATAGAGTC
ACTAAGTCCGCTTACTACTTGGCTGTCAAAACTACAGATTCAACGGAGGACTACTGATGAGTCCACAAATTGGACTCATT
TAGGGCTTTATTTTGATAGAAATAGTGTCCTTGAATGCTTTTTTTGTCTCAATATCTTATGAAAACTCTTAAGTTTCAGG
TATTTAAAGTTTTAGTGGAAGCATGGACACTTAGGTGCAAAAAGGAACAAAAAGGCCGAAAAGAACGAAGAAACTGAAGC
GTGAGCATCGCCAAGAACCTCTGGCAATTCACTGAAAGGACAAACTCCGCCCTTTCTTCAAGTATGCAAAGCCCTGAAGG
AAGAGGATCAAAAAGGCGATGAAAGGAGTAGTCGGCGTTTTGCCTAATAGTGCCGTGAAGCAGTACTATATCGCCCAATG
GTCCAGAACGTGAAGATGCTGAAGGCAAGCATGAAACGGTGATGAAACAGAAGAAGGGCGAGTTGTCGAGTTATTCGGTG
GCATCGACTAACTTCGCCGAAAGATCCGCTAGTGCTATTTTCTGAAGTCTATAAATACTAAACTTGCTATTAATTTTATA
AGTTCCAAACCTTATTATTATTTTCATAATAGAATAGTACGTTTTTAGATATTTTCTCTCAAGTTTGGAGAGGGTTTTGT
GGGAGACTTGAAGAGAGAAGGATTTCATCTTCCCCAAGTTGGAGGTAGGTCTTCTCCATTCTTATTCCTTTGCTTTAATC
AAGGTTTAATTTCTTATACCCATTTGAGTTTAGTATCATTTGAGGTGTATTTTGTTATTTCTTGATGTGTGGCTAAAACC
CCCCATTCTTGGGGTGTGATTTAGCAAATGTGTGTTGATATTGTTGTTGGGTTTTGCTTGCTGATAGGGTATATGTATTT
TAATGGTGATTTCACCTAGTGGTTGTGGTTTAATTTAATGGATTTGTAGTTGCAAATACAAAACCCCCCATGTGTTTTCG
GCTTGCCCGAGAGGGAAGTCGCGAAACCAAGACCACTAGACTGATGGCCTAAGGAGTGGGTCGACATGAGGTTCAACCCG
AGAGGATGAGCCCTAGTCACATATCCTAACACTCAGCTCGAGAGAGTGAGTGGGGTAAGGCGTAGGCCGGTATTTATGCG
GAAAATGGATGTCCGAGAGAAACCCATTTGAAACGGGGTAAGTTGCCCGAGAGGGAACTTATTTCCATCTAAAGCTTAGC
CTAGTCATTATTATCTTGCGAATTTCCTATTGAAAGCATGTACCCAGCGATTTATCTCAACTTGTATTGCGGTCACACCC
CAAGAACATTTCCCCATACTTGATTTTCTTGTTAATTTTTGTTGTTTTTACTACTTGTAACAAAACCCCCAAATTGATAT
TGACACTTTCGTGTCACCCCCTTTAATTTACTATATTTTTGTTCGTAAATGTCTTTAGCTACGACTAGTTAGAGCTTAAT
TTTATTTTTCTATCAATTCTCAAAACCACTCCCTTTGGACACGACCCCAACCTTTAGTTGGGTTACTATACTATTGACAA
TCGTAGACACTCATACCGTAGGTTAGTGCCATTGGTCACGATAAGCATCAACTACACTAAACTTTACATTAATGAGATGG
TCAAGTTTCATGGGGTTCCCTTGTCTATCATCTCAGAGAGAGGTCCTCAATTTACCTCTCATTTCAGAACGGTCTTGGTA
CTCAAGAAAATCTCAGCATAGCATTTCATCCACACACGGATGGTCTGGTGTAGTGTACTATTCTGTCATGACCACGTAAC
AAGGCACATGGATCCATAAAAGGCACCATGTAAGCCACTTAGCATATCATAACATAAGTAAAGAACAATTAAGAGTAAAA
ACACATTTAAGTCCGAAAATTTTCATAAAGGAAAGCGGAAGTCTAGACTTGTCTCAATTAGCCATCTACTATAGTACTTG
AGTCAAAATAGGCTCACAGCCCAAAACAACATAATCTGAAAGTGAAAATACAAGAATGAAACTACAATGATAGTATCCAT
CCTCGAATCATGAGGAATCACCAAACAAGCAAGGAGAATAGTCGAATCCAAGCTTGAACCAAATGATGACCGCCTTAAGA
ACCGGGCCCTACACTTGGGAAAAATGTAGAGAAACATGGGTTAGTATAAAAATGCACTAAGTATGATAGCCATGCATGAA
AACCTTGAAAACATGCTAAAAAGGACATCTAGTTGAATGCATGCAATTTGCTAAGTGAAAGCATCATTTTGAAGATAGTG
GAAAAGCTTAAGTCATAAGCATAATCAACTCATAGATCATCACATCATAAAAGGAACCTTCCACAGATACCCTTAAAGCC
TACTTCTGCAATGCATGAGTGAGATCCCATAATCTCACTCATACTAAGTAAAGCTTCTTAAGTAACCATAGTTCATATAT
CATATTCTTGTTCATATTATTGTACTAATTGGAATATGCCTTAAGCGACATAGACCATGTGAGCTAACATGGAATCAAGT
ATCTTCTCCACATTGAAAAAGGATTGTTCTACTTGCCTAAGGTAGAACCATACTCTTAGCTTAGGTGCATCCACTAGCTA
AAGATCTATGTGAACACATAGATATGGAATAAGGAGATTGCTACTAGAAACCCGAACTCATCTAAGGTAGAAGGTTTCCA
TCTCATGAGATACATACTTTGGGAACCCAGATTCAACTAATGTAGAAGGAACCCATTTGGGAAGCTGGACTCAACTATCC
TCTAAGTTTCCATCTCATATTCATATCCACTCGATGCTAGGCATTAATTCCCATAGATTACATATTAAGTCTTGACTTAA
GTTCATAATCATGGAAGAATATCTTGACACTCCATCCAACATAATTCATACTATAGCTTATAGATTCAATAGGTGAGACT
AGTCTTCCAACCTTAGAATCACTACATGTGACAAACCTTTCACATCATCTCTTATTCATGCATAAGTGTGTACATGAGGA
TAACCTCCGATCAACACAACAACTAGATCATAATCATAATCACTTTACGCTCAAAGTGTTCATAAAGCATATACATAATT
ATCATAATCATGCATAATTCTCATACTTTGTCCTTCAAGGATCGTAGACCATACTTCCATCAAAACATCTAGAATTACTA
CATTAGACATCTATAATAACATAATTCAAGTAACTCAACTATCACAAGCATAATCTCACATCATCCTTCTATAATCATCA
AACCCACATCACAAGATTCATAATTGGAGAAATTAGGAATTTCATGGGTTCTTGGGTGTTTCAACATAAAAATCAACATA
AATCATCAATTCAATCATAATATAAAGTAATTAAATCATTGAAATCATTTTTGAAGGGAACCCATGACTTGGAGTCAAAC
CCTAGCTTTTTGGGGGAACTTTGAAATTGAGTTTGAAGGGAAAACTATCCATGGATGAAGGACTACCTTACCTTGGTGAT
GAATCCCCACGAAATTTGAGATGCAAACCCTTGCTCTTTGAAACCCTAGACTCCAACTTCCCTCTTGTTCTTGCTTGAGT
TCTAGAGAGAGAAATTTTGGAGAAGATGAACTATTTTAGGTTTTGGGAAATAATGAAGTGAATGGGTTGGTTAATGACTT
CAAAAAGCTTATATATGTGTATTAAAACTATACAAAACGACCTCACTTAATACTAACTTAAAAAGGAATTACCTAAAATA
ACCCCCACTTTAAAGTGCGGTTCCCAGTCCTCACGACCCGTCAAGGGAACCACAACCCGTGGTGCTGCCCGTGGTCCCTT
GACCAATATCTATTCTACTTGACAAAAGCCCCCACAAGGTGAAGGCAACCCTACGATCATTCCCACAAGCCGTGGTATTC
ACCACGGGCCGTGAAGTGGCTCGTGAAGTGGCTCATGAAGGGGAGCCTTTCTTGGGGCAGGTTATGGGATCACTGCCTCA
CCACCACGGGTGGCACCACGGTTCGTGGTGGCCACCATGGGTTGTGAAGACCCCTGTGGTTATGGTGGGAAGTGGATTGG
CCAATTTTTGGCAAGCCTTGGCCCCTTACCTTGGCCCTTGCCCATCTTCCTTGGCTCTTGCCCTCTTTCCTTGACGTTAA
CTCTCACGTTTAGCTCTAGGTTTTGCCTACTAGTTTTCAGAGTGTTACAATATCTCCCCCTTGGGAACATTTGTCCTCAA
ATGATGATATAGACACCTTACGGTAGTAAAGACTCAAGACTAGCAGCCCATCATGCATGAATCATACAAATAATGCACAA
TTCAAAGGAGGAAACATCAACTCCATCTCAAACATATTCAATGCAATACAAGGAAGTAGGAACTACATCTAACACCCATT
ATGCATGGAACTCAATATTTCTCATATTCATAGGAAGAACTACCTTCTCCATCTAGAATCATGCTCAACACAATATTATG
AAGACAATATGCAATTACTCTCAAAAGCATACTAAATCATGTTCATCAACTCATCTCATGAAGTCAAATAGGCAACTTAT
ACTGAATGCACAACAACATGAGGAACATAAATAATGAAAACTCATTTTCTTACTAAACATGAATTTCATAAATAACATGC
ATAACATAAGGAAATCATGGAAAAGATCATAAAACATACATGGCCTCCAAAACACTAAAACTCAAGCGGAACTAATTACC
TCAAGCTTGAATAGGAGTAGAAGGAAAGAGATCAGGATATCAGGATTTCATATCGGCCTCGGCCTCCCAAGTAGCACCCT
CAACTAAATGATTTCTCTATAAAACCATCACGAAAGCTATTTCCTTGTTTCTCAATCTCTTGACTTGTCGGTCTAAGATC
TCTACTGAAACCTCTTCATATGAGAGACTTTAATCAACTCCCAACCATTCTAGAGGAATAATGGACGTCGGATCTCCAAT
ACACTTCTTAAGCATAGAAACATGAAATATCGGATGAACCGGGGCCAACTCATTTGGCAAGTCTAACTCATAGGCAACTT
TCCCAATACATTGCAAAATTTGATATGGGCCTACATACCGGGGACTAAGTTTCCCTTTCTTGCCAAACCTCATCACACCC
TTCATTGGTGAAATCTTCAAATAGACCCAATCATTCACTTCAAATTCTAGATTCATCCTTCTCACATCGGTATAAGACTT
TTGTCTACTTTGAGCCATCCTCAACCACTCTCTAATGAGCCAAACCTTCTCAATAGCTTCATAAGCTGATTCAGGATCAA
TAAGAGCAATTTCACCTACCTCAAACCAACCAATCAGAGACCTACATCTCCTACCATATAAGCCTTTAAAAGGAGCCATA
CCGTTACTTTGAGTGGTAACTATTATAGTAGGAAAACTCTATTATTTGCAAGTGGTCATCCCAATTACCCTTGAACTCTA
TAACACATGACCTCAACATATCTTCTAATGTTTGGATGGTGCGCTCTGCTTGCCCATCGGGTTGGGGATGAAAAGTCGTG
CTAAGCTTAACTTTAGTACCAAGCCCTTTTTGGAATGACTTCCAAAAGTGTGAAGTAAATTGAGTACCCCGATCCAAAAT
AATAGATAAAGGGACCCTATGCAACCTCACTATCTCAGTTATATACAACTTGGCATAGTCTTCCACTGAATGAGAAACCT
TGACAGGAATGAAGTGGGCTGATTTAGTCATGCGATCTATATTGACCCAAATAGAATTATGTCGCATTCGGGTACGAGGC
AAACCCACAATAAAATCCATATTCACCTCTTCCCACTTCAAAGTAGGAATTTGTATATCTTGTAATAAGCCTCCCGGCCT
TTGATGCTCAACCTTAACTTATTGACAATTAGGACATTTGTCTACAAATCCAGCAATATCTTTCTTCATACCATTCCACC
AATAGACTTCCCGTGGATAAACGGTACATCTTGGTGGCTCCCAAATGAATAGAATATCGAGAACTATGAGCTTATTCTAA
AATTTCATCCGGTAAACCATCAACATCCGAAACACATAACCGAAATTGGTACCTAAGCACCCCATCTCCCCCTTGGGAGA
AAGCCTCTACAAACTTTTTGAGTACTGACTCCTTCAACGCAACTAATAAAGGATCAAGATCTTGCGTAGACTTCACGTCC
ATCACAAAGGACGATTTGGAACCATTATGGACCATGACACCACCCTTGGGGGAATCTACTAGTTGGACACCTAGTCGGGC
CAATGTATGCACCTCACGAACCAATTCTTTCTTTTCATCCTCTATATGAGCCAAACTACTTTTCATGACCCAGGGGTACC
CCCTTGAGGTAACACAGCGTACTCGACCCCGAAGGGGTATAATACAAGCCCTAAGCATCATAACATAGGTAATAGAAAAG
TATGGAAAATTTAAAACTTCTTTAAGACCATACAAACGAAAACATTTTCATAAGAAAACGGAAGTCTACTAAAACCTTTG
TCTCAAATAATCTATATAAACTCATGAATAAAAGTCTTGGGACGCAGCCCATACAGAGTCTAAAAACACAAAGAAAAGAC
ATAAAGGGAAACATGCGTTTGTCCTCGAAGCTATGAGGACTTACCAATTCTTCAACTTTTCTTGATCCTTGGAGACCTAG
ACTTAAAGCAACTCAATCTCTGAAACCCTATATTTTATTAGAATGTAGGCAATATGCTTTAGTACAAATGTACCAAGTAT
GAAAGCTAGCACAACATCATAAGAGCATCTCAAAATGGTTAGTCACATAAGACATAAGCATAAGAGATAATAACATATTC
ATAACGTAATCATCATAGTCATAGCATGGTCTCCAACTTAAGTTTCATATGAACATAAGTCAATATAAGACATAGTTAAT
GAGCATAGGAGATAAGTCATAATCATATAAGCATACTGGACACTTAGTCATCTTTACCATAATAGCACCATTCTAAAGTT
ACCTCAAAAGCATACAAGTTCAAAGCAAGAATAGCATCCCATAATACCACCTAAGCCAAGTATCCCTTTTTGGTCATCTT
AATCATAGTCTAAATACATGATCAACTCTTAAGCTTCTCTATGCCATAAGGGTTTAACCTCAAAGCACACTTGTGCAATG
CATGAAAGGCATCACATACTACCCTTCACACTAAGCATAACCTTGAAGTCATCCTAGTCATATTAACCCCACTTTGGCCT
CATTATTAGCTTAACTCTCATAACTAAGGGAATCTCTCACCTTTATTCAACTATGACTAGGAAGGGCAACTATAGCACAA
TCCTATCTCAAGACTTCTATTTAGTTACCCTAAGTCATACTTGTACAATGCATGCATAGCACCCCATAATACTATACATA
GTAAGTACTGCCTTTAGGTCCTCATACTAACATTTCTTGGTTTGGAACCTAGTTCCTCTCTTAACTTTAGAACATTATGA
GGTACTCTATTTAGCACATCTTAGTTCATTATTAGGTTGAACCCTATGAGACACTTCCTTTAGTATGTCTAAGTTCACTA
CTAGCATGGATACTATGAGATACTCACTTAAGCATGTCTAAACCCCTTTCTACTATGAACCTTATGATAAGTATGTCTAA
GTTCCTTCTTCACATGGACCCTATGAGATACTACCTTAAGCATGTATAAGTCCGCTTATACTCTTGAACACTATGAGGTA
CTTTATTAAGTAAGTCTTAGTTCAATTATGTTTTAGAACACTATGAGATGCTTCTCAAGCATGTCTTACTTTGTAGGATA
TGGAGATTTTTACTAAGAACCTTAACTCAACTATGTGAAGATTCCCATCTCATTAGACCTAAATTTGGGAAAACCCACAC
TCTACTATCTAAGAGTTCCCCCTTTAACTTGGATATTCCTCACATCAACTAGGTGTGGTTCTCCTTTCTACTTGGAGCCC
GGACCCTCTCTCATGTGACACTCCATCTAATTGTCAATATCCACTTGGAGCCAAGCATACACCCCAAGATTTACCTTTTA
AGCCTTTCTTAACACTCATAACTTCATGGAAGCAGGCCCTGGACAATCAATCCATGTTCAAGTGATTCTATCACTTTCAT
CGATCAAACATAGGCAATTCACCACAATCCAACCTATTAGACTTCTATTCTCTTTTAGAATTTACTCTCAAAGCCTTAGC
ATTAATAGTTAATCACCATAGCTTCACCCTAAAGACCTATCTATCATGATCGCAACCTTCTAAACATCATGCATACTAAA
ACAACTTCAAAGTCTAACATAACAAGTCACAAAAGACAAGAAATCCGGATTTTTTTTACTAAAGCATAAAGCACATACCG
GATAGGACATGAGGAGATCACTCTTGATCTTCTCTATATTGGAGATTATAAAACCTATTCTTCTTTTGAGCATTATCATC
CGAACCACTAGAAGCAACTTTCTTATCCTCCCTTCCCTTAGCCTTTAGAACCGGGCAATCTCTCATCTTGTGCCCTTCCT
TCCCATAGCCATAGCAACAATTCATGCGGGCTAGACACTTACCATAATGACTCCTCCCACACTTGGAGCAAGTAGACTTG
GGAAATGGAGATTTACTACCCTTTTCTTGGTCAAACCTAGGGGTGTTGGAAGAATCTTGACCGGAATACCTTGGTTTAGT
CCTAGGCCTACTTTGTCCATCGGACTTAGCATTAGAAAAATACACATCATTGGTTCTAGCTCTTTTCACCTCCCTATTCA
CTTACTTAAGCTTTTTCTCCTCAATTTGTTGAGCATGCACCATGAGGCGGGAAATGTTCATAATTGGGATAAGCATTGTA
GAACGGCACTCATTGACCACTAATTCGGACACTCCCATTACAAACTTATTCATGTTTGCCCTTGAATCCCCCACTACGGT
TGGAGCATATTTGGATAGTTGGGTGAACTTAAGGGAATACTCCTTCACACTCATACCCACTTGCTTAAGATTTATGAATT
ATTGTATTTTTAGCTACCCCAACTCTAGGGGAAAGAACCTATCAATGAATTCCCTTTTGAACTCTTCCCACTCTATTGGG
CCCTCTCATATAGGTCTACTATCTTTCCATTGCTCATGCCAAATTTCTTCTACATCTCTTAATTGGTAAGCGGCTAGATC
TTCTTTCTCTACCGAAGTCAAACCCATGATGGCAAGCACCTTATACACCTCATCTACAAAACCTTGAGGGTCTTCCTCCA
CATTGGAGCCATAGAACTCCAGAGGGTTCATCCTCAAAAACTCTCTCACCCTAGAAGAAGCCATCCCCCTTATTGGGTTT
GCCGGAGTCACCACGTCTCTATTGGCTTGCGCCGTCAAGGCTTGAGCAATTAATTGCACAGAAGCCCTAAACTCCGCAAG
AGTGGCATTCCTAATTGGAGGGTCATTTGGAGCTTGAAGAGGATCTTGTGGAGGGACTTGGTTTGGAACTTAAAGAGGAA
CCTCTTGCTACCCATCACCTTCATCAACTCTCCTAGCATTAGCCCTAGTATTTTCCATAACCTGAAAAATCATAGGCAAA
CATTAGAAGAAGGACCTACTAGAGCTATACTTCTATGGCACAACTAAGAGAATGAAGAAGTCATACTTTTCCTAAGCATC
CAATAGCCTCCTATTCATAAAAGTGGTGGTCTTCATATTAATGAACAAGACTCTACTAGACGTGGTTTGAGACGATCCTA
GAACCATTCTAAACCTTGGGCTCTAATACAAAGTTTGTCACGACCCAGGGGTACCCCCTAGACGTAACACGGCGTACTCG
ACCCCGAAGGGGTCTAATACAATCCCTTAGCAGCATAAAATAGGTAATAGAAAATTATGGAAATTTAAAACTTCTTTAAG
ACCATACAATCGAAAACATTTTCATAAGCAAGCGGAAGTCTTTACTAAAACCTTTGTCTCAAACCATCTATTTAAACTCA
TGAATAAAGTCCTGGGACGCAGCCCATACAAAGTCTAAAAACATAAAGAAATGACATAAAGGGAAACATGGGTTTGTCCT
CGAAGTTATGAGGACTCACCAATTCTTCAACTCTTCTTGATCCTTGGAGACCTAGCCTTAAAGCAACTCAATCTCTGAAA
CCCTATATTTGATTAGAATGTAGGCAATATGCGTTAGTACAAAATGTACCAAGTATGAAAGCTAGCACAACATCATAAGA
GCATCTCAAAATGGTTAGTCACATAAGACATAAGTATAAGAGATAATAACATATTCATAATGTAATCATCATAGTCATAG
CATGGTCTCCAACNNNNNNNNNNNNNNNNNNNNNNNNNNNNNNNNNNNNNNNNNNNNNNNNNNNNNNNNNNNNNNNNNNN
NNNNNNNNNNNNNNNNNNNNNNNNNNNNNNNNNNNNNNNNNNNNNNNNNNNNNNNNNNNNNNNNNNNNNNNNNNNNNNNN
NNNNNNNNNNNNNNNNNNNNNNNNNNNNNNNNNNNNNNNNNNNNNNNNNNNNNNNNNNNNNNNNNNNNNNNNNNNNNNNN
NNNNNNNNNNNNNNNNNNNNNNNNNNNNNNNNNNNNNNNNNNNNNNNNNNNNNNNNNNNNNNNNNNNNNNNNNNNNNNNN
NNNNNNNNNNNNNNNNNNNNNNNNNNNNNNNNNNNNNNNNNNNNNNNNNNNNNNNNNNNNNNNNNNNNNNNNNNNNNNNN
NNNNNNNNNNNNNNNNNNNNNNNNNNNNNNNNNNNNNNNNNNNNNNNNNNNNNNNNNNNNNNNNNNNNNNNNNNNNNNNN
NNNNNNNNNNNNNNNNNNNNNNNNNNNNNNNNNNNNNNNNNNNNNNNNNNNNNNNNNNNNNNNNNNNNNNNNNNNNNNNN
NNNNNNNNNNNNNNNNNNNNNNNNNNNNNNNNNNNNNNNNNNNNNNNNNNNNNNNNNNNNNNNNNNNNNNNNNNNNNNNN
NNNNNNNNNNNNNNNNNNNNNNNNNNNNNNNNNNNNNNNNNNNNNNNNNNNNNNNNNNNNNNNNNNNNNNNNNNNNNNNN
NNNNNNNNNNNNNNNNNNNNNNNNNNNNNNNNNNNNNNNNNNNNNNNNNNNNNNNNNNNNNNNNNNNNNNNNNNNNNNNN
NNNNNNNNNNNNNNNNNNNNNNNNNNNNNNNNNNNNNNNNNNNNNNNNNNNNNNNNNNNNNNNNNNNNNNNNNNNNNNNN
NNNNNNNNNNNNNNNNNNNNNNNNNNNNNNNNNNNNNNNNNNNNNNNNNNNNNNNNNNNNNNNNNNNNNNNNNNNNNNNN
NNNNNNNNNNNNNNNNNNNNNNNNNNNNNNNNNNNNNNNNNNNNNNNNNNNNCACTTGGAGCCAAGCATACATCCCAAGA
TTTACTTTTTATGCCTTTCTTAACACTCATAACTTCATGGAAGGAGGTCCTTGACAACCAATCCATGTTTAAGTGATTCT
ATCACTTTCATCGATCAAGCATTCATAAGGTAGGTTAGGTGAGTATAGGTTATTCACCACAATCCAACCTATTAGACTTC
TATTCTCTTTTAGACTTTACTCTCAAAGCCTTAGCATTAATAGTTAATCACCATAGCTTCACCCTAAAGACCTAGCTATC
ATGATCACAACCTTGCTCTCAAGGTTTTTTCCTTAATATCTTCTTTATACTTAGAGTTCATGGTAATTTGATCACATCTT
TCATCACTAGGTGATTCTAATCTTGATTGATCATAAAGGTTGAATTCTAACTTTACAAGTCAAGATCAATCATATACAAT
GGAGTCTAGTTAAATTCATGATTATATGATCCTAAATTTGATCAATTACTACAGATAACATTGAATTAGGAAGATCAACT
ATGAACCTTCAACTTTACCTCTAATGGCATAAACCCACAAAGATCACATTCATCAATTTATATTAGGGTTTATCATAGAA
ATCACATGAAATCATCATATTATCATTAAACAAAGATAAATCAATCATAATTGGGTGATATCCACTAGATTGGAATAACA
ACCAAACTCTACCCACAATGCAAGCACAACCCTAGCTAGAATTGGGTTTTTTATTTCACAAGTGGGGAAACTATGGGGGC
TCCATGGGTGGAAGAACCCATGGATGATTAAGCTTCAGATACCTTTAATCAAAACCCTAAACAAAGCTTTAATCAATGGT
GAATTTGACCTAGTTGCTTCCCTTCTTCTTCTTCTTCTTCTTTGCTTCTAGATAGAGAATTCTTGAGAGTAATTTGGGAG
TTCTAAGATGAATGAGCTAATGACTTAGTTTTAGGGTCTTATTAGGTATTTATAGGTGGTTATTTAACTACATAACCGAC
CCCCTAAGCCCTTAATTAATTAACTAATTAATTTCCAAACACCTAACTTAAAACTAAAAGTCCAAAAGCTGGCAGCATCC
ATGCCCACCCATCCACGGACCGTGGATGGGTCTACTGTCCATCCTGCGGTCTCGTGGTTTGCACCTGAGGTTGTCTTGTC
AGGCCTCAACAGGCCTTGATCTACGCCCATGACCTACGGGGCGTGGTCTGGTTTACTGGCCGTGGTTGGCCATCCGTAGG
TCACCAAAATTGGACAGTTTTGGGGTCCTCCTCAAGGACCCCTTGGGGAGTTGTACCCAAACGTTTAACCCCTAAAACCT
CTATTCTAAGTACATGAACTATTTTTACAAATTTTAACCCTCATACGACACTCCAAAACTTTTACCAAAGGTTCTAGAAC
TCACCAGTTCAACTCACTAAGTTCTGGGGTGTTACACTACCCTTGGACAATCTACTAAGTTCATCCGCTACCACATTAGC
TTTGTCGGGGTGGTAATGGACACTCATGTCATAATCCTTCAATAGTTCTAACCACCATCTTTGTCTGAGATTTATTTCCT
TTTGACTAAACACATATTGAAGACTTTTGTGATCGGTGAAAACATCCACATGGACCCCATATAAATAATGTCTCCATATT
TTCAAGGCAAACACAACCACCGCTAATTCAAGATCATGGGTCAGATAATTTTTCTCATGAATCTGAAGTTGCCTTGAAGC
ATAGGCTATCACTTTATCATTTTGCATGAGCACACATCCCAACCCCACTCTAGAGGCGTCACACTATACAACAAAACCAT
CCGTACCCTCCGGTAAGGTCAACACCGGAGCAGAAGTAAGTCTATCCTTCAACTCTTGGAAGCTTTTCTCACAAGCCTCC
GACCACTCAAACTTAGCTTTCATTTGAGTCAAAGCCGTCAATGGAGAACCAATGGAGGAAAAACCCTCAACAAACCTCCT
ATAGTAACCGGTCAAAACCAAAAAGTTTCTAATGTCGGAAGGAGTTAGAGGTCTAGGCCATCTCTTGATCGTATCCGTCT
TCTTGGGATCTACCTTAATACCCTTGCTTGACAAAATATGACCAAGGAAAGCTACGGATCTCAACCAAAATTCGCACTTG
CTAAACTTTGCAAAAAGTTGTTGGTCTTTAAGAACTTGCAATACAATTCTCAAATGGCTCGATTGTTCATTCTTACTCCT
TGAATAGATCAAGATATCATCGATAAATACAATCACAAACATGTCTAAGTATTGCCTAAACACCCTATTCATTAAGTCCA
TAAACGCCGCCGGAGCATTTGTCAACCCAAATGACATAACCAAAAATTCATAGTGACCATACTGGGTCCTAAGGGTTGTC
TTGGGAATATCAACCCCTTTCACCCTCAATTGGTGATAACCCGAATGAAGGTCAATTTTGGATAAATGGCTAGCCCCTTG
ACGTTAGTCGAAAAAGTCATCAATTCTCGAAAGGGGATATCTATTCTTGATGGTCACTTTGTTCAAGTGACGATACTCAA
TGCACATTCTAAGAGACCCATCCTTCTTTCTAACAAACAACACCGGAGCACCCCAAGGAGAGATACTCGGTTGGATGAAG
GCCTAACCTAATAAATCTTTTAGTTAATCTTTCAACTCGGCCGGAACCATTCTATAAGGAGGAATGGAGATTGGTTGCGA
ATCCGGTAAAAGGTCAATACCAAAATCTATTTCCCACTCAGGAGGAATACCCAGCAAATCATCGGGGAAAACTTCTGGGA
ACTCATTCACTATCAGAATCGACTCTAGCATCCATCACCCTAACAAGATGGTAAATGCACCTTTGGAGAAGTTCCCATCA
CCTGTTTTATCCATTTTTACCTCTTTATTCCTCTTCTTGAGTTTTGACTCCTCGATTTGTTGAGCATATACCATGAGCCT
TGAGATATCTATGTCATGATGGAGCATTGTCGTACGACATTCTTCTTGAACCAAATCGGACACACCCGTCAAAAACCTAC
TCATCTCATCCCTCGAATTCACCACCATAGATGGAGCATACTTGGATAGTAGGGTAAAATTAAAGGCATACTCCTTGACA
CTCATGGTACCTTGCCTAAGGTTTATGAATTCCTCCACCTTAGCTTTCCTCAACTCTCGGGGAAATAATCTATCAAGGAA
TGCCGATTTAAACACTTCCCACTCTATGGGACCCACTCCTACCAGCCTATTTCTCTTCCATTGAGTATACCAAACTTGAG
CCACATCTTTTAATTGGTAGGTGGCTAACTCCTCCTTCTCTTGTGGAGACACTCCCATAATGTCAAGCACTTTATAAACC
TCATCGATAAATCTTTTGGGATCCTCTTCCACTTTAGAGCCATGGAATTTGGGAGGGTTCATTCTATCAAAATCCCTAAC
CCTAGAAGCAGCCAAATTCACATTAGGATTAATTGGAGCTACCACAACTCTATTGGCTTGAGCCGACAAAACTTGCGCCA
ATATTTGAAAAGCTGACCTAACCTCATCTTCGACATAGCTGAAGGATCAATCGGAGCTTGAGGAACTTGGGAAGGAGCTT
CTTGATTCACATTCTCCTCTTCCATCCTTCTAGAATTAGCCCTTCAGGTATTCATTTCCTGAAGACATAAGAGAAGGATT
AGGAGATGAACTTTATAGAGTTAAACTCTAAGGCACGACTTAAGACTAATGAAAGAAATGAAATTTCTTAAACATGTTAT
AGCCTCTCATTCATAAGTATGGCGCACTTCACACTTATGAACAAGACTCTACTAGACGTGGCTTATGAGACATCATCCTA
GAATCATTCTAAACATTATGCTCTGATTACCAAGTTTGTCACGACCTAAGGTTACCCCCTAGATGTAACAAGGCACATGG
AACCCCGAAAGGCACCATGTAAACCACTTAGCATATCATAACATAAGTAAAGAACAATAAAGAGTAAAAACACATTTAAG
TACAAATTTTTTCATAAAGGAAAACAGAAGTCTAGAGTTGTCTCAATTAGCCATCTATTACAATAATTGAATCAAAATAG
GGTCACAGCCCAAAACAACATAATCCAAAATTTAAAATATGAGAATGAAACTACAATGATAGTATATGTCCTCGAATCAT
GAGGACACACTAAACAAGATAGGAGAATAGTTGAATCCAAGCTTGAACCAAATGATGACCGCCTTAAGAACCGGACCCAA
CACTTGGGAAAAATGTAGAGAAATATGAGTTAACACAAAAATGCACTAAGTACGATAGCCATGCATGAAAACATTGAAAA
CATGCTCAAAAGGACATTTTACTTGAATGCATGCAATTTGCTAAGTGAATGCATCATTTTGAAGATAGTGGAAAAGCATA
ATTCATAAGCATAATCAACTCATAAATCATCAAATCATAAAAGGAACCTACCACAGATACCCTCAAAGCCTACTTGTGCA
ATGCATGAGTGAGATCCCATAATGTCACCCATACTAAGTAAAGCTTCTTAAGTAACCATAGTTCATATTTCATATTCGTG
TTCATATTATTGTACTAGTGGGAATAAGCCTTATACGATATAGACCATGTGTGCTAACATGGAATCCGGTGTGTACCCCA
CACTGAAAAGGGGTTGTTCTACTTGCCTAAGGTAGAACCATACTCTTATCTTAGGTGGATCCACTAGCTAAAGACCTATG
TGGGCACATAGTTATGGGATAAAGAGATTGCTACTAGAAACCCAGACTCAACTAAGGTAGAAGGTTGCCATCTTATGAGA
TACATACTTTGGGAACCCGGACTCAACTAAGGTAGAAGGAACCCATTTGGGAAGCCAGACTCAATTATCGTATAAGCTTT
TATCTCATATACATATCCGCTCCATTCTAGGCATTAATTCCCATATATTACATATTAAGTCTTGACTTAAGTTCATATTC
ATGGAAGAATGTCTTGACACTCCATCCAACATAGTTCATACTATAGCTCATAGATTCAATAGGTCAGACTAGTCTTTCAA
CCTTAGAATCGCTACATGTGACAAACCTTTCACATCATATCTTGTTCATGCATAAGTGTGTACATGAGGATAACCTCCAA
TCAACACAACAACTAGATCGTAATCATATTCACTTTACGCTCAAAGTGTTCATAAAACATATACATAAATATTAGAATCA
TGCATAATTCTCATACTTTGTCCTTCAAGGATCATAGATCATAGATCATACTTCCATAATCACATCTAGAATTACTACAT
TAAACATTGATAATAACATAATTCAAGTAACTCAACTATGACAAGCATAATCTCACATCATCCTTCTATAATCATCAAAC
CCACATCACAAGATTCATAATTGGGGAAATTAGGGATTTCATGGGTTCTTGGGAATTTCAACATAAAAACCAACATAAAT
CATCAATTCAATCATAATATAAAGTAATTATATCATTGAAATCATTTTTGAATGGAGCCCATGACTCAGAGTCAAACCCT
AGATTTTTGGGAGAATTTCTAACTTTGAAATTGAGTTTGAACGGACTCCATGGATGAAAACTATCCTTGGATGAAGGACT
ACCATACCTTGGTGATGAATCCCCATTAAATTTGAGAAGAAAACCCTTGATCTTTGAAACCCTAGACTCCAACTTCCCTC
TTGTTCTTCCTTGAGTTCTACAGAGAAATTTTTGAGAAGATAAACTCTTTTGGGTTTTGGGAAATAATGAATTGAATGGG
TTGGTTAATGACTTTAAAAAGCTTATATAGGTGTATTAAAACTATACAACATGATCTCACTTAATACTAACTTAAAAAGG
AATTACCTAAAATAAAACCCAATTTAAAGTGGGATGTCCAGGCCTCACGACCAAGCTCACGACCCGTCAAGGGCACCACA
GCCCGTGGTGGTGCCTGTGATACCTTGACCAGTAGCTATGCTACTTGACACAAGCCCCCACAAGGTGAAGGCAACCCCAC
GAGCCTTCCCACGGGCCGTGGTCTTCATCACGGGCCGTGAAGTGGCTCGTTAAGGGGAGCCTTCCTTGGGGCAGTTTTGC
GGGCTCACTGCCTCACCACCACAGGTGGTACCACGGGTCATGAAGACCCTCGTGGTGATGGTGGGCAGTGCCTTGGGAAA
TTTTGGGCTGGACTTGGCCCCTTGCCTTGGCCCTTGCCCATCTTCCTTGGCTCTTGCCCTCTTTCCTTGACATTAACCCT
CATATTTAGCTCTAGGTTTAGCCTACTAGTTTCCAGAGTGTTACACATTTAGACCTTAGAGGACATGTTGAGAGCTTGCG
TGATCAATTTCAAGCGTAGTTTGGATGATCACCTACCTCTCATAGAGTACACCTATAATAATAGCTATCATTCAAGTATT
TAGATGGCCCCTTAAGATGTACTATATGGGTGCAGATGCAGGTCCCCTATTGGTTGGTTTGAAGTAGGTGAAACAGCCTT
GATTGGGCCAGATTCGGTTCACGAGGATATGGAGAAAGTTCAGCTCATCAGAGATGGACTAAAAACAACCCAGAATGGTC
AGAAATCCTATGTAGATGTAAGGACAAGGGACTTAAGTTTGAAATCAATGATTGGATTTTCCTGAAGGTGTCACCTATGA
AGGGGGTGATGATATTTGGCAAGAAAGGGAAGCTTGGTCCTAGATATGTAGGTCTTTACAGAATCCTGAAAAGGGTTGGT
AATGTGGCTTATGAGTTAGAGTTGCTAGCAGAACTAGCAGCAGTTTATCCAGTCTTTCACATTTCCTTGTTGAAGAAGTG
TGTGGGTGATCCGGCATTGATTTTACCATTAGAGAGTGTGGCTGTGAAGGATAGTCTAACTTATGAAGAGGTTCCAGTTG
AGATTCTTGACCGACAGGTTCGTAGGTTGAGAAATAAAGAAGTCGCTTCAGTGAAGGTTTTGTAGAGGACTCAGTCCGTA
GAGGGAGCTACTTAGGAAGAAAAAGCAACCATGAAGGGCAAGTATCCTCATCTCTTTCCTTCTGATTCCATTTCAGCTTC
GTAATAATTCCTCTCCAGTCTCTTAGTTTACTCTTGTGTAAAATCAGTCTTAGTATCTTGTTCCTTCAGTTGTTCTTGCA
TTTCAGCATAATTTCATGTTCTTGGAGCTCACTTTAGTTAGATATCGGTTTCTAGTACTTAGTGGTAGGGATTACATCTC
CTTTCCTCCTAACTCAGCTAGTTTAGACTTCATTTGAGGACAAATGTTCCCAAGGGGGAGCTAATGTAACACCTCAGAAA
TCAGAATTGGAATTTTTAGAAGAAAAAGGTAAACCATGGAGGGGTTCACGGGCCGTTATCAAGACCATGATCTATCACCC
TCATTGTGGTTCACACCCACCCAGTAATGGTGGACCACGGAGCCCTTCATGTGTCGTGGACCACCACATAAGCCATGGGA
AGGATGGTGGAAGAAAGGCAGAACCACCCAAGGCTCAGGCATTAGACCACGGAGCCCTCCACGGGCTGTGGTCTTGATGA
CGGGTTGTGGTGAGGCTCATCAACCTGAACCAGTAGACCCCTAGCCCCAAGTGAAGAACCACGGTGACCTTCACGGTCTG
TAGTCCTTCACACGGTCCGTGAGGTGGATCGTAGAGAGGAGAGTCCAGGACCAGTAGACCTTGGCCAAGAAGCATGATCC
ACTTGATTGTTCGTGGTCCCTTTGACGGTGTATTAGTGGCACCGTGGTAGGCCTCCATCAGCTTTTAAGTCAGGGTAGTT
TTGGTCTTTTCCCTTATGATTTGGACACCTAAACTACCCTGTTTTACCCAGTTTAAGCCTAGTTTTCCCAAGAACAACCA
GCAGATTTCCTTCAAGTTCCAGCCCCGAAATCGAAGGATGTTTCCATAGAATTCGTCACCAGGTATGTGGGATTTCACTA
GTGGGTTCCTTTCATCCACTAGGTCCCTAGAATTCATTCAGATTCTTGATTCTCTATATCTTGTTTAGACCTAGGGTTTC
TAAAACCTTAGAAAATTGTTGTGATTTAGCTGTTGTAGTATTCCTAATCAAATTAGCTTCTATCTTGGAAAATTTGCTTA
GTTCCTTATATGAAACTCAGAACTGAAGCCTAGTTGTATGGTTTCTTTAAGTTTATGAGTTATACTTGCTAGGTCAGTAC
AGATAATCATGCTCTAGATTCGAATGTTACTTTATCAGTACATAAATGTGCATTCTCACATTTGCCTGCTAGTATTTTGA
GTTATACATTAATTCAGTTACGTTGTGTCATATACATATTCAGTTGGGAGTAGATTTAGCACCGAGTTGGACTAGGGTTC
TGTGTACCTTTATAGTCCTAGAATTAGGTGCCCCCGTAGGAGTATAACTCCACCCTGTGGGCATCAAATTTAGTGATCAA
ACCATTCATGCCTTTATACCCCTGGCAAGGTATATCAGGTTCTCTCGATGGGGCATATACAGTGGACTCCATGTTTAGCT
CACATGATTTTATGTTGATTAATAGTAGCTCCCACAGTCAGATTTTAATGCAGCTGACTAGGTTTTCAGTTTATACTTCA
GTATTCCGCCTCAACATGTTATGTTCATGATTAGCAGTTGGTCATTGCATTTAGCTCAGTTTCTAGTTATATTTCAGCAT
ATATATATATATATATTGCTTAGTTATGCTTTGTTAAGTTTATATATCTTGTTCAGCTATTACCAACATCCTGCATGCTT
AATACATTCCAAGTACTGACGCATACTCTGCGCTACATCCTTTCATGATGTAGGCTAAGGTACTTAGCATCCAAATCATG
CTTAGATCGACTTTCAGTCCGTATTCAGCAGCTTCAGTGGTGAGTCCTCATACTTTGAGGGGCATGACCCAACAACCCTA
TTCAGTTAGAGGCTTTTTCAGACCTAGTAGTAGATTTAGCTTTAGTTATTGAGTGATTGTTCAGTATCACTAAACTCTTA
GTATGTTTTATGCATTCAGACTGTTTGGGTATTTCCCACTTTCAGTTATCTATTTATTTAGCTTCCGAATAGTACTTCTC
TTATTCAGTAATTTTATAGTATGCTTATGATATGCAAGAGACCGAATAGCTTGGGGTCACTTTTGATCCTAGGTCCCGTA
TTACGTCAACGGGGTAACCTCGGGACGTGACACTAGCTCAAGTCACCCCACCTTCATCCACTGAAAACTCCTACACTAAA
AATCATTCCACCTTCCTAACCGATCATCGCCTAACCATTCTATCACATAATGACTTCTCGAAACCACCCACATTGTCAGC
CCCAAAGTTCGTCCTACAAAATTACTAAATTCACCAACTAGCTCTATCGACCAGCTAAACCCTTGCTCACCTCCTTTTAA
CTCAATCTACTTGTAATGACTCAGTCAATCATTTTTGGAAAGTTTTATAAAATTACCATTATGCCCCTCCTAATATCGAC
CATGAGTCTTTTTATGTTGATTTTTGAAAGATTGTATTACAATTTGAGTAAGAAGTTGAGAACTTGAGTAAGTTTGTGAA
TTTGAAAGGCTAAGTTGCTTAAAAGTAGTTTTAGGAGAATTCGAGTCTTGAGTGCCAGAATGAAATTTTGTTGATACCAT
TAGTTTCAAAATTTGGAATTTGGTCTATGAGAGTTTTCAGTTTTAGATTCAGAGTCTTCATGTAGATTTGAGGTCCTAAG
TTGTGAAATTATGGAAATTTATGCATTTGGGTTGACTTTGGTCAGCATTCAGGGTTCGGATGCTTAGATCTGAATTCCAA
GAGTTTCGTTGGATTTGGGGGATGATATTAGGCCTAGGTGAGGTCTTGGTTGATTTTTGAGAGGTCCTAAGCTTGTTATA
ACCTTTTTAGGTGTTGTGTTAGTTTCTTGTGGTTTCATGTATGTCGGGTCAAGGAGACCTCATATTCGTGTTTAGATGGT
TCCATTGAGTCAGAAATGTCGAGTTGCATTTGTGGACTATGTTTACTGGGTTCCGAATGAATCACAAGGGTCCTTTTGGT
GTTTGAGACTTGGCCATGTTTTTAGGTGTTGCAGGCCTCGCTTTTGCGAAGTTCCTATCGCTTAAGCGAATGGCCTATCG
CTTAAGCGAGACACGATTTTTTAGGAGGGGTCACTTTTGCTGCATCAGAGGGGGGTATTGACCTGCAAATTTTGGGGTTT
AAGCCTCATTTTCCATTTTTGAGATTGGGAAGACCTTGGAGGCGATTTCTTGTGCAAAAACCTTTGGGTAAGCCTTTGTG
ATCCTAGAACTTCATTTCTCATTGTTTATTTCTGGATTCTAACATCAAAATTTGGGGTTTTAAATTACAACTAACTTGAT
CTTTCAAGAACATAAGTTCTAAGTTAAAATGGAGGTTTTGAACTGATTTTTATCCCTTTTTCGAAATGGTTTTCACCATT
GAGTTCCTAAAGCCTTGAACATCCTTTTCTAGTATTGACTTTTGGATTCAATCATTATTTTTGAAATTGAGTTTTAAGTT
GATTGACCCATTTTTTCAAGTAATTGATGTTTGTTTCCAGAAAGCTATTGTGAATAAATGGTTGTTATAGATTGTGTGTG
TTTGGAAGTGAACCATAAAGGAAAAACTCAAGCTTCAGATTGTTTGATTGTTTTAAGGAAAGTGTTTGTTAACCTTTGTA
ATTTAGTAGTATTGTTTTCCTCTCTTCGTTGTTTATGTGTTGGGGAGTAATCGGGAATGCGGTGATGGGTTTATTTTCCC
CACTCGATTAATGTTAGTAAACAAAGAAAGGGTAAATGAAAAGGATTTATGATGGAAATGAAAATTTGTGAATTGCCTTG
TTGTGACCCTATTTGTTTGATTTGATGAAATGCCTTGATGACTTGAATGCGGAGTTGAATTACATGACTTATTGTCTTTT
TGTGTTGTGTGATATTGCTTGTGTGTATTACTTTTTGAACACCATGATAAGATATGTGATGACCATTGATGTCAAGGTCT
CTTTTGGGAAGTGCTTGTGATGTCGACGTCATTGCTCTCAAATACAATTTATAAAGCCGAGGGAAAATGGTTCCGGCTAG
TGATTTGGTATAAACATGATGGGAAATGTTTTTGTCTAGTGATGTGATATAGAGCCAATGGGAAATGGTTATGGCTAGTG
ATTTTATGTAAAGCTGAGAGGAAGTAGTTCCAACTAGTGATATGACATAAAGTTGATGAGAAATGGTTCCAGCGAGAGTT
GATTCTTGTTTTTTGATGTTTATGATTCACGTATTGATTGATTGTGGTTGATGTATTTGATACTTGTGATTTGAATACGT
GTTGGTTGTTGAGTTTTGACTTTAGACTATGAATATTAAGCCTTTCGAACTGTTTATTGTAGAATTGTTAAGTTGGGCTG
ATTTGTGTGCAGGTTGTAGTTTGAGAAGGTTCAGTTGGAATGGAAATGAGTATTCAATTTCTCACTAGGTTATATTGTTT
ATAAGGTTGCTTGTTGGGTACCATGTTTTCGGTACTCACTCCTTACTTCTACATTTGTGTAGGTTCCAAACCCGGTACTG
TGTGATAGTCCTTCTTCTTCTACTTTCCAAGGCTTGTCAAAGGATTATTGACAGATAACTGCTTATCATCCCGGTGGTCC
CTCTTTTTCTTTATGTTATGCTTTGTTGTATTTGAGAAACAAAGACTATGAGACTTGTATTTATCTTTTGAATTTTGTTA
TTACATTTGTGGCTTGTACACGTAACAACTAGGTTTTGGGGTGTTAATCAAAAGAATAAGTTTTCCACTTCCTTCTTATT
CTTGCTTTATTTTTTGAATTTCTTTCATTCGTTGGGTTGTGGTTGACTTGTCTTGGCGGGAATAGACACGTGTAATCACA
TCCATTTTTGGATCGTGACAAATGGTATCAGAGCCCCGGGTTCATAAGTATAACGTGTGTACCAGCGAAGTTAAGTAGAG
TCTTAAGGATCGATACAAAGATGTTTGTACCTATCTTTGAGAGGCTATGAAGATTCTTCGGAAACTCTCTTTTTTTCATT
CTCTCTTATCGTGCGTGATTACCCTCGCTTGTGTTGAGTTGTCACGTATAGCTTTAGAAGATGCCTAGGACCAGAGATTC
TGATTTGAGTGGTAGAGGGGAGGCAGTCCCTGAGGCAGTTGTTGAGACCCTAGCTAGGGGTAGAGGTAGGGCCCAAGCTA
GAGAGTGTGCTTGTGGAGTAGCATCGGCAAGAGTTCGTGTCCGAGGAGCGACACTAGCTAGAGCTAGAGCTAGAATGGTT
TATCCTGAGCTAAAGGTTGAGGTTACTGAGGACTAAATTCCTCTCGAGTTGTGAACTCCCTTGTTTCAGGAGACTTTGTT
AAGGATGCTCGGTGTCTAGATAACTTCTCTCAAAGTGGTGTGACAGGTACACCACGTGGTTCTCAGACTGGGTTAAAAGT
GTATACTCATGGTCAGCAACATACTGCGGGGATATAGGATCAACTGGGTCAGCCACAAGTGGTTCTAGCACTAATTTTGG
GTGTTCAAATTATTCTTGAGATTATTCTGATGATATCTGAGCAACAGTTCTACGAGAGGTTTTAGAAGATGAAACCACCA
CAGTTTTAAGGTTGTAAGAGTAAGGATTCCCATGAGTTTTTGACTTTGTGCCATGAGATGCTTAAGGTTGTAGGTTTGGT
TGATGCTCGTGGGGTTCGTTTTGTTGTACTTTAGCTTTGTGGATGTGGTGGACTTTTGTGAGGTCTAGACCAGATGGATC
TCCTCTAGTAGAGTAGGATGCGCTTTTAGTGCTTTCTAGGACTGATTCATCCCATGAAGCGGGAGAGAGGAGAGTCGGCT
GAGATTTGAGGACTTGAGACAAGACAGTTTGATAGTTACTGAGTATGAGGCCTATTTTTGTTAGCTTTCTAGGCATGCTA
TGACTATTATGCCCGATGAGGCAGAGAGAGCTCACATGTTTTCTACAGGGTTGACATTCTTTACCAAATTGTATGTGTTC
AAAGTAACCAGAGAGGGGGCTTCCTTCCAGACTATTGTGAGCACCTCGAAGGAGGCAGAGTTGATGTTCATAAAGGAGTT
TGAGGAGCCCAAGAGGGCTCAATCGTTTGGTTAGTTTTTTGGTGCCTCATCTAGAGGCAAGGGCTCACATAGATGTAGTG
GTTTGTTCAGCACCGTAGGCCGGTTCATGCATCTATGCTAGCAGCTGAGAGTGGACAGTTGGTCCAAGGGTATTATGACT
CTAGCCAAGGTGGTCATGGTTGCTAATCTGGTTCAGAAAAACAATTATCCGTGTCTAGGTCTTGCTTTGGATATGGGGAT
ACATGTCATCTGATTTGGCAATGTCCTTTGCTAACTCATTCAGGACCCAGCGTTCTTGTTCGGCTACTCCAGTTAGAGAT
TCAGTGCCTCCAGACAAGGGTCAAGGAAAAGGTCAGTTCAGTAGTGGTTGCAGAACTTCTGGTAGGGGTGCTCTTGCTCC
GGATGGTGGAGGTAAAGGTTCAACTCCGACTGTAGGTGGCCATGATAGCTTGTGTTATATGTTTCTAGGAAGGCCTAAGG
CTGAGACTTTTGATGTTATGATCACATGTATTGTCCTAGTTTTCCATCGACCTATGTCTGAATTGTTTGATCTGGTGTCT
ACCTTTTCCTATATGTCTACCTATTTTCTTGTTGGCTTTGTTATGATATCTGATTGCATGCATGTGCTTATTCATGTTTC
TTCACCAACGGGTGAGTCCTTAGTGGTGGATCGAGTGTATCAATCTTGTCTTATTTCTTTGGCTGGGTATGATACTTGGG
TAGATTTGGTCATTCAGGGAATGGTAGGCTTTGATATTATTTAGTGTATCGATTGTCTCTCCCCACATAATGTGATTCTT
TATTATTATGCTAAGATTATGACCTTAGCAATGCAGGGTGTCCCGAGAGTTGATTGAACGAGTGTTATTGGTTCTTACCC
TAACAAAGTTATCTCTTTCATTCGATCTCAGCATTTCATTGATAGAGGGTGTTTATCCTATTTGGCTTTTATTTGGGATA
CTAGCATTGAGCCACCTCCCATGGTCTCTTTCCTCGTGGTTCGAGAGTTTGTAGATGTGTTTCCTACCAATCTTCCAGGT
GTTTCTTCGAATAGGGATATTGATTTTTCTATTGACTTAGAGCCAGACACCAAGCCTAGCTCTATTCCTCCATATCGTTT
GGCTTCATCTTAGTTGAATGAATTGAAGGATCAGTTACAAGATTTGTTGAGTAAGGGGTTTATTCGCCCTAGTGTTTCTT
TTTGGGGTACTCTTATTCTATTTGTGAGGAAGAAGGATGGAACCATGAGAATGTGTAATGATTATCGACAGTTGAACAAG
GTAACAGTGAAGAAAAAGTATACTTTTCCTCGGATTGATGACTTGTTTGATCAGCTTTAGGGTGCATCATTGTTTTCCAA
GATTGTTTTAAGGTCTGACTATCATCATTTGAATATTAAGACTTCGGATATCCCTAAGACAGCTTTTAGGACTCGATATG
GACACTATGAATTTTTTGTGATGTATTTTGGTTTAACTAATTCCCCTGCAACATTTATCGAGTTGATGAACATGTATTTC
GACCTTGTCTGTATTTTTCTGTGATAGCGTCCATTGACGACATCTTGGTGTACTCCAAGAATGAAGAAGATCACGATCAA
CATTTGAGGATTGTACTCAAGAGATAGAGGAATGAGAAGCTTTATGTCAAGTTCTCAAAGTGCAAGTTTTGGCTTGATTC
TGTGGCATTTTTAGGACACATGGTGTCCAAGGAGGGTATTCGGGTAGATCCAACTAAGATTGAGGCAGTTAGAGGTTAGA
CCAAACTGACGTCAATTACTGAGATACAGAATTTAGTGGGACTTGTTGGCTACTACATCGGTTTGTTCAAAGCTTCACCA
CTATTGCATCTCCTTTGACCATATTGACTTGTCAGAGTGTGTGCTTCCAGTGTTCTAATGAGTGTTGGGAGAACTTTCAA
AAGCTCAAGACTTTGTTGACTTTGACTCCTATTTTGACTTTACCCAAGGAGGGTTTCAACTTCACTGGTTATTGTGATGC
TTCGAGAGTCAGGTTAGGTGGTATTCTGATGCAGAAAGGTAATGTGATCGCCTATTCTTCTAGATAGTTGAAGACCTATG
AGAGAAACTACCCTACCCATGATTTAGAGTTGGAAGTTGTAGTGGTTGTGCTTAATCTATGGTGACATTAGTTGTATAGG
ATACATTGTGAGGTCTTCACTTATCATCGGAGTCCTCAGTACATTTTCAGTCACAGGGATCTAAACTTGAGCTAGCGTAA
ATAGCTTGAGCTAGTGAATGACTATAACATCACCATCTTGTATCATTTGGGAAAGACCAATGTGCTGGCAAATGCCTTGA
GTAGGAAGAGTTCTAGTATGGGGACTTTTGTCGCTTTTAGTGTTAAGGAGAGACGATTGGCTAGAGATGTTCAGAGACTA
GTCGACAGTCTCATTTAGTGCATATTTATGAGGAGACCAGTGGTTAGATCACTTCCATAGAGGCCCATTCTTACTTAGTT
GAGCACACTCGTGAGCACTAGTTTGATGATGAGATGTTGTGTCTCATGCGAGACAGTGTGTTGAGAGGGGAAGCCAAGGA
GGCTGCCCTTGATTCTGATGGTGTCTTGAGGATCGAAGGTAGGATTTATTTGCCTAAGATGGGCGAGTTGACTAGATTGA
TTCTTGAGGAGGCCCATTGTTCTTGATATTCTATCCATCTGGGCGCGGCAATGATGAACCACGATCTGAGCCAAAATTAA
TGGTGGTGTGGCATGAATAAGGATATTGCCGACTTTGTTTCTAGGTGTTTAACTTGTCAAAAAGTCAAGTGTGAGCACCA
GCGGCCAGGGGTATATCTCAGAGGATGCCTATTCCTACTTGAAAGTGGGAACATATCACTATAGACTTCGTCGTGGGTCT
ACCTACCACTATGGGTGGTTATGATTTTATTTGGGTTGTAGTAGATAGGTTGACCAAGTCTGCCCACTCAATTCTTGTTC
AAGTGAAGTATATGGTGGAGAAGCTAGTTGAGCTTTTATATCGGTCAGATTATGCGAGTATATGGAGTCCCGGTTTCCAT
TGTCTCTGATCAAGGCTCTCTATTAACTTCCCATTTCTGGAACTCATTACAGCATGACTTGGGTACTCGGTAAGATATGA
GTACAACTTTCTACTCTCATACAGATGGTTACTCCGAGCGAATGATTCAGGTGTTGGAGGACATGATCTGAGCTTGTGTG
ATCAACTTTAGTGCTAGATGGGATCAATATTTGCACTTAGTATAGTTTATCTATAACAACAATTATCACTCCAGTATTAA
GATGGCCCTATATGAGGTATTCGATTACAGATAGTGTAGATATATGATTGGATGGTTTGATTCAACTTAGGTGGATTCTT
TGGATATAAATTTTCTTAGAGATACTATGGAGTAGGTGTGTATGATTTATGGTACACAGTTGACAGCCTAGAGTCAACAG
AAGACTTATGCAAATCAAAGAGTTCGAGCTCTAGTATTCATGGAGGGTGATCATGTTTAGCTATGAGTATCACCCATCAA
GGGTGTGATGAGATTTAGAAGGAAGGGAATTCCTATTCCTAGATTCATTGGACCCTTTTAGATTTTGAGTCATGTGGGAG
AGGTGGTCTATAAGTTGGCCTTACCACCTAGCTTGTCAGTTGTGCATCACGTGTTTCATGTCTTTAGGCTTCAGAATTAC
GTGTCAGATGAGTCCCATGTACTTTCTCTTAATTCAGTTGAGTTTGGTCCAGACTTATCTTTTGAGGAGGAGCCTATAGC
TATATTTGATAGGCAAGTCTGAAAGCATAGGACCAAAGAGATTGCTTTAGTGAAGGTGCAATGGAAGCATCATTTAGTTG
GTAAGGCAGCTTGGGAGACAGAGTCAAATATGCGCGCCGGATATCCTCATCTTTTCAAATCTTCATGTACTTTTTTTTCT
TTATCTTTGAGGACGAACATGGTTTTTAGTGGTGGATAGTGTAATGACATGGTCAGTCTTATTTGAAAAGTTTCATGAAA
TTACTATTTTTCCCCTCTCGATATCAACCCTGAGTCTTTTTGTGTTGAGCTTTGAAAGTTTGTTTTGGAATTTAAGTAAA
GAGTTGAGAACTTTAGTAAGTTTGCGATTCTGAATAGCTAAGTTACTTAAAGTGGTTTTCGGAGTCTTTTGGAGTTTCGA
GGGTCGAAATAGAATTCCATCAATTCCATTAACTCTAGAATGTGGAATTTGGTCTACGAGAGTTATCAGTTTTAGATTCA
GAGTCTTTATGGGCATTTGATGTCCTAAGTTGTCAAATTACAAAAAATTAGCCTTGGGTTGACATTGGTAAAAATTCAGG
GTTCAAATTCTCGGATCAGAATTCTGAGAGTTTTGTTGGATTTGGGGGGTGATTTTAGGCCTAGATGAGGTCTTGGATGA
TATTGAGAGGTCCCAAGCTTATTTTAGCCTTTTTAGGTGTTGTGTTAGTTTCTTGTGGTTTTCAAGGATATGGGGTTTAG
GAGACCTCATATTCCTGTTTCGATGGTTCTATTGAGTCTGGAACATCGAGTTAATCAATTTGCATATGTGGTTTGTGTTT
ACAGGTTCCGAACAAATCTTGAGGATCATTTTGATGATTTAGACTTAATTGTATTTTTTGGTGTTGCAGGCCTCACTTTT
GTGAAGGTCGTATCGCTTTAGCGAAGGGACTGTCACTTAAGTGAATGAGCTTTGATTAAGTAAGACCCAAGTTTTTAGAA
ATGGTCGATTTTGCAACATCGAAAGGGGGTTTTGACCTGCAAATTTAAGAGTTTAAGCTACATTTTCCATTTTTGAGCTT
GGGAGTACCTTGGAGGTGATTTTTTGTGCTAAAACCTTTGGGTAATCCTTTGTGATTCTAGAACATCATTTCTCATTATT
TATTTATTGATTCTAACATCAAAATTTGGGGGTTTGAATTACAAATGACTTGGTCTTTCAAGAACTCAAGTTCTAAGCTA
AAATGGAGGTTTTGAACTAATTTTGATCCCTTTTTCGAAATGGTTTTCACCATTAAGTTCCTAATGCCTTGAACATCATT
CAAGTGTTGATTTTCGGATTCAAACCTTATTTTTCAAATTGAGTTTTTAGTTGATTGACCCTTATTTCAAGTAACTGATG
TGAGTATTGTTGTTTCCAGAAAGTGATTGTGAATAATTGATTGTTATAGATTGTGTGGCTTTGGAAGTGAACCAGAAAGG
AAAAACTCAAGCTTCAGATTGATTGATTGTTTTAAGGAATGTGATCTCTTAACCTTTGTAATTTAGTAGTATTGTTTTCC
TCTCTTTGGTGTTTGTGTGTTGGGGAATAATTGGGAATGCAATGATGGGTTTATTTGCTCTACTAGATCAATGTTAATAA
GCAAAGAAGGGGTAAATGAAAAGGTTTCATGATAATAACGTATATTTTTGAATTGCCTTGTTATGATCCTATTTATTTGA
TTTGATGAAATGTCTTGATGGCTTGAATGTGGAGTTGAATTACATGACTTGTTGTCTCTTTATGTGGTGTGATATTGCTT
GTGTGCATTGATTCTTGAACACTGTGATGATACATGTGATGATCATTGATGTTGAGGTCTCTTCCGGAAAGTGCTTGTAA
TGTCGAGGGCATTGTTGACAAGTACAATTGATATAAAGCCGAGAGAAAATGGTTCTGGCTAGTGATTTGGTATAAAGCCG
GTGAGAAATGATTTCTGATAGTGATGTGATGTAAAGTCGATGAAAAATGATTTTGACTAGTGATTTGATGTAAACCTGAG
GGGATATGGTTTCGGCTAGAGATATGGCATAAAGTCGATGGGAAATGGTTGTAGTGGTAGTTGATTCTTGTGTTATGATG
CATTTTGATGCTTATGATTGACCATTGATTGATTGTGGTCTATGTATTTGATACTTGTAATTTGACTACTGATACGTGTT
GGTTGTTAACTTGTGGCTTTACACTGTGAATAGTGAGCCATGTGAACTGTTTAATGTAGAATAGTTAGGTTGGGTACTTT
ATGTGCAGGTTGTAGTTTGAGGAGGTTCAGTTGGAATGGAAAGGAATTCAATTTCTAGCTAGATTTCCTTGTTTATTAGG
TTGCTTGTTGGGTATAGTGTTGTTGGTACTCACTCCTTGCTCCTACACTTTTGTAGGTTCTGAGCCCGGTACTGTGTGAT
CATCCTTCTTCTTCTACTTTCTGAGGCTTGTCAAAGAATTATTGAGAGGTAGCTACTTGTCATCCCGGTGGGCCCTCTTT
TCCTTTATGTTATGCTTTGTCCTATTTGAGAAACAAAGACTATAAGACTTGTATTTATCTTTCGAATTTTGGTTTTACAT
CAGTAGCTTTTACACATGACAATTAGGTTTTCGGGTGTTAATCGAAAGAATAAGTTTTCTACTTTTATCTTGTTCTCGCT
TTATCTTTCCGCATTTCTTTCGTTCATTGGATTGAGGCTAACTTGTTTTGGTGGGAATAGACAAGTGCCATCAAGTCCAT
TTTGTGTCGTGACACTACTCTCACATTAACACTACCTCAAGCAATCCAAACCACCCAAGGATTCTTGCAACATCAATTAC
AATATCCAATATTCAACCCTGGCCTACACAAAGCACGCCCAACCTTTACATACACCAATTCGGACACTCAAGGACCAACA
TGCAATAGTCATATTACAAAAAGTAAACCAAGTTAACTCATGGAACTCACACACAAACAATATCGTACTATGTGTGATAT
CCAAGTCAATCGTTAGTTTATACTAGTGTGGTACCTTAGCCAATCATATATGGATATTCCATACCAAGCATGTTACCCTT
GTCAACTGTTGGTATGTACCGAGTGTGGTACCCCAGTCAATCAAGGGATATCATGTATCATCTGTGGTATCCGATCCAAC
CAACAATCACACATCACAATCACAACTACGATCACAGTGAATAAAAATCAGACTTGTAGACCAAGTAAACATATTCCTTG
CATGTGAATTATAACACTAAAACATATTAGTTTAAATTCCTTCCATTTACTAGTCGTACGTTATGCAGGTAATTTTAATG
CAACAGTTAACAAGAACACATAACATAAATGGGAATCAAACCATCATAACCTACCCAGAGAGACTTTTCCCAAATATTTC
CTACTCATAACTTGATTAACGATAAATCACCCTTCACAGGAAAACAGATAGCCATCTTCATAAGGTCAACATTAGCTAAT
ATAATTCATTACCAGACTAAACAACAACTAACAAGACTACTCGTTTAAGCCAAGCCTACCTAGATGCCAAGCAACTGTGG
AAGAATTCTGAACACAAGCTTCTGACTCTGTGGGGGTGAATTCTTACGGACATAGATCAGAATTTCATTAGTTTTGGGCT
TTCTACACAAAATTTTCTCCTCTCCTCTATCTCCATGCTCGAAAAAGCTTATGAGGGTTTATAGAATAACCCTAGTATAT
TTTACAACTAAAAGAGGGGATAAAAATTAAAAGAAACCGTATTTTCAAGTTTTGTCCCATATGACCTGCTATAGTGGCTG
GTATGCTGCCAGAGGGGCACCGCCATAGAGTGGAAATATTCCCACTATGGTGAATTAATGCCAGCCCGGGTCAATTTCAA
ATTCCAAACTTTTCGTCATGTCACCCCGATTTAAATAGGCGGTGTTTTTCAAAATTTCCTGGAATTTTGCACGAGGTGCC
TTTTGAATAACAACGGGATAGGTCTTTACATTAACATAGACTCATCTTAACATTTTTTGAGTTTGGTAGTTCAATTTTAG
TAATTTTCAAGAAGGAATTGTTCATTTTATCTCATGAGGAAGAATCGGTATTTTTCCTTTATTGTATTGTTATTTTCATG
ATTTAATACTCCAATTATTCTGGTATCTCTTCAACTAAAGCCTTTTACGTCTTTCCTTCACTATTTTGTGAAAGAATCTT
ATGTTTTCCATCCCTATTTTCAAACCAATCATAGTCTGTTTTTTGTTTCCAAAAGACTTCTTCAAAATAAAAATATATTT
TAAATTTAGCTTGAACTCTTTGCATAATTTCTCTAATAATGACATTTTCATGGCCAAAAGTAGAAGAACTAAATAAGTAG
ATCCCAAAATAGTGTTGGATAAAAGGAGAATGTCATATTGGTTTATTTAGAGACAAGTATATTTTAATGAGGTTAGTATT
AATTGAAGACTTTGTGAACATGATATCTAAATATTCATACTTCATTAAAGTTATTGATGGTTATCCTATTGAACGACACT
TATAATATTGCCTACATACTTTTTCAAGGGATCAATGATTCTAACATTACATTGACATAGACACTCCTATAGCAATGATT
TTCTCATCATTCTGATGCAACAAAAATAATTGGTAAATGTAACGGTTTATAACCATTGGCGTAGAACGTATATTACAATG
GTTGCTTTTTTAATGATAAAACAATAATTTGTGTGATCTATTGTAACGACATATTTTACCTATTGCAATGTTCTAACAAC
ATATTGCAACAACTTATTATACGTAATGCAAATGTTCTAACAACATATTGCAATGGTCTATATGAAATAGCAATCAAGGT
TGTAAATCACTTTTAATATATATATATATATATATATATATATATATATATATATATATATATATATATATATATATATA
TATAAACAAGAGAGTACTCATCGACTAATTATACACTAGATGAAGAAAATTTACATCAAGATCTAAAATTGCTTTATTAT
TTTACTTTGTATTCTTATAGCAAGCTCGAGTACTGTCTGTTTAAATCTCAAAAGTATTGAATTTTAGATATCATATACAC
AATACATCAATTCCATTAATAAACTTCGACATTGAGACTTGTGTAATATAATACTCCCTCTGTTTAAAAAAGAATGATCT
TGTTTGACCTGACACGGAGTTTAATAAAATAAAGAAGATTTTTCAATCTTGTAGTTCTAAATTAAATTTTGCTCAAATGA
ACCAAAATACCATTTAGTATTGTGGTGCCACACGAAAAGTTGAAATTAAAATGTTGACAAAAAAGGAAATGGATAATTCT
TTTCTAAATCGAGGAGTACCCCACATGCTTGCAAACACAATAAGTCTTCAAATGGAAAAATACAAAAAAATAATAGAACA
TCCATAGTCTCCACATTACCTAAAAGAAGAACTCCATAAAATATAAAATAATGCATGCATGAAAGGAAAGTAAATGTCAC
TGAAATTGTTTGAAATATTAAACTATGAACCCATACACATAACCAACATAATGGGTTCTACTGTTGATATTCAAATTATG
AATCTGCCTTTGAACACAAGTTACACATCTTGACCATGAGGTGCTACGATGACTTTTGCTCTTGGTGATGCTTTTAAGGA
CATCCTCAATTCTTCATACAAACCCAATACCTCAGCTACATCAAGTTCATCAGAAGGTTCAACAATCATCCTTGAAAGTG
AAGGGGAATATGCCAATATGAGCTTTAAGAAAAGGAGTTCAAATTGTGTCCCCTCAAACTCTCTTAGGTCCACAAATTCA
AGCTTCTCAAATTGTTTGTCAACACAATTTGGATCTTCCAAATAATATATAACTTCATCTATGTTTCCTTCACTAAAGGT
ATTGACAACCTATAAAAATTCATATGGTGCAAAAAGACCAAAAACAAAAGTTTAGTAATTTTTACAAATTCCATTACCAT
AAAATAGTACTTGTAGATATTTTTAAATTTCTATAACCTGATATTGATAGAGTATAAAATTCATTGCGTTGTCGGTACAT
ATATAGGTTAAACTCTAAAAAAGTAAAGTATTCAACTCACCGAAAAGTATCTACTGGTAACCAAGTTAAACTTGTAATAT
TAAAAATAAGATATATTACCTACTACATAATGTAACGGTTACCTAATATCACTGTATATATAACTTAAACTCAATTTTAA
ATTATTAAAAGAGAGAAAATATTACATCTATCTCTAGTGAGTATAAGTTGGGAGAACTTCGAATCAAGGAAAGAACACCA
GAGACTTGGTTTAGATCCATTAATGTCACACACAATGTTACATGCTCCAAATGGTAGGGTTTTGGATTGAAACCTTTTCA
GAATGATCTCTGCACCCAAATGCTTAGTAAAAGAAAAACAAAAAGGCAAAATGCATTAATGGTTAAGTATATATGACAAG
CATAGTAACACTTATTGAGAATATTATAATAAAGAATATTTAAATATGTCTTGATCATATTATACTCACCTAAATGAAAG
AATTACTCAAAAACAAAACTTGCTAGGTTAGAGCACAAATAAAGAAGACGCGACCATGTAATGAACCTCTCTTGTTCATA
ACTTTTTGATTCTTCACAGACATTTAATACCATGAACAACTCCTTAACATTTGACAAGTTATCAAAAAACATTACGTGAA
TGTCATGACTATCATGAACAGTCNNNNNNNNNNNNNNNNNNNNNNNNNNNNNNNNNNNNNNNNNNNNNNNNNNNNNNNNN
NNNNNNNNNNNNNNNNNNNNNNNNNNNNNNNNNNNNNNNNNNNNNNNNNNNNNNNNNNNNNNNNNNNNNNNNNNNNNNNN
NNNNNNNNNNNNNNNNNNNNNNNNNNNNNNNNNNNNNNNNNNNNNNNNNNNNNNNNNNNNNNNNNNNNNNNNNNNNNNNN
NNNNNNNNNNNNNNNNNNNNNNNNNNNNNNNNNNNNNNNNNNNNNNNNNNNNNNNNNNNNNNNNNNNNNNNNNNNNNNNN
NNNNNNNNNNNNNNNNNNNNNNNNNNNNNNNNNNNNNNNNNNNNNNNNNNNNNNNNNNNNNNNNNNNNNNNNNNNNNNNN
NNNNNNNNNNNNNNNNNNNNNNNNNNNNNNNNNNNNNNNNNNNNNNNNNNNNNNNNNNNNNNNNNNNNNNNNNNNNNNNN
NNNNNNNNNNNNNNNNNNNNNNNNNNNNNNNNNNNNNNNNNNNNNNNNNNNNNNNNNNNNNNNNNNNNNNNNNNNNNNNN
NNNNNNNNNNNNNNNNNNNNNNNNNNNNNNNNNNNNNNNNNNNNNNNNNNNNNNNNNNNNNNNNNNNNNNNNNNNNNNNN
NNNNNNNNNNNNNNNNNNNNNNNNNNNNNNNNNNNNNNNNNNNNNNNNNNNNNNNNNNNNNNNNNNNNNNNNNNNNNNNN
NNNNNNNNNNNNNNNNNNNNNNNNNNNNNNNNNNNNNNNNNNNNNNNNNNNNNNNNNNNNNNNNNNNNNNNNNNNNNNNN
NNNNNNNNNNNNNNNNNNNNNNNNNNNNNNNNNNNNNNNNNNNNNNNNNNNNNNNNNNNNNNNNNNNNNNNNNNNNNNNN
NNNNNNNNNNNNNNNNNNNNNNNNNNNNNNNNNNNNNNNNNNNNNNNNNNNNNNNNNNNNNNNNNNNNNNNNNNNNNNNN
NNNNNNNNNNNNNNNNNNNNNNNNNNNNNNNNNNNNNNNNNNNNNNNNNNNNNNNNNNNNNNNNNNNNNNNNNNNNNNNN
NNNNNNNNNNNNNNNNNNNNNNNNNNNNNNNNNNNNNNNNNNNNNNNNNNNNNNNNNNNNNNNNNNNNNNNNNNNNNNNN
NNNNNNNNNNNNNNNNNNNNNNNNNNNNNNNNNNNNNNNNNNNNNNNNNNNNNNNNNNNNNNNNNNNNNNNNNNNNNNNN
NNNNNNNNNNNNNNNNNNNNNNNNNNNNNNNNNNNNNNNNNNNNNNNNNNNNNNNNNNNNNNNNNNNNNNNNNNNNNNNN
NNNNNNNNNNNNNNNNNNNNNNNNNNNNNNNNNNNNNNNNNNNNNNNNNNNNNNNNNNNNNNNNNNNNNNNNNNNNNNNN
NNNNNNNNNNNNNNNNNNNNNNNNNNNNNNNNNNNNNNNNNNNNNNNNNNNNNNNNNNNNNNNNNNNNNNNNNNNNNNNN
NNNNNNNNNNNNNNNNNNNNNNNNNNNNNNNNNNNNNNNNNNNNNNNNNNNNNNNNNNNNNNNNNNNNNNNNNNNNNNNN
NNNNNNNNNNNNNNNNNNNNNNNNNNNNNNNNNNNNNNNNNNNNNNNNNNNNNNNNNNNNNNNNNNNNNNNNNNNNNNNN
NNNNNNNNNNNNNNNNNNNNNNNNNNNNNNNNNNNNNNNNNNNNNNNNNNNNNNNNNNNNNNNNNNNNNNNNNNNNNNNN
NNNNNNNNNNNNNNNNNNNNNNNNNNNNNNNNNNNNNNNNNNNNNNNNNNNNNNNNNNNNNNNNNNNNNNNNNNNNNNNN
NNNNNNNNNNNNNNNNNNNNNNNNNNNNNNNNNNNNNNNNNNNNNNNNNNNNNNNNNNNNNNNNNNNNNNNNNNNNNNNN
NNNNNNNNNNNNNNNNNNNNNNNNNNNNNNNNNNNNNNNNNNNNNNNNNNNNNNNNNNNNNNNNNNNNNNNNNNNNNNNN
NNNNNNNNNNNNNNNNNNNNNNNNNNNNNNNNNNNNNNNNNNNNNNNNNNNNNNNNNNNNNNNNNNNNNNNNNNNNNNNN
NNNNNNNNNNNNNNNNNNNNNNNNNNNNNNNNNNNNNNNNNNNNNNNNNNNNNNNNNNNNNNNNNNNNNNNNNNNNNNNN
NNNNNNNNNNNNNNNNNNNNNNNNNNNNNNNNNNNNNNNNNNNNNNNNNNNNNNNNNNNNNNNNNNNNNNNNNNNNNNNN
NNNNNNNNNNNNNNNNNNNNNNNNNNNNNNNNNNNNNNNNNNNNNNNNNNNNNNNNNNNNNNNNNNNNNNNNNNNNNNNN
NNNNNNNNNNNNNNNNNNNNNNNNNNNNNNNNNNNNNNNNNNNNNNNNNNNNNNNNNNNNNNNNNNNNNNNNNNNNNNNN
NNNNNNNNNNNNNNNNNNNNNNNNNNNNNNNNNNNNNNNNNNNNNNNNNNNNNNNNNNNNNNNNNNNNNNNNNNNNNNNN
NNNNNNNNNNNNNNNNNNNNNNNNNNNNNNNNNNNNNNNNNNNNNNNNNNNNNNNNNNNNNNNNNNNNNNNNNNNNNNNN
NNNNNNNNNNNNNNNNNNNNNNNNNNNNNNNNNNNNNNNNNNNNNNNNNNNNNNNNNNNNNNNNNNNNNNNNNNNNNNNN
NNNNNNNNAGAATCTATCTCTAAACTCGGTATTTTTTCCTTTATTATACTGTTTGTTTTGTGATTTAACTCATATTTGGG
TGTTAGAAATTAGGTTTTTTGAACCTAAAATTGAGGAGTCATATTTTGATGATTTGAAGTCTGTTTCGAGCTTGGATTTT
GATTAAAATTCATATTTGTGACTCCTATTTTATCAATAACTAATTTTGAAACAAAATTATTGTTCTGACATTGTAGGCTT
GGGTTTACTTTTTGAGTTCAGAATGAAAGTATGATAATATATTTATCAATAGACTCGTATACTTATTTAGAACTAGTTTT
TTGACATGTATGTTGCACGTGATTAGAAATTTCAAAAAAAAAATGTTATAGTAAATATAATTGCTTATTTAAGTGAATAT
TTGAATAATAAGCTTAGCAAAAAATAATATAGCAGATTCTTTTGTGAATGTTCAATGTGGATCGTCATAAATATCTCTTA
TTCACTCAAATCTATGAAGATGGTCAATGAAAAAATTTATTAGTTAAATGCAATTATGTATATATTTATTTCAATTTCAT
GAGGTTCAATCATGTAATTAGTCTTATCTCACTAATATTACCTTATAGACAATATTTGTTTTGTATTTTTCTTGTCATCT
AACCAGATGTGCTTTGCATGTGTATTCTACGTTTAATTGTTTAGATGTCACATGTAAATGTCAAGAGAATAACTACATTT
CTTTTTTAAAAATAACTCAGAATATTTTAAAATTATATACTTTGAAGTTAGAAGATATTGTTAACTTGATAATACATTTT
TGACATATATAATACATTAATTTAAATAAAAATACCTACCCAAATATAAATATATATTTGCATTAATGAAAATATTTATC
GCATAAAAATTAGCTATTAAATAAAAAATAAAAAATAAATTAATACAAACTACAACATGCGTTATTACAAGTCATATGAA
CTTCTCTTCGTCTAAAATACTTAAATATCAAGAAATGATAAATAAGTTAAACAAAAGGGAAATGTTTAAATAGTAATAAC
TAAGTAGCATTGGTACATAAAGTCATTCTTTTGTCTTGAGCATTAAAAAAAACAAATCATGACGATTCTCTAAATTTTGA
AAAAAGATATTCAGAAGCATATAAATACATCACAAGATAAATTGTTAACAAAAACAAATGAAATTGGACTACATCATGTT
AATTTCATATACTGGAACATTACACACTAATGTATATATTAAGCAAAAATATAATTATTTTATAATTAAAATTATTTTCC
TCAAGTACTCAAAGTTATGGAATATACCCTATTAGGATAGAATAATTTACTTCATCAGAATAGTGCACCATATTCCGCTA
AACTTCAAACTCACTCAATGACAATAAATCACACAAAAAAAATTAAAATGCAAGGAAAAGAAGAGTAGAAGATTTTAAAA
AAAAATGGTTGAAATATGAGAGGAAGTCCCTCTATTTGTTATATGAACAAGTGTTTTTTGTGTCTTATCTGAAAAGTCAT
GACCTTTTCAAGAAGTCACAACCCTTTAGAAAAGTCACAACTCTTTGGAAAAGTCACATAAGTCATAACTTATTAGAAAA
GTCACAACTCATCAAAAAAGTCACAACCTAAGTTAGGGATATTATAGTAATTTAGCATTCAAGTTAGGAGTTCATGCTTT
TAAGGTAATATAGATAGATATAGATATGTTCTTGATAGATTGAGAGTATCTAGACTATTTTAAAAAGGTATATTTGTAAG
GGTTTATGTCATGTTTTCTCGGCCTACGGGGTAGTTATGGGTAACTCTCTTATATTTTTCTTGGAGTGGGGGGGGGGGGG
GGTGGAGGGGTGATTTATTATATCAAGTATATATGCTATCAATTGGATGTATTGGTTGACTCCGTAACATTCCAAAAATT
TCTAAGCTAAGACCCGAACCATTCTTTATTTGCATGTAAAATCATATCAGGTGATTCTTAAATTGTTCATGTGTGAAAAA
GGTCATATCTTTGGTGTTCGAATGGATTTGGATATGACTTAAGGTCATAAAAACCCCTATCACAAAGTTGAGTTGAAAGC
TTCATTACCGATTAAGTTTTGACATAAGATTTTACTTAAGTCAACTTCAAAAGATCATACCTCTCAGAACATAATGAACT
AGGTGGCCCACAACCCATAAAATTGAAGGTCTTTGAGTCATATTTCCAACTCCACCAAGTTTGCCTCATTTAGAGTTTGG
AGTAAAAAGTTATGATCATTTTACCAGACTGTTATATTAGAGTTTTCTAAGTCAGTGAACTACGGATCCAATCTACGGGC
CATAGATTGAACTACGACCCGTACTGTCAAACCGTCAAAAACTCTAAATTTTGGGGTCCAATTCCTATGGATCAATTCTA
CGGGCCATAAGATCTTCTACGGGTGATGAGTCCAAGATTTGGACTCATTTAGGGATTTTTTTATATAGATTTAGTGTCCT
CAAATGCTTATTTTGTGCCAATTTAAATCCTTGATTTTCAGGAATTTGGATTGAGGAACAAAGCAAGGATACTAACAGGC
AAAACGGAACAAAACAGGTTGAAGAGATGAAGATGGGTGAGCCTGAGGATCATCAAGAGCAGTCAGCATGTCGTCGAGTG
ACTTATCAGACCGCCTAAAGTTCCAGTGTCCCATGGCCTGAAGGAAAGAACCAAGTTGGCGATGAAAAAGAGCAGCCGGT
GGATCGCTGAGTGATTCCACGAAGCCAAGATAGATCGCCCAAAGTCATAGACCTTGAGGATGCTAAATACCAAGGTAGAA
GGGCGATCGAAGAGACCAAAGGGCGGCTCGCCAAGTGGTTTGGCAAGCCCGACTTACTTTGCCAATAGACTCTTCGCAGC
ACATTTTTGGTGACTACAAATACGTTTTTGAACAATTTTTTCCAGCTATCCAATACTCTTTAGAACAATTGGTTATTAAG
TTTTGAGCATCTGGAGACAATTTTCTCTAGTTTTTTTTTCTTAACTTTGAAGGATTGAAGAAATTCACTTTTGAGAATTT
GGAAGTAGGTCTTTGACAATCTTCAAATTGGAGCATTGTAAAGACAAAATCACTCTTACCCAGTTCATGTATAATCAATT
TGGTAATGGTTTTTACCTTTTTACATGTCTAGCTAAAACCCCAATTTTTGGGGTGTGATTATGTAATTATGGGCTTATTT
AGCTAATGGGTATTGCTAATTGTTAGTTTAAATGCTATTTAAAAGTGAGTTCAATCATTAATTCTGGTTTAACCTAATAA
CTGTAGTTGCAAATGTAATTCTATGTTTGTGTTTTTGGCTTGCTCGAGGGAGGGAGAGGTTTTAGAACTAAAACTATTGA
TTGATGGTCTGTGGGTATTGGGTTGACCTGGGTTCAGCTCGAGAGAGAGAATTCTAAACCCAATCCCGCACATTCAGCTC
GAGAGAGTGAATGGATTAAGGTGTGGGTTGTACTTAATTTGCATGCTTGTTGATGTTCGAGAGAAGTCAACTTGATTCGT
GGTAAATTGTTCGAGAGAAAATTACCTCCCTTATAGCCTAGTCTACTCACTAATATACAATTATTTACTAATAGTTGCAA
TTACCCATATGTCTATATTAGCTTATAATCGATCACATCCCAAGAACTTGTCTCATTATTGTTAATTCGTATTAATTGTG
ATTATTTGTAGTTGATAATCAAAAGCCCCCATTTGACATTTGTGTCACCTCTTGATTTGAATAATGTCTTTATTCAATAA
TTTTTATTCCTATGACTAATTTTACCGTATACTTCACAATTGAATCTGAAACACATACCGCTCCTTGTGGGATTCGACCC
TAACTCATTTACTGGGTTTTATACTGATTTACGATCGGTCAACGCCTAGAATTGGATGAGGTGTGCTTGAAACGTTAAAA
TCAAAATGGTGTCGCTGCCGGGGAGTGGTGTTGTTTGAAATTCTTTTAGCGAAGTTGAATTGTGTTCTTGTTAGTCATAG
TTGAATCTACTTATTTTTAGTTTTGGTTTTTGTGTTGCTTGTAAAATAGAGGAAATTAGTGTCAACAGAAGCAATGGTAG
CCAAGTGGGCCACAAAGATGACATCGGAAACATAAATGTTGTCATGACCCACATCTAGTGGGTGGAGTTGGTGTCATTCG
CTTGCCTCCAAGTGAAGGGAACGTTGTGTTCCACATTACAAGCACCATGTTGCAGCTCTTAAAATTGAAGGGCTTGTTTG
GAGGGTTGGCTCATGAGGATCCCCATGAGCATATAAGGAACTTTGATGATGTTTGCGGACCATTTTCCTTTAAGAACATA
TCCCAAGAGTTGGTCCAGTTGAGGTTATTCCCATTTTCTCTAATGGGAGAAGCGCGTAAGTGGTTGGCTGAGTTGCCAAG
AGATTCTATATCTTTGTGGGACGAGCTTATTACTGCATTTCAAGTGCGATTTTTCCCTTCTTTGAAGATGATGACTCTTT
GGGACAACATCCCAAGCTTCAAGAATTTAGAGGGTGAGCCAATCCATGAGACTCGGGTAAGGTTTAAGAAGTTGATGCGG
CAATGCCCAACTCATGGATTGCCCAACAACGTTCTGCTGCAGTACTTTTACAAAAGCCTTGATTCGGTGAACAAGGGAGT
GGCTGATCAACTTTCTTCGGGATGTTTAATGCAACAACCTTATGTGATAGCAGCCCAACTCCTCGATGGAATGACCAAGA
TTAACCGGGCATGGTACACCCGTGAAGATCAGGTCTTTCCTCTTACTTACAAGTTGACAAAGGAACCTATTGAAAAAAAT
CAAGAGAGACCAAAACATGGCAAATATGATGACTCAGCTGGATATCTTGGCCAAGAACGTCATAGGTGCTGGTAAAAAGA
GTGTTAATGTTGTCGGTGTTGGTGGTGTAAACCCCGAAGAGGCCAAATTTAAAGTTTTGTACAATGAAAAAGTGAATTTC
CAAGCCAACCAAGGAGGAGGTTATCGTGCAAACTACCCAAGTCTGGGAGGTAACCAAGTTTGGAATAGAGAAGAGGGCTA
GAGAGACTATGATAGAGAGTGGTGTGATCGTAACGCCACCTGGAAGGAAAGAGAAGGGGAGAAGGATAGGTATGTTCCTC
CCCACGAGAGTAAAAAGACCAAGGATTCTGAGGGTGGCCGGACTGAGGATATGCTCTCACGTATTCTCAATAAGGATGAA
GAGTTTGAAAGGTTTTGAACGAAATGAAGGAAGATGCATCGACTCTCAACCAGACGGTGACCTCATTCCATCTCTATCAA
ACATTTGGAGACCTAAATAGGTCAAATTTCTTCACATCTTAACCCAAGACAACAAGGGGGATTGCCTAGTGATACTATGG
CAAACCCCAAGAATTAAGCTTGAGTGGGTACTTGCGTCGTGCCAGGACATTAACTAAGGCGCTTCTTGGGAGGCAACCCA
AGTTTTTATGGCTTTATGTTTGTTTTTGGAATAATTGTTGTTGTTTGAGCAGGTGAAAAGTGGAATGTGTTTGAAAAATG
TAGGTTGGCGAGCAAAAGTGTCCAGTCGGAGACTCGCCAAAGAGGTTGGCGAGCCCGACTTGGACCGCCATTGGTCTTAG
GAAAATATCAGGTTGGAGTTTGTAAAACTCGGTGGGCCCATGGACAAGTCGACGACTCAGCGAATAGGTCGGCTAGCCCA
ACTTTGTCGGCCATTTGGACCCCTAAATTAACTAGAGGTCCTGTAAAACTCGGCAAGCTAAGTAATCACTAGGCATGTCG
CTGAGTGGTTCGGCGAGGATGAATAATATCGTTGATTGGGTCGCGAACTGAATGGTTTTAAAAGGCCAAAGGTTCAAAAT
TTCAAACTCTTTTATATTCCCTCATTTTTAACTTCATACAATCACACCCGCACTTTAGATATTTGATATTCTTGTGTTTT
TATCGCTTCTTGCTCTTTGTTCTCGTGTTCGGAGTTGGAATACATTGCCGCCTAGCTTTATTAATTCATATTTCGGCTTA
AAGGTTGGTTTTCCGAACCCCAAACTCTTAAATAGCGATGAAATTCAAATGCAATTGTTTAAATTTTATTGATGTGTGTT
GGGCCTCTCTGAAATCGTAAATTGTGTGCTAGTTTGCCTTTCGTATTCTCGTAATTGTGCTAAAATGTTTAAATGATTGA
TTTCCCAAGTTTTGTGCCTTAAAATTGATTAAAATTTGTTGGGTTGTGCTAAATTATTGTGGGGTCTAGTCGGGTGAAGT
CTGAGTAACCCAAATTGTGCTAAATAACGTACTTTTCCCAATGATAGAGCGTTTGACTTCATTCTTAAGGGCTAAAGTCA
TCAAATGGCCAATTTTGGCCAAACCGGGGGAAGTCTAAGTACCCCGGTGGCATGGATCATATGGGTCTGGAATTAATTGA
TTGAGTATGTTGTTTGATTTTTTTTTCGGGGGCTGCGGGCTTGATTTTGGAAAATGCGGTCGAAAATTTACACGTTAGGC
AGTTTGGCGAGCTGGGTCGAGCTCGCCGAACCAGTTGGCGGTTCACCAAAGTCTTCCATTATCGCCTTTACTTTCATGTT
TTGGTTTAGTTTGGTTTTGTAACTTACAGCGAGAAGTCTGAGCTCGCCGAGTTCACTCGGAGACTCGCCGAAAGTCTCCC
TTGATCGCCCTTTCTACGCCCCTAACTCCTAAAACATACTGTAACCGTCGACGGGATAGTTTGAGCTCGCTGATTTGTGT
AGGCGATTTTCCAAATGGCCATGTGTATCGCCGACCTATCATTTTTCTTGGAAATTTTCAGGCCAATCCTTTCGGTGAGC
CCAATCTGGCTCACCAAAGTGATTCGGTGACTCGCCGATCACTTCGGCAAGTCTGCAACCTGTTTTCTACAGTTTTCTTG
AATTGTTTCTAATTTTTTTTGGTGTGCTTTGCAGATATGGCTAGAACTAACTTGGACGACAGAGGTATGCCACCCCGCAA
ACGAGCACATGGCATAGTGATTAATGAGGGAGCAGCTGCTCCTAAAATGGGGGAAGAAGGCACCTCATGCGAGAGAAAAG
GGAAAAGGCAAAGCTCCCGCATCTGAGATACCGAAGCACAACTCCAGCAGCGAGGGGGACTCTATTGATTCTTTTGTCTC
ACTCTCCAGCCTGATGACGACCAACAATTACAGTCCCGCCGAGCAGAGATTTGTGCACGATCTTGTCACGATGTATCTAG
TGTCCCGGAGTCTACCCCTCCTCACTGACTCCATGCCAGCCCCAGCACAAAAGGTGGTTCCAGCACCACCAGTTCAGGGT
CCTCCTCCCAGGCTACTCAACAAGCTAAAGGCCGAGGGACTGAGGACAATTCTTGAAGAAAAGCGGTTATCTACAGATGG
AATGGTGGATAGGTATCCTCTGGTATGTGATACACTTCGATACCATAGATTCGACATGTTCACTAGGCCCCCAGGCCCAT
ATATCCCCACCTGGGTTTGTGAGTTCTACACTGCATATGGTGATCTACTGCCCCAGGGGAAGAAGAAGGCCAGTGCCTTC
AGACCGATGAAGTTTGTCATGGTCTAGGGGATAGAAGTGGGGTGAAGCAGCGATCATATAAATGTCATACTTGACAGAGC
CACTAGGTTTGAGCATGAGTATGGGGGACTAACTACAGCCCAGACCCTGAATGATCTAAAGGGCTGGCTTGCTCCCTTCA
TTCCTGACACCACCCGAGGTGGATTGAGGCAGGAGCTCCGATTGACAAAAAGGATTTGAATATAGTTGTGTGGTACTGGT
TTGGATTCATTATCAGCTCCATAATACCCTCGTAGAACAAGTCCATCCATAGGCAGCCTGTCTATGATCTATCATCGCAA
AGAAGCGGCTCAACTTGGGACTCATTATTGAGCAGGAGATGGTCATAACGACAGACATCCCTTCCCTTCCCGATCCTGAT
TACAGAGCTATGTCGGTGTGCTGGAGTTCCTCGTGATGAGAATAGGGACTTAAAGGTCACACCCACATCTTCCACAGATA
TCCAGCGCATAGAGGCAGAGAACACTCAAAATGAGGCTGATAGAAGGAGAGCGGCTCCGATGGATGCATCCTCGGAGGTT
GATGTTGACTCTATTCATGCATATGCATCTTTTCCTACTCCGGCCTCCGGGCCTTCAGTCAAACCCGCTTCCACTTTTTC
CCAAGCTCCTGGTTCTTCTACTGCTTCCCAGCCCACCAGGATTACTCAGGCCATAATCCTCAAGATGGGGCACCTAGCCC
ATTCTGCTGATGTTTGGGCTACCCGTCTAGAGGCCGAGGTGCCTTGGATGATTGAGCGAGCCATCTTAGCTACGTTGACA
CCCCTTCAGACGTCGATTGATGATCTCAAAGTGAGAGTAGAGGTTTGTGACAGAGGACAGGGGGTTACATCAAAGGTGAC
GACTTTGAAATCGGAAGTTTCAAATTTGAGAAAGGATATGGACTATCTGAAGTCCACATACTTCACTTCCCCCATTGAGT
GAATTGAGGATCGGGATGCTTCGGCTTGTTTTGAAATGCCTCTGTCCACCACCGGAGATGTACCTATGGATGATGTGGTA
GCTCATGAGTCAGACGCGGAGACGGATGAGAAGAAGCTAGATGCTCAGGAGGCGACCATCTATGGAGACCTGCCAGATTT
AGAGGAGACGATTGTAGAGTCATTATTCAGACATCGCTGACAGAGACGTCCATGGCAGGCTCTAGTGGAGCCAGTGTTTC
TGCTACCCTGGGCACTGATGCCTAGACAGATAGAGTGATTGTATAGGCACAACCTTTCTTTACATCCCTCTCTGTCGTTT
TTATTGACTTTTGATTATGTGAAGAATTCCCCTTTGAGCCATGGTCTTAAAATGTGAAGAATTCCCCTTTGAGCCATGGT
TTTGAAAATGATGGAACCCTCCGTATAAAAAAAAAGAGAAAGAAAAGAAGAAAGAAAAAGAAAATGAATGAAAAAGTTGT
GAAATAAAGTTTTAAAAGTTGAAAAAGAAATGGGGTGTCCAGAAACTCATTTGAGGTTGAATAATGGGATGAATTTTGAG
CATGAGTAAAAATGCTGAAGAAAAATGATGTTCATACCACATTTCATGAGGGTAGCAGCCACTGAGCCTAAATGACCATA
CCCTTACACTCAGTGTCATTACAAGCCTTGAAAAGACCTTTTTGATCTTGAGTGAGCTAAAACGAATGTTGATCGGAAAA
TAAGGGAAAACTTATGGGTGAAGTCATGCATGTGTTCATCTTTGTGAGAGCGAGAGTTGTATGTGATTCCGGAGCTATAA
ATTGTTGAAAATTGTGTGTGATATGGAATCATCTTTGTTGTGAGGGCATTTGAGTACCTTTGTTGAGTTTGAACTTGCAT
TTGAAGCAAGTATCGTGAACTTGAGAACCTTTGTTAATGGTGAGTCACAACTTGACTCTTTGAGTGCACAATTGATCCTT
GCATGAGTAAGTTGAGCCTTGTTGTGTGCATTCATGATTGAGTCTTATGTCGCACTGTTTGAAACATCCTTTTTGAGTTG
TTGAACTCGATTTTTACTGGAGGACAAGCAAAAATTTAAGTTGCAGGTGTTGATGAGTCCAATATTTGGACTCATTAGGG
CTTTGTTTATATAGATTTAATGTCCTCAAATTCTTATTTTGTGCCAATAACTGATGTTAAATCCTTGATTTTTCAGGAAT
ATGGATTGAGGAACAAAGCAAGGACACTAACAAACAAAAAGGAACAAAACAGGCTGAAGAGATGAAGATGGGCGGCCTGA
GGATCGCCAAGAGCACTCGACGTGTTGCCGAGTTGCTTATGAGACCCCCTAAAGTTCCATTGTAGCAAGCCCTGAAGGAA
AGAACCAAGTTGGCGATGAAAAGGAGCAGATCGCCGAGTGATTCTGCGAAGCCAAGAGAGATTGCCCAAAGTTACAGACC
TTGAGGATGTTGAATACCAAGGTAGAAGGGCGATGGAAGAGACCAAATGGCGGCTCATCGAGTGGTTCAGCGAGCCCAAC
CTACTTCACCAATTGACTCTTCACAGCACATTTTTGGCGACTATAAATATGTTTTTGAACAATATTTTTTAGCTATACAA
TACTCTTTAGACAATTGGTTATTAAGTTTTGAGCATTTGGTGACAGTTTTCTCTAGTTTTTTTTCTTATCTTTTAAGGAT
TGAAGAAATTCACTTTTGAGAATTTGGAAGTGGGTCTTTGAAAATCTTCAAATTGGAGCATTGTAAAGATGAAATTACTC
TTACCCAATTGATGGATAATCAATTTGGTAACGATTTTTACCTTTTTATGATATCTAGCTAAAACCCCAATTCTTGGGGT
GTGATTATGTGATTATGGGCTTATTTAGCTTATGGGTGTTGCTAATGGTTAGTTTAAATGCTATTTAAAAGTGAGTTCAA
TAATTAATTGTGGTTTAACCTAAGAATTGTAGTTGCAAATGCAGTTCTATGTTTGTGTTCTTGGCTTCCGAGAGAGAGAG
GTTTTAGAACTAAAATTATTGATTAATGGTATGTGAATATTGGGTTGACCTGGGTTTAGCTCGAGAGAGTGAATCCTAAA
CCCAATCCCACTCATTCAGCTTGAGAGAGTGAATGGATTAAGGTGTGGGTTGTACTTAATTTGCATGCTTGTTGATGTTC
GAGAGAAATCAACTTTATTCAGGGTAAATTATTCGAGAGAAAATTACCTCCCTTGTAGCCTAGTCTACTCACTAATATCT
AGCTATTTACTAATAGTTGCTATTACCCATATGTCTATATTAGGCTATAATCGATCACATCCCAAGAACCTGTCTCATTA
TTGTTAATTCGTATAATTTGTGACTGTGTTGATAATCAAAAACGAAAACCCCCATTTGACATTTTTGTCACCCCTTGATT
TGAATAATGTCTTTATTCGATAATGTTTATTCCTTTGACTGATTTGACCGCATTTATACTTCCCAATTGAATCTGAAACA
CATACCGCTCCTTGTGGGATTCGATCCCAACTAATTTAGTTGATTTTTTACTGATTTATGATCGTTGAACACCTAGAATT
GGATGAGGTGTTCTTGAAATGTTAAAATCAAAATGGGTCATAGGAACTTTTACGAGCCATAGTTTAGACCCGTAGAATGG
ACTTTTGAGCCCAAATATTGTATAAAGTCTATAGATTGGATATATAGTCCATACTAACTTATACTGAGGTCGTAGATTGG
ACCCGTAGAATGAAATTTGGAGCCTTATAATTCAATATAAATTCCACTAATTGGATCTACGGTTTGTAGAACAAACCACA
AACTGTAGATGGACCCATAGAAGATTTTTTTCAGTTTTAAGAAGGATAGTTTAGTCTTTTTCCACCCCTTATAATCCTAA
ACCATGACCCTTTTTTACCTAATTAATGGTCTAAGCAATGTTAGAACATTATTTTACGTTCTTTAACACTTCAAAGACAT
AGATCAAGGATTTAAGAGAAGAAAATCTAGGGTTTTGTAACGTTCTATGAATTTCATCGATTTCGCCAAGAACCTTGTTC
TTCCTGGCATATAAGGCTATAATAGTGATAGAGTGAGTTCGTACTCACACCCTACATCTACTTTCTATCAGTAAACGAGT
AATATTGGGTTCTATCCTTAGTTTGGAGTATTCCTGAATTGAGTTGTTGTTGAATTTTGAGTTGCTATATATAATGCATT
GAGATTTTTGAGTTGATTGTTCAGGTCTATTTTCCAGCATTAACCCTATTATTTGAGTATTCATTGAGTAATTGTTGAGA
ATCTTTTTAACCGAACAACTATCTTAAATTGCTTTTTAAGAAAGTAAAGATGAGTTCTAAGGAAAGTTTAAAGAGACATT
TTGAGTAAAGTTTAAGGGAACTATTGATTTCCAAATTAATCATTTTTACATTGAGAAAAGAGAATTCTATTTTAAACGAG
TAATAAGTTCAAAGTTATTTCAGAGCAATTACCTCTTTTAAGAAGATATTTTGAGCAATTACCTCAAATTGAGAAATAGT
ATATTTTATACATTTGAGAATGAATATATATTTATTTGGAGTAGTATTGAGAATCGATATAGGGATGAGTTAAGACAACG
CACATTCCTCATAAAGCATGTAGCCAACATGGGTAAATGATCATACTTTTTACATGACTCCTTATTGCTTTCAAGTAGAG
CTTTAGTAGATCTACTTAGTTGAGTTGTTCTATACCTCAGAAAGGTATATGACAATTGTATGTATATATATATATATAAA
AAAAAGTAAGAAATCAAATTAAACTGGGATAAGGAACCACTATACCTTACAAATCCTAATTAAACATGAATAAGTAAATA
TCATAAATAATAAATCCTAAACACTTAGAATTCGTACTCCAACTTTGAATTATTATTTCCAACATTCTCCCATAATTCAA
AGTTGTATACTCTTGTCTTTTTCTTCTTGTCATTGTTGTTGAATTGGAGAACTTCTCTTCAATCTTTTTTTTTTTTGGTT
GTGTTTGAGCACCTTCTCTCCAACTCACAATATTTTTTTTCTGGCTTGTGTTGGAGCACATCTCTCCAACTTCCAAGTGT
TGGAGCACTCAACTCACAATATTGTTTCTCTTGGTTGTGTTGGAGCACTTCTCTCCAACTTTCAAGGTTGATGCCCTTCC
CACAAACATCTTTTCTTTTTGGTTGTTTTTTTGTTTTGTTTTTGGTGTTGGAGCATTCTCTCTCCAACTCTCGTTGCTGC
CTTTCCCATCAACTCTTTTCTTTTTGTGTTTTTGTTTTTGTTTTTGGTTTAGGTGTTGGAGCACTATCTCTCCAACTCAC
AATATTTTTTCTCTTGGTTTTGTTGGAGCACTTCTTTCCAACTTTCAAGGTTGATACCCTTACCCAATATATATATATAT
ATATATATATATATATATATATATATATATATATCCTCGAGTTAGCATCTTTTATTTATGAACCTTTTAAAATATATCAT
CTTTTATTATTTCTTTGTATTGAGTTGAGTTGAGTTGAGGTGAGTATTCTTCCAGCCTTATTGGTTCAGTTATTTATTCG
ATTAGTTTTATTCCATACTTGTACATTGAATGTATTAATTTCATTTGACCTTCATATTCTTATGATGCAAATATATGTGT
TCATGATCATCAACACGCACTTCATTGAGATCACTTTGCACTCTAGTTAGCTCTTGGTGCTCTTTCCATTCTGGAGGACT
CCGCTTTTATTTTCAATATAGTCATTTTAGGGTGTGTGGGTCTTGTCCCGGCATTCATGTTGAACTATAGAAGCTTCATA
GATAGATAGAGTTGAGGAGTCTCTCAGTATTTACTTTTCCTTGAGATGTTTTGCAAACTATTATACCTACATTATTAAGT
ATTATATAGATAGTTTGAGTTAAGTATTTGCTTTGAGTTTGAGTGTTCTAAATTCTATTTCTAAGAATATTATCACTTGA
GTGAGTTTTCCACTAATTAGTCATGCAGGCTAAGTGCTCACTTGGGGAACTTAAATAGTTCTCGATTGTCGACTGCTTCC
AGGGTGTAGGCTCGGAGTATTACAAACTTGGTATCAGAGCGCACGCAGGGTTCAAAGTCCTAGAGTGTCTATGAAAACAT
GTCTAGTAGAGTCCTTCTTATCAGTGTGAAGAGTGTCACATCTATAATGAGGAAGCTAGTCATTTAGGAACTTTCACTTC
CTTCTTACTCATGTTTGTCCTATAGAGTTTGACTCTATAAATGTTTCTTCTAACTCGTACTTATGTGTCTTTTAAGATTA
CACCTCCATGAAGAGTTGTTCGACGTCCCACTTGGAGGAATGCTAACCGTCAAGGTCAAGAAGTTCCCAATGCACCATAA
GTTCAACCCCATCAAGGAGATGTCACCAATACTGAGTTCAGAATGTCATTCAGATGTTGACTCAGGTCGTGGCAAATCAG
GCTGGTAACCAAGGAGTGGGTCGTCAGAATGTCATTCAGATGCTGACTCAGGTCGTGGCAAATCAGGCTGGTAACCAAGG
AGTGGGTCGTCAGAATGTCATTCAGATGCTGACTCAGGTCGTGTCAAATCAGGCTAGTAACCAAGGAGTGGGTCATCAGG
ATGTGTCTAAAACATCTAGAATCTGTTAGTTTTTAGGATGTATCCCCTAAATTTCATAGGGTTGAAGATCACTAAGGATC
AGGATAACTTTGTCGAAGAGCTTCAAAAGGTATTTGAGGTCATGTGTGGTGCTGATATAGACTATGTAGAGTTAGCCTTA
TATCAGCTCAAAAGTATCTAGGATATGGTATGATCAGTGGAATAAGAACAGGGTAGAGGGGGAACCAGTTTTAGGCTGCG
ATGTGTTTGAGAATCCTTTCTTGGGAGAGAGTTTCTAAATATGAAACAGGAAGCTATGTGTGTGCAGAAGTACAACCTTA
AGTTTACACAGCTATCCCTCTATGCTCTGGAGATTGTGGCGGCTATGAGAAACAGGATGACTTTATTCGTGCCTGGGATA
TCTCGTTTATCGAGTAAAAAAGGTAAGGCGACTTTGTTGATAAGGGATGTGGATATAGCCAAAATTATGATTCATATACA
ATAGGTTGAGGAAGATAAGTTAAAGGATGGATAAGAGTTTCGCAACACGAGGGCCAAGACCAGAAATCATGAAACTTGCT
AGTAGAAGAACGAAAATGAGAATCAGTCTCAACCGAAATCATCTGGACCTGCTCCATCATCAGCTAGTTCACCTGCACCA
AGGAACAAAAAATGACCTCTGAAATCATAAATTTTAGAGCTCAACCTACTCAGTCGCAAAGTAATGTGGCACAAGTGGCT
ACCTGACCCCCACATGTGCTAAGTGTGGTAGGAACCACAAGGAGCGTGTCGTGATGGCTCCAATGGCTGCTTCAAGTGTG
GTCAAATGGGTCAATTTATGAGAGGATTCCCTAAGAACAGCAGGGTAATGGGGGTAACAAAATCCAATCTTCTTCAGCGG
CTCCAACAAATAGAGCTGCTGTGAGAGGAGCTACTTTAGGGACAAGCGAAGGAGCAAACCATTTGTATGCTATGTCTAGT
CCCTGGGATAAAGAGAACTCTCCAAATGTTGTCATTGGTATGCTTAAAGTCTTTTCTATTGATGTTTATGCCTTACTTGA
TCCATGTGTGAGTTTGCCTTTTGTGTCTCCCAATGTAGCCATGAGGTTAGACGTTTCCCTCGAATAACTTCTTGAACCAT
TCAGTGTTTCCACACTTGTTGGTGAGTCTATTTTAGAAATTAAAGAGTCTATCATGATTGTACCATCTAACTCTATCACA
AAGACACCATTGCTGACTTAGTTGAGCTACTAGACACGGTAGATTTTGATGTCATTCTAGGTATGGACTGGCTTCATGCT
TGTTATGTCTCAATCCGTTGTAAAATTTGAGTAGTCAAGTTTCAGTTTTCTAATGAGCCAATTTAAGAGTAGAGGAGTAG
TCCAGTAATGCCTAAGTGTCGTATCATTTCATACTTTAAGGCCAGAAAGTTAGTTTCTAAGGGGTGCATCTATCACTTAG
TCCGAGTGACACCGCTTATTCAGTCATTTTCAGTTGTGAGTGAGTTTCCAAAGGTCTTTCCAGATGATCTTACTTGATTG
CCTCCTAAGATAGAAGTATACTTCAGAATATATATTCTTCCTGACACTCAACCCATTTATATTCCTCCATAAAGAATGAC
TCTAGCTAAGTTAAAAGAGTTAAAAGAGCAATTTAGCGATCTTCTTGATAAGGATTTCATTCGACCAAGGGTCTCACCTT
GCAGCGCTCTTGTCCTATTCATGAGAAAGAAAGATGGTTCCCATAGTACGTGTATCGATTACCGCCAGTTGAACAAGGTC
ACCATAAGAATAAGTATCCTATTCCAAGAATTGATGACCATTTCGTCCAACTTCAGGGTGCCCCTTGCTTCTCTAAGATA
GACCTTTGATCTGGTTATTATCAGTTGAAAGTGAGAGAAACTGACAGCTTTCAGAAACCGTTACGATCATTATGAGTTCC
TTGTTATGTCCTTTGGTTTGACTAACGCTCCTGTAGCATTCATAGATCTTATGAACAAAGTATATAAGTCATATTTGGAC
ATGTTTGTTATCATGTTCGTTGATGACATATTGATTTGCTTGAGGAATGAGGAGGACCATGCTAGTCATCTCAAAATAGT
TCTCCAAACTCTCAAAGATCGAGACTTATATGCCAAGTTTTCTAAGTGTGAGTTATCACTTGAATCTGTGGCTTTCTTAG
GCCACATTGTGTTTGGCAAAGATATTTGAGTCGACAATCAGAAGATTGAGGCAATGCAAAATTGGCTTAGACCCAACTCC
CAAACTGATATAAGGAGTTTCTTTGGGTTGGCTGGTTACGACAGAAGGTTCATCGAGGGGTTTTCATCGAATTCGTCCAT
GTTGACTAAGTTGACTCAGAAATCAACTATGTTTCAATGATCTGAAGCTCATGAGCAAATATTTCAGGAATTGAAAACTC
GGTTAACTACTACTCAATATTGACCCTACCAGAGGGTATATAGGGTTTTGTCATCTATTGTGATGCATCCAGAGTGGGAC
TTGGTTTTGTGTTGATGCAGAAAGGTAAGGTTATAGCATATGCCTCCAGGAAGCTTAAATTTCACGAGAGGAACTACCGT
CTCATGTTCTCGAATTGGCAGCAACAGTTTTTGCTCTCAAGATATGGCGTCACTACCTCTATGGCATTAATGTGGATGTG
TTCACCGACCACAAGACTCTCCAATATGTTTTCAGTTAGAAGGATCTTATTTGAACAAGGGGGATATGGTGCATTGAGAT
ATCAAGGTAGATTGTGTGTTCGGAAGGTGGATGATCTCTAAGAGAGGATCATAGAAGAAGCTCATAGTTCCAGATATTCG
ATCTGTTCCGGTTCCACAAAGATGTACCATGAATTGAGAGAAGTCTATTGGTGGAATAGTATGAAGAAGTGTATTGCAGA
TTTTGTTTCTAAGTGCCCAAATTTCCAACAAGTCAAGGTAGAACACCAAAGGCCAAGTGGTGTGGCTCAGAACATAGCTC
TTCCAGAATGGAAGTGGGAAATGATTCATATAAACTTTATTACTGGCTATCCGCGATCTCACAGGAAGCATGATTCGATT
TGGGTGATTATAGATCGAATGACTAAATTAGCCCAATTCTTGTCGGTAAAGACTACAAATTCAACAGAAGATTATGTTAG
ATTATACATCCGTGAGATAGTCCAACTTCATGGAGTCCATTTTCCATCATTTCAAAAGGGGTGCGCAATTCATTGCTCAG
TTTTGGAAGTCATTTGAGAAAGGTTTCGGTTCGAAGGTAAACCTTATTACAACTTTTCATCCTTAGACGAATGGCCAAGC
AGAGCGCACAATTCAGAACCTAGAGGATATGTTTAGAGTATGTGTCATGAATTTGAAAGGTAATTGGGATGACCACTTGC
CTCTCATAGAGTTAGATTACAATAATAGTTATCACTCAAGTATCCAGATGGCTCCTTATGAGGCTCTTTATGGGCGAAGA
TGTATATCTGCTATTGATAGGTTTGAGGTTGGTGAAGCTGAGAAATCAATTTGTTCAGAAGGCTACATGGGAGGTTGAGG
AAGATATGAAAAATAAATACCATCATCTCTTCTCCTACGATTTTGTTCCAGTCCAAGGTATTAACTCTTCCTAAAGTACT
CATTCAATTTAGTCCCTCTTTCACTTTTTTGAGTTCATAATTTTTATGTATATTTTGCACTAAATTGGGTTGTTACATTT
TCCAACCTTGTTCATGCTCAATTCATCCATCATTTGAGGACGAATGATTCAAAGAGGAAGATATTGTAACACCCCTAAGT
GAAGGCCCAAACCATTCTTTATTTTAATGTAAAATTGTATCAGGTAATTATTATATTGCTCATATGTGTAAAGGTCATTG
ATTTGGTGTTTGAATTGATTTGGAAATGACTTAAGGTCACAATGACCCCCTAGCACAAAGTTGAGTTGAAAGTTTCATCA
CCAATTAAGTTTTGACATAAGATTCTATTTAAGTAAACTTCAAATGATCATATCTCCCAGCACATAATGAATTAGGTGAT
CCATGACCTATCAATTTGAAGGACGTTGAGTCCTCTTTCCAACGCCACCAAGTTTGCCTCATTTCGAGTTTGGAGTATAA
TGTTATAGATATTTTACTAGAGACTATCATATCAGAGTTTTCTAAGTTTGTGAACGACGGATCCAATCTATGGGTCGTAG
ATTAAACTACGACCCGTACTGTCAAACTTTCAAAAACATCATATACTTTGTATATTGGGGTCCAATTCCTATGGATCCAT
TCTATGGGTCGTGGGAACTTCTATGGGCGGTAGTTTAGACTCATAGAATGAACTTTTGAGCCAACAAATTGTATGAAGTC
TACGGATTAAATCTAAGGTCATACAAACTTATACGGGTCATAGATTGGACCCATAGATTTTAATCCTTAAAACTCAATAT
AATTTTCACGGATGGGATCTATGGCCCGTAGAACAGACCACGAACCGTAGATGGACCTTTAGAAGGTTTTTTGTTAGTTT
TACGAAGGGTTGTTTAGTCTTTTCTCACTCCTTCTAAGCCTAAACCACGACCCTTTTACACCTAATTAAGGTTCTAAATA
ATGTTAAAATATTCTTTTATATTCTTTAACACTTCAAAGACTTAGAGAAAGGATTAAAAAGGAGAAAAGTTAGGGTTTTC
TAACGTTCTTCGAATTTCATCGATTTCACCAAGTACCTTGTTCTTCCCAAGTATGTAAGATTATCATAGTGATGAACTGA
GTTGGTCTTCATGCCCTACATCTACCTTCTATAAAAAAAAAACAAGTAATCTAGGGTTCTAACCTTAGTTTTGAGTATTC
TTGAGATGAATTGTTGTTGAATTCTAAGTTGTTATTCCTAATTTTTATGTTGCTACATATTATGCATTGAGATTTTTGAG
TTGATTGTTCCTGTCTATTTTTCAGCGTGAACCCTATTATTTGAGTATTCATTGAGTATTATTAAGAATCTTTTTAACCG
AACAATTATCTTAAATTGATTTTATAAGAAAGTAAAGAGGACTTTTGAGGAAAGTTTAAAAAGACATTTTGAGTAAAGTT
TAAGGGAACTATTGATTTTCAAATTTATCATTTTTACATTGAGAAAAGAGAAACTTTGATTTCTAAATGAGTAATGAGTT
TAGAGTTATTTCAGAGCAACTACCTTTTTTAAGAGGATATTTTGAGCAATTACCTCAAATTGAGAAAGAGCATGTTTTAT
ACATTTGAGCATGATTATATATTTATTATGAGTAGTATTGAGCACATGGGGATGAATTCAGTCAACTCACATTCCACATA
AATCATGTAGCCAACATGGCTAAAGGATCATACTTTTTAGATGACTCCTTATTGCTTTAAAGTAGAGCTTTAGTGCATCC
ACTTAATTGAGGTGTTCTATACCCCGACAAGATATAGGACAAACTAGCAGTGTGGGCGAGATGTTGTATCGTCACATAGC
TCATAACGATGGTTGTCTCTTAGAGAAACTCCCAAATAAGAGTAATGAGTAATTTATTATATTTTTATATGCATCCTTGA
GTTAGCATCTTTTATGTATGAAGCTTTAAATATTTCATCTCTTATTATTGCTTTATATTGAGTTGAGTTGAGGTGAGTAT
TCTTCCAGCCTTATTAGTTCAATTATTTATTCATTCAGCTTTATTACATACTCGTGTACATTCAATGTACTGATGTCATT
CGACCTACATCTTCTTATGATGCAAAAACATGTGTTCGGGATCATCAGCATGCACTTCGTTGATATCACTTTGCACTTCA
ATTAACTTTTGGTGAGCCTCTTTGCATTTCGGATGACTCCACTTTTATTTTCAATATAGTCATTTTAGGGTGTCGTGGGT
CTTGTCCTGTCATCCATGTTGAACTATACATGCTTCATAGATAGATAGAGTTGAGGAGTCTCTGAGTATTTACTTCTCCA
TGAGATGTTTTGCAAACTATTATACCTAGATTATTGAGTATTTTACAAACAGTTTGAGTGAAGTATTTGCTTTGAGTTTG
AATGTTCTGAATTATGTTTCTAAGCCTATTATCGCTTGAGTAATTCTTACGCTAAGTAGTCAGCCAGGCAAAGGGTTCGC
TTGGGGACCAGAAATGGTATTCGAGTGTCGGTCACACTCAGGGTGTAGGCTAGAAATGACTTTCATGTGTGCAATATAGG
CTGGGATTTAGTTGTGATGAAACTCGAAGAAAAATGATTTCAAGTATTTTTTTGTGATTGGTAAGTAGAAGATAAATTGT
TCCAAGTACTTGTTATCTTGTGAGTCTTCGTGTGTCTTGGCGTCAACATGCAATCAGTAGAAATAAGTGTACATCGGTAG
AATCATATGATCATTCCATTGCATTGCATTGTAATATACTTACATAATAAGTGCACTCTAATAACAACATATGTGCCCTT
GTGGCACCATACTCCCTATATCATTTACTTCAATTTGTTATCATTTCATACAATGTATTGGTATGGAAACAATGGCATTT
AGTTTTTAGTCATTCTTGTACACATGACATCGAGTATTGGGATTTAATTGGTATTTTTCATATTTATATACTTAATGAAA
TCTAAGTTATGACTTGTTTTCACTTCTACTTTCATTTTCGCATGATTATTTGATTTTATTTTGGGAAAGATTTGATGTAC
CTATCAGAAGATTAGTGTAGATGTTATCATGACCCTTCAGATTTTGGATCGTGACACACTCTAGTGTATCAAAGGTTTTT
GGCAATCTTACTAACACAAATGATTGTGAGTTCTTTGAGTGGGGTGAAGTCATTGTTAGCCCTAAGAATTTCATGATGAT
AAAAATGAAGTAATACAAGAAATTTGATTAATTAAGATTAACTTTTCCAAGTAACATGATTACAAAAAAGGGGTTATTTA
AATTTATTTATTTTTTTGAAAAAGAATGTGTTCAAAAAAGAAAGAAAATAATATATTAATGACAAAAAGGGTAATTTTGA
CACAAATAAGTAATACTAATAGGGATATTTTTTAGGCAAACTACTACCAACATGATATTTTTGGATGAAACTATCAACAA
TGACGACATTTTTGAATCAAACTATAAATAATGAACATTTTTATTCAATTATATAGCTTAAGTATAATTTTGAACCTTTC
CGTGAATAAAATTCAAAGTTCATGTTGACAACTGTTTTATAATAAAATTAACTTTCTTCAATACTTGCACCAGATTAAAA
TTCAAAATCTTTGAAAAGAAAAGAGGGAAATTAATGTTATACAGATCGTGGCAATCCTTTTTGGAACAAATATGCAAAAG
CCCGGCTACAAGATACAAAATTTGAACATATAGTTAAATCGTTGAAGTAGATTTTGGACATATAATCAAATTCCAAAAAA
ATTAACTAGACTTTTTTTCTTAAATCAGATGTTCAGGAGGATCAGTATTGTTCTCACTTATTTTGTAATGTGTTCTCACT
TATTCTGTAACGTGACTCAAACTCCTATCGGTTAATTGTAAGGGTGCTAAACACCTAAGCATCACTTGTGTAGAAGAAAA
ATTGAAAAATATTTGATGGATAATTGGACAAAACTTTTATTGAAAACAATTTTATTAGTCAAATTAAGTTGAATGTATAT
TTATGGGGCCACATATAGTATTGATAGTGTGTAAAAAAACTTCCTACTATTTAAATTATAAGAATTTGGGGAGTTCTCTT
TACACACTTTTTTCGATGCATATTGTCCTCTTGCTCTAAAAAAAGTTACTTCAAATTTTATTTTTTTAAAAATGAAGCAA
TCAAATTAGAACAGTCACATGTTACATGTAAAATTTTAGATATTGTGGTATGTAAATCATTAACAAGTGATCTTGATAGT
AATTGGCCAAAACTTTTTTTTTCCTTTTGGGAATTCAATAGGATATTCCAAATGTGAGCTTATCTTCTTCCCATTCAAAT
TTTCAGATAATCATTCGACCCTCTATTGAACAAGACCATGATATTTGGAAATTTTATGATTATTAAAGTGATGATGATGA
TGATGATGATGATGATAATAATAATATTTATTATTATTATTATTATTATTATTATTATTATTATTATTATTATTATTATT
ATTATCATTATTATTATTATTATTATTAGCCTATACAGTTGAGAAATTAAACTATTATAATAACCTTTAAAAATATTTAA
ATTGTTCCTTTGATTTATAAATGAATTCATCAATCATATGTTTAATTAGCCATTTGCCAACCTCATGGTTGGTAGAGTGT
AAGAATTTCATTAAAAGTGTAAAGCTGTATTGTTTCAATTATTAAATGTATGAAAGGAAAGCTAAAGAGACACCAATAAA
GAAAATAAATATATATAAAGGTAAGAAAGGATTTCATTCTATGGCCTTAACTAAACTTTACTTTAGATTATTATCACATA
TTATCAGAGGGTCATTAATTATTTAGCTGAAGAAGATTTACATGGTATATACACTTTGTTCTCTTTTTTTACAGCTTTAA
ACTTTACATGTTTTATTAGTTTAGCATATAACATTTTAGTTTCTTCATTCAAATATTGTATTTGAAATTTGGTCGATCAT
TTTCACTGGTTCTTGAAAGTTGTAAATCTTCACTTCTCCCTTTTGTATCATTTATGTATCAAATGATGAGTTCATGGGAA
ACTTTCTCTTTTACTGGCACCCGAAAGGTGGGCTATTAGATTGAGGTGAAAGCCTACCTACACATAAAAGTTTCTATTGG
AGTGAAAGACCAAACGGGTAAAGTGACAAAATCTTGATCGAAAACCCCACTATTCTAAATATTGACAAAGAATGAAATCT
TATCATTTGTTAGATTGAAAGATTAAATTACAAAACATGTTAGCTAATAATGTCTCCTCCATATGAAGATATGAAAAAAG
AAATTGAAATACATTTAGTTGCTTTATTGTACTTTTTGTCGATAATTTTATAATTAAGAATGTAGTCTTTTTACTAGTAA
GGTATTTGTTATTTCTTCAATGATTAATTAGTAAGATTTTTAGTTATCAGTACTTTCTATTAAATAAAGATTGGAGTTTT
TTTCCAGCAAACATCAAAAGATTTCTAGAAAAATAATAGGCTTCTATAAAGGTAATCTATCTTCAAGGTATTTAAAGATA
AATATGAAAAATTACGGCTTAAAAAATTTCAACGATGACATGTTGTTTTTAATATTCAGCTAATCATATAAGTGTACGAT
TATAAAGTGATTACCTAATTAAAAGTACAACCTATCATTTCCTTTATGATTAAATCAAATTATCCTTTATAAAAAAAAAC
ATGGCCAAACTCATCGGTGGCCCCCTAACTAGACTTTGTTCATTTTAGACACCTCATGTAAAGCTCTGTTAATCAGAGGA
AGCATTCCAAAGACTTTTTGGCCAGAGTCCGTAAATTGGAGTGTACATATTATAAAGAGAAGTTCAAATTTTTTTGTTAA
AAATATGACACCGCAGGAGGCATGGAATGGGAGAAAACCAAGAGTTGATTATTTTAGAATCTTTGGATGCATTGTATATG
CTCATGTCCCGGATGAAAGGAGGAAAAAACTTGATGACAAGGCTGAAAAATGTGTTTTTCTTGGTTTAAGTGAGTCTTCC
AAAGCATAAGTTGTTTAATCCATTGACCAAAAAGATTGTTATCAACATGGATGTTACTTTTGACGAGGAAAGCACTTGGA
TCGGAATAGGCAGCAGCCTACCCAAATCCTCTGTGACTATGACGTTGAACAAGAGAAATTTTCAGCACCCAGTGTGCTGG
ATAATTCATCAGTTTCATCCACTACAACTTCGCCAACAATTTCTGTAGCAAATGAAGAAGCAACTCAAACTGTCGTATGA
ATTAGAAGAAGGCATGCTTGGATGAAAGATTACAAGATAAACTGGAATTGAAGATCCAATTACTCATTTTTCTTTGTTTT
CACATTGCGATCCTACCTCTTTTGAGAGTGATGTGAAGGAAGAAAAGTGGAGAAAAGCAAAGGATGATGAAATTGATGTC
ATTGAGCGAAATGATACTTGGGAGTTGTCAGATCTTCCAAATGGACAGAAAACCATTGAAGTGAAATGGGTCTTCAAAAC
AAAGTTGAAGAAAAATGGTGAAGTGGATAAGTACAAGGCACATTTAGTGGCTAAAGGATACAAGCAACAATACGTGATAG
ATTATACAGAAGAATTTCTCCCGTTACTAGACATGATACAATCAGATTGGTTATCATATTGGTGGCTCAGAAGTCTTGGC
CTATTTTCAGCTAGATGTCTAGTCGGCGTTCTTACACGAGTACTTGGAGAACAAGTATTTGTAGAACAACCCCTTGGTTA
TGTTAAAATTGAAAATGAGGATAAGGTTTATAGATTGAAAAAGTCCCTCTATTGTCTAAAACAAGCTCCTCGGGCTTGGT
ATAGTCGCGTTGAGGAGTATTTTCTAAAAGTTGGTTTTTCAAATTGTCCTTATGAACATACATTGTTTGTTAAGATTGTG
GATCAAGGAAAGATGCTCATTATTTGATTGTATGTTGATGATCTTATATATATTGGAAATTGTGGTGTCATGTTTGAAGA
ATTTAAGAAGTCGATGATGGATGAGTTTGAAATGTCTGACCTCAGAAATTCTAGACAGATTTTCAGATGATAGATTGTAA
TTCAGCTAAGCACAAGATGTTGAATGCCATTCCTAGAGAGGAAATATGTCTTCTCATAAATGACAGGTCAACTTTCAAGG
CAAGTAACATCAAGTATAAACTTCGTAATTTGTCCTACAAGATTGGCCTTGAGGTGCTTCAAAATGTTGTCAAACTGAAT
CACTGGTGATTTGTTTTCCTTTGTTGTATCATAAAGTATTTGATCAAGTGTCAATTCTGAAAGTTTGCGCTACTTGTATC
TCCAATTCTTCGGCAAGATGCTTGTTCAAACAACATCTCCTAAAGGCAAATGCATACGAATAATATTAATCACATTCACA
AGAAGCCTACTGAGTATATCCCATATCATTAAGTCTTTGTTTGAAAAGTCATCGACTAATTGAAATAGACCATGTAATTA
CTATTACAAATCACTCCCTTTCTTTTTATTTAGCTGTCATTATTTTAGATTTAACGGCCCTTTATGAAATTAGGTAAGTT
TACTAGTGTACTCTTTTTTAGTGTTCTCTTGAAGTCAAGTTTTCAATAAATGAACATGAATTAATTTATTTTGATTAACT
AAATTGACCAATGAACATGAATTAATAATTTAGTTTTACTATGTCAGTCAAATTCATATTTTCAAGGCTAATAACTCTCA
AGGGTAAAATAGGAAGAATATTGCAATTTATATATTGATTTTGTGAAATGACAAATATTAATTAAGCAACATCTATTTTT
TAGTAAGGATGATATGTTTATAGGAACAGAGGGAGTACACAGTATAGTACTTCCTCCATTAATTAAAAATAAATGTTTTT
TGGAATATTGCACACCCTTTAAGAAAAAAATATTAAAACATTTATTAGACATTACTTTTCATTTTTACCTTTTTAAACAT
TTGTCATATTACTCTTTATAATGACTAAACATTGATTATGATAACTACTTCCAATACTTCAAAGCAATTAGGGGTCGTTT
GATGTGAAGTATAACACAAAATAATCCTGGGATTACATTATAGTGTCACTACATTTGTTGATTGGTTGGAAAGTGTGGAA
TAACTTATCCCACAATTAATAATTAGTGCCGGAATAAGTTTTTGTTTTGGTAAAAAGGATAATTTTATATTATTATTAAT
AATAATAATAATTAGCATACAGAAGGCCTATTGCAAGCATTGGGTAGAGTATTTCCCTGGGCCAAAATATGTCAGTTACA
GCGTAATTACAAAAATTAGCTTCCCTTACATACATAGTTCCTAAGATGTCATTCCAAACTGTGATATTTGCATACATAGG
AGGAACTATCAAAAAAGTAGGTGTCCCAAACGTTTCACTTTTCAGGCCTTCCTTGCTTAGCATATTCGCAACCCTTTTTT
GCTCCCTGAAGACGTGAGTTGGTGGAGCTGCTCCCAACCTTTCCATCAGCAACCTGCATTCATAGGTTAGATTGTTATAG
AGAGCATTCTCTTCACGAAACATATTAACTACTTCCTAGGAGTCAATGTTGGTTTAGAGAGGGACAAGGTTGTTGGAGAT
GGCCATGGTGACACCTTGTCTGAGGGCATTGAGCTCAGCTAGAATAGGGGTTGTATTTGCCTCTTTACTGACAAAGCTGA
CGACCCAGTCTCCTTTATGGTTCCTTATGACGCCTCCTAGGCCTTCATCCCCAGGGTTGTTTTTGGCAGCACCATCAGTG
TTCAACATGAAACTTTCTTGGGAGGGGGGTTCCACTTCACTTGAATGCTTTGTTTCCTAGGTTTTGAAGGGGGTGAATTA
TTAGTTGTGTAAAGGTATTCAGTTGGTTGACTGATTACATTCGCATAACTAATGCACTCTTTCTTATTGTTGAAAAGATT
GTGGTTTCTTTGAAGCCAAATTTATCCCTTCCCTTCGATGGTATAATAATCCAATCATAATTTGTCATGGAATAAATTTA
CTAAATAACAAAATTACCCTTCAAACCTTTTATATTACGAGTATCACTTTTCACCTACATATATTTGTAATAATTGTTCC
TATTGGATTGAACTATCATAGCATAGACTGCACTTTCATTAAAAAAATAAAAAATAAAAAATACTGCACTTTGATGAGTA
AGCAACATAATTGGTGATTCCAAACTTAATGTCCATGATTTTCCATTTGGTCCAAAATTGTTTCGGACACAAAAGTGCAG
TTCAAATATGAAAATTCTAAGAATTCATACATAAAAATGAGAGTGATACCAAAAATTTTTGTAAACGTAGTTGATGAAAA
TTCTTCTGGATATGTAAATTTTGAGAAATATGAAAATTCTGAGAATTCATACATTGTAATAGGCCAGAGAAAGAGAGTGA
TCAATCGACCAAAAATATTTGCAAACGTAATTGATGAAAATTATTTTGGATATGCAAATTTTGAGAAATTTGTTTTATTA
GTTGCAGAGATTATTAATGTGCTTGAGCCTAAAAATTATAAAGAAGTTAATTTCTAGTTCAAAATAAGATAGTTGGGTTG
GTGCTATGGGTGAAAGATAATGTCTTTAATTTGACACGCTTGATCTAGCTATGAGAATTATCTAAAAGTATTCATTGAGG
TTTTCTCAACCATCATTTCAAAAAATTTGGGATTGTCCTAAATTTACTTGAACCTTAAGGTTTGGCCACCATCAACCACA
ACTTTCATGTGTGGTGGGTCTAATACCCACTAGTGATATTATCTACTTTGCACTTAAGTTTGCATAGCTTTCGAATGATT
TTTTTAATGACTAAGGCGTGCTTCCTTGTATAGTGAGCATCCTTCTCATATGTATATTATCGACGTAGAATTTGCTTGTC
ATATTCTACCATAATCACCCACATGGTTGCAAAACAACAAGTCTTCAAATGGAAAAATACAAAGAAATAATAGTTCATCC
ATAATCTCCACATTACATTAAAGAAGATCGACATAAAATAGCACAAGTTCAAGCATGAAACGAAAGTAAAAGTCATTGAA
ATCGTTTGAAATACTCCATAGAATAAAATCTTGAATCTGCCTCTGAACACAAGTTACGCATCTTGACCATGAGGTGCCAC
GATGACTTTTATCCTTGGTGATGCTTTTAAGGACATCATAAGTTCGTCATACAAATCCAATACCTCTGCCACATCAAGAT
CATTAGAAGGTTCAACAATGATCCTTGAAAGTGAAGGGGAATATGCCAATATTTGTCGTAAGAAAATGAGTTCAAATATT
GTCCCCTCAAATTCTCTTAGTTCCACACATTCAAGCTTCTCAAATTGTTGGTCAACACAGTTTGGATCTTCCAAATAATA
TGTAACTTCACCAATCTTTCTTTCTCTCAAGCTATTGAAAACCTATAGAAATTAAAACAAAAAAAAGGTTAGTAACTTTT
ACAAGTTGTAACAAGTAAAACTGCCTTACATTAAGGATTACAAATTTCATTACTATAAAATATTACTTGTAGATATTTTT
AAATTTGTATAACTTGATATTGATAGAGCATAAAATTCATTACATTGTCGGTACGTATAAAGGTCAAACTCGAAAACTGT
AAAGTGTTTAACTTATATGCAATGACAATGTAAAATGTTTTTACTCTATCAAGTCACTAAAAAGTATCTACTAGTAACAA
AGAGTACCTACTACAACACGTAAAGGTAACCTACTATCAATGTATATATACCTTAAACTCGATTTTAAATTATAAAAGGT
GAGAGACATTACATCTATTTCCAGTGAACGCAAGTTGGGGGAACGTCGAATCAAGGAAAGAACATCAAAGAATTGATTTA
GATCCATAAATGTCACACACAACGTTACATGCTCCAAATGGTAGAGTTTTAATTGATAAACCTTTTTGGGAANNNNNNNN
NNNNNNNNNNNNNNNNNNNNNNNNNNNNNNNNNNNNNNNNNNNNNNNNNNNNNNNNNNNNNNNNNNNNNNNNNNNNNNNN
NNNNNNNNNNNNNNNNNNNNNNNNNNNNNNNNNNNNNNNNNNNNNNNNNNNNNNNNNNNNNNNNNNNNNNNNNNNNNNNN
NNNNNNNNNNNNNNNNNNNNNNNNNNNNNNNNNNNNNNNNNNNNNNNNNNNNNNNNNNNNNNNNNNNNNNNNNNNNNNNN
NNNNNNNNNNNNNNNNNNNNNNNNNNNNNNNNNNNNNNNNNNNNNNNNNNNNNNNNNNNNNNNNNNNNNNNNNNNNNNNN
NNNNNNNNNNNNNNNNNNNNNNNNNNNNNNNNNNNNNNNNNNNNNNNNNNNNNNNNNNNNNNNNNNNNNNNNNNNNNNNN
NNNNNNNNNNNNNNNNNNNNNNNNNNNNNNNNNNNNNNNNNNNNNNNNNNNNNNNNNNNNNNNNNNNNNNNNNNNNNNNN
NNNNNNNNNNNNNNNNNNNNNNNNNNNNNNNNNNNNNNNNNNNNNNNNNNNNNNNNNNNNNNNNNNNNNNNNNNNNNNNN
NNNNNNNNNNNNNNNNNNNNNNNNNNNNNNNNNNNNNNNNNNNNNNNNNNNNNNNNNNNNNNNNNNNNNNNNNNNNNNNN
NNNNNNNNNNNNNNNNNNNNNNNNNNNNNNNNNNNNNNNNNNNNNNNNNNNNNNNNNNNNNNNNNNNNNNNNNNNNNNNN
NNNNNNNNNNNNNNNNNNNNNNNNNNNNNNNNNNNNNNNNNNNNNNNNNNNNNNNNNNNNNNNNNNNNNNNNNNNNNNNN
NNNNNNNNNNNNNNNNNNNNNNNNNNNNNNNNNNNNNNNNNNNNNNNNNNNNNNNNNNNNNNNNNNNNNNNNNNNNNNNN
NNNNNNNNNNNNNNNNNNNNNNNNNNNNNNNNNNNNNNNNNNNNNNNNNNNNNNNNNNNNNNNNNNNNNNNNNNNNNNNN
NNNNNNNNNNNNNNNNNNNNNNNNNNNNNNNNNNNNNNNNNNNNNNNNNNNNNNNNNNNNNNNNNNNNNNNNNNNNNNNN
NNNNNNNNNNNNNNNNNNNNNNNNNNNNNNNNNNNNNNNNNNNNNNNNNNNNNNNNNNNNNNNNNNNNNNNNNNNNNNNN
NNNNNNNNNNNNNNNNNNNNNNNNNNNNNNNNNNNNNNNNNNNNNNNNNNNNNNNNNNNNNNNNNNNNNNNNNNNNNNNN
NNNNNNNNNNNNNNNNNNNNNNNNNNNNNNNNNNNNNNNNNNNNNNNNNNNNNNNNNNNNNNNNNNNNNNNNNNNNNNNN
NNNNNNNNNNNNNNNNNNNNNNNNNNNNNNNNNNNNNNNNNNNNNNNNNNNNNNNNNNNNNNNNNNNNNNNNNNNNNNNN
NNNNNNNNNNNNNNNNNNNNNNNNNNNNNNNNNNNNNNNNNNNNNNNNNNNNNNNNNNNNNNNNNNNNNNNNNNNNNNNN
NNNNNNNNNNNNNNNNNNNNNNNNNNNNNNNNNNNNNNNNNNNNNNNNNNNNNNNNNNNNNNNNNNNNNNNNNNNNNNNN
NNNNNNNNNNNNNNNNNNNNNNNNNNNNNNNNNNNNNNNNNNNNNNNNNNNNNNNNNNNNNNNNNNNNNNNNNNNNNNNN
NNNNNNNNNNNNNNNNNNNNNNNNNNNNNNNNNNNNNNNNNNNNNNNNNNNNNNNNNNNNNNNNNNNNNNNNNNNNNNNN
NNNNNNNNNNNNNNNNNNNNNNNNNNNNNNNNNNNNNNNNNNNNNNNNNNNNNNNNNNNNNNNNNNNNNNNNNNNNNNNN
NNNNNNNNNNNNNNNNNNNNNNNNNNNNNNNNNNNNNNNNNNNNNNNNNNNNNNNNNNNNNNNNNNNNNNNNNNNNNNNN
NNNNNNNNNNNNNNNNNNNNNNNNNNNNNNNNNNNNNNNNNNNNNNNNNNNNNNNNNNNNNNNNNNNNNNNNNNNNNNNN
NNNNNNNNNNNNNNNNNNNNNNNNNNNNNNNNNNNNNNNNNNNNNNNNNNNNNNNNNNNNNNNNNNNNNNNNNNNNNNNN
NNNNNNNNNNNNNNNNNNNNNNNNNNNNNNNNNNNNNNNNNNNNNNNNNNNNNNNNNNNNNNNNNNNNNNNNNNNNNNNN
NNNNNNNNATTTATTTCAATAAATTAATTTTAGAATCCTCCATTTTAAATGTGGATAGCTTTTCTCTCTTGAAGATAGTT
TCTACTTAATAAAACTTAGACTTCTTGAATATATAGTCTTAAATTTGATAGTCATTCAACTTAACTTTGAATATATTTAT
TACTTTGACCGTCTTACTTAAATTGGTTATTTAACATCTGATTATCATATTTTTTTTAATTACATTATGATCAAGATGGA
TTCCTATTTTTCATCGCTTAATATATGAAACTACATATTTAATTAGACATATTTTTTATGACCCAAAATCAGAAGAATTG
TTATGACACTTCACTTACCTTCCGTCAGATTAGTGTTTTTTTTTCTGAAATTCTAAAATCAATTAATCATACGAAAATAA
ATAAAATAGCGATAACAAGTTATAACTTAGCTTTCATATAAGTATATAAATGTGGGAAATACCAATTACTAGAAGAGTGA
TTAGAAGTTAAATATAACTTTTTTTTAAATGAATATATTATCTGAAATGATACAGGACTAGAAAGTAAAAGATAAAGCTT
AGAGTTGACCATGGTCAACATTTCTTAGATAACTTCGAATTGATGATTTGATGTTTCAATAGATTTGTAATGTATTTTAT
GATATATTTGCATATTTTGTTTTCTAGATGAATTTGACGAGTGAAATAGAGATTTTCTCATAGCTGATGCACCAATTGTT
GGTGTAATTGGTTTTCTTCTCCATGCTCGCAACGGCTAGATCGCATTCGTGAAGAATAATTGCAGGACTTCTATGCATTC
ACGAGGTTTGTGTCGCATTCACGAATGATAAAGTTTGTTAGTCAGTTCTGGATGAGGAATCACATTTGTGATTGTTCTAT
CACGATTGTGATGGGTTAGATCTGATCACTTGATCACGTTCACAGTTGTGATTTACATTCGCAAAAAACAATTAAGACCT
AAATGAATTAAATCCCCATTTTGAACATAGACTTCATCTTAAGATTTTTCAAGTTTGGTAGCTCAATTTTGGTAATTTTT
AAGGAGGAATTGCTCATTTTATCTCAGGGTAAGAATCTAACTCTAAATTTGGTATTTTTCTCTTTATTATATTGTTAGTT
TCGTTATTTAATTCAGATTTGGCCGTTAGAAATTAGGTTTTTTAAACCTACAATGAGGAATCATATTTTGATGATTCAGA
GTCTGGTTCGAGGTTGAATTTTGATTAAATTTCATAATTGTGACTCATATGTCATCAATAACTAATTTTGAAATAAAATT
ATTGCTCTAACCTTGCGGGCTTGGGGTTGACTTTTTGAGTTTGGAATGGAAGTGTAATAATATATTTATCAATAGACTCA
TATACTTATTTCNNNNNNNNNNNNNNNNNNNNNNNNNNNNNNNNNNNNNNNNNNNNNNNNNNNNNNNNNNNNNNNNNNNN
NNNNNNNNNNNNNNNNNNNNNNNNNNNNNNNNNNNNNNNNNNNNNNNNNNNNNNNNNNNNNNNNNNNNNNNNNNNNNNNN
NNNNNNNNNNNNNNNNNNNNNNNNNNNNNNNNNNNNNNNNNNNNNNNNNNNNNNNNNNNNNNNNNNNNNNNNNNNNNNNN
NNNNNNNNNNNNNNNNNNNNNNNNNNNNNNNNNNNNNNNNNNNNNNNNNNNNNNNNNNNNNNNNNNNNNNNNCTCGAATT
CGTGTGTTATATTGTACCTTAATGAGTTAGTTGCTTATGGGCATTATTTTGAAATAGATATGCTTATTAAGTTGCATGTT
AACATTCTTTATTATCGTGATAATGCATTCATATTTTTTTTGTCGAACTAACAGATTTTATTGAATTCTACCAAGTGTCA
CTATTACAATATATTGCAGTAATTTCATCTCTATAATCTATCACTTCCTATGTAACTATGATTCTATCTACATCACATAA
ACAAATTATCTATCCAAGTCGCATCTTTGCTATTGCGTTTCTTCTAGGTAACTCCACTTGTTCTGTGTAACACCCCGTAT
TCTAGAAAGACCAAATTGCAGAATTTCAGAAGTTGCATGTGCCACCTAAAATACGTCGTTTAATCCTTAAACTAAAATAC
GCATAAAATATGTTGGACACCTAAAATACGCCGTTTAATCCTTAAACTACGTCGTTTTGATCAGTTTGAGCCTAGTAACT
TAGTCAGAACTTTCCCTAAGTGATTCATTCACTAGAATTCACAAAAACTAGAGCAAAAATAGAAGAAGTAGTCGACCAAG
CCCTCTCCAAGAACGCAACAGGTTTTCTTCAGTTCCAGCCCTGAAATCAAAAGATTTCTCCGTGAAATTTGTCACCAGGT
ATGTGGAATTTCACTAGTGGGATCCTTTCACCCATTAGGTCCCTAGAATTCAGTCAGATTCTTGATTCCCTCCATAAATT
TTTGACCTAGGGTTTCTTGAACTTTTGAGAATTGTTGTGATTTAGATGTAGTAGTGATCTTATTCAGATTATCATGTTTT
CGTAAAAATGTTGCTTAGCTTCTTACATGAAACTCAAAACCCTAGTTGTGTAGATTCGTTTAGTTCATGAATTACACTAG
CTATGATAGATATACAAATATACATGCCTCAGATTTCTGATGTTTCATTATCAATACTTAAATGTTACATTTTCAGTTAG
CTTGTCAGAATATTGAGCTATCTAGTATATTTTAGTTATGTTGTATAGTACACATTTCCAGTTGGGAGTAGGCTTAACAC
CGAGTTTGACAAGGTCAGTCACCCTCATAGTCCTAGAACTACGTGCCCCCGTAAGTTTGTAAGTCCCCTCTGTGGGCATC
AGATTTAGTGATCACGCCATTCATGCCTTTATACCCTGGCAAGGTATATTGGGTCCTCTCAATGGGGCGTATACATCGGA
CTCCACGATTAGCTCACGTGGTTTTATGTCGGTTAGTAGTAGCTCCCACAGTCAGACTCTAGTGCATTTGACCAGGTTCC
AGTTATATTTCAGTATTCTGTTTCAACATATTATGTACTTGGTCATNNNNNNNNNNNNNNNNNNNNNNNNNNNNNNNNNN
NNNNNNNNNNNNNNNNNNNNNNNNNNNNNNNNNNNNNNNNNNNNNNNNNNNNNNNNNNNNNNNNNNNNNNNNNNNNNNNN
NNNNNNNNNNNNNNNNNNNNNNNNNNNNNNNNNNNNNNNNNNNNNNNNNNNNNTAGGTTCAGGTCCTCAACGGTCAGATC
CCGTGTACATCGATTCTCGATCCGTATTCAGCAGCATCAGTGGTGAGTCCTCATACTTCAAGGACAATAGGCATGTTTTC
TATTTAGTCTTTCATCTTAGTTTCAATTTTACTAGAGTTAGTTGGGGGCATGTCCCAGCATCTTGTAACGACTCGAAAAA
TGTTAGGTTAAACTAGAGCCTAAACGTGGGGTTAATGGCATGAGTTAAGGGCAAGGGCTAAGGTTTTTGGGTATAGGCCA
TGGTTTGGGAGCCTAGGCTACCTAAAACTAGTCCTAGCTACTGCCTCCCTAGACCACGAAGGTCTTCACGACCCGTGGTG
GCCACCACGAGTCGTGGTGCCACCCGTGGTGGCAAGGCAGCACGCTCAAGTTTGGTACCAAGACAAGGCACCCCTTCATG
AGCCACTTCACAACTCGTGGTCATGACCACGGGCCGTGGGAAGGCTCGTGGGGTTACCTTAGCTTGGTGGGAGATGTTGC
AAGTTGAGGGAGCTACTGTCCCAAATTTCATGGGCACCACCACGAGACGTGGTGCCCTAGACAGTCCGTGAAAGTGAACT
TGGAGTTCACTTCGGCTCAAGGGAGGCAAGGAAACTTTGCCTAGGTGTTGCCCCATGACCACGAGCTTCACCATAAATCG
TGGTGTGAACCACGGATCATGGGAGCTTCCGTGGACTTTCCTTGGCCTTGGAGGGCTTGGCAAGGATGGGAGGCACACTG
CCTCAAGGACCATGGGCACCACCACAAGTCATGGTGCCCCTCATGACCCGTTTAGTTGGGCGTGATCCCTGACGGGCAGT
CTTAAGTTAGGGTTTTTTGGTAATTTCATTTTAATGTTTTGTTATGTGGGGATGATTTTAAAAGGCTTATATGATAAATA
TATATGGTTTTAAGTCTTTTAAACTAGTCATTCTCTCATTTTTCCCAAATCAAATCCCAAAGTTCTCTCTCTATATATNN
NNNNNNNNNNNNNNNNNNNNNNNNNNNNNNNNNNNNNNNNNNNNNNNNNNNNNNNNNNNNNNNNNNNNNNNNNNNNNNNN
NNNNNNNNNNNNNNNNNNNNNNNNNNNNNNNNNNNNNNNNNNNNNNNNNNNNNNNNNNNNNNNNNNNNNNNNNNNNNNNN
NNNNNNNNNNNNNNNNNNNNNNNNNNNNNNNNNNNNNNNNNNNNNNNNNNNNNNNNNNNNNNNNNNNNNNNNNNNNNNNN
NNNNNNNNNNNNNNNTTGCTACATTGATGATTTAAGATGAAAATACTCTATGAACCCATGATCTCTCTCTATTCCTAGTT
TATGCCTTTATGAAGTGGGTTGCTTGATAATGAATGCATTTGAATAGAACTTGTTTAAATGGCTTTAGATTGTTGAAGTA
TGTCATTACCCATGCTTATTTTTATGGTGCATTGTTGGTTTATTGGTATGTGAGGTTTATGGCCTTAAAGGCAAGATATG
AGAAACTATTTGTTGATTTAGAATTGTTAACTTGATGTTGATCAACTTGAAAGGTGGAGGTGTTTAATTATTATGTACAT
TGTGACCATGGCCTTGAAGGCATAGTATGAGAAATTGAAGTGTTATCATGACATGGTATGAATGAGAATTCAATGAAGCT
AAGGTAATCATGTCTTGAATGTGAATGTGTTGTTATTGAAAGGCCTTTTCTCAATTTGACATTTATGAATATTGATAATA
GAATATGATGGATTCTTCAATATAAAGTATACCTTGAATTGGTAGGGCTTATGCATCCTTTTCTTGTATAAATGATTATA
TTGTTGATTGTTGAATCCTTGGATCAGTAGGCTAGTGGCACCCTTCCACTCATGTTAATAATGAACCTTGGAATTGGTAG
GCTTATGGCACCCTTTCAAAAAGGTTAATGATGAGTCTTGAACCGGTAGGCCTATGGCACCCTTTCAAGAAAAGTAAATG
AGCTTTCCTAATTGTACCTTGAACCGGTAGGCTTAAGGCACCATTTCATGTGTAATGAATGAATTGGAGTCGGTAGGCAA
ATCGCACCCTTCATATGTGATAATGTCAAGGTAATGAACTATTCTATGGGAATGTAGGCTAAGCACCGAGTGGATTTGGT
TAGATGTAAACACCCCCAAAGTTAGGCATGAGTTTCAATTATCGTTTGCCTTATCCTATAAACTATGTGTCCGCATAGGT
CTAGCTAGTGGATCCACCTAAGCTATACGAATCGGTCTTCCTTAGGCAAGTAGACCACCTCTTTACGGTGTGGGGACTTA
TGACATCGGATTCCATGACAAACTCTCATGGTCTATGTCGGTTAACGCTTACTTCCCATTATGTGAGATTTCATTGTGGG
TCTTGATAGGTTCTACAAAGTGTAGGTAGTAGTATGGGATGCTACATATACATTGCACGAGTAGGCTTTGAGAGGGTCAT
AGTGAGTTTCTTTAAATCTTAATGGCTATGATATGAAAATGTCTTAAATGGAGTGATTGAAGAATGTTAGCTCTTAAATG
ATTAATATGATATGTATCATATACTTGGGTTATATTATGAGTTACTTTCCCTTGTCATGCCTTATGAAATGATATGTCTT
TTATGTATGAATATGGCTTAAAGATGTAAGGAAATGAATGGTAAGTTTACTTTAGGTGACCTAAATGTGATGCCCTAGTG
TGGATGGTGGTATGGACGTTATCCATACATTGCACAAGGTATAGCATAAGGGTTGCTTGAGGTGAAGGTCCAAGGTAAAG
GTAATGGTTTCCATGCGATATTGTTTAAGTGTGAAGTTATGACTTATATGATGTTAATGCTTGTATATGATGTATTTTAT
GTTACTGTACATGATGTTTCTAAAAAGTGGCACAATGCATGGTTTCCAACCAAAATGTCCCCTTTTAAAGCATGTTTTGC
ATGGTCATCATACTTAGTACATTTATGTGTACTAACCCATATTATTCATGTTTTTACTACAAGTGTAGGTTCCGGCAAGT
GATTCCTCCTAGCTAGTTTGAAGTGTTGGATTGCATTCCTCCAAGAGTTGGTATGTCCTCATGGTTCGAGGACAAGACTT
ATGTTTCCTTATTTCATGTAATAGACATTTTTAGTAGTTGGTTTTTATTGGTTGTGTCCCTATTATGTTTTAAGCTTGGG
TCTAAGATGGCCATGTGAGACTTAGACTTCCGTTGTACTCCAAGTTTTCCTTTAAATGAAGTTTTGATATTTTGGATTTA
AATGAGTTTTAATTCTGCACTATTTCTATATCGAATGCAATGAAATGCTATGAGGCTTTTCGGAGTCTTGTACGTCGTGT
CGCATCCGGGGCCTAGACTCGGGTTGTGACACATATCTAGTCAGTTAGAGGCTTATTTCATACATAGATAGATTCAACTT
TAGTATTTTGAGTTATAGTCTATTATTATTTAACTCTTGTTCAGTATTTATATATTCAGATCTATTTTGGGTATTCCTCA
TCATTCAGTTTATCTCATGTTTTAAGCTTCCGTGTAGCATCTTTTGTTCAGTTGTTTAGGTATGCTTATCATATGGTAGC
TCAGGGTTACATTGGGGTCATTCGTGATCCTAGGTCCCGTGTTTACGTCAAAAGTGTAGCCTCGGGCCGTGCAAAACTTG
GTATCAGAGCATTAGGTTTAAGAGTCCTAGGATGTCTGAAAAGCCGCACTAAGTAAAGTCCCTTTCATGAGTGTGAAGCG
CGCCACACCTATGAGGGGGAGGCTATGAAGTGTCCTAGGAAAAACCTCACTTTCTTGTTATTCTTATCGTGCGTGGGTAT
GATTTCCCTTCTAATTCGACGTTATGCATTTCAGATCATGCGTCCTCGTAGAGCTTACGCAAGGAATGCTAATGCCTGCA
ACGCTAATGCAGTTCCTCCAGTCCCAGACCATGAGGTTTTAAATGCAGATTTTCAGAATGCGATCCAACTTTTAGCTCAG
AGCGTAACCAACCAGAACAATCAGCAGGTTTAAGTTCCTACAAATACTAGTGGTGGATCAGTGGAAGCTAGGGTCCGAGA
TTTTGTTCGGATGAATCCGCCTGAGTTTTTAGGGTCGCAAGTTTGTGAAGACCCCCAGAACTGCATTGATGAGGTCAAGA
AGATCTTTGGAGTGATGCAATTGACTGAGAATGATAGGGTAGAGTTGGCTTCCTACCAGCTTAAGGATGTGGCTCACATT
TGGTTCGCATAGTGGAAGGAAAACAGGGGTGAGAATGCAGCTCCTGTGACTTGGGAGTGTTTTACCGAAGCTTTTCTAGA
CAGGTTCTTCCCAAGGGAGTTGAGGGAGGCTAAGGCGCAGGAATTTATGAATTTGAGACAAGGTTCAATGTCAGTCCAGG
AGTACGGACCCAAGTTCACCCATCTCTCCAGGTACGCTCCACATATGGTTGCCGATCCCAAGGGACAAATGAGTAAGTTC
CTATTTGGGGTATCTGACTTAGTAAAGATAGAGTGCAGAAATGCTATGTTGTTAGAGGACATGAACATCTCTAGGCTCAT
GACTCATGCTCAGCAGGTTAAGGGGAAAGAAGCTTAGAGAACTAGCTAAGGACAACAAAAAGGCTAGAACAGGGAACTAT
GAGTACTCTCAGCAGAAATCGGGTAAAGGAAATCGCTCACTATTTCAGCAAAGGTCTTCAGCTCCAGCTCCTTCATCATC
TAATGCTCCATCCCCCAGGTTTCGACAGGATCAGAAAAGTAGGGCATCAGTCTCTAAGTCTCAGGGATGTGTTTCAGGTA
ACATAATCTACCCAACTTGTCCAAAGTGTGGTAAGAACCATCCAAGCGAGTGTCTTGCAGGAAAGGAAGGATGTTTTAGG
TGTGATCAGTCTGGCCACAGGTTGAGAGATAGCCCTTCTTCTAAATAGGGACAAGAAGATAAGAATAGTTGGGCTCATCC
TATAGTCCCAACAGCACCAGTAGGTCACCCAACTCAGAGGGTGCTTTATCTGGTACAGGTGGCGGTCAGCACCAGAATAG
GTTGTATGCTCTCCAAGCTTGCCAGGATCAGGAAGATTCTCCTGATGTGGTTACTGGTACATTATGAGTCTTTCATTCAA
ATGTTTATGCTTTGTTAGATCCAGGGGCTACTCTGTCCTTTGTAGCTCTGTATATAGGAGTGAACTTCGGTATCAGTCCA
GAAACTCTTTCAGAACCCTTCTCAGTCTCTACTCCAGTTGATGACCCAGTTATAGCTAGATGAGTATACATAAATTGCCC
CGTCTCTCAAAAATTCACCTCAGTAGATCTTGTAGAGTTAGAAATGGTAAACTTTAATATCATTCTAGGCATGGATTGGT
TACATTCCTATTATGCCTCAGTCGATTGTAGAACTAGGATCGTTCATTTCCAGTTTCCAGGTAAGTTAGTCTTAGAAAGA
AAGAGTAGTAGTTCAGTGCCAATGGCTAGATTTATCTCTTATCTTAAGGCTAGAAAGATCATTTCCAAGGGGTATATTTA
TCATCTAGTTCGAGTTAAGGATTCCAGCTCCAAAACCCCAACTCTTGAGTCAGTTCCAGTAGTAAATGAGTTCCTAGAAG
ATCTTCTCAGAGTTCTTCCCGAATGGGAAATCAACTTCGAAATTGATCTGCTTCCAGATACCCAGCCTATTTCAATTCCT
CCTTACATAATGGCTCTAAATGAGGTTAAGGAATTGAAAGAGCAGTTGAAAGACCTTCTAGATAACGGCTTTATCAGACC
CAGTATTTCCCCATGGGATGCTCCAGTGTTATTTGTGAAAAGAAATATGGTTCTCTCAAGATGTACATTGACTATCGGCA
GTTGAACAAAGTCACAATCAAGAATAAGTACCATATCCCCAGGATTAATGACTTGTTCGACCAACTTCAGGGTGCTAGTC
ATTTTTCAAAAATAGACCTCAGATCCGGTTATCGTCAGCTTAGAGTCAGAGATAGTAACATCCCAAAAACAGCCTTCAAA
ACCCGGTATGGTCATTATGAATTTGTAGTTATGTCTTTTGGACTAACCAATGCTCCTGCAACTTTCATGGATTTTATGAA
CTGGGTGTTCAAGCAATATTTGGACTTGTTCATCATCGTCTTTATTGATGATATCCTCATTTACTCTAGGAATGAGGAAG
AACATGTAACTCATCTAAGAGTTGTTCTGCAAACTCTCAAGGATCGCCAGTTGTTTGCTAAGTTTAGCAAATGTTAGTTT
TGGTTACAATCAGTTGCTTTCCTTGGGAATATAGTGTCTAGCGAAGAGATCCAAGTGGATTCTCAGAAAATAGAGGTAGT
GAAGCAATGGACCAAACCCTCCTCTCCTACAGATATCACTAGTTTCTTGGGTTTATCCGGTTATTACATAAGGTTTGTGG
AAGGATTTTCATCCATAGCTTCTCCATTGACTAAGCTGACCTAGAAAAAAGGTTAAGTTTCAATGGTCAGATGAATGTGC
AAAGAGCTTCTCAGAACTGAAAACTAGGTTGACTACAGCTCATATTTTGATTCTACCAGAGGGTTCAGACGGTTATGTGA
TCTATTGTGACGCATCCAGAGTCGGCCTAGGTTATGTGTTGATGCAGCGAGGTAAGGTTCTATCTTATGCTTCTAGACAA
CTTAAGGTGCATGAGAAGAACTATCTGACTCATGACCTCGAGCTTGAAGCCATAGTATTTTCTCTAAAGATTTGGAGACA
TTAGTATGGTGTTCACGTAGATGTGTTCACAGACCATAAGAGCCTTCGGTATGTGTTCGCCCATAAGGAGTTGAATCTTC
GCCAGAGGAGATGGCTTGAATTCCTCAAGGACTATTACATGAATGTGTTTTGCGATCCTGGTAAGGCCAATGTACTAGTT
GATGCTCTTAGAATACTATTTATGGGTAGTGTAGCACATATTGAGGAAGAAATGAAGGAATTAACAAAAGATGTTCACCG
GCTTGCTCGCTTAGGAGTTTGCCTTGTGAAAATATCAAATGATGGTGTGACAGTTAGGAATGGATCAGAGTCTTCATTGG
TAGCGGAGGTTACAGAAAAACAAGACAATGATCCTATATTGCTCCAATTGAAGGGTTGTAACAACCTAGAAACTAGTAGG
CTTAACTAGAGCTTGTCGTAAAGGTTAGGGTCATAAAATTTGCGTATCGAACTTAGAATGAAGGGTTTAGGGGTTAAACA
TCAAGTTACGAACCCCCAAGGACCAACCAAGGGTCCTTGAGGAGGACCCTAAAGTCTAACCTCCAAGATGCCCAAATAAG
TGAACCACGGATAGGGACCTATGGGGCGTAGGTCAATCCACGCCTCGTGGATGAGCTCCTTATCTCAAGCCCCATCTCAA
CAGGACACAGACCATGAACAATGCCGCACCAGTACGGGCCGTGGGTCAGTCCACGCCCCGTAGGTGGTGGTCGTGGGTCA
TGCCTACAAGTTGTCCCAAAGTCAGCCAAGGTAAGGGGTAGTTTAGGTAATTCCTAGTTTAGTTAGTTTGATGTGAGGTC
ATTTTATATTGTTTTAATACACCTATAAAATTGTTTTAAGTCATTAACTAACCCATTCACTTCATAAAATACCAAAACCC
AAATTCATAACCAACTTTCCCCAAATAAACTCTCTCTAGAACTCCAAGGAAGAAAAACGAGAAAGGTGAAGCTAGGGTTG
AATAATCAAGCTTTTCTCCTAATATTCGTGGTAAATCTTCAATAAGGTATGGTAGCTACTCATCTATGGGTAGCCTTCAC
CCATAGAGCTCCTTCAAAACCCCAATTTCAAAGCTAGAAAACCCAAAAGTTAGGGTTTGACTTCAATCTCATGGATTCCT
TTCGAATTCATTATAAATGATTGAATTATGTTTTTTTATGTATATATTGAAAATTTTATGATTTTAAGTTGAATTCCTCA
AGAATCCATGAATTACCCTATTTTTTTCAAATTGGATCTTAAAGTGTGGGTATTGATTGATGCAAGTAGAATGTTATAGA
ATTATGAATGTTATTAATTGATTACTTGAATCATGTTATTATCCATGCCTAATGTAGTAATTCTAGGTGTGTTGATTGAA
TGTGATATATGGTCCTTGAAGGGCAATTTATGAGATTTATGTAGGATCATGATACTTATGTACATGCTTTATGAATACTT
TGAGAATAAAATGATGATGACTATGATGAAATGGTGTTGTTGTTGAAAGGTTATTCTCACACACACACTTATGAATGAAG
TTCCTATGATTATGATAATGATGTTGTGTTGATTGAAAGGCTATTCTCAATTATACACTTATGAATAATGATGACATGTT
GTGAAAGATTTTCTCACAATATGGGGATTCTTAGGTTGAAAGGCTATTCTCACCTATTTAATCTATGAACTATCTTATGA
ATGATGTTGGGATGAGATGGATGCCCACACATGAGTTGAGGCGGGATATCTAGTAGCAATCTCTTTATCCCATAATAATG
AACTCAAGTAATGAAATGCTAAGCACTGAGTAGATATTGATATGAGATGGAAGCTCTCACATGAGTTGAGGCGGGGTTTC
TAGTAGAAATCTCTTGAGATGGATGCCCATACGTGAGTTGAGGTGGGGTATCTAGTAGCAATCTCCTTATCCCATAACTG
TGTGCCCTCATAGGTTACTATCTAGTGGATCCACCTAAGCTAATTGTTAATAGTTCTACATTAGGCAAGTAGGACACCCT
TTTCGGTGTGGGTAACACCGAATTCCATGATTTGCTCACAAGGTCTATGTCGGTTAAGGCTTACCCCCACAATGAATGAT
TATGAACTATGGCTTCTCAAGAATGCACTACTTAGTGTCGGTGGGAGTATAGGACTTCATCCATGCATTGCACAAGTAGG
ATTTGAGAGTAGTTATGGTGTGTTCCTTTATGTTATAATGATTTATGAAATGAATATGCTTATGATGATGCTACTAAGTA
TGTTGATATGAAGGCTAATTGTAATGATAAATGTTTAACTTGGATTGTTGTTATATGTTGCTTTCCTTGATTGAATTATA
AAATATGAATGTTCTTTGTCTATGAGTATTAACAAAGGATGAGATCAAAGAATGGTAAGTATGATTATGGTGACCTAAAA
GTGGTACTTAGTGTAGATGGGATTATGGGATCTTATCTATGCATTGCACAAGTATAACTTAGGGTTTCTTATGAGATGGT
TCTATTATGCTATGATGGTATATATGTTGAATATGATTGTGACTTATGCTTGTATACTAATGTGCATGATGATTCTCAAA
CTTGGTAAAGTGCATACTTTTCAATAAAAATGTCCTTTTTAGCATATTTTCAAGGTTTTTATGCATGGCTATCATACTTG
GTGCATTTTTGTACTAACCCATATTTTTCTACATTTTTCCCAAAGTGTAGGGTCTGGTTCTTAAGGTGATCTTCTTGTGG
TTCAAGCTTGGATCGACTATTCTCCTAGCTTGTGGTGAGTCCTCAAGATTCGAGGACGTATGAGTCATTTGTAGTTTCTT
TCTAGTTATTTCATTTCGGACTATGTTGTAAGGTTTGTGTCCCTATTTGATTCAAAGATTGTATTAGATGGCTAATTGAG
ACAAGTTAAACTTTCGCTTTCTTTTATAAAAGACTTCGATTGTATGGATAAAGTTTTAAATTTCGCATCATTTCTTTTAC
CTTATGTAATGATATGCTAAAGGGCTTTGTATGAGACCTTTGGGGGTTGAGTACGTCTTGTTACATCTAGGAGGTACCCT
TGGGTCGTGACAAGGGTTCAGTTCATCAGCAAAAAGTTGAGGTTTTCTCCTAAGGGGGAAATGGTGTGCTTCGCTACCAG
GGTCGTTTATGTGTTCCTAAGGTGGGTGAGTTGAGACAACAGATCATTACAGAAGCCCATAACTCCAGGTATTCTATTCA
TCCAGGTGCCACCAAGATGTACCATGATCTGCGAGAAGTATTTTGGTTGAACGGCATGAAGAGGGACATAGCAGACTTTG
TGGCCAAGTGCCCTAATTGTCAACAAATGAAGGTAGAACATCAGAAACCAGTAGGTATGACTCAAGATATTAACATTACT
ACATGGAAGTGGGAAGTGATCAACATGGACTTCATTACAGGTTTACCTCGTACTCACAGGCAGCATGACTTTTGGGTGAT
ACTAGATAGAGTTACTAAGTCCGCTCGCTTCTTGGTTGTCAAGAATACAGATTCAGCAGAGGACTATGCTAAACTCTACA
TTAATGAGATAGTCAAGTTACATGGGTTCCCTTGTCTATCATTTCAGATAGAGTTCCTCAGTTCACCTCTCATTTTTGGA
AGTCGTTTCAGAAAGGTCTTGGTACCCAGGTAAATCTCACCACAGCATTTCATCCACAGATGGACGGTCAGGAAGAGCGT
ACCATTCAGACCTTAGAGGACATGATCATAGCTTCTGTGATCGAATTCAAGGGCAGTTGGGATAATCACCTTCCTCTCAT
AGAGTTCGCCTATAATAACATTTATCATTCCACTATTAAGATGGCCCCTTATGAGGCATTGTATGGGCGTAGATGTAGAT
TTCCAGTTGGTTGGTTTGAAGTAGGTGAAGTTGCCTTGATAGGGCCAGATTCGATTCATGATGCTATGGAAAAAGTTCAG
CTCATTAGAGATAGACTTAAGATAGCCCAGAGTCGGAAGTCTTATGCATATGTAAGGAAAAGGGATTTGGAGTTCCAAAT
CAACGATTGGGTTTTCTTGAAAGTGGCACCTATGAAGGGGGTGATAAGATTTGGCATTAAAGGGAAGCTCAGTCCCAGAT
ATGTAGGTCCTTACCGAATCTTGAAAACGGTTGGTAAAGTGGCTTACGAGTTAGAGTTGCCAGCAGAACTAGCAGTAGTT
CATCCAGTCTTTCACATTTCCTTGTTGAAGAAGTATATGGGTGATCCAGCATCAATAGTACCCTTAGAAAGTGTGGTTGT
GAAGGATAGTCTCACTTATGAGAAGGTACCAGTTGAAATTTTTGATCGTCAGGTTCGTAGCTTGAGAAACAAAGAAGTCG
CTTCAGTTAAGGTTTTGTAGATGAGTCACTCCGTAGAGGGAGCTACTTGGGAAGTAGAAGCAGCCATGAAGGTCAAGTAC
CCTCATCTCTTCCCTTCCGGTTCAGTTTCAGCTTCAGGTAATAGTCCTCTCTATTCTCTCAGTTTACTCTTGCGTACATT
CAGTCTTAGTATCATGTTCTTTCAGTTATACTTGCATTTCAGCATATTTGCATGTTCTTGGAACTCAGTCAGTCATATTT
CAGTTTCTAGTACTTAGTGGTAGGGATTGAAGCTCCTTCCCTCCATACTCATCTAGTTTAGACTTCATTCGAGGATGAAT
GTTCCCAAGTCGGAGATAATGTAACACCCCGTATTCTAAAAAGATCAAATTGCAGAATTTCAGAAGTTGCAGGTGCCACC
AACGGGGACCACCAACGGACTGTAGGTTGACCCACTGACCGTAGGTGGGGTCCATCCCTCCCCATAACCTCCAGAAATTC
CAGCTAAGGGTTGACTAACGGTAGGACCTACGGACTATATGTGGGACCACAGTCCGTGGTTCAGACCCCCAGCCTTCAGC
TCTTTGAAGTTAAACGATGGACTGACAGGATGGCTCATCCGTCCATTCAAGGTCCGTCGGTCAAGCCCGTCGATGGCCCT
ATCAGATTTTAAGTTAGGGTTATTTTGGCCTTTTCTCCTATACGTTGGACACCTAAACTATGTCGTTTAATCCCTAAACT
ACGTCGTTTTGGTCAGTTTGAGCCTAATAAGTTAGTCAGAACTTTCCCTGAGTGATTCATTCACTAGAATTCACCAAAAG
TAGAGCAAAAAGAGAAGAAGCAGTCGACCAAGCCCTCTCCAAGAACGTGACGGGTTTTATTTAGTTCCAGCCCCGAAATT
GAAAGATTTCTCGGTGAAATTCGTCACCAGGTATGTAGGAAATTACTTGTGGGTTCCTTTCACCCATTAGGTCCTAGAAT
TCAGTCGGATTCTTGAGTCCCTCCATATTGTTTTGACCTACGATTTCTGGAACTTTAGAGAATTGTTGTAATTTAGTTGT
TGTAGTGCTCCTATTAAGATTATCATGTTTTAGTAACAATGTTTCTTAGCTTCTTGCATGAAACTCAGAACCCTAGTTGT
GTAGATTCGTTTAGTTCATGAATTACACTAGCTAGGACAGACATACAAATATACATGCCTCAGATTTCAAATGATTCATT
ATCAGTACTTAAATGTTGCATTTTCAATTAGCATGTCTGAATATTGAGCTATCCAGTATATTTCAGTTATGTTGTATTGA
ACACATTTCCAATTGGGAGTAGGCTTAACACCGAGTTTGACTAGGCTCAGTCACCCTCATAGTCCCTTAACTACGTGTCC
CCGTAGGTTTGTAAGTCCCCTCTGTGGGCATCAAATTTAGTGATCACGCCAGTCATGCCTTTATACACTAGCAAGGTATA
TTGGGTCCTCTCAATGGAGCGTATACATCGGACTCCACGGTTAGCTCACATGGTTTTATGTCGGTCAGTAGTAGCTCCCA
CAGTCAGACTCTAATGCATTTGACCATGTTCTAGTTATATTTCAGTATTCAGTTTCAGTATGTTATGTACTTGGTCATTG
CATTCGGTTTAGTTCGTACTCAATATATTTCAGTATATTCATCATGTTCAGATTATATCATTGCTCAGTATGCCTTGTTC
AGTTATATTGTTTTTTAGCTTTATCCTATCTTGCATGCTTAGTACCTTTCAAGTACTGGCGCATACTCTACGCTACATCT
TTTCGTGATGTAGGTTCAAGTCCTCAGTGTTCAAATCACGTGTAGATTGTTTCCTGATCCGTATTCAGCAGCATCAGTGG
TGAGTCCTCATACTTCGAGGACAATAGACATGTTTTCTATTTCAGTCTTTCATTTTATTTTCAGTTTTACTAGAGTTAGC
TGGGGGCATGTCCCAGCATCTCTAGTCAGTTAGAGCTTATTTCAGACATAGATAGATTCAGCTCTAGTATTTTGAGTTAT
AGTACAGTATCATTTAACTATTTTTCAGTATTTATATATTCAGATCTATTTTGGGTATTCCCCATCATTCAATTTATCTC
ATGTTTTAAGCTTCCGTACAATATTTTTTGTTCAGTTGTTTAGGTATGCTTATGATATGCTAACTCAGGGTTAGCTTGGC
TCATGATCCTAGGTCTCGTATTTACGTAAAAGGGGTAGCCTCAGACATTACATTCTGCTTCTACTCTCTTCCTTGATCAT
CTTCAGGATTTTTGTAGTTCTTGTTACTGTTTTGCTCCACAAGGTCCCATTTCGCGCCTGCCATATATGATATATTACTA
CAGCCAAATCTGCCTTGTCAGTGATCTATTGATCTTTCCTTTGGCTCTTCGTGTTATTCTTCTCCATAATCCTTCAATAT
TTGTTGTTTTAATCCTAATCTTCAGCCATTCATGGACCCCATTCAAGCATTCTATTGATAAATCACACTCAAAGAACAGA
AGGTTAATACTTTTTGGTTTGCTTCCACACAGTAGACATTCTAAAATCTTAACAAATGCCCATTTTTACAAGTCTTTCCC
TAGTTAATAGCCTTCGATGCATGACAATCCAGCATATAAAACTATGTTTTGGTATATTCATTTTGTTCCTGGCATCCCTC
CACCATGACCATTGGCTGTCATTGCCTCGTCTCCATTGGTAGCCACTAATGCATTCATATTTATTCATCATGAATCATAG
AGTATGATGTAATCATAGAGTAATGAAACTCAAAGAAGTATGATTTTGGGTACTTGATTTTTAATATAAAAGCCAAAGGA
AAATGATTCCAGGTATTTTTTTTATTGGTAAGTAGAAGATAAATTGTTCCAAGTACATGTTATCATGTGATATTCAAGGA
AAAATGATTTTAACAGTAACATGAACATTGTGAGTCTTCATGTGTCTTGGCGTCCAGCATACCATTAGTAGAAATAAGTG
TATATTTGTAGAATCATATGATCATTGCACTGCATTGTATTATACTTACATCAAACTTTTTTCTTACACAAGCTTTATAT
AAATTGTTTTATAACGTGAGTTTTACTTAGATGCCCCTTGTCCCTTAATGAATATTTTATAAGTTGATGACTTAGTTGAG
TTACATTTCATATTTTATATGATATAATCTTCGAACTACATCTTCATCGGTCTATGATACTTTTTAGTATACATGTTTTT
TGTGCTCATATTACAAATATGTTACGCCTTTTGATGCAGATTGTGCTCTAGTAACAACATATGTGCTCTAGCAGTTATTT
TCGGAGTTTGTGGTGAACTCCATAACGATTTTGTGGCACCATAATCCCTATATCCTTTACTTCAGTTTGTTATCATTTCA
TACAATGTATTGGTATTTAAACAACTGTATTTAGTTTTTAGTCGCTCTTGTACACATGACATTGGGTATTGGGGTTTAAT
TGATATTTTTCATATTTATATAGTTAATGAAATCTAAGTTATAACTTATTTTCACTTCTTCTTTCATTTTCGAATGATTA
TTTGATATTATTTCGGAAAACATTTGATGCACCTATCAGAAGATTAGTGTAGATGCTATCATGACCCCTTAGATTTTGGA
TCGTGACGCGTCACAAAGGTTTTTGACAATCTTATTGACACAAATTATTGTGAGTTTTTCAAGTGGGGGAAGTCATTGTA
AGCCCTAAAAATTTAATGATGATAAAAATGAACCAATAGATGAACTTGATTAATTAAGATTAACTTTTCGATGTAACATA
TTACAAAAAGGGGTTATTTAAATATTATTATTTTTTAAAAAGAATGTGTTCAAAAAAGAAAGAAAATAATATTATTTAGG
CAAACTACTATCAAAATGATGATTTTGGACTAAACTATTAACAATACGGACATTTTTGGATCAAACTATAAATAATGAAC
ATTTTTATTCAATTATATAGCTTAAGGATAATTCTGAACCTTTTCCATAAATAAAATTCAAAGTTCATGTTGACAAATTT
TTTATAATAAAATTAACTTTCTTCAATACTTGCACCAGATTAAAATTCATTTTTTTTTAAAAAGAAAAGAGGGAAATTAA
CGTTATACAAATTGTGGCAATCCTTTTTGGTACAAATATGTAAAAGTCCGACTACAAGTTACAATATTTTGACATATAGT
TAAATTGTTGGAGTAGATTTTGGACGTATAATCAAATTTCAAAAAATTTAACTAGAATTTTTTTTCTTAAATCAGATGGT
CGGGAGGATCAATATTATTCTCACTTATTTTGTAACGTGTTCTTAAGAATTTTTTTTGGAAATAATAGATTCGTAAATCA
ATGTAACGTGTTCTTAAGATCAATATTGTTCTCACTTTTTTTTCAAACAAATCAGAACAGTCACATGTTATATGTAAAAT
TTAGATATTGTGGTACGTAAATTATTAACAAGTGATCTTGACAGTAATGGACTAAAACTTTTTTTTTCCTTTTGGGAATT
CAATAGGCTATCCAAATGTGAGCTCATCTTCTTACAATTCAATTTTTTAGATAATCATTCGACCCTCTATTGAACTTGAA
GACCATGATATTCGGAAATTTTATGATTATTTCATCATGATAATTATAAGGAAAA
>chromosome_5.phase_x.tile_2113.scaffold_3
TATGTCTGCTACACAGTCTAAATCTAAAAATTCATGTTGTCAAGTTATTGGTTTAGGCGTCCATTTTTTATTTAATCTTT
TATCCCATGTAGTTTTGTCTTTATCATATTGTTCATAATTTTCATTATAATATTTTGGATTAAAATTTTTTGGGTTTTTT
ACTCCTGATGTGCTAGGTTTTTCGTCCATGTCTACGTCTTCTGTATTTACTTCTAAATTATTTGTATTATCTATGTTTGC
TAAAAGTTCCGTAAATGTTTCGCTTGTTTCCGAATGTTGTTCTAGATCATCATCGTTTATTTCATCAACTCTTATTTCGG
GTAGATTATCTTGGTTATTTTCTTCTTTTTCTCCTAATTCATCTTGTAATTGCAATTTTTCTTTAAATTTAATTATCTCA
TTTGCTAATTTTGTTTTTTGTTCTTTTTCTTTTTGTTTAATTTCATACATTTCTTTTAATATCGCTAGCTCTTTTTCTAG
CTCTATTATTTTAGTATTTTTTACTTCTTCTAATTGTTGTACTTCCTTTTTTGCTTGTTGTTTTATTTTTTCAATTTCCG
TTCTTCTATCTATTTCTTCATTTTCTTTTGTTATTCTTACCATAGCAGTTAAACTATCTTCTAGTTTTACCGTTTCTTTT
TCTAACATTAAACTTATATTGTCACCTATTTTCTTATATTTTCTTCCTAGATTAGAAAATATTATCTTTATTTTGAATCC
GTCATAATTTTCATATGTTTTTTCATCTATTGCGTATTCTTCTTTATTCATTTATAAATTATGTTGTAGTTTATATTCTA
AGTTATTTATTTGTATTTCTAGATATAAAATAGTTTTTCTTTGTGCTACTATAGATTTGTGACAAATTCCTGCGAATATA
TTATTGTTAAGTCTATTTTGCCTATGTTCTAATTCTTGTCGTTTTTCTATAATTATGTCATTATGTTTTTGTCTATATTC
GTTATTCTTGTTATTCATTGTATTTTTAAATATTGAATATATTTATATTCTATTTTAGATATATTATTTATTAATTGATC
TAATTTTTCATTATCAGTCTTTGTGATATTAAGTTGTTTATATTCCGGATATAATTTATTTAATTTTCTTCTTATTTTTC
TTAATTTTCTACTCGTATGTTTCTTACCGTGTTTCTTATTATCCACAGCTCTTTAAGAATAATCAATAGTCCGTGGGATT
TATGCTTAGCACCGAGTGGACAAGTGGCGATTACCCATGTCTCATAAACTATGTGCGACCATAGGTTTTCTAGATTGACA
TTAGCTAGTGGATCCACGTAAGCTAGAAGTTCATGGGTCTTACCTTGGCAAGTGAGAACACCTCTTTTTGGTGTGGGGTA
GACACCGAACTCCATGTTAATAGCTCACATGGTCTTAAATGTCGGTTAAAGATAAATCTCCCACATTAATAAATCAAGGT
TACTTCAAGAAGTATCTTACGAAAGTTTTAAAGATGTTAGCTTGCATTGACCATGTTCTTATGACTTATGTTTCTAACTC
TTTTATTTCATGTTTTAGCTTGGTCATTGCACATCATGAAAAGGTCTCTTTTAGCATGATTTTCATACTTTTTGCATTGC
TATCATACTTGTTACATTTTTATACTAACGCTTACTCTTGCCTACATTCTCCCAAACGTAAGGTCTAGGACTCCAAATTC
GCACCTCCGTGGCTAGGGATCACTTAGTAGATATCGAAGATTGGTAAGTCCTCATGTTCCGAGGACCAAGCCTTTATTTC
ATATTATCTTTAGATTTCAGTTTTGTATGTGATGTATAGGTTACGTCCCGATCACTCTTTAGTACTAGATGGCTTTGAGA
CATTGTTAGACTTTGGCTTCATTTTATAAAACTCTTATGTTTGGAAATTGTCTTTTAAATTCTTTTAAATTTCTATTATC
TTGTATGATGTATGCTAAGTGGCTTGTGTAGGGCCTCTCAAGGTTCTATACGCCATGTTACACCTAGGGTCTACCTTGGG
TCATGACAATGGAAGTGAAAGGATTTACTCTTACTATCTTTTTGACTTTGAACTTGCCTAATACCATAGGTGGAACTGAT
TCATACTAAGAGTTTTTAAACTGGACTAGAGTACATAAGTCACAAACGATGTGAGTTATAACATAGTCACACTCTATCTC
AAACTATTTGACATGAAACAATGGTATATGTGCACGAAGTAAGAATAGGACTACTAGGCCTTCAACGATACAAATGTTAG
CTTCCAAGCCTAGCAACATCTCTTAACCATGCTTTCCTTTCTGAACACCACACCTCTTTAGCTGCAAATCGTAGATCCTA
TAAGGGTATATGACTACTCTTACTAAGGTCTAAGTCAAGCTTCCTTCTCTTACTGTTGTTCAAGCCTAACTCTAACTCAC
AAGCTGCGAAACATGAGATGTTTATGCTAATATAAACCATAAGATTCTGGTTTTATACCTCTATAGGGAATCTCACCCCA
AGAATACTACTCTTTACCACTGCATTTAACCAACCTCAAGTCCTAATCAAGAAACACCTAATGCATTATGCATTCAACTA
CATGTTATCAATACAACATTCAAGCCTAGAACTATAACCACTCCATGGACTCCTAATAACAAATCTTTCTAAATAAATCT
CATTCTCTCATCATCTTTACCAATTGAAATTTCACTAGCTACTCCCATCTAACTATTATTTATAGTAAAACTTCATCTCA
TTATTCCTCCACCTTCATAAACTAAGCACACCACCACTACCAACATAAGAAACATCAACCTTCTTCTTCTATCATCACTC
AACTACTATCACTAAACAACATTATCAAAACTAAAAGGATCACTGAGAGAGATTAATGCAAAAGATCATAAGAACAATTC
ATTCGAGAAATTTGTTATAAGAATATGAATGATGTAACATTATGTTTCTAGCCATTTAGAGTAAAGTGTAAAATTCACAA
GACAAAGAATACTATGAAACACAAGTGCTTATATGAATAGGTTTACACATGAGGCTGATACCCATAACTTTATGGAGTAA
GACTGAGATCAGTAGGCTAAAGTCTTTGCCCCTCATTTTGGGAACTGAACATAGATGTGAATCTTTCTGAAGTGTATGAG
CATAGGTCATGGACACAACTCTGTTATTAGAAAAATCAATAGAATGTCATAATGACCGAACTTTGAGGAATACACTAGAG
TATGAATGGATTGATATAACATTATAACTCTTCCTGGACACATCGTTATCTGATTCTTAACACTTGACTTGGTTTCTCAT
CCTATCATCCCCCACTTAGGTATGAAGCGTATACTCTAAAGATATGGATATATATTCTATCTTTCCTAAACAAGTGTATA
TTCGATTTACTCTAATACTCAAGAAAGGATAATCTCATGGTTACCTCACTCTCCATTACAGGTACTAAGATTCTTTCTAA
GACCTCTTTCTTAGATACTTCTCTTAACATCTCCTCATTTGCTTATAAAGTTGCTTAGTCTAACTCTTAATAGTCTGACT
TCTCCTTCTTAATATATCAATACCGCATCTCTAAGCTGATATCTACCTAACTAGAGGAAACTTGAACTATATTGAAGAGG
CTCATCATTGTCTAGGCTATATAAAATCTCTTCTGCCAAACTCTTAAGGGTAATAAATAATGCTTACATCAGCCTACCCC
ACGTTGACAACTCAACTATACTATCTAGGCATACATGAAAAAAATCATAAACTTAATTAGAAATTTTTCTGACACATAGG
ATCTCGGGTACACCTCTTAATGCTCTTACTAATCTAATGACTTAGACACACTTCATTGATCTTATCTAAGAGTCATAACA
CAATAATTGTACAAATCACATTCATTGTAAACTAAAACCTTAATTCCCCACCTACTCTATGTCAAATGTAGCTGATTAAA
TCTCAAAACTAACATCATCTCCCTCTGTTGCCATTATTTTTATCGCGACACTTGTCTCAAATTCAAGATTAATGTCTATA
GTACTAAACATGGATATCAATATAATTGGTCACATATTATACTAACTTACGATCACAAGATAAAATTAACAAAAACTCAC
GCACTAAGACCTCATGATAAGTAGTCAATATTTATATCCCAGTTTACCTATTTACATATTACCGTCACATTCTGTTTCGC
AACTTAGGTACTATTTACTGATTCACTATACCTCATTGTCTAATCAGTTCTATAACCCTATGAATATCATGGTGTTCTCC
CTTCAAAATCATAATCATATCTTAAATCTATCACCCCTTGACTACTCTATCTATATGTTTTATGCCTATACTTTGTCTCA
GTTACCACAATGACACATCAACATAAACATATTTTTGGTTCAAGTATACTCTAACTCATCCTAACCAGTAACTATTCCTT
TATCTTCTATAAATGAAATCCACATAAAATTATTGTTCCTTATCCAACACATAAGGGAAAAACACCTCGTTAATGACTTA
CAGGTAAATGACTACAACTACATACTTTATTCAATAACTATTCCCACCTCTTAGGTTAATACACTTCTAAATGTATACTT
CTAACTTTGGGAACTTCTATCACTACTAGCTCATAATATTGCAAATCACACTATATTTTTGGTGGCAATACTACCCAAGC
ATCTAAAACATATTTCCCTCATAAAAGGCATCACCTGAAACAAGGTTTTAAAGAAGAGAATTTGAGAGCACATCTTGCCT
TTAGCTTGGATGCATGATTCATATGAATAAAGGTGTATTCTTTTGAATCATTACACTTAATGCACACTAACGGGATTCTC
TCAAGCTCTCTGCAATCTCTTTACATTCTGAAGACTTTATATGAAAGTAACTAATTGATAAGAATCTAGGCGTTGCTATT
TCAACTACCTTGAGTATGAAGGGTAGTCAAATGGATTTGAGAAATGCACGAGTGTAAATAAGTACATTATGGCACAATTC
TATTGCATGATTAAGAGTATGAAAAAATGAAACTTTTCTTAAATGTATGTAACCCCTCATTTATAGAAGTGGGGTCCTCA
CAACCATAAATAATAATGACACGACTTCGTAGACACCCTAGGACACTTGAACTTAGGCTTTGATACCAAGTTTTTCACTC
CCCGAGCCTACAACCTAGACGTGGTCGGTACTCAAGAACCATTCTTGGTCCCCAAGCATATCCTTGTCCTGGGTAACTAC
TAAGAAAAAGACTAACTCAAGTATACACAAGCATCAAAACTAAAGAATGGTTTAAAACAACTTACTGAATCTCAAAACTG
TTTGAAAATACTAAATATGAAACATAAAGTTTTTAAATAAAATATCTGAAACTGAATAGTGAAAGACTTTCAAAAATTGT
CTATCTATGAAGCCTCTATGGTATTAAGATAGTTGTCAGGATAAGACCCATGACACCTCAAAATGCTACTACTAACAAAT
CATAAAAAACTTGTGTCCTCCGAAAGCAAGGAGGTCTCACCAAAAGCTGACGAGTGGATGATGTGATCTTAATGGAACAA
TTGTTGATGATCTTAAGAATCTAAATATGTATCATGAAAAGATGCAGGTCGAATGACATCAGTACATTGAATGTACAGGT
AATAGGGTTGAATAAAAGAAATAACTAAACTGAGAGATTGAACGTGACTCAACTAAAGAACAATATAAATCATGATGAAT
ATCATTTAAACTCTTTCTGTAAGAATGCAACAATAGTAAATACTTAACTGAAAAATGTAAATAAAAATATACTTTACTTT
ACTTTACTGGGGATTTTATCTAACCCACAACCATCACTATGAGCTTCGTGATGATACAACGTCTAACCCACATTATGAGA
GCCTCCCTATACCTTACCAGAGTATAGAACGTAATTGAACTGATGGATCCACTAAGAAGCCTTCTTGAGGTAGGTGAGGA
GTTGCTCATTTTGTGGTACTATCCTATCAACACTGGCTATGTAGTTTATGGAGGCTGTGAGCTATCTGAACTCTCCCTGA
ATCGAAGCTCAATATTACTACTCCCAAAATATATAAATGTATGTTCATGTAAAATAATCACTGGGGTTGAGACAATTACT
CAAAAAGACCTTTAAAGAGGTAACTGAAGTATACCCGATCTTTCTGAAATACTCTAGAAACTCTTTATACCCTTTCTGTA
TTCTCTTTTCAATATGAAAAATAGTACTTTTTTAAGGGATACCTGAACTTCTCTTTATCTGACTGAAATGTTTTTGAAAA
CCGTTTATGTTTTTCTTAAAAGTAGTTATTTTCTCTAAGTGAAAATAGTACTTATGGAACTATTTGTATTCCCTTAAACT
CTTCTCAAAAGATACTTTAAAATACTCCTCAACTCACTTTAAAATTCAAAAATCAATGAACAAAAATAAAGGCACAAAGG
CTTCTCATCAACTACGGTTCATACAAAATATAAGAATAACAACAACTCAGGGATATCAATACATATAATATTGCAATCTC
ATAATCTAAGAATTTAGAACTCACAAGAACACAACTTATATCTAGAATTTCATAAAACTGAGGGTAGAATACTAAACTAA
ACTGAACTCTTACTGACTAAAATTTTGAGGTAGCACATGAGGATGAACTAGTCCAACACTATGAATAACCTTAAATACCT
GGAAAAAATAATGTTCTTGAAGAAATTTGAAAAAGAACTTGATTGGAAGAGTTGAAACCCTAGCTTTTGTCTTCCTTGCA
GTTTTCATGAAGAGTGAAGAAGAATCTTGGATTGAAAACCTTAGGATTATTGAAGAGAATCTTAAACTTGGAGCCTTTTG
GTCTTGAGAAATTGGAGAAATCCTTTCTTGGAGTTCTCTATCTTTGTAAGAATGAGAATTGGAGACTATGAGAGTTGCTA
TACGTATAATGATGTAATTACGTTGTAAGATGGACTTAGGGAAGATTATTGAGGGTAAAGGGTTAAGAATTCCCTTCTGA
GAATGTAAGAGGACTATAAAAATCAAAGAAAATGACGTTTTAATAAATCTCGTCGACCAAATCGGTGATCGGGAGGTCTC
CTTGCTGAAATAGTTGAAAAGTCACGCAATGGGACTTTAGATCGCCCAAATAGAACGAAATTTAAGGTTTTAGGGACATT
AAGCTTGACCCAAGGGTTAATGGATCGCCAAACTTAATCTGAAGGTTGTTGGATGGAGAAAAAGACGGCAACAAAAAAAT
CCTTTTCTTCTCTCTTCTCTCTCGTTGAAAGCTCACTAAAAAATTCTCTCTTATGTGCTAATGTCTTTTAACGACAAATA
CTAATGAGAAATTGAATAATTCTCTCAAATCATCCTATTTATAGAATGATATTTTTTCCTAAAGGTAAAACCAACTCCAA
ATAGGACTAAAATTTTAATAATTTTCCAAATAGGATTGGGAACCAAAAAAGAGAAAAACTACAATCCTTTTTCAAATAGG
ATTAAGTCGTGGTCCTTTGGCTGGGACATGAGACATGTGCCATAGCCCAACAAATTAAAGTGTAGCTTTGATGTTAAGGG
TATAACGAGAATAAAATGGGTAGAAATTGTCAATATTGCCTCAAGCATCGAATGTGAGATGACTTAATTGTCCCTGCTTT
GCACATTCTGCTCACAAGCTTTCCGCCCAAAAATCTTTTCCCTATAATCATATATTACTAAAAGTTGGAACAAAAAAAAG
TTGAAAGTTGAAATACCAAAATAATCCTATAAAGTTGAGTTACTATAATAGTACCATATATATATATATATATATATATA
TATATCAAATTTAAGTTGCATTTTAATTTCAACATTGAGTGTTATTTTAATTATTGTAATTATAGGTTACCTATGAAAGA
ATAATAAACTAAAAAACTTTTGATTTCCTTCCGTTACCAATTTAACTAGATAATGAATCATCTTATTTGTTATCTTAAAT
TTTTCTCACTAATCAACTTATTATAAATGGAATAATCAACCCCTTCCTGACTCCTCATTAGAAGAAATAATAAAGAAAAG
TTGAAGATTTCTACAAAGGTATGTTCATTTTATTTGGTCGTTTTCTATGATTGTTCATAAAAATATATATTCCTCTTCGT
GTATTTTTAAGCACTATCCAATTTTTCTTTTATTGTGCTTCTTTGTCTTTGTCAAATAATTATAATGAGTTTAATCTCTA
TAATGAGGAACCTCAAAAATCATTGTCAAGGATCCTTGCTTCTATATAAGCTTTCAGAGTTTTCAGATGAATCCATACGC
TTGTACCTAATAATATCAAAATGTTACTCATTCTACACTTTAACTACCTAACCATTTTTCGTTATTTGATTTTATAGATT
CAGACAATAAATAATCATTAGTCATTTAACAAAGAAGTCGTTTGAAAACTTGCATTATTCATGAATTTCAGCCTGCATTA
TTTCACTTTGAACTTTTTGTTATTCATTTCTACTATCAGTGTGTTATTTAGTTAGGACATACGTGCAAAGCACGTGTCTG
AGAACTAGTAAATCATGAAGTGGTCAGTGCGTTACCTTAAAACAAGTATTAAGGTTTCTAAAAATTATACCAAAGTCCAA
TAAAAGTCGGAAAATGGCTTAGTAACAAAAAGAGAACGTTACGTGCAACCAAAAATAGGATAATCATTGTTAATACTAAG
TCAACATAGAGTTATGAAGTTGATGAGTAGCTTTATTACTAGGTTGAAAGATATTCATGGCTAGTGCTTCACTGACTAGT
GAGGACCATTTAATGTGTTTCAGTTGGTGGGCCTTTGTTTACCTGATTTACATGTGAGGTTGGTGAAATGCATCATCAAC
CTATTATTGGTTTGGCATCAATATACACTGCTTAACTAATGCTTTTAATGTTTTTAGTAGGAACTCAATAGTATAAATAT
GTGCACACATGTTTATGATTATTTGTTGCAGCTTTCGTGTGTGTGCTGTTTTCTTTATTCTTTTCTTTATATATACAGAC
TCAGACATGTTTATCAATATTTATATATTAAGTAGAAGTGCTGTTTAAAGAGGGTGGCATTAGTACACTAATAGTGGAGG
CTAAGAAAAGTAGAGGGCTACTTTATTAGAGAAATAAACTATGTAAAAGAAAGGGGGCAGAATGTGTAGTACCCTTCTTA
TATATTTGATTCTTGTTCATTAACTCTTCTTATACCACCCCCTCACAAAATTGTTTTACTCTTTCTTCCTTGTGGCTAGG
GATACTAGACAAATAACAATGGTGACCAAGAAACCAAAAGTTGTGATAATAGGTGCAGGAATGGCAGGTCTTACAGCAGC
TAACAAGCTGTACACAAGTGCAGGCTCTAAAGAATTTATAGAGCTTTGTGTTGTGGAGGGTGGTAATAGGATTGGTGGAA
GGATTATAACTTCAGAGTTTGTTGGGAGTAGAATTGAGATGGGTGCTACTTGGATCCATGGAATTGGGGGTAGCCCTGTT
TACAAGATAGCTCAAGAGATTAACTCCCTTCATTCAGAGAAGCCTTGGGAGTGTATGGATGAGTTCTTGGATGACCCATT
GACAATAGCTGAAGGAGGTTATCACCTCAATTCTTCTCTTGTTGACCCCATATGTAACCTTTTCAAGAATCTGATGGATT
TTGCTCAAGGGAAACCTAATGTCCAATTTCCTCAAAGTAACATAGGGAATCTTAGTATTGGTTCTTTCCTAAGGAAAGGG
CTTGATGCTTACTGGGGTTCAATAAAAGAACAAGAGGAAACACTGGGGTTTGATAACTGCACAAGAAAATCACTGGAGGA
AGGTATTTTTGCAATGCTTGAGAACACACAAAGGACTTACACATCAGCTGGTGATTTGGAGACTCTAGATTTTAATGCAG
AAAGCGAGTATCGCATGTTTCCAGGGAAAGAGATAACCATTGCCAAAGGTTACTCGACTATAGTTGAATCTTTGGCATCT
GTTCTGCCAGCTGGTATGATTCAATTAGGCCGAAAGGTCACAAAAATTGAATGGCAACCTGATGATGGTGAAAACTGTGA
TGTTACTAAGCCAGTAAAGATACATTTTTGTGATGGATCAATCATGTATGCTGATCATGTGATTGTGACAGTTTCACTTG
GTGTTCTAAAACAAGGGATTGGCGATAATACTGGTATGTTTAGTCCTCCACTACCTAGATTTAAGACTGAAGCAATCTCA
AGGCTTGGTTTTGGTGTTGTTAACAAACTATTCTTGCAACTAAGTCCAAACAGGGATGAAGCTATGAAGTTTCCCAACTT
GCAGATGGTGTTTCATCAGTCAGACTCAAAACTAAGGCATCCAAGAATCCCCTGGTGGATGAGGAGGACAGCTTCTTTAT
GTCCTATCTATGGAACTTCAAATGTTCTATTGTCATGGTTTGCAGGGGAAGAGGCTCTTGAGCTTGAATCACTTAGTGAT
GAAGAGATCATTGATGGATTCTCAACAATGATCTCCAATTTACTCGAAAACTCAAAAAACAATACCCATGACTTGTGCAA
TGGGCATGCAAACTCAGCCATCAAATTTGATAAGGTTTTAAAGACTCAATGGGGTACTGATCCACTCTTCTTGGGATCAT
ATAGTTATGTGGCAGTTGGTTCAAGTGGAGATGATCTGGATAGTATGGCTGAGCCATTGCCAAAAAGGAGCAATCATAGT
TTTAATTCTCCTCCACTTCAAATTCTATTTGCAGGGGAAGCAACACATAGAACTCATTATTCAACAACTCATGGTGCTTA
CTTTAGTGGCCTAAGAGAAGCCAACAGGCTCCTTCAGCACTACCACTATATTGATATATGAAAAATGTTTGTTGCCATAG
AAACTAGGCAGGTTTTTCTTACTTATTGCCTTTTTCTTTTCTTTTTTATAATATTATTTTCTATAATTATTTGGAGAAAG
ATGTTTGTTATTAATTCCTCTGTGTGATTGCAATTTGAGGGAGAAATGAGCAACTGTAATAGAGGTTGAGAAGGAAAGTA
AAAGGGGGGGCACATCCTTGATGTACTAATGAATGAATTAAAGAAGCTTCTTTTTAATGTGCTATTATTATTGCTTTCTA
TTTTATTTGTTAAGATGAGATCTTTTCAATATCCTTACCTTTACTTTCCTATAATTTCAATGATTTCTTTGCTCATAAAG
CAGAATACTTGATGATGCTTGAGCACCAATTATTTGATTAGTAATTATAAAAGATAACGAAGCTTTGGATATCATTATGT
TTGGTTCCAACTTTGAGTCACTTTTTGTATGGTTACTTGACAGGATCCGTTAAAAACGCCTATTCCCTGCCAGGATATTT
AAAGATATGTTTTTCTTTTAGTCCTCCAAGGTGAAAGTCTTGAACCACAATTGTGAATGTGGAAAAAAGGACTATCGACT
GGCTGAATTTATGAATTATTCACATTTCAGGATTGCCTTTTTCTGCAGCATCTCATGCAGAAATAGAGCTTGAAATCACA
AAAAGGCAATAGAAAAAAATTCAATATTGAGTCTCCGTTCTATTGTCTTATTTTAGATGTTTTTAAGCAGTTTTGTAGCG
TTGTGGTAAAATTTTAAAAGAACATTTATAAGTACTTGTTTTTAAGCATAAATAAGTCATACCAAATTATTGATTGTTAG
TTTATTTTTGGACTTTTGGGCCTAAAAATAGGAGATTAAAAAACTTTTTGTTTTTCCCAAACACGCGAGTAACAAGAAGC
TTCAAAAGACAAACACTACTTCAAATAAGTCAATTCAAAAAATAAATAGAGTTATTTACTTTTTTCGAAAAACTAGTTAC
TGTGTTTTAAGAATGAGAGAGCAAGTATGGGCGTCTGATGAGGTTGAGACCCACAGTAGAATTGGCAGGCAGGTCGTATT
GGATGCATATGCAAACATACTAAGACAGTTAAGGGTCATTAGACTGAACAGTCCCCTTTTGTCACATTGGATTTCTGTTC
ACGTAACATCAATCTCTTGGACAGAAGAAAACAACAAATATAGGCTTCATGTGTTCATGTTGTGCCATTATTTGAGCTGC
ATCCATGTCTTTCCTATCAATTACAGCTTTTAATTAATGGGCCATCATCTAATATATTTAACATCATTTCCACATGAACA
ACCAAACATATAAATCTTTATATTTCAATAAAAAATAATGTTAATAAGTTTAATCAAAATCTGCTCAGATTTCCCAGTGT
TCCTTTTGAATAGACTGTTGTAGGCCAAATATTTTTTTGTTTTGGATATTGAATAGTCAAATCAATGAGAGCTGTTAATG
AAGACTCTATTATTGTTGAGATTTGCCCCCAAAAAAGAAGTGAAATGACCCACTTGATGTCTCCTTTCACCCTCATGTGG
CCCTTTCATCATTTACAGCTAGAGTCTGATTCAACATTTTTTAATCATAAAGTAACAATTGAGAGAATCTATACTCCCCA
CCCTCTCAATATCAAATTGGGCCCTCCCTATAGCTTTTAACTTTCCTTCTACTCTAATAGTCATCTTTCATTATCAACAC
TAGTATCAATATCACATACATAAACCTATTCATTCGATTCAAATATTTTATGAAATTAGTTATTATATACTTTTTTTATA
TATATAAATGGTATATAAATAATCTCGAGATTAAGTTCTATTATTGAATTCAGTCTCCCATCCTTAATTATTTGATAGTT
TTATAGAAAGATCATTTCTCAAAGTAGCCATTGTGCTATCGAAACGTATGCCTTCTATATATGGCCCCAACAACCTCATT
GCCTACTTAATTACATTATTTAATAAAGCAAATGTTGGGCTTGTTTTAACTATATATAGTATTTGATTGACAAATTTATT
GTAATAAATTTTTATTATTTATTTTCTAAATTATGATATTATTTCCTGCCCAAATAATCTATCTATATATAATAGAAGAG
GAAAAAGCGCCACATGTTGACACCACAAAATTTCTAAATATAATAAATAATAAATAATAAATATAATAAATAAAAAATAA
TCTATCTATATATAATAGGAGAGGAAAAAGTGCCACATGTCGGCACCACAAAATTTCTAAATATAATAAATAATAAATAA
TAATTTTCTAAATATAATAAATAATAAATATAATAAATAATGAATAATAAATAATCTATCTATATATCTATCTATATATA
ATAGGAGAGGAAAAAGTGCCACATGTCGGAACCACAAAATTTCTAAATATAATAAATAATAAATAATAATTTTCTAAATA
AATAAATAACAATTTTAAAAACTAAACAAAATTTTAAAATAGTTTTTAAAATTCATGTACGTCACAAACTGTTGATGTGG
CCTCTTTTTGAAAAATAATAATAAATTGAATTTGTTTATTCCTTATAAAATGCACATTAACTATTGTTTTCATGTTTTAA
TTTAATAAAACTTCTCACGTAATTTATTTTTATATTTTTAAAAATAGAATAGAAAAATAATTACAAAAAAAATCACTAAA
ATTATTACCAAAAAAAGTCAGAATAAATAAAAAATTTACTAATATTTTCCGTTTTAGAAATTACAATAAATATTTGTAAT
CATTATTCATATCCTACAAATTAGTAACTGAATATGAAACTGTTTTATGATTAGCATTATCCTTAAATATAGTATATCAG
TTCATACTAAACTGTTTTTCCTTCATTTTAAAACTCTCTTATGATGGTCAATCATTTAGCAACAAATAGATCTATCACTA
CGTTATATATTTAATGTTTGATTGCAAGAACTTAAAAGCTATTATGAAAGAAAAGCGAAAAAGTTACATTTACAGTTAAC
TCTATTTTTGTTCTGTTTTAAAATTTTAAATTTAGCATTATATTCTCCAATATGAGAATTAGAATTACGATGACTATTCA
CATTCAAGAATTTGATGGGTCATCATCATCCTCCTCCTTATTTTTACGTTCATGTAAGAATTTGTTTGAAAATTTTCATA
TTACAATTTTATATAACTTTTTTATTTTCTCTACTATAAATAAGAAGTGCAAGGAGTTTTATCATTAAAATGGTACAATA
TACTTTGATTGCGGATAAACTAGGTGAAGAAAGAAAAAAAGGTTATTTAATATTTTTAAAATGTCGATGTATATTGTATA
TTATTGAAATTTTTAAATAAAATTATTGACCGGATTCTATAGAAAGTGTTTTCATAATATGATGTAACTTAATTTCCAAC
AATTTTGAATAACATATTAATTTCTACCTCCTGAAAAGTAAATGAATAAGAAAATTTGTTTTTTAAAAAAATATTTTTCG
ATTGGATGAAATGTGATTATGTGCTTTACTTTTATTGTTTCTTTTGATTTTGTAGTTTTGTTGCTGCATTGCAAATCTTG
CAACGGGTTGGATTTGTAAGTACTTTAATTATTTTTTTATGGTTTTAAAAGAGAAAATTCAGAAAAATATATATGTTATT
TAATAATTAGTTAACAGTTAATGAATGTCTAAATTGAATTTTGTCCATTAATTTTTTTCATAGCTTTAATTAGAAAAATA
AATTATTATTTAATATCACTTTAAACTTTTGTTGTATCTTAATCATATTTTTTGTTTAATCTTATTCTCTCCGTTTTTCA
AAAATTAAAATGATAATACATATTTTTAAAAATCCGTATACAACGCAATACAAGCAATAACTTTTTNNNNNNNNNNNNNN
NNNNNNNNNNNNNNNNNNNNNNNNNNNNNNNNNNNNNNNNNNNNNNNNNNNNNNNNNNNNNNNNNNNNNNNNNNNNNNNN
NNNNNNNNNNNNNNNNNNNNNNNNNNNNNNNNNNNNNNNNNNNNNNNNNNNNNNNNNNNNNNNNNNNNNNNNNNNNNNNN
NNNNNNNNNNNNNNNNNNNNNNNNNNNNNNNNNNNNNNNNNNNNNNNNNNNNNNNNNNNNNNNNNNNNNNNNNNNNNNNN
NNNNNNNNNNNNNNNNNNNNNNNNNNNNNNNNNNNNNNNNNNNNNNNNNNNNNNNNNNNNNNNNNNNNNNNNNNNNNNNN
NNNNNNNNNNNNNNNNNNNNNNNNNNNNNNNNNNNNNNNNNNNNNNNNNNNNNNNNNNNNNNNNNNNNNNNNNNNNNNNN
NNNNNNNNNNNNNNNNNNNNNNNNNNNNNNNNNNNNNNNNNNNNNNNNNNNNNNNNNNNNNNNNNNNNNNNNNNNNNNNN
NNNNNNNNNNNNNNNNNNNNNNNNNNNNNNNNNNNNNNNNNNNNNNNNNNNNNNNNNNNNNNNNNNNNNNNNNNNNNNNN
NNNNNNNNNNNNNNNNNNNNNNNNNNNNNNNNNNNNNNNNNNNNNNNNNNNNNNNNNNNNNNNNNNNNNNNNNNNNNNNN
NNNNNNNNNNNNNNNNNNNNNNNNNNNNNNNNNNNNNNNNNNNNNNNNNNNNNNNNNNNNNNNNNNNNNNNNNNNNNNNN
NNNNNNNNNNNNNNNNNNNNNNNNNNNNNNNNNNNNNNNNNNNNNNNNNNNNNNNNNNNNNNNNNNNNNNNNNNNNNNNN
NNNNNNNNNNNNNNNNNNNNNNNNNNNNNNNNNNNNNNNNNNNNNNNNNNNNNNNNNNNNNNNNNNNNNNNNNNNNNNNN
NNNNNNNNNNNNNNNNNNNNNNNNNNNNNNNNNNNNNNNNNNNNNNNNNNNNNNNNNNNNNNNNNNNNNNNNNNNNNNNN
NNNNNNNNNNNNNNNNNNNNNNNNNNNNNNNNNNNNNNNNNNNNNNNNNNNNNNNNNNNNNNNNNNNNNNNNNNNNNNNN
NNNNNNNNNNNNNNNNNNNNNNNNNNNNNNNNNNNNNNNNNNNNNNNNNNNNNNNNNNNNNNNNNNNNNNNNNNNNNNNN
NNNNNNNNNNNNNNNNNNNNNNNNNNNNNNNNNNNNNNNNNNNNNNNNNNNNNNNNNNNNNNNNNNNNNNNNNNNNNNNN
NNNNNNNNNNNNNNNNNNNNNNNNNNNNNNNNNNNNNNNNNNNNNNNNNNNNNNNNNNNNNNNNNNNNNNNNNNNNNNNN
NNNNNNNNNNNNNNNNNNNNNNNNNNNNNNNNNNNNNNNNNNNNNNNNNNNNNNNNNNNNNNNNNNNNNNNNNNNNNNNN
NNNNNNNNNNNNNNNNNNNNNNNNNNNNNNNNNNNNNNNNNNNNNNNNNNNNNNNNNNNNNNNNNNNNNNNNNNNNNNNN
NNNNNNNNNNNNNNNNNNNNNNNNNNNNNNNNNNNNNNNNNNNNNNNNNNNNNNNNNNNNNNNNNNNNNNNNNNNNNNNN
NNNNNNNNNNNNNNNNNNNNNNNNNNNNNNNNNNNNNNNNNNNNNNNNNNNNNNNNNNNNNNNNNNNNNNNNNNNNNNNN
NNNNNNNNNNNNNNNNNNNNNNNNNNNNNNNNNNNNNNNNNNNNNNNNNNNNNNNNNNNNNNNNNNNNNNNNNNNNNNNN
NNNNNNNNNNNNNNNNNNNNNNNNNNNNNNNNNNNNNNNNNNNNNNNNNNNNNNNNNNNNNNNNNNNNNNNNNNNNNNNN
NNNNNNNNNNNNNNNNNNNNNNNNNNNNNNNNNNNNNNNNNNNNNNNNNNNNNNNNNNNNNNNNNNNNNNNNNNNNNNNN
NNNNNNNNNNNNNNNNNNNNNNNNNNNNNNNNNNNNNNNNNNNNNNNNNNNNNNNNNNNNNNNNNNNNNNNNNNNNNNNN
NNNNNNNNNNNNNNNNNNNNNNNNNNNNNNNNNNNNNNNNNNNNNNNNNNNNNNNNNNNNNNNNNNNNNNNNNNNNNNNN
NNNNNNNNNNNNNNNNNNNNNNNNNNNNNNNNNNNNNNNNNNNNNNNNNNNNNNNNNNNNNNNNNNNNNNNNNNNNNNNN
NNNNNNNNNNNNNNNNNNNNNNNNNNNNNNNNNNNNNNNNNNNNNNNNNNNNNNNNNNNNNNNNNNNNNNNNATAATTAA
ATTCTTACTCATATAATTCTCTATCTCAAATTTTTTAGTTTATATAATATGCATTATTTTTATTTTTTGTAGTGTCTAAA
TTTTTTCATATTTCTTGATACTAACTATGCATATGAGGAGGTTGAACACTGCATTTATTATATCGAAATGTGTGAATAAT
AAAATATAAAAATATTAATAAGTGAATAATAAAATTTATACAATAATTTTAATTTTAAAATTATGATATTTAAAAATATT
CGTGCAACACGCAAATATAAATACTAGTTTATTTTAAAATTTGCTGACTTTTATTTATTTTTCAAACGGTAATGACCTCG
ATCAAACACTTCCTTTACGAATAGGCCTGTGGAGTCCCAAACTCCCAATTCTGAAAACTTAATAATAAATAATAAATAAC
AATTTTAAAAACTAAACAAAATTTTAAATTAGTTTTTAAAATTCATGTACTTTACAAACTGTTGATGTGGTCTCTTTTTG
AAAAATAATAATAAATTGAATTTGTTTATTCCTTATAAAATGCAAATTAACTATTGTTTTCATGTTTTAATTTAATAAAA
CTTCTCACGTAATTTATTTTTATATTTTTAAAAATAGAATAGAAAAATAATTACAAAAAAAATCACTAAAATTATTACTA
AAAAAAGTCAGAATAAATAAAAAATTTACTAATATTTTCCGTTTTAGAAATTACAATAAATATTTGTAATCATTATCCAT
ATCCTACAAATTAGTAATTGAATATGAAACTGTTTTATGATTAGCATTATCTTTAAATATAGTATATCAGTTCATACTAA
ACTGTTTTTCCTTCATTTTAAAACTCTCTTATGATGGTCAATCATTTAGCAACAAATAGATCTATCACTATGTTATATAT
TTAATGTTTGATTGCAAGAACTTAAAATATTATGAAAGAAAAGCGAAAAAGGTACATTTACAGTTAACTCTATTTTTATT
CTGTTTTAAAATTTTAAATTTTAGCATTATATTCTCCAATATGAGAATTAGAATTACAATGACTATTCACATTCAAGAAT
TTGATGGGTCATCATCATCCTCCTCCTTATTTTTACGTTCATGTAAGAATTTGTTTGAAAATTTTCATATTACAATTTTA
TAGAACTTTTTTATTTTCTCTACTATAAATAAGAAGTGCAAGGAGTTTTATTATTAAAATGGTACAATATACTTTGATTG
CGGATAAGCTAGGTGAAGAAAGAAAAAAAGATTATTTAATATTTTTAAAATATTGATGTATATTGTATATTATTGAAATT
TTTAAATAAAATTATTGACCGGATTCTATAGAAAGTGTTTTCATAATATGATGTAACTTAATTTCCAACAATTTTGAATA
ACATATTAATTTCTACCTCCTGAAAAGTAAATGAATAAGAAAATTTTGTTTTTTTTAAAAAATATTTTTTGATTGGATAA
AATGTGATTATGTGCTTTACTTTGATTGTTTCTTTTAATTTTGTAGTTTTGTTGCTGCATTGCAAATCTTGCAACGGGTT
GGAGTTGTAAGTACTTTAATTATTTTTTTATGGTTTTAAAAGAGAAAATTCAGAAAATATATATGTTATTTAATAATTAG
TTAACAGTTAATGAATGTCTAAATTGAATTTTGTCCATTAATTTTTTTCATAGCTTTAATTAGAAAAATAAATTATTATT
TAATATCACTTTAAACTTTTGTTGTATCTTAATCATATTTTTTGTTTAATCTTATTCTCTCCGTTTTTCAAAAATTAAAA
TGATAATACATATTTAAAAAAATCCGTATACAACACTACAATCAATAACTTTTTTGGCATAACATCTACTAAGTGGATTA
TAATTTATATATTTTTCAAAATTTATGTAGGTACACAAAATTGGGATATCAAGAATTAGACATTTGCTTTTGCCACACAC
TCTTATTATACTATCTGTATAACAAATGCATGGGTGATCCAAGAGAGTAATATGTATAATTATTATTATTTATTTTATTT
TTGAAATTCTTTAATTCAAATTTTAATCTCTACATTATTTTAATGCTTGTGTCGTTGAATTCNNNNNNNNNNNNNNNNNN
NNNNNNNNNNNNNNNNNNNNNNNNNNNNNNNNNNNNNNNNNNNNNNNNNNNNNNNNNNNNNNNNNNNNNNNNNNNNNNNN
NNNNNNNNNNNNNNNNNNNNNNNNNNNNNNNNNNNNNNNNNNNNNNNNNNNNNNNNNNNNNNNNNNNNNNNNNNNNNNNN
NNNNNNNNNNNNNNNNNNNNNNNNNNNNNNNNNNNNNNNNNNNNNNNNNNNNNNNNNNNNNNNNNNNNNNNNNNNNNNNN
NNNNNNNNNNNNNNNNNNNNNNNNNNNNNNNNNNNNNNNNNNNNNNNNNNNNNNNNNNNNNNNNNNNNNNNNNNNNNNNN
NNNNNNNNNNNNNNNNNNNNNNNNNNNNNNNNNNNNNNNNNNNNNNNNNNNNNNNNNNNNNNNNNNNNNNNNNNNNNNNN
NNNNNNNNNNNNNNNNNNNNNNNNNNNNNNNNNNNNNNNNNNNNNNNNNNNNNNNNNNNNNNNNNNNNNNNNNNNNNNNN
NNNNNNNNNNNNNNNNNNNNNNNNNNNNNNNNNNNNNNNNNNNNNNNNNNNNNNNNNNNNNNNNNNNNNNNNNNNNNNNN
NNNNNNNNNNNNNNNNNNNNNNNNNNNNNNNNNNNNNNNNNNNNNNNNNNNNNNNNNNNNNNNNNNNNNNNNNNNNNNNN
NNNNNNNNNNNNNNNNNNNNNNNNNNNNNNNNNNNNNNNNNNNNNNNNNNNNNNNNNNNNNNNNNNNNNNNNNNNNNNNN
NNNNNNNNNNNNNNNNNNNNNNNNNNNNNNNNNNNNNNNNNNNNNNNNNNNNNNNNNNNNNNNNNNNNNNNNNNNNNNNN
NNNNNNNNNNNNNNNNNNNNNNNNNNNNNNNNNNNNNNNNNNNNNNNNNNNNNNNNNNNNNNNNNNNNNNNNNNNNNNNN
NNNNNNNNNNNNNNNNNNNNNNNNNNNNNNNNNNNNNNNNNNNNNNNNNNNNNNNNNNNNNNNNNNNNNNNNNNNNNNNN
NNNNNNNNNNNNNNNNNNNNNNNNNNNNNNNNNNNNNNNNNNNNNNNNNNNNNNNNNNNNNNNNNNNNNNNNNNNNNNNN
NNNNNNNNNNNNNNNNNNNNNNNNNNNNNNNNNNNNNNNNNNNNNNNNNNNNNNNNNNNNNNNNNNNNNNNNNNNNNNNN
NNNNNNNNNNNNNNNNNNNNNNNNNNNNNNNNNNNNNNNNNNNNNNNNNNNNNNNNNNNNNNNNNNNNNNNNNNNNNNNN
NNNNNNNNNNNNNNNNNNNNNNNNNNNNNNNNNNNNNNNNNNNNNNNNNNNNNNNNNNNNNNNNNNNNNNNNNNNNNNNN
NNNNNNNNNNNNNNNNNNNNNNNNNNNNNNNNNNNNNNNNNNNNNNNNNNNNNNNNNNNNNNNNNNNNNNNNNNNNNNNN
NNNNNNNNNNATTTTTTAAAAAATTATCTTCAAAACAAATAATTTTATAGATAATTATATAAAAAATTGTCAAATAAAAT
TGTAAGAAACACCAACGGAAAGTTATATATTATTAATAATTTGCAGATTTTCTAAAGAAATAAATTTATTAATTAAAAAA
AACTAAAAAATTTCATCAAATGTTTTTTTTAAAAATTCTACATCGATAATAATTTGAAAATTAAAATATATTAAACAAAA
ATAACGTTATGGACAAAAAATAATAATGTCAAACACAATTGATTTAATCAAAATAAAAGAAACAAAAGATATATTTCAAA
TTTTGTTTTGCTTCTTTAATAGAAAAAAATAGAACATTACTAAAAAAATGGAGCAATTTTAATTTTGATTTACGATACTT
AAATCATAGGAGAAGACTTAAAAATTACTATTACTCTCAATTTTTTCATTTACTCTCTCTGTGGATAATTAAATTCTTAC
TCATATAATTCTCTATCTTAAATTTTTTAGTTTATATAATATGCATTATTTTTATTTTTTTGTAGTGCCTAAATTTTTCA
TATTTATACTAACTATGCATATGAGGAGGTTGACCACTGCATTTATTATATCGAAACGTGTGAATAATAAAATATAAAAA
TATTAATAAGTGAATAATAAAATTTATACAATAATTTTAATTCTAAAATTATGATATTTAAAAATATCCGTGCAATGCGA
GGATATAAATATTAGTTTATTTTAAAATTTGCTGACTTTTATTTATGTTTCAAACGGTAATGACCTCGATCAAACACTTC
CTTTACGAATAGGCCTGTGGAGTCCCAATTCTGAAAACTTATTATTTTAGAAAAAGTTTCCCACTCTTCATCACTGCATT
CTTCATCATTTTTAAAAGTATAAAAAATGTAAGGATACAATATGTGATTTGATTTGCTATGCCATTTGAGTTTATTGAAG
TTCTATAAATTAAAGTACCATTTTTACAAAATATATTTATGTTCTATTCTAGTGGAAATTGATCTCTAAAATTGAATATT
AGTGAGAGGAGTAAATTTCTTAAAAACACATTATCAAATTGTGGTCTTAAATTTTCTTTCCTACTTCATCCATTTTATAT
TTTTTACGATTTGTAATTCAGGAAAGTAAAAAGCTAAAGAAATTTAATAATAATTTGTTATTATATTTGTATTATATTTT
GTGTGTGAAGATTAAATCTTTAAATTTGTACTCCGTTATTATACTCATTTTGAAGATATAAAAACGTTTGAAGGAAAATA
TTTTATTATAAACTCAAAAGAATCTATTTCTGTATATTTTTATGTTTTCTATATTTTCTGTATATTTTATGTATATTGAA
AATAATTAGTAACATCCTTATTTATAAAGGTAAAAACTAAATTAAAGTAGGACTATGAACAACTATAAGTAACAAATACT
AATCAAACATAAATAAGAAAATACCATAAATAACAAATCTTAAACAATTTATGATTCCTACTCTAACTTTGAATTATTAT
TTCCAACATTCTCCCGTAACTCAAAGTTGTATACTCTTGCCTTTTTCTTCTTTTCATTGTGTTGTATTGGAGTACTTCTC
TTCAATCTTTTAGTTGTTGGAGTACATTTCTTCAAAAAAAAAATTGTTGTGTTAGAGCACCTTCTCTCCAACTTCCAAGT
GTTGTAGCACTTTCTGTCCAATTCAGGATATTTTTTTCTTGGTTGTATTGGAACAGTTCTCTCTAACTCCTAAGTGTTGG
AGCACTTTCTCTCCAACTCACAATATTTTTTCTCTTGGGTTGTGTTGGAGCACTTCTCTCCTACTTCCAAGGTTGATGCC
CTTCCAATCAACGTCTCTTTTTTGTTCTTTTTTTTTTTTGTGCTGGAGCACTCTCTCTCCAACTCTCGTTGATGCCCTTC
CCATCAACTCCTTTTCTTTTTGTGTTTTTTTTACCTTTCACCAACTCTTAATTAGAGAAGAGTTTCTTCCTCTTGTGCCA
CATTTGCTTGGATCTCTTTAAAGTTGCAATCCTTTTGAAGGTGACCAAATTTTTAGCAATTAAAACACTTGGGTCTGGTG
CTTTTAAACCAACAATCATCTTCCATATGATTATTTTTCTTACATATACTGCAAGGTGGAAATTTATTCTTTCTGATTGA
TTCACTTGATAAGCAGCAAAAGCCTCTACAGTTGTTTGTTCATCTCTAATTGCTCTTCTTTGCTCAACTGCTTGCAAAGC
GTTTACCAAATCATTCACTAAATTTTTTGAGAGATCTTTAGACTCCTCAAGTGAAGAAATCTTGGACTCAAACTTTTCAG
GTAAAGTTACAAGAACTTTTTCAATAATTCTGGTATCAATTTTTTTTTCACCAAACAGTCTAATTTTGTTGGCAATTGAT
GTGAGTCTGCCTACATAATCTTTAATTCCTTCTGGTTTTTTCATCTTTTGAATCTCAAATTGTCTTTTAAGGTTCAGAAC
TTGCATTAACCTTGATTGCTCATTGCCCAAATATTCATCCTTTAGAGAATTTCATATTGCCATTGGAGTTTCACATGTCA
TGATTTTTGTGAAGATTTCTTCAGATATTGAGGAATATAAACTATTCATTGCTTTAAACTTTTTAATTTTTTCTTCATTA
TGATTTTTTATTTGAGCCAAAGTTGGATTGGCAGGTAGTGGTGATGGTTCACCATCTTATTCAACAATATCTCATAGATC
CACAAATTGTAAATATGTCTTCATCTTCACAACCCATAATTGATAATTTACCCCTTTGAACATAGGAGAAGAAATTAGCG
GAAACATATTTGATGCCTTATATGTAGGGGTGTGCATTTGGTTTTTTGGTTTGGTTTTACACTATTCGGTTTGGATTTTC
GGTTTTTGGTTTTGTAAAAGTGTAACCCAATCCGATCCAAAATAAATTTGGTTTGGTTTGGTTTTTCTCTATTCGGTTTG
GCTTTTTTCGGTTTGGTTATTCAGTTATGTCAATAATTAATAACATATATAACCAAAGTAATAATATTTAATCCCTTAAA
TATACTTTCTAATATAAATCATAAGTAAAACTTAAAACACAATACTTATAAGTATACCTATTGTAGATGTAATTCAAACA
TAAAAGGGAGAAGACATAAGTACCCCCTAGACTATGACCGAAATCCCAGAGACACACCTTAGCTAAATTAAGGTCCTATT
ACCCCCTTGAACTCATTTTTTTTGTAATTTTGTACACCTTTTGACTTATGTGGCACACCACGCGACTCCACGCAGTATAT
ATATATATAATTCGGTTTTTTTTGGTTTTTTGGTTTTTATCTTTTAAAATCCAAAACCAAACCAAAAAACCAAACAAAGT
AATTTATTAATCCAAAACCAATCCAAAAAACCAAAAAACCAATCCAAATAAAATTTCGGTTTGGTTTGGTTTGGTTATTC
GGTTTAATCTGAATATTGCACACCCCTACTTATATGTTATTTGGTGGTGAAACTTACTAGTTTTGATACCAATTTGAATG
AAAATATTTTATTATAAACTCAAAAGAATCTATTTCTGTATATTTCTATGTTTTCTATATTTTCTGTATATTGAAAATAA
TTAGTAACATTCCTATTTTAAAGGTAAAAATCAAATTAAACTAGGACAAGGAACTACTCTAACTAACAAATACTAATCAA
ACATATATAAGTAAATATCATAAATAACAAATCCTAAACAACTTAGGATTTCTACTCTAACTTTGAATTATTATTTTCAA
CAACCTTCACTAAGTATATCTTTTTGTTTGTACTCAATTTGAAGATATAGGAATTTTATTGAATATATATGTTTATTTGT
AGTATATCCTGTTGTTTGTACTTATAATTAGGGGTGTTCACGGTTTGGATAAAAACCCATTCAAACTGAAAAATCAAATC
AAACCGATAAAATAAAACCGATTTTATTTGGATTTGGTTTGGTTTGGTTTTAGATTTTTGAAAACCGATAGTATTTGATT
TGGTTATGGTTTTATTCTAAAAAAATCGAAGAAATAACCGAACCGAACCGATGAATTATATACATATATTTTATTAATAT
ACATACTTAATATATTATTTTTATAAACAATTTTAAAGATCTTATACATATTTTCATTAAAATTTCTTTATAATTTACTT
ATTGAAAGCAAAAATGCCCAAGATGAAACATTTATCTTGTTGATTTCATGTATATGAGTGTCTATGACAATTCTTTGTGG
GACTGAAAATGTTATTGTTTCTTCCTTCTAGGCCAATATAGTGAATTTTAAAGCTTTATTGATAGTAAATTTAGTGATCG
AAAGTTTTCTAATTTAAGTCATTCTAACAAGTTTTTATTTTGAATGGATTGTTATCACTTTTTTCACATTTTAAATGAAT
TGTTTCTTTTATTTTTGTGTATGGTTAATAACCGAATAACTGAACCAAATCAAACCGAAACCGATAATGACCAAACCGAT
AAATGTATATTATACTTGGTTTGGTTTGGTTTTGATAATTCTAAAACCGATTAAGTTGGTTTGATTTTGATTTTGACCAA
TAACTGATCCAAACCAACCCGTGAACACCCCTACTTATAATATCTTGTTAGGCATGATTTGAATTAATATTTTAATTAAT
AGATATGATTATCTTACTAATCATTATTTTATTAGTATTGAAGAAATGGTCGTGAATGAAACATTTCAAGTAGAAATATA
TATTTTTATAGAAAAGTTATCTTCTTTATTAGGAGACGTCAAAAATTAGTTGAAACATAAACACTAGGGGTGTACAAAAC
CGAACCGCAAACCGAACCAAACCGCGAACCGAGTCAAACCGAAAAAAAAACTCGACTAGTGGTTTGGTTTGGCTTGGTTT
GGTATTGAAAAAAAAAACCCGACTATATTTGGGTTGGTTTGGTTTTAACTAAAAAAAACCAACCCGAGACCAAACCAACC
CGACATTATATATGTAATTTTAAAAAAAAAATTTATACATAAAAATGTTTATTAATATATAATTTATATATTTTTCTTAA
TCTTTCTCACAATTTTATGTTTAATATTAGTGGACTTTGGGCTACATTGTTGACTTGAGCCCACTTGTTATTTTTAGGAA
TAAACAAAAGCCCAAATAAATTATACAATTCAACTAGCCCTTTAATATTCTCTTCCTCATTTAACAAAGGTCATTAGGTC
AGCAGCTCAAAAATAACTCTTCACCTTCAAAGACTTAGTCACTGTTAGGTTTTACTCATTAGCTATTAGGACATATATTG
AGCTCGTCTTTTGGATTTTAGTTCAAATTGTCATCAACTCATCTTAATCTGGGTAAGTAATTGCTACTAACTCGTTTTTA
GATATTTTTCTTGTATTGCCATTGCCAACAACATCACATTTTTGGGTAGTTGAATCATAGATATAAACCTAAAAATTATA
CATCTTGGTGTCCATATCTATGGTGTGTTAAGCTTAGCAACAAGATGATAAAGATGATGATAAATTTTTTGTATATAAGT
TTCACTTATTTCTCTCTTTACTTATGTTGTTTCAATGCAATGAAAAAGGGGCAAGTGTTCGACTCATTGCTTTTGGTTCC
ATTTGTATGGAGGTTTTTGTACTGTAAACATTGTGATGGTCCGCAGAGATAAGGAAAAACAAGTGATAGAGATAAAAATT
TAAGAGACTATTAGATTTGATAGCAGTAGCCAGTAATATACATCATACTTTTCTAACCAAATATTTTGTACTATATTTGT
ATCTATTTTGGTTTCAAAGTGAAATATACTTCTAAGTCTTGTGCACAATACTTGAATGGAAGTCTTGTTGAAACACAATC
TTGTATCAGAATACTAATAACTATTGTTATGTATGTGCAGAAACTTTCTTTTTGGATGGAAACTACACCTTCTGTAACGG
ATGTAGAGGTGATTAATAATATTCCTTCAACTATGTCGACAATATCTCAACAACAAGGCAAAGTAACTCCACATCGACGC
ATACCTCCTAAGAAGCAAAAAAGAGCAGCTCCTCCGGTCACTCCTAACTCTGGAACTACAGGTAGAGAAACATCTCAAAT
TTGGGATCATTTCTCCAAGTTTATTGCTAAAGGAGGTAAATGTAGGGCAAAATGTAATTATTGTACTAAAACATTTGCTG
CCGATAGTGTCAATGGGACAACTACGTTATGGAATCATTTAACTGTGAAATGTCTCAAGTCTCCATTTAAGTCCGATAAG
TGGCAAACAACATTAAAACCTATCAAAAGAGGTTGGCCAGAAGGTGGTTCCACTGAAAAAGGGGTTTTTAATATGGATGA
AATTAAGAGAGCAATTACCGAATTTATAATTATTGATGAACAACCGTTTAGGGCTGTTGAGGGAGAAGGATTCAAAAAAT
TAATGGCTAAAGCCTTTCCAAATTTTGAAGTACCTTCTCGTGTAACTATTGCTCGACATTGTCTAAGGATTTATCAAGAA
GAGAAAGAAAAGCTTAAGGAGCTTATAAAAAACCAACGTGTTTGTATTACCAGTGACACATGGACATCAATCCAAAATTA
TACTTATATGGTTGTCACTGCACATTGGATTGATGATCAATGGAATCTACAAAAGAGAATTCTTAATTTTTTTCAAACAT
CAGATCACAAAGGTGAGACTATTGCCAAGGGGATTGAGGATTGCTTATTAGGTTGGGGCATTGAGAACTTGTTTACAGTG
ACCTTGGATAATGCAACCGCAAATGATGCTGCCATTAAGAGTTTAAAGGGGCGTATTGAAGATTGGAAAGGTGTAATGTT
TGAAAATCAGTTTTTACATGTTAGATGTAATGCTCATATTTTAAACTTGATTGTAAAAGAGGGGCTGAATGAACAAATTG
AACCTATTTCTCATATAAGAAGTGCTATAAAATATGTCAGGTCTTCTTCTTCAAGATTTGCTACTTTTAAGTCCTTGTTG
AGAAAGTTAAGATTGACACCCGTGGTCTTGTAAGTCTGGATGTTGAGACTAGATGGAACTCGACATACACAATGTTGGAT
AAAGCTTTGAAATTTGAAAAAGCTTTTACAAGAATGTATGTGGATGACCAGAATTATCAAAAGCAATGTCGAGAAATAAG
TACAACAACAAAAAATCCATCAACAGATGATTGGAAGAATGTGAAAGCTTTTGTGAAGTTTCTTAATATTTTCTATCAGG
CAACTTTAAAATTTTCGGGCAGCTTATATTCTACTTCTCACTCTTTCTTTCATGATTTTTTCAATCTCCGAAATGATATT
ATCAAGTATACTAAACATGATGATCTCATTTTGGTTGATATGGCAACAAGAATGAAATCCAAGATGGATAAATATTGGGG
TAAGTTTGAGAGTATGAATATGTTACTGATGGTTGCTGTTGTGTTGGATCCTAGATACAAGATGCATTATGTAGAGTATA
TTCTTTCTATTGCGTATGGCTCTTTGATGGGAAGATTAAAGTCTCAAGATGTGAGAGATGTTTTGAATCTCTTATATAAT
CACTACAATTGCTCTTGCTCTGAAGATCCTAACGAAAATATTGAAAATGATAATTGTGTGATGGGTGAATCTAGTGATTT
GTTGCAATCTCAGTGGGAGAAACACATGAATAAATAGGGATTTGTTGTAAAAAAATCTGATCTGGAAATATACTTGAAAG
ATGATGTAGTGAAGATCAATGATTTTAATATTTTGAGTTGGTGGAAAGTTTCGTCCGGTAGATACCCAATTGTTGCGAAA
ATTGCTAGGGATATCCTTTCTATTCCTATTTCTACTGTTGCATCTGAGTCAGCTTTTAGTACAGGTGGTCGAATTCTTGA
TAGTTATCGAAGTTCTTTATCTCCAAAAACGGTAGAAGCGCTTATTTGCACTCAACAATGGCTACGATCACCTTCTAAAG
AATGCAAGCTTGAAGATATATTAGAGGAAGTCCAAAAAATTGACGAAATTGAAGAAGGTAACTTTATATATTCTAATTGT
TATTAAAAATGATTCTCTGCTTTTGAATTTTATTTAGTATTCAATTTGTTTCAGTTGTTTCAGAATACCCCGACTCACCT
TTGAGGATTGATTAGCCAGTTGATGTACTTTAATTTCACTACATGGAACAAAGGTATTAGTTTATTCTTTTGTGATTGTT
AATTACCTAATTACTGTTTGCTCTAAATAGCAATAAGAACTAAGGACTAAACATCAACCTAGTTAATATGTTGCTAATCA
ACTTAATTGATTTGTATTGTCTACTTTGCAGATGCAGGCTATGGTTTTTGGAAAATATGTAAAGAAGATCTCACTTCAAA
AATGTTTTGTTCCTCTAGGTACAAGGTCCTAGGTTGTAATTAATGATGGTGTAGAATTTAAAGACTTGAATGTAAATAAC
TCGTATTAACTTTTGATGACAATATTTTGACTATGCAAAAATTGTTTAAGTCACTATGTTACTTTCATGAATTTCTCTAA
TGTATAATGAATCACTCTTGATTATTGATATTATTTTATGATTTGTCCAAAATAGTAATAGTAGTAATTTTTTGAGAATT
TGTGTTCCAAATAGAATGAAGAATTGCCTATTGAACTCATGGGCTTGCAATGCCAAAAGAAACTACTGAATGCTTTTCTA
GGATGAAAAATCATGTTAGTGTTCAACGCTTTTTTTAAATCACTGAAAGAACACTAGTTCTTTAGTCTTTATAAAAAAAC
CCGAGAAAACCCGAATAACCCGAGAAAATCGAATAACCCGAAAAAATCCGAGATTGAAAAAACCCGACTATTATTAGTTT
GGTTTGGTTTATATATATTTTAACCCGATACAAATGGTTTGGTTTGATTTTTAAAAAACCTGAACCAACCCGGTAATGTA
CACCCCTAATAAACACAAAGAGATGGGGCTAAAAGATCTAATTGTTTGCCTTGATTTTAAGAGGAAAACTGAAAAGAAGG
CTAATGGAGAGTCAGCAATTATGCAAGAAAATACAGTTGAAATTACTCCGTTATAGCGCGTACGTGAGTACGTGTGCGCG
CGTGTGTGTCATGGATTTGCGATTCATTTTGCATAAATTTCATAGGTTTGTGGTGTCCTCATTGCATAATTTGATAGTGT
TTGTAGGATATTTTGCTTGAGTACAAATGATGATCCTTGAAGACCAAAAGAGAAAAATAACTAGCAATAAATAGGGATTT
GGGGTTATCAACCTCCATTTAATAATTGGATCTAGTTATAGAAAAGCTAACCTGAAACCTTTATTGATGTTCACAATACA
CACCCAAATGTCGAATGGACTTGGGGTAAATTTCGTCTAACTGGGTTGAAATACTTTAGGAATATGTATAGATTCATGTT
TTACACATTGAACATACCTGAAGGAGTTGAATAAAAATCCATCTACTTGAATTCAAACATCTAAAGAACCACAATTCTAG
TTCTTTAATTATTGATAACAATATAATCATAGTCATAGATTAAAAATAGTTCATAAATATTCTCAATAACCACCCCTATT
CAAAATAGTGATCAGAAGATTTAATTCTCGTATAAATTGTAATTCCTCGCTACGCTCTCTGTGGAATTTCACTCAATCCT
TGTTGGATCAATATTTGACAATGACTAGTTTATACGAGCTTCAAAAGGTATAATTTGGAAGATATCAAATTTTGACATGA
TTGTTATGGAGTGCAGAATTAAAATTACTTTTTATTGAAAGATCCTCGAGTAATCATTACTTCTCATATCACTCTGATTT
GTTATTTTTGTCCATTACAGATTATATCTTTAGTGTATGCCCAATTAACGAAGTTAGGTAAAGACCTTCGGTTTGCTTTC
TCTTGATCATTCATTGAGAGATTTGAGACGTAAAATTGTTATAGACATTGTACTGTTGCAGCAGTTGCAACTACACAAGT
GAGACTTGTTGTGGCCATTTGACATCCTTCACTAGGTGGAAGAGCTAACTTTAACATCACCAGCACGATATTGCATTTTT
TTGACTTGAAAGAATTGTTCGCAGTTCTATCTCATGAATACCAAAATATCATTTTAAAGATTTTACTAGGTGTATTTAGC
TTAAAATATACCGAATATCTCCTCAAAAGCAATCAAACTAACATTATCCCTTCTTTATAAAGAGTTGGAAGCAACCACTT
GTGTAGGAGAATTACCAGAGGTATCTCCTGATGTCTTCAAAATTAAATTCTTAAAGTAAAATAAGGCGGTCACTATCAAA
ATATACTAACCCAAAAAGATTTGAACGAATTCCATAAAAAGTGTGGTGTGGAAGAATTTACAATTTGCTAATGAAATCTA
ATAACTACTATTTTTATTAAGGGTTTTAAATGATAATTTATTATCCGAATTTATACTATGATGTTTGTATCAAGAATTAA
AGACAAAATAGTGTTTTGGTAAGTAGATATCAAACGGTAATGACCTCAATCAAACACTTCCTTTACGAATAGGCCTGTGA
AGTCCCAATTCTAAAAAAATATTATTTTAGAAAAAGTCTCCCTATCTTCATCACTACATTCTTCATCATTTTTAAAATTT
AAAAAATGTTAAGGATACAATATGTGATTTGATTTTCTCTGCCACTTGAGTTTATTGAAGTTCTGTAAATTGAAGTACCA
TTTTTACAGAATATATTGTTGGGAAAACGAGGACAAGCACAAAAATATATATGGTCAAAATAATAAAAATAATGAGACCA
ATAATTTTACGTGAAAATCCTTTTAAATAAGGGAAAAAACCACGGGCCAAGATGAGCAACTTATATCACTATAGCAAGAA
ATTTTTACACTGTGTAATCACGAATACAATATTCAAAAATGACTACTACACACTCAAAAGTAATAACACTCTTTTGATTT
TCCACCTTACTAAAAATATCAGTGACACTCTATTTTTCTTCACAGACTATTTTCTTGTATAGTCTATGGAAACCTCACAA
CTCTCTATATTTTTCTTTCTATGTGAATTGATGTATTTTACAAATGAGCTAATGAGATCCTTTTATAGAAGAAATTTGCA
ACTACAAATTTCAACACCATCCACAATGTCAAAGTTGTGCCACCGAAAATATTTAATTGTTGTGTTTCTCAACATTTATT
GCCACTAAAAATTTGTCAACCGTTGACAATTGCATGCAACAATTGTTGAAGTCAATAATGGGGCTGGACCCCACATATAT
TTATGTTCTATTTTGGTAGAAATTAATCTCTAAATATTGCATATTCGTGAGAGGAGTAAATTTCTTACAAAACACATAAT
CAAATTGTGGTCTTAGATTTTCTTTCTTACTTCATCCATTTTTTTTTTACGGTTTGTAATTCAGGAAATTAATAAGCTAA
AGAAATTTAAAAATAATTTGTTATTATATTTGTATTCTATGTTGTGTGTGAAGATTAAATCTTTAAATTTCTACTCCGTT
ATTATACTCATTTATAAGATATAAAAACGTTCACTAAGTATATCTTCTTGTTTGTACTCAACTTGAAGGTATAGGAATTT
TATTGAATATATATGTTTGTTTGTGTTTGATTTGTAGTACATGTTGTTGTTTGTTTGGGAATAAGTTATCCCAAGGTTAG
TTATTCAGGGGTCGACTATCTTGGGATAAGTTATCCCATCTGGGATAACTTATCCCATCATGTATATGAAATAACTTATC
TCATCACTATGATATAAATGGTGGGATAAGGTATCCCAAACATGACAACCAAACAAGATACAAAATTTTTATCCCATCAC
TATTTATTTTTTTCCCTCACACCAAACGACCCCATAATATGTTGCTAGCCGGGCTGTACATAGGTCGGTTTGGTTTGGTT
TTTCATTAAAAAAAAGCTAAACCAATTATGTCGGTTTATTAAATCTAAAAACCAAATCAAACGACATAAAGTCAGATATT
TCGGTTTCGGCTTTAGTCGGTTCTTTCGATTTTTTTTGATTTTTTGGTTTTTAACAACTACACGGTGTTTGAAAAAGAGA
TCAAATATATTTTCACTTACCTGTATGATAAGCTAAACGTAAATAATGTTAAATGAATAGAAATCTTTGAAAAGACTGTA
AAATTCACATGAGTACAAAATACTTTTATTTGAATATCAACGTTCATTATGTTAAATTAATAAGATTAAAGGCTACAGTC
AAACTGAATACAAAACAAAATATTTACAAATTAAATTGTTAACTTCGAATTTGAAAAACTATAACAATAATTACTTCCGA
TCTTAATACAAAATAAAATATTTACAAAATTTTACAAGCCCAAATTTGAAATAGTATATCTAAACATTGAAAACTATAAA
CTAACTAAAAATATATTAACAAATTAGATTATAAATGATATTTTAATATATAAATAAAATAAAATTTTATATATATATAT
ATATATATATATATATGTGTGTGTGTGTGTGTGTGTGTGTGTATTATGACCGTTTGGTTTGGGTTCAGTTTGACTTTTTT
TCTTTTAATATCAAACCAAACCAAGAGTGGTCATTTTTTTTTGGGAAAAGGGTTCGAAATATATCCGAACTTTGACTGAA
ATTATTGTAAAAATCTCAAACTTTGGGCAGGACCTATTACCCCCTGCACTATTTAATAATGAATTTTAAAGGTATATATG
TGCCCACGTGAACAAATTACTATTTATAATAATTCAATTTTTATAACCTTCACAAATATCATGTTTAAATGTGTGCTTTA
TAGGTAATGGCAAAAACTAAAGGCAAACAAGTGGTTTCCTTTGACAGTGCGTTAGATAGAGAGTCTTCTCCTTTTCCCTC
TCCTCCAAAAAAACAAAAGGCATTTCTATAAATGAGCCTTTAGAGGATTTTTATACCCAACAACGAACCCTCAGACCCTA
CTAGCAGGGGGTAACAAAGTGAGGAAGCACATCCCCTCTAAGCATGTGAATATCCGTTCAAAGTTGGTGTCGCCCCCACA
AGATCCTGATCCTGCTTCTTGCGTTCTCCCAATAATAGCTCTAACGGCTCTGAATAGGCTCAAGGAAGAATGAGAACGGA
CCATTCAGGAGGAGCGTCGACTCTCGATTGAGGGAGTCATGAGCAATTATCCTGCCTTATGGACAACTATCAAATTCCAC
AGGTTGAAGCAGTTTATATAAGCCGGAGAACCTATGTGCCAAGTGGGTACGTGAATTCTATGACGCCTATGCAAAATATT
TGCCAAAAAAGAGAAGGCATTGTCTGGAAAATGGTAGATGAAGTGGAAGTGAGAGGCAAGATGGTTAGTGCAACACATTA
TTGGGTACCCCTCTAATCATACATATGAATACAAGACTAGCATGACCAAGACTCTAGATTCTCCAAAGGGGTTGTTGGCC
CCTCTGATATCTGGTGCGTCTTCACCCTCTTAGATGCTGAAGGTTCTATGATAGAGAGGAACAACCTAAACATCGTGTCA
AGATATTGGTTCGGGTTTATCAGCAGCAACGTGATGCCATCCCAAAACAAATCAATATTTCGACATCCAAAGACAGTGAT
AGTAGGCTCTACTTTTGAGAAATAAAATATCACTGTAGCGACATAATTGTGGAAGAGATACTGCTACAACTACAGGCAAG
ACAAGAACATACATATCTCCCCTTCCTAGTGCTCATTATGTAGCTATGTAACAGAGCGAGAGTTCCCTTTCGGGGAAAAA
CTGATGTCAGGATCACACTGGTCTCCTCCAGCATCATTCGGAGGATCGAGGCCGAGTACTTACAGGACAATGCGGCTCAG
AGGAAGCGACCACCATCAGATTCTAGCACACATGCTCTTTCTGTGGAGCAGACAAGTACTTCTACACCTTCCTCCACGAT
TGGCCCTTCTGTTTCTATATTTGTGCCTCCTATATTTGCCGTTGTGTTTGCTTTGAGGCCTTACCCCTCTCCTTTTTCCC
ATCCCCCTTGACCTAGGCCTTGATTCACTAGATGGGCAACCTTGGGTTTAGACGGACATGCCCAAGATTATTGACCAGGC
CATTAAGAAGGCCTTGGCTCCTTTGATAGAGCGGGTGGTCAAGTCTGAGGGGACCATTGAGAGTCACAATGTGAGATTGG
ATGATCTCACCACTAGGTTAGAGGCTCGGGAGGAGGCCTAGGGTAGCTTTGGCGCACTAGATGCCATGCAATATAAGATT
ACTACACTGAGGGTGGAGGTCGTCCAGTTTCAATCGATGGACATCTCCATGCTTTGGGGCGACGTTTCCCTACCAGATGC
ACCTTCTCCCATGGAAAAGATGCTGAGTGTTATGCCTTCCTTTAGTGAGCATCTTGAGGTTACTCTGCATGTTGAGTCTG
TTGATGCTGATGAGAGTGAGAGGGATGAGGATGATTTGGCTAAGGAGACGGATGAGGAGGAGTTGCATGCTGAAGAGTAA
GGGATTGCTTAGACACTGACATTGATATACGAATCTAAGGAGGTCTTTCTTTAGGTAGTCCCGGATAGTTCTCTTCGAGA
GAATTTAGAGATGTGTTCTAAAGAAGTCACTCCAGACCCCACCTTACCTCTTATTGCTGATACCGGCACTGATGCCCAAG
TTGAGCCTTCCCTCTCGCCTCCAGTGATCCTGTTGATGGGCATGATTCCCATCTTGATGCTTCACTACCCGAGACTACAG
ATGAGAGTGCTCCACATGGATAGCCTATCAGGGAGACCCTTTATCTTAGCCTCCCCATACTTTTGTTTATATTGCATTAA
GGATAGTGCATTATATTTTTGATGGGGTGAGGACATTTGTGCCAATATTCCCCTTTTGATTGTATTTTGTTATTTTGAGT
TTTGAACTGTTGTAGTAGTAATTTTTGTTTATATTAGAGTGTTGTTTTGGTTGAAAGCTTGTTTCTTTATTTATGTTTTG
TTCTCCCTTGATGTCGCAACCCCTCATGAGTTTAAATCGTGACATTCTTGAAGTTTTCATTTATAACAATTTGAGGATCG
ATTGTGTTCAATATCGATGTCATCAATAGGAGTCACGATGAGCATTATGCATTGTTGATGTTGTGATAATTAAATCGATG
TGATTGCACCTTTGAGCGATCTCTTTTATTGACTAGATGCATTTTGATGTGAGCCTTGTAATGAACATCACATGTATGTT
ATTGCTATTTTCGGGATGTGCTAAATGAATTTATTTTGAAATGCCATGTGTAGTGAGATCTTACTTGAAACCATGCATAT
GGAGTCCTAGAATTTTCCTTGTTAGTCCAATTGTGTGAATCTTGGTGAATGTAAGACATGATCTTGGGCAACAATTGAAA
GAGAGAACCAAATTGTCCATAAATTCTTTGTGACTACCTTGTGAGGGTGTGAATCTATTTTGGCACCATTTAAGCCTAAC
CTATTTTGTTGGCAACCAAAAGAAATCCTCTTGAGCCAAATTATCCCTCTCTTCTCACCAACTTTTTTTGAAGCATTCTA
ATGTTTGAATAGCAACCTTATGCCAAAAGCCTAAGTTGGGGAGGGGGGTGGAAACGAAGGAAGAATGAAATCCAAGTGAA
GAGCAAAGAAAATGAAATGAGACCTAACTTTGAAAGTGTTACAAAAAAAAGGAAACCATCCTTATAAAAAAAATAAAAAA
TCATTGTTATGAAAATGCCTTGGAAAAATGAAAATGTAAAAGAGAAGTGAATGAAAGAAAAGTGGATTCCAAATAAATTG
AGTGACAAGTCAAGGGTTGAGTTCTCAAATGAAAAATAAGGAAAGAAACTAGGGAAGAGGTGATGATTATCTCAACAATG
CTTTGAAAAGGTATAAGTCACCAATCCAAATTAATCATTCCATAACCCTCAGCCCTATTACAAGTTTAAAAGACCCTTGA
GATCTTGCATGAACTAGGTTTTGTGATGATTGGAAAATATGGGCAAACCTATGGGACAAACCATCCTTGTATTTCTCTTT
TGAGAGAATGAGAGTTGCATTAATTCCTTACACCCTTGTTGATTTGCTTCATGAAATAATGAAATCGTTCTTGATGTGAG
GGCAGTTGAATGCATTTGTTGAAACATGTTCTTTCATTAGACAAGAAGCTAAGGTGATCTTGAGCTTCTGTTGAGACTAG
CTAGTCATCATTTGAAGTTTTTTTTAATCATGATTGAGGGTAAAATGTGATTGAGAGTAGTCTTCCTATGACGCTTGCAT
GTTAGTTCTCATTGAGTACTGTTGTAGACACCCTTATTAAGCCTTTTGAGTTCTTGATTTACTTGAGGATAAATAAAAAA
TTAAGTTGGGGGTGTTGATGAGTCGTAGATTTGCACTCATTTAAAATCCATTTAGCTCAATAATTATTGTCCTCATTGTG
TAATTATTTCCTATTCTAATAGAATATTTATGATTTGCAGCTATAGAGGCAATTGGACAAGACAAGGAATGATGTTTGAA
ATATTGGCCAAAAATACAAAAAGTAGTGAAAAGTAAACATTTTTGATCGCCTAACATTCGGTGGATCGCCCACTGAGCAC
GACCTCGCCCAATTAAATAGTGCATAGTACTTGTGTCTATCACAGGAGGTCCACATACTATAGTAGAAATGGCGATGTGC
CAAATGAGAATGACGGTCCTGATGCATATCCTTCAAAGCAAAAGTGTGCAGTGCAAAGATTGAATTC
