# Supplementary material for: Homologues of potato chromosome 5 show variable collinearity in the euchromatin, but dramatic absence of sequence similarity in the pericentromeric heterochromatin
Source: BMC Genomics. 2015 May 10;16(1):374. doi: 10.1186/s12864-015-1578-1 (PMC4470070; doi:10.1186/s12864-015-1578-1)
Supplement: Additional file 3: — RH BAC tiling path sequences. Description of data: Nonredundant, multifasta sequence files of the individual BAC MTPs. The sequence contigs and scaffolds in the MTPs can be either ordered or unordered, depending on the quality status of the tiling path sequence. [file 12864_2015_1578_MOESM3_ESM.zip › mtp_2124.fasta]

>mtp_2124.contig_1
GTTTGAACCGACTCTCTTATAAAATGTGTACCTCTCTTGATGATGGCAGGTTACTTCTTGCACACATGTCTTTTGCAAGT
CATGTCTAATAGATTTTTCTGCAAGTGTGGGACAAGTTTCATGCCCTTCATGTTCTAAACCACTTACAGTGGATTTCACG
GCAAATGATAAGGGGGATCAGAAATCTAAAGCCACGATCAAAGGGTTTAGGTCCTCAAGTATACTGAACAGAATTCATCT
TGATGATTTCCAGACAAGCACAAAAATAGAGGCTTTGGTATCCAATTACTTTTCAATCAATAAATATATCTTATCCCGTC
TTTATATGTTGCTTTATTTTATTATTTTCCTCTCACAAAGAGTGCAAGAGGCCGCAATAATGCATCATTTCCTAAGGCTC
CCATACCATCTAACTTACCAGGCATAGGATCAAGATGTTACACATGCAGAAGTTCAGGATAATGGTTTCAGTCTTTCTAG
ATGTTGTATCTTGGTGAATTTGCTTGATATGCACCTAGGAAAATTGATAAATTTCTTGTCAAGTTTGGTTGTGAGCAAAA
TGGGGGATACATGAGGTCTAATTGAAGTTTTGCTTACCATTGGAAATGTTGCATCAAATACCACCCCCACTTTGAGTAGA
AACTAATTGAGTTTGCTTACCATTGGAAATGTTGCATCAAATACCACCCCCATTTTTACTGGAAACTAATTGAGGAATAA
TAAGTTCTCATTGTGGTCTCAATCTTATTTATATCATTTGACATTATGGCTTAAACTCGTCTAATGCTTTTCTTGTGAAT
ATTTATGGTATCTCTGTTATGGTAAAAAGAACCACTATGCTTCGTTCTCATTGCTGCTTGTGTTATTGGTTCTAGAGAGA
AGAAATAAGGTTCATGATTGAAAGAGATGGTTCTGCGAAAGCAATAGTCTTCAGTCAATTCACATCATTTTTGGATCTGA
TACACTATTCTCTACAGAAGGTAAGATATGATATCTTATCCCCTTCCACACCTACCCCTCTTGTTGCCATCAGTAGTCAT
AACAAAAAACATATCTTGTGTGCATTTGGCAGTCGGGCGTCAGTTGTATTCAATTAGATGGATCCATGTCTATGACTGCC
AGAGATTCTGCAATTAGAAGATTCACCGAGGATCCAGATTGCAGGATATTCCTTATGAGCTTGAAAGCTGGAGGTGTTGC
CCTCAATCTTACAGTGGCATCACAAGTAAAGTTTTTCTTTCCTTTCTCTGTCAATGCATATTCTTCATTTCTTGTCAAAT
ACCAAGTGGTTTGAATCCATTGTTGGATTCCTTCTTCTCTTCAGGTTTCAAATATTTATTTTGTTTGGGATATTTTAACT
TCCTTCGCTGTGCACCTAAAGAACAAATGCTTTTTGGGACGTGTAATTTTTCGTTGAATGACCTAGATTACTTTCCTTGA
TGTGTCGCTCTCCTCTTGCACTTTACTAGGTTTTCTTGATGGATCCTTGGTGGAATCCTGCTGTGGAGCGGCAAGCCCAA
GATAGAATCCATCGAATAGGGCAGTATAAACCAATCAGGTCTGTGTTTGTATTTCTTTAACCAGCTATACCAATGAAGGG
AGCTTATTGTTGTTTTCTCATTTCTAGGATTGTGAGATTTGTGATTGAGAATACAATCGAGGAGAGGATCTTAAAGTTGC
AAGAGAAGAAGGAGCTAGTTTTTGAAGGGTAAGTTTCTGCAACTTCATTGTTCTAGTTGCATGGGTATTCAAAGAGAATA
ATTGATGACTTGAAACTGTTGAGTAATTTTGATCCGTTTTCTTCAGAAATGATTTCAAGATAAATTAAGAGAATCAAGAT
TTTTTTGTGCTCTCAAGAACATATAATATTGGGCTGAGATGAGTTTTAAATGGAGTGTTATGGTCAGAGACTTAGTTATT
GTTGTTAGAAACTGACAAATAATCATTAAGACAGTTGAGCTAAGGATTAGAAAAGGGTCATACACTCTTTTATCTTCTTT
CCCTTTTTTCTTAAAAATCGGAACATGGAGAGAGAACTCTTTCTCATTCATAGAAGTCGCAACGATAAATGCTTCTCCCT
TCAAATCTCATTTGGACAGAGTATTGGCCTATACCGTTTTTACACTTGGCTTCCGATTTTCCTCTTTTACTCTGATCACT
CCTCCCTTCTTTCTCTGAAGTGCTGATTGTCCAATATTGATGTTTTGTGCAGGACGGTCGGTGGCTCTTCTGAGGCGTTG
GGGAAACTAACAGAGGCAGATTTGAAGTTCTTGTTTGTAACCTAAATTATATTATGTTCTGTAACTTGGTTCAGCAAGAA
AGATCATTTGATCTTTGTTTAGTTTCTTGCTTGAATCTTATCCCTAGTGTTGTTGTTTTTGCAAAGTAGAAAAGTCAATC
CTCTTCTGTTGGTTTTACTAACCTTAACTTTATCATCATCATATGTTGGAATTTTCAATTATTGTTCCAACATTTACTTT
ATATATAAATAAATATAATATTGTTAAGTCTTACAACTATCATATACAACTTGTTATTACATAGGACTCCGTTATCATTT
TTTCACTTCAATTGTCTTGTTTTGATCTTTTGTTTTACATCTCCATGTATAACATACTATTCTCATTATACATGGAGCTT
TTATATATATATATATATATATTTGAACTATTTACGTTTAGGCAAAACAACCTCACATACTCTTACAATCTTATATTACT
TCCATTTTTATTTTCTTTTGTCGAGTAAACATAGAATGCATATATGTCGTTGTCCAAGCTTTGGGATGGCAAGCGGTGCC
GTGGTGGAGTGAGTGAACTGCATAAATTTGCGAAGACTTCAACCTATCCCGTATCGCCCAATTTGTTGTTTTCAATCTCT
TCCGCCCTGCTTATCGGCTCCTGGGATATATGATATAAAATGATGAAATTTTTAAAAGTTATTTTCTTGCTAAATCATTT
TTTTTTAGAATTTCATATCTTAATTATTGGGGATGTGAGGAACACATGTCAATGCTGACTGAACCAAATGTGTGTATACA
CACACTTACGCGCGTCTGACTCAAAATTTTTGTCCACAAGTTTTTTTTTAACTAACACATCATTTTTTAGTCAAGTATAA
AAAACACAATATACTATTTTTCTTTTTAATTTTATATCTAAACTATTGGGAGTGTAAAAAGTATAACTAAACTATAATTT
TAAGGGGAATTTTCGCAAATAGCCACTATAATAAACTTAATTATGCTCCATAGCTATAGTTTGTATATTTACGGGTTATA
GCTACAGTTTCAGCTGTCTCGTTTGTATAATTCGTGGGTTTTTATAATTCGCAGGTTTATAGAATTCACGGGTACATTTG
TATAATTTAGTTATTTTTGTATAAACTCGAACTAACGAATTTATACAATTACAAACATATGAAGTGTAAACAGTTATACA
AATTATATTATACAAAATAACATTATACAAAAGTTATACAAATTATATTATATAAATTCCGAATTATACTAACGTGCGAT
TTATACAAAACTAAAAAGCCGAGCCGCATAATTATAGCTAAAAGTAGGTCGTGAATTGTAATTAAGACAAACTATAGGTA
TGTTAACTAATTAACTAGTATATGTTTACTTATACGCGTAATTTTCTCTAATTTTAAAATATTTTTTTCTCATCTTTTTT
AACTCAAAATGCGACATATAATCAGTCCATTCATTATTTTGCCACATCAATATAGGGTATATTACACTCTTCTTATTCTT
TCTTTGATTATCAAAATAGGAGTACTATATAATATGACAGTTTTTTAACACATTAAATTTTTAATTAAAACATATTCTAC
TTATTTATAAGAGGGAGTTTAGGTTAGGGTGGTTCAAAATCGAACCGAAATTGATAATTCGAACCGAAAAAGAGTTATTG
GTTTATTAGTAATGGATTATTAGTTTAGTGGTTCAGATAATTATTATTTTTATTATCGGGTTATCTGTTCTTAACGGTTT
GAGGTTTTTTCTTAATGGGTTAACTGATAAGTGATAACCCAATAGTAAATTAAATAATTATATTTATACCATTTTGTATA
TAAAGTCATTGACTTAGAGTTTAGTTTCCTACTTTTATTTCTGGCCATCTCAAAATCTTGGTTATTCTACAATGTTAAAG
TGTTTGCATTTGAGCAAGATACAACTTGTGAACTCATGTACATGATTCATTCGATTTGTCACCTTGTTTCTAAGTATTTT
TCATTAATTTATTTTTGTGTCAAATCTTAACGGTTAAACCGATAACCGAACCGATAACAATCAATAACCGATAAGCCAAT
ATCATAATGGTTCTATAATGGTTTAGCATCTCTACAAATCGATAACCAATAAGTCAAACCGATATACTTCAAAATCGAAC
CGAACCGAATCGACCGATACACAACCCTAGTTTAGGTACTCAAGCAGGCAACATGTCAACATGCCTGCTTGAGCACCTTT
TGAACATTTCTGTAATTTTCTTATGATTCTTCCGTTTTAATTTGTTTGTCTTATTTTTTAATTTTTAGATATTTAAAAAT
TACATAAAAAATACTATACATTATGATAATTGACAATTTTTTTTTAATAAAAAAAACGTATAAAATATTCGATTGATTCT
TGAAATTAATCTATCGGTGTCACATAAAATGAGACAAAAGAAGTAACATGTATTATTCAATTTGAAAATTACGTAAAAGG
TATTGTAAATCTCAATAATTAACAACATTTGATTGACTCTTGAAATTCTATATGTGTTACATACATTTGGACAAATTGAA
TAATATATATTATTTGAAAATTACGTAAGAAATACTATAAATCACAACGATTAACAACTTAAAATATTTAAAAGACATAT
AAAAAGTTCGATTGACCCTCGAATTAGTGTCACATAAATATGGATGGATGAGTAACGTATATTGTTTTAAAATGACGTAA
AAGTAATATAGACCATAAATTCATAATTAAAAAATTTAAAATTAAAAGAGATAAAAACAATTTGTTCCCATAAAATTTAT
CAGTATCACATAAATTTGAACAAGGAGAGTAACATATATTATTTAAAAATTACGGTACTATAAATGACAATAATTAACAA
TTTAAAATATCTAAAAATCATATTAAAATTTAATTGACTTTCTTAATTCTATTTATATCACATAAATTGAGATAAAAAAT
AACAGACCGTGCTAGCACATGCACTTGTGTCTAGTCTTAGTTAAAAAATTTAAATAATTTTTTTTTATCAAACTTTAGAT
GTCTCTATTATGTGGTAAACCATTTTTTAAACAAACACGTTGCAATAGGTGAAAGAACAAAAAAAAGGGCATCTTTAGAT
GACAAATTGTCAAATTGTCAATTTGATTTGAGCATACAGCATGAATAAACGCCATGGGAGCTTAGCTTAGTTGAACAAAC
GATGTTGGCCACGTACCTTATACTATTCGTACTTATCTCCCTTGTTTTGGGCGAAATACTTGTATACTTTGGGATTTGCT
TCCAGACCCAATTTCAAGAACCCATTCTTCTAGCTTTGTCTCGCGGAAACAACAGTTTGATCGTATGGATACGGATATTG
ATGTTCGCCATTTTCGTGTATTGGGTATACACCAGTATTTCCATTTTATGTAGCTGGAGGATTTTTCACGGACCCATCGA
TTGGAGTGATGGGGTTGCTCTCAATTTACTAATTCTACAATCTTCTCTTATGGGTAATGCTCCATTTCTTGTTTTTTTTT
CCCTTTCTTTCTATAAACTGAAAATAGAATCTTTGTTGAATGTACTGCTTCGTAGTGAATCTTGATTTACAACTTTTGGA
ATCTATATGTGGAGTACCTGTAACTGAATAGTGTAATTTTAGATAACTGCTCTAATTTTACAGAACCCCTAGATATTTCT
TCTTCTTCTAAAGTACTGTTTTTTTTAGTATTAGAATGAAATAATAGAGAGGAACTAGTATAGAGAATTCATGTAGCCAA
CTCCAACTTGTTTGGGATTGAGATATTACTCGTTCATCCTTAATCAGAGATGTCGGATTCTAGTCCCATTGGGTATGGAG
TCGCCTTTGTTAGGGAGTGCTTTGTCCCTCAATGTGGGACTTCACGGTGTGAATTCAGATTTACTCAGGACCTAATTTGG
GTCGAAACCGAAAAGGGACATATTTGATTGATTGACCCACAATGAATAAGTTGAGTTCATGGCTAGGGCTTGAGGAACCT
TGGTTTTAAATTCTGGTAGGAGTAGCTTGCATGGAATAGTTAAAAGGATGGTCGAAATAGAAAAGTGTTATTGGGTTATT
TCTGATAGAAGGAAGGAAAGGTAAGTTTTATAGAACAATTATAAGACCAACAATGTGATATGAGCGTGAATGTTGGGCTA
CTAAAAAGTCCAACACATCCACAAAATGAATTTCACAGAAATACGAGTTTGGTGAGACAAAAAAATGACCAAATTATCCC
AAAGGGGGAAGTAGCACACATTGAGGAGAAAATAAGAGAAGGTCGTATGAGATGGGTTGAACATGTCTTGGGCTGACCTT
TAGATGTACCGGTGTGTTGATGTGAAAACATGTTGCGTGGAGATGTTAAAACCACCTGAAATGAAGTTGTCTCAAAAGCC
CTACAATTTCTTGGAATTCATGCAAATTTAGCAAAATATGAGACACAATGGAAGAAAAAGATTTATATAAATAAGGAGTA
CCAATCAGTTGGAAAAATGATTTAGTCATGTTAGTATGTTTACTTTAAGTTCTATTCTTTCAATGATTCGTTTAGCCTGT
CAGATGTTTTTGTGCAAGTAGCATATATAGGAAACTTGTTGTCCTTTTTATTTTTATTGTATAATATTGGCCTGAAAATG
AATATAAATGTAGAAGCATGGTCACAAGCATCAAGGATCGATAGGTTCTTGATATCAGCTGAATGTGACGAGGCCTTTAA
AGAAATCAAACAATCTATTATGCCAAAACAATCCAGTGATGCTAGAATGTGAAGAATAGGTGAAACCAATTCTTACTTCG
AACTCGAGAACACGTGGTTTCAGGTTGAGGGTTTCATAGAGAAATTAAAGGAGTGGTGGGAGAAGTATGATGTTACTGGC
AGTCCTGATCAGGTACTTAGAAGGTCAAAAGATTAATAGGAGATGTTAAAAAATGGAACAAGGAGGAGTTTGGAAGGTTA
GGTAAGAGAAAAGAAGAGATGTTGGCGGAACTGGAGACCGTGAATCAGAATGCTCAATACACGCACCTTAGCGAAGAAGA
AAATCGCAGAAGGAGGGACATAGAGATGGAGTTGGAAAAGATTGGCAAAGCAAAATAGACTTCATGATGCCAAAAGTCTA
GATGTCTTTGGTTAAAACAATGGGATAGGAACACCAAATCCTTTCCGAAGGTAGCAAATTCACACAGAAGATGCAATACC
ATAAGCTGATTGGTGGCAAAAGATGAGGTGGTAGAAGAGGCAGAAGGGACTAAAAGAGGAATTCCGAGTTTCTATCAGAA
AATTTAATTACTGAATCAGAATTTTGGAGACCTTCAATGGATATCTATGGGCATGGGACCATAACTGAGGAGGAACAAAG
GTGGTTGGAGAGGGACTTTAAAGAAAGGAGGCAATAAAACTGTTTGTACTTGATAAAGCTCCAGGCTGTGATAACTTTAC
AATGGCCTTCCATCAAAAAGCTTGGCAGATACTTAAAGTAGGTGTCGTCAAATCCCTAAAATACTTCCAGCAGACCTGCA
GCTTTGCTAGAGCTTGCAATCCCTCCTTTATTGCCGTAGTTCCCAAGAAGAAGGGTGCAGAAGATATAAGAGATTTTAGG
TCCATTAATCTGATAGGAAGTGTGTATAAAATTATATCTAAGCTGCTGGCAGAAAGGTCGAAAAAGGTAATTAAAAAATT
TGGTTTCTCTTAAGTGTAGGGCAAATTATAGATGCTTCTCTTATTGCAAATGAGCTATTGAACTGGAGAATGAATAAACG
GGAGCAAGGGATTCTTCTATGTAAACTTGATTTGGAGAAGACATATGACCATGTTAGTTGGCAATTTCTGTTCAACATCT
TGCAGCAAATGGGTTTTGGAGAAAAATGGCTTAAATGGATTAAGTTTTGTATCACAATAGCATGGTATTCCATTTATGTT
GAACCTGTGGTATTCTTTCCACCTCAAAGAGGGTTGAGATAAGGTGACCCTATGTCTTATTTCCTTTTCATTTTGGTAAT
GAAAGCTTTTCGTAGCATGACAGGAAAAGTAGTCTAGAACCAATGGATTAAGGGGTTCACAGTAGGGTCCAGAATGGGAG
AAGAAATTTCAATTTTCTCATCTTCTATGTGCTGATGTTAAACTGATTTTTTGTGAAGCTCAGACGGGCCAACTGAGACA
TCTGTAGATGTTGCTTATTGTGTTTGAAATTGTCTTGGGCCTGCTCATTAACTTGAAAATCAGTCAATCATCCAGTTAAT
ACAGTGGACATCACACAAGAGTTGGCAGAGATACTTTGATGCAACATAGGCACTCTTCCCACTACCTTTAGGAGCTAAAT
ATAAAAGCAATCAAGTATGGCAATGAGTAATAGAGAAGTTTGTAAAAAAGGTTGGTCACGTGACAGTCACAATACCTTTC
ATTGGGAGAGAGGTTTACTTTGATGAATAGTGTGTTGGATAGCACTCCAATGTATTTCACGAACTTGTTTCCAATCCCAG
GTAAGGTTCTCAAGCAATAAGACAAAATCAGAAGAAGGTTTTTAGGGAATAGCACACAATACAAGTTTCATTTGGTGAAA
TGGGCCAGAGTGCCCAAGGAGAAAGGACGAGGCTTTCTCAAGATGGTGGTGAGAATTAAGCATGGAGGGAACATAAACTG
GCATAACAAGGTCGATAGAACATCACTTGGTGTTGGTCCATGGAATCATATTAGCAAGTTATGGCAAGAGTTCAGTGATC
TATTAAAGTAGGCAACAGGGAAAACACACTCTTCTGGCTAGACAAATGGAGTAGCAGATTTCTGAAAGAAGATTTTCCTG
CTTTGTTCAGATTTGCTGTTGAATGTTGATACAAAATCCACAGTGAAGCAGCTTAGACAAAACAATACCTAGAACTTTAC
TTTGAGAAGGCAATGCCATGATGATGAATTGTTTTCCAAAAATTCAGGGTATACAACAACATACCCAGTGTAATCTCACA
AAGTGGGGTTGGGGAGGGTAGAGTGTACGCCGATCTTACCCCTACCGAGTTAATTCAGGATAACCAGATACAAAATGCTT
CAAAGAAGAATTTGGATTTACGTTTGATAAGAAACAGCATTAATACATTATGGTTCAATACTAATTGTCAACTTTGTCCA
TCTAAGCCTCACCATAGCAAAGTTAGTCCCAAACCTGGATAGATTGAGAGTTACATTAGGTTCGGTGACAGCTAGCTTAA
AAATAGTCTCTATGTGAATTCTCTAATATTACCTGAGTAGAGCAGAAAGGATGCATATAACATTGTTTGGGAAAGGTAAC
ATTATTATATAAAATTAAGCACAAAGTTTGTGCTGAGAGCTATCTTGATAGCTTACAGAAAAGCAAAAACCCCTAGAGTA
AATCTTCGCTCTACTACAAAAATTCCTTCAAAGAATCTTGAGTTCCTTTCCTTCCAAATAGTCCACCATATACATCCAGG
TAAGCTTTTCTACCGTCAATCCTGATTAACAACTCATCCCTTGAAGTTCCAGCATGCTAGCAGATCTCCAGATGGCCTTT
TAGGTTCTTGAAACGGAGAGCCCCATGTTAAGACTTGCTAGTTATTTGTTGCGAATAAACCACCTATTAAGAAAAAGGAA
ATGAAGTCTTCTGCCAAACTATATAATTGTATGTAATTCAGTCTAAGATGAAGCTGCATAAAATGCAGGGTAATCCCTTG
TACATTCTGCCGCCATTTCAAAACACAGATTTCAAACTTCTGCTGATCTATTGTATTACCATATTCCAACAAATATAATT
GTTAACTATCTAGTATCATAATAATGTGACTAATCTTCCTGTATATTTTTACCCATCCTTGAATAAGTAGTCCAAGATTG
GAGATGCATATTTACCAAATGAGAAGATTCTAATATCGAGAAAATTAAAAGTGAACATGTGGACTATATGTATATGTAGA
TTGTAGCCACCATATACATGTGACATTTGCTTCTTTAATTTCGATTTTATCATCTCAAACATAATTTTCAAACTAAATAG
GTGATTAAAATCTTATTATTTTTTAATATAAAGTTTGTCATACTTGAGATAAGATACACGTGCCGGGTGACCAGCTCTTC
AATAAATAACAAGGCACCCAGGACCTCACAATTTTTGGAAGCCTGTCATTCTACTGGTGAAATGCCACCGAGTTTATTAT
TTGCAAGTAACAATCATGTCAATTACCTTTGAGCATTTGGAACTAATGTTTTTCTTTGTCATCTCTTTGGTGGCTATTTC
CTCTTCCTCAAATAGATTGTTTCTCCTTTTCTTTGAACATTTCTCCAATGTCTTGTGGGATTGGGAGCATATATTGCGAC
TACTTTAACTGCTGATTGTAACTCTTTTGCTTTCGGCCTCCGCTGCTAACCATAACAGATGCCATTTATATGGTTCTTGT
TTATTCACCTGACCCCCAGATATCTTTATAAGTCCAGGAAAGGTTATTTTATGAAAGCATATTGAATTCTTTTGTACGGG
TATGAGTTACTAAACTAACTTTGAACCTTATACGTGGCTTCCCACATATCCACCAGTAATGAATGTGATTTTCATTGTTC
AGTCTAATAACATTGACTCACTCCAAAAAGTACTACTCTAGTTTCTTTCAATTTGTTTGTCTTACTTTTCTATTTAGTCC
TTGTAAAAGAGAATGCCTCTTTCCCTTTTCGGCAACTCTTTAATTTCAACTTTCCAAATGTTATGTTTAAGTCTACAAGA
TTAAAGGACATTTTGGTACATTCTACATATCTTTATTTAAGACTACAAGACTTTGTGCCTAGTTAAAACCAAACAAACAA
ATTGAAACGAAGGGAGTACCTAAAACTGAAGCTGTTGTTTGTCAATTGCCAATAGGAGTGACATTTATATAGGTTGTGCA
GATGAATATACTCGAACACGTTCTGCAAATCCCTTTGGTTTTAATGCTAAACCTGTGATTTGCAGGATTTTCACTATTTG
CATGGATGGTGTTGGACAAATTGCACCCTGTAATAATGGAGAACATCTCTATTAGGAAGATTATCAAGGCTGAAAGAAAA
ATACTTCAGGAAAGGAAATTGCATATGGAGGGTCATTGTAGAGTTTTACAGGGGAAGGTTGCAGATTTGACAGCTAAAAT
GAAGAAACTGAAAATGGATTATCAGATGAAAGCTAATAAGGCTCGAGCTGAAGGAGCTATCGTGTTAGAATTAAAGAACA
ACTTTGAAGAATTCCGTCTCAAATATGATCGTTTGTTTGATTACAATCAGACACTTCGGAACCAGTTGCAGTCAATAAGC
CACGAGGTCCAGAAAATTGACGAGTCAAATGAATGGTCTAATTTGAAAACCAAGCTTGGGTTCCCAACAGTTGAAAATAA
TGGAAAATGTGTAGATTTTGAGAATGTATCGGAAACAGCAACAAAATATGGTGAGTACCCTTTCTCTGCCACTCCTTCAT
CATCCTCGCCCAGACACCGAAGACCAATTTATCAGTGTTGAGGACAACTAACACTTGCTCTTTTTTCTTGTAAGTATAAC
TAATGTAAATTATCAAAGAGAACTGATGACTGAAAGTTGGATGTGCATAGACTTGAGCTTTAATTTCCTCCTCCTCTTCT
TCTTCCATTTATTGGTTACTTCAAAGGTGAATAAAATTAATGAATTTACCTTTGCTTCTTTCTTGTGGAGTCATCTATTA
TTTGCCTGTGTCATCCTTCATTTAGCTTGTTGCCATAGTCATGTAAGCTGAGCTTGACCAGCTTAAAGAAACAAGCATCA
CATCTTTTGGTAAATGCCACTGAAAATCCAAAAATAACAGGGCTTATTGGATGTGCCTCTGAACTTTGTTTAGACTGTGT
TTGGCATGAAGGAAAATGTTTTCTTGGAAAACAATAAGATTTCTTATTTATTTTATAGTGTTGGGTAAGTAAATACAAAA
TTACTTCTCCAAGAACATTTATACGTAATCTAGCAAAACACTATAGGGTGGGAGGGGGGGATGGTCCAGGGATGGGTTTT
TTGGGCGTTGAGTAGGTGAAGAGGAGACAATAAACTTGAAATGACACTTATGGAGTTTGTTTTCCCTGCTTTTGGTAGGG
AAGTCATATTCCACATTTTTAAGGAACTTTTTCTAAAAAATGATGTTTTCCAAATATTTTGACCACACATGGAAAAACTG
AATGTTTTACTCCATGTCAGGAGTCGAGGGTCTGCCAGAAATAGCCTCCTTTCCTCCCCACAAAGGTTGAGATTAGGTCT
ACATACACTCAATCCTCTCTAGACCTAACTTTTGAGGCTACACTGAGTTTGTTATTGTTGTTCCTTCGTACCAAACACAC
CCTTAAGTTTAGATCTGTTTTCTGCAAAGAAATGCTTCAATCGAATGTTTAATAGAAGCTAAGCTGAGGTTGCCTATGTG
ATTTCAGCTTTGAAGAGTTTATTTTATTTTTACTTTCCCTATGAGTAGGTGGAGAGGTTGAGATAACAAAATATGATCCA
TCTTAAGAGATTATACTCTTCTCTGATGTCCACTTATCATTTGAATAGAAGAAATTAATTATATACCAAAATCTCTTATA
TTTTATTTATATATATTTTATGTTAATCTTTTACTGATCTCGAAAAGGGTCATATAACTAAAATAACATTTGTAATAGAC
TCCAAAGACCAAATCTCTCAAAGACAATTGCACATTATTGTGACATGTGTGTATTATGACTGTAATGGTGCCTAGAAAAG
ATTAGGCAGGGAAAGATCTCCTTAGGTTGGATACTTTTATCAAATTTCTATTCAATTAAGCCTTTTTCCTTCTTTTTGTC
ATGCCCAAGATTATTGACAATAAATATGTAGTTATCATACTAATTAAACTGATCAATAATGATTAATTAAAACAGTTTGA
GTTTATCCCTAAGAGCAGACAAATAATAAATGCATAAAAAAAGTAATATCAACCCACACAAATGGTGAAAGAACTTACCA
ATGCAGTAATTCCGATTCATATTTTCTGTCTTTTTAAATTTTATGCACATTTCTTGAAACTGTATTTCATAGTCTTAGTC
TAAAGGTTATTTATTAAATCTACTCCATTTTAATTATCCTTAAATATATTAATACTTTACTTATTAAAATAATAAGTGTA
GATTTAAATAAAAGAATAAATGATGAACGACTTGTTGCTTTCTAAATATCAAATATTTTAAAGATCTTGCAATCTTTGGT
ACATAAAATGTGAACCGACTCATCATGCATTCGTTATACATGGAATATTAACAAATTGTGCCAAACATCCGTCAGGGCTG
ACTCAACAAGATTGGGGGCCTAAAACGAAATTTAAGGGAGGGGCCTTAATATTTTATTTTTTCATCATATATACTTTTAT
TTAAAATCTACTTTCTAGATTTTTTAGATGCAAAATCATTAGTTATTGTTTTATAATCGATTTGTTTTAATATTTCCTTT
TCATTTGATAATATAACTTAATCCATTCAATCTCTCTTGAGACATTGTTGATCTTAAATAAAATTTAATAAATTTTAGTT
TCGAAAAAATTCTTTTGGCTGAGGCAACGGCTAGAGAAACTTTTAACATAATTCTATAAGCAATATGTGTATTTAGAAAA
GAATCAAGTCTTTGATTTGATTGCGCATTTTCATTAGATCATTATCTTCTACATGTATTATTTCTCTTAACACTTTCAAT
TCAAAAAATAAATCTAAATCATCAATAGCAAAATAACTATTATGTGTTAAAGTTCAAGGTTAAGACAATGCTTTTTAAAT
TCTCATCATCTAGTGATCTCAATTTACCACTAAATAAGAAACATAAAATATTTTCATATGCTTCAATTGGTTCAAATCTA
TTTTGAAGTGAAAAAATAGCTTGATCTACTATATATATATCTTAAGTAATCAACTCTAGTTTCAAGGGACTTTGTGATTT
CGTTATCAATATTTTCATCAAATTATTTTTTACGAAATTCAGGTTCTATATTCACTTCATATGTAATTTCCTAAGTAGAA
ATCATAGCACTCATAATACATATAATTATTTTTTTAAAAAAAAACATTCATAAGTAATTTTTTTTTAAAAAAAATGATAG
CCCCCAAAAATATGGGAACCCAAGCGATTGCTTTAATGGCCTAGGGGTTAAGACGGCCCTAACACATGTAGAATATGTGT
CGGATGTGATCTTTAATAATTTACTATTGATAGAAGTCAATGATCTAACGTTTCGATGCCTCATTTTGAATGAAACAAGA
ATATTATGTTTTGTTAAATATAAAAGAGGATAATTGAAAGTAATATAGCATATCACGAGAAAATTATTTCTTTCCTATTT
TATCCTTAACACTAATTATTTATTTTCCCAATCATTTTGTAAGATCAAGATTAAACATCAATTAATATGTGTATTGTAGT
AAAATATTCATATTAATCATTTCTTAAAAAACATGCAAAATTCAAAGTGGACAAATAAAAGAGAATAAAAGGATACTATT
TTGGGTGTTGAACTGTAATTCTATGAGCTAATCTCTTATGCTTTAAGTGCAAATGAGGCAAATGCAAAATAAGAAAAGTG
AGTCACCATGGAACATAATTTTATGGCCAAACACATACGCAGACCCTTAAACTTGTCCCTAAATTTCATTTTGGCAATCC
AACTCAACCTTGTTCCATTTTAATCCTTCAACTCTAATTTTTATGTTTCATTTTGGTACTTCTAAGTGATGTGGCAGAGT
GTGTGCATCACACTTTCTCTAAGAGAGTGAAAGACCAAAAAAATTTTTTTTTTTAAAAAAAATAAAAAATTACCCTTCAA
CTCTATTTTTTTATGCACCTTTTAACACAAAATACTAATTTTATGATTTCTTTATTTCTATATATGTTATTCAACTGCAA
TTTTGCATTTTAAAAATCGGCGTTCATCCGTTAGTTATTGTAAAAAATTAAAATTGACGGATGATCATTGATTTTTTTAA
TAAAAAAAGTAACAATTTGTTTTTTAAGAGTTTCCCTATATTTTTGTGTGAAAAATAACCGACGAAAGTGTGTCAATTTT
CTTTCTTAAGAAAATCAATGACAACCCAACGAAGTCTATCGAGTTTCAACTTTTTTTGTAGTGTTATTAATTAGCAATGG
ACATGAGTTTTTTTTACTCATATTTAGTTGAATGAAAAATTAGAAAGCTGATATTTGAGTTAATCCAAATAGACTAGATA
TGAAAAAAATTAATATGTGGTGTTATTTAATTTAATTAATTGTTTAAAAAAGAAAACCAACACACTTTTGTCGATTATTT
TTTCACACAATAATGTACAGAAATTCTAAAAAAAAGTATTTATTTAAAAAAATGATGTTCATCCATTATTATTATTTTAA
AAAAAGAAGATATGACGTTGATTTTTAAAATGAAAAAAGTGAAAATAAAGAACATAAATAAAAATAAAGAAACCGTAAAT
TTAGTATTTTGTGTTTAAATGATACTATATAAAATAGAGTTGAAAGATTAAAATGGAACAAGGCTAAGTTAGCATGACAA
AATGAAAAATTGGGGCAAGTTAGAGGAGTTGTGTATGTGTTTTTAATTGTTTTTTGTGTCATGTCATGGCATGTGAAGTA
CACACATCCCACTTTGTTGATTCTTTGGAAAGAAGTGTCAAAATGAAACATAAAAATTAGAGTTGAAGAATTAAAATGGA
ACAAAGTTGAGTTGGAATGCCAAAATGAAATTTAGGAACAAGTTTAAGAATCTGCATATGTGTTTGAACTAATTTTATTT
GGTGAACCTCTTTTATGTGTGACAAAATTGAGTGTACTAATTATTATTCTACAACTACTACAATAAAAAATGTTATCTTG
GCAATTACATCTTTCCATCTCCATTTAATTATATAATTAACTAATAAAAATATGATCTCTCTAATAGCTTAAGTTTTTAA
ATGAGATGGTCACATACTTCAACATAATATCAGACTAGGCAAAAAGATCCTGGTATTGAATCTCACCGCCATCTATATAA
AAAAAGAAAGTCCACATGCTTGGCCATGAAAAAAGAATTAGGCCCGCACACGAGGAAACATATTGAGAATATAATTAACT
AATAAAAGCGTGTTCTCTCGAAAAAAAAGTTGTCATGCCATTTTTACACTTTTCTTTCTTACCATGATCCAACACTCATA
ATCCAATTTCCAATCTGGTTTTCCTGATTGTAATTCCAATTTTCTTACCCTTTGTAGAGTCAAATCCATTAAACAACGAC
TCATTTCTTGTATTGAATCATCAATGATTTCTGATTCTTCGTTCGAATTCCAAATGCATTGATCAATCACACTTGTTGGA
GAACATGTCTTGAAATCTTGATTTTCTTCGTTGTATAAATCAAGAAATCGATGTTTGAGTAGCTCTTTCGCTGAACATCT
CTGTTTCTGATCTCTTCTCAAACATTTCTTTAAAATATCCTTTGCTTGTGATGACAAAAACTTGGGAATTTCTGGTGTTA
ACCCAGAAAATGCTATATGGTATAGCAATGAAGCAGAGTTATTAACACTAGTCCACGGTGAACCACCTGTGGCCATTTCA
ATAATCGTGCATCCTAACGCCCATATATCAGCACGAAACCCCTGTTCTTCCCCACGAACTACTTCTGGTGCCATGAACAT
AGGTGTGCCACCAATTGTCACACCATCAACCCGTTTAGAACATCCAAAATCCCCAATTTTCGCACCAGTGTTACATAACA
AAATGTTGTGACCCTTGATGTCACAATGTACTATCCCTTTCGAATGTAGGTAATCTAGTCCTTGAACAATTTGTTTCGTG
TAGTGTCGAATCAATTCCTCATTCAATTGGCCTCCCTGTTTCCTAATTTCATCGATGAGTGTCCCATCGGGCATGTACTC
CATCATAAGATTGAACATTACCTTGTTGTTCTCTCTAGTTACATCGTACCCCTTGTAGTCAACTACGTAAGGAGAGTTCA
ATGTTGATAGAATTTTTTGCTCTTTTTCCAAGAATTCGGATCGAGATAACTCCGTGGACTTGACAGCAAAAATCTCACCG
GTGCAGCGTGACATGGCGACCGACACGGCTGCTGTAGAGCCATGGCCTATAATGTGGCCTCTGGTCCAGTCCATTTTTTG
TTTTTTTGGAGAAGAATTTGGTAGGAGCCAGTTAGGAGGTGTAAAGACTTTAGGACATGTTCTGTTACATAGAGGCTATA
TTATACTATAATATAAACTATAGTGTATAAAATAATGAATGTCTAAATTAGTTTGGTAAGGCTTAGGTTTGCCTTCTTTC
CTATTAAAAGACTTGAAAAGTTTGGTTATTTTAATTATGGCCAATTACTTGTGGTTTTTAGGCAGCTTTGGGTATGCCAG
AGTACAGATATGATGTGGCTTACTAGGAAGGTGCCACGTGTCAAGCTGTGAAGTGGGCAATTGAATTTTAATCATCTTTC
AAAAACAAGTTGGAGAGGGTGGATTGGATTGGACCAACAAAAATGGTTGCTATTAGATTTTTCTTCTTTCTTGGATAAAA
ATATATCAAGTATAATATTTATACCAAATCATATTAATTAATTATGATTAAATGATAAAATTAAGATTAGGATATATATG
AACTAATTATGGTTTAATGATAATGATATGTGAATGATATATATCATGTATTCATTAGTTTGATATATATAACTTGTATC
AATAAGTTTTTACCCACTTTTTGGTAGATTGTGAAGTTTGTGGTTTAAATGTTTTTTTCGAATGAACTTTATCATAATTA
TGTACTAACATCAAATCCTCCTCATACATCTAGTGAAAACAAGAACTCAGGTTGAAGAAGGTACTTGTGGGTTCCTATTC
ATCATTTTTTGAAGAGTCCGAGCAACATAGATGTTCTCACAAATTTTCATTCCTGTTTTATGGTCTTCATTTTGTTGCAT
TCCTCATTCAAAGAATTTCATCCAATTTCTTAAAAATATTTTAGGCCATTTCTAAAAGTTTATTAGCAAATGTTTTGTTA
GGATCAGAATATGTAGTAGAAGAACTTGTATAATTTGATCAAGCAAAACTTAATACTTAGGTAAGTTAAGACACTCATTT
TAGTCAACAAAGTCACTACTTACATGCTTGAATCGAATCTTAAAGTTGTTTTTCTTTCTTTAGTATCTGTGTTAGTTCAT
TATGAAGGGGGATCAGTCCTCGTGCATTATAAAGTACCACAATTGTTTCCTAAACCCTCGCTGCAAAAAAATGCGTTATC
TGCGGAGGGGTTAAATTTATATGTTATGGTGGTCAACAACCTCCACAATCAATTGCCCGCCCCAAGAACATTCACCGTTG
CCAGTTTCCGGAGATTTTCCTAGCCGCCGTAATATTTTAGCGGCGGTTAAAATCCCCGCTATATGTCGAGTTTTAGGTTA
ATTATTTAAAAAGTTGCATTGATTTTTTATTTATTTATTCATTTATAATTCTTACAAACTGATTGATATGATATTTTATT
ATACAAATTGCTTTCTTAAATAGGTAATGTTAAAGATACTATTGAACTAAAATTACATTAACATAAACGAATATAACATT
AGTCTCAAACATATATTTCAATGATTAAACACAAACATTAGTATCATCATTTGTCTCAAAAACTAAACATTAAGCACATT
CATTCCAACGATTAATCATAAAGGATCTACTACATCCATTCAAGCAATTACTATACTTAATTATCTAATACAACTGCACG
ACAAAATTAACTTCATTGATTGTTATTTGGATTACTTCAATTGGAGGATCTTCTTTTATTCATACGTGAAATGGATCCAC
TAGCTGCATCACTTGGCTACAAAAAGAATTTAAATTATAATTAATCAAAAGGACCACAATAAAATCATATTCAATAAACT
ACAACTTAGCTAATTAAAAGAGATCAACTTAGATCATTTCAGCAGAAAGCAAAATATGAATACAAGCTACTATCTGCATA
CAATTTATCTACCGAGCACATGATTTAGGAACCATCATTCACGAACACACAACACATAACATGATTTAGGAACCAACATT
CATGGGCACATAGGTTAAAAAATATCCGAAGTAAAATTAGTTTAGTTCTATAGATAAGACCATATGTTGTCACTTATCAA
ATATTGATCTCAATTTCAACTCGAGTAATCTTTGCATGGAATCAAAGCAATATAACACTTAACTCGAGTTGATATTATGA
ATAAGATCAACAGGTTGAAAACTTAAAAGAAATAACACACAAGCTCATATGTCTTTTCAACAATAACTTTGGTCTTTAAG
AAGATAATAAAAATCAACTAATCGTCCAAACAATCATCAAAATACAATAGTTGAAAGAAATTTGAATATAACTCCATGAA
TCCAATGATAAAGACCCATGAAAATTTTGAAACATGCTCAAAAAGTAAAAGAAGACGAGAACTAACATGAATTTGGCCTA
ATTCTACATCAAACAGGTGCAACAAAACTAATACACAAACTTAGAACCCAACTTTTCTTTTTCCTTAAAGCATATTATTA
GGACCAAAATAGAGCCAAAAATTACAGCTTAATGAATTAGTTGCTACTTACCTCAACAGAGATAATGAGACAGAGAAACA
CTGATTGCAAAATTTCAAAACTGAAAGCCTTCTTAAAGAAAAGATGAAAAGAACAAGGTTTATTGAGGGGTTTTAAGGTA
TTAGAATTTAGCCCACAGAAGTGAAGTGTCAAATTTCAGAAATAACAAAGTAGAAAACAACTTATTATTACATGTGGTGC
AGGTTTTGTTTTGTCAACTTCAAAGCCACCTAATCCTATCTTTTAGTGCTGTTTAAATGTATAAAAACGAGCTGTCAATA
TTTTATTGCATAATACATAAACGTGTTTTTAATTTAACTTAAGCAAATATCTATGCCTTTCAATTTTAAATATGTATAAA
TAGACTCTTAAACTTATATAAATTAAACAAATAGATACATTCGTCTTAGTATAGAAGACAAAGTAAAAGATATATTTATA
TACTTTGCCTATTTTATTTGGACATCGCTTTGCAAAAGTACTTATACTAATATTTTTAATCATAAGTATACTTGTTTATA
TTACTTTTTATTTATTTATTTCTAATCAGTAATAATACTTTACTAATTAATTAGAAAATTTAAAAACTTAGATATAATAA
AAAAAATTTCCTCAGAAGTCATGTATTTTTAGACAAGATTAATTTGTTAAAACTATAAATATTTGGAACCTTAGGTAGTA
TATGCAAATGTATTTTAATTAAACTCAATTTTGTTATCGCTTTCCTATTTACCACTATTAGTTGTATCTTGGCAAGTGGA
AAAACTCTTAGAATCTCTACCTCTGGAGCTAATACTATTTTCCTGAACAACTTCTTGAGTCACTATTCGTGGAGCTAATA
CTAGCGTGTCTCTTTCGCTTCTTCTTCTGCACTTTTCTCCCATAATTAAGACTCTTTCTATTTGATCGTTTTCTTCTCCG
AGTTGTTTTCTTCACGTGTTTTATATCACGTCAGTGGCTACGTTTTTTTCTACTATAATCAAATCTGACCCAGGACCTGA
CCCCAGTCGAACCTAGGAAAAAATAATTCAAAAAAAAAAGTTTGACGGGGTCCCGGGGGGGGGGGGGGATGGCGTAAAAA
GTGAAGATTTTTAAAATTTGAAATATTTCTCAAATTTTTTTTTTCTTAAAAACTTTTTTGACGGGAATGGCCTGGGGGGG
GATAAGAAATGATTTTTTTTTTAAATTTGAAATATTTTTCAAAAAATAAATCTTTGAAAAAGAAAATTGATTAGGGTTGG
CGCGGGGTAGGGGGCTAGGGGATGCCGTAAAAAATGAAGATTTTTAAAATTTGAAATATTTCCCAAAAGTAATTTTTTCT
TAAGAATTTTTTTAACGGGAATGGCCTAGGTGGGGGGGGGGGGGCATAAAAAATGATTTTTTTTCAAAAACAATTTTTTG
AATTTTTTTTATTGGGGCTGGCGTGTGCGGGGGGGTGGGTGGGTTAGGGGTGGTGTGGCGTAAAAAAATGATTTTTTTTA
AAAAATTGACGGGCTGGTGGGGGTGACCTTGTTTGTGGTGGGGGAGGGTGGCGTAAAAAGTAAAAAAAAATTGAAATATT
TTTCAAAAGCAATATTTTTTTTGGGGTGGAGGGGGGGGGGGGGTTGGGGGATGGTAGGAGTTGGATGAGTTAAAAAAATC
TTAATATTTGAAACAATTTTCAAAAATATTTTGTAAATTTTTTGATCTTTTTGTTTGATGGGGGCAGGGGGCTATGTCAC
TCCCCGAGCCTACACCCTAGACGTGATCGACACTCGTGAATCATTTCTGGTCCCCAAGTGAACCCTTGGCCTGACTCACT
ACTCAGCAGAAAACTTACTCAGTTGAAATAGAAATCTCAAAATAAACTCAACTCATAACGATTTAACTCAAAATACTCTG
AAATACTCAATACAAAACTGTTCAACTTATTGAGACATCATTACTTGAGGAAGTTGGTTAGCTATATCAATACAAAACTA
TTCATATAAAAGCTTAAGCTGTTAGAGAGAAGCACACTTTTACTATTTAATAATATTCTCAACACGCCCCCTCACGTGCG
GGTCTGATTTTTTTTTTTATGGACCAAGCATGTGGAAATTCTTTTTGATTTGGGTGGCGGTGAGATTCGATCTCAGGACC
TCTGCCTGCTCTGATACCATGTTGAAGTGTGTGACCATCTCATCTAAAAGCTTAAGCTGTTAGAGAGAAGCACACGTTTA
CTATTTAATAATAATATTCTCAACACAACTCAAGTCTTGAATATTAATAATAGAAATGGAAAAGACTCCTCAAAACACTA
CTGTCTATGAAGCCTCTAACAACTATGATGGAAGTCGGGACAAGACCCACGACATCCTAACAAGAATGAAAGTAAGTATG
GAACCCTCCGAAGCAAGGAAACTCACCAAAGCAAATCTGAAACTGTTGTTGATGACCCTGATTACCTGTATCTGCATCAT
GAAAGATGTAGGCCAAATGACGTCAGTACATTAAATAAATGTACGACCATGCAAGGGGAACTCTAAAGCATAGACATAAG
CTTGAACTGATAAAAAGGAAGACATACTCACCTCATCTCAACTTAACTCAACTCAAGGATACTCAACTCAGAAATACTCA
AATCAATTCAATATAAAAGCAACAATAAAGATACAGTATAAAGAAAGCTTTTAAATCAGTAGATAATACCTCAATGTGTT
TTAAAACACAATAATAAACTCTTTACTCTTATTTAGGAGATTCTCTAATCGACAACCATCACTATGAGCTATGTGATGAT
ACAACTCGCCCACGCTACCAGAACTGTCCTATACCTTGTTGGAGTATAAGACATCCTAAACTAAGTGGATCCACTAAGTT
ATGCTTAAAAGCAATAAGGAATCATCTAAAATGTATGATCCTTTACCCATGTTGGCATACATGATTTATGAGGATTTTTA
GTTGACTGAACGCATCCTCATATCAGTGCTCAATTCTACTCCCAATAATATATTTATAACTCATGCTCATATGTTTTAAA
GAAAACATAACTCTTCCTCAATTTGAGATAATTACTCAAAAGATTTCTCTGAAAAGAGATGATACTCAAAAACTCCTCAT
GAACTCATTTAGAAAACAAAGTTTCTTCTCGTTTTTAAATGTAAAGGTGGTACATACTTGAGAATACTTAGTCCCCTCTT
ATTCATTTTCAAATATGAATTCAACTCTCCTCATTCTCATACTCATGTACTCAAGTCTTTAAACAAGTTTTAAAAGATTG
TATAAGACTTCTCAAAATGACTCGAAATGACTTCCTCGAACATTACTCTTAACTCTATCTTGAATTTGAAATGTGAATTC
AAGATTTATGATTCATGATATATAGGATCTCTCGATGATTAATGAGGGTTTAAATTGATAGGATTAAGAAGAGAATGAAA
GCTCAACTCAAAGAAACAAGTACGGATCGAAGAACGGAGAAGAAAGTGGGCTGACGCTCTGGCGCATCCTTGGTGAGCGG
CGCCAGCCCTCCTCTTACTGGGGCTGGTTTGTGGCGCGCTGCAGGCGCATAGCGCCAGCCCTCTTGGCGCATCTGGGGAG
TGCCGTCCCAGCCAATTTTCAGAACATTCTAACGAATTTTTCTTCTCGATTTTTTGCACTAATTTACCAAGAATCGATTG
ATTTCTTCCAAACTTTCTTAGATTCGTAAACCCAATAAAAGTAAACAAAAATCTACTCAAATTTCCTCAAGAACAACCCT
CAAACTCAAAACCCTCGCCTCAAGAACTCATCAAACTCCATTAATAACGAATGAAGAACAAAGCCTCAAGAAAACTCATC
AAGAACTCAATACACGAAATCTCATGGACGAATTCAATAAGGAAATTCATGATTGGAGTATGGGTGAACTAACCCATCAC
TATGAGAACTTACATACCTCGAAAGAATCAAATTTTTGGCGAGAATCCTCAAAGCTCGCAAGAATCTTGAACGTTCTACT
CTTCTCCTGTTGAACTCTTTACTAAAATCCTAAGCGTGTTTATGAAGGATTAAAACTAATTGCAATCAGTTTAGACCCCT
AAAAGATTAACAAAAATGAGCTAGGCTAGTGGGGGAGTAAGGAAAAGACTAAAATACCCCTCCTTAATTTTGATGAATTT
TCTTAATTGGACAGGCTGAACTCAAATGACATATCTCCCTCATCCAGACTCGGAATTTAGCAAACTCAGCGGCGTTGGAA
AGATGACTCAACAAACTTTGATTTGATATCTCTTGGGTCACCTAACTCATCCTGTGCTGAAAGTTATGGTCGTTTGAAGT
TAACCCAAAACTCACAATTTAAGAATAACTGGCACTACTCTCAAATTGGTTATTTCCAATTTAGTTCTTTCTAAGACCGA
GGTGTTACAGGCTGGTTCGGGGGTAGGGATAAAAATAGGAAAAAAATACTAAAGTACATAACATTAGTTTACCTATTCTC
ATTATTTCCCTACTCTTTTATTATAATACAAAATTCCCTACTTTTTCCCCAATTTAACTTTACCGGATACATTATTCTTT
GGAAGCCAAAATTGACGTTTTCCATTCCCTAATTTTCGCCCTCAATCTCTCCCCATTACCAAATGAGTTATCAAATTCAA
ATCAATTTGAATTTCAAAAGAATCCTATCACTATTCAACAACATGCAGAGTTCAAATTAAGTTGTCTCATCTTCTTCATT
ATAATTTCCTCTTCTTCTTTTTTTATTGTGTATTCATCGTTTTGGATCTTGCATTATGCATCTAACATCTACCAAATCTC
GAATATTTGATTCAGAAGATCCTAATTGGACAGAATTGAGATCTAAAAGGATGCATGACCCGACAATAATGACAAATCAA
ATTTCCAGCAAAAGAAAATTGGAAAAGGAAGTACATGCATATTCTAAATCAAAGGATGCGAAAACCCCAAAGAAAAGGGG
TAGAAAGGTTGCCCCTCCCATTAATCGACCAGCACTACCCATGGTATGCATTTTTTATCATATATGTATCCCTTGTTTTT
ATTCGTTTTCTTTTAATCTGATGATAAATAATTTTTTGTTATGTATCTTGTTTGAAATATGCAGTTGTTTTTCAGATACA
ATATTTTTTACGAATTTTGTTGTTAATTGTTAATGTATCAAAAGTGAAGAGAACTGTATATAAGATAAGTGCTCAAATCA
CATTTTTGTTTGTAGGTTGTTTTTTGTACAATGTATCATTCTCATAGATAATTGTGCAAATGATACTTAAACAACATATA
ATGGATATGAGATTTTATATTTTGTATCATAGTCAAATATATGTCACTGTATATACTGAATAATTGACTTTGTGTAACTA
TTATGTTTTGTTATTATTTAGTATCAAATAAAGTGAAGAGTACTGTATCTAAGATAGTTGATTAAATCACAATTTGGCAT
GTAGGTTATTTTTTGTACAGTGTATCATAGTCATAAATAAATGCGCAAATGATACTTAAACAACATATATTGGTTATGAG
ATTTTATATTTGTATCACATTCAATTATGTCACTGTATATACAAAATAAGTGATTTTGTTTATCTATTATGTTTTGTTAT
TATTTAGTATCAAATAAAGAGAAATATCATTATATTTCTGAAATAGTATAGCATTTCTCTCTGTAGGTATGCATGTATCA
TTTACTTTTTTTTATGATTGATAAACATCATTTATGGAATTGAAGAATATGAAATATGTAATTAAACATATTCCAAAGCA
CTCCCTAAAGTTTGATCCTACTTACAACTCAAATTTTAATCAAGATTTAGTGTAGTCAATAAAGGACGAAGGTATGAAAT
TATTCAAGGATATCATATTTGCTCCATACCTAAATATTCCCAAATGCAACTATCAAGGTCAGATTACCAAGTGTTTATAT
CTTTTAGAGGTTGAGCAGGACAATCTAGATAAAGAAATTCACATTCATCATGCCAAAGGAAATGTCTTGCAGTTTAGTAT
CAAAGAGTTTGCTGTTAATACTGGTTTGAAATGTAAAGAAAATATCAAAGATTTTACATATCCAGATTCAAAAACCAGTA
GGCTGGTGCAAAGATATTTTCCTGGTCCAAATTATAATGTAAATAAAGGACATCTGGTAGATCGTTTTATACAAGGTGGT
TGGGACAACACTGATGATGCCCTTCAGATGACTATTTGTATTTCATACTTAGTGATGCAACAATTCCTATTGAAGATTTC
TTCATGGTAGAAGATGGCAGTTATGAACAGTACCCGTGGGGTTGACTTGCCTTCACAAAGTTAATGAAATCATTTAGAGA
AGAGTACACCCCTAACAAAAAAATGTATCACTTGAATGGACTCCCATACACACTTAATGTCTGGGTATATGAACATGCAT
CTGTAATAAATAACGAGATAGTTGTTAAAGAAGGAAATGGTATACCAAGGATATGCAATTGGAAAGTTGTGGGTGCAAAG
CCCAAATTTGAGATGTTTATGGAAACCATCTTTACTGAGGTAATTACTACATAACAATATTTTTACTTCCTTTTTTTAGT
TTGCGATACATTATTACGTTTGTTCTCATGATGTTTTACTATTTGTTTAGAATGATTGTTCTAACATTCAGCCAACTCCC
AAGGAAATTAGTCACTTGATTTACCAGATAACAGTCATGCACCTCCAATTCAACTAGATTCATCAAATGTTAATAATGAG
GAGGTGCAATTGGAGGAGGTTCCTGATTTTGAAGACTTCTTATCAAAACCTCCGAAGCAACTATTAAGGAGATCAACCCG
AGTTTCTAGCGCAGGATCTACCCCACCCCCCAAGAGAATAAAGGTTGTACATCCACATAAAATTATTGTTCCCAAAGCCA
CACAACCACATGAGCAACCAAATCAGCCATTTCAAACTCCAAATTCACAACTGCAACAAGCCGATAATGTATTTGGTGTT
CCTTATAATACAATCTTTCGAAGAACAGCTTTGGACAGTGCAGGAATTGAGTGCAAGAATTGAGGAATTGAAGAATTTCA
TGAAGTGTTATGTAAGTAAACACAACCATATGATTTAAAAATTTGTTTGTTCATTATTAACTCCATTTAATATGCTTAAT
TTGAATCTAGGTTGACAACAAAATTAGAGCTCTTGACAACAAAATTGAAGTTCTTGAGGCGTTAATAAAAGAAAATCATG
CTGAATTGTTGAAAGTTGTTGGCGCGAAAGATAACAAAACTGAAAAGGTTGTATCTTTAATTTTTTTGCTTCCCTTTTCA
GTTTTGTGTTATGCTGATTTTTTGGATCATGAAGGATATTAGAGGCGTTTCATCGCCACATATAGTGGATGATTCTGTAG
AGAAAGATAATGTTGATCCACAACCCAATTGTGATAACTTCAACCAATAAATCATTTCACCCGTGCAAATGGATTTTGCA
ACTGTTGATCATGATGTTGATGTACCTATTGTGGAGGTGGAAAAACAAAAGGGTTCTGAAGAAAATGTTGCAAAGGTACG
TACATATCTGATACTTAAATTAATATCACATGCATTATTGTTCGTTTCAATTCCTTAAATAGTTTTAAGAATGTATCATG
TTTAATGGTTGATACTTTAATAATGAAACAGACGTTGCTATTATTGTGTATCACTGATTGTACTTTATACATTAATAGTG
TATATGATGCTATATTTAATATTTGTATCATGCACATTAATATTCTACCATTACCAGATACTTTAATTTAATTTTTCTTA
TAATCAAATCTACAAACACAGAAGGATGATACATCCATTAAGGAATAGGCAATGGAAGAGTCCACTGGGCTTCTTTCCAC
AATACACTATAGCGATCCTTCGAAAAATGTGATTATCCATGATAAGAAAGTGGTAAGTAAAGAGTTTTTTAATTATTATA
CATTAATTATTTTTGAAAAAAACCATAATAGTATCTGATATTGTAATAGGAATCACCAATTTTTTATTCAACAATGCTTA
GAGCCTTTGCGTCGCTTTTTTCACCTTCAACACACACGATTGCACCTATTGTTGCATCGAAGTTTTGTATCTCTTCATCA
CTTTTATCCGATGTATCAATGAATAGGGGATACATACCGAATCCCACCTCATGTTTCTTAATTTCTATGTACAATTTCAC
CCTCGTATCATTTTGAATACACAATGGAGACGAATTACCTTCCACAACGTATTTGATCTCGATGTTTGTTTTCAATTCAT
CAATATCCAATTCAGCTGCAATTGTTGAAATAAGATTCACGAACGAAATATTTTCCCCAATCACTATCCCATCACTTCTG
TATCGCTCATATCTAACATCACTTTCCCATAATCCAGAATGTCTTAACAAGATCGAAATATTCATTATGAATCTTCACAA
AATTGCTCTCCAATTTTTTTTGAATCAAACTTCTACAGTTTTTTCGAAGAACAGGGAGAAGGTTTCATAATTTGAAATTT
GAAATTTCTAGTTCAGTTAGAGTTTTATGAACCACTGATTGGTAGAAGGAAGAAACGTACGCGTGATTTGTGGGAGTCAA
TTATAATTTCTGTTTTTAATCCCTTATTTAACGCATTAAACTGATAACAATAGATTATTAATTAATGTATCCACCTGCAC
TATTATGTATCCGAAAGACACTAAAAAAAGGAATTTTTTGTAATTTATGAAAGAGTAGGATAGGAAGTAATTTTTTTCTT
ATACTATGTGCTTTGCATAATTTTTACATAAAAATATATTTAAATTTTTTTCTAAAATTATTTATTTATTTATTTTTTTG
AATGGGGAGGATCTGCTACGGGGTATGGGTTGGGTAAGAAAAAAAATTAAAGGATGAAGTAGAGTTTTGGAAAATGTTTT
CCTTGATTTTGGCAGGGAAGTCATTTTCCTTAAATTTGAGGAAAATGAATTGATTTTCCAAACATTTTAAGCCAACCAAA
CATGAAAAAATTGAAAAACATTTTCCAAAAAATATTTTCCTCCATACCAAACACACCCCTAGTCCATGTTGCTTTTTTGT
GCTTGTTGAATTTATATTCTCTGTTGTGGTTCATATTGAATTTTTCTACAATACTATTAGATTGTGATGTCTTCTACCAC
AATTGATATTTTTACAATAAATTATGTTAACACTATAGAAAACAAATTCTGAGTAGTTATGTTCATATTTCAGCAATTTA
TCAGTCCTTATTTAATGAAAAGATGCATTTTATCACTCAATTGTCTATGATAATCACACTCAACACATCACTTTGGGCTA
CAATTTATTTTTTTTCCAGAAATTATTTTCCTTCATACCAAACACACCCTTAGATATAATTCTGAAATTAGTATCAAATT
CATGCTCTTTGTATTTACCAGTCGAGTTACTCTTAAATTTATTTATTTTACTTTTTTAACTTTGAACCAATTGTAAATAT
TTGATACTGACTTATGAGAAGATTGTATTGTAATATCGTCGTATAAACAGATTACTGAATGTAGTTACATATATATATAA
TCTAATTTTTTTTTTACTTGGCAACAATATATTCAATTTTATTTTTATATTAATATGGCTCAAATTTCCGTTAATATTAG
AGCAATATGGCAATGAATTTCTCGGCTTCAAAGATGAAAACAAATGATGGAGAATTTTTACCTTTTTCATATTTGATACA
ATATTCTTAGTTTTCAGTTGATACATATTTATTTCTAAGGTTCATAAATTGATATAAGCGTCAATAAAACATCAATTTGG
TGGTTGATTCATCAATTTCAAAGTTGATTTTGCCATATTTCGTACATGATTCATCTATATCATAGTTGATTCATCAATTT
CATGGGTATATTTTAAGTGATCATTGTTCAGCCATAGTAATAATACATTAACAACTTCTTAGCCTTCAAATTCTTCTTAA
TCGATTTTCGATCTGAAGTTATGCATCCTTTTCTTCCACCACCAATAGCGTTGTCCATTGAACTTAGGTGGTCTAGTTAT
TGAGTATTTGACCTTTGTCCGTATTCGATGGAGCAACCATTTGAAAAGATCCTTTCTAGGTATTAACCTTTTAGCGAAAA
CCTGCTTTGATACCAATTGAAGAGTTGTATGAGTCCCCGATAATAACAGGGACCAGGTCCCTTACTTGTTTCTACAACCA
TGAACAAAATGTATTGAAGATTGGTACGAGTTACCGCAATAGTGGTAGGAGATGTTGACTCATATGGATCGTCCCTGGTG
CATACATGGTCCCTCTGAGAGACTGTTCCCCTTGAATGAACATTTCAATCATATAATAAATCGGCCTGGTGCATATATCA
TCCTTCATCTGGTTCCTCGATAAGTTTGTCAAATCAACATAATAAAGCATAGTACCGCAAAATTAGTGTCTCTATGTGTT
CATTTAACTTAATTAAAAACGAAAAATAAAAATAAATTAGTATACTTTATAAAATAAGCTAGCTTAAAAATAACCGCAAA
TGTTTCCCCCCACTTCCCCCGGTGTGTGTATATATATTCTTTCGGTTTCCTTCATTAGTTCATAACGATTTTGTTTAACC
GTTTTCTGGAAATGAGTAATTATCTGCCGCCTCGTCTGCCGGTTTTCTTTTTCCAGCATCATAGCAGGGCGGCGTACTTG
ATAATGGATCTTCATTACAGTAGTAATCGTGAAGAAGTTCTTATTCAACTCGACAATTTCATCAAACAGCCGAGAAGTGA
ATCAATGCGCATCAATCTTGGATATTACCTGTGGAAATCCTTCAATACAGTCAACAGAAGTGAATCAATGCGCATCGGTC
TTGGATATCACTTGTGGAACTTGTTTGATACAGTTTACATACTTTTACAGGTACAACTAATTTCTTCAAATATGTTTCAT
ACTTGAAATCTTGATCTAACTTAATTGAGTTTAGGAAGTAGCAGCAGTGTACCAAAAGTTCTTAGACTCAACATTAACCC
TCAAGGAATCTGCTCGAGTTTGTAATGCCCTTACTGTATTTCAGGTAAAATACTTTTACATTTCTGTGCACACATAGATC
ATGATTTTCAGTTCATGATATGTAACAACTACTCTTTTATGAGTGCAGTGTATGGCCTCTCACCCAGATGCAAGAAAGTG
GCTCGTCAAAGGTATGGATGATGGATGAGTTTCGTTTTACCTTTTCATTCTTTCAAGTCATTAAATGTATATGAAATGTA
AATGTTCACAGTTGTGTGTTTCTCTGCATCCATTAGCATTGTCCTGTTCGATTTGCTTCGTGGATCGATTGAGATACGGA
ACAAGTAAAAGGGATCATAGAGTACTGATTTCTCTGCACTTCTATACTTTTTTTTTTTTTTTTGCAGAAAAAGTACAAGA
TTATCTTTACCCATTCCTCCAAATTACTCCAAATGTGATGTTGCCTCTGCAACTTCTGAGGCTTAGCATCTTCAATTTTA
TTGACGCCCTTACAAAGGTGATAATATAACTATTTTAGTACTGCAGCTATCGTAATATGATGTTCTGAATTCACTTTCTT
GTGCAGTTTGATGAGTTACATGGGCATGAAATTCTTCTTTTATTTCTAGACACACAAATATTTTCTTCCTGTGTGAACTG
CATTCGTGATGGTGATAAACCGATAAAGAAGGTTAGGCCTACCTTCATTTTCATCTTAATTCTATGACAGTGAAATTCCG
ATATAATCATTGAATGTGAGTCCATGAAACACAAACTTTTCGACTGTCTTTATCAAATTTTATTCTGAATTAAAAGTTGT
TTTCTGCTGATTAAATGAAAAGAGTGTTGTGTGTGCAGGCTGCAACACTCATACTTATGAAAATCTTGATGCAAGAGGAA
GGGTTAAGATATTGTTGTTCTCGCCCCGATGATTTTCTGTCAGTGATACGAATCTTGTGTCAACTTGTACGATCATTTTC
TTATCAAATCCCTTGTTCACAGCACCTAAAATATGTTGTTCAATGCTTCCTAAGTCTTTTGCGGGTAGCTTGGGAAGACA
GGTAATTTTTTTTGTCCCTGCTGCTCTTATGGTGAACTTGTCTCTAATTATCCAACATGATACAGGGTATATGAAACAGT
GAGAGACATGCTTCCTCTACAGCTAATTGAAAACACTTTTCGCAATATTATTCATGTAAGTCCATCGTCTTCTTTCTTCC
GACAGACACAACATCCCTCTAGCTAATGTTCAAAACCAAAATATACTTTATGATATTATTAATTTGCAGAAAGATCCAGA
GATTCCAGAAATGCTGCATCAGTTAGTGTGGAATCTTAATCATCGACCACCTCAATAATTGCTCGGAAGAGGATTGACGA
TAGCAAATAGTGTTGGGAAGGAATTCAACAAACTTGCTTTACAGAATCCAACACATATACATATAATAGTAGAAAGAGCT
TAAATTAGGAGTAATAGTTGTAAATATGTAAAGGTTTTGAGTATTTGAACCTATAACTAGCCTTACTGCTTGCTGAATGA
ACATTCTCATTTTACTGTAAGAAGTTACTTTCTAACATCACTCGCATCTAATGGAGGACTCATATTCTGGAGTTTCCACA
TCAATATGTGAGAATAATTTTAGCTCCTTGTAGATGCAAAAGGCCAAACATTCAATTGTCTTATCCTCAAACTTTTCACA
GATGAATCTCCACATATTTATTGCGATCATGATGAATCTCCACATGCTCTTTAACTATTGAAGAGTTGTACGAGTCCACC
GCAATTCAGGGACCAGGTCCCTTACTTGTTGCTACAACGTAACTATAAACAGAAGAATGTATTGAAGACCTGTATTAGTT
TTCACTGCAGTAATGAGAACATGACTCCTTGATCAAGAAATTAAGTAAAATCACCATCTATTTCAGTAGGATTTTTTAAA
TCTCCACTAAAACATCGAGATTACTATCTCTTGCAATCTAGGAATTAAAATCTTAATCCCTCACTCTTACAATGTAAGCA
CTCTCTACATACAATAACTCCATTGTAAAGATAGCCAAGGCTAAATCTAGCCCAGAGAACTATAACCACAACTAACTCTA
GCCCACAACACTAAAACAATTATCTCAAATCTACTTGTGCACATCTAAAGTCGAAGGGCATAAATATAAAATAACGCTAA
GTTAAAAGGCATATTTATGTATTGTGTCTTTTAATTTTGCGAAATTTGAATAATAAAATTATTATTGATATTCAATCCTG
AGAACTTTTTCTGTTTTGACAAAATAGATATTTGTAATAATTTTCCCATAAACAAAACTTTTTGAATGATCACATTGTGA
ATGTTATTGTTTTGTTGATATGAGGAGAAATCTTCAAATTTATATAGTTTCAAATTTTTCTTCTAAGAAAATATTAATTA
AATATGGAAGAGAATTATATTTTCCTTATCGAAAATGTTCAAGCATTTATGGTAATACTTTGACTTTACTTAAAGAAAAA
AATAATAATTTAAAATATGATGAGAAAATCATGACAAAATCCTAACAATATACCCCTCAACTTTGTCATTTAGAGTTGAT
ATGTCACTCGTTACAAAAGTGGCTCACTTATGCCCCCACCGTTATAAAATTGACTCACATATACTCCTTACCTTTACAAA
ACAAAAGTGGCTCACGTATACCATTACGAAAGTTATAAAATTTATTTTTAAATATTTTGTTTTATTTTTAATATTTAAAA
AATCATGTATTTAGTCCTTTTCACTCATAAATCATTTTTTTTGACTTCTTTGATTATTATTATTATTTGAGTTTCTTATT
TTTATTTCAGTTTTCTTTTATTCTGTAGTGTAAAATAAGAGAAATAAAAAGAAAGAAGTGTGAATGAAAAAACGAAAAAA
AAACTAAAACTATTTCTTTTGCAGGTATATTGTACTTTAGTTTTTTATATCGTTAAACTTTTTTTAGGACATCCATAATA
AATTTTATATGAAAATAAGTGAAAAGAATTAATTTATCCATAAACACAAATTAGCGTTTGAATTAAAAAAGCAAAAAAAA
CTTGTGAGAAGGATACAATATAAACTTACATAAATTATTATGAAAGTTAATTTAAAATTAATTTTTGCACTTCCATTAAA
GGAAAAAGAGTATATGTGAGTCATTTGTGTAATTATAGGGAATTAGAGATATATATGAGTTACTTTCAAAACAACTGCAT
ATTATCTCCAATAAATTTGGCTTGAATCCTGAGATTCTACATGAATGGAAACCTTCCCCTCCACTTCCCCCGTGTGTATA
TATATATATATAAGTATCTGCTCTCTGTTTCCTTCATTAATTCATACACACACAGTGCAGGAAAAGAAAAAAAAAACAAG
AAAATAAAGATTTAGTTTAACCGTTTTCTGGAAATGAGTAACCCGTCGGAGCGTCGTTACAGGGCGGAGCAATTGATAAT
GAATCTTGGTGAGAGTAGTATTCGCGAAGATGTTCTTATTGAACTCAACAATTTCATCATAGAGCAGTCAACTGAAGCAA
TGCGCATGGATCTTGGATTTCACTTGTGGAACTCTGAACTTACACTCACCATACTTTTACAGGTAGCTATGTCTTCCAAT
TGCTTCGTTGTAACTTCACCACTCTTAATTGATTTATGGATCTAATTTTGATTTTAGGAAGTAGTAGCAGTGTACCCCAA
GCTTTTAGACCCAACATTAACTATGGCGGAATGTACTCGACTTTGTAATGCTCTTAATGTAATTCAGGTGAATATACGTT
TCGGTTCTGTGTATCGTCACATGATTTTCATATAGCCTATAAAGGCGATAGTCAGTGCCTCATAATTAATCTTTTATGAG
TGCAGTGTATGGCTTCTCCACCCAGATGCAAGAATCGGGCTCCTCAAAGGTAGCAACAACAAATTGCTTATTTAGATTGT
GACACGGAACAAGATTTATTTCAGTTGTTTATTCTTCTAACACTATTCTTTTTTATGCAGCAAACATACCATATTTTCTT
AATCCATTTCTCCGAATCTCTGAAAATGTGATGAGGCCTCTGCGATTTGTGACACTTAGCATCTTGAATCTTATTTCTGC
CCTAGCAAAGGTCATAATACAGTACCTAATTTACCTTTAATGCACCAGAAGCATGTGATATATCATAATCTGATCCTAAC
GAGTACTAATTATACGATTTCTTGTGCAGTTCGATGAGTCATATGGGCAAGAAATTCTTCTTTTATTGCTAGACACACAA
GTAGTTCCTTTATGCATGCACTGCATCCTTCATGGTGATCAACTGATACGGAAGGTTAGTTCAGTGATCATCCGAAATGC
TTCTACTGTGATCAACTTTTATACATGTAGTTCATATGAAAATAATTTGAATTAACCAGAATAAAAGATCACAAAATTAA
GAACAAAGCAGAGGAGGGGTTTTGCCAAGAAGGCCCTTCTTTGTTTCTTTAAAAGAAAGTTTAGAATGGAAGAATTGAAG
AAATGACCTGGTGATATCGTTTAGTGTTGATATCATCCACGTCATAGTAATGTTTGTTTTCATGATTCTGGTCCTCTCTC
TTTTCTTCTCATTCTGGTAATAAGAGAGTGTATTTGAGTCGAAAATGGTCAAATACTCCCGAGAGTTTTTACATCCATAT
AGTTTTCTCATGTAATGTTCCAGCAGCTTGAGTCCTTACACAGTGTAATTCATTTGAAAGTGAGACCATGATAAGAAAAC
TGTCTTTTTCAACCTTTTTTCTGAATTACTATTGTTGATATGTCTGTGCAGGTTGCAACACTCATACTTATGAAAATCTT
GATGCAAGAGAAAGGGCTAAAATATTGTTGTGCTCTCCCCGCTCGTTTTCTGTTAGTGATACAAGTCCTGCGTCAACTGG
TAGACACATTTACTTCTGAAATCCCTTGCTCACAGCAGCTAAAATATGTTGTTCAATGCTACCTAAGTCTTTCGCGAGTA
GCATGGGTAGGCGGGTAATTTGTTTTTGTCCCTGCTGCTCTTGTGGTGAATTAGTCTCTAATTATCAACAACATTATTGT
TTGATTTGATCTTTCCCTTCATGATACAGGGTATATGATACAGTGAGAACCAATATTCCAAAACAGCTAATTGACAACAC
TTTTGGCATCATTACTCGTGTGAGTCCATCGTCTTATTTCTTCCCACAGATCAACATCCCTCTAGATAATGTACAAAACC
AAAATATACTTTATGATATTAAGTAGTAATTTTGTGTTTAATTTGCAGGACGATCCAGAGTTCCAAATATGCTGCATCAG
TTAGTGTTGAATCTAACTCGTCAACCATCACAATAATTGCTAGTAGATACAGCTAGCAAAAGTGTTGGGAAGTAACTAGT
AGAAAGAGCTACCATATATAGAGATTAAACTACAACAATTTTGCAGCTTTACTATGTAATGATTTTGAATATGAACCTCT
AACTAGTCTTACTGCTTGCTGAATGAACATTCTCCTTTTACTATTTTGCTGTAAGAAGTTCTTGTCAATGTCGTTATCTA
TACCAGATGCAACATATTCTTCTATTCGGAGTGTACCACTGAGGTCTATACATGGCAAAATTTTGATAACTTGTGGTGTT
AGTTCTTCATCGTCTAATGATGCCTCGGCTTCAGTTTGATCATTTGTGGTGTGGAAGTCCTATGGTATCTAGTGTATTAT
GAACACTACCGTTCAGGCCACAAAACGAAACAGAACGAAGTGACTGGTTTACAAATTAAATTTTGAAAGTAGTATGATGC
CACATTATCTCAAGTGTCTGTATAATGAGGTTAGTCTCAAGGACTCATGAGAGAAAAGGTTCTCATAATAGTCAATAGCA
GCTTCTGAGATATTATCCTCCCCTTCTATCTACTGATTCTATGAATATGAAGTCTCTTCCTTCTACCTTTGATCATGTTA
TGGAAATATTTTGTCTCCTTCTAAACTCAACTTTAGCCTGGCTTTCTGCTTCCAAAAAGAATGTACATTCTTCATGTATT
TTGCTTTGAGTTTGTTCACCTCATTTCTGTTGTTGGCATTATCATCTGCCTAGAGCTTCTGTTCTCCTTCTTCAATCTTT
TTTTCAAAACTTTTAGCCTCTTCAAAGATGTCTCTAATCACTGTTTTAGACAATAGAGAGATACATAGGGGAATCTTCGG
AAATATGGCTCACTTCGCAATTGTTCAGTATCTAAGGTGATTACACATTGTTCCAGAAGAGCCAAACTTTGTTGTTGACA
TTAGAGAAACATCCAGACATACCAAATTTCCGAGAATAGTGGTGTATTTTTGAACCATCCACCAAAGGTTCTTGGATAGC
AAAGAGTGAAATTTTGTGTCTCTGAATAAGAGATATAACAATCTCAGTTGTACCTTGCAATAAAGTCTTCCTTTTTCCCA
TATCGTACAACAGGAAGAGTTTGTCAGAAATCACCTCCTAAAACTACTGCTTTTCCACAAAATCATAAATTGTCCATCTA
CATGAAAATGACAGCTAAAAAGACGTGAAAGACGACTAGCAGCCAAGGGTCTGGCTTAGTGATCGATAAAGTGAATTGAG
CACCATGAAGTCTCACGTTCAAATCCCAACAAAGACAACATATATATTTGTATTTGACTGACTCCATTTGCTCCTTATTT
TCATTCACATTGTGAGATATTCATAGACAGATACCTTAAAATAAGATGCTGAGCTAAAATAACCTAATTTGGACTGTTAA
AGACAATCAAAAGACTCTAATTAGACTTGAGTGGAAGGGCTAAAAGTGGTCTGTGACTAAACTTTCAAGCAAAATGGAGC
TTTGACACCAGCTAGAGCAAGAATAGATGCTGGAATTCCCCACAATGAGTCACCACATATTAGACCAGAAGCCATTGCAG
GTCCAAAATCTTTAGCCTTCTGCTTGTTATACATTTGCCAACCGAGTAGGATCAATGAGCCTAGACACATGTCGATGGCA
AAGTAGCCTCCAAGGTAAAATGGTATGGCCATGCACATTGGACTCGGAATGAATCGATAAATTCTATACTTGGTCTCAAA
TTTCTTCAGCAGTTGAGTCACTAAGTTGATGAGAATAGCAGCCAGAAAGAAGCAAAGAAGCCACATGAATGCCCACGAGA
CTATATCACCCGTTAGCAATGATATGTTGACCATGTAGGGGCAAAGCATACCAACTCCAACATAGGTAGATGAGAAATCA
AAATATAACCTTTTGGCATATGCTTGGGAACCAAATGTATGCAAGCTAGCAAATCCACAGCCTTCATCACGTGCAAATAT
CCACTGAACAGCCCCAAATATAAAGCTGAACCCAAACGATTTGAACAAGGAACCAACTTGTTTCTTGGCAAGCTCTGCTC
TTTTAGGAGTGTGGAAACAGTTGATCAAGTATGCAGTTGCGGTTCCACTTGGATACGTCAACTTGTACTTCATTATCATC
ATCTTTCTTAAAGCGACAATTGAGAATAAACCGGCAAAGCTAACAACAAGAAGATAAGGAAGCATCCAAGTAATAGCAAG
ATTCTTAGTATTAATTGGTAAATTTCCTGAGATGCTATGTATGGACTCATTCCCAACATATAACTTGCTGTCCCACTGCT
AAAAGCAATTCCAGAAGAAGCAACGACACACGTCTGTATGATGGTATTTTCCTGTCTAGTAAAAGGCTGTTTCAACATTC
CAAATTTCTGAGTAAGAGACGTCCATGATTTAATTCCGGCAAATCCCAATAGTCCAGCAGCGACATTGAGAGAAGGGATA
AGTAACTAATTATATTTGAACGAACTAGCAAACAAAGAAAGAGAGAAAGTGAAAAGTGAAAAGTGAAAAGTAAAAATTTG
GTGAGAATAATTTTAGGTGGTGTGTTACGTCTATTTTTACGTCTATTTATAGTATAAGTTAAGAAATAACGTTTCCTGAT
TTGAGATGGAATGGGAATAACAATAATTAAACCACTTTAGACGGTTTTTGTTTAGTCTAATTTGACATGAAATGGGAAAA
TAAGTAGTACTTTTCCTCATCCCACTCAATCTGAATGGAATGAGATTACCAAAATAAACTATTTTGTAATTTGATATCGA
ATGGGAAACTGTAGGAAAAACTTACCAAAATAAACTATTTTCCTAAATTAACCAAGGTCTTTTTGTAGAATATATAAAGT
ACTTTTGACGGTTACAAAAACAATTAAACCGTTTTTTTATATTTTCTTTCTCACACTAGTCCCTCCATTTAATATTAGTT
GTCTACATTACTATAAATAATTATACTAAATTATTTGTTAATTTGCAAAATCAAAATTGTTACAATTAATTATGTTTTAT
CCTTGTAAATTTGGATTAGCTTATTTTGAGTGCTTCTAAGCTAAAATAATTTTTCAACACGAGTATTTTGATAAGTTTAA
AGAGTGCTTATAAGCACTTACTTTTAAAATAAAACGCTAAAAATAAGCCACAAGTTAGAAATTCTAACTTATGACTTTTG
GCATATAAGTAAAAAATGAAAAGCCAATCGAAACAGGCTAAATTCTCATGTTTGGTTGGTGAGTGGAAAATATGTTTGAA
AAGTTATGTTTTAGATTTTGTTTGGTAAATAAAAAACATTTTCCGGAAAATATCTTCTATTTTATGCGAGAGTAGAAAAT
ACTTTTTAGGAAAATAGTTTTAGGCCTGGAAACCAATTTTGGTAACCGATCCAAGATTTGAACCCGATAACCCGAACCCG
ACGACAAAATCGAGATCTGACCCCAACACCCCATCCATAAAATGATCCCAACTCCCGACTTAAGATTCAATGTCAACCTC
GACACCTAAACTGGGACACGACCCCGACGAACAATATGGGATTCCACCCCGAGATTCGACTCAAGATCTCACCCTAACTC
CCAATTGGAACCTGACTTTCAAACTGAGACTTGACCCCGACATCCAAACCTAGACAAGAAACGGACACGAGACCTGAACC
TGACTCCCGACTCAGAATTCGACATTCAAACTAGACCTAACCCAATTCTCGACCCCAACACCTGACCTTGATGAGTGATT
CAGGATCTCGACATCCGACTTTGGACCCGACTTCAACCTCGACCCTGATCCCGTCATCCGACCCCAAATTGGGACCTAAT
ACCCAAATTGAGATCTAACACCTGAATTAGAATACGACACTCAAATCGGGACCCAAAATCTGACTTCTGAACTGGATCCC
ACCTCAACATCCGACCTAAAATTCAACTTTCGAACCGAGACCCAACTACACCATCGGATTTGAGATCCAAATTTCGAACT
AAGACTCGACCCCAACACCTAATGTGTAACCCGACTCTAACATCTGACCCCGACTCTCGATCCAGGACCCGACTTTCAAA
TCGGAACCCGATCCTGACTCTCAACGTGGGATCCAAATCCAATATCTGACCTGAGATCCAACTTTCAAATCGAGATATTA
TATCTACTCTAATTAATCCCAAATATCCAAAGAGAATAACTTCACAAGATCACTCCAAAGAAAGGGTTCACACAAGTGTT
TCCCAACACAAACTCTTTTACAAAATTACTCTTAATCGAAAGACAAAGAAAGAAAGCAACGGAATATTTTCATATGCTTG
AAGGTGTATTTCAACTAATGTCTAAGCTCCCTATTTATAGAGAAAAAATAGGCTTGTTGATGTCATGGATGATGTCTTTG
GAAGATACAAAATATTCAACAAATCTCAATGTGAATATATAAAATATGGTGGCTTCCAAATCTTTGACAAATATAGTTGC
AAAATATTTGACAAATATGGCTACCAAATTTCCACATTTATGGCTTCCAAATCTTTCACGAAAGATAAAATAAGTTTCTT
CAATCAAACAAAAGGCCACATTACAAGTCTCCACTTTGTCTTGAGTTTGGTGAAAATATTAAATTTGCTCCATTCTCTCC
GCAGAAGCCCATATGGGCTAAATTATTCTTCAGAAATGCCAATCAAGTTCAAACAAAGATTGAACTTGCTGACTGGAAGA
GACTCCGTGAACATGCCGCTGGCAGGGTTGTCTCTTGTGTTAATCTTCTTAACAGAGACCTTTTCTTCGACAATGGTTTC
CCGAATGAAGTGATACTTGATATCAATATGTTTCGTCCTCTCATGATACATCTAATCTTTATTCAAGTGAATGGCACTTT
GACTATCACGTAAAATGATAATACCACCTTGGTGTGAGCTGAGTTCAGCAAATAGACCCTTCAACCATAAGGTTTCTTTG
ATCGCCTTGGTCACTGCCATATATTCTGCTTCGGTAGTAGATAAAGCTACTACATGTTGTAATGTAGCTTTCCAACTGAT
AGCACAACCACCAATGCAAAAAACATAGCATGTTAGTGATCTTCTTTTGTCAAGATCACCTGCATAATCAGAGTCTACAA
AACCAACCAAAGTGTAGGATTTCTCCCAAACTCCAAACATGTGTTTGAAGTACCTCGCAAGTATCTGAGGATCCATTTCA
CAGCTTGCCAATGTGCTTTACCAGGGCAAGCCATATACCGGCTTATCACACTTACTGCCTGTGAAATATCTGGACGTGTA
CACACCATTGCATACATAATACTACCAACAACATTGGAATATGGTATATGTGCCATATACCTTTCTTCTTCTTCTGTCTT
CGGTGATTGAGCAGCAAGAGGAGTACTCACTGGTTTAGCATCTTTCATACCAAACCTCTCCAAGACCTTCTCCAAGTACT
TCTTCTGGGTCAGGAATAACCTTTTGGTTCCTCGATCTCCTTTGATCTCCATGACAAGGATTTTCTTAGCTGCTACTAAA
TTTTTCATTTCAAATTCACTTTTCAGCAGACTTTTCAAAATGTGAATTTCAGTCAAATCCTTAGCAGCAATGAGCATGTC
ATCAACATATAACAATAAGTAAACAAATGAACCATCATTTAACTTCCGAAAGTAAACATAACTATCATACATGCTCCTCG
AATAACCATGGCCCAACATAAAGGAATCAAACCTCTTGTACCATTGTCTTGGAGATTGTTTTAATCCGTACAAGGATTTC
ATCAACAAGTAAACATGATCTTCTTTTCCTTCAATTTGAAATCCTTCAGGTTGATGCATGTATATTTGTTCCTCAAGTTC
TCCATGTAAGAAAGTTGTCTTAACATCAAGTTGTCCTAATTCCAAATTATACATGTCAACTAAGACAAGCAAGACACAAA
TAGAGCTATGTTTAACTACAGGTGAGAAAATATCATTAAAATCAACTCCTTGTACTTGACTATAGCCCTTTGCAACTAAT
CGTGCTTTATACCTTGCATCTTCAACCCTTGGAATTCCATCCTTTTTCTTGAAAACCCATTTGCAACCAACAATTCTTTT
ACCCGACGACGGCTTCACAAGAGACCAAGTACCATTCTTGTGGAGAGATTCAATTTCTTCATTCATTGCAACCAGCCACT
TGGCCGAATCAACATTAGAAACTACTTCTGAATAATTGGATGATTCTCCAATTTCTTCAGTTTCCTGTGCAACTGAAAAG
GCAAATGCAACATAATCTCCATACCTTTCAAGTTTTTGAATTTGTTTCCTTGGTCTGTGTGTGGCTATAGAATACTCATT
TGATATAACTTTAGAAGTCATAACTTCTGGAGCTTCAACTTCAAGAGTTTCAACTGTATTTTGCTCTAGGGTTGATGAGT
TTGGCTTTGACTTGCTCCTTATTCGTATTACTAGAACTAGAAGACTCTTTTCTTGGGAATAACATAAAGGATTCATCAAA
GGTTACATTTTTGCTAATTATGAATTTTGGTGACTTGGGATCAGGATACCAGAGTCTGTATCATTTCACCCCAGATGCGT
ATCCAAGGAAAATGCACTTTTTTGCCTTTGGTTTTAATTTACCATCATTCACATGCGTGTACGCGGGACAACCAAAGATT
TTTAAATCAGAATAATTAGCAGGAGTACCTGACCAAATTTCCTCCGGAGTCTTAAAGTTCAAAGGTGCAGAAGAAGCACG
GTTGACAATGTAACAAGCTGTAGAGATAGCCTCTGCCCAAAAAGCATTTGTCAACCCAGAATTTTAAATCATGCAACGAG
CTCTTTCCAAACGAGTTCTATTCTTCCTTTCTGCAACACCGTTTTGTTGAGGGGTCATCCTCACAGTGCGATGTCGAGCA
ATTCCTTCATTTTTTTTCAAAATTCATTGAACTCATCATTACTAAATTCTAAACCATTATCCGTTCTAAGCCGTTTGACA
TGTTTTCCTATTTTCTTCTCAATCAACACTTTCCATTGTTTGAAGGTTAAGAAAACATCATTTTTATTTTTCAGGAAATA
AACTCAAACCTTCCTTGAATAATCAATGAAAGTTAACATATACCTGGCACCACCTTTTGACGGGGTACAAGAAGGACCCT
AAAGATCTGAATGAATATAGTCCAAAGTACCTTTAGTTTGATGAATTGCTGGAGATTTGAAGCTGACTCTTTTCTGCTTC
CCGAACACACAGTGTTCGCAGAACTCCATGTTCTCATTACTTTGTCCATACAGAAGACCTCTTTTCCTGATGATGGAAAG
ACCTTTCTCACTCATATGCCTCAATCGCATATGCCACAATTTGGTGATGTCGGAATCAGATTGGGTAGAAACTGTAGCAG
AACAGTGGATCCCAACAAAGTGTACAACGTTCCAGATCTACTTGCTTTCATGATCACCATAGCACCAAGAGATATTTTCA
TAACTCCACCTTCACCTGTGCATTTTCACCCAAGAGATTCTAGAGTGCCCAAAGAGATGAGATTTTCTTTAAGTCAGGAA
CATATCTAACATCAGTGAGAGTTCTTACCACACCATCGTACATTCTGATTTGAATTGTAGCTTTACCAAAAACTTTGCAG
GGAGCATTGTTGCCTATCAAGACAACTCTACCTCCAACAGATTCGTATGTGGCAAATAAATCCTTATTGGGATACATATG
ATAAGAACAACCCGAATCCAAAATCCATTCATCGTTAGATTTAAAACTATTACTAGTAGCTAAAAATATTGTTCCATCAG
ACTCATCAGCAGCTAGGGGTGGGCATAAATACCGAAAAACCAAATCGAACAAAACTATTTCAATTCTTCGATGTCGGTTC
TTCGGTGTTTTGATTCGGTGTTGGTTCTTTTTTTTAAATTTCGGTTCGGAGTTCGATGTAAGGGTCCCAAAACTACGGTG
CACCGAAGAACCGAAGTTTTATTAAATAAATTTAAAATATTTATATTATATTATTTAATAATACTTATATATTTTGACTC
ATAATATTTACATAGCCCATTTCAATTTTTAACTTTACCTGGTCCATTTTAATTTTTAAATTTTGGAGCCTAAACAAAAC
AGTAAAGGGCACACTTTATTATTCACACTTCGAAACAGTAAAGGGCACCCAGCCTAAGCAAAACTATTTTGATGTTATTA
CTTTTTATTGTTAGATAGTTAGTTGTTACTTTGAAGTTTGAAGTGTGAAGTGAACAACAATTGTTACTTTATCATATTCC
CTCTTTATTTTTATTCACACCGAAAAACGATTTAAAAACACCAAACTAAACTGAACCGAAGTAGAAAAAATTGAACTGAA
CCGATCTAGTTTGGTTTGAAATATGTTGAACACTTTTCTAAAACCGAACACTGATGAACCGAACCGAAGAACCGAATGCC
CACCCCTATCAGCAGCTACACTTGCTTCAACGGGGTCAGTATTTTGCTGCTCATGTTTGTTTTCCTTGTGCTTTTCTTTG
TTTTTCAACTTATAACATTCAGAAATAATATGACCTTTCTTATGACAATATTTGCACACCACATTTTTATATCTGGACTT
TGACCTTGATTTAGACCTCTCACAACTTGATTCTTTCTTATTAGATCTACCTCTTACAAATAAACCTTCCCCATGGGTTA
CACTACTTTCTTCAGTAATATCTCTATCTATCTGTTCTTTTGATATTAAGATAGATTTGTTTTCCCTGTAAGAGATATTA
TCCTTTCAATAGAGCATAGTATCTCTAATATGCTTAAATGATTGGGGAAAGGAAATAAGTAATAAGACGGCTTGATCCTC
ATCAATAATTGTAGCATCAATATTACTCAAATCCATAATAATAGAATCAAATGCATCAAGATGTGAGAGTATAGAAGTAC
CTTCAACCATACGAAATGTGTAAAGTTTTTGCTTTAGGTATAGTCTGTTTTCCACTGTCCTCTTCATATACAAGGTTTTT
AGGTTTTTCCACATGCCTTTGGCTGTGGATTCTGCAGATACTTCACGTAAAACCTCATTTGAGAGATTTAAAATGATACT
TGATTTTGCCCTTTTGTCTATGACGGCAAACTCCATGTCCATCATATTTTCTGACTTCTTCTCCTTTCCTTCTAGTGTCA
TATCTAGGTCATCTTGAATTAGTATAGCTTCCATCTTTAATTGCCACATCCCGAAGTTTGCACTTGGTCAAATTTTTCAA
CATAAATCTTTGTTATCGTCATTTTTGGCCACTGAAACTAACCTGATTAGATCCGGCTCTGGTACCAATTTGTTAGGATC
GTGAACTCGGGTACTGCGGAATTTAACCAAACAATGTTATAATGACAATAACAAAGACAATAGTAAGTTGATAATAATGA
CAGTAAAGTAATTAAAAAAGACATAAATTTAACGTGGTTCGATCGATGTGACCTAATCCACAAGCAAAGAAGAACAATTT
CACTATATCAACAAGAGTATAAAATTAGAGCAAATACTCTAATTAATCCCAAATACCCAAAGAGAATAACCTCACAAGAT
CACTCCAAAGAAAGGGTTCACACACGTGTTTCCCAACACAAACTCTCTTACAAAATTACTCTTAATGGAAAGACAAAGAA
AGAAAGCAATGACATATTTTCATATGCTTCAATGTGTATTTCAACTAATGTCTAAACTCCCTATTTATAGAGAAAAATAG
GCTTGTTAATGTCATGGATGATGTCTTTGGAAGATACAAAATATTCAACAAATCTCAATGTGAATATATCAAATATGGTA
GCTTCCAAATCTTTGACAAATATAGTTGCCAAATCTTTGACAAATATGACTACCAAATTTCCACATTTGTGGCTTCCAAA
TCTTTCCAAAAATAAGATAAAATAAGTTTCTTCAATCAAACAAAAGGCCACATTACACATACTTTCAGTAGTCCCTTCAG
AGCTAGTTTCAGAAATTTGATCCCTTTTACAATCATCAGCCTTCTTTTCAAAATGAGGGGTTTTTTCTTCATCACTCACA
TTCTGGGTATCTCTATGAGTATCAACTGAGAGAGTAAGACTTTCATCCTGAAGATGATGACTTTCATCCTGAAGATGATG
ACTTTCATCCTGAAGATGATGACTTATGTGTTGGATGGCCTGAGAATGGTTGTTCTGATGATTTAATTCCTCTTGTTTCT
TCTTTTTTTGCTAGCCTTTTTCCTGGCTCAGGCACTTTGTGAAGTGTTGTTATTCACTTCTATAGAGACCAAGTACTTAT
TTGGACATTGTTTCTGAGTCTGGTCAAGTGCACCGTCTACATGGTTGTCGTTAGAGTTATTCACTTGAGACACCTCATTG
ACATTGTTCAGTTGAGAGGTAATGTTCAAATCTTCCTTATGGAGGCCTGATTACGATCAAACTCAGAGGACTTGAATAAA
AAACTTGTGTCCTGGTTTCTTTATTTCATCTGGAAGTTGCTAGGAGATTCAACGGGTGGACTATCTTTGTTCCTTTCTTT
GGTAAAGGGCTCAGAGATATTTCCCCCTTCCTTATGACTAATAATACCAAAAACCATGTTACTGATTATAGGAGGCCGAG
TGTCAGAAATGTTTTTGTCCTCATTATCCTTTCTGAGATAAGAGATTGGTCTTAATGAAAGTCGAATTACCGCCTGATTG
AAAAGTTGTGGTAGATTCAATAATACTGGATTCTTCATTATAGGAGGCCGAGTGTCAGAAATGTTTTTGTCCTCATTATC
CTTTCTGAGATAAGAGATTGGTCTTAATGAAAGTCGAATTACCGCCTGATTGAAAAGTTGTGGTAGATTCAATAATACTG
GATTCTTCATTATTGGTGTCCTTGTATTGGTCTTCAGGATCTGAAGGCTCTTTGCTTATACTCTCACTATCACAGTGGTC
TTGATTGAAGTCTTGGTTGTTGGCATGACTGTGATTTAGGGTGTGTTTGGTATGAATGAAAATGTTTTCCAATTTTCTCA
TGTTTGGTTGGGTTAAATGTTTTGGAAAATGTTTTCCAAATCAACTCATTTTCCTCAAATTTAAGGAAAATAACTTCCCT
TCAAAACTTAAGGAAAACATTTTCCAAAACTCTCTTCCAACTTCCAATTAAAAAAAAAATTATTGAAAAAATCAATTTAT
TTTGTCCCTACCCTCAAACCCCCCCCCCCTCCCCCCCTCCACAATATTTTTTTTAAAGTTTGTTTTTAAATTCAATATTT
TTACCCCACCCTCACCCCTACCCCCACCCCTCCCAAAAAAAAATTAAAAGTTGTTTTTAAAAGATATTTCTAATTTCAAT
TTTTTATTTTTTTTACCCTCCCCCCCCACCCCTACCCTCGCCCCCCCTATCAACCCCCTCCCCCTTTAAAAAGAAAAAAA
AAAGTTTGTTTTAAAAAAATATTATTTCATTTTTTCATCCTTACCCTTGACCCCCTACCCACCCCCTACCAGCTCCCCCA
CTTCCCAAAAAAAAAAATTAAGTTTGTTTTTAAAAAATATTTTCGACTTCAAAATTTCATTTTTTCACCCCTACCCTCGA
CCCCACCCACCCCCTACCAGCCCCCCCCCCCAAAAAAAAAAGTTTAAGTTTATTTTTTAAAAATATTTTCGACTTCAAAA
TTTCATTTTTTCACCCCTACCCTCTACCCCCCTACCCACCCACCCAACCCCTACCAGCCCCCCACCCCCCAAAAAAAAAA
ATTAAGTTTGTTTTTAAAAAATATTTTTAACTTTAAAATTTCAATTTTTCACCCCTACCCTAGACCTCCCCACCCCCCCC
CCCCCAAAAAAAATTTAACTTTTTAAAAAAAAACTATTTTTAACTTCAAAATTTCAATTTTTCACCCCTACCCTCGACCC
CCCCCCCCCAAAAAAAATTTAAGTTTGTTTTTAAAAAATATTTTCAATTTCAAAAATTGTTTTCTACTCTAGTAAAAATA
AAAGAAATTTTTCAAAAACATTTTTCATTCATAAATCAAACACTAAAAAAATTTTCCGAATTTTTTTTTCTATTCACCAA
CTAAACATGAGAAAATAAGTCAAAAATCAACTTGTTTTCCAAGAAAACATTTTCCATGGAAAACATTTTCCTTCATACCA
AACACACCCTTAGAGGAAGATGTTTCTCACTATCCTTGTTGCTTTGATCATCTACAGGGTTGTTGCTCAGAATCTCGACT
TCTTGATCATTATTCTGACTGATAGAGTTCTTAGCAAGTATCTGGACCTCTGGTTCAACAGTTAGGGTAAGATCCCTTAT
GAAAGAAGATCCCTCTGAAAGACAATTCTCCTTGAATGAGCATTTCAATCATACAACAAATCGGCTTGATGCGTGTCTGT
CTTATCTTTCTTCTAATTCCTCCATAAGTTTGTCAAATCATCAAAACAAGAGTAGTACCGCAATAACTATGCATCATAAG
CAAAATGCACAGGCAAAATAATATCAACTTCTCCATATATTTTAACAAACAAATAGACTACAACACCATTAACATGAACA
ACAATTTAAAATAATTCTAAATTCTATGCGCAAGGATAAACAAAAACTCAACAAAAAAAAAATATTACGGAATCAAGAAA
ATTAAGTATTACTAACACAATTTTTCAATAATCAAATAGGCTAAAATTCCAGAAATTTCAATAATTTTTAGGAAAAAGAC
CTGATATACCCCTCAACTTTGTTATTTAGAGTTAATATACCCTCGTTATAAAAGTGGCTCACATACGCCCTGCCCCCTAC
TATTACAAAATGACTCACATATTCCGCTACCGTTACAAAAGTGACTCATATATACTCCTAAATTTTATTTATTTTTATTT
TTATTTTTTAAGAAAAATCATGTATTTTATCTTTTCACACATAATCTTTTTTTCTTAGTTTTTTATTTTTTTTTCTTTCA
TTCCTTTGTGTAAAAATAAGAAAAATAAAAAGAAATAAGTGTAAATGGAAAATGATTAAAAAGTTAAAAAAAATTAAAAT
TATTTTCTTGCGGCTATATTTTGTGGAGTTTAAGTTTTATGCACTATCAGTGTAAAAAATATATTACACCATTAAGTGAA
TTAAATAATTGCCATCAAATTTATATAATTAAAATTTAGGAAAAAATATTAAAACTAGAATTTTAATTGTTCTTTAACTA
AATTAGTAATATTTCCTTTTACAACAAAAATCAAATCTAACTTTTCATTTTTCTCTCTCAACAAAATCATCAAAATTAAA
CTATTAAAATTGCTAGAAGTAATTCTTCCATGTTTCAACTTGTTAATCTTGAAAGGAAAAAATTTGCATCAAAATTTAAA
AACTATTAAAACTTTGTAAATGATAACTATTAAACTATTCAGTTTTTCTTTATCACATAGTTAAAAAGACAAGCAAAGAA
AGATAACATGGAGAGAAGGTTTTGGCTGAGAATCCGATTTGGATGAGTTGAGAAAGTTATTTCAATTTTAGAAAGAAAAA
AAAACGAAAAAGGATAATAAAATCTTTTAAAAAATGGGTTACCTACAATAGCAGGTCAACTTTACCTGATGGTGTAGAAT
ATTTGATACATTGACGGTGCACAAAACTTAAACTCTACTTTATGTGTGTAGCAAAAAAATATTTGGGGTATCTATATTAA
ATTTTACAAGAAAATAAGTGAAAAAAATAAATTTGACTATCAAAATAATAAATTAAAATTAATCAAAGATTAAAAATAGT
CAAAAGAAAAAAAAAAGTGTGAGAAAGATCAAATATACTCGTACAATATGGATTATCTTTTTTTTAATAAAAAAATAAAA
ATTAATTTTTTCCACTTCTGTTAAAGAAAATGGTATGTGTGAGTCATTTGTGTAATAGTAAAAGTATATATAAGTCATTT
TCATAACGAGGGATATATTAACTCTAAATAACAAAGTTAAGGAGTATATCAAACTTTCTTTTTTTTCTGAACAATAATTT
ATTTTAGTTTAGGCCACAAAACGAAGTGACTCCTTTACAAATTAAATTTTGAAAGTAGTATCATGCCACATTATCACAAG
TGTATATATGTTTATTGGAGTTAATATCTTAAAAGCTAATTCAATTTTGAAAATTTATCTAGTAAAGTCATTAAACTTTG
TTTTATATCACAAAAATCACCCAACTTAGGTTGCAACACTCATACTTGTGAAAATCTTGATGCAAGAGGAAGGGCTAAGA
TGTTGTTATTCTCGCCCTTCGGTCAGTGATGGAAGTCTTGGGTCAACTGGTAGAAACATTTTCTTATCAAATCCCTTGTT
CGCAGCACCTAAAAGATGTTATTCGATGCTTACTAAGTCTTTCGCGAGTAGGATGGATATCCAGGTAATTTTTTTGGTCC
CTGCTGCTGTTATGGTGAATTATCCAATTTATAATTATTATTTGATTTGATCTTTCAACATGATACAGGGTATATGAAAC
AGTGAGAAACGGGATTCCTCAACAACTAATTGACAACACTTTTCGCGTTATTATTCATGTAAGTCCATCGTCTTCTTTCT
TCCGACAGATACAACATCCCTCTAGCTAATGTTCAAAACCAAAAATGAATCTTCACATTTACTTTTTGATATTACTAATT
TAATTTGCAGGTAGATCCACAGATTCAAAATATGCTGTATCAGTTAGTATTGAATCTTAATCTTAATCCCCAACAATTGC
TCGCATGAGGATTGACTATAGCAGATAGTGTTGGGAAGGAATTCAACAAACTTGCTTTACAGAATCCAACACATATACAT
ATAATAGTAGAAAGAGCTTAAATTAGGAGTAATAGTTGTAAATATGTAAAGGTTTTGAGTATTTGAACCTATAACTAGCC
TTACTGCTTTCTCAATTTTGCAGCTTTGCTATGTAAAGATTTTGAATATGAACCTCTAACTAATCTTACTGCTTGAACAC
TACAGTTCATTTTTAGTTCAGGCCACAAAATGAAACAGAACGAAGTGACTGTTTTACAAATTAAAATTTTAAAGTAGTAT
CATGCCACATATCTCAAGTGTCTATATGTTTATTGGAGTTAATATCTTATAAGTTCATTCAATTTTGAAAATTTATCTAG
TAAAGTCATTAAACTTTGTTTTATATCACAAAAATCATCCAACTTAGATTTTTATAGCAATAAAATCACTCAACTAAATT
TACATTAACAAAAATCTAACCTAGCAAAATAAAATTTCTTTTTATGCCATATATAACTATAGACCCCACAAATAAATAAA
ATTTTAAAAAACCTATTAAAGTTTTTTTTTTTTTTATGAAAAAATCTATATTAGTAAAATAAATACTATAATATTGATAT
ATATATATATATCTAAAACTTACTATATATATCATGATAGGTGATTTTCTGAAAGAAAAAAAATGGACCAATTGTTGTAG
AGTGGTGATTAATCAAAGGAATTGTAGATAGTACCAGTTGAAAATTTTTGCAAATTTTAAGCTTTTAACTGCGTTAGTTT
AGGCCTCCATGGCCGAAACAGTCTCTCCCCAGCCTCGAGACGCCAAAAAAACCTAGTTATGCGTCTATTTCTAATCCATC
GACTTACACTAAAAAATCTGATGGAAAACTTCCACTAAAATTAAAACCCGTGATCTATGTTCATGGGGAACCTTCTGTGA
GTTTCAACTTTTCGGATTTGGAATCGTATATCCAAGAAGAAAACTTGCAATATGCTCTTGTTGCTAAGTTTTCTTATGGG
AGACCCGATATGATTGATCTTAGAAAGAGTTTTACATGACACTTTGCAATCAAAGGAGATTGCAATTTAGGTTTACTGGA
TCATCGTCATGTTCTGGTAAGATTATCGAATCGGGAAGACTTTGTGGAGGTGTACTCTAGGGCAGTATCATTCATCACAA
TAAAAGAAGAAGGCGTGAATAATCAATACCAATGTCGGATTCAAAGCTGGACACCATGGTTTAATCCAAAAGAGGAGACA
TCAATTGCTTTAGCTTGGATTTCTTTTCCAAGTTTGTCAACACAGATGTTTGCTCGTGAAGCCCTGTTTTCACTTGCATC
AGTCGTTGGGACACCCCTACAAGTTGATAAGGCAACAATGGGTAAGTCAAGGCCTAGTGTAGCTAGGTTAAAAGTGGAGG
TTAATCTATTATCATCGCTTCCAGATAGAGTTAGAATGTTTTTTAAAGATGAAAAAAATGGTGTCGTTAAAGAGGTGTTG
CAAAAAATTGTCTATGACAAACTACCTTCGTACTGCACAACATGTAAACATCAGGGTCACAAGGAGGAAGAATGTAGACT
GACTATGGAGGTAGAAGGTGGACTAATTGATGAAACAAATATTAATGGGGCAAAGTTCGAAGGAGATTTGCGATCAATTT
TGGATGAGAAAAAGAAAGTTCTTTCTCTTCAACAAACTGGAAAAGTGGTAACATTACCAACTTCTTCCAATTCTGAAAAA
AATAGTGTGGAAAGAGTTGATGCACCAGGTCCCCTACTTGTTGCTGCAGCATCTGGGAACAAAGAAGATACAGAAACTAT
GTTACCTGGGACACTGACTTCTAAGATTAGTGAGCAACTTGGTACGACCACAACGAGTTCTTCCACTCCTGTCCATATTG
ATGTTGAGGCACAAAATAATGTAGATAATAACTCAAGGCAGTTGATCGTTACATCACAAGTCGCTACAAAGCAGTTATCG
TCTAGATTTGTGAAAGATAGAGAGTTGGATTCGCCTAATGCAGTCGTGATTACTAAATCAAGGCAAGATGAAGCCAAAAA
AGGCAACACTACCACAGAAAAATCCAGTAATCAATGGACTTTGGTCTCACATAAAAAAATGGTTGGCTCTAAGTCCTCAA
ATAATCACATTTTGCACCAAAAAATTCTACACATGTTGAGTTTGATAGGAGTAATAGTGTCGTTGAATGTACTCAGCTTG
ATATGTTGCGAGATGAGAAGTTTGGACAATATGAAGGGCTACATGTAACAGATGAATTAGTTGCTGAATCAGGGAATACT
TTATACTTTGACAAGCAGATTGAGCAAACCGAAAAGTTGAAACAATGTTGTCACGATGAGCATACTAATCAACAAGCTCT
TGTGACACATGAAAAGGAGTTCATTGTTACGAAGAAGATAGATGGCAAAGAAATCAATCTAAATACACCTACCTTGTTTA
TTTTAGATCAAGAGGTGGCTACAAACAATTTGAATGAATCTAAGGAAAAACGAGAGGGGGAAAGTGCTTTTAGATGGGCA
GATTTAGTTGAGGAAGAGATTCATACTCCTTCACCTAGTAGGAGTAAGCTAAGCCCTCAAGCACTTGAATTTGTGCCTAC
AAGTAAAAAAAATCCATCTATGGCAGTCATAGGTACATCATCTAACTTGAGTGCTACAAAAGTAAACGTGGCTGATAGAG
ATATTCTTTATGACTTGGACAATGGCATGTCTGATGGATACGATGAAGATGATGAAGAAGAAATGTTGGATATATGCTTT
GATAAGGTGACTAAGGAGGGGGATCTTTCACCTAGATAACAAAGAAGTGGAAGCACCAAATGCAAAAAGAAGACATATAG
AAGACAACATACTTGGGATGGTAAGGTGAGTGAGGATTTTGTACCAAGGCACTTACTGATGCGACTAGCAAAGCAAAATC
ATATGACAGTGTCAACAACTTTATCAAGATCCAACAAATCCAAGAAGTGATGAACTATCAATTATTTTTGGACAGATTTG
AAGAAGAAGACAAGAGGCAAATACTTCAGATTAAATATGTTGTTCAACGCTACCTATGTCTTTCGCGAGTAGCATGGGCA
GACGGGTAAATTGTTTTTGTCCCTGCTGCTCTTATGGTTTTTCGTAATGTTAATCTCCCGTCATGATACAGGGTATATGA
AACAGTGGGAAATGTGTTTCCTCAACAGCTAATTGACATCACTTTTCACAATATTATTCATGTAAGTCCATCATCTTATT
TCTTCCGACAGATACAACATCCCTCCCTCTAGCTAATGTTCAAAACCAAAATATACTTTATGATATTACTAATTTGCAGG
AAGATCCAGAGATACCAAATATGCTGAATCAGTTAGTGTGGAATCTTAATCGTCGACCATCTCAATAATTGCTCGGATAA
GGATTGACTATAGCAGATAGTGTTGGGAAGGAATTCAACAAACTTGCTTTACAGAATCCAATCCCTATATACAGATTTAG
TATGTAAAGCTGGTTTTGAGTATTTGAACCTATAAATAGTCTTACTGCTTGCTGAATGAACATTCTCCTTTTACTATTTT
TGGTGTAAGAAGTAATTTTCTGCTACAACCAAGTGATCACGTACAACAGACTTTCTAACATCCTTCGAGCATGTATGTTC
TCACTTGTGTTGCCGTTTATTGCGTCCCACTTTTCATGTTGAATCTAAATCTTAAGGAGGACTCATATTCTGGAGTTTCT
ACATCAATAGTTTTAGCTCCTTGTAGATGCAAAAGGCCAAACCTTGCATTTTGTGATGTTTGGAGGTTTGCTGTCTGTCT
GGTTCAATTACTATTACCCTTTCATTAACCAATCTAAAGTGCAAGAAGGGAGTGAATTCGCTTCTTCATCTTAACAAGTG
AGTTATTAAACTCTTGTTTCGATAAAACTTTAGTTAGAACATCATCTACGGTCTTTCACATATGAACTTCAATTGTCTTA
TCCTCAAACTTTTCATAGATGAATCTCCACATATTTATTACGATCATGTTGAATCTCCATATTTTTATTATGCTCACGAT
AAATCTCCACATGCTCTATACCAATTGAAGACTTGTACGAGTCCACCGCAATTCCACGGACTACAACAGCCTTTCTGCAG
TGCTGCATTTCTGTTGGATTTTTAGTCGTTATTCTTTTATCAGTTGACCTAGTCTTTAGGAGTTTTGATTCCTTTTTTGA
TTGTAGTAGTTTGCAGGTTGTTCTGTTTTTAAGAAATTAGTGCAGTAAAGTGTTATAGTTGCTTTAGGAGTCATGTGCTC
TATTTTAGGAGTAAGTTGATAATGGGACTGATATGTGTCCTATTTAATTGATTATTCTGTTAAGTATTTGCCTATTTATA
GGCTTGAAGTCATGAATAAAAGGATGAAGTGTTTTTCAGCAAATTACTTTCTCTCCTTACGTATCTTTTTATTTCTCCTT
CTTAAGTTTCCATCAGTGGTATCAGAGCCAGGTTATTCAAAGAGTGAAAACAAGTGAGGCAGCCACAAATTTCTTTTCAT
ATTATCTAATGGCTACTGAAAATAATTTTGTGCAAGCAACAATTCCTCGCTTTGATGGTCATTATGACCATTGGAGCATG
TTGATGGAGAATTTCTTACGGTCAAAGGAGTATTGGCCAATTATTGAGGACGGCATCGACACTCCGGCGGAAGGCGAAGT
TTTGTCGAATGCTCAAAAGGCAGAGTTGGAAGCAAAAAAGATGAAAGATCTGAAAGCGAAGAATATCTCTTTCAGGCAAT
TGATCGTCCCATCCTGGAAACTATTCTTTGCAAAGAAACTTCCAAGGATATTTGGGATTCCATGAAGAAGAAGTATCAAG
GCTCAAGCAGGGTGAAGCGTGCACAGCTTCAAGCTTTGAGAAAGGATTTTGAAACACTGGAGATGAAGGAAGGAGAATCT
GTGACAAACTATTGTGCTAGAACCATGGAAATAACCAACAAGATGCGCTTCCATAGTGAGAAGATAGGTGATGTAGCCAT
TGTGGAGAATATTTTACGATCTCTGACATCAAAATATAATTATGTTGTCTGCTCAATTGAAGAATCAAAGGATATAGATG
AACTATCTCTTGATGAACTGCAAAGTTCTTTATTGGTTCATGAACAGAAGATGAACAAAAGTTCTGGAGTGCAGGAGCAA
GCGTTGAAGGCTTCTACTAATACTTATTCCAGCAACTATAGAGGTAGAGGTAGAGGCCAAGGAAGAGGAGATCGTGGAGG
AAGAGGAAGAGGAGATCGTGGAGGAAGAGATTTCAGCAGAAATTACAAAACCAACACTGATCAGTCTCAAGGCAGAGGTC
GAGATCATGACAAATCGAAGGTAGAGTGTTATAGATGTCACAAATTTGGTCACTATGCATCAGATTGTTACACTAGACCT
TATCATGCCTAGCAACAGGAGAAAATACTTCTGTATAATCGATCCCATATTGTTGCTTATACCCCTTGGCCACTAAACGC
GCTTTGTACCTGTCAACTTCGCCATTTTCCTTCAACTTTGTTTTGAACACCCACTTCAGTCCAATGGTTTTCTGTCCCAT
TGGAAGACCGGACAACTCCCAAGTATCATTTCGTTTAATAGCATCAATTTCATCATCCATAATCAGTCTCAAGGCAGAGG
TCGAGATCATGACAAATCGAAGGTAGAGTGTTATAGATGTCACAAATTTGGTCACTATGCATCAGATTGTTACACTAGAC
TTCCTAATGACAAAGAAAAATGTGAAAGTGCCAATTTTGTCGAAAATAAGGAAGTAGAAACATTGTTAATGGCTGTCCAT
GGTGGAACAAAATATGAGTCTAATATTTGGTATGTAGATACTGGATGCAGTAATCACATGTGTGGAAGTAAATTTTCTTT
TTCATCTCTAGACGAAAATTTCCACTCTACTGTAGCGTTTGGTGATTGTTCAACTGTGGAAGTGATGGGGAAAGGTGACA
TCAAGATTAAAACCAAGAATGGTTTTGTGGAAACAATTACTAATGTGTTGTATGTTCCTGACTTGAAAAGTAATTTACTT
AGTGCTGGTCAGTTGCAAGAAAAGGGTTATGTCATCACTATCAAGAAGGGCGAGTGTGAAATTTATGATCCTGTGAGAGG
AGCTATTGCAGTAGTTCAAATGAGCTCCAACAGATTATTTCCACTAAGGATTGATAGCATCCAATCCTGTTTGATGGCTG
AAGTAAAAGATTCATCCTTGTTGTGGCACTTCCGTTATGGTCACTTGAGTTTTGGAGGTTTGAAAACACTCCAACAGAAA
AACATGGTTACTGGTCTTCCTCAAATTACTGCACCTTCCAAAATTTGTGAAGAATGTGTTGTTGGCAAACAACATCGCTC
TCAATTTCCCAAAGGAAAGTCATGGAGAGCAAAGGATGTTTTGGAGCTAGTACACTCAGATCTTTGTGGTCCGATAAACC
CAACGTCTAATGGAGGTAAACGGTATTTAATTACTTTTACTGATGATTTTTCAAGAAAAACTTGGATTTATTTTCTGGAA
GAAAAATCTGAAGCTTTTTCAATATTTAAAAACTTCAAAGTTCGTGTGGAAAATGAAGCAGGGAAAATCATTAAGGCTCT
TCGAACTGATCGTGGTGGCGAATACTGCTCAAAAGAATTTGAAGAGTTTTGTGCAAAGCATGGCATTCGGAGAGAGCTTA
CAGCTGCGTATACACCACAGCAAAATGGTGTGTCGGAAAGGAAAAACAGAACCATCCTCAACATGGTGAGAAGTATGTTA
TTGAGAGGAAGCATTCCAAAAACTTTCTGGCCAGAATCAGTGAATTGGAGTGTTCATATTCTAAACAGAAGTCCAACTTT
TTCTATTAAAAATATGACACCCGAGGAGGCATGGAATGGGAGAAAACCAACAGTAGATCATTTTAGAATTTTTGGATGCA
TTGCATATGCCCATGTCCCGGATGAAAGGAGGAAGAAACTTGATGATAAGGCTGAAAAATGTGTTTTTCTTGGTGTGAGT
GAGTCTTCCAAAGCATATAAGTTGTTTAGTCCGTTGACTAAGAAGATTGTTATCAGCAGGGACGTTACTTTTGATGAGGA
AAGCACTTGGGATTGGAATAGGCAGCAGCCTGCTACCCAAATCCTATGTGACAGTGACGTGGAACAAGAGCAATTTTCAG
CACCTTGTACACTTGAAAATTCATCAGATTCGGCCCCTATAACTTCCCCACCAGTTGCTGTTGCAAATGAAGAAGCAACT
CAAACTCTTGGGCGTGTTAGAAGAAGGCCTGCTTGGATGAAGGATTACAAGGTAACTGGAATTGAAGATCCAATTACTCA
CTTTGCTTTATTTTCAGATTGCGACCCTATTTTTTATGAGAGTGCTGTAAAGGAAGAAAAATGGAGAAAAGCAATGGATG
ATGAAATTGATGCTATTAAACGAAATGATACTTGGGAGTTGTCCGATCTTCCAAAGGGACAGAAAACCATTGGACTGAAG
TGGGTGTTCAAAACAAAGTTGAAGGAAAATGGCGAAGTTGACAGGTACAAAGCGCGTTTAGTGGCCAAGGGGTATAAGCA
GCAATATGGGATCGATTATACAGAAGTATTTTCTCCTGTTGCTAGGCATGATACAATCAGATTGGTTATCGCATTGGCAG
CTCAGAATTCTTGGCCTATTTTCCAGCTAGATGTCAAGTCGGCGTTCCTAGATGGGCACTTGGAGGAACAGGTATTTGTT
GAACAACCCCCTGGTTATGTTGAAATTGGAAATGAGCATAAGGTTTATAGATTAAAAAAGGCCCTCTATGGTCTAAAACA
AGCTCCTCGAGCTTGGTATAGTTGCATTGAGGGCTATTTTCTAAAAGTTGGTTTTTCGAAATGTCCTTATGAGCATACAC
TTTTTGTTAAGATTGGGGATAAAGGAAAAATGCTCATTATCAGCTTGTATGTTGATGATCTCATTTTTACTGGAAATTGT
GGTGTCATGTTTGAGGAATTCAAGAAGTCAATGATGGATGAGTTTGAAATGTCCGACCTAGGATTGATGCATTACTTTCT
TGGCATAGAGGTAGTACAATCTGAAAAGGGGATCTTTATTTCTCAGAAGAAGTATATAAGGGAAATTCTAGAAAGATTTC
GGATGATGGATTGCAATCCAGTTAATACTCCTGTTGAACTTGGTTTGAAGTTGCACAAAGATCCTACTGGAATGAAGGTT
GACAACACACTTTACAAGCAAATCGTGGGAAGCTTGATGTATCTCACTGCTACAAGGCCTGACATAATGTACTCTGTGAG
TTTAATCAGCAGGTACATGGAGAATCCCACAGAAATGCACTTGCTGGCAGCCAAGAGAATTCTTCGTTACTTGCAAGGAA
CGAGAGACTTTGGACTAGTTTATAAGAAGAGTGAAAATTCCAATCTTCTTGGGTATACGGATAGTGATTATATTGGTGAT
CGTGATGACAGGAAAAGCACTTCAGGTTATGCTTTTATGCTAGGGTCCGGTGCTATTTTGTGGTCAGTTAAGAAGCAACC
AATTGTCACTTTGTCTACCTACTACGGAAGCCGAGTTTGTTGCTGTGACTGCTTGTGCTTGTCAAGCTATTTGGTTGAGA
AGACTTTTGGAGGAGTTAAAATTCAAGCAAGCAGAAGCCACTAAGATTTTTTGTGACAATGATTCAGCAATTCAGCTATC
CAAGAATCCAGTGCTACATGGAAGAAGCAAGCACATTGATGTGAAGTTTTATTTCTTAAGAGATCTTAGCAATAATGGAA
CTATTGATTTGATTTACTGCAGGAGTGAAGATCAAGTTGCCGATATTTTCACCAAGGCCCTGAAGACGGAGTCATTCATG
AAACTTAGAAGGCTGCTAGGTGTATGTACAATCAAAGATATAAACTGACTGTTAGAAAACATCAGTTTAAGGGGGCAACT
GTTGGATTTTTAGTCGTTATTCTTTTATCAGTTGACCTAGTCTTTAGGAGTTTTGATTCCTTTTTTGATTGTAGTAGTTT
GCAGGTTGTTCTGTTTTTAAGAAATTAGTGCAGTAAAGTGTTATAGTTGCTTTAGGAGTCGTGTGCTCTATTTTAGGAGT
AAGTTGATAATGGGACTGATATGTGTCCTATTTAATTGATTATTCTGTTAAGTATTTGCCTATTTATAGGCTTGAAGTCA
TGAATAAAAGGATGAAGTGTTTTTCAGCAAATTACTTTCTCTCCTTACGTATCTTTTTATTTCTCCTTCTTAAGTTTCCA
TCAATTTCTACAATAGTGACAACAACTTAGTGATGTTGACTCTTACGGATCGTTCTGGTGCATACCTCAGTTCTCCTACG
AAATAAGATCCCTTTGAGAGACAACTCCCCTGAGTGAATATTCTCCCTTGAATGAGCATTTCAGTCATACAACAAATCGG
TCTGGTGCATATCTCATTCTTCATCTGATTCCTCAATAAGTTTATTAAATCATCAAAATAAAGCATAGTATCGCAATGTT
GGTGTTTATGCATTTTAATATTAAAATTAAAGCATTAAGTGTTTATGTTAATGGGTATAATTAAGTTGACAAGAACGTGG
TCATTATTTTGGCGTAACTGATCTTGTAACCACTAGGGGTGGCAAATGGTTGGATTGGATCAAATTTGGATGGATTGAGC
AAAAATGGTTTGGAATCCATCCAAATAGAATATGGGTAAATATGGATTTGGTCAAATATGGTTTGGGTAAAATGATTCTA
ACCCATTTAAAAAAATCTGTTTTTCAAAAAAAAAATTACCCCTCCCCCGGGTATCCCCCCACCTTCCACCAACCTACCCC
TATTTTTTTTTTGTTTTCCAAAAAAAAAAAAAATCTGTTTTTTCAAAAAATAAAAATAAAAATTACACCCTCCCCCAGGC
ACCCCCCCCCCCACCTTCCACCAACCGACTCGTAAATTTTTTTGTTTTCCAAAAAAAATAAAAATAGATTGTTTTTTCAA
AAAAAAAAATTACCCCCCCCCCTCTCCACACCTTCCACCATCCTATCCCTAATTTTTTTTTGTTTTCCAAAAACAAAAAA
AAATTGTTTTTTCAAAAAAAATAAAAAATTACCCCCTCCCCTAGGAACCCCCAACCCCCCCCCCCCACCTTCCACCAACC
GACCCCTAAATTTTTTTTGTTTTCCAAAAACAAAAAAAATAATATGTTTTTTCAATAAAATAAAATAAAATTACCCCCTC
CCCTGGGCACCCCTCACCCCAAGGGCGCCCCCCTTCCACCAACCTACCCTTAATTTTCTTTTGTTTTTCAAAAACAAAAA
AAAAAACTGTTTTTTCAATTAAGTTTCAAAATTAATTGAATTTTTGAAAATTAATATTAATTTTTTTTATTTTTTAGCAC
AATTAAGAATTTTGAGAGGAAGTGAAAACTAAGTGATCTATTATTGGTCAATATGGATACTCATATTTAACCCATTTTGA
CCATATTTGTAGAGACTCTTAAAATAGCTTGAAGCCATATTTAACCAATTAAAATAGCTCATTAAAATATGAGTGATCCA
AGTCATTAAATATGAACAAAATGGACTCATTTCTTTAATATGAGTTCAAATTGCCACCCCTAGTAACCACTAGTGTCATG
ATCTACCACTAATTTCACCCATTGTTCTACCTCATTATACATTGTAACTTATTACTTATGTAACCTTTAGACCATTCATT
TACTTACATTACTATCCACATTATTCTAATTCAATACAAAGAAGAATTCCTCCTCTATAAATAGTGGTGTTTCTTCCTTT
GTGAAGTGTATGTCAAAAAAGATGAGAAATGTGGAAAAATATTGTAGTGTGTACTGAAAGAGAGAGTTGAGAGTTGAGAC
ACAGAAAACATTGTAAGTCTTCAACTATATTCACTATATAAAAGAAAATATTTATATGTTGAAGGAAGTGTTCTTATGTG
GAGCTTTGGGCTCTTCAACTAAATTCAAAGTTGCTTGAGTTGTACGACGTTGTTGGGCTGTTGTATCCTGGAGGGGACAA
AACAAGATACATACTGCTAGATCGGTGTAGATTATGCCTCAGTGGGTTTGAATCTCCTTAAAGAGAGCCAGATATCCGCA
CCTCAGCATGTTTTTTTTTTCCTTCATTTTTGTCATTTTATTTTCAACTGTAATTTATTATATTTGTGGTATATTACACC
AACACGCAATAACTATGCATCATAAAATATGCACAGTCAAAACAAGCCAAATCAAATCAAATCAAATTCTCCACATATTT
TGACAAATAAATAGGCTAGAACACCATTCAAATGTACAAAATTTGGATTTTTTTAGGGAAAAAGGATAAATATACCCCCG
AACTATCATAAATGGTATCTAAATACCCTCCGTTATACTTTTAGGACTCTCATGTCCTTGCCGTCCAAAATTTGGAACGT
ATGTACCCTTTCTACTAACGGCGAGACACGTGTCTCAATCTAAAATGCCTATTAGAAATTTATTAAATTTTGACCCATAA
TTTTGAAGACCCACCCAAAATAATTTTAAAACCCACCCAAATAAGATAATACCCGCCCCAAATTATAACCCAAAAACACT
TCTCCATCTTCTGTAGATTTCTCCGATTTCTCAAAGAACTTCCGCCCAAGTTCTTCATTTTTCAAGCTCCAATTAATTAA
AAGCTTCAATTTCCTTCCCCACCAAAACACTAGAGCACCCCATTCGCATTCCCAAACTCCATCAGCACCGAGCAACTTTC
GCTCGTCCTTTTGCCGCCGTCAAAGCATCAGATGAGGTAGTCCCGCTGCCGTCGTCGCCGTCTTGGTAGAGCAACAACAG
ATGCTCCAGTTGTGGATGAGGTGAAAATGGAATTTGACGTAATACTCAATGATTTTTTCAAGTAATGCTAAAATTTTGTA
TCTCGCACTTTTCAACTGATCGGGAGAGGCAGCGATTTGGGCAATGAGTGGATACTCGAACTTCACACTACTGAAACTTC
CACTTGATACTCAAACCAATGATTGCTTGAAAAAACAATAATCGGAAGAAAAACATCACTCAAATGCTAAAATACAATTA
AAATTGTGTCATGATAAGCTAAGAAAAAGAGAGGCATTAAAGAGGCAGTGGTTTTCATTGAAGAAGATGAAATTGGAAAA
GATTTCACTGAAGAAGAAGTGATTAATAGATGAATGAGGCAATGACTACTATTGCCTTTGTCTTTTTTTTTTTTTTTTTT
TTTCATTTGGGTTAGTTGGTAGATTATAATTTTTCGTTTAGGTCAGTCCGTGGGTTTTAATTTGGGTCGGGTGTTTAAAT
TATTCGGGTCACGGGTAATTTTTGGGTTAAAAATTAAATAATTTTAGGTGGGACATTGAGATGATGCCACGTGTCTCGCT
GTCTATCATAAGGGTATATATGTTCCAAATTTTGGACGGCAAAGACGTGAGAGTCCTAAAAATATAACGGAGGGTATTTA
GATACCATTTACGATAGTTCGGGGGTATATTTGTCCTTTTTCCCTTTTTTTATGAACACTACAGTTCATTTTAGTTCAAT
CCACAATTACGAAGCATATGGTTATTGGTCTTTCGAAGTGTGTGTTGCACACTCACATAATCAACACATTTTAAAAGTTC
AGAAATTGATATAATACAACATAAAAAAAATTGTGGTAAAGAAAACAAAGATTCTTACCAAACAAATGTAATGAAGGGAA
AATTACGTGGATAAGCAAATATATACTAGTTAATTAGTTAACATAGCTACAGTTTGCCTCAATTACAATTCGCGACCAAC
TTTTAGTTATAATTACGCAGCTTAGTGTTTTAGTTAATTTGTATAATTTGTCTCGTTTGTATAATTTATCACTAACAATT
CTTTGTTTGATTTGTTTGTATATGACGGTGATTTCCTTCGATTTTTCAGTTTTATCATTAGATCATTCAATCTTTTTTGT
ATAACTTTTTAAAAATTTGTATATACGTGAAGTTTTTGGAATTTGTATAACATTTATATAATGTAATTTGTATAATATAA
TTTGTATAACTGTTTAAAGTTCAAATATTTGTGTTTATATAAATTTGTTATTTCAAGTTTTACGGATAAAAATAACTCAA
TTATACAAAATACACACGAATTGAACCGTCGTTCTAAATGAGATGATAGAGTTAACTTAAACATAATACATCTCCTATGA
ATTTGGCTCGAATCCAGAGATTCTGCATTAACCGCAAACTTTCCCGCGCGTGTGTGTATATATATATATATATCTGCTTT
CTGTTTCCTTCATTAATTCATAACACACAGTGCAGAAAAAAGAAACAAGAAAATAAAGATTTTGTTTAACCGTTTTCTGG
AAATGAGTAATAATTTGCCGGCGTCAACATTTTCAGAGCGTCGTTACAGGACAGAGCAATTGATAATGAATCTTCGTGAG
AATAGTATTCGCGAAGCTGTTCTTATTGAACTCAACAATTTCATCATAGAGCAGTCAACTGAAGCAATGCGCATGGATCT
TGGATTTCACTTGTGGAACTCTGAACTTACACTCACCATACTTTTACAGGTAGCTATATCATCGAATTGCTTCATTGTAA
CTTCACCACTCTTAATTGATTTATGGATCTAATTTTGATTTAGGAAGTAGTAGCAGTGTACCCCAAGCTTTTAGACTCAA
CATTAGCAATGGCGGAATGTACTCGACTTTGTAATGCTCTTAATGTAATTCAGGTGAATATACTTTTCGGTTCTGTGTAT
CGTCACATAATTTTCATATAGCCTGTAAAGGCGATACTCTTCATGATATGTAACAAAATTAATCTTTTATGAGTGCAGTG
TATGGCTTCTCACCCAAATGCAAGAATCGGGCTCCTCAAAGGTAGCAACAACAAATTGCTTATATTTTCAGTAGTTTATT
CTTCTAATACGTTTCTTTTTTATGCAGCAACCATACCATATTTTCTTTACCCATTTCTCCGAATCTCTGAAAATGTGATG
AGGCCTCTGCAATTTGTGAAGCTTACCATCTTGAATCTTATTGCTGCCCTAGCAAAGGTGATAATGCATGAGTAAATTCC
ATCTATCTATATTCTAATAATACAAATCTCATTCCTCTCGGTATCTGACCCTAATACGATGTTCTGAATTCACTTTGTTG
TGCAGTTCGATGAGTCATATGGGCAAGAAATTCTTCTTTTATTGCTAGACACACAAGTATTTTCTTTATGCCTGCTCTGC
ATCCATCATGGTGATCAACTGATACGGAAGGTTAGGCCTGCCTACAGTGACATGAAATTTATCATCCGAAATGCTTCTAC
TGTGATTAACTTTTATACATGTAGTATATGTTTTGAATTCTAGAGTAAATTAAATGAGTTTATGAGAATGAAAGACTACA
ACATCAAGAACAAATTAAAGCAGATGAGGCAGGGCCTTCCGGAGGAAAAATAGGACTTTGTTTAGAATGGAAGAAATGGC
CTGGTGATATGTTTAGTCTTGATATCATCCACGTCATTGTAACGTTCATATTCATGAATCCGGTCCTCTCTCTTCTCTTC
TTATTTGTTGTATAAGGAGGTCATAAGGAGTATATTTGAGTCGAAAATGGTCAAATACTCCGAGAGTTTTTACATGCATC
TAGTTTTCTCATGTATTGTTCCAGAAGCTTGAGTCAATGTTGTCTTACACAGTGTAATTCATATGAAAGTGAGACCATGA
TAAGCAAACTTTTTGACTCTCTTTTTCAACCTTTTTTCTGAATTACTATGTTGCTTTCTGCTGATATGTCTGTGCAGGTT
GCAACACTCATACTAATGAAAATCTTGATGCAAGAGAAAGGGCTAAAATATTGTTGTGCTCTCCCTGCTCGTTTTCTGTT
AGTGATACAAGTCCTGCATCAACTGGTAGACACATTTGCTTCTGAAATCCCTTGTTCACAGCAGCTAAAAAATGTTGTTC
AGTGCTACCTAAGTCTTTCGCGAGTAGCATGGGCAGGCGGGTAATTTTTTTTTGTCCCAGCTGCTCTTATGGTTTCATAG
TGGTGAATTTGTCTCTAATTATCCACAACATTATTGTTTGATTTGATCTTTCCCTTCATGATACAGGGTATATGATGCAG
TGAGAACCTATTTTCCACTACATCTAATTGACTACAAGTTTGGCATCATTATTCGTGTGAGTCCATCGTCTTATTTCTTC
CCACAGATCAACATCCCTCTAGATAATGTACAAAACCAAAATATACTTTATGATATTAAGTAGTAATTTTGTGTTTAATT
TGCAGGACGATCCGGAGATTCCAATTATGCTGCATCAGTTAGAGTTGAATCTAACTCGTCAACCACCACAATAATTGCTA
GTAGATACAGATAGTAAAAGTGTTTGGAAGGAATTCAAGTAACTAGTAGAAAGAGATACCATATATAGAGATTAAAATAG
AATAATTTTGCAGCTTTACTATGTAATGATTTTGAATAGGCATAATACATAAAGAGGACCTTTAACTTAGCATCAATTCA
CAACTATGACCTTAAACTTTGCTAGTGCACAAGTAGGCACTTCAACTATCCAAAAATTTAACAATTAAACACTCTAATCC
TACATGGCAAAGTGCGTGAAACACACTTCAATTAGGCGCGTCAGTGGTAAAAATAAAGGCCCCCAACAGTAAAAAAAATG
CTTAAATGACACTTCTACCCTTAATGAATCTCTTTCATATATATATATATATCCTTTTTTTACGCTTAAATGACACTTCT
ACCCTTAATGAATCTCTTTCATATATATATATATATATATATATATATATATATATATATATATATATATATATATATAT
ATATATATATCCTTTTTTAAATCAAAATCTCACTTTACTCTCTTCTTTCTAATTTCTTCAACAGCTTTTTGCCATTTTCC
TCTCTTTCTTCACAATTTCTTGAACAATTTTACCTTTTATTCGAAGGATGAAATGTGGGAACTTAGGTTAGGATTTTGTA
GAGAAGAAAGAGGAAAACGTTGTTCTCCGTTATAAGCATAGGGTCAGAGTTGTTAATTGATATTTATTTTATTTTTATTT
TCAGTTTTTTAATTGAAAAATTCACGTGTATTTATTTTAATTAGTTGGCAGTCATGTAAAAGCATTTGTATATCACGCAC
TTTGCCTGGGATATACAAGTGTTTAATTGTTTAAATTTGTGATAGTTAAAGTGCCTACTTGTGCATTGGCAAAGTTTAGG
GTCATAGTTGTGAATTGATGTCAAGTTAAAGGTCTTCTTTATGTATTATGCCTATTTATTTTGTTTTTATTTTCAGTTTT
TTAATTGAAAAATCCACGTGTATTTATTTTAATTAGTTGGCAGCCACGTAGAAGAATTTGTATATCACGCACTTTGCCTG
GGATATACGAGTGTTTAATTGTTTAAATTTGTGATAGTTAAAGTGCCTACTTGTGCACTGGCAAAGTTTAGGGTCATAGT
TGTGAATTGATGCCAAGTTAAAGGTCCTCTTTATGTATTATGCCTTTTGAATATGAACCTCTAACTAGTCTTACTGCTTG
CTGAATGAACATTCTCCTTCTACTATTTTGCTGTAAGAAGTTCTTGTATAATCACATCTTACATAATTAATCTTTAAATT
ACTAATACGTGTATAATTTTAACCAGTGACAACCAAACGCCTGTTGAGTTTTTCATGATCACATGGAGTGTGTAAAAATT
CATAGTTAAATGGTTCAGAAGATACACCTTCTACTGCATTGTCAATGTCGTTATCTATATCAGCTGCAACATATTCTTCT
ATTCGGAGTGCACCACTGGGTTCCTTGGCACATCTTCATGTAGATTTTGGCGCACAAAGCTAATTCTCTGATCTTTATTC
TTGTTCAGGAGGACCGACACTCTATTAAACTATACATAAAATCCCCCTTGTTTATTTATAATTGAGGAAAGTTTTAATCT
TAATTATTAGATTCCGAGTCATTAAGTTTGTTCAATTTCAAAGTCAATATCATTAAGATGTCAATTTAAGAATTTCTACA
AAGATGACGGACAGTTCACAGCTACTCAATCTACTTTCACCCACCACTCATAACCATAATTTCAGTCACAACCATCACCA
CCAATGACTCACCCACTACTCATAACCATAATTTCAGTCACAACCATCACTACCTAGACAATTCACCGCTACTCAATTTA
CTTTCACCCACCACTCATAACTATAATTTCAGTCACAACCATCACTACCGATGACTCACCCACCACTCATAACCATAATT
TCAGTCACAACCATCACCACCGATGACAGTTCACCGCTACTCAATTTACTTTCACCCACCACTCATAACCATAATTTCAG
TCACAACCATCACCACCGTTTACATTGGCCCGTCCGCCACCACTCATAACCATAATTTCAGTCACAACCATCACCACCGA
TGACAGTTCACCGCTACTCAATTTACTTTCACCCATAACTCATAACCATAATTTCAGTCACAACCATCACCACCGTTTAC
AGTGGCCTGTCTGCCACCACTCATAACCATAATTTCAGTCACAACCATCACCACCATTCACAGTGGTTATAGTAAAAAAA
ATATACCATGGCTTGAACACATGACCTCATGGAATGTTTGCAATCTCCTAACCAATAGACTAAACCTTCAACTTGTTTCA
AGAGATGTCAATTTATGTATTTATATTTACTAAACTAAAATTTAACCACTATATACACCGTAATTTCCCAACGAAGGGGT
GTCGCTCGACACCCCTTGACCAAGGGTAGGTTCACCACTGACCGTTCATCCACAACCACCATCCTCAGCACAACTACAAC
TATCGCTATTGCTAATCACCAAAATCAATCGTCATCACTATGAGTCATCATCATTTGCAATCATCTCCACCAACAATTAT
TAGATCCACTAATCACTATCAATAATTATCACCATTAATCAATAATATACATCACTAATCGTCATCATCATCAACCCCAT
TAGCTATCACTTTTTATTTTACTACTAATTATCTACCATCGCGATAATTAATCACTGCTGTCACTCATTTATCATAAGAT
ACTACTCATAACCATCATCATTAATCAATATTATCCCAAATCGACATACACAAATTCATAATCACCATCATTAATCATCA
CCACCACCACCACCAATTGCCATATAATTTTGTAAATTATTTTATTTATATAATGTTAAATTAATTTAATATTTTATTAG
AACTTTATATTTAGTAATTTTTTAAACAAAGACGAAATTTATACAATAAGGGGCCGTTTGGTTACTGAATAAGGGCAAAG
TTAATACATGAATAACAAAGTTATTCATGTATTAATTTTGTACCATGTTTGGTTTGTAAATAGAATCAAAATTATTCATG
TATAAATTTTATACAATGTTTGGTTGGTGTGTCTCCAATGTTGTATAAAAGTTATACATGTATTGATTTTATGTGGTGTT
TAGTTGTATTTTTTGTAATGCCACATAGGTATTATACTTGCATAACTTATGAAGAAATCTATGTATAATTTTATGCAGGG
TAGAAGGTGGAATAAGTTATGAGGGTATTAGTTATACATGGATTAAAATAATAAAATTACATATTTACCCTTAATTTGTT
TTCTTACTTATTTGTTTGTAAATAATAATGTATATTAATTTACAAAATTAAGGAGTTATATCTTTTCTTTTTTTAAAAAA
GGACTTAATCTATTTCTGTAACTTGTAGTTACGTTATTTACCCCCCCCCTCCCCCCCCCAACACACACAACCACCCAAAT
AAAAACCAGAACGACCCCCTGGGGTGTTTTTGAGTTTCGTCGTTTTTACACCCATCCCACCCCTGAGGGACTGTTGCATT
TTATTTATTTTGGATACTGCTTGTTTATAAGCATGGATTTTATAATTTCCGATTTTAAAAAAAAAGTATATTAATTTACA
ATAAATTAAATAATCAATAAGTTATAATTTATGTAATATAATTTCTACATAACTAAATCCTACATAAATAATATCTATGA
AACTAATATTTATATAATTAATACCTACATAACTAAACCCTGCATAACTAATACCTACATAACTAAATCCTTCGTAACTA
ATACCTGCATAACTTTAACCAGTAACCGCCCCTTACATCTTGAGAAAACAGAATGGAAGGCATGATGTCGACTTGCTCTA
GAATATTCTCAAGTGGCCTTTTCACAGTCAACAAACCTACACATACCACTAGAGCTCGAACACTCACCCATCGTCTCTCC
GGTTATCGCTTTCAGCTTCGTGCCATGGCTGACTCCACTACTCCATTCAAGAAAGTTCAGATTCAAAGGGATGATACTGT
AAGTACTATGGACCTAATAGTTGAGCGGATTTCGAGATTCACTTATTTCTTTTTCAATAAATCTTAATTAGCTTATGATT
GAGGTGTTGTTGATTGATTTAGTGATGAGGGGACTGGAAATTAGAGGAATTATTTTTACTTGAATTGGATTAATGTGAAT
AGTGTATTGTGCAATAATCATTGAGAAGTGTTTATTTTGATTAGAAATTTGTTGTAATGAGTGAAAATTAGTTTAGGGTT
TGTTGATTTAGATTCTGAAAAATGAAAGAATAATCATTTTTTCCTGTTTGGATAATTATTGGTTCTGGTTTAAACAAGCA
ATTAGTACATAGGATCTGTACTTCCGATTGCAACTAATTAGGGATTGAGGCATTGTCGATTGATTAATCAATTTAATACG
TGTAATGGTGTTCAAGATGTCTTTTTGTTCAACCTGCTGTATATCATTGTCGTGTTAGAAGGCCTCACCTGGAGATGAGA
GTTGTTTCTTAGCCTGACCAGCAGAATGGGAATCCTTACTTGATCCTCTTCTTACTGAATCTTTTAGTGATCTTATCAAT
GCAGACATTTGATGCCTATGTAATTGGAAAAGATGATGCCCCAGGAATTGTTGTGCTTCAGGAGTGGTGGGGTGTTGATT
TTGAGATAAAAAACCATGCGGAGAAAATTTCTCAATTTGATTCTGGTTATAAGGCACTTATCCCTGAGTAAGACACCTTT
TCTTACATGAATTTCCAGTTGATGAATGTCTGAGCTGCCATGATGTAGCTGATTGTTAATGTTTTATTTCTTTTTTCTCT
TTTACTTTGTGATTTCAGTTTGTATCGTGGAAAAGTTGGCCTAGATGTTGCAGAAGCACAACATCTGATGGATGGTCTTG
ACTGGCAAGGGGCTGTCAAAGATATTCAGGCTTCAGTTAATTGGCTAAAGTCAAATGGATCCAAAAAGGTACTTGCGGTT
TATACTACAGTCAGTTTCATCAACAAAGATGGTCCGACTTGAAGCTATTGGTGACACTCATTTAATTTCTCAGACATCAA
ATGCTGTTTATATTTTAGAGTATTAAGTTTGACTAATTATATAAACTCCACTTAGAGACAGAAATCTTGTCTGAAGTAGC
TGAATTATTGGTTAGGACTTAACATTGCTTGTCTGCATGTTTCTGAAAATGAAACAATTGGATAGGATTATAGTTCTCCT
TTGTTGCAGAGAGTTGATAGGTACATTCGTCTCTTAATTATATTATAAAAAATGACTGGTCTCTTTATTATTATGAGCGC
TAGTTAACTGTGTGCTGGGAAGTTATCTAATTGCTCTTTCAATTTTAATTTAATCAGAAAGAGAATGGATATAAGTATTG
TCAATTGATATGAGCTGATGTGAGTATGCTGAGGCTCTATCAGTAGAATTCGTGTTCTAAATCTTCTGTTCAGATTATTC
TTCTATATCTTTTTGATAATGGTTGTGTCCAAGCCAACTTGAGCACATCTCGAGTTCTCTATTAATTTATTGAGTACCTG
CTACTTTCCACCAGTACATGTACCGGATATTTTTTTCTACGAAGGCTTAGGCATATGGAAAGAAATCACCTAGTATATTT
TGTCTCTATTGGGATTTGAATCTTGGACTTATAGGCCTTCCGTGCTTCCCCACCCTTTCCCGATTCATTAATCATTTCGC
CACATCATCTTCTAATTCTAATGTCTCACGATCCTTAAACATTTACAAGGAAACATCCTAGTGTTGACTTCAAAAGCAAA
GAAGAAGTGGCTTATTTGATCATATATTTTGGTGTTTGCCAATGGAACTTAATAACAATTGTTTCATTTTTTTGATGAAG
TTGATTAATATTGTTGTTGTTATTGTTAATAACAATTATTTCTAGGTAAGCGGTTTTGGTGTTTCTGCAACATTGACTAC
AAATTTGTATATACATTCTCCTTTCGTTTAAAGTAAATTGTATCATTCCTTTTGCCTCATATAAAAAAATTGTGTCATTC
GTTGTATGACCAATGTCAACGTGATATCAAATAGTTTCATCGGAATATCTTGTTATCTTGTCGATAACAAGATATTTGCT
AATTAAGCTCATTAGACTTGCTAGTAATTATCAAAATCACTATTTGGGATGTAAAATATGACAAGCTCAAGATACTTTAG
TCATGGGATATTGTCTATTATAGGACATTCCATTCTTGTAACTATAGAACATGAAATGTCATTAGAGCATTGACTGTATG
AAAAGTTGGAGGTTAGGGTGTCGTGAGACACAATATGTAGCTGTTTGAAGTAAAGGAGATTCCTTATGGAACTTTTGTAA
TTCCATAGTAATGATATGCAATATGAGAAAATAAATAGTATAGTAGTATTAATGTCAAATGTCCATATGTCAACCTATCT
CCTCTAATCTAAACAAAAGTTGAGAAGTTTATGCTCTTCTCCTTCAACTTTTCTCACTTAGTTCTTTTTAAAATCCACGC
ATACCTGAAAACTTTGCCAAATGATGCACTGATTTTAGTCATGATATGTTGTAAACCATACTTTTTTGTCCAAGTTCATC
TTCTCACCATACATATAGCATTGTCTTGTTGATTTCCAACAAATTGCATACTCTATAGTAAGCAATGTGTGGATTTAATG
CTTCAATTTGTTTAACCTCATTATACGCTTGATGATCTTTGTGTACATGATAGAGTTGTCAACATTGTTCAACTGATATT
TGTCATATTAGAGCTTATGAGTTACAAATATGTGGTATTAGGTTGGAGTTACTGGATACTGCATGGGTGGTGCTCTTGCC
ATTGCAAGTTCTGTTTTGGTCCCAGAGGTTAATGCAGTTGTAGCCTTTTATGGGGTTCCTTCACCAGAGCTTGCTGATCC
TGTTAATGCTAAGGCCCCTGTGCAAGCTCATTTTGGTGAAGATGATGCTTTTGTTGGGTTTTCAGATGTGAAGGTACATT
TCCTTTGTGCTAGTTGGCTTCTGTATATGGATAATCCTATTTTCATGTCATGATCATGGAACATGGTTATGTTGGGTCAT
TGTGCTTTTTCAACTATTGGCACATTCCGCTTTCCTTGGCCCTATTTGGCTGGTTCTTTTATTATGTCCCATTTTGAATG
AACATTTTAGTATCTGCAATTATTTGTGGGATATTGAAGGGGGTTGGCAACTAATGGTGTACTTCATCAAACAATGTATA
GATATAGATTATTCTATGTTACTTAGATTCTTCAAAGTTCCTCATTGCACCTGTGTCCATCCGATACGATCTAGGGTGGG
TGTGGGATCTGCACTGGACTTGGTCAACCTAACTTGGGTGCTTTGACTACACTACAACCAATAAGTATAGATTGACTGGG
TACTTGGTTTATTCTTAGGTTTATGGCGCACACATATGTATATATATAAAAAGCTACAATCAATAGTCAAATTATTTACT
TATACACGTTGTAAGTATATACAATTTTAATTATTGTATATATCAAACTATCTTTTGATTCAATGAACAACACTTGCATT
TTGCTTAGTTTTTTTTTTTTTTTAGAGTGTTTTACTGATAATGTGTTTGTTTAGCGTAGGTGTTGACACTAGTTGATCCT
ATTGACGACAAAATTGATTTTCTTGCAAGATCGATTTATGTTCACATACTGTTGACACTTAACTTTAATTTGGCGATAAT
GTGTTTGTTTAGGCTTTAGCACAAGTGCCAACACTAGTTGATTCTGTTAATAACAAAATTGATTTTGTTGCAAGATCAAT
TTGTATCCATCTAGTGTTTACACTTGTTTGGAACTAGATCTTGTTTGTTTTGTACTAGACTTTTGCTTAGTTGTTGGAAT
TATCTTGTAACAAAGTATAGTTGTTGTTTTGTACTAGACTTTTGTTTAGTTGTTTGAAGTAGTTTTGAATTAGTTTAGCA
TTAGTATCGTTTAGTTGTTGGAATTAGCTCAAATGTAGTATAATCAGTTTTTAGTTTGATTTATTATTTGAAATAATGTG
GTTTAGTTGGTAGATTTAGTTGTTGGAATTGGTTTAGAACTAGTTTAGAATTAATGTGGTTTAGTTCTTGGAATTAGTTC
AAAAAGAATTGAATTAACCTCTAGTTTGATTTATTATTTGAAATATGTGGTTTAGTTGGTGGATTTAGTTGTTGGAATTA
GTTTAGAACAAGTTCAGAATTAATGTGGTTTGGTTGTTGGAATTAGGGGGTGTTTGGATTGATCTTTTTAAGAGGCTTAT
AAGTTAAAAGTCAAATGTCATAAGTTGGGAACCCCCAACTTTGGACTTTTTTGGGTACTTTTTCAGCTTTAAAAAGTGCT
TAAAAACACTGTTGTGTTTATCCAAACACTTCTAAAACTAAAAAAGTGCTTAAAAGCCAAAAGTCACTAAAAATAAGTCA
ATCCAAACTACTTAGATCAAATATAGTTTAATTAACCTCTAGTTTAATGTATTATTTGAAATAATGTGGTTTAGTTGGTG
ATCTATTTGTTGGAATAGTTAGAATTAATGTTGTTTGAAAATAGTAAAATCACAATTAATATTTAATTACTATATTTTGA
AGTTTGAAATAATCATTATTGTTTGTGTAGATGGAACCTGATTGTAGTTGGATGTATAATAGAAATAATCTTGGTCGAGC
AGGTATGATTGCGGAATTTGCATAAGGTGTAACTCGTTTTGTAAACCATGCAAAGTCTCCTTTTTTAACTTCGGGATGGA
TTGGGTGTCCTTGTGTTAACTCTGAAAACGTCAGATATCAAACAACAAAGAATGTTTCTATGCATCTTATTTTCAAAGGA
TTTAAATTGGTTAATACAGTTTAGACTAGTCATGGTGAAGTTGACAGTAACAATAGGTTTAATAACTTGAAAGTAGTAAA
TTATGGAACATAATTATGTTCAAGGTTCTCTAGAATGTCAGATATGGTTCATGATGTTTTTGAGATGTATTCCAATTTTG
GACATGGAAAATGTAGAAGCTTCTCCTAAGGAAGAAACATAGTTTTTATGAACAATTGTATGATGCTAGTCATCCTTTAT
TTGATGAGAGTCTGCACTCTCAATTATCTGTTGCAATTAGATTGTTAAGTGTCAAATTTAATTGGAATGTTGCTCAACAA
GCAATGGACTCTATATAGACCGTATGAATGAATTAACTGATCTTGATATAGAGGTTCCTTATTCTTACTACAAGATAAAG
AAATTGGTGTCTAAGTTAGGATTCTCTTCGATCAAAATTGATTGTTGTGACCTAGTGGTTTGGGCTTGGGACTTCCATGT
TGGAGGTCTCAAGTTCGAAACCCCTTGCCAGCGAAATCAAGGGGTTTGCCTTCTGGGTCGAGCTCATCGCATCGGGCTTG
CCTAGTGCGAGTTACCTCTCCTATGTGGTTTGCGAGCTATTGCATAGGAGCAGGAGTTTTACCCTGTGCGCACCCAAAGG
CTAGCGGCTGTGAGTTTCCCTTATAAAAAAAAAATTGATTGTTGTGAAAATGACTGCATATTCTACTTTAAGGAGGTTGT
CGAGTTGAAGTCTTGTGAGTTCTATGGACAACTTCACTATAAGCGTGATTCTAATGGGAAAAAAAATACTATTAAGGCGA
TGTATTATTTACCTCTTATACCAAGATTGAAGAGGTTGTATGCATCAAATAGCTCCGCTCCCCATATGAGATGGCATCGT
GAAGATAGAAGACCACATGGTGTCATGTATCATCCATCAGATGGAGAAACATGTAAGCATTTTGATAAAACTTATCCAAA
TTTCTCAAGGTGGAATGACCTGAGAGACCCTTGTACTTGGTTCCGTTTGTCAGTTGGATCCTCCTACTTATCATTTTGTC
AACTGAACCCTTAAACTCACTAGAACGCAACATTTTAAACCCTTTTTTGACTACTAAGTGGTGTGTGTAATACAATCGCT
CACACGTGGATTTCCATATCATTTAAAAAGGCCATGAATAATTCAATTTTAGAAATATATATGGACTTGTTATACACATC
TCAGGTGGAAGATTATACGGTGTAATAAATATAGAACAACATGAATATGGTGTAGCCCCAACTGGAAAAGGGGTGAAACC
ATCTGCACACAAACTCAACCTAACATTTCTTGGTTTAGCTGCAAATTTGGATAAGTTTTATCAAACTGCTTCTGAGCCTC
TCCATCAAATGGATGATACATGACACTAGGTGATCTTCTATTTTCACGATGCCATCTCATATGTATAGTGGAACTATTTG
ATGCATTCAACTTCTTCAATCTTGGTACAAGAGGTAAATAATACATCGCCTTAGTAACAATTTTCTTTCCACTAGAGGGT
GTCCACAAAACTCACATGTCTCTAGATCGACATTCTTCTTAAAGTAAAGCAGGCAACCATTGTTTACAACAATCAATTAT
GATTGAGGAAAGTCCTGACTTAGACACCAATCTCTTTGTGTTATAGTAAGAATAAAGAACCTCTATATCGAGGTCAATTA
ATTCATTCATAAGGTTTAAGTACATGGGTTGTACTGGTTGTGATATAATACCAAGTTACTAAGTTCAAAAACAAAATTCA
TTCATAAGGTCTAATAGAGTCCATTGCTCCTTGAGTAACATTCCAATCAGATTTGATACTTAACAATCTAACTACAATAG
ACAATTGAGAGTGAGGACTCTCGTCGGACAAAGGACAACTAGCGTCACACAATTGTTTATAAAAACTGTGTGCTTCTTCA
TTGGGAGTTTCTTCTACATTTCCCCCAAAATAGGAATGCATCCCTAAAGCATCATGAATCATATCTTGATTCGAGAACCT
TGGACATAATTATGTTTCGTAGATCTATTACTTCCACCAATAACATAGTTATTAAACCTATTGTTACTAGTCCAAACTGT
ATACCCTAATTTATACCCATTGAACAAAAGATGCTTAAAGATATCCTTTGATGTTTGATATCTCACGTTTTCACAGTTAA
TCAATCCTGGAGTTAAAGAAGAATCAAGTGTTTTTGCATGGTTTACAAAACGAGTGACACATGCAAATTCCGCAGTCGTA
CTTGCTTGACAAAAAATGTTTTCTATCACAACCAACTATGATCAAGTTTCATCTCACAAACAATAATGATAATTTAAACT
TTAAAATAGAGTAATTAAATACTAATTGTGATTTTACTAGTTCCAAACCACATTAATTCCAACAACTAAATCACCAACTA
AACCACATTATTATTTCAAATAATAAATCAAACTAGAGGTTGATTAAACTATATTTTAACAAATTCCAACAACTAGACCA
CATTGTTTCAATTAATAAATTAAACCAGAGGTTAATTAAACTAATTTCAACAACTAAACCACATTAGTTCCAACAACTAA
ATCCACCAACTAATCCATATTATTTCAAATAATAAATCAAACTATTTTTATTTTTGATAAGGTAAAGGTTTATTGACTAA
GGCTGTGATTGGTCCAAAGGCGGGTCATAGACGGATTTCTCAGTTATAAAAAAAAAAAGGTTTATTGACTAAGTACCAAG
AAGGTACCAAAACCAAAAGTTACAAAAGACTGCTGGGAATATCCATATAGTCAATTACAACATCTCCCTAGCAGCTCCAA
AAACTCCATATATTGATCTATATTATCAAGGGAACTACTTTTACACCACCAAAAAAATTTATGTAAACACTTGTTTTTAA
CTCTAGAAATATGGTCTTTTTACCCATCAAAACAAGCTTTATTTCTTTCTAGCCAGATAGTCCAGAATATGCACAAAGGT
ATAGTTCTCCAGATTTGCTTCAAAGCTTTATGTGTTCTCTGGTGCTGCCAATTCTCCAATAATTCCTTCACACGCTGAGG
CATGATCCAAGAGATCCCGCAAATACGGAAGAAAAATTCTCAACATTGTCTAGCTATTCTGCAATGCAAAAGAAGGTGAT
TCACAGTCTTCAAATCTTCTTCACATAAGTAACATCTATTAATTAGTGCAAAACCCTTTTTCTGAAGATTATCATGAGTA
AGGCAAGCTCCCCATGCTGCAATCCAACCAAAACAAGCTACCTTTATAGGTGGCTTTAGTTCTCCAAATCCCTTTCCATG
GCCAACTAGTATCATAAAATCTTGTTTGCTTCATTAGAAGGCTATAACACTTTTTAACTGAAAAGGTTCCATCATTACTA
GTTATCCATACTAGTGAATCCCCCTAACTCTGATCAATGTGGGTATAATCCAGTTGAAGGAGCAATTGACAAAAGTCGTC
GATTTCCCAATCGTTCAAATTCCTTCTAAAATTCATCTGCCATCCCGTGTTGGAATAAAAATCAGCCACAACTCCATCTT
TGTTATTTCAACAGCTGAAAAAAATAAGAAATCTTTGTTTCAAGCACTCATCACTCGTCCACAAGTCAGTCCGAAATCTA
ATTTTTGCTCCATTCCCCATCTCCAATTTGGTGAATTGTTGAAACTCGGTCCATAATTTATTATTATTATTATTTAATAA
TAAATCAAACTAGAGGTTAATTAAACTACATTTGAACTAATTACAACAACTTAACCACATAAATACTAAGCTTGTTCCAA
ACTAAACCAAAGTATATTACAAAATAACAACTATACTTTGTTACAAACTAATTCAACAATTAAATTGAAGTCTAGTACAA
AACAACAAGAACTAGTTCCAAACAAGTGTCAACACTATGTGACAAATCGATTTTGTAAGAAAATCAATTTTGTCATCAAT
AGGATCAACTAGTGTTGACACTTATGGTAAACAAACACATTATCAACAAATTAAAGTTAAGTGTCAACACTAGATGGACA
TAAATCGATCTTGCAATAAGATCAATTTTGTCATCAATAGGATCAACTAGTGTCGACACTTTATGCTAAATAAATACATT
ATTACTAAAGAATACTGAGAAAATCAAACAAACCCTAAGCACAATGCAAGTGTTGTTCATTGAATCAAAGATGGTCTAAA
GCTATGTTGCTAGGACTCTTCAAAAATGCCAACGGGTGCGTGTCGGATTCGCCAAAAGTAGTGCATTTTTGGAGAATCCG
AGACGGGTGCGGCATCAAAAGTGGAGAGTCCGCGCAACTAAGGTCTAAAGTATACAATTTAAAGTATATGGAAAAGGGCT
AAAAATACCTTTAAACTATCCGAAAAGGTTTAAATATACCCCTCATCCACCTATTTGGCTGAAAATACTCCTCACTCCAC
CTATTTGGTTCATTTTTACCCTTAAAACTAACAAACTTTTCTTAAATTAATTTACTAAGCAAGTTTTTACTTGCTGAAAT
TAAAATCCCACCTCACATGTATAGACATCTGGATATTGTGGATAATTTGGATAGAAATCTGGGTCATGGGGGAGGTCAAA
TAAAGGGGTGAAGGTGGGTCATCGACAACTTCAAGTCTAATTTGATTGTTGACTCTCACAATGAAATCACCAGCTCTCTT
GCACAATTCATTGAGCTCTGCTTCTGCACCACCAAATTTGAACTCTTAGGGCTGGTTTGGAAAGCCACCCTGGTAATTGG
ATTTGGTGTAATTGGGTGTAATTACATTGTCTGTCCTGTTTGGTTGGACAGGTAATTACTTGGTCAGCAGGTAATTGGTG
TAACTAGCAGGGTTAATTACACTTTTCAATTCACAGGGAGAGGTTGTGAATTGCTGGTAATTACATGGATTACTTTTTAA
TTTCTTCTTTTTTATTTCTATTTTTATTTTTTTTATTTCTATATTTTAAGTTCCTTTTTTATTTTTATTATTCTAAAAAT
TTCTACAAGTTTATTTTTTATTTTTTATTATTATATTCAATTTCCTTTTCATTCTCAACCTTACTTCACGTGATTCTATG
AAATTTTTTCGTATTATCTATTACTTTATGCCATGCTTATTTTCTCAATAGAATAGTTTTATTAGTATTCTAATTTTTAA
ATTAAAATAGAATTTATTGTTAAGTAAGGTTATAGACTTACGTTTTTTTTTTAAAAATAAAAAATAAAATCATATTTATG
CATGCTTTGTTGGAATTTGCGATTAGAGTATTATGTTAAATTTTTTGTTTTGAATTTATTACTTATGCTATATTTTCAGT
TTCATTTGTTTTAGTAATATTGAATTCACATTGCAAGTCATTTTTTAATTAGACTTGATAGATTATCTTTTTGTCAAACA
TTTTAATAACATATGACATTTTATTTATATATTAATCTTTTTATCAAGCATGCATTTCACGACGTTCGTAGAAACTTTAT
ACTTTTAGTTATTATGATCAATTCAATTGAAATATATTAATTTGAAAAAATATAAATCAATTAGTTTTTCATAATATTAG
TTAAAAACATATGTTTATTAATTAATATATTTTCAAAAAATAATATGTATCTTAAATATTTAATATCATTTATAAAGTTT
CTTATTTGTTTAGTCTAAATTTTAAATAATTAATTTTTATTTTTAAAATTTAATATAATTTTATGATTGCAATTGTGCAT
CCAAACAGAACATGTGTAATTACACTGTGGCATTCAAACAGAACATGTGTAATTACAGTGAGGCAAACAAACATGGCAGT
GTAATTACTAGACTGTGTAATTACTAGGCTGGTAATTACTATCCTAGTAATTACACCAATTCCAACTACAAGGTGGCTTT
CCAAACAGACCCTTAAAATTTCTCTAATTCTTCGTTCTCTGTAGAATTGTTGCTACAAGAATTACACTTTTCCTCCTCTT
CTTCATCATATCCACAAAATTCCTTTTTTTACTCCAGCTCATATTTTAAATTTACACTAAAAGGTAAAAAAATAAGAATA
TTTTGATCTTGAAATCCTAATCTCTACAGCAAGAAAAATCGAGTTTTTTTCCATAATTTTCTTGATCTGATGCATAGTTC
TGTTTCAGTACAGTAGAGTAGAGGGTAAAGAAGAAAATTAGGATTTTGATATGAAGATCTTGGACTCTCCAACAAGTTTA
TGAAGTTTCTAACTAAGAAAATGCACTTAGAATTGAAAAATAGAGCACCCAATTTGAGAATAGAATCGAAGAGAAAGATT
TCAAGAAAGCCGAATAAGGGGATTCCAATTGGGTCTGGGGTGGGATACCATGGGCAATTGGGTCATGGAGCGGGTTAAAT
GAAGGGGGTGGAGGTGGGGATTTAATTTCAGCAAATAGAAATTTGCCACATAATAAATAATAATAATAAAATTAATTTAA
TAAAATTCTGTTAGTTATAAGGGTTAAAATAGACCAAAAAGGCGGAGAGGGGTATTTTTAGCCAAATAGGTGAATGATGG
TATATTTAAACCTTTTCGGATAGTTTGAAGGGTATTTTTGGGCCTTTTTCTGTTGTATATATGTTCTTATTTGTTTGTAT
TCCAATAGCAAATAGTATCTATAAATCATAAAGTTGAGGTATCCATCCAAGAAGGAAACATGGATAACCATTGAAATATG
GTAGTATCTGTAAACCATAATATAACCATTGAAATATGGTTACATAAAGCAAACAAAGTTTTAGTTAAGAAATAAATAAG
GCTTGCAAAATCTAATTGTTGAGTAAGTACATACTTCTCATTAAAAAAAAAGTGATAAACCCAAGTTGCATACCTTTTCC
ATTTTCTACCCAAGTAAGATTTGTAATTAAAAATACAAGTTGGTCAATTCTCATTTTTTCTTTTTACACGTCCCTTTGAT
ATAACTAAATACAAGAGGTCTAGGTGTGGCATTAAGTTCTAACAGGTAAGACAACGTAGCACTATGACTACTAGCAAGGG
CACCAAGACAATGCACTCCTACCTACTAGCGTGGAAACAAACCTACCTACTAACCTTCTACCCTAACTCGCTTCCTCCAT
ACCTTCCTATTTGAGGTAATGTCCTAGGTAAACCGCGACTGCGTCATGTCCTGTCTAATCTCACACACACACAAAAAAAT
AATAATAAAAAAAAAAAAAGAAGAGAAAAATGAAAATTCAAATGAGGTTAAAGTAGATCAAATTAAGTTTTTGGGTTTAA
GAATATTCCATATCCTCATTGGTTGATGAAATAAAGAAAAGGAATGATTGGGAAAATAGAAGCACACATCATAAGCAAAT
GAAAGAGTCCTTCCCGAGGTATTTGTTAAACAGCTATAGAGCAATGAATGTTGCATTGAGCATCACGAGTTTTCCTCTTG
TAACGAACATGCATAATTTGGACATAATTATACTAACACATAGTCATGTGCATTGAGAGAAATTTAACCTATCTTTGTTA
TGGTTTCTACTTTCTAGACTGGGAAAGCTCTAGAGGAAAAACTGAAAACAGCAGGAGTTCCACATGAGGTTTACTTCTAT
CCAAAGACTGGACATGCGTTCATGAACAAGTCACCGGAGGGTGTTGAAAGGAGGCAAAAGATGGGGATGCCTGATGTAGA
AGATGCTGCTGTGGAGCAAGCTTGGTCCCGCTTCCATTCATGGATGAGTCGTTTCTTATCTGCCTAAGTTGTGTTGCTTG
TTTTCTGATCCTATAATTGGTTGTAGCATGGTTACCATAATAATTTGATGTGTCTTGATGCTTCGGGATGTTCCCTTGAA
GCTTGTGTTTGGCACTCAGTTCCTATGGTTCACATATAAACTGAATGTTCTGTAGATTGGACATATATGTGCTCGATGGG
GATTTTAGAGTATCCCAAATTAGTGCACTTGGTTAATGTCCAGAAGCTTGCATTTGGCCGTTGGTCTGTCTTATCAGTGT
GCAGAATAATTTTGCCATCGAGCTGCCCAACGCTTTCTCCATCTCCTTTCCTCTACGTGTAGTTCATCTTTTTTAAGTTA
ACTATACATGAAGACTGAAGCATTCCCTGTGTTACGCGAGGTGGTATATTGATGGCCGAACAACATATATACAGTATGAG
GTAGAAAGGTTTTCAGCAGTCGCTTAGCTCAAGAAATTTATTTTTTAGAACAGTTCGAAAGAAATGCACAAGTAAAACAC
TATGATGAAAACAATACAGAAAATAAAAGTATTAAAATAAAAAATAATCCAAGTCAAAAGAAGTAATACGAATAAGATAA
TAGTAGAATACTAATAATGATAGGAATAAATAGAAGAGAAGCAAACAATGTGCTATGTCAGAATCATGGTTGGATAAAAA
AGAGAAATTACTAGCCCTCTATCTTAATTTTTGATCGTCGTATTTTTTTTTAATTATGTCCTCAATCCTAAAATATGATT
GTAATAATTTAATACATAGTTAAATCAGAAATTACAGTTATTTGTTAGCTTAGGCGCATGTTTTGATACTTCATTTTAAA
AGTACACTGTTGAATCAAACTGTATTTGTTACTTTATTTTATTTTTAACCCTGCCTTAGAAGCTCCCATTTTTCGGAAGA
CTTGAATTCACAATTTTAAGATTTGAAGGTGTTTTAAAAAAAAATAACCATGGTGTTTGAGCTAGCTTTTGGTCACCTCG
ATTAATTTTACGGGATATTTGCCATCTCCGACTAGCAACAAGTAGTAGGTAACTTTGTCCACCAAGACTAGGATAGATAG
AAAAAATCACCTAATGTTTTTTGTCGGCGCTGAAAATTGAACTTGAGACCTCATAATTCTCAACTATTTCATTGATCACT
AGGCCATACCTGTGGATTCCAAATGTGAAGGGTACTTACTGAGCAATCCTCTCTTGTATTGTTTTTGCTACCTTGTGGTA
AAGCTAACAATAAAATCAATTTGCTGCAAACTTTAGCGGTCATGAATCATGATTCATGGACGGCTGCAATTTGTGGAGAA
AATTAACTTGTGGCAGGATGAGTATACATTCTTGATAGTAGATGCTCCCAACTCATCACCATCATCCTGATTTTAAAGTG
TTTTTGACTATTAAAAAATTTATTTGGAGATCAACGCTAGAGGTTATCTTCGACAACCAACTGGGATTATGTGGAGCCAA
CTCGAACATAGTAGGGCAGTAGTCATCCATAGTGAAAATTAATTTTGGAATGATTCACGGGCATCAAATCATGAAGTTTC
ATCCCTATTAAAGGAGCTTGATTTTCATAATGAAGGGCATATTATTTTCTCTAATTGAATACTCAAAACTCATTTTAGCA
AACACATCAACTTCATTATTTACTTGTCAAGTTCTTGTGTTCATCAAGCTTATTTGAGATCACCTTTATCACAAATTGGA
TCATAGATAACGTGCTCGAAAGCTTTTCAAACTCATTTTCAAAACCAAAAAACAATACAAGTTCCCCTTGGATCAAAGAA
CTCAATTTTTCTTGAACAACTTGAAGGAAAGCTTCTTCCATATGTTGGAATGCACTATTTCAAAGATATGTGGAGAGAAT
AATGGGATATAAACAATAAAGGCTTAAGTCATATGCAGCCCCTTAAAGTTGTCCACATATTTCGTTTAGACACCTTAATT
TAGACTTGTTCCTATTGAACACTTTAATCTTAACAATTATATACCTATTAGACACAAAATGATAATCAATAGAAAGACAT
AAAAATGTGTGGATCTCAAATGCATATACATGACAAATGGACCAATGAAATGACGACACGTGACGATTGAATTAAATCTT
TTTAAAACTCTTTTAAAATAATCTAAAAGGTATTTTAAGAAAACAAGAAATTATTTTTGAATTATCCCATCACCTACCCC
ACCCCCACCCTCCTTCTTCTCTGTTGAACCTTATTTCCCATCGCCTCTACCCTCATTCTTCTTCTTCTTCTCCATCGATG
TTTCCCTTTCCACTGGATCGTTGAGCCTTAACCGTCAGTAAATCATCACCTCCATCCCTTCTTCTCCATCAAATCTTATC
TCTTACAATAGCGTTGAAAATATACCATTGTTGTCCAGCTAACCTCTCATTCACCTTTCATTTTAGTACCATTAAAACCT
TCCACACATTGTCTTCATCTTCTTTCCACTAGTAATCATTTATCACAATTATAAGAAAAATAACGGATTTTTGTCAAAAA
AAGTTAATCAATTCATATCATTTTCATCAGAATCAATTGAGCTTCGCCGGAATATTAGAGACTTTAATTAGATCTGCATA
AGAAACTAAGGGCCCGTTTGGCCATGCGATATGGTATCATGATATGGAATCATGATATGGTATCATAATATGGAATCATG
AGATGAAATTGAAGGTTTGTTTGGACATGCGATATGGAATTTTTGTGTTGTATATTTTCTCATAAACAAAAAAACTCCAT
AAGTTGTAAAACTATTAAAATAGCCCCAATTGTTTATTCAATCTTATCAAATAAACAAAATTTATAAAATCGCATAATAA
ATTATTACAAAGTCATTTGTTCTTCACTTAAGTAATTGTTTCATCTAACTTTAATTTAATTTAAAAAATTGAACACAAAT
TGTACTTGATATGCTCATATCTCTCAACTATTCTTACAAATAACCTATAAAGTAGGAAAAAAACATACATTAGTGAGTAA
ATATTAACTTAGAAGTTAAATACACTAAGATAAAAATTAACAAACATCACTGACTTCTAACTATTTACAAGAAAAATCAA
TAGTTAAATATTATTGAATAACGAAATTTTAAAAAGTTACCACAAGTTTGAGTCAAAAACACTTCTAATAAAATTTAATC
AAAAAAATTATAACTAGTCCACTTGACTAAATATTAATAACTAATTGATCAAATTTTCCCAAGTTCTCAATCAATTGGAC
TTGATATTCTTCAGTCATGTGAACGAACATTTTGCGAATACTAAGATTAAGAAAGTGCGGCACCGTCAATGAAAATTGTC
TTTTATCAATATTATGCTTAGTCATAAGATTAAGACGTTTTTTTTTATTATGAAAAATCAAAAAAGTATTACTCCCTTTG
TTCTTATTTATATTCACCAAATGAATTTCTACTTTATCATTTATATTCACCAAATTTAAAGTAATAATAAATTTTATATT
GGTGAGAATAATAAATTTTAAAAAGTAATGATGTGATTATAAATTTTATTTACATATGAAACAAATGGTTAGTAGATATA
AATGTAGGGTTGTTTTAACAAAATATAAACTCATGGATCAATTATTGTATTAAAATATCTCAAATCATGATATGGAATCA
TGGTTTTGGAGAATATGGTATCACCTCTCATGATATGGAATCATGAGATGGAATCAGCGTAAAATCGTATGTCCAAACGC
TGATTCCATCTCACAACACCATATCGTGATATGGTATCGCATGGCCAAACGCCTACTAAAAAAAAAGAAAGAAGGAAAAA
GCAGAAAAATAATTGAAGAGGGTAAGAAAAAGAGAGAGAGAGGTGGAGGGGTGGGATGTGGGTAGGGGTGTTCACGGTTT
GGATAAAAATCGATCCAAACCGAAAAACCAAACCAAACCGATAAAATAAAACTGATTTTATTTGGATTTGGTTTGGTTTG
GTTTTAGATTTTGAAAAACCAGTAGTATTGGTTTGGTTATGGTTTTATTCGGAAAAAGCCGAAGAAATAACCAAACTGAA
CCGAATCGATGAATTATATACATATATTTTAATAATATACATACTTAATATATTGTTTTTATAAACAATTTTAAAGATCT
TATATATGTTTTCATTAAAATTTCTTTATACTTTACTTATTGAAAGCAAGAATGCCCAATGTGAAAACATTTATCTTATT
GATTTCATGTATATGAGTGTCTATGACAATTCTTTGTGGGATTGAAAATGTTACTCCCTCCGTCCACAATTGTTTGTCAG
GGTAAGGTCATGCACACCCCTCAAGGAAAATTTAATAGAAGGTGTAATTTGACTAATATAACCCTATTATACCAAGAATA
CCAAAAGTCTACATAACTTTTCAATTGAACTACACTATCATTAAGGGCAGAATTGGAAAAAGATAATTAATTGTTTATTG
ATTGTTTAAATTGACAATTAATCTTGGACATCTATTTTTAGTATACCTGCCAAAAAATTGTGGACGGAGGGAGTATTGTC
TCTTTCTTCTAGTCCAATATAGTGAATTTTAAAGCTTTATTGATAGTAAATTCAGTGATCGAAAATTCGGTAATTTAAGT
CATTCTAACTATTTTTTGTTTTGAATGGATTGTTGTCACTTTTTTCACATTTTGAATGAATTGTTTCTTTATTTTTGTGT
ATGATTAACAACCGAATAACTGAACCAAACCAAACCGAAACCGATAACCACAAAATCGATAAATGTATATTATATTTGGT
TTGGTTTGGTTTTGATAATTTTAAAACCGATTAATTAAGTTGATTTGGTTTTGATTTTGACCAATAACCGATCCAAACCG
ACCCGTGAACACCCCTAGATGTGGATAAAGAAACTGATGAAATAATTGCAGACTTGCAGTGAGGGAACCATCGGAACGGG
GGAGAAGATGCTTCCTGCTTTTCTTTTTTCTTTTTTAAGAAAAATTAATTATTATTATTATTATTTATTTATTTATGTGT
ATAAGTTGAAAAATAAGTAAATTAAAATATCAGTTCTAACTGCTTTACGCGCTTAAGTGGGGTGAAACACACTTGTTTTG
TCATGTAAGTATTTTGTCTAATATGAATCACTTTTGAACATATAAAGTGTTTAATAGGTACAAGGCTAACTTGAGGTGTC
TAAATGAAATATACAGACAACTTTTATGGACTGCATATGACTTAAGCCAATAATAAACTTATATTTTTAAAGAGAGTAAA
GCAAGGTGTAGATTTGCAATGATATCATTTTGTAAACTCAATTATTTTTAATAAGAAAATAAGATTAAGACATAAATTAT
TTATATTAAAATTAAGATATCTGAATTTAAATACATATTTAAAAATGAAGATGTATATTATAATATAATTGTTTAAATTT
GAATACACATTTTAATATACAACTATTGTATTAAGATCTGAATATTAAATAATTAAGACTGTTTTATTTTTCTTAACATT
TAAATGCATAAATTTTTATTTATTTGAAAAAATAAAATATAAAACACAATAAAATGCTAACTTAAATATATTATAACAAG
ATTTTTTAAAAAAAATAAATAGAAAAGAGTCAAAAGTACCATCAGTGTATTAGAAATGATTTAACATGCCCCTTCGATAC
ATTGGATCAAATTTGTTCCTCCGTCCACCTATAGGATTAAAATGCACTTAACCTATTAAATTGACTCAAATTTTCCCTCT
TTTCTAATTTTTTTTGTATCAATTATTAAATACTAGTTAATATGCTGGCCCATCACGTTGTCTTAAAATATCTTATTAGA
ATTTATAAATATAATTTTTTTATAATATCAAAATATTTTCATCTTTATTTAGCCTTCAAATGCAAATATATTAAGTCTCA
CCTTTTAAATCCATTTTACTACTATTAAGCACTGACATCTTAGTTATATATCTTTCTTTTTGTCATTACTTAACAATTCT
AGTCTTTTAAAGTACCACTGAGATTTTTATATAATTTATGTTAAGTGATACTGTATTTATACTCTTTCTTAGAAAGCATC
TTAAAAAGAAAAAAATTCCACAACGAAAGATGATCTTTTTGCGGGCATACATGATAAAATTCCTCTTTCTCTATGACTAC
AACAATTTTTTTAAAACAATATACATTTGGGTTAGTGCACATGCAGTTCATATATTTTGTTTACTTAAAGCAAATACTTT
TATTATGTAAGATAAACTATCAAGAACTTTTCAAATTTTTTTACAAATCAAATAAAACTAAACAATTGCCAAGTATAGTA
ATTTTTTTTTATTGATATGTATAATTAGAATTAGAATATATTTTTGAGTCATTTCTAGTATGTTAAAGACATTTTTGATA
TAGGGGTAAATTTGACTTATTTCTAATATGTTAAAGGAAAGTTTTGATCCAATACGTGAAAGGATGGAGAAATTTGATCC
AATCGGTGATAGCAGGACATTTTGAACCTTTATCATTTGAAAAATTATATAGCAATTTGTGGTGAAGCTGGCGGCGATGA
CTGTGGTGCCGATTGGAATGATATAGACTAATGGTGGTGGTGTGGGCAAAAATTAGTGGCTGAAAATAATAGTTGAGGGT
AGGGATGAACAAAATCAAAACGACAAATCGAGTCAACCAGAAAAAATAACTAGTTTTTTTTTTTATTTAAAAAAAAAACA
ATCTTAAATGATTTGGTTTGATATTAACTAAAAAAGTCAATCCAAGATCAAATCAATCCGACTATAAATATATATATTTT
TAAAAATTATTTTGTACCTAAAAATATTATTATAATATATTTTTCTTTAACTTTACCATAATTTTTATTTAGAAGAAACT
ACCTTATTGGATATGCATAGATATTATAGATACTAATTCAACCTATACTTTCAAATAATTATGTGTTCGATGTCTTACTA
CTAGTTAATAGTTTCATACTATATATTGAGAAAGATAAACCTAGATACATGCATTTTTACTATCAGATACACTAAAATAG
GAAAATAGGTGGGCTAGATGAAGAGGGAGGCGAGCGACATAGTCATGTATTACAGATATATGCGAACCACACTAGATACA
CACTAGATACATGTATATGTATGTATTTGGTGTGATTCTATGTATCTAGGATACCAGATATATAGAAAAGTGGTGAGCAA
GATGGGAGAGAGGCGAGCGAGATTTGTTATGTTTCCCAGATATATGCGAATCCACCTGGATACAGTGTATCTAGAACAAA
TTATACCTAATTTTGACCTCATGTATCCCGAGATACATGCATGAGGATATATCTGGACATATCTAGACGCACCAAAATTT
AATAAGATTTGTAATATTGCAAACTAGTAATTAATTAGCTTCTAAACTAGTGAAAATTTCTGTAAGTTTATTTTTGATTC
AAGTCATATGCGGCCCCTTAAAGTTGTCCGCATATTTCATTTAAACACCTCAACTATAGATTGTGCCTATTGAACACCTC
AATTGTTCAAAAGTCATTCCTATTGAATACAAAATGTTGATATGGCAAAAAACGTGTGGTTCACTCTCTTTAAGCACGTA
AAAATATCAATTTTTTTTTTTTCTAACTTATACAACTAAACTATTTAAAAAAAAAAAAATTAACAAAAATTAAGAAGAAG
AGGAGGAAGAAAGAGCTGTCATCTTCCCCATCCCAATATTCCCTTCCCTGCAACTAATTTCAATTTCTCATCCACCATTT
CCATCAGCTGTCTTACGCACATGCTCAACCCACCCCATTCCGGCGAATCTTCATTTATTTCGATGAGAAAAATATGAATT
AATTTTTCGGATGAAAGTTTGTTATTATATTTTACAATTTTGATAAATCATTACTAATGGAAAGAAGATGAAGACAATGA
GTGCGAGATTTTATGCTATCAATATTAAGGAAACTGATCAGTTCTAGTATTAGCTAATCATAAACTTTCATTATTTCACT
ATCACTTGAACTGTTCAATAAAGAATCCAAATTGCATCTTTACACACAAAACATAAAGGATAAAATTGAATGAAGGAGAA
TAAAGAGGTAGGGCGACGATTTGCTGGCGTCGTAGTTGCCGCCGGCATCGGTGAAGAGGAAATGGGTCTCGGAGGGAGGG
TGGGGGTTAAATAAAAAATAAAAACAAAAATAAGTTTTTATATTCATAAAATTATTTTTGAATTATTTAAATAGAGCTTT
TTAAAAATATTGAATTCAATGCCACGTGTCATCATTTTATTGGTGGGTAGCTTTTTTTGAAAATTCTTTTTTATTTTTTT
TAGTTAGCAAATAGTTGTTTTTTAGAATATCATATTTTAAATAAATTTTTGGATTCAAAAGCCACATGTCATCATTTAAT
TCATCAATTTACCATGTCACTGCAATGTCACAGTGAGTGTAGTACACACATCTCATGTTTTTGGCTGATTGTCAAAAAAA
TGTCAAATAGGTATCAATTTTAAGGGGCATAGGTGTTCAATAGGTACAATGGTTAGTTGAGGTATTTAAACGATTTACGC
GGACAACTTTAAAGGGCTACAAATGACTTAAGCCTTTCTTTTTTTATTTTTAACATCAAATTTGGGCTTACCATTTAAGT
CATCTGCCCATGACTAAGATAAATAAAAGGAAAAAGGCTCAAATATGCAATCAAACTTTATGAAAAGGCTCATCTATGTC
ATCCGTTAAAAGTTTGGCTCATTTATGCCATTGTCGTTTGAGAAAAAACTCATCCATGCCATTATTTGCTAACTCAAAAA
GTTTCCGGTATTGTAAAATCATAGTTCATATGTGCTCAATTATGATTCGGCTACGTTATTAAATTAAATTAATTTTAAAA
GGAAAGGTTCGAATATGCTATCAAATTTTAAGAAAAGTCTCATTTATGCCATCCGTTAAAAGTTGGCTCATGTATGTCAT
TTCAATTAACAAATAGTGGCACGAGTGAGCCTTTTCTCAAATGAAAATGCCACAAATGAGCTAAACTTTTAACGGATAGC
ATAGATAAACCTTTTCCAAAGTTTGATGACGTATTTGAGCATTTTCCGAAACCCAAATCAAACTAATATACATCCTAAGT
TCCTAATATTTTTGTTTTGTTCACCTCTAAGTAGTGCTATAAGATGATCCACATCTGAACAAAAAAATTTTGAGAAATCC
AAAAAAAAAATCAAAAAATCCGAAAAGTCTGTAAGTTTTTATATTCACAAAATTATTTTTGATTTATTTAAATAGAGCAT
TTTAAAAATATTGAATGGAATGCCACGTGTCATTATTTTATTGGTGGGTAGGTTTTTTAGAAAATTCTTTTTTATTTTTT
TTAGTTAGTAAATAGTTATTTTTTAGAATATCATTTTTTCAATAAATTTTTGGATTCAAAAGCCACAAGTCATCATTTAA
TTCATCAATTTGCCATGTCACTGTCATGTCACAGCGAGTGTAGTACACACATCTCACATTTTTGGCTGATTGTCAAAAAA
ATGTCAAATAAGTATCAATTTTAAGGGGCATAGGTGTTCAATAGGTACAACAGTTAGTTGCGGTGTTTAAACGAATTACG
CGGACAACTTTAAAGGGCTACAGATGACTTAAGCCTTTCTTTTTTATTTTTAACATCAAATTTGGGCTTACCATTTAAGT
CATCTGCCTGTGACTAAGATAAATAAAAGGAAAAAGGCTCAAATATGCAATCAAACTTTATGAAAAGGCTCATCTATGTC
ATCCGTTAAAAGTTTGGCTCATTTATGCTATTGTCGTTTGAGAAAAGACTCATCCATACCATTATTTGCTAACTCAAAAA
GTTTCCGGTATTGTAAAACCATTTTTCACATGTGCTCAACTATGATTCGGCCATGCCATTAAATTAAATTAATTTTAAAA
GGAAAGGCTCGAATATGCTATCAAACTTTAAGAAAAACCTCATGTATGCCATCCGTTAAAAGTTGGCTCATGTATGTCAT
TTCAATTAACAAATAGTGGCATGAGTGAGCCTTTTCTCAAATAAAAATGCCACAAATGAGCTAAACTTTTAACGAATAGC
ATAGATAAACCTTTCTCAAAGTTTGATAACGTATTTGAGCATTTTCCGTAACCCAAATCAAACTAATATACATCCTAAGT
TCCTAATATTTTTGTTTTGTTCACCTCTAAGTAGTGCTATAAGATGATCAATATCTGAACAAAAATAATAATTGAGAAAT
CCAAAAAAAATAATCAAAAAATCCTAGAAGTCTGTAAGTTTTTATATTCATAAAATTATTTGAATTATTTAAATAGAGCT
TTTTAAAAATATTGAATTGAATGCACATGTCATCATTTTATTGGTGGGTAGGTTTCTTAGAAAATTCTTTTTTTTTTTTA
GTTAGTAAATAGTTGTTTTTTAGAATATCATTTTTTAAATAAATTTTTGGATTCAAAAGCCACATGTCATCATTTAATTC
ATCAATTTGCCATGTCACTGCCATGTCACAGCGAGTGTAGTACACACATTTCATATTTTTGGCTGATTGTCAAAAAAATG
TCAAATAGGTATCAATTTTAAGGGGCATATGTGTTTAATAGGTACAACGGTTAGTTGAGGTGTTAAACGAATTACGCGGA
CAACTTTAAAGGGCTACAGATGACTTAAGCCTTTCTTTTTTTATTTTTAACATCAAATTTGGGCTTACCAGTTCGGTCAT
TTGCCCGTGACTAAGATAAATAAAAGAAAAAGGCTCAAATATGCAATCAAACTTTATGAAAAGGCTCATCTATGTCATCC
ATTAAAAGTTTGGCTCATTTATGCCATTGTCGTTTGAGAAAAGACTCATCCATGCCATTATTTGCTAACTCAAAAAGTTT
TCGGTATTGTAAAACCATTTTTCACATGTGCTCAATTATGGTTCAGCCACGTCATTAAATTAAATTAATTTTAAAAGAAA
CATAATATAATAATGAATTAATTAATAAACATTAATAATTTAAAAAAGAAAGGGTTGGTTAAGATCTATTGACCGTAAAC
CATAGCAGTTACAGTCACTCAATGGAGATGTTCGCCTTTGTTTGGAATGAAGATGGATGAGCAGGCACTTGAGCCTGGAA
CTGATGAAATTCGGGGAAAACATGGAAGCGGTCACTATACTGGGGGGGCAAGACATGACCGCGGGCTCGAATATGCTATC
AAACTTTAAGAAAAGCCTCATGTATGCCATCCATTAAAAGTTGGCTCATGTATGTCATTTCAATTAACAAATAGTGGCAC
GAGTGAGCCTTTTCTCAAATGAAAATACCACAAATGATCTAAACTTTTAACGGATAGCATAGATAAACCTTTTTCAAAGT
TTGATGACGTATTTGAGCATTTTCCAAAACCCAAATCAAACTAATATACATCCTAAGTTCTTAATATTTTTGTTTTGTTC
ACCTCTAAGTAGTGCTATAAGATGATCCATATATCTAAACAAAAAAAAAATCGAGAAATCCAAAAAAAATAATCAAAAAA
TCCGAAAAGTCTGTAAGTTTTTATATTCATAAAATTATTTTTGAATTATTTAAATAGAGCTTTTTAAAAATATTGAATTG
AATGCCACATGTCATCATTTTATTGGTGGTAGGTTTTTTAGAAAATTCTTTTTTATTTTTTTTAGTTAGTAAATAGTTGT
TTTTTAGAATATCATTTTTTAAATAAATTTTTGGATTCAAAAGCCACATGTCATCATTTAATTCATCAATTTGCCATGTC
ACTGCAATGTCACAGCGAGTGTAGTACACACATCTCATATTTTTGGCTGATTGTCAAAAAAAATGTCAAATAAGTATCAA
TTTTAAGGGGCATAGGTGTTTAATAGGTCCAACAGTTAGTTGAGGTGTTTAAACGAATTACGCGGACAACTTTAAAGGGA
TACATATGACTTAAGCCTTTCTTTTTTTATTTTTAACATTAAATTTGGGCTTGCCATTTAAGTCATCTGCCCGTAACTAA
GATAAATAAAAGGAAAAAGTCTCAAATATGCAATCAAACTTTATGAAAAGGCTCATCTATGTCATCCGTTAAAAGTTTGG
CTCATTTATGCTATTGTCGTTTGAGAAAAGACTCATCCATGCCATTATTTGCTAACTCAAAAAGTTTCCGGTATTGTAAA
ATCATAGTTCATATGTGCTCAATTATGATTCGGCTACGTTATTAAATTAAATTAATTTTAAAAGGAAAGGTTCGAATATG
CTATCAAATTTTAAGAAAAGCCTCATGTATGCCATCCGTTAAAAGTTGTCTCATGTATGTCATTTCAATTAACAAATAGT
GGCACGAGTGAGCCTTTTCTCAAATGAAAATGCCACAAATGAGCTAAACTTTTAACGGATAGCATAGATAAACCTTTTTC
AAAGTTTGATGACGTATTTGAGCATTTTCCGAAACCCAAATCAAACTAATATACATCCTAAGTTCCTAATATTTTTGTTT
TGTTCACCTCTAAGTAGTGCTATAAGATGATCCACATCTGAACAAAAAAAAATCGAGAAATCCGAAAAAATAATCAAAAA
ATCCGAAAAGACTTTTTTTGGTTTGATTTAATTTATAAATTTTAAAATATGATATAAATGATTTGATTTGATATTTGAAA
ATTCGAACCATTATGATCCATGTACAACCCTAATTTATTGTAATATTTCCTCTTCCCCCCTCCTCCCCCCCCCCCCCCAC
CCCCTTTTGAGTAAGAGTATATTCTTTTCAATGACACCAAGAGGCACACTAGCTGGTTTGCCCGAGAGGTTAAGGGGGAA
GACTTAAGATCTTCTGCACATAAGTGCGCATGGGTTCGAACCCCATAGCCAGCATTTTTTCTCCTATTTTTTCCTTTTAA
AAAACTATAGTAGTTCTGAAAATGTATTTCACCTTTTTTAATATTCAAGTCACATCACGATCAATAGTATCTCCACTTAT
TCTCCAGATTCCGATCCCTTACATATGGATATATTGATTATTTTTTTCCGTTCCAATGAGACATAATTTTTAACCCCTCA
TTTAGACTTTTAGACCTTTGTCTTTCCAAATTGAGACCTAACTTGCGCCGTTGTAACAATCTGCGTAAAGCACCTCAATA
TTTGACCCTGTGCAGTAACTGAGAGTCCTATTATACCTATGGCTAATTTTAGTTCACTAAATTAAGTTTCATCTCGTGTA
GTCATTATGGACACGTACAAAAATATTGAGTAGACGATTGATGTATCAGACTCGACCCTATCTTTCGTAGCATGCATTTT
CATACATGTCACAACTGATTCGGTAAGCTACGTGTTCGTTGCACGAAAATTTGCTTTCGATCTCCCAAAGTGACAATCTT
TCGGCCGCCCAATGACCTATAAACAGAACGGCCACATCACCTGACCATCATTTCTATTTATCTTTTTCTTTTCTTCTCAT
TTTTAGCCTTCTTTCCTATTTAAATTAATTATTTAATTAAAAAGAAAATTATTTAATTATTGAGACTGTTTATTTTAGTT
ATCAATAAAAAAATATTTACAATAAAAACTCCTCACGTACCAATATACTATGACATAGATGAGATATAAACAGCATATTG
ATTTTTCAGGGTTAGTGAGTGTTATTCAATGATTTATGTTGATGAACTTGTCCTAATTTGTATATTGCACAAGTAAATCA
TTTAAATATGCTCAAATGAACCCATCTTGTTATTATGTCTGTACTTAATTAATCACAAGCCTTTTCTTGCATGAGCTCAT
GGTTAAGACATTTGGCTCCATTATCTTACTATAACTTTACAATCCTACTCTATTCCTAATTGGAGTAAAGCATATTTATT
AAAATCTATGAGTATAAGTTGTACATATGATGAAAATCATAACAAAAAAGATGAACTAGTATAAGTAATTTGAGTATAAG
TAGAGAGAAGTAAAATAAAGAGGATATTATGAAGTACAACATTTTTTTGTTTTTTAAAAATAGACATTCAATCCTATATT
TATAAAGTTGATCATTAAGAAATTGTATGATTTGTGAAACTAAAGTTTGAGTTTCTCCTTGTGAAATTCTTTCCTTAAAA
ACATACCAACATTCTTAGAGAAACACCAAGTTCATTCAAATATTCACTTTTTTTTGGGAGATAGCCTAGAAAGGCAATAA
AAAGCACCAAAGTTTGAATAGGCTAATGCATTAAATTAGACAATTTCAAAGTGGACCAGTATCATTTTTTTCCCCAAATG
GATAGGGTCGTGCCCATTTATTGATAATAGCAATAAAACAATGGGAATTTTTTTAAAATGTCAATATTTTAGCATTTAAT
AGGATCTCTTAGCTACATTTTCAATATTTATTAAAAGTGTCAATATTTTAGTTTGTTATATATCTGATTTATGTATTTTT
TTAAATTTATTTATTTTGAAAGAATACAACTATTTAATAACAGAAAGGAGAAAATCAAGGGATAGAATATTTCAAAAAAA
AGGTAAGTATCACTTAATTTTCTCATCAGTTATATTTTCAAAGAAAAATCAAACGTGTGCCTTTCTCACAATGTATTTTT
GTTTTTTTTTTCTAGAATTTTGTAACATTTTTTAAATCGTATCATTCCAATATGTATACTATTTGTATTCATTCTAGTTT
TCATGTTGTATTTTGTATAATGAAATTTGTATTTTTTTATTAGTTTGTATTCATTCCAATAGGTATACCAAATGAATCTG
TAGTTATTTAAAAAACATATTTGTATTCATGTATTTTTTTTTTCTTCAGAATCTTGTATCCTTTCTTAAGTCGTATTCAT
TCCAATATGTATTTTATTTGTATTTGTATTCATTCTAGTTTTTATGTAGTATTTTGTATAATAATATATAAAATACAAAA
AACAATATAATGAAAAAGTGAGAATGAAAAATAAAACTGAAAAGGAATAAGTGAATATTTGTTGCAATCATTCTTAAATA
AAATAGGGAAAATTGTATGACATAGCAAATTATTAATTCAAATTAAATGTTATAGCTATAGTTTCTTTTATTTGTAATTC
ACAGCAAACATTTCATGTTTTTTGTCATCCCATTTGTATACCGAAATATACAAATAGATCCAAATACATATTTTTTTTAT
GTATATGTATACCGATATATACATATTAATAGTCATAACAAACATAAAGTTTGCTATGGAGCGCAATTATACAAACTATA
GCTATAGCATACAAATATGATTTTTATGTTTGCTAATCCTAAAATTTACTCTTAATAAAATACATAACTAGTTGACATAC
CTTTAGAATGAATACAAATTAGGAACAAATACCAGATTCATAAACTATGCAACTTGACTTTTGAATGAATAGAAATATTA
ATAGCATACATACGATTTTAAATATAAATTGAGAAAGGATACAAAATTCTGAATTTTTTTATAAAAAAACAAAACAAACT
AATAGGAAGTTGTTCTTCCTATAAATAAAATACATATCTAGTTGACATACCTTTGGGATGAATTCAAATTAGGAACAAAT
ACAAGATTCATAAACAATGCAACGCAAGATTTTGAATGAATACAAAAATTAATAGCATACATACTGATTTGAATATTAAT
TGAGAAAGGATACAAAAACTATAAATTCAAAATAAACTAATAGGAAATTGTTCTTCCTCAACTTGGTCTTCAACAAGTTT
TTCGAAATCTTTCGCATCCAATTAATAGTGTCTTTACATAATAGAGGGAAATCTCAAAAGATACTTGATGACAATGTATT
TACCTTTATCAGTGGCTGAAAAAATATTTTGAAGAAATGGTGAGATTTTTTGAACAAAGTGGAGGAAAATAGAAAATGTG
ATTTTCTTGGACAAAGAAAGGAGAGAACAATGGTGAAAAACTCAAGAGAGAGGTAGGAGGAATTTTTGGTAAAAACCTAG
AAAGAGGGGAAAGTAGATAATGAGAGTTTTTTCTTCTTCTTTTTCACAGATAGGGGAGTAAAATTAGGGGGCATGGCTTG
AGAAATAAAAGGAAAGAAGATTAATTATATTAGGATACATTTTATTTTTTAAAATATTGACATATCGACATTTTCAATAA
TTTTTTTAAAGTATAGATGTTTTTAACAATTATGTTAGGGAGTTTGACTAGTTTACTAATTTTCCCTAAAACAATCCACA
ATATACATGGTTCGGGCCCGAAAGTGACCCAAGCCTAAACTTAATTAGGCAACTACTAAAGAAAATAAAATTAAAGCAAT
CGAAAAAACATCAACGGAAAAGAAAAGGGGGCAGAGCTGGATGAAGCTCTGGAAGCTCAAGAAAATCTCCATGGGTGGGT
TCTTCAAACTACCAATTGATGTTTTCGAAACACAACTCCGTGGTCGAGTAGAAATTCACCTTAGGCGTTCACAAGTCCCA
TGAACACCATGAATTCACACTCAAAAGAAAACTTCTTCAACCACTAAATCGGGGGTTCTTTCTACAACGAAGGTAAGCTT
CAAAGATCTCCCTTAAACTCAAATCGAACTTCAAATGTATAGTAATACCATGGGTAAGGTTGCATTTCTTCATCCTTAAC
AGGTTGAGCTCAAAATGAACTAATACCACTGTTATAGGATGTCACGCTCCGAGCCTATACCCTGGATGTGATCGACACTC
GAGAACCATTGCTGGTCCCCAAGTGAACCCTTCTCTTGGCTGCTAAGCGAAAGACTAGCTCAAAGCATACAAAAACATCA
AATTGAGGGAAACGTTTAAAATAGTTTACTAAATCTCAAAACTATATGAAAATACTGAGTATGTAAAATAGATTTTAAAT
AAAACATTTGGAACTGAATACTAAAAGACTGACCAATACTATCTATCTAAAACATCTGTAACCGAATACTGAACTGAAGG
ACTGAAAGTACTCAACTGAAGTATAGTATAAATCATGATGAAAACCATTTAAGCTCTTACTATAAGAATGCAATAATAGT
AATAATACTGAGCTGAAATATATAAATAAAAATATACTGTACTTTACTTTACTTCACTGTGAGTTTCTACAATCGACAAC
CATCACTATGAGCCTTGTGATAATACAATATCTTACCCATGTTGTCAGAGCTACCCTTTACCTTACCGGAGTATAGAACG
CAACTGAACTGATGGATCCACTAAAAGGCCTTCTTGAGGCAGTGATAATTCATCTGAATGTCGGTACAATCCTATCTTAC
ACTGGCTACATAATTTATGGGATTTGAATTGTTTGAAATCTTATCCCATATCGGTGCTCAATACTACTTCCAAAATAATA
TACTTATATGATTTTCTCATAGTTTGGTAAACTATCTGTCTGTCTGAATAAAGGGTGAGACCAAGCTTTAATCTATGAGT
CAAAGCTCAAATCTTTTTAAAATATATCTTTTAAAGTCATGTATATAACTTAAATCATGAGAAAGTCTTCTAACTTGCAT
AGCTCATAAATATTCGAAATAGTTTTCATAATATCATAAAGACTTTAAAATCATACTTTGAAATATAAACTTCATGAAAT
CATAATAATTTCATGTCAATAACTCACAAGAACAACAATGTAAAACCTTACTAAGTATAAAAAGGAAGTACATAGTTCAA
GAATCTTTAATCGTGAATAATTAATTTAAGAAATCGTGTAATTCAGGTCATAATTATGGATGAATTCGAAAGTGAGTTTG
ATAATCCTAACTATGGAATTTAGTTCATGAACATTGATAAATCTTGAACATGAGGATGAAAGGAATTCCTCATTGAAGCC
TTACAAAAAGAACCACAAAAAACTTTTCTTGAACCTTGGAGATGAGTTCTTGATCGGAGCTTTCTTGAAAATCTATGAAT
TTCATAAGTAGGAGTTATTAATTCATGTTAAGATAAACAAATTATGAAGTTTTATGAGCAAATCTTATCTTGGATGATAG
ATGAACCTTGGAGGAAGTTAGTTTCTTGAAAACTTTTCTTTCTAGGGTAAATTTATGAACTAGGGAGGTGAACTATGTCT
TTGGAGGGTCATTAAAAGCCTCAGACGCGCGTGCGCCCGTGTGGAAAATGCCTCATGCGTGCAGTCAACCGTACAGGAAG
GCAGTACCTGCTGCCTTGGTGCACTAGCGTGCAGAAATTGCCTCGGTCTTCGGCCAGCGCGTGGCAAGGTTATGTCCAGT
AAAATGGACATAACTTCTTACTTCGATTTCCAATTGATGCGAACTTGGCGGCGTTTGAAAGAAGACTCAAATACCTTTAA
TTTGATGAGTTAAGGGACACACAAATCTTCATATTCTAAGAGATATGGTTGTTTGAATTTGATCCAAGTAGAATCTTATA
TCAAAACTTAATCGGTAAGAAAACTTTCAACTCAACTTTGTGCCAAGGGATTTTTGTGACCTTAATTCATCTCCAAATTT
ATTTCCACACTAAAGAATTGACCTTAACACCTAAACATAATTTATGAGTCACCCAATACGATACATAAATGAAGAATGGT
TCAGGTCTTAGATTATAATTTTTTGGGTGTTACATAGCTCCCTTCCCTAGTCAAAGCTGAGATAGTAATTAAGGTATTAT
TCCTTCCTCTTGAAAAATCTACCATATTCATCTTCCTTCGAATGAACATATGATTAATCGATGCAGTGCTGGTAGTATAA
GTGTTATTCCTGCTGTTGATATTGTGTTGATTCCTGCAATGAGTTCCCATATTATTTTGACACTTATTCTCATGTTTGGA
GTGTCCAGTTTCTCCAGTTGTATCATTGCCTTTCCTGTACTTGGTATCTCTATCAGTGAGCTGAAATTTTTAATGAATGT
ACTTGCAAAGCTAAAAAATTATGTTAGTAAAATAATCCGTGACTTGATTGATTTAGGTAAGTTGCATCAATTGAACACAT
CAAATAGAGACCTAAACCCTAATCTACCCTCATGTTTGGGCAAAAAACAATTTACCCAGAACACCCAATGCTTGTTTCTC
CCTTCTTCCTTAAAGTTCCGTAGAAACTTTACAAACATTCTATGAAGATCATGAATCACACACTTGGGAGGAACAATAGA
GGACAAATGGTATATAGGAGTTCTCTGTAGTACACTATTAATACGGACAACTTTCCCACAAAAGAGAACAACTTACCCTT
CCACATTTGCAGTTTACTTTTTTAGCTTCTTAATAAGTTCAGAAAAATGAACCTTTCTTTTCCTTGCATGTCCATTAGGA
CATCCCAAGTATATGAGAGGGAATTTTTCTCTAGCAAATCCTGTAACAACCTCCACCCTCTTATAGCTCCACTAGAAGCC
TTACTATGCATAAAAATTGACTCTTCTGCTTATTAATCATCTGGCCAAATTCTTTTTCATATCTTTCAAGAGTCTGCATA
ATCAATTTCAAAGAAACAAGATCGGCAGATGAGAAGATAATTATATGATTTGCATATTCTAGGTGATTGATGTTTTCACT
CAACATAGGCATGCCAAAGCTCTTGAAATCTTTATCACCAAATAAATTATTCAACGCTCTCGTCAAAACTTCAGCATATA
TGATTAAAAAGAGCCCCATTTTTCTTAAGACTTGAATAAAAAATCTCCAATTCCCTCTATCATATGCTTTAACCATATCA
ATCTTAATAACAACATTTGCAGGCTTCTCTCTTTTCCTTATATCAGTAATAAATTTCTGAGCCAACAATACATTCTCAGT
TATACTCCTTCCCTTAACAAAATTATATTGATTTTGAGAGATAATCTTAGGAAGAAAGATTTCAATCTTGAGATATCCTT
TTTCAAGAAATTACTTAAATTAATTGGTCTTAATAAAGCTTGAACTACTCTGACAACATCAAAGCCCACAATATTCCAAC
AAGTTTGATAGAAAAGACCAGAAAAGCCATCAGGACCACAAGTACTATACTCATTTAATTCATATACAACCCCTTTAATC
TCATGCTCAGTAGGTAGTGTATTCAACAACTGATTGTGAGACCAACTTAGGAATAATCTAAAGTAGAGAAAACTCCTCAT
TGATGTTAGTTGCAGTAAATTGAGCTATGTAGAAGTTAATAGCTTCAACAATCAATTGATTATCACCCTCAGTCCACCTC
TCATCCTCTAGTAAAATACTTTTTAAACCCAACCTCTTTCTTCTTTCTTTTACCAAGCAATCAAAAAACTTTCTGTTTCT
ATTGTTGAAGTGTATGACCATCTCATCTAAAAGCTTAAACTATTAGCGATAACACATTTTTATTATTTGATTATATTTTC
AACACCCCCCCCCCCCCTCACATGTGGGCCAAATTTTTTTTCATGGGCCAAGCACGTGGAAATTCTTTTTGATTTGAGTG
GCGGTTAGATTCGATCTCAGGACCTTTGCCTGCTCTGATACCATGTTGAAGTGTATGACCATCTCATCTAAAAGCTTAAG
CTATTAGAGAGAGCACACTTTTATTATTTTATTATATTTTCAACATCGATCTCCTTCAGAAAATCATTGCAAATTAGCTT
TTTGTTTCCAAAAGTCCTCCTTATATTGCAATTACTTCTTATTGAAATTTTTAGGGAATTAGTGGGAAATTTTGATTTTA
AGGCTATTTTTAATGTTTTGGAGGGAAAAATAATTACTATTTATTTTTGTTGCACAAAACAAACTTTTTATTTTTAATGT
TTATTAACAAGTAACTAATTAATTAATTTAACTTTAGTATTACAAAAGCTTAAAAAGTTAAAATTTAAGCAAAAATAAAT
AATAATGAATATGACTATATAAGATATGTTAAAACAAATTATAGTACAAAGTAGAAAAAATATCCAAGCTTTTCTTAATA
GATTAAAAATATAAAGGATCAAAGATTACAATCAAATTGAAATGAAGAAGGAGAATGTGTGTATATATATATAATGAAAT
TAACTTTCAACATTAATTGTTATATATCATATAATTTGAATATACTAGTCCTGGGAATGTACTGCGTTGCACGTTTATCC
CCTAATTGACATTAGAAAAGTTAATTTATATATTATGATAGTGGAGCGTACATAAATTCATTGTTATATCTATTCACATA
ATATAACATGAAAATCTTTTGTCAGATGTTGGAGGTTTCATATTTTGAATGTTTCATCAAAGGAATCAATATATTTTAAT
TACTAAATGTAAGTTTTAATAATCAAAAAATAAATTGGCTATAAAAAAGATACGTATAAAGAAAAATATTACAAAAATGT
CTAGGTCGTGTGACATAAAATTTATAGAAATAATTACAAGGTCAAACGAAAAAGAAAGAAAAGTAAATAAAGATATGACA
TCTATAATAAAAAGCATCACATTAAAATATATTGTAATGACCTGTTCCCGTCGTTATAGAAAAACCAACGGGGGAAAATT
TGTGGTCGGAAAACTTTTTCGTAGTATTTGAATTTTTCCAACCTAGTCCAGATTTGGACGAAATCGGAGTCATTAAGGTG
TGGGAGAATTTGGTATCAATCGGGTGATTTACTTATGATTTTGATTACATGGGTAGATAGATAACTCGTTTAGGAATCCG
TACGACTTTATGGAATTGAATTCCGGCGAGTAGAATTCCCAGAATCGACTTTAGCGTGAAGGGTATTTTCTGAGCGTCGT
TGGTTAGAGGTATGTTGTGAAATGGGGGTCTTGGAATTATTAAAATAGCTCACTGTTTCGTGCAAGCCGCTTTGGCGGTG
GTTTTGCTCGCTCTAGCGGTGCCGCTGTAGCGGGGTGATGGCCACTGTGGCGGGCCAGACGTGACTTAAGGTCGTAAATA
AACCCCTAAACGACCTTATTCTGCACTTTTCAATTGTTAGAGCAAAGGAACGAACCCCAGGCGACTCTTGACAGTTTTCC
ACTTTCTTGAGGGTAAAGGTAAACTTTTCACTCCCCGAATCCATTTTTTGATCCGTAGAACGTAGTAGAATAGGTAATTA
TCGATGGGGGAGGGTTTTGATCTAGATTCTATGGTGGAAAAATGTAACATCTCGCAATTTGAAATAAATAGGAAGAAGCC
AATAATTGGAAATAGTCATTTTTGGAAAGAATGAAAATCTCGAAATTTTGTTAAGTTAGGAAAAAGTGAGTTTTTGGTCA
ACTTCAAACGGCCATAACATCTAGATCATGATGATTTAGGAGCACTTCCAGATATGGTAGGAAATATCTTGGAATGATCT
TTCCAACGCCACCAAGTTTACACGATACCGAGTTCGTATGAGTGAGATACGCCCATTGGAATTTGGGCTGTTCAAATAAG
GAAATGTCCAATCCGGATTTTTGAAGGGTATTTCAGTCTTTTCCTTATCCAATTAATTAAATTCATTTTAGTGAATTAAT
TAAGGGTCTAAACTGAACTTTGTCAGTTTTACGCTTTTGGAAAAGAGTTAGGGTTAGAGAAGAGGAAAGAAGAGTCGAAA
ATAGAAGGAGAAGCAAGGAAATCGTCAAGTTCGTCGAGTTTAGCTTGTGGATTTCGTCGGGGGTGATCCCTACAAGTATG
TGAGATCACATAGCATTGGGTTAGTTGACCCACGCACCAATTTTGATTCAATTTCAGCGAAGTTATTAGATTTGAAAGTA
AATCCTTGAGTTCTTGATAAATTTCGTTTGAATTCTTGTGGGTTGTGTTGATTGGAATTTCTTGAGATTGGTTCACGTTT
TTAGTTGCGTTTTGAGTAGAATCTGATGTATTTTGATAATATAATTGGTTCTAAGTGTTTGGGGAAAGAATCCTTGAAGT
TTAGAGGGTTTAGAGCTGAAAAATGAAGAAGAAATTTCGTCGGACGAAATTTGGTAGTGGTGGCGCGTCGCGGAGCCAAT
CATCAGAATTGGGAAAATTCGTTTCGCGTCGCGGAGCTGTGACGGAGCGTTCTGCCTCAAAAGTCATTTTTGAAACTAAA
TTTTAAATGTCTCTCCGCGTCGCGGACCCACCCTCAAATATTGATATTTTAGTATTTTCTCATGTTTAGCTATCAAAAAT
CATTCCTAAACATCATGAGATCCTTCCAATCACAAATCACAATCCTTGAATCCATAATTCAATTCATGGACTAGTTAAGA
TCAAAGTCAAGAGTCAAGTTAAGAGAATTTCATAAAGTTTTCCAAAAGTCTTTTACAAACGTTTTAGCTCTGTTTTAAGA
CTTAAGTTTTGAGTTCATTAAAGAGTAAAGTTGAAGTTCATTTCTTCAAAAGTATATGGGGACTATGTATTCCAAAAGAG
TTTAAAATGTTTTCACATTTAAATAAGAACGGAAACTGAGATTTTCAAAAGAGCCTCTGAGCTAGTTTTTCAGTAAAGAG
CCCTTGGGAAAGTTTTCAGTTAAAGAGTAAATGCTTTCACAATAAAGCAAGAGGGGAAACTTTGATTTCCAAGATAGCCT
TTGAGCTAAGTTTTTGAGGAATTATCTCTAATCACAGAAATAAGTGTGTTTTAAAATATAAAGAGCTAGTATCATATTTT
GGGAGTAGTATTGAGCATCGATATGGGGACGAGCTTAAGTTCAGATAACTCATGTCTCTATATACCATGTAGCCATCATT
GGTTGAAAAGGGTCATACTTTTTAGATGAACCCTTTAATGCTTTTAGCATAGACTAGTGGATCCACTTAGTGAGTTAGGT
TTTATACCCCGACAAGGTATAAGATGGTCTTTGGCAGCGTGAGGTAAAACACTGTATCATCACTATAGCTCTTATGTGAT
GGTTGTCGGTTAGAGAAACTCCCACAAAAATATTTTGTATTTTTATATACAAACATAGTTCATATTATATCTTTGCATAC
ATACAGAGTTATTATTGTATTTCTAAATACACAGAGTTGACATAATGTTTTAAACAACTTTTCCTTATATTGCACTTGTT
TTTAAACTTCTTTATATTGAAATGAGTTTAGTAATGTTGAGTTGAGTTGAACCAGGTAAGTTCTTCAATTCCTTTCAAAT
TCTTTTCAAGCTTAAGTTGTGTTTAGAATTGCAACTCGCATACTCGTACATTCAATGTACTGATGCCAGTTGGATGATGC
AGACGCAGGTAACCAAGATCAGCATCCAGCGCATCATTGATCCAGTTGAGCTTTAGAGTTGTTGGTGAGCGTCCTTGCAT
TATGGATGATCCCTCTTTTTCATTACTTTATCATTTTAGTTCATTAGGATGTCGTGGGCCTGTCCCGACATCCATCTCAG
TTGTTTTAGAGGTTTCATAGATAGTCAGTCAGATGTTAGTTCATTCGTCATCATTTTGTTATTGGCTTATGTTTAGATTT
GAGTTGCCATTTTGGCTAAGTTAAATGTTTATTTTTAAAACATTATGAGTTCACTTTGAGATAGTTGAGTTATTTAGCAT
AGGAATCCTTTTAGTAATGCTTAAAGTCTTCCACTGAGTAAGTAAGCCAGACCAAGGGTTCGCTTGGGGCCAACAATGGT
TCTCCAGTGCTGGCCATGTTCAGGGTGTAGGCTCGGGGAGTGATAAACTTGATATCAGAGCACAAAGTTCAAGAGTTCTA
GGGAGTCTCTGAAGCCGTGTCTGTAGAGTCCTAGTTATCGGTGTGAAGCGCGCCATATCTATAATTAGGAGGCTGCAACA
CTTAGGAAAATTTCTCACTTCTTTCACAATCATTAAGTGTGTTTGAGCTGATCTCTAAAAGGTTTCCTTCTAATTCGTGC
TTGCGCGTGTTTTCAGATAATCATGCCTCCACGAAGAGCAGTCAAAGGTAATCCTGCTAGGAGAAATGTCGAGGAACAAG
GGGTATCGAATGCACCAGAAGTGCAACCCCAATGAGAGGTCACCAATGTTGAATTCCGTGAAGCTATCCAAATGTTAAGT
CAAGTTGCGACCTATCAAGTTGGACAGAGAGATAATCGACAGGAAGTGGCTGATACTTCAAGGATCCGTGGGTTTTCAAG
GATGAACCCACGAAGCTTCACATGTTCAAGTGTCACTGAGGATCCAGAGAACTTCATTGAGGAGCTGAAAAGGGCATTTG
ATGTGCTGCATGTTGCTGATGCGGAGAGGGTGGAACTAGCTGCATACCAAAGAAGGGTGTCGCTAGAATCTGGTTCGACC
AATGGAAAAAGAATAGGGCTGAGGATGTGCTAATAGTGAGTTGGGATGTGTTTGAAAGTGCTCTCATGGGGCGTTTCTTC
CCCTGTGAGTTGCGAGAGGCAAAGATAAGAGAGTTTCTCATCATTAATCCGGAGTCTATGAGTGTTAATGAGTATAGTCT
GAAGTTCACACAACTTTCTCGCTATGCTCCGGAGATGGTTGTTGACATGAGGAGCAGGATGAGTTTATTTGTTGCTTGGT
TGTCTCGTCAGTCAAGCAAGGAAGGCAAGGCAGCTATGCTGATAGGGGATATGGACCTAACAAGGCTAATGATCTATGTA
TAACAAGTTGAGGAGGATAAGCTGAAGGATAGAGAAGAGTTTAAGAATAAGAGGGCTAAGACATCAAGGAACGAGTTCAA
GCAGCAAAAGAGTAATGCTATCCGGTCATCCCTCCAACAGAAACAGAAGGGACCTACTCCATCATCTGCTAGTGCACCTG
CACCTAAGAACAAAAGTGGGTATAATAGTCAGGATTTCAGAGCCAAGCCTGCCTATTCTCAGGGGAGTAAGGCGCAAGGG
ATTAGTAAGCCTCCTGCCTGCACTAAGTGTTGTAGGAACCACTCAGGTACTTGTCGTAAGGCCTCCACCGGTTGTTTCAA
GTGTGGCTAGAATGGGCATTTCATGAGAGTGTCCAAAGAACAGGCAGGGTAACGTTAATGGGGGCAATAGAGCCAGTCTT
CTTCAGTTGCTCCACCAGACAGAGCTACACCTAGAGGAGCTACTTCAGGTACTGGCGGAGGAACAAACCGCTTGTATGCT
ATCAATAGTTGCCAAGAGCAAGAGGATTTGCCAGATGTTGTCCCTATTATGATCCAAGTCTTTGACTTTACTGTTTATGC
TTTGCTAGACCCAGGGGAGAGTTTATCTTTTGTAACTCCTTATGTTGCTATGAATTTTGATGTTATTCCTGAGCAACTTA
GTGAACCATTCAGTGTTTCTACCCCTGTTAGTGAGTCTATTATAGCAGAGAGAGTCTATCACGATTGTCCCATTTCCGTC
AATCACAAGAGTACCATGGCTGATTTAGTTGAGTTAGACATGGTAGATTTTGATGTCATTCTAGGTATGGACCGACTTCA
TGCCTGCTATGCATCAATAAATCGTAGAACTCAAGTTTTCAAGTTCCAGATTCTTAATGAGCCAGTCATAGAGTGGAGTA
GTAGTTCAGCAGTGCCTAAGGGTCTTTTCATTTTGTACCTTAAGGCGATAAAATTAGTTTCTAAGGGGTGTGCCTATCAC
TTAGTCCGAGTTAATGACTCTAGTGTTGAGATACCTCTTATTCAGTCAGATGCAGTAGTAAGACAGTTTCTAGAAGTCTT
TCCAGATTATATACCCGGAGTCCCTCCTGAGAGAGGTAGACTTCAGTATAGACCTTCTTCCAGATACTCGTCATATATCT
ATTCCGCCATATAGAATGGCACTAGCAGAGTTAAATGAGCAGTTGAAAATAAGGGAATGTGATATTCCAAAGACAAAATT
CAGGAACCGTTATGGTCATTATGAGTTTTTGGTCATGTCCTTTGGTTTGACTAATGCACCAGCAACGTTCACGGACCTTA
TGAATAGAGTCTTCAAACCTTATTTAGATATATTTGTTATCATCTTCATTGATGACATACTAATCTATTCAAGGAATGAA
GAAGATCATGCTAGTCATCTCAGAATAGTTCTCCAGACTTTGAAAGATAGAGAGTTGTATGCCAAATTCTCTAAGTGTGA
GTTTTGGCTTGAATCTGTGGCATTCCTAGGCCACATTGTGTCTGGAGAGGGGATTAAAGTTTATACTCAGGAAATTGAGG
CAGTGCAGAATTGGCCTAGACCTACATCTCCAACTGATATTAGGAGTTTCTTTGGTTTGGCTGGCTATTATAGGAGGTTT
GTAGAGGGGTTCTCATCTATTTCAGCCCCTTTGACCAAGTTGACTCATAAGACAGAGTTTCAATGGTCTGAAGCTTGTGA
GAAAATTTTTAGGAATTGAAAAAGAGGTTGACTATTGCCCCAGTTTTGACCTTATTGGAAGGTACTCAAGGTTTTGTAGT
ATATTATGATGCATCTAGAGTTAGCTTGGGTTGTGTATTAATGCAGAAATGGCCAAGTTATAGCTTACGCCTCCAGACAG
TTGAAAGTTCATGAGAAGAATTACCCAACCCATGATCTAGAGTTGGCTGCCGTAGTTTTTGCTTTGAAAATGTGGCGCCA
TTATTTGTATAGTGTGCATATGGATGTGTTCGCCGATCACAAGAGTTTTCAGTATGTGTTTAGTCAGAGAAAGCTTAATC
TCAGACATAAGAGGTGGTTAGAATTACTCAAGGATTATGAATCGAGTGTTCTTTATCACCCAGGTGAGGATAATGTTATC
CTTGATGCCTTAAGTAGATTGTCTATGGGTAGTACCGCCCATATTGAGAAAGATAAGAAAGAGTTAGCAAAAGATGTGCA
TAGACTTGCACGACTATGAGTTCGAATAATGGATTCCACAGAAGGAGGAATAGTTGTGATGAATGGGTTTGAATCAACAT
TAGTGTCAGAAGTAAGAGAGAAGCAAAACCAAGATCCTTTATTGCTTGAATTAAAGGCAAGTGTTCATAAGCAAAAAGTG
ATGGCTTTTGAAAAAGGGGGAGATAGTGTTTTGAGGTATCAAGTTGGATTGTGTGATTGGGTATACTTGAAAGTTTCACC
CATGAAGGGTGTTATGAGGTTTGGTAAGAAGGGGAAACTTAGTCCCCGGTATGTTGGTCCTTTACAAAATTTCCAATAGG
ATTGGCAAAGTAGTTTATGAATCGGAGTTACCACAAGAGTTAGCAGCGGTTCATCCGGCATTCCATGTCTCCATGTTGGA
GGAGTGCATGGGAGATCCTTCACTTATCATACCAACCGGAGATATTGGTATCAAGGATAGCTTGTCCTACGAGGAGATTC
ATGTTCAGATTCTAGATTGCCAAGTTCGCAAGTTGAGAACAAAAGAGGTAGCATCAGTCAAAGTCCTTTGGAGGAACCAA
TTTGTTGAAGGAGCTACTTAGGAAGCTAAGGAGGATATGAAGAAGAGGTATCCAGATATCTTCGAATCCGGAGAAGTTCC
AATCAAGGTACTAATCCTTTCTTAGTGGTTATTTATAAATTGGCATGTTGTTTTGCATTTGCTTGTGGGTGCTTGAGCTG
AATGTTGCATGTTACACCCTTAGTTTAGTAAGAGTAATCTCATTCGAGGACGAGTGTTCCCAAGGGGGAGATATTGTAAA
ATCTCTCAATTTGAAATAAATAGGAAGAAGCCAATAATTGGAAATAGTCATTTTTGGAAAGAATGAAAATCTGGAAATTT
TGTAAGTTAGGAAATATTGAGTTTTTGGTCAAATTCAAATGGCCATAACGTCTAGCTCATGATGATTTAGGAACACTTCC
TGATATGGTAGGAAATATCTTGGAATGATCTTTCTAATGCCGCCAAGTTTGCGCGATTCCGAGTTCGTATGAGTGAGATA
CGCACATTGCAAGTTGGGTTGTTCATATAAGGAAATGTCCAATCCGGATTTTTGAAGGGTATTTCAGTATTTTCCTTATC
CAATTAATTAAATTAGTGAATTAATTAAGGGTCTAAATTGAACTTGGTCAGTTTTACACTTTTGGAAAAGAGTTAGGGTT
AGAGAAGAGGAAAGAAGAGGTGAAAATAGAAGGAGAAGCAAGGAAATAGTTAAGTTCGTCGAGTTTAGCTTGTGGATTTC
ATCGGGGGTGATCCCTACAAGTATGTGAGATCACATAGCGTTGGGTTAGTTCACTTACGCGCCAATCATGATTCAATTTC
AGCGAAGTTATTAGATTTGAAAGTAAATCCTAGAGTTCTTGATAAATTTCGTTTGAATTCTTGTAGGTTGTGTTGATTGG
AGTTTCTTGAGATTGATTCACGTTTTTAATTGTGTTTTGAGTAGAGTCTGAAGTACTTTGATCATATAATCGGTTCTAAG
TGTTTGGGGAAAGAATCCATGGAGTTTAGAGGGTTTAGAGCTGAAAAACGAAGAAGAAATTTTGTCGGACGAAATTTGGT
AGTGGTGGTGCGTCGCACAGCCAATCCCCAGAATTGGGAAAATTTGTTTCGCGTCGCGGAACCGTCACGGAGGGTTCTTC
CTCAAAAGTTGTTTTCGAAACTAAATTTTAAATGTATCTCCGCATCGCGGACCCACCCTCAAATATTAATATTTTAGTAT
TTTCTCATGTTTAGCTATCAAAAATCATTCCTAAACATCATGAGATCCTTCCAATCACAAATCACAATGCTTGAATCCAT
AATTCAATTCAAGGACCAGTTAAGAGTGAAGTCAAGAGCAGTTAAGATCAAAGTCAAGAGAAGTCAAGAGTCAAGTTAAG
AGAAGTTCATAAAGATTTCCAAAAGTTTTTTACAAACGATTTAACTCTGTTTGAAGACCTAAGTTTTGAGTTCAGTAAAG
AGTAAAGTTGAAGTTCATTTCTTCAAAAGTATATGGGGACTATGTATTCCCAAAAGAGTTTAAAATGTTTTCACATTTAA
ATAAGAACGGAAATTGAGATTTTCAAAAGAGCCTTTGAGCTAGTTTTTTAGTAAAGAGCCCTTGGGCAAGTTTTCAGTTA
AAGAGTAAATGCTTTCACATTAACGCAAGAGGGGAAACTTTGATTTCCAAGATAGTCTTTGAGCTAAGTTTTTGAGCAAT
TATCTTAAATCACAGAAAGAAGTATGTTTTTAAACATAAAGAGCTAGTATCATATTTTGGGAGTAGTATTGAGCATCGAT
ATGGGGACAAGCTTGAGTTAAGATAACTCACGTCTCCATAAACCATGTAGCCATCATGGGTAGAAAAAGGTCATACTTTT
TAGATGAACCCTTTAATACTTTTAGCATAGACTAGTGGATCACTTATTAAGTTAGGTTCTATACCCCGGCAAGGTATATG
ACGATCCTTGGCAGCGTGAGGTAACACGTTGTATCATCACCATAGCTCTTAAGTGATGGTTGTCGGTTAGAGAAATTTCC
ACAACAGTATTTTATATTTTTATATACAAAGATACTTCATATTGTATCTTTGCATACATATAGAGTTATTATTGTATTTC
TAAATACATAGAGTTCACATCATGTTTTAAAAAACTTTTCCTTATATTGCACTTGTTTTTAAACTTCTTTATATTGAAAT
GAGTTCAGTAATGTTGAGTTGAGTTGAACCAGGTAAGTTCTTCAGTTCCTTTCAAATTCTTTTCAAGCTTAAGTTGTGTT
TAACATTCCAATTCGCATACTCGTACATTCAATGTACTGATGCCAGTTGGCCTGCATCATCTTATGATGCAGTCGCAGGT
AACCAGGATCAGCATCTAGTGCATCGTTGATCCAGTTGAGCTTCAGAGTTGTTAGTGAGCCTCCTTGCATTCCGGAAGAT
CCCCCTTTTTCATTACTTTATCATTTTAGTTCATTAGGATGTCGTGGGCCTGTCCCCACATCCATCTCAATTGTTTTAGA
GGCTTCATAGATAGTCAGTCACATGTTAGTTCATTCGTCATCATTTTATTATTGGCTTATGTTCAGATTTGAGTTGCCAT
TTTGGCTAAGCTAAATGTTTATTTTTAAAACAGTATGAGTTCAGTTTTAAACAGTTGAGTTATTTAGCATAGGAATCCTT
TTCTTAATGCTTAAAGTCTTCTGCTGAGTAAGTAAGCCAGGACAAGGGTTTGCTTGGGGCCAACAATGGTTCTCAAGTGC
CGGCCACGTCCAGGGTGTAGGCTCGGGGAGTGACAAAAAAACCCTAAATTGGATACTTGGGGTTATGGGTTGGATCTAGG
GTTCATAGAATTGTTGGTAATTCGGGTAATTAGTGATTGTTTATTGATTCCCGTGTTATTATGATTGTTTGTAGACCAAG
AACAAGCGGAACAAATCCGAAAAGGCAAGGATTAAGTCTCTTAGGGTTTTAAGCTTGTTTCAAGGTAATTGATGGTTGTG
ATTCTATGATTGTGTGATGTATGTTCGTTCTTGCTTCATTATGATACATGTATATATATGAATGTTACATTATTGATCAT
ACTTCTTGTAAATGAGATGGATTAATTATGATTGCCATGAAATCATGACTTAAATGTATGATCTTAAGAATATACTTGTG
ATTGTGATTGTGGTGTGTTGAATGGACCGGTTGCCATATTCCGACATACTAACTTGGATCGGTTACCACATTCCGGCATA
CTAACTTGGATCGGTTGCCACGTTCCGTCATAACTATGGGATCAATTGCCATGTTTCGGCATAAACATTGGATCAGATAC
CACGTTTCTGTATGCTAAGTGTTTGGGTTTTGGTTCTATGAGAGAACCAATGATTTGATATAAATGTGAAGTTGTTCGTT
ATTCGTAAATGTTGATAATATTGTGTATGTTCAGTATATGCATGTGATTATATTGTTGTATTGACTTACATATGTTGCAC
TTAGTGTGACATCCGCGTTATCCTACCAGTACACTGTAGTTGTGTACTGATACTACACTTGCTCTTTCTTTGTTGAGTAC
ATGGTATCTTCAGGCGGCTATTGACAGACCTCATCTAGAAGATCTGTGATCGTCGCTTCGAATTCAAGGGTGTGCCAGTT
CTTTTAGGCTGCCATGAGTTCTCTTTCCGTCTATGTCGATATTTCGGACTTAGACTTGTTCTAGTTAGCATTAGTTCATT
AGTTTGGGGTTGTATCCCTTCTTGTTTAAACTTGTTGAAATTTAGATGTTTTGAAACATTGATTTTCATGTTCTAGGCGT
ATCTTCCGCAATGTTAGTTTATTATTGTTAGACTTTTGTTAGAGTTTATGGGAACTCTATTTCCTTCCTTAAGTATTTTT
CCTGCTTTTGTATACTTAACTGACTTAGTTTTGGTTTAGTTGCTTGGTTTGGATTGTAGTAGTGGTTCTCCCACTAGAGG
GTTAGTGTGGATGTCAATCACGACGGTCTGGGTCGTGACAAAGTTGGTATCAGAGCCTAGGTTCATTGATCTCGATGTAC
CAAAATAAGTCTAGTAGAGTCTCATGGAATGGTACGGGGACGCCTTTGCTTTTCTTCGAGAGGCTATTGGACTTTAGAAA
ATCTCTCTATTTTTCTCTTGTCTCCTTTCATGCTATAACTTGATTCCAATTGGTATCTGTCGATTCAAATTAGTATCTAA
CCTCCTTCACTCTTCTGTCCGCAGATGGTTAATACTAGATACAACGATGTCAGGACCGTAGCTCCCGTCAATGCTCCCGC
TGAGGAATCTGCAGCGAGAGGTCGCGGTCGAGGCAGGGGTAGAGAAAGAGCTAGGGGTAGAGGCTGAGGAAGAGTGGCGC
CTTATAGAGATGGTTTACCGGTTGAAAATGCTCCCCAAAATGAGGTCCTTCCCGTACATCATGAAGAGATAGAGGAGAAT
GCTGAGGAGGTTGGATAAGAGGAAGAGGTACAAATTGAGACTACAAGTATTCTTCCCATCGACCCAATGTTAGATCAACA
GATCATGTCATTTTTAAAGGATTGGCTGGTTCTGGAATGCTTCCATCTGTTCAAGCAGCTCAAGCTCCCGCTAATCCCCC
TATTGCTATCACTACTCCCAAGGTGGGTGGAAACGTAGGTACTGATGCTTTCTTCCATCCTTTGTTGGGTTTTGTTATGA
CCGGTAATGAGCATGATATGTTGACTAAGTTTTTGAACCTAAAGCCTCCGGTATTTCTTGCTTTTGAGAGTGAGAATGCG
TATGAGTTTATTTTGGATTGCTATGAGAGGATTTATAAGTTGGGCATTGTTCACCAGCATGGGGTTGAGTTCGTGACTTT
CCAACTTCAAGTTGAGGCCAAGCAGTGGTGGAGAGCTTACATAGAATGCAAATCTTCAGTTTTACCTCCACTCACTTGGA
CCCAATTTCATGCTATGTTTTTGGAGAAATATGTGCCTAGAACCTTGAGGGATCGTAAGAAAGATGAGTTTATGGCTTTG
GAACAAGGTGGTATGTATGTGGCTGCTTATGAGGCCAAGTTCCATGCTTTATCTAGATATGCTACGCAGTTTGTGACTTC
TGAGGAGGAGAGGATTCGTTTGTTTATTAAGCCATTAAATTCTGAGTTGCAAATATTATCTGTTCATATGACTTTTGCAG
GGAGAAGCTTTAATGAGGTGACATACTATGTTAAGAAAGTGGAGGGGGTGAGGCGAGACGGTCAAGCTGAGGCATGGGTA
AAAAGGGCCAAGAACTCGGGTAACGTTCAAGGTTCTTAGTCCAAGGGGTCCGGAAGGCCAACGCCTGCAGCCAAGCCAGT
TCAGTCCGCCATGCCTACCTCTACAGGTAATTACTGAAGAACTCCATCTCATAATTTGAATCAGGATAGCCAAGGAGTTG
TACTTTCGGCGGGCAACAGACAATCATTTGATCGTACTTGCTACAATTGTGGAGAACCTGGGCATATGAGGAGAGATTGT
CCCCATCCACGTGTGTTAGATTCCGCACAGAAGCAGTCTAGAGCAGTGGTACCCACGGGGAATGGTAATAATGGTCGAGG
ACATCTACAAGGTGGGCGATGAGGTAATCAGCGAGGCTGTAGAGGTAGAGGAAATGGTAACGGAGGCAGGGGTAACGTGC
AACTAGGTAGGGAAGTGGCAGAGGCAGAGGCGGAGGTGTCTGACACGGTGATCACACGTACTATTGACCGGATGGCTAAT
GTGTTATTTGATCCGGGTTCTACTTACTCATATGTATCCGTGAGATTAGCCTCAGAATTTGCTATGATTTGTGATATACT
TGATGCCCCTATCCATTTTATACCCCAGTTGGAGAGTCAGTCATAGTCACCCATGTCTATCGTGCTAATCCTATTTTGTT
TATGGGTTTTTAGACTTGGGCTGATTTTGGATATGACTGACTTTGATATTATCTTAGGCATGACTTGGTTGTCCCCCTAT
TGTGCTATTTTAAATTGTAATACAAAGTCTGTGACTCTAGAAATTTCTGGAAGGGAAAAGTTAGAGTGGGAAGGGGTGTA
CAAGCCTAAACAAGCTAAAGTCATATCCTTCATTCGGGCTTGAAAACTAGTAGGGCAGGGTTGTTTGGTTCATTTGGCTC
ATGTTAGGGATGTTGAGGTTGAGACTCCATCTATTGAATCCATTCCTGTGGTGTCAGAATTTAGAGAAGTGTTTCTAAAT
TGTTTGCCTGGTATGCCCCCGGATAGAGATATAGATTTCTGCATTGATTTAGAACCTGGTACTCATCCATTTCTATTCCT
CCATATCGCATGGCCCCAATAGAATTAAGAAAACTTAAGGCTCAAATTCAAGAGCTTCTTGATAAGGAATTTATTCGCCC
TAGTGCTTTCCCATGGGGTGCTCCAGTTTTGTTTGTTAAGAAAAATGATGGTAGTATGAGAATGTGTATAGATTACCGGC
AATTAAATATAGTCACTATTCGAAACAAGTACCCTTTACCCCGAATAAATGATCTTTTTGAGCAATTTCAACGTGCATCA
GTTTTCTCTAAGATTGATCTAAGGTCGGACTACCATAAATTGAAAATTAGGCCTGAGGATGTGCCCAAGACGACATTTAG
GACTCACTAGGGGCACTATGAGTTTTTGGTTTGACCAATGCGCCTGCAGCCTTCATGAGTTTGATGAATGGGGTGTTCAA
AACATTCCTTGATTCATTTGTTATAGTCTTTATTGATGATATTTTGGTCTATTCGAAAAGTGAGGAAGAGCATACCGACC
ATCTTCGTATTGTTTTTGGGTGTTCTTGGGAAACAAAGGTTGTCTGCTAAATTTTCTAAATGTGAATTTTGGTTGATTCG
GTTGCATTTATGGGGCATGTAGTTTTAAAATAAGGTGGAATGGTAGATCTTCAAAAGATTAAGGCGGTTAAGAATTGAGT
TAGGTCTAACTCTGTGACGTAAGTTAGGAGTTTTGTGGGGATCGCTAGCTACTATTGTTGGTTTGTGATGAATTTTGCTT
CAATTGCCACTCACTTGACCAATTTGACCAAAAAGGAGGTACCCTTTGAATGGACTTAAAAGTGTGATGAGAGCTTTCAA
AATCTCAAGACTCTCTTGACTACAACGCCTATTCTAGCATTATCGATAGAGGGCAAGAATTTTATTGTGTATTGTAATGC
TTCACATTCTGGTTTGGGTGCTGTGTTGATGCAGGATAAGAATGTTACAGCTTATGCCTCGCGCCAATTGAAGGTGCATG
AGAGGAATTACCCACCACATGATTTAGAGTTGGCAGCGGTGGTGTTTGCTCTTAAGATCTAGCGACATTACCTCTATGGT
GTTAAGTGTGAGGTATTTATTGATCATCGTAATTTGCAACATGTGTTCATTCAAAAGGATCTAAATTTGAGACAGCGAAG
GTGGATGGAGTTACTCAAGGATTATGATGTGACCATTCAATACCATCTGAGTAAGGCTAATGTAGTGGCAGATGCTTTGA
GTCAAAAAATGGTGAGTATGGGTACTTTAGCTTGCTTGAATGTATCCAAGCGACCCTTGGCTAAGGAAATTTAGACCTTA
GAGTCTAAGTTCATGCAATTGGGCATCTCAAAAAGAGGTGGGGCGTTAGCTAGTATTGAAGTGAGGGCCACATTCATTGA
CGAGATCAAGGCCAAACAGTTTGAGGATGAGAATTTGGAGGAGCTTAGAAAGAATAGTACGATTGGTAAGGCATAAGAGA
CCACTCTTGATGTGGATAAGGTGCTCAATTTTAAAGGAAGGTTTTGTGTTCCTAGAGTAGATGACTTGACTAAAAAATTA
TTGGCAGAGTCTCATGGTTCGCGATATTCTATTCATCCGGGTGTGACCAAGATGTACAGAGATTTGAAGCGAATTTATTG
GTGGCCGGGAATGAGGAAGGATATAGCAGATTTTATGGCTAAGTGTCAAAATTGTCAACAAGTGAAGTATGAACACCAAA
GGTCTACAGGTTTGCTTCAAAGAATGCAAATTCCGAAATGGAAATGGGAGAGGATAGACATAGATTTTGTGGTTGGTTTC
CCAAGACTTTGGGGAAGTTTGATTCTATTTGGGTAGTGGTTGATATATTGACTAAGTCATCCCATTTTATTCCTGTAACA
ATAGATTATAATGTTGAACAATTGACTAAAGTTTATGTGAAAGAGATAGTGAGGTTGGATGGGGTGCCCCTTTCTATAAT
CTCAAATCGTGGTACCCAATTCACATCCAAGTTTTGGAGGAAATTAAATGATGAATTGGGCACACAACTCATTTTTAGTA
CCGCTTTCCATCCGTAGACGGATGGGCAATAGGAGAGGACTATTTAAGTGTAAGAGGACATGTTGAGGGCATGTGTGATT
GATTTTGGAGGATGTTGGGATAAATTCTTAGCTTTGTGTAATAATAGTTATCACTCCACCATAGATATGACACCATTTGA
GGCACTCTATGGGAGGGGATGTAGATCACGCATATTATGGTTCGAGGCTAGAGATGTGAAACCATTGGGGGTAGATTTAG
TGAAGGATGCTCAAGATAAGGTGAGGAGTATTCAAGCTAAACTGCTAGTAGCCCAGAGTAGACAAAAGAAGTATGCGGAT
CATAAGGTAAGAGACATGACATTTCAAACCGGTGAAAATGTTCTTCTTAAGGTATCACCCATGAAAGGGGTGATGAGATT
TGGCAAGAAAGGTAACCTGAGTCCTAGGTACATTGATCCATTTGAGATTCTTGAATGTGTGGGACCGGTAGCATATAAAT
TAGCTTTACCTCCTAATTTATTGGGAGTTCATCCGGTATTTCATGTGTCCATGTTGAATAGGTATCATGGTGACAGAGAT
TATATCATTAAATGAGACTCAATTGTGTTAGACAATGACCTTCAATATGAGGAGGAACCGAATGTAATTCTTGATGGTGA
TGTGCGTAAGCTGAGAACTAAGGAGATTAAGTCCGTAAAAGTTCAATGGAAGCATCGTCCAGTTGAGGAAGTGACTTGGA
AAACCGAGAGGGACATGCGAGACAAGTATCCCCAATTGTTCGTCGATTCATGTACTACTTCATTCTTTCCTTAGCCTATT
TTTCCTAAGTTTTGTCACTCGGGGATGAGTGATGGGTAAATTGGTATCTATTGTAACGATCTGTTCCCGTCGTTATAGAA
AAAACTAAAGGGGGAAAATTTAGGGCCGAGTTTTTTCCCCGTAGTATTTGGATTTTCCCAACCTTGTCCAGATTTGGACG
AAATCAGAGTCATTAAGGTGTAGGGAAACATGGTATCAATCGGGTGATTTATTTATGTTTTTTTGGTTACATGGGTGGAT
AGATAACTCGTTAAGGAATCCGTACGCCTTTACAGAATTGAATTCAAGTGAGTAGAACTCCTGGAATCGATCTTAGCGTG
AAGGGTATTTTCTGAGCGTCGTTGGTTAGAGGTGTGTCGTGAAATTGGTGTCTTGGAATTATTAAAATAACTCATTGTTT
TATGGAAGCCTCTTTGGCGATGCTTTTGGTCGCTCTGGCGTTGCCGCTGTAGCGGGGTGATGGCTGCTGTGGCGGGCTAG
ACGCGACTTAAGGTCATAAATAAACCCCTAAATGACCTTATTCTGCACTTTTCGATTTTTAGAGCTAAGGAACGAACGCT
AGGCGACTTTTGACAGTTTTCCACCATTCTTGAGGCTAAAGGTAAGCTGTTCACTCCCCGAATTCGTTTTTCGATCCGTA
GAACGTAATAGAATGGGTAATTATCGATGGGGGAGGGTTTTGATCTAGATTCTATGGTGGAAAAAATCCCTAAATTGGAT
ACTTGGGATCATGGGTTGAATATAGGGTTCGTAGAATTGTTATGCTAACTGTTTGGGTATGCTAACTGTTTGGGTTTGGG
TTCCATGAGAAGACCAATGATTTGATATAAATGTTAAGTTGTTCATTGTTCATAAATGTTGATAATATTGTGTATGTTCG
GTATATGCATGCGATTATATTGTTGTATTGACTTACTTATGTTGCACTTAGTGGGATAGCCGCGTGATCCTACCAATACA
CTGTGGTTTTGTACCGATACTGCACTTGCTCTTTCTTTGTTGAGTACAGGGCATCTTCAGGTGGCTATTGACAAACCTCG
TCTAGAAGATCTGTGATTGTCGCTTCGAATTCAAGGGTGAGCCAATTCTTCCGGGCTTCCATGAGTTCTCTTTCCGTCTA
TGTCCACATTTCAGACTTAGACTTGTTCTAGTTAGCATTAGTTCATTAGTTTGGGGTTGTATCCCTTCTTGTTTAGACTT
GTTGAACTTTAGATGCTTTGGTACATTGACTTTCAGGTTCTTGGCGTATCTTCCACAATGTTAGTTTATTATTGTTAGAC
TTTTGTTAGAGTTTATGGGAACTCTATTTCTTTCCTTAAGTATTTTTCCTACTTTCGTATACTTAAATGCCTTAGGTTTG
GTTTAGTTGCTTGGTTTGGGTTGTAGTAGTGGTTCTCCCACTGGAGGGTTAGTGTGGGTGCCAATCACGACGGTCTGGGT
CGTGACATATATAGACAAAAATATTGTCATATTGATTGAATTACATTTTGGTAGAAGTCGACTTGCTATAGACATAAGTA
TAAAAAACTAAAATCATAAAAAAAATACAGAAAAGAAAGCATGAATATGTTAAAAATACAGATAAACTATATTTCTTGAA
CTATATATTAAAGGATCTGTATATAAAAAATTAAATATGAATTC
>mtp_2124.contig_2
TCCAAATTTCCAAACGCCAGCATCAACTCACCAAAATCCTCTAAACTACCATCAAGTAACTTCACATCTAGGAAATATTT
ATGATCCTCCTCGCCTAAATCTAGAGAAGAAACCTTTTATAGTCTCTACTCCTTTGATTGAGAGTCGAACACAACTTTTT
GAGAGATTGAAATCAGTTGGCTTGATAGAGTCAATAGATCCAAAAAACATCAATGTTAACTCCAAGTTTTATAGACCTGA
TCTTCATTGTGCTTACCATTCAGGAAGTGCTGGGCATAATACTGAAGATTGTATCAACTTGAAACATAAAATTCAAGACT
TAATAGATCAAAAGGTCGTCACTCTTCAAATGTCCACTCCTAATGTTGAAAGATAGACTTACCATCGCTCCGGCGTTGAC
TTTACCGGAAGGATCCGATGGGTTAGTTGTTTATTGTGATGCTTTAAGGATTGGACTAGGGAATGTTCTTATGCAAAACA
AGAAGGTTGTTGCTTATGCTTCATGACTACTTAAATTTCATAAAAAGAGGTATCCTACCTATGATTTGGAACTAGCTGCA
GTTGTGTTTTCCTTAAAGATTTGGAGGAATTGCCTATATTGTGTTCATATTGATGTCTTTACCAACCACAAGAGTTTGCA
ATATATGTTCAAGCAAAATTATCTAAATCTTCACCAAAGAAGGTAGCTAGAGTTGCTAAAGGATTACGATATGAGTGTTC
TCTATCACTCTGATAAGGTGAATATGGTGGCGGATGCTTAGTCAATTATCAATGGGTGTGTTGCTCATGTTGAGAAAGAT
AAAAAAAAGAGTTAGTTTGTGATGTTTATAGATTGACTTGATTGGATGTTCAGTTGATTGGTGCTAATGAAGGTGGTATT
ATGGTTCATAATGGTTAAGAATCGCCTTTTGTGTCAGATGTGAAAGCCAAGCAAGGTCTTGACCCAATTTTGATTGAGTT
GAAGGAAGCACAGGGCTTAAAAAGTCTATTGAGGCTTTCTCCCTTGGGTGTGCTTTGATATCAAGGTTGTTTGTTTATTC
CCAATGTTAATTACTTGAGAGATCAAATCTTATTAGAATCCCATAGTTATCGGTATTCCATTCACCCCAAGCCACCAAGA
TATACTATGAATTACGGGAGGTCTATTGTTGGAATGGGATGAAGAAGAATATTGAGGAATTTTTTGGGTAAGTGTCTTAA
TTGTTAACAAGTGAAAGTTGAGCATCAAAAGTTGAGAGGTTTTCCCCAAAATATTAGTGTTCTTACTTGGAAGTGGGTGG
ATTTTAATATGGACTTTATGTTTGGTTTACCCCACACCCGGCGAAAACATGATTTGATATGGATTATTGTGGATCGAATG
ATGAAGTTACCTCATTTCATTTTCGTCAAGGTTTCTTACTCGATGAAGGTCCAGGCTAAGTTGTATTTGAGGGAAATGGT
TAAGTTTCATCGAGTGCCCTTATCCATTATCTCCGATCTTAGTACCTAATTCACTTCTCAATTTTGGAAATCTTTTTGAA
CGGCCTTTGTATTCATGCTAAGCTTAGTACGGCCTATCATCCTCAAACCGATGGAAAATCGGAGTGTACCCTCCAAACTT
TGTAAGATATGTTGAGTGCTTGTGTGATTGACTTCAAGGCAAATTGGGACGATCATTTGCCTTTGATTGAGGTTGCTTAC
AATAGTAGCTATAATTCAAGCATTGGTATAGCTCCATTTGAGGCTTTTTATGGTAAGAGGTGTAAATCTCCTATAGGTTG
GTTTGAAGTTGGTGAGATTTCCTTGATAGGTTCCAAGTTGGTACATGAGACTATAGAGAAGGTTTGACTTATTAGAGAAA
GGTTTAAAACGGCTCAAAGTCAACAAAAAGTCTTATGCTGATGTTAGAAGGAGAGACCTTGAGTTTGAGGTAAATGATTA
GGTCTACATGAAAATTTAACCCATGAAGGGTGTAATGAGGTTTGGAAAGAAATGAAAGATTAGTCCTCGATATGTAGGCC
TGATCTTAGGCGTATTTATATGCCCAAGTGGTCAATATTTGCCCATGTATTGATTGAATTAAAGAATGATCATGTGTCTA
TTAGCTTAATTTTGTTAAACTTTCAATGATTGTGCACTAACACATGTGATTAGTTGTTTCAGGAAACCTCAAGGAGGAGT
TGAATTAAAGAAAGGAGATGCAAGGACGTGCGAAGAATAAACTAAGTATGGAAGCACCAAGGTATGGGGCTCTGAGAGGC
GTGGCTCCCCAAGATCAAAATTTCAGAGGCCTTGGCCTACCACTTTGAGAGAGGCGACGCGTCACAAGTCAAAATTCAGA
AGAGCTCACCTTGCGCACTGCGCGCGGCGCGCCAAGGAGAAAACTTAGAGATGATTTCCAGGTGCGATATCAGGCGCGAC
ACCCCACAAAAGTTCCAACTTTTTCAGCAAAAGAAGATTAAAATAGGACTCCTAGTTGAAGTAGAATTCGACTCTATTTT
TCCTAACTCTTATAAATAGACCCTTAGGGCTGATTGTTAGGGGGTTCAACATTATTTTTTTGTGCAAGAGCAAGATTCAT
CTTTTGTAATAGGTTTTGATCTTCTAACTCTTCTATTTTCTGGAAATCGCACGAACAATTGTATTTTGTGGTTTTCTAAT
AGTATGAGTTGCTAAACGCCCTAGTTCTGGGGCTTTAGCTACAAATCAAATATTGATTATTTAAGGTCTATGAATTAATT
CTTGGTTGTCATTATAAGTTACTTTTATATTCTTGTTTCAGTATTTCTTGACTGGCCATCCGGAGATAAATCTATTGTCT
AATCTTAAAATTGAGAGAGAAGGGGTTAGATAGACCAGGGAATACAGAAAGCTCGATCATCCATTAAGTTGAGGTGATTT
GTGTTTAGGTGTGATGCCCGGATGAACAACTTGCTTGGTTACGAAACAGGATGAAATATAAATGTTCGCCAGTTTGGCCT
GCTTATCCTCGCTCAACGATGTAGTTAGACAGCTAACTGGAGTAGGCGACTAGAGGTCGAAAGACCCTACTCATACAATT
ACCCCTGTAAACCAGTAACTTGACAATTAAAATTAGTTCTAAGCCAAGAATAAGATACATGAGATTCATCGCATGCTGTA
GCCCTGGAATTATCATTTACTTGCTTAAAACATCATCTTAAAGTTGTTCACAATTAGTTACTTTTATTTATTGCATAATT
CGTAGTAGTAGTTAACAACCATCACCATCTCTTGAACGATTACTTTTATTTTATTTGTAGAATTGAGTGTTAAATATAAA
TTGAGCATAAGTTCCTTGGGAATGATAACTCGTTTCTTTAAGAATCTATATCACTTACGTGACCACGTACACTTGCCTGT
ATATTGGGGAGCTACAAGCTTTTGATGCCCATATCAAATTTTGAGGCGTATTGGTAAGGTTGCTTATGAATTTAATTTGA
CTAATGACTTAGCATCGGTACATCAGGTTTTCAATGTCACTTTGTTAAAGAAATTTGTTGGTGATCCAACATCCATTGTT
CCATTGGAGAGTCTTCATATAAAGGAAAGTCTTTCTTATGAATAAGTTCCAGTTGAGATTTCGGACCGGCAAGTTAAGAA
GTTGAGAAATAAGGAAGTTGTATCTCTAAAAGTCTTATAGAGGAATCAAAGAGTTAAGGGTGCTACTTGGGAGGCCAATG
CCGATATGGTGTCCCATAATCCCCATCTCTTTCTCTTCGATCCTGTTCTAGCTTGAGGTATTTAGCTCTTCATGGTTCAT
CCTTTTTGGTTACATATGTCTTAGTCATTCTCATTTTTCCATATGCATGCACACTCATGAAAACTTGCTTTTGAGATCTT
TATTTAGATTTTATTGATTTCTTTATGATGTGCATTTGAGTATTATTTTCATGTATACCTTATGAAATGATGTTATAAGT
ATGTTTAAACTTGGAGTTGATGTTCCTCCTTGGTTATGTGTTGTTGATGAAGTTGCATCCTTGTTGGGTTGTTAGATCTC
TTCCCCTACCCTACTTATGTTGCCTTGAGTCCCATTTAAGGACGAATGTTCCCAAGGGAGAGATATTGCAACAACTCAAA
ATTTGGAAAAAGGAAGAAAATGAATTTTTGGACTGAAATTTGGTCTTATGGGTCCCATCTACCAACCGCAGATGGAAACC
GTAGAAGTGGGAAATGATTTTCTCAAAACAAGTCCTAGTACTATTTGTATGGTTCACCAGGATGGTCTGTCTTCCTATGT
ACGAGTCGTAGATAGGTCTCGTAGGTGAGTCCCAGACTTAGTGAAATTATAAGGATCAAAGTTGGTTTCTACGGTTGGTT
TCTAGGGACCGAAGAAAGACCTATGAATCATACAAATGTTCCGTCAAAAGATAAGTGAAATCATGGTTGGTCTGCGGTTC
ACCACTACGGACCGTTAGAAGTCCTATGGTCCATATGTTTGAATTGTAGGTCGAGTCTGATAGTTATTTTTAAAGGGACT
TTGGGTCTTTCCTAATTATTTTAATCTTATACTACACCATTTTGGCTTTTACCTAAGCCCTATAAAATGTTATAAGACCA
AATTACCCTCTCTTGAATACCTCCCAATTACACTAGCACCCTTACTTCTAAACATCTTCCCAGTCAACCTACTTACTAGG
TTCTTGATCTTATCCCAAGGCAACCTAGCGCATAAAAGAGTCCACAAATACAACTGCAAGCATTCCGACTAACCAACACG
ACATACTCTTACTCCTTATTTCCTTACCCAGCCTTGGCCATAGGGTACATTACATCAAGTTTGCTATCTACTAACCACTA
ATCCCTTCCTATAAGGAGAAATCCTCCTAAGTAATTACATCACGTGCACCACCCCACTCCTCGCCTTTTTCAACACATAA
ACAACCTTTTCTCTCACGCATTAGAAACCCCTGAACCCCTGGCCCTCCCCATCTTGTTCAGATCAAGATACATAACAAGT
TAAATCAACAAGTAGGACAAACATAATATATGTCATCACCTTCTTTAGTTATTCCGGGGATAACGATATCAATTATCACT
TACAAGCACGTACAACTTCACGATCTTAATATATACAATTATAACAAATTGATGGTCCTCTCAAGGAATCCAAACCCAAA
CTGTTAGCATACCGGAACATGGTACTCGATCCAATGTTTATGCCGAAACGTGGAAACCGAACCCATATTTATGCCGGAAC
ATGGCAACCAATCCAATAATTATGTCAGAACATGGCAACCAATCCACATGTTAGTATGTCGGAACGCAACACCCGATCCA
TTCAACAAGCCACAATCACAATCACAAGTATATTCTCAATAAGCATACAATCAAGAAGTGATTCGGGGCATGTAGTCATT
TGTTCATACTTATTACAATTAGTGTGATTAATAATGCAACCTGCGCATACATGCATGTATCATAATGAAAAAAGAACAAC
ATATATCACACAATCATAGAAGCACAACAATCACCTTCACAATGACCCAACCATACTTAGTCCTAATTCATCATCTAAGG
CTCCTTCCAATGATTCAATCATCGAACATTCGATGCATTATGGCCTACACATAAATCCTACCATTGATTATCATTATACT
ACGCAGTGGGCATAGATTTATAACTACTAAATTAATAAAAACTAGCCTACCTAGGTGCCACGCAGATGCACAGAGTTTTG
GCTTCGATTCTTGTTTTTGGAATTCGTGACATTGATCTCGACCGAAAATTCGCAATCCATTGTCCTCTTTATGCTAGAGA
TCTCTCTCGCCCTCTCTTCCAAACTTGGAGCAGCTTTTTAGGGGTTTCTAAGGTGATTTACGTCTAAATTAGATATTTTA
GAATGAAGAAGAAAATAATATTTCACGTTATTTACATTCTGCCTCACCTAACCCACTCTGGCGTCAGCTTACCCCGCTGC
CTTAGCGGCATCTGGCCCGCCCTAATGGGACAGTGGCCCAGAAGTTTTGCAACCTTTTGGTTTTCCTAAATTACGACAGT
TCGGGTTGTTACAGATTTATTATGCTTGATGAAGTCTTCTAAGGGATGATTTAATGTTAATCTATGATATTTAGTTGAAA
TTGCAATAACCTATGCTTAAATTATGCTTTTCAACCATTATCCTATGATGAACCCATGAACTATGAATTATGAATATTCA
AGATATACATGTTTTTATGAAATGGTTAAAAATTATTTGGGGATGCTTTGGAAGGAAATTATCAATGCTATTGTGAAAGG
GTTAAAAATTATTTGGGGATGCTTTGGAAGGAAATTATCAATGCTATTGTGAAAGGGTTTCTCACTTACTATGATGATCA
TGATTGTGAAAGGTATTCCACACAAATGAATTTACATTGGTGAAAAGTTCTCTCATCTATATTGAATTATGTTTAAGGAG
TTATTCTATGTTTTGATCTAAAAAGTATGGATTGATATTCATCATTGACTTTCCTATGTTAAAACAATATTTGACTTTTA
TCTATTCCATTGAGATTTTGACTTATCACCGACAGGGCTTTGAGGTGGTGGCTCAAAATAGGGTAGTCTCTAGTAGCAAC
CTCTAGTCCATATCTACATGCCCCCATAGGATTGTCTTAAATGACCTAGCTAGTGGATCCACTTTAGCAAATGATGATAT
GTACGGATTTTACCTTGGCAAGTAGATAACCCTTCTTTAGGTATGAGGGATATACTGGATTCCATGATATAGCTCTCTTG
ATCTTAGTGTCGGTTAAAGATAATATCCCACAAAATGATTATGTTTTCTTCAAAGCTTTTCTTATGTTCTTTATGTTAAT
GTACTTGACCATGTTTTCATGTTTTTCATGTCATCTCTTCTTTAAAGCTTTTGAATATTTCAATCTGATCATGCCTACTT
ACTTTAAGTCATTTATGCTATCATCCATATGTTTATGCATATTTCCTCATAGTTAGTACATTCCATGTATTAATGCATAC
TTGTGCATACATTATCTCATGAATGTAGGATCCGACGTTCCTACCTCACACACTTGTGGCTAGACATCTATTGGGTGTTT
CAAGTGATCAGTGAGTCCCCATGTTCCGAGGACCGAGACACATTATATCTTTATGTCTTTTCTTTTTAGACTTTGTATGC
GATGTATGGATTACGTATCAATCACCTTCCTTATGATGTATTAGATGACTTTGAGACTTATGTTAGACTCCCTCTTTTGT
CAAACTCTTTTATATGGTATGTTTTCCTTTGAAATCTTTATTCTATTATCTTGTATTGTGTATGCTAAGAATCTTGTGCA
GGGCCTATGGGGTTCTATATGCCATGTTACACCTAGGGTGTACTTTGGGTCGTGACATGTATATAGGTCATTTCTATCTT
TATTTTGTATTTTTTGTAGAAATTTTTACTAGAATATATGATTTGCATTATTTTATTCTGTTTCTTGGATGTCTCAAACA
CACATATAAAATTCAGGTACCAAAATAAATAGACCCATATGTCTTTCCCTTTTTATTTTATTTTATTATATCCATATGAT
CATACTCAACCTATTAGTTTGGTTGATTGGGATTCACATCATGTAGATCTAAACAAAAAAGTTTTTTTTAGATTTCCTCC
ATTCTCAGGGCTCAAATCAAATGATTAAGGGCAAAGAAATCTTATATATCCATTTCATCATAGTCCTTGTTGGTGGTCAT
TCAAAATAAATGGTTTACTTACAAGAATTCGATAAATCTTCGTAACCTTTGCTAGGACTCAGGGGGATACTAACTTGATG
AAAAATTTCATTTTTTTGGTATGAGTTAAATCAGGGTCTTGTTCAAATTTTTTTACATCTTAATTATAGAGGTTCATATC
CAAATTAAAGATATCAAACATTATACAGTTAAAAAAAAGGTTGAATCATATCAAATTTAATTACATATAATATTAATATA
ACATTTTAAAAAACATATATCAAACTATCAAATCAAAACATGTAAAAGTGATACTCGACATCCGAACACCCTTATGTGTG
AGAAGAAAAAAATAATACAATTATTTGTATAATATATATATAATACCAAAATATTATGTAAGCATCAAAAGAATTTTAAG
CGTGTATTTTTCCTTTAAATGGTATTAGAAAAATCACAAAAAAAGAGAAACGGTTTTTGTATGGGGTGTGGGGGGCTCAA
ATCGATTAAATTTTGGATTATATGATAACAAAAACAATCAACAATGTCATAACAAAGCCTTAAATAAATTAAAATAAAAA
TAGGTCATAAATGAGTTATTTATATTAGTATAACATTTTTTAAAATGTATATCAAATCGATGAAATCAAAATATCTAAGA
ATAGTAATATAGCGACCCACGAACACCCCCACGTGAGAAGGGATATATGATACAATTGTTTGTGTAATATATATTAAAAA
AATATGATGCAAGTATTAAAAGGGTTGGACGCGTGCATTTGTAATTTAGATGGTATTACATGAAAAGAAAAAAAGAGAAA
CAATTTATGGTGAGATTGTGTATGAGGGAAGGAGTCTCAAATCTGTTAATTTTTTACTTATATGAAGACAATAAAATTCA
ACAAATGTCATCACAGAGCCTTAAGTAAATTAAACAAAACTAGGTGATACATCAATTATTTTTGCTTGTACAAGATGAAC
CATTATTGCATAAAAACTCATCCACAACAAAGAGTCAGAACCACAATTATTTTCTTAATCAAGGAAGGCCAAAGGCCTAC
ATATAAATGAAATAGTCTTATACCATACAGGCCCACAACAATTAGTAATGACCCAGAAGGTCATTTTTAGAATTTTTCTT
AAAATTACCATTTTATCCCTCTAGATAGTTATTTTGAGTCATTTCTAATCGGTTTAAGAAGTTGGTCTTGAAAATGTAGT
AAAAGGTTGAGATTTTTGGAAGTTTTTAGTTTTGGTAGACTTAAAGTTGTTAAAAGTGACTTTTGGTTTCAATAAGAGTT
TCATGTCATGAAATGGATTTATGTCAAGTTCAATCAACTTTGGAATGTGGAATTTGGTCTAGGAGAATCTTCGGATTTAG
ATTTGGGGTCGTTTCATAGATTTGAGGTCTTAAGTTGGAAGTTGATGAAATTTTAGTCTTTTGGTTTACTTTGGTCAACA
TTTCGTGTTTCGATTCAGATCAAATTTCTGACAGTTCAGCTGGATTCAAAGGATAATTTTAGGCCTAAGGGATGTCTTGG
TTGATTTTTCATAGGTTTCGAGCTTGGTTTTTCCGTTTTAGCGTTAGGTTAGTTTATTCTGACTTTCACGGGCTTTGGAT
CAATGAGACCTCGAATTCATGTTTCGATGGTTCTATTGAGTTTGAAGCATCGAGTTTAGTTAGGTATCATATTTTGTGTG
TGTATGGAGTCTCGAATGAATCTCGAGGGTCCATTGGGAGACTTATGTGTTGGCTGATTTTCTGATGCCTAGTGTTTGTT
GTGCCTCACGTTCATGACCTTCGCATTAGTGAAAACTTGATTGCATTCACGAGGGTTAATTTTTTTCAACCCTCGCGTTC
ATTAAGGTGTGCTCACTTTTGTGACCTACGCATTGGCGAAAACCTGATTGCGTTCGCGAGGGGTCATTTATTCGGGGATC
GCATTCGTAACTTGGGATAGCGTTCGTGATAAATGCATTCATGAACCTTAGTTCAGTGCGCAAGGCTCCAAGCAGTGTTA
TATCTAAAATAATGGTTTCAACCCCATTTATCCATTTTTAAACTTTGAGAGCTCAGTTTTAGCGATTTGAAAAAGGGGAT
TTTTTTCCAGATTCATTGATTACGTAATGATTTCTAATTCCCTAACTCTTTTACCCATTATTTAGTTCAGAATTTGATGA
TTAAACATGGGTTTTGATTCCAACATGAAAGGCTTTTGAAAAGATTTAAGGTTTATGATAAATTGATGATTATGGACTAA
TTACAACTCCATTTTCGAAATGGTTTTCACCATTGATTTCCAAAAGCTTTGGGTAACATATTCATATAAAAAAATTCCAA
ATTTAACCTTTGTTTTTTAGATTGAATTTTTGGATAAATTCGACCCCGTTTTCCTGATTGCTTGATACGAATGTTGTTAG
TTTCAAAATATTATTGTGAACACTTGTTTGAATAAATTGTATCAATTCGAATACCATTCGGAAGGGAAAATCCAAGTGTT
GGAATGATTATTGAGTTGTCGAGGCAAGTGAACTTCTAGACCTTTGTTAAGTTTGTAGAATCTTGTATTTTCCTTGTTGT
ATTTGTTGGGGAGTAATGAGAATTGGTGATGGGTGGAATTATTCATATTGATTAAGCTTAATGATAAAAAAAAAAGGGAA
TAACAAAAAAGGCAATGTGATGTAATTTTTGTGTTGTATATCATGAATGACTTGACTGGAAATATTAGCTCGTTATTGGT
GAAATATTATGATTGTGGTGTTGTGATTGTAAATTTCTTTGGGGTTGTCATCTCTTTATTATTGTGTGAACATGCTTATA
TACATTGGTATTGAAACACTATGACGAGATCTATTGGGATGATGTCGATGGGAAATTGTTATGGCGATGCCGATGGTAAA
TAGTTCCGGCGAGATATATTGATGTTGATGGGAAATAGTTCCGGTGAGAGATGACTATACCGATGGGAAATGATTTTGGA
AGATACATGGACCTTGTGATTCCCCCATGAGTTTCGATCTATGATTTAGTGGATGTGTATCATAGGATAGACAAGCATCA
CTTTATATGACATTGCACATCATTGCATCACACCTCATTGATTTTGACTATTGATTCTATGTTGTTGAGACTCTTGATTA
TGGAATATTGTGATGGTAAACTATGTGTGTTGAGGTGCAACTTAAGTTATTCTTTATATGCTCAGTTAGGTAAGAAATGC
TGGAAACTTTGATTGATGAACTTGATAATTGATTAGGATCGACATGTAACTGTTAAGGTATTGCAATTGAACTATGTGTT
ACTTGAAATTATGAATTATTAGTTTGGGATGATCTCTATGTAGGTTGTCGTTGTGGAGATTCGATTGGGATGAACGAAGT
TGTCACGATTCAAAAGTCAAGATCATGATGGCACAAACCCCGAAAACAACAAAATTGATGAGTAAGCCAAAAGGAATAAC
CATACGTTATTTCTAAAGGGCAGTCATAATCGATAAGAAAACAATAAAGGAAATCCCAAAACCTGGTAGCATAAGTATAA
GAGCATCAATACATATCTAGAATCTGGAATATATCCTATGTCTTCGAAAAGAAATTAAAGAATGTAAATGATAAGTGGAG
ACCAATGGCAATCTAGAAAGTAGGATCTCCCTCAAACTCTAAAAGAGAAGAAATAGCTAGATCCGATCAACCGCTACGAA
GATCACACTGACTAGGATCTGCATCAAAAAGATAATAGAAGTAGGTGTGAGTACAATCTACATGTACTTAGTAGGTTAGA
AAGACTGAGTATAAGCAACTAATTCGACTTAAGAAATAAACTACAAAACACTTCCATCAACAAGCAAAAAAGTCCCATTC
CGGCATCAATGTAGCCAATTTATATAATAACGGTGTGTGTAAAGTAGAAACCAAAGGATACAGATACAAAGTCACACAAC
ACAACAAAGTTTGCCAATGCAATTTAATGAATGATGAAATGATATAGTGGAACAAAGGTCGTCGCACAACCTATCGTATA
CACCTTGTCGAGCTTTACCATCCAGAAAAGGACTCATGGGGGACTCACATTCCATTTACCATTCTCAAAATCTAAATATC
TCATAAACTTTCAACCTCGCTCATGGTCAAGGACAAAAGTAAGGTGTCTCATTTTGTTTCTCAAAAATAGTATTTCTCTA
CATTTTCATATTCCTATGACGGATGATATGCTGAATGAGGAAGAATGCATCACAACAGATACAACAAAAAGGCATAATAA
CCTCACCAAGAATTTTGAATAACATAAATTTCCCAAACTCACAACTAATGAAACACACCCTCAAATGATAGGGATATTAA
AGGAATCCATTTAAAATGAGTATTTACCATTTAGAAAGCATTTTATTCATTTTAAGATGATCAAATATCAATTCAAACCC
CTGACTCGGACATCTCAATGTCAAATATAAAGATAGGTCACATAGCCCCTCACTCAGGCAATTACTTAATTAACACATGT
TTTTAGCAACAATTAATGGTATCACACAAGCCTCCACACAATATAAGCATCACAAATAGGCATCAAATGAACTAAAAAAG
AAGGTCAACACTTACCAACCTCTAAAACTCATATTACAACTCATTTCACAGTTGATTTCCTAAGAAAAATTATCTACTCA
TCTCAGTCAAAAGGAGGGATAGCCAAACCTACCTCGAAGGCCAAAACATTACTCGAAAAACTCTAACAGGGTACTTCCTC
AACCACACGATCACCAAAATGATCCCAACTATCAAGAATGGAAAGAGTTAATCAAAATAATTTCGATGATACCCGTATTG
ATAGAATTATAAACTGTGGGTAAAATAGTCCAAAAATCACTTCAAAAATTGAAAGTGTAAAATCAATTTTTTGTTGAAAA
ACAAGTTCTACAAGCCAATAAGAATATGTGGTTGACAAACCCATTAAAATCGACCAAGAAATGAGTTCCAATTCATGAAA
ATACCAATTTGCCAACTTAGGGGAAAACCCTCCAAAACCCACATTGAAATCATAATTTAAAGGTATTTAGGATGATTAGA
ATAAAAGTAATCAATAAAGAATTTATAGGGAAGTCTTACCCACTCGAGTTTTCACAAAAAAGCTCTTAAGAATGACCTCC
CCAGAGCTCCAAAAGATTGAAAATGGAGGAAATGAGAAAAATGGGAAGAATCCTGAATTTAGGTTCTATCCAGGTGAGAA
ATGGTCAACGCAACCGCAAGCCACTAACTCTCACAATCGTGAAGTTAAAAGAGGTTCACATTGCGATCAAAAGACCCTTG
TCCGCGATCACAAAGGCTAAGGAAATGACTCATCATGAACGAAAGCCTACATGGACCGCGATCACGAAGGCCACAGAAAA
GACACATCATGATCGCGAGCCTATGGGACACGATTGCGAAGGTAAAAAATGGCGTGCATCAGGAACTGAAAAACTAGTAG
CCCAACACAAGGAAAATGCCTCCGAATGGACCTTCAGAAATCATTCGAGTTTGATAAAAATAAGCTAGACATGCTAGCTC
ACTAAAATTGACAATCTGGACTCAATGAAATCAATAGATTTTTTAAAAGAGGTAAAATAATTACCCTCCTAGACCACTCT
TAAGGCTTAAACTCAACTTCTAGCCCAAAATGCTAAAAACTCAACCCAAGGCCTCAAAAACTTGACCAACCACCTTACTA
GCCCAAACTCGATGTTTCAAACGCAATAGCACTAAGGGAATCCCCATCTGATGCTCAGAATTCAAAATATTGGCCAAAGT
CAACTATACCAAGAATTCTTAAATCAAAGGGTCAAAATCACCAAAAATACACCCGATCACATCGGGAACCACACCAACCA
TTACCACAACACAAACTACGCATCAAAACACTAAGGAGGATGGAAAAATGGTCAATTCACAACTAAAAGAAAATTCACCA
GGCATGGGACATTACACTATCAACCACAAAAAGACGTGTACGTCCTCAAATGAAAAGCAAAATAAGGTACCTAAAGGGGT
TAAACCTAAGGTTATCTACGATGTATGTCAGACTCCACCTTCCACGTCGCCTCCTCAATAGGTTGGTACCTCTACTGTAC
CTTCACTGAGTTAATATGCTTGGATCTTAATGGTGTAGTCTACCTATCCAATATAGCAATGGGCTCCTCCTCGAAGGACA
TATTTTGATCCAAAGCAATTGAATCACATGAGAATCTTCATGATGATTTCGCTTAAGCATCGAGACATGAAACATATGGT
GGACCGCTGAAAGGCTAGAAGGCAAGGCCAACCTATAAGATACCTCTCTGCACTTCCCCAAAATCTCAAAAGGTCTAATG
AAATATGTACTGAGTTTTTCTTTCATTCCAAACCTCATCACACTCTTGGTAGGTGACACCTTAAGCAAAACTTGCTCACC
GATAGCTAAGGACACATCCCAAACACGCCTATCTGCATAACTATTATGCCTACTCTATGTGGTCACAAGGCGTTGTTGAA
TCAATTTCACCCTATCCATGGAGTCTCTGAACAAATCAGTGTCCCAAGGTCATACTCCAAATGAATCGAACCATCCCACG
GAAGATCTACACCTCCTCACATACAAAGCCTCAAATGGTGTCATCTGAATGTTGGAATGGTAAATGTTGTTATAGGCAAA
CTCCACAAGTTGTAGGGATTGGTCCAAATGACCACCAAAGTACATGATGTTATCCCGAAGCATATCTTCAAGCACATGAA
TAGTCTACTCATACTAACCATTGGTCTGAGGATGGAAGGTGGTACTCAACTCAAGCTTGGTACCCATCTGCTTCTACATA
AGACTCCATAAATAAAAGGTGAAATGTGCACCTCTATCAGACACAATAGAAATGGCCACTCCATGAAATTGAAAAATCTT
TCGAATATAGATCCTAGACAACTACTCTGCATTATAGTTAGTCTTCACCGAGATGAAATGAGCCAAATACGTCAATCGGT
CCACAATAACCAAAAAAGAATCAAGCTTACCTAAATCAAGGGTAATGGGTGACCCAGTCACAAAGTCCACAGTA
>mtp_2124.contig_3
AAGCTTCATGTAGTAAAGAGGTGGGGCTGCTCATATTATAGCTTTGGTATATGCATATTAACAAATACCATGAAAAACAT
GTCATTTCAGATGAATATATGATGTATTCACAATCCCTCGAGCTTAGTTGCGGACTCTTCACTTTGGATGCCACACCCAT
GTCGGATTCTCAAAAATACACTACTTTTGGCGAATTTGACACGCACCCGTTGATATTTTTGAAGAGTCCGAGCAACATAG
CCCTCGAGCAAGTGTAGTTTATTGTGATTAACACACTTCAAAAGCTCAGAAGTGTTCCTTGATAGGTCTATTAGATCTAT
GATCAGCTCAAGTAAGCAGTCAAGCTTGAAAACATTTAGATCAATCAAACCCAGTTAAGTCTAGTTTGGTTTTCTCGCAA
CTTTGTTAGACTCTGTTGCTCTCATAGTTTTCTTGTCCTCAACTTGTCTTCTTCTATAAGCTAAAGAATGTTAGACGAAT
TTTGCAGCCCCCATCTGCAAGAAAAATATCGTTCTATGTAGCTATTACATGTGCCAGAAGAGTATAATCGTACTTTCTTA
AGTTTTTTACTTAAAAAATAAAATATCTATATATCTCTGGAATAATTAATTGGATGCTTTCTCTTGAGAATCATAATTTT
GTAAGCTTCCTACTTTTCTATACGTCTTGTTTGGGGGTGGGGTAGGGGGTTCCTGCTACACATATGGAGTTATTAAGTTA
ATCAAAATAAATTCAATTTCAACTTGTCAATAAATAAATAAAAGTATACTTGGAAGTGTCTCAATAATTTTCTGTTAGTC
TCCATTTTGACCAATACAATCGATGCTTCTGTATGCTATTGTTGCACCTTTGTCAATGCCAGTGATCTTTTAACTATTTC
TTGTTCCAATTATAGTCTTTTACTTTTTGTTATTATAAATTCGTATACTTTCGCTCTCACTCGACTAGAGTAACTTCCAT
ATTGTTGTGAATCATTAAGCAAAGAAACTTGAGTTCTCTCTCCTTCCCTTTTGTTTGTTCTACTACGACCTCTAATTGTT
TTTTGTGTTTTCTCCCTTCTATGTGAATGCATTTTGTGTGTGTTCAAGCTTTGGACTTATATGTGTCCCTGAACAGAGAA
TACACACAGAAGATCAAGTTCAAACTAAAAATGCAGGTAACAGACGGAAAGACGACAAAATCAATTTAAGCGATGTTGGA
GCAGAAGAAAGTAATGCACATCAAAAGAGAAATAAAAAGAGGAAAAAAAAAAAGGAAGTGCAGGTCCTTCGGTTTGATAC
AGCTGAACTGGGCATTACTAGTTCAAAGAGAAAGGAGCGAAAGAAACAGTAAGAACTGATGCCTCGGCAAAATATCCTTC
TTTTACTTTCCTGGCTTTGAGATAGTAGTAATATTTACTTGAAATAAACTTTGCTATAATATCAGTGATGAGAGTTGAAG
TAGAAGCAGAGCCATTGTTTATGCCACATATATTGTTTAGGAGAACAACTAGTGTTGATACTTATGCTTAACAAACACAT
TATTTCTAAATTAAAGCTTAATAGCAACACTTAGATGGACACAAATCAATTTTGCGAGAAAAGCAATTTTGTCATCAATA
GGATCAACTAGTGTTGGTACTTATGTTTAACAAACACATTATTCCTAAATTAAAGCTTAGCATCAACACTAGATGGACAC
AAATCGATCTTGCAAGAAAATCAATTTTGTCATCAATAGGATCAACTAGTGTTGGTACTTATGCTTAACAAACACATTAT
TCCTAAATTAAAGCTTAGTATCAACACTAGATGGACACAAATCGATCTTGCAAGAAAATCAATTTTGTCATCAATAGGAT
CAACTAGTGTTGGTACTTATGCTTAACAAATATATTATTTCTAAATTTAAAGCTAAGTGTCAACACTAGATGGACACAAA
TCGATCTTGCAAGAAAATCAATTCAGTCATCAATAGGATTAACTAGTGTTGGTACTTAAGCTAAACAAACACATTATCAC
CTAATTTAAAGCTAAGTGCCAACCCTCGATGAACACAAACAAATTATCACAAAATTAAAGTTAAGTATCAATACTAGATG
GACACAAACACATTATAGAAAACAATAGTACTTGAACTTCAGAAATTTAGAAGCACCAAACCTTATCTCCTACTTTGATG
AAAGACGCATAATAGTGATTATCAACTTTTTTAGATGTTGAGCTTCCACAGTTGCCTAGCACGAAAAAAAACAAATTAAA
ATTTCTTCAGTGGTCATTATAAAGAGATTTAAGTCATTATTAACAGTTGACAATCAGTAAACAAGTTTGTGTTATTTTTT
TCTTTTTCTTGATAATTCAAAATAGGTTTCTCCTATTTTCAATTGGTCGATGTTTTTTTAATTTATTTTCATCGTTTTGC
TGTTACAGATTTTTTATTTGTGCAAATTTAAAGAAAGCTGGACCACCATTACTTGACAGAAATCCAACCAAAAGCTACAA
GAACAGCACAAAAGAAAGCTGGACCACCAATTCCAAAACCCAACCCAAGACTCTTATTATGATGCTTATGGCCAGAATCT
TGTATAATCGGAGGCTTTACAATCACAGTATTATATAAACATTATGAGGATGCCTCACAGAGCCAAATCCATAAGTTCGA
AAACTCCAATTCTCAATACTATGCAATTCAGTACTCCCCTCAGTAGAAGCAGCAAAATACTAGTGCATATATATGTGACA
TGATATATATGTGACATGATACATTTTCAACTCAACGAGAACATGATTCTTGATTAAAAATTAAGCCAACAATCAGATAG
TTACTGCAACTATCTTCCAAAATCAAGCATATCAATTAACAAACTAGTTTACCATGATTAAATTAAGTGTACGAGTTAAC
TCTAACTTAAATAAGAAGCAGTCGCTGACCGGAAAAAAGAAGAGGGAGGAGCGACGTATCTGCTGCTGACTGGCGCCGCT
GTCTGTTTCGCCGGTGGCTGGTGCTATCCTCGCCGGATAAGAGGAGAGACGGGCGAGGGGCCTCGCCCGGTAATTCTCCT
TGGCCGGCTGTTCTCACCGGTGTTGCAGCGCTGTGGCGGCTGCTGGCTCTCGCGCTGCTACCTGCTGTGTTGTTGTTGTC
GCCGCCAGTCGGAGCGAAAGAGAGAAGAAGAAAAGAGAGGGAGAGGAGGAGCAGAAGCCCCGCTGCTGCTTGCCGGCGGA
GAGAGGAGGCTGCGGGGAAGAGAGGAGAGGAGGGGAGGTGAGGGGAGCGAGAAGTGAAGGGAGCAGAGGAGGCGGCGATG
CCTCCACTGGTTTCGCCGGAGTCGAGCGACGATGAGACAGAGGAGAGGAAGGAGACAGAGGCGGTACTTTTTGGAGAAAG
AAGAATGAAGAGATTTCATCCTTGCCATTGATTTAAATGGAGGAGCGGTTGAGATTGAATTTTCGAATCTTGATCAAAAG
GGATGGACGGATGAGATTGAATCAGATGGGGTATTTAAAACATGGATCAGATGGGTTACATTATAAATGAAATTAGGGCC
ACAATTAACATGAACATGTGGCTATAATTGAAATAAAATCTGAATTGAAAGGTTAGAATTGAGTAAAGGGCTATGAATTA
AATAAATTGAATAGAAAAGGCTAGAATTTAAATGATTTAAGAGAAGATTAAGGAGATGTTATTCAATTAATAAAATACTA
CACTCCCGAGAGGACTATATATATATATACCTCCTAATTATATAAATTTAATTTTATCGATCAACAAAAGTTTATCAATA
TCAAATTTAATATATAAATCTCCTTGAATTAATCATCAGTATTTCTTTAATTGTTAATGTATTTCATAGCTGAACCATTA
ATACATAAGACTTGATTTGTTAAACTACTCAAAGAATATATAATCAACGTATATCATACTCCGATGAATTATCCTTTACA
TGTCATTGCCTACGATATGATCACTACACTGAATCCATTCAAGAGCGAACGTAAAAATCTTGATAAAACTTGCTTTGTAC
AGTACTTTACGATGTTCTATAGTCTATTTCATAAAATGAGATACGACATTTAAGGTTATACGTACAAATAATTAAAAAGT
TAATTATAAATATAAAATTTAATTAATTGTTATCATGATATTTTTACGAGTATCATCTCACATTTCATACTTAGATGGAT
TATATGTTAGCTCTTCACCTCTACATCATTACATGAGATATTAAGTTCATGATTTGACGACAGATTAATAGAATTTGTAC
ATTACTCTAGAAATATAAGTATAATTATCTCCTAATTCAAATCAACGCAGTTTCATACTCTAAATATGGATTATTGAAAT
TTTTTTATTCCACGAATTCTAACTTTTCATTTATAAAAGTTTACAAAATTGTTACACTTTTTAAAACAATTAATTGTAGG
CGTAAAATGAAAATTTAGTATTATGCACAATAGCAAAATTATGATTAATAGGAATATTTTAAACAAACCAACCTCCGGAT
ATCGCTTTTATCAAAAGTAATTAGATTAAATAAAAGATATCGACCTCATGAGGTCGGTATCACATTAAATTTTAAGATAA
ATAAAAAGTAATCATGTTAATTAAATAATATTGACATCGGGAAGTCAGTAATTTGCATTAATTTATTTTTTAACTTATAT
AAAACTTTCATCCGGAGGACGATTTATTTAAAGTTATTTGAAAATATTAATTTATTAATTTTCTGAAAGTCACTATATAA
ATATTTTAATGAAAATTAATTTAATTACATACTATTTAATTTTACGACTTTCGAAAGTCGATATTATAATTTTTTTTATT
TTACACAAAACCGTACTCCAAAAGATGATTTAAATAAAATTAATTCAAATATTTCTCAATTTCGTTTTTTATATTTAATT
GAGAAAAAAAAAATATTGTTATTTATTTATTTATTTAATACCGACATCAAGAGGTCAATTTTTATTACGATTAATTTTTT
CCTAGAAAAATTCCGATCTTCAGAGATCGGTAATTGATTTTACCGCTTTATTTTGCATAAAAACCGACTCCTTGTAGTCG
ATTTTCTAAAGTTTATTTTATTTTTTATTTCTTTTAACAATATCGACCTTCGGAGGTCGGAAATTACCAACTTCCATTTG
AGATTGATAATTTTTAGGTCGGTATTCACTGTTTTTTTTTTAGTTGTGTTAGATAATCAGACAAGTTAATATCAACAATC
AAGATTGATTTTTTAGGCTTGAAACAAGTCAATGCATAAGTTGGATTTGTCTTTTTTTGTTTTAGTGATATTCCTAAACT
TTTTCAAATTGTTGATGAGCAAGTGGAAAATTTAAAACTTACCAAGATTGTTGTTGTCGCCCTCTGTTGTTCTTGCCACC
CTTTGCTGCTGAGACGGCACCGGTCGGGGATCGTGCTGTGGCATGGCGCCAGTCGGTGGAGGTGGGCGCCGGTCGGGGAT
GGTGGGTGTGAGAGAGGAGTGAGAGAGGTGACTTTAGGGTTTTGAGATTATCATTCTTTTTCAAAAGAAGTGTTAATTTA
CCGACCATGGAAAATCAGTATCTTTTAAAATAATTATCTATATTTAAAAATATTTAATAAATATTGACATCTTGAAGTCG
ATATTATTTAAATAAAATTATAATTTAAATATACTGACCTCTTAAGGTCGATTTTATTAATTAAAAATAAAATAAAAAAT
ATATATATAGTATCAATTGAGAATTCAGAAATGTGTGAAATGCGGTTGATAAATATAAATTTAATATATAAATCTCCTTG
AATTGATCATTGGTATTTCTTTAATTGATAATGTATTTCATAATTGAACCATTAATATATAAGACTTGATTTGTTAAACT
ACTCGACAAGTATATAATCAACGTATTTCATACTCCGATGAATTATCCTTTACATGTCATTATATTGCCTACGATATGAT
CACTACACTTGACATCCATTCAAGATTGAACGTAAAAATCTTGATAGAACTTGCTTTGTACAATACCTTACGATGTTCTA
TTATCTATTTCATAAAATGAGATAAGACTCTAAAGGTTATATGTATAAATAATTAAACAATTAATTATAAATATAAATAC
CCTTTGGGGTGGCCCAGTGGTTTGGGCTTGGGACTTCCATTTTGGAGGTCTTAAGTTCGAAACCCCTTGCTAGCGAAAGC
AAGGGGTTTGCCTTCTAGGTCGAGCTCGTCGCACCGGGCTTGCTTAGTGCGGGTTACCTATCCTACGTGGTTTGTGACCT
ATTGCATAGGAGCGGGGATTTTACCTTGTGCGCACCTAAAGGGTAGCGGTTGCGGGTTTCCGCATTTCATACTCGGATGG
ATTATATGTTAGCCCTTTACCTCTATATCATTACATGAGGTATTAAGTTCATGATTTGACGACGGACTGATAGAATTTGT
ACATTACTCTAGAAATATAAGTATAATTATATCCTAATTCATATCAACGTAGTTTCATACTCTAAATATGGATTATTGAT
GTTTTTTGTTTATTCCACGAATTTTAACTTTTTTATTTATAAAAGTATCCAAAATTGTTACACTTTTTGAAACAATTAAT
TGTAGGTGTAAAATGAAAAATTAGTATTACGCACACTAGCAAAATTGTGATTAATAGGAATATTTTAAACAAATCGCTTT
TATTAAAAGTAATTAGATTAAATAAAAAATATCGACCTCATGAGGTCGGTATCACATTAAATTTTTAGATAAATAAAAAA
TAATCATGTTAATTAAATAATACTGACATCGGAAAGTCGGTATTTTATATTAATTTATTTTTTAACTTATATAAAATCGT
CATCCGGAGGATGATTTATTTAAAGTTAATTGAAAATATTAATTTATTAATTTTCTGGAAGTATATATATATATTAATGA
AAATTAATTTAATTACATACTATTTAATTTTACCGACTTTCGAAAGTTGGTATTATAATTTTTTTTGTTTTTTATTTTAC
ACAAAACCGTCCTCCGAAAGGCGATTTAAATAAAATTAATTCAAAATAATTCTCGATTTTGTTTTTTATATTTAATTGAG
AAAAAATAAAATATTGTTGTTTATTTATTTAATACCGACATCAAGAGGTTGGTTTTTATTGTAATTAAATTTTTCCAGGA
AAAATTCTGACCTTCGTAGATCGGTATTTGGTTTTCCTGCTTTATTTTGCATAAAAACCAACTCCTTGTAGTCGATTTTC
TAAAGTTTTTTATTTATTTTTTATTCTTCTTAACAATACCGATGACTTTCATTTGAGGTCGGAAACATATACGTTTGACT
ATAAAAATTATTCACTTTTTTCGAAATAATTTTGTTCACTTTATTTGAAAATAAATATTTGGTCAACCCATGAAAATTTC
AAATTTTAAAAATAACTAATATTTAACATAAAAAAAATCAACCCACTATTCACTTTTTAGGGGAAATACCATATGACCCA
ATATATCTGACAAGTTACACTATACGTCAACCCAAGATGTATTTGAATAATTCAAGCAAACACATTATTTCAAATATATA
ACTCAATAAATTCCATCTAATATTTTTCTAAAATATTAAAATCTTTGATATTTCGTATGATATCTTTTTTATTTTTAATC
AAATATTTTAGGATCGAGCCAAAAAATTAAATCTATCTTTAATAAGAAGCGCTTTATTTTCAAACTGAAGTCTTTAGGCA
TGAGTTCTAACTAGTGAAAACCAATAACAAATATCAAACATTAAGACAAAAAATAAGATTTGACAGAAATGAATAATCTA
CTTCTTTTTTGACTTTATTTGATACACTCATGTAGTTTGATCAAAATAATATAATATATATATATATATATATATATATA
TTCTTATTTATTAATCAATATTAAGTGAAGAAAATTTCTATATGGCTAAAACTTAGTGGAAGTAACATTTTTTCAAGTTC
ATTTGATTTGGTTATTTAATTGTGTTGTGTTTAGTAAGCTTTGAGGTTAAGTTGAAATAACTTACTAAGTATCAAATGCC
AATTAACAAAAACCAATGATACTTGATATTCGTTGCATTCATTTTTATTTATCCATTATATCAAAAATATGTATTCATTT
CTATTTGTCCAATTTAAAAATTTAAGAGATAATTCATCATTTTATACTTACTATAGCCTTATTATTAATGCTTTAATATT
TTCAATTCATTTTCCGACATTAGATAACTTATAATAATTAGGAATGATATATTAATATTATCTTTTTGTTAATTGTTTCT
TAAGGGGTGTGTTAAGTCAAACACAAATTAGTAAATAGAGAAAGGAAATAGTAAAACAAACTTAAATATCCTTAAAATTT
AAAAATAAACCTGAATTTGACACATCGGATGGAAACAATATTAACTAACAAAAAAGAAAATATAAAAGTGCAATATAATT
ATATGTATTTTTGGGACCATTAAAGTGGTGAGAAAGAATACAACAAAAAAGACACATTGAAAGTTTCCAAGTTTTTGAGC
TTATGCCATATTTTTCCTCAAGATGCTTCAAGGACAAGTGGAGTGGCCAATCAAAAAATGTTTTAATAATCAATATTTGA
ATCACTTGTAAATAACTAAATTTAAACACCACTTGCATTATAATTGAGAAATTGTCACTTTTAGTACTCTTTCCGTCTCC
TTTTGACATGATTTCATGTTTTAGAGTCAAACAATAAAAATTTTGACTAACATTTTATGATGTATTTTTTCATCATATTG
ATATGTAAAAATTGCAATTTATAGTCTTTTTCATATAATGTATTTGTTGTTAAACCTAATTTATTGATATGTAGTAAGTT
TTTTTTTAGAGCTCTCTCTGCCAATGATAAATAAAGGGCATATGTTTACCATGTCTCATAATTCTTTAAATTTAGCTTTA
GGTATTTTTGTTCAAATCAACATACAAAATGACTAAATATTGAATAGTTTTAAAACGTTGGCTAAAGATTAGAAGCGATC
ATGGCTATTTACCAATTTCATCCAAAAATATTTGGGCTAAACCTATGTTAATTGGACTTGTAATGTGAAATGGACGAAAA
GGCGTTCTCCAGTGAAAAATATTAACAACATGCTTATACTTTCTAGAGAGAAGTATTGAAAACACATTTGAACTAGACGT
AAATTATTAGTTTTGTCTCTAAACTATTGTCAATCCTAAAAACATTCTTCTATTTGATTAACTAAACTTAGGTACACCCC
CGATCTATCACATGACATAACTAGTGATTTCAAACTCTTGTAGGAGCATGAGACTCTTAGTAAAAAACCTAGAGAAGTGT
TAAAAGCACCCCTAAACTTGGCAAAAATTTAAGAGTGTATTTCACTCATTAATATTCTTAATATTTTTAGTACATCTATA
TGTATGAATCGCTACAAAAATATTGATATTTTTTCTATATAAAAGACAGTATTTGTTTTTCTTTTCTGCCTCTAATGATT
TTGGGTTTAATGAATAATGTGATGATATTTATTATGATTGAATCTATTTTAAAATGCTCAAGAAAAACTGTAGAGGTTAA
TAATAGTATTTCTAATAGTTGCTGATGATGTAATTAATCACTTCTTGGTATAAAAATTGTGGTGAATTTCAAGACACAAG
CTTGCTGTAAGCCACCTTCAACTTCTGTTAGGTTCTCACTTCTCAACATCAAAAAAGACCTATAACCCATTCATAGCACA
CAAACTTAACTGTCTGCTTTCATTTTCAGTTCTTTTTTTCGTGTTTCGTGATCTTACATCCTTACTTGCAAGCCCCCATC
ACCCAGCTCCGACTGGTCAACCCCGTCTCAGGGGAGAATACCATAGTTAACAATGCTCTATGAGTCAAGACAGAACACGA
GTCACATTCAAATTAAAAAGGATTTCACTGTATAATGACTTGTGTATACTAATAAACTACAAGAAAGACTCATATACTGT
ATAATTAAGCCGAGTCTCCACTTCCTTTTCCATTTTCCTCTCTGTTAACTTTTTCCATGACAAGTATTACCTTACTTCTA
CTTTGGATATTATATGGTGCACAATGTAGATATTTTGCATGGCATCATGTACCCATCCAACTAGTTGTCTCTGAGATAAC
TATACCAATGGAGTTTCGGTGATTGGTGGAGAAATCTGAAGCCCCAATCTCGATGTCCATCCTTTTCGCTGCCTATAGGC
CTCAACTGCTTGCAATCGAAGTCTTTCTTTTGAAGCATCATGTGCATTATTCTTGAATGCCTTCATAATAAGAACACAAG
TACGTTTTACCATATGAATATCAGTGTATACAAGGTCAATGTCATAAGCATAGGCGAAGTTCATATCGATGCGAGTGTGT
ATAATACAGTATAAAACTATCCAAATGTAAATTTGGTACTACAAGCTTAGGTGGAGCTTCAACGACTTCACCAAATTTTA
TTTCTTCACGGCCAGGAAAATCCATGTGTTCATCAGTATTGCCCTTTTTGTGTTTCTTTTTCATTTCTGTCAAACGCCTG
CATACATCCAAATTAAAACCATTCGGTAACAACCTGTAGACAATGTAATGCCTGAAACCAGTCCCCCACCTCTCGGAACA
AAAAAAAAAGCTAAAAAAAAATAGAGAAATGAAACATGTCACAAAATGAGTATATATGTGAAATCCTAATTACATTTGCT
TCAGCAAAGAAAGGTTAATTTGGGTGAATCCTTTTTCATTTGATTACAACACAGAAATTGCTCGATTACCCATATTTGCT
TATAAAATTTGAAATTGAAAGGAATAAAGTGCGCACATACACATACACAATAGAACAATGATCAACTACTTGTTACGTCA
AGGAGTATAAAGTTATTTGAAAATAATACCTCAACTGCTTCTTAGTAATAGGAGAAACAATCAAATAATCTATAAAACTA
GAGAAAACAGGTAATGGTGACCAAAGGTTAGTCGCTAAATTAGCACTGAATTTGATTTGAGTCAAAGTTGTCATGGAATA
ACCCCATGCCCAATGATCTTAGTCATTCTTTGATAGCATACATTGTTTGTTAATGGCTTTTGGTCCAGGAACACTCCTAT
GAACTTAAAGCTCCATAACCGTGACGTAGCAGATTTGACTCCCTTGAATACCCCGGATTAAAATGCATAACCCTTTTCCC
TCGTGAAATAGAGTTGGTTTAGTTGTTCTCTTAAACAAGATATAAAACAATGACTCTGTCTCTACTTCAACTCTCATGAT
ATTATAGAAAAGTTTATTTCAAGTAAATGTTACTACTATCTGTAAAAGCCAGGAAAGTAAAAGAGGGTTTTTTTTGCTGA
GGCATTAGTTCTAACTGTTTCTTTCGCTCTTTTCTCTTTGAACTAGTAATGCCCAGTTCAGCTGTATCAAACCGAAGGTC
TTCACTTCCTTTCTTTTTCTCTTTTTATTTCTCTTCTGATGTGCATTACTTTGTTCTGCTTTGTCGTCTTTCCGTTTGTT
ACCTGCATTTATAGCTTGAACTTGATCTTTTGAATGTATTTTCTGCTTAGGGACACATATAAGTCCAAAGTTAGAACACC
TAATATAATACACATAATGCATTTACATAGAAGGGAGAAAACACAAAAAACCATTGGAGCTCATAGTAGAACAAACAGAA
GGGAAGGAGAAAGAACTCGAGTTTCTTTGCTTAACGATTCACAACAATATGGAAGTTACTCTAGACAAGAGAGAGCAGAA
GTATAAGAATCTATAATGACAAAGAGTCAAAGACCTTATTGGAACAAGAGATAGTGAAAAGATCACTGACATTGAAAAAT
GTGCAATCTAAGTCATAGGATAACCACGTGTTAGTGGGCGTTTCAAATGCTTTAAAAACCTTCTTGAAGCGTAAATAAGA
ATCTCTTACCCATTTTCTCTAAATTTTTAAAGACTTAATCTGTTAGAGTCTTTTTAAATTATAAGTTTTCTTAATTTCTT
TAAAAAAAATTAAGTCGCGACTCTTTCTAAGTATTTTTCTCAAATTGTTTTATACTTAGAACATTTCAAAGAGTGATTTT
TTTCTAAAAATAGTAAAATTACGGCATAACAGGAGGTCCATTACTGCAAAACATATATGCAATTCTAGTGCAGTTATCTA
TATCTTGTCATACTTTTCAAATTCATTCCTTTCTTCCTGACTACAGTTCGTCCCAATAGGCGACACATTTATCATGCCAC
TTCTAAACTCAATGAATGTTCCTCTGCAAAGAAGAATTATTAAGAAGTTTGCCACAACAAAGCAGATAATTCAACTTTTG
ATCTATGTTTGCTTGGATCCTTCAAAAATGTTGCCGGGTGTGTCAGGTCCTCCAATTTTTTTTTGTAGGATCTGGCAAAC
TAACATGGGTGCGGCGGCATTTTTGGAGGATCCAAGTAATACAAACTTTGATATGCTCACCTCTTTATTGAAATATCCAA
GTCAGCAACGTAATGGAGGGTAAACCGAATAAATTCTTGCATATCATTTGCATCCCATCAAGATATTTCTTGATCATTTA
CATATAAACTCATCTTCAATTGGATGAACCTAACTATAAAAATTAAGTCTCACCCAATTATACGCAACATACACACACAA
TTAACTCTTCATGGAATGTGTAATAACTTGATTTTCATATTTTCGTAAACTATCATAAACATTGCTTCAAAACTTACGAA
ATACCACGTCAAATAGTTTTTCACCAAAGTACAAAGTACATAGTAATCTCTCTTTTTTGCTCTTAGGCAAATTATCCTTC
ACATTATAGATAATGATATCATGCAGGGACTAATTTATCATTTCAACGAAATTATTTTCCGTAAGTTGAACAACAAAAAA
ATAGAAGAATCACTAATCGAACTACATTTGGTTGGGTATGCTCCCCTATTTGCACTATCACAAAAATAAAACATTTCCTT
GTTAAATAAGAAAAACACATTGATCAACCTTAAGCTTCTCATCCCCCACATATGACTTCAAGCTTTGCACGCACACCAAG
AGTCATGTCATTTCAAAACAAATCACCCCTGCTAATTAACAACTAAGGAGAACGAAAGAAGCAATGCACATTGAAGATGG
GAAGAAAGAAAATGTCTCCAAGTTGTTCGGTAGTTCCATATTTCATGAGACTATTATCTAGTTTTAACTTGGTACGTAGT
GCTTAAGTAGTAGCAACAAGGATGTTGTTTTGAGTTGATAAAGATAGTATCCGAAGATTTTGTTTCGTCACAAAGTGAAT
ATGCACTCACAAGCAATATTATAGAGATATGATATCAAATTCTAGTCACTAAAATTACCTGTTTCCCAATAAGCTTGCCA
TCTTTATGTGCTACAAGGCCATTTTCAGAGAAAACATAATCATAGTCATTTGTAACTACATCACATATATTAGAAAGATT
AAAATGTTATCATTCTCAAGAAATTCTTTTAGATAGGTTAGTTAATAACCACATATTGGGAACCAAGGGACATACATGAC
CTCAAAGATTGTTTAGCACTAAAGTTGGGCAGAAAAAGGTACATTTCAACAGCTAACATGGAGTTATAACCATAAGACTA
CGTATGCCTTTCTAGTGGAAAGGTCCTTTCATTTTTCAAATCAAAACACAGTTCAATGCTCGTGGCTAGTGAACTCATAG
TTCTACACTTCTACTCGTGCCTAATACAACGAGGAATTTCAGATACTAAGCTAGAAACATGAGCTCTAGTTAGTTGATGT
AGCACATTTCATCATCCCAACTCCAAGTTTAGTATATATGCTAGTAAAGCTAACCTGTATTATCAAGTTATTCCATTACC
AAGCTGTTCTGATATCTTTACAAGGTCAGAACCTCTAACAACTCCAATAGTAACAACCTGCAGGTCGACAAAATTGTTAA
GACAAAGAATCCTTGAGAGGAAAAATAATATATATGTGGAAAAGAGAGAGAAGGAAAAAGAAGTATAGTAGAAGAATCAT
CTACCTTTCTAAGTTCTTGCATGAATTTCAACATTTGTGGTGTAGATTCCTGAAATTTTGATGCAAAATATCCAAAGAAG
AAAAAGCAATATCGGTATGGGGGGGATTAAATGTCACTACTGGTAAATTTACTGTAAAATTAAATGAAGAATAAGAATAA
GAACAATAAAAAATCATCATAATATTTTTAAGATAAATGTACAGGCTAGAAAGAATACACTAAATCATTCGACGGTGCCT
CAATCTCAAACGGGTGGATTCAGCTACTAAATATACAAATCATCTATACCATTTTGTTCTATTCAAGCCCATCAAGGATG
CAATTGTCCATAAAGTCAAAATAATCTACAGTAATGGTGTTTTCAGTATAGATATGATTTTCTCATGTTCCTTAGGTAAA
AAAAAAATAGAAAATATTTTCTTTAGAAACACAAATTCCCTAAAAACGAGGAAAATGAATTATCTAATGGATGTAGAGAA
ATCAAGATCTAGAATTAGCATTGCACATTGATGTTGTCCTCCAACACACCTTATCATCATCCCACCTCTGTACCCCTATC
CCACCACACCACCCCCATCCTCCTGTTGCTTCGATTATATACAAATACTTTTAGGATAATATTCTTTTACTTACATACCA
AACACACCCTTAGTAACAGAAACAAAGGAAATAATCAATCTAAAGCAACAAATACAACCAGGAGCAATCATACTATACCT
TCCTCGGTGGTGTAAGAGTTCCATCAACATCAAACAGAGCAATTAACCGAGCTTTCCTTGCAGCCATTTTTATCTTTCTA
TACTTCTCACCAACTCTTCATTGCATTTAACGGCCAAACATTCACCCTTATTAGCTACACTTGATAAAACCAAAATAAAA
TCCAATTCAAAAGTTCACAAAGATGAATGGAAACAAATGAAATTAGAGAATCGCAATATATAACTGTACTAATTTGTACA
ACACAATAGGCAGTGGCAGTTTGTGTACTCAATAGAAAGAATATTCAACAAGACTACAAAATGAAGCAAAATCAGTAACA
AAGAATGAAGGATTTACACTGATTGAAGAAGAAGAGGCGTGCAAGTGAGCAATTTTCCACCGCTTGCATTCATTGTCTTA
CCTTAGCAAAAATTGAATGGGAGAATTGGACGCAGATCTGAGATCAAATGTTGATATTGGGATTTGAGAGGTAATTAAGT
TCTTTTCACTCCAAGGCTGACCACTTGAGTGCTTAGATCGATATCCCAATAGTTGTTGATTCTATGTGGTTGGTTGTGCC
ACATATTCTTTATTTGTAATGTATCATATATAGTATTGTATTATACTAAGTTTGAATAGGTTGAATCGCTTTTCGTAGTT
ACGAAACGTGATGCTGATGATAAACCTACAAGAGAAAAGGGTATGGAGTAAAGTATTATTAAAATATAAGGCAAAGGATA
ATTAGAATTATTAAATACTCCCGTTTCAAAATAATTGAATTGTTAAAATATTTTTCATATTTTAAGTTAACTTAATTGTT
CAATCTTCAAAACTAATTTTAGAGTATTCTTTCATTTGAATTTTCTATGTAATGAGATCAAGAAATTTTTATTGCTTTGA
ATTAATCTAAAGAGTAATTTGACAATAATTAATAAAGGCAAAAATGAAAAGCAATATCTAATTTATGTCCTAATATTCTC
TTTTTAAAGGTGTGAAACACCCAACAATTCAATTGTTTTGAAATTGACGAAATAATAAGTAAAAATAAAAAGAGAAGAAA
ATATTAAGGTAATGACACGATTAATATCAAATCGGTTGTTACACAAAATGAGTTTTTTCCTTGTTACCTGATATGAATTC
AAACGATATAATATAATAAAATTTAAATAACAATCAAAATAGATGTTACTACTAAACTAATAATACAATACAACTAATAA
CACCCATTTGTATAAATATACATATTTTTGGGATCATTATTGTGAGAAAGAAAACAGCAAATAAGACACATTCGAAGTTT
CCAAGTTTTTGAAATATTGGGTTAGGGCTGGGCGTTCGGTCGGTTCGGTTCAATTTGTAAATATCGGTTCGATTTTTCAG
TTTGGTAAAAATGTGAAACCAAACCAAACTGAAATAAATTTGGTTTGCTACGATTATTACAATTTCTATTTGATTTTCCA
GTTTAACCAAATTTAATTAACAATGGCCTCTTGACAGTGGCCTATGGCTGTGTTGTTGTTCAAATAAATCAACAATCAAT
ACTAACAGTATCACATACCAGCAAATCAGAAGCATGTTTTTGATTGTTGATACATTTTTTACCAGAGGCTTTGAAACCAT
ACAAGTAATAAGCAAATGTGAACCAATACATTGAATTTCACAAAGATGAAATGAAATAAATCAAATTGCAAAATCACAAT
ATATAATTGTACTAATTTGTACAACACAACGAGCGGTGACACTTTGTGTACTCACTAAAAAGAAAGTATTCAACAAGATG
ACAAAATGAAGCAAAATCAGTTACAGAAAATGCAAAATTTACACCAATTGAAGAAGAAGAGACGTGCAAGTGAGCAATTT
TTCACCGTTTTATTGTGCATTCATTGGCTTACCTCAGCAAAACCTAGCTCGGAGAATCGGACGCAGATCTAATATCAAAT
TGCTTTTGAGTAATTTATAGTGTGGATATTGGGATACCGGGTTGAGGTGATTTTACTCAAAGAGTGCCACTAGCTTTTTT
TGTAGATCTATATCTCCTAATATCTGTTACGTGGTTTCTTTCAACTAGTACCCAATTATATTGTGCCGACTCATTCATTT
TTATCATAAAGATGCTAAAATCTTATAAATTTGGAAGTAGTAAGTGCTTCTTATTCTTAATTAGATGTTTCAGATTTAAG
AATATTCTTGGAAAATCATTTTGGTAATTAGATTTGATATAATTGGGTGTAATTACATTGTCTGGTCTGTTTGGTTGATC
ATGTAATTACTTGGTTTGTGTGTAATTGACAAAGGTAATCACACTCTCCAATTTTCAGCTTTGTGAATTGCTAGTAATTA
CTACTCTAGTAATTACACTAATTTCAATTACCAGGTGACTTTTCAAACAAACCCTAAATCTTTTTGGGTATGAAATTTCC
TTTGTTAGGGTGTACTTTACTCATAATGTGGGGTTTTTCGATGTGAATTTAGATTTAGTCAGACTACAATATGGAATTAG
ACACTGGATTGGAAATAAAAATAATTGTCATTTATTCTGGTTGATTTATACGGTTCACTTTACTTGTCCACTAATTTAAA
AATAGAATTTTCTTTTCTTATCGTCATTTTTAACATATTAAGAAAAGATAATTATGTTTCTTCTATATTTTATCATTTAT
CATTAGTTATTTATTTTCAAAATTATTTTTCAAGATCTAATACAAAATATTAAGTACTAATTATTAGGAATAATCTAGTA
AAATACTATGTTGATTATTATTTTTTAATGCCTGTCAACTAAATATGACAAGTAAACGTGAACAAAGGGAGTAATAATAT
TATATGATTCAATTTAAGTATTTTACTTTTTTTTAGTTTGTCTCCAAAAAAGTCCAGTCTTTTTTTTATATTGTAAATTT
TCTAATTATAATATTCTACATGATAAATTTAAGACACAAGATCTAAAGACTATACATATCTTTTGTTGATATCATAAAAT
TCGAAAGACTCTTTTTTTATTTCTTAAACTTTGTGCCTAGTCAAACTTAAATCAGGACTGAGGGAGTATATATTTACTAT
ATGTTAAAATATTACTCTCTTGTTCCTTTTTACTTGTCCAATTTTAATTTTTTTACTTGTCCCTTTTTTAGGGCTGGGCG
TTTGATCGGTTCGGTTCGGTTTGTAAATTTCGATTTGGTTTTTCAGTTTTCGATTTGGCAAAAGTGTGAAACCAAACCAA
ACTGAAATAAATTCGGTTCGATTTCGTTATTACAATTTCGGTTTGGTTTTCTGTTTAACCAAATTTAATTAACAGTGGCA
TGTAGGTTGTAGCATGTGGGTGTGTTGTTGTTCAAATAATACAACAATCAATATTAACTTCTATAACAATCAACACTTAA
CAATACTCTCTAGACTCCAACAATCTATGCCATACAGTTTGGCTTTTGCCTTCAAATTTTAACAAACATTTAACTTGCAA
CTAACCATATCATTGACTAAAATATCCAAACAAAACTGATAATTCTCTTCCAAGTAGTCCAGCATGCAGCAACATTAACA
AACTAGTCATTATAAGAATAATAAGACTATCAAGAGTCAAAACAACAACACTAGAAAATTCAACAAACTTGTGTCCAGCC
CTAAAATAGAGTTAGTTACAAACTAAAGTCCAGCTGCCAGTAGGCATCATAGCAGTTTGCAGCAACCAAAAAATTTTGAA
AACTAACAAAACATTTGTTGCAACCTCCAGTGTGTTATCTATAAAAAAGTGAAACAAACAAGAAGAACAACAATCAGTTG
TACAACACAATATTGATTACAAACTAATAGTAACACCTACCAGCAAATCATAAGTATGTTATTGATTATTGATACATTTT
TTTATTAGAGGCTTTGAAACCATACAAGTAATAAGCAAATGTGAACCAATACATTGGATTTACTCGGTCCAATTGTTGTT
TTAAGATGATACTAATTAGGTATAGTGCATATATTGTATTATTTTCGATTTGATTTTTTAAAAACAAATAATTAGTAGAA
AAGTCAGTTAGAATTATCTGTAACAAAGATGCGGCAACAAAAAATGAAATCAAGATGGAGAAAACAACATGAGAGAGCAG
ATACACTGTAAAGATTGACAAGGAAGTGTCCTTTAAAGAGATGCTCATCACTCCATATTAAAAAACAGTCGATTCACAAA
CAACATCAAGGACAAACCTAGAGGAGGATATGTTAATTGATGAGCCAACGGGGAATGTGAAAACAAACACGAAAAGCACA
ATCCCCACAAATGAAGGAATGGAGGCGATGAGCACTGACCTTTGAGGCGCGGTCGCGAGCTGCGAGCACTGAGCAATTGC
GGGCTGCATGCACTCAACAGTTAGAGGGAGCATTATCTTCATGCATCGTGGAAAAGTCATCATTTGTTGCAGTTCTCAAG
GAAGCGTTATCTTCATGCATCACGAGAAAGATCTTCATGCATCGCAAGAATAATCAGTCCAATGTAGGGGTATAATCCTA
AACTATGCTTCCAAAGACGATCTTCGTCCTTGATTTCTAATCATCTCCGGATGTCCACGCTTTTGGATGAAATAGCAGCT
TGTAGAGCTCCTTCTTAGACTAGAACAACTATTAAACTCTCTACCCCAAGAAACAATGGGTTGCCAAATGACGTATACAT
TCTTCAAATTTAAACACGTAAGTATGATTGTCTTTTTATTGACCAATGGGCTAAATAGACACATGGTGGGCTTCTAATAG
GTCCAACACGCCTTGGGAGTTGGGTCATCTTAGTTCAAATGCGCTAAATTGAGGGATTTGGTTTCACTCTATGCTAGTTG
ACTAAGAGTGTCTTTTGAAAGACTGGGAACCCTAGCGGACAACTTAGGCTGGAACTATACAATCATAGGACGCACGACTA
ACTAATAAATTGTCAGTCATTCCGAAAAGGATTAAGTATAAAAAAGACCAGTCTGTAGTATCACAAAATTGTTCTTTAAT
ATACTGCATATAATGTCGTGGTAATAGAAGATGCCATGAATGCAAAATGATAGTTAATAAAAAATTAAACAAGTAAAACA
TAGATAAAACAATGCAGCAATTATCAATAAAAAGTCAAATATTCAAGTCATTACGGTTATAACTTAATTAAATCTACAAT
AGAGTCGTCATTTTTGTTTTATCGAAAAATAAAGAAAAACTATAATTTTCAAAAATCAATTTAACTTAAGTGTTAAAGAA
AAATCGATTTTCAAAAGAGTCGCCACCTAATTTTTTGAAAGAAATTAAGAAAACTTATTAAATCTTCAAAAGATATTCTC
TTTGGAGTCTAAGAATGTGTAAGCACATTATGTTGTGAATAGACCATTCGAAAGTAGATGCCACACGATTTTATCATCAA
TGGAGCTCGTGTAAAGGGACATAAGTATTTTGTATAGAAAACAAATAAGGGACTGGAGTAAGGAGCAGGATAATCTATTG
AAATTCTAAATCCCATTGATGAAAAGGTCTTTGATCTTAATGTTTTCCTCGTCTCGATTTAGAGGACCTTAAATACAACT
TCTAATGTTATTTATGAAAAGGTATCCAAATATCGTGTCAAAAGTTAACTGAACAACCATTATTGATGACCTATGAGATA
GCTTTGCTACAAGTTCCATCCATTAAGGATACACTTCCAGGTAGATGATGAATTAGCTCTAGGGGTCTATTTGGTTGATG
TCTATATTAATTAGTGGTCAATAGGGTTATTAATCTTTTTGTAATAATTGTGTTGCACAACATGAGCTAATCCTAATTCA
TTGTCCATTGTACCAATCTTGTTACATTGTAGATAGCTATGTTGAGAGTAAAAAAAAAAGAGTTGTTTAAAGGAAAGAAC
TCTCACCAAAAGGATTATCATAGAGAGAACAAAACAAAACTCTCTTAAAATTAAATGAAGATTCTTGAAAAATCAACCAG
AAAACTCAAAACAGTCACAAAATCTCAATATTGACAAATCTGTATCCATGACGAGAAAAATGAGCTCGAATTGCCATCAC
TGATGACAATCGAGTCTCACCTATCAATCCTTTGAATTTCTCAGTTTTGGTAAATTCGTCCGACTACTCATGAGAGGGAT
ATCATCACTATATTTCATTGTATATTTTACGAAGTCGAATGTTGACTAGCTCGAAACAAAGACTAAAACTTTAATAAACA
CAACTGAATTCTCTTCAAGCTTTCTCGGCTCAAAGAGACCATTATTGAGCTACTATTTGGATGCAAAGTTTGGATTTCAA
GAATAAGTACTATATTCATATTATAATTTTGACGAGAAAATTCAATACAAGAATTATTGCAATTATGTATTTTTGTTGTG
CATAGAATACAAGCATACAATCGTGTATCGGAGAACTGCAACAAGCTCAAGAACTTCCATTATCCTTGCCGAGGAATAGA
ACAGAACATTGTTTCAATATCTCCTCCGGGCTAGTAACTGGAAAAAGAGAAAAGGAAACAAATAGCAGGTAATGTGATTC
CCCTAGTAATTATGCAAGAGAATAACTATTCAAACATCAAAAGAATGAAATTTTAGGCGAACCTGTGTGACCCACAGTTC
TCTCAAACTTGTAGATCATATGGTCATTTCCTCCCTGTTCAAGTAAAAAAACACGACTCTTATATCATCCTAGACATGAA
AAGAAAGCTTTAAGCACGTCAGTAACTAAAGATTACCTTGTATGTTTTGTCTCCAAAAAAATGAAGTTCATTAAATTCTT
CAAGGTATCTCAAACAATAAGTCTTGTCCCAGCCTTGGGGGAAAACCTGTGATGACCAAGATCCCCAAATCATCTGTCAA
TAATATACTTAAACCGTTCAACGGTCAATGTGCACAAGAAAAGGCTTAAAGATGCTCACATCTAAACTAATTTGGCTTCC
AATGGAGAAGGTGAGATTAAAATGTTCAAAATTTTCTCTGAGCACTGATACCATTGTTTCGCGTATCTTTTGTACCTGAT
TATAGCTCAAATTGTCTTTAAATCACAGAGAAAAGAATTTTCTCGAGGTACATACTGTAAAACATATATACAATGCTAGA
GCAGTTATATGTACCGTGTCATACTTTTCAAATACATCCCTTTCTTCTCGACTACAGTTCCTCCCAATAGGCGACACATT
TAACATGCCACTTCTGAACTCAATGAATGTTCCTTTGCAAAGAAGAATGATTAAGAAGTTTGCCACAACGAAGCAGATAA
TTTGTTCTATGTTTGCTTGGATCCTTTAAAAATGTTGTCGGGTGTGTCAGGTCCTCTAAAAAATAATTTTTGGAGGATCT
GGCAGACTGGCATGGGTGCGCGGCATTTTCGGAGGATCCGAGAAACACAAACTTTGATATGGTCACCTCTTTATTAGAAT
ATTCAAGTCAGCAATGTAATGGAGGGTAAAGTTAATAAACTCTTGCATATCATTTGCATCCCACTAAGATATTTCTTGGT
CATCTACTTCAATTGGGTAACCTAAGCTATAAACATGAATTCTCACCCAATTATACGCAAAATACACACACACAATTAAC
TCTTCATGAAATGTATAATAACTTGGTTTTTTAGATTTTCGAAAACTACTATAAACATTGCTTCGAAACTTACGAAATAC
CACGTCAGAGCAGTTTTTTCAATAAAGTACAAATTACATAGAAATCTCTCTTTATTGCTCTTAGGCAAATTATCCTTCAC
TTTATAGATAAAGATATCATGCAGAGACTGATTTATCACTTCAACGAAATTATTTTTCGTAAGTTGAACAACAAATAATT
AGAAGGATTACTAAGTCTTTATCGAACTGCACTTGGTTGGATATGCTCCCCTCTTTGCACTATTACAAAAATAAAACATT
TCCTCGCTAAATAAGAAAAATGCATTGACTAACTTAAGCTTCTCATCCCCAAGATATGACTTCAAGCTCTTCACGCACAC
TACGAGTCATGTGATTTCAAAACAAATCACCCTGCTAATGAACAACTAAGGAGAATGAAAGAAACGATGCACATTGAAGA
TGGGAAGAAAGAAAATTTCTTCAAATTGTTCGGTATTTCCATATTTCATGAGACTATTATCTAGTTTTAACTTGGTACTA
AGGCTGGCAAACGGACCGGTTTTTGTCCGGTCCGGTCCGGTTCCCGTTCCGGTAAGACCGGTACCGGTTGAACCGGTAAG
GAACCGGTCTTATAGGTACCGGAACCGATATCAAAACGGAACCCGAATTTTTATCCGGTTGATTCGGTTCGGTAAGAACC
GGTTCCGATCCGGTAAGAACCGGTTCTGGTCCGGTTCAACGGTCAATTTAATTTTTTATTTTTATTTTTTAAATTTGAAC
GTAAAAGAGCCGTTGGGCCCTTTTAGCCGTTGGGCTGGGGCCCAAAACGGCTCCAAACAGCCCCCCACCCCTCTCTACCC
CTTAACACTATAAATATACTCATATTTTTTCATTTAAATCACAAATTCACAAACTATTTCATTAATAACTTATAAAATCT
CTTAATTTTCAATCTCTCATAAATTTATAATTATTATTTTGTGATATTGACTTGGAGTTCGAATTTCGGAGATTTATTTG
AAGTAAATTGGAAGCTTCAATTGACATCTCTCAATTTCGGCTTTGGTTATACGTCTACTTTTACGTAGACGTTTGGTACA
TTCGTTCCAACTTTAATTTTTTATTTGTTTATTAATTAATTAATTTTATTTTTTTGTTATATTATCTTTGCTTGTTTTTC
ATAATATTAATTATTTTAAACTTAAACATGAATTTTGAAAAATATAGTGGTAAAAGACCAATGTCGGAAAGAAAAAATAA
TAGGGGAGGAGGAAGTAGTTCTAATTCTAAAAATTTGCCACCTCCTAGATTTAGAATTAATACTAATGATTATACTCATG
TTGATGAAACTTCTTTTACACGAGACTCACGACCTATTGAATTTAATTCCGAAAATGAAGTAGATCATGAAACTTTAAAT
AGATGTTTTACTAATTTTGAGGAAGAATTAGATGAGGAAGTAGAAATAAATGAGGAAGATGATGAGACCCCTACCCCTAC
TAGTCCGGCTACCAAATTACCGGAACAAGATGAAGTCCCTTCTTTACCTACTTTTTCAAAGACCGCTGTACGTGTTAAAA
GATCTTTAGTATGGAAATTTTTGGTACAAAATGAGGAAAAAACTACTGTTACTTGCACGAAATGTAAATTGATCATGAAA
CATGTAACTACGGGTACATAAGGGGGAACGGGACAACTAAGAACACATTTGAGAAAGTGTAATAAAGAATTTGCTCGCCT
AGATGATATAGAAAGGGCTAATAGAAATGGAATACCTAAACCTGAAAATTCTATGGGAGCTGGAGGTTCTAATATGGTTC
AAAGTGTATTAAATATGACTAACCTGTCACGACCCAAGCCTAGGGCCTAGACGTGACCGGCGAATGGGGAACCCGAAGGA
ACCCCAAACAAGCCTCATAGCGTATCATTACACATCCTTGGTCGCGGAAGCAATTAAAATGACCATAAGCGATAAGCATA
ATCAAGGGGGAAATCGGGACTAAGGGAGCAAGAAAAAAAGAAGAAATGATACATAAATACCATAGATGAGTCAAGCTCAA
GCATAATACACAACTTGTCCAACACCACCTCTAAACATAGGTACTTTAGCGGGGGCCAAGACAAACAACCGGGCTCACCC
TCAAAGTCAAAACATAACTAAAAGGAAAAGTCTTATACATAGCAAAAGATCATAAGCAACGTCCCCGGAATGGAGGACTC
ACCAATAACCTTGATAGAAAATCGTATTAGCCACGCGGAGGACGAGGGTCAAGCGGTGCTCCGGTCCCTACATGGTGACA
TCATGTAGGCATAGAGTATGCGTTAGTACGTTTGAATGTACTAAGTATATGGGATGCAATGCAATGCTACAATGGATGGA
CATCATAGGAAAAATGCATAATCATACCCGATAGATAGCACATTAATGAAATGATATATATAATGACGCTTACACAAAAA
TCATGTTTAGTGGGACGTAGTACATGTGTGGCGAGTGACCATCAATATAGTATTTCCAAGGCCTACCACCCCCTTGGAGA
GGCGAAAGAGGTACAAACCCCTCAATGTGGTTACCCGGGCCTACCACCCCCCGAGCTAGGGACCAAGGTACAAACCCCTC
GATGTGGTTATACGGGCCTACTACCCCCCGTACTAGGCAACCAAGGTACCAACCCCTCGATACGGTTACCCGGGCCTACA
ACCCCCCTAGCTAGGCTTGGTCGACTCACAATATTTATATAGAGACAATCATATACATGTATCCATTTCATCATCATTTC
AATGATTATATGACCATCCGACTCATAGGACGTACATTGAACCTTCCATTTCCTAAGAATTCTATAAGTGAGCATTTTAT
CAAACACATGGTGGGCTATTGTTCATGTAAATGAAATCATGTACTTCAAGAGTACTAAGTCCAACCAATTCCGAAATACA
TATAAATCAGCCCACCAACAACATACATATATATATCAACCTTCATAATTTGATCATGGAAGCATGAAAATCATAAACAT
CACATAATAATTCTATTTCATGATAATATGCAAAAAAAATAGACCATAATAGGATGTGTAGTAGTAATTCCATAATTCAA
GAGTTCATAAATGATCATAAAGACCCATAAACTTGAAGTAAAATAGAGGATAAATGGTTGGACTTGTGGAAAGGAAGGTT
TCCACAATCAACCCACATACCTCAACTTTGGAGAATCCTTGATGAAGATTGGAATGGAGAATTGAAGCTTGAGATTGAGT
CTTGAATCCGGAATTAGAACTTGAGATGTTTGAATTTGGTTGAAGATCTTGGTGAAATTTTGAAGAGGGCTTAGAGAGTG
TTTTTGAGTGTTTTGAAGCTAGAAAGAAATATAACTAAGTATGGGACATAACCTCTTTTTATAAAAGAAAAACGTCCCAG
CCGCTACAGTAATATAGCTCACTGGAAATTGCAATTCTGCCCGGACAGGTTTTACGAAAATGGTCATAACTCCCTCATCC
TAACTCGGAATGAGGTGAAACCAATTGAATTGGAAAGCTAACTCGAAGGGCTTTAATTTAATAGATGGCGAACCTTCCAG
TTCCTTGTGTGCTAAGAGATATGCCCCTTTAAAGTTGACCCTGAAAATCGCATTTTTTGCGATTTTTGAATTTTGATACG
GTTGCTCTAAAATTCGGGTTAGACCCATTTCCCACTCAATTTGACCCCCTGAATAAGAATATGAAGTCGAATTTCCGAAA
TCATGCACGGATTTTGAGATATATGGAAATTACAATTCTAGGTGTTTCCGAAGCACATTTTCGGGCATTTTTGGGGTCGT
TTCAATATCTCCCCCTTGGGAACATTCGTCCCCGAATGTTAAAGAAACGTACATGAGGGATGCAAACATGGCAATATCAA
CCCACATAAGGATGCAACAATGCACTTTACACCTTATTTCAAAAACCTCAACATAGTTGTGAAACCACAATGAACTTGTC
AACTTAAACATGAATGTATGCAATGACATGGGGGTTGAACTTAAGTCATGAGATTTTATAAAAGGCTAAGATCAATACCT
TAAGCTTGAGTGGAGTGAAAAAGATAAGGATATCGCATTTGCATGTCCGCTTCGGCCTCCCAAGTAGCACTTTCAACTTG
TTGTTTTCTCCAAAGGACTTTAACGGAAGCCACCTCTTTGTTTCTCAACCTCTTCACTTGCCTATCTAAAATCTGGACCG
GAACCTCTTCATAGGTCAAATTATCTTCAACAACACCCACAACATCAAGAGACACAATGGCATTCGGATCACCCACACAC
TTCCTCAACATAGACACATGAAATACCGAATGAACCAAATCCATCTCACTAGGCAATTCCAACTCATAAGCTACCTTGCC
AATTCTCCTCATTACCTTATAAGGACCCACGTATCTTGGGCTCAACTTGCCCTTCTTACCAAAACGAATCACACCCTTCA
TGGGTGACACCTTCAAATAGACCCAATCACCAACTTGGAATTCAAGAGCCCTTCTCCTCACATCGGCATAGGACTTTTGG
CGACTTTGGGCCGTCTTCAACCTTTCTCTAATCATCCTAACCTTCTCAAGAGCCTCCATAACTAGATTTGGTCCTAACAA
GGCCACCTCACCAACCTCAAACCACCCAACCGGTGATCTACAACGCCTCCCATAGAGAGCCTCAAAAGGAGCCATACCGA
TGCTAGAATGATATCTATTGTTATAGGCAAACTCAATCAATGGAAGATGATCATCCCAACTACCCTTAAGCTCCAATACA
CAAGCCCTAAGCATATCCTCAAGTGTTTGGATAGTCCTTTCGGCTTGTCCATCCGTTTGCGGGTGAAAGACCGTAGTAAG
CTTAACTCTCGAACCTAGACCCCTTTGAAAGGACTTCCAAAAGTGTGAAGTAAATTGAGTACCACGGTCCAATATGATGG
ATAGAGGAATCCCATGCAACCTTACCAAGTCATGAATATATATCCTTGCATAATCTTCCGCCCCATATGTTGTCTTTACC
GGTAGAAAATGAGCCGATTTTGTCATCCTATCAACCACCACCCAAATAGAATCAAAACCTTTTCTAGTCTTGGGTAAACC
AACTACAAAATCCATATTAATTTCTTCCCACTTCCAAGTAGGAATATCTATGTCTTGGGTTAGACCACCCGGCCTTTGAT
GTTCGGCCTTGACTTGTTGACAACTATGACAACCGGAGACGAATTTGGCAATGTCCTTCTTCATGCCTCCCCACCAATAC
ACATCCCTCAAATCTCTATACATTTTGGTGGAACCGGGGTGAATGGAGTAGGAAGAATTATGAGCCTCCTCAAGAATTTT
CTCCCTCAAACCATCAACACAAGGCACACACAACCTACCTTGGTACCTAAGGGCACCATCTCCCCCTTGGGAGAAAACTT
CCACTTTGCCCTCTTTCACCAAGGCCTTCAATTCTAATAAGGAAGAGTCAAGATCTTGTTTTGCTATCACCTCATCAACC
AAGGAAGACCTAGCACCATCAACAACGACCACACCACCATTACTAATTTCTTCCAACCTAACCCCCAACCTAGCCAACCG
ATGCACCTCTCTAGCCATTTCCCTATCACCAATATCAACATGAGCTAGGCTACCCATAGACACCCTACTCAAAGCATCCG
CCACCACATTAGCTTTACCGGGATGATAATGCACACTCATATCATAATCTTTAAGAAATTCTAGCCACCTTCTTTGTCTC
AAGATGAGATCTTTTTGGGTGAAGACATATTGGAGGCTCTTATGATCGGTGAACACATCAACATGTACCCCATACAAGTA
ATGACGCCAAATCTTTAAAGCAAACACCACCGCGGCTAATTCAAGGTCATGCGTAGGATAGTTCTTTTCATGCACTTTGA
GTTGTCTAGACGCATAGGCTATCACCTTACCATTTTGCATTAGGACACAACCCAAGCCAACTCTAGAAGCATCACAATAC
ACAACAAATCCCTCAAGCCCATCCGGTAGTGACAATATAGGAGCGAACACAAGTTTATCTTTCAAGGTTTGAAAACTCCT
TTCACACTCATCGGTCCACTCAAACTTAGCCTTCTTTTGTGTCAACTTAGTCATGGAAGAAGCAATAGAAGAAAACCCAT
TCACAAATCTCCGGTAGTAACCCGCTAAGCCCAAGAAGCTCCTAATATCCGACGGGGTCAATGGCCTAGGCCAATTTCTA
ATCACATCGGTCTTCTTAGGGTCTACCTTAATACCATCCCCCGACACCACATGACCTAGGAAGGCAACCTCCCTCAACCA
AAATTCACACTTTTCATACTTGGCATACAATTTCTCCTCTCTCAATCTTTGCAACACAACCCTCAAGTGACTCATATGTT
CTTCCTCGCTATGCGAATAGATTAAAATATCATCAATGAAGACCACTACAAAGGAATCAAAGTAGGGTTTAAAGACCCTA
TTCATTAGGTCCATGAAGATAGCCGGTGCATTGGTCAACCCAAAGGACATGACCACAAATTCATAATGCCCATACCTAGT
TCGGAAGGCTGTCTTGGGAATGTCACACTCCCTCACCTTCACTTGATGATACCCGGACCGAAGATCAATCTTAGAGAAAT
GGCTAGCCCCTTGCAATTGGTCGAACAAGTCATCAATCCTAGTAAGAGGATATTTATTCTTGACGGTGACCCTATTGAGT
TGCCGGTAATCAATACACATCCTAAGGGACCCATCTTTCTTCTTCACAAACAACACCGGTGCACCCCATGGTGATTGGCT
AGGCCTAATAAAACTCTTCTCCAACAAGTCCCTCAATTGTTCTTTCAACTCCTTTAACTCCGCCGGGGCCATACGATAAG
GGGGGATAAAAATGGGTTGAGTATCGGGGATGAGGTCTATGCCAAAATCTATTTCCCTTTCGGGAGGAACACCGGGAAGG
TCATTAGGAAAGACATCAAGGAATTCATTTACGATCGGAACCGACTCTATAGAAAGGGTTTTGGACTCCACATCCCTAAC
CCTCACAAGGTGATAGAGACACCCCTTAGAGATCAACTTACGGGCTTTAATGCAAGAGATGAACCTACCCTTGACTACCA
CATTTTGGCTTTCCCACTCAAGAATGGGTTCACTTGGAAACTGGAACTTGACCCTACGGGTTCTACAATCAATGGAAGCA
TAGTATGCATACAACCAATCCATCCCAAAAACAACATCAAAATCGACCATGTTCAACTCAACAAGATCACAAGGCAATAT
TTTATGCAAGATGCAAATAGGACAATTTCTATAGACCTTCCTAGCAACAATATATGCACCAATAGGAGTAGACACCTTAT
ATGACTCACGTAACAAGTCGGGCTCAACATGAAACTTTTTGGCAACAAAGGGGGTGACAAAAGAAAGAGAGGCACCCGGA
TCAATTAATGCATATACATCAAAGTCAAAGATTTTCAACATACCGGTAACGACATCGGGGACTTCATCGACCCCTTGCCT
CCCATGCAAAGCATAAAATCGATTGTGCCTTGGGGCACCATCTCGTCGGCCCCCTCTCCCCAAAGGAACCACATTAGCAC
CTTGTGGACGGTCCTTACCCTTGTTGCGATTTCGGGAACAATCCATTGCCTTGTGCCCCATTTCCCCACAACTGTAGCAA
GCACCGGTATTCCTCAAGCACGGGCCACCATGGCCCTCACCACACTTCGGACATACATCAATAGGACTCATACCACCAAC
ACCTTGGGCCCTTGGAACATCATTGGCAAACCCCTTATGGGGCGCATGAGAAGACCCTTGACCTTGATGAAACCGGCCTC
CCCTTCGACTTTGGAACTTGCCCTCAAAACGGGCCCTCTTGGCCTCATGACCCCTCCTCTTCCTCAACTTCTCCTCCTCC
ATTTGTTCGGCATAGACCATCAAGCGGGACAAGTCCATGTCACTAATCAACATTGCGGACCGGCATTCTTCACTCACTAG
GTCGGACACACCCATCACGAATTTATTCATTCTAGATCGTGAGTCAGCAACCAAGTGTGGAGCATATCTTGAAAGTTGGT
TAAACTTGAGGGCATACTCCCTCACACTCATAGACCCTTGTTTTAAATTCATGAACTCCACCAATTTGGCTTCCCTAAGT
TCAAGAGGAAAGAATCGATTAAGGAAAGCCGTTTTGAACTCTTCCCAAGGTACCACATAGTTTGCCCCCTTCTCTTCCTT
CCATTGGTTGTACCATATTTGGGCCACCCCTTTTAGTTGGTAGGCCGCCAACTCCGCCTTATCTTCTGACCTCATGCCCA
TGATAGCTAATATCTTGTGAACTTCATCAATGAACTCTTGAGGGTCTTCATCTAATTTAGACCCATAGAATTTCGGGGGA
TTCATCCGCACGAAGTCTCTCACCCGTGATGCCGGGGTAGGAGCCTGGGGGGCTTGGGCCCCGTGATTGGCTTGATTAGC
CATAGCTTGTGCAAATAAAGTAAGGGCATCCCGAAGATCCCCATTGGTCGGTTGCTCCTCGGGTGCGCGGGCTCGTCTTT
CTCTTGTATTAGGCATGATCTAGCATAGCAAAGAACAACCGTTAGGGAAGAACTTAATTCAACTCTATAGCACGACTTAG
AACAAGGAGAAGGGGAAACATTTCCTAAAACGTCTCATAGCCTCCTACTCATAGTTGTGGTGCACAACACAACCATGAAT
CAGACTCTAATCAACGCGGTGTGTTGGATTCCGAGGATCTATCAACCTAGTGCTCTGATACCAAGTTTGTCACGACCCAA
GCCTAGGGCCTAGACGTGACCGGCGAATGGGGAACCCGAAGGAACCCCAAACAAGCCTCATAGCGTATCATTACACATCC
TTGGTCGCGGAAGCAATTAAAATGACCATAAGCGATAAGCATAATCAAGGGGGAAATCGGGACTAAGGGAGCAAGAAAAA
AAGAAGAAATGATACATAAATACCATAGATGAGTCAAGCTCAAGCATAATACACAACTTGTCCAACACCACCTCTAAACA
TAGGTACTTTAGCGGGGGCCAAGACAAACAACCGGGCTCACCCTCAAAGTCAAAACATAACTAAAAGGAAAAGTCTTATA
CATAGCAAAAGATCATAAGCAACGTCCCCGGAATGGAGGACTCACCAATAACCTTGATAGAAAATCGTATTAGCCACGCG
GAGGACGAGGGTCAAGCGGTGCTCCGGTCCCTACATGGTGACATCATGTAGGCATAGAGTATGCGTTAGTACGTTTGAAT
GTACTAAGTATATGGGATGCAATGCAATGCTACAATGGATGGACATCATAGGAAAAATGCATAATCATACCCGATAGATA
GCACATTAATGAAATGATATATATAATGACGCTTACACAAAAATCATGTTTAGTGGGACGTAGTACATGTGTGGCGAGTG
ACCATCAATATAGTATTTCCAAGGCCTACCACCCCCTTGGAGAGGCGAAAGAGGTACAAACCCCTCAATGTGGTTACCCG
GGCCTACCACCCCCCGAGCTAGGGACCAAGGTACAAACCCCTCGATGTGGTTATACGGGCCTACTACCCCCCGTACTAGG
CAACCAAGGTACCAACCCCTCGATACGGTTACCCGGGCCTACAACCCCCCTAGCTAGGCTTGGTCGACTCACAATATTTA
TATAGAGACAATCATATACATGTATCCATTTCATCATCATTTCAATGATTATATGACCATCCGACTCATAGGACGTACAT
TGAACCTTCCATTTCCTAAGAATTCTATAAGTGAGCATTTTATCAAACACATGGTGGGCTATTGTTCATGTAAATGAAAT
CATGTACTTCAAGAGTACTAAGTCCAACCAATTCCGAAATACATATAAATCAGCCCACCAACAACATACATATATATATC
AACCTTCATAATTTGATCATGGAAGCATGAAAATCATAAACATCACATAATAATTCTATTTCATGATAATATGCAAAAAA
AATAGACCATAATAGGATGTGTAGTAGTAATTCCATAATTCAAGAGTTCATAAATGATCAT
>mtp_2124.contig_4
CCATTTTCAGAGAAAACATAATCATAGTCATTTGTAACTGCATCACAAATATTAGAAAGATCAAAATGTTATCATTCTCA
AGAAATTCTTTTAGATAGGTCAATTAATAGCCACATACGGGGAACCAAGGGACATGCATGACCTCAAAGATTGTTTAGCA
CTAAAGTTGGGCAGAAAAAGGTACATTTCAACAGCTAACATGGAGCTATAACCATAAGACTACGTATGCCTTTCTAGTGG
AAAGGTCCTTTCATTTTTCAAATCAAAACACATTTCAGTGCTCGTGGCTAGTGAACTCATAGTTCTACACTTCTACTCTT
GCCTGATACTGTGAGGAATTTCAGATACTGAGCTAGAAACATGAGCTATAATAAGTTGATGTAGCACCTTTCATCATCCC
AACTCCAAGTTTAGTATATATGCTACTTAAGCTAACCTGTATTGCCAAGCTGTTCTGATATCTTGACAAGGTCAGAACCT
CCAACAACTCCAACAGTAACAACCTTCAGGTTGACAAAATTGTTAAGACAGAATCCTTGAGAGGAAAAATAATAAAAGAG
AGAGTAAAGGAAAAAGGAGTATAGCAGAAGAATCATCTACCTTTCTAAGTTCCTGCATGAATTTCAACATTTGTGGAGTA
GATTCCTGAAATTTTGATGCAAATTATTCAAAGAAGAAAAATCAATATCGTTATGGGGGTGATTAAATGTCACTACTGGT
AACACATTTTAACGACTACTTCTTAACGAAGGGATACACATACGATCGTTATAAGTGTACTTATAGCGATCAAATAAATT
ATCAGTCGCTAAAAGTCAATTTTCAACTTAACTACATTAAAAAGTGTATAAACGACCACTTCTTAACGAACGGATACACA
TACGGTCGATATAAGTGTACTTGTAGCGACCAAATAAATTATCAGTCGCTAAAAGTCAATTTTCAACTAAACTACATTAA
AAGGGTTATACCCCGTAGTTAAAGACTAAATTAACAAAAACAATTACTGGTTGATTTCTTTCTCTGCCCAAACCCTCTTT
TCAACACCAGAAAAGAAAAAGGTAACCCTACAAGCCTAAAACATTTGAGCCATATTGTGGTATTTCACTGTGATTTTTGC
CTTTTATAGACCTCTAGTGAATCGGTATTGGATTATCTCTTCCTCATCAAGGTAATTTTTTTTACTATCTCTCTTTGAAG
TTTCTTTGTACGGTACTAATTTTTGTATTTGTAGAATTTTCACAAAAACTTAGACCTAGTTAAAAGTATCAATTTATATA
TTATCCATTTTTGTTTCATTGCTAAGAAATTATTCTCAATTTCCGCAACACCTCTCAGTACTCTTTATCTCAGAAAAGGT
ATCAAACTTTTGTGGAACTGAAGCTTAAATTAAGAAGAACTGACATTCTAAGAAGAACAGACTGAATGTGAGTTTAGCTA
TGTATATTTTTGGGTTGAATTGAATTGCAGAAGCAGATGGGTGGTAGGTACATGTAGGTACGTATTCATGAGTTTTTATG
GGTAAATTAGCTACTCCATCAAATTTGTTTATTTATTGCTACACTTAGTTGCTTATTCTCGGTTAAAGATTTGAAGGTTC
ACTGTATTTCAGATTCTTCGAGTTGTAGGATGTAGAAGATATTGAGGAAGAGGAGTTTGGGTTCTCGAGAAACTATTTTC
TTGCTAAAGAATTGGGTTTTTCAAGGAAAATTCTCCTCAGAAGATCTCAGAATTCGATCTCACTAACGAGGAGATAATAA
GAGAGGTAGCAGCTAATATTGATCTCTAACATGAGAAAGAAGTTAAGGATTTGATTAGTAGCTACAAAAGTTTGTATTCA
AAATGGCTTTCCGTGCTAAGGTTTGGTATTACACTTTTGGTGGATGGCTTTGGATCAAGAAAGCTTTAGGGTGTGTTTGG
TATGAAGGAAAATGTTTTCATGGAAAACAAGTGGATTTTTGACTTATTTTCTCATGTTTGGTTGGTGAGTAGAAAATATT
TTTCGAAAAATTATTTTTGTGTTTGGTTTATGAATGAAAAATGTTTCTGAGAAATATCTTTTATTTTTATTAGAGTAGAA
AATAATTTTTGAAATTGAAAATATTTTTTAAAACAAACTTATATTTTTTTTTGAGGGTGGGGGGTTGGGAGGGCTGGTGG
GGGGGGGGAGGTCGAGGGTAGGGGTGAAAAAATAAAAATATGAAGTTGAAAATATTTTTTAAAAACAAACTTAAATTTTT
TTTTGGGGGGTGGAGGGGATCTAGGGTTGGGGTGAAAAAATGAAATTTTGAAGTTGAAAATATCTTTTAATTTTTTTTCC
TTGGTCTGATGGAGGCAATCAATACTTGAAACATCGATTAGTTTGTCGTATTTCTATGCATAATTTACAGTACTGCAGAA
TGTATCAGTAAAAAATTCTCTTGGTACAAACAACCTATTGCTCTTTACTAGTAACGCCAAACTTCTATTCATAACATATT
GAACTTGATAGGGGTGATTATTGCTCCGAGATTTTCTTAATAGGACCTACAGGCCTGTAACGACCTTCCATAACATTTAA
TCTAGTCTTTGTTCGATCACTGTTGCAATGTATTGAGTAATTTTTTTTGCTCTGTTTATGTGATGTTGGAGCTCTTATAG
TAGACATAATTTCAAAAAGTATCATGTGCAGTGTGTTTGCTATGATTGTGGTTATCATACGGAGAGAAAGAGAGAAATAG
CTTGAGATTCAAAGCAGGCCACTACAACATTGATGGGGTATGCTCAGAGGTGGCTTTGCATATACATATCAAAGGCCAAG
AATTGCCAAAATGGGGGAAAACACTAGCTCCTCTACCAAGCCCCCCTTGATTGGTAGCTGCTTACTATGACTTTGTTATC
TTGCTTTATGTCTTTATTTATAGACTGTAGCTTTGATTAGGCATTGGGATTTTTTCATAACTTTGGTATCCAAACCACCC
AGGTGGCATGTTGACTTAACCATCCGACATCGACTACCTCCCACCGACATTGATACCAGTCAACTCTATCCACCAAGGCT
TATCAGAAGGATGGCTAGCGTGTTAGCTGAGATCTATATTTTTACAAGTTTAAAGATATGTAACAGACATATTTTTTCAC
AAGCTTTTTTATATGAAATCAGTACATGATACCTTCTTAACCTGTCCGAAAGATCCTAACAAAATATCCAGTGTCCCCTC
ATCTACTACTTTCTAAAACTTTGTTAGCTCTTTAACTTAAGATTATCCATAGTCATGTTAAGTCTTCTCGAGATTTTTTT
TAATTTTGTGCTGACTCCCAGATCTAACTCTTATAATGTAATAGAGCTACCATATCTACTTTTGTACTCTTTGCATCTTC
TTGATACCGGTAATCAAACAACTTCATAAAAAAAGGGTTTCTATACTTTGTTAGTATCACTTGTAATAGAAACCTCCAAT
TATTAAATCTTGTTTTATGTCATGTATGCATTGTCTTTTACAGATGGAAGAATGTGTTCAGTCACATTGATTCTATTTAA
GTATTTAAAGGGTTTGTTTAGAGATTTCTCATGTACTTTCTGGTTGAAATGTTGATTCTATTCGAGTGTTTAAAGGCTTT
GTTTTAACATTGCTTCTGTTTAGAGAATTTTGATAGAAAACTTGATGTCTCTAATGAATCTGCAACTTTCCTCTTGTACA
ATCATTGAGGTCTCTCTGCTTTGGATGCAGTGTAACAGTAGAAAGTTATGCCCCCACAGTTTGGAGGATGTATATTGCAA
GTATCTAAACAACTGGTATGTTGAGAAATAATCACTTAACTTGTCTTATTTGGATGATAATTACTATTTTATTCAAGTGT
TTGTTGCTAGGTTGCTTTGGAAAAGTTGCTTCCTTCATGTGGTACAGTTATTATAGTAAAACAAATTTCAGTTACGTTGC
ATGTTACTTGACATGTTGTCAAATATCTTGTATTGATAATTAGTGATAATCAAATCATCATCCAATAAGGTATAAACAGT
TAATACTACTAATTGTATACTAATTCTCTAAAATCAAATGAAGTTCTTGTTTCCTGAATGATCATATAAAGACTTTTTTG
TTACCTGTCTTATATATCACTTAAAACACTTGGTCCCATTACAAGAATAGTCCAATTTTTCAAGACTTCTAATATATTTA
TCTACACCTTTAAGGAACTAAGTGAAGGCAATTTCATTTGTTTAAATTCTTGTTCTTCATGGACTCATCATCGACAAACT
TTCACATTTTGTTTTGGAGAAGTGGTCTTTGGAAGAGAAAGTATATGAATCAGCTCCTAATGTATAATTCTCACTCCAGA
ACATGATAACCTCTTTGAGTTAGACTTTTTTACAAGGAAAAAGCTTGCACCTCTTTGAATTCACTTACAAATTGTATAAA
TTGGATCACAGGGGGTATATGCTTGTTATTTTTATTGCTGGCTTTAACAAATATTGTTACGAAAAGCCATGAAAAGTGAT
TTCACTAGATTTATTCATTGTGAATTCACATTTTAATAAATATTGTTTAAAGAGATGTTCATTGTTACATCTTTGTCGTA
TATTTTGACTGAAGGTGGATCTTTTTATCGCTAATAGCTGCATTAAAAAGTTTATGACACTGTTTTTTGTGTTATACACC
AATTTTTCTTATTATACATCCTTTTTGTTGTGGACTAAAATAATCTTTTTTCTCAGTAGGAAAATGAGTCTAGCAACAGC
TCTAAAGAAAATATTTTACTACTGATGACAGTAGTGCGTCTGCTATGAGCTGCTAAAATCTCCACATTCTTCTACCTCAA
CTTATGCTTCGGTTCTTGAAAAGGCAATAGCTCATTGAGCAATTCTTTGTTTGCCACAAGCTAATAGCTCGAAACTTATA
TGTGTGTTCTGAATAAAAGCCTATCATCTTTTTGGGAATAAGAAATGGTAGTCATGAATTTCATGAACATTGTGGAATCT
TTGACATCTTGCGAGGCAACTAATGAATTCTCATTACTTTACTTTTTTATATATCATGTTAAATATCTTGAATATTCATC
TGATTAGTCCTAATTATTTCATGGTAATATAATTGTTATTGGTTCATTTTTAAGAAAACGGGTGAATTTCAGTGCAGGGT
ATGAACCTTTGGTATCAAACTATTTGTGTTGTCACAATTTTGATATCTCTGTTATTGTTAAGGTAAGAATAGAACAACCT
TTCTTTGAGCAACTTCATTCAATTATATCAAGTTTTCTAGTCAAATAAATTTAATTGAACAGTTCATAGATATCATATT
>mtp_2124.contig_5
TCGAGGAGGCGAAGTTAAGACTCTTAAGTATGAATTTTGAATTTTAAAAATCACAGGTTATAGAATCCCTAATAAGTTAT
TTAATTTATAAATATACATAATTTGACTCAAAGTTGTTGGGTTATTCGAACCCATACACAAAGCACTAGATCCACCCCAG
ATCATTTGCTCAAAGGAGAAAAGCCCCTTAGATATTGATCAAGAATCTATACAACCTAGCAACGTAAAAGAAGAGGTGAA
AGAGAAGAGATTAAGAAAAAAGAAGCAATCTAGCAATGCTGATAGTGATTCTTGGTTGCCGGCTGGATGGGAAAAGATTG
TAAAATATCGCAAAACATGTAAACTTGCAGGCTATAGTTATAAGGTAACTAAATCAATTTTTTTTGAGTTTGTTATAATT
TATATATATGACTAACTTTTTATTTTGAGTTGATTTTTAATCCAATTCCATTTTATATTTCTGATATGCAGCTTTATAAG
GACCTAGGTGCAAACAAAACTTTTCGATCAAAAAAAGAAGCTAAAGCATATATTGAGGAACAAAAATCGTTCGAAGCTGA
CAGGTTATACTACCTTTATGGCAAATCCTCCTTCTTTCTCATTTTCCTAATATTTCAGTTCTCTATCATGATTCTTATTA
TTTTTGAGTAAATATTGTGAAATCACAATGTCTTAATTTGTTTGTTTTGTTTTCTTCCTGTATGATCAACGATTTTAGTT
TAAAACTATTCATTTTTTCTTACAACTAAATTGTAATTGATTTTTTTTGGTTCCTTCTATTTTTAGGGGTAAATATTTTT
TAGAAGAAACCGAACACGGTGTTCAAGCTGGTAAGACTTTGAATAAGTTATACTTTATAAAAAAATATACTATAATTTTT
TTCTTATTTTAATTATCATTTTCATCCTATTTTGAAGCTTTTTTATTTTGAAAATACTAACAAGCCATTCTTCTTTTCAG
CTGAAGACATGCAAAATGTATCGATCAGTGATCAAGTTATTACGACTCAGTCTGAAATTAGTGGGACTAGTGGAGATGTG
GTGTTAAATGCAAACACCTGATCAAAGTTGAAGTAGAATTTTCTATTTGGAGTTCCTTTGAGATGATTAAATATATTTAT
TAATGTGGCTTAGCCATATTGATTCTTGTTAATGAATGATAATTTAATGATCATGATTTACAATGTATGTTGTCCAAATA
TTATAAACAAATTTGTGTATTCTATTTTTATTTATTAGACTTTTACCATGTCTGTCATATTTTCATTGATAGATTTTATG
CTTTTCTTGACCAGATGTCTCATTAATAATGGAGAAATCTGTTTTTAAAGACATTTATTAAATAATTAAAGCATGCTCTG
TAATGACTTGAAAAGTTGACTTTGGTCAACCTTCTTGGAAGACGTGCTCAGATGAAAATTCTGACAGCTAGGTTAGCTTC
GGAAGATCGATTTTGGTCTAAAACGACCCTTTGTTCACTTCCCGAGACTTTAGATGGCAGTTGTGGAATCTGGCTCAAGA
CGATACTGGGTGTGGGACCCACTTTTCGTCGAAGCGAGCTCCAAATGGAAATTCCGCCTTCACCGTTGAGTCCGAAATAT
CGTTTCCAATCAGATTCCATATAAGGTTTGTATTTTTCCGACTTCGAACGAGTCCGAAACATCAAAATTTAAGTTTGAAG
GGTTGTAGAATTTTGACGCGGCGGTGACGTGGCAGAGCCACGTGACGACACGTGGCAGAGGAGTGAAATCTGGAAATTTC
CAGATTTTAAAAACGAAATTCGTCCAATTTTTTTGTTCAACTTCAACTTGAGATTAATCCTTCATTTTGAGTCCAAATTA
AGTGATTCAAAAGGCAAACTTCAAGAGAATTTCGAGGGGAATCTAGCGGTGATCTCGGAAACGCGAGGGGAGGCTTCGTT
TGAGGTAAGAAATCAATTTTAGTCACTGCCAGGGTGATTTTCCGGATTGAATTGTTTTTGAAATTTGAATTGTGAGATCT
TGATCATTTTAGGTCCGTTTTGAGTCATTCTTGTGGCTAACTTGTAGAGTTTTTCGCAAGGATCGTCGTGGTATAATCTG
TTTGGGTTGAAAGGGTCTCATTTTTCCGAAAATTGGTGATCAAGGGGCTGCCCTTTTTAATTATTATGGCTGATTTGCGG
TGTTGTAGGCATCTGTTTGTGCTAAAATTTTGGGGTATTAGTTTAGTAAGGTATTTGGGACATTTCCACGGAGTCGATTT
TGAGATTCTAATTGTGGGCCCCACAATCCCGTTTTAGACCCGATTTTGGGTCCGTCTCCGAAAAATATAATTTTAGTGTC
AATATATTCGTAATGACAAGGTGCTTAACCTTTTGTTAGTGGGGAAGCATTTGGAAACCGTTCGGAGAGGAAAAGATCCG
GTACCGTGAGTTGGAGCACGCGTGATCGGCTTTCAGGTAGACTATGGTTTTCTCTCGTGAGATTGAGCATGTTTAGGCAA
TTGTTTATCGATTTGCTTGAGTATGGAGGGGTTCGGGTGTCGAGCATGCTAAATTTCTATAATTCCTGCCTTAAACCTTA
TTTCGGGAAAGTGTTGAATTATGACAGCATGTCTCTTGAGATTATTGAATATCCATATCTGGTGGTGTATATGATAATAT
TGAATTGAAGTATGTTTGGTCTTAGTCTAGGCTTAGACTAGTGTTGCCATAGACTTGCGAGATTGCGGATGTCGTTGAGC
AGTAGAACTTTTTCCGACGTCGTTTCGGACGGTCAGCTCCTTGTAGACTGATATAGCAGACTTGAGTCTGATAGTCGGTA
ACTCAGCTTATGACCTTGTATCCATAATGCCCTACTTTTCTATCGGCTACAAATACCCGGTTAAAGTCCGTGGTCTAGCT
TACTTATTATTGGATACTTCCTCGGCGATTTGGGGTATATGAGGGTCGGACTAAAAGGATTATTTATGGTAATCGGTTTG
GTGATATTTCCCGCGACGTATGGTTGGATATTGATTCTTAGCTACAGCACCCGGTTAGAGTCCGTGGTCCAGCTTACTTA
TGTCCAGGCTTAGCTACAGTACCCGGTTAGAGTCCGTGGTCCAGCTTACCTGCGATCTGGTTTTAGCTACAGTACCCGGT
TAGAGTCCGTGGTCCAGCTTACTTATGTCCAGGCTTAGCTACAGTACCCGGTTAGAGTCCGTGGTCCAGCTTACTTATGT
CCAGGCTTAGCTACAGTACCCGGTTAGAGTCCGTGGTCCAGCTTACCTGCGATCTGGTTTTAGCTACAGTACCCGGTTAG
AGTCCGTGGTCCAGCTTACTTATGTCCAGGCTTAGCTACAGTACCCGGTTAGAGTCCGTGGTCCAGCTTACCTGTGATCT
GGTTTTGGCTACAGTACCCGGTTCGAGTCCGTGGTCCAGCCCACCCGTGCCCGACCTTTGGCTACAACACCCGGTTCGAG
TCCGTGGTCCAGCCCATATAGGTTGACTCATTAGCTATAGTACCCGGTTCGAGTCCGTGGTCCAGCTTACACGTGGTGTA
TTCCCAATTCCTCACTAAAGCTTCAGTTTAGCCTTGATTACTCTCATCTGTAGGTTGAGGTTTGGAGGTTGGAGAGATTC
TGATTAAAGTCCGAGACGTAATGAAATTCTGGAATATGATTGGGAATGGTTCAGTTAAAAGTCTGGAATTTGGTAATATT
ATGATAGACCTTCTAGCTCCATTATTTTACTTCAACTGCCGGTCCATCTGCCGGGCTTATGGGGGTCCGTGCAGGTGGTT
TCTTTTATTGTGCACGAGCGTACCCGTCGGGTTTATGGGAGCCCGGCGGAGTTAGTTAGATTGTTTGTCTTTGTTGCCTG
TACACTCGTGTACATACCCCCATTTACTACTCTTTGCACTTGATGTGACCCTTTATTCGCATTTCAGTTTACTTTTGCTT
ATCTTGCTCAGTCGGTCGATGATGCCTACTGGGTACCTGTTGTTTTGGTACTCATGCTACGCTCTGCATCTATTTTGTGA
TGCAGGTCCGAGCACTAGTAGCCAGCGTTGATCGAGCTTGGAGTAGACTTACCTGGAGACGGGGGTGAGCACACGGCGTT
CTGTACTATTTCAGTCTCCATCTGTATATATAGACTTGTCTTCTTCCTTTCGAGACAGTCCAGTCTCTATTGTCCAGTTT
TGGGACTTGTACTCATTTTGTAGTAGCTCTGTACTGGTGACTTCCAGGTTCTGGGAGGGATCTTTATTTGTTTATATTGT
TATTTTCCTGCTCTTGTTTAGTTTCTACCCTCAGACCCGTTACTTGTTGTTCCGGGTTACGGGTTGACTTACCTACTGGC
GGGTTATAGTAGGTGTCATCATGACTTGATAAATCGGGTAATGACAAATTGGTATCAGAGCTCCAGATTCGTCGGTCTCA
CTTGTACAGAGCTAACGTCTAGTAGAGTCCTGCAGATCGGTACGGAGACGTCCGTTACTTATCTTCGGGAGGCTACAGGA
TGTCTTTAGGAACGTGTCGCTTTTGTATCACTGTCGTGCATTGTGTGTCTTATCGGTTTCTGGAAATCTTACTTGTACCA
CTCTTTTATAGGGATGGCTCGCACGCGTGGTAGGTCCCCAGCTAGGGGTAGAGGCCGACCTCGAGGTCGTGCCAGAGTTA
CAGCATCAGCCCAGGATCGAGAGCAAACTCTAGAGCCGGTGATAGAGCCACCAGCAGCTCCAGCACAGCAGCAGCCGATG
GGCCCGGGACCAGCCCAGCCACCGCCCGAGCCTGTGGCAGCTCCAGATATACAGGCGATGCTCGTACAGATACTAGCTGC
TATTGGGGGTATGCAGCAGGCCCCAGCTCCAGTCGTTCCAGTATCGCAGGGCCAGCCTACACCAGCGGTACCAGTTGTTC
AGCAGCTAGCGGCATCGGTTGTTCAGCCTGACGATTTGGAGGGCGTCATGCCACTACGGGAGCAGAAGATGCTCGGGGTA
TTCCTTAGACTATCACCGCCGAGGTTTTCTGGGGCAGTGGGGGAGGATGCCCACGAGTTTCTAGTTACTTACCGCGAGCG
GCTACAGACTTTGGGTTTAGTGGAGTCGAGAGGAGCAGACTTTACCGCTTACCAGTTAGACGGTCCCGCCAGGCAGTGGT
GGCGTACATACTTAGAGACCAGGCCAGCTGGGTCTCCACCGGTCACATGGACTGAGTTTTCAGAGGCCTTCTTGGCCCGA
TTTATTCCTAGGAGCATCAGAGATCAGCTCAGAGATCAGTTTTCTCGGTTAGAGCAGGGCTCCATGACAGTATCAGAGTA
TGAGGCCCGATTCCACGAGCTCTCCAGGCATGCCGCCATGATATTACCTACCGAGGAGGAGAGGGTTCGTTGTTTTGTTC
GGGGTTTGAGACTACAGTTGCGGATTGAGACTCAGTCTTTAGTCTCAGCAGGCCGCTCGTTTCTGGATGTAGTGGACCAT
GCCCGCACTATTGAGCAGCTCCGTCGCGAGGCCCAAGGGGGTAGCGGCAAGAGAGCTAGACAGGAGGATAGCCATGATAG
GCGCCGTTTCAGACCCCGAGAGTCTTATGATAGATCTCAGCAGAGGTTTCAGTCGGGTCAGTCTAGTAGCCCCTTCCAGG
CTTCTCTCCAGGCATCAGAGGGTGATCAGCACCGCCATATTGGTTTTAGTGCCGGTCCTAGTCGAGGCCGAGATAGTTCA
CCGATGGGTTCTTCTGGCTGGGGTAGCCGACCTCCAGCTCTCAGTCGACAGTCCCAGGGGTGTTATGAGTGTGGGGAGTT
AGATCATTGGGCCCGCGAGTGTCCCCATCACAGGTTAGCCTTACCCGCTCCACAGGCAACTAGGCATGCGCCAGCACCTC
CAGCTAGAGGCAGAGGCCAGGGACAGGACCGTAGGGGTGGTCACCAGGGTATACGGGGTGGTCCCCGAGGAGGCAGATTA
GGGGGCAGAGCCGATGCACAGGGTAGGGGAGTCCAGGCCCACTTTTATGCAGCTCCAGCTAGAGCAGATGCTGAGACCTC
GGACGATGTGATCACAGGTACAGTGTTATTATGCCAGCAGCCCACCTTGGCTTTATTTGATCCAGGCTCTACTTTTTCGT
ATGTTTCTGTTTACTATGCCTCTCGATTGAGTATGATGTCTGAGCCTCTGGTAGCGCCGTTGCGTGTGTCGACCCCCGTG
GGTGAGTCTTTAGTAGTGGATCAGGTATTTCGATCTTGCTTAGTTACTATCCAGGGGCGTGACACCCGGGCTGACCTTAT
ATTGCTTGACATGGTTGATTTCGATGTGATTCTGGGCATGGATTGGTTATCCCCTTATCGCGCTGTTTTAGATTGCTTTT
CTAAGACCGTTACCTTAGCCATTCCCGGTATTCCTTCGGTGGTGTGGCAGGGATCTCGTGGTAGCACACCAGTTGGGGTT
ATCTTTTTTATTAGTGCTAGGAGGCTAGTGGCTAGCGGATGCTTATCATATTTGGCCTATGTACGTGATGTGAGTAGGGA
GGTTCCTCCGGTTGAGTCAGTTCCCGTTGTTCGTGACTTCATAGATGTGTTTCCTACTGATCTACCTGGCCTACCCCCAG
AGCGTGATGTTGATTTTCCGATTGAGCTTGAGCCAGGTACTCGGCCTATTTCTATTCCGCCATATCGGATGGCTCCTGCA
GAGCTCAAGGAGCTCAGTGGTCAGCTTCAGGATCTTTTGGGTAAGGGATTCATTCGGCCTAGTGTATCGCCTTGGGGTGC
CCCAGTCCTCTTTGTGAAGAAGAAGGACGGTACTATGCGATTGTGTATTAACTACAGGCAGCTGAACAAGGTGACGGTGA
AGAACCGTTACCCCATGCCTCGTATTGATGATTTGTTTGATCAGCTTCAGGGTGCCGTGGTATTTTCTAAGATTGATTTA
ACATCCGGCTACCACCAGTTGAGGATTAGGGCAGCGGACGTCCCTAAGACCGCATTTAGGACTCGTTATGGCCATTATGA
GTTCTTGGTGATGTCGTTTGGGTTGACTAATGCCCCTGCCGTCTTCATGGACTTGATGACACGTGTGTTCAGGCCATACC
TTGATTTATTTGTCATTGTCTTCATTGATGACATACTGGTATACTCGCGGAGCCGGAGTGAGCATGAGCAACATTTGAGG
ATAGTGCTCCAGACTTTGAGAGATCAGCGGCTTTATGCCAAGTTCTCAAAGTGCGAGTTTTGGCTTGAGTCTGTAGCCTT
CTTGGGGCACGTGGTGTCCAAGGAGGGTATTAGGGTTGATCCGGCAAAGATTGAGGCTATTCGTGATTGGCACAGGCCCA
CCTCTGTGACTGAGATTCGTAGCTTCGTCGGATTGGCAGGCTACTATAGGCGTTTTGTTGAGGGATTTTCTACTATAGCA
GCGCCTTTGACTCGGTTGACTCGCCAGGATGTTCCCTTTGTTTGGTCAGAGGAGTGTGAGGCGAGCTTTTTGAGGCTCAA
GGAGTTATTGACCACCGCTCCTATATTGACTCTTCCAGTTGAGGGCGAGGGCTTCACGGTATATTGTGACGCATTCGGCG
TTGGTTTGGGTTGTGTATTGATGCAGTAGGGCCGGGTTATTGCTTATGCGTCGAGGCAGCTTAAGTTGCACGAGTGCAAC
TACCCCACTCATGACTTAGATTTGGCGGCGGTGGTTTTTGCGCTTAAGATTTGGAGGCATTACCTGTATGAAGTTCGATG
CGAGATCTATACCGATCACAGGAGCCTTCAGTACATTATGAGCCAGAGAGATCTTAATTCGAGGCAGCGTCGTTGGATTG
AGTTCCTGAAGGACTATGACCTATCTATTCTCTATCATCCGGACAAGGCGAATGTGGTAGCGGACGCCTTGAGTCGGAAG
GCAGTGAGTATGGGTAGTCTAGCTTTTCTTTCTACTACGGAGCGACCATTAGCTTTGGATATCCAGTCCTTAGCTAACCG
AATAGTACGACTTGATATCTCTGATTCCCGATGTGTACTAGCTTATGTAGATGCTCAGTCATCTCTGCTGGATTGGATTC
GCCGCCGTCAGTTTGAGATATATTGAGGAGCCAGTTGCTATTTTGGCCAGAGATGTCAGACGGTTGCGTTCCAGAGCCAT
TCCTGTGGTTAAGGTCCATTGGAGACATCGTCCAATTGAGGAGGCTACCTGAGAGACCGAGCATGAGATGCGGGCACAGT
TCCCCGACTTATTTGAGCATTCAGGTACTTCTTGACTCTTACTTTCGCGGACGAAAGTTCGTTTAGTAGTGGATATTGTA
ATGACTTGAAAAGTTGACTTTGGTCAACCTTCTTGGAAGACGTGCTCAGATGAAAATTCTGACAGCTAGGTTAGCTTCGG
AAGATCGATTTTGGTCTAGAACGACCCTTTGTTCACTTCCCGAGACTTTAGATGGCAGTTGTGGAATCTGGCTTAAGACG
ATACTGGGTGTGGGACCCACTTTTCGTCGAAGCGAGCTCCAAATGGAAATTCCGCCTTCACCGTTGAGTCCGAAATATCG
TTCCCAATCAGATTCCATATAAGGTTTGTATTTTGCCGACTTTGAACGAGTCCGAAACATCAAAATTTAAGTTTGAAGGG
TTGTAGAATTTTGACGCGGCGGTAACGTGGCAGAGCCACGTGACGACACGTGGCAGAGGAGTGAAATCTGGAAATTTCCA
GATTTTAAAAACGAAATTCGTCCAATTTTTTTGTTCAACTTCAACTTGAGATTAATCCTTCATTTTGAGTCCAAATTAAG
TGATTCAAAAGGCAAACTTCAAGAGAATTTCGAGGGGAATCTAGCGGTGATCTCGGAAACGCGAGGGGAGGCTTCGTTTG
AGGTGAGAAATCAATTTTAGTCACTGCCAGGGTGATTTTCCGGATTGAATTGTTTTTGAAATTTGAATTGTGAGATCTTG
ATCATTTTAGGTCCGTTTTGAGTCATTCTTGTGGCTAACTTGTAGAGTTTTTCGCAAGGATCGTCGTGGTATAATCTGTT
TGGGTTGAAAGGGTCTCGTTTTTCCAAAAATTGGTGATCAAGGGGCTGCCCTTTTTAATTATTATGGCTGATTTGCGGTG
TTGTAGGCATCTGTTTGTGCTAAAATTTTGGGGTATTAGTTTAGTAAGGTATTTGGGACATTTCCACGGAGTCGATTTTG
AGATTCTAATTGTGGGCCCCACAATCCCGTTTTAGACCCGATTTTGGGTCCGTCTCCGAAAAATATAATTTTAGTGTCAA
TATATTCGTAATGACAAGGTGCTTAACCTTTTGTTAGTGGGGAAGCATTTGGAAACCGTTCGGAGAGGAAAAGATCCGGT
ACCGTGAGTTGGAGCACGCGTGATCGGCTTTCAGGTAGGCTATGGTTTTCTCTCGTGAGATTGAGCATGTTTAGGCAATT
GTTTATCGATTTGCTTGAGTATGGAGGGGTTCGGGTGTCGAGCATGCTAAATTTCTATAATTCCTGCCTTAAACCTTATT
TCGGGAAAGTGTTGAATTATGACAGCATGTCTCTTGAGATTATTGAATATCCATATCTGGTGGTGTATATGATAATATTG
AATTGAAGTATGTTTGGTCTTAGTCTAGGCTTAGACTAGTGTTGCCATAGACTTGCGAGATTGCGGATGTCGTTGAGCAG
TAGAACTTTTTCCGACGTCGTTTCGGACGGTCAGCTCCTTGTAGACTGATATAGCAGACTTGAGTCTGATAGTCGGTAAC
TCAGCTTATGACCTTGTATCCATAATGCCCTACTTTTCTATCGGCTACAAATACCCGGTTAAAGTCCGTGGTCTAGCTTA
CTTATTATTGGATACTTCCTCGGCGATTTGGGGTATATGAGGGTCGGACTAAAAGGATTATTTATGGTAATCGGTTTGGT
GATATTTCCCGCGACGTATGGTTGGATATTGATTCTTAGCTACAGCACCCGGTTAGAGTCCGTGGTCCAGCTTACTTATG
TCCAGGCTTAGCTACAGTACCCGGTTAGAGTCCGTGGTCCAGCTTACCTGCGATCTGGTTTTAGCTACAGTACCCGGTTA
GAGTCCGTGGTCCAGCTTACTTATGTCCAGGCTTAGCTACAGTACCCGGTTAGAGTCCGTGGTCCAGCTTACCTGCGATC
TGGTTTTAGCTACAGTACCCGGTTAGAGTTCGTGGTCCAGCTTACTTATGTCCAGGCTTAGCTACAGTACCCGGTTAGAG
TCCGTGGTCCAGCTTACCTGTGATCTGGTTTTGGCTACAGTACCCGGTTCGAGTCCGTGGTCCAGCCCACCCGTGCCCGA
CCTTTGGCTACAACACCCGGTTCGAGTCCGTGGTCCAGCCCATATAGGTTGACTCATTAGCTATAGTACCCGGTTCGAGT
CCGTGGTCCAGCTTACACGTGGTGTATTCCCAATTCCTCACTAAAGCTTCAGTTTAGCCTTGATTACTCTCATCTGTAGG
TTGAGGTTTGGAGGTTGGAGAGATTCTGATTAAAGTCCGAGACGTAATGAAATCCTGGAATATGATTGGGAATGGTTCAG
TTTAAAGTCCGAAATTTGGTAATATTATGATAGACCTTCTAGCTCCATTATTTTACTTCAACTGCCGGTCCATCTGCCGG
GCTTATGGGGGTCCGTGCAGGTGGTTTCTTTTATTGTGCACGAGCGTACCCGTCGGGTTTATGGGAGCCCGACGGAGTTA
GTTAGATTGCTTGTCTTTGTTGCCTGTACACTCGTGTACATACCCCCATTTACTACTCTTTGCACTTGATGTGACCCTTT
ATTCGCATTTCAGTTTACTTTTGCTTATCTTGCTCAGTCGGCCGATGATGCCTACTGGGTACCTGTTGTTTTGGTACTCA
TGCTACGCTCTGCATCTATTTTGTGATGCAGGTCCGAGCACTAGTAGCCAGCGTTGATCGAGCTTGGAGTAGACTTACCT
GGAGACGGGGGTGAGCACACGGCGTTCTGTACTATTTCAGTCTCCATCTGTATATATAGACTTGTCTTCTTCCTTTCGAG
ACAGTCCAGTCTCTATTGTCCAGTTTTGGGACTTGTACTCATTTTGTAGTAGCTCTGTACTGGTGACTTCCAGGTTCTGG
GAGGGATCTTTATTTGTTTATATTGTTATTTTCCTGCTCTTGTTTAGTTTCTACCCTCAGACCCGTTACTTGTTGTTCCG
GGTTACGGGTTGGCTTACCTACTGGCGGGTTATAGTAGGTGCCATCATGACTTGATAAATCGGGTCATGACATGCTCAAA
TGTCAAAATCTTTATGCTGTTATTCTATTTTAAAAATTTATTGACATAAGCTTAGTATTAAATAAAATCTTCATACATGA
AAAATAGAAAAATAAACTAGGTTGTAAATACTTGCATTATGTTATTCTCGGTATGAACTGTGAACTTAAATAACCTGAAA
AACTGACATTTTGTCTTTCCATATTTATAGCTTTTTTGTTGTGGTAAGTCTTCACCAAAG
>mtp_2124.contig_6
CATTGTTACAGTGACTTATTCAATATCCATCGATGGACAACTTACTGCCCCATTTCAAGCAAAGAAAGGGTTAAGACAGG
GCGACCCCATGTCACCCTTCATATTTGTGCTAGCAATGGAATACCTAACTAGATTACTGAAAATGCTGATAAGAGCCCCG
GAGTTTAAGTTCCATCCTAAATGCAAGAGACTCAATCTTGTTCAATTGGGATTCGCAGATGACCTACTATTGTTCTGTAG
GGGGGATGTGGCATCTGTCCAGAGCTTGTTCTCTTGTTTTTCAAAGTTCTCACAGGCATCAAAACGTTGAGAAAAGCTCC
ATTTATTTTGGAGTGTGGCAGGCAGTGCAAGAGGAGATAGTGCAGCTACTAAGATTCTCTAAAGGGGAGTTGCCCTTTAG
ATATCTAGGTATTCCTCTAACCACAAAAAAGACGAACATTGCCCAATATAAGCCTTTGCTGGACAAGATAATGGGGAAAA
TACCTTCTTGGACTACAAAATTTCTATCTTATGCAGGTAGATTACAATTGATAAAATCAGCGTTAGCTATACAAGTATTC
TGGTCCCAAATATTTTCGTACTTCCTAGAGCAATATTGACACTAATTGATTCCTTGTGTAGAAGATTTTTGTGGACTGGT
GGAATTGATGTGTCAAAGAAGGCTTTAGTGGCTTGGGAAGTATTGTGCTGTCCAAGGACTGCAGGTGGCTTGAACATCCT
GAGTGTGGCTCATTGGAATAAAGTTGCTATTGCAAAGCTGTTGTGGAACCTATGCAAAAAGGACACGTTATGGGTCCAAT
GGATGCATAGCTATCACATAAAAGGTAGGCCAGTGTGGGAGGTGCAGATACCTCAAGCATCGTGGGTGATAAAGGAGATT
CTTAAAGCAAAAGATACATTTATTGAGGCAGGATATACAGAGGTAGATGTGGTGCACATGACTCAATTCTCTATAAAAAA
GTTGTATGAAAGATTGAGGGGGGAGTATCAAAAGGTGCAGTGGAGGAGAATTATATGCAATAACCTTGGTGCTCCGAAGT
GGTGCTTCATACTATATTTACTCATAAAGAACAGGCTGCTGACCAGAGATAGAGTTGGAAGATGGTGTGCTATCGATAAC
CTGAAATGCCCACTTTGTGAAGATGCGAACGAGAATATCGATCACCTGTTTTTCGTATGCCCATATGCCTCTATGGTTTG
GGGTAAAATCTTGTGTTGGCAAGGAATTACTAGGGGGACTATGCCTTGGACAGAAGAGCTAAATTGGGTTGTTCAGTATG
CAAAAGGGAGGACTGTGAATGCAGAAATATACAGAATGTCGTTGGCATGCAACACCTACAAAATCTGGCTGGAGAGGAAC
CAAAGAGCTTTTCAAGGGAGGAAAACTGAAGGACAGGTACAAATCAAGTAAATCATACAAGAGATACATTGGCGAGGCTC
ACTGCAGAATAGACTACATAGTCGTTTGGCTAGTATGAACTACTATCCTTAATCAATAGTTGAATAATTAGTCAAGAGAT
GTTTAGAAGGACAGTAGTTAACAGATTTGGGGATGTTCAATTACTGCTAGTTTATCTGATTTGTAATGCTCACTTGGTAA
ATAAAATCTTTACTTACCAAAAGAAAAAAAAAGTGAAAGGAGCGTTACTAGCTAATACTCATCAGCCAGATTCCAACATA
TGAAGACAAAAATGAAGTTAAGAATGCATAAACAGAACACATAGGAGAACTAGAAATTTAAACAAAAAAACTAAGAAAGA
ATTTACCTCTCTCTGGGCAGCGACTGAGATGAACCAGCAAGAGAAAATTCCACCACCACGAGCTCGGTTCCGAAAGCAGA
GAAGTTAGAAAGAGAGCTAAATTTCTAATTTTTTATGGTTTTCTATGAATCCAAAATGCTCTTATGGGCCTTTTTGATGA
GAAATCTCATATTTAGATAATGAATCTCTGTATCTTCTAGGGGAGGAAATCGTGTCCCGAAAAAAGCTCCCTAAAGCAGA
GAAAATAGATGGGTATTTATAGAGGAAAATTGGGATCGACTTGGAGGAAAACGGGATGGATTTGGATGAATTCGGATAAG
GTTGCTGACTCGATTATTCCAATTCCTTCCACAAATTTCAACAGAAAAGTGAAGAGAACCGCTTGATTTCTTGAGATCCA
CCTGGCTTGATTCGAGTACGATTGTTCGTACGAACAGATAAGGGAGAGGAAAGGTACGGGACTGGATGGATTTTGGTGGG
CTGCCGGTTGCTGGGTTTCGTTTTGGGTTCTTCGCGCGAGAGGAGAAGACGTATATGGGTTGTTCTTTGGCGTTGTATGC
TGCTGTATTGCTGTTGCATTGTTGGATCTGTTTTGGGACGGGTTGCTGGATATTTTTGGGTATTGGATTTGAAAATGGAC
TGGGTATATGGGTCATCCGAAGGAAATGAGAAAAATGCCCAATACTAAGGTATGCAACTTTCACATATAGCAAACATAAA
AATCATATTTGTATATTACTATAGTTTGCATAATTGCGCTCTATAGAAAATTTTATATTTGCTATTGAGCTTTTGATTTG
TATAATTCCCTACAAACATTCAATTTTATATAAATTGTTCAGTTTTGTATAAATTTATTTATACATTATAATTTGTATAA
TAAGATCTGTATTTGTATAATTATAAGTGTATAAAACGAAAATATATGTATTTGTATTTGTATATACATTTTTCTCTCGC
TTTATACAAACACAAACTCATTTTATATCGAAATGTATAAAATGACTAATTGTATACCGAAAATGGCTAATTGTATATCG
AATCAAATGGCAAAACAAGGAGATGTTTGCTGTGAATTACAATTAAAATAAACTATGATTATTACCTTTTAATTTGAATT
AATATTTTGCTATTTCATACAATTTTTCCTATCTAAAATGGGTTTAAAAAGAGGTAAAAGAAATGACTACAATTGTAATA
GAAAAATGGCCATATGAATTGCAATTATGGCCAATGGAAATTAAGAAGTTAGCCAAATTGAGTTTAATTGGTGATTCGGC
TAAAAATTAAATAAGACGAATTAATGTAAATTAATTAATGAGCTTCTTAATGTCAACAAAATAAAATAATTAACTTAATT
ATAAACTAAATAATTTAAAATATAAAATATTATATAACTAAACTAATTAACCAAAGAATTGACTTCTATATATAATAGAA
GAAGAAAAAACGCCACATGTCAGTGCCACAATTTTTCAGAATTTTAAATAATAAATAATTAAATATTATATAACTATTTA
AAATATTTAAATACACACTTTTAAATAAAAATAGACAGATGGCATTAACTTATCCAAATAGTGACAAATGTCAGCATTTT
AAAAACAGATTTAATTAGTAAAAAAAACTGATTTTAAAAAAATATGCGGCAGTTACAAATTAGTTAATATCTTTTTAAAA
ATACGTATTTTATTTAATATGATCTTTTTAAATATAGTTACCACAATTAATATAACTCTTTTTAATTTTTCAGTTTTAAA
AGATAACTAATTGCACATGTAACTAAAGTTTATGTTATTTTTTACTCTTATTTTTATCATAATTAAAATATCTATATTTA
TTGATTGACATCTATTTAATTATTTTAAAAAATAATAAAGAAGCCAATGAAAATAGTATGACTCCACTACATACTATTTT
TTCATTCAAAATCAAAATATTTAGAGTAAATGAATTCAAATGAAAATAAAAAATACAATAAACTTAAAGATAATCTAAAT
GTAAAGTATATACTTATTAATATAAAATTTCAAGATAATATGCATTATTTAAAATAGAAAGAAAAAAACCTGTCAATTAG
AAAAAAGAAGATAAAACTTACGTCTTTAAAAAGGGCCAAAATAGCACATGTCACTAAAGTTTATGTTATTTTGGACTCTT
ATTTTTATCATAATTAAAATATCTATCTTTATTGATTGACATCTATTTAATTATTTTAAAAAATAATAAAGAAGCCAATG
AAAATAAAAATAAAAACTACACATTAATATGACTCCATTACATACTACTTTCTCATTCAAAATCAAAATATTTAGAGTAA
ATGTATTCAAATGAAAAATACAATAAACTTAAATACAACATAAATGTAAAGTATATACTTATTAATAAAAATATTTCAAG
ATAATATGCATTATTTAAAATAGAAAAAAAAACTGCCAATTAAAAAAAAAGGATAAAACTTACGTCCTTAAAAAAAGGCT
AAAATCAGCCATGATCAACTACCTAAATTTAAAATTTAAAATTTATATTTCAAAAAAAATAAATTAACCTTATCCTTAAA
AATCATCTA
>mtp_2124.scaffold_1
AAGGTAAATTAATAGCTTTATGAATCCAAATCCATTAAGTCTCTGAAAGATATAGCATAGTATTCACTAAAAACAAATAA
AGTACAAAATTTATATTATTACCAACAATATATATAATGTACAGATAATCTAGTTTCACAACATATATTGCTTTCACATA
CAATTATTATATATAATAAGTTTTTCATATCAACCATAGGAAAAGAGGGGGCAAAGAATTTTTTTTTTTTAAACTAAAAA
ATGGTGGAGAGTTTCAACTACATTGAACATTTTGAGAAATGTTTTTCAGGTGCAGTTTCTGATGTTTCACCTCATCCAAT
TCTTGAATTCTATAGAGAGTTTTGGAGAGGGAGAAAATTAGGAATTGAGAATGTTGATTTGATAGATGATGCACAATCTA
AGCTACAATCAGTTGGACAAAAGTGTCAAATGGAGAGAGATTTTGACATACTACGCAATGTTAAATGTAAGATGATTTAT
AATTTATTGTTTTGTTGTCTTCATGATAAATAATTTATACATATAAATGTATTTTAAAATGTATATAAAATTTGAGCAAA
AGTTGAATGGTTATGTCGAACCCATAGACAAAGCTCTAGCTTTTACTCAGATTAATTAGGGGAGGCAAAGGTAAGTTTTA
TGTTCATGAATTCTGATATTTTCAAATGATACTTTATTAGGTTCTTGCTAAATTGTTTATGCTTCTTTGCTAATTTTAAA
ACAATCTGAGTCACAACTAGCTTATGCTGAACTCTTAGATAAATCTCTAGCTTTGACCTCGATTAGTGGACTAGAAGGTA
AGATTAAGTTTATGGATTCTAAATTCTAGAAAACATAAAACACTAAGTTTTTGACAAATTATTTATATATATTAAATAAA
TTGAAAATATATATACAGGATTTGAACTAATACAGAGTTCGTTCGAACTTGTAAACAAAGTACAACTCCAACCGTAATTC
TAAGGAGGCGAGGGTAAGACTTTTAATTTTATGATTTTGAATTCAAAAAAACACAGTTCATTGGATTCTTAATAATTTAT
TTAGACATAATAACTGAATTGTTAAATTTATTTGTAGGATCTGAGTCAATGCTACTAGCTTCTGCTGAACTTTTAGATAA
ATCTGTAGCTTCGACCTCGATTGGTGGACTAGCAGGTAAGCTTTTAAGTTTATGGATTTTGAATTTTGGAAAACATAAAA
CACTAAGTTTTTGAAAAATTATTTATATATATTAAATAAATTTAAAACATATATGTAGGATTTGGACCAAAGCTACAAAG
TTCTTTTGAACTTGTAGACAAAGTACTAGCTCCAACTCTAATTCTAGGAGGCGAAGGTAAGGTTTTTAAGTTTCTGAATT
TTAAATTCTAAAAACATTGTTGATAGGGTTCAAAATAAGTTATTATATGTATTAAGGGAATTGTTAAATAAGAATACAGG
ATCTGAGTCAATGTTGTTAGCTTCTACTGAACTCTTAGATAAATTTCTGGCTTCGACCTCATATAGTGGACTAGAAGTTA
TTTTAAGTTTATGAATTATGAATTCTAGAAAACATAAAACACTAAGTTCTTGATAAATTATTTATATATATCAAACAAAT
ATTAAAACACATATATAGGATATGAGCCAAAGCTACATGGTGCTATCGAACTTGTAGACAAAGTACTAGCTCCAACCTTG
ATTCTAGGAGGCGAATGTATAAGTTTGATTTTGAATTCTAAAAAACACGGTTTATTGAATTCTTAATAAGTTATTTATTC
TTATTAAGTGAATTGTTAAACACATATACAGGATCCGAGTCAATGCTACTAGCTTTTGCTGAACTCTTAGATAAATCTTT
AGCTCTGACCTCAATTAGTGGACTAGAAGGTATGAGTTTATGTAATGGATTCTGTATTTTAGAAAATATAAAACAGTGAG
TTCTTGATAAATTATTTATGTGTGTGTGTGTGCGCGCGCGCATGTGCGTGTGCATGTGTGTGCATGTGCGTTTGCGTGTG
TGTGCGTGTGTGCGTGTGCATGTGCGTGTGCGTGTGTGTGCATGTGCGTGTGCCCGTGCGTGTGCGCGCGCGTGCTCGCG
TCCGTACGTGTGCGTGTGTGTGCACGTGTGTGTATTTAATAAATTTTAAAATACATATATAGGATCTGAGCCAAAGCTAC
AAGGTTCTGTTGAACTTTTAAACAAAGTACTTCCAACCCTGATTCTAGGAGGCAAAGGTAAGATTTTGAAGTTTATGGAT
TTTGAATCTAAAAAATACAGTTTATTTGATTCTTAATAAGTTATTTATACATATTAATTGAATTGTTAAACACATATACA
AAATTTGATTCAATGCTACTGGCTTCTTCTGAACTCTTATATGAATCTCTAGTTTCGACCTCGATTAGTGGATTAGAGTT
TAGAATTTAAATTTATGGATTCTAAGTTCTAGAAAAACATAAAACACTGAGTTCTTGACAAATTATTTAACTATAATAAA
TAATTTTAAAACATATATACATGATTCGAACCAAAACTACAAGGTTCTTTCGAACATGTAAAAGAAGTACCAACTCCAAG
CATTATTCGAGGAGGCGAAGTTAAGACTCTTAAGTATGAATTTTGAATTTTAAAAATCACAGGTTATAGAATCCCTAATA
AGTTATTTAATTTATAAATATACATAATTTGACTCAAAGTTGTTGGGTTATTCGAACCCATACACAAAGCACTAGATCCA
CCCCAGATCATTTGCTCAAAGGAGAAAAGCCCCTTAGATATTGATCAAGAATCTATACAACCTAGCAACGTAAAAGAAGA
GGTGAAAGAGAAGAGATTAAGAAAAAAGAAGCAATCTAGCAATGCTGATAGTGATTCTTGGTTGCCGGCTGGATGGGAAA
AGATTGTAAAATATCGCAAAACATGTAAACTTGCAGGCTATAGTTATAAGGTAACTAAATCAATTTTTTTTGAGTTTGTT
ATAATTTATATATATGACTAACTTTTTATTTTGAGTTGATTTTTAATCCAATTCCATTTTATATTTCTGATATGCAGCTT
TATAAGGACCTAGGTGCAAACAAAACTTTTCGATCAAAAAAAGAAGCTAAAGCATATATTGAGGAACAAAAATCGTTCGA
AGCTGACAGGTTATACTACCTTTATGGCAAATCCTCCTTCTTTCTCATTTTCCTAATATTTCAGTTCTCTATCATGATTC
TTATTATTTTTGAGTAAATATTGTGAAATCACAATGTCTTAATTTGTTTGTTTTGTTTTCTTCCTGTATGATCAACGATT
TTAGTTTAAAACTATTCATTTTTTCTTACAACTAAATTGTAATTGATTTTTTTTGGTTCCTTCTATTTTTAGGGGTAAAT
ATTTTTTAGAAGAAACCGAACACGGTGTTCAAGCTGGTAAGACTTTGAATAAGTTATACTTTATAAAAAAATATACTATA
ATTTTTTTCTTATTTTAATTATCATTTTCATCCTATTTTGAAGCTTTTTTATTTTGAAAATACTAACAAGCCATTCTTCT
TTTCAGCTGAAGACATGCAAAATGTATCGATCAGTGATCAAGTTATTACGACTCAGTCTGAAATTAGTGGGACTAGTGGA
GATGTGGTGTTAAATGCAAACACCTGATCAAAGTTGAAGTAGAATTTTCTATTTGGAGTTCCTTTGAGATGATTAAATAT
ATTTATTAATGTGGCTTAGCCATATTGATTCTTGTTAATGAATGATAATTTAATGATCATGATTTACAATGTATGTTGTC
CAAATATTATAAACAAATTTGTGTATTCTATTTTTATTTATTAGACTTTTACCATGTCTGTCATATTTTCATTGATAGAT
TTTATGCTTTTCTTGACCAGATGTCTCATTAATAATGGAGAAATCTGTTTTTAAAGACATTTATTAAATAATTAAAGCAT
GCTCTGTAATGACTTGAAAAGTTGACTTTGGTCAACCTTCTTGGAAGACGTGCTCAGATGAAAATTCTGACAGCTAGGTT
AGCTTCGGAAGATCGATTTTGGTCTAAAACGACCCTTTGTTCACTTCCCGAGACTTTAGATGGCAGTTGTGGAATCTGGC
TCAAGACGATACTGGGTGTGGGACCCACTTTTCGTCGAAGCGAGCTCCAAATGGAAATTCCGCCTTCACCGTTGAGTCCG
AAATATCGTTTCCAATCAGATTCCATATAAGGTTTGTATTTTTCCGACTTCGAACGAGTCCGAAACATCAAAATTTAAGT
TTGAAGGGTTGTAGAATTTTGACGCGGCGGTGACGTGGCAGAGCCACGTGACGACACGTGGCAGAGGAGTGAAATCTGGA
AATTTCCAGATTTTAAAAACGAAATTCGTCCAATTTTTTTGTTCAACTTCAACTTGAGATTAATCCTTCATTTTGAGTCC
AAATTAAGTGATTCAAAAGGCAAACTTCAAGAGAATTTCGAGGGGAATCTAGCGGTGATCTCGGAAACGCGAGGGGAGGC
TTCGTTTGAGGTAAGAAATCAATTTTAGTCACTGCCAGGGTGATTTTCCGGATTGAATTGTTTTTGAAATTTGAATTGTG
AGATCTTGATCATTTTAGGTCCGTTTTGAGTCATTCTTGTGGCTAACTTGTAGAGTTTTTCGCAAGGATCGTCGTGGTAT
AATCTGTTTGGGTTGAAAGGGTCTCATTTTTCCGAAAATTGGTGATCAAGGGGCTGCCCTTTTTAATTATTATGGCTGAT
TTGCGGTGTTGTAGGCATCTGTTTGTGCTAAAATTTTGGGGTATTAGTTTAGTAAGGTATTTGGGACATTTCCACGGAGT
CGATTTTGAGATTCTAATTGTGGGCCCCACAATCCCGTTTTAGACCCGATTTTGGGTCCGTCTCCGAAAAATATAATTTT
AGTGTCAATATATTCGTAATGACAAGGTGCTTAACCTTTTGTTAGTGGGGAAGCATTTGGAAACCGTTCGGAGAGGAAAA
GATCCGGTACCGTGAGTTGGAGCACGCGTGATCGGCTTTCAGGTAGACTATGGTTTTCTCTCGTGAGATTGAGCATGTTT
AGGCAATTGTTTATCGATTTGCTTGAGTATGGAGGGGTTCGGGTGTCGAGCATGCTAAATTTCTATAATTCCTGCCTTAA
ACCTTATTTCGGGAAAGTGTTGAATTATGACAGCATGTCTCTTGAGATTATTGAATATCCATATCTGGTGGTGTATATGA
TAATATTGAATTGAAGTATGTTTGGTCTTAGTCTAGGCTTAGACTAGTGTTGCCATAGACTTGCGAGATTGCGGATGTCG
TTGAGCAGTAGAACTTTTTCCGACGTCGTTTCGGACGGTCAGCTCCTTGTAGACTGATATAGCAGACTTGAGTCTGATAG
TCGGTAACTCAGCTTATGACCTTGTATCCATAATGCCCTACTTTTCTATCGGCTACAAATACCCGGTTAAAGTCCGTGGT
CTAGCTTACTTATTATTGGATACTTCCTCGGCGATTTGGGGTATATGAGGGTCGGACTAAAAGGATTATTTATGGTAATC
GGTTTGGTGATATTTCCCGCGACGTATGGTTGGATATTGATTCTTAGCTACAGCACCCGGTTAGAGTCCGTGGTCCAGCT
TACTTATGTCCAGGCTTAGCTACAGTACCCGGTTAGAGTCCGTGGTCCAGCTTACCTGCGATCTGGTTTTAGCTACAGTA
CCCGGTTAGAGTCCGTGGTCCAGCTTACTTATGTCCAGGCTTAGCTACAGTACCCGGTTAGAGTCCGTGGTCCAGCTTAC
CTGCGATCTGGTTTTAGCTACAGTACCCGGTTAGAGTTCGTGGTCCAGCTTACTTATGTCCAGGCTTAGCTACAGTACCC
GGTTAGAGTCCGTGGTCCAGCTTACCTGTGATCTGGTTTTGGCTACAGTACCCGGTTCGAGTCCGTGGTCCAGCCCACCC
GTGCCCGACCTTTGGCTACAACACCCGGTTCGAGTCCGTGGTCCAGCCCATATAGGTTGACTCATTAGCTATAGTACCCG
GTTCGAGTCCGTGGTCCAGCTTACACGTGGTGTATTCCCAATTCCTCACTAAAGCTTCAGTTTAGCCTTGATTACTCTCA
TCTGTAGGTTGAGGTTTGGAGGTTGGAGAGATTCTGATTAAAGTCCGAGACGTAATGAAATCCTGGAATATGATTGGGAA
TGGTTCAGTTTAAAGTCCGAAATTTGGTAATATTATGATAGACCTTCTAGCTCCATTATTTTACTTCAACTGCCGGTCCA
TCTGCCGGGCTTATGGGGGTCCGTGCAGGTGGTTTCTTTTATTGTGCACGAGCGTACCCGTCGGGTTTATGGGAGCCCGA
CGGAGTTAGTTAGATTGCTTGTCTTTGTTGCCTGTACACTCGTGTACATACCCCCATTTACTACTCTTTGCACTTGATGT
GACCCTTTATTCGCATTTCAGTTTACTTTTGCTTATCTTGCTCAGTCGGCCGATGATGCCTACTGGGTACCTGTTGTTTT
GGTACTCATGCTACGCTCTGCATCTATTTTGTGATGCAGGTCCGAGCACTAGTAGCCAGCGTTGATCGAGCTTGGAGTAG
ACTTACCTGGAGACGGGGGTGAGCACACGGCGTTCTGTACTATTTCAGTCTCCATCTGTATATATAGACTTGTCTTCTTC
CTTTCGAGACAGTCCAGTCTCTATTGTCCAGTTTTGGGACTTGTACTCATTTTGTAGTAGCTCTGTACTGGTGACTTCCA
GGTTCTGGGAGGGATCTTTATTTGTTTATATTGTTATTTTCCTGCTCTTGTTTAGTTTCTACCCTCAGACCCGTTACTTG
TTGTTCCGGGTTACGGGTTGGCTTACCTACTGGCGGGTTATAGTAGGTGCCATCATGACTTGATAAATCGGGTCATGACA
TGCTCAAATGTCAAAATCTTTATGCTGTTATTCTATTTTAAAAATTTATTGACATAAGCTTAGTATTAAATAAAATCTTC
ATACATGAAAAATAGAAAAATAAACTAGGTTGTAAATACTTGCATTATGTTATTCTCGGTATGAACTGTGAACTTAAATA
ACCTGAAAAACTGACATTTTGTCTTTCCATATTTATAGCTTTTTTGTTGTGGTAAGTCTTCACCAAAGTTGGATTCTGGA
TATTGGTAGAGCTTAACTTAACCCCTACCATACATGTACATTAAATATAAAGAAGAAAAATAAGAGAGGACATATAGGCC
TGACCTCCCATATACACATATAGTTAGTAAAATTATCACATGAAACTTCATGAAAGATATAATATACATTGGTTAATCTC
GTTAGAAATTAACACTTTTCTAGCTAGATAGTCTTTAGTTTAATAGTTCTCTTTTGAATATTTTGTTTAGTTTGTAAATG
AAGGGTCGTCTTGTTTTATGAAATATGTCTTGTAAAGTACAATAGTAGTTGGACTGGCAAAATCCTCTACTAACTTTAGA
AAAACTTATGTAGATATTATAACAACCGGGTCCCGTCGTTATAGAAATGCCAACGGGGGAAAATTTGGGGCCGGAAAACT
TTTTCGTAGTATTTGGATTTTCCTAACCTAGTCCAGATTTGGACGAAATCGGAGCCGTTAAGGTGTAGGGAAATCTGGTA
ACAATCGGGGGAGTTAATTATGATTTTGATTACATGAGTAGTTAGATAACTCGTTAAAGAATCCATACGACTTTACAGAA
TTGAATTCGAGCGAGTAGAACTCCCGTAATTGATCTTAGCGTGAAGGGTATTTTATGAGCGTCGTGGGTTAGAGGTGTGT
TGTGAAATGAAGATTTTGGAATTCTTTAAATAGCTTATTGTTTCATGCAAGCCACTCTGGCAGTGCTTTTGGTCGCTCTG
GTGCTACAGCGGGGTGAAGGCCGCTGTGGCGGGTTTGACGCGACTTAAAGTCGTAAATAAATCCCTAAACGACCTTATTT
TGCACTTTTTGATTTTTAGAGCTAAGGAACGAACCCCATGCGACTCCTAACATTTTTTCACCATTCTTGAGCCTAAAGGT
AAGCTTTTCACTCCCCGAATCTATTTTTCGATCCGTAGAATATAATAGAATGGGTAATTAATGATGGGGGAGGGTTTTGA
TATAGATTCTATGGTGGAAACAACCCGAAATTGGATACTTGGGATCATGTGTTTGATATAGGGTTCATAGAATTGTTAGT
AATTCGGGTAATTATCGATTGTGTTGATTCTCGTGTTATTATGATTGTTTGTAGACCAAGAACAAGCGGAACGAATCCAT
AAAGGGAAGGATCAAGATTCTAAGGGTTTCAAGCTTCTTTCGAGGTAGGTGATGGTTGTGATTCTATGATTGTGTGATGT
ATGTTTGTTCTTGCTTCATTAGGATACATGTATGCATATGAATGTTACATTATTGATCACACTTGTTGTAATGAGATGGA
TAAATTATGATTGCCATGAAATTATGACTTAAATGTATGATCTTGAAGATATACTTGTGATTGTGATTCTGGTGTGTTGA
ATGGATCGGTTGCCATCTTCCGACATAACTAACTTGAATCGGTTGCGACGTTCTGACATAATTATGGGATCGGTTGCGAC
GTTTCAGTATAATTATTGGATCGGGTACCATGTTCTGGTATGCTAACTGTTTGGGTTTAGGTTCCATGAGAGAACCAATT
ATTTGATATAAAATGTGAATTTGTTTGTTTTTCGTAAATGTTGATAATATTGTTTTGTTAGATATATGCATGTGATTATA
TCATTGTAATGACTTACTTATGTTACACTTAGGGGGATAGCCATGTGATCCTACCAGTACACTGTGGTTGTGTACTGATA
CTGCACTTGCTCTTATTTTTTTTTAGTACAGGGCATCTTCAAGCGGCTACTGACAGACCTCGCTTAGGAGATCAGTGATC
ATTCGAATTCAAGGGTGAGCCAATTCTTCCGGGCTGCCATGGGTTCTCTTTCGTGTTACATCCACCATTTTCAGACTTAG
ATTTATGTTCTAGTTAGTTGATTAGTTCATTAGATTGGGGCTGCATCCCTTCTTATTTAGACTTGTTGAACTTTAGATGT
TTTTGGTACATTGTCTTTCAGGTTCTAGGTTATTTCTTCCGCATTGTTAGTTGTTATATCATTTGTTGGAGTTTATGGGA
ACTCCCTATTTCTTTCCTTAGTATTTAACTTGCTTCCGTAACTTAAATGTCTTAGTTTTGATTTAGTTGCTTGGTTTGGG
CTGTAGTAATGGTTCTCCCACCGGAGTGTTAGTGTGGGTGCCAATCACGATGGTCTGGGTCGTGACAAAGTTAGTATCAA
AGCCAAGATTTGTTGATCTCGATGTACCAAAACGAGTCTAGCAGAGTCTCGTGGAATGGTACGGGGACTCCTTTACTTTT
CTTCGAGAGGCTATAGGACTTTAGGAAATCTCTCTATTTTCTCTTGTCTCCTTTCGTGCTATAACTTGATTCCAATTGGT
ATCTGTCGATTCAAATTGGTATTTAACCTCCTTCACTCTTTTGTCCGCAGATGGTTAACACTAGGTATAATGACGTCAGG
CCCGTAGCTCCCGTTGATGATCCAGTTGAGGAATCTACAGCGAGAGTTCGCGGTCGAGGCAGGGGTAGAGGAAGAGCTAG
GGGTAGAGGCCGTGGAAGAGTACCACCTGCTGGGAATAGAGCTCTTGTTGAGAATACTCCTGTGAATGAGAACCCTCCTG
CGCATCATGAAGAGAATGAAGAGGAGAATGTTGATATTGAGAATGTTGAGGATGTGGGACAAGAAGAAGTGCAGGCTNNN
NNNNNNNNNNNNNNNNNNNNNNNNNNNNNNNNNNNNNNNNNNNNNNNNCGACAGATCAAGTTATTTTTGAAAAGGTTGGT
TGGTCCTGGAGTGCTTCCTTCTATTCAAGCAACTCAAGATCCCGCTAATCCTTCTGTTGCTAGCACTGTGCCCAAGACGG
GTGGAACGGGAGGTAATGATGCTTTCTTCCGTCCTTTGTTGGGTTTTGTTATGACTGGTAATGAGTATGAAATGTTGACT
AAATTTTTGAAGCTAAAACCTCATGTGTTCCTTGGTTCTGAGAGTTAGGATGCTATGAGTTCATCTTAGATTGCTATGAG
AGGCTTCATAAATTGGGTATTGTTCATCAACATGGGGTTGAGTTTGTGTCCTTCCAATTTCAAGGTAAGGCCAAGCAATG
GTGAAGAGCTTATATGGAGTGCAGATCTTCAGTTTTAGCTCCACTCACTTGGACCCAGTTTTATGCTCTGTTTTTAGAGA
AATATGTGCCTAGAACTTTGCGAGATCGCAAGAAGGATGAGTTTATGGCTTTGGAGCAAGGTGGTATGTATGTTGCTGCT
TATAAGTCCAAGTTTCATGCTTTATCTAGATATGCTATGCAGTTGGTGACTACTGAGGAGGAAAGGATCCAATTATTTAT
TAGGGGACTAAATTCTGCGTTGTAAGTATTATCTGTTCATATGACTTCTGCAGGGAGAAGCTTTAATGAGATGACAGACT
ATGTTAAGAAAGTGGAGGGGGTGAGGCGAGACGGTCAAGCTAAGGCATGGGCAAAGAGGGCCAAGAACTCAGGTAACTTT
CAAGGTTCTTATTCCAAGGGGTCCGGAAGTCCAGTGCTTGCAGCCAAGCCAATTTAGTCCGCTATGCCCGTCTCTGCAGG
TAATTACTCGAAAACTCCATCTCATAATTTTCAGGATAGCCAGGGAGTCACACCTTCGACGGGCGGCAGACAATCTTTTG
ATTGTACTTGCTACAACTGTGGTGAACCTGGGCATGTGAGGACGTGTGCTAGATTCCGCGTAGCAGCAGTCTAGAGCAGT
GGTACCCGCGGGGAACGGTAACAATGGTCGAGGGCGTCCACAAGGTGTCGAGGAGGTAATCAGCGAGGTCGTGGAGGTAG
AGGAAATGGTAACGGAGGTAGGGGTAACGCGCAACCAGGCAGGGAAGTGGCTCGTCATAATGATAGGGCTCAATGTTATG
TTTTTTCGAGCAAGAATGAGGCAGAGGCATCTGACGCGGTGATCACAGGTACTATTCTTGTCTGTGACCGGATGGCTAAT
GTGTTGTTTGATCCGGGTTCTACTTATTCATATGTATCTGTGAGATTTGCCTCAGATTTTGATATGATTTGTAATATTCT
TGATGCCCCTATTAGTGTTTGTACCCCGGTTGGAGAGTCAGTCATAGTTACCCATGTCTATCGTGTTTGTCCTATTTTGT
TTATGAGTTTTCAAACTAGGGCTGATTTGGTGATTTTGGATATGACTGACTTTGATATAATCTTAGGCATGATTTGGTTG
TCCCCCTATTATGTTGTGCTTAATTGTAATACTAAGTCTGTAACTCTAGAAATTCCGGGAAGGGAAAAATCAGAGGGGCA
AGAGGTGTATAAGCCTAAGCAAGCTAAGATTATATCCTCCATTCGGGCTAGTAAATTAGTAGAGCAGGGTTGTTTGGCTT
ATTTGGCTCATATTAGGGATGTTGAGATTGAGGCTCCATCCATTGAGTCTATTCCTGTGGTGTCTGAATTTAGGGAAGTG
TTTCCTAATGACTTTCCTAGTATGCCTCCGGATAGAGATATAGATTTTGCATTGATTTAGAACCTGGTACTCGTCCCATT
TCCATCCCACCATATCGCATGGCACCGGTAGAGTTAAGAGAGCTTAAGGCTCAAATCCAAGAGCTCTTTGATAAGGGATT
TATTCGTCCTAGTGCTTCCCCATGGTGTGCTCCAGTTTTGTTTGTAAAGAAAAAAGGATGGTAGTATGAGAATGTGTATA
GATTACCAGCAATTAAATAGAGTCACTATTCGAAACAAGTATCCTTTGCCTCAAAAATATGATCTTTCTGACCAATTGCA
AGGTCATCAATTTTCTCTAAGATTGATCTAAGGTCTAGCTACCATCAATTGAAAATTAGGCATGGGGATGTGCCCAAGAC
GGCGTTTAGAACTCGCTATGGGCACTATGAGTTTTTGGTTATGTCTTTTGGTTTGACCAATGCGCCTGCAGCTTTCATGA
GTTTGATGAATGGGGTGTTCTAACCATTTCTTGATTCTTTCGTCATAGCCTTTATTGATGATATTTTGGCCTATTCGAAA
AGTGAGGAAGAGCATGCTGACCATCGTCGTATTGTTTTTGGTGTTGTTGGCTAACAAAGGTTGTATGCTAAATTTTCTAA
GTGTGAATTTCGGTTGACTTCGGTTGCATTTTTGGGACATGTGGTTTCACAAAAAGGGGTAATGGTAGATCCTCAAATGA
TTGAGATGGTTAATAATTGGGTTCGGCCTATCTCTGTAACGGAAGTTAGGAGTTTTGTTGGGCTCGCTAGCTACTACTGT
CGATTTGTGAAGAACTTTGCTTCTATTGCCACTCACTTGACTAATTTGACCAAAAAGGAGATACCATTTGAATGGACTAA
AAAATGTGAGGAGAGCTTTCAAAAGCTCAAGACTCTCTTGAACACCGCGCCTATTATAGCTTTACCGGTGGAAGGTAAGG
ATTTTATTGTTTATTGTGATGCTTCACATTCTGGTTTGGGTGATGTGTTGATGTAGGATAAGAATGTTATAGCTTATGCC
TCACGTCAATTGAAGGTGCATGAAAGGAATTATCCAACACATGATTTAGAGTTGGCAGCGGTAGTGTTTGCTCTTAAGAT
CTGGCAACATTACCTCTATGGTGTTAAGTGTGAGGTATTTACTGATCATCGTAGTTTGCAGCATGTGTTCACTCAAAAGG
ATCTGAATTTAAGACAACGAAGGTGGATGGAGTTACTTAAATATTATGATGTCACCATTCAATACCATCCGGGTAAAGCT
AATGTAGTGACAGGCGCTTTGAGTCGAAAAACGGTGAGTATGGGTAGTTTAGCTTGCTTAAGTGTAACCAAGCGACCTTT
GGCTAAAGAAATTCAGACCTTGGGAGTCTAAATTCATGCAATTGGGCATCTCAGAAAGAGGTGGGATGCTAGCTAGCATT
GAAGTGAGGGCCACATTCATTGATGAAATCAAGGCCAAACAATTCAAAGATGAAAATTTGGAGGAGCTTAGAAAGAAGAC
TGTGATTGATAAGGCGCAACAGACCACTGTTGATGCGGATGGTGTGCTCAATTTTAAAGGGAGAATATGTGTTCCAAGAG
TAGATGACTTGATTGAGAAATTGTTGGCGGAGTCTCATAGTTCGGGATATTCTATTCATTCGGGTGTGACCAAGATGTAC
AGAGAACTGAAGCGAATTTATTGGTGATCGGGCATGAAGAAAGACATAGCGGAGTTTGTGGCGAAGAGTCAAAATTGTCA
ACAAGTGAAGTATGAACATCAAAGGCCTGCAGGTTTACTTCAATGAATGCCAATTCCGGAATGAAAGTGGGAAAGGCTAG
CCATGGATTTTGTGGTTGGTCTTCCTAAGACTTTGGGGAAGTTTGATTCAATTTGGGTAGTGGTTGATAGATTGACTACG
TCAGCCACTTTATTTCGGTAAGAATAGATTATGAACAATTGGCTAATGTGTATATGAAAGAGATAGTGAGGTTGCATGGG
GTGCCCCTCCCTATCATCTCAGACCGTGGTACCCAATTCACATCCAATTTTTGGAGGAAATTGCATGATAAATTGGGCAT
ACAACTCACTTTTAGTATAACCTTTCATCCACAGATATATGGACAGTCAGAGAGGACTATTCAAGTGTTAGAAGACATGT
TGAGGGCATCTGTGATTGACTTTAGATTGACTTTAGAGGACGTTGGGATAAGTTCCTACCTTTGTGTAAATTCTCCTATA
ATAATAGCTATCACTCCATCATAGATATGGCTCCATTTGAAGTACTCTATGGGAAAGGATGCAGATCACCCATAGGATGG
TTCGAGGCTGGAGATGTGAAACCTTTGGGGGTAGATTTAGTGAAGGATGCTCAAGATAAGGTGAGGATCATTTAAGCTAA
GCTTTTAGCAGCCCAGAGTAGACAAAAGAAGTATGCAGATCATAAGGTAAGAGACATGGCGTTTCAAACCGGTGAAAATG
TTCTTCTTAAGGTATCACCTATGAAAGGGGTGATAAGATTCGGCAAGAAGGGTAAGCTAAGTCCGTGATACATTGGTCCC
TTTGAGGTTCTGGATTATGTAGGACTGGTAGCGTATAGATTGACTTTACCTCCTAATCTATCGGGTGTTCATTCCATATT
TCATGTGTCTATGTTGAAGAGATATCATGGTGATGGATATTATATCATTAAGTGGGACTCAATAGTGTTAGACAAAGACC
TCCAATATGAGGAGGAACCGATTGCAATTCTTGATCTTGATGTGCGTAGGTTGAGGACCAAGGAGATTAAGTCCGTGAAA
GTTCAATAGAAGCATCGTCTAGTGGAGGAAGCTACTTGGGAAACCGAGAGGGACATGCGAGAGGAGTATCCCTAATTGTT
TATCGCTACAGGTACTACTTCATTCCTTACTTAGCCTATTTTCCTAAGTTTGTCACTCAGGGATGAGTGATGGGTAAATT
GGTATCTAGTGTAACGATCGGATCCCATCGTTATAGAAATGCCAACGGGGGAAAATTTGGGGGCGGAATTTTTTTTTGTA
GTATTTGGATTTTCCTAACCTAGTCTAGATTTGGACGAAATCAAAGTTGTTAAGGTGTAGGGAAATCTGGTAACAATCGG
GGGAGTTAATTATGATTTTGATTAACTCGTTAAGGAATTCGTACTCCTTTACGGAATTGTATTTGGGTGAGTAGAATTCC
CGGAATTGATCTTAGTGTGAAGGGTATTTTCTGAGCGTCATGGGTTAGAGGTGTGTTGTGAAATGAGGATTTTTGAATTC
TTGAAATAGCTCATTATTTCGTGCAAGCCGCTCTGACGGTGCTTTTGGTCGCTCTGGCGGGGTCGCTACAGCGGGTTCGA
CGCGACTTAAAGTCATAAATAAACCCCTAAACAACCTTATTTTGCACTTTTCGATTTTTAGAGCTAAGGAACGAACCCCA
GGCAACTCCTAACAGTTTTTCACCATTCTTGAGGCTAAAGGTAAGCTTTTCACTCCCCGAATCTATTTTTCAATCCGTAG
AACATAATAGAATGGGTAATTAATTATGGAGGAGGGTTTTAATATAGATTTTATGGTGGAAATAACCCTAAATTGGATAC
TTGGGATCGTGGGTTTGATTTAGGGTTCATAAAATTGTTAGTAATTCGGGTAATTAGCGATTGTGTGTTGATTCCCCTGT
TATTATGATTGTTTGTAGACTAAGAACAAGCGAAACAAATTCAGAAAGGGAAGGATAAAGATTCTAAGGGTTTCAAGCTT
GTTTCGAGGTAGGTGATGGTTGTGCTTCTATCTTTTTGTGTGATTAATGTTTGTTGTTGCTTCATTATGATACATATATG
TATATGAATGTTGCATTATTGATCACACTTGTTGTAATGAGATGGATGAATTATGATTGCCATGAAATCATGACTTAAAT
GTATGATCTTAAAGATATACTTGTGATTGTGATTCTGGTGTGTTGAATGGATCGGTTGCCACGTTCCGCCATAACTATGG
GATCGGTTGCCACGTTTCGGCATAACTATGGGATCGATTACCACGTTCTGGCATAATTACTGGATCGGGTACCACGTTCC
GGTATGCTAACTGTTTGGGTTTGGGTTCCATGAGAGGACCAATGATTTGATATAAAATGTGAAGTTGTTCGTTGTTCGTA
AATGTTGATAATGTTGTTATGTTCGATATATGTATGTGATTATATCGTTGTAATGACTTACTTATGTTACACCTAGTGGG
ATAGCCGCGTGATCCTACCAGTACATTGTGGTTGTGTACTGATAGTGTACTTGCTCTTATTTTTGTTGAGTACATGGCAT
CTTCAAGCGGCTACTGACAGACCTCGCTTAGGAGATCAGTGATCGTTCGAATTCAAGGGGGAGCCAATTTTTCCGGGCTG
CCATGGGTTCTCTTTCATCTATATACACCATTTTCAGACTTAGACTTATGTTCTAGTTAGTTGATTAGTTCATTAGATTG
GAGTTGCATCCCTTCTTGTTTAGACTTGTTGAACTTTAGATGTTTTTGGTACATTGACTTTCAGGTAGGTTATTTCTTCT
GCATTGTTAGTTGTTAGATCTTTTGTTGGAGTTTATGGGAATTCCCTATTTCTTTCCTTAGTATTTAACTTGCTTCCGTA
ACTTAAATGCCTTAGTTTTGGTTTTGTTGCTTGGTTTGGGCTATAATAGTGGTTCTCCCACCGGAGTGTTCATGTGGGTG
CCAATCACGACAGTCTGGGTCATGACAGATATATGTGTACGTCTTTTGCAATCTAATGAATGAAAAAAGCTTCTGGTGAA
CCTTATCTTTTTTTCTTCTAAAGTTTCAAATACTAACAGTGGTATCACGAGCTCTTCTTCTTGAAGGTTCTGTGAAGGCA
AGAAAGCTATGGTTTTCTCCGCTTCTTCTAAGATAAGAGCTGAGTAGGAGTAACATGACATTCCCTCCTCCACTTGGACC
AAATCCAATAGCTGCACAAATGAAGATTTATGAAGATGCGAAGTCCAGGAAACCAAAGGTTCTCACATGCCTTCATTTAG
CACTTTCAGATATGATTTTCACAAGAATAATGGCTTGTGTACGTAACATCTAAATAAATGTGATAGAATCTAAAATAAGA
GTTCTATGGAAGTGATAGAGTGAATATTGTCAAACTCTTAACTGTCAAAAGAGAATTTGAGATGTTAAGGATCAAAGAAG
GAGATATACTCTTCCAAACTTTTGAAGATTGAAAACAAAATAAGATTGTTTGGTGAAGCCTTTCCAAATTCAATGGTGGG
GGAGTAGATGATGATAAGTGTAACACCTCAGAACCTAACTAAGACTGAATAATAGAAAAAGGGTGAACCACAGAGGGGTT
CACGGGTTGTGAATAGGACCACGACTCGTCACCCTCATCGTGCTTCACATCTGGTCAGGCACGGAGTTTCACAAGACCCT
ACACGGACCGTGGAACCCAACATGTGTTCAAGATCATCAATAAGCGCTTCGTTGAGATCACTTTGCACTCCAATTAGCTT
TTGGTAAGCCTCCTTGTATTCTGGAGGACTCCACTTTTATTTTCAGTTTAGTCATTTTAGGGCGTCGTGGGTCTTGTCTC
GGCATCCATGTTGAACTATACAGGCTGCATAGATAGATAGAGGTGAGGATTCTTTGAGTATGTACTTTTCCTTGAGATGT
TTTTGCAAACTATTATACTTGTGTTATTGAGTATTTTATAGATAATTTGAGTTGAGCATTTACTATTAGTTTAAATGTTC
AAAAAATATTATTTTAAGACTTTTATTACTTGAGTGAGTCTTCCGCTAAGTAGTCAACCATGCCAATTATTTGCTTGGGG
ACCAACTATGGTTTTCAAGTGCCGACTATGTCAAGGGTGTAGGCTCGGAGCGTGACAGACGATCTCTCAACTCCCTCTCT
AATTTGACCTTTTGTCAGTAGATCCAACATATTATCGTTTGACTTCATATAGTTAATTGTAATAATTCTTCTATAGAGTA
GTTCTCTTACGATATTATATCTACATCTTATAATATGGCGAGACATTCCGTTATTCATCATGATTCGTTCCCTACCTATT
GTAACTTAACTATCATAATGTATGCATAGTTGTGCCAAATGTTTGGGCCAAAAAGAAATATCTTCTGAGAAATTCTAGAG
TCATTCAACATCTTCACTGACCTTATCTAGAGCGATATTAAACTGAGATTCCATTGTTGATCGAGCAATTCATGTCCGTT
TGGAAGATTTTCCAGACTGCTCCTTCACAAAGAGTAAATATATATATACCCACTTGTGGATTTTACTTCATTTGACATGG
TAATCCAGTTTGCATCACCATATCCTTTCAATACTGCTGGATATGTGTTATAGCGCAAAGCCTAGTTTTGAGTATGTTTT
AAAATAACCTAAAAATCTTTCAGTGGATTTGAATTAGGGTCATAAGGAACCTCTAGCACTAATTCGAGTTCAAAAATTCT
CTAGCGATTAAGTTTTTTGCATAAGATAATGGAATGATCAACTTCAAATGAGAATATCTCTTAGAATATAAAGTGTTATG
AGTTTCATTACCAATAAAATTAAAGGTCTTTGAGTCTTTTTCCAATGCCACTGACCATTTGTAAATAAGAGTCCAGAGTA
AAATGTTATGATCATTGTACCAAAGATGCTCCAATCTAAAAAGTTTGTCCACACGAGTCACAATAGGATTCATCCTTTGA
TTGTAGGACTCGTACTGAGACCCGCAAAAAACTTTAGTGAGCAAAAATTTGACCCAGGCAACCACGAGTCATACTAAAAC
TTGTGGTGTCAATGTACGTCTCAATCATAATTAACCCAGAAGCATTTATATCTCATGTATGAGAGTCAAGTATGTAAAAT
TATGTATTTTTTTTATCTTACTCGCAAATTTGTGCCGGAGAACACATCCTAATCCCTTAATCTATATTCTATATTTAACT
TATCTCTCTCGAGTTACAATATACAATTAACTTTCCTCCCTCGAGTTCCCTTATAGATTATCCAATTATCATATTGGTCG
CAAAACAATAGTATAATAACTATAAGATTGAGAGAACAAACTTATGTTAGAAAAAACTCAGTACAGAAAAAAATTGCAGT
TAAACAACAAGAAAAGATGTGCTAAAATATCGGCACAGTTTTTCTTCAAAAACAAACAAACAAACTCCACAACTAAGCAT
ATTTCTGCCCTTCAACTTAAAGTTAGCATAAAATTGGGCCAATTCATGTAAGCATTGAAAATGTTGACCAAATTATGTAA
AATAAATTTATTGGCTGTACAAGAGTGTAATTATTGAATATGCTAATATTACTGGTCATATGCTATGTCCCGATCCTAAT
TTCTCTTATGATGCATATTTATTATTTATTAAGATAATAACCTTTTTCTAAACAAAAAAAAAACATGGTTGGGACTTGGG
GTCAACCTAAAATTATGTATTATATTATTTTTCAAATAGGTGAAATGGAGACAAATATTTTGTCTACCAAAATACTTCCA
TTGTTTAGCAGATTCACATGGATGGTAAGCTTATCTTTCTTTTTTGAGAGGGATATATAAAATAAAATCGTAATAGTGAG
TCCAATGTTGTTTTTACTTGTATAAACACGTCTTAATGTATTCACTTTAAGTGATATTTGACCAAAAAAGAACTTACCAA
ATTGGTGTATACTATATGTTTAAATTACAGATAGGAATGCCTTGTAATGATAAATATAAACAATAACTTTATGAATCCAA
ATCCATTAAGGATATAGCATATATTGTTTTCACATACAATTAATATATATAATAAGTTTTTTCATCTCAACCATAGGAAA
AGAGAGGAAAAAGATCTTTTATTTTTTTTAATTAAAAAATGGATGAGAGTTTCAACAGCATTGAACATTTTGAGAAATGT
TTTTCAGGTGCAGTTTCTGATATTTCGGCTCATCCAATTCTTGAATTCTATAGAGAGACTTGGAGAGAGAGAAAATCAGG
GATTGAGAATGTTGATTTGAAAGATGATGCACAATCTAAGCTACAATCAGTTGGACAAAAGTGTCAAATGGAGAGAGATT
TTGACATCCTTTGCAATGTTAAAGGTAAGATGATTTATAATTTATTATTTTGTTGGCTTCAAGATATATAATTTATACAT
ATAAAGTGTATTTTAAAATATATATCAAATTTGAGCCAAAGTTGAATGGTTATGTAGAATCCATAGATAAAGCTCTAGAT
TTTACTCTGATTATTTAGGGGAGGCAAAGGTAAGTTTTATGTTTATCAATTCTGATATTTCCAAATCATACTTTATAAGG
TTCTTGTTAAGTTGCTTATGCTTCTTTATTAATTTTAAAACACAGATACAAGATCTGATTCACAACTACCTTCTGCTGAA
CTCTTAGACAAATCTCTAGCTTCGACCTCGATTGGTGGACTAGAAGGTAAGATTTTAAGTTTATGGATTCTCAATTCTAG
AAAACATAAAACACTAAGTTGTTGACAAATNNNNNNNNNNNNNNNNNNNNNNNNNNNNNNNNNNNNNNNNNNNNNNNNNN
NNNNNNNNNNNNNNNNNNNNNNNNNNNNNNNNNNNNNNNNNNNNNNNNNNNNNNNNNNNNNNNNNNNNNNNNNNNNNNNN
NNNNNNNNNNNNNNNNNNNNNNNNNNNNNNNNNNNNNNNNNNNNNNNNNNNNNNNNNNNNNNNNNNNNNNNNNNNNNNNN
NNNNNNNNNNNNNNNNNNNNNNNNNNNNNNNNNNNNNNNNNNNNNNNNNNNNNNNNNNNNNNNNNNNNNNNNNNNNNNNN
NNNNNNNNNNNNNNNNNNNNNNNNNNNNNNNNNNNNNNNNNNNNNNNNNNNNNNNNNNNNNNNNNNNNNNNNNNNNNNNN
NNNNNNNNNNNNNNNNNNNNNNNNNNNNNNNNNNNNNNNNNNNNAAGCTTCAGAGTTCTTTCGAACTTGTAGACAAAGTA
CTAGATCCAACTCTAATTTTAGGAGACGAGGGTACAATTTTTAAGTTTCTGAATTTTGAATTCTAAAAAACAAAGTTTAT
TGGATTCATAATAAGTTATTTATACGTAGTAAGCAAATTTTTAAATACATATACAAGATCTGAGTCAATGCTGCTAGGTT
CTATTGAACTCTTTGATAAATTTTTAGCTCCGACCTCAATTATTTACCAAATTGGTGTGTACTATATGTTCAAATTATAG
TTAAGAATTTCTTGTAGTGCTAAAGGTAAATTCATAAATATATGAATCCAAATTTGTTAAGTCTCCGAAAGATATAACAT
AGTATTCATTAAAAACAAATAAAGTAGAAAATTTATATTATTACCAACAATAAATATATTGTATAGATAATCCAGATCCA
CAACATATATTGCTTTCACATACAATTAATATATAAAATAAGTTTCTTCATCTCAACAATAGGTAAAGAGGGGGAAAAGA
TCTTTTTTTAAAAAAATTAAAAAATGGATGAGAGTTTCAAGTACAATGAACATTTTGAGAAATGTTTTTCAGGTGCGGTT
TATGATGTTTCACCTCATCCAATTATTGAATTCCATAGATAGTCTGTGAAAGAGAGAAAATCAGGGATTGAGAATGTTGA
TTCAATAGATGATGCACAATCTAAGCTAAACTCAGTCGTACCGAAGTGTCAAATGGAGAGATTATTTTACATCCTTTGCA
ATGTTAAAGGTAAGATGATTTATAATTTATTTCTTTGTTGTCTTCATGATAAATAATTCATACATATAAAGTGTATTTTA
AAATGTACAAAAAATTTGAGCCAAAGTTGAATGGTTCTGTCGAACACATAGACAAAACTCTTTCTTTTACTCTGATTAAT
TAGGGGAGGCAAAGGTAAGTTTAATGTTTATGAATTATGATATTTTCAAATCATACTTTATTAGGTTCTTGCTACGTTTT
TTATGCTTCTTTGTTAATTTAAAAACACAGATACAGGACCTGAGTCATAACTAGCTTTTGCTAAACTCTTAGATAAATCT
CTAAATTTGACCTCGATTGGTGGACTAGAAGGTAAGATTTTAAGTTTTTGGATTCTGAATTCTAGAAAACATAAAACACT
AAGTTGTTGGTAAATTATTTATTTATATTACACAAAGTTAAAACATATAAGCAGGATTTGAACCAAAACTAAATACTAGC
TCCAGTCCTAATTCTAGAAGGCGAGGGTAAGATTTTTAATTTTATGAATTTGATTTCAATAAAACATAGTTCATTGTATT
CTTAATAATTTATTTATACATAATAAGTGAATTGTTAAATACATTTGTAGGATGTGAGTCAATGCTACTAGCTTCTGTTG
AACTCTTAGACTAATCTATCACTTCAACCTCGATTGGTGGGCTAGAAGGTAAGATTTTAAGTTAATGGATTTTGAATTTT
TGGAAATATTAAATACTAAGTTTTTGACAAATTATATATATTAAATAAAATTAAAACATAGAATTAGGATTTGGACCAAA
GCTACAGATTTCTTTCGACTTGTAGACAAAGTACTAGCTCCAACTATAATTCTAGGAGGCGAAGGTAGGATTTTTAATTT
TCTGAATAATGAATTCTAAAAAACACAGTTTATTGGATTCATAATAAGTTATTTATACGTAGTAAGGGAATTGTTAAATA
CATATACAAGATCTGAGTCAATATTGCTAGCTTCTACTAAACTCTTAGATACATTTCTAGCTCCGACCTCAATTACTTAC
AAAATTGTTTTGTACTGTATGTTCAAATTACAGATAGGAATGTCTTGTAGTGCTAAAGGTAATTTAATAACTTTATGAAT
CCAAATCCATTAAGTCACTGAAAGATATAGCATAGTATTCATTAAAAACAAATAAAGTAGAAAATTTATATTATTACCAA
CAATAAATATATTGTATAGCTAATACAGATCCACAACATATATTGCTTTCACATACAAATAATATATATAATAAGTTTCT
TCATCTGAACAATAGGCAAAGAGGGGGAAAAGATCTTTTTTTTTTAAAAAACTAAA
>mtp_2124.scaffold_2
AAGCTTTTCCATATCTTGTCGATTTCATTTCCAATGCTAATAATCCCGCCAGTTAGACTTCCTTGTATTTTTCCTGTTTG
TGCAACTCCTAAACCAAGAACAATGGAAGAGTAACTGAAGGACATAACAACAGCGGCAACATGCTAATAGAAGATGTAAT
GGTGTAGCCAATTGCAGCTCCAAAAAGATTTACATATTGTATAGTCCCACAAATCATGACCTGTACATCACCACCAAGAT
TTGCTCGCACAACATCCATATAAGTATAGTTTCTTGATTTTCCAGTAACTTGGTCACCGGTACGGTAACAATCCGAGAGA
AAAGTACAAGTGGTGTAAGTAACAAAGGAGAAGAGAAGCAATACAGTAGGAGCAGCAATCCATCCTAGCTGAGCAGTGGC
CCAAGCTAATGAAAGAACTCCAGAACCAATCAGAGCTGTAATTATGTGAGCACTTGCGGTCCAAACTGAGCCACTTCCTT
TTAGACGGCCATCATCATCAAAACGTGTGGATTCATCACCCAAATTCACCAAAACATGATCTGCCATCTTTTCAACAAAC
ACAAACTTAATTTTCCCAGATTAATGCGAACGCAAATCTTGAAATATAGATGAGAGAATAGATATAGTATTATTTTGTGA
GAAACAAGAAAGAAGAAAGGGCTTTCTATAGTTTGAGAGAAACAACAAAGGGACTATATAGACATATATACTTCACACCA
TTTCCCCTATTTTACACTTCATATTTTTGAGATTTTTTAGAATTATGAATAATATAATATTGAAAATAAAATCACCAAAC
TTGATAACACAAATAGTAGTAAGTAATAAAAATTATAAAAAGAGGGAATGAGAGAGTAAATAATTTGTGAGGAACAATTA
AGGAGCAGAGGGGTGTTTTATATTTATAATGTGGAATCTTTCCTCAATTCAAGTGGCTGAAGAGGTTTCCCTTATTTCAC
TACTTGTTGAATAAAAAGGATACTTAATAGTGTGGAAAGGTCTCTCTTTACTGAAGTGGCTGAAGGGATTACACTTATTT
GAGTTCTTATTGATAAAAAGGGTATTTATCCCTTTTACAAATTAGTGTTTTACCATGAAAACAAGAGGGAGTTGCTCCAA
AAGTAAGCATCTTTCACTTCCAATCTTAAGATTGTAAGTTCGAGTCACCAAGAGAGCAAAAAAATTTTAGATCATCATAA
TTAAAAAAAATCGAAATTATAAACCGTTGGGGACAATTTTGGTGTTTTCATATATGAAATAAATATCGAATTAAATTGAG
ATTCGACTAAGAACAAGTATACTAACTAATTTGATAGAACTAATTCCAGGGGATTAATACACTTGTTGCACTTTTTAAGA
TTAGCACTCTTTCCTGGCTTCATGCCTTTTTTTACCGACACGTGACATTTTTTTTCACGCCATTTCTCATTTTATGTTCA
TCACAATATTCTACTTTCACAAACTATGGTGTATTTGTTATGAAGGAGAATATTTTTCCTAGAAAATATTTTTTTTTGGA
AAATAAGTTGATTTCTTACTTATTTTCTAATATTTGATAAGTAAGTAAAAGATGTTATCTCAAGAGTATTTATATGTAAT
CTAACATAAAACTATAGGATGGGAGGGCCTTGGGGGTGGGATGGTCAAGGGACAAGGGGTAAGGGTTACGGGAGTTAGAT
GGGTGAGAGGATACAACAAACATAGAATGTCACTTATAGAATTTTTTAAAAGAATATTCTTATCATTAAATAACTACATA
AGATATTAATAATTAACATAATTTTTTTATAATATAATTACTAAGACTAGTTTAGTAAACTGAATCTCTAATATAAATAC
AATTGAACTTATATATAAAAGTTATAAAAGTATAGTGAAACACTTGTTATTAATCTAAACATTAAAAATTTAAGGGTTAT
GGACATAGAAAACATGGTTATGACTATTATTATTATTATTATTATTATTATTATTATTAGGCGTTTGGCCATAGAATTTA
AATATATATTTTTTATTGTATTTGAAATATATGGAATTAGAGTTGAAAATAAAATTATGTTTTATTTTTACAACAAAATA
TTTGAAATAATATTCATGTTTGAATGTACTTAAATAAAATTTCAAAAATGAAAATGAGTTTAAAAAAAATTATGCTAATA
TCTTTTTCAAATTTGAAATTTACCTTCTGCTTGAAAAAATTGTATTTTAAATTTTTATGATTAAATAAATAAGTAAAGAA
ACTATTTTTATATATAGTTCAATGCATTTCAACTTCATAGAAGTGATGATCAGAATACCCTTATTTTTTAATTTATAAAC
AATAAGCATGATGCTTCTAATTAGGAGGAAAGAAAAAGGCAAGAAAGAGAAATAAGAGGCAAAGAAGAAGAATTAGTGTA
GGTTCCATCAGTCGGAATATATTCAAAAGTATTTTTCATAAACTTGAAACTTTTATGAAACTTGAAAACTTTATATTCAA
AACTTGAAATTTTTATGAAACTTGAAAACTTTATATTCACAAACTTCAATAACATTGTGTGAATATCCATTACATGACCA
ATAGTAGAGCAACAATCTAAATATACCTTATCGTATCTTCCATCGTTGTGACCAAAGCAGATGTTCAACTTGTTCTTCTA
TGGAAGAAGATGATCATTTCCCTAAGTTGGACTCTGAGGAGGCATGCAGCTACGACCGACCATCGCAAACAAGGGCCCAC
CTGGCAGGGGCGACTCTACAGCTTTGAAAAAAAACAATTGCCTTAGGCCCCAAAATTTGAAGGGCCACATTTTTAAAAAA
AATAATAGGTTATAAGTATTTTTTAAAAAAAATATCGAGTATTACTTATAGAAAATAAATTTTTCATAAAAAAACAAAGA
AGTAATAGAAGTTTGACAAATTATGAATATCATGTCTCAAGAAAAATTAAATAATTGGCTATAATAAACTTCATAAAAAA
TATATATTCGAATTTAAGGCCTCCATTCGGATTTGGCTTTAAGCCACCAATTTATTAGAGACGCTCCTGCCACCTGGTCA
TGATTCACAACTCAGTGACTCCTCGGGATCACGGTACAGGCCACACAATCACGATGCCTGATGACTCTAAACTACGTGAT
CGCGATGCACAACAAACAAACATCTCCACGATCTCGAGGTTTGGACCCACGATCGCGATGAAAAAGGTCACCTGCACCAG
ACAGTAGCATTAGTAATTATCACGACTCAACAAAATCAACGAGTGGACCTTCGGGATTTGTTCGAAACTCCGAGCGCACA
AACCAAATATGCTATTCAACTAAATTCGACGCTCCGGACTCAATGGTACCATGGAAACGTGAATTTGAGGTCTTCTTGAC
CCGAAATCCATTAAAGTCGCACTAATTGTACACTCAAAATATCAAACTGCCCTTAGAACTTTTGAAAATTCAGCCAACAT
CTCATCTAAGCTTAAAATTATCAGCCGAATTCAATGGAATCGTCAAAAATTCAAATTCCGAATGTTGAACAAAGTCAACT
CCTTAACCAAATTCCACATTTTGGAGCTAATTGAACTAACAAAATTCCATTCCGAGACTCGTAGCTTCGATTGGTACCAA
AAACCATTTTTAACAACCTTAAACCTTCAAAACTCTAAAACAATTCTAAAACTCACAACTTTTCAATCAAATTTCAAACA
AAATTTGTAAACATGACTCGCGACAACTACCAGGAGAACAAAATGGTAATTTTCCAAAAAATGACCTTGAGAATATTACA
GGAAGTTTATAAAATTAAGTCTTTAACAAACAAAGAAAAGAAATTAAAAAAGACATCAATATTGATATGCAAAAGGAACT
TTTGATTTCAATTTCATCTTTGCAGTAAAGTAAGAGTTAGAGAATTGAGAAGAGTGGTCTCCCCAAACATAATAAATACA
TACAAGGACCTGCCTTTTTCTGGTTATGAAACTAAAAAACCAAATTAAAACTAAACATACCCATTAGGCCCAATCGTTCA
GCAGACATGTAAATGAGCATAAAGTCCAGCAAAAGAACGAATTGAGATAACAAGGCAAGCTCCATTTCTAGTGACCAAAA
TTCAAAGAATATGGCATCAGCTTGAAGGGCTTACAGCCGGGGATTGGGGTCTCATTCATCTGCGCTTTTTCAACAAACGC
AAAAAGGGGTTGGCAGGAAAAGTATATTAATTTAACTTTCTTTTTTTTCTTGCTTTTTCAACCTAACCGCATTACCATTA
ATTAAGATTTAACAATAATAATGGAGCGGTACCCCCTCTTTCTTTTTGACCATTCTCACTCATTATTTTCCTTATTATTG
CATCCTATATAACTTTGTTTTTGTATAATTTTATAAGATTAATATGGAATTATAACTTGATAACATATAGTACTTGTAAT
TCATAATATCTTGGATTTTACTTCATTAAAATTTAAGATTATGTCCATTTGCTAACTAAAATAAGAACAATTATTCATCT
TCTTATAAATATTTTAAATTATATATTAGACTCCCTATGGATCCGACTCCTCTCTATTTTTCTTCCCTCCATTTTCTCCA
AATTCTTGCTTGCTTGGATGTGAGACACATGACATAGGTAAAAATTAATTGTTTAGAGTTAATTGAATTAAAATAAAATT
CTAATTATGATTTAGATAATTAATATTTCATAAGAAAAATGACAATACACAATCATAACAATATATTATCTTGTCCATAA
ATATATTATACGGAAAAGGGTCATATTTGCCCTTGAACTCTTAGAAAAGGGTTATATTTACCCTTTGTCATATTTTTTTG
ACATATTTGCCCTTACCATCCAACTTTGGGTACATATTTGCCCTTGTATAGTTAATTATTGTGCCACCATTTTTATTAGT
TTACGTGGCTCCATGTGTATATATTTTTATTATAATTAAAATTTTATTTTCTATTTAGTATTCTATCCGACCCATTTAGT
AAAATTCGACCCAACCAAATAAAGACCCATTTTGTGCTGAATGATTTTGTGCTCTGTAGCCCGTGGGAGCTCTGATAGAG
CACGAGGGCCGATAGACAAAAGTTCAAGGATAGAAATAAAAGGCCGATAGGTCTCCATATGCGTACGTAACCACACATGG
GTTTTGGGGATGATAATGAGAATGATAAGTTAAGAGGATGAGACAATATTACACAGCCTCAGTTTTATGTGTGGATTATG
GCTCTTGTAAACTCTTTCCTAGTGACTGTTTATGCACGTTTAGTTTCTATATTGAGCTTTGAGAAGTCAAACCGTAAATG
GCTACAACATGTCTCATGGCATAGGGAAGAAGGAATAAATGGTGGCTTCTGCTCGACCATTGTTCTTATGAAGCGTTGCA
AGATGATGGGTATAGAAATTAGGGCTAATGGGTATTGAAATCGGGTTAATGGGTCTTTATTTTAGTTGGGTCGAATAGAA
TACTAAATAGAAAGTAAAATTTTAATTATAATAAAAATATATACACATGGAGCCACGTAGGCGCCACGTAAACTAATAAA
TATGGTGACACAATAATTAACTGTACAAGGGCAAATATGTACCCAAAGTTGGATGGTAAGAGCAAATATATCAAAAAAGT
ATGACAAAGGGTAAATATAACCCTTTTCTAAGATTCAAGGGCAAATATGACCCTTTTCCGTTCTCTTTCATATAAAAAGG
TTGCACCAAATATAACCATTTCCTTATCAAACCAACAAATAATGTCAAAGGTCGATACTCCATATTTGTTCTATATGTTG
TATCAAAGAAAACAGTATCTCCATAAATCTTATAATCTCTTATCATCTTTTCATCGGCCCAGAAAACATTAGTTATCAAA
CCATCATCATCTAATAATTGTAAAGAATACCGAAAAGCAAGATCTTCAAGCATTTTTCTTCTCAAAATAATCTACCAAAC
TACGAGCCACTCCATGTTTCAAACTTTCTTTTCTTTTATTCCGAAGATAATTCTTTTGATCTCTTTGTGTAACCCAGAGG
CGAAGTCAGGGTTTCAGACCAATGGATTTTAAATTTTAAAAAAGAACAACGATCTTAATCTAAAGTAACAACCATCAAAT
TTTAAACATTTTTACTATATCTTCAATATTGTTCTAAGTGAGGTTAAAATTATTAAATTCACCATTAATATTTTGACACC
TAAAACAAATATTTTACTAGTTTCACTATCACCTTAAACCATTACTGCGAGTCCACCAACAAAAAATAAAATTTTGAAAA
GCAAACAACAATTGTTTTAATATAATAAATATGTGGGATAGCCCTAGAATCAAAGATTAAAAATCAATTTTTGAATAGAT
ATTCATACCATTAAAAAGCAAATAAATAAGAAAAAAATGAAAAGGGAGAGACAACAGTACATACGGGAGGTCGGATTTCG
GATGGTAGCAATTAGATCAACAATAAAAGTTGGAACCCTAACTTTTGAAAAAAAAAAAAAATTGGGTTAAACTTTTTTGA
ATGTCTTAGTAGATATCAATAGTTAGATGTTGTTTTAGAGTACACCAAATTACGTATGTTTTTAGTTAATCTTTATTTTT
CTGTTTTTTAAATTTTTTTTATATAAAACCACCTATGAAATTCCAAAAATAAAATGGGGCTACTGAGTTTCGAACCCACG
TCCAGTGGGCCAAACGATTTCCCTGGGTGTACACACACCACTGGGCCAGCCGTTTCACAGTGCTTGTGGATTCGCAAGAA
TTATATATATATATTTTATTTCATATTTTTATACAAATATAGAATCTACGAAAAAGCCAATGGGTTCGCCCGAACCCCCT
TCCGATACAGTAGCTCCGCCCCTGGTGTAACCTAGAAAAGATTCTCCTTCAACTTGACGAGTAGCATAATCAAGTAAAGC
TTTAGGACGTATTCCCAAATCATCTAATAAGTTAATTTCATATGCTAGCTTGAGCAACTTTTATCTTTCTTTGTGAAGGT
AACAAATGAGCCAAAGAAGGAGAAATAAGAGGATGATTATGTTTCTCTTCAAATGAAGTGATGCGAAACATTCCATTTGA
TTAACGATTAATAATAATAATATGAACTAAGCACCCCGTTCTAGTGTCCTGCCTATGTTTTTGAACCACCACATCTCGTT
TGATTTTGTTTCTATACCCTTCTTTATAACATGTAAATTTTCTTGAAGTCACATGCCCTTGGACTTTGTTTTTGTTAGCA
TATTCTTTGTTTATGCTAAAACCAATTGTACTGATCATTATAGTAATCATATGCATGCTCATCCGAATCGAATTCTATTC
CCAGTTTTATGAACAAATTACATTCACTTTGAGACTCACTAGATCCAATCTCCATAAATCTAAAATACAAAGAGTATAAA
TAAGATAAATAATCGATAATCTTAAAGCTAAAATGAAATGTAATCTTAAATTTAAGAAAATTGATTACTATAAAACAAAG
AGAAAATGGTCTAAAGCCCCCCAATCTATACCCGAAATTCCAACTACACACTCCAACTTCAAGGGTCTCCTATCACCCCC
TAAATGGTTTAAAACAAGAATTACTACACCCTTAAAACGTCATAACCACATCTATGCTAATGGGTGAGACTCACCCTTAA
ACCCTATATACGTTGTTTTGTTCTATAATCTTTTTATATATGGTTAGTCCTAATCATTTTTTGTAAGTGTTGTAGAAAAT
CATGATGTTGATAAAGACTTTCAAACGTTTTTTCACAAAGCAACAAAAGGAAAGGGTGAAAGCTATGATTGACAACTTGG
TCAATCTTCCATCAAAATCCAATGTACAAGATGATGATCTTATACCTTTTATGAAATACATTACAGGAATTAACAAGTTA
ATTGAAGAAACTGTTTGGGTCGGGGGTTTATTAAGTGTGAAAGAGAAATACATGACTTTACGATTTGCATGTCCAATGAT
TTTCGTAAAGAATTGCTTGACAAATCTTGACATAAGATGGATCACCAAATATCAAGATCTTACAATATGTTAGTTCAAGA
TCTCGTGGATAAATTCAGAGATTTGAAGGTTTGGAAGTTTGTGTGCCGTTCTTATGGACTATCTATAAATAATAATCATA
GGACAAACTATATTTTCGAGAGTATAATGTTTATTGCCTAAAGACTTACGTCTAGATTTTATTAAATCTTTTTCTTTACA
CAAAAAATAAGTGATAATGTGTATTTGATTTGTACAATGATTGTCTATCTGTGACATGAATTGTATGAATTTATCATTTA
GTTATTTATATTAATTATTGTTATTAAATATTTCTATATCTATTATAGAATTTACACTTATTTAATCTTTAATTTAGGCT
ATTTAAGAAAAACTAGGTTGGGGTGCATTGTTGGCGCATCGCCCTAGATCCAATTTCTTGTTGGGTTATGAAGGTGATTA
GGGCTTCATGCGGAAGTTTACAATTGGATATCATATGATTGATAAATCAGATAAAAAAAACTTAATACTAAAAATCAAAA
TTTATTATATGGTTTAGCCAATCGGCCTACATATGAAAAACTAATAAAAAGAAAATATTAAAACTATTGAGGGAAAAATC
CCCCCCCCCCCCCATAAACAAAACTCTTTATTGACTACATTGTGGATGATCTTATGTTGGGTCTTCAATTTATAGATCTC
CTAACTTTTCCTCTAAGGAAAGAATAAACCAAATATGGAAGAAAAATATATTTTCCTCTCATGAAAATTAAAAATATTTA
TGGTAATGTTTTGTCTTTTCTTTTAAAAATAAACTTCACATAAGGTAAGAAAATCAGGGTAAAACCCTAACAAACTATTG
ATGCCCCATGTAGGCGCGCGCACTAATGGCGCGCTACGCCAAGGCATGAACTGCTATTTGCCTATGCTGGTGCGGTGTGC
CAGACTCAAACTTCTGTGAGCTCTGGTTGGCGCCTTGCTGGTGCGCCACCCATTGTTGTCTCGATAAAAATCTCATATTT
TACAAGTCTGAATCCAAGAAGGAAACTGAATTATTTTCCCAAATCCTATAAATGGAATTTTGTGCCTCTATTGTAGGGTT
CTGTCTTATTTTTAAGTGCAAGAAGAAGAGAATAGAATTCACCATAAGTTTCTTATCTTCTACTTTTTCTTAGTCATTAC
TTCACATGAAAATAATTATCTTTGTGTTTTTTATTAGCATTAGTAGCTAAGAATCCTTGTTTAGGGGATGTAGCTATGAA
TGATTGTTGAATATTGACTCTATAGATTAAGTTTTTTATTGTTTAAATTACTCGTATGTTCTTGAATTATTATTTTGATG
CTTGATCACCATTGAAATAAATTTATTGTCTTTTATTGAATTTGAGAGAAGAATATAGATAGAACGTGGAATACAAGGTG
CATGATCTTTTCTTGCATAAAAACTAGAATTGGTTTGCATCTAGGATAGGAATATACCTAATTGTCATGCTTGGTTACGA
AATGAGAAGAAAGCTTAGTGCTCCGCAGTTGATTCAATATATCCCGGCTCAACGATCTAGTTAAATTATTAATTGTGATA
GGTGATTAGAGGTCGAGAGATCATAGTCATAATATCAACTTTGTAAATCAGTAATTTGATAACCATCTGAAATCTATTGA
GGAAATATGACACATGATTTCTTAATTGAGTTGCAACCATGAAATTGTCTTGAACTATTGTTAAAATCCTATTTGGGTTT
AATTGTTCTTAGTTATTCTAATTTTTTAATTCTTGCATTCTTAGTTTACAAGTATAAATCAAACTCTTGTGACATACTTG
CATTAAATTGTGGGTATTAGTGAAATTAGCTATAAACTAATTGTAAGTTCTTTGGATTTGATAATCTGATTCTTAAAGAA
TCACTATATCACTTGCGCGATCACATACACTTGCGTGTGCATTTGGGAGAAACACTATTAAAGTTCACAGAATGAAGAGA
CAAACATAAATAATCAAGAATAAACGATTGTAATAACCCTCACGGAATTTTGTGATTATAGCCTTTTTTTTTTCTTGTTT
AACCCTTCCTATAACTTTTGCTAGTTGTGACTTGCAGAATGAATGACACATTCCCAGGTGTGATTAGATGCATTTTGGGA
GAGTTTTTGAGCTTTGAAAGTTTGAGCAAAGTTAACATTTGGAGTTAATAAGGAGGATTTTGAGTTTTGATAATTTCGCT
GGATCTGTAGGGTGATTTTTGACTTGGATAGATGACTTGCAAGGGTCCTGAAGCACTCTGAAGTGATTTGGACCCTTGGA
TGGAATTCTTGCTTTTCTTAAGTTTGGATTTAATCGCGATTAACATATAGACAAAACGACATCAAAGTGGTAATTTTGAT
GATTCTAACATGTCCGGAATGTATTTTGTGATCAATTTGCACTATTGATTTGTGTTTGAAGGATCTCAAATGAGTTTCAG
GTGCTTATTAGAAGATTGATATTTTGATGTTATTCAGCATAAATGGACCACATGAAGCAAATGAAATCTAAATTATATTT
TAATTGATTCGTTAGATTGGCATTGTGATTTAGGAACTATAGCAATAATAATCTTCATATGAGAGGGGTATGATCATTTT
AGCGTGAATAGTTGTTGTTAGTTATCTGGTACGAGTGTGATTGAACCGAAGGAAATCATTTGATCAACGCAATTGCATTG
AAGTGAATCATTTGGTCAGCGGTATTACACTGAAGGAATTACTTGATCAGTTTTACAACGCCCCTAAAAACACGATTGTA
TTGAAGAAAAATATGATAATGTGGTCAAAATATCATTATATGGGCAACACAAGTTCAATGAACCCCCAAAGGCTTAATCC
ATCGATAACCCCCTAAAGTTGGCAAGATGTTTTACTTAGACACCCCAACTAAGCGATGTTCATTTTAGACATCTCATGTA
AGATTCTGCTGTGTCATGATTTTGATAGTTTTTGCTTACATGGCATAGTGAGTGTGATACACTCATTAACTGGCGCGTGA
AATGGTTTTTTTAGTTAATTTTTAATTTTTTTTTTGCTTCTTCTTCCCCATTTTAAGCCACCATTTTGCCCAAATTAAAT
TTCTTGAATGAAGGTTTAAGCAAAATGACGGAAAATGTTGTTAAAATTTAATAATAAAGCCATTCATAAAATTCTTTCTT
GGAAGAATTTAATATTTGTAGGAAGTGAATTTAAGAAGAAACTTATCTTGATAATTTGAGGGAGAGTGAATTTCTATAAA
CTAAGAAAAAAGGCAAAAGTACTCCTTACCCCCCTGAATTTGAAGTTTTTTATACGGTGTACACCTAAACTAAATTCCGT
TTTAATTACCCCCCGAACTTGTTTATTCCTCCGTCGCGTACACCGTTTTCGTCCACCTACTCCTATTGTGACTACACGCG
CGCGACAGCTGGCAAAACTGATGATGTGGATTTCCACCTGGATAAATAATTGCCACCTAGATATATTAATATTGCAAAAA
ATAAATTTCTTAAATTTAAAATTCATTGTTTAAAAGATATATTTGAATAAGGGCTTATTTCGCGGAACTCCTTTTGGATT
TGGGTTTTTCTAGACGTGAAGTTGGTCGATTAAATTTCAAATTTGTCTGAAATTCTTACCAAGTAAGTGTTAATCTTTGT
TTCATTTACTTTTCATTTACATTTTGCCCTATTTTTCGTTTAAAATATGCCAAATATTAAAATTCATTGTTTAAAAGTTA
TTTTTGAATAAAAGCTGAATTCGCGGAACTCCTTGAATTTCAAATTTGTCGGAAATTCTTACCAAGTAAGTGTTAATCTT
TGTTTCCTTTATTTTTCATTTACATTTTTCCTTATTTTTCGTTTAAAATATGCCAAATATTAAAGAAAAATGGAGATTTT
ACGTTTTTTCATCGTTGTAGCTTTGTGATGTGGCAAAAAATCACTTCCTCACGCGCCTAGTAGAGTGTGTTGTCAATTTC
TACGCCAGGTGGATGAAAAAGGTGTACGCGACGAAGGAATAAACAAGTTCGGAGGGGGGTAATTAAAACGGAATTTAGTT
TAGGTGTACACCGTATAAAAAGCTTCAAGTTCAGGAGGGTAATGAGTACTTTTGCCAAAAAAATAAGATCTTTAAATGAG
CAAATATCTTCCATATCAAGCTATTTATTAGGCGGCGAAGAAGTAAGAAAGTGATATGGTGCGCAAATTTGCAGAGACGT
AGGGTGTTTGGGGGGTAGTGTATTAAAGAAGACAGTTAGGAGGGGATTTGTGGGGGGGGGGGGGGGGGGGCGTTGTAGGA
GAAGACAATCGAGGTGGGTGGGGGCTTTCTTTATTAATTAATTTTACTCAAAATTAATTATTTAAAAATTACTTTTGATA
CAAATGACAAATGTCATTATTTAATTCGTCACTTTACACGTCATTAGTGAGTATAATACATACCCCTTATGTATTTTTGA
TGATACTAAAAAAGGTGTCAAAATGACACAACGGGATCCTACATGAGGTGTCTAAAATGAACATCATTCAGTTAAGGTGT
CTAAGTAAAATATCATGTCAACTTTAGGGGGCCACCGATGGGTTAAGCCAACTCCAAAACTAGGGATAAGATATAAGTAC
CCCCTTAGACTATGACCAAAATCCCAAAAACACACCTAAACTTAACTAGGGTCTTATTACCCTTAATTTAAAATGGAATA
AATACACCACTAGTGCTAACATAGTATAGAGAGTGTTCACACTCTTGAAGGCAAGTGATGAATGCACAAATTGAACACAT
GTCATTTTTTATGGGTAACTTTATAATTAGTTAGTAAACATATTTATTGATATTAAAAATTATATATATTTAATTATTCT
TATTTCTTTCTTTGTAAAATATTTATTTTAATTTCTTTTCACTTTAATTTTAAAAAAGAAAATAATTTATCATCTTTTCA
CCTTTAATTATTTTTTAAAAAGTATGTGTATTTAAAAAAAAAAAAAAAAGTGTCCTTTAATTTTAACATTATAATTTTTT
TAATCTTTTATTTGATTTCTTCACTTATTTTGATATCCATTCAAAATTAACTTATTTTAAATACAAGAAATTTGGAATCA
AATCAAAACGAAAGACAAATAAAATAATATTAATAGAAAAATAAAAGAGAAAAAACAATGAATGAAGGTAAAAAAAGAAG
TTTCTATACAAGGTAAAAACATGTGTATTAACTTAATTTAAATACAAGATAAAGAAAATAAAAATATTTTTTTAAAAAAA
AATTAAACTTTAAAATAAAATTACTTTTTAATTAAAATTAAAAAAAACAAAAAAAATTACACACGTGGCAGGCGAGTGTG
TATAAACACAACCAACTTGGATAATTGAAGGTGTCACATCAGCACAAAAGGTGCACAATAATAATACGAAAAAAAATGAG
TCCAAGGGGGTAATAAGACCTTAGTTAAGTTTAGGTGTGTAGTCTAGGGAGGTACTAATGTCTTATCCCCAAAATTACGA
ACCTTGATGACACGGTTCTTTGAAGGGGAATGAAATGTAACAATTGAGTAAGATTTGGTATATGTTTGTCATTTTACCAA
TTTTTTGCTCGGATAAGTCATTTTATGATTACTATACCACCCAAGGGGGGGAAAATTTATCCCGATACTAATTATTAATC
TCTAGTTAAGTTATTTTGGACTTGTCAACCAAACAACAAATTAAGTGACACTATAATTTAATTCCATGACTATTTGATAT
TGTGTTTCACACTAAACGACCCTTAAAAATAGGGAGGGTGTTGTATATGACCTCGGGATTGGGATGGTCAAAGGGTAGGG
GTTGAGGGAGTTGGATGGGTGAGTGGATAAGAAAAATGTTAGTTATAATGTCATTTATAGAACTTATTTTCGCAACTTTC
ATTAAGGAAATCATTTTTCCTGAGGAACAATTTTTCTATAGAAAATACTTTCAAAATTTTTTATCCAACCAAACATGAAA
AAATAAAAATAAAAAATTTGAAATATATTTTCCCCATACCAAAAGCACCCTTAATATCCTTTATCTAACCACAACAAATA
TATCATCCTTACCCTTTTTTGCTTGCTTCATGCTTAAGAACTCTAAACGGTCAAGTTTAGATTGCTCAAATCCAAAAAAT
TCTATAGTTAAAAATAAAATGCTTTTATTACACCCCTTAAAGTTAGATTGCCCAAATTCATGCCTTTATCATCCTTTGTC
AATAGCAAAAAGACATGTCATCCTTGCTTGATTGTGATTAATTTTCATTTTTAAATAAACATCAAATAGTATAATGTAAG
TATATCAATTTAATCATGTTTTTGTCACAATTAATAGATATATTTTTTATAATAATTTTATGTCTGTCACACGGGATAAT
TACTAATATAGAGAAGCGGTCAAAATGCCTTTTTTTTTTTTGTCGTGCCTACTTCTACCCGTATTTATGGAATTTCCGTA
TTTTTGATATTTTAATTTATTTGTTTTATTTTATTTAGTCTATTATATATTTAAATTACTACTATATAATAGTTGAGACA
CCTCTTGGTCGATGTGTTTTGCTTCTAGTTGAGGGTAGAAAGTGCCGTAAATGCTCCTTGAACTATTGGGAGAAAATGGT
CAAATGACTCCCCAGTTTATTATCGGATTTCCAAATACACACTTATACTTCACGGGAGACCTATTAACCCCCTTGAACTA
CTTTAAAATGGAATAAATAACCTCTTAAGTGTTGAGTTGATAACCCCTTTGCTGAGTTGGCATAGATAGTGTATTTCACT
CTCTTTAAGAGAGTGGGTTGCCTATTTTTTCTAATTTCCATTTTTTTCTCTGATTTTTTTTTTCTTTCTCTTTCTTTCTT
CTTACTTATCTATACAACTATACATTTTTCACCATTATCATTGTGGAAGGTTTTTCAATGGATGTTTGGTATAAAAATTA
TCAACAACTAATGCATTTTATGAATAAATAATTTTTCAATAGACTTATTTAGAACATATCTAACAAATTAAATTAATTTT
TTTAAAAAAACATACCCATTAATTATTATTTTTTAAAAGTCATGGACTCAAGAGTAAAAAAAATCAAAGTGAAGTAATTG
TATATTTTAAAAAATATATTCAAACTTACTATAAGAAACTAAAACAAAATAATTTCTTCTACATTTTTAAAGAACGATCC
TACATGTTCTCTTAAACCCCATGAAGAATCAAAATCAAAAACTCAAATCATAAATTAATCATGAAAATTTTAGAGGGAGA
AAGAATAAAGAATAGGAAAGAGAGAGAGAGAGAGAAAGGTTTCTCAAATTGGTGTCACAAATTAGTCTCAAATTGGTCTT
CTCATCCGTGATGATTTTGAGCTGTCGATGGAATCTTCAGGGGCTAAATCTAATCTCGAATGTTTATGACCCATTTAATG
TGTATCTGAAATTGTCTAAGGAATAAAATCGAACGAAATGTAAAAAAATCTAGAAAATATAGTTGAATTGGTTGAATGAA
AGATTTGATTAGGACCACTATCTTCTAGGCTCTAGAGATTCAGAGTAGGTGAAAAAGTGACTGGAATTTTTGTTTTTATA
AATTGTTAGAGATATAGAAATTTATTGAGGTAAAAAAATGGTGTTTATTATAGTTAGGGTTGAAGAAATGATTGGGGAAG
AAAGGAAGAAGGAGGAGGAGAACTTTTTTTAAATTTTTTTTATTAAATGGTGAAATACACGTGTCAAGTGCGTGTATTTC
ACCACAATACACATGCCTGGTAATGACATTTCAGGGTGGAAATAATTTAACTTTAAAAGTTTGGGGGGGGGGGATAATAG
GACCCCCGTGAAATATAAGTGTGTAGTTGGAATTCCGCTAATAGGCTGGGGGGTCATTTGGCCATTTTCTCAACTATTGA
AGTAGGCCCAAAATAGTCCTTTAACTATACACTTATCAAATTTAGTGCTTTAATTATCCAAAAAGTTTATCAGGTTTGGT
TCCTTAAATATACGCTTACCACCAGGGGTGGATTTAAGCATAGGTAAGGTGTGTCACGGGACACGATCTCATCAAAAAAA
ATTACGGAATATACCTATATAAAAAAAACTAAAAAAACTAAAAAAGGTAAAATAATTAAAAAGGACACCCCTTATATCAT
CAGAATGCTCCTAGCTCAGGTGGCAGAGGCGTCACATTTGATGTCTTACGTCCCGAGTTTGATTCCAAATGGGCTACTTT
TTTTCTACCTTTTTTAATTATTTTTTACTCCTTTTTTTTCTCTTAAATTTTTATTTTAAATTCAAAACAGTAGGTCCCCT
TCATTAAAAACTTATAGACCCACTCTTATCAATTCAAAATCTAACTTACTCTTTTTTTTAGAATTAAAATAAAACTGCCA
CACCCCAACCTTAGGTGAAGCGGACAAGTACCGTATGAACACATGTTTTACAAGTGATCTATGATGAGAAAGTGAACTAT
TATGCAGATAGATTTACTAATGAGAAGCTACATATACAACACATGTCGACTAGCTGAACGGATATATGTGACAAGTAAAA
CTATGAATACAAATGATAGCTTTACAATGTCTACAAAGTCTCTACTAGAATTCATGACTGTAAAACTATCAAATACGCAT
AGTAAAGACTAGGCAAAGTTCCGAATCAACCTGGAGCTCACCAACAACCGTTGAGTGTCATGTGCTTCTATTAGGAAAAT
CTACTAGTTGAGTACTTGTACCTGCAACAGGAAATGTAGCATCCCAAATAAGGGACGTCAGTATGAAAGAATATACTAAA
TATGTAAGGCATAATACAACCATATGTAAAATGAGAGCTCAAGTGAAACCAACTACAAATAGATAAGGATTAGAAAGCAC
ATTTGCTTATACTTGTGGAATAGTGTATGCTACATTTTTTTCTTTACTTTTCTGTGCGTTATAATCTTTATAAGGTATAT
GATACAAATGACCAACTGGTCAGTGGTAGAAGAGGATGACCTATGCTAGACATTTTAACCCCTGGAATGTTGTCCTCATA
ATTACACAAATTGGGATCGGCCCATGCTAGGCTTTTTCCCTGAGCTGACACCCTTCTTTACCAATTGGGATCAACCCATG
CTAGGCATTTGGCCCTGGGCTGCCACCCATAAATATACAGATTGCTTCACTTAGATTCTTTAATTTTTGAGATTGTTATT
TTGGTGGTCATAACCATTTTTGAAATTTGGAACTACAGACCAGTAGTAGAAGATATGAGAATAATAACTTCAAGGCAGTA
ACAATGACATAAGGAGCTACGTAACATCAATGGATTTCTTATGAGCTTAAATGACATAATTGACTTCAATTAACTAAGAG
GAGAATTCACCAGACTTGTTGCAAACACCAGTCCTATACTAACCCATAGGAGGATAATTACACAATAGTGGAGTAATAAA
CATATAGTGAAGTAGTTCGACGCACTAGGGAGAGGGAAAAATATTATTAGCTATATTGGAGATCGTACACTGCCACCATG
TTTCCTTTACTAGGAATAGAGCTTAGCAAATTTACTTCGTTGATATTAATCGCAAATATCAGATTTCATTCCAATGAATA
TGGAATCGAATAACCTTACATACCTTACTTTTTTACCAATACAACTATCACGATTCAACCCCTCTTTGGGGTGTTAATCT
ACAATATAATTCATGATTAAACTAATGTTAGAAGCTAATCACATTAAGGGCCTCGTAAAACAGTAGCTAAACACTTGACG
GACAGTAGTTCCATACAACCCTTACACAAATGGTAAATCACCACACCCTTCTTCTATACATTAATACAACTTCATACATC
CTTTGCCAAGATACTCAAGTTTTCCCAACAACAATATACATAAGACAACCACTATCAATCCCCAAAAAACCTTCAGCATA
ATAGGAGAATATTGAACTCAATGATTCATCACCATCCATGAGTTCTTGACAAATATATACAAAATTCTCCACCCCCAAAC
CTGTATTAAGAGAGGCAAAAATGGACAGTAGCCTTACTTTAGTTTCTGAAAATTTATCCTCTAAACTTGTACTTCAAGAA
CTTAAACTCTCCTTCAAACTTTTACTTGAAAAGGGGGACAATATTCAAGAACCCTAAGGTGTTTTAGGGCTGCTGTGTTA
AGCCAAGAAAGACCAAGAGAGAAACTTAATGAATCTGAAATTTTGCAAATTAAAAAATGAAGCAAAAGATCTAATCTTTA
TCCCTTTAAAAGGGAGGTGCATTGGCCGACCTTCTTGATCAATTTTGGGCCGTATATTGTCAAGTAAGTGACCCACCTAC
TTGACCTTTTAACTTGGGCCTTTGAGGAGTTCAACACTCGTTGGGCCTTGTTGCCAATTATCCCTCTAGTCTACTCAATT
TGGACCATAACTAATGCAAATAGGTGGTAGAGTTCTTGACCCAATAATTTGGTCTAAAGAGTCTTAGTAGGTGATCCACT
TACCCTGATAAGTTTTTGAATACTATAAGGATTAAAATCGACAAATATACAGTTAAGGAACCAAACCTGATAAGATTTTG
GATAGTTAAAGGACTAAGAGTCTGTTTGAATTTGCTTAAGAAAAGTAACTTTTAAGTCAAAAATAAAAAAAGTCAAACCT
AAATGACTTTTAAGTCAAAAAAAGTAAAGTAGGGGAGACCTATTTTTGATATTTAACTTATTTTAAGTCATTTTAACTTA
TTTTAAGTCATTTTTTGACTTATTTTATAAGTTATTTTTATATTTGCCAAACACTTCCAGAAGTCAAAAACCGACTTAAA
AATAGATTTGATCAACTTTTAAGTCAATCCAAACACCATCTAAATTCGGTAATTGTAAGTCAAGAGACTATTTTAGACCT
ATTTCAATAATTCAAGGCTCATTTGTGGCGTTTTCTCTAGTCGAGGGTACTAATTAATAGATGTTCTTTGTTTTAATTTA
TTTGTCTGATATTTCTTTTTATTATATATTTGAGATGACGTAAAAAATACTATAAATTATAATAATTAANNNNNNNNNNN
NNNNNNNNNNNNNNNNNNNNNNNNNNNNNNNNNNNNNNNNNNNNNNNNNNNNNNNNNNNNNNNNNNNNNNNNNNNNNNNN
NNNNNNNNNNNNNNNNNNNNNNNNNNNNNNNNNNNNNNNNNNNNNNNNNNNNNNNNNNNNNNNNNNNNNNNNNNNNNNNN
NNNNNNNNNNNNNNNNNNNNNNNNNNNNNNNNNNNNNNNNNNNNNNNNNNNNNNNNNNNNNNCTAAATAATACCTCTACA
AAATAATAATATTTAATGGTCCACCTATATTAATTTAGTGAGGTTTTAGTCTATGTCACTTTCTTTGTCCCAATTTATGA
GGCACCAATAACAAAATTTGATAGTCAACCAAACTTTATATGTCTTTTAAATATTTTAAGTTGTTAATTATTATAATTTA
TAGTATTTTTTACCTCATCTCAAATTTATTAATTTAAAGAGTATCTTCATATTTAATGAAGATTAATTTTGATTATATTG
AAATCATTGCATCTTACTAATTTATGTATCATATTTATTGAATTCCCATAAAAATAAATTTATGGAGCAGTTCAAAAATC
ACTTATCGCATCTAGAACAATGTTACATGTTTAGAGGTCCATAACTTAAAAGAAATTGTGGATACCATCCGAAAAAACAA
TATTGATGATGAAGTTGAAAATGATACAATACCTTTGGAACCAGTTACGCGTAAGGAAACACTTATTGCATTTAGAACTT
TTCACAATTTTATGACACAGTTCGAAAAGACAACACTGAAACTTTTAGATGCAATAGAAAAGTTAGAAATGAGCTTAACT
AGATTTAAATTTTAACAAAAAAACAAAACACAATAGAATCATATTTCACAAGATAGGATTGACTCTCGAAATTTTGGGTG
TCATATAAATTGAAATGATGACAGTAACATATATTACTTGAAAATTATGTAAAAAATACTATAAATCACAATAATCAACA
ATTTAAAATATTTAAAAGGTATATAAAAGAATTATTTGGTCAAATTTAGATTGCTAAAATTTAAAGTTGGTCACATTTAA
ATTGATGAACTCCAAAAATTTAGATTTAAAAATTGGTCAAATTTAATTGCTAAAATCTGAAAATTTTTTATTTAAAAATT
GGTCAAATTCAGAAATTGCTAAAATCCGAAAATTTAAATTTCAAAGTTAGTCAAATTTATGAATTGCTAAAATCCAAATA
TTTACATTTAAAAGTTAGTCAAATTTATTAGTAATTACTAAAATTCTAAAATTTTGATTTTAAAGTTGATCAAATTTAAA
TTACTGAAATCCATAAATTTACATTTAAAACTTAATCAAATTTATAAATAGCTTAAGTCCAAAAATTAAGATTTAAAAAT
TGGTCAAATTTAGATTAAAAAGTTGGTCAAGTTTATAGATGGCTAAAATCCTAAAATGCTTAAATGGTCAACCCTTTATA
AATACCTTTCCCGCCGCAGAAATGTCTTACTCAACACACAACAACATTCTCGCTTCTCTCTCTTCTTTCTGTCACTCTCT
CTCTCTCTTCAGGGGAAGAGACGCACTGTTCACACTACTGTTGAGTGTTTTCTCCCCTTTTTCTCTGCAAAACCCTAATC
AATGAGGCTCCGTTCTCGTCCTTCATCGTCTTCCGCCAAAGGTTCGATCGAAAAATCCTTCCTTTTATGTTTTCTGCTGC
TCCATACATGTGCGATCATACTTTTTTTTGTTCTTTTGATGTGAATTTTTGCGTATTTTGATTGAATTTTACTGATTGCT
CGAGTAAAATGTGAATTTGCAGCTTTTTTGTTTGAATTTTACTGATTGCAAAAGTGAAATGAGATTTTTTTAGGGTGTGT
TTTGTACTGAGGAATTTACATTTTTTTATAGATCAATTGCCCATTCCATTTTCGATGTCGGAGACTTAACGATTTTCTTC
TCCGTCATTTTTTCTAAAAGAACTTCTGTTTTGATTAAGGCCTAATTTGTTTAAAAAATTTAATTTTAATTTTTTTTTGT
GTGTGCGATAAAGCATTTCTCTGAGATGGTATATGTTATACATATCTATATCAAGTATGTGTTGTATATAAAGGTAAATG
ATGTGGTTGGACTTGATGTGAATTGTGAAATTAGGAAAACAAAGCCGCCAATATCAGGACAACTCTGATGAGGATGACCT
TCTTTCTATATCCTCGGATTCTGATTATATTGGAAACAGTGATGAAGGTAATCCATATAACTTTTATTATTCATGCAAAT
ATTATTTGCATATGAGATATAGTTAATATGCCCTCAATTTGGTCTTTTTTTACTATTGCAACTACAGTGAAATTTTAATA
GTGTGCTGGGACTTTCTTTTCACTGATTCATGATGCCTGTTGGCTAACCTTAGGCAAAAACTCATGCAGACAAATATGGA
TGTGTGTTGAGTAGTGAATGCAAGAGGTTAATTATGTGATTGTACTAATTGGTTTAATCATATATGCAGATGTAGCTGAT
GAAGCAGATGAAGTAGTTAATTTAACTGAGGAAGTGGTATGTTCCAATAGAACAAAACGAAATGGGGGTAAAAAGAGGAC
TGAAACAAAAGAAGATCAGGGAGAAGAAGAGGAACATGTAGATTGGGTAATGAATGAAGTAGGAAGGGGTGGTGAAGTAG
ATGCTGGCTACCTTCAATTGATAGGGAGGATAGAGGATAGGAAGAAGATCCGTGAAAAGAATCAAAAGAAGAGACCCACT
TTGCTGTGGGAGATCTGGGAAGAAGAAAACGATAGTTGGATGGATGAAAACTATCCAAATGATCCTGACTTCAATAGTCA
GGATGAGTTGGTAACTGAAACTGCTCAGCCACCATCTGATTTGATCATGCCCTTGCTGAGGTACCAGAAAGAGTGGTTGG
CTTGGGCGTTGAAGCAAGAAGAATCTACTGCTAGAGGTGGTATTCTTGCTGATGAGATGGGGATGGGGAAGACTGTTCAA
GCCATAGCTCTTGTGCTTGCTAAACGCGAACTAGGGCAAGCAATTTCTGGTTCCAGTTTGCTCTCACCTGCCCCTTGTAC
TTCCCAGGAGCTCCCTGCAGTGAAAGGAACCCTAGTCATATGTCCCGTTGTTGCTGTGATTCAGTGGGTTAGTGAGATTG
ACCGCTTCACCACTAAAGGAAGCAACAAAATTTTGGTTTATCATGGCGCCAACAGGGTGAAGAATATTGACAAATTTGCA
GAATATGATTTTGTCATCACTACATATTCCACAGTGGAGGCTGAGTACCGGAAAAATGTCATGCCACCAAAAGAAAAATG
TCAGTGGTGTGGAAAGTCTTTTTATGAACAAAAGCTTTCTGTTCACCAGAAGTACTTTTGTGGACCAGATGCTGTTAAAA
CGGCTAAACAATCAAAGCAGCAGAGCAAGACTGGAGGAAAACCGTCAAAGCTGAAAAAGAATCCTATTGAAGGTGATTCA
GAGATTGATACGGGTAAAAGACGCCGTGGGAAGGGAATAAAGCGCAAAAGCGAGACTGATGCTGGTTCTGTTGATGATTC
AGCCTGTGCCGGTCAAGATATGTCCATGAGGAAGTCAATTTTGCACTCTGTGAAATGGAATCGTATCATTTTGGATGAGG
TAAAAAGTTTGTCTTTGTCCTAAAGCACATTGAATACTCAATTTCTCATTTCATGAAACTTTTATGTGCACTCTTCATCT
GCAGCTTTCTTTCTCTCTCATATATATATATGTGTGTGTGTGTGTGTGAACAAACCCTTCATCTGCAATTCTTTAACTGA
TTGCACTTTTGGCATAGGCCCATTATGTAAAAGATAGACGCTCCAACACTACAAGAGCTATTCTTGCGCTAGAATCTTCT
TATAAGTGGGCCTTAAGTGGTACTCCCCTCCAGAACCGTGTAGGAGAGCTGTACTCACTTGTAAGTTTCTTGGGATTAAT
GTTCTTTTGTGGCTAACATAATTGGCATCTTCATTCTCTGAAATTAATACATCCTCACTTTTGGACAGGTCCGTTTCCTG
CAAATTGTTCCTTACTCGTACTACTTCTGCAAAGATTGTGATTGCAGAGTTCTGGACTATAGGTAGACTTAAAAGTTTCT
TTCTGATCTTTGCATTTAACTTGGTTGGAGAGAGTAACATATTTCTCAAGATTTGTTTTATTTTTATTCTGTTATAATTG
TTAATTTTTACCAGAGAATTTGTCTTCGAATCATGAATGTTTCAATGACGGTTGAAATCTTTCTTACTTGAATCTCTTTT
AATTTTCACCATTTTGAAATCTCGCTTGTTCCCTCTTATGCTTGTATTTATTTTAGCTCATCCGAGTGCCCACATTGCCC
CCACAAATCTATTCGGCACTTTTGCTGGTGGAATAGAGTAAGTTATCAAATTGATTTACTTATTTTGGTGCTTCCTGTTA
TTTCAGACAAAAAAATTGTTGCTGACATCAAGACGTTTGATATGTTTTCTGTCTCTAGTATATTGCCTCACCCATACAAT
CTCAAGGAAATCGTGGGACTGGAAGAGATGCGATGGTGTTGTTGAAACACAAAATTTTGAAAAGCATATTGCTGAGACGT
ACTAAAAAGGGAAGGGCTGCTGATCTTGCACTTCCTCCAAGGATTGTAAGTTTTGGTTCACATTAACGCAGTGCTCGAGT
TGATAATCATTTTCTCTCCACTCAGTCTGTTAGTTACTTTTGTGTTCAGGTTACTTTGCGGAAAGATTCTTTGGATGTTA
AAGAAGAAGACTACTACACATCACTGTACAATGAAAGCCAGGCACAATTTAATACGTATGCCATCTATTTTAGTCACTGC
TTATGCAACTAGACACTTTCTTGTTTGAAAGTCATCTTTGTTTTTTTGTTGCTCTCGATCTGCTACTCATGGTAAAGTTC
TTATTCAATTTGTTTTAATGGGACAGCTCATGGTATATATATATTGACACTCCTTGGCTTCTTCGTGGAAATATTTTACA
CCGTTTTCGTCGAAAGTGCTCAATACTAGCTATTTCACCTTCTTCTTATCACTATACTGTTTCTTTCTGATGTATTTTGT
TGCAGATACATTCAAGCTGGTACTTTGATGAATAACTATGCTCACATTTTTGATCTACTCACACGCCTGCGACAGGTATT
GGGATCGTGCTTTCAATTTGAACTGTTCTGAATAATGTAATGGTACCTGCTTGTATTTGGTTTTAGTTGTGAATGACAGT
CTGTGTTGCTGCTATAGGTTCATTGTTAACCTTCAAAAATGGATCTGATGTATTTTCTTTTCTTTATAAAGAAATATATC
AATATTTCTACATAAATTGTGGTAAAAGAACGAGACCATGGAAATGAAATATTTGATGTTGTTAATGGGTGAAAATCTTT
TAGTACTGCAAAACTCGGAGCAAATAATTCTTACCAAGACAAAACCCTTTGATGTCCAAAAACTTAGATAAACCATCAAA
ACATGAATTACAAATTACTTGGAAAATGTACTTCTACACAGTAGCATTGGCAGCACACTAGCGATCCTAGGTCAAAGATC
AGCACTCTTTCCCAATTGGGGAAGTGATTGCAGACCCTTCCATTTCACCCTTTGGACTCATAATCACCACAACATTATCT
TCAAGGTACATGTTAACAACGCCCTTTCTATGCCATGGCTTGCGAACAATAACAGCAGGCATAACCTTCTTTGTAAGCTC
TGGCTTACCCTTGTTGACAGTGGGCATAACCATGTCTCTAACATAAGCTGAAGTTAAATAATGTACAGAGTCTTTGCACC
AGTGTTATTAGCGCAGTTCACCATCACCACTACTGGCAAACCCAGTGTCATCCTGAACTCCTTGTCCTCATTTGACATTG
TGGACGGTGTTGGTTTGGATTATAGAAACCCAACCTGATGTGTGATCCAGTGTGGCAAAATGTTAGACAAGGATTCCAAT
TTGGCCTACAATCCCCTTGCTAATAATTTAACTTTTGGGATATAATCCCGAATTAACCAGTTTAGTTGAATGGTCCTTAA
GAAATAGCTTGAATATGTTAAAAATGCATATATCTAAAGTTATGTTTTTTTTTCCTGAAACTCTGCATATTAAAGTGCCT
ATTTTATATTTCTTATCTTTAATTCCTTGAATAAAGAAGTGCCACACAAGAGCAAGAGCGAACTTTGACTTCATTAGTCT
CCTTTGTGATTGCAAGTGGTTACTCTGATTATTTCACTGTTTTTAGCGTGCCTTGGCTACGATTTTCCGTATTTGGGATG
TTATTCTCCAGTATATGACCTTGTATACAAACCTTGCCTTCTCCGTTTGCATCTTCTGAATCTGAACTTCCTTAATAATT
TTAGGTCCTTAAAGAAATAAATAGTTCAAATTTCTTGTACTTAAGCACACAGTTTGACTTTCTATGATCTATGCATAATT
TTATCTCAAAAGTGATAACTTAGAAAAAATTGCTTATATTTGATGGATTTTATTTTTCTTTATTTTATTTTTGATCTGAC
CACAGGCAGTTGATCATCCTTACCTTGTGGTATACTCAAGTACTGCTTTGGCTAGAAGAGAAAGTACAAATGATGCTGGC
TCTGTTGAACAACCATGTGGATTATGTCATGATCCAGTAGAAGATCCAGTTGTGAGTTGCATCCTTTCCCCCTTCCCTGA
GAAAAGAAATAAAAAAGGAGCAAATGCTCACCAAGAAACTTGATAATTCATTAAAGTTGAATTTGACGCAGTTCCTACTT
GTACTACATTAATATTTCATGTATTATATGATGGATATTTCAAATCTTAATGTGGCCATATTTCTCCGCGTTACATCTAA
GATGTCTTTTCAAAAGCTATTCAGAATAGCTTCTTAAGCCTTCTTTAAGTGCCTGAGCTTCTGAAAATTCTTCTCCAGCA
CCATATGGAAGACCTTAATATTTAACTAGAAATGCTTTTAGGAATGCCTTTAAACACCTAAAAGGACTTCCATAAAACTG
TGGACTTCATGATTTAAATTCATGTACCTCATTTCTTGACAATCTAAGAAAAGATGCTATGAATTCTTTTACATAAGTCT
GTCGTTTGAAGTTTGAACCGACCCTCTTATAAAATGTGTACCTCTCTTGATTATGGCAGGTTACTTCTTGCACACATGTC
TTTTGCAAGTCATGTCTAATAGATTTTTCTGCAAGTGTGGGACAAGTTTCATGCCCTTCATGTTCTAAACCACTTACAGT
GGATTTCACGGCAAATGATAAGGGGGATCAGAAATCTAAAGCCACGATCAAAGGGTTTAGGTCCTCAAGTATACTGAACA
GAATTCATCTTGATGATTTCCAGACAAGCACAAAAATAGAGGCTTTGGTATCCAATTACTTTTCAATCAATAAATATATC
TTATCCCGTCTTTATATGTTGCTTTATTTTATTATTTTCCTCTCACAAAGAGTGCAAGAGGCCGCAATATTGCATCATTT
CCTAAGGCTCCCATACCATCTAACTTACCAGGCATAGGATCAAGATGTTACACATGCAGAAGTTCAGGATAATGGTTTCA
GTCTTTCTAGATGTTGTATCTTGGTGAATTTGCTTGATATGCACCTAGGAAAATTGATAAATTTCTTGTCAAGTTTGGTT
GTGAGCAAAATGGGGGATACATGAGGTCTAATTGAAGTTTTGCTTACCATTGGAAATGTTGCATCAAATACCACCCCCAC
TTTGAGTAGAAACTAATTGAGTTTGCTTACCATTGGAAATGTTGCATCAAATACCACCCCCATTTTTACTGGAAACTAAT
TGAGGAATAATAAGTTCTCGTTGTGGTCTCAATCTTATTTATATCCTTTGACATTATGGCTTAAACTCGTCTAATGCTTT
TCTTGTGAATATTTATGGTATCTCTGTTATGGTAAAAAGAACCACTATGCTTCGTTCTCATTGCTGCTTGTGTTATTGGT
TCTAGAGAGAAGAAATAAGGTTCATGATTGAAAGAGATGGTTCTGCGAAAGCAATAGTCTTCAGTCAATTCACATCATTT
TTGGATCTGATACACTATTCTCTACAGAAGGTAAGATATGATATCTTTATCCCCTTCCACACCTACCCCTCTTGTTGCCA
TCAGTAGTCATAACAAAAAACATGTCTTGTGTGCATTTGGCAGTCGGGCGTCAGTTGTGTTCAATTAGATGGATCCATGT
CTATGACTGCCAGAGATTCTGCAATTAGAAGATTCACCGAGGATCCAGATTGCAGGATATTCCTTATGAGCTTGAAAGCT
GGAGGTGTTGCCCTCAATCTTACAGTGGCATCACAAGTAAAGTTTTTCTTTCCTTTCTCTGTCAATGCATATTCTTCATT
TCTTGTCAAATACCAAGTGGTTTGAATCCATTGTTGGATTCCTTCTTCTCTTCAGGTTCCAAATATTTATTTTGTTTGGG
ATATTTTAACTTCCTTCGCTGTGCACCTAAAGAACAAATGCTTTTTGGGACGTGTAATTTTTCGTTGAATGACCTAGATT
ACTTTCCTTGATGTGTCACTCTCCTCTTGCACTTTACTAGGTTTTCTTGATGGATCCTTGGTGGAATCCTGCTGTGGAGC
GGCAAGCCCAAGATAGAATCCATCGAATAGGGCAGTATAAACCAATCAGGTCTGTGTTTGTATTTCTTTAACCAGCTATA
CCAATGAAGGGAGCTTATTGTTGTTTTCTCATTTCTAGGATTGTGAGATTTGTGATTGAGAATACAATCGAGGAGAGGAT
CTTAAAGTTGCAAGAGAAGAAGGAGCTAGTTTTTGAAGGGTAAGTTTCTGCAACTTCATTGTTCTAGTTGCATGGGTATT
CAAAGAGAATAATTGATGACTTGAAACTGTTGAGTAATTTTGATCCGTTTTCTTCAGAAATGATTTCAAGATAAATTAAG
AGAATCAAGATTTTTTTGTGCTCTCAAGAACATATAATATTGGGCTGAGATGAGTTTTAAATGGAGTGTTATGGTCAGAG
ACTTAGTTATTGTTGTTAGAAATTGACAAATAATCATTAAGACAGTTGAGCTAAGGATTGGAGAAGGGTCACACTCTTTT
ATCTTCTTTCCCTTTTTTCTTAAAAATCGTAAACATGGAGAGAGAGCTCTTTCTCATTCATAGAAGTCGCAACGATAAAT
GCTTCTCCCTTCAAATCTCATTTGGACAGAGTATTGGCCTATACCGTTTTTACACTTGGCTTCCGATTTTCCTCTTTTAC
TCTGATCACTCCTCCCTTCTTTCTCTGAAGTGCTGATTGTCCAATATTGATGTTTTGTGCAGGACGGTCGGTGGCTCTTC
TGAGGCGTTGGGGAAACTAACAGAGGCAGATTTGAAGTTCTTGTTTGTAACCTAAATTATATTATGTTCTGTAACTTGGT
TCAGCAAGAAAGATCATTTGATCTTTGTTTAGTTTCTTGCTTGAATCTTATCCCTAGTGTTGTTGTTTTGCAAAGTAGAA
AAGTCAATCCTCTTCTGTTGGTTTTACTAACCTTAACTTTATCATCATATGTTGGAATTTTCAATTGTTGTTCCAACATT
TACTTTATATATAAATAAATATAATATTGTTAAGTCTTATAACTATCATATACAACTTGTTATTACATAGGACTCCATTT
TCATTTTTTCACTTCAATTGTCTTGTTTTGATCTTTTGTTTTTCATCTCCATGTATAATATACTATTCTCATTATACATG
GAGCTTATATATATATATATATATATAATTTGAACTATTTACGTTTAGGCAAAACAACCTCACAAACTCTTACAATCTTA
TATTACTTCCATTCTTCTTTTTTTTTGTCGAGTAAACATAGAATGCATATATGTCGTTGTCCAAGCTTTGGGATGGCAAG
CGGTGCCGTGGTGGAGTGAGTGAACTGCATAAATTCGCGAAGATTTCAACCTATCCCGTATATAGCCCAATTTGTTGTTT
TCAATGTCTTCCGCCCTGCTTATCGGCTCCTGGGATATATGATATGAAATGATGAAATTTTTAAAAGTTATTTTCTTGTT
AAATCGTTTTTTTTTTAGAATTTCATAACTTAATTATTGGTGATGTGAGGAACACATGTCAATGCTGACTGAACCAAATG
TGTGTATACACACACTTAGGCGTGTCTGACTCAAAATTTTTGTTCACAAGTTTTTTTTAACTAACACATCATTTTTTAGT
CAAGTATAAAAAACACAATATACTATTTTTCTTTTTAATTTTATATCTAAACTATTGGGAGTGTAAAAAGTATAACTAAA
CTATAATTTTAAGGGGAATTTTCGCAAATAGCCAATAAACTTAATTATGCTCCATAGTTATGGTTTGCATATTTACGGGT
TGTAGCTACAGTTTCAGCTGTCTCGTTTGTATAATTCGTGGGTTTTTATAATTCGCAGGTTTGTATAATTCACGGGTACA
TTTGTATAATTCAATTATTTTTGTATAAACTCGAACTAACGAATTTATACAATTACAAACATATGAAGTGTAAACAGTTA
TACAAATTATATTATACAAAATAACATTATACAAAAGTTATACAAATCATATTATATAAATTCCGAATTATACTAACGTG
CGAATTATACAAAACTAAAAAGTCGAGCCGCATAATTATAGCTAAAAGTAGGTCGCGAATTGTAATTAAGACAAACTATA
AGTATGTTAACTAGTTAACTAGTATATGTTTACTTATACACGTAATTTTCTCTAATTTTAAAATATTTTTTTCTCATCTT
TTTTAACTCAAAATGCGACATATAATCAGTCCATTCATTATTTTGCCACATCAATATAGGGTATATTACACTCTTCTTAT
TCTTTCTTTGATTATCAAAATAGGAGTACTATATAATATGACAGTTTTTTAACACATTAAATTTTCAATTAAAACATATT
CTAATTATTTATAAGAGGGAGTTTAGGTTATGGTGGTTCAAAATTGAACCGAAATTGATAATCCGAACCGAAAAAGAGTT
ATTGGTTTATTAGTAATGGGTTATTAGTTTAGTGGTTCAGATAATTGTTTTTTTTTTATTATCGGGTTATCGGTTCTTAA
CAGTTTGAGGTTTTTTCTTAATGGGTTAACTGATAAGTGATAACCCGATAGTAAATTAAATAATTATATTTATACCATTT
TGTATATAAAGTCGTTGACTTAGAGTTTAGTTTCCTACTTTTATTTCTGGCTATCTCAAAATCTTGGTTATTCTACAATG
TTAAAGTGTTTGCATTTGAGCAAGATGCAACTTGTGAACTCATGTACATGATTCATTCGATTTGTCACCTTGTTTCTAAG
TATTTTTCATTAATTTATTTTTGTGTCAAATCTTAACAGTTAAACCAATAACTGAACCGATAACAATCAATAACCAATAA
GCCAATATCATAATGGTTCTATAACAGTTTAGCATCTCTACAAATCGATAACCAATAAGTCAAACCGATATACTTCAAAA
TCGAACCGAACCGACCGATACACAACCCTAGTTTAGGTACTCAAGCAGGCAATAGGTCAACATGCCTGTTTGAGCACCTT
TTGAACATTTCTGTAATTTTCTTATGATTCTTCCGTTTTAATTTGTTTGTCTTATTTTTTAATTTTTAGATATTTAAAAA
TTACATAAAAAATACTATACATTATGATAATTGACAATTTTTTTTAAAAAAACGTATAAAATATTCGATTGATTCTTGAA
ATTAATCTATCGGTGTTACATAAAATGAGACAAAAGAAGTAACATGTATTATTCCATTTGAAAATTACGTAAAAGGTATT
GTAAATCTCAATAATTAACAACATTTGATTGACTCTTGAAATTTTGTATGTGCTACATACATTTGGACAAATTGAATAAT
ATATATTATTTGAAAATTACGTAAGAAATACTATAAATCACAACGATTAACAACTTAAAATATTTAAAAGACATATAAAA
AGTTCGATTGACCCTCGAATCAGTGTCACATAAATATGGATAGATGAGTAACGTATATTGTTTTAAAATGACGTAAATGT
AATATAGACCATAAATTCATAATTAAAAAATTAAAAATTAAAAGAGATAAAAACAATTTGTTTCCAGAAAATTTATCAGT
ATCGCATAAATTTGAACAAGGAGAGTAACATATATTATTTAAAAATTACGGTACTATAAATGACAATAATTAACAATTTA
AAATATCTAAAAATCATATTAAAATTTAATTGACTTTCTTGATTCTATTTATATCATATAAATTGAGATAAAAAATAATA
GATATTGGATCCGTGCTAGCACATGCAGTTGTTTCTAGTCTTAGTTAAAAAATTTAAATAATTTTTTTTTATCAAACTTT
AGATGTCTCTATTATGTGGTAAACCATTTTTTAAACAAACACCTTGCAATAGGTGAAAGAGCAAAAAAAAAAGGGCATCT
TTAGATGACAAATTGTCAATTTGATTTGAGCATACAGCATGAATAAACGCCATGGGAGCTTAGCTTAGTTGAACAAACGA
TGTTGGCCACATACCTTATACTATTCGTACTTATCTCCCTTGTTTTGGGCGAAATACTTGTATACTTTGGGATTTGCTTC
CAGACCCAATTTCAAGAACCAATTCTTCTAGCTTTGTCTCGCGGAAACAACAGTTTGATCGTATGGATACGGATATTGAT
GTTCGCCATTTTCGTGTATTGGGTATACACCAGTATTTCCATTTTATGTAGCTGGAGGATTTTTCACGGGCCCATCGATT
GGAGTGATGGGGTTGCTCTCAATTTACTAATTCTACAATCTTCTCTTATGGGTAATGCTCCATTTCTTGTTTTTTTTCCC
TTTCTTTCTATAAACTGAAAATAGAATCTTTGTTGAATGTACTGCTTCGTAGTGAATCTTGATTTACAACTTTTGGAATC
TATATGTGGAGTACCTGTAACTGAATAGTGTAATTTTAGATAACTGCTCTAGTTTTACAGAACCCCTAGATATTTTTTCT
TCTTCTAAAGTACTGTTTTTTTTAGTATTAGAATGAAATAATAGAGAGGAACTAGTATAGAGAATTCATGTAGCCAACTC
CAACTTGTTTGGGATTGAGATATTACTCGTTCATCCTTAATCAAAGATGTCAGATTCTAGTCCCATTGGGTATGGAGTCA
CCTTTGTTAGGGAGTGCTTTGTCCCTCAATGTGGGACTTTACGGTGTGAATTCAGATTTACTCGGGACCTAATTTGGGTC
GAAACCGAAAAGGGACATATTTGATTGATTGACCCACAATGAATAAGTTGAGTTCATGGCTAGGGCTTGAGGAACCTTGG
TTTTAAATTCTGGTAGGAGTAGCTTGCATGGAATAGTTAAAAGGATGGTCGAAATAGAAAAGTGTTATTGGGTTATTTCT
GATAGAAGGAAGGAAAGGTAAGTTTTATAGAACAATTATAAGACCAACAATGTGATATGAGCGTGAATTTTGGGCTACTA
AAAAGTCCAACACATCCACAAAATGAATTTCACAGAAATATGAGTTTGGTGAGACAAAAAAAAAGACCAAATTATCCCAA
AGGGGGAAGTAGCATACATTGAGGAGAAAATAAGAGAAGGTCATATGAGATGGTTTGAACATGTCTTGGGCTGACCTTTA
GATGTACCGGTGTGTTGATGTGAAAACATGTTGCGTGGAGATGTTAAAACCACCTGAAATGAAGTTGTCTCAAAAGGCCT
ACAATTTCTTGGAATTCATGCAAATTTAGCAAAATATGAGACACAATGGAAGAAAAAGATTTATATAAATAAGGAGTACC
AATCAGTTGGAAAAATGATTTAGTCATGTTAGTATGTTTACTTTAAGTTCAATTCTTTCAATGATTCGTTTAGCCTGTCA
GATGTTTTTGTGCAAGTAGCATATATAGGAAACTTGTTGTCCTTTTTATTTTTATTGTATAATATTGGCCTGAAAATGAA
TATAAATGTAGAAGCATGGTCACAAGCATCAAGGATCGATAGGTTCTTGATATCAGCTGAATGTGACGAGGCCTTTAAAG
AAATCAAACAATCTATTATGCCAAAACAATCCAGTGATGCTAGAATGTGAAGAATAGGTGAAACCAATTCTTACTTCGAA
CTCGAGAACACGTGGTTTCAGGTTGAGGGTTTCATAGAGAAATTAAAGGAGTGGTGGGAGAAGTATGATGTTACTGGCAG
TCCTGATCAGGTACTTAGAAGGTCAAAAGATTAATAGGAGATGTTAAAAAATGGAACAAGGAGGAGTTTGGAAGGTTAGG
TAAGAGAAAAGAAGAGATGTTGGCGGAACTGGAGACCGTGAATCAGAATGCTCAATACACGCACCTTAGCGAAGAAGAAA
ATCGCAGAAGGAGGGACATAGAGATGGAGTTGGAAAAGATTGGCAAAGCAAAATAGACTTCATGATGCCAAAAGTCTAGA
TGTCTTTGGTTAAAACAATGGGATAGGAACACCAAATCCTTTCCGAAGGTAGCAAATTCACACAGAAGATGCAATACCAT
AAGCTGATTGGTGGCAAACGATGAGGTGGTAGAAGAGGCAGAAGGGACTAAAAGAGGAATTCCGAGTTTCTATCAGAAAA
TTTAATTACTGAATCAGAATTTTGGAGACCTTCAATGGATATCTATGGGCATGGGACCATAACTGAGGAGGAACAAAGGT
GGTTGGAGAGGGACTTTAAAGAAAGGAGGCAATAAAACTGTTTGTACTTGATAAAGCTCCAGGCTGTGATAACTTTACAA
TGGCCTTCCATCAAAAAGCTTGGCAGATACTTAAAGTAGATGTCGTCAAATCCCTAAAATACTTCCAGCAGACCTGCAGC
TTTGCTAGAGCTTGCAATCCCTCCTTTATTGCCGTAGTTCCCAAGAAGAAGGGTGCAGAAGATATAAGAGATTTTAGGTC
CATTAATCTGATAGGAAGTGTGTATAAAATTATATCTAAGCTGCTGGCAGAAAGGTCGAAAAAGGTAATTAAAAAGTTTG
GTTTCTCTTAAGTGTAGGGCAAATTATAGATGCTTCTCTAATTGCAAATGAGTTATTGAACTGGAGAATGAATAAACGGG
AGCAAGGGATTCTTCTATGTAAACTTGATTTGGAGAAGACATATGACCATTTTAGTTGGCAATTTCTATTCAACATCTTG
CAGCAAATGGGTTTTGGAGAAAAATGGCTTAAATGGATTAAGTTTTGTATCACAATAGCATGGTATTCCATTTATGTTGA
ACCTGTGGTATTCTTTCCACCTCAAAGAGGGTTGAGATAAGGTGACCCTATGTCTTCTTTCCTTTTCATTTTGGTAATGA
AAGCTTTTCGTAGCATGACAGGAAAAGTAGTCTAGAACCAATGGATTAAGGGGTTCACAGTAGGGTCCAGAATGGGAGAA
GAAATTTCAATTTTCTCATCTTCTATGTGCTGATGTTAAACTGATTTTTTGTGAAGCTCAGACGGGCCAACTGAGACATC
TGTAGATGTTGCTTATTGTGTTTGAAATTGTCTCGGGCCTGCTCATTAACTTGAAAATCAGTCAATCATCCAGTTAATAC
AGTGGACATCACACAAGAGTTGGCAGAGATACTTTTGATGCAACATAGGCACTCTTCCCACTACCTTTAGGAGCTAAATA
TAAAAGCAATCAAGTATGGCAATGAGTAATAGAAAAGTTTGTAAAAAAGGTTGGTCACGTGACAGTCACAATACCTTTCA
TTGGGAGAGAGGTTTACTTTGATGAATAGTGTGTTGGATAGCACTCCAATGTATTTCACGACCTTGTTTCCAATCCCAGG
TAAGGTTCTCAAGCAATAAGACAAAATCAGAAGAAGGTTTTTAGGGAATAGCACACAATACAAGTTTCATTTGGTGAAAT
GGGCCAGAGTGCCCAAGGAGAAAAGGACGAGGCTTTCTCAAGATGGTGGTGATAATTAAGCATGGAGGGAACATAAACTG
GCATAACAAGGTCGATAGAACATCACATGATGTTGGTCCATGGAATCATATTAACAAGTTATGGCAAGAGTTCAATGATC
TATTAAAGTAGGCAACAGGGAAAACACACTCTTCTGGCTAGACAAATGGAGTAGCAGCTTTCTGAAAGAAGATTTTCCTG
CTTTGTTCAGATTTGCTGTTGAATGTTGATACAAAATCCACAGTGAAGCAGCTTAGACAAAACAATACCTAGAACATTAC
TTTGAGAAGGCAATGCCATGATGATGAATTGTTTTCCAAAAATTCAGGGTATACAACAACATACCCAGTGTAATCTTACA
AATTGGGGTTGGGGAGGGTAGAGTGTACGCCGATCTTATCCCTACCGAGTTAATTTAGGATAACCAGATACAAAATGCTT
CAAAGAAGAATTTGGATTTACGTTTGATAAGAAACAGCATTAATACATTATGGTTCAATACTAATTGTCAACTTTGTCCA
TCTAAGCTTCACCATAGCAAAGTTAGTCCCAAACCTGGATAGATTGAGAGTTACATTAGGTTCGGTGACAGCTAGCTTAA
AAATAGTCTCTATGTGAATTCTCTAATATTACCTGAGTAGAGCGGAAAGGATGCATATAACATTGTTTGGGAAAGGTAAC
ATTATTATATAAAATTAAGCACAAAGTTTGTGCTGAGAGCTATCTTGATCGCTTACAGAAAAGCAAAAACCCCTAGAGTA
AATCTTCGCTCTACTACAAAAATTCCTTCAAAGAATCTTGAGTTCCTTTCCTTCCAAATAGTCCACCATATACATCCAGG
TAAGCTTTTCTAACGTCAAACCTGATTAACAACTCATCCCTTGAAGTTCCAGCATGCTAGCAGATCTCCAGATGGCCTTT
TAGGTTCTTGAAACGGAGAGCCCCATGTTAAGACTTGCTAGTTATTTGTTGCGAATAAACCACCTATTAAGAAAAAGGAA
ATGAAGTCTTCTGCCAAACTTTATAATTGTATGTAATTCAGTCTAAGATGAAGCTGCATAAAATGCAGGGTAATCCCTTG
TACATTCTTCCGCCATTTCAAAACACAGATTTCGAACATCTTCTGTTCTATTGTATTACCATATTCCAACAAATATAATT
GTTAACTATCTAGTATCATAATAATGTGACTAATCTTCCTGTATATTTTTACCCATCCTTGAATAAGTAGTCCAAGATTG
GAGATGCATATTTACCAAATGAGAAGATTCTAATATCGATAAAATTAAAAGTGAACCTGTGGACTATATGTATATGTAGA
TTGTAGCCACCGTATACATGTGACATTTGCTTCTTTAATTTCGATTTTATCATCTCAAACATAATTTTCAAACTAAATAG
GTGATTAAAATCTTATTATTTTTTAATATAAAGTTTGTCATACTTAAGATAAGATACACGTGCTGAGTGACTAGCTCTTC
AATAAATAACAAGGCACCCAGGACCTCACAATTTTTGGAAGCCTGTCATTCTACTGGTGAAGTGCCACCGAGTTTATTAC
AAGTAACAATCATGTCAATTACCTTTGAGCATTTGGAACTAATGTTTTTCTTTGTCATCTCTTTGGTGTCTATTTCCTCT
TCCTCAAATAGATTGTTTCTCCATTTCTCTGAACATTTCTCCAATGTCTTGTGGGATCGGGATCATATATTGCGACTACT
TTAACTGCTGATTATAACTCTTTTGCTTTCGGCATCCGCTGCTAACCATAACAGATGCCATTTATATGGTTCTTGTTTAT
TCACCTGACCCCCAGATATCTTTATAAGTCCAGGAAAGGTTATTTTATGAAAGCATATTGCATCCTTTTGTACGGGTATG
AGTTACTAAACTAACTTTGAACCTTATACGTGGCTTCCCACATATCCACCAGTAATGAATGTAATTTCATTGTTCAGTCT
AATAACATTGACTCACTCCAAAAAGTACTACTCTAGTTTTTTTCAATTTGTTTTGTCTTACTTTTCTATTTAGTCCTTGT
AAAAGAGAATGCCTCTTTCCCTTTTCGGGCAACTCTTTAATTTCAACTTTCCACATGTCATGTTTAAGTCTACAAGATTA
AAGGACATTTTGGTACATTCTACATATCTTTATTTAAGACTACAAGACTTTGTGCCTATTCAAAACTAGACAAACAAATT
GAAACGGAGGGAGTACCTAAAACTGAAGCTGTTGTTTGTCAATTGCCAATAGGAGTGACATTTATATAGGTTGTGCAGAT
GAATATACTCGAACACGTTCTGCAAATCCCTTTGGTTTTAATGCTAAACCTGTGATTTGCAGGATTTTCACTATTTGCAT
GGATGGTGCTGGACAAATTGCACCCTGTAATAATGGAGAACATCTCTATTAGGAAGATTATCAAGGCTGAAAGAAAAATA
CTTCAGGAAAGGAAATTGCATATGGAGGGTCATTGTAGAGTTTTACAGGGGAAGGTTGCAGATTTGACAGCTAAAATGAA
GAAACTGAAAATGGATTATCAGATGAAAGCTAATAAGGCTCGAGCTGAAGGAGCTATCGTGTTAGAATTAAAGAACAACT
TTGAAGAATTCCGTCTCAAATATGATCGTTTGTTTGATTACAATCTGACACTTCGGAACCAGTTGCAGTCAATAAGCCAC
GAGGTCCAGAAAATTGACGAGTCAAATGAATGGTCTAATTTGAAAACCAAGCTTGGGTTCCCAACAGTTGAAAATAATGG
AAAATGTGTAGATTTTGAGAATGTATCGGAAACAGCAACAAAATATGGTGAGTACCCTTTCTCTGCCACTCCTTCATCAT
ACTCGCCCAGACACCGAAGACCAATTTATCAGTGTTGAGGACAACTAACACTTGCTTCCACTGGAAGATACTTTTTTCTT
GTAAGTATAACTAATGTAAATTATCAAAGAGAACTGATGACTGAAAGTTGGATGTGCATAGACTTGAGCTTTAATTTCCT
CCTCCTCTTCTTCTTCCATTTATTGGTTACTTCAAAGGTGAATAAAATTAATGAATTTACCTTAGCTTCTTTCTTGTGGA
GTCATCTATTATTTGCCTGTGTCATCCTTCATTTAGCTTGTTGCCATATTCATGTAAGCTGAGCTTGACCAGCTTAAAGA
AACAAGCATCACATCTATTGGTAAATGCCACTGAAAATCCAAAAATAACAGGGCTTATTGGATGTGCCTCTGAACTTTGT
TTAGGCTGTGTTTGGCATGAAGGAAAATGTTTTCTTGGAAAACAATAAGATTTCTTATTTATTTTATAGTGTTGGGTAAG
TAAATACAAAATTACTTCTCCAAGAACATTTTTACATAATCTAGCAAAACACTATAGGGTGGGAGGGGGGGGGGGGGATG
GTCCAGGGATGGGTTTTTTAGGCGTTGAGTAGGTGAAGAGGAGACAATAAACTTGAAATGACACTTATGAGTTTGTTTTC
CCTGCTTTTGTTAGGGAAGTCATATTCCACATTTTTAAGGAACTTCTTTTTCTAAAAATGATGTTTTCCAAATATTTTGA
CCACACATGGAAAAACTGAATGTTTTACTCCATGTCAGGAGTCGAGGGTCTGCCAGAAATAGCCTCCTTTCCTCCCCACA
AAGGTTGAGATAAGGTCTACATACACTCAATCCTCTCTAGACCTAACTTTTGAGGCTACACTGAGTTTGTTATTATTGTT
CCTTCGTACCAAACACACCCTTAAGTTTAGATATGTTTTCTGCAAGAAATGCTTCAATCGAATGTTTAATGGAAGCTAAG
CTGAGGTTGCCTATGTGATTTCAGCTTTGAAGCGTTTATTTTATTTTTACTTTCCCTATGAGTAGGTGGAGAGGTTGAGA
TAACAAAAATATGATCCATCTTAAAAGATCATACTCTTCACAATAGGAGAAAATGATCTCTGATGTCCACTTATCATTTG
AATAGAAGAAACTAATTATATACCAAAATCTCTTATATTTTATTTATATATATTTTGTGTTAATCTTTTACTGATCTCGA
GAAGGATCATATAACTAAAATAACATTTGTGATAGACTCCAAAGACCAAATCTCTCAAAGACAATTGCACATTATTGTGA
CATGTGTGCATTATGACTATGTAATGGTGCCTAGGAAAGATTAGGCAGGGAAAGATCTCCTTAGGTTGGATACTTTTATC
AAATTTCTATTCAATTAAGCCCTTTTTCTTCTTTTTGTCATGCCCATAAGATTATTGACAATAAATATGTAGTTATCATA
CTAATTAAACTGATCAATAATGATTAATTAAAACAGTTTGAGTTTATCCCTAAGAGCAGACAAATAATAAATGCATAAAA
AAAGTAATATCCACCCAACACAAATGGTGAAAGAACTTACCAATGCAGTAATTCCGATCCGATTCATATTTTCTGTCTTC
TTAAATTTATGCATATTTCTTGAAACTGTATTTCATAGTCTTAGTCTAAAGATTATTTATTAAATCTACTCCATTTTAAT
TATCCTTAAATATATTAATACTTTACTTATTAAAATAATAAGTGTAGATTTAAATAAAAAAATAAATGATAAACGACTTG
TTGCTTTCTAAATATCAAATATTTTAAAGATCTTGCAATCTTTGGTACATAAAATGTGAACCGACTCATCATGCATTCGT
TATACATGGAATATTAACAAATTGTGCCAAACACACATGTGTAGAATATGCGTCGGATGTGATCTTTAATAATTTACTAT
TGATAGAAGTCAATGATCTAACGTTTCGATGCCTCATTTTGAATGAAACAAGGATATTATGTTTTGTTTAATATAAAAGA
GGACAATTGAAAGTAATATAGCATATCACGAGAAAATTATTTCTTTCCTATTTTATCCTCAACACTAATTATTTATTCTC
CCAATCATTTTGTAAGATCAAGACTATACATCAATTAATATGTGTATTGTAGTAAAATATTCATATTAATCATTTCTTAA
AGAACATGCAAAATTCAAAGTGGACAAATAAAAGAGAATAAAAGGATACTATTTTGGGTGTTGAACTGTAATTCTATGAG
CTAATCTCTTATGCTTTAAGTGCAAATGAGGCAAATGCAAAATAAGAAAAGTAAGTCTATGGAAGTTAAAAGAGAGATTT
ATGAACACATAATTTTATTTGGTGAACCTCTTTTATGAGTGTACTATTTATTATTCTACAACTACTACAATAAAAAAATG
TTATCTTGGCAATTACATCTTTCCATCTCCATTTCATTGAGGATATAATAAAGTTATGATCTCTCTAATAGCTTAAACTT
TTCGATGAGATGATTACATATTTCAATATAATACCAAACCAGACAAATAAGTTCTGGCATTGAATCACAGGCAAAAAGGT
TCTGAGATTGAATCTCACCGCCGTCCATATAAAAAAGAATATTCACTTGCTTGGCCATGAAAAAAGAATTAGGCTTGCAC
GTGAGAGAGGGTATTGAGAATGTAATTAATTAATAAAAAGTGTGTTTTTTCCGAAAAAGTTGTCATGCCATTTTTACAGG
TTGGCAAATCTTCACTCTTCTTTCTTACCATGATCCAACACTCATAATCCAATTTCCAATCTGGTTTTCCTGATTGTAAT
TCCAATTTTCTTACCCTTTGTAGAGTCAAATCCGTTAAACAACGACTCATTTCTTGTATTGAATCATCAATGATTTCTGA
TTCTTCGTTCGAATTCCAAATGCATTGATCAATCACACTTGTTGGAGAACAATCTTGATTTTCTTCGTTGTATAAATCAA
GAAATCGATGTTTGAGTAGCTCTTTCGCTGAACATCTCTATTTCTGATCTCTTCTCAAACATTTGTTTAAAAATTCCTTT
CCTTGTGATGACAAAAACTTGGGAATTTCTGGTGTTAGCCCAGAAAATGCTATATGGTATAGCAATGAAGCAGAGTTATT
AACATTAGTCCACGGCGAACCACCCGTGGCCATTTCAATAATCGTGCATCCTAACGCCCATATATCAGCACGAAACCCCT
GTTCTTCCCCACGAACTACTTCTGGTGCCATGAACATAGGTGTGCCACCAATTGTCACACCATCAACCCGTTTAGAACAT
CCAAAATCCCCAATTTTGGCACCAGTGTTACATAACAAAATGTTGTGACCCTTGATGTCGCAATGCACTATCCCTTTCGA
GTGTAGGTAATCTAATCCTTGAACAATTTGTTTCGTGTAGTGTCGGTCATTCAATCGGCCTCCCTGTTTCCTAATTTCAT
CGATGAGTGTTCCATCGGGAATGTACTCCATCATAAGATTGAACATTACCTTCTTGTTCTCTCTAGTTACATCGTACCCC
TTGTAGTCAACTACGTAAGGAGAGTTCAATGTTGACAGAATTTTTTGCTCTTTTTCCAAGAATTCGGATCGAGACAACTC
CGTGGACTTGACAGCAAATATCTCACCGGTGCAGCGTGACATGGCAACCGACACGGCTGCTGTAGAGCCATGGCCTATAA
TGTGGCCTCTGGTCCAGTCCATTTTTTTTGGTTTTTTGGAGAAGAATTTGGTAGGAGCCAGTTAGGAGGTGTAAAGAGTT
TAGGACATGTTCTGTTACATAGAGACTATATTATATTATACTATAATATAAACTATATATAGTGTATAAAATAATGAATG
TCTAAATTAGTTTGGTAAGGCTTAGGTTTGCCTTCTTTCCTATTAAAAGACTTGAAAAGTTTGGTTATTTTAATTATGGC
CAATTACTTGTGGTTTTTAGGCAGCTTTGGGTATGCCAGAGGACAGATATGATGTGGCTTACTAGGAAGGTGCCACGTGT
CAAGCTGTGAAGTGGGTAATTGAATTTTAATCATCTTTCAAAAACAAGTTGGAGATGGTGGATTGGATTGGACCAACAAA
AATGGTTGCTATTAGATTTTTCTTCTTTCTTGGATAAAAATATATCAAGTATAATATTTATACCAAATCATATTAATTAA
TTATGATTAAATGATAAAATTAAGGTTAGGTTATATATGAACTAATTATGGTTTAATGATAATGATATGTGAATGATATA
TATATATATATCATGTATTCATTAGTTTGATATATATAACTTGTATCAATAAGTTTTTACCCACTTTTTGGTAGGTTGTG
AAGTTTGTGGTTTAAATGTTTTTTTCGAATGNNNNNNNNNNNNNNNNNNNNNNNNNNNNNNNNNNNNNNNNNNNNNNNNN
NNNNNNNNNNNNNNNNNNNNNNNNNNNNNNNNNNNNNNNNNNNNNNNNNNNNNNNNNNNNNNNNNNTTAAAAATCGCTGC
TACAGCAGCGATTTTGCAAATTTTTTTTTTTTTTTAATTAAAAATCGCTGCTTTTCTTTAAAAAAACTAAAACGGCACAT
AAAAAAAAAATTAACCAAAAGGGCTTCTGACAAAACAAAAAAAAAAATCGCTGCATATTTTCTCAAAAAAAAAAATACTT
TTTTTCTTCAAAATCGCTGCTATAGCAGCGAATATGGTTAAGAATTTAAATTTTTTTTTTTTTTTTTGAATTTAATATTC
TTTTATTATTATTTATGATATATAATTCAATTTTCCTCATACTTCAACAATTTTATTGAGTATACTGTCGTCTTGTTTAT
CATTTTTATATTATTAATAAGTAATAATAGGCATGAAAATAATAGCACTCGGCATGAAAAACGCTGCCCCTGCAACGATG
TGTAAGGAAAAAAAAATTCTGACTTAAAATCGCTGCCACAGCAAAAAAAAAAAAAAATTTTTTTACAATGGCAGTGATTT
TTAATAATAATAATAAAAAAAATTGCACCATCCTACTCAGCCCCTTTTTTAAAAAAAATTCTTAACCAAATTCGCTGCTA
TAGCAGCGATTTTGAAGAAAAAAAGTTTTTTTTTTTTTGAGAAAATATGCAGCGATTTTTATTTTTGTTTTGTTAGAAGC
CCTTTTGGTTAATTTTTTTTTTTTGATGTGCCGTTTTAGTTTTTTTAAAGAAAAGCAGCGATTTTTTTTTTAAATTTTTT
TTTTTTTTTTAAAAAAAAAATCGCTGCTGTAGCAGAGATTTTTAATAAAAAATAATTTTTTTATTTTTTTTTACAAAATC
GCTGCTGTGGCAGCGATTTTAAATAAAAAAAAATAAAAAAAATATTTTAGACAAAATCGCTGCTAGGGCAGCGATTTTGT
CATTTTGTCAGAGGAAAATCGCTGCTGACGCAGCGATTTTGCCCTTTTGGTTAAAATAAAAAGTGATGTGCCCTTTTGGA
ATTTTTGACAATTTTTTTTGCCCTTTAGGCTCCGGACTCAATTATGTACTAACATCAAATCCTCCTCATACATCTAGTGA
AAACAAGAACTCAGGTTGAAGAAGGTACTTGTGGGATTTCTATTCATCATTTTTTGAGGAGTCCGAGCAACATAGATGTT
CTCACAAATTTTCATTCCTGTTTTATGGTCTTCAGTTTGTTGCATTCCTCATTCAAAGAATTTCATCCAATTTCTTAAAA
ATATTTGAGGTCATTTCTAAAAGTTTATTAGCAAATGTTTTGTTAGGATCAGAATATGTAGTAGAAGAACTTGTATAATT
TGATCAAGCAAAACTTAATACTTAGGTTAGTTAAGACATTTATTTTAGTCAACAAAGTCACTACTTACATGCTTGAATCG
AATCTTAAAATCTTAAAGTTGTTTTTCTTTCTTTAGTATCTGTGTTAGTTCATTATGAAGAGTGATCTGTCCTCGTGCAT
TATAAAGTACCACAATTGTTTCCTAAACCCTCGCTGCAAAAAAATGCGTTATCTGAGGGGTTAAATTTATATGTTATGGT
GGTCAACAACCCCCGCAATCAGTTGCCCGCCCCAAGAACATTCACCGTTACCAGTTTGCGGAGATTTTCCTGGCCGCCGT
AATATTTTAGCGGCGGCTATATGTCGAGTTTTAGGTTAATTATTTAAAAAGTTGTGGGGGTTAAACCCCTCCAATGATTT
TTTATTTATTTATTCATTTATAATTCTTACAAACTGATTGATATGATATTTTATTATACAAATTGCTTTCTTAAATAGGT
AATGTTAAAGATACTATCGAACTAAAAATACATTAACATAAAAGAATATAACATTAGTCTCAAACATATATTTCAATGAT
TAAACACAAACATTAGTATCATCATTTGTCTCAAAAACTAAACATTAAACACATTCATTCCAACGATTAATCATAAAGGA
TCTACTACATCCATTCAAGCAATTACTATACTTAATTATCTAATACAACTGCACGACAAAACTTCATTCATTGTTATTTG
GATTACTTCAATCGGAGGATCTTCTTTTATTCATATGTGAAATGGATCCACTAGCTGCATCACTTGGCTACAAAAAGAAT
TTAAATTATAATTAATCAAAAGGACCACAATAAAATCATATTCAATAAACTACAACTTAGCTAATTAAAAGAAATCAACC
TAGATCATTTCAGCAGAAAGCAAAATATGAATACAAGCTATCTGCATACAATTTATCTACAGAGCACATGATTTAGGAAC
GGACACACAACACATTTGGCGCAGCTTTTAATTAAATGATAATGAGACAGAAAAACTGATTGCAAAATTTCAAAACTGGA
AAGCCTTCTTAATGAAAAGATGAAAAGACCAAGGTTTATTGAGGGGTTTTAAGGTATTAGAATTTAGCCCACAGAAGTGA
AGTGTCAAATTCCAGAAACAACAAAGTAGAAAACAACTTATTATTACATGTGGCGCAAATTTTGTTTTGTCAACTTCAAC
GCCACCTAATCCTATCTTTTAATGCTGTTTAAATGTATAAAAATGAGCTGTCAATATTTTATTGCATAATACATAAACGT
GTTTTTAATTTAACTTAAGCAAATATCTATGCCTTTCAATTTTAAATATGTATAAATAGACTCTTAAACTTATATAAATT
AAACAAATAGATACATTCGTCTTAGTATAGAAGACAAAATAAAAGATATATTTATATACTATGCCTATTTTATTTGGACA
TCGTTTTGCAAAAGTATTTATAGTAATATTTTTAATCATAAGTATACTTGTTTATATTACTTTTTATGTATTTCTCTCTA
ATCAGTAATAATGCTTTACTAATTAAATTAGAAAATTTAAAAACTTAGATATAATAAAAAAAATTCCTCAGACGTCAAGT
ATTTTTAGACAAGATTAATTTGTTAAAACTATAAATATTTGGAACCTTAGGTAGTATATGCAAATGTATTTTAATAAACT
CAATTTTGTTATCGCTTCCTATTTACCACTATTAGTTGTATCTTGGCAAGTGGAAAAACTCTTAGAATCTCTACCTCTGG
AGCTAATACTATTTTCCTAGAACAACTTCTTGAGTCACTGTTCGTGGAGCTAATACTAGCGTGTCTCTTTCACTTCTTCT
TCTGCACTTTTCTCCCATAATCAAGACTCTTTCTATTTGACCGTTTTCTTCTCCGAGTTCTTTTCTTTACGTGTTTTATA
TCACGTCAGTGCCTACGTTTTTTCCTACTATAATCAAATCTGACCCAGGACTTGACCCCAGTCGAACCTAGGAAAAACAA
TTCAAAAAAAAATGTTTGACGGGGTCCCGGGGGGGGGGGGATGGCGTAAAAAGTGAAGATTTTTTAAATTTGAAATATTT
TTTTCTTAAAAACTATTTTGACGGGAATGGTCTGCGGGGGGGGGGGGGGGATAAGAAATGAAATTTTTAAAAAAATAAAT
CTTTGAAAAAGAAAAATGATTAGGGTTGGCGCGGGGGGGGGGGGGGTAGGGGATGCCGTAAAAAATGAAGATTTTTAAAT
TTGAAATATTTCCCAAAAGTAATTTTTTCTTAAGAATTTTTTTTAACGGAAATGGCCTGGGTGGGGGGGCATAAAAAATG
AATTTTTTTTCAAAAACAATTTTTTGAATTTTTTTTATTGGGGCTGGCATGCGCAGGGGGGGGGGGGGGTTAGGGGTGGT
GTGGCGTAAAAAAATGATTTTTTTTTAAAAAATTGACGGGCTAGTGGGGGTGACCTTGTTTGTGGTGGGGGGAGGGTGGC
GTAAAAAGTAAAAAAAAATTGAAAGATTTTGGCAGGGAAGTCATTTTCCTTAAATTTGAGGAAAATGAGTTGATTTTCCA
AACATTTTAAGCCAACCAAACATGAAAAAATTGAAAAACATTTTCCAAAAAATATTTTCCTCCATACCAAACACACCCTA
GTCCATGTTGCTTTTTTGTGCTTGTTGAATTTATATTCTCTGTTGTGGTTCATATTGAATTTTTCTACAATACTATTAGA
ATGTGATGTCTTCTACCACAATTGATATTTTTACAATAAATTATGTTAATACTATAGAAAACAAATTCTGAGTAGTTATG
TTCATATTTCAGCAATTTATCAGTCCTTATTTAATGAAAAGAAGCATTTTATCACTCAATTGTCTATGATAATCACACTC
AACACATCACTTTGGGCTACAATTTTTTTTTTCCAGAAATTATTTTCCTTTCATACCAAACAGACCCTTAGATATATTCT
GAAATTAGTATCAAATTCATGCTCTTTGTATTTACCAGTCGAGTTACTCTTAAATTTATTTATTTTACTTTTTGAACTTT
GAACCAATTGTAAATGTTTGATACTGACTTGTGAGAAGATTGTATTGTAATATCGTCGTATAAACAGATTACTGAATATA
GTTACATATATATATAATCTATTTTTTTTTTTTACTTGGCAACAATATATTCAATTTTATTTTTATATTAATATGGCTCA
AATTTCCGTTAATATTAGAGCAATATGGCAATGAATTTCTCGGCTTCAAAGATGAAAAGAAATGATGGAGAATTTTTACC
TTTTTCATATTTGATACAATATTCTTAGTTTTCAGTTGATACATATTTATTTCTAAGGTTCATAAATTGATATAAGCGCC
AATAAAACATCAATTTGGTGGTTGATTCATCAATTTCAAAGTTGATTTTGCCATATTTCGTACATGATTCATCTATATCA
TTGTTGATTCATCAATTTCATGGGTATATTTTAAGTGATCATTGTTCAGCCCTAGTAATAATACATTAACAACTTCTTAG
CCTTCAAATTCTTCTCAATCGATTTTCGATCTGAAGTTATGCATCCTTTTCTTCCACCACCAATAGTGTTGTCCATTGAG
CATAGGTGGTCTAGTTATTGAGTATTTGACCTTTGTCCGTATTCGATGGAGCAACCATTTGAAAAGATCCTTTCTAGGTA
TTAACCTTTTAGCGAAAACTAAACCTGCTTTTTGATACCAATTGAAGAGTTGTATGAGTCCCCGATAATAACAGGGACCA
GGTCCCTTACTTGTTTCTACAACCATGAACAAAATGTATTGAAGATTGGTACGAGTTACCGCAATAGTGGTAGGAGATGT
TGACTCATATGGATCGTCCCTGGTGCATACATGGTCCCTCTGAGAGACTGTTCCCCTTCAATGAACATTTCAATCATATA
ATAAATCGGCGTGGTGCATATCTCATCCTTCATCTGGTTCCTCGATATGTTTGTCAAATCAACATAATAAAGCATAGTAC
CGCAAAATTAGTGTCTCTATGTGTTCATTTAGCTTGATTAAAAACGAAAAATAAAAATAAATTAGTATACTTTATAAAAT
AAGCTAGCTTAAAAATAACCGCAAATGTTTCCCTCCACTTCCCCGTGTGTGTATATATATTCTTTCGGTTTCCTTCATTA
GTTCATAGCGATATAGTTTAACCGTTTTCTGGAAATGAGTAATTATCTGCCGCCTCGTCTGCCGGTTTTCTTTTTCCAGC
ATCATAGCAGGGCGGCGTACTTGATAATGGATCTTCATTACAGTAGTAATCGTGAAGAAGTTCTTATTCAACTCGACAAT
TTCATCAAACAGCCGAGAAGTGAAGCAATGCGCATCAATCTTGGATATTACCTGTGGAAATCCTTCAATACAGTCGACAG
AAGTGAATCAATGCGCATCGGTCTTGGATATCACTTGTGGAACTTGTTTGATACAGTCTACATACTTTTACAGGTACAAC
TAATTTCTTCAAATATATTTCATACTTGAAATCTTGATCTAACTTAATTGAGTTTAGGAAGTAGCAGCAGTGTACCAAAA
GTTCTTAGACTCAACATTAACCCTCAAGGAATCTGCTCGAGTTCGTAATGCCCTTACTGTATTTCAGGTAAAATACTTTT
ACATTTCTGTGCACACATAGATCATGATTTTCAGTTCATGATATGTAACAACTACTCTTTTATGAGTGCAGTGTATGGCC
TCTCACCCAGATGCAAGAAAGTGGCTCGTCAAAGGTATGGATGATCGATGAGTTTCGTTTTACCTTTTCATTCTTTCAAG
TCATTAAATGTATACGAAATGTAAATGTTCACAGTTGTGTGTTTCTCTGCGTCCATTAGCATTGTCCTGTTCGATTTGCT
TCGTGGATCGATTGAGATACGGAACAAGTAAAAGGGATCATAGAGTACTGATTTCTCTGCACTTCTATACTTTTTTTCTT
TTTTTTTTTGCAGAAAAAATACAAGATTATCTTTACCCATTCCTCCAAATTACTCCAAATGTGATGTCGCCTCTGCAACT
TCTGAGGCTTAGCATCTTCAATTTTATTGACGCCCTTATAAAGGTGATAATATAACTATTTTAGTACTGCAGCTATCGTA
ATACATTACGATGTTCTGAATTCACTTTCTTGTGCAGTTTGATGAGTTACATGGGCATGCAATTCTTCTTTTATTTCTAG
ACACACAAATATTTTCTTCCTGTGTGAACTGCATTCGTGATGGTGATAAACCGATAAAGAAGGTTAGGCCTACCTTCATT
TTCATCTTAATTCTATGACAGTGAAATTCCGATATAATCATTGAATGTGAGTCCATGAAACACAAACTTTTCGACTGTCT
TTATCAAATTTTATTCTGAATTAAAAGTTGCTTTCTGCCTGATTAAATGAAAAGAGTGTTATGTGTGTGCAGGCTGCAAC
ACTCATACTTATGAAAATCTTGATGCAAGAGGAAGGGTTAAGATATTGTTGTTCTCGCCCCGATGATTTTCTGTCAGTGA
TACGAATCTTGTGTCAACTCGTACGATCATTTTCTTATCAAATCCCTTGTTCACAGCACCTAAAATATGTTGTTCAATGC
TTCCTAAGTCTTTCGCGGGTAGCTTGGGAAGACAGGTAAAAAAAAATTTGTCCCTGCTGCTCTTATGGTGAATTTGTCTC
TAATTATCCAATTTATTATTATTTGATTTGATCTCCCAACATGATACAGGGTATATGAAACAGTGAGAGACATGCTTCCT
CTACAGCTAATTGAAAACACTTTTCGCAATGTTATTCATGTAAGTCCATCGTCTTCTTTCTTCCGACAGACACAACATCC
CTCTAGCTAATGTTCAAAACCAAAATATACTTTATGATATTATTAATTTGCAGAAAGATCCAGAGATTCCAGAAATGCTG
CATCAGTTAGTGTGGAATCTTAATCATCGACCACCTCAATAATTGCCGGAAGAGGATTGACGATAGCAAATAGTGTTGGG
AAGGAATTCAACAAACTTGCTTTACAGAATCCAATCCCTATAGGCAATATACATATACATATACATATAATAGTAGAAAG
AGCTTAAATTAGGAGTAATAGTTGTAAATATGTAATGGTTTTGAGTATTTGAACCTATAACTAGCCTTACTGCTTGCTGA
ATATAATGAACATTCTCATTTTACTGTAAGAAGTTACTTTCTAACATCACTCGCATCTAATGGAGGACTCATATTCTGGA
GTTTCCACATCAATATGTGAGAATAGGTTTAGCTCCTTGTAGATGCAAAAGGCCAAACATTCAATTGTCTTATCCTCAAA
CTTTTCACAGACGAATCTCCACATGCTCTTTACCGATTGAAGAGGCAATTCAGGGACCAGGTCCCTTACTTGTTGCTACA
ACGTAACTATAAACAGAAGAATGTATTGAAGACCTGTATTAGTTTTCACTGCAGTAATGAGAACATGACTCCTTGATCAA
GAAAGTAAAATCACCATCTATTTCAGTAGGATTTTTTAAATCTCCACTAAAACATCGAGATTACTATCTCTTGCAATCTA
GGAATTAAAATCTTAATCCCTCACTCTTACAATGTAAGCACTCTCTACATACAATAACTCCATTGTAAAGATAGCCCAGA
GAACTATAACCACAACTAACTCTAGCCCACAACACTATAACAATGATCTCAAATCTACTTTTGCACATCTAAAGTCGGAG
GGCATAAATATAAAATAACGCTAAGTTAAAAAGCATATTTATGTATTATGTCATTTTGCGAAATTTGAATAATAAAATTA
TTATTGATATTCAATCCTGAGAACTTTTTCTGTTTTGACAAAATAGATATTTGTAATAATTTTCCCATAAACAAAACTTT
TTGAATGATCACATTGTGAATGTTATTGTTTTGTTGATATGAGAAGAGAAATCTTCAATTTATAGAGTTTCAAATTTTTC
TTCTAAGAAAAAATCAATTAAATATGGAAGAGAAATATATTTTCCTTATCGAAAATGTTCAAGTATTTATGGTAATACTT
TGACTTTACTTAAAGAAAAAAATAAAATTTAAAATATGATGAGAAAATCATGGCAAAATCCTAACAATATACCCCTCAAC
TTTGTCATTTAGAGCTGATATGTCACTCGTTACAAAAGTGGCTCACTTATGCCCCCACCGTTATAAAATTGACTCACATA
TACCCCTTACCTTTACAAAACAAAAGTGGCTCACGTATACCGTTATGAAAGTTATAAAATTTATTTTTAAATATTTTGTT
TTATTTTTAATATTTAAAAAATCATGTATTTAGTCCTTTTCACTCATAAATCATTTTTTTTGACTTCTTTGATTATTATT
ATTATTTGAGTTTCTTATTTTTATTTCAATTTTCTTTCATTCTGTAGTGTAAAATAAGAGAAATAAAAAGAAAGAAGTGT
GAATGAAAAAAAGAAAAAAAAAACTAAAACTATTTCTTTTGCAGGTATATTGTACTTAAGTTTTTTATATCGTTAAACTT
TTTTTAGGACATCCATAATAAATTTTATATGAAAATAAGTGAAAAGAATTAATTTATCCATAAACACAAATTAGCGTTTG
AATTAAAAAAGCAAAAAAACTTTGTGAGAAGGATACAATATACCCTTACATGAATTATTATGAAAGTTAATTTAAAATTA
ATTTTTACACTTCCGTTAAAGGAAAAAGGGTATATGTTGGTCATTTGTGTAATACTATGGAATTAGGGATATATATGAGT
TACTTCCAAAACAATGGCATATTATCTCCAATAAATTTGGCTCGAATCCCGAGATTTTACATGAATGGAAACCTTCCCCT
CCACTTCCCCCGTGTGTATGTACATAATATATATAAGTATCTGCTCTCTGTTTCCTTCATTAATTCATACACACACACAG
TGCAGAAAAAAAGAAACAAGAAAGTAAAGATTTTCTGTAACCGTTTTCTGGAAATGAGTAATCCGTCGGAGCGTCGTTAC
AGGACGGAGCAATTGATAATGAATCTTTGTGAGAGTAATATTCGCGAAGCTGTTCTTATTGAACTCAACAATTTCATCAT
AGAGCAGTCAACTGAAGCAATGCGCATGGATCTTGGATTTCACTTGTGGAACTCTGAACTTACACTCACCATACTTTTAC
AGGTAGCTATATCATCGAATTGCTTCGTTGTAACTTCACTACTCTTAATTGATTTATGGATCTAATTTTGATTTTAGGAA
GTAGTAGCAGTGTACCCCAAGCTTTTAGACCCAACATTAACTATGACGGAATGTACTCGACTTTGTAATGCTCTTAATGT
AATTCAGGTGAATATACTTTTCGGTTCTGTGTATCGTCACATGATTTTCATATAGCCTGTAAAGGCGATAGTCAGTGCCT
CATAATTAATCTTTTATGAGTGCAGTGTATGGCTTCTCACCCAGATGCAAGAATCGGGCTCCTCAAAGGTAGCAACAACA
AATTGCTTATTTAGATTGTGACACGGAACAAGATTTATTTCAGTAGTTTATTCTTCTAACACTATTCTTTTTTATGCAGC
AAACATACCATATTTTCTTAATCCATTTCTCCGAATCTCTGAAAATGTGATGAGGCCTCTGCGATTTGTGACACTTAACA
TCTTGAATCTTATTTCTGCCCTAGCAAAGGTCATAATACAGTACCTAATTTACCTTTAATGCACCAGAAGCATGTGATGT
ATCATAATCTGATTCTAACGAGTACTAATTATACGATTTCTTGTGCAGTTCGATGAGTCATATGGGCAAGAAATTCTTCT
TTTATTGCTAGACACACAAGTAGTTCCTTTATGCATGCACTGCATCCTTCATGGTGATCAACTGATACGGAAGGTTAGTT
AGGCCTGCCTACAGTGATCATCCAAAATGCTTCTACTGTGATCAACTTTTATACATGTAGTTCATATGAAAAAAATTTGA
ATTAACCAGAATAAAAGATCACAAAATTAAGAACAAAGCAGAGGAGGGGTTTTGCCAAGAAGGCCCTTCTTTGTTTCATT
AAAAGAAAGTTTAGAATGGAAGAATTGAAGAAATGACCTGGTGATATCGTTTAGTGTTGATATCATCCACGTCATAGTAA
TGTTTGTTTTCATGATTCTGGTCCTCTCTCTTTTCTTCTCATTCTGGTAATAGGAGAGTATTTGAGTTGAAAATGGTCAA
ATACTCCCGAGAGTTTTTACATCCATATGGTTTTCTCATGTAATGTTCCAGCAGCTTGAGTCCTTGCACAGTGTAATTCA
ATTTGAAAGTGAGACCATGATAAGAAAACCTTTTGACTGTCTTTTTCAACCTTTTTTCTGAATTACTATTGTTGATATGT
CTGTGCAGGTTGCAACACTCATACTCATGAAAATCTTGATGCAAGAGAAAGGGCTAAAATATTGTTGTGCTCTCCCCGCT
CGTTTTCTGTTAGTGATACAAGTCCTGCGTCAACTGGTAGACACATTTACTTCTGAAATCCCTTGCTCACAGCAGCTAAA
ATATGTTGTTCAATGCTACCTAAGTCTTTCGCGAGTAGCATGGGTAGGCGGGTAATTTGTTTTTGTCCCTGCTGCTCTTG
TGGTGAATTAGTCTCTAATTATCAACAACATTATTGTTTGATTTGATCTTTCCCTTCATGATACAGGGTATATGATACAG
TGAGAACCAATTTTCCAAAGCAGCTAATTGACAACACTTTTGGCATCATTACTCGTGTGAGTCCATCGTCTTATTTCTTC
CCACAGATCAACATCCCTCTACATAATGTACAAAACCAAAATATACTTTATGATATTAAGTAGTAATTTTGTGTTTAATT
TGCAGGACGATCCAGAGATTCCAAATATGCTGCATCAGTTAGTGTTGAATCTAACTCGTCAACCACCACAATAATTGCTA
GTAGATACAGAGAGCAAAAGTGTTGGGAAGTAACTAGTAGAAAGAGCTACCATATATAGAGATTAAACTTGAACAATTTT
GCAGCTTTACTATGTAATGATTTTGAATATGAACCTCTAACCAGTCTTACTGCTTGCTGAATGAACATTCTCCTTTTACT
ATTTTTCTGTAAGAAGTTCTTGTCAATGTCGTTATCTATACCAGATGCAACATATTCTTCTATTCGGAGTGTACCACTGA
GGTCTATACATGGCAAAATTTTGATAACTTGTGGTGTTAGTTCTTCATTGTCTAGTGACGCCTGGGCTTCAGTTTGATCA
TTTGTGGTGTGGAAGTCCTATGGTATATAGTGTATTATGAACACTACTGTTCAGGCCACAAAACGAAACAGAACGAAGTG
ACTGGTTTACAAATTAAATTTTGAAAGTAGTATGATGCCACATTATTTCAAGTGTCTGTATAATGAGGTTAGTTCTCAAG
GACTCATGAGAGAAAAGGTTCTCATAATAGTCAATAGCAGCTTCTGAGATATTATCCTCCCCTTCTATCTACTGATTCTA
TGAATATGAAGTCTCTTCCTTCTACCTTTGATCATGTTATGGAAATATTTTGTCTCCTTCTAAACTCTACTTTAGCCTGG
CTTTCTGCTCCCAAAAAGAATGTACATTCTTCATGTATTTTGCTTCGAGTTTGTTCACCTCATTTCTGTTGTTGGCATTA
TCATCTGCCTAGAGCTTCTGTTCTCCTTCTTCAATCTTTTTTTCAAAACTTTTAGCCTCTTCAAAGATGTCTCTAATCAC
TGTTTTAGACTATACGATATACATAGGGGAATCTTCGAAAATATGGCTCACTTCGCAATTGTTCAGTATCTAAGGTGATT
ACACATTGTTCCAGAAGAGCCAAACTTTGTTGTTGACATTAGAGAAACATCCAGACATACCAAATTTCCGAGAATAGTGG
TGTATTTTTGAACCATCCACCAAAGGTTCTTGGATAGCAAAGAGTGAAATTTTGTGTCTCTGAATAAGAGATATAACAAT
CTCAGTTGTACCTTGCAATAAAGTCTTCCTTTTTCCCATATCGTACAACAGGAAGAGTTTGTCAGAAATCACCTCCTAAA
ACTACTGCTTTTCCATAAAATCATAAATTGTCCATCTACTTGAAAATGACAGCTAAAAAGACGTGAAAGACGACTAGCAG
CCAAGGGTCTGGCTTAGTGATCGATAAAGTGAATTGAGCACCATGAAGTCTCACGTTCAAATCCCAACAGAGACAGCATA
TATATTTGTATTTGACTGACTCCATTTGCTCCTTATTTTCATTCACATTGTGAGATATTCATAGACACCCAGAGAACAAA
AGTACAACTTAGTATATGCTGAAGATTAAAAGTGCAATAGAAATGAAACAAAATTGCATTAAAACATGCGAAGTACGTCT
CTAGATTTGAAAACAACAAGGGTATATAGAAACAGAACTTGTTTTAACATTAGTAAATAACAAAATACAGATACCTTAAA
ATAAGATGCTGAGCTAAAATAACCTAATTTGGACTGTTACCTTAAAATAAGATGCTGAGCTAAAATAACCTAATTTGGAC
TGTTAAGACAATCAAAAGACTCTAATTAGACTTAAGTGGAAGGGCCAAAAAGTGGTCTGTGACTAAACTTTCAAGCAAAA
TGGAGCTTTGACACCAGCTAGAGCAAGAATAGATGCTGGAATTCCCCACAATGAGTCACCACATATTAGACCAGAAGCCA
TTGCAGGTCCAAAATCTTTAGCCTTCTGCTTGTTATACATTTGCCAACCAAATAGGATCAATGAGCCTAGACACATGTCG
ATGGCAAAGTAGCCTCCAAGGTAAAATGGTATGGCCATGCACATTGGACTCGGAATGAATCGATAAATTCTATACTTGGT
CTCAAATTTCTTCAGCAGTTGAGTCACTAAGTTGATGAGAATAGCAGCCAGAAAGAAGCAAATAGAGAGGTTGAGGCAAT
GTTTGGGTAGACTTCCAAAACCTTCGACACCAAGTAGGGCGATTCCACGATACATGAGAGCATATGGTGCAGGGTATGAA
CCTTCTGGATCACCTAATCGATAGGCAGAGTTGAAAATCCAGAAGACTAGAGGGGTTATTACACAGCCCATGGCAGTTCC
AATGAGTTGGCTAAAGAACATGGAACGCGAGGATGTAAGGGTTAAGTAACCAGTCTTGAAATCTCCCATCAAGCCAGAAG
CTGTGTCTAGTATGCTCATCATTAAACCACATGAGGCTAGTCCAGCAATCACTCCACCATTCTCCAAACCAACTCAATAA
CTAAATGTAAGAATTGCAATTTTTCCGTAATTTGAGGCGAGGGACCAATCAGTGAGGCCGGCTCCATACGAATTGCAGAA
GGCCAAAATAGGTGCAATTAAATAGGCAACCATAATATGATACCATTTGAGCGAGTGGAAGATCATGGGTACCACAATGA
TCGACACAACTGCAATACCAGCATATCCCCCAGCGACTGCCCAGTTGGGAATTTGGTCTTTCAAGAAGTAATCGTTTCGT
ATCTTCTCGTCATCATCTTCTTCTGAACAATCATTCTGAGGACTAGTCGTCCTCGTTGTGAAACTTAAGATTGTAACCAC
CAACATGTAGGCAAAATGGAAAAGACCATCACCAAGCATCATGGCAATTGCGATAAATACCCTGTATTCTTGTATACCAT
GAAGACTTGTTGCAGATAAGTGAGCAGAGTACCAGTCGCCTTTCTTTGCTTCAATCATTGGCCACATGAAAGCCCACGAG
ACTATAGCACCCGTTAGCAATGATATGTTGACCATGTAGGGGCAAAGCATACCAACTCCAACATAGGTAGATGAGAAATC
AAAATATAACCTTTTGGCATATGCTTGGGAATCAAATTTATGCAAGCTAGCAAATCCACAGCCTTCATGACGTGCAAATA
TCCACTGAACAGCCCCAAATATAAAGCTGAACCCAAACGATTTGAACAAGGAACCAACTTGTTTCTTGGCGAGATTTGCT
CCTTTAGGAGTGTGGAAACAGTTGATCAAGTATGCAGTTGCGGTTCCACTTGGATACGTCAACTTGTACTTCATTCTCAT
CATATTTCTTAGTGCGACAATTGAGAATAAACCGGCAAAGCTAACAACAAGAAGATAAGGAAGCATCCAAGTAATAGCAA
GATTCTTAGTATTAATTGGTAAATTTCCTGCATCAGCCTGAGATGCTATGTATGGACTCATTCCCAACATATAACTTGCT
GTCCCACTGCTAAAAGCAATGCCAGAAGAAGCAAAGACACACGTCTGTATGACGGTATTCTCCTGTCTAGTAAAAGGTTG
TTTCAACATTCCAAATTTCTGAGTAAGAGACGTCCATGATTTAATTCCGGCAAATCCCAATAGTCCAGCAGCGACATTGA
GAGAAGGGATAACACCAGTAGTGAGATTGAGTTTGCAAACAATGAAGTTGAATACGACACTGAGGATGAATCCGGTGAAC
ATTGCCCTGAATGTAATTTGTTTGTGCCACGGGGGAACATATTCGTCTTTGAATGCATTCTCTGTTGATGATTCCCCTGC
TGCTGCTGCAACTCCCAACTCTGGATCAACATCCTCTCCGGTATTTGTCACCATTATTAATTAGTAACTAATTATATTTG
AACGAACTAACAAACAAAGAAAGAGAGAAAGTGAAAAGTAAAAATTTGGTGAGAATAATTTTAGGTGGTGTGTTCCGTCT
ATTTTTACGTCTATTTATGTAAGTTAAGAAATAACGTTTCCTTATTTGAGATGGAATGGGAATAACAATAATTAAACCAC
TTTAGACTGTTTTTGTTTAGTCTAATTTGACATGAAATGGGAAAATAAGTAGTACTTTTCCTCATCCCACTCAATCTGAA
TGGAATGAGATTACCAAAATAAACTATATTCTAATTTGATATCGAATGGGAAACTGTAAGAAAAACTTACCAAAATAAAC
TATTTTCCTAAATTAACCAAGGTCTTTTTGTAGAATATATAAAGTACTTTTGACGGTTACAAAAACAATTAAACAGTTTT
TTTATATTTTCTTTCTCACACTAGTCCCTCCATTTAATATTAGTTGTCTACATTACTATAAATAATTGTACTAAATTATT
TTTTAATTTGCAAAATCAAAATAGTTACAATCAATTATGTTTTATCCTTGTAAATTTGGATTAGCTTATTTTGAGTGCTT
CTAAGCTAAAATAATTTTTGAACATGAGTATTTTGATAAGCTTAAAGAATGCTTATAAGCACTTACTTTTAAACTAAAAC
GCTAAAAATAAGCCACAAGTTAGAAATTCTAACTTAAGACTTTTGGCTTATAAGTAAAAATGAAAAGTCAATCCAAACAG
GTTAAATTCTCATTTTGGTTGGTGAGTGGAAAATATTTTTTCAAAAATATTTTTTAGTGTTTGGTTGGTAAATAAAAAAT
ATTTTCTAGAAAATATCTTTCATTTTACACGAGAGTAGAAAATACTTTTTAGGAAAATAGTTTTAGACCTGAAAACCAAT
TTTGATAACTGATCCAAGATTTGAACCCGATACCCGAACCTAACGATAAAATCGAGATCTGACCCCAACACCCCATCCAG
AAAATGATCCCAACTCTCGACTTAAGATTCAATGTCAACCTCGACACCTAAACCGGGACACGACCCCAACGAACAATATG
GGATTCCACCCCGAGACCCGACTCAAGATCTCACCCTAACTCCCAACTGGAACCTGACTTTCAAACTGAGACTTGACCCC
GACATCCAAACCTAGACAAGAGACGGACACGAGACCTGAACCTGACTCCCGACTCAGAATTCAACATTCAAACTAGACCC
GACCCTAATCCCGACCCCAACACCCGACCTTGATGAGTGATTCAAGATTTGATCTCAGCATCCGACTTTGGACCCGTCTT
CAACCTCGACCCTAATCCCGTCATCCGACCCCAAATTGGGACCTAATACCCAAACTGAGATCTAACACCTAAATCGAAAT
ACGACACTCAAATCGGGACCTGAAATCCAACTTCTGAACTGGATCCCACCTCAACATTCGACCTGAGATTCGACTTTCGA
ACCGAGACCTAACTACACCATCGGATCTGAGATCCAAATTTTAAACTAGGACTCGACCCCAACACCCAATGCATGACCCA
ACTCTAACATCCGACCCCGACTCTCGATTTAGGACCCAACTTTCAAATCGGAACCCGATCCTGACTCTCAACGTGGGATT
CGAATCCAATATCTGACCTGAGATCAACTTTCAAATCGAGATGTTATATCTACTCTAAATAATCCCAAATACCCAAAGAG
AATAACCTCACAAGATCACTCCAAAGAAAGGGTTCACACAAGTGTTTCCCAACACAAACTCTCTTACAAAATTACTCTTC
ATGGAGATACAAAGAAAGAAAGCAATGAAATATTTTCATATGCTTCAAGGTGTATTTCAACTAATGTCTATGCTCCCTAT
TTATAGAGAAAAAATAGGCTTGTTGATGTCATGGATGATGTCTTTGGAAGATACAAAATATTCAACATCTCAATGTGAAT
ATATCAAATATGGTGGCTTCCAAATCTTTGACAAAAATAGTTGCCCAATATTTGACAAATATGGCTACCAAATTTCCACA
TTTATGGCTTCCAAATCTTTCATGAAAGATAAAATAAGTTTCTTCAATCAAACAAAAGGCAACATTACAAATCTCCACTT
TGGCCTGAGTTTGGTGAAAATAGTAAATTTGCTTCATTCTCTTCGCAGAATCCCATATGGGCTAAATTATTCTTCATAAA
TGCCAATCAAGTTCAAACAAAGCTTGAACTTGCTGACTGGAAGAGACTTCGTGAACATGTCGGCAGGGTTGTCTCTTGTG
TTAATCTTCTTAATAGAGACCTTTCCTTCGAAAATGGTTTCCCGAATAAGTGATACTTGATATCAATATGCTTCGTCCTC
TCATGATACATCTGATCTTTAGTCAAGTGAATGGCACTTTGACTATCACATAAAATGATAATACCACCTTGGTGTAAGCT
GAGTTCAGCAAATAGACCCTTCAACCATAAGTTTCTTTGATCGCCTCGGTCACTGCCATATATTGTGCTTCGGTAGTAGA
TAAAGCTACTACATGTTGTAATGTAGCTTTCCAGCTGATAGCACAACCACCAATGCAAAAAACATAGCATGCTAGTGATC
TTCTTTTGTCAAGATCACCTGCATAATCAGAGTCTACAAAACCAATCAAAGTGTTAGGATTTCTCCCAAACTCCAAACAT
CTATTTGAAGTACCTCGCAAGTATCTGAGAATCCATTTCACAGCATGCCAATGTGCTTTACCAGGGCAAGCCACATTCGA
TGCTTATCACACTTACTGCCTGTGAAATATCTGGACGTGTACACACCATTGCATACATAATACTACCAACAGCACTGGAA
TATGGTACATGTGCCATATACGTCTCTTCTTCCTTTGTTTATGGTGATTGAGCAGCTGATAACTTAAAATGAGCAGCAAG
ATGAGTACTCACTAGTTTAGCATCTTTCATGCCAAACCTCCCCAAGACCTTCTCCAAGTACTTCTTCTAGGTCAGGAATA
ACCTTTTGGTTTCTCGATCTCTTTCGATCTCCATGCCAAGGATTTTCTTAGCTGCTCCTAAATCTTTCATTTCAAATTCA
CTTTTCAGCTGACTTTTCAAAATGTGAATTTCTGTCAAATCCTTAGCAGCAATGAGCATGTCATCAACATATAACAATAA
GTAAACAAATGAACCATCATTTAACTTTCGAAAGTAAACACAACTATCATACATGTTCCTCGAATAACCATGACCTAACA
TAAAGGAATCAAACCTCTTGTACCATTGTCTTGGAAATTATTTTAATCCATACAAGGATTTCTTCAACAAGCAAACATGA
TCTTTTTTTCCTTCAATTTCAAATCCTTCAGGTTGATGCATGTATATTTGTTCCTCAAGTTCGCCATGTAAGAAAGTTGT
CTTAACATCAAGCTATTCTAATTCCAAATTATATATGGCAACTAAGGCAAGGAAGACACGAATAGAGCTATGTTTAACTA
CAGGTGAGAAAATATCATTAAAATCAACTCCTTGTACTTGACTATAGCCCTTTGCAACTAATTTTGCTTTATACCTTGCA
TCTTCAACCCCTGGAATTCCATTCTTTTTCTTGAAGACCCAATTGCAACCAATAATTCTTTTACCCGACGACGGCTTCAC
AAGAGACCAAGTATCATTCTTGTGGAGAGATTCAATTTCTTCATTCATTGTAACCAGCCACTTGGCCAAATCAACATTAG
AAACTACTTCTGAATAATTGGATGATTCTCTAATTTCTTCAGTTTCCTGTGCAACTGAAAATGCAAATGCAACATAATCT
CCATACCTTTCAGGTTTTTGAATTTGTCTCCTTGGTCTGTGTATGGCTATAGAATACTCATTTGATGTAACTTCAGAAGT
CATAACTTCTGGAGTTCAACTTCAGGAGTTTCAACTGTATTTTGCTTTAGGGTTGATGAGTTTGGCTTTGAAGGAATGCC
AAGTTCAACCTCCACATGCTCGTGTATATCTTGCTCCTTATTCGTATTACTAGAACTAGAAGACTCTTTTCTTGGGAATA
ACATAGAGGATTCATCAAAGGTTACATCTCTGCTAATTATGAATTTTGGTGAGTTGGGATCAGGATACCAGAGTCTATAT
CCTTTCACCCCAGATGCGTATCTAACGAAAATGCACTCTTTTCCCCTTGGTTCTAATTTACCATCATTCACATGTATGTA
CGCAGGACAACCAAAGATTTTTAAATCAGAATAATTAGTAGAAGTATCTGACCAAATTTCCTCCGGAGTCTTAAAGTTCA
AAGGTGAAGAAGGAGCACGGTTGACAATGTTGACACCCAATTTTGACCATCCACAATATAAATTAATCATTTCGAGCTTC
TCCAATTTCAAACGATTTAAAATAGTTAGTTTTATAGAATTTCCAAAAAATAAAATAAATAAATAAATAAATAAATAATA
ATAATAATAAATAATAATAATAATAATATAGTTTGCGAGATTTTAAATAGTTTTGTCACTTCTCATAATTTTTAGATGAT
ATATATGTTTTACATAATTATGTATACAATTAGTATATTTTATTATTATTCGAAAATCGTCTTAAAAAAAAAAGAAAAAA
GAAAAAAGAAAAAGGGGGTTTTATATTTTAAATTTAGGGATAGTTATGATTTTGAATTGATGAGTTTTATGAAATTCAAA
ATACTTCCAAGTTATTTTTAAAAGTAATTTTGTCATTTAAAATAATTTTAATAATTTTAAATAATAAATATGTATATTTT
AGCAATCACGTTATTTTATAAATATTTGAAAAGTCATCACAAAAGATTTTACATTTTAGTTAAATATTTTATTAATTTAC
TTTAAGTTATAGTTATAATATCGAGTTAATTGGTTTTGTAATTGAATTAGTTAGTTTATAATTAAGTTAATTATTTCTTA
TTTCGTTAGGATTAAGAAGCTCATTAATTAATTTATATTAACTGATCTTGTTTAAATTTTAGTTGAATTCACCAACTTAA
ATTCTATTTAGCAATAATTGACAGTTCAATTTAATTGCATTCTAGCCTTTCATAATTTTGTCTCCAACTCAATTAAAAGC
CATTTTGGGGACTTTTATATTGCAATTCCAGCAACCCAACCTTGCCAGCCCAGCTTCTTTGTCCGTTTTCCCCATATTTC
ATTTTAACTTCCAGCAATTTCTAGCAGCAAATAACCCATTCCCAGCCCACTCTCTATTCCCTTTAACCCAGTCCACTCTC
CTTTAGCCCGACCCAATTCCCTTTTCCTTCTAATCCCAGCGCTAAACATCAATTGTACGCAGCAGTCCAAAAATGTCAAA
GCAGCAGCTGGAATGGCGAAATCCGCGGAAAAAGCAAACGTCTGCCCTCACCAAACCATTCCAGCCCTGCCTATTGTCCG
GATCTCATGGGATTTGGGTTGAATTCTTGCACAACGAGCAGCCTTTTGGTTCTTGGGAAATCTGAAATTGGGAATTGAGT
TTAAGAATTTCGATTCTACCCTCGTTCTCACTTGAATTTCGTCCCTTTCCCCCTAAGAACGAACCCTAAATCTCCTCCTA
TATAAACCCTTCTCATTCTCCATTGTAGAGGGAGGGGGGGGGGGAATTTTTAAGGTATCAAAAATAACTAATACTTACTT
AATACACTTTAAAGAAAACATAGGAGGCACTCGTTTTTAGTGTTTTGGGTTTGATATTCTTGCTCAAACTCCTTGGCTAC
CGCTCGTGTTCGAATTTCGCGTGGGCATCATTCATCATTCCAGCTCATCTTGTCCCGTTCGCTGCCCGAAAATGGTAACC
TTCTCTCCGATAGCTTTTCCCTCCATTTCTTGCTCTGTTCTGTTTTGTTAATGTTGAAAAATCACTGCTCTGTTGGTTAT
TCGCTGATTAGTTGTCGTTGGATTGATGTTGTTTTTCCGTGAAACATATATGCTTGGTTGTTTCTATGGGTTAGTCATAA
TATTGAATAATAGTTTTTGTTCCTTCTTGCTCCAGTTCATTGTCTTCTGTTAAGGTTGATGTTTATTATCCTTTTCTAAT
TATTGTTGGAAGTTACTAGTTATTTTTGGTCACCACAATAAGTTCCACATTTAGTTGAGCATTAGAGTATTTGGTTTTCT
TTGTTTTGAGTCATCTTGCTACAAAAAATAAAACAAAATGCTATGTTCCTTTTTCATTGTTATTTCTTTGGTTACATGAA
TTTGTATACTAGTTCCTAGCAGCGTTCAATTGTTAGAAACCTTTTGGCTTCACAGTAGCCTTTCTTTTGGTTTCTTATGT
CTTCAATTTGGGTTGTGAGTTGAGAATACTTGTGAGAATCAATCGGTTGCAACTTTTTATTCGTTTAAGTCCCTTCAAAG
TGGTAGATATTTTACTAGGGAAATGGTCATTGTTCTTATTTTAATATTTTGAGTTGTAGTATGCCGAGCTTTCGACTTGT
TTCGCTAGTAGTTATTCTCTCTAGCTCAGTTTCTTTAGTGGTACGTTTATCTTCTTGATGAAGTTTGTATTCAACTTCAA
TGTTTGACCTTAGTTGCTGCTTTTGCTTCACTGACCCTTACTCATTTTGATGAATTTATCTCCTGCTCGATTTTACGGTT
GTTCTTTCCTTACTTAACTACCCTTACATCTCACTTAGGAATTATTTTGAAGAAGCATGTTTCCGTCGTCAAGTGTTCAG
AGTACACTAACGTTCTATTTGATCTCTTCTTGTTTTATTGTTTATTTGGCTCGATTTCATATTTGTCATTGCTATTAGTA
TGGTTTATTATTATTTGGTTTATTATCATTTTGTTTGGAATAAGTATGACTCATTGTTCCAAATTTGATATACAAAAGTT
AGCAACAGTTTATAGCCTTCTGTCTGGAAGCTTAGATGGTTGGTTTTCCTCTTCCCTTGAATATATATATTTTTTCTTCT
TCTTATAGTGTCGCATGTTCAATCTTTGTTTGAGATTTGTTGCTTTCGTTTAACTCTTTTGAAAATAATAGGTGTAACCG
GCTAAATCTCCACACCTTCCAAATAGGTTATATTGCGATTCGTTGTTAAGTGTATTTCAACGTGTAAGGCGTGTGTCATT
TGGTCATTTGTTTTGTTAGGAAATAGTGTTAACGCCCCATGCTCTTATTAATTTCTTGTCACTTTCCTATGTTTGTGCTT
TCATTTTCTCGTCCCATGCTCTTATGATTCTCTTATCAGTGCTTTTGTATTATTTTACTACTTGCTTGTTTTCTATTTGA
AATTGGTATTAATCCTCTCTTATTTTATTTTGCTCTCTGCCAAATCTTTATGAGTCCAAATGGATTCTTCCTCGATCTCT
CGCATCTTTGACGGGCCATAAAGGCCCCCCAAATTCTCCTTTTATTGAGTCAGCCTTTATAAAGTTTGGAAGCTGAAATA
GAGCTCCTGGAAGCCAAAAACGCAGGTGGAAAAAGGCATATCTACAACGGTATACCACAGATATACATCGATATACAGGT
CAAGAAATAAAAAATACAGGGCTAAGGCGAAATACAGTTATTCGGAAGCAAGAAATACATGAAAAGGGCTGATATACATG
CCGATATACACTGATATACATCAGCTGTATACCAAAAACGGGATTGAGTAAATCCCCAGAAATTACAGCGAAAATGGCCC
AAAAAAGGAGGCCCAAATTCAATTTCTAACTTATTTAATTGTGTGATTATTTATTTATTTATTT
>mtp_2124.scaffold_3
TTCATTTTTATCATAAAGATGCTAAAATCTTATAAATTTGGAAGTAGTAAGTGCTTCTTATTCTTAATTAGATGTTTCAG
ATTTAAGAATATTCTTGGAAAATCATTTTGGTAATTAGATTTGATATAATTGGGTGTAATTACATTGTCTGGTCTGTTTG
GTTGATCATGTAATTACTTGGTTTGTGTGTAATTGACAAAGGTAATCACACTCTCCAATTTTCAGCTTTGTGAATTGCTA
GTAATTACTACTCTAGTAATTACACTAATTTCAATTACCAGGTGACTTTTCAAACAAACCCTAAATCTTTTTGGGTATGA
AATTTCCTTTGTTAGGGTGTACTTTACTCATAATGTGGGGTTTTTCGATGTGAATTTAGATTTAGTCAGACTACAATATG
GAATTAGACACTGGATTGGAAATAAAAATAATTGTCATTTATTCTGGTTGATTTATACGGTTCACTTTACTTGTCCACTA
ATTTAAAAATAGAATTTTCTTTTCTTATCGTCATTTTTAACATATTAAGAAAAGATAATTATGTTTCTTCTATATTTTAT
CATTTATCATTAGTTATTTATTTTCAAAATTATTTTTCAAGATCTAATACAAAATATTAAGTACTAATTATTAGGAATAA
TCTAGTAAAATACTATGTTGATTATTATTTTTTAATGCCTGTCAACTAAATATGACAAGTAAACGTGAACAAAGGGAGTA
ATAATATTATATGATTCAATTTAAGTATTTTACTTTTTTTTAGTTTGTCTCCAAAAAAGTCCAGTCTTTTTTTTATATTG
TAAATTTTCTAATTATAATATTCTACATGATAAATTTAAGACACAAGATCTAAAGACTATACATATCTTTTGTTGATATC
ATAAAATTCGAAAGACTCTTTTTTTATTTCTTAAACTTTGTGCCTAGTCAAACTTAAATCAGGACTGAGGGAGTATATAT
TTACTATATGTTAAAATATTACTCTCTTGTTCCTTTTTACTTGTCCAATTTTAATTTTTTTACTTGTCCCTTTTTTAGGG
CTGGGCGTTTGATCGGTTCGGTTCGGTTTGTAAATTTCGATTTGGTTTTTCAGTTTTCGATTTGGCAAAAGTGTGAAACC
AAACCAAACTGAAATAAATTCGGTTCGATTTCGTTATTACAATTTCGGTTTGGTTTTCTGTTTAACCAAATTTAATTAAC
AGTGGCATGTAGGTTGTAGCATGTGGGTGTGTTGTTGTTCAAATAATACAACAATCAATATTAACTTCTATAACAATCAA
CACTTAACAATACTCTCTAGACTCCAACAATCTATGCCATACAGTTTGGCTTTTGCCTTCAAATTTTAACAAACATTTAA
CTTGCAACTAACCATATCATTGACTAAAATATCCAAACAAAACTGATAATTCTCTTCCAAGTAGTCCAGCATGCAGCAAC
ATTAACAAACTAGTCATTATAAGAATAATAAGACTATCAAGAGTCAAAACAACAACACTAGAAAATTCAACAAACTTGTG
TCCAGCCCTAAAATAGAGTTAGTTACAAACTAAAGTCCAGCTGCCAGTAGGCATCATAGCAGTTTGCAGCAACCAAAAAA
TTTTGAAAACTAACAAAACATTTGTTGCAACCTCCAGTGTGTTATCTATAAAAAAGTGAAACAAACAAGAAGAACAACAA
TCAGTTGTACAACACAATATTGATTACAAACTAATAGTAACACCTACCAGCAAATCATAAGTATGTTATTGATTATTGAT
ACATTTTTTTATTAGAGGCTTTGAAACCATACAAGTAATAAGCAAATGTGAACCAATACATTGGATTTACTCGGTCCAAT
TGTTGTTTTAAGATGATACTAATTAGGTATAGTGCATATATTGTATTATTTTCGATTTGATTTTTTAAAAACAAATAATT
AGTAGAAAAGTCAGTTAGAATTATCTGTAACAAAGATGCGGCAACAAAAAATGAAATCAAGATGGAGAAAACAACATGAG
AGAGCAGATACACTGTAAAGATTGACAAGGAAGTGTCCTTTAAAGAGATGCTCATCACTCCATATTAAAAAACAGTCGAT
TCACAAACAACATCAAGGACAAACCTAGAGGAGGATATGTTAATTGATGAGCCAACGGGGAATGTGAAAACAAACACGAA
AAGCACAATCCCCACAAATGAAGGAATGGAGGCGATGAGCACTGACCTTTGAGGCGCGGTCGCGAGCTGCGAGCACTGAG
CAATTGCGGGCTGCATGCACTCAACAGTTAGAGGGAGCATTATCTTCATGCATCGTGGAAAAGTCATCATTTGTTGCAGT
TCTCAAGGAAGCGTTATCTTCATGCATCACGAGAAAGATCTTCATGCATCGCAAGAATAATCAGTCCAATGTAGGGGTAT
AATCCTAAACTATGCTTCCAAAGACGATCTTCGTCCTTGATTTCTAATCATCTCCGGATGTCCACGCTTTTGGATGAAAT
AGCAGCTTGTAGAGCTCCTTCTTAGACTAGAACAACTATTAAACTCTCTACCCCAAGAAACAATGGGTTGCCAAATGACG
TATACATTCTTCAAATTTAAACACGTAAGTATGATTGTCTTTTTATTGACCAATGGGCTAAATAGACACATGGTGGGCTT
CTAATAGGTCCAACACGCCTTGGGAGTTGGGTCATCTTAGTTCAAATGCGCTAAATTGAGGGATTTGGTTTCACTCTATG
CTAGTTGACTAAGAGTGTCTTTTGAAAGACTGGGAACCCTAGCGGACAACTTAGGCTGGAACTATACAATCATAGGACGC
ACGACTAACTAATAAATTGTCAGTCATTCCGAAAAGGATTAAGTATAAAAAAGACCAGTCTGTAGTATCACAAAATTGTT
CTTTAATATACTGCATATAATGTCGTGGTAATAGAAGATGCCATGAATGCAAAATGATAGTTAATAAAAAATTAAACAAG
TAAAACATAGATAAAACAATGCAGCAATTATCAATAAAAAGTCAAATATTCAAGTCATTACGGTTATAACTTAATTAAAT
CTACAATAGAGTCGTCATTTTTGTTTTATCGAAAAATAAAGAAAAACTATAATTTTCAAAAATCAATTTAACTTAAGTGT
TAAAGAAAAATCGATTTTCAAAAGAGTCGCCACCTAATTTTTTGAAAGAAATTAAGAAAACTTATTAAATCTTCAAAAGA
TATTCTCTTTGGAGTCTAAGAATGTGTAAGCACATTATGTTGTGAATAGACCATTCGAAAGTAGATGCCACACGATTTTA
TCATCAATGGAGCTCGTGTAAAGGGACATAAGTATTTTGTATAGAAAACAAATAAGGGACTGGAGTAAGGAGCAGGATAA
TCTATTGAAATTCTAAATCCCATTGATGAAAAGGTCTTTGATCTTAATGTTTTCCTCGTCTCGATTTAGAGGACCTTAAA
TACAACTTCTAATGTTATTTATGAAAAGGTATCCAAATATCGTGTCAAAAGTTAACTGAACAACCATTATTGATGACCTA
TGAGATAGCTTTGCTACAAGTTCCATCCATTAAGGATACACTTCCAGGTAGATGATGAATTAGCTCTAGGGGTCTATTTG
GTTGATGTCTATATTAATTAGTGGTCAATAGGGTTATTAATCTTTTTGTAATAATTGTGTTGCACAACATGAGCTAATCC
TAATTCATTGTCCATTGTACCAATCTTGTTACATTGTAGATAGCTATGTTGAGAGTAAAAAAAAAAGAGTTGTTTAAAGG
AAAGAACTCTCACCAAAAGGATTATCATAGAGAGAACAAAACAAAACTCTCTTAAAATTAAATGAAGATTCTTGAAAAAT
CAACCAGAAAACTCAAAACAGTCACAAAATCTCAATATTGACAAATCTGTATCCATGACGAGAAAAATGAGCTCGAATTG
CCATCACTGATGACAATCGAGTCTCACCTATCAATCCTTTGAATTTCTCAGTTTTGGTAAATTCGTCCGACTACTCATGA
GAGGGATATCATCACTATATTTCATTGTATATTTTACGAAGTCGAATGTTGACTAGCTCGAAACAAAGACTAAAACTTTA
ATAAACACAACTGAATTCTCTTCAAGCTTTCTCGGCTCAAAGAGACCATTATTGAGCTACTATTTGGATGCAAAGTTTGG
ATTTCAAGAATAAGTACTATATTCATATTATAATTTTGACGAGAAAATTCAATACAAGAATTATTGCAATTATGTATTTT
TGTTGTGCATAGAATACAAGCATACAATCGTGTATCGGAGAACTGCAACAAGCTCAAGAACTTCCATTATCCTTGCCGAG
GAATAGAACAGAACATTGTTTCAATATCTCCTCCGGGCTAGTAACTGGAAAAAGAGAAAAGGAAACAAATAGCAGGTAAT
GTGATTCCCCTAGTAATTATGCAAGAGAATAACTATTCAAACATCAAAAGAATGAAATTTTAGGCGAACCTGTGTGACCC
ACAGTTCTCTCAAACTTGTAGATCATATGGTCATTTCCTCCCTGTTCAAGTAAAAAAACACGACTCTTATATCATCCTAG
ACATGAAAAGAAAGCTTTAAGCACGTCAGTAACTAAAGATTACCTTGTATGTTTTGTCTCCAAAAAAATGAAGTTCATTA
AATTCTTCAAGGTATCTCAAACAATAAGTCTTGTCCCAGCCTTGGGGGAAAACCTGTGATGACCAAGATCCCCAAATCAT
CTGTCAATAATATACTTAAACCGTTCAACGGTCAATGTGCACAAGAAAAGGCTTAAAGATGCTCACATCTAAACTAATTT
GGCTTCCAATGGAGAAGGTGAGATTAAAATGTTCAAAATTTTCTCTGAGCACTGATACCATTGTTTCGCGTATCTTTTGT
ACCTGATTATAGCTCAAATTGTCTTTAAATCACAGAGAAAAGAATTTTCTCGAGGTACATACTGTAAAACATATATACAA
TGCTAGAGCAGTTATATGTACCGTGTCATACTTTTCAAATACATCCCTTTCTTCTCGACTACAGTTCCTCCCAATAGGCG
ACACATTTAACATGCCACTTCTGAACTCAATGAATGTTCCTTTGCAAAGAAGAATGATTAAGAAGTTTGCCACAACGAAG
CAGATAATTTGTTCTATGTTTGCTTGGATCCTTTAAAAATGTTGTCGGGTGTGTCAGGTCCTCTAAAAAATAATTTTTGG
AGGATCTGGCAGACTGGCATGGGTGCGCGGCATTTTCGGAGGATCCGAGAAACACAAACTTTGATATGGTCACCTCTTTA
TTAGAATATTCAAGTCAGCAATGTAATGGAGGGTAAAGTTAATAAACTCTTGCATATCATTTGCATCCCACTAAGATATT
TCTTGGTCATCTACTTCAATTGGGTAACCTAAGCTATAAACATGAATTCTCACCCAATTATACGCAAAATACACACACAC
AATTAACTCTTCATGAAATGTATAATAACTTGGTTTTTTAGATTTTCGAAAACTACTATAAACATTGCTTCGAAACTTAC
GAAATACCACGTCAGAGCAGTTTTTTCAATAAAGTACAAATTACATAGAAATCTCTCTTTATTGCTCTTAGGCAAATTAT
CCTTCACTTTATAGATAAAGATATCATGCAGAGACTGATTTATCACTTCAACGAAATTATTTTTCGTAAGTTGAACAACA
AATAATTAGAAGGATTACTAAGTCTTTATCGAACTGCACTTGGTTGGATATGCTCCCCTCTTTGCACTATTACAAAAATA
AAACATTTCCTCGCTAAATAAGAAAAATGCATTGACTAACTTAAGCTTCTCATCCCCAAGATATGACTTCAAGCTCTTCA
CGCACACTACGAGTCATGTGATTTCAAAACAAATCACCCTGCTAATGAACAACTAAGGAGAATGAAAGAAACGATGCACA
TTGAAGATGGGAAGAAAGAAAATTTCTTCAAATTGTTCGGTATTTCCATATTTCATGAGACTATTATCTAGTTTTAACTT
GGTACTAAGGCTGGCAAACGGACCGGTTTTTGTCCGGTCCGGTCCGGTTCCCGTTCCGGTAAGACCGGTACCGGTTGAAC
CGGTAAGGAACCGGTCTTATAGGTACCGGAACCGATATCAAAACGGAACCCGAATTTTTATCCGGTTGATTCGGTTCGGT
AAGAACCGGTTCCGATCCGGTAAGAACCGGTTCTGGTCCGGTTCAACGGTCAATTTAATTTTTTATTTTTATTTTTTAAA
TTTGAACGTAAAAGAGCCGTTGGGCCCTTTTAGCCGTTGGGCTGGGGCCCAAAACGGCTCCAAACAGCCCCCCACCCCTC
TCTACCCCTTAACACTATAAATATACTCATATTTTTTCATTTAAATCACAAATTCACAAACTATTTCATTAATAACTTAT
AAAATCTCTTAATTTTCAATCTCTCATAAATTTATAATTATTATTTTGTGATATTGACTTGGAGTTCGAATTTCGGAGAT
TTATTTGAAGTAAATTGGAAGCTTCAATTGACATCTCTCAATTTCGGCTTTGGTTATACGTCTACTTTTACGTAGACGTT
TGGTACATTCGTTCCAACTTTAATTTTTTATTTGTTTATTAATTAATTAATTTTATTTTTTTGTTATATTATCTTTGCTT
GTTTTTCATAATATTAATTATTTTAAACTTAAACATGAATTTTGAAAAATATAGTGGTAAAAGACCAATGTCGGAAAGAA
AAAATAATAGGGGAGGAGGAAGTAGTTCTAATTCTAAAAATTTGCCACCTCCTAGATTTAGAATTAATACTAATGATTAT
ACTCATGTTGATGAAACTTCTTTTACACGAGACTCACGACCTATTGAATTTAATTCCGAAAATGAAGTAGATCATGAAAC
TTTAAATAGATGTTTTACTAATTTTGAGGAAGAATTAGATGAGGAAGTAGAAATAAATGAGGAAGATGATGAGACCCCTA
CCCCTACTAGTCCGGCTACCAAATTACCGGAACAAGATGAAGTCCCTTCTTTACCTACTTTTTCAAAGACCGCTGTACGT
GTTAAAAGATCTTTAGTATGGAAATTTTTGGTACAAAATGAGGAAAAAACTACTGTTACTTGCACGAAATGTAAATTGAT
CATGAAACATGTAACTACGGGTACATAAGGGGGAACGGGACAACTAAGAACACATTTGAGAAAGTGTAATAAAGAATTTG
CTCGCCTAGATGATATAGAAAGGGCTAATAGAAATGGAATACCTAAACCTGAAAATTCTATGGGAGCTGGAGGTTCTAAT
ATGGTTCAAAGTGTATTAAATATGACTAACCTGTCACGACCCAAGCCTAGGGCCTAGACGTGACCGGCGAATGGGGAACC
CGAAGGAACCCCAAACAAGCCTCATAGCGTATCATTACACATCCTTGGTCGCGGAAGCAATTAAAATGACCATAAGCGAT
AAGCATAATCAAGGGGGAAATCGGGACTAAGGGAGCAAGAAAAAAAGAAGAAATGATACATAAATACCATAGATGAGTCA
AGCTCAAGCATAATACACAACTTGTCCAACACCACCTCTAAACATAGGTACTTTAGCGGGGGCCAAGACAAACAACCGGG
CTCACCCTCAAAGTCAAAACATAACTAAAAGGAAAAGTCTTATACATAGCAAAAGATCATAAGCAACGTCCCCGGAATGG
AGGACTCACCAATAACCTTGATAGAAAATCGTATTAGCCACGCGGAGGACGAGGGTCAAGCGGTGCTCCGGTCCCTACAT
GGTGACATCATGTAGGCATAGAGTATGCGTTAGTACGTTTGAATGTACTAAGTATATGGGATGCAATGCAATGCTACAAT
GGATGGACATCATAGGAAAAATGCATAATCATACCCGATAGATAGCACATTAATGAAATGATATATATAATGACGCTTAC
ACAAAAATCATGTTTAGTGGGACGTAGTACATGTGTGGCGAGTGACCATCAATATAGTATTTCCAAGGCCTACCACCCCC
TTGGAGAGGCGAAAGAGGTACAAACCCCTCAATGTGGTTACCCGGGCCTACCACCCCCCGAGCTAGGGACCAAGGTACAA
ACCCCTCGATGTGGTTATACGGGCCTACTACCCCCCGTACTAGGCAACCAAGGTACCAACCCCTCGATACGGTTACCCGG
GCCTACAACCCCCCTAGCTAGGCTTGGTCGACTCACAATATTTATATAGAGACAATCATATACATGTATCCATTTCATCA
TCATTTCAATGATTATATGACCATCCGACTCATAGGACGTACATTGAACCTTCCATTTCCTAAGAATTCTATAAGTGAGC
ATTTTATCAAACACATGGTGGGCTATTGTTCATGTAAATGAAATCATGTACTTCAAGAGTACTAAGTCCAACCAATTCCG
AAATACATATAAATCAGCCCACCAACAACATACATATATATATCAACCTTCATAATTTGATCATGGAAGCATGAAAATCA
TAAACATCACATAATAATTCTATTTCATGATAATATGCAAAAAAAATAGACCATAATAGGATGTGTAGTAGTAATTCCAT
AATTCAAGAGTTCATAAATGATCATAAAGACCCATAAACTTGAAGTAAAATAGAGGATAAATGGTTGGACTTGTGGAAAG
GAAGGTTTCCACAATCAACCCACATACCTCAACTTTGGAGAATCCTTGATGAAGATTGGAATGGAGAATTGAAGCTTGAG
ATTGAGTCTTGAATCCGGAATTAGAACTTGAGATGTTTGAATTTGGTTGAAGATCTTGGTGAAATTTTGAAGAGGGCTTA
GAGAGTGTTTTTGAGTGTTTTGAAGCTAGAAAGAAATATAACTAAGTATGGGACATAACCTCTTTTTATAAAAGAAAAAC
GTCCCAGCCGCTACAGTAATATAGCTCACTGGAAATTGCAATTCTGCCCGGACAGGTTTTACGAAAATGGTCATAACTCC
CTCATCCTAACTCGGAATGAGGTGAAACCAATTGAATTGGAAAGCTAACTCGAAGGGCTTTAATTTAATAGATGGCGAAC
CTTCCAGTTCCTTGTGTGCTAAGAGATATGCCCCTTTAAAGTTGACCCTGAAAATCGCATTTTTTGCGATTTTTGAATTT
TGATACGGTTGCTCTAAAATTCGGGTTAGACCCATTTCCCACTCAATTTGACCCCCTGAATAAGAATATGAAGTCGAATT
TCCGAAATCATGCACGGATTTTGAGATATATGGAAATTACAATTCTAGGTGTTTCCGAAGCACATTTTCGGGCATTTTTG
GGGTCGTTTCAATATCTCCCCCTTGGGAACATTCGTCCCCGAATGTTAAAGAAACGTACATGAGGGATGCAAACATGGCA
ATATCAACCCACATAAGGATGCAACAATGCACTTTACACCTTATTTCAAAAACCTCAACATAGTTGTGAAACCACAATGA
ACTTGTCAACTTAAACATGAATGTATGCAATGACATGGGGGTTGAACTTAAGTCATGAGATTTTATAAAAGGCTAAGATC
AATACCTTAAGCTTGAGTGGAGTGAAAAAGATAAGGATATCGCATTTGCATGTCCGCTTCGGCCTCCCAAGTAGCACTTT
CAACTTGTTGTTTTCTCCAAAGGACTTTAACGGAAGCCACCTCTTTGTTTCTCAACCTCTTCACTTGCCTATCTAAAATC
TGGACCGGAACCTCTTCATAGGTCAAATTATCTTCAACAACACCCACAACATCAAGAGACACAATGGCATTCGGATCACC
CACACACTTCCTCAACATAGACACATGAAATACCGAATGAACCAAATCCATCTCACTAGGCAATTCCAACTCATAAGCTA
CCTTGCCAATTCTCCTCATTACCTTATAAGGACCCACGTATCTTGGGCTCAACTTGCCCTTCTTACCAAAACGAATCACA
CCCTTCATGGGTGACACCTTCAAATAGACCCAATCACCAACTTGGAATTCAAGAGCCCTTCTCCTCACATCGGCATAGGA
CTTTTGGCGACTTTGGGCCGTCTTCAACCTTTCTCTAATCATCCTAACCTTCTCAAGAGCCTCCATAACTAGATTTGGTC
CTAACAAGGCCACCTCACCAACCTCAAACCACCCAACCGGTGATCTACAACGCCTCCCATAGAGAGCCTCAAAAGGAGCC
ATACCGATGCTAGAATGATATCTATTGTTATAGGCAAACTCAATCAATGGAAGATGATCATCCCAACTACCCTTAAGCTC
CAATACACAAGCCCTAAGCATATCCTCAAGTGTTTGGATAGTCCTTTCGGCTTGTCCATCCGTTTGCGGGTGAAAGACCG
TAGTAAGCTTAACTCTCGAACCTAGACCCCTTTGAAAGGACTTCCAAAAGTGTGAAGTAAATTGAGTACCACGGTCCAAT
ATGATGGATAGAGGAATCCCATGCAACCTTACCAAGTCATGAATATATATCCTTGCATAATCTTCCGCCCCATATGTTGT
CTTTACCGGTAGAAAATGAGCCGATTTTGTCATCCTATCAACCACCACCCAAATAGAATCAAAACCTTTTCTAGTCTTGG
GTAAACCAACTACAAAATCCATATTAATTTCTTCCCACTTCCAAGTAGGAATATCTATGTCTTGGGTTAGACCACCCGGC
CTTTGATGTTCGGCCTTGACTTGTTGACAACTATGACAACCGGAGACGAATTTGGCAATGTCCTTCTTCATGCCTCCCCA
CCAATACACATCCCTCAAATCTCTATACATTTTGGTGGAACCGGGGTGAATGGAGTAGGAAGAATTATGAGCCTCCTCAA
GAATTTTCTCCCTCAAACCATCAACACAAGGCACACACAACCTACCTTGGTACCTAAGGGCACCATCTCCCCCTTGGGAG
AAAACTTCCACTTTGCCCTCTTTCACCAAGGCCTTCAATTCTAATAAGGAAGAGTCAAGATCTTGTTTTGCTATCACCTC
ATCAACCAAGGAAGACCTAGCACCATCAACAACGACCACACCACCATTACTAATTTCTTCCAACCTAACCCCCAACCTAG
CCAACCGATGCACCTCTCTAGCCATTTCCCTATCACCAATATCAACATGAGCTAGGCTACCCATAGACACCCTACTCAAA
GCATCCGCCACCACATTAGCTTTACCGGGATGATAATGCACACTCATATCATAATCTTTAAGAAATTCTAGCCACCTTCT
TTGTCTCAAGATGAGATCTTTTTGGGTGAAGACATATTGGAGGCTCTTATGATCGGTGAACACATCAACATGTACCCCAT
ACAAGTAATGACGCCAAATCTTTAAAGCAAACACCACCGCGGCTAATTCAAGGTCATGCGTAGGATAGTTCTTTTCATGC
ACTTTGAGTTGTCTAGACGCATAGGCTATCACCTTACCATTTTGCATTAGGACACAACCCAAGCCAACTCTAGAAGCATC
ACAATACACAACAAATCCCTCAAGCCCATCCGGTAGTGACAATATAGGAGCGAACACAAGTTTATCTTTCAAGGTTTGAA
AACTCCTTTCACACTCATCGGTCCACTCAAACTTAGCCTTCTTTTGTGTCAACTTAGTCATGGAAGAAGCAATAGAAGAA
AACCCATTCACAAATCTCCGGTAGTAACCCGCTAAGCCCAAGAAGCTCCTAATATCCGACGGGGTCAATGGCCTAGGCCA
ATTTCTAATCACATCGGTCTTCTTAGGGTCTACCTTAATACCATCCCCCGACACCACATGACCTAGGAAGGCAACCTCCC
TCAACCAAAATTCACACTTTTCATACTTGGCATACAATTTCTCCTCTCTCAATCTTTGCAACACAACCCTCAAGTGACTC
ATATGTTCTTCCTCGCTATGCGAATAGATTAAAATATCATCAATGAAGACCACTACAAAGGAATCAAAGTAGGGTTTAAA
GACCCTATTCATTAGGTCCATGAAGATAGCCGGTGCATTGGTCAACCCAAAGGACATGACCACAAATTCATAATGCCCAT
ACCTAGTTCGGAAGGCTGTCTTGGGAATGTCACACTCCCTCACCTTCACTTGATGATACCCGGACCGAAGATCAATCTTA
GAGAAATGGCTAGCCCCTTGCAATTGGTCGAACAAGTCATCAATCCTAGTAAGAGGATATTTATTCTTGACGGTGACCCT
ATTGAGTTGCCGGTAATCAATACACATCCTAAGGGACCCATCTTTCTTCTTCACAAACAACACCGGTGCACCCCATGGTG
ATTGGCTAGGCCTAATAAAACTCTTCTCCAACAAGTCCCTCAATTGTTCTTTCAACTCCTTTAACTCCGCCGGGGCCATA
CGATAAGGGGGGATAAAAATGGGTTGAGTATCGGGGATGAGGTCTATGCCAAAATCTATTTCCCTTTCGGGAGGAACACC
GGGAAGGTCATTAGGAAAGACATCAAGGAATTCATTTACGATCGGAACCGACTCTATAGAAAGGGTTTTGGACTCCACAT
CCCTAACCCTCACAAGGTGATAGAGACACCCCTTAGAGATCAACTTACGGGCTTTAATGCAAGAGATGAACCTACCCTTG
ACTACCACATTTTGGCTTTCCCACTCAAGAATGGGTTCACTTGGAAACTGGAACTTGACCCTACGGGTTCTACAATCAAT
GGAAGCATAGTATGCATACAACCAATCCATCCCAAAAACAACATCAAAATCGACCATGTTCAACTCAACAAGATCACAAG
GCAATATTTTATGCAAGATGCAAATAGGACAATTTCTATAGACCTTCCTAGCAACAATATATGCACCAATAGGAGTAGAC
ACCTTATATGACTCACGTAACAAGTCGGGCTCAACATGAAACTTTTTGGCAACAAAGGGGGTGACAAAAGAAAGAGAGGC
ACCCGGATCAATTAATGCATATACATCAAAGTCAAAGATTTTCAACATACCGGTAACGACATCGGGGACTTCATCGACCC
CTTGCCTCCCATGCAAAGCATAAAATCGATTGTGCCTTGGGGCACCATCTCGTCGGCCCCCTCTCCCCAAAGGAACCACA
TTAGCACCTTGTGGACGGTCCTTACCCTTGTTGCGATTTCGGGAACAATCCATTGCCTTGTGCCCCATTTCCCCACAACT
GTAGCAAGCACCGGTATTCCTCAAGCACGGGCCACCATGGCCCTCACCACACTTCGGACATACATCAATAGGACTCATAC
CACCAACACCTTGGGCCCTTGGAACATCATTGGCAAACCCCTTATGGGGCGCATGAGAAGACCCTTGACCTTGATGAAAC
CGGCCTCCCCTTCGACTTTGGAACTTGCCCTCAAAACGGGCCCTCTTGGCCTCATGACCCCTCCTCTTCCTCAACTTCTC
CTCCTCCATTTGTTCGGCATAGACCATCAAGCGGGACAAGTCCATGTCACTAATCAACATTGCGGACCGGCATTCTTCAC
TCACTAGGTCGGACACACCCATCACGAATTTATTCATTCTAGATCGTGAGTCAGCAACCAAGTGTGGAGCATATCTTGAA
AGTTGGTTAAACTTGAGGGCATACTCCCTCACACTCATAGACCCTTGTTTTAAATTCATGAACTCCACCAATTTGGCTTC
CCTAAGTTCAAGAGGAAAGAATCGATTAAGGAAAGCCGTTTTGAACTCTTCCCAAGGTACCACATAGTTTGCCCCCTTCT
CTTCCTTCCATTGGTTGTACCATATTTGGGCCACCCCTTTTAGTTGGTAGGCCGCCAACTCCGCCTTATCTTCTGACCTC
ATGCCCATGATAGCTAATATCTTGTGAACTTCATCAATGAACTCTTGAGGGTCTTCATCTAATTTAGACCCATAGAATTT
CGGGGGATTCATCCGCACGAAGTCTCTCACCCGTGATGCCGGGGTAGGAGCCTGGGGGGCTTGGGCCCCGTGATTGGCTT
GATTAGCCATAGCTTGTGCAAATAAAGTAAGGGCATCCCGAAGATCCCCATTGGTCGGTTGCTCCTCGGGTGCGCGGGCT
CGTCTTTCTCTTGTATTAGGCATGATCTAGCATAGCAAAGAACAACCGTTAGGGAAGAACTTAATTCAACTCTATAGCAC
GACTTAGAACAAGGAGAAGGGGAAACATTTCCTAAAACGTCTCATAGCCTCCTACTCATAGTTGTGGTGCACAACACAAC
CATGAATCAGACTCTAATCAACGCGGTGTGTTGGATTCCGAGGATCTATCAACCTAGTGCTCTGATACCAAGTTTGTCAC
GACCCAAGCCTAGGGCCTAGACGTGACCGGCGAATGGGGAACCCGAAGGAACCCCAAACAAGCCTCATAGCGTATCATTA
CACATCCTTGGTCGCGGAAGCAATTAAAATGACCATAAGCGATAAGCATAATCAAGGGGGAAATCGGGACTAAGGGAGCA
AGAAAAAAAGAAGAAATGATACATAAATACCATAGATGAGTCAAGCTCAAGCATAATACACAACTTGTCCAACACCACCT
CTAAACATAGGTACTTTAGCGGGGGCCAAGACAAACAACCGGGCTCACCCTCAAAGTCAAAACATAACTAAAAGGAAAAG
TCTTATACATAGCAAAAGATCATAAGCAACGTCCCCGGAATGGAGGACTCACCAATAACCTTGATAGAAAATCGTATTAG
CCACGCGGAGGACGAGGGTCAAGCGGTGCTCCGGTCCCTACATGGTGACATCATGTAGGCATAGAGTATGCGTTAGTACG
TTTGAATGTACTAAGTATATGGGATGCAATGCAATGCTACAATGGATGGACATCATAGGAAAAATGCATAATCATACCCG
ATAGATAGCACATTAATGAAATGATATATATAATGACGCTTACACAAAAATCATGTTTAGTGGGACGTAGTACATGTGTG
GCGAGTGACCATCAATATAGTATTTCCAAGGCCTACCACCCCCTTGGAGAGGCGAAAGAGGTACAAACCCCTCAATGTGG
TTACCCGGGCCTACCACCCCCCGAGCTAGGGACCAAGGTACAAACCCCTCGATGTGGTTATACGGGCCTACTACCCCCCG
TACTAGGCAACCAAGGTACCAACCCCTCGATACGGTTACCCGGGCCTACAACCCCCCTAGCTAGGCTTGGTCGACTCACA
ATATTTATATAGAGACAATCATATACATGTATCCATTTCATCATCATTTCAATGATTATATGACCATCCGACTCATAGGA
CGTACATTGAACCTTCCATTTCCTAAGAATTCTATAAGTGAGCATTTTATCAAACACATGGTGGGCTATTGTTCATGTAA
ATGAAATCATGTACTTCAAGAGTACTAAGTCCAACCAATTCCGAAATACATATAAATCAGCCCACCAACAACATACATAT
ATATATCAACCTTCATAATTTGATCATGGAAGCATGAAAATCATAAACATCACATAATAATTCTATTTCATGATAATATG
CAAAAAAATAGACCATAATAGGATGTGTAGTAGTAATTCCATAATTCAAGAGTTCATAAATGATCATAAAGACCCATAAA
CTTGAAGTAAAATAGAGGATAAATGGTTGGACTTGTGGAAAGGAAGGTTTCCACAATCAACCCACATACCTCAACTTTGG
AGAATCCTTGATGAAGATTGGAATGGAGAATTGAAGCTTGAGATTGAGTCTTGAATCCGGAATTAGAACTTGAGATGTTT
GAATTTGGTTGAAGATCTTGGTGAAATTTTGAAGAGGGCTTAGAGAGTGTTTTTGAGTGTTTTGAAGCTAGAAAGAAATA
TAACTAAGTATGGGACATAACCTCTTTTTATAAAAGAAAAACGTCCCAGCCGCTACAGTAATATAGCTCACTGGAAATTG
CAATTCTGCCCGGACAGGTTTTACGAAAATGGTCATAACTCCCTCATCCTAACTCGGAATGAGGTGAAACCAATTGAATT
GGAAAGCTAACTCGAAGGGCTTTAATTTAATAGATGGCGGACCTTCCAGTTCCTTGTGTGCTAAGAGATATGCCCCTTTA
AAGTTGACCCTGAAAATCGCATTTTTTGCGATTTTTGAATTTTGATACGGTTGCTCTAAAATTTGGGTTAGACCCATTTC
CCACTCAATTTGACCCCCTGAATAAGAATATGAAGTCGAATTTCCGAAATCATGCACGGATTTTGAGATATATGGAAATT
ACAATTCTAGGTGTTTCCGAAGCACATTTTCGGGCATTTTTGGGGTCGTTTCATAACCCGACTAGCCGAAACACACACCG
CACATATAGTAAAGAAAAAGATCGTAGAGAATTAGCTAAAATGGTTGCTGTTTGTGGTTTGCCTTTTTCATTTCCTTCAC
ATCCTGGTTTTATTCAGTATATTCGGGAATTGTATAACCCAGATTATGAAGGTATTCCAAGAAGTACAATTAAAAGTGAT
CTTTTTAAATATAAAAAAGAATATTGTCATTTTCTTCGTTGTTTATTTGTTTATTATGATGGTAGATTATCTATTACTTC
TGATATGGGACGTAGTCCTAATGGTAATGATTATTTTACAATTATTGTCCATTGGATTGACCATGAATGGAACATGCAAA
AATGAATATTAGGATATAAATATGTTGAAGAAACTAAAACCGGTGCTTATATAGCAACAAAAATAGGCTCTATTTTACAA
TTTTATGGAATATGTGATAAAATAATGAGTGTCACTTTAGATAATGCTTCTAATAATTTAAAAGCAATTGATTATTTAAA
ATGTAGACTTTGTCCAATTGATAATGATTCTTTTCATATTAAGTGTGTCGCACATGTGTATAATTTGATAGTAAAAGATG
GTATTTCTCAATTTGGAATTTCTTGTGAAAAAATTAGACTTGCTTGTAATTGAATTTTTAAAGCTAAAATAAAAGCTAGA
ATTACAGAATTTAAAAATCGTTGTAAAGAATGTGGACTTGAATATAGAAAAGTTCCAAAAGAAGTATGCACTAGATGGAA
TTCTTTATTTGAAATGCTTCAAGTTGCTTATATTTATCAAGAGCCGGTACAATTAGTTTTTAATGCTCATAATGCGGACC
CGAATTTGAGAATTGGCTATGAAGATTGGGAAAATACAAAAGAACTTATTGAATTTTTAAGTGTTTTTTATAAAGCAACA
AATGCTGCTTCTGGTCAATATTATCCAACTATTTCTTCTGTTTTAGTAAATATTTGTGCTATTTCATCTGAATTTGCAAA
ATATAAAGGAAAAGATCGATTTAAAAATTCCCTTGCTTTTATGATTGAAAAATTCAAAAAATATTTTTTCCCTATTCCTC
AAATCTATTTGACTGCTACTACTTTCAACCCAAATTACAAATTAAAAGGTGTTGAAAGAATGGTAAAAAAGATTTATGCA
AATTTAGAAATTAGAGATGATGAAACTCCTAGTGTTGAAGATTGTAAAAGTAGCATATATATAAAAGCTAGAGAGTTATA
TAATACATATAAATCTATGGAAAAAACTATTCCAATAGTTGAACCTCCATCTTGTAAACCTAGAAGCGATGATACGGATG
ATTGGATGGATGATTATCTTGAGCTTGAATCATCTACTAATAATGATTTTGATTTATATTTCAATCAGGCACGGGAAAAG
ATTAGGCATGAAGAAGGACAACTTCAAGCTCCAATATTAGTATGGTGGAAGAATCGTGAAAATCAATTTCCGACCCTTGC
TAGGATTGTTCGAGATGTGTTAGCGATACAAGCATCATCGGTCGCTTCGGAGCAAGCCTTTAGTGCAGCGAGATTTATGA
TTGGAGATCATCGATATTCATTAGCAAAGGATAGTTTGGAAATATCGGTGTTGTTTTGAGATTGGGTCAATGCCGAAAGA
AGAAATACCGGACTACCACAATTAAATAGCCAAATAGAAGACGAAATAGATGAAATATTTGGTGATAATAGTGATGATGG
TATGGAAGCAATGGAAGAAGAACGACAAATACAAGGTCCAAAAAATGTTTCTTTTGAAATGATACAAAAGTTACGAAAAG
AATTTTAAAAGAGTTTCAATTGTTAGTACAATAATTAATATTCAATACCTAGATTATGTACTCTTTGTCTCTTTCTAATA
TTTGTATTGTACAATTTATTTATTTGAATAAATATACGGCTATTCGCCTTGATTTTCTTTTAAAATAGTCTCTTATATTT
AATCCAAGTCATTTTAGAAATTTAATTTTCAACTATTTTAATATTAGTTTAAAGTTTAAACTTTAATATAAAATTGAATT
TTAAGGTTTAAACTTTAAATTCAATATAAACTTTAAACTTTAAAGTCAATTTTAAACTTTAAATTCAATATAAAGTTATA
AACTTTAAAATTTAAAGTCAATTTTAAACTTTAAAGTTTAAAGTTTAAACTTAAATTCAATTGAAACTTTAAAGTAACTT
TAAAGTTTAAAGTGTTAAATTAAAGTTTTTTAATAATATAATTTTATTAATTAATAATATAATATTATATAATAATTAAA
GTTAATAAAAAAATAAAAAAAAATTACCGGTACACAATGATCCGGTAAGAACTGGTTCCGGTCCGGTCCAAACCGGTTCC
AATCCGGTAACTAAGGGACCGGACGGAACCTTTGGAAATTTCCGGTAAAATCGGTTCCAGTAAGACCCGGTTCTGGTAAC
GAAATCCGGTAACGAGGACCGGTTTCGGTAAAACCGGTCCTGTTGATCCGGTCCTGTCCGTTTGCCAGCCTTACTTGGTA
CGAAGTGCTTAAGTAGTGGCAACAAGGATGTTGTTTTCAGTTGATACAGACAATATTATAGAGATATGATATCAAATTCT
AGTCACTAAAATTACCTGTTTCTGAATAAGCTTGTCATCTTTATGTGCTACAAGGCCATTTTCATAAAAAACATAATCTT
AGTCATTTGTAACTGCATCACAAATATTAGAAAGATCAAAATGTTATCATTATCAAGAAATTATTTTAGATAGGTCAGTT
AATAGCCACATATTGGGAACAAAGGGACATGCATGACCTCAAAGATTGTTTAGCACTAAAGTTAGGCAGAAAAAGGTACA
TTTCAACAACTAGCATCCATAAGACTATGTATGCCTTTCTAGTGGAAAAGTCATTTCATTTTTCAAATTCAAACACAGTT
CAGTGCTCCTGGCTAGTGAACTCATAGTTCTCACTTCTACTCTTGCTTAGTACTGCGAGGAATTTCAGATACTGAGCTAG
AAACATGAGCTCTAATAATTTGATGTAGCACCTTTCGTCATCCCAACTCCAATTTTAGTATATATGTTAGTTAAGCTAAC
CTGTATTGCCAAGCTGTTATGATATTTTGACAAGGTCAAAACCTCCAAGAACTCCAATAGTAACAACCTTCAGGTTAACA
AAATTGTTAAAGGCAAAGAATCCTTGAGAGGAAAAGTAATATATATGTGGAAAAGAGAGAGAAGGAAAAAGGAGTATAGC
AAAAGAATCTTCTACCATTCTAAGTTCCTGCATGAATTTCAACATTTCTGGAGTAGATTCCTAAAACTTTGATGCAAATT
ATCCAAAGAAGAAAAATCAATATCGTTATAGGGGTGATTTAATGTCACTACTGGTAAATTTACTATAAAATTAAATGAAG
AATAAGAATAAGAACAATAAAAAATCATGACAATATTTTGAAAATAAATGTACAAGCTAGCAAGAATACACTGAATCATT
CGACGACATGCTCAATCTCAAACAGGTTGGATTCAACTATTAAATATACAAATCATCTATACCATTCTGCTCTATTCAAG
CCCATTAAGGATGCAATTGTCCATAAAGTCAAATTAATCTACAATAAGGGTGTTTTTAGTATGGATCTGATTTTCTCTGT
TCCTTAGGTAAAAAAATTTGGAAAATATTTTCTTTAGAAACACAAGTTCCTTAAAAATGAGGAAAATGAATTGTCGAATG
GACGTAGGGAAAACAAGTTCTAGAATTAGCATTGCACATTGATTTTGTCCTCCAACACACCTTATCATCATCCTACCTCT
GTACCCCTATCCTACCACAACACCCACATCCTCTTGTTGCTTCGATTATATACAAATACTTTTAGAATAATATTTGTTTT
ACTTGCATACCGAACACACCCTAGTAACAAAAACAAAGGGAACAATCAAACTAAAGCAACAAATACAACCTGGAGCAATC
ATACTATACCTTTCTAGGTGCTGTAAGAGTTCCATCAAACAGAGCAATTAAACCAACTTTCCTTGCAGCCATTTTTATTT
TTCTATACTTCTCACCAACTCTTCACTGCATTCAACGGCCAAACATTCACCCCTATCAGCTACACTTGGTAAAACCAAAA
TAAAATCCAATACAAAAGTTCACAAAGATGAAACTAAACAAATCAAATTATAGAATCATAATATATAGTTGTACTAATTT
GTACAACATAATGGGCGGTGGCACTTTGCGCACTTACTAGAAAGAAGTATTCAACAAAACGACAAAGTGAAGCAAAATCA
TTTACAAAAAATGCAAAATTTACACCGATTGAAGAAGAGACGCGCAAATGAGCAATTTTCCACCGATTGCATTCATTGGC
TTACCTCAGCAAAAAATGGCTAGGAGAATCGGACGCAGATTCTTGATCGAATGTGGATATTGGGATTTGAGGGGTGGTTG
TGTTCTTTTCACTCAAATGTTGCCCACTTGAGTGTTTAGATCTATGTCCAAATATATGTTGACGCTATTTAAGGCATAAT
AAGACTACCCACATATGTTGTCAATTATCATGATTTATAGTATTTTTACGATAGATTCACTTCAAGAATCAGTGGAATTT
TTTGTTTTTTTTTTCAAAACATATTTTATGTTGTCAATTATTATGTTTATAGTATTTTTACGCAACTTTTAAATATAAAA
AAAATAAGACAAATAAATTAAAATGGACCCAATATATGTTATTTTTGTTGTCTTAATTTATGTGACACAAATGAAATTTG
GAGAGTCATCCAAATTTTCATATTTTTAAAAAAGTGTTTGAAGTTATTAATTATTGTGATTTATAATATTTTTATGTAAC
TTTGAAATAATGTACATTACTGATCACTTTGTCCTAATTTATGTGATATGGATAAAATTACAAAATTAACCCTTTTAAAA
TGTCTTTAAGATATTTTAAGTTGTTAATTATTATTATTTATAATACTTTTTTGGTAATATTAAAAAGATATGTATTATTT
TTTCTGTCCCAATATATGTGAGCATGATAGAATTCTGAGAATCAAACCTATGTTATTATATAGCTTTTAAATATTTTAAA
TTGGTAATTATTGTAATTTTTAATGTTTTTTAAGTCATTTTTAAATGATATATGTTGCTTCCTTGGGGACTTTTCCATTT
GTGATATATATATATATCGTGCTATGCACGGGCCCAATAATATAAATGGTATGTTTTGGGGCTAATAACCGAGTTTTTGA
AGCGATTGTTTGCGTGGATAAAGGAATAAGTTTTTTTATCACAAACCTGTACTTTCTTTGACGCTATTTAAGGCATAATA
AGACTACCCACATGCAACATTTTTGAAATATTTTATGTTGTTAATTATCATGATTTATAGTATTTTTACAATAGATTCAA
TTCAAGAATCAGAGGAATTTTTTGTATTTTTTTTCAAAACATATTTTATGTTGTCAATTATCATGATTTATAATATTTTT
ACGCAATTTTTAAATATAAAAATAAAAATAAAAATAAGACAAATAAATTAAAATGGACCCAATATATGTTATTTTTGTTG
TCTCAATTTATGTGACACAAATGAAATTTGGAGAGTCATCCAAATTTTCATATTTTTTTAAAAAATGTTTGAAGTTATTA
ATTATTGTGATTTATAATATTTTTATGTAACTTTGAAATAATGTACATTACTGGTCACTTTGTCCTAATTTATGTGATAT
GGATAAAATTACAAAATTAACCCTTTTAAAATGTCTTTAAGATATTTTAAGTTGTTAATTATTATTATTTATAATACTTT
TTTGGTAATATTAAAATGATATGTGTTATTTTTCTGTCCCAATATATGTGAGTCTGATAGAATTCTGAGAGTCAACCTAT
TTTATTATATAGCTTTTAAATATTTTAAAGCTTTTTAAGTTATTTGTAAATGATATATGTTGCTTCCTTGATTGGGACTT
TTCCATTTGTGAGATATATATATATATATACATACATATTCTATATTATTTTAAAAGGGAGTTTATGCCCAAGTTCTACT
ATATAATAAATATAATATATAATATTCAAGAAAGTCCCAATCTTGAATATTATATATTATATTTGGGCCTAAACTCTCTT
TTTAGTATTAATATTAATATTAATTATATATAGCTTTTAAATATTTTAAAGCTTTTTAAGTCATTTGTAAATGATATATG
TTGCTTCCTTTATTGAGAATTCCATTTGTGATATATATATATATATTCTATATTATTTTAAAGGGGAGTTTATGCCCAAA
TTCTACTATATAATAAATATAATATATAATATTCAAGAAAGTCCCAATCTTGAAGATTATATATTATATTTGGAAATAAA
ATAGAATTTTAAAAGTCCCACAAATATAATATATAATATTCAAGATTGGGACTTTTCCCAATCTTGAATATTATATATTA
TACTTGGGCCTAAACTCTCTTTTATAATATGATAGAATAATAGAAATCTGAAGTGTTGAAAGGTAGAGAAAACTGTAGGT
AGAAATAGATAAGAAACTAAGGTTTAAAAGAAACAAGTTGTCGCTACGCATATTCTTATGTATAACTTACCTAAATCTCA
TAGTGTAAAGAGTAAATTACATTCTATCCATAGTCTTTTTCTAATTACAATAATCCCTTAAATTTGTACCTTCCGAATAC
ATAAGTCACCATCCGAATACATTAATTTTAATACAAGAAGAATATTTCTATTGCGCTAAAAAGGAAATAAAATCTGAAAA
TTAATTAAATCCCATAAATTACGCTTACGTTTCTTCTTACTCTCAATCATACAGAGGCAAATCCTATCCGAACGAAGAAA
TTCAAAATTTCAAATTGCTCCCCCATCAACGAAGAAACCTTTCCAGATTTGATTAAAAAACTGTTTTTTGAAATTTTGGG
TATATATATATATATATATTATTTTTTTCTTTTAAAAAAAACTTAAATTGTGTTCAAGCGCACTTGGCTACTCGACCAAA
GAAAATACATATGAAAAATAACTTGGGATGAATAGTATTTATAACCAGGGGCGGACCTACGTGTTGAGGTGACCCCGACG
AAACTTTGAAACGGAGGGAGTATAACATATTCCTCAACATGCCCATTAAACAAAGAATCCGGTGAGTGTGTTGGTTCCAA
AGTTGAATTCTTATGTTATCATGCCCTGCAACTAGGATTTGAATCTTGGTAAAACTTATCTTTTTGTTGAAAAAACGCAA
ACTGAACTTCTTCATAATTTTTAACTTCTTTTTATACTCTTTCATTGTTGAATTTTATTTTTCTTGGCTAGCAACTTTAT
GATGAGCACCCACATATTAGATTCTAAATCCACCATTGTTTCTAACGTCGTTTTTTTAGAATTAACGAGTGTCTATTTTA
AATAGAAGTTTGTTTTCTAGGAAATTTCAGTTAAAAAATAGGTCAATCTTGAATTATGTTTTCTTTTTCTATAGTTATAT
GAATATCCTCAATAGCCTATACGTATTTTAGGGAAATACAAACAAACTTTAATTAAAAGAGCTTTTGGCATTTGGGAATG
GTTTCAATCTATTTTAGAGAAAAAGCCCAAAATAGTCATTCATTTTTGGGTTAAGATTCAAAATCATCCTTGAATTTTCG
TATGGAGCATTAATAGTCCCTCATGTTTGCAATATTGGTGCACTTTTGGTCCTCCTCCAAAATTTTCCCTATTTTTTAAC
ATTGATTTTATCCATAATTTATGTATAGAGTGTTCAATCATCATTTTTATATATTTAGTAGAAATAATAACTCCATTTGA
GAAAATGTGAGAAGAAAAACACTTTATTTTGTTTAGTAAAAATCGTATGACAGGTAAAGTCGAGAGGTTCATCACGACGA
TTTCATGTGCAATAGTACAAATTTTTCTTCTCTTACAACGTCATATGTTAAGATGTTCTTAGTTTAGCTGTAGTAATATT
TCTACTGGACACAACAAGGAGTTCTTCTTCTCACCTTCTCTCACATAGAGTTATTATTTCTAATAAATATATAAAAAAAC
GATTGAACATTTCTTACATAAAATTGTGGAAAAAATTAATGTTAAAAAATAGGCAAAAGTTTAGGGAAGGACAAAAAATG
CACCAATATTGGCTCAATAGGGTCCCATACCTTCAAAAGAATAAGGCGGAGGAAGGGCTAATTCTGGAAGATAGTAGGCC
CTTTCTTCAGAATAATCAATTAGGTTATCATCCTGCGCACGTCTCGAAAAGACTTTGGCGCCTTCCCCACAGGGACTCAG
TCTTGCTTCCATCGCCTTAGCCTTTGCTATGCCTCGTCTTTCCTTCTTCGGGCTAGGGCACCTAAGAGCAGACTCAAAAG
GGAAGAGCGTGGTCTTGGGTTTAGTCTAAAAATCCATTCACATCGATAGGGGGCAGGGAACCAATTTGAAAAGGCAGGCC
CAGCCGACCCTCTCCCCCCCTAACCGCCTATCTACTCGTGTTCGTAGCTCGATCGGAGGTCAAGACTGTGGTCCGGCGGA
AAAACAGAAGTCGTCCGTATCAAGTGATACGTGAATTGCTCAGTAGTGCTTCGCCACTACCCTAGCTGGCGGAAATAGCT
TAATGGTAGAGCATAGCCTTGCCAAGGCTGAGGTTGAGGGTTCAAGTCCCTCCTTCCGCTCCTGGCTTCTTCGTTTAGTG
GTAACAAGTGGAGTGCATAAGCCACTTTAGAGATAGGGGCGAGCAGCAAGCAGCCCTTTGTATAGGGTTCCAACCCTATC
TGACTCCTAAGAAGTTGCTGGCTTTTCATCAGCCGTTGCGCGCTAGCGCGCTAGCCTTTTCCCAACCTAGTAAAGGGGCT
GCTAGTTGTAGCGCGCAGTGTCCTTTCGAACCTTAATCTTAAGAAATTCCTGAACGAGAAAGCGGTATGTATGGTTGGCG
TATGCCTGGAAACTAGTCCAGAATGATATCATCAACTGCACGATAGACCATGAGTAAGCACTTTTGACAGCAAGAGAAGA
GTCCTCCTCCTCACAAGGACCGACTCCTTTAGGTGCGAGGTGCGATCAACCGCGAAAAGCCCTTAACTACTTCTATATCT
TAGAACAACCCTGCTCTCTGATCGACGTTTTATAGTCTTCATATCTATGGAAAGAGGAAGCTAGGAGAGGATTCTAAACA
ATTCTATCGAGCCGAACAACAAAAAGAGAAAGATAGAATACCTTTCTTAGCCTCCCTCTGTCGCAATAGAAATCGAGAAT
GGAGGTATTCGGTCTTTTCCTCAAAGGCGGATACGATTGAATTAGCTTTGGACTTTTTCGCCAGGTTTCATTCGATTTGT
TGTGGATTGGATGATGGAAAAATCTCGACACGGAGAACCTCTCTTTTTAATACGCTATTTCAAGTGAGAATTCTAGTTCC
GCTTGTTCCCGGCTATTGCATCTTCCCTGCCACACTGCTTTTCAACGACTATTACAGCTCGTAGAACCTTGAGGAATCGA
GACTAGTCTAATAAGTGACTAGCCTAGTGCTACTCCTCCACTCGAGATCCGATGTTCGAAAGACAACCAATCCTTGTCCA
GTAACCATTCTGAGTGGGAGTTCGGATCTATGTTCAAAGGAGGGGGTCTATTAGCAGAGCGTCGATAATCGGGTTCTTGC
CTTGCATTGGTTTTCATTTCGCACTATCTGGTCACTGGTTTGAAGTTAGTGCTCCGTGAGTGTATAGCGAAGAATAGGTT
GGGATTGATCCCACCTTTGAAAGAGTGGTTTTGCTCTGTCAATACAGCTTATCGAGTTATCAAGCTGAACTGCCTTCTGT
AAGGAGCTTGAATCGTTCGTTTACTCTAAGTCTTATTACCGACGCGATGGATTGCTATTTGAAAACACTTTCAATACAAA
AAGAGCTCCTTCCGGCTATACTCTAGTTGGACAGTCTTAGTTCAGTTTGAGAAGTCAAGGTCTTCCATGGTCTAGGTTCA
AGGACAATACAGATTGTGGCTTGGAGTATCTAAGATGCTCGTGACCCACAACAACTAATAGGGCCAACATTTTAGAACTA
CTATTTTGCTTTCTGCAACTACATACTTTCCTGGAATAAGAAAGCCTGAAGGTGACTTAACTACTTTTTTTTTTTTCTAG
TCTTCCAGGCGACCGAGTGCTCCATGAACAATGAGCGCTTCCTGCTCTGCTCCATATGAAAATTCAAGAATGAATTTGAG
TCTTTAACCCAAATATGACCGAACTATTTTGGGCCTTCTCTCGATTTTACTACGTGAGTAATTGAAAACGGCCGCCAGAG
GGAAAGGGAGTTTTCCGGCGAGACATGGACGTACTGTTCAATTCAATTGACGTTAGAGATCTACTCTCGTCGCCGGACAT
CGACGATGTAAACTCACTGTTATCTGCTCCAGATCTCCGTCTTCTCATCGACCGTCTACAACTTCGTTCCGTCGATATAA
AATCCAAAGTCCGGCAATACATTCTCTCACATCACTCCGAATTCTCCACACTCTTTTCTCAGTGTTTCAACGTCGTTTCA
AAATCTGAAAATCTCTCTTCTCAAGTATCCGACTTGATTCAACTCATCTCGGATCATCCAATTGAAGCTCAAACCAAAGC
TGTAATTGATGAAATTCTGGTAAAAAATAGAGAGGAGAAGGAGAAGAGGGAATTGTTAGGGTTACTTGATGTGATATTGG
AATTGAGTGATCGACTGAGGTTTGTGAAGGAGGAGATTAAGGTAGGGAGAGTTGAGCATTCCGCTGAAGCTTTGAGGGAG
TTAAAGGCAGTGTTGGTTACGGGTAATGATGAGGAAAAGCAGCCTTTGGTTTACGGATTGTTAAAGGATGAGTGGACTGA
GTGTTTTGAGGAGGTAACATCTCGATACTATTTTTGTATATGATTATGATTGTTTAATTGCTAAGTTGATTATAGGAAAT
GAATCCATTTTGAACATCTACTGTAGAAATTGAGGCTTATTTGTGAATTGGCATTGTTTTTGTTGGAGCTTTTTGGGTGA
ATATTTGGCCTTTTATTTATTGAAGATATGTTGTAGATAATAAATACATAAGTTTTTTACTGAAAATTTGTTGGAGAATT
GATTAAAAATTAAGTCTTTTTATTCAGGAGTAGTGGTTTTTATGTCCATATGGAGATGCATTGGAGTATGAGATATAACA
ATATAGACTTTTTCCTTAGATGAAGTAATAGATTTCATTAAAGGCATCAAGAAATGCAAATAGTATACAAAGTGTAAGAT
CAAAAGTGAGTGTGTTAGCTTCATTACAGTGAGTCCTATACCAAAGATAAGGAGCTAACAATGCTTACTCTTTAGGTCTA
GGCCAAAGTACTAGCAACATGGCTTAAGCCCATGCACTACTCTATGGTCTTAAATGGTGTGTTAGTAGAGGTTATGATAG
GGTTTGGGGAGAAACGGATTCCTTACTCTTAGTTAAATGCATAAACGGAGAATGGAGAGCGCCTTGGAGATTGGATAAAT
TGATTCAAGAAGCACAACAAATAGTTGAATCTCATGGATTTATCATCAGTCATTGCTTCAGGGAAGCCAACAAACCTAAC
AAACCTGCTGATATATTAGCATCCAAGAGTTATAGTGTTGATGCAATACATGATTTCAACTCTTTCTCTGAGCTCCCAAG
GGAAGTTAGGGGATTAATTAACACAGATAGATGGGAGCTCCCTTCCTTCAAAATGCAACAGGTTAAACCTTCTAATTTTA
TTTACGAACCCCCCTGAATCCTCTTTGTCAAGGAGTCAAGTTAGTAGAGTAATATCTAGCTTAGACTCCCCCCTTTTTTG
GTGTTAACTTGTAGAGTTTATCTAACTCTATTTCTACCCCAAGATCTTGTGTTAAGTTTGGTATACCAAACTTCTAAATG
TAACACTTTCATATCAACAATCATTGGAGGCAGTTTAAAAAAAAAATTCACAAAAAAAAAGGAGCTAACAAAATCCAAAA
AGTTGTCTGGGGAATTTACAGGGGACAAATCACTCCATCTATACAACAAATTAAGACACTTAGCCTTGAGACTGTCTTTA
GGAATTGCTATTCCATCAAAACATCTATGGCTCCTATCTATCCAAATACACCAAAAAATACAAGCAGGGACCATTTTCCA
GATTTTCCTGATGGCTCTACCAACTTTCCAAGTACTCCAGCATATGTAAGCATCCTTAATGCTCTCAGGCATGACCCAAC
TGAGCCCAAAAACTGAAAAGGACATATTCCAGATATCTGTAGCAACCGAGTAGTGTAGTAGTAGGTGACTGCTAGTTTCT
ATACATTGTTTGCACATGTAGCATTGTTGACAACGTGCATTTTTCCTTCTGTTGAGATTATCTTGAGTCGGACATGCTTC
GTAGAGTGCTGTCCAAGTGAAGCAAATCACCTTCGGGGGTAATTCTGTTTTCCAAATTAGTTTCCATGGCCAGCTTTCCA
CCATCTCGTTCTGGGCACAAAGAGTTGAGTAGCCTGCTTTGACAGAGTAAAACTATCATCTTTGTTGCCCCATGTTAATC
TATCTGAAGTCCGATAATTGGCTGTGCAATTCTCCAACCTTTCCACTTGATTGAGTATATCATCAAGCTCCCAATCTTGT
AAATTTCTTCCGAACAGTGGGGTCCAAGTGCTGCCTGTTCTATTTTGTGACATTGTGAAATCTGAATTGCTAGAGATTAG
AAAAAGATTGGGTTAGGCAATTTGAAGAGTTGTATTCCCCAGCTATGTCTTTCCAAAACTTGATATTGGTCCCATTACCA
ACCCGTAGTATGTTGTGTGACTGTGTAGAGCTATTTGAGAGTGAAATGGGCCTGAATAAAACTGCATGTATAGAGAAGAT
TCTTATAGCGGACACCACCTTTCGAATTGAGGGATAGTTGATTGATATAGAAGTTCATCAGAGCCTCTAAATCAAGTGTG
GTGCAGTTGTGTCCTCTGTTGTTTTTAACATATAACTGTGGCAGGCTGGCTGCAAGGGAACTTTTTTAAATTTTCTGGTT
TCCAAATCAGTCCTGCCACCATCTTTTTCTTCCGTTCCACAATGAATTTGGTAATGAGTTGCTGAAGAAATTTTTTGTTG
TGGATCACCAATCAAAAGAAAAAAAGGATTGTGATGTCTATGACTTGGCGCAATGGTAGAAGTTACCACCATGTGACCTA
GTGGTCACGGGTTCAGACCATGGAAATAACCTTCTGCAGAAATGCAAGGGAAGCTGCATATGTAAAACCCAATGTGGTCT
GGTCCTTCTCTGAAATTTGCGCATAGCGGGGGGTTAATGCACCAGGCTTCTCCTTTATTGTAATGTCTATAATATCTATG
TTTATGTCTGTGTATTTTTTCTGTGCTTATTTTGCAAGATTAAGTGCTCTGTGAGTGGGGGTGGTGGTTGGGTTAACAGA
AGATGATATATTGGTGATCTTTATTTAGTTTCTGTGATTCTTGTTTAGAGGAATTGGATTTGGGTGTGTAGATGCAAGAG
GTGCTTTTGCAATGTATGGACAATGCAGTGTGGTTTGAGCAAGAAAACAATACAGTTCACCTGAAGTATCAGTTGAGCAT
CAGAGATGTTGATGGGATTGAGCTCCACACAATTTTAAAAGCGATGGATGTGAGTTTGAAATATACCTCTCCATTTCACT
TTATCTGAGGATTTCTGATATATATTGATATTTCTGGTAAACTTAGAGCAAATGTGATCAACTTTTTATTCATGTTATTT
TTCGTTTTTAGGCAGTTGGTATTTTGGATTATGGGCTGGCAAAAGTAGCAGATTTGATGATTAAACATGTAATCATGCCA
GTGGTGAGTTTTAGGTCAACTATTGTGGTGGAATGGATTAATCAGGAGTCCGGAAATGGTGTCAAGGCAAATCTGAAGAT
ACTTCCATCTGCTGATCCAAATGTAAATGTTTAATTCCGACATTACAGTTTTTCCTCTTGGCTATTTATACATATTCATT
TATGCAAAAGCATCACTTCACTTTGAATCCAAACATTTTCTATAGTGAGAGTTATGTTGTATGGACTCTCCAAAAATGTT
GCTGCACTTGTGATGGATCCTACAAAAATGCACTACTTTTGGAGGATCTGACCCACATCCAGTGGCATTTTTGAAGAGTC
CGAGCAAACATAGATTGGAGGCGCTACTTCTTTGACATTCTGCACAGTTTATTTTCCAAAAGTTAAATGATTGTTGTTCG
GATAACATAATCCACTGAGCTGGACATGGTTGGAGTGATTTCTTCAAAAAAAAAATTCTAACCTGCTTTGTGTTTTTTTG
CCTTATATTTGATTCTGGAAGCTGCATGATCAAACCATTTTGTTTTACCTATATAATGAGAAAAGAAAAAACAAATCCAC
CCCCTTATGCTTTGAAATAAACAGGACTCTAATTGCTGCTATAGTCTTAATATCCATAATAACCAAACTGTGCCTCAACA
TGCAGGTTGTCAATATCGATGGGGGAAGTATGTACTCTGTTCTTATTGATGTTGTCAAGTTTATTACCAAGTCTTTGTGC
TTTGAAAATAGTACATGGATGCTGTGCTTTGGAAAATTAACATGGCCAAGGATGTCAGATTTGATAGTATCCAACTTCCT
CTCCAAGGTCCAATTCAATACCTTTACACTTTAACATAGGGGTTTCTCTTTGCAATCTGAATTATTACAAGTCATCATTT
CGTCTGTGCCAATTATGAATGCTTTTGATATTGTTGAGATCCTTCCGGGGGACTACTTATGATGGACTGTTAACTTTTTA
TGTATCCTTGCTAGTACTCTTATTACTAAAATATTAAATATATCAGTTGATGTGTTAGTTTGGGTAATTCTCATTTCCAT
GTAGAACCAAAATAGCTCTATGTATTGTATGAAAGGATAGGTAATTGTTAGCAATTTTTGGGTGCCATTTGATTACCTGA
CTTTTCAAAAGAGTTTTTTGAGAGAAAATTTCAAACATATATATTGTTAAATGATATTTTTTATTAGATGGATTTAGCTA
AAATTGCCGGTAGTTACTCTGAAGAAAGCTAGAAAATATGAGTCAATGTATCTGGCTCAACTTCGGTTAATTTGCTGAAG
TGGGCCCTGTTTTGGCTGAAGTGATGTAATTCTGTTTTTCATTGAAAGATTACAAAAGACCCAATGGGCATAAGTACTTC
ATTAAGTTGCTCTAGTACATTTTTTCTTATCTTGATGTGTGATAACTGATAACTATGCCTCTGACATGTACTTCTTCTAT
CATATTTGGTTAAGTAGAAATTGTTCTCAGTCCCATTTCATCTTCAATGGGTATGAAAAGATGTTAGTGTGACCTATGTT
ACCTGGGTCCTTTCAAATCATTGACGTACCCGTGTTGAATGGGTGAGATATGGGTGTAGGTACTTCACACAGAATCATTA
GAATACACAAAAGAACTAGCAAAAAACTGCACTTACTCCTACTAGATACTTACACCCATATGAGATCACCCTATGATATA
CGATGTAACATATATTTCTGGCTGTCTTTTGTCAGAGATTCTCAACAATGCAGTGAAAAACCAATTTGACAAATCAAGTA
TTTTAGTGGCATGCTTGTGTGGGTGATTCTCTTTTCCTTAGCATATCATATATTTTAGGAATTTTGCCATGACTAGCAAA
ATGTGCATTACCAGACTAATGAAGCATCAAATATTTACTGGTTTTTATTCTTCTGGATAGCACTTGATAACGAAAACAAC
TGATTAGCATGCATAATTCTCATTGTTGACTAGGTTCTATTATAATGTTGAATTCACAATTTTGATATTCTTGTTTCAGA
AAGTGCCTGATGATGCTTCCAAACTGGCAGAATTTCAGAAAATTGTAAAGTGCACATCTAACTTTGAGGCAAGTTTGAAG
GAGTTAATGTTCATTGCTTCCTCTGATGGCAAGGATGAAAGATTGAGCAAATTTGCAGATAATGTGGAGGTTCATTTTGC
ATCGAGGAAAAAGGTTGAGATTTTGGCCAAGGCAAGAAATCAACTTTTACAGTCTGACTTCCGCCTTCCTGAGGTAAGTA
CTAATTGTTGTACTTTTGCATTTTAAATTGTCAATGTCTTAGGTTTTGAATGTCTGTTAAGCTCTTTCTGCAGGATGGCA
CTAGGAGAAACTCTAAAGTTAAGGATGATGATAATGCTGAAAGTTCATCTGACCTTGTTGTCGATTTGCTTTTTACATCT
GAGAGATGTGTGGTGTCTGAAGCAGCGTCACAACTAATGAAGTTAGTTCATGGAATACTCAAGGTCAGTTCACTGAAGCT
TAAAGAATCACACAGATTTTTGTTTACTTGTGAACAACGAAATTGTTTTACTTTCTCCTCTCCCCCTCTGTCTTCCTTTG
CTTTCCCTTTTAAGCTATCTCAAAGGACCAAGGTTTGCTTACTTCGTTCTTTGCTCATCTTAGTATTGATGCCCATCCCT
TGGTATCAAGAAGTGTCTTGCCATAGAACTTAGATATTTTCAGGTCAAAGCATTTTATATTTAGCTTCTTTTCCAGCATT
GCTGAAAGAGATATAGGAGGGGCGAAATTTTGAAGCGAGAGGTTAATTTGGAATAGAATCAATAACAAAGATTTTATCAT
CCAACCCCCAGAGCTTTCGTCTATTGGTAAGAGCACAACATGTTAGGCACATGTCACGGGTTTGAACCCTGCCACATACA
ATAGACTGTTATTCAAGTGGAGAAGCATAAGGGTCAGGCCTATTCTCCGCCTAGTTACGAACATGAGCCACTATCCCTTG
GGGATTTCTTGGTTATCCAGGAAAAGAAGAAGATGATATTGTCCAGTATTTAGTCAGTTAAGTCCATGGTTAATATCTCT
TTGATCGTAAATTTTTTGTGACTGGCTCACTTGCATGAGTTCACAGTGTTCATTCTTCTATTTTCTTTCCACCTTGTCTG
TATGAGCTGAACAAGAGAAAAGACACCTCGAAAAATTCCCTCTTCTTTTACTGTATAACTTGTCACAGTTGCGCACCATC
AGCTATCTTGCAGAGATATAAACATTTCCATTGCCAAGGCAGACTGATCATTCTTGCTGTGTTTTAAGTTAATATAAGCT
TTTCAGTGGCTACTAAAGCAATGTCGTTGACTAGGAGGCTTTTTAGTACTGTTTTATTGAATTTGCTTTAGGAAGTATGT
TTTTATCAGAAAAGTTGTTTGACTGAAGTCATGATCACTTTTTAGGGAGTGCAATAGAAATGGTAACAGTTGGGGTAATT
AACCTTAATTACAGTGATGGTTAAAAATTGAAGGAAAACAAAAACAAAAGTAAACCAACTTAATTGTTCTGGTGGGAAGA
GTTGCCCGGTACCTGTGTTGATGGGAGGAACCTGATACCCGGTGGAATTAGTCGAGGTGTGCATGCTAGCCCGGATACCA
CTGTCATAAGAAAAAAAGAGTGCTGATTTAGTTCTCTTTTTTCTTCTTTTCTTTTCTTTATCTTTTGTTTATGCCCGACA
CACAAGTGTGGAGGGAGGATATGATTTAGATTTTTGGATACCAGCTTTGAGCTTACAAATGTTACCTTTATCAAAAAAAT
ATTTCAATTGTTTGTAATGTGCAATTCCTTAGTTTAATGCATGGAGGCACCGTGAATTTTGAAGCTGCAGATTCTGTCGT
AACCAATGGACTATGCTAAGATTTTTTGCATATTTATGAGTTACGACTTCGACTGTCAGTTTCTTATTCTCATGTCAGGA
CTGATGTTGAAGGAATTTCACTGGTCTTGTTTCTCTGGCTCTTCTACCATTTTTGCTTGTTTACTTTACCTTGTACTTTT
TCCCACATCCTTTCCTCTAATGACCCTGCGGAAAATGGTTTCAATATGCAGGATGTTTGCTTGTCATCTTCTAGAGTGGG
GTTGGAATTCTATCACTCTGCTAGGGATTCTCTACTTCTTTATGAAGCTATCATACCTGTCAAGGTTAGTGTAGAAGAGA
CCTGCATCATAAACCCATGCAGAACATGCTTGTTTTGTGCTATCCAGCTTTTCTCCATCTCCGACACATGCGAATGCATT
CAGCAAAAAGTTTCTTTTTCTTTCTTTCATAACCCTCTGAGTCTTCAGGGCAAGGGCGGTTTGGTGTCAGTCTTTTGTAG
CTTTTTCATGCTCATAATTTGTCATTAATGCCTATTCTTTTCTTCCTTTTCTGGTTTTCCTCCATGTTTGACTTGAATAG
TTCGAAAGACAGCTTGATTCCATCAACCATTCTGCCGTTCTTATTCACAACGATTGCCACTATCTATCTCAGGAGATACT
TGGACTTGCATTTGAGGTAAGCATGGATGAAATTTTTTCTTCATTTCTGTTTTAGTTACTTCGATTTTCTCTGCCTTCGC
ATGTTGTACTGCAAGCAAAAATTGCTCTGGCGATCCCAAATAGATGTCCATTTTGATTTGATGTGATTAAACAACAACTT
ACCCAGTGAAATTTCACTAAGTGGGTCTGGGGAGGGTAGAGTGTACGCAGACCTTACCACTACTACCTTGTGGAGGTAGA
GAGGTTGTTTCCAGAAAACCCTTGGTTCAAGTGCATCAAACCCAAGTAAAAGAAGATGAACAACAATGAAGAAAACATAG
CAATTAATATATACCGTTTCTTTGTTTCTAGGTAGTAAAATCACATTTTCCCATATATGTGGACACTGATGTTTTCAAAC
AACTAGATAAAGAGGCATTGTCCAGACAATCTAAAGATATAAATAAAGCATGCAAACGAACAACTAATGAAATCAAAGAG
AGAAGTTAATCCTATAAACAACAGAAGTATGATGCAATTGATAGATAGACTAATCATTATCTAGAATGGTGTCAAGGATT
GTGTGTATCGAGTATTCATACACAATAAAGTAATGAAATACACATGATGATCAGAAAGCAAGGATAACACTGAGATGATA
TCCCTTCACAAAAGTGAGATGAAGAAAGAAACAAAGAAAAGATAGAAGAAAGCGAAACCACTTTTACATCTGACGAAGTA
AAACCAAAGTGAAACCTGCAACAACCTTAGAAAGGGAGTAACAGCTACTCTGGTTGAGACTGCACTTAACTAAGTCTAAA
AATAACAAATACCTTAGCGCTTTGCAGATTATCATGGAGTCCTTGAAGCTCTTCATCGATACTCCTCATACCTTGCTTTA
TCAAGCTTTGTTCTGTGCCTCAAATGCTTCGCTTTCTAGAGTATTAGTTTTACTATCATATGAACCAGAAAGACGCCCAC
TTCTCCTATTCTTCATTGGTGGAAGAATAGTATGGACAGAACCCTGAGAAAACATTCTGTACCCATCAGAAAATTAATGT
AATTATTAGGAGAATTAACCAGGGGAATTAGGGGCAACCACTCATCTTTTAAATTTCAATTTAAAAAAAAAAAAGAATTT
AAAAAGCTGGATTTTGTTAGGGTGCATTGTCTGACTTTTCGTGTAATATTATATGGTAAAACTTTCATTTTAAGAAACTA
AAAGTAAATTTTGGGGCAGACCAAACACGAGAAGATTAAATTTAAATTTAGTATAGGAGCAATAAAACAACAAAGTATAT
TTGCATGATTTTCCAAGGTTATGGTGTGTCTTCCAGCACAACCTTTTATTCTTAACCCAGCCATTTTGGCCTCTTCACAA
GTTCTTGAGAGTACCAGAGGTCCAAATTTTAGAAGATAAAGAGAATCCCAGGGGAATATTTGGTCCTTCAAAAACTAGGA
TCGGAACTAGAAGGCTTACGTACGGGTTTGTCCAAACACAAACACAAGAATGTGACCTAGTGGTCAATGAAGTGGGTTGA
TAACCATGAGGTCTTAGGTTCAAATCTGAAAAGAGACAAAACACTAGGTGATTTCTTTCTATTGGTCCTAGCCTTGGTGG
ACAGAGTTACTTTGTTGCTGCTGATGGGAGGTGACAAGTATCCCATGGAATTAGTCGAGGTGCACACAAGGCGCAAGCTG
ACCTAAACACCAAGGTTATTAAAAAAAAAACAGAGCCCATAAAGTTCAAATCTTGGCTTCACCTCTGCTTCCACTATATG
ATACAAATGTGCAGTGTGATACAATAGTAGTGGCATAGATCTATGCCAAACGTTCTTTGTATTCATTACTCTCGATGTAT
ATATCCGAATACTATGACATAATTAAGAAGTGAAGTTGCCCAAGTTTTACCATATTAAGCGCAGCTGAGTTATAGTACCT
AAGCCTTTTCTTTTGAATACTAATTGAATATATATATATGCACACCAACCATGGATTTTTAAATGCTAATTAACTTTTGC
ACCATGTATGATCTTGAGTATGACATGAGCAACAACATAGTTACTGAAGAAAATTGCTAGGCATTAGATCTCAAGCTTCC
ATGTCTTTCTTGATTGTACTACTTGCATTTTCCCACTTGTGATTCCATCTGCACTTCCTTTACATTATTGGTTAAAGCTG
ACGGTTAATTGTTTCAGTACCGCTCAGACTTTCCAGCTTCAATGAAGGAACTTGTTGTATTTGCTGATTTGGCTCCAAGA
TTCCAGATGCTTGCGGAAGAAGTTTTACAAAGACAAATTAAACTTGTCATTTATAACCTAAAACAGGTAACTTCCCCCCA
GAGCTTGCACAAGCCCATTTTAGTTTCTTACAGGTTTACATGTCAATGATTATATTTGCTGGCAATTATGTGATCCTAGG
CTATTGATGGAGCCAATGGATTTCAAAATACTCACCAAATGAAGCAATATGAATCTGCTAAGTTGAGCATTGACCAGGTA
CAATTTAGGGATTTGTGCTTCCCTACTGGAAATGTTTTTTCCTACAAACATTCAATCCTTACAATAGGACCTAAGCATTT
CTCTGCAGGTGATTTTCATACTTGAGAAAGTATATATTATATGGCACCGTTTACTCCTACCTTCTGCGTACAAGAGAAGT
ATGAGCATGGTCCTGGAGGAAGTCTTTTCAAGAATAGCAAATGATATCCTCCTCCTTGATGATATTGCTGCAGAAGAAAC
ATTGCAGGTGAGGACCAAAACCTTTTTCTGTTACTTGACCAGACAGCTTCAGATTTGCATGTATGAAGCCATCAAATTGT
GTGAAGAAGAATGATTTACCATATCGAAATGAAGTAGCACATAGTTTCCTACAGTTCCTTGACCTTATAGGCTGATTTGT
TTGTTCACAGCTTCAAAGGCTGATTCATCTGCTTTTCGAGAATCTGTCTTCTTTGTTGGACTCTGTATTGGCTATTAACC
AGACAGGAAAGTTGCAGGAATCTCCTGCACAAACTCTTGATGATCTTATACCATCGCTTCGGAAATTACACAAGCTAGCA
GGTATTCTTATTGTAGGAAGTGCTTATTCCAAAATGAAGTGATTCTCAACATTACTTTTTTTTTTCTTTCTGCTGGTTAT
TGTCAATAGATCTCCTGGATATGCCATTGAAATCTATTACTGCAGCTTGGGAGACTGATGAACTTATCAACCATGGTTTT
AAGCAATCAGAGGTATGCATAAAGAAAAATCAAACATCAATTAAGCTAGTACCAGGATCTCATAATTGGTTGGGTTGGAA
TGTGCTGTGTTTCACGTATAGAATGAGGATCTATAAAGGAACATCCTAAAAAGAAGATTTTTTTTTAGTAGTGAAGTCTG
TAATTTATTACCGAACTGACTTAAAATAGTGTCTCGTGTGAAACATTATAGGTTTCTGGTTACTGGCAAGCAGAGTAGAC
AACCATTTATTTTCCATTGGAATGTTTTACCTTGATGAAATCTGTTTTTCTTGGGCTTGAATTATCATGCCATATTTATT
TGCTATCTGGTTTTTCAGGTTGAAGACTTCATCAGAGCCATATTTGCAGATTCACCTCTGAGGAAAGAGTGCTTACGAAG
AATAGAAAGTAGATATTACCAAGCTTTCAGTTACAGTTAGCTCATTGGTTGCTACAGCTAGAAGTTTTACTTGTGTTGGA
TCTCTCTCAACCTTGATAAGTTTTGCGTTCAATATTTTTTGTTGCTTCAGGAGCCTTCTATAGTCCATTTATCTAAGTTC
TAAAATCAATGAATTGCTATCTTTATGTATTTAGTGGAGTTTGGCAGTTCGAACCATAGAATCTACTTGATAAGCTTCTT
CATGTGAAATGTAAATTGGTTCATTGTACATTTATGAGAATATCATACAACTAGCAGACATGACACATTTTGGATTCTTT
GAGTTGATGGGAATTAGAGTTGATCTGCATTTTCTCAATTTAGCAATTGTAAGGTGAAAAGATGTTCGCATTGACCTCTG
TTTTGGGCTGTTATATTTAAGTTAGTTGTCCAGTTACTTGTAAATTCCTTCATTTTTGAAAGCATAATATTTGTGTATCG
TTCCGACTTCTGAATGTTGTGCCTGAATCACTGCAACCATATTCATGTGCCACCCGTGTTTGGTACGAAGGAAACAAGTT
TCTTACTTATTTTCTAGAGTTAGCAAAAATATATAATTTCAAGAACATTTATATGTCACTAGCAAACCACTATTGGGTTG
AATGAGGCGGAATGATCTAGTAGTGGGTGTTGGGTAGTAACAAGAAAGCAATGAACTTGAAATGTTCACTTATTCATAAA
ATTTGTTTTCTTATTGTTTTTATTAGGAAAATCGTTTTTCTTCTAGGGCCCACTTATGAGATTGTATTGGTATGTTCTTT
AATGGAGAATATTTTGATCAATCAAATATGGAAGAATTTAAAATTGTGTCAAATTCAAATATTTATAACAAATAAAAGTG
AACCGAGGAAGTACTAAAGGAACCGTTCCTGTCATTTATCATTTATTATACTCCTCTTTAATTACCTTTTAATTGTTGAT
ATTAACGTAAAGCAGAAAATGTCTTTAGAGAATTGAGATTCTGTTATAAAATCAAGCTCAGAACAATATAATTATAAAGA
GAAGAAAACAAGATAAGTAGATGAAGGAGAAAACTTTTCTTCTTATTCAAGTGTATCATACATGAAGAACAATATCTCTA
TTTATAAATAGAGAAATCACTTTAAAGGCCACCATAATGAATGCCAAATTAATAGATATATTGTTATCCCAAAAGGGTTC
ATATCACCTTGGGAGCACACATTACATGAATGTTAGTTCATAAATAAACTAAATGAACAATTCGCTATTCAATGGATTTA
TAACAGATTTCATAATATACATATATTTTCTCTTATCTTATGTGTTCAATGTTCATAAAAAATAAAAAGATAGTGACACA
CAATGTTTTAAAAGGTGGAACGTGAGGCAGGACATTTTACTTAGCATAGGGTGAGGTGTAAGCCTCGAGACATGGGGCGC
AAGCTCTATGGATCTTTAAATTTTTAATTTACAATATAGTATAATAATATAATAACACAAAATTATAAAAATACATCAAT
AGTTTGAAATAATTATAAACATGATTAAGGAAACTCATAGAAAATAAAACTTCTAACATGATTAATATACAAGTATAAAA
TCATCAAAAACCTCCCTTATTTCTTTTCTATTGCAATTTCTGGATTATTATATGATGACATAAATAGTCTAATATCTTAA
CTTTCTAAGAATAAAAGAATCATTGTTTCTAAAAAAATATATTATTATCATAGTATACAATTTACCCCATAAAAGAAAAT
AATCAATAGAACTTACTAGTATTATATTAAAAACATCACTCCATCATGAATAAAAAAAATTACTTTCAAATAACTAAATA
AAATATGATAATTTTGAGACATATGAAAAAAATATGAAGACCAACGATAAGTGAAAAAGTACAATTTGCTATCTATTATT
AAAAGAAATGTTACATAATATATAATCACTCTCACAGTATTATCAAATAGTAAAAATGTGATACTACAACTTGTTATTTG
AGTTACTCTCAATCTTCTTTCTATAGATTAAAAAACTATTATGTATCATTCATTTATTCAAGAATTATGAGGTCAACAAT
GTTAACTAAATAATTTAACACATAACTTGTGTAAGATCTGTTAGGCGAGCTCAAAGCGTTGAACGGGCTTAGAGCGTACA
GTCGGACGCTTAGGGTAAGTCTTATAGAACTAAACTCCACACTAATTGAGTCTCGAAGAATTTTGCTAGAGCTCCGCCCT
GGAGCGAGCCCCGAGACTGAGTCCCACAGAGTCTTTTAAAATACTGGTGACATGTATCAAGTTTTCAAAAAGTTTCTTTA
ATTTTCACGATCAAATATTTTCTTTTCAATATATATACCTTAAAACTCTTTATTTATTAATTTTTGAGGAGTTGTGACTT
TTGTTGGTGATGATTAGATTGAACAGCTGGAATGTTGTGTTGCAATATCCTTTTATGTATCTCTTAAGATTGAAGTGAGA
TTTGTAATATTGATATAAAGTTATTTTTGTTCCTTCTTTATTTGTTTACCATTATTGCCTAACCTAGCTGGTCCTTCATT
TACATAACTGTCAACTCTTTATTTATTCTTATTTGGAAAAGAAAACTGTGATTGGCTGAGTAGTGGGAACAAAATGTTGA
TATTCAAACTTCTTTTTATTCTTTTCTTTATGCAAGTACCGTAAAAATTTCATTATCCTTATTCCAGGCCCCCTAACCCT
AATTATGATATTGAGCTACTCATAATTTTGTGCTATAATCACATATATTAGCTCACCACAATAATTATATTCAAAATGCA
TAAATACACATGAATTTATTTTCAAAACATAGTTAAAATATGAATAAAATATAACATTTGAGTGTATAAATACGTCCAAA
ATCACTAACCAACTTCATTCAAGTGTAAAACTCTAACTTCGTGCATGATTCTAAAGATGGAATAGAGGCGACCTAGTTCG
ACAAATTGGAACATATCTTTATATTACAGATAAAATTGAATGTATAAACTTGAATTATTTTTAAATAGTAAAACGTGTCA
TTCTTTTATAAAAATGTATCACATAAAATTATAAGACATAAAAAATACAAAAGAAAAAAAAAACGATTATCTATCATTAA
AATTACCATTCTACTTATTTGATGGCCAACTCAAACCATTCTATTTATTGTGCCCAACTAATCATCAAAACACTTCTCAT
ATTTGCCTTATATTAAACTAGTCTTTCACGTTATCGTGCGGGTGAGTTTTGGCTAATTATTTGATATATTGACGAGGCTA
GAATAAATATTACATGTTTGGTTGAATGAGAATCCATTAATTTTAGTCTAAATTTTCTATTGTCTTACGAACTTTATTGA
ATATGTACAAATTATTAATTTGGAATTCAGTAATTTTAAAAAGGCTAAAATCTCGAATCTATAAGTTTCAAATCCTGACT
TCACTTTTGGATCATCTTCAAAGAGGTATTTTTTTTTTTTTTTTGTTTTTTTTTTTAAAACGTAAAGCAAGCTAAGAGGG
AGAATAAACCTATTGTCAATTAAAAAAACTAATTTAATTTCCACCTTGTGGCATTCTCATGGCTTTCTTAAATATACAAT
TACAAGTCCATTAGACATTAGTATTATATAAATGGATCATTTCTCTCCATTCTTGTTCATCATATTCTTTAAGTCTAAAC
TCATAGTTGAGTTGTAATTTTTCCTCTTTATGGCAATGGCACATCGACAAGTTTTCTTGTTTGCATGTGCCATTGCTCTT
CTTGCTTCTTCATCAATGTTTTCTGCTGAAGTTATTGAGCATTCTTTTCATGTATATAATTCTCCTCTCTTTTTTTTCTC
CCTATATATATATATGTAAGGTTTACATAGAGGCATGTAAAAAAAGGTTGTGTTTCTAAATGAACAAGTTATTGACCGCC
TAATCATTGTTTGGGATGAAAGGAGCTTTAAAATGGGTTATAATTCAACTCGTACAATTCTTGTTTAACTTTTAATATAT
AACATATCAAATAAAAAAAGTTTTTCTTTTGAAAGAATATTTAAACAAGGTAAATGTTTTGAGTCGAGAGTCTATCAGAA
ACAACATCCCTACTTTATCAAGGTAGGGATAATGTCTATGTATGTCCTACCCTCCTCGGACCTCAATTATGAGATTATAT
TATACAAAGTATGTTATTGTTGTTGTAAATATTTTGGGAATGATAAGTTCAATTCATTTGGTTTATGTAGGTACAAAACC
ATACTATAAGCAGGTTATGTGGTAGACAAGTTATAAGTGCAGTAAATGGAAGTCTGCCTGGTCCAACTCTACATGTACGA
GAGGGTGATACCCTTGTTGTTCATGTCTTCAATAAATTACCATACGATCTATCTATTCATTGGTATGTACTTCACATTAA
TTTAATAAAAGAATTTAACTTGTATACACTGCTAGCGTATATAAATATTACATTATCAATGTTTAATTAATTATCAAAAT
CAATATCATACTAATTAAAGAGTATTGTGTAGCTACCATAAGAAGAGCTATTTTTTTTTGTCTCGTTTTGTCTCTATCGT
GCAACGTAGTTGGTTATTATATATATATATAAGCAAAGATAAGTTGAGCGTTTGTATTAAGTACTAATAATTTATCTTAT
TCATTGATACACGGTGGATTCTCATAGTCAAACTAATCTTATTTTAATTTTGAAATTTAAAAAATGTCATATAAGATAAC
GAAAATCATCAATCATTTATCTTCATCATTAAAGAAAAGGGTCTAAAAGGAGCTCAATTTTATTAACGGTGTTCAAGAAT
ATTAATGGTGTGTGACTGTTAAAATATAATTAAAAAAATATGGTGCTATTTGAGGTTCAAATCTGGAAACTCTTGCATTC
AAATGGACACCTATTATCACTGCGCCAAATGCATACTTTTGTCAAGGATGTCCAACTTTAAATATATATCCTTAAATGTA
GAATTTGACATATATATACAACATAATTTTGTTAATATCCCTATTATAATGGAATTGTAAGATTTATGTTAATACGCAAT
GCAGGCACGGTGTTTTTCAACTATTGAGTGGATGGGCGGATGGACCAGAATTTGCGACCCAATGTGCGATCCGACCCGGA
AATAGCTACACATATAGGTTTAACCTAACGGGTCAGGAAGGAACCCTATGGTGGCACGCCCACGTATCATGGCTACGAGC
CACAGTTCATGGTGCCCTCATTATCCGCCCTAAACGTGGTCGCTCTTATCCTTTCCCTAAGCCTTATAGAGAAGTTCCTA
TCCTCTTAGGTATGTATCATATATATATATACATACATATGTCTTTAAGTTATTTTAGCGATGGTGGATTCAGACTTTAA
ATATTATGAGTTTGAATTTAGAATTCTACTTTGCACTATTTTAATTACTTAAATGAATTTCTTAATACACCTATAGTGTC
CGAGCTAACATTACTGGATTAAGATGAACTATAAGTTATATAGATCTGCTCCGGCTACGACACGTTGCCACATGGAGAAA
ATTACGCAAGCAAGTAATTTTGTGAATATTTTACATGTGTTAATTTCCTATTGTAGGGAACCTATATGGCCCAATTGGAT
GGTCCGATCCTTAGGAATTTAATCGTGTAAATATGGGATACACATTGAAATATTAGAAATAAATAGACACAAAGAATAAC
CAATGTGATTGAAAACCAAATGTTGTTAATTATGATCCATGATGTAGATGTACTAATGAAACAAAAAGTTTTCGCTGTAT
ATAGGCTTTTCAGAATGTTTTATTGTTAAGCATAGTTATGATTTTTCGACTCAAAATAAGGTCAAAATCCATAAAATGTA
TGTGAGTTTCTGTTTAAACTTCCTATAAATTTTCGTATTCTAATTAAGAATATTATTGATGTATTAATCATACTTATAGG
AGAATGGTGGAATGCCAATGTTGTTGATGTGGAGAATGAAGGGCTAACTAGTGGTGCTGCACCTAATAACTCAAATGCAT
ATACAATTAATGGCCAGCCAGGAGATCTTTACCCTTGCTCTTCTAACAGTAAGAAATAATTTGGTTCCTACTTTACATAA
TTTATTTATTTATGTGTGGCTAATTTGAGTTTATTATTTTTTATTTTCATTAGAAACATACAAGCTAATAGTGAAACAAG
GAAAAACTTATCTCCTCCGCATAATCAACGCTGCACTCAATAACCAATTATTTTTCAAGATAGCAAATCATAATATGAAA
GTTGTCGCGGTAGATGCTGCCTACACCAACCCATACATCACTGATGTAGTTGTTGTGGCTCCGGGTCAGACGATTGACGT
CCTCCTGACCGCCAACCAAGCGCCTGTATCGTACTATATGGCTGCAAATCCCTATGTTAGCGTGGCCGGGGTACCATTTG
ACAACACTACCACCACCGGAATCATAGTCTACGAAGGTATCAATCTAGTCATCTTTTTTTGAACGATCAACGTAGTTTAA
ATGTTGTATGTGTTATATATGTTGTTAGTTAAATCTCATAACCATAGAAATGTATGTGTTATCTCATAAATGACTTGATT
GTGTAGATATTTTCTTACATCGTTATGATCAGTGCATAAATTATAGGGAAAATTATGCAAAAGGGCCACTTGTTCTTTTG
CTTTATACAAAAACTGGCCTAATTTTTAAAATTACCAAAATTTGTCAAATATTGTTCTTCTTCCTTACAATTCCATCATT
GATAATGGTGCTCTGCATTTTTTTTCTTTCAATTTCGCCATTAATGGTTGTTTCTTCTTCTTCTTCTTCTTCTATATCCA
AAGATTCAAAACATCGAGAGCATTTCATGTTAACATTTTGAGACTATTTAGAGGTGATTTTGAGTTGATCGAGATTGAAT
TCGTCAGTGTATACTTTATGTATAATCACTGTATACTTCATGAATAGTTAAGTTATATTCAACTTTTTGAGTGTATTATA
ATGTAAAGTCAGTATAAATCTCATGTATAGGTAAGTTGTATTTGTATAGTGAGTGTATACTTTCCATGACTTGCAACAAG
CTATATTGTATAATCAGTGTATATTTCCTATGATTTTTGGCTATTTTTATGTAAATAAAAACATGACTATATTTATTATA
AACCAATTACTTCATTGTATATATTTGAAACTAACCCAAACTTATAAACTCTTAACTTTCTTTTTTTTTGTATGAAGGTG
CAAAACCATCAACTCCAAAAATGCCAATCCTACAAGCCTTCAATGACACACCAACAGCTCACAAATTCTTCACCAATTTG
ACTGGGCTTGTAACTGGGCCATTTTGGGTTCCTCCACCTAGACAAGTGGATGAGCACATGTTTATTACTATTGGGTTGGG
CCTAATTGCTTGTGGAAAAACAGGAAATAATGCAACATGTGGGGGCCCAAATGGACAAAGATTTGGTGCAAGTATGAACA
ATGCATCATTCCAATTACCAACCAAGATGTCAATGTTAGAGGCATTTTTCAATAATGTTAAAGGGATTTACACTACTGAT
TTTCCAAACCAACCACCATTGATATTTGACTATACAAATCCTAATAATAGCTTTAATCCTTCAATTATAATGACTACAAA
GTCTACAAAGGTGAAGAAACTCAAGTACAATGCAACTGTTGAAATTGTGATGCAAAATACTGCTTTGATTGGGGTAGAAA
ATCATCCAATTCATTTGCATGGATTTAATTTCCATGTTTTGGCTCAAGGCTTTGGCAATTATAACCCTACTATTGATAAA
AAGAAATTTAACCTTTTTAATCCACAAGAGCGTAACACTATAGCTGTTCCGGTTGGTGGATGGGCTGTTGTTAGATTCCG
AGCTAACAATCCAGGTAATCATACACTTCCAATGTTTTCTTGTTTTTCCAAACTTGGTATTCTGCGGTCCTAATTTATGT
AGCACACTTTCAGTTTTAACATATCCTAAGAGAAATCTTTCTATATTTAGAAATAATTTTTTTTAAAAAAACTTTCACTA
TACTTTTGATAAAATGATATATAGCTGCACAAATATCTAAAGTCTTATGTTCTTTTTTAGACTTCATGCTCGGTTAAACA
ATACCACATAGATTGAGCCTTTCTCCCAGAGCTATATATAGGTTGATTTTTCACTTAACATTTTATATAAACTAATTGGC
CTAATAAGTATTGAATATGCTTATATAGGGATAGATAAATAACATTGTATCATTTTTGATGAAGATTGCCTTTTTTTTTT
TCTTTCTTAAAACTAATTATTTGTCTATTTACAATTAACAGGTGTATGGTTGATGCATTGTCATTTGGATGTGCATTTGC
CTTGGGGATTAGCAACAGCTTTTGTTGTAGAGAATGGGCGAACACCATCAACTAAGCTACCTCCACCACCACAAGATCTT
CCAAAATGCTAGTCTCCATGATAGTTTTTTTGTTTTTTGGGAGTAGCTTATTATTATTTTTGCATATTTTAAAAATAAAT
TTCTATTCAATGTTAGCTTGTTTTTGCCAATAATTGTACTAAAGAGTTAGATCATTACCTTTTTGTCTCATTCCAACACA
TTAAGGGTTGTATTTAGCTATATCATTAACTAAAATTCTTTTGATTGTATAAAATAACTATTGTTTAGCAAGAATACTCT
ATGATAATGAAGCTATATTTCTATTTATTTTGTCTACTTTGGGAAAAGAAGTACAAATGACAAATAGTATGAGTATAATA
ATATGCATACTCAGTAGGTATTATAGGTCGATCGAGCAATAGTTAGACATCTATATTGTAACAAGTATGAAATGAACTCG
CTAATAAGTCAACCCGACAGTCCAATATTTTTAAATAGCTTAAAAAACCTCTCCAATTTGAGGTCAAAATTGTTAGGACC
GAAATAATTAGGTGTAATGCAGAAGCTAGCAAAGCAAACCTCGATAGACCATGAGTAAGAAGACAAACGAGAAATATACC
AAAAGACACAAAGATTTAACGTGGTTCGATCAATCGACCTACATCCACAAAGGAGATGAGCAATCCACTATAAATATGAT
AGTACAAAATATAGAGAGAAATAACCTCAATCAATTCACTCGGAATACAAGGAGGTTCACAAATTCCCCCCCATAACCAA
AAATCTCAAAACTAGGACTACATTATGAATGCCGATTAAGTTAGAAGGAACAAGCTAAGTCTCTATTTATAGAGTCCTAA
ACCTTTTCCTATAAGAAAAAGACTAGCCAATCATAAATCTTTTCCTAAAAGAAAAACCTTTTATGGTAAGAAACTCATCA
CAATTAATACCTAACAAAAATCTCCCAAAATCAAAATAAGAAGTCTAAGGTTGAATTAGAATTAAAACTTTCCAGGTCCA
AGGTATTCTTTACGAATGCAACTGCCTGACCCGGCGCAACACCTTGCGAATGTGGTCCATCTCGTGAACCTAATGGAGAC
CCAAACCTCGATCAACATCCTCCCTCTTCATGAGCATGAAGGATCCTTCATAAGAGAACATGGTGGTCCTCTTGCGAACG
CGAGTGCATAAGACACCAGTTCCAAAAATAACCTAACTCTCATAATTCTTTTGTAATCTGCCAAACACAATCTATAGTAA
AAATCGATCATAAAAATACATTTTGGTCTTGTTGGAATAAGCAAATCACTATTCCGAAGTTGCCTTGATCAAATGTTGAT
CACGAGCAACTCCAAACTTCAGAAAAACTAAAATTCCATCCAAGGATTCAAAACTCCCCTAAATGCCTCACGAATCATGC
CAAACCTCCACTGAAGTCATAAATCATCCTCCGAACTTACTAGAATAGTCAAAATGCAAATCTTACCTCATCATCCCAAA
CGTTTACTAAGATCAAACTTTTCAAGTTCCAAACATGTACTACATTGTCTATTAAAGGGAAAGATAGGAAAAAAGCATAA
AGATACGATAATTTTTGAAAGCTGTGCAACAACCAAGAAACTACCTCCAAAACTAGAGTACTCTGCTAGCAACGAGGATC
ACCAACTACTTGTGCCCGACTCAGAACCTACACAACGAAGGTGCAGAAAAGGCAAGGGCAATACAATGAACACGTATACT
CAACCATCATTGATAAACTCTAATATGAAGTGATAATGAGGATTAGTCTTTTACTAACTTGTTCAATACTTAATCATCTA
TATTAATACACTTATTTAAAGACCCAGACTAGCAACTAAGAATAAGATTAAATCAATTCAAGACAATATCTAAATCAAGG
ACAAACTTTGGAATTGTTAATAAACCATGTTCATCACCACTTAATCACTTATCACCTCATATCAATACACCTTATCTCGG
GTGTACTTACGCATCTAATCACTATATTTTGTTAATGATCTAGCTAAGTTCTAAGTATAATCTTATGAATGTCGTTGTGT
TTATTGTATACTCTGTATTTGTTATAATAAGCTAGTAGACATGATTAAATTGATTTCAGGCCAAAAACAACAAGGAAAGA
CCTAAAAGATGGATTGGAACGCAAAGTAAAGTATTCCACACTAAAGCATATCCAAAGTGATTGCAAGAATAGAGTTTGTG
ATGCGAAGGTGCCTACCACACTATGGAGCCCACTCTGCACCTATCATGATATGGAATTTTGAAACTAAAAATTCATGCGA
TGATTTTGTGAGGTGCTCCTGATAACGCTCAAATCACCCTTCAAAACCAATTAAAAATGTGAGCTATCCCAGTCAGTAAA
AACCCAACGAAGAGTTGGGGTCGAATCCCACAGGGAATGGTATATCCTAGAGAATTCTTTATCGAGAGAATCAGATTTTA
ATCAGCTTATTTGGAATAGTAAAAACAATTGGGTGGAAGGTACCATCAACTTAATATAAAGTTTTTTTTATCAATTATCA
CAATCAAACTAAGATTTATATGAAATCAATAATTAAACAAGCAATCTAGAGGTGCAGAGATTGAATATCAATGTCATAGA
GGAGTAAATGTGCTGCTCTATAGTGATGTGCATACATGAATAGGCTAACTCATCTTCAATGACGTAATCATCTTTCGATC
TCAAAGCATCTACGCCTAGAATCTCCTTTCGGTCTCATCTAATGCCAATTCTTAACAACCCAATATCTTACACTATTCCC
TTTTTCAAAGAATAAGGCAAATAGATCCGACCCATAACCTCTCTTTTGAGCAAGTCAAGGATATCAAACCTAAATTTCTA
GTATTGAAGTAATTACCAACTCCAATTAATCTCTTTCGAGCATCAGCCGGAGATCGGAAGTAGGAATTAAGTTTGAAACC
TTAACCCTTAAGTTAACCCCATGATAATTAGACCAAATTCATGCATGAACAACAACAAAATAGAGCATAACACAATACCC
ACTACATTAAATTAACTCCCAACCCTATTAAAGCACCCCTAGATTTTAGGGTTTTAGCCACCCATCACAAAAAGTAAAGA
AAGTATACCTTCCATGAAAACAATCATGGGTAACTTGAAATCAAGCAATTAAGAGTAAACCCACTTTGAATTTTACTTCA
AATTATCGAATTCAAAATTCAAATTGTAAAACTCTAAGAAGACTACAAAAACTGTTCTAAAAAGTAAAGAGTTCTCTCTC
AAAATTGTTTTTTGAACTTAGTTGTTCAACTCTCTAATCGAACTCCCTTAAAACTCTATCATTTGGGATATTTATATTTT
CTTAAAATTTGGCCCAAAAATCCACTTCGCAACTAAATCGATGACATTAGTCGGGCTCGCCTAATTCACTGGGTGAATCT
CCCTTCGTTCCCCAAATAGCCTTTGTGATGCTCTAGGATTCAGGTATTTGAACCTCAGTTGGTGAACTCGATTGAGTCAT
CCTTTCACGTTCGACGCATCACCAAATACCACCTTAGTTCGCTGTTCGAGCATGAAATATTTGCCTTGCACACTGTCAGA
TTGGGCTATGTGCTTCAGGTCCGCCTTTCTCATTCGGCGTATCACCTTTTCTACTCTAGTTCGCCGACCCTCTTTGGTAG
ACAAAAGTGCTATGCACTGTCAATGGGACGAGGTCTTGCTTGGTGATCCTCCCTTCATGCTAGGAGATCAATAATTTTTG
TTTTGCACTTCTTTTGCATTTTTGGCCACTCTTTCCAGCTTAAGTCCATGCCTTGTCCAATTGCCTTCATAGCTGCAAAT
TATCAACATTTGATTAGAAAAGGACAAAGTTAGGCATTGAGGACACCAATTATTGAGCTAAATGGACCTTAAATGAGTGT
AAATATACCACTCATCAACACCCCCAACTTAAACTTTTGTTTGTCCTTAAGTGAATCAAGAACACAATAAGCTCAATAAG
GGTGTCTACAACAGTACTCAACGAGAGTTAACATGCAAGCGCTATGGCAAGACTACTCTCAATAGCATGTTACCCTAAAT
CATGATCAAAAAGCTTCAAATAATGACTAACTAGTCTCACCACAAGCTCAAGATCACTTTAGCTTCTTGTCTAATACAAG
AACATGCTTCAACAAATGCATTCAAGTGCCCTCACATCAAGAACGATTTCATGCTCTCACAAAGCAAATCAACAAAGGTA
ATAGGAATCAATGCAACTTTCATTCTCTCAAACGAGAAATACATGCAAGCTTTGTCCCATAGGTTTTCCCATATTTTCCA
ATCATCAAACAACTCGGTTCATGTAAGATCTCAAGGGTATTTTAGACTTGTAATGGACCTGAGGATAAGGCATGGCGAAC
TCAAACCTTAACTTTTCACTCAATTTAACTCCCTTTTATTTCATTCACTTCTCTTTTTCATTTTCATTTTCCAAGCCGGT
CTCATCAAATTTATGACAAATACACACACATTTTTTTTTTATAAAAAGGGGTTCCTTCTTTTTGTAAAACTTTTAAATTT
AAGTCTCATTTCTTCTTTCTTTGCCCTTCACTTGATTCTCATTTATCCTTCCTATCTGCACCCCAACTTAGGATTTTGGC
CTAAGTTGGCTATTCAAATATTAGAATGCTTCAAAAAGGATTTTCGGTGAGAAGGTAGGGGTAGTTTTTGCTCAGGAGGC
ATCTTTTGATTGTCAACAAATATGTTAGACTCAATTGGTGCCAACGTAGATTCACACCCTCACAAGGTAGTCACAATAGG
ATTTATAGAAAATTTGGCTCCCTCATTGAATTTTCACCCAAGATCATGTCCCATATTCACCAAGATTCAACAAATTGGAC
TAACAAGGCAAATTCTAGGACTCCATAGGCATGTCTTCAAGTAAACATCACCACACATGACACTTCGGAATACACTCATC
TAGCACATCTTGAAAAGATCAAAAGCGTATGTGTGATGTTCATTACAAGGGTCATATCCAAACACAACTAGTCAACACAA
GATCTAAAGAGACCACTCAAAAGGTGTAACCACATCGATTTCGCTCTCGCAACACCAACACTATGCATCATGCTCATCAT
GATTACTATTTAAGATAACGATATTGAAGAAAATCGATTCTCAAATTGTTATTAATGAAAACATCAAATATTTCACGATT
TGGACTCATGGGGGTTGCATTCATCAAGAGAGACCCTTTTGCTCCCCATATTGTGGGGTACTCACTCATAATCCTATCAG
TAGAAAGTTGATGCTCATCCAAAATTTTGCGTTCCCCATCCGCCTTGAGCCTATTTAAAGCTCTTGGAGCTATAATAAGG
AGAACACACGAAGCATGATTGGGGTTTTATGCCGGTGACACCAACTTTTATTGGATATTCACCTACTTCTTGGAAATATG
CTTCCGCTCCTTTTTACCCCTGTTTGTAGGTGTCTAATTGTTGATTTTCTAAGTATTTGAGACCTCAGAAGGCTCATTGA
TTGAGAGGTCCTTTTGTTTCCTTTGAGGAGGAGGAGGCGGAGAAAACTCCCTGTCTGACTCAATATTAGAGGGGACCACA
TTCTTACCCTTTGTATTTTACATTACTTGTAGGGCACACATTACAACACAAGATTTGTGAAGGTTTGTTGAAATCAAAAG
CACTTCAATCAAGTTTGAAAATAGTCCCGAGGCTCACTGAACGGGAAAGCGTATTGCCCAATGTGATCGATGAGCTCATT
GAAATAGAAAGTAGCACAAATATAAGGGATCAGACACACAAGATGGAGTTAATGCCAACTTGGTGATTCGCCGAGGTTAT
TTTAGCAGGCTAAGACAAGTCCGTCGAAATTGACAATGCAAAAGGGAAATACACAGGCATCAAGGGCGATATCCTCTCCT
ACTCGGTGATTCGCCAGATGAGTTCAGCGGACTAAAACAAGCCCGCCAAATGGGACAATACCCAAGGCCATGCATAAGAT
CAAGAAGGCCAGCTGGGTCTTACTCGACGATTCACCTATCTTTCTTAGAGAGCTAAGACAAGCACGCCGAACATGAATTT
TCAGCCTAGTACCTATATTTCATATTCAAATCCAACATGCACAACAAATACGAGTTTCCCCCAACAATTACAATCCACCT
ATATGCTTTTCTACCCATGTGTACTCAGATTTCCGCCATTTATCACTAATTTTTGCTCTGATTGATGATTTGCCCTTAAG
AAAGTAGTCACACTGTCTATCATTGGGCAAAATATGCAATGGGTCAACACTGAGCTACTCAGACTTCACTCACATTCAAT
TAAACACATACCCACCAAATATATCGACTCAATTTAGAATTCTAATCAACACAATCACGATTCACCATTTATAGAGACAT
TCACAGTCAAAATCACATGGGTACAATTCAAATTCAACAATATGATGCTACCCAACAAAATTAAACACTTAATCTCATTT
AAAGGGCTCAAGCCCACACCCTATATTCATCTAAACTCAAAATCATCAACGAGAAGTTTAAACACTAACCTTAGTGCCAA
AAAACAAGCAAGAAATTAAGGAATCCGGGTTGGGTTGACTCGATATCCAATCAAATGCACTCCTAGCACTTCCAACACTC
ACACGAGGCATAAAACCACTCAAAATGCACAATGTAAGAGAGGAGAATTGAAAAGGCTCTAAAAATTCAAAGGATCTTGA
TTTTTGAATTTAAAATAACCATGCACCTTTTTGTAGCAGGCCCGTTCGGTGCACTCACTAACGTCGCCGAATGGGGTCAG
TGAATCGCCGTATGGAGTTGAAGTTTGCCGGACCTGCCTGAAAATTTACCAAACCTGAAGGTTGATTTGAAGGAACCGTT
GGAGTCCGCATAATGCACTTTGCCGAATCTCCCTTTGGAGTTCTGATCACTGATCTTGACAGTGCACTTTACTATTTTTT
CCTGGTCAAAGGGCAGGCAAAAATCATTCCGCCTAGTGCGTTCGGCGCATCACCCTTTTGGTTTTTCCCTAGCCCAATTT
GCCCTTATCTATCTTTCAAACTCTTCTCCACCTGCACTCACAACACACGTTATTCTAAAGCAAATAAAAATAAAAGTAAA
AACTTGGGTTGCTTCCCAAGAAGCGCCTTATTTGATATCGGGCATGACATAGTCCTCAAACTTCAACAATCATTCTTAGG
GTTTGCGATGGTATCACTAAGAAAAGTTCCCATTTTCCTTGGATTAAGATGAGTGGCAACTGGCTGCTTGATCAAAACTG
AATGTAAAGTCATCGTTTGGGTTAAAGTGGAGAAGTCATTTTTCAAATCCTTCAACATTTTATCGGATCCTTCAACTTTG
TTGTAGATCCTCACAAGCATGTATTCCATCCTACTTCCTTATAGAACAACTTGATCTTTTAGGCATGAACGATCATTGGG
AGACACATATCTATATTTGTCAACCTCCTTGTCTTTCTAATTTCCATCCCTCCAATCTTTCTAACCACTATCTCTATCCT
TGTTCCAACCTTGGTTCCCACCTTGATGTTGATAATTTTTGTGAGAAACCCCCACTTGACTTCCCAAGTATTGAACCTCT
TCATTGTATAATGCTTTCAAATATACATCATCTGGGCACTGCCTATTGTTTGTCTAACCGCATTTACCGACGTAGTTCCA
TCTTCCATGACATGTTTGGATAACAGATCAATTTGGGTCATCATCTTAGCTATATTCTCATCCCTTTCATGGTCCCTTTC
GATTTGTTCTTTACTCAAGCCCATTTGTAGAAGAGTGCTTGGTCTTTTCTTGTGCTCCACACTTGGTTGACCTTAGTCAT
ATCATCTAACAACAATACAACTACATCATAAGGTTTCCTTATCAATCCACCATGGACTAATTGATCAACACACTTTTATT
GACCGAATCAAGGCTCTAATAAAAGTATTGCAACAACAAATTGTTTGGAACGCCATTCGTTGGACATTGCAAAAGTAACT
TCTTGAACCTCAACCCTGTTTCATGCAAGGGGTTATCTACAAGACTTTTGAAATTGTGGATTTGGAGATGAAGTCTAACC
ATCTTCGAGCGTGGGAAGAATCATTCCAACAACACCTCCGTTAGTTCATCCCACGAAGTAATAGAAATAGTTGCTAACTC
TACAAACCATCTTGTAGCCTCTCTAATTATAGAGAATGGGAATAGTCTCAACCTTATGGATTCTGGGGAGATATTCTTGA
ACACAAAGGGTCCACACACCTCCTTAAATTCCTAAGGTGCTCATGGGGATCCTCATGAGATAGGCCCCCAAAAATTCCTT
TTATCTGGAGCAATTGAATCATAGTACTGGTGATGTGAAACACCGTCCTCCCGATTGTAGGAGGTATTTAGATTGCTCCC
GTGCTTTGAATGGCCTTAATGGGCATGTCATTCAAGTCACCCATAGTATCATTTTTACCATAATGACTATCATTTTCACT
CCCATGGTCACTTATCTTGTGAACCTGCATATCAGAAAAAAAAAACACAAAACAACAACTCTACTACAAATAAACCAAAT
TAAAATCTAATTTCTCAATTAGAATTCTCAACAGTGGCACCATTTTTGATAACACTCAAATCACCCTTCAAAAACAATTA
AAAAAGTTATCGATCTTAGTAAGTAAAAATCCAAGGAAGAGACGGGGTCGAATCCCACAGGGAACAATATATCGTGGAGA
ATTCTTTATCGAGAGATTTGGATTTTATATCAGCTCATTTGGAATAGTAAGGACAATTGGGTGGATAGTACCACCAACTT
AATTATATAAAGTTTTTGTTATCAATTATCGCAATTAAACTAAGATTTAAATAAAACAAAGAATTAACAAGCAATCTAGG
GGTGTGGCATTGGATATCAATGTCATATAGGAGTAAATGTGTTTCTCTATAGTGATCTGCATACATGAATAGGCTAAGTC
ATCTTCAATGACGCTAATCATCTTTCGATCTCAAAGAATCTACGCCTAGAATCTCCTATCGGTCTCATCTAATAAAAATT
CTTAACAACCCAATACCTTACACTATTCCCTCTTTCAAGAATAGAGAAAATAGATCCGACCCATAACCTCTCTTTAGAGC
AAGTCAAGGACATCAAGCCTAAATTGTTAGTATTGAACTAATTATCCACTCGAATTAATATTTTTCGAGCATCAACTGGA
GATCAGAAGTAGGAATTAAGTTTGCATCCTTGACCCTTACATAACCCCATGATAATTAGACCAAATTCATGCATGAACAA
CAACAAAACAAAGCATAACACAATACCCACTAAATTAAATTAACACCCAACCCCATTAGAGCACCTTTAGATCTTGGGGT
TTTAGCCACCCATCACAAAAAGTAAAGAAAGTATACCTTTCATGAAAGAAGCCATGGGTAACTTGAAATCACGCAATTAA
GAGTAAACCAACTTCAAATTTTACTTCAAATTTGTCAAATTCAATATTCAAATTGTAAAACCCCAAGAAGACTACAAAAA
GTGTTCTCTCTCAAAACTTTCTCCTAAACTCAGTTGTTCAACTCTCTATTAGAACTCCCTTAAAACTCTATCATTTGGGA
TATCTATATTTTTCCAAAATTTGCCCCAAAAATCCACTTTGCAAACCAAAATTGGCGACATTAGTTGTGCTCGCCTAATT
CACTCGGAGAATCGCTCTTTGTTCCCAGCTCGCCTTTGTGATGCTCTAAGATTCAGGTGTTTGAACCTTAGTTGGTGAAC
TCGATTTAGTTAGCCTTTCACCTTAGGTGCATCATCGAGTACCACCTTAGTTCGTCGTTTGAGCATTAAGTCTTTGCCTT
GCACTCTGTCATATTGGGCGATGTGCTTCAGGTCTATCTTTTTCATTCGGCATATGCCCTTTTCTACTGAAGTTCACCGA
CCCTCTTTGGTAGACAAAAGTGCTATGCGCTGTCAGATTGGGTGAGGTCTTGCTTATTCAGCAATTCGCCCTTCATTCTA
GGCAATCAACAATATTCATTTTGCACTTCCTTTGCATTTTTGTCCACTCTTTCCAGCTTCAGTCTATGCCTTATCCAATT
GCCTTCATAACTGCAAATTATCAACATTTGATTAGAAAAGGACAAAGTTAGGCATCGAGGACACCAATTATTGAGCCAAA
TGGACATTAAGTGAGTGCAAATCTACCATTCATCATTGCCCCTTGGGCTTCATGATGGGGTCCACACCACGACCCTCTAG
TTTGCTAGAGTGATATTGACAAAGTCAAAGTATAGTTCAATTGGATTATGCTTTCAACCCTACTATTATAAATATGTCAT
TAGGATGATGCTTTAGGGATACACAATATTTTTAAAGGTTATGGATTATTTTCAGAGTTAGAGATTATTCGTATTTCATT
AAATAGAATCTTCATTGTTTTTAGATTTAAGGGTTTAATTGTTATTTTTTGATTACTCTGGAATGAACAAGGTTCTCTTG
CAAGAGCTACACTAATCATATGTTTTATTTACTTTCCTTTATATTCGTGTTCTCTTTAAATTACTTCAGTTATTATTTGT
AACTAGTTATGAGTAGCTAAACTCATAACTAGGGTTATGGAACTTAGAGTAGGGACGATAATAAAAGATTCTTTACATTA
AGTTAATTCTCATATATGGGTGATCATTGTGTATAATGGTTCTTGAATAAAGAGTGTTTAATATTAAAAATTCACGTGTA
TTATGTATGACTAGCTTGACAAAAGAGGTTAACATTAGAAAAAATAATTATTAACAAGAAGTTGGAGCTACGTGTACCAT
CCTCCATCTAATAGCTTGAGATAGAGATATAAAGGACCTATGACATATGATGAATAAATAAATTAATTCAACACCCAAGT
GTCGGCGTGAAGTTAGGGTGATATTCTCTTAATTAGTCTGAGAAGATTTAAGAGACTTATATATTCGTCAGTTTTGTAAA
ATGAACACTTGAATAAGTTGATATTAAATTATCTGTTAGTTTCTGTATCTAAGAATTGTAACCTTAGTTCATCTATTATT
CTTGATTTCAAACTCACTAGTTTAAGTAGTTAATAATTTCCCATTCAAACCCCAACTCCAATAGTAGTTACTACTTTAAA
TTTCAATAGCAAATTATAGATATGTCACGCCTTGAGTCTACACCCTGGACGTGGTCGGCACTCAAGAACCATTTCTAGTC
CCCAAACGAACCCTTGGCCTGACTGACTACTTAGTGGAAGACTTAACTCAATAAATAAGGAGCTTTAAAGGAAGATTTTA
ACTCATTCATCTCAAATAAACTCAACTAAAGTACTCAATATTATAAATATAATAGTTTGTAAAATATCTCAAAATAAAAG
GGAAATACTGAGAGACTTCTAAACTCTAACTATCTATGAAGCCTCTAATAGTAAGATAGGTGTCGAGAATAGAACCACGA
CATCAGAAATCTACTAAACTGAAAGAAAATGTGAAGTCCTCCGAAATGTAAGGAGGCTTACCAAAAGCTATTTGGAGTGA
AAAGTGGTATCAATGAAGCACCTGCTCATGATCCTGAATACCTGTATATGCATCATAAAAAGATGCAGGTCGAATGACAT
CAGTACATTGATTGTACGAGTATGTAATAAAACTGAATGAATAAATAACTAAACTGATAAGGTTGGAAGAAAACTCACCT
CACCTCAACTCAATACAAAATAATAATATGAGATGAAATATTTAAATCATCATAAATAGAAGATGCTAACTCAAGGATGT
ATATAAAAATACAATAAATTACTCATTACTCTTATTTGGGAAATTCTCTAACCGAGAACAATCACTATAACCTATATGAT
GATACAACGTCTCGCCCACGCTGCCAGAATTGTCCTATACCTTGCCGGGGTATAGAAAACCTCAACTAAGTGGATCCACT
AAAGCTCTGCTCGAAAGCAAAAAGGAGTCGTCTAAAAAGTATGATCATTTACCCATGTTGTCTACATGGTTTATCAAGAA
TGTGAGTTGTCTGAACTCATCCTCATATTTGTGTTCAATACTACTGCCCATAAATATATACTCATGCTCAAATGTGTAAG
ACATACTCTTCCTCAATTTGAGGTAATTGTGCAAGATATCCTCTTAAAAGAGGTAATTGCTCTGAATAAACTCTGAACTC
ATTACTCGTTTAGAAATCACAGTTTCTATTTTTCTCAATGTAAAAATGATAAATTTGGGAATCAATAGTTCCCTTAAACT
TTACTCAAAATTTCTCTTTAAACTTTCATCAAAACTCCTCTTTACTTTCTCAGAAAATAAATTTAATATTATTGTTCGGT
TAAAAAGATTCTCAACAACAACTCAATGAATACTCAAATAATAGGTTTCATGCTGAATAATAGACATGAACAATCAACTA
AAAAATCTCAATGCATAATATATATAGCAACTCAAAAGTTAGGAATAACAACTCAGAATTCAACAACAAATTTATTGAAA
GAATTATCAAAACTAAGGATGTAACCCTAGATTATTCAGTAGGTTGAGGTTGCTGAGTACTAGGTTCTTCCCAATTTTGG
AGCTCCCTTGTTTCAGGAGACATTGTTGAGGATTCTAAGTGTATTAGAGAACCCCTCTCACGGTAGTGCGACATGTACAT
CTAAGGGTGCTTAGACGAGGGTAAGGGCGTTGACCCGAGGTCAGTAATAGACTTCAGGTATTCATGTTCAGGTGGGCCAA
TCACCAGTGGTTCCTACACCGGCTGCTGGTGCACAGATTTCTCCCAAGGTTATTTTGACAGCGGCTGATCAACAGTGTTA
TGAGAGGTTTCATAAGATGAAACCACCCCAGTTTCATGGTGGTAAGAGTGATAAGGCTCATGAGTTATTGACTTTGTGCC
ATGAGATGCTAGAAGTAGTGGGTATAGTGGATGCTCGTGGTATTCAATTTGTTACACTTCAGCTTCGTGGTCGCGCCAGG
GAGTGGTGTAGGACTTTTGTAAGGTCTAGACCAATTGGATCTCCCCTGGAATAGTGTGATGTGTTCTCTAGTGCTTTCCA
TGACTGCTTCATTCTTTGGAATGTGAAAGAGGAAAGTCGTCTAAGGTTTGAGACCTTGACTCAAGCCAGTCTGTCTGTGA
CTAATTATGAGGCTCATTTTGTGAGCTTTTTAGGAATGCTATGACTATTGTTCTGGATGAGGCAGAGAGAGATCGCAAGT
TAGTGAGAGGGTTGAATTTCTCCGTTATGTCTCATGTGTTCAGAGTAGCCAGAGAGGGGGATTCCTTCCAATCCATTGTG
AGGACTGCCAAGGAGGCGGAGTTAATGGTTTTAGAAGAGTTTTGGGATCCAAAGAGGGCCTGTTCTTCTGGTCATTTTTT
TGGTGCCTCATCTGGAGGTAGAGGTTCGCATAGAGGTAGTAGTTCCTTACAAAGTCGTGGAACGGTTCATGCTTCTTTGC
TAGTAGATGAGAATGGGAATTCATCTCGAGGATCGAATGGTTCTGGCAGAGGTATCCATGGTAGTTAGTCTGGTTCACAA
CAACATATATCCTTGCTGTGATCTTGCTTTACTTGTGGGGATCCAAGTCATATGATACGATAGTGTCCTCTACATACTCA
TTCAACACCTCAACATTCTTATGCAGCTGTTCTAGCTAGAGATTCATTGCCTCCGTCCAGGGGTTGAGGTAGAGGTTAGA
CCGGTAGATGTGGTAGAACTTCTGGTATGGATACTCCAGCTCCACAGGGTGGAGGTAGAGCTTGTACTCAAGATATAGGC
AGCCGATATGGCCAGTGCTATGCTTTTCCAGGGAGGCCTGAGGCTAAGACTTTTGATGTTGTGATCACATGTATCGTCCC
AGTTTTCCATCGACCCGCGTCTGTATTGTTTGATCCGAGGTATACTTTCTCATATGTATCTACATATTTTGCTGTTGGGT
TTGATATGTTGTCTGATTGCATGACTGTGCCTATTCATGTTTCTACACCAGTTGGTGAATCCTTAGTGGTGGATCGAGTG
TATCAATCTTGTCTTGTTTCCTTGGCCGGGTATGATACTTGGGTAGACTTCATCATTTTTGGGATGGTAGACTTTGACAT
CATTTTATGGATGGTAGAGTTTGACATCATTTTGGGGATGTTACACTTTGACATCATCATGATAATTGCAAATTAGGTTA
ACTTTTATTCTCTTTTATAGGGAAGATTAACATATTACAGAGCTCATATCGAGAATAATATAATGCAAGTATTTATAACC
TGATTTTTTTTCTATCTTCATCCATAAAGATTCTATTTTTTTTTGTAACTAAGTTTATGTTGGTAAAATTGTAAAATAGC
ATAATAGTAGAAATATTTTGACATTTGAGCATACTTTTCTTATTTAATATTTTTCTTTACAAATAGATTTCTCCATTATT
AATGAGACATTCAGATCAAGGCAGTCAAGAAAAGCATAAAATCGATCAAATGAAAATACGACATAAGTATGATGTCGAAA
GTTGGTCTATTATTGTAAAGCCACATGAACAGACATGGTAAAAGTATAATAATAAAAATAAAATACAGAAACTTGTTCAT
AATATTTGAATAAAATACATTGTAAATCATGATCATTAAATTATCATTATTTGACAACAATCAAAATGGCTAACCCATAT
TAATAGAATATGTAATCACTTATAAGCACTAATAATAGAAGTGTTTACTTCAACTTTGATCAGGTGTTTGCATTTAACAC
AACATCGACACCAGTCCTACTAATTTCAGTTTGAGACGCAATAACTTGATCACTGATCAATATAGTTTGTATGTCTTCAG
CTGAAAAGAAGAACGTATTGTTAGTATTTTTAAAAATAAAAAAAGCTTCAAAATAGGATGAGAACAAAGAATTCAATTAG
AAAAAAATTGTACTAAATTTTTAGAAAATCTAACTTATTCAAAGTCTTACCAGCTTGAACACCTTGTTCTGTGTCTTCTA
AATATTTTTTAGCCCTAAAAATAGAAGGAACCAAAATAAAAAATTACAATTTAGTTGTAAGAAAAATTGAATAGGTCTAA
GCTAAAAATCGATGATCATGCATAAGCAATAGAATCAAAACAAGATGTTATGATTTCACAATATTTACTAAGAAATAATT
AGAGTAGTGATAGAGAACTTAAGTATTAGGAAAATGAGAAAGGAGAAGGATTTGACATATATGTAGTATAACCTGTCAGC
TTTAAACAATTTTTGTTCCTCAATATATGCTTTAGCTTCTTTTTTTGATCGAAAAGTTTTGTTTGCACCTAGATCCTTAT
AAAGCTGCATGTCACAAAAATAAAATGGACTTGGATTAAAATCAACTTACATATTTTATATAGATGATTTCAAATAGGTT
CAAGTGATGTGGTACTTGAAATAAAGGATTCATAGGTCACGACTCAAAATGAAAAGATAGTCATATATATAAATTAGAAC
ACAAAACTCAAAACTATTGTTTTACTTACATTATAACTATAGCCGGCAAGTTTACCCGTTTTGCGATATCTCACAATCTT
TAACCATCCAGCCGGCAACCAAGAATCATCTTCAACATTGCTAGATTGCTTCTCTTTTCTTTTTCTCTCCTCTTTCGCAT
CATCTTTTGCATTGTTAGATTGCTTCTTTCTTCTTTTTCTCTTCTCTTTCACATCATCTTTCGCATTGTTAGATTGCCTC
TTTTTCCTTTTTCTCTTCTCTTTCACCTCATTTTTTGCATTACTATGCTGTCCAGATTCTTGATCAATATCTAAGGGGCT
TTTCTCCTTTGAGCAAATGATCTGGGGTTGAGCTAGTGCTTTGTGTAAGGGTTCGACATAACCCAACAAATTTGAGTCAA
GTTCTGTAAATGTATAAATTAAATAACTTATTAAAAATCCAATAAATTATGTTTTTTACAATTCAAAATTCATACTTAAA
AGTCATACCTTCGCTTCCTCGAATCATGCTTGGAGTTAGTACTTCATTTACATGTTCGAAAGAGCCTTGTTGCTCTAGCT
CAGATCCTGTATATGTTTTTTAAAATTAATTTATTATATATAAATAATTTGTCAAGAACTCAGTGTTTTGTGTTTTCTAG
AATTTAGAATCCATAAACTTAAATTTTACCTTCTAATCCACTAATCGAGGTCGAAACTAGGGACTTATCTAAGACTTCAG
CAGAAGCCATCAACATTGAATCAGATCCTGTATATGTGTTTAACAGTTCAGTTAATATGTATAATAACTTATTAAGAATC
CAATATACTGTGTTTTTTAGAATTGAAAATCCATAAACTTAAAAATCTTACCTTTGGCTCCTTGAATCAGGCTTGGAGTT
AGTACTTCTTTTACATGTTCGAAAGAACCTTGTAGATTTGGCACAAATCCTGTATATGTGTTTTAAATTTATTTAATATA
CATAAATAATTTGTCAAGAACTCAGTTATTTTGTATTTTCTAGAATTCAAATTCAAAATTTTAAATCTTACCTTCTAGTC
CACTAATTGAGATCGGATCTAGAGATTTATCGAGGAGTTCAACAGAAGCTAGTAACATTGACTCAGATCCTCCTGTATAT
TGTTTAGAAATTTTCTTAATATGTATAAATATTGTATTAAGATTCCAATAAACTGTGATTTTTTAGAATTCATAATTCAT
AAATTTAAAAATCTTACCTTCGTCTCCTTGAGTCAGGCTTGGAAGTACTTTGTCTACAAGTTCGGCAAAACCTTGTAGCT
TTGGCTCAGATCCTGTAAATGTATAAATTTGTCAAGAACTCATTGCTTTATGTTTTCTAGAATTTTAAATCTTACCTTCT
AGTCCACTAATTGAGGTCGGAGCTAGAGATTTATCTAAGAGTTCAACAGAAGCTAGTAGCATTGACTCAAATTCTGTATA
TGTGTTCAAAAATTCACTTAATATGTATAAATAACTTATTGAGGATCCAATAAATCATGTTTTTAAGAACTAAAAATTCA
TAAACTTAAAAATCTTACCTTCGCCTCCTATAATCATGGTTGGAAGTACTTTGTCTACAAGTTCGACAGAGCCTTGTAGC
TTTGGATCATATCCTGTAAATGTATTTTAAAATTTATTTAATATATATAAATAATTTGTCAAGAACTCATTGTTTTATGT
TTTCTAGTATTCACAATCTATAAACTTAAAATTTTACCTTTTAGTCCACTAATTGAGGTCGGAGGTAGAGAATTATCTAA
GAGATCAGCAGAAGCTAGTAGCATTGACTTAGATCTTGTATATGCGTTTAACAATTTATTTAATATGTATAAATAACTTA
TTAAGAATCCAATATACCGTGTTTTTTAGAATTCAAAATTCATAAACTTAAAAATCTTACCTTCGCTTTCTAGAATCATG
GTTGGAGCTAGTACTTTGTCTACAAGTTCGACAGAACCCTGTAGCTTTGGCTCATATCCTGTATTTGTGTTTTTAAAACT
TGTGTGATATGTATAAATAATTTCTCAAGAACTCAATATTTAATGTTTTCTAGTATTCAAAATCCATAAACTTAAAATCT
TACCTTCTAGTCTACTAATTGAGGTCGGAGCTAGAGATTTATCTAAGAATTCAGCAGAATCTTGTAGCATTGACTCAGAT
CCTGTATATGTATTTGACAATTCACTTATTATGTATAAATAGCTTATTAAGAATCCAATAAGTTGTGTTTCTATAATTCA
AAATCCATAAACTTAAAAATCTTACCTTCTCCTTCAAGAATTAGGGTTGGAGCTAGTTCTTTGTCTAGAAGTTCAAAATA
ACTCTGTAGCTTTGGCTCAAATCCTATATATATATATTTTAAATTTATTTAATATCGATGAATAGTTTTCAACAAATTAG
TGTTTATGTTTTCTAGAGTCTAAATCCATAAACTTAAAACCTTACCTTTTAGTTCACCAATCGAGGTCGAAGCTAGAGAT
TTATCTAAGAGTTCAGCAGAAGCTAGTAGTGAATCAAATCCAATATATATGTTTTAAAATTAACAAAGATGCATAAAAAG
AATTATAAAAACGTAATAAAGTATGATTTAAAAAAATTAGAACCCATAAACATAAATCCTACCTTCGCCTCCCCTAATTA
GGGTAAAAGCTAGAGCTTTGTCTATGGGTTCGACATAACCATTCAACTTTGGCTTTGATGTTGTAGATGTGTTTAGAATG
CACTTTATATGTATAATTATTTATCATGAAGCCAATAAAATTTGTTTTATATATTAAAATCATCTTACCTTTAAGATTAG
TAATGATGTCAGATTCTTTCTCCATTTGAGAATTTTGTCCAACTGATTGTAGCTTAGATTGTGCATCATCTATCAAATCA
TCATTCTCAATCCCTGATTTTTTCTCTCTCCAAGACTCTCTATAGAACTCAAGAATTGGATGAGGTGAAACATCAGAAAC
TGCAGGTGAAAAACATTTTTCAAAATGTTCATTGTAGTTGAAACTCTCATCCATTTTTTTTAAAGTAAAAGTATTTTCTC
CTCTTTCCTATGATTGAAATCCCTAGGATTGAAATGAAAAAGACTTCTTATATATAATAATTGTATGTGAAAGCAATAAA
TGTTGTAAATCTACAATATATTAATTATTAGTAATGTTATACATTTTCTACTATATTTGTTTTTTNNNNNNNNNNNNNNN
NNNNNNNNNNNNNNNNNNNNNNNNNNNNNNNNNNNNNNNNNNNNNNNNNNNNNNNNNNNNNNNNNNNNNNNNNNNNNNNN
NNNNNNNNNNNNNNNNNNNNNNNNNNNNNNNNNNNNNNNNNNNNNNNNNNNNNNNNNNNNNNNNNNNNNNNNNNNNNNNN
NNNNNNNNNNNNNNNNNNNNNNGAGGTTTTTTATACAAGTAGAAATATCATTGGACTCCTAATTACGTTTTTATAATCCT
AATAAAAACATTCTCTATTTTATATATCCCTCCCAAAAGGGAAAGATATTTTTACTCTCCAAGTGAATATGCTGAACAAT
GGAAGCATTTTGCTAGACAAATATTTGTCTCCCTTTTCCCTATTTGAAGAATGATAAAATACATAATTTTAGGTTGACCC
AACACCTTGAAATTGTGAGGCCATTTCGTGAACCTAATGGATACCCAAACCTGAATCAACACCATTCATTTTCATGAACA
TGAAGGTCTAAACGCGAATGAGAGGACCCAAATCCATCCTTCATCGCGAATGTGGTCATAAATCACTGCACCAGAAGACA
CCAATTTAAAAAATAACCCAACTCTCATAATTCTCTTGGAACTTCTCAAACACATTCTACTAGTAAAGATTGATCATAAA
ATATATTTTGGTCTTGTTGGAATAATCAAATCACCATTTTGAAGTTGTCTTGACCAAACGTTGATCATGGGCAACTCCAA
ACTTAAAATAAACTAAAATTTCATCTGAGGATTCAAAACTCCCCTAAATGCCTCATGAACCATGCCAAACCTCCACTGAA
GTCATAAATCATCCTCCAAACTTACTAGAACAATCAAAATATGAATCTTACGTCATCATCCCAAACATTTACTAAAATCA
AACTTCCAAAGTTCCAAACTTCCCAAACTAAAAAAGCTCCTCAAAGTGGATCTGATTAACTTTTGGAATCATGTCACCTA
TGTTACCAATTAATGTCCTGTATACATCTTTATCCTAGTCTTTAGGAGATTAGTTTATCTTGAATTCGTTTCCTATTTTT
AGGATTGGTATTAGTTAGTGGTTCCATCTTTCTTACTGAATGTTGTTACCTCTTTATGCTTATAAAATCTTCAACCATAG
AGTACTAAATATAGTCAGAAAATGAGTTCCTTTTATGTTCATTTTTAGTATATTGACTCTCTTCTCAATTTTTTGCTTTA
TGCAAATTCTTCTTTGTTGTGCATTTGTTTACATTGGTATCAAAGCAAGCGTGACTGGAGTAAAAAGAAAATAGCAGGAG
GTAAATTTCTTTTTTTCTTTTCCACATAACTCATGGCATCAGACAAGCACCCAATCCTCACTTTGATGGTCTTTATGATC
ATTGGAGTATGCTAATGGAGAATTTCTTACGGTCAAAAGAATATTGATCAATTGTCAAGGATGGGATTAGCACTCCGGTG
GAAGGAAATATTTTGATGAATTCTCAAAAGACAGAATTGGAAGAAAAAAAGCTAAAAGATCTAAAAGTGAAGAATTATCT
CTTCCAGGCTATCGATCGTCCCATCCTAGAAACTACTCTTTGAAAAGAAACTTCCAATGATATTTGGGATTCTATGAAGA
TAAAATATCGAAACACCGCCAGAGTGAAGCGTGCCCAACTTCAAGCCTTGAGAAAGTATTTCAAGACTTTGCAGATAAAG
GAAGTAGAGTCTGTAATAAGTTACAACGCTAGAACAATGAAGATCAGCAAAAAAAAAAAACTTTCCATAGTGAGAAGATG
AATGATGTCACAATTGTTGAGAAGATACTGCACTCTTTAATGCTGAAGTACGATTATGCCATTTCCTCTATTGAGGAGTC
AAAAGGTATAGATGAGTTTTTGCTTGACGAATTGTACCGCTCCTTATTGGTGCATGAACAAAAGATCAATCACAGTTCAA
CTTCTGAGGAGCAGCCTTGAAAGCTTCTACTTATACTCTATTAATTCTAGAGGAAGAGGTAGAGGTAGGGTTGGAGGATG
AGGGAGAGGAGACCCTGAAAATTGCCTAAAGAAAAGGACGAGAATTCTAATTTTGTGCCTCCATCTCTATTTCCACAGTC
TCCTCTTACTCTTCCTCTACATGTACCGAAGAGGAAAGGAGAACATGGAAATAGAGACGGAGGCACGAATTTAAGGGTCA
ATGATGACTACGGCAAATGTAGATGAAAAAAATTTGACAAATCAAAGGTAAATTCTTATTGATGTCATAAATTTGGTCAT
TATGAATTTGATTTCTATATTAGGCTGCCTAATGAGAAGGACGAGAAGTCCAATTTTGTTGAAAGAAAGGAATAAGAGAA
CTTGTTGATGGCGATACAAGCACAAGAAGAACTTGTGCAAGATTTTTGGTATCTGTACATAGGCTGGAGTAATCACATTA
GTGAGGGTAAGTCTTGTTTTTCATATTTAAATAAAGCTTTTTGTTCTAAAGTTAGTTTTGGCGATTCCTCTATGGTGGAA
GCAATGGTAAAAGGTGATATTAAAATTAAAATGAAGAATGGTTTTGAATAAATAATATCAAATGTGCTTTATGTTCCTAA
TTTAAAAAGCAACTTATTGAGTGTAGGACAATTGCAAGAAAAAAGATATATTCTTCTCATTGGAAAAGGTGTTTGTGAGA
TTTATATTCCTACTACAGGAGCTATTGGTATTGCGAAAATGAATTCAAAAAAGTTATTTCCCTTGAATATTGAGAGTATT
CGATCTTGTTTAAAAACATAAGTAAAAGATTCTTCATGGTTGTGGCATTTTAGATATTGTCACTTGGGTTTTGGTGGATT
GAAAACTTTCTAACAGAAAATATGGTGATAGGCCTTCCTGAAATTTTCATCCCTTCCTAAGTTTGTGAAGAATGTGTTGT
TGGCAAACAACATCGATCTTAGTTTCCAAAAGGGAAGTCATGGAGGGCGAATGATCTTTTGGAGCTGGTGCATTCTGATA
TATGTGGCCCAATTAAACCAATTATTAATAGAGGTAAACTGTATTTCATTACCTTTACAGATGATTATTCTCGGAAAACT
TTGATGTATTTTTTGTAGGAAAAATCAGAAGCTTTTGGAGTATTTAAAAGCTTCAAGGCTCATGTATAAAATGAAACCGG
AAAGGCCATAAAGACTCTTCGAATTGATCGTAGTGGAAGTACTTCTCAAAAGTATTTAAAGATTTTTGTGAATCCAATGG
AATTTGAAGAGAGCTCACCACTGCTTTTATACTACAACAAAATGGTGTATTCGAGAGAAAAAATAGAGCCATTCTCAATA
TGGTGCGGAGTCTGCTAGAAAGAATGGAAAAGACTTTTTGGCCTGAAGCAATTAATTGGAGCATTCAAGGCTTTAATAGA
AATCCAACATTTGTTGTTCAAAATATGACTCCAGAAGAGGCTTGGAGTGGAAGAAAACCAACTATCGATCACTTTGAAAT
TTTTGGTTGCATTACCTATGCACATGTTTCAGACGAGAAGAGGAAGAAGCTTGATGACAAAAGCAAAAAGTGTATATTTC
TCAATGTTAGTGAAGCATCAAAAACATATAAATTGCTAAATCCACAAACGAAGATGATTGTAATCAGTAGAGATGTTATT
TTTATGGAAGAGAACACTTGGGACCTGAGTATACAACAGTCTACTCCAATCGTATTTGACAGTGAAGTTGAAGAAGTTGC
TGAAATTCCTGAAAGTGTACATAATTCATCTCCAATAGCTGCTGAAACTCTACAAACTCTTGCTGAAATTTCACCAACTA
CTAAAACTTTACAGGCAACTTTGGAAGAAACTAATGCAACAACTCAGTCCCTTCGTCCTGCTTGCAGGAAGCCTGCGCGG
ATGCTAGACTTTAAGTTTAAGGAATCAATGTAAATGATGATGCCATTACACATTTTTCTTTGTTTGCATATTGTAACCTG
ACAATACTTAAGAAAAATAAAGGAAGACAATGGATTTTGAAATTAAAGCTATTGAAAGGAATGATACTTGGGAGCTTGTT
GATCTTCTTGAGAAGCACAAAATCATTGGTGTCAAGTGGGTATAGACGACAATACTAAAATAAGATGGTGAAATTGATAA
GTATAAGGTGCGATTGGTGTCTTAGGGATACAAGAGGGAGTATGGTGTTGATTACATTGAAGTTTTTGCTCCAGTTGCAA
GGCATGACACTATCAGAATGTTAATTGCCTTGACATCACAAAATTCCTGGCCTTTCTTCCAGTTGGATGTCAAATTAGCT
TTCCTACATGAATACTTGGAGGAAGAGGTATTTATCGAACAGCCCCTTGGTTTTGTTAAGATTGGTAACGAGCAGAAGGG
TTATCGATTGAAGAAAGCTCTTTATGAATTAAAACAAGCCCCTCGAGCTTGGAATAGTTGCATTAAGGCTTATTTTCAGA
AAATGGGTTTTCAATAATGTCCACACGAGCATACACTTTTTGTGAAAATAGGAAAATTCTCATTGAGTGCTTATACTTTG
ACGACCTTATATTCACGGGGAATAGTAGTGTCATGTTTGCCAAACTCAAGAAGTGTATGATGAATGAATTCAAAATGTTT
GATTCTGGTAAGATGCACTATTTTATTGTTTTAGAAGTGGTGCAATCTAATGCTGGGATAGTTGTTTCTCAAAAGAAGTA
CGTGTGAGAAATTTTAAACAAGTTTAAGATGCAGAATTGCTATTCAACCAACATTTAGTTGAGTTTGGCTTGAAGCTAAG
TAAAGTTTGGAGTGGAAAGAAGGTAGATAGCACAGATTACAAGTAAATTGTGGGTAGTTTAATGTATCTAGCTGCTACAA
GACCAGCCATCATGTATGTTTTTAGTCTTGTAAGTAGATATATGGAGTGCCCAACTCAAATGCACCTCTTAGCTATGAAG
AGAATTCTTTGTTACTTGCAAGAAAACAAGGATTTTGGAATTTTCTATATGAAAGGAGATATTTCAGATTTGACTGGCTT
TACTGCTAGTAAATATGCAGGAGATTAAGATGATAGAAAGAGCACTCCAAGCTATGTCTTTTTACCAGGCACATGGGCTG
TGTCGTGGTCCTCCAAAAAGCAAAAAATTGTCACATTATCAATTATATAAACTAAACTTATTGCTGCCAAAACTTGTTCT
TGTTAAGCTGTCTGGCTTAGGAGAATCCTTGCTGAGTTGCAATTCAAGACGGACTACAATATTTTGTGATAAAAATTCTG
CCATCAAGTTGTTTAAGAATCCGTGAACCATGAAAGAAGAAATCACATTGATGTGAAGTGTTATTTTCTACGAGATCTCC
CTAATGAAGGACCAAAAGAGCTGCAGTACTTCCGATGAAGATCAGTTTGTGGACATTTTTCACAAAACTTCTAAAATTTT
TCCCTTTCCAAAAGTTGAGGAGGTTGATGGGTATTGTCACAATGGAATAGTTCAAGTAGCTAAAGTTAACCTGAAGCTTG
AGAGCTTTCAGTTTAAGGGAGAATGTTAGAAAATAAAAGTCCTGTTTACAGCTTTGTCCTAGTCTTTAGGAGATTAGTTT
ATCATGAATTTGTTTCCTACTTTTAGGATTAGTATTAGTTAGTGGTTACAACTTTCATGCTTAATGTTGTTATCTCTTTA
TGCCTGTAAAATCTATAGCCGCAGCGTACTAAATATAATCAGAAAATGATTTCCTTTTATTTTCAGCATATTGACTCTCT
TCTTAGTTTTGTGCTTTATGAAAATTCTTCTTTGTTGTGCATCTGTTTACATTGGTATCAGAGAAAGCGTGAGTTTCTGG
AGTAAAAACAAAATAGTAGCAGGTAAATCTCTTTTCCGCATAACTAATGGCATTAGAAAGTAATTTTGTGCAAGCAACAT
ATCCTAACTTTGATGGTCATTATGATCATTGGAGCATGCTAATGGAGAATTTCTTACAGTCAAAGGAGTATTGGCCAATT
GTCGAGGAAGGGATTAGCACTCCGGCAGAAGGCAAAATTTTGATGAATGCTCAAAAGATAGAATTGGCAGCAAAAAGTTG
AAAGATTTGAAAGTGAAGAATTATCTCTTTCAGGCTATTGATCGTCCCATCCTAGAAACTATTCTTTACAAAGATACTTT
TAAGGATATTTGGGATCCATGGAGAAAAAAAATATCAAAGAACTACCAGAGTGAAGTGTGCACAACTTCAAGCCTCGAGA
AGGGATTTCGAGACTTTGCACATAAAGAAAGAAGTGTCTATAATGAGTGACTGTGTTAGAACAATGGAGATCAACAACAA
TGTGCGGTTCCATGAGAAGATGAATGATGTCACAATTGTTGAGAAGATACCACACTCTTTGACGCCGCATTACGATTAGG
TCGTTTACTCTATCAAGGAGTCAAAAGATATAGATGAGTTGTCACTTGACGAATTGTGAGGCTCCTTATTGGTGCATGAA
CAGAAGATGAATTGCAGTTCAACTTCTGAGGAGTAGGCCTTGGAAGCTTCTACTTTTATTTCTTCCAATTCTAGAGGAAG
AAGTAGAGGTAGAGGAAGAGGGAGAGGAAACCCTGGAAATAGAGATGGAGGCAGAAATTTAAGGGTCAATGATGACTACA
ACAAAGGCAGAGGAAAGAATTTGGAAAAATCGAAGGTCGAATATTATCGATGTCATAAATTTGGTCATTATCAATCTGAT
TGCTATAGTAGGCTGCCTAATCAGATGGACAAGAAGTCTAATTTTGTGCCTCCATCTCTATTTCCACGGTCTCGTCTCCC
TCTTCCTCTACCTGTACCAAAGAGGGAAAGGAGAACATGAAAATAGAGACTAAGGTAGAAATTTAAGGGTAATGATGACT
AAGGCAAATGTAGAGGAAATGACAACTTAAAGGTAGAATATTATCGATGTCATAAATTTTTTCATTATCAATCTGAATGC
TATATTAGGCTTCCTAATGAGAAGGACAAGAAGTACAATTTTGTTGAAAGCAAGGAATAAGAGACTTTGTTGATGGCAAT
ACAAGCACAAGCAGAATCAGTGCAAGATGTTTGGTATCTGGACATAGGCTGGAGTAATCACACGAATGATAGTAAATCTG
GATTTTCTTATTTAAATGAAGCCTTTCGTTCTAAAGTTTGTTTTGGTGATTGCACTACTGTGGATGCAATGGTAAAATGT
GATATTAAAATTAGAATGACGAATGGTTTTGAATATATAATATCAAATGTGCTTTATGTTCCTGCTTAAAAAGCAACTTA
TTGACAAGGGGTATTCATGTTCAGGTGGGCCAATCACCAGTGGTTCCTACACCGGCTGTTGGTGCACAAATTTCTCCCAA
GGTTATTTTTACACCTGCTGATCAACAATGTTATGAGAGGTTTCATAAGATGAAACCACCCCAGTTTCAGGGTGGTAAAA
GCGAGGAGGCTAATGAGTTCTTGACTTTCTGCCATGAGATGCTAGAGGCAGTGGGCATGGTGGATCTCGTGGTATTCGGT
TTGTTGCACTTCAACTTCGTAGTCGTGCCAAGGAGTGGTGTAGGACTTTTGTAAGGTCTAGACCAGTTGGATCTCCCCTG
GAATAGTGTGATGTGTTCTCTAGTGCTTTCCATGACTGCTTCATTCCTTGGAGCATGAGAGAGACGAGTTGTCTGAGGTT
TGAGACCTTGACTTAAGTGAGTCTGTCTGTGACCGAGTATGAGACCCATTTTTGTGAGCTTTCTAGGCATGCTATGACTA
TTGTTCCGGATGAGAGGGTTGACTTTATCTATCAGGTCTTATGTGTTCATAGCACCCAGTCTATTGTGAGGATGCGATGG
AGGCGGAGTTTATGGTTTTAGAAGAGTTTTGGGAGCTCAAGAGAGCCTATTCTTCTGATCAGTTTTTTGGTGACTCATCT
GGAGGCAGAGGTTCACATAGAGGTATTAATTCCTTTCAACGTCATGGACCGGTTCTAGCTTCTATGCCAGTAGATGATAG
TCGGCGTTCAGCTCGAGGATCTTATGATTCTGGCCGAGGTATCCATGACAGTTAGTCTGGTTCACAACGACAGTTATCCT
TGCCGAGATCTTGCTTTACTTGTGAGGATCCAAGTCATATGATGCGATAGTGTCCTCTACATACTCATTCAACACATCAA
CGTTCTTATGCAGCTGCTGTAGCTAGAGGTTCAGTGCCTTCGGCCAGGGGTCGAGGTAGAGGTTAGACCGATAGATGTGG
TAGAACTTCTGGTATAGATACTCCAGCTCTGTAGTGTGGAGGTAGAGGTTCTACTCAAGCTACAGGCGGCCGAGATGGCA
GTGATATGCTTTTCGAGGAGGCTTGAGGCTAAGACTTCTGATGTTGTGATCATATGTATCGTCCCAGTTTTCCATCGACC
CACGTCTGTATTGTTTGATCCAAGGTATACTTTCTCATATTTATCTACCTATTTTGCTGTTGGGTTTGATATGTTGTCTG
ATTGCATGACTATGCATATTCATGTTTCTACACTAGTGGGTGAATCCTTTGTGGTGGATCGAGTGTATCAATCCTGTCTT
GTTTCCTTGGCCGGGTATGATACTTGGGTAGACTTCATCATTTTTGGGATGGTAGACTTTGACATCATCTTGGGGGTAGT
AGAGTTTGACATCATTTTGGGGATGTTACACTTTGACATCATCATGATAATTGCAAATTTAGTTAACTTTTATTCTCTCT
TATAGGGAAGATTAACATATTATAGTTTCTATCGAGAATAATATAGTCCAAGTATTTATAATCTGATTTTTTTTTCTATC
TTCATCCATGAAGATTCTATTTTTTTTAAAACTAAGTTTATGTTGGTAAAATTTTAAAATAGAATAATAGTAGAAAGATT
TTGACATTTGAGCATACTTTTCTTATTTAATAATTTTCTTTACAAATAGATTTCTCCATTATTAATGAGACATTCAGATC
AAGGCAGTCAAGAAAAGCATAAATCGATCAATGAAAATACGATAGAAGTATGATGTTGAGAAGTTGGTCTTTTATTGTAA
AGCCACATGAACATACATGGTAAAAGTATAATAATAAAAATATAATACACAAACTTGTTCATAATATTTGAATAATATAC
ATTGTAAATCATGATCATTAAATTATCATTCATTGACAACAATCAAAATGGCTAACCCACATTAATAAATATATTTAATC
ACTTATAAGCGCTAATAGTTGAAGTGTTCACTTCAACTTTGATCAGGTGTTTGCATTTAACACAACATCTACACCAGTCC
CACTAATTTCAGCCTGAGATGCAATAACTTGATCACTGATCGATATAGTTTGTATGTCTTTAGCTGAAAAGAAGAACGTC
TTGTTAGTATTTTTCAAAATAAAAAAGATTCAAAATAGGATGAGAACAAAGAATTCAATTAGAAAAATTGTACCAAATTT
TTAGAAAATCTAACTTATTCAAAGTCTTACCAGCTTGAACACCTTGTTCGGTGTCTTCTAAATATTTTTTAGCCCTAAAA
ATAGAAGGAACCAAAATAAAAAATTACAATTTAGTTGTAAGAAAGATTGAATAGGTCTAAACAAAAAATCGTTGATAATG
CATAAACAACACAATCAAAACAAGATGTTATGATTTCACAATATTTACTACGTAATAATAAGAATAGTGATAGAGAACTT
AAATATTAGGAAAATGAGAAAGGAGGAGGATTTGACGTAAATGTAGTATAACCTGTTAGCTTCAAACGATTTTTGTTGCT
CAATATATGCTATAGCTTTTATTTTTTATGGAAAAGTTTTCTTTGCACCTGGATCCTTATAAAGATGCATGTCACAAAAA
TAAAATGGACTTGGATTAAAATCAACTCATATATATTATATAGATTATTTCAAATAGGTTCAAGTGATGTGGTACTTGAA
ATAAAGGATTCATAGGTCACGTCTCAAAATGAAAAGATGGTCATATATATAAATTAGAACAAAAACTCAAAAATATTGTT
TTACTTACATTATAACTATAGCCAGCAAGTTTACCCGTTTGCGTTATCTCACAATCTTTGGCCATCCAGCCGGCAACCAA
GAATCATTATCAACATTTCTAGATTGCTTCTCTTTTCTTTTTCTCTCCTCTTTCACATCATCTTTCGCATTGTTAGATTG
CTTCTTTTTTCTTTTTCTCTTCTCTTTCACATCATCTTTCGCATTGTTAGATTGCCTCTTTTTTCCTTTTCTCTTCTCTC
TTTCACCTCATTTTTTGCATTGCTAGGTTGTCCAGATTCTTGATCAATATCTAAGGGGCTTTTCTCCTTTGAGCAAATGA
TCTGGGGTTGAGCTAGTGCTTTGTGTAAGGGTTTGACATAACCCAACAACTTTGAGCCAAATTCTGTATACTTATAAATT
AAATTACTTATTAAAAATCCAATAAACTATGTTTTTTAGAATTCAAAATTAATACTTAAAAGTCATACCTTCGCTTCCTC
GAATCATGCTTGGAATTAATACCTCATTTACATGTTCGAAAGAGCCTTGTAGCTTTAGCTCAGATCCTGTATATATTTTT
TAAAATTAATTTATTATATATAAATAATTTGTCAAGAACTCAATGTTTTGTGTTTTCTAGAATCTGGAATCCATAAACTT
AAATTTTACCTTCTAATCCACAAATCGAGATCGAAACTATGGACTTATCTAAGTGTTCAGCAGAAGCCATCAACATTGAA
TCAGATACTGTATATGTGTTTAAAAATTCACTTAATATGTATAATAACTAATTAAGAATCCAATAAACTGTGTTTTTTAG
AATTGAAAATCCATAAACAAGATCTTATCTTCGGCTCCTTGAATCAGGCTTGGAGTTAGTACTTCTTTTACATGTTCTAA
AGAACCTTGCAACTTTGGCACAAATCTTGTATATGCGTTTTAAATTTATTTAATATACATAAATAATTTGTCAAGAACTT
AGTTTTTTTTGTATTCTCTATAATTCAAATTCAAAAGTTCAAATCTTACCTTCTAGTCCACTAATTGAGATTGGAGCTAG
AGATTTATCAAAGAGTTTAGCAGAAGCTAGTAACATTGACTCAAATCCTCCTGTATATGTGTTTAAAAATTTACTTATAT
GTATAAATAACGTATTAAGATTCCAATAAACCGTGTTTTTTTTAGAATTCATAATTCATAAATTTAAAAATCTTACTCTC
GTTTCCTTGAATCAGGCTTGGAAGTACTTTGTCTACAAGTTCGACAGAACCTTGTAGCTTTGGCTCATATCATGTAAATT
TATTTAATATATATATAAAATTTGTCAAGAAATCATTGCTTTATGATTTATAGAATTCAGAATTCATAAATTTAAAATCT
TACCTTCTAGTCCACTAATTGAGGTAAGAGCTAGAGATTTATCTAAGAGTTCAGCAGAAGCTTGTAGCATTCACTCAGAT
CCTGTATATGTGTTCAACAATTCACTTAATACAAATAACTTATTGAGGATTCAATAAATCATGTTTTTTAGAATTCAAAA
TTCATAAACTTAAAAATCTTACCTTCGCCTCCTAGAATCATGGTTGGAAGTACTTTCTCTACAAGTTCGACAAAACCTTG
TAGCTTTGGATCATATCCTGTAAATGTATTTTAAAATTTATTTAATATATATAAGTAAATTTTCAAGAACTCATTGCTTT
ATGTTTTCTAGTATTCATAATCCATAAACTTAAAATCTTACCTTCTAGTCCACTAATTGAGGTTGGAGGTAGAGAATTAG
CTAAGAGTTCAGTAGAAGCCAGTAGCATTGACTCAGATCCTGTATATGTGTTTAACAATTTACTTAATATTTATAAATAA
ATTATTAAGAATCCAATAAACCATGTTTTTTTAGAATTCAAAATTCATAATTAAAAATCTTACCTTCACCTCCTAGAATC
ATGGTTGGAGGTAGTACTTTGTCTACAAGTTCGACAGAACCCTGTAGCTTTAGCTCATATCCTGTGTAAGTGTTTTTAAA
ATTTATATGATATGTATAAATAATTTCTCAAGAACTCAATATTTAATGTTTTCTAGTATTCAAAATCCATAGACTTAAAA
TCTTACCTTCTAGTCCACTAGTTGAGGTCGGAGCTAGAGATTTATCTAAGAATTCAGCAACATCTAGTAGCATTGACTCA
GATCCTGTGTATGTATTTAACAATTCACTTATTATGTATAAATAAATTATTAAGAATCCAATAAATTGTTGTTTTAGAAT
TTTAAATCCATAAACTGAAAAATCTTACCTTCGCCTCCGAGAATTAGGGTTGGAGCTAGTACTTTGTCTAGAAGTTCAAA
AGAACTCTGTAGCTTTGGCTCAAATCCTGTATATATATTTGAAATTTATTTAATATATATGCATAATTTTTCAACAACTT
AGTGTTTAGTTTTACTAGAATTCAGAATCCATAAATTTAAAACCTTACTTTTTAGTCCACCAATCGAGGTCGAAGCTAGA
GATTTATCTAAGAGTTCAGCAGAAGCTAGTAGGGAATCAGATCCTATATATATGTTTTAAAATTAACAAAGATGCATAAA
AAGAATTATAGAAAACTTAATAAATTGTGATTTTAAAAAAATTAGAACCCATAAGCATAATCCTACCTTTGCCTCCCCCA
ATTAGGGTAAAAGCTAGAGCTCTGTCTATGGGTTCCACAGAACCATTCAAATTTGGCTTAGATGTTGTATATGTGTTTAA
AATACACTTTATATGTATAAAATATTTATCATGGAGCCAATAAAATATGTTTTCTAAAATTAAAAATAATTTTTTAAAAA
TCATCTTACCTTTAACATTAGTAATGATGTCAGATGCTTTCTCCATTTGAGAATTTTGTCCAACTGATTGTAGCTTAGAT
TGTGCATCATCTATCAAATCAACATTCTCAATCCCTGATCTTTTTTCTCTCCAAGACTCTCTATAGAACTCAAGAATTGG
ATGAGGTGAAACATCAGAGACTGCAGGTGAAAAACATTTTTCAAAATGTTTATTGTAGTTGAAACTCTCATCCATTTTTT
GTTTAAAATAAAAGCATTTTCCCCTCTTTTCCTATGACTGAAATTCCTATGATTGTAATGAAAAAGACTTCTTATATATA
ATAATTGTATGTGAAAGCAATATATGTAGTACAATATATTAATTGTTAGTAATATTATACATTTTCTACTTTATTTGTTT
GTAATTACTACTATGCTATATCTTTCAAAGACATACCTAATAGATTACAAAAATTTTAAATTCAAAGTTGATTTGGATTC
ATAAAGTTATTAATTTACCTTTAGTAGTGCTTGCACCAATTTGGTATGTTATTTTTTGGTCAAATATCACTTTAAGTAAA
TACATTAAGAGGTATTTATACATGTAGAAATATCATTGGACTCCCAATTACAATTTTATAATCCTAATAAAAACATTCTC
TATTTTATATATCCCTCTCAAAAAGGAAAGATATTTTTACTCTCCAAGTGAATATGCTGAACAATGGAAGCATTTTGCTA
GACAAATATTAGGCTCCCTTTTCCCTATTTGAAGAATGATAAAATACACAATTTTAGGTTGACCCAACACCTTGAAAGCG
CGAGGCCATTTCGCGAACCTAATGGAGACCTAAAACTGAATCAACACCATTCCTTTTTATTAACAAGAAGGTCTAAACAC
GAATGAGAGGACCCGAATCCATGCTTCATCACGGATGTGGTCATATATCACTGCACCAGAAGACACCAGTTCCAAAAAAA
TAACCCAATCTCATAATTCTCTTGGAACTTCCCAAACACAATCTAATAGTAAAAATTGATCATAAAAGATATTTTGGTCT
TGTTGGAATAATCAAATCACCATTCTGAAGTTGTTTTGACCTGAACGTGAAGAATTATCTCTTTCAGGCTATGGGTCGTC
CCATCCTATAAACTATTCTTTGAAAAGAAACTCTGAAGGATATTTTAGATTCTATGAAGATAAAATATCGAAGCACTGCC
AGAGTGAAGCGTACCCAACTTCAAGCCTTGAGAAGGGATTTTGAGACTTTGCAGATAAAGGAAGAAGAGTAAGTAATGAG
TTACTACCCTAGAACAATGGAGATCAACAAAAAAATGTGGTTCCATAGTGAAAAGATGAATGATGTCACAATTGTTGACA
AGATACTACGCTCTTTAATGCCAGAGTACGATTATGTCATTTTCTCCATTGAGGATTCAAAAATATAGATGAGTTTTCGC
TTAAAGAATTGCACAAAGAATTGCACAGCCTTATCGATGCATGAACAGAAGATCAATCACATTTCAACTTCTGAGGAGCA
GGCCTTGAAAGATTCTACTTTTACTCTGTTAATTCTAGAGGAAGAGGTAGAGGTAGGGGTAGAGGAAGAGGGAAAGGAAA
CCCTGTAAATAGAGATGGAGGAAGGTATTTAAGGGTCAACAATGACTACAACAAAGGCAGAGGAAAGAAAATCGAAGTTA
AAATGTTATCGATATCATAAATTTGGTCATTATCAATCTGATTTCTATTGTAGGTTGCCTAAAGAAAAGGACGAGAAGTC
TAATTTTATGCCTCCATCTTTATTTCCACGGTCTCCTCTCCCTCTTCCTCAACATGTACCGAAGAGGGAAAGGAGAACAT
CAAAATAGAGACGGAGGCAGAAATTTAAGGGTCAATGATGACTACGACACATGTAAAGGAATTGTTTTTCACAAATCACA
GGTAAAATGTTATCGATGTCATAAGTTTGGTCATTATGAATCTGATTGCTATATTATGCTGCCTAATGAGAAGGACGAGA
AGTCCTATTTTGTTGAAAGCAAGGAATAGGAGAATTTTTTGATGGCGATACAAGCACAAAAAGAACTTGTGCAAGATGTT
TGGTATCTGTACATAGGCTGGAGTAATCACATTAGTGAGAGTAAGTCTTGTTTTTCATATTTAAATGAAGCCTTTAGTTT
TAAAGTTAGTTTGGGTGATTGCTCTACTGTGGATGCTATTGTAAAAGGTGATATTAAAATCAAAATGAATAATATTTTTG
AATAAATAATATCAAATGTGCTTTATGTTCCTACTTTAAAAAGAAACTTATTGAGTGTAGGACAATTACAAGAAAAAATA
TATTTTCTTCTCAATGGAAAAAGTGTTTGTGAGATTTATATTCCTACTACAGGAGCTATTGCTATTTCGAAATGAATTCA
AAAAAGTTATTTCCCTTGAATATTGAGAGTATTCAATCTTGTTTAAAAACATAAGTAAAAGATTCTTCATGGTTGTGGCA
TATTAGATATAGTGACTTGGGTTTTGGTGGATTGATAGAATGCTTTCATCCACTCTCAATCAATGGACCAGGTCCCTTGA
CTCAACAAGAATAGTAGCGAAGAGTAAATAATAATAAGAACACAACACAAGCAGTTTACGTGGAAATCTCCTTTCTCAAT
GGAGTAAAACCATGACCTGTTACATAGGATTTTCAACTGTTTTCACTAATCTTCCTTGAGCAAAAGTGAAACCCAGTTAC
AACCAAAGTGAGAAAAAGCTATTAATCTCACAACCAAGTAATAACTCTATTACTTGAGGAGCCTAAGCAGATGCCACATT
GCCCACTAAGCTATCACCACTAGACAACTTAGGATTCAACTAAGCAACACAAAGGTTGCCCACAAAACCACCCACTTTAG
ATGACTTAGACTTTGACTAAGCAACAAAACGATGCTGCCCACTAAATCAGTTACCCTTAACCGATTTATACTTTTCAACC
AAAACACAATATCTGAATCCTTTATAGATTTATGAACAAATTTACAATATACGTGTAGAAGAAATAATCCTAAGACAACT
AAGCTTGCAGCTCTATCAGGTCCCTGTTGTTCTTGAGGATGATTCTTCACTTTTGTTTAGCCTTTGTAAGAGTTCTTGAG
AGTTTTCAAGTTTCAAAAACTAAGGTTATGGCTATTGGACATAATTTATATGAAGAATAGTCACAACCTTCGAAGCCATG
CCATTGGCTAAGGTTTCTGCCACTGTTAGAGACTGTGCACAAACCAATTGTACTTTTCCAGCCTAGTAGTTGTGTGTACA
TTTTCATCGTATCAGGTCCCTTTACAAGGTCCCTGGGTTTGTCAAATCATAAAAGCTACAACTAACATTTTCCCCCTTTT
TGATGATGACAAACTGTACACATGATGCCTGCAGGTTCTTCCCCTTGCCAACAACACCTTATTCCTTGCGAGTTCTTCCC
CCTGTCAACCAGACCTTCTACTAGCCTAAGCACCCAATGATTCCCCCTTTTGGCATCATAAAAAGAAGTACAGTAAACCA
ACAGAACACGTAAGATCATTTAAGTAAAATCACAGCCAGGGGCAACACTAACAGAGTTATAAAAACAGGAAATGATAGAA
ATTAGTCACAACAAACAGGAATCAATTTCATTGCACACAAGTCAGCATTCAATACATTTATTTTAAATTGAAATTGAGAA
CCCTGAACACTGTCCACACAAAAAGAAACGACACAGGAAGGAACAGAGAGGACTATGAAGAGGGAGGCTGATGGGAGAGG
GAGTTGATAACAAGAGTGAGCCTGGAATTTGCTGCATCATTATCCTTTATCATTTTCTCTTGGACAACAACAATTTTAGT
AAGGAGCTCCTCATTCTGGTTCTTCAGTTCCTTAACCTCTTCAGTACCAGGTCCCTCAGTTTGCGCTTTGAGCAATTCAG
CCTTTAATAAGGCAATTTCAACATCTTTGTTGCTCACTCGCACGGTCATCTTCTCCAGTTCATGCTTCAACTGGTCTTGT
TCCATAACCAATTGAGATACCTTGTTCAATGGATTTCTCTTTCCTTCTACACACTCACATTCCACCAGCGTACTGAGAGT
GAATGATTGTTTAGCAGTTCCAATTTTACCTGCTCCCACTGGCATGTTCAGATGATGAAACACCTTGGTAAAAAAGTATC
CAGATCCCATGCCATGTTTGCCCTTGTGGTCAACCACCGTTTTGTACATGTGCTCTAGCATGAGGGCTGGAAGATCTATG
GGATCAAACTTGCAAAGTGACTCTATGATGAACAGATCAGATGCAGAAGCAACAATGTATTATTCTGTTCGGGGAAGAAG
TACCTTGTTGACAAATTCAAAGAGCAGCTCGTACTCGCCTTTCATGAGTTTCTTTTGAATCCCAGCACGTCGTATGTTAG
TAATTTTAGAGCATTCTTTGACAAACTCCAAAGTGCAAGTTTTTCCAATGACGGACCTGGTCTCTTCTCTCGGTACCCCC
AGTATTTGCCCCAGCAGTTCCTTAGTCAGATGCAAACTGTTTTCCCCTACCTTGGTGTTTATACTACCATCCTCTTCAAA
CTCAATGTTATAGTAAAACTCGCGTACCTCTTCCTCATGTAAAACGGGTGATTTGGTCTGGAACAAGTGAGTCCATGACT
GATTTCCACAAGATCATACAGAGAATTCATCCCATGCTTGGTGATGATGTCCGGGTCAAACACTCACCTCCTAGAACCTT
CTGGAGACGTAGGTTGTTGAAAATTGACTGTTTGCTTTCTCTGTGGTCATCCTCACTTCCCACGGGACCAGGTTCCGTTC
TAGATGCTGGTTTGATGATAGGAGAGGTTTCTCTCTTCCTCTTGTTCTTTCCCTTTTTGGACACAACCCTTTTTGCCACA
GATGCTTTAGACTTTTCCTTTCCCAGTTTCTTTACTTGTTTTTCCCTTTCTTCTTCAGAACTTTTTTCCACACCTTCATG
TTCAGAATCTTCAATCGAGGCATCCACCACATTAGTATCAGGTATCTCAAAAAGTACACTACCCGATTTCCTTTTCTTGT
GCCTTTCTGCAGTCGTTATTATACTAGATTTCATAGCATCACCCATCAGTTTCTTTGAATGAGATCTAGTTGAAGGCCTT
CTTTAGGTGTCTCCTCTGGGACCTTCTCCTTTCCTTTCATGGATATAAAGACCATTTTATTTTGAACAATCCATCGGAGG
GGGCAATTATCCTCGTCCGTGTCTGTAGAATCGGACGAAGGGTACACACCAAACTCAAGAGTTTGGTCAAACACTGGTTG
AGAGCCCCCAAGAAAGTTGTCCACAAACTGTTCTCCTTCTTCGCTTAGTAACCCTTCCCTCATCTGGGTTAGACTCTCTA
CGACTAGGCTCTCACTGACTGCAAGAATATTTGACTCAAACGATTTATTCTCGGGAAGGTTTCCCTCAAATAAGTGGTCT
GAAAGCATAGCAGAACAGGTACCAGGTTCAGGTGCTGGGTTATTGAGGTCTAAGGAAGAATGGGGATTAGGAGGACTGGT
TTTACCAATGTTGACCGGAGAGATGGTCGACATTTTGGAAGGAGACGGAGCATCGAAAGATGTGTAGAATGCCACGACGT
CTATTTCATTCAGTGAGTCTGGCATTTTCTTTGAAGAAGATGGGGATTGAGACATTTTGTTTGAGAGAGAGAGATGAAGA
GTGACAGAGAAGAAGCGATAGAGAAGGAGAAATAAGGGTTTTGGCGGAAGGGTTTTTTAGAGAAAAGGAGATTTGAAATG
AGGAGAGATAGAGTGAAGAAAAGTCTTATAAAAAGAACTTGAAATGATGTGTCAGGTCCTTGAGTAGACGCGTCGCTTAG
ACTTAAAGCGATGGGACAACGATCAGAGGGATCGATGACTGACACGTGAAGATCTCAACGGTTCTCATTCAATCAGTTTA
AGAGAAATGTACATGATGCTAACCTTGAGAGGGGACCAGGTCCTCAACTGCAGATGAGGTTTGATTCTTGAATGGTTCTG
ACCATTCCTTGCTCCTGTGATTTCCACGAGTGTATACCTGAAATAGGTACATAGTTGATCTCACTTAAATAATACATTAC
GACTAATGAGGATACCTGCCCTCCAGATCATAGCCAAAACAAGGATTGGCTGCCTTTGGATGAGATTAAGTCAGTGCAAA
TTCATCATTCCCAACTTCAACCTGTTACTCTCAAATTGATCCTTGCTGAGAGCCTTGGTAAAGATATCTGCAATTTGATC
TTCTGTCCTGCAATACTGCATCCTGATATTTCCCTTTTCAACATTGTCTCTCAAGAAGTGATGTCTGACATCAATGTGCT
TTGTTCTTTTGTGCTGAACTGGATTCTTTCCCGTGTTGACTGCACTAGTATTGTCACACATGATAGGAATAGTATGGATA
TGAACTCCAAAATCTTTAAGTTGTTGCTTGATCCATAGTAGTTGAGCACATCAAGATGCATCAGCTACATATTCTGCCTC
AGCTGTTGAGAGAGCTACTGAATTCTGTTTCTTGGTACCCCATGAGATGAGTGAGGATACAAGAAAATGTGCCATTCTAG
AGGTACTCTTCCTGTCAACCTGATATCCTGCAAAGTCAGCATCTACATACCCTACTAGTTCAAACGAGTCACCTGTCGAA
TAGAATAGGACCAGGTCCCTTGTCTTCTTTAGATACCTCAGAATCCGCTTGGCCGCCTTCAGATGTGATTCCCTGGGACA
TGCTTGGAATCATGCACACATTCCTACACTGAAGACAATGTCAGGCCTACTAGCTGTTAGATACAATAGAGAACCAATAA
TCCCTCTGTACATGGTTTGATTCACTTGTGGATCAGCCTCATATGTTCCCATTTTAGAGTTTATACCCATGGGGGTATCA
ATAGACTTCGATTCCACCATGTGAAACTTCTTCAACAGCTTATTTGTGTACTTCTGTTGACAAAGTGAAGTCCTACTTAA
GGTTTGCTTGATCTGTAAGCCTAAGAAGAAATTCAGCTCCCCTATTATACTCATCTCGAATTCATTTTCGGAGGTGGCTC
CAAAAATGATGTCATCCACATACACTTGAATGATGAGCAATTCTTGTTCCCTTTTCATTGAAAACAAGGTGTTGTCTATC
TTGCCCCTCTTGAAACCATTCTTCAGCAGGAATTTGGACAGCTTTTCATACTAGGATCTAGGTGCCTGTTTCAGTCCGTA
CAGGGCCTTGTTGAGTTTGAACACGTGATTTGGGAAATCAGTATCCTCAAATCCAGGTGGCTGTTTTACATATACTTCTT
CCTTCAGATCTCCATTCCAGAAAGCACGTTTGACATCCATCTGGAAGAGCTTGAAACCTATGAAGGCTGCAAATGCTATG
AGGATTCTGATAGCTTCCATTCAAGTAACAGGGGCAAATGTCTCGTCATAGTCTATGCCCTCCTCCTAATTATAGCTTTG
AACAATCAGTCTGGACTTGTTCCTAGTGAAAAGCCCATTTTCATCAAGCTTATTTCTGAACACCCACCTGGTCCCTATGA
TGGTTCTGTCAGCAGGTCTTGGGACCAGGTACCATACATTGCTCCTCTCAAACTGATGAAGTTCATCTTGCATTGAATTG
AACCAGTCATCATCTTTCAAGGTTTCTTTCACATTTTTAGGCTCAATGGTAGAGATGAAGGCTAAAAATGGAACCAGTTT
TCTTGTCTTTGACCTGGTTTGCATTCCAGAATTCAGAGGGGCATGAGATTCTCAAGGGGTGAGATGAACTATGTTTCCAC
CCTGGTTTAGAGGCCAAGGGTTGGGGTTGAACTGTCTGTTCTTCTTCATCTTCAGAATCATCATTCTCAAGAGGGTAAGT
TTCCTCTTGACTTGCATCATGAGATGGACCAGGTCCCATAGTAGGTTGGTCATCCTTCTTTATCTTCTTAGCTAGACTAA
GATCAACACCATCATACTCCATATTCCCTTTAGCTTTAATATTCTGGACTTTGAGAAGCTCAATAAGATCATCATCGTCC
TTCATATCTAGGTTTTTTAGATCACCACTTTCATCGAAAATCACATGAACACTTTCCTCAATACATAGTGTTCTTTTGTT
GAAGACTCTATAAGCTTTGCTTGAAGATGAGTATCCCACAAAGACACCTTCATCACTTCTGGGATCAAACTTTCCCAAAA
CATCCTTGCCGTTGTTTAGCACAAAGCACTTGCACCCAAAGGCCTTTGGATAACTGAGCTTGGGTTTCTTGTTGTTGAGG
AGTTTATATGAAGTTTTATTCAAGAGAGACCTGATCAAGCATCTGTTAGTCACATAACACGCAGTATTAACAGCTTCAGC
CCAAAATTTTTCAGGAAGATTAGACTCGATGAGCATTGTTCTGGCAATATTTACCAGAGTTCTGTTCTTCCTTTCCACCA
CACCGTTTTGTTGAGATTTTTTGGGAGTTGAGAAGTTATGATTAATACCACTATCTGCACAGAAAGTATCAAGCTTCACA
TTTTCAAACTCGGTTCCATAGTCGGACCTGATCCCTGCAATCAAGCAGTTGAGCTTGGTTTGGATCATCTTGAAAAATAT
CATTAGCACATCAGCTGTCTCAGATTTGGACTTGAGAAATATAGTCCACATGAATCTTGAGTAGTCATCCATAATCACCA
GGATATACTTCTTTCTATTTTGACTTTGGATTTTCATAGGCCCGCACAGATCCATGTGTAGCAACTCAAGAACCCTTGAA
GAGCTTACTTGCTTCTTTGGTTTGAATGAGGATCTGGTTTGTTTCCCTTTGGCACATGCGTCACACACTTTGACATCCAT
GAACTTCAATTTTGGCAAACCATGTACCAGGTCCCTAGATACAAGTTTGTTCAATAGAGACGAGCTCACATGACCTAGCC
TCCTATGCCATAGAACGTCATTTTCACTTTGAGCACTGAGGCATGTCAGATCGTCTCCATGAGTTGTTTCTAGATCTGCC
ACATACATGTTTTTCCATCTGCTAGCCATCAGGATCACCTTTTTGTTAGTCAAGCTAGTGACAATGCATTAATCTGAAGA
AAACTTGACTTTATTTCCCTTGTCACAAATCTGAGAGACGCTGAGAAGGCTGTATTTTAACCACTCACATAGTAAATATT
TTCAATAGAATCTTCAAGTACAATCCAACTCTGCCAACTCCTAGGATGTACCCCTTCTTTCCATTGTCAAATGAGACACC
TCCACCTTGAAGTGTCTTGAGTGAAAGGAAGTTTTTGGCGCTCCCAGTTATGTGCTTCGAGCATCCACTGTCCATGAACC
AGCACTGACTGCTACTTCCTTCACGCCTCTACAACACAAATCACTTATTAGATTTGGGAACCCACTTCAATCTGAGTTCC
CAGTAAGCTGATAAGGGCATAGTTAGAGTATTTCTTGCCCAGTGAGGCAGGCTTGCCCCTTTCTTGTTCAAGGATTTAAG
AATAGGACCAAGTCCCTTTCTTGGAGTTGTCTTATGTCAAGAATAGACTGGAAACTTTTCTTGAGAGGCATTCCAGGCAG
GACATTCTCCTTTCAAATGGCCATTTCGACCATAATGAAGACATAGTAAATTATCCGACACAGAGACATATTTACTGTGG
GGATTGTAAGGAGGGGTGATATTTAGGCTACCTAACCCCTTTCTGTTATAGTTGCTTTGACTGGTGATTTTGGAAAGTAG
ATTAGAGGAACTGGTCCATTTTAGAGAAGTTTAAAGTTCTTCTTTAAGACGGACCAGGTCCCTTTCCATTTGATCATTTC
TTTCCAAGGCTAGAGCAAGTCTGGTTTTAGCCGTATTCAGACTAGCTTCTAGCTCTGCTTGCAAGTTAGTAGCCTCCCCC
TTTCTTTTTCCAGATTTCTCAATCATCAGACTCAATTGTTCCTTAAGTTCTAAGTTTTCAGATTCTAGAACCATTACTTG
TTCCTCAATAACTGACGTGTGCACAGTCAACACTGTTCTTTCTTCACTTAGACTATCCAGGATGCTGTACATGAAGTCCT
TTTCAGTGGTTAACTCTATGACAAAGTCAATCAAAACACCAGCTAGGTTTCTTAGCCTTCTAATAGAGTAAGTGTTCAAG
TTTTGTTTAAGATCAAGGAGGGTTACCTTTTCTTCATCGTCTTCATCATCTGATTTCTCCATGAGAGCAAACATGCTATC
AAATATGTTGGCATCATCTTGAACAACCAGCATAGATGCATCATTAGGACATTCTGATTCTTCTAACTCACTTGAAGAAT
CTCTCCAAACAGCAAGAGCCTTCTTCACAACGTAGTCAGCTGCAACTTTTCTTACATTTTTCTTAGGTACCAGGTCCATT
TTCTTGTCTTTTTCACCTCTAGATCTTTGATACTCTTTGTTTTCAGCTTTAAGTATCGGGCAATCTCGTATGAAGTGCCC
CGCCTTTTCACACTTGTTACAAAGATCACTGGTAGTTGCAGTACGAGGGAGATTCCCTCTTTTCTTGAACCCTCCATGTT
TTCTCACAATTTTTTGAAATTTCTTAGTGAGATAAGCCATGTCATCCTCTTCACTAGAGTCATCTCCAGACTTGATTTTG
GGAACTAGAGACTTGTCTTTCTTAGCTTCCTTATTTTAGGTGTCCTGATTTCTGTTCATTACATGAGTTTTGAGATTTCC
AATGAGAGCATCCATCGTCAGAACCTTCAAGTCCTTTGCTTCAGTTATGGCATCTACTTTACTTGCCCATGACTTGGGAA
GAATTCAAAGAATCTTCCTGACCTGCTTACTAGAGCTAATGGGTTCTTCCAAGCTTCGCAGCTCGTTGGTTATGGATGAA
AACATTGTACACATGTCATGAATGCTTTCACCCTCTTTCATTGTGAAGTTCTCATATTGGGTGGTCAACATATTTACCTT
CGACTCCTTCACCTGCTCTGTCCCTTCGTGAGCTGTTCTTAGGCTGTCCCAAATTTCCTTTGCTGATTCACAAGCAAAGA
TGTGATTGTACTCTTCAGCACCTATACCACACACTAACAAGTTCTTAGCTCGGTAGATTTTCTCGATCTTCTTTCTGTCC
GCCTCGTTGTACTGTTGGCGAGTCTTTGGAACAACTTTAGTGATTTCACCATCTTTCACTTCCACGGTTGGAATGAAAGG
TCCATCCAACACTATGTCCCATAACTCGCTGTCCTCAACCATAAGATAGTCGTGCATCCTTGTTTGCCACCAACTGTAAA
ACTGACCATTAAAACGAGGAGGTCGTGTTGAAGATTGTCCTTCTTTGAGGTTCAGTGGAGCAACCATTCTTTTGCAAAAC
TATCTCTCTTGGTGTTAACCAACTAGAGAGTACCTGCTCTGATACCAATTAATAGAGTGCTTGCGTCCACTCTCAGTCAA
TGGACCAGGTCCCTTAACTCAATAAGAACAGTAACGTAGAGTAAATAATAACAAGAACACAACACAAGAAGTTTACGTGG
AGACCTCCTTGCTCAAAGGAGTAAAACCACGACCTGTCACACATGATTTTCAACTATTTTCACTAATCTTCCTTGAGCAA
AAGTGAAACCCAGTTACAACCAAAGTGAGAAAAAGCTATTAATCTCACAACCAAGTAATAACTCTATTACTTGAAGAGCA
TAAGCAGATGCCACACTGCCCACTAACCTATCACCACTAAACAAATTAGGATTCAACTAAGCAACACACAGGTTGCCCAC
TAAACCAGCCACTCTAGATGACTTAGACTTTGACTAAGCAACAAAACGATGCTGCCCACTAAATCAGTTACCCTTAACCG
ATTTAGACTTTTCAACCAAAACACAATATTTGAATCCCTTACAGATTTAGGAACAAATTTACAATATACGTGCAGAAGAA
ATAATCCTAAGACAACTAAGCTTGCAGCTCTATCAGGTCCCTGTTGTTGTTAAGGATGATTCTTCACTTTTGTTTAGCCT
TTGCAAGAGTTCTTGAGAGTTTTCAAGTTGCAAAAACTAAGGTTATGACTATTGGACATAATCTATTTGAAGAATAGTCA
CAACCTTCGAAGCCATGCCATTGACTGAGGTTTCTGCCACTTCTGCCACTGTTGGAGACTGTGCACCAACCAATTGTACT
TTTTCCAGCCTGGCAGTTGTGTATACATTTTCGTTGTATTAGGTCCGTTTACAAGGTTCCTGGGTTTGTCAAATCATCAA
AACTACAACTAACATGGATTAAAAACTCTTCAAAAGGAAAATATGGTGATAGGCCTTCCTGAAATACTCATTCCTTCCTA
AGTTTGTGAGGAATGTGTTGTTGGCAAACAACATCGATTTCAGTTTCCAAAAGGGAATCATCGAGGGCGAAGGATCTTTT
GGAGCTGGTGCATTTTGATATATGTGGCCCAATTAAATCAATTACTAGTAGAGGTAAAAGGTATTTCATTACCTTTACAG
ATGATTATTCTTGGAAAGTTTTGATGTATTTTTTGCAAGGAAAAATCAGAAGCTTTTGGAGTATTTAAAAGTTTCAAGGC
TCATGTAGAAAATGAAACTGGAAAGGTCATAAAGACTCTTCGAATTGATCGTGGTGGCAAGTACTTCTCAAAAGTCTTTA
AAGGATTTTGTGAATCTAATGGAATTTGAAGAGACCTCACCACTGCTTTTACACTACAACAAAATGGTGTATCAGAGAGA
AAGAATAAAACCATTCTCAATATGGTGCAGAGTTTGCTAGGAAGAATGGAAAAAGCTTTTTGGCCTGAAGCAATTAATTG
GAGCATTCATGGCTTTAATAGAAGTCCAACATTTGTTGTTCAAAATATGACTCCAGAAGAGGCTTCGAGTGGAAGAAAAC
CAACTATCGATTACTTTGAAATATTTGGTTGCATTACCTATGCACATGTTTCCGACGAGAAGAGGATTAAGCTTGATGAC
AAAAGCAATAAGTGTATATTTCTCGATGTTTGTGAAGCATCAAAGGCATAAAAATGGCTAAATCCACAAACAAAATAGAT
TGTAATCAGTAGAGATATACCATTCTGAAAAGTTGGATCTTTTCCAAAGGGTTGTGACCTTTTGAAAAGGTTGTCCCTTT
TTCCAAAGGGTTGTAATCTCTCCGATAAGGCACAATTCGCACCTTTTCATACTATCCTTTGTTCGCTATAACTAGAGGGG
TTTTCTCTCATTTTTCTGAATCAAAATTTTCCTTCTTCTGCATACATTTTCTTACAAATAAAATAGAGTTTGTGTGTGAT
CTCGTTGCTGACTTTTGAGTTCGTCGAAGTTATTGAAGTTTGAAGTACCGCCACTTTTTTAATAGGTTATCCATTTTATC
TTGGAAGGAAATAATCCACAACCTTGGGTACAGTAAGGGGATTTAATTCTTTAATAACACATAGTGAGTTATGTGGACTC
AGATAGTTCTTTTATTTTTATCTTTGTTGTTTACACTTTGCTAATTTGAATACAGGAGATAACAAGCTTAAGGAATTTCA
TTATTTTTTCTTGTATTTTTGGTTTTTATCTAACTGTGAAAAGAACTTAATGAACAGATGTTGTCTCCGAACAATATTTT
AACATGAGTTTAGTTTCTCATTGAATTCAATGCCTTCTAAGAAAAAATGGAGTACGATGGAAGAGGGAAAAAAATTAGCA
AGAAAAATAACCTGCATGGCATCATTGTTGATAGATAGAAAAGATTCAACGAGAGTAAAAATCGGGTTCTATCTTTTTTT
CCCTTGTTTATTATATTTTTATTATTAATAATGTATATTATGGTTGTAGATAAATTTTTTTGTAGCTTTCCACTTAGTAT
GAATTTTGATTCTTAGGAGACTAAAATCTTTTGATTTTCTACTCCTTTGGTTTGATGAATTTAAAAATCTCACTGGATAA
ATTAAATTGTGCATTTGGTTCGAAGAATATAAAAACTCATTAATTTATTGAGCACTCTATTTGAATGAATATTCTAACTT
GAAGAGTATAATAACTTCATCGGGAATATTAAGGCAAAATAATTTGAAGAAATATAAAAACTTCATCGTTAACCAGAAAC
AATGTTGTATTTTTTGTTTCTGGAGATTAAAATCAAGACTAGTGACATAAAATTAGTGATTTTGCGCCTGCAATGGGTGT
CTCTATGGAATAAACTTTGACATTTTGTAAAAATTGTCAAAGAGAATTGAAACACTACAATTCTTTTTTAGAATATTATC
TCCAAAAGAAGTTTCATGCTATCAATGTGTATTTTGATACTATACAATGAGAAGGCATGGGAAAAAATATGTGGAAAATC
ATTTTCAAATACTTTTGAAATGACATTCTTGTATATGTTAGAAGCACAAAATTCTTGAAGTGTATTGATATTGTGGTCGC
TAAATTTCTCTTTTACAAGTATAATATGATATGACTAGTATAAAACTACCAAATTATATATATACTTGTGATTTTTTCAT
GAAAAGATATGTCTATTAAAATATAATTATTTGAATAGACATGAACATTGGTGAAATGTCATTTGTCAATGTTTGTATAG
CCAATATTGAATGTTATGAGAAGGTCTTTCCGAAAAAGACATCTAACAAGGTTCTGACTTTAAACAATATTTGTATCTCA
CAAAATTGTAATAAGTAAGAACAAAATTTGAAAGGAATTCCAATCTCTTATAGTTGATACACACTAACATTTTTTATATG
AATTCAACAAAATCTCATGGTTGAAAAAAGTATTTCATAAATTTTATTGATAATTGCAATAGATATTATGTTTGAAAAAT
GGAATCATCCATCAAACTATTGTCTAATACTCACCTCAATCTAGTGAAATTGCGGAAAGAAAAAACCTAACTTTGAAGGA
AATGATGAATCTCTTACTTATAAGTTCAGGTTTACCATAAAACATGTAGGGGAAGCTATTCTTACAAAAAAGGGGAACAA
CAAAAAGTTTTGCTCATAAAGGGAGCAAGAAAAAGTTTTGTCTGTTCAGGCTTTGTTGTATAGAAAATTGCTTGTCTCCC
CTTAAAGTCTATCTACAATAACAATAACTCTTGAACAATTTTGAAGACACAAATGGGGTGTCTAGCCAAAGTCCAAAGTT
TCTATACCTAAATGAGTCAAAATAGGACCTAAGACTATGGACCGCATTTTTAATGGATATGCTAAAAACAGTAAACCATA
TTGATTTTTTGTTCATACGTCCGAACATCTTAATATTCATGATAATGTGATAATTGAATCAGATAATTTTGAGTTCTTTG
AACACATTATCCGTATAAAACTAAACATGAGTTCTCTAAACAAAATTGGAAAATATCATAGAAGAATGTACTTAATAAAG
AGATTCAAAGGCGTCGTAAATGTCAAAGGACATCTTCTTCTTTCGAATCTAATTTTTGTAATATTTTCTCTTAAAAATGA
GTCTCATACATTAAAAAAATCTATGTCTTCCGTGGACTCATTCTTTTGGAAAGATGTTGTCAATATTGAGATTGATTCAA
TCTTGAGTAACCATACTTGGGAGTTGGTTGATCTTTCTCTAGGAAATAAACAGTTGGGTTCAAAGTGGATCTTCAAAAAG
AAAACAAAGTTGATGGAACTATTGAAAAATACAAAGAAAGATGTGTCGTCACATGCTTTAGACAAAAAAGCCTTGATTAG
TTTGACACATAATAGCCACTAACGAGGATTACATCTATTCAAATGTTAATTACACTAGTTGCGGTATATGACCTTCAAAT
TCATCAAATGGATATGAAAACAAATTTCTTAAATGGAGGATTATAAAAAGAAATTTACATGAAACAACCCGAAGGCTTTG
TGGTTTCTAGTAAAGAAAAGAAGGTGTGAAAACTTCTTAAGTCACTAGATGGACTAAAACAAACACCCAAATAATGGCAT
GTGAAGTTTGACCAAACTATGTGTAACATCTCAGATTCGGAAAGAAGGAAAATTATAGGTTTCACAAATGTGGTGCCAGT
ACAGAAGGAACCACTGACAATCCATAGGTCGGACCACGGACCGTAGGTGGAATCGTGGTTGCATGTTCACGTTCAGGAAA
AATGTCCAGTCCCAGTACTCTTCTATGGTTCACCAGGATAGTCCGTCATTTAATGCACAAGTCGTATGTAGGTCTCATAG
GTGAGTCCCAAACTTAGTGAAATTATAGGATCAAAAGTTGGGACCCACGGCACGGTCCGTAAGTGGACCCACATACCATA
TATGGTGTCTCGTAGTTGGGGGCCAAGATGGTGGTCTCTGAACCCACCAACGGTCGATCAGGACGGTCCGTGGTAGGACC
TACGGACAGTAGGTTAGACCGTTGTTGAAGGTTCAACAGTTATTTTAAAGGGGCTTTTGGGTCTTTTTCTAATTGTTTTA
ATCCAATACTATGTCGTTTTACCCTTTACCCTAGGCCCTATATAAACATTTTAACCTCTAAATTACTCATTCAATTGATT
CTCCTAAATTCCCAAAAAGAGAAGATGATCAAATTCATCCTCTCAAATATTTCTCTCTGTAAGGAAGAAGAAAAGGTGTA
GGGTTTCAAGATCAAGTCTCGAAATCCACCATTGATTGCAAGCTTTTGGCATCAAGGTATGATAGTTTTCACCTTTGGAG
CTCTTTCCTCAATAGGGTTCCTAAGTTCTCCATTTTTGTAAAGTTAGATTCCCCAATCAAATTAGGGTTTTATTCAATTG
TGATGGTTCCTTTCAATGTTGAACCAATTTATTGTTTTATATCTTCTTATGCATGAATTGAAGTAATTGCTTGTTTTAAG
TTGAATTCCCCATGAACCCATGCATAACCCATGTTTTCTAGACTATGATGATACAATGTGGGTTTTGAACTATGCAAGAT
GAATTTATGAAGATATGCATGTTCTTTATGAAATTGATAAAAAATAATTTAAGTTGCTTTGAGAGTAAAGCATCAATGTT
GTTGTCGTGAAAGGGTTTTCTCACATAAAGGATTCTTAGAGTTGAAAGGTTTTCTCAACAAAACTTTGAATTAAGATTTA
GGAGCTATTCTAATGAAACCTACCTTGGATTGGCTACTTGATGTGCCTTCCATGGATGATAAGACAAGCGGTGATTACCC
ATGTCTGTTAATGATAAGACAAGTAAAGACTAATGACATTTCTGTGGGATTTATTCTTAGCACCAAGTGGAAAAGAGGTG
ATTACCCATGTCCTATAAACTATGTGCCACCATAGATTTGTCTTAGATAGACATTAGCTAGTGGATCCACTTAAGCTAGA
AGTTTATGGTTCTTACCTTGGCAAGGAAGACATCTCTTTTCGGTGTGGGATAGACACCGGATTCCATGTTATAGATCACA
TGGTCTATATGTCAGTTAAGTCTACTTCCCGCAATAATGATGAAGTAAGGTTACTTCTAGAAGTATCTCACACGTGTTGA
AAGATGATTTCAACTTTCATTGACCATGATCATGATTATGCTTCTAACCTCTTATCTTAACTTTTAATTTGATATTTGCA
TGTCATAAAAAGTCCATTTAATATGATTTTGTAACATTTATGCATTGCTATCATACTTGGTACATTCTTTGTACAAACTC
ATACTCTTACCTACATTCTTTCCAAAAATGTAAGGTCGGATGCTCCGATTCCACATTCTCATGGCTAGTGATCACCTTAG
TAGCTTTTGGAGAGTGGTGAGCCCTCATGTTCCGAGGACCGAACCCTTTATTGCTTATTGTCCTTACTTTTATAGATTGT
AAGTGATGTATGGGTTACTTCCCAATCACTCTTGATGTAATAGATGGCTTTGAGGCCATGTTAGACTTCCGCTTCGTTTT
TGACAAACTCTTTATGATATAAACTGTCTTTGAAACTCCTAAACTCTATTATCTTGTATGATGTATGCTAAGATACTTGT
GTAGGGCCTTACGGAGTCCTATGTACCATGTCACGTCTAGGGTGTACTTTGGGTTGTGACACTATGATGGTAAATGAATT
CAAAATTATTTAAATTTTAGTACTGCTAAGATTCCAATAAATGTGAGATTTTGCACTTCAAAAGAATAAAGGCAAATGTG
ACTCACAATTATATTATGCTAATCGATTCGCGAATTATCTCAATCAAACTCATTAGATGAAAATGAAAATAGTTTTGGAG
TATTTAAAATATACTTAAAAACTATGTTTTGCATTATAGCAAATATCCAACAAAAATATTCTGACCACTCTAGATAAGGC
CAGTGAAGATGCTGAATTGCTCCATAATTTCTGGAAAGATATTCTTTTTTAGCCAAAACTTTTGATTCCAATATGCATAC
AATATGATAGTTAAGCTGCAATAGGTAGGTCAGGGAGCATGATGTATAACGAAAAGTCTCTTCATAGAAGACGTAGACAT
AATATCATTAGAGAACTACTCTCTAATGGCAATATCACAATTGACTACGTAAAGTCAAAGAATAATGTGTTAGATCCACA
TACAAAATGCCTAACTAGAGAGGGAGTTGATAGATCATCAAAGGGAATGGGACTGTGGCCGAGGACAAGTCATTGTAACG
GTAACTCTACCTAGAAGACCGGAGATCCCAAGATCTAGGTTCAAGGAGATCAAACAAAGTTATTGATGGTGGTTCAACAT
TATCAAAATTATTTATGGTCCATTCTCATGATGAGATAGTGTTCAGTAACAAGGATAAAGACATTAGGGATTTTTAATCT
ATGAGATAACACATTTAGAAGTAATCTATGTAAGTGTGAACTGTAAGACACTTCAACGAGAATCCAGTAAGGCCAGATCT
CGATGAACTTATAAACCAAGAAGTGTTCATGACTGAAACAAACAAAATATAGTAAACCAAAAAAAATGAAGGGTTGATTG
TGTGACTTATGTTGTCAAGGTATACACCAATGCTCGATGGTTCAAAGATATCAAATCTACCAATTGATCGAGTATATCCG
ATATACGTTCACTACAGAAAGTTTAAAGAGAAACCTACTTATCCAGAGGCATGCAATTAATCCTTAATTACGAATCATAT
AGTTTTTCATACATACATTTTAACAATAGTCAGTCCCCATTCATGTTTGAGATTGTTGGGTTTTAAAGGTATGAATAGGA
AATAAAGGGTTGTGACTCTTCTAAAGGGTTATGACTTTTCCGAAGGAGTGTGTTAGAAAAAAAGACTGTGTCTTTTCTAA
AGGATTGTGACCATTCTGAAAGGTTGTGACTTTTTCAAAGGATTGTGACCTTTTTGAAAGATTTTTCCTTTTCCAAAGAG
TTGTGACCTCTCCGATAAGGCACAAGTAACACCTTTTCATATTACCCTTTGTTGGTTATAAATAGAGGGGTTTTCTCTCA
TTTTCTAAATCGATTTTTCCTTCTTCTGCATACGTTTTCTTACAAACAAAATAGAATATGTGTATGAACTCGTTTCTAAC
TTTTGAGTTCGTCGAAGTAATTGAAGTTTGAGGTACCACTACTTCTTAAAAGTTATTCGTTTTATCTTGGGGGAAAATAA
TCCACAACCTTGTGTACAGTGAGGGGATTAAATTCCTTAGGACACACAATGAGTTCTATAGACTAAGCTAGTTCTTTTTT
TTCATCTTTTTTATTTTCGGTTTGTTAGATATGTTGTGAAGCAAGATAGTACAATAAATTCATTATTAGTAGTATTATAC
ATTTTCTACTATATTTGTTTGTTTAATGAATACTATGTTATTTCTTTCAGAGACTTACCTAATGGATTACAAAATTCAAT
GTTCGTAGTGGATTTGGATTCATAAAGTTATTAATTTACCTTTAGTACTACAAGACATTCCTATCTGTAATTTGAACATA
TAGTAGACACCAATTTGGTAAGTTATTTATTGGTAAAATATCACTTTTAAGTAATACGTTAAGAGGTGTTAAAAAAGGAT
CAAATGCTTCTTTCATGGCTCTTCTTTCATGGTTCAAAAAAGAAGTCTGGCAAGCTCTTGAAAATTCATTTGGATCTAAG
TCTACCGTATCCTCAACTCCAACAACAAACAGAGCCATATATCTTCCTGTTGATCTCAGCCAATATTCGCCCGAACCACC
TCCACAATCCAGTAATTCCTGAACTCATGACATGATCTTGCGTCCTACCACCATGTCCAAACGGTGTGCTTTCACAGTTA
TAACCCAACCAAATTACTTGTACACAGAGGCAACAACATTAGCACAAGCAAAACTATTTTAGAATGGAGACAAGCAAAGC
AAGATGATCTAAATGCACTCCTTCAAAATCAAACATTTACTTTAGTTCCCGACCACCTGGTAAGAATATTATTGGGAACA
AATGGATATTCCTAATCAAACGGAAATCCAATGGTGATATTGATAGGTACAAGGCTCGCTTAGTGGCAAAAGGGATACTC
CTAACAATGTCGTGTAGACTATAAATAAACTTTTTCTCCTGTTGTTAATTTACCGATGTTCTCACTATGGTCTCGCTAGC
AACAATTCATCACTGGCCCATAAGACAAATTGATACTCGAATGCTTTCTTGAATGGACATCTGTAAAATGAGATTTACAT
GGAGCAACCAACTGATTTCGTTCACTCTTCCTGTTTGGATTATGTCTGCCAACTACATCGGTCACTCTATGGCCTCAAAC
AAGCTCCACGAGCTTGGTTCCATCGCTTATCAACTTTCTTAATACAATCAGGATTCACTCGATCAAAAACTGATAGCTCC
CTTTTCATTCTCTGCCAAGGTGATCTAAATTTTTTATTCTTGTTTAAGTTGATGATAGCTTGTTAACATGTTCAGATCCT
TGCAAGTTGGACTTCTTCATTGGTTTTAAAAAAAGGTCTTTCCTGTTAAAGACTTGGGTACACTAGCTACATTATTTTTT
GGGCATATAAGTAAAGCCCCACACTGAAGGCTTGTTGCTCACTCAACAGAAAAATGTAGAAAAATTGCTAGTTGAAACAA
ATATGCAGACATCAAAACCATGCTGCACACCTATGGCAATGTCACCAAACTTAAGAAAATTCATGGGTAGTCCTCTTGCA
AATCCAGAGTAGTATAGAAAGGTTGTTGGGGCACTCCATACCTAACTCTTACCCACCCCGACCTTGCATTCTCAGTCAAT
AAGCTTGCTCAATTTATGCACTGTCCAATAGATGTTCATTGGCAAGCAATCAAACGAGTCCTTCATTACTTGCGCGGCTC
TAGTTCTCATGGTTTACACTTCAAAAAATTCAACCTTGCAGTTCCAAAGTTTCTCGGATAGTGATTGGGCTGGCTTCCTT
GATATGATAGATGATCCACCGGCAGATATCTAGTATTTATAGGGTCCAATTTAATTTCATGGTCGTCGAAAAAGCAACCC
ACTATTGCTCGTTCATCTACTGAAAGTGAACACAAAGCTTTGGCTAACGTCGCATCTGAAGTATATATTTTGGATCTGTT
CCTTATTTAAGGAGCTTGAATTTTTTAATACCCTTACAGCAATTCTCTAGTATGACACATTGGCGCCATCTACGTTTCTT
CAAATCCTATTTTTCATGGTAAAGCGTCGCAATTTAGTTGTAAAATTCATATCAAGCGCTGACCAACTTGCTTATATTAT
GACAAAGCCATTGGGTTCAAAATCATATCTCTATTAACGTGACAAGCTGCGTCTTCACTGCCTACCTCCATCAGCTTGAG
GGGGGGGGGGGGAGTGTTAGTTCCCTGTGCTCACGACCTAAAATATACCCAAGATGTGACATGGAGTATAAGACCCCGAG
AGGCCCTACACAAGTCACTTAGAATACATCATACAATATAATAGAAATAAAGATTTCAAAGAGACAATCTTATATCATAA
AAGAGTTTGACAAAAGTGGAAGTCTAATATAGTCTCAACAAGCCATCTAATACATCAATAGAAGTGATTGATATGTAACT
CATACATCACGTACAATGTCTGAAAATTGTAATAAGGAAATCATATAAGAGTGACATAGGCCTCGAAGTATGAGGACTCA
CCAAGTCTTCAAGTCTCTAATACAATCAACTAGCCACGAACGGAGGGAGAAGAATTGTCAAGCCCTACATTAGTGAAACA
GTGTAGGCACAATATGAATTAGTACATGGAATGTACTAAGTATGAGGAGAATGCAATATAACATGAGACATTATCATAAG
GGGACATAATCGAAACATGAAATGCATGTCCAAGTTAAAACATAGTAAAATCATTTTAAAAAATTCATAAATCATGAACA
TGGTCAATGCATCTTTAATTCATAAAGGAAGCTTCATAAAACATTATAATTAACTTAGTTCATTTTGTGGGAAGTTTACC
ATTAACCGACATAGACCATGTGAGCTATAACATGGAATTTGGTATATATCTCATACCGAAAGAAGGAAATTCTCCTTTCC
AAGGTAGAACCTGTATACATCATATCATATGATATAAGTGGATCCACTAGTTAGTCATTTAAGACAACTCCTACGGGGGT
ACTTCGTTTAGGACTAGATGTTGCTACTAGAGACTAACCTAATTGAGCCTCCACCTCAAAGCCACTCGGTTCTAAGTAAA
AATCCCACAGAATAGACATTAATCATATTCATATTATCATCCATGGAAAAGTACAATTAAGATACCAATCCAAGCTAGAA
ACATCGTAGAGTAACTCCTTAGACCATGCGTGAGAAAATCTTTCACCATCCATGATATTTTCATAATATCTTTATAAGGC
CCATAGTCATTAACTTCATACTAAAAATTCCCTACAACTAATGGAAATAGTTTTAAAAGCGTGATCTATAATCATTGATG
GCATATCCAAATATCATACTAATCAAAACCTAATTTAGGAAAATAGCTAAAAAGCATTGAGCACAAATCTAGATGCCAAG
CTTCAAAGAGCATATTGATACCTTCATCTATAAGCTTATTTATTTCATACACATTGCTTTCATTAAATACTAACGATTTC
ATAAAACATATTAATAGATTCAAGCTTCTTCATAAATTCATGTAAATTAGGGTTCATAGTCAAAATTCATAGATCAGTGC
ATGGGTTCACATTGAATTGGTTGAAAAGAATGTAATTAAGTCTAAATCATCAAAATAAGATCATAATCAAGAAATTGAAT
CCATACAAATAGAACCTATTAGGAATTGAATGAAAACATAATCAATTTTTTGGGAAACTGAATTGGAGAATTGAAGGAAC
TTTGGGGACTCAATGGGTGATTGGAAACCAATGATGAAATCCCTACATACCTTTATTGAAGGATTAATCAATGATGAAGA
AAGGAAAATTGAACTTGAAGAACCCTAGCTTCTTCTTCCTTGATTGGGAGAGAAGATTTTTGGAGAGAACCTTGAAGAGA
ATTTAGGAATTTGAGGGAATGAATAAGTTGGGGGAAATTTCTAAGGGTGAAGGGTATTTATAGGTCTTAGATTTAGGGGT
AAAACAATGTAGTATAGGTATCAAATACATAGGAAAAGACTCAAATACCCTTTAAGAATAACTGTCGGAAGGATCCTACG
GTCTGTATAAACTTCTATGGACCGTACTGGTAATCCGTAGAACTGGTTACTAAGGTCCAAATTTCTGAATTCGTTTCCAC
GATACAACTCTACGGTCCGTCTAAATTTCTAGACCGTAGACCCAATGTAGAACCCAAAGTCCAACAAATTTTCAACTAAG
TCTGGAACCCTTCTACGACCACTTCCTACAGACCATATAACCTTCTACGGAACGTCCTGGTGGTCTGTNNNNNNNNNNNN
NNNNNNNNNNNNNNNNNNNNNNNNNNNNNNNNNNNNNNNNNNNNNNNNNNNNNNNNNNNNNNNNNNNNNNNNNNNNNNNN
NNNNNNNNNNNNNNNNNNNNNNNNNNNNNNNNNNNNNNNNNNNNNNNNNNNNNNNNNNNNNNNNNNNNNNNNNNNNNNAG
GAGAGAAACTAACAACCCAACATGAATGCAATTTCATCAAATTGCACATAATCAAGGAGGAGTATCAACTCCAAGCTAAA
ACATACTTTTAGAACGTCCTTTCATAAACATACATGCAAATCACACACAAAATGCACATCATCATGAAGCAATCAATAAA
GCTAAATCAAAATCTCAAAATTCAAAATTTTCATAAGCATGCATGCATGAAAAACATGAGAATGGCTAAGAGCACAAGAC
TCCTAAAGAGTGAACATGAGGGGTTAATTCCTTAAACTAGACCCGAATATAACGTAAAGAGATAGGGATACTAAGACATT
ACATCGTCTCCGGCCTTTCCCACACCAAACCATAGAAAAGAACCCTCCCAATAATTTAAATAGTTCCACACAAATACCAA
CCATGTAAAAAACACTATCTCCTCCTTGGGATCAAACCACAGTACTTTTTTCGAATATATCTTCCTCAACCCAAGCATAG
CACCATAGTCTTAACAACCACAAAACCATCGATACAAGCAAATGCTTAAGGAATTTCCACAAAGATTTCAAGGTCGACTT
CAAACACAATAACCATACATGGAGTGTTACCATAGCCAACGAAACACCCAAAATCAAGCAAAGCATAACCACAAGCTAAA
AGAACATAACTTACCAATTTCTATATCTGGGATCTTGTTGAGTCCGAAGTGCATTGAAACTATTTTGCATTGGAGTACCT
GAACCGGAACCACTAGGTTGAACTTGCCTACCATCCTTTCCATTAGTAGAAAGAAATGGGAAATCACTCACCTTGTGACC
ATTCTTTTGACAACTAAAGCATTCATTTGAATCGGCCAGACACAGACCACTATGGCTTTTTCCACATCTCCAACACTCGG
ACATAATTTTCTTACTAGAACCTTACCTTGAGAATGATTACCTCCACCGGGCCTTGAATGTGAGAAATCACCATTATCCG
TTCTTGCCCTATTTGAATCCCTACCCTTTTCCTTAAGATTTTCTCCTTCGATTTGTTCAGCGTGTATCATCAAGCGGGAG
ACATCCATCTCCTTAACAAGTATGGTGGTTAGGCATTCTTTGACCACCAAGTTGAAAGCACTCGACACAAACTTACTCAT
TCTTTCCCCTGGATCTACAACTATGGTTGGAGCATATTTCGATAGTTTAGTAAGCTTCAATGCATATTACTTGACACTCT
TGTTGCCTTGACGAAGATTAATGAATTCGAGCACCTTTACCTCCATCATCTCAAGAATAAATAACCTATCTAGGAAGACA
ACCTTAAACTTCTCCTAATCAAAATGAACCTCATCAATTGCCCTTTCTTCCTTCCATTGATTAAACCAAATTTGAGCAAC
ATCTTTGAGTTGGTAAGCAGCCAATTCCAATTTTTCTACCGAAGTGATACTTATAATTTCTTAAATCTTGTGAACCTCAT
CGATGAATTCTTGAGGATCTTCCTCCTACTTTGGAGCCGAAGAAATCCGGGCGATTCATCCTAGTAAAGTCCCTCACCCT
TGTTGCCTTCATACCCACCCTTGGGTGAATGGGAGCCAGAACCTCCTTATTTTGTTTAGCCGTCGTAGCTTGATCCAATG
CATGAAATGTGGCTCAAAACTCATCATTATTCACTTGTTCGGCCAAAGGGTCAACCGACACTTGAGGAACCTCGGCCTCC
ACATTTTCACTAACATTCCTCCTCACGGGATTCCTTCGTGGAGGCATATTCTATAAAGTATAAACAGGAATTAGAAGAGG
ATCTTTATAGATATAAAATCTATGGCACGACTTTTGAGTAATGAAAGAAGTGAGATTTCCTAAACATCTTATAGCCTCTT
ATTCATAAATATGGTGCGCTTCACACTCCTGAACAAGACTCTTCTTGACGTGGTTTGTGAGACATGCTAGGACCTTTCTA
AGCCCTGAGCTCTGAATACAAAGTTTCTCACAACCCAGTGTACACCCTAGATGTGATATGGCGTATAAGACCCCGAGAGG
CCCTACACAAGTCATTTAGCATACATCATACAAGATAAAGAAATAGAGATTTCAAAGAAACAATCTTATATCATAAAAGA
GTTGGACAAAAGTGGAAGTCTAACATAGTCTCATCAAGCCATCTAAACATCAATAGAAGTGATTGGGACGTAACCCATAC
ATCACGTATAATGTCTGAAAACTCTAATAAGGAAAACATATAAGAATGACATCATTCTCGAAGTATGAGGAATCACTAAG
TCTTCAAGTCTCTAATACAATCAACTAGCCATGAACGGAGGGAGAAGAATAGTCAAGCCCTACATTACTGAAACAATGTA
GGCATAAGTATGCATTATTACATGGAATGTACTAAGTATGAGGGGAATGCACTAAAACATTAGATGTGATCATAAAGGGA
CATAATAAAAAATATGAAATGTATGACCAAGTTAAAACATAGTAAAATCATTTAAGAAGATTCATAAATCATGAACATGG
CCAATGCATCTTTAAATCATAAAGGAAGCTTCGTAAAACATTAATAATTAATTTAGTTCATTTTGTGGGAAGTTTACCAT
TAACTGACATAGACCATGTGAGCTACAATATTGAATCTGGTATATCCGTCATACCGAAAGAAGGGAATTCTACTTGCCAA
GGTAGAACCCGTACACATCATATCATATGCTATATGTGGATCCACTAGCTAGGTATTTTAAGACAACTCTTACGTGGGCA
CATAGTTTAGAACTAGAGGTTTCTACTAGAGACTAACCTTATTGAGCCTCCACATGAAAGCCACTCGGTGCTAATTAAAA
CTCCCACGGAATAGTCATTTATTATATTCATATTATCATCCATGGAAAAGTACAATTAAGATACTAATTCAAGCTAGAAA
CATCATAGAGTAGCTCCTTAGACCACGCGTGAGAAAATCTTTCACCATTGATGATCTTTTCATAATGCTTTATAAGGCCC
ATAGTCATTAACTTCATACTAAAAATGCCCTACTACTAATATAAATAGTCTTAAAAGCTTGATCTATAATCATTGATAGG
ATATTCGGATAGCATACTAATCAAGACCTAATTTAGGAGAATAGCCCAAAAACATTGAGGGAAAATCAAGATATCATTCA
TGTCATGTAGGCAAACTTCATAGAACATATAGATAACTTCATCTATAATCTTATGTAAGTCATACACATTGCTTATATAA
AAATATGCATGATGTCATAAAAACATATTCATAGATTCAAGTGTTTTCATAAATTCATGTAAATTAGGGTACATAGTCAA
AATTCATAGATCAATACATGGCTTCACATATAATTAGTTGAAAAGCATGTAATTAAGTCTAAATCATCAAAACTAGATCA
TAATCAAGCAATTGAATTGATACAAATAGAACTCATAAGGAGTTAAATAAAACCTAGTCAATTTTTTTTTGGAAATTGAA
TTGGAAAATTGAAGAAACTTTGGGGACTCAATGGGTGATTGGAACCTATTTATGAACTCCCTACATACCTTGATTGAATC
CCTAAGCAATGATGAAGAAAGGGGACTTGAACTTGAAGAATCCTAGCTTCTTCTTCCTTGATCTAGAGAGAAGATTTTTG
GAGAGAACCGTTGGAGAGAATTTATGAATTTGAGGAATGAATAAGTTGGAGGAAATATCGAAGGGTGAAGGTTATTTATA
AGGCTTGGATTTAGGGTTCAACTGACGTAGTATATGTATTAAATACATAGGAAAACCCAAATACCCTTTAAGAATAAATG
CAAGAAGGGTCATATGGGTTGACCTACGGTCTGTATAAACTTCTACGGATCGTAGTGGTCAACCATAGAACTGGTTACTG
GGTCCAAGTTTCTGAATCTATTTTCACGATATAAATCTACAGTCCGTCTAAAATTCTATGGACCGTAGACCCAACCGTAG
AACCAAAAAGCCCAATTAATTTTCAACTTAAGTCTGGAACCCTTCTATGACCACTTCCTACAGACTGTATAACATTCTAA
GGACCATCCTGGTGGTCCGTAGAAAACTTCATAGATCTAAATAAATCAATAAATTCTTAAGGCATTTATCTGAATCCCTT
CTACAGATCGTAGAAACTTATACGGTCCGCAAACAGGACCCGTAGACTTGAACCTGCAGTCAACTATGCAACCATTCTTT
TTCTGAGGTGTTACACATGTATTTGTCTGCCTCTCATTATCTATTTCACTAGTTTATCATCAGTAGAGCTCTATATTATG
TACTGGTTATGTTTTAGTATCAGTTATCTTATTTTCATAGAAATATTGTAAAGTAAAACATGAATATATATTTCTGTTGT
AACCATAAATGAATTGAGGGAAATACGATCACAATTCTTCTAAGTTCTTTCTCTTCTCTTATTCTACCTTAGTGTGACTC
GTGGTTGCCTGGGTCAAATTTTTGGACTCTCTAAAGTTTTCTGCGGGTCCTAGTACGAATGTTACAATCAAAGTACGAAC
CATGTTGTGACTCGTAGTGCGTGGACGAAATTTTCAGACGGGAGCATCTTTGGTAAAATGATTATAACTTTTTACTGCGG
ACTCAGATTTACAATTGATTAGTGGTGTTGGAAAAAAAGATTCAAAGACCTTTAATTTGATAGGTGATGAAACTCATAAC
CCTTTATATTCTAGGAGATATGATCATTTGAAGTTGGTCATTCCATTTTCGTATGCAAAAAACTTAATCAGTAGAGAGTC
TTTGAAGTCGACTTAGTGCTGGTGGTTCCTTATGAACCTAATTGAACTACGCGCACCCGACAACTTCCGAATACTTTACA
GCGAAGCCACCAAAAATACGAAGCTCCTACACTTCTAATCACCTAATTCGGTTGAGAGATGATAGAGAAATGAGGATTTT
AAGTTTGGAAAAGGGTTGCTGACATTTCTGCATTTTATAGCAGATTTTTCTGTATTAACTTTCCAAAAACTTAAAACTCC
GACGGAATGCTCCGATCTCGTTCGAAACCCCGTGTACGCAAATGAGAAATGCAACCATACCGAATTCAATATTCCAGACT
GAATGGTGCAGTCAAAATTTCCATACGAGGTCATCTTGACAAAAAGTGGATCCCACACCCAACTGCAATTTTAAGTCAAA
AACCACAAAAGGGCTTGGAAAAAAATAAGAAACCTAGGGACACGAAAGAAGGGTTAATCTAGACCAAAATCAATATTTTA
GAGCTAACCGCGCTGACGGAATTCTCATTCGAGTGTGTTTACTTAGAATATTGACTAAAGTCAAACTTAAAGTTAAAACG
CCTAATCGCACCGACTCACACTGAAAACTTTGGGAGTTATGCCGACTTGCTACTAGCCTAAAATGACCCTTTCGGAGCTG
ATGGAATTGTCAGAATTGGATTTCGATTTCATCTTCTTGAACTTTTGATCGAAGATGATCGTTCAAGATTCATAAGCTCC
AAAAAGACTAAAACCCGCACAATAACCAAACTAACGACCAGGTGACCGAACTGTCAGTCTCAGCAAGTCATAAATGACTT
GGGGTTGCTACAGGGATGTTCTAAATGACACAAAGAAGGCAAAACACAGAAATGACTAGGAGGGTCATTACAATAGCCAC
TACTAAAAAGGAGTTTCATCCGCGAAAGTAAGGGTCAAGAAGTACCTGAAGGCTCAAACAAGCCGGGAAAATGCTCTCGC
ATCTGTTGCTCGGTCTCCTGTGTAGCCTCCTCGACTAAATGATGCCTCCAACAGAACTTAACAATAGGAATGGCTTTCGA
GTGCAATCTACTCACATCTCCAGCTAGAATGGCAACTAGCTCCTCTACACATGTCAAACGATCATCCAACTCGACTACAT
CATATTGAAGCTCATGGGACTCATCAGGAACATACTGGCATAACATCGAGACATGGAAAACCAGGTGGATGGCTGAAAAT
GCTGGAGGTAGGGCCAACTCATAAGCAACCTCCCCAACTGTCCGGACTATCTCAAAAGGCCTAATGTACCTGGGGCTAAG
CTTGCCCTGCCTCGCAAACCTCATCACGCCCTTCATGGGTGACACACAGAGGAATACCCGATCACCAATAGAGAATTTCA
AAGGTCGACGTCTCTGCTCCACACAACTCTGGTGCCTACTCTGAGCCGTCCTGAGTTTATCCTGAATCACTCTCACCTGG
TCCAAAGCCTCCTGAATCAAATCCGTACCCCGTGGCCTAGGCTCTGTAGACTCAAACCAACCCACCAGAGAGTGACAATG
CCTACCATACAAGGCCTCGAACGGGGCCATCTGAATGCTAGAATGGTAGCTCTTGTTATACGCAAACTTCGCCAAAGGCA
AGAACTGGTCCTAATGACCACCAAACTCCAAAACACAAGCCCGCAACATGTCCTCAAGGACCTGAATAGTATGCTCCGAC
TGACCATCAGTCTGCTGGTGGAAAGCTGTGCTAAGGTCAACCCGAGTATCCAACTCATTCTGAAAGGTCCTTCAAAAGCT
AAATGTGAACTAAGAACCTTGGTCTGATATAATAGAAGCTGGCACCCCATGAAGTCGAACAACCTCCGAAATGTAGATAC
GAGTACACCTCTTGGTGCTAAATAAAGACTGAACAGGAAGGAAATATGTTGACTTGGTCAATCGATCAACGATGACCCAA
ATGCTATCAACACCTCTAGAAGTCTGCGGTAGGCTAGCCACAAAATCCATCATAATGCGATCCCACTTCCACTCCAGAAT
GGGTAATCTCTGAAACTTACCACCAAGCCTCAAATGCTTGGCCTTCACCTGCTGGCAGCACAAGCAACGGGAAACAAAGT
CAGCAATATCTCTCCTCATGCCACTCCACCAGTAATGTTGCCTCAAGTCACGATACAACTTCGTTGTGCCCGGATGGATA
GAGTATCTAGACTCATGGGCCTCAGAAAGTATCAACTGTATCAAATCTCCAACTCTCGGAACACAGATGCAGCCGGCGAA
TCTCAACACTCCATCAGGATATAAGGTAGCTTGACCACCATCACCCGCTAACACTAGATCTCTAAGGGACACCAAGGCCT
CATCCTCAAACTGGTAACCACGGATCCTATGAAGCAAAGAAAACTGAACTCCTATATAGGCAAAGACGCATCTAGAATAT
GATATATCCAACCGAACCATGCTATTAGCTAAGAAATGAATGTCCATAGCCAAGGGTCACTCCTTAACATATAAGAAGGC
TAGACTACCCATACTCACTACCTTCCGGCTCAAGGTGTCTGCTACCACATTTGCCTTGCCCGGATGATAGAGAATAGAGA
GGTCGTAGTCCTTCAGGAGATCAATCGAACGACGCTGCCTCGAATTAAGGTCCCTCTGGCTCATGATGTACTGAAGACTC
CTATGATCGGTATAGATCTAACATCGAACTCCATACAAGTAGTGTCTCCAAATCTTAAGTGCAAAAACTACCGCCGCCAA
TTCCAAGTCATGAGTGGGGTTGTTGCGCTCATGGATCTTAAGCTGCCTCGACACATAAGTAATAATCTGGCCCTGCTGCA
TCAATACACAACCCAAACCAACATCGGATGCGTGACACTAAACCGTGAAGCCCTAGCCCTCAATTGGAAGAGTCAATATA
GGAGCGACAGTCAATAACTCCTTAAGCCTCAAAAAGCTCGCCTCACACTTCTCTAACCAAACAAAGGGAACATCAACACG
AGTCAACCGGGTCAGAGGTGCTGCCAAGGTAGAGAAACCCTCCACAAATCATCTGTAGTAGTCTGCTAGTATGACGAAGC
TCCGAATCTCAATAACTGAGCTAGGACTATCCCAATCACGAATAGCCTCAATCTTCACCTGATCTACCATAATTCCCTCC
TTGGATACAACGTGCCCCAAGAACGCTACAGAGTCTAACCAAAATTGGCACTTTGAGAAGTTGGCATAAAGCTGCTGATC
TCTCAAAGTCTGGAGCACAACTCTCAAATGCTGCTTATGATCACCCCCACCCCGCGAGTATATCAAAATGTCATCAATGA
AGACTATGACGAAGGAATCAAGAAATGGCCTGAACACATATGTCATTAAGTCCATAAAGGCAACAGGGGATTAGTCAACC
CAAATGACATCACCTAGAACTCATAGTGGCCATAACGGGTCCTAAATGCAATCTTAGGGTTGTCCGCTGTCCTAATCCTC
AACTGGTGGCAATCGGACCTCAAATCAATCTTAGAGAACACTGAAGCTCCTTGTAGCTGGTCAAATAGGTCATCAATCCT
AGGAAGAGGTTATCAATTATTCACTGTCACCTTATTCAACTGCCTATAGTCAATGGACATACGCATCGTATCGTCCTTCT
TCTTAACAAAAAGAACGGGAGTGCCCCAAGGTGATACACTAGGTCTGATAACTCCTTTACCTAAGAGATCCTGAAACTAA
AAACTGATCTTCTTGAGCTCTGCAGGATCCATCCGATATGGCGAAATAGAAATAGACCGAGTACCCGGCTCAAGCTCAAT
CGAAAAATCAATATCACGCTCTGGGGGTAGGCCAGGTAGGTCGTTAGGAAACACATCTAAGAAGTCACGAACAATCGAAA
CTGACTCAATCGGAGAGACCTCCCTACTCATATCACGCACATAGTCCAAATATGATAAGCATCCTCTAGCCACTAGCCTC
CTATCCCTAATAAAAGAGATAACCCCGATGGTGTGCTGCCACGAGATCCCTGCCACACCACCGGAGGAATACATGAATGG
CTAAGGTAACAGTCTTAGAGAAGCAATCTAAAACAGTGCGATAAGGGGATAATCAGTCCATGCCCAAAATCACGTCGAAA
TCAACCATGTCAAGTAATATAAGGTTAGCCCGAGTGTCACTCCCCTGGATAGTAACTAAGCAAGATCGAAATACCTGATC
CACTACTAAAAACTCACCCACAGGGGTCGACACACGCAACGGCACTACCAGAGGCTTAGAAATCATACTTAAGTGTGAGG
CATAGTAAACAGAAACATACGAAAAAGTAGATCCTGGATCAAATAAAGTCAAGGTGGGCTGCTGGCATAAAATAATCATA
CATGTGATCACATTGTCTGATGCCTCAGCATCCGCCCTCGCTGGAGTTGTATAGAAATGGCTATGTCTGCCTCTGCCCTG
ACCATCAAACCTACCACCTAACCTGCCTCCTCGGGGACCACCCCGTATACCCTGATAACCACCTTTATGATCCTGACCCT
GACCACAGACTCTAGCTGGAGGTGCTGGTAAAGATGAGGGAGCTGCTTGAGGAGCGGAAGCAATCCGACTATGCTGAGGG
CAGTCCCTGGCCCAATGACCCATCACACTCATAGCAACCCTATCGAGGGTGACTCCCAGAAGAACGACCACCATGGCCTG
AAGAACCCGACTGAAGGACCTCACGACCCTGACTCAAACTGGGCTCGCTCCGACCACCATCTGATGCCTGAAGAGAGGCC
TCGGTAGGCCGGCTAGACTGACCCTGTCGAAACCGTCGTCTGGTCCTATCATGATAATCCCTAGACCTGGGGTGGGAGAC
ACTGTAGCTGTCCTCATGCCTAGTCCTCTTCTCACTGCTCCCTTGGGCCTCGCAACGAAGATGCTCCATAGTACTTGCAT
GGTCAACTACGTATAAAAAAGATAGACCCATAGAAACTAAGGACTGGATCACAAGCCAAAGCTGTAATCTCAACCCATGG
AGAAAGAACCTAACCCTCTCCTTTTTTGTAAGTAATATCATCTCTACATAGCGGGAAAGCTCGTGGAACCTAGTCTCGTC
ATCTGCCACTAATATGGAGCCTTGCTCCAACCTACAGAATTGATCCCTGAGGCGGTCTCTGACGCTAAAAGGAATAAACT
TGGCCAAGAAGGCCTCAGAAAACTCATCCCATGATACCGGTGGAGATCTAACTAGCATGGTTTGAATGAATGTGCGTAAC
CACTGCCTGCCTGGCCCATCAAGATGGTAAGCAATGAAGTCAGCCACTCTAGACTCCTCTAGACCCAAAGTACGAAGCCT
TTCACGACAAGTAGTAAGAAACTCGTGGGAATCCTCACCCACAGCCCATAAAACCTCGATGGTGTCAACCTGAGAAACAC
ACCAAGCATCTTCTGGTCCTCAAGAAGCATAAGTTTGTTCACTGCCAAGGGCTGCACTCCCTCAAGTGGTACCTGGACCT
GAGGTGCCATCATTGTAGGCTGATCCTGCGGTACTAATGCTGGTGTAGCTGGGGCGGGTGGCTGATGTATACCCCCAAGC
ACACCCAAGAGCTGACCAATAGCGGCTTGGAGATCTGGAGTTAGAACTGGTCTGGGTGGTGGCTGGGTTGGCCCTGGCCC
CACCGGTTGATCTAGTATACGAGGTGCTGGAGGGTTCGCTACTGGCTCTAGGTCTTCCTCTCTCTCCTGGGCTGGTGCTG
CGGTTGTCTCTCGACCTTGGGGTCGGCGTCTACCCCAAGTTAGGGCTTTATCTGCAGGCCCGGGTGCATCACTCCTGGTC
GCGCCACCCCGCGAGTGAGCCATCCTCCGAAAGAGTGAAACAATTGAGATTTCAAGGAACCATAAGACATACGTTGCATG
AAAGTGAAAAAAGAGGAAATTTTCCTAAAGACATCCTGTAGCCTCCCGAAGATAAGTTACGGACGTCTCCGCACCGATCC
GCAGGACTATACTAGACGTTAACTCTGTACAAGTGAGACCGATGAACTTGGGGCTCTGATACCAACTTGTCACGACCCGA
TTTCTCGAGTCATGAAGGTACCTACTATACCCTACAAGTAGGTAAGCTAACCGGCAACTCATAACATCAAGCAATAAGCG
TAAGGGAAGAAACTAGAGAAAACAATAATCTAAACAAGGGAAATAAGGCAGAAACAAACTAAAATAAATATATACAGAAA
TCCCTCCCAGAACCTGGAAGTCAATAGTACAGAGCTATCTAATAAAAAGTACAAGTCCCAAAAGTGGACCACAACAGAGC
GTGTCTCAAAGGCAACAAGACTAGCTAAAACAAAAGAAGGAGACAAGACAAACGCAAAACGCTAAGTGCTCGCCCTCGTC
TCCGAATCACAGCTGCAAAAGAAGGCTGGAACTACTCACCACTTGTAACTGGTACTGGGACTTGCATCACGAAATAGATG
CAGAGCGTAACATGAGTACCAAAACAACAGGTACTCAGTAGGCATCAAAGGCTGACTGAGCGAAAGGGTAAAAACAATAG
GAAAGGATAGAATTAGACATAGAGAGGTCAAAACGGATATGAAAAGAAAGCACACAAGCATATCAGAAATAAACTAAGTA
CAACTAAACTAAACCTAACTGGACCCCATAAGCCCAAAAGGTACACTCGTGCACAAGTTTAAATAAAACTTGAACGGACC
CACCAAAGCCTGACACGTACACAGAAAAGCTAAGTTTATTGAGAAAGAAGAAAATTGGGCTCCCAGCCCAAAGTAACCAA
GATAACCCATCAGACTCTACCTAGCCAGCAACGCACTCCCAGCCCAGCTAGAAAGAGTAACCCCAAGGGGCACCTTACAA
AACAGTCCACTCCCAACCCAACTAGAAAGAGGGACCCGATGGTGAGGTTGATATCGCGAGTCATCCTACCATGCAGTTAG
CTCCCAGCCTAGCTAGAAAGAGTGACCCGGGGACACCCAGCCAAAAGCACTCTCCCAGCCCAGCTAGAAAGAGAGGCCCG
GGGGCGATCACCAAAATCACCGAGTCTATCTAGCTAGTGATACGCTCCCAGCCCAGCTAGAAAGAATGATCCCGGGGGTG
ATTGTATCTCTAATAGGATCCAATCCAACAACATCCACTATGGAACGTCGTCCACTCTAAGAAATCACAGAAAAGGCTCC
AAGCCTATACTAGCTCAATTCGACGTCTCCAGTGATGCACCGAACCTTCGAGAACGCGTTGAAATCACAAAATTAGAGGG
AGAAGATACGGGAGTGCAGCAAGCAGCGATAACGCCTAATCTAAGGCTCAACTATCAGACTCAAGTCTGCTACTCCAGTC
TACAAGGAGCTAAGTCATCCGAACGACATCAGTAAAAAGTCAAGGCTATTCATCCCACACGGGTCATAAGTCTAAGGCAA
TGCTAGCCTAACCTTGACTAAGGACATCATGCTTACGGTTAAGGATGAACAAGCATACAACACATAGCATACAAGCATAC
AATAGCATTTAGCACATAAGCATGCAACTCTACTAAATCGGTTAACATGATACTATACCTGAAATATGGCCAATCTATCC
TAACATGATGTATCTAATCAAAGTAAAGTAGAAAACTGGTACCCACCGCCAATTTACTCCAATCGACATGCTTTTACACA
ATTAAGCTCAATCTAATAGAACGGAAGTCGTAGCCTACCTTAAGTCCGACCGCGTGGGATCCAAATCACTTTGCCGGAGT
TTTTCCTTCCCGAATGACCTTTGAACGCTGTTACTCTATCCAATATAGGATAACAATGTTAGTACGGTCATTTAGACACC
AAAATCACAACAAACGGAGACGGGTCAATTTTGGAGTCAAAACGAGAATAGTGGGACCCGCACCAAACTATTCGAATTTG
ACTCAGTTAAGAGAACCAAAACAGTACCCCAAACTTGTGTTCTAAAATGGAATACAATTCGAGGCTCAAAACACAGCAAA
AACCAACAAGGAAGAAAACCACACTTTAATCAACGTAAAAGAAAACATGCAGTAGTCTAAACTCGAAATTTACAAGGATC
TAATGGTGACCAGCACTCCTTGTACACTCCACGATGAAGCCACGACAAAACCCAATGTGTGGGAATTTTAATCACCCAAA
ACCGAGCTAAAATGAAAGAGATATGGCCAAAACAAGAATGCCAAAAACAAAAGCTTGAAAAAGGGTACAACAGTCAGGTT
TATCATAAAATTACCTCGAACTACGTACACCCGACAACTTCCGAATACTCTACAATGAAGACACCAAAAATATGAAGCTT
CCGCAATTCGAATCGCCTAATTCGGTTGAGAGATGAGAGAGATATGAGGATTTTAAGTTTGGAAAAGGGTTGCTGATATT
TCTGCATTTTATAGTAGATTTTTCTGCATTAACTTTCCAAAAACTTAAAACTTCGACGGGGTGCTCCGATCTGGTTCGGA
ACCCCGTGCACGTAAACGGGATTTGCAACCATACCAAATTCAATATTCTAGACTCAATGGTGTAGTCGAAATTTCCATAC
GAGGTCATATTGACAAAAAGTGGGTCTCACACCCAACCGTCATTTTAAGTCAAAAACAACAAAAGGGCTCAGAAAAAAAT
CAGAAACCTTAGGACACAAAAGAAGGGTCAATCTAGACCAAACTCGGCATTCCAGAGCTAACCGCGCTGACGGAATTCTC
ATCGGAGTGCGTTTACTCAGAATGTTGACTAAAGCCAAACTTAGGCTTAAACTTAAAGTTAAAATGCCTAAGCGCACCGA
CTCACACTGAAAACCTCGGGAGTCATGCCGACCATGCTACTAGCCTAAAATGATCCTTCCAGAGCTGATGGAATTGTCAT
AATTGAATTTCGATGTTATCTTCTTGAACTTTTGATCGAAGATGATCGTTCAAGGTTCATAAGCTCCAACAAGACTAAAA
CCCGTACAATAACCAAACGAACGACCAGGTGACCGAACTATCAGTCCCAACAAGTTATAAATGACTTGGGGTCGCTACAG
AAACACTCTAAATAACACACAAAAGGCAAAACACATAAATGACCAGGAGGATCATTACACATGGATAGTGATCAAGAAGG
GCCCAAATCCAATTCTTGGATTGACAAATCAAGATGGCACTGAGAAGCCATTTGACCCTAAATAATTTGACATCACTAAG
GAACAACAAGAGGTAATTCAAACTAACGCTAGAGCTATAAGTTTGCTATATTGTGCAGTGAGTGGAGCAGAATATGACAA
GATATCAACATGTGAAACTACAAAAGAAATGTGGGATAAACTAGAAGTGACTTATGAAGGAACAACTAAAGTAAAAGAAG
GTCGAATCAGTTCTCTTGTAAATGAATATGAGTTGTTTAAAATGGCCGAAGATGAAAACGTTGAATCAATGTTTTCGAGT
TTCAGAAAATTTTTATGCGAACTCAAATCACTTGGAATGGTGTATTCAAATGCACTACAAGTCAAGAAACTCGTTAGGAG
TCTTCCCAAGGTTTGGGAAACTAAAGCTGCCATTCTTGAAGATGGAGATTTGCAGAAAATGACATACGATTAACTCTGAG
GCAACCTAATGGCCTATGAACCAAATCATATTAACAGGTACAACAAGGACGATAAAAAGAAGACTGTAGCATTTACAGCT
GAAACTTCTAAAATTGGAGAAGAAGTTGATGAAAATCAGGATAAAGGAATATCTCTCATAAATCGAGGAGTAAGACAAAT
GCTCAGACACAGAAGACAGATACCTTAACAAGATTTCAAGAAGAATGATTTTAAAAGGAATGATGATCGCGTTTACTACT
GCGGAAAACCAGGACACATCAAACAAAATTGCCCAGAACGAAGAAGAAAAATCACTCGGAGAAATGAAGATCCTAAAAAT
CTTGGAGCATGGGATCAAGGAGAAACAACTGATGATGACCATGATGAAATGGAAAATTTGTGTTTCATGCCTCTAGGTGA
AACAAGTGAGGTAAGACCTTTTAATTGTTCAAATTGCAACGACTTACAAAATTCTCTGGATATGGTTGCTAATGAATTAC
AGAAAGTCATTGATGAATACAACAAAATTGCTCAAGAAAAGAAAGACTGGCAGATTCTTCTTGAAGCAAGTCAGATTGAA
GTTGACTTACTTACAGAAGAGCTAGAAGAAGTAAAGATGTAACTAAACAACATCAGAAAATCACCGAGTCATAGTTTCTG
TCAGATCCAACAGAACTACACTCCATAGAAGAAACTTTTCTAATCATGANNNNNNNNNNNNNNNNNNNNNNNNNNNNNNN
NNNNNNNNNNNNNNNNNNNNNNNNNNNNNNNNNNNNNNNNNNNNNNNNNNNNNNNNNNNNNNNNNNNNNNNNNNNNNNNN
NNNNNNNNNNNNNNNNNNNNNNNNNNNNNNNNNNNNNNNNNNNNNNNNNNNNNNNNNNNNNNNNNNNNNNNNNNNNNNNN
NNNNNNNNNNNNNNNNNNNNNNNNNNNNNNNNNNNNNNNNNNNNNNNNNNNNNNNNNNNNNNNNNNNNNNNNNNNNNNNN
NNNNNNNNNNNNNNNNNNNNNNNNNNNNNNNNNNNNNNNNNNNNNNNNNNNNNNNNNNNNNNNNNNNNNNNNNNNNNNNN
NNNNNNNNNNNNNNNNNNNNNNNNNNNNNNNNNNNNNNNNNNNNNNNNNNNNNNNNNNNNNNNNNNNNNNNNNNNNNNNN
NNNNNNNNNNNNNNNNNNNNNNNNNNNNNNNNNNNNNNNNNNNNNNNNNNNNNNNNNNNNNNNNNNNNNNNNNNNNNNNN
NNNNNNNNNNNNNNNNNNNNNNNNNNNNNNNNNNNNNNNNNNNNNNNNNNNNNNNNNNNNNNNNNNNNNNNNNNNNNNNN
NNNNNNNNNNNNNNNNNNNNNNNNNNNNNNNNNNNNNNNNNNNNNNNNNNNNNNNNNNNNNNNNNNNNNNNNNNNNNNNN
NNNNNNNNNNNNNNNNNNNNNNNNNNNNNNNNNNNNNNNNNNNNNNNNNNNNNNNNNNNNNNNNNNNNNNNNNNNNNNNN
NNNNNNNNNNNNNNNNNNNNNNNNNNNNNNNNNNNNNNNNNNNNNNNNNNNNNNNNNNNNNNNNNNNNNNNNNNNNNNNN
NNNNNNNNNNNNNNNNNNNNNNNNNNNNNNNNNNNNNNNNNNNNNNNNNNNNNNNNNNNNNNNNNNNNNNNNNNNNNNNN
NNNNNNNNNNNNNNNNNNNNNNNNNNNNNNNNNNNNNNNNNNNNNNNNNNNNNNNNNNNNNNNNNNNNNNNNNNNNNNNN
NNNNNNNNNNNNNNNNNNNNNNNNNNNNNNNNNNNNNNNNNNNNNNNNNNNNNNNNNNNNNNNNNNNNNNNNNNNNNNNN
NNNNNNNNNNNNNNNNNNNNNNNNNNNNNNNNNNNNNNNNNNNNNNNNNNNNNNNNNNNNNNNNNNNNNNNNNNNNNNNN
NNNNNNNNNNNNNNNNNNNNNNNNNNNNNNNNNNNNNNNNNNNNNNNNNNNNNNNNNNNNNNNNNNNNNNNNNNNNNNNN
NNNNNNNNNNNNNNNNNNNNNNNNNNNNNNNNNNNNNNNNNNNNNNNNNNNNNNNNNNNNNNNNNNNNNNNNNNNNNNNN
NNNNNNNNNNNNNNNNNNNNNNNNNNNNNNNNNNNNNNNNNNNNNNNNNNNNNNNNNNNNNNNNNNNNNNNNNNNNNNNN
NNNNNNNNNNNNNNNNNNNNNNNNNNNNNNNNNNNNNNNNNNNNNNNNNNNNNNNNNNNNNNNNNNNNNNNNNNNNNNNN
NNNNNNNNNNNNNNNNNNNNNNNNNNNNNNNNNNNNNNNNNNNNNNNNNNNNNNNNNNNNNNNNNNNNNNNNNNNNNNNN
NNNNNNNNNNNNNNNNNNNNNNNNNNNNNNNNNNNNNNNNNNNNNNNNNNNNNNNNNNNNNNNNNNNNNNNNNNNNNNNN
NNNNNNNNNNNNNNNNNNNNNNNNNNNNNNNNNNNNNNNNNNNNNNNNNNNNNNNNNNNNNNNNNNNNNNNNNNNNNNNN
NNNNNNNNNNNNNNNNNNNNNNNNNNNNNNNNNNNNNNNNNNNNNNNNNNNNNNNNNNNNNNNNNNNNNNNNNNNNNNNN
NNNNNNNNNNNNNNNNNNNNNNNNNNNNNNNNNNNNNNNNNNNNNNNNNNNNNNNNNNNNNNNNNNNNNNNNNNNNNNNN
NNNNNNNNNNNNNNNNNNNNNNNNNNNNNNNNNNNNNNNNNNNNNNNNNNNNNNNNNNNNNNNNNNNNNNNNNNNNNNNN
[truncated: 508,023 more chars]
