# Supplementary material for: Homologues of potato chromosome 5 show variable collinearity in the euchromatin, but dramatic absence of sequence similarity in the pericentromeric heterochromatin
Source: BMC Genomics. 2015 May 10;16(1):374. doi: 10.1186/s12864-015-1578-1 (PMC4470070; doi:10.1186/s12864-015-1578-1)
Supplement: Additional file 3: — RH BAC tiling path sequences. Description of data: Nonredundant, multifasta sequence files of the individual BAC MTPs. The sequence contigs and scaffolds in the MTPs can be either ordered or unordered, depending on the quality status of the tiling path sequence. [file 12864_2015_1578_MOESM3_ESM.zip › mtp_2129.fasta]

>mtp_2129.scaffold_1
AAGCTTTAGACACATATTGATTTACTTAAAGTAAAATTTTACTTATATTTTATTCAAAAATAGATAGTTTAGTTATGATA
TGAAACATATGATACAATTGTTATAATGTATATGATATATGACATATGACTATCTATACGATACATCAGATATTATGTAT
ATGATACATGTTTATAACTATGTATCATATAAATTGTTGATACACTTAATGGTATAAATTATGTATCATACATCGGATCA
GTTCTGCAGCAGTTAACACAATAATTATTACTTAAAATTGATACATTCAAAATTTATCTGTATTTATAACAACACCTCAA
TAATAGTATATCGAATATAACATTGGCACACAAATCATTTCGAACTATTAAATTCAAGAGCAACACTCATTAATATTGTA
TCAAAAGTGACAAACCCAAACAATACACTTTACTTGTTGTCAAATATGAAACTAAAAAAAAATTTAATTGAAAAAATAGT
CAACATAAACATGAATGTCTTATAAATAAAAACAATGTCACTATTCTTTCAGGAAGAAAGTATAAGTTCTTCTATTGTGA
CATTCTTGTCTACAACGTCCACAACAATTTGTGTTTACCGTTATCTTTTCATCTGCATTTTTTTTCTTTGTTTCCTTTGT
CATCCATCCATTCTTTTGTATTTAGGTGGCAATACAGTTTCATCTAAGACATTGTTCGGAACCGACCAATCTTCCTTATC
TGGCATTGGAACCTCATAGGTTTTACTAATACATCAGGCTTGTAGTAATCAGAACAATAAGGATGCATATTTGTAACATT
CTTATGCTTTAAAACAACAATTGTGTGTGAGCAAGGTATCTCATCTAGTTGAAATCTTCCACAAGTATATATTTTCTGCT
CAAGGCAAACAATGTATCTTCTTCCAACTTCATAAATCGAGAAAATAAATTCAGGTGATGGAACAACCTGCATACATAAA
AAGTTAGTGATACATTTTTTTCCCCAAAGAAATGTTGATCAAACAGCCAAATGATACAACAAATTAGTTACATACCTTTA
TCATTGAACATTTAGATGCATTTACAATCAATACCTCTTCAAATCTTCCCCCCAAGGCTATAGTTCATTCATACGCTCAC
ATTATAGATTCAGAATGTATCTGGTACATGTAATTATATATGACTTAGCTGCATGTATCTTTTATTACTAACTTTTTTAT
ACTAAAAACTGATAGATCCCATCAAACACTATAATAGTTTACAATCAATGTATATCTTTACATCTGATGTATCATGCACA
TACTATCAATATCATCTAATTAATGTATCAGACAATCAGTTAAGTGCCAATCATTACATTGATAAATATATATTGATACA
CAAAATATAGATCATATTAACTACTAAAGCAACTAATTAATATGACTCTTATGTTTCAAAATCGCAACACTTTATTGATA
CACAAAAAATAAACCATTCATAACTCATCTCACTTACCCATTCACAACACTTCTACGATGTATCTGATTTTCAAGTTTTA
CCTAATCTCATCGATCTCCAACTCGACTGAAATGGCAGCTTTTGAGATTCATAAATGAAATCTATTGTCCAAAACAATCC
ATCATTTTTGTAACCTTCAAAACTCATCTCTCTTACCTTAATTTCTGAATCTCTCAAAAAAACGATATATGTTCATATTG
TATCAACCAACTTTGTCGAGTAATTAGAATTCTTCACGATTTGGGCTGCAATGGCAGCTTGATGGAGATGATGGAAATTT
AAATTTTGAGAAATGTGAATCTGTTACAGATTGGGATGGATTGATAACAATCGATTATACTTGAATCGTGGGATTTAAAA
TCAATTTTAGGTTAATTTCCCTAATAAAGCTCAACAACCAACTATTTTCCTTAATGGGTGCAACTGTCAGCTTTACAATG
TATCACACATAATGTATCCGGATGAAACTTATGTATCCGGAAGACTTTTCTTTTAAGGGATTTTTGTAAAATAGAAAAAA
GTAGGGATAAAATGTAATTTAAATTTTATACTATGGGATTTATGTAAGTTATACTAGTTTTAATTAAGTCAATTATTTTG
TTAAAAGACCTTTATTAATATGATGATAAATAGGCATTTTTAATGTAGTAAATAATTTCAAAATAATTTTTTAGTATCCC
TCAATTCTTTGTTTAGTTATAAAGTGTAAGATAATTTATCACATAATTAGTAATTATAACTCCGATAAATTATCAACTAA
ACATATAAAATAACTTAACTTCATTTTCTATTCAGAGAAAAAAAAAACTTTATATAAGAGGTAGATATTATCCGGTTATT
AGATAAATATTAACTTTATAACACGCATCGTTTTATGTTAAAAGCTACAACACGCGTCCTTTTTATGTATCTCAATAAAT
ACACACACTCGTCGCCTATTATTTCTTCTACAAGTTGTTTTCGTTTTCTCTTTGTTATTAATAAGGAAATGCTAGCTCCT
TTGAAGAGGAAATCCATGAGCGGCACTGGACGCTGAAGTGCTTATCTGAATTGAGGAGAAACAAAGAATATAGCTCAAAG
TCGTTTACTGTGTACAAACAGCTTTTTTCCCTCTACAAAGCAAGGGGCATAGGACCAACTCATGTTACTTACACAGTGAT
TGATAATGATATGCCTATATAAAAGAAGACAGATGCATGAGTCTGTCCAGTTACTAAAGAATATTTTCACCATTTTAGAG
TGGGTAAAAATCTCACATTAGTTGGGGAATGGACTGGTAATCTTCTTATATGGACTTGGGCAATCCTCCCCTCATGAGCT
AGCTTTTGTGATTGAGTTAGGCTCAGGTGTCATATCTTTACATGGTATAAGAGCCAGGTCCATCCCTGTTTAGGCTCTCG
GTCCACGCGTCAGTTGGCCCTGGGCGTGAAGGGGGTGTTAGAGTGGGTAAAAGTCCCACATTGGTTGGAAAATGGACTGG
TGAACTCCTTATATGGACTTGGGCAATCCTCCCCTCATGAGCTAGCTTTTGGGGTTGAGTTAGGCAAAGGTGTCATATCT
TTACATGGTATCAGATCCAGGTCCACCCCCGTTTGGGCTCACGGTCCACGCGTCAGTAGGGCCTGGGAATGAAGGGGAGT
GTTAGAGTGGGTAAAAGTCCCTACATTGGTTGGGGGATGAACTGGTGATCTCCTTATATGAACTTGGGCAATCCTCCCCT
CATGAGCTAGCTTTTAGGGTTGAGTTAGGCCCAGGTGCCATATCTTAACATAGCCTGATGAAGTTTCTTACAACAGTACT
ATTAAAAGTTTATGTGAAGCTCGAGAATCGAGATATGAAAGGCGTTTTCGAATTATATCAAGAGATGGTGGTGCACAAAC
TTCAGCCCAACTCGTATCATGTATACCATTCTCCTTAATGGTTTTTGTACACATAGAGAGACTCGTATCACGTATACCAT
TCTCCTTAATGGTTTCTGTACAGATAGAGAGCTAAAGGATGATGAGGAACTATTTTCTACAACTTGGTGAGGTTGTTCAG
GCATACAAACTAATACAGGGTAAAGAATTACCCCAAGCATAGCTACAAAGCCAGAAAGTTAGATGATGCAAGGAAGTAGG
GAAGAAAGAGAAAATGCAAGTCGTTTTTGAGTTGCTAGAGGAAATTAAAGCAAGGGGCATAGAACCAGCACATGTTACTT
GCACAGTGATAATGAAATGCCTCTGTAAAATAAGGCAGATGCATGAGTCTGCCCGGATACTAAAGAGTATGTTAATCTTC
GTCTTCATCTTCATCGGTGTCTCCATCTTCATCTCCAAAGTCACCTCCAAAGTCTCCAAAGTCCTCTCCATCATCATCTC
CAAAGTCCTCTCCATCATCATCTCTAAAGTCATCTCCTAAGCCATCTTCATACTCTTCTCCATCTCCAATTTCACATCTG
AAAAAGAATTAGAAGTTATTATTAACAAAAAGGCGAAATGATCTAATCGACCCTTATACTTGTACAAGTTTGTATTATGA
CCCTTCTACTTAACCCGTTGCCAATTGAACTCTTAAACTCAATCAAAAGAAGATTTTTAAACCCCTCCTACTATGAGTGT
AGTTGGCGAAATGGTCTGATAGACCCTTATACTTGTATCAGTTTGTATTTTGAACCCTTTTACTTACCCATTTGTCATCT
GGACCCTTAAACTCAATAAAACACAATTTAATAAATCCCTCTGACCATTGACCAAGCTTATGTGTCTTTAAGATGGCTGA
GTTGGCGAAACTATGTGACTTCACGCACCTTAGTGGAAAGAGATAGCCCAAATCGATCCCCATGGAAAGAGATAGCCCAA
ATATAGTTTCAACGGTATTTCTAGAAAATACTTTTTCTGCCAAACTCATATTGCCTGAAGAACCACATTTCAAAATTACA
GTTCAAATAGCTGAGAAAATTGGGGACTACAGAACCACTTTCAATACGAATCTTCATCTCCATCTCCAATTTCACATCTG
AAAAAAAATAGAAAAAATTATTAATAAAGAAATAATAACCTCATGAAAAACTAATTGGCGATTTGCACTGTAGAAAAAAC
AATGAAACATATTCGCAAATTTATCATCGACATACGTAGTATCCTCATCATAGGAATATATTTCAGAGTACTCCAAATAT
AATACTTCATTCATAGCAAGATGTAAGGTATCACAAAATGTTTTGTTGTTATAGTATGGTGACTTGTTCTGTTCCTACAA
TCAAAAACATTAGTTAAATAAAAGTAACACGGTATACATATCAAAATATAAAAATATTAACATTACCTCATCAACATCAA
GCATAGTCTCATCGATAAATTCTTTGAAATCTTCATACGTCATCCGAACACACTCATCGATCCCCATGGAAAAAGATAGC
CCGGATCGATCCCATGGAAAAAGATAGCCCGGATATAGTTCCAACGGTATTTGCCAAACTCATATTGCCTATTATCATTT
CATTTTTTATTTGGACATCCAATTTTAATTTTCTAATTCGTATTTCTTTTTTTAAAAATAAAAGCTCATAATTTGTGAAA
ATTATTAAAATTTCCCCTACTTTTATACAATTATAACAAATGAGCAAATCATAGTTACAAATTGCATAAACAAAGTATGA
TTTCAAGACTCATAGAAGACATTCAGAAACTAGTTGAACTGAATGAATTTAGGGATAAGGGTCTGNNNNNNNNNNNNNNN
NNNNNNNNNNNNNNNNNNNNNNNNNNNNNNNNNNNNNNNNNNNNNNNNNNNNNNNNNNNNNNNNNNNNNNNNNNNNNNNN
NNNNNNNNNNNNNNNNNNNNNNNNNNNNNNNNNNNNNNNNNNNNNNNNNNNNNNNNNNNNNNNNNNNNNNNNNNNNNNNN
NNNNNNNNNNNNNNNNNNNNNNNNNNNNNNNNNNNNNNNNNNNNNNNNNNNNNGGGATATTTTTCAGACCTTTATCCCAT
GAATTTACAATCACTCATTGCTACAGAGTTAGCCTGCCTAAGCCATGGAAGTAATGGAATTCAAATATTCAACTCCTTCT
CTGATCTGCCAGCAGCTATTAAAGGGCTCACTAATATGGACAAATGGGGTTTTCCATCCCTTAGAATCAAAGAGGTAAAG
GATAGCAATGTTATCTACGAACCTCCTTAGATTTCTTGGCCATTAGGGCCTTTTTTGGTTAAGGAGTAGTACAAATATAA
TAGCCTCTTCTCAATGATCTTGTATATAGTTTGGGATGCCAAACTCAACCTGTAACATTTTGCACTCCAAGATCAATGCA
GGCAAAGTTTATATAAAATAAAATAAAAAATAAAAAAATTGCATATTTTTATATAGGGATAAGGGTTTGAAAAATACCCC
AACTTTGGTCGGATTTGTTGTTGCGATACTAAACTTTCATGAGGACCTATTACCTCCCTAGACTATTTAATACCGTATTT
TAAACATATATATTTGTCCACGTGGACATAAAAATTAATGCAAAATTATAAATAGTAATGTGTCCACGTGGGCACATATA
TACCTTTAAAATACACTAAATTAAATAGTTCAGGGGGTAAAAAATACGGTATTAAATAGTCTAGAGAGGTAATAGGTCCT
TATGAAAGTTTAGTATCGCAACAGCAAATCCGACCAAAGTTGGGGTATTTTTCAGACCCTTATCCCTTTTATATAACATG
ACATTTAAAATGCTAACAGAAGAGAAAGAAACATCTAAATACAAAGTTGTTAGAATTATAACATGACATTTATGTGCTTT
CTTTGAGATTTTTTTTCATTTGAACACAATACAACAATAAAGACTTTAACGGCAATACATATGCCCTTTAGCAGCCATAT
AAGTTGTTGCTACAACTTTTACGGATAATTAGCTAATTGTCACTTAATTTAATGTTGCTAAAGACTTTAGTGATAATTAT
AAAATTAAAATAAAAAGGACGGGTAAAGATTCTAACCATTGCCACTAAAAGGTTTAATTTTAGTGGCATTTATTTAGCAA
TAATAACAATTGCAACTAAAATCATCTAGAATTTGCATCTTGCATTTCAAGATGCAAATTGTCATTTTTGTGAAAAAAGA
ATTTTACAGTCATTATATCATCACCTCTTGTAGCTGGTAATCTGTCTTATTTTTTATGTCACTAATCCCTCTTTTTATGA
TCGATGACCAATCGATAGTTATCTTTGAGTGACTTGATAGTGTATAAGTTCTTATATAGACATGACATTGTGGGTGAAGT
AACTGAGGTTGGTAGTAAGGTGGAGAAATTCAAAGTTGGGGATAAAGCTGGTGTGGAGTGCCTAGTTGAATCATGTCGAT
CTTGCGAAAATTGCAACCAAGATATCGAGAATTATTGTTCCAACCACGATGGAACACCAACGTACGGAGGCTACTGAGAC
ATAATCGTTGTTCGTGTCCCAGAAAACATGCCCCTAGCTTCTGCAGCACCACCTCTGTTTTGTGCTGGAATTACAACTTA
CAGCCCGTTGAGGTGCTTCGGACTAGATAAACCGGAACTTCACGTTGATGTAGTAGGTCTTGGTGGACTTGGTCATGTTT
GTGTTAACTTTGCCAAGGCTTTAGGGCTAAACGTGACAGTAATTAGTGTTGTGACATGTTTGACATCACAAGTTCCGAAA
GTCTTGTAACCAAACAAATATTATAAAATTGGATGTTTGAACATTTCAGTTAAGGAATTAAACAATATAACCAATAGTAC
TATGAAAACACAACTCTGTTTACCAATACAAAGTAGAATAAAAACTATAATGTGATAAATTGGTCTACTATCAAAACTAT
AATCTAAAACAAATACTCTTAAAACTAAACGTCAATAATAAATTTTAATGGTATAATGTTTTCAACAAACCTGCTAACAT
GTCTTTCCGCAAAATGATAAGGGAACACCAGATAGGTTGAGCTGCTAATAAGACTTGATGTTGCAAAAATCATTTTCGAA
TCCTTTGTTCTCTTGCCAATGTTTTCTGCTTCAAGAAAGGCAACTTTCTTCTTCACCAATTCCGGATTAGAGTCAAATTT
ATTGAAAACCTTATTGACCTCGTCGTACACCAAATTACAGTTTTTAGGTTGGTTAGGTGGGTGCATAATCAACTTTTCCC
ACAATGCAGTTTGAATTTTGCTTATTTCACTCTTTTGTGGAAGTGAAAGAGTTCCAAACTTCTCATCAGTAAAGTTGAAA
TAGGTCATAGTACTTAGGTAATGGTGAATCCAATAAAGTACCCCATTAAGGAAGGTACAAGTATAATTGTAAAGTTTATT
AGTGCTGTTTTCACAAGTTGTAAAGGGAATCGTTCGTACTTACGATAGTGTTCAGGATTAGAAGGTGTTTTTATACGTAC
TTCAAATAAGAGACGGGGATGGACTCTAGAACGAGCATTCGCAAAGTTGAGATCATGTCGTATCAAAATATTCCAAGCTT
TAGAAACACAGATGAATCTCACGAGAGACTTAGCTGGTAGCAACGTTAATATCTCAAATACTATGTCATCATGTGCCATC
TCCTCCGTAGTAATCCTTCGACATCGTTTTTGATTAGTTTGTGTATCTTGAAAGGGTGAGGGCGGCCGCTTTTTACCTTC
CATGTTAATGTAGCTGCTATGGCTATGGAGAAGAGAAAACAAGAGGAGGCAAATATTAAATATATTAACCTAGCTAACAA
ATATGATTTATTTTTTTTTGCAAAATCATAAAACTTAGTTCTAAAGGAATTAAAAGAGGAATAGTGTGTTTTATTTACAT
CAATTTATATTTTTCGAAAATTATTCCGTTAGTTATAAATGATTTTAATGTCGGTGCACTTTTAGTTATATATTTTTTTT
TATTTTTTTTTTTATTATTATTATTATTATTTTTCCTTTGTTATATCTTGGATATATGTAAATAATGATTTTTATATATA
TATATATATATATTTTAGAATATTTTCATTTGTAAGCTAGGTTAATTTGATATTATCCTCTTCTTTTTTTCTCTTATCTT
CTCCATAGCCATAGCTACGTTAACATGGAAGGTAAAAAGTGGCCGCAACGACGATGTTGGAGGAATGAGGAGGCGCGTAT
GGATTTGTAGATGATGTGGCAATTTAATATGGCTTCCAGCTAAGTGTCTCATGAGATTCAACTGTGTTTCTAAAGCTTGG
AATAGCTTGATACGATATGATCTTACGCCTCTTATTTGAAGTAGGTATAAAAAAACCGTCACCATATGGAAGGACTCTAA
CACATCTTGAACAATTCCCTTTACAACGATTTGTGGGTCCTTACAATTTTTTCAAGAAACCGAGATTCTTATTCAATCAA
ATCATTGCAATGGCCTTGTTTGTCACTATAACCATAAAGATACTCAAAGTTATTTGTATAACATCACAACAGGGGAAATA
AAAGCCTTGTCATTCTTGGTGGGATATAAACAAAAAGCGGATATTCCATATTGAAATTAACTTGGACAGGAAAACATAAA
TAAGTTGTATGTCTTACCCCAATTTCTATACAACAAAAATTATGTATAGAAGTTGTATGTTTTAATCGAATTCTATACAA
TATAAAATATGTTTGGACCTAATTTGTATATATTTTGTAAGCATAAAGCTCTTGCTACTTTTTGCAAACTTAGAAATATG
TCCCATGTGGTCTAAAAAGCTAATTATTGACTTTTGAAAAATTAAATTTTTAGAGTGGTCTAGAAATTTATAGAATATCT
TTTTAATTGTGTACACTCGATCTTTCCTCGATATAAAAGTTGATACTCATTCACCTAAATTAAAATGTAGCAATACTTTA
ATTTGACAAAAATAAGAAAAAATGTGCACATTAGAGAAATTGGGAAATCTATTCATTCTAACAATCACCGGCGACGATGA
ACACAGGTTCAATCCCTCTCTTATTGACTCAATTAAATCCGCTCTCGATCGCGTAACGGCGGAAGCAACGGGCAGCTCCG
CTCTAATTACTACCGCTCAAGGCAAATTCTTCTCTAATGGCGTTGATCTCACTTGGACATTATCCGATCCATCGCACTAT
CCGTTGATAGACTCGAAGCTCAAATCGCTCATTTTTCACTTTTTCAACCTTCCAATGCCGACGATCGCGGCCGTCACCGG
TCACGCTTCGGCAGCCGGATTCGTCCTCGCGATGAGCCATGATTACGTAGTAATGCGAAAGGATCGAGGATTTCTCTACA
TGAGTGAAATTGATATCGGACTAAAAATTCCGAATTGGTTTGTGACTTTGGTGAAGAACAAAGTGAAGTCGCCTGCAGTT
TGGCGTGATGTGGTTATGAGAGGTGCTAAATTGACTGCTGACATGGCAATCGAGAAGGGTATTATCGACTCCGCACACCA
CGGTGCAGCGGAGACGATGAAGGAGGCTATAAAGCTTGGGGAGGAGTTGATGGAGAGGAAATGGGATGGGAAAGTTTACG
CTCACAACAGAAGGCTTGTGTTTTCTGATGTTTTGGTTGCGCTAACTAATGAAACGGTATCTAAATTGTAATTTAATTTG
GTACAAAAAAATAAATAAAATAGGAATAAGTTTGTGATACGTTCACTAAAAAGAATCTCTTTTATAGTCGATTAATCATT
TATTAATGATTAATATCTATGAATTATGGGCAAACAACAGAAATAAAACTCATGCATAGTGAATTTACGATTCATTATCT
TGATCCACTTGTTTATATATGTTCTCTCACCTACTTACATTCTATTTTTACATTATTTAAATTAGAAAACAAAAGATTTA
ATTTGGAATATTTCTCTTAAAAGACAAATTTGCCTTTAATTTTGATATGTTAATGGGAACCTTGCCTAAAGTCAAAATAC
TTCGTCTTAATGGCAAGTTTCGGTTTTGTTCCTGAGTTTGAATTTATCAGGTTCCTTCTCTTTAATTCGCCATCACTTGT
GACAATGAGCATCATGGAGCACCAACAACTCGAAGCAGAAAAAGCATTGGATTTAGCTAGGAAACTACTCCAATTAACGC
CACCATCAAGACTCAAGAGTGTGTATAGATTTCTCGAGGGATAGTAAAAACACGAAGATCATAATGTTAGATTAGCACTA
CGAGAGAATTATATTTTTTGTTTCTAGTGACTTGTTGTAATAACCCTTCTATTAGCTTAGCAATAGAATTGAGTACTTAA
CTATGTGAAGATCGATAAAAATTTACATGCATCAAGTATTTATATCGATCAAATTAATATATACATTATACATTTGTTTC
AATTTATACAACTATTAATAACCAATCCTCTACTTAGAGGAGAATCAGTCTATGATACATAGTCAACATTCAACCACCCT
ACTACGGATGAGGCTGCTCTTCCATTAATTAGAGAGGTATCGGATTCAAGCCTGGGTATAGAAAAATCCTTGATCGGAAA
CGTTTTTCTTGAATGGAGTTTTATGTGGCGTGAATCCAGAATAGTAGGCTCGAATGGAATCTTATGCGGCGCGAATCCAA
AATAGTCGAGCTCTAATGCAGTTACTAAACTCGAAAAAAAAAAAAAAAAACTAGTCAACATTTAGGCAGCTGTCATTGGG
GAAATTTGCATATAAAAAAGTATATACTAATTGGGCTAAATCATAGGGAAAATGTGCACGTTAGAGAAACAGGGGAATTT
GTTCATTCTAACACTTACCGGCGACGATGAGCACAGGCTAAATCCCTCTCTTATTGACTCAATCAGAACCGCTCTCGAAC
GGATAACGGCGGAAGCAACTGGTAGCTCTGTTTTAATCACTACCGGTCAAGGCAAATTCTTCTCTAATGGCTACGATCTC
GATTTGGCCTCCTCCGATCCATCCAGCTTAGAGTTAATGGACTCCAAGCTCAAATCACTCATTTTTTACCTTTTCAACCT
TCCGATGCCGACGATCGTGGCTGTCACCGGTCACGCTTCAGCTGCCGGATTCGCACTGGCGATGAGTCATGATTACGTCC
TAATGCGAAAGGATCGTGGATTTCTCTACATGAGTGAAATTGACATCGGACTAAAAATTCCGAATTGGTTTGTGACTTTG
GTGAAGAACAAAGTGAAGTCGCCAGTAGCTTGGCGTGATGTGGTTATGAGAGGTACAAAATTGACTGCTGACATGGCAAT
TGAGCAGGGTATTGTCGACTCCGCGCACCACGGTGCAGCGGAGACGATGAAGGAGGCTATAAAGCTTGGGGAGGTGTTAA
TGGCGAGGAAATGGGATGGGGAAGTTTACGCTCATAACAGGAGGCTTGTGTTTTCTGATGTTTTGGTTTTGCTAAACAAT
GAAATTGTATCTAGATTGTAAACAAGTTGGAATACATTAAAAATTAAAATCGGATCGATAGCTTTATTGTTCTCTTTGTT
ATTTTCATTATGAATATTTCACTATTATATCTTTGTCCTTTTGTTTCCTTTTTCTTTTGTGATAAAAGTATATTAAGAGT
CGATTTACATGAACATACAATAAAAAGATGTTGAATGGTTTGATCAAGCTCACCTAACATTCCGATGGTTTTTTGTGTTG
TATCAATTTAGATTCTTTAAACCAATATATAACTTTCTCGATCTACCCAAATTTCATAGGTTCTGGATAAATTACATATT
TATGGGTCAAATTTGACAACCACGATTTTCCAACTACTGGTCGAAATTGCAATCAACAAATTAACAAACAATACACATTA
AAAGAAATAGCATTTAGTTATAAGAAAAAGAATGAGACATACAATACATTTATATTGAAGTTGAAAAATACATATTAAGT
GTTCATTTTAGGCCCAGCCAAATTCATCAAAACTTAGCCCAACATAAATTTGTGTGGCCCATTAGCATGATTTTTCAACT
TTTTAGTTGGGCCAACTCTCTCATAATGAAATCTAAATCCCTTTTAGAGCTCCCTCCAATTTTAACAGTTGCATGAGCTT
CATCTCTCATTTTTTTGCCCCTCTCCTTAAGCAAATCATTACTCATTGCCTCATTAATTTTTCGACCCAACTCTATTGGG
TCAGGCACTGAGTCTGAGCCCTCACAAACTCGGACCGATGTCTTCATATTATCTACCAACAACCACACATTTATGAACTG
GTCGCCCTCCATGGGCCAACCCAAAATTAGTACTCCTGCCACTATCGCTTCCAACATTGAATTCCATCCACAATGACTCA
AAAATCCACCAATGGCTCGATGGCCCAATATCTCCACTTGTGGGGCCCAACCCTTTATTACTAGGCCTTTCCCTGAGACT
CTCTCCTCAAACCCTTTCGACACTGATCCAAAACCTTGTTCCTCTTGTTGGGCTGTCAGTTGTTTAACTACTAAAATGAA
CCTCACTCCACTTTTCTCAAGCCCAATAGTTAAGGCCTCCATTTGGGCCTTTGTTAGTAACTTTTGACTTCCAAAAGCTA
CATAAAGAACAGACTCATTAGGACACTCATCAAGCCAAGTAAAAACTCTCTCATTTGCATCAACATTAGACTTCTCAATT
CTACCAGGCCCACCAACTAAATTTATCGGCCCAATTGAATACACACGCTCATGGCCCAATTCCTTCTTCATAAAGCCCAA
ATAATCACTCTCCAAAGCCTCAAAAGTATTGAAAATTGACCCAAAACTCCTTCCATTTGCAATAAACCCATTCCTAATAA
TCTCCCAGGTTGGATCATCCTCTTTAAACTTCAGAAACACTGGAGGAAGATGTTCCCTCACAAATCTTGGACTTTTAGGA
AGCCCATTAAACTCAACAAGGCCCAAATCTTTATAAGCCTCAAAGTTCTTCCAAATATCAATAATAATAGAAAGCAATAA
AGCCCCGGAAGTGTAAAAAACAAATCCGGGTACACCAACTTCTTGGGCCAAATCTTGAGTCCAACCCAAGAAAAAATCAT
GAACAATCGCCACAGGAGGATTTGATTGGGCCTTAAACCATTCTAATATTGGGCCACGAAGCTTACTAAGCCCAGCAACA
ATTGTTGGACCGCCGGCACCCCCCACATCCTTAACGTTTTCGATGCCGGCGGGAAGAGATGGGTGGCTCGGAAATGGAAA
AACAAGAATTTTAACAGATGGATGTGTGGAAATAAGAGAGTCAAGAATTGGTACATTTTTTGGTGTCACTAAAATGGTGA
TTTTAAAGCCATGAAGAAGAAGTTGATGAGTAAAATCAAGAAGGGGAAGTATATGACCTAGTGCTGGAAATGGAAAAATT
AAGATATGTACACCATTTTGTGACATTTTGTTTATTCTCACAAGAAGTAAACAAAAGTTGAGTGAGTTTGAATTCGGATA
AACTAAAAGATATGTATAGTGATGTTTGTATGGTGGAGAATTGAGAAAAGTTGTTGATAGGTTCAATTATTAGAGTACGG
GCAAATAAGACATGCATGCATTACTCGTTTCACTTTGTCTGGTCTACTTTCATTTTTTAAGTAATTTTTTAATTTTAATT
TTTCATATAATGTGTTTAAAATCATAACATTAAAGAATTTTTTGATGTATTTTATATTTATGTAATATGTTTAATTTAAG
ACCACAAAATTCATTAAAAAAATAATTATTTTCTTTAACTCATGCATTAACTCAAGCAATACTAATTTAAATAAAAATTT
CTACATAGCATTTACAATGTTAATTCCTATATAGTTCGTCGCTTAATTAAGTACTGGAGCGTTAAGTATGAGCTTAGTTT
TGAGGTGTTGATGAATAATAGTATTTTTTTTTCTATTTCAATTTATTCAATATTATTTAAGTATATCATGTATAACTCAT
GCACATAAAAATATTTCATTATGCTAATATTTTGTTTTGTTCTTATAAAAAGTACATTTAAAGAAGATTTATTTATTAAA
TTTTAAATAATGTACTGAACATTTATATGATACATTGATTTTTTCTCTCTTAAGAGAATAATCAAAAATAAATAAACTAA
TTACTCTGGATAAAATATGCATTCCCTTGCAGAGGTTTTTGACATTATTGCTTCTTTAAAAAGCAATGGTACACCACAAT
AAAAATAAGTCCCATACTCATAAAGTAAAGTGTCCAATGAAATTAAATAGCATCTAGACTATTTTTTGTCTAATTAAAAG
ACAATACATGGTAAAAATAAAAAATAACTAAATCAATTATGTCGGCTAATTAAGTCTATAAATCAAATTAATATAAAGTT
GGTTTCTTTGATTTCAAACATACACATCTCTAAATTCTCACTCTTTCCTGTTTGGATTAGAAGTATTTTCACACAAACTA
TTAGTTTCGTTTTTAAACTATTGATAACTTTTAAAAAAAATATTTGACTAACTAAACTTAGATATACATCTGATCTGACA
CATGACATAACAGGTGGTCTCAAGTTATTGTAGAAGGATTTGACTTTTAATAAAAAGTCGAGAGAAATATTCAAAATATT
TATAAGTTTAATAAAAATTTAGAAATGTGATTCTACAAGAAAGAGGTATTTTTAAAACTATCGGCTATTAATTCATAACA
AATTTAAGGTTGCTTTCAAAATACTTCACATGACATACTAGCTTTTTAGCAAATAAAAATAAAAATTAAAAAATCAGCAT
CCACTCATAACACATGTACTAATAGCCCAAACCCCACAAAGTTCCATAATAACAAATAACTACAATCTACTTTTTAAAGA
ATATATGCTATTATCAAGAAAATTTCATTAAATTGTGCACCACTAAAAACAACACTAAAATATCATACACATTTCAAAAT
AAAAATAGATCAAACAAAATGAAACAAGCAATACATAGTACTATCACTTATTTGCCCCTACTTTAAATAATTCTACCTAC
CAACAAATTTCCTCCATTTTCCACCATACAAATAAACATCACTATAATATTAACATATCTCTAAGTTCATTCAAATTCAA
ACTCACTCAACTTGAGAATAAACAAAATGTCACAAAATGGTGTGCATATCTTAACACTTTTTTCAAGCCCAATAGTTAAG
GACTCCATTTGGGCATTTTTTAGTAACTTTTGACTTCCAAAAGCTACATAAAGAACAGATTCATTAGGACACTCATCAAG
CCAAGTAAAAACTCTCTCATTTGCATCAACATTAGACTTCCCAATTCTACCAGGCCCACCAACCAAATTAATTGGCCCAA
TTGAATACACACGCTCATGGCTTATCTCTACTTAAAGGAGAATCCGTCTATGATACTTAGTCAACATTCAACCATCCTAC
TACGGATGAGGTTGCTTTTTCATTAATTAGAGTGGTCTCGGGTTCTAGCCTATATATAGAAAAATCCTTGATCAGGAACG
TTTTTCTTGAATGGAGCTTTATGTGGCACGAATCTAGAATAGTTGGGCTCAAATGGAGCCTTATGCGGAGCGAATCCAAA
ATAATCGGACTCTAATGCAGGTACTAAACATTGAGTAAGGGAAAAAAGAAAAAGAAAAAAACTAGTCAACATTTAGGCAA
CTGTCATTGGGGAAATTTGTGTTGGGAAAACACGGATAAACACAAAAATATATATGGTCAAAATAATGGACTCCAAGCTC
AAATCACTCATTTTTTACCTTTTCAACCTTCCGATGCCGACGATCGCAGTTGTCACCGAGCACGCTTCAGCTGCCGGATT
CGCACTGGCGATGAGTCATGATTACGTCCTAATGCGAAAGGATCGTGGATTTCTCTAAATGAGTGAAATTGACATCGGAC
TAAAAATTCCGAATTGGTTTGTGACTTTAGTGAAGAACAAAGTGAAGTCGCCGGTAACTTGGCGTGATGTAGTCATGAGA
GGTACAAAATTGACTGCTGACATGGCAATTGAGCAGGGTATTGTCGACTCCGCGCACCACGGTGCAGCGGAGACGATGAA
GGAGGCTATAAAGCTTGGGGAGGTGTTAATGGCGAGGAAATGGGATGGGAAAGTTTATGCACATAACAGGAGGCTTGTGT
TTTCAGATGTTTTGGCTGCACTAAACAATGAAATTGTATCTAGATTGTAAACAAGTAAATTGGAATACATTAAAAATTAA
AATTGGATCGATAGCTTTATTGTTCTCTTTGTTATTTTTATTACGACCATTTCACTATTATATTTCATCTTTTTGTTTTC
TTTTTCTTTTGTGATAAAAGTATATTAAGAGTCAATTTGCATGAGCATACAATAAAAAGATGTTGAATGGTTTGATTAAG
TTCACCTAACACTCGGATGGTTTTTTTTGAGTTGTATCTATTTAAATTCTTTAAACGAATACATAACTCTCTCGATCAAC
CCAAATTTCATAGGCACGATAAATTACATATTTATGGGTCAAATTTGACAGCCATGATTTTCCAACTACAGGTCGAAATT
GCAATCAACAAATTGAACTTTTAGAACAAACAATACATTAAAAGAAATAACATTTATTTATAAGAAAATAATGAGACATA
CAATACAATTATATTGAAGTTGAAAAATACATATTAAGTGTTCATTTTAGGCCCAGCCAAATTCATCAAAACTTAGCCCA
ACATGAAATTGTTTGGCGCATATTCATGAATTTTAAACTTTTTTGTTGAGCCAACTCTCTTGCAATGAAATCTAAATCCC
TTTTAGAGCTCCCTCCAATTTTAACAGCTTCATAAGCTTCATCTCTCATTTTTTGGGCCCTCTCCTTGAGCAAATCATTA
TTCATTGCCTCATTAATTCTCCGATCTAACTCTATCGGGTCGGGCACTGAGTCTGCGCCTTCACAAACTCGGATCGACAT
CTTCATATTGTCCACCAACAACCACATGTTGGTGAACTGGTCGGTCTCCATGGGCCATCCCAAAATTACTACTCCCGCCA
CTATCGCTTCCAACACAAAATTCCATCCACAGTGACTCAAAAACCCACCAACGACTCGATGGCCCAATATCTCCACTTGT
GGGGCCCAACCCTTTATAACTATGCCTTTCCTTAAGACTCTCTCCTCAAACCCTTGTGGCACTGATCCAAAACCTTGTTC
CTCTTGTTGGGCTGTCAATTGTTTAGCAACTAAAATGAACCTCACTCCACTTTTCTCAAGCCCAATAGTTAAGGCCTCCA
TTTGGGCCTTTGTTAGTAACTTTTGGCTTCCAAAAGCTACATAAAGAACAGACTCATTAGGACACTCATCAAGCCAAGGG
AAAACTTTCTCATTTGCCTCATTGGACTTCCCAATTCTACTCGGCCCACCAACTAAATTTATCGGCCCAATTGAATACAC
ACGCTCATGGCCCATTTCCTTCTTCAGAAAGCCCAAATAATCACTATCCAAAGCCTCAAAAGTATTGAAAATTGAACCAA
AACTCCTTGTATTTGCAATAAACCCATTCCTAATAATCTCCCAAGTTGGATCATCCTCTTTAAACTTCAGACACACTGGA
GGAAGATGTTCCCTCACAAATCTTGGACTTTTAGGAAGCCCATTAAGCCCAACAAGGCCCAAATCTTTATAAGTCTCAAA
GTTCTTCCAAATATCAATAATAAATAATAGAAATCAATAAAGCCCCAGAAGTGTAAAAAAAAACCCGGGTACACCAACTT
CTTGGGCCAAATCTAAAGTCCAGCCCAAGATGAAATCATAAACAATCGCCACAGGAGGATTTGATTGGGCCTTAAACCAT
TCTACTATTGGGCCACGAAGCATACTAAGCCCAACAACAATTGCTGGACCGCCGGCATTCCCCACATCCTTAACGTTTTC
GATGCCGGCGGGAACAGATGGGTGACCCGGAAATGGAAAAACAAGAGTTTTAACAGATGGATGTGTGGAAATAAGAGGAT
CAAGAATGGGGACATTTTTAGGTGTCACTAAAATAGTAATTTTAAAACCATGAAGAAGAAGTTGATGAGTAAAATCAAGA
AGGGGAAGTATATGACCTTGTGCTGGTAATGGAAAAATTAAGATGTGTACACCATTTTGTGACATTGTGTATTTTCTCAC
AATAAGTAAGCAAAAGTTGAGTGAGTTTGAATGAACTAAAGAGATATATAAGTTTGATATCATAGTGATGTTTGTATGGT
GGAGAATGGAGGAACTATAACATTTACCATGTTAATTCATATATGGGAAAGGGGTCAAAAATACCCCCCAACTTTGGTTT
ATTGTTTGACTTTACCCTCGCCGTTAAAATGAAGTTAATCGTACCCCTCCCGTTACTAATTTCACCAAAATTACCCCTCA
TTTAGACGGAATCCCCAAAATTGATCCAAATTGACCCAATTACCCGGATTTTAAAAAAAAACACCCTATTCCCTATTTTT
AACCCAATGACCCGACCCCCTCTAGGATAACCCGGTACCAATTAGATAATCTCACCCATTTCCATTTACCCAGCACTCTT
TAGAGATTCTCATTTTCTCCCAAATTTACCCATTAACTTTTCCTCTGCTTTCTACAACGATCTTGCTCAACAAATCGATT
CTTCGCCAACGAAAGGTAAGATTTTTGGATTCTAAGTTGTTTTGTCTACGGTATCTCTCTTTCGTTCTTCCTGCATCTCT
CTTTCGTTGTTGATTACGAGTTAGGGTTTGTCTCCAAATTTTTGGCTCATTTGTTTACCTCTTTATTGATATGTATTACG
ATATGTTAGTTAGGGTTTGTGGGTATCTGTCTTTCTGACTCATTTGTTTGCCTTTTTACCGATATATATTACGATCTGTT
AGTTAGGGTTTGTGAGTATCTGTTTTTGGGTTATTTGTTTGACTTTTTACATCTAAAAATTAACGATTTGTTACTTTAGT
TGTTGATTTACGAGTGTTGATGTTGTGGGTTAAGGTTTTTGAGTTATGGATTTACCTTTTTACATCTAAAATTTCACGAT
TGTTAGTTATTTGTTTGCTTTTTTACGATTTAGGGTTTGTGGGTAGGTTTTAGAGTATTGATGAATTTGGAGGAGGTGGT
TTAGGTTTTGGAGATGTTATTGAGTATGGGCTGATTTCTGGTCCCAATATTTAATTGGGAAATTCTTGATTGAATATGGT
CCCTTTTTTATGTGGGGCCAATATTTTATTCATTCTTATTGAATATGGTCCCCTTTTTCTCCAAATTTCTTAGTTATTTG
TTTTTTTTTTTTTTACAGTTTGTTAATGTTTATTCTTATTGAATGTGGTCCCTTGTTGTCTTTGTGTGCCTTTTTAGGAG
TTTTGTTAATGTTTATTCTTATTGAATGTGGTCCCTTGTTGTCTTTGTGTGCCTTTTTAGGAGTTTTGTTAATGTTATTA
CTATTTTTGGAAGTTATTAATGTTGTCTTTGTGTCCCTTGATTGTGTGCATTTTTACGTGTTCTGTTTTTCCTTTCTTAG
TTATTTTGTCTCATTCATGATTTTGGAAGTTGTTAATGTTGTTTCTTGTGTGTCTTAGGTTGCCTAAAATGGTTTTGGTT
GATCTAGTATTTCACTATGGTGGGAAATGGATAAGAGAGCCTAAATTGCTCTATGAGAGGAAGCTTGTTCACAAATGGGA
AGGTTATGATTCTGATCTCTTATCTTATATAGATATTACTAATGAGTACATTAATATATTAGGCTATGTGGGTGTGCAGC
AGTTACTAGTATCTGTCCCTTCTGGAAAGTACTATGAAATAGAAGGTGATGAGGGGATTAGGACATTATTGTCCTTTGTT
AATGATAAATTTGATGTAATTAATTTATTTGTTGTTGATGATTGTGAATTAGATGTTGATGTTGAGAATATAATCAAAAT
GTTAGAGACTGAGGTAGTTATTGATGATGTATCTACTGATTGTACTTCTAATAGTACTGAAAATGATAGTGATACTTCCA
ATGACAACTCTGATTATAATTCTGAAGAATTAGAGGTTCTTGCACTAGAAAGGAGGAGGGTAATTGATGGTACCTTGTGT
GATTACAAGGATTTACACAAGTCAATGACATTTAAGGATATAGCTGAAGCTAGAAGATACATTAGTTTGCATTCATTGGC
AAATGGCTATAACTTAACTACTAAAAAAAGTGACAGAAAAAGACTTAGGGTTGTTTGCAGAGATAAATGCAACTTTGTAT
GTCTAATTTCTGGTGAAAAGCATGTTGCTGGTGTTAGAGTGAAAACATTGAAAGGAGATCATAATAAAGCATGCAAGGAT
CCATGTGGTAACTATAAGGTCAGTGCAACTACAATGGCCTTTTACTTTAAGAAGAAGTTGCAAGCTAATCCCAAATACAA
GATAAAGGAAATGAGAGTTGATATGAAAACTGCTTTCAACATTAATGCTCATTTTGAAAAGTGTAAGAGAGCTAAAAGAA
TGATTTTGGAGGACATGGAAGGCAGTTTTTGTGATGATTATAAGAAAATTGTTGGGTATGCAAATGCTTTAAAAAAGAGT
AATCCAGGAACTGATGTTGTCCTTAAGGTTTCAAGAAATGCATTAGAAGATGGAAAAAGAAAATTTTCGAGGATGTACAT
TTGTTTTGATGCATTGAAGAGTGGATTTAAGAATGGGTTGAGACCTTTCATTGGCCTAGATGGTACATTTTTGAAGGGTA
AAGCTAAAGGTCAATTGTTATCTGCTATTGGTCAAGACTCAATGAACCATTTCTATCCTATTGCTTGGGCTATTGTGGAC
AGAGAGTGCAAGGCATCTTGGGTGTGGTTCTTGGAATTACTTCAGAAGTCTCTAAACATCAACAGTGGAGAAGGAATCAC
ATTCATGTCTGATATGCAAAAGGTAAATTCTCATATTTGTCACTTTTTTATTCATTCTTACTTACTGTATCTTATAAATC
TTTATCTGTTGTCTTATGTATTTTCATTTGTCTTGTACTGATATACAGGGATTAATTGAAGCTGTTAAAAATATTTTACC
TAATGCTATGCATAGATTTTGTGTGAGGCACATAGAGGCCAACTGGAGAAAAAAAGGTAAGAGATCTAAAATGATGACTA
AGATATTGTGGTGGTGTGCATGGAGCACCTATAAAGAGGAGTTGGATGATTATTTGAAGACCTTAGGTCAACTGTCTGAA
GAAGCAAAAGACCATATGTTGCATTTTCCAATACAAACTTGGTGTAGAGTATTTTTTGACACTGTTTGCAAGAACAGTAA
GGTGGAAAACAATTTGGTTGAGTCATTTAACTCTTGGATTTTGGAAGCAAGACACAAGCCAATAATTGGTATGCTTGAGG
ATATAAGAATCAATGTTATGACCAAGTTTGTCAAAAATGAAGATGAACTGATGACTTGGAACTGTGATTGGAGTCCTATT
GCTATTGAAATGTACAATGAATTCTTGAAGATTGCTAATGTGTGTGAATTAAATTTCAATGGAGATGATGGATTTGAGGT
AAGTGAAGGAAATGACAGACACATTGTCAATTTGTCAGCTAAGAAATGCACATGTAGGGTATGGGATCTTACTGGAATAC
CATGTCCCCATTCAATCAAGGCTCTTCTTTACAAGAATCTTGATCCATTGGAAGAGATTCACTGGTGGTACTCTAAGGAG
GCATATCTTTTGACTTACCATTGTAAGCTACAACCAGTGCCTGGTCAAAAGTTTTGGAAAATTGAAGCTGAACAGGCAAT
GGAACCACCAGAATTGGTAAACTTAGTTGGCAGACCTAGAGTGAATAGGAAAAGAGATAAAGATGAAGCACTTAAGAGAC
AAACTGAGTGGGTTGCACCGAGAAGAAGGAGAAAAATAACTTGTTCAAACTGTGGGATTCTTGGACACAATGCAAGAGGT
TGTCATAAGGTAATCATTTCATTTGCTATGTAATTAGTTATTGTTATTGTAATTTTGATTTTTCTGTTATTTTATCAGTT
TATCTTGTAATTGTGATTTTTTTGTTTTTTATCAGTTTAATCAGAATAGTGAAGAAGGCACTTCTAATACTAGACAAGTT
AAGAGTAAGAAGAAAAAGGTAAAATCCATCTTTTTTAGTTCACTTACTTTACAATGTCATGCTTCAGTTTTGTGTAATTA
TCTCACTTCTAAAACTGTAACTGTCTTACTTATTGCTATGTAATCCATCTTTTCATACTGTAATTGTCTCACTTATTAAT
ACTGTAATTGTCTCACTTCTAAAAGGCAAAATCCATATTTTTTTCTTATATTAGATGGATGAACAATGTGACAAGGGAAA
AAAGCAAACAAATGAGAGGCAGAAGACACAACCTACTCAAGATTGCGCATCAGATGAAGATGAAGATGAAGATGAAACTG
AAAATATGTTGGAGCAATTAAGAAAAGAAAAGGTATGAAAGTTGGACAATTTAATAACCTAATTTACAAGAGTGATGCTT
AGTATATCATTGTGGTCTTTTAATCAGATGGATATGCGATCCAACAAGGAAAAGAAACAAGGAAAGGAGAGGCATAGAAC
ACTAATTGATGAAGAAGATGTTGAGGACTTTCCCTTAACAGCTCCACAGCCTACTCAAGATGAAGATGGAGATGAAGATG
GAGATGAAGATTTTGATATTGATATTGATGTTGAGGATGACATGCCATGGAAGCCAAGAGATTTTTCAGAGTTGAATTCT
AGAATCCAACAAAGACAGAATCAGGCACGACCTACAGGATCAAGAAGAATCAACTTCCTTGGAGATGGTCCGAGTGTACC
AAGTGATTTGTATGCACCAAAGGGACTTACGTGGAAGGGCAATGCATCTATTACTGGAAGAATGTTGGAGCAATCAAGAG
TGAAAAAACTTAAGACAAAAAAGGATAATGGCAAGGCACAACAATGACAAGTTCAGTAATGAAGACAATATTTTGTTATT
TTGTTGCATGTTTTTGAGATACTAATGGCATACAAAAACATGTTTATGTGTTTAAAAGCTTTTTGTATTTGCACTAACTT
CTTTTGGGGTATGTACTGAACTAACTTCTCTATATTCAAATCAGTTTTTTGTCATTATATATGAAGTGTTCATCGTGTTC
TGTAAATGTGTAAGGGAGAGATCATAAACGGTCATTTATGTAAATGTGCAATTTTGTTCAGTTGTGTTGTTGTATGACAA
TAATGACGAGACCAGTAGTCTTTGTTGCTATAGATACATTGCATGTAATTTGGTATGTGTGCAGTTTAAGTAGGAAGCAA
AAACATTTGTTATATTAAGCAAATACATTCCCAGAATGGTGCCAAGTTTGAACATTACTTTTTAGTGTGTATTACTTCAA
CTACTAAACATTACTTCATATTATATCAGTGCATATGTCCTTCCATTACAACATCAAAATGAAGAATAAAAAGGTCCTTC
CATTACAACACCAAAATGAAGAACAAAAAGGGAACCAACATCACAAAAGACACTAACTACTGAATTCACTAAACACTAAC
AACTAATGCTGCAAGTAAACACTAACAAAGGAAGTCACTTAGTCGTTAATGCAACTAGAAATCCAACAAAAAGAAAACAT
GAAATCATAACTTTGTACTTTATCTTGTGATATTTGTCTTGAAATATCCTAACTTTTTCCACTACCAAATCATTCGATGC
CTCCAATGTAGCAATTGTTTTCGACAAATGACCTACTTTTATATTCAAATTTTCCACAACAATCTTCAAGTTCTCCATTT
CAATCTTCAAATTCTCCACTTCAATCTTCGAATTATCCATTTCCATCTTGACATCTTTCAACGACAACTCTAAATTACGT
AGGTAAGCTACTTCAGGAAAAGCTTGGTCTTCCCATTCCCAATATCCACATGAAGAAAACTGCCATAAGAATACTCGAAA
TCAGTTCATACGAATAAATACGAAATAAGATCATACGAAGAAATACCAAATCAGATCAATAATAGGAATAAATAAGTTCA
TATACTTACATCCGGACGAGGACATCGGAAAAACCTTCTTCCCGGATTAGATGTAGTACTCGAAATCAATGTTTTGACCA
CCAAACCACAAGAACATTTTCTTTGGGACGAATAACTATTTTGAGACATTTTCTGAGAAGAAAAATCAGAGGTGAACGAA
AAAGAGATGATGGAAGAACAATGGGTAGAACGAAAGAGAGATGTCGTAGGCAAAACAACTTAAAATCCAAAAATCTTACC
TTTCGTTGGCGAAAAATCGATTTGTTGAGCAAGATCGCTGTAGAAAATCAGAGGAGAAGTTAATGGGTAAATGAAAATCT
CTAAAGAGAGAGCATGGGTAAATGGAAATGGGTGAGATTATCTAATTGGTACCGGGTTATCCTAGAGGGGGTCGGGTCAT
TGGGTTAAAAATAGGGAATAGGGTGTTTTTTTTTAAAATCCGGGTAATTGGGTCAATTTGGATCAATTTTGGGGATTCCG
TCTAAATGAGGGGTAATTTTGGTGAAATTAGTAACGGGAGGGGTACGATTAACTTCATTTTAACGGCGAGGGTAAAGTCA
AACAATAAACCAAAGTTGGGGGGTATTTTTGACCCTTTTCCCTTCATATATAGTTTGTCTCTTAGCCAAGTGGTCCCTTA
AGTATGAGCAGACAAGAAATGTGTTGAGGCCCAACAAGTTGTTGATTATTGAAGTTGTTAAAGTACTCCCGAATATACAA
GACATAAGGGAGTATATAACACTCAATGGCCAATGGTCTGCTGCTGATATTAAGTCAAAGGAAAATGTTTGACGTTTTCT
CTTTGATTTAAATCACAACAACGGACGCTCTTGATCGAAAGTTCCATCAATTGGAATATTGGATAGAGCCTTCATTGCCC
ACTTGTGGACAGGAAACAAGGCTTAGTTTGAGGTGTTGATAAAATACGCAAAAGAATAACTTATCTTTTGAATTTTTAAA
TTTGATAAATATTGTTGGACAATTAATTTTAATATAATGTATAAGTAAAAATAGACGAAGAGAGTATTAAAATAGTGTAC
TTAACATAAATGTATAAACCCCCTGTTTCCCCTATAGAGGTTGTTGACATTGTTACTGCTTTAAAAAAACAATAGTAAGT
GTACATAGAAATTAAATAGCATCTGACTATTTCTGTCTAATTAAAAAATAATACATGGTCAAAATAAAAATAACTTAATC
AATTACATCAATTTATTAAATTTATTAATCAAATCAATACAAAGTGGTTATTTCTGTTTTGGTTTTAATTGGTTTTTTGA
TTTCTTGATTCTTCTTATAACTAGGGGTGTACATGACCGGATTAGTTCGGGTTTCAAATATCAAACTAAATTATTTGTGC
AAAAATTTTAAATTTATAAACCAAATCAAATTAATAAAATTCGGATTTTTTCGGGTTTTTCAAACTCGGGTTGGTTTGGA
TTTTTCAAATACCAAACCAAACTATTGTGTCGAATTTTTAAATTTATAAATCAAACCAAAATAATAAACCTCGGATTTTT
TTCAGATTTTTGGATTTTTTCGGTAAAGTTTGCATACAAACATATAATTAACTTGTGCTCCAAAATATTTCTTTAGTCCA
ACCAAAATACAATTATCTAAGGTGTTTCTTAAAAAAATAACACAAAGTATGAGAGAGTACTGATGACACAAAAATATTCA
ATAAAAAATAATAATGAAATCGTCATATAAAATAAATATTGCAAAGTCATAATGAAAATGATCATATAAAATAAATATTG
CAAAGTCATAATGAAAATGATCATAATTTAAAAGTACTAAATCATGCTAAAATTATAAGTTTAATAAGTATTAGTTACAT
TACTAAATATTTAAGGAAAATTAAAATTAGATTATGTATTTTAAATGTCTAAACCAATGTAAAACTAAAGAACAAATATT
CAATATTATTGTCATTCTTAGTGTTGAATTGATTTTCTTTTTGCATTAGTATTAATTTGATTTTGATTTAAGTTTTATTA
TAATTATCAACATCTATGAACTATAATCTTTATTGGACCATTCTGAATTCTAAGTTTTAAATTTGAAATAATTTATTAAA
AGATAAAAACTATGAAATAGTATAAGAAATATTTTAAAATTATATCAAAGTAAATATTTTTATGTATAAAATAAAATTTT
AAAATTACATATATAATGTCGGGTTGGTTTGGTCTCGGGCTGTCTTTTTTTTAGTTAAAACCAAACCAACCCAACTATAG
TCGGGTTTTTTTTTTCCAATACCAAATCAAGTCAAACCAAACTACTAGTCGGGTTTTTTTTTTACTCAATTTGCGATTTG
ATTCGATTTTCGGTTCGATTTTGTACACCCCTACTTATAACTATACACTGATTAAAACCTTGTTTCTCTTGTTGGGCTAA
CAATTGTTTAGCTGCTAAAATGAACCTCACTCCACTATTCTCAAGCCCAACAGTTAAGGCCTCCATTTGGGCCTTTGTTA
GTAACTTTTCACTTCCAAAAGCTACATAAAGAACAGATTCATTAGGACGCTCATCAAGTCAACTGGAAACTTTTCTCATA
TGTGTAATATATGTTTAATTTAAGATCACAAAAATTCAAAAAATAAATTATTTTCTTTAACTCATGCATTGATTCAAGCA
ATACTAATTTAAATAAAAATTTCTACATTATGATTTCCACTATAACATTTACAATGTTAATTCCTATATAGTTTGTCTCT
TAATTAAGTATTGGTCCGTTAAGTATGAGCTTAGTTTTTAGGTGTTGTTGTATAATAGTTTTTTTTTTTCTATTTCAGAT
TATTTATTTGATTCTCAATATTATTTAAGTATATCATGTATAACTCATGCACTTAAAAATATTTCATTATGCTAATTTGT
TTTTATTCTTATAAAAAGTACATTTAAAGAAAATTTATTTATTAAATTTTAAATAATATACTGAACATTTATATGATAAA
TTGATTTTTTTCTTAATAAAAAACAAACAAACTAATTACTCTGGATAAAATATGCATTCCCTTGCAGAGGTTGTTGACAT
TATTGCTGCTTTAAAAAGCAATAGTACACCACTATTTTTGTCTAATTAAAAGACAATACATGGTAAAAATAAAAAATAAC
TAAATCAATTATGTCGGTTAATTAAGACTATAAATCAAATTAATATAAAGTTGGTTTCTTTGATTTCAAGCATACACATC
TCTAAATTCTCACTCTTTCCTGTTTGGATTAGAAGTTTTTTCGCATAAATTATTAGTTTTGTTCTTAAATTATTGATAGT
TTTTTTAAAAATATTTGACTAACTAAACTTATATATATACCTGATCTGACACATGACATAACATGTGGTCTCAAGTTGTT
GTAGAAGAATTTGACTTTTAATAAAAAATCGAGAGAAATATTCAAAATATTTCTAAGTTAATTAAAAATTTAAAAATGTA
TTTCTACAAGAAAGAAGTATTTTTAAAACTCTCAACTATATTTAATTCATAACAAATTTAAGGTTGCTTTCAAAATACTT
CACATGACATACTAGCTTTTTAGCAAATAAAAATAAAAATTAACAGATCAGCATCCACTCATAACACATGTACTAATAGC
CCAATCCCCAAAAAGTTCCATAATAACAAATTACTATAATCTACTTTTTAAAGAATATTTGCTATTATCAAGAAAATTTC
ATTAAATTGTGCACCACTAAAAACAACACTAAAATTTGCCCCTACTTAAATAATTCTACCTACCAACAAATTTCCTTCAT
TTTCCACCATACAAATAAACATCACTATAAGTTCATTCGAATTCAAACTCACTCAACTTGAGAATAAACAAAATGTCACA
AAATGGTGTACATATCTTAATATTTCCATTTCCAGCACAAGGTCACATACTTCCCCTTGTTGATTTTACTCATCAACTTC
TTCTTCATGGCTTTAAAATTACTATTTTAGTGACACCTAAAAATGTCCCGATTCTTGATCCTCTTATTTCTACACATCCA
TCTGTTGAAATTCTTGTTTTTCCGTTCCCCGGCCACCCATCTCTTCCTGCCGGTGTTGAAAACATTAAGGATGTTGGAAA
CTCCGGCAATACCCCAATTATTGCTGGGCTTAGTAAGCTTCATGGCCCAATCTTAGAGTGGTTTAAGGCCCAATCAAATC
CTCCTGTGGCGATTATTTATGATTTCTTCTTGGGCTGGACTTTAGATTTGGCCCAAGAAGTTGGTGTACCCGGAATTGTA
TTTTATAGTTCCGGGCCTTTGTTGATTTCTATTGTTCTTGATATTTGGAAGAATTTTGAATCTTATAAAGATTTGGGCTT
TATTGAGTTTAATGGGCTTCCTAAAAGCCCAAGATTTGTGAGGGAACATCTTCCTTCAGTGTTTCAGAAGTTTAAAGAAA
GTGATCCAGATTGGGAGATTGTTAGAAATGGGCTTATTGCAAATGGAAGGAGTTTTGGGTCAATTTTCAATACTTTTGAG
GCTTTGGATAGTGATTATTTGGGCTTTTTGAAGAAGGAATTGGGCCATGAGCGTGTGTATTCAATTGGGCCTATAAATTT
GGTTGGTGGGCCTGGTAGAATTGGGAAGTCTAATGTTGATGCAAATGAGAGAGTTTTTACTTGGCTTGATGAGTGTCCTA
ATGAGTCTGTTCTTTATGTAGCTTTTGGAAGCCAAAAGTTATTAACAAAGGCCCAAATGGAGGCCTTAACTATTGGGCTT
GAAAAAAGTGGAGTGAGGTTCATTTTAGTAGCTAAACAATTGACAGCCCAACAAGAGGAACAAGGTTTTGGATCAGTGCC
TAAAGGGTTTGAGGAGAGAGTCTTAGGGAAAGGCCTAGTAATAAAGGGTTGGGCCCCACAAGTGGAGATATTGGGCCATC
GAGCCGTTGGTGGATTTTTGAGTCACTGTGGATGGAATTCTGTGTTGGAAGCGATAGTGGCGGGAGTACTAATTTTGGGA
TGGCCCATGGAGGCCGACCAGTTCATAAACACGTGGTTAGTGGTCGACATTATGAAGACATCGGTTCGAATTTGTGAGGG
CCCAAACTTTGTGCCTGACCCGATAGAGTTGGGTCGAAAAATTAATGAGGCAATGAGTAATGATTTGTTTAAGGAGAGGG
CCAAAAAAATGAGAGATGAAGCACTTGAAGCTGTTAAAATTGGAGGGAGCTCTAAAAAGGATTTGAATTCCATTGTAAAA
GAGTTGGGCCAACTAAGAAGTTGAAAATTCATGCAAATGGGCTAAATAATTTTATATTGGGCCAACTTTTAATGAATTTG
GTTGGGTTTAGATGAACATTTGATAATGTACTCTTCAACTTTAATATCATCACATAATGTGTTACAAATTTTATAATAAT
GGTCTCATAGCTTATTTGATTTTTGCCACACAAAAAAAAAGGGGTTTGTTTGCACTTTTTCTAGAGAAGGTTATATTTTA
ATAATAATAGATTAGGAAAGTAAGGTTTAGGTTTCATTTATTTTTATTGAATTTAAGACGTTGAGATATTAAGATTTAGA
TATCTAAATTTGAATATTACATGTGAATTGTTAAGATTTGTATTAAGATCTGCATATTTTAATTAAGACTGCTTTTTTTA
AATATCTAATATACAAAATTTAATTTGTTTAATTTAAGAAAATAATTAATATAAAACTAATCGGATATTATATATGTACA
AAATATTTTTAAAAAAAATATATGAATTGGTGGTGGTAATGGTTATCTAGCAATGATGGTTGTAGTTGTCGATTGAGGAT
TATGTTGGTTAATAGTTGGGTGTAGGCAGTAGCTAGCATTGATGGTTGTAGTTGATTTTGATAGTAGCAGTTAATTGTTA
TTATTTCATAAAGTCACTATAATCTAAATTTCGATTTTCTACAACAAAAAAAGTGATTTTTCTAAAAGAATAATGATTAC
TTGAGTGATCAGAAACCAACTCATGAGGATTATGATTATTGTTGATGAATGGTGGTACGTAGTTAATACTAACATTCTAT
AATAATACTAATAAAAAAATGATATTGATATATGGCGTTGGTAACGGTGAATGAATGTTATATATGCTTTAATAATTCAA
ACATATTCCATGATTGGAATATAAAATAAAAAGCAAAAAGAATAGAATAAAATAACAAAAAAATAGATATGCTATCAGTG
TCGGACCCAAAAATTTTACTAAATGGGTTCAACATATAAAAAAAAGGAAGCAGCATTAAATGTTGTGGGTGGGAATCGTA
CACGCGATGCATCAGTCAAATTTTAACCACTTTACCACTGGGTTACGTGTTACTATTGATTTAAGTGGGGTCAAATTAAT
TATATACAATATTTTATTTCAAAAATTAGATTGAATATATATATATATATATATATATATATAATGTATTTTTTCGATAA
AGTGGATTCATATGAACCCACTTGCAACAAGGTAGGTCCACCCCTGTAATGCTACTACCAAGAAAATTCTTTAAAATATT
CCACATCTAAAACATTACTAAAATATCAAACATACACATCTTAAATACCTATATATTGTTCTTCATTTTTTAAAAAGTTT
TTTTTGCCAAATTATCTCAACAAGCATGTCAAGCTCTAAATTCTTACTCTTTCCTGTTTGGATTAGAAGTATTTTCGCAC
AAATTATTAGTTTCGTTCTTAAATTATTGATAACTTTTTTAAAAAATATTTGACTAACTAAACTTAGATATACATCTGAT
CTGCCACATGACATAATAAGTGGTCTCAAGTTATTATAGAAACATTTGACTTTTAATAAAAAGTCGAGAGAAGTATTCAA
AATATTTTTAAATTTAATAAAAATTTAGATATACATTTCACTTATATGGCAAGAAAAAGGTATTTTTAAAACTATCAACT
ATTAGTTCATAACAAATTTAAGGGTGCTTTCAAAATACATACTTGCTTTTTAGAAACTAAAGATAAAAATTAAAAGATCA
GCATCCTATCATGTCACATGTACTAATAACCAAAACCCCACAAAGTTCCATAATAACAAATTACTATAATCTATTCCCAT
GTCCCTAATTATTTGTCTATATTTTTTTTTAGCTGTTCCTAATTACTTGTTTATTTTAATAAATCAAGAAAGGATAAAAT
TTTTTACATATTATACCCTTAATTATTTACTTATTATTTTAATTATTATTTTCTTAATAAATATGTCAATTCAACAATTG
ACAAGTAATTAGGAACAGAGGAAATACTTTTTATAGAATATGGTATTACCAAGAAAATTTCAATTAAATTGTCCCCCACT
AAAATATCATACACACATTTCAATATAAAAAAGTAAAACAAAGTGAAACTAATAATGCATGTATCTCTTTTTTGCCCCTG
CTCTAATAATTGTACCTATTGACAAATTTCCTCCATTTTCCACCATACAAATAAACATCACTATAATATCAAACTTACAT
ATCTCTAAGTCCATTCAAACTCACTCAACTTTGGTTTACTTCATGTGAGAATAAGCACAATGTCACAAAATGGTGTACAT
ATCTTAATTTTTCCATATCCAGCACAAGGTCACATACTTGCCCTTCTTGATTTAACTCATCAACTTCTTCTCCATGGCTT
TAAAATCACTATTTTAGTGACACCTAAAAATGTCCCGATTCTTGATCCTCTTATTTCTACACATTCATCTCTTGAAACTC
TTGTTTTCCCATTTCCCGGTCACCCATCTCTTCCCGCCGGTGTTGAAAACGTTAAGGATGTGGGAAATTCCGGCAATGCC
CCAATTATTGCTGGGCTTAGTAAGCTTCGAGGCCCAATATTAGAATGGTTTAAGGCCCAATCAAATCCTCCTGTCGCGAT
TGTTTATGATTTCTTTTTGGGCTGGACTTTAGATTTGGCCCAACAAGTTGGTGTGCCCGGAATTGTATTTTACGGTGTCG
GGGCTTTATTGATTTCTATACTTGTTGATCTTTGGAAGAATTTGTGGGCTTATAAAGGTTTGGGCTTTGTTGAGTTTAAC
GGGCTTCCTAAAAGCCCAAAGTTTGAGAGGGAACATCTTCCTTCAGTGTTTCTCAAGTTTAAAGAGGATGATCCAACTTG
GGAGATTGTTAGAAATGGGTTTATTGCAAATGGTAGGAGTTTTGGGTCAATTTTCAATACTTTTGAGGCTTTGGATAGTG
AGTATTTGGGCTTTTTGAAGAAGGAAATGGGCCATGAGCGTGTGTATTCAATTGGACCGATAAATTTAGTTGGTGGGCCG
GGTAGAACTGGGAAGTATGATGATGGTGCAAATGAGAAAATTTTTACTTGGCTTAATGAGTGTCCTAATGAGTCTGTTCT
TTATGTAGCTTTTGGAAGTCAAAAGTTATTAACAAAGGCCCAAATGGAGGCCTTAACTATTGGGCTTGAGAAAAGTGAAG
TGAGGTTCATTTTAGTAGCTAAACAATTGACAGCCCAACAAGAGGAACAAGGTTTTGGATCAGTGCCAAAAGGGTTTGAG
GAGAGAGTCTTAGGGAAAGGCCTAGTAATAAAGGGTTGGGCCCCACAAGTGGAGATATTGGGCCATCGAGCCGTTGGTGG
GTTTTTGAGTCACTGTGGATGGAATTCTGTTTTGGAAGCGATAGTGGCGGGAGTACTAATTTTGGGATGGCCCATGGAGG
CCGACCAATTCATAAACACGTGGTTGTTGGTGGATAATATGAAGACATCGGTCCGAGTTTGTGAGGGCTCAGACTCGGTG
CCTGACCCGATAGAGTTGGGCCGAAAAATTAATGAGGCAATGAGTAATGATTTGTTTAAGGAGAGGGCCAAAAAAATGAG
AGATGAAGCACTTGAAGCTGTTAAAATTGGAGGGAGCTCTAAAAAGGATTTGAATTCCATTGTAAAAGAGTTGGGCCAAC
TAAGAAGTTGAAAATTCATGCAAGTGGGCTAAATAATTTTATGTTGGGCCAACTTTTAATGAATTTGGTTGGGTTTAGAT
GAACATTTGATAATGTACTCTTCAACTTTAATATAAATGTATTGTATATGATGATGTGTGGGAGAAAAACGAGACAAGTT
GGCCTTGTCCATTTTATGTGCTATTAATTCTCAAGATGTCTCTCATTATTTTTGTTACAAAAATAAATGTCATTTCTTTT
AATGCATTAGTTGTGTTAAGATGAGTTCAATTTGTGGATTGCAATTTTGACATGTCACATTCATACTACTTGAGTTGAAG
GTCTATCGAAAACAATTTTTGTATCTTTACAAGATAGTGTAACTAACAGATTGCAGAGGGTGTAAGGAAATTTGTTTCAT
TAACACTTAAGGAATAAAATTCAACATATGCTATAAATAGATTATGAGGTGAAAGTTCAAAAAGTGAAAGAATAAAGGTA
AATAACTTCTTAAAGCAAGATAGTAATTTATATTTTAGACAACATTTTAAGCAAGAACAAAAGTAAGAGAATAAAATTAA
AGGCCACAACATGTGTAAGACTAAAAACTATCCTAGAATATTTGTCACTATAGAAATTCAACACTAAAGTGGATAATTAT
TTTCAAATATACCGTTAAATCTAAAAAGATATATAGTAATAAATGAGTTTAACTTAATAAATTATATCTTGTATTTATGA
TTTTCTTAATAGACATAAAGCGAGTTAAAACGATAACTAAAAGGGGACGGAAGGAGTAGCAAACTATTTAACCTTTTTAT
TACTAATTACTAAATCCATACAGAAGTTAGTTCATGAATTTCACTATTCACATGACTCTAATAATAATAAGAAGAAAAAA
CTTAAAAATATCAAAATTTACATGAAGAATTATATATTATTATTATTATCATTATTATTATTATTATTATTATTATCATC
ATTATTATTATTATTATTATTATTATTATGATTATTATTATTATTTAAAAAAAAAAACATTCACGAGCGCACTAACACCT
AGGTCAAAAGGAAAAGAAAAAAAAAAAGTCATAAGGCATGATTATAAATTTGTTCCCCAATATATTAACAAAACTTAGGT
CCACAATGTTATGAATGTTTGCTTTAAAATGGGGTCATTTTAGGTTCTTTTTTATTGACTTGTTAATTTTTGTACTCCCT
CCGTCCCTATTTAGTTGTCCATATTTCCTCTTTTAGTTATCCTTATTTAGTTGTCCATTTTGACAAATAAAGAAAGGACA
ACAAATTTTTTCCTATTATACCCTTATTTAAATAAAGTAGTCATAAATAAAGTAAATAAACTTATGAACTTCCCAACATT
GATTAGTTATCTTGAGTTAATTTATTTTGGAATTGTAAATTGTACTATAAGGGTAAAATTGTAACTTCACTGTGCTAATC
ATTGTTGCCTTAATCTGTGTGTCATTTTTAAAGTGGACAACTAAATAGGGACGGAGGGAGTAATTAATTTAAAAAAATTT
AATCAACAACTTCCTTAATTTTTGTGCTAAGTGGGATTTGTTTTTCATAATATCTTATGAAAGATCCTTCTACTTCTTTT
GACTTTTAACATTTCCTGAGAGAACATTTAATTACTGCTCTAAACACATTTTACTTTTGGATAACCATGTTTAAACCTCA
TGATTCTTACTTGGATATCACTTAATATCATTTACTTAAAATTAGACAACAAAGTGGCTAATTCATAGTCTTAGACATCA
CAATTCTTTCACCAGTTCATTTTTGCTTGTTACGTTTTGCTTCTCGAGAGTCAAACGGCATGAATTTTGATTAATATTTT
AAAATGTATTTTTTCTATCGTATTAATATAAGAAGGATTGCAACTTGTAGTATTCTTTTTGTATAATTTTTGAACATCTA
AATTTAAAATTAAAATATTGAATTAATCTAATTCAATTTAGCTTCAAAGACAATTTAAGTTGACTCTCGTAAAACAAACA
TGACAAGTAAAAGTGAACAGAGGAATTCAACATTACTTGAGATGAAAGATCGTGGTTTTGGAGGTAGTTGATATCATTGG
CGGAGTTCAGCTTCTGAATTTATGAGTTATGATTTATTAATTAAATTTTAACTCAAATATTAAGTTTGGATCGAAACAAT
GGAGTTCTTTCAAATAGAGTAGCTACATATACAAAATAGCGGTAAGTTAAAAAAAATTCGTTGAAAAGTTATATTATATA
TATAAAATAATGTATTATTTATATATATCAAACATTACTTTCTATAGATGTACATTAATTATAAACATTCTTATCAATAT
TTCTGATATCGCCAATACCCTAACTACAATTATAACTTCGCCCTCACTAGTACCTAATGAAATATTCAAAGATGTGCACC
TACTCCTAGATTTTTTATTAAAAGAATTAAGTATTAATAACCAAAAAAAAAATCTACACACCAAAATATAAATATACATA
AAGATTCTCAAAATCTAAATTTACCTCAAACTAATCCACTTACTTAAATTAATTTTGATTTTATCATTAAAGTGCCTTTA
ATCCCATTTAATTAGTCTTAAACTTTTTTTTAATTAGCACACTTTTTTAAAGCCATTCTCTTTTTAAAGACAACAACTCT
CCTCCATAGTCCATTTCTCCATTCCTTCAACAAAAATAGCAAATTCCAAAAATCATCAAAAAATTATGTTCTTGAATTTT
TTTTCACTTAGACAAAATTTTGTATAAAAAAAATGGGTGGTGTATCATCAACAATTGCATCAAAATTAGCATTTTTTCCA
CCAGAACCATCATATCAAGTTGATTTAGATGAACAAACACAAAAATTGAAACTTTTAGGTGTGTCTCAAAGTGAAAAAGG
TGAAGTTTCAATTCTACAAACAAAGAGAGGTCATTATATTTTTTCAGTTTTTGTTAGGAACAAAGGTGCAACAATGACAC
TTCTTTATTCACATGGAAATGCTGCTGATATAGGCCAAATGTTTCAATTTTTCATTGAACTTAGTGATCGATTACGCGTA
AATGTCATGGGGTAAATTAATTGTCTAGAATGTTCATATGATTTTTTTAGGTATTTTTTTGGTATTTTCTTGATTTAAAG
ATGAATTTTGATTGATTTTTGTAGATATGATTATGCTGGATATGGAAGGTCTAATGGAGAAGTAAGCAATTTTGCCTTTT
TTTTATTTTATTTTATTTTAGTGTACATGTCATGTCTTGAGCTTTACAACAAGACTTTGCTAATATTGTGTATTAAATAT
TCTTTGATGAACTATAGTTTAGATTAATTTCTTCTATTATTGGAAAATGCTATTTGTTAGTATAAAGTTTGTTTAGTGGT
AATCATGTTTATGTCATAAAGACATGTGATCTAATCACCCCATTCTTTCAACTTTTCATTAACCAATTCTGAGTGAGGAT
TCATATAGTTGATCCGGACTTGTTTTGAGATCGAGTCATAGTTATTGTTGTTGTTGTGTGGAGGGGGTGGAGCTAGGATA
CCAGAAGGGGGTTCGGATAAGTGAGGGTTCTTATAGTTGATCCTGACATGTTTGAGATCGAGTCGTAGTTATTGTTGTTG
TTGTTGTGGATGGAGGCGGAGCTAGGATACTGGAAGGGGGTTCGGATAAGTGAGGGTCCATATAGTTGATCCTGACTTGT
TTGAGATTGATTCGTAGTTATTGTTGTTGTTGTCGTGGACAGGAGGCAGAGCTACTAGAAGGGGGTTCGGATAATTGAGG
GTTCATATAGTTGATCCCAACTTGTTTGAGATCGAGTCATAGTTACTGTTGTTATTGTTGTTATTGTCGTGGACAGGGGT
CCCTTTGCCAAAAAATGACACTATATAGATACAATCAAAATTAGTTTTTTATGTACATATAGTAGATATTAAATCCCTCA
ACTTCTTTGTACATTTACTTCTTCATGTTCTGAATCCTCTTAGTGAAAATCCTAGTTTCGCCAGTGTTCATGGATTCAGT
TTCGAGACGGATGTAACTAATATACACTGATAGTGTAATTTTTTATCTGTTGTAGAACGACGTCTGCCTTATTTTACAGG
AGACTTGTTCCACTGATTACCGATAGTTACTTGTAGTTATCTTTTAGGTGACAATATAGTGTAACAAATTCTCTTTTACG
TTGTCCGTGTATAGAAGTTAAGCAGTGATCTAAGTTTTTTCCTGTATTGCTTTTGTGTAAACTAGCCAAGTGAGCAGAAC
ACATATGCTGATATAGAAGCTGTTTACAAATGTCTAAAAGAGATTTATGAAGTGAAAGAAGAAGACATTATATTGTATGG
ACAATCAATTGGAAGTGGTCCAACTCTTGAATTAGCAACAAAATTACCTCAAATTAGAGGTGTAATTCTGCAAAGTGCAA
TACTTTCCGGGCTTCGAGTTATGTATCGTATAAAGTACTCTCTCTGGCTTGATATTTACAAGGTTAGCAGAAGTTTCAGT
TCAATAGTTGATCAAGTTTCTTCATTTATATGCTAAAAGTAACAAGTTTTCTTTCGGTTTTTCTGTTTTCTGTTTTCTGC
AGAACATTGATAAAATCCCAAATGTTAGCTGTCCCGTTCTTGTGATTCATGTAAGTTCTTCGATCCCAAGTATTACTCGT
TTTGGCTTACTGAACTTTTCAAATATTTGATGTTTTAGAAAAACAAGTAGTAGTAGTTTAGTACTTTTGTTTTCCAACTG
TACCTTTCCTGTTCCGATTAGACGTTAGGGGGAGATATATAGGGTAATTTACACGAATGCTATTATGGTTGAGGTTATTA
AATGTCTTTCTTAAAGAGCATACAGAAACCTTAAAAGACAGATAATATGGATCGGAGGAGTATTCAATATGATCATTATT
GTTGAGAGCCGAAAAGGGATCTTTTGTGTATAATCCTGCGTAATCTTGAATGTCTAGTCCATTAGGAACCACTGATTTCT
TGATATATAACATTCATAGATTTACGATTCATGTGGCGGTGTTGGTCTACAGGGTACAGAAGATGATATAGTTGATATTT
CACATGGTAAAAAGCTTTGGGAACTCAGTAAAATGAAGTATGAACCTTTATGGGTAAAAGGAGGAAATCATTGTGACTTA
CAAGTTTTTCCTCAATTTTTTACTCATCTCAAGAAGTTCATAATTTCAGTGGAAAGACAATCAGATTATTCGAAAAATGT
TGAGCTTGAAGAGAGTATAATTGACTTAGATTATACTCTTGATATTACGAACGAAATCAAGTGCAGACCAAGTATTGAAG
AGATTGAGAAGTCGTCGAGAATCAGTACTGAACAAAAAGAGATCATTCCAATAAGGCCTAGCACAGACAGGAAATTGAAG
CCAAGAATTAGTTTTGACAAGAGGGAAAAACCAAGAAAAAGCATGGATTACTTTGGGAAATCAAGAAGTAGCACTGATCA
ATCTGAGAGAGGGCGGAACAGCATTGACCGGTAAAGAATTTTTACACTATCAGTCTGTTCTTTAACATCTCGTTTCATGT
TATAACTAGCTCATTCCACTTATTATGAACGATCACGTATAGTTATCCAACCTCTATCTCTGTGTTCTAACATGTCTGTA
GCAATTTACCTACCTTATTTGCCACATCAACGATGACCTATAGATGGTATTTTAACATGTTATAACAATTTACCTTCCTT
ATTTTGCACGTTATGAATGAGATTACCTAGTTACGTACCTTTTAGATGATCTAATAGTGTAAAAGTCGTTCGTGTTGTTG
ATACTTTAACTTATGGTCTTACAATATGATTAATAATGTCATCATGCTGTAGTTTGACTATTGATTTTGAATGATTGCAG
GTTTGGAGACATGATGAGATCAGTAGCAATGTGCAATATTGACTGTTTAAAACAGACACTAGCAGAGGAGGACTAATACA
ACTAAAGTCTTTAAAAAAATTGTTATTAGTCATGTATGCAAAAGCAATTTTTTTTAGTCATGTATGGACCACATTGATAT
ATTATATCACTACCTACATGTTTATGAATTGAATATGTTGTTTGGGGAGCCTCAAAGCAACGATAAAGTTGTCTCCGTGT
GACCTATAAGTCAGGGGTACGAGTTGCGGAAGCAGTCACTAATCCTTATATTAGGGTAGGTTGTGTATATCACACCTTTG
AGGTGCGGCTCTTTTCTGGACCCTGCTAATACGGGATGCTTTGTGCACCAGGCTACCCTTTTTAATGTTCTTTCTTTATT
CAAATTTAGTATTGGTCCCTACATATGCAGTCCATTCTTCATGAGTGCTAGTTCTTTTTGAAACATTCTTTATCATGCAA
ATGATTTATGGACCCCCATTACATGATTTTTGTTCTAAGCTTTTGTTTTTGAATATTAGAAGATCTAAAAAATAATAAAC
AAAAGGAAGATAAAGTGATTAGAGAGCCAGTAAATGAAGTTTTTAATTATACATAGAAGAAGAATATTGCTTTTATATAC
TCTAGAATTTTCTCTTTTAAAAGGGGCCACAAAGATCATGATGATTTCATATGTGGTGTGACACCTTTAATGTCTATGTT
GACAAAAGAAAAAGCAATATTCCAACATCTTGTTTTATAACAAACATTTTGGATTATGGTTTTGATTTGATAGCTTGATT
AGTATTTCCTAGGATAAAGATGTAACCACCTGCATAATTCTTAGTAGTTAATGAGTAAGAAGTTAGTAACATGATGCTCA
TAACTGAATCGAAGGTCTATTGAAAACAATCTTTATTCCACAAAGGTTTAGGTAAAATTTCCGTACATCCTATCCCATTT
ATGAGAATATAATAGGTATGTTTTTGTTTATGTTACTAATGGTTAGTGAAATGAGTTATGAACCAAGAAGTTTCATGTTC
ATACATAATTCAGTGGAGGCAAAAAATAAAATATTAGGTGGTGACCTGATGACAAGGGCCGGAGCCGGCGACCGAAGCTA
TTTCTTTCGAGCCTTGGTAGATAGAGTTACCTTAACTTATACTGGTAAGAGATAGCATGTACCTCATAGAATTTATTGAG
ATGCGTGCAAACTGACCTAAACACAATGCACGTAAACTGACCTAAACACCACAATGAAAGAAAAGTCAATGGAAAGTAAA
GTATTATACTAGACGACACACAAAATCACACGATACATCAAAACAAGCAATATGTATCATGGACTTGGACTGTAACAATG
CAGTCTAGAGTTTGTAAAATAAAGCAATTTTTTTTCATAAATCAAGCACCAGAAAAGGCAACTTAATAAATTTTGAGTAT
ATAACAGCACCATTATTTTTCAACTAGCCTGACCTAATCTTGATTTGTAATAGTGGGGTCTAATCAATGTTTCACTCCTT
TTGTATACATAATTGACAGAGTATTTTCCTAAGTTAGCATTTGATTATAGATTTTGAATTATATTTTGGGAGAAATTGTT
TTTATCGATGAACCTTTCTTTCTTCTTAAATTGAATTTAATGATTAGTGTATATAAATTGATAAATTATTCCTTCTCTTT
CTTCTAAATTCCATTCCTTCTCATTTCTAGCTGTTAATCAAAATTTTGTTATCTTTGTTTATTGTTGTTTAAGCACAATA
AAACAAGCAAAATAAGATAATAAGAATTTGATTAAAAATAGAGGCGGATCCAGAATTTGTAAGATCCGGATGCTACATTA
CTTTGAAGTATGTAACATTTGCATAGATTAGCCCCTGATTAAGAATGTTCATTACAGTTGTAAGGTTATTTTAAAGTCCT
TTGATGACCTTCTTGATTGTTATAATTTTCCTCGTATATCCATTTTAGCATGTTATAAACTTTAAAAACTCTTTTACAGA
ATTTTACATGATATTTTAAGCTTTTAGTGAAAGATTGAAATTTAGTACTATATTATGGGGAAAATTACGCGAAAGGGCAA
ACATCTAGAGTATATTATATAATATAACTATAGTTTCAATTATTTTTAATTCGTAGCTACAGTTTTGTGAATTTTTGCTT
TTTGGTTTTCTAATTGTATAAATTTAGAATTTGTATAATTTGATCCCTGAAGGTATAAATTCAGAATTAGTATAATTAGG
TTTCTGATTGTATACATCTAGAATTTGTATATGCTTACCCTAGCTATTTGTATACTACTATTTATGAAAAATTCATAACA
AATTGCCCTGTTTGTATATTGGCAAACGAAATATACAAACAGAGTTATGAAAAAAAATCCCAAATGTACAAATATAGAAT
TGTATATACTTTCAATGTTTGCATATTCGCAAGCAAAGTATACAAACGGGCAAGCGAAATATACAAACCACAACATCCAT
TTGTATATACTTATGATGTTTGTATATTCGCAAGCGAAATATAAAAACAAGCGAAATATATAAACCACAACCTCCATAGC
AAACAAAACTATAGCTATGAAGCACAATTATCAAAACTATAGCTATAGACCCTTGTTAGATCTATTATCTTTGTTATTTC
TAAAAGTTTCCCATTATTATAAGGGAAAATTAGCAATTAAGTCATAATAACTAATTTAATTAGTCAAAGTAACAACACTT
TAAAATATTAATTTAAAATGGCAGGATGACAATATTTTGATAAAATAATATGTATTCAGATTTTAATATTTTAAATTAAT
GGCAGAATGACAATATTTTGATAAAATAATATGTATTCAATTTTTGGTATTTTAAATTAATTTTATTTATGGAAAGAGTC
CATTGGACCAAAATATACACCAATAGGCGTTTAAAGTTAAAAAAAAACAAACTAATACCATTAAAGTTTTTTCAACAAAG
TTCACGTTTCTTCCCCAAATTTCAATTTTTTACCCCACATTTCACGTTGCAAGTTCACGTTTCTTCCCCAAATTCAAGTT
TTTTCAAGGATTTTTGTTTATTGTTAAACGAAATCTCTTTATTAATTCAAGAAGATTTCTCGGTTGGCAAGGTAATTTCC
ATCATCCATTTTGATTTTTTTGATTTGATGTTTAAAGCACCAATTATATACCTTACGGATTTCCAGTCGAATTTTCCAAT
TTTGATGTAATTTTGTTTGAATATTCATCATATATTTATGATTTTCAATTTTTTTCAATTTTTTTTGTGATTTTATTTTA
ATTTTTCAGATTTTGTAGATTCTAGAAACTCATATATATGTTAATTTTGTTTGATATTTTATATATTTTAATACTTGATA
ATATCAAATTTGCTTTTAGGGTTTTAGATTTTGGGGAAAGCATCTGATTGTCTACAATGAATGATTCAATCAGAATTACT
AGAGGTATACCACATAATATTCAAAATTTTGGGGAATTTCCCTCATTTGATTTGTGTATTACCCAAGGGTTGGTTGAAAA
TGTAGGATCTGCGGCTAGAATGGCACAAGAGAGCTCTTCAAAAAAAAAAGAGTTTTGTGGTCTGAAACCCCTGATGATCA
AGGAAAAGATCGAAGTGATGAAGTATTACTTTGTGGCGATGAAGAGGTATTAAATTATTTTGAAACTATTTTTGTATGTT
ATGTCCATTGTTGATTTTGTGATTGCGTGTTTATTGTTGACATTTTAGTGTTACCATAATGCATGTTTTTATATGCTTGT
AAAAATGTAAGGTATGCCAAATTGTGAATTAACCTCATATGCACAATATTCTTCCAGTTTACAAGACGATTATACATCAA
ACAAAAGAGAATTTCATCATCTTTTTGTCAATATGACTAGTATTGTACAGTATAAAGATGTCTTGGCAACAATGGAAAAA
CATATCATATTCTTCCTATTGAGAGGATGAATATCAGGGCATAACTTTGTATTATATGCATGATGAAAACTCAGAAACTA
CATGTCTATTATGCAAACCCAACTTGTGATTGTTTTTTGTCATATATGACCCTAGTATTCTTCTTCTGATAATTTACAAC
AATTCCTATCTCATCATCATATTCGAGAATTGCTAGAGCCAAACAGACTTGTGATGCATCACTTTTTACAATATAAAGAA
CCCCAGTAACATCAACTTCCATCTCAGCACCACCCTCAAACCATATTGTATTAGCCAATGTATTTGTCCATAACTAATTG
TATACTTATACTAGATAGTTGTATAATATATGGTATTTTTTCAGCACCTTTATGTATTCCAATTTATTAGGTTTATAGTA
TGAGTTCATGTTTTTGTTCCTGTCCATGTTAAAAATAAATTTCATTGGGTATTGGCTGTGATTTCACTGAATGATAAACG
TATCAACGTTTATGACTCATATAGAGCAGCAGGCCATGATGCAGCTATCAAGACAGAGATAGTTAAGCTGCCACAGTTGA
TCCCTTTAAAATTAACAGTGAATGACTATTACAAGAATAAAGGAATTAGTGTATCGCAAGCTCAAAAAGAGAATGAGTTC
TTTGATATAGTCTTCATTGATAATGTTCCTCAACAGACACATGGGACTTTGTAAGTTTGTGTATTTTTTTGAATTCACCA
TTATCAAATCATCAATTTTATATTGTTTACTTTTAATGTGTTGTATTGTAGGGATTGCGGTATTTATATGCTAGCTTTTG
CCGAATACCTATCATACGAACAAGGGATCCCAGCGGGTAATTTGGATGCATCATTTTTGCGGTCAAGATACGCTACACTT
CTTTGGAATTATGGCCAACAAAAGAATGATGCCGGAACAATAAGTGACAATGAAGCACCTCCGCGACATAGCAAGCTTAA
TGTAGCATTAGAGGATAATGATACAATTCAAATAGACTAGTCATTGTCTATTTTTTGGTGTGTTAATATACATTAGCTTT
TGTATTGCTATGGAACCCTTCTAAAGTTTTTCAGTTCTGATTATATTAATGTAAAAACTCCTGAAGTTTTGGTTCAATCT
TCTTAGTTAATATAATTTTAATATTTTGAAGTTCAGGTTTTATATTCATGTCTATATTGTACAAGTCTTAATCATTTTGC
AGGTATATATCCTGCATACTTTGGTTACAAAATAGTATGGAACACAAAACATCAAAAAATGAAAAATCCAATATTTAATT
GTATCCAAAATTCATCACAAAATTTTTACGATTCTATCCCTATGTTGTTAGTAATTACATTAACTTTCTGGGATACAAAA
TAGTTTATGTATTTTTTTTTTTAAAAAACAACAGCTTCCAAACTAAAAAAAAAATCCCAAAAAAAATATACAATTTCATG
TTGTTAATATTTACACGTATAATGGGATACAAAAAGATTGTATGCATTCAACCAAAAAGAAAACATATATGAAACTAAAA
AAAATCAAGCACTTTCAAGTGTTATGCATTATATATTGGATACAAAATATCCAATATATGATGTTTGGGATACTAACTGA
TATTGAAATACAAAATGATATTGAAATACATCATGATGTTTGGGATACTAACTGATATTGAAATACATCATGAATTTTTG
TAAAATAAACTTATTCAGAGAAATAGTAAGTACAATTTTTAAGTCAAATAATAATAATAAAGCAACACTTCATATTGAAA
TACAAATACAATAATTTATTTTGAATACAAATTATTGTATTTGTTAAGTTTTTCAGACAAAATGATATTGAATTCAGAAT
GTGGTCATCAACCTTTTGCGCAACTTGAAAGTCAATACTTGAACTGCACTCATATAACCATACTTGAATGACAACAGGCA
TGCCACCGATTCTGTAAAACTGTTTTTCACTATCCATCTTCTTGCTCAAACTCTTCATCAACAAGTAAAAGCTTTTTTAC
CAATATATGATGTTTGGGATACTAACTAATATTGAAATACAAAATGATATTGAAATACATCATGATGTTTGGGATACTAA
CTGATATTGAAATACATCATGAATTTTTGTAAAATAAAATTATTCAAAGAAATAGTAAGTACAATTTTTAAGTCAAATAA
TAATAATAATAAAACAACACTTCATATTGAAATACAAATACAATAATTTAGTTTGAATACAAATTATTGTAGTTGTTATG
TGTTTCACAAAAAATGTATTTTCAGTATTATTTTATTTTTACTATTAATTTGTATTTATATTTTTTTGTGATACATACAA
TTTAAAGTAAATACACATTAAATACAACAAATATAAAATATATTAATAACATGGATATGAATACATTAAGAGTGAAAACA
ACTGCTTCTATAGTGTAATCAACGTAGCAATTATCCTCGTTCCACCTCCCAGAATGCATGACTAGAAAACTAATGCTTCC
CATAATTACATTAACAAATATATTTTTGATAATCACAGATTTGCAGTAGTCTAAAATAAAAAAATTGTATCCAATAATCA
ATTACATAAATGTAATGTGCGCTCAAACATCAATAGCTTCAAAAAGAAAAAATATAGAACACGCACTCAAGTTATATGAC
ATACAAAAAAATATTGTATCCTATTCAAATAAAGAAGAAACAACTATGAAACAAAAAAAAATCAAGCACTTTCAAGCCTT
ATGCATCATATATTGGATACAAAACATATGATTGTATGCATAAGGATAATTAATTAAACATAATGGCATACAAAAAAATA
TTGTATGCCATTCAAATAAAGAACAAACAAATACGAAACTAAAAAAAAATCAAGCACTTTCAAGCCTTATGCATCATATA
TTGGATACAAAACATATGATTGTTCATGTGCTTTGTATGCATACATTAACAACACCTTCAAAATAACAACAGCTTCAAAC
CTAAAAAAATATATAATTTCATATTGTTAATATTTACAAAAAAAATTTGTATTAATTCAAATAAAGAACAAACATCTATG
AAACTAAAAAAGAATCAAGCACTTTCAAGCCGTATGCATCATATATTGGATACAAAATATATGATTGTTCCTCAGCATGT
TCATGTGCTTTTTATGGATTTCAATGGAACTGACGTCGAAATTTCAATAAAAATTTCAAACCATACAAAGATTTCACCGA
TTCAAAAGAAACAACAAAAAATAAATACCTGATGTATTATATTTCTTGTATTCAATAGAACTGACGAAATTATAGTTGTG
GAATTCGAAAACATCCAATTTAAGAATATGCCGAATTCGATTCGAAGAAGCTAGGAATATTATCAATTGACTGATTAGGA
AGATAAAAACTTTTTTTTGCAAATTTTTTGTTTGGAATTATTAACAATGGAAGACCAAAAAACGCTCCACAGAAAGTGAG
CCAACATCCACGCTTTGAAAAAAGTAACTGAAAAGTTTTAATATCTTTTTTTCCTTTTTTGATGTTTTATGTTCCATGTT
TTTCTCTTTTTTATTATTAAGTATTTGTATTCTTTCAGATTATCATAATAAAATAAATACATAAATCATCCTTTTAACAA
AATAAAATATTGTCATTTTTAATAAATAGTTAAAATGTTGCTAATGAGTCCCACTAAAGACTTAAATATTGCTGTTTTGC
TAATTTTCCCTTATTATAATATCTCTTTTTTGCACTTGTGTGACTGGACACTTGTAGCTCCAATCTTGATCCATTTAACT
TTTTGGGCCTCTTTTTGTATCTCCCAAGCCCATTTACTCAAGACTAACCCAATCAAGTTAGTTCATGCCTTGAACAAGAT
TTGTCATAGACTCATAGAGAAAAGGAAACAAAAAGGAATTGGACTCTCTGTGTACAAATAGATTCAAACGTCTGCATCAT
TAGTTGCTCTCAACTCTCAAAGCACTAATTATTTATCAAATTGGATGACCAATAATTTCAATATAAACCACCAATAATGA
TTTAAGATGGTAATGGAATAATAATTATTCTTTCATTAATTAAAATTATAGATTTCGAGTTCAATTTTGAATACAATATT
GACTTTGATAGAAAATACTTTATCATTGAAATAGATCTTCTCAATAGAAATTGTATGGTTAATCAATCCACAATATAAAA
CATGGCGTGAAAACCACATAATCTTCCATTTTTTTACACTTTAACCCCTTATTTTGTTGAAGAAACTCATTAAGGACCAC
CCTTCATATTTTATTAATTAGTGGACCATTACCTCTGCAGTAGAGGCTCTACTCATCCTTTCTAGATCGCAAGATTGAGG
AGTTTCAACATATAAGAATTTCCACACATGAAAATTGTTTAAACTTACAAAAAAAATTCCTGGTTTCTCACTTGGTGTTT
GAAATTTATAATAGAGCTTCGACTAAATTCAGATCGTGCACATGACTTATTTAAGTGATGCTCCCAATAGAATTTTCTCT
GTAACAGGGTGAAACATGTAAATTGAGAAAAAATATATAATTTTAAAAAAATATATCAAGATAATTGTGATTGCTGACAT
GGCAGCATCCTCACCTTATAATTCTCAAACACAAACTTCCAAGAAAATACACTCTCCAATTGTATGTACACTTCTAGAAT
CCTCTACCCTCACCCTTAAACCCCTTTCTCCACATTTCAGGGTTTTTACACAAACCCTCAAGAATTCTTAGCCCAACCCC
TTTATCCATACACACACAAACACACAGTGAAAAAAACACACAGAAACTTCAAGAATCATTTGTGGTTTTTTTCTCAAATA
GTTTAGATAATGGCCCCTGTAGTAAGCAGGAGTTTGACTTCTTCACCTATGGCTTCAGTGCCTTACAGTCCTTCTTTTGT
ATTGGGGAGTGGTAGTACCAATAGGGTCTGTCTTAAAAGTACTTTCTTGCCTAGGAATAATATCAAGAATGGATTTTTAC
AATCTGGGTTGAGGTGGAAACAGGATAAAAGAGATGTTGGAGTAGTGGTTAGGTGTGAGGCTTCTGCTGTAGCTGAAAAA
GAAGCTTCTGAGACTTCTGGGGAGACCCATGAGTATCAGGCTGAGGTGGGAATTTCATTTCCTTTTGTATAGTTTAGAAT
TTTGGTTTGTAATTTTCAGTTTTTAGCTGTATTGGGTTGATTTTCTTGAGCAGGGGGTCTATTGGAAATAGCCTCTGGGG
TAACGTTTCTTTGTGGAACTACACTGATTATGCTGTTGTAGCTATATTGTCAATTGTAACTAGTTTGTTGTTGAGGTATA
ATTGATTGAAGAGGAGTTGGTAGTTTGAATTCAGATGTTTTCTTTTAGGCAATCTGTGAAATAGTCATTGGTATGGCTTT
TAATATAGGAAAGGTCCAATCTTTAGGCAATTGTAGGAGGTCTTCAATGCTTAGTTTTATTTAGCTGATAGTCCTTTGTC
CACTTTATTGTTGCTAACTTTTATTTCTCGGATGCAGGTCAGTCGCCTATTGGACTTGATTGTTCACAGTCTATACAGTC
ACAAGGAGGTTTTCTTGCGAGAGCTTGTGAGGTGAGGACATCTCTCCCCTTTGTTTGCTTTTCTGAGTGGCAGAACATCT
GTACACTACTTACTACTGCCATAGATATTTGTGTGGCCGTAAGTCATCTCACTAGGGGTAAAATGAGAAGTTTAAAAGTT
GAATTGTTTGTAAATATAGAAATGTGTCATTTTTTTGGGATTGACTAAAATGAAAAGAGTGTCACATCAATTGTCCTTGG
GACAGAGGGAGTAATTGTTTTCTTGATAACGTTAGTAATCATTGATCTCGTAGAGTTATGGATTAATAGTTACTGCTTGT
AGATGACATGATAAATGTTTGTGTCAAAAACCATTTGTCCTAGAGTTTACATTTAATTCTTTGTGCTGATATCTGGCACT
TGCTACCATGCTTCAAATTCTTTTCTTTTCTGCTGAGCCGAGGGTCTATCAGGAATAGCTTCTCTACCCCACAAACGTAG
GGGTAAGGTTTGAGTACATCCTACCCGTCCCCAGACCCCACTTGTGGGATTACGCTAGGTATGTTGTTGGTGATATCTGG
CACTGGTCACTACCAAAAGATTGCCTCTTTTGGGTTTCCATAGGGTTCATTTTTTTTTTCCCGAATGCACTTGTTGAAGT
CTTCATGATGCTTGGTAATTGTCTTTTAGAATTTCCTCTTTTCCTTTATGTGCTATTGCTAACTTCAGATTCTTCTTTGG
ACAGTAATGCTAGTGATGCCCTTGATAAGTTGAGATTTCTGAGTTTGACGGAGCCCTCTTTACTTGGAGATTCTAGTGAG
CTAGAGATTCGCATCAAACCTGATCCAGACAATGGGACTATTACTATAACGTACGTGGCTTAAGGTCTAGCTGCTGCATT
AATGCTTTCCTAGTAAAGGGACTAATTAATTGATAATGCAGGGATACTGGTATTGGAATGACCAAAGAGGAGCTCATAGA
CTGTCTTGGGACTATTGCCCAAAGTGGTACCTCAAAATTCTTGAAGGCACTTAAGGTACTAAAGGGTATTTTCTGTTATG
GAGTAACTACACAATAATTCAGACTTTAATTGTGGTTTGAAGTTATTGTCTCTAAGAACTACGCTGCTTTTCTATCTATA
GGAAAACAAAGACCTTGGAGCTGACAATGGATTGATTGGTCAATTTGGTGTTGGTTTCTATTCTGCATTTCTTGTTGCTC
AAAAGGTAGTTGCTCATTGTATATGGATTTATAAAAAAAAGAAGTCATTGCCACTCCACTGATTTTGTTATTTTTTGTCT
TTTCGTACAATCAGGTTGTAGTTTCCACGAAGAGCCCAAGGTCAGATAAACAGTATATTTGGGAGGCGGAGGCTGACAGT
AGTTCATATGTCATCAGAGAGGAAACTAATCCTGAAAACCTTCTACCTCGAGGAACACAAATTACACTTTATTTGAGGGT
ACTGTAATAATTCTGCTCCTTTCTCTTGGTGGCTTTGTGCCTAAATCCCCTGGGTTGGGCATGTGATGGTTAATCTCCAT
TTTGTTTCATCTCTTAATTTTGCTGAACTACAGGTTATTACAATAAATTAAGGATAAGTTCCTAAAATTCATAGTTGACC
TGTCAACTGATGACTTCTCTGGATGATAATAAGTTTAGAATTGTAAGACATTTAACTTGGATAGTCATAACCCTGTGATT
TATCTTCTTCGGTTTGTTAAGACTTAAGATGGATCAGTAGAGAGCATTGTGAATGGTTTTGTTCCCTATGGTAGATGCAA
TTTGATAGGCTATCATCTTTTTGTAGGACGATGACAAATACGAGTATTCTGAGCCCAAGAAGATCCAAGATTTGGTGAAG
AATTATTCACAGTTTGTATCTTTTCCAATTTACACGTGGCAGGAGAAATCAAGAACAATTGAGGTAAGGTTCCTTGTATA
ATCTAAGGCGGTTTTAACCTTCACCTCCTCTTTTAGATGTGGTGTTTTAGGAGAAATCTTTTGTGGTTTCAGCTTATGGC
AAAACACTTTTTTTTCGCGATGGGGTGGGTGATTGGATAAATTTATAGTTTTGATTACCTGCAAGATTTTCAGATTCAAA
ATACCGTTGCCAGAGGCAGATATAGGGGGCCAGTTGGTGCTTAAAAAACTGAAACAGTTGCATCATTATTACAACATACT
ATAAATCTTTACCAATTAGCGGTTGTTTGTACTGCTTGTGTTTTGATTAAGATAAGTGCGTCTAATTTCCATTATCACGT
TATAACTTTGTTTATTATTTTTACTGTTATTATCATTATTGTTGTTATTATTATTATTCAACATACCATTGCCAGGGCCT
GTTGGGGGGGGGGGTGTTGTTGCTGCTGATAAGTGTGTGTGACAATTTGCATTCTCATGTGAAAACTTTGTTGATTATTA
TTATTTTGTGGATTGGTAGGGGACAAGGGGGTTTCAACTTGTTTCGCTGTGCTAGTTTGTCATCTATTATTCATCTATGC
CTAATTCTCATTGGTAAATTTTGACAGGTAGAGGAAGAGGAAGAACCAAAGGAAGGAGAAGAAAAACCAGAGGTGATGGC
TTCATACTTATGTGCTTACAGTGTATTCTTTTCAATACGTGTCTATGCTTCTCGAGTTTATTGACGGTATTGGAATTTGT
GCTCTCTTTTTCTTTATGATGACAGGAAGAAAAGAAAATGACAAAGAAGACCAAAACTGAGAAGTACTGGGATTGGGAGT
TGACGAATGAGACAAAACCTATATGGGTGAGTTATTGACTACAGTGAGAGTTCTTTAAATTGTACTCTTTTTGTTGTATG
TGATAGTTTTTTCATGGTCATTCTAGTTAGGATAATCCTCTTTTCCCCGTAATAAATTGTAGATGCGGAATTCAAAAGAA
GTTGAGAAAGAACAGTACCAGGAATTCTACAAGAAAACTTTTAATGAGTTCTTGGATCCCCTTGCCCACACTCACTTCAC
TACAGAGGTATTCACTTTTCATATTGGATTGATGACTAGTCATTTGTCGTCTTTTATATATTGATGTTTTAACTCTGATA
GAACAATTTGTGCAGGGTGAGGTGGAGTTTAGAAGTGTGTTGTATATACCTGGAATGGCTCCTCTTAACAATGAAGATGT
CGTAAATCCCAAGACGAAGAACATACGCTTGTATGTGAAGCGTGTCTTTATTTCTGATGATTTTGATGGGGAGTTGGTAA
GTTCTATATTTTAGCTCGATTTGCAACTTGTAGAAGAGATCTGAAGAGAATTGATAGTTCTTTACTTGTGTCATTGTGAA
GTTTCTCATTCACAAATTCATAGTCTCTCATTCTTTGAGCTGTATATATGACGTTAATACACATGAAGAAAAGTGATGTT
CTTGAATCATGTTTAAAATGTCTACTGCAGAATAAAATAATGAGATTTGTGTTAAGTGGTAGACAAAGAGAATGTGTAGT
TTTACATCCCAGCTTTAAGCAATCCAAATTTAAATTGATGCCTAAGTGCTTTTGGGGGCCAGTTATAGTGCAGTGCCTTT
GTTTTTTTTTCTAAATCAGCTGATGCTAGTTTCTATGCATTTCAGTTTCCAAGGTACCTGAGCTTTGTTAAAGGAGTGGT
GGACTCAAATGACCTTCCTCTTAATGTTTCACGAGAAATTCTTCAGGAGAGCCGAATTGTAAGGAAAAGCTTTTGTGCTT
GAATGAATTACATTTTATATGTCAAACTGTATTCTTGTTTAGCAATCTGCACTGACGTGGTGGTTGCTATGGTCAATCTT
TCGAGCTATCATTTGGTTCGATTGAAAAAGAAGAATCTGTTCTTGGACTGTAATGCATTTATTTATTTCATCCTAGGTTC
GAATAATGAGAAAGAGACTAGTGAGAAAAACATTCGACATGATTCAGGATCTCTCTGAAAGTGAGAACAAGGAGGTAAAA
TATCATCAAAACTTTCTTTACATTTGGTGCCTTATCAAAAGAGTCTCTTGAATTCTGTAAGAGCTCTGCTATTTTATTAC
AGGATTACAAAAAATTCTGGGAGAACTTTGGAAAATTTGTGAAGTTGGGATGTATTGAAGACACTGGTAATCACAAGCGA
ATAACCCCATTACTGAGATTCTTTTCTTCCAAGAGTGAAGAAGAATTGATAAGCTTAGATGACTATGTTGAGAACATGGG
CGAAAATCAGAAAGCCATTTTCTATTTGGCTACTGATAGCTTACAGAGTGCCAGGACTGCTCCTTTCTTGGAGAAGTTGG
TTCAGAAGGGTATTGAGGTATGTACTTCATCCTAATTTTTTACTGGATTTATTTACCAAGTCTTCCAGATACCTAATAGG
CATGAATATTAAGTCTCTGTTGGTTTACTCTATAGTTTGAATGTAGAGTTTTGCAGACGTATTCCCCTCCCCCTCCCCCT
TCCCCCTTCCTTCTCCTAAAGGAAATAACAGATAACAAGAGAAACAGCCTCCGAAAAATGTAACACAAATTGAATACTGT
ATGTGTCACCAGTCTTTATAGTTAGCAGGATAGTTAAGTGTCATTGAAAGTTTTCTGGTAGGATGTCCAAAGAATGATTT
TTTTTTAATTTATGATTCTTTGTCCTTGACATCCAGACTGTTGTTTGGATGAATAGTTTCATTCTGTACCACCTTTTCTT
GCTCCTACCTATGTCAGTTTGAACATCCGCCTTTTCTTTTTTGGTTGTTGCAGAATGATATTCCATTTTCCATAATGGTC
CCATTATAGTGTTTATCTCAATAAGTTATATGAGTCCTGCTTTTGAACTTGCTAAATTATTTCTATATAGAGGAAAAGCG
AACTTGCTGCCAGTACATACTCCTCATTCGGCACTAAACAAAACACAAATTCAATTCTCATCTTAATCTGCATGTCATGT
CATTCTTGGATGTCCAATGGAAGACAAAAACATGTGCTTTAGGGAAGGCTGTGTCGGAGATCATGTTATCTGGCTCAAGT
TCTCACTAGAATACCCTCTGTTTGTACACACTCCTAACATTTGCCTGTGTTGCTGTGATATAGGTGTTGTACCTCGTTGA
ACCAATAGATGAGGTGGCTATCCAGAATCTACAAACATACAAGGAAAAGAAGTTCGTTGACATAAGCAAAGAGGACCTGG
AGCTTGGTAAGCTCATATTTTCTTGCATTGACTGGGAACATAGTATAGAAGTGATTTCCTTCAATATTTCGTGTCTTTCC
TTTGAAATTTTATTTCCCGCTATGTGAACACTCAAATAAACAGCAGAAAGGGTATTGGAGAAATATAAATGAAACGGCCA
TTCAAGTTTGACCTGTTTCCAGAATGTTTAACATATTTTTGGTCTCCGCCATTGATTTCAGATGATGATGATGAGGTGAA
AGACAGGGAAGCCAAGCAAGAGTACAATCTTCTATGTGATTGGATAAAGCAGCAGTTGGGTGATAAGGTGGCAAAAGTAC
AAGTTTCAAAGCGTTTAAGCACATCACCATGTGTGCTTGTATCTGGAAAGTTTGGTTGGTCTGCCAACATGGAAAGGTCT
GTGGGTTATTATTTGTAGCGACTTTTTCTGTTTATTTAGTTTTGGAAATTGCAGGACTCTCAGTTGAAAATCTTCATTTT
TGTGTGTATGAAATAGATTGATGAGAGCACAAACCTTGGGAGACACTTCAACCCTGGAATTTATGAGAGGGAGAAGAATA
TTGGAGGTTAATCCTGATCATCCAATCATCAAAGACCTAAATGTAAGTTTTTCCTGCTTGAACTGCATAGCTACTAGCTA
GTTCCTTGATTTGGATTCTATCAAAGTTGTAGGTATCAAGTGTTGCGAAATCAAATACTCCCTCCGTCCCATTTTATGGT
GCACTGTTTGACTTTGACACAGTTGAATAACAAAAGGGAGACTTTTGAAATATGTGGTCCAAAACACTCCTTGATCAAGT
ATCACTGCTATGTTTACACTTGGCATTATTGTCAATGACCATATAGTTGGGTGCCGGGTGAGGACTAGTAGTTAAGTTTC
ACACAAGTTGCCTGGGATGTAGTAATCAATTTTGCTGCTGCTCATTTTCTTTTAGAAGTAAAAACATTACACCCCACCCT
CCCCCACCCTCCCTACACCCTACTTGTGGAACCACACGACTGAGGCCTAGTTGTTGTATCCCTTTTGTCGTTTTGTAGCA
TAAAGCATACCAACAGATTAATAGTTTTTTTCTTATACAACTAGTATTAAATCTTAGTGACTTCACAAGAACTGTTTTCG
TCCATAGAAGAAAAATATGGTCAAGTTTGACTAAGAATCATATGTACTTATCAACAATGGTTCTGTGGAACTACTTGCAG
GCTGCATGCAAAAATTCACCCAATAGTTCTGACGCCAAGCGGGCTGTGGAACTGCTGTTTGACACCGCATTGATCTCCAG
TGGATTTACTGTAAGTAATGTGGAACACACCTTGTCTTTCCTTGTATTGCAAAAGTTGTTTCTTCCTAATACATGAATTT
AACACTCTGGCACATTGGGAACAGCCTGATAGTCCAGCTGAGTTGGGTGGCAAGATCTACGAGATGATGGCAATGGCTCT
TGGAGGAAGATGGGGACGATTCGAGGAAGAAGAGACAGAGGCATCAGAAGAAGCATCAACCGAGTCAGATGCAAGCTCTG
CTGAAGTGGTAGAGCCACAAGTCGTTGAGCCATCTGAAGTAAGGACCGAGAGCAACGATTATTGGGAGTGATTCATAAAG
TGTTTCTCTATCTTGTTTAGGCTTTCTTTCTGGCATGTCATAAGAGAAGAGAAAGAATTTTGGTTGAGGGAGGGGAGGGG
AACAAGAATGTTATTGGGGGGGAGGGGGGTGGACTAGAAATTGTATTGAAGAAATTTTGGAATGAATAATTTAGCTATAG
AATAGTAAGATTTGGTTGGTTTTCACTTTCCCCCCTCTTGCAGTACCATTGATGTATGGTTCGAAACTTGGTGGATAAAA
GCTTACTCGTTTTATCTTTCTTTACTTAAATACTAGGCGTTTGTCTATGGCAGGATCCAAACATGCTTCTAATTTACACG
CCATGTGCTGCATTTTAGTTAAATTCACACGTAACTAGTCTAACAAATATTGTAAACATGTCCCTTAAACATTTTTTTTC
CTTCAAAATTATACTATCTTATTTGATGAAGAAAATTACCTAAGTTGATTTTTTTTATGTGATTGAATTGTGTGAATGAC
TTCTATTATCGTAAATGAACCATCATAAGCAAAACAAAAAAAAATGAGTTTGTAAATAAGTAACAATTTAAATTTTGAAG
CTTTCACAATATACAATGTAATTTTACGATTGAGGTTTAAGCATGGTTAGATGTAGGCAAATCCTACAAAATCACAATTT
GTAGGTTATATGTGTATGCATTGGTCTTGATAGAAAGAAATATTTATTGACAATTTTTGTTGACTTTTTAGTGGTCTTAA
TTCCTCCTATGAAGATGTTGTGGCCCATGATTGAACAACACCTTTGCACAACTTATTTGTTAGATTTGGTGATTTTTAAT
ATTATTTATTTTATTAAAATTGAAGTTTATTGATGAAAGTTATTTTCTTGTTCTCTTTTTCACTTTTTCCAATTTGATTT
TTTATTGTTTTTGTTCTATAAGCTAAATCCTCCGTTTTTCTTTCTATCTATCAAGTGTTTGCCAATTTTCAAACCGACTT
CTTTCTCATTTTATTTATTTAATGATAAATACGGCAATATAACCAAATTTTTTTTTTTTTTACAGAGAAAGTCAAACTAT
AATTTCACCTCGAAACCTTTAAGTCCAATATCCAAATGAGAGAATATTGCAAAAGCTTCATATTATTATCATTAAATTAA
GTTTTGTGGAATACCATAAAATAGGTATCATTTTAATTAATTATAATCTTTTTCTTTTTGGAGTTTGGAGGAAATTCTAA
ATTTCTTGGATAAAAAACTAAAAATATAAAAAGAAATTCTGAATTTCAGTGCCATACCTCCCTCCAAAGTTACTGTAAAC
GGGTCGGGTCGGGTCGGGTCACCCAATAAGGTAAAATTAAAACCCGGATAGTATTTGTTAATTCTTAGTAACGAAAGAAT
AGGTTTTTGGAAGGGTTTAAGGCAGCCTCCATTGCCAAACTCCTCCTCCTCTGCTTCTCTTTTCACCATTTTTTCTTCTC
AAGATTTTCTCTTTCAATGCTAGCAAGCATTCCACAGTTTCCCTTACCTTTTTTTCAGCTTATTAGTCAATTGGGGTAAT
CTTTTTTCTTCAGTTTTCCAACAAAAGATCCACTGAATATGTGGAGATACATATCAAAACAAGCTTATTCAAGAAAATTG
AGGAATACCCATGATTCAGATTTTCTTGGTTTTGCTCAGTCTTTTGGAAAGACTAGACCTTTACAAGGGTTGTGTGAAGA
AATTTATAGGAATCCCAACTTGGGTGTGTCTCAAAGTTCAATCTTTACTAGAGTTAATGGAAAAAGTAGATGTTTAGATG
GGATGTGTGAAGATAGTTGTAGGAATCACTACTTGGGTTTCTCTGAAAGTTCAATCTTTTCTAGAGTTAAAGGAGATTTT
CGAGTTTGTGGATCTTTAGGAGTTTTGAGGAGTTATGGTAGTGCTGCAGAGGCTATTGCTTCTACATCTGAAGAAGATAT
TGATGAAATTCAAGAATTAATTGAGGAAATGAACAAAGAAAATGAGGCTTTGAAGACCAATTTGCAGCCAAAGCAGCCGA
AAACAGTAGGTGGGATGGGGATTGGGAAGTATAATTTGCTTAGGAGAAGGCAGATAAAGGTAGAAACTGAAGCATGGGAA
GACGCGGCTAAGGAGTATCAGGAGCTGCTGATGGATATGTGTGAGCAAAAGCTGGCGCCAAACTTGCCCTATATTAAATC
TTTGTTCTTGGGTTGGTTTGAGCCATTGAGGGATGCCATAGCGGCTGAACAGAAGTTGTGTGATGAAGGTAAGAACCGTG
GGGCTTATGCTCCCTTCTTTGATCAGTTGCCTGCTGAAATGATGGCTGTGATTACAATGCACAAGTTGATGGGGTTGCTA
ATGACGGGTGGAGGAAGTGGTAGTGCTAGAGTGGTGCAAGCTGCTTCCCACATTGGTGAAGCAATTGAGCACGAGGTTCG
TCTCTGTCCATTGGGGATTTTTTTTATACTTACATTGTAGTCAATGACTCTATTCTCTGGTACATTTGTTGTATGTTCCT
TAGAGTAATCAACATAACCTCATAGCGACATATGCCAGCAGATTCTCTATTGGAGTGAAATATTGGTGTTACATTATCTC
TTAGGAAACTAAAATTTTGTCCTATGGGGTTTCTAGTGACCATGTGCCCCTCATCTGGAAAGAATAGGCTGGATAAAGCG
ATAGCACAAACACATGAATTGAAATAGATTAAAATTTTACATCCCCGGTGGTGAGGGGAAAAATTGCTTAGTTAGGGTGA
TATTCCAGTTGATTTTATATCCTTTTGTGTGCTTGTCTTGTATTGATTTATGCAAACTTGCTTTTTCCTTCTCTGCGATA
ACTTGTTTAATTTTATTGCAATCTTTTCACTGAAAATGTCAATGGAACTTAGTTACCATTATCAAAAAAAATAAAAATGT
CAATGGAACTTGGAGAGGCTGCAATAAGTTTCCATTTCCTTGTTTCAAATGTATTATGATGCAGTATCAATATGGGTGAA
ATAAGGCTGCCATAATCTCTCTTTTTGTTTGTTTGGGAGAAAACCCTGGTATACTGTATACAAGTGGTGTACAAAAAGTG
GTAGAACCTACAATAAAACATGGTTCTCCATAATGAGCACCCTATCATCAATATTCAATGGAATCTCGTGCGTGTCCGAA
AATTGACTAAAAACAGGATGCTGAATGCATCCACTGCCCGTAATTTTGTTTAGACACTTGAACTACAACTTGTTTTTTTT
TGATAACCGAGAAATCCGTCTGTGACCCGCCCTTTGGACCAATCACAACCTTCTAAACTCGGTGGATAATGGGCCCGCCC
CTCTACCCTTCTCCACTTAAATACCGGGCTTCGCTTTGCATGGTGTGGGGCTTGAACCTGCGACCTAAGCCACAAATCCT
CCACCTTTTGCCACTTGAGCTAGGCCTTGGGGGCGAACTACAACTTGTTTTGATTGAACATCTAAACAAATGATGAAGTG
TTCCTATTAGACAGAAGACACTTGCCACTCAAACTACAGGCACTCGAAGTACAACCTGTTCTTATGAGTTCTTGTATTGT
ATGTTCTTCTGTTACATTAATGACCTCTCTGTATATAGTGGTGTTGTATCAATGGCTATTTTAGGCTATTGGGAACTTCA
TGGTTCCTTTTTATGTTGTCTCCATTTGCTAGCCTAAGTTCAGAAGCATTTCTCATGACTAATCAAAAAGTATATAACAA
AAAGAGAGCTGTTCAGCCATGCTTGTGTAGTTCATTGGTCCTAATTCAATTCCTTCTCAGGCCAGAATACATAGATTTTT
GGAGAAGACAAAGAAAAATGCATTGGATGGGTCCTTGGAAGAAACAGCTGGTGATATAATGAAAGAAAGAGAGAGGCTGA
GGAAAAAAGTAAAAATCTTGATGAAGAAACAGAAGCTGCAGCAGGTTAGAAAGATTGTGAAGCAGCAAGATGAAGAAAAG
CCTTGGGGCCAGGAGAACCTTGTCAAGGTTTGTCTTCAACAGTGTCTTCCCTTCGTCACCTTTGTATGATCAGTATTGGA
GCTTCCTTTCCTGGGCATGCCCTTGTATTTATAGTAGTTTGTGATTATTTTTTTTGCTGAAAGTAATGCCTTTCTATAGG
TTGGCTGCAAATTGATTCAGATATTAATTGAAACCGCCTATATACAGCCTCCAAATGACCAGTTAGATGATTGTCCTCCA
GATATTCGGCCAGCATTTATGCACACCCTCAAAACTGTAGAAACAGTGTGAGTACAAACTTAACTCGATGAATTCCTTTC
CCTCAGTTGCCTCAATAGAAATAGAGGTAAACAAGAAAAGAAATCCACTCTTTTCATCATGGGGTTCGATGTAGATAACA
TTTCCGAACCATTCATTGTTGATTTCTTTTGTGGCTTCCGTGATTACAGGAAAGGTAGCAGAAGATATGGTGTGATTCAA
TGTGATCCACTTGTTCGTAAAGGCTTAGATAAAACTGTGAGTACAGTATTTCACGGATACTCATTGCCCGTTGGGTGATA
CTGTGATTCTCCTGCTTACATAATCAATTGCCATAGAGGAATTACATATAATGACAGTAAATCTTTTCTCGCGAACAGGC
TAGACATATGGTGATTCCATATATGCCGATGCTGGTTCCTCCACAGAATTGGTCAGGGTTAGTATGCAGATCTTCTCTTC
TTATTTCCATTCTGTATGCTAGATACTTGAGTTTAGATAATTACTCTATTCTATTTTCTCCTTTTTTTTACGTAGTGAAT
AAAAGCTTTTGTTTCCCGTTGGCCGGAACTTAGTACCTTTGAGGTGTGTCAAAATCCATTCTCAAGATAGTATCTGTGGA
CTGAGGTTTCTCCCACTTGTTTGTATTGCTAGATTTATTGACCGAAGTTCTTCCGAGTAACCATTACTGTGTGACCTGTT
ATTGGTATTTGCTTCTTCCTGAAGAACTTGATTGATCTTCAAAGTCACGGTTAAAATTTTGGTCAGTGGTAATTAGATGT
CTCTTCAGAGAAAGCTAAACTGATATATGAATAAGGCTTATTGACTTCTTGTGTTGGCGATAGGACCACATATTTGCATC
GGCTGCTTGGTTTGGTAATTCCAGCCATTAGATCTCAGAACCATGTATGAATTGGGTTAAATTTCCACATTTTCTGGCAG
GTATGACAGAGGTGCATACTTATTTTTACCATCATACATTATGCGGACGCATGGAGCAAAACAGCAGCGTGAAGCAGTTA
AAAGAGTTCCAAAGAAGCAATTGGAACCTGTATTCCAGGTTTGCAGGCAGATGTTTCCTTATATGTAGCATTCAAAATTT
GAGCCCTCCACCCCTCATCCCCCCAAAAAAAAAGATGGAGAAAGAAAATCAGGACTCGTTTTTCACCTTTCTATATGTAA
TATTCAAAATTCGATCCCCCCCACCCCCATCCCCAAAAAAAAAGATGGAGAAAGAAAATCAGTACTTGTTTTTCACTGTT
CTTTATTTTGGCCTTTCAGGCACTTGACACTCTTGGTAATACCAAATGGAGGGTGAATAAAAGGGTACTTGGCATATTAG
ACAGAATATGGGCTAGTGGAGGCCGTCTTGCTGATTTAGTCGACAGGGAAGATGTGGGTGACTAAGCTATTTGATGTTGA
GATTTTGTTTCCCTTTTGCTTTTTGAGGTTTGTTTAACCACATGCATGCGTTCTTAGAGGTGAGTTGATTTCAGGTACCT
TTACCAGAAGAGCCAGACACCGAAGATGAAGATGAAATCAAGAAATGGAAGTGGAAAGTTAAAGCTGCAAAAAAAGAGAA
CTGCGAGAGGCATTCTCAGCGGTGTGATATTGAACTCAAATTAGCTGTAAGTTATATCCTCGTCTTATGTTATTCCACTT
TTTCCTGTATTGATGTATAGTATTCCATGACCTTTTGTTTTGAAGAGCAGGTTGCGCGGAAAATGAAGGATGAAGAGGGT
TTTTATTATCCACATAACCTTGATTTTCGTGGTCGTGCATACCCCATGCACCCGTATTTGAACCATCTTGGTTCTGATTT
ATGCCGTGGCATCCTTGAATTCTCTGAGGGGCGCCCACTTGGAAAGTCCGGTTTACGCTGGCTGAAGATACATCTAGCAA
ATGTATATGGTGGTGGTGTTGATAAGTTATCATATGAAGGTCGTGCAGCATTCAGTGAAAACCATGTGGAGGATATTTTT
GACTCTGCAGACAGGCCACTGGAAGGAAGGCGTTGGTGGTTGGGGGCGGAAGATCCTTTTCAATGCTTAGCAACATGTAT
TAACATATCTGAAGCATTGAGAAGCCCTTCTCCAGAGACCTCTATATCTCATATGCCCATTCACCAGGTAATAGATAATG
CGAGAATGTTTGTGGTGGAGTTCGTAATGTGTGTGCTTAGCTTGAACCTCTTGAAGGCTCTGTAGATGAGAGGGCTGCAG
GAACGAAAAGCTAAATTTATGTTGCGCATTTGTGTACTTCCACTAATTCTAGATGATGCCCACAACTAGTCTAGATGGTT
ACTGAGGGTATATTGCTTGTGACTGTGTAATATTATGCTGTGAAGTTATTCTCATGGTTTTAGGATTTCCTTAATCAATT
TGAAAGGTTGATGAAAGTTGCTTAGGCTTAGGGTTTCGATGGTCATCCTAATAGTTGAACCTTGCTAGCATAGTGATGAA
CCGGGGGGAGGGGGATTTTCTACCAGAGATTTCGGTTTGTGTGAATGCCCTCAAACTAATGGTGCCATTTAGATAGTTGA
GGTCCCAAAGTCATGGGGTCTAGCAGTTAACCTTGGGCTTTAATGAATGAAGGTGCTATGAAGAAGATAAAAATATGTGT
TCAAGAGTAATAGCAGACCAAATTACACAGACAAAAGAATTGAAAACATACAATCAAGTAAAATATTTTTTCAAGTGTTG
CTGTCTTCAAGGCAGAAGCCACGGGCAATGAGGTGCATGCCTTAGCTCCTATATATTAGTGCTGCTTAAAGGAGGCATAG
CACAAAACCTATTTTTCACATAGTTTCAGGGCTTAGTCATGCCTCAAGGCTCAAGAGAGCCTTTGACAGCTTAGTTGAAA
ATGATGCCAAACTCTACAGCTCAGGCATACTGCATCATTCACACATTTACTAGCTTTCAGAATCCTTTGAACAATTCATG
ATGCCTGCTTGGCAATGTCCAACAAAGAAGTTCCTGTTCTTCCCATAATATCAGTGAACTGTGAATCCATCTTACTCATA
GCTTGTCTTTCTTCTGGCTCAAGTTCCATAGTAGTTTGATCATGACAACTTTGTTTCAAAACCTCCTACTGACTCAGGTT
GGCAAATTCTATCCCAGGCTAGATGTGCTTCTTTGATAAATCAACTCCAATCCACAAAAAACTTCCACATGTAGCTTCAA
TTATCTTTACCACTTTCTTTGAAAGGATAAATGTCTCAGAACACTGACTGACTTAATCAACTTGGCTCTACCTACATAGG
ATAAGAACTTTGTGGTCCAAGACTTTGTCCTACTCAAGATCTTATCTATCAAGGGCGGACAGTTGACACCTTCTTTGTAC
TCAAAGGCACCCCTAAGTATCTTATAAGGAGTTCACCTTTATTGAAGCCCTAGATTCCCAGGATTTCCTGTTGTACTTCT
CTTGACACTCCTCCACAATAAACAGAACCTTTTGATGGATTAGCAAATAAGGCCAGAGGCTTGTGAGAAACATTGAAACT
GATCAAATACGTATTGACTGACATAGCATCTCCTCTACAAAACAGGAGTAAATCACCTGCAAACCAAGTTGGATTAGGTT
CAATTTGGCATATTTAGGATGGACGTTAAAGTTTCGAATTTTCCCCCATTGCTTCAATAGTCTACTTAGATGTTCCATTG
CTAAAACAAACAAGAATGGGGACAATGAATCTCCTTGTCTCAAGCCTTTCTTAGCTTCAAAAGGCTTAGATGGTTTCCCA
TTAATGATGATGGAATAGGACACTATCTGCACACATGCTATTATCCATTCAATAATGATACTAGGGAAATATAGGCTGAT
CAGTATCTGCTCTAGATAGGCCACTCAACAGAATCATATCCTTTTTTTGCATGTCAACATTGAACATGCATCTAGGTGAT
ACCCCTTTACTAATTCATAGAGTAGAATATTGTCAGTGATAACCCTTCCTTGAACAAATTCTGCTTGACTAGAATCCACC
AGACAGTTCATAACATTCTGCATTCTCTTTTGTGAGTACTTCAGAGATCAACTTATACAACAAGAGATTGGTCGACATTC
TCTGATAGAAGAAAAATTCTGTACTTCAGGAATCAATCTGACAGTGGTGCAATTTATGCCCTTGAACATCCAAGTAGTCT
GAAAAAAATTGCAGTACTGCATATGAGACTTCACAATGATTGGCCATGTTTTCTTGAATGTTGTGTGATATTTGTTTTAG
CTTACTTTCAGTGGTTGTATAATTGAGGTTGTAAACACTCCTCTCATTTCGTTTTTCTAGTGGGAATCCTATAATTTTTT
CATTAATTTAGTGCAATTTTGTATTTCACCTACACTATGTTAGTATTGCACGTTATAATCCAGATTACTGGGTATGTTGT
TGTACTTTATAACTATTACTTTTAGTTAATCTTTCTCATGTAATAAATATTACATCCTTAATAATTAAGTAATATTTTTC
GTGAAATCTTTAGGAAAATTGAACTCATGAATAATAAATCCCTATTTCTAAGAAAATCTATTGTTGAAGAGCCATCTGTT
AATCACGAAGGATGAACTAAACATTATAATATGTGGTAGCTTTAGACTTTACCTAAAATGTTGAGTTGCATGTATACGTC
ATGTTTTGAAGTTTTACCTACAGTGTGAATCTGATTGTCTGCTTATGACTTTTAATGAAGGATGGGTCGTGCAATGGGTT
ACAACATTATGCCGCCCTTGGCAGGGATAAGGTAATGCATGTCCTTTTTTGTTGCCTTCTTTAAGACTGTAAGATTGATT
CATTGAATATTTACTCAAAAAAAGATTGATTCATTGAATAAGCTGTCTTTGTTTGATATCAAGTATGCCTGCTCTGGGCT
TGAGTTGCAGCATTAGCTAATTCAGCATTCAAATATACTTCACAAATTATGGCATAGTTTTGTGTTGTGTACTACAGAAT
TAATCCTTAATGGTGCTAAAATGTTTTGAGTTGGCATGTTTTGACCGAGTTTGGATTACTTTACAGTTAGGAGCAGCTGC
AGTCAATCTTGTTGCTGGAGACAAGCCTGCTGATGTTTACTCTGGAATTGCTGCTCGGTGAGTTACTATTTAGCCACTAA
ACTGCACTTCCCCTACTTCCTTTCTTTTGCTTTCACTCCTTCAATGTGGCTTTCAATTCTAGAAGACTTAAGTCTGAGAC
CAGCTGTAGAAAATGCTGCAGGACGTTTGATCAAATTCACTGTGTCTCGTCTTTGGTGAGAAGAGATTATAGATTGATAA
TATATCTACCAATTTTTTCTTGTGATAGAGAGATGCTTAAACTTAAGCTGTTGTAATTGTGATTGATGGACTCAGGATTA
GATGTAAATTTCATATATAGAGATTAGAGAGGATCATTTGTGTAATAGTGTAATAAGTATTCTAGTAGTAACCTATATAA
TGATGCCAAAATTGCTAGGCTGGATCAACAATTATCCTTTCCTTCTGTGATAGGAATGCTTTTGTGATTAATCTTAGTTC
CTAGACAATCTTTGACAGGAGACTACAATTTTTCTATATGATGATTGTAAGTTTCTTTCTTCAACCAGAGTTCTTGATAT
TATGAAGAGAGATGCAGATAAAGATCCTGCAACTGATCCAAATGTGATGCGTGCCAGGCTGTTAATTAACCAGGTTTGTC
TTTGATGTGTCTAAATTCTTTGGGCTTATGTACTGCAAAGATGGATTTTTTTTCAGAGTTTTATGGAGTAATATATGAGG
GGCATACATCTATATTTCTATGTCTGCTGAATGATAGACACTCTATAGTTTTTTTGGAGAGGTATTTATATTAATAAATA
ACACAAAGAGAGTGATAGATTTTCTGTACCAGTGAACAAAAGAAGAAAAGAAAACCAAAAGTATGTTCCTCTTCAACTGA
TGGATTCTATGAATTCTAACAATGTTTCTGCCTCATTAGCATACTCCAGCTTACATCAAGAATGAAATAGCAAAAGATAA
TTAAACTTAATCCTCTGAACTGATTTGTACTACTCTTCACTCGTCAGAGCATCAATATAATGTGCTAAATAATATTTCTT
TCTGTAACGCATTGCTTTTAATTGCTAACTCAGGTGGACAGGAAGTTGGTCAAGCAAACAGTGATGACATCAGTGTACGG
TGTCACGTATATTGGTGCTCGTGACCAAATCAAGAGAAGATTGAAGGAGCGTGGTGCCATTGAAGATGATAATGAGTTGT
TTTCAGCAGCTTGTTATGCGGCAAAAGTATGAACTTAGATTATTCAAACTGCTTGGGCTTTTCAATATAATCATATAAAT
GGATTTATAGTAAAGTCATGGCATAGCAAAATAAATCTGTCCATCTCAAATAGGTAATCCTTTCCTTGAGGTTAGTCCTG
AAGTGTTGTCTAACAGTAATATGGGTCATCACTTATACATATTATAAAAAGAAGTAAATGTGGTTCGTCTTTTCACTGTT
CTCTATACAAACTATCTTCTGTTCTATTCCACAAAACACAAAAGTCAATGTAGGGGTCCAACATTCTCCCAGCAAATGTT
AGAAGTCATATTTTTATCTTCTTTCAAATCATAGTGTTGTTTAAACAAACCAAATTTTTTTTGATGGGAATGAGGTCTAG
TACCCATGCAAAATGTAGTATTACTCCAATCCTAAAACTTGCGTACATATCGACTCCAACAATCAAATTTAACTTTGGTC
AAACATATTTTCAGATAAATTTATGCAGTCTTACAAAATTGTAGATCTTCTACATAGTACATGATTGTACTTACGTGTAA
TTTAAATCATTTTGCCATTTCATGGTGAAACATATTTCTACATTTAGTCTTGAATGTGGCTTTGGCCAACACCAACTCTG
ACCTTTGGGAGTCAAATTGGGATGTTTCGGGATGGAGTGAGTGGTTTGAAACATTATGTAACTACATTTAGAGGTCCTTG
AGGTTGCTGTTGAATTACATGTCTATACTTTATGTTGTCTATTTAGCGTCAATGTTCCTTCAAATGCTGTTCTGTATCTG
CTTATGTACTTGATCTAAGTATCTTTCACACATGGTCAGACCACCTTGACTGCCTTAGGAGAGATGTTTGAAGCAGCCAG
AAGTATCATGAGTTGGCTTGGAGATTGTGCAAAGGTTTGCTTTTTATTCCAATTATCACATTAATTAATTAGTTCATGTA
TTGAATTTTGAGTTATTAAATTAAAATTTTTGTAGTTAAACCTGTTAAGAATCTCAAGTTTGATGTATGATGCATAATTT
TTGTCTCGGTGGTTGTTTAAATGTGCGCTGCAGTCTATCCCTTGATCCTAGTTCAGTGACTTCCTTGTTCTGATATTAGT
ACAGAAGCTGATCTTTAGGAATATATAAGCTGGAACTTAAAAAATATTTGATGCTTCCACATGTTCTGGTCTATGCTGGA
TGTGAAAAGCAGTAGCATAAGCTAAAATTGCAACAACAACAACAAACCCAGGTTCCCACAAGTGGGGTTTGGTGATGGTA
GAGCGTATGTAGACCTTACCCCTACCTTTGAGAAGGTAGAGACTGAATCCGAAAGACTCTTCGGCTGAGCAAACAGTGAA
GAAGTGGCAATAGCAACAAATACAAACAACAGCAAGATGATAAGATATTGAAATAATAGGTAGTGATAGAAATCTAAAAA
TAAAAGGGGGAAGAAACGAATAATACTAAAACTTTGGGATGACAAATCATATTTTGTTACCCTCTAATTGGACTCAATGT
GGTGTTAGTCAATGAATTTGAAAGTGCTTTGTTTGTAATTGTAACCTTAGGGAGGAAAACCCTTTCAGATGGGAAATGTT
TTGAAGCTAAAGGAATGAAAAAAAAAAAAATGTCAAACACCAGTATCACCTGATTATGTTGCTCCTGTTTTTTCTCATTT
CGATGGATTTTGAAGTTTTTATGGTCTCGTTTTCTTTTTACTAATGGTTAACACTTTATTATCCAGATTATAGCCATGGA
AAACCAGCCTGTACGATGGACAACTCCACTTGGACTTCCTGTTGTGCAACCTTACCGCAAATTAGGAAGGCATCTTGTAA
TGTTCTGATGCATTCAAAGCTTAAATTGCATGGAATTTCAAACTATCTTATGTCTTTGACATATTTCATATTCGAAGATC
ACTAACTATTTGTGACTTTAAACTCTATGCAGATTAAAACTTCTCTTCAGATTTTGACATTACAGCGTGAAACAGATAAG
GTTTGCTTGCATTTAACTAGTCTTTCTCCTTCACTTATAATGCTTATACAACAAAAAAATAAGAATGGAATAACATGCAA
TTACACTGTTCGAAAACGTGAAACTAATTGGAGATGTTGGATCAATGACTGTGAATTGCATATCATTGACTATAAGTTGG
AAGTTAGGTGGTGTTTTCTGTTATTCATGCTCTTATCATAAATTATAGGTAATGGTTAAGCGACAGAGAACAGCATTCCC
TCCAAATTTTGTTCACTCTCTTGATGGTTCCCACATGATGATGACTGCCATTACCTGCAAAGAAGCTGGCTTAAGTTTTG
CAGGTTTGTATTGCTGCCTATTTTCTTTCCGGTCACATGAAATGTCAAGTGCCCGTGTGAATAAGCGTCAATTGATACAT
GCTAATGTTTTCATTCCAATATTGGTGGCAGGAGTACATGATTCATACTGGACACATGCATCTGACGTTGACCAAATGAA
CAAGATTTTGAGAGAAAAATTTGTTGAACTCTACGACGCACCCATACTGGAAAATGTAAGTTTTTTTTGGAAGTTGCCCT
TCAAGACATTAATGATTCTCGCATTAAACAAACTTCAATCTACTGTAAACTGTTGTAGCCCTTCTTATCCTCATCAAATT
TGCATTGGATTTTGCTTATGTTTTCTTCAAGATAAGACTGCTAAAGGCTAAAATATATCGTGTCACAAATTATTAACACA
CTATTAATTGTTAACAGTTACTGGAGAGTTTTCAGCAGTCATTCCCTGACTTGCAGTTCCCCCCGTTACCGGAGCGGGGT
GATTTTGATCTAAGAGAAGTTCTGGAATCTCCCTATTTTTTCAACTAGTCGAGCAGTCTTATTTTTTCGATTTTATGTGG
TTTGGTGTTTGCTTTCTCCCTACAATGACCAAACTCAATGGGATCTTCAAACTCTTGGATCGATGGCGCTAGGCCAACTG
CTGCGCTGGAAGTCAAGAAAAACGAGCGTATACTGACACATTGGCTGCTCCACCTGGATGACCCTGTCACATGCTACTGC
AGAAAGTGGCATTGACCATACATGTTGGACAAGCTTAGGATTTCCAGGATGAGTCAGGTTGCTACGCCCATAAGCTACTC
TACAGAAAGTTATACTGAGTGAAAGCAGTCGGGCTAATGGTTTCGATGAAATATTATTCGTGTACAAGCATGCGAAGGCA
GGCGTAAGCAAAAGCGAAAACGCCTTCCAGCACTGGAAAGACAAACTAATGAAGACTAACCTTATATGACTCTACATGGT
GCTGAGTAGAACAGTAAGACAATAGCTTCTTCCCCCCTTTTTTACCTGAATAAAATCTTATAATTACTTGCTTTTGTACC
ATTTACATAGCAGGTTGTATATATATCTTTTTTGGTGAAATGTCACCTCATTTTTTATACCTCTTATATCTTTATCCTAA
GCTTTGTTGTAATAAGAATACAGTTCACAGATTTTTAATAGAAAGAATTTATATTGTTGGTTATTGTTGATGCAATTAGT
ACATGATATGCCAAGCTAGGACCTACTATTCCTTCCTTCTTTCCCCGGTATATACGGTGAAAAAGTATTTTTACACTATC
AGATCACGAGGAGCTCGTTTGTATGATGAACAAGTTATTTCGGGATTAGTTTCCAACCCTTAGTGTGGGATAAAAACAAC
ACTACAATTCCAGGATAACTAATCTCGGGATAAGTTATCACATAAATTAAGATGAATACGTAGCTTTTTATGCTCTTGTG
CAGTCCTCGTAGTTTATGCTCTTGTGCAGTCCTCTTAATTTAAGAACATTAAAATAACTTGCTGCAGTTGGATTTTACTG
AGATTCAAAACATAAAAAAGTACACAGAAATTCAACATATATATAATGTAATTTTCAATGAAAGGGGTTTCGATGAACTC
CCTAGCTATCGGTTAAGATACATGAACTTATACTGTCAGAGTATATAAAATATATAAACCTAAGATAAAATGAGGCAAGT
CATTGACTAGACTGTTTAATGGTTTAGGTCACAAGAAGTAAACTCTTGTTGGATGAACAACTTCATCAAAACTTCTAAAT
CAACTATCACTTCACATTTAATATTCCCCCTTAACTTGTAGACATAAAAGAAGATATTTTATGATATTAAAAAGAACAGT
CAGGTACACTAAGTATTTCACATTCACGTAGGATTCAGAGAAGGACCACACCTGACTAATTTCACGACTCAAATCCGTGC
CATCAAATTTATGATAATAAGATACAATTTCATTCTCAACAATTTTTATACTTGCTAAATAAAAGTGGCAACCATGATAG
GATAACAAGAGGCATAAGATTGATAGCACCTAAATTATATATTATGAGTTGAATTGATCAAAGTTGATGCAACTCTCTAC
CTACTCAATATTTACATGACAACTCCATAGAAATTGAAGTCCAATTGAAAAGTTCTTCTCTTTTACATTTCTTTTCTTGA
TTTCCCCCTTTTTTTGGACTATACAAATTGTTTTAAAAAAAAAAAACAAATTGATGATCCTACTTGCTCAAATACTAAAG
TCAGATATCTAAGTAAAATAAAATAAAACAAAAGAAATATTTACTAAACATCTTGTCTTAGTACATCTGACTGAGTCTTA
AATTGACTATTAATTGTTTCTTTCAAACTGCCTACCTAAGCAAAAAAATAAATAAATCAAATTGACATAAGAAATTTTAG
TAGATAATAGTTGTTAACATGAAAAACAAATTTTATTTTTTGTGTAGAAATGACTGANNNNNNNNNNNNNNNNNNNNNNN
NNNNNNNNNNNNNNNNNNNNNNNNNNNNNNNNNNNNNNNNNNNNGCTTCGATAGATCGCTTAGCCCCAGCCTAAGAGCAG
AACGTTCGATCAGTGAATTATTACGCACTCTTTCATTATAGTTTAGCCACTGTGGATACGGACATGTCTGGCAGTATAGA
TTCTGATATCATACTGGTAAGTAATTAGTTCTCTTCTTTTATTGCTAATTTCCCACATCCAAACAAGCCCTTTTAGAGTT
TTAGTTGTTTTTGCTTATATTTGATTGATTACATAGTAGTAAGAGGTCTAAATAAGTACATGATAATAGTTGAATCCATT
ATACTAATAACAATTTATTTGTTCTTGCATTCTATATTGCTCGGAGTCTCAAAAAATACACTACTTTTGGAGAATCTGAT
ATGCACTAAACGGGGTGTGATTAGACTCTGTCAGATTTTAGATTAATGACAGCTGAAAAATGCCACATTTTCTTCGTTGT
CAGGTCTAGCGTTGTAGCTACATAAACTGAAGGATTGTCAGTTGAACATCCTTCGTTGGAAAAGTATACTATCTATATAA
AAAATGGTATTGCATATGTAGGTTAAGAAGTACTTTTGAACATTCTTAGTGAAATTCCTGACTTCGTCACTGCACAGGTT
AATGGAGAAAGGGACAAAGTTAGCATACTTGCTGAATCCTTGTTGGCAAATATTTCAGAGTTCATAAAATCAGTAGTTTC
AATAGATGTTGAAAAAGAGAATTTCATTGAGATTGGAAGCTACTTATACCGCGTTTCTGCAGTAATAATGGAGTTGCAAA
TAGGAAAAAATGCAACATCAAATGTCATAGAGAAATTACAATCTATGTTTGAAAATGTGCATCTAGCTAATGAGCTGATC
AAGAAATGCAAAAAGTATAGGCAAAAAAATCAGTTGATTGAACAAAGTATTGTCATAGAACAACTTCAAGTTGTGAACAG
ACATATCGCGGAAGGATTGAGTCTCATACCATCTTGTTTTTATGGGGAACAAGAATGTGCAGAAACCGCGGTTAAGTCTC
TCTTGAAAGATATGAAAGGCGCAGCAGCATTTGTAGCCAGAAAGAATCTGGTTTCAGAGCAGACAGAGTTGAAAGTTAAC
ATGTTGCATTCAAGGGAATTAATGACTAATGAAACACCAGAAACAGAAACAGATCTTTACTCCATCGATATTGAAGTTTC
CATGGAGAATCTTCTATTAGCTGATTCAACAAATCTATATATAAGTGATAATTCGAGAAGCAGTATCAGCGGAGGCTTTC
ATTTACAGAATCATGGGAACCGGAGTCCTGGTTCTTTAACAAATTTGCCACGGATGTCTGAGTCTGAATACATGGAACCT
CTATACGAAACATTCTTTTGTCCTTTAACAAAGAAGATTATGGAGGATCCTGTTACAATAGAAAGTGGAGTAACATATGA
GAGGGACGCGATATCAGAATGGATTAACAAGTCTGATAATAACCGCGAAGAAATATTTTGTCCAAAGTCAGGCCAGAAGC
TAAAGAGTAGAAGTCTGAGCACTAATGTGGCATTGAAAGCAACGATAGACGAATGGAAAGAAAGAAATGAAACAGCAAGG
ATCAAGGCTGCTAGAGCAGCATTGTCTTCAGCTACTACACAGGATATAATACTCAAAGCAATCGAAGATTTGCACAGCGT
TTGCCTCAGAAAACCGTACAATAAGGTACAAGTTCGTAGCATTGGTGTAATACCACTGCTTGGGAATTTACTGGATAACA
GAAACAGAACTATAAGATGTGCAACGTTGGAATTACTGCGATATTTAGCTGAAGATGATGATGAGGTAATAGTCTTTTTC
TTCTATCCTTGAAATGTTTCAAGTTCAAAAAAGCATACAGCTACTACTCCCTCCGTTTCAATTTGTTTGTCTGGTTTTGA
CTTGGCACAGAGTTTAAGAAAGTAAAGAAAACTTCAGAATTTTGTGGTCTTAAACTCAAAATATACAGACTAAAAAGAAA
AGAACGACAAACAAATTGACACGGAAGGAGTATAACATTTCAGATTTTATCTGTCTCCACTCTACATTGAACATAATTAG
AGTATCCTCTAGACATGTTACTGAGTTGAGCTGTGGCACAAATGCAGGAAGTAATTGTTCAAACTATCGATATTGCCACA
GTCACAAGGATGCTGTCAAGTAATCACGGACTTATTAGGCATGCATCACTACGTCTTCTGCTTGAGCTATCGAAATCCCA
GTTTCTGTGTTATAATATTGGGGCAGTTCCTGGAGCCATCCTCATGCTCATTACAGCCAAATACAGACATACCGATGATG
CATTCATTGCAGATAAAGCTGATGAAGTCTTGAAAAGTTTAGAGAAATATCCTAGCAACATCAAACACATGGCTGAAAAT
GGATATCTGGAGCCACTTCTAAATCATCTTCTCGAAGGTAATCATGTACTCCCTCGTTTCAATTTGTTTGTCTTACTTTC
CTTTTTTGTCCGTTTAAAAAAAAAAGTCTCTTTCCTTCATTGGAAACTATTTATTTTCAACTTTCTACGTGGCATGGACA
TAGGATTAAAGGACATTTTGGTACAATCTACATATCTTTAGTTTAAGACCACAAGATTCTAAAGTCTTTGTTTTACTTTC
TTAAACTTCCATTTCAAGTCAAAACCAGACAGACAAACTGAAACGTAAACTATAGACAAGTATCAAAGAGGTTGATTCCA
AATTGAGTCTTTTTTGGTGTCGATTTTAAATTCAAGTAACTGACTGTTACTACTACCAAAAAAACTTGAGTAGGCAGTGG
AGAGATGAAAATGGAGATGGCACAATACCTCGGGGAAATCGTTCTTGGACCTGACAACATAATCTATGTTGCTGAACGAG
TTTCTCCGACTTTGATCAAAATGATAGAGAGTGGAAATACTTTGAGCAGGAATGCAGCCTTTGTAGCTCTACAACAAATT
TCATCTCACCATCCAAATGCTAAAACACTTGTGCAAGCTGGCCTTGTCCAAATCATGATTGATGAGATTATCACTCGAAC
AATGATTCACGATGAGCCAATGAACTCGAAGAAAGAAGCAGCTGGGATACTTGCAAATGTGCTCGAGTCTGGATTAGATC
TAGAGAATCTTCAAGTCAACGAGCGTGGCCACACATTGGCTTCTGATTACATGATATTCAACTTCATCCAGAGGATCAAG
AACTCAACCCCTGAAGAAATGAATTTTCACCTTGTTAGAATCTTGATATGCCTGATGAAGTATCCCAAAGCATCGTCTAC
CGTTACCTCTGTGATCAAAGAAACAGACGCTAGCTACAATCTGATCGAGCTCATCAATAACCCTGACGAAGAACTCAGCA
TTGCAGCACTTAAGCTTCTTATCACTCTCTCTCCTTTCATGGGACACACAATTTCAGACAGATTATGTAAAACCAAAGGA
CAACCCGAGAGCCTAATTCACAATCCATCTGAAAGTCCTCGAATCACAGAAAAGCAAGCAGTCTCCGCGACTCTTCTTGC
AAAGCTTCCCCACCAAAACATGACACTCAACCTAGCATTGGTCAATAAGAACACAATTCCTACAATCATAGAACAAATCA
ACAAAATCCATGTCAATGGGACAAGAACAAGCAGGTATTGTTAGTTTTTTAAAAGATTGTGAAAATATTGGTTGAAAAAT
ATCTCTCAATATTCTTATTAATTGTATAGAAGGTCTTTAAACTTAATACACAAAATTTTCAACAGGTACACAAGTGCATA
TTTTGATGGTCTAGTAGGAGCTCTTGTCAGATTGACAACAACACTCTACGATCATCAAATCCTGCACGTTGTAAGAACGT
TCAACTTCACGTACATATTCACAGAGTTACTCGTGAAAACATCAAGCGATGAAGTCCAAAAGTTATCCGCGATTGGTCTA
GGGAACTTATCAAATCAATCAATCAACTTATCAAAACCACCACCAATCAAGAGCAACAAGTACATTAAATCTGCTCTACT
AAGAAGATGTATGTCTCTCCATTCAAAGTCCGAAAAAGTACCATTATGCTCAGTCCACCGAGGCGTTTGTTCTGCTGAAG
ACAGCTTCTGCCTAATCGACGCTAAGGCAGTTGAAAGGCTACTGTCCTGTTTGCACCATGACAATGTGGAGGTAGTTGAA
GCAGCATTATCAGCTATATCAACATTACTAGACGATAAAGTCGATATAGACAAGAGTGTTAAGTTACTGATTGAGATGCA
AACCATTCAACATGTGCTGAATGTGGTGAAGGAACACAGAGGAAATGTCTTGTGGCACAAATCATTTTGGCTTATTGAGA
AGTTTCTATCAAAAGGTGGGGACAAATCTGTTTCTGATATATCACAAGACAGGTTGTTTCCTGCTACTGTAGTCAGTGCA
TTTCAACATGGTGATGTTTGCACAAGGGAAATGGCTGAAAAAATCTTGATGCATTTGAACAAAATGCCACATTTTGCAAA
CACAGCTAGTTTTACCTTGTAATAATGTACAGAGGTCTTGAATTAAACAGACACAACGAACATTGCTCGTGAAGGAACAT
GACTATTATGAATAGTCATGATCTCTTTAAGTTTCTATAAATATAAGGACGATTTGAAGTAGCGTAAGAAAAATATGTAG
GTATAAACACGTGTTTTGTTGTATCCCGAAGGGAATTACTTTAATTTCCCCTACTCATAGCCATTTCTTCTTCGGTTATC
TTTTCTTATTTTGCTAACAAAAAATCAAGTTGATTTCTCAGATGATCACTCAATTTATAATCTCATAAAATCACTTTGCT
TGTCGAAAAAATTGAAAACAAGAAAAAATAAAATCTGATATGGTAACTATTAGTTGAATCACCATCTGAGAATCAACGCA
TAAAATTCTTTTAGTGACATTTAATAAAAATATTGTTAATATTTTTGTTTTGTTCATTTTTGGTTGAGAATTTGCTACTG
ATATTAATATGAAAAAGATGAACTGTCATTTCATGTTTGTATAATTGCATCTAGTGGGGTTTTTCTTTTATGAAGCCCAT
TACAATACAACAAAATTATATTATTTGATATATATACGTACCAAAAATTAGGCAAAAATGTCACTCCATGTATAGTTACG
AAAAAATATTTACAAAATACTGCACCGGGGTACGTATGTTGTACACCTTTTTTAAGGGGCGAATTTTATAAATGGGTATA
GACGGATAAATATTTTATTTCGATAGGTAATCATGAAAATACCCTTAAAATATTAATAAATTGGTAATGAAAATATTGAA
TCTTGATTATTATACACTGTTATTTGACAGAGAACCATGTTGATCATATGGTATGCTTTAGTTCAACATCGAATAATACA
AATATATATTATTATTTTTTTCAAAAAATAATAATTATATGCTTTAGTTCTCTTTAAATACCAACCAAACCAAATATTAT
CAACAACAACATACTCAAGGAATCAGAATAATCCCACAAGTTGTGTTGCGTAGACAAACCGCAGATCTTACTCCGAAGGT
CCCTCGGCTCAAGTAAAACTTATCAAAGCAGGTTTAAAAAGGAAATACAATAATGAAAAACCATGTTGAAAACACTAGCA
ACAACATAATATAGTAATCGAAATTAAAGAAAGTAACAGATAATAATAAAATCAAAAGAACAAGATATAATAGGAGAGTA
TAATAATAATAATATTGATAAGGAAAACGGAAGTATACCACTCGATTACCTACTAACGTTCCACCATTATCTTGATCGTC
ATGTCCTCGATAAGTTTAAAATGTGTCATATCTTATCTAATTACCTTTCTCCGGACCAAATATTATCAGTTTCAATAAAT
CAAATCAAAGGTACACCTGTTGCATCTTTGGCAAAAATGTTTGGCCGGCTGTTATGAGACAATCGCCCACAAAGCTTTAA
ATATCTAATCAGGCCCCTCTCTAATTAAACTAATAAAAAGAGATTTCAAGAACATTCAACATATATTCAGTTTAAGACCA
CAAAATTCAAAAATCTTCTTTTACTTGCATGACATCAAAACTTGACAATCAAATTGAAACGGAGAGAGTATATCTTTGCT
GAATCCTTTGAACAAAAAGAAAAACTTATCATAGAAATGAGAAGAACTTATGAGTGAAGTAGTTCATCAATCACTATTAA
GACTGTACGTTACATTTGTACAGGAGTTAACTAGAACCATAGACACTGTCGAAGTGAATGCGTTTCAAATTTGTGTGGAT
ATATGCACAGCGTGCATACCCAAAGACTAGTATAAGTTAAAAGTGTCCATACATTGATTGCATCACAGGATTTTTTTTCT
CTATTTTTTTCTCTGTTTGAGAAGAAGAAGATGGCTTCTTTCGTGATCGAGGACTTTGTTGGAAATGGATGTCTGCAGGG
ACTTGTTTCAATGCTGCTTGAGGAAGGATGGGATGATGTACCAACATTGAAGATTATGAATGTAGATGATATGAACGAGT
TGAACATGACTCAACGGCAAAAGGTTCTTTTTACTGATAAATTCAGTCTTCTTGTATATAATATATATCCAGAAAATCAT
GTGTGGTTCATCTTCATGTTCTTCTGTAAATCTGTGTCGACAACTGAGTACTTCTTGTGTTTTCCTAGAAAAAAACCATT
TCTAAGAACAAAATCATAAGAATTAAGTAGCAACAAAAGAAACAAGTGTTATGCAAGAAGTAGTAAATGCCGAGTTGATT
TCTGGGATGGTCACTCAACTAATAGTTATTATCTCAGAAAGTCACCCTTCTTCTTTAGAAATGGTTGCCTCTAAAGAAAG
TGACTTTCTGAGATAATAACTATTAGTTGAGTGATCATCTGAGAAATCAACCCAGTAAATGCCTCTATTCCCATTTGAAT
GATTATTGCCAAAACAAACTTTGACTAGGAACTTGTTAAGCTTGTTTATTGCACATCTGAAAAGTTATGGAAACAAAATA
GGCTATTCTTCTGATGATTGTATCTTTCCTACTCAAGGATGCGCTGGAAATCAGGTCATACCTGCATGATCGAGCTCTGA
TGCAATATGCGGATAAGTTTGAGGAGTCTGGGAATTCCCTTACTAAGCTTCTTAACCTGAGTACGGTGGATCTTACTTCA
AAGTTTGGAATGAAAAGGGGCCATGTTGCCCGTTTTACAGACAGAACTGCAGCTTCTGGGGGAGATTCTTTGTCAGAAAC
CTATAACCTCTACATGAGGAGAAGAACCACCTCGAGAAATGAGAGTCTTTACAGGAAGGATATTTCTCTTGTCACCTCCA
GGAAGCTAAGTATGACAAGATCCCTTAGAAGAACCAAGACAGATATATCCCTTGAACAATCAATGGCTGAATTGGAAATT
AAAGGTGGACATGTTTTTAAGGGAATTGTAGCTTCAATGCCTGACGAGCCTAGAGCATGTGGCTGTGTGCAGCCCACCCC
AGTAGTTGAGACTGTTGCTCCTTATTCCTCCATAGAGAATATTTCAGTTCAGAAACTTACACCAGAGTACAAGATTGGAA
TGGAGCGTCTGGTGAAAACAAAGACTGCTACGATGAAGGCTTCAAAGCTCTGGCGTGATAAACCAGCAGTGTTTGTATGC
ATTCGTCGCCCTGGGTAAAGCATCAAATCATTTCTCCAATTCAAACCTATAAGTTATTAAATGTAGCTCAGTTGTTGTCC
TATGTCTCGAATATAGGATATTATACATACTATGGTAAACAGGAAAAAAGACACCACTTGCAAGAATTTTATGGGATTGA
GGAAACTCTAAGAGAATTTCTGCACAAAACTTCAAACATAGTAGAAAATCCAATAATCTTTGTTATCCCACTAAACTATG
ATGCATTGATGAAGCATGCAACCTAGGAATGTTTTTTCCTTTAAAGAACAAGTATTTATGGCCTGGACACCATGGTTATT
CAAAAAAGAGGAAGGGGGTATTTATATTTTATAAGAAAGAATATGAAATTAAATTTTTATCTATGAGCATGATTTACTCA
ATCTCATACCAAAAAGACTATGGAAACAGGTGCATCATGTGTAGAGCTGAAGCCCACCAACTCTATGCAAGGAAACCAAT
ATTTGACGCTTTGGGGGTTCAGTTATTTGCTGTTCTTCATGAGCAAATAGAATCAGAGGTAACTTTTTTCCACCTTTTTT
TGTTGACATTTCTATGGAAGGACCTGGTATATTATGCTGGGTTTTGTTATCCAGGTAACAGATTTCTGGCCTCGATACTG
GGGTGGTGTAGTCCTCTTTGACAGAAACATGGGATTTTATAAAGCTCTGGGAGGTGGGAATCTGCTAAAAGACAAGTTCA
TATCAGGTTTTCTATTAAATCCTCGAGCTATTTCAAATTATAGGCGAGCAAAAGCTATGGGGGTGGATCAAAACTTCAGG
GGTGAAGGTGAGACAAAAGGAGGACTCTTCATTGTTGGCAAAGGAAAGAGTGGAATTGCTTATCAATTTATTGAAAGGAA
CTTTGGAGACTGGGCACCCCTTGCTGAAGTTATTGAAATCTGTCGCCGCTTACAGGTAATGTTTTCTGGCTTCTCTTGTA
AGCTCATTGTAGTGTTCAACTGTACACCTATGTTTTAGTCTAATGAGTTTTTTGCATATATTCTAGAATCCACAGGAAAG
TCAGTTAGAGTCGATCACATCGATACAACAAGAGGATTAGCTATGGTCATTGCTTCTATGGATAGAAGCCAGCCTATTTT
TTGATAATAAGATGGATCAAAACTTCAAGTTTTATTTTCATTACCACAGTCAACAGCTGCTTCATTGTAGGAATAATTTC
CTTTACATAACTGGAATGTATTTGTGTTGAGTCTACTGAGACAGGCTATGTATCTGTGTCCGTTCAATCACACAATGCAG
AAATGTCAATCTGTAGATTGTATGTTATGAATCTATAGGAAAGGATCGATTCACAGGGCGATATATAAATCAGCTCGTTA
AAGGGAGGCTGAAACCTTAGAATTCATTAGAAGAGAACTCCGATCTCTTCAGCTCTTCAAAGGGAGACTGAAACCTTAGA
GTTCAATGGAAGAGAGAACTCTAATCTCCTGCTTTTTGCTGAATTATGACTTACTGATTTATTCATCAAAAGCCCCTTTA
AATAGGAGTCTTATTACATCAATAGGAAGTCTAATTCTCATGAAAGTAGGAGACCTAAATCCTATTCCAAACTAATAACT
ATAACTTAACCTAATCCTTATGAAACTCTGAAACTAAACCTTATTCTAGAATAATAAATAAAGCAACTAAAAATATAATT
AAATACTCAAATTAATGACTTCCAACGCATCCCTAACATTACTCCCCTCACGTTGAAAGAGCTTGTCCTCAAGCTCAAGT
TTTGGGGAAATCAAAAATTTGGATCAGTATCAACTTATCCAATTCCAGCCCTAGCTTGAAGTTGACATTGATAAATTTCT
ACTCTATCAGTTTGTTGAAGCCTGACTAATTTGCCCATCAGATTGCTACTTTCATGAGGTCCGAATCGCTGATATTCTTC
CCAACTCATTGAGCCTTTCGCTCGTTTAAGTTGATAATACCATAATGGTGCTAGTTCGAACATGTGAAATCCAGCCACAC
CAATCTTTTTTGCTATCATTGTATGTTGATTTTTTTCAAAAAAATGTTCACAACGATGTGCTCGAATTAATGGATTATTG
GTGCCGTTATAAGTAGGTGGTGTATTGCCTTTTGTAGCAGGAATTGTTGATTTGCTAGTTGTCTGGGCACTATTTGACTC
AGGTTTGTGGGTTGCTGGTTTTGTGGAGTCAATTCCCAATCTAGACAATTGTTCTTGGATGACTTGGACAATTCTTTCGA
TGAGGCGTTGTTCCATTGCTGCAATTTTAGAGTCCATTAGGGTTTCTGTAATGGTATGTTCTCCTTGAAATCGAGAACTG
ATCTCATCGCCCATTGTGTTAGGCTCTGATACCAAATTGTTATGAATCTATAGGAAAGGATCGATTCACAGGGCGATATA
TAAATCAGCTCGTTAAAGGGAGGCTGAAACCTTAGAATTCATTAGAAGAGAACTCCGATCTCTTCAGCTCTTCAAAGGGA
GACTGAAACCTTAGAGTTCAATGGAAGAGAGAACTCTAATCTCCTGCTTTTTGCTGAATTATGACTTACTGATTTATTCA
TCAAAAGCCCCTTTAAATAGGAGTCTTATTACATCAATAGGAAGTCTAATTCTCATGAAAGTAGGAGACCTAAATCCTAT
TCCAAACTAATAACTATAACTTAACCTAATCCTTATGAAACTCTGAAACTAAACCTTATTCTAGAATAATAAATAAAGCA
ACTAAAAATATAATTAAATACTTAAATTAATGACTTCCAACGCATCCCTAACATTGTACCTAGCTAGTACACCAGATATT
CATGGTAACTTACGAACACATTGGGTAATGTTTATAATGTTTATAGTTTCATCTCATAAAATATATACAAAATGCACAAG
AAAGAAAATTCTCAAAATTCAGTAGCTTTTCCTAACAGAAGAAAACTGGCTTCCTTGTATGACATACAAAAAATCATTTG
CTACTCCTATTCAAAAACAATTTTTACAGAAAGAAGCAAACTATGTCATCTCCATCCTCTTTTTCCGTTGCACCATTTAA
GCAAGGACTAAATTAGTTCTATGCTAGAAAGTTACTTACCAAAAGAAACAAATGTCAAAGATCTATTCTATGTATTTAGG
TTAATACTATAGAATATTTTCCTTAGTTCTATCAAAGTTAGAAATCTAGGTAACCCTTTCTTTTATTTACTATAGTCTAG
ACTTACCTTATTTCTGATAGTCTAAACTCCTAAGGAACCCTCTTGTATATTGTCCGCAACAAATTAAGACAGTTCTATTT
TTTTTTTTTTCTACACTTCACATAGTTTCTGAACTTCTACCATCTTGGTAAACCTAAGAAGTTTCTGTCTACTGACCGGG
ATTCTTATACCACCTGCCCTGCGAAAAGTTTCTTATTTTCACAAGCTCAGTATTCTTGTTTCTTTTTTGTGACAATCCTA
AAGGAAAATACTCCCCATAACTTTTTCTCCTCTTTTATTCATGGTATTGGAGGTTAAGTATTGAATCTCCCTGCAAACAT
TAGATCTCTTGTTGCTATACATCGCAAAAATCTTATGTTCTTCCTTTCTTTATATTATCAGAGTTTGAGCACTTAATCCC
TCCTTTGAACATTAAAATCTGATAAATGTCTGGATGAAGTCTACTTCTCATCTTTTTATTCATAATATCAGAGTTTCAGT
AATGTTTTGGAAGAATCTTCACTTCTTTTACTTCGTGGAGTTGAGAGTTTGGGTAACAAGTCCCTCATCTAAACCTTGAA
ATTCCAGTCATTGTTCCAACAAAGTTTTTAGTTATTCTGTAACCACTAATTTAAGCTATTCTAATGATGTCCTGGAGATT
TGCAACACCATACCTTTGTTTGTGTGGTGCAAGATGCACCTTGTTAAGCTGTAGCAGTTAATCACCACTAATTTCTATTT
AGATGATATCATGCAGAAGACCTTCACAATAACTTTTTTCTGGCATACTCGACTTCAGTTTCCTGTTTTGATTTGCAAAC
TCAAGTTAATTGATTATCTTGAGCTTGAAAAGGCATATTGGAAGTCAAAAGGGTTAAACCGGTCATGTGTTAGAATGCTC
TAGATTCTTTGATGTTTAGGTTAAACCAATATAATATTCTTCATAATTATGTCATAATTAAGAATCATAGTACTTACTGA
GGCAATATTCCTTATTTTATAGCTAAACTTATCTCATGTAGTCTAGAGTACGTTACTTTTAGTAGCTTAAACTAATAAGG
AGCATCTTATATATATATAGTCCACAAGAAAATTTGAGACAACTTCTCTTTTTGTCTATATTCCACCCATGTACAACTAA
GTTTAACATGCAATTTAAAACTTTTGAATACTGATGTGTTTATGAATTGAAAGCTACAATAGAATATTGAAAACATACAA
GGAGCTGTATTTCTTCAGTATAATCAGCTATTTTAAGTTTAACTTACATTGTTAAGAGGATCAGTAGCCTCCTAAATCAG
ATACTCCCCGTTGTAGGCTACTTAAGGAATTTGATGAGCTCCGAAGTGAAGTGCTTATGAGAATGGCTCCCCAGCCTTCT
AAGTTGAACCATTAGATATACCACCATTATACATAGACAAGACCTCTAATGGGAAGCAAATGCATCTTTTCAAGAGAACC
AGCGTGATTATTCCTGCCTCATATGATACATGTAACAGTCCTCGTAACTGATCCAAAATTGTGGGCAAACTATCACCAGA
AATCTCCACAAGAACATTTTCCATCCTTAAATAAATGAAATCTAACTGCATCTCTTACAAGAATTTCTCTTTGGGTGATC
TTAGAAATGATTTTAGTTGCACTATGGCAGTCACCACATACCCTTAGGTTTTTTACCACTCTTATGGGGAGCCCAGGGGG
GATAAAGATCAAGCCAAATGCAATAGCAAGCCTCTCGCTGTGGTGGTTAAGCAATTTTATTTTATAAGACTCTTCAACTC
TATGCATGACATGAGTTACGTCTGGTACATAACCCTCGTCTATCATTTTAGCATTCAATTTCTCCAGTTCTGCATATATT
TGATCTGAAAATGGACTTGACTTGTCATCAGCAGAGAAAATGTGCACTCTGTTTTTATATTTGATCCAACTACATCCTGG
CTCCTTCCTCACACCTCTATCTCTCATGGCCCTTCTTAATTGAGCCACTTCAGCCCAATTTTCTTTCGCAGCATACATGC
TTGTAAGCAAGACATAGCTGGCAGGATTTTCTGGATCAAGTTCCAAAAGGGACTCTGCTGCCCATTTGCCAATTTCCATG
TTACAACGGGTTCTACATGAGCTCAACAGTGTAGCCCAACCAATTGCATCTGGGGTGCAAGGCATTTTCTGTATAAAATC
CTTGGCTTCTACTAAACGTCCAGATCGACTAAATAGATCAATCATGCAAGTATAATGATCAAGAATAGGTGTAATTCTGT
GTTCTTTCACCATTGATTCAAAATAAACTTTGCCTTTGTCCACAAGTCCGGCCCTACTGCAAGCTGAAAGAACCCCGACA
AAAGTTACTCCATCTGGTTGAAGACCATGTTCCATCATTTTCTCAAATAAATGAATTGTTTCAGTTGCTTTTCCAAACTG
AGCATATCCTGACACTAACGCCGTCCAAGAGACCTCGTCCTTAACAGACATCTCATCGAAAAGCTTGTGAGATTCTTCTA
TGCTGCCACACTTACCATATAGGGTTACAAGTGCATTAGAAACAGTAATGAAAGATATCAAGCCTGACACTAATGCTCGA
CCATGAAACTGGGCTCCTTCTTCCAAGCTCGCCAGATTTGCACATGAGCTTATCACACTTCCTAAAGTAAAATCGTCTGG
CTGAACTCCATTCTTTTGCATGTCGCAGAAAGCCTTAACAGCTTCTTCGCTAAAGCCATTCTGTCCATATCCAACGACCA
TTGCAGTCCAAGAGACAATATTTTTGTTTGGCATTCTACTAAAAGTGGTCTCGGCATACTTGATGTTTCTACACTTTGAA
TACATATCAACAAGGGCACTACCTACAAACACGTTCTCGCTGTGATAGGTTCTGACTATATAACCATGAAGCTGTTTGCC
TTCTTCGATAGCCTGGAGGCCTCCACAAGCAGTCAAAATGCTCCCAAATGTGAACTGGTCAATAGGCACTCCCTCTAACC
TCATTCTCCTAAACAAGACAAGTGCTTCCCTGTCAAGACCATTTTGTGTTAACCCCGTTATCATCGTTGTCCAAGAAATG
GAATCCCTCTCAGGCATATCTTGAAACAAAATTTTCGACTCTCTAACCATCCCAGACCTCAAAAACCCCATAATCATTGT
ATTATACATCACCACATTCCTTTCTGGCAACTCATTGAAAACTTTTTCAGCCTCATAAATAAACCCTGCTTTTGCATACA
TATCAACCAACGGACTACCCACGAAAACATAGGACTCAAATCCCCATTTCACTATCTGCCCATGAATTTGCCTACTCATT
CGAATCCAACCATTATCCGAAGACAATATAAGCATCGTCGAAAACGTTATCCTATTCAAACTCATTCCCCCATCTTCTAA
CATCAACTTATACGCCTCTAAAGCATCAATAGCTAAACCTCGAGACGCATACCCCGAAATAATCAAATTCCAAGACACCC
CATCTCGCTTTGGCATTCGATTGAACACGTCTAGCATTCTCGAGAGGTTTCCAGACTTCGAATAAACAGAAAGAATGGTG
TTCCATGAAAACTGGTTTGGTTGAGGTATTTCTTCAAACACTTGGCGTGCATACACGGTGTTATTGAGTTTACTGTAAGC
ATTTATGAGATTGTTAAGCAAAAATGTTTCTGGGTTTGCTATGGTTTTGAGAATGAAGCAATGAAGCTTCTTGATTTGGT
TCTGATTTTGGGATTCACACCAAAGTTTGAGCAGAGAACAGTAATGATTGGAAATATGAGACATAATGTTCATAAGAGGG
GAATTGGCGGGTAGTTCGGTTTCATTTATAGTACTCCCTTGTCACAATTTATGTGACGTTGTTTGACTGTTCACCGAGTT
TTAATAAATATTAAAAAATCTTGTAATGTTTCAATATTATTGTTTAAGTAAATAAAGAGAGAATGTATTGAAAATACTCC
AAACTTAACGTGAATTATTAGTTTCATTTTCGAACAATTGACAGCATATAAAATTCATAAGGTTGTTTTGAAGCCTCATT
TTTCACGAACCCATTTACGAGTTGTAGATCAATCTACGGTTCATCCAGTCAACTCGTAGATTGACAAATTTATGTATTGG
TTATAATTTAACTTTAAAATGTTCATTTTACCTTTATGGAATAATTTATAGCCACACAAATATTATTATGATTTATTTTA
AATCATAAATTTTGAAAATCTATCTTGACCTAAGTGAATTGTTTTCGATTCCAAGTTGATTTTTTGATAATTGTGATGTT
CAAGCCCGTTAACAGACGCATTGCTATCCTTAATAAGTGGAGTTTGGAGAGGGCAATGTATACGCATATGCAAACAAGCC
TAAGTGAATTGTTTTCGATAGACCCTCAATTGAGCTCACACCGACCCTCAATTGAGCTCATATATGTGATATGATAAGGC
AAAAGATTCCTCATTTATTTATTTTTAATAATTATGATGTTCAGATCAGTTCACGCATATCTAGACCAATCCGGGGGCCT
GCTAACTCCACCAGCACAAGTCTTAATGGAAAAAATGATCTCGAAAAGAAGAATCATTCACCGATTTAAATGATATTAGA
AGCAATCATTAATGTTTGCATTAGGATAGGACGATAGGTTGTTAACATCACCCCCTTGGAGTGCAGCTCTTCCCTGGACT
ATGTGTGCACGCGGAATGTTTTGTGTACCGAGCTATCCATTTTAAAGTCTCAGAAATATCATGCATGACAAGTTTTCTGA
GAATCAACCTTACAGTCAACAACATTAGATTCTGTGTATTATTTTGCAGTAACTGAACAAAGTTTTTATGTAAATAATGC
TTTGGAAGAAAAGAAGCATGAACTTCATTTACTTTTCCCAGGCCATACAATTTGCAAGTTCTTCAACATGGAATGAACAT
GAAGAATATAAACATCTCCGCAACGAAAGATTCAAGAATGCATCAACAAAACATTAGTTCTTGAACCTTCATTTGCTGTT
GTTGATCTGAAGAACGTCAATCTCGTGGAATGAATTTTCACTGTCGTGCTACTAGCCGACTGTGTCACTTATGAAAAGGA
GGTGAATGCACTGTGTTAACAAATATGCGTTATGGACTTGCTGTACAGACTCACTGGGAACTCCTGGATTGGGGGGTCTC
GTGCAAATGTGAAATAGGAAGAACTCTCGGTGCAACGCACTTCCCAGATAACATAATCAGTGCACCTTAATCTCCCAATA
ACAGGTAAAGTTAAAGCATATTTGGTATCTACGATGAGTTCATGGTTCTGATTTCATCTGTCCTGCTGGTAGAGAACCTA
CAAACAGAGAATTTTCAGGATTACTAGAGACGATGATGCTAATTTATCGTAGAAACATCACGTAGGGGCATCAAATACCA
CTTAAATCTTGACTAGATGAGGGTACACTTGAATTTAACCCCATTTGGACAACATTATGTAGTTCATTAACCCATTCATT
CGGTGCCTGGAGATCATGCAAATTAGCTCAAATGATTAGTAGACCATCGACTAAGATTTGCTTATGCTACAATAGTTCAA
GAACCACAAATGTTACCTGAGATGACGGATCCTTGTAGTCGCCAGGCCCACAACTAGTAGTGGCTAAATGAGGATTGATG
GCTCTACGAAATGCTTCACTAGGAAATCCATAACCAGGAAGACCAGATTGAAGCATTCCAGCTTGCGGTGGATGTAAGGG
AGGATATGCCATGGTCATATCAGGTGGAAAAGCGAGCGAGGATGAAGGACCTGCTCGAGACTGGAGGATCTGCAACAAAG
GGAATATTTTTATTCAAGCATTAGGTGGAATTCCAACAATGCTCGGCTACACATCATTCTCAGAAAAGAGAACTACTTAC
ATCTTTTGCCAGGAGACTATCAATATCAAAATCCAGCCGCGGGTTTACTGTCGCAAGCTTCATTGAGAGGAACTGGAACA
AAAAGGAGTCTAGTCATCCTTAAGTATATACTAGAATGCTTAACACAAAATTAGCAAAAACATCTTAAAATCACATATTT
GTAACTTGAATGCATGTACTAAGAATTCCTCAAGACCACATTAACCAGCCACCAGGATAATCAAGCCAGCAATATGTGAA
GCAATCAAATCATCACTAAATATTTTGACAATTGAGCATTCCAAAGGAAAGAAGGCACCATTATTAATGTGAAGAGTACG
ATCGAAGAAAACGTGAGAAAGAAAATAAGTTATTAATTCCATACCTCAACCTGCCTTTGCAAAGACTGTACATAGTTAAT
GATTTCATCCAGCATCACAGCTTTGCCGGTGACCTGCAATCATTACCTCTTTCTCAAGTAACTAAAAACAGAAAGTGCCA
ACTAAAATTTCTAATATATGCTATATAGCATATGCCTACTGAAAAATCTAATACAGGCTGAGTAGGTTGCTCGGACTCTC
CAAAAATGTTGCTGCATCCATGTCGAATCCTCCAAAAATGCACTACTTTCAGAGGATCCGACACACACCCATCAACATTT
TATGAAGAGTCAGAGCAACATAGCGCATGCTACACCATACTAGTTGATTCCAATAATACCAACCTTGTTGCAACCAGGCA
CAAGATCCTGAAGATACTTCATCCGTTCACTGATTTTCTCCCTCCTTATCTGTAATCAAAACCATTCAAGTTAGTACCAA
AACAAAAAGAATATGAGATTTAATAACTTGGAAGCTTCTAATAGAAGTCTTACTCTTTCTGCAAGACTATGGCTATTTGT
TGCCTGGCCTCTTCGAGCGCGAACATGTATATATTCTTCTTTGGTTGGATCTGAAAATTGAGACCCCTGTTTACCATTCT
TTCCACCAGGCTTGCTGGCAATTGAATTCAAGTTTTGTTCCCCTTTCTGAATTTCAGATGGTGGCTGCTGTGCTCCCTTC
ATTTGATCAGGTTCAGTATCCTGCTAAATGACAAGAACATTCAACAAGGAACTATCTTGTGAACGAACAATAACAACAAC
ATATCCAGTGGAGTCTAGGGAGGGTAAAGGGTACGCAGACCTTACCCCTACCTCAGAGGTAGAGAGGCTGTTTGCCAATA
GATGCTCAGCTCAACAAAAACAGTCCAAAGCAATTCAGAAAAAGAAATAACGGAAGTACAGGAAACAACAGATAGTAACA
AAAACAACAGATAGTTATTGTGTGAACAATCAAACGAAATATACTAATGATGGCCTACCTGACCCACTCTTTTCCTTTTC
TTTGAGCCAATATTCTTTCCACAAGACTCCTCACCGGCACCCTCCATTTCTTCTTGACGGCCGCTACATCCTTCTTCATC
AGACTCATTACCAGAGACCCCAGCAACTTCTTTTGCTTCATCCAGGGACTTAACAAAAGTTTCACTCTTTTTCTCATTCT
TGAGGGGACTTCTTTCTGTGTCCCTACGATCAACAGTTAAAGAAACATCCTTAGAACTTTCAGCCAAATTACTCAAATGC
TGCAGCTTCTGAGGTGATTTCAACCCATTACTTGCCAAAACCTCTTGAGGACCCTGCATTGGTGCCAATCCCCTATAATA
AGGATTCATCGACGACTCGGGGATGCTAAAAGGGTTCATCATATCACCTAAGTTCCCTCCACTAAAGCAAGAAAACCTTG
CAGCTCTTTCAATAAACCCCGAATCAGCCGGAAACTGAGCTAAGCTCTGCGGAAGCATCATCGGAACAGGAGGTAGAAAC
ATACCCCCTTTCAACATAGCATTTGATGGAGTCCATTTAGGACCAAGTGTTCTATCAACACCAGCTCTAAAAGGTCCTAA
ATCCATTTGAACACTAGCATCACAAAAGCCTAAATTTGATGAATTGGTGGTAGGCTGATCCCAAGTAGTAGGACAAAATG
AATCCACCATTCCCATAGATGAATTAGTCAAATTACTCCCATTTAATTGCCATTCTGAAGAAATATTTGGTGACTGATAG
TTCATTGACACTTCTTGATCATTCCCCTTTTCTGGTTCACTGTCATTCTTGATTTCTATATCCATATTTTTCTAAGTACA
GAAAAACTTAACCAAACTTCTCTTTTACCACTTGAGTATCAAGCAAACAACCTAAAACATTGAAATTCAACATACTGGGA
ACTTAAAGTTTTCATCTTTATGCATTTAACTATCCTCAACAAAGATCATACAACCAAATATGTGAACAAATTATCCAACA
AAACAAGATTTTTCAGGTGAACAAAGTATGTCTACCAGAAGATTCACTCAGAACTAGAAAAGCCCCAAATACAAAAAGTC
CATACAGAACAAGAAACAGGAAGCAATGCTTTCAAATTCACAAAAAAAAGACCCCACCCCACCCCCACCCCCTTAATGTC
CAAGAAAACACAACCCCATTGCAACAAAGAGCTCAAAAAAGCAGTAAATTGAACAAGTCATTAACTTGCAGCAACCATAA
ATAGCTCATTTAAAGTAAAAAACCTAAGTCACAGTAAAGAACAGACCCCCCCCCCCCCTCAAAATTTCTCAAACTGCTCA
GACAGCTCTGAAACAGAGAAAAAAAAGAACAGACTAAAAGTGGGGTGAGGAGGAAAAAGATACCTTATTTCAGGTTGTGT
ACTACTACTTTTGGTACTCTATTACACCATTCTTGAACAGATTTTCTTTTCTTTTTTTACTGAAGAGAAGGGATAAAAAT
CAATTCTTTAACTTTTTGGCTACTGCTTTTCTTTTCTTTACTTTTTCTGAAAGAGTTACGTGACAACTTCGACGTAATTG
ATAAAGTTATTATTCTGTGTCAAGCTGTTTTTTGCAAAAACATAAAAAATATAGCCAATAATAAATTCTTGTGATCTAAT
TTTTCCACGAGTCTAGCTTACATAGAGAGTTTAGTGCATTAGATCACTGAAGTTTTTATATTGGCATAATGCATAAACAT
GTCATTTAACTTGGTTTTTAATTTTAAACATGCACAAGTATTAAGTATATAATTAAACTTGTATAAAGTCATACGTGTTC
TACGTGGCATAATACATGCAAGACACTATGTAGAATGCATGTATTTATTTGTTTAACTTTATACAAATTCAAGTATATTT
TTGTGCACGTTCAAAGCTAAAAGATATAATACGAGTGGAATGATCTATAAGAAGTCCTTGAACTTCGCTTTGTTCATCAA
TTGAACCCTTATACTCACGACACTATCAACTAAATCCTTAAACTCATAACACAATATTTTAATCCATACATTTATAGCCA
CGCTTATAACCAAGTACAAAATTATTTTGATCCAACTGATAACACATAAGTAAATTGTAAAAGTAGAGTCAAAAGGGTCG
AAAAAGAAGTTAAGGAAGAAATTAGTTAATTTGAGGGAATCGAAAAAGAAAGCTTAGTAACAAAAGGTCCCCTGCATTTA
TAGTCACGCTTGTATTATTAAAAAATAAATAAAAAAGCTGTTAAATAATCTTAATTTTTATGTATTCTAAGATAACATAT
TTTATGGCGTAGAAGATGGAGAAATAATAATGAAAATAAAATATTACCAAAGTTTTAGAGGGTGGTAAATATTTTTTACT
TAGCTTTCATTTGATCATAGATTTCGAACCAAAAATTTAAACCTTAAAAATCTAAGTGGTTGAAGTTTGTTATTTTTAAA
ATTTGTAAAAAATGTTTAAACATGCATTTCATTTAAAAAATAATTATTTTTTTATAGCTGAAAGTGAAATTTCTCCAAAA
ATATAAAGAGAATAATGAAGAAAAAAGTGGAACTTTTCCTTTTGTTTGTTTTATTCTCTATCTTTTTTGTAGTACTTGTT
TATTTTGTTTGTTTGTTTTAGCTATCTTGTGTACTTTATAGACTACCCTAGCATTATTTATTTTCCTTGTGATGTGTACC
TTACTTTATGTCTAAGATATTACTAGTACAATATTTTATTATTTAATTTATAGGATAGTTAATACTTTTAATGTAATTTA
TAAATNNNNNNNNNNNNNNNNNNNNNNNNNNNNNNNNNNNNNNNNNNNNNNNNNNNNNNNNNNNNNNNNNNNNNNNNNNN
NNNNNNNNNNNNNNNNNNNNNNNNNNNNNNNNNNNNNNNNNNNNNNNNNNNNNNNNNNNNNNNNNNNNNNNNNNNNNNNN
NNNNNNNNNNNNNNNNNNNNNNNNNNNNNNNNNNNNNNNNNNNNNNNNNNNNNNNNNNNNNNNNNNNNNNNNNNNNNNNN
NNNNNNNNNNNNNNNNNNNNNNNNNNNNNNNNNNNNNNNNNNNNNNNNNNNNNNNNNNNNNNNNNNNNNNNNNNNNNNNN
NNNNNNNNNNNNNNNNNNNNNNNNNNNNNNNNNNNNNNNNNNNNNNNNNNNNNNNNNNNNNNNNNNNNNNNNNNNNNNNN
NNNNNNNNNNNNNNNNNNNNNNNNNNNNNNNNNNNNNNNNNNNNNNNNNNNNNNNNNNNNNNNNNNNNNNNNNNNNNNNN
NNNNNNNNNNNNNNNNNNNNNNNNNNNNNNNNNNNNNNNNNNNNNNNNNNNNNNNNNNNNNNNNNNNNNNNNNNNNNNNN
NNNNNNNNNNNNNNNNNNNNNNNNNNNNNNNNNNNNNNNNNNNNNNNNNNNNNNNNNNNNNNNNNNNNNNNNNNNNNNNN
NNNNNNNNNNNNNNNNNNNNNNNNNNNNNNNNNNNNNNNNNNNNNNNNNNNNNNNNNNNNNNNNNNNNNNNNNNNNNNNN
NNNNNNNNNNNNNNNNNNNNNNNNNNNNNNNNNNNNNNNNNNNNNNNNNNNNNNNNNNNNNNNNNNNNNNNNNNNNNNNN
NNNNNNNNNNNNNNNNNNNNNNNNNNNNNNNNNNNNNNNNNNNNNNNNNNNNNNNNNNNNNNNNNNNNNNNNNNNNNNNN
NNNNNNNNNNNNNNNNNNNNNNNNNNNNNNNNNNNNNNNNNNNNNNNNNNNNNNNNNNNNNNNNNNNNNNNNNNNNNNNN
NNNNNNNNNNNNNNNNNNNNNNNNNNNNNNNNNNNNNNNNNNNNNNNNNNNNNNNNNNNNNNNNNNNNNNNNNNNNNNNN
NNNNNNNNNNNNNNNNNNNNNNNNNNNNNNNNNNNNNNNNNNNNNNNNNNNNNNNNNNNNNNNNNNNNNNNNNNNNNNNN
NNNNNNNNNNNNNNNNNNNNNNNNNNNNNNNNNNNNNNNNNNNNNNNNNNNNNNNNNNNNNNNNNNNNNNNNNNNNNNNN
NNNNNNNNNNNNNNNNNNNNNNNNNNNNNNNNNNNNNNNNNNNNNNNNNNAAAAACCCTTCTTTGTAAGTACACTATCAA
AATGTATATAATTAATTAATTAATTATAATTTAGCAATAAGGGTGTAGGTTAAGACATGTTGTTTTGCAACAAATTTTAA
GTATATGAAAAATAAATTAATCATAAATAAAATCTGAAGAAACAAGAATATTATATTAATATAAGTAGGGTGGAACAATT
TTTTTTCCTCTCTTGATTCTTCTCTGTGATGGAATTTTCGAGATACCTTTTCAAAAAAATATAATATTATTTATATATGC
ATGAACTAGGATTTAGGGTTGAATAACCTTTATAAACCCTAATTGGATCTGAAAACGTCTTGTAGAGTCTCCATTGTAAT
TGAACACGTCTCGTAGACTCTCATAAAATTTCAATGTCTACACATACTTCATATCAAAATGATATAAATATTGAGTACGA
ACAAATTTTTTGATTATACGCCCCATTCTTATTTTTTTTAAAAGGGAAATAAATACGAATTAAGTACTATATACGTACTA
GTGAGGTGTTTTAAAAAATAATAATTATGAGTTGATAATCTTGAGATATGATGCACTTTAATTTTGTTTCAATATTCCAT
GAGACAAAGTACAATACATTCGTTACGTTAACTTTTACCTTAAAAGTTCTATTTTTTAAATATTTATTTTCCCATTTTAC
TACGCCACCTCTTGATTATTTTAATTTTTCAAGGTTATAATTAGAATTCAAGACTCCAACTTGCAAATTAATTTATCAAG
TTAGAATTTAGAAGCAAACTTCATAAATAAACTTCACTGGTCGTAAAAATTATCAAAATTTTCTTTATTTTTATACAATC
TTATTAAATGAATCAATTACAATTCATAAATAAGATATTAAAATATGAAACATTTTAAGGCATCACATTGATAAATCGTA
AATTTCCATATTCTTCTTATAAATAAATATTCATGATTACAAACTTTCAAATTCATAATTTTTATCATAATTCACTAGTC
AACAATAAAAGTAACTAATTATTCTTCAATATAATTCTTTCACATGATACGAATAACCTCTTCACACGCATGATGAGTGT
TCTTCGTAAAATTTACAATAATAGGGTTTTTTTTAACAAAATCTAAATCAATTTATTTTTAATTTTTTTTTTAAATTTAA
CATGTTGATCAGACTCGAGCTAAGATTTGAAAATTGGAAGAAAAAAAAAAAAAAAAAGACATTGATTGATTGAATATAGC
TGGCAAGAGGCAATGGACTTGTAGTTATATAGCAGCAAATGGTCAAACTTGGCAGATCTTTCACTTTACCACTTGATTCT
CTATGTTGTTTTTGACTCAAAGTGAAATCAGTCGTTTGAGGTGAGATATAAAGTATAATAATTTAAGAAATAAAACGTAA
TATTATTTCATCTTGTGTTTGATTGAAAGTATTAGATAGTTCTGTTATTATTTATTCCGATATTTATATTTTTAGTAATA
ATGAGATAAAATTATCTTATATACATGATGAAATAACTTATCATATAAAACTTATTTTGAAATAATTAATCATAACTTTG
TTTTTAAGCTTTTCTTCCGGTAAAGGTCATCTAATTAATGGATTAGATCTTCAATCTCATTACTTCACGAAAGTTGATTC
ATGTTTAAAATTCTTCACCCTATTAATAAATGAGAAAATTAAAATTCATAAATAATACTAATAATTTAGAACATAATTAT
AAAATATAGTTATAATTTGTGTATGTACGAAATGTAACAAGTTATTGTATTAGGTGGAAGAGTTATATCAATTAGGTATC
GATTATTAATAAAAAAGAGTTATATATATTCAAGTGACGAATTTTAGCTGAATAACATGAATATCAATTGTATCAAATAA
AAATATGTGACTAATTCTATATATGTTGTTGGTTTTTAAGCGAGGGCGATTGTTATGTGTCAATTTTTCCTCATCGAATA
AATACATAAAATTAAATTATTTTTATGTTGGTAAGCTATTTGCCAAGAGTGGTGGCCTAGACCATGTATGTTGTTACATT
TACATGGTCAATACATAAAATTTATCTTCTTTTTTTTACAATATACTCTAATTACCACTATTCTAATGATAATAACCTTT
TAAATAAAATAAAAATAAAAATAGGATGCAGAACTGTTGATGGACTGTCTCTATTTCTTTCTCTTATGTCATTATTACTA
GTTGGTCTTGGGACTTGAAATCACAAAGACCTAAAACATTAGTATTAGAATAATAGAATGAATCTCTTTCACACTTTGCT
TTATAAAATTGCTATAGTACTACTCTATGAATAATCTAAGAGAGCAACATTAAATTATATAAAACAATAGAAGGGACAGT
GTAAGAGGTGAAAATGATTTGTATTGATTAGGTTAGTTTTACTAGGTGTTATCAAGTGGATAGCCAAGTGTATGTATATA
TATATATATATATATTATATATATACACGTCAATACAGATTGTGATATAGTGGTGAGACTGTTTCGTCCTTAATAAAAAG
GTTTTGGATCTGAGCCTTCAACCTTGATAAAGAGAAAATTCTGTTGGGAGCGCCACCCCCGAATGAGCCGTGCGATTCGA
GGCTCCAATATGAACTTCAAACACCGGATAGAAAACTAAAAAAAATAAAATATATTATATACACATTAAATAAATTATTT
TTTTATATTTTAAAAATAAATCTTATATAACATATACACATGCAACAATCCAAGAACAAAATCCCATCAAAGAATAGTCC
AAATAAGGAAGTCAGATGAAAACTCATTACAATATTATATTACTATAATTATATATATAGTAATATAAATATATATTAAG
ATTCCTTAATAATTTTTCTCATATTTTTATAAAACCTAGAAGATGGGTATGCAACCAATGATGTACCGACACGTGTAATG
CTATGCAACATCAATTAGTTGTTGCCGTACAAATAAAAAAATTGTAAACAATTTTACAAATATTAAAAATTAAACTATGG
TATAAGAGTAAAGGTTGGTATGGCTCTTCTTTTGGGAAAAAACTAACATAATGAAGCAAACAAAAATCTTATAATAAACA
TAATATACTATAAAGGAAAAATTAAAGAACAAATCCCTCCAAAACAAACATGGGATTGGGGTTAGGGATTCAAAGATATC
CTAAATGTGAGCTTGAAAATTCTTTAATACAGGATTTAATGAGGTTCGATCAAGTTTGTGTCCTAATACAAACGTAACTT
TTTTTTACGATATCAACGTTCAACTTTCACACCCTACCAACAAAAGTTTCACATTTTCTTCTACCTAATTTTGGGTCGTA
CTACGAACTTTTTGGATTTGGTCTTCGCATTTATCAAAATTCAAGACGCAGAATCGATAATATGTACCTATATAATAAGA
AGACACATACATATCAATATCATTATGAACTTGCTGGCTCGAAAATTTGAATTTTGTAGCAATGTTAGTAAAGTGAAGCT
TGTCTTAACTTTAATCAATTAAAGGTTGCACGTCTAGAGTGTTTGAATTATGCCAACAATTATGCAAAGTTAAAGAAAAG
GTATAGAAAATTGAGCTTATTGTAAAAAAAAAATGAATCAATCGTACTAGTAATATTTAATTGTGTATGAACACAATATT
ATATATTGTACACTTTTTAATGGTCAAACCTACTTTAATACAGCTATTGGTCAATGTTTTTCCTTACAAATTGTTCTTTG
CAAATCAATTTTTAACTTATTATTAAATTAAAAATTAGAGAAAATAAAAATAAAAATTAGAGACATAGGTAATTAGTATG
AAATCTGTAAGGGAAAGTTGAATAAGATCTTGTAATTAGCTGGTCTGACACAAAATTAGGTGTCCCTTAGAAAAAGAAAA
CCATGAGATTGTGATACCGATTAAAATAGGGCAGCGTAGTGCACTAAACTTTCATTATACGTAAGATTTGAGAAGAAGGT
GAATCATAAAGGTCTACTACAAGAGGTTGTTTCCATTTCTCAATCTCGTAACCTTCTGATCACATAATAACAACTTTATC
AATTACGTTAACGCTCTCCTTTCTGATACTGACTAGAGATGCAATAATAATTCTTGAAGGGAAAGATCATTTAGGATTGT
GATGTGTTAGATAAGATCTTCCATTCTTAATTAAGAATATCTTGAGTTCGAGTATTAAGAATAATAAAAACAATCCTAAT
AGTAAGTACTTCTCAAATCAATGATTTTTACTTAACACGTGAATATGAATTAATCAGAATCTCAAAATAAATATCTAACG
CGGAATATAAATTAGAAAAAATCTTGAGGGAAATGACTAAGTACCATATCCTACACCTTTTTTTCTTTTTAGTTGTTGCT
AATGATGAATTCCATGCAAAAATTATGACACAAATCATGATTGATATTGTTATATGATTGTATCCTAACTCTTTTTAGCT
CCCTTTTGGCCAAACCTAATTTCAAAAAAGGGCCCTCCTTTTAATCAATGAAAAATATATTGTGTTTTTTTAACAAAAAA
TCTTTTAACTTTTTTTTTTTTCAAAACTTTCTGAGTTTAATTATTTTTTACCCTAAAAAATGTGGGAGCCTTGCACCCAA
TTGGACGTGTTTATGATGCGGTCAACACGTACCTTAAAAGAGTCTCATGTTGAAACGGAAGAAGAAAGACACGAAGAACT
TTATAATCAACTAAGGTATATCACATATTCACATGATATACGCGTTTTTGAATTCAATTACATCATAGCCCGATAAACAA
ATCCATGCATGTATCAAACACTAATTAAGAATAGGGAAAATTGTATAAATAGCAAACTATTAATTCAAATTAAATTCTAT
AGCCATAGTTTATTTTATTTGTAATTCATAGCAAACATCCCATTTTTTTGTCATCTGATTCGGTATACAATTAGCCATTT
TCGGTATACAATTAGCAATTTTATACATTTCGGTATAAAATGTGTTTGTGTTTGTATAAAGAGAGAGAAAAGTGTATATA
CAAATACAAATACATATATTTTCGTCCTATACACTTATAATTATACAAATACAGATCTTATTATACAAATTACAATATAT
AAATGAATTTATACAAAACTGAACAATTTGTATAAAATTGGATGTATCTAGCAAATTATACAAATCAAAAGCTCCATAGC
AAACATAAAATTTGCTATAGAGCGCAATTACGCAAACTATAGCTATAACATACAAATATGGTTTTTGTATTTGCTATATG
TGAAAGTTGCTCGAATAGAATAAGCAGCCCATTTGTTTCCTGGCTATCCAATTTATGGGCCATTAACCACTTCCATGTCA
AGGCCCATTAGAAAATAAGAGTGACTATTAAACTATTTCAAAAAAAATCTTTTTTAATATTAAGAATATATTTGAAAGTA
ATTGTCAATGATAGTCTTGAATTCCTAGGGATATACCTATTTGGGACAATTTATTTTGAACTGTAAAATAACCATTCATA
TGAAGATCTATGTTATGTATTTATAGTGTTAATATTTATAACCATAAGGTATAATTAAACATTTTCATTGTGTATTACTC
TTTTATTTCAAATTATTTGTCGTGATTTATAAATACAGTTGTCTCAAATTATTTATCAATTTAGAAGTTTAAGACAATCA
ATTATTTATTCCTCATACGTTATTGTTCTTGAAGACTATAAACACCTCAATAATGAAGTGATGTTACAATTGTTTAAATA
CTAATAAAATTTAAATGATTATAATCTTCTTCTAATTAATATGTTTTAAGAAATGTGTAAAAGGAAATCACAACGGAAAA
GGAGATTAGAGTATCCTTACTCTTGATAGCTGATGAACAAGATCGCCTAAAGAAGAACTCAACAACATTGAAGACTCAGA
GCAGAGAAGTGAAACTGCTGGTTCTTCCACAACGAGAGTGTTTTTCAGGTAAAAAGGGATGAAGAGGTTAGTGGGAGAGG
GGCGGATTAGGAAACTCTAAACGATAGAAACGTTTATATAGGGAGTAAGCTTTGGGCTTTGTCTAAAATGAGCCTCCCTT
TATAATTTTGTTCATTTTATGTTATTGGATTTGGACAGTAGGCCCAAATGAGTTTTGTATTTGAATATTCAACAAATCAA
ATACAAAACTCGTTTGGGCCTATTGCCCAAATCTAATAACACAAAACAAACAAATTAAAAAGGAAGGCCCATTTCAGACA
AAGCCCGAAGCTCACTCCCTATATACATGTTCCTCTAGTTTAGGGTTTCCTATTCCGCGCCTCTCCCACTAAGATCTTCA
TCCCTTTCTCCTGAAAAATGATCCCACCGTGGAAGAATCAACAACTTTGCTTCTTCTTGCTCAATTATTTATTCCTCATT
TTTCATACGTTATTGTTCTTGAAAACTACAAACACCTCAATGATGAAGTGATGTTACAATTGTTCAAATACTAATAAAAT
TAAAATGATTATAATCTTCTTCTAATTAATATGTTTTAAGAAATGTGTAAAAGGAAATCATAACGGAGAAAAGAGATTAG
AGTGTCCTTACTCTTGATAGCTGATGAACAAGATCGCCTAAAGAACAACTCAACACATTGAAGACCCAAAGCAAGAGGAA
GCGAAACTGATGGTTCTTCCACGATGAGAGTATTTGTCAGATAAAAGAGATGAAGAGCTTAGTGAGAGAGTGGCGGATTA
GGAAACTCTAAACTATAAGAACATGTATATAGGGAGTAAGATTTCAACTTTGTCTAAAATGAGCCTCCCTTTTATATTTG
TTCATNNNNNNNNNNNNNNNNNNNNNNNNNNNNNNNNNNNNNNNNNNNNNNNNNNNNNNNNNNNNNNNNNNNNNNNCACA
AAATGAATAAATTAAAAAGGAAGGCCTATTTCAAATAAAGCTCGAAACTAACTCCCTATTTACACGTTTCTATAGTTTAT
GATTTTCTAATCCACCCTCTCCCTCTAAGCTCTTCATTCCTTCCACCTAAAAATGCTCCTGCCATGGAAGAACTAGCAGT
TTCTCTTCCTCATGCTCAGGATAATGTTGTTGAGTTGTTTTTTAGGCTGTCTTGTCATCAACTATCAAGAGTAAAGATAC
TCTAATCTCTATTTTCTTCTTTCTTTTTTCATTTTAATTCTATTGTCTGTCCTTTCTTTTTCATAGTTGTGTTCTCTGAT
ATAGTGGATCTTACCCTTTGTATGAGTGTAGTCTAACAGAAGATATCTTAAACACTAGGTTAATGATCACCCTTTTTATG
TATTTAAGAGGTGAACACTAACCCAATGTTTAAGATATCTTCCATTATACAAAACCTAGAGTAACGAGCAAGATTCACTA
TACCAGAGAATTAACACAACTGCAGAGAAGAAAAGACCAGACAACACAATTAATAGGAAAAATGAGATTATAATATCCTT
ACTCTTGATAGATGAGAACAAGATTGCTTAAAAACAACTCGATAATATTAACTCTTTGACAGCAAAATTCTATATTCTTT
GAAGTGTAATTTTCTAAATTAGCCTATACTATAACAACCAGCAAAAAAGAACTAGACCTAATGAGAGGATCTGGTGGCAA
GATGAAACTATTGAACCTGGAGGAAATCTACTTCATCATTAATGAAGGGTGGTGGTGCAGAGCTTCCCATGCACCTTGTC
ACAAACCACCTACAAGAGAACACAAATCAGAAAGCAGAAAAAGAAGGCAGAATAGGCAAATAGAAAACATGCATAAACAC
ACCAAAATGAGAAGGTTCTCCTCGATTAGCCAAGATCCGACAAAAAGTAGCAACACTTCAAACCCATGGAACCTGAGAAC
ATAACTACAAAAAGGGGAGATCGTCAGTAACAAGAAGGAAGAGAGAACTAAAAATTTTGATTTCTTACTCTTGTTAGCTG
AATCAACAGCGGTCAAGGTGGCTAACATCATTGATCATGTTGATAACCTAAAGCAAGAAAAGACAGAGGTAGAGATTAGT
CCAAGGAGGAAACATAGCTAAGCAGAAATTGAAGAAAGAGCAAACGGTGAAGAGTAAGACAGCGGCGCGGGAAAAAAAGG
AAAAGAAAATGATAGGGGATCGATTAGTAAACCCTACATCACAAGGATATATAGGTCAGGATAAAGAGAAGAATGGGCCA
TGAGTTAATTGTTGTTGATGCTCTTCATTTTATTTGTTTGTTTTATATTGGGCAAGTGATGGGGTGGGCTTTGCCCGTGA
AGGTGTACGAGAGTGTAACTATTACATTGTCTTTTCAGTATGAATAAAATCCCAAAATTACGAGAGTGTAACTATTACAT
TGTCTTTTCAATATGAATAAAATCCCAAAATTTTGATTAAGAAAAAGAAGTAATTTTCTAAATTAGTCCAACTCCAAAAC
ATCTTTTTTTTTAAAAAAATAAATAGAAATAAAAAAATTATTAAAGTTTTAATGCAATGAATCAAATATCTATAAAGAAA
AAAGTATAGTTACTATATAATTCCATTATTATGCTCTTAATTGCAAACCAAATCAGTCCTAATAATTAGAAGCAATTGAC
AATATTTTAGTAACCATCAAAGTTTCTAGTGAATACTACAATAGTAAATGCTCTTCCTTCTTAATCGAAAATTTTGAAAC
TGTATTCTGAATATTGAAAAATGATTTTTTACTTTTCATTGTGAATCTAAATGAGTTAAACCTCAAAGAAGATATCAAAC
ATCGAGAGATGAGACAAAAAAAACCCATCTTAGCCTTAATTTTAGCATTATTTTATACGTTATTATTGTTTGGACCCCAA
TAGTCTAATCCTCAATTATTAAGTTTTTGGTATCAAACACCTATACCCCCACAACCACTTACCCAACGTGCGCTCCTCCA
ACAATTATTTCATTTTCCACTCAAATTTCTCCTTTTTTTCTTTCCCTTTCCTAAAAAAAAATAAAAATTCTGCAAAATCA
AGAAATCCCAAATTGCAGAAGATGAACATTAATGTTCATGGTTTCTTTCTTGTGACCAATAATTAATGAAGGTCATTTGA
TAGTGTCTTTTTGTATTGTTGCTGACGTGGGGTTATGTGATTGGTTGGTCTGAATGTTGTGGGACCCACGTTAGTAACAT
TTTAGACACCAACTCCATAAGCAAAAAAATATCTTAAAGGTTGACCCTTTTGTAGATCACAAATATTCTTTGCCACTCTA
TTCAAGTTATTATGAGAATAAGAGCCATTTAATCTTCATGTTAAGGTATGTAGTGAAAATCTTGTTTTGTTTGATTTCCT
TCTTGTAAAGATTGAAGCTTTATTGGTTCTTTAAGGGAATTTGTAGTTATGTGTTTGAGAACTGTGTAATTATAGTGTTT
TGATTGATATAAAGGTTTCTTGTTTAGTGTTTGTACATAATTTCTTGTGGAAAAGCCTTGAGCTTTCACTATAAAACAAG
AGATGGACATAACAATTTCTGTGTTTTGAGTATGGAGGAAGTTGAGTGTTGTTCTGGTTTTCTTGAAAAATTGAAGCTTT
ATTGGTTCTTTAAGGCAATTTGCAATAGTTGATGATGGTTATGTTCTACTTGTTTCATAATTTAGAGAAGTGTTTGAGAA
TTCTACTTACTTTTGTGTAATTATAGTGTTTTGGTTGGTATAAAGGTTTCTTGTTTAAGAACAAGCAGGGTTGCTCGGAC
GATAAACATTCCTCTACCTCTAACCTTGAGGTTGTGAGTTCAAGTCACGAGGAGCAAAAAAAGGGTGGGAGCTGTAAAAA
AGTTTTCTTGTTTAGTGTTTCTTGTAAAGATTGAAGCTTTATTGGTTCTTTAAGGCAATTTGCAATAGTTGATGATGGTT
ATGTTCTACTTGTTTCATAATTTAGAGAAGTGTTTGAGAATTCTACTTACTTTTGTGTAATTATAGTGTTTTGGTTGGTA
TAAAGGTTTCTTGTTTAAGAACAAGCAGGGTTGCTCGGACGATAAACATTCCTCTACCTCTAACCTTGAGGTTGTGAGTT
CGAGTCACGAGGAGCAAAAAAGGGTGGGAGCTGTAAAAAAGTTTTCTTGTTTAGTGTTTCTTGTAAAGATTGAAGCTTTA
TTGGTTCTTTAAGGCAATTTGCAATAGTTGATGATGGTTATGTCCGACTTGTTTCATAATTTAGAGAAGTGTTTGAGAAT
TCTACTTACTTTTGTGCAATCATAGTGTTTTGGTTGGTATAAAGGTTTCTTGTTTTAAGACAAGCAGGGTTGCTCGAATG
ATAAACACTGCTCTACCTCTAACCCTGAGGTTGTGAGTTGGAGTCACGAGGAGCAAAAAAAAGGGTGGGAGCTGTAAAAG
AAAGTTTCTTGTTTAGTGTTTGTACTTAATTTCTTGTGGAAAAGCCTTCAACTTTCACTAAAACAAGAGATGGACACAAC
GATTTCTGTGTTTTGAGTTTGGAGGGAGTTAAATTGTGCTGCCACTGTTAATATGAGGCTATAAGTACTTAGAAGGTCCA
TGTTGTACATTAGGTTTTGTGTGCACATATAGATGAAGTTACAAAGTGCAGCCTTAGGCGGAGCTAGGCTCCCTTAACCG
TTAGATTACATTGTATATATAAGATCAAGATTATTTGTATGTATATATAGTATATGTTGAATACCCTTGGTTTCTTAGTG
TGTCTACTTCTTTTATTTTGAATTCTGTTAGTGAAAATCCTGCCTACGCTTTGGGTACAACGAACTGAAATAGCTTGTAT
TGACAATTTGGATGATTTCTTGTTTAGTAGATAGATAGAACAGAAGTTGTGTGGTCGAATTCCCAACAATATAAGCAATT
TGATGTCTATAAATATTTGGATACAACTTTAATGTACTGTAGGTAGATGAACTTTTTCAATAATCCTTATAATCATTTTA
GCTAATTAGGCCACTTCTTGCTCTAGTCCTAAGTTTGAGATTTGAATCTTCCTCGTGGTTGTCAAGCTATTTCGATATTT
TCTCAAAGAACACTGAGGTAACAGATTGTTGCACATTGTTCTCGTTCAATATTCGGTTGCATCATTGTTCTGTTTATTTG
TGAGGTGAAAGTGGGAAAGCTTGTGTAAAGGAAAGAAAGGAATTGAACAATGAGGAAGTCCTAACAAAGTCATGACGGTA
TGATTGAAGCATGAGTGAAGAATTTGGATTGATTATCTGTAAATAATCGACTGATTAGCTCCGTTGATTGGATCAAAGAT
GTAATGGGGTTGGACAATACAACAACATACCTTTACTCTAGACAAATTTGTGGGCTCAGAACATGTTCTGTTTGTAAGAG
GGGCTCGTGGTGTAAAATTTTCAAGCATCTGCTCTTCAGTTTAAGCATGAGGATGATCTCTGCGGGGGTTTTAATGTCTC
GATTACCTTTCATCATGTTCTGTTTCCATTTCTCTTTTGGGGTTTATTGTCTTCCTATCAAACATTGACTTGTGCATATA
ATTGCATACTATTACAAAAGAAATGTGGTTTCTGTTAACGTAGTCAAAACCATGTACAGCTGACTAATAACCTTGGCACG
TATTAAAGTACAAGACATATAGAGATGGAAAATCGAGAATATAAGCTTATTAACACCTTGTGTTTGCTATATATCCCTTC
AAGCTCTCTTACGCCTTTTAAGTGCCTACTTAATTCATTTGGTCTGATCAATTTGGACCTGCATTTTCATCTTGTGATGC
ATTCCTTCCTATTTGCAGCTGCCTTATCAGAAGTACTGATCAATGGCAATTGAAGAATTGGCTGTCCGTACTTCTGATTT
TGTCGATCCACAAGTAATGGAAACCTTGTTGATTGAAAATCACTCAAGTGAAGCCAAGGACATGGAAGAGATGAGGAGTT
CCATGGAAAAATTGAGTAGAGTAGATTTGGACCTTGCGTATTCTGATGAGAAGTTGACGAATCTTGACAATCTTTTGATG
CGTGTCTTGGCCTGCGAAAATGAAGTTGAAGCAATATCTTTTGAGAATGATGAGATTTCTCCTGACTCGATTGAGAAAGT
ACTGTCGTTGGATCACTTATCTATCATTTTAAACTCTGAGATAAGACAACTGGACAATTTCTTAGGCACTCTTCAAGACT
TAGTCATTGAAGCAAGGCAAAAGATACCTACGCGCAGAGAATTTAGTGAGCTACATGTGATAATGGAGAATAAATTTCAT
GATACTGAAGAGTTATTGAGACAATCGAAGGAACGTGTTCTAGAAATGAAGATACAGCTTGCCAAATTGCAGATGACCTC
GTTAGCTTTCGACCAAAATGAATGTAAGTTATGAAACTCATTAGGTTCAAGAACGCATTTTTCCCTCTCTTTACTAACAT
ATCAAAGACATTACATCTTTTTCTGGTGCATGTATTATCAGGGAGACATAGGATGAGTTTGGATTTATCAGATATTGATA
ATGTTTCAGCTAGAGAATTGAAGCCACACGCACAGACAGTTGAGCAAAGACGTATATTAAGAATGTTGGAAAAATCACTC
GAAAGAGAGCTGGATCTCGAGAAGAAGTTGACTTTACATAAACAAAATGAAGATGATCTAAAGTTGAAGCTCCGGTTAAC
CGAGCAAGTAGCTCTGTGCATGGAAGAGGGTGCAGAGGTTATATGGGGTAGGTTTTTAGAGTCGGAAAATGCAGCAGAGG
TACTTATGGGAATTTCCAGAGAGATGGTGAGCCGATTACAGGTTGTAAACTTCAATTTGAACGGTTCACTTCAACGAGAG
AAAGATTTCACGTTGAAGATTGATAATTGCATAGGACAGATAAATGCCAAAGATATTACCATACAAAACCTTAATAGCAA
CAACAAACATCTTGCTGTTGAAAATACTGAAGTATCCTCGTTAAGGGACAAGCTAAAACTTTCAGAAGATAAGTTGAAAG
AATCTGAGTCTAAGTTGCTGAAAGCAAATGAACTGAATGAAGTAAGCGAAGAGCGTCTTAAAGAACTGGAATGTATCGTA
GAATCTCAGAAAGAAGACATCGATATTGCTGAACATAAGGCTGAAAATGCAGAGGAAAAGGTTGCACATTTGACCGAGAC
AAACTTGGAACTGCACGAAGAGTTGGATTTTCTCAAGAGTAGTAATGAAAGTAATGCTAAAAAGGTCAGTATTCTCGAGA
AGCAGGTCAGGGAATTAGAACTTCAGCTACAAAATTCTAAGACATCATCCGAAGCAGGTCAAGAACAACAGAATATGTTG
TATACTGCCATTTGGGATATGGAAACTTTAATCGATGAACTAAAACAAAAGGTCTTAAAAGCCGAAAGCAAGACTGAACA
TGTAGAGGAACAGTGCCTTATTTTGTCGGATACTAATTTAGAACTTACCCAAGAAGTAGAGTTTCTAAGATCAAGAGTCG
AAGGATTGGAGACTTCGTTGAATCAAGCTACTGTTGAGAAACTTGCAAGTGCAAAAGACATTAACATCAAAACCAGCTTT
ATAATGGATTTGGTCATGCAACTGGCTATCGAAAGAGAGCGAGTACAAAAACAGGTGCTTTAGTTTTCTTCTTCTGTTGC
TTTCTGTTTGGAAATTCAAAAGTTAGAAGTTATTATAAGCACTGACTTGTTTTTCCGCGACAGATTCTTTGTTTGGCCAA
GGAAAACAAATCATTGATCAGCAAGTTGAAGTCAACGAAGGAGCAACCGTCCATAAATGTACTTGAGAATGGAGGTGATG
ATATTGGGTTGTCATCTTCTAGAGTTGCCTCAACAATCGCTGCTGCTACAGACCGTTATCGTGAACTGCAAACAGAATCC
TCACAGAGAAGCTCCCAGGTATTTATTTTCTTTTAGTCATTCAGAATTTCCTAAATACATAAGCTCCAATGTATGCCACT
TAAAGACAATAGCATATGTTTCTTAGTCTTATAGCCTTAGAATTAAGGCCTTGTTGTTTAGTCTTGTTGGTGAGGGTTCG
ATTCCCCACCTTGTAATCCCCTCCCCCATTTCTACTTTAAAAAACGGTCTTATGACTATAGCCACTGATAGAAAGTAGTC
CAAAGATAGCCCCAAGGCTTTGTTCTACTGGTAAGAGCACGAGCACAACTCGTGATGTGTAGATTGTGAATGTGTGTCAC
AGGTTCAAACTCTGCATCAGACCAAAGCCTGGTGTTTGAGTGAAGGTTGGAGGGTCCACTATCCACAAGTTTCGAACTGT
GCACCACTGGCCCTCTAGGATTTATTGGTTATTAAAAAAGAGTAGTCTAAAGATGCTCATTATGCCTTAGTCCTGGCCTC
ACCGAACCTTAGAAACTAGCAGCACGTAACAGATGCTCATTATGCCTGCTTGTTCCAATTGTGATCATGTTTGTGTTTAC
TTCATAAAGATGTCAACTTCATTCTATAATCCTAATAGAACATGGTGGTACTCCAATTCAGGTGATCAACGAATTACCTC
ATGATAAAACGACTGATCAAAGCAGTAAGTCCTCCGTTTTGACAAATGAAGAGCCTAACATAGTTGTCAAGACAGAGGAT
ACTGAGGTTCAGCTACAAGCAAAGCAACATCAACACAGGTACATTGTCATGGCAATCCTCGTCTTATTACTTTCGACATT
AGGATTATACTTTTTTGACAAAAGAAACGACATCCTCGAGTGGTTGATGGTTAGATTATAGTACTTGTGTTGGAATTACA
TTGTACAGATTCTTTGATTGATTTTTGTGTTGTGATCTCTTAAGATAGAGCTATTCTTTTAAGTAAATTTGTGTTTTGGT
GAAATGATTATTGCAAACTCAAGTCAAGATAGAGCCATTTGTAAAAGCACTTGTGTTTTAGTGGAATGAGTATTGTTGTG
GTTGTTGTATTTAATGCGCAATTTGTTCATTTGACACCTACAAAAATCATATTCATAAATAACTCGAGATCGATCCAAAA
TAGAACATAAACTTTATTGCCATTTAAGTAAACATTATCTTATACAATGATACAATTCAAGATCTCCATACATAATCAAT
GGAGTTTTTATTTTTATATTATATAGTTTTAATTAAGTGCATACACAAGTCCCATCTACACAAAATGGATCCCCACCATT
ACAATTTATATGACAATCTTGTACATCCTTACACCTCTGTCCTGTAAGATCACAAAATCCACTTGTTAGTATGTTGTAAA
AATATATAGAATGTGTTTGATACGTAAGTAAAAAAATATTATTGTAAACTGTTACGTACCTTTATGATTATGGGAGTATG
TCTTGGGTGTTAAACATACACAAATCCCATTAACACAAGTTGGCAACCCAAATTCCTTACATGGATCCATATGACAATCA
TCTCTAGTCTTACACTTCTCTCCGATTACTGCACCTAAAGATTACAGTCAAACTCGTTAGTATATCAATTAAATTTGAGA
AATTTGATTTTGTAGGTCACTTATATATTATTTTTTTAAAAAAAATTATATCATTTTTACAAGAGATCATCAATTTTACA
CATAAAAGACCTGAAAATATTGTTTAGAGATATGTACTAACCACATGAAATGATCAAGAGGGTGACAACAAAAAATATGT
GAATCCTTGAAGCCTTGTCCATATTGCCTAAGAAAAAGCTTCTTCTTTTTTTTCCTTTTTTGTGTGCTTGTTATTTTCGT
GTGCTTGTTATTGCAACATTATATAGTATCTAATTCATTAATAACATGCCTATTTTTATACTTATTAAGAGATCTTATAT
AGTTATGTTTTTTCCTTTTTTTTCTCAAATCTTGAAATTTGGTTAGTTGGTCAAAAAGGATTATTTGGTCAACAGAAGGT
TAGTCAAAGAAAATGTAGGACAAGGTAAAAAATAAACATATTTAAATTATAGTGAAATTATTAGGGGCAAACAGTACAAA
TATCACAAGTTTAGGATTTGATTATATGTCTTTTCGTGTGTTTTTAAAATTACCATTCATGTCAGTTTTGTTCTAAATTC
GTCGTATCCAAGTGTATTCACATGTCTCTATATACACTAACTCTCTCGCTCGTCTCTCTCCCTTGCCACTCACCCTATGT
ATTTGTATTTCATCATGTATATGATATCCCAGATACATATATCTACGGTGATTCGCATGTATCTGAGATATACAAACTCT
CTCGCTCACCTCTCTCCTTATGTATATATGTACATATTTCAATATGTATTTGGTAGCAAAAATACACGTATCTAACTTGA
AATTTTGTATAAAATCATTAATTTGTGAGACAGTATGTAATTATTTTATTATATATAATTAATAAATATGATAAGAATAT
TTATGTAATTATGTTGTTTTTTTCAATTATTAATTATATACTTAAATAATGAGGGATCCTATCATCCTTTTAAACTATTT
TTTTCATATAATATATACCCTTTCATCGTCTGGTAAGAAAATAAGTTAAAACATACCAAATGCATAAACACACTTATACT
AGAAAAAATTTCTTTTTAAATATTGTCGTAAAAATATTTAGCTCTAATTGAGTTGATGAATTGCATTCAGAATTGCTAAA
GTCTTTAATAACATTTATATAGAGTGTTTTATATATCTTTAAAATTTATTATTATCGTTAAATAATTGCCACAAAATCCT
TTATTTGTTATAGTATTTACTCAAAATTTTAACTTTGTATTTTATTGTGTTTGAGACGTGAGAAACGATAAGGTTTGATT
TGCTTAGGTCTAAAAGAATCAAATTAAATACTTCTTCCATTCCAAAAGAAATGATTTTTGTGGTATGACTCATGTCTTAA
GAATGTAAAATAAATACATTAATTAAATGATAATTTGTCAATTATCACAATTTTGCCTCTTTACAAACTTCTTCTTTAAT
AATTAGAGATAGTCTATGAACCCATTAAAAGGAAGAGTAATTTTAAAAATAATAATAATAATTATAGTACAAACATTTGT
ATTTTAGTGGAATGAGTATTATTGTGGTTACAATTCTTTAAACGTTTAAATTTAACGTGCAATCTATTCATTTAACACTT
CAAATTAATAATTATATTCATAAATAACTCGAGATCGATCCGAACATGAACTTCATTGCCATTTAAGTAAATATTATCTT
ATATAATATTTCCCCTTAAATTATAATTCAAAACCTCCATATATTATCAATGGAGTTTATATTATATATATAAATGTCTT
GTTTTAATTAAGTACAAACACAATGCCCATCTACACAAAATGGATCCCCACCACTACAATTTAAATCACAATCTTCTGCT
TTCTTACAGCTCTGTCCTGTAAGATCACAAAATCAACTTGTTAGTAACTTGCACAAATATATATATAACTGGTCGATACG
TAAGTAAAAAATATTATCCTAAATTATTATGTACCTTTAGGAATGGTATTGAGTTTTAAACATAGGCAATGCCCATCAAT
ACAAGTTGGCAACCCCGTATCGCATGTCAAATAATTACAATCTGATCTAATATTACAGTCACGTCCTATCACCGCACCTA
AAAATTACAATCAAGCTCGTTAGTATATCGATAAATTTGAAAGAATTAGTTTTGTAGGTCACTTACATATTTTTTTAAAT
TTTTTTTATGAAAGGTCTTTAATTTTACAAATACGAGATCTAAAAATGACATTTCTTGAAGATGAAAATAATAGAGATAC
ATACTAACCACATGAAATGATCAAAATTATGACTATTGAAAACACATGAGTCCTTGAAGCTTTGTCCATATTGCCTAAGA
GAATTTTTAATTTATTTTGGTTATTTTAGTTTGGTTCTTATTGCAACATTATATAGTATCTAGTTCATTAATTACATGCT
TATCTTTCTATTTATTAAGAGGTTTTATATAATCATGTTATTTATTATTTCTTTCCAATCTTAAAATTGGTTTAGCTGGT
CAAAAAATATTATTTGGTCAATGAAAGGTTAGTCAAAGAAAATGTAAATGCATAGAATTAATATATCTAAATTTGGGTGA
AATAATTAATTACATATTAAATTATGAGGGATCTTGTCATCCCATGAAATTATTTTTTAATATTATTTACCTCTTTTTAT
AAACCATATAGAAAATTGGATAGTTCTCTAATCTGTGAATAACAACTCTAATATATAGGAGTCTTAGAAGTTGAAGCATT
ATTTTGTTAAATGAATTCTGGGTGCGACAATCTTGCAACTTTTTTGTAAACATTCTTATACCGCTTTGATTTTTTTTTTC
TGCTTTTAATTCTTTTAATTACTATTTATTTTTATAAATTAACTAAAAGTGCTAAGATAAAAAGTTAATTGTTTTCAAAT
AAAATATGAAGAAACATGAATCTCTCTCTCTCTCTATATATATATATATATAAACCTGGATATGAAAACGCTGATGTGGC
ACCTCTTAGAAGCCAGGATTCCTATTTATCTATTTTCTCAATTTTTTTAATTTTTCATCACACTAAATACAATATAATTT
AATATTATATTCAATATATTAAGCCAGGATTCCTATTTTTTAATTAATAGCATTGCAAGAATAGAAAGAAAATCACCATT
TATGGACAATAAAGGTTTAATTACAATTTTATTATAATTAAGGAAAGGGAAAGATTAATTCAACATTCTATAATCACATT
CAATATTCTAAACATTAATTGTATAGTTGGAAACGGAAGAAAGACCCCCAGAAAAAATATATTCTAATATCCTAATCTAA
AACTTTTGGCATTCTCTATAATATTTAAAATTATAAATTCCATTTAGAATAAATACGTATTTATGGGATGAAACAATGAA
ATCATTTGCAAATTTTATTATTAACGTAATGATTAAAAATATTGTGAGTATATAAAGAGAATCACCATTTAATGAAAATA
AAAATTTAATTACAATATATATTTTTATCTATTTTTTAAACCCTCTAAATTTTTTATCTATTTTTTTTAAAACCCTTATC
TTTCTTTTCTTTCTTTCACGTTCTTTCAACAAAAAATAATAAGAGTATAAACTTTTATTTGATTATTGTTATTTATATCA
TTTTCTTATATTTCCATCTTCAATTTCATTAAATTCATCTCTTTATTATATTTGTGTATAGCTGATTATCCTTTCATATT
CTTCATTAATGTTATTTATTAAGATTAATTAAAAGTCATTATAATATTCTTTTAAATACGATAGCAAAAGAAGCCTCAAT
TCAAATCCAGCCATGATTTTTTTCACAATTTTCTTTTCTAGCTTTTCAACATTGCTATTAGAAAATAATACTTTGGAGAG
ACATAAGGTAATTTTAACTTCCTTACTATTTTTATTTTTATACTATTGTGAAAATGTATTTTTTTTTCCATTTCATTTAA
ATTATATAATCAACAAAAATATGATGATTATATTGTATATAACAATAAACATTGAGGCATCTTTCATACTGTCAAAAAAT
TGTTCCAACAAATTGAGATTTACATTTTTATGAAATTGTTTGGTTGTTCTCTATTTGGAAATTTGTAAAGGGATTCATAA
TATGGATATTTATATTAAATTAAATACAAATGCATTGTACATATGTTTCCTTTGATCTTTTTTTCTTCCAATTAATTTGG
CAGGCTTTATCAAGCTAAGGATCTCAGGACACATTTTTTTTGTCTCTCTATCTTTTTTTTCATATTTCACTTGTGAAATT
ACATTAAATATGTTATTATTGTTACATTATTAAAGGATATTTAACATTATTATTTTTATGAGAAATTGTAATTGTTTCTG
TAAGTTATCATGGCATGGTGTGATATTGGTGATTGTCGAGACATATATGGAGGAGCAGACATGGAAAAGGTTCTTACAGA
AGCATCTTGTCATTTGAGTATTTTCTCTATTTTCATCTAACACCTAAAATAATAAAAAAAATTGTTGGATAATAAAGAGA
TGGCAAATGAAAAATTATCTCAATATATTGTAATTGATTGATTTATTAGTTTCATTATTCATACATATTAGAGGTTTGGT
TTAATTTTTTGGAAAATAATATTAATTTTTTTAATTATATTGTTCAAAAAATATTGATTGTTGAATTCGAACTATTATGT
TTTACTCGCGGGTTCAAAATTTATTTTTAAAAAAAGAAGTGTTAATTATATGTTTAAAACTTATTTCTAAATGAAAATGT
GTTAACTAATAACTATAGGTTTAAATAATTTTAAGCACAAATAAGCTTATTTTGTTACATTATAATAGAATAGTTAAGAT
GAATTTATCAACAAATTAACAAGAAGTCTTGACTAAATTTGTACTTAATAATTTTAAACTTAACAAGTATAAGGATCTTT
AAATTTAATATTGTGTTAAGATTTAAATTTTTTTATTGACGGATAGTCTTAATTAGATAAATTTTAAATTTTTACTTAAT
TAATATGTCATATTTCTCTTGCTAAAATATATAAGTGGATATTTAATTTTTAGAAGGATTGTAAATTATTTTTTATATAT
ACATGTTTCTTTTAAAATCTTTAGTAACTTATTGACTTGTGCTAAATAGTTATATCACCACAATACAGTTAGGAAAAGAA
AAAGTGAGGGTGATATTTTTCTTTGGTCAAGAAATACAATTATATATTTTTTTAGATTTCTTTTTTTATTTATGTGTGCT
ATATTAAAAGAACTAAAAAAAATATTTAACTCTGTTAACTATATTAAATGTGCATTGCAAAGAAATTTAAAAGACATTTT
TAGAATATGTTAAATGTAAAACTTAATTTTGTCTTTATTTTCATTAATTACTCCACACAAATTTTTATTTTTTATGACCT
ATAAAATAATTAATAGTCATATTCATCATATTATTTGGTGTTTTATATTGTAGCCCTGTAAATAAAATTATTGTACGATT
TTATAGAAGATCACATTAGTTTTTTAGGTTGTTATATTTTCGGTGATTATTATATTCATATTTTAATTTGATTTGAAGAA
TAAGATGAAGAATGGTGATTGGCTTGTGGGAGTGGAGTGGACGTCCATAAGAACTCGAAAGATATGTGTACTGATTTCAC
ATTTTTCCTTCTATTTTTTAATGAGTAAGGAATTAAGAATGATGTTGCATTTTTATTGGTATGATTTATCTTTATTTCGC
ATCTTATGTGAATTTCTTATTGCAATTTTTTTGTTCAAAATAGTAAAAAATTTAATAACTTTTGAAAGTCTACTAAGTAC
TAACCAAACATTTTTATCTTACATCAATATTATATTTAATAAAATCATCAAAATTTTATCACTTTTTATAACTGCGCGAA
GCGTGGAGAAGTTTCCTAGTTCATTAATAAAATAAAGTGGGTACAATTTTTTTTATCTCTTGATTCATATCTCCTAAGAT
TTTTTCGTGATTCGAATTTTTTTATCTCTTGATTCTTATCTCCTAAGATTTTTTCTTGATTCGAAGATCGTTAGTAGCGT
ATTTCTCAAACGTAAGAGACCACATTTTGATCTCTTTATTAATATCTCATGAATTTGTGGAGTTTTAGAAATTTCTTTGA
GAAAGACATATTTAATTTCTTTGTGATCACTTTTATGAATACCCAAAAATATAAATATTAAAAAATTTATGGGATACTCA
GATGTTTTTCAATTGAATATGTAGGGTTGAATCTAACTGGAATTGAAAACGTCTTGTAGAGTTCCCATTGAAATTGAATA
CGTTTTGCAAATGCCTATAAAATTTCGACATTTACATTAATGAATGAGAAAAATAATAAAAAGTAAGTAAAAAGGAAAAT
AAACAAAAAAATTTAAAAAAGGAATAAATTAAATATATAAAAAATTTAATATTAATAATTATGTGTACTAATTAATTATA
AAATATGTGATTAAAAGAAAATATATATTTAATTAATTATGTTTCTTTCAAGTTTTTGGCTTCTCACTTGCTGTTTTTGT
TACATTTCTGATTTCACGTGAAGGGATCCTTGTAATACCTTTTCCTAATATGAATCATTAATATTCTCAACCTAACCCTA
TTCTTGCTTCTTAAATGGGACGGGGTTTGGGTGGTTGGAGGCTGTTTTTTTTTTTAGAGAATCGTAAAATAGAAAAATTA
ATGTTGAGATATTTATTTGAATTAGTTAAATAAGTTTAAGTTGGTTTTTCTTTTACCTTCTTATAATTTAAAATTAATTT
TCGACCAAAATATCATAGGTTTTTATTTAATTCGTTACTTTTGACATATCATTTACAAACGTGTTATACACATTTTATAC
TTTTAGTTAGTTGTTAAAAATTATCTCTAGTTCGTCAAAAGAATTTCTAATAGACACATATATATTTTGAGTTGTTTAAA
TGTTCGATATGAACATATCCAACTTCAAATGTCAAAATGAAAAATGTCGACAAATTCTTCCAATGTCAAAATGAAAAATG
TTTGACAAATATAAAGGACCCCTTGCCACTTTACCCATTTAGCTTTTACATGTCTTTGCATCATAGAAAAGGAAAATAAA
ACACGAAAAAAATTTATTGCCCTTTTTTGATAAGTGAAAAGTAACAAGTAAAAATGAAAATCGATTTTAGGAATAAGTGA
TAATTAAAAATGAACGGAGGAGTAATAAGCAACTAATGGTATGTTATTAAATATTGTGACATCAAGATGATAAACTTACC
TCCTTAGAGACTTCAGGAATAGTTTTGGAGGAAATCTGTGAATTCTGCAATTCACAAATCCTATCAAAATACAACCCAAC
AGATCAAAGAGTCTATCGCAGGCCAACAATTTTTCACAAGGTATATTATAATTTTATTTTTATTTAGAAATAATGATGTT
TGTAAAAAAAAAAAAAAAAGAGAGTACAAAATCTTCATAAAAAAAATGAATGTCTATTTTTTAAACATAAAAATACTTTT
AAATTTTAAAATTAAAATAATCACATCTTCATATGAGTAAATAAAGATTTTTACAATAGATCTAAGGTAATATATCATGA
ATACATGACAAAAATCTTATTGAGATAAATTAATTATTACCATTATAAGAATGATATTGCTATAAAAAATAATATTACTA
TAAACAATAATAATACTATAAGATGTTTTAAGTTCTTTTATTCAATTTTGACTAATTTTATCAAACAATTATTTCAAAAA
AGTAAAAAAAAAAACTTATTATCGAATCTTTTTAGTGCACGTCAAAAACACTAGGCCGTCGTTTCGTCTTTATCTATTGA
TGTCATTCTAATGAAATACTTTTGAGAAATTAATATATCTAAGAAAAGAAATTTCTCAAATCTTATTAGCGTATTTCAAT
TTTTTTTTTGAGATTTGATATCCTCATGTTTATTTGTGAATATTTAAGTGACAAATATATATTTCGAAATAGAGTAAACA
ATAAGGAATTGAACATGGTCAGAAATGATCCAAGCAAAGAAATAGTCATTTCCTAATAAATCGACAAGTAGCACCTTCTT
CGCATCGATAACAACTCCCACTCCTCACACACTATATATAACACCTAAACCTTTGCCTCTTTTAACACTGAAAGAAAAAG
AAAACGATTATGGCTAGCCAAAGATTTGCTCGTCCTATTTTTGACAATCCTTTTCTTAAGATTCAAGAATTACCAGGTAA
CACAGTTAAACGTAATTCTGAATCCCTCAAACAAGCCAATTGTGATCCAAAAGGCACATCATTAGTCGTAACTAGGGATG
TTGATCTTGACACAACAAAAAACACTTGGCTTCGATTATACGTCCCAAGACGTTTAACAAAAAATCCTACTCCTAAGAAA
TTGCCACTCATTATGTACTATCACGGTGGAGGCTTTGTTTATTTCCATGCGAATACTTTTATATTCGATGTGTTTTGCCA
GGCACTTGTTGAAAGAGTTGGTGCTATGGTGATTTCACTCGAATATCGTCTCGCCCCTGAACATCGCCTTCCTGCAGCTT
ATGATGATGCTATGGATGGGTTAGAATGGCTTAAGTCTACTAAGGATGAATGGGTTTGTAATTATGCTGATTTGAGTAAA
GTTTTTCTTGGTGGAACTAGTTCTGGAGGCAATTTAGCTTATAATGCAGGTATATATGTATGTCAACTTACACTATATTT
CATTTTGTGTCTTTAGTTTTAGATTGACTTTATAACCTCTATATGCAGGGCTACGTGCAGCAGCTATGGCAAAAGAGCTA
GAGCCAATAAAGATCAAAGGTTTAATATTACATCATCCATTTTTCAGTGGTAAAAACAGGACAGAATCAGAGGAAAAGCA
GAAAGATGATCAACTTCTACCACTTCATGCTGTAGACAAAATGTTCGACTTATGTTTACCAAAAGGAGTAGATCATGATC
ATGAATATTGTAATCCATGTGCTAATGGGGGATCAAAACATTTAGATGACATGAAAGAGTTAGGATGGAAAGTATTTGTG
AGTGGTGTATGTGAAGATCCACTAGTTGATGCTGCTCGTGGATGTGTAAGGTTGATGGAACAAAAAGGTATAAAAGTATT
TAAGTTTTTTAGAGATGGATATCATGCTATGGAAGTGTTTGATCAATCAATGGCTGCTGCTTTATACGATGCTGCTAAAG
ATTTCGTATATGCTGCTAGTAGAACTTAATTTATTTATTTTTAAATGTAGTATAGTATGTGTTATCGTCTATGGTGTGTT
TTGTTTTATTTAATTTGTGCAAATAAGAGAGCACTGTTACTCCATATATTGTATTATCAAATTGCTCTAATAATAAGTTG
TTCTATTTTTCTGATGAATTAAAATGAGTTTTCAGTTAATCACTAGAACGATCTGATGGGGAATTACAGGTAGTTGTCAC
AGTGTCATTAGTTCAATTCAATACTTTGTTGGTTTCAAAATAAGTGGTGTATTTAGTTTGATCACATTAGAGTTTTTTAA
AAACAACTCATTCGTAATATATATGTATTGTGTATATATATATATATATATATATTTATTGATTTAACACTTTTTTTTTA
TTAATTTAATACATTTTTTAAGGAATAATAAATAAAATGATAAATTTATGACACCATCTTTTGAATATGATATATTTCAG
TGTTTTAAGAAATGACTATAGTTTGATAAATGATTTATTGACTTTCTAAACTAGACATTGATTTTTAGCATAATAAATAA
AAGTATATGAAGGGAGCCATAATTTAATTTTAAAATATTTATTTTACTTTTAATAAAATAATTTATAGTGATATAAATAT
TCACAACTTATTTTAAACCATATATTTAAAAATATTCCTTTATTTTTTCATCTCTATGGCCTATAAAGCATGTTCACTTA
AATTGGAATGATGGGATCTTCACAAAATATTTTGATATCCATATATTATTTCGTTATCTAGTAGGAAAATAAGTTAAAAT
ATACTATGTGCATAAATATGCTTATACTAAATAAAAAATATTGGGATTGTAATGTCTTGTTTCATTTTAATTCTTTTAGA
TTCAAATTGATCAGACTTCATCGTCTTTTAAATCTCAAATCCTTTATATGCGGTTTCACATTTTTACTTTATTATCTATT
TCATATTTTTACTTTATTATCTATGGTATATTCTTTAATGGAACATGAAATTTTAAATCATTTTATAGCTGAATAATATG
TTCATTGCATCTAATATTCGCCTAATGTGTGAAATATTACTCAAAATTATAATTTTATTATGTATAAGACCTGAGTAACG
ATGAGGTTTGATTGGCTTGGTTATGAAAGAATCAAATTAAATATTTTTTCATTTCAAAATAAATGAAATTTTGTAGTGGT
ACTCATGTCTTAAAGAAAATAAATTAAAGACATTAAATTATATGATGATTTGTAAATATCACCTTTTTGCTTCTTTCCAA
TCTTTTCTTAAAATTAGAGATCGTCAATAAAACCCATTAAAAAGAAGAGTAGTTTTGGAGGAAAAAACAACTAATACATT
TTTGAATTTTGAAAAAATCATTCATTTTAAATCATTGAAAGGTGAAAGAGGTAAATCATATATTTTTAAAAAAAGAGAAG
TATTAAAAACACCCTAAATTGACGTGAATTATTAGTTTCATTCTGAACTATTGATAGCCTTAAAAATAACTCTTTATTTG
ATTAGCTAAATTTAATTAAATAGTAAAATACACCTCTAAATTCTCGCCAAGTTCAACACTTCTCTCAGTTTTTTATTAAG
TTCTCCATGGTCCTACCCGAATATATTCGAGACCACTTGTTATGTCATGTGTGATGTGGCAGATCGGGGATGTATCAAAG
TTTAGTTAGTCGAATAGAGAGGTATTTTTTTAGGTTAATTGTTAATAGTTCGGAGACTTAACTAATAATTTATATCAAAT
TCAAAAGTGTATTCAATACTTTTATCTTGAAGAAAATTAAGTTCAGAAAGCTGATTGTAGTACTCTCGCATAGTATGAGG
AGGTGGGACAGAGATAAAGGAGTACTAAAATTCCAGAGACACATCATATACTTTCTCCGTCCCATATTAGTAACTTTAAT
TTGTCAAGTAAATATATTCGCAAAAATAACAACTAAAATTTATTGTCATTTATTTCGTGAAGTAAACATTATCTAGTACA
TTATATTGATGCTCCAAATTAAAATATAATCCAAAACCTTAATATATTTATTCACATTTGCAAAACCCTCCCCAACACAA
TGCATGAGGAGTTAAACATGCATATAGACAATCTTCATTACTATTACATGCTTGTTCTGTCATCACATCTGCAAGAAAAG
ATAAAAATAAAAATAAAAATTAGTAAGCTCAAATACATATATTGTTAAAGAATATAGTTATATAAATTATATATATATAT
ATATATATATATATATATATTTATAAAACAAGAACAATTATTTAATTTTATCGACTAATTAAATATATTCATCTTATATG
TGTTATATAAATTGTTACGTACCTTCATAATCAGTGGAGTATATCTTAGATGATGAACATATGCAAATCCCATTAATACA
ATAAGGAGTTCCTGATGCGCAGTTTACACAATCTGCGACAGTCTTACACGTTTCTTGTTGTCCTAATATCATATCTGAAT
ATTAAAAAAATTGTTATTAGTAGCTATATACTTTATATATTGATGGATTTTTGGAGGACCAACTAGCTTGTTATGTAAAT
TTCGACACAGAAAAAGATGAAGATATCCTTACCACATGAAATGATCAAGAAGGTTATTATTAAAAACATAGTCCTTGAAG
TCTTGTCCATATTGCCTAAGAGAATGTCTTTCTTTTCTTTTTATTTTTATTTTTCTAATTTGCTTATTATTGCAACATTA
TAAAGTACAAAGAGATTTATTAAGAGATTTAAATAGTCATATTATTTCTGATTTCTTTCCCAAATTTTGAAATTTGATTA
GTTGTCAAAAAGAGATCTTTGGTCTATGGAAGATGATCATCAAAGAATAATGTAGGGGTTAAGATAAGTAACAATATCTA
AATTATGAAAAAATTATCAATTAGACACCTAATGTATGGGATTTTATGTTTAAATTATAGTTTCTCCATTTCTGCTATAA
ATCCAACTTACATGATATTTTCATTATTATTTGTTGGTTCATTACTTATTTGGTTTTATTTATACATAACTTATACTCAT
AATCGTAAAGGTACGATATATATATATACTGATAATTTTTATAATTAAATTCTTCAACAATATATGTATTGGCCCATACT
AAATTTCTTTTATGATCTTTCTTGTAGATGATCATGTGCCTTGTAAGAGTAAAGAAGATTGTGGTATTTCATGTGATAAG
CCATTGTGTTGGAGAGGGTTTTGCAAATGTGAAAGTTTAGGACTTGGATTATATTTTAAAGAGTATCATCAATGTACTAT
ATAATGTTTACTTGATGAAACAGATGGTAATAAAGTTTAGTTGTTATTTTTGCGTATATATTAACTTGACAAAGTTTTTC
GTAATCAGATAAGCTGAATTGTATACAAAGACGAATTTAGATTTGAGATTTTGGATGCCAGAAATAATAGTTTTTTACTC
TTTTCCGATTAGTTTACTATAGTTAAGAGGTAGTTTCACTTTTAATAAACCAAACCAAAATTAGGAGTGACAATTCGATG
GGTTATGTCATATTTGGACGAGTAATAATGGATCAAGATAACAAATGGTTCAAAATTTAATCCAACCCAAATTTGCTTAG
ATCAAGACAGATTGTGTAATGGATAATAAAACGAGTCAAGCCCCAGTCCAATCCAATTCAATTTTGATAAGTTTTAATTA
TCCTATTTATTCTTTACAATATTTTAGTACCTAACATTTTTTTTAATTGTGACTATATACAACATAACAAATTTTTTTAA
AAACTTAAAAATATTTTGAAAAGATCCCTCTCGAGTTAATTCGGTTACAGATTAATCTAATATTTAATAAATTGAGCTAA
TTAAATAGGTGTGTCAATAACCCACCCAAACTTAAACGGGTTGGAGGGTTGGGTCGGATTTTACCAACTCCAACCAAAAC
GCCCTAATATTTTCCTATAAATAACATTATCAATTCAAGGCCTGAAGAGCGCCGCCATGGCTTCTAGCTATCAACTTTTT
TGAAGAAGGATTGCTTCTATTTCTAGTAGGTAGATCTATATATATTGTTTTTTTTATAATAAGATCTTGAATTTTATTTT
TTGCACCAAATAGCCCTTTGCAATTATAAGGCTTATTGCAGAGAAAACACGAGATAAAGGTATTTTCTGGTGCCAAATTG
ATATATTTTTGGTAAAATTTTTGGCTGAATATCTAGTCATTTATTCAGCTTTACTTTGCCAAAATAAAAAAATTCTTTTT
TTTGAAGTTGTTTAAATTTTGTGTTTATGCTTGAATTTAAGACTGGAAAGCAAAATGATGAGAATATTTAAGCTGAATTA
TATGTTGAAATTCATATATTAGCCTTCAAAGTTCTCTGATTGCATTGATTTAATTAAGTATTTTCTTAATTGTGGCTACA
TCAGGATTTGAAGTTTATGTGTTCGGGTTTTTGTCACTAATTTCTTCATATCGAATGAGTTTTTTAAGTCACTAATTGGT
GGATTGGTTATTATTTGTTTATTTCTTATTTTTGAATGGATTTTACTTGAGAAGTGGCTAATCAAAATGATGAAGAACTG
TTAGCTGAAGTTTATATGTTGAAGTTACATATCATATGCCTTTCAAAGTTCTCTGATTGTGCGTGCTTCTTTGATAACCA
AGAAAAAAAATTGAGCTTTCTTGGTATTTGCACTAATGTTGAAGCTCTTTGAAAACTTTATTGTTTGTTGTTTATTGTGC
TTCGATTATCGTATTATTTTATTGTAATTATTATTCATAATACTTTCAATAGTGTCTTTTTCTATTGAAATGAACCTCCT
AGAAAGCGTAGGATAATGTCTATATACATTTTATTCTCTCCCAATCAGGGGTGGAACCACCCTTTGAATAATTTTTTATG
TATATATATAGTAGACGGTCGAACAATCCCTAGTGAAAATCTTGATTCCGTTAGTAGAAGAACTTAAATTATGAGTTAAG
CCATAAGGATGAACTTTAGATAGTTCTCTATTTAAGTTTTCAGCTTTTGATATACTTTGAGGCTTTGCCTTTTGAAGCAT
TTTCTATTTCTAGTTAGCATTATTTTTGGATTGTGGCTAGCGTGCTTGACTCTTTGAAGATAATTATTGAAATTGAGCAC
CAAAATACATGGTCTGTCTTATTATACTATCGTCAGACTATACGAGCATGGTGCTACATTAAGGTTTTTCTTATTATCTG
TTGCTACTCGTACTTTTCATGTTACACTAGTGGCAAAAGATCTTATGAGAATAAGAAATAAATCAATTTTTATGTGTTCA
TCGCTGTCTGTCCTGTTTCATTTGTCTAATTTCTTGAAGGTTGATTAGTTAATTCGACTAATGTAAACGATTTGAGCACC
AAAATACATGGTCTATCGTATTTATATATAGACTATACGAGCATGGTGCTACATTAAGTTTTTTTCTTATTATCTATTGT
CACTTGATGTCTCTTTTTTCGTCGGTGGCTGAGGATGTTTTTGGAATAAGAAATAACATCACTTGAATTTTTTGAGCTAT
AAACATTGTTCCTAATTAGTTGTGAGTTTTGTACAACTAATATTGTGAGGGTGGTGCTAGTTGAACCTTCTTCGGACCCT
TCCTAGTGGCATGATTGAACCAAACTATTAATTGATGATATGAATAAGCTTTTTTTTCTCAAAATTTGACAACATATCTG
AGCCTTTTTCCTACTTATAATGTGAAGTTAGTAAGAAGATGAAAGAAATCTTGTAATATACCTAAACTAGTAAAATTACT
TTTGCTTCGCGCGAGAATTTAATATTATAGAATTTATAAAATAATACTTAAAACCTACCAGTTATTAAAATTAAAACATT
ATATTATCTTACATATAAAACTATGTAGTAACGAACATTAATAGTGTAAAGGAAAATGATAATTATAACATCTTATCATC
TTTCTTTCAATCAATCATTTTTAATTTGATTTTATAATTTATTCTTTTGCCTTCGAGAAGTGTTACTATTTGATATTTTT
GGGAAATTAGATGAACATTAAAATGAGATATTAAATTTTATAATAAATAAATAATCTCTATATGCACTAACAAATACCTG
TAACATTAATTTTACAGAAACATAAACAACAAAGTTTAAAACATGTATTCAAAAATAACAATTACTATCATAAGCATAAA
TTAATGAAAGTAAAAAAAATATATCAGGTTATTGAGCCACTGAATTCAAATTGTCTCCTTAAGGAAATGTGTATTAAAGG
AATAGATTCTCTTAGGATGGAACGATTCTATTCACAAGTGTATCATAGAAAAATAATGGTGTTAGTGAGCCACTCAACAG
AAGCAAAGTACACGAATATTTAATAAATTATGGTGAGATTATCATTTACGCACATAAACTACGCAAGAGTTCTATAATAT
TCTTGAACTTATCACCCTTCCTGAACTTACGGTTGTAAAAATAAATTAAAGTATATCATATGCGTCTATACTTAAAAAGA
AAAAAAGATTTAGTGTCTTATTTAAATTCCTCCAGAACCAAATTAAGCGTACTTCATTGCAAGTCTCAAACACCGTGGGG
TTGTTTGGTGTGATAGATAAAGAAAAATAATTTTGGGATAATTTTTTAGTACCCTTTAAGAATTGTTTGGTTGGGAACAA
GTTATCCTATGATTAATTATCCTGATATAACTTATCTCACCATGTATATGTGATAACTTATCACATCACTATGGTATAAA
TGGTGGGATAAGTTATCTCCAACATGGCAAAATTTTATCACATGACTATTTTTTTATTCCAAGACTATTTATTCTTAATC
CTTACACCAAACGACTCCTTAATTTTTTGTTTGGTTACAAAGTGTGGAATAACTTATGCCATGATTAATAATTTTGATTG
GGATAAGTTATCCCTATTTGTGTGTGTAATACTAACACTGGGATAACTTATCCTGGGATAAAAATGTAAAACAACAAAAT
TACTCCCTTAAGCCCTCCTTTTTTTATTTATAAATAAACAACTTATTCTTAGAAGGTATTTTTGTAAAGAGCAACTTTTA
CATTTAGCAAACATAAAAATCATATTTGTATGTTATAGTTATAGTTGCATAATTGCGCTCCATAGCAAATTTTATGTTTG
CTATGAAATTTTTGATTTGTATAATTCGCTACAAACATCCAATTTTATACAAATTGTTCAGTTTTGTATAAATTCATTTA
TACATTGTAATTTGTATAATAATATCTATATTTGTATAATTATAAGTGTATAGAGCGAAAATATATATATTTGTATTTGT
ATATACAACTTACTCTTAGAAATTATGTCATGCATATTTGACCAACCAAGCAACCAATAAAAAATAATCTCAACATAACT
AATCCCATTATAACTTATTCCAACATAACTTATCCCATCATAATTAATCTCATCATTATTAATCTCAACTTATTCGCATG
CTCCTCATGTACCGTAAAACCTCTCTAAATTGATATTGTCAGCATCATGAAATATTATTAAAATATTATTATTTTAATAT
CGAAATTATAAAATATGAGTATTATTTTGTAGAAGTATTATTTAATTGAAAATAATAATAATATTTTATTAATTTAAGAA
GTTTTTTGAAGATTCAATAAATGTTAATTTTGATTACATAGTTCGGGGATGAAATAAAAAATAAATTAAATGAACTCTTT
GAAAAAAACATTCATGAATTTGAGATCATGATTAATAATCTTATAAATTCACGATTAATAATAATCTTGGTTACTGTAAT
AAAATTAATGTAAGTAGCATGTTATATTATTTGGGTGAAAATGATACATTTTCAGAGGTCTAAAATTTAGATGAATTTGT
GGATATCATCAAAGAAAATAATGTTGATGATGAAGTTCATTTTTTTAATACTTTTAGAATCAGTTATACATAAGAAAACA
CTTACTGTTTTTAGGACTCTTTATAATTTTTTGGTGATGAAGAGGACAACATTGTAATTTGTTGGTTCATTACTTATTTG
GTCTAGTCGTCTAGTTTATACAAAAAAAAATTAAAAAAACCTTTCAACAAACACATCCTTTCACGAAGAGTTATAATATT
TTAAGCAACACTTTCATGAAAAAATATAATATTTTTAAGAAACAAAGTTATGTAGGGGTTCGTGATCGATATAATGAAAA
ATAAGGGTTATAGGGACATAATATTTCTGTGGTATACATATTTTTATTAATATAAATAAACTAACTTTAATAAAATGAAT
TGAATTGAAGTAATGGTAGTGCACATTTTTCATTATATCGATTTATGTTGTGTCAATTAAGTTAACCTTAATGAAAACTT
TCTTTTTCCCTATTTATATGAGAATTAAGTGCGATAGAGGGAGGAGGATGTTATTGAATGAAAAAAAAAAAAAGTGATTA
TTTGATTATGAATTTTCTTTTTTTGAATTGCATTACGTGGTGTTTGGCCGTAAAATTCAGAATTTTTCAAAATTCAACTC
ACTAAAAATTAAAATTATTTTTTTATTTTTCACTCTAAATCACTTAGAATAATTCAAAAATAACTCCAAAGAATACACAC
ATCGAAAAATTGTATAAAAGAGAGCCTTTTAAAATATAAATTGGGATCCTCTTTATTGCAACATTATATAATAATATAAT
AACTCACTAAATGTTGCCCCTCAACTAACAAAATGAATTCATTAAACACTTAAGATAAGTAATGCAATTTTTTTTAATTG
CATTTAACTTATTCTTAGATGAAATAAACATGTAATTAGTCATTCATAAACATACACAACTTCCACTAGCACAAGTTGGT
AAACCTCTATCACATTTAATAAAATCACTACAGTCTTCTCTACTCTGACATGTATTTGTGCATGCTTCCATCCTTCCTTC
TGAAAATCACAAAATTCATAACATATAGTTAGGAGCGGCAAATGAACGAGTCAGATTAAATATGTATATTGACAATAAAT
CAAATAAAAATAGATAAAATATTTAATTCATTAGAAGAGACCTTCATGATTGGTGCTGAATTGTGCTAAACAGACGCAAG
ATCCACCAACACAAGTTCCAAGCTGACCTCCACATTTCAAGTCACGACAATCCTGACTAGTCTGACAATCACACATTCGT
CCTGTCACAATATCTAAACATAACAAAGTTTGTCAGAGAGAAACTGTCTCAGAAAAACTCTCGACTCAAGTAAAGCAAAT
CATAATAGTAATGAAAAGAAAAAACGATCATACATATTATAGCAAATCATAACAATCTATTATTTTTTAACCTCTACATA
TATAGACTCATAGACATATACTAACCTTGTGAAATAATCAAGAATGAGATTACCAAAAGCAAAGTCACCAAAGTCTTGGC
CATATTGTATAATTGAAAGAATTAATTTTTACTTTAGAGTGGTGATGTTTACCACATTATATATAATATAACTAGTTCAT
TAGAAGATATTTTTCTTTCTATAATTACAATCGAGATTTATTGGAGTTTCTTTCGTAATCAAATCTTGAAATTAAATTTG
GCTTTTGAGAAATTGTTTGGTTTGTGGGATGTAATTAGTCAAATAATTAAATATATATCACTTTCTTTTTGTAGAGATTT
TTCTTCCAAATTTTGTATAATGCAAAATTTATAAATTGGAATTTTTACATGATTACTCATGGTGTAAGAATCAATAATAT
TTACTACCACAATATTAAATAGCAATATTTGCATAAATAATGCAATTAAGTAAATTAAATTAAATTATTCACCTACTAAT
TTTCCTTGTATAGGAGAAAGTTACTCCCAATTACAAAAGTTTTCATTAAAAAATCTTGAAATTAAATTTGGTTAAAGAAA
TCTTTGTTTTATGGAAAGTAATTAGTCAGTTAAGTATCCTTTTTGTATTGAAATTTGCTCAATCTTTTTACAAATCTCGT
ATTATGCAAAAGTTAAAAATTGAGATCTTTACATGATTAATGATGGTGTAAGAATTCACTTTTTAAATTTTTCCTTCGAT
GACGTGTATCCACAGTGGAGCCCAATTAATCTAGATTTGCGTCGCGTAAGGCCCATTTTGAGAGTAGTGCTATTTATGGA
TTTTTCATATCCAAGTCTCAAATCCGAGACCTCTGATTAAAGAAGGAGCGACCCCATCTACTGCATCACATTATTTGATG
ATTTTGATATAAGAATCACTTACTTTGAATACCATCATTTTGAATATTCAATTCTTTTCAATAACACACAATGAATTATG
TGAATTCAAAATTACTTTTTTCGTTTTATATTACTTCAGCTTGTTGACCTAGTTTATTCTACATTAAACTAATCTTATTA
ACAATGATTGAAACTCTAAAAATAAATCCCTATTTAGTATTTAGCACATCACTTAAAAATAATACTATTTCATAGAAAAA
AAGATATTTTGATTAAATTAGGTAAGCCAATACAAATAAATCTTTTATAACATTTTTAATGTTCACCACATTTGCATGCC
CCTCCAACACAAATTGAAAATCCAATCGTACATTTCTTTTCATCGACACATTCTGACGAATCGTTACACGTACAAATCTT
ATCACTTGTCACTGCGTCTGAAAAATAATTATAAAACTCGTTAGCATCTTGAAAGAACATAATTTCGAGAGGATTATAGT
TATACACACACAATATCTAAGTTTATATCTACATATATATTAGGTGTGACTTCTTATGGTATAATTTGTGTCAAATAAGC
GCTTGAGAAAAAGAGAGAAATATACCTTCAGGATGACATCTGCATACACCTCGTAGACACATTGGATGTCCAGTATGGCA
TACCATTGGAAGACAATCCGATACGGTATTACACGTGGTCTCACTTATCACAACATCTGAAAATTATAAAACTCGTTAAC
ATCTTGAACACATAATTCTAAAAGGATTTAGTTATAATAAATTGTTGTGAAAAAAAGGGTAGACTAACCTTGTGAAATAA
CCAAGAAGGTAGCTACCAAAAACACAGTCAATATCAAAGTCTTGGCCATGTTATGTGAATAATATAATTATTGACTTTAG
AATATGCTTCTGACCACCACATTTATATAGTACATCGTCCATGACCAAATCTTGAAATTTTATTTATTAGTGAGTCAAAA
AGTGATTCATTGTCTATGGAAAGTTGACCAAAGAAAAAGTGACATACCTTGACAAAGTTTTTATTTATTTATAAAGTTAG
TCAATATAGAAATTTATTATAATTATGAGGGCAGCTATGTGGTCTGGGTTAAATGAATTCGGTTAAAATGAGCTAAACAA
TAAATCACAAATCAATTTGTCTAATACACATAATTTTTTATGGTCATTTTTACTAGGAGTGACAAATCGATGATTACTAA
AATAGGTTGGATCAAGATGGACTGTAGCAGTATATGTGTCGTTGCATACTTTTGCCTAAAATATACTTAATTACAATAGA
TTGAGTTAATATAGACTAAACGATGAATCATAGCCCAACCTGGCATATACTTAGTTATATTCTTCTTTCAAAATAAATCA
ACAACGTATCGTAGAGTTAGCATTCTTAAATTTTATTTCTTGTTTACAATTTTACACGTATGCATCATTTTTTTTAACGA
TAAGGTTACATACGCATCAGATCACGAACAATATATTCATCTAAATTACAAAATTAAAGGGTATATTTATTCTTTTTTCC
CTTTATAATAATCACGATAAATAAATTAGATCTAAAAAAATAACTCAAGATCTAAAATAGAAAAAGAAACAAAAATTTCA
AATCGCAACCAACTTATTATTTTATTGCAATTTTTTCATCACGTAAACCATACCAAATGAGACATTTTTAGATTTATGAC
TAACACAAACTCCACATTTTCAATTCAACTATATGAAAATTCTTTCAAGGTTACTTCTTGCCACGTGAACCACTATCTTC
ATGATCAATAGAGTGTGTATTGAGTGAACTGCATACACATGTTCCATCAACACAAACACATTTTGGGAACATATCTTCGT
GACTCGTACAATCTTTTGTTGTGCTACATTTTCTTAAGCCTGTTGCCACATCTAAAAAGTTACAAAACAATTGTTAGCAT
TTTATGATACGTATCGACAAAGTAAAGGACTACAAAATCAATTGATTTGAAGGAAAAATGATAAGAGGAAAACAAAATAG
ACTAACCACAAGAAACAATCAAGAAAGCAACTACAAAAAGTGCCAAAATCGAAGTTTTGTCCATCTTTATGTAAAATAAT
AAAACCTTAAGAATTTTAGAGTGTTTCTTAGTTTTTATTATGTACAACCTTATATAGTATTTAGCATTGAGAAATTGCAA
AAGAAAAAAGTTATTACAATAATCTTATTTTAGACTTTTAGTGATTGTATTTTGTAAATTTCTAAATTTGGTTAATTGGT
CAACAAAATTCTTTGTACTATATGGAAAGGTTAGTCAAAGAAATATAAATATTCTATTTATTAATCATATTGAAGTTTTT
GATCCAAAATTTTAAAATGGAAATTCCATTACACATATATATTATATACCATCTTAAAGAAAAACCAGAAAAGGATAAAA
ATAAAATATGTCTTTAAAGTATTTGTATATATATATATATATATATATATTTATATATACCATCCTAAAAAAAACCAGAA
AACTGAAAAGGATAAAAATTAAAAATGTCTTTAAAGTATGTGATTTTCATTTAATTTGCTCTTCCTTAGTATATGGGTAA
AAATTAAAATAATTTGGTTAAGTAATAGTGAGTTTTGATCTCACCAAGTGACAAAAATCCTAGGCCCATTACTAAAAAAC
CCATCTGTGAAATGTTTGGCCCACAATTGCAAGAAGGTAAATGAAGTTACAGTCGCGTATCGGTTGGTTTCGTTTGGTTT
CTGAGGTTTACTGGTTATTGATTTTTAGATATACTAAATCATTTTAGAACCATTCAAATATTGACTTATCAGTTATTGGT
ATATCGATTATTGATCGTTATTGATTTGGTTATCGGTTTAACCGTTAAGATTTGATACAAGAAAATATTTTAGAAACAAA
GTGACCAATCAAATAAGTCGAGAGTTTGAGACACTAAAAAAATAAAAGTATGAAAGTATATTCTAAGTCAAGGACTTTAT
CTACTAAATAGTATAAATATAATTCTTTAATTTACAATCGGGTTATTGATTAACCTGTTGAGAAAAACCTCAAATCGTTA
AGAATCGATAACCCAATAATAAAAAAATATCAAAAAGTGTTATTGAAACCGCAAACCAATGACCCATTGTTGATAAACAA
TAACTTTTCAAACCCGACCCGACCCATGAGCTAATCCAAATTTAAACCCACAACCACATCAGTGAAATCGACCCGTCAAA
TTTCTTCAGACCGGCCGCCGGCACGCTCGTCGGAATCATCTTTGGTGAGAATTCAAAATCACAGAATTTCGTTCGCCAGG
TATTTTCCTTTCTATTTTGATTTATCAATTATGATTTTGCTCATTCTAGATAACCTAATATTGCAATGAATAATTTTTTT
TTGGATAATCGTGGTGTCCGGGCTAGCTTTCGTGCAGTTCAATTGTTTGAAATCAGCTGGAAATCTTTCCGTTTATGACC
TGCTTCATGCTACAACTGTTCACATACCTTAGTTTTGTTCCGTGTTCATTTTGTTGGCAGAAACGATCCATTCCATTAGG
GGAGGCCTGTTTCATGCTATAGCTGTTCACACTTTAGTTTTGGAAATGTTTTTAGGTTAAATCACAAGCAAAGCTTGAAT
TTTTAAGGGTTGTTTGATACAGGGAATGGGATAGACAAAGTTATCCTACATATATATGATGGGATAAACAATCTCGGGAC
TAACTAATTTCCCTAACCAAATGCAGGATAAAATAGTCCTGCATTTTATCCCGGAATTGTTATTCCTTATCCATCGTACG
AAACGACCCCTTTTAGTCTTAGTTTTATGACTTAGGATGTACTGAGAGGATGTCTTTGTATAGCCACCAGGGCTTTGGTT
TAGTGCTAAGAGCATTGAGTGATGTGGGGGTTAGGCGTAAGTTATGTGTTCAAACCCTTTCGTTGGAAAAGCCTGGTATT
TAAGTGGGAAGGGTAGAGGGACGAGCCCATTATCCACCACACACAGGCCGCAGGATTTTATCGGTTATGTAAAAGAAGAG
AGGATATCTTATCATTGCTTCGTTGATGAAATCTAACAGGGAAACAACTGCAGTTATATAACCAAAAATGTACCAGCGCA
AGTAGACAACTACTTAACCTTTTTGGTCTCACTTGAAACAGTGCAGTATTTCTTGTGTTTCTCATGATTAGTTGCCTCCC
TGCTTTTGTTTTCTACTCCAATTCATTTTTATCTTAATCTAGACATATTGATGGATGGTGTCTCTTCTAGTTCAAACTTC
AACAATGTTTCTTTGACATTGTTGCTTCATCCTTCTCTTTACTTTCCTTCCTTCCGAGTGCTCTAATCTTTTTCTTCCTT
GCAATCGATCATTTGACTTGAGAATATCTGAGCTGCATCAGTGCAACTCCATTAATTTATCAATCAGCCTGGTTGGAGAG
TCTGGCCATTTTGTGAGGTCCAAATCAATCTAGTTATACTTTTACCATGCCTCCCTAAAAAGTTGTCTTGAACATATCAC
ACCATTTGTGTTGGAAGTTGGTTTATCTCAATCAAAATGGATGAATGATAAGCATTGTGTATAATTCACTTGAATTTAAC
ATTCTGGTGCAGCGAATTCTATGAAGCGATCTAAGGATCCTTTTGAGGCTACTTTCGAGGAGCAGGATGACTCACCCCCT
GAATCCCCTGCTGGCACCGATGAGAATGAAGGCCAAGATCAAGGTGCAGTTGGTGTTAATATGAATGAAGGTGACGATGT
TAATACTGATTCTCGTGAAAAACCTTCAACATCTAAAGCTACATCAGTCTCCGTTAGTACTGCTGGTCCAATTAGCAAGC
CCAAAGAGGAAGATGAGGAGGAAGAAGAAGAAAGCATGGATGTGCAGTTAGGAAAACTCTCATCAAGTAGTGATCCTGAC
AAACTGGCGAAGATGCAGTAAGTTTTGTCAGTTTATGTTTTCAAATATCTCGAACTCTTTCTGTTTAAAGGATTCCATTC
ATAGAAGATTGTCAAGATTGTATGGTATTATCCTGTTCTGTGATAGCTTATGTGGCTGGTTGGACCTGGCTTCTAATCAC
TTTGCGTACAAGAATAACTCTTTTTCTAATGATTTCTACCCCTTCCTTTCCTTCCTTGTTGATTTGTTACTCAGACTATT
AATTTAACTCTCTTTTGTATGTTGCATTCCCTCAGTATATCTGCTCTATCATTTTTTTTACAAAAAATATGTATCTATAA
CCAGCAGGTCAATGCTTCTATTGAGATCTGGTCTTGCTTGATATGCTTGATACACTGCAGTTAAACACCGGTAGGAAATA
TATTAGCTGTTAAATAATAAATTGATATTTTGTATGAGCATTGTTAAGTGAGGGCAATATGGAGAATAACTAATTTAGCT
GGTATTGAAGAAACCATATAGTGGTCAAGGCCAATAAAATGGGAATTGTACATTGCAGTTATATATATACTTGTTTTTTT
TTTTGAGAATGAAAAAAAAAAGAAAAAGATCTATACAGTTAGCATAGCATATACTTATTATGCTAAAGTTTTTCTTCTGC
ACCTCCTTGTTATACAACAATATACCTAGTATAATCCCATAAGTGGGTTCTGGGAGGGTAAGGTGAATGGAGACCCGTTG
TTCATAGAAGGGCTGCAAGAAGAAAATACGACAACAAAAGATCAAGATACAAAGCAAAATGAAGCAACAGATAGTAGAAA
CACATAGAAGAATAAGAAACTATGCGGTTACTAAATACTACTACTGATAAGGAGAAGAGGATATGGCATTGCCTCTCCCA
CCAAATGGGTGATCACACGCAGCTACCTACTAAACTTCTACTCTAATCCTCGACCTCCAAGCCTTCCTATCTGGGGTCTG
CATCTCCTTGTTATGTGAGCTCAGTTTAGAATATTTTTCTCTCCTATAATCAGTAGAGCTCTACCTGGCATTAATAGTGT
TTCTATGACACTACAAGAAAGGAGGTAAAATTCCTTTTGAGGTAAGGTAGATGAAGGGAGGTAGACATTTGGCTTCGCAA
GTCTCGTACTTGTTGATCTATGTTGTCAAACTTTATTTGCTATCTATTTCCCATTCCTTCCAAATATGTGAAAGCATAAA
AGGAGATCAATCTTCTCCTGCTGCAACATACATTTTCAAAATATTCCTCGTCATTCGAACCCGAAATGTTTCCTGTTTCA
ATAACAGCTACGAGGTGATGGTTGCTTTCATCCCAAAAGAAGAAAAAAAACCAAGAGAACAATTATGAAGCAATGGGAAT
TAAAGGTTGTGATTTCACTGATTTCAGATACCATTCACAAGTAAAGCAGAACCTCTGATATGAAGCAATTGTTACATATG
TATTTTTAGATGCTTGAGTTGCTGCTGCCTAGCCTTTTCATTAGCTGGATCTCCTACTTCCACTAGAAAATAGAAAAACC
AATTGCCATTTTTCTCTTATACCTGATGAGTGGTGGCTGCTATGTGACCACCAGTACCTCCCTCTTAAGGGCTGGGAAAC
ACGCACCAAAATTGTCTTACTTGAGCCGAGGGTCTATCAGAAAGAGTCTCTGCACCTTCTCAAGGTAGAGGTAAAGTTGT
GTACACACCACCCTTCCCAAACCCCACTTCTGGGATTACACTGGGTATGTTGTTGTTTCACAGACAGTTGTCGACTAACT
ATATCCAAACAAAGCAGGACTTCATTAAAAAAGGATGGTTGTGTAGCCCTCACCTGGGTGGCTTCTCCTGTTGCTGTAGA
AGATTTAACTTGGCATTTGAGCTAGATCTAGTTAGATGCTCTTTGCAGAGGCAGTGACCATACACCACAGCTACCTCAGT
CCAATAACTATTAGGTTCACTTTGTTATCTTTTCTCTTTCAGGTCCATCTTATCCCAATTTACAGAGGAGCAAATGAGTA
GATATGAATCTTTTAGGAGATCTGGATTTCAGAAATCCAACATGAAGCGGGTATGTTTTGCCATCGTCCCCATTTTATCA
TCTTTTTCCTGCTTTTTTGCATGTCCTGAATATGATCTGTAATATTATAGACAAAGTGCTATAGATGATGTCAGAGTTGT
TTTCTCCTCTACCGTAGCTTGTCTGTGTGTTTGTTTCGTTATTCATGTGCGTGTTGCTTTTTGTTTGCTTGAGCTGGGGA
AGGGAGTTGGCAAAAAAGGTTATACTGAGAAAATGGGCAGAACTTCATTTCTGTATCAACTGATCCTCTAATGCGGCATT
CCAATCAATATGGTCCGGCCTTGCCCCGGCCTTGTGCATAGTGGGAGCTTAGTGAACTCTGCTGCCCTTTCAAGAAATGG
AATGTAGATGATAGACTAGTGTCTGAGATAGAACCCTATACCCAGTAAACCACATCAATTTCCTTGTATTCATCGCTGAT
ACTCACAAAGTATTCATGTCTGATACTCAAATTATTCGTGTCTGATACTCAAATTATTCCTGTCTGATACTCACAAATTT
CCTGATATAGTAATTTTCCTAGTTTCTTACTCTCCTCTATGAGAGGACTTCTATTTGGAAATTCTGTTACATGCAGTCTC
ATGCTAGTTTTGGTTTGATTTGTTTTGAATTAATAGGGCCTTCTTTTCTTGGATTTCTTCTGTCCCTCACATTTAGCCAT
TTAAGCAAATAGTGCTGTCTTTCAGTAAAAATATAATGTCAGAACAAGAACATGATAGAAAATTGTTGAAAATACATGTG
GGTAGAATAATCTTTTTCTTTTATTGGGACCTTGTGGCCATTGAGATGTTTACTTGTCTTCTCTTATACTATTGCATGCA
TGATTTGATATGATTTGTTTGAGTTGAGATGGGAAACTCCCAATTGTATGTTTACTTCCAGAACCCTCTGCCACCCCCCT
TAAACCCTTTTCTCCACTCTTGTTTTTTGTTTTTACACGAACCCTGAATAATTCTTGCCCCAACTTCACTCTTCCCAATC
AACTCTTTATCCACACACACACAAACACACAAAAACCACAGTAAAAATCTTCATAGAACCACCAAAATCCTTTTGGACCT
TTCTCAAATAGTTTAGCTAATGGCCCTGTAGTAAGCAGGAGTTTGACCTTTGCTCGGCTGCTCCTATGGCTTCAGCGCCT
TACAACACTTCTTTTGTATTGGGGAGTTTTAGTGCCAATAGGGTCTGTCTCAAAGTACTTTCTTTCCTAGGAATAACATC
AAGACTGGATTTTTATAATATGGGTTGAAGTGGAAACAGGATAAAAGAGATGCTAGAGTAGTGGTTAGAGATAGCTTCTG
CTGTAACTGAAAAAGAAGCTTCTGGGAGTTCTGGGGAGACCCGTGACTATAAGGCTGAGGTGGGGTTTCATTTTCTTTTG
TATAGTTTTGAAGTTTTGGTTTGTAATTTTCAGTTCTTGCCTTCCCAGATCCCACTTTGTGGGACTAACTGGGTATATTG
TTGTTGTTTGAGTTGAGATGGCCTTGTTACGTGGTGTTGGACCAATCCCTAACATTAGCCCATTGAAGCAGTCTTTTTGT
CTTTCATTACACACATGTAATGTTAGAATTCATTTTCTCAATAGATGTGTAACTGTCAGATAATTGAGAATGAAGCCAAA
TCTTTGTGAATATATGAGGACCTTGTGCAAGCCTCAGGGCCATTGAGATGTTTGCTTTTCCAGTCTGATAATTTGTTGTG
CATAATTTAATTTTTGTCGTGACTCTTCTTCTGTGTTGTCGATTCAGTTGCTGTCCAACATCACAGGAAGTGCCAAGATA
TCTATTCCTATGACAATTGTGGTGTCTGGGATAGCAAAAATGTTTGTCGGTGAGCTTATTGAAACAGGTAAATAGACAGA
TCCACTTTTTATAGAAGATAATTGATGAAGCAAAACGTTTATCCTTTATTTGGGAATAGCAAGGATGAATTGTGTTTGGA
ATGATTTTATTTGGTTTCTTTTCTTAGACACTAGTGCACGGAACCAAAATACTTGCCAAACTATCATCAGTTCTTGACTA
ATTTGCAACAATTAGGCATTAAAAGCCTAAGACCCGTAATACTATCCATTACTGAGCATGTTGGTTAACATTCATTGGAA
ACACTTAACTCCTTTAAAAGTAACAAAGAGTGGCTCTAAAATGTCTTCTATGTACTCACACATCGTACCTATGCTAATTA
AGCACCCGCCAACGTGTCTGAAATCGCATTTGATGTGTCTGACTGGTTAAGGATGTTTGGCACTACAACTAGGGAAAACA
TAGGACTTTTTAAGCAAGAAAAATAAAATGACTCTCCTGCCTCAGTGTTGGCCCAGGCACTGGTCCCTCCTTTGTTCCTA
GTGGTCTCTGTTACCCTCTACCTGTAAAAGCTCAATGTCACATTCTTTCTCTGCTTTTCCTTTCCCTTCTTCAAAAGAAT
CAACTGAATGTCTCGAAACCTAGGTGAACTATGTTTGACCAATTTCCAGTCTAATTATGCAGTAAAGAGTTGCCAATCTT
TAGTGTTTCAAGGTGGAAATGTCCTCAGTTAAAGAAAGTTGAAGGGCTATACTGCATTGATTTTCTCCAAGTAATGGTGC
TCAATCATCTTACAATACATTTTGCAGCTAAAATGGTGATGGCAGAGAGAAAAGATACAGGGCCAATCAGGCCATGTCAC
ATAAGAGAAGCATACAGAAGGCTAAAACTTGAAGGCAAGATTCCAAAAAAGTCAGTGCCAAGGCTTTTCCGTTAGTGGAC
ATGGAAGCAACCTGTAGTTTTATTTCAGGTTCGTTGTCTTCCTTTTGTTTACAAGTCCTTTAATGTGTCTATTTTGAATT
GTCGCAAATCTTTAATTTCCTGGCACTTTCATGTCAAGTAAACATTTCTAGTCACAAAGTTGTCACAGTTCAGGGGATGC
TTTTACATTGCCCTATTATATGTAGGGTTAGCCTGTTTATTTAATTGCTTAATCAGAGGGAAAGAGTTTAACTAACATTT
TGTGAAAATATTCGTACTGCCCCCAACCAGGAAATGACACTATGGGAGGGAGAATAAAAAGATCGCAACATCTTGGCTAT
TTAATAACATCATTGTATTTGTTGGCAAAACATCACATTATTTGTTGACCATGTAGTGCATTTTTCAATGCACTCAGACG
AAAGAGAAAATGTGGAGTGACGGCCAACAATGCTCCTTCATCCACCATGTTGTGTGGAGGAGGCAGCAAAATGGACCAAA
ATTTTGTTGAGTAGAAAAGGAACCAAAAGACAATTCAGATCAGTTTGATTGTTCTTCTCTTTGATTCTCACTGTGGAAGT
TATCGTTCATTTTCAAAATCATTTGTTCACATGCTCTTAAGTTTTTGTAATGTTTCTCATCCCTTGTTCTCCATTCTCTC
AGATTTGTAGCAGTCAGCCACTTTCCTCGCAGAAAGGCGTAGGATGAGCTTGTAAATCTTGAACGAAAAGATTGGATGAG
GTGTACCTTTACAAGGTGAGGCATTCGCTTCTCTTTGTGGTGATGCTGGGGTTTCTTCGAAGAAGTAAATTTCGAGAGGC
ATTCAGCCACCACGGGAAGAGAGCTCTCACCTTGACGGAAGGATTGGCAAGACGAAGATTCGGAGCAATTGTAGCTTAAC
TGTGTAGTTTGTAGTGTTGGTACATTGACTCATTGAGTTTCAGCTGTTGCTTTCATATTTCCCTTTTTCAGAAGGGCATA
CTTAGGATACATGAAATCATGAAAAATAGTAGAAAATGTTAGAAAACAGATCGAGTTAAGTGGCATTCCAAGTTTATTGT
CTCTTCTCCACAACCTAATTCCCCCGACCCCTACTTGATCATCCCAACCCCCGAACCCCCACTTTCGATCCCCCCCCCCC
CCCCCTCACAGTGTTTTTTAAGATAGCATATAAATAGTATTGGAATAATGTTTTCTTGCTTAACTTACCAAACATTAGAA
AATAAGTTAGAAATCTACTTGTTTTCCGAGAAAACATTTTTTAGAAAATCATTTTCCTTTCATACCAAACACACCTGGAT
ATCGAGAAGTTCAATAATTTGTAAAGTGTATTACATTAAATTATACTCCAATGGATCTTTATCAGAAGCCCATTGCATGT
ATATTAGCCACGTTGCGCGTGTACCCCATATTAGTGAATAAATAAATATTATATAAGTGTTATAAATTTATATGGTCGAG
TAACTTATCTCTTGCGTCTTTCTAGTACAAGTATTAATTGTCATGAAATAAAAAAATTATATTTATTGGTTATCTTTGTT
ACTTGGATACTATAGAGAAATTATACTCTTTAGTTGTGTCGTGTGTGAAGACAATCACAAGAATGTTATATACATACGGA
CTGTATTTTATAGTTTTTTGATAAAGAAATTATTTGCTTTGGCTTACAATATTTTCATAAGGAACTATAGTTATGTTACC
TATAAATAGTAAAAGGCAAAGGCTTAAATATGCCATCAAACTTTGAAAAAAGGTTGATTGATGCTATCCATTAAAAGTTT
GACTCATTTATATCATTTTCATATGAGAAAAGGCTTATACATGCCATTATTTGTTAATTGAAATGACACAGATGAGCCTT
TTCTCAAAGTTTGATGGCATATTTGAGCCTTTTCCTTTTAAAAAAATGATTTAATTAATGACCTGACCGAATCATAATTT
GACCTGACCATGTGTAAAAAATGGTTTTGCAAAACAAAAACTTTTTTTCAATTAGTAAAATAATGGCATGAATGAGCCTT
TTCTCAAACAAAAATTGCATAGATGAGGAGATAATATCCCAGATGACCACTTAACTTTGCATACTTCACTTATGAAGTCA
CTCAACTTTGAATTGTTCACTCAGAAAGTCACTCAACTTTATTTTATAACTCAAAAGTCACTCAACTATTGATATTTCAC
TTAGAAAGTCACTCAACTATTGATATTTCATTTAGAAAGTCACCGAACTATTGATATTTCACTTAGAAAGTCACTCAACA
AATTTAAATAATTTATTCATTAAATTTTGTTAAAATATAATTTTTATTTTAAATTAGTTTTTAAGAAATAATAAGATAGT
TATTTTAATTATCTTATTGACCTTCTTTAGTTATTTAATTACAATTTTTTGAAAAAACGAACAATAACATTTTTTAGCAC
ATTTAATTCCAGTAAAACAATTGTGAGAACAAAAAATCAATTTTTTCTCTTAATTGCTACTGTACATTTAAAATAGCAAT
CTTTTATTATTTCTTATTAAATTATAAGCAATGCTACTGTAGGTTTTAATTTTAATTTTTCAATTGCAACTATACGTTTT
AAATAGAAATCTTTTACTAAATTAAAAGGAGTAATAAAAAAGATGCACAATAGCGATCTTTTATTATTTTTAAAAATATA
TATATTTCAACAAAATTCAATAAAATGAGCATCTTTTATTTTTTAAAATTAGCTTAAAATGAAATTGTATTTCAACAAAA
TTTAATGAAGAAATTATTTAAATTAGTTTGATGATTTTTTAAGTAAAATATCATTAGTTGAGTGACTTTCTAAGTGAAAT
ATCAATAGTTGAGTGACTTTTGAGTCATAAAACAAAGTTGAGTGACTTTCTAAGTAAACTGCTCAAAGTTGAGTGACTTT
CTAAGTAAACTAGTCCAAGTTGAGTGACTTTCTAAGTAAACTAGTCCAAGTTGAGTGACCATTTGAGATATTAACTCCAT
AGATGAGCCAAAGTTTTAATAAATGACATAAATGAATTATTTTTTCTAAGTATTGACATATTTGAATTTTTTTCCATAAA
TAAAAGACGAAATTTGCGGTCAAGTTTTGACCACAATTTTGGATAAACTTCATTAAATAAGATCAAAAGTCAAATCTTGG
TATAAGGTAAGTAGGTTTATTGTAGCCATTTTTCATTGTTGACCAATAAACAAAATAGTTTCTTAAATCCTTTTTCCAAA
ATTTAAAGTGGAAAAGAAATTTTCCATTTTCAAAATTGGAAATAAACATATGGCAAGTACTTAATGATTTAGGTATTATA
AAATGTCACAATAAGAAACATTCTAAAGTCAAAAAGAAGAAAACTTTTCTTTACACAAAAAAACATGGCTAAAGCTT
