# Supplementary material for: Homologues of potato chromosome 5 show variable collinearity in the euchromatin, but dramatic absence of sequence similarity in the pericentromeric heterochromatin
Source: BMC Genomics. 2015 May 10;16(1):374. doi: 10.1186/s12864-015-1578-1 (PMC4470070; doi:10.1186/s12864-015-1578-1)
Supplement: Additional file 3: — RH BAC tiling path sequences. Description of data: Nonredundant, multifasta sequence files of the individual BAC MTPs. The sequence contigs and scaffolds in the MTPs can be either ordered or unordered, depending on the quality status of the tiling path sequence. [file 12864_2015_1578_MOESM3_ESM.zip › mtp_2159.fasta]

>mtp_2159
CTTAGTTTTTACCGTTTTATTGAGTTTTTTTTAGGATGGGTTCCTTGGCTTTTGTTTTCGGTTCTTTTCCTGAGGATAGT
CCCTTTGAACTGAGTGTCTCTTATTTATTTATTTTTTAGGAATAAATTTTATTTTTATTTTTATTAGTTTTTTTGGAGAG
AAAAGAAAAGACCCTTTTTGAGTTATGTGATACTTACTATTTGGGCCTAAATTTGAGTAGTACTTTCATGTAAATGCTTG
ATTGCTAGTGAAATTGCAAAATTTTTGACATCTAGGTTCATGGTTGCAACTTTGTATATAGCTTATTTTATTTTGTTGTT
TGTTATGATCCGGTCTCTCTTAGAAGTGGAACTGATCCATCTTGATTGATACTTGTGCCATGTGTGGTGAGATTTTGTTT
ATTCCATGTTTTGCATCTTAGTCTAGAACTTGCCCTGCATGTTATTGAAGCGAAATAAAAAGTGTTGCTTTGTTTAGGAG
ATGATAATAGGCTTTCTTTGATTTGTCTAGTAAATTTTTGCCTTTTCAGATATTTTATCACTAGTTAGCCCTTTTGAGCC
TGTAGCCTTTTATTGGTAGCCATATTTTGCCCTTAACTATTTTGTTGAATCCCTAGTTTTTGCACCTTGATTCCTTGAGC
ATTATAGCATAGACTTATTCTAATTATCAATTATGAGAAAAAGGGATGATTGAGTAATCAATGATAGCTACAAAGTACTT
AAAAGCCCTCTTTGAAAGAATGTGATATGGAAAAAAAAAAAGAGTTACCTTGATGATGGCCTTGGTCCTTTCAAGGACAT
CGTGTACCTTAACGCATGTAAAATACGTAAGTTGAGGGTGGCTATTATGAAGGAAAACTAAAAAAGTAAAAAATAAAAAT
AATTGAAACATTCTTGAGATGATGAGAATTACTTGTGAAATAATTGTTGAAGAGAAGGTTGAAAATAAAGAGAAAAAAAT
AATGGGTGATGAAGTCTAAAATTGCAAAGTGCTTAAGGAAGTGTAAGTCATTATTATATAGTTTTCCTACCCGTCCCCTA
TCCTACATTACAACCTGTTAAAGTCCTATTTGATTCTATTCAATCATGCTTAATTAGTGGAGATGTACATAATGGGCAAG
CATATTGTTCTGTATGCATACATGTGAATTTTCTTTGTGAGTGTAAAAGTATTCTTTGATGCCAAGTCCTTAATTTATAT
TCAATCGTTTGATTTGAGTGTGTGGACTATTTCTTCTTGTGAGGGCACTTGTTTCCTGATAGATAGGTCATTTTGTTAAC
TTTCTTTGATGAGAGTAGGTGAGCAAACTTAAATTTGATGAGCTCAAAGTCCTTCTTTGAGGTTAGGAGGTTAGAGGTTT
GTTGTTTATTTGGATGTCTTGCATAATGATTGAGAAGTCTACTTGATGTTTTGAAATTGGTATATGGCCTAATTATTTGT
ATTAACCAAAGTGATGACATTGCTAGTATGATTCTTTTTCTTGGGATGAGTTTTAGTGTTTGCTCGAGGACGAACAAAAG
TTTAAGTGTGGGGTGTTGATGTGAGGCTAAAAATACATATTTTTAATCATTATTTCCTCACATTTATTATTTATATTTGT
CCTTTTTGAGCATCAATTTTATGAATTGTGCTAAGTGGGATAATTTATTTGTAGGACTAAATTGGTGAAAAGATGAAGAA
GTTTGGAGCTAAAACGAATTAAAGATGGAAGATTGAAGAAGGAAATCAAGCAGACAACTTAATGAATGAAATTTAATAAA
ATAATATATTTATATATATATAAGGAAACGGCGTCTGAAATTGAGGAAATTGAAATTTGATGCTTGCCGCTGCCACGTGG
CAGCAAGTGAATAGCATACAATTTATATTGAGGCGGCAGCAACATAGCTCACGCGGTCGGAGAAAAAGGAATCCAAGTCC
TTTTGGTTTTGGATTCCTAATTTAATTTGGACTCAATTATTTTATTTTGGGTTTTCTACATCTATAAATAGTGCATAGAA
ATAATTATTTGAGGAAAAAAGGGAGGTCAAGAACCAAGATACAAGACACAATATAAATTTTCTTCTAGCTTAGGAACTTT
GGAAGAGCCGCCGTGGAGGCCGGAAAATTGTGGTTTATTCTTTCTTCTCCTTTATTATTTATTTGTATTCGTGATTAATA
AAAGATAGTTTAGTTATTGTTCTTAACTTTTTATGATTAACACAAACATATTTATTTTAATAAATTTTGATTGTGTTTTT
GAGATAATGAGTAGCTAACTTTCATAACTAGGGTTGTGGGAACCATAAGCGATTAACAAAGTATGAATAGTAAATAAGCA
ATTCTTGAATAGTGTTTTGCATGTATTGATAATTCTTTCGTTTAGAAGTCTTTTTAACGAGTGCACACGTTAGAACTCGC
CTTGTTGCTACTTGCCGGACCAAGGAGGTAATCAACAAGAAAAGAATTATCAACATAGATTTAGTGTGATACTATCTAAT
AGGCTAGTGTGGATTGGTGCGAAGTAATAACTAAGCCAAACATCGATTATGATGTCTAATATGAGGTAAAGGTAAGGGTT
AGTAAATTATACAGACGTAGCCGGACCAAGGTGCGGGGTGAAATTCTCTAGATGCCGGACCAAGGATTTAGAGATACCTA
ACTTATCACTTTGCATGTAATACACTAGAAAAGGATTACTAGTATTAGGATTACTGCGTTATGAGCTTATGGGGAACACA
TTCCTAGTTACTTTTAATAATCTAAATATAAATAAATACTTAGTTCAAAGCTATCTTTTTATTGTTTTTATTTTATTTCA
ATTTAAATCCCCCCATTTTTTTATAACGACTATCGAGTTAAATATTTGCTATTGACAATATTCTTCCATATTCTCTGTGG
GATCGACCTCGACTCATAGTTGGGTAAATATATTGCATACGATCGTTTATATTTTCTTTGAAGAAGTATATTTGAACGTT
ATCAAATAATGAGCCGGGGAAGAATCCACCGGGGTTGCCTTCTTCTTCTCCACCTAATCCTTTAAGTAATCAACCTCAAT
GCACTAGATATCGGTAGAGGAGGTGGGAATCACTTCCACATCCTTCTTCTCATCACGGGGCACTCAGGCTCCTCTACACA
TTTCGGTGATCAACACCGGGAATCGAAGCAAAGTGTGACGCTTCCTAGCCCTCATGGACATTTCTTTCCCAATGATCATA
CCCAAGTTTAGCCTTGTCCCATAAATGATGCAACCAAGACAGGCTGCCTTCGTGTGGCGGAGGATAGACTCATTCTAGGA
TGGCATGAGAGAACTGCTGATGAAGCCAAACTAGTAGCTCGCTGCTACATGGATGTCTTTATTTTCTATGGGTGGTCCAA
CCTCGATCCACCTAGGAGTACCATCAGATAATAGAGGGGCCAACCACTTTTTCATAGTCTCCAACGATTTTGTCTTGATC
ATTTATTGTTAGTCATCCTCACTATTCTCTGTAAACTCCAGAAGTACATTGATATCACCAATATCACACTTCACTTTTTT
CCCCTGACAACCACATAATCTACCATCTTGAATGTAGCAGCCTTCCTCTTCCCTTGTGGTACTAGAGCCCCGTAAGCAAT
TTAAAAATCTTGAACCCAATTAGGAATGTAAGGGTCATAAAGTTTTGTGAAAATCTGGAACGTCTAGGATCTTAAGGAGT
GCCAGATCTCTGGATATCTATCTATCACTCTATTTGTAGAGAGCCTTTACTCCACTATGATTGTCCTCAGTCCCTCAACC
TTTAATATGTTCATAGACCGGGGAGGAGGAGCATGTGCAGGTGGTGCTGGGACCATAACCTGATCTGGGACAGGACGAGA
AGTGGGGGTGTCAGGTATCCTGATCCTAGATATATCATGCATCCTCTTGCAGCGCAGCTCAACACTCCGAGCTAATAGCA
ACTACTCATCCTCAGGATCAAAGATGTCAGCCTGAGGGTCCTGGTGATCTCCCTCACTCTCAGAAGTGGTGAGGTTAGTG
GCGTACACTCCCTCACTGTTGGAGCTATGCTCTGGTGACTCAGAAGAAGGTGCCTTTCCTTTGCCTTTAACCTTCCCACC
TATGGTAGGAAGTTTTGCGGCCTTTGCTTTGGATGCAATTGCATCCTCACTAATAGTGATTCCCTTTGCCCTTTTGTTGG
GCGGCATGTCTCGTCCTGTTACTTTTGGTCTATCCTTATCTGCAAAACATATCGAAAATAGTTAGAAATAGTTCAAGAAA
ACTGTAGAATACATGTTACAGAAAGACTCATTGAACTGATCGGTGAGTCACCGAGTCACTTTGGAGAGCCAGATCGGGCT
CGCTGAAAGGACTGGTCAGAAAATTTCCCAGAAAATAGACAGGTCAGTGAAATGCAGGGCACTTTGGCGAATCGCCGATA
CCACTCGGCGAGTTCAGACTAGCCCGCCGAAAGTTACAGTATGTTTTAGGGGTTAGGGGCGGAGAAAGGGCAATCAAAGG
ATACTTTCGACGAGTCTCCGAGTGCACTCGGTGATCACAGGCTTCTCGCTGAAAATTACAAACTCTAATCTAGCGAATTA
TGAAATTAAAGGTGATCAAGGGGGACTTTGGCGAACCGCCTAGTGGTTCGGCGAGCTTGACCCAGCTCACATAACTGCCC
AACGTGCCAATTTTCACCCCGTTTCCAAAAATAAAGCCCGCAGCCCCCGAAAACAAAATTAAACAACACACTTTTTCAAT
TGACCTCAGACCCATATGACCCATGCTACCGGGGTACATAGACTTCCCCTGGTTTGTCCAAAATTGGCCATTTGATGACT
TTAGGCCTTAAGAATGACGTCAAACGCTCCATCATTGGGTAAAGTACGACACTTAGCACAATCAGAGTTACTCAGACTTT
ACCTGACTAGACCCAACAAATATTTACCACAACCCAACAAATTTTAAACAAATTTAAAGCACAAAATTTGGGAAAATCAA
CCATTTAGGCTAGTTAGAAATAATTATGAAACTGCGGTAGGCACAACTAGAACACAATTATAATTTCAGAGCTGGAGGCC
CAGCACACATCAACACAATTTATGTAAATGCATTTGAATTCAACCACTATTTAAGAGTTCAGGGTTTGGAAAACCAACCT
GAAAGCCAAAATATGAATTTGTGAAGCTACGCGGCAATGTATCCAACTCCGAACACGAGATCATTGAGAATAAAGTGATG
GAATGCAAAAATGAAGAAAATCTAAAGTGTGGGTGTAATTGTATGAAGTAAAAACGAGGGAATATGAAACAGTTTGAAAG
TTTAAACCATGGCCGTTTAAAATCGTTTAGTTCGTAGCCCTTCGGCAATATTAGTCGACCTCGCTGAACCACTTGGTATT
GCGCCGAGTGATAACTTACCTTGGCGAGATTTACAGGACCTCTAGTTTATTTGGTGGTCCAAACGACTGACAAAGTTGGG
CTCGTAGACCTGTTCAGCAAGTCGTTGTCTTGCCTATGGGCCCACTGAGTTTTATAGACTCCAACTTGATATTTTCTTGA
ATCTAACGGTGGTCCAAGTCGTACTCACAGACCTCTTCGGCGAGTCGCCAACCTCTTCGGCGAGTCGCTGACTGGACTTT
TGGCTCGCCAACCTGCACTTTTTCGAACAGATTCCACGTTTTCACCTGCACAATCAACACCCGTTATTCCAAAAAAAACA
AACATAGAGTGTTAAAAACTTGGGTTACATCCCAAGAAGCACCTTAGTTAACGTTGTGGCACGACGCAAGTTCCCACTCA
AGCTTCGTTCTAGGAGTTTGCCATAGTATCACTAAGCAACACCCCTTGTTGTGTGTGTTAAGACGCGAAGAAACCTGACC
CATTTGGGTCTCCAACTATATGATAGAGACGGATTGAGAGATCACCATCTGGTTGACAGTTGATAGGTTTTCCTTCATTT
CTTTGAAAACATTATCGAACCCTTCAACCTTGTTGAGAATATGTGAGAGCATATCCTCAGTCCGGCCATCCTCAGAATCT
TTGGGCTTTTGAAACTCGTGGGGAGGAACATACCTATCCTTCTCCCTATCTCTTTCCTTCCACGTGGCGTTATGATCACA
CCACTCCCTATCACGAACTATCTAACTCTCATCTCTATTCCAACCTTGGTTACAACCTAGCCTTGGGTAGTTTGCACAAT
AACCTCCTTATATGTTGGCTAGGAAGTTCACTTCCTCATTGTACAGTGCTTCAAACTTGGCCTCATCAGGGTTTCCACAA
AAACACCCACATCATTAACACTCCTAGCACCAACACCCATGACATTTTTGGCTGAAATATCAAGTTGGGTCGTCATCTTT
GCCATGTTTTTGTCCCTCTATTGATCTTTCTCAAGCTTCTCCTTTGTCAATTTAAAAGTGAGAGGGAAAACCTGATATTC
GCGAGTCTACCATGCCTGGTTATCTTGGTTATGCCATCAAGGAGTTGGGCTGCTATTACATAAGGTTGTTGCATTAACCC
TCCCGAAGAAAGTTGATCAGCCACTCCCCTGTTCGCCGAATCAAGGCTTCAGTAAAAGTACTAGAGCAGAACATTATCGG
GCAATCCATGAGTTGGGTATTGCAGCAACAACTTCTTAAATCTTAGCCAAGTCTCATGGATTGGCTCACCCTCCAAACGT
TTGAAGCTTTGAATACTGTCCCTAAGAGTTATCCTCTTCGAATGAGGGAAAAATCATACTTGGAATGCAGTAATAAGCTC
TTCGCACGAAGTGATAGAATCTCTTGGCAACTCAACCAACCACTTACAAGGTTATCCTATTAGAGATAATGGGAAAAAAC
TCAACTGGACCGGCTCTTGAGATATGTTCTTAAAAGAGAACGGTCCGCAAACATCAACAAAATTCCTGATATGCTCATGG
GGATCCTCATGAGCTAACCCACCAAATAAACCTTCAGTTGTAATAACTACAACATGGTGCTTGTAATGTGGAAAACATCG
TTCCCTTCAGCTGGAGGCAAGTGAATGGCACTAACTCCATCCACTAGATTTGGGTCATTGATATTTGGATCATTGACATC
ATTGAGATTTCTGATGTCATCTTGGTTGCCCACATGGCTACCATTGCTCTGTTAACTCTCATTACCTCTGTTCAACAAAC
AACACAAAAACCAAAACTAAAAATAAGTAGATTCAATTATAACTAAAAAGAACACAATTGAACTTCACCAAATGAATTTC
AAACAACACCACTCCCCGGCAGCGGCGCCATTTTGATTTAATGTTTCAATCACACCTCATCCAATTCTAGGTGTTCAACG
ATCCTAAGTAAGTATAAAACCCAACTAAATGAGTTGGGATTGAATCCCACAGGGAGCGGTACATGTTTAAGATTCAATTA
GAAAGTATAAATATGGTCAAATCAGTCATAGTAATAAAAATTGTCGAATAAAGAGATCATTAAAATCATGGGGTAACATG
AATGTCAAATCGGGGGGGGGTTGGTTTTGATTATCAACTACAAACAGTCATAAACAATACGAATTAATAATAATGAGATA
GGTTCTTGGGATGTGATCGATTATAGACAATGTATACATATGGGTAATTGCAACTATTAGTAAATATCTAGATATTAGTC
AGTAGGCAAGGCTATAGTGGAGATAAATTTTCTCTCGATCAATTTACCCCGAATAAAGTGATTTCTCTCGAACGTCAACA
AGCATGCAAAATAAAAGCAGCCCACACCTTAATACATTCACTCTCTTGAGCTGAATGTGTGGGATTGGGTTTAGGATGCA
CTCTCTCGAGATGAACCCGGGTCAACCCAATACCCACAAACCATCAATCAAAAACCTTAGTTCTACAACCTCTATCTCGA
GCAAGCCAAGAACACAAACATAAAACTGCATTTGCAACTGCAATTCTTAGGTTAAACCACAATTTATGATTGAACTCACT
TTTAAATAGCATTTAAACTAACAATTAGTAATACCCATAAGCCAAATCAGCCCATAATCACACCCCAAGAATTAGGGTTT
TACCTAGACATTATAAAAAGGTAAAAAAATTACCAAATTGATTATCCATCAATTGGGTAAGAGTGATTTCGTCTATACAA
TGGTCCATATTGATGAATCTCAAAGACCCACTTCCAATTTCTCAAAAGTGAATTTTTTCAATCCTTCAAAGCTATGGAAA
AACTATCTCAGAAGTCTCAAAACTTGATAAAAATTGTTCTAAAGAGTATTTGATACTAAACTTAATGTTCAAAAATGTAT
TTATTGTCGCCGAAAATAAGCTACAAAAGCTCATTCGACGAAGTAAGTTGGGCTAGTTGAACCACTCAGCGAGACGCCCT
TTGGTCTCTTTCATCGCCTGTCTGCCTTGGCATTCATCATCCTCAAGGTCTGTAACTTTGGGCAATCTATCTTGGCATCA
CAGAATCACTCGGCGATCCATCGACTACTCCATTTCATCGCCAACTTGGTTCTTTCCTTCAGGGCTTGGCACACTGGAAC
TTTAGGTGGTCTGATGTGCCACTCGGTGCACGTCGAGTTCTCTTGGCGATCTCACGCTCACCCATCTTCATTTCTTCAGC
CTATTTTGTTCCATTTTGCCTGTTAGTGTCCTTGCTTTGTTCCTCAATCTATATTCCTGAAAATCAAGGATTTAACATCA
GTTATTGGCACAAAATAAGCATTTGAGGACACTAAATCTGTATAAATAGAGCCCTAAATGAGTCCAAATCTCAGACTCAT
CAGGAATTGATGGGTAGGGGGTTTAGGATATATTTGTGACATATAAAAGTAAGAAAATATTTGAATTATGTTTTAACATG
GTTATAGACAAAATTATGAAGTTAGTGAGATCTTCTTCTTCTGGTTTGATTTTCTTTAATATTTGATTTTTCGATTTGAA
ACTGATCTAATGTGTACTTTCATCTTATATGATTTATAAATTGTGATGGTAAGCCATTACATCAGAAATCACACTTTTGT
AATAGAAAATAAAAGAATTGAAACACAAAACATAAAATAAAATGTATATTTAGAATAAATTATGATATCATTTGTAATTT
GTTGTGTTACTTATTTACTCAACTATTATGAAACTAGTCATACTTAAATATTATTGTAAATTTGTTTTTGTTATCTTTTC
TATTTATATAAACTAAAACTTATCAAGTTGAATTTTGCGTATAAATAATTTATGCCTAAAATCTAAACTAATCAAATCTT
AAACATCATTTGTTATCTTTTTTATTCATTTAAACTACAATTTATTAAACTGAATTTGGTGTATAAAACATCTATGCCTA
AACTCAAAATTAATCAAATCCCATTTCAAGTAGGGCTTGAAAGTATTATAAAATAATAATGGCAAATTAAAAGAGCTTCT
AAAATTATACTCTTTTTTTGTGTGTGGTGCAAATTATAACTACTTCATTTTACTACAGTATAGAAAGAAATACATGAGAT
TAAGAATCCAATCACAATAAATGTTTGAAGACACCATAGAGCCATGATTCAATTTCAGGAAGTACTTCACTGGCACTAGA
CCATCAATACCTTCTGTCAAGATAATTTTATTTTTGGAGATACATAATTTCATTCAGAGCTTTATATCTCATAAAACAGA
GTTATCTGAGATATAACTATATTTTATGTCTAGATAACTATGTCAAGATAACTTCAATAGCTTGTCTCACATAAAAAAAA
AATATGAAGACATTAAAATCTCTCCACATTCCACTCATTACTTCACATTTTACAATATGGTGCTAGATCAAATGAGAAAT
GAATATGTACATGCTCTTGAGGCCATGTTCAATATTCGATTTCAAATTCTTCTTGTTAGTGTCATGTACACAAAATGAAA
CTTCATTTGCTAAAAAAATGTTTCAATAAGCTTTTAGTTTCAACTATCTTTATTGAATAGTCTTGGTCGAGAATTATCAA
AAGCTCTCCATTTTCTTTTTAAAAACAGTATAACATTTGCTTGTTCTTCTTATGTACAACCTCTGTCACATCATCAACTG
TGTGTGACCTCAATGGACATTCACAAATATTTTTAAGTTAAGCCTTAATAGATCTTGGACCTTCCAATACCCATAATTCT
TCATATTCAAGTTTAGATCAGAGGATATGTACTACTAATTGTGTGTCAATAGTCTATCAAGGACATCAATTTTATCATTG
CTAGAGGCCAGCACCACCACAACCATGAATGCCTGATCTTTCCTTATTATCTTAGGTGTCCAATCCTTTTCCTATTTGAT
TAGAATAAGCAAACGCATAGAAGGAGGATAAAGGTTTGTGAAATCTAGTGTTGTAAATTGCAGTAGGAAAATCACAATGT
AGAGGATAAGAGTCTCTAAATATACATTATAGCAAATATAAACATATTTCCTCTGATGAGAGTGGCAATGTTTATGCAAT
ATATAAATATCAATCTTATCCATAATAGTACAAAGTCTTCTCCTGACACCATGGTATTTGTAATGCATTCGATACAACAA
ATCTTAAAAAGATCAAATATTGTTGGTAAGACAAAGTCCGGTAAGCCATCAAATACATGATAAACAAATTCAACAAACAA
TGCTCGTACAACTTTGTTATTCTCTATCCACTTCAAGCATACATGTTATTCTATGAAACCATGCAACCATGGGAAAAATA
AAATTCGTTCTAACAACAAATAACACAAAGTACTTCTTAATGTCCTACAAAACTTGAAGTGTACATAAAGATGCACAAGC
GAGCATGTTTGATGTAACTATGACCGTGGGTCATTATTTTAAATATTGTAAGATGAAGGTTAAAATTGTAGCAGCAACAA
AGGAAAACTAATATATGGATTCAGTAACTGTTAAATGTACCAAGGGGCGTCGAATTTGGATGCAGCGTACCAGTATAATC
TGATGCGAGCGTGGGAGGCACAATACTAAACCTGGAAGACTGGATTGAAGAATTTTAATGTTTATTATACAAAGTCATTA
TTGGGAAGGTGTTCGGATAGTGATGGGAAAAAGGGAGAATACGGAGGAAGTTGTATAGTAGCATACCTGTTTAGCGATGA
ATTTTGTGAGGCATAGAGCACCACTTTAAAGCCCTGTTTATTCCATGATTTTATTGAAGCTTGTTTTAGAAGAAATGATG
GGAACGGATGTTAGTGAGAAGAAACATGGAGATGTGTCTGTTGTAAACAGTCACAACTTTATCGTAACGACCCTCTTAGT
TGTTTTATGAATTTTACCCACTTTTTGAGTTTAACGCTTTTAGTTGCTTATATAAATGATTTATGACTTTTAAGAACGAG
TGATGTAATTTTCATATTTAATAAAAGATTAATTTAATTACTAATAATAATAGGAAAAGAAAAAAAAGTAGAAGTAAAAT
AAAATAAAATAAAATAAATGGGCAAAGCCCAAAAATAAATAAAATAAAAAGAAAAAAATAAAGAAAATCAAGCAGCAAAA
CACTGCAAACAGAGAAAAAAAACCGTACGCACACAACGTAGCGGAGGAAGAAAAGAAAAGAAAGGGAGAAAAGAAACGGA
AAAAATGATGAGAAAATTGGGGTTTTCATCCCAAAGTGTTATGCTAATTATTCTCTTCCTTTCCATTAAACTTTTATGTG
ATTATGAATAGATTTTTAGGGAATAAACGTGTAAAATTTGGGCTGAATTAAGAAAATATAGTCTTAGAGTTCTTGGAACA
AAATCTTGATTAGGAAGTCAAATAATGATCCATTTTAGCTAAAATTTTGCATGTGAAATAATTTTATCATGGGTAAACAT
AATCTGAAAGAAAATTTCAGATTTGAATTTGGTGGCCCGGGATAACTTTTTGACCTGATTTTCGAAGCAAAATTAAATAT
AATAATATGGGTGTCATTGGATTCGTATTCTTATGAGGATTACATATTTGATATTTTCAAGAACTTTGAAGCTTTATGAA
AAGGAACGATAAGATTTTGAAGATTCGTGATATGTGTTTAGCATTCGAGGTATGTTAAGATTTCGTACACTTCGTTGAGG
GACGTTTTCTAATAAAATATTAAAAATGGAATAGACAATGGTAAGGGAAGAATATGGGGGTCTCATACCAATGGTATGGT
GGGCATTGGTCCGAGTACCGGTGTTATAAAGAAAATTCATTACTATAGAATAAAGAATTGTAATTCGCGAATGCGAAAGC
ATATGGACATTAGCTGATGTATTATTGACTTTATTTCTTTTTTCTGATTGTGTTTCTTTACTGAACCTGTATATTTGTGA
TAGTTGAGGTAATTATCTATCATACTAATATTTGATTGATTTAGATGCTTTATCATCCTTTTTTATTAAAATCATATTGT
GTGCATATATTGACATGATATTGAGTATAAGTTTGGCACATGGAGATCGACTGTGCTGGATATTGTGAGTTTTATTGTTA
CAAGTTGGGCATATGGAGATCATCTGTGTTGGGGATTGTTTAATTTTATGATTGTGCGTTGAGATCATCCGCACAAACAC
GTGGAGATCGTCTATGTTGGTTTATGGACCTCGACAATATCCCATGGATCATGAACTCTTGATGTATTTTTGAGTAGTAT
CAGGTATATATGGTTGAGAGAGTACTTGGCAATTGAGGTACATCATTTTATAGTGTCGCATTACATTGCATCTGATTACA
TCCTTCATTCTTGTTGAGTGTGTTCTTTAAATATGTTGGACATTATGTGACTTTGATTATCCCTATTGATGAAAACTTGC
TTGATAAGTATAATGTGGACTTATAAAATTAAAGGATTATTTTTTTATATACTCCTGTCACAACTTCTTCATTGTCAGTC
TATAAGATATAGTGGGTACACGTGGTTTCATACTCATACTACACTTGATGTACTCTTTTATGGTGCAGATTGAATTTTAA
ATTTGAGCACATTTTCTAGAGCTTTTAGAGTTGAGTTTGAATTATCTTGGAGTTGTGGTGAGATACTTGGCTATTCCATG
GCCCACACCTCCCTCTATATCTTTTGCTATCATTTTATTTTAGTACTTAGACAAAATATTTCTTATGTCTAGACTGTCAT
ATTAGTTTGGACTTGTATCATATTGTAGAATCTCTTGTACTTATGAAACTAAATCTTGGGGTGGTATTTTAGGTTTTCGC
ATTTCATACTTGTAAATGACTTAGTTTTTGTATATTATGTTGCCGATTATCTTTCTACTATAAATATTGAATTGAATTGG
TAAAAGTATTAGGCTGGCTAGCCTATCGTTTGGGAACATAGGTGTCATCACGACTTGTAATTTTGGGTTATGATAAATTG
ATATCAGAGCCTTAGGCTCATAGGTCTCATGAGTACAAGAGCTGAGTCTAATAGAGTCTTGCGGGTCAATTTGGAGTGTT
ACTTATCTTCGAGAGGCTATGGGACTTTAGGAAACTTCCATTCTTTCATAATTTATTGTGTGTATGTGGTTCAATTTAAA
ATCTAAACTTCATTATTTCTAATTATCTCGTCAATAGTGACAAGATGTTCTCGAATTTGTATGTCAATAGTGTTAGTGAT
GTTATGTGATATAGTTTGAGATGTTTTGATATGCCTAGGAAAATGACTAGGGAATAAGCATTGTGACTTTGAATATTTCA
ATTGAGAAGGTTAGGAATAGTAAGAATGACTTGCTCAAAGTGTGATTTTGACAAAAATATTTCAACTTTCTTGGTATTAT
TTACGACAATCTCATGGTATAAATATATCACTGATAAATCAATAATTTAATATTGAAAGGGTATAATATGGATGCTATGA
ATACAAGTGTAATCATAGGATGATCAATTGATTGGGTAAGAGCATATTAGGTAAGACCATATTAATCATGAACATTCTAC
AGTTAGAAGTTGAGAAATAACAAAAATATAAGAACTCATCATTTATGTCGAAGTATGAGATGGAAGAACTTGCTATTAGA
TTTGTATGAACAACTTTCTTTCTGACCCTTGGTGTTTAGTTATATTAAAATAAATTTAATTAGTCTAAGTTGTATAATAC
GATAATCACATTGGTAAAGATTCTTTGATGGGAGCCACAGTGTGAACCAAATATAATATTGTATGAAATTATACAGTTAA
GTTGAGTGTCAATCAGCAAGAATATTTAAAGTGGTGATTAAATGGTAGATATTGACACATTTAAACTATGAGATATCTTT
TATAGATTTAATTGAGAATCAAAAATATTAGTTTAAATAAATAGAATTTTTTTTTTGACAAGAATACTAGTATAAAACTA
TGTAGGAACATTCCTAGAGACATGTGTATAGTGGTAAAGGATCTCCATACAATTCATGGACTAATATTTTGGTGGTTGGA
CATATTATATCAACAAATATCTAACTCTATTGGAGTAATCAAGGTTGTCCCGAGTATTGTTCAGTACGCTCTCAAATTTT
ATCATTTTGTTTAGACTTTAGATCTACTTCATTCATGTACCATTTTTTGGATATGTGAAACACCCCGGAGGCATCCCAAA
AGAGGTCCAAGGAGGTTGGACCTATGGTTTAAACAAACAGACCGTTGGTGGGACTACTATCCGTGGTGGAAGGCCCCTGG
TTCAAGGCCACAGATTCAAGTCTTCGACACAGTCAACGGTCATGCAAGACGGACCGTAAGTCAATCCACGGTCAGTCAAT
CGAGGGTCATAGTCGGCAACTGATAGTTATTTTAAGGGGTAGTTGGGTCTTTTGCTAATTAAATTATCTTTATACTACGT
CATTTTTCCTATGTCTAAAACTCCTTTATAAGTATATTCAACCCCCAAATTAGCTAATTCAAGTCATTCTTCCCAAATCA
CAAAACAAGATCAATTCTCCTCTCCAAAATATTCTCTCCCTATAAACTTGAAGAAAAAAAAGAAGGATTCAACCTAAGGT
TTCAAAGAAAGTCTGAATTCATCCATTGAAGATAAGCATTTGGACTTGAGCTATGATAGTTTTCATCCATGGATACCTTT
CATCCATTGAGTTTCCAAATTCTCCTATTTTCACTGGTAGAATTCCCCAATTAAGTTAAGGTTTTCTTCAATTACCATGG
GTTCTCTTGATTATTGATCTAAATGATTGAATTATGTTCTATTATTCATAAATTTATGAAATACTATGATTTTATTATAT
TTCCCCTATGAAACCATGTAAACCCCCATGTTTTGGAAATTATGATCATATGATGTGGGTTGTTTATTATGAGACAAAAT
TTTTATGAACTAAAGCATGAAGTGATGGAATCACATGAATTTATAAAAACATCCCTATCTAATCCTTGATGTCTAGATGT
TGTGATTCAAAGTAGGTTTTGCACCTTGATAGGTGAATTATGAGATTATGCATGCTCTTTAAAACCTATGTAAATGTTTA
AGGATGCTTTTAAGAGTAAAGTATCAATGATGATGTTGGTATTGTGTTGTTGAAAGGATATTCTCAGAAACACATGCAAA
GATGATTGGTTTTCTCACATAATAAGTGAACGACCCTCAAAATGAAGTAGTGTAAACTAGAGCCTCACATGGGTTTTATG
CATTAATAACTTGTTAAAATAATAAAGAATAACCTTTTTAGTCAGTTTTAAAGAGTTTGGAAGTCAAATGTGAAGGGACG
ACCAAGACGTTCGGAAACTAGTCTTTTACGTGTTGGGGTGTTCTAGTATGTTGTTCATGTTTTAATGTGTTGTTTGGAGT
TTAAAATTAGTGGAGGTAGCCCTAGTGTCTAAATAAATGTTTTTAGGGTCAAAAAGTCCTGGTACGACTCCCCGGGACCA
CCCTAAGTGTCCCCGGGGAGGATCCCAACCCTTGCCCAAACAAGCTGCCAAGGCAGCTTGAAGTTGTTCATAGAGGGAGT
GGCTCCGTGTCGCGGACCTGCTCCACCAATGGCCAAAAAGTGGCTCCGTGTTGCGGAGACACCGCGGACTTTACTGTCTC
AAAATTTAATCTGTAGAAACTCCATGGAACACCTCTGCGTCGCGGACTTGGTTCCTGACGAAATCTGCGAAAATAAAACT
CAAGTTTGAGTTGTTTAAAAGGTCCAACTAAGTGAGGGGTAGTTTGGGTACTTTGGGGAATTATTATAAATGGTTATTCT
ACCTATTTTAGGGTATTTTAAGTTGGTTAAAATCCCAAAACCTAGAATTAGACCCCATTCTTCAAATTGACCCTTCCCTC
TCAAAATAGATTCTCTCAAAAACTCCATTGAAGACCTTGATGAAGCTCAAGCTAGAAGATGGGTTTTCAACTGAATTCTT
CTTCAATTTCATGGGTCTTCAATAATTAAGTTATGGTAACTCTTGACTCTTGAATAACCTCTCATTCAAGGAGTTCTATC
AAAGATTTTCAAAATTGATTCACAGACCAAAATTCTCAATTTTCAATCTAAACATGGGTCCCTTGTCAAACGATTTTATA
AATCATTATTGATGAATTTATGTGGAATTAAGGTTTTTAAGATAATTTTTAAAAGAATTCTTGAAGAACCCATGATCCCC
AAATTCTCAAAAATTGGCCTATGATGTGGGTCTTTGTGAATATGATCTCTATTGGTGAAATTATGTTTAGATTAGATTTT
ATTGATGTTTCCTATGATTATCTATACTTATTCATGTTGAATTGTTAGTATATTGATGAGTTGAGAATTATGGCCTTATG
GGCAAAGTTATGGGTTGATCCCTTTGTTTATAGAATTGTACTTAGATTATGTTTATTTTATTGAATTACATTGTTGATTC
CTATTGATATTTATGTCAATTGATTATGAATTGTTGAGGATTGATCCATGGTGATCATGGCTTGGAGAATTGGTAAGTTG
ACCTAACTTTTAGTCTATAGTATGAGAATTGATGTTGTGTGGTTTGGTCTACTTATGTTGGAGATTTTTACTTCTTGTCT
ATCTATGCATGTTGAGATCATGGCCTTGAAGGCAATAGATGTGAAGTGAATTGATGATTCTGATGCATATGTTTATGAAG
TTGTGTTATGAAGGTTATGTATGAAATCCTCAATGCTAAAATGATGTGTGTTTATGATAAGGAGTATAATGTGAATGATA
ATGTTAGGGATAAGGTGTGGTCTACATGATTGATTATGTTAAGTACTATTGTGGAATGACCCCTATATGAATGTGTGATC
ATATACATGTTAGGAGTACCGATTTAATGTTGAATGTGTTCTTGTCTCCTATGATGAAGTGTGGGTGTGTGGTCTAGAAT
CCCTAAAGGCTTTATATGTGAATTGCTCATGATTTGAGGACATTTTGTGATCCCTTGAAGGGAAGTGCACTCAATATCAA
TGTTGTTGCTATTATGTCACTATGATGACCAATATGCACACACACACTCTACATGTATAGCTATGAATATGATGTGTTAT
GGTGTCTATTGAAAGGTTAACTCTTATATGCACCCCTTACATCTTATTATGCATGCAAAGTGTATGATTAGCAAGGTATG
AACATGTGTTGTATAAAGGTGTTTATGTGAAAGGCTTTCTCACATATGTACACACACATATGAATGAATGAATAAGGTTT
ATGATAATCTAGTGAAAGTGAGCCTCTTGAAATGTTTCCTCAATTGTACTCTAAACTAGACTATGTTATGAATATGGTAT
GACCATGTGAAAGGTCATTCTCACATAATGTAGGTTCTATGATGAAAGGTCATTATCATCTTAGAAACCTTTGAGCTATA
TGATATGAGGGATTAAGTCCCTAAAGCCAATTTTATGAACTAATGTTAAATAAAGGCTTAAAGATGTTTAAAAAGGGAGT
TGGAGCTTAGCACTGAGTGAACATGAAAAAGGAGAGTGGGGGCGTCACATTTAGCAAGTTAGGCTTCCCACAAGAGAACC
TTCACGTTTAGCAAGTCTGGGTTCCCAACATAGATGTTGTCTCATGAGATGGAAACCTCCACGCCTAGTCAGTCAAGGTT
TATATAGTAGAAATCTCCTTGTTCCATAACTACGTTCCCCCGTAGGTCTTAGCTTAGTGGATCTACTAGATAGCTATTAT
GTATGTAGGTCCTACCTTGGCAAGTAGTACCCTATCTTTTCGGTGTGGCAGTAGAACACCGGATTCCATATAGCTCACAT
GGTCTATGTCAGTTATGGCAATGTCTCCCGAAAGTTAAGAAATGAACAAAGATAAGAATATCAATACTAGTCATAATTTC
TTGAAGAGTTACTTAGTGTGGATAGGACTATGGACCCTACTTATGCATTGCACAAACGGACTCTAAGAGAGGTTATGATT
AGGTTCTTTATGTAATGAAGCCTATGGTCTATGTATGTTAATATGAAAGCACGTTAAGGTTGATTTTACTTATGTCAAGG
CATGAAGTATGATTATGCATGTGAATTACACTTATGACTTCTTAATGGGTTTGCTTAGTATATGTGGGGGTATGGGACTC
CATGTCTACATTGCACAAGTGAGCTTGTGAAGGGGTTGTGAGGGTGGTTTACTTATGATATGAACTAAATGGGTTATGAA
TAATGATGTAGTAAATGAATGAGTCCTTATATGATGTTATGAAGTATGTTGGTCTTATGTTTAATGTTAAATGAAGATGT
TATGTCTTGTTGAATATGATGTGCCTAGTCTATGGTGTCTTCCTAGGAACACTTGGTCTGAGTAGTATTATGGGATGCTA
CTTGCACATTGCACTAGTGTGACTTGGGGGTTGTCTTAGGTGATGGTTCCTATGTGAAAACTATGTCTTATAGTGTGCTT
ATGACTCTATGAATATATGTGGTTGGATTGATGAAGGCTATATGTAAGTTCACCATTGGTAACCTTAAGGTGATGCATTG
CACCAAGTATTCCCTAAGGGTTGCTTGAGGAAAGGAGTTAAGATAAAGAGGAAGGTAATGTATTGTATGCATTAAATGTG
CCTAAAATGTTATAAGTGTCTCTATGTTCTATTATGAATGGTTTCCATGTGTATGATGATGTATGTGGTTTATATTGTTC
CTATTGTACTAAATGTTCTTGAAGTTTCTCTAAAAAGGCATGATGCATGGTTTCCAATTAAATGTCCCTTTTAAAATCAT
GTTTTTGCATGGTTATCATACTTAGTGCATTCTTGTACTAACACCATTCTTCTTCATCTTTTTATACCAAGTGTAGGTGG
TGGCGGCTAAAGGGCCTTTCCTAGAAGAGATGAGCTTGGCTTACTATTCCTAAGTTCGGGTGTGTCCTTAAAGATTCAAG
GACCTTTATGTTAAAGAGTTTCCTTAAGTTCAATGTACTAGCTAGTAGTTTCTTTTGTATTGTAAGGGATGTGTCCCTCT
TGAGTTGTAGTCATGTTTTAAGATGGCTACCCTGAGACGTAGTACTTCGATTTTGTATTAAAGGTTTAAATGAGGTGACT
TTTAAGTCATGCGTTATATTATGAAACAATTTTATATTTTCCGCTATTTTTCTATGATAAATTCTATGACGAATGCTAAG
GGCTTATATAAGACCTCTGAGAGGTCGAATACGCTGATAACGGCTAGGGGTTGCTCTCGGGTCGTTACAATAAGGATTCT
AAGGTTGAAAGGTTTTCTCACCTAATTGAATCAAAGATAAGGAGCTATCCTAATAAAACTTAGCTTGAATTGGCAAGATG
AGATGCCTTCCATGGATAATGAGAACAAGTAAGAAATGACTATTATGTGGCAATTATGCTTAGCATCGAGAGGATATTGA
GATGGAAGCCCTCCCGTTAGTAGAGGTCAGGTTTCTACAAGAAATCTCGTTATCCATTACCTATCTGTCCCCATAGGATG
ATTGTCTAGATAGACATTAGCTAGTGGATCTACTTAAGATAGAAGTTTATGCTCCATACCTTGGCAAGTAGGACAACCTA
TTTCGGTGTGGGAGACCCGGGGATAATGTTATATCTTACATGATCTCTAGGTCGGTTAAGGCTACTTCCCACATTAATAA
TGAACTAAGGTTACTCAAAGAGTCTCTCATAAGTGTTCAAATTTTTTAAAGATGATTAACTTGCATTGACCATGTTTTAT
GAAGTATGTTTTCTAACTTTCTTATATCATGTCTTAGCTTGGTCAATTGCATGTCATGAAATGTATCGTTTTAGTATGTT
TTAAATGTTTTATGCATGGCTATCATACTTTGTACATTGTTTTATAATAACATATACTCTTGCCTACATTTTTCCCAAAT
GTAGTGTCCGATATTCAGGGTTCTCGATTTCGTGGCTAGCGATTGGCTTAGTTGATTTCCCAAGCTTTGGGTAGTCCTCA
TGCATTTGAGGATAGAGTTATATTGTTTCCAGTTTCTATCTTACTATTCAGTTTTTGGACATGATGTATGGGCTTGGCCC
AATTTCATTTTATTTTATTAGATGGCTAAAGAGACAATGTGTCTAAACCTCCCTTTTTTTTTATAAAATGTTTGGACTCG
AAATATTGTATTTACTTCATATATTTTATTTCCTATGCTTATGAATATGAAGTGGCTTGTATGCGGTCTCTTGGGGTCAT
ATATGCTGTGTTATATTAAGGGTGTACCCCTAGGTCATGATAAACTTGGTAATCAAAGCACAAGGTTTAGAATGGTCCTA
GGATGTCTCATAAGCCACGTCTAGTAGAGTCTCATTCATGAGTGTGAAGTGCGCCACATTTATAAATGAGAGGCCACAAG
ATGATTAGAAAAATCAACTTCTTTCATTACTCTAAAGTTGTGCGATAGAGTTTAACTCTATATGGTCTCTTTCCTTATCT
TTATTTGATGCTCTAAAGTATATGGCTACTCGAAGAGCTTAGTCTAGAAGGAATGTGAGCAAGAATGCGGAAGAAGAAGC
TCCTCCTCAGGCTCCTTAAGCTCCAGTCAATCGTATGGCCGGGAAGGTGTCTAATGCGTAGTTTAGGGCAGATTTTCAAG
TGTTGGCTCAAGCCATGACGGCCCAAGCCAATAGGGAGGTTATGGTTCTCGTGAACCCAAATACGGGTATGGTGGCTTTT
ATGGTGAGGGACTTCACTAGGATGAATCCTATGGAGTTTCATGGTTCTAAGGTTAAGGAAGATTCTCAAGAGTTTATTGA
TGAGGTCTACGAGGTATTTATGATCATAGGAGTGACGCCGATGGAAAAGGTGAAGTTGGGCGATTATCAACTAAAAGGTG
TTGCTCAAGTATGCTATAACCAATGGAAAGAAGGGAGACTGGAAGATGCGGGTCCTCTTGATTGGAAAAAGTTTAAGGCT
GCTTTTCTTGATAGGTTCTTTCCCCTTGAGATGAGGGAAGAAAAGTTTATTGAGTTTATTAACCTTCATCAAGGAAGTAT
GAGTGTGAGGGAGTATTCTTTAAAGTTCACACAATCGTCTAAATAATCTCCAACAATTGTTGCCGATTCTAGGGAAAGGA
TGAGTAAGTTCATTTAGGGTGTGTTTGAAATGGTTGTTAAAGAATGTCGTACCGTCATGCTCATTGGTGCCATGGAAATC
TCTCGTCTCATGTTGCATGCACATCAAATCGCAGAGGAGAAACTTAAGGAAAGGTCTAGGGAGACAGAGGGCTAAAACAA
GTGATGGAAATTTCTCTCATGCAAGGTCCGATGGACATGGTCGTCCTAGATTTCGACAAAGGTTTTCCAGTAAAGGTTCC
TCCAATTCTCCTCCTAAGTTCAAAAAATATAGTATTGGATCTTCATTGCCTATGCCTACTTGTGTTAAGTGTGGAAAGAA
GCATGAGGGTAAGTGCCTAGCCGGCATGGATAGTTTCTTTAGTTGTGGTAAAAATGGTCATAAATTGAAGGATTTCACAA
TGCTTATGGCTAAGGGAAGAGAGGATAAGCAAGCTACTCCTAGTGGTTCGGGTTCCAACGCTCCTAAGCAAAACTGATTG
TATTTACTTCAGACTCATGGTGAACAAGAGGGTTCTCTCGATATGGTTACTAGTATGTTGAATGTTTTCCAACTTGATGT
TTCTGCATTACGTGTTCCCGGTGCTACCTTGTATTTTGTGACACCATATGTGGCTATGAGGTTTCATGTTCTTCTGGATG
TGTTGCTAGAATCATTTTCTGTCTTTACCCCTATTTGTGATTTTGTTGTGGCTAGGACGATCTATAGAAGATGTCCCATT
TCCTTATCCCATAGAGTTACTCTTGTTGACTTAGTAGAGCTTGATATGTTGGATTTTGATGTTATCCTTGTTATGGATTG
GCTGCACTCTTGTTATGCTTCTATTGATTGTAGAACTTGTGTAGTAAAGTTTCAATTTCCGAATGAGCCTATCCTAGAAT
GGAAGTGGGGAAATTATATGCCTAACAGTTTGTTTCTTGTCTTTAAGCTAGAAAGATGATTTCTAAGGGTTGCATTTACC
ATCTAGTTAAGGTGAGGGATGTATATTCTGAAACCTCTATTTTTGAGTCGATCCCCATTGTAAAGGATTTTTCGGCAATA
TTACCCGATGATTTGTCCTCCCCAAAGGGAAATAGACTTCGGTATTGACCCTCTCCTAGATATGCAACCTTTTTCTATTC
CTCCTTATAGAATGACTCCATTAGAAATAAAGGAGTTGAAAGAATAACTGAATGATTTGTTGGATAAGGGTTTCATCCGA
CCGAGTAGCTTTCCATGGGGTACCCCAATTTGTTTGTTAGAAAGAAAGATGATTCTCTTTGTATGTGTATTGACTATCAT
TAGTTGAACAAGGTGACCATTAAGAATAAGTATCCTCTTCCAAGGATGGATGATCTATTTGACAATCTTCAAAAAGCAAA
TTACTTCTCTATAATTGATCTTCGGTCGGGTTATCACCAATTGAGGGTGAAGAGAGATTACATTCTGAAGACGGCTTTTT
GAACTCAGTATGGTCATTATAAGTTTTTAGTAATGTCGTTTGGATTTACTAATGCTCCGACTGCATTTATGGATTAGATG
AATAGAGTGTTTAGACAATACCTTGATATGTTCATGATTGTGTTTATTAATGATATATTGATTTATTCAAGAAGTGAGGA
TGATCACATCAATCATTTGAGGATTGTGTTGAAAATCCTTAAGGAACAACAACTCTTTGCAAAGTTTAGCAATAATGAGT
TTTGGCTAAGGTCTGTGGCTTTCCTAGGTCACATTATTTCAATTAAAGATATTGAGGTAGATCATATTAAGACATATGCG
GTCAAGAGTTGGCCTAAACCTCTAACTCCTTAGGATATTAGAAGCTTCTTAGGTTTAGCCGGTTACTATAGAAGGTTTGT
TGAGGGGTTTTCTTCTGTTTCTTCTCCTCTAACAACATTGACTCAAAAGAAAGCCAAGTTTATATGGTCCAAAGCTTGTG
GAAAGAGTTTTCAAGAGTTGAAGGATAGACTTACTTTCGATCTAGTGTTGAATTTACCAGAAGGAACGAATGGTTTTTTG
TGTATTGTGATGCCTTTAGAGATGGGTTAGTATGTGTGCTTATGTAAAATGGGAAGTTATTGCCTCTTCTTCAAGGAAAC
TTAAAATTCATAAGAAGAATTATGCTACCCATGACCTTGAATTAGCGGTGGTTGTATTTGCCTTAAAGATATGGAGGCAT
TATTTGTATGGTGTTCATGTTGATGCTTTTACTGACCATAAGAGCTCACAATATATGTTTAGACAAAAGGATCTAAATCT
TTGCCAAAAGAGGTGGCTTGAATTATTGAAATATTATGATATGAGTGTTCTCTATCACCCCGGTAAGGCAAATAAGGTGG
CGGATGCTCTTTGTCGCTTATCTATAGGTAGTGTTGCTCGTATTGATGATGAAAAGAAATAGTTGGTTCAAGATGTTCAT
ATATTGGCTTGATTGGGTGTTCAGTTAGTAGACTCCACCATGGGTGGTGTTATGGTTCATAATGGTTCCAAATCATCTTT
TGTGGCAGATGTTAAAGCCAAGCAAGGTTTTGATCCAATTTTGGTTGACTTGAAAGAAGCCGTACTTAAGAAATCTGTGA
AGTCTTTCTCCCAAAGAAGAGATGGTGTACTTAGATATCAAGGTCGGTTGTGTATTCCTAATGTGGATGACTTCAGGGAA
CAAATCTCGTCAGAAGCCCATTGTTCTCGATATTCCAATCAACTGGGAGCCACCAAGAGGTACTGTGATTTGTGGAAAAT
CTATTGGTGGAATGGGATGAAGAAGGATATTGCGGAATTTGTGGCTAAGTGTCCTAATTGCCAACAAGTGAAAGTTGAGC
ATCAGAAATCGGGAGGTATGTCCCAAAACATTGGTATTCCTACTTGGAAGTGGGAAAATTTGTCTATGGACTTCATACTA
GGATGGCCCCGTACTAGGCAACAACATGACTCGATTTGGGTTATAGTAGATCGGATGATGAAATTGGCTCATTTTATTCC
CGTCAAGGATTCCTATTCGGCGGAGGATTACGCTATGTTATACTTGAGGGAAATGGTAAGGTTGCATGTAGTGCCCTTGT
CCATTATTTCCGATTGTGATACTCAATTCACTTCTTAGTTTTGGAAGTCTTTCCAAAAGGGTCTCAGTACTCGTGCTAAG
CTTAGTACTGCCTTTCATCCCCAAATTGATGGGCAAGCGGAGCATACTATCCAAACAATGGAAGATATGTTGAGAGCTTA
TGTGATTGATTTTAAGGGTAATTCGGACGACCATTTTCCATTGATTGAATTTGCCTATAACAATAGCTATTACTCAAGTA
TTGGTATGGCTCCATTTGATGCATTGTATGGTGCGAGGTGTAGATCTCCTATAGGTTGGTTTGAGGTGGGTGAAATTTCC
CTAATAGATCCCAAATTGGTAGATGAGGCTATAGAGAAGGTTCGACTTATTAGAGAAAGGTTGAAAAAGGCTTAATGTCG
ACAAAAGTCTTATGCCGATGTTAGAAGAAGATATCTTGAGTTTAATGTGCATGATTGGGTTTACTTGAAAATTTTACCCA
TGAAAAGTGTAATGAGGTTTGATAAGAAAGGAAAGATTAGTCCCCATTTTGTAGGCCTCTATCAAATTTTGAGACGTGTT
GGTAAGGTTTCTTCTAAACTAGATTTGCCAAATGAGTTGTCATCGATGCATCCGGTTTTCCATGTCTCTATGTTGAAGAA
GTGTGTTGGTGATCCGACATACATAGTTCCTTTAAAAGGTTTGGGAGTTAAGGAGAATCTTTCTTACGAAGATGTTCCGG
TTGAAATTTTAGATCGACAAGTCAAGAAGTTGAGAAATAAGGAAGTTGCTTTCGTGAAAGTGTTATGGGAGAATCATTTA
GTTTTGGGTGCTACTTGGGAGGCCGAGGCCGATATGATATCCCAATAGCCTCATCTCTTTTCTTCTACTCCTACTCTAGC
TTGAGGTATTGAATTCCTCATGGTTTTCTATTTTTGTGTCATGTGTGTTCTAGATATTCCCATGATTTCCCTATTTTATG
CATGTTCATGAAAAGCTTAAGTCTTGAGAAAATGAGTCAACTTGATTGAATTCTCCGTTTCTATGTGCATTTGAGATTTA
ATTGCATATCAACTATATTGTATGATGTTTTGAATATGCTTTAGCTTGGAGTTGATATTTCCTCCTTGGATATATGCTTT
TGAGTATAGATTGCATATGGGCTCCATTAGATTGTGTTGAGCATGCTTTTAGCTTGGAGAAGGTAGTTCCTTCTTGAATA
TGAGAAATCTGAAATTTCATGCCTGTTGGTTTGTTAGGTCTAGTTCCTACCTTCCTATGAGGCGTTGAGAAAGTTTAGCT
TGGAGTCGATGTTTCTTCCTGGTTATGTGCATTTTGATGAAATTGCATGCATGATGGGCTGCTAGTAATTGAGTCTCTGT
TTTAAACAATGCTTAGAATCTCATTTGAGGATGAATGATCCTACGAGGGAGATAATGTAACACCCCGGATTCGAGCTAAG
GCAAAGTAGCCATTTTTCAAAAGTTGCAGGTGCCAACCCACCAGGGCCACCTATGGCCCGTGGATGGGACCACGTACCGT
AGGTCTGGCCACTCGATGGGACCACCGGCCTAAATCAATAGTTCGTGGTCGAGGGTCCATCGTTCAAGGCCCCAAAATCA
AGTCTCTAACCCAGCCGACGGCCGTGCAGGACGGACCGTAGGTCAGCCCATCGTCCGGTGATCGAGGGTCGTGGTCAGCA
ACTGCCAATTATTTTAAGTGGTAGTTGGGCATTTTCCTAATTAAATTATCTCTATAATACGTCGTTTTGCCTCTATTTAA
GACCCCTATATATGTATTTTCAACCCCCAAATTACCCTATTCAAGTCCTTCTTCGAAAATCACAAAAGAAGATCAATTCT
CCTCTGCAAAATATTCTCTCTCTAGAAACTTCAAGAAGAAGAAGGATTTAACCTACGATTTCAAAGAAAGTCTCAATTCC
TCCATTGAAGATAAGCATTTGAACTTGAGGTATAATAGTTTTCATCTATGGATTCCTTTCATGCTTGGATTTCCCAATTT
TCAAAGGTAGAAATCCCCAATTAAGTTAAGGTTTTCTTCAATTACCATGGGTTCTCTGGATTATTGATCTAAATGATTGA
ATTATATTTTATTATGCATGAATTGATGAAATACTATAATTTTATGATATTTCCTATATGAACCCATGTAAACCCCCCGT
GTGTTCCAAATTATGATCATATGATATGGGTTGTTGATTATGAAAGAGGAGTTTTACTAAATAAAGCATCAAGTGATGGA
ATCACATGAATTTATGACAACATCCCTATATAATCTTTGATGTCTTTATGTGGTGATTGAAAGTAGGTTTTGAACCTTGA
ATGGTGAATTATAAGATTATGCATGTTCTTTAAAACCTATGTAAATGGTTAAGGATACTTTGAGAGTAAAGTATCAATGA
TGAAGGTGTTGTTGTGTTGTTGAAAGGATATTCTCACAAACACATGCAAACATGATTGTGAAAGGTTTTCTCACGTAATA
AAGATTCTAAGGTTAAAAGGTTTTCTCACCTAATTGAATCAGAGATAAGGAGCTATCCTAATGGAACTTAGCTTGGATTC
GCAAGATGACATGCCTTCCATGGATAATGATAACAAGTAAGAAATGACTATTCTGTGGGAATTATGGTTAGCACCGAGAG
AATATTTAGATTGAAGCTCTCCAGTTAGTAGAGGCTAGGTTTCTAGAAGCAATATCCTTATACCTTACATATGTGCCCCC
ATAGGATGATTGTCTAGATAGACATTCGCTAGTCGATCCACTTAAGCTAGAAGTTCATGGTGCTTACCTTGGCAAGTAGG
ACAACCCTTTTCGGTGTGAGGGATACCGGGGGATCATCTTATAGCTCACATGGTCTCTATTTTGGTTAACACTACTTCCC
ACATTAATAATGAACTAAGGTTACTCAAGGAGTATCTCATAAGTGTTCAAATGTTTTAAAGATGATTAGCTTGCATTGAC
CATGTTTTATGAAGTATGTTTTCTAACCTTCTTATATCATGTTTTAGCTTGGTCAATTTCATGTCTTTAAATGTCCCGCT
TTAGCATGTTTTAAATGTTTTATGCATGCTATCATAATTGGTACATTGTTTTGTACCAGCACATACTCTTGCTTACATTT
TTCCCAAATGTAGGGTCCGATATTCAGGGTTCTCAGTTTCATGGCTAGAGGTTGGGTTGGTTGATTTCCCATGCTTTGGT
GAGTCCTCATGCATTTGAGGACGGAGTTATATTGTTTTTAGTTTCTATCTTACTTTTCAATTTTTGGACATGATGTATGG
GCTTGGTCCAATTTCATTCAATTATTAAATGGCTAAAGAGACAATGTGTCTAGACTTTCGCTTTTTTTTATTATAAAATG
TTTGGACTCAGAATATTGTTTTTACTTATTATGTTTTATATCTTATGCTTATGAATGCTAAGTGGCTTGTATGGGGTCTC
TCGGGGTCCTATACGCCATGTTAAATCTAGGGTGTACCCTTGGGTCATGACAATATGTTTTGTGACTCTCCTGTTAGATT
TGTATGTATTCAGACACCCTTCGATGATTCTTAGTGGTGGATCGACTACATCAATCTTAAGTTGTTGATTTGATAGGACA
AAATACTTTGATACACTTAATTATTTAGGATATGGTAGATATTGATATCACATTGGGCATAGATTGACTTCATCCATATT
ATGAAATTCTATATTGTTACCTTAGATATGTCGTGTACTCTTAAACTTAAGTGACATGACACTCCCAGTCCCTATTTGAG
GAAGGTATTATCATTTTCAAAGACTCAATGTATGATTGAGAAGAAACTTCCCCCTATTTGACTTATGTCCATGATATGAG
TAGTGATACTCCTCCTTTAGAATCAGAAATAGTAATGAAAGAGTTTCAGAAGGTGTTCTAGCTGATCTTGATTTTGATTT
CAGTATTGACATAGAGCTAAACACTAAACCTGTTTTTATCTTTTCATATTAAATGGCTCCGGCATAACTGAATGAGTTGA
ATTGAGTAGTTGCCTAATTTATTGAGTGAAGACTTTATTAGGCCTGGTATTTTTCCTCGGGATATGCCAATCCTATTTGT
GAAAAAAGAAAGATGATACTTGATTAACGTTATGAAGGACACTTCATCCAATTCTAAGCGTCAACAGTCGTTAATCAGTA
CAAAATCCAACTAAATGAGTTGGGGTCGAATCCCACAGGTAGCGGTATGTGTTTCAAAGTCAATTGGGAAGCATGAAAAT
GATCAAATCAGTCAAAGAAATAAAAATTATTGAATAAAGACATCATTCAAGTCAAAGAGTGATACGAATGTCAAATGGGG
GGTTTTGGTTTGAAATTATCAACTACAAATAGTGGCAGACAATATGAAATAACAATAATGAGACGGGTTCTTGGGATGTG
CTTCGATTATAGGCTAATATAGAAGAACATGTAATTGCAACTATTAAAAAATAGCTAGATATTAGTGAGTACGCTAGGCT
ATAGAGGAGAAAAACTTTCTCTAAAACAATTTATCCCAAATAAAGTTGATTTCTCTCGAACATCAACAAGCATGCAAAAT
AAGAACAACCCACACCTTAGTCCATTCACTCTCTCGAGCTGAATGTGTGGGATTGGGTTTAGGATTCACTCTCTCGAGCT
GAACCCAAGTCAAAGCAATACCCACAGACCATCAATCAATAAGTTTAGTTTTAAAACCTCTCTCTCGAGCATGCCAAAAA
CAGAAGGGTAGAACTACATTTGCAAATACAAATTTTAAATTAAACCACAATTAATGATTGAACTCACCTGTAAATAACAT
TTAAACTAACAATTAGCAATACCCATAAACCAAATCAGCCCATAATCATATAATCACACCCCAAGAATTGTGGTTTTAGC
TGGACATCGTAAAAAGGTAAAAACAGTTATCAAATTGATTATCCATCAACTGGGTAAATGTAGATTCGTCCTTACAATAC
TCGAATTCGAAGAATCTCAAAGACCCACTTCTAATTTCTCAAAAGTAAAAAACTTCAATTCATCAAAATTTAGGAAAAAC
TAAAGAAAATTGTCTCACCAATTCAAAACTCAACAATAAACTAAAAATATATGAGCAAAGATATTAAACTAAGTGTTCAA
AAATTTATTTAAAGTCACCAAAAATGTGTTGTGAAGAGTCACTCGGCGAAGTAAGTCGGGCTCGCCGAACCAATCGGCGA
GCCACCCTTTTGGTGTTTTCCATCGCCCTTCTGTCTTTCCATTCCGCATCCTCATGATCTTTATCTTTGGGCAATCCAAC
ACTGCATTACGAAACCACTCGGCGATCCACCGACTACTTCTTTCTCTCGCCAACTTGGTTCTTTCCTTCAGGGTTGTAAC
ACCCCAAAAAAATAGTAGGTTAACCTAAGAGCTAAATGAGAGGATTAGTGTAACTTTTTGAAAATGGTTCGACAAAACTA
AAGCTAAAAATGAAGGAGGTAAACATCTAGGATGAAGGTAAGGACGTAAACTACCTAGGGAGAGTGAAGGAGAACTTGTT
TCTCTTTGGACCTAGTTGGCGATTGGGCAGCATGATCACCCAAGTGACTTGACGATACACCAAAGTGCACTTTGGATCGC
CTAGTGGGCTTTCCCCTTGGCATAGGTTTTGGGAAAAAGGATGACCTAGGTCGTGGGTCACCAATTTGGTTGGCAATTCG
CCCAACACACCACCCCATCGCCTAGTGAGCTGCCCATTTTGGGATCCTACTGGAAATTTAGGAGAGCCAAGGGCTCATTA
GGCGAGTCTCCTAGTTCCCTTGGCGTCCCTAGGAGGGCCAATGGGCGAGCTCCAGTGTGGGGTTGTGAAATTTTAATAGT
TTAAATAAGGGTCTTTAAGTAATCTCTCCAAAACTTGAACCCACACTTTCCCACTCTTTTCCTAACAAGTATATATACCT
TGTAAAGAAAAAAATTCTTCCAATTTAGTTACTCCCACTAAATAAATAAGAAACCCAAGAACATCATCTTCCTCTCAATA
TTTCTCTCTCTAAACTCAAGGAAGAAGAAGAAACCATTGGAGCTGGGGTTTTTAGATTCTCAAGGTTCTTCCCCAAATTT
CTTCGATATTCTTAATTGAGGTATGGATGCTTTTCATCTTTCGGAAGATATCACCAAAGGAGCCCCTTCAAAATATGTTT
TCAAGATTCCAAATCCCCCAACTCTAGGGTTTTCAATCTCTAACATAGGTCTTCTTCCAAAACAATTTCTATTGTTTAAT
TATGGGTTATTATGATTAATTAAGATGATTTAGTTTGAGATTAATGTATTGTTGTATTTTGATGAAATTCTCTCTTGGAC
CCATGATTTCCCCTTCTTCCTAAATTGTAAACTATGTATTGCTTGATTGATGATGAGAGCTTGATAATTGATTATGCTTA
CATTAATTATGTTATTGAATCAGGAAATCCCCCTCTCTAATGTGAAAATTCATGAAGTTAGGGTTAATCTTGATTCCTAG
CCATGAAAGGCAATAAGTAGGGTTTATATATGTTGATGAAGATTGTATATGAGTTCATGAGTTACTTAGGTAATGATGAT
CCTATTAATCCGATATCCTTCATCCCTATACCCTTACACTTGATTATGCATGAAGTACGTATATATGTCATGATAAGCTT
TTTGTGTTGATTGAAAGGATATTCTCATGAAACTCTATGAATGTTGTGTGAAAGGTTTACTCACATGTTGATGGTTCTAA
GGCTGAATGGTCATTCTCACCTGATGAATCTATGAGCTCTTATGGTATTATGTTGGTTGGGTGCCCAGTGCATTCTCTTG
TGAACATGAACTTAAGTAAAGACTTAATATGACTATTAAAGGGAATTATGCTTAGCACCGAGCGGATATGAACAATGAGA
TGGAAGCTTTTACATTTAGCAAGTTTGGCTTACCAATGTATGTTGTCTTATTGGATGGAAACCTTTTACGCTAGTAGTCC
GGGTTTCTAGTAGCAATCCCCATATCCCATAACTATGTGGCCACATAGGTATTTAGCTAGTGGATCCACCTAAAAGCTAT
TATGAAAGTTCTGCCTTAGGCAAGTAGGACACCTTTTTTCGGTGTGGAGGTAGAAAACCAGATTCCATGTAGCTCACATG
GTCTATGTCGGTTAAGTCTAAACTTCCCTGTATGATATGAATACAAACTATGATAAGAACATGGACTTTAATTATGACTT
CTTGAGAGGTACTACTTAGTATGAGTGAGGGTATGAGACTTCACTTTTGGATTCCACAATTAGGCTTTAAGAGGGGTTAT
GGGGTGGTTCTCTTATGTTATAATGACTTATGAATAAAGTGTGAAATGTATGTATGAAAGTTAAGTTTTACTTTACTTGA
AATAAGCTATGAATATGAATGACTCCTTACTTATGTATGATAATTATAAATGAGGTAAAAGTAAGCTAGGTATGTTGTTG
GTAGCCTAAATGTGAATCTTAGCATTTGGTAGGGTTATGGGATCTTACCTTTGCATTGCACTAGTATGGCTTTGGGTTGC
TTATATGTTGGTTTGGCTTATGTTTATTCAAAAATGACCATTGTGTCTTTTAAACTTGATAAAGGCATGACTTCAACTAA
ATGTCCCTTTTATGCATGTTTTAAGGATTGTGTGCATGGCTTCCATACTTGGTACATTATTTGTGCTAACCCATATTTTC
TACATTCTATGAGTGTAGGTTCCGGTAGTTGATACACACTTCTCCTTTAAAGTGATGCTTGGGTTGACTATTCCTCAAGT
TTGGTGAGTCCTCAAATTCGACGACGAATTACTCATTTCTAGTTTTATTGTACTTTCCACGTTTAAGACTTTATTGATGT
AAAGGGATTTTGATCCTATTTGTACTCTCTATTTTTCTAGATGGTGATTGAGACAAGCCTAGATTCTTATGTTCGTTTAT
GAAAAAGAAGTTGACTTTTATTGTAAAAGTTTTAAATTTTCCGCAATTATTTTGTCTTTATGTTATGATTATGCTAAGGG
CTTGTATGAGACCCCTTNNNNNNNNNNNNNNNNNNNNNNNNNNCGGGGTCAAGTACGCCATGTTGCTCCTAGGGGGTAAT
CTCGAGCCGTGACAATCTTGGTAATCAGAGGACAAGGTTATAGAATGATTCTAGGATGATGTCTCATGAACCACGTGTAG
TAGAGTCTTGTTCATAAGTTTGAAGCATGCCACACTTATGAATGAGAGGCTATAAGATGTTTAGGAACTTTCACTTCTTT
CATTACTCGTTAATCATGTCTTAGAGTTTTAACTCTATGAAGTTCTTTTCCTAACCCTTCTCTTATGATTATAGGCAATG
AATACCTGAAGAGGGAATGCAAGGAGGATGCAAGAGGAGAACATCAATGCGGGAGAACATCAATGATGTGAGAACATTCT
TCCCTATACCCTTACACTTGATTATGTATGAAGTATGTATGAATGTTATGATAAGCTTATTGTGTTGATTGAAAGGCTAT
TCTGATGAAACACTATGAATGTTGTGTGAAGGGTTTACTCACATGTCGATGGTTCTAAGGTTGAAAGGTCATTCTCACCT
AACGAATCTATGAGCTCTTATGGTATTATGTTGGTTGGGTGCCTAGTGCATTCTCTTGTGAACATGAACTTAAGTAAAGA
CCTAATACGACTATTAAAGGGAATTATGATTAGCACCGAGTGACTATGAACAATGACATGGAAGCTTTTACATTTAGCAA
GTTCGGCTTCCCAATGTATGTTGTCTCATGGGATGGAAACATTTTACGCTGGTAGTTCGGGTTTCTAGTAGCAATCTTCA
TATCCCATAACTATGTGCCCACATTGGTCTTTAACTAGTGGATCCACCTAAAAGCTATTATGAAAGCTCTACCTTAGTCA
AGTAAGATACCTATTTTCAGTGTGGGGGTAGAACACCGGATTCCATGTAGCTCACATGGTCTAGGTCGATTAAGGCTAAA
CTTCCCTATATGATATGAATACGAACTATGATAAGAACATGGACATTATTTATGACTTCTTAAGAGGGACTACTTAGTAT
GAGTGAGGGTATGGGACTTCACTTATACATTGCACAAGTAGGCTTTAAGAGGGGTATTGGTGAGGTTCTCTTATGTTATG
ATGACTTATGAATTAGGTATGAAAGGTATGTCAGATTGTTAAGGTTGACTTTACTTGATATAATCTACGAATATCAATGA
ATCCTTACTTATTTATTATGGTTATGAATGAGGTAAAAGTAAGGTAGGTATGTTGTTGATAGCCTAAATGCGATACTTAG
CATTTGGTAGGGTTATGGGATCTTACCTTTGCATTGCACTAGTATGGCTTTGGGTTGGTTATATGTTGGTTTGACTTATG
TTTATTCAGAAATGTGTATTGTGGCTTTTAAACTTGATAAAGGCATGACCTCAACTAAATGTCCCTTTTATGTATGTTTT
AAGGATTTTGTGCATGGCTTCCATATTTAGTACATTATTTGTGCTAACCCATATTTTTTACATTCTATGAGTGTAGGTTT
CGGTCGTTGATACGCACTTCTCCTTTCAAGTGAAGCTTGCGTTGACTATTCCCCAGTTTGGTGAGTCCTTAAGTTCGAGG
ACGGATTACTCATTTCTAGTTTTATTGTACTTTCCACTTTTGAGACTTTATTGATGTAAAGGGATTTTGACCCTATTTGT
ACTCTCTATTGTACTAGATTGTGATAGCGACATGTCTAGATTCTTATGTTTGTTTATGAAAAAGAAGTTGAATTCTATTA
TAAAAGTTTTAAATTTTCCGCAATTATTGTATATGTTTATGTTATGACTGTACTAAGGGCTTGTATGAGACCCCTTCGAG
GTCAAGTATGCCATGTTTCTCCTAGGGGGTAACCCCAGGCAGTGAAAAACTTGGTAATCAGAGCATAAGGTTATAGAATG
ATTCTAGGATGATGTCTCATGAACCACGTCTAGTAGTGTCGTATTCATAAATGAGAGGCTATAAGATGTTTAGGAACTTT
CACTTCTTTCATTACTCCTTAGTCGTGCCTTCGAGTTTTAACTCTATGAAGTCCTTTTCCTAACCCTTCTCTCGTGATTA
TAGGCAATGAATACAAGAAGGGGGAATTCAAGGAGGATGCAAGAGGAGAACGTCAATGAGGGAGTTCCTCCCCAAGCTCC
TTAAGCTCCTAATGAATAAGGGGCTATGACCAATGTGGAGATAAGGACAGCTCTCCAAACATTGACGCGTGCTTTAACAA
TTCAAGTCACTAGGGATGCTAGAGTTCAAGTGAACCCCAATGCAAGTACAACTTCTTCAAGGATTACGGATTTCATAAGA
ATGAATCCCCCTACATTTTATGGCTCCAAAGTGAATGAAGACACATAATGGTTTATTGATGAAATAATTAAGGTGCTTGA
TGCTATGTATGTGTCTCCATAAGAGAAGGCGGAACTAGCTGCCTACAAACTGAAAGATGTGGCTCAAGTATGGCATGAGC
AATGGAAGGATGAGAGAACCGTGAGAGCAGGCCCGGTTGATTGGGGAGTGTTCAAGCCGGCCTTCCTTGATAGGTTTTTC
CCACTAGATTTGAGGGAGAGAAAGATGCAAGAATTCATCAAACTACACCAAGGAGGTATGACTGTGAAGGAGTATAGCCT
TAACTTCACCCAATTGTCTAAATATGCTCCAACCTTAATGGCGGACTCTAGGGCCATGATAAACAAATTTGTTATAGGGA
TATCCGACTTGGTAGTCAATGAATATCGTTCAACAATGATCATCCCTAGTATGAATATTTCATGTCTCATGGTTCATGCC
GAACAAATTGAGGACAAAAGCTCAAACAAGTGAATAGCGAAGTGAAGAGGCCAAGGACCGACGATGGGAATTCTTCCAAG
GGTAAGTTTGAGGTTCAAGGTAAACCAAGGTTCAAGAAGAGGTTTTCCAACCAAGGCTCATCTAACACTCCAAGGGTCAA
CAAGGATAGGGTGTCTAACCCTAAGCCACAAGGAGGTAATAGTGATAGCTCTTATGTTAAAAGACCTAGTTGTGCAAAGT
GAGGCAAGAAGCATGATGGCAAGTGCTTAGTTGGCATGGATTGTTGCTTTAGTTGTGGGAAGAGAGGTCATATGAAAAGA
GATTGTCCCATGCTTAAGGTTCAAGGGAGAAAGGGCAAGCAAGTCCCTCCTAGTAGCTCCAATTTCGATGCTCCCAAGAA
GAACCGTTTCTATGCTCTTCAATCCTGAGCTGACCAAGAGAGCTCACCGAATGTTGTTACGGATATGTTGCAAGTCTTTT
CCATTGATGTTTAAGCATTACTAGACCCCAATGCCACTTTATATTTTGTTACACCTTTTGTGGCTATGAAATTTGAAGTG
CTTCCCGAAGAATTACTAGAACCTTTTTCGGTGTCTACCCCGGTTGGTGACTCGGTAGTAGAAAAAATAGTCTATAGGAG
TTGTCCTATTTCCTTGTCTCATAAAGTCACTTTGGTTGATTTGGTAGAATTAGATATGTTTGATTTTGATGTAATTTTGG
CCATGGATTGATCGTATGCATGTTATGCTTCAATAGATTGTAGGACCCGTGTGGTCAAATTTCAATTTCCAAAAGAGCCA
ATTTTAGAGTGGAAAAGGAGGAATTCTTTTCCTAGAGGTCAATTTGTTACATGTCTAAAAGCCAGAAAAATAATCTCCAA
GGGAGGCATGTATCATATTTTTAGGGTTTTGGATGTTCAGTCCGAGGTCCCTTTTTTAGAGTCGGTCCCCGTGGTGAGTG
AGTTTCCAGAAGTCATTCCCACTGACTTGCCTTGTATTGCTCCCAAACGGGAAATAGACTTTGGCATTGATCTTTTGCCA
GATACATAACCCATATCAATCCCTCCGTATTGAATGGCTCCGACCGAATTAAAAGAGTAGAAGGAGCAACTCAAGGATTT
ATTAGACAAGGGTTTTATTCGACCAAGAATATCTCCATGGGGTCCTCCGGTATTGTTTGTGAAGAAGAAAGATGGGTCCC
TTAGGATGTGTATTGATTACTGCCAATTGAACAAGGTCAGTATAAAAAATAAGTTTCCTCTTCCTAGGATTGACGATTTG
TTTGATCAACTCCAAGGGGCAACCTTTTTCTCCAAAATAGATCTTCATTCGGGTTACCATCAACTAAGGGTAAGATGATG
TGATATTCCCAAGACGGCCTTTAGGACCCTATATTGTCACTACAAATTTTTGGTTATGTATTTTGGGCTAACAAATGCCC
CAGTGGCATTTATGGATCTAATAAATAGGGTATTTAGGGAATACCTTGATTTTTGGTGATCGTTTTTATTGACGGTATTT
TGATCCATTCTATAAGTGAGGGTAAACATATGGATCATTTGAGGATTGTATTGCAAGTCCTTAAAGACCACCAATTGTAT
GCAAAGTTTAGCAAGTGTGAGTTTTGGCTAAGATCGGTTGCCTTACTTGGTCATATTGTGTCGGGTATGGGTATTGAGGT
AGATCCTAAGAAGACGGATGGGGTCAACAATTGACCTAGACCTCTATCTCCTACTGATATTAGATGCTTCTTGGGTTTGG
CTGGTTACTATAGGACATTTGTTGAGGGTTTTTCCTTCATTGTTTCTCCATTGATGGCTTTAACTCAAAAGAAAGCTTAG
TTTGTATGGTCAGAAGCTTGTGAGAAAAGCTTCCAAGAATTGAAAGATAGATTTACATCCCCTCCCGGTGTTGACCTTAC
CAGATGGTACCGATGGGTTTGTGGTATATTGTGACGCCTCTCGAGTGGGTTTGGGATGTGTCCTTATGCAACGTGGTAAA
GTGATTGCGTATGCTTCAAAGCAACTTAAGGTCCATGAGAAGAATTATCCGACTCATGACCTTGAATTAGCGGCGGTTGT
GTTGGATTTGAAAATATTTAGACATTACCTATATGGGATCCATATAGATGTGTTAACCAACCATAAGAGTCTTCAATATG
TGTTTAGCCAAAAAGACTTGAATCTCCGACAAAAAAGGTGATTAGATATTTTGAAGGATTATGACATGAGTGTCCTTTAC
CACTCCGACAAAGCTAACGTAGTTGCGGATGCCATAAGTAGATTGTCCATGGGTAGTATGGCTCATGTAGAAGATGAGAA
GAAGGAATTGGTTCATGATGTACATAGGTTGGCCCGGTTAGGTGTCCAACTAGTGGATTCCACAAAGGGTGGATTCATGG
TCCATCATAGTTCTGAATCGTCCTTTGTGGTTGATGTGAAATCTAAACAACACCTTGATCCCATACTAATGGAGATGAAA
GAATCGGCTCTCAATAAGTCCGTTGAGGCTTTCTCCCAAGGGGGAAATGGGGTTATTTGGTACAAAGGTAGATTATGTGT
TTCGGATGTTGATGGCTTAAGAAGGAAAATTTTAGAAGAGTCTCATGGTTCGCGGTATTCTATTCATCCGGGAGCCACCA
GGATGTACCGTGACCTATAGGAAGTCTATTGGTGGAATGGTATGAAGAAGGATATAGAGGTTTTGTAGCCAAGAGTCCGA
ATTGCCAACAAGTTAAGGTTGAGCATTAAAGGCCCGTATGGTTGTCCCAAAATATAGATATTCCCACTTGGAAGTTAAGG
AATGTGAATATGGATTTTATTGTGGGGTTGCCTCGTACTCAAAGTCAACATGATTCTATTTGGGTCATTGTTGATAGGAT
GAAAAAATCAGCACACTTTATTCCCGTCAAGATTTCATTTTCGGCGGAATACTATTCCAAGTTGTACATCAATGAGATAG
TGAAGTTGAATGGGTCCCCTCATCTATCATTTCGGATTGGGGTACTCAATTTACTTCACATTTTTGGAAGGCATTCAAAA
AAGGGCTTGGTACCAAATATTAAACTTAGTACTGCTTTCCACCCTCAAACAAATGGTCAAGCGGAACGCACCATTCAAAC
CTTAGAGGACATGTTGAGGGCATGTGTGACAGATTTCAAGGGTAGTGGGGATGACCATCTACCATTGATTGAGTTTTCCT
ACAACAATAGTTACCAATCAATCATTGCAATGGCTCCGTTTGAAGCCCTTTATGGCAGAAGGTGTAGATCTCTGGTTGGT
TGGTTTGAAGTAGGTGAATTTGCTCTAATTGGTCCCGAAATAGTTTATGAGGGCATTGAAAAAGTTTGAATCATTAGAAA
GAGGTTGAAGACGGCCCAACGTCGGCAAAAGTCATATGCCGATGTTAGAAAGAGGGATCTAGAATTTTAGATTGGTGATT
GGGTCTACTTGAAAATATCACCTATAAATGGTGTGATGAGGTTTGGTAAAAAGGGAAAGCTTAGTCCCCGGTATGTGGGC
CCCTATCAAATTTTGAAGCGTATTGCGAAAGTTTCCTATGAATTACACTTGCCGAATGAACTGCCTCCGGTTTACCCGGT
ATCTCATGTTTCTATGCTTCAGAAGTGCATTGGTGATCCGGTATCCGTCCTTCCTTTAGAAGGTTTAGGAGTTGATGAGA
ACCTTTATTACAAAGAAGTATCGATTGAGATTCTAGACCGGCAAGCTAAGAGGTTAAGAAACAAAGAGGTAGCCTCCGTT
AAGGTTTTATGGAGGAATCACTTGGTTGAGGGTGCTACATGGGAGGCCGAGGACAACATGAAGTCCCGTTATCCTCATCT
TTTTCCTTCTACACCTATTCAAACTTGAGGTCAGTAGTTTTCTTGAGTTTGGTGTCTTGGAAGTTATTGGTGCTATAAGT
ATTCTTTATGATTTCCTTATGATATGCATGTTCTTGTGAGAATTTATGCTTAGCATAAACTGAGTTGTCATAATTTATAT
GTCCCTCATATTGATTTGCATTTTAGCATGATGGTTGCATATTTGGCTTCATGAGGTGAATTGATGAACATGTTTTGTTA
TGTTTTGGTGATATGACATATGGGCTCCTTAGTGTTGTGTTGAGCTTGTTAGAGATGGAGAAGGTAGTTCCTCCTAAAAT
GATATGAAATGATTAGTATTGTGCATATTGGGTAGTGGATGTAGTTCCTACTTCCTTGTGATTGCATTGTTTATATCTTG
AGATGGAGTTGATGTTTCCTCCTGTAAGTTGCGCATTTTTGTCACGTTGCATGCATGATTGGCTACTACTCATGAGTCTT
TAATTTCGTAGGGTGTCTACATCGTCATTCGAGGACGAATGTTCCCAAGTGGGAGATAATGTAACACCCCAGAAAAATGG
TAGGTTAACCTAAGAGCTAAATGAGAGGATTAATGTAACTTTTTGGAGATGGTTAGACTAAACTAAAGCTAAAATGAAGG
AGGTAAACATCTAGGATGAAGATAAGGACCTAAACTACCAAGGGAGAGTGAAGGAGAACTTGTTTCTCTTTAGACCTAGT
TGGCGATTAGGCAGCATGATTGCCCAAGTGACTTGCCAATGCGCCAAAGTGCACTTGGGGTCTCCTAGTGCACTGTCCCC
TTGGCCTAGGTTTTGGGAAAAAGGGTGAGCTAGGTTGTAAGTCGCCGATTGGGTTGGCGATTTGCCCAACAAACCACCCC
ATCACCTAGTGAGTTGCCCATTTTGGGAGCCTACTGGAAATTTAGGCGAGCCAAGGGCTCATTAGGCGAGTTGCCTTGTG
CCCTTGGTGAACCAAGGAGGGCCAAAGGGAAAGCTCCAGCGTGGGGTTGTGAAATTTTTATAGTTTAAGTAAAGGTCTTT
AAGTAATTTCTCCAAAACTTGAATCCACACTTTCCCACTCTTTTCCTAACAAGTGTATATACCTTTGAAAGTCAAAATTC
TTCCAATTTAGTTTCTCCCACTTAATAAAAGAAGAAACCAAAGAACATCTTCCTCTCAAGGTTTTTCCCCAAATTTCTTG
GAGATTCTAAATTGAGGTATGGATGCTTTTCATCTTTGGGAAGCTTTCACCCAAAGAGCTCCTTCAAAATATGTTTTCGA
AATTCCAAATCCCCCAATTATAGGGTTTTCAATCTCTAACATGGGTCTTCATCCAAACTGATTTCTATTGTTTAATTATG
GGTTATTAAGATTGATTAAGATGATTTATGGTTATATTAATGATTTATTGTTTGATTTTGATGAAAATCTCTCTTGGACC
CATGATTTCCCCTTCTTCCTAAATTGTGAACTATGTATGGCTTGATTGATGATAAGAGCTTGACAATTGATTATGTTTAC
ATTGATGATGTTGTTAAATCATTAAATTCCCTTATCTAATGTAATAATTCTTGAAGTTAGGGTTCATCATGATTCCTAGC
CTTGAAGGGCAATAACTATGATTTATATATGTTGATGAAGATTGTATATGAGTTCATGAGTTATTTAGGTAATGATGATC
CTATTATTTCTGTAATTGTGGTATTGATGTGAGATTCTTCTTCCCGATACCCTTACACTTGATTATGCATGAAGTATGTA
TGTATGTTATGATGAGCTTGTTGTGTTGATTGAAAGGCTATTCTCATGAAACACTATGAATGTTATGTGAAAGGTTTACT
CAGATGTTGATGGTTCTAAAGTTGAAAGGTCATTCTCACCTAATGAATCTATGAGCTCTTATGGTATTATGTTGGTTGGG
TGCCTAGTGCATTCTCTTCGGAACATGAACTTAAGTAAAGACTTAATATGACTGTTAAAGGGAATTATGATTAGCACCGA
GCGGATATGAACAATGAGATGGAAGCTTTTACGTTTAGGAAGTTCAGCTTCCCAATGTATGTTGTCTCATCGAATGGAAA
CCTTTTATGCTAGTAGTCCGGATTTCTTGTAGCAATCCACATATCCCATAACTATGTGCCCACATAGGTCTTTAGCTAGT
GGATCCACCTAAAAGCTAATATGAAAGTTCTACCTTAGGCAAGTAGGACACCTCTTTTTGGTGTGAGGGTAAAACGCCTG
ATTCCATGTAGCTCACATGGTCTATGTCGGTTAAGGCTAAACTTCTCTATATGATATGAATACGAACTATGATAAGAACA
TGGACTTTAATTATGACTTCTTGTGAGGTACTTCTTAGTATGAGTGAAGGGTGTGGGACTTCACTTATGGATTACTCAAG
TAGGCTTTAAGAGGGGTTATGGTGAGGTTCTCTTACGTTATGATGACTTATGAATTAGGTATGAAAGGTGTGTATGAATG
ATAAGGTTGACTTTACTAGATATAAGCTATGAATACGAATGACTCCTTACTTATGTATGATGGTTATGAATGAGGTAAAA
GTAAGCTAGGTATGTAGTTGGTAGCCTAAATGTGATACTTAGCATTTGGTAGGGTTATGGAATCTTGCCTTTACGTTGCA
CTAGTATGGCTTTGGGTTGCTTATATGTTGGTTTGGCTTATGTTTATTCATAAATTTGCATTGTGGCTTTCAAACTTAAT
AAAGTCATGACTTCGACTAAATGTCCCTTTTATGCATATTTTAAGGATTTTGTGCATGGCTTCCATACTTAGTACATTAT
TTGCGCTAACCTATATTTTCTACATTCTATGAGTGTAGGTTCCGGTCGTTGATACGCACTTCTCCTTTCAAGTGAAGCTT
GGGTTGACAATTCCCCATGTTTGGTGAGTCCTCAAGTTCAAGGATGGATTACTCATTTCTAGTTTTATTGTACTTTCCAC
TTTTGAGACTTTATTGATGTAAAGGGCTTTTGATCCTATTTGTACTCTCTATTGTACTAGATTGTGATTGAGACAAATCT
AGATTCTTATGTTTGTTTATGAAAAAGTCTTTGACTTCTATTGTAAAAGTTTTAAATTTTCCGCAATTATTTTATGTCCT
TACGTTATGATCATGCTAAGGGCTTGTATGAGACCCCGTNNNNNNNNNNNNNNNNNNNNNNNNNNNNNNNNNNNNNNNNN
NNNNNNNNNNNNNNNNNNNNNNNNNNNNNNNNCGGCGACTCTCCAAGTGGATTTAGCGATCAGCAACCTTGCTTTTCTTC
ATTCTTTCAGCTCGCTTTGTTCCTTTTTGCAAATCAGTTTCCTTGCTTTGTTCCTCAATGTATATACATGTAAATCAAGG
GTTTTACATCAGTTATTGGCACAAAATAAGCATTTGAGGACACTAAATCTATATAAATTAATCCATAAATGAGTACAAAC
TTCGGACTCATCAACACCCCCAACTTAAACTTTTGCTTGTCCTCAAGTAAAACTCAAGTTCTTCAATTCAACAAGAATGT
CTCAAACATTGCCACAAAAGACTCAATCATGAATGCACACAACAAGACTTAACTTACTCATGGAAAGATCAATTGTACAC
TCAAAGGTTCAAGTTGTGACTCACTATTATCAAAGATTTTCAAGTTCACAATACTTGCTTCAAATGCAAGTTCAAGCTCA
ACAAAGGTACTCAAATGCCCTCACAACAAAGACGATTTCATATTCACACACAATTATTCAATAATTTATAGTTCTGGAAT
CACATACAACTCTCACACTCACAAAGATGAACACATGAATGACTTCACCCATAGGTTTACCCTTATTTTCCAATCGACAT
TCGCTTCAACTCACTCGAGATCAAAAAGGTCTTTTCGAGACTTGTAACGGGGCTGAGTGTAGGTATGGTCATTTAGGCTC
AGTGATTGCTATGCTCATGAAATGTGGTATGAACATCATTTTCCTTCCTTTTCTTCAACATTTTCACTCATGCTCAAAAT
TCACCCCATTATTTACTTTTCATGAAATACCAGACACCCCATTTCTTTTGCAACTTTCACAACTTTTTCGTTCTTTTTCT
TTTTCTTTTTTCTTTTCTTTCTCTTATTTTTTTTGTATGGAGGGGTTCCATCTTTTTCAAGTCCATGGATCAAGGGGGAC
TTCTTCACATTTCTTGATTTACCTTCACTTTTCACCACACCCCCAACTTAGGCTTTTGGCCTAAGTTGGCTATTCAAACA
AACCACATTTCATAAGGATTATGGGTGAATTGATAAAGAGAGGTTACCATTGCATCAAGTTTCTTCCAACAAAAGGGTAA
GGCTCAAAGGGTTTTCAAGCAAGATTCACACATCTCACAAGGTTGGCCACAAAAGAGGTATATTGTCAATTGTTTCACTT
TTCAAAGTTGTTGTCTAAGATAATTTCAAGAGCTTTCATCACTTAGTCAACCGGACCAACTGGGAAAATTCTAGGTGTCA
TCACAAAAGGTTCACAGTAAGCTCATCACACAAAGCATTGACACCAATAATCGGCACCACACTTTCACTACTGTGCAATG
TTCATCAAAAGAGACTCATTCGATAATCGGCTAGTCACAAAGAGATGCAAAAAGTCCACATAATGTCTATGCAACTTCAT
TTGGCCTCATCGTAGACGCGCATTCATTTTTGTTCGATTAAGAGCACTATCAGGTCATTGGTATTGATCATAACCAATCC
TCAAATTTGCCCAAGAACAGCCACAATCACGCACAAAAGATGGTAAAAATTTTGAGTAGGGTAAAAAACCATTTGCATTC
ATAATGAGGAGCCACAAGCCCAAACATCCACACAAAGCAACATCAAAACACAATTAAAACACAAAAACCCAATAATATAT
ACAAAAGATGTAGTCACAAGGTAGGTATGGAAATACCTCACCCCACCACAATTTTTTTTGCAGTTGTCCTCAAATGCAAC
AAAATAGTAAAAGTCAATAAAAACGACAAAGAAGGAGGTAAAGAAGGGTCATATCTACACAGTCGCTCCATTGTTGAGGC
ATCAGTGCTCGAGGTCACATCAGCAGCACTAGATCCACTAGGGAGCTTGACCAAGCTCGCTAAACGGCCCAACGTGCCTA
TTTTCAACCCCAACTTCCCAAATCAAACAACACACCCACTAAATTAGGCTTAGACCCATTAGACCCATGCCACCGGGATA
CTGAGACTTCCCCCAGTTTGGCCAAAATTTTCCATTTGAAGACTTTAGCCCTTAAGAATGACGTCAAACGCTCCATCATT
TGTCAAAGCACGTCATTTAGCACACTTTGGGTTAATCAGACTTCACCCGACTAGACCCAACAACAATTAACCACTACCCA
CAAGATTACGATCAATTTTAGAGCACAAAATTCAAGAAATCAATAACTTAGTCATTTAAGGCAAGAAATCAAAATTAAAA
CAAACACACAAGCACACATCTACAAATTCAGAGAGGCCCAGCACACATCAAAACAATTTATAACAATGCATTTGACTTTA
ACTGCTAATTATGGAGAGGGTTAAAGGTTCTTTCTTACTCCATGCCTTAGATTTTGGGGTTCGGAAAACCAATCTCTAAT
GCCAAAATTTGATTTGTAATGCTAGGCGGCAAATATTTCTACCTCCGAACACAAGATCGATGACCAAAAAGCGGTAAAAT
GAAAAAATATAGGGAATATATAGTACGGGTTTGATTGTATGAATTTAAAAAGTGAGGGAATGTGAAGGAGTTTGAAATTT
TAAACCTCTTGCCTTGTAAAACCGTTCACTTCGCACCCTTTCGGCGATGTTAGTCAACCTCACCGAACCACTCGGCGACA
CACCAAGTGGTTAGTTACCTCATCGAGTTTTACAGGACCTCTAGTTAATGTAGGGGTCCAAATGGTAGACAGAGTCGGGC
TCGCTGACCTGTTCGGCGAGTCGTCGACTTGTCCATGGGCCCGCCAAAAGTTATAGACTCCATTTTCATAATTTATTGAG
ACCAACGACGGTCCAGGTCTGGCTCGCCGACCTCTTTGGCTAGTCGCCGACTGGACATTTTGTTCGCCAACCTGCACTTT
TCAAACACATTCCACACTTTAACCTGCACAATCAACACACCTTATTCCAAAAACAAAAAGAAAGAAAATAAAAACTTGGG
TTTCCTCCCAAGAAGCGCCTTCGTTAACGTCGTGGCACAACGCAAGTCCTCGCTTAAACTTCATTCTTGGGATTTGCCAT
AATATCACTAGGAAACCCCCCTTGTTGTATCGGGTTTAAATAAGAAGAGATTTGACCCATTTTGGTCTCCAACTGCTTGA
TAAAGACGGAATGAGAAGTCACCATCTGGTTAAGGGTCGATACATCTTCCTTCATCTCCTTCAAAATTTTATCGAACCCT
TCAACCTTGTTAAGAATACGAGAGAGCATATCCTCAGACTGTCCACTCTCAGAATCTTTGGGCTTCTGATGCTCGTGGGG
AGGAACATACCTATCCTTCTCCCCATATCTTTCCTTCCTGGTGGTATTCACATCCCTCCACTCTTTATGGCGATCTCTCC
AACCCTCATCTCTATTCCAACCTTGATTGCCACCCGGTCTTGGGTAGTTAGCACAATAACCTCCTCCTTGGTTGGCTACG
AAGTTCACTTCCTCATTGTATAGCCTGTCAATCTTGGCCTCTTCGGGGTTAACGAAACCCACACAGATAATATTGACATT
CCTAGCACCAACTCCCATGACATTTTTGGCCAAAATGTCAAGTTGGGTCATCATCTTTGCCATGTTTTTGTCCCTCTCTT
GATTTTTCTCAAGCTGCTCCTATGTCAATTTAAAAGTGAAAGAGGAGACCTAATCTTCATGGGTGTACCATGCCCGATTA
ATTTTTGTCATACCATCCAAGAGGTGGGCTGCTATAACGTAAGATTTTTGCATCAAACCTCTTGGAGAAAGTGGATCAGC
TACTCCTTTGTTAACCGAATCAAGGCTTCGGTAAAAGTATTATAGCAAAACGTTGTTAGAAATACCATGAGTTTGCATTG
CAACACCAACTTCATAAATCTTAGCCAAGTCTCATGGATTGGCTCACCCTCCAAATGCTTGATGCTCTGGATGTTGTCCC
TAAGTGTAATCATCTTCGAAGGAGGGAAAATTTGCACTTGGAATGCGGTAACAATTTCTTCCCACGAAGAGATAGAGTCT
CTTTGAAATTCAGCCAACCACTTACATGCTTCTCCCATTAGAGAAATGGGAACAACCTCAACCGAACCGACTCTTCGAAT
ATGTTATTAAAGGAGAACGGCCCGCAAACATCAACAAAGTTCCTTATGTGCTCATAGGGATCCTCGTGAGCCAACCCACC
TGTCATGACCCGAGCCTACACCCTAGACGTGGCCGGCACTCGAAGACCATTCATGGTCCCCAAGCAAACCCTCATCCTAG
CTGACTACAAGCGGAAAACTGATTCAAGCATACAAAGCTTAAAAAATTAAATAAAAGTTCATAAAACATAAATTCAAACT
TTAACTCAAATGAAAACTCTGAATAATAAAATATATTCAACTCGCCCCAAAATTGGCAACTTTAGTCTTTGAAATATTTA
ATAAAATAAATAAATCATACAAACTTCTCAACTATACTGACTATCTATGAAGCCTCTAAATGATAAAGATAGAAGTCGGG
ACAAGACCCATGACATCCTGAGTAAACTGAGAGGTAAATGAAATTCTTCGGAAGGAAGGAGGCTCACCATAGCTAACTCA
AACTCTCGGATGTATCAACGAAGCTCCTGTTGATGATCCTGAATACCTGTGTCTGCATCATGAGAAGATGCAGGCCAAAT
GGCTCAGTACGTGGAATGTACGAGCATGTAAGAGGAATTTTAAATCATAAACATAAGCTTGAAACTTTATAAAAAGGAAA
CATACTTACCTCTTCTCAAACTTACTCAACTCAAGGAATATTCATGGATAAGATGCTCAACTCAGAGATTAGATACTCAA
CTCAAAAATATGATACTCAACTTGAAATACTCAACTCATGATACTCAAGGATAATGCATTAGTAAAAGATACAATACATG
GAAAATTTAAAAAACAGCAAAAGCAACTTAGTTCGTTAAAGAAAGTGCGATAACAAACTCAACTTTAATCATATCATAAA
AAGACATATCATGCTCCCTCTCAAAGTCTACTTGTGCAATGTATGAATGAAGTCCCATAACCCCATTCACACTAAGTAGA
ACCCCTTGAGGAACCATGCAATTATTACTGTGGGAGTTTCTCTAACCGACAACCACCACTATGAGCCTAAGTGGTGATAC
AACGTCTTGCCCACGCTGCCAGAACTTTCCTATACTTTGCCATCATATAGAACGCTTAACTAAGTAGATCCACTAGTCTA
TGCTAAAAGAATCTCAAGGAGTCATCTAAAAGGTATGATCTTTTACTACCCATGATGGCTACATGGTTTATGGAGACTTG
AGTTAATATGAACTCGCATCCCCATATCAGTGCTCAACACTACTCCCAAAATATACTTAGCTCATATATTTGTAAAACAA
AACTCTTTCTTTGAATTGAGATAATTTCTCAAACTTAGCTTAAAAGCTCTCTTGCAATCGATGTTCCCTTTTCTTACTCA
AATGTGAAAACATTTATTAAACTCTTTGGGAATACTTAGTCGCCATATACTTTTGAAGAAAAGGACTTCAAACTTTACTC
TTTACTCTTTACTGAACTCAAAGCTTTAAGTCTTAAAACAAAGTTTAAACATTTGTAAAAGACTTCTTAAGATATTGTTC
ATGCCGAATCATGGACATGAAACACTCAATGCAAGGTTTTCAATAACCATAGATACAACTCAATACATGGAACTCAAGAA
CTTCAATGATACTACTCAACTCAAGATTTTTTTACTTATAGTGTTCATACAGAATTATGGGAATGAAATATTCAACTCAA
GTACTCAAAAATGCTTCTCAAAAGGGATTAGGAACTCAACACTTAAAGGCTTAAAACTTGAAGATACCACTTCTCTGAAA
GATGCTCAACTTACGAAGTTCATGCAACATTATGGGCATGAAACAACTCGACTTGATGGTCTACATAACTATATGGAACT
CATGCATACGACTCTTCTTATTCTGTGACTTACTTCCTCAAAACATAGTTCAAATCAATCGTTGATCTCAAAGGATTCAC
AATTGAACTCAAAGGCTTTCTTGAACTCTACTCTTAACTCTCTCTTGAATGTGAATTATGAATTCAAGAGTTTAGGTTCA
TGATATGAAGGATGTCATGATGACAAAGTAGACTCATGGGTACATTCTCCTCATCCTCACACTCACTTGCTCGAGTCTTG
AAACAAGTTACTTAGAAGACTCCTCAAAAGGACTCTAAGGGACCTTATAAAAAGGTTTGAAAGAACTCTCAAACTTGATT
CTCAACTCTACATTGAATTTGATTTATGAATTCAAGGTTATGATCATGTTAGGAATGATTTTAGGTGTTTAGAAGTAGCT
TAGAGTAGTTAGAATCGAAAAGGAGTGAAGGTGCACCTTAAATGAACTCAAATGGGGCAACCGACGACAAACTTGGTGAG
GCAGGAAACCCTGGCGCTATGGGTGGTGTGGGGCGCCAGCCCCTAAACTTCATAGGTGGGTTTGGGGTGCTCTGGCAGGC
GCTTCGCGCCAGGCCCCCAACCCAAAAAATTCAGCAAGTTTCTTTTCTCGTTTTCTCACCCTATTTCGTCTAGTATCGAA
TGGTTTCTTCCCCAATCACTTAGAATTGATTACTTAACATAAGTACACTTTAATTTACTCAATACATCCCTTAAAACACT
CACTTTGATCTCAAGAAATCATCTAAAACCCAACACAACAAGATTTAGAATGATCTTCAAGAACACCTATCAAGAACTCA
TCAACAACTCAAATCTTTCAAATTCAATGAAATTTGCGCTGAAAATAACATGTTTGGAGTGTGGGTGAACAAACCCCACA
CTATGGAAGCTTACATACCTCTTAGGGATTAAACCCATGGTGAAAATCCGCAACAAGATGCAACAATCTCGACGAACGCT
TGATCCTCCTCTCTTTTCTCTTCCTTTCTCTTCTTGAACTCTCAACTAAAACCCTAGGCTAATTTTAGGATTATAAAACT
GAACCTAATAGGATTAGACCCTTAAAATATTACTAAAAATGAATTAAATCTAATTGGGTAAGGAAAAAACCAAAATACCC
CTCTCTATTTTCGGCAAACTTTCTTAACTGGGCAACCTATCTTGAAAAGGCCATATCTCACTCATACGAACTCGAAACTT
AGAAAAATTGGCAGTGTTAGAAATATAATTCAAAGATCTTCGCTACGGTAACTGGTAGCACACCTAAATTATCCTGAGCT
AGGAGTTATGGCCGCTTGAAGTCGACCCAAAACTCATACTTAAGCATAACTTGCAAATTTTCAGATTTTGCTATTTCCAA
TTTAATTCTTTTTGAAACTTAAGCTGCTACATAGTGACCTTTACACTAAATAAATTTTAAATTCCTTGGTAAAATCTCAC
TCACTACGAAGAATGGTTCGAGTCTTAGTTCAAAAAAATTTCTAGGGTGTTACACCACTAAACAACCCTTTAAATTGCAA
GACCTGCAACATGGTGCTTGTAATGTGGAACACAATTTTCCCTTCTGCTAGAGGCAAGCGAATGGCACCAAATCCACCCA
CCAGATTTGGGTCATTGACATTCGGTTCATTGACATCATTGAGGTTTTCGATGTCATATTAGTGGCCCAATTGGCTACCA
TTATTTCCGTTGGCACTCATTTCTTCTGTTTAAAAACAACACACAAAAAACTAAAACTAAAAGTAAGTAGATTCAACTAC
GAATAAAAAGAAAAATATTCAACTTCACCAAAAGAATCTCAAACAACACCACTCCCAAGCAACGGCGCCATTTTGATTAA
CGTTATCAAAGACACTTCATCCAATTCTAAACGTCAACAGTTGTTAATTAGTACAAAATCCACCTAAATGAGTTGTGGTC
GAAACCCACAGGAAGCGGTATGTGTTTCAAATTCATTTGGGAAGCATAAACATGACTAAATCAATCATGGGAATAAAAAC
TATCGAATAAAGATATCATTCAAGTCAAGGGGTGAAAAAAATGTCAAATGAGGGGTTTTGGTTTGAAATTATTAACTACA
AACAGTGGCAAACAATACGAAATAACAATAATGAGATGGGTTCTCGGGATGTGATTCGATTATACGCTAATATAGATGAA
CGGGTAATTGCAACTATTAGAAAATAGCTAGATATTAGTGAGCAAGTTAGGCTATAGAGGAGATAAACTTTATCTGGAAC
AATTTACCCCGAATCAAGTTAATTTCTCTCGAACATCAACAAGTATGCAAAAAAAGAACAACCCACACCTTAGTCCATTC
ATTCTCTCGAGCAGAATGTGTGGGATTGGGTTTAGGCTTCACTCTCTCGAGCTGAACTAAGGTCAACCCAATACCCACTG
ACCATCAATCAATAAGTTTAGTCCATTCACTCTCTCGAGCAAGCGAAAAATACAAGGGTAGAACTGCATTTGCAACTATA
ATTTTTAAATTAAACCAAAATTAATGATTGAACTCACTTCTATATAGCATTTAAACTAATAATTAGCAATACCCATACAC
TAAATTAGCCCATAATCACATAAGCACACCCCAAGAATTGGGTTTTAGCTAGATATCATAAGAAGGTTAAAATAATTACC
AAATTGATTATCCATCAACTGGGTAAATATAGATTGGTCCTTATAATGCTCTAATTCAAAGAATCTCAAAGACTCACTTC
CAATTTCTTAAAAGTGACAAACTTCAATTCTTCAAAACTTAGGAAAAACTAGAGAAAACTACCTCACCAGTTAAAAACAC
AATAATAGACTAAAAATATATGAGCAAAGATATTAAACTAAGTGTTCAAAAATATATTTATAGACGCCAAAAATGTGGTG
GGAAGAGTTTCTCGGGGAAGTAAGTTGGGCTCTGCGAGCTGCCCTTTAGTCATTTCTATCGCCCTTCTACCTTTGCATTC
AGCATCCTCAAGGTCTGTAACTTTGGGTGATCCAGTGCTGCATCGCGGAGCCACTAAGCGATCCGTTGACTGCACCTTTC
TCTTGCCAACTTGGTTCTTTCCTTTAGGTCTTGGCACACTGGAACTTTAGGCAGTGAAGTAGTCATTCGGCGACTCGCCA
AGTGGACTTGGCGATCACCAGTCTTGCATTTCTTCATTCTTTCAGCTCGCTTTGTTCCTTTTTGCAAATCAGTGTGCTTG
CTTTGTTCCTCAATCCATATACCTGGAAATCAAGGGTTTTACAAAAGTTATTGGCACATAATAAGCATTTGAAGACACTA
AATCTATATAAATAAAGCCCTAATGAGTCCAAATCTCAGACTCATCAATAATCAAGGATGTGCATCATCTACAAACAATT
GAACAAAGTAATGATTAAGAAAAAATTTCATACTTCACACCTTGATAACTTGTTTGATCTAGTTTAACGCGTTTGATATT
CTCTAAGATTGATTTGAGGGTTGGTTACTATGGACTGAGTGTTAGTGCAAATGATATCCATATGATAACATTCAATACCC
ATTATGGCCACGATGAGCTCTTGGTTATGTATTGTCGGCTGACTAACTCTGAGCAATATTCATGAAGTTGATGAATAGGA
TATTCAGGTTCTATTTTGATTTCCTCTGTTACAGTCTTTATTGATGATGTTTTGACATACTCTTATAATAAAGAGAAATG
TGAGCAATATTTAAGAATTGTGCTACAAGATTTGAAGAAGGAGTGACCTTATGTAAACTTTTCTAAGCGAGATGTTTATT
TAAATTTTGTGGCAATTTTGGGTATGCGGTGACTAAGGATGGAAACATGGTAGATTGGTAGAGTATTGATGAAGTTAGAG
ATTGAGTTAGGTCTATGATAATGTTAAACTACACTTCTTTCGATTCAAAGTGTAGGAAGCTGTTATCAAGTATAAACCCA
ACGATTAGTTGGGATAGATCCCACATGGAGTGATAAGGTAAAAAATTTAATTATGAAGTAAAGACATGTTCTAATCTTTT
ATAGGAGTACGAAACTACACAACACAAACAAAATGAATAATTTTTTAGTAATCAATATCAAAAGGGGGGATTTAGTAACC
AATTTTTTAACAAGTAACAATTAACGCGGGAGTTAAACGATTATAGAGAAGACCTTAGGAATGTAATTAATTAAATGCTA
ATTTTGCTTAATGGGTAATTACTAATTGCTTTAAGTTGTTTAATTGCAATGGGTAGGCTTGGTTTTGAATACAATAGCTA
TCTCTCGATCAATTATAATGTTTCATGTGATTTCTCTTGAAACTCAAATAGTTTCACAATACCAATCAACCTAATACCTT
AATCAACCCATTTTCTCAAGCTGGGTGGTAAAGACGCAATAAAACCCACTTTCTCAAGTTAAATTTTAAAGACGCAATAA
ATACAAATCAATCATTCATTCTACTCTAATACCTCTTTCTCACACAAGCATAGAGAGATAAGCTAGAACAGAATTTGCAA
CTTAAATTATGAACTAACAATTAAACCCATGTCAAAACAACATTAAATTCAACTATTAATAATACCGATAAGCCAATTAA
TGCATTCGACTACATGATCACACACCTAAGGTAAGGATTTTTAGTCAAACATACCAAAAAGTAAGAAATCGCTACCAAAT
ATATTATCTATCAAAAATGTTAACAATCTGCAAAAACCCAATTCCAAAATTAAGGCTAGAATCCTAAAATCTCAAATCTT
ATATCCAAATCTTCCCAAAAAGTGTTCAACAATGTAAGAATGTGAAGAACACTCCAAACTCAGGAATGCATAGTGGGGGA
ACTGCTTTTTTCTTTTAAAAATAAATTTATATGTTCCCAAAAATTCAGCACGGAAACCATTTGGCGAAGTTATTAAAGAT
CGCCGAGGTAACACTCCAGAAATTCTATGACTTAAGTTAAAGCCTCACCTTATGAATAATGACTTAAAAATAGTTAAAAT
GATGTTTATAAACCTAAATGAATGTAATTGACTTGGTTTGGAAGAGTAAAAGTCTAAACGTCAAGAAACGACCACGACGT
CCGGAAACTAGAGAAGAATGTGTTCTAGTTTGTCCTTAGGTTTTGGGCAGGTTTGGGAATGTCGTATGATGGTATAATCT
GGTGAAAGGGTTTAAAATAGGTAAATATAGGTTCCTAGGGTCAAAATGTTCGAATATGACTCCCAGGGGTCACCCTAAGG
GGCCCCGAGGAGGACCCCAACCTTAGCCAAGCAAGTTGCCAAGGCAGCTTGCAAATTGCAATTAGAGGGAATAGAGGCGC
GTCACACACTTGCTCCCCCAAGGAGCAAAAAAGTCAGTTAGTGATGCAGTCGTGTCGCGGACTCTACTGTCTCGAAATTT
AATTCCAAATATCTTCAGGGAACAGCTCTGTCAGCGACGAAAATGCAGAAATTCAGAAATCTAGTTTTACTTCATTAAAG
AGTCCATTTAAATGAGGGGTATNNNNNNNNNNNNNNNNNNNNNNNNNNNNNNNNNNNNNNNNNNNCTTTTATCACTCAAA
CACATAACCCGAAAGATCTAAACATAAAGTTCCTCCTTCTCTCTACTCTCTTTCTCTCTTCTCAAGAACTCCATTGAAGA
AGATTGGAGCCTCAAGAAGAAGACCAACTCTCCAAGGTTTCAACTCGGATTTTCATGGTTAATTCATCAATAAGGTATGG
TAGCTTATCACTCTTGGGATTCCTTTCCCCAAGAGGCCCCTTCAAGATGAATTTCAAAATCTCCAATTTCTAGGTTTCAA
TCAAAAAATGTGGGTCTTCTTTCTAAAGTGAAATTCATGTTATAAACTGACTTTGATTGATGTTATATGAACAATTATGG
ATGAATTTATGTTGTATTGGTGTCTTCTTGAAGAATTCCTTATGAGACCTATGTTTCTCCTTCTTTTCCTAATTATAACC
CTAGTTTGTGTTGGATATTGATTGAAGGCTATGAATTGAATGTCATGTCATGTAATTCATATTTGTATGATGATTCTACC
CTAGGTTATGTATAATTTATATGAAATTAGGGTTGAGTCTTTGAATGAAGCCTTGAACGCTATGAAGGGAATATGCCAAT
TGCTTATATTAATGTTGATTATGTTATTACTGCATGAATTACCTTGTATTTTGTATTGGTTATGAATTTCTTGGTGATTG
AAGTATGGATGTCCCACGAAGGGCAAGAAGGTATGAAGGTTGGTTCTTCTTTGAACTCAAGTATGAAAGGTGAATTACTT
AGATTGTAATGATGCTATACCTAATGTGTTATTGTGGTGTTGATGAGCTAGTCTCCTCATCCTTAACCCTCTACACTTGA
ATTAGCTATGAAGTATGTATGTATATTATGGTATGATTGCTATATGATTGAAAGTTAGTTCTCATGATTGTAGTGTAATG
TAGAGTGAAAGGTTTACTCACTTGCTAAGTGTCTCTAAAGTGAAAGGATTGTTACTCACTTATGAACAGATATGAGCTAT
TATGGTAAGATGTCTACATAAGAGTCTAGTAAAGGCTAATGTGAACTTATGTGATGACTAAACATGATTACTAAAGGGAA
TTAGATGCTTAGTACCGAAAGGGCATGTAAATGAGATGAGGGTCTCACGTTTAGTAAGTCCGGCTTCCCAGATAGGTTTT
CTCGCGTTTAGCATGTTTGGATTACCTATGGTATGTGTTGTCTCATGATATGGAAACCCCCACGTTTAGTAAGTTAGGGT
TTCTAGAAGCAATATCCTTGACCCTTAACTATGTGCCCACATAGGACTCTAGCTTAGTGGATCCACCTAGATAGCTATGT
ATGAATGGTTACACCTTAGGCAAGTGTTAACCCTCTCTTTTCGGTGTGGGAGTAGAACACCGGATTCCATGTAGCTCTCA
TGGTCTATGTTGGTTATTGAAATATTTCTCTAATGTAAAAGTAAATGAAGGTATGAAAGGTGTGAACTCTTACTAGGGCT
TTCTTAAGGGTTTCTACATAGTGTAAGGGAGGGTATGGGATTTCTCTTGCACATTGCACTTGTGGGATCCTAAGGGATGG
TTGTAGTAGTGTTCTCTTATGATTATGATTATTATGACTTATGTATGTTGACGCTATGTTATGTATGATCATTGTGAATG
TGGTAAGTTATGATGAAATATGATCTTATGAATGTATGCATGAAGTAGGTTGCTTAATGTGATACTTGGCTTTGAATAGG
GTTATTGGGTTCTATTATTTGCATTGCACTAGTATTGATTGGGCTGTCTACATGTTGGGATGATATTATGTTGGTTTGGA
CTATGATACTTAATTTGTGTGCATATTGGATTTACTTGCCAAAAAGCATGTTTAGAATAAAATGTCCTTTTATGCATGTT
TCAATGGTTTTTATTCATAGTAGCCATACTTGGTACGTGTGTTGTACTAACCCATATTTTCTCCCTTTTCCCATACATTT
AGGTTTGGGCCATTGAGGATTCAAGCTTACTTGTCAATACACTTGGAGTTGCTTCCCCAAGTTGGTGAGTCCTCAAGTTC
GAGGACAAGACCCTACGATCTAGCTTCTATGTTTAGTTCTTTGCTTATGTTGAAAGACATTGTTGTACTTCCTATTTGCA
AGACTTTTTATTGATGTAAGGGCTAAGTCCCATTTTTGATACTTCTATGTCTAGATGGTGCATTGTGACGAAGTTAGATT
CTATTTTCCATATATGAAGTCAAGTTGAACTTCCTAAGTAAAAGTTTTAAATTTTCCGTGATTTTATTCTATGATACATG
CTATGATGAATGCTAAAGGCTTGCATAAGACCACTTTGAGTTCGAATACACCTGTAACCACTAGGGGGTGCTCTCGGGTC
GTTACAAACTTGGTATCAGAGCATAAGGTTTAGAATAATGTAGGATTCATGTCACAAGATACCACGTCTAGTAGAGTCTT
GTTAATGGGTGTGACGCGCGCCACACTTATGAATGAGAGGCTATGAGATGCTGAGGAACTTTTACTCTTTTGTTATTCCA
TAGTCGTGCCTAAGAGTCTTTACTCTATTTAGTCCTTTTCTTCTAATCCTTCTCTTGTGCTTATAGGCAATGAATACAAG
AAGGAACAACGCAAGGAGGGCCGGTGAGGAGAATGTGAATGAGGCGGTTCCACCTCAAGCTCCTCAAATTCCTATTGAAG
AAGGGGCTATGTCTAATGTTGAGATAAGGTCGACTATTCATAATTTGACTCAAGGGTTGGCCAGTCACGTTGTAAGGGAT
GCTAGGGTGCAAGTGAACCCCAATGCTAGCACTACCACTTCTAGGATAAGGGATTTCACAAGGATGAATCCCCTACTTTC
TTTGGCTCCAAAGTGGAAGAAGATCCACAAGGGTTCATTGATGAAGTGTTTAAGGTTCTAGAGGCTATGGGTGTGTCTTC
TCAAGAAAAGGCGGAGTTAGCCGCCTATCAATTCAAAGATGTGGCACAAGTGTGGTATGAACAATGGAAGGAGGGGAGAC
CTATTAGAGAGGGTCCGATAAGTTGGGCTACATTCAAGATGGCTTTTCTTGATAGGTTTTTCCCCTTGGAACTAAAAAAG
ATGAAAATGCAAGAATTCATCAACCTCTGTCAACGGGGTATGAGTGTGAAGGAGTATGGCCTCAAGTTCACTCAATTGTC
CAAGCATGCTCCTACTTTGGTGTCGGACAATAGAGCTACAATGAACAAATTTGTTATGGGTGTATCTGATCTTGTGGTGA
ATGAATGTAGGTCGGCTATGCTAATCCCAAGCATGGACATTTCTTGCCTTATGGTTCATGCCGAGCAAATTGAGGAGCAA
AAGCTTAAGCAAGTTTGTAGAAAATTGAAGAGGTCAAGGGCCGATGATGGAAATTCTTCTAAGGTTAGGTTTGAAATCCA
AGATAAGCCAAAGTTCAAAAAGAGGTTTTCCAACCAAGGTCCTCCTAACACTCCAAGGGTCAACAAAGGTAAAGTGTCTA
CCCCCAAGCCTTCAGAAGCAACAGGTGGTGGTCCTTATGTTGAGAAGCCTATTTGTACAAAGTGTGGTGGAAGACATGAA
GGCAAGTGCCTAGTTGGCATGGGTAATTGCTATGGTTGTGGTAAGAGAGGCCACATGAGGAGGGACTGCTGTAACACCCC
GTATCCGAAACAGACCAAAAATACAGATTTTGAGAAGTTACAGGTGTAACTTACGGTCACCATCCACGGACCATAGGTCA
GACCATGGCCCGTGCTGGTGGTCCGTGGTTCACCACTGCAACCCCTCCCCAAACTAGCTCAGAAAATTTGGCTAAGTCCC
GACTCACGGACAGACCCACGGTCCGTAGATCAGACCACGGTCCGTGGTATGTGTCCGTGGATCGAGACTTCCCTTACCCA
GCCTCTGACACAAACTACGGTCGACCAGCACAGACCGTCAATAGATCCACGGTCCGTAGGTCTGACCGTAGATGAAGGTC
AACAGCCAGTTAGGTGAAAAATTATTGATAGGTCAACTTCAGATGGTCATAATTCTTAGCACAAAATGAATTATGTGTCC
CATGACCTATGGATAGATAGATAATTGAATTATCTTTCCAACGCCACTGAGTTTGCTAAATTCCGACCTCTGAGTAAAGA
GTTATGCCCGTTTTAGTGAAGCCCTGTCGGGCAGACTCGACCTACGGACCAAATCTACGGACCGTAGATTGAACCACGGC
CCGTAGGTCCATTCCGTCGATCACTCCGACAGCAGTTAATTCAGGGGTCTTTTGGTCTTTTCCTATTTCGTTTAACCCCT
AAGATACGTCGTTTAGATCCTAAATCATGAGATTTTAATCAGTTTAAGCCTAGAAACATAACTAGAACTTACCTAAGTCA
AATCATTAATCAAACTTAGAAGAATTAGAAGCAAGAAAGGAGAAAAAGGTCAAGAACCCTAGTTCAAGAACGCAACGAGG
TTTCTTCAGTTCCAGCCCCGAAATCGAAAGATTTCTCCGTGGAATTCGTCACCAGGTATGTGGGATTTCACTAGTGGGTT
CCTTTCGCCCATTAGGTCCCTAGAATTCAGTCAGATTCTTGATTCCATGATTATGAACAAACCTAGGGTTTCTAGAATTA
CAGCAGATCATTATGAATTAGTTATTTAAATGTTCCAAATCAGATTATCATGTTATTGCTCAGTTTATTGCATGAATTTC
AGAACCCTAGCTATGTATTTCTTCAGTTCTTGATTTACACATGCTAGGTCAGATATTTCAGTATATAGTTTTACATGCCT
CAGTTTATGAATGCATCATTATCAGATTAATTGTTGCATTCTCAGTTTGCATGTTCAGTTTCGAGCTATCCAGTATTTAC
AGAAATTCAGTCATAACCAGTTAACCACTTAATTCATTGGGAGTAGCATAATACCGAGTTGGACTAGGGTTCAGCGTACC
CATATAGTCCCAGAACTACGAGCCACGTAGGTGTAAGTCCCCTCTGTGGGCCACATCAATTTAGTGATCACGCCAGCATG
CCTCTATACCTCTGGCAGGGTATATTGGGTCCTCTCGATGGGGCGTATACATCGGACTCCACATTTAGCTCATGTGGTTT
TATGTCGGTTATTAGTAGCTCCCACAGTTCAGTCAGACTCTATTGCATTGACCATTTATCAGTATATTCAGTATTCAGTC
TCAGCATGTTATAAATTGGTCATTACATCAGTTAGCTCAGTATTCAGTATTTTCAGTATCTATATCATGTCCAGATTATT
TCATTGCTTTATTGCTTTGTTCAGTTATATGTTATTTCAGCTTTACTCTATCCTGCATGCTCAGTACCTTTCAAGTACTG
ATGCATACGTGCGCTACATCTTCTCGTGATGTAGGTTCAGGTTCTCAGCATCCAGATCACGCTTAGATCGGTTTTCGATC
TCCAGTTCAGCAGAATCAGTGGTGAGTCCTCATTCTTCGAGGACTAGTGACATGTTTATCTTCATCGCTTTTAGTCTTTA
GTTTCAGTTTTGCTAGATCTAGTTGGGGCATGTCCCAACATTTCTAGTCAGTTTAGAGGCTTATTGCAGACATAGTTAGA
TTCAGCTTAGTACTTGAGTTTGATAGTTCTTTTGTATTAAACTCACAGATTTGATATATTCAGTTATAGTATATGGGTAT
TCCCCATCTTTTCAGATTTATTTATGAACTAGCTTCCGCATCAGTTTATTATCTTTAGTATGCTCATGATCATGCCAGCA
GGGTTAGCTTGGGGTCACTTGTGGTCCTAGGTCCCGTGTCCGCGTCTCGGGGGTAGCTCGGGGCGTGACAACTGCCCTAT
GCTAAAGGCTCAAGGAAGGGAAAATGCTCAAGCACAAGAAAGTGGCCTAAATCTCGATGCTCCTACAAAGAATCACTTCT
ATGCTCTCCAATCCTGAGGTGATCAAGAGAGCTCTCCGGATGTTGTGACCGGTATGTTGCAAGTATTTTCAATAAATGTT
TATTCATTGTTGGATCCCGGTTCCACTTTGTCTTTTGTAACCCCTTTAGTGGCTATGAAGTTTAATATGCTTCCCGATGT
CTTAGATAAACCCTTTTCGGTTTCTACCCCAGTGGGTGATTTCATTGTTGCTAACAGAGTTTTTAGGGGTTGTTCCCTAT
CTTTGCCCAATAGAGTCACCTTGGTTGATTTGGTGGAACTTGATATGTTAGACTTTGATGTTATATTGGGGATGGATTGG
CTTCATGCTTGTTTTGCATCCATAGATTGTAGGACCCTAATTGTGAAGTGTCAATTTCCTAATGAACCCATTTTAGAATG
GAAGGGAGGAAATTCCGTTCCTAGGGGAAGGTTTATTTCATGTCTAAAAACTTGTAAGTTGATTTCTAAGGGTTGTCTCT
ATGATATTGTGAGGGTCAAGGATTATGAGTCCGAGATTCCTCCTTTGGAGTCGGTCCCTGTAGTGAAGGACTTTTCGAAA
GTCTTTCCCGATGACTTACCCGGGATTCCTCCCGAACGAGAAATAGATTTCGAAATAGATTTATTGCCGGATACATAACC
CACTTCAATCCCTCCTGATCAGATGGCCCCAGCGGAGTTGAAGGAATTAAAAGCTCAACTGAAAGATTTGTTGGGTAAGG
GTTCATCCAACCTAGTATATCTCTTTGGGGTGCACCAATGTTATTTGTGAAGAAGAAGGATGGATCTCTTCGTATGTGTA
TTGATTACCGACAGTTAAATAAGGTGACCATTAAGAACAAGTATCCACTCCCTAGGATTGATGACTTATTTGATCAACTT
CAAAAAGCGAGCTACTTTTCAAAAATTGATTTGAGGTTGGGTTATTACCAACTTAGAGTGAGAGGTGTTGATGTTCCAAA
AATAGCCTTCCGAATAAGATATGGTCATTTTGAGTTCTTAGTGATGTCCTTTGGTCTTACAAATGCCCCGACGGCTTTCA
TGGACCTTATGAATCGTGTGTTTAGAAATTTTCTAGAGTCATCTGTTTATTGTCTTTATTGATGACATCTTGATATACTC
TAAAAGTGAGGATGATCACATGAATCATTTGAGGATAGTATTGCAAACCCTCAAAGATCGCCAACTCTATGCTATGTTTA
GCAAGTGTGAGTTTTGGTTAAGATCGGTTGCTTTTCTTGGTCACATTGTTTCTAGTGAAGGTATAGAAGTTGATCCAAAG
TAAACCGATGCGGTCAAAAGTTGGCCTAGACCTTTGTATCCTTTCGACATCCGAAGCTTTTTGGGTTTGCCCGGTTATTA
CCGGAGGTTTGTTGAGGGATTCATCTATTGCATCTCTATTAACGACCTTAACTCAAAGAAGTCTAAGTTCGAATGGTCGG
AATCTTGTGAAAAGAGCTTCCAATTATTGAAAGATAAGCTCACCTCCGCTCCAATTTTGACCTTACCGGAGGGCACCGAA
GGGTTTGTAGTATATTGTGACGCTTCCCAAGTGGGTTTGGGTTGTGTCCTCATGCGGCATGGTAAGGTTATAGCTTATGC
CTCGAGACAACTCAAGGTGCATGAGAAGAATTATCCAACTCATGACCTTGAGCTAGCAGCCGTAGTCTTTGCTTTAAATA
TTTGGAGACACTATCTCTATGGGGTACATGTGGATGTGTTTACCGACCACAAGAGTCTTCAGTATGTTTTTAGCCAAAAA
GAATTGAATCTCCGACAAAGGAGGTGGTTGGAACTATTAAAGGATTATGATATGAGTGTCCCTTACCACCTCGGAAAAGC
AAATGTGGTTGTTGATGGTTTGAGTCATATATCTATGGGTAGTGTGTCACATGTGGAAGAAGAGAAAAGTGAGTTAGCCC
GTGATGTACATAGGCTAGCCCGGTTGGGTGTTCCACTTGAAGATTCCCCACAAGGAGGTGTCATGGTCCGTCATAATTCC
GAGCCATCGGTTCTTGTTGACGTGAATTATAAGCAACATCTTGACCCTATTTTGATGGAACTAAAAGAGTCGGTTCTTAA
CAAAGCAATAAAAACTTTTTCTCAAGGAGAAGATGGGGTGCTTAGGCACCAAGGAAGATTATGTGTGCTGGATGTGGATT
GCCTAAGAGAGACAATCTTAGAGGAGGCCATGGGTCCTGATACTCCATCCATCCGGGAGCCACCAAAATGTATCGCGACT
TACGTGAGATTTATTGGTGGAACGGAATGAAAAGAGACATAGCAGATTTTGTGGCTAGGTGCTTAAATTGCCAACAAGTC
AAAGCCGAGCACCAAGGACTGGGAGTTCAAACTCAAGATATTGATACCCCCACTAAGAAGTGGGAAAAGATCAATATGGA
CTTCGTGGTAGGTTTGCCTCGAACCCGTTGGCAACATGATTCCATTTGGGTCATTGTGGGTAGATTGACTAAATCAGCAC
ATTTCCTTCCCGTCAAGGTTTCTTATTCGGCGGAATATTATGCTAAGTTGTACATTAAGGAGATTGTGAAATTTCATGGG
GCCTCGTTGTCGATTATTTCGGATAGAGATGCCCAATTTACCTCCCATTTTTGGAGGTCTTTCCAAAGTGGGCTTCGTAC
TCAAGTGAAACTTAGTACCGTATTTCACCCTCAAACAGATGGTCAAGCGGAAAGCACCATCCAAACCCTAAAGGACATGT
TGAGAGCGTGTGTCATTGACTTCAAAGGTAATTGGGATGACCACCTACCTTTAATAAAAATTTCCTACAACAATAGCTAC
CACTCGAGTATTGCTATGGTACCCTTTGAAGCACTTTATAGTAGAAGGTGTCGATCTCCGATTGGGTGGTTTGAAGTAGG
TGAATTTGTTCTTCTTGGTCCTGAGATAGTCTATGATGCTACAGAAAAAGTTTGACTTATAAGGGATAGGTTGAAAACGG
CTCATAGTCGGTAAAAGTCTTATGCCGATAATAGAAAGAGAGATCTTGAATTTGAAGTAGGTGATTGGGTGTACTTAAAA
ATCTCACCCATGAAATGGGTGATGAGGTTTGGTAAGAAGGGGAAGCTTAACCCCATGGTATGTTGGGCCTTATGAGATCT
TGAAGCGTGTCGGAAAGGTCATTTAAGAGTTGAAATTGCCCATCTAATTGGCCCCGGTTCACCCGGTGTTCCATATTTCT
ATGTTAAAGAAGTGTATAGGTGACCCGGTGTCCATTCTCCCTCTAGAAGGTTTAAGGGTGAATGAGAACCTTTCTTATGA
AGAGGTTTCGGTCGAAATCCTAGATCGTCAAGTTAAGAAGTTGAGGAATAAAGAGGTTTCCTCCGTAAAAGTCCTATGGA
GAAACCACCTAGTTGAGGGTGCAACGTGGGAGGTCGAGGCTGACATGAAGTCCCGCTACCCCCATCTTTTTCCTCCTACT
TCTAGCCATAGTTGAGGTTAGTAGTCTCTCATAATTTGGTATAAATTGAAAATCATGTGTGTTGATGATTATGACATGAT
TTCCTTGTATGTGCATATTTTTATGAAAATTCATCCTTAAGTTGTATTTTGAGTTTTCATGAATTTTGTTTCTCATGGTT
GATATTGCACCCATAGATGTTGTTTGATGTTGTCTTCATGAGAGTTGTAATAAGTATGCTTGATGTTGTCCTGTTAAATA
AATGTCTTGTTGATTGCTTAATATATATGTTTATGCTCATTGAATATGAAGAAGGTAGTTCCTCCTATACTTATGTGAAG
TAAAGAGTTTTGAGCATAGTGATGTTGTGGATCAAATTCCTATATGATATGATGATATGATGTTGTTGATGTGACTAGTT
GTTGTGTTGCTAGTTTGAATCCTTGTCTCCCTAGAAAGAAGTCCAAGTGACAATCGGGGACAAATGTTCCTAAGGGGGAT
ATTGTAACACCCCGGAAATTCTATGACTTAAGTTAGAGCCTCACCTTATGAATAATGACTTAAAAATAGTTATAATTATG
TTTATAAACCTAAACTAATGTAATTGACTTGGTTTGGAAGAGTAAAAGTCTAAACGTCAAGAAACGACCACGACGTCCGG
AAACTAGAGAAGAATGTGTTCTAGTGTGTCCTTAGATTTTGGGCAGGTTTGGGAGTTTCGTATGATGCTATAATCTGGTG
AAAAGATTTAAAATAGGTAAATATAGGTTCCTAGGGTCAAAACATTCAAATACGACTCCCCAGGGCCACCCTAAGGGGCC
CCGAGGAGGACCCCAACCTTAGCCAAGCAACCTGCCAAGGCAGCTTGCAAATTGCACTTAGAGGGAATAGAGGCGTGTCA
CGCACTTTCTCCTCCAAGGATAAAAAAAATCAGTTCGCGACGCGGTCGTGTCGCGGACTCTACTGTCTCAAAATTTAATT
CCAAATATCTTCAGGGAACAGCTCCGCGTCGCGGACTTGTTTCGCGATGAAAATGCAGAAATTCAGAAATCTAGTTTTAC
TTCATTAAATAGTCCATTTAAGTGAGGGGTATTTAGGGTACTTTAGGGGACATGTATATAATGATTTTTAAGTCAATTTA
CCTCACTTTTATCACTCAAACACAAAACCCCAAAGATCTAAACCTAAAGTTCCTCCTTCTCTCTACTCTCTCTCTTCTCA
AGAACTCCATTGAAGAAGATTGGAGCTTCAAGAAAAAAACCAACTCTCCAAGGTTTCAACTCGGATTTTCGTGGTTAATT
CGTCACTAAGGTATGGTTGTTTATCACTCTTAGGATTCATTTCCCACGGAGGCCCCTTCAAGATGAATTTCAAAATCTCC
AATTTCTAGGTTTCAATCCAAAAACGTGGGTCTTCATCTTTGTATGATGATTCTACCCTAGGTTATGTATAATTTCCATA
AAATTAGGGTTGAGTCTTTGAATGAAGCCTTGAAGGCTACGAAAGGAATATGGCAATTACTTATATTGATGTTGATTATG
TTATTACTTCATGAATTACCTTGTATTATGTATTGGTTATGAATTGCTTGTTAATTGAAGTATGGATGTACAACGAAGGG
AAAGAAGGTATGAAGGTTGGTTCTTCTTTGACTCAAGTATGAAAGATGAATTACTTAGATTGGAATGATGTTATACCTAA
TGTGTTATTGTGGTGTTGATGACCTAGTTTCCTCATCCTTAACCCTCTACACTTGAATTATCTATGAACTATGTATGTAT
ATTATGGTATGATTGCTATATGATTGAAAGGCAGTTCTCATGATTGTAGTGTAATGTATAGTGAAAGGTTTACTCACTTG
CTAAGTGTCTCTAAACTGAAGGGATTGTTACTCACTTATGAACATATATGAGCTATTATGGTAAGATGTCTACATAAGAG
TCTAGTAAAGGCTAATGTGAACTTATGTGATGACTAAAGATGATTACTAAAGGGAATTAGATGCTTAGCACCGAAAGGGA
ATGTAAATGAGATAGGGGTCTTACGTTTAGTAAGTCCGGCTCCACACATGGGTTTCCTCATGTTTCGCAAGTCCAGATTA
CCTACGGTATGTGTTGTCTCATGAGATGGAAACCCCCACGTTTAGTAAGTTAGGGTTTCTAGAAGCAATCTCCTTGACCC
TTAACTATGTGCCCACATAGGACTCTAGCTTAGTGGATCCACCTAGATAGCTAAGTACGAACGGTTACACCTTAGGAAAG
TGTTAACCCTCTTATTTCGGTGTGGGAGTAGAACACCGGATTCTATGTAGCTATCATGGTCTATATCGGTTATTGCAATA
TTTCCCTAATGTAAAAGTAAATGAAGGTATGAAAGGTGTGAACTCTTACTAGGGCTTTCTTTAGGGTTTCTACATAGTGT
AAGGGAGGGTATGGGACTTCTCTTGTACATTGCACTTGTCGGATCCTAAGGGATGGTTGTAGTAGTGTTCTCTTATGATT
ATGATTATTATGACTTATGTATGTTGAAGCTATGCTATGTATGATCATTATGAATGTGGTAAGTTATGATGAAATAAAGG
AATATATGGATTTCGGGGCTTCGTGAATTGTTGAAACTTGTGGAAGCGAAGTATCTCCGACACACCGGGGTACCTGCCCA
TAACACCGATGTACAAAATTGCTTATCCTCCAAGGTAGTCTGCATACTAACTACTTTTAGTCGGGGCATGGACCGCGGTG
GATGTGTTGGGACAAGAGGCACTTGAGGTGCATGTGGTATTGTAAGGGATGGAGGTGTCGATAGTGCTGGAACTCTGGTC
AAAGGATCATGAATCGCTTTAGATCACAGTTCTGAGAGATTTCGTTTGAGCAACTCCCCCTTAGTTGTTGGTGTATGTAC
TGGAGTCCTGGACCACGCATCTTCCTCCCTTTCAAACTCGAAGAAGGTGAGATTAGTGGAGTCGATGCCCATGAGGTCTG
ATGAGCTCGAACTCTAATTGGAATTAGCCACCACCTGTTTCTTCCCTTTTCCCTTCACAGTCCCATTAGGAGGTTTAGGA
CGAGTAGCCTAGGAATGTGTGACCTCTACTGCAATGACGACCACGTTTGCCTTTTTTTGGGGTGTTGTACCTCTCACCAA
AAGCTTTGGTCTTGCCATATCCGTGGAAAAACACAAAAAAAACACATGCGGTGGAAAAGGGTTAGCAAACTATCATTTTC
AAAATTATGCAGGACAACCCGCCAAACCACTCGGCGAGTTGTTGAGATCATTCGGCGAGCAATAGAAGGCTCACCGAAAG
TAACATAAATAAATAACAAATAATTCAGCACAAATGGGTGAGACAAAAAACCATTCGGTGAGTCACCGAACTCACTCGGC
TATCAGAGGGTGCATTGCCAAATGGTACAGATATAAAAAGCCGAAGAGGAAGTTAGAAAGGCAATACTAAGGTCATTCAG
TGAGTCACCGAGTCAACTCGGTGAGCACAAGCATATTGCCGAATGCTACAAACTAATTCACCAACATTTCAAGTCAAAAA
GGCAATAAGAGGGTGTATTGGAGAACCGCTGAGTCAGTCAGTAAGCTCGACTCAGCTCACCGATTATCCCAACGTGCTAG
ATTCCAAACCCAAATTTCAATTCTCAATGCACAACCTACGTCAAGCAATTCCAATGATGATTCTATATAATTCAAGCCTA
CCCACAATGATTATCAAACCCAGGGTAGTCAAACTTCCCAAATTGATCTAAATTCGACCAAACAGTGATTTTGCCCTTAA
AAACGACGTCACCCAATCCATCATTGGGAAAATTTGAGTTGTTTGGTGAAATTCATGCTACTCAAACTTCACCCACAGAA
AACCCAACATGCAAACCCACAACTCACACAATTTAAACGCAAATCTCAAACTAATTTAGGCTTAACAAATTATCCGGCAA
GATTGATTTCAATTTAGAGTTCAACGAGTGATTAGGCACACAATCAAGGAAAATACTAGATCTATGAACTACTCAAACAC
ATGCTCAACAAAAATCATGCAATTTAAAACAAATTCGGGCAACTAACCTCAATTGTATACATGGGACACCAAGGCAAACG
AAAAAGATGGGCAACACTTCAGATTCTAACCGCACAAGGACACCCACAAAAATTGAAGTTTAAAACTATGATCTAAAATT
TGATTGTAAGAGTGCAAGAGTTGAAAAGTTCAAAAATAAGGAAAGGATTTGAATTCAAAACAGTTGAAAGGCCTTTGACC
CTTCATTTCACAGCTTGATCGGCGAGGTTCATTAACGTCTATGATCCTCTCAGTAATCTGTCGAGTGGACTTTAGCCCAC
TGAAGTTACCAGAAACTTGGGCATTTATTTGGTCCAAAAGATGATATATGACGGGCTCTCCGAGTGGACTTTAGCTCGCC
CAATCCCTTTTCCACCAAAATTTGAATTTCAACTAACACATCCAACAAGCGTTATTCAAAACAGAAGGTAACACTTGGGT
ATCTTCCCAAGAAGCGCCTTATTTAACATCGTGGAATGATGTGGCCATGTGATCATGCCTCATGATTTGGGTTGACTAAA
GTATCACTAGGAGGACCACCGTTCGGTCTTGGATTTAAATGAACTAAGATTTGACTAATTTGAGTCTTAAGATGCTTAAT
GGAAACTGAGTGTGAAGTCACCATTTTATTTAGAGAACATACATCGTCTTTCATCTCTATGAGTACCTTGTCCAATCCTT
CCACCTTGCTCAAGATACGGGCAAGCATATCCTCGGTCTAAAAGCTTTCGGGATCAGCCCTCGGTTCCTTCAGCTTTTGA
CGTTCATGAGGAGGCACATAGAGATCTTTGTCACCATCTCTATCTCTGAAATTTTCACCACAATCACACTATTCTCGATC
ACGATCCCTTCAACCCTCACCACGATCTCTAAGTCAATATTTATTCACGCTCGACCTTGGATAGCTCAGACAAGAACCCC
CTATTTGGTTTGACAAAAATTGTACATCTACGTTGTACATGGCCTCAAATTATGCGTAATCAGGATTCACACCACTATTT
TACACCAACCGCATTTATAGCCTTGGAACCACCTCCCATATGTTTTATCAATAGATCTATTTGCATCATTATATTGGCCA
TGTTTTCACATTTTTCTTGATTCTTTTCCATTTGTTCCTTTGTTAGCCCATGATTTAAATGAGCCACCCGATCTTCCCTT
GTGTATCATGCAAGATTGATTTTGGTCATCTCATCAAGAAAGGCTGACGCTATGTCAAATGGTTGTCTCATGATTCCACC
CCAAATAAATTGGTCAACGATACCTTTGCTGACCATTTCAAGTCTCTGATAAAAATATTGCAATTAAACATTGTTCGGCA
ACCCATGAGTCGAACATTGGAGAACCAACTTTTGGAACCTTAACCACATTTCATGGATGGGCTCACCATCAATCCGCTTG
AAGTTCTGGATATTATCCCTCAACTTAACCATCTTCGAGGGAGGAATAATCTTACATAAAATACTTTCGTGAGCTCCTAC
CAAGATGTGATGGATTCCCTTGGTAACTCGTTCAATCACTTCGTTGCTTCCCCCATGAGAGAAGGGAAACAAATGAGGGG
ACTCAGTAACCAGTTTAACAATTAACAATTAACGCGAGAGTTAAACGATTAGAGAGAAGAACTTATGAATGTGATCAATC
GAATACTAATTTTTCTTAATGGGTAATTACTAATTGCTTTATGTAGTTGAATTGCAAAGGGTAGGCTAGGTTTTGAATTC
AATAACTATCACTCGGTCAACTATCATGTTTTAAGTGAGTTCTCTCAAACCTAAATAATCTTCACAATACCAAACAACCC
AATACATTAACTAACCCACTTTCTCAAGTTGGGTGGTAAAGACGAAATCAAACCCACTTTCTCAAGCTAGATTTTAAAGA
CGCAATCAATACAACTATCGATCATTCATTCTACTCTAATACCTCTTTCTGAAGCAAGCATTGAGAGCTAAGCTAGAAAC
GAATTTGCTACTTTAGTTCATCAATTGAAACACGAACAAACAATTGAACTCTTGTAAAAAAAAAACAATAAATTGAGCAA
TTAATAATACCCATAAGTCAATTAATGCATTCGACTACATGATCACACCCCTAAGGTAAGGGGTTTTAGCCAAACGTAGC
ATAAACTAAGAAATCGTTACCAAATAGATTATCCATCCAAATTGTTAACAATCTACAAATACCTAATACCAAAATTAAAG
CTAGAATCCTAAAATCTCAAATTCGAGTTCCAAATCTTCTCCAAAAGTGTTCAACAATGTAAGAATGTGAAAAACTCTCA
AAACTCAGGAATGCACGGTATGGGAACTGCTTTTCTCTGTTTAAAAAACTAAATTTATACGTTCCCAAAAATTTAGCATG
GAGATCATTTGGTGAAGTTAGCCGAGATCACCGAGTTGCTCTTCTTCTCGCCTTTTGGCTTGGCTCCTGCATCAAATTGT
TCTGGAACTATTGACAAGCTAGATCATGGTCGCGGATCCATTCTTCGCGTCGTTGAATCATCCTTTTCTCACCAAGTTGG
TATGGTACATGGGCTACCTCGCTGGATCTTTAGGCGAGCTAGAAGCTCGTTGAGTGGCTTTTGCGAGCTTCAACTTCTAT
TTTCTTCCACTTTTTTGCTCCTTTTCGCATCGTAATGTCCTTGCCTCATTCTTAAACCTTCATTGCTGCATATCAACACA
TTAACATCAGTTATGAGCAAAAAATAGACATTGAGGACACTAAATCATTGAATACTAAGCCCTAAATTAGTCAAAATTCC
TGACTCATCAGTTTACTTCACCCATAAGAATCATGAGTTTTGTGAGTTTGACCGGTTACTACAAGTGAAACTTGAATGAC
TTCTTTTTTATTTTGTCTGTATTTACAAAACTAACTCATAAGAATTTGACTTTCTAATGATATAAGGAGTGTGAAAATAG
CTTTCAAAAACATAAGTTTCTGTTAACTCCAGACTCTATTTTGACCTTACCAATGAAAGATAAGGAGTTCATTGTGTATT
ATAATGTTTCATGAGTTGATCTTGGGAATACTTTGATGTATAAAAATAAGGTAATAAAGTATTATTTGAGATGGTTAAAG
GTGTAGGAGAATAACTACCCTACTCATTATTTAGAGTTGATAGGAATGATTTTTGCTTGAAATTTTGGAGACATTATTTC
CTTAGAAAGCATGTTGATGTGTTTACGTATTATCACAATAATTAATTTGTTCTTAGTCAAAAAAAATCTAAATTTAAGGC
ATAGGAGATGATTATGGCTGCTTCAAAATTGTGACATTACTATCTTATATTACCCGAGCAAGACAAATATAGTAGCAAAT
GCATTGAATCAAAAGTTAGTTAGTATGGATAGCTTGATTTTGTTGCGAGTCGAATAGATGTTCAATACTTGGATAATAGA
TTTATGAGTCTTGATATTTTGAATCCTGATAAGATTGTTGCTTATATTGAGGTACATTCTCTTCTAGTGGATCAGATTAA
AGCTAGACAATTTGAAGTTTAGAATTTGAATATAGTTCAATACTAGCTGTTAAAGCATGAAATTTTAGATTAATAATGTG
GTTTAAGAATGAAGAATCATACTTGTCATTTAAGAGTTAGTGATTTGACCAGTTAATTATGCGATTTATAAATCCAAATA
TTATATTCATTGAATAGTGGGAAAATGTATTATGATTTGAAGAATTATCGGTGATATCGAATGGAGAGGGATATTATAGA
GTATGCCTCTCGTTGTATGAACTGTCAGCATGTAAAGTATAAGCACCCGAGACTAGATGGTAAGCTCAAAAGATGTCTAT
ACATGAGTGAAAGTGGAGTGAAGTGCCATGAATTTTATGATATGATTGACAAAGATTTTGAAAATGATAAGTGATATTTG
TCTTATCATGGGTATAATGCCCTAATAATCCTACCTTGTGTCTCTTTAGACTTCATACATGTGGAGAGATTGGTTAGAAT
TTATATTTAAGAAATAGTGTGTTTGCATGGTTTGTCCATATCCATCATTTCAGATGGAGGTAATTAGTTCACATTCAGTT
TTTGAAAGCCTACGCAAAAGAAGTCGGATACTAGGATGAAGCTTAGCACAACTTTCCAAGATAGCTAGTCCAAGTACATT
ATTCAAGTGTTGAAGGATATGTTGTAGATGTGCGTAATTGATTTTAGTGGTCGATGGGATTCATTCTTATCATTAGTAGA
GTTTGCTTTAACAATAGTTACCATTCCAACATCCAGATAGTCCCATTTGAGGTTCTCTATGATAGAAAATGTTGTTCTCC
AATTTATTGATTTGATGCATTGGTGGTTAGACCTTAGGGCATGGATCTTTTGAGAAATTTGTTAGATAAGGTTAAGTTAA
TTCAAGATAGACTTATCACAACCCAGGATGAAAAAAAATTATGCGGATCAAAAGATTTGTGATCTGAAGTTCATGATAAG
AGAGAAGGTTTTGTTAAAAGTATCGCCATGAAAGGTGTTATGAGATTTGGGAAGAAGGACAAACTTAGCCCTAGATTTAT
TGATATGTTTGAGGTACTTCTACATTTTTTGGATAAATGAATTATGAGTTGGATATGTCACCTGACTTATCAGGTGTTCA
TCCGATTTCCTGTATTTTTATATTGAGGATATCGTATTAATGGTTATCATGTGATTCAATATGACTCAATAGAGTTCGAT
CAAGAATTTGGCATTTGAGGAAGCTCTTAGAATTATTATGGATAGAAGGTAAGATATCCAAATGATGAGTCCAACATACA
AAGAAGAAATTCTCAACTATTCGATACTCCGTGTGCCTTTTTTCTGTTTACGTTTGGGGATGAAAGTGTGTTTTAATGGT
CGATGATGTAACGTCCCTCTTAGTCATTTTAAGAATTTTACCCATTTTTATGAGTTTAACCATTTTAGTAGCTTTTATAA
ATAATTTATGACTTGTGAGAAGGAGTGATGTAATTTTAAGATTTAATAAAGGATTATTTTTATTGCTAATAATAATGGGA
AAAGAAAAAAGTAAAAGAAAAATAAAATAGAATAGAATAGAATAAATGGACAAAGCCCAAAAAGAAATAATAGAAAAAGA
AAATAAAGAAGAAAAACGCTGCAAACAGAGAAAAAAAAGTATGCACATAACGCAACGGAGGAAGAAAAAAAAAGGAAAAA
AGAGGAGAAAATTGGGATTTTCATTCCAAAGCGCTAAGGTAATGATTCTCGTCCTTTACATTAAACTTTTATGTGATTAT
AAATAGATTTTTAGGGTATAAATATGTAGAATTTGGGCTGAATTACGAAAATATAGTCTTAGGGTTCTTAGAACAAAATC
TTAATTTGGGAGTCGAATGACGATCCTTTTTAGCTAAAAAATTTCATGCGAGTTTGTCCTATCATGGGTAAACATAATCT
AGAAGAAAATTTCAAATTTGAATTTGGTGGCTTGGGATGACTTTTTTATCCAATTTTCGAACCAAAAATAAATATAATAA
TATTGGTGTTAGGATTTGTATTATTATGAGGATTATGTATTTGATATATTAGAATCACTTTGAAGCTTTATGATAGGTAA
ATATAAGATCTTGAGGATTCGTGATATGTATTCAGCATTCGAGGTTTGTTAAGACTTCCTTCACTTTGTTGAGGGATATT
TTATAATTAAAGATTAAAATGGAATAGATAAGGGTATGGGCGAAAGATGAGGGTCTCGTACAAATGGTGTAACATGCATT
GATACGAGTATCAATGTTATAAAGTAAAATTTAGTACTATAGAATGATGAATTGTAATTCGAGAATGCAAAAGCATATGG
GCATTAGCTGATGTATTATTGACTTGATTTCTTTTGTGTGATTGTGTTTCTTTAATGAACCCATGTATTTATGATAGTTG
AAGTCATTATATATCATACCGATATTTGATTGATTGAGATGCATCATCATCCCCTTTTATTGAAATCATATTGTGCACAT
GCATTGACATTAGATTGAGTATAATTTGGGCACGTGGAGATCGTCTGTGCTGAGGATTGTTTGATTTTATGGTAGTGCAT
TCAGATCATCCATGTTGGTATATAGACCTCGTGAGTCCCTCATAGGTGGAATATTTGGAGGTCTTTCTCATGAAGACCAT
CATGAACATCTTAGAAATTTTCTAGACATTTGTGAGTCATTCTTCTTTAAGAACATATCACAAAAATCTATTTGTCTTTG
GTTGTTCCCTTTCTCCTTAACGGGGGAAGCAACTAGATGGCTAACCGAGTTACCAAATGATTTCTAACTTCATGGGAGGA
ACTGACCGAAGCGTTATTTGAAAGATTTTTTCCTCTTTCGAAGACGGTGAAACTCCAAGATAGCATCAGAGATTCAAGAT
AGTGGAAGGTGTACTTCATTAAATGTGGTTTTGATTTCAAACATTGTTGTTTCAATGTTAGACATATGGTGCTCCATACA
ACTTGTTAATAAATACTCCTATCATAGCCTTAATATAGTAAACAAGGGGTTGTCTGACCAAATCATGTAAGGAGGGCTAA
TGAGGCAACAATATAAAGTTGGAAAAGTATTGCTCGATGACATGACCATAATCAATAAAGCATGACATACTAGAAAAGAT
CAAGTATCTTCTCTACATTGGGGCCTGACCAAGGAACAGTTAGAAAAATACCAAGAGCGTGATGGAAACATCAAGAAAAT
GATGACTCAATTTGACTTGTTATCCAAGCATGTCATAGGTGGTGGATTTAAATCAATAAATGCAATTGGTACAAGTTTTG
GGCAGTGCCTGGATAATTCCAAGTTTGAGGCATTGCACAATAAAGAAATACATAACTTGGGGAACTAAATGTGGGGTTCT
CCTCTGAACTATCCAAATACAGGTGGTAATCAAGGTTGGAACAAGGAAAGGGATAGCGGTTGGAGATATTTAAGAGATCG
AGGTGACAATTAGAGAGATTGTGAAGTTGAAAAGAATAAATACATCCCACCTCATGATCATCCCAAGCCAAAAGAAGTTG
GACTAGAAGGAAATAGAACGATGATATGTTAGTAAGGATCATCAACAAGGTTCTTAGTACTACTACAGTATCTTCTGTTG
TTATTGTGAGATAATCCCCCATTCCTATCGCCCATCCCCTATTGACCCAGGCAATGATATATCATATGGGAAGCCTTGCC
CGGTCAACAGATGTTTGGGTTGCTCGTGTTGAGACAGACATGCCTAAGATTATTGATTGCGCTATTGAGAAACCTTAGGT
CCTCTGAGAGAGAGAGAGAGAGAGAGAGTGATTAAGTGTGAGGGGTTGGTCGAGGGGCATCATGTGACGTTGGATAACCT
CACTCCTAGAATTAAGACCAAGGAGAAGGCCAAAGGAAGTTCTCATGCACTGGACACCATGCGACAGGAGCTTGCTACTT
TGCGAGGGAAGGTGACCCTATTGCAATCCACTTATATATCCATTCTATGGAGTGAGGTTCCCCTACCAGATGCACCTACC
TCCATGCCAGAGATGCCTAGTACTGATCCTCTTCCTAGTAAAGACACTGAACCAACTGCGAGTGTTGTTGTTGATAATGA
TGATATTGAGAGGGTCGAGGATGAGTTGGCCAAGGAGACAGACAAGGAAGAGTTATGAGAGAGGAACATGGGATTGCTCA
GACCTTGACTGAGATGATAAAAAATAAGGAATTCATTCTTTAGGCGACCCTGGAGCGATCCCTTGAGGAGACTTCAGTGG
TTGGAACTAGTGGAGTCACTTTAGACTCCCCTATCCCTCCAACTATTCAAACATGCATTGATGCCAGGTTGACTCTTCTC
TTCTTCCTCCGGTGATCTAATTGCTGGGAATTGATACCCCTATTGAGGCTTTCCCACCTGAGACTCCGGAAGAGAGTGCT
CTACAGGCATAGTCTATTGAGGGGCCCTTTTATCGCCACTACTAGAAAACATGCTTGTAGCAACAATTATTTAGCAACAA
TTAAATATGTGTTGCAATAGATAGTCATTCGCAACGGTTATAACCTTTGCAATAGACAACTAGACCTAATGAAACACTTT
AAGAATTAAATCATTGCATTAGTACTACAATTGTTGCCATAGTATCTTTTATTGCAATGGTTCCTACAAACTATCGCCTT
AGGTACTCTATGGCAACAGTTCCGCCAAACTCTTTCCCCCAATTATTTTCCCTCAAATTATTTTCCCTCCATTAATTTTA
CTACACCTGCCAAAAGGTTTTTTTGAATTAATGTTAAAAATAAAATAAAAGTAAAAATATCAATAGGTGTATCTCATTTC
TCGTCAAACATTTCTTGAGAACGTAACTTGTAGGTATCGCTTTGAAGATGGTGTATCTCATTTCTCTTTGAAGAATATGT
TTCTTCTTCTAATTCTTCTGTTATTTTCCATGTAGGATCTACAATATTTTGGGTCTTCTTCTTCGTGGGTATACCGTTTC
TATAGCTACAAATATTTTGTGTAGATGGTGTATCTCATTTCTCTTTGAAGAGTAGGTTTCTTCTTCTGATTCTTCTGTGA
TTTTTCTTGTAGGCATCTGCAATATTTTGGGTCTTATTCTTCGTGGGTTTACCATTTCTGCAGCTACAGGTACTTTGTGT
TCTATCTTCTTCAACATTAGAAACTTCTTAGAAGGGTTCTTGAATAAGATTTGAAAATAGACAAATGGGTTTCTACGAAG
TAGATGCTCTTTTCTAGAATTTATGTTTATGATGTAATCTTATTGTGAATTCGAGTGTGTATCTCAATTTTTGTGAAGAT
TGAGAAATCTGTGCAAAAATATTTAGATGAAAATTTAAAAATTATTTTGAAAATTCTCAGTTTATGAAGAGTTAATGTTA
TGAAAGATGAGTTTCGATTCTTCATTCTACAGGATAGTTCTTATCTATCAAAAAATCTCATGTTTTTGAACAGGGGAAAG
GTTTCAACCCCATAAACAATTTCTAAGAATAAAATGAACTGAAGTATTTTTCAACTCCAAAAGTCATTGAAGTCGAGCAT
TAAGGGGTTTTGTTTCTCTCTTGAGAGTACAATTTTCAAGTTCTAAGTTTATATTTTCTTCCTTCTTCTCTGAAATTTTT
AGTGGACAAACAACAAGTTGGTCATCAAGCTCTCGACACATCAGCTCACTTCTTAAAAATAGGTGATGTTCCTATTTCTC
TTTTTTTTTCTTTGTTTTTTTACTTTGATGTACATCTTTGTGTATGTTAGATATTTTACTATTACTAATCTCTGTTCGTT
ATTGCTGATTCATTTTCCAGTTAAATCATTCCATATGACTATGTTTTATCAAATTCAAGGTTTGTATTGTAAGTTTAGAA
TGTTGGAAAAAAATTAGCTTTATGCTTTATTGTAAAAAAAAAATCATGATAAATTCTCTGTTATGTGTTAAGCGCATTAC
TGGTTCAGGAATATATTGAGTAGACCTCGCATCTAGTTGATCATAGAAAAAGGTTTTGATTATGAAACCAACCTCTTTAA
TCTTTGAGCATCGAATAAAACTTTAGGTATTGAGTAGTTCTCTGTTTATTCCTTTAATATCATTCTTGTGATAAATGTTG
TATTTTCTGTTTTAAGATCATTTCTGCTTTTGGAATACATTGAGTAGATCATTGGTCTAGTTGAGCACTCAACCTCTCTA
AGGCTGCTCCTAGATTTAGATCTTCATATCTACATTTAACCATACATCCAAGTTCTCTATGTTTGCTCCTTGTCTTTTCT
TATGAATTTGAAATTTTATGATTGAGCTGCTTAGATCTTGAGTGAGGTTAGTGACTTTGGTTTTGTTGTCCTTTTATGCT
TTTCTTTTATCTTTAAATTTATTTAGAAGTCTTTAATTAGAGACACAACACCCTCAACTTGTTAACTCAAATTTGCCTAG
TTAGCTTAGTTATGCTTATCTTTAATTTAAAAGGTTATAACTAGTAAAGTTTTCATGTAGTGAGCCATTCACTGCTTAAA
AAGAGGTAATATTCCCTTATCTCTTAATTTTTGTAGTCAGTTTCTTTTTAGTCTATTCTTATTTACATTGATATGTGTGT
GTGAATCTTGATTTTTACTCTTCTTTTTGTGTTTTTTATAATCTTTTTGTGGACAATTAGTGATTTTCCAGCCTATGCAA
AGATTTTTTGTTGGATCACAAAAGGAAGAAAGGCATGCCCAACTTGTAATGATGGGACATGCTCTCAATATCTCAAGCAT
AGTCGTAAGATGTGTTACATGGGTCATCGGACATTCTTACCTCTTGATCATCCATTTCGAAGTGATAAGAAATCATTTGA
TGGTAAAGAATCATTCCGCCAATCCATCGTTCATCTACCGTTAGCAACAATCAAGGTCAGAATGTTCCTCCTTCTTCTTC
ATTTTCTTCGACTACTGCTTTTGCAGTTTCTTGTTTGGTTCATCTTCATCTATGACATGTTATGTTAATCTTCTTCTAAT
TCTTTTTCTTGTGCTACTACACTTGCAATATTCTTGTATTGTTGTTGGTGCAACTGTGATCATCATTTTATTTTTATCGA
AGCTGATATTATCGAGATTAGTGTTACTGTTGTTTATATAGTTTAGGAGTATTGAACTAACTTAAAACATCAATTGACTA
AGAAGGTTTTAAAAAGTGTGCTCAAGATCTGGGTTGATTTTAGGTGTTGTTAGTTTCTGGTAAAAAAATACTAACCCTAT
ATGTTGTTTTTTCCCGTATGGTTCATCGTTTGTTTCTGATGTATAATGACCGACTTTGTTCTTGTTGTATTGCCTCTTGA
TCTAGCCCTATTTGTTGCTTTGTCTCTTGTGTTTAACTGTTCTATTTTGATCAACAAATATCATGTTTATGACTGTGTAA
TCTTTCTAGTTCTGATTCTAAGGATTGTAATTTGTGATTTATCAAAATTCAATCTCTTCCGTCCTTTGGTGGGGAGAGCT
TGAAAACTGTGGTAATGGATTGGGTTGTCTTGTTCAAGTGCAATGCCTGTAATGTAGTCAGCTATCTGATTTGTTCCTGA
CATAGTTGTTCCCTCTCAGCTTCTTCACCTGGTGCTAATTCTTCTAAGTGTTTACTGGCTGCTAAATTGTCCTCATTTGT
GTACACTGTTATAGCTATATTTTCCGAGTTGTTTCCAGATAGGTTTGGCTCCTCATCATGAACAGTTAGAGCTTGTACCT
CTATGTTAGTACTATCACTTAGAGTCTTGGTTTCCAGTGAGTTTTTTTCATCAAGTCCCCTTTTATCTTTAATCTCCTCG
TTGTTCTTGAACAATTTGTCCTCCTTTGGTAAGTCCACATTATTGTAATTCTATGCTCCCTTCCATACTACAATATCAGT
AAATTTGTATTTTTCTTTTTAAAAAAAAGTTATGTGGTAGTATAGGTTATGTCCAGAAATAGTAAAAATTAGGAGTTGTG
TGTCTTCTTTTCCCTTTTCATTTTTGAACAAAATGAACAATGTTATAGCTATATTCGTGTACACTATTATAGCTATATTT
ATGCCCAGAAAGAGTAAAAATCAGTTACCTCACATTGCTCCACCTACCCCTTTGTTATCCAACCAGAAACATAATCTTAC
ATAGCTAGGTCTCTCCTATTTATTGATTTTAGAGGAAAATCAACTAACATATATAGTTGTGTCTCTCTGTTTCCAGATTA
CTTAAACAAAATAAGCAAAAGAGTTACACTCAAGTGTGCGTCTTCAGATTTGTTAAACAAAATAAGGATTGCGTGTCTCT
ATAAAGAAAACTTATCTAAGCAGTCATTAAAAGTTGTTTGTATTCTAGTTTCCTTCATGGAGTTAAATCTATTCTTTTTT
TCTTTTTCTTTTCTGTAAAAATGAAAATAAAAGCAGAATCATCACAAAACTGATATCATGTTTTCAACACAATATGAAAG
ATCACAACTAAGAAAAAAAATCAATAGTATCTGCAGCACATACAAGGGAAAACGCCTGAAACTGCCAAAATTGTATACAA
TAACCTAAAAAAATGTGTTGATTCTTTCCCATGATACTCTTCAAGTACAAGCCTTTTACATTTTTCCAATTCTTCTTTAG
CAAGGACACTAGAAAGTTGTCACTCATTTGGACATTCTGGAAGATTTATTTATTTGTTGTAGAACTACTTTTTTCTTCCT
AATTGTTGACCCTTTTGAAATTGTAGGTGAACAAAATGATGAGCAAAGCGGGGATGAAAGCAGTTAAGACCTTACTTATA
GAGAATTGGTTTATCTATATATCTACAAACATTCTAGCACTATTTTTACTTTTTGGCCTAATTTTTGTGAACTTAAATGA
ATGCCAACTCTTGAACATTTTAGGACTATTTTTATGTTTGGGATTAATTTTTGTGACATCAATGTATGTTAACTCTTGAA
TTGTTAATCAAGATCATGTGTTTTTATCTTTAATATATGAATGCTACTAGTTGAAGTACATATTGATTTAATATTTTATA
TCATTGTATTATAGTTTATTTCAAAAATAAATAATATATACAGTGGCAACAATAGCCTGCAATAACCATTAAAAAAGTGT
ATTGCAATATCTTAATAATTGTTGCAATAGGTTAGCAGAACAATTGTAATAGCTTAGACCGAGCTGTATAATAAAGTTGT
TGCGATAGATCATTTGCAACGATTCGAAACTGTTGCAGCAACCATAGAACAATGTCGTCATAGACTAAAGAATAATTGTT
GCTATAGACAGTATGTTGCAACGATTTACAAACTGTTGCTATAAAATCGTTACTATAGACATATAGCAACATGCTTATAT
GCAACACACCATTTTCCGTTGCCATAATGCAATTGCAACACTCTTTAAGCCTATGGCAATGATTTTTCTTGTGTTGCAAC
AAACCTAATTTCTAGTAGTGCGCAGCCGCCCATACTTATATTCTTATTACAGTGAGGACACTGCTATATTTTTTTGTGGG
TTGAGGGCCTTTGAGCCAATATTCCCCTTTTTTATTGTATTTTGTTACTTTGAGGTTTGGATAATTGTAGTACTTTACTT
TGTTTATACTATAATGCTTCTTTTGGTTGAATATGTTTCTTGTACTTTTTCGTTCTCTCTTGATTTTTCAACCCATTTTA
CATTCCCCATGAGTTTTGAAATCATGAAATGCCTAATGTTTTCATTGATAATAGTTTGAGGATCAAAATTTTTAAATATC
CATGTCTTGAAAAGTAGTCATGATGAGCATGATGTAAAGTGTTGGTGTTGCGAGAATGAAATCTATGAGGTTGCACTTTT
GAGTGATCTCTTTGAATCTTTTGTTGACTAGTTACTTCTCGACGTGAGCCTTGCAATGAACATCGCATGTACAATTTTGA
TCCTTTTGGAATGTGCTAAATGAGAGTATTTGGAAGTGCCATGTGTGGTGAGGCCTTACTTGAAATCATATGTGTGAAGT
CCTAGAATTTTTCTTGTTAGGTCAATTGTTTGAATCTTGCTGAATGCGGTACATGATCTTGGACAACAATTCAAATAGGG
AACCCAAATGTCCATAATCTTGTGTGATTATCGTGTGAGGGTGTGCATCCATTTTGGCACCATTTGACCCTAACCTAATT
GTTGGCAAAACCAAAAGAAAGTCTCTTAAACAAAATTGTCCCTACCTTCTCACAAAAAATCCTTTTTGAAACATTGTCAT
GTTTGAATTGCCAACTTAGGCCAAAAGCCTAAGTTATGGGTCTGGAAAGAAATGAGAAATGAAAGTCAAGTAAAGGGCAA
ATAAAGATGATATGAGACTCAACTTTAAAGTTTGTTGCAAAAAGAATGAACCCCTCCTTATAAAAAAAAGTCATTGTGAA
GAATTTTTGAAAAATAAAATTGAGAAAGACAAGTGAATGAAATAAAGGGGATTCCAAATAAATTGAGTGAAAAGTCAAAG
TTTGAGTTCTCAATTGAAAAAGAATGAAAGAACTTGAGAAGTTGAGAAGATGATTGCAACAATGCTTTGAAATGGTAAAT
TCATCAAGCCAAACTGGCCATACCTTTACCCTCAGCCCCATTACAAGCCTAAAAGACCCTTGAGATCTTGCATGAACTAG
GTTGTGAGATATTTGGAAAATATGGGCAAACCTATGGGACGAAACTTGCATGTGTTTCTCTTTTGAGAGAGTGAGAGTTG
CATTGATTTCTTATATCTTTGTTGATTTGTTTTGTGAGAGCATGGGATCGTTATTGATCTGAGGAACTTGAATGCATTTA
TTGAAATATGTTCTTGCATTAGACAAGAAGCCAAAGTGAGCTTGAGCTTTTTTGAGACCGGCTAGTCATCATTTGAAGTT
TTTTTTTAATCATGATTGAGTGTAACATGTTGTTGAGAGTAGTATTGCTATGACACTTGCATGTTAGTTCTCATTGAGTA
TTGTTGTAGACACCCTTATTGAGGTAATTGTGGTCTTGATTTACTTAAGGACAAGCAAAAGCTTAAGTTGGGGGTGTTGA
TGAGTTGTATATTTGCACTCATTTTAGGTCTAGTAAGCTCAATATTTAGTGTCCTCAATGACTAATCTTTTCCTATTCTG
ATGATATATTGATGATTTGCAGCTATGAAGGAAAATGGAAAAGGAAATGAGTGATGTTTGAAAGAATGATAAAAATGCAA
AAAGATGTGCAAACTATACATTGTTGATTGTCAAATGACAAGGGCGGATCGCCTAATGAGCACGAACTCACCCAAAATGA
CAATGCTTAGAACTTAAATTTATTGAACCAGGTCAGTGAACTCCATTAGAGAAAGCGATGCACCAAATGAGAAAGGCAGC
CTTATTGAACATCGCCAAAAAAGAAAGTGTGAATAGACTGATTGAATGCTCGAAAGGCGAACAAAGGTGGTACTCGGCGA
TTCACCAAATGTGAAAGGCAAAATCAAATGAGTTCGCCAACTGTGGTTTAAACACCTAAAGCCTAGAGTATAAAAGGCAA
GCTGAAAAGCAATAGGGGATTCACTAAAAGTTAAATCCAAAGTGGGTTTACTTGTAACTTCTTAATTTCATGTTACCCAT
GGCTTCTTTCATGGAAGGTATAATCTCTTTACTTTTTGTGATGGGTGGCTAAAACCCAAGATCTAGGGGTGCAATTATGG
GGTTGGGTGTTTATTTAATGTAGTGGGTATTGTGCTATGCTCTGTTTTGTTGGTGTTCATATATGAACTTGGTCTAATTA
GCATGGGTTAATTTATGGGTTACGATTGCAAATTTAATTTCTACTTCCGATCTCCAGTTGATGTTCAAAAGTTATTGATT
GGAGTGGGTAATTAGTCGAATACTAGGAATTTAGGATTGATATCTCTAACTTTGTTGAAAATTGAGGTTATAAGTCAGAT
CTATTTGCCCTATTTCTGCATTGAAAGAGAGAATACAGTAAGGTGTTGTGTTGTTTAGATTGGCAATTAGATGAGACCGT
AAGGAGATTCTATGCATAGATGCTTTGATATCAGAATTAAAGATAATTAGCATCCATGAATATGACTTAGCCTATTCATG
AATGGTCATCACTATAGAGCAACACAATTATCCCTATGTGACATCGATTTGCAATCCCCACACCCCTTGATTGCTTTTTT
ACTCTTGAATTCTTCAAAATATTAGTTTAATTGTTATAATTGATAACCAAAGTGTTTTATTAAATTGGTGGATTATTCAC
CCACATGTTCTTACAATTACAAATGAGCAATCTTCCAATCTAAATTTCTTGATAGGAATTTTCTATGATATACCATTCCC
TGTGGAATTCGACACTGACTTTCCGTTGGGTTTTTTATTAACAATGGTCGCAGTCCCTTTTAATTGGTTTTAAGGAGAAT
ACTTGAGCGTTATCAAATCTGCAGAAAATAATAACCCGATGCCACCATCTTCTCTATCACCAATCTAAGTGGAAATGAGA
GCGCTATGATAAACCTACGAACTCTCTCATGCTTTGTCAACATAAGCATAGCCGCATGTCTCGCCAACTCATGGAACTCT
GCCTTGTACTCTACAACTAAAAGTGATCCCCCAAGTGAGGTTTGAGAACTCATCTCGTAACCATTCTATCAAGCTATGTG
GTAAATACTTCTGAAAGAAAGCCTCAGAGAACTGAGCCCAATTAATCGAAGGTGACCTGACATGTCTGCAATCAAAATAA
GATATCCAACACTTCTACACCAGACCCTCCAGCTGGTAAGCAATATAATCAACCTTACGAGACTCCACTAACCCAAGATT
ATGCAACCTCTCCTGGAAGCTGACTAGAAACTCATGGGCATCCTCACCTGCATCATAGGTGAAATTAGAAAGACCCAATC
TGATAAACCGCCACAACATATTCTCCTCGCCAGGGGTCATAACTAGCCTAGGATCTATAGGTGTAGCAATTGTAAGAAAT
TATTGAACAACTGTACGAGCGGTTGCAGTAGCGTGATATGCCTATGGAGCTAGAACAACATATTCCCCTGATTGGGTTAA
AGTCTGAGCCTCATCTCTAGCATATGGTTCTGATGAAGTGATAGGAATAGTACATGTCTGGGACATACCCTCTATGAAGC
TAAGGATCATGAAAAAAGTATCTTGAAGTACTGGCGTGACCACATATCCAAGTGGAATTTGGGCTACCCCTACATCCTTC
AATTGATGCTAAACATTCTCAACCTCTATCTCGAGCGCTGGTGCTGGTGCCTAGTGTAACACCCCCAAAAATTTCTAAGT
TAAGATCCGAACCATTTTTCATTTGTGATTAACATCGTACCATCTGATTCTCAAATTTCCCATATATGTAAAGGTAAATT
CTTTAGTGTGTGAATGATTTTGGATATCAATTAAGGTCACTCGAAACTCCTAGAACAAAATAGAGTTGAAAATTTCGTTA
CTGATTATGTTTTGCTGTAAGATTCTCTTTGGGTCAACTTCAATCGACCATATCTCTTAAAATATAAAGAGTTATGTGGC
CCACAACTTATCAAAATAAAGGAATTAGAATCTTCTTTCCAACGCCACCAATTTTGCAGCAATTCGAGGTTTGAGTAAAA
AGTTATGACCATTTTAGTAACCAGATACAAAGCAGCGATGAATTAGCCGACAGGAAAACATTAAAAAGGGTATTTCAGTC
TTTTTACCTCTAAGAAAACCCTAAACAAATTTATTAACTAATTAAGGACCCAAAACAATCAGAATTTTATCTCTTAATTC
ATCATCCTCTTCTCTCTCAAACCCTAAGGAAAAGTCAAAGTAGAAGACTCCATTCAAGATTATTTCCATCTTTTTCAAGA
TTCTTCTTCAAGGTAAGTCTTTCTTCACGAATTATATTATTTCCAACTGAAACTCCTCCATACAATTATGAATCACTAAT
GAAAATCATATTTCTTTGCCATAGAGATTTCAAGAAACTAATTCTAGAATCTCAAGAAAGGTTTTCTTGATTGTTCTCCT
TCAAGCTAGGGTTTTGAAGCTTCTAATCAAGTTTTTCTTCAACATTCTTCAAGAACCTTGGTCTTCCAGGTAGGTAAGGC
TATCATCTTGTTGGACTAGTTCATCCTCACGCTCTACATCTACTTTCAAATCAGTAAAAGAGTAATGTAGGATTGTATCC
ATAGATTTGAGTATTCTTGAGATAAGTTGATTTTGAATTCTTAAGTTCTTGATTCTTTTTTTTTAATTCCATACCAAATT
ATTCAATTGTTATATGTTATGCATCAAGATTCTTGAGTTCATTCGTTCATATCTATATTTACTCATAAATCCTATGAATT
GAGTATTTTTTAGATGAGTAGTATCGTTGAATCCTGAGTTCTTGAGTTTTGAGCACTGAGTTTCCTTATTGCTATTAAGA
TCTCTGGGTTGAGTCGTTCATGTCCATAATTCCCCATGAACCGTATGAATTGAGTTATAAATCTTGAGAAGCTTTTTAAA
GCTAACACTTAAGTTCTTAGACTGAGTTTTCAGAAAGTAAAGATGAGTTTTGAGAAAAGAGTTTCTAAAATATGATTAGT
ATGAAAATCAAGTATGCCATCAATGTATGAGCAGTGTGGTATCTAGATATACCATCAATGTTTACGCAGTATGACTTCCC
GACTCATCAATGATCATATTATAATATGATTTTGGTATATTTTTGAGAAAGAGTTTTCAAGTATGAGTTGAGTAAGAGTA
TAAGGGGACTATGTATTCCCAGAGGTATCAATTTTTATATTGATAAAAGAGAAACTGAGATTTCTAAATGAGTTCTGAGT
TTAAAAGATATTTTAAGAGTAGTTACCTCTTTTAAGTGGGTAGTTTTGCAATTATCTCAAACCATAGAAAGAGTTATGTT
TTTAAACATATGAGCATGAGTATATATTATTGGGAGCAGTATTGAGCAACGATATCGGGATAAGTTTAGACAACTCAAAA
TCCTCATAAACCATGTCTGCCAATATAGGTAAAGGGTCATATTTTTTAGATGATTCCTTATTATTTTTTAAGCATAGCTT
AGTGGATCCACTTATTTGAGAATGTCCTATACTCCGGCAAGGTTTAGGACAGTTCTGGCAGTGTGAGTGAGACGTAGTAT
CATCACGTTGCTCATAGTGATGGTTGTCAGTTAGAGAATCTGCCAAATAAGAGTAATGAGTTATTATTGTATTTTTATAT
ACATTTAAGTTATTATCTACTATTTTAAAAGTTTCATTTATATAACATCTTTTATTGTTGCTTTCAGTTTGAGTTGAGTA
TCCTTGAGTTTGAGTTCAGAATCTTGAGTTTGAGTTGAGTATCCTGAGTTGAGCTGGGTTGAGTATCCTAAGTTGAGTTT
GAGTTAATTATCTTGAGTTTGAAATGAGTATCTTGAGTTTGAGTTGAGTATCCTAAGTTGAGTTGAGTTGAGTTGAGTTG
AGTATTCTTGAGTTATACAATGTTGAGACGAGGTAAGTATGTCTTCCCTTTTATTAGATCAAGCTTGTACTTAAGTTGTA
GGGAGTTCCCCTTACATGCTCGTACATTACATGTACTGACGTCATTTTGCCTGCATCATTTAATGATACAGTTATAGGTA
TTCAGGATCATCAGTTGGCGTTTCGTTGAGGTCATGTGGTATTCCAGTCAGTTGTGGTGATCCTTCTTGTATTCCGGAGG
ACTTCACCTTTACCTTACAGTTAGTAGTTTTGAGATATCGTGGTTCTTGTCCCAATATCCTTCTGTGATAGTAGAGGTTT
CTTAGATAGACAGAGTTGAGGAGTTTCTTGTAATTTCTTTCTTTTAAGTTGTTTTATAAATTTTGAGTATATCTTTTGAG
TATTGTTCAAACTTTTTAATTTTGAGTATTTGAGTTTAATGAGATTTGATTTAGTATGAAGCTTTTGTATGCTTGAGTTA
GTCTTTCACTTGTAGTCTACCAAGATGAGGGTTCTCTTGGGGACCAGCAATGGTTCTCAAGTACTGGCCACATCTAGGGT
ACAGACACGGGCAGCGACAAACTTGGTATCAGAGCACAGAGTTCAAGTGTCCTAGGGTATCTATGAAGTTGTGTCAAGTA
GGATCTTGTTTATGGCTGTGAGGGTGTCATTTCTATAAATAAGGGACTATAGACATTTAAGGAAAAGTTTTCCTTCTTTC
ATATGCTAAATCGTGCAGTAGAACTGTGTCATAAGGAATTTATTCTACCTCTTGATCTCCTCAGATCCACTTGACTACCC
CTCATACTCAAGGTAGTTGAAAGAAAAGCCAGGTCCATATCAATGAGTTACTGTCAGCAAGAGTCTTGAGAAAGTCATGA
GACTGCAGAAGGGCTTGAGAGAAGCTCGTGAGTGAGCTTAAGTGTTGAGTTTTAAAAGAATACACTATTATCCATATGAA
TATTGCGTTCAAGCTAAAAGAGAGTTGTACTCTATTCTGTAAACCGTGTTTTAGTTGAGATCGACCCTGATGAGGAAGTG
TGTTTTAGAGCTTGTGTAGTATATGCACCCGAAAAGATAGTAAGAGTTACAAGGTTACTAGTAGTAGTAGTAGAAGTGCC
CAAAGTTACATGAATGCATGCAAAGGTTCAGTAATCTAAGAAAGGGAGATAGTGATGAGGAAAATTATGTTATTGTAGCC
ATGTACCTCGTTAGGTATTAATGATGAGTTTTCCTTTTGAAGTAGACTCAAGAGTAATAATTTTGTGTAAAGTTCATGAT
AGAAGGTAGATAAATAGTTACTAGTTAGGATGAATTATAGTATACTTTAACCAGAAGGGAGTTTTGGCAGCGTTGGCGAG
ACGTTGTATCATCACATTGCTTATAATAATGGTTGTTGGTTAGATAATCTCCCAAATAAGAGTAATGAGTTATTATTGTA
TTTTTATATATATTTGAGTTATTATCTACCATTTTAAATGTTTCATGTATAGAACATATTTTATTTTTGCTTTCATTTTG
ATTTGAGTATCCTTGAGTTCTAGTTAAGTAGCTTGAGTTTGAGTTGAGTTGAGTATCCTTGAGTTTGAGTTGAGTATCTT
GACTTTGTGTTGAGTATCATCAGTTGAATGGAGAAGTGATTTATTGGGCTAAGTGTAAAACAACGAGATCAGACTACGAG
TCGTAAGAATTTCTATGAGTTCTAGTCCATGTCATCGAAAAGTTCAAAAACGTGAGTCTTAGTACTTGAAACTACGAGAT
ACCAGGACGGGTCGTTCAAAGTTCTACGGGTCATAGAATATACACGTAAAAAAAAGTCCATAAGTTAGAAATGAAGCCAC
TGTTTGATGAAAGGTCTATACAAACCATAGTAATTCCTACGATTCGTAGAATGGCCAAGTTGTAGAAGTGACTGTCGAGC
GAAATTTTCTTGTATTTCCTTTCTGAATTTATTTAGGATTAGATGTTTATAAATTGTTGTTTTAACTCACTTTTTTGAGA
GAGTTAGAACATTGGATACTTTGTATTTATCTTTGACAATTATTTTGGTGAACACTTTGTCCATTTAACTTGTGAAGCAT
CGGTCTATAATATAGATTTTGTTTGTCAATTCAAGATTTTGGATTTCAATTACACTAATTGTAATGTCATGATTTATTTT
AACATACTTAATGTCACGACCCGAGCTTACACCCTGGACGTGGCCGTCACTCAAGAACCATTGTTGGTCCCCAAGAGAAC
CCTCATCCTGGCTTACTACAAGAAGAAGACTAACTCAAGCATACAAAGCTTAAAACTGATTAAAAATTCACGAAACTGAA
ATACAAAGCTTAAACTCGAATGAAAATCTCTAAATAAAATAATATATTCAACTCGCCATAAAATAGGCAACTTATGTCTT
TAAAACATTTAACAAAATAAATTATACAGACTTCTCAACTATACTGACTATCTATGAAGCCTTTAAATGAAAAAGATGGA
AGTCGGAACAAGACCCACGACATGTGACTAAACTGAAAAGTAAATGAAATCCTCTGGAATCAGGAAGGCTCACCATAGCT
AACTCGAACTCCATGGGGTATCAACGAAGCTCATGTTGATGACCCTGAATACCTATATCTACATCATGAAATTATGAAGG
CCAAATGGCTCAGTACGTGGAATGTACGAGCATGTAAGGGGAATTCTAAAGCATAAACATAAGCTTGAACTGATAATAAG
AAACATAGTTCAACTAAATGACAAGATATTCAACTCAATGAAATAAGGCTCAACTCAATATAAAGATACTCGACTCTGGG
TACTCAACTCTGGATACTCAACTCAATATAAAGCAACAATGCACATGCAATAATGGAAAGCTTTTAAAACAATAGAAAGC
AACTCAGTGTATTGAAGAATACAATAACAACTCAGTTTATATATAATAAAATATAATATAACTCTGTGAGAGTTTCTCTA
ACCGACAACCATCAATATGAGCTATGTGATGATACAACGTCTCGCACAAGCTGCCAGAACTTTCCTATAACTTGCCAGGA
TATAGAACTCCTCAACTAACTGGATCCACTAGTCTATGCTAAAAGAATTAAGGAATCATCTAGAAAGTATGACCCTTTCT
ACCCACGTTGGTTACATGGTTTATGGAGACATGAGTTATCTGAACGTATCCCCATATCGGTGCTTAATACTACTTCCAAA
ATATACTCAACTCATATGTTTAAAAAACATAACTCTTTCTATGGTTTGAAATTATAACTCAAAATCTTTCTCTAAAAAGA
GATGTTACTCAAACTACTCAAAAATCCTTTGGTAATCTCAATTTCCTTCTCTTTTAAATGTGAAAACATTTACTCTTGGG
AATACTTATTTCCCATATATCATTTTAAAGAAAATGAACTTGACTTTACTCATTCTCAACTCAAGTGCTCAAATCTTAAA
ACAATTTTAGAAAAAAATTGTAAATGTCTTCTCAGAATAAAGTTCATGCCAAATTATGGACTTGAACGACTCAATTCAAG
GTTTTTAATAACCATTAACTAGAACTCAATACTTGAGACTCAACAACTCAAAACTCAAGGACTTTAATGGTAATACTCAT
TTCAAGACTGCTCGACTCAAAGGGTCCATACAGAATTATGGGCATGAACTACTCAACTCACAGACTTCACGGGTAATATG
TAATAGTCCCATGATTAGGAATATAATCTCAAAAGGAATTAGGAACTCAATACTCAAGACGTAGAACTTGAAGATACTAC
ACCTCTCAAAGATACTCAATTTATGGAGTTCATGCGGAATTTATGGGAATGAACGACTCGACTTAAGGGTCTACGTAACA
ATATGGAACTCGATTATACAACTCATCTCATTCTCATACTTACTTCCTCAAAACTTAGCTCAAATCAATAGTTGATCTCA
AAGGATTCACAATTGGACTCAAAGACTTTCTTCAACTCTACTCTTAACTCTCTATTGAATTTGAATTATGAATTCAAGAG
TTATGGTTCATAATATGAAGGATCTTGTGATGATAAACTAGACTCATGAATAAATTCTCCTCATTCTTATGCTCACTGGT
TCGAGTCTAGAAACAAGTTATTTGAATTTGTAGAAGACTCCTCAAAAGATTCAAAGGGAATAGGAAGGACTTCTTGATGA
TTAAGAGTATTTTTAGATAGTTAAACATGAGAAACGATCAAGAAATCACTATGTGGAAGCAAGTCCGCGATGCTGAGATG
AATCAAAATGTTTGGTCAAAATAATTTCTGAAACTGTGGAGTCCGTCGCGGAGAGAAAAAATTTCACCCTAAAGGAACAG
GACTGCGACGCGGACCTGGTACCTGTTCCTTGTCCGATTTTTTCTTCCTCGTTTTCTAATCCCAATTCGCCTAAATTCGA
TTCTTTTTTCAATTTCTCTTTAGATTCAGATACCCAATACATGTACACAAGAATATAATCAAACATAACTCTAAAATCGA
CATGATTTCCTCAAGAACTCATTAATTTCATCTTAACTCAAGAACGAAAGCCAATTTCAAGAACACAATTAAAGAACATC
AAACCTTAATCTTTCTAGAACGAATTTAACGCTGAAATTAACATGATTGGCATGTGAGTGAACAAACCCAACACTATGGA
AGCTTACATACCTCTTATGGATCAAACCCATGGTAAAAATCAGCAAAAAATCTTAAGAACCTCGATGAACGTTTTGATCC
TCTCCTCTTTTCTCCTCTTTCTTCTTCTTTTCTCTTCTTGAACTCTCAACTTAAACCATAGGAGTATATTAGGATTATTA
AACTGAACCTTATCGGATTAGACCCTTAAAACCCTACTAAATACGAATTAAATCTAATTGGGTTTGGAAAAGACCAAAAT
ACCCCTTACTATTTTCGGGTAACTTTCCTTAATTGGACAGCCTGACTTAAAAATGGTATATCTCACTCATCCAAACTCTA
AACTTAGCGAACGCGGTGGCGTTGGAAAAATAATTCAAATACCTTTCATTTTCCATCTCATGGCACACCTAACATATCAT
GTACTGAGAGTTATGGTCATTTGAGGTTGACCCAAATCTTAGAAGAACGTAGGAATGCCTTCAATGAATTCTTTCTAGTT
CTTCTTGGAACTCAAGGTGCTACATCTAGTGACCTTAACACTTACGAAAATTTTAAATTCCTCGGTATAATCCTACTCAC
AGAGAAGGATGGTTTGAGACTTAGCTCAAAAAAAATTTGGGGTGTTACACTTAATATGAATTATGATTACCAAAGCATGA
GTATCTAAATCCACAATTAGGATTGTGGGAACCATGAAGAATTAACAAAGTAGATCTAATAATTAGTAATTCTTGAAAAG
TGTTTATCCATGTATTGTTAATCTCGTCGTTTTGATTGAGTTTTTACGGAGGCCTAAGTTATAACCTGCCTTATTCCTAC
TTGCCCGACCAAGGAAGTAACAAATGGGAAAAAGATTAAACAACAGAGATTTGGCATGATAATCCATTGTCTAATAGCTT
GAACTACCTTTGTGAATGCTAATTTAGGGTCAAAGGTAAGGGTTAGTAAGCCACACACCGTAGACCGACCAAGTTGCGTG
GTGAAATTCCCTATATGGATACCTAACTTACCGATATTGCATGTTAAACACTAGACAAGGTTACTAGTATAAGGTTTATT
GCATTAAGAACTTGTGGGGAACACATATACCCTAATTTCATCTTCTATTGATTCTACAAAACGTTAAATCCTATTTACTT
AGTTACTTGTTACCGAATTCAATCAATTAATATTTTGTCCTAACCTCTGTTAGGTTCTTTATTTGAACAATGACCATTAT
ACTTCATTAGGGAGCTGTAATTTGGGCGTATCACCGCTCTCGACCTCTAGCCCTGCCCCTAGCTAAGGCTCTAGTGGGAG
GTACAGGAAGCCCACGACCAATTGCAGTCGATCTTGTCCTAGCCATCCAAGAAAGAGTGAAAAAAAATGGAGTTTAGACA
TTGATACAACTATCAACGCACGATGGAAACAAGAAACATTAAAGTATTTCCTAAGAATACCCTATAGGCTCTCGAAGATT
GGATACAGACGTCATCGTACCAATTCGAGAGACTCTATTAGACACTTTCTCCTATACAGGTAAGATTGGTGAACCTAAAG
CCCTGATACGATGCTATCACGACCCAAACTCACGCCATGATGGCATGCACTACAAGCCACCGAGTGGACAAGCCTAATCA
TAATAACAAGACGCGGAAGACACAATTTATATAAAAACCAATACTAATAAGTGGAAGACAAGAATAAAGTATATAGAAAT
AAGGGTCATATCATATATATTTGTAGTATGATACAAAATGTATAAATTAGGCCAAAAAGTGACAAAAAGACCGACTACCA
GAAGATACCAATCCCTCAGACCTAGTGTCACCTATAAAGGAGCTACAACCAATAGAAAGCCATAAATACATATAGAGAAC
TAACTAATCCAAAATACAAAATTATAGTCAGTGCAAAAATAGGATAGCAACAACTCTCTAAATGCCAGGAGCTCACCACA
AATCCAAGTGTTTGACCGCCACAGGAGATCCAACGCTCAGTGAGGGTGGCTTAAATTAGGAACTACATCAGAAAAAAATG
CAGAAATGCACCATGAGTACCAAAACACAGGGTACTAAGTAGGCATCATAGGCCAACCAAGCTCAGAAATATCAAATATA
GATATAAGAAGCACGAAGATACTAGCAAGTCAAGGGAAAGCTAAGGCAAAACAGGAATACAATAGAGAACATACTGGTAA
TATCAAGAAAGTTACACATAAAACAAAATAATCAACCCACTCAAAGGCCAACTCATGAAGTGATAGAATGTAAAACTCTA
AAAAAGGAAGATCATAAGCCCAGAAGAAACACCTGGAATGATACTTCAAGCTTAACTACAAGTCAATAACCCTGATAGAT
GTATCTACGGGCTGCTTGGAATGGCACGTCGAGCATACCAATATCCCGGATATATGTATCAATGGGCCGTCGGGGATGAT
ACTTCAAGCTTATCAACAAAGTAAAGCTAAACGATACACTGTAGCATTAGCAAAAGACAATGGACTACCGGAATAATAAA
TCAGTCTCATTACAACAAATATAGTCTAATGGTGAGACAAACCAAGTAAAAGGGGTCTTTTGTGATTTTGAAGCCAAAAC
GGGTTTCAAAGACTTCCAACTCATTCAGCTCAATTCCTTTTCCCAAAACCAATTCATTTCCATTCAAAACCATTCACGTA
ATGACTCCTTGAAATCGTTATCACAAACAAATCATGTCATACACACAAAACCAAGAAGAATACCACCACACCACTAGAGT
ACAAACTTGGAATTCTTGCCAATCCAAACTCACAACTTGTGGACGTACTTATCTAGAATAGCTACAAACTCTTTCTCATA
TTCTAGTTTCTCATCAAGAAGAACTAAATTCTATCGAATAATGTAGTTCCCATCACCATTATATTTCTTCATTATAGACA
CGTGAAACAACGAGTGTACCCTGGACAAACCTGGAGAAAAATACGACTCATAGGCCACCTCTCCCAGACGCTTAAGAACT
TCAGATGGCCTAATATACCTTAGACTGAGCTTACCTCGTTTACCACACAGATCCACACCCTTTATGGGTGAAACCTTTCG
CAACACTTTCTCTCCCTCCATAAAATCCATGTCCCTAACCTAACGGTCTGCATAGTCCTTTTGCCTGTCTAGAAGCTTCT
CCTAAATAAATCTAACCCTTTCTAATGATTCCCTCTAAATATCTGTACCCCATGGTCTCACCTCAAATGCATCAAACAAA
CCAATGGAAGACCTACATCTCCTTCCATATAATGCCTCAAATGGAGCCATTTCAATACTCGAGTGATACTTATTTTTGTA
CAAAAACTCTACCAAGGGTAAGAACTGATTCCAATGAGCACCAAAATCTATCACGCATGCAAGAAGCATATCCTCAAGTA
CTTGAATGGTCCGCTCAGACTGCTCATTGGTTTGAGGGTGAAATGTGGTACTACGATCCAATCTAGTACCTAACTCAGCC
TACAAGGTCCTCTAGAATTTGGAATTAAACAGTGTAACTCTATCTGATATGATGGAAATTGAAACTCCATACAATCGAAA
AATCTCATAAATATAGATTTTGGCTAACTTCTCCACATTATCCTAGAGGACTATGGCCCGTGTCACGAGCCCAACGTTTG
AAGATTGTTTTGAGTGTGTAGGTTAAGGTAGATTGATTAAATTCATTATAATAATTGAAAAACATATATTAATTGTTTGA
TAGTATTTACTATGGGGAGCCAAATTTACAAGATAGTTTTGTGTGTTTTAATCTTGAAGTTTGAAATTCTTCATTATAAA
ATTGAGACCTGTTACATAAAGTAAAGAAGGTGAGATTAAACTGAATCACAATCACTTGAAATGATTAAAAATCAAAATGA
ATTTATTCCCAGGTTTTACTCCAATGTCAATGATTTTTGTTTTAGTTATTAGTTCTAATTATAATCAAAATGAATAGAGT
TATGGCCACTTTTATTCCCAGGTTCTACTCCAAAGGCAATGATTTTTGTTTTAGTTATTGGTTCTAATTACAAAGAACTG
AAGTTTGAAGAGGTCACTCACTATATTCAACAATATAAATAGATCTTTAACATAAATTAATAATTTAACTTTAAAATATC
TATTTTAGCCTTAATGAATTAATATTTAACCACACAAATATATATGACTCACTTTAGACCACAAGTTTCAAAAGTCTTTT
ATCTCCTAGACTCCATCACTAACTATTATAAATTGGAAAAATTGGAACGGAGAAATTACAAAATTTTATACATGGAATAC
GATGAATCACATACTTTTGACACCTCCAAAATCTCTTTCATACATTACTTCATTAAACAAAACTTGTCTAATTTTGACTA
AACAAAATCATTTGAATCCATCAGCTCAACAAAGAACCAGCCTTGATGAGCTCTTCTTTACTTTAATTTTCCTTCTCTCT
CACACACACTACTCAGTATTGAGTGACAAACTCTTTCATAACTCTCTTCTAAAATTGTCCTACCTTTTTATGTTTTTTAA
CCAAACACCAAAAGTTTCTTTTTCTTCAGCCATTCTTGTGGGTGATTACTTTTAGACAACTTGCAATTACAATACTGAGG
AGTGGAATAACTATTTTTAATTAATTCCACTCAACAAAAGGAAAACACACAATCACTAAAATATGGAACACCAAAGATGC
TAGATGAAACTCTATTACAGGAGGGTCCATTAATATAAATACCCAATGCAGAATCAGAAATTACAGTTAGATTATTCAGT
AAATACATTTTTCCTAATAACCAACTATAATGACTCCAATGTTTTTCCCCCAAAAAATTAAACCGAACTTCATTTGCAAA
TTCAACTCTTTCCTAAAATTTTCTGGATTGAATTCAGTCCAGAGAAAAATTTACGAATATAGTAAATCAATCTAATTACC
TAGAAAGAGTAGAATCAAATTGGGTCTTCTTCTTCCATTAAAATTTATTGAGGATGGAGAGAAATCTCAAAGAAAAACAT
AAACATATAACCAAATAGCTAACAAAAGATAACAAAAACCTGAAATAATAATACAACATAAAATTTATCTGGTACAACAA
CACCACTACACCTTGCTCTTTCTTTTCCTAAACAAAGGAAGAGATACAGAGCACTAAGAAGAAAGAAGCAAACTATTTAA
GTTATACCTAAAGCATTAGCTACGTGTCTACTCCAAATTATATGTAAGACAAATATTTAGATTAGTTTGATAGGAAAAAT
GACCGTAATACCCATATTTTAAATTAATTGACAGAGAAACTGACATGTTGAAAATTTGAAACTGTCTCTTCTACTATATA
GAAAAGTCACCTTGACGAGAATAAAGTGCGCATACTTAGTTAAACTATCAATTACCCATATTGAATCAAACTTAACCAAT
GTCTTTGGAAGACCAATCAAAAAGTTCATTGCAATCCTTTCCACTTCCATTCAGGAATGGACATTCTCTGAAGTAACCCT
CCAGGCCTATGGTACTCATGCTTTAATAGCTGACAATTCAGACATTTGGAAACAAAATAAACAATGCCACGCTTCATCCT
ACTCCACCAGTAATATTGTCTAAGATCACGATACATCTTGGTTACACTTGGATGTATAGAATACCTCAAACTATCAGCCT
TTTAAAGAATAGTCTTAGTCAAATCATCAACATGGGGCACACATACCCACCCCTTAATACTCAAGACATCTATTTCATCA
CTCACAACTTCCTTGGCCTCTCTTTGCAAGATCACATCAGGAATCTGGCTCAGCTTCTCATCATCAAACTACTTTCATTT
AATTTTGTCAAGAAAAGAAGATCTTGCCTCCACATAAGCCAAGAAGCCTCCTTTCTCAGTTACTTCCAGCCTCATAAGCT
CATAAGCCAGAGTTTGAACCTCTATAGCCAATGGGCATCTAGAAACTTGAAAATGGGCTAAACTCCCCATGCTCCCTGCT
TTTCTACTCATGGCATCATCCACAACATTAGCCTTTCCTCGGTGATAAAGAATAGTCTTCCAACAACTCCATCCACCTCT
TTTGCATCAAATTCAAGTTTTTCTGAGTGAATACATATTGTAAATTGCGATGATCTATATACACTTCACACTTGACCCTA
TATAGATAATGCCTCCACTACTTCAATGCAAATATAACAACAACCAACTCCAAATCATGACTATGGTAGTTACATTTATG
AACTTTCAATTGCATTGAACCATAGATAATTATATTCCTTTCCTGCATTAGAACTGCACCTAAAAAGAATAAAATACATC
AAAACAATGGAATTCTTAACTTTCACATGCAAGGCAAGTCTCAGTGGAGTAGTAAAAAGGTCTTGAGTTTCAAAGAACTC
TCTTCACACTCATCAGACCATACAAATGGAACATTTTGCTTCATCACATTGGTTAGTTGTGAATTAATGGAAAAAAATAC
ATTGACGCACCATGATAGTAGCTAGCTAAACCAAAAAAGCTCCTTACCTATGAAACATTAGTAGGCCTTGCTCAACTCTT
CACTGCTTCAATCTATTGGGGATCGACCATCATTCCATCCTTAGAAACCACGTCCTACAAGAATGACACTGAATCGAGCC
AGAACTTACACTTAGAGAATTGGGCATCAAACATCTTCTCCTTTAATAATCCTAGTACTCATATGCTCTTCATATTCTTT
TCTACTCTTTGAGTAGATAACTATATAATCAATAAATACAATAACAAAAAGATCCATATATGTTTGAAAGATTCCATTCA
TTAGGCTCATAAAAGCAACAGGGGTATTCATAAGCCCAAAAGACATTACCAAGAGCTAAAAGTGCCCATACATCATTCGG
AAAGCAGTCTTTGGCACATCCGCGCTCACATTTTCAGCTGATGATAATCAGACCTCAAATCAGATTTGGAAAAGACAAAA
GCACCCTGCAACTGATCGACCAAGTCATCAATGCGAGGAATGGGGTACTTGTTCTTTATAGTCACCCGGTCAGCTAATTG
TAGTCTATGCGCATCCAAAAATTGCTATCTTTCTTCTTCAAAATAAAATTGGAGCACCCCAAAGAGAGGTACTCGGTCTT
ATAAGACCTTTATCTAACAACTTATGAAGTTTTCAACTCCCTGAACTCATCAAAGGCAATTCTATAAGGTGGAATGGAAA
TGGAGAGAGTCCCCAGCTCTAGGTCAATACAAAATCAATATCCATGTCTTGTGGCATACCAGGCAGGTCTTCAGGGAAAA
TATCTACAACCTCACTCACTATCAAAACTCACTCAATCGAAGGATCTTTGGAATTATCATCCCTGAGATGTGTTAATAAA
GATGAAAAACCCTTACTCGCAAACCTACTAGTGTGAAGAAAAGAGATAATACAAACTGGTGTGGGAATATAGTCACCCTC
CCACACTAGTGGATCTATCTCAGGCTTGGCTAAGGTCATAGTCTTAACATTGCAATTTAACATAGAAAAATTTAGAGAAA
TCCAAGTCATACCCAGAATTACATCAAAGTCAACCATCTCTAGAATGATCAAATCTACATATGTTTTTCTCCCCACAAAA
GTCACAAGGCAAGACTTATACACCTTCTCAAATAGAATAGACGCATCAATCGGACTCGAAGCACAAATAGGCATTTCCAA
TAAGTCGCAATGCAAATCAAGTCCATTAGCTAATGTAGAAGATACATAAGAAAAAGTGGATCTAGGATTAAATAATACAG
AAGCGATGCGATCACAGACCATAAGAATTCATATGAAAACAACATTGAAGGCCTATAATCAAGGCCTCTTGTGGCCTCCC
GAGATCTCTCCCTTTTCTGACCATTGCCCCTGCGGGCTGCACTCCACTAGTTCAAACCTATCTGTCACCCTAGACAGACT
GGTAGCCACCATAACCTTGGCCACGACATCCTCTAGAATGATGAACTTTACCATAACCACCCCACCTCTAACTACAAGGG
CTCTAGTTCTTACCATCTACAAAATAGAGTGAAGAAGGTCAAATATTGATTCGTATCACCTAGATACAAATTGGATTCAA
GTTATAGCATAAAAAAAGAAAGAATTGTGTTTTCCTAAAGTCCTTTAGCCTCTCAAAGAAAAGTAAAGGTGCCCCCTTAC
CATTCCATAAGACTCTACTAGACTTATCCTTATCTGATGAGATCACCAAACCTAAAGTTGTGATACCAAGTTCGTCACGA
TCCAAAATGAGTCATGAGTGGTACCCACACTTAACCTTTTAGGTGGGACAACTAACGAATCCAAATCCCAACATACGAAA
TACAATAACAATGCAAAAATTCAAATCTTTTTAAAGTAAGAAATAAAAAATCTACTAAAGTCTATAAAATATTATTTTTC
AAAACCTGAAAGCCATCACATCATGGACATCTAATCCCCAATACTATGCCTAAGAGTATCAAAGACACAATAATACATAA
ATAAAATAGCTTGTGTCTGAAAACTAAGGAGATCATGCCATGACCGAGAGAATCCAACACAAGATAGAAGGAATAGCTCA
CCGTGGAATCTATTGTGCTGGATAATGACTAGAGCTGAGGATGATTCAAAGTTGCTTGTACACTTGTTGCACTCCGCAAG
AGGAAAACGAATAAAAAATACAAGTACGGGTCAGTAAAGGGAAATATGTACTTAGTAGGTATCATCAGTTGACTCAAAAT
AGAAACTAATATGCAGAAAGTAATAACATAAAATCAACTATAGCACTTAACTGGTGTAATGAAAGAAGCAACATGAACAA
GTGACGACAACAATCAAGCAAGTACATAATTAGCCAACAATATCAAGAACACAATGAGGACTCAAGCCTCTACACAGTGC
TCCTTTTGGAAATGGATTTCTTGAAATTGAGTACATTAAGTTATTTCAATATGTTTTCTTTTAATGTCACCATGCCGAAA
AGTGACACTCCATCCAATAATATTGTGCAGGCTCATGGAACATATTCTAATATATTATGTCGGCTCGTGGCACTCGATCC
ATTAATATAATTAATTCTCATTCTTTATCATCACTTTAAACTTCATTAACAATATTTCATCATGACTTTTTTATTCAAGT
CATCACTTGATAGAATGAGTTCAAGATTATCAATTTTGTGGTCTTGGGATTACAAACCAATCACAATAATATATAAATCA
ATCAAACCACAACAATTAAGTACATAAAAAATTTCACAATATTACTCAATGACTATCAATCACTATTAAGAGTCTTTATC
ACATAGAACAAACTATAACCTACCTAAACCGAAGAATCAAAGTCAAGCAAACTAATTCACCAATTATTTTCCTTTCTTCA
ATGTATCATAACATTCCCAATGTATAAAGTATGAATAATTCATAAGTAAACGAGTCGGTAGACACCTATATTACTATACT
TCTAACCTAGACTCAAAACTCACCAAAAAATCATAGAGCAAGAATCTAACCAAATACCTAGATTTGATATCAAATAATTT
CACACCTTATATTTCCTAAATTACAAGCCTAAGGCTAAGTCCTAGTTTTTTCAAAAACTCCAATACACATATTCTAATAT
GAATGAATAAATTCAGATCACCTAAACAATTTTAAACCTCATTCAAAATTATGAGAATTATTTTCTGAACCAGTGACTTC
GAAAGTTAAAAAGTATAAATATGCACGACCCAAAATTTCTCCAATTCCCTGTTTGTGATGTCGATGACTTTAAGGAAAAG
AAAATACAATATCTATTTGAAATAAGGCATGGACTTTATGAACATAATAAGCAAATTAAAAAGAAGGCTCAAACATATAT
TTTCCCTATAAGCATATCTCCCTAATAAGTTAACAATCACGACCTACAATGATTGGCTAATCATTGAATTTATACCCATT
TATATACTATTATTAATTTATAAAAATATTGGGAAGATATACCTATTTGATGCTTGAAGATATTCCCTCAACGAGACCCT
TAGGGCTTGTTACCGCGATTGCTTCCGTAAGTTTCTTTACGCTCTTCTTTTTTCTTCTTCTTCTCAAATTGTGATCTAAA
AAAAATATTAATTCTACTAGCTCAATTTAATATATATGGGCCAAGTGGTAAAGGATATTAAATGAATTATGGACTTAGTC
CATTAACCACCAACTAAATTAAATTTTAAAAGAATATTTGTTAATTAAATAATTGTAGTTAAGTGAATAGTTCAAAATTC
TCATTCTAATCTATGGAAAGTTTTTATATAGTCCTAGTATTCAAAATGACCTAACGGGTCGTTACAAGAAGTAATTAGAA
GTTAGAGGTTAGAACTTGGATTTTTGAACTAGAACTTTAGATTTACTTGAATTTAGGATGTTTAAACTTGAACTTAGGAA
AAATATTAGATTGTATGATTTTTTAAGTTTAGAACTAATTAGAACTTAGAATTAATTAGAAATTAGATATTAGATGTCAT
GAACTTGAATTTTAGAATTTTTGAAGTTGATCTTAGAAAAACTATTAATTTGTATATTTTTTAACTTTATAATTTTAGAA
CTAATTAGAAGTTAGAACTTCAATATCATGAACTTGTAACTTTAGAAATACTTGAATTTTAGGATTTTTGAAGTTGAACT
TAGAAAATATTTTGTTTGTATAATTATTGAACTTTATAAATAACTAGAACTAATACCTTTAATGTCATGAACTTTAACTT
TAGAAATACTTGAATTTTAGGATTTTGAACTTTACAATTATACTTGAATTTTAGACTTTTTGTACTTGAACTTAGAAAAA
TTCAACATAAATGTCATGAGCTTAAAACTTAGAACTAATTAGAACTTGTAATTATAACTAAATAGCAGTTAGAACTTTTA
ATTAGAACTAATAAGCAATCACTAGCCTACATGGATAGTCTAAAGCATCAAAGCTGAGTTACCACATGTAGGCTCCAAAA
CATAATTCTAAAGAAATCATTAGCCATGGATAGCCTACATGGGGCCGTAGAAGAAGGGAATTATCGATGAAAGATCATCA
AAGTTGAGTTACCACCTAACTAAGGCTCATACTATTAGACCCAAGTCTACTACATCACTTTATAGGGAGATAAGTGATAA
ACCGTGAGTTTATGATATTTTTTATACATTTTAATTAAGAGTTGTGTGTGTCTAGGGCCATTTTGTATTAGTATTAATGT
GTTTTATCATGTTTTCAGGGAATAAGTTCGGACGCAAAAGTTGAGAGACATAGCTGAGGAATGTACAGAAAAGCCCATCT
ACGGATGTGATTCATGGACCATAGGTCCATTTACAGTCCGTAGATGATGATCGTAGAAGGACTAGCAAGGCATGGAGAAA
GATTAGAGAATTCTTGACCAAGTGTGGAACCAAGGTTGCAATCGATGGACCGTAGATTGATCTACGGACCGTACTACTGA
TCCGTCAAATGATTCAGAGAGGGGTTCCAGTACTTGATTTTGAAAATTCTAAGTATGGAGCTACGGAGGAGGATCCACGG
ACCGTAGATCAATCCACGGTCTGTACTGGTGATCCGTCATTTGATTAAGAGATTTGAAGATTTTGAAGTTAGAAATTTGC
CTAAGTCATGAGTCACGGAAGTGACCTACGGACCGTAGATCAATCCACGGTCCGTAGGTTGGTATCGTTGATCAAAACAA
CGTTCTGAAACATTATTTCCTTATTTCGTTTCCTTTTTAGTTAGGACTTATTTTTCTATAAATAGGGCATGTAAACCTCG
TTTTTCAGGGGTTAGACATTATTATTCTTGTTCTAGTTTTTGGATTTGGAGATTAACTTGCAACTTTAGCCATTCTTAAT
TTCCTAAGTTCGTTTTGAAGATTGTGGTTTGGAAATTCAAGGTGAAATTCTGGGTTTATCATTCTCATTACGTAAGTTCA
TGATTTCTTGTTCTAAAAATATGATTCGTGTTCTTGCTATTATGGGTAACTAAATCCACAACTAGGGTTGTGGGAACCAT
GAGCGACTAACAAAATATGACTAGTAACTAAGCAATTATTGAATAGTGTTATTGAATCCATTGATAATTCTTTCGTTTAG
AAGTCTTTTTAGCGGTTGCAAACGTTAAAACTCACCTAGTTAGTACTAGCCGGACCAAGGAGGTAATTAACGGGGAAAGA
ATTATCAACATAGATCTAGTGTGATACTATCTAATAGTCTAATGTTGTTTGGTGAGAGGGTGAAAACTAAGCCATACATC
GATGTGATGTCTAATATGAGGTAAAGGTAAGGTTTAGTAAATTAGACACACGTAGCCGGACCAAGGTGCGGGGCGAAATT
ATCTAGTTGCCGGACCAAGGAATTAGAGATACCTAACTTATCACTTTGCATGTAATACACTAGGAAAGGGTTGCTATTAC
TAGGATTAATGCGTTATGAGCTTATGGGGAACACGTACACCCTAGTTACTTTGTCATCTTGATAACAACTAACGTTTAAA
TCTTGCTCATTGATTACTTACAAAATTTTCTAAATTTGTTTCACAAATCCCCATCTTTTAATTAATTGTTTTCAGAAATA
CATTGACTAAATGAATATAATTGTAAGTTGAACTTAAGTCTAAACCATATTCCTCATGGGATCGACCCCAACCTCCAAGT
TGGGTTCTTTACTTGATAACGATCGCTTATACTTCTTTAGGGAGGTGTAATTTAAGCGTATCAAATTTTGGCGCCGCTGC
CGGGGAATAAGGCTTTTAGATTAAGTTTAAACTACATTATTGAACTTTAGTCAAAATATTTCCTAATTTTACTCTTTTTT
TTTGTTGTTGTTTCTCTTAGAATCTTACTCTAGTGTATGCCAAGTACACAGAGCTAAGGTGAACCACTAACTCCTTACGA
CCCAGAATTGCAAAGAACTTTGCGAAGGATGAATAACCAAGGAGTTCCAATCAATCCTATCGGAGGAAATTTAGGTGATG
GAGTTGAGAACCAGCCTCTAAGGGTTAGTGATAAGAACAATCAGGTTCAAGCTGATAACCTACTAGGAGATGCATTGAGG
ATACCGGATCCACCAGGACCCAGACAACGTGATAACTATAGAGTCAACTTTAATGCTATTGAATATGACGGACCTCTTGT
TCTACCCCCTCTACCTCCGGGGCATACATTTGTGGTGACTAGCAGTTTGATACAGATGCTCACAGCGAAGGGGTTGTTTG
CTGGTCTGGCCTTGGAGGATCCACATGCGCATGTAACCAAGCTGAGGAGTGTTTGCAAAAGTTGTGTGGGGCGACCGGAC
TTGGACATGAATGTCATTGATTTTCGGGTATTCCCTCTATCATTAACCGGCGATGTTGCAGTGTGGTTGAATGAGCTTCC
TTATAACTCAATCTACACCTAGGAACAACTGACAGATGCGTTCTTGGCAAGATTCTTCCCTGTGTCAAAGAAGCTAAAGG
CACAAGGATAAACTCAACAACTTCGTAGCACTACCTGGTGAGTCTATAAGTAGTTCTTAGGATAGGTTCACTGCTTTTTT
AAGAGGTGTCCCGAATCACCGGATTGTTGAGGAGTCGCTAAAGGAATTTTCTACCGAGGTCAGGATGAAAATAGTAAGGC
AGTGTTTGATACTATCGCTAGAGGTTCATATGGTGAGTGCACCGTTGAGCAAATTGCGGAGAAACTGGAGAAGATCTCTC
GAAACAACAAAGATTGGAGCACTAGAAAGTTGGATAATGGGAGTAACACGTTTGCCGTTCAAGCTACAAACAACCAATTT
GTAGATGAGATTTGTGAGGAGATGACTCAAATGAGGACTAAACTAGGGTTGGTTTTGAAGCATGTGAGCAGAGGTGCGGA
GAAGGTAAATACTGAGAATTATTTGACTAGGAATCCACCACCGGTTGAAGAGTGTTACTATGAAGATGATACTTATGCGG
TAAATGATCAGACGGGGGTTTTCCTACCAAATGCCACAGGTTCTAATACGGATAATTGGTGCCACGGTCAAGGAAACCAA
GGTCAAAACTATGGAAACTACAACCGAGAGGGTCAATATGTCCTGGATGGGAACTACAATCGCGACAACAACTACAACCG
AAACAACTATGGCAATAGAAATGATTGGGCTGGACCTTATGTTCCTTCTCAAAATCAGGAATCTGGTCCTAGGGATGCTA
GAAGTATTATGTCACGTATTGAGGATATGATGCAGAAGATGATGAGGAGATTTGATGCAACTGATAAGAATGTGAAGGAG
ATGAGAAATGACTTGTCGGGTATTGGTTAAAAAGTTGATGCCCATGCAGTGTCAATCAAGCATCTTGAGCAGCAGATGAT
TGAGTTGTCAACTACAGTAAATCCACGTCAACCTGGCAATCTTCCTAGCAACACCATCATAATCCAAAGAATGATGGGCA
TTGCATGGAAGTCACTACTAAGGGTGTAAGCAAACAATTGATCTTCCTATGCTGTCTGAGGTGGAAACTGAGACTAGTAA
AGAAGATGATGTTGTCGAGGTAAGTGGAGAGTCTGAGAATGCGACAAAGAAAAAAGCGGAGGTAACTCAGAAACTTGTTC
CCATGCCTAGACCTCCACCTCCTTTCCCATAGAGGTTAGTAAAGAAGACTAAAGAAGGCAAATACCGCAGGTTTATTAGC
ATGTTGAAGAAGCTTTCCTTCAATGTTCCGTTGACAGAAGCTTTGGATAAAATGCCTGGGTATGCAAAATTTATGAAAGA
TATAGTGACAAAGAAAAGGATAGTGAGCTTCGAAGATGATGATAGATTGCAACATTGTGGCGCAATTTCTACAAGGTCTT
TTGTGAAGAAAAAGAAGGATCTTGGGGATTTCACTATTCCATGTACCATCGGGTTGTTGCATTTTTCTAAGGGATTGTGT
GATCTTGGTGCTACCATTAATCTGATGTCATTGTCTATTTACAAGAAGTTAGGTCTAGGTGATCCAAAACCGACTGCGAT
GTGGTTGCTCATGGCCAATAGAACTGTGAAGAGGCCTATTGGTGTGCTCCATGATGTACTAGTGAAAGTGGAGTCATTCA
TCATTCTGGCGGATTTTTTGATTCTTGAATGTGAGGTTGATTTTGAGGTTCCCATCATTCTTGGGAGACCATTCCTTGCA
ACTGGGGACGTCTTAGTTGATATGGAAAAGGGGTAGATGAAGTTCAGACTGAACAATAAAGAGGCAACGTTCAACATCTG
TAGGTCTATGAAGCAAAGTAGTGAGCTCCAATTGGTATCAGTGATAACATATAGAGTTGAGAGTGTGTCTGAGGTGCAGA
TTCAAGAGAGACTGGGTGTTGAAGCATTAGCAGTAGTTATTATGAACTTTGAGAGTGATGGTATTAAAGAGTATGATGAG
TTGGTCGCCGCACTTGATAGATGTAAATATCTCTCGAAACCAAAGTAATTGGAGTTAGACATGAAAAATCGTGAGTCCCC
ACCCGCAAGACCGTCTGTTGAGGAGGCGCTGAAATTAGAGCTTAAGGCTCACCAGCACATTTGAGGTACGTGTTCTTGGA
AAAAAATGATACTTTATCGGTCATCATTGCGGCAGATTTGAATGGGCGACAAGTGGAGTGTTTGGTTTCTGTGTTAAAGA
GGTTCAAGCGAGCCATTGGGTGGACTATTGCGGACATTATTGGGATCCCTCCTGGTATTTGTTTTCATAAATTCCAACTC
ATGCCAAATCATAAGCCTAGTATTGAGTGCCAGAGAAGATTAAATTCGCCTATGCAAGAGGTAGTTAAAAAGGAGATCAT
CAGGTGGTTGGATGCCGGAGTTATTTATCTTATTGCAGATAGTAGTTAGGTGTGTCGTGTTCAGTGTGTGCCCAAGAAAG
GTGGGATTATTGTGCTTCCTAATGAGAGAAACGGGCTTGTTTTGATGCGGCCTGTGACTGAATGGAGTTTGCATGGACTA
CCGGAAGTTAAATGCTTGGACAAAAAAATGACGATTTCCCTATGACATTCATGGATCAGATGTTGGATAGACTTGCAGGT
AAAGGTTGGTATTGATTTCTTGATGGTTATTCGGGCTACAATCAGATCTCTATAGCTCTGAAAGACCAAGAGAAGACCAC
CTTCACTTGCCCTTATGGGACTTTCTCCTTCAACAGATGCCATTTGGATTGTGCAATGCTCTAGCGACCTTCTAGCGTTG
TATGATGTCGATATTTTCTGATATGGTGGAGGACACCATCGAGGTATTTATGGATGATTTCTCTGTGGTAGGTGACTCTT
TTGATCATTGTCTGGATCATTTAGCTGAGGTGCTTAAAAGGTGTGAAGACTGCAATCTAGCACTAAATTGGGAGAAGTGC
CACTTTATGGTGAAAGAAGGGATAGTTCTGGATCATTGGATCTCTAAAAAGGACATTGAGGTTGATACAGGAAAAGTAGA
GGTAATAGAAAAGCTTCCACCACCTATCTCTGTAAAAGGTATTAGAAGTTTTCTTGGGCATGTAGGTTTCTATAGGAGGT
TCATCAAGGACTTCTCTAAATTTGCACATCCTTTGTGCAAACTGCTCGAAAAGGAGTATAAGTTTGATTTTGATGATGCT
TTTCTGAGAGCATTTGGAGAGTTGAAGGAGAAGTTGGTGACTGCTCCCATCATTATTGCACCGGATTGGAGACAACCGTT
TGAGGTATTGTACGATGCGAGTGGAGTGGCACTTGGTGTGGTATTAGGATAGAGGCGAGAGAAAATCCTCCATCCTATTA
ATTATGCTAGCAAAGCTCTAAATGTGGCCCAGAAGAATTACACTGTGACTGAACAAGAGCTTCTTGCGGTGGTTTTCGCA
TTCGAGAAATATTGATCCTACTTGCTTGGTACTAAGGTCATAGTACATACTGACCATTCTGCATTGAGGTATTTGATGGC
GAAGAAGGATGCAAAATTGAGGTTGATTAGATGGGTATTGTTGTTACAAGAGTTTGATTTTGTGGTGAAATATAGAAAAG
GAACTAAAAATCAAGTTGCCGATCACTTGTCCAGATTAGAGGAAGAGGCTATGCTAAAGCTTGGTAATAGGGATGAAATT
AATTATGCTTTTCCAGATGAATAGGTATTGGCTGCTTCTCATGATCCGATTCCTTGGTTCGCACACTTTTCTAATTATTT
GGCAAGCGATTTGGTGACCCCGGATTTGTCTGTTCACCAAAGGAAAAAGTTTATGCATGATGTGAAGAAATTCTTTTGGA
ATGAGCCTTACTTGTATCGGAGTTGTGCTGATTGGATTATTCGTCGATGTGTGCCCAGGGTTGAAATGTTGAGTGTACTT
GAGGAGTTCCATTCATCGCCTGTTGGTGGGCATCATAGTGGTATTCGAACTGCGCATAAGATCTTGTAGTGTGGGTACTA
CTGGCCTACCATCCATCAAGATGCTCATGATTTCACCAAGTCTTGTGACCGTTGCCAAAGAGAAGGAGGGTTTTCAAAGA
GGCAAGAGCTTCCTATGAATCTTATATTGGTGATAGAATTTTTTGATGTATGGATAATTGATTTTATGGGTCCATTTGTG
AGTTCACATAGGATGAAGTATATTCTTGTTGCGGTTGATTACGAGTCAAATTTGGTGGAAGCAGTTGTGCTCCCCAATAA
TTAAGGTAAAAGTGTCACCATATTCTTGAAAAAGAATATCTTCTCTAGATTTGGTACACCTAGTGCGATTATCAGTGATA
GAGGTTCCCACTTTTGCAATAAGTTGTTGAAGGCGCTACTTGAGAAATATGGTGTCTGCCACAATATAGCCACTCCTTAC
CATGCGCAGACTAGTGGGCAAGTTGACGTGTCCAACAGAGACATCAAACAGATTTTGGCAAAGACTGTGAATTCTAATAA
AATGGATTGGTCAAGGAAGCTTGATGATGTTCTATAGGCCTATCGCACTGCATACAAGACTCCCATAGGTATGTCTCCTT
ACCAACTTGTTTATGGGAAGTCTTGTCATTTACCGGTAGAGCTAGAGCATAAGGCAATGTGGGCGATGAAGAAGCTAAAC
TTGGATTGGGGCACCGCATCTAATCAAAGAATGAATGAATTGAATATTCTTAATGAGTTTTGCCTAAGAGCTTATGAAAG
TTCAACCTTGTACAAAGAGAAGATGAAGAGGTATCATGATCAAAGAATTGAAAAGCGAGAATTTGTTATGGCTGATCTTG
TGCTTCTATTCAACTCTATGTTGTGCTTGTTTCCGGGCAAACTCAAGCCCAAATGGACCGGGCCATTTTTGTTCACAAAA
GTGCTCCACCATGGAGCGGTTGAGCTTGAGAACAATGAAGGGACAAGGTTTATAGTAAACGGGCAAAGGATCAAGATCTA
TCTGGGAAATGCGGAGAGTGTGCAATAAGTTGTTGAGGCCTACTATCTTGATGAAGTCTGAGTAATCAAGAGGCATGCGT
CGTGCCGCGACGTTAAATCAAGCGCTTCTTGGGAGGAAACCTATGATATACACTCTAGCCAACGATAGGTTTTTGCTTTC
CGTTTAGTAGTTTTTTTGGTTATTTACTTCTCTGTATTCATTCAAATAGGTGTTTTATTTTTGTTTTTAGTGTTGGCTAG
ATATAGCATAGGGTCCGTGCCTAAAAAGTGTCCAGAAAATGTAAAAAGAATGGCCTAATGGTTGCTACATGTGCAGGGGC
GCAATGCAAAATCTGCAGAAAAAGGTCTGGTGCAGCGGTCTACGGACCCTATCGACGGTCCGTGATTCATCCCACGAACC
GTGAATGACGTCCGTAGATCCTAGGTAAGTCTCTGAAATTTTCTAAGTCTAAGAGTGATCTAAGGGCCAAATCTACGGAA
TGTAGATCGACCCACGGAACGTAGACGGGGTCTCGTGGGTCGATACCCTAATTCTGCCTGACCCAACCTGGACCCCTCCT
ATTTAAAATCCCCCAAGTTCAAATCATTCCCACTTCCCTCCATTTTCTCCCAAACAGTTTCTAAACCTCCCAATCTCTTA
AATCATTCCATAATCACTCTATAACTCCCCAATTAATCTTCACTTTCTTTTCCCCACAATCCCAAATTTCCTTTTCTCTC
CAAATTCCACTCATCCCCAAAATTCCCCAAGAGGTCCAGTGTACGGGTTTGGTGCGTAAAGGAAAAGTTGTGGTATCGAA
AGCGTCGAGTCATCACACAATCACCCCACTCCCGCTTCTTGTAAGGTAATAGCCTTTCCCCTCACTTTGAATTTCAATTC
ATTGATTGATTATACAAAGTCCGAAATTGGGTCTTGACCTTGGGTAAATTAATATATGAAATTATGCTAAATTAGAAGTT
AATGCACCCTTGGATGATAGATTGTGATTATGTTGCCTTGTTGTATGTAAAAACAATGAAATATAAGTCTAAATGTAAGT
TACGACTTAGGGTTCCTTATCTTGCAGAAAATACATGTAAAATTGAGTAATTGGAACCCCTTGAATGACGAAGTAGCATA
ATTTATGTTGAAATACATGATTATACTAAGATATTGTTGAATATGGCAAAAATGTAGGCATCCAATCGAAGCATGTCTGA
GACCTGGCACATATCCCATCCACGAGACCCCGTCTACGGGCTCTAGGTCAATCTACGAACCGTAGATCAGGTGTTTGGTT
GGTAGCACATGAGAATTTCACTAAGTATGGAACCACAGAAGTGGACGACGGTCCGTAGATCAATCTACGGTCCGTAGATC
AATCTACGGACCGTTCTGCACATCTGTGGTTCCAACCAGAGACAAACTTTTTTGGTACTTCTAATCTACGGAAGGAATCC
ACGGACCATAAGTCAACCTACGGACCATAGATATCCACCGTAGGTGGCCACTAAAGCCACTGTCTGTAAAAAAAATTATT
TTTGGTTTTGGTCCGGTCTTAGTTCTAAAAAAATTTCAAGTGTGTTTTTAGGTTATATAGGTACTAACTCTCTCTCCACA
GGTACCATGGCCCTGAAAAGGAAGTCTATAGCCACGAAGGGTCGATCCAAATCTGTGGCACCAATATTTCAACTCATAAA
TGAAGACACTGACCAGGAGAAGGATCCCAAATATGTCCCCCCCCCCACTGTGAGGACATCACCAACAGCACCTCGGGCCA
CACGGAACCAGTCCAAGAAAGTGGTCACCGACGTAGTCACTGCCTCCCAGTCTGATGAAGAGGACACACTGATCGGGTCA
CTGACTGGGTCCACTTCCGGTTCTGAGGCCGCCTCTGCTTCAAGGTCTTCTTGAGGGTCTGCTTGCACCTCCGCCACCGG
CTCCAGTGCACAGGAGGGAGCTTCCTTGTTTGATGAGACCACTAGTTCGGGAGAAGTCCTGGTGCCACGAAGCTACGACC
CTGATCTGGTGGCTAGGGAGCCGAACAGATGGTGTGTTGCAGGCCAATGGCAAATTTACCAGGATGCCAAGATGAAAAAT
GACAAAGAGAAGATGGCCCGGCTTATTACAGAGGAGCGCAGAGTCCGCACTGGGAGCCTACACACATATCATAAATCCAC
CGGCTCTTTCAATGTCACAAGTGTGAGTCGATCGCTCGAGACCCAGGCACCTATAGCGAGGAGATTGTGAGGGAGTTCTA
TGCTTCCTATGCGGTTACTCTTCGGGGTTCTATCCATAAGAATGTCAGACCCACTGCCAAGGCACCCCTCACAACTACAT
TAGTGCACGGATTTTTTATAGAAATCTATGAGACCACCATCCGCCAGTTCCTCTATGGTCCTAGCCCTGATCACTCTTGG
GCACTCAACACGGCCAAATTTTTCTACAGATGGGACACTGTACGGGGCAGAGTGTTCTAGTGAAGCACCGAGAAAAGAGA
GACTTTATTACACTGGCTGGCTAGTCAAATTGCTGCTGACAGAGAGCGAGCCGAGTGGGTAACCACTCCAACCGTGAGCA
TCAACAAGGCCACTCTCACATTTGTGGCTAAATTTTTCTGGCTGTTGGATCGCAATCGGATTTCTCCCACGATGGCTAAC
ATTGCACTAACTTGGAACCGCACAGTTATGGTTGCAGCATTGCCTACGGGATTCGTGATCGATTTTTCTCACATTCTCAT
TGCGGAGATACATGAGAGGGCTTTCAAAGCCTCCGCCACTTACCCTTTTCCTTGTCTTATTTTTCCAGTTATGTAGGGAC
TCTGGAGTGCCGATCTGGCATTGTGACAAGTTGATCTAGCCTACGGGGACACTGGACATAGGCCTCATTCGGGATGAGGC
AAATGTGAAAGCACCACGCAGAGAGCTGCCTATTGATGTGCCGCCTATGGGAGGAGACTTAGTAGATGTTGTGGAGCAGA
TGCAGGGTGATAATCCTGCCCCTCCAGCCCACACTGTTGATGTCCCAGCCTCCTCATCTCAGGCCGCGAGTCGGGGTCCT
AGCTTGTCCAGATCCACCCTACCCTTAGGAGCTGTTGTTGTACCATTGTCTAGGGTTTAGAAATTAGAGGCTCAAATGGC
CATGCTGCTCCACCATGTCCGGCCATAGATGGAAAAGTCGATAGCAGAGTCTGATGCTAGAATGGGGCGAAGGATGGAGA
ACATGATGGACCAAAAGGTCTAGGACGTTAATAAGGACCTCGATGCCTTTGAATTGAGAGTCCTCGAGCGATCGGCCCTG
ATCACAGATCTATCCTCTTTCCGGACCGAGTTAGCCAATCTTCGGGTCGACGTTAATGCCAATCTTGCCACACCTGCAGT
TGAGCCACAGGCTGCACTAACTGCTTTGTCTGACGATACAGTCCGTGCTGCATTATTCAGTGGGGACGCAGAGAAGTAGT
CCGATCCCACACGTGCCCGAGATAAGAGGCACCGATCTAGACACACATCTGACGTCTTTAAGGATGATAGAGTCAAGAAG
TGGGAGCACAAGCAGGAGAAACAGGCTAAGAGGGCTTTGATATTAGATGAGCAGTTGCGTCGGGAGAGGGTTTGTGACAG
TGTTGCTGGGGCATCAAGTTTTATGCCCGTGATAGATGTTCCGAATACTGTGGGTCATGATGTGAGCATCACAAATGGTT
GATATACCATGATTTTATGATATTTTTAATACATTTCACTTAAGAGTTGTGTGTGTCTAAGGCCTTTCTGTATTGGTTTT
TATGTGTTTTTCTCATGTTTTGCAGGAAAGATATTTAGGCGCGGATGTAAAGAGACAGATGAAAGAAATGCAGAATAAGG
CATCTACGGAGGTGGTCTACAGATCGTAGATCCATTGACGCTCCATAGATGGTGACTGTAGATCAGCATGCAAGGCATGG
AAGGCAAATCAGGGAAATCTGACCAAGTGTGGAACCATGGTGGCCAATGACGGTCCGTAGATTAATCTACGGACCACACT
GCTGATCCATAGAATGATACTGCGAGGGTTCCAGTACCTGATGTTTGAAGATTCTAAATGTGGAGCTACGGAAAGGGATT
GACGGACCGTAGATTGATCTACGGTCCGTACTGCAGTTCCGTCATTTGCTTCAGAGAATCTGATTTTTGGATGCTGAAAA
ATTTTCTAAGTCTTGGCTGACGGAATGGACTCACGGTCCATTGATCTATTGACGGTCCATGAGTCAGTCTCATGGATTGA
AGACACGTGTCTGAACAAACTTTCCTTATTTTGTTTTCCTTTTAATTTAGGACTTGTTTTCTATAAATAGGGCATGTAAA
CCTCGTTTCTGAGGTTCTGCCAACTGTGGTGATTAACGTGAGAACCACTGATGGTGCAGTTAGAGTCGTAGATAGCACTA
CTGATGGTGCTGACCCGAGTGTTGATTTAGCGGGCTCCGAGAAATCGGACCCACCTGCTAATTGATGGTTCATCGGCGCT
ATGCGCCTCAGGTTTGCTTCACCCACATCCATTACTTTTTACTATTTTTTTGTGCATTGGAGACAATTGCACCGTTCTTT
GTTAGGGTGGGGTAAATGGATTGTGAGTGATAGGGTGAAATATGAGTAACTCAACTCATAATCTTCTCTTGGTGTTTTCT
TTCCTATGTTCATTTTCCCCAAGAGACTGTTTAATTTCTGTTGAACCGGCATGCGTTAGGATAGTATGTGTAGAAGCATG
AAAAAAAATGAAGCATGATGACTTACGAAAACTGATACCCCTCCAAATTTTATGATGTGTGCTATAATTTGTAGGCTAAG
ATAAGTTGAATGTGTTGGCTATGAGTATGACACGATAATGAATCAACTTGATGGCATGACTTAAGCTAAAACTTGAACTG
GGTAATCTAATAATCTGATAATGAAACTATGTGCCAAGAGTGTGTGAGAATAGTTGATTGTTCAAACAATTTTGTGCCAA
TCTAGAACTTGCCCGGTTAGTCCTACTAAGACAATCTACTCTAGAGGCTAGGAAGTCATCATAGGCCCTTGTTCAGATAA
GTCCACAAATTGCCTAAAAGAGAATCCAACCAAATGAACTAAATGTTCCCTTTGATCGAAATGCTTTGAGCCTAAATTAG
ACCATTTATTTTTAAACCTCTAACTCATCTTCCCATAATCTAGTATGTTGGCCCCGGTCCCTCCTTGGACATGTGCACCT
CGACTTAGGCCAAAAGCCTAAGTTCAGGGTGGCTAATGTAAAAGGCAACTTCAATCTTGGCCCTGATCCGACATCTAGTA
TTGTGCACCTCAACCAATGGAAAACCCATAAGTTGAGGGTGGCTGTGAAAGAGAGAAATTGAAAGAAAATTGGGTATGAA
AAGATTTTGATGTTGAAAAAGAGAAAAAGAAAAGGGAGGAAAGGATGTGACTTGTTGAAAGCTAAAGAAAAGAATAAAAC
GCAAGAAAAAAATGAAAGTGAAAAATAAAGAGCGACAAAGTCTAAAGTCACATCCATGGTTGAAGAAAATCAAGGGAAAG
AAGGTAAAACGGTAGGATGTCAAAAATAGGGAAAAAGAGGTAGAAAGCCTGGTGTAATGTCAAGGAGGGCATAAAGTCAC
TAAGAAGACCCAAATGTACCACACCTGACCTTGAGCCTACGTTACAAGCCAAGAAAGTGCTATAGTGATCCTAGAATATA
GTTTGGAGGGTCTAAGCAGTGAAAATAAGGGCAAGCCTATGGTATTGAGCGCTAACTGTACTTGAAGTTACTTCTGAGTG
TGAGTGCTGAAAGAATCCATGTACTAAAATTCATATTGATGGTGTGAAAAAGGGAGTTCGTTTGAAGTAAGGGCACTCGT
TACATTGTCAGAAAGTTGGTACGTTGGTGTGTGTGTGTTGGTTGGTCGATCTTTGTCATATTTTGATCCGCATGAATTAG
CTTGTCGAGTCTAAAAGAACAGATTTTGCACCAGAAAAGAGAGTTGAGATAGAGAGCCATATGATTTCTTGTGCTTAAAT
TTCTTGCGTCTATACAAGTGTCGTTTAGAGTCATAGTGTGTTGTTTGAAGACAAACAACAAATTTAAGTTCAGGGTGTTG
ATATACCATGAGTTTACGGTATTTTTAATACATTTCACTTAAGAGTTGTGTGTGTCTAAGGCCTTTTTGTATTGGTTTTT
ATGTGTTTTTATCATGTTATCTAGGAAAGATGTTTCGGCGTGGACGTAAAGAGACAGCTGAAAGAAATGCAGAATAAGGT
ATCTACAAAGGTGGTCTACGGACCGTAGGTCCATTGACACTCCGTAGATGGTGACCGTAGATCAGCAGGCAAGGCATGGA
AGGCAAATCAAGGAAATCTGACCAAGTGTGGAACTATGGTGGCCATTGACGATTCGTAGATTGATCTACGGACCATACTG
CTGATCCGTAGAATGATACTGCGAGGGTTACAGTACCTAATGTTTGAAGATTCTAAGTGTGGAGCTATGGAGAGGGATTG
ACAGACCTTAGATCGATCTACGGTCCGTACTGCAGTTCCGTCGTTTGCTTCAGAGAATCTGATTTTTGGAAGCTAAAAAA
TTTTCTAAGTCCTGGCTGACGGAAGGGACTCATGGACCGTAGATCCATTGACGATCCATTAGTCAGTCTCGTGGAATGAA
GATGCGTGCCTGAACAAACTTTCCTTATTTTGTTTCCCTTTTAATTTAGGACTTGTTTTCTATAAATAGGGCATGTAAAC
CTCGTTTTTGGGGGTTAGACATTATTACTTTAGTTCTATATTGTGATTTGGGATATTATTCTTGCAAACCTAGCAATTAT
TGATTTCTTAAGTTCGTTTTGAAAATTTTGATGTTGCAATTCAAGTTGAATTTTTGGGGTTATTATTCTTCTTACGTAAG
TTCATAATTCTTTCATTTAAAACAATGAATTGTGTTCATATGATTATGGGTAACTAAACTCCACAACTAGGGTTGTGGGA
ACAATGAGCAATTAACAAAGTATGATAATTCTTTTGTTTAAAAGTCTTTTTAACGAGTACACGCGTTAGAACTCGTCTTG
TTGCTACTTGCCGGACCAAGGAGATAATCAACAAGAAAAAAATTATCAACATAAATTTAGTGTGATACTATCTAATAGGC
TAGTGTTGATTGGTGCGAAGTAATATCTAAGCCAAACATCGATGTGATGTCTAATATGAGGTAAAGGTAAGGGTTAGTAA
GTTATACACACGTAGCCGGACCAACGTGCGGGGTGAAATTCTCTAGATGTCGGACCAAGGATTTAGAGTTACCTAACTTT
TCACTTTGCATATAGTATACTACGAAAGGATTGTTATTACTAGGATTACTGCGTTATGAGCTTGTGGGGTACACGTATAC
CCTAGTTAATTCTCTCATCTTGATAACAACCGAAATTGACTTCTCTTTACTGATTACTTACTAAATTCTTACAATTTGTT
CCACAAACCCCCCCCCCCCCTTTAATTACTTGTTTCTGAAATAATTTGACTAAACGAATATAATTGTTGGTTAAAGTTAA
GTCTAAACCATTTTCCTCGTGGGATTGATCCCAACCTACAAGTTGGGTTCTTTACTTGATAACGATCGCTTATGCTTCTT
TAGGGAGGTGTAATTTGAGCGTATCAATGGTACGGTTAGAATGATTGATAGGGTGAAGTCTAAGTAACCCAACTCATAAT
CCTCTCTTGGGATTTTCTTGCCTGTGTTCTTTTCCCCCAAGAGACTACTTACTTTCTATTGAACCGGCATTTGTTAGGAT
TGTATATGTAGAAGCATGAGAAAGAATGAAGTATGATGGCGAAAGCTTTTTGAAAAACTAATACCCGTCCAAAATTTGGA
ATATGTGTTAAAATCTGTAGGCTAGAATGAGTTGAATGTGTTGGCTCTGAGTATGACATGATAATGAACCAACTTGATGG
CATGACTTAAGCTAAAACTTGAACGGGGCAATCTGATAATCTGATGATGAAACTATGTGCCAATAGTGTATGAGAATAGT
TTATTGTTTAAACAGTGTATGTGCCAATCTAGAACTTGCCCGGTTAGTCCTGCTAAGAAAATCTACTCTAGAGGATAGGA
AGTGATCATAGGCCCGTGTTCTGATAAGTCCACAAATTGCCTAAAAGAAGAATCCAACCAAATGAAATAAATGCTCCCTT
TGATCCAAATGCTTTGAGCCTATATTAGACCATTTCTTTCTAAACCCCTAACTCACCTTCCCATAATCTACTATGGGAGG
GCAAGGAAGCTATGCTGATAGGACACATGGACATAGCAAGACTTATGATCCGTGTGCAGCACTTTGAGGAGGACAAGTTG
AGAGAGAGAGAAGAGTTCTGGAATAAGAAAGTTAAAAATGCAGGTAATGATTCAGGGCAGCAAAAGGGTAGTGCGAACCG
ATCATCTTTTCAACAAAAGCCAAATGGACCTACTCTATCATCTGCTAATGTACCTAAACCAAGGAACAAAGGTGAGTTCA
AGAACAAAAAATCTCATAATTTCAGAGCTAGACCTACACAATCTCAAGGTGGTGTGGCACAAGCAGGTAATGGGACTCCT
ACATGTGCTAAGTCTGGTAGGAACCACCTAGGACTGTGTCGTGATTGCTCCACTGGTTACTTAAAGTGTGGCCAAACAGA
TCACTTTATGAGAGAGTGCCCTAAGAACAGACAGGGTGGTGGTAATGGGGCAATAGAGTCCAATCTTCTTCAGCGGCTCC
ATCAGACAAAGCTGCACCTAGAGGGGCTACTTCAGGGACAGACAGAGGAGTAAACCGTATGTATGCTATCACCAGTCTCC
AAGAGCAAGAGAGTTCACCTGATGTTGTCACTGGTATGATCAAAGTCTTTACTTTTGATTGTTATGCATTATTTGATCCA
GGAGCGAGTCTGTCTTTTGTGACTCCTTATGTTGCTATGAGTTTCTATATTATTCTTGAACAACTTCTTGAGCCCTTCAG
TGTTTCCACACCTGTCGGTGAGCCTATTCTAGCTGAGAGAATTTATCATAATTATGTCATCTCTATCAATCACAAGGACA
CTATGGCTGACTTAGCTGAGCTAGATATGGTGGACTTTGATGTCATTCTAGGTATGGACTGGCTTCATGCTTGTTATGCC
TCAGTTGATTGTAGAACTCGAGTGATTAAGTTCCAGTTTTTTTATGAGTCATTTATAGAGTGGAGGAGTAGTTCAGCATT
GTCTAAGGGTTGTTTTATTTCATATCTTAAGGCTAGAAAGTTAGTTTCCAAGGGGTGCATCTATCACTTAGTCTGAGTTA
ATGACTATAGTGTTGAAACACCACCTATTCAGTCTATTCCAGTTGTGAGTGAGTTTCCAGAGGTCTTTCCAGATGATCTT
CCCAGAGTCCCTTCTAAGAGAGAAATAGACTTCGGTATAGATATTCTTCCTAATACTCAACCTATTTCTATTATTCCATA
TACAATGGCTCTAGCTAAGTTTAAAGAGTTAAAAGAGTAGTTTAAAGATCTCCTTGATAAAGGTTTCATTCAACCCAGTG
TCTCACCTTAGGGGCGCACCAGTCTTAATTATGAGGAAGAAAGATGGTTCACTTAGGATGTGTATTGATTACCGCTAATT
AAACAAGGTTACTATCAAGAATAAGTATTCTCTTCCAAGAATTGATGATATTTTCGATCAACTTCAGGGTTCCACTTTTT
TTCTAAGATAGACCTCAGATCAGGATATCATCAGTTGAGACGAAGAGAAAGTGACATCCCTAAGACAGCATTCAGGACCC
GTTATGGTCATTATGATTTTCTAGTCATGTCATTTGGTTTGACTAATGCTCCTGCAGCGTTCATGGATCTTATGAACAAA
GTGTTTAAGCCTTATCTTGATATGTTTGTTACTGTATTCATTGATGATAGCATAATCTATTCGAGGAATGAGGAGGATCA
TGCTAGTCATCTCAAAGTAGTTCTCCAAATTCTCAAGGAAAAAGAGTTGTATGCTAAATTCTCTAAGTGTGAGTTTTGGC
TTGAGTCCATGGCATTCTTAGGACACATTGTTTCTGGTGATAGGAATCGAGTTGACACACAGAAAATTGAGGTAGTGCAG
AACTAGCCCAGACTCACATCTCCAACTGATATTAGGAGTTTCTTAAGATTGGCTGGTTATTATAGGAGGCTTGTTGAGGG
ATTTTCATCTATTTCATCCCCTTTGACTAAGTTGACTCAGAAAAAAGCAAAGTTTCAATGGTCTGAACCTTGTGAGAAGA
GCATTACGAATATAAAACTAGGTTGATTACTGCCCAGTGTTGACCTTACCAGAGGGTACACAAGGCTTTGTTGTGTATTT
TGATGCATCCAGAGTTAGACTAGGTTGTGTATTGATGCAGAATGGCAAAGCTATAGCTTATGCCTCCAGACAGCTTAAGA
TTCACAAGAAAAATTACCCAACCCATGATCTAAAGTTGGTTGATGTAGTGTTCGCTTTGAAGATATGACATCACTATCTT
TATGGTGTTCATGTAGATGTGTTCACCAATCACAAGAGTCTTTGATATTTATTCAGTCAGAAAGAGCTTAACCTTAGATA
GAGGAGGTGGTTGGAATTACTCAAGGATTATGACATGAGTATTCTATATTACCCAGGTAAGGCTAATGTTGTTGTTGATG
CTTTGAGAAGTTTGTTTATGGATAGTACTGCCCATGTTGAGGAAGGCAAGAAAGAGTTAGCCAAAGATGTGCATAAACTT
GCATGCTTGGGAGTCCGTTTGTTGGATTCCAATGAAGGTGGAATAGTGGTGATGAATGGGGCTGAATCATCATTAGTGTC
GGAAGTGAAAGAGAAATAAGACAAAGACCCTATTTTGCTTGAGTTGAAGGAAACTGTTCATAAGCATAAAGTGATGACTT
TTGAGCAATAGGGAGATGGTGTATTGAGGTATCAAAGTAGGTTATGTGTACCAAGGGTGGATAAACTCCACAAGATAATC
ATGGAGGAAGTTCATAGCTCCAGATAGTTGATCCATCCTGGTTCCACAAATATGTATCATGAATTGAGAGAAGTCTATTG
GTGGAGTAGTATGAAGAAGTCGGTTGCAGAGTTCGTTGCTAAGTTCCCTAATTGTCAACAAGTCAAGGTAGAGCACCAAA
GGCCCGGATGGTATGGCTCAGAATATAGAGATTTTGGAATGGAAGTGGGAGATGTTCAATATGGATTTTATCACAAGGTT
GTCGCAGTCTCGTAGGTAGCATGATTCTATTTGGGTTATTATAGATTGGATGACTAAATCAGCCCACTTTTTACCGGTAA
AGAATACCTATTCAGCAGAGGATTATGACATGCTATATATTTAAGAGGTGGTTAGACTTCATGGAGTTTCGGTGTCCATC
ATTTCTGATAGAGGTGTGTAATTCACTGCACAATTTTGGAAGTCTTTCCAGAAAGGTTTGGGTTCGAAAGTGAATTTGAG
TAATGCTTTCCATCCTCAGATGGATGGTCAAGCAGAGCGTATGATTTAGACTTTAGAGGATATATTGAGGGTGTGTGTAA
TCGATTTCTAGGGTAATTGGGATGATCACTTACCTCACATTCAGTTTGCTTATAACAACAGTTATCACTCTAACATCCAG
ATGGCTCCTTATAAAGCCCTTTATAAGAGAAGATGTAGATTTACTATTGGACGGTTTGAGGTTGGTGAATTTGAGTTGAT
AGGACTAGACTTAGTTCATCAAGCTATGGAGAATGTGAAGATCATTCAGGAATGGTTGAAAACACCACAGATTCGTTAGA
AATCCTATACTGATGTTAGGAGAAGAGACTTAGAGTTTGAGGTAGATGATTGGGCTTATTTGAAGGTTTCACCCATGAAG
GGTGTTATGACGTTTGGCAAGAAGGGGAAGCTTAGTCCCCGGAATATTGTTCCTTACAGGATATCCATGAGGATTGGCAA
TGTAGCCTATAAGTTGGAGCTACCGCCAAAGTTAGCAGCAATCCATTTGGTGTTTCACATTTCTATGTTAAAGAATTGTA
TGGGCGATCCTTCACTTATAATACCTACTGAAAATATTGGTATTAAGGACAACCTATCTTATAAGGAGATTCTCGTTGAG
ATACTTGATCGTCAGGTTTGCAAGTTGAGAACCAATGAGGTTGCGTCAGTCAAGGTATTATGGAGGAACCATTTTGTTTA
GGAGGCTACTTGGAAGGCTGAGGAAGATATGAAGAAGAGATACCCACATCTCTTCCCTACCGGAGAAATTCTAGACCAAG
GTACTACCTTTTTGTAAAACACTCTTTAAATTGATATGCTATGTTGTGTTGAATTGCATGTGTGGGTGTTTGAGTTAGGT
GTTAGATGTTGCCACTCCTAGTTCTAATTAGAGTGAACTCATTCGAGGACGAATGTTTCCAAGGGTGAGATATTGTAAAA
TCCCGCCTTAGAAATAGCTAAATTTAGAAAGCGCTAAATTGGAAATAGCTAAATTGAGATTTGAACAAGTTATTCTTAGA
TTTTGAGTTTTGGGTCAACTTCAAACGACCATAACTTTCACTACAGGATGAGTTAGGTGGCCCATAAGATATCATATGAA
AGATCTACAATTCCTCTTTCGAACGCCGCTGAGTTTGCTAAAATTTGAGTTCAGATGAGGAAGATATCCCTGTTTGATTT
CACCCTGTCCAGTTAAGGAAATTTACCCGAATTAATAAGGGGTATTTTTTGTCTTTTACTTACCCTCTCAGTTTTAAACA
TTTTTGATATTTTGGTTTTTTACTTACCTAAACTGATTTGGGTCAGTTTTCACAATTCCAAAATACGCTAAGGGTTTTGA
GAAGAGTTTAAGAGGAGGAGTACAAGGCGTTCGTCAGGATTCTTGAGATTTGTCGAGGAATTTCACCAAGGATTTGATCA
CTAAGAGATATGTAAGTTTTCATAGTGTTGAATTCGTTGAGCCACAGGCCAATCATGTGAATTTCATCTGTAATTTCGTT
CTTGAGGTTGAATGATTTAAGTTCTTGATGATAACTCTTGAGGTATTTTTGTTCGTTCTTGAATTATGATGCTTGGTTGA
GTTCTTGAGGTGAGGGTTTGTGAATGAGTTGAGTTAATTGATAGTTCCTTGTGTGGGTTTTGCCGAAATTGTTTTGGGTT
ATAAGAATTCATGAATTTTGATCTTAGATTTGTTGTGAGTATGAGTTGAATCGAGTTTGGGAGAGGAGGAAAAAGATCAT
GCAAGATATGCGCCCAGGTCCACGTCGTGGAAGCGCCTCAGATTTTCAGTACCCTATCAAGCACGATGCGGAGAGGATAC
AGAGTCCTCTATCTTAAAAATTATCTTGCAACCAAATATTTTGATCATTTTCTACGTCGCGCCTATGTTGTCCAAATTTG
TGTCTTCGCTCCTTCTTATCAGTAACGATCTAAACTCCATTAGTCATTGAGAAATCCGTGTATCCAATCCAAAATTCTTA
AATTCCCATTTTTCAAATTCAGCATAGAGTCAAGAGTAAAGTTCCAGGGAGTTCTTCTAAGTCATTTGAGAAGTCTTTTG
CAAACTTTTAAAACTTGTTTTAAGACTTCAGTACATGAGTATGAGGATGTGGAGAGTTGAGTTTCATTTTTAAAAATGTT
TATATGGGAACTAAGTATTCCCAAGCGTAAATGTTTTTACATTTAAGATGAGAGGAAACTTCGATTTCCAAATTAGTTCA
TGAGGAGTTTTTAACACTATCTCTTTTAAGAGAACCTTTTTGAGTAATATTCTCAAAGTTTTGAGGATGAGGAAATGTCT
TTAAACATATGAGCATGAGTTATATTTTGGGAGTAGTATTGAACACCAATATGGGGGAGAGTGCAGACAACTCACATCCC
CCATAAGCCATGTATGCCAACATGGGTAAAGGGTCATACTTTTAGATGATTCTTTATTGCTTTTTAAGCAAAGATTAGTG
GATCCACTTAGTTGAGGATGTCTTATACTCCAGCAAGGTATAGGAAAGTTCTGGCAGGCAAGACACTGTATCATTTCACA
GCTCACAGTGATGGTTGTCGGTTAGAGAATCTCCCAATTTAAGTTATTTTGTATCTTTACATACAAACTGAGTTATTATT
GTATTTTTAAATACATTGAGTTGTTATCTTCTATTTAAAAGCTTTTATTATAATGCATCTCTATTGTTGCTTTTATATTA
AAATGAGTTGCGTATTCCTGAGTTGAGTATTTCTGAGTTTGAGTTTTCTTTAGTATTCTTGAGTTGAGTTGAGTTGAGTT
AAGACGTGGTAAGTATGTTTCACTCCTTCCAAGTTCAAGTTTATATGTTATCTTTAGTATTCCCCTTGCATGCTCGTACA
CTCAATGTAATGATGCCATTTTGACTGCATCATGAAATGTTGCAGTGCAGGTAACCAGGGTCATCAATAGGCGCTTCGTT
GATACCGCTTGCAGTTGGAGTTAGCTTTGGTGAGCCTCGTTGCTTCTGGAGGATTCCATTTATGTCTTTCAGTTTGTTAG
GATGTCGTGGGTCCTGTCCCAACTTCTATCTTTGTCATTTAGAGGCTTCATTGATAGACAGTAGTGTTTTGAGGAGTCTT
TTTCATTTCTGTTGTTAAATGTTAACACTTGAGTTGCCTCTTTTGGCCAGTTGAATGTTTTTAAATATTCTGAGATATGT
TATGAGACTTTTGAGTTAAAACTTTACTTTTGAGTTCATCTATTGTTGAGTAAGTGAGTATTGAGTCAGGCCAAGGGTTT
GTTTGGGGACAACAATGGTTCTCGAGTGCCAACCGCGTCTCGGGTGTAGTCTTAGGGCGTGATACCCAGCCCAAGTTCCA
ACTAATCAACATGTGTATACATTATCAAGATTAATCTAAAGAACAGGAAGCCATAACCTACCTTAAAGAAGACTACACAC
GCTCCTAAATCATAAATCTGGAGCTTTACCCTTTCAGACGGCCTCCAACGCTACCACGCAGCCAAATATAATATTAAAAC
GCCAATACGAATATTTTGGCAGTAAAAGAACAACAATTGGAGAAAGATACAAAATCGAGTCCAAAAGGGAATGTGGGACC
TGCATCAAGAATCCTGAAATTTACTCCATTAAAAGGTCCAATTGAGCTTCCAAAACTGGTATCCTAAAATGGAACACAAA
ATGGGTCTCACAACGTAGCAAACCAACAACATGCAACAACAACACAAATCAATCACCATAAGAGACCAAGGCATCCCCTT
TCGGGACAAGAATTACCTCAAATACGCACTCTCCAAAGTTTCCTGAACACTCCAACATGAAGCCTCAAACTTACCAGATG
CAATACAATTGGAATCACTTAATTTGGACCCCTAAAGCTCAAAAAAATTAAGTTTGAATATCAACCCTTTGTTGATTAAG
CGACCGGTCTTTATTTAAAAAGAACAGTCACACAACAGATCGTGATTGCAAGGGAGAGGGTTGCGATCACGGCTCACAAC
TTAAATGACCTTTGGGATTGTGGAGGTCAACCCTCACGACAGCAATGACTAAAGGTGGTCAACACCATAGGAAAACTCAT
CGCAATCCTTGCCAGGAGGCCATGCGACCATGATGACCAGGTGCTATGACCCTTTGCGAACGCTAAGGCTTCCTCATGAT
CGCAATGAAGGAAGTTACCTCCACCAGCAGCTACTGCATAAAAAAAAGAACCACCTATCAAAATCCTCAATAGGATGCTC
GGGATCCGTTCAGAACCTATGCATGAAAATGAGATACTCTACCCCACCAAATTCGGTATTCTAAACTCAACGGTGGCGTC
AAAACCTTCAATTGAGGTTGTATGATGAAAACTAGGTACCACACCCAAATTATGTTTTAAGGAAAATTTTAAAAGAGGGC
TCGGGATGAGCTGAAAAGCCTTAGGATCCACATCAAGGGTCCTTGTAGACCAAACTCAAGATTTTGAGCTGACAAAACAG
TCTGAATTATATTTTGAGGTTGTCCTCCTAAATTTTTAACCGAAGTCAACTGTTTAAGTTTCAAAAGCTTTAAAATACAA
AAATTTGCAAAGAATCCAAACGAATGATTAGCTCACCAAACTATCAGTCCCAACAAGTCATAAATAAGTTGGGGTCACTA
TAGGAATGCCCTGAAAGATGAAAAAAGGAAATAACACAGAAATGACCTGTTGGGTCATTTCAATGAATCAAATGATACTT
TATCAACTTTATTTAAAAGTATGAATTAGAAGTTAAAATTTATAAAACTTACCATCTCAATTAGAAATTGTTCCAACTCT
CATTGCACCTCTGATGTGAAATGTACCACGACCAAGATTGTTTCTAGATATTTTGGATTGTTCATACAAAGCATTGAATT
ACTCTATGTCCCAATAATGACACAGCTCCTCAATGATAGTTGGCAAAAGCTAAGTTTCAGATGTCTTTGTATCTCAGACT
TTCTTTAGCTAGCTAGAAAGTCTCGTGTTGGCCTTCCTCTCAAAAGTGGTCATAATTATCATATTGTACTTCATTTTTCA
AGTACACATAATCTAGAAAACAAATTAGTAGCATTAGATAATTAATAAATTAAATTACACAAAAATATAAAACTTAGCAA
AAAATATATAACTAATTGTATATATCTATCTTAAATTCACTAAACATCGTATGGTGTAACCTCTTTGGAATCTCATGCCA
AGATTGCTATGGTAATGTGGAAAGCCACCTAAAACTATCATCGAGAGCCCTAATAGCATCTTTCAAAGGATATCACCTGC
AAAATACATAATAAACATGTCAATTCATGAATAATTAATGCAGAAGAAATAAATAAATTACAGAAATTAATATATAAAAA
ATCAAACTTACAATGATCCACCAAGTTCAACCGTCACTCTACCAAGTATGTCCCTTTGTCCAACTGCTAGCTCAAGCGTC
AACTGATACGCTCAAATTACACCTCCCTAAAGAAGCACAAGCGATCGTTATCAAGTAAAGAACCCAACTAGTAGGTTGGG
GTCGATCCCACGAAAAATATGGTTTAGACTTAAACTTAAATGACGATTATATTCGTTTAGCCAATGTATTTCCGAAAACA
AGTAATTAAAAAGAGGTGGTTTGTGAAACAAATTTAAGAAATTATGTAAGTAATCAATGAGCAAGATTCAAACTTTAGTT
GTTATCAAGATGAGAAAGTAACTAGAGTGTACGTGTTTCCCATAAGCTCATAACGTGGTAAACCTAGTAATAGCAATCCT
TTTCCAGTGTATTACATGCAAAGCGATAAGTTATGTATCTCTAAATCCTTGGTCCGGAATCTAGAGAATTTCACCCAGCA
CCTTGGTAATAAACATGCAGTATTTGCCTTCTTCAGTCTTCTTCACTAACCTCTGTGGAAAGGGAGGTGGAGGTCAAGGA
ATAGGGATAATTTTCTGAGTTACCTCCGCTTCTTTCTTTGTCGCATTCTCGAACTCCCAACTTACCTCGACCACATCATC
ATCTTTACTATTCTCAATTTTCACCCCAAACGGCATAGGTGGATCAATGGTTTGCTTACGCCCCCCCCCCCCAGAGTAGT
GACTTNNNNNNNNNNNNNNNNNNNNNNNNNNNNNNNNNNNNNNNNNNNNNNNNNNNNNNNNNNNNNNNNNNNNNNNNNNN
NNNNNNNNNNNNNNNNNNNNNNNNNNNNNNNNNNNNNNNNNNNNNNNNNNNNNNNNNNNNNNNNNNNNNNNNNNNNNNNN
NNNNNNNNNNNNNNNNNNNNNNNNNNNNNNNNNNNNNNNNNNNNNNNNNNNNNNNNNNNNNNNNNNNNNNNNNNNNNNNN
NNNNNNNNNNNNNNNNNNNNNNNNNNNNNNNNNNNNNNNNNNNNNNNNNNNNNNNNNNNNNNNNNNNNNNNNNNNNNNNN
NNNNNNNNNNNNNNNNNNNNNNNNNNNNNNNNNNNNNNNNNNNNNNNNNNNNNNNNNNNNNNNNNNNNNNNNNNNNNNNN
NNNNNNNNNNNNNNNNNNNNNNNNNNNNNNNNNNNNNNNNNNNNNNNNNNNNNNNNNNNNNNNNNNNNNNNNNNNNNNNN
NNNNNNNNNNNNNNNNNNNNNNNNGTTGTAGTTGTCATAGTTTCGACCTTGGTTTCCTTGACCTTGGCGCCAATTATCTA
GATTGGAACCTTGGGCGTTTGGTCGGAAACCCCCCATCAGCTCATTCACCGCATAAGGCTCATCTTCAAAGTAATACTCA
TCTCCTGGTGGTGGAGTTCTAGTCAAATAGTTCGCAGCATTCACCTTCTATGCTCCTCCAATTACATGCTTTAACACCAA
CCCTAGTTCAGTTCTCATCTGGGCCATCTCCTCACGAATCTCATCTGCAGGTTGGTTGTTTGTAGCTTGAATGGCAAACG
TGTTCCTCCCAGTATTTGACTTTCTAGTACTCCAAGCTTTATTGTTTCGAGATATCTTCTCCATTTTCTCTGTAATTTGT
GCAAAAGTGCATTCACCATACGAACCTCCTGCCATAGTATCCAGCACTGCCTTACCATTATCATCTTATCCTCGGTAGAA
GTACTCCTTCAGCGACTCATCATCAATACGATGATTCGGGACACCTCTCATGAAGGTAGTGAACCTGTCCCAAGTATACT
CACAAACTCTCCAGGTAGTTCTACAAAGTTGTTGAGTTTGTCCTTTTTATTCAGCTTCTTGGACACTGGAAAGAATCTTA
CTAGGAACGCCTCTGTCAACTACTCCCATGTTGTAAGGGAGTTCATTGAACCACACAGTAGCATCCTCGGTCAATGATAG
GGGAAACACTCGCAACCCAATGACGTTCATATCCCACTCANNNNNNNNNNNNNNNNNNNNNNNNNNNNNAGTCGACCGAT
GTAGCTTTTGCAGACATGGTTTAGTTTGGCTATGTGGACATGTGGATCATCCGATGGCAAACCCGCAAACAAACCCCTCG
TTGTAAGCATCTGCATCAAGCTACTGGTCACCACAAATGTATGCCCTTGAGGTAGAGGCGGTAGGACAAGAGGTCCATCA
GAATCGGGAATATTAAGGTTGACCCTAAAATTGTCAGACTATCATGGTCCTTGTGGGTTATGTCCCCTCAATGCTTCTCC
CAATCTATTTTCAGCTGGCACTTGATTATTCTCGTTCACCTAACTCTCCTCCCTAAAGAAGCCTAAGCAATCGTTATCAA
GTAAAAGAACCGAACTTGTAGGTTGGGGTCGATCCCACGAGGAATATGATTTAGACTTAAACTTAACTGACGATTATATT
CTTTTAGCCAATGTATTTCCGAAAACAAGTAATTAAAAAGGGGGGGTTTGTGAAACAAATTCAAGAAATTATGTAAGTAA
TCAATGAGCAATATTCAAACTTTAGTTGTTATCAAGATGAGAAAGTAACTAGAGTGTACGTGTTTCCCATAAGCTCATAA
CGTGGTAAATCTAGTAATATCAATCCTTTTCCAGTGTATTACATGCAAAGCGATGAGTTATGTATCTCTAAATCCTTGGT
CCGAAATCTAGAGAATTTCACCCAGCACCTTGGTCCGGCTACGTGTGTATAATTTACTAACCCTTACCGTTACCTCATAT
TAGACGTCACATCGATGTATGGCTTAGTTTTCACCCTCGCACCAATCCACATTAATTATATTAGATAGTATCACACTAAA
TCTATGTTGATAATTCTATTCTTATTAACTACCTCCTTGGTCCGGCAAGCAGCAACAAGGCGATTTCTAACGTTTTCAAC
CGCTAAAAAGACTTCTAAATGAAAGAATTATCAATACATGCAATAATACTATTCAAGAATTACTTTGTTACTATTCATAC
GTTGTTAATCGCTCATGGTTCCCACAACCCTAGTTGTGGATTTAGTTACCCATAGTAGCAAGAACACAATTCATATTTTT
CGATGAAGAAATCATGAACTTATGTAATAAGTAGAAGAAAACCAGAATCTCAACTTGAATTTCAAGGAAAAAATCTTCAA
AACCAACTTAGGAAATTAAGAATTGCTAAAGTTGCAAATTCATCTCCCAAGTAAAGAACTAGAATAAAAGTAATAAAGTC
TAACCCCCAAAAACGAGGTTTACATATCCTATTTATAGAAAACAAGTCCTAAATTAAAAGTGAAACAAAATAAGGAAAGT
TTGTTCAAGCAAGCATCTACATTCCACAAGACTGACTCACGGACCGTCAATGGATCTACGGTCCGTGAGTCCCTTTCGTC
AGCCAGAACTTAGAAAATATATCAGCTTCCAAAAATCTGCTTCTCTGAAGCAAACGACAGAACACCAGTACGGACCGTAG
ATTGATCTATGATCCGTCGATCCCTCTCCGTAGCTCCATACTTAGAATTCTCCAAAAATCAGGTATTGGAACCCTCGCAG
TCACATTCTACGGTTCAGTAGTACGGTTCGTAGATCAATCTACGGACCGTCAATGGTCACTGTGGTTCCACACTTGGTCA
AATTCCCTGATTCCCCTTCCATGCCTTGCCCTGCTGATCTACGATCACCAACTACAGAGAGCCAAAGGACTTACGGTCCG
TAGATCACCTCTGTAGATGCCCTTTTCTGCATTTCTTTCAATTGTATCTTTACTTCCGCGCCTAAACATCTTTCCTGCAA
AACATGATAAAAACACATAAAAACCAATACGTAAAGGCCCTAGACACACACAACTCTTAAGTGAAATGTATTAAAAATAT
CGTAAACTCACTCTATATCAACACCCTCAACTTAAATTCGTTGTTTGTCCTCAAGCGACACACTAAGACTCTAAATGACA
CTTGTATGGAAGCAAGCATTTCAAGCACAAGCAATCACATAGCTCTCTACCCCGACTCTCTTCTCGAGTGAAAATCTTTT
TTGTCAGACTCCACAAGCTAACTTGTGTGGATCCAAACATGACAAAAACCGACCAACCAACACACAACGTACACTGTTTT
ACTATCACCTAGGTACCAACTTTCCGACAATGTAACTAGTGCCCTTACTTCAAACGAAATCCCTTTTTCACACAATGAAT
TTGATTTTGAGTACAAGGATTCATTCAACACTCACACTCAGAAGTAACTTCAAGTACAGTTAGTACTGAATACCATAGGC
TTGCCCTTATTTTCACTGTTTAGACTCTCCAAACTAGGTTCTAGGATCACTATAGGACTTTCTTGACTTGTAACGTAGGC
TCAGGGTCAGCTATGGTACATTTGGGTACTTTTTAGTGACTTTCTCCCCTCCTTTACATTACATTAGGCTTTCTACCTCT
TTTTGCCCTATTTTTGACATCCTACCGATCTACCTTCCTTCCCTTGATTCTCTTCAACCATGGATGGACTTTGGACTTTG
TAGCTCTTTATTTTTCACTTTCATCTTTTTCTTGCGTTTTATTATTTTCTTTAGCTTTCAGCAAGTCACATCCTTTCCTC
TCTTTTCTTTTTCTCTTTTTCAACATCAAACTCTTTTCATACCCATTTTTCTTTCGGTTTCCTCTTTCATAGCCACCCTC
AACTTATGGATTCTCCATTGGTTGAGGTGCATAATACCCGATGTCGGATCAGGGTCAAGATTGAGGTTACTTTCTACACT
AGCCACCCTCAATTTAGGCTTTTGGCCTAAGTCGAGGTGTACATGTCCAAGGAGGGACCGGGGCAAACATAGTAGATTAT
GGGAAGCTGAGTTAAGGGTTTAGAAAGAAATGGTCTAATTTAGGCTCAAAGCATTTGGATCAAAGGAAGAATTTAGTTCA
TTTGGTTGGATTCTTCTTTTAGGCAATTTGCGAACTTATCAGAACAAGGGCCTATGATCACTTCCTAGCCTTTAGAGTAG
ATTGTCTTAGAAGGACTAACTGGACAAGTTCTAGATTGGCACAAAAACTGTTTGAACAATCAACTATTCTCACACACTCT
TGGCACGTAGTTTCATTATCAGATTACCCAGTTCAAGCTTTAGCTTAAGTCATGCCATCAAGTTGATTCATTATCATGTC
ATACTCAGAGCCAACACATTCAACTCATTCTAGCCTACAGATTTTAGCACATATCAGAAAATTTTTGGACGGGTATCATT
TTTTCAATAAGCTTTTGCCATCATGCTTCATTCGTTCTCATGCTTCTACACATACGATCCTAACACATGTCAGTTCAACA
GAAGTTAAGCAGTCTCTTGGGGGAAAAGAACACAGGCAAGAAAACCCCAAGAGAGGATTATGAGTTAGGTTACTAAGACT
TCACCCTATCACTCACATTCAAGTTACCCCACCCCCAATGAAAAATAGGTGCAATTGTCCCCCAATGCACACAAAAAGCA
GTAAAAAGTAATGGATTTGGGTGAAGCAAACCTGTGGCGCATAGCGCCAACGAACCATCAACAAGTGGGTGGGTCCGGTC
AAACTAGGGTTGGACCTACGAGACCACGCTTACGGTCCGTAAATGGGGACCGTAGATCACTTTCACACTAAAATATCACT
TACCTGGGATCTACGGATGCCATTTACGGTCCGTAGAATGAACTATGGACCGTCGATGGGGTCCGTAGACTTCTGCACCA
CACCATTTTCTACAGATTTTGTCTTGCGCATCTGCACATGTAGCGACCATTAGGCCATTATTTGTATATTTTCTGGACAC
CTTTTAGACACAGACCCTATGCTATGTCTAGCCAACACTAAAACAAAAATAGAATAACTATCTAAATGAGTACAGAGAAG
CAACTAAACAAAGAAAACTACTAAATGGAAAACAAGAACCTATTGTTGGCTAGATTTAAAATCTTGGATTGCCTCCCAAG
AAGCTCTTGATTTAACGTCGTGGCACAACGCAGGCCTCTTGATTACTCAGACTTCATCAAGATAGTAGGCCTCAACAACA
TCTTGCACACTTTCTGCGTTTCCCAGATAGATCTTGATCCTTTCCCTGTTAACCATGAACCTTGTTCCTTCACTGTTCTC
AAGCTCAACCGCTCCATGGGGGAGCACTTTTGTGAGCAAAAATGGCCCGGTCCATTTGGACTTTAGTTTGCCCGAAAACA
ACCGCAACCTAGAGTTGAATAGAAGCACAAGATCATCCACAACAATTCTCACTTTTCAATTCTTTGATCATGATACCTCT
TTATCTTTTTTTTGTACAAGGATGAACTTTCATAATCTTTTAGGCAAAACTCATCAAGCATATTCAAGTCATTCATTCTT
TGATTAGATGTGGCGCCCCAATCCAAATTTAGCTTCTTCATCGCCCACAAAGCCTTACGCTCTAGCTCTACCGATAAATG
GCATGACTTCCTATATACAAGTTGGTAAGGAGACATACATATGGGAGTCTTGTATGCAGTGCGATAGGCCTATAGAGCAT
CATCAAGCTTCCTTGACCAATCCATTCTATTAGCATTCACAGTCTTAGCCAAAATCCGTTTGATCTCTCTGTTGGACACT
TCAACTTGGCCACTAGTCTGCGGATGGTAAGGAGTTGCTACATTGTGGCGGACACCATATTTCTCAAGTAGCGCCTTGAA
CAACTTATTACAAAAGTGGGAACCTCTATCACTGAAAATCGCCCTCGGTGTACCAAATCTGGAGAAGCTATTCTTTTTCA
AAAATGCGGTGACACTTTTACCTTCATTGTTGGGGAGCACAACTGCTTCCACCCACTTCGATACATAATCAACCGCAACA
AGAATATACTTCATCCCATGTGAACTCACAAATGGACCCATAAAATCAATGACCCATACATCAAACAACTCTATCACCAA
TATAGGATTCATAGGGAGCTCTTGCCTCTTTGAAATCCCTCCTTCTCTTTGGCAACGATCACAAGACTTGGCGAAATCAT
GAGCATCTTGGTGGATGGTAGGCCAGTAGTACCCACAATACAAAATCTTATGCGCAGTTCGAATACCACTATGATCCCCA
CCAACAGGCAATGAATGACATGACCCAAGTACACTCAACATCTCAACCTCGGGTACATAGCGACGAATAATCTCATCAGC
ACAACTACGATACAAGTAAGGCTCATCCCAAAACAATTTCTTCACATCATGCATAATTTTTTTCCTTTGGTGAAAAGACA
AATCCGGGGGCACCAAATCGCTTGCCAAATAATTAGCAAATTCTACGAACCAAGGAATCTGATCATGAGAAGTAGCCAAT
ACATGTTCATCTGGAAAAACATCATTAATTTCATCCGTATCACCAAGCTTTAGCATAGCCTCTTCCTCTAATATGGACAA
GTGATTGACAACTTGACTTTTGGTCCCCTTTCTATCTTTTACCACAAAATCAAACTCTTGCAGAAATAATACCCATCTAA
TCAACCTCGGTTTTGCATCCTTCTTCGCCATCAAATAGCTCAATACAGAATGGTCAGTATGCACTATGACCTTAGTACCA
AGAAAGTAGGATCAAAATTTCTCGAATGTGAAAACCACCGCAAGAAGTTCTTGTTCAGTCATAGTATAATTCTTCTGGGT
CACATTTAGAGTTTTGCTAGCATAGTAAATAGGGTGAAGAATTTTCTCTCTCCTCTGTCCTAATACTACACCAAGCGCCA
CTCTACTCGCATCGCACATTACCTCAAATAGTTGTCCCCAATCCGGTGAAATAATGATAGGTGCAGTAACCAACTTGTCC
TTCAACTCTCCAAATGCTCTCAGACAAGCATCATCAAAATCAAACTTATACCCCTTTTCGAGCAGTTTGCACAATGGATG
TGCAATTTTAGAGAAGTCCTTGTTGAACCTCCTATAGAAACCTGCATGTCTAAGAAAACTTTTAACACCCTTTACAGAGA
TAGGTGGTGGAAGCTTTTCAATTACCTCTACTTTTGCTCTATCAACCTCAATGCCCTTCTCAGAAATCTGATGACCCAGA
ACTATCCTTTCTTTCACCGTAAAATAGCACTTCTCCCAATTTAGCAACAGATTGCAGTCTTCACACCTTTTAATCACCTC
AGCCAGATGATCCAGACATCGATCAAAAGAGTCACCTGCAAGTCTATCCAATATCTGATCCATGAATGGCATAGGGAAAT
GGTCCTTTTCTGTCTAAGCATTTAGATTCCGGTAATCCATGCAAACTCTCCATCCAGTCACGGGCCACATCGGAACATGC
TCGTTTCTCTCATTAGGAACCACAGTAATCCCACCTTTCTTGGGCACACATTGAACAGGACACACCCAACTACTATCTGC
AATGGGATAGATAACTCCAGTATCCAACCACTTGATGATCTCCTTTTTAACTACCTCTTGCATAGGCGGATTTAATCTTC
TCTGGTGCTCAATACTAGGCATGTGATCTGGCATGAGTTGGATTTTATTAGAACAGATACCAGGAGGAATCCCAATAATG
TCCGCAATAGTCCACCCAATAGCTCGCTTGAACCTCTTTGACACAGAAAGCAAACACTCTACTTGTCGCCCATTCAAATC
TGCCGCAATGATGACCGGTAAAGTATCATCTTTTCCCAAGAATACGTACCTCAAATGTGATGGTAGAGCCTTAAGCTCCA
GTTTCGGCGCCTCCTCAACAGACAGTATTGCGGGTGGGGACTCACGATTTTTCATGTCTAACTCCAGCTTCTTTGGTTTT
GAATGATATTCGCACCTAACAAGTGCGGCGACCAACTCATCATACTCTTCAATACCATCACTCTCAAAAGTAATCATGAT
CGTTGCTAGTGCCTCAACACCCAGTCTCTCTTCAATCTGCACCTCAGACCCACTCTAAACTCTATATGTTATCGCAAATA
CTGATTTGACCTCACTACTCTACTTCATCAACCTACAGATATTGAACATTGCCTCTTCATTGTTCAGTCTGAACTTCATC
TGCCCCTTTTCCATATCAACTAAGGCGCGCCTATTGGCAAGGAATGGTCTCCCAAGAATGATGGAAACCTCAAAATCAAC
CTCACAGTCAAGAATCACAAAATCCGCCAGAAAGATAAACGACTCCACTTTCACTAGTACATCATGGAGCACGCCAATGG
GCCTCTTCACAGTTCTATCTGCCATGAGCAACCGCATCGCAGTCGGTTTTGGATCTCCCAGACCCAACATCTTGTAAATA
GACAATGGCATCAGATTAATGCTAGCACCAAGATCACACAGTGCCTTAGCAAAATGCAACAACCAGATAGTACATGGAAT
AGTGAAGGCACCAGGATCCTCTTTTTTCTGTACAAGGGACCTTGTAGCAATAGCACTACAATGTTGCAATCTATCATCAT
CTTCGAAGCTCACTACCTTCTTCTTTGTCACCATGTCCTTCATAAATTTTGCATACCCAGGCATTTGCTCTAAAGCTTCT
ATCAACGGAACATTAATTGAAAGTTGTTTCAACATGCTAATAAACATGCAGTATTTGCCATCTTCAGTCTTCTTCACTAA
CCTCTGTGGAAAGGGAGGTGGAGGTCTAGGAATAGGGACAATTTTCTGAGTTACCTCCGTTTCTTTCTTTGTCTCATTCT
CGGACTCCCCACTTACCTCGACCACATCATCATCTTTACTATTCTCAATTTTCACCCCAAACGGCATAGGTGGATCAATG
GTTTGCCTTACCCCCCCCCCCCCCAGAGTAGTGACTTCNNNNNNNNNNNNNNNNNNNNNNNNNNNNNNNNNNNNNNNNNN
NNNNNNNNNNNNNNNNNNNNNNNNNNNNNNNNNNNNNNNNNNNNNNNNNNNNNNNNNNNNNNNNNNNNNNNNNNNNNNNN
NNNNNNNNNNNNNNNNNNNNNNNNNNNNNNNNNNNNNNNNNNNNNNNNNNNNNNNNNNNNNNNNNNNNNNNNNNNNNNNN
NNNNNNNNNNNNNNNNNNNNNNNNNNNNNNNNNNNNNNNNNNNNNNNNNNNNNNNNNNNNNNNNNNNNNNNNNNNNNNNN
NNNNNNNNNNNNNNNNNNNNNNNNNNNNNNNNNNNNNNNNNNNNNNNNNNNNNNNNNNNNNNNNNNNNNNNNNNNNNNNN
NNNNNNNNNNNNNNNNNNNNNNNNNNNNNNNNNNNNNNNNNNNNNNNNNNNNNNNNNNNNNNNNNNNNNNNNNNNNNNNN
NNNNNNNNNNNNNNNNNNNNNNNNNNNNNNNNNNNNNNNNNNNNNNNNNNNNNNNNNNNNNNNNNNNNNNNNNNNNNNNN
NNNNNNNNNNNNNNNNNNNNNNNNNNNNNNNNNNNNNNNNNNNNNNNNNNNNNNNNNNNNNNNNNNNNNNNNNNNNNNNN
NNNNNNNNNNNNNNNNNNNNNNNNNNNNNNNNNNNNNNNNNNNNNNNNNNNNNNNNNNNNNNNNNNNNNNNNNNNNNNNN
NNNNNNNNNNNNNNNNNNNNNNNNNNNNNNNNNNNNNNNNNNNNNNNNNNNNNNNNNNNNNNNNNNNNNNNNNNNNNNNN
NNNNNNNNNNNNNNNNNNNNNNNNNNNNNNNNNNNNNNNNNNNNNNNNNNNNNNNNNNNNNNNNNNNNNNNNNNNNNNNN
NNNNNNNNNNNNNNNNNNNNNNNNNNNNNNNNNNNNNNNNNNNNNNNNNNNNNNNNNNNNNNNNNNNNNNNNNNNNNNNN
NNNNNNNNNNNNNNNNNNNNNNNNNNNNNNNNNNNNNNNNNNNNNNNNNNNNNNNNNNNNNNNNNNNNNNNNNNNNNNNN
NNNNNNNGGTCGACCGATATAGCTTTTGCAGGCATGGTTTAGTTTGGCTATGTGGATCATCCGATGGCAAACCCGCAAAC
AAACCCCTCGTTGAAGCATCTGCATCAAGCTACTGGTCACCACAAATGTATGCCCCTGAGGTAGAGGCGGTAGGAAAAGA
GGTCCATCAGAATCGGGAATATTAAGGTTGACCCTAAAATTGTCAGACTGTCGTGGTCCTTGTGGGTTATGTCCCCTCAA
TGCTTCTCCCAATCTATTTTCAGCTGGCACTTGATTATTCTCCTTCACCTAACTGTCCTCCCTAAAGAAGCATAAGTGAT
CGTTATCAAGTAAAGAACCTAACTTGTAGGTTGGGGTCGATCCCACGAGGAATATGGTTTAGACTTAAACTTAACTGACG
ATTATATTCTTTTAGCCAATGTATTTCCGAAAACAAGTAATTAAAAAGGGGGGGTTTGTGAAACAAATTCAAGAAATTAT
GTAAGTAATCAATGAGCAATATTCAAACTTTAGTTGTTATCAAGATGAGAAAGTAACTAGAGTGTACGTGTTTCCCATAA
GCTCATAATGTGGTAAACCTAGTAATAGCAATCCTTTTCTAGTGTATTACATGTAAAGCGATACGTTATGTATCTCTAAA
TCCTTGGTCCGGCATCTAGAGAATTTCACCCTGCACCTTGGTCCGACTACGTGTGTATAATTTACCAACCCTTACCATTA
CCTCATATTAGACGTCACATCAATGTATGACTTAGTTTTCACCCTCTCACCAATCGACATTAATTCTATTAGATAGTATC
ACACTAAATCTATGTTGATAATTCTTTTCTTATTAACTACCTTCTTGGTCCGGCAAGTAGTAACAAGGCGAGTTCTAACG
TTTGCAACCGCTAAAAAGACTTCTAGACGAAAGAATTATCAATGCATGCACTAACACTATTCAAGAATTACTTTGTTACT
ATTCATACGTTGTTAATCGCTCATGATTCTCACAACCCTAGTTGTGGATTTAGTTACCCATAGTAGCAAGAACACAATTC
ATATTTTTAGATGAAGAAATCATGAACTTACGTAATAGGTAGAAGAAACCCAGAATCTCAACTTGAATTTCCAAGTAAAA
ATCTTCAAAACCGACTTAGGAAATTAATAATTGCTAAAGTTGCAAATTCATCTCCCAAGTCAAGAACTAGAATAAAAGTA
ATAAAGTCTAACCCCCAAAAACGAGGTTTACATGCCCAATTTATAGAAAATAAGTCCTAAATTAAAAGGGAAACAAAATA
AGGAAAGTTTGTTCAGGCACGCTTCTTCATTCCACGAGACTGATTCACGGACCGTCAATGGTCACCGTGGTTCCACACTT
GGTCAGATTCCCTGATTCCCCTTCCATGCCTTGCCCTGCTGATCTACGATCACCATCTACGGAGCGTCAAAGGACCTACG
GTCCGTAGAGGCCCTTTTCTGCATTTCTTTCGGCTGTCTCTTTACTTCCGCACCTAAACATTTTTCCTGCAAAACATGAT
AAAAACACATAAAAACCAATACAAAAAGGCTCTAGACACACACAACTCTTAAGTGAAATGTATTAAAAATACGGTAAACT
CACGGTATATCATCTACTCCTCATTGGGTGTAGCAACAAGTGAATGTGAAGGTGTAGGTGATACTCTAGGATGTACATAA
CATGTGTCAATGGAGGAATATAAGTCATAGCATCCGACTCAATACTGAAATCTCTAAGTCTCGGGCCTGATAGGTGAGGA
AATGTAGTTGTGAGAGATGGAGTACAAGATAATATCCTATATTTATAAGAGTTGTGGTCCAGGCATAATCTGTGTAGGTA
GGTAAGCGCGGTGCAAAAGAGGTAAAGAATGTGGAGAAAAAGAAGTGTCATGTGGCCGATAGTACCCACTATGATGAGCT
AAGGGATTCGCAGTTCCATGGCTGTTATATTCTTTTTATAGACTTTGTACTATATTATCCACATCGTATGGAGTAAGTAT
ATATCAAACTTATAGTTCAGATAACTAGTATTTGTTTTGAAAGATTTATTTAGAGTTTTCCCATAATTTATTGATCCCAA
AACAAATTATTTTTTAAAAAACACCTACAGCAAATACAAAAATAAAAATAAAAAATTGAGATCTTGAAAAGTTGTACTCC
CTCCGTTTCAAAAAGAATAATCTAGTTTGACTTGGAACGGAATTTAAGAAAAGAAAGAAGACTTTTTATTCTTGTGGTTC
TAAATTAAAGTTATGTTAAATGTACCAAAATGCTCTTTAATCTTGTGGTCTTAAACATGTCACGTGGAAAGTTGAAGTTA
AAGTATTGCCAAAAAAGGAAAGGGGTCATTCATTTTGAAACAGATTAAAAACAAAAATAAGGTCATTCTTTTTTAAACGG
AGGGAGTATTATTTTGATTTAAATAAATTATGGGGAAAAAATAATAGAGGTGAGAGTTATATTTCATCCAATAAGAAAAT
GATACATAATAAGTATGTGTTTAAAAATGAAAATAAAGAAAAAGTTGTTAGTTTCAAAGATATAAGTGAACTAAAAGGTG
AAATGAATGATATTTTTAGACCAAAAAGATGAATAGAAGGATATTTTCAAACCAAAAGATGTGGACGGAGGGTTTTTTTA
AACCCTTTTCCCTAGAATTCAAGGGTATTTTTAGACTCCTTTCCATTTCAAATATACTAACAACTGTCCATCTTAAAAAA
AAAATCGATCTTGCATTAGAGGGGGTAAATAAAAGAATATTTTTAAAAAGGGTATGTAGAGGAATTTTCATACAATAAGT
CGAAGAGTTAAAGTAAAATCAAATCGTAAAAATGCAACATGTAATCACTACTAGTTCGAACGGTACAAAAATGTTGTGCA
AAATTTTCATTTTCACTTACATACATCATGAAATTCCACTTCTTTTAATTTGTATACATGTTTCCAGTAGAGACGGTTTT
GAAAAGAATTCCTGATCAGTTAATGTGTGGTCCATCTGATGAGCTATGCATGGCAGAGGAGATACAAGATTCATCAAGTT
TGGATAGTGTATCGGAGACGAATCTTTTTATGCTACTGCTTGAACGTAAGAATGGTGGTTGGCATGGTTCCGGAATCGGT
TGTCCAAATGTTGTTAGCATTTGGACAACATCAGACATTGATGGTCTTAAGGTAACAGAAGCTTGAGTGCATAAAAGCCC
TACTTTGAGGACTTTTGATACCTCTTCTGGTGAAAAATCATCTTTCAAGATAGGGTCTAATGCTTTAGTCACTTGATTTG
TTGTATACAGTTTCCACACCTGAAATAAAAAATGACAGGTTCAATTTGTTACCAACAAACTTTTAAGAGAAATGTACAAC
ATTAATTCTTACAGTTTGCAGTAGATATCCAGAGTCATCCTCTGCCAAAGAAATGTTTTTTCTTCCACAAACAATTTCAA
GAACAAGCACTCCATAGCTATAGACATCAACCATCTCTGTGAGTTGTCCTTTTACGAGATATTCAGGCGCCATATATCCT
CTACGCAACAAATAAATCACTAGTTATAATTAAGTAGTTAAAAGAAGGCTGTGAATGCTGTTTTATCATTCTTACAATGT
CCCAGCAATTCCAGTGCTAAGATGAGTTTTATCAGCTGCAAGACACCGAGCTAGTCCAAAATCAGCAATTTTCGCCTCAA
AATTTTCATCCAAAAGTACATTGGAGCTCTTGATGTCCCTGTGGATGATTTTCATATCTGAACCTCCATGGAGGAACACA
AGGCCTTCTGCTGTTCCGACTATGATGTGTAATCGTTCTTTCCAACTTAAAACTTTTATCTTATTCTTATCTACACAACA
AAAATTTGAACAACTCAATTAGAAGTCGTCCCTAATTGTCACTGCATATATAGATATAAATTCATCGATAATAACGTACC
ATCAAGGTATTGATCTAGGCTCTTATTAGGCACAAACTCATAGACAAGGAGGCTCTCGGGGCCTTCAATGCTGCAACCCA
ACAACTTCACAAGATTTTTGTGCTCAATCCCATGGATAAGGTTAACCTCATTGAAGAACTCATCAACCCAGTGCCTTGTA
TTGAAAAACAGTCTCTTAACTGCAACAACCTTCCCATTAGGAAGAGTCCCCTTGTATACAGAACCATTTCCTCCTTGGCC
TACTATTGTTGATGGATCAAAGTAGTTTGTTGCCTTTTCAAGATTTTCATATTTAAAGTTCAAGCTGGACCTCTTGTATG
AATTCGATATCTTGCCAAGATTAATGAATTCTGTGGCCAAGAAAAATTGCAAACATTTATGTAATTAGTTTATAACATAT
ACGACTGATCGATTGTTTAAATTGACAAATTAAGGTTAGTTTCTTTTATGATACCTTGTTTTCGCTTTAACGATTTTTTA
CGAGCTACGTACGCAACAAAGAGAAACAGCATGGAGAAAGCTATCATTGCAAAAACGATAACTATTATCACACCTTTGCT
TAAGCCTGAAACCAAGAGCATTTATTTACAAATTAGTCAAAAGCAAGCATATTATTGTCCTTGAGAGAGAAAAAAAACAG
AGTTCAAAGTCTCTAAAGAACAAGCTTTCAAGTTTAGCAGTCAAAGAGAAGCCCGATAAAGTTTTATAGTATACTACAAC
AATAACAACAGTATATTTGATGTAATCTGACAAAATGGGGTCTTGAGAGTATAAGGTAGCAGATTTTAATTTGTCAGTTC
TTAGAGAGATTGTTTTCATAGACTCTCACAACCCAATCCCTTATAGTCTAGTATATCAGTAAAAACTTTGTTTGTTCAAT
AATACTCTTTTTATTTGATACATCTTCTAAGAAAAATAATAATTAACATAATGAGTTTACTATTCTAAATCAATTTACTT
ATTAAAGAGGTTTTATCTTTTTTTTAAATATCAATTCTGTAAACAAATTGAGAGTATAATACGTAAAAAAAAATATATTA
TTTTTTCTTGATTTGTCAAAACTAACCAGTAAAAAGCCCAAATTGTACAAATAAAAAGGGACTGAGGGAGTATTATTTTC
TGGAATATTTATTTTGTATTTTTCTTTTAAGAAAATGTTTAGTACTGGAACTGAACTACAACTGAGTCCGAGAGGAGAGG
AGCTGGTTCTACTTCAACTTATAAGACAAGTCAAATCCACAATAGCACAATTGATATTTTATATTTTATACTTTCTACAT
TTATTAATTCAGCTAGTTGTATATATATAAATATATACTTCCAATCTTTTTCACCACAATCAAAATATAACAACAAAGAA
AAATAATTATTTTACATACCATTAAAATGTCTCTGTCGACCGTATAGACTTGACCCAACAGAAATATTTAAAATACATCT
TTGTAGGAGTAGGTCATATGGATGTCATTATCGATACGTTTGAAATTTTCTGCCTTCTAATTTGCATATATTTGGCTTTA
GTACTTGAAAAAAGCATAGAGTCTAACTTGCGTTGTTTAGTAAATCAAATAAGAATTGTTTCCACGGTTGAGCTCTTTTT
AACAATTTAATTAATCTTAGGTGCTAATGTGTTATGAATTATTTAATTTTGCTATCCGTTTAAAATAATGATTTATGCTG
TTTTTTTTTGTTCAATGTGAATTATAGTTGGATTAGGGGAATAAGACAAAAGGAAGGATGTTAGAGAACTCATATAAGTT
CGGACTTTGGACCATTCTTATTTTTTAAAACAAATATGGCGTTAGTTTGACCATCCCACATAGTCAAGATATTCCTATAA
TATCATTTTCAATTTTCCTTGAGATAATCAAACAGGACGGAAATTATATATGATTTTATATTTAGAAATAAAGTTGATAT
AGATGGTGACGAAGGCTGGAT
ATAATAGAGCTTATGGACCTCTGCCCCCCTTGATTAAAACCTTGTATCAACAGACGACTTTCACTAAGTTCTCCAGTCGT
GATGCCGAGTTTCTTCATTGTGTAGATAGGTAGAATGTTGACTCTAGATCCTTCATCTGTTAAGATTCTATTTATCTTCT
TCTCTAGCACGTGACCCACCATATACAAAGGACGATTGTGTAGTGTTTCACCGAATAGAAGATCATTATCTGTAAATGTG
ATTTTTGTATCACATGCATGTGCTTCTTGGGAAAAAGGTTCAATAGGTGTTTCAGAAGGTGAAGGAGATATCATTGACGA
GATTTCCCTTATTGTCTTTTCATCGTCATTAGGAGACACTTTTGGTGAGGATTCACTCGTTGTTCCTTCTTTGTCAGTAG
GAGGCACCTTCATTGTTTCTGCTTTATCAGCATTGAAACATGATGCCTCGACATTGTCTTGAGTAGACTTTATGTCGAAC
GAACTTGGTAAGAATTCCTCTAGAGTCACAGGACATCGAGGTTTTTGGTAGTGATGCACTTCTACCTTTGCCCTCTTTGA
GCGCTTGATTGATTTCTGCTTCTCCAATTTCTTCACCATTTTCCCTCTAATCGGTGGCTTGGATGGTTCTTTTCGTAAGC
TTGACTTGTTGCGTCTTCGCCTAGTTACAAGANNNNNNNNNNNNNNNNNNNNNNNNNNNNNTTCCAGAATTCGTCACCAT
CTATATCAACTTCCTGCTCCAATGACTCTTTTTCATGCTTTTTAGAGATATATATTTGGACCGAATCGAGTGAGCCGAAC
GTGATAGAGATCTGGTTAGAACTAGCCTTCTCATCATCAAAGACAATTTTCTTTTCGTTAACCAATCGCATCACTCTATC
CTTGAAGACAAAACATTTTTCTAGAGGATGGCTCACAAGTCTATGATACTTGCAATAATTTGGGTCATCAGCTTTTCCAG
CTTCATCGGGTCGCTTCATCTCTGGCAAGTCAATGAGCTTTAACTCGAGAAACTCTTCAAAAATCTCAGAAAGCTCATAA
TCCAAGAAGGGATATTTTTTATCTTGCATCTCCCTTAGTGTTGACTTTTGATTTGAACGTGCTTGGAAAGCCGTTCTCAC
ATTTTGCTTCATGCCCTCATTCGTAGTGATCTTCGCAGGCGACACATTAACATTCATGGATTCTTTATTGTCATTTCTAG
GCACAAATTTACTCCCTCTCTTGGGTTCCTGCTTGTCGCTTCCTTTGTAAGGGTCTCGGACATACGTCATATCTTTTCCA
GCAGAGGACATGCTTAACTCCATATCATGAGTGCGAGTAGCTAGATCTTCGAAGGATTTTGATTTTATTCCTTGTAAGAT
GTAAAGAAGCTCCCAGTGCATTCCTTGGATACACATTTCGATTGCAGAAGCTTCACTAAGCCTATCCTTGCAATTTAGGC
TCGCGTTCCTCCATCGATTTATGAGATCTATAACCGGTTCATGCTTCCTTTGGTGAGTTCTACCATGCTCACCGTACGCC
TTGTGCTATAGAAGCGATTGAGAAATCCGTTCTCTAGTTGCTCCCAACTATAAATAGAATTAGGTTCAAGATTCGTCTAC
CAATCAAAGGCATTTCCTTTTAGAGAGCGGACAAATTGTTTGACGAGATGGTTTCCATAGGTTCCAGCATTATTACATGT
CTCCATAAAGTGTGCAACATGTTGTTTTGGATTTCCTTTACCCTCAAATTGTTGAAATTTGGGAGGTTGATAACCAGCAG
GCATTTTGAAGTTATCAATTCTCGCAGTGTATGGCTTGGCATACATGTGAGAAGACTTGGTGGAGACTTCATACTTATCT
GTGATAGTGCCTTCAATAAACTCTTTCAAGCGATCAAGTGGGATCATTCCTTCAGAAGAAACTGGCATCTCATTAACAAA
CGGTGCTTTCTTCGCAGGATCTCCGATCTCTGGAACTTCAACACCCTTTCCAAGCGTATGACTCGCTTCTCCATCTAAAA
GTCCTTCCATCCTATCCATCAACTTATCAATTCGAGACTCTTGGTGTTGTACATGCTTTGTCAATCCTTCAACCAACTTT
GTTAGATTTGCGAGTTGTTCATCAGGAGAGGAAGCAGCAGTTACCATCGTTTGCATGATCATTGGAGATGTAGGAGAGTA
GCATGGATTGTCGCTTAAGTTAATCTTCAACGGACTCACGTTACGTGATGCATATGGAGATGATTCATTAGTTGAATCAT
AGTTTACCCTTTGGTAGAATTCTTGGAACCAGATTGCTCAAGTAGAGACAATTCTCCTTGATCTTTTCAGCAATACTGTT
TCCTCCTTCCAAAGCATTTGTGGAGGAACTTGCTCTTTTGGAGTTGAAGACCCAAAAACAGGAGTTGATGCGGACGACAC
TTGCAGTGTTTGTTGTCCTAGCGTAGCAGCTTTGTTTCTCGTAACAACTCCGAAACTTCCAAAGGTAACATCAAAAATGT
CTTCAACTTCAGCAGAGAACTTGGAGCTAGTGGCCTTAGAGGCAGTTGATCGAGAGTTGTTCTTCATGGAAGTCATCTCC
ATGTTGTTTGATGCTTGAAAAGTTGAGATGAGAGGTAGAGATTGTCCCACTGGGTGTGCCAGAATTTGTAGACAATAAAA
TTCGCGTGAAGAAAACAATAATCAAGAACGGAAAATTATAGCAACAATCGTATCTATTATTTCAAAGTGTGAGTGTTATA
ATCTTTTTGATTCCTCTGAATTCGCCTTTTCAAATATGAATTCAAGGGATTTAAAGCTTGTTCTTGAATCTTCGATGAAT
TTGAACTTTGAACTTTATCTTGATCTTGACTTTTACTTGAATTCAAAGGCTTCGAGCTTGTTCTTGAATCTGATGGTCTT
GATCTTGATCGTTTTTGAACTTGAATGCTTGAATTCTTAAACTTGTAGCTTTATAGAGAATTTTATGGCATTTGTACCAC
AAATTTTCTCTAGCTTCTTGTTTAGAATTTTCTCTCTTCTAAAGGATCATTGTCATTGATAGATATATGACAACACCAGA
CAATTTCTTCCAACTCTTCATCAATCTTCATTTGAGGCAAATAATCGTACTCATTTTGGATTGTAATATGATTTGAGGAG
CCTACACTTTCTTCATCTTCCTCGCGCTCCTTGGTGTAAACCACAGTGTGAACCTTTGCCTTGAGTTCCTCTTTACATGA
AACTACAAGTTCCACTCGTCGCCTCATTCTAGAAGGAATAGAACTTTTGAAATCCTTTCGAACCAAATGTGAAGTAGGCG
TTGTAACTTTTAAATAACTTCTCAGATTCTTGTTTTTCTTGAATGGACCTAACCTCTAAAACACAGAAGTTCTTGTAGTC
GATTCTCCAAGTTGATCAAAGACGGAAGGCTTTTTGTTGCGAGTAGCGACATCATCTTCAAAAGTTATATGGTTGTTGCT
TGCCCTTCTTATGGAAATGTGAATTGGTAGTGGTTGGCTATAGCCTAGGCCTTCACGTGCTTGCCTAGTTGTATCTTCTG
ATACAAGTTTCCCTAACATTGATGGCTCATCAGGGTTGTATCCAACTTTCACAAATAACTTGTAAGCATTGGGATCAAAA
CCTTCTCTTGTGCGTTTTGTAGGGAGCGCCACATCTCGCACTTGATTTTGAGAGATTGACTTTTTTGGCAGCTTTGAAGA
CAAGTTTATTGCATCAATCCGTCTGATAGGAAGAGTTAGCCCTCTCAATACATTTTCTTAAAGGTTAGATGATTGACCTT
CTTCTTTCTCACTTTTGGAACATAGCAAAGTCTAGAAGTCAACTTCTTCTTCGAAGACATGATCTTCCCTTCATTAAGAA
TGGGACAAAGTTCTTTGGTGTCAACGTTTACCTTTCCGACTGCCGCATCGATTCTTTTGTTTATGACCTTATCGGACATG
ATTGATTTTACATCATTAGATTTGGCCTCTTTAACAACATAACTTTTCATATAGAATTTCGCATCGGCAAAGTGTGTCTC
AACTTCGGTGAAAGGATTATCATCTGCAACTATCTTCCTTTCAATCCCGCCTTCAAGATACTTCAAACATTGATAGTAAG
AAAATGAGACAATTCTATTCTCATGTACCCAAGGTCTGCAAAGTAATATATTGTACGACGTCTTTGCGTCAATCACATGC
ATCCATGCGCTTGATCGCAAATCTTCCATGTGGATCTCTAATTTAATAGAGCCTATGGACCTCTGCCCCCCTTAGCCTCC
AAGAATCATAATTTGAGTTGAACACAATTAGTAGAGTCCCAACTCGAATTGAACACATCTTGTAGAGTTCCACAAAATTT
CAATGTCGACAATATCGTTCTAAGATCTTGTTTGGACATTTTTCCTTGTATTGAAAATAATAAGTTCAAGACATTTTCAT
GGGATGCAACGAGTTTCTGAAGATGAATTTTTTGAGATTGAAATCAATTTTTCAATGAAGGTTTTTCCAATCAATCATTA
AACATGTTATTCCCATAACTAGAGGTGTTCAAAATAGACAACTAGGAGTTGATGCGGGGATAATTTTGCAAAACATTACA
TGTTGAGACACCATTTAATGAAGTATTAACCCAAAGAATATGAAATTTCTTTGGCTAAAAATAAGATTTATGATCTCCTA
GATCTATATTGAAAAATAATGTTTAACAGCAAAGCACCAAACGTACGTATGCATCACTTCCCTTTCATACTTCTTTATTT
TCATTAAGCCAATCTAAAATACTCAAACAAAAAACAAAAAAAAAGGTACCACAACTTAATCTGAAGTTGTTTATCATACT
TTCATCTTTCTTTCTCTGTATTATTGAATCCCTTGAAGAAATTTTTGACTGCTTTCTTTTCTTAGGAATTCTCGTCATTG
TTGGCTACTTACAAGTTATAATCCTTAACAGCTTGAAAATGTTTTTTGTAGCGAAAATGTTTTCTTCCATAACAAACACA
CCCTTAGGTTGTTTGGTTGCTGGTGAGAATTATAGAGGTATTAGTAATGTAGAATTAGTTATGAGTGAATTTATGTATTA
CTTTATGCAGATATTAGTAATACATGTGCTAATACTTATTCCACATTCTATTATGTAGAATATATATAAAAATTATCTCA
TAACTTATACATATATTATTTATGTGAGTTTCTGAATTGTCATCCAAATGTCCTATTAATTTTATAAATGAATACCTTAT
TTCCTATATACTTGCCAATTGTAGTATTATAAGTTATGCAGAAATTAATAACATAAATAACTTATTTCTTATCCACCTAC
AAAACGAGCCCTTAATAAAGAAGAAATAAAAAGAGATAAGTTGACGAGGAAGTAAATTTTTAAAAGTCTATTGATTAACC
GAAGAATAGAGTTGGTATGGTGAAAAGAGAAGTGATATAGATACCTTTATTAGTAGCCTGAGAATGATGAATGAGGAAAT
TGTGAGTGGAATACCTCAAATAACAACCAGCCATTAAAGCTCTAGCATCCCTATTAGGCAAACATCCCTTTATAGCTTCA
CTTGCCTTGTCCAAACATTCTCTGCAACCTTGTTTACTCACTGTTCTCCAACACTGTGCCAATCCATAAACTCCATTCAA
TTTCCCCACTGCATATCCATCACTCTCATTAATTGCTTTTTTCGTCACGTTCTCAATCAAATTTCCAGCTGCAGCAGCCA
AAGCCAATTGATCTGAATCAGTAACAGCCCTTCCAAAGGAGCTGCTACAGTTCACTTTATCTTTGAAAGAATCAGTTGTT
TCCCCGAAGAAGTTGTAATAATCATAACGGATGAAACAACCATCAAGATATACACGACCAGAGACAGCAGGGAGACAAGT
AGGGAGTTTAGAACAACTTATAAGGAAGCATTGAACACAGTCGTTATGTGGAAGATCTTGGTAACAATTTGCTAAAGCGT
ATATCGAAATATCTGTTGAATTAACAGCATAGCTGCTGCCCCATCCATGTTCACTCACAAGCTGGGTAATCACTTGCATT
TCTTTAGTATACTGTGGGATGATAATGGACGGCAATGTCATGTTCGTGCCACACACCTGCCCTGCTTCTGAAATTCGAGG
ATCCGCATCACAAAATGTCCCCAACAAAACGATGATCAATTTTAGATAAAAAGGAAAACTACTTGAGCCTGTGAATTGCA
TCTACGTTGTTAGAGATTGGAGGAATGAACAAGAGAAAAGAGAAATGAATAATAAATGTAATTTACTAGTGTTCTTGTTG
CAAGTGTTTGGCACTTTACAGCCAAATTTGCAATTGCTATCACATTCTTTAATCAGTAATTACCTACTATCCTACAATAT
ATATATTATAGTATTAGTAGTTTATTACCAAGTCATGCGCACTTAAATTGTTTCGCCGTCGAAACTTCCATTGACCCTTT
TATGGTCATATTAGAGGTGCTATCAGGAAGTTTCTACCTTCCCTGTCTACCAATAATCATCACTAAGTTGCCCAAAATAA
AATGATACTTATAAAATAATAGTAATACTTCTTATGTCTCTAATTATTTGTCCACTTTTTCATTTTATAGTTGTCTCTAA
TTACTTGTTCATTTTGACAAATCAAAAAAGGACAAAATTTTTTTTACCTATTATACATTTAATTAATTACTTTGAAAAAG
GTAGAACTTTTTTAAAATATTAAATTTTTAATTCATCCACTTCATAATTAATAGGGGTAAAATGATAAATTTACTATGTC
AATAATTATTTTCTTAATAGGTGTGTCAATTCAAAAGTGGACAAATAATTAGGGACAGATGGAGTATAAAATAAGAAAGT
AGATACTCCCTGTTTCAAAAAGAATGACCCAATTTTCATTTTAGTCTATTTAAAAAAGAATGACTCCTTTCCTTTTTTGG
CAACACTTTAACTTCAACTTTGCACGTGGCATGTTTAAAACCACAAGATTAAAAGACATTTTGGTACATTTGACATAACT
TTAATTTAAAACCACAAGATTAAAAAGTTTTCTTTCTTTTTTTAAACTCTGTTCCAAGTCAAACCAGTTCATTCTTTTTT
AAACAGGGGAGTAAAAGAGATAAGAGGACAAGAAAATGATTTTTTTATTTGTTTCAAGTATATTTAAGTGTCTTAGTACG
TATGTACAATGTGATATTGAGTACCACAATTTATGAGATTGTATCGAGGGATGTAAGAAGTTGTCATAGAAATGACATAA
CATAGTGGAGATCATAGAGTAGGTTAGGGAGGTGTGACTTAGTTATAACCAATAATAGTTATTAGGATTAGTGGGGATTT
CTTTCTAGAGCAATCGATCTCAACACTAATTATTTCATAACACTCTCCTTTGAATTTTCATGCAAATATAAATAGCTTAC
CTCGTTAAAAACTTCATAGAAAAAGTATATAGTAAAGGAAATAGAATAAACGTATCATATCATATCAACATATTATACTA
AAGTGAAATTTTTTAAAAGTGTAAATTAGTATATGAGAAAATACCCTTGGTAAAAATTACTACCTCTTAGGCCTATTTTG
AAAGACCGAACGTAATTGGGTAATTACACTCTTTGATATGTTTGGTAGACAAATTAATTACTTGGCAAGAGAGCAATTGA
GTGTAATTGAAGGGTAGTAATTACACTCCTCAATTTCCAAGGGAGGGTTCGGAATTGGGTGTAATTAACCCATGTAATTA
CATGAAACTTTTAAAATTTCTTTTCTTCCTTTTATTTTTTTTTATTTTTATTTTTGTTATTTTCTTAAAAATATTATTTA
TGTTATTCTTATTGTAATGACCTGAAAGGTCATTTTTAGAAATTTTAATAAAATTACCATTTTACTCCTCCCGATAGTTT
TCTCAAGTCATATCTAATCAATCAATGAAGTTGGTTAGAGAATTTTGGAATTATTCGTTTAACTATATTTAATTAATTGA
CAAGTAAATTTAGATAATAAATTTAGTTGATAATAATTGACCAAATCTGAAATTTATTTAAGATTGTATACCATTTGGCC
CATATGAATTAAAATAAGTGAGGATCAATGTTTTGAGTCATAACTCAAAACCAGCGGCAACATCTCTATACGAACTTGAG
GGAATCAAATATAAGGTATACGCACAACCTTATTTTCTATGTGGACAGATGGTCGTTTATTATTAAGATATTGTACCGTA
GAGTTGAGAAAAAAAAGGATCAATTTTTGCAAACTTTGAATGGCAATTCCTTTTTGTACTGGACATATTTTAGTTTCGAT
TTTGGGGATTTCTTGTGGTTATTATTTTATAATTCAGGTTTGACATATTGAGTCAAGTAACTACATATTGAGTGCATTGT
ATAATATAAAATTCATTAGAGTTATGTCATTTTGAGGAATTAAGACTTAACCCTAAGCTTGAAATTTGAAAAACAATATA
AGAATTGACATGTTAATTGGAATCAAGATTAGGAACTTGATTATCGATTTGGGTGAGTTTTGGATTTAAGTTACACATAT
AATAATATAAGTGTTGTTAGTTTCAAAATCATATTGTGATTATTTATTGAATAGATTGCCTTGATTTGAAAGCTCAACGA
AAGAGGAAGACCCAAATCTCGGAGTAATTGTTCGATTATTTGAGACAAATGGACTTCTTGACTCTTGTTAAGTATAGAAA
ATCATGTGTATTTCCTTATTGTATGTGTCACGACCCGAGACTATACCCCCTAGTCGTAACACGGTGCTTAAAATCACAAG
TGACTCCAAGCTAATCCTTGATACTAACATAGTCATGAGCAACTAAATATGAGCATGTTAAAGAATAAAACGACTGAAAA
GAAGCATAATTAAGGAATATTGGTTAACTATATTTTTGAATAAAGATTTGTATACAACAACTGTAATGTGAAAGAAATCT
AAAATAGAATAGGCAGAATACAACAACTCCAACTGACTGTCTATGAAACCTCTACTAATACTGATAAAAGTTAGTGGGAC
ATGAACCCGACATACCATAATCAATACATGTGAATAGAAATATTATACAAGAACTACAAACTGACTTCAGTGCTCGAAAT
TAGAGAACTCATCACCTTCTGACTTGAATCTGCGATCCAACAGACTAGGATCTTGATAGCAAGAATCTGAATCTACATCA
CATGAAAAATGTAGGGACAAGAGGTATGCGAATCAGTACTTTGAATGTATTGAGTATGAGATATATGTATAATAATTTAT
CATGATGAAGTTAAACATGATATGCAAGACTGTTAAATGTGATAGAAGCATTTATAAAGAAATCATAAATCATATATGAG
GTCAATGCATACTTAAAACCATTTGAGAAGCTTTCATAAAACCTTTGAAGAAAACATAGTTATTTTGTGGGATATTTACC
ATTAACCGACATAGGCCATGTGAGCTATAACATGGAATTCAGTGTTTGTTCCACACCGAAAAGAGGTGTCCTTACTTGCC
AAGGTAAGAACCATAAATTTGAGCTAAAGGGGATCCACTAGCTTATGTCTATCTGAGACAATCATTCTATGGTCGTATAT
AGTTTATGGGACATGGGTAATCGCCGCTAGTCCACTCGGAGCTAAGTAAAATCCCAACAAAATTAAAATAGTCATAATTG
TTGGGTTTAGGATCTTTTTTCTCTTCCTATGTGGATAGATAAAAGTCTTATTAGGACTAGCCCAATTTAGCCATACACCC
AATATTATGTAACATATATAAAACTTATTTACGTCTTATTTTTAGAAACACAAGAAAAAAAATTCAAGAGAGAACCATTT
TAGAGATTGAGAGAAAGAGAGAAAAATCTCGTTTTTGCTTCAAGAAATTTTCTGCTCAGGCAGTCTGCTTCAAACAGAAT
TTGCCGATTTCTTAACCGTTGGATCATGCTCAAATTTGAACTGGGAGTTCACAGAATCTGGTTCTTCCAATTCAACGGTG
AAGATCGTATTTGATAGTCTGTAAATTCTGATTTTGGGGCGTGAACAGTAGCTCATTTTTGGTGAAATTTCTCCTTTAAT
TCTCTAGTTTTGGTACAATCTTGTTTCGTTGTTGCTCATTGTTTGACACTTGTTTTGTGGCCAATTTTGGAGAAATTTTT
TGTAACTCTTGGTGTTTATAATGGAGCTATTGGTCCTGTGGTTTTTTACTCTTCACATTGAAGAGCTTTCCACGTAAATC
TTTGTGTCTTGTATGGTTGATTTATTTTTGTCTTGTCGTTTTGTTTGGTTGATATTTACTTGCTGTCCATTCTTCGTATT
GCTTGATTTAGTTTGTCTTCTCTTGGTTCAAATTGAAAGGAAAGTTTAGAATTAGGTATTATTCCGTTGTTATCCTGTCT
AACATTCTTGTTAGTGTCTTGCCTTTCCCAACACAGTGGTATCAGAGCATTGGTTATTGTTGATACTTGATTTGAATGAT
GGAGACAAATATGAGCAAGATGATTTGTTTGAATGGTAGTAACAATCATATTTGGAGAGAAAAATGTACTTTGAAAGACA
ACAATGAAGACTACTAATCCAATCATACATTCATATTAGAATAGCTCCTTTAAAAATCATGATTCATATATATGTGAGAA
AACCTTTAACAATCATGCATCTCAGAAAACCTTTCACAAATGATTGAGACTTACTTTAAAGCATCCTTAAATCATAAATT
CATCTTTTTATAAAGCATGCATAAATCGCTGATGAAATTAATGATTATAGTTCATAAGTTCATAAGATTTCTTCATAACT
TCATAACCAAAATCATGAATAGTGCATGTGTTCATATAAATCAATTGGAAAACAATGCACTTAAATTAAAGTATACTTTC
TGGAAATTCTTTTATAATAATGCACTTGCAATTAAAGATAATAATACATTCTTGAACATTATTTTAGAATAATGTACATA
AAACAAAATATATTTTCTTGAACTCTTTCTTGGAAGACTTCTTTAAAATCTTGAACGTACTTTATTTGTGAAATTAATGC
ATATGAAATACTATTACAAGGTTTTTAAACAACTTTGATTAGAAAGGGATCCATGTGGTATAAGAGCATGATCCATAAAT
CAAAGATCATTAATAACATGAAGTACTATAGTTTTGATGATAAAATAAAAAATCAATGATAAGAGATAAAAGAGAATTCA
AAATATAAAATCTTGGGTAAAAATCTTAGCTTTGATCTTTAAAACATAAATTTAGGAGTAGGGCGTGAGGAAGAACAAAT
TTCCTCATTTCGATAATCTTACATACCTTAAACACTCCACGAATCCGGAAGAACCTTAATTTGAAGAAGAAAGATCAAGA
AATCTTTTCTTGAGATTCTTCAATTAGTTTCTTGAATTTTTTTTGATGAAGAATCTTGAAAAGGATTTGGAAGAACATTG
GTAGAAGAAGAATATGTTGGGTTCATTGGATAATATGTGAATGGATAATGGTGCATAGAATAAAGATTGGTGAATTAAAA
ATATGAAAGGTTGCATTCATCTTTCATGAATATTCATGAATGGAATAACTTCATTCATACTAGCAACACTTTCACATTTT
TAATTCACCAATCTTTATTCTATGTACAATTATCCATTCACACATTATAATCGATAGCTTCCCGATCATGATTATATAAA
ATACAAGATTTTAACTGATGAGTCTGTATATCTTACTTTTAGTTGTATAGTTAAGTCTAATTTCTTCCAAATTTTTATCA
AATGTGTCCATGGGAAAGCTATCAACAGTACTAAAAAAGCAAATTAACTACTAAAGTGTATTCCCTAATAATCAAGTTAC
TTGTTCTGTCTTGGCTGAATGTGTTGGAAAATTTCTCAGCTACTATTCTAGATAGCTCTAAGTCTCCATCGCGAAAAGCC
TGCAAATACAAATATAAGATCAGAATATGAGGAGTTTTTTACTTGTAAACATCTAACTCAGCCTCAAAAGTTCCCTTATG
AGGTGAGAACTGTACGGAACTACATAAACGAGACAACTCATTCTGCCAGCTAATGTGAGACTCTAACAAAACCTCTCTCC
CTCCATAACCAACGCCCAATCTTGATATTTTGACTGTGAGCAATATAATATGGTTGACCAACACAGGAGAAACCAAGAAT
GGGATGAGTTTGACTCTAATACGAAGTAAAAACAATTACTGTAAGAGGTATATCCAATACTGTAAAGAAAATAAAGGCAA
TGACAGTAAGAGAAACCATAGAGAGGACAAGGCATGTTATCTGTTACAACGTGTTAAGGCATCCTGCTACAACCCCATTA
CTAAAGGAGCCATCTTATGCTAAGAGGTGTTAAATGACATCTTTTCATCGAAAAATTATACTACTACTGTTTAGCAAATT
CAGAATACTAGTTTTATGTATATATTATATGTTGATTCTCTTAATTATTTTCTTTATGTGTCTACTCTTTTATATTGTGA
TGCTCTTTAGTAAAAGTTTTGATTCCACTGTTTGCGATGTAAGAAATTCTTATCAATACTACTACATATATTAAACTTGG
CAGATAACTCACTTTATTTTTAGGTGGAAGAAGCACAATGTCTCTTCTTATATTTTACAAAACAGTGCATTGGATTGTTT
TGTATCACATCCAACATCTTTTGAACTGCCAAAAAAGATGTGGATTGTCCAAGGGGAAGGGTTGATTCCATAAGAAGAGC
TTTATGCCCTCCAGTTATAAGCAATCCTATTAGAATTATAATGAGTATACCAAATATTTTTTCCTATCTTTATTTTTTTT
TATCATTTCTAGGCTGATTTAGTTAAGTTTCATCTTGTCTAGATTAACTCAACGTCTGAGTAAGTTTTACATCTCTCTCT
TACGCTTGAATACAATACTACACTTGACAAGCAAGAGTTTTGTTTCCTTTAAAAGTAGCACCGCGAATTCTGCTTTAATT
ATAGTTTTCTCTTGGTGAGTACACCTTTTGGTTTATGCTTATGATAGACATAAAGAGCATGGGGCATCTTACATTCAAAC
AAAATCCCCTTAAGACAGACGATTCACCTTTTGTATTCTGTGGATAGTACTCTATTTATTGAATTAGCATCAAACTGTAA
GACCCCGAATTTGAAAAGGGCAAAGTAACAATTTTCAGGAGTTGCAGATGCCAGCCGACAGAGGCTACCCACGGCCCGTT
GATGGGACCATGGACCATAGGTGTGGTCCATGGTTGGTCACCACAACTTACGCAGGAGGTCCAGAACCACGACCTGACTA
ACAGACCGTCGGTCAGACCACGGTCCGTGGTTGAGGCCGTAGGTCAGGACCCCCAAAACCAACTCTCTGACCATGGACGA
CGGCCGTGCAAGACGGACCATCGGTCAGTCCACGGTTCGTCGGCAAGGGTCCGTAGGTCGTGCCTGGCAGTTAAGTTTTA
GAGGCAGTTTGGTCTTTTCCTAATTATTTTATCCCTATACTACTTCGTTTTACTCTTCACTAAGACCCTTACATAAGTGA
TTCCAACCCCAAAAGTAGTTCATTCACTTCATTCTCTTCAAATTCACTTAGAAGAAGAACTCTCAAATATTTCTCTCTCT
AGAAAGCTTGATGAAGAAGATTCAACTTTGGGTTTCAAGCCAAGTCTCAATTCCTCCATTGAATATAAGCAATTGACTTC
AAGGTATGATAGTTTTCATCCATGGATTCCTTCCTGTCACGACCCAAGCCTAGGGCCTAGGCATGACCGGCGAATGGGGA
ACCCGAAGGAACCCCAAACAAGCCTCATAGCGTATCATTACACATCCTTGGTCGCGGAAGCAATTAAAATGACCATAAGC
AATAAGCATAATCAAAGGGGGAAATCAGGACTAAGGGAGCAAGAAAAAAAAAAGGAAGAAATAATACATAAATACCATAC
ATGAGTCAAGCTCAAGCATAATACACAACTTGTCCAACACCACCTCTAAACGTAGGTACTTTAGCGGGGGCCAAGACAAA
CAACCGGGCTCACCCTCAAATTCAAAACATAACTAAAAAGGAAAAGTCTTATACATAGCAAAAGATCATAAGCAACGTCC
CCGGAATGGAGGACTCACCAATAACCTTGATAGAGAATCATATTAGCCACGCGGAGGACGAGGGTCAAGCGGTGCTTCGG
TCCCTACATGGTGACATCATGTAGGCATAGAGTATGCGTTAGTACGTTTGAATGTACTAAGTATATGGGATGCAATGCAA
TGCTACAATGGATGGACATCATAGGAAAAATGCATAATCATACCTGATAGATAGCACATTAATGAAATGATATATATAAT
GACGCTTACACAAAAATCATATTTAGTGGGACGTAGTACATGTGTGGCGAGTGACCATCAATATAGTATTTCCAAGGCCT
ACCACCCCCTTGGAGAGGCGAAAGAGGTACAAACCCCTCAATGTGGTTACCCGGGCCTACCACCCCCCGAGCTAGGGACC
AAGGTACAAACCCCTCGATGTGGTTATACGGGCCTACTACCCCCCGTACTAGGCAACCAAGGTACCAACCCCTCGATACG
GTTACTCGGGCCTACAACCCCCCGTGCTAGGCTTGGTCGACTCACAACATTTATATAGAGACAATCATATACATGTATCC
ATTTCATCATCATTTCAATGATTATATGACCATCCGACTCATAGGACGTACATTGAACCTTCCATTTCCTAAGAATTCTA
TAAGTGTGCATTTTATCAAACACATGGTGGGCTATTGTTCATGTAATTGAAATCATGTATTTCAAGAGTACTAAGTCCAA
CCAATTCCGAGATACATATAAATCAGCCCACCAACAACATACATATATATATCAACCTTCATAAATTGATCATGGAAGCA
TAAAAACCATAAACATCACATAAAAATTTCATTTCATAACAATATGCAAAATATACCATAATAGGGTGTGTAGTAGTAAT
TCCATATTTCAAGAGTTCATAAATAACCATAATGACCCATAAACTTGAAGTAAAAATAGAGGATAAATGGTTGGACTTGT
GGAAAGGAAGGTTTCCACAATCAACCCACATACCTCAACTTTGGAGAATCCTTGATGAAGATTGGAATGGAGAATTGAAG
CTTGAGATTAAGTCTTGAATCCAGAATTAGAACTTGAGATGTTTGAATTTGGTTGAAGATCTTGGAGGAAATTTTGGAGA
GGGTTTAGAGAGTGTTTTTGAGTGTTTTGAAGCTAGAAAGAAATATAACTAAGTATGGGACAATCCTCTTTTTTATAAAA
GAAAAACGTCCAGCCGCTACAGTAACTAAGCTCTCTGGAAATTGCAATTCTGCCCGGACAGGTTTTACGAAAATGGTCAT
AACTCCTTCATCCTAACTCCGAATGAGGTGAAACCAATTGCATTGGAAAGCTAACTCGAAGGGATTTAATTTAATAGGTA
GTGGCCCTTCCAGTTCCTTGTGTACTAAGAGATATGCCCCTTTAAAATTGACCCTGAAAATCGTATTTTTTGCGATTTTC
GAATTTTGATACGGTTGCTCTAAAATTCGGGTTAGACCCATTTCCCACTCAATTTGACCCCCTGAATAAGAATATGAAGT
CGAATTTCCAAAATCATGCACGGATTTTGAGATATATGGAAATTATAATTCTAGGTGTTTCCGAAGCACATTTTCGGGCA
TTTTTGGGGTCGTTTCAATATCTCCCCCTTGGGAACATTCGTCCCCAAATGTTAAAGAAACGTACATGAGGGACACAAAC
ATGGCAATATCAGCCCACATAAGGATGCAACAATGCACTTACACCTTATTTCAAAAACCTCAACATAGTTGTGAAACCAC
AATGAACTTGTCAACTTAAACATGAATGTATGCAATGACATGGGGGTTGAACTTAAGTCATGAGATTTTATAAAGGGCTA
AGATCAATACCTTAAGCTTGAGTGGAGTGAAAAAGATAAGGATATCGCCTTTGCATGTCCGCTTCGGCCTCCCAAGTAGC
ACTTTCAACTTGTTGATTTCTCCAAAGGACTTTAACGGAAGCCACCTCTTTGTTTCTCAACCTCTTCACTTGCCTATCTA
AAATCTGGACCGGAACCTCTTCATAGGTCAAATTATCTTCAACAACACCCACAACATCAAGAGACACAATGGCATTCGGA
TCACCCACACACTTCCTCAACATAGACACATGAAATACCGGATGAACCAAATCCATCTCACTAGGCAATTCCAACTCATA
AGCTACCTTGCCAATTCTCTTCATTACCTTATAAGGACCCACGTATCTTGGGCTCAACTTGCCCTTCTTACCAAAACGAA
CCACACCCTTCATGGGTGACACCTTCAAATAGACCCAATCACCAACTCGGAATTCAAGAGCCCTTCTCCTCACATCGGCA
TATGACTTTTGGCGACTTTGGGCCGTCTTCAACCTTTCTCTAATCATCCTAACCTTCTCAAGAGCCTCCATAACTAGATC
TGGTCCTAACAAGGCCACCTCACCAACCTCAAACCACCCAACCGGTGATCTACAACGCCTCCCATAGAGAGCCTCAAAAG
GAGCCATACCGATGCTAGAATGATAGCTATTGTTATAGGCAAACTCAATCAATGGAAGATGATCATCCCAACTACCCTTA
AGCTCCAATACACAAGCCCTAAGCATATCCTCAAGTGTTTGGATAGTCCTTTCGGCTTGTCCATCCGTTTGCGGGTGAAA
GGCCGTAGTAAGCTTAACTCTCGTACCTAGACCCCTTTGGAAGGACTTCCAAAAGTGTGAAGTAAATTGAGTACCACGGT
CCGATATGATGGATAGAGGAATCCCTTGCAACCTTACCAAGTCATGAATATATAACCTTGCATAATCTTCCGCCCCATAT
GTTGTCTTTACCGGTAGAAAATGAGCCGATTTTGTCATCCTATCAACCACCACCCAAATAGAATCAAAACCTTTTCTAGT
CTTGGGTAAACCAACTACAAAATCCATATTAATTTCTTCCCACTTCCAAGTAGGAATCTCTATGTCTTGGGTTAGACCAC
CCGGCCTTTGATGTTCGGCCTTGACTTGTTGACAACTATGACAACCGGAGACGAATTTGGCAATGTCCTTCTTCATGCCT
CCCCACCAATACACATCCCTCAAATCTCTATACATTTTGGTGGAACCGGGGTGAATGGAGTAGGAAGAATTATGAGCCTC
CTCAAGAATTTTCTCCCTCAAACCATCAACACAAGGCACACACAACCTACCTTGGTACCTAAGGGCACCATCTCCCCCTT
GGGAGAAAACTTCCACCTTGCCCTCTTTCACCAAGGCCTTTAATTCTAACAAGGAAGAGTCAAGATCTTGTTTTGCTATC
ACCTCATCAACTAAGGAAGACCTAGCACCATCAACAACGACCACACCACCATTACCAACCTCTTCCAACCTAACCCCCAA
CCTAGCCAACCGATGCACCTCCCTAGCCATTTCCCTATCACCAATATCAACATGAGCTAGGCTACCCATAGACACCCTAC
TCAAAGCATCCGCCACCACATTAGCTTTACCGGGATGATAATGCACACTCATATCATAATCTTTAAGAAATTCTAGCCAC
TTTCTTTGTCTCAAGTTGAGATCTTTTTGGGTGAAGACATATTGGAGGCTCTTATGATCGGTGAACACATCAACATGTAC
CCCATACAAGTAATGACGCCAAATCTTTAAAGCAAACACCACCGCGGCTAATTCAAGATCATGCGTAGGATAGTTCTTTT
CATGCACTTTGAGTTGTCTAGACGCACAGGCTATCACCTTACCATTTTGCATTAGGACACAACCCAAGCCAACTCTAGAA
GCATCACAATACACAACAAATCCCTCAAGCCCATCCGGTAGTGACAATATAGGAGCGGACACAAGTTTATCTTTCAAGGT
TTGAAAACTCCTTTCGCACTCGTCGGTCCACTCAAACTTAGCCTTCTTTTGTGTCAACTTAGTCATGGAAGAAGCAATAG
AAGAAAACCCATTCACAAATCTCCGATAGTAACCCGCTAAGCCCAAGAAGCTCCTAATATCCGACGGGGTCAATGGCCTA
GGCCAATTTCTAATCACATCGGTCTTCTTAGGGTCTACCTTAATACCATCCCCCGACACCACATGACCTAGGAAGGCAAC
CTCCCTCAACCAAAATTCACACTTTTCATACTTGGCATACAACTTCTCCTCTCTCAATCTTTGCAACACAACCCTCAAGT
GACCCATATGTTCTTCCTCGCTATGCGAATAGATTAAAATATCATCAATGAAGACCACAACAAAGGAATCAAGGTAGGGT
TTAAAGATCCTATTCATTAGGTCCACGAAGATAGCCGGTGCATTGGTCAACCCAAAGGACATGACCACAAATTCATAATG
CCCATACCTAGTCCGGAAGGCTGTCTTGGGAATGTCACACTCCCTCACCTTCACTTGATGATACCCGGACCGAAGATCAA
TCTTAGAGAAGTGGCTAGCCCCTTGCAATTGGTCGAACAAGTCATCAATCCTAGGAAGAGGATATTTATTCTTGACGGTG
ACCCTATTGAGTTGCCGGTAATCAATACACATCCTAAGGGACCCATCTTTCTTCTTCACAAACAACACCGGTACACCCCA
TGGTGATTGGCTAGGCCTAATAAAACCCTTCTCCAACAAGTCCCTCAATTGTTCCTTCAACTCCTTTAACTCCGCCGGGG
CCATACGGTAAGGGGGAATAGAAATGGGTTGAGTATCGGGGAGAAGGTCTATGCCAAAATCTATTTCCCTTTCGGGAGGA
ACACCGGGAAGGTCATTAGGAAAGACATCAAGGAATTCATTTACGATCGGAACCGACTCTATAGGAAGGGTTTTGGACTC
CACATCCCTAACCCTCACAAGGTGATAGAGACACCCCGTAGAGATCAACTTACGGGATTTAATGCAAGAGATGAACCTAC
CCTTGACTACCACATTTTGGCTTTTCCACTCAAGAATGGGTTCACTTGGAAATTGGAACTTGACCCTACGGGTTCTACAA
TCAATGGAAGCATAGTATGCATGCAACCAATCCATCCCAAGAACAACATCAAAATCGACCATGTCCAACTCAACAAGATC
ACAAGGCAATATTTTATGCAAGATGCAAATAGGACAATTTCTATAGACCTTCCTAGCAACAATATATGCACCAATAGGAG
TAGACACCTTATATGACTCACGCAACAAGTCGGGCTCAACATGAAACTTGTTGGCAACAAAGGGGGTGACAAAAGAAAGA
GAGGCACCCGGATCAATTAATGCATATACATCAAAGTCAAAGATTTTCAACATACCGGTAACAACATCGGGGACTTCATC
GACCCCTTGCCTCCCATGCAAAGCATAAAATCAATTGTGCCTTGGGGCACCATCTTGTCGGCCCCCTCTCCCCAAAGGAA
CCGCATTGGCACCTTGTGGACGGACCTCCTTACCCTTGTTGCGATTTCAGGGACAATCCATTTCCTTGTGCCCCATTTCC
CCACAATTATAGCAAGCACCGGTATTTCTCAAGCACGGGCCACCATGGCCCTTACCACACTTCGGACATACATCAATAGG
ACGCATACCACCAACACCTTGGGCCCTTGGAACATCATTGGCAAACCCCTTATGGGGCGCATGAGAAGACCCTTGGCCTT
GATGAAACCGGCCTCCCCTTCGACTTTGGAACTTGCCCTCAAAACGGGCCCTCTTGGGCTCATGACCCCTCCTCTTCCTC
AACTTCTCTTCCTCCATTTGTTCGGCATAAACCATCAAGCGGGATAAGTCCATGTCACTAATCAACATTGCGGACCGGCA
TTCTTCACTCACTAGGTCGGACACACCCATCACGAATTTGTTCATTCTAGACCGTGAGTCGGCAACCAAGTGTGGAGCAT
ATCTTGAAAGTTGGTTAAACTTGAGGGCATACTCCTTCACACTCATAGACCCTTGTTTTAAATTCATGAACTCCACCAAT
TTGGCTTCCCTAAGTTCAAGAGGAAAGAATCGATTAAGGAAAGCCGTTTTGAACTCTTCCCAAGGCACCACATAGTTTGG
CCCCTTCTCTTCCTTCCATTGGTTGTACCATATTTGGGCCACCCCTTTTAATTGGTAGGCCGCCAACTCCGCCTTATCTT
CTGAGCTCACGCCCATGATAGCTAATATCTTGTGAACTTCATCAATGAACTCTTGAGGGTCTTCATCTAATCTAGACCCA
TAGAATTCCGGGGGATTCATCCGCACGAAGTCTCTCACCCGTGATGCCGGGGTAGGAGCCTGAGGAGCTTGGGCCCCGTG
GTTGGCTTGATTAGCCATAGCTTGAGCAAATAAAGTAAGGGCATCCCGAAGATCCCCATTGGTCGGTTGTTCCTCGGGTG
CACGGGCTCGTCTTCCTCTTGTATTAGGCATGATCTAGCATAGCAAAGAACAACCGTTAGGGAAGAACTTAATTCAACTC
TATAGCACGACTTAGAACAAGGAGAAGGGAAACATTTCCTAAAACGTCTCATAGCCTCCTACTCATAGTTGTGGTGCACA
ACACAACCATGAATCGGACTCTAATCAACGCGGTGTGTTGGACTCCGAGGATCTATCAACCTAGTGCTCTGATACCAAGC
TTGTCACGACCCAAGCCTAGGGCCTAGGCGTGACCGGCGAATGGGGAACCCGAAGGAACCCCAAACAAGCCTCATAGCGT
ATCATTACACATCCTTGGTCACGGAAGCAATTAAAATGACCATAAGTGTCACGACTCGGGAGCACCCCCTAGTCGTAACA
AGGCATACTCGACCCCGAAGGGGTCTTATACGAGCCACATAGTCATTCATTGCATTCAATAATGAAAATAGTGCGGAATA
AAAAAAAACTTATTTACATCCACACATTTAAACTTCTTAAAACAACTTTAAAAACACACAGCGGAAGTCTAAGTCTCACA
TGGCCATCTTAGACACAGTCGCAAAACATAAGTAGGGACACGGCCCTTTACAATCAAAAGAAGTCTATTACATGAACAAA
AGAACTTAAAAGTCTTATCCTCGAATCCATGAGGACCTACCAAGTCTTGGAGGAAAGCAATCCAACACTTCAAACTAGCT
AGGAGGGATCACTTGCCGGAACCTACACTTATAGTAAAAATATGAAGAATATGGGTTAGTACACAAAATGTACTAAGTAT
GATGACCATGCAAAACGTACTTAAAAAGGGACATTTTAGTTAGAAACCATGCATTATGCCACCTTTTTGAAATATCATGA
ACAATAGCATAAAAGACATACAAGACAAGCATAACATCAAGTAAGTCATAATATCACCTTTAAACAATATCAACATGAAA
ACCTTTACCTTGGACCTTCACCTCAAGAAACCCTTATGCTATACCTCGTGCAATGTATGGATGGCGTCCCATACCACCAT
CCATACTAAGGCACCACATTTAGGTCACTTAAAGTAACTTATCATTCCTTTCTTTCACCTTTGCACAATATTCATACATA
AGAGGTATATCATTAATTAAGACATGACAAGGGAAAATAACTCGTAATATAACCCAAGTATAACATGCATAACATATTAA
GCATTTAAGAGCCAACATTCTTTAATAACCTCATTTAGGGTACATTCCTGTCACAGTCATTAGGATTTAGAGAAACTCAC
TATGACCCTCTCCAAGCCTACTCGTGCAATGTATAGGTAGCATCCCATACTACTACCTACACTTTGTAGAACCTGTCAAG
AAACCATAATGAAATCTCACATGATGGGAAGTAAGCGTTTAACCGACATAGACCATGAGAGCTTGTCATGGAATCCGGTG
TCATAAGTCCCCACACCGTAAAGAGGTGGTCTACTTGCCTAAGGAAGACCGGTATATAGCTTAATGGATCCACTAGCTTC
CTATGCGGGCACATAGTTTATGGGATAAGGTAGACGATCATTGAAACTCATGCCTAACTGTCGGGGGAGTTTCCATCTAA
CCAAATCCGCTCGGTGCTTAGCCTACATTCCCATAGAATAGTTCATTACTTTTACATCATCACACATGAAAGGGTGCCAT
AAGCCTACCAATTCAAGGTACATTATTTAACACATGAAAGGGTGCCATAAGCCTACCGATTCAAGGTACATTTAGGAAAG
CTCATTAACTCCTCTTGAAAGGGTGCCATGGGCCTACCGATTCAAGTCTCATCATTAACCTTTATGGAAAGGTGCCATAG
GCCTACCGAATCCAAGGTTCATTACTTATCATTAATGGAAGGGTGCCATAAGCCTACCGATCCAAGGATTCAACAATCAA
CAATATAATCATTTATACAAGAAAAGGATGCATAAGCCCTACCCATTCAAGGTATACTTTATATTGAAGAATCCTTCATA
TTATATCATCAACATTCATGAGTGTCATCAACACATCTCATAACTCAAACTTTAAAGCATCGATTCATCAATTCTCCATA
TTTGGACATTTTGTCAAACACCTTGAAGGCATGTAATGGAATCAAAGAGCATGGAAAATAGGGTAGTAATTATGCAACCA
AACCAGTGAACAACCTACAACAACACCTTTACATTCATAACATGATCACATTATCTTCATTGAATTCTCATTCGTATAAT
GTCATGATAACACTCCAATTTCTCATATTATGCCTTTAAGGCCATAAACCTCACATACCAATACACCAACAATACACCAT
AAAATAAGCATGGGTAATGACATACTTCAACAATCTAAAGACCTTTAAACAAGTTTGATTCATATACATTCATTATCTAG
CAACCCACTTCATAAAGGCATAAACTAGGAATAGAGAGAAATCATGGGTTCATGGAGTATTTTCATCTTAAATCGTCAAT
ACAACAACAATATAACCATAAAGTGCCATTAGAAACCTTTTAAAACCATTTGGTGGAAGAACCCATGAGATTGAGTGAAA
ACCTAGATTTTTCATACTTTGAAGTAACTTGGATTTGGCTCCTTGAATGGAAAATTAGACAAGGATCAAGACCACCATAC
CTTTGCTATGATCTCCCACGAAAATTGATGAAGACACCACCTTCAAACCAAGCCCTAGCTCCAAGTTCTTGACTTTCTTA
AATGGAGGATTGTAGAGAGGGAAATGTTTTTAGGGATGGGAATGAACTAATGGTATATAGGAATAACATAAGTCTTTTAA
AAAAAATGGTCCAACACTTAGAAAAATTTTCAGGCGGGTGAACAGTAATGAACAGTAAAATTAGCTACTGGAATTTGCGT
TTTCTGTCGGACAGACTTTACGAAAATGGGCATAACTTCTTCGTCCGAACTCCGAATGAGGTGAAACGAAGTGAGTTAGG
TAGCTAACTCAAAGGGCTTTCCATGGATATATTATGGCCACCCAAATAATTTGTGTGCTAGGAGATATGACCCTCCAAAG
TAGACCCTCGAAAAAGGCTTCACTTTGAAATTTTGGATTTTGATACGGTTGCTCTAAAATTTGGGTTAGACCCATTTCCC
ACTCAATTTGACCCCCTAAACAAGAATATGAAGTCGGATTTTCGAAAAACGAAACGGATCTTTTTATATAGAGCTAAACA
CGTTTCCGGTAACTTCCGAAGCACATTTTTAAGAACTTTTTGGGTCAAATTCAAATATAATCATTTCATTAAGTTCTCGA
CTCCAAACTCACCTGTGAGGCTCTAGTTTCACTCTATCATTTTCCGAGTCGTTACAATAAGCAATAAGCATAATCAAAGG
GGGAAATCAGGACTAAGGGAGCAAGAAAAAAAAAGGAAGAAATAATACATAAATACCATACATGAGTCAAGCTCAAGCAT
AATACACAACTTGTCCAACACCACCTCTAAACGTAGGTACTTTAGCGGGGGCCAAGACAAACAACCGGGCTCACCCTCAA
ATTCAAAACATAACTAAAAAGGAAAAGTCTTATACATAGCAAAAGATCATAAGCAATGTCCCCGGAATGGAGGACTCACC
AATAACCTTGATAGAGAATCGTATTAGCCACGCGGAGGACGAGGGTCAAGCGGTGCTCCGGTCCCTACATGGTGACATCA
TGTAGGCATAGAGTATGCGTTAGTACGTTTGAATGTACTAAGTATATGGGATGCAATGCAATGCTACAATGGATGGACAT
CATAGGAAAAATGCATAATCATACCTGATAGATAGCACATTAATGAAATGATATATATAATGACGCTTACACAAAAATCA
TATTTAGTGGGACGTAGTACATGTGTGGCGAGTGACCATCAATATAGTATTTCCAAGGCCTACCACCCCCTTGGAGAGGC
GAAAGAGGTACAAACCCCTCAATGTGGTTACCCGGGCCTACCACCCCCCGAGCTAGGGACCAAGGTACAAACCCCTCGAT
GTGGTTATACGGGCCTACTACCCCCCGTACTAGGCAACCAAGGTACCAACCCCTCGATACGGTTACCCGGGCCTACAACC
CCCCGAGTTAGGCTTGGTCGACTCACAACATTTATATAGAGACAATCATATACATGTATCCATTTCATCATCATTTCAAT
GATTATATGACCATCCGACTCATAGGACGTACATTGAACCTTCCATTTCCTAAGAATTCTATAAGTGTGCATTTTATCAA
ACACATGGTGGGCTATTGTTCATGTAATTGAAATCATGTATTTCAAGAGTACTAAGTCCAACCAATTCCGAGATACATAT
AAATCAGCCCACCAACAACATACATATATATATCAACCTTCATAAATTGATCATGGAAGCATAAAAATCATAAACATCAC
ATAAAAATTTCATTTCATAACAATATGCAAAATATACCATAATAGGGTGTGTAGTAGTAATTCCATATTTCAAGAGTTCA
TAAATAACCATAATGACCCATAAACTTGAAGTAAAAATAGAGGATAAATGGTTGGACTTGTGGAAAGGAAGGTTTCCACA
ATCAACCCACATACCTCAACTTTGGAGAATCCTTGATGAAGATTGGAATGGAGAATTGAAGCTTGAGATTAAGTCTTGAA
TCCGGAATTAGAACTTGAGATGTTTGAATTTGGTTGAAGATCTTGGAGGAAATTTTAGAGAGGGTTTAGAGAGTGTTTTT
GAGTGTTTTGAAGCTAGAAAGAAATATAACTAAGTATGGGACAATCCTCTTTTTTATAAAAGAAAAACGTCCAGCCGCTA
CAGTAACTAAGCTCTCTGGAAATTGCAATTCTGCCCGGACAGGTTTTACGAAAATGGTCATAACTCCTTCATCCTAACTC
CGAATGAGGTGAAACCAATTGCATTGGAAAGCTAACTCGAAGGGATTTAATTTAATAGGTAGTGGCCCTTCCAGTTCCTT
GTGTACTAAGAGATATGCCCCTTTAAAGTTGACCCTGAAAATCGCATTTTTTGCGATTTTCGAATTTTGATACGGTTGCT
CTAAAATTCGGGTTAGACCCATTTCCCACTCAATTTGACCCCCTGAATAAGAATATGAAGTTGAATTTCCGAAATCATGC
ACGGATTTTGAGATATATGGAAATTACAATTCTAGGTGTTTCCGAAGCACATTTTCGGGCATTTTTGGGGTCGTTTCACT
TCCATTCATGCAGTTCCCAAATTCTCCTATTTTTAAAGTTAGAAATCGCCAATTGAGTTAGGGTTTCTTCGATTGTCATG
GGTTCTCTTGATTATTGATTTAAATAATTGAATTATTATATCTTATGCATGAATTGATGAAATACTATGATTTTATAATG
ATTCCCTTATGAACCCATGCAATCCCCACGTTTTGCAGGTTATGATCATATGATGTGGGAATTTGATTATTAAGGAAGAG
TTTTATGAAATTAAGCATGTATTGGTGGAATTACATGAATTTATGATGAAATCCATATCTAACCCATGTTTTCTAAATGA
TGATGAGTGAAAGTGGGTTTTGAACCTTGAAAGGTAAATTATGGAATTATGCATGTTCTTATGAAATATATGCAAATGTT
TTAAGGATGCTTTGAGAGTAAAGTATCAATGATGATGTGGTTGTTGAAAGAACTTTTCTCATATACACATGAAAGCATGA
TGTGAAAGGTTTTCTCACATAATAAAGTGCTCTAAGGTTAAAAGGTCTTCTCACCTAATTCAATAAAAAGGTTAAGAGTT
ATCCTAATGAAACCTAGCTTAGATTGGTTATTGAATGATACCTTTCCATGGATGACTTATGACCTAGCTTAGAATGGAAA
TATGATGTGCCCTTCCATGGATAATAAGAACAAGTAAGAAATGACTATTTCGTGGGATTTATGCTTAGCACCGAGAGGAT
ATTGAGATGGAAGCTCTCCCGTTAGTAGAGGACGGGTTTCTAGAAGCAATCTCCTTATTCCTTACCTATGTGCCCCCATA
GGATGATTGTCTAGATAGACATTAGCTAGTGGATCCACCTAAGCTAGAAGTTCATAGTCTTTACCTTGGTAAGTAGGACA
ACCCTTTTCGGTGTGGAAGACATCGGGGGATCATGTTATAGATCACATGGTCTCTATGTCGGTTAATGCTACTTCCCACA
ATAATAATGAACTAAGGTTACTTCAAGAAGTATCACATATGTGTTCAAAGGTTTTAAATGATGTTAGCTTGCATTGACCA
TGTTTTATGACTTGTGTTTTCTAACCCTTTTATATCATGTTTTAACTTGGTCAATTGCATGTCATGAAATTTCCCCTTTA
GCATAATTTGATTGTTTTATGCATAACTATCATACTTGGTACATTGTTTTGTACTAACACATACTCTTGCCTACATTTCC
CCAAATGTAGGGTCCGACAGTCAGGTTTCTCAGTTTTGTGGCTAGTAGTTGATTGCAAGGTTACCGAGCTTTGGTGAGTC
CTCATGCTTCGAGGACAGAGTATTATTGTTTCAGTTTTCTTTCATATTTATAGTTTTTGGACATGATGTATGGGCTAGGC
CCAATATCATTCTATTGTATTAGATGGCTATTGAGGCAACTGTTTTAGACTTGCGCTTTACTTCTATAAAACTATTGGAC
ATGTAATGTTGTCTTTACTTCCTTTGTTCTATTTCTTATGTTATGAATGCTAAGTGGCTTGTATAGGGTCTCTCAGGTTC
CTATACACCATGTTACATCTAGGGAGTACCCTTGGGTCGTGACACAAACAATCTCTGTTTTCCCAAACATACCTGCTCAG
TTCATGTCTTGTATTATTGGGAATCTGTATCAGTGGATACCATTATTCTGCAATGCAATATGTACATCCATATCGAGCTA
ACATTGATGTCTTAACGTAATATAAATCAACGACTTGCTATTTAAGCTTTTTGGTGAAAATGCTTGCTAGATTAAACACC
CCAAAAACAATGGAAAAAGTAATATGTGCTAATTGATATTTGTATGACAATTAAGTGGACAAAAACTCCTTTGGTGTTTT
GAAATTCGCTCGTAGCCATTATTGAAGAGAATTAATGAATTTAGAATGAATTCCTCTTTTTTATTAGAAAAGTTATGCTT
ATAATATATGGAAAAGGGTTAAAATGTCTGTGTATTATAATAAATGGTTTAAATATACATTTGTTATTTTGGCCCAAATA
AATCTTATACTTTTAGTTCAACTATACCTCTCTTTTATACTTCAACACAAATTTGCCCTATATTTTGATGGAGGGATAGT
GATGAAACATCTAATTTCGTAGAAAAATTTTGTCTTGTAAAATTTCCCACCTAAACATAATTTGGCTTACAACGAAGCTT
GGGTGTGTGACCTACTTTTCTTTAGAACGACCTCTATAGGAAGTTTAGGCATCTCAATTGAGGATAAAAGGCATAATCTA
GTAGGGTAGAATATCTTGTTTGCATGCACATGATTCTGAACAAATCCCAAGCATCCCATCGAAGTATTTTTCAACTCTAA
AGTTCAGTGTGCTAGTACATCTTAGATTGTGAACTGCATTGACATATTATGTTCCCTTGTTCGTAGAGAATGGTCAAGCT
AACCTCTACAATTTTGAATCAGGTTCCGGTATTCACACGAAATTGTCAAGATGACATCATGTTCGTGAAGGTCATTTTTT
TGGTCTTTTAATTAAGATCTTATGTGATTTCAGCTTCATTTCTCATATTAAAAATACGATTTCTTGGGCTAGGGAGCTCT
GAATTGAGTTTTTTTTATTTGCGTTGGTTTGAGAATTTGGATGTCTACACATAAGAGTGATCGGTGAAGCGCGACAGACA
TTTATTTGAGGTGCTTTCTATCCCAAAGGGACTGCTTGAGCTTAGGTATGTTGTTTTCTTATTGAAGTTGTTGCATGTGC
TATTTACTTATTTTCTGAGCATCCAATTGTGGACACAAGCTCAATATGCTAAGTAAGACCTTTGGAAAAAGTCAATTTTA
AGATTCTCAAATGGGTCCACATTCTCTTTTTGACTTGATTTTTGGTCCATCTCCAATTACTATGGTTTTGATGTCTAATT
ATCCGTGTTTATGTTGTGACCAATATTTTGACGGTGTTTCCATGATTGGAGGAGCTTTATATGTAGGGAACTCAAGTTCA
ATGAATTGGGATCGCGCGTGGTCGGCTTTGAGGTAGGCTACAATCTACTTTTCTTGATTATGGTCTATTAGATAAGGTTT
AGTATGAATTGTATGTGAACTAGGATTTTTAAGTCCAGGCTTAGAGATGCCTTCCTTTTTTCATTTGTTTGGTTCTCATA
GTAGTTTTGAGGTTGTCTTAGGTGGCGAGATCCTTAGCTTAGGCAAGTAGCCCTTGCTCATATCATAGTTGATGCCCTTT
TCCTCCTTATGATTGATACTTCAGGCTTTAGTCTAGGTTAGGACCTAGATGCTTTTGTTGTATTTCAGCAGTCCTTATAG
TTATTTGTTGCTCCCTATAGTACTTATTACGATTGTTGGTACCTTTCGTTATCCCTCGGGCCTTAGTTACTTGTTGTAGC
TATATATTAGGGGTAAGCATCGATCCTTGAGGTATTCCCCTTGGGATTGTTGAAGCCCCTCCGTATTTCCTTCATTTCAT
GAGTGTTGAGGAACTTGTTATGCCATTACTGTTGAGTGTGTTAGAATGTTGTTTGGCCCAAGGCTTTGATCGAGTATCTT
CTAGAGTTCAGGTTAGTTTTCTTTGTTCTAGGAGCGTGTTAGTATTGGTAATGTTCATCTAGTTGTTTGGTTGCTATTGG
CTGGATGCTTGTAATGATATGCATTGCATTTGGCACTTTATTTCACTTGTTTTGTGGTACGATCCTAGTTCATGCATTGG
ATTATCATTGCTATTTTTGAGAAAGTTGGTATTACACCGGTACTCTTTTAAAACTGGTTATAACGGGAGTCGTACCACCT
GGATTACTTTGATAAAATAGTTTTTAAGACATTAGAGGCATCTGGATGTGCTCATTTTTCACTTGATCAGTTGGTGCGTC
GGCACCTTTTTGTTATTCTAATTTGGGCTACTTGTACCTCCGGTACCATGACGAAGCAGATCCAGTATTGCGATGGATAT
ATATATATATGAAAGTCTTGGATCATAAGTCCCCTATGGGTCCCTATGGCTGCGTGACATATTGAACCGGATAAGGGTAT
CCACATAGGTCTTCCTATTTGCTCATATAGAGGTAGGTGTATATACATGGTTGTGTAATACTTGGTGCTAATGGCTTAAC
TAGTTTCTATTGCAGTACTTGCATCCATATGCAATACCTATCACAAGTATAATTGGTTGTTGTTTGCACTCGTTGGTCTT
GAAGGGAGTTGGTTGTATTTTGTTTGTTGTTTGCACCTTTTGGGCTTATGGGGTCTAATTAGGTTATTGTTTGACTATAA
TTGTTTATATTGTGTTGGATTGATTGTTAGTTGCTTAAATGGTTGGTTTTTATCGTGGTACTCTTTGATTCAATTGTGGT
TATGTGGAGTGGTAGTGTTACCGTGGGTCTTGCCTTGGTTAGATTAATTCTGTGGTAGAATATTGTTATTAGGTTATTAG
GCTTGTGTAACACCCCGTACATTTTAACATGTATATGACTAAGTTAATATTGATGAAAGAGTTAAACTAGAGAAGTAAGG
TGGTTATTAAGCTTAGAATTTAGAGTCGAGTGTTAAGTTGAAGTAAAGGAATTAAGAGTTGGAAATGGAAGAAAAATAAG
TGAGCTACATGCTTGACTTTATTATGCTAGAAGGTGCATCATCTACTTAGAATTCATGGATCAAATTAGAAGACCAAGCA
GGTGCATCACCTACTTAGAATACATGGATCAAATTAAAAGACCAAGCAGGTGCATCACCTACTTGGACTTTGTTGACCAG
CTTAAAATGGCCAAGTAGGTGCATCACCTACTTGACCAAATTGTGGTCCAAAATGATCAGCAAGAGTCGGCCAAAAAGGG
ACCTTATAAGATCAAGATTAGTTGATATTTTTTCTTCATTTTAACTTACAAATTAAATATTCTAGGAATTCTCTCTCAAG
GTCTCTCTTAACCTTCAACAACCATCCTTATATCCATCTAGGGTTCTTAAAGTTGTCCTCTTTTTAAGCCAAGTGTAGGA
CAACCCTATACAAGCTGGGAAGTCCCACTTTTCTAGTATAAGAATCTTCACCAACAAGGTAAGGTCACTACCCGAATTTT
ATCTCCCTCTTTCTCTCTCTCTCTCTCTCTCTCTCTCTCTCTCTCTATATATATATATATATATATATATATATATATAT
ATATATATATATATATATATATATATATATATATATATAGTTGGGATGGTGAAAAGTCATAAGTTCAATAATTTCCTATT
GCGTTGAAGGATTGTGTGGAAGTTTAACTGCTGTTTTATATGTATATTATTTGGAGAAGTTGGGCGACCTAATAGTATGA
TTGCACAATGTATTAAGGTGAAAATGTAGGGTGTAGTGATAGACCATCTATTTAAGAACTATACGAGCTTAATGCCCATT
ACTCATTTCACTACTATTTCACAAGGACCACATTTTGATTAGCTGTTACTATTAGCTTCATCATGTACTTATATTGTGAT
CAAAACCTTAAAGGGAAAGCTGAGTTGTTGTAGTCGTATTGGTCCAAAAACAAGTTATGTATGGCAGAAAAGAACCTTTT
TCACTGCTAAGGTACATATATTTATCACCTTTTACTTTTATATGAGTCAACAAGATCCTAGGTTACACATGTTAAAAGTG
TTCAACTGTTGGATACACAATCTGTTGATATATACTGACAAATGGCTTCAATTGTTTATTTAATCATATACTTCATTTGC
ACACATGTTCACATGTTCCTTTCATTGGATATCACTCCCATTGTTTTAGTGTTTAATGTTAATCTACATAATCCTTATTT
GTTCTAGTATACATTTTATATGTTCTAACTTGAAATGTGCACTTGTCCCTAACTGGAATCTGCCCACGTGTCTCATTAGT
TCCCATGTTCATGACCCCTATTATTTGATATTGTTTATTGAATATGTTTTAGCCCACAATAAGATTCATTGTGTCACATA
AAATTCCTAAGTTAATATTACTACATTAAGTTTACAATTGTTTCTTATGTCATTGTTGCTTCCTCAAATGTTTTATTCGC
ATGTCCACATCACTAGTATATAGTACCAAAGTTCAAAAGAGTTATGAAGAATCTCAAGGATTAAAGAAATGACATAAAAT
AAATCAATATAATTATGGGTGGCGCCTAGGGGCAAAAATCCTAGAATGGATCCATCCTGAAAGCAAAGTTGTATACTTAT
GGGTGGCAGCTCAGCGGTTAAAAATACCTAGCGTGGGCCAATCCCAATTAATATATATACGGGGCAGCAACTGATGAGTA
TTAGATTTTGACTCATTTGGGGATTTGAATATATATATTTAGTATCCTCAAATGCTTAATTGGTGCCATAAACTAATGTT
AAAGCCTTGATTTTCAGGTATTTGGATTAAGGAGCAAAGCAAGGATACTAACAAGCAATAATGAACAAAACAAAATGAAG
AAGTGAAGAAAGGCAAGCCTGATGATCGCGACGAGCACTTGGCGAATCACCGAGTGGCTAATTTGACTGCCTAAAGTTCC
AGTGTACCAGCCCTAAGGGAAGAAACCAAGTCGGCGATAGAAAAGGGGCAATCGACGAATCGCCGAGTATTTCCGTGATG
CAAAGAGAGATTTCCCAAATTTACAGGACTTGAGGATGCTGAGAGACAAGGCAAAAAGGCGATAGAAGAGAGCAATGGGC
GGTTCGTCGAACCACTCGGCGAACCCGACTTACCTCGCCTAATAGCCCTTTGTGGATTATTTTTGGCAACTATAAGTTAG
ATTTTGAACTGTTAATTTAGGAGTTCTGTTTTCCAGATTTTAGTTTACTACCATTTTAGAATAGTTCTTAGTAGACTTGA
AGGTTTTTGGAGATTCAATTCGGAGATTTTGCAAGTAGGTTACTGATTCTCTTTGATTTCAAGCATTGTAAAGGTTTAAT
TACTCTTACCTAGTTGATGGCTAATCGATTTGGTAATCGTTTTTACCTTTTATGATGTTTGGCTAAAACCCCAATTCTTG
GGGAGTGATCATGTGATTATGGGTTGAATTAGTTTATGGGTATTGTTAATTACTAGTTTAAATGCTATATTGAAGTGGGC
TTAATCGTTAATATATTTTAATTTATGAATTGTAGTTGCAAATGCAGTTCTAACCTTGTGTTCTTAGCTTGCTCGAGAGA
GAGGTTTTAGAACTAAGATTATTGATTAATGATTTGTAGATATTGGCTTGAGCTGGGTTCAGCTCGAGAGAGTGAATCCT
AAACACAATCCTACCCATCTAGCTCTAGAGAGTGGATAAATTAAGGTGTGGGTTGTTCTTCATTGGTATGCTTGTTGATG
TTCGAAAGAAATCATCTGATTCGGGATAGTTGTTCGAGAGAAAGCTATCTCCCTTATAGTCTAGCCTACTTATTGATTTT
TAGTTGTTTAATAGTAGTTTCATTTATCCATATATCAAAATTTGCATTTAATTGATCACATNNNNNNNNNNNNNNNNNNN
NNNNNNNNNNNNNNNNNNNNNNNNNNNNNNNNNNNNNNNNNNNNNNNNNNNNNNNNNNNNNNNNNNNNNNNNNNNNNNNN
NNNNNNNNNNNNNNNNNNNNNNNNNNNNNNNNNNNNNNNNNNNNNNNNNNNNNNNNNNNNNNNNNNNNNNNNNNNNNNNN
NNNNNNNNNNNNNNNNNNNNNNNNNNNATATATATATATACATATATATATATACATATATATATATATATATATATATA
TATATATATATATATATATAGTTGGGACGGTGAATTATTTAGGTGTAAAAGTCATAAATTCAATAATTTCCTATTGCATT
GAAGGATTGTGTGGAAGTTTAACGGCTGTTTTATATGTATATTATTTGGAGCAGTTGGGGGACCTTATAGGATGATTGCA
CAATGTATTGAGGTGAAAATGTAGGGTGTGGTGATACACCATCTATTTAAGAACTATAGCCCGTTACGCATTTCACTACT
ATTTCACAAGGACCACATTTTGATTAGCTGTTACTATTAGCTTCATTATGTACTTATATTGTGATCAAAGCCTTAAAGGG
AAGGCTGAGTTCTTGTAGTCGTATTGGTCCAAAAACAAGGTATGTATGGAAAAAAGGAACCTTTTTCGCTGCTAAGGAAC
GAATATTTGTCACCTTTCTCTTTTATATGAGTCAACAAGATCCTAGGTTACACATGTTAAAAGTGTTCAATTATTGGATA
TACAATCTGTTGATATATAGTGACAAATGGTTTTAATTATTTATTTAATCATATACTTTATTTGCACACATGTTCACCTT
TCATAGGATATCACTCCCATTGTTTTAGTGTTTAATGTTACTCTAGAAAAACTTTACTTGTTCTAGTATACATTTTATAT
GTTCTAACTTGAAATGTCACTTGTCCCTAACTTGAATCAGCCCACGTGTTTCATTAGTTCCCATGTTCATGACCCCTATT
ATTTGATATTATTACTGAATATGTTTTAGCCCACAATAAGATTCATTGTGTCATATAAATTCCTAAGTTAATATTACTAC
ATCAAGGTTACAATTGTTTCTTATGTCATTGTTGCTGCCTCAAATGTTTTATTCTCATGTCCACATCACTAGTATATAGT
ACAAAAGTTCAAAAAAGTTATGAACAATCTCAAGGATTAAAGAAATGACATAAGCTAAATCTATATAATTATGGGTGGAG
CCTAAGGGCAAAAATCGTAGCATGGGTCGATCCTGAAAGCAAAATTGTATACTTTTGGGTGGTCTCAGGGGTTAAAAATA
ACTAGTGTGGGACGATCCCAATTGATATATATATACGAGGCGACAACTGATGAGTCTGAGAGTTGGACTCATTTGGGGCT
TTGTTTATATAAATTTTGTGTCCTCAAATGCTTAATTAGTACCATAAACTGATGTTAAAGCCTTGATTTTCTGGTATTTG
GATTGAGGAGCAAAGCAAGGACACTAGCGGGCAAAAAGAAAAAAAACAAGATGAATAAGTGAAGAAAAGTGAGCATGATG
ATCACCAAGGGCACTTGACGAATTATCGAGTGGCTAATTTGACCACCCAAAGTTCCAGTGTGCCAGCCCTAAGGGAAAAA
ACCAAGTCGGCGATAGAAAAGGGGCAGTCGATGAATCGCCGAGTAATTCCGCGATACAAAGAGAGATTGCTCAAAGTTAC
AGGACTTGAGGATGCTGAGAGCCAAGGCAAAAAGGCGATAAAAGAGAGCAATGGGCGGTTCGCCGAACCACTCGGCGAAC
CCGACTTAACTCACCTAATGGCCCTTCGTGGTTTATTTTTGGCAACTATAAATTAGATTTTGAACTGTTAATGTACGAGT
TCTATTTTCTAGATTTTAGTTTACTACCATTTTAGAATAGTTCTTAGTAGACTTGAAGGTTTTTTGAGATTCAATTGGGA
GATTTTGCAAGTGGGTTACTGATTTTCTTTGATTTCGAGCATTGTAAAGGTTTAATTACTCTTACCCAGTTGATGGCTAA
TCGATTTTGTAACCGGTTTTACCTTTTTTATGATGTTTGGCTAAAACCCCAATTCTTGGGGAGTGATCATGTGATTATGG
GTTGAATTAGTTTATGAGTATTGTTAATTACTAGTTTAAATGCTATATTGAAGTGGGTTTAATCATTAATTGTGGTTTAA
TTTATGAATTGTAGTTGCAGATGCAGTTCTAACCTTGTGTTCTTATCTTGCGAGAGAGAGAGGTCTTAGAACTAAGATTA
TTGATTAATGATTTATAGGTATTGGCATGAGTTGGGTTCAGCTCGAGAGAGTGAATCCTAAACACAATCCTACCCATCTA
GCTCTAGAGAGTGGATGAATTAAGGTGTGGGTTGTTCTTCATTGGTATGCTTGTTGATGTTTGAAAGAAATCACCTGATT
CGGGATAGTTGTTCGAGAGAAAGCTAACTCCCTTATAGTTTAGCCTACCCACTGATTTTTAGTTGGTTACTAGTAGTTTT
AATTACCCATATTTCGAAATTTGCCTATAATCGATCGCATCCTGAGAATTCCTCTCCTTATTGTTATTTCAAGTTGTTTG
TGACTGCGTTGTGGTTGATTATTGCAAACCAAAACCCCCTATATGACATTTGTGTCACCTCTTATATATATAGTTGGGAT
GCTGAATTATTTAGGTGTAAAAAACATAAGTTCAATAATTTCATATTGAGTTGAAGGATTGTGTGGAAGTTTAACAGCTG
TTTTATATGTATATTATTTGGATCCGTTAGGGGACTTATAGGATGATTGCACAATGTATTTAGGTGAAAATGTAGGGTGT
GGTAATACACCATCTATTTAAGAACTATACGATCTTACTGCCCATTATACGCATTTCACTACTATTTCATAAAGACCACA
TTTTGAGTAGTTGTTACTATTAGCTTCATTATGTACTGATATTGTGATCAAAACCTTAAAGGGAAGGCTGAGTTGTTGTA
GTCATATTGGTCTAAAAACAATGTATGTATGGCAAAAAAGAGCCATTTTCACTGCTAAGATACGGATATTTGTCACCTTT
CTCTTTTATATGAGTCAACAAGATCCTAGCTTACACATGTTAAAATTGTTCAATTGTTTGATACACAATTTGTTGATATT
TATTGACTTATGGATTCAATTGTTTATTTAATCATATACTTCATTTGCACACATGTTCACATGTTCCTTTCATTGGATAT
CACTCACATTGTTTTAGTGTATAATGTTACTCTACATAATCCTTACATGTTCTAGTATACAGTTTATATGTTCTAACTCG
AAATGTGCACTTGTCCCTAACTTGAATCTGTCCATGTGTCTCGTTAGTTCCCATGTTCATAATCCCTATTGTTTGATATT
GTTTACTGAATAAGTTTTAGCCCTCAATAACATTCATTGTGTCATATAAATTCCTAAGTTAATAGTATTACATCAAGGTT
ACAATTGTTTCTTTTGTCATTGTTGCTGCCTCAAATGTTTTATTCGCATGTCCCCATCACTAGTATATAGTACCAAAGTT
CAAAAGAGTCATGAACAATCTCAAATATTAAAGAAATGACATAAACTAAATCTATATAATTATAGGTGGCAGCCTAGGGG
ATAAAAGCCTAACATGGGTCGATCGTGGAAGCAAAGTTGTATACATATGGGTGGTTGCTCAGGGGCTAAAAATACCTAGC
ATGAGCCGATCCCAATTGATATATATATAGGGCGGCAACTGATGAGTCCGAGATTTGGACTAATTTGGGACTTTGTTTAT
ATAGATTTTTTGTCCTCAAATGCTTAATTGGTGCCATAAACTTATGTTAAGGCCTTGATTTTCAGGTATTTGGATTGAGG
AGCAAAGCAAGGATACTAACAGGCAAAAAGGAATAAAACAATTTGAAGAAGTGAAGAAAGGCGAGCTTGATGATCGCCAA
GAGCACTTGGCGAATCGATGAGTGGCTAATTTGACCGCCTAAACTTCTAGTGTGCAATCCCTGAGGGAAGAAACTAAGTT
GGCGATAGAAAAAGGGCAATCGGTGAATCACCGAGTAGTTCTGCGATGCAAAGAGAGATTGCCCAAAGTTACAGGACTTT
AGGATGCTGAGAGCCAAGGCAAAGAGGCGATATAAGAGAGCAATGGGCAGTTCGTCGAACCACTCAGCGAACCAGACTTA
CCTCGCCTAATGGCCCTTAATGGCTTATTTTTGATGACTATAAATTAGATTTTGAACTATTAATTTAGGAGTTCTCTTTT
CCAGATTTTAGTTTACTACCATTTTAGAATAGTTCTTAGTAGACTTGAAGGTTTTTGGAGATTCAATTCGGAGATTTTGC
AAGTAGGTTACTGATTCTCTTTGATTTCAAGCATTGTAAAGGTTTAATTACTCTTACCTAGTTGATGGCTAATCGATTTG
GTAATCGTTTTTACCTTTTATGATGTTTGGCTAAAACCCCAATTCTTGGGGAGTGATCATGTGATTATGGGTTGAATTAG
TTTATGGGTATTGTTAATTACTAGTTTAAATGCTATATTGAAGTGGGTTTAATCATTAATATATTTTAATTTATGAATTG
TAGTTGCAAATGCAGTTCTAACCTTGTGTTCTTAGCTTGCTCGAGAGAGAGGTTTTAGAACTAAGATTATTGATTAATGA
TTTGTAGATATTGGCTTGAGCTGGGTTCAGCTCGAGAGAGTGAATCCTAAACACAATCCTACCCATCTAGCTCTAGAGAG
TGGATGAATTAAGGTGTGGGTTGTTCTTTATTGCTATACTTGTTTATGTTCGAAAGTAATCACCTGATTCGGGATAGTTG
TTCGAGAGAAAGCTATCACCCTTGTAGTCTAGCCTACCCACATTTTTTTAGCTGTTTACTAGTAGTTTCAATTACCCATA
TATCGAAATTTGCCTATAATCGATTACATCATAAGAATTCCTCTCCTTATTGTTATTTCAAGTTGTTTGTGAGTGCGTTG
TAGTTGATAATTGCAAGCCAAAACCCCTTATCTGACATTCGTGTCAGCCCTTTTTAATTTGTTTTATGTCTTTTTCGATA
ATTTCTATTCATATATCTAGTTAGATAACATTCATATTTCTTGATTGAATTTGAACACGTACCGCTCCACGTGGGATTCG
TCCCCAACTCAATTGTTGGATTATGTATTGCTTAACGATTGTTTGCACTTAGATTTGGATGAAGTGTACTTGATAGACGT
TACTCAAATCAAAATGGCGTTGCTGCCGGGGAGTGGTGTTGTTTAAAATTATTTTACTGAAGTTGAATTGTGATCGTTTT
AGTTATAGTTGAATCTACTTATTTTAGTTTTTGGTTTTGTGTTGCGTGTGTTAAACAGAGGAGGAGATGAGCGTTAACGG
AAGTAATGGTAGCCAAGTGGGCAACCAAGATGATGTTGGAAACCTCAATGATGTAAATGACCCTAACGTCAATGACCTTA
TTCCATTAGGTGGTGTGGGGTAATACATCTACCTCCAACTGAAGGAAACACTAGTTTTCACATTACTAGCACAATGCTTC
AGCTCCTACAATTGAAATGTTTGTTTGGGGGGCTGGCTAATGAGGGTCTCCATGAGCATATTCGAAACTTCCTGGACGTT
TGTCATACATTCTCATTCAAGAGCATATCGCAAGAATAAGCCCGTCTCAGGTTGTTCCCATTTTCTCTGATGGGTGAGGC
TAGTAAGTAGTTGACTAAGTTACCTAGGGATTCCATCACTTCTTGGGATGAGCTTACTACTACATTCCAAGTGCGATTTT
TCCCCCATCGAAGATGATGACTCTTAGGGATAGTATCCAAGGTTTCAAACACTTGGAAGGTGAGCCTATACATGAGACGT
GGCTAAGGTTTAAGAAGATGGTGTTGCAATGCCCAACTAATGGAGTTGCAAATAATGTGCTGCAACAATACTTCTATAGG
AGCGTCAACTCGGTAAACAAATGAGTTGCTGATCAACTTGTTCCCGATGGTATAATGCAACAACCCTATGAAGTAGCGTC
TCAACTCCTTGATTGCATGACCAAGATCAATAGGGCATGTTACAATGAGGAAGTGAACTTCCTAGCCAATCAAGGAAGAG
GTTATCATGCAAACTACCCAAGACTGGGTGGAAATCAAGGTTGGAATAGAGATAAGGGCCGGAGAGACCGTGATAGAGAT
TGGCGTGATCGGAACGCCACTTGGAAGGAAAGAGAGGGGCATAAGGATAGGTATGTTCTTCCCCATGAGCGCCAAAAGCG
CAAGGAATCCAAAGGTGGCTGTACATAAGATATGGTCACACACATTCTTAACAAAGTCAAAGGGTCCGACAAAGTGATGA
AAGAGGATGTCTCGACTCTCAATTAGATGGCGACCTCTCACTCAGTCTCTTTTAAGCAGCTAGAGACCAAAATGGGTCAA
ATTTCTTCACATTTGAATCCAAGACAACAAGAGGGGTTGCCTAGTGACACAATGGCAAACCCCAAAAATGAAGCTTGAAT
GGGTACTTTCGTTGTGCCACGACGTCAACTAAGGCGCTTCTTGGGATGCAACCCAAGTTTTTAATGCTTTAGTTTTGATT
TTGAATAACGGGTGTTGATTGTGCAGGTTGAAAAGCGAAGAGTGTTGGAAAATAGGCAGTTTGGCAAGCCAAAAGTCCAG
TCGACGACTCACCAAAAAGGTCGGCGAGCCGGACTTGGACCGCCGTTGGACCTACCAAGCCTTAAGTAGAAGTTTGTAAA
CCTTGGTGGGCTAATTATTTATTTGGTGACTTGCCGAACAGGTCGGCCAGCCTGATTTTGTCCGCCGTTTGAACCCCAAA
TTCCATGGAGGTCCTGTAAAACTCAGCAAGGTAAAGTACCATTCGACGCATCACCAAGTGGTTCAGCATGGACGACTTAC
TCCGCCAAAGGTGCCACGAACTAAAAGGTTTTAAAGGCCAAATAGTTTAAAATTTCAAAATTTTTCATATTCTCTCATTT
CTAATCCCATGCACTCTTATTCGAACTTTAAATCTTCAATATTTTATTGCTTCTACCCATTTTTCTTGTGTTAAATCGAG
TTTGGAATTGGAATACTTTGTCACCTAGCTTTTCAATTTCTAAATTCGGCATACATGTTAGTTTTTCGAACCTCGTACTT
TTGTTTTGTGGTTAAACTTAAATGCAATAGGTAAATGTATGTTGATATGTGTTTGGTAATTGCTTTAATCGTATTTGGTG
TGTCGGATTACACGTAATGTGTTTGCACTTGTGCCTAAATACTTAAATAGATGATTTCCCATGTTTTGTGCATTAAAATT
GGTTCTAACTGGTTGGGTTGCGGTAATTTGTATTAGGTCTAGTTGGGTGAAGTCTAATTAACCCCGAGTTGTGTTAAATG
ACATAATTTTCTTGATGATGGAGTGTTTGACATCATTCTTAAGGGAAAAAGTCATCAAATGGACAATTTTAGCCAAATGG
GGGGAAGTCTGAGCACCCCGAGGGCTTGGGTCATATGGGTCTAGTGCTAATTTCATGGTGTGTGTGTTTGACTATAAATT
CATGGCCTTTGGGGTTTATTTTGGGAAATGGGGTTGAAAACTGGCACGCTGGGTCGTTTGGCGAGCTTTATTGAGCTAGC
GAGTGGTTCGACGGTTCACCAAAGTCCCCCTTTGATCGCCCTTAATTTTATTTTTGGCTAAGTTGATTCTGTAACTTTCG
GCGAGAATTCTGAGCTCGCCGAGTTCACTCGGTGACTCGTTGAAAGGTTCCCCTGATCTCCATTTCTGCGCCCCTAACCC
TTAAAATACACTATAATATTCAACGGCTAGTCTAACCTCACCGATTGTTGTCGACGATTCACCGAAAGGTGCTGAAAAAT
GTCGACATGCCTTGTTTCTGAAATTTTTTAGAGCTAGTCCTTTCGGTGAGCCCGATCTGGCTCGCCTAAGCTACTCAGCG
ACTGGTTCGGCGAGTCTTTCTGCAACTTGATTTCTGTAATTTTCTTGAACGATTTCTAACACCTTTTGATGTGTTTTGTA
GATATGGCTAGAACCAATTTGGATGATAGTGAAAAGCAAGAAATTACCTCCGAAAGGAGGTAAAGGCAATGGCAAGGCTC
CCATAGTTGATAGATTGGAGCACAACTCCAGCAGTGATGGGGAGTCCTTTGATTCTCAGGCTTCATTCTCTGAGCCTGAG
GATGATCAGTTACTACAGGCCCGACGAGCAGACATTTGTGCAAAAGCTTGTCATGATCCGTCTAGGATTTCGGAGCCGAC
CTCTCAAGCTGCAGATTCAGTGCTAGCTCCGGCACAAACGGTGGTTCCAGCACCACCAGTTCAGGGTCCTCCTCCCCGGC
TACTCAACCGGTTAAAGGACGAGGAATTGAGGACCATCCTAGAAGAGAAGCGATTGTCCATGGATGGTGTAGTGGACAAA
CACCAAATTGTGTGGGACACTCTCCGATTCCACAAGTTTGAGATCTTCACCAAGCCCCGTGGCCCATACATTCCCACATG
GGTCCGAGAATTCTACACTGCATACGGTGATTGGGTATCCTAAGGGAAGAAGTAGTCCAGTGCCTTCAGATTGATGGAGT
TTGTGATGGTTCGAGGGAGGACAATGATATGCGGTAGCAATGATATCAACAATGCACTTGAAAGGGCTGCAGGATTTGAG
CACGAGTACCAGAGCATGGTCAATACACGGATTCTGGATGACCTGAAGGGATGTTTCGCTCCCCTTATTTCTGATGCCAC
CCTGTGGTGGATTGAGGCCAGAACACCTATTGACAAGAAGGACTTGAACATAGTAGCCCGATACTGGTTTGGGTTCATCA
ACAACTCTATCATGTCGTCAGAGAATGAGTCCATTCTTCGCCACCCAAATGGGGCTTGTCTCGGATCTATCATAGCCAGG
AAACGGCTAAACATGGCGTTGATTATAGAGCAAGAGATGGCCATGAGGGCTAAACAACGCCAGACGTCCCTCCCATTTCC
AGTACTCATTACAGAGTTATGTCGTAGGTTTGGAGTTCCTCATGACGAGAAGAGGGATATTGAGGTTATACCCACATCAT
CCACCGACATACGATGCATAAAGCTGAGTACACATGGGAAGACGGCTATAGGGGGAGAGCAGCTCCGGTGGATACATCCC
CAGAGGGTTATATTGATTTTTTACCTGCAGAGGCAGCCTTGCCTACTTTGGACTCCGTTCCTTTAGGTGCATCTTCTTCC
ACTCCTTCCCAGGCCCCAAATTCTTCTGCTGCTTCCAGCCCCCTAGAGCTGCTGCTGGTACCACTGCCTTGAGGACTCAG
ATCACTCAGGCCACATGCTTCTCAAGATGGGGCACCTAGCCTATTTCACCGATGTGCAGGCTTCCCGCTAGAGGTCAAGG
TGCCCTGGATGATTGAGAGAGACATTACAGCTGCATTGACACCTCTCCGGACTTCCATTGATTCTCTCACAGTGAGAGTA
GAGATTTGCAATAGAGGATAGGGGGTTACCACAGAGGTTACGACTTTGAAACCTGATGTTTCTGAGTTGAGGAAGGATGT
GGATCATCTGAAGGCCACATACTTCACTTTACAATTTGAGTCGGTAGAGGTCCCTGATGTCGCAGGTGTAGATTTTCCGG
CCTGTTCTGATATGCCTCTGGCTACCACTGGAGATAATACTATGAAGGATGTTGATTCTGTTGAGTCTGAGGCCGAGACA
GATGAAGAGCATTTTGAGGAGCGAGATGTGACTATTTATGAGGATCTAGCTGATCTAGAGGGTGCCATGTTCGAGACAGG
ACGACATGCCTCTTTGAGAGACACTACTATGGCCGGCTCTAGTAGAGCCATAACTGTTGTTACACCGAGCACTGATGCCC
AATCCCAGAGTGTGATCCCGAGCACTGATTCCCCGATAGAGGGAGTGACTATGATGCAGACTTCACCGCAGGCTTAGCCT
GGCAGGATGACATTTTTACCTCTTGTGATTCTATTTTGTTGGTGAATATTGGGTTTGGTTGATCTATATATGTGTTTTCA
TCTTAATCTTATGGATGCTTGAGCTTGTGGCTCCTTTTTTTGAATGGAATTGGTTTTGAACATAATTTTAAAAATTTTGC
CACCTCTATTGTGTGTGCTTGTGGCTTTCTTGTGTGAATTTGAGTATCAATTATGATCAATACCGATGACTTGAATAGTG
GTCTTAATTGAAAGAAATGATTGTGCGGCTACGATTAGGCCAATGAGGTTGCATAGACAATGTGTGAATCATACGCTTAA
ATTACACCTCCCTAAAGAAGTATAAGCGATCGTCATCAAGTAAAGAACCCAACTGGGAGGTTGGGGTCGATCCCACGAGG
AATATGGTTTAGACTTAAACTTAACTTACTATTATATTCGTTTAGTCAATGTATTTCCGAGACAAGTAAGTAAAGAGGGG
GGGGGGGGGATTTGTGAAACAAATTCTGGAAATTATGTGAATAATCAGTGAGCAAGATTCAAACTTTAGTTGTTATCAAG
ATGAGAGAGAAATTAGGGTGTACGTGTTCCCCATAAGCTCATAACGGGGTAATCCTAGTAATTGTAATCCTTTCCTAGTG
TATTACATGCAAAGTGATAAGTTAGGTATCTCTAATTTCTTGTTCTGGCAACTAGAGAATTTCACCCTGCACCTTGTTTC
GGCTACGTGTGTATAATTTACTAACTCTTACATTTACCTCATATTAGACATCACATCAATGTATAACTTAGTTTTCACCC
TCGCACCAATTGACATTAGACTATTAGATAGTATCACACTAAATCTATGTTGATAATTCTTTTCTTTTTAACTACCTCCT
TGGTCCGGCAACTAGCAACAAGGCGAGTTCTAACGCGTGCACTCGTTAAAAAAGACTTCTAAACGAAAGGATTATCAATG
CATGCAATAACACTATTCAAGAATTACTTAATTACTATTCATACTTTGTTAATCACTCATGGTTCCCACAACCCTAGTTG
TGGATTTAGTTACCCATAGTAGCAAGAACACAATTCATATTTTTAGATGAAGAAATCATGAACTTACGTTATAAGTAGAA
GAAACCCGGAATCTCAACTTGAATTTCAAAGTAAAAATCTTCAAAACCAACTTAGGAAATCAAGAATTGCTAAAGTTGCA
AGTTAATCTCCAAAGCCAAAAACTAGAACTAAAATAATAAAGTCTAACCCAAATAAGAAGAAGAAAAGAACCCTCCAAAG
TATTCCTATAAATGATCCCCTCTAAAATAATTATTTGTATGGACTAATTATAGGATATAGAAAATCCTAAATAAAATAAG
TGACTTCTAATTAAATTAGGAATCCAAAACCAAAAGGAATTGGATTCCTATTTAATTTCCGTGAAGCTGTCCGCGTGAAA
CCGCCTCAAATTATTTGAGGGGCCTTCATTGGCTGCCATGTGGCAGCTTCCAATTCCAATTCCAACTTTGATTGGCTTCA
TCAATTGCCACGTGGAAGTTTCCTTTTGCAATACGCATTTTGCAGCAAATATGTACCTTATATATTTGTATATTATTATA
TTAAATTTAATTCATTAAGCTGCCTTCTTAATGTCCTTTTTCAACTTTCCATTTTTAATTCGTTTTAGCTCCAAACTTCT
TCATTTTTCCACCAAGTTAATCCTACAAATAAAATATACTATTTAGCATAACCCATAAAATTCAAGCTCAAAAAGGAAAA
AAATAAATAATAAATGTGAGGTAAATAATGATTAAAAATATGTATTTTGGCCTCACATCAACACCCCACACTTAAACTTT
TGTTCGTCCTCGAGCAAACATTAAAACTCATCTCAAAAAATTAAAATAGAAATGTCATCACTCTGGTTAATACAAACAAT
TATGCCATATAAAAATTTCAAAACATCAAGTAGACTATTCAATCATTATGCAAGACATTCAAATAAACAACAAACCTCTA
ACCTCCTAACCTCAAGGAGGGACTTTGAACTCATCAAATTTAAGCTTGCTTACCTACTCTCATCAGAGAAAGCTAATAAA
ATGACCTATCTTTCATGAAACAAGTGCCCTCACAAAAAGAAATAGTCCACACACTCAATTTAAAAGATTGAATATAAATT
AAGGACTTTATATCAAGAACAACTCTCACACTCACAAATAAAATTCACATGTATGCACAAAGAACCATAGGCTTGCCCAT
TATGTACATCTCCACTAATTAAGCATGCTTGAATAGAATCAAATAGGACTTTAACGGGTTGTAATGTAGGCTAGGGGACG
GGTAGGAAAACTATATAATAGTTACTTACACTTCCTTAAGCAACTTTGCAATTTTAGATTTCATCACCTATTATTTTCTT
CTCTTTATTTTCAGCCCTCTCTTCAACAATTATTTCACAAGTAATTCTCATCATCTCAAGAATGCTTCAATCTTTTTTTT
AAAAAGTTTTCCTTCACAATAGCCACCCTCAATTTGCTTATTTTACATTAGTTGAGGTGCACAATGTCCGATGTTGGACC
AGGGCCAAGATCAAGGTGACTTTTGGGCTTAGCCACCCTCAACTTAGGCTTTTGGCCTAAGTCAAGGTGCACATGTCCAA
GGAGGGACTGGGGCCAAGACAATGTTTCTAAGGGAAGGTGAGTTAGGTGAATCAAAATAATTGGTCAATTTTGGCTCAAA
TATTTGGATCAAAAGGGAATAATGCTACCATTTTGTTAGATCATTTTAGGCTTAAGTGGACTAATTTGAACAATGGCCTA
TGTTCACTTCCTAACTTCTAGCCTAGATTATCCTAGCAGGACCAATGGGGCAAGTTCTAGATTGGCACAAAATTTTCTGA
GCAATCAACCATTCTCACACACTCTTGGTACATAGTTTCATTATCAGATTATCAGATTACCCAGTTCAAGTTTTAGCTTA
ATTCATGAGATTAAGTTGGTTCTTTATCATGTCATACTCAGAGCCAACACATTCAAATCATTCTAGCCTACATATTTTAG
TACATGTCACAAATTTTGGACGGGTATCATTTTTCACAATTAATTATGCCATCATGCTTCATCCTTTCTCATGCTTCTAC
ACATACACTTCTAACACATGCCAGTTTAACAGAAATTAAAACAGTCTCTTAGGAAAAAAGAACACAGGCAAGAAAACCAC
AAAAGAGGATTATGAGTTCGGTTACTCAGACTTCACCCTATCACTCACGATCCATTTACCCCACCCCCAACAAAATAGAG
TGCAATTGTCCCCAATGCACAAAAATAAGCAATAAAGAGTAGGGTGAAGGTGAAGCAAACCTTTGGTGCAAATGCGCCGA
AGAACTCAATAAGCGGGTGGGTCCAGTTTCCCGGAGCCCGCTGGATCAACACTTGGGCCACCCTCAGTAGTACTCTATAA
CACAGCACTCTCAGTAGTGCTATCAATCACTCTCACCGCACCATCAGTGGTGCTCACATCATCTCTCACAACAGTCATTG
CCTCCGTGGTGGATATAGAACTCGAGGATCCAAGAGTACCCTCACGAACCCTCTACTGGCGCAATTCCTCATCTAGTATG
GAGGCTCTCCTTGCGTGCTCATTTTGCTGGCACTCCCGCTTCTTTGCTCGAGCATCCTCATTTGCGTCTGACATGCGACT
GGAGCGGGGACTCTTCCCACGAGCACAAGTGGGCTCAGGCTATTCTATGTCCTCGCTGAATAAAACATCAAGAACTGTAT
CATCAGCCAATGCAGTAGATGCAGACTCTAGCTCATCTGTGGGTGGGTCAAGGATGGCATCAAGATTGGCCCGTAAACGA
TCCAAATCAGTCAAGAAATAGGAGATATCTACGGTGGGGATGGGTCGCTCCAGGACTCTCAACTCGAAGGCATCCAGGTT
CTTATTAACGGCCTGGACCTTCTGATCGATCATGTGCTCCGTCCTTCTCTCCATCATGGCCCAGACTCTGCAATAGACTG
CTACATCCAAGGCTTCACATGATGAACCAGCGTGGCCATCTATTCCTCCAGTTTCTGAACATGAGCCAGGGGCACTACAA
CGGATCCTTGTCACGACCTGAGAGCACCTCCTAGTGGTAACACGGCGTACTCGACCTCGAAGGGGTCTAATACAAGCCTC
ATAACATTTTTTGAAGATAAGAACATAGGAAAATAGAGGAGAATTAAAAGCTTTCCTTTACAATCAAAGATATTTTTTTT
AAAAGTAAACGAAAGACTTTCTAGACTTTGTACAATATGTCTCAAACCATCTAATACTTTGAATACAACATTGGGACTTA
GCAAATACAAAAGCTTAAACAATACTAAAAGACATAAAAGGAACATAATGGGTTTCGTCTTTGAAACTATGAGGACTCAC
CAAGTCTTCATCTTCAAGCACCTTAGAAACCTATCCATCAAGCATAGAACACCAACATCTCCAAAGCCTACACTTTGGTA
AAAAAGGAAAAGAATGGGGTTAGTACATTAGATGTACTAAGTATGATGACCATTCAAAAGCATGCTTAAAAAGGGACATT
TTGTTGAAAGCTTTGATTTATGCCATTTTTGTGAAACTTCATGAACGTTGATACACGAGGCATAATATAAGTCACAACCA
ACATACATAGTCACTTAATTCACATTTGAACAAAATCACATATAAACCTTTACCTTCACCTTGAGCCTCCACCTCAAATA
GACCTCAAGCTATACCTTGTGCAATGCATGGGTAGCGTCCCATACCACAACCCACACTAAGGCACCACCTTAAGGTCACC
AAAAGTGAACTTATCATTCATCCTTTCCATCTTTACACATTAAAGCATTTAAGAGACATAAACAGTACATGTGTCACATC
ATCACATTAAGACCAACATCTAAGACAACTCAAGTCTTACTTGTGCAATGTGCAAGTAGCATCCCATACTACTACTCACA
CTAAGTACTCCTTTGAAGTCACCCTAGACATGGCATATTCATATACAATAAGTCATGACAAGGAAGTAACTCATAATATA
ATCCAAGTATAGCATGCATCTTTACATTTAGGCATATAAGAGTCAACATTACTCAATAACATAATTTAGAGGACTATCAA
ACAATAGTCATTAAGACTTAGAGAACTCACTATGACCCTCTCAAAGCCTACTCGTGCAATGCATGGATGACATCCCATAC
TACCACCCACACTTTGTAAAACCTCTAAAGAAACCATAATGCACATCTCACATGATGGGAATAAGCGTTTAAACGACATA
GACCATAAGAGATAGGTCATGGAATCTGATGTACTGTCCCACATCGTAAGGGTTGGTGTACTTGCCTAAGGTAAACCAGT
ATTTAGCTTAAGTGGATCCACTAGCTAGACCTATATGGGCACATAGTTAAGGGACAAAGAGATTGGTACTAGATACCCCG
CCTCAACTCACGTGAGGGCATCCATCTCAATATATTGCTACTAGAAACCCTGCCTCAACTCACGTGAGGGCTTCCATCTC
ATTCAATTTCCTCTCGGTGCTTAGCCTACATTCCTATAGAGTATTTTACCATTCATCACATTAAGGGATAAGAGATTGTT
ACTAGACACCCCGCCTCAACTCACGTGAGGGCATCCATATCAACCAAACATTCATTCATTGGATAGCTCATAGATTCAAA
GATGAGAAATGCCTTTCGTCTAAGAACCCCATTATCGTTCATTTGTGCAAGATCGAGAATATCCTTTCATTCAACACATC
ATTATCATTCAATAGAGTACAATTGGGAATAACCTTTCAATAGACTCAACATTCATTAACATTATCATTAAACTCATTCA
TTCATTCATGAAAAAACTACCAACATTAGATCTACCAATTCAAGAGATTAAGACATTAAGTCAAGATATACTCATCATAT
GAGAAAAGGATGGCTAAGCCTACCAATTCAAGAGATCTCATTCAACATTACATTATAGAAACCTTCACATTCCATCATCA
ACATTCATGAGTTTTAATAGAGGGATAACATTCAATCCTAACACAATTAGCTTCTAGACAAGATCATAATTCATTCATTG
AGATCACACACATGCTTCACATCACATTCGTATATACAACATCATGATAACACTTCAATTTCTCAAACTATGCCTTCAAG
GCCATGATCACAATGTACATAGTTAGAAAACACCTCCACCTTTCAAGTGGATCAACAATTCAACACAATTCTACTTTAAC
ATGAAATTATGTCAAACTTGCCCTTTCAAGGCTATGGTAAGAAATCCTCAATTCACCAACAATTCACAATAATTAGGCAT
AAATGATGATACAATTCAACAACCTAAATAAATCTAGGCATAAATTCATCAACATTCATTCATAATCATCAAATCCACTT
TATATGTCAAAATTTAGGAATTGAGAGAAATCATGGGTTCATAGAGTAAAATCATCATAAATCATAAATTAAACATCAAT
ATATTCATAGTTTATAATTTGAAAATGGTTGATGCAAGAACCAATGAGATTGAGTGAAACTTAGGGATTTTGTGTACCTT
GAAAACTTCTTTAAAATTGACTCTAGGGTGAAAATTAACCCTAGATGAAGGATCACCATACCTTATACTTGAAGAATCCC
ACGCAATTTAAGAAGAAACACCTTGAAATCCCCAACCCTAGCTTGATCTTGACCTTGATCTCCAATGGAGTTTCTAGAGA
AAACTTTTTAGGAGGGACGAGTTTTGATTGAAGAGGTGAAATCTAAATGAGGGTTTCCATGTTTTTATTACTCTTAAAAT
ACCTTAAAACACTTAAAATAATCGTCCATATATTAATTAAGACTTGGGGTGAATTTACCAATTCACCCTTAGCTTGACCG
AGACTGCACCGTAAAAACAGTGCCCATTCACGCCCTGGACTCACGGACCGTGAGTCCATTCACGGACCGTGCTACTGGTC
CGTGGTCTGAGGCTGTAGGTTGGTTTTAGGCCTCTTGACCTACGAAGGCCATCCATGGGGCGTGGATGGACCCACGGGGC
GTGGATGGACCCACGGGGTGTGAACCCCATCCGTAGGTCACCAAGTTTTGGCCAACTTGATGGTTTCCTTGGGGTCTTGG
GGTTTAGACTTAGGGTCCTCCTCAAGGACCCTTAGGGTGGTCCTTGGGGAATCGTACCTTGACGTCTAACCCCTAAACAC
CTCAACCATGGCTCGGGACAACATTAAACGACATCAAATCTCATGACGAACACAACCACACACACGTTAGTCTGTAGTTT
CACTACTTCGTTTTTAGGGTCATTACATTATCCCCCACTTAGGAACATTCTTCCTCAAATGACACTTTAAACACATTAAG
GAGTATCTACTGAAGACTAGCAGCCCATAATCATGCATGCAACATCAATTTAAATACATACAACTAGGAGGAAACATCAA
CTCCGCATCAAAAAGCTCAATGCAACCAAGAAGGTAGGAACGACATCTACAAACTCATTATGCATCAAAACTTTAACATT
CTTCATTTTATTGGAGGAACTTCCTTCTCCAAATCACATCATACTCATCACAACATCATTAAGCTCATTAAGTAATTACT
CTCAATAACACATTATGTAACTCTTTCAAGAATACCTTTAAGAAATTCTTCAATAAAGCACATTTATGCAATTTTTCTCA
TAAAAGCACATTATGCAACTTCTAAATAGAGACCCATTTAGGTATGTTCAACATTTATCCTCATGAAGCATATAGACAAC
TCAAACTAAATGTACATCCACAACTTACAAGAAACCATCAACATACCAGTACTTTTAAACTAGGAAGGTCCTCATTAAGA
AACTCTTGCTCACATTCAACCTTACCACACCACTCAAGGTATCATATGAGTCTACCGCACCGGGTCTAAACTCCTCAAAC
TCACTACACCTCTTAAGGTGAGAACATCAATCAAGCCTAACTCACGAACATCAAGGACACTCAAAGACCTTACTATCTAG
GCACATTATCCCCCACTTGGGAGTAATCCTATATCAACTCTTTCAAACTTCATTTCTCTCCATTCTAAGGTCGGAGCAAG
ACATCACTAAACCTTAATACTCATCACACCTAGGCATTTCTAAAACACCACATTTCATCTACTCTTTCAACATACCTCAA
AACTTATCATAAACTTCTACCAACATCACACATAACCATAAAGTATGGCTTTCAACAAAATGTCCCCTTTATGGTTGAGA
ATAACCTTTAAATAGATTCAACATTCATTCACATTATCATTAAAATCATTCATTCATTCATTCATTCATGAAAAGGCTAC
CAGCATTAGATCTACCGATTCAAGAGATTAAGATATTAAGTCAAGATATACTCATCATATGAGAAAAAGATGCCTAAGCC
TACCAATTCAAGAGATTTCATTCAATATTACATTATAGAACCCTACACATTCCATCATCAATATTCATGAGTGTTAATAG
AGAGATAACATGCAATCCTAACACAATTAGATTGTAGACAAGATCATAATTCATTCATTGAGATCACACACATGCTTCAC
ATCACATTCGTATATACAACATCATGATAACACTTCAATTACTCAAACTATGCCTCCAAGGCCATGATCACAATGTACAT
AGTAAGTAAACACCTCCACCTTTCAAGTGGATCAACAATTCAACACAATTCTACTTTAACATGAAATTAGGTCAAACTTT
CCCTTTCAAGGCTATGATCACAAATCCTCAATTCACCAATAATTCACCATGATTAGATATAGATGATGATACAATTCAAC
AAACTAAATAAATCTAAGCATAAATCCATCAACATTCATTCATAATCATCAAGCCCACTTTATAAGTCAATATTTAGAAG
TTGAGAGAAATCATGGGTTCATAGAGTAAAATCATCTTAAATCATCAATTAGACATCAATATAATCATAGTTTATCATTT
AAAATGTTTGATGCAAGAACCCATGAGATTGAGTGAAACTTAGGGTTTTTGTGTAACTTGAAAACCTTGAAAACTTCTTT
GAAATTAACTCCAGGGTGAAAACTAACCCTAGATGAAGGATCACCATACCTTATACTTTAAGAATCCCATGAAATTGAGG
AAGAAACACCTTGAAATCCCCAACCCTAGCTTGATCTTGACCTTGATCTCTAATGGAGTTTCTGGAGAGAATTGTTTAAG
AGGGAAGGGTTTTGATTTGAGAGGTTAAATATAAATGATGATTTCAATGTTTTAATACTCTTAAAATACCTTAAAACACT
TAAAATAATCATCCATATATTAATTAGGACTTGGGGTGAATTTACCAATTCACCCCTAGCTTGGCCGAGACTGCACCAGA
AAAATAGTGCCCATTCACGTCCTATGCTCATGGACCATGAGTCCATTCACGGACCGTGCTGCTGGTCCATGGTCTGGGGC
TACAGGTTGGTTTTAGGCCTCTTGACCTACGGAGGCCATCCACGGGGCGTGGATGGACCTACGGGGCATGAACCCTATCT
TTAAGTGACCATGTTTTGGCCAACTTGATAGTTTCCTTGGGGTCTAGACTTAGTGTCCTCCTCAAGGACCTTTAGCGTGG
TCCTTGGGGAGTCGTACCTTGACGTCTAACCCCTAAACACCTCAACCATGGTTTGGGACAACATTAAACAACATCAAAAC
TCATAACGAACACAATCAGACACACGTTAGGCTCTAGTTTCACTTGTTCATTTTTAGGGTCGTTACAATCTTAATGAAGG
GGTGGCTCTGCATGAGTTAGGGGCCTGATTGGCAGCTTGAGATGGGGAGCCCGGGGCATCATCAGTGTGGGCTGGAGGGG
AAGGGTCTTCACCATGTATCTGCTCCACATCAGCTACTAAATCTGCTCCTAATGGCGGCACCTCAATCTGTGGACCACGA
TGTAGGGCAGCTATGTTGGCCGCATCCTGAATTAGGCCGATGTCAAGGGTCCTGGTCGCTGGTACCAATTTTTCACAATG
CCAGATAGGTACCCTAGCATCCCTGCACAACTGAAAGATCATACACGGAAAGGGTAGAGTAGTGGCAGACATGAACGCCT
TCTCATGGATCTCTGCCAACATGCGGGTAAAATCGATCTCGAACCCAGCTACCAAAGCCGCAACCATCACCGCTCTATCC
CAAGTGAGTGCATTATCGGTCTTAGTGGGCGATACCCTGTTCTGGACCAAAAGCTAGAAGAACTTGGCTACCAAATTTAG
GGTGGCCTTCCGAATACCCAAGCGCGGTGTGCTGACCCACTCTGCGCGCTTTCCATCCACAGCTATGTGCCTGGCCAACC
AAAGTAGTACAAACTCCCTCTGCTCTGCATTCCGCTGGAATGTTCCACTCCTTACAATGTCCCACCGATAGTCGAATTTG
CCAGTGTTGAGTGCCCAGACCGTAGAGGAATCGACTGATGGTGACCTCAGATATATCTACAGAAACCCCATGCACTAAAG
TCGCCTTGAGTGGTGCCTGGGCTACGGACTTGGCATTTCTATGAATAGAGTCCCTTAGAGTGGCTGCGTAGGAAGCATAA
AACTCCCTCTCCTCGCTATAAGTGTTGAGGCTCCGAGCCATCCATTTGGATTTGTGTTTCTATAATAGTCGGTGGATGTC
GGGTATGGTGTGTAGACTCCCCATGAGAACTCTACGTTCCTCTGTGACAAGCCGAGCCATTTTCTCTTTGTTGTTTAACA
TCTTTGCATCCCGATAGATTTTCCATTGACCCTTAACGCACCATCTGTTAGGCTCATCTGCAACTGGAGCAGGTTCAGTG
TTAGGTAGAACTGGAATATTCCCCGAACTAGTAGACTCATCAGACGAAGCAGCCCTACCATGTGAACTGGAGCCGAAAGC
AGGGACCCGATCAGTATATCTTTCTCATCAAACTGGGAGACAGTGACTCCGTCGGTCTGCCGGGATTTATTCCAGGTAGC
ACGAAGTGCAGTAGGGGATGTCTTTGTGGCCGGTGGAACGTATGCGGGATCCTTCTCCGCATCCACATCTTCATCAATCA
GCAGAAAAGTTGGCGCCACGAATTTGTTGTTTCCCCTTTTTGTGTAGGTCACTTCTTTCTTAGGAGCCATGGTACCTGTG
GATGTATAATTAGTACCAAAATAAACCAATAACACACTCAAAAGAATTTTAGAACTAAGAACGAACCAAAATGAAAAAAC
CAAAAAAAAAATTAGACAGCAGCTACAGTGGCCACCCACAATGGGTACGTACGGTCCATGGCTCCCCTCCGTAGGTCAGA
GGTCCCAAAAAGTTTAGGCTCTAATGGGAACCACGAATGTGCAGAATGGTCTGTAGATTGACCTACGGATCGTAGTCCAC
CTCCGTGGTTCCACACTTAGTGGAATTGCTATGCGCCACAGACCACAGACCTGATCTACGTTCCATAGATAGGGTATCGT
GGACCAAGTCTATGCCAGATATCATACATGCCTCATGGGTAAACTAATTTTTGACAATTTCAAGCATTCATCCTAAGTCT
AATCATTCATTTCAACACAATTTATGATAGTTTGTCATCCCTAGGGTTCAAATTACTCATTTTTCAACATGTATTGCATA
CAAAACTAGGAACCCTAAATCGAAACTTACATTTAGAGTCTAATTTCACCAAGTTATTTCATTACTAAGACTACACAATC
ACTATCTATCGCTCCATGCATACTACAACAACCCAAGGTCAAGAACCACCTCATAACTTCATAATTTGGCACAATGAATA
TCAAAATTCAGAGTTAAGTTGAAATCAAGTACCTTAGAAGCAATGGAAGTGAGTGATTGTGTGATGTTTAAACTTATTAG
ACCTTTTGGACACCGAACCCGGACCATGAATTCTTCTTAGCAACCAAAACTGGGAGTGTTCAGATTTTTGGGGAAGAAAA
TGATGGGAATGAGTTGGGAGTGATGATATGTATGGAAGGTGGGGAATGATTTAGGGATATAATGAGGGGGTTATGTGATT
ATGAGGGGTTAGAAACAGTTAGGAGGGAAAGTGGGAAGTGGGGGAGTGATATGAAAAAGGGAGGGTTTTATTTAGAAGAG
GTCTGGGTTGGGTCAGGCAAGACTAGGGTTTGGACCCACAAGACCCCGTCTACAGTCAGTGGTTTGACCTACTGATCGTA
GATAGGGTCCGTAGGTCACTTTCTCACTTAGAAAATTTAGAAATCCTACCTGGGGTCTACAGATACCATTCACGGTCCGT
GGTTTGACCCACGGACCGTTGATGGTCTCCGTAAACCTCTGCACCAGACATTTTCTGCAGTTTTTGTTTTTCAACCCTGC
ACATGTAGCAACCGTTAGACCTTTTTTTTTTTTTACATTTTCTGGACACTTTTTATACACGGACCCTATGCTATATCTTG
CCAACACTAAACAATAAGAAAGCATATATCTAAAGGAATACAGAAAAAAAAATAAACGAAGAAACTACTAAACTGGAAAA
AAAGACATATAGTTGGCTAGATTTTACATTTTGGGTTACCTCCCAAGCAGCGCTTGATTTAACGTCCTGGCACGATGCAG
GCTGCTTGATTACTCAGACTTCATCAAGATAGTAGGCCTCAACAACTTCTTGCACACTTTACGCGTTGCCCATATAGACC
TTGATCCTTTGCATATTTACCTTAAACCTTGCTCCCTCACTGTTCTCAAGCTCGACTGCTCCATGTGGGAGTACTTGCGT
GACTAAGAATGGCCCGATCCACTTGGACTCGAGCTTCCCCGAAAATAAGCGCAACCGAGAGTTGAATAGAAGCAGAAGAT
CACCCACAACAAATTCTCGCTTTTCAATCCTTTGATCATGATACTTCTTCATCTTCTCCTTGTACAAGGCTGAACTTTCA
TAAGCTCTTAGGCGAAACTCATCAAGCACATTCAAGTCACTCATTCTCTGATTCAAGGCGGCGCCCCAATCCAAATTTAG
CTTCTTTAGTTCCCACATAGCCTTATGCTTTAGCTCTACCGGCAAATTACAAAACTTCCCATATACAAGTTAGTAGGGGG
ACATACCTATGGGAGTCTTGAATGCGGTGCGATAGGGCCATAGAGAATCATCAAGCTTCCTTGACCAATCAGTTCTATTA
GAATTCACAGTCTTCGCCAAAATCTGCTTGATCTCTCTGTTGGACACTTCAACTTGTCCATTAGACTGTGGATGGTAAGG
AGTGGCTACATTGTGGCGGACGCCATATTTCTCAAGTAACGCCTTGAACAACTTATTACAAAAGTGGGAACCTCCATCGC
TAATAATCGCCCTAGGTGTACCAAATCTGGAGAAGATATTCTTTTTCAAGAATGCGGTGACACTTTTACCTTTATTGTTG
GGAAGCGCAGTTACTTCCACCCACTTCAACACATAAATAACTGCAACAAGAATATAATTCATCCCATATGTACTCAGAAA
TGGACCTATAAAATCAATGCCCCATACATCAAACAACTCTATCACCAACATAGAGTTCATAGGAAGCTCTTGCCTCTTTG
AAACTCCTCCTTCTTTTTGGCAACGGTCACAAGACTTGGCAAAATCATGAGCATCTTGGTGGATGGTAGGCTAGTAATAC
CCACACTGCAAAATTTTATGCGCAGTCCGAATGCCACTATGATGCCCACCAACAGGCGATGAATGGTACGCTTCTAGTAT
ACTCAACATCTCGACCTCAGGCACACAACGATGAATAATCCCATCAACAGAACTACGATACAAGTAAGGCTCATCCTAAA
AGAACTTCTTCACATCATGCATAAACTTTTTCCTTCGGTGAAAAGACAAATCTAATGGCACCAGATCACTTGCCAAGTAG
TTTGCAAAGTCTGCAAACCAAGGAATCAGATCATGAGAAGCAACCAATACCTGTTCATATGGAAAAGCATCATTAATTTC
AGCCCTATCACCAAGCTTGAGAATAGCTTCTTCCTCCAATCTGGACAAGTGATCGGCAACCTGATTTTCTGTCCTCTTTC
TATCTTTCACCACAAAGTCGAACTCTTGCAGCAACAACACCCATCTAATCAACCTCGATTTTACATCCTTCTTAGCCATC
AAATACCTCAATGTAGAATGGTCTGTATGCACAATGACCTTAGTACCAAGCAAGTAGGATTGAAATTTCTCGAATGTGAA
AACCAGTGCAAGAAGCTCCTATTCAGTCACTTAGTGATAGGTGTAGTTACTAACTTCTCCTTCAACTCTCCAAATGCTCT
CAGACAAGCATCATCAAAATCAAACTTATACTCCTTTTCAAGCAGTTTGCACGATTGATGTCCAATTTTGGACAAATCCT
TGATGAACCTCCTATAAAAACCTACATGCCCAAGAAAACTTCTAACACCTTTAACAGAGATAGGTGGTGAAAGCTTTTCT
ATTATCTCAACTTTCACTCTATCAACCTCAATGCCCTTCTCAGAGATCCGATGACCCAGAACTATCCCTTCTTTCACCAT
GAAGTGGCACTTCTCCCAATTGAGCACTAGATTGCACTCTTCACACCGTTTAAGCACCTCGACCAAATGATCCAGACAAT
GATCAAAAGAGTCACCTACCACAGAGAAATCATCCATAAATACCTCAATAGTGTCCTCCACCACATTAGAAAATATCGAC
ATCATACAATGCTGGAAGGTCGCTGGAGCGTTACACAACCCAAATGACATTCGTTTGAAGGTGAAAGTCCCATAAGGGCA
AATGAAGGTGGTCTTCTCTTGGTCTTTCGGAGCTATGGAAATCTGATTGTAGCCCGAATAACCATCAAGGAAACAATACC
AACCATTACCCGCAAGTCGGTCCAATATTTGATCCATGAACAGCATAGGAAAGTGGTCCTTTTCTGACCAAGCATTTAAT
TTTCGATAGTCCATGCAGACTCTCTATCCAGTCACGGGCCGCATCGAAACAAGCTCATTTTTCTCATTCGGTATCACAGT
AATCCCCCCTTTCTTGGGCACACACTGAACATGACACACCCAACTACTATCGGTGATTGGATAAATAACTCCAACATCCA
ACCACTTGATGAATTCCTTCTTAACTACCTCTTGCATAGGCGGATTTAGTCTTCTCTGGTGCTCAATACTAGGCATGTGA
TCCGGAATGAGTTGAATTTTATGAGAAAAAATATCAGGAGGAATCCCAATAATGTTCGTAATAGTCCACCTAATAACTCG
CTTGAACCTTTTCAACACAAACACCAATGCCTCAACTTGTGTCACATTCAAATCTGCTGCAATGATGACCGATAAAGTAC
CCTCTCTCACCAAGAATACATACCTCAAATGTGATGGTAGAGCCTTAAGCTCCAATTTTGGAGCCTCCTCAACAGACGGT
CTTGCAGGTAGAGAGTCGTGATTCTTCATGTCTAACTCCAATCTCTTTGGTTTTGAAAGGAATTTGAACCTATCAAGTGC
AGCGACCAATTCATCATAGTATTCAATATCATCACCCTCAAAAATCATCATTACCGCTGCCAGTACATCAACACCCAACC
TCTCTTCAATAGACACCTCAGAACCACTCTCTACAATATGATTCACCACTGATACCGATTTAAGCTCACTGCTCTGCTTC
ATGGATATACAAATGCTGAAAGTTACCTCTTCATTATTCAATCAGAACTTCATCTGCCCTTTCTCCATATCTACCAAGGC
GCGCCCAGTGGCTAGGAATGGTCTCCCAAGGACAATGGGAATCTCAAAGTCAACTTCACAATCAAGTATCAAGAAATCCA
CCAGAAAAATAAAAGACTCCAGCTTCACTAATACATCTTGGAGCACACCAATGGGCTTCTTCACAGTTCTATCGTCCATA
AGCAGTCACATCGCAGTCGGTTTTGGATCTCCCAAACCCAACTTCTTGTAAATGGACAATGGCATCACATTGATACTAGC
ACCCAAATCACACAACGCCTTTGCAAAATGTAGCAACCCAATGGTACAAGGAATAGTGAAAGCACCAGGATCCTCCTTCT
TCTGCACAAGGGACCTTGTAGCAATAACACTACAATGTTACAACTTATCATCATCTTCAAAACTCACGGCCCGCTTCTTA
GTTACCAAGTCCTTTATAAACTTTGCATACCTAGACATTTGCTCCAAAGCTTCTATCAATGGCACATTGATGGAAAGCTT
CTTCAACATACTAATAAACTTGCGATATTTTCCTTCTTCAGTCTTCTTCACTAACCTCTGTGGGAAATGAGGTGGAGGTC
TAGGCATGGGAACAACCTTTTGGGTTATCTCCTCACGAATATCATCGGCAGATTGATCAGTTGTAGCTTGGACTGCAAAT
GTGTTTCTCCCAGTATCTGACTTTCTAGTGTTCCAAGCTTTATTATTTCAGGAAATTTTCTCCAGTTTCTCAACGATCTG
CTCCAAAGTGCATTCACTATATGAACCTTCAGCGATAGTATCAAGCACCGCCTTATATTGTTATCCTGACCTCGGTAGAA
GTATTCCTTCAACGATTCATCATCAATGCGGTGATTCGGGATACCTCTTATGAAACCAGTGAACCTGTCCCAGGAACTAC
TCACAGACTCTCCAGATAGTTCTATGAAGTTATTGAATTTATCTTTGTTGTTTAGCTTCTTTGACACCGGAAAGTATTTT
TCCAGGAACACATCAGTTAATTGGTCCCATGTGTAGATTGAGTTATAAGGAAGCTCAGTAAACCACACAACAACATCACT
GGTCAGTGATAGATGGAATACTCTTAATTCAATGACATCCATGTCCAAGTCTGGTCGAACCACACAACTTTTGCAAACAC
TCCTCAGCTTGGCTATGTGCGCCTATAGATCCTACGATGCCAAACCAGAGAACAAACCCCTCGTTGTAAGCGTCTGCATC
AAACTGCTAGTCACCACGAATGTATGCCCCGGAGGTAGAGGGGGTAGAACAAGAGGTCCTTTAGATTCAACCGCATTAAA
GTTGACCCTATAGTTATCACGCATTCTTAGTCCTGGTGGATCCTATACCCTCAATGCATCTCCCAGTAGATTTTCACCTT
GAACCTGATTATCCTCATCACCAACCCTTTGAGGCTATAAGTCAACCCCAACACCTAAATCTCCTCTTATCGGATTGACT
GGGACTCCTTGGTTATTCATTCTTCACAAAGTCTTATTCAATTCTTGATCGTAAGGAGTAAGCGATTCACCTTGGCATAC
ACTAGAGTAGGAACCTGAGAGAAACAAAAACAAAAGAAAAAGTAAAATTAGGAAATATTTGACTAAAGTTCAATAATGTA
GTTAAAATTAATCTAAAAGCCTTATTCCTCGACAGCGGTGCCAAAATTTGATACGCTCAAACTACACCTCCCTAAAGAAG
TATAAGCAATCATTATCAAGTAAAGAACCCAACTTGGAGGTTGGGGTCGATCCCACGATGAATACCGTTTAGACTTAAAC
TTAACTTACTATTATATTTGTTTAGTCAATGTATTTCTGACAAGTAAGTAAAGGCCGGGAGGGGGGGGGGGAGGGATTTG
TGAAACAAATTCTGGAAATTATGTGAATATCAGTGAGCAAGATTCAAAATTTAATTGTTATCAGGATGAGACAAAAATTA
GGGTGTACGTGTTCCCCATAAGCTCATAATGCGGTAATCCTAGTAATAGTAATCCTTTACTAGTGTATTACATGCAAAGT
GATAAGTTAGGTATCTCTAATTCCTTGGTCCGGCAACTGGAGAATTTCACCTCGCAACTTGGTCCGGCAACCGGAGAATT
TCTCCCCGCACCTTGGTCCGGCTACGTGTTTATAATTTACTAACCCTTACCTTTACCTCATTTTAGACATCACATCAATA
TATGGCTAAGTTTTCACCCTCACACCAATTGACATTAGATTATTAGATAGTATCACACTAAATCTATGTTGATAATTATT
TTCTTATTAACTATCTCCTTTGTCCGGTAAGTAGCAACAAGGCGAGTTCTAACGCGTGCACTCTTAAAAAGACTTCTAAA
CGAAAGAATTATCAATGCATGCAATAACACTATTCAAGAATTACTTAATTACTATTCATACTTTGTTAATCGATCATGGT
TCCCACAACCCTAGTTGTGGATTTAGTTACCCATAGTAGCAAGAACACAATTCATATTTTTAGATGAAGAAATCATGAAC
TTACGTAATAAGTTGAAGAAACCCAAAATCTCAACTTGAATATCAAAGTAATAATCTTCAAAACCAACTTAGGAAATCAA
GAATTCCTAAAATTGCAAGTTAATCTCCAAAGCCAAAAACTAGAACTAAAATAATAAAGTCTAACCCAAATAAGAAGAAG
AAAAGAACCCTCCAAAGTATTCCTATAAATGATCCCCTCTAAATAATTATTTCTATAGACTATTTATAGGATATAGAAAA
CCCTAAATAAAATAAGTGACTCCAAATTAAATTAGGATTCCAAAACCAAAAGGAATTGAATTCCTATATAATTTCCGTGA
AGCTGTCCGCGTGAAACCGCCTCAAAATATTTGAGGGGCCTTCATTGGATGCCATGTGGCAGCTTCCAATTCCAATTCCA
ATTCCAACTTTGATTGACTTCATCAATTGCCACGTGGAAGTTTCCTTTTGCAATACGCAATTTGCAGCAAATATGCACCT
TATATATTTGTATATTATTATATTAAATTTAATCTATTAAGTTGTCTGCTTGATTTCCTTCTTCAACCTTCCATCTTTAA
TTCGTTTTAGCTCCAAACTTCTTCATTTTTCCACCAAGTTAATCCTATAAATAAAATATACTATTTAGCACAATCCATAG
AATTCAAGCTCAGAAAGGACAAAAATAAATAATAAATGTGAGGCAAATAATGATTAAAAATATGTATTTTGGCCTCACAT
CAGTGAACTTTTAGCATCTCGTTGTGACCAGCTGGTTATCGAATGAGTCTCTTGTGATGAACATTGCACACTAGCTAGAA
AGTGTGAAGTCTTGTTTGATATTGGTGCCAATGCCTTGTGTGATGAGATTACTTTGAACATTGTGTGTGATGACACCTAG
AATTTGCCTCGTTGGTCCGGTTGACTAAGTGATGCAGGCAATTGAAATGATCTTAGGCAACAATTTTGAAGAGTGAAACA
ATTTCACAATATTCCTCTTTTGTGGCCAACCTTGTGAGATGTGTGAACCTTGATTGAACCCTTTTGAGCCTTATCCTTTT
CTTGGAAGAAACTTGAACAATTGTTATCCCTCTTTATCCATTCACCCATAACTTTCATGAAGTGTGGTTTATTTGAATAG
ACAACTTAGTCCAAAAGCCTAAGTTGGGGGTGTGGTGAAAAGAGAAGGCAAATCAAGAAGTGTGAGAAATCTCCCCTTGA
GCAATGGTTTTGAAAAAGATGCAACCCCTTCATGTAAAAAAAAAAGAGAAAAGAAGAAATAAAAAAAAGAATGAAAAAAT
TGTGAAATAAAGTAGTGAAGTTGCAAAAGAAATGGGGTATCCGGTAGTTCATATGAAGTTGAATAATGGGGTGGATTATG
AGCATGATCAAAATGCTAAATAAAAGGAAGAAAGTGATGTTCAGACCACACTTCATGAAGGTAGAAGCCACTAAGCCTAA
ATGACTATACCTTGATACTCAGCCCGGTTACAGGCCGTGAAAAGACCTTTGTGATCTTGAGTGAGATGAAACAATTGTTG
ATTGGAAAATAAGGGCAAACCTATGATTGAAGTCATGCATGTGTTCATATTTGTGAGTGTGAGAGTCGTATGTGATTCTG
GAACTAAATATTGTTGAAGAACTTTGTGTGAATAGGGTAACATCTTTGTTGTGAGGGAATTTGACTACCTTTGTTGAGCT
TGAACTTAATTTGAAGCAAGTATTGGGAACTTGAGCATCTTTGATAATGGTGAGTTGTAATTTGAATCTTTGAGTGCACA
ATTGATCATTGCATGAGTAAGTTGAACCTTGTTGTGTGCATTCATGTTGAGTCTTATGCAACACTATTTGAGACATCCTT
TTTGAACTGGTGATCTTGAATTTTACTTGAGGACATGCAAAAGCTTAAGTTGGGGGTGTTGTAGAGTCCGAGATTTGGAC
TCAGTTGGGGCTTTGTTTATATAGATTTAGTGTCCTCAAATGCTTAATTAGTGCCATAAACTGATGTTAAAGCCTTGATT
TGCTGATATTTGGATTGAGGAGCAAAGCAAGCACACTAATAGGCAAAAAGGAACAAAACAAACTGAAGAAGTGAAGAAAG
GCGACCCTGATGATCGCCAAGAGCACTTGGCAAATATCCGAGTGGCTAATTTGACCGCCTAAAGTTCCAGTGTGCCAGCC
CTGAGGAAAGAAACTAAGTCGGCGATAGAAAAGGGGCAGTTAGTGAATTGCCTAGTAATTCCGTGATGCAAAGAAAGACC
GCCAGAAGTTAGAGAACTTGAGAATGCTGAGAGCTAAGGCAAAAAAGTGATAGAAGAGAGCAATGGGCAGTTCGCCGAAC
CACTTGGCGAACCCGACTTACCTTGCCTAATGGCCTTTCGTGGCTTATTTTTGGAGACTATAAATTAGATTTTGAACTGT
TAATTTAGGACTTCTCTTTATCCAGATTTTAGTTTACTACCATTTTAGAATAGTTCTTAGTAAATTTGAAGGTTTTTGGA
GATTCAATTCGAAGATTTTGCAAGTGGGTTACTAATTTTCTTTGAATTCAAGCATTGTAAAGGCTTAATTACTCTTACCT
AGTTGATGGTTAATCGATTTGGTAACCGTTTTTACCTTTTTATGATGTTTGGCTAAAACCCCAATTCTTGGGGTGTGATC
ATGTGATTATGGGTTGAATTAGTTTATGGGTATTGTTAATTACTAGTTTAAATGCTATATTGAAGTGGGTTTAATCATTA
ATTGTGGTGTAATATATGAATTATAGTTGCAAATGCAGTTCTAACCTTGTGTTCTTAGCTTGCTTGAGAGAGAGGTTTAA
GAACTAAGATTATTGATTAATGATTTGTAGGTATTGGGTTGAGTTGGGTTCAGCTCAAGAGAATGAATCCTAAACCCAAT
CCTACCTATCTAGCACGAGAGACTGGATGAATTAAGGTGTGGTTGTTCTTCATTTCTATGTTTGTTGATGTTTGAAAGAA
ATCACCTAATTCGGGATAATTGTTCGAGAGATAGCTATCTCCCTTATAGTATAGCCTACCAACTGATTTTTAGATGTTTA
CTAGTAGTTTCAATCACCCATATATCGAAATTTGCCTATATCGATCACATTCCGAGAACTCCTCTCCTTATTGTTATTTC
AAGTTGTTTATGATTGCGTTGTAGTTGATAATTGCAAACCAAAACCCCCATCTGACATTTGTGTCACCCCTTTTAATTTG
TTTTATGTCTTGTTCGATAATTTCTATTCCTATATCTAGTTAGATCACATTCATACTTCTTGATTGAATTTGAACACGTA
CCGCTCCCTGTGGGATTCGACCCCAACTCAATTGTTGGGTTATATATTGCTTAACGATCGTTTGCACTTAGAATTGGATG
AAGTATATTTTATAGACATTACTCAAATCAGCAGCTCAGAGGTTATAATACCTAGCATGGGCCGATCCTAATTTGTATAT
TTACAAGGACAACATTCCAGGCGTTAAAATGTCTAGCATGGGTCATCCTCTTCTACCACTGATCAACTTGTCATCGTATC
AAATTCTACAAAGTTTTTAAAGAAAAGAAGAGTAAAGTGAAGAACAAAATGTAATGTACTAAATACCCCTAAAGAGTAAG
CAGAGGTGGTCGTGCATCCTTATCTATACATTTATACATGATACATTATTTTACTTGAGCTCTTGTTTTACATATGGATA
TTTTATGCCTTACATATTCCGTACATTCTTTTGTACTGACGTCCCTCATTGGGACGCTATGTTTCGTGATGTAGGTACAG
GTACTCAAGATAATAGAATCTGTCTAAGATAATCATATGATATTAAACTACCTTTGGTGACCTCCATGTTGACTCGGGGC
TCGTCGAGTCTCTAACATATATTTGATATTTTCTTATAGTTAAGGGTATGACGGGATCTTGTCCCGGCCTTAGCTAAGTG
TCTATCTTTTAGAATTTTTGTAGATTAATGTCAATGTGAAGCATGATTATGTCTTATTTTCTAGTAATTAAGGCCTTAAC
GGCCAAGCAAGTATATCTAGTTTGGGCATATCTGTGTTGGTATTTAATCAGGTTATTTTACTTATACTCATCAAAGATTT
ATAACTTCATTGTTGCATGTATGATAATCAAGGGTAATAAGTTGGTTCTCTCGGGCCTTTAGGGCATCGGATGCCTGTCC
GCTCAATGGGACTTGGGGCGTGACAACTTGCCTCTCCAGGTATGTTCCATTCATTGGTCTTTTACTCAATGTATTCCATC
CCTTCATTCTTACTACCTGCATTATCATGCTATATCTCCTCGTTAGACTCTTATGCCTACTGAGTACACCTTGTTGGTAC
TTATACTACTTTTCTTCACCCTATAAATTATAGTATGAATTCTCACTTGATTTGGATCTTGTGCGGAGTAGCTTTTCATA
ACACCATGAAAATTTATAACCAATTCAACAATGGAAAAATTTTAAGCATTGATAAAAATTTAGAATTAACTTAAGTCAGG
AAAAATAATGAGCATTTCACAAACCAGATCTTAAAATATACACAATATAATAGTGTCCGACAGAATCCAGCAACATCTCA
TGCTAGCAGTAGCTTAGAAAATAAAGGAAGAAGCTCAAACGGAGTAATTTTTCAAACAAAACAGCCACATAACAAAATAT
TCAAGCAAAGATATGAAATTCAAAACAAGCATAGAACAAAACCAAAAAGAATGTTATAAAATAGTTCTAGATTTCTACAA
AAAAAAATTGGGTGAAAATAGAGAAGCTTGTCGGAGTTTAGCATTTTCGGTCAGTTGATGGTCTTGAGATCGGATGGTTG
TTGGGTTCGTAAGGTTGTTCTTCGGTCTTCTTCGGAAGCTTTAAGCTCATCAACATGCCCTACAAAACAAATAAAAAATC
AAGAGGGGGAAAGGGGAAGGGGGAGGGGTTTTAACGTTGGTTGTTGATATAGTTGTTGCCTTGAGGAGCTCGTGGGTAGA
GATTTGGTGGTTACGAGCTCGCTGGCTCGTTGCTAGTTGTTGGGGGTCGGAGCTGTTGGACTCGGAGTTCACCGTTAATG
GCAGAACTCGAGCTTAGAGAAAGGAACGGAGGCAGGAGGAAAATGGGGTCTTTTCGGTGGTGAATTGGCGGAGCTCTTGC
GAACTCTTCGCCGAAGAAAATAATGAACAATAAAAGAATTTTAAAAAATCTCAAAATTACACCCCTAAAAATATTATCCA
CCACCACCAACTTAATGACCAAGTAATTGTCTAAATATAAAATTAAAAATTGCCTTAGTACAACACAATTACCTTAAAAC
TGTGGGCTAAAACCCACCAGTTAATAAAATATTTGTGTATGCAAATCTTATCAGTATTTAACTGTATTTCTAAATTGTAC
AAAAAATACCAAAATAAATATTAATAAAAGTAAAAACTACAATAAATATTAATCAATGTAACGATAAAATGATTGGCATG
TACAAAATACGATTTAACAAAACATAATGATCTAATCAAATCGAACAAATATCTGAACATATTCAAACTATTGCGACCCA
AGATAATGTAAAGAAAATTAACCGATTGATGTTTTGAGAAATAAGGATAATTATAAACAAATGACATTAAAATTACAAAA
CATGTATTTTGAACTATTGAATGAATAAAACACTTAAAAGTATTAACTTTGAAAATTTCAGACAAAATATTTGTTTCAGC
ATTCGTGAAAGTAGAAGGATAGTTATAGCCTAAAGGCAGTAAAGGACGAGGGTACAAGGCCTGCATGCTCCATCAAACCC
TCAGAAACCCTCTTGGAGTTAACGATTCCAACGCAGAACTCAATCTAGGAGGGAAATCCTTAAGTCCACTTCAACACTCC
AAAAGCTTCTCCAATTCCTTTTTGGGCACCAATTTTGCCCAAATGGATGAAACATGACCGAAAGTACCAGATTTATATGA
GGAAACCAATACCACACCGAAACCACCAAATTGAGAAATCACAATACCATGGCAGATGCAACCCAACTCACTAATAAAAA
TACCTACCTTATTCTCTAAACCCCACACTTCTAGTTACAGGAGTGTTATGTTTGTCCTTAGTTATCATCAACACCATCTA
AATCGTGCCTACCAGCCCATACAATGCAAACATCGGACAAATGACATGCTACACCTGAACATCTAGAAACAAAAACTACC
AAGACGAGGAATTCAACCCAAAGCAAAGCCTAAAAAACTATCTCAACTCCTAAAACAAACACCTCAAGATGAAACACAAC
ATTTCAAAATGAAACATTCTACTCCAAAGTACGATCATCCCATGAACAACAAGGTTGCACTGAGCCCCACTCCAATGACC
TACTTCAACAAAGGAATTTCCAGAAAAATGATACCATGTGCTCACAAACTACTCAGGCATCGTAAATATGAGCAACCGCC
TTAGTCCAAAGAAAACCAAGTTAGCAGGTGACATACATACGTATCTAACCCACCGATAATGTCCCAAGTCACCAACTCCC
ATTAACAAACACCGCAAGCTACCCAATATACCAAAAGAAGGCCTTGCATGTTGAACTAACACACAATCATAAATTCCTTA
TTACATTGACCCTCACAAGTAGTTGAACCTTCTAAAAAAATTTCCATTTTCAAACAGAAGCTAATGTCTTAGCCACCAAG
GAACACCATCACACCGACTCTAACTCACAAACAAAACCTTGAAAGCTACCAACATAATTGTAGAAAAATCAACTACAACG
ATAACAAGGTGCAACAAAGGATCACACCACCGAATCCCAGCTAACCATAACAAAATACCAAGACCACCAGAAAGAAACTT
ATCCAAAGAGACCGAATGGGGAAAACACAAATGCGCGGGTGAGAATAAGATTAAGGAAAAAGAAGAAAGCGACCAACTAG
GACTACCAAAACACCATAAAAGGCCATACTAACCTTCACATAACTCTGCCACCAACAATCTCCCAACTAATACTCCAAAA
GAATTACATGTAACTAAGCTACCCTCCCTAGCCTACTAGCTCCTATAGAAAAACCAATTCGAAATCGGGTAAAGTTGGTT
TATCCGCATATCTAACAAGGATCGACATCATATCAAAAATAGATAACATGGGTGGCAAAAGAGTAAACCAAAAACCCTAA
CATCACTATAACAACAAAGCCACCAAGCTAAAGGCACATGGAGTTTCTCATCCACTACTCTCAATCGGAGAAGCACAACC
TAGTCGATCCACTACTAAAAGAATTCTACTACAGGAGATAAAATGCATACACATCCCTAGTTAAGGTTGTCACAACAATC
CAAAGATGGATAACTAGTCAAATAGGCATGAAAGGGTATCAAATACCAAAAACCACACAAAATAATGAAATCATATAAAA
AAGTAGGGATACCTGGAATCGTAACCTCTGGCTGACTTGTGGAGCATAAAACTTATTATGCCCCACCTCAACATAAAAAG
CTGAAGCACCATCAGCATCACTTAGGGCACAATCTCTGACCGCGTGTACAATCAACCTATGAGTTTAACACAACTATACA
TAACGAATCGTAGTCCCACACCGGGGAAAAGCTCTCCATAGATGCAACAAGATCCAATAACTCTTGTCTGGAGCATAAAA
GAAGTCAAGAATGTCTAGAAGATCAACTCCTGCCTAGGGCACTCCCTAGACTAGTGGTCAAACCATCCAAAATAATAGCA
ACCTACAAGGAGTAAATCCTGAAATGAAGAACATAATAAGTTTCCCTACCTACCTCCACCAAACTCAGAACAACCCCTAA
TAAACTAAAATAAAACATTACAATAATCTCTAACAAAGTGGCCTACCTTACCACACTCATAGTAACCTCTACAAGAGAAA
CCTGCTGTGAAGACCTATTTGGAGTAAGATGTAACACCCCGTAACTAGAAAGAACTAGAATTAGAAAGATCCATGTTTGG
AAAAAATGAAAATATGGAAAATTTGGTTAAGTAATGTTAATTTTGAGTTTTTGGTCAGCTTCAAACGACCATAACTCCTA
GCTCAGGATGAGTTAGGTGTATTTCCGGATATCATAGGAAAGATCTTGGAATAACCTTTCTAACACCACCAAGTTTGGGC
GATTCCAAGTTTGTATGAGTGAGATATGTCTATTTGAAGTTGGGTTGTTTAAATAAGGAAAGTCTAATCCAGATTTTAGA
AGGGCATTATGGTCTTTTCCATACCCCATGAGTTGTTAAGTTTCCAAATGAGCCAATCTTAGAGTGGAAAAGTAGTTCAG
TAGTGCCTAAGGGTCGTTTCATTTCGTACCTTAAGAAAAGAAAGTTAGTTTCTAAGGGGTGTGTCTATCACTTAGTCCGA
GTTAATGACTCTAGTGTTGAGATACCTCCTATTCAGTTAGTTTTAGTAGTAAAAGAGTTTCCAGAAGTCTTTCCAGATGA
TCTTCCCGAAATCCCTCCTGAGAGAGAGATAGACTTCAATATAGATGTTCTCCCAGATACTCGTCATATATCTATTTCGC
CATATAGAATGGCTCCAGCAGAGTTGAAAGAGCTTAAAGAACAGTTGAAAGACCTCATTGATAAGGGCTTTATTCGACCA
AGTGTCTCACCTTGGAGAGCTCTGGTCTTGTTTGTGAAAAAGAAGGATGGTTCCCTTAGGATGTGTATAGATTACCACCA
GTTGAACAAGGTTACCATCAAGAACAAATATTCTCTTCCGAGAATTAATGATATTTTCGATCAACTTCAGGGTGCCACAT
GCTTCTCTAAAATAGATATCAGATTTGGCTACCATCAGTTAAGAGTAAGGGAATGTGATATTCCGAAGACAGCTTTCAGA
ACCCGTTATAGTCATTATGAGTTTCTGGTCATGTCCTTTGGTTTGACCAATGCGCCTGCAACATTCATGAACCTTATGAA
TAAAGTATTCAAACTTTATTTAGATATGTTTGTTATCGTCTTCATTGATGACATACTAATCTATTCGAGGAATGAAGAAG
ATCATGCTAGTCATCTTAGAATAGTTCTCCAGACTCTAAAAGATAGAGAGTTATATGCTACATTCTCGAAATGTGATTTT
TGGCTTGAATCTATGGCATTCTTAGGCCACATTGTGTCTTGATAGGGAATTAAAGTTGATACTCACAAAATTGAGGTAGT
GCAAAATTGGCCTAGACCCATATCTGCAACTGATATAAGGAGTTTCTTGGGTTTGGCTGGATATTATAGAAGGTTCATAG
AGGGGTTCTCATCTATTTCTCCCTTTTGACCAAGTTAACTCAGAAGACAATGAAGTTTCAATGGTCTGAAGCTTATGAGA
AAAGCTTTCAAGAATTGAAAAAGAGGCTGACTACTGCCCAGTGTTAACCTTACTAGAAGGTACACAAGGCTTTGTGGTCT
ATTGTGATGCTTCTAGAATTGGTTTGGGTTTTGTGTTAATGCAAAATGGCAAGGTTATAGCTTATGTGTAAAACCCCGTA
AAAACTAGTAAGGCCTACCTAATGCTTGATGGAATCTAGTAGGTGAAACTAGAACCTCACAAGTGAGTTTGAAGTTGGTA
ACTTGATTAAATGTTGTTAAATGTCTTCCCGAGTGAAGGTTGAGGAATTTAGGGGCTAAACATCAAGACACGACTATAAC
TCCCGAAAACTAGTAAGTTGAACTAGTGTGTTGTAGTGTCTTGTAGTGGAGTTTTTGGAGTGTTGTATGAGGGTTAAAAT
GAAGATAAATGACTCTCGTACTTAGAATGACATGTTTAGGGGTTAAACGTCCGGGTACGACTCCCCAAGGACCACCTAAG
GTGTCCTTGAGGGGACTCCAACACTGCCCAAAAAACTATCAAAATAGCTTGATCTACGACCCCTATCCACGCACCGTAGG
TCATGGGCGTAGGTCAAGGCCTGCAAATTAAGGCCCAGTACCAAACCACAGCCCTTAGACCCATTCACGGTCTATGGATG
GGGATCCGTAGGTGCTGCCAGGTTTTTGTCAATTTAGTTTTAAGTTAGGTGTTCGGGATTAAGTTGGTTATTCAATTAAG
GGCTTAGGATTTCGGTTTAGTAGTTAAATAATCACCTATAAATAGTTAATAGACCACTAAAACTAAGTCATTAACCCATT
CATATAAAGACCCCAGATCAAATCCCAACGTCCCTTCCCTCCAAAAACCTCCTCTCTAGAACCTCCATTGAAGACCAAGG
AAAGAGATCAACTAGGGCTTGAAGATAGGAGAATTTTCATAAGAATTTGAGGGGATTCTAAGTCTAAGATATGGATGCTT
TTCATTCTTGGTTAGCTATCACCAAGAAGCCCCTTCAACTATGTTTTCAAATTCCCCAAATCTAGGGTTTTCAAATCTAG
TCATGGGTCTTTTTCCAAAATGAAATCAATTGTCTAATTATGGTCTATTATGATTGTTTAAGATTATTTATGGTTGTATT
ATTGTAGTGTTAATGGTTTTTGAAGAAAATCACTCTTGGACCCATGATTTCCCCTTCTTCCCAAATTATGAACTAGGGTA
TGCCTTGATTGATGATGAAAGCTTAACAAGTGATTATTTCTATATTGAATTATGGTTTTTATTGGTTATGCTACTGATTT
TATATGATTCTAACTTGAACTCCAAAGAATCCATGAGTTTTCCCCAATCCTAGCTATGGCTCTTCCATATAAAAGGAATA
TTGTTAGAAGTTGATTCAATTGATTAAATGTGAGTTGATAATGATGTAATTACATTATCTAAGTATGAATCTACCTATAT
TCTTGATTTACCTATGATTCTAGGGTTATGTCATGAAAGAGGCAAGTTGAGGGTTAGCTGTGAACCTCTAGGATTGATGA
AATTCTTAGTGAATTGCCTTGGATTAGATCACTTAGACTTGAATTTCTTGTGAATGAATCTTGTAGATATGAACTAACTT
GATTAGGTCTTATATGATGGATCATGGTTGAAGTAGTATTGTTACCTAGTATACTTGATGATATATGTCTATAATTGAGT
AAAAATGAAGTATGTAGTTAAGCTTTCCCTAAGCGTTAGGTATACATGATTACAATGTGAGGTGTTGCTTGAGGGTAATG
CTCATAATATGAATATGATTCCTAAGGCTTAAATGGTAAAATCTAATATAAATAAATCAAGGATGTTTAGGCTTAAAGAA
GGAAGCTATTATGAAGGTTGAGGTTGTATATGGAACAATTGTGTAAAGACTTCACCTACATGACCTCTAACATGAGTAAA
TGAGTTTATTCATGAAATGAATGTATTACTTGAGTCATGGTTGTATCTATGTTATGGATGTTGAATGTTAGATGTGTTTA
TTTAATGTGATTATTAAATGCAATATATGAGTATTATGTGTGATTGTGGTATGATGCACATGCTTATGAACACTTGAGAA
GGAAGTTTCTATGATGATAATGTCTCTATGGTGTTGATTGAAAGGTTAGTTCTCATATGCACCTTTACATCCAATTATGC
ATAGAATGTACATGATCATGTTGATCCACTTGAAAGGTCGAGGTGTTAGTTATTGTGTATATTGTGGTATTGATGCAAGA
TTCTTCTTCCCTACCCTACGCACTTGATTGAGTATGAAGTGTGCAATTATGCTTATAATTAACTTGTTGTGTTGAATGAA
AGGCTAATTCTCATGAAAACACTATGATTGATAATTTGAAAGGTTTACTCACTTATTGATGGTTCTAAAGTGAAAGGATA
TTCTCACTTAATGAATCTTTGAGCTATTATGATGAATGTTGGTTTGAGTGCCTAGTGCATTCTCTTATAACCTTGAACTT
AAGTAAAAGACTTAATGTAACTCTTAAAAGGAATTATGCTTAGCACCAAGCAGATATGACAGTGAGATGGGAGGCTTTTA
CGTTTAGCAAGTCCGGCTTCCCAATGTATGTTGTCTCATGGGATGGAAACCTTCTACGTTTAGCAAGTCCGGGTTTCTAC
TAGCAATTCCCATATTCCATAACTACGTGCCCCCGTAGGTCTTAGCAAGTGGATCCATATAGAAGCTATTATGTATGTTC
TACCTTGGCAAGTAGGACACTCTCTTTTCGATGTGGGAGAAGAACACCGGATTCCATGTAGCTCATATGGTCTATGTTGA
TTAATGCTATTATCCCTAAATGATATGAATACGAGCTGTAATAAGATCATGGACTCTAATCATGACTTCTTAAGAGGTAC
TACTTAGTATGAGTGGTGGTATTGGACTTCACCCGTACATTGCACAAGTGGACTTTAAGAGAGGTTGTGGTTAGGTTCTC
TTATGTAATGAAGACTTATGAATTATGTATGTATGATATGAATGAATGTTAAGGTTGACTTTATTTATTACAAGTTATGA
TGATGAATGTCTCATTACTTATGTATGTTGGCTATGAATGAACTAAAAGTAATGTATGTATATTGTTGGTGGTCTAAATG
TGATACTTAGCATTTGGTAGGGTTATGGGATCTTACCTTTGCATTGCACTAGCATGACTTTGAGTTGCTTATGTGTTTGT
ATGAACTTATGTAATGCATGATCATGGTGGCCTATAAGTGAGATTTAGTGTGGATAGGATTATGGGATCTTATATATGCA
TTGCACAAGTTTTTCTTGGGGTTGTTCATGTGATAGTTCTATTGTAATGGTATGATCTTGGTATGTGCTTATAAATGTGA
ATTATGTTTGTGAAGATTGGAATATGCATGATTGTTGTGTTGAAGACTATACTTGTAATTATGATGATATCCTCTATGTT
GTGATGAATTGTGCATGGTTTTTCTTATGAGCTATATTCTCCAACTATTTCAAAGATGATGTTCAAAAATGGCACGAAGC
ATGTCTTTAAACTAAATGTCCCTTTTTATGCATGTTTTAAGGATTTTCTTGCATTGCTTACATACTTAGTACATTTTGTG
CTAACCCATATTTCTACATTTACTATAAGTGTAGGCTTTGGAGATATTGGATGCTATCCTCGTGGCTAGGTTCAAGGGAG
GTCAAGGAGAAGAAGATTGGCGAGTCCTCATTGTATTCGAGGGAACAATGACATGTCCTTTATGTCTATCTTTTATGTTC
TAGACCTATGTAAGGGTCATGTCCCTAAGATTGTATTAAAGAGTTTGTTCTAATGTTATAGATGGTTTGAGACATAGTGT
CATAGACTTTCTCTCATTTTATAAAGACTTTGATTGTAAAGAAAAGCTTTAAATTTTCTGCATTTTCCTTTGTTCTTATG
TCATTATATGCTAAAGGCATGTATAAGACCCATTCGGGGTCAGGTACGCCGTGTTACGACTAGGGGGTGCCCTCGGGTCA
TGCCAAACTTGGTATCAGAGCATAAGGTTTTGGAATGGTCTTAGGATGTCTCAAACCACATCTGTAGAGTCTTGTTCTTC
GGTGTGAATCGTGACACATCTATGAGCCAGAGGCTATAGGACGTAAGGAAACTTCAGTTCTTCATTCGCCAAGTCGTGCC
ATAGATCTATAAGCTCTCTCTCTTATCCCTTATCCAATGGTCTTTAGGATGTGACTATTAGGAGGGTTTGTTCTACAAGA
GTAAGGGAGAAAGGTTGGTTGTGATGCCAATTGTGGCTATGTGACTTGAGAGATTTGAGGTAATAGTTTGTGATGTTGCC
TTTAGTATGAGTGATGTTTCATAGTTGCCCTTTATGTTATGAAAAATGTTTAGAGGAATTTGTGTAGGCTTACTCCTAAG
GGGGAGATAGTGTGCCTACCTAGCAAGGTGATTATGAGGATAGGTTTAGTTGTTGGTACAATCCAACTTAGCCATTATGA
GTTTTTATGGTATGATTGATAGATTGGTGAAATAGTGGTGCTTAAGTAGTGCCTGGAGATGATTGAGTGAGTACACTCCT
TTAAAAGAGGATAGAAGTGGAATGTTCCATGGTTTAGAATCATCTTGTGTGAAGGTTTAGTTATGACTTTCTCCGACATT
AGAATTGAAGGAAGTGATGTTGTAAAGAGTTTGTATAGGCTTACCCCAAGTGGGGCATAATGTGTTTAGATGGTAAGGTC
ATTGAGTATCCTTGATGTTTATGAATTAGTCTTGCTTGATAATCTCACTTTAAGAGGTGTAGTGAGTTTGAGGAGTTTAG
TCCCGGTTTGGTATGCATATGAGACCTTGAGTGGTGTTGGTAAGGTTGCTTGTGAGCAAAATTGTTTAAATAAGAACCCC
TCTAAGTTCGAAGTACCAATTAGGATCTTAGGCCGGCAAGTTAAGAAATAGAAGAGTAAGAAAGTGCTTCCATGAGAATG
TTGAGAAGTGGTATTTTAGTAAGGGTTGTAGTTGAAGGTGCTTAGTTGTGACGCCAAGCGCCAATGAGATGTGCCAATAT
CTTTATGTTCCCTTTTATTCCTCCTCTAGCTCAAGATGATAAGTCCTCCTTGACTCATTTTATGATTTAGGAGTCTTAGA
TGTTATGTGTGTCCTATGATTCCCTTGTCCTTTAGAGTTACTCTTGCTAACCTTGGTAGGGTTTGGATGCATGGTTATTA
GACCTATATTAGTTTTAGAGCCCGGTAAGGTTTTAATGAGCCTTGGTAATGCTTGAGCTTGTTGAAAGGAGTAGTATATG
AGGTTTTTGTAAAAAGGGGACTTACTCCCAAAGGGAGGGGGGGGGAGAGATCATGTGCTTGAGTAGCAACATTGATTGAG
AGTCTCGATATCCTCATCTATTCTTCCATTCCTATTCTAGCTTGAGACCAAGAATTCCTTTTTGGGTTTGTTTTACGTTT
AACAGTCATGAGTGTTTTAGAAATTTCCATGACCTCCTTATGTTAAGCATGTTTTTGAAAGATTCTTACTTAGTATAAAA
TAGATTTTTCATGATTTACATGTTCCTCATGTTGTGCATCTTAGTATGGTGATTGCATATTTGACTTCATGAGATGATGT
GATGAACATGCTTTGTTGTGTTTTTGATGAAATGGCACTTTGGCTCCATAATATTGTATTGAGCTTGCTTATAGTTGATA
GAGGTAATTCTTCCTATTACTAGGTTATTAATGATGTTTGGAAGTGTTTGTGAAGACTCACTCCCAAGGAGGAGATGGTG
TGCCTAGCTAACATTGTGTTATGTGCTTATGTGTATGCCTTGACTTCCTTATATAATGCATGTTCATGAAAACTTGTGTT
TTGAAAGGAAATGAGTTTATGTGAATTGTCTTCCTCATGTAGTAGTGCTTTGGGCAAGAGGTGCCTATTGTGCTTCATGA
GAAGAATATATGATCATGTTTTAGTTTGGAGTTGAGAAATTCCTCCTTGAATGAAATACTTATGAGAGTAAATTGCATAA
TGTGCTTAATGATGATCATGATTTGAGTTGGAGAAGGTAAATCCTCCTATGAAATGAGAAATGTTGAAGTTATGATGCAT
AATGAGATTATAGATATAGTTCCTACTTCTTAGTATTGCATTGAGTATGTTTGAGATGGAGTAGTTGTTTCCTCCTAGTT
TTGTGCATTGTTATGATGTTGCATGAATGAAGGGCTGCTAGTCTTGAGTCTTTAATTCCATGAAATGTTTAAAGTGTCAT
TTGAGGACGAATGTTCCCAAGTGGGGGATAATGTAACACACCGTAAAAACTAGTAAGGCCTAGCTAATGCTTGATGGAAT
CTAGTAGGTGAAACTAGAGCCTCACATTTGAGTTAAATGTCTTCCCGAGTGAAGGTTGAGGAATTTAGGGGCTAAACATT
TAGATACGACTATAACTCCCGGAAACTAGTAAGTTGAACTAGTGTGTTGTAGTGGAGTTTTTGGAGTGTTGTATGAGGGT
TAAAATAAAGATAAATGACTCTCATACTGAGAATGACATGTTTAGGGGTTAAACGTCCAGGTACGACTCCCCAAGGACCA
CCCAAGGGGTCCTTGAGGAGAACCCCAACACTGCCCAAAAAGCTGTCAAAACAGCTTGATCTATGACCCCTATCCATGCC
CCTTAAACCAATCTACACCCCGTAGGTCATGGGCATAGGTCAACGCCTGCAGCAGGCCTGCAAATACATCCCCAGTACCA
AACCATGGCCCTTAGACCCATCCACGGTCCGTGGATGGGGATCCGTAGGTGCTGCCAGGTTATTGTCATTTTTGTTTTAA
GTTAGGTGTTTGGGGTTAAGTTGGTTATTTAATTAAGGGCTTAGGGAGTCGGTTTAGTAGTTAAATAATCACCTATAAAT
AGTTAATAGACCCCTAAAAATAAGTCATTAACCCATTCATCTAAAGACCCCAAATCAAATCCCAACTTCCCTTCCCTCCA
AAAACCTCCTCTCTAGATCCTCCATTGAAGACCCAGGAAGGAGATGAACTAGGGCTTCAAGATAGGAGATTTTTCATATG
AATTTGTGGTAATTCTAAGTCTAATGTATGGATGCTTTTCATTCTTGGTTAGCTATCACCAAGAAGCCCCTTCAACTATG
TTTTCAAATTCCCCAAATCAAGGGTTTTCAAATCTAGTCATGGGTCTTCTTCCAAAATGAAATCAATTATCTAATTATGG
TTTATTATGATTTTTAAAGATGATTTATGGTTGGATTATTGTAGTGTTAATGGTTTTTGATGAAAATCACTCTTGGACCC
ATGATTTCCCCTTCTTCCCAAATTATGAACTAGGGTATGACTTGATTGATGATGAAATCTTAACAAGTGATTGTTTATAT
ATTGAATTATGGTTGTTATTGGTTATCCTACTGATTTTAGATGATTCTAACTTGAAATCCAAAGAATCCATGAGTTTTAC
CCAAACCTAGCTATGGCTCTTCCCTATACAATGAATGTTGTTTGAAGTTGATTCAATTGATTGAATGTGAGTTCATTATG
ATGTAATTACATGATCTAAGTATGAATATACCTATATTCTTGATTAACCTAAGATTCTAGGGTTATGTCATGAAAGAGGC
AAGTTGGAGGTTAGATGTGAACCTCTAGGATTGATGAACTTCTTAGTGAATTGCCTTAGATTAGATCACTTAGACTTGAA
TTGCTTGTGAATGAATCATGTAGACATGAACTAACTTGATTAGGTCTTATATGATGGATCATGGTTGAAGTGGTATTGTT
ACCTAGTCTACTTGATGCTATATGTCTATAATTGAGTAAGAATGAAGTATGTAGTTAAGTTTTCCCTAAGAGTTAGGTAT
ACATGATTACAATTTGAGGTGTTTCTTGAGGGTAATGCTCATAATATGAAGATGATTCCTAAGGATTAAATTGTAAAAGC
TAATATGAATAGGTCAAGGATGTTTAGGCTTAAAGAAAGAAGCTATTTTGTAAGTTGAGGTTGTATATGGCACAGTTGTG
TAAAGACTTCACCTACATGACCTCTAACATGAGTAAATAAGTTTATGAATGAAATAAATATATTACTTGAGTCATGGTTG
TATCTATTTTATGTATGTTGAATATTAGATGTGTTGACTCAATGATACTCTTAAATGCAATATATAGGTATTATGTGTGA
TTGTGGTAAGATGTATATGTTTATGAACACTTGAGAAGGAAGTTTCTATGATGATAATGTATCTATGGTGTTGATTTAAA
GGTTAGTTCTCATATGCACCTTTACATAATATTATGCATGGAATGTACATGATCATGTTGATCCACTTAAAAGGTGGAGG
TGTTCGTTACTTTGTATATTGTGGTATTGATGCAAGATTCTTCTTCCCTATACCCTATGAACTTGATTATGTATGAAGTA
TGCAAGTATGCTTATAATTAATTTGTTGTGTTGAATGAAAGGCTAATTCTCATGAAAACACTATGAATGATAATGTGAAA
GGTTTACTCACTTATTGATGGTTCTAAAGTGAAAGGATATTCTCACTTAATGAATCTTTGAGCTATTATGATGAATGTTG
GTTTGAGTGCCTAGTGCATTCTCTTATAACCTCGAACTTAAGTAAAAAACTGAATGTAACTCTTAAAGGGAATTATGCTT
CGCACCGAGCAATATGAAAGTGAGATGGGAGGCTTTTACTTTAGCATGTTCGTCTTCCCAATACGTGTTGTCTCATGGGA
TGGAAACCTTCTACGTTTAGAAAGTCCGGGTTTCTACTAGCAATCCCCATATTCCATAACTACGTGCCCCCGTAGGTCTT
AGCAAGTGGATCCACATAGAAGCTATTATGTATGTTCTACCTTGGCAAGTAGGACACTCTCTTTTCGGTGTGGGAGTAGA
ACACCGAATTCCATGTAGCTCACATGGTCTATGTCGGTTAATGCTATTATCCCTAAATGATACGAATATGAGCTATAATA
AGATCATGGACTCTAATCATGACTTCTTAAGAAGTACTACTTAGTATGAGTGGGGGTATGGGACTTCACCCATACATTGT
ACAAGTGGACTTTAAGAGAGGTTGTGGTTAGGTTCTCTTATGTAATGAAGACTTATGAATTATGTATGTATGATATGAAT
GAATGTTAAGGTTTATTTTACTTATTAGAAGTTGTGATGATGAATGTCTCCTTACTTATTTATGTTGGTTATAAATGAAC
TAAAAGTAATGTATGTATGTTGTTGGTGGTCTAAATGTGATACTTAGCATTTGGTAGGGTTGTGGGATCTTACCTTTGCA
TTGCACTAGTATGACTTTGGGTTGCTTATGTGTTTGTATGAACTTATGTTATGCATGAACATGGTGGCCTAAAAGTGAAA
CTTAGTGTGGATAGTATTATGGGATCCTATCTATGCATTGCACAAGTTTAACTTGGGGTTGCTCATGTGATAGTTCTATT
GTAATGGTATGATCTTGGTCTGTTCTTATAAATGTGAATTATGTTTGTGAACATTGGAATATGCATGAATGTTGTGTTGT
AGACTATACTTGTAATTATGATGATATCCTCTATGTTATGATGAATTGTGCATGGTTTGTCATATGAGCTATATTCTCCA
ACTATTTCGAAGATGATGTTCAAAAATGGCATGAAGCATGGCTTTAAACTAAATGTCCCTTTTTATGCATGTTTTAAGGA
TTTTCTTGCATGGTTTACATACTTAGTACATTTTGTGTTAACCCATATTTCTACATTTTCTTTAAGTGTAGGCTTGGAGA
TATTGGATGCTATCCTCGTCACTGGGTTCATAGGAGGCCGAGAAGAAGAAGATTAGCGAGTCCTCATTGTATTCGAGGGT
ACAACGACATGTCCTTTATGTCTATCTTTTATGTTCTAGACTTATGTAAGGGCCGTGTCCCTAAGATTTCTTATGTAAGG
GTTGTGTCCCTAAGATTGTATTAAAGAGTTTGTGTTCTAATGTTCTAGATGGTTTGAGACATAGTGTCATAGACTTTCTC
TCATTTTATAAAGACTTCGATTGTAAAGAAAAGTTTTAAATTTTCCTCATTTTTCCTATGTTCTTATGTCATGATATGCT
AAGGACTTGTATAAGACCCCTTCGGGGTCAAGTACGCCGTATTACGACTAAGGGGTGCTCTCGGGTCGTAACATTATGCC
TCCAGACAGTTGAAAGTTCATGAGGAACTACCCAACCCATGATCTAGAATTGGTTGCCATAGTTTTTTCTTTGAAAATAT
GGCACCATTATCTTTATGGTGTTCATGTGGATGTGTTCAGTGATCACAAGAGTCTTTAGTATGTGTTTACTCAGAAAGAG
CTTAATCTTAGACAAAGGAGGTGGTTAGAATTACTCAAAGATAATGACATGAGTATTCTTTACCACCCACCTAAGGCTAA
TGTTGTTGTTGATGCCTTGATCAAGTTGTCCATGGGTAATACCACACATTTTCAGGAAGATAAGAATGAACTAGCAAGAG
ATGTGCATAGACTTGCACGCTTAGGAGTCCGACTAATGGATTCCACAGAAGGAGGAGTAGTGTTGATGAATGGGGCTGAA
TCATCATTAGTGTCAGAAGTAAAAGAGAACAGGATCAAGACCCAATTTTGCTTGAATTGAGGCAAATGTTCAGAAGCAAA
AGGTAATAGTTTTTGAACAAGGGGGAGATGGTGTATAGAGGTATCAAGGTAGATTGTGTGTACCAAGGGTGGCTGAACTC
CAAGAAAGAATCATGGAGGAAGCTCATAGCTCTAGATATTCCATTCATCCGGGTTCCACAAAGATGTATCGCAATTTGAG
AAAAGTTTATTGGTGGAGTAGTATGAACAAGGGCATCACAGAGTTTGTTGCTAAGTGTCCGAATTGCCAACAAGTTAAAG
TAGAGCACCAAAGGTCCGGTGGTATGGCTTAGAATTTAGAACTTCCGGAATGGAAGTGAGAGATGATTAATATGGATTTC
ATCACAGGCTTACCAAGGTCTCGCAGGTAACATGATTTTATTTGGGTGATTGTCGATAGAATGACAATATAATCCCACTT
TTTGCCAATAAAGGCTACCCATTTAGCAGAAGATTATGCTAAGTTGTATCTTCAAGAAGTGTTAAGACTTCATTGGGTTC
TGGTCTCCATTATTTCAGACAGAGGTGCGCAATTTACTGCATAGTTTTGGAAGTCATTCTAAAAAGGATTGGATTCAATG
GTGAACTAAAGTACTGCCTTTCATCCTTAGACAGATGGGCAAGCAGAGCGCACTATTCAGAGCTTAGAGGATATGTTGAG
GGTTTATGTGATTGATTTCAAAAGTAATTGGGATGATCACCTACCTCTTATTGAATTTGCTTACAACAATAGTTACCACT
CTAGCATCCAAATGGCTCCTTATGAAGCTCTTTATGGGAGAAGATGCAGATCTCCTATTGGATGGTTTGAATTTGGTGAA
GCAGGGTTGATAGGACAAGACCTTAGTTCACCAAGCTATAGAGAAGGTGAAAGTCATTCAAGAAAGGTTGAAAACGGCGC
AGAGTTGTCAGAAATCCTACGCTGATGTTAGGAGAAGGGATTTAGAGTTTGAAGTAGATAATTGGGTATACTTGAAAGTT
TCACCCATGAAGGGTGTTATGAGATTTGGTAAGAAAGGGAACTTAGTCCCCGATATATTAGCCCTTATAGAATATCAAAA
AGGGTTGGTAATGTATCTTATGAGTTGGAGCTACCACAAGAGTTAGTCACGGTTCATCTGGTATTTCACATCTCCATATT
AAAGAAGTGAATGGGCAATCCTTCATTGATCATACCAACTGAAGATATTGGGATCAAGGATAGCTTATCTTATGAAGAGA
TTCTGGTCCAGATTCTAGATCGCTAAGTTCGCAAGTTGAGGACTAAGGAAGTAGCATCAGTCAAGGTCCTTTGGAGGAAC
CAATTTATTGAGGAAGCTACTTGGGAAGCTGAGGAGGATATGAAGAAGAGATATCCACATCTCTTTGAGTCCGGAGAAGT
TCCAAATTGAGGTACTAATTCTCTTCTTAGTACTCTTTAATTTATAAGTAAGCATGTTGTGTTTGCTTTGCTTGTTGGGT
GTTTAAACTGCATATTTGATGTTACGTTGTCACGACCCAAGAGTACCCCCTAGACGTGACACGGCGTACTTGACCTCGAA
GGGGTCTCGTACAAGCCCTTAGCATCATCACAACATAAAGACATAAAATAATTACGTAAAATTTAAAACTTTTACAATCA
AACTCAACTTCTTTTGCATATATGAAAATAGTGTCCAGACATTGTCTCAATCACCATCTAGTACATAAAGAGTACAAATA
GGGTCAAAGTCGTTACATAATAAAGTCTCAAAATACTAAGTATGATAGAAGCTAAAAGCAATAATGTCTTGTGAACTTGA
GGACTCACCAAGCCTAATGAATAGTCGACCCAAGCTTCTCTTGAAGAAGTAGTAGTAGTCTCAACGACCGGAACCTACAC
TCATAGTAAAATAGAAAATATGGGTTAGCACGATTAATTGTACTAAGTATGGAAGCCATGCACAAAAATCCTTAAAACAT
GCTCAAAAGGGACTTTTAGTTGAAATCATGTATTTTCATGTTTTAAAAGCCATTATGCACATTTATGAAGAACATATGCC
AAACCAACATATAAGCAACCCAAAGCTACACTAGTGCAATGCAAAGGTAAGATCCCATAACCCTACCAACTCCTAAGTAT
CACATTTAGGCCACTAACAACATACATATCATACTTTACCATAGTCCTAACCAAAATACATAAAAGAGGAGACACTCATG
CACATAACTTATCACAAGTGAATTCAACCCTAACATTCAAGCATACCTTTCATACATAATCCATAAGCCATCATAACATA
AGAGAACCTCACCATAACCCCTCTTAAAGTCTACTGGTGCAATGCCATACCCCCACTCATACTAAGTCGTACCTCTCAAG
AAGTCACAATTAAAGTCCATGTTCTTACCATAGTTCATATTCATATCATATAGGGAAGAATATCATTAACCGACATAGAC
CATGTGAGCTATATGGAATCTGGTGTTCTACCCCCACACCCAAAAGAGGTGTCCTACTTGCCTAAGGTAGAAGCTTCTAG
GTGGATCCACTAGCTAAGACCTATGTGGGCACATAGTTATGGTATAAGGAGATTGCATCTAGAAAGCTTGACTACTAACG
TGGAGGTTTCCATCTCATGAGATAATAATATTGGGAACCCAAGTACTAGCATGAAGGAACCCATCTCATACTCATATCTG
CTCGGTGCTAAGCATAATTCTCTTTAAGATTTATGTTAAGTCTTTACTTAGATTCATATTCACAATAGAATGCACTACGG
ATTCAAGACAACATAATATCATAAGAGCTCAAAGATTCATTTGGTGAGAATGTCCTTTCACCCTTTGAACCATCAACATG
TAAGTAAACCTTTCACATCTTACCAATAGTGTGTTCATGAGCATGACCTTTCAATCAACACAACAAGCTTTTCATAACAT
ACATACATTACTTCATGCATAATCAAGTGTAAGGTTGTAGGGAAGAAGGGTCTTGCATCAACACCACAACTACACAATAG
ATATAGAATCATTACTATCTAAGTAAATCCCAATCTCATACATAATTCTTATAAAGAAGTATAACCCTCATACCTTTTCC
CTTCAAGGGTCTTGAAGACACAATCAACCCAACCATATACAATTACTACATAATATAGGAGGAATTCATGATTCAATAGC
TTAATTAACATAAACATATTCAATTGTCAGGTTCTCAACATCAATCAAGCCATAACATAATTCATACTTTAGGAAGAAGG
GGAAATCATGGGTCCAAGAGAGATTTTCATCAAAATCCAACAATACTCCATTATTCCAACCATAAATCATCATAAGTAAC
CATAACAATCCACAATTAAACAAGTGAAATCATTTTAGAAGAAGGCCCATGATATGAATTGAAAATCGTAGATATTGGGA
GACTTGAAGTCTTGAAAACATATTTGAAGGGGCTCTTTGGGTGATAGCTACCCAAGGATGAAAAGCATCCATACCTTATC
TAATAAACTCCAAGAACTTTGGGAAAGAATCTTGAAAATCTAGCAACCCTAGCTCCAATGACTTCTTCTTCTTCTTGAGT
CTAGAGAGAGAATTTTTTAGAGAGTAGGGAGATTTTTATTTCAATTTGGGTGTTTGTGAAAAATGACTCAGTCTTGTGAA
ATTTGACTTTAAAACAATATATAAACTTCCCCTAAAAATACCCAAAACACCACCACTTTAATTGGACTAAATTAGGAAAT
GACCTAAAAGACCCTGATTAATTGGACCCATCCAGTCCTTACGACCCACTCCACGAGTCGTGGTGAGGACCACGACCCAT
GGTCCTGCCCGTGGAGTCGAGGCAGTAGCTACCTTTTTGGAGCTCAAGGTCCCATCTTCTAAGGCACCCTCACAAGCACC
TTCACAATCCGAGAAGTGGACCATGCCCCTTGGTCATACTCGTGGAGGGTGAGGCAGTAGCTAGGCTACTCAATTCCCTC
ATTCCCCCATGCCCAAGTCTTTTTCACGAAGGGCTCAACAAGTCTTAGGCAAGACCACGAGCCGTGGTCCCTTCCGTGAA
GTCGAGGCAGTGGCTTGCCTTTTAGGTGGCCATTTTTCCATGGCCAAGGAATCATCATGACCACCTTCACGAGCCATGGA
ATGGACCACGACTCATGGTCCCCCTCGTGAAGGTTGGGGCAGTAGCTCCTAGATAGGGGCAGCCTTGGCCTTTGGCCTTG
GCCTTTGGCCTTGGCTTGGCCCTTTGCCTTGGCACTTGCCCCTTGGTCTTGACTCAAATTACCTCATTTTAACCTTAAAT
GACTTACTAAATCTTCGGGGAGTCATTTTACTATTTTAAACCTTACATTTAGGCTCTAGTTCAACCTACTAATTTTCTGG
GTCATTACAATATCTCCCCCTTAGGAACATTCATGCTCGAATGATACTTTAAACACTTTTAGGGAAACAATGACTCAAGA
CTAGCAGCCTATCCTACATGACATATCAATATTATGCACAAACCATAGGAGGAAACATCAACTCCACATCAACAAGCTCA
ATGCAACACAAGAAGTAGGAGCTACATCTACAAACTCATTATGCATGAAACTCATCAATCCACATAAACATAGGAGGAAC
TACCTTCTCCAACTCAAACAAGCTCAACACAACAATATGGAGCCAACATGTCATTTCACCAAAACATAACTAAGCATGTT
CATCATTTCACCTCATGTAGTCAAAAATGCAATCATCATACTAAAATGCAATTCAACATGAGAAGAATATAATTCATAAA
AGCTCAATTCATACCAAACATGAATTTCATCAAGAACATGCACAATATAAGGAAATCATGGAAAACTCATACAGTATGCA
ACACTCCCTAAACAGCAAAACTCAAGAGAAACTACTTACTTCAAGTTTGAATAGGAGTAAGAGGAAAAAGATGAGGATAA
CGGGACTTCATATCGGCCTCGGCCTCTCATGTAGCACCCTCAACTAAGTGATTCCTCCATAGAACCTTAACGGATGCTAC
TTCCTTGTTTCTCAACCTCTTAACTTGCCGGTCCAAAATCTCTACCAGAACCTCTTCATAATAAAGGCTCTCATCAACTC
CTAAACCCTCTAAAGGAAGGATAGACACCGGATCACCAATGCACTTCTTAAGCATGGACACATGAAACACCGGGTGAACC
ATAGCCAATTCATTTGGCAAGTCTAATTCATAGGCACTCTTCCCAATACGCTTCAAGATTTGATATCGCCCTACATACGG
GGGACTCAGCTTCCCCTTCATACCAAACCTCATCACACCTTTCATAGGTGAGATTTTCAAGTAGACCCCATCACCAATCT
CAAATTCTAGCTCCATCTTTCTAACATTAGCATAAGACTTTTGCCGACTTTGAGCAGTCTTCAACCTCTCTCTAATGAGT
CGAACTTTTTCAATGGCATCATAAACTAGTTCAAGACCAATTAGATCAAATTCACCTACTTCAAACCAACCCACCGGCGA
TCTACACCTCCTACCATATATTGCTTCAAACTGAGCCATGGTAATGCTTGAGTGGTAACTATTGTTATAGGCAAACTCAA
TCAAAGGAAGATGGTCGTCCCAACTACCCTTGAAATCTATTACACATGCCCTCAAAATGTCCTCTAGGCTTTGAATGGTC
CGTTCCGCTTGACCATCTATTTGTGGGTGAAAAGCGGTACTAAGTTTAACATTGGTACCAAGCCCCTTTTGGAATACCTT
CCAAAAGTTTGAAGTAAATTGGGTACCCCGATCCGATATGATAGATGGGGGAACCCCATGCAACTTCACTATCTCATTAA
TGTACAACTTGGCATAATCTTCCACCGAAAATGAAGTCTTGACCGGAATAAAGTGGGTGGATTTTGTCATTTTATCAACA
ACGACCCAAATAGAATCATGTTGCCTTCGAGTACGAGGCAACCCCACAACAAAGTTCATATTCACATCCTCCCACTTGCG
AGTGGGAATTTCTATATCTTGGGACAAACCTCTGGGTTTTTATGTTCAACCTTGACTTGTTAACAATTTGGACATTTAGC
CACAAAACCCGCTATATCTTTTTTCATGCCATTCCACCAATAGACATCTTGTAAATCATGGTACATCTTGGTGGCTCCCG
AATGAATAGAATACCGCAAACTATGAGCTTCTTCTAAAATTTTCTCCCTTAAGCCATCAGCATCCGGAACACATAATCTA
CCTTGGTACCTAAGCACCCTATCTCCCCCTTGGAAGAAATCCTCAACGGACTTGTTGAGAATCGATTATTTCAACTCCAT
CAAAATAGGATCAAGGTGTTGGTTAGACTTCAAATCTACAACGAAGGACGATTCAAAACTATGGTGGACCATAAACCCAC
CCTTAGTGGAATCCTCTAGTTGGACACCTAACCGGGCGAACCTATGCACATCACGAACCAATTCCTTCTTCTAATCTTCT
ACATGAGCCACACTACCCATAGACAATCTACTTAGGGCATCAGAAACTACATTAGCTTTGTCGGGGTGGTAAAGGACACT
CATGTCATAATCCTTTAAAAGCTCTAACCACCTTGTTTGTCGGATATTCAAGTATTTTTGGCTAAACTCATATTAAGTAG
TACCTCTCAAGAAGTCACAATTAAAGTCCATGTTCTTACCATAGTTCATATTCATATCATATAGGGAAGAATAGCATTAA
CCGACATAGATCATGTGAGTAACATAGAATCTGGTGTTCTACCCCCACACCGAAAAGAGGTGTCCTACTTGCCTAAGGTA
GAGCTTTCATAATAGCTTCTAGGTGGATCCACTAGCTAAGACCTATGTGGGCACATAGTTATGGGATAAGGAGATTGCTT
CTAGAAACCTTGACTACTAACGTGGAGGTTTCCATCTCATGAGATAACCATATTGGTAACCCAACTACTAGCATGAAGGA
ACCCATCTCATACTCATATGCACTCGGTGCTAAGCATAATTCCCTTTAAGAATTATGTTAAGTCTTTACTTAGATTAATA
TTCACAAGAGAATGCACTAGGCATTCAAGATATCATAAGAGCTCAAAAATTCATTTGTTGAGAATGTCCTTTCACCCTTT
GAACCATCAACATGTGAGTAAACCTTTCACATCGTACCAATAGTATGTTTATGAGCATGACCTTGAAAATCTAGCAACCC
TAGCCCCGTGTTCATGCTCGTGGAGGGTGAGGCAGTAGCTAGGCTACTCCATGCCCTCATGCCCTCATGCCCCTATGCCC
AAGTCTCCTTCACGAAGGGCTCCACGAGCCGTTGTCCCTTCCGTGAAGTTAAGGCAGTGGCTAGCCTTTTGGGTGGCCAT
CTTTCCATGGCGAAAGGATCTTCACGACCATCCTCATGAGCTGTGGAGTGGACCACGACTCATGGTCCCCCTTGTGAAGG
TTAGGGCAGTAGCTCGTAGGTAGGGGCTGCCTTTTGGCCTTGGCTTGGCCCCTTTGCCTTGGCACTTGCCCCTTGGTCTT
TACTCAAATTACCTCATTTTAATCTTAAATGACTTACTAACTCTTCGGGTAGTCATTTTAAGATTTTTAACCTTATGTTT
AGGCTCTAGTTCAATCTACTAATTTTCTGGGTCGTTACATACAACATTAGCCTACTAAGAGTAAGCTCATTCGAGGATGA
ATATTCCCAAGGGTGAGATATTGTAACACCCCGTAACTATAAAGAACTAGAATTAAAGAAGAGCCATTTTTGGAAAGAAT
GAAAATCTGAAAAATTTGGTTAAGTAATGTTAATTTTGAGTTTTTGGTCAACTTCAAACAACCATAACTACTAGCTCAGG
ATGATTTAGGTGTATTTCAGGATATCTTAGGAAATATGTTGGAATAACATTTCCAATGCCTCTGAGTTTGCGCGATTCTG
AGTTCCTATGAGTGAGATATGCCCATTTGAAGTTGGATTGTTTAAATAAGGAAAGTCTAATCTGGATTTTAGAAGGGCAT
TATGGTATTTTCCATACACCATGACTTAATTTCATTTTTTCATAATTAATTGGGGTCTAAACTGATAGGATTCAGTTTAC
GATTTTGAAAACTAAGTTAGGGTTTTGAGAAAAGAGAAAAGAAGAGGAGAAAAGAGGAGAAAGAGCAAGAATCATCAAGA
TCTTCAGGAATCGCTTGTGGATTTCGTCAAGGGGTGATCCCTACGAGATATGTGAGATCGCATAGCGTTGGGTTAGTTCA
CTCACACGCCAATCATGATTTATTTCAGCGTATTGTCGCTCTTGAGATTAGAGCAATTGAGTTCTTGATGAATATTGTTG
AAAGTTTCATTTGAATCTTGATTGATGAGCTGTTGAGAAGTTCTTGGATCCAAATTCATGTAATTAGGTGTGATTTTGAG
TTGAATCTTTCATACCTTGAACATATAATCGATTCTAACTGTTTGGGGAAAGAACCAAGTGAAATTAGAGGGTTTAGAGA
TGAAAAACGGAGAAGAAAAGTCGGGGGCACCTGGGAGGGTCTTGGGGCGCCGCCCCTCTCAGAGCCCCAAGAAGGGGTCT
CTGAATTTTGACCTCTGGGGCGCCACGCCAGCCAGACCGCCCCAAGTCACTCTCTGAATTTCAAGGGTTGGGGCCCCGCG
CCTCTCAGAGCTCTAGGGACACCAGTTCTTCCCATTTCTTCCCCATTTTTTTGTACTAGTTCCTTAGCAACGTACCTATG
TTTTCTAGTTGATTCCAACACTCCAAGGTACGTCTAAACATCATGAAATCATCCATAAACATGAGATCATGAACCTTGAA
TCCATAATCCAATTCAAGGAAAGTTAAGATCAAAGTCAAGAGAAGCAAGAGTCAAGTCAAGAAGAGTTCTTAGAGTTTTC
CAAAAGTCTTTTCCAAATGTTTTTACTTTGTTTTAAGACTTAAAGTTCAAGTTGAGTAAAGAGTAAAGATTCAAGTTCAT
TTCCTCAAAGAAGTATATGGGGACTATGTATTCCCAAAGAGTTTAAAATGTTTTCACATTTAAACAAGAAAGGAAACCTT
GATTTCGAAAGAGCCTTTGGGCTAGTTTTCAGAAAAGAGTAAATGGTTTCACTATTAAGCAAGAGAGGAAACTTTGATTT
CCAAGATAGCCTTTGAGCTAAGCTTTTGAGAAATTATCTCAAATCACAGAAAGAAGTATGTTTTAAACATAAGAGCTAGT
ATCATATTTTGGGAGTAGTATTGAGCACCGATATGGGGGAGAGTTCAAACAACTCATAGCCCCCATAAACCATGTAGCCA
CCATAGTTAGAAAAGGATCATACTTTTTAGATGATTCCTTAGTGATTTTAAGCATAGACTAGTGGATCCACTTAGTAGCT
AAGGTTCTATACCCTTGGCAAGGTATATGACTGCCCTGGCAGCGTGAGGCAAAATGTTGTATCATCACAATAGCTCTTAC
GTGATGGTTGTCGGTTAGAGAAACTCCCACAAAAGTAATTGTATTCTTATATACACAGTTTATTTGTATTGTTACATACA
TCTTAGAGTTATATTGTATCTTTGCATACACACAGATTGACATATATGTTTTAAAAAGCTTTTCTTTATATTGCACTTGT
TTGTACTGCTTTATATTGAAATGAGTTCAGTTAAGTTAAGTTGAGTTGAGTTTAGTCAGGTAAGTTCTTCAGTTCCTTTC
AAGCTTATGTCTTGTTTTAGAATCCCCTCGCATAATCGTACATTCAATGTACTGATGCCATTTGGCCTGATCTTCTTATG
ATGCAGACACAGGTAACCAGGATCAGCATCCAGCACATTGTTGATCCAGTTGAGCTTCAGAGTTGTTGGTGAGCCTCCTT
ACTTCCGAAGGATCCCCTTTTTCATTTCGTTATCATTTTAGTTCATTAGGATGTCGTGGGTCTTGTCCCGACATCTATAT
CAGTTGTTTAGAGGCTTCATAGATAGACAATCAGATGTTAGTTCATTCGTCATTATCTTGTTATTGACTTATGTTCAGAT
TTGAGTTGCCACTTTGGCTAAGTTAAATGTTGATTTATGAAATATTTTGAGTTTAATTTTGGGACATGTTGATTTGGATT
CTCTTTCTTATGTCTAAGTCTTCCGTTGAGTAAGTAAGCCAGGCCAAGGGTTCGCTTGGGGCTAGAAATGGTTCTGGAGT
GCCAATCCCGCCCAGGGTGTAGGCTCAGGAGTGACATAAGATAAGCCCCAACACATGAAGTCCCAAAATGCTCACAGTGA
GAAGTCTGACTTGAACTCTGCATGTCGTAGGCTTCTCAACCTAAATCATAACCCCCCAGAAGATATGATTCTACCTCTAA
CGCTTGATAGGTTGAGATGGAAGATGACCCTTACTGAACTGATACCCACCTTGAAGTGGAATGCGGTCACTGTTGTGCTG
ATGGCATGGCCTCTTACCAATATCCCTAAAAGTCGCAAGGCACGCCTTCTCTATGGACCTCACATGACTAATGACCTGGG
GAAAGGTAGACCCAGCTACTATCAAGTTCTCTAATGCCAACCAGAAGGCAAAGACAACCCCAAAAGGAACTCTTGACTCA
AATCTCGATCCATAGGGAATAATGTGTGATTATGCCCAGCTCGCTCAAGAAATCCCACTACATACTCGAAAATGGATGAT
GAACCTTGTTGGGACCAATCAACTTAACTCTATCTTGAGAAGCACTCATTGCACAAGAACTATACCCATATTTGATGTAT
CCTTGAAGAGACTAAGGCCTCCTAGCACCAAACCTTGAGTAGCCTAAGTAGTCAATGACCCTGTCGAACTCTTGGGTGCA
CCGAATCTCTCTGTCTGCCGTACAACATCTCCAAACCCAAGGCTTGTTCTTGATTAAGGCTCTCTATCCCGACCAAGTGC
TAAAACTCCAGTAGAATGTGTTGATATGTAGTCCACGTCCATAAAGCACCTCATGTTATTAATCTAGAAGAGAGTCGATT
CCAAAGAAGTAGTTTTAGAGGTTAACTAAATTAAAAGCATACAATAAGTGGCAAAAATTGAGCCCAATAAAAGGCAGCAA
TCCTAATACTTAAAAAATACCAACCTATATCACATGAAAATCATCTCCAACCCTAATCTCTATTTTACTCTCCAAATATA
GAGTTTTCTATTTTTTCAGACAACCAACTCCTACCAAATTCTCTATTTTACTCTCTAAAAAGAATATTTTTCTCTCTCCT
CAATATTATATTATTATTTCTATTTCATTCTTATTTTCTTATTTCATGATACAGATCCTTTATTTCTTTTTTTCCAAATA
ATCACTTTATATAATATTCATGTAATATAAAAATTTATTTTTTCAAATTCTTTACTTAATATTAAATTATATTTTTCCTA
AATTTATAAATAACATATATTGCAAGTTAATATTGTATAATATACAAATTAGTGGACAATTCAAAGTAAAGTGAAATTAT
TAGTGAAATACAATTACATAAATACTCTACTTTCAAGATTATTACATTGCTCCCATATATGCTCTATTAAGGCATTATGG
AGTTCAAAAATGAGCATTTTTATCCTTAATCATTTTATGTCTAGCTAAAGATTGTTCAAATAGGAGATTTTCATTCAACA
AGAACAACTACGAATAATTGAAAAAAAAAAGAAATCAACAAGCACAACCGCAATCACAACTACACTAATTATGTCGATCA
TACACTAATTTTTCCGAATATTGTTAAATATGAAAAATGACCTATCGGATTACTAAATTACTGTTGTGATAAAATTATTA
TGTTATGTATTGTTATGTTATGTATTTAAATTATTATGTCACGTATTTAATTTTAAATTAAAATTTTCATCTTATCATTT
TAATTTTGTGCATTCTTCATAGTGAAAATTAATAATGATATAAAACTATATTAAAGTGACGAAAATTATAAAAATTGAAA
CATTATTAATTCGGGATGAAAGTAGTGTATATTAAATAATATATTTTTTAAATTGTTATATTACATTTAAAATGAATTAA
TAATATTAGAGATATAATTAATGGTCTTATATGAAAAATAATATGTTAAATACAAAATAATAGAAATACTAATAAAATAA
TGAAAAAGTGAAATAGAGGGGTGAATNNNNNNNNNNNNNNNNNNNNNNNNNNNNNNNNNNNNNNNNNNNNNNNNNNNNNN
NNNNNNNNNNNNNNNNNNNNNNNNNNNNNNNNNNNNNNNNNNNNNNNNNNNNNNNNNNNNNNNNNNNNNNNNNNNNNNNN
NNNNNNNNNNNNNNNNNNNNNNNNNNNNNNNNNNNNNNNNNNNNNNNNNNNNNNNNNNNNNNNNNNNNNNNNNNNNNNNN
NNNNNNNNNNNNNNNNNNNNNNNNNNNNNNNNNNNNNNNNNNATCCGATCAACAATGCTCTGAATCAACCTTAAAAGGGT
TACACGCATCTAAGACACCTCAGACTATCACCATGCTAACCAATTATTGATCACAACATCAAAATAGAAAATTAGACACC
AAAATCACAATAAATAGGGATGGACCGAAAATTGAGTCAAAATGGGAATATGGGACATGCACCAAGAATCTTGAAATTTA
CTTCTTCAAAATTTCCTAATCGATATATACATCTTGTGTCTCAAAATGGTACACAATTCAATCCCCAAATAACTCAAACA
ACAACATGCATAAATTCCACCATTTAAAGAGGACATGGCACCCTTTCATGGCAACAATAACATCAAAATGATGATCACCA
AGCTCTCCAATATAGAACGACTATAAAAAAAAAAATGACCTGGCACTTGGAATTATCTCAAACGGAGGTCTGAAGCTTGA
AAATTCATAAAAAAATTGAAATGGGGTTGGTCAATGCATGATTGGTCTTATTTAAAAAGCAAGTCAAAATTGCTTATCGT
TATCACGGAAGCCATAGCCCGCAATCGTGGCCCACCCAAGAACAAGGCATCCCGAACAGGGAGGGGAGCCCCATGGTTGC
AATAGGTCGATCAACTACACCCTCAAGAACACTAAGGACAACTCTTGAACGTGGAGGTCAGGGTGATAAGCCCTCACGAA
CACGGCCGATGCATCGCGATTGCATAGGGTAGAGAGAAAGAACTGAATCAACACGACCCTCAGGGTTCAAACACAATGGG
AAAACTGAGTTTGACCAACTTATTTAAAGCAGCTGATTTAATAAAAGTTGGAAATTCCGACGAGGTGCCCATAATTAATT
TGGAACCTAGTCCCCGCAAAACAAATATGTTACCCTATTGAATTCGACATTTCGAACTCAATGAAACTATTAAAAATTCA
ATTTGAGGTCCTCTTGATGAAAAGTGAGTCACACACCCAAGCCTCTATTTTGGGCAAATTCCATGAGGGGGCTCGATATG
AGACCTAAAGACTCGAGACCCGCACGAAGTATCGTTCTAGACCAAGATCGATATTTTGGAGTTATTGAAATAGTCATAGT
TGTATTTTGAGGCCGTCTTTCTAGACTTTTGATCGAAATCAACAGTATAAAATCCAAAAGCTTCAAAATATGGAAACTTG
CATAAAATTCATACATACGGTGACTAAACTATCAGTCCCAGCATGTCATAAATGACTTGGGATCACCACAACGAAGGTTT
AAACACATAAAAGATTGGAAAATTGAGGAAATGACCTCATGACCTAGAGGGTCATTTCACAATCATACGAAAAAGAACAT
GGAAAGTACAATTTATTTTTGTTCCATCAATCACGTCAACACAAAAGCACACCATAAGAAAACTAAATGACATCAAATTT
CCTTCGTTTCATTACTAATATTATTGTTCGTGTTTAATAGATTATTGTCGAATACAGTGTCCTAAATTGTAAAATTCAAT
ATTAATTCATATTTTAATAATTAATCATCGTTTAACAATTCTCCTAACATTTTGTATCAAATTCTTTAGTAGAAAAAATT
TGCTTAAAACTTTTTACTATCCTTTAGTAGAAAGAACTTGTTAAAAACATTTCACTTCCATTATAAACTTTTAGATGTAA
TACAAAAAAACTTTTAAAAATTAAAATTTTAAAAATAAATATGAAAGGAGAAAATATTAGTAATATAAAATAATGAGCAT
TAAAACATAAGATGTCATAAGTTGTTCTTCATTCCCCTAAAATTAACTTGTTTCTTAAGGTAAGTTGTTTATAATTTTTA
CTTATATAAGTACACAAAGAAATGAAATGAAATGAAACAAAGGAAAGATCAAATAAATTAATAGTCATTGAGGAGAACAA
ATTCCCTAGTATCTTATATTTTTTGGCACTTGCCTCTTTCTTTTCATTTACTTTCTTTAGAATATAATTATTTCATTTTG
TATTTATATTCAAAATTTCAATAATGAAGATATTTTTTAAAGAAAGAAGAAGAGAGAACATATACCACTTGCAAAATCAT
TGATGACACACAATAAAAGTATAAAAGTAGCAATACAATATTATTTTGTTATATTTCAGTTGAATTGTTATTTTGATCGT
CCCAAAATAAGAATTATCTATATAGGAGTAGTGAATGAAAAATACATAAATATCATTATAGGTAAAAACAAAATAAATAA
AAAGAACATTTTGGTATCGAATGAAAAAAACTCATTAATTATATTATAGCAATAACATATCTAATCAAAGATTTAAAAGA
ATTAAATGTGTGTGTGTGTGTGTATATATATATATATATATTCAGTCAAAGATATGAAGTGTAGAATGTACCCATACAAT
TAATCATACTATAACACTTACATATAAAGTTATAGAATGATTAAATGTACATATAATTAGTTAAATATAGGAGCGTAACA
TGTACGCAAGGTTAGAGTGTGTATATATCTCGTCATACCACTATGTGTGAAGTCAGAGATTCACATATAATAGTCTATAA
AAAAAGGGAGAACCCCCCCCCCTCTTCCTCCAAAATCATTGTCGAGGTTTTATTGTTTGTATAAGAAAAAGCCCTAACAA
TGTCAATTCACTCTTCTTGGACTCCACTCCATCCCCCCCTCCCCCGAGTTTAGGTAAATCTTTAACTAATCACTTTGAGG
CATTAAAATATTTGTTTTTCGACTGAAAATTTTCCCTTTTTTTGCTTAATCTGTTTTGCATGCTGCTATTTTTCTCTATT
ATTGAAGATTTTGATGTGAAGAGAGAAATTGTTCATACAAATAAATTAAATTCCAAGAATGTCTATTTCTGCAAATTGGA
CTAAATTATTTTCAATTTTAAGTGCCAAACTCATCGGATTATAAAATATTATGGTGAATCCATACATCAATTTTAAATTA
TTTTTTAGTCCATTCAGGAACACCGTTGGAGATAATGAACTGGCTAGTTTTTTACCCTAGATGAATGTTTTTATAAATTC
TTAATGATACACTTGTATAGAACCTGATTGCTTTTCATAAAGTTATGAAACGATTTTCCCAATTCCTCTAAAGAATTGAA
AGAAAAATTCCTTATCGTAGATTAAGGCTGAAGACTTGAAGAATCCAGATAGTGCCCTATAACTAAAAAATTCATAAAAG
GTATTCAAAATTTACTTTACAGTTTTCTTTAAAAAATCATTACTTTTCCTTTTCGGTTAGTGTTATGCCATATTTGCTTA
AGTTCCTTAGGGGTTTCCAATTTTAATACTATCAAAAACTACTAATTTGATGTTATAATTCTAGAGAATGAAACAACTTC
TTATTTGTATTTTATTACTTAAAATTAGCAGATTTTATTAGTTGATAATATTAGTAAAAGCAATCTAGAACAACTTGAAA
ACATCCATTACTTTTCTTTGTGGGTTGATATCTATGAGACAAAGGGAAACCCAAAACAAACTGCAGGGTCTGGGGAAGGG
TCAGACTCTAAGGGGTGTGACATAGACTACCAATTCTATGAAGCAATTTGGAGTTTCTATAATATTTATGATCAATTACG
TCATTTTAATCCTCGACATTTCTTGATTATGATTTGAATTGTGTTTTCTTGTATGATGTGTTAAAATGATTTGTTTCACT
TATTTGATTTTTGAAATATCAACATAGCTTACTAAAAATTTTGTGTCACACTTAGTATGTCAAGTCCAGCTACGTATCCA
AATAACACAAATATTAATAGGATATTGGTGATGATTTTAATTACAATGCACCTTTATTTCTTATCCAAAGAGTTTTGGGG
ATTCCATTTCTTTTGTTCTTCAATTGATTTGACAATGGGTCTATAGTTCCATCCAAATTGTTTGACGATTATTTCAATTT
TCTCAATATAGTTTGGAGATTTCTTACCTTTTATTGTTTCTTATTTTGTAAAGGTGTTTGGTGGCTTATAATGCCTTATA
TGGGAAGAAATGACTAACAAAGTTTAACGACAAGAATCTTCTGAAACCGTCCTAATGATATATTTGATTTAATTTTGATG
TGTTTGCCTTTTAAAGATTATGGGAGGACAAACATCTTATCAAAGAAATGGAGAAATCACTGTGTTGAATTACACAATCG
ACGCTTAATGAATCACTTTGGGAAACAAGGATTTACTTAACCCTATTGTCAAATTTAGGAAGATAATCTATTTGCTTTTG
ACCCTTCATAAGGGTCTCATTACTAAGTTTATCATCAAGGTTTTCTTCTGGATAGATATCCTGAGATTGATTATTTCATA
CTTTTCCTCTTGATGAATGACATTGATGCATAATTTGTATCTCTCTATATCGAAGGTGAAAAAAAAGATGTTGAATGTCA
TTCATCAAGAGGAAACATATGAAGTTGTCAATCTCAGGACAAGTTTCTAGATGAACAACATCGAGGTTAAACTTAGTAAT
GGGGTCCTTCATGAAGTGTCAAAAGATGGCAGATGATCCTCCTAAATTTGACTACAAGTGATACCTCTTTTTCTTTGAGA
AGACACTTGTCCTAAANNNNNNNNNNNNNNNNNNNNNNNNNNNNNNNNNNNNNNNNNNNNNNNNNNNNNNNNNNNNNNNN
NNNNNNNNNNNNNNNNNNNNNNNNNNNNNNNNNNNNNNNNNNNNNNNNNNNNNNNNNNNNNNNNNNNNNNNNNNNNNNNN
NNNNNNNNNNNNNNNNNNNNNNNNNNNNNNNNNNNNNNNNNNNNNNNNNNNNNNNNNNNNNNNNNNNNNNNNNNNNNNNN
NNNNNNNNNNNNNNNNNNNNNNNNNNNNNNNNNNNNNNNNNNNNNNNNNNNNNNNNNNNNNNNNNNNNNNNNNNNNNNNN
NNNNNNNNNNNNNNNNNNNNNNNNNNNNNNNNNNNNNNNNNNNNNNNNNNNNNNNNNNNNNNNNNNNNNNNNNNNNNNNN
NNNNNNNNNNNNNNNNNNNNNNNNNNNNNNNNNNNNNNNNNNNNNNNNNNNNNNNNNNNNNNNNNNNNNNNNNNNNNNNN
NNNNNNNNNNNNNNNNNNNNNNNNNNNNNNNNNNNNNNNNNNNNNNNNNNNNNNNNNNNNNNNNNNNNNNNNNNNNNNNN
NNNNNNNNNNNNNNNNNNNNNNNNNNNNNNNNNNNNNNNNNNNNNNNNNNNNNNNNNNNNNNNNNNNNNNNNNNNNNNNN
NNNNNNNNNNNNNNNNNNNNNNNNNNNNNNNNNNNNNNNNNNNNNNNNNNNNNNNNNNNNNNNNNNNNNNNNNNNNNNNN
NNNNNNNNNNNNNNNNNNNNNNNNNNNNNNNNNNNNNNNNNNNNNNNNNNNNNNNNNNNNNNNNNNNNNNNNNNNNNNNN
NNNNNNNNNNNNNNNNNNNNNNNNNNNNNNNNNNNNNNNNNNNNNNNNNNNNNNNNNNNNNNNNNNNNNNNNNNNNNNNN
NNNNNNNNNNNNNNNNNNNNNNNNNNNNNNNNNNNNNNNNNNNNNNNNNNNNNNNNNNNNNNNNNNNNNNNNNNNNNNNN
NNNNNNNNNNNNNNNNNNNNNNNNNNNNNNNNNNNNNNNNNNNNNNNNNNNNNNNNNNNNNNNNNNNTGGCTTGGAGTTC
TTCCTTGGTGTGTAACCCTGGTGATGCTGAAATTCATTTTACAATTTACTCTTAGTAGTAAATGTTATTTAATATTAGAA
CCACCTTAATTTTGTTTTGGTGTAAACTCAACGTGGATAAGTTTTTATCCTATAAATATCAAAGAAAAAAGCATGTACAC
CTAGATAATTTAATATTTACAAAGCATGATATAGTTGAGACAAACTTGTTCATGTGTAAACTAAGTTTTCAAAAATATAA
TATATTTTCTATAAAAGGAACAAAGTTATATGATACTTGTGTTATTGAGACATAATACATATTTGGTGAATTTATCACAC
AAACTACATCAAAGCTTTACAATCATAAAAAGAACATGAAAACTATAAAAAAAAAATGTTCCATTAATCACATCAACACG
AAAAACAAACCATAAGGAAACTAACTGACATCAATTTTTTGTCTTTCATTACTAATGTTATTGTTCGTGCTTCATACAAT
CATAAGATAAAATAAGATTATTGTTTACTAATAGTGTTATAAATTTAAAAATTCATTATTAATTCATAATTTAATAGGTA
ACCATCTTTTCACAATTCTTCTAACATTCTATATAAAATACCTTAGTAGAAAGAATTTGTTAAAAACATTTCACTTCCAT
TAAAAACGTTTTGATTTAATACAACAAAACTTGTTGATAAAAAATTTAAAATAAATATGAAAAGGGGAAAATGGTAATAT
ATAATAATGAGGATGGGAATCAAGATACCATAATTTTTTTTCCTTCATCTAAATTTACTTTTTTCTTAATGTATTTTTTG
TTTGTTTGTTTTGTTTCTTATTGTAATCTAACGTATTATGAATTTTATTTATATAAGATTATAAGTAATAAAAAAATGAA
ATGAAACAAAGAAATGATCAAATAAATGTATAGTCATTGATGAGATAAAATTTCTTAGTATCTTTTTTGTTTTTTATCAC
TTTCTTTTTTATTATCATTTACTTTGTTTCGTATGTAATTTTTTAATTTCAGGACCTAAAAATAGACGAGATGATACTCG
TCTAGTATTAGAAAGAAAAGCCAGACTAAAACACAACAAAACGATAAAAATGCAAAAGTAAACTAGCAATAACATAAAAG
CGGAAAACTTAGTCATTCTCAAAAATAACCCCAGAACCTGGTTGTCATGTGTACGAGTCATGTCACACCTCGAGGCTACC
CCCTTGACATAACACAAGACCTAGGATCACGAGTGACCCCAAGCTAACCCTGAGTCTGACATATCATGAACATACAGAAT
ATATCTAAGTAAACATGAACTAAGTGGAAATTAAATCAATAAATCTCTGAAGAGGAACAAGTCAATAATCATAATAAAAC
ATAATAGGAGTTTAGTTGTAATTGAAATGACCATTTAACAACTCAATATGAATCTACTAATATGTCTGAAAAGCCTCTAC
TGAGTTGAGTTGCTGGGACATGCTCCCAACTAAATCTAACAAAATTAAAAACTAAAACAGAGACTGAAATGGAAAGAATG
TCTATTGTCTTCGAATTATGAGGACTCACCATTGAAGCTGCTGAAGTCGGACCGACAATTGATCTAAGTGTGATCTGGAT
GCTGAGTGTTTGAACCTACATCATGAAAGGATATAATGCAGAGTGTGCGTCAATACTTGGAATGTACTAAGCATGCAGGA
TATAGATATACTATGTTGAACAAATATATATATATATGAGTTGAACAAAGCATAACTAAGAAATGACATAATCTGAGCAA
GAATATAAATACTGAAACATAACTGAAAAGCTAAGCTGAATACAATGACCAAGTACTAATCATGAAGATAACATATTGAA
CTGTATATTGATAGAAATGTTGAAAACCTGGTCAATGCACTAACAGTCTGACTGTGGGAGCTACTATTAACCGACATAAA
CCACGTGAGCTAAACGTGGAGTCTGATGTATACGCCCCATAGAGAGGACCCAATATACCTTGCCAGGGGTATAAAGGCAT
AACTGTGGCGTGACCACTAATACTAATGCCCAACATAGGGGACTTATAATCCTATGTGGGCACGTAGTTCAAGGACTATG
AGGGTACGCTGAACCTTAGTCCAACTTGGCTCTAAGTCTACTCCCAACTAAATACATATGAAGCTAAAATGCACTAAATA
CTGAATAGCTCAAAATACTGACATGCTAACTAAGAATGCAATATTTATATACCGAAAATGTGGCATTCGAAATATGGAGC
ATGATTTTACGTTTAACTGACCTAGCAAGTATAATTCATGAACTAAGAGAATTTACACAAACTAGGGTTCTGAATTTTAT
ACAAGGAATTATTCAACATGTTTAAGAAAACATGCTATTTAGACTATGAATTCTATAGAAGCTGAAACCACAATAAATTT
CCAAGATTTTACAAACCCTAGATCTAAACAAGCTATGTAGAATCAAGGAACTGCCTGAATTCTAGGGACTTAGTGGTTGA
AAGTAACCCATTAGTGAAATCTCACATACCTGGTGACGAAATCTATGGAGAAATCCTTTGGATTTCGGGGTGAACTTTGA
AGAATGCTTCTGCTTGTTCTTGGGAGGGCTGCAACTTTTTCTTCTTTTGCTCTAAGTTGGGTGATTTTTGGAGAATGAAG
GTTCTGGGTATGTCTAACTACGTTATTAGGCTTAGACTGAGTAAAGGGATGTAGTTTAGGCATGAAACAACGTAGTTTAA
GTGCCCCAATGCATAGGGAAATGACAAAAACAACCCTAACTTAAAGTTGACGAAGTGCCACTCCTGAATAGACTGATGAG
CTGTTGTTTGAACCACTGCCCCTCAACTGGGTCGTGGTTCATGGCCTGCTTGATAGAGCTTACTAAAATGAGCATAACTT
TTTACTCTGAGCTTAGATTTTAAAAAATTTGGTGGCGTTGGAAAGAGGATTCAATTATCTTTAATTGGATAGGTCATGGG
CTACCTAATTCATTTTGTGCTAAAATATATGATGATTTCAAGTTGACCCAACAACCATTTTCCACTAAATTGCTATTGAC
CCTCACCTACGGTCCGTAGGTCCAACCGTGAACCGTACTGGTCGTTCGTGGGTGGGATCAGAGACCACTGAGTCTGGGAC
CCTAATTACGGGACCCACCTACGATCTGTGTCTATTATCGGACCGTGGACCACGACTGTAGGTTTCATCTTTTGATCCTA
AAATTTCCATATGTCTAGGACTCATTGACGGGACCCCATGTATGGTACGTGGTGTCAATACCCGAGCCTACACCCTGGAT
GTGGCCAGCACTCGAGAACCATTGTTGGTTCCACAAGCGAACCCTCATCCTGGATGGCTATAAGCAGAAGACTACCTCAA
GCATACAAAAGTTTAAAAATGAAAAAAATCAATAAACTCGAATCCTCAACCTTTTTAAAAGTATGTACAACACTGAAAAT
TAAAGTACATATAGAAACACCCCAACTCTGTCTATCTATGAAGCCTCTACAATTACAAAAGGATATCAAAACAAGACCCA
CGACATCTCAAAACTACTAACTGTAAGATAAAGGTGAAGTCCTCCAGAATATAAGATGGATCACAAAGCTGACTGGAATA
TCACATGACCTCAACGAAACGCCTGTTGATGATCCTGAATACATGTATCTGCATCATGAAACGATGCAGGCCAAATGGCT
CAGTACATGGAATGTACGAGCATGTAAGGGGAATTCTAAAACATAAACATAAGCTTGAACTGATGGAAAATAAACATACT
TACCTATACTCAACTCACTCAACTCAATGAAACATAGTTCAACTCAATAATAAGGGACTCAGCTTTGTGAACACAATTTA
ACTCAACTCAGAGAAATAGGGCTCAACTCAACAATATAATACTCAACTCAAGATAAAGCAACAATAAAACATGCAATAGA
TGGAAAGCTTTTAAAACAGTAGATAGAAACTCAATGTATTGAAGAATACAATAATAACTCAGTTTGTATATAAAAATACA
ATATAATTATGTGGGAGATTCTCTAACCGACAACCATCACTATGAGCTATGTGATGATACAACGTCTAGCCCACACTACC
AGAGAACCTACTACTAAGTGGATCCACTAGTCTATGCTAAAAAGCATTAAGGAATCATCTAAATAGTATGACCATTTCTA
CCCATGTTGGCTATATGGTTTATGGGGTCTATGAGTTGTCTAAACTCTCCCCATATCGGTGCTCAATACTAGTCCCTAAA
TATAACTAGCTCATAAGCTTAAAAACATAATTGTTTCAGTGGTTTGAGATTATTACTCAAAAGGTTTTCTCTTAAAAGAG
ATTGTACTAAAAATTTCTCATGAAAATATTTTGGAAATCGGTGTTTCCTCTCTGCTTAAATGTAAAAACATTTACTCTTG
GGAATACTTAGTTTGCATATATTCATTTTGAAAAAAATGAACTCAACTCTACTCTTTCTCAAACTCAAGTGCTCAAGTCT
TAAAACAAGTTTAAAGTAATTGTAAAAGACTTCCCAAAATAGGGTTCATGCTGAATTATGGGCATGATCAACTCAATTCA
AGGTTTTCAATAACCATATATATAGAACTCAATACTCGGAACTCAACAACTCCTGAACTCAAGGACTCAATGATACAACT
CATCTCGAGACTGCTCGACTCATAGGGTTCATGCGGAATTATGGGAATGAACAACTCAACTCAACGACCTTTTTGGGTGA
CATTTAGTAGTCCCACAATTAGGAATATAATCTCGAAAGGGTTAGGAAATCAATACTCAAGAACTTAGAACTTGAAGATC
CTACTCATCTCAAAGATACTCAATTTATGGAGTTCATGCGGAATTTATGGGCCTGAACGACTCGACTCAAGGGTTGACAT
AACAATATGGACTCATGTATACGACTCTTCACATTCTCCTACTTACTTCCTCTAAACTCTATTTAAGAACTCAAGTGTTT
GCTTTAAAAAAACTCTTTCCAAAATTTATAACTCAAAATAGGGTTCATGCTGAAATATAAACATGAACAAATCAACTCTA
GGATCTCAATAACAATATAGAAACTCAATAATTAGGAATAGAATTTTTAAAAGAAACATGAACTCAAGAACTCAAAATCA
ACTTCTCTCAAGAATACTCAAATCTAGGGAAAGAATCCTAGATTACTCTTTTACTGATCTGAAAGTAGATGTAAGGCATG
AGGACGAACTAGTCCAACACTATGATAGCCTTACATACCTGAAAGAACAAGGTTCTTGAAGAATCTTGATTAGAAGTCTT
GAAACTTAGTTTGAAGGTAAACAATCAAGAAAACCTTTCTTGAGATTCTTGAATTAATTTCTTGAAAACTCTATGACCAA
GAACCAAGAATTATGATTTTCATTAGTGATTCATAATTGCCTGAAAGAATGAAATTCTTGGAGAAGGACTTACATTCAAC
AAGAATTTTGAAAAAGATTGAAAGAATCTTGAATGGAGTTTTCTACTTTGATTTTTTCTTAGGGTTTTTCCCTAGGGTCT
GAGAGAGAAGAGAATGATGGATTAAAAGATGAAAATCTGATTGTTTTGAGCCTTATATTAGTCAAGAAATTCGTAACTCT
CACCTCTAGAACTCAACAACAAATTCATTATCAAAGAACGAAGCACAAAACCTCAAAAACTCAACAAGATTATTAACATA
CTCAATCTCATGGATGAAATTCGTAAAAGAAACTCATGATTGGCGTGTGGGCGAACAAACCCAACACTATGGAAGCTTAC
ATGCCTAAAAAAACTAGGTTCTTGGCGAAATCTTGAATTTCTTGAACAAATGCTTGAAACTTTGAAATTTTTCTCCTCTT
GAATATTCTCTCTAAAACCCTAAACGCTTTTGGGGAAGAATGAAACTGATTCTAATCAATTTAGACCCTTAATTGAGTGT
AATTCGCGTTTCGACTAAGTGGGGGTAAGGAAAAGAGTAAAATACCCCTCCTATTTTCGGGCAACTTTCCTTAAGTGGAC
AGCCTGACTTCAAAAGGGCATATCTCCCTCATACAAGCTCAAAAATTAGCAAACTCAGTGGCATTGGAAAGAGGACTCGG
AGATCTTTCATTTGATATCTTATGGGTCTCCTAACTCATCATGTACTTAAAGGGATGGTTGTTTGAAGTTGACTCAAAAC
TTAAAAGAACTAATGAATGACTTGAATGAATTCTCTTTAATTCTTTTTGGAACTCAAGGTGCTATATCTAATAACCTGAC
CTTAATACTTACGAAATTTTAAATTCCTAGGTAAAATCCTACTCACAACGAAGAAGGGTTCGAGTCTTAGTTCAAAAAAT
TTCTGGGGTGTTATATTATCTCTTCCTTGGGATCATTCGTCCTCAAATGACTGGACTAGTTATGGAACAGGGTTACTCTC
ACTATCTCTTCTGACTCATGCACTTGCCTACTAATACAGGCTAGGCTGATTCATACCAAGTGTTGGGACTTCCTATAGCA
CCTAAGTCAAGAACGATGCTATTGTGAACATAGTCACACTCTCTCTGAAGTTAGCTTATCTGAAACAAAGGAAAATTGGG
CATGAAATAAGCCTAGGAATACCATGCCTGGGGTAATATGACTGCTAAATATTAAGCTTAGAAACACTCCTCAACTAAGG
CCTAGGAATACCTACGCTCTTCTTTCCTTATACAATACCTCATTGGCTGCAACTCCTAGTTCCCTAAGGGGACATGCCTT
CTCTTACCAAGGCCTGAGTCTAACGACACACTCTTACCTTATTCAAGCTTAACCCAAAATCCTAAGGTTCGGGTTCTATA
CCTCTCTATAGGGAGTCTCATCCCAAGAACATCACTCTTTATCACCACATTTAAGAACTACCTCATGTTTAACAACACCA
CATTCAAGCTTAGTATTCTAACAACTCCATGGACTCTTACTAACCAACTCCCTAAGAAGTTCTCATTCTCTCATCATCCC
TGCAATACCAACTAGGGTTTCCCGCATTACCACTCAAAATCAACTAAGGGCTCTCATTTAACTATTTCTCATAGTAAAAC
CTCATCTTATCATCTCCCCATTAGGTCTAAAGCTACCACCTGGAAGTCATGGACCTATTCCATCATCTCTAAATTGGTCT
ACATCCCCTTTTTACAACTTAAGTACTATTTGCCCACTTATTATACCTCATAACTTAATTGGTTCTATAGCCTTTGAAAC
ATCATGACTCTTTCAAACAAATCATAAGCCTAGCTTAGATCTATCACTTCATAAATAGTCTATGCTTCTATTCAACACAT
ATATTTAATCTTCTGTAACATGATGGCACATCGACATCAACTTTATTCTGGTTAAAAGTATACTCTATCTTATGTGGACT
AGTAAATATTGCTCTTTCTTCTATCAAGAACTCTCTACAACATTATTATTCCTTATGCCACTCATAAAGGAACTCATCAC
TTATAACTGACTAGATGCATGATTGCATTAACATAGTCTGCCACATTACTATCTCCCTTTCATAGATTACTGAACCTCTG
CATACTTTCCTCTAACTCTGGGCACTTTCACTACTACTGCTCATAATTTCATAACTCATGCTACCTTTTTGGGATGAAAA
TACTACCCAAGCTCTAAACATACTTCCTCATAAGGATCTCAGTTGAAATAGGGCTTAGAGAAGAGAGTACAACTCGCTTT
TATCTTGAACGCACGATTCATGTGAACATGAGCGCATTCCTTTGAAACTCAACACTTAACACACTCCTGGGCTTCCCTTA
AACCCCTGTGGAGTCTCATGACTTCCTCAAGATTTTGGTAAGAGAAACTCATTGATAAATAACTAACTTTGCTTTTCAAT
AACCTCTAGTATGAGGGGTAGTCGAATGGATATGAGAATGCACGAGTTAGAATGAGTCTCTATGACATAGTTCTATTGCA
CGATTAAGAGTATGAAAGAAGTGAGATAGTTCCTAAATGTTGCAGCCTTCTAATTATAGATGTGGCGCGCTTCACACCGA
TAACTAGGACTCTACAAACACGGCTTCATAGACACCCTAGGACCCTTGAACTCTATGCTCTGTACCAAGTTTTTCACGAC
CCAAGCCTACACCCTGGACCTGGCCGACACTCGAGAACATTGATGGTCCCCAAGCAAACCTTCATCCTGGCTAGCTACAA
GCGGAAGACTAACTCAAGCATACAAAAGCTTAAAACTTAAATAAATTCAATAAACTCGAATACTCAACTTTTTGAAAAGT
ATGTACAATACTCAAAATAAAAGTAAATACAGAAACTCCTCAACTCTGTCTATCTATGAAGCCTCTAATATTACAAAAGG
ATATAGGGACAAGACGCACGACATTTCAAAACTACCAACTGTAAGATAAAGGTGAAGTCCTCTAGAATATAAGATGGCTC
ACCAAAGCTGACTGGAATATCACTGACCTCAACGAAATGCCTATAGATGATCTTGAATACCTGTATTTGTATCATAAAAC
GATGCAAGCCAAATAGCTCAGTACATAGGATTTACGAGCATGTAAAGGGAATTTTAAAACATAAACATAAACTTGAACTA
ATGGAAAAGAAACATACTTACCTCTTCTCAACTCAATGAAACATAGTTTAACTCAATAATAAGGCACTCAACTCTATGAA
ACATAGTTCAACTCAACTCAGAGAAATAGGGCTCAACTCTGGATACTCAAATCAAGACAAAGCAACAATAAAAGATGCAA
AATATAGAAAGATTTTAAAACAGTAGATAGCAACTCAATGCATTGAAGAATACAATAATAACTCAGATTGTATATAAAAA
TACAATATAACTCTGTGGGAGATCTTTAACCGACAACCATCACGATGAGTAATGTGATGATACAGCGTCTAGCCCACGCT
ACCAAAACTGTCATATACTTTATCGAGGTATAGAACCAGTATTGTCCGTTGTTGGACCTACAGACCATGGGTCTGGCAGT
AGGTGAGGGTCAGCGGCTATTTAGAGGAAAATGATTGTTGGGTCAACTTCAAATGGTCATTTCTTTTAGCAAAAAATGAA
TTAGGCGGCCCATGACATATCAAATTAAAGATAATTGAATCATCTTCCCAACGCCACCGAGTTTGCTAAAATCCAAGTTT
GAAGTAAGAATTTATGCTCGTTTTAGTGAAGCCTTGTCGGGCAGACCATTAACCATGACCCCATTCGATGGCTGGTAGTT
CAAACGACGGGCTATCAGTCCCGTAGTAGATGGCCTTCGTCAGCTTTTAAGTCAGGGTCATCTGGTCCTTTCCCTTTTTG
TTGGGGCATTTAAAATACATCGTTTAATGCCTAAACTACATCATTTTACTCAGTCTAAGCCTAATAACTTAGTCAGACAT
ATCTAGAACCCTCATACTCCAAAAATCTTCAAAATTAGAATGAAAAAAAGAGAAAGAGGTGACGGTTTCTGTTAAGAACA
AGCAGCGTTGTTATTCAAGTTTCACCCACAAAATCCAAAGGATTTCTCCATAGATTTCGTCACCAGGTATGTAGAATTTC
ACTAGTGGTTTCTTTTCACCCACTAGGTCCTTAGAATTCAGTCAGTTCCTTGATTATTCATAGTTTGTTTAGACCTAGGG
TTTGTAAAATCTTGGGAAATTATTGTGCTTTTAGTTGCTATAGTATCCATAGTCTAAAGAATATATTTTTCTTGAAAACG
TTGCAGTTGTCCTTGTATGAAAACTCAAAACCCTAGTTTATGTAAATTCTCTTGGTTCATGAATTATACTTATTAGGTCA
GTTAAACAAATAATCATGTCCCATATTTTTAATGTCACATTATTAGTATATAAATGTTTCATTCTTAGAATTCATGTCAG
TATTTTGAGCTATTCAGTATTTAGTGCATTTTAGCTTCATATGTATTCAGTTGGAGTAGACTTAGCACCAAGTTGGACTA
GGGTTAATGGTAGCCTCATAGTCCCAGAACTACGTGCCTGCGTAGAATTATAAGTCCCCGTTGTTAGGCATCAATATTAG
TGATCACGCCATAGTCATGCCTCTATACCCCTAGCAAGGTATGTTGGGGATCTCGACGAGGCGTATGCATCGGTCGGATT
CCACGTTTAGCTCATGTGGTTTATGTCGGTTAATAGTAGCTCCCACAGTTAGGATCTCCTTGTATTGACTAGGTTTTCAG
CATTTATATCAGTATACAGTTCCTCATGTTATCTTCATGATTAGTACTTGGTCATTGCATTCAGTTTAGTTTTTTAGATA
TATTTCAGTATCTATATCCCTGCTCAGATTACATCATTTCTCAGTTATGTATTGTTTAACTTATATATCTTTTATTCATC
TTAGTATCTATATCGTACATGTTCAGTACATTCCAAGTACTGACGCATACTTTGCGCTACATCATTTCATAATGTATGTT
CAGGTACTGAGCATCCAGATTACGCTTAGATCGAATCTCGGTCCATATTTAGTAGCTTCAGTGGTGAGTCCTCATATTAT
GAGGACAATAAACATACTTCATTTTATTCATCATTTTTAGTTTCAACTTTGTTAGAGTTAGCTGGGGGGGCATGTCCCAA
CAATTCAACTCATTTAGAGACTTTTCAGACATAGTAGTAGATTCAGCTTGAGTTGTTAAGTGGATATTTCAGTCTTCACT
AAAACTCTTATGTTATATTATTATTTAGACTAGTTGGGCCTGTTCTTCTTCAGATATCAATCGATTTAGCTTCCGCATTA
GTTCATTTTACTTAGTTATTTTTAGTATGTTCATGATATGCCAGATTCAGGGTTAGCTTGGGGTCACTCGTGATGCTAGA
TCCCGTGTTACGTTAAGGGGGTAGCCTCAGAGCATGACAATCATATCTCTCTACTCTGAACTTGGAAAGATGCAAACTTG
TTGGAGTTGGAAAGAATATTCAAAGCCCTCTAATTTGGTAGGTTATGACCATGTAACTCTTCATATTTTAAGAGATATGG
TAATTTGCATTTAACCAAAGTAAAATCTAATGTGGAAACTTTTAACTCAACTTTGTGTTAAAGGATTATTATTACCTTAA
TTTATCTCCAAATATCCTCCCACACTAAATAATTGACTTTAAAACCTATACACAATTAAGAATCTTTAGGTACAACCCAA
TACACTAATGAAGATTGGTTCGAATCTTAGCTTAGAGATTTTTGGGGTATTACAGTATGTATTGGGGAGTAATGAGACTT
GGTGTTGGTCTAACTTGTTCATATTGAATGTTCCTAATAAGGAAAATGTGTTAATCAAAGGTAACTATATTATATATTGT
TGTGTGATGCATTGAGAATAATTGGAAAGATTTATTGATTTATTATTGATGTTGTATCACGATTATTATGGTGTGATTTG
TGTCTTGATATGGAAATATTTATCTCTTCATTAATTGTGTGAACATGACATTTACATTGATTCTGAGACACGGTTGTGAC
AAATGTTGTGTGAATCAACAAAAAATAAGAAATTAAAGAGTATATACCATTTCGAGATATGTGTTGCACGTCGTGAAAAA
TATTATTGAGGGTTGTCTCACACAACGTGATAAATGCATAGAAAGATATGTCGCCTATGGGTACCAAACACAGAGAGAGC
ATGTGTTTATTATTATGTCAGACATGCATCACTATCCTTGGAATTGTTTATCATTGTATTGTGCATTTTTATCACTTGTG
CACTTGTGAATACTTACTGTAGAACTTTTGGTTAGTGAACCTGATCTTGTATGTTGTTGATATGTAATACTCTCCCTTCT
CTTCTTCTCCAAGGACTTCTATAGAGATTTTCGAGGTAGTTGTTTGTCATCTCACCAAATCTTCTTAATCTTATTTATGA
TCTTGTTCTACTTCAGAGAGAATATCATTTGAGAGTTGTGGTTTTGTTTCTATTCTATTTGTAGTATACTAGAGGCTTGT
ACACATGAAAACCTGGTTTTGGGGGTTTAATTAAGTTGATTTGGTTATCTGCATTATCATATGGTGTTAGACTTTCATTC
TTATTTACTTCCGGATTTTATCATTATATTTTGGGTTTAAAGCTGACTTGTCTTAATGGGATAAGACGAGTGCCATCACA
TATATTTTAGGGTTGTGACAGATGGTATCAAAGCCTCGGGTTCATAGGTCTGACATGTATAGAAGCTGAGTCTTAGTAGA
ATCTTGAAGATTAGTACAAAGATGTATGTTCTTATCTTTGAGAAGTTATACAGCTTGTTAGAAAACTTCCCTTTGTTTAT
TCCATTCTCTCTCAATTATAGTGATAACTCAAGTGTGGTTCTTCATATGAGCAGTTGGTGTGTCATCTATGGCTTGGATG
TTAGATCTTGTACTAAGGTGGAAGTGATAGAATTATGAGAAGGATGTGTTGTTAGATTCAGAATATGTAGTAATTCAAAG
GAGTTGAGTACGGTGATGGCTCAACGATGCATTTTAAAGATATTTGAATGATGAGGTTGAACAATGATTTAAGGTATTTC
ATAAATGTGTTATGTTTTTCAGGTTAGTTACCTGATAGAAGAAATAGATTTTGTGTGGTTTTACAACATGTAGAGTGATT
CGAATATTCGAAGTGGAATGATAATAGAACAACTAGATAATAAACATTGTAACTTTAGCAACTATAGTTAGTAAAGTTGT
CATAACATGTATGGATTGCTTAGCAAATGATGAGAATAATGTTGCGCCAATTAAGGTTAGAATCCCCATTATGGTTCAAT
ATATTGAGTGTATACCAAAGAGGATCATGATATGCCTACTACAACTATACATATGCTTACTTGGTTAGAGTTCTGAAGTG
TGTTACTTCTGTTATCGACTTGATCTACGAAAGAATGTATATCCCAGCTAGCATAAATGCACCCTCCTTCTCAGATTACG
TTTTTAATGGAGTACACATTCTGATTTCATAAGAAATCAAGAAGAGTTACCTCCTCATCAACTTCATCATCTTCTAATTT
AGCCTTATAAGCGAACAGGGAATCAACGACATCTTCATCATACTTCATAACTAGCATAGATGCATCCTTTAGATGTTTAG
ATTTCTCTAAATCACTTGAAGAGTCTCCCTGGACCGCTCGAGCCTTTTTACTACATAGTTTGTAGCTGCTCTCATTTTTT
ACTTATCTATGACCTGGTCCCTCCTCTTGTCCTTATCACCTCCAGATTTGACATAATCTTTGTAAACCAATTTTTGCATA
AGGAAGTCTCTGATGTAATGCCCTGGATTTCAAAATTTATGAAAAAATCATTTGCATTTGTTGGATTTCTTGAGTTTCCT
TTTTTCATTTAACCACCGTGCTTTCTCAAAATCTTATGAAATGTACGAAACTAGTAAGCCTTGTCCTAGTCTTCTTCACT
ATTCTCATTGTGAGAAACATTAAGAGACAGATATTTTTCATTCTTCACATCTTTCTTAAAATGATCTTGGCGCTTTTTCA
GCTCATGAGTTTGAAGAGTCCTTATCAGCTCATCCATTACTAGGGTTTTCAGATCCCTTGCTTTAATGATAGCATCAAAT
TCTCCTTCCATAAGATCATTCGTAGGAACGTGAGGTCCATCAAGGATGATGTCCCAAAGTTCAATATTTTTCACCACGAT
GTAATCATGCATCCAATCTTCCACCATCCGTAGTATTGACAATTGAAACGTGGAGGTATGGTGGTAGATTGTCCTTCTTC
AAAGTTTGGTGAAGCAGCCATTTTACCAAGATCATCTCTCAGTGTTAACTGTCTCATAGGACAGGATTTTAACAAATCTT
TTACTTTAAAAGAGCCAAGGTTTAGATTACAAGCTCTTGCAGCCTAAGTATTAAAATCGTAATCCCCATGACGAGTGGGG
AATTTCCACTCATTTGATGCTCTTTTCTTATGATTTTGTGGCACTCAAGTAGAGAAAGAGGCTAATTATTTATGGTTTAT
GCCAATTCTTGACCGCCTTAGTTTTCTTAGGATCAACTTGAATACCTTCACCGGAGACAGTATGATCAAGGAAAGTAACG
GACCTCAACCAAAAATCACACTTGTTAAACTTAGCATACAACTCACGATCCTTGAGAATTTCAACACAATCCTCAAATGC
TCAACATGATCATTCTCACTCCGTGAATAAATCAAGATATCATCAATAAACACAATCAAAACCATGTCAAGATATTGCTT
AAATACCCTATTCATTAAATCCATAAATGGCACTGGGCATTAGTCAAACAAAAAGCAATCACCAAAAACTTATTATGACC
ATATCGAGTTCTAAAATCTGTCTTCGAAACATCACTTTGTTTCACCCTGAATTGGTGGTAACTAGACCCGAGGTCGATCC
TAGAGAAATAACTTTCTCCTTGGAGCTGATGAAAATATCATCTATCCTTTGTATAGGATACTTATTCTTCATGGTAACCA
TATTCAATTGTCTATAGTCAATATATATTCGGAGAGAACCATCCTTCTTTCGAACAAAACAACACCGGAGCATCCCATGG
TGAGATGCTCGGTCTAATGAAACTCTTATCCAAAAAATCTTTCAACTGGTCCTTTAATTACTTTAGTTCTACTGGGACCA
TACAATAAGTAGGAAATAGAGATAGACTGCGTATCTTGGAGAAGGTCAATACCGAAGTCTATCTCTCTTTCTGGAGGACC
ACCAAGAAAATCATCACGAAACACTCTTGAAATCATTTTTCTAGCTTTTAGGTAAGATATAAACTAACCCTTGAGGACAT
AATTTCCCCCTTCACATGACATAATGGGTTCATTCGGAACCTTGAATGTGACCAATAAGGCCCTAAAATCTATGGAAACA
TAACATGCATGAAGCCAATTCATCCCAAGAATAACACTCAAATATAGCATATCAAGCTATACAAGATCAACCTAAGTGAC
TTTATTAGAAATAGAAATAGGATAATTTCTATAAACTTTCTTAGCCACAATAGCATCACCCACGAGAGTAGAGACATGAA
ACGGATTCGAAAGGATTCCAGGACCAACATCAAATCTCATGGGCACATAAGGAGTAAAAAATGACAAAGTAGCACCTGGA
TCATGAAAGACATAAACATCAAGATGAAAGATGTTCAACATACTGGTCACCACATCTGGATAACCCTAACGAACTTGTCG
AGTCTGAAGAGCATAAAATATGTTTTGGTTCAGAGCACCCGAATTGGAACCCCTCAGTTGGACTTGTCTTCCATCCCTTC
CCTTAGTAGAAAGAAATGGGAAATCTCTCACCTTATGACCATTCTTCCCACAACTAAAGCAACCATCTGTACTGGCAACA
CACTTGTCATCATATTTCTTACCACAACTAGTGCAAGCGACAGTAGAAGATCCATTACAACCACCTCTTGAGGCTTAAGA
TTAGACACTCTATCTTTGTTGAACTTAGGATCTGGAAAATTAGAAGATCGAACCTTGACTCGAAAATATTTTCCAGAATT
GAGAATGATCTTGCCCACCTGACTAGAATGAGAAAAGTCAGCATCATCGGTCCTTGCCCTCTTGGACTCTTTTCCTTGAG
CTTTTACTCCTCAATTCGTTGGGTATGAATCATCAAATGAGAAATATCCATTTCCTTGATCAACATGGTTGTTCAACACT
CTTTGATAACCAAGTCGGACACACCCGACACAGACTTACTCTCCTTGCCCTAGAGTCGGCAACCATGGTTGAAGCATACT
TATCCAGTTAAGTGAATTTCAAAGCATACTTCTTCACACTCATATTTCCTTGATAAAGACTAATGAACTTAAGAACTTTC
GTTTCTCTCCTCTAAAAAGGACAGAAATGATCAAGAAAAGCTCCTTTGAATTTTCCAAATCAAAAGGACTCGCATTAACA
AATCTCTCACTCTTCCACTATTCAAACTACACTTGAGCAACACTTTTAAGTTAAGAAGCGGCCAACTCCGCCTTTTCAAC
TGTAGTAAACCCCATAATACATACTATCTTGTAAGCCTCATTGATGAACTCTCGAAAATCATCATCAACCTTAGAACCAT
GAAATTCCAAATGATTCATCCTAGTGAAGTCCCTTATCCTTTCTATCATCTTACCAATATTTGGGTTCATGGGACCATTA
GCCTCTCTATTGGCTTGAGCCAAAACTTGAAAAGTAGTTCGGAATTTTACATGAGTGACTTGCTTGGCTAAAGGATCAAT
TGGAACTTGAGGAACCTCAGGCTCCACATTCTCACCTGTATTCCTTCTCAAGTAAGGTCTTCGAGGGGCCATATCCTGAA
AAGGATCAAACATGATTTAGGAGAAGGATATTTATAGAGATAGACTTTATGGAACGACTTTAGAGTAATGAAAGAAGTAG
AGTTTCCTAAATGCTTTGTAACCTCCTATTCACAAATGTTGAGCGCTTCACATTTATGAACAAGACTTCACTCAACGCAG
CTTGTCAGATTTCCTAGGACCTTTTTCCAAAACCTTGTGCTCTAAATACCAAGTTTGTCATGACCCAAAGTACACCCTAG
ACAATACATGGAGTATAAGACCCCGTGAGGCCCTACACAAGCCACTTGAAATATGTATACACAACATAATAGAGAAAAAC
AAGGAATCTCATAAGAAGTAAAAAGTTTGACATATGAGCAAAAGTACATCAAAGTCTTGACAAGTTATCTATTACATCAA
AAGAATGGTTGGAACGTAACCTATACACCACATACAAACTCTGAAACTAAATCATAAAGACATAAGAAGTAATAAAGGTA
ACATCATCCTTGGAGTATGAGCACTCATCAAGTCTTCAATCTCTACATTGATCAACTAGCCATGAATGGAGCGAGATGAA
TCGTCAAGCCCTGTATTAGTGGAATAATACAGGGACAAGTATGAATTAGTACATGAAATATACTAAGTATGAGGGGAATG
CACTAAATCATAAAACATGATCATAAGGGGACATAATCGACAAACATGATATACATGACCAAGTTAAATATCGTAAAATT
CTTTAAAGAGAATTGTAATCATAAACATGGTAAATGCAACTTGAATCATAAGAAAAGCTTCATAAAACATTTTAAAGTAA
CTTGGTTCGTTTTGTGGGATATTTACTATTAACCGACATAGACCATGTGAGCTACAACTTGGAATCCATTGTCTTGCTCC
CACACAAAAAAAAAAGATTTCTTTGCTTTCCAAGGAAAGTACCTTAAAATTCTAGCTTAGGTGGATCCACTATCTATGTA
ACTTACGACAACCTACTGAGGGCACATAGTTAGAGACAAGGAGATTGCTACTTGAGACCCAACCTCTACTAACGGAAGAG
CCTCCATCTCAATATTCTCTCGATGCTAAGTAAAATTCCAATGAAATAGTCATATTCATAAACATATAATCATCCATAGA
AAATCACAATTAAGTTACTAATCCAAGCTAGAAACATCATAGAGTAGCTCCTTAAACCATGTGTGAGAAAACATTTCACC
ATTCATGATTTCTTAAGAATTTCTACGGTCTGTCATGGTGAACTATAGAACAAGCTTCAGAGACCCAAATATTCAATCAT
TACCCATGAGACTATTGTACAATCCATTGAACATTCTACGATTTGTATACCTCATCTGTACAACTTAACTTTCACTCAAA
AATTTCACTAAGTCTAATACATTTGTATAGTACGTAGAACTAACTACGACTCGTCAAAACCATCTGTAGACCTGAGGTCC
TAAATTAAAACTCCGAATGAATCCTATGGGTTAGTCCTACAACCTATCAAACATCCTATGATTTGTCCTGTCAAGTCGTA
GGTCCAATCTTTAGAAACTAAATTTTTCAAAACTCAACTCTGGGTCTTCATCATCCTTCCTACAATCCGTAGGTTGGACT
CGTTGAACCTGCTCAGTTCCTAAAAATTATTTTTTTTCCCTTTTCTTTTGACTTTCCAACTTTTGGAGTGTTACATGTAA
ATTGACCAGGTCAAGCAATCATGCCCATTTGTCCCTTACCTCCATAGGAAAAACTTGGTGGATAACCGTTGTATCCATAG
CCATTGTAGGTGCAACCATTATAGTATGGAGCTGATTGATGCTTGAAACTCTATTTCCATGAGTGGAAGACTGATCCCTA
GAAGGGTAGTGTTGATGATAGGAACCCCACAGTACTAATCAAAGGCATGTTTAATGTGAGATGAGATACCACCGAAGGAT
AAGTTATTGGCTGCAATACCCTCTTTTCTTTTGCCTTCGTAATTTTGTGGATAACCAACAAGTCTATAGCAGTTTTCCTT
AATGTGGCCATTAAGCTTGTAGAAATCACACTTCTCGTTCAAATGCTCATTTTAAGGTTTCATAGAATTTTATGTGCACT
CCATAGTGCAGTAATGTCATTACCCTCAATAATCGAGTCAGATAGAGTGTTCAGACCAGATTCCTTTTAACTTTCATCCT
CAATGATCAGGGCATAAGCCTAACTTAGAGTAGGCTCAAATGTCTTTATAAGATTTTGCCGTCTAGCTTTATCATATGAG
TCGTACTCAAGCCTCCTATGAACTGTAATAGACGTTGTTGTTGAAGATGTCCTATGTCTATTTTACTCTAATGCGGCCAC
AATCAGGAGATGGAACCATTGCATCAAACTCAAACAATAATTCCTTCAATCTTGTGAAATACTCTGCTACAAAGTTTGTT
CCCTGTATAATTCTGTTGATTGCCCTATGAAATTAAGAAATCCACATGCGATTAACCCCATCAAATCGTTCTTTCAAGTC
CTCAAAAACTGAGAAAGCATTCAAAGCATAAAAAATGCCACTAAGAAGTGATGGTGCGACAATATTCATATTCATAGAAA
GGACCAGTGCATTGCTGGTCTCCTAGTGTTCATGATGCTCATGATGGACTGATTCCTTCCTACAAGCACCTGTGACAAAA
CCTAATTTTCTCTTCGCTTGTAATGCGATCGTCATCGATCTCCACCACATCCCATAATTCTCTGATACTTTCATATGAAT
AAGGATAATAAAAGACTAGGAGTATCTGATGGGTGCACGTGTAGAGGATGAATATGATCTATTCCTTCCACCATTGAAAG
TAATCACGAAGTAGATGATGAATACGAGAGAAAGATAAAACATTTGTACCTCTGATACCATGTTAAGAAAGCTCACAATC
TTCTTCAATGGAAGTTGTGGCTATGGAGAATTGAGAGAGAAAGGGATTAAAAGAAAGGAATTATTTCCTTCTCTCATATC
ATTTACATTCCATATACCAGTACATATATACATATTCTATTCACTAACCACTTGTATCAATTACTTCACTCACTTATAAC
AAACTATTGACAGTTTTAACTAACTGCTAATCTAACAGTCTATACTGACAGCTGGCATTAAATGGCAGAATCTTCATCTT
CACACAGTCCCTCGCTAAATAACTACGGATTAGTTAGGGAAACACTCTTTGGTTGCTAAAATAGGGATGGATTATGGACA
ACAACTTAAATTCGTTGCTAACATTCCGTGCTAAAAGTTGGCACCCTTATTTTTCCTACAATATTAGCATACGATTTCGA
CAAAATTACTAACATAGTAGGGATGGATTTAACGATGAAATATCTTGTGACTAGTGCTATTTTATTTTTTGCTACGAATA
TTTTGGTCATTGACTTATTTGTTGTAAAGGCAGAGAGCTATATTTAGCACATAACGAAATCCCATTGCCAACTTGTTAAT
ATTTTGCAAGTGCATAAATCTCACTCACTCAAAAATCAGTCACAGAGTGAAAGACACCTTGTTCGAAACATAGAGTGAAA
GAGTAAAAGAGCTTCCATTCCTTCAAGAGTTTAGCCCTTTCAACTTCAGGAAGTGCCTTCCATTCTATTTACTGATAGCT
TGTTGTTGCTTCCATTGCTGATAGCTTAGTATTTCTATTTGTTTTATAATGATTGTTTGATTCTCTTTTCTTATAATGAC
TTTTTGTAATGTGGATATCGATAAAAATTGTTAGTTAGCACTTAGATAATGACCCCTTCTTCCATGGAAATAGTATCCTT
ATGTATAGCCTGACTTTTCTTGCCACCGCAGAGTGAGGAGCTCAAACCATTAAGCACATGTTTATTTGTATGTGTAGGAA
TAGAATAATAGTAATTAGTTGTTATGCAATGATATGGATGGTTGTTTCTTGCGTCTCTACTTTGAATGAAGTAGTGAGAT
ATAAGGGTATGAGCTCAAAATGGGACCTTGTATGGAGCAAAGTATAATCAATGAAATTTGCATATTATGAAATCAAGTTG
ATTTAGTGAAGTATTTGAGCTTGCCAGTTAGATATAGTCTAGGTTGATTGATTATTTTAGGCATAATACATAAATATACC
CTTTAACTTGGCCTCATTTTACATTTATGTCCTAGAACTTTGAGTGTGCACAAGTAAACACTTAAACTTGTATAAAATTG
AAGAANNNNNNNNNNNNNNNNNNNNNNNNNNNNNNNNNNNNNNNNNNNNNNNNNNNNNNNNNNNNNNNNNNNNNNNNNNN
NNNNNNNNNNNNNNNNNNNNNNNNNNNNNNNNNNNNNNNNNNNNNNNNNNNNNNNNNNNNNNNNNNNNNNNNNNNNNNNN
NNNNNNNNNNNNNNNNNNNNNNNNNNNNNNNNNNNNNNNNNNNNNNNNNNNNNNNNNNNNNNNNNNNNNNNNNNNNNNNN
NNNNNNNNNNNNNNNNNNNNNNNNNNNNNNNNNNNNNNNNNNNNNNNNNNNNNNNNNNNNNNNNNNNNNNNNNNNNNNNN
NNNNNNNNNNNNNNNNNNNNNNNNNNNNNNNNNNNNNNNNNNNNNNNNNNNNNNNNNNNNNNNNNNNNNNNNNNNNNNNN
NNNNNNNNNNNNNNNNNNNNNNNNNNNNNNNNNNNNNNNNNNNNNNNNNTGATAATCAAGTTACTTGTTCTGTCTTGGCT
GAATGTGTTGGAAAATTTCTCAGCTACTATTCTAGATAGCTCTAAGTCTCCATCGCGAAAATCCTGCAAATACAAATATA
AGATCAGAATATGAGGAGTTGTTTACTTGTTAACATCTAACTCAGCCTCAAAAGTTACCTTATGAGGTGAGAACTGTACG
GAACTACATAAACGAGACAACTCATTCTGCCAGCTATTGTGAGCCTCTAACAAAACCCTCTCTCCCTCCATAAACAATGC
CCAATCTTGATATTTGGACAGTGAACAACATAATATGGGAGACCAACATGGGAGAAACCAAGAATGGGATGAGTTTGACT
CTTATATGAAGTAAAAAAAACTACTGTAAGAGGTATATCCAATACTGTAAAGAAAATAAAGGCAATGCCAATAAGAGAAA
CCATGGAAAGGACAAGGCATGTTATCTACTACATACGTGTTAAAGGATCCTGCTACAACCCCTTTACTAAAAGAGCCATC
TTATGCTAAGAGTGTTAAATGACATTTTTCATCGAAAAATTATACTACTACTGTTTAGCAAATTCAGAATACTAGTTTTA
TGTATATATTATATGTTGATTCTCTTAATTATTTTCTTTATGTGTCTACTCTTTTATATTGTGATGCTCTTTAGTAAAAG
TTTTGATTCCATTGTTTGCTGTGTAAGAAATTCTTATCAATACTACTACATTTATTAAAATTGGCAGAAAACTCGCTTTA
TTTTTAGGTGGAAGAAGCACAATGTCTCTTCTTATACTTTACAAAACAGTGCACTGGATTGTTTTGTGTCACATCCAGCA
TCTTTTGGATTGCCAAAAAAAATGTGGATTGTCCAAGGGGAAGGGCTGATTCTATAAGAAAAGCTTTAGGTCCTCAAGTT
ATAAGCAATCCTATTAGAATTATATTGAGTATACCAAAAAAAAAATTTCTTAACTTTTTTTCATTTCTAGGTTGATTTAG
TTGAGTTTCAGCTTGTCTAGATTAACTCAAAGTCCGAGTAAGTTTTACATCTCTCTCTCTTAGGCTTGAATACAATACTA
CACTTGGCAAGCAAGAGTTTTGTTTCCTTTAAAAGTAGCACCGTGAATTCTACTTTAACAATAGTTTTCTCTTAGTGAGT
ACACCTTTTGGTTTATGTCAATGACAGGCACGAAGAGCATGGAGTATCTTACGTTCAAACAAAATCCCCTTAAGACAGAC
AATTTACCTGTTATATTATGTGGATAGCAGTACTCTATTTATTGGACTAGAATCAAACAAAGATTGTTTTCCCAAACATG
TCTTGTATTATTAGGAATATGTATCAGTGGATACCATTATTCTGCAATGCACTATGTACATCCATATCAAACTAGCATCG
ATGTCTTAACGTAATATAAATCAGCGACTTGCTATTTAAACTTTTTGGTGAAAATGCTTGCTAGATTAATCACTCCACAA
ACAATGGAAAAAGTAATATGTTCTACTTGATATTTGTTTGACAATTAAGTGGATAAAAACTCCTTTGTGTGTTTCAAAAT
TCGCTCATAGCCATTATAACGAATTTAGAATGAATTCCTCTTTTTTATTAGAAAAGTTAAGCTTATAATAAATGGAAAGG
GTTAAATATATTTGTGTATTATTAGATATGGTTTAAATATACATTTGTTATACTTTTGGCCCAAATAAATCTTATACTTT
TAGTTCAACTATACCTCTCTTTTATACTTCAACACAAATTTACCCTATATTTTGATGGAGGGATAGTGATGAAATATCTA
ATTTCGTAGCAAAATTTCGTCCAGTAAAATTTCCCACCAAAACATAATTTGGCTTAAAACGAAGCTTGGGTGTGTGACCC
ATTTTTCATTAGAACGACGTCTGTAGGAAGTTTAGGCATCTCAATTGAGGCTAAAATGCATAATATATAGTAGGGTAGAA
TATTTTTTTTCATGCACAAGATTCTAAACGAATCCCAAGCATCCCATCGAAGTATTTTTCAACTCCAAAGTTTAGCGCAC
CAATACAACTTAGATTGTGCTCTGCATTGACATATTAGGTTCCCTTGTTCATATAGAATGTTCAAGCTAACCTCTGCATT
TGTGAATCAGGTTCCGGTATTCACACGGAATGGTCAAGATGACCCCGCGTTCGTGAAGGTCATTTTTCTTGTCTTATGAT
CAGATGTGATTTCAGCTTCATTTCTCATATTAAAAATACGATTTCTTGAGCTAGGGAACTCTAATTAAGTTTCTTTTTTA
GTTGCATTGGTTTGAGAATTTGGATGTCTATACATAAGAGTGATCGATGAAGCGCGAGGGACGTTTATTTGAGGTACTTT
CTATCCCAAAGAGATTGCCTGAGCTTAGTTATGTTGTTTTCTTATTGAAGTTGTTGCATGTGCTATTTCCTTATTTTCCT
AGCATCGAATTGTGGACACAATCTCAGTAAGCTAATTAGGACCTTTTGACAAAGTCAATTTCAAGATTCTCGACATGGGT
CTATATTCTCATTTTGACTTGATTTTTGGTCCATCTCCAATTACTATGATTTTGGTGTCTAATTATCCGCGTTGATGTTG
TGACCAATATTTTGATAGCATTTCCATGATTGGAGAAGCTTCATAAGTAGAAAACTCAAGTTCAATGAATTGGGATCGCG
CGTGGTTGCCTTTGAGGTAGGCTACAATCTACTTTTCTTGATTGTGGTCTATTAGATAAGGTTTAGTATGAATTGCATGT
GAACTAGGATTGTTAAGTCCAGACTTAGAGATGCCTTCCTTTTTTTCATTTGTTTGGTTCTCATAGTAGTTTTGAGGTTG
TCTTGGGTGGCAATATCCTTAGGTTAGGCTAGTAGCCCTTGCTCATATCATAGTTGGTGCCCTTTTCCTCCTTATGATTG
ATACTTCGAGCCTTAGTGTAGGTTGGGACCTAGATGCTTTTGTTGTATTTCGGCAATCCTTTTAGTTATTTATTGCTCCC
TGTAGTGCTTATTATGGTTCTTGGTACCTTTCGTTATCTCTCGGGCCTTAGGTACTTGTCGTAGTTGTATGTTCGGGGTA
AACATCGATCATGGAGGTATTCCATGTGGGATTGCTTAATCCCCTCTGTATTTCCTTTATGTCATGAGTGTTGAGGAGCT
TGCTATGCTATTATTGTTGAGGGTGTTAGTATGTTGTTGTGCCCAAGGCCTTGGTCGAGTACCATCTAGAGTTCCAGTTA
ATTTTCTTTTCTCCAGGAGCATGGTGGTATTGGTAATATTCATCTAGCTATTTGGAGGCTATTGATTGGATGCTTGTGAT
GACAGGCATTGCATTTGGCACTTGATTTCACTTGTTTTGTGGTACGATCCTAGTTCATGCATTAGATTATCATTGCTATT
TTTGAGAAAGTTGTTTTTACAATGTTACTCTTTTAAAACTAGTTATAACGGGAGTCGTACCACCTGGATTACTTTGATAA
AATAGTTTTTAAGACATTAAAGGCATCTGGATGTGCTCACCTTTCACTATGAGTTGGTGCGTCGACACCTTTTTGCTATT
CTAATTTGGGCTACTTGTAGCTCGGATACCAAGATGAAGCAGATCCAATATTGTGATATATATATATATATATATATATA
TCAGTTGGGATGGTGAATTATTTTGGTGTAAAAGTCAAGAATTCATGGGACAAGGATCAGAAGTCATAAGTTCAATAATT
TCCTATTGTGTTGAAGGATTGTGTTAAAGTTTAATGGATGTTTTATATGTATATTATTTGGAGAAGTTAGGGGACCTTGA
TTGTGCAATGTATTGAGGTGAAAACGTAGGGTGTGGTGATACACCATCTATTTAAGAACTATACGAGCTTACTACTCATT
ACAGATTTCACAAGGACCATATTTTGATTAGATGTTACTATTAGCTTCATAATGTACTTATATTGTGATCAAAATCTTAA
ACGAAAGGTTGAGTTGTTGTAGTCGTATTGGTCCAAAAACAAGGTATGTATGGCAAAAAAGAACATTTTTCGTTGCTAAG
GTACGAATATTTGTCACCTTTCTCTTTTATATGAGTCAACAAGACCCTAGGTTACACATGTTAAAAATGTTCAATTGTTG
GATACACAATATGTTGATAGATACTGTCAAATGGCTTCAATTATTTCTTTAATCATATAATTCATTTGCTCACATGTTCA
CATGTTCCTTTCATTGTATATCACTCCCATTGTTTTAGTGTATCATGTTACTCTACAAAATCCGTACTTGTTCTAGTATA
CAGTTTATATGTTCTAACTTGAAATGTGCACTTGTCCCTAACTTAAATATGCCCACGTGTCTCATTAGTTCCTATGTTCA
TGACACCTATTGTTTGATATCATCTACTGATATATATACGGGGGTGGCAGCTCAGGGTACTATCGATGTCGAATCACCCA
CACAGTTTTTCAACAAGGAAATGTGAAAGACTGGATGAACCGCTGCTAGGTCTACTGGCAACTCTAACTCATAAGCCACA
TTACCAACCCTTTCTAGGATATTATAAAGACCTACATATTTGGGACTGAGCTTTCTTTTCTTTCCAAATGTCATCACCCC
ATTCATAGGTAACACCTTCAGGAAAACCCAATCATCGATTTCAAACTCTACGTCCCTTCTCTCTACATCTGCATAGGACT
TCTAACGACTCTGAGCTATTTTTAGTCTGTCTCTAATGAGTTGAACTTTCTCCATATCCTCATGAACTGAATCTAGCCCA
ATCAAGGTTGCTTTACCTACTTCAAACCAACCAATTGGAGACCTGCATCTACGCCCATACAGTGCCTCATACGGGTCTAT
CTGAATACTGGAATGAAAGTTATTATTATAGGTCAACTCTATGAGAGGTAGGTGATCATCCCAACTACCCTTGAAATCGA
TCACGCAAGATCTCAACATTGATGTAGAGTTTGGCGTAGCCCTCTAAGGTCTAACTGGTATGGTCTACTTGACCATCCAT
CTGTGGATGAAATGTTGTACTGAGATTTACCTATGTACCAAGACCTTTCTAAAATGATTTCCAGAAATGAGAGGTAAACT
GAGGACCTCTATCTTAGATGATGGACAAGGTAACCCCATGTAACCTAACTATCTCATTGATGTAGATTTTGGCGTAGCCC
TCCGCTGAATTTGTAGTCTTGACAGCCAAGAAGTGAGCGGACTTCGTGACTCTGTCCACTATAACCTAAATGGAGTCATG
TTGTCTGCGAGTACGAGGTCAACCCGTAATGAAGTCCATTATCACGTCCCACTTACATTAAGGAATGTTAATCTCCTGAG
TCATACCTACTGGTTTCTGATGTTCTACCTTAACCTATTGACAGTTAAGACACTTAGCCACAAAGTCTGCTATATCCCTC
TTCATGTCGTTCCACCAAAAGACTTCTCGTCGATCACACTACATCTTAGTGGCATCTGGTTGAATGGAATACCTTGAATT
ATGAGCTTATGTAAGGATCTGATGCCTCAACTAACCTACATTAGGAACATATAAGCAACCTTGGTAAAGGAGCACAGCAT
CTCCACCTTGGGAGAAAACCTCAACTTTTTGTTGATGAATTGCACCATTCAACTAAAGTAATATAGGATCACTGTCTTAT
TTTTCCTTAACCTCCGCAACCAACGAAGATTCTGATCCATTCTGAACTATCACACCACCATCTGATGTGTCCGTAAGGCA
AACTCCTAAGTGAGAAAGTCGGTGAATATCTTTGGCTAACTCTTTCTTTTCTTAGTCAACATGTGCTACACTATCCATAG
ATAGTTTGTTGAGAGCATTAGTCACTACATTGGCCTTACCCAGATAGTAAAGCGCATTCATGTCATAGTCTTTGAGGAAT
TCAATCCATCTCATCTGACGAAGATTCAACTCTTTCTGGGTGAACACCTACTGGAGGCTCTTATGGTATGTGAACACATC
AACATGAACACCATACAAGTAGTGTCTCCAAATCTTTAGGGAAAATACTATAGCTGCAAGCTCGAGGTAATGAGTCGGGT
AGTCCTTCTCATGGACCTTAAGTTGTCTAGAAGCATAAGCTATGACCTTACCTCGCTGCATCAACACAAAACCTAAGCCG
ACCCTGAAGGAATTAAAATAAATCACATAAATGTCTTACCCATCTGGTAGAGTCAAGAAAAGAGTTGAAGTCAACCTAGT
ATTCAACTCTGAGAATATTTTCTCACACTCATCTGACCACTGAAACTTGAAATTTTTCTGAGTCAACTTGGTCAACGTGG
AACCTATTGATGAAAATCCTTCAACAAACCTTTTATAGTAACCAGGAAAACCCAAGAAACTTCTAATCTCTATTGGAGAG
GTAGGTCTGGCTAGTATTGTACTTCCTCAATTTTCTGAGAATCCACTCGGATCCCTTCGTTGGATACCACATGACCAAGG
AAAGAGATGGATTGTAGCTAGAATTCACATTTGCACAACTTAGAGAACAATTGGTGATCTTTGAGAGTTTGTAGAATAAC
TCCCAGATGAGTCGCATGCTCTTCCTTACTCCAAGAATAAATAAGGATATCATAAGAATAAATAAGGATATCATCAATAA
AGGTGATGATGAACAAGTCCAAACACTCTTTGAACACCCTGTTCATTAAATCCATAAAAGTTGCAGGAGCATTTGTTAGT
CCAAAAGAAATAACTACAAACTCATAGTGACCATACTAAGTCCTAAAGGCAGTCTTTGGGATGTCACTATTTCTGACTCT
AAGCTAATGATAGCCGGATCTGAGGTCTATATAAGAAAAGCAACTAGCACCCTGAAGTTAGTTGAACAAGTAATCAATCC
TAGAGATAGGATATTTGTTCTTGATTGTGACTTTGTTCAACTATAGATAGTCAATTCACATTCTGAGAGAACCATCTTTC
TTTTTCACGAAAAACATTGGAGCACCCATGGACAGATACTAGGTCTGATGAATCCCTTATTTAGAAGGTCTTTCAACTGC
CCTTTCAATTCCTTAAGCTTGGCTGGAGCCATTCTGTAAGGAGGAATTGAAATAGGCTGGGTATATGGGAGGAGATCTAT
TCTGAAGTCGATTTCCCTTTCGGGAGGAACTTTGGGAAGATCTTCTGGGAATACTTCTAGAAACTCATTTACTATTGGGA
TTGACTCAAAAGATGGGGTTTTGGAGTTTGAATCATTAACCTGAACAAGATGATAGATATACCCTTAAGAGATCATTTTC
CTGGCCTTAAGGTAAGAGATAAATAGACCCATAGGCACTATGCTACAACCCTTTTATTCTAAGACTGGCTTTTTTAGAAA
CTAAAACTAAACGATCCTAGTTCTACAATCGAATAAGATATAATAGGAATGTAACTAATCCATACCTAGAATGATATCGA
AATATACCATTTCTAACTCTACAAGGTCTGTTGAGGTGACTTTCTGAGAATCTGTGACAGGGCAATTTTTGTATACCCGT
CAAGCTATAATTGGGTCACCAACTGGAGTAGAGACTGAGAAGGGTTCTGAGAGAGTTTCTAGACTGACACCAAAGTTTAC
TGCTATATAGGGATTTACAAAAGATAGTGTAGCCCTTGGATCTAATAATGCATAAACATCTAAATGAAAGACTCGTAACG
TACCCATGACCATAAAAGGAGAATCTTCCTGGTCCTGGCCTGGAGAGCATATAACCTGTTCTAGCACTGACTGCCACCTG
TACCAGACGAGGCACCCTACTGATTAGGGCGACCTGTTGGCGCTGCTGAAGTAGTAGACTGATCCTTGTTAATTTTACCT
AGCAATCCTTCAACCTATGACCAAACTAACCACAACAGAAGCACCGATCTCTATCAGCAAGACACTCATCCGGATGGTTA
TTACCACACTTTGGGCAAGTTGGAAAAGTATGATTACCTGAAGCACTCCCCTGTGACTTAGAGCTGGATGCCCTACCTTT
ATAATCCTGTCGAAACCTGTGGAACGGAGTGCTAGCTGATGAAGGTGTTGGGGATGTGAACCTCTGCTGAAACTGTGAGA
GATTTCCACTGCTCGACCTTTGTTGAGAGTACTCATAATTCCTTGTTCTAGCCTTTTTGTTCGCCTTAGCCATTTCCTTA
AGCTTATCTCACTCAATCTGATGAGCATGAGTCGGTAGCCTGGAGATATCCATGTCTCCTAATAGAATAGCATTCATGCA
CTCGGTCTTTACTAAATCGGATATTCCAAACAAGAACTTGCTTATTTGTTCCCTCGAATAAGCAACCATATGTGGAGCAT
ACCTGGAGAGCTAAGTGAACTTCAGTCTATATTCTTGAATTGATGTTGAGCCCTGCTTCGAGTTCATAAACTCCTGAGCC
TTACCCTTCCTTAACTCTCTCGAGAAGAACCTATCAAGAAAAGCTCTAGTAAGACAATCCCATATCACAGGAGCTGCATT
CTCACCTCTGTTTTCCTTTCACTGCGTGAACAAAATATGAGCCACATCCTTGAGTTGATAGGATGCTAACTCAACACTCT
TAGGACCACTCATTTGCATTACTCTAAGAATCTTCTTAACCTCATCAATGAAGTTTTGTGGGTCCTCACGAACCTTCGAC
CCAAGAAATTCTGGTGGTACGAACAAAGTCTCAAACCCTAGTTGCAGCTAATCCACTAGTGGTGTTTGCAGGAACTGTGG
CATACTGATTGATCTGATTGGCTACAATCTGAACCAAGAGCTGGATTGCATTCCAAAATTCTACATTTGTAACCTCGTGG
TTCGGGGCTGGAGGAACTGCGTTAGCATTGCATGCATTAGCATTTCGTGCATTATATCTACGAGGAGGCATGATCTGAAA
CACATAATGATAAATTAGACAGGAGAAGTGTGATCATACCACACTCATGATAAGAATAGCAAAGAAAGTGAAGTTTTTCT
TAAAATACTTTGTAGCCTCCCCCACAGAGATGTGGTGCGCTTCACACCCATGAAAGAGACTCTACTAAGTTCGCCTTTCA
GACACCATAGGACAATTGAACCTAATGCTATGATACCAAGTTTTTCAAGCCCCGAGGCTAACCCCTTGACATAACACAGG
ACCTAGGATCACGAGTGACCCAAAGCTAACCCTGAGTCTGGCATATCATGAACATACTAAATATACTAAGTAAACATGAA
CTAAGTGGAAACTAAATCAATAAATCTCTTAAGAGTAACACGTCCAACTAGTCTGAATAATCTTAATAAAATATAACAAG
AGTTTAGTGGTAACTGAAAGGACCATAAAATATCTTAAGTTGAATCTACTAATATGTCTGAAAAGCCTATACTATGTTGA
GTTGCTGGGACATTCCCCCAGCTAACTCGAACAAAAATAAAAACTGAAAGCAAAGACTGAAATGGAGAGCATGTCTATTT
TCCTGAAGTATGAGGACTCACTATTGAAGCTGCTTAAATCGGATCGAGAATCGATCTAAGCGTGATCTGGATGTTGAGTG
TCGAAACCTACATCATGAAAGGATATAGCGCAGAGTATGTATCAGTACTTGGAATGTACTGAGCATGCAGGATATATATA
CACTAAGCTGAACAAATATTTATATGAGCTGAACAAAGCATAACTAAGAAATTACATAATCTGAGCAAGAATATAAATAC
TGAAGCATAACTAAAGAGCTAAGTTGATTGCAATGACCAAGTACTAATCATGAAGATAACATGTTGAACTGTATATTAAT
AGAAATGTTGAAAACCTAGTCAATGCACTAAGAGTCCGAGTGGGGGCTACTATTAACCGACATAAACGACGTGAGCTAAA
TGTGGAGTCCAATGTATACACCCCATCGAGATGACCCAATACCTTTCCAGGGATATAAAGGCATGATTGTGGCATGATCA
CTAATATTGATGCCCAACAAAAAGGACCTATAATCCTAAGCGGGCACGTAGTTCTGAGGATATGAGGGTACATTGTACCC
TAGTCCAACTTGGTGCTAAGTCTACTCCCAACTGAATACATATGAATCTAAAATGCACTAAACACATAATAGCTCAAAAT
ACTGACATGCTAACTCAGAATGCAACATTTACATACTGAGAATGTGACATTCGAAACCTGGAGCATGATTTTCTTTTTAA
CTAACCTAGAAAGTATAATTCATGAACTAAGAGAATTTACACAAACTAAGGTTCGGAGTTTTATACAAGGAATTATGCAA
CGTTTTTAAGAAAACATGTTATTTAGACTATGGATTATATAGAAGTTGAAATCACAATAAATTCCCAAGATTTTAAAAAC
CCTAGGTCTAAACAAGCTATGTAGAATCAAGGAACTCACTGAATTCTAGGGACCAAGTGGATGAAAGGAACCCACTAGTG
AAATCCACGTACTTGGTGATAAAATCTATGAAGAAATCCTTTGGATTTTTGGGCTGGAGTTTGATGAGCGCTTCTGCGTG
TTCTTGGGAAGGTTGCTACTTTTTCCTCTTCTTTTTGCTCTAAGTTGGGTGTTTTTTGGAGGATGATGGCTCTGGTTATG
TTTGACTTGGTATTAGGCTTAGACTGAGTAAGACTACGAAGTTTAGGAATCAAACGGTGTAGTTTAAGTAACCCAACGCA
TATGGAAAGGACCAAAATGACCCTAACTTAAAGTTGACAAAGTGCCACTCACGAGTGGATTGATGGGCCGTCATTTGAAC
CACTGCCCATCAACTGGGTCGTGGTTCGTGGCCTGCCTGATAAGGATTCACTAAAATGAGCATAACTTTTTACTCTAAGA
TTGAATTTTAGCAATATTGGTAGCGTTGGAAAGAAGATTCTATTATCTTTAATTTGATAGGTCATGGAACACATAATTCA
TTTTGTGCTAAAAGATGTGATTGTTTGAAGTTGACCCAACAACCATTTTTCTCTAAATAGCTGGTGACCCTCACTTACGG
TCCGTAGGTCCAACCACGGACCGTATTGGTCTGTCGTGGATGGGATCAGAGACCACTTAGTCTGGGAGCCCAATGACAAG
ACCCCACCTACGGTATGTGGGTCTATCAACGGACCGTGGACCATGATCATAGGTTTCATCTCCTTATCCTGAAATTTCCC
TAAGTTTGGGACTCAACAACGGAACCCCACCTACAGTCTGTGGTCTGACACACGGTCCGTTAGTGTTTTCCATCAGTTCT
GACACCAAATCTTAGAAAGCTGCAGTTTTTCATCTTCTCGAATCAGAGGTGTTACTTGTCACTAATGTATAGTAACAGAA
TCTGAAAGATAGATACAAGTGTAAATGTCTTTGTTTCTCGAATAGAAAAAGAAAATAAATAACAAACAAGAGGGTTCACC
GGGATGACAACCAGTTACCTCTCATGTGTCGACGAAAAAAATGTGTGACATTGATAGTAGAAGGTTTATCACGCATATCT
CGAGTAATGACCTCTAGGTCATTTTTTGTGTTTATGCCTTCTATTTGTTCTTTAGCGCTTTCGTATAGTGACCCCAAGTC
ATTTATGACTTGCTGGGACTGACAGTTTGGTCACTTAGTCATTCATTTTATTTTTATTTGAGTTTCAATATTTTAGAGTT
TTTGAACCTTGAATGATCATTTTTTATTATAAGTTCAAGAATATTACCTTAGAATCCAATTTTGACAATTCCATAACCTC
CAAAAAGGTCATATTATGCTAGTAGAATAGTTAGCACGACTCCTAAGACTTTTAGTGTGAGTTTGCGTGATTAGGCATTG
TAACTTTTCCATTGAAACCTAAGTTTAGTTTATTCAACATTCTCAGTAAACAAGATCGGATGAATATTCCGTTAGCTTGT
TTAGCACTGGAACTTTGAATTTGGTCTATAATGACCCTTCGATAAGATCTCGAGGCTTCTGGGCTAATTCTGAGGCCTTT
TGTGAATTTTGGCTTAAAATAGAATTTGGATGTGTGAACCAGTTTTCATCTAGATAACCTAAGATAGGAATTTCAATTAT
TCTGTTGAGTTAGGAATGTCGTTTACAATGGAGTAGCATATCTCATTTGTACGCACCAGGTTCTGAACAAGTCCTAGGCA
CCCCATCGAAGTTTTGGAGCCTTAGCACTTATGCAGTCAACTAATTCACCCTTGTGTTCGTGCACCCACGGACGCGTTTG
CAGATGAAAGGAACATTCTCATGTTGGTGCCATGTTTACGGAGTGTAGCGGGCATACGCAGCCGCGCGGCCGCTTGCGCC
AGTTATCCAACTGGCTTATTTTAAGCAAAGTCACGACCAAATGGAGATATGGTTTTAAAATTGTGATTTCTCCCTTGTTT
TAACTCCAATTTTGGTGATTCAAAATCTCACGTGCTTTTAATTGTCAAGGTTTATGTTTTGGAGTGATTGGATTGTGTCA
ATGACCTTGCATGTGAGGTAACTTTTGCCCGAAAGTTGCTGCCTTTTCTATTTTAAATTGTAATTTTGTTGACTGTTGTT
GTTTCTACTTATTTGGGCATGAATTGTGTTCTTTTTTGGGACACAAGTATAAGGATTGGTTTAGGACCTTATGACGTAGT
CAATTCATATTTGACTCTAAAAATTATTCTGTCTCCATTTTGGGTGATTTTAGTGTCTCTACAACCTTATTGATATTATG
ATCCTTTTTTTGATAGTGTGGCAGCGTTCAGAAGTCTTTCGGAAAGAAAAAGCTCCAGCCTTGTGATTTGGAGCATGTGA
TCAGCCTACAGGTTATCGACGACTTCCTTTCTATTTAAATTGAGAATAAATGTGTAAATTCACGATGATGGGTGTGAATT
GGGGTGGGTACCTAGTTATTCCTGCTCTTCTTCTTAGAAACCATGATCTATTGATTAATGTTGTTTCGAGGGTAGTACCT
AATAAGTTGTAGATTTGCACTGATTTAAGGTCTATTTAGCTCAATAATCAGTGTCCTCGATGCCTAATTTTGTCCTATTC
TGATGAAATATTGATGATTTGCAGCAATGAAGGCGAATGGAAAAGGCAAGGATTGGCGTTTGAAAAAATAGCCAGAAATG
CAAAGAAATACGACTAAACATGGTTGATCGCCTAACAAGAAGGTCGAGTCGCCAAAGAAACCTAAGCCCGCCTAAGTTGA
CCTTGATTTGTCTAGTCGAGAAGCACCACCTAACAAACCATCCATCATTGAACCATCAAAATTAGAGTTGAAAGAGCTTC
TGCCTCATCTCAAATATGCTTTCTTGGGGGGGAGGGGGGGCATAACACACTTTTGATAAGTATTGCAAGCGATCTCAAAC
AATGGCAAGTGGAGTTGTTAATCATAGTGTTGAAGAGGCACATTAAAGCCTTGGGGTGGTCAATTGCCGATTTTTTGGGT
ATTTTTCCAAGTGTATGCACACACAAAATAAAATTTGTGGAAGACTATAAACCAAGTATTGAAAACCAACGAAGATTAAA
TCCTCCGAAGCAAGAAGTGGTAAAGAAGGAAACTATAAAATTGTTAGATGCAGGAGTTATCTTTCCAATTGCAGATAGCC
AATGGGTAAGTCCAATGCAATGTATTTCGAAAAAGGGTGGTATCACAGTAGTTCCCAATGAAAAGACAAAGTTAGTCGCC
ACTAGACCCATCACCGGGTGGCATGTGTGCATGGCTATCGGAAGCTTAATTCTTGGACTGAACAAGATCATTTTCACGCC
ATTTATTGATCAAATTCTTGATAGGCTTGCAGAAAAGGGGTGGTATTGCTTTCTTGATGGAAATTTCGAGTACAAACAAA
TCTCCATTGCACCAGAGGATTGAGAAAAGACAATGTTTATATGCCCTAAACGCACCTTCAAATCCAAGCGAATGCCCTTT
GGACTATGTAATTCCCGAGCTACCTTTCAATTATGTATGCTCTCAATCTTCCCCGATATGGTAGAGGACAACATGGAAGT
GTCTATGGATTATTTCTCTGTCGTTGGGGATTCTTTTGAGGAATGTTTGAGGCATTTGGAGATGGTGTTAAAAATGTGTG
TGGTTTAAAACTTGGTCCTTAACCGGGAGAAATGTCACTTTATGGTGAAAGAGGTAATTTTTCTTGGGCGTAAAAATCTG
GGGACGGTATTGAAGTTGATTCAAGCAAAAATCCAAGTCAAAGAAAAATTACCTCCCCCAATTTCAGTTAAAGGTATGAG
AAGTTTTGTGGGTCATGTCAGGCTGTATCTGAGGTCATTAAAGATTTCTCCAAGATTGTCATTTCATCGTATAGACTTCT
TGAGAAAGAGAGAACATTTGTTTTTGATACTTCTTGTATGGTTGCTTTCAAAACACTTAAGGAAAAACTTGTCTCCACTA
CCATAATCATTGCACCCGATTGGAATCTCTCTTTTGAAATGATGTGTGATGCTAGTGGTTTGGCTCTGGGAGCTATGCTT
GGGCAACGTGAAAACAAGTTCGTTCATCCTATCTAGTATGCTAGCAAAATGTTGAATTGTGCTCAAAAGAATTACACCGT
AACAAAGCAAGAATTGTTGGGTGTGGTATATGGGTTTGAGAAGTTTCAAGAATATTTATTGGGTATCAAAGTGGTTGTGC
ACACTGATCACGCAACTTTAAGGAACCTACTAGGGAAAAAAAGGCTAAGCCAAGTCTAATCCGATAGGTGTTACTTCTTC
AATAATTTGACTTCGAAGTGAAAGATAGGAAGGGGTGTGAAAACCAAGTGGCTGACCATATTTCAAGGTTTGAAGCGGAT
GCTAGATTAGCTGAAGAGAAAGACATTGATGATGTCTTTCCAGATGAATCGGTAATGGTAACTGTAACACCCCGTATACG
AAAGAGGGCACCATACCAATTTTTCAGAGATTGCAGGTGCCAGCCACGGAGGCCAACCACGGCCCATGGGTAGAACCACG
GACCGTAGGATTGGTCTGTGGACTGGGCACCCAAAATAGTCTGAGGTCTTAGAACCACGGTCTAACCAACGGACTGTCCG
TCAGACCACGGACAGTGGACCATAACCCCAAATTTTGAGTTTCTGGCCACTAACGACGGACCAGCAGGACGACCGTCAGT
CAGACCACGGTCCATAGAGCAGGGTCCGTGGGTAAGCAATTGGCAGTTATTTTAAAGGGCATGTTGGACTTTTCTTAATT
AGTATAGCCTAACACTACGTCATTTTTCCTATGTCTAAGACACCTATATAAACATTTTAACCCCAAATGTCCATCAATAG
AAATCATTCTCTTAAATTTGTAAAAGAAGAACAAGTCTCCTCTCCAAAATATTTCTTTCTCTAGAACTTGAAGAGGAAGA
AAGAGTTGAAGCTAGGGTCAAGGTCAAGTCTCCATTCCTCAAGAAATTATGGGCTTTGATATCAAGGTATGATGGCTTTT
CGTCCATGTAATCGTTTCTTCCATAGAGTCCCTAAGATTCCCCAATTAAAAAGTAGAAATTCCCCAATTTGAGTTAGGGT
TTTCTTCTAATGTTGTTGGTCTTAATGAATGTTGATCCAATTGAGTGGATTATGATTTTTTATGCATGAATTTATAGGAA
TTCATGTTTTTAGGATGAATTTACGCATACCCATGTTTAACCCATGTTTTTAAGTTGAAATTGATGTAAATGGGTTTGAT
GCTATGAAAGGAGAATTTATGGGTTTAGACGTATTCTTATAGGATTGATGAGTTGTGATATGAATTTCTTTGATATTGAA
GCATATATGATGATTATGAGATGTAGTGCTTTGAGAGTAAAGCTTATATCATGAATTGTTGATTATTGATGTAATTGTTG
TGGAAGGGATAGTTCCCCTCGATTTGCTTATATATGTATGTGAAAAGTTTACTCACATCGAATGATTCTAGGTTGAAAAG
ATTGCTCACCTAAAATGAATCTAAGCTAAAGACTAAGAAATTGACGAGGCTAGAGGCGATTACCCTTGACCTCTAAATGA
GATGGATATGAGGCGATTACCCATATCCCTTAGAATAGAATAAGAGGTTATTACCCTTATTCCTTGAAGTTGAACAATAT
GTTACTACCCACGTACCTATGATATGAATTGGACAAGAGGTGAGTACCCATGATCCTAAAGTATGTCAAACTCGAGGCGA
GTACCCATGATCCTATAGTAAGAGGGACAAGAGGCGACTACCCATGATCCCAAAGATAAAAGGGCTAGAGGTGAATACCC
ATGTTCCTTTATTTCCCATGTCTATAAAAGATAAGCTAGACTATGTTATGATAGGTGATGAGCTTTGATTGTTGCTTGAG
TTGCCTTCCATGATGAGTAAGGATGATTTGAGGTTACTTCAAGAAGTATTCTTTTTATGTTGAAATGATCTATTATGTGC
ATTGATTATGCTTTTATGACTTATGTTGTCTATCTCTTATGTTTATGTTTATGTTGATGTTTATGCAAGTTATCATATTT
AGTACTTCCTTGTACTAACGCATACTCTTGCCTATATTTCTTATCCAAATGAAGGTTATGGCGTTTCTGACTCTCATCCC
CGTGGCTAGGATCATAGTAGAGGTAAGACTTGAAGATTGGTGAGTCCTCATAGCATTCGAGGATTTGATCGCCATTTCTC
TTATGTTTCTTTTCATTTTAGTATTGAACATTGTTGTATGGGTTGTGTCCCAAGATTCTATAGTATTAGATGGTATTTGA
GACAAATGTATTAGACTTCTGCTTCGTTGTATAAAGACTTTGACTGTGTTGGAAATGTTTTAAATTTTTACCAATTTTTT
ATTATCTTGACTATGAATACTAAGTGGCTTATATGAGGCCTCTCGGGGTCTTGTATGCCATATTACGTCTAGGGGGTTCC
CCTGGGTCGTGATAGTAATTTTTCACAATTTATTCCTTGGTATAATGATTTTTTAAAATTTTACCATATGCAGGTTGTTA
CCCGAGGATTTGAGTAGTCATCAAATGAGGAAATTTGAGTAGTCATCAAATGAGGAAATTTCTATTTGATGTGAAGAAGT
ATATATGGGATGAACCTTTCCTTTTTAGGGAGTGTATCGATAACATCATTTGGTGTTGCGTGCGGGAAGTGGAAGTGAAT
GAAATCCTTAGAGCATGTCATACCTCATTGGCTGGTGGTTATCATGGGGGCATTGGTACAACCACCAAAGTTTTGCAATG
TGGCTATTATTGGCCTACAATGTTTAGGGATGCTCATGCATTTTGTAACTGTTGTGTCTAAAGTCAATTACAAGGGAGTA
TATCTAGGAGACATAACTTACCACTTTCATAAATCCTTGAGATTGAATTGCTCGACGTTTGGGGTATTGATTTCAGAGTT
CTTTTCCTAGCCCTTTTGGAAACAAGTACATCCGTGTAGCAGTTGAATATGTCTTCAAGTGGGTTGAAACAATGGTGTTA
CCAAAAAGTAAAGCACGAAGTGTGACAAAGTTTCTCAAAAAGAATATCTTAATAAGGTTTGGTACACCAAGGGCCATTAT
AAGTGATGGCAGATCATATTTTTGCAACCGTAATTTTTCATCCCTTCTCTCAAAATATGGGGTCAAGCACAAGGTGGCAA
CACCATAACATCCCCAATCGAGCGGACAAGTTAAGATGTCTAACCGAGAAATAAAGAGCATCTTGGCCAAAGTTGTGAAT
GTCTATGAGTACCAATTGGTATAGCAAGCTTGATGATACACTATGGGCTTACCGTATGACATTCAAATTTCCCATTGGTA
TGTCTCCTTACAAGTTGGTGTTTTGGAAAGCTTGTAATCTTCCAGTTGAATTAGAACACACAACTTTATGGGCCCTAAAG
AAGTAAATTTGAAATGGGATGTAGCCTCTAGATATCTTGTGCCCCAACTCCTTAAGCTAAATGAATTTCGTTTGTAATCC
TAAAAAAGCTCTGTCCTATGTAAAGAAAAGATTAAACAATGGCATGATGCCAAGATTTTACCTAATGAGTTTCGAGTTGG
GGAGTTAGTATTACTCTTCAATTCGAGGTTGAAACTCTTCCCATGCAAGCTCAAATCCAAGTAGATTGGTCCACACACCA
TCACAAGGATGTATACTAATAGAGTGATTGAAATTGAAGATGCAAAGGGGGTGCAATTCAAAGTCAATGGGCAGAGATTG
AAAGCATACTTTGGAGAAAGTCATGACGTGAGGGTTGTTGAAGTGGTTTATTTGGATGATATTTGATGAACATATCCACG
TCGTGCCACAACGTTAAATTAGGCACTTCTTGGGAGGTAGCCCAAGTGTTAGTTGTGTCCAATAACGTGGGTGCACATTC
CAATAACATGGGTGTCATAATGTGTAGGTATTGTGCAGAGCACTGGGCGATGAAAAAGGTAACTCAGCCATCTACCAGGA
ATAGTAAGTGAAGCTCCAACGAGTTCGCCATATGGGAGGTTCAACTTTAGGTGCTTAGTGTATTTTTCAGCAATGAGCAA
CACCTATTTGGCGATGCGATAACGCTACTGGGCTGACTCGCACAGTCTGAGTAATCCTGCATGCAAAATAGGAAGCACAC
TGCTAAGTTCAGCGACATTCATGGAAGAACGGCGATTCACCCAGGTGTGTTGGGCAATGACAGTGAAGTCCACCAAAAAA
TGCCCCAAAACACATGCCCCATCAGCGATCTAATCTTACTCGGCGATTCACTAAACAAGTTGGTGAATGTCAATCTCAGT
GATTGATTAGGGAGTGATTTTACCCTCATCTCTTCATAATATTTCTGTGCATTAACACTGCATTTTACTTTTGGTGGGGT
GAGGGCCTTCATGCCAATATTCCCCTTTTGATTGTATTTGATATTTTAAGTTTTGAATATTTGTGGTTTTATTTTTGTTT
ATATTAGAGTGATGTTTTGGATTAACGTTTGTCTCTTTATTTCTGTCTCTTTCTCTCTTGATGTTGCAACTCCACATAAG
TTTTAAATCATGAAATGCTTGAAGTTTTTATTCATAACAATTTGAGGATCGATTGTCTTTAATATTGATGTCTTGAATAG
TACTCATGATGAGCATGGTATATAGTGTTGGTGTTGAGAGAATGAAATTGATGTGGTTGTACTTTTATGCGATCTCCCTT
CAATCTTTTGTTGACTAACTGTGTTTTGATGTAAGCCTTAAAATGAACACCATATCTACGCTTTTGATCTTTTTAGAATG
TGCTAAATGAGTGTAATTCAAAGTGTCATGTGTGGTGTGGTCTTACTTGAAAGCATTCATGTGGAATACTAGAATTTGCT
TTGTTAGACCAAATGTTTGAATCTTGATGAATGCACAACATGATCTTGGGCAACAATTTTAAAAGGGAACAAAACTGTCC
ATAATCCTTTGTGGCAACCATGTAAGGGTGTGAATCCATTTTGGCACCATTTGAGCCTATCCTATTTGTTGGCACCCAAA
AGAAAGCCTCCGGAACAAAATTATCCATACCTTCTCACCAAAACTCCTTTTTGAAGCATTAAAATGTTTGAACAACCTAC
TTAGGCCAAAATCCTAAGTTGGGGGTATGGAAAGGAAGGAAGAATGAAAGCCAAGTGAAGGGCAAAGAAACATGAAATGA
GGCTCAACTTTGAAATTGTTGCAAAAAGAGGGGACCCCTCCTTATAAAAAAGAGAGTCATTGTTGTGAAAATGCTTTTGA
AAAATGAAAATGAAAAAGAGAAGTGAATGATATAAAGGGGGTTGCGAGTAAAGTAAATAAAGAGTCAATGTTTGAGTTCT
CAAATAAAAAAGGTAAAGAACTAGAAATGGGGTGATGATGATTGCAACAATTCTTTGAAGAGGTAAAGTCACAAATCCAA
ATTGGCCACACCTTAATCCTCCACCCTATTACAAGCTTAAAAAACCCTTGAGATCTTGCATGAACTAGGCTATGTGATTA
TTGGAAAATATGGGCAAACATATGGAACAAAGTTTGCATGTGTTTCTCTTTTGAGAGAGTGAGAGTTACATTGATTCCTT
ATACCTTTGTTGATTTTCTTTATGGGATCATGGCATCATTCTTGATGTGAGAGTACTTGAATGCATTTGTTGAAATATGT
TCCTGCATTGGACAAGAAGTTAAAGTGATCTGAAGCTTGTGTGGAGACTAGCTAGTCATCATTTGAAGTTTCTTTATCAT
GATTGAGGATAACATGTTATTGAGAGTAATCTTGTTGTGGAACTTGCATGTTAGCTTTCATTGAGTATTGTCATAGACAC
CCTTATTGAGCTTTTTGATTTCTTGATTTACATGAGGAAAAGTAAAAGTTTAAGTTAGGGGTGTTGATGAGTAATGGATT
TTCACTCATTTAAGGTTTATTAAGCTTAATAATCAATGTTCGTGATGCCTAATTTTGTCCTATTCTGATGATATGTAGAT
GAATTGCACAAATGAAGGTGAATGGACAAGGCAAGGATTAATGTTTGAAAGAATAGCTAGAAATGCAAAGAAGAAGTCTG
AACTACTAATGGTTGATCGCCTAACAAGACGGGTGAGTTGTCAAAGAAACCTAAGACCGCCTAAGTTGACAATGCAGTGA
GTCAATCCTCAATGTCAATCACTGAAGTGGAGCAAGAATGGCGATCCACCAAAAAACATAAGGCGAAGTAAGTGGATGTT
GCCGAATCTGATAGGGTTGGCAAATAAAATGATGGTTCAAAGGGCGATATGAGGTGACAATTGGCGAACGACCAAATATA
CAAAAGTGAACTCAAACAGGATCGCCTAATGAGACTTGAACACATGAAGCCTGAAGTAAGAAAATGGTGAACCAAAGAAA
GATAAGCAATTCGCCAAATGCAGTTGGGGAAACTATAAATGGGTCAGAGGAGAGAGAAACATGTGTGGAAAAATTGAGAG
AAAAAGTTTGAATATTCTAGAGAGAGAAACAATTTCTATTGAGGGAGAACACTCGTTATTGAAGCTTTAAATTTTGTGAA
CTTGAATTTGAAACATTGGGGTTGAATTTGAAGTGGGTTTGCTATAAAATACTCAATTTCATGCTATCCATGGCTGATTT
CTTGCAAGGTATAATATATTTACTATTTGCAATGTGTGGCTAAAACCCCAATCTCTTAGGGTGTAATTATAGGGTTGGAT
ATTGATTTGATTTACTGGGTTTGTTTAAATTACCCTATTTTTATGGTTGTTAATCATAATTTTTTCTAATTGCCGGGTGA
TTAAATCATGAATTAAGGTTACCAATTTAATTCTAGTTTGAATCTTGTAATTGTGCTCGAAAGGACCTAGACAAGTGGGT
AATTTGTTCAATAGTTGTAGTTTAGGTTACTTGATTGCAGATCTAAAGTTTTGGGTTGTTTTGAATTGCATATAGATGAG
ACTGAAAGGAGATTCTATGCAAGGATGCTTTGAGATCGAAAGAAGATTAGGATCAATTATGATGACCTAGATTATTTTTG
ATTAACTAGTTGTAAGGAGCAACTCTACTATGGCCCAACTGAAATCAACATTTAATCCCCATACCCCTAATGTCCTTTAG
TTTCGTGAATCTACAATTATTTCTATATTGCTAATTGGGTGTCTCAATTAGTTTTGTTAAAGTTGGTGGACTTCTCCACC
CATTTGTTTTTTTATTTCAACTTCAATTGAATTAATTGTTTGTTAATTCTCTAGTTAAATTCTTAATTATATACCGTTAA
TTTTGGGATTCCACCCCGACACTTTGTTGGGTTTTTAATTTATGACGATCGCTCACTCTTTGGATTAGTTTTGAATAGTG
ATTTGAGTGTTATTAGTACCATGTCTGTAGAGGTCTATATGTGTGTTGTGGCATGCTATGTCATTTACTTGTTTTGTTAC
TTGTTTTTGAAACATGTTTTTGCCTTAGTCTAAGATAGACTAGTATTGCCTTAGACCTATGCACCATGTGTTTTTGGTAT
TTCTCACACACCCCTCAGATGACTAGGTCCTTGTAGACTTGAATAGCAAACTTGGGTTGATAGTATGAGCCCTAACTTAG
GCATTTGCACAGCTTGTTGGCCCTTCTATCATCTCTTCTAACTTCTGTGACTCAAATGCTTTATCAGAGTTTGCATGCCT
TTTTTGGATTGGAGTACTTCAGGATTAGAACCTTTTGTGATACTTTCAGAAGTGGACGTGGATCCACAGTGGCTTGGAGC
CTACTTGAGATCTTCTTCAGAGCTGATACCCCCTAGGAACTCTTTCTAGCTGGTAATGAGTCCACAATTTGGACTCATTT
AGGGCTATATTTTGATAGAATTAGTGTCCTCAAATGCATATTTTGCCTCAATATCTAATGAAAATCCTTAAATTTTAGGT
ATAAAGAGTTTGAGGCAAAGCATAACCACAACTTGGAAATAAAGAACAAGGCGGCTGAAAAGAACGAAGAAATGAAGGCC
TGAAGATCGCCGAGCCTAGTTGGCGAGTCGCCGATCAGCCTGGAGATCGCCTTTTGTTCCAGTGTGCTGAGCCTTGAAGG
AAAAGCTCAAGTTAACGATGAAATGGAGTAGTCGGCGTGTCGTCGAGCAGTTCCGCGAAGCAATACCATATCACCCAATG
ACTCAAAACGTGAAGTAGTTGAAGGCTAAAATAGGAAGGCGGTGAAATTGACCAAACGGCGGATCACCGAGTGTATCGGC
GATCCCGACAAACTTTGCCAAAGGGTCCTCTGCAGCACAAATTTTCAAACACTATAAATACTTGTTTAAATTTCTAGCTT
AGTATCATATCACTATTATTATTCCAACTTTTTACTGTTTTTAGAGAGTTTAAACTTTAGAGGGTTTTGGAGACTTTGTT
CTAAGACCTTGAAGATTCAAAGGGTTTCAACTCCAAGAAATTGGACGTGGGTCTCGAAGATTCTACACTCTTGACGTGTT
TTCAGACTTAATCCTTCATACCCAGTTGATGGAAACTGATATTGGTATAGACTTTTATCTCTTTTACATGTCTAGCTAAA
ACCCCAATTCTTGGGGTGTGATTTTGTGAATATGGGTTAGATTATCTGTTGGGTCTTGCTTGTTGATGGTTTATTTGTTG
TTTAGATATGATTTCGTTTAGTAGTTGTGTATGAACTTAATGGAATTGTAGTTGCAAATACGATTTCATCTTAGTGTTTT
TGGCTTGCTCGAGAGAGAGGTCGTAAAAATAAGACTACTAAATTGATAGCCGGTGGTATTGGGTCGACATAGGTTCAGCT
CGAGAGAGTGAATCCTAGTCCTTCTCCCACACATTCAGCTCGAGAGAGTGAATGGGCTAAGGCGGAGGCTGTGCTTAATG
TGGCAACTCGGTGTTCAAGAAAAACCGAGCTAATTCGGGGTAAGTTGCTCAAGAGAGAATTTACCCCCACTATAGTCTAG
CCTAATCACAAATACTCAACAATTTACTATCAAAAACATGTACCCAATAATTTAGTCTATCCCGTTTTCCTATCACATCC
CAAGAATCCCATCTCTCTATCTCGTTTTTGTATATTTTTGTTGTTTTTAGTTGTTAATTAATACAAAACCCCCCATTGAT
AATTAACGCTTGTGTCACCCCTTTATATTTAGTATGTTTATATTCGATAATGTTTATAGCTATGACTAATTAGAACTTAA
TTTTATTTTTCTATTAATTCTCAAAACCACTCCCTTGGGACTCGACCCCAACCCTTGGTTGGGTTACTTTACTATTGTAC
GATCGTAGGCACTTGAATTGGAAGTTATGTCTTGATTACGAAAACATCAAAATGGCGCCACTACCGGGGAGTGTTGTTAT
TTGAGAATTTTTAGTTTAGTAAAAATTTTGTTCTTCTAAGTCATAGTTTACTTACTTTATCTTTAGTTTTGTTTTGTTTG
TTTGTGTATATATTTCAGGAAGTATGAGTGTGAAAGATAACAATGGTAGCCAGGTGGACCACCAAGACGACATCGAAAAT
CTCAACGATGTCCAAGAGCCCAACAATAATGACCCCCATCTCATGGGAGGTATTGGGACCATCCGTTTGCCTCCAGCCGA
AGGAAATGCAGTGTTCCATATAACGAGCACTATGTTGCAACTGTTGCAACTATAGGGACTTTTCAGTGGATTGGTGCATG
AGGATCCTCAGTAGCATCTTCGAAACTTCGTGGATGTGTGCGGAGCATTCTCTTTCAAAAACATCTCTCAGGAGTCAGTC
CGGTTAAGGTTATTCCCTTTATATTTGATAGGAGAAGCGTACAAGTGGCTGGTGGAGTTGCCACGCGAATCCATCACTTC
TAGGGAGGAGTTGGTCACCGCATTTAATATGCGATTTTTCCCTCCCTTGAAGATGATGACTCTTCGGGACAGTATCCAAA
GATTTAAGCATTTTGAGGGCGAGCCAATTCATGAAACTTGGCTGCGATTCAAAAAGTTAGTGCTCCAATGCCCGACTCAT
GGTCTACCTGACAATGTTTTGCTGCAGTACTTTTACCAAAGTCTGGACTCGGTAAACAAAGGTGTCGCTAATCAACTTTC
ACCTGGAGGCCTGATGCAGCAACCGTATGCAGTAGCAGCCCAACCTTTAGATGGCATGACTACCATAAACAGAGCATGGT
ACACCCGTGAAGATCAAGTCTACCCTCTCACATTCAAGCTCTCTAAGGAGCAGATGGAGAAAGATCATGAGAGAGACCAA
AATATGGCCAAGATCATGACACAACTTGACATTTTATCCAAAAATATCATGGGGGCTGGTGCCCGTGGTGTCAATACCAT
TGGGTTCGGGTGTGCAAATCCTAAGAAGACGAAGTTCTAAGCCTTGTATAATGAGGAGGTAAACTTTCTAGCAAACCAAA
GCGGTGGTTATCGTTCAAACTACCTGAGGCAGGGTGGTAACCAAGGTTGGGCTAGAGAGGATGGTTGGAAGGATCGCGAC
AAAGAATGGAGGGACAGAAATCCTAATTGGAAGGATGGGGATAAGGATAGGTATGTGCCTCCCCATGAGCGCCAAAAGCC
AAAGGATTCGAAAGGTGGTAAGTCTGAGGATATGCTCTCTCGTATCCTCAATAAAGTTAAAGGGTTAGACAAAATTTTGA
AAGAAATGAAAGAAGATGTGTCCACCCTTAGCCAGACCGTCACCTCTCATTTAGTGTCGATAAAGTAGTTGGAGACCCAA
ATGGGTCATATATCGTCTCATCTCAATCCAAGACAGCAGGGGGGTTTGCCTAGTGACAATATGGCTAACCCCAAGAATGA
GGTTTAAAGGTGGATTTGTGTCATGTCACAACATTAACTAAAGCGTTGTTTGGGAGGCAACCCAAAACCCCTTATCAATT
TTTATTTGTGTTTTGGAAAAATAATGGTGTGTTGTTTGTACAGGTTGAAGTGTGGAAAGTGTTCGAAAAAGTGCAGGGTG
GCGAGAAACAGGTCCAGTCGGCGAGTCGCCGATGTGGTCGACGAACCCGACCTAATCTGTTGTTTGACTCAAGACATCTT
CAAACTGGAGTCTATAAAACTTGGCAAGCCTAGGGAAATTATTGGCGAATCACCGACCATGTCGGCGATTCAAACGAAGT
CCGCCGTTTGGACTCCTACAGCAACTGGAGGCCCTGTAAAATTTGGCTAGGCAATTGACCACCCAGCATGTCACCGAGTG
GCTCGGCGAGCACGACTAATATCGTCGAGTAGGCGAGAACTGGATGGTTTTGCAGGCAAAAGTTTTAAAAGTTGAAAACT
CATTCACTTTCCCTCACTTTTCATCTGCCCAAACTCACATCTGCACTCTAGTTTCTATATTTCTTGCGTTGTTAGAATAT
TATTAGAGTTGATTTGTGCTCGGAGTTGGATTACATTGCCGCCTAGCATTTCAATATTCCCGTAGTCAACACCAAAGGTT
GGTTTTCTATTCCCCGAGTTCATCTTAGCTAAAATTGTGCTTATTTGCAATTAATCTTATTGAGTTGTTATGTGTTGGGC
CTCTCTGATAAGCTTAGATTGTTTACATACATGATTTAATCTGATAATGTTGCTCGAATAGTTGTAACTGTTGAATTCCT
GTAATTGTATGCCTTAAACTGGATTAAAATTCAAAGGGTTATGTTTGGTTACTATGGGTCCTACCTTAATTGTACTAGTG
CAAACTTTGATTTTTTTTTCAAGGGTTACAGGGTTGAATTCGAGAAGTTGGGTTGAAAATAGGCACGTTGAGCTGTTTGG
CGATCTGGGTTGAGCTCGCCGAACCACTCAGCGTTTCACCTAATGTCTATCTCGCCCTTAAATTTTATGCTCTAGCTGTT
GATGGGTTCTGTACCTTTCGGCGAGAAGTTGAAGGTCGCCAAAAACCTTCGGCGACACACCGAAAGTCTCTTTTTATCCT
TGTCAACTCCCCTGGATCTATGTGCACTATAGCTTTCAAATGGACTAACCCTAGATAGCCGAATGATATCGGCGACTCGC
CGAAAAAGTTGGCGAAGCTTACCAGCAACTGATCTATGGTGCTTTTGTCAAATGTTTCTCTAACTTCTCTTCGAGATTTT
GTAGATATGTCTAAATCTAAAGTTGCTGAAAGAATAGCGCCATCTCAAGAGAAGTCCAAAGGGATTGCGATAAAGGAGGA
TGTAGTTACGTCTAAAGGAAAAGCTTTGAAACTACCCACAACTAGTAGGAAAGGCAAGGGCAAGAGACCCACTTCTGCTA
GGAAAACCATTACCCTGGACCCTAATATTCCTTCATGGGCCAGGGGATTTTGCAGAGCAGTGCATGTCTTTTTGGTAGAC
TCACACTCAACAGACCTTGGTGAATCTAGCACTGTTGTTTCCCCTGAGGTGACCTCGGGCACTGATGCCCAGATAGACGG
AGCGACTACATAGAGAGGACCCCCTCTTTACCTCCCTCTCTGTTTTACTTTATTTCACTGTTGGATTATTTGAGGACAAA
TGATTTTAATTGTGGTGGGATGTGGCCCACCTTTGTGTGCGCTATATTCTTATTGGGTTGTGAATCATAATGTTGTATTT
TATACTATTTTTCGTGGAAGGTTTGAGCTTGTGACTCCTTTTGCTTTAAATTGCAAATTATTTTGACCCTTCTGAAAAAA
TTTCTCCACCTCTTGTATGTGTTGAATGTGGTTGTTCTCTTGCAAATTTGAGTATCGATTTTGATTAATATCGATAACTC
AAATAGTGCTCTTAATCGAACAAACATGAATGTGCGGCTACGATGAGACCAAGTGAAGTTACACAGACAATATGTGAACT
CTTTGCATCTCATTGTGACTAGCCAATTATTAAATCGAGTCTCTTGTGATGATCGTTGCACACTAGCGAAAGTGTGAAGT
CTTGTTTGACTTTAGTGTCGATGCCTTGTGTGATGAGATTACTATGAACCATGCGTGATAACACCTAGAATTTTCCCCGT
TGGTTCGGTCGACTAAGTAAGGCTATCTCTTGATATGATCTTAGGCAACTTCGAAGAGTGTGAGCCAATTTGACATATAC
CTCTTTTGTGGCCTACCTTGTGAGTATGTGAACCTCTTTTGAACACCCCTGGTGTCTTACCTTTCTTTGGATGAAACTTG
ATGAAAACAAGACCTCTCTTAATCCACTACGTATAATCCTCTTGATTTGTGGTTGATTGAATAGCCAACTTAGGCCAAAA
GCCTAAGTTGGGGTGTGGTGAAAAGATAAGGGCAAGTCAAGAAGTGCTAGAAAAGTTCTCTTACCCATGGTGTTGAGAAA
ATTGGAATCCCTCCATACAAAAGAAAAAGAGAAGAAAAGAATGAAAAAGAAAAAGAAAAAAAAGGTTATTGAATAAAGTT
ATGAAAATGCAAAAAGGAATGGGGTTCCAAATAATCCATGGAGAGTGAATAATGGGATGACTTATGAGCACTAAAGAAAA
TAATGAAGGCAGAGGAAAGGAAGTGTCGTGAGTACCACATTTCATGATGATGAAAGTCACCGAGCCGAAATGACCATACA
TTTGCACTCAGCCCCATTACAAGTATTGAAAAGACCTTTTTTTTTATCTTGAGTGAGCTGAAACAATTGTTGATGGGAAA
ATACGGGGAAACCTATGGGTGAAAGCATGCATTGTGTTTTTCTTTGTGAGAGTGAGTGTTGCATTTGATTCCGGAACTTT
AAATGATTAAACCATTGTGTGAATATGGAATCATTCTTCGTGTGAGGGCATTTGAACACTTTCGTTGAGCTTGAACTTGC
ATGAAAACAAGTATTGTGAGCTTGAGATTCTTTGATAATGGTGAGTCACAACTTGAATCTTTGAGTACACAATTGATCTT
TGCATGAGTAAAGTGAGTCTCGTTGTGTGCATCCATGATTGAGTCTTGTGTAGCACTGTTCGAGACATCCTTTTGAACAG
GCGAACTCGAGTTTGCTTAAGGACAAGCAAAAGTTTAAGTTGGGGGTGTTGATGAGTCCACAATTTGGACTCATTTAGGG
CTATATTTTGATAGAATTAGTGTCCTCAAATACATATTTTGTCTCAATATATGATAAAAATTCTTAAGTTTCAGGTATTT
AGAGTTTGAGGCAAAGCATGGACACCACTTGGCAAGAAAGAACAAGGCGGCTAAAAAGAACGAAGAAATGAAGGCCTGAA
GATCGCCGAGCCCAATTGGCGAGTCGCCGATATTCCTGGAGATCGCCTTTTGTTCCAGTGTGCTGAGCTTTGAAGGAAAA
GGTCAAGTTGACGATGAAATGGAGCAGTCGGCGTGTCACCGAGCAGTTTCGCGAAGCAATACCATATCACCCAACGACTC
AAAATACAAAAGGCTGAAGGCTAAAACAAGAAGGCGATGAAACTTCGTCGAAGGGTCCTCTGCAGCACAAATTTTCAAAC
ACTATAAATACTTGTTTAAATCTCTAGCTTAGTATCATATCACTATTATTATTCCAACTTTTTACTGTTTTTAGAGAGTT
TAAGATTTACAGGGTTTTGGAGACTTTATTCTAGGACCTTGAAGATTCAAAGGGTTTCAACTCCAAGAAATTGGACGTGG
GTCTCGAAGATTCTTCACTCTTGACGTATTTTAAGACTTAATCCTTCATACCCAGATGATGGAAACTGATATTGGTATAA
ATTTTTATCTCTTTTACATGTCTAGCTAAAACCCCAATTCTTGGGGTGTGATTTTGTGAATATGGGTTAGATTATTTGTT
GGGTCTTGCTTGCTGATGGTTTATTTGTTGTTTAGATGTGATTTCGTTTAGTAGTTGTGTATGAACTTAATGGAATTGTA
GTTGCAAATACGATTTCATCTTAGTGTTTTTGGCTTGCTCGAGAGAGAGGTTGTAAAACTAAGACTACTAAATTGATAGC
CGGTGGTATTGGGTCGACATGGGTTCAGCTCGAGAGAGTGAATCCTAGTCCTTCTCCCACACATTTATCTTAAGAGAGTG
AATGGACTAAGGCGGAGGCAGTGCTTAATGCGGCAACTCGGTGTTCGAGAGAAACCGAGTTGATTAGGGGTAAGTTGCTC
CAGAGAGAATTTACCCCCACTATAGTCTAGCCTAGTCACAAACACTCAACAATTTACTATCAAAAGCATGTACCCGATAA
TTTAGTTTATCCCGTATTCCTATCACATCCTAAGAATATCGTCTCTCTATCTCATTTTCATATATTTTTGCTATTTTTAG
TTTATAATTAATACAAAACCCCCCATTGATAATTAACGCTTGCGTCACCCCTTTAGATTTAGTATGTTTATATTCGATAA
TATTTATAGCTATGACTAATTAGAACTTAATTTTATTTTTCTTTTAATTCTCAAAACCACTCCCTTGGGACTCGACCCCA
ACCCTTGCTTGGGTCACTTTACTATTGTACGATCGTAGACACTTGAATTGGAAGTTGTGTCTTGATTACACAAACATCAG
TTGGGCGGCTAATGCCCTATGGAGTGGGCTAGCTGGTTAGGCGGCCTAGATATCTAAGATCATTTATAGAGTTGAAACAC
CCCCGAGGAACTCTTTCTAGCTAGGTGGCCGATGTCGTAGGAGTGGATTGTATGGTTGGGCGGCCTAGGTTGATTGTCCC
TTTTGCTAGATAGGTTGGGAGTTGACTGGTTGAGTTGATTGTCACTCTTGCTAGCTAAATTGGGAGTTAGTTACTTGGGT
TTGGAGACCGACTAATGCTCTTAGGGTCGGGTTTGGATTAGTCTTCTTTCTTGTACACTTAGCTATTATGTGTATATGTC
GGGTGATAATACTCAACTACACTTCATCCAATTCTAAGTGTAGGCGGTCGCTAACAAGTATAAACTCAACTAAGAGTTGG
GGTCGATCCCACGGGGAGTGATACAGTAGAGAATTCATTTATCAAGTAAAATTGTGTCCTAATTGTTTGTAGAAGTGGAG
GTTTCGCAACATTAAAGTAAATCTCAAAGTCTCAATGAATAATATCAAATGGGGGGATTTAGGTAACCAATTTATGACAA
CTAAAATGGGAAGTAAACAAGTAGAGAATGATCCTTGGGAGTGTGATAAGTTGAATGTTAATTTTGCATAATGGGGGATT
ACTAGTTAATCAAAGATGTTTAATCTCGGTGGGTAAGCTAGGTTTTGAGTGCAATAGTCATTTCTCAATCAATTATTGTG
ATTCAAGTGGGTTCTTTCGAACCCCAGCAAGCAAAACACAATCAAACAATCCAATTCCTTAATTAATCCACTTTCTCAAG
CTGGATTTGTAAAAATGCAATCAAACCCACTTTCTCAAGCTAGATTCCTAAAGATGCAGTCAATACAATTATCAACTAAT
AATTCGCCTCTAATACCTCTTTCTTAAGCAAGTATAGAGTACTAAGCTAGAATTGCATTTGCAACTACAATTTCTCAATT
AAAACATGAACAATTAATTGAACCCATTTCAAAACAACAATAAAATCAGTAACTAACAACACCCATTAGCTAATTAATGC
ATTCAACTACATAATCACACCCCCAAGAAAAGGGGTTTTACCCAAGCATAGTGAAAAACAAGGAATCGTTACCAACAAAG
TTTTCCATCTGATTCGACAACAATATACGATTCCCAAATGCTGAAATTAAGCTAAAAATCTCACAATATCTAAATCTCTA
CTCCAAAATGTAAAAGCAATGTTCTAGAATGTAAAAAAAAACTCAAAAACCCAGAAGTGAAAAATGTGGGAACTCCTTCT
CTTCTTTTCAAAATTTCATTTATACATTCCCAGAATTTCAGCACGGAGTCAACTCGACAAAGTAAGCCAAGTTCGCCGAA
GTGGTCGGCGATGCATTGAGTGCTTCTGTTCTCGCTTTTTTGGCGTGGCTTTTCACCAAATCTTTCCGTACTTTTTGACG
AGCTAGGTAGGCATCGCTGATCTCTTCGGCGTGTCTCCGAACCACTTGTCTGCTCGCCAAGTTGGTTTTGTCCATGGGCT
AGTATGTAGGAACTTTAGGCGAGCTGAAGGTCCACTCAGCTACTCGCTGAGTGGCTTTGACGAGTACCAGCTTTGCTTTC
CTTCAACTTTTCAGCTTTTTTCTCTCCTATTGCCTTGTAACGTCCTTGCCTTACTCTCTAGCCTTCTTTACTGCAGATCA
TCATATAAACACCAGTTATGAGCTTAAAATAGGCATTGAGGACACTAACTCCTTGAATAATAAGCCCTAATATGCATAGC
ATGGTCAATACACACCAACATTTATGTGCAATACGCACCATATCATATTTTTGGCTAATACACCAAATCTTATGGCAACC
CACAAAAACAATACGTTCCATTTGAAAATCTAAAGGCAATATGCCTCGTTTCTCCTTTTCTTCTTAGGATTATACTTCCT
AGTTCAAGATTTTCATATTTGTTATTTTCCTAAAAGGAAACACATCTTATTCGGATTCTTCATTTTGTGATCGTGAGTTT
TGAGTTTCAATTGCCAACTCAAGTCAAAACATGCACCTGAGAAAGATTCATAGTTTGTCAAGAGAGCATCAAGATCAATC
TTAAGAACAACACATAACAAGTCAAAGATCAAGACAAGACCCCAAGAAGACACATCAAGAAGGGATTTTGTAACTCCTAC
AATGTAGATAAGCATAGTTCTCTTGCTCTTTTTATTTTATGTAACTATAGGCAATAGATGGTGACAAGCAACAGGAAACA
ACTTTTTAATCATTATGTTCGATAATTTCAGCTACCAAATTTTCTTGAATTATACTGAATCTGATTTTCTTTTAATTAAG
GATATGTAGGCACCTCAGAAGTAAGGTTCGTTCATCTTTTTCAAAATGACTCTCAATGGAGTTTAACACTAAAAAATTAG
CCATTTTTTTCACTTTCTTTACTTGAAAACTCTTCATGTTTGATGTTTCCAAGCAAAGAAGGGCATGTTGCGAACACTTA
ATTTTTGACGTGTTTAAATTACTCTTACTATATATATATATATAGTAAGGTATTTTCTCATATTTTATTTTGTATTTTTC
ATTTGTCATTGTTATTTTTTATTGTTTTTTAATTGGCCCAAAGGATTCAATTTTGATTGAATTTAGCTGATGTAAACCCA
ATTTTGACAGCCCACTCAATTTTAAATCTAGTCCAATAACAATGGTCAATGTTTAATCTCAATCATTCATAACATTTTTA
TCCAATGACTCTTATGTGACTCTACCAAAAATAGAAAAAGATTTCAAAAAAAATAAAATTTTGACCCTATTTTTTCTCTT
TATTTTTTTCTCCCCTTTCTTCCCAACAACCACCATCGTCGCTAGAAAATCACTCCAAATTGCACAACTTCTTGCTTCCA
CTCTCCTCTACACAAATCCAAATACGGTTTATCGTTATTCGTAGTCAAACTTCATAGATCTAAGAAAATGAACACAAATC
GTCACTTTTTTTAGATTTATGAAGTTCTGATCATTCCCGTCCTATATCCTTTACATAAATGTGTAGACCTCTTCGAAGGC
TATATTTTGATATAAATTTTATGTCAAAACCCCATCGAAAATTTTCTGGTGAATTTTTCCGGCAACCCCCATTCACCCAA
AATTCTATGTCAGTCTTTTTTCCTCTCCCCCTCTATCCAAATTTGTCACTATCATCACAACTTATTAAAATCATATAAGT
CATTTTGGTGCCGGATTATAAATATTTTTGTCAATGCTATATAAGATTTAGCATATTGAGTTTTGCTTGAATTTTTTTTA
TTTTATTTTTTATCTTTATTTATTGTGTTTTGATCTTCAAGATAGGTTAGTTGTTGAATTTTTGTATTAGTGAGTTGGGT
CACTTTTTAATTTTGGGTCTTAATGACTAAAGTCAAATGAGTTCTACATATTGCACCTATTTTAATTTTTTAGATGGTTC
ATTTAGCTATTATTCAATTAATGAATACAAGAAATGGATCCTCTAAAAGGGCTATGCAATCTTTTTCTATTTAATATTTT
TTTGGAAAGAGAAAAAAGAAAAAGAAATAAAAAATTTCATTGGTCATCTTAGGTGGCATATTGGGAAGGCAAAAGATCTA
ATGCATGTATTGGAGCAAAAAATAATGCATACATTAACTCTGTGCATTAGTAATACCTTACACTTTTCATGTTATGCATT
AGTTATACATTCTATTGTATATTATGAGGTCATTTGGTAGAGTGTATTAGCAAAAATAATGTATGCATTAACTTTGTGTA
TTAATAATACCTTGTTTGATATAATTTTTCATGTTATGTATAACTAATATTTTTTATTGTGTATTATGGTGTGTATTACT
AATATCGTGAATTTCTAGATATTAGTAATGCAAGAGGGTTTAATGCATGTATTAGCATAGTTAAAGACCCTATTGCCCCT
AAGAATCATTTTACATCTTTTCACCATAATTGTGAAGGGTATCTTTATAAATAAATATTTTTATGCAATGCATGTTTTTT
TTAATACACCAAACCAAACAATGCATAAGAAATAACCAATGTATTGTCAATGCAACCATTAATATACACTTTATTTAGCA
TTATTTTTATATACTCTACCAAACGAACTAATGAGTCGTTTGATAGTTAGATAGAGTTATACAAGTATTAGTTATGGGAG
TATTAGTTATGCAGGTATTAGTAATGTGGGTGTTAGTTATGCAGATATTAGTTATGTATGTATTAGTTATGCAAGTATAA
ATTATACAAGTATTAGCTATGTAGGGTTTAGTTATGTGAAGTTTAGTTATGCATAAATTTACCTTCGGATGTTGTTTTTT
TTATATTAAAAATTAGTAAAATTATATATTTTTAAGATTAAAACAATTCTTTACACTTAAACATCACTAAATTAATATAT
GTGTGACCAGGAAATATTATTATTTTATAGATGTATGATTTAATCGATAAATTAATATTTATTAATTTAAAGAGTGTTTC
GACACTGAAAAATTTGTTCGGGGATGAAATTTCAAAGAATTAGAATGAACCCACTTGTGAAAACAGCATTCATGAACTTG
AGGTCATGACCAATGATCTCGGTTACCACAATAAAATGGATGTCAATAACCTTTTGAATGGGTGAAAATGATAAATTTTC
AGAGGTTCAAAGCTTAGAACAAATTATAGATATCATCGGAAAAACAATGTTGATGATAAAGTTGAAGATGATACAATACA
TTTGGAACTAGTTACACATAAGGAAACACTTATCACATCTAGAACTCTTCACAATTTTATAGTACAGTTCAAAAAGACAA
CACCAAAACTTTTGAATGCAATAAGAAAAGTTAGAAATTGTCTTAGATATATTTGTACTTTTAAAGAATTATTAATTTAT
AATATTAATGGGACTATATATTTATATAGGGGTCTTCTAAAAATATATTATTTTATTATCTTATTGAAATGAGTCAATGG
GTGATTTTTTTCATTGGCCCAAGTCGGGACCGGATGAAACTATTATCTTAGAGAGATTATTAATTAACCAAGTATTAATT
TTGTGATGTTTTACTGTTTACCCTTTCCTTCTTTAACTTTGTATTTAAATTAAAACTTTTCTTTAATTATGTAGAAGAAG
AAAATAGTCAAGTGGGAGTGATAATGGTAATATTGTCATTTTAACCTTTTATTCATGTATTAGCTAGACACGTAATAATT
ATTCCACCTTCTACTCCACATAAATAATACACAAATCTCCTCATAACTTATACATGTATTAGTTATGTGAATTTCAAAAT
TGTCAACCAAACGCCGTATCAATTTTATACACGAATAATTTTTTTCTTATCCACCTACCAAACGTCGTATTAATTATATG
CATGAACAACTTTTTTCTTATCCACCTACCAAATGTCGTATTAATTATATACATGAATAATTTTTTTCTTATCCACCTAC
CAAACATTGTATAAGTTATACAAACTCTAATACATGGATAATACTTGTTTTATATAACTACCAAACGACCCCTAAGTGTG
TATTATTTGTATCATGGATTCTTAGTTATTAGTAATGCAAGAGAGTTCAATGCATGCANNNNNNNNNNNNNNNNNNNNNN
NNNNNNNNNNNNNNNNNNNNNNNNNNNNNNNNNNNNNNNNNNNNNNNNNNNNNNNNNNNNNNNNNNNNNNNNNNNNNNNN
NNNNNNNNNNNAACATTATTAATACAAACAATACTAATACACTCTTTTAAACATTATTATTGTTATAGACTGTAAGAGAG
TCGTTTGATAGAGCACATTAGGAAAAATAGTGTATGCATTAGTCTTGCGTATTACTAGTACCTTGTTTGGTATTCTTTTC
TAACCTATGTACACTCTATTGTGTATTAATGTGTGTATTACTAATACCATGAATTTCTAGGTATTAGCAATGCAATGGTT
TTAATGCATGCATTTACTCAATTAAATACCCAATTGCCCCTCAAAACCCTTTTTACATCATCTTTTCCACCATAATAGTG
GAGGACATATTTGTAAATATTTTTTTTAATGCAATGCATGTTATTCTAATGCATCAAACCAAACAATGCATAAAAATAAT
CTATGTATAATTAATACGAAAGCAACTAATATAGGCTGAATGCATAAGCGACCCCTTAACTTGTTCATATTTTCATTTAG
ACACTTAAATTATAAGGTTTACCGATTGAACACTCAAACTCAAACTATAATGTGTCTATTGGACACAGTGTGCTGACATG
ACACAACATGTGTAGTACACTCTTTTGAGAGAGTGGAACGCACCAATTTTTGCTTTTGTCTTCTCCAATCTCACCATCGC
CGATCACTCCCAGGAATAAACTTATTTTTTGTTAAAATTGCAATGAATAATTTAGGACGAAACATAATATTTGTCTCTTT
ATAATTTAAGTATCTAAATGAAAAAAAGGGACAAGTTCAAGAGGCCGTTTATATATATGCTAAGCTATTAATATATGATT
GCTAATATAAACATTACTAATATACTCTATTTAACATTATTTTTATACACTTTAACTAATGACCCGTTGGACATTGGATC
ACCATTAACACTCTGTTTAGATCATTGTTACCATTGTTTCGTAATGTACTACATTGTATTGTACTTTATTGTATTGTACT
GTATGATAGATACAATGTTGGGTTAGACTGTATTGTTTGTTGTTGGTTAATAACATTTTTATTATTTGATTTGACTGTAT
CGTACTGTATTGTAATTTATAAATTTACTAAAATATACTTAATTATTCTAGGTTAGGAGGTTTGACTAGAATTAAATAAT
ATAGGGTAAAGAGTAAAATAATATTATGAAATACTATGCAAAGATATAATTAGAAAAAGAAATTAAGTAACAAAGGAAAC
ACACCAAATCAGTTGTTCCATAAAATGAGGGTTTTCATTGTTATGTAACAATGAAATTTAACAATATAATACGATACATT
TTAAGTAACAATCAAAACAAATATTATAAATACACTAACGATACAATACAATACAATACAATACAATAGATAACAATAAT
TAAACACTGTAAATCATTCTTTTGGTCCGGAAGCAACAAAAGTACGCTTTCTTGTACTCCCAGACTCACTCAACCACCGC
CGGCTTCCCCCCGCTCTCTCTCTCCCCCAGTGTTTGCGCAAAACGTAAACGTAAAGGATCTCAATGTCGGTTGGATAACT
TCCAACAGGGTGCACTCTGGCACCCATATTCCTCTCTCTAAAACCCTAACCGCATTTTCTCTCTCTAACTCCGCAATGCC
AATGCGAGGGCTCTGCTTTCTCCTCGTTCTCTCCTTGTGTTTTTTCGTCCTCTTCTCTTCTGCTGATCCGATATCTGGAG
ATTCAGAAAATGCCGTCGTTTTTAATGCAGCTGAATTTAATTCCTCTTCCCTTGCTAGATCTGAGGAAGGTAGTTTTGCG
AACATGATTGATCGAGCTTTGGAAAAGGAGTTCAATGAGACTGAAGAGCAGCCCGGTGGTTAGTCACATCTATTATTTCC
TTCTAGGTTTTGAATTAGTTTCCCTTTTTCTGTTTTTGTATTTGCTGAGTTATATCACCTGGACATTCCAATTATGTGGA
GGTAAGTCGAAACACTGGGAATATTAGAAGTTTCAGTCATGCGATATACTGGTAATCCTGGGATGGGGTAGGGTGTAGTG
GGGTTAAAATAAAGAATTATTCCACGTTAACGGAAGTTTGAATAGGTGCGGATGTAAGTGGTTACACTAGCCTGCCCATG
GAACAATGTGGAGGGTAAGTGGAAAGATGCGATATATTAGTAGTACAAACACTGGGATGGGTTGATCAAGGTAAGTGGAT
ACGCTAGTGATCTTGGAATAGGGAAGGGTGAGAGTTTGCCCTATTATTGATTAGAAGATTTAGCTTATACGGATGTTATT
GTTTGATACCAATAACGGTAGTCATTTCAGTATCTTAAGGATACATATGTATCCACGATGGGAAATTAACGGATATACCT
ATCTCATATAGAGTATCTGAAAGTAAACTAACGCCTCATTTGTTTGCACTTAATGGAGGTTTGAATTGTCTGAATTGTTT
TCATTAAGATTTGTGCACTTAATGGGTGATTTGTGCACTTAATGGGTCTGAATATGTCTTAATCATTAAGATCTAGAACA
GAGTCTTAATGGTATTCTTGAGTGGATAATATTCAACATCAATATTCTTGGGTGGATAATATTCAAAAGGATGCATCTGG
TACTCGGGATCCTTTTTCAAAGGAAGGACCTGTGATGTCGAATACGCGTATGCAAATTACTAGCATAGTATATCCAATTG
CAACTTTCTTAGTTCCTCTTCTTGGTTGAGAAGCCATGATGTCGAAGGAACATCTCGAACAAGATATGCCAACGAGGTAT
GTAGTTCGTAACTTTCTTTGTAGTGGCTCTCGTATCCACAATCACTAGCCGCCACTACCACTAACCACCTCTGCCATCAC
AACCACCAACACCATCCCCATCTCTGTTGCTACCACCAACACCAACGTCTTTATAGACGCTGCCACCTCCACCACCACTA
TCACCACTATGGTCAATTCCTACTACCAACAAACTCCGCCATCACAACTAGCCCTGCCACAAACTACTGCCATACATTTT
TCGTCCATCGCCACTGCCACCTCCACCTCCACCACCCCCACCCCACCACTACTATCAACCACTACCACCACTGTGGCTAA
ATCTCTACTACCAGTAATCTCATCATCATAACTAGCACCGCCACCATCATAAACACATCATCAACCACCACACATTCTTC
AACCATCACCATCAACACTGCCAACTATTAACATCAACCAACTTCATCATTACAATCACCAACACCACTATCAATTGCCT
CCATTATGATAGTCACCACAACACCAACCACCTCCATCGTCACAACTATCACCATCATCATGACTAGCCCACTAACAATA
ACTATTACCACCACAATCTTAATTATTCAGTGTTCGAGAGACAACATCTTAATCATTCAAATAATCTTGATGAAAACAAA
TGAGGCCTAATGCATTATGCACACATGCCTTGTTATGAATCTCATTCGAATCTAATTCAACTAGACAATTGTAAATTAGT
ATAAGTTAAAGCCTAAAAGTAAAACAACTACATTACCTTAAATGGTTTGGATGCTAAGTGGAAACATAGGGTATTTAGGA
TTACGGGTGTGTCAAGGATCTGCGGAAACACATGGTTTGGCGTAAAATGGGTTGTGTCCGAGACATTGGAGGGGTGATAC
ATGGTTGTGAATGCAGTAGGTTGTGAGATGTAGTCCCATTAGCTTATGTTGGTACTTTGGAGGGAAAGGATCTTAAGAGA
ATTGGAAGATGAGGTTGCACAGATTAGGACACATCTTATGTTTTTGGTGTACCCACAAGATTCTTATTCATATTGATGTT
GAGTGTCTTTTGTAGAGAACGAATTATTTTGTAGGTTATTTACTTTTTGGTATTATTACCTTATCAACAAAAAAGAATGA
AAATACATGTTAGTGGATGTACTGGTTTTGTAGATAAGTATGTGATGGTGTTAATAAAGAGAGAAAAAATTAAATTACTC
GAATGTTTTGAAGAATACTTGGAACATTCAGTATATTATAAGTTAACATCATGTGAAGGGTAAGTGAGAACATATTTTAA
GTAAGTAGGTACAACGGTAAAGTGTACCACAGGTACACCTGATGATCCCGAGATAGGGTGAGAGCTGGGGTAAAAAGGGA
AAAAATGACATTATCCTAACTTTGAGTATAATTTTGAAATTTAATTGATTAAAGCATGCAATGTGGGGCTTAAATTGCAT
GTTAAGTGGCGAAATTCAATAAGTTTGTCAGTTTTACAACTTTAACTATTAATTGTGTTAAGGGAATTCTTTTAAGTAAC
AGTTTTAATAGAATTACTTACTTGAGTGACAATTTTGGTGCTTGTAAAGGCCCTTTTATACACATATATACATACACATA
CAATACAATACAATACATCTTCTATATCTATATTTTCTATATTACCTTAAAGCATGAACTCCCTAAGTTAAAAGTTAAAT
TACATAAATACCCCTAACTAAATAAAAAAATCTAACTAAACACGCCGTCGCGATACACACTCCTTCACTACACTTCAAAC
TCCTACGCCAAGAGTTGTCACTTCCAAGTTCAAACAGACGCAACTTCTTCTCTATAAGAGGGTGTTTGGATTGACTTAAA
AGTTGGTCAAACCTACTTTTAAGTCAGTTTTTTATTTTTGGAAGTGTTTGGCAAATATAAAAAATAACTTAAAATAAGTC
ATAGGTAGTGTGTTGGTCTGAGAAGGTGTATCATGTAATACCTATTCGTTTACTGCAGAAGTTGGACGTGTATCATGGAA
TACCTATTTGTTTACGGCAGAAGTTGGAGGTGTATCATGGAATACCTATTCGTTTACTGCAAAAGTTGGATTTTTTATGG
AAGCTGCATTCTATGTTTGGTTGATTTAGAGCCCGTTTGGATTGGCTTAAAAAAAGTAGCTTTTAAGTCAAAAATAAAAA
GTCAAAAGTCAAAAAATAAAAAGTAGGGGGAGACCAACTTTTGGTTTCTGAATTATTTTAAGTCATTTTTGACTTATTTT
AAGTCATTTTTTACCTTGTCAAATACTTCATAACTTATTTTAACACTACCTATGTTAATCAAGCCTTCTGCTACACCGTT
TTTTCGATTTTGCTTTATGCACAGATTTTTCAGGCCAATGTTACCTTTATCCCATGAAATTTGCGTGGGATAACACTGCT
CCACATCCTTGTATTCTTTTTGGTTCACATACTATCCACTATGTATATGCATAGCCCTACAAATATCATATAGACTTCTT
CTTCTCCGGATAGTCTTCTGTGCATCCTTGTATCAGTGTCGACTGAAGTAGTATTGTCGGGTGAAGACGTTACCTATTCT
TTTTAAGTTTCAGCAGTTCTGATAACTTCCATCATGTTCATTATGTTTTTACGTCAAAAACTTAAATTATGCTTGATTGT
GGACTTAGATTTCAGTAGAATGCATATCATCCAACTGTTGTCATCAACGCAACTATTTCAATAATGATAGAACCCCTGCC
AATTGGTACTAGCAATCTGAGACTAAAAGAATATTGTTTGAAATTGTCAGCCAACCATAACAAATGTCGGACGTGTATTT
AGTTTGTTGCCTCAAAGGAATAAGTCCTTTATCACATATTTGGCTAAAGAAATGCTTATAGTTTTTTTTTTGAAACTGGT
AACATTGTATTCTTCAGCATTAAGGGCTATGCTGGCCACCTCCAAAAGTGTTAGTTACATAGAAAAACCAACAAAAAAAA
ACAGGACTACTTACAAAGAAATGCTTATAGTTAACCAATCAATATAAGGAATTACATCATTTATTAGCGAAGGTTAATAA
GTCAAGGACATCGAAGCATGATGTCTGCAATAAGGGAGTCCGAAAACATTTCTCTCATTAGCCTGCAGAACATGGCACCC
TTAGGCTCACAACTAATCCCTGAATTACTAATCCCATGATAACTTGTTTCCCAAACAAACGTGCCCTATAGGTTAATATA
TGAAATGTTAGACCAAACAAGCAATTCATGTGGTTCAACTTGATCAAAATTCTCCACAATATCCCGGATATATCATATTC
AACCTCAGAAAAATCAATGAGAACATTGACCTTTTCCCCTTCAAAAGAGAACGTGATATATGAATGTAAGAAATATTGTA
ATTCCATAACCATAGATAAGTTGCAGTCTCGACTTTTCGTTAGCTTTAGTACTAGCATCTGCCTACTCTTATGCGTAGTA
TGTCTTTCTTGGAGTTGTAAAGGATGAAAATCACCAATCATGACTGAAACTTAGATTGGGTGTTAATAAATAGATAGGGA
AACTGCAGGGAGTTGTTCCATAACAACTTGAGTAGAAGTTATTGGAAATATTACATATACATAGTAAAACTGAAACAAAA
AGGAAAATCAACTGTAATTATAAACTATAACATCACTTTATTTGGGTTTAAAATGGAAGTCCGGACCATGAATTCTTATC
CTTCTTCATTGATCCTATAATTTCTGAAGGTAAGGAAATAGCATCATTTAAGATGGTACTGATCTTCAGCTTCTTCCCCA
TGTTAGCAAGTTGATCAGCTGATGCATTCCTTCCCTAAAGCAATGTTGAAAATTACAACCAGCCTGTTATGCCATCTGCC
ATATTTAAGCAAAATTATCTTCCACATCCAAATTCCTTTCTTTCTCTCTTAACTGAAATCAGAGAGTGCGGTTCAATGAT
TACTTGAGTAATCCCGTTTCCAAAATTTACTCCAAGCAGTACAGCCTTAAGCTTCGTGATAAGAGCATTTCCCCATAATT
TGTATAATTTTGCTTTTTCTTCAGTTGATAGTGGAAGAAGATTAGGTGTATATTACCATTCTCATATCTTTTGACTTCAG
GCTTGATAAGTTTGTATTTTTGACAATTTTGTGTATTGTAAAATGCAGCGGTCTTGTTCGTTGCTTCTATGTTCATGATT
TTGCCAGATTACTTCTATATCCATTACATAACATTTGTTAAAGAAGTCCCACTAGGATCATAATGGGTGAGATCATTTAT
TATGTGTTTAGCTTTATCAAAACTATTTATATTCTCCATTGGAAAAAATTGTTAGGAGATGGAGTAAGAAAAAAATCTAG
TGCTCATGGGAATTAGGAGATTTTATCTGCCCTAAGCTTTGTAGGAAACAAGTTCTCTAGAGTTTTAATTCTAGAAAGCA
ATTGAAACGGATGTCAGGGAGTATGCTAAGAAATCAAGTGAGATGCGATTTATTATATTATATACACAATTCATCATTAC
ATTGAAATTTATTCTTTTATGTATAATTATTTATCATAAGTTTTGTTTGAATAGTATTCATATTATCTTACAAAATTGTG
TACAATTTGACACGGTATAAACGTGCAACGCACGTGTCGAGAAACTAGTACATATAAATGTATGTATATGTAATGTGTCA
ATGTAATTGTGTTTCTAGATTTGATTGATTGTTCTCAGAGATGCTTTTAGAGCATGAAGTATTTCCTTTTTATGTTTGGT
GCTTAATATATTCTTTTGATTTTATGAAATGGTCATAATAGCTTTAGAACCCCAACTTGCTCTTTTTCTTTCTTCTGATA
TGATAAACCCCATACCCTAAACATCGGGAGTCAACATGGTCCATTACAACTTTTTCCAGTTTATAACTTGAAGCCCAAAC
TGCAAAGATGGAGGTGAAGTGTCCTTCCACTAGGCTATCTCTAGCTTATTAAGAACCCTTAATTTGCTTTGAAAGGGAAA
TTATTTGGTAATACGACTTAACTCAATTCAACTTCTTTGAGATTGAGATAGTTGATTGATTAATTTGTCTTTAATAATTC
ACACATGTGTCTTTCACTCTTCCTGTTCCTGCCCGTCTATCTCATACTATTACTTTTGTTTCAGCAATTGATCACGGGAG
CTTCAACAATAGTGTCGCAGAGCAAGAGGTGTGCAATATTCCTTTAAGTTATTGTCTCAAGGAGTTAGTAAGAATAATTG
GATGCCATGTGCTAGTAAATGATATTGATTTGAACTTCTCAACAAATCAGGCTTTATCTTGAAATTAATTGCTATAATCT
TTAGGTTATTTACTCCTATAGGTAGCTGGATATATTAGAGTTTGTAGGTCTGATTGTTGATCTGTAACATATTGTTATCT
TCTCTAAGGAGTAATATATATTCATTTGCTAGATTCTTTTGATGTTAAAGTATGCCAAGATTCATTTTACATATTCGTTT
TTTATTTTTCTTTTTGTTTTTGTTTTTTTTAAATAGATCTAATAATTGTTTAATAATTAGGGAACTTGCCTTTATCTCAT
GTAGCCTAAAATTCTATTTAAGGAACCATCTTAGATGTATTTATTCATGAATGCAAATTAATTTTCTGTCTTCTTTCTCC
CTTTCGTGCTTGACATCATAGTTGTTAGCTGTAGATAGAAACAACTTACTGTTTAGATCATTGTTTTCACTATAAAACTT
TTTCGCCATTGTCCAAGTTATGGTGAACTTGTTATCTCAGCATTCGCGCTCAATCGAACAGTCAAATCATTTATTTGATC
ACATCAAGAGGTCTTGACAGGATGAAACGATCATCAATATTTTTCTAGAAACAACAATTAGTTTGCTGTCGCTTGTCGTT
AGAAGTTTCATCACCAATGCTCCTGACACAGGCGCCATTACATTTCTCATGGAAAGTGGACATACCTACTTGTCTAGTTG
GACCTTGGGAGGTCCAATAGATTGTTTCAGAACTCCTTTGTGAAGATAATATCACTTTGGTATGAAATCGATTAAATAAG
GAGAGTCAGTAGTTATTCATCAGCCACATAAGAGGCGGCAACAACTTAAAATGTCAATGGGTTGTCCTTAGGACTTTCCG
ACGTACTGGCTCCTTAATTTCTGTCCCTTAGTGAGTTTTGTCATATTCTGATCACACATTAGTCATTTTTAATTCAGGAA
GGATTTCAATATGAGTTGCTTAAGTAATATGACTAATTAATTAAGAAAATAATTCTCCAAAGTAGTCGTAGTATGTCCTT
TTGAGTTATTGTGAAAAACAGTGTTTTGAACATTGCATAGTATCTTAGTTTGTTAGTCTTGTTAGCTTATCTCACTGTGT
AACTTGCAATTTAGAAAGGTAATATAAGAGAAATCTTATTATGCTTTTTTCAGTTTGATATTTTGACTATGACCTATTTC
CAAGTACAGTGGAATATGCATTTCTGAAGCACTTCATTTCTCAGGCAGTTCTGGAAACCGTTGCTAGGGTTGGTAGGGTC
AAGTTCAAGAAGAACGAGACAAATGAGGAAAAGTATGCCATGCTGTCTTTAGATTCATTATATGCTATGCTACTTCCTTG
AAGGTTGTTATCAGAAAATGAAAAGGCTTAAATGCTAGTGTTACTTTTTTGTGTTTTTTACTAGGTCATTCCAGTTGCAC
ACTGTTTTCAACCTGGATAATGACAACGGAGCAGAAGATACACCTACTTTGATAGATCGAAAGGTATTCTTGCACCTATG
GAAGTTCTTTTGGAGAAGAGTACCTTTGTGCTCCACAGTAAGATGATTATGGATTACTGAGGACACAAATCACTAACTGG
TGCCTCCCCCTGCCCCCATCAGGATAATGTCTTTATCATGTCTAATCCGAAGTCAAAGTTTCCAGTGCTGCAGCTAGATT
TAAGGTTAGCTTACTCCCTCTTTCCCACATCCTGGTTATTACACAACTTAAAAACTGTGTAATAGAAAGAAAAATTTATT
AGGGTGTTAATCAATCTGATTTAATTTAACTCCATGGGCAGATTGATATCTGATCTAGTTGTTGTCATTGTTTCTGCAAC
TTGTGGTGGCATTGCCTTCGCTTGCGCTGGACAACCGGTCTGATAATTACTCCTTTGCTTGTTTCTGATTGATAACTGCA
ATAGCTTCTTTCGCTGTCTTCTGCATCTGACCTGTTTGGCTTGTGGATTTATGTTTATTTGACTTCTTTTATCAATCTTA
CTTTGTAGCATATGCTACTAATGTCTTGCAGGTTATCACTGGATATTTGCTGGCGGGCTCAATTATTGGACCTGGTGGTC
TCAACATTATCAGTGAAATGGTGCAGGCATGTTGATTTCATGTCTTTTTCAAATAAGTAAATCAATCGTTTGAATAATCA
ATCAATTTAATCTCAAGTTATCCTCAATTAAGTAAGGCGGAATGGCTTGGGAGATCCTTGTACTTGATCTGGATTATGAT
CCTGAGCCCTGATCTTATTCAAAAAATATTTTAAACACCTTTTACAATGCGTGCACCAATTATGTCAGTATGTTATCCAG
GAAAAAATATTTTATGTCATTATTTTTTCTAAAATTTAGACTTTAACCTGCCTCCATCATCTCTCCTCCCTTCATCAACC
TGCACAAACTCAAATACCCATACTTTCCATCTGCCACCATTCTTCAACCACTTAACCCCAATAAAATTCAGATCCACCAT
AGCTGGTTGAGTTTATCCATGAAATTTGTTTTGAAATAAATGACAATCAGAATTCGGCACCAAAATTACGCAGAAATCCG
CAAATAGCTGCCGGAGTTCTCGCCGGAACTCCGATAAAATTCAGATCCACCGACCGAGCCTCTACAGCAATGCTCGAGTG
TAATAGAAAAATTCAAATTTATTATTCGATGGAGTTTTATAACGGAAACAATGAAGTGTATATTTGTCTATGAGTGAATC
TTGTTGAAGCCTTTTTCAGTGATGTGACAATGCTTTTTTTTTTCTTTGACAAGGTAACAGACTGTATATATATCATCAGT
ACAAAGTGCTGGAAGTCAAAATTACATCATTGAATCTACACCCAAAAGAGTAAAAACAATACACTAACACTAAATCCTAT
CTTATCTTACAAGGATCCTAGGATGTCTACTGTAAAATTGGGTAATCTATATACTCTGAGCTGCACCAATAACAAAAACT
TATAATGCAATTCATTTTTAACTTTTGCAGAGAACTACTATAGCCTTCAAAATACCTAGAGTTTCTCTCTTTCCAAATGG
TCCACCATATTACTGCTGGGACAATTCTCCATCCGTCTTTCTTAGTGCTACCACCACCCTCAAAATTCCAGCCAGTTAGT
GCCTCCTATGTTCTTCCCGGCATCGTCCACCTTATGCCTCTGAAGCTGGTAAATAGATATGGAAGCTGTCTAACCACTTT
ACAATGAAGAAACAAATGGTTAATTGTCTCCTTAGTTGCTCGGACTCTCCAAAATTGTTGCCGCACCCGAGTCAGATCCG
CCAAAAATGCACTACTTTTGGAGGATCCGACACGCACCCATCAACAGTTTCGAAGAGTCCAAGCAACATAGATTGTCTCT
ACATTATGCTCTCACATAAATAACATCGGGAGCACATATGTATGCTTCTGTAGATTCTCCTGAGTTAAAAGAGCTTCTTT
CACAATCAACCAAGTGAAAATAGCAACTTCGTATGGAATCTGTACTTTCCAGATAAGCTACCACGGTAAAAATCTGATCT
GAGAACCCATCTGATTCATGTCCTTATAGGGGTCTGAATGAAAAGTTTTTAAAATACCTTGACGGCGGCGTTGACTAAGA
GACAGGGGGAGGGGCGAGGGAGAAGATGAATTTTTTAAACTTTTTTTGTCATTTTCTTTTTAGTTTTTTCTTTTAGTCAT
TTTTGGTATAATTTTTCATATCATGCACCTAATACGTGTGAGAATCACGTATATTATCCAACTCAGTCGATAAGTTGCCA
CATGCTCCGTCAATGGTCAGAGGTTTTTAAAATACCTGTTTTGAACAGGTTTAGGGGTCTGAATGAAACCCTGTGGAGTA
CAAGGACCGGGATGACAATCCAGAATGAGGGTCTCCTAGGCCATTCCGCCATTAAGTAACTAAGAAACATTTTCATGTGC
TGTTACAAAAACATCTCTCATGAATTTATTTGCTTGTACATGTTTGCATGCTGTTCTGGTTTGTTCTATTAAGTGTTAAT
GAGACATTATGTCCATTTGAGCGTATTGAGATGTGTAGAAGTTATACACTTTTCTGCTTCCTATGATTATCACCAGTGGT
TTAAAGGTGTTCCTTGGGTATCACTGCTTTATGGCTATGATAAAGCATAGTATAATTCTTACGGTAATTTTATATCATCT
GTCTTTGGACGGTCATAAAATATTGTGGTGCTAATGGTTTGGTGTTGTATTTTAGTATGTTTTCAGTCTTCTTAAATTTA
TGTTTTTCTTATTTCCTGTGGTAAAATTTTCAGGTTGAAACAGTTGCTCAATTTGGTGTTATCTTTCTTCTCTTTGCACT
GGGCTTAGAGTTTTCCACAGCAAAGGTTGGATTTTGCTTCTTGAAGTGGAGACATTTTGTCGTTATATCTTATAAATTGA
AAGAGGAAGTGCAATTTAACTTTGTAATTGCAGCTTCGGATCGTTCGAGCTGTTGCAGTATTAGGAGGGTCTCTCCAGAT
AATTCTTTTCATGTGTTTGTGTGGAATAACAGCCTCGGTATGCAATTTTGGTTTCACCTATTTTGGAGCTATTGTTATGA
CTAGCTCAGCTTTAGTAATCTGCATCCCTGAAAAGCTTTTTAAATTTCTTGCAATGATGTCACTTCGTCTTGACCATGGT
TGTTCATTTGCAGTTATGCGGTGGGAAAGCATCTGAGGGTGTTTTTGTTGGTGTCTTCTTATCAATGTCTTCGACAGCAG
TGGCAAGTCCTTGTGGATTTTGACTTTTATTTTCCAATTGAATTTAGTGGACCACCACGTATTTTTTCATGGACTCCTAT
AGCATCTTTCTCACACGGGGTGAGAAACACAGATATTACTGCCAAATAACTCAAGTTCATGTAAGGTGTATTTTATGAGA
GAAATGGATTAGTTAACCAGTAATACAAAAAAAATACTATTTTATAATTTAGGGAGAAGTAGGGAAATATCACTTTTTTT
TTTAAACTGGTAAGATTGTATTCTTCAGCATTAAGGGCATGCTGGGCACCACCAAAAAGTGTCAGTTACTAGCTTCCTGT
CAAATCTACAATCTGGTCCGTATCTACTATACACAACTGCTTACACCAAAAAAGTAAGGATACTAGACAATTCCATTTGA
CATAGTAGGCAGTGTCTCCACATTACATCACAGTATTCCTGCTAATGATTGAATCTGCGGGACTTCATTCACAGGAAAGA
GACTACTTTTTCCCCAATTGACCTTCAACCCAGAGACTGCCTCAAACAGTACCAGTATCATCCTAATATATCTGATCTGT
TCTGCTACAGGTTCACAAAAGATGATGGTGTCGTCTGCATAAAACATATGATTAATTTTTGTCACTTCCCCCCCTCTATA
TCCCACTTTGAAGCCCTGAATCCATGTGTTTTGTGCTGCAATCCTCATCAGACAATCAAAACCCTCCATTGCCATTATGA
AAAGGAAGGGGGATAGAGGGTCACCCTGTCTCACTCCCCTCTCTAATTCAAACAAACCCACAGGTTCTCCATTAACAAGC
ACAGAGAACCTGACAGTTTTAATGCATGTCTCAATCCACTTCAACCATCTACCTCCAATTCCCATCTGGTTAAGAATGCA
CAAATCATTTTCTATATTGGGTTTCATATGTCTCAATCCACTTCAACCATCTACTTCCAAATATAGTTGTTTTTACAAAA
TGCTAGGAGTGCATTACAGAAAATTGTGGAATGAAATTCACTTAAATTCTGGCACAATTGCAAGAAAAGATGGCAAAAGC
TTACCATTTACTGGAAGTGATCGAATTTTAGAGAAATGCATTCTGAATGAATAATCGTAGAAACAATTATATTACAGAAA
TTGTGGAATGGGCCCAATTCACTTAAATTTTAGATCACAAGAAAAGGTTATAAAATCTTACATTTCCTCTGCATCTAGTT
TTGTGCTTAACTTGTTGCTAAAGATGTAATTTCAAACATTGTTTCGGAATTCCCTTTTACAAGAGAAACATTAATTCTTG
GATATTCTCTGGGATTTCAGGCTATTTCAATCCTCTGTAGGTTTCTTTCTCCAAACACATTTTTCATCTTAAATTGATAA
TTATAGATATAACGGGAAAGTGAGAAAGGAATGAATGGACATTTCATATAAGCAGATTCTGTATTGTGAAGGAACCGATC
TTGAATCTTAAATCTTTAATCCACTCGTTCACAGCTGCTCGCAAAAATATTGAATTAGACACATTGTGCAGTAGCTAGTA
AATTATATTAACTTACTGAAGGATATTGTATCTTTCTGAATCACAGGTATTGAAATTTTTGATGGAAAGAAATAGTGTTA
ACACCCTCTATGGGCAAGTAACGGTTGGAATCCTTATTCTGCAGGTGCGTCTTAGCTACCCATCTTATTTTTTTGATGAT
ATTGCTATCATTAAAAGATACTATGCCGCATATTTTTTTTTCACGGATGGGTTATTAGTTATGCTAACTATTTTCAATGC
TTATTATTTGCCTGTTCTTTTTCATTTACAGTACTTCCTACTGAACTTTTGAGATGTTTCTCGCTGACAGGATTGTACAG
TAGGTTTGCTATTTGCACTGCTTCCTATTCTTGGTGGTACTTCTGGTGTTTTTCAAGGAATGGCTTCCATGGCAAAATTG
TAAGCAACAGTGTTTAGAAAGTTCTAATTTGAAACGCGAAACACCGTTATGCTATGCCATATATGCTCTAACATAGTCTT
CCAGGGTGCTAATGATTCATCATCCATATCAGATTCTGGTGCCAAGTAAAAGAATTCTCAAGTTATTCTTGTTACCTTAT
CTTAATTTCTAATGTTCTAAGTGCTGAAGTGTGTGACCATCTCATAAAAGCTTAAGCTATTAGAGAGAGCACACTTATTA
GTTAATTGTATTCTCAACACGCCCCTAACTCTTGAGCCTGATACTTTTTTCATGGGCCAAGCATGTGAAAAGTCTTTGTG
ATATGGGTTGCGAGGAGATTCGATCCCAGGACCTCTGCCTGCACTGATTCTACATTGAAGTGTGTGACCATCTCATTTAA
AAGCTTAAGCTGTTAGAGAGAGCACACTTTTATTAGTTAATTGTATTCTCAACACTAAGCATGAATGTAGACAAGTTTGG
CTTAACTATTGTCCTGCATCAGATGGACTTGTGCGACCAAATAGAAGTCATCTGGCTGAGTCATTACCTGATATTGCTGA
TGTAGCTTTCATTTGATGTTCCGAACTAACTTGTCATGCTACGCCATGATGTTATTTTCACCATAAGCATATTTTTATGG
GGGCCTAAGATGTATATCTGATATAAAAGAGAGACAAACTAAATATTCTGGGGCACATTTCATTTTGTTGTAAATACAAT
TTGAACTCTGTTTTTGATAATCCCTCTCTACCTGCAAATTTTTTTCCTGGTTTTCTTTTTGACTTTCCGACGCTATTAAA
TTTATTGAATGTCTTAGAGGTACATCATTCCCTTAATTTGCTATGTCCTTTGGATTACAGATTGGTGGTTTTGTTGATGT
TCTTGACCATTTTGTCGATGTTATGCCGCACTTGCGTACCTTGGTTTCTTAGACTGATGATAGGCCTATCATCACAGGTG
ACTTTACCTCTGCTTGAATAATGCATGATTACTGTCACTTTTGTTCCTTGGGTGACTTCGAATCTCTGATTTACTGGAAC
AATATGCAGACTAATGAACTGTACCAACTTGCATCTGTGGCTTTCTGCTTGCTTGTTGCTGGGGTTTGTCTTCCTTTCCT
ATCACTCTGACTTCCCTTTTTCCTTTAACGATTCATCCTGATAGCTTTTCAATTAATCACTTCTCAAGCATATGGTAGTA
GTAAGCACACATGGCTGAATAAAATGAGTTGTTGCATCTTGTCAGTGTAGTGATAAGCTGGGTTTAAGTCTCGAACTGGG
TTCTTTTGCTGCTGGAGTGATGATATCAACTACTGATCTGGCTCAGCATACTCTTGAACAGGTACAACCTTATGTACTTC
ACATACTCCCACTGCCTTTGGTCTTAAATCTTCCATTGTTTGCCAGGGGTCCTTTTCAGCCTGCATAGGGAATGTACATC
TGTGTAAAGAGAAGTGTTAATTACCTTATCAAAAAAAGAAAAGAAAAGAGAAGTGGGTTATTTAGAGAATCTGTAGTTCC
TAAAGAACTCCTAATTTGCCTTAGAATTCAATCCTTTGGTATAAAGCGTACAAAGAATAGAGAGCTAGATATTATATAAC
TGATCTTACTAGTTTGGGATTGGAGACACAGTTGATTGATTTACTGGCTGCTTTTTGTCATGAAACAGAATAAGTTGGCA
TGAAGCTGAAGGACATAGGCTACTNNNNNNNNNNNNNNNNNNNNNNNNNNNNNNNNNNNNNNNNNNNNNNNNNNNNNNNN
NNNNNNNNNNNNNNNNNNNNNNNNNNNNNNNNNNNNNNNNNNNNNNNNNNNNNNNNNNNNNNNNNNNNNNNNNNNNNNNN
NNNNNNNNNNNNNNNNNNNNNNNNNNNNNNNNNNNNNNNNNNNNNNNNNNNNNNNNNNNNNNNNNNNNNNNNNNNNNNNN
NNNNNNNNNNNNNNNNNNNNNNNNNNNNNNNNNNNNNNNNNNNNNNNNNNNNNNNNNNNNNNNNNNNNNNNNNNNNNNNN
NNNNNNNNNNNNNNNNNNNNNNNNNNNNNNNNNNNNNNNNNNNNNNNNNNNNNNNNNNNNNNNNNNNNNNNNNNNNNNNN
NNNNNNNNNNNNNNNNNNNNNNNNNNNNNNNNNNNNNNNNNNNNNNNNNNNNNNNNNNNNNNNNNNNNNNNNNNNNNNNN
NNNNNNNNNNNNNNNNNNNNNNNNNNNNNNNNNNNNNNNNNNNNNNNNNNNNNNNNNNNNNNNNNNNNNNNNNNNNNNNN
NNNNNNNNNNNNNNNNNNNNNNNNNNNNNNNNNNNNNNNNNNNNNNNNNNNNNNNNNNNNNNNNNNNNNNNNNNNNNNNN
NNNNNNNNNNNNNNNNNNNNNNNNNNNNNNNNNNNNNNNNNNNNNNNNNNNNNNNNNNNNNNNNNNNNNNNNNNNNNNNN
NNNNNNNNNNNNNNNNNNNNNNNNNNNNNNNNNNNNNNNNNNNNNNNNNNNNNNNNNNNNNNNNNNNNNNNNNNNNNNNN
NNNNNNNNNNNNNNNNNNNNNNNNNNNNNNNNNNNNNNNNNNNNNNNNNNNNNNNNNNNNNNNNNNNNNNNNNNNNNNNN
NNNNNNNNNNNNNNNNNNNNNNNNNNNNNNNNNNNNNNNNNNNNNNNNNNNNNNNNNNNNNNNNNNNNNNNNNNNNNNNN
NNNNNNNNNNNNNNNNNNNNNNNNNNNNNNNNNNNNNNNNNNNNNNNNNNNNNNNNNNNNNNNNNNNNNNNNNNNNNNNN
NNNNNNNNNNNNNNNNNNNNNNNNNNNNNNNNNNNNNNNNNNNNNNNNNNNNNNNNNNNNNNNNNNNNNNNNNNNNNNNN
NNNNNNNNNNNNNNNNNNNNNNNNNNNNNNNNNNNNNNNNNNNNNNNNNNNNNNNNNNNNNNNNNNNNNNNNNNNNNNNN
NNNNNNNNNNNNNNNNNNNNNNNNNNNNNNNNNNNNNNNNNNNNNNNNNNNNNNNNNNNNNNNNNNNNNNNNNNNNNNNN
NNNNNNNNNNNNNNNNNNNNNNNNNNNNNNNNNNNNNNNNNNNNNNNNNNNNNNNNNNNNNNNNNNNNNNNNNNNNNNNN
NNNNNNNNNNNNNNNNNNNNNNNNNNNNNNNNNNNNNNNNNNNNNNNNNNNNNNNNNNNNNNNNNNNNNNNNNNNNNNNN
NNNNNNNNNNNNNNNNNNNNNNNNNNNNNNNNNNNNNNNNNNNNNNNNNNNNNNNNNNNNNNNNNNNNNNNNNNNNNNNN
NNNNNNNNNNNNNNNNNNNNNNNNNNNNNNNNNNNNNNNNNNNNNNNNNNNNNNNNNNNNNNNNNNNNNNNNNNNNNNNN
NNNNNNNNNNNNNNNNNNNNNNNNNNNNNNNNNNNNNNNNNNNNNNNNNNNNNNNNNNNNNNNNNNNNNNNNNNNNNNNN
NNNNNNNNNNNNNNNNNNNNNNNNNNNNNNNNNNNNNNNNNNNNNNNNNNNNNNNNNNNNNNNNNNNNNNNNNNNNNNNN
NNNNNNNNNNNNNNNNNNNNNNNNNNNNNNNNNNNNNNNNNNNNNNNNNNNNNNNNNNNNNNNNNNNNNNNNNNNNNNNN
NNNNNNNNNNNNNNNNNNNNNNNNNNNNNNNNNNNNNNNNNNNNNNNNNNNNNNNNNNNNNNNNNNNNNNNNNNNNNNNN
NNNNNNNNNNNNNNNNNNNNNNNNNNNNNNNNNNNNNNNNNNNNNNNNNNNNNNNNNNNNNNNNNNNNNNNNNNNNNNNN
NNNNNNNNNNNNNNNNNNNNNNNNNNNNNNNNNNNNNNNNNNNNNNNNNNNNNNNNNNNNNNNNNNNNNNNNNNNNNNNN
NNNNNNNNNNNNNNNNNNNNNNNNNNNNNNNNNNNNNNNNNNNNNNNNNNNNNNNNNNNNNNNNNNNNNNNNNNNNNNNN
NNNNNNNNNNNNNNNNNNNNNNNNNNNNNNNNNNNNNNNNNNNNNNNNNNNNNNNNNNNNNNNNNNNNNNNNNNNNNNNN
NNNNNNNNNNNNNNNNNNNNNNNNNNNNNNNNNNNNNNNNNNNNNNNNNNNNNNNNNNNNNNNNNNNNNNNNNNNNNNNN
NNNNNNNNNNNNNNNNNNNNNNNNNNNNNNNNNNNNNNNNNNNNNNNNNNNNNNNNNNNNNNNNNNNNNNNNNNNNNNNN
NNNNTAATCTTATAAATGATTCTCCTGCTGGTTTCTTTAAGGCTCAAATAGGGCTACAACAAGATGATCCATTGTCTCCC
TTGTTAATTTTGGCTGTAGAAGGTCTTAATAATATGGGAAGACAACTAAGAAATAGAGTGACAACCAAAAAACCGAAGAA
CTACGGTAGGATAAATGGCTTTGATATGGCTAGGAGTGATAATAGTCGGAGATTACTCATTTACAATATGCAAATGACAC
TTTAATTTTCTGTGATGCCAATGAGGAGCAACTTAAGTTTCTGAGGTGATTCTGATTCTGTTTGATAGTGTTTTTGGACT
TCACATCAATTGGAGGAAGAGCTCCCTATTTCCTATCAATAATCCACAAACATGGAACACTTCAATTTTTTCTTGCCCAC
TGTCTACCTTGGTATGCCTTTTAGGGGAAAAGTCAAAATCCAAGGAATTTTTTTTTATGACTAGGGAAACCCGCAGCCGC
TACCCTTTGGGTGCGCACAGGGTAAAATCCCCGCATGCAATAGCTCGCAAACCACATAGGAGAGGTAACCCGCACTAGGC
AAGCCTGGTGCGACGAGCTCGACCTAGAAGGCAAACCCCTTGCTTTCGCTGGCAAGGGGTTTCGAACTTGAGACCTCCAA
CATGGAAGTCCCAAGCCCAAACCACTGGGCCACCCCGAAGGGTCAAAATCCAAGGAAATTTGGAAATGTATTATTGAGAA
ATGTGAGAAGAAACTAACTTGGTGGAAGTCGTCAGTATTTGTATTTGGGAGGAAGACTTGTACTTCTAAACACTGGGTTA
GATGCCCTCCCTACATATATGATGTCTTTGTTTTCATGTCCAACTAGAGTTATTAAAAGACTAGACACCATAAGATCTTT
CCTTTGGTAAGGAGAAACAAGGATGCTGAAGGCTTTCATTTGGTAAAATGGAAGGTTTAAACAGTGAGCAAAAAGAAGGG
GGGACTGGGAATTAGGGATCTGAAGTTCCGGAGCAAGGCATTAAATATGAAATGGCTTTGGAGTTGATACACTCAAGAAG
ATCAACTGTTATGGGGGAGAGCCATCAAAGCAAAATATGAGGAAATGGACAAACGGAAGGAGGTCAATACTCCTTATGGG
GTCGGTATATGGAGATCCATTAGGGTCTTATGGTCTGAATTGAAGAACAATTCCTTCATCAAGTAGTTGATGGTGACAAA
ATAGTTTGGAAGGATGTTTGGTTTGGACAGATAATTTCCATGAGAGATTTTCTGATATTTTCAACCTAGTGCAGCATCAA
CATAAGACCATTGCAGAACTGTGGTCAGACCAAGGATGGGATCTTACATTTAGAAGGATGCTCAATGATTGGGAATAGGG
AATTCTACAACATTCTGGGAAGTTTTGGAGGTTTACGGGAAAGGGAGACAACTTTTGATGGAATGGTCACAGCAGTGGTG
CATACAAGGTGAATGCAGCCTATTAAGTTTTGAATCAGACCAACCAACAAATTGAAAATTGGCCATGAAAGTACATCTGG
AAGTTAAAGATACCATATAAAGTAGCTTGCTTTGTTTGGCTTCTAACAAGAGAAACTGTACTAACTTAGGAAGAAAACCT
GATGAAAGAGAGATTACTCTGTCACAGATGTTTTTTATGTGGTGAAACAACAGGGACAGTGAGCCATCTTTTTCTTGATT
GCAAGCTAACAGAACAACTATGGAGGATATTTATTAATCTCAGAGGCATCACTTGGATAATGCCAGGCAAGATCTCAGAG
TCAAAGATAGCATATAAAGTAGCTTGTTTTGTTTGGCTTCTAACAAGAGAAACTGTACTAACTTAGGAAGAAAACCTGAT
GAAAAGAGAGATTACTCTTTGTAACAGATGTTTTTTATGTTGTGAAACAACAGGGACGGTGAGCCATCTTTTTCTTGATT
GCAAGCTAACAGAGCAACTATGGAGGATGTTCATTAATCTCAGAGGCATCACTTGGATAATGCCAGTCAAGATCTCTGAA
ACTTTAGTGAGTTGGGAGAAAGCAGGATTGGAGGCAAAGGATAGAAGATGGAGAATTGTCCCGGCTAGTATTTGGTGGAC
AATCTGGAAACACAGGAATTCCAGATGTTTCGAGAATATGAACAACTCTATTCAAAAGATCAAATTGAACTGTATTTTGC
TCTTTTGTTTTTGGTGTCAACAGTCCTACTCAGGAGAAACTGCTTGATGTGCTAGATTCAATTTAGATTGTCAGAATAGC
TTCAGTTTCTGAGAGTCAAATTGTATATATGGTTTCAGTACAATCCATGTACTGTTTTGTTCATTTATAGAAATACACAC
AAGTTACCAGTTTCAAAAAATTATAAAAAAAAAATAATTTCCCAAGGATTCGAGGACCTTTGTTATCAAAATCTTTTCTC
CACCTCTACTCAATTGTTCCATCATGATTTTTCATTCCCGGGACTTCTTTTTTCAATTGGATTGAGATTTAAGATGGCGT
GAGAAAATAATCTTCCAGCTTTGAGAACATCCTAGTTTTGATTGGGATAAGTGGAAGAAGGGTGGGTGATTCATCATCTT
TTTTGTTGAACCCTGAATCCTCAGCATTCATTGCCCTTGTGATCTGAGTGAATAATTGCTGCAACAGTTTCAGAAAAAGT
TTAGACGTGCTGAAATTTGTGTTCTCAAGTCTTAACTAGTTCTTAGTTTTTGGTTAGATTGTTGTGTCATATCCACATGT
CATGGGTCTTGCCTCTTAGTGGTATTTTCATTTGTTGCAGGTTGAACCGATCCGGAACTTCTTTGCTGCTCTTTTCCTAT
CCAGCATTGGAATGCTTATCCATGTTCATTTTCTCTGGAATCATATCGATATTCTACTGGCAGCTGTTATATTGGTTGTC
ATCATAAAAACTATTGTGGTTGCTGCAGTGGTCAAGGGTTTTGGTTATACCAACAAAGCTGCACTTCTTGTAAGTAGTCC
AAACTGTTTTGCCAGAGAGTTTGCTCTAGTGGTAGAGATCCCATTCACCTCCAACCATGAGTTTGGGTTGACCGTGTCAT
CAAGGAGAATAATTGGAGAATACCACAGTGGCCCCTGGGCAGGAGGGTTTGGATGTGTAGGGTTTCCAAATGAAGTATTC
AGAACTGTTTGTCTACCTAAAAAAATGTCTAATGTCCTATATATAATAGTTGTTGAACTCTGTATTTGTTCCTCTGGTTT
TGCATTACAAGTTCNNNNNNNNNNNNNNNNNNNNNNNNNNNNNNNNNNNNNNNNNNNNNNNNNNNNNNNNNNNNNNNNNN
NNNNNNNNNNNNNNNNNNNNNNNNNNNNNNNNNNNNNNNNNNNNNNNNNNNNNNNNNNNNNNNNNNNNNNNNNNNNNNNN
NNNNNNNNNNNNNNNNNNNNNNNNNNNNNNNNNNNNNNNNNNNNNNNNNNNNNNNNNNNNNNNNNNNNNNNNNNNNNNNN
NNNNNNNNNNNNNNNNNNNNNNNNNNNNNNNNNNNNNNNNNNNNNNNNNNNNNNNNNNNNNNNNNNNNNNNNNNNNNNNN
NNNNNNNNNNNNNNNNNNNNNNNNNNNNNNNNNNNNNNNNNNNNNNNNNNNNNNNNNNNNNNNNNNNNNNNNNNNNNNNN
NNNNNNNNNNNNNNNNNNNNNNNNNNNNNNNNNNNNNNNNNNNNNNNNNNNNNNNNNNNNNNNNNNNNNNNNNNNNNNNN
NNNNNNNNNNNNNNNNNNNNNNNNNNNNNNNNNNNNNNNNNNNNNNNNNNNNNNNNNNNNNNNNNNNNNNNNNNNNTCAC
CGTGTCAAATTCCGGCGACGACGGATGGGACTGATTTGTGTCATCTTTCGTTCTGAAGGTGTTGTGCGAAAGACAACACC
ATTATGAGGCTCGGGAAGCTCAGGCGACCGAACCCCAATTAGATCCACCGGAAAACAGCCCCTCATGCGCCTCCACGTGC
CGTTCGAAGGTGGAAGTTTTCCGGCAAGATCTGGTCACGCGTTGGCGCGTGAGTGCTGCTCCGGTCATCTGTTTTCGAGC
AGTTTTCTTTTGTTAGGGTCGTCCAGTATTTCCGACCAACCCAGTCAGTTTTCTCCAGATCCGATCACCGAAATTAGGGT
TCCGGTGATTTACAGGCCGTTTCCGGCGAAAGCAGACCACTGTAGGGCAGTTTCCGGCAAGTTCCTGGTAAAATCAGAAT
TTTCAGGCCACTGTGGGCAGATTCTGGCAGCTTCCAATATTTTCAGACCACTGTAGCAGTTTCCAGCATACATACCAGTC
TATGGAGAATCGACGAAGGAGAGAACGTTTTGGAAAATCTCGATCCAAGTGTAGTCATTGTCATAAACTTGGACACACTC
GTGACGTATGTTATATTTTGCATGGTCCACCGCCCAGTTATGATCCTATTGTTCTAAAGGAATATAATGAGCTCCTTTGA
AATCGCACAAGTAAACAACGTTTTGGAAAACCTCGATCCAAGTGTAGTCATTGTCATAAACCTAGACATACTCGTGACAT
ATGTTATATTTTGCATGGTCCACCACCCAGTTATGATCCTATTGTTCTAAAGGAATATAAAGAGTTCCTTCGGTATCGTG
CAAATAAACAAACGTCTCCACAAGTAGTTTCGGTTGCACAACCTGATGTTTCTGTTGCGGGTAATTCATTTACTTGTGTG
TCACAGTCTAGCACTCTTGGATCATGGGTCATAGACTTGGGGGCTTCTGATCATATCTCTGGTAATAAATCACTATTGTC
TGATATTGTTTATTCACAATCTCTTCCGGCTATTACTTTAGCCAATGGGATCCAAACAAAACCAAAAGGGGTTGGAAAAG
ACAAACCCGTATCTTCTGTCACCCTAGACTCTGTTCTTTATGTCCCTGGTTGTCCTTTTAATCTAGCATCGGTTAGTCGT
TTGACGAAAGCCCTACATTGTAGCATAACCTTTTTTGATGATTTTTTTCTCATGCAGGACCGTAGTACGGGACAGATGAT
TGGAACAGGACATGAATTACAAGGCCTTTACTATCTTACCTCTTCAAATTCCTTAACAGCATGCTCCGTTACAGATTCCC
CAGATCTAATTCACAAACGTTTGGGACATCCAAGTCTATCCAAACTGCAAAAGATGGTGCCTAGTTTGTCTAGTTTATCC
ACATTAGATTGTGAGTCGTGTCAACTTAGGAAACACACTCGTGCTACATTTTCACGTAGTACTGAGGGTCGTTCAGAGTC
TATTTTTTCATTAGTTCATTCTGATATTTGGGGTCCTAGTAGAGTCAGTTCCACCTTAGGATTTCGTTATTTTGTTAGTT
TCATTGATGATTATTCAAGATGCACTTGGGTTTTCTTAATGAAAGATCGTTCTGAGTTATTTTCTATATTCAAAAGTTTC
TTTGCTGAAATACAAAATCAGTTTGGTGTTTCTATTCGTACTTTTCGTAGTGATAATGCCTTAGAATACTTATCATCCCA
GTTTCAGGAGTTTATGTCTCACCAAGGAATTATTCACCAAACATCTTGTCCATACACTCCTCAGCAAAATGGTGTAGCAA
AAAGAAAGAATAGGCATCTCATTGAGACTGCTCGCACTCTCCTCATTGAATCCCATGTTCCACTGCGTTTTTGGGGTGAT
GCAGTCCTTTCATCTTGTTATTTAATTAATAGAATGTCGTCTTCTTCTATTTAGAATCAGGTTCCACATTCCATACTGTT
TCCTCAGTCACATCTCTATCCTATCCCCCCTCGTGTCTTTGGGAGCACATGCTTTGTTCATAATTTAGCCCCAGGGAAAG
ATAAATTAGCTCCTCGTGCCCTTAAATATGTCTTTCTTGGTTACTCTCGAGTTCAAAAAGGGTATCGTTGTTATTCACAT
GATCTTCATCGATACCTTATGTCCGCTGATGTTACATTTTTTGAGTCTCAACCTTACTATACATCTTCTAATCATCCTGA
TGTATCTGTGGTCTTACCCATACCTCAGGGTTTACCTGTGCCAACCTTTGAGGAATCTACGATTACTTCTACATCTCCAG
TTGTAGTGCCACCACTACTAACTTATCATCGCCGTCCACGTCCAACCCTAGTCCCAGATGATTCATGTCATGCGCCAGAC
CCTGCTCCTACTACAGACTTGCCTCCTCCTAGCCAACCGCTTGCACTTCAAAAAGGTATACGATCCACTCGAAATACTAA
CCCACATTATACCTTCTTAAGTTATCATCGTCTATCATCACCCCATTATGCATTTGTGTCGTCTTTGTCCTCTATTTCCA
TTCCTAAGACTACAGGTGAAGCACTTTCTCATTCTGGATGGAGGCAGGCTATGATTGATGAGATGTCTGCTTTACATAAA
AGTGGTACTTGGGAGCTTGTCTCCCTTCCTGCAGGTAAATCTACTTTTGGTTGTCGTTGGGTTTATGCAGTCAAAATTGG
TCCAGACGGTCAGGTTGATCGACTTAAGGCTCGCCTTGTTGCCAAAGGGTATACTTAGATATTTGTGCTAGATTATAGTG
ACACTTTCGCTCATGTGGCTAAAATAGCATCTGTTCGTCTTTTTCTATCTATGGATGCCGTTCGTCATTGGCCTCTTCAT
CAGTTGGACATTAAGAATGCTTTTCTGTATGGTGATCTTGAGGAAGAAGTCTATATGGAGCAACCACCTGGTTTTGTTGC
TTAGGGGGAGTCTAGTAGCCTTGTATGTCGATTGCGTAGGTCACTCTATGGTCTGAAACAGTCTCCTCGAGCTTGGTTTG
GGAAGTTCAGCACAGTAATTCAGGAGTTTGGCATGACTCGTAGTGGAGCTGATCACTCTGTGTTTTATCGGCATTCTGCA
CCAAGTCGATGTATCTATTTGGTTGTTTACGCTGATGATATTGTTATCACCGCTAATGATCAAGATGGTATCACCGATTT
GAAGCAACATCTCTTTAAGCACTTCCAGACTAAAGACCTTGGCAGATTGAAGTATTTTCTAGGTATTGAGGTTGCTCAGT
CTAGATCAGGTATTGTTATTTCTCAATGCAAGTATGCCTTAGACATTCTTGAGGAGACAGGAATGATGGGATGTAGACCT
ATTGACCCTCCTATGGATCCGAATGTTAAACTCCTTCCAGGACAGGGGGAGCCACTTAGTAATCCTGAAAGGTATAGACG
GCTTGTTGGAAAGTTGAATTATCTCACAGTGACTAGACCTGACATCTCTTTTCCTGTGAGTGTTGTAAGTCAGTTTATGA
CTTCCCCTTGTGATAGTCATTGGGAAGCAGTTGTTCGTATTCTGCGATATATAAAGTCAGCTCCCGTTAAAGGACTACTC
TTTGAGGATCAAGGCCATGAGCATATCATTGGATATACAGACGCTGATTGGGCAGGATCACCCTCTGACAGTCGTTCGAC
ATCCGGATATTGTGTTTTAGTAGGAGGTAATTTGGTGTCGTGAAAGAGTAAGAAACAGAATGTGGTTGCTCGATCTAGTG
CAAAATCAGAATATCGAGCAATGGCGACAGCAACTTGTGAGCTAGTTTGGATCAAACAGTTGCTGGGAGAACTAAAATTT
GGCAAAATTGATCAGATGGAACTTGTGTGTGATAATCAAGCGGCTCTTCATATCTCATCAAATCCAGTGTTTCATGAAAA
GACTAAGCACACTGAGATTGACTGTCACTTTGTCAGAGAAAAGATACTCTCGGGAGATATTGTTACGAAATTTGTGAAGT
CAAATGATCAGCTTGCAGATATCTTCACCAAGTCCTTCACATGTCCTCGTATTAATTACATCTGTAACAAGCTAGGTACA
TATGATTTGTATGCACCAGCTTGAGGGGGAGTGTTAGAATAGAAATAAGTATTTCCTACTTAGAATAGGAATAGGAATAG
GAATAAGAATAGGAATCCTATTTGGAAAAGGATTCCAATGTAGTGTCTATAAATAGGGTCTCAATGTAACTATTTAGATA
CACAATTCAATAATATTTTTCCCATATATTTCTCACACTTAACTTATCGACAAAGGAAATCTGTGACACATGAAATCCAA
ATTTATCAAGTAAAATTACTCAAAATGCTTTGCTTGTTGCCACTCCTTTATGTATTTTTAATCTAGGTTGATGTTATGAA
CTGATGACCTTGAGATGAGTGATGGAATTTGGTCACTGCTGCAGGGTAAAGTGTATATGCTGCTTCTGGGAACAACTGCA
CTTAGCCTGGTATGTAAATGTGTTGCTCTCTCCATTTTTGACAAAAATAAAAATGTTCCTTTGGTCTCGCTTTTGTGACT
TCTACAGATTCTCAGTAAGTCTGTTATGGTCGTTGGCATTTATGTTAAATGGGTTCTGGGCATTGCAGTCTCTGAACATA
CTGTACTTTTTGAGTGTTTGAGATACATGGTGACAACTTCCCTTTGTGCATCCTTTGGTTGTGAGCACAAGTTTTGATGC
GCTAATGGAAGGGCATAGCATTAATCTGCCTCTATATATATCTCTCATTTTGGATGGTTTATGCTTTGATGAGTAAAGTA
ATTCTATAAAAGTGTCTGTTTGCATGGTCCGGGATGTGGAAAGTGGACCGATCCAATGAATGCCTTTTATTTAACTGGCC
GATTCAAAGGTACTGTTGCATGCTCAATGCTCGTGCCTTTTTGAGGAGAGAGCAGCTGCATCTGAAAGATGCTTCAGACT
TGTGGCAATTTTGCATGCTGAATTAAGGGGTTTCCTTGACTCCATTTTGGTAGGGTTAGTAGTGGAAATTCTTGAACGAT
GATTTGGATTGAAAATATAAAAGATTGAAGCTTCTTCCTAGATATCTTTACCAATATTAGTTGCATTGATATTAGTTCGC
TGTACATTGTGTAGCCAAATTCAAGGTGAGTTAGCTGCAGACAGATGTATTTGCAGAAAAGGGGCATTAGAAGTTTCTAC
ATGGCATGACAAAATGTTTGTAGATTACATAGTCTATTTTCCCTCGGTTTTAGCCCAAAACAAACAAAAGGGTTCCCACA
TAAGTTTATTGAGGTCAAATATAGAAGGAAAGGAAAGAACAAAAGTAGAATGCGAGAGTATCATTAAGTTGTATATCTAA
AAGGGCTCAACCAAAGCTAGTTCAGGCCGGGGTCTCTAAACATCCCATTTTCTGCATATGAATGGTCTGCAAAAGTACCC
CAGATTTCTTAGCATGTTTTATTTCTTAGTCCATTCTGGAAGTCTCCATCTTGGATCTTCCCCCCCATATCATCAAGTTA
CTACTGGTTATTATCTTTGAATGTGCCTGGTCCAGATATTATCAGCTAGCCTCAATATAGCACTGATAAGCCTCATGCAA
CCTGAACTAATAATTGGTGAAGAGAAATTATAATGCTGCATGGGCCAATCTATTTTCTTTTTTTGGTGGGGGTGNNNNNN
NNNNNNNNNNNNNNNNNNNNNNNNNNNNNNNNNNNNNNNNNNNNNNNNNNNNNNNNNNNNNNNNNNNNNNNNNNNNNNNN
NNNNNNNNNNNNNNNNNNNNNNNNNNNNNNNNNNNNNNNNNNNNNNNNNNNNNNNNNNNNNNNNNNNNNNNNNNNNNNNN
NNNNNNNNNNNNNNNNNNNNNNNNNNNNNNNNNNNNNNNNNNNNNNNNNNNNNNNNNNNNNNNNNNNNNNNNNTAAAGGA
GATACCATGCGCGCAGACAGTTCTAAGCGTATTACTGTGCTGATACAAGGCCCTCATGATTCATGATAATAAATAGAAAC
ATGAACAGTAAAGCGATTCTCACACTTTACCTGATGGCATTCTTATGCTGGGCGACAGGTGCCCAAATGTGCAAAGGCTG
TTGATTGATTGGATGATTGATCATCATGACGCTCGTTTTATGCACCCACATCGGATGGTTTTCTTTGATATGTCAGAAAC
TCGTCGCCATATGCAGAGCAGTGTATACAAACATTTTTCTGGCATTTGTTTCCGGGACGGTGTTAACGGACTACTCTGTA
CAACCTCGTCCATTTGTAATGCAATTTTTTGTTTTAACCTCGTCCATTTGTAATGCAATTTTTTGTTTTCTTTAATCGCA
AGTTTGAGTTTGTGGAATTGGTGGTTTCAAGTTGGCAAGTGTAAATAGCTGATAGTACATACTGTTAGAGTGTTTAGCGT
ATAAAGTCTTACTTTACTGTATACAGTTGAGCTATGACCTCCAATTGTTTCACTAAAATCATTGATTTTCTGCAATTTTT
TTGTGCATATCCAGATCATCTGTTTGGCAAAAAGATCTTTCAATTATTGGGTTTTTGTGGGTTACAGATTTGTAGTACTA
TCTAAAAATGCACGATGACAAATTATTTTGGAAATTTTGCTGCCTGATTTGATCACTAAAAAGATCTGTTGGCAATAGAT
TCTGATTCCAAATAACTAGTTCATCACATTGCCCATTGTTCCATCTTCTAATTCGAAGACGTTTAAAGAGCGAGCTTTAG
AAGTTCAAAGTTTTTGCTAAATTTTTGTTTCCGTGTTTAAAGATAATTTCAACTTTCAAGTATCTTTTCCAATTAAAGAA
CTTTAAATATTTCTTTGGATTTTGTGGCAATCTTTTTAAATTTCATTATTCTTTTCACCCAAGATGAGAAGGGTTAATGA
CGTCACAATTTATAGCTATCTATCTTTTATACTACCTTAAAGGCATAAACTTTCAAACTTGAATGTTAAGTTACTATAGT
ACTTCTAATTAAAAACACTCGATTTAGTATATTTTTTATTTATTTATATTATATTAAAACTAGACAATTTTTTTACATTG
AAGGGTCGTGACATTTTCGATAAGCTATGACTTTTTCGAAAGGTTGTGAATGTTTCAAAGAGTAGTAATTTTTTTTGATG
AGTTGTGATTTTTTCAAAGGGTTGTGACCTTTTCAAAAGGTTATAACTTTTCTGATGAGTTGCGACTTTTTTTAAGGGTT
GTGACTTTGTCGAAGGGTTGTGACTTTTTCGAAGGATTGTCACTTTTTCAAAGGATTGTGACATTTCCAAAGGGTAGTGA
CTTTTCTGATGAGCTGTGACTTTTCTGAAGAGTAGATTCTTTTTTGATAAGACTGAATTAACACCTATTCATACTACCAT
TTGTTAGCCATAAATAAAAAGACTTCCTCTCATTATAAAATTGCAGTTTTTTTAAGTTTTCTACTTTACTTCTTAAAAAG
CCTCAAGGTAATTTGCAACAGTTGAATAAGTCCGAAGCTCAATGAAATTTGAGGTACCACATTAGAAAGAAATGGTAAAC
AAATTGTAGCAAATCATTCATCAATTTGCACTTTTATTTTCCTCCTACGATTATTATCACATGCATACTCTAATATTATT
GAAATCATTTTAAAATATTAATATTAATTAGTATGAGATAGACGTGCAACACACATTTTCGAGAACTAGTAAAAGTATGA
ACTTCCTATCTTAAAGGTTAAATTACATATTCACCCTCCTTAAAAACCTAATTAAAATTGCCTAAATAGTCATGTAAATT
TTAACCTAATAGCCACCAACGCTTTAGAGCACTTTTCTGAAGAAACGCCTCTCTTCACAGAGAAACAAAACCACACCTTT
GAACAACCATAACCCTAATTCTTCACTGCATCAACAATATTCAGCAACACTTCACACACACACAAAAAGGCAACACTTTT
TGCAGAAACGTTTCTCTCCGTAGAGATAAAATCATGCCTTCGAACAATGATAACCCAATGCAATACTTCACTCCAATACT
TCATACTCCTTCAGCAACAATCAACGAACTATTTTCAACGAGTAGGCTGATTTTTTTGTTGTTCCAAACTATTTTTTACT
TCTTTCACTTATATTCTTTGTCTTTGAGCATAATTGTTATCTCGATGAGATGATAACTATATGTTACGATTAAAAAATGG
ACGTGATGACACTTGTCTATCTCACCAAGATAAGTTAGCCTCAACCCAACAGAATGAATGAAATGCGGAAGGATAAAGCA
AGAACAAGATAAAAGCTAGAAAATTTATTCTTTCTATTAACTCCCCAAAATTTGGTTGTCACGTGTACAAGCCACTAATA
TAAAAAGAGAATTCAAAATATAAATACAAGTCATATAGTCTTTGTTTCTCAAATAGAACAAATCATAAAGTAAAGGAACA
AGAGGGCTTGTTGAGATGACAAGCAACTATCTCTCAAAATCCTTGCAAAGCATCGAAAGAAGAAAAAGAAGAAGAAGAAG
AAGAAGAATGAGGAGGTCACACGGATTCGGCTCGGAACCTACACAAGTATAGAAGTAAGGAGTGAGTGAGTACCAACAAC
ACGGTACCCAACAAACAACCAAATAAGCATGGCAACCTAGCTAGAATTTGAATACTCCTTTTCAACCTAACCGAACCTCC
TCAAACTACAACTTGCAAAGAAATCAACCCAACCTAACAGTTCTACAATAAATAGTTCACAAGGCTCAATATTCATAGTC
CAAAGTCACAAGTCAACAACCAACACGTATCAAGTAGTCAAATCACAAGTATCAAATACACAAATCGCAATTAACTAATA
AGTCAATCATAAGCATCAAAATGCATCAAACATAAGAATCAACTCTCCCCAGAATCATTTTCCATCATATCGCTAGTAGA
AACCATTTCCCATCGGATTTATATTAAATCACTAGCTGGGACCATTTCTCATCGGCTTTATATCAAATCACTAGAGGGAA
CCATTTCCCATCGACTTTATATCAAAAATCACTAGCCAGAACCATTTTCCATCAACTTCATATCAAATCACTAGCCGAAA
CCAATTTCCATCGGCTTTATATGAATTGCACTGGCTGGAAATTACCTCGACATCACAAGCACCTGCCAGAAAAGACCTCA
TCATCAATAATAATCACATGCCTCATCACGGTATTCATTAATCAATGCATACAAGCAATATCACACCACACGAAAAGACA
ACACGTCATGTAATTCAACTCCACATTCAAGCCATCAAGGCATTTCATCAAATAAATCACCTAAGGTCACAACAAGGCAA
TTCACAAATTGTCGTTATCATCGTGGAGACTTTTCATTTATCCCTTCTTTGTTTATAACATTAATCAAGTGGAGCAATAA
AACCCTTCACCTCATTCCAAATCACTCCCCAACATACATACAATGAAGAGAAGTAGACAATTCTTCTAGATTACAAAGCT
TAAGAGATCACTTGCCTTGAACCAATCAATTAAGCACTTCAAGAGTTGAGTCTTCCCCTTTCGAATCACTTCCAAAGCCA
CACAATCTATATATAAGCAAGCATTCACAATAAAATTTTGGAAACAACAATACTCATACCAATTTCCTTGAAAAATGGGT
CAATTAACTCAAAACCCGATTTCAAAAAGAAGGTTTGAATCCTAAATTTAATACTTGAAAATCATGTTCAAGGCTTTAGG
AATTCAATGGAAAAAACCATTTCGAAAAATGTATCAAAATCGATTCACAATCTCCATTTTAGTTTAAAACTTGAGTTCTT
GAAAAACCTTGTCATTTACTAATCAAAATCTCAAATTTGATGTTAAAATCCATAAATAATCAAAGGGAAATAAGGTTTTA
GGATCATAAAAGCTTTTACCCAAATAATTCACAAATCGCCTCCAAGAATTTTCCAAGCTCAAAAATGGAAAATGGAACTT
AAACCCCAAAATTTGCATGTCAAAACCCCCNNNNNNNNNNNNNNNNNNNNNNNNNNNNNNNNNNNNNNNNNNNNNNNNNN
NNNNNNNNNNNNNNNNNNNNNNNNNNNNNNNNNNNNNNNNNNNNNNNNNNNNNNNNNNNNNNNNNNNNNNNNNNNNNNNN
NNNNNNNNNNNNNNNNNNNNNNNNNNNNNNNNNNNNNNNNNNNNNNNNNNNNNNNNNNNNNNNNNNNNNNNNNNNNNNNN
NNNNNNNNNNNNNNNNNNNNNNNNNNNNNNNNNNNNNNNNNNNNNNNNNNNNNNNNNNNNNNNNNNNNNNNNNNNNNNNN
NNNNNNNNNNNNNNNNNNNNNNNNNNNNNNNNNNNNNNNNNNNNNNNNNNNNNNNNNNNNNNNNNNNNNNNNNNNNNNNN
NNNNNNNNNNNNNNNNNNNNNNNNNNNNNNNNNNNNNNNNNNNNNNNNNNNNNNNNNNNNNNNNNNNNNNNNNNNNNNNN
NNNNNNNNNNNNNNNNNNNNNNNNNNNNNNNNNNNNNNNNNNNNNNNNNNNNNNNNNNNNNNNNNNNNNNNNNNNNNNNN
NNNNNNNNNNNNNNNNNNNNNNNNNNNNNNNNNNNNNNNNNNNNNNNNNNNNNNNNNNNNNNNNNNNNNNNNNNNNNNNN
NNNNNNNNNNNNNNNNNNNNNNNNNNNNNNNNNNNNNNNNNNNNNNNNNNNNNNNNNNNNNNNNNNNNNNNNNNNNNNNN
NNNNNNNNNNNNNNNNNNNNNNNNNNNNNNNNNNNNNNNNNNNNNNNNNNNNNNNNNNNNNNNNNNNNNNNNNNNNNNNN
NNNNNNNNNNNNNNNNNNNNNNNNNNNNNNNNNNNNNNNNNNNNNNNNNNNNNNNNNNNNNNNNNNNNNNNNNNNNNNNN
NNNNNNNNNNNNNNNNNNNNNNNNNNNNNNNNNNNNNNNNNNNNNNNNNNNNNNNNNNNNNNNNNNNNNNNNNNNNNNNN
NNNNNNNNNNNNNNNNNNNNNNNNNNNNNNNNNNNNNNNNNNNNNNNNNNNNNNNNNNNNNNNNNNNNNNNNNNNNNNNN
NNNNNNNNNNNNNNNNNNNNNNNNNNNNNNNNNNNNNNNNNNNNNNNNNNNNNNNNNNNNNNNNNNNNNNNNNNNNNNNN
NNNNNNNNNNNNNNNNNNNNNNNNNNNNNNNNNNNNNNNNNNNNNNNNNNNNNNNNNNNNNNNNNNNNNNNNNNNNNNNN
NNNNNNNNNNNNNNNNNNNNNNNNNNNNNNNNNNNNNNNNNNNNNNNNNNNNNNNNNNNNNNNNNNNNNNNNNNNNNNNN
NNNNNNNNNNNNNNNNNNNNNNNNNNNNNNNNNNNNNNNNNNNNNNNNNNNNNNNNNNNNNNNNNNNNNNNNNNNNNNNN
NNNNNNNNNNNNNNNNNNNNNNNNNNNNNNNNNNNNNNNNNNNNNNNNNNNNNNNNNNNNNNNNNNNNNNNNNNNNNNNN
NNNNNNNNNNNNNNNNNNNNNNNNNNNNNNNNNNNNNNNNNNNNNNNNNNNNNNNNNNNNNNNNNNNNNNNNNNNNNNNN
NNNNNNNNNNNNNNNNNNNNNNNNNNNNNNNNNNNNNNNNNATCCATATATGGAGCATTAAGCTATAATAATAATTTTGA
TATTTACAACTAATTTAATCTCTTGCTTTTCGGATGTTTAAATGTTAGTAACAGTAACATCACTTATTGGACAATAGTTA
CCATAACTGATAAGTTTAACTTGGAAATAAATTTCATGAAATATTCATTTTAAGTATATAAGATATATAATTTTAAAAGA
TACCTCTAGATTACACTTGGTTCAAAGGTACAATTCAATTACAAAATCAAATCTATGCTTTGTTAATTTCGTTGAGCCGT
GAAAGTTTATGAGCAACAAAGTGCTAATTGACAATTCCTCACGTTTTTTTTTTTAAAAAAAAAACTCCTGTTGAATTTAT
CATATGTATTTATGGTTGTTCATCTCTATGAATTTAGACTATATCCAATCATTGTGACCTTGACAAATAAGTCACTACAC
GACAATCTATATTGACAATTAACAAAAAAAATATTTTAATCTTTTATTTATAATTTTTACACCAAATTTTATTCTAATAA
TATTAATTTATTTTTAAAGATTGCATATTACTTGGCATACACGTGCTATGCACGTGCCATGAAACTAGTACTACTTAAAA
TCATGAACTTTCAAACTTGAATGTAAAACTACTATAGTTCCCAACTAAAAATACTATACTCATATTTATTTATTTTATTA
TATTATATTAAAAATAGACATCTTTTCACATTAAAGGATTGTGACTTTTTTTGAAAGTGTCACAACCCGAGACACCCTGG
ATGTGGCCGGCACTCGAGAACCGTTGATGGTCCCCAAGCGAAGCCTCCTCCTGATTGATTACAAGCGGAAGACTAACTCA
AGCATACATAAGCTTAAAATTGAATTAAATTCATTAAACTCAAATACTCAACGTTAAAAAATTCAATTTGAACAATACTC
ATTGAGAATACTTATAGTTTGTAAAACAACTCAAAGAAAGTAAATATGGAAAAACTCCCCAACTCTATCTATCTATGAAG
CATCTACTCTTACAGAAGGATATCAGGACAAGACCCACGACATCTCAAAACCACTAACTGTAAGGTAAAGGTGAAGTCCT
CTGGAATATTAGAATGCTCACCAAAGCTGACTGGAATCTCAAATGACCTCAACGAAACGCATATTGATGATCCTGAATAC
GTGTATTTGCATCATGAAACGTTGCAGGTCGAATGACATTACTACATTAAATGTACAAGTAAGTGATAAGGTTAGAGTAA
ACAACTTACTAGCTTAAACGACTGAAAGCAACATAACTGGATCAATACATGAATATGAAATGAAAACTATTTAAGCTTTA
CAATTAAAAGCAACATGAAAATAATATACTTTACTTTGTGGGGAGTTTCTCTAACCGACAACCATTACCATGAGCCTAGC
AATGATACAACGTTTAGCCTCACGTTGATAGGGCCATCCTATACTTTGCTGAGGTATAGGATGATATCTTGACTATGGAT
CCATATAATTTGCCTTATCAGAGGTTGTGAGGAGTCACATGAACAATCAATGCTATCATATCCTACATTGGCTACATAGT
TTTATGGGACTTCCAAATCATAAAAGACTCTAACCCAATTCGGTGTTCGATATTACTCCCAAAATAATTGATATACCTTT
ATGCTCAATTCACCAATTACAAGGAATGGACTTCTTACTTGATTGAAATACTTCTCAAAATATTAGACGTGTTTACATTC
TTAAAACATGCACTTATGAACTTATCTTTCAAGTCAAATAGTCAACATAGGTACATATGTGTAGAACCTTTAAACTTTTT
CCCCAAAGTCAGTTTGAAACACAATGATTGGCTTTCAAAGACTCTCAAGACTTATAACTCAATTCGTAGGGTTCATGCGG
AATTATCAACATGAACGACTCAACTAGAGGACTTCAATAACCATAAACAAACTCATGAATACAACTCTTCTTAAGACTTG
GGTCGAAACTATAATCAATTTCAAAAGAAATCTCAATTTGACTCAAAGGTCCCTCTTGAACTTTCCTCTTAATCTCTTTT
TAATTTGAAATGTAATTTAAGAGATATGATTAGGATATGTAGGATATTTCAATGATTAATAAAGACTTTAAGAGTCAATA
TCAAGGAAAGAACGAAGACAAACACATACAGAGAAAAAAAATGGTAGACGACTCTAGCATAGTGGGGGCGCATCGCGCTA
GCCCTTAAAGTACTGGGAGTACTTTGGGGTGCACTGCTGGTGCAGGGCGCCATCCCTCCTGCCGCTATGGGGGCGCATTG
TCCTAGCCCTCCTAGCGCTATGAAGGCGCATTGCCCCAGCACGGACCCAGAAATCTGATGAATTTTCTTGTTAAATTTTG
GGTCGTACCTCATCTAGAATCGATTGGTTTCTTCCAAACTCTCTTTGATTCATAAACCCAACACAAAATTATCAAGATAT
CACTCAAAATCTATCAAGAAACACCACTCATTTGCAAGACTCTCACCTCAAGAACTCAAAACCTCTATTGAGTTTAGAAT
TTAGCAAACTTGGTGGCGTTGGAAAGAGGACTCGAAGGCCTTCGATTTGATAGCTAATGGGCCACCTAACTCTTTATGTG
CTAAAAGATATGGTCGTTTGAAGTTGACCAAAGTGAAATCTCTTAGTGAAACTCAACCAGAAAGAAAGTTTTCAACTCAA
CTTTATGCTATGGAATTTTAGTGACCTTAACATCTAAGAAAATTTAGAATCACTCGATACAAATCTTATTCACCATAAAT
AATGACTCGGGTCTTAACTTAGAAAATTTTGGGATGTTACAGTAGCTCCCTCTTGGAATGATTCGTCCTTGAATGAAGGC
TAGAGTGAGAATGGAAATGTGTTATTCTTACTATATTCAAGTCTTACTCAAAATCACAAAGTACTTAACATAGGGCAATT
ATTCTGATCTAAATCAAAAGACTCGTGTTCTATACCTCTGTAGGAAACCTCATGCAAAGAGCACAACTCCTTACCACTAC
ATTCAGTTAACCTTGAGCTCATATCATGAAACACCTAATGTATCTCACATTTTCCACATGTTAACAACACCAGATTCAAG
CTTACAACCTTAACCACTCAATGGAATCCTACTAATCAACTTTTTAAGAATTTCTCATTCTCTCGTCACTTCTACCAACT
GAACTTTCATGCATTATCACCAGAAAGCGGACTTATTACTCATCGTAAAACCTTATCTCCTTCTTCCTCCACGTTTATAA
CCTTAGATGGAATAAACACACTATAACTATCACAATAAGAACTAGCAATCCTTTTCTCTATCATCACATAACTACTATTA
ACAACACCACTCCAAAACTAAAAATGAGTAATGAAAGAACTTTAGGGCGAAAGATCATACGCAAGATTCATTCGAGATGT
TTGATATAAGAATATGCATGGCATAACATTTTGTTACTAGCCATTGAGAGTAAATCATGAATTCGTAAAACTGAGAATAC
TATGAGATACAAGTGCTTATATGAATAGGTTCATATAATGAGGCTGATATCTATAACTTTATGGATTAAGCTTGAGATTA
ATGGGCTAAAGTCTTTGCCCCTCATTCTGAAAACTGAGCATAGATGCGAATCTCTCTGAAGTGTATGAGCATAGGTCATG
AACACAATTGTGATGTAAGAAACATGATCATGATGTTGAAATGACTGAACTTTGAAGAATACGCTAGAGTATGAATGAAT
TGATGTAACTCCTTAACTCTTTCTAAAGACATAACTATCTCATTCTCAACACTTGACTTGATTTCTCATCTTATCATCTC
CCCCTTAGGTCTAAAACTAACACTTGAAAGCTATAGATCTATTCCATCATCTCTACACTGGTCTACATTCCCTTTACTCT
AATACTTGGGAAAGGCTTATCTCATGGCTACTAAACTTTGCATAAGCAGGTACTAAGACTCCTTCTAAGACCACTTCCGA
AGATGCTTCTATTAACCTCTTCTCATTGGCTTATAAGGCCGCTTCATCTAACTCTAAAGGAAAAAAATAATAATTCTTAC
ATCATCCTATTCTACATTGATAGCTCAAATATACTATCTAGGCACACATGAAAAATCATTAACTTAATTGGAACCTCATC
TGATTACATATAATATTGGGTACACCTTTTAATGCTCTTGTTACTCTTATGGCTTAGTCGCACTTCACTGCCCTTATCTA
AAAGTTAGGATCTCTCAATTGTACTACTCATATTCATTGCAGCTAACATCTTAATTCCTCACCTACTTTATGTNNNNNNN
NNNNNNNNNNNNNNNNNNNNNNNNNNNNNNNNNNNNNNNNNNNNNNNNNNNNNNNNNNNNNNNNNNNNNNNNNNNNNNNN
NNNNNNNNNNNNNNNNNNNNNNNNNNNNNNNNNNNNNNNNNNNNNNNNNNNNNNNNNNNNNNNNNNNNNNNNNNNNNNNN
NNNNNNNNNNNNNNNNNNNNNNNNNNNNNNNNNNNNNNNNNNNNNNNNNNNNNNNNNNNNNNNNNNNNNNNNNNNNNNNN
NNNNNNNNNNNNNNNNNNNNNNNNCTGTAACCCTCTAAATATTATGGGCTCTCCCTCAAAATCATAAGCCTAGCTTAGAC
CTATCACCTCATGAATATTCCTACTCTTCTATTCAACACCTACACTTGGTCGTTACTAACACAATGACACATCATCATAA
ACTACTTTCTAGTTAAAGTATACTCTAACTCATCCTAACTCGTAACTATTCCTCTACCTTCTATCATGAAATCTGCACAA
ACTCATCATTTCTTAGTCTGCCCATAAGGGAAAACTCCTTATTAATATCTTAGTGGGTGCATGACTACAACAACCTAATT
TGCATGATCATTATCTCTCTTTCATAGATTACTAAATCTCTACATGCAGTCTTCTAACTTTGAGCACTTTTACTACTATT
TATCATAACATCATAACTCATACTATCTTTTCGGGTGAAAACACTAACCAATATCTAAAACACACTTTCCCATAGGGGTC
TCAACTGAAACAAGGTTTAGGGAAAAGTGTCTGGGAATACATCTTGCTTTTAGCTCGAACACACGATTCATATGAATAAG
AGTGCATTATTTCGAATTTCAACACTTAAGCTCACTCACATGCCTCAAGCCCTTCTGCAGTCTCATGACTTTCTCAAGAT
TTTTGCTGAGAGTAACTCATCGATAAGGATTTGGGCTTTTCTTTTCAACTACCTTGAGTATGAGGGATAGTCGAATGAAT
CTAAGAAATGCATGAGTTTGAATAAGTTCCTTATGACACCGCTCTATTGCACGATTTAGAGTATGAAAGAAGGGAAACTT
TTCTTAAATGTTTGTAGTCCTTCATTTATAGAAGTGGGGCCCTCACAACCATACATAAGATCCTACTAACACGGTTTCAT
AGACACCCTAGGACACTTGAACTTTGTGCTTTGATACCAAATTTGTCACAACCCAAGTCTACACCCTGGACGTGACTGGC
ACTCGAGAACCATTGTTGGTCCCAAAACGAACCCTCATCCTGGATGACTACAAGCAGAAGACTAGCTCAAGCATACATAA
GCTTAAAACTGAATTAAATTCATTAAACTCAAATACTCAACTTTAAAAAAGTCAATCTGAACAATACTCAATGAGAATAC
TTATAGTTTGTAAAACAACTCAAAGAAAGTAAATAATGAAAAACTCCTCAACTCTATCTATCTATGAAGCCTCTACTATT
ACATAAGGATATTGGGACAAGACCCACGACATCTCAAAACTACTAAATGTAAGGTAAAGGTGAAGTCCTCCGGAATATTA
GAAGGCTCACCAAAGCTGACTGGAATGTCAAATGACCTCAACGAAACGCTTGTTGATGATCTTGAACACCTGTATCTACA
TCATGAAACAATGTAGGTCGAATGACATCAGTACATTGAATGTATGAGTATGTGATAAGGTTAGAGTAAACAACTAACTA
GCTTGAACGATTGAAAGCAACATAACTGGATCAATCCATGAATATGAAGTAAAAACCATTTAAGCTTTACAATAAGATAT
ACAATGAAAGCAGCATGAAAATAATATATTATACTTTGTGGGGAGTTTCTCTAACTGATATCCATTACCATGAGCCTAGC
AATGATACAACGTTTCGTCTCACGTTGCCAGGGTCATCCTATACTTTGCCAGATAGACGAGATTGAAAGGAGATTCTATG
CAAGGATGCTATGAGTTCTAAAGGAGATTCTATGCAAGGATGTTATGAGATCAAAATAAGATTAGCGTCATTGAAGATGA
CTTAGCTTATTCATGAATGTTCATCACTATAAAGCACCACAATTATCCCAATGTAACATTGATTTTCAATCCCCGCACCC
CTTGATTGCTTGTTAATTCTTGAGATTTCCGTAATTTTAGTTTAATTGTGATAATTGATAACCAAAGCTTTTCATTAAAT
TGGTGGAATCATACACCCACTTGTTTTACTATGACAAAAGAATGATTTTACAATCCAAATTTTTTGGTAAGAATTCTCTA
CGATATACCATTCCCTGTGGGATTCGGCCCCGACTCTTAGTTGGATTTTTTATTGCATTGACTACGACCATTGTCCCTTT
TAATTGGTTTTAAAGAAGACATTTGAGAGTTATAACTCCACTAATTAAGCATAGCTCAGATAAGATCAATAGGAATTTCA
ACAGGTTGTAATGTTGGCTAACGGACGGGTAGAAAAATTATAAAGTGGTGACTAACACTTTCCTAAGAAGTCATCACCCA
TTATTTTCATTACTTTACTTTCTTTCTTTCTTTCATCAATAATTTTCAGTCCTTTCTTCATCAACTACTGTCACCGGTTC
TTCTCATGATATCAAGAATGTTTCACTTATTGTTTATATCAAATATTTTTCTTTATATACCTTTTTTTATATCACGTTAT
TTCTAAATTATTTTTTTTCATCACTTTGCAACTATCATTAGACACCATTTTCACTCCACCATCCTTTTTATTCACATTTA
GTCAATTTTGTCACAAACTATGCTACAATTCTCAAGAAAGCATGGTGAATAATTAGAAATTCAACAAAATGTTCAAGGAA
AAGAATGCAAGTACCAAACGAAATGTGACAAGCTCAAAGGGATAACTAGTGATATAATATTTGAAAAGGCTAAAGTTTAA
CCAGACATCAAAGAAAGTCTATTATATATCATTTTCTAACAGGGCAACACTTTTTGTTTCGCATTAATAACATACAAGAC
ATGTTCCACACTAAAATGCAAAATATGGAATATGCAAGAATTTCTCACTTCACATTACTTGAGTATCAATCAAGATGGAT
CAATTCTACTTTTTAGATAGACAATGTCAAAGAGAACTACAATATGACAAGTCATATACAGAGTCACAACTATGGACCTA
TGTCAAAAAGTTTGTTGTTTTTGTAAAACCAAACATATTCACAGGAAAGTACTATTCAAACGTTGTTCCAAATATGCTAG
TATCAACTAAGTCAAAAAGGGTCTTTACTTTTATTTTCTCCTAACAATATACTCCTAAAAATAATAATCTCCCGATTTAA
TTAATGGCAATATCCTTGAAAAAACGAACCAAAAATAAAAATCGAGAACCCAAATTAGGTTAGATAAAATAATTTATCAA
AAGTTCTCTCACCTCACACATAAAATAATATTTTGTCCTCAAAGTAAGTTATCGTAAAAATTAAAACAAGGAATAGAGAT
ACTCTCAGAGGCCCTCTAGGGCTTGGCTAAAACATTTTTCTTCTATTTTCCATAAAGTCGCACGACCCCACACATCTGAC
TAAATGTGATCCTTAGCTTTAATTTTGAGTAATCAAACTTCGCCTAATCTACACATCATAAACAACACAAACATTACACT
ATTTATAAAAATAAATTACATTAAAATTAAAAACTATACTACTACAATTGGATTCTCTCCAATAAACATTTTATTTAACG
TCGCGGCACATTAAATAAACATATATTTCATTCTCAATAGTACCAACTCTTCTTTTGTAGATCTAGATAGGAATTGGTTC
CTCGTGATATATCTTTTCTTGAACACTACTCATCTTTGTTGAGACATGTAAAGGACCTGATTGTTATGTCTTTCTTTGTT
ATGTTTAGTCACTCGTTCGTTAATCATCAAAACTTTATATTGTCCTAGTACATAACACTATCAACTCACATTATTCTCCA
TAATACGTGTAGCTTTTTCGCTTTTAGCATTTTTGACTTACTTCATATCCAGAGGTTAGAGACTTGAGGCCACAAATTGT
CTTTAGTGAACATGCAAGGTTAAGGCTTCTTACTACAAATGGAATATTAGTTTGATCCTTTACATGATTACACACAATAA
AAGCTTAATGTATCAAATTGCCTTTAAAACTATAACCCATTCCATTCCAACCAATATATGGTTGTATACATTGTTTGTGG
ACATGATTATTGTATGCGCGTGTATGTTCAATAACGATAGTAAAGGTGAATCCAAACATTGTTTTGTTATCTTATAAAGC
CTTATAACAATGATTTTATGGTTTCACATATTAAGTGTTCCCTTTTTAAAACCATTTTTAATATATTGTAGTAGGGGATA
AAGACTTGGGTAAGGCCAGTGGGAGGAGACTCAAATGACTTTTCAATTTTGATGGGGTTGCATCACGAATAAGCCCTTAG
CTTGTTTTAATTTGTATTGGTCATAGATGTATTAACGCGACAAAGTCAATGTGATGTGTCATGGTGTATGTTATTTTTAG
ATGACATAGGTTTGATTGATGAGTTCGCGACAAAATTAACGCTAAGCTGGAGATTTGGAGACAGATTTTGGAGTAAAAAG
GTTTATATTGAGGAGAACCAAGACATAATACTTGGAGTGTAAGTTCAGTGATGTAACACATAAAGTGGATTAGAAAGTGT
GCATTGATACACATGCCATTCAAAAGAGAGGAAGTTCAAGTATCTTTGGTCTATTTTCAATGATGTCATTTACCGCATTG
TTGCAGGGTGGATGAAATGGAGGATCTCATCCAGAGTGTTGTGTGATAAGAAGGTGCCATTAAAATTTAAAGGCAAGTTC
TACAAAGTGGTAAACCAATCATGTTGTATGAGATAAAGTGTTGACCAATTAAAAACTCTCACATTCAAAAGTTGAAAGTT
ACATACATGAGGATCAGTGTCTTAAAAGGCGGGGGCGTGAGCCGGGACGTTTTACTTAGCATAGGGCGTGGCGTAAGCCT
TGAGACGTGGGCGTAATCTCTATGGATCTTTAAAAATTTAATTTATAATATATAATATGATAATATAATAACACAAAAGT
ATAAAAATACATCAATAGTTTGAAATAATTACAAGCATGATCAAGGAAACTCATAGAAAATAAAACTTCTAACATGGTAT
AAATAATCAAATATCTTAACTTTCTAATCATAAAAGAATCGTTATTTCTAAAAATATATTATTATCATACTATACAATTT
ACCCCCCCCCCCCCCAAAAAAAAAAACAAAGAAAATAATCAATAAAACTTACTAGTATTATAATAAAAACATCACTCCAT
CATGAATAAAAATAAAATTACTTTCAAATAGTTAAATAAAATATGATGATTTTTTAGGCATATTCAAAAACATGAATACC
AATGATAAGTAAAAAGTAAAATTTCGCTATGAATTTTTAAAAGAAATGTTACCTAATTTATGATCACCTTCATAATGTTA
CCAAATAGTAAATATGTGATACTACAACTTGTTAATTGAGTGAATCTCAATCTTCTTATTTCTATAAATTAAAAAAACTA
TTAAGTATCATTCATTTATTCAAGAATTATGAGGGTCAACAATAAACTAAAGAATTTAACACATAATTTGTGTAAGATTT
GTTAGGCGAGCCCCGAATGTTGGGCATTGGACGTGCTTAGGGGGTACAATCGGGGGCTTAGAGCGTAAGTCTAACAGAAC
TAAGTCTCACACTTGAGTCTCAGGGCGTGTTTTGCTAGAGCCACGCTCCGAGGCAAGTCCCAACAGGGTCTTTTAAAATA
ATGATGAGGATGTTGTGGTGGACGTGTGAGCATAGTAGGAGAGATAAAATTAAAAATGGGAATATCTAATACAAGATGAG
AGTGATTTCGGTGGATGAAAAGATGTTGGAAGCAGAGTACTGAGGAGGTTTGGGCATATGATGAGATGTTTGTATGTTCC
CAATGCGAAGGTATGAGAGGGTAACCATGGATGGTTTCAAGAGAGGTAGGTCGAAAAAGTATTGGAAAGATGTGATTAGA
CAGGCCATGACACAACTTCAACTTACCAATGACATGACTTTAGATAGGAGGTTGTGAAGGACACAAATTATGATAGAAGG
CTACTATGTAGTAGTGTGTTGTCTAGTTATCCATCCATACTAGTAGTTGTAGTAGTACTTCAATAGTTTCTGATCCTTTG
ATTTCTGTTATTATTTATTTTCTAGTATTTCAACTATCATATTATTTTATTGTAGTTACTGTCCGATTTTCTTTTACTTC
TATTACATCTTTTTCTGGATTGCTTTGAACTATTTTTTCCTTTGAGCCGAGAATCTATCGAAAACGACCTCCTTACCTCC
GAGGTAAGGGTAAGATGTGTGCATACTTCTCAAACTCCACTTTTATGGAGATTATATTGAGGTTGTTGGATAGAAGGTAG
GATAGGAAGGTAGTCATCCAACATAAAAAAAAATATTAATCACCACCTCATTTGCTGTCATATTACTCATCATTCATCAT
AATCATGCACAAATGTCTCCTTTATGATTTGCAATTACAACTCAGAATAGCAATATATTTTTTATCAAGAAAAGAAGTCA
GAATAACAATATATTTTATGGTTCTTTCTGCCTACAATGAATGAATAACAATATTTCCCTCCCTAAGTCCATTAAAGAAT
TTCACTTTCCTATCTACAATCCATATCTACCCTCCTTTTGACCCTTAAATATCCCCCCAAAAACTAACCAGAAATTAAAA
GTATAGGGATTTTAAATTTTACAAGGTTTAAATAGAATTCAGTATTTATTTTTATGCACCGTGCATCTTGGATGCAATCC
GAGTCTTGATAGGCTTGAGTTTTAAGCCCATGCTTTCTGGGGAGAGAAGTTCAGGAGCAATGCAAGATGGACTGAGAGGA
CTTCTAGGGCTGCCACTGAACTGATTTGGTCTGTATAGTCCATACCCCATGAGGAAAAACTCCATTGGTATTAACATAGC
ATGTGGTTGCTCTTCTGTCACCATAGATCCACACGCTTGTACCTGCAATCATACTCATTCCTTATTCCCTATATTCTGCT
GCATTTACGACATCCAAGAACAGCAAATGATCCGTTTAGGCACTACCAACTGAAAGGGGTTAAAACTAGTTATCCGTGTA
GTGTGTACACATGAGTAAGATTTGAAGGCACCTAATTTGCTTTAATAGGCAAATTTTGTATTGACTAAAGGAAGCGGAAT
AGATATAGAGTAATATAACTGACCCAACTAATTACGGAGAGGTACAGTTGGTTGGTTGAGTGATATGTAAATAGTATCTA
GCCTAGCTAAATATATCAGTAAATATTTAACTACACAAGGAATTCATAGCATGTTCACAATAAATTGAAATGGGGTGTCA
TTAAAAATAAAATTGATGGCGTACCTCAACTAGGGCGCTGAATCTTCGATCTAATTTAGAAGTCATATGGAGAGCCTCTG
AATGGAAAGGAGAATCATCCCCGACAAATATGAGGGTTCGACATTTCAGTGTTTTTAATCCATCGGTGATATCAGGTCTC
CTGCTCATTCATAAAAGCAAGCTTAGAGAGGCGTTGACAAAGTATGCAAATGATAAAATTGAAACAAATATTTAAGCAGT
AATGTCTAGTTTTCTACCCATCAACGGCTTGAAGAAATCGCCAAACATTCATCTTCTGCCTCTCATCTAGTAACTGCAAC
GTTAAAGGAAGCAAGAAAAAAGAATATACTCAAAACAATATGTAGTTGAAGAATAAGAATGAAATTGAACAATTGATCAT
AAATTAACACAGTGGAGGTATTTACCCTTCTGCATGCTTGAGCTATATCTGATTCTTGAACATCTGCAGATCCACGAACT
TCCTGATCCAATTGAAACCACCTTCTTATTCAATCCAATTGGTGGGGGTAAAAAAGACATGACAAAATCTCCAAGTGAAA
ACACTAGGGAATGCATGTAGGGTACCTTGCTGAAGTAGCGGTGCAGCAGAAACTCTTCCAGAACACCACACATCCCATAG
AAGTATAGTAAATTTGACATGACCTATATTAACAATAATCTCCTCTTTCATACAATGAATTTTCTTCTCACAACATAACG
GTAAATAGATGATATAAAACGATACCTTATTGTAAAACCATTCAGTCCAAGAGGGTGCTCTGCATAAAGGGGAAACAAGA
ATCAAGCCAAGAACGTGCTCCTTATGCTTTATCTGTGACATGTGAGCCGTGTTAGTGAAGCTCAACCACATACCACCAAT
TTAAAGTATTATACGAGAAGACATACAGCAAATAAGGTGAGTATGTAAGCACCGGCAATTACTCCCATACACATCACTGA
TCCAAGCCTAAAAACAGCAAGAATCTCATCATTAGTAAGAAAGAGCTCCTCAACTTAACAAAGATATCCAATAAGTCAAA
AGTGTCAGAGAAAGATGGGATTGACAGAATTTAGACAAGCATGAGGGGCAAACAAAACTAAAGTGATTACCCAAAATAAT
TAAGAACCTCAAGTATCTGGTCTGTTAAATCATCAACTGATGGTACAGGATTCTCTGAACAAATTGCTGCAGCTCCCAAC
TGCAAGAGCTCTTGTGGAATTTCAAGAAGACAAGTATGTAAGTAATTGAATTTATTAAAAAACAGTTTGACAACAAATAG
AAGAAAGCTTAATATGACTTCATGAAATAAAACTTGGCCAGTTCACAGACCTCATGCCCAGGAGGATTAATGTGGTAAAT
GCAAAAATTGTGGAGCAGCAAAGAAGCTGCTTCTGGACAGAAGAAGAGACCTTGGAAACATGACAAATCTGCAGGGACAA
ATGAGAAAATATAGCGTAAAAATAAACGTCAACATATAACATAAGACTATATAGGCTATCAAAGAGTACATGGGTAGAAA
ATCCCAAAAGAGGGATATATGAAACTAGAGATTACAAATCTATCACTGACGATTAAGTGCGAGATCAGGATAAGTGATCA
GTGCCGGCTTCTCTTGGTCCCCATAAACTATAACCGACACAGAACCATAGCGTGTACGTACAATATGCTCCTGAAAAAGG
TCATTTGCATCATTTTAGTTGATGAGAAGATAGAAGTTTCATCATGTAAAAAGTATCTCATCCATGGAAATTATACAAAA
CCAGTAAATAGAACGACTGTTGAAGTAAAATATAAATGCAAATAGCAAACTAAGATCATCAAGTAGACAGAAAGTAGTCC
ATTCTAAACAAGATCCCAACTTGTTATTTTTAGATATTGTTCTCTCTAAAACTCATCCTGCCTCAAATAGAATTGTCTCT
GTCTCATCAACATTTTACACCTAATTTCCCTCACTAAAAAAGTTATCCTACTAATCCTTATGCCTCAACTGTTGGAAATA
ATAATTCAAAGTGAAGTAAGAATCCTAAGTTGATTATGATTTGTTATTTGTCATATTTACTTATTTATACTATTTAATTA
GGATTTGTTAGTTAGTATGATTTCTAATCCTAGTTTAATTTGATTCTTACTTTTATAAATAGAAATGTTACTAGTTATTT
TCAATACACTAGAAATATACAGAATATATAGAAACTTGAACTATGATTCAAGAACCTTTAAATTTGTAAATAAAATATTT
TCCTTCGAACAATCCAAATAACATGTGTAGGATGAGTTATAACAACATTTAAGACAACAAAGAGGATATGACCCTAAATG
ACATTAAAAAAAAAAAAAGTAAAGGGAAAGAAAACGATTTTCTTCTCCTAATAAATTTACGCATGCAAACGTCATTCATA
TTTCCTTTCTACATCCATCTTCAGTCGAACCAAACCAAATGTTTTTGCGTGGTATTTTTCAAAAAATAAAAAATAAAAAA
ATATTAACCAAAAGCATTTTATAGAAAGAGGGTCTCAAATATAGAGAAAAATTTGAACCTTTCCACCAAGATAGATTGTC
TCAACGTCGAGGGAAATGGAATCGCTGCTTGAATGTGACATGGCTTTTGGTTATCTGTGTGTACAGGTAACCAAAAAGCC
AAGACGCCTCTCCCTTCTCTTTCTCTCTAAATGTTTCACTTTACATAAAAATATATAGATCAATATATGTTGAAGAAGAA
AGAAGAGGAGGCTATTGAGTTTCAATGGCTTCTATACCAACCGATTCTCTCTTTTCTTTTTTCCGTTAATCTTTTCTCTC
TCTATGTTTTCTATTTCTGTTCCTTCCTTCTCGCTCCACATTTTTTCCTACACTACTTTCTTTTATTTTATTTTCAATGA
ATTCACTCTTTTATGACTTAAATATATTTGAATTCAACATTACTTGAAAAAATAGTACTCCCTTCGTTTGAAAAGTAATC
GTTTAATTTAATTTGACACGAAATTGAGAAAATAAAGAAGATTTTTTTTAATCTTCTGATCCTAAATTCTTGGTCACTTT
TCTTATTCTTTCCATTTTCTTTTGTTTTATTTTCTTCTTTTGTTATGTTCTTTTGGACTTTCTGATTTTCATTAATGAAA
TAAGGGGTCGTTGATCCCTCTTTAAATTTTAAAAAAAAAAAGTTATGTCATGGAATGTTCAAATTAAAGTGGTGCCCAAA
AAAGTAAAGAGTTCATTTTTTTGAAACAAACTATAAAGAAAAGCTAGTCATTTTTTTTTGAAATAGAGGGAGTATTTCTT
TCCTTTTTTAGGAAATTTTTTATTCTAACTTTCACATAATATATTTAATATCATAAATATATCTAAAATTTAATTTTGTA
ATCTTAAACAAGTGAAACATGTAGTAAATACGATGCATGACATCACCAACATTCAAACAATACCAGCTAAATAACTACAA
ATACTACTAATACTACCACGCTCACAACACAAAGGAAAACAAACTTGAAATTCAACTGGTTCTCGACCAAGTCCTCGAGC
CCAACAATACACCAACATTCTCAACATGACAAGTTCATTAGTATTCATGAAACAAAGGAAATAATGATGAGTTCAAACAA
TTCAACGGGGAACACTTCAAGGATCTACGTCTTATCCCGAGCATACTATCCAACGACAACCAAGCCTAACTAATGCCAAC
CTACGGCTATGACAAGCAACTAAGGTCCAAGCACTAATGGAAGGTACCAAAAATTGTAACACGTATTATAGGGAGCAACA
AATAACTAAAAGGATCGCTAAAATGCATTCTAAACCATCTAAGTCACAAACTAAACTAAGGTCTGAAGTATCAATCCTAA
TGAGGATAAGTTCACAAACTACACTATGAGCAAGGGATACTAACCTAAATTAGGGGTGACTATCCCGAAAGTGTCTACGA
GATCAATAGAAATAGAAGTAGTGGAAGGATTCTAAACCCGAAATATGCAAATACTAAATCACATGCAATTCATACTAAAC
TTTACCTAACAGAGCATAATCAAGAAAAGTAGACCTTAGCCTACCTCAAAGTCGAGTGTACATAAATTTTTGAGAATTAA
AATTATGTCGAATAGTAGACAAAATAAAGTTGGTCTATTTGCATAGGAAATCACCTTTATTGTCTATGTGACAAGTAGAA
ATGAGATACTTATAGACTAACTATTGTCAGAAATGATAATAAAAGAGAGTTGAAAGTTTATAATGAAAATGTCGTTGGTT
AGTTTTTATTTAATCATATGTGATGAAAATGAATTAGTCTATTTCTAAGGCAAGATGTGAGTTTTGAAGAATAAAATGAT
TGAGTAGATTTATGAGCTGGAAGTTAAACATGAGTTGTTGGAACTATCATCGGCACAATATTTAATATATAAAAAACATA
CGCTCCATGGGAAAGGAGTCAGTATTGTGGTACATATTTCATACCATATATGCATAAGATGACCCATAATAGCGATACAA
GTTTAGTCTCTACTTGCTATTGTGTGAAACCGTGAAAATTAGAAGTAATTTTATATATTTTACTTTTATGGATTTAATTA
ATGTCTTGAGATTCAATTTGATGTTTGCTATCTTAGTATGTTTCCAAGAGATCATGTTTGATTTGGTCTAGCGAGACATC
TCTAGAAAAGCACATCACGTTGAGATCCTTGAGTCACGATGACACTTACTATAATCCACCGGTAGGTAAGCCAACTGACG
AGTGGTAGATTACACTCCTTTGAGGTCTTTTTAGTTCAATAATTGATGTCCTTAATGCCTAATTATGTCATATTTTGATG
ATTTGTAAGTATGAAGGCTACAGGATAAAGTGAGGATGAATACTTTCAAGAAAGGCCTAAAACATTGAAAGAAGTGTAAA
CTCCACATTGTGAGTTGTCTAACCAAAAGGGTGGATCGCCTAACTGGCACGACCTTGCCTAAATTGACAGTGCTCACAGT
TGAATATGTCAAGACAAGTTGGCGAACTAAATAATGAAATAGCGACTCTTCGATTGTAATGGGAGAACTGAATGACCATT
GCCGAAGGTGACAGAACTTGGATAAAATATGAAGGCTTAAAAAGTGAACTAAGGTGGTACTTGGCGATCCACCGAGTATG
AAAGGCAGACTCAAACACCTGAAATCTAAAGAAAAAGAAAGACAAGTCAAAGAACAGACGACGATCCGCCGATCATGAAA
GGTGAGCTCGACTAACATCGCTGAGTTGGTCATGACGTGAATTTTGGGCCAAATTTTGGAAAACTATAAATAGCCCAAAG
GAGAGAGAGAAAAGGAAGGCGGGGGGGAGTCAGAGTGGGAAGTTTGCAGTCAGTTTATGAAGTTCCGAGTGTAAGGGATA
TTTTACCTTGTGAAGAACATCTCTAGTTTTGGGGTTTTCAATTTTACTCTTACAATTGACAATTGAAAGTTGAATCCAAA
GTGGGTGTTTATTATAATTGCTTAATTTCATCTCACCCATGGGTGCTATTATGATAGGTATAATTTATTTACTTTTTGTG
ATGGTGGCTAAAACTCCAACTCTAGGGGTGCAATTATGGGTTCAGTGTTGATTTAATGTAGTGGATATTATGTGTTGCTC
TGTTTTTTTATTATTTATCAATGGATTTGGACTAATTAGCATGAGTTTAACCTATGGATTAAGATTGCAAACTTAATCCT
ATTTTCGATCTTCAATTGTTGCTCAAAAGAGATTGACTGGAGTGGGTAATTAGTTCAATACATGCAATTTAGATTTTGAT
GTCTATAGTTTGCTTGAAAAAAAATTACGGGTCAAATCTATTTGCCCTAATTAATTCTACTCAAAAGAGAGATACGGTAA
GGTAATGAATTGTTTAGTTATGTACATAAATGAGACCAAAAGGAGATTATATGAACTGATGTTATGAGATTGAAAGAAGA
ATAGTGTCATTGAAGATGACCCAGCCTATCCATAAATGTTTATCACTAGATTACTTGGTAATTACTTGAATTTCTAAAGT
TTTAGTGTAATTGTTGCATTTGATACCACAAGCTCTTTTAGTAAATTTGGTGGAATCATCCACCCATTTGATCTAATCTA
CTACAATGAACAAGTCCACACTCTTAATTTCTTAGTTAAATTCTTATCAATATATCATTCCTTATGGGATTTAACCTCGA
CTCTTAGTTGGGTATTTTTATTGACAACAATCGCTTGCTCTTTGAATTTATTTTAGTGAGTAGTCAAAATCCACAAGGGA
GCTTTGAATCAGCACGGAAGCCTCCGGATTCGCACGAAGGGTTGTGTTATACAAAACTCAACATTACAGAGTTAACCATA
ATGACAAGATTATTTTTTTGTCATGTTTACCAAGAATGTTGACCAAAGTCAAAGTTAGGCTTAAAAGCTAAAATGCCTAA
TGGCATCAACTCACACTGAAAACCTGACGACCCGAGCGGACCATGCCAGTAGCCTAAAACGACCCTTCTAGAGTTTGTGG
AACCATCAGAATTGCATTCTGAGGCCGTTTTCCTAAACTTTTGATCGAAATCAACCATCTAAGGTTCAAAAGCTCCAAAA
CATAAAAATATACATACAAACCAAACGAATGACCATGTGACTAAGATATCAATCCCACAAAATCATAAATGACCTAGGAT
CGTTATAGAAACACTTTAAATGATGAAAAAGGTATAAACACATAAATGACCTAGAGGGCCATTATATTATCCATCTTTTC
GAGCAACATTAGACTATTAGTTCATGTTTTTCTATGTTTTTGGGATCTCATCCCCATCTGGACTTGTTTATAGTTTTGGT
ACCATGACTTTTATTTCTTAGGGTTTTACTTCCGCAATTGATTTGAACTATTGATTAAATTTATGGGAATTCGATTCTTT
AGTTGTTTTAAAACTATTTTTCCTTAGTATTTATGTCATGGTTTTAATAAATGGTATGTTGGGTTAATTTTAGGTTGGTA
GTTGGTTCTCCCACCATGTGGTTTACTGTGGGTGCCACTCACTACAGTTTGGATCCTGACAAAGTTGGTATTAGATCCCC
AGGTTTATTTATCTCATTGTACAAAAATGAGTCCAGTAGAGTCATGCGGTATGGTATAGAGATTTATGTACTTTTCGGCA
ACATGCTACATGAATTTTGGAAATTCTCTCTTCTTTCTTCCTTCGTGTTATGACTTGATTCCAATTGGTATCTAACTTCT
TCCACTCTTCAGACTTTAGTGATATTAGCTCTCATGGAAATTAACTAATTCCCTGTAAAAACTTTGGTGACAATTTGTAT
TTTCATTAAAGTGAATATTTATTGCCGTTAATTTTTTTTATTGATTTAGTATGTGTGTGTGAAGGGACTACTTTCATAAA
AAAACTTGGGGGTGTAAATGAAAATAGACTCTTTCAAAAGAGGAGAATAAAAGAAAATTATAATTACCAACTCCTAGGTC
CTAACACGTTTAAGCATAAAACAAAAGGCCTCAAAAAGCTGAAACAAACTGTCACTCCCTCTTTCTCTCTCACTCACTCA
ATCAGGAAACGATACAAGTTGTTGAAGATAATTGATTAAAACATTGGAGATATAAAAAAAAAAAAAATTATTGTTGAATA
CCAATATGATGATACCGATGATCTTTTTGAATACCAATAGTGATGGTAATTATTTTTCATCTCCGATAGTACTTTATGAT
GTTTAGAGATTTGATATGAAAGACTTTATTATATTAAAGAATTCAAAATATGTTGTTGTTGTAAGTTGGTTGTTATTTAT
ATTTATAAATATTTGATGAAATTGATTGTTCGACTCAAAACATGATTAACGTTTGAAATGAGATGGTGTAATTTTTACCT
TTTTGTTGTTAACATTAATATAGTGAATTAATAATAATCTTTTATTTATTGGGATCTCAATGACGCACAATATTTGTTAG
GTCATAGATTTTCAAATATTCTTGGCAAATATTATTTGGGTGAAATTTCACCATGTGTTTGGCCATAGTATTTGGGAAAC
ATATTTCACCTTTTTAGAAAAATATGATTTATACACATAAGTTTTAAAAACTATCAAAACTAACCATAAATTTGTATTAC
AAGTCAATTGGATCTTCGTTGCAACAAATAACAAGTAGTGTCCATGACACTAGAGCAATGTGGTAGTTTGGAGTGAGTGC
AACAAGCATCATTACATAAATCGTGAAGTAGACAAAGCACATGACTTTGTTACCTTGAGCCGATTGTTCATCATTTTCAT
CAACAACCATATCATCACTTTCATATTCACCGAATATTTCATCACTATTTTGGTGTTCACGTAAAAAATTATGCAATACA
ACGCAAACAACTATTATAGAGAGTGTTTTTGTAAAAGATAAAAGTTTGGTGTAAAATTTCAATTTTTAAAAGATCCCAAA
TAATGAGATTTGGCTCAAATACTAGAACAAACTAGTATTTGGGAATTTACCAAAAATATTTGTCAAATAATAACAAATTG
TATGAATAAACACTATTTGTCAAAAAATTTCCCAAATATTACTTGGAAAACCTATGGCCAAACGGGTCCTAAGTATTTGC
ATTGGTCAATTTATGGGCAGTTTTACTGCCAATAAGGGGTGTCATTAATGGCAATCCCAGATGCAGAATTCTAGGTGAGT
TAAGTGGCCATTGCTATTGCGGTCAAATATATGCCATCAAAATTGAGGAAATATTTAATATCTTTATCAACAATCTCTGT
AATTTTGCTTAAAACTTTAGGAATCCACCAATAATTAACTAATTATCTGTAAAAGCTTTAGTGACAATTTGTATTGCCGC
TAAAGTAAATATTATTGTTGTTAAAAGATTTTATTGTTGTAGTGTGTAGATAATGCTTTCATGAAAAAGAAAAGAGATAA
GTGTCAAAAACACACCTAAATTATTCTTTTTTTTTTATTTATAAATTTATACCTAAATTATCACTTATTAGTTTGAGAAA
CATACCAAGTGGTGTATGTAATATACTCTCTTATATTTGCAAAAATATTACCACATATGGATAAAATATTTCACCTTGAC
AAAAATTAAATAAACTATCAATATTAGTTAAAAGCTAAAGATTAAAGTATTCTTATCCTAATTTTTTTTTTTTAAATAAA
TATTTTTCTCACCCATTCCCACCCCGGACAAACCACCCATCATTTTATTTTATTAAATTTATTTTATAAATATTTTTAAA
AAAATTAGACATCACCCCATTCCCCACTTCTTCCTAAAAAATTAGATATTTTTATTTTTTTTTTTAAAATTCTACTCCAC
CCATCTAACCTTCCGCTCTTAACTTTTTTAAATTTTTTTTTTTTTTTTACATTTTTCTCGTTTTGTGTTAGATATGTACA
TATGTTTTTAGAAAAAATATTTTTTTTCTACTTATATATACCAAATATAACAGAAACAAAAAAAATTATATTTAGAAAAG
TCTTGCGGCAAGTAAAAAAAAATACTATTATATATATATTAAAATATTTTTTTTAAAAAAATTAAAAAATTGGGAGGGAG
GGAGGGGTTATGGTTCGAGAAAGTCGTGGAGTGGGGTAAGAAAAATATTTTACATTTTATTTTATAATTTTTTCGGGAAA
TAGTAATATTTTAATCTTTTACTTTAATTAATAATTTATTTAATTTTTTGTTTAAGTCGAATGATTTGTCCATGTGAAGT
GTGATGTGTCAATTATTTTTAAATAAATGAGAAAGTGTATTACACATCATGATGAGAGTGTAATAAAAGAGATATGTATA
TTTCTCAAACTAATAAATGATAAATAGTTTATATATTAAAATTTTACACGATCAATTGTTTAGATATGAAACTAAAAAAT
ACTCAATTTAAGTGTGTTTTATACCCTTATTTATCTTTCCAAAAAATAGAAGAAAAGAAGATTACAGTATAATTTTTCAC
TGTTTAAGTCGTAACACGTGTAATTAAAAAATAAAAAAACAGAAACAAACTTTGTCTCTTTCTCTCAGTAAAAGTTGTAG
AAGATAAGTGATCAAAACTTAGGAGATTATCGAGAGAGAAAAATGATTGTTTGAAACAATTGCTAATATAACTTGTGATT
CTTGGTTTTGCAGCTTCTACTCCATTTTAGTGAAAGAAAAACAAGCTTTCAAAGAAATAGATATATATATATATTTTTAA
CTCTTTCTATTTTGTAAAAAAAAGACATTAGAGAAAATACAAGTGTTGTAGTAAATTCACCACAAAAGAAATGGCGTGGC
TCTCCAACTCAAATTCCAAAGGATTGTTGCAGAGTCCAGAATTGCATGAGGTACATAATTAATTCAATTTCACTCCATTT
TTACCTCATTTTGTACTTCATTTTATTTTAACCCAATTTCACTCCATTTTTACCTCATTTTGCTTATCAAATATATATAA
TCTCTCCAGTATATACTTGAAGAATAACACAAGAATAAATGGATTTTTGATTTCGGCTTTAGTCGGTTCTTTAATTTTTT
ATTTTTTTTGGTTTTTTACAACTATACGGTATTTGAAAAAGAGATTATATATTTGATAAGCTCAACTTTAAAAATGTTAA
ATGAATAGAAATCTTTGAAAAGATGGTAAAATTCACATGAGCACAAAATACTTTTATTGAAATATCAAACTTTTATTATG
TTAAATTAATAAGATTAAAGGCTATAATCAAACTAAATAAAAAAATATTTACAAAGTAAAATGTTAACTTCGAATTTGAA
AAACTATAACAATATAATTGTAACTTCCGATCATAATACAAAATAAAATAGGGAAAATTGTATGAAATAACAAACTATTA
ATTCAAATTAAATGTTATAGCCATAGTTTCTTTTATTTGTAATTCGCAGCAAACATTCCATGTTTTTTGCCATCCCATTT
GTATACCGAAATATACAAATGCAGAACCCATTTGTATACCAAAATATACAAATAGACCAAAATATACAAATGCAAGACCC
ATTTGTATACCGAAATATACAAATGGGTCCTACCGATATATACAAATAGACCCAAATACAAATTTTTATGTATATGTATA
CCGAAATATACAGATTAATAGCCATAGCAAACATAAAGTTTGCTATGAAACGCAATTATACAAACTATAACTATAACATA
CAAATATGATTTTTATGTTTGCTATATGTGAAAGTTGCTCTAAAATATTTACAAAATTTTACAAGCCCAAATTTGAAATA
ATATTCTAAACATTGAAAACTATAAACTGACTAAAAATATATTAACAAAGTAGATTATAAATAATACTTTTTATCTCTCT
CTCTCTTTCTATATATATATATATATATATATATTATGTCGGTTTGGTTTGGGTTCGGTTTGACTTTTTTTCTTTTAATA
TCAAACCAAACCAAGAGTGGTCGTTTTTTTTTTTCAACGCCATACCAACCAAACCAAACCACAAGTCATTTTTTTTTCGG
TTTGATTTGGTTTGTCGGTTTGGTTTTACTTACGGTTTGACTTGTACAGCCTTAATTATAACTATATTATACCATATGAA
ATCAAAAAAATTATTTTAAAAAAATTTTGACAAGATTTCTCAAAATTCCATCTGGGTTACATATCAATCCAATTTTTAAT
GGGTTGAAATGAGTTGAGTTAACAAATGAGTGAGTCAATAACCAATCCAAATCTAAATGGATTGGGCAAGTTGAGTTTGA
TTTTGCCACCCCTAATATTTAGTAAGTAATGTGTTTTAAAAAGTGAATCAACTTAGCTTGAATTATTTTTTTCCAGATGT
GTAATGGCAACTGCACCAGAAGCTGGACAACTAATTGCATTGCTCTTGAAACTAATAAATGCCAAAAAGACAATTGAAAT
TGGGGTGTTCACTGGATATTCCTTACTCCTTAAAATTCCTGATGATGGCAAGGCCAGTGCATCACAATTTTATACAACTA
AAATTGGTTTACAATATCTTGTCAAATTGATGTGTATAACATGATTGATCTATATATGTAATTATAATGCAGATTACAGC
TATATAAACCTGGATCGAGATGCATACGAGATGGGATTTCCAGTTATTAAAAAGGCTAATGTTGAGCATAAAATCAATTT
TATTCAGTCACCGGCATTATCAGCCCTTGATGAACTCTTGAATGATGTAAGAAAAAGTAAAATTACTTTAAATTCTTTTG
TCATACATCCAAGTTGATTAAACGAACGTACTCATATATGCTTGTTTTCAATTGCAGCATGACAATAGAGGAAGTTTTGA
TTTTGCTTTCATTGACGCAGACAAAGTTAGCTATCAAAAGTACCATTAGAGAATGTTAGAATTGGTGAAAGTGGGTGGTA
TAATAGTATATGACAATACACTATGGTTTGGGACAGTTGCTATGCCAGAGGAGTGTGTTAGGGAAGCAATGAAACCAAAT
AGGCATCACATCATTGAATTTAATAAGTTTTTAGCTGCGGATACTCGCATTCAAATTTCCCAAGTCCCTTTAGGTGATGG
AATCACCATTTGCTGGCGACTCTAAAAAGAGTTTCTCTTTTGTTCTAGGAATAACAATTGTGTGTCTTGCGTTTGATGTT
AAAAGGTCTCCTTTATTTACTACTAGAAAGCCGTTGTTGCAACAATTATTGTACTTAGGGGCGTACATGGCCAGGTTGGT
TCGGGTTTTTCAAATATCAAACCAAATTATTTTTGTCGAATTTTTAAATTTATAAACCAAACCAAACCAATAAAACTCGG
GTTTTTCAACCTCGGGTTTTTTTGGATTTTTCGGGTTTTTCCGGTAAAGTATTCATACAAACATATAATTTACTTGTACT
TCAAATATTTCTTTAGTCCTACCAAAATACAACTTTCTAAGATGTTTCTTAAAAATACAACACAATATGATATGATTAAT
AACACTAAAATATCCAACAAAAATAATAATAATGAAATCGCGTAAAACAAATATTGCAAATTAACAAGTCATAATAAAAA
TGATCATAATTTAAAAGTACTAAATCATGATAAAATTAAGTTTAATAAGTATTAGTTACATGACTAAATATTAAAGGAAA
TTAAAATTAGATTGTGTATTTAATTGTCTAAACCAATGTAAAATTAAAGAACAAATATTCAATATTATTGTCATTCTTAA
TGTTGAATTGATTTTCCTTTTACATTAGTATTAATTTGATTTTGATTTAAGCTTTATTATAATTACTAACATTTGTGGAC
TATAATCTTTATTGACCCATTCATAATTCTAAGTTTCAAACTTGAAATAATATATTAAAAGATAAAAACTATGAAAAGGT
ATAAGAAATATTTAAAAGTTATATCAGAGTAAATATTTTTATGTATAAAATAAAATTTTAAAATTAGATATATAATATCG
GATTGGTTTGGTCTCGGGTTGATTTTTTTTAGTTAAAACCAAACCAACCCAAATATAGTCGGGTTTTTTTTTCAAAACCA
AACCAAGTCAAACCAAACCACTAGTCAGGTTTTTTTTCCGGGTTGACTCGATTTGCGGTTTGATTCGATTTTCGATTCGA
TTTTGTACACCCCTAATTGTACCATAACATTTTCATCCCTAATTTTGATTATTTGAAAAAATAATTCTCTTTTAAGAGTT
TTCGTAAGTTCATATAGTATTTTGGGAGTTACTAAGATGTCTCAGGTTGAGACTCGAGAGATTGATATGAATTTCGAGCA
AGAAACATATTTCATCATGTTACAAATTCTTTTTTCTTGGTGCAACTTCTTTGGCGAACAAAGTGTCTCAACTGCGATAC
TTCATTGGAAAATGATTGCAGTATTTAGAAGTGCCCAAAAATTGGAGCCATCATAATTGTTAGGGTACATGTGTGATGAC
GAAATTACGAGGCTAGCCTCCCAATTGCAACAATAGCTTGGATAGAAGTGACTTTAGATTGATTTAAAAGTTGGTCAAAC
CTAGTTTTAAGTTAGTTATTGACTTTTGAAAGTGTTTGATAAATATAAAAAATAACTTAAAATATGTCAACAGTGACTTA
AAATAAGTTGAGAAGTGTTTGACAAGGTCAAAATTGACTTATAATAAGTTTAAAATGATTTAAAATAAGTCAAAAAATCA
AAAGTAGGTCTCCCCTTACTTTTTATTTTTCGACTTAAAAGTCATTTGAGTTTGACTTTTTATTTTTGACTTAAAAATTG
TTTTTTTTAAGCCAATCCAAACTGGCGCTTACAAGGTTTTCATCATTCTAACTCAAACTTGGAATAAATAATAATTAACC
AATGTATGGACATCAGAGGCGATCGAATGGGAACTATCATATAAATCCAGGGTTAATATCTCAGATGGTCACTCAACTAT
TCATTTTTGCCTCAGAAAGTCACTCAACTTTTAATTTTCACTAAAAAGTCACCATGCGAGTGACTTCCTGAGGAAAACTG
GATAGTTGAGTGACCATCTGAGATATTAATTAACCCTATAAATCCAAGTCAACGATTCTACTATGATTTCATACATGAAT
ATATTTTTCCTATGTTTAACCCCCTACATCAGGGATTTGAAGTAGGAATTTGTGATTTTTTCCCTACGTTTAAGAGAGTG
AAATTGAGTATGTTAACAACTGATTTGAATTCCATTTGAGAATCTACTAATAGATTTTGATTTGTAAGATTATAAATAAC
AAAGACATACAAATTTTGGATTTAGACCACCGAGCTCTGTAAAGGAATTAAATAAATGTATAAATGTGCCTTATTCATGA
TTAGTTAAAACTGTAATTATACACTGCTTAGTTAGTTGTGCAGATAGCTGAGTTAGTCATGTTAGCTTCTAGAATCAAGC
ATAGTTAGTTACAAGTTTGTTAGAGCTGAGTCGGTTAGAAATATTGTAAATAAGTGGTCCCATTATATAGAATGATGTAA
TCAAGGAAGCAGTACACATTCTTTTCTCATGAATATTTTCCAGCGTTCTTAGCTACATTCCAGTGTTCTTAGCTTCTGTG
CAATTCGATCAATAATTCACTAAATTCCACAAGCTCAAGTTGGACTTTTGATTGACTATGACGCTTGTTCAATCCAATAT
ACATGTGAGTATACGTGATCAAACATGTATTATAGTGAGTATAAATAATTGGATGTTGAGACTTATGACTATAGAGATGT
AATGAAATTCAGAAAGTGTTTTGTAGAAAGAGTTCTGTGAACTTCTTATAATTCATCTACGTTTCAAAGGGTTGAGAGTT
TTTAATCATAATGAGAGAATTTTTTTTTAGTGTTATGACATATCTACTAATCATGTTGCTCATCGACATTAATATTATGA
CTATGATTCTCTCAAATCTCTATTCGCCTATCTGTGTTCGTCTCACACCTATATCTCTATGGCTATGATAATTAAGCAAA
TACTTTCGCGATTTCTATTAATAATCAAGTAGGGTGTACAAGGTATGTGTCTATCCTAGGCACAAATATGTTTCCCAATG
CCTTGGCTTATGATCCTACTATATTTGATCTTCAGTGTATCTTACTTCCCTCTCTCTCGAGTTAAATTCAAGAATACATA
TGTATAATACTGGCCGCGAAGCAGTAAAATAATAAAATCAAGATCAAATAAATAACTCATATGAGAAATACGTAGTACAA
CATTGGATCATATCAACAACAATCATATTGTTGATATGCTTAAGATGCACCTTTAAATGATGTAATGTGGTAGCATGCAA
AAGTAGTAATTGTTTTATTTAAAAATATAAGTAAAAGGAAAATGACTTAGTTTTCGAAAAATCAATTAAACTTATGGTTT
AAGAGAAATCAAATTTTCAAAAGATCAGAGTCGCCACTTAATTTTTGGTAAAAAATCAAGAAAAAATTCTTAAGATTTTC
AAAAGATTTAAACAGATAAAATCAATTGAAAATGGAAGGGTTCGAAGTTCAATGTACATTCCGAGAAGGTGTTAGGCCCT
CGGAATGTCCGCTAACTTGCGGTTGACCAGCGATTTGACTAAAAATGATTTTGACTAATTTTGAAATTTTAACTAAGTAA
AACGACTCATTTATTTTTAACTAATATTAGATTTTAACGAAGTAAATGAGCTCATTTATTTTAACTATTTTTTAAATTGT
TAACCAAATAAATGAACTCATTTATTTTAACTTATTTAATTGTTACAATTATCATTTTATCATTTTTTATTTATCTTAAG
GGGGAATGAACTAAATGAGGGCTTTTCTAAAAGGGGGATAATTCATGAAATATCAACAAGACTAATGTTAAAATAAAAAC
TAAGTAATAAAATATTTACTTTAATTTGAAAATAAAATGAAATGACCGTTCTCGGGAATTTAATTAAATTAAACCATAAG
ATAATTAAAGTGTTAGTCAAATAAAAATAAAGTAAGTAAGAGAGGAAAGGAAATATTCTAATTTGGGCCTATTGCTGCGT
TTTGGGCCTCTTTCAGCCCATTTTCGCTCCTGAAAATCGTGATACAGCGAGCGTATACTCTACATACGGGTCGTATTTTG
ACCCGTTTTCTTGTATATCGGACCATATACCAAGCGTATACAATCCCTTTGATGCCTCCAACCTGTATTTTCAATTTTAA
TCCTGTATTTTGTTGGGTTGGACCGTATATCAGTGTATAAAGGCAGTATCTAGCTGATTTTTTCAGCTTTCCAGAATCTG
TAAATTTTATTCCCATCCCCTATACTGCGCGTGACCTGTTCGTCGGCTGTTTTGGACTCGATAAAAATATAGAATTGGGC
CCGTAAGGCCCAATCCGCGAAATGCAAGGAGAGGGAGTCCGATGGATTCCAACGGCATTCACATGTAACAAAAATGATAG
TAAGGATTAGTGTCCGAAAAATAATAGAGCAATAATATATCAAAAGTAAATCATAACAACACCTAAATTAATATATGGCA
AATAACTCAATTGGACTAAACAATGAAAACCTATAAAATGAGTACAATCCTAAAAAAATTACTAATAACCCAAGTCATGC
TAATGATAAAAGATGGCTACTTTAAGTTACTGTTTCCCAACAAATTCAACATAAAACTAAATCCTAAATGACATAAACAA
AATGGCTATTCACTCAATGCACTGCATGATAAGTATTACGAGTGATTAGCACTATAAACCAAATTAATCCAAACATCTTC
CATGTTCCAGGAGTGAACAAATAGCGGAATACTATTCAAACCGAAACAATATGAAGCACAAAAAGAAGCTAAGGCATAAT
AGAAATGAACTGATGACTTTGAATTAGTACAAACCAATCAACTCAGAAGCAAATAATGAACAAGAAAAGTTTAAACATTC
GAAATGCAAAGCTAAGAATCGAATTAAGAGCAGAACTATGAAGAAAAGTGATCTTAAAATGTGAGCCCGAAACTTCGAAT
AAACCTGAACAACGATCCAGCCACTTGAGAATAGAGACTAGCCACATCTATTAGATTGAAGTAGTAACTCAAAACAAAAA
AAGGGAAATAGTCTAGCTTTTATCACATTTACACCACTTTGATAGAAACGAGAATGGATAGTGATCGAAGAAATCAAACC
AACAAGCAACAACTTTTGAGCGAGAAAACGATTCGAACCACATTCACTACCCACACACACACGTACTTGGATCATATTCT
ACAAACCAACGACCAAGGTTTCAATCACACGAGGAAATCCCTATTCCTAGTGAACTATCAAAACAATATAGTCAACTAAA
CAAACAAACAAAACTCAAATTTAAGAGGAACTGTAAGAAGAACGAGGTCGTATACCTTTTCCAAGGCAGCGAGACTGGAA
CTCGAAACTTTGAAGCGCTTCCACCACTCTGAGCCGATTAAGATGAGTTTCGGAAAGCAAAAGAATCTCCAATCTAAAAA
ATATCCTCCGTTTCAGAGGATGAATATCTTTCTCTATTCTCTCAATGTATTTTGTATGTATTCTTTATATCTATTTCATG
TTGGATCCTTTATGAGCTATTTTTTTTTCTACATGTGAGTTCCCCCTTCTCCTTTTTTTTTCGATGAGAAAGAGAGCTTT
TTATAGGGGAAAATTAGGGTTGGGAATCGGGAGGGATCTTGAGTGAATTCCCAAAAATTTGAAATCCTAAAGGATAAAGA
GTAGACGAGCTGGAATAGTACCATTCTTCAACAGATTTGAGAGGAGGATCGTCCGATTCAAGGGAAAGGACGAAGAGACA
AGAAGATGGAGACACCTGGATAATTCGACAACGGCTCTTGTACGAAAAAGAACACGCTGCAGGTGAGAGAGGGAGAGGGA
CACGAGAGCTGGGTCGGGTCTCGTTCTTTGTTGTTGTTGCAATTTAATTTTCTGGGTTTGGTCGCGTTTGGGGAAGAAGA
ACAGTGCAGGGTCGGGTTAGGTATGTATTGGAGCACTGCTGGTTGTTTTCTGTATTGTTGTATTGTTGGAAGAATTGGGT
TTGGGCTGGGAATATTAATTGGGTCTGCTGGGCAGCTGAAAAGAGGCAAGAAAGGCCCAAAATTTGGTCCTTTAAATGGT
CCAACAAGGAGTGAAAACATTGGTCATAGATGGGTTAGATTTTGGAGTTTAAAAAAAATTAGTTAAATTGAGCTAAATTA
ACAAATTCGACTAAATCCTAAATAAGGCGAATTAATATAAATTAATCAATGAGCTTCTTAATGTTAACGAAATAAAATAA
TTAACTTAACTATAACCTAAATAAATTAAAGTATAAACTATTATATAACTAAATTAATTAACCAAATATTTAACAAAATC
TTTTTGAGACGGTTTTCAAATATTCATAAACTATACTAATTATATACAACTTATATATATATATAAATTATAAAAAGTGA
TAAAAATAATTTGAAAAATATTTTGAATTTTAAAAGTCAATTATTTCAAATTGTTTGAAATTTAAGAAGCTCGGTGACTA
ATTCATATCTTGGAGGTCCAAAATTGGGTGTCAACAGTAATCCAACAAGGTTTTGATAGAATCCACAGGAAATATGGGAC
AACTTTTGAACTTTACAATGGGAATAACTATTAGACTTGTAGCCAAATTCTAATTTGTAATGTTGTAGAGAATATATAAA
CTAAAACGAAGATTGCAAAAAATGAAACTAAATAAGATGTAAAATTCGTTATTAAACCACCAAGATTGTGTCCCCGCAAT
GGATTTTATTTTTATTCTTTTACCATGGAGTTACAAATACTTTGGGTTACACATATGCACTCAGTCTCATGCACTATCAC
TCAACCATTTTCAAGTGTTTGAATAGTTTATCTACATAAGATGCTTTTATAACTAAATGATTTATTAACATAAGCACGAC
CGATCATGCTGAGTAAATCTTATTATTCCTAATATTAATTTAACAAAGAGGGGATAGCGCCTCGAGTTCCTGCAATCTAT
TTACCAAATCCTAACCCACTCTTCCATGTATAGAGATTAAGATTTTATGACATAGATTAATATTTGCAAACATCAAAAAA
TTAATTACTCCCTCTGTCTCAATTTATGTGACACTTTTTGTTTTTCGAGGGTCAAACAGTTTAAGTTTGACCGAGAATTT
ACGTATGGAATCTTCAATTTTTTTGAAATGAAATTTTTATTTTTGTAAACTACGTAAAAAATAGGGAAAAGGCATAAATT
CCTCCCTGAACTTGTATCAAAAAGTCAGTTACACGCTCAAACTATTATGGCGACCTATTACACACCTAATCTTGTTCAAA
GTGATGTTAGTAGCCCCTTAGAACATGACATGGCAAAGAAAGTGTCTTCACCTTTCTTAAGGTGCGTGAGAAGAAAAAAA
TACATGTTAAAATGACAATTTTGAACACATGGCACTATTTTATTGGTCATTATATAATTATGTATTATAATTTTTAATAT
ATTAATTATTTCAATTTTCTTTCTTTTTTAATCTTTTTATTGGTGGCCCCAATTTCTTTAAAGCATTTACATTTTTCTTT
ATTTTGAGTTCTTCTTCTTCTTCTTAAGGAATCACAACATTTGTCACCATTGATTGTTTGATGGAAGGACATTCAACACT
CTACCCTTAAAGAGGAACTCTAAAAAGAAATAGAAAGGAGTGGAGAAGATGATGACTTCCATAGAAAAATTAATAATTTT
CATGATTTTTCCATTCGAACTCGTCGGAGGATTCACCGGAGAAGATTACCGAAAAATAATCATGAGAAAGATAATAATTT
CTACTGAAAATCCTATAACATTAATGCATAAAATTCATGATTATATTGCCTAAATTTATCAAAAGTTCATCGAAGAAAAT
GATTTCTCCATCTTTGTCTTCTCTATTCTCGTTGGAGCACTACCTACAACCACCACAACTTCTATTTTTATTTCATAAAT
CATCAATAGCATATTTGATTAATCATTACACACAAAGAATACTAATGAAATGCTTGATTTACATACATAGTTATCAAGAT
TTTTAAAGAATTTTACAGATCTGAAAATTTTATTTGTTCCACCGGCAACCATGGTGTTTCCCATCGCCTATCGCCGCCAT
CAACATCTCTATACTTCATAATCGATTTATGACTCCTATTTTCTTTTTAGATTTTTATCTTTTCCTTCAATTTATGAACA
ATGGAGAAGAAGAAGAAGAAATAGATTTTAAAAAGAGAAATGTATGGTGAGAGGAGGAAGATGCCCAAATTTTTATTTTT
TTTTACAAAACTTTAAGAAAATATCAAGAGATAAAGGTTTTTAAAAATTAAAATAATATTATTTATGTATGAACGCGTGT
ACAACACTTTTTTTTACACAAAACTGAGATTGTCTTCGGAAGGGGGTATTAATATCACTTTAAATAAGATTATGTGTGTA
ATAGGTCGCTACAATAGTTTGAGCGTGTAACTGACTTTTCGGCACAAGTACAGGGGGAATTTATGCCTTTTCCCTAAAAA
AATACTATTAGTCACAATAATTGATAATTCAAAATGTTTAAAAGATCTATGAAAAATTTACGGTCAAAGATAGACTTGTT
TGAATCTCGAAATTTGAAAAGTGCCATATAAAATGAGACGAAGGGAGTAATAAACAAATTTTTGTATATTTTATAATTCT
AGTAATATGCAATCACATGAAAATCTTATGAACTCTACTATTTCATGGAGTTGCACAACCTAAATTTAAGATTTAGCCTC
ATATGTAACGACCCTTTCGGTCATTATGGTAAGATAATCGTAAAAGAAATCGGGTGAGAAATCTTCTAGGGTAGTGAATT
GAAAAGTTTAGGCTAGGCTAGGCTAGGCTCAAGCAAAATCTGAATGAGATGAAGTCTAAGGAAATCCAGGAAAATGATTT
GGTAAAACGCCAAAGAAAATTTAAACTTGGTGTAAGCCATTAAGGAGTCTATAGGACTTTTTAGAAGAGAATTCAGATGA
GTAGAACTCTTGATTTCAAAATGAGCAAGTTGGGTTGGAATGTCAAAATTTGAAGGTAATGCGAAATGGACAATTTTTTG
GAGGATTGCCAAGGTTTTGCCTCGTGCACACCACTACAATGAGTGATACACTCCTACGGTGGCCAAATTAATTTCCGCTA
TAGCGGGCATTTCCACTACAATGGTTCCGCTATAGCAGGATTGGGCCTCTATGGCTGTAAGTTAGTGTAAGCATAGCAAA
TTCTATTATTATGCAAGATCATTTTGGAGAAATGCAGAGGTGACCTAGGGTTATTTTCATTCAGTTTTCATCTAGAATCT
TTGTAAAAGTAAGTAGTTCATTTCCCCAACTTGTAACTTTGATTCCTGTGCCTTAGAGTCTTTAGTGTTGGCATTGGGGA
GGGTTTGAACTTAACCTATGGTGGGAAAAATTTAGTGTAGCAATGATTTTGGTATGAAAAACCTTGGGTTTTGATTACTG
GTTGCTTATTCATATTTTTATTGCCATAATTTGCTAATGTGAACCATAAAATTGGTAGTTCTAGGTGAATTAATGGTGGA
AAGCCTAGGGTTGGGATGAATGGTAATGACGTTGGTCTGGGGTTTGGGATAAGGATATAATTCGGATATATTTATGCCAT
TTTGAGTTAATTTCGTGTTGTATTGTTTTTTATAGAGCAAGAACAAGCTAAGCTTTATAGCAAAGGGTAGGCTCAAGTTA
AATAGAGTATTCAAGCTTGATTCAAGGTAGGTCATGGTTGAACTGTTTTCCAATTTATGTTATTATGTGTGCATGTTAAC
TATTACATTAGTAATGCTTGTTTGATACATGTTTAGAAGTTAAGGGAATTGATGTGAAATGATACATTTGTTGCTATTAA
ATCCCGCGCCATGAGTCTATTTTAACTGCTTGTGGTCTTGCAAGTGTAGTTATGATTATGTGATCACTACAAGAAAACAT
ATTTTTAGTGACGACCAAAATTTTTTGCCTCGATTACATGATTTTTGGCGCAAACCAACAGATATGGATGAGATTAAAGG
ACATTTAGTGGTGACTTAAACAGTCGCCACATATATTTGACACTAAAAGGTGTTATTATTGAGGATTTGATATATATGTT
ACTTTTTGCTGAAGATTTGAGCTTGCTTCTTTTTTTCTTACTTTGTTTATGTGTAGTAAGAAGTGGTTTAACTATTAACA
TCTTGTTTCAGTTGCTTGGCTAGGTATTAGTCTATTTAAGAGATACTTAATTAGTTTGTTGCATATCTATCAAAGGAACA
TGTACAAAAAAAATTATACTTCATGTATTCATGAGAACTGAGTTCGTTGTATATTCATTTTGACATAATTAGCATTCAAA
GACAATATTTTAAGATAGGAAAAGAAAGGGCAATATGATAGCTGACAATGCTCGAGTTAGGATTTTCTTTTCTAGCTTTT
GTGTGTCATTGTTTAGAAATAATGTCGAACTAAAATTTTTTAGTTGTCGGACGTATACGTAGCAAGTTAAAATTAGAATG
CATAATGAGGATGCCAATCTCATTAATTAAGATAATATAGATGTGTTCATAAAAGAAGAAAATGAATAAGATGTACTTGA
TAATGATGATGCTGGAGATGGCACTGACATAGAAGAAAATAAAATGTAGTGAGAAAAGACATCAATCGCAATGAACTATA
TTTGAGTTGTTTTGGTAAAAGAGAATTTTGTTTATAATCATTTGAACAAACAAAAGTATCACTATGGCTAATAGTACTTA
AAATGTTATTTATGTTTCTTGTTTTCAATATCTAAATGTGAATCTACGCTTACTACTTTTGTGTGATGTTTCAAGAAATG
GCATTTGGACGAGGTCGAGGTTGAGGTTGAAAGGGCCGTGGATGTGGAAATATTGAAGGAAGGAATCAAAATTCTACAAC
ATCATACTTAAGTAATGTCAATCCAACATTGACACGTAATCTTGATGAACCGTCTGAGGCATCCTTGACAAGGAATCTTG
AACCAAGTCATATAGAGACACAAATATCAAGGAACTTGGAATGAAGTTCACATCCCTCTTCAGAGAATTTAAATAGCGGT
GGAGGTATGTTTCTTGCATCTCTTTTGACATAAGATGTGAATTTACTTTATCCAGAGAAAATTTACTCCATCTTTTAACC
TAAGCCAGACCTTATATTCAACATTTGCATTATTAACTAATACACTATTATCCAGATACAGTAGAATTTATTTGCATTGC
ATGAAGTGATACAACTTTTTAATATTCTCAACTTGATTTTGAAACTATGTGACTATGGTATTTGTTGATTCACAACTTCT
TGCGCCATTACAAAGAAGAAAGGAAGGGCAAGATATAAATCTATGTCAGTGGATATGAAAACCAAGTACGGTGGAAAAAT
TATCATGGACATTCCAGAGGACATTGAAAGAGCTGTAGGTAGCAGAACTAGGGATATTGTCAATTATTGTGGCTTAACAG
TAAGGAGCACTATTTCATTTAGAGATGGTAATTGGCCAACTATTTTTGCTAAGTATGGAGAAGTGATGTGGTTGAAGGTG
AAGGTAATAAGTCACCTTTGCTGTTATATAGACATTTAGATTATATGTTTATTTATGTTGATAGAATAGAAAATTTAAAT
CTACATGATTGTTTTAGGATAAATTTGAAATTGGGGGTGGTAGACAAGAACATGTGTTGCGAGGTTTTGTGATCAGTACA
ATGCAAAGACTTTTAAGAGCATGGAAGACTCGATTGCATGCTAAATACTTGCGCTATAAAACTGATAAGGATAGATTGTC
TCATCCACCAAACAATGTTGCACCTGAAGATTGGGTACATATAGTACGACTTTTTGGAAGTCCAGAATTCCAGTTAACTT
AATAAAACAATATCAAATGAATCAGAAAAGATCCCCTCCAGTCACACTTGCTCTAATAAATTTCCAATAGTATTAGAGGA
TACTTTCATGACCCGTCTAGCTATAATAGGGTCACCAACTGGAGTAGAGACTGAGAAGGCATTCTGAGAGAGTTTTTGGA
CCTGTATTAGTACCAAGAGATTCCTTCCACTGCTAGTACCAAGTGTAGGCCAGTCCCTTCAACAAATAGGCGGCCAAATT
TTCACTCTCGAACAGAGTGACACTTATAATGTCTATTACCTTCTAAATGTCATCGAGAAACTCTTGTAGATCCCCTTCTG
ACTTAGACTAATAAAATTCCGTAGGGTAAACCCTAGGTATGAACAGTTTATGAGGAATCAAAGAACTGACTGAATTCTAG
GGACCTAATGGGTGAAAGGAACCCACTAGTGAAATCCCACATACCTGGTGACAAAATCTATGGAGAAATCCTTTAGATTT
TGGGGTTGAACTTCGAAGAACACTCCTGCTTGTTCTTTGGAGAAGCGGTCAACTTTTTCCTCTTCTTTTCGCTCTAAGTT
GGGTATTGGAGAATGAGGGTGCTGGGTAGTTTCTGACTAGTTTACTAAGCTTAGACTGAGTAAAACAATGTAGTTTAAGC
ATTAACCGACGTAGCTTAGGTATCACACGCATAGGGGAAAAGACCAATGCGACCCTGACTCAAATGCTGCCGAAGGGGCT
TCAAGACAGGCTTCATGGGTCGTCATGATGACCAAGGCCCTTCTAGCAGCTCATGAAGATTCCTTGCCCGACAGGGCTTC
ACTAAAATAGGCATAACTTTTTATTCTGAGCTTGGAATTAGGCAAACTTGGTGGAGTTGGAAAGTGGACTCATAGATCTT
TAATGTGATAGGTCATGGGCCACCTAATTCATTTTGTGCTGAAATATATGGTCATTTAAAGCTGACCCTAAACTCCAAGT
CTGACAAGTCCCCTTCACATACGACTTCACGGTCTGTGTGGAGCTTCATAGATCGTTTAGATGTCTGTGGTGCTTAACCA
GTAACTTTGGGGGTGAAACCTCACCTAAAAAGGGATGAAGTGACTTCAAGATAGGGTTCACGAGCCGTCTAGAGTACCAC
GTCCCGTCAAGTGGGTCGTGAAGATGCTCTACCCGACAAAGCTTCACCGAAATGAGCATAACTTTTTACTTTGGGCTCGG
AATTAGGCAAACTTGGTGGTGTTGTAAAGAGGACTCAAAGACCTTTAATTTGATAGGTTGTGGGCCACCAAAATATTATG
TGCTGAAATATATGATCGTTTGAAATTGACCCAAACCTTAAAGTCTGTCAAACCTCTTTTACGAACCACTTCACGGCTCA
TGTGAAGCTCCACGGACCGTCTAGTGGTCCGTGGTCCTTCACAATAGCCATGGTGGTTCTATGTCCCCCTCACGGGCCAC
TTAAAGACCCGTGTGGAGCTCCAAGGACCGTTTAGTGGTCCGTGGTCTTTCACCTTTTTTCTTGGTGCACAACCACGAGC
AGGGTGATGGGTCGTGGTCCTCTTCACGGCCCGTGGACCCCCTCCGTGGTTTGCCCTTCTCTCCTATTCAATCTTAGTTC
TGATTTTTTTAGGTGTTAGAATATCTCCCCCTTGGGATCATTCGTCCTCGAATGAAGTCTAAACAAGCTGAGTTTGGACG
AAAGAGCTAAAATCCCTATCAATTGAATATTAGAAATTGATATCTAACTGAACTGAGTTCCATGAACATGCAAATATGCT
GGAATGCAATGATAACTGAGGGAACATGATACTAATATTGAATTACACAAGAGTAAGTTGAGAGACTAGAGAGAAACTAT
TACCTCAAGTTGAAACTGAATCGAAAGGAAAGAGGTGAGGATACTTGGCTATCATGGCTTCTTTTGCTTCCCAAGTAGCT
CCCCCTATAGACTGACTCCTCACAAAACCTTTACTGAAGCAATTTCTTTATTCGTTGCATCTATAAGGAATCAAAGAACT
GACTGAATTTTAGGGACCTAATGGGTGAAAGGAACCCACTAGTGAAATCTCACATACCTGGTGGTAATCTATGGAGAAAT
CCTTTGGATTTCGGGGTTGAACTTCAAAGAACACTCCTGCTTGTTCTTGGGAGGAGCGGTCAACTTTTTACTCTTCCTTT
CGCTTTAAGTTGGGTATTTTTTTGGAGAATGAGGGTTCTTGGTAGTTTCTGACTAGTTTACTAAGCTTAGACTGAGTAAC
ACGACATAGTTTAGGTATCAAATGCATAGGGGCAAAGACCAATGCGGCCCTGACTTTAATGCTGCCAAAGTGGCTTCAAG
ATAAACTTCATGGGTCATTATGATAGGGCCGTCTAGAAGCTCGTGAAGATGCCCTGTCCGACAGGGCATCACTAAAATGG
GCATACCTTTTTACTCCGAGTTTAGAATTAGGCAAACTTGATTGCGTTGGAAATAGGACTCAGAGATATTTAATTATATA
GGTCATGGGCCACGTAATTCATTTTATGCTAAAAGATATAGTCATTTAAATTTGACCCTAAACTCTAAGTCTGACAAGTC
CCCTTCACGAATGACTTCACGTCCGTGTGGAGCTTCACAGACCATTTAGACGTCCGTGGTCCTTAACCAGTAACTTTGGG
GTGGGGGGTGGGGTGAAAAACTCACCTAAAAAATGACAAAGTGACTTCAAGACAGGCTTCATGAGCCGTCTAGAGCACCA
CTACCTGTCAAATGGGTCATGAAGATGCTCTGCCCGACAGGGCTTTACTAAAACGTGTATAACCTTTTACTTTGGGATCA
GAATCAGGCAAACTTGGTGGCGTTGGAGAGAGGACTCAAAGACCTTTAATTTAATAGGTCGTCGACCACCTAAATAATTT
TTTACTGAATGATATGATCGTTTGAAGTTCAACCAAACTTCAAAGTCTGTGAAGCCTCTTTCACGAACCACTTCACGGCT
CGTGTGTAGCTCCACGGGCCGTCTAGTGGTCCATGGTCGTTCCAGTAGCCATGGTGGTTTTGTGTCCCCCTCACGAGCCA
CTTTACGACTTGTATGGAGCCCCACAGACCTTTTAATGGTCTGTGCTCTTTAACCTTTTGCTGGGTGCACAATCACGAGC
AGGGTGATGGGCTGTGGTCCTCTTCACGACCCGTGGACCCCCTACGTGGTTTGTCATTCTCTCTTGTTCAATCTTAGTTC
TAGTTTTTTTAGGTGTTACAATATCTCCCCCTTGGTATCATTCGTCCTCGAATAAAGTCTAAACAAGATAAGTTTGGAGG
AAAGAGCTAAAATCCCTACCAACTAAATATTAGAAACTGATATCTAACTGAACTGAGTTCCATGAACATGCAAATACGCT
GGAATGCAATGATAAATGAGTGTCACGACCCAGGGATACACCCTAGATGTAAGAAGGCGTACAAGACCTCGAGAGGCCTC
ATACAAACCCCTTAGTAAATCATAACATAAGATAATAGAAAATGGTGCGAAAATTTAAATCATTTTCAATAACATCAAAG
TTTCATAAAATGAAGCAGAAGTCTTTAACAATTGTCTCAAACCATCTAATACTTTTATAGTCTTGGGACACAACCCATAC
AATAGTTCTATAATAAAAGAAAGACATAAAGGAAAGGTGGTCAAATCCTCGATGGTATGAGGACTCACAAAATCTTCACT
TGCTTGCTCTACTATGATCCTAGCCACGAGGATGGAAGTCAATATCGCTGGACCCTACATTTGATAAGAATGTAGGCAAG
AGTATGTGTTAGTACAAAAATGTACTAACTATAATGGCTAGCATAAATTATTAACATAAGCATAACATAGGCATTAGTCA
ACATAAGACATATACCATAATCATAAGAGCTAATAACATAAGTCATAAGCATATAAATGCACATAAATCATCATATCATA
AGATGAACACTTCTCAAGTAACCTCAACTTATTCTTATTTAAGACTTGGGTCATCCACCTCTAGTCATACATATCCAGGA
AGGCAACTCAAGCAATAATCCAAGCTATTGTACCATCATACAAGTAAATCTCATATTATAACATACTTACAATATTTCCT
TGAATTAATCTTGTTTCATCATAACTATGCTACTTTGATTAGGGATTAGTCCCTTATTAGCATATTTCTACTATTCATGG
AAGAATACCTCTTTACTAATCCAAGACAAGTCATTACTCATGAATGCTTACGATTTTCCAATTCGAGGCTACCAAGGAAA
AACACCTCATTATGCTAGACCAAGCTATCATGGAAAGCATCCTCTCATGCAAGTCCAAGCTACTCAAGGAAGGGTACTAA
GCTCAATCCAAGCTATCATGAAATGCTGTGGCCTCACCAAGTCAAGCTACCATGCAAGTATCCTCTCATGCTAGATTAAG
CTAACTATTAGAAGGGTACTATTGCTCAGTCCAAGGCTATCCATGAGATCTACTAACTTAAGCTACCATGAACAGTTTTG
TCTTACCATGTCAAGCTATTCATGAAAGGATCTCATATCACTACTTCAAGCTATTATAGTTCATACATGCTTTGATTCAT
TTTAGGTGAGCAAGCCTTTCAACCTAGAATCATTCTATGTGAGAAAACCTTTTACATTATACATCCATACATAATATAGG
TAATGTGGGCAAATCCTTCCACAACAATCCTATATACAAATCAACATTTATCAATTAAGCTTTACTCTCAAAGCCCTACT
AGTCATAACTCATTATATTAGCTTTACTCTAAAATTCCTAACAATCATCATTCATCATATATACATGCCTTAGTCTCAAG
GCAATCCTAATCTCAAACCTTGCCATCATTATTGATCATATATACTTTGATCTCAATCAATTCATGTCTACAAGCTTTAC
TCTTAAGCAATTCATAACTATATGCTTCAATCTCAAGAAATCTACAATGTATCTTATCAATCCTAGACAGCTAAATCCTC
AATTTCCCCTTTCATGGCATAAAAGCTATCTATATCAAATTCATCTTAAAATCATAGTTAAGCATGGATACATGTAAATT
CATCTTAAAAACATGTAATTCTATCAATTCTATCATAAACAATTATAAACAACCATAATCCACTCAATTGGATCATAACC
CATAACATTAGAAGAAACCCTAATTAGACTTTGGGGAATTCTTCTTCTAAATTGGAGAAATCATGGGGCTCTATGGATGA
AAGGAATCTATGGATGAATAGGCCATCATACCTTGATTACAAATCCCATAAAAGTTTGAGGATTGGAGACTTGACTTAAC
CTAGCTTGAACACTCTTCTTCTTCTTCTTCAACTTTCTAGAGAGAATTATTTGGGAGAGGAACCCAATTCTTTTGGTGAG
TTTGAGAGAATGACTTGAATGACTTAATTTAGGGGTCTAAAGTACTTATATAGGTGGTCTAGGCTAGGGTAAAATGGCAC
CACTTAATTCTAATTAAAACTGGAAAGGACCCTTGTGTCCTTAAAACAACCGTCCAGTCACGAACACGAGACCATGTTGA
CGCCCATGGATGGACCTACTGTTCATCCTGGTCAAACGTAGTTTGGTGACAGAGACTTTGCTGGCCACCTACGACACCCC
TAACTACGAGCGGTGGTACCATCGATGGGGAGTGGGTCCTGACATAGTTCTGCATTAGGTAGTTTTCATGGTGTCTATCT
ACGGGGCCACCTACGGGGGGTGGTCTCACCCACGAGCCGTGGTTGGTCCCAGGGAGGTGGCATCTAGGAGTTCTAACATG
CTATGCCCTCTAACTAAAATTTGAGGTGTTACAATATCTCCCCCTTGGGAACATTCATCCTCAAATGGCATTCTAGGCAC
TTCTTAAAAGAAATGACTCAAGACTAGAAACTTATCATGCACGCAACACATCTAAATGCACACAACCAATGAAGAATCAT
CAACTCCAAGCTAAACATGCTCAATGAATCACATGGAAGGTAGGAACTACATCTAACAACCCAAAATGCATGAAATCTCA
ACATTTCTCATGTTCAAGGAGGAACTATCATCTCCAAGCTAAAAGAATGCTCAACACAATGTCATTGAGCATATATACAA
TCTATACTCATAACATACATTCAAGGAGGAATCTCTCAGCTCCATGCTAAGGCATGTTTCACAACTCAGCTCTTGAAGTC
TATAGGCAACTCATTCTCAGTGCACTACAACATGAGGAAAAGCAATCATGCAACTCATTTTCTTTCAAAACACAAGTTCT
TTCATAAACATGCACAACATAAGGAAATCATGAAAACATCTAAAACACACATGACTCCACACAAAGAACAAACCATGAGG
AACTCTTNNNNNNNNNNNNNNNNNNNNNNNNNNNNNNNNNNNNNNNNNNNNNNNNNNNNNNNNNNNNNNNNNNNNNNNNN
NNNNNNNNNNNNNNNNNNNNNNNNNNNNNNNNNNNNNNNNNNNNNNNNNNNNNNNNNNNNNNNNNNNNNNNNNNNNNNNN
NNNNNNNNNNNNNNNNNNNNNNNNNNNNNNNNNNNNNNNNNNNNNNNNNNNNNNNNNNNTGCACCGATGCCAACTCATTA
GGCAACCTAGCTCATAAGCACCCTTACCAACACATCTCAGGATCTCATACGAGCCTACACGACGGGGACTAAACTTCCCA
AAATCACTACACCTTTCTAAGGTGAGAAATTCAAGTAAACCCAAATCATGAACATTAGGAACACTCAACGACCTTCCTAT
CTAAGCACGCCATCTCCCCTTTGGGAGAAAGCCTAAACGGACTTTCTAAGCACCACTTCTTTCAATTCTAAGGTCAGATC
AATTTATCACTAAGCTTTCACATCCATTACCCAAGATGATTCTAAACCATGGTGAATTATACTACTACCCTTTAGAGGAG
TCTACTCACTTACCACATCTAGGTATTATCTAAACACCCTATTCATCAAACCAATCAACATACCTAAAACTCATAATGGC
CATATCGAGTTCAACAATCAATAAAACATAACAATAATGCAGCCAGTTCATACTAAAGACAACATCAAAGTCTAACATAT
CAAGTTCTATCAAGTCACAAAAGACAAAGCAATACCGGAATCTAATAAAGCATAAAACACATACCGGTAGTCACATCTGG
AGGACACTATTGTTCACCTCTAGCTTGAAGAGCATATAACCTATTCTTCTTTGGAGCATTCACATCCAAACCACTAGGAG
GAACTTGCTTACCCTCTCTTCCCTTAGCCTTCATCCTTGGACAATTTCTTATTCTGTGCCCACTTTCACCACAACTAAAG
CAACCCTCTATGCTGGCTAAACTCCTACCCTCGTGTATCTTTCCACATCTAACACAAGTAGGCCATAAGGATTCACTAAT
AAGTCCTTGTGATTTAGGGTTAGACACCTTATCTTCACTATACTTAGGAGCATTGGAGGAACCTTCCGGGGAAAACCTTT
GTCGATACTTAGGACGACCATGTTCCTCATACCTTACATGAGAGGAATTACCAGCATCATTTCTAGACCTCTTTTTCTCC
CTATATCTCCCTTTTAGTTTCTCCTTTTCAATTTTTTGAGCATAAGTCATAAGACGAGCAATATCCATGTCACCAATGAG
CATGGCGGTATGACATTCTTTCACTACTAAATCGGACACTCCCCACACAAACTTACTCATTCTCGCCCTAGAGTCGGCCA
CTAAAGATGGAGAATATTTCCACAATTGAGTAAACCTCAATTCCTATTCCTTAACACTCATATTACCTTGCCTAAGGTTA
ATAAACTCAAGCACCAAAGACTCTCTCATCTTAAGAGGGAAGAACCTATCAAGAAAAGCAGTTTGAACCTTTCCCACTCT
ATGGGACCCATTCATACCGGGACTGCTTCTTTCCATTGGTTGAACCAAACTTGAGCAACCCCCTTGAGTTGGTAAGCGGC
CAATTCCACCTTCTCCGCTGAAGTAACTCCCATAATGTCTAACACCTTATGGACCTTATCTATGAACTCTTGAGGATCTT
TCGCAAACTTTGAACCATAAAATTCTAGAGGGTTCATCCTCATAAAGTCCCTAACTCTTGAATCCTCCATCCCCACATTT
GGGTTCACGGGAGCTACCACCTCTCAATTGGCTTGGGCCGTCATGGTTTGAGCCAACATTTCAAAATCGGACCAAAACTC
CTCATTAGTCACATTCTCAGTAAAAGGGTCAATCAAAGCTTATGGAGGAACTTATTGATCCATATTGTGTTCCTCATTCC
TTCTAGCATTAGCCCTTGTAGTAGTCATAACCATCAGGTAAGGATTAGGAGAAAGACCTTATAGGGTTAAACTCATATCG
CACGACTTAGAGAAATGAAGAAGTGAAGTTTCCTAAGCATCTCGTAGCCTCTCATTCATAAATGTGGCGCGCTTCACACT
CATGAACAAGACTCTACTTGACGTGGTTTGAGACATCCTAGAACCATTCTAAACCTTGTGCTCTGATTACCAAGTTTGTC
ACGACCCAGGGTTATCCCCTAGATGTGACAAGGCAGACAAGACCCCGAGAGGCCTCATACAAGACCTTTAGCATATCACA
ACATAAGATAATAGAAAATGGTGCAGAAATTTAAAACATTTTCAATAACATCAAAATTTCATAAAATGAAGCGGAAGTCT
TTAACATTTGTGTCAAACCGTCTAATACTTGATTAGTCTTAGGACACAACCCATACAATAGTTCTAACATAAAAGAAACA
CATAAAGGAAAGGTGGTCAAATCCTCGATGGTATGAGGACTCACCAAATCTTCACTTGCTTGCTCTACTATGATCTTAGC
CATGAGGATGGAAGTCAATATCGCCGGACCCTACATCTGATAAGAATGTAGGCAAGAGTATGAGTTAGTACAAAAATGTA
CTAAATATGATGGCTAGCATAAATCATCAACATAACCATAACATAGGCATTAGTCAACATAAGACATATACCATAATCAT
AAGAGATAATAACATAAGTAATAAGCATATAAATGCACATAAATCATCATATCATAAGAGGAACACTTCTCAAGTAACCT
TAACTTATTCTTACTCAAGACTTGGGTCATCCACCTCTAGTCATACATATCAATGAAGGCAACTCAAGCAACAATTCAAG
CTATTCTTTCATCATACAAGTAAATCTCATATTAAAACATACTAAGAATACTTCCTTGAAGTAATATTGTTTCATCATAA
CTATGCTGCTTTGATTAGGGATTAGTCCCTCATTAGCATATTTCTACTATTCATGGAAAAGTACCTCTTTACTAATCCAA
GAAAAGTCATTACTCATGAATGGTTACGATTTACCAATTCAAGTCTACCAAGGAAAAGCACCTCATTATGCTAGACCAAG
CTATCATGGAAAACATCATCTCAAGCAAGTCCAAGCTATTCAAGAAAGGGTACTATTGTTCAATCCAAGCTATCATGAAA
TGGTGTGGCCTCACCAAGTCAAGCTACCATGCAAGCATCCTCTCATGTTAGATCAAGCTAACCATTGGAAGAGTACTACT
TATCAATCCAAAGCTATCCATGAGATCTACTAATTCAAGTTACCATCCATGGTCTTGTCTTACCATGTCAAGCTATTCAT
GAAGGGATCTCATATCACTACTTCAAGCTATTATAGTTCATACATGCTTTGATTCAATTTAGGTGAGCAAGCCTTTCAAC
CTAGAATCATTGTATGTGAGAAAACCTTTTACACTATAGATCCATACATACATAATATATGTCATGTGGGCAAATCCTTC
CACAACAATCCTATATACAAATCAACATTTATCAATTAAGCTTTATTCTCAAAGCCCTACTAGTCATAACTCAATATATT
AGCTTTACTCTAAAGGCCCTAACAATCATCATTCATCATATATACATGCCTTAGTCTCAATACAATCCTAATCTTAAGCC
TTACCATCATAATTCATCATATATACTTTGATCTCAATCAATTCATGTCTACAAGCCTTACTCTTAAGCAATTCATGTCT
ATATGCCTCAATCTCAAGCAATCTACAATGCATCTTATCATCCTAGAAGATTACATCTAAATCCTCAATTTCCCCTTTCA
TGGCATAAAAGCTATCTATATCAATTTCATCTTAGAATCATAGGTTAGGCATGGATACATGTAAATTTATCCTAAAAACA
TGTAATTCTATCAATTCAGTCATAAACAGCCATAATCCACTCAATTGGATCATAACCCATAGCATTAGAAGAAACCCAAA
TTAGACTTTAGGGAATTCTTCTTCTAAATTGGAGAAATCATGGAGCACTATGGATGAAAGGAATCCATGGCTGAATAGGC
CATCACACCTTGATTACAAATCCCATGAAAGCTTGAAGATTGGAGACTTGACTTAACCTAGCTTGAACGCTCTTCTTCTT
CTTCAACTTTCTAGAGAGAATTATTTGGGAGAGGAACCCAATTCTTTTGGTGAGTTTGAGAGAATGACTTGAATGACTTA
ATTTAGAAGTCTATAGTACTTATATGGTTAGTCTAGGCTAGGGTAAAATGACATCACTTAATTCTAATTAAAACTAGAAA
GGACCCTTTTGTCCTTAAAACAAACATCCAGCGAATCACGAGACCATGATGACGGTTCGTGGATGTACCTACGTTCTGTC
CTGATCAAATGTGGTTTGGTGACAGAGACTTTGCTGGCCACCTATGACATCCCTAACTATAGGCCGTGGACCCATCGACG
GGGCATGGGTCCTGACGTGGTTCTACTTTAGGCATTTTTCATGGTGTCCATCTACGGGGCAACCTACGGGGAGTGGTGTC
ACCTACGAGCCATGGGTTGTCCCGGGGAGGTGGCATCTAGGAGTTCTAAAATGTTATGCCCTCTAACTCAAATTAGGGGT
TTTACATTGAAGGAACATGATACTTATATTGAATTACACAAGTGTAAGCTGAGAGACTGGAGAGGAACTATTATCTCAAG
CTGAAACCTATTCGGAAGGAAAAAAGTGATTCCGCCACAAAACCTTTACATAAGAGACTTCCTTATTCCTCAACCTACGA
ACCTGACGGTCAAGAATTTCAACTGGAACCTCTTCATAGGTGAGGCTATCCTTAACACCCACACTCTCTAAAGGTATTAT
TGATGTCGAACAACCCACACTCTTTTATAACAAGGAAATGTGAAAGACTGGGTGAACGGCTGCTAGTTACGTTGGCAACT
CTAACTCATAAGCCACATTACCAACCCTTTTCAGGATTCTATAAAGACCTACATACCTGGGACATAGCTTCCCTTTCTTT
CCAAATTTCAACACCCCCTTCATGGGTGACACTTTCAGGAAAATCCAATCATCGATTTAAAACTCTTAGTCCCTTTCCTT
ACATCTGCATAGGACTTCTGATAACTCTAAGCCATCTTTAGTCTATCCCTGATGAGCTAAACTTTCTCCATAGCCTTATT
AACTGAATCTGGCCCAATCAAGGCTGCTTGACCTACTTCAAACCAACCAACTGGAGAACTGTATCTACGCCTATACAGTT
CCTCATAAAGGGCCATCTAACTACTAGAATGGAAGTTGTTATTATAAGCGAACTCTATGAGAGGTAGGTGTTCATCCCAA
TTACCTTTGAAATCGATCACATAAGCTCTCAACATTTCCTCTAAGGTCTGAATGGTACGCTCTGCCTGACCATCCGTCTG
CAGATGAAATGTTGTTCTAAGGTTTACTTGAGTACCAAGACCTTTCTGAAACTATTTCCAAAAATAAGAGGTCAACTGAG
GACCCCTATCTGAGATGATAGACAAGGGAACCCCATGCAACGTGACTATCTCGCAGATGTATAGTCTTGCGTAATCCTCC
GCTGAATCTGTAGTCTTGACAGCCAACAAATGAGCTGACTTAGTTACTCTGTCCACTATCACCCAAATTGAGTCATGTTG
TTTGTGAGTATGAGGTAAACCGTTAATGAAATCCATATTTATCACTTCCCACTTCCATGTAGGAATGTTAATCTTTTGAT
TAACACCTCCTGATTTATGATGTTCTACTTTAACCTGTTGACAGTTAAGACACTTAGCCAAAAATCTGCGATGTCTCTTT
TCATGCCGTTCCACCAAAAGACTTCTCCTAGATTACGGTACATCTTGGCGGCACCCATATAAATAGAATACCTGGAATTA
TGTGCCTCATTAAGGATTTGCTTCCTCAACTCACCCATATTCAGAACACATAAGCGACCCTAGTAACGAAGCACACCATC
TCCTCTTGGGAGAAAACCTCAACTCTTTGCTGATGAACTCCACCTTTCAAATGAAGTAATATAGGATCGCTATCCTATTT
TTCCTCAACCTCCGCTACCAGTGAAGATTCTGACCCACTCTGAACTATCACACCACCATTTGACGTGTCCATAAGGCAAA
ATCCTAAGCGATCAAGCCGGTGAACATCTTTGGTTAATTCTTTCTTCTTTTCCTCAACATGTGATACACTACCCGTGGAG
AATCTTCTGAGGGTGTCAACCACTATATTGGCCTTACCTAGATGATAGAGCATATTCATTTCGTAGTCTTTGAGGAATTC
ATGTCATATCCTCTAACAAAGATTCAACTATTTATGGGTGAACACAGACTGGAGGCTATTATTATCTGTGAACACATCAA
CATGAACACCATACTAGTAGTTTCTCCAAATCTTTAGTGCAAATACTATGGCTGCAAGCTCGAGGTCATGAGTCAGGTAG
TTCTTCTCATGGACCTTAAGCTTTCTAGAAGCATAATATATGACCTTACCTTACTGCATCAACACACAACCTAGGCCAAC
CCTAGATGCAGCACAATAAACCACATAACTGTTTCATCCATCTGGTAGAGTTAAGACAAGAGCTGTAATCAACCTAGTCT
TCAATTCTGAGAAGTTTTTCTCATACTCATCTGGCCACTGAAACTTGACCTTTTTCTGAGTCAACTCAGTCAATGGGGAA
GCTATGGATGAAAATATTTCAACAAACCTCCTGTAATAACTGGCCAAACCCAAGAAACTTTTGATATCAATTGGAGAGGT
AAGCTTGGGTAGTGCTGTACTGCCTCAATTTTCTGAGAATCCACTCGGATCCCTTCGTTGGATACCATATGACCAAGGAA
AGTGACCGACTTCAACAAAAATTTACATTTGCTGAACTTAGTAAATAACTGACGATCTTTGAGGGTTTGCAAAAAAAACT
ATTAGATGAGTCACATGATCTTCCTCACTCTGAGAATAAATAAGGATATCATCAATACAAATGATGACGAACAAGTCCAA
ATACTGTTTGAACACTCCATTCATTTAGTCCATGAAAGTTTCAAGAGCATTTGTTATTTCAAAAGACATAATTACAAATT
CATAGTGACCATACCGAGTCCTGATGGCTGTCTTTGGGATGTCACTATTTGTGACTCTTAGCCGATGATAGCTGGATCTG
AGGTTTATCTAAGAAAAGCAACTAGCACCCTGAAATTGGTCGAACAAGTCATCAATTTTGGGGATGGGATACTTATTCTT
GATTGTGACTTTGTTCAATTGACGATAGTCAATGCACATTTTGAGAGAACCATCTCTCTTGTTCACGAACAACATTAGAG
CACCCATGGAGATATACTGGGTTCGTTGAAGCCCTTATCTACAAGGTCTTTCAACTTTTTTTTAATTCCTTAAGCTCAAC
TGGAGCCATTCTGTAAGGAGAAATCGAAATAGGTTGGGTATCTTGAAGAATATCTATTCCGAAGTCAATTTTCCATTCAG
GAAGAACTCTGGGAAGATCTTCGAGGAACACTTCTCGAAACTCATTTACTACTGGGATTGACTTAAGATTTGGGTTTTCA
GATTTTGAATCCTTAACCCATACGAGATGATATATTTACCCTTTGAAAATTATTATTCTAGCTGATATGCTCAAATTACA
CCTCCCTAAAGAAGTATAAGCGATCGTTATCAAGTAAAGAACCGAACTTGGAGGTTGGGGTCGATCCCACGCGGAATATG
GTTTAGACTTAAACTTAACTTACAATTATATTCTTTTAGTCAACGTACTTCCGAAACAAGTAATTAAAGGAGGGGGATTT
GTGAAACAAATTCTGGAAATTATGTGAACAATCAGTGAGCAAGATTCACACTTTAGTTGTTATCAAGATGAGAGAGAAAC
TAGGGTATACATGTTCCCCATAAGCTCATAACACGGTAATCCTAGTAATAGTAATCCTTTCCTAGTGTATTACATGCAAA
GTAATAAGTTAGGTATCTCTAATTCCTTGGTTTGGCAACTAGAGAATTTCACCCCGCACCTTGGTCCGGCTATGTGTGTA
TAATTTACTAACCCTTACCTTTACCTCATATTAGACATCGTATCAATGTATGGCTTAGTTTTCACCCTTGCACTAATTGA
CACTAGACTATTAGATAGTATCACACTAAATCTATGTTGATAATTCTTTTCTTATTAACTACCTCCTTGGTCCGGCAAGT
AGCAACAAGGCGAGTTCCAACGTTGGCCACTGTTAAAAAGACTTCTAAATGAAAAAAATTATCAATGCATGCAACAACAC
TATTCAAGAATTATTTAGTTACTTTCATACGTTGTTAATCACTCATGATTCTCACAACCCTAGTTGTGGATTTAGTTACC
CAAAGTAGCAATAACACAATTCATATTTTTAGATGAAGAAATCATGAACTTACGTAATGAGAAGAATAAACCCAGAATCT
TAACTTGAATTTCAAAGTCAAAATCTTCAAAACGAACTTAGGTAATCAAGAATTGCTAAAGTTGCAAGTTAATCTCCAAA
GCCAAAAACTAGAATAAAAGTAATAAGGTCTAACCCCAAAAAACGAGGTTTACATGCCCTATATATAGAAAAAAAAATCC
CAACTAAAAAGTAAACGAAATAAGGAAATAAAGTTTTGGATGCGGTTGTAATTGACGAGACTGACCTACGGACCGTGGAC
TGACCTACGATCCACAGGTCCCTTCCGTGATTTGGGACTTAGGCAATTTTTCAACTCTTTAAATCTCCTCCTCGCAGTTA
CAATTGACGGATCAACAGGATGGATCGTGATTCAATCCACGGTCCGTGGATCCTCCTCCGTGGTTTCATACTTAGACTTT
TGAAATCATGTATTGGAACACCCTTCTCTGAATGGTTTGACGGACTTGCAGGACGACCCGTAGGTCGACCTACGGTCCGT
AGTTTGAGTTCGTGGTTCCACACTTGGTCAAGAATTCCCTGATTTCTTTTTCATGCTTTGCCTGTCCATCTACGATCACC
ATCTACAGAACGTGACTGGACCTACGGTCTGTGAGTCACTTCCGTAGATGGCCTTTTCTACACAATTCTTCAGCTGTGTC
TCATACTTCCACGTTCAAACTTATTTCCTGCAAACATGATAAAAACACATTAATACCAATACAAAATGGCCCTAGACACA
CACACATCTTAAGTGAAATGTATTAAAAATACCATAAACTCACAGTATGTCACTATCCTTAAGGTAAGAGATAAATCTAC
CCATAGGCACTGAGCTACTAACCTTCCATTCTAAGAGTAGCCTATTTGGAAACTGAAATTGAACAATCCTAGTTCTATAA
TCATCTGAGGCATAACAAGAATGTAACCAATCCATGCCTAGAATGATTCAAAAATCAACCATTTCTAACTCTACAAGGTC
TGCTAAGGTGACTTTCTGAGAAACTGTGACAGTGCAATTTTTGATATACCCGTCTAGCTATAACAGGGTCACCAACTGGA
GTCGACACTGAGAAGGAATTGTGAGAGAGTTTTTGGACCTGCATTAGTACCACGAGATTCCTTCCACTCATGGTACAAAT
TGTAGGCCACTATCTTCAACTGATAGGCGGCCAAATATGCACTCTCGACTAGAGTGAAACCTATAATATCTGTTACCTTC
TAAATGTCATCAGGAAACTCTTGTAGATACCCTTCTGACTTAGACCCATAAAACTCTGTATGGTTAACCCGAATGAGGTC
CCGGATTCTTGTTCCAGGAGTGTTAGTGTAACACCTAGGATTCGAGAAAAGAGATATTTCAGTTTTTAAAAATACCTGGT
GCCATCCGATAGAGGCCAACCACCACCCATTGACTGAACCATGGACCGTAGGTCTGGTCCGTGGATTGGCCAACCAAGCC
TGCCCAGAAAATCACGAACCACGGCCTGGACCAATGGACCGTCGTTGGGTCCACGATCCGAGGATCAGGGCCTCAATTTC
AAACTTCTAAAATAGATGACGGACATGCAGGACGGACTGTCGGTCAAACCATGGTCCGTCGATCAGGCCAGAGTTAGTGG
GTTGGCAGTTATTTTTAGGGGCAATTTGGTCTTTTCCTAATTATTTTATCCCAATACTATGTAGTTTTACCCTTCACAAA
AACCTCTATATAAGTGTTTTAATCCCAAATTTCCCCAAATTGAAATCATTCTCTCAATATCACAAAAGAAGACCTCTAAA
ATATTTCTCTCTAGAAGTTAAAGAAGAAGGGATCAACCTAGGGTTTCAACACAAGTCTTTATTTCCTCCATTGAAGTTAA
GCAATTGGCATTGAGGTATGATAGTTTTTATTCATAGCGTCCTTCCCTTCATGGAGTTCCCAAATTCTCTTATTTTCTAA
GTTAGAATTCCCTAATTAAGTTAGGGATTTCTTCTATGTTATGGGCTCCTAATTGTTGATCTAGTTGAATGATTTATGAC
CTATGATGCATGAATTGAGTTAATCTCATGTTTTTATGATGTTCTCCCATGAACCCATGTAATTACCATGTTTTCCTTGT
TATGAGCATATAATGTGGGTCTTGGATTATGAAAGAAGAGATTAACCTAGGGTTTCAACACAAGTCTCCAATTCCTACAT
TGAAGTTAAGCAATTGGCATTGAGGTATGATAGTTTTCATCCATGGATTACTTCCATTTATTAAGTTCCCAAATTCTCCT
ATTTTATAAGTTAGAATTCCCTAATTGAGTTAGGGTTTTCTTCTATGTTATGGGTTCTCCTAATTGTTGATCTAGTTGAT
TGATTTATGACCTAGGATGCATGAATTGAGTTAATATCATGTTTTTATGATGATCCCCCATGAACCCATGTAATTCCTAT
GTTTTCCAACTTATAAGTAGATAATGTGGGTATTGGATTATGAAATAAGAGTTTTATAAAATCAAGCATGAATTGTTAGA
ATTACATGAATTTATGATGAATTTCTATGAACCCATGTCTAACTTATGTTTTTTAGACATTGATGTTTGAAACGGGGTTT
TGAACCTTGAAAGGTGAATTATGGAATTATGCATATTCTTATGAAGTTTATGTAAATATTCTAAGGATGCTTTGAGAGTG
AAGTATCAATGATAATGTTGTTGTGTTGTTGAAAGGCTTTTCTCATATACACATGAAAGCATGATCGTGAAAGTTTTTCT
CACCTAAAATGAACCAATGATTAAGGAGTTATGTAAATGATGAGACAAGAGGCGATTAGCCATGTTCTCTAATTGAGACA
AGAGACGATTACCAATAACCTCCAATGTTTAGAGAGACGATTACCAATAACCTCCAATGTTTAGAGAGGAGGCGATTACC
CATGTCATATGTAGTAAAGACAAGAGACTATTACTCATGTTCCTTTAAGATCTTAGATGAATATGACTAAGAACTAGTCT
GTGGAAGTTAAACTTAGAACCGAGTGGACAAGTGGCGATTACCCAAGTCCCATAAACTATGTGCCAACATAGGATTGTCT
AGATAGACATTATCTAGTGGATCCACAATAGCTAAAATTTCATGGTCCTTACCGTGGCAAGTAGGACACCTCTTTTCGGT
GTGGGGTAGAGAATGGATTCCATGTTGCTAGCTCACATGGTCTTATATGTCGGTTAAGGCTACTTTCCACAAACAAGTAA
AGTTATGATGAACCAATGTTACTTCAAGAAGTATCATAAGTATGCCTCAGGATGATATTCACTTGCATTGATCCTGTTTT
ATGGCTTATGTTTTCTAACCCTCAAGTTTAATATTTTAGCTTGATCATTGCATGCTTATGAAAATGTCTGATTGTAGCAT
GATTTAAATGTTTATATGCATGGATATCATACTTGGTACATGTTTGTGCTAACGTATACTCTTGCCTACATTTCCCCAAA
TGAAGGTTACGACAGTCAAGGTTCCCAGTTTCAAGGCTAGAGGTTGATTTGAGAGATTTCGAGCTTTGGTGAGTCCTCAT
GCTTCAAGGACGAATCTTCATTGTTTCCAGTTTTTGTTCTTTTTTTCAGTTTTGCTCATGTTGTATGGGCTTGGCCCAAT
TTCATTTGTATGTACCAGATGGCTAATGAGACAAGTGTTTAGACTTCCGCTTTATTTTTATAAAAAAATTTTGGGACTTG
AAATGCCGTTCTTTATCTCTTTTGTTCTATTTCTTATGTTATGAATGCTAAGTGGCTTGTATGGGGCCTCTTGGGGTCCT
ATACGCCATGTTGCGCCTAGGGGCTACCTTGGGTCATGAAAAACTTGTCAATCAGAGAAAAATGTTTAGAAAGGTCCTAG
GATGTCTCATAAGCCACGTCGAGTAGAGTCTTGTTCATGAGCGGAAGCGCGTCACATTTATGAATAAGAGGCTACAAAAT
GATTAGGAAACTCTACTTCTTTCATTACTCTAAAGTCATGCGATAGAGTTTAACTCTATAAGGTCTCTCTCCAAATACAT
ATCCGATGCTCTATAGGATATGGCTACTCGAAGAGCTTATGCTAGAAGGATTGCGGAAGAGAATGTGGAACAATAAGCTC
CTCCTCAAGCTTCTCAAGTTTCGATCGATCCTTTGGCTGAGCAAGTGACTAATGCGGAGTTTAGGGCAACTATTCAAGTG
TTGGCTCAAGTCGTGACTGCTCAAGTCAATAGGGAGATTGCGGTTCCCATGAACCCAAATGTGGGTACGATGGCATCTAG
AGCGAGGGACTTTACTGGAATGAATCCCATGGAGTTTCATGGTTATAAGGTTGAGGAAGATCCTCAAGAGTTCATTGATG
AGGTTTATAAGATGTTGATGGTCATGGGAGTGACGCTGGTGGAAAAGGCGGAGTTGGCCGCTTATCAACTTAAGGGTGTT
TCTCAAATATGGTACAACCAATGGAAAGAAGGGAGGCTAAAATATGTGGGTCCTCTCGATTGGGAAAAGTTCAAAGTTGC
TTTCCTTGATAGGTTCTTTCCTCTTGAGATGAGGGAGGCAAAGGTGCTTGAGTTCATCAACCTTCGTCAAGGGTGTATAA
GTGTGAAGGAATATGCTTTGAAGTTCACACAATTGTTTAAATATGCTCCCATAATGGTTGTCGATCCTAGGGCAAAGATG
AGTAAATTCGTTTTGGGTGTGTCTGAAATGATGGTTAAAGAATGTCGTACCGCTATGATTATTAATGACATGGAAATTTC
TCATCTCATGGTTCATTCTCAACAAATCGAAGAGGAGAAAATTAAGGAAAAGTCTAGGGAGACAAAGAGGGTTAAAATCG
GTGGTGGTAATTTCTATCATGCAAGGTCCGATGGACATAGTCGTTCTAGATTTAGACAAAGGTTTTCTGGTCAATGCTCC
TACTAGGTATAACAAAGAGAGGGTGTCTAACCCTAAGCCTCAAGGAGGAAATGGTAGTGGGTCCTTATTGCCTACTTTTG
CTAAGTGTGGAAGAAAGCATGAGGATAAATGCCTAGCGGGTTCTAATGATTGTTTTGGGTGTGTTAAGATGGACCACAAG
ATAAGAGATTATCCTTTAGTTGCTAAGAATGAAGGAGATAATTTCCGAAGGGCTCAACCAAATCCTTCATCCATTCCAAG
TGGTTCGGGTTCAAATGATCCTAAGCAAAACCGATTCTATGCACTTCAGACTCGTGATGAGCAAGTGGGTTCTCCCGATG
TGGTTACCGGTATGTTGAAAGTCTTCCAACTTGATGTTTATGATTTACTTGACCCCGGTACTACTTTGTCTTTTGTGATG
CCATATGTGGCTAGGAGGTTTGATGTTCTTCTGGATGTGTTGTTAGATCCGTTTTCTATCTCTACTCTAGTGGTTGATTC
TATTGTTGCTAAGAGGGTCTATAGAAAGTGTCCCGTTTCCTTGTCCCATAGAGTTACTCTTGTTGATTTGGTAGAGCTTG
ATATGCTAGATTTTGATGTTATCCTTGGTATGGATTAGCTGCACTCATGTTATGCTTCTATTGATTATAGAACTCGTGTA
GTCAAGTTTCAGTTCCCGAATGAGCCTATCCTAGAGTGGCATGGGGGAAATTCTATGCCTAAGGGTCGGTTTGTCTGTTG
TCTTAAAGCTAGAAAGATGATTTCTAAGGGTTTCATTTACCATCTAGTTAGGGTGAGGGATGTAGATTCCGAAACCCCTA
CTCTTGAGTCGGTCCCCATGGTTAAGGAGTTTCCGGAAGTGTTCCCTGATGATTTACCTGGTATTCCTCTCGAAAGGGAA
ATAAACTTCAGTATTGACCTTCTCCCAGATACGCAACCTATTTCTATTCCTCCTTACCGAATGGCTCCAGCAGAACTAAA
AGAATTGAAGGAGAAATTGAAAGATTTGTTGGATAAGGGTTTCATCTGACCGAGTATCTCTCCATGGGGTGCTCTAGTCT
TGTTTGTTAGAAAGAATGATGGTTCTCTCCGTATGTGTATAGACTATCAGCAGTTGAAAAAAGTTGCCATTAAGAATAAG
TATCATCTCCCAAGGATAGATGATTTGTTTGACCAACTTCAAGGGGTGAGTTACTTTTCCAAGATTGACCTTCAGTTGGG
TTATCGCCAATTGAGGGTGAAGGAAGATGACATTCCGAAGACGCTCTTCAATACGGTATGGTCATTATGAGATTTTGGTA
ATGTAATTTGGTTTGACTAATGCTCCGGCGACATTTATGGATTTGATGAATATGGTGTTTAGACAATACCTTGACATGTT
TGTAATAGTGTTCATTGATCATATATTGATCTATTCAAGAAGTGAGGATGATCATATCAATCATTTTAGGATTGTGTTGC
AAATTCTCAAAGACCAACAACTCTTTGCAAAGTTTAGCAAATGTGAATTTCGGCTAAGGTTCGTAGCTTTCCTTGGCCAT
ATTTCTTCAAGTAAAGATATTGAGGTAGATCCTAAGAAGACCGATGCGGTTAAAAGTTGGCCTAGACCTCTATTCCCTTC
AGATATTAGAAGTTTCTTGGGTCTAGCCGGTTATTATAGAAGGTTTGTTAAAGGGTTCTCTTCGATTGCCTCTACATTGA
CGACTCTGACTCAAAAGAAGGCTAAGTTCATATGGTCCGAAGTATGTTAAGCGGTGCTTAAAAAGTCCGTAGAAGCTTTC
TCCCAAGGGGGAGATGGTGTACTTTGATATCAAGCTTGCTTGTGTGTTCCCAATGTAGATGACCTGAGAGAATAGATCTT
GTCAGAAGCCCATAGTTCTTGGTATTCCATTCACCGGGGAGCCACTAAGATGTACTGTAATTTGCGGGAGATCTATTGGT
GGAATGGGATGAAGAATGATATTGCGGGATTTGTGGCTAAGTGTCCTTATTGCCAACAAGTGAAAGTTGAGAATCAGAAA
CCAGGAGGTTTATCCCAAGCCATTAGCATTCCTACTTGTAAGTGGGAAGATTTGAATATGGACTTTATCATTGGATTGCC
TCGCACCCAGCGTCAACATGACTCGATTATGGTTATAGTAGACCGGATAATGAAATAGGCTCATTTTATTCCCGTTAAGG
TTTCTTATATGGCGAAGGACTATGCTATATTATACTTGAGGAAAATGGTAAAGTTGCGTGGATTGCCTTTATCCATTATC
TCCGATCGTGGTACCCAATTCAGTTCTCAGTTTTGGAAATATTTTCAAAAGGGTCTTGGTCCTCGTGTCAAGCGTAGTAC
GGCTTTGCATCCACAAAGTGATGGTAAGTGCAGCGCACTATCCAAACCTTGGAAGATATGTTGAGATATTGTGTGATTGA
TTTCAAGGGTAATTGGGATGGCCATTTGCCAATGATCGAGTTTGTCTATAACAAAAGTTATCACTCAAATATTAGTATGG
CTTCATTTGAGGCTCTTTATAGTAGGGGGTGTAGATCTCTTATAGGTTTGTTTGAGGTGGGTGGAGTTGCCTTGATAGGA
CCCGAGTTAGTACACGAGGCAATGGGAAAAGTTCGACTCATTAGAGGAAGGTTGAAAACGGCTCAAAGTCGGCAAAAGTC
ATATGCCGATGTTAGAAGAAGAAATATTGAGTTTGATGTCCATGATTGGGTTTACTTGAAAATTTCACCCATGAAAGGTG
TAATGAGGTTTGGTAAGAAAGGGAAGCTTAATCTCCATTATGTAGGCCCATATCATATTTTGAGGTGTGTTGGTAGGGTT
GCTTATGAAGTAGAATTACCTATTGAATTAGAATCGGTGCATCCGGTTTTCCATGTCTCAATTTTGAAGAAATATGTTGG
AGATTCGACATCTATAGTTCCGTTGGAAGGTTTGGGAGTTAAGGAGAATCTTTCTTATGAAGAAATTTTGATTGAGATTT
TGGACCGACAAGTCAAGAAGTTGTGTCATGACCCAGGGGTACCCGTAGTCGTAACATGGAGTACTTGACCTCGAAGGGGT
CTCATACAAGCCCTTAGCATAATCATAACATAAGATCATACAAAAGTATGGGAAAATTTAAAACTTCTTTAAAATCATAT
AATCAAAAACATTTTCATAAGAAAATGGAAGTCTTTACTAAACCTTTGTCTCAAACCATCTATTTAACTCTTGAATACAA
TTCTTGGGATGCAGCCCATATAAAAGTCTAAAACTTAAGAAAATGACATAAAGGGAACATAATGGGTTTGTCCTCGAAGC
TATGAGGACTCACCAAAATCTTCAACTCTTCTTGCTTCTTAGGAACCTAGCCTCCAAAGTAACTCAACCTCCGAAACCCT
ACATTTGATTAGAATATAGGCAATATGTGTTAGTACAAAATGTACCAAGTATGACATCTAGCACAACATCATAAGAACAT
CTCAAAATGGTTAGTCAAACATAAAACATACGCATAAGAGATAATAACATAGTCATAACATAATCATCATAGTCATATAA
TGGTCTCCAACATAAGCATCATATAAATATAAGTCAACATAAGACATAGTTAATGAGTATAGGAGATAAGTCATAATCAT
ATAAGCATATTTGACTCTTAGTCATCTATACCATAATAGCACCATTCTCAAGAAACCTAAAAATCATACAAGTGCAAAGC
AAGAATAGCATCCCATAATACCACCCAAGCCAAGTACCCGTTTTTGGTCATGCTAAACATGGTCTATATGCATGGTCTAA
GTCTTTAATCTTTTCTACTATAAGGGCAACATACTTCTACCTAAACTCAAAGCACACTTGTGCAATGCATGAAAGAATCC
CATACTACCCTCCACACTAAGCATAACCTTGAAATCATCTTAGTCATATTCACCCTACTTTGGTCTTACTATTGGCTATC
TTCATATAGACAAGGGAACTACCACCTCTAGTCAATCATATCTTGGAAGGCAACTATAGCAACAACCCAAGCTAAGTCTA
TACTATGTGTGGGAACCCNNNNNNNNNNNNNNNNNNNNNNNNNNNNNNNNNNNNNNNNNNNNNNNNNNNNNNNNNNNNNN
NNNNNNNNNNNNNNNNNNNNNNNNNNNNNNNNNNNNNNNNNNNNNNNNNNNNNNNNNNNNNNNNNNNNNNNNNNNNNNNN
NNNNNNNNNNNNNNNNNNNNNNNNNNNNNNNNNNNNNNNNNNNNNNNNNNNNNNNNNNNNNNNNNNNNNNNNNNNNNNNN
NNNNNNNNNNNNNNNNNNNNNNNNNNNNNNNNNNNNNNNNNNNNNNNNNNNNNNNNNNNNNNNNNNNNNNNNNNNNNNNN
NNNNNNNNNNNNNNNNNNNNNNNNNNNNNNNNNNNNNNNNNNNNNNNNNNNNNNNNNNNNNNNNNNNNNNNNNNNNNNNN
NNNNNNNNNNNNNNNNNNNNNNNNNNNNNNNNNNNNNNNNNNNNNNNNNNNNNNNNNNNNNNNNNNNNNNNNNNNNNNNN
NNNNNNNNNNNNNNNNNNNNNNNNNNNNNNNNNNNNNNNNNNNNNNNNNNNNNNNNNNNNNNNNNNNNNNNNNNNNNNNN
NNNNNNNNNNNNNNNNNNNNNNNNNNNNNNNNNNNNNNNNNNNNNNNNNNNNNNNNNNNNNNNNNNNNNNNNNNNNNNNN
NNNNNNNNNNNNNNNNNNNNNNNNNNNNNNNNNNNNNNNNNNNNNNNNNNNNNNNNNNNNNNNNNNNNNNNNNNNNNNNN
NNNNNNNNNNNNNNNNNNNNNNNNNNNNNNNNNNNNNNNNNNNNNNNNNNNNNNNNNNNNNNNNNNNNNNNNNNNNNNNN
NNNNNNNNNNNNNNNNNNNNNNNNNNNNNNNNNNNNNNNNNNNNNNNNNNNNNNNNNNNNNNNNNNNNNNNNNNNNNNNN
NNNNNNNNNNNNNNNNNNNNNNNNNNNNNNNNNNNNNNNNNNNNNNNNNNNNNNNNNNNNNNNNNNNNNNNNNNNNNNNN
NNNNNNNNNNNNNNNNNNNNNNNNNNNNNNNNNNNNNNNNNNNNNNNNNNNNNNNNNNNNNNNNNNNNNNNNNNNNNNNN
NNNNNNNNNNNNNNNNNNNNNNNNNNNNNNNNNNNNNNNNNNNNNNNNNNNNNNNNNNNNNNNNNNNNNNNNNNNNNNNN
NNNNNNNNNNNNNNNNNNNNNNNNNNNNNNNNNNNNNNNNNNNNNNNNNNNNNNNNNNNNNNNNNNNNNNNNNNNNNNNN
NNNNNNNNNNNNNNNNNNNNNNNNNNNNNNNNNNNNNNNNNNNNNNNNNNNNNNNNNNNNNNNNNNNNNNNNNNNNNNNN
NNNNNNNNNNNNNNNNNNNNNNNNNNNNNNNNNNNNNNNNNNNNNNNNNNNNNNNNNNNNNNNNNNNNNNNNNNNNNNNN
NNNNNNNNNNNNNNNNNNNNNNNNNNNNNNNNNNNNCCCACAATGTAAGTACAACCCTAGCTAGAATTGGGGTTTTTTTG
ACATCACAATTTGGGGAAAACTAAGGGGGATCTATGGGGGAAGAACCCATAGATGAATTAGATAAATATACCTCTTTTCA
AAGCCCTAAATAAAGCTTGAATCTATGGTGAATTCGACCCTAGCTTCTGCCCCTCTTCTTCTTCTTCTTCTTCTTCGTCT
TCTTCTTTGTTTCTAGAGAGAGAAATATTTGAGAGGAAGTGGGTTCTTTAGATGAATGAGTTAATGACTTAGTTTAGGGT
CTTATTAGGCTTATATAGGTAGCTAATTAACTAACTAACCGACATACCTTAATCCCTAATTAATAATTTAATTAATTCCC
AAACCCCCTTACCTAAAACTAAAAGTCCAAAAACTGTTAAGACCTATGGACCCCCACCTACGGACCGTAGGTGGGGTGAT
GGCTTGTACTGTTCACTTCATAGGTGTGTACTGTGGCTAAGAAGGCAGGCCAGATTTAGGCCTTGACCTACGACCAAGCG
CTACGGGGCGTGAGTGGACCTACGCCCCGTAGGTGCCCAAACGTAGCTCACCAAAAATGCAGATTTTAGGGACTGTTTTG
GGGTCTTCCTCAAGGACCCCTTTGGTTGGTCCTTGGGGAGTCGTACCCGGATGTTTAACCCCTAAACACCTCATTGTAAG
TATGGGAGCCGTTTTACAGCGTTTAATCCTCATACGACACTCCAAACCTCTTAGAAAAGGCTCTAGAACTTGCTAGTTCA
ACTTGCTAATTTCCGGGGTGTTATATTATCCCCCCTTGGGATCATTCATCCTTGAATGACGATTCTAAACACTTCTTAAT
GTCAAAAATTTAAGGTAGCAGCCCATTATGCATGCACTACATCTAAATGCGCACAACCAAGGGAGAAAACTTCGATTCCA
AGTTAAACACATTCAATGCAACACAAGGGAGTAGGGACTACTTCTACCAACCCAAAATGCATGAAACTCGAAATCTACTC
ATTTTCAAGGAGGAACTAACATATCCTAGGTAAAACATGCTCAACACACACTCATGGAGCCTAGCTAAATGCAAATTTCT
TCTCATAAAGCACTCATTCAAGGAGGAACCTTTCATCTCCAAAAACTAAGGCATGCTCATAATCAACTCATGAAGTCTAT
ATGCAAATCTACTGAATGCACTACAACATGAGGAAACAATGCAAATAAGTCATTTCTAACAAGGCCTAAGAATTTTCATG
AAAATGCATATAAGGAAATATGGCAACACATAAAGCACACAATAATCCTACTAGGTAGGCACACCATCTCCCCCTTGGGA
GTAAGCCTACACAAACTCTTCTAAACATCATACATAACATAAAGGCAACAATGAAGCATCATTAATACTAAAGACAACAT
CATAGTCCAACATAACAAGTCACCAAAGACAAGAAATACATAAATTTACTAAAGCATGAAACACATACCGGAAGGGGACA
TGAGGAGATTACTCTTGATCTTCTCTAGATTGGAAAGCAAAAAATCTATTCTTATTTTGAGGCTCCATATCCCCACTACT
AGAGGCAACTTACTTACCTTCTCTCCTTGTAACCTTAGCCTTAGGGCAATCTTTCATCATGTGGCCACTCTCACCACAAC
TAAAGCAACCCTCTCTACCGGCCAAATACCTACCCTCATGCCTCTTACCACACCTAGCACAAGAGGGCCATAGAGACTCA
TTACTTATCCCTTGGGGTCTAGGGGTAGACACCCTCTCACCCTTATGATTAGGAGCATTAGAAAAGCCTTGTCCGGAAAA
TATTTGTCAATTCCTAGAATGACCATGCCCATCGGACCCATCATGAAAGGGCTTATCACTATCCATCCTTGACCTCTTTT
TCTCCCTAGATTTATTTTCCTTGAGTTTTTCTTTTTACATTTGTTCGGCATGAATCATGAGGTGTGAGATATCCATATTA
TCAACAAGCATTGCCGTACGACATTCTTTGGCTACCATGTCGGACACACCCGACAAAAACCTATTCATCTCATCTCTCAG
ATTTGACACTACGGATAGAGCATACTTAGACAAAAGAGTAAACTTCAAGGCATACTCCTTAACACTCATGTTACCTTGCT
TAAGATTGATGAACTCTTCCATCTTGGCCTCCCTCAACTCCTGGGGAAAGAACTTATTTAGAAATTCCTCCTTAAATATC
TCCCAATCTATGGGACCTGCCTCTATCGGCCTACTATCTTTCCATTGCTCATACCAAATTTGGGCAACATCTTTCAATTG
ATAAGAGGCTAGTTCCTCTTTCTCTATAGAAGTCACACCCATGATAGCAAGTGTCTTGTGATCCTCTTCTATGAACCCAT
TTGGATCTTCTTCCACCTTGGTGCCACTAAACTCTGGAGGGTTCATCCTCAAAAACTCCCTTACCCTAGAAGCACCCATC
CCCTTTATAGGGTTTGCCGGAGCCACCACCTCTCTATTGACTTGCACTGTCAAGGTTTGAGCCAACAATTGCATAGAAGC
CCTAAACTCCGCAAGAGTGACATTCTCAATCGGAGGGTCATTTGGAGCTTGCGGAGGATCTTGGTTTGGAACTTGTGTAA
GAATCTCTTGTTCTCCATTGTCTTCCTCATCCCTCCTAGCAATAGCCCTAGTATTAGGCATAACCTAAAAAACCATAGGG
CAAAGGTTAGGAGAAAGACCTACTAGATCTAAACTCTATAGCACGACTTAGAGAATGAAGATATGAGATTTCCTAAGCAT
CCAATAGCCTCATATTCATAAATGTGGCGCGGTTCACATTTATGAACAAGACCCTACTAGACGTGGTTTGAGACAATCCT
AGAACCATTCTAAACATTGTTCTCTGATTACCAAGTTTGTCACGACCCAGGGGTACCCCCTAGACGTAACATGGCGTACT
TGACCCAGAAAGGGTCTCATACAAGACCTTAGCATAATCATAACATAACATCATAGAAAAGTATGCGAAAATTTAAAAAT
TCTTTAAAACCATACAATCGAAAACATTTTCATAAGCAAACGAAAGTCTTTACTAAACCTTTGTCTCAAACCATCTATTT
AACTCTTGAATACAAGTCTTGGGACGCAGCCCATATAAAAGTCTAAAACATAAAGAAATGATATAAATGGAAAATAATGT
[truncated: 454,208 more chars]
