# Supplementary material for: Homologues of potato chromosome 5 show variable collinearity in the euchromatin, but dramatic absence of sequence similarity in the pericentromeric heterochromatin
Source: BMC Genomics. 2015 May 10;16(1):374. doi: 10.1186/s12864-015-1578-1 (PMC4470070; doi:10.1186/s12864-015-1578-1)
Supplement: Additional file 3: — RH BAC tiling path sequences. Description of data: Nonredundant, multifasta sequence files of the individual BAC MTPs. The sequence contigs and scaffolds in the MTPs can be either ordered or unordered, depending on the quality status of the tiling path sequence. [file 12864_2015_1578_MOESM3_ESM.zip › mtp_2281.fasta]

>mtp2281.contig_1
TCCTCCATCAGAGAAGCTGATTTTTAGTAATTTGTTCACGAATGGACAATACGGTCTGTAGAAGCTTGTACGAACCATAC
ATGGGGTCTGTAGAAGTGTTCCGACAATTATTTTTCAAGGTTAAATGGGTCTTAATCTATTCTTTTAATTCCTATACTAT
GTCGTTTTAAGCCAATTTCTAAGACCTAAAACCGTTTCTAAGGTTCAAACCCTCTCCATTCACTCTCAAACTCCCAAAGC
GCTCAAGTCTTCTTCTCCAAGTTCTCTCAAGGTGATTCTAGATTTCTTCAAGATCCAAGTCTCCTCTTCTAGATTTCAAA
TTTAGGACTCATCAAGGTATGTGGAAAATTTATCAATGGATTCCTCTTCACCCATTAAGTCCGAAAGAAACCTCAAAGTC
TCTCCATGATTCTTAACCAAATTCTAGGATTTCATGATTTTATTGTGGGTTCAATTGATTTGAAACTTATTCATTATTAT
TGATCTTATTATGCATGATTTGATCATAATTAGATGTTTCCAATGATATTTATATTAACCCATGCTAGGCAAGTGATTTT
GATCTAAAATTAAGCTTTGATGATATACATTCGTTATGAATTGAAGAGATTATGATTCAAGGGTACTTTAGAATAAAGTG
TCAACATGATTTTATGAAATTAGGTTTCTTCCGATTGAAGTATTCTCATTATGGAAAGATTATCGTGATATAGATGCTTT
CGATTAAGTGTCTCTCATGAATTGATTATGTTACGAAATCATGATATTTTAAAGGAGCTATTCTTATGATTATGAGTCTT
CAAGAACGATTTGATATTACTAGATTCTTACCATTTCAAAGACTATGAATATTAATATGATATCATCATGCATGTTTTCC
TTTGGGAGCTTACTTAGCACAGAGGCGTACTAGTGGCGACTACACAGGTTCCTAAACTACGTGCCCTCATAAGATTGTCC
AGAATAGATATTAGCGGGTGGATTCACCTAAGCTTATGATTATGACCCTTATCTTGACAGGTAGGACACTCTCTTTTCAG
TGTGAGAGTAGTACATTAAACTCCATGTTATAGCTCACATGGTTTATGTCCGTTAATGGTATCTCCCACAACAATTCATG
ATTTCTTCAAAAGATTATGATTAAGCTTATGATATGATTTTAAGAATATTGCATTGAACTTATACTATGCTTTATGAACT
CAGCTTATCAGATTATTTCATGTTTTACTTGGTCATGCACATTGTTTTAAAAGGTGGGGGCTTGAGGCAAGACGTTTTAG
GCAGTATGGGGCGAGATGTAATCCCTGAGACTAAGGCGTAAGTCTTATAGATCTACGGGGCGTAGTCTCATGTATATTAC
ATTTTATAATTTTATTATCATCATATCATACTATAAGTGCGAAGAATAATGGGCAAACGTTAGATTACTATTTTGCCCTT
ACACTAAATCATAATCTAATTAATTTAATATTAGTAAATAATTTCTAATTTATTATATACAGTAAAACCTCTATAAATTA
ATACTCGGTAAATTAATAATCTCTCTAAAATAATATTTTCATCCGGTCCCAACTTGGGCCAATGGAAAAAATCGCCAATT
TCGATAAAATTATAAGATAATATATTTCTAGAAGACCCCTATATAAATATATGGTCCCACTAATATCATAAATTAATAAT
TCTTTAAAAGTACAAATATATCTAAGACAAATTAGTGAAATATGATTCTATTGTGTTCTGTTTTTTCTTAAAATTTAAAT
CTAGTTGAAGCTCATCTCTAACTTTTCTTATTGCATCCAAGGGCTCCGATTTATTTTAATTGAAAGTTCATACTCCCTTT
GTCCCTAATTACTTGTCCACTTTTGAATTGGACAAGTAATTAGGGACAAAGGGAGTATGAACCAGTTATTTCAAAATTGA
TCTTTTTTTGTTCTTATGGATTCCAATTTCGTCTCCATGTCTTGTATATCAACTGAACCACTCTCTCCGAAAAGATGAAA
TGACTTGATACCATGTCTTAGCTTGAATTTTTCAAGCCAACCTAGAGATAATTTGTGCTCAAAATCTTGCTGAGGATATA
AAAGTTTCATTGCATCTATTGCCTTCTCCAAAATTAACTCTCCTGTTATATTCACATGGTCTTGATATTAGAGAAACCAC
TTATAAATGGCCTTCTCCATGTCTGGATATTTTGCTGGCTTGTGTCGCTTGATATCCTTTTCTTTTTCTAGGTCAGCCGA
AAGATATTTAGCTGATCGTTTGAGTGTGTTTGATATTGTACCTTGACTAACTTTCAAATGAAAGTTTTCATTAAGCCACG
ACTGTAAATCTTTTTGAGTGCATGCGAATATTTCTTTTGTACTCACATAATGCTTTACGTATTTGATCTATCATTGTTGA
TTTTGTGACACACTTTAAATGAGAAGCCATTTTTGGATATGATTTAAAGAAATTTCCTATGTTGCTTATATAATTTTTTT
CCTCACCATCATACATCGAATGTTTTTAATAAGAATACAATGAATAATAATTGATTATTAAGAAACAATGAGCATTATGT
ATAATTTTACAATGAATGATTGAATTC
>mtp2281.contig_10
TTTCCATCATGTACACCACCCCCACTTCTCACCATCCAACACACATACAACCTTTTCTCTCACACGTTTTCAACCATTGA
ACCCTTCCAGTTTATTCAACAAAGAGATACACAACAAGTTTACTTGACATAGTAGAACAATCAGATATATGTCATCATTA
TCATTTAACGATTCTGAGAAATATTGTATCAATTATTACTTACGAACAACAGAGAATTTCATAATTCTCAAGATATGCAG
TTATGTCAAGTCAATGGTCATCTCACGGAACCCAAGCCCAAACTGCTTGCATACCGAAACGTGGTACTCGATCCAATGTT
TATGCCGGAACATGGCAACTGATCCATATATTTATGCTAGAATGTGGAAACTGATCTATATATTTATACCAGAACGTGGC
AACCGATCCAATGTTAGTGTGTCAGAACGCAATACCCGATTCATTCAACAAACCACAATCACAATCACAAGGTACATTCT
CATAGTCATACAATCCAGTCATGATTCATGGTATTCATCAATCATCTATCCTCGTTTTACAAGTAGTGTGGTCCATAGTG
CAACATTCGCATACATATACGTATTATAATGAAACAAGAAGAACACATATCACACAATCATGAAATCACAACCATCACAA
TGAAGCATTCATTAACATATGCCACCAAAAAATAACTCGACCATCTCTAGCCCTAGTTCATCTTCTAAGGCTTTGTTCTA
TGAATTAAGTCATCTTCTCCTCGGTGCACGAAGGTCTACGCATAAATGCTACCATTGATTAACATTATACTACGCAGTGA
GTACATGTTTATAACTACTCAATTAATAAACCTAGCCTACCTGGGCACCAAGCAACTGCACGGAATTATGGCTGCGATTA
TGGTTTTCGGCTTCGTGACGGTGATCTTGGTCGGAAATCTGTAATCCCTCGACCTCCTTACACTAGAAATCTCTTTCTCC
CTCCTTCCCAAGCTCATAGCAGGTTTTTGAGGGTTTCTAGGGTGGTTTACGTCTAAATTAGCTATTTTAGGAAGAAGGAG
AAAAATAGATTTCATGTTTTTTACATTCTATCTCGTCTATCCCGCTCTGGCGCCAGCTTAACCCGCCGTGGCGTCGCCTC
CTTAGCAGCATCTGGCCCGCTCTGGCGGGACATTGGCCAGTAATTTCCCAAAGTTTTACTTTTCCTTAATAACAACGGTT
TGTGTCGTTACATATATCTACTCACCATCTTAAGATCTCATCCTTAACTTAATTCTCATAACCAATGGAATCTCTGACCT
TTAGCCAATCATAACAAAGAAGACAACTATAGCACAATCTTATCTAAACATACATCATATAAGAGAACACTTCCTTAGGC
AACCTTAAGTTATACTTGTGCAATGCATGAATAAGACCCCATAATCCTATCCATGCTAAGTACCACTTTTAGGTCCTCAT
AATCATGCTCCTTAGTTGGAAACTAGTCCCTCTCTTTAAACCTTAGAACCCTATAAGGTACTTCCTTAAGCACATCTTAG
CTCTTTATTAGGATAAACCCTAGGAGATACTTCTTTAAGCATGTCTAGGTTCATTATTAAGATTGACCCTATGAGATACT
TCCTTAAGCATGTCTAAGTCCATTAATGCTTTTGAACACTTAGAGATACTTCTTCAAGTATGTCTTAGTTTATTGGATAT
GGAGATTGCTACTAGAAACCTTAACTCCACTATGTGAAGGCTTCATCTCATGAGACCTAACTTTGGGAAAACCCACACAC
TACTATGTAAGAGTTCCCCCTTTAACTTGGATAGTCCCCTCATCAACTAGGTGTGGTTCTCCTTTCAACTTGGAGCCCGG
ACCATACCTTGTATAACACTCCATCTCATTGTCAATACCCACTAGGGGTCAAGCATACATCCCTAGATTCACTATTAAGC
CTTGCTTAATATTCATGTCTCATGGAAGAATGTCCTTGACAATCAATCCATGTTCAAGTGATTCTATTACTTTATACATT
CAAGTATTCATAAGGTAGGTTAGGTGAGTATAGGTCTTTGACCATAATTCTAACTATTAGACTTTTATTCATCACATTAA
CTTTACTCTCAAAGCCCTAGTGATTCAACATTCATGACTACAAGCCTTACTTCAAAGATTTAGTTCATACAATCATCATA
CATATCTAGGTTTCATGACATTCTAGTCATAAGCTTCCTCTTTAATCAATTCTAGTCATAATTCACCATATAAGTTCAAT
CTCAAGATTTACTAGTCATAATTCATCATATATGCTTCAATCTAATTCAATTCATGATTACATGCTTCTATTCTTGAACT
ATTACTATACAATTCATCTATTCTAGAAGATCAATCTATAAACCCTCAATTTCCCCTTTCATGGCATAAACCCACATAAA
ACCAATTTCATCAATTAGACTAGGGTTAAACATGGAAAACATATGAATTCATCATAATATCATGATTCAATACTAAAACA
ATCATAAACAAGTATTATCCACTTAATTAGAATCATACTTAATACTACCCACAACATAGGAAGAAGCCCTAGCTAGAATT
GGGTTTTATCTTCACAATTGGGGGAAATCTAGGGGGCTCTATGGATGAAATAATCCATGGATGAATAAGCTATCATACCT
TGATTATAAATCCCTCACGAAGCTTGTATCAATGGAGGAAATTGACCTAGCTTGACCCTCTTTTCTTCTTCTTCTTGGGT
TTTTTAGAGAGAGGATTTTTGAGAAGATGAACTTTGAGATCTTTTGGGGTTTTCGAATTAATGACTTAGTTAGGGTGGTT
AATGACTTAAAATAGTTTATATAGGTGTATAAAGTCCATACAAAACGACCCCCACTTAAAACCAACTAAAAATGAATTTA
CTAAAAGACCCCTCACTAGGAAACCCACTCCCAAGCTCCATGATAGGGCTCACGAGCGGTGGTCAAGACCACGACCCGTG
GTCTTGCATGTGATCCTTGGGCAATGGCTATGGCTCGGTGTCTTGGCCTCCATAATGCTAAGGCATGACCACGAGCCTTC
CCACGAACCGTGGTCAAGACCACTGGCAGTAAAGTGGCTCGTGGTCCATGGTCCAGTGACTTGGCCCCAAGGACCTTCCT
CCCACAAAGCTAAGGCACCTTAACGAGGCCTCCCACGAGCCGTGGTCAAGACCACTGACCGTGGTGGTGGCCGTGAAGTT
GGGGCAGTGCTTGCCAAGATTGGGGCAGCCTTGGCCTTTGGCTTTTAGCCTTGACTTTTGTAGCCCTCAACTAAACCCTA
GATGGTCTACTAAGCTACGGGAAGTCATTTTACGATTCTAACCCTTTCTTCAAACGCTAAAACCTTCACGTAAAGTTCTA
GTTTAGTCTACAAATTTCCAAAATGTTACAGTGTAGTCCGTCAATTTGAAGCTAACGACTTTTAAGTCTTTTACTAATTA
TTTTAATTCAATACCATGTCATTTTACCTTTTACCCAAAGTCCTATATAAAAAATTTTAACCCCAAAACCACCCAATTTA
ATTCATTCTCTCAAATTTCTAAAAGAAGAACAAGTTCATCCTCTTTAATATTTCTCTCTTTAGAAGCTTGAAGAAGAAGA
CTAGGGTTTTCAAGACAAGTCTCCAATTCCACCATTGAATCCAAGTTTGTGGCATTGAGGTATGATAGTATTCATATATG
GATCCCTTTCCTCCATAGAGTTCCTAAATTCCCCAATTTTGAAGTTAGAAATTTCCAATTGAAGTTAGGGTTTTATTCTA
TGTCATGAGTTCCTTTTTAGATTTGATATAATTGATTGTTTTATAAAGTATTATGCAAGAATTAAGGTAATCTCATGATT
TTAAGATTAATCCCCATGAACCCATGCTTAACTCATGTTTTCTAGATTTTCATGAAAGCGGGTTTTGAACTATTGATTAA
CGTTTCAAGGACACTTCATCCAATTCTAAGTGTCAACGATCGCTAGTCAGTATAAAACCTAACTAAATGAGTTGGAGTCG
AATCCCACAGGGAGCGGTACGTGTTTAAGAGTCAATCATGAAGTTTGAACATGATCAAATCAGTCATGGGAATAAAAATT
ATCGAATAAAGACATAATTCAAATCAGGGGGTGACACGAATGTCAAATAGGGGGTTTTGGTTTGAAATTATCAACTACAA
ATAGTGGCAAACAATATGAAATAACAATAATGAGACTGTTTGTTGGGATGTGATTTGATTATAGGCTAATATAGACAAAC
GAGTAATTGCAACTATTAGAAAATAGCTAGATATTAGTGAGCAAGCTAGGCTATAGAGGAGATAAAATTTCTCTCGAACA
ATTTACCTCGAATCAAGTTGATTTCTCTCGAACATCAACAAGCATGAAAAATAAGAACAGCCCACACCTTAGTCCATTCA
CTCTCTCGAGCTGAATGTGTGGGATTGGGTTTAGGGTTCACTCTCTCGAGCTGAACCCAGGTCAACCCAATACCCACAGA
CCATCGATCAATAAGTTTAGTTTTAAAAACTCTCTCTAGAGCAAGCCAAAAATACAAGGGTAGAATTGTATTTGCAACTA
CAATCCTTAAATTAAACCACAATTAATGATTGAACTCACTTCTAAATAGCATTTAAACTAACAATTAGCAATACCCATAA
ACTAAATCATCCCATAATCACCTAATCACACCCCCAAGAATTGAGGTTTTAGCTAGACATCATAAAAAGGTAAAAACAGT
TACCAAATTGATTATCCATCAACTGGGTAAATATAGATTAGTCCTTACAATGCTCCAATTAGAAGAATCTCAAAGATCCA
CTTCCAATTTCTCAAAAGTGAAAAACTTTAATTCTTCAAAGCTTAGAAAAAACTAGAGAAAACTGCTCACCAGTTCAAAA
CTCAATAATAAACTAAAAATATATGAGCAAAGATACTAAACTAAATGTTCAAAAATGAATAGTCGCCAAAAATATGCTGC
GAAGAGTCACTCGGTGAAGTAAGTCGGGCTCGCCGAACCACTCGGCGAGCCGCCCTTTGGTCATTTCCATGTAGACTCTT
AATGTAGTAGATGGATATTGAGACTATGTAGACTTTCGCTTAGTTTTATTGAACTCTTTAAGGTGAATTGTCTTTTAAAT
CTCTTGATTTTCTATTATCTTGTTCATGTATGTTAAGTGGCTTGTGTAGGGCCTCTCAGGGTCCTATACACCATGTTACA
CCTAGGGCATACTTTGGGTCGTGACACAAGTCCACAAGCCTAAACCAAGCCAGAGACCCTTCATGAGACCCTAAATGGTC
CGTTTACAAGTGTACGAGCCGATAAGTTATCCCTCATATTGGGTGGTATAGTAATCCCGAGATAACTTATCCCGGGATAA
AATAGGTAAATGAAAAATATGTCCCTTTAAATCCTTTTTATACATCATTTTTCACATTTATGTATATTTACATTTTTTTT
AATACCATGTATAATAATATTTACTACTCCTTATTTTTATGATAATTATACATATTTTTCTATTAAAAAATTATACTATA
TAAATATAATTTTTATTTATGAATTTATTTGACTAATTCTTATGTTTATTTTATTTTGATTTCTCATAAATTTTCTTCTC
TTTAATAAACTTAAAGAGGGAAGTTCTATTTTTAAGCTAAATAAGAAAAAAAGTTATATTTTTAAATACACATGGTACTT
ATCATGGGAATACATAAACAAAAATATTTAAGTTAAATAAAATAAAAGTTTTATTTTAAAAAATGAATAACTAAAGCTCG
CAAAGAAAAAATTCAAAAGTTTAAATAAAGTGAAGGGTAATTTTGTAAACAAATAACTTGTTCTTAAAATTTATCAATAT
ATATTATTTTGAATACAACAAACCAAACACTCAATAAGAAATAATCTCAGGACAACTTATCCCATCATAACTAATCCCAA
CATAACTTATTCCATCATAACTCATATTCAAACCAAACGACCCCTAAGGGAACTAAGTATTTTCCAAATATTTCATTTTT
ACATGAATAAAGAGAATATTATTTTGAAAAAAGTTAAAAGAGTTTTCAAAAAGATTGAGTACAGTGCAATTACCTCTTAA
AGAGGCCTTTTTTGAGTAGTTATCTCAACCCGGAATATATTTTTACATTGAGCAAAAAGAAACCTTGTTTTCTAAATGAG
TAATGAGTTTCAGAGATATTTCAGAGCAGTTACCTCTTTTAAGAGGATAGTTTGAGAAATTATCTCAAACCAGAGAAAAA
GTATGTTTTATACATTTGAGCAAAAGTATATATTATTGGGAGTAGTATTGAGCACCGATATGGGGGAGAGTTTAGACAAC
TCACAGCCCCCATAAACCATGTCTTGCCAACATAGGTACAAGATCATACTTTTTAGATGAATCCTTATTGCTTAGTGGAT
CCACTTAGTTGAGAGGTTCTATATTCCGGCACGATATAAGACAGTTCTGGTAGTGTGGACAAGACGTTGTATCATCACGT
AACTCATAGTGATGGTTGTCGGTTAGAGAATCTCCCAATAGAGTTAAAGTGTATTTTTTTATATATATCACTTATTATGT
TGAGTTCAGAGATGAGAATGTATTTTGTAAAGCTTTAAATGATTTAACTCCTTTATTTCTTTACATTTAGATTGAGAACA
TTGTTATATATTACATTCCTTTCTTTAAGTTATTTCGCCTCAGCTATAGTACATACTCGTACATTGAAATGTATTGATGT
CCTACTGCATCTTTTTATGATGCATAAATAGGTGTTCAGGATCATCAACAAGTGCTCAATTGAGATCACTCTACACTCCA
GACAGTTTCGGTGAGCTTCGTTGCATTCCAGAAGACTTCACATCTACTTTCAGTTTAGTTGTTTTGAGGCGTCGTGGACA
CCTATTTTAAACATTAGAGGCTTCATAGATGGATAGAGTTGAGGAGTCTCTCAGTGCTTTCTTTCCTTAAAGATGTTTTG
CAAACTATTATGATTATTGAAATGAATACTTTCAGACATTCGAGTTGAGTTTTATTTTGAGATCAAATTCTGTTTTAAGC
CTATTATTGCTAAGTAGTCAGCATGCCAATGGTTCACTTGTGGATCAAGAATGGTTCTCGAGTGCCGGCCACGTCCAGGA
TGTAGGCTCGGGGCGTGATAAAAGAGTTGTTACTTTTCCGAAAGGTTGTAAGTTTTTTGATGAGTTATAGCTTTTTCGAA
GGGTTATGACTTTTTTGAACGGTTAAGAGTTTTCTAACAAGGACAATAAACACATATTCATACTATCCTTTTTTACTACA
AATAGAGGGGTTTAATGTACTCAATTTCTTCTTCTTTCATCTTGATTTTTGATTTGATTTTTTTATTATTATATATTATT
ATTATTTTTGAATATTTTGTATTTTATCTCTATTAGACCTTTTAAATTAAATTTTCTATAAAAAAATGTATTTTTATTTG
TACTTAAAAAAATAGTTCAAATTGTTGAAATTTTTAAATAGTTATACTATTTAGTATGGGATACACGTGCAATATACATG
TTTGAAACTAATACATAATAAATTATGATATTCACAATACAATTTTTTTTTTAATACATGCATAAGCATGATTAAGAATA
TAATTCCCCCTAAAAGTGTACAAAACTAAAAAACATATAAATGATATTTTTACAAATAAATACTATATTTTAAATGTACA
AATTCTATTCTTATACATTTAAAATGGAAATAAGTCATAATATAAATACACACTACTATAAAGAAAAGAAAAAGCAACAA
ATTATAGTATATTTCCATTTCAAGTGGGGACAAGAAGAAAGGGTCCCACATATTACACCTTCTTCCCCTGTCCATTTCCC
TTTTTTTTTTCTCTCTCCTGCACTTTTTTATCAGATTATATTTTTATTGATATTTTATTGTTATCAGAAACTCAACTATT
CAACAGCATACAATCCTAAAAGAACCAATCCCCTTACCCTCACACACAGAGACAGTAGACACAGATTCTGAAAAAAGGTC
CATCTTTTCTTGTTCAGGTTGTTTTGTTGTATGGTCTAAAAGCTGCTTGCTAAACAATAAATTAAAGGGTTTATCTAGAA
CTTGCTAATCTTTGTTTGGTCAGCTTCACAGTTTTTATATCAGGTAAAAATGGTTGCTTTATTGAAAATTCTTTTTTTTT
CTATTCAAATGGGGTTGCTTGTTCTTCATATGGTGTTCTGTTGTTTGATCTGTTTGTGGGTTGCTGAAATTTTTGGATTT
TCTCATAATTTTATGGCTCATTTTGAGAATTTTGCTGTTATGTGTGCTTTTTCATATTTTCTTGGAGTAGTTTTCTTTGT
TCTTGTGTGAAAGTCTCTAAGTCTGCAGCTTGGGCTATATTCGACTTTTTTTCTTTGTTGGTTTAATTTCCCACCCACCC
ACCATATGTTTTGCTGCTGAATTTTTGTTTTGAATGGATTTGTGGTTGGTTTAGTTGATAGAGCTTTTCCCCAGCTCACA
TAATATTATTGAGTCCGGATATAGTAGGAGGGTTGCGGTAAGATCCTTTTAGATACTCAACTTAAATAGAGAAATAGGAA
AAAGATCCCGAGTAATTGGAATTGAGAGATTGATAGATTTGTGATTGCCTGACAGAAAAAGATGTTGCTTCTTGCTGTAG
CTAGTGATGCTTAGAAATAACTCGCCAAAGTTCTCCACCTTTTGTTTGATTCTCTGTTGTAACTTGTTTGTGGCAGCTTT
CCCCTTTTCTGAGTGAAGTGGCATACTTTATCATTCACATTTTCTGTTCTCTGTAATAGTTAGTGTTCCATTTTAAGTGG
AATTTTGATTTAGTGCTCCTTCGTTTTGCCTCTCTATCTCCCAAGGGGTAAGACTCCACTTGTGGGATTAAACTGTATAT
GTTGTTGTTGTTGCTATCTCGGTTTGAATTCTTCAATTTTCGTGAGAAGGTGGATTTTCATTTTGGATAAGCAAACATCA
CAGAATGTGAAAGATGTAGTTGTATTCTTTCTTAAAACTTCTTGCTTTTCATTTGGATTTTAATTAATGCAGATTCTGTT
CCCTGGTACAGCATAAGCACAAATTGTTTGAGCAATCTGTATGTACGTGCTCAACTAGGAAGCAACTTCTATTGCTTAAA
TTCTAAACTTTTCTGCTGAAGAAGATTTACAGACAGTCTTTTTTTTTAAAATCTTAGATTACTGAGGAGAAGTGATGGGG
CATATATGTGAATTCTGTGGGGAACAGCGGTCAATTGTATATTGCCGGTCTGATGCAGCTTGCTTATGTTTATCGTGTGA
TCGCAATGTGCATTCTGCCAATGCCCTTTCACAGCGCCATTCCAGGA
>mtp2281.contig_2
TGGGTTATGTGTGGAGTATGTGCTAAAGTGGTTAATGACTTGTATGTTGGTTATGGTTGGATATTGTGACTCTTATACTT
GTATTATTTTCATGAAGTTTTACCAAATGGCATAAAAGCATGTTTCTCCAATAAACGTCCCTTTTAGCATGTTTTTGCAT
GGCTTCCATACTTAGTACTTAATTGTGATAACCCCTTTCTTTCCCTTTTTGACTAAAGTGTAGGGATTTGGAGATACATG
TCATGGCTATTTGATAGGTTTCTAAGTGTTGAAGATGAAGACTTGGTGAGTCCTCATATATTCGAGGACAATACCCCATA
TGTTCTTTTATGTCTTTTTAGTATTGTTTAAGTTGTGTATGGGATTGGTCCCAAATTTTGTACTCTAAAGTATTAGATGG
TTTTGAGACATCATGTATAAAGTCTAGAAAGTCTTCCGCTTGCTATTATTTTTTTTAATGAAATGTTTTCTTGGTAAAGA
AAGTTTTTAATTCCTTATGGTTTTAGTGTCTATGCGATGAATGAATGCTAAGAGGCTTGTATTAGACCTCTTCGAGGTCG
AGTACGCCGGTTACGACTAGGGGGTGATCCCGGGTCGTGACAATCACGTATACTCACACCATTTTTTTCGCTCCCATTTC
TGCATCTACGGACCCTTTTTTAGGAATCGTGCAAATTCATCAATTTTTTGTGTGTATTAGCTCATGGATCTGGCAAAGTT
CACCCAAATTCTTTTCTCAAAAATCTTTATGAGGACCTCCGTATTGAGTTGGGGAATCATCACGTTTACTGATGCCTTTT
TTTGCGCCTATTTTCGCATCTAGATGCCTTTTTTTAGGAATCACACAAATTCCTTAGTTTTTCGTGTGTATTAGCTCTTG
GATATGGTCCCTAGAGCACCCAAAAAAGTTCTCAAAATACTCTATGAGGACCTCCGTATTGAGTTGGAGAACAATCGTGT
ATACTCACACCATATTTTTTGCGCCCATT
>mtp2281.contig_3
CCTATTCGGATATTTGAAACTGATAGACTTGAGAGAGACCCCTTCTGAAAATCAAATTGATTCTAAAATTTGTAATTGCT
AAGGATGCGGAAATAATTTAGGGAGAAAATGGAGGAGTGAAAAGGAGAGTGGGAAACGTGGGTCTAGGCTGAAAAGAGGA
GTGAAATATTTATGTATCCGGAAGTTTTAAGAATTGGGAGAATTAAGGGATTTTTTAAATATTTTTAAAAGGTAGGGAAA
ATAGATATTAAGGTAAGTAAATGTGTGTATATAAGTAATTTATTCATATATATATATATATATATATACCTTGGTGGTAT
CAAATATCGATTACATTTATGCATGACAATGGGGTAGTGGATGTAAATAATTTGGGTCATTGGTCCATTAAGGGTGAATA
GTTTGGGTTAGGTCTAATTTAGGTAAAGAGTTCATTAATTTGTCCGATTTATGTAGTTTTCCTCTCTTTTTTATGGGGAA
ATTAAGCAAATACCCCATAAAAACAAAATAATTACAAACATATACACTATATACCCCCAACTAATTTCACTTAATTGATA
CTAAATCAGTATATATATATATATACTGTGTTGGTATCATTAAGTTTTTTTGTTCAAAAATTACTCACTAATCAATGATA
CTATAAGAGTATATTACTCGTATAATATCATTGACTAATGAGTAATCTTTTAACAAGAAAACTTAATGATACCAATACAG
TATATATAGTCAATGATACTATAAGAGTATCTACTCTTATAGTATCATTGACTAATGAGTAATTTCTGAACAAGAAACAT
TAATGATACCACAACAATATACATATACTCTTATAGTATCATTGACTAATGAGTAATTTCTGAACAAGAAACCTTAATGA
TACCAATAAAGTGTGTGTATATATATATATATATATATATATATATATATACCAAAATTATCAGCCTTAATGTGGGGGGT
ATGGACTGTATTTTTTTTTAAAGAATGAGTATTTCTTGAATTACTATGGATTGGGGTATGAACATGTAATTATTTTGGAT
TATATGGCCCATTTATATAGTTTTCCCTTTTTTTTTTAATAGGGAATGCTTCCCTCTTTTAATGTACCTTACACAAATGA
CTTTTAATGGACCTTACACAAATGATTTTTATTACGTTTTATCCTATAACAAACTTTATGTTATACGAATATCAATTAGT
GGAGATGTAATTAAGCAAATACCTTATGGAAAACGAAAAAAATAAAGAAAGAGTAATTGTCATGTCTTTTTTTAGTTTGA
TTCGAAGCAATTCCTTTAAAAAGCATATTTAGGGCCTGTTTAGAAAGCCACCTGGTAATTGGAATTAGTGTAATTACTAG
GGTAGTAATTATCAGCCTAATAATTACATAGTCTAGTAATTACACTGACCTGTTTGTTTGACCTAGTGTAATTACACATG
TCCTGTTTGGATGCCACACTGTAATTACATATGTTCTGTTTGGACTTTGGATGCACAATTGCAATCTTAAAATTATATTA
AATTTTAAAAATAAAAATTAATTATTTAAAATTTATACTAGACAAATAAGAAACTTTATAAATGATATTAAATTAAATAT
TTAAGATATATATTAATTAATAAACATATGTTCTTAACTAATATTATGAAAAATAATTGATTTATATTTTTTCAAATTAA
TATATTTCAGTTGAATTGATCATAAAAACTAGAAGAATGAAGTTTCTACAAAAAGATAATCTAATTAAAAAATGACTTGC
AATGTGAATTCAATATTACTAAAACAAATGAAACTGAAAATATAACATAAGTTATAAATTCAAAACAAAAAATTTAACAT
AATACTCTTATCGCAAATTTCAACAAAGAACACATAAATATGATTCATGTTTTTTATTTTTATTTTAAAATAATGTAAGT
GTCACGCCCCGAGCCTACATCCTGGGTGGGACTGGCACTCGAGAACCATTGTTGGCCACAAGCGAACCCTTGGCCTGACT
TACTACTCAGCGGAAGACTTACTCATGATAAAATACTTTAAACAGTAAACTGAACTGCTCAATAGATAACTTAGAATGTA
TTAAATAACATTCAACTTAGTCAAAGTGGCAACTCAGGATTCAACATAAGCCAATAACAAGATAGTGACAAATGAACTAA
CTAACTGTCTATGAAGACTCTAATAACTGAGATGGATATCGGGACAAGACCCACGACATCCTAATGAACTAAAATACTGA
AAAGCAACAAAAGGGGATCCTCCGGAAGCAATGAGGCTCACCAACAAATTCTGAAGCTCAACTAGAATCAACGATGCGTT
GGATGCTGATCCTAGTTACAAGTATCTGCATTAGTACATTGAATGTACGAGCATGCGGGGGGAATTCTAAAACAAGACAT
AAGCTTGAAAAGAGAACGGAAAGAACAAACCTGGTCTCAACTCAACTCAACTCAACTCAACTCATTTCAATATAAAGAAA
TAATATGAATGCAATATAAAGAAAATCTTTTAAAACATGGATAATAACTCTGTGTATTTAGAAATACAATAGTAACTCTG
TATGTATGCAAAAATACAATATAAACTCTGAATGTATATAAAAATACAATTTACTTCTGTGTATATAAGAATACAAAATA
CTTCTGTGGGAGTTTCTCTAACCGATAACCATCACTTAAGAGTTATTGTGATGACACAATGTTTTGCCTCACGCTGCCAG
GGTCGTCTTATACCTTGCTGAGGGCATAGAACCTGACTACTAAGTAGATCCACTAGTCTATGCTAAAAAGCACTAAGTAA
TCATCTAAAAAGTATGACCCTTTTCTTCCCATGATGGCTATATGGTTTATGGGGGTTAGGAGTTGTCTGAACTCTCTCCC
ATATCGGTGCTCAATACTACTCCCAAAATATAATACTAGCTCTTATGTTTAAAAACATAACTTCTTTCTGTGGTTTGAGA
TAATTGCTCAAAACTTAGCTCAAAGGCTATATTGGGAATCAAAGTTTCCTCTCTTGCTTAATTATGAAAGTATTTACTCT
TTACTGAAAAACTAGCTCAAAGGCTCTTTTGAAAATGAAAGTTTATTTTCTTGTTTAAATGTGAAAGCATTTACTCTTTG
CCGAAAAACTAGCTCGAAGGCTCTTTTGGAAATCAAAGTTACCTTTCTTGTTTAAATGTGAAAACATTTTACTCTTTGGG
AATACATAGTCCCAATATATTATTTTGAAGAAATGGACTTCAATCTTTACTCTTTACTCAACTCAAAACAGAGGTCTTAA
AACAAAGTTAAAACATTTGTAAAAGACTTTGGAAGAATCTATGAACTTCTGTTGAAATTTGAATTTGTGGATTCAAGGAT
TGTGATTTGTGATAGGAAAGATCTCATGATGTTTAGGAGTATCTTTAGATAATTAAACATGAGAAACGATTAAGAAATCA
TTGTCTGAAAACAAGTCTGTGACGCGGAGATGCATTTAAATATTTGGTCATGAAATAAATTTTGAGGCAGAAGAGTCCAT
AACTGCTCCGCGATGCGGAGAGAAAATTTCCTCTCCTGAGGAACAGGTCCGCGGACGCGTGGTATCCAGATTTGCCGGAC
TTTTTCCTTCTTCATTTTATGACCCCAATTCGCCTAAACTCGGTTCTTTTTCTAAAATTCTCTTTAGATTCAGATACCCA
GAACATATACGCAAGAATTTAACTCAAACAACTCAAGGAATCAACACTCTAACCTCAAGAAACTCTTCAATCTCTACCCA
AATTCAAAAACGAAAGCAATTTAAGAACACACATCAAGAACATTCAAACTTCCAATATTTTTAGGAAGACTTCACACTGA
AATAAACATGTTTGGCACGTGGGTGAATGAACCCAACGTTA
>mtp2281.contig_4
GGAAAGTTGACATTAAAAAGTTGCCAAAAAAAGGAAAGAGACATTATTTTTTGCAACATACCAACAAGGAAAGTAAAACA
AACAAACTATACGGGGGGGCTAGCTATTAAAGGGCATTATTTTAAAAAAAAAAAAAAATCCAACAGAAAAAGGGTTTCCT
GCTGCTCTAAGACCAAAGAATATGAATCTCCACCTAAATTTGATCATTATTGCTCAAATTAATTCAGATACTACCAGGAA
TTATAGTTACTAACATATGAGGAGATTATAGCAGTGTGATGGTTTGCTCTCTCAAAGCTCCAACTGTCTATGCTATACAT
TTTATCTACAACAAATTAGGAAAAATGTTAACAAAGGCAAGTTTCATCTGTCGTTTCGCAATTCATTCTATCCCTTCTAC
ACATACTATACATGACAGCGTAACATAATTGCCAAGGAACTCTCAGTCCTTCAGACCAGAAAGGACGTACGGTTGAATTA
TTTTGGGACTCAAAATGTGTAAACGTCCACCTAGTTGGAGGGGTAACAATATAAGAAAACGTGGTGTAGTCGATGAACAA
AATAATTACAGCCAAGATGGGAAGTCTGAACCCTTTCTGGAATGAAGCTGATCATGTGCCTCTAGAAATGGCCGAGTCCC
ATTCTCTGCAGCACACTTGGTTAAAAAAAGGTTTGCATGTTTCATCTCTTTCCTTTTCTCTGGCTGATAAATTGGATTTC
GGTGAAGCAGCCGAGGATATTCTGATTTCCTCATCTAGCTTTCCTTGATTGGACATTGCAATCCAATGTCGTAGCAACTA
GGGAAATAAGTTTCCATTCATCCCTTGGCACGATACCTCAATCAGCTTTGCCCAATTTAATATCGGTCCTTTGTTTCCTA
ATATATATGGTGATAAGTGTTGGAATCAAAAGCTTCTGGTCTCGTTCACTGGGTCATAATCGTAAGCATCACCAGCCTTG
ACAAAACGTCCCTTCACACGCCTTCTAACATCAGCTCTTGCCTTGCGAGAAGCGTATCTCACATGCTTATCAAATCTACA
CATGAGATCGGACAATTAGAAGATGGGAACAAAGAGAATAAGCCAAAAGTTAGAGGAAACTAGAGATTGCACAACCCAGA
CACTCCTATTTAGAACAGCACTATTTCTTCTGCATTGAATTAAGGATACTACTCGCGGGTGAAGTTCCACTGGTTATTAC
AAGAGAACTTACTTGCGGGTCTTCTTCTTTTCCTTGTAGCGCAATACAGCATCGCTTCTGCTACTTGATGCCAATGAACT
TTCAGGACATGGATGGCACCAAGGTGGTTCTCCCATAAGTAGTATTGTCGAGGCTCCACATTCTTGGTAATCCCCGGCAT
TGCTCTCTCCCCCAAGGTTAGAAAATGAGAGGATGGATGCTTGCCTCGCAAAGTAAACAGTAGGTTCTGTTTTGCAGCTC
ATCAGGGATTCCGCAGACTCTGCGTTGCTACATGCTGGAAGCATCGTCATTACCCTTCGAATTGATGACCCCTGGTACAT
TTTTCATTGATTCAAGTGAACATGTTTAGGTATGATTAAAGAGACTTTCATCATATCAAAAGTAATCAGACGAAAAGATG
AACACTGAATCAGAACACTTGAATGGAATGTACGAACATTAATCACTCACAGATCATTCAAAGGAAAATAAGAGGCAAGA
CTTTCCGCAAAACAGGAAGAGATGAATGTTTTAATGTTTTTGTGTAGTAGAAGACCCACTATCGGAAAATCTCGTTCAGT
GGTCTTAACGAATCTTATAACGATCAGTTTAGGTTCCTGATGTGTCATCCAATATAAACACAGATGCTGGGAAGTGGGAT
CTATTTCATATCCATGCAGTAAAATCAAAACATGGGCAGAACTAAATCAATCTTGCCTCGACCCAAAGTTTTCATCAGTA
TCAGCTCCTGATACTTGGGAACATAGAAAAGAAGAAGAATTTCATGGAAATATCTTAACAAATCAGTTTCATCCCCGAAA
AAAAAAAAGGATTTGCATGTGCAGAATCATACAATCTTTACCAGATCCGATCATGGATTTAGAATGTCTATAATCACTTG
CCAGCAGACAACTTCTAAACAATGGATATCATGTTATTGATTCAACTGGTATCAATAAATACAGTTCCCACATCTATGCA
TTATCAATACCTTATAAAAAACACTGCCTCCGTCTCAATTTATGTGAAGGTGTTTGACTGGGCATGGAGTTTAAGAGTGA
AAGAAACACTTTTTGAAACTTATTGTCTAAAATAAGTCATGGAAGTTGTGGCTGTAAATCATCTCATAAGGTTAAAATGA
GAAGTTTATAGTAAAATTGTTACGAACGCATAAACTGGGATGGATCGGAGGGAGTGAGCAAAAAGATCTATGCATTATGG
ATACTTGAATGAATATTTAGGAAGTAATGTATCTGCTGCTTCTTGACTAGTTTGCTACCAAGCCCTATCCCTATCCTTTA
ATAAGAGAAAAAAGGACCTTCATATACAAACAAGAATACAAAAGAAAAGGAAGCTAAGAGATAATGTATCCAGTTAACAT
TATGGAGAGGCATTTTCACTAGAAGTTGTTTAACACTCTTAAATCAACTATACAAATGAATATTCTATCAACTCTTGTCC
ACAATAATTTTTTACTAGAAAGGGGAACCAGAGGTCTACCTGCTTTAACAGTTAAACACATATATTTCCTTTGCTCATAG
CGAAAACATAAACCTACCACACATTATAAATTCATATGCATCCAAATACACAATATTTGGCATTTTGGTCAAAGTTCTAG
CAACAAAAACAGAGACATAAACCAAGAACTAAAAGAAGAAACAGCACAAGAATAAGAAATTTCGAAGTATGAGAATCAAA
AGGTTTGAGAAATTAGTTCTTTGTGAATCCTGCCCATAATATAACACAAAATGCCTGATATAATCAACTGGATCCTCAAT
GTCACAAAGTGATTTAGGAGGGAAACATCCTTCATGATGCAAAATAATCTAGTTTCTAGAATCTTAAAGTAGATGTATTT
GATAATATTGGG
>mtp2281.contig_5
CTCTAGGAATGAGGAAGAACATGCGACTCATTTGAGGGTTGTCTTGCAAACTCTCAAAGATCGCTAGTTATTTGCTAAGT
TTAGCAAATGTGAGTTTTGGTTGCATTCTGTTACTTTTCTTGGGCATATAGTATTTAGCGAAGGGATTCGAGTGGATTCT
CAAAAGATAGAGGCAGTGAAACAATGGCCAAGACCTGCCTCTCTTACAGATATTAGAAGTTTCCTGGGTTTGGATGGTTA
TTACAGAAGGTTTATGGAATGATTTTCATTCATAGCTTCTCCATTGACTAAACTGACTCAGAAAAGGTTAAGTTGCAGTG
GTCAAATGATTGTGAGAAGAGCTTTCTCAGGACTAAAACATAGGTTGACTACAACTCCTGTTTTGACTCTACTAGAGGGT
TCAGACGGCTATGTGATCTATTGTGATACATCCAGAGTCACACTAGGTTATGTGTTGATGCAACGAGGTAAGGTTATATC
ATATGCTTCTAGATAGCTTAAGGTGCATGAGAAGAACTATCCAACTCATGACCTCGAGCTTGCATCCGTAGTATTTGCCC
TTAAAATTTGGAGACATTAGTTGTATGGTGTTCACGTAGATGTGTTCATAAATCATAAGAGCCTTCAGTATGTGTTCACC
AAGAAAGAGTTGAATCTTCACCAGAGGAGATTAATTGAGTTCTTTAAGGACTATGATATGAATGTGCTTTACCATCCTGG
TAAGGTCAATGTAGTAGCAAACACTCTTAGCAGACTATCTATAGGTAGTGTAGCGCATGTTGAGGAAGAAAGGAAAGAAC
TAGTGAAAGATGTTCACATGCTTGCTCGCTTAGGAGTTTGCCGTATGAACATATCAGGGGATGATGTGATAGTTCAGAAT
GAGTCAGAATCTTTATTAGTAGCAGAGATTAAGGAAAAACAAGACAATGATCCTATATTGCTCAACCTAAGGCTGTAGTT
CATCAGCAGAGGGTTGAGGTTTTCTCCCGAGAGGAAGATGGTGTGCTTCGCTATCAATGTCGTTTATATGTTCCTAAGGT
GGGTGAGTTGAGACAACAAATTCTTGCAGAAGCCCATAAGTCCAGCTATTCTATTCATCAGGTTCCACTAAGATGTACCG
CGATCTTCGGGAAGTCTTTTGGTGGAATGGCATGAAGAGGGATATAGAAGTTTTGTGGCTAAGTGCCCTAATTGTCAGCA
AGTGAAGGTAGAACATCAGAAACCAGGGGGTATGACTCAAGAGATCAACATTCCTACAAGGAAGTGGGAAGTGATAAACA
TGGACTTCATTACATGTTTACCTTGTACTCGAAGACATCATGACTCCATTTGGGTGATAGTTGACAGAGTTACTAAATCT
GTTTACTTTTTGGGTGTTAAGACTACAGATTCGGCGGAGGACTACGCCAATCTTTACATTAATGAGATAGTCAGGTTGCA
TGGGGTTCATTTGTCTATCATCTCAGATAGAGGTCCTCAGTTTACCTCTCATTTCTGGAAGTCATTTCAGAAAGGCCTTG
GTACTCAGGTTAATCTTAGCACAACATTTCATCCACAGACATATGGTTAGGCAGAGCGTACCATTCATACCTTAGAAGAC
ATATTGAGAGCATGCGTGATTCACTTCAAGGGTAGTTGGGATGATCACCTGCCTCTTATAGAGTTCGCCTACAATAATAT
TTACCATTCAAGCATTCAAATGGTCCCTTATGAGGCATTGTATGGGTGCATATGTAGATCTCCAATTAGGTGGTTTGAAG
TAGGTTAAGCAGCCTTGATAGGGCCAGATTCAGTTCATGATGCTATGGAAAAAATTCTGCTCATTAGAGATAGACTTAAG
ACAACCTAGAGTCACCAAAAGTCCTATGCAGATGTAAGGAGAAGGTATTTGGAGTTATAAATTGATGATTGGGTTTTCCT
GAAAGTGTTACCTATGAGAGGGGTGATGAGATTTGACAAGAAAGGGAAGCTTAGTCCTAGATATGTAGGCCCTTACAAGA
TCTTGAAAATAATTGGTAAAGTGGCTTATGAGTTAGAGTTGCCAGTAGACAACGGTGCATCCAGTCTTTCACATTTAGTT
GTTGAAGAAGTGTGTGGATGATCCATCATCTATAGTACCGTTGGAAACTGTGGTTGTGAAGGATAGTCTAACTTATGAGG
ATGTGCCAGTTGAGATTCTTGATCGTCAGGTTCGAAGGTTGAGAAACAAAGTCGCTTCAGTTAAGGTTTTCTGGAGGAGT
CAGTCCATAGAATGAGCTACTTGGGAAGCAGAAGCAGCCATGAAAACCAAGTATCCTCAATCTCTTTCCTTTCGATTCCA
TTCCAGCTTGAGGTAATAGTTCCTCTCTAGTCTTTCAAATACTCATGCGTAGATTCAGTCTTAGTATCATGTTCCTTCAG
TTATACTTGCATTTTTAGCATATTTGCATATCCTTGGAACTTAGTTCAGTCAGATTTCAGTTTCCACTACTTAGTGGAAG
GGTTTGCAGATCCTTCCTTCCATTTTTCAGCTAGTTTAGTTTTCATTTGATGACGAATGTTCCCAAGGGGGAGATAATGT
AACACCTCGTATGCTAGAAAAACCAGTTTGCAGAAATTAGAAGTTGAAGGTGCCACCGACGGGTACCACACACGGACCGT
AGGGTGACCCACATACCATAAGTGGGGTCCGTGGATGACCACCTGCAGCCCTCCCCAGAAAACTCAAACAGAATATTCTA
AGGCATGACCCACGACCGGACCCACAGACCATAGGTCAGACCACGGGCCGTGGTCCTGGTCCATGGATCAAGACCCCAGA
ATCTCCTTCTTTGAAAGCCAACGATGGTTGACAGGATGGACCGTGGGTCAGTCGACGGTCCATCGGTCAGTCCATCAGTT
GGTCCCGATAGCTTTTAAGTCAAGGGTCATTTTTGGATCCCTAAACTATGTTGTTTTAGTCAATTTTAGCTTAGTAACTT
AATTAGAACTTACCCTAGTCAACTCATTCTCCAAAACTCATCAAGTTGAACGAAAAGAAGGAGAAAGAGTCGACCAAGCC
CTCTCCAAGAACGCAATAAGTTTTCTTTAGTTCCAACCCCAAAATCAAATTATTTCTCTGTGGATTTCGTCACCAGGTAT
GTGGGATTTCACTAGTGGGTTCCTTTCACCCATTAGGTCCCTAGAATTCAGTCAAATTCTTCATTCTCTAGATCATGTTT
AGGCATAGGGTTTCTAGAAATTTCAAATTATTTTTGTGATTCACCTGTTAGACTAATCCTAATCATATTATCATGTTTTT
GAGGAATTGTTGCTTAGTTCTTGCATGAAACTTAGAACCCTAATTGTGTAGATTCGTTTAGTTCATGAATTACACTTGCT
AGGTTAGTTTATTCAGATATACATGCCTCAGTTAAGAATGTTTCATTATCAGTATATTAATGTTGCATTTTCAGTTAACA
TGTTAGTATTTTGAGCTATTCAGTATTTCAGAAATTCAATCATAAATTGTTATTTACATAATCAGTTGGGAGTAGGCTTA
ATACCGAGTGGACTAAGGGTCTTCCACCCTCATAGTTCTAGAACTGCGTGCCCCCATAGGATAAGTACCCATTGTGGGAA
AAATATTTAGTAATCACGCTAGTCATGTCTTTATACCCCTGACAAGGTATATTAGGTCCTCTCGATGGGGCGATACATCG
GACTCCACAGATAGATCTCGTGGTTTTATGTCGGCTAATAGTAGGTCCCATAGTCAGATTCTAGTTCATTGACCAGGTTA
TCAGTTACAGTTTAGTATTCAGTCTCAACATGTCATGTACTTGGTCATTGCATCCAGTATATTTCAGTATTTACATCATG
TTTTTGATATGTTTCTAAATTCTGCACAGTATGTCTATTATTCAGAAAATCTTTAAGTATGCTTTTGATATGCCAACAAG
GTTAGCTTGGGGTCACTCGTGATCCTAGGTCCCGTCTTAACGTCCAGGAGGTAGCCTCGAGCGTGACAGTATGAGTATAC
GTGATGGTTCTCCAACTCAAATCGGAGGTCTTCATAAAGTTTTTGGGTGCTCCGGGCGCTAGATACATGGGCTAATACAC
ACGAAAATTGAGGAATTTGCATCATTCCTAAAAAAGGCTTGTAGATGTTGTCACTGGTATGATCAAAGTTTTTAATTTTG
ATGTTTATGCTTTGCTAGATCTAGGAGCAAGTCTATCTGTTGTGACTCCTTATATTGCTATGAATTTTGATGTTCTTCAT
GAGAAACTTCTTGAGCCCTTCAGTGTTTCTACACCTGTTGGTGAGTCTATTCTAGCTGAGAGAGTTTATCGTGATTGTAC
CATTTACGTCAATCACAAGAGCACCATGGCTGACATAATCGAGTTAGAAATGGTAGATTTTGATGTTATTTTAGGTGTGG
ACTGGCTTCATTCTTGTTATGCCTTAGTTGATTGTAGAACTCGAGTAGTTAAGTTCCAGTTTCTTAATGAGCCAGTTATT
GAGTGGATAAGTAGTTCAGCAGTGCCTAAGGGTCGTTTTATTTCATACCTTAAGGAGAGAAAGTTAATTTCTAAGGGGTG
TGTCTATCATTTAGTCCGAGTTAATGACTCTAGTGTTGAGACACCACTTATTCACTCAGTTCCAGTAGTAATGTGTGATT
GCTAAAAATGGGCTTGTAGATGTTGAAATGGGCATGAAAAAAATGGTGTGAATATACGTGATGGTTCCCCAACTCAATAT
AAAGGTCCTCATAATGTTTTTTGAGAAAAAATATTTGGGTGCTCCAGGCGCCAGATTCATGGGCTAATACACACGAAAAA
TTAAGGAATTAGCGCGATTCCTAAAAAAGGGCCTGTTGAAGCAGAACTGGGCAAAAAATGTTGTGATTATACGTGATGGT
TCCTCAGCTCAATACAGAGGTCTTCATAAAGTCTTTTTAGAAAAAAATTTAGGGTGCTCCGGACGCCAAATCCATGTGCT
AATAGACACAAAATATTGAGGAGTTTGTGTGATTTCTAAAAAAAGGCCAGTAGATGCGGAAAAGGGTGTGAAACAAATGG
TGTGAGTATACATGTTGTTTTCCCAACTCAATACAGAGGTCCTCAAAAAGTTCTTTTGAGAAAAAAAATTTGGGTGCTTC
GGGCGCCTGATCCATGGGCTAATACACATGAAAAATTGAAGAATTTGCGCGATTTAAAAAAAAACATGTAAATGCAGAAA
TGGGTGCGAAAAAAATGGTGTGAGTATACATGATGGTTCTCCAATTCAATACGGAGGTCCTCATAAATTTTTTTGAGAAT
TTTTTTTTTGGTGCTTTTGATGCCAGATTCATGGGCTAATACATACAAAAAAATAAGAAATTTGCGTGATTCTTAAAAAA
GGGCCTGTATGTGCAGAAATGGGCACGAAAAAATGGTGTGAGTATACGTTATAGTTCTTTAACTCAATATGGAGGTCTTC
CAAAAGTTTTTTGAGAAAAAAAAATTAGGTGCTCTGGGCACCAAATCCATGGGCTAATACACACGAAAAATAGAGGATTA
TGCGTGATTCCTAAAACAGGGCCTGTAGATGCGGAACTGGTGTGAGTATACGTGATAGTTCCCAACTCAATACGAAGTTC
CTCATAAAGTTTTTTGAGAAATTTTTTTGAGTGCTTCAGGCGCCAGATCAATGGGCTAATATGCACAAAAGATTGAGAAA
TTTGCGCGATTCCTAATATAGGCCTGAAGATGCAGAAATGGGCGCGAAAAAATTGTGTGAGTATACGTTATGGTTCCCCA
ACACAATACGAAGGTCCTCATAAAGTCTTTCGAGAAAAATATTTTGGGTGCTCGAGACGCCATATCCATGGGCAAATACA
CACAAAAATTGAGAAATTTGCGTGATTTCTGAAAAAGGACATGTAGATACGAAAATGGGCACGAAACAATAGTGTGAGTA
TACGTGATCGTTCCCCAACTCAATACAGAGGTCCTTATAAAGTATTTTGAGAAAAATATTTTTGGTGCTCCTGGCGCAAG
ATCTATGGGTAATACACACTAAAAATTGAGGAATAAGCGCGATTCCTAATAAAAGGCATGTAGATGCGGAAATGGGCGCA
AAAATATAGTGTGAGTATATGTGATGGTTCCCTAACTTACTACGGAGGTCCTTATAAAAATTTTTGAGAAAAAAAATTTG
GGTGCTCCAGGCGCTAAATCTTTTGGCTAATACACACAAAAAAATGAGAAATTTGCGCGATTCCTAAAAAAGGGATTGTA
GATGCGGAAATGGGCGCAAAAAAAATGGTGTGAGTTCAAGTGATGGTCCCCGTACTCAATACGGAGGTACTCATAAACAA
TATTTGAGAAATAATTTTTGGGTGTATCGGGTGTTAGATCCATGGGCTAATACACACGAAGAATTGAGAAATTTGCACGA
TTTCTAAAAAGGGCATGTAGATGCGGAAATGGGCGCGAAAAATGATGTGAGAATATGTGATGGTTCCTTAACTCAATACG
GAGGTCGTAAAAAAGATTTTTGAGAAAATTCTTTTGGGTTCTTTGGGCGCCAGATCAATAGGCTAATAAACACGATAAAT
TGAGAAATTTTCGCAATTCTTAAAAAAGGGTCTGTAGATGCGGAAATTGGGTGGAAAAAATTGTTGTGAGTATACGTGAT
GGTTCCCCAATTCAATATTAAGATCCTCATAAATATTTTTGAGAAAAACCTTGTGGGTGCTCTAGGTGCTAGATCCATGA
GCTAATACACACGGAAAAATAAGGAATTTGCGCGATTCCTACAAAAGGGCATGTAAATGCTAATATGGGCGTGAACAAAT
GGTGTGAGTATACGCTATAGTTCCCCAAATCAATATGGAGGTACTCATAAAGTTTTTTGAGGAAAAATATTTGGGTGCTC
TGGGCACCAGATCAATGGGCTAATACACACGAAAATTTGAGAAATTTACGCGATTCCTAAAAAAGTGCATGTAGATGAAG
AAATGGGTGCGGAAAAAATTGTGTGAGTATACATGATGGCTCCACAACTCAATACGGAGGTCTTCATAAATGTTTTTGAG
AAAAAAATTTGGGTGCTCCGACCGCAAGATCCATGGGCTAATACATACAAAAATTGTGGAATTTGCGCGATTCCTAAAAA
ATGGCATGTAGATGCGGAAATGGGCGAGAAAAAAATGGTGTGAGTATAAGTGATGGTTCCCTAACTCAATACAAAGGTCC
TCATAATTTTTTTGAGAAATTTTTTGTGGGTGCTCTGAGCATCAAATCCATGAGCTAATACACATAAAAAAATGAGGAAT
TTGTGCAATTCCTAAAAATGGGCCTTAAGATGCGGAAATGGGAGCGAAAAAAATGGTGTACGTATACGTGATGATTCCCT
AACTCAATACAGTGGTCCTCATAAAGTTTTTTCTGAAAAAAAATTAGGGTTCCTAGTGCGCCAGATCCATGGCCTATATA
TATGAAGAATTTAGGAATTTGTGCGATTCCTTAAAAATGGCATGTAGATGGAAAAATTGGTGCGAAAAAAATGGTTTGAG
TATAAGTGATAGTTTCCCAACTCAATACAGAAGTCCTCAAAAAAATTTTTGAGAAACTATTTTTGGGTGTTCCAGACGCT
AGATCCATGGGCTAATACACACGAAAAATTGAGGAATTTACGCGATTTCTAAAAAAAGGGCATGTAGATGTGAAAATGGG
TGCGAAAAAAAGGTGTGAGTATATGTGATGGTTACCCAACTCAATACAGGGGTCTGCATAATGTTTTTTAAGAAAAAAAA
TTGGTGCTCCGGGCGCAGATCTATGGGCAAATACACATGAAAAATTGAGGAGTTTGCGTGATTCCAGAAGAAGGGGATAT
AGATGTGGAAATGGCGCGAAAAAATGGTGTGAATATACGTGATGGTTCCCCAACTCAATACGCAGGTCCTCATAAATTTT
TTTGCGAAAAAACTTTTGGGTGCTCCGGTGCCAGATCTATGGGCTAATACATATGAAAAATTGAGGAATTTGTGTGATTC
TTAAAAAAGGGCATGTAGATGCGGAAAAGGGCACAAAAAAATGGTGTGAGTATAAGTGATGGTCCCCAAAATCAATACGG
AGGTCCTCATAAAAGTTTTTGAGAAAAATATTTTGGGTGCATCGGGCGCCAGATCTATTGGCTAATACACACGAAAAATT
GAGGAATTTGCGTGATTCCTAAAACAGAGCCTGTAGATGTGGAAATGGGCGCGAAAAAAATGGTGTGAGTATACGTGATG
GTTCCCCAAATTTATACATAGGTCCTCATAAAGTTTTTAGCAAAAAGTTTTGTGGGTACTCTGGGCGCCTGATCCATTGG
ATAATACACACGAAAAATTGAGGAGTTTGCGTGATTCCTAAAAAAGGGCTTGTAGATGTGGAAATGGGTGCGAAAAAAAT
GGTGTGAGTATATTTGATGGTTCCCAACCCAATATGGAGGTCCTTATAAAGTTTTTTGAGAAAGCAAATTTGGTTGCTCT
GGGCGCCAGATCAATGGGCTAATACACATGAAAAAATAAGGAATTTGCGTGATTCCTAAAAATGTGCTTGTAGATGCGAA
AATGAGTGCGAAAAAATAGTGTGAGTATATGTGATGGTTCCCTAACTCAATACGGAAGTCCTCATAAAGTTATTTGATAA
AAAAATATTGGGTGCTCCGAGAGCCAAAATCATGGGCTAATACTCACGAATAATTGAGGAGTTTGCGAAATTCCTAAAAC
AGGGCCTGTAGACAGGGAAATGGGCGCGAAAAAAATGGTGTGAGTATACGTGATGGTTCCCCAACTCAATATAGAGATCC
TAATAGAGTCTTTTGAGATAAAAAATTTGGGTGCTGCGGGAGCCCGATCCATGGGCTAATACATACGAAAAATTGAGAAA
TTTGCGCAATTCATAAAAAAGGGTATGTAGATGCGCAAATGAGAGCAAAAAATATAGTGTGAGTATAAGTGATGGTTACC
CAACTCAATATGGAGGTCCTCATAAAGATTTTTGAGAAAAAAATTTTGGGTTCGCCGGGCGCCAAATCAATGGGTAATAC
ACACTTAAATTTGAGAAATTTGCGCGATTCCAAAAAGAGGGCCTATAGATGCGTAGATGGGAGCGAAAAAAATAGTGTGA
GTATACATGATGGTTCCCAACCTCCATACGGAGGTCCTCATAAAAATTTTTGAGAAATATTTTTTGGGTTCTTCGAACGC
CAGATACATAGGCTAATACACACGAAAAATAAAGGAATTTGAGTGATTCATAAAAAGAGGCATGTAGATGCAGAAATGGG
AGTGAAAAATTGGTGTGAGTATATATGATAGTTCCCCAACTCAATACGGAGGTCCTCATAAAGTTTTTTGAGAAAAATTT
TTTGGGTTCTCCCAACGCTAAATCTATGGGCTAATACACACCAAAAATTGAGGAATTTGCGCGACTCCTAAACAAGGGCT
TGTAGATACAAAAATGGGCACGATAAAAATGCTCTGAGTATACGTGATGGTTCCCAACTCAATACGGACGTCCTCATAAA
GTTATTTTTTAAAAAAAATATTGGCTGCTCTGAGGACAGATCTATGGGCTAATACACACAAAAAATTGAGAAACTTATGT
GATTCCTAAAATAGGGCTGTAGATGTGGAAATGGTCGTAAAAAAATGTTGTGAGTATACATGATGGTTCCCCAACTCAAT
ACAGAGGTTCTAATAAAGTTTTTGAGAAAACAATTGTAGGCGCCAAATCCATCGGCTAATACACACAAAAAATTGAGAAA
TCTGCGCGATCCTAAAAAGGGTCTGTAAATGCGGAAAAGGGGACAAAAAAATGGTGATTCTTGATAGTTACCCAACTCAA
TACGGAGGTCCTCGTAAAGTGTTTTGAGAAAAAAAATTGGGTTCTTCGGGCGCCAGATAAATAGGTTAATACACATGAAA
AATTGAGGAATTTGCGCGATTCTGAAAAAAGGGCTTGTAGATGCGGAAATCGACGTGAAAAAAATGGTGTGAGTATGTGT
GATGGTTCCCTTATTACATACGGAGGTTCTTGTAAAGTTTTTTGAGAAAACAAATTTGGGTGCTCTAGGTGCTAGATCTA
TGGGCTAATACATACGAAAAATTGAGAAATTTACTCGATTCCTAAAAAAGGGCTTATAGATGCGGAAATGGGCGCAAAAA
AAATGTTGTGGGTATACGTGATAGTTCCCCAACTCAATACGGACGTCCTCATAATGTTATTTGAGAAAATAAATTGGGTG
CTCTAGGCCCCAGATCCATGGGCTAATACACACGAAAAATTAAGGAATTTGCGTGATTCCTAAAAAAGGCCAATATGCAA
AAATGAGCGCAAAAAAATGGTGTGAGTGTACGTGATGGTTCTCCAACTCAATATAGAGGTTATCATTAAGTTTTTTGAGA
AATTTTTTTTGGGTGCTTCAGGCGTCAGATCCATTGCTAATACACACGAAAAATTGAGAAATTTGCGCGATTACTAAAAA
GGGCATGTAGATGCTGAACTGGGTGAAACAAAATGGTGTGAGTATACTTTATGGTTACCCAACTTAATACAGAGGTCCTC
ATAATATTTTTTGAATAATTTTTGGGTACTCCGGGTGCTAGATCCATGGGGTAATACACACGATAAAATAAGAAATTTGC
GCGATTTCTAAAATAAGGCATGTAGATGCGGAAATGGGCGCGAAAGAAATGGTGTAAGTATTCGTTATGGTTCCCCAACT
CAATACAGAGGTCTTTATGAAGTTTTTTGAGAAAACATTTTTGGATGCTCCGAGCGCCAGATCCATGGATGCACGAAAAA
TTGAGAAATTTGCGCGATTCCTAAAGAGGACCTATAGACGTGGAAATAAGTGCGAAAGAAATGGTGTGAGTATACGCGAT
GGTTACCTAACTCAATATAGAGGTCCTCGTAAAGTTTTTTGATAAAATATTTTAGGGTTCTCTGGGTGCCGGATCAATGG
TGCTATTACATACTAAAAATGAGGAATTTGCGCGATTCCAAAAATAAAAGGTTGTAGATGCGGAGATGGCCGCGAAAAAA
ATGGTGTGAGTATACATGATGGTTCCCCAACTCCATATGGAGGTCCTCATAATGTTTTTTGAGAATTTTGTTTTGGGTGC
TTCGGGCGCCAGATCCATGGGCTAATACACATGAAAAATTGAGGAATTTGTGCGATTCATAAAAAAAGGGCATGTAGATG
TGGAAATGGGAACGAAAAAATTGTGTGAGTATACATGATGATTCCTCAACTCAATACAGAGGTCCTCATAAATTTTTTTG
TGATAAAAAATTTAGGTGCTTTCGGCGCCAAATCCATGGGCTAATACACACCAAAAATTGAAGAATTTGCGTGATTCCTA
TAAAAGGGCTTGTAGATGCGAAAATGAGCGCGAAAAAAGTGCTTTGAAATACATGATGGTTCCCAACACAATACATATGT
CCTCATAAAGTTATTTGAAAAAATAATTGGGTGCTCCGGGCCTAGATCGATGGGCTAATACATGCGAAAAATTGAGGAAT
TTGCGCGATTCCTAAAATAGGGCTTGTAGATGCGGAAATGGGCGGGAAAAACTGGTGTGAGTATATGTGATGATTCTCCA
ACCCAATACAGAGGTCCTCATAAAGTTTTTTGAGAATTATTTTATGGTGCTTCGGGCACCAGATCCATCGGCTAATACAC
ACGAAAAATTGAGGAATTTACGCGATTACCAAAAAAGGGATTGCAGAAATGGGCGCAAAAAGTGGTGTGACTATACGTGA
TGGTTACTGGATTTAATACAAAGGTCCTCATAATGTTTTTTGAAAAAAGAATTAGTGCTCCAGGCACCAGATCCATGGGC
ATTATACACACGAAAAATTGAAAAATTTGCGTGATTCCTAAAAAAGGGCCTGTAGATGCGGAATGGAGCAAAAAAAATGG
TCTGAGTATACTTGATGGTTCCCAAACTCAATACGTTGTTCCTCATAAAGTTTTTTGAAAAACAAATTTGGGTGCTCTGG
GTGCCAGATCCATGGGTTAATAATCACGAATAATTGAGGAACTTGTGCCATTCCTAAAAAAGGGCCTACAGATGTAGAAA
TGGGCTCGACAAAATTGATGTGATATACATGATGGTTCCCCAACTCAATACGGAAGTCCTCATAAAGTTTTGAGTAAAAA
AATTAGGGTACTTCGGGCGCCATATCAATGAACTAATACACACGAAAAATTAAGAAATTTGTGTGATTCCTAAAAAAGGG
CATGTTGATGCGGAAATAGGTGCCAAAAAAATGGTATGAGTATACGTGATGGTTCCGCAACTAAATATGGAGGTCCTCAT
AAAGTTTTTTGAGATAAATTTTTGGGGTGCTCCAGG
>mtp2281.contig_6
CATACAAACTCGAAACTGAGAAGACTCGGCGGATTTGGAAAGATAATTTAAAGATATTTCCTAAGGTATCTTGTAGCACA
CCTAACGCATCCTGAGCTAAGAGTTATGGTTGTTTGACGTTGACCCAAAACTCATACTTAATTTAACTTTGTCAAACTTT
CCAAATTTGATTATTTCCAAAAACGGTTTCTTTCTAATTCTAAGTCTTTCTAGTAGCGGGGTGTTACAATATATCCCCCT
TGGGAATATTCATCCTCGAATGAGATTACTCTTAGTAGGCTAAGGCATAACATCTAACAGCTAGCTTAAAAACCCAACAA
GGGAAAAAATTGCAACTACAACATGCCAACTTAAAATAAAAGCCAAGAAAATGATTAGTACCTTAATTTGGAACTCCTCT
GAATTCGAAGAGATGTGGGTATCTCTTCTTCATATCCTCATCAACTTCCCAAGTAGCTTTCTCAACAAACTGATTTCTCC
ACAGAACTTTGATTGATGCTACCTCTTTTGTTCTCAACTTGCAAACTTGGCGATCTAGAATCTGAACATGAATATCCTCA
TAAGATAAGCTATCCTTGATACCAATATCTTCAGTAGGTATGATAAGTGAAGGATCTCACATGCACTTCTTCAACATGGA
AATATGAAATACCGTATTGACCGGTGCTAACTCTTGTGGTAGCTCTAACTTATAAGCTACATTACCAATCCTCTTGGATA
TTCTGTAAGGACCAATATATCGGGGACTAAGTTTCCCTTTCTTACCAAACCTCATAACACCATTCATGGGTGACACTTTC
AAGTAAACCCAATCATCTACTTCGAACTCTAAGTCCCTTCTCCAAACATCTGTGTAGGATTTCTAACGACTATGCGCTGT
TTTCAACCTCTCTTGAATAACGTTAACTTTCTCCATAGCTTGAAGAACTAAGTTTGGTCCTATCAACCCAGCTTCACCAA
CTCCAAACCATCCAATAGGAGATCTGCATCTTCTCCCATAAAGAGCTTCATAAGGAGCCATCTGGATGCTAGAGTGATAA
CTATTGTTGTAAGCAAACTCAATGAGAGGTAAGTGATCATCCAAATTACCCTTGAAATTAATCACACATGCTCTTAACAT
ATCTTCTAAAGTCTGGATAGTGCGCTCTGCTTGACCATCTGTCTGAAGATGAAAAACAGTACTCAAGTTCACCTTTGAAC
CCAAGCCTTTCTGGAATGACTTCCAAAACTGTGCAGTAAATTGTGCACCTCGATCTGATATAATCAAAACTGGCACCCCA
TGAAGTCTAACTAACTCCTGAAGATATAACTTGGCATAGTCTTCTGCCGAATAGGTAGTTTTTACCGACAAAAAGTGGGA
TGATTTTGTCATTCTATCAACAATCACCCAAATAGAATCATGCTGTCTGCGAGACCTTGGTAAACTTGTGATGAAATCCA
TATTGATTATCTCCCACTTCCATTCCGGAAGTTCTATATTCTGAGCCATACCATCGAGCCTTTAGTGCTCTACTTTGACT
TATTGACAATTCGGGCATTTAGCAACAAACTCTGCAATACCTTTCTTCATACTACTCCACCAATATACCTCTCTCAAGTC
ACGATACATCTTTGTGGAACATGAAAGGATAAAATATCTGGAGCTATGAGCTTCCTCCATGATCCTTTCTTGGAGTTCAT
CCACCCTTGGTACACACAATCTACCTTGATACCTCAATACACCATCTCCCCCTTATTCAAAAGCCATCTTACTTATGAAC
ATTTGCCTTTAATTCAAGAAAAATAGAATCTTGGTATTTCACTTCTGACACTAATGATGATTCAGCCCCATTCATCACCA
ATACTCCTCTTTGTGTGGAATCCATTTGTCAAACTCCTAATCGTGCAAGTCTATGCACATTTTTTCTAACTCTTTCTTAA
CTTACTCAAAATGGGTTGTACTACCCATAGACAACTTGCTCAAGGCATCATCAACAACATTAGCCTTACCTAGGTAATAT
AGAATACTCATGTCATAATCTTTGAGTAATTCTAACCACCTCTTATGTTTGAGATTAAGCTCTTTCTGACTAAACATATA
TTGAAGACTCTTGTGATCGGTGAACACATCCACATGAACACCATAAAGATAATGACGCCATATTTTCAAAGCAAATACTA
CGGCAACCAACTCTAGATCATGGGTTGGATAATTCTTCTCATGAACTTTCAACTGTTTGGAGGCATAAGCTATAACTTTG
CCTTTCTGCATTAACACACAACCCAAACCAACTCTGGACCCATCACAATTACCACAAAACCTTAAGTACCTTCTGGTAAG
GTCAATATTGGGGTAGTAGTCAACCGTTTTTTTTCAATTCCCGAAAGTTTTTCTCACAAGCTTCAAACCATTTAAACTTA
ATTGTCTTCTGAGTCAACTTGGTCAAATGGGATGAAATAGATGAGAACCCCTCTACGAACCTTCTATAATATCCAGTCAA
CCCTAAGAAACTCCTAATATAAGTTGGAGATGTGGGTTTAGGCCAATTATGCACTGCCTCTATCTTCTGGGTATCAACTC
TAATTCCATCACTGAAAACAATGTGGCCTAAGAATGCCACAGACTCAAGCCAAAACTCACATTTAGAGAACTTAGCATAC
AACTCTCTATCCTTTAGAGTTTGGAGAACTATTCTGAGATGCCTAGCATGATCTTCCTCATTCCTTGAATAGATTAGTAT
GTCATCAATGAACATGATAACAAACATATCTAAATAAGGCTTGAATACTCTATTCATAAGGTCCATGAACGCTGCAGGCG
CATTAATTAAACCGAACGACATGACTAGAAACTCATAATGACCATAATGGGTCCTGAAAGTTGTCTTTGGAATATCACAT
TCCCTTACCCTCAGCTGATGGTAGCAAGATCTGAGGTTTATCTTAGAGAAACAAGTAGCACCCTGAAGTTGATCGAAGAG
ATCATCAATTCTTGGAAAAGGATATTTATTCTTGATAGTAACCTATTCAACTGACGGTTATCTATACACATCCTAAGGGA
GCCATCTTTCTTCCTCACAAACAAGACCGGAGCGCCCCAAGGTGAGACACTTGGTTGAATAAAACCTTTCTCTAAGAGAT
CTTTCAACTGCTCTTTTTAACTCTTTTAAATCTGCTGGTGCCAGTCTATATGGCGGAATAGATATAGGACGAGTATCAAG
AAGAATATTTATACCAAAGTCTATTTCTCTCTCAGGAGGGACTCCAAAAAGATCATCTAGAAAGACTTCTGGAAACTCTT
TTACTACTGGAACTGACTGAATATGAGGTATCTCAACACTAAAGTCGTTAACTCAGACTAAGTGATAGACACACCCCTTG
GAAACTAACTTTCTTGCCTTAAGGTACGAAATAAAAATGACCCTTAGGCACTGCTGAACTACTCTTCCACTCTATAACTA
GCTCATTAGGAAACTGGAACTTGAAAACTCGAGTTCTACAATCAACTGAGGCGTAACAGGCATAAAGTTGGTCCATACCT
AGAATGACATCAAAATCTACCATGTCTAACTCAACTAAATCAGCCATGGTACTCTTGTGATTGACGAAAATGGTACAATC
ACAATAGACTCTCTCTGCTAGAATAGACTCACCAACAGGTGTACAAACACTGAAGGGCTCACTAAGTGTTTCAGGAAGAA
CATCAAAATTCATCGCAACATAAGGAGTTACAAAGGATAAACGCGCTCTTGGATCTAGCAAAGCATAAACATCAAAGTTA
AAGACTTGGGTCATACCAGTGACAACATTTGGCGTATCCTCTTGCTCTTGGCGACTAGTGATAGCATAAAGATGATTTCC
CCCTCCGCCTGCCCCTAAAGTAGCTCCTCTAGATACAACTCTATCTGGTGGAGCAACTGATGAAGACTGGGCTATATTTC
CCCCATTACCATTTCCCTACTTGTTCTTAGGAAACTCTCTCATAAAATGATTGTTCTGGACACACTTGAAGTAACCAGTG
GAGCCATCACGACACATCCCTAAGTGGCTCCTACCACACTTAGCACATGCAGGAGGCTTACTACCCCCTTGTGCCATACT
ACCTTGAGAATAGGCAGGTTTAACTCTTAAATTTTGACTATTGTACTCACCTTTGTTCTTTGATGCAGGTGCACTAGCAA
ATGATGGAGCGGGTCCCTTTTGTTTCTGTTGGAAGGAAGATCGGTTCGCATTGCTCTTTTACTGTCCGGACTCATTCTCT
GATGTCTTAGCCTCCTTATTCTTAAACTCTTCTCTATCCCTCAGCTTGTCCTCATCAACTTGTTGTACATGGATCATTAG
CCTTGCTATGTCCATATCCCCTATCAGCATAGTTGTCTTTCCTTCCTTGCTTGACAGACGAGACAACCTAGCAATGAATA
AATTCATCCTGCTCCTCATGTCAGCAACTATCTCCAGAGCATAATGGGAAAGTTGTGTGAACTTCGACTGTACTCATGAA
CGCTCAAAGAATGAGGAACTCTCGTACCTTTGCTTCTCTCAGTTCTCGGGGAAAGAAACGCCCCAAAAAGGCCTCCTCAA
ACACAACCCAACTCACCAGTGGTGCACCCTCAGCTCGGTTCTTCTTCCATAGATCAAACCAGATCATAGCGACACCCTTC
ATTTGGTATGCAGCTAGTTCCACCCTCTCAGCGTCAACAACATGTATGATCTCAAAAACCTTCTGAAGTTCCTCAACAAA
GTTTTTTGGGTCCTCAATAACACTTGAACCTGTGAAGCTTGGAGGATTCATCCTTAAAAACTCATGGACTCTAAAAGTAT
CAGCCACTTCCTGACAATTCTCTCTCTGTTGCCCAGCTTGGTTGGTCATAACTTGGCTCAACATCTGGATAGCCTCACGA
AACTCAGCATTGGTGACCTCTTGCACTTTTGGTGCATTAGGGACCCTTTATTTCTGCGGTTCAACAATTCTTCTAGCCGA
ACGACCTCTAACAACTCTTCGTGGAGGCATGATCTGAAAGACACGCGCTAGCACAAGTTAGAAAGATACTTTTATAGAGA
TACACTCTATCGCACAAAATGAGTATGAAAGAAGTGAGATAGTTCCTAAGTGCAATAGCCTCATAATTATAGTTGTGGCC
CGCTTCACACCGATAAATAAAATCTACAGACACGGCTTCATAGACTCCCAAGGACTCTTGAACTCTGTGCTCTGATACCA
AGTTTGTCACGCCCCGAGCCTACACCCTGGCGGGACTGGCACTCGAGAACCATTGATGGTCCCAAGCGAACCCTTAGCCT
AGCTTACTACTTAGCGGAAGACTTACTCATGATAAAATACTTTAAAAAGTAAATTGAACTTCTCAATAGATAACTTAGAA
TGTACTAAATAACATTCAACTTAGCCAAAGTGGCAACTCAGGATTCAACATAAGCCAATAACAAGATAGTGACAAATGAA
CTAACTAATTATCTATGAAGGCTCTAATAACTGAGATGGATGTCGGGACAAGATCCACAACATCCTAATCAACTAAAATA
CTGAAAACCAATAAAAGGGGATCCTCTGGAAGCAAGGAGGCTCACCAACAAACTCTGAAGCTCAACTAGAATCAACGTTG
CGCTTCCAAATGGAATTAGTACATTGAATGTACGAGCATGCGACGGTAATTCTAAAACAAGACATAAGCTTGAAAGGGAA
CTGAAAGAACAAACCTGGTCTCAACTCAACTCATTTCAGTATAAAGAAATAATATTAATGCAATATAAAGAAAAGTTTTT
AAAAACATGGATACCAACTCTGTGTATTTAGAAATACAATAGTAACTCTGTATGTATGCAAAGATACAATATAAACTCTG
GATGAATATAAAAATACAATTTACTTCTGCGTATATAAGAATAAAAAATACTTCTGTGGGAGTTTCTCTAGCCGATAACC
ATCACTTAAGAGTTATTGTGATGATACATCATTTTTCCTCACACTGTCAGGGCCATCATATACCTTGCCGAGGGCATAGA
ACCTGACTACTAAATGGATCCACTAGTCTATGTTAAAAAGCACTAAGGAATCATCTAAAAAATATGATCTTTTTCTACCC
ATGATGGCTACATGGTTTATGGGGGGCAGGGAGTTGTCTGAACTCTCCCCCATATCGGTGCTCAATACTACTCCCAAAAT
ATAATAATAGCTCTTATGTTTAAAAACATAACTTCTTTTTGTGGTTTGAGATAATTGCTCAAAACTTAGCTCAAAGGCTA
TCTTGGAAATCAAAGTTTCCTCTCTTGCTTAATTGTGAAAGCATTTACTCTTTACTGAAAAACTAGCTCAAAGGCTCTTT
TGGAAATCAAAGTTTCATTTCTTGTTTAAATGTGAAAGCATTTACTGTTTGCTGAAAAACTAGCTCAAAGGCTCTTTTGG
AAATCAAAGTTTCCTTTCTTGTTTAAATGTGGAAGCATTTACTCTTTGCTGAAAAACTAACTCAAAGGCTCTTTTGGAAA
TCAAAGTTTCCTTTATTGTTTAAATGTGAAAACATTTTACTCTTTGGGAATACATAGTCCCGATATATTCTTTTGAAGAA
ATGGACTTCAATCTTTACTCTTTACTCAACTCAAAACTTAGGTCTTAAAACAAAGTTAAAACATTTGTAAAAGACTTTTG
GAAGACTCTATAAACTTTTCTTGACATGACTCTTAACTTTTCTTGAATTTGAATTTACTGATTCAAAGATTGTGATTTGT
GATGATAGGAAAGATCTCATGATGTTTAGGAGTGTTTTTAGATAGTTAAACATGAGAAACGGTCAAGAAATCACTGTCTG
GAAGCAAGTCCGCGACACGGAGATGCATTTAAATATTTGGTCTCAAAATAAATTGAGGCAGAAGGGTCCATAACCGCTCC
GCGTCTCAGAGAGAAAATTTCCTATCCTGAGGAACAGGTCCGCGAGGCAAACCTGGTACCCAAATTCGCTTGACTTTTTC
CTTCTTCGTTTTCTGACCCCAATTCGCCTAAACTCAGTTCTTTTTCTCAAATTCTCTTTAGATTCAGATACCCAGAACAT
ATACACAAGAATCTAACTCAAACAACTCAAGGAATCAACACTCTAACCTCAAAAAACTCCTCAATCTCAACCCAAATTCA
AGAACGAAAGCAATTCAAGAACACACATCAAGAACATTCAAACTTCCAATCTTTTTAGGATGACTTCACGCTGAAATAAA
CATGTTTGGCATGTGGGTGAACGAACCCAACATTATGAAATTATCACATACCTCGTAGGATTGAATCCTTGGCGAAATCC
ATAACCAAAATCGCAAGAACTTGACGAATCTTGAACTTTTATTTTCCTTTCTCCTCTTGAGCTCTTTCTCCAAAAACCCT
AGCGTGTTTTGGTAAATGTGTAACTGAACTAACTCAGTTTAGACCCCGATTAAACTTCTAAAAACAAAATAAATTAACTG
GGTATAGTGAAAAGACCATAATACCCTTCAAAAAATTCGGTTTTGACTTTTCTTACCTAGACAAGCCAACTTCAAATGGG
CATATCTCTCTCATACGAACTCGAAACTGAGCAAACTTGGTGAAGTTGGAAAGATCTTTCCTACGGTATCTTGTAGAACA
CTTAATTCATCTTGAGTTAGGAGTTATGGTTGTTTGAAGTTGACCCAAAACTCATACTTAACTTTGTCAAACTTTCCAAA
TTTGATTATTTCCAAAAACGGTTTATTTCTAATTCCAAGTCTTTCTAGTAGCGGGGTGTTACAGTAAGTCTATATACTTA
CTTAACAATAAATTCTATTTTAATTTAAAAATTAGAATACTAATAAAATCATGCTAATGAGAAAATAAGCATGACATATA
AAATAGATAATACGAAAAAATTCATAGAATCATGTGACATAAGGTTGAGAATGAGAAGAAAATGAACTACAATAATATAA
AATATAAAATAAACTTTTAGAAATTTTTAGAATAATAAAAATAAAAAAGAACTTAAAATAATAGAAATAAAAAAATTAAA
ACAAAAATTAAAAATAGAAATAAAAAGAAGAAATAAAAAAGTAATCAGCTGGTAATTACACCATGTAATTACCAGCAATT
CACAGTCTCTCCCTGTGAATTGGAGAGTGTAATTACCCCCTGCCAATTACACCACTACATGCTAACCAAGTAATTACCCG
TCCAACCAAACAGGACAGACAGTGT
>mtp2281.contig_7
TCTTATTGCATGTTCTTACTAGTTGAATTCTTATATTATGTCATGGGCGTCAGGTTGACCGATGATGCCTACCGGTACGT
GTGATTTTGTTCTGATACTACTCTTGCTATGCCTTTTTGGTATAGTCTAGATGCAGGGTCAGTGATGTCTCATTAGGTGA
AGACGAAGAAATCTCCAGCAGCTTCTATTTTCCTTCCGCATGGTGGGAGCTGTGTCTTTTGATTATCATGTCTGGTTTTC
TACTCTTAGTAGCTCTTTTACCTGTTTAGACTAGATCCTTAGGGGTGTTATTTACTTTACAAGTCTTAACCTGAAATTGT
TTAAAAGTTCTTATTTATGAAACCCTGATATTTCATTTATCTCCATTTTTCTTTAATTTTCCGCATGTTTTAAATTTTTC
GGATATGGGGATTCTCCTACTTAGATGTTAGAGTAGGTTCCCACACGGCCCGGTGAATTGGGTCATGACAAATTGGTATC
AGAGCCCAGGTTATCGGTCTCCAATACAAGAGTAAAATGTGAACTAAACTCATGTAGATTGGTGTGTTGACTCCACATCT
AATATTCAGGAAGCTAGGAAGCATTCTTGGAAATTGTTCCATTTTTTCTCTCCTTTCGTGGGAGTGTCGCTTGTGGTATG
AGTTGGGTCCAATTGGTATCTTCCGATTCCAATTGGTATCTCAACAAAGAAAATCGGACGTTGGTCATGACTGAGGGGCC
ACAAGCAAGGCAAATTGGAACCGAGAAGGTTCCAATTGGTATCTGGCCCTAAGGGTTGCATAATTGCATGGATGACGGGA
AATGGCCATCCATGGATGCGAACTAACTAGTAATTTGGACTTGTTTGTGCATTGTATCTTGGAAGTTGTGAATGCATGTT
TCTTGACATTCGAATTAACTGTGAACGCGTGCTTCTTGTTATCTGAATCAACTGCGAAGGTAAAGTTGTAATTGTTTGAA
TGTGATAATGTGATTATGTGCATTATAAATATGTGTCCGAACTTTGATATGTGCAATATGTTGGCCTAGTTGTTGAAGTT
ATGCAAGTCTTAAATGCCTGAGTATCGTGAAACTCATTGTGAGAAGAAGGTCATGCCTAAGTTCGACGCAAGGGTCTAGA
TGATTACGAGGTGATTCGTAAGAGAAATCTAGACGTGTCTTGCGCTTGAGTAATAACTGTGTGAGTGACTGGGTGTAGCC
TGGGGATGTGTGGGCTGTGGTGATTAAATTAAGGAGAATGAGTTGGATTGGGTATCGTTGAGATTGACTCGGGGTAGACA
TCGACTATCCTAGATAAGGGGAGTACTTTAATAATGCATGTGTTATAGCTGGGAACCTTTGGGAGAACTTGGAAAAGAAA
AGAACCCCAGAAAAATTGTTGGCAGGGGTTCTGTTTCCTTTATGGCCGCTGGGGCAGGATTTTTCCCGCCAATGTGATGA
GTCCACAAATTGGACTCATTTAGAGTTTTATTTTGATAGAAATAGTGTCCTCGAATGCTTATTTTGTCTCAATATCTGAT
GAAAACTCTTAAGTTTCAGGTATTTGAAGTTTAGTGGAAGCATGGACACTTAGGCGCAAAAAGGAACAAAAAGGCTGAAA
AGAACGAAGAAGTTGAAGCATGAGCATCGCCAAGAAACTTTGGCGATTCGCTGAAAGGACAGACTCCGTCCTTTGTTCCA
GTATGCGAAGCCCTGAAAGAAGAGGATAAAAAAGGCGATAAAAAGAGCAGTCGGCGCTTCGCCGACTAGTTTTGCGACGC
AGTACTATACTGCCCAATGGTCCAGAACGTGAAGATGCTGAAGGCAAGCATGAAACGACGATGAAACAGAAGAAGGGCGA
GTCGCCGAGTCATTCGGCGGCATCGACTAACTTCGCCGCAAGATCTGCCAGCACTATTTTCTAAAGTCTATAAATACTGA
ACTTATTATTAATTTTAGGGAGTCAAACTTTTATTTTAATTCCCATAATAGAATAGTACTTTTTGGATATTTTTCTCTCA
AGTTTGGAGAGGGTTTTTGGGAGACTTGAAGAAAGAAGGATTCCATCTTCCCCAAGTTGGAAATGGGTCTTCTCCATTCT
TCTTCCTTTGCTTAAATCAAGGTTTAATTTCTTATACCCATTTGATTTTACTATCATTTTAGGTGTATTTTGTTATTTCT
TGATGTGTGGCTAAAAAACTCATTCTTGGGGTGTGATTTAGCAAATATGTGTTGATATTATTGTTGGGTCTTGCTTGATG
ATAGGTTAGATGTAGTTTAATGGTGATTTCACCTAGTGGTTGTGGTTTAATCTAAAGGGTTTGTAGTTGCAAATATAGAG
CCACCCATGTGTTTTCAGCTTGCCCGAGAGGGAGGTCGTGAAACCAAGACCACTAGACTGATGACATAAGGAGTAGGTCG
ACATGAGGTTCAGCCTGAGAGGGTGGCCCTAGTCCCATATCCTAACACTCAGCTCGAGAGAGTGAGTGGGGTAAGGTGTA
GGTTGTTCTTCATGCGGCAAATGGGTGTCCAAGAGGAACGCATTTGAAACGGGGTAAGTTGCCCGAGAGGGAACTTATTT
CCATTTAAAGCTTAGCCTAGTCACTATTATCTTACAAATTTCCTTTCAAAAGCATGTACCCAACTATTTATCTCAACTTG
TATTGCGGTCACACCCCAAGAACATTTCCCCATACATGATTTTCTTGTTAATTTTTGCTATTTTTACTACTTGTGCAAAA
ACCCCAAATTGATATTTGACACTTTCGTGTCACCTCCTTTAATTTACGATGTTTTTGTTCGTTAATGTCTTTAGCTACGA
CTAGTTAGAGCTTAATTTTATTTTTTCTATTAATTCTCAAAACCACTCCCTTGGGACACGACCCCAACCTTTAGTTGGGT
TACTATACTATAGACGATCGTAGACACTCATACTATAGGTTAGTGTCGTTGGTCACGATAAGCATCATAATGCGAGGCCG
CCAAAGCGGGACGGGGTGAGGTAGAACCTCAACCCACCTCCTCTATTTTCCTAAGTTACACAAATAAACCCCAAATGGTA
TCCGGGCTAACCCCTGCAATTCAATCAATGTTTAGCAAATCGAGAATAGATTATAAAACTTAGAAATTGATTATGTACCG
CGAAAAATAGCAGAAAACTAGTATCCACGTGCTGTAAAAACTTAGGAAAAATGAAAAGGTAAAATAAAGTTTTTTCAATA
CATGCCCAAGAGGGACAGAAACCCAATCAAGAACCCTGGGACTAGGAGGTGTCATCATCAGAGTCTAGATCCTCCGGGGG
CACCAAGTCGTTTACGGCCTCGTCCATGAAAGTAAAATGCTGAAAATCTCTCATCTCGACTATGGGAATCTCATGTCCAG
GGACGACACAGGTGAACATGATCTTCATCGCCTTCCATATTCGAACCATCAGACGATCCCTCTCCAGACCCTTCCTTCTC
TTCTGATGCAGCTCGCGTCGGAGCATCTCAACCTCTAAGGCAGTGCTGGGTGGAACCTGAATGGTGTTAGCAAAGTAGCG
CCCCAATCTCCTCCGGACGACAGCCAGGTCCTCCTCTACCTGTACACCTGAGAGTAGAGGCCGGGACCGGGTGGGACGAG
TGTCTTCGCCTCCCTCGTCGTCTGACTCCGCAGCCGTCTGACTGTTGTTGGCCTTGTCCGTCCTCATCATTTTGCTCTGA
GAAGTAGAGTCTTGTCTAACCAAAAGGGGGTGAAAGAGGGGATCCATAGGAAGTACCTCATTTGTATCTAAGAGGGGCAC
CCCCGCCTTTTTGTATAGCGTAGTCATTAGTCCGGGTAAGGAGAAGGCCTTCTTGTTGCCCCGATAGAACATCTTCCACT
CTGAGATAATTTGCGCCCCACATTCAATGCAATTCCATGCACCACGCACGCCACTACCAAGGCCCGAGGAAATATCACGT
AGGTGCGGTTGCCCAACGAGTGGATCCTCCTAGTAACCAAGTGTAGCCACCTCTTAGCATCGGGAGACCAGTCCGCGCTA
GTGATACCCTCCGTAGTAGGCCAATAAACTATGTCTCGGCATGCAGGCTCCACCAGGGTGTCCCTCAGCCAACCCAGATC
CATCTCCCTCAGCTTGGCCTCGTACTCCGCATTTGAGACTTCGGGCAACTCTAATACCTCATTTATGACAGTGGTGTTCA
GAGGGATGTCAACTCCTCGGATGCGGATGATGGGGTGAGGGTCATCCCAGCGAACGGTAGGTAGAATGGCATAGAACTCC
ATCACCCTGTCGGCACGTGCAGCAGGGGGAGCCTTGGTCAGTGGAGCCCACCCGAACTCCATCAGGCAAGCATAAAAGGC
AGGCTCCTTTTCCTCCAGCTTGAGTAAGACAAAGCCCCTCTCACAGCAAAACTTGTTGTTCCGAAAGTCATGGAATCTTT
CTCGACTAGCAATGTCGGGAAATCGGATAAAAGGCAAATTTTCCTCATTTAGACATGACATTATATAAACCTGCAAGTTA
TGAAAAATACACGTTAGAACTCGATGGGAGTAGACAATATTTGTTCAAGGGGAAAAGAAAATTTTCTATCTTTTAGGGAT
ACAGGCCACTAGTTTCCTATGTCTTGCCACAGTGGCCAAAATCCCGCCAGAGCAGGATGATGGAGGACGCTATAGAGGGA
TGCAGGTCGCCAGAGCAGCCTTCATCTGGGACGAACACCATGCACGATCATGGCACCTTTTCATCCCAAAACCCTCGTTT
TCAACAAAATTTCAGCATATTAGAGTATATATAAAGTCCCCTAGTACTTAAATATGCAATTATTTTTGCAAAATAACCCC
TAAATGAGGTCCAAATTCAAGTTTATGCCAAGAAGACCTTCCAACTTCCCCAACCTATTTTGGTATCAATTTGACCGTAT
TTTTGTGAAATCCTTATGCCAAGGTCGTTGTAGAGACGTTGGGGACGTAAGGGGAGGATCTATGCTACATTTTCCTAAGC
AAATCAAGTAACCTGTGTTCAAAGTTTTAAATAACTACCCCCAAGGCTTCCTAATCAATCAGTTATCGTCATGCATTTGT
AATTAAGAACGTAATAAAGTAAAGAGAGTAAGGATCATGAGCATTACCTTGTTTTCGACGTTCGTGATAAAGTGGTTGAG
AGAGTTTTAGGTGTGAGTGTAAGTGAAGAGGATGAAATGGGGAAACAATTCCCCTTCCTTACCCCCTTTACTATTTCCAA
TATCCTGCTACAGCGGGAGATGCCTCACCACAGCGGCCCCGCTTTAGCTGAAGGGTTGCTGCCCTGACGGTGTCAGACTG
TGAAAAATTGGACGCGTTCCTTCTTTGTATGTTGCCTCAAATTCCATCTGGTCCTTTGAGTATAGTACCTTTCGTGTGCC
AAATATTAGAAAAGTCACCATCCGTCGTGGTGCAGTAATGGGCCAGATCATTAGTTAAAGTACTCCGAAATAGGGCGGGT
GATGATCTGTGCTAGTCGTTCGGGGATGAACGAGGGGTAAATTGGTATCTATTGTAACGACCCAAATAGTCTTTATTAAG
TAAAAGCAAAACTTCAGGAAATTATTGGGCCACTGTCCTGCCAGGGTGGTCCAAATGCCGCTAGGGCGGCGACGCCACAG
CGGGGTAAGCTGGCTCTAGAGCGGGATAGGTGAGACAGAATGTAAATAACGTGAAATTTTATTTTTTCCTTCTTTCTAAA
ATACATAATTTAGATGTAAACCACCCTAGAAATCCTCAAAAAGCTACTTTGAGCTTGGGAAGGAGGGAGAAGGAGATTTC
TAGTGTAACGAGGTCAAGGGATTGCAGATTTCCAGCCAAGATCACCGTCACGAAGTTCGGAAACCAGAATCGCAGCCATA
ATTCCGTGCAGCTGCTTGGCACCCAGGTAGGCTAGGTTTATTAATTGAGTAGTTATAAACATGTACTCAATGCGTAGTAT
AATGTTAATCAATGGTAGCATTTATGCGTAGACCTTCGTGCACCGAGGAGAAGATGACTTAATTCATAGAACAAAGCCTT
AGAAGATGAACTAGGGCTAGAGATGGTCAAGTTATTGTTTGGTGTCATGCATTGATGAATGCTTCATTGTGATGGTTGTG
ATTTCATGATTGTGTGATATGTGTTGTTCTTGCTTCATTATAATATGTGTATGTATGCGAATGTTGCACTTTGGACCACA
CTACTTGTAAAACGAGGATAGATGAATGATGAATGTCATGAATCATGACTGGATTGTATGACTATGAGAATGTACCTTGT
GATTGTGATTGTGATTTGTTGAATGGATCGGGTGTTGCTTTCCGACACACTAACATTGGATCGGTTGCCACGTTCTGGTA
TAAATATATGGATCGGTTTTCACGTTCCGACATAAATATATGAATCAGTTGCCATGTTTCGGCATAAACATTGGATCGGG
TACCACGTTCCGATATGCTAACAGTTTGGGCTTGGATTCCGTGAGATGACCATTGACTTGACATAACTGCATATCTTGAA
AATTGTGAAATGCTCCATTTTTCGTAAGTAATAATTGATATTGTATTTCCCATAATCATTAAATGATTATGATGACATAT
AGCTGATTGTTCTACTATGTCGAGTAAACTTGTTGTGTATCTCCTTGTTGAATAAATTGGAAGGGTTCAAGGGTCGGCAA
CGTGTGAGAGGAAAGGTTGTTCGTGTGTTGCGAGGGTGACAAGTGGGGGTAGTGTACATGATGGAAATACTTAGGTAGTT
TCCTCTGTGAAATAAAGGGATTCGTGGTTGGTAGTTGGGAAGCCTTGATAAAAGGTGTCATGTGGCAGGGACTGGGTAAG
ATGAAGAGAAGGCAAGGGTATGTCGCGTGTGATTGTTCGTTCAAGGCAACATTTGTAATTTCAATTGTGGGCTCTTCTAT
GAGTTAGAATGGTTAGGTTATGATCAAGAGCCTAGTAAGTATGTGGACTGAGATGGAGGTTAGTAGTAAGGATGCTAGTG
TAATTCTGAGGTATTCGAGAAAGGGTAAAGGTGGAGAAGCGAGTCGTCTTATTGCATGTTCATACTAGTTGAATTCTTAT
ATTATGCAGTGGGCGTTGGATTGACTAATGATGCCTACCAGTATGTGTGGTTTTGTACTGATACTACTCTTCCTATGCCT
TTTTCCCATAGTCTGAATGCAGGGTCGGTGATGTCTCATTAGGTGAAGACAAAGAAATATCCAGCAGCTTGTATTTTCCT
TCCGCATGGTGGGAGCTACGTCTTTTAATTATCATGTCTGGCTTTGTACTCTTAGTAGCTCTTGTACTTGTTTAGACTAG
ATTCTTGGGGGTGTTAATTAATTTACAAGTCTTAACCCAGAATTGTTTAAAAGATCTTATTTTATGAAACTCTGATATTT
CATTTATACCCATTTTTTTTAAATTTTACTCATATTTTAAATATTGGTATATGGGGGTTCTCCTACTTAAGTGTTAGAGT
AGGTGCCCGCACGGCCCCGGTAGGTTGGGTCGTGACAGTATGATGGCATAAGGTGGTATTTAGTGTGAGAAGGATTATGG
GGTCTTACTCATACATTGCACAAGTATGACTTGAAGCTACTTATGAGAGCCTAAG
>mtp2281.contig_8
TGTTCTACTTGCCAAAGGTAGAACTAGTAAGCAACCCATGTAGGCACATGGTTTAGGGGATGTCCAAGGAAGTTCATTGT
GCCTAATCTCATACTCAACTAGGCCACCTTCCTAACCACATCCACTCGGTGCTAGCCTTGTTTCCCATAGAGTATTCAAT
CACATATGTACTTAGAGAAGGTTCCTTTTCTAGTTCAACCAACTCATAGTACCTCTTCCCAAGAAAGGCCCCATTTCTTA
GTCATGGCCAATCAAGGTTCATAAGGATAGCTCATTAAATCCCCCTGGAAGGGTGCCTTAGGCCTACCGATTTTTTCATT
AAGGGTGCCTTAAGCCTGCCGGTCCAAGGTTCATCATTTCACACATGAGAAGGGCTACCACCATTAGGTCTACCGATTTC
ATGGTTTTACATTTACTTAGGAAAGCTAGACTTATGAAAGGGCACCATTTCTTAGTTTTGCCGATTCAAGTCTTGGCCTA
CAATTCACAATAATACCACACAAGAACAAGATATAACACTTCCACCAAAGGTGGATTCAACCTACCAACAACAATTAATT
CAATAAAGAGAGTTCAAGCTTTCCTACCATAATTTAAAGCCATAGCCAAAATCACCAAAAATTCAAGCAATCACCAATAC
TTCACTCATAAGGCTTACCACCTTTAATTCACCCATTATCAACAATTAATCATGAATAAACATTAAACAACACAAGATAT
ATCAATACAATTCACTTTACAAATAATTCCATCAACTTTGAATTTATAGAAATAGACCCACTTCATAAACACATTTTGGG
GTTTTGTAGAATACAAGGATTCATGGAGTTTTTCATCTTAAAGCATCAAATAAACATCAATAATATCATAACTTATCATT
TTAAATCGTTTCATGCAAGAACCCATGAGTTTGAGTAGAAATTAGGTTTTTTCACAAACTTTGGAAAAGTTGAAAACCAT
TTGAAATTGGCTCTAAGGTGATAGCTTGCCCTAGATAAAGAACTCCCATACCTTTACTAAGATTCCCCAAGAAATTTGAT
GAAGAAAACGTCTTGCATCCACAACCCTAGCTCCCACTTCTTCTTCTTCTTCTCTTCTTTCTCTCTTCTTCTCTTCTTCA
CTCAAGAACCCTAACTCTTACTCTTTTAAAATGGAACAAAAATGATCCACAATCAGCCTAACACAACAATATAACCTCAA
AAGAAATGATTTGTGAAAAGACCAAAATGCCCTTAAATTTTCGAACGGACTACCTGCCAACTGCCCAACTTTCAAAGGGT
ATAACTCGCTCATACGAACTCGGAATCGAGCAAACTCGGTGGCGTTGGAAAGATCGTTCCAAGGGCTTTCCAAACATAAC
TGGAACTACTCCTGGATCATCCTGACCATGGAGTTATGACTGCTCAAAGTTGGCCAAAAACTCACTGATTTCCACACTTG
GCCGAATTTCCAGATTCTGATTTTTTTTCCAAAAATGACTACTTCCAATTTCAAGCTTCTTCATATTCATTTTAAATTGT
CGGATGTTACAGTGATGATTCCCCAACTCAATACGGAGGTCCTCATAAATTTTTTTGAGAAATGTTTTTGGGTGCTCCAG
GCGCCTGATTTGATTCATGAGCTAATACACACGAAAAATTGAGGAATTTGCGTGATTCCTAAAAAAAGGCATGTAGATGA
GGAAATAGGCGCAAACAAAATGGTGTGAGTATACATGATGGTTTCCCAACTCAATACGGAGGTCTTCATAAAGTTTTTTG
AGAAAAAATATTTGGGTCCTCCAGGCTCCAGATCCATGGGCTAATACACACAAAAAATTAAGAAATTTGCCCGATTCCTA
AAAAAATGGTCTGTAGATGCAGAAATGGGCAAGAAAAAATGGTGTGAGTATTCGTGATCATTCCCCAACTCACTTCAGAG
GTCCAAATAATTTTTTTTGAGAAAACATTTTTTGGTGTTCCAGGCGCCAGATCCATGAGCTAATATGCACGAAAAATTGA
AGAATTTGCGCGATTCCTAAAAAAGGACCTGTAGATGCAAAAATATGTGCGAAAAAAATGGTGTGAGTATACATGATGGT
TCCCCAACTCAATACAGAGGTCCTCATAAAACATTTTGAGAAATTTTTTTTGGGTGCTCCAAGCGCCATGTCCATGGGTG
AATTACACACGAAAAATTGAGGAATTTGCACGATTTCTAAAAAGGGCAAGTAGATGTGAAAATGGGCGCGAAAAAAATGG
TGTGACTATACGTGATGATTCCCCAACTCAATATGGAGGTCCTCATAAAGTTTTTTGAGAAAACAATTTGGGTTCTCTGG
GCGCCAAATTCATGGGCTAACACACGAAAAATTGATGAATTTGTGCGATTACAAAAAAAGGGGCTTGTACATGAGGAAAT
GGGCGCGAAAAAAATGGTATGAGTATACGTGATGGTTCCCCAATTCAATACGGAGGTCCTCATAAAGTGTTTAAAAAAAT
TGGGTGCTCCGAGCACCAAATCCATGGGCTAATACGCACGAAAAATTGAGGAATTTGCGTGATTCCTAAAAAAGGGCATG
TAGATGCAGAAATGGGTGCGAAAAAAATGGTGTGAGTAGACACAATGGTTCCTCAACTCAATATGGAGGCCCTTATAAAT
GTTTTTGAGAAAAAAAAATTGGCTGATCCGGGCGCCAGATCCATGAGCTAATACACACGAAAAATTAAGGGATTTGCGCG
ATTCCTAAAAAAAGGCATGTAGATGTGGAAATGGCCGCGAAAAAAATAGTGTGAGTACTCGTGATGGTTCCATAACTCAA
TACGGAGGTCCTAATAAAGTTTTTTGAGAAATATATTTTGGGTGCTCCAGACGCCAGATCCATTGGCTAATACGCACAAA
AAATTGAGGAATTTGCGTGATTCCTAAAAAGGACATGTAGATGCGGAAATAAGTGTGAAAGAAATGGTTTGAGTATACGT
GATGGTTCCCCAACTCAATAAGGAGATCCTCATAAAGTGTTTTGAGATAAAAAATTTAGGTGCTCCCGGCGCCAGTTCCA
TGGGCTAATACTCACGAAAAATTGAGGAATTTGTGCGATTCCTTAAAAAGGGCATGAAAATGCGGAAATGGGCGCAAAAA
AATGGTGTGTGTCACACCCTGTATGCTAGAAAGTCTAGTTTGCACAAATTAGAAGTTGTAGGTTCCATCGACGGGCACCA
CCCACGGATCGTAGGGTGATCCATGAACCGTAGGTGGGGTCCGTGGATGACCACCTGCAGCCCTCCCTAGAAAACTCAGA
CATAATATTCTAAGGCACAAACCACAGACGGACCCATGAACAGTAGGTTAGACCACGGGCCGTGGTCCTGGTCCGTGGAT
CGAGACCCCAAAATGCCTTTCTCTTAAAGCCAATGACGGTTGACAGGACGGACCGTGGGTCTATCGATGGTCCGTCGGTC
AGTCCATCGGTTGGCCCCGACAACTTTTAAGTCAGGGGTCGTTTGGTCTTTTCCCTATGCATTGGACCCCAAAACTACGT
CGTTTTAGTCAGTTTTAGCTTAGTAACTTAATTAGAACTTACCCTAGTCAACTCATTCTCCAAAATTCATCAAGTTGAAT
GAAAAGAAGGAGAAAGAGTCGACCAAGCCCTCTCCAAGAACGCAACAAGTTTTCTTCAATTCCAGCTGCGAAATTGAAAA
ATTTCTCCGTGAATTTCGTCACCAGGTTTGTGAGATTTCACTAGTGGGTTCCTTTCACCCATTAGGTCCCTAGAATTCAG
TGAGATTCTTGATTCTCTATATTATGTTTAGACCTAGGGTTTCTAGAAATTTCATATTATTGTTGTGATTCACCTGTTAA
GCTAATCCTAATCATATTATCATGTTTTTGAGGAATATTTGCTTAGTTCTTGCATGAAACTCAGAACCCTAGTTGTGTAG
ATTCGTTTAGTTCATTAATTATACTTGCTAGGTCAGTTTATTCAGATATACAAGCCTTAGTTAAGAATGTTTCATTATCA
GTATCTTAATATTGCATTTTCAGTTAGCATGTCAGTATTTTGAGCTATTCAGTATTTCAAAAATTCAGTCATAATGTGTT
ATTTACATAATCAGTTGGGAGTAGGCTTAATACCGAGTGGACTAAGGGTCAGTCACCCACATAGTCCCAGAACTACATGC
CTCTGTAGGATAAGTCCCCTCTGTGGGAAACATATTTAGTGATCACACCAATCATGCCTTTATACCCCTGGCTAGGTATA
TTGGGTCCTCTCGATGGGGCGATACATCGGACTCCATGGATAGCTCTCGTGGTTTTATATTGGTTAATAGTAGCTCCCCT
AGTCATATTCTAGTGCATTGATCAGGTTATCAGTTACAACTCAATATTCAGTCTCAACATGTCATGTACTTGGTCATTGC
ATCCAGTTAGTTCAGTATTCAGTATATTTCAGTATTTACATCATGTTCAGATTATGTCATTGCTCTTATTGCTTTGTTTA
GTTATGTATATATTATTCAACTTGTTCCTATCTTGCATGCTCAGTACCTTTCAAGTACTGACAATGCGCTACATCTTCTC
GTAATGTATGTTCAGGTCCCTAACATTCAGATCACGCATAGATAGGTTCCCGATCTCCAGTTCAGCAACATCAGTGGTGA
GTCCTCGTTCTTCGAGGACGATTGACATGTCTTTTATTCAGTTGTTTTGGTTTAGTTTCAGTTTTGCTAGAGTTAGCTAG
GGTATGTCCCAACATCTCTAATCAGTAGAGGCTATCATTCATACATATTTTAGATTTAGTTTTTAGTTAGAGTTTGATCT
TTTAGTTGTCATTAAACTCAGGTTTATATATTCAGACTTAGAATGGGTATTCCCCATCATTTCATTTTATGATATGTTTC
TAGCTTCCGCACAATATATCTATTATTCAGAAAATCTTTAAGTATGCTTATGATATGCCAACAGGGTTAGCTTGGGGTCA
CTCGTGATCCTAGGTCATGTGTTAACGTCCAGAAGGTAGCCTCGGGTGTGACAAACTTTGTATCAGAGCACTAGATTTAA
GAGTCCTAGAATGTCTAAAAAGCCGCACTAAGTAGAGTCCCTTTCATGAGTGTGAAAAGCGCCACACCTATGAGGGGAGG
CTACAAAGTGTTCTAGGAAAAACTTCACTTTCTTGATATTCTTATTGTGCGTTGGTATGATCTCTCTTTCTAATCCATCA
TTATGCATTTTCAGATCATGCCTCCTCATAGAGCTTACCCCAGGAAAGCTAATGCATGCAACACTAACGCAGCTCCTCCA
GTCCCTGATTAGGAAGTTTCGAATGTAGAGTTTCGCCATTCAACTTTTGGCCCAGAGTGTAGCTAACCAGAACAATCAAC
AGGTTCCAGTTCCTACAAATGCTAGTGGTGGATCAGTGGCAGCTAGGGTCCGTGATTTTGTTAGGATGAACCCACATGTG
TTTCTAGGGTCGCAAGTTAGTGAGGATCCCAGAACTTCATAGAGGAGGTCAAGAAAATCTTTGGAGTGATGCAAGTGATA
GGAAATAATAGGGTATAGTTGGTGTTCTACCAGCTCAAGGATGTGGCTCACATTTGGTCACTCAATGGAAAGAAAATAGG
AGTGAGAATGTTGATCCTGTGACATGGGAGTGTTTTACCGGTGCTTTTCTGGATAGGTTTTTTTCCAAGAGAATTGAGAG
AGGCAAAAGCTCAGGAGTTCATGAATTTGAGGCAAGATTCCATGATAGTCCAAGAGTATGGACTTAAGTTCACCCAACTC
TCCAAGTTTACTCCACACACGGTTGTCGATCCCAGGGCGCAGATGCATAAGTTCTTATTTGGGATATTTGACTTGGTAAG
AACAGAGTGCATAAATGCTATGTTATTGGAAGATATGAACATCTCTAGGATCATGACTCATCCTCTATAGGTTGAGGGAG
ATAAGCTTAGGGAACATGCTAAGGATAATAAGAAGGCTAGGATAGGCAACTATGAGTATTCTAAGCAGAAATTGGGTGGT
GGAAATCGCTCGCAGTTTTAGCAAAAATCTTCAGCTCTAACACCTTCATCAGCTAGTGGTCCATCCACTAGGTTTAGACA
GGATCAGAAAGGTAGGGCATCGGGCTCTAACTCTCAGAGAAGTGCTTCAGTTACGAGAACCTACCCAGCTTGTCCAAAGT
GTGGTAAGAACCATCCGGGCGAGTGTCTTGCAGGGAAAGATGGATGTTTTGGGTGTGGCCAGACTAGTCACAGATTGAGG
GATTGCCATTCTTCTAAATAGGGTAAAGGAGGTAACAATGGTAGGGACCAGTCTGCAGCTTCAACAGCACCATCAGGTAA
ACCGACTCAGCAGTGTAACTTATTTGGTACAGGTGGCGGTCAGCACCAAAACAGGTTGTATGCTCTCCAGGCTCGCTAGG
ATTATGAAGATTCTCCTGATGTGGTTACTGGTACATTGTGAGTCTTTCATTTAGATGTTTATGATTTGTTAGGTCTAGGG
GCTACTCTTTCCTTTGTAACTCCTTATCTAGCAGTAAACTTCAGTTTCAGTCCAGAAACTTTCTCAGAACCCTTCTCAGT
CTCTACTCCAGTTGGTGAACCATTTATAGCTAAACGGGTATACAAAAATTGCCCTATCACAGTCTCTCAGAAAGTCACCT
CAACAGATCTTGTAGAGTTAAAAATGGTAGACTTCGATATCATTCTAGGCATGGATTGGTTACATTCCTGTTATGACTCA
GTCAATTATAGAACTATGATCATTCATTTTCAGTTTCTAGACGAACCAATCTTAGAATGGAAGGGTAGTAGCTCAGTGCC
TATGGATCAATTTATTTCTTACCTTAAGACCAGAAAGATGATTTCTAAGGGTTATCTCTATCATCTAGTTAAAGTTAAGG
ATTCAAGCTCCGAAACCCCAACTCTTGAGTTAGTTCCAATAGTTAATGAGTTTCTAGAAGTGTTTCCAGAAGATCTTCCT
GGAGCTCCTCTCGAAAGGGAAATCGACTTCGAAATTGATCTCCTTCTAGATACCCAGCCTATTTTTATTCCTCCTTACAG
AATGGCTACAACTGAGCTTAAGGAATTGAAAGAGTAGTTGAAAGACCTTCTAGATAAGGGTTTCATCAGACCTAGTATTT
CCCCATGGGGTGCACCAGTGTTGTTCGTTAAAAAGAAAGATGGTTCTCTCAGGATGTGCATTGATTATCGGCAGTTGAAC
AAAGTCACAACCAAGAATAAGTACCCTATCCCCAGGATTGATGACTTGTTCGACAAACTTCAGGGT
>mtp2281.contig_9
TTATTTATATAATTTTCTTAAATCACTTATTTTTTCTTTTTTAACTCTGTTATATATATAAAGTTGGATATGTAAATGAT
GATGTGACATTTCTTAGAAGCTAAGATTACTATTTATCTAATTTCTAAAAATTTTGAGTTCTTTTGTCATACTAAATACA
ATATGTTTTATTATAATTACATTCAATATAGTAAACAATATGTTCTAGGAATTAAAACAAAATTATCATTTCAGAAAAAT
TAATGTTAAATTATAATTTTATTATGATTAAGGAAAGATAAAGATATTATTTCAATATCCATAACCACATTCAATACATT
AGAAATTAATTGGATATAACTGTAAATGGAAAATGAATCACCATTTAAGGAAAATAAATGTTTGCAATACCATAATAATT
AAGAAGAGATTAAGGTATTATTTTAATATCCTAATTTGGAACTTTTAATCTACTACTCAATTTAAAAGAAAATGCATTTA
ATAACATTAAAAAGTTATTAGTTTAATATTTTTTGTCATTCTACTAATTCAATTCAATCAAACTTAATTTTAAAGATAAA
ATAACAGCTCTATTTTAATTGTTATCAATATATTTCAAAAACTTATCGTGAAAAGGCTTTTCTTGCACCTTATTTTAATT
TTCATATACTATTATTATTTTTTCTGTCATTTTTCAATGATTTTTTATTTCGATTTAAAATTTAATGTTTATTCTTAAAA
CTCTGATGGTACAAATTAAGGTGGAGTAGAATATAATAAATGATGATTCTTCTACTAAATAAGAAGATATAACGAAATTG
AAAGGGTGAATTTTTTTTTAAATGGATAGGAAATTCTATTAAGGTATCATTACGTCATTATTCAATATATTTTTAATATA
AATTTCATTTGTTGATGCATTTGTTTAGTACTCCCTCTGTCCCTAATTACTTGTTCACTTTTTCTTTTATAGTTGTCTCT
AATTACTTGTCTATTTTGACAAATCAAGAAAGAACAATTTTTTTTACCTATTATACCCTCAATTAAATGACTAATTACTT
TGAAAATTGCAGAACTTTTCATCTACTTCATAATTAATAGGGTAAAATGATAAACTCACTATGTCATTAATTAATTTCTT
AATAAATGTGTCAATTTAAAAGTGGACAGGTAATTAGGAACAGAGGGAGTATTACAGTGTTATTTCACATTACGAGATAT
TTCTTAGACATTTAAGGAGAATGGTACACCGGAATATATATTATATATTAAAGGATCAACTTCATGCAATGGAAGAATTT
GTTATTAGCAAATATAGTTTAACTTATTTGATAAAAAATATATTCTTTCTCATTTAATAGATGTAAAATTTGTCAAGCTT
>mtp2281.scaffold_1
AAGCTTAAACTAATTTTATAGTACAACATAAATCATTCGTCAGCGAGAAGAGTAATACTTAGCTATATTCAGATGCCAAA
ACGATAACTCGGTATCATCATTAAGTGAACCAGAAAGAAAACAGCAGTAGCATGATCAAAATCGAAAATTTCAAATAATG
GGAACACCCTGTTTAATGAGCAAACTAACTTTGCAGAACCGTTTCACCTAATCGATCGTGGTGAAGTCATATATAGAGGA
ATTTAACAAAGGAAAAATGATATTACCTTTTTCTGGGCAGCGACTGGGATGACGAGGTTAACCACGAAGAACTTCCAACA
CTGTGAGATGAGTTTCGGTGAACTGCTCGAAAGTAACAAAGGGAAGGACGTTTCCCTTGAGAAAATCTTAAACCTAAAGT
GCTATTTCAACTATTCAACACTCCTATTTCTTGATGAAAATTCTCTGTTTTTTTAGAATAGCAAATTAGTCAAAATAAAA
TCCAATTTTTGATCCAAAGAAAAAAAAATACCCTCTCAATAACTGACTGGTCGAGAGTTTATATATGATCATTTTTGGGG
GGGAAATCGAATGGAAAGGAGGAATTTGAATTTGAATTTGAAATTGAAGTTTCCTTTTGGATAAGGTTGCTGGATTTCTG
CGATTTGGTGGGATTTTTCGGATTTTCTGGGATTTTTGCTGGATGAAGAAGATGATATTGGGATAGTGGGGTCGCATGCT
GGAATTGGGAAAGCTGATGGGATTTTGGTTTCTGGGTTTGTTTTGGAATTGTTGTGTATTGTATGTACGTATGGTATTGC
TGGAAGTAACTTGGGTGGGCTGGGTTTTTATTGGAATGGGCTTGGGTTGCTGTTGCATTTGTGTTGAAGGGTTTTGTTGG
TGTTGGAAAATAAGAGTGATAGGGATGGGCTGGAAATTGAATTGAATGGGCTGCTGGAAATTGGCCCAAATAAAAAAAGT
TAGATCTTTTAAGAGATAAACATATTGAGTTTAATTTAGACAAATTAATATTATTTAATTAACGAGCTTCTTAATCTTAA
CGAAATATAATAATTACTTCTATTATAAAATAATTAATTACAAACTAATTAACTCGAAATTATAACTATAACTTAACATA
AACTAATAAAATACTTAACTAAAATGTAAAATCTTTGTAATGATTTTTAAATATTTATAAAATAACGTGATTGTGAAAAT
ATACATATTTATTATTTAAAATTATTAAAATTATTAAAAATGAAAAATTACTCTAAAAATAACTTGAAAGTATTTTGAAT
TTCTTAAAACTCATTAATTCAAAATTATGACCATCTCTAATAAAGTATTTAAAATATAAAATCTTTTTGAGATGATTTTG
AATACTCATAAAATACATTAACTATATACATAATTATATAAAACATATATATTATTTTTAAAAAAATTATAAAAAAAAAT
GACAAAACTATTTAAAATAACTTGCAAACTATATTTATTTTTTCTTTAAGCTAATTATTTTAAATTGTTTGACATTGAAG
AAGCTTGATGATTAATTTATATTATAGACGTTCAAAATTGGGTGTCAACATTAATTATTCCTTTAAATGCAGATATTAGC
ATAGGAAAATTCATGATTTTTAGAGGATGGGTGTACTATTATAAAGAGGTAAATTTAAAATATAAATTTGTCCAATTTAA
TCTTGAGGTTTTTATGGCTGACTTCGTTAAACTTTTAAAAGTGTTGATACAAAATTAATTTTCTCTTTTAATTTTATTTT
TTTACATATATAGCTATATTAGGTAAGGTATGGTGATTAGTGAACCCATTAACTGTATGTTACATCATTCGCTATATTTG
GTTTAGTCCTATAAATTTTTTCGGAGATAAAAGAAAATATGAATTTAAATGTGTCAGACTTGAAAACTTTGAAAGATTAA
AGCAAATAAAGAAAAAAAAAGTATTAAATAAAATGCTTGAAGTATTGTCAATAACTACGTAGAGATGTGTTGTCAAAATT
TAGAAAGAAAAAAAAAATAGTAAAATAAACATAAGATTTGAGTTTTTGGCCTTATTTTGAGTGGTGCACCCAATCATTAT
CACATCATATAATACATTAAGTCTGAATTCACACATTTATATCTAACCATTTTTTTTTCTAGAAAAAATATAACATTGGA
GTATTATATATGATCTAGAAAATAATATATGCAGACCTTTACATGAATCCAAAAACCCCTACCTAAATAACATTGGAGTA
TTATATATGATCTAGAAAATAATATATGCAGACCTTTACATGAATCCAAAAACCCCTACCTAAATATGCCTCTGACATAA
GTATATTATGGATCTTGAAATCATCTCAACTCCATGTACTTGACGTCAATTTCGAAGCCTTCTCTATAGTAGGTTCCTCT
CATGCATACATTTTGAATATATAAGCATGTATTTGTAATTGAGTCATATTATATGGTGTTTAGTGTAATTTATTATCTTT
TAAAATAAAATTTGATTATGAAAGTTAAATAAATATTTTTAAATAATCACAAATTTGTTTTCTTGTTAGTTTTATTATTT
CAAGGAGTCGCAAATCCAAGCAATACATGTACAATGGTTGTGAATCACCAAATACTATCCACTTTACAGAAATAGCATTC
ACTTATTATTATTTTATGACCATATCTTTGAAGAATAGTTATTGCGTTGAGTTTCAAGTTTTACAAATTAAACAACCATT
TTTTTAGAATTTTAATTTTTATCGATGAAACTTCGTGATAATGTTTGGACTTATATCTGTAGAATTTGAAATTTCATGAT
AGTGGTGATCTTTCAATTATAGAACTGAAAATTTAGTGATTGCCCCCCCCCCCCCTCCCCGCCCCACCCCTCTTTTGTTC
TAATGATTTACAAAAGATATTGAATTTTAAACTCCCGTTTACCTCATAGATAAAACTTCAAATTAAATAAATTTTAATTT
GTTATTTTAAAGATTTACTGGAATAAATGGAGGTCAAAATTCAAGACTATCCATTCAAGATAATTAGAATTAAAAAGGGC
TAAGTGCAAAAGTGAGCTTAGCCAAAAGTGCTAAACCCCAAAAGCCAATTAAGACTAATTTATTGAGAAAATAATAATAA
TTTTTAAAACTTGATTATAAATGAATATAACTTGATTGATATAAGTGGAACTATAGGATGGTATTGCATGTATTATGAGA
TGGTTTGTTTATAAAGCACCTTCAACATTTAATTTATATGTTTTTCAAAATTTTCAATCATATATACCTAGAGAAAAAAG
TGGGATTGAAACTTTTAAATGAATAATGTAGAAAACTTCTCAAATGGTTCCTAGTTAATTTTTAAGTTATATTATTACAT
TAAAAATTAAAATTAAAGAAGAAAATGTTATTTTGTAAAATTGAGTAACTTCTATATCAACTTGATTTAGACAAACAATG
GCGAGAAAATTGAAAATAACTATGATTATGAGGAGAGAAAGACTATGATTACTATCCCCACTATCATATGAAAAAAATAT
ATTGTGAACTATGAGTAAGATGAAACAAAAATAGACTATCTTGATACACCTAAGACAAATGAGTTTTTTCTTTTTCATAA
TGCCCTAGCATTTTTTTTTCTTCATTTATCCCAAATATATCAAGATAATCATTGTCCTTAGTAGTATATTTTTTTCTCAT
GATAATAGGGGTAGCAATCATAATTTTTGTCTCCTCAAAACTTTATTTTTATTATAAAACTAGTCACTCTTATGCAAAGA
GTCAATTTATAAGTTCTATTCTATATGCAAAGAGCCAAAGTAAATAATTATATATGTAAAAAGCCAGTATATTTTATTAT
ATAATTTGAGAAAGGTTCCTCTAAGTTAATAAAATGTTATCCATTTATTGCAATGGAATACATTGGTTCTTATTCTTAAA
AATTTTATTGATAGACAAGACATTTTAAGTAGTTTAATTTTAAATTCTAAAATATTAAATAAAGTTCTACTATCTTTAAC
TAAAAACCTAAAAGTTAAAAATAAGATTTATTGCACTCCTAAATATTAATTGTAACATATAGTATATTTTTCTGGTGATT
AAAGAAATTTTTTACTGAAGAATTGAAATTAATTGTAACTTATAACATTGAAATAAAGGCTTGATAATGTGGAAAGAAGA
ATGCATTCTTATGTCACTATACAAGAAAATTTATAATTAAAAAATTAGGAATAATTTCAAAGACCTTCTTCAGGTTTCGC
TCTATAATACTCACATTCCCTATAGTTTATGATATTACGTCTACCTCTTTGAGTTTTAATTTTTTTTAACCATTCTTTAA
ATTTACTTAGAACAAATATAAATTAATTATGACTTGACAATTTTTCCCTTCTTTATATCGTTTTCTTCATATTAATCCAT
ATTATTAAGAACATGAATTATTTAATAAACACTTAACACTTAAAAATAAGTTAATATTATATATATACACGTAAATAAGT
AAGTTAATATTTATTAAATAAGTCATTTTTAATAATATGGATTAGTATGAAGAAATTATAAGGAGGGACAAATTTGTCAA
ACCCTATTTAATTTATATTTATTTTAAATAAGTTTAAAGAATGATTACAAAAAAAAATTAAAATAAGGGAGGTAGGCATA
ATATTGTATCCCATAGGGAAGGTGGGTGTTATAGAGCGAAACCTCGAGGAAGTCTCTAAAATTGTATTCATTGTATTAGG
TTATATCACGAATACAATTGATATTACTAATTTGTATCAAAATGAATACAAAGGAGAGATGATGAATTGTCACAACACAG
ACCATCGTGAGTGACACCCACACTAACCCTCCGGTGGAAGAACCATTTATACTAATTAGTTAAACAACTTAATCAAAATA
CTAAGGCATTGAAGTTACGGAAGCAAGTTAAATGTTAAGGAAAGAAATAGGGAGTTCCCATAAACTCCAAACAAAAGTCT
AACAACTAAACACATATGTGGAAAATACGCCTAGAACCTAAAAGTCAATGTACCAAAACATCTAAAGTTCAACCATAAGT
CTAAACAAGAAGGGGTACAACCCCATACTAGCATGCTAATAACTAACTAGAAAGTCTAAGTCTGAAATGAGGACGTAGAC
GAAAGGAGAACTCATGGCAGCCGGGAAGAACTGGCTCACCCTTGAATTTGAAACGATCACTGATCTTCTAAGCGAGCTCT
GTTAATAGCCACCTGAAGATGTCATATACTTAACAAAGAAAGAGCAAGTGCAGTATCAGTACACAACCACAATGTACTAG
TAGCTAGGATCACGCGGCTATCCCACTAAGTGCAACATACATAAGTCAATACAACATAGTAATAACATACATACATCGAA
CATATACAATATCATCATCATTTATGAACAAGGTACAATTTCACATTTCTCAAGAGACACAGTTCCGACAAGTCATTGGT
CCTCTCATGGAACCCAAACCCAAACAATTAACATACCGGAACGTGGTACCCGATCTAATGTTTATGCTGGAACGTGGCAA
CCGATCCCATAATTATGCCGGAACGTGGCAACCGATCCAAGTTAGTGTGTCGGAATGCAACACCCGATCCATTCAACAAG
CCACAATCACAATCACAAGTACATTCGCATAATCATACAATCAAGTCATGATTCATGGCATTCATCATTCATCTATCCTC
ATTTACAACTAGTGTGATCAATAATGCAACATTCGCATACATACAAGTATTATAATGAAGCAAGAACAAACATACATGAC
ACAACGTGAAATCACAACCATCACCTACTTCGAAACAAGCTTGAACCCCTATGAACTTGATTCTTCCCTTTCCGAATTCG
TTCCACTTGTTCTTGGTCTACAAACGATCAATATAACACGAGAATCAATAAATAATATCTAATTACCCGAATTACTTACA
ATTTTATCAACCCTAGATCATACTCATGATCCTCATACCTTTCTCCACCATAAATTCCAGATAAAAATCCTTCTCCATCG
ATAGTTACCCATTAGATTACGTTCTACGGATCGAAAAACGGATTTAGGGAGTTAAAATCTTACATTTAGCCTCAAGAATG
GTGAAAAACTGTCAAGAAAAGTCCTGGATTCATTCCTTAGCTCTAAAGTTTAAAAATTGCAGAATAAAATGATTTTGGGA
TTTATTTCCGACTTAAGTCACGATTGTCCTGCCACAGCGGTACTCACCCCGCTACAGCGACCCCGCCCTAGAGGTAGAAA
TTCCTCCCCAGCGCCTTTCACGGAACCAGTGAGTCGATTTAAGAAATTCTAAACTCCCATTTCACAACACACCTTCCACC
AACGACACTCAAAAACTACCCGTTCACGCTAAGATCGATTTCGAGAGTTCTACTCGTCCGAATTCAATTCTGTAAAGTCG
TACGGATTCCTTAACGTCTTATCTATCTACTCATGTGATCAAATTCATAATTAGATCACCCAATTGTTACCAGATTTCCC
TAGACTTTAATGACTTCAATTTTGTCCAAATCTGGACTAGGTTGAGAAATTCTAAGTTACTACGAAAAAGCTTTCCGACC
CAAAATTTCTCCCCATTGGCTTTTCTCTAACGACGAAACCCAATCGTTACATGAATACATGTTGTATTCGTTGTACCACA
AATACAATTGATACAAAATACAAATATAGTTGATACAATTACAAATATAATTGTTTAAATACTCCACAAACTCTTTATTA
TTGAAGTCATGGATTCTATGGATTTTCAAGTCTGTTTTTGATAAATTGATGATAATGTGTTGTATCTCTATTAACTAATC
ATTTTTGCCATAGACGATGACAAAGATACAATGGAGAGTTGTCGTGGATGATGACCAAGATACAATGGTGAGAAAGATTA
AACATGATTTCTTCTATATGTATTTGAAATTTAATGTTATGTATCTTAGTCTCAAAAGTTTTGAATTTTGTTTTATTAGA
TATATTCGGTGTATTTAAACAAGTTAATGTATATTTTTGTTTTCATTATATATATGCAATTAGTCTTCATATGTCTATTA
GGTATATACATGTTTTTGTATCTAATGAAGAATTTATCAACATGGAAGACATTGTTTTATATACAAATGTATCTAAAGGA
TATAACTCAAATATGATCACATATAATAGATACAAATGTACTTATGGAAATCATTTTAAATAAAATAACCTCAGATATAT
GCATCACTATTATTGTAGGTATGATACATCTCAGATAAATGATTATATATATATATATATATATATATATATATATATAT
ATATATAAACATATAGATACATGTAATTAAGGAAAGAAATGAAAACTATTTACTGCCAATAAGATGAAATTTACAATTAT
TTTGATTTTATGAATTCATTATTTTTTTAAAAATTGAAATAGTTGATACGCTGAGATGCTGAAAATGTATTAGAGTAGTC
AATTACTCCTTTAATTAAGGAAATCAGTTACAACAATTCGATTCAAATGAATAAAAGATGTATCTCATTTTTTAAATTTG
TCGGATACATGTATCTATCAAGTTAAGATACATGTATCCAAAGAACAAAATATGATATATTAAGTAATATTCGAAACTAA
CGTGAATCCTAGTAATTAGGACCTACACTAGTGAAATTTATGTAGTTTACTCTTTATAGTATTTTTACATAATTTTTAAA
TTTTGAAATTGTATTTTATATCTAATTTAGTGATCATACTTTTAACGAGATTTTTTTAAATTTTTAATAATTTAACCTCG
AAATTTCTAATTAAATCGAGAAATCACAAACCCAAAATGGTTTATCCACATCATACCAACATATCGTGGTCATTCTTTTG
CATGCTTCTTCCGTTCTTTCATGGAACTTAAATGATGTTTGGAAAATAAAAAGAACATCTATATATATGGAAATTTCATT
TTGATAAGGAACTGTTTTTGATGTTCATTGAACCTTTGATTACATGGATTGAAACATAATAATATAATACTAAACCACAA
ACATCCCATAGATGATTGAAAATTTTAGTGGTTGGAACATAATGCCCTAGACTCAGATATTGTTGTACGTTAATATGTAT
TACTGTGGTACTTAGAATAATAACCTTGCAGAACTTCGTAGAAAACAATAAAGTATAAAGTATATTTTCAAAATCAAAAA
GTCAAAATATATTCATGTACATATTTGATATTAAAATATGAACATCAATTGCCTTTACGTGCCATCTCATAAAGCATAAA
GAGCGAAGAGAGGAAGAGGAAGAGAGCGATAGGGAAGAGGGGTAGAGCGACGAGGGGAGAGAGCGAGGGAGGGGGTGCAA
AAAGAGGAGAGAGAGCGAGGTCAAAAGGGGAGAAAGCGAGTGAGAGAAAGAGTGATGGAATGACGGGGGAGAAAGCTAAC
AATTATTTTTCAAAAAACTAACAGATCCCGCAAAAATCAAGTCACTCCTTCATATTTATTATTTTGAGATATGCCAAAAA
TATTATCGTGAATTTTTTCGGCAATTAAATTTAGCACGGCAAAATCTTTTAATCAGACATTTTTAAAAAAAATTATTTTT
CATATGATTTACTATTAAAAAATTATCGGTTAAAATATGTTTCTTCTCAATTGAATTTGCTAGAAGCGGTGTTTCTTGGC
AACTTCCTCTTCTAATAATGGAGAATGAAACTCGAATGCGAGATATAATCATAATTTTGCTCAATTCAATATGAGACTTC
CTCGAAAAGTTATTGATCTATATACAATTTGGCTTTGAAAAATGTGAAGATAATTATGCTCCAGCTTCTTTTCATTGGTA
AGTGAGAAAAAGAGTAGATCATATATCCTTAGTCCTTCATATTCTTTTTTTTTTTCAGGAGATTTTTATAGCATGCAATG
AATTATGCAGGAAAATTTTTATTGATAGTCACGTGAGTTGCTCATGGTTTTGTAGGATTCTTTAGTTTTTTGACAATACA
TAACAAAAGGATGAAAATTGTTAACTTTCAAATACTTGGATGATGTTTCCTGTAAAAAAATATTAATTAAGGATGTAGTT
TAAAGTTTGGGGCATAGTTTAAGAATGTTTTTGGCCAAAAACTTGATTTAATAGATATGGTATGATTGTCTAATTAGGTA
GTTTTTCCATTTAACATAGCAATAAAGTTTATGTAATAATACCAATATGGGTTGTGGTACAACGGTGAGATCATGAGCGA
AATTTATGTGTTAAATTTGGGTCACGAAAATCCGTGATCATTCGACTAAACCTGATATATTACTTGTATAATTATTAAAG
AATATATGATTATTAGCTGACGGAACCCATTTTTAAAATAAGTAGATGATCTTCAGTTCGATCCCAACCAATTTGCCCTT
TAATATTTTATATTAATTATAACTCATTTTTAAAAAAAAATAAAAAAATATAAACTCTAAAGCTCTAAAGTCAAAAGACT
CAATATTTTTTCCCACCCACTTGCCAACAATATATTTTTCTTCCATCTTTATATTTTTTCTTTTTTTTCCACACAAAGAA
GCTCCAACTTCAAGTCATTGAGAATTTAGAGTGTTACGATGAGAAATAACTGATTTTCAAAAATCAATTCAACTTTAAGA
GAAAAATCAATTAATTAATTTTTAAAGAGTAGCCATTTATTTTTTAAAAAAAGATGAAGAAAACTTGAGTTTAAAGACTT
CAACAGTAAAAGTCTAAAAATTTTAGAGAAAAAAGTTCAAGGTTCTCATTTACCCTTCGGAAAAGGGCCAAAAATATCCT
TATCCTTTGAGAAATGGTTCATAAATACCCTCTTTCCACCTTTGGGTCCAAAAATACCCTTAATGTTACTTTTTTGATCA
AACTTGCCTCTCAAACTAACAGAACTAAGGTCAAGTTTGACTCTTTAAAAAAGAGCCACGTGACATTTTTTAATTGGTCC
ACAAATTTTAATTTCAAAATAATTATATAAAAACCCACCACCCAATTTTTAAGACCCAATCCACTGACCCATTTTAAGGA
AGCGAACGGGTTCTGCATCTCTTTGAGTCTTTTCTTCTTCCTTCAATCTATTGACTCATTACAAAATACATGAGAAATAC
TGAACTATTGAACACTTAATTGCTGAAATATGACGACATTGATATTGACATTTCACAATTGTTGAATCAACTAGTACTTA
ACCAACATACAAAAGCAATTTATTATCGTTAATAACTCAAATTCACCATAAAATCATAGTCATTGCCATAACATCTGGCT
TAACTTTTCTTGGATGGGTGGGTTTTTATAAAATTATTTTGAAATTAAAATTTGTGGACCAATTAGAAAATGTCAGGTGA
CTCTTTTAAAAAAGTCAAAACTTGACTTTAGTTCTGTTAGTATGAGGGGTAGGTTTGAACCAAAAAATAAATATTAAGGA
TATTTTTGAATCCTAAGGTGAAAGGAGGGTATTTATGAACCATTTCTCAAATAATAGGGATATTTTTGGCACTTTTTCCT
TTACCCTTCAAGAAGAGTCTTAAGACATTTGAAGTGTTAACTAACACACAGTTATCCTAACACTTGAAAATTATTTTTAT
TTTGACTAACTTAGAAAGTATTTAAAGGAAATAATATATTTAAATTATTTAAAAATTTAACTTAATGTAATGACCCTAAA
GGTCATTTTTGGAAATTTTCATAAAATGACCGTTTTACCCCTCCCGATAGTTGCCCCGAGTCCTAATTGTTGTATTTTCG
AAGTTGGTTTGGAGGAAAATTGTGAAAAGTTGAGTTTTTGGAAAGTTGAGTTTTTAAGAGTTAAAGTTTGGTTAAAAGTG
CTATTTCGAGTCATTTGGAGTTTCGAGACTCGAATCGGATTTCCGTCGATTCCAGCAGTTTTAGAATATCAAAACGGGTC
TAAGAGAATTTACGGAGTCAAATTTGGAGTTAAAACGAAGATTTGAGGTCCTAAGTTGCTAAAATTGTGAAATTTTGATC
AAGAGTTGACTTTGGTCAACAAACGAGGTTCCGGTGCTCGAAATGGAATTCCGAGGGCACCGTTGGATTCAGGGGGTGAT
TCTTAGTTTAGAATGAGTCTTGGTTGAATTTTTAGAGACCCCGAGTGCGTTTCGAGTTTTTTGAGCCTAAAGTTAGTTTC
TTGACGCCTTATCGGATACCGGGTCAAGGAGACCTCGAATTCAAATTACGACAATTTCATTGAGTCCGAAATGTCATTTT
CAAGCTAGTAGCATATTTGGTTTGTGTTCGGGAAGTGCCAAATGAGTTTTGGGTGAGCTTTTAAGCTTCTTGGATGCTTT
GACATTATTTCAGCAAATTGTGGCAACTAAAGGGTTCATTATTAGTTTTAAAGTTCGAAATTTTTTTTCGAAGGTTCTGA
AATTTTGAGCATGAATTATAGGACTTATCTGCAAATTTTGGTACATTTTCGCTAACCCGAGATTGGACTTTTATCGCAAA
TAAGAAATAATTGTTTAGCGAGTAGAAATGATATTTGACTGGGCAAACGAGCATGAAATTGAGCTCTGATTGAACGAGCA
GGTCTGTATCATTATTTAAGACATTTACAAATAAGAATCGGGTCATTTCACTATCGTATGAGGAAATTACGGTCTTTTTA
GTGAAAGATTAACTGCTGTTTTTCTGGTGCATAACAGCCATGTACTGTTATAAAAATCTCAGACTGTGTTCATTTGGTAT
TTTGAGCATATCGGGAGTTCTAGAGATCGGAATGGAGTGATTCTTATGGATTTCTTCTTGAATTAATATGAGGGTTAGTA
TTCAATCTTCAATTCGTCATTTTCTCATAATTTCTTTATCTGGGTTTTTTTTTCCATATCCGTAAACCTCTTGGGAAAAA
TTGGGGTTTTATCGATTTGGACTCCCTTTTTGATGAAAAAGGTATATTTACGATCCTTATGTTATGGGTAAACTGATTTT
AACATAAAATTATTGATTCATCGATTATTTTCATCATATTAACCGCGTACAATTTGGACTTTCCCGGTAAAGTTAAAGTT
TGATAAATTGAGAATTTCAAGGTCGATCTTAACTCCGTTTTTGATGAAATTTCATATTTGAACTTATCTAAGCATGGGTA
AGATGTTTTTCAAGAGATATTTCATTTTCGAGTCGGGGTTTCGGATCCAAATATTTTAGACTTCTTCAAGAACGTGGATT
TTCCTTCAAATTGAGTTTGTGAATTGATTTCAACTCCGTTTTCAAATTGGTTTTCACCATTAGCTTCCAAATACTTTAAG
GATCATTTTACATCAAAAATTTCCAGATTTGGGTATCGTTTTCCGGTATGAGACTTTTGGACCGTTTTGCCCCTTTTCCC
TAAATTTCTTGATTTTGGTGTCATTGGAATCGTGATTGTGAATAATTTTTTGAATAGATTATCGTGATCCGGATTATACT
CGAAAAGGAAAGGCTCAAGTCAAGTAACTTTTGGAGTTCGTTTTAAGGCAAGTGGCTTCCAAACTTTGTAAAACTCTTAG
ACTACGCATGACTACTTTCCTAATTGTGTTGGGGAGTAATGGGGATTGAGGATGGGTTTTATTTGTTGATTGAAATTTGT
TGTAAATGAAAGATGGGGAATAAAACGAGCTAAATGTGTTATGATGTGGCCGTGATATGGTTGTGATTGAGACAGGTGAT
GTGTAATACTATGATGTGATCGTGATATGGTTGTGATTGAGACAGGTGATGTGTAATACTATGATTTGGTCGTGATATGG
TGGTGATTGAGACATGTGATGTCTAATACTATGATGTGGTCGTGATANNNNNNNNNNNNNNNNNNNNNNNNNNNNNNNNN
NNNNNNNNNNNNNNNNNNNNNNNNNNNNNNNNNNNNNNNNNNNNNNNNNNNNNNNNNNNNNNNNNNNNNNNNNNNNNNNN
NNNNNNNNNNNNNNNNNNNNNNTTATTCATCCCATGTGTGAAGTATCTGTTGCATGAGTTCTGAGACACTGATATGAGGA
TGGATGGATATGAGACACAGTTGAGACTAGCTCCGGCTAGAGATATATGAGATGGACTAGCTCCGGCTAGCAATTTGGAT
GCCGATGGGATCTGGTTCCGGCGGTGATACATGGTCCATGTGTGGCCCCCATGGGTTCTAATTTGAGTATTCAGCGCGGA
CTGATTACGTCAACAGATGTGTATCGTAGGACAGACATGCATCACGACTACATGACATCATTATTGCATTTTGCATCGCA
TTTGCCTTATCTTTGTCTGTGATGTGTGGATTGTATCGGTTTACCCTTCTTATATGGAATTTGATCTACTTGCTCTTATT
TGTTGATCTGAGGTTGATAAGGATATACTGTTGGTTCTGGCTGTTGAATATGATCTGTTTAGTATAGGTTGGTTGGTTTG
CTGCTAGATTGAAGTTTTGGTGGTTCGGTTGGGATTGAAAGGAATTATTTGTAGCTGCTAGTTTTGCTTAGTTTAGAGTT
ACTTGCGAGTACCTGTGGTTTTCGGTACTCACCCTTGCTTCTACACAATTGTGTAGGTTAACAGCTCTCTCAAATTCGGC
TTAGTATTTTCTTTAGCAGATTGAGCTTCGGGACATACTCGAGAGGTAGCGGTTCATTCCAGACGTGCCCTTGAGTTATC
TTTACTTTCAGTTTTGTTCTATTCGAGAACTATACTCTGAGACTTGTATATTTTTATTCGAATTCTGTATTTAGAGGTTT
GTACATGTGACAACCAAATTCTAGGTAGTGTTGAGTCTTAATTAAAGTCTTCCGCTTATTTATTATCTTGTATTCTCATA
TTTCTACTTCTCTATCGTTGTGGTTGGGTTAGGCTGACGTGTCCGGTGGGAAATGGACACGTGCCATCACATCCGTATTT
GGGGTGTGACACTTAAACACTTGAATGATTTTGAAAAAAGGTAAACTTTGTCAAAAACGACCAAATAAAGAGAAATAATT
AAATAAAATTACTCAAATAGAATAAGTGATAATAATAAAAATGGTTCATCTTGAAGAGATTTAATTAAGTTAAACCAAAA
TTAGAGTTAGAATTAAACAAAATGCAAAACAAACTATACACCAAAATAATCAAAGAATTAAGGGAAATAATGGATTTAGG
CCCTCTTTGGCCCAAACTCTTCCTGCCAGCAAATCAAACTGCTTCTGTAATTGGGCTAGGGCGGATGGGGTGAGTTTAAG
TCTATGCGGGACAGAGCGAGTTTATGGTTATGTGGGGAGGGTGGGATGCAGTGCAGGTTGAAGGGAGTTTTTTTAAACCT
AATGTGGGGCGGACAGTTTGTGGGTAATGTGATTTTATGTATGTTCAAACTTAATTTTAAATTTTTACATGTTATTAGAG
TGATAAAACATTATTGATTAACATATTTTCTTTAAACCTAGGGATAAGGCATAAGAACCCCCCAGACTATGACCGAAATC
TCAGAGACACACATTAACTAAACTAAGGTCCTATTACCCCCCTGAACTCATTTTTTGTAATTTTGTACACCTTTTTTCTT
ACGTGGCACACTCCGTGACTCCACACAATTGAGGCGCGTGAGAGATATTTGGATGTCATGTAAGCCAAAAAGGTGTACAT
ATTTACAAAATAATGGGTTCAGGGGGTAATAGGACCTTAATTTAGTTAAGGTGTGTCTCTGGGATTTCAGTCATAGTTTA
AAGGGGGTACTTGTACCTTTTCCCTTAAGATTACTAAAACATTCAAGATAGTAAATGAAAATGGTTCAATAAAAAATAAT
ACAATTTCTTACATGTTTCCCAATTGATCTCTAGATTATTATGTTTAAGTCACTATCCTATTAAAGTAATACAACTTAAT
GAAAAAATGAATTTATTTTTATAAATTTTATTTTTAGTAACAAACTTAACTAGAAAAAAAATATTAAAAAAACTTAAGCG
GGGCGGGTTGAAAATGAAAAAAATTTGTTATGCAAGGTAGGGCGGATTACAAATATTGAGGGTTAAGCTCAACCCGCCCG
GCCCCCGCCCCCGTCCCCATCCCTGTCCTGCACCGCCCCATTGCCACCCCTAAATTGGGCTTTTTGGTCCATTTTTGAGT
ATGTTGGAACTTATGGGTTTTGCCCATTGGTTGTGTATCAGTTGTATACAACCGTTGTATGCATATGTATATCGTTGTAT
CTGTATATCACCATCTGAAACATGTATATTGTATGTATACTAATTTATACAATCCATTTTTCGGATATCGGGGCCTGTAC
ACTTGCTTCCAAGACTTGTATTTCAGCTTCCCTTTCACTCGAACATCGATGAGGCTGACTCAAAGAATTCAACTCAAAGA
AATGTAGGATGGAGTTCAAAGTGGACTCGAATTGAACATGTAGCTATGAAAAGAGTTAAAAATTAATATGTGATCTACTA
CATATATAATGCACATAAAACATATAACACAAAAGAGTAGGGGTAGCTTCAACAATTAATTATTAGTTGGACAATGAGCA
GAAGAGGATCACATTCTAAAATCAAATTGAGATAAAAATCCATCTTTATGGCTGTTTAATATCAAATGCAACATTAGTCA
ATGCATATTAAAAAAAAAAAAACACCACATTTTATTTTAAAGGAACCAAACTTTTTGAGAGCAAAGATAAACCAGTAAAG
CCAAAAGATCACTATATTTCCGAAAGCCTAAACAAGACAGAAAATCAATTTGACACACATTTGCTAGGCTATGAACCTCT
AAATTAATCAAGCTTGTTATTCATAACATATGCTCATACAAAATCTCATAATTTATATAACAAACTAAAGCAAGAATGTT
TTCAACAGTAAGGTCCAATTAACTGAAACGAGTTGAGACATACAATAGCACGATTGCTCCAGTAAGCTATGGCAGAATAG
ACGAGCCAATAAACAGAGTAAAAGTAATCTTAAACTATCACATACAGGGACATGTCGAGGAGGACGATAACAATGATGCA
ATCAAGAGGTATTTAAGCTGACTTTCAAGCCCTAAAGAACATTAGCATGCCGATGCTTATCGGTAACAAAACAGTGAAGA
CTCGCTGAAATCAAAACACGAATAAAACATTCAATTCCTAGATCGGAGAGCACATTCTGGGAGTCAATAACATGTAAACT
TGGATGGAGTAATAACTTATTTCAGGGAGGAACTTTGAACTTCACAAAAATCTTTGTAAATTCTTACTAATGCTCTCAGA
TTAGAATGTATTTAGAGAGATAAATATCCAGACAATCCCAAAACACGTTAATGAGAATACTCAACCAAGTGAATATGAAC
TGCAGAATTTACAGGGCGTTCAACTAATAGAGTAAAATCTTAATACTTGAAACAGGGAAGCACAACCTTCTAATAAGAAA
ATATCACAGCGAGAAAGCAAATTTCATGATCAGAAATAAATTAATACGTAAAAAAAATGAGATTAGGTTGTATTACCATC
CAGAAAGTCAAACAAATATGGATTCTAAATAGCATTCAGGTCAAAACCAGCAAAACAGAGACAAGATTAAACTAATCAAA
GGAAAATAAGAAGTCGCCTCTTCCGGAGAAGAGAAGTGACTGAAACGTGAGGACAGCTGAGTGGATTTCTATCACGCCCC
GAGCCTACATCCTAGACGCGAGTGACACTTAAGAACTATTGTTGGCCCCAAGTGAACCCTTGGCCTGGCTCAACTCTCAA
CAAAAGACTTACTCAACAATAACAGAACTTTAAAAGTAAAGTTTTAACTCAAATGTCTCAAAAGATAAACTCAGAATATT
TTAGAAATAAAACATTCAACTGACCAAAGAGGCAACACAAGTCTAGAACATTTACAATTGGAAATGAAAAAGACTCTTGA
ACTACTATTGTCTATCTATGAAGCCTCTAATACTAGGAGGGATGTCGGTATAAGACCCCCGATCATCCTAAAAAAACTGA
AATAATATGACAGAAATAAATGAGGGATCCTCCGAAAGCAAGGAGGCTCACCAAAGCTAACTCGAACTGCTATGGTATCA
ACGAATCGCCTGTTGATGACATTGATCTCATGTATCTGTATCATGAAACGATGCAGGCCAAATGACATCAGTACATTGAA
TGTACGAGCATGTAAGGGGAACACTGAACATAACATAAAAGCTTGAACTTGGAAAGAAGGAAACATACTCTCCTCAAATC
TACTCAACTAAACCTCAACTCATGGATACTCAACTCAATGCAGTATAAAAACAACAATAAAGATGCAGTTTATATAAAGC
ATTTAAAAGAGTAGATAACAACTTAATGTATTTAAAAATAAAATAAATACTCAGTTTGTATGAAAAGATACAAAATAACT
CAATTTGGGATATTCTCTAATCGACAACCATTACTATGAGTTATGTGATGATACAACGTCTCGCCTACATTGCCAGAACT
GTCATATACCTTGCCGGGGTATAAGACATCCTCAACTAAGTGGATCCACTAAGTTATGCTTAAAAAGCAATAAGGAATCA
TCTAAAAAGTATGGCTCTTTCTACCCACGTTGGCTACATGGTTTATGAGGACTTTGAGTTGTATGAACTCGTCCCCATAT
CGGTGCTCAATACTACTCCCAAAAATATAACTCAGCTCATATGTTTAAAAACATTTTCTCATTCTCAAGCTTTGAGATTA
TTACTCAAAAGGTTCTCTTAAAAGAGATTATACTCAAAAACTTCTCATGAGCTCATTTGGAAATCAATGTTTCCTCTCTT
TTTAATTGTGAAAACATTTACTCTTGGAAATACTTAGTTCCCATATATTCTTTTTGAAAAAAGTGAAACTCAATTATCCT
CATCCTCAAACTCAAGTATTAAAACAAGTTTAAAAAGATTGTAAAAGACTTCTCAAAATGACTCGAAAGAACTCTCAAGA
CTTTACTCTTAACTGTACCTTGAATTTGAATTATGAATTCAATGGTTATGATTCATGTAGTGAAGGATATCTCGATGTTC
AGATGTAGTTTAGAATAGTTAGAATCAGAAAGGAGTAAAGGTACACTTTAAAAGAACTCAGACGAATCAAACGACTGAAA
ACAGTTCGGGGCAGGCGACCCTGGAGCACTAAGTGGCACAGGGTGCCAGCCCTCAAACTTCAGAGGGTCACTTTTGGTGC
ACTGCCGGCGCAGCGCGTCAGCCTTTGCCTAGAAAACCCAATGAATTTTGTTCTCTCATTTTCTGACCCTAATTCGCCTA
GAATCAAATGGTTTCTTACGAACACCCTTAGATTTGTTTACCCAACTTAACTACATGAAAATATACTCGAAAACCCTCAA
GAATAATACTCATAAACAAGATCCTCACCTCAAGAACCCAACCAAACATCAAAATTCAAGAACGAAGGGCAACACTTCAA
GAACACTCATCAAAAACTTAAATTCATCAATCTTTATGGATGGATTTGAATATGTAAAACATGATTGGCATGTGGGGGAA
CGAACCCATCACTATGGAAGGTTACATACCTCTTAGGATCGAATCCTTGGGGAAACCCCTCGAAGTTTGCAAGAATCTTG
GTCGTTCTTCTTTTTCTCCTCTTTTATTCTTCTTGAATTCCTCTCAAACCCTAAGCGTAATTTAGGATTGTGAAAAATGA
CCCAAATTAGTTTAGACCCCTAAAATATTACTAAAAATGTTTAAAGTTGATGGGTAAGGAAAAGACCAAAATACCTCTCA
CTAATTAGGGTAAAATTTCCTTAACTGGACCGGTTGATTTCAAACGGGCATATCTCCCTCATTCGAACTTGAAATTTAGA
AAAATCAGTGGCGTTGGAAAAAGGATTCAAACACCTTTCATTTGATATCTTATGGGACACCTAACTAATCATGTTCTAAA
AGTTATGACAGTTTGAAGTTGACCCAAAACTCACAACTGAAGCATAACTTGAACAAATCTCAAATTAGCTCTTTCCAAAT
TTGTTCTTTCTAAATTTAGCTCTTTCTAAGACCGATGTGTTACAATTTCCACACCTTCCGTGTCTCAAGAAGCAGAGAGT
CTTTGACAACAAAACTTAAAAGAGTCTTTGACTCAAAACTCCCACGTTTGTGTTTTACCCCTCGGGTACAAGAGAACATG
ATCAAACAATGGAACCCATAGATACATACCCAGGAGATAAACCCATTATTATCAATGATGATGCACACTCCATACATAAA
CACACTAAACAACATGGTCTTAACTGCCTGGATACCTATACGGAAACAAATATCATCCCCGTCCCTCTTAGTACCAACAA
TTATGGAAACTATGAACACTCAATAAATAGAAGAAGTGCTAGAGTTAATGATAGAAATAATAACAGAAAAAGCAATCTTA
AAAGGAATAAAGGTGAAAATATTTGAGGGGAAATTCGAAAAAAAACCATCCTTATTTGTCCATTGAATCTGTTAAAAAAC
TCAAAAATTATAAGACATATGTGGAACCCAATGACAAGAAATTATGTACTACTGACGAACCCAACCTCGAGGGAGATAGG
GATCTCACCACTTTCAGAGATAAACTTAACAGGGATAGCACCACCAACTCTAAACATTTAAATGAATCAAATAATATGGA
ATTGTAGGGGTCATAATAATGATGATTTTATGAGGGATTTTAGAACCTTATTGGACTGGCATAAACCTCCATTAGTTGCT
CTCGCAGAAACCAAAATGCAAGATCAGCAGTCTCTTGTTGATGATTTCCCTTTTACAAAAATGAATCAAGTCCTGTTAGT
TGTTATGAGGTTGCATGTTGTATTGTGTTGTCCCGAGCTTAGGTTGAGGGGTTGAGGGGTTTAGGGGTTAAACGTCAAGG
TACGACTCCCCAAGGACCACCCTAGGGGTCCTTGAGGAGTACCCTAAGCCTAACCCCCAAGACCCCAAAGAAACCAAAAA
TCTGCCAACTTGGAGTGACCTACGAAAGGGGACCTACGCCCCGTAGGTCCATCCACGCCCTGTGGATTGCCTCCGTAGGT
CAAGGGCCTAAATGAAAAGTTGCAGCCCCAAACCACGGACCTGCAGGATGGGGTGTCACCCAACCTATAGTCTGTAGGTC
ATGGGACGTCGTTTCCACCTGCATGTTGTCCATTTACAAACAAGTTGAATGGTAGGTTAGCAAATTCCTTATTAAGTTAC
TTTGGTTAAGGTAGGGTTAGTATTGGTTTATTAGTGTATTTTAAGGGTTTTTAAAGTATTAAAACACATTTACAACTCAT
TATTTCAAAACCCAAAATACAATCCCCCCCTCCCCTCCAAAAGTTCTCTCTAGAAACCTCCATTGGATGTGAAGGATTCA
AGCTTCCAAGGTCAAGACTTCAAGTTTCTCAAGGGATTTTCGTGGGATTCTTCCATTAAAGGTATGTTAGTCTTAATCCT
TGACTTAGTTTCTTTCAAGGATCCAATTTCAAAGTTGATTTCAAGTCTCTAATGTTTCCCCAAAAACCCTAGTTTTCAAT
CTATGCATGGGTTCGATTCCAAACGTTTTTCAAAGGCTTTATTGCATTGAATTATGAATGAATTGTGGATTTAAATATGA
ATTAATATTGTTTATTCCTAGAACCCATGTTTTACCCCAAATTCCTAAGTTGTGATTTGTGATTGGGAATTGATTGATTA
TAAAGAATGTGAATTGTTTATGTTTATATGGATATAGAATGTTGAAATTATGTTATTACTCTTGCCTAATTGTATTAATC
TAAGGTGTGTGTGAATGTGATCCATGGCCTTGAAAGGAAGGGTATGAAGGTTTAGGTATGATTATGATGTGAAAGATATG
CATGTGATTTCAATGATAGAATGATGATCATGTATATAATGTAATTGTATTATTGTTGATAGTGTATTCTCAATTGACAC
TCAAGAATGATGATGATGGAATGTGAAAGGTTTCTTCTATGTATTGTTGTATCTTGAATTGGTAGGCTTAGGCATCCTTT
TATTGTATAATGAATATGTCTTGACTTGATGAATATGAATCGATAGGCTATGACACTCCTTTCATATATGAGTAATGAAT
GTGTCTTGACATGATGGATATGAATCGATAGGCTTAAGGCATTCCTTTCATAAATAATCTAATGTAAAGATGACTCTTGA
ATTGATAGGCTTATGGCATTCCTTTCCTAAAGAGTTAATGAATGAATGTAATGAAGACTTTAGAATCGATAGGCCAATGA
CATTTCTTTCTAAATGAGTCAATGTACCATGAATTGATAGGCATATGACATTCCTTTTATGAGTATACGAATGTAATGAG
GAACCATGAATCGATAGGCTTATGACATTCCTTTTCATAAGGACTCTAGAGCTTTCCTTGAATATACCATGGATCATAGG
CTTATAACATTCCTTCCATGTGTAATGATGTAATTTGGGTCGATAGGCCAATGGCATTCCTCCCTNNNNNNNNNNNNNNN
NNNNNNNNNNNNNNNNNNNNNNNNNNNNNNNNNNNNNNNNNNNNNNNNNNNNNNNNNNNNNNNNNNNNNNNNNNNNNNNN
NNNNNNNNNNNNNNNNNNNNNNNNNNNNNNNNNNNNNNNNNNNNNNNNNNNNNNNNNNNNNNNNNNNNNNNNNNNNNNNN
NNNNNNNNNNNNNNNNNNNNNNNNNNNNNNNNNNNNNNNNNNNNNNNNNNNNNNNNNNNNNNNNNNNNNNNNNNNNNNNN
NNNNNNNNNNNNNNNNNNNNNNNNNNNNNNNNNNNNNNNNNNNNNNNNNNNNNNNNNNNNNNNNNNNNNNNNNNNNNNNN
NNNNNNNNNNNNNNNNNNNNNNNNNNNNNNNNNNNNNNNNNNNNNNNNNNNNNNNNNNNNNNNNNNNNNNNNNNNNNNNN
NNNNNNNNNNNNNNNNNNNNNNNNNNNNNNNNNNNNNNNNNNNNNNNNNNNNNNNNNNNNNNNNNNNNNNNNNNNNNNNN
NNNNNNNNNNNNNNNNNNNNNNNNNNNNNNNNNNNNNNNNNNNNNNNNNNNNNNNNNNNNNNNNNNNNNNNNNNNNNNNN
NNNNNNNNNNNNNNNNNNNNNNNNNNNNNNNNNNNNNNNNNNNNNNNNNNNNNNNNNNNNNNNNNNNNNNNNNNNNNNNN
NNNNNNNNNNNNNNNNNNNNNNNNNNNNNNNNNNNNNNNNNNNNNNNNNNNNNNNNNNNNNNNNNNNNNNNNNNNNNNNN
NNNNNNNNNNNNNNNNNNNNNNNNNNNNNNNNNNNNNNNNNNNNNNNNNNNNNNNNNNNNNNNNNNNNNNNNNNNNNNNN
NNNNNNNNNNNNNNNNNNNNNNNNNNNNNNNNNNNNNNNNNNNNNNNNNNNNNNNNNNNNNNNNNNNNNNNNNNNNNNNN
NNNNNNNNNNNNNNNNNNNNNNNNNNNNNNNNNNNNNNNNNNNNNNNNNNNNNNNNNNNNNNNNNNNNNNNNNNNNNNNN
NNNNNNNNNNNNNNNNNNNNNNNNNNNNNNNNNNNNNNNNNNNNNNNNNNNNNNNNNNNNNNNNNNNNNNNNNNNNNNNN
NNNNNNNNNNNNNNNNNNNNNNNNNNNNNNNNNNNNNNNNNNNNNNNNNNNNNNNNNNNNNNNNNNNNNNNNNNNNNNNN
NNNNNNNNNNNNNNNNNNNNNNNNNNNNNNNNNNNNNNNNNNNNNNNNNNNNNNNNNNNNNNNNNNNNNNNNNNNNNNNN
NNNNNNNNNNNNNNNNNNNNNNNNNNNNNNNNNNNNNNNNNNNNNNNNNNNNNNNNNNNNNNNNNNNNNNNNNNNNNNNN
NNNNNNNNNNNNNNNNNNNNNNNNNNNNNNNNNNNNNNNNNNNNNNNNNNNNNNNNNNNNNNNNNNNNNNNNNNNNNNNN
NNNNNNNNNNNNNNNNNNNNNNNNNNNNNNNNNNNNNNNNNNNNNNNNNNNNNNNNNNNNNNNNNNNNNNNNNNNNNNNN
NNNNNNNNNNNNNNNNNNNNNNNNNNNNNNNNNNNNNNNNNNNNNNNNNNNNNNNNNNNNNNNNNNNNNNNNNNNNNNNN
NNNNNNNNNNNNNNNNNNNNNNNNNNNNNNNNNNNNNNNNNNNNNNNNNNNNNNNNNNNNNNNNNNNNNNNNNNNNNNNN
NNNNNNNNNNNNNNNNNNNNNNNNNNNNNNNNNNNNNNNNNNNNNNNNNNNNNNNNNNNNNNNNNNNNNNNNNNNNNNNN
NNNNNNNNNNNNNNNNNNNNNNNNNNNNNNNNNNNNNNNNNNNNNNNNNNNNNNNNNNNNNNNNNNNNNNNNNNNNNNNN
NNNNNNNNNNNNNNNNNNNNNNNNNNNNNNNNNNNNNNNNNNNNNNNNNNNNNNNNNNNNNNNNNNNNNNNNNNNNNNNN
NNNNNNNNNNNNNNNNNNNNNNNNNNNNNNNNNNNNNNNNNNNNNNNNNNNNNNNNNNNNNNNNNNNNNNNNNNNNNNNN
NNNNNNNNNNNNNNNNNNNNNNNNNNNNNNNNNNNNNNNNNNNNNNNNNNNNNNNNNNNNNNNNNNNNNNNNNNNNNNNN
NNNNNNNNNNNNNNNNNNNNNNNNNNNNNNNNNNNNNNNNNNNNNNNNNNNNNNNNNNNNNNNNNNNNNNNNNNNNNNNN
NNNNNNNNNNNNNNNNNNNNNNNNNNNNNNNNNNNNNNNNNNNNNNNNNNNNNNNNNNNNNNNNNNNNNNNNNNNNNNNN
NNNNNNNNNNNNNNNNNNNNNNNNNNNNNNNNNNNNNNNNNNNNNNNNNNNNNNNNNNNNNNNNNNNNNNNNNNNNNNNN
NNNNNNNNNNNNNNNNNNNNNNNNNNNNNNNNNNNNNNNNNNNNNNNNNNNNNNNNNNNNNNNNNNNNNNNNNNNNNNNN
NNNNNNNNNNNNNNNNNNNNNNNNNNNNNNNNNNNNNNNNNNNNNNNNNNNNNNNNNNNNNNNNNNNNNNNNNNNNNNNN
NNNNNNNNNNNNNNNNNNNNNNNNNNNNNNNNNNNNNNNNNNNNNNNNNNNNNNNNNNNNNNNNNNNNNNNNNNNNNNNN
NNNNNNNNNNNNNNNNNNNNNNNNNNNNNNNNNNNNNNNNNNNNNNNNNNNNNNNNNNNNNNNNNNNNNNNNNNNNNNNN
NNNNNNNNNNNNNNNNNNNNNNNNNNNNNNNNNNNNNNNNNNNNNNNNNNNNNNNNNNNNNNNNNNNNNNNNNNNNNNNN
NNNNNNNNNNNNNNNNNNNNNNNNNNNNNNNNNNNNNNNNNNNNNNNNNNNNNNNNNNNNNNNNNNNNNNNNNNNNNNNN
NNNNNNNNNNNNNNNNNNNNNNNNNNNNNNNNNNNNNNNNNNNNNNNNNNNNNNNNNNNNNNNNNNNNNNNNNNNNNNNN
NNNNNNNNNNNNNNNNNNNNNNNNNNNNNNNNNNNNNNNNNNNNNNNNNNNNNNNNNNNNNNNNNNNNNNNNNNNNNNNN
NNNNNNNNNNNNNNNNNNNNNNNNNNNNNNNNNNNNNNNNNNNNNNNNNNNNNNNNNNNNNNNNNNNNNNNNNNNNNNNN
NNNNNNNNNNNNNNNNNNNNNNNNNNNNNNNNNNNNNNNNNNNNNNNNNNNNNNNNNNNNNNNNNNNNNNNNNNNNNNNN
NNNNNNNNNNNNNNNNNNNNNNNNNNNNNNNNNNNNNNNNNNNNNNNNNNNNNNNNNNNNNNNNNNNNNNNNNNNNNNNN
NNNNNNNNNNNNNNNNNNNNNNNNNNNNNNNNNNNNNNNNNNNNNNNNNNNNNNNNNNNNNNNNNNNNNNNNNNNNNNNN
NNNNNNNNNNNNNNNNNNNNNNNNNNNNNNNNNNNNNNNNNNNNNNNNNNNNNNNNNNNNNNNNNNNNNNNNNNNNNNNN
NNNNNNNNNNNNNNNNNNNNNNNNNNNNNNNNNNNNNNNNNNNNNNNNNNNNNNNNNNNNNNNNNNNNNNNNNNNNNNNN
NNNNNNNNNNNNNNNNNNNNNNNNNNNNNNNNNNNNNNNNNNNNNNNNNNNNNNNNNNNNNNNNNNNNNNNNNNNNNNNN
NNNNNNNNNNNNNNNNNNNNNNNNNNNNNNNNNNNNNNNNNNNNNNNNNNNNNNNNNNNNNNNNNNNNNNNNNNNNNNNN
NNNNNNNNNNNNNNNNNNNNNNNNNNNNNNNNNNNNNNNNNNNNNNNNNNNNNNNNNNNNNNNNNNNNNNNNNNNNNNNN
NNNNNNNNNNNNNNNNNNNNNNNNNNNNNNNNNNNNNNNNNNNNNNNNNNNNNNNNNNNNNNNNNNNNNNNNNNNNNNNN
NNNNNNNNNNNNNNNNNNNNNNNNNNNNNNNNNNNNNNNNNNNNNNNNNNNNNNNNNNNNNNNNNNNNNNNNNNNNNNNN
NNNNNNNNNNNNNNNNNNNNNNNNNNNNNNNNNNNNNNNNNNNNNNNNNNNNNNNNNNNNNNNNNNNNNNNNNNNNNNNN
NNNNNNNNNNNNNNNNNNNNNNNNNNNNNNNNNNNNNNNNNNNNNNNNNNNNNNNNNNNNNNNNNNNNNNNNNNNNNNNN
NNNNNNNNNNNNNNNNNNNNNNNNNNNNNNNNNNNNNNNNNNNNNNNNNNNNNNNNNNNNNNNNNNNNNNNNNNNNNNNN
NNNNNNNNNNNNNNNNNNNNNNNNNNNNNNNNNNNNNNNNNNNNNNNNNNNNNNNNNNNNNNNNNNNNNNNNNNNNNNNN
NNNNNNNNNNNNNNNNNNNNNNNNNNNNNNNNNNNNNNNNNNNNNNNNNNNNNNNNNNNNNNNNNNNNNNNNNNNNNNNN
NNNNNNNNNNNNNNNNNNNNNNNNNNNNNNNNNNNNNNNNNNNNNNNNNNNNNNNNNNNNNNNNNNNNNNNNNNNNNNNN
NNNNNNNNNNNNNNNNNNNNNNNNNNNNNNNNNNNNNNNNNNNNNNNNNNNNNNNNNNNNNNNNNNNNNNNNNNNNNNNN
NNNNNNNNNNNNNNNNNNNNNNNNNNNNNNNATTATGAAGAATGTGAATTGTTTATGTTTATATGGATATAGAATGGAAA
TTATGTTATTACTCTTGCCTAATTGCATTAATCTAAGGTGTGTGTATGAATATGATCCATGGCCTTGAAAGGCATTGTAT
AAAGGTTAAGGTATGATTATGATGTGAATGATATGCATGTGATTTCAATGATAAAATGATGATCATGTATAGAATGTATT
TATGTTATTATTGATAGTATATTCTCAATTGACACTCATGAATGATGATGATGGAATGAGAAGGGTTTCTTCTATGTATT
GTTGTATCTTGAATTGGTAGGCTTAGACATCATTTTCTTGTACAAATGAAAGTAATGTGAATGTTGAATCTTGAATTGGT
AGGCTTAGGCATCCTTTTCTTGTATAATGAATGTGTCTTAACTTGATGAATATGAATCGATAGGCTATGTCATTCCTTTC
ATATATGAGTAATGAATGTGTCTTGACTTGATGGATATGAATAGATAGGCTTAAGGCATTCCTTTCATAAATGATCTAAT
GTAAAGATAACTCTTGAATCGATAGGCTTATGGCATTCCTTTCCTAAAGTGTTAATGAATGCATGTAATGAAGACTCTAG
AATCGATAGGCAATGGCATTCCTTTCATGAGTATAAGAATGTAATTAGGAACAGTGAATCGATAGGCTTATGGAATTCCT
TTCATGAGGACTCTAGAGCTATCCTTAAATGTACCATGGATCGATAGACTTATATCATTCCTTTCATGTGTATTGATGTA
ATTTGGGTCGATAGGCCAATGGCATTCCTCCTTAGTACAATAATGTAATGTGAATGATATAATCTATGGGAATGTAGGCT
AAGCACCGAGTGGATATGGTTGGATGGAAACTCTCCCAATGTTAGGTTAGAGTTCCAATGAACATCTTCCTATCCCATAA
ACTATTTGCCCACATAGGTCCTAGGTAGTGGATCCACTTAAGCTAACATGTACCAGTCCTACCTTAGGCAAGTAAGACCA
CCTATTTACGGTGTGGGGCAAGACACCAGATTCCATGATCTAGCTCTCATGGTCTATGTCGGTTAAACACTAATTCCCAT
CATGTGAGATGTGCACTATAGTTACTTGAGAGGTTCTAAAAAGTGTGGGTAGTAGTATGGGATGCTATCCATGCATTGCA
CGAGTAGGCTTTGAGAGGACTTTAGTGAGTTCTCTAATGTCTTATGATGACATGAATGTGCTCTTAATGAAGTTAATGAA
GAAGGTTGACTTAATGCTTAAATAAGATGATGCATGCTATACTTGGATTGTATTATGAGTTACTTCCTTATCATGACTTA
TTGAGTATGAATGTGCCTTGTCTATGGTAGCTTCAAAGGATTACTTAGTGTGAGTAGTAGTATGGGATGTTACTCATACA
TTGCACAAGTATGACTTAGAGTTGCCCTAGGTGGTGGTCCTTATGTGTTGATATGACTTATGAAAGGTTTATGTCTCTCA
TGTATGAATATTGTGTAAAGATGGAAATGATGAATGGTAAGTTCACTTTTGGTGGCTTTAATGTGATACTTTAGTGTGGA
TGGTGGTATGGAACACTATTCATACATTGCACAAAGTATAGCTTGAGGGTTACTTGAGGTGAAGGCTTAATGTGAAGGTA
ATGGTTTATATGTTGGTTATGTTTGAATATTATGCCTCTTATACTTATGTTCATGAAGTTTTCTCAAATTGGCATAAAAA
CATGACTTTCAAATAAAATGTCCGTTTTAAGCATGGTTTTTGCATGGCTATCATACTTAGTACTTTATGTGCTAACTCAT
ATTTTCTCTATGTTTAATACAAGTGTAGGTTCCGGCAAGTGAGTTGCTTTCTCTCTAGTTGAAGCTTGGATTTGAGATTC
TCCAAGACTAAGTGGTATGTCCTCATAGATCGAGGACAAGTACTTTGAAGTTTTCTCTTTCTTTCATGTAAAAGACCATT
GTTAGACTTTTGATTGTAAAGGGTCGTGATCCTACTTTTGTTTCGGATATTGTTTTTAGATGGCCATGTGAGACAATAGA
TTTCTGTTGTGTTTCAAGTGTTTTAAATGAGTATTTTCGATTGTATGGATTTAAAGAAAAGTTTTAATTTCGTACTATTT
CTAAGTATCTTATGCAATGAATATGCTATGAGGGTTGTATGAGACCCCTTCGGGGTCGAGTACGCCATGTCGCATCCGGG
GTCTAGACTCGGATCGTGACAGGAAATTAGGTGGTTTAGTTGTTCTTTGGGATGACAATTTGCTAGAGCTTGAGGACATT
GCAACTACTAGCCAGGAAATCCCTTCCATGGTTAAAATTCGTTCTACAAATGAATCATGGTTATTTAGTTGTATTTATTC
CAGTAATCATAGGAACATTCGTAAAATTCTTTGGCAAAATCTCAAAACTATCAAAGATAATTATAATGGTAAATGGCTTA
TTAGAGGGGAATTTAATGAACTTATGAGTAACTCTGACAAATCAAGGGGGAAATCTATTAGTACATCCCGTATGAACGAT
TTTTGGGATGTAGTTAACTATTGTGAGTTGATAGATATGGGTTTTAAGGGAAACCGATACACATGGTTAAATAAACGTTT
TAAAAATAGGTCAAAACTTATTTTTGAACTTCTTGACCGCTTCTTTGCAAATAATGAGTGGCTTCTTAAATTTCCCAATG
CTCAGTACATCATCTACTCGTACTCATTCTGACCTCTGTCCTTTATTAATATCCCTATTCCAAGACTATCGAAATAACCA
TCACAAAATATTCAAATTCAAATCAATGTGGGTCTCCCACCCTGACTTAACAGTTGGAAAAACAAACTAAGCATCACTGA
TGCAATACCTAAATTTATTAAAAATGTTACAAGGTGGAATCTCGATGTTTTTGGAAACATTTTTTATAAAAATACGAGAG
TTATCAGGCGCATACATGGAATTCAAAATTCTCCGAACTACACAACAAGCTCCTTTCAAAACATGAAAATGAGCTCATTA
ATGAATATAATAATATCTTAAAACTGGAAGAAGATTTTTGGAAGCTTAAATCCAGAATAAACTAGCTATACGAGGGAGAC
TCGAACACCAAAAAATGTCACACTACCACACTTAATAGAAGGCGAAGAAACATAATTATTGCCTTACAAGACGGATCTAG
AAAATGGCTCTACGATCACAATAACATCAAAGAGCTTACTTTCTCCCATTTTTCCAATCTGTTTAAGATTACTAATAAAA
GGCCCCTTAACACTTCAGTTGAAATAGGTCTGAATACACTAGAAACTAAGTATATTCCCCAATTAGGATAAACTCCCACC
GAAGGGGAAATCGTTAGTGCTATTAAGTCTTTTCAATCTTTTAAGGCACCAGGGCTGACGAATTACACCAATTCTTCTAC
CAAAAATATTGGAATATAGTTGGAAAGTCAGTTATCTCCTTGTGTAAAAATGCTTTAAAAAATGAATGCATTCCTAAGGA
AATTAATATGACTCATATATGTCTAATACCCAAAAATAAAAATGTTTGTACCCTAAAGGATTACCGGCCAATTAGCCTTT
GCAATAGTACTTATAGGACCATAACAAAAATAATTGCAAACCGCTTGAAACCATTAATGAACAAACTTATCGGGCCTTAC
CAAATAAGCTTTCTAAAAAATAGACAAGCCATTATCATCCAGGTGTCGCATTTCAGATAAGTGAAAGGAAAACATGATTT
TAAAAGTAGATCTAGAAAAAACTTTTGACAAAATTGAGTGGTCCTTTATATGAAATACCCTCCATTATTTCAACTTTCCC
ACCAACATAGTAAATCTAATAATGTATTGCATCACAACTAGTAGTGTGGCAATACTAGTAAATGGAAATCGTATTGATTA
TATTGAACCTACTCAAGGAATAAGGCAAGGAGATCCTCCATCACCATATATCTTCATAATATATATGGAAATACTATCTA
GGAGAATTGAGTCAAAGGTGCACCAAAAAAGCTGAAAACCATCAAAATCTCCAATAAAGGACCTAATATATCACACCTTT
TCTTTGCGGATGATTTGACCTTAATGACCCGTGCAGAAGACAAGAACTGCCGTAATATCAAGAAAATTTTGTAGGAATTT
AGTGCAGCCTCTGGACAAACAATAAATCATTCTAAGTCCAAAATATTTTGCTCTAAGAATTGCCCTAAAGAGACACAAAT
TCACATATCCAGTGCTATGCAAATTAAAAGTGGCCGTAACTTTGGCAAGTATCTAGGTTTTCCAATTTTTCATAAGAAAC
CAACTAAGAGCAACCATCAGTTTGTAATAGACAATTTGCAGTCTAAATTAGTTGGTTGGAAGACTAAGTTTTTAAATATC
GCGGGACGAACGACTCTTGCAAAGGCATGCTTGAACAATATCCCCACACATGTGATGCAATATATAAATTTTCCATGTCA
TTATGTCACCAAAAAAAATTGATTAGGAATTTTATTTGGGGAACAACTGATTCTTTAAAAAAAATACATCTTATCAAATG
GGATATGCTTACTCAGGATAAGGCACAAGGGGGGAATTGATGCACAAAATATAAAAACCTAAAACCTTGCTCTTCTAACA
ATACTATCCTAGCGCTTATTCAATAAACCCCAATCACTTAGGCATCCATCCTTATAAATAAATAAATACACTAAATCTGG
TGTCTTCTCAAACCATGAACATAACGCAACCATTAGAAGCAGGATTTGGAAAAATATTTGTTTAGGATGGGATATTTGTA
AATGTGGAATGGAATGGATTCTAGGAAATGGATCATCAACATCATTTTGGCTAGACAGATGGCTCCCAAACTAAAGAACA
ATTAGGGATATGATTCATGGTCCACTATCCATGAAGGAATCTACCATGACAGCAGACGATATAGTCATCAATGAGGGTAT
TTGGGATTTAGAAAAACTATATTTTGAACTGCATGCCTAAAAAGATTATAAATCTCATAAATTGTACTTACATATCCCAA
AATTTAGATAAACCTGATAAACCAAGTTGGTTTTATGATTAAAAAAAAAGGTATCCTAACTACCAACTCAATTTATCATC
TACTTAAAACAATAAAATCGTTCCCTCAGGCCAAACCTAAATTTTCAATTGGATCTGGAATCTACGATGTCCAAATAAAA
TTAATTTTTTCTGTGGCTATGCAATCATGAAAGACTTCCTACTTGTAATTACTTGAGCTTAATAGGAATAGACATAAATA
AAAAATTGTTATTACTGCAATATATCAAAAATCACCAAACATATTTTTCTAGAATCCCCCAACGTAAGAAACCTTTGGGA
AAATATGAGAATCATTTACACCATTAACAAGTTCATCAACAACCTCGATAAGCATTGGTTGGACTTTCTAAAAAACCTTA
GCATCACGATCAAAAAACAATTACAATGGTGTGATGCTTTTCCTTTTCACATAAGGAATATTTGGTTGAGCAGAAATGAT
AAATATCATAATAACACAAAAAATAACATTCAAATTAATACTCCTTTTAACCATGCTATAAAGTACATGTATTTGACCTG
AAAAAATCAGAAAGTGAATAAATCGAAAATTGTTCACGTACAATGAAAGCCTCCATCCATGGATACAAGTTGAATATTGA
TGGATCATCTAATGGAAACCCAGGAAAGGGAGGAATTGGAAGAGTAATCAGAGATAAAGACGACAACATGATTGTTGAAA
ATATGGGTAACATATATGACACAATTGTCACCAAAGCTGAAATTATGGCACTACTAAAAGGCCTTGATATTGCTCTCTCA
AATGGGTTAATACCATTGGAATTCAATATGGACTCCATAGAGGTCATTAATTGCAACTAACCGCCCATCTTATATCAATA
TTTTGAATGATTGCAGGCATTGTTTCCCCAACTAGGGAACCCCCTCATCCAATATGGTTTTCGAGAAGAAAATCAAGAAT
TAGACACATTAGCTAAAGAAGGATGTAAGATGCAACAAGCAAACTCTTTTGTGCAATAGATAGTTCCACCTTTCTTTGTA
CTTAGTAATTTTTTTTTTACAAAGATGCAACAAGCAAATTTTTCTTTTACCTTTCAATCAAAGAAACTAGAACATGAATA
CACTTGTTACTGAATTTGAAAAATGTAAACTATTAGTTCTAGAACTGATAGAATCTTTGTGAAATCTACAACTTGATTTC
TTGGATTGAAATTGGACAAACTCTTCAGAAATTGCTGGCTGACTTGAATTGAAGAGATATAGACCTCTTTGTTCTTTACC
TAGCACTAGATGGCTCTTCAATGAAGGGCCTTGCAACATAAAACAAGTGTTAGGAGTGAAAAGCGTGAATTTCTGAAATT
GTTTGCACAATTTATGAATAGAAACAAGACTAAATTTGAAAGAAGGAATCTACAACATTATGTAGAAGTAGTTTAGATAA
CAAATACACAGATCCCAAATGAGTGACTTTTACTTTGTGAGAATTAGAGAGAGTCGCCATAATAGGTTTAGGCAAAAGAT
TGAAACTATAGAAGCAATTTTAATTAAAAGTCATATGCTCAGATGCTCCACTATCTAGGATCCAAGAATCACTGACAACT
TTACACAAACAAGCATAGGAATTAAAAAAATTGGTCATACCTGCACAAGTGAAGTTTGTCGATGCTTCAGCAGTTCCTAT
AAAATTCTAGTTCATTTTCTTTCAAACGTTGCATAAGTTGTGCAACATTCTCTTGACTGAGATGTAACGACTCGGAAAAT
GATAGAGTGAAACTAGAGCCTCACATGTGAGTTTGGAGTCGAGAACTTAATGAAATTATTATATTTGAATTTGACCCAAA
AGTTCTTAAAAATGTGCTTCGGAAGTTACCGGAAACTTGTTTAGCTGTATATTAAAAGATCCGTTTCGTTTTTCAAAAAT
CCGACTTCATATTCTTGTTTAGGGGGTCAAATTGAGTGGGAAATGGGTCTAACCCAAATTTTAGAGCAACCGTATCAAAA
TCCGAAATTTCCAAGTGAAGCCTTTTTCGAGGGTCTACTTTGGAGGGTCATATCTCCTAGCACACAAATTATTTGGGTGG
CCAATAATATATCCATGGAAAGCCCTTTGAGTTAGCTACCTAACTCACTTCATTTCACCTCATTCGGAGTTCGGACGAAG
AAGTTATGCCCATTTTCGTAAAGTCTGTCCGGCAGAAAATGCAAATTCCAGTAGCTAATTTTACTGTTCACCCGCCTGAT
TTTTTTCCAAGTGTTGGACCATTTTTTTCAAAAGACTTATGTTATTTCCTATATACCATTAGTTCATTCCCATCCCTAAA
AACATTTCCCTTTCCACAATCCTCCATTTAAGAAGAAGAAGAAGTGGGAGCTAGGGCTTTGGATTCAAGGCTTTCTTCAT
CAAATTTCATGGGAGATCATAGCAAAGGTATGGTGGTCTTGATCCTTGTCTAATTTTCCATTCAAGGAGCCAAATCCAAA
GTTATTTCAAAGTATGAAAAATCTAGGTTTTCACTCAATCTCATGGGTTCTTCCACCAAATGGTTTTAAAAGGTTTCTAA
TGGCACTTTATGGTTATATTGTTGTTGTATTGACGATTTAAGATGAAAATACTCCATGAACCCATGATTTCTCTCTATTC
CTAGTTTATGCCTTTATGAAGTGGGTTGCTAGATAATGAATGTATATGAATCAAACTTGTTTAAAGGTCTTTAGATTGTT
GAAGTATGTCATTACCCATGCTTATTTTATGGTGTATTGTTGGTGTATTGGTATGTGAGGCTTATGGCCTTAAAGGCATA
GTATGAGAAATTGGAGTGTTATCATGACATTATACGAATGAGAATTCAATGAAGATAATGTGATCATGTTATGAATGTAA
AGGTGTTGTTGTAGGTTGTTCACTGGTTTGGTTGCATAATTACTACCCTATTTTCCATGCTCTTTGATTCCATTACATGC
CTTCAAGGTGTTTGAAAAAATGTCCAACTATGGAGAATTGATGAATCGATGCTTTAAAGTTTGAGTTATGAGATGTATGG
AAATCCAGAGATGTGTTGATGACACTCATGAATGTTGATGATATAATATGAAGGATTCTTCAATATAAAGTATACCTTGA
ATTGGTAGGGCTTATGCATCATTTCCTTGTATAAATGATTATATTGTTGATTGTTGAATCCTTGGATCGGTAGGCTAATG
GCACCCTTCCATTAATGATAAGTAATGAACCTTGGATTCGGTAGGCCTATGGCACCTTTCCATAAAGGTTAATGATGAGA
CTTGAATCGGTAGGCCCATGGCACCCTTTCAAGAGGAGTTAATGAGCTTTCCTAAATGTACCTTGAATCGGTAGGCTTAT
GGCACCCTTTCATGTATGATGATGTCAAAGTAATGAACTATTCTATGGGAATGTAGGCTAAGCACCGAGCGGATTTGGTT
AGATGGAAACTCCCCCGACAGTTAGGCATGAGTTTCAATGATCGTCTACCTTATCCCATAAACTATGTGCCCGCATAGGA
AGCTAGTGGATCCATTAAGCTATATATACCGGTCTTCCTTAGGCAAGTAGACCACCTCTTTTCGGTGTGGGGACTCATGA
CACCGGATTCCATGACAAGCTCTCATGGTCTATGTCGGTTAAACGCTTACTTCCCATCATGTGAGATTTCATTATGGTTT
CTTGACAGGTTCTACAAAGTGTAGGTAGTAGTATGGGATGCTACCTATACATTGCACGAGTAGGCTTGGGGAGGGTCATA
GTGAGTTTCTCTAAATCCTAATGACTGTGACATGAATGTACCCTAAATGAGGTTATTAAAGAATGTTGGCTCTTAAATGA
TTAATATGTTATGCATGTTATACTTGGGTTATATTACGAGTTATTTTCCCTTGTCATGTCTTAATTAATGATATACCTCT
TATGTATGAATATTGTGCAAAGGTGAAAGAAAGGAATGATAAGTTACTTTAAGTGACCTAAATGTGGTGCCTTAGTATGG
ATGGTGGTATGGGACGCCATCCATACATTGCACGAGGTATAGCATAAGGGTTTCTTGAGGTGAAAGTCCAAGGTAAAGGT
TTTCATGTTGATATTGTTTAAAGGTGATATTATGACTTACTTGATGTTATGATTGTCTTGTATGTCTTTTATGCTATTGT
TCATGATATTTCAAAAAGGTGGCATAATGCATGGTTTCTAACTAAAATGTCCCTTTTTAAGCATGTTTTGCATGGTCATC
ATACTTAGTACATTTTGTGTACTAACCCATATTCTTCATATTTTTACTATAAGTGTAGGTTCCGGCAAGTGATCCCTCCT
AGCTAGTTTGAAGTGTTGGATTGCTTTCCTCCAAGACTTGGTATGTCCTCATGGATTCGAGGATAAGACTTTTAAGTTCT
TTGTTCATGTAATAGACTTCTTTTGATTGTAAAGGGCTGTGTCCCTACTTATGTTTTGCGACTGTGTCTAAGATGGCCAT
GTGAGACTTAGACTTCCGCTGTGTGTTTTTAAAGTTGTTTTAAGAAGTTTAAATGTGTGGATGTAAATAAGTTTTTTTTA
ATTTCTGCACCATTTTCATTATTGAATGCAATGAATGACTATGTGGCTCGTATAAGACCCCTTCGGGGTCGAGTACGCCT
TGTTACGACTTGGGGGTGCTCCCGGGTCATGACATGAGAGAAACATGATCAATAGAATTGTCTAGTGTCTGTTGATTAGC
TTCTGCAGTATTTAAAACATTGTTGACCATAGCTCTTTTATGTTACCTTTTCGTTTTAGTGAATTTGAAATCCGTAGGAA
ATCCATGAATCTTATAGCATTGATCAATAATGTGTCCTATTTGCAGTAATTACATGTCAAGTTTTTTTTTATGGGATTGT
TTTGGTGATTGGTATACTCATCAAATATCCTACCTCCTCTATTACCAACAAGAAAGGATGTTGATTCTCCTAAATAAGCA
GGAATAACATGAATTTCTCTTTGTTTTTCATCTTGGATCATGAGGGTGTATGCTTGGCCAGTACTAGGGAGAGGAGAAGA
CAACAAAATATTACTCCAAACACCTATAAAAGTGTCGCTCAACCTTTTAAGAAACTGGAGTAGTCTCTCATCTTGATAGA
ATTTCACTTTTTTTTTCCTTTGCACCACATTCACACTCACAACTATAAGCAGAAAAAATGTTAAGAGCATCTAACTCATC
CTATAAACTTTTCATTTTTGCGTAGTAATTACAAATACTTGAATTTCCTTGAACTACAATATTTAAATCCTTTTGTAATT
GAAATATTTTTCCCCATTAGCCTGACCAAATCTTTCTTCTAGGTCAGACCATAAGACCTTGGCACTTTGGAATATAAGAC
AAATTCAGCAATCTCTTTAGAAAGAGAATTCAAGAGCCAAGACGAGACTATATTATTACATCTTGCTTAAGCCTTTTGAA
GTTCTATACCAGTAGGAACAACTACGGATCCATCAATAAATCCTAGCTTGTTCTTAGCTAAAAGAGCAATGATAACAACC
CTTTTCCAATCACCATAACTCTTTCCATAAAAAATAGTGGATACAAGTTCATGCCGAGATAATTAAAAGGGTGAATGTAG
AAAGCATGTGAAGAATCCACTGCATTAGTTGCGGGGATTCCATCACTTTTTTCAGTAGTTTGGAGTTGAGTACTTTGATT
ATTAGTCATTTTCAGGAAAAAAAAAAAGAGAAAAAAAACGCAGTGAAGTTATAGATTAGCACTGCTCTGATACCATGTAG
GAGTAAATAGAGAAAAGTAAAGAAAATCCTTCTTGTATTTCTGAATGGGTATTTTGTACAAAGAAACCTACTTATATAGA
AAAAATAGCCGACTTATATGTTAATGACTCAACCCTAAACTAATTACATATAAACAAATAAAGGAAGTAAATTATTTTCT
ATACCTCAAAAAGGAAAAGAAATACTTTATATAGGATCCAAACATATTGTGTAATTGAAATATACCCACAATAGATGTGG
GCCTTCAACAGTGGTGCAACATATATTGGGCTTTTTTCCGAAATCGATAATCACCAAACCGATAAATGTATATTATATTT
GGTTTGGTTTGGTTTTGATAATTTTAAAACCAATTAAGTTGGTTTGGTTTTGGTTTTGACCAATAACCGATCCAAACCAA
CCCGTGAACATCCCTACCTCCAACAATTGAGTAGTACTTTTTGGGGTCCCATTTCAAGACCTTGGAAAATATTCATAATC
ATATTTTCTTCAATTGCTAATGTGCTTAAAGATATGAAATAAGATTCTCCACATGATCTTGATAAACTCGTAGCAGGAAA
CCTTTAAGATAAAATTCAAAAATTTGAATTTATCTTTAATTAGTATTTGATGTTCAAGATGTTGCTTCTTACAAATGAAT
TGAACTAAACTTTACAAAAGAAGATTAATATAGCGCCAATGCTATGGGATTGATTAATTACAAACAATGAGAAAGAGTAG
TTTGGAGTCTTTGATAGATGAGGTTTATTCATTTTGTGATAAACATGATATTTTAATTTCCAAAATGACGGAAGACTGTC
TAAGGTCAAAGTGTTATAAGTCTGACGTTTCATATTTACATCACTTTTATGTGGAAGTGTTTTATGCAATCATTAATTTG
CAATTTTAGGAGTCTAATAATTGTCTTGATGTTGTAAGTAGTGACTTACTCCTTGGTATGACTAGTTTGAATCCGGCTGA
TTCATTTGCTAATTTTAACAAGAGTATAATGATGTTGGTTGAGTATTACAAAAGTGAGTTTGGTGGTAACCAACTTTGAT
ATCTCAGTTATGAGCTTGATCGTTTCATTGTCTATGCTGGAAAGGCAAGTTTCTAAACTTGAAGGGGATTAAGAATCTTG
CCACGATGATGGCAAAAATAAAATTGGGTCAAACTTGATCTCTTATTTATTTACTTGAAAAGTTGACGTTAATTTTATCT
TTTGCTACTGCCAAGTGTGGAAAGAACATTCTCCTCGATGAAGTTCATCAAAAATGATCTACATCGCATTTGTGAAGAAT
TTTTGAATGATTGTTTAGTTTGTAAGATAGACCGTAAGATATTTTAGTGATGTTATTATAGATCGTTTTCAAAATATGAA
GTCACGTCGAGTACGATTGTAAACTGATAATATTTTTGTGATAATGTAATTTATTATCCTTTGCTCGCCAAGTTATTATT
ATTATTATTATTATTATTATTATTATTATTATTATTATTATTATTATTATTATTATTAATTTTTAGATCTTATCTTAAAA
GCAATGGTGCACCCCTTTTCTTGAAATTCTGAATTCTCCTTTGGGTGAGATTGTCTTACCTTTAATTAGAGGTCTCGGGT
TCAAACCATTGGTATGAAGAAATTCTATTGGAAGCGTCACCCCCCAAATAGGTTAGTGCGCGATCTGAAATTAGTCGGAC
TCAAATACAAACTTCAAACATCGGGTGAAAAATAAAAATTATGTAATAATGAAAACAAAACATTATCTTTAACAATAATC
ATTACTTATTACTGGTTGCTTGTGTCCCCTAATGTGAATTAATTATGAGCACATATATAAGAATAATAATAATTTCTTAT
TAATAAGAGAAAAGACATAAAATGACACCTAAAGTTTGCGGGTGTTCTATTACCCCTAGAACTATTTCAAATCACAATAA
ATAAACAGTTTTGACTCATTTTCACAACAGTTGTGTTCTCACATTTGATAGGCGTGTAGAGGAGTAAAAATACACTCCCA
AACTAGTGTAAAAATGTTACGTGGCACTGACAATTTAAATTTTCTTCTTTATTAAAAGACTCACTTCTTATCTTCTCCAA
AACCTCCATTGATAAATGTTGAAGAGCTTTCCATCTACAACCATAAAAAAAAAAAAAAAAAATCTCCATCCTCAATGAAA
AAAAACATAAATAAAGGGGAAAAAATATATTAAAAGGATATAATAAAGTAATAGATAACATAAATAAAGGGGAAAAAAAC
AATAGACAAGAATGAAAGTATGATGGATGACCATTGATAGTTATGGGCAATGATAGTGACAGTTAATGATGTTAACAAAT
ATGATAATGGTTGGTGATATATAATGATGATGATTGTTGTTTGTTATTTTCATAATAATTGACGATGATAATCAGGAATG
GTAACGATCATGTTATGAATTAACAAGTTAATAAAATTAACACTATTCTCTATTGTATAAGGCAACAACACCAAGGACGA
ACACTGCATCCCAATGTTGTACCAAAAGCAGTCAAATATGTACAATATTGTTGGCCCACTTTGATTGGCCATAAAATCCT
GGAAGGACTCTTAGGGTGTGTTTGGTATGAAGGAAAATATTTTTCGAAAAATATTTTTCAATTTTCTCATGTTTGGTTGG
GTTAAATATTTTCCAAATCAACTCATTTTCCTCAAATTTAAGGAAAATGACTTCCCTTAAAAAATTAAGGAAAACATTTT
CCAAAACTCTCTTCCAACTTCAAATTACAATTATTTTTGTTTGAAAAATAAATTTAAAGCTTATTTTTAAGAAAATATTT
TCAACTTCAATTTTTTTTTACCCCACCCCTCACCCCCTACTACCCTCCCCTGCCAGCCCCCTACCCTCCCCCCCCAAAAA
AAAATAGTTTATAGTTTGTTTTTAAAAAATATTTCCAATTTCCAATTTTTATTTTTTCACCCCACCCCTACCCTCGAACC
CCCCCCCATCAGCCCCCTACCAGCACCCCACCCTCCTCCAAAAAAAAGAATTTTAAGTTTGTTTTTAAAAAACATTTTCA
ACTTCAATTTTTTATTTTTTTTACCCCACCCCTCAAAAAATCAATTAAGTTTGTTTTTAAAAAATGTTTCCAATTTCAAT
TTTTTATTTTTCACCCCACGCCACCCCTACCCTCGACCCCCCTCCCTCCACTAGCCCCCCATCCCCCTCACCCCACCATC
CCCACCCCCCCCCCCCAAAAAAAAAATTAAGTTTATTTTTTAAAAATATTTTCAATTACAAATATTTTTTTTCACCCACC
CCACCATTACCCGCGACCCCTCTCTGAAAAAAATTAAGTTTATTTTTAAAAAATATTCAATTTTTATTTTTTTACCCCAT
CTCATCCCTATCCCCCGTGCACCAGTCCCCCTGCAACCCCCCTCCCCCCCAAAAAAAAATTAATTTTTAAAAATATTTTC
AATTTCAATTTTAAAAATTATTTTAGCTCTCTAGTAAAAATAAAAGATATTTTCTCAAAATATTTTTCATTCATAAATCA
AACACTAAAAAATCTTTTTCGAAACACCAACCAAACATTAGAAAATAAGTCAAAAATCTAGAGAAAAACATTTTCCTTCA
TACCAAACACACCCATAGTCTCCACGTGTGAATGTAAAGTGAGATCAATTGCCTTCACAATTACTGCTCTCTAATTCTAT
CTCATGTCTCTTCCAATTCACTCTCTTTCTACATCTAAAGGTAAATGTAAACATTTTGATTTTTTCTTTTGAAAGATTTT
TGTTGTCTTATTTTTCTCGTCTCTGTATTTCCTGATTTTCATCTGTACGAATGTAGTTTCTGTTGGAAATTTTGAATCCA
AAATTTTGGAGATTTTCTGATTTCTTATTAGTTTGGGAAAATAATTGTTTTAGTCCGCCTTATTTTTGTTTTTGATTTCT
ATGATATCTTACTTCCAAGGTTTAACCTTTAATTAATTATAATCAATTATTTTAGTCCTTCTACTCATGTTGATAACTAA
TAGTAGTAAAAAAAGAAATTCGGATTCACGTGACAAACACATTTCAGAAGAAATTGTTCTGTCAAAGTAAAAGTGTTGCA
TTGTAGAAGTTAAACTCACTCCATCTCTTTGTAGATTTTTAACTTGTCTTCAAATGAGAAAATTCAATCGATGAAATTTC
AAGAGAAAAATCATAGAGGAGTGAGTTTTGCTCAAATTTTGATTTTTCTTCTCCATTTTTTCATTCGAGCCAGAGGTATA
CTTTCTTTCATTCAAGATTAAGGTGGGTAAAATTGCAGTAACAATTAGGATTGGCTTTTCAACTTTAGAATTAATCATTT
TCTGCAATATGAATTGTGAAATCTATGAATTAATCATAGTCTTCTTTATAATTTTGAATTGTTGTTGGAGCTGAAAGAAG
TTAAACAAGTGACAACCTAAATTGCTCTTTTGTCTCTTCAAAAATGTCAATTAGAATCTCCTACAATCATGTTAGTTGAC
CAAGACCTGTATGCTGTATACATAGCTAGTCATAAACCTCAACCTATACTATGTTTCTCCTTAGTTACTCATGTAATTAA
GAGCAAAATGAGACTTGGCGTATCGAGAGAAAGGTGGGCCTTAAAAAAACTAAATTGTTATTGGCAGTGAAATATGAAGG
TACATCCAAGAATATGTTTATTGTGAAAATGTGTAGTAATACCAACTCATTAAAGTGATGAGATGCAGAGATGAACTCAC
TTGGAGTCGATAGGCCCTTGGGTAACACACCCAAACATGTTCTTTGCTATTACAAGCTTCCCGAATCTTATATGCAAAAA
TGGTATCAAATGAAAGTTGTGTTAGCCTTGATAAATGATATGGCCGATAGAGTCGTTTAGAATTCTTTCGTATTTTATTT
TATTTTTCAATTATCGGTGCGCCCCTAAGAATACTCTCTCATGCTACATTGAAATGGACATGGACGGAATCACTATCCTG
TACACTGAGCCTTCTTTTGGAGAGTAAGTCTTGAAAGAGATCGTGCCCCTTCCCTCCATACTAGAGAGACATGATTGTAC
TTCGTCATGGAAGGCTGCATCTTCACCAAAAGCTTAGTTGAAATGGGGTTAATCCAGTTAACATGCACCTATTGTTTGAG
TATATATGCCCAAATGATGTGATGAAGGTAAACGTCAACTTAATCAATTGTTGGGTTTCTTGTTATGGATTGTATCAATG
TCACATGAAGTGCAATTTTGGTTCTTATTCTTGATTGACATAACTTTTTTGGTTGCTTCTTCCTAACATTTTATTCAAGT
ATCTGATCATGTTGGGCTTAATTTTGTTGGCAATATTGGTGTTCACCGTTTTAGCGTAAGGAATGCCTCACGGAATTTTG
TTAAGAATTTGGTTCATTATATGTATGTTATTGCTGATAGACCGGCCATTTGTTTTCCCTCTTTTTCTCGCCTCTGTATT
TCAATACCCAAGATCAAGTAAATTATCATGAAGATGCGTGATACAACAAATGTTAAGCGACAAGTTTATGAGTTGATTTT
TTTTTGGTTCAAAAGGGATCTTTATTTAAACATAATTAGGTAGCCCTTACATTCTGGTTAGGGACTAATCCAGGAACTGG
ATGTCCTGTAGTAATAGCATCTCTATTAACTTCTACATTAGCTAAAAAACTACTAGTTAGTACATTTGTCCTTAAGATAC
TAAGATTGCCCAGTTTGGCTAGGTAATTACAAACTGCTAGATTAGACTTTCTACTAATAACTCCTCCTTCTTTATCTTGT
AATAGGGCTTCTTCAGTCCACGTTGGAGAGAGCTGCAAAAACTTCACTTCATTTAGTGTGGCTCTTTTAGATCCTTCCAT
TGCTAGTATGTGAGCCACTTTGTTGCCTTCCCTAAAGTTGTATAGGATGATTGTATAGGCTGATTAGGTTGAGAAGATAT
CATTGGGGTTAAAGGACCACGTGATGAAGTATGAGGGACTAAGGTAATCTTGAACAATAGCATTACTGATCCTATTTTGG
ACCTCTTGAGGGAAAACAAAGGAGCGGTTTGTGAGTTGATTATCAATGCACACGATAACTATATGTCTACTTTTTTATTA
TACATCTTTCACTTGCTTTTTTCCTCTGATCATATCCTGGATTAGGCGATGACTATTTCAAGCTAATTGCGTTGTTGTTT
TCAGGTTTGGTGAGTGTTTGTAATTACTATTAGAGAGAATTGCAACAGAGATAAGGTGGTTACATCTCTCTACATAACAT
TTTATAGAGATCTCCACAAGCCTGCTCTCATAATTGAAGGACGCTTTGTATTAGTGGTATTAATCCTCTCTCTTCTCTTA
ATTTTTTTCAGCATCTCAGATACTATTCTAATTTGGTAGTGAGTATTCAATTTAGGTATACGTTGAGAATCAATTGAGAT
AACCTGTGAAATGCACTTAGTTTTTTGAATTGTTAACTGAGATTTATATCAAGGAAATAAAGTTCTAATTAGACATAAAA
TTATATGATTTTGCTGCTCTTTGAAATTAAATTGATAGGCTAAAGCAACTTAGTAAACTAATTATTTTTGAACTTAAAGC
TGATCCAAAGTTTCTAAATTAGTAACTTCAAATTCTCATGAGAATTAAATGAATTGATTCTCTTGTGTTTTGGAGATTTG
GTTCTCGTGATATCCAAACTTTTTCCTAGCCTGCAACTTATTTGGGAACTGTTATGAAGACTGACAATGTAAAGATAAAT
ATTTAAGTTGCATAGAGTTTAAAAAGGAAAAACTCAATCATCCATGAGTATGATTAACTTTAAAGTCACAGAGAAAGAAC
TAACTCTAAACTCAAGTACGTATTGTCATCAATTTTCTGTAACTTCTTTGTTCAAGGAACATTTTTCTTTTTGGCTCGTG
GGTTACTTCCCACTCTCTTGCTACTTTGAGAAAGTGCTTCTTGTAATCTTGATGGTGGGACATATTGTTTTCCCATTCTC
TCGATGAAAAGTGGCCTTGTACCTTCTGTAGAATGGTCACCGGTTTCTTCTAAAATGAATGCAGAACTCCTCAATTGATC
TTGTGATACCCTTGGTTGTTTGTTAAGTTGATTGACCTACAATATACAAAGAAAATAAGTCAGCTCGTAAGATTTGATAC
AAACAAAATAAGTCGAGAACAAGAAAAGGTAATTACAATTTGTTCAGTAACAAATGAGGAGCTGGGCTGCATTGACATCA
CACTCTCAATAATGGTGTTTGAAACCTACAATAAGTAAATATACAACAAACAACAACAACATACCCAACAACAACATACC
CAGTGAAATCCCACAATAAGTAAATATGTTTAATGTTATTATCCTTGTGAAGTGAATCAACTTATTTGATTACTTACTTC
TATTGCTGCATTACTAAGTGTAGAAGGGACTTCTTTTTCGACTTGTTTATGGACTGGTTGTTGTTGAACTTCAGAGTGGT
TACTTCCCATAAGAATAGGGCACTTTTTGCTATTGTGCCCTAATTTTCCACATGATCCACACTTCTTTTTTCTGCCTTTT
CTTGATGTTTTTAACAAGGTATGCTTTCTCGAATATGATTCTTTTTGAGTTGTCTCATCAATTCCTCTCTTCCTTAGTTT
ACTTGGTCTGCCTGGTTGTGCTTTGTATATGGGTGGCAGAGGTGGTTCAATCCCTGTCTTAGGCCATTGCTCAGTGCTAG
CAATTGGCAAGATGGATGGACTATAACTTTTCATATACTGCTCAACTGTGTAGCATTCATGAACATATATATATATCGGG
CTCATCCTTCTTAACCCATATAGCTGCAATAGCATGACTACAAGGAATTCCTGTTAAATCCCATCTCCTACAAGAACAGG
TTTTCTCCTTAAGATCGACAGAGAATAGTCTAAGATAGATATCCTCAATTTGATAGTGGAATTGGTCAGATTTAATGGCA
ATACATTCAGCAGCTTTAGCCTTATTTTTCTCTAGCTTTAACATGATTTTCGGGCAGATTCGTTGGCAATACTTCATCAT
TCTGTCTCTGTTCTTTTGAAGTCTCGACATCATATAGATCCTAATTAATTCAAGCATTGTCCAAATATACTTATCTCTTG
CATGTAGAAGTACACTGTTGAATGACTCACACAAGTTGTTTAATAAAACATCACATTTTGGAAAAGAAGAAAAAAAAGCC
CTTGACCAGTGAATGGGAGGTTTATTAATAAACCATTCAGGGGCCTTTGAATCTAATTTTGCCATCTCTTCCATATGCTT
GGAGAATTCAGGTTCTGTAGTTGCCCTGGAAGGTTTCCATAGGATATCTTTCATTGTTTGTCCTCCAAAACCTTCAGATT
TGAAATTATTGTGTAGATGCCTCACACAAAATCTATGCGCAACATCTGGCATTATCTCATCAAATGCTGGCATTAGACCT
TTTTGCTTATCAGAAATGAAAGTCCATGCAAAAGGATTTTGTGAGATTCCTAAGTCTTAATCAAAAAGTGTAAGAAACCA
ACTCCATGTTTCCTTCAGTTCACCTTCCACTACTGCGAATGCAATAGGATATATGTTGTCGTTTCCATCAATGCCTACTG
TTGTCAATAACTGACTCCCTTTTTGGTGCCCTTTCAAATGACATCCATCAACCCCTATTATGGGTCGACATCCAGCTAAA
AATCCCTGTTTTCAAGCTGCATAACATATATAGTCTTAAAAATCTTTTTCTGCTATTGACCATTGTTTGTGGACTTTCAT
CCAACTTCAAGATACATGTAGTCTCTGGATTACTCCTCCTTAGCTCAGCACAATAATTCCATAACATATCAAACTGCTCT
TCTTTAGTTCCTGTTATTAGATCTAATGCCTTCTTCTTTGCCATATAAGCTTGTTTCCGAGTAATGGTACAATTATGAGC
CCTCATCACATGAGTTTAAAATTCCTTTACTCCCCAACTTGGATTAATTCTAAATTCTTCTACGTACTTCTTAGGTAAAA
AACCAGAGTCGATAGTCTTGTTATCTCTTTGATTGCCACAAGAATGGTCAGGGCCTATTGTCTTGATCTTGAAAGGTTCA
TCTTGATTAGCCTTTGATGCAAATATGAACCGTTTGCAATTTGACACCTTACAAGTTGCCCTCGATCTTGTACTTTCATT
CTTTTTGAACTTGATGTCTTTTTTTTGTAACACGGCTTGTACCTCAACCGCCCACTTGAATTCTTTGCTATTACTGAAAA
TCATATTAAGCACAAACTTAAATTTTGGATCCTCCAAATCCCTAGTTGGATTAAAAACAATGGATCTTTTAAGATTTTCA
TCATCCGAATCTCCATGTAAACTCATTAACTCCTCATCTGATGTAGCACAATCATCTTCTTGAGTGTCGTTAGGAAACAT
AGCCAACATGTTTGAGGCAACTCCAAGCTCTATAATTTTTCCTTTATCTTGGTTATCTTTATTTTTCCCATTGAAACCAA
CCCATTCTACAGTAGAGTCAATGGTTTTATCAAAAATCACATCATCTTCCTCCATTGAATAATTAGAGTCATGAAATGAC
TCACATTCTTCACTTGTGGCATCACTCTCATCACTTTTCTTTATTATATTCACATCTATCAAACCTTCTTCGTCCTGTAA
TGGGCTCCCCTCAGAATCAACCACGTCATAGTTCCATTGGTCCTTATCTGTGTGCTCGACAAATATTTCCACCTCTCTAC
TGTCAGGCATTTCATTGACAAGGTTATATATATCTAAATCAGTTGATAAATGCCTTATATTTGTCTCATAATAAGGTCCG
GACTTGAACCAAAATTTCACTTTCCTATCATTAACTTTCAGCCTTTTCATACACCTTCTCCTTTGAATGATGGAATTTTC
ATCTCCCTTGCAATAATCATAATAAGCGATTTGTCCATCAACAAGTTCATCACTGGCTCAAAAACCCACCAACCCTTATA
ATGTAGTTTGATAGTGTACATATTTGAATCTTCACCTTCGTCTGTTGTGCGGAAAAAAAAGTAGAATATATTAGAGTTAT
TATAATAAATAGCTCTAACAAAAAATGTAAATGATACAAATCCAACAGAAAACCAATACAAGTAGAATTATCACTGTATT
GTGTTTACAGAAAACCAATACAAGCATAAAATTAGACCCAACATGCTAATGACAATAACAATATATTCATAATATAATCT
AGAATATATTTTAAAAAATGATTGATTATATAGAATCCAACAAAATTATATTGTTGCATTAGTAATCTTATAACTAAATT
TACTTGAAGATTGCCATGTAATCTAAGGTTTTTATTTCTTTTTATCAATCAACAGTGAAGATTATGCTAATTAATAAATT
GATCAAATACTTACACGTTGGTGTGAATTGTAGCCCACTCTTATAACGGAGTTTCATTGTCTAACTAAATGATTTTGTTT
CTCTTCAACAAGTGCACTGAATTATTGTAGGTGTAACAAGAGGAGTTGCTAAATTGTGTTCTCACATAAGAGGGGATGCA
ACTAAAGAGAATAATTGCTCATCAATCAACAAATAGTATGTCACTGTCATCATTGTATTAGAGGATTGACATCCTAATGG
AAGAAGGGAGGAGGGCTGAATATGATTGTGTATGAGAAAAGTTGTTATGGAACGATTTGTGAACTTCTTCATATGTTTAG
GTTTTGCTTTCCGTATAAAAGTGTTTCTTATTGTGAAGTGCCATAATTGCCCTTGACAGAACTAACAAATCTGTTTGTAT
TGGTTATCACCGTTAGTAGAAGGAATAAAATAATTGATTATAATTAATTAAAGGTTAAACCTGGGAAGTAAGATATCATA
GGGATCAAAACCAAAATAAGGCAATAACACAGCGACTAAAACAATTATTTTCCCTATTAGTTTGTTGTGACTTGCATATT
CTACCTTTAGATGCCTCAAATTGAAGGGACTAAATAAAATTCAATAGGGAACTCTGCTAGTTTCATTTGATCATGATTCT
AAATTTCAAGATGAAGCCTGTTATATTGAGATTTTGGGAGTTCATTTTCATTTGTTATCAGAGAATATTAAGCTTTGCTC
ATTATTTGGGATGCTGAAGGTTTGAATTGAAGAAATTGTGGATTTGTTATACCACAAAAGACATATGCTCTCATGCATGA
TGGTGCCCAGAATTTTTTGCCTTTCTTCACTGGTATTATACCCATTACTTCTGAATTCTTTGAATATTTGTGCCTTTTTG
CTTTAATTTTAGTTTTTTAGTCTTTCAGATAATCTCCTGCTAGATATATACATTATGCCTGAGTTGCACAACATCCCATT
TAGTGTCTTTTCCCCACTTTTTTATCTTACAATCTGCTCTTTAAGTTTGCAACTCATTCTACTTAATCCTAAGATACTTG
CAATGCTGCGGAGGATACAACTTTTTGTAACTGAATTCACTTCTATAATATAGAAAAGAACGTTCTTCTTCGTTTTTGTG
ATGCGATCCATGATGGCAAATGGCTAACAGCTCAAATCTTTGCAAATAAACTTGTTGCTTGGGTTTTCAGGTTTGTTGAT
GTCACCTGCCAAATTGTCTATGAATTCTTGTAGAGAAGACTAGAAGTGCACATGTTTGCAAGTTCTCAAATTAGCTATTT
GAATTGGATGCTTAGTTCATCAAAGTAGACAGTTGGAAGAGGTCAGTCCACCCATTTTTTTTCAAAGTCACTTGTAATTG
ATACCATTTCATTGTAGCTAAATTTATCAAAATACATGTCCCCTCTATTATATTCTTGTAGAGAAGACTAGAAGTGCACA
TGTTTGCAAGTTCTCAAATTAGCTATTTGAATTGGATGCTTAGTTCATCAAAGTAGACAGTTGGAAGAGGTCAGTCCACC
CATTTTTTTTCAAAGTCACTTGTAATTGATACCATTTCATTGTAGCTAAATTTATCAAAATACATGTCCCCTCTATTATA
TTTTTGCAATTTTTTTGATTTGTTGCGATGAAATTGTTGCTGAAATGATGACCAAGCAATCAAATTGCAAAATCAATGCC
TTTAGCTATGTGAATGGTGGAAATCTTATTAAAGAGAGACCTTGTAATTTGATTGATGTACCTTACATTACCGACATTGC
ACTATATTTTCACATTGTCTGGTATCTACAACCATCTCTTGAAAATTCTGGTACTTGTGACAATAATTGATTATATTGTT
GTGTAGGGTTGTTGTTGTTGTGCTTACTAATGAGTGATTATGTGTCATTTCCTTTCGAGTTATTTCAAACATGTGTTTTC
CTTAACCATATGGGATTAGTTGATTTTTGTACATATTTAGATTTGATTGGGTTTGATATTCATCTTTTTTTTTTCGGAAA
AAGGTAAAAATTGCCCCTGAACTATGCGAAATAGACCACTTATACCCTCCATTACATTTTGGGATAAAAAATACCCCGTA
GTTATCCCAGGAGACCACAAATACCCTCAAGAGTTAACACCCCAATTTTTTAGTGACGTGGCAAGCCACATGGGACTAAT
CCCTCCACCTAAGCATTGCCAACTAAGATTCACTACAAAAGAACTTGACTTTTGTCGCCACAAAATCCCAAAATATTGCC
ACTAAAGGTTATGAGTGATTTTTAGTGGCGACTAAGGCTCCAACAACCATTCACTAGTAAAACCTATTTTTTCAACAAAA
AAATATGATAATTAATTTTCGATTGCGACCTAATTTTCTAAAATAAATAACTTGCAATATACATATTAAAAACATCCAAT
ATTATTACGAAAAATAATCAAAATTACTTCTCGATTCAAATCTCCTACTATATATATATATAATGCATCATTGTACATTT
TATACATTTACATATGACATAAAAATAAAACATATAGTGTCTTCAAACTCCTACTTAATCGATATCATATTTGGTTTTTT
AAAAACAATGAAGAAAAAAACACAAAATTAGAATTTAATGTTAAAAACCTTTAGTGACGATTTTCTGGGCTTTTGTGGCG
ACTGTTATTGCCGCTAAAGGTCTAGTTCTTTTGTAGTGAATCCTAGTTGGCAACGCTTAGGTGGAAGGATTAGTCTCACG
TGGCTTGCCACGTCAACAAAAATTTGGGGTGTTAACTGTTGAGGGTATTTGTGGTCTCTTAGGATAACATCAGGGGCATT
TTTTATCCCAAAATGTAACGAAGGATATAAATGGTCTATTTCATATAGTTTAGGGGCAATTTTGACCCTTTTCCCTTCTT
TTTTTTGACAACTTCATTTTTATAGCCTTATTATGATAGAGAAGACACTGACAATTCTGTGTGTACTAAACAAGAGTTTC
TGCGTCTTCTTTTTTTAATTTCTTATTAATTTGACAAAGGTGATTTGTTAGTTGGTGGTTGGATACGCATACATTCTTTT
TTTCAACTTTTGGTGATAGAATATTTTTCCTATTTGTTGTCACATATGAAATTCAATATTGATTTGGATGAGTGGGATAA
TAACTTTTTTTGTGCCTCTATCTCGACAGCAACATAATCCTGTTGTATATCAGTTTCTTACCGCTGTTAAATGGAAACCA
AAAATTACAATAATGAGTTTTGTGTGTTTTTCAGTATTTGATGTGGTGTATATTACGGAGAGCATCATTTGGAGTACACC
TAATATGAATCCCAATATATTTGGAATCTACAATGATCCTGGAAAATAAAGCTTAAATCTATATTACTGTCTGTTATGAT
AAGACCATAGAAGAATGACACAACAACACTTAAAGTGAGAATAATCAATTGAAGTAATAGCATGTGTTCGACACTTTTTT
TTAATAACCATCACTTGGAGAAACAGGTGATAACAAAATACTCTGACTAAAAATACTATTTCTGTAATTTTCCACTATTT
TCTTCATTTTTCGTCCCCGCACCCATAAAGTCCTACTATCAACTAAAGGAGGTAAGTTTTATAGTTGTAACGGTTATAAC
ATTAGTTTCGAAGTTATTACATTTATTTTTTTCCTTAACTTGATAATGCAAAATGTATATTTCTATGCTTGTCCAACGCA
ATATATAGGAGATAAAAGAGGAAAGGGAGTGTTCTGGGGAGAATATGGAGAGTCTCAATTGGGATTAACATAATTCATAA
GCCATCTCTGTTGTTTCTTGAAAAACTTATATGTGATCTTCATTATCAAGTGCTTTTAACATTGTTGAAAAGGGAAAGAT
GTTTCTAAAAGTAGTAGCATAGTCCTCATGACCATCCACCAACAGGTTGCACAAAGCTGGCCTGTGAGGTACAAAATCCG
CTTTTCTTAGCAATAGCTGGGAGAACAACCTTGTAAGAAAGGTTGATCTTGTTTTCTCGATTTTCAACTAATGTGACTTT
TTCAGTTATGTGTATTGCTTTTTCTGGTCATAAGATATTTAAATATGTTCTTCATAAAAAGGTCTGTGATTTATCTGCCT
TTTGTTGATCCAAAAGAACAAGAAATTGCTTATGCTTGTTCAAAAAGTTGATGGAGAATGTGGTCCCTAAGAAGAGTCTC
TACTTGAGAGGGATTACCAACCTTTGATTTTGCTCGATTTCATCTTGGGAGCCATATTTTACTACTTAAGTTCTCTAGGC
TTTATACATTTTTCATTTTATTTTGACGTTTCTGGATAAGATTTATTCATATTGAATTTTCCTCTTCATGTTTTATTGGT
AGACTTTATACTTGCATTTTGAATGTGTGTTCAAATGCTTTTATGAGATCTGAATCTGAAGGAAGAACTTTACACAACCA
AGGTATTTGATGAAATCTCCCCTTAACAACCTACTCATGAGATATGAGTATTCAGAATCTTTTCGTTGGGCAGTTTTTTC
AATTGCTTTTTTCCCTTCTCAGTGTGTAATCTTGAGCTTAACGTTGTCTAATACTCATATTTTTAGAATGTAATTGAGGA
TTCTCAGAATTACTCTTGGGATTTTCTCTTTTGCTAATTTGGAGAATAACAACAGATATGTCTATTATGTCTGCTTCTCT
TCTTCCCCCACTTTGGACTAAAGACATATTATTAAAATCCTTATTTAGTCAAAGCAGTTATAATGATACTAAATAATAAT
AATAATAAAATGACAAATTAAATAAGGTAAGTAATAGGATGTTGTATGTGAACTTTTCCCCTCTGCTTCCAATATCTGGT
CTGTTTATTTTACTGTCTAAAATTTTAAACAGCTAAAGCTTCATTTTTTTGGTTAACTAATTGTATATGCTCTTTCCTCG
TTGTTCCAAAATAATCATTGGAAGTGTATTTTTGTACATGTTTTGTTCTTTATTTTACTTTTACTATCTTTCTTTTTGCA
ATTTTGGAGTTGCCAATTGATAGGTATGATTTAAAATTTGGGAAGTGAAATGCTATTACACTGCCGTATTATTCTGAAGA
GCTATTACATTACGACATTATTCATGAACTTACAAATAATTTCTCTTATGTTTATTTTCTTCTGGTGTTTGATTGTCTTG
TGATTTTGTGATGACCGCTTTATGATCCAGGTTCAGATATTAGCTATTAGAAAATCAGAAAGCCAGGTCTTCTAAAGTAA
GAAAAGAAACATTTTATACAAAAATAATAAAGAACGTTGTTCGTATGGTGAGACGTGGTCTTTCTGAAAATCTTGATCTT
TTAGCCCAGTTGGTACAACAATGTCACAAGAAAGAGTGCTCAAGCTCTTCCTCAATTTTCATACAAGGTTAGTATGATGT
ATGCTAAAATTGTCTGTTTTTATACAGATATACAAGTGAACACACAAGGTTTTTATCTGTAAAAAAATTATGTTTTACAT
GTGTGTGTGTACACCTTTCATAGAAGGGTCAGCACTATCGAAAAAAATCATAAGCAAAATGTATATGTCGAGCTGCAAAG
TTTGAATAAAGATTATGCTTAGACAAGATAGCCTATTTGAGAAAGAAGAGGAGAGAAACATAAGAAGCTTTGAAGGTAGT
AAAACTTCAGATAGATCTTTCCTCTACCTTCTGGTACTTTAATGCAAGTAATAGAAGAACCTGAGTTGTATGGGTATATT
TATCTTTCACTAAAAACATTTCACAAGTTTGAAATGGTACATCTGCTATGATAATTAATGGGTACCAAATGGTGATGGCC
AAGAACCATGGTATGTTTTTTGTTGTTTTGCATCTTGCTCACTATTTTAGTTGAACATAGCAATGGTTAACTGGTATATG
TGAAGAGCGGGGAGAAAATCTAATAAGAGTAATCAAATTCTATGAGTATTATAGCCTATATCTATAATATTTGATTCGTA
CATGGACGATTGGTTATTGTTATCTACAAAAAAAAATTGACACTTTTAGTTTACTTGATCACTTCATAACAAACCAAACA
GTTGAGATGCTGACACAATTTCTACTAATTTCTGATATTTCATTCGTTTGAAGTTGTCAACTATTTCATTTATCTGAAGT
TATCTACAAATTTGCACATTCTCTCTGTCAATTTTTTTCCTGAGTAAGACAGATGCATCTTTTGTTTTAAAGCTCCCTAA
TTTCATTTTTGCTGCCCTCTAACAGCTGATTGGCTTTTACTAGCTTTTTGAAGGTACCTCAAAATACCTCCTTGCTATGT
TTTTTTTTGGAATAGCCAAGGTTGGCTAACAAGCCGTGGGTGTACTTGTATCTTTTGCACATCGTGGAGATATAGTATCT
TATTAAGCAAAATGATGTGCACAAAAGATGTTTTTCACATGTAATTAGAATGCTCAATTGTTTTGATTTGTTAGGAGTGT
TTCTTTAGCCTATAGCTAGCTGTTTTCATTTTGAATGACATAGTGCACTCACAGATAGAAACTGCTATTTAGTGTAATAA
TAATAATAATAATATAATAGTGACCTAAGTGTAAAGACTGAATATTTTCCGGAATATGATACTTTATTAATGAATGCAAG
AAATATATTAAATAGACTTATAGAGAAATAATAAGACTCCTAAAAGAACTAAACTAAAGTAATCTAAATAAATAATGATG
ACTGATATAGTAATGGAACATCTCAAATAAGCAAGGATTATTGAAACACTAATAGCGATTAAACTACTAACTAATGTATT
TGTGATGCTCTAATACCCAGAAGCCTCGAGCATTTTGATATGGTTCGATATGATTTTCAGTTTCACACCACAAATTTGAC
AATGTTGGGCCCGTATGTTCCTTCTAGTTTAATAACAATGGTTAAGAAATTAAATGATAAATAACACATTTTGTTTTTAC
AGAATTCCTAACAACATTATTGTTTACAGTAGAAGGATTTCATGAATTGGATTGGAAAAGGCTTTTGAAGCATCACATGC
CAGATGGTTCATTCTTAACATCCATTTCTTCCACTGCCTTTGCATTTATGGAAACAAATGATCAAAATTGTTTGAGATAT
ATGTCTTCAAAGGCTTGTTAAAAAAATAAGTAAATAATATTCTTTTCTCCCTCTCCACCATCATGGAAATACCAGATCCC
ACAACTAGTTATAAGTTTTAGAGGAATTCAAAATTTAAACGTAAAGTGAATTGGAATAGAATTGAGTATTTCATGTTTGT
TATCATTTGTGTAATGTCCAAAGACTAACCCAACACCATATAAATAAAACCAAGTTTTAGCACATCAAAAAAACAGTTTA
GTTACTAGAGAATTGAGTCCCATAAACTCAACCCCAACCCAAAATGAATAATGCTTATGATTAACAAAAGAGTGTTGACC
AAGAGTTTGTTCTAGAGGATTTTGCCCCAATCTTAGGGAATATCCAGTTAAATGTCCATGTGTCTGTCTACAAATGGGAG
TATACTCAAATTCTATTAACCATTTCTCATGCTTAATTCACCAATTTCAACTCTTCTTCTCCGCCCCGTGTCACTGGACA
ACACAACAAATTTGAACTCTCGGGTGAGAAGCTTCCTCTTGGTCAATTATCATAAGAAAACATGCTCATATCTACATTTT
GATCTTGAGCAAATACTAGATATTTTTCCCTTCAATTTGGTAGTGTTGTGGATGCTTGGGTTGATACTGGGCAGCCAAGT
GATTCCTTGTCTTATGTGGCCGAGACACCTCACAGGTTTTCTAACATATTAGAAAGATATCCTTACGTGTGGAATCAGTC
CTCTCAACAACTATTTGATAGTATGGTCCAAAGCATGCCACTCTTCCAAGGTGTTAGCTGAAAATCCCCAAGGAGAGGCA
ATTGGTATGCATTGTCAATTTGACTTGATGAGATCAACAACAAGGAATTTGATAATTGCTTCTTCTTTTATACCATCAAT
GTTCGAAGGTGTCACCCATATGTTAGATAGCAGTCTTCAGTTGTGTCTCTCATTTAATGTGTTTCATGCGATACCAACAA
TGAAATTTGCAGAAAAATCTCTTGTTTTTTACATTAGAGTTTGAAGATGCTTTCAATCTTACTTTCTCTATATTCAGAGC
TTATGACCATTCCACACTAGCATCAGTGTATTCACAAGTCTAAAATCATGGTTCTTATTTCAGATGCATACGACAATGCC
TTCACGAAACTTCTTGATGTAGCATATGCTAGAGCTCGATAAGAATTTTTCAATGCGTGTCTCAGACAAGACACTCAAGT
TCTTCCAGCTGAATCCAAGCTCCTTTAATTTGCTGGGACACACTTGATAGCCATTTGGGTGAGAACATTGCTATTGCCTG
CTATGGCACCCCACCAGTCTGATCCCACGTGTTTGCAGGTTGAGAGCCACAACACTCTGGCATATTTGGCAGAAAACGTT
GGCCATTATAAGCACGGAAATTGTTCTGATACTTCTGAGATTCTAATTGTTCTGAATTAGGGAGAATTTGTGGGATACTA
CTATGAATTAGATGTGTCCAGTTTTGGGAATTCAACTTGTACCTGTGAGTCATTTGTTGTTGCATAGCAATAATCAATGC
ATTTCTCTTGTTCGTGCAGTTTGATCATTTCTTATAGAAGAATTGAATTTTTCAAATCATCTTTATAGTTTAGATCACAT
ATTGCCAGGGTAGAGGACAAGAAAATATGACATGCTAGTAAAGTTCATTGCCGTGTTTGAGGAGCTGGTTACGATTTGGT
GCAATAATCTGCAGGTAACTTGATTTCGTAGTTTTTTTCTGAACCGCTTTGTTCATGGTACTGTAATTCTTCAGCAACAT
TAGCATGGGCACTCAACGTTATCAATTTTGCCGTGCATGCTTTGTGTAAATAAATGGACCTTGTCTATGATTGAAAGTGA
AATTTCATTACTTTCTACTGAAGCTAAATTGTTACTGTTGTATGTGAGTCTTCGATTTAGCTATCACTGATATTTTTGTT
ATAAGTTTGAGTTGTAGAATGTATGAGTGATATTTTTGTTATCCAAATGTGTCAATTGATATAATGGTTATTTTAGAAAA
AAGAGTTCGGACTCCTCTAGAACAATCAAGGGACCAAGAAAATAGAGAGGTGAAAATTCATTTAAAACCTCAAAATTAAG
ATAACTTGGAGTAGGATACTGACACTGAGAGACGAAAGCTAGGGGAGCAAATGGGATTAGATACCCCATAGTCCTAGCCG
TAAACGATGGATACTAGGCACTGTATTACAATATTATTTGTGATGATGAAAATGAAAATACTACAAGACCCAAGTATTAA
TTAATCCGAGTTGAACCATAATGTAGAGAAATAGGTAGGTAGACCAAAAAACAGGCAAGAGAGAGCTCACAAAAGTTGGG
ACTTAATTTGGCGGAAAGCCAACACCATGGTAGAACAACAAACTCAACCTCCTTCTCCCTGACCAAAACAAACAAAAAGA
ATTACTATTAAATAAATTATAGTAGGAGGAGAATAAAAAATTAAATGTAAGTGACATCACCTTTTTTTCCAACTTATTAT
TACTTGTCCTCGTCACTTGAAGCTTCAGATTCAGTTGCATCAGTAAACTCATCTTGTTGTGATTTTAAAGGATCAACAAA
GTCTTTCAATTTCTCAACATCAATGGGCTCCTCTGATGAACTAACATCTTCTATTGCCCTTAACCCAACATTGGACGAAG
ATCCTGAACCACTAGAGTCTGCAGAGCCATCTCCAATAATAACAACATCATCATCAGAATCAGATATTTCCTGGATGGAC
TCACAAGTGAACTTCTTCTTACCACTATCCACCTTTTTTTCCATTTTTGACTTCTCACCTCCCCCAAAACATGTGTTTTT
TTCTTCAAACTTAATTATTTTCCTCCTAGTGTTACCATTTTGAGTCGACTTGTTCCTCTTACCACTGTCCACCTTCTTTT
TACCCGTTTTTGGCTTCTCACCTCCCACAATACATGTGTTTTTTTCTTCCAACTTAGTTGTTTTCCTCCTAGTGTTACCA
TCTTCAGTCGACTTGTTCCTCTCCTCAATAAACTCGAGACAATATTTTAAAAATTGTTGTCTAGTCCTCCTCCTTGGAAC
AGAGGACCCATCGCCTGAATCCATATTCCACCTAACTCAAAATACACAACCTTGAATAAAGAAGACAGATGGATTCTTCA
AACTGTAAAAACAGAGGAATTTGAAGTGTTTATTGTTTTACAGCTATAAATAATAATGAATGGGGTACTCCACTAGAAAA
TAAAAATCCAATTACTAATAATGGTAGGTTACAGTGTAGGTTAATCAGTTTTGGTAGCCTTATACACTTCTTATCTAGGG
AAACTAAATTAGAACTGTGTGGAAGATGAAAGGTTGCTTTTATGGGTTTGCTTCACCTCCATTGGTTGGTGGCTAAATTC
ATACTCCTCCGTTTCAAAAATAATTACCTAGTTTGACTTGAAATGAGTTTAAGAAAAAAAGAAATTAATTTTGTAATTAT
AAATTAAAGTTATGTTAAATATATCAAAATATTGTTTAATTTTATGACTTGAAACATTTCATTTGGAAAGTTGAAGTTAA
AGTATTGCCAAAAAGAGACAGATTAAAAAGAAAACGAATATTTTTTAAGGGATAAAATACTTGTTATTGATTTTTGGTTA
GCCATTTTTAATGATTCGATTTTCTATTTAACTGATAAAAAATATTTTTGACGGATCCAAACACCACACCATAGTTATCA
TAAAAGAATGTGTTTGGATACAATTTGGTCTTTTTGCAATCTTTTCTGATTTGAACAAGAGATATGCTGACGAGGCACTA
CGCTCAGCTCTGCCTGTGGTCTACTGCCTATGTAGAATGAAACGCAACCACGTGCTATTGAATTGGCTAAACAGTATCAT
TGACGTTTCTTATTCACAAATTAATTTTAATGATACTAATACTATATATATATATATATATATATATTGATTTAATATCA
ATTAAATGAAATTATCAGTTTTAATAATATCAATATAGTGTATATATACTGATTTAATATTAATTAAGTGAAATTATCAG
TCTTAATTAGGAGTGTTTGCAGGTCGGTTTAGATCGATTATTGGTCAAAATCAAATCAACTTAATCGATTTTAAAATTAT
TAAAATCAAACCAAATCAAATATAATATACATTTATCGATTTGGTGGGTATTGATTTCGATTTAGTTTGGTTCGATTGTT
CAGTTATTAACCATACAAAAAAAATATAGTTATAATGACTGAAATTACTGAACTTTCAATCACTGAATTTACTTTGAATA
AAGCTTTAAAATTCACAATTTTGGCCTAGAAGGAACAGACAATAATATTTTCAATCCCACAAATTATCATACTCGTATAT
ATTAAATCAATAAGATAAATGTTTTCACCTTGGATATTTTTGTTTCCAATAAGTAAATTATAAAAAAAAAATTATGAAAA
CATATATAAGATCTTTAAAATTGTTTATATAAATAATATATTAAGTATGTATATTAATAAAATATATCTATATAATTTAT
TGGTTTGATTCACATATTTCTTCGATTTTTTCAAATAAAATCATAACCAAACAAAATACTATCGATTTTCAAAAATTTAA
AACCAAACCAAACCAAACCCAAATAAAATCGATTTGTGTTATCGATTTTTAGCCAAATTGTGAACACTCCTAGCCTTAAG
GATATATATATTGATTTAGTATCAGTTAAATGAAATTATCAGTCTTAATGATATCAATATAGTAGTTAAGCGAAATTAGT
TGGAGGTATATAGTGTAATTATTTAGTGGGGTATAATGTAAGGGGTATATGTTCGTAATTATTTTGTTATTATGCGTATT
TGCTTAATTTCTCCATATATATATATATATACTAGAAAAGGGGAAGCCCGCGCAAAATCATCATTATTTGAAATTCATAA
TGTTTATTTATGGTACTTTTATTTTTTCTTAAATTTAATGATATTTGTTTTCTTTCTAATCATAATAATATTAACGATCT
AACATTAATATTAAAAATAAAAGGTAATGGTTTAAGTCATATAGAGCCTCATAAGTTGTCCATATATTTCACTTAGACAT
CTCAATTAAGTCTTGTACATGTTGAACACCTTATATGTTTAAAAGTGATTCATATTAGACACAAAAAGATGACATGGCAA
AAAAAAAGTGTATTTCATCTTCCTTAAGCCCGTAAAATATTTAGAATTTTTTTTTCTTTTCGACTTAAACCTAATTAGTA
AATAATTATTATTATTATTAATTTTTAAAAAGGAAGGAATATCTTTTGTCTTTCTGCAACTATTCATTCCATCATTCTTT
CCACACACCCCACCCCTTCACCTCTCTCTCTCACTCACTCTTTTCAATTCTCTAATTCTTTTCTGCTTTTTCCCTTCATT
ATTTTTTCATGTAGATTTAATTGAAGTCTCAAATAATTCGATAAAGCTCCATTATTTTCATTGAAAATAATATTCTAGCG
AGTAGGGATGGTAATGGGGTGGGTGGGTTTAACGCTATGCGGGGAAGGGCCAGTGGGATGCGGGAACTTTTTACATATTA
TAAGAATAATAGAACATTATTTATTAAGATATTTTTTAAAGCTACTAAAATATTTAAGATAGTAAATGAAAATAGTTCAA
TAAAAAATAATACAATTTCTTACATGTTTCCAATTGACTTAAAAAATAAAATTTTAAGTCATTATCCTATTAAATTAATA
CAACTTAATGAAAAAAATTATTTTTATGAATTTTCTTTTTAATATCAAACTTAACAAAAAAAGAAAATATTAAAAAAGTT
ATGCAGGGTGGGTTCATGGGGGCGGGGTGGGTTGAAAATGAAAAAAGTTGTTATGCGGGGCAGGGCAGATTAAAAATTAT
GCGGGCTAAACTCAACCCGCCCCGCCCCCGCCCCATTGCCATCCCTACTAGTGAGGTTGATTATTTTTTCTCGACAATTT
TTTTCTTGTAATTGTAATTTAAACATTTTTTTTTGTTTTCTTAAAATTCCTTTGGTATTATTTGAATAGAGTTTATAAAA
AAAATTAATTCAATTGCCCCATGTCATCATTGCATTGGTCTATTTTCTATGTATATACATTTGAGATGCACGCATGTTTG
TATTTTTATTAATTATCATTTTGTGTCAAATAGGTATAAATTTGTTAAGATTTAAGTGTCTGATATTGGAATCAAATGGA
CTCCTTAACTCCTATTAGTAGTAATTATTAAAGTCAAGATTTAAACTTTTTTTAGAAATTGATTTAGGAATAAACAAAAG
GGTAATACAGAAAAATATGGTTCAAATTTTGTACTTAATATGTGTGCATTACCTTAGAAATTTAGTTAATATGGAATAGA
GGGAGTATCTTATAAGAGTAAGTTCAAAGTGTCAAAGTGGGCAGCAGGTCAACATGCCTTCTTTGAGACTTCAAGGGCAT
TCCCGTAATCTTTTTGACAGTTTTTCTACTTTAGTTTGTTTGTCTTATTTTTTAGTTTTTTATATATTTAAAAATTGTGT
ATAAATATTGAAAATCATAATAACTAACAACTTAAAATATTTTTAAAAACATAAAAAAATACTCTTGAAATTAATTTATC
AGCGCCACATAAAATGGGACAAAAAATAACATGATTATTTGAAAACTACGTAAAAAGTATTGTAAATCTCAATAATTAAG
AACTTGATTTTTTAAAAAAACATATAAAAAAAATTGATCTGTAATGACTTGTTAGGTCATTTTGAGCATTAGTCCTCTCT
CTTTCATAAAAAGATTCCGTAAATTTTAAATGAGAATTTTAAACTATTAGCTTAACTACGGTAAATTAATTGACGGATAT
TCTTTTAAATAATTAATTTAGTTGGTGGGTAAAATCCATCATTTTTTTAATACTCTATACCACTTGACCCATGTGTTCAA
TAAGTTAGTGAGATTATCATTTTTAGTACTTTTTTTTTTAGAAAAGAAAATAAAGGAAGGAAGAAGTGTGTGTTTGGTAT
GAAGGAAAATGTTTTCTTGGAAAACAAGTAGGTTTCTAACTTATTTTCTCATGTTTGATTAGTGAATAGAAAATATTTCT
TAATGTTTGGTTGGTAAAATGAAAAATATTTTTTAGAAAATAACTTTTATTTTTTGCTTGAGACTAAAAAATGTTCTTTA
GGAAAACAATTTCTTATCTGAAAATCAACCCCAATAATTAATCTAGTACCTGACTCCGACACCAAAACTTGGATATGATC
CAGATGACCGTTCCAAAATCTGACCCTGAGATCTGACCCAAGACCTAACCCCGACTTTTGACCCAAAATCTGAGCCAGGA
TTTTTGTTTTCCTAAAACAATTTTTTAAAAAAAATAAAATTGACTAGGTCGTGGGAGGGGTGGGGGGAAGGGGTGAGGAT
GCATAAAAATGAAATTATTTTAAAATTTGAAATACTTTATTTTTAAAAAAATATTATGGGGGTGGCACGGGAGGGGAGGG
GGGTTGGGGCTAAGGAGGGTGCCGTAAAAAATGAAAAAAAAAATTGAAATATTTCCCAAAAACAATTTTTTTTTTTGATG
GGAATGGCTTGGGTGGGGGTAGTAGGGGTGGGGTAGGGGTAGCTAGGGAGGTGTCTGGGTGTAAGGGGTGGCATAAACAT
GAAAAAAAATTGAAATTTGAAATATTTTCCAAAAGAATTTTAAAAAAAAAAAAATTGACGGGAATGACCTGGATGGCGGG
CTGGGGTGGAGGTGGCATAAAATTGAAATTTTTTAGAATTTGAAATATTTTTCAAAAAATAACTTTTTTTAAAAAAATAT
TGATGGGGTTGGCGGGGGAAGGGGGTGGCATAAAAAATATTAAATTTGAAATATTTTTTAAAAGCAATTTTTTTGGGGGT
GGGAGGTGGGGGGTAGGATTAGGGGTGGTAGGGTTTGAGTGGGGTAAAAAAATCTTAAAATTTGAAACATTTTACAAAAA
TAATTTTTAACTTTTTTTGCTTTTTGTTTGAGGGGTGGGGGGAGGGGGAAATGTTTTCCTCCATACAAACAAACCCGAAA
TTACATGTGCAGAGTAGGGTTTTCGTTCTTTGGTTTTTTCTTCTTACCCTCCTTTAGTGTGGAGTAGTGTCTTTTTATAG
AGGTTCAGAAATAATAGTGACCAAACGTGGAAGAATACTAGTGGTCAAACGTGGCCGACGCACTAAGATAGTGGGATAAA
AAGTAGTGGCCTAAACTTGGCCAACACCTTTGAAGATCATATATTTGGGCCCCATCGTCACATGCATTATTATCACTTAT
TGACACGGACTTTGACGCGTGCTTATCAATTTTTTCCTCCTTAAAGGATAGTGATAAAGTAAGCACTCACATGACAAATG
TGGACATACCCATATGGCACACTTTTATTCGTACTTTAGTTTATTTTCTTTGCCTTGTTTTGTCTTGTTCGTCTTCAGGT
ATCAAGATTGTGCAGAGCTATGGAATCAAAACTCATTCCTGAATCATCATCTTCATTAGGATCTTGAGCATCTTGATAAT
ATGAATGTTCTCCATAGTCTTCTCCTCCGGAACTTAGGAATCTGGTTATATTATTACCAGAAGTGTCTCTCCTTGAGTTT
GTATTAGTTCTGTTTCGTTCTGTATTTATACGTTCTATATCTGGTACCAGTCTGTCTCCACTTGGATCTGGATTTTGTGT
AGTAATTACATGTTTATCCTATCTTTATTGGAAAAACTTTTCTAAAGTCTTTTTTATTATGCTCTCTATTTTATCATATT
TTTTCTTTTTATGGAGCATAGTTTTCTTTGTTATTGTCTCTACCGGAGTAAATGATCTGGGTAACCTTCGTCTTAATGAA
GAACCTTCATCTTCACTTTTTAGCAAAGTGATAGCCAAAACGGGTTTGAGGTGTCTTTACCGGCTACCGTTTGAATCGGA
CTAGCTGTATCTTTATTATCCGATATCTATCTATATATATATATATATATATATAAAAATATGCATATGAATTGTGTTTC
TGATTTCTGGGAGTGGCAACAATTCTTTTGGGGTTGGGGAGACAGTTCTGTATTGGGTAAGAATGGATTAGATGAACAGA
TGGTATAGAGTTAATAAATTGATAATTTTGAATTTGTAGTTTTTGCAGCGATTAACGTATCATCTTACATTTTGCGTTGA
CATTTCCTTCTTTTCCAGTTCATTCTTATAATTATCACATTGTGATTGAAGTTAGGCATATTGAGACACCTAATTAATCA
TTATGTGTATTATATTATTTAAGTACAATTAAACTTATGATATTTGGAGGAATCAAAACTCAACCTAGACTTAAAATTTA
GAAAATATGAGACTTACATATTAATTGGCATAAAGATTAAGTACTTGATTATAGATTTGATGAGTTTTTAGGTCTATGCT
AGATATATAGTAATATAGGTGTCGATGGACTTGTTTGCTTACAAATATTATACATTTCAATAGATTGTATTGATTTGGAA
GCCCAGCGAAAAGAGAAGGCTCAAGTCCCAGAGTGTTTGCTTAATTATTTGATGCAAGTGCATTTCTCCACTCTTGTTAA
GTGTATAGAATCGTGTATTTCTTTGTGGTATGTGTTGATGAGTAATGAGACTTGGTGATGAGTTAAATTGTTCATATTGA
ATTATCATAATGATGAAAAATGGGTAATAAAAGGCAACTTGAATTATATTATGATGTGAATGATTTGAAAGGTTTATTGA
TTCATTGTTGATGTTGTATCACGATTGTGGTGTTGTGAATTATGCATTGATATGGAAATGGTCATCTCCTCATTAATTTG
CGAACATGTCATTTGCATTGGGTGTGAGACATAATTGTGACAAGTGTTACGTGAATTGAGGAAGAATAAGAAATTAAAGA
GGATGTACCATTTCGAGGGACATGTCGTGCGTCACGACGAATATTATGATTCGAGGGACGTGTCATATGCCGTGACAGAT
TCCATTATCGAGGATTGTGTCGCACGCCACGATAAATACATGGACATATATGTCCCATGTGAATCCCGGACTGAGAGACA
ACGGGTGTGTATCACTATGTCACATATGCATTACCATACTTGGCATTGCATTGCATATCTTTATCATTTTTGAAACTTGT
GATTGTTAAACTTGATCGTGTGTTGTTGATCTATAATTGTTAGAGTGTTGTACTTATCTTGAGCTATGTGCTATGTAAAT
TGTGATCGACTAGGTTGTGCTAGTTTTATGCAGATTATAGTTGTGGAGATTCGGTTGGAGTAGGAGTACATGTATCCTAT
ATTAATTAACTTTGTGTTTAGGAGTTTGCTTGTTCAGTACCGCTTTGTTTGGTACTCACATTTTTCTTCTACACTTGTGT
AGGTTACGAGCCTATATCCGCATGATTATTCTATCTTCTCTCCTACGTCTGACACTCAATGTGGATATTTTTTGAGGTAG
TTGCTTGTTATCTCAACGGATCCTCTTGCTCCTTATTTATTGTTCTATTCTAGAAACAATGTCATTTGAGACTCGTATTT
TCTTTCAAATCAATTGTAATACTTTAGAGACTTGTACACGTGACAATCAGGTTTTGTGGTTTTATTTGAGTTGATTGTGA
TTTATGCATTATTAGTCATTGTTAGTCTATTTTTCTTATTTTACTTCCACATTTATCGTTTTAGTTGAATTTTAAGCTGA
CTTGTTCGGGTTGGTGCAGCAACAACCACTGTAACATTATTGTTTGCCCTTTCTGATAAACAAAAATCGATACAGACTAA
GTAAGCAATAACTTAAATTGCAAACTTAATAGGAGTATAAAACCACAAAGGTTTTTGTCTCCACCAGAAATACAGATTAA
AAATAAATAATTAATTTCCTTAAAGTTGTTGCCCAATCAGTGTTTAAAAAATAGTACTACTGATTACAACAAACTTTGCA
GAAACACGAAGTTATCAAAGTTTCATTAACCAGTGAAGAACAGAAGAGCATAATTTAATTCACAAAACTAAAATCTGTAA
AAAACAGAACATGAAGAAGATCAAGCCCACTGAATGCACAGTGTCCCCTTAAGGAAATTTATTCCCCTTTAGTATCCGAG
GTTTGATTTGGAATATGTCCTCCCAGGATAGAATGATCTCAATCACCAGTGTATTTATACCTAAAACTCTGGTATCAGCG
AGCCACTCAACGGCAGTAAATAAAATGGGTCGCGCGGATTCGAGTCGGGTTGGAACGTTTTGGTTAATTAACTAATTAAT
TGAAACGTTTTGGCCATTTAATTTAATTTAATTAATTAAATAAATAATTAACTAAATAATTAAAATAAAACTTTGTCCAA
AAAATAATCTCTCGATCATTTTTCGAAGCCGGAGCGAGCGACGACGACGGCGCGAGGGGGGTCCCTCTTTCCAACACTTT
TAACAACTAATAGAAGTGTTTCTCTATTTAAACACATCTATTTTTCTTTCCACCACCAATGAGGGAGAAATGTCTTTTCT
TAAAGTATAAGAGAATCTTTTCCAATTCCTGTTTTCATCTTCCCTCTATTTCTTATTAACTCTTGCTATATCCAACAATT
GTTATACCCAACAGTCGATGTCTATGTGTTTTGTTATCCATTGAGTAATAATTTAGATAGAAAATTCACACTCTCAAAAA
TTTAAATAATATTCAATAAAAAGGGTAATTTAAATATATTTTTGATCGTTAACTTTAAAATTTACTAAATGTTTAAAAAT
TACACTATCAATAGGTAATATATAACTTAAAATGCATATTAAGAAAAGTTATACCATCTTTTATTCTATTAAAAAACGAT
AGTACTAATTTGCAACCTTTTGGTGATTGGCGGCTAAGCTTAAACTTCAATAAATTAAAGTCCTTAAGCTTCTTCTTTTT
TATATTATATATAGAAATTTCTACTATATAGAAAAGCCAAGTGATGGACGATCACTGGCATTTTTGAAAATTCAACTTCA
GTCAAAGGCAAAATAATAATTACATCACTATGGATTGGAAGTCTAGTAGGATCGCAAGCAAGTCTCTTCTCTTCTCCACT
CTACTAGAAGAATCAGTTCTTAAGAACAGAAACATCTAGAGCTCATCCAAATATTTTATTCTATATATAGGTAAGTTTGA
TGCATTTGTCTGTAGAATTTTTGCATTTTGACTTTCTCCACATACCTCATATACTTCAAAATTAGACCCAAATTCATTTG
TAACAACTCAATCAGTTATTACAGTTTAATTCACTTCGTTACAAAATAATAAGATCATTCGATTTCTGATTTGTGTTTTT
GATTTACCATAACTGTTTTTTAATTTTTAGTTTCTACTTTTGAGCTTTTAGTGTAATTATACTTTATCATGCATTTTCTT
TTGATTTCAATTCTTATTTGGGTTACATATATCACTATCAGGAAAGAATGGTGTCGGACAATTGTATCTAGACTTTTTTT
CTCCGTTCTATTTGTCTGCTTAGTGTTTCATTCGTGCCTTCTCTATACTACCCTTACCAGTAGCTTCAACATTATTTTGC
ATATATGCATGCTCTTTGGCTTCTTTTTTTGGGAAAATAATCTTAGAAACTTCCTTATGTAACATGAGTGATATTGTTAG
AGGATTGCATCACATATCAATAATTGATTAATTGTACTTCATGATTGTGGCCTTCTATTTGATTGTTATTTGTTTCTTAC
ATTGATCTTATATAGTAGAAATTTCTAATGCATGCTAGATGTTTAAGAAACTGTCACAATAAGAAAGTGGCCTTTGTTTT
CGTTGTTGAGAATTAAAATCTCAGTTTTATATACTTTTAAGTTAAGTTGATTGCACTCTTTACTTATCTGTGTCGACATG
ACATAAGTGTGGATGTGGATTTGTGTCCAATTTGGTCAACTAATTTTGGATATTTCTATCAAGATTGATAGAGAAAGTCT
GGACAGTATAATCGATACAAAAGATAAAGTGAAGTTTGAAGAAAATAGAATATCTTTTATATAGAAATTTCTATGTTACT
TTATTCTTCTTCCAAGAGCCTCCTCCTCCACATAATATCTCATAATGTAGGTTTTATGACCCTATTTTTAGATATTTTAA
TTATATTTAGGCGATTTTTCGTACCCATATCCATATATGGATTTATATTTTCGAATTTAAAAAATTAGATCATGAAGGAT
TTGATATGTAGATTCGCACTCGTATGTAGATTCGCACTCGTATCGAACACCCACACCTAAGTACCAGAAATTTAACTTGA
CATTATGTGAGAATTCTTTTTAGGTCACAATAAAAAAAGTGGCATTTATCATAATACATGAGTTAATTTAGATGTTCCAC
TGAGAATTCTTTTCATTACTTAAATGCAAAATAATTATTTTAAAGGATCAAATAATTCAACTAATTAAGAGAAACGAAAT
GAACACAAAAATTATAAACATCTTTAAACGTTTGTTATAGTTCAATAAAGGTTGTATAGAAGTACTGCTATGAGCACATC
TATGACAGTGTTTTCTAACTTCTCTCATGTAATTTACGGTATAGTAAGAAAAGCATTTAACACTTGAAAATATTATAAAA
GCAGAAAATATTCACACAGCCAAATGAGAAGAGAGGACGACCAAGGGTGTATTTGTAATTTCAAAACTAAAATAATGACT
TCTACAGATCAGTGGCAGGTAAGTAGCAATTGAAATGAGGGATCCACGTGTCTCATCTTTGCACCTATATATTCTTCTGA
TTGCCAATATAAAAGATGACGTGAATCATATTGTTTTTTCTTTTTAAAAAAATTCTTTTCCCTTTCACAATTATTTTATA
ACTAAAAATTCATTTTTTTCTTTTTAAAATAAACAAAGTTAAAACATTTTAACCCATTTTTATTTTATTTTAGGATATAC
AAAACTGTGATAGTGTGTGTGATTAAAAAAAGAGCAACTTTCGCAAACATAATAATTATATTTGTATGTTATAGTTATAG
TTTGCATAATTGCGCTCCATAACAAATTTTATGTTTGCTATGGAGCTTTTGATTTGTATAATTTGCTATAAACATTCAAT
TTTACACAAATTGTTCAGTTTTGTATAAATTTTACATTGTAATTTGTATAATAAGATCTGTATTTGTATAATTATAAGTG
TATAGGATGATAATATATGTATTTGTATTTGTATATATACTTTTCTCTCGCTTTATACAAACACAAACGCATTTTATACA
TTTTATATCGAAATGTATAAAATGACTAATTGTATACCGAAAATGGCTAATTGTATATTAAATCAGATGGCGAAAAAAGA
GGATGTTTGCTGCGAATTAGAATTAAAATAAACTATGGCTATAACCTTTAATTTGAATTAATGGTTTGTTATTTCATACA
ATTTTCCCTTAAAAAATGTATTTGCTAATGAAAATGTGATAGTGTACGTTAATTAGATAAAAATAATATTTCTCTATCTC
AAATTAACTGTCATGATCGTTTTTCAAATATCAATCATATAAACTTTGATCTACAATGTAACATATATTTTTCATTAAAT
TGCTATGAGAAAAGGTTACAATTTGTATTTTTTTAATAGTTTTGAAATATCTAGATATATTTTAAAATATAAATTATTGA
GTTGATTCAATTCAATATAGTTGTGAAGATTGTTTAATCCACACTCAAAAGGTGAATAAAGATAATTAATCTGAAACGAT
GGGGTATTATATTTCTATACAATTTCACAATGAATTACTAATTATTTTGAATGTAACACTTAAATTCAAAGGTTTGAAAT
TTTACATTTAAATTAATAATCCCTAAAATATAATTAATGTAATATATCATATGATGATGAGAATCAACTCTCTTATTCTT
TATAAATAAACACTTATGAACATATTATATCAATGTGATTTTATATCTAAGCCATGCGGAAGTTTCTCAATGGACTTCAT
ATTATTTGAAATTTAAAATACAAAATTTTCGTAAATTTTTATACTTTATTTATTACTCTCTTCGTTTATTTTTATTTGTC
ACTGTTTAACTTGACATATTTATTGAGAAATAAAAATAGTTATTGATATAAGCATCTAACCATACTATTTCTATTACTTG
ATGTTTAGTATTAGGTGTTAGAAAATGATTTGGAAAATAATATTTAATGCTAAGGATAAAACATAGAAAAAATAATTATC
TTTTAAAGATATGTTAAAAGTTATATGTAAAATAAAAATTTCTTTTTAGAAATAAGTGATCAAGTAAAAGTGAACGGAGG
AGGGAGTAAAAAACATTCACCCAAATAATTACGTCTAGAAGGTTAAGACGATCGATAAAATTGATCCAATAGAAGCCCAA
TGTTCAGAGTTCATTGTGTGATGGACCTAGCTAGATTTATCCGGAATAATCTACACATCTGCTTCTGAAAGTATCTACTT
AGCTCTAAAAATATTTTAATGGATAGAACTTAGAAGTATGGAGAAAGTGTTAAACATTCCTCTAAGAAGCATTAAATAAC
CATCAGGTCCTCTTCCATCAACCATCAAAATTGAAAAGCAAGTAAAGAACCAAGCAAACACAAAAAAATCCTCAAAAGCT
CAGTGAAAATGTCACTAATATCAAAAATCTTCGGCGATGAACGAAGTAGCAGCATGTTCAATCCATTCTCAATTGATGTC
AAATCCATTGAGATCTTTGGTTAGACTCTTTGGCTGAAATATTAATTAAGGTTTGTATTGTTGAAGATTTGAAGAAATCA
ACGACCTTATAATAATACTCCTTTCTTTTTAAAAAAGAATCTTCTACGTTCCTCTCAGTCTCTTTCGAACAAAATGATCA
AATTTCCTTTTTTGAACATATTTAAGATCATGAGATTAAAAAATATTTTTATATATTTGATATAATTTTATTTTAGGACC
ATAAGATTGAAAAGATATATTTTTTTTAAAAACGGATGGAGTATTAATTAAGGTGTATGTCGACGTTGAAGAAGTGAAGA
AGTGAACGGTCAAGGGTAATAGGGTATAATGATTTATGATATATTCATGAGAATTGAAATGAAAATATTTTTAACGTTTT
CTATGTGGATATTGTATGATTTTCTAAGTTTGTTGTTGTGAAATGGAAGTATTGAAAATTATTACCCATGTCAACATTTT
TGTTTGTTGCTGTTCTCTATTCTTATGTGAATTTTTTTATGTTCTCTTGTGAGGATGTTGGTTTATTTGATGGAGAAGAC
TCATAATTGGAAAAATGCTAATTCAAAAAAACGGTGCCTTATATGAATGATATAATCAAATAGACATTTATACTAACATA
AATACATAATGCTCTCGACAATTTAAGAGACACAATAAAAATATCAAATTTTGATTTTGTCAAATAAATATTGTGACTGA
TTTGGAAAATTTACATTGATGATTTGCTTGATTTGCTTGCTTTTGTATGAATACATGTAATACGTACAATAAGTATTCAA
ATATATTTTTATCAAGCTTGGCAATTTTTCTACCAACATTATTGATCAAAATGATAATGTACTCCAATTGTTTTCTTCAA
TAAATGGCGGAAGTTATGTTCTTTTAAATTATGCTTATTTAAAAGTATTTATTGCTATTTCAATTTTTTTTTATCACATT
TCTAAAGTAAATATAAATAAACAATATTATATCAAAATTTAAAATGTTGGGCCCGTGCTTAGCACGGACAAAAACTATCT
AGTATATTATAGAAAAGGGAAAACCCCGTGTTCGGGCTCAATCACTATATATTATTTAAAATTCATAATTTTTATTTACT
ATACTTCTAATTTCTTAAATATAATGTATTACTTTTTTTCTACTACAATATTAACTATCTAAGATTAACATTAGAAATAA
AAGATATATAATTTATAATAAAAAAAGACCGAGAAATTATAAAATACTGAGTCATATTACTTAGTTAATAACAATAAAAT
ATGATAAAATTTTGGACAATTAAATTAAAAAAATTAATTTACAACATCATGGATAATACATATACATATATATTATTTTA
TAAGACAGAAAATGAAATCACTAAAATATGAATAACTAATACATAAATAATTGAATTTTAATAACTAACTATACATAAAT
TATTTTATAAGAACTGCATCACTAATTCTAATCAACTATGAATGATGAGTAAATGAGTAACAAAAAAAGATAAATGATGA
GATATACACTTAAATTAATGAGAGTGTATAAAGGAAGGAGAAATTTGAACTGAGGCGATCAAAAAACTACAAATGAGTAA
ATGAGTTGACACACCAAAAGCTATATATCACAGAGTTCTCAAAATAATTTACTAAAAAGGACTTAAAATATACTAATGAA
TTTATAGCAAATTGTGATAACAAGTAAGGTAATGAAAAGATAAAGTAGGGATAAAAAGTCCAGGCTTCAGATAAAGCAAA
AGACGTTAAAAACAATAATAAAAATAGAATGTTGCCTAAGTTCGATTTAGATATCTTTCACATAAAATGACAACCTTTAA
CGAATAAGCCAAGTAGCTTACTATGAAGGAAGCATACATCGACAGACGACATGTCGACGCTCAACTTCAATTGTATTAAT
CTTAATTTTGAAAAAAATAATTGTTGAAGCAATTGTTAAGAGAAAATATTAACTTCATTCAATAGATAAAAAAATTGGAA
AAGAAGAAAGTCTTTTTTAATCTAATTAAATGTTACGATTATAATATTCTCTTTTATGTGTACTATTTTCTTTATTTTAA
ATTCAACAAATAAATTTAAATCATCATTATCACATTTATTATTATATGTTTGACGAACATTCAAGGTTAAATTAGGTAAT
ACGTAATGTTTTTCAAATTCTTATCATATACTAGCTAATCTCAATTTGAATCATTAAATAGGAAACAAAAATATTTGTAT
ACGTATCAAGTTATTCAACTATTTACTGAGAACATAACTTTAAATAGAAAGATGTGGAGATTGAAGATTAGTATGTAGCT
AAATGTTGTCACCTTTTAATTTGGTGGAGGAGAGACTGGGACTAGCCAGGCCATATTCTTCCCGCAGTATTATTAGTATA
GTAATCGCGTAATTTCTTATTTTTCAGTATGCCTGCTATCTATTGCTTCATTTACTTTATGCTTTGATACTTTGCGCTTA
TATTTTCTTACAATTTTGCTCCGAATTAGTAACTTCTTGTTTAATCCCAAGATCTATTATAAAACAACATTTTTAATCTG
TATATAAAAATAAGATCTACATATAATTTTTCGGACCCAAATTCCATTATAAAAAATTACTGTGGTGTGTGGGGTAATTT
TTTCTAACCTGCCTAACACAGCCGCTTGGTGTGCGTTAGTCAGAGAGGGCAGCTTCATTATAAGGTCACTCATTTATAAT
ATGCTCAATGACAATAAGTTATTCAGCGTGAAATACTATTATTCTTTTATTTATTATCGTCATCAGGTTGATGTCATTAT
AAATTTATATGGTGTGGTACAATTATAAGATTTTTTCACTTTTTTTTTTTTTTTTGCATTTTATGGACCTTATAAGGTAA
ATTCTAAAAATCCTTTTGAATGTACCAAAAACCTTAAAAGAATAAACCTAAAGAACTATTTTTTTGGAACGCCAAGATAA
TCCACAGTCACTATAATCTTTGTCACAGTTTCTGCCCTTTGGGTGAGCACTGGATAAATTCTTCACTGTGTAATAGCATG
CAAACCATACATGAGATGTAAACAGTACTAAGCAAGCCTTATGTGACATGCTCGACTCAGAAGACATTGAGGGGGATCTA
TCCCGAATCATCTGTGTGAATGACCATCCTCCAAGCCAATTAAGTCATCCGAAAAGACTAAAGAACTGTTTATCCAACTA
ATTTATTGTTGATCTATTTTTTTAAAAAAAAATATACATAAAATATACGACAAAAGGACACCAGTATAAATAAAAGAATT
GTTTTAATTATTGGACATATTTTCTTGGTTTTTGTTCTCATATTTGTATATAGCATGAACTGGCTAGATGTGCATAGATA
CCACCCAATTTACAAGTTTTAGCACTTGAGATATGTATAGAGATTCCTCTTAATGGCCTTTTCATTGTCTTCGAAACTAT
TTTATATCGACAAGGAGCATCTTGCAAATTAAAGGCCATTTGCCATATAATTAGAAATAGGCATAATGGTCTTTTAACGT
GATCTTATTTTACATTTATGTCCTTCAATTTTGGGGTCCATAAGTAGACATATAAACTTGTATAAAATTAAACAAATGGA
CACACACGTCCTACGTGACAATTTGTGTCCTACACAGGAGCAGACTCACATGGTCTTCAGGGGTTCACCCGAACCCCCTT
AACAAAAAATTACACTATATATAAAGTAATTTTTTTGAATTTATGTAGATATTGTAATTTTGAACCTACTTATAAACAAG
AAGTAAGTTGTAGTGTATTGATAAATAGCCTCTTAGATTGATCCTCACGTCCCAGATTTGAATCCCATTGTGGTCATCTT
TTTTTTCGGAAAAGGGCCAAAAATACCCCTAAAGTATAGGAAAAGGTCTAAAAATACCATCCATCCATCTTTTGGTCTAA
AAATACCCTTCTACTCATCTTTTTTTTTGTCTAAAATTACCCTTCCATCCACCTTTTTGCTCACTTATACCCTTACAACT
AACAACCTTCTCTCTTTTTTTAAAATACTTATGATGTGTTATTTTCTTATTGAATGAAATAAAAATTCACCTCTATTAAT
TTTTTCCCATAATTTATCCAAATCAAAACAATATATCTTTTCAAGATCCAAAAAATATATATTTTTAAATCTAGTAAATT
ATATTTCTATAGCTTTTTTCCAAAAAAAATTAGATAATTAAAATATTTTAAAAAATACTAGTCATGCTACAATTACAGGG
ACATAATATATTAATATAAATCCTAAAAAAATATCTATCTTCTTTTTTTTTTAAAAAAAAGATCATTTAATTTTTTTGAC
TAATAATCTTGTCGTTCGCGTCATTAGTGATCAAATCTTGGACTGGTGCACCAACTGGAACAACCTTTTTTTAGGATTTA
TATTAATATATTATGTCCCTGTAATTGTGGCATGACTAATATTTTTAAAAATATTTTAATTATCTAAAACAATTTTTTTT
TGGAAAAAAGCTATAGAAAATAGAAATTACTAGATTTAAAAAAAATAAAATTGGATCTTGAAAAGTATATCGTTTTGATT
TGGATAAATTATGGGAAAAAATTAATAGAGGTGAATTTTTATTTCATTCAATAAGAAAATGACACATAATAAGTATTTAA
AAAAAAAAAGAGAGAGGGTTGTCCGTTGCAAGGGTATAAGTGAGCAAAAAGGTGGATGGAAGGGTAATTTTAGACCAAAG
AGATGAGTAGAAGGGTATTTTTAGACCAAAAGATGGATGGAGGGTACTTTTAGACCTTTTCCTGTACTTCAGGGTTCAGG
GGTTTTTTTGGTCCTTTTCCATTTTTTTTACCTTCTCTTCATTTAGTCCAATCTTTCACGCTTTTTTTTTCTTTTTTTTT
TTTTTAAAAAAGAGTAGATTTTTAAACCCAAGAAAATACAAACATGCTAAAAGGTCTCTGCTAACCGTACTGATTTTTTG
TACTTATAAACTATATACTAGTACTTTCTTGAAATTGTATTTTGTTAGCTTATTCACACATTTATATTTTTATTTTTCGA
ACCCCCTGAATAAAACATAAGACTCGTGTGTACTTGTTCAACTTTATACATGTTTACGTGTTTATTTATGCACACTCAAA
GTTAGATGTTATATATGTATAATGAGACTAAATTAAATGACACATTTATGTGTTATGCCTTAGAGCTATATCAACTTTAC
TTAATATTTTAAACTATTTTTTAACCATATGCCCTTTAACTTGGCTTTAACTGACATTTATGCCTTCTGATTTTCGATGT
GCACAAGTAGATATTTAAATTTATATAAAATTGAACAAGTAATACATGTGTTCTACATGACATAATACACGTAGGATGCA
AAATTACCATGAAGGATGTCATATATGACAGATATGTCTATGTTCAATTTTAAACAAATTTAAGTATCCACTTGTAAGAA
TAATTTTAATTTATAATTTTTTTAATAATTTAATTTTATAATGTTAGAAAAACGGTGTGTATTAAAAAAAAGACAAAAAT
TAGAGCATCGAAAAAAATACCCACGTTTGTCTTCTCCCTCCGGCACCCCTTTGTTTGTATATAAATAGTCTCCCGCTTCT
GTTGGATTTGCATATCATACTCTTTACTCTCTTCTGTTTCACCTACCAAACTTTAATTATACAGGTATTTTTCCAACATG
CAATTTCATTTCTTAATATTTCTTCAATTTTTCAATTCTTTATTTGTTCATTAGATCTGATACCTAAGGTATTTTTAAAT
CAATTAACTTTCTGTTCATCATTTTTTGGATCTAATATCTTATTTCTTTAGATTTTATTTTTTTTGAATTTGTTTCCACT
TTTCTATTCTCAAGCTTGTTTTAGCTCATGTTATGCCTGCTACATTTTTGATAAAATTGGAACGATACAGAGATGATAAT
AAGTAGTAATATAGATCCTGTAGAAAGAGGACAGGCATAAAGAAAGGCACAAATTTTTAAAAATAAATAGGAAAATCAAT
TTAGAGTGTCATAAATAACGTTTACTATGACAACATATGCGGTGTAATTCCATAAGTGGGGTTTGGTGAGGATAGTGTAT
ACGTAGATTTTAAACACCTAAGTTGTGAAAGTAGAGAGGTTGTTTCTGATAGACATCAATAACCTTTAGTATAGAGTATA
TGATAATAATATTGGCTGCAATGGCGGAGCTAGGATTCTCATTGAGAAATTCAAAATATAGAAGTTAAACACAAGAAGAA
GCTAAAGGGGTTCAACGTCTATTATTTATTACATAATGGTGCAATTTTCTGCCGAAAGGGGATGGCCCTAGATATCAGGC
TGCTGAGGCGAGAAGATATTGGAATTTAATAGCCTTAAGAAGTAGCTAAATTTTCTGTTCCACCTACGCCCTATTTGTGG
GATTTCATTGAGTATGTTGTTGTGTTTCTTTACATATTAATAATTGTGTATAGAGAGAATTCTTATTTGTTTTGGGTGAA
AACAGATTACTATTCACATATATCACTCACGATGGCTCCAGCAACTGCAGAATCAATCAAGCCTAGAGGTAACGCATTTG
TTCTTTTTGCTCATTGCTTAGAAAATATAACTCATTTCTTTATATTTCAGCATCGAACTATTGTAATTTCAATATGAGCC
ACTTCTCTGGTTGCTTTTGTTTACCGTTGTTAAAAGATCGCATGATAAGAAATAGGTCTTCACTCCAGTCGAGGAGTGAA
ACACATGTAGATAGATGAGTACTTTGTTCAGTTTTTGTTGTCTGAGCTTTTCTTTTAAAACTAAAAGTAATTGTTGGATG
TAACTTTAGTTTTATATTTATGTTTCAAGAATATTATTAAATCAGTGTTTACTTTTGTATCATAAATGTGGAAATTTTCA
AATGCATATTTCAATTATGCATTCCTAGTTAAGACCTTTAGAGTGGAAATGCCCTTTTGATGTTTGTTGTCTTAGAGAGT
CAAAATTTTGCAAGTACATCTTTTTCTTTACCTGAATTATGACGTTTCTACTGGAGATCCAATACCTAGAAACAGCTTCT
TTTTCATTAAGTGTTTTTCCTCGTACCATTTGCTTGTCGTTTTCCCTTTTTCTGATAAAATTGACACCAAAAGCAGGCTT
ATTTACATTTTTGCTTTCTGTTTCAGGACCACAACGTTCCTTAGATTTTAGTTTCTCATTATTGCTTAATTTTTAATGCT
TTTGTTGAACAGATGTTTGTGTTGTTGGTGTTGCCCGTACCCCGATGGGTGGCTTCCTTGGTTCTCTTTCATCAGTTTCA
GCGACTAAACTTGGATCAATTGCAATTGCTGGTAAAACTCTACACTAATTTGACATAATTTGTTCATTATAGAGAATCAT
TGTCAAATGGCATAGAGTGATCTCTCTTTTTAATGCAACTTTAGGTGCTATCAAGAGAGCAAATGTTGACCCGTCACTTG
TCGAAGAAGTTTTCTTCGGCAATGTCCTCAGTGCAAACTTGGGGCAGGCTCCAGCTAGACAAGCAGCATTGGGTGCAGGA
CTACCCAATACAGTGATTTGTACTACCGTCAACAAAGTTTGTGCATCTGGAATGAAAGGTGTGCACCATCGAGTTGCAAT
AAGTAGATCATTTCCTAGAGAACCCTTATCCCCATTTATATAAATGTTATAAGGGCCAAGAGACGTGACTTGTTTGTAAC
TTAATGCTACTATATATATCTTTGCAGCAACTATGCTTGCAGCACAAAGTATACAGTTGGGCATCAATGATGTTGTTGTG
GCTGGTGGAATGGAAAACATGTCTAATGTCCCCAAGTATTTTGCAGAAGCAAGGTTTGTTTTCTTCAAAAGTTTAGCACC
ATTCAGACTTAAGGTTTCCACCCTCCTCCCCCCTCACCAAAAGAGAGCAAGAGAGGAAAGAATTTACTGAATTCACAACT
ATAAGGAGATTAAATGGCCTTTTCCTAATTGTTTGTCGTATACCAATTTGGGGACGATTCATTGTAATGTTAATGCCCAT
GTTCCCTTTGTTTGATCTTAGCATGAATATGTCCTATTCTTACGTGTAACGACGAACTTAATGAACACTCAAACAGCGAG
CCTGTGTTGCTGTTTTAACTTTCTTTTCCTTTCACTTCTAATATTCCATGTTTTCGCTTTGGTCATTTCCAAGATCTTCT
CTCTTTCCACCATGTGCATTTTGGATCTTCCTCCCAGGGTCTTATATTGTATATGGTTTGTTCCATGTGGTAGACTTGTC
GCTCCCCACTTCTGTTCTTGTTTTTTACTACTTCTGATCAACATTGTTCTTCAATTCATTAATGGCCTAAACTGGCACCC
TTGCAGGAAGGGATCTCGTCTAGGTCATGATAGTCTTGTTGATGGAATGCTTAAAGATGGTTTGACGGATGTCTACAATG
ATTGTGGTATGGGAGTTTGTGCTGAAATATGTGCTGAGAATCACAAAATCACAAGAGAGGACCAGGTTTGTCTTCACATT
TCTTTTTATGTGAATAATATAGCTTCAATAACCATTATTTGACTTTGATGTACACTGGCATACTGTTTTTGGCGTTTCGT
TGTCGATTCTACCATTTAAAGATGTTTTTGTGACAAAAGATTCAAGTGATACACTGCATCTCCTCCCTCTCTCTCTGTTT
CATAAAGTTGGACAATTCCGACTTTATGTTCTTTTGTCACTTGTTTATCACACTATTCGTTTGTGGAAAAACTACCATTC
TCTCATTTCTATGTTCCATCCTTTTGTTATCAAGTGTTTGCATGTCTGGCCAATCTTTTCCTTTCCAAAAACAAAAGGAG
GAGTTAAGTGCTTATGTCTGAACAATATTTTTGCAGGATAACTTTGCAGTTCAAAGTTTTGAACGTGGCATTGCTGCACA
GGAAGCTGGTGCTTTCACATGGGAGATTGTGCCAGTAAAACAACTAAATCTTCGATGCTATAGATAGCTCATAGCTAAAG
TAAAAATGTTCCGTGCACCCTTTTAAATGATTTTCCGGGCAATTTCAGGTTGAAGTCCCTGGTGGAAGAGGAAAACCATC
CACCATTGTTGATAAGGATGAAGGTCCCGGAAAGGTGAGTACATATACTGCAAGCAAGACTTAAATACCATAGATGTCTT
TGTCCTTTACATCTTCCCTTGAGGTGGTTCAATGAATTTACCAACACAAAAACCTAATCAAGTATGACGAGCGCATGGGA
ATGCAAACAAAAAGAGTTATTTTCTGAAAATTGAATGCCAAATTTTGTATCAATACAAGCATCATTTTTTTGACCTGAAG
AAGGGAATGAATTTATTTTCGAGTGCAGTATGCCAGTATATGCCTTTCAAATACCCGAGGATCAAAGGGACGACTTTGTT
TTCTTGGTAGTTAAAATAGGTTAAACATACATCAACAGAGATTTTACAACACCTATATATCCAGCCATAGAACTTCAACG
CTGTCAGCTTTACATTTCTCATGTATTTTGTTCTGTCTTGCCAGTTTGATGGCGCAAAATTGAGGAAACTCCGACCAAGC
TTCAAGGAAAAAGATGGTACTGTGACTGCTGGTAACGCTTCTAGCATAAGGTTTGTGAGTTACATGCACCATTTCCTTTT
CTTTGAATTCTTTCATTTATAAATATGTTGTGTGTTACCCTAAATTTAAATGCATTTTATCCTTTTGTAATTATAGCGAA
AGTAGTATATCTGTTACGATTATAGGTTCCTCAAAAAAAAAAAAGTACAGTTCTTCATTGCATCCTTAGGGCTGTAGCGA
TTGGTAGTTTTATGTCATCTTTGACCGGCCTCAGGAGTATCTGATTTCTTCAATTCTTATAATCCATTAGAAATAACTGG
TTTTTGAAATTTTTTCAAAATTAATTGGCAAGTGAATTATTTCCCTTTACAGTGATGGTGCTGCCGCACTGGTCTTAGTA
AGTGGAGAGAAAGCTGTAAAACTTGGACTAGACGTGATTGCTAAGATCTCAGGATATGCAGATGCTGCACAGGTACTTTT
ATCTATGAATCTGGAGAATGTACAAGTTTTTGTTTTCACTTGGGCTTGTCTGTCAATTTTACAATCTTGACGCGTAAATT
CAACTAACCGTGCAGGAACCTGAACTATTTACAATTTCACCTGCTAAAGCAATTCCAAAAGCCATCAAAAGTGCTGGTTT
AGAGGCTTCTCAAATTGATTACTACGAAATTAACGAAGCTTTTGCGGTATGACTTTTTTTTTTGTATTTCTTTTAAACTT
GCTTTCTTTCTTTTGTCTGAATACTTCCTTAACAGACACTGCTTGCAGGTAGTAGCTCTTGCAAATCAAAAGCTGCTTGG
TCTTAATCCAGTGAGCGCTCTCTCTCTATCTCTACCTCGAGCTTCTAAATATCTTAATTTCTTCAACTTTGAGAAAATTA
GACTGGATCTGTTCTTTAGAGAAACTATTTGGATTTATCCATTCATACAAAGACAGATCAAGTTTGGCGGATCTTTAAAA
CATTTCTATTATTTGCTTAGCAGTACATAATTTAGCGCAGAAACAATGATCATGGTCTTGAAGTATCCTTTCAAATTGTT
CTTTCAGGAAAAAATTAATGTACATGGTGGAGCTGTTTCTTTGGGGCATCCTCTTGGATGTAGTGGAGCTCGTATATTGG
TTACTCTACTTGGGGTATGTACTACTAGACGGAATACTTTACTATTACCAAAGTTAAATTCAAAACCTTAGGAACACTGG
CGCCTTCAAATGTTTATTATTGCATCTTTCCGATGGAATGTTGCAGGTATTGAGACAGAAAAATGGCAAATACGGAGCTG
CTGGTGTTTGCAATGGAGGAGGCGGTGCCTCGGCCCTTGTTGTAGAACTTATGTAATACATTTCTTTGGTCCTTGGTAAG
TCCTAAAATAGGAAATTCATTTGAATGAAGTCTTACCTATATGATTCTGCATAGTGCATACCATACTTCAAGTGAAATTT
ATGGATTATATAGGGGATGTAGTTGATAGATTGGACATTAATGTTTGAAAAGTGTCAACGGGACAGCTGTGGTGTGAGAA
CAAGAAGAATTTATAGTGAATATAAGAGACTATCACTGAGATGACTATGCGACAAAAATGTTAACTAGATTGTTCATGTG
GTTCTGTAATAATCGTATGTAACTCGATGAATATATTTGAAAATCCAGCAGGGGAATCTGCTCAGGGAGAAATGCTAGCC
GATAGCTAAACACCTTTAGCATCAACAATACATTTTTTAACTAGGCACCTACAAATTAACCACCTCTATTAGCTAGCAAT
TCTCCCCTCATTCACCATGAAACATTAGTTTAGCTCAGGTGCAAAGCTTAACGATTCACACTTTGTTCGTTCTTCCACAT
GCATTGAGAGTTGTTGCTCATATCCTTAGTCGTTGTCAAATGTTTGATGCTTCTCAAACGTTGAAATTTCACTATTTCAA
TCAAATCATAGAGTTAGACTTCTAGGAAGGAAAATAGTGATTGTGCACTATGATCATATTGCGTTGTGCCATCTCTATCG
TTTCCCCCTCTCATTTCTATACGGAGCAATAGAACGATAAGTAGAATTTTGCTTGCAAATGTTGTCTTATGTAAGTTGCT
AATTTGATTGCAGGTGAGTATTGCAAGCTTAGTTACAAGAGGTGGAGCTTCAATGGATTAATTAGATTGAGTGGTTGGTG
TCTTCAAGTAGTGAAAGATTGTGAAATTTTTCTGTCTTCTTTCAAGCAATTGTACTCTTCACATATAAATATATGCAATA
GTGATTACTTCCCTAAAAGTTGTAGAGTTTCCAAAGGTTGTTATAGAGTTTGTTATTCAACTTATACATTAGGAGTGGCA
AGCAGCTAGTCGGATCGAAAACGGGTTAGATAAAATATTTGATACGTTTATATTTAACATGAATAAGATATAGGTTAATT
GGTGGCTTCCAAATCTTATGACAAGACGCCTAAAGTTGATAAAAATTAATTTTATAAATAAATAGTTGTGTATTTTTTAT
ATTTTTGGATAAAAGTGTTGCTTTTAACTATACAGAGCAATGTCTATTGACTGAAGTGAGAAATTGGACTTGTTTGTTTG
GCCAAAGATATTTTTTCACTTCTTTCCGGAGTTGCATGTTTGACCATAAAAATTCATGATTCAACTTGATGTTAAATTTC
AAATTTTTTAAGAATTTGAAAAATAATAACAAAGTGTTCACTTTTTTCACATCAAATTACTCACAAAAAATATCATTTTC
ACTTTGAAAACAATATATTTTTTTTTTTCAAATTTCACATCGAAATATGGTTGAACACTTCAATTTGAATTTTTCAAATT
GGCATTGTGTTTGCTCATATTTTTTGAAATACATATTTGAAATTTGAATGTACTTTTTAAAAACATGAAATATAATTTTT
ATGGTCAATAAGCTCATTTTCAAATGGAAAATCACTCCACACATCGATTTAATGGTTAATATTACAGCCTTTATATTTAC
TTTTTTTTATTATCAATTATAAATAATTACAAGTATTAACAAATTATTTTAATTTATTAATTAATTAATCAATTATATAA
TGTTATTATAATTAATAGGTGAGAGAAGTATCATTAATGAGAGAAAATCAATTGACTATTATTAATTAAGACTTTCAAGG
ATTTTCTTAACTTACTAGATATAGGACCCCGTGCCAGCACGGGGCCCAATATATATATTTTTTTATTTTAATTTATGTCA
TATTATGAAATTTGAGAAGTTATTGAAATTTCTATATGATTTTAAAAATATTTTAAACTTTTAGCTATTGTGATTTGTAG
TACTTTTTTTTAACATAATTTTGAAAATAATATTTATTACTCTCTTTGTTCTAATTTATGTGGCACACGCAGAATTTCAA
ATATTAACCCTTTTTTATATGTCTCTTTAATATATTAAGTTGTTAATTATTGTATTTTATAGTACATTTTGAACCTAATT
TTTTAATAATATATGTTATTTGTTAATTGATAGAATACTTTTAATGTAATTTTTTTTAAAAAAAATATGTGTGGCTCTCC
ATGTCCCAATTTATGTGGCACATGTAAAGTTTTGACAATTAACCAAAATTTTAATACATTTAAAAAAATATTTTTAAGTC
GTTAAATTTTAAGTAATTTAAATTGTTGTATTATTTATTACAATTTATAATACTTTTAAAGTAGTTGAAATATTGTACTA
TTTATTATGATTTATAACAGTTTTTTTTTAAATTTATGTCATATAATGGAATTTGAGAAGTTATTGAAATTTTTATATGA
TTTTAAAAATATTTTAAATTGTTAGCTATTGTGATTTGTAGTACTTTTTTTTAACATAATTTTGAAAATAATATTTATTA
CTCTATTTGTTCTAATTAATGTGGCAGATGCAGAATTTCAAATATTAACCTTTTTTTATATGTCTCTTTAATATATTAAG
TTGTTAATTATTGTATTTTATAGTACATTTTGAACCTAATTTTTTAATAATATATGTTATTTGCCATGTCCCAATTTATG
TGGCATTAATTGATAGATTTGTTGGAGTCGAGAGATTTATTTTGTTAATTATTGTAATTTATAATTTGTTTTTCGTCAAT
TTCGTCGACTATTTATTTTATTAATTATTGTAATTTATTGTTTCTTTTTCGTCAATTTCAAACAATATATGTTTATCATA
TAATCCATTTTATGTGATACCAATAGAATTTAGAGAGTCAATTAAATTTTGTATATAAGTTTTAAATAATTAAGCTGTTA
ATTACTGTAATGTATAGTATTACTTATATTATTTTTAAATATATTTAAATATTATATGTTAGGTTTTTTATCCTAATTAA
TATGGCACTGATAGAATTGAAAGTGTCAAATAATTGTTAATTATTGTAATAGATAATATGGAGTATTTAAGTCATTTATA
GTATAGTAATTAATATATAATATGTAGTATTTAAGTGTTATATTATGGAATTTGAAAAGTTATTGAAATTTTTATATGAT
TTTAAAAATATTTTAAATTGTTAGCTATTGTAATTTGTAGTACTTTTTTTTTACATAATTTTGAAAATAATATTTATTAC
TCTGTTTGTTCTAATTTATGTGGCAAAGGCAGAATTTCAAATGTTAACCCTTTTTTATATGTCTCTTAATATATTAAGTT
GTTAATTATTGTATTTTATAGTACATTTTGAACCTAATTTTTTAATAATATATGTTATTTGTAATGTCCCAATTTATGTG
GCATTAATTGATAGATTTGTTGGAGTCGAGAGATTTATTTTGTTAATTATTGTAATTTATAGTTTCTTTTTCGTCAATTT
CAAACAATATATGTTGTTAATTGATAGAGTACTTTTAATGTAATTTTTTTAAAAAANNNNNNNNNNNNNNNNNNNNNNNN
NNNNNNNNNNNNNNNNNNNNNNNNNNNNNNNNNNNNNNNNNNNNNNNNNNNNNNNNNNNNNNNNNNNNNNNNNNNNNNNN
NNNNNNNNNNNNNNNNNNNNNNNNNNNNNNNNNNNNNNNNNNNNNNNNNNNNNNNNNNNNNNNNNNNNNNNNNNNNNNNN
NNNNNNNNNNNNNNNNNNNNNNNNNNNNNNNNNNNNNNNNNNNNNNNNNNNNNNNNNNNNNNNNNNNNNNNNNNNNNNNN
NNNNNNNNNNNNNNNNNNNNNNNNNNNNNNNNNNNNNNNNNNNNNNNNNNNNNNNNNNNNNNNNNNNNNNNNNNNNNNNN
NNNNNNNNNNNNNNNNNNNNNNNNNNNNNNNNNNNNNNNNNNNNNNNNNNNNNNNNNNNNNNNNNNNNNNNNNNNNNNNN
NNNNNNNNNNNNNNNNNNNNNNNNNNNNNNNNNNNNNNNNNNNNNNNNNNNNNNNNNNNNNNNNNNNNNNNNNNNNNNNN
NNNNNNNNNNNNNNNNNNNNNNNNNNNNNNNNNNNNNNNNNNNNNNNNNNNNNNNNNNNNNNNNNNNNNNNNNNNNNNNN
NNNNNNNNNNNNNNNNNNNNNNNNNNNNNNNNNNNNNNNNNNNNNNNNNNNNNNNNNNNNNNNNNNNNNNNNNNNNNNNN
NNNNNNNNNNNNNNNNNNNNNNNNNNNNNNNNNNNNNNNNNNNNNNNNNNNNNNNNNNNNNNNNNNNNNNNNNNNNNNNN
NNNNNNNNNNNNNNNNNNNNNNNNNNNNNNNNNNNNNNNNNNNNNNNNNNNNNNNNNNNNNNNNNNNNNNNNNNNNNNNN
NNNNNNNNNNNNNNNNNNNNNNNNNNNNNNNNNNNNNNNNNNNNNNNNNNNNNNNNNNNNNNNNNNNNNNNNNNNNNNNN
NNNNNNNNNNNNNNNNNNNNNNNNNNNNNNNNNNNNNNNNNNNNNNNNNNNNNNNNNNNNNNNNNNNNNNNNNNNNNNNN
NNTTTTATCCTAATTTATATGGCATTGATAGAATTTAAAGTGTCAAATAATTGTTAATTATTGTAATAGATAATATGGAG
TATTTAAGTCATTTATAGTATAGTAATTAATATATAATATGTAGTATTTAAGTGGAAGGTGGTTGGGCCCACTTATATAG
TTTGATAAATATATTGGATATTAGTAGTGATTTATAGTATAGTAATTAATAATATATAATATGTAGTATTTAAGTGGAAG
GTGATGGGGTCCACTTATATATTTTATAAATATATTGGACAGTAGTAGTTATCTTATTGGCACAATGGTAGTCATTCCTA
GAGTCTTCTATAATATAGTAACGGAAAAGGGTCAAAATTGCCCCCGAACTATATGAAATAGACCATTTATACCCTTCGTT
ACATTTTGGGATAAAAAATGCCCCTGCTGTTATCCTAAGAGACCACAAATACCCTCAAGAGTTAACACCCCAAATTTTTG
TTGACGTGGCAAGCCACGTGGGACTAATCTTTCCACCTAAACGTTGCCAACTAGGATTCATTACAAAAGAACTAGACCTT
TAGCGGCAACAACAGTCGGCCACAAAAGCCTAGAAAATCGTCACTAAAAGTTTTTAACATTAAATTCTAATTTTGTTTTT
TTTTCCTTCATTGTTTTTAAAAAACCAAATATGATATCGATTAAGTAGGAGTTTGAAGACACTATATGTTTTATTTTTAT
GTCTTGTGTAAATGTATAAAATGTACAATGATGCATTATATATATATAGTAGGAGATTTGAATCGAGAAGTAATTTTGAT
TATTTTTCGTAATAATATTGGATATTTTTAATATGGATATTGCAAGTTATTTATTTTAGAAAATTAGGTCGTAATCGAAA
ATTAATTATCATATTTTTTTGTTGAAAAAATAGGTTTTATTAGCGAATGGTTGTTGGAGCCTTAGTCGCCACTAAAAATC
ACTCATAACCTTTAGTGGCAATATTTTGGGATTTTGTGGCGACTTTGTCGCCACTAAAAGTTAAGTTCTTTTGTAGTGAA
TCTTAGTTGGCAATGCTTAGGTGGAGGGATTAGTCCCATGTAGCTTGCCACGTCACTAAAAAATTGGAGTGTTAACTCTT
TAGGGTATTTGTGGTCTCCTGGGATAACTGCGGGGGTATTTTTGATTCCAAAATGTAATGGAGGGTATAAGTGGTCTATT
TTGCATAGTTCAGGAGCAATTTTGACCCTTTTCCGATATAGTAATTATCACAGCCCACCCACAATCCTACATACCCACAT
TCCTACATACCCACATTTCTCTTTTTATCCGTAGTTACTTTTTTGTTTCAACTTCTCCATTGTTATTCTCTTCCTTTTCT
CCATTCAAAGTAAAACCCCTGCAAAAGTTCTTCATACACCTAAAAAAAATAAAATTGAAATTTTATGAGGTTTTAAGGTA
TTGTTTGTAGAAGAAGCAAGAAAATCTTAGAGCGGCCACCGTTACCAGCAAAATGTTGAAGAAAAATTATTTGGGTCGAG
CGAAGAAACAGCTTCGGAGGGAAAAAGAAGAGAAAGAGAAGCTAGCGAAGAAGCTACAAGCAAAAAAAAAAACAAGATGA
AGGTGGATGGTAAGGACAAGAAGAAAAAAGGTGCAAATGGATTTTAAATTGGGAAGAAAAAATTGAAGACAGGGATGACT
CCATCAGCCAAAGCTAAAGCTGCACAAGCAATGGAGATTGAAAAATAAGATTTTGCTGTAGTTAATTCAAGTGTATTTGG
TAACTGAAATTGAAGTTGTTTTCGTCTTTCTTCTGCAATTTGTTCCAAAAATATCAAAGAATGTGAACAGGGGTGAGTCT
TTGAATCCATTGAAAAAAAGAGCAACATTGAAAGATGATTCGAAATTTTCAAGTCTAAGAAGGGCAAATTCTATGTCAAT
TTCATGCCAAAAGTAAATATTGGTTATTCGTACCGAAAGAATAGGGAAAATCATATGTAAAATATTTCAACTTTGATCGA
AATTGTTGTTACATACTAAATTTTATAGAGAATATTTTACCTCCATGCATTATTTAATAATGTATTTTAAAGGTATATAT
GTATTCACGTGGACACATTACTATTTATAATGATGCAATATTTATGATGTTCACGTGAGCACATATATATCTTTAAAATA
TACTATTAAATAGTGCATAGGTAAAAGGTAATATCCAAAGTTCAGTATTGTTATAATAATTTCAGTCAATGTTCGAATAT
ATTTCAGACTTTTTTTCCAAAAGAATGCCAATTTCAAATCAATTCTAACTAGTAATTGTATTTGTTATATAAATAGTATA
CCAATTGCATACACATTTTTTGTCAATATCTATACCAATTTCATACCAAGAGTGAATATAACGTCACACCATTATTATGT
AAATATTATTTAATAGGAACTAACAGTATACCAATTTCATACTATTATTATGTATAATTCTATGTCAATTTCATGTCAAA
TTTAAACACTGATTCATATCAGATCCGTATCGAAAGAATGTGAATTTCAAACCAATTGTAACTAGTAATTGTGTTTTTTA
TATGTAGTATACCAATTTCATACAAGTTTTCGGTCAATATCTATATCAATTTCATACCAAGAGTGACATTGGTTATTCAT
ACCAACTTCAAACAAATTAATTGTAAACACTCTTTAATTATAAATAGATTTGACTTTTTAGACTTCAAAATTTTAGAAGA
TTATCCACTGCTAATAGAATGTTATGCAGTTCTTTTCGTATAAAATTAAAAATTGTGCCTTTTTTTTTTCATATCATTTT
TACCGTTTTGTTGGTATAAAATTAGAAGGACAAATTCTATACAGTGATGATCACTGTTTTGAGTTGAGAAAGAAAAATAG
AGAAAATATTGAGTAAGAAAAAATTGTAAAAAAATCTATTTTGAAAGACAATTAACAGGTGAGAGGAAAGACAGATGTAA
ACAAGGAAAATAAATATTCTTTTTATTATGACTCTCCTTATTTTATGTCTATTATTAATTATCATTACTATTTTTAATTT
GTTTGTTAATTTATATTCTGCTTTTTCTAACTTTTTTTTATTTAACAAAATGTTATATCCTGTTTAATGTTAAAACTTGA
AAGATAAAGAATAATATCATAACTAATAATAATTAGTCTTATATATTACTATATATTAGAAGAGTCTAGGATTTACTACC
ATTGTTCCAATTAAATCATTACAAATGTCCAATACTTACTATATAAAATATATGAGTGGGCCCCACCTCCTTCCACTTAA
ATAATATCTTTCAACCTTATCATGGTAAAAGTTGAATTTATTATCCTTTTCATTTAATTTTATATGATATTATTTTTTCT
ATAAAATCATTATATATGTTTTAATAATTTAAATTTCAAAAACATTATAATTTAACTTTAAAGATTTTATTTTATCAAAA
TCTTGTACATTGAAATATATAGTTATGAACCCGACTTAATAAATATATCTTAGAATTTCGTTTTACTTGATCCATATTGA
CTCGACATAACTCATAAGAAATTTATTTATCATATATTAATTTTATTAAATATGCATTGAAAGTTAAATTTGACTATTAG
TATTTAATATAGTTACTTAATCATAAAGTCAATATTAAGAAAAAATAAATAAATTTCTCTTAATTTGGTAAAATAAAAAT
AAAATTTGGTATAAGATCATTTTTGTAAATGACCTAATTATATTAAATTTAAGGTCTACTACAAAAGTAGACGTAAAAAA
AAAGTCTCTCTTTCTCTTTTTTTCCTCTAACGTGCGTGAATAAGTTTATTATTATGCCCTAACTTGTCAGATTTTATTTT
TTAGGAGTTAAATTATACAAATTTTTAAAATATACTTTCATCATATTAATACTAGAAGAATTGTATCTTATAATAATGCT
GGTCATATAACATTCAAAAAAAATATAGGAGGCTCTATCGTTATTTAATGTACGGACGAAAAAAATTCATATTGACAGCT
AGAAGCGTGTTGTGGGGGGGGGGGGGGGGGAGGGGTGGCCAGTCANNNNNNNNNNNNNNNNNNNNNNNNNNNNNNNNNNN
NNNNNNNNNNNNNNNNNNNNNNNNNNNNNNNNNNNNNNNNNNNNNNNNNNNNNNNNNNNNNNNNNNNNNNNNNNNNNNNN
NNNNNNNNNNNNNNNNNNNNNNNNNNNNNNNNNNNNNNNNNNNNNNNNNNNNNNNNNNNNNNNNNNNNNNNNNNNNNNNN
NNNNNNNNNNNNNNNNNNNNNNNNNNNNNNNNNNNNNNNNNNNNNNNNNNNNNNNNNNNNNNNNNNNNNNNNNNNNNNNN
NNNNNNNNNNNNNNNNNNNNNNNNNNNNNNNNNNNNNNNNNNNNNNNNNNNNNNNNNNNNNNNNNNNNNNNNNNNNNNNN
NNNNNNNNNNNNNNNNNNNNNNNNNNNNNNNNNNNNNNNNNNNNNNNNNNNNNNNNNNNNNNNNNNNNNNNNNNNNNNNN
NNNNNNNNNNNNNNNNNNNNNNNNNNNNNNNNNNNNNNNNNNNNNNNNNNNNNNNNNNNNNNNNNNNNNNNNNNNNNNNN
NNNNNNNNNNNNNNNNNNNNNNNNNNNNNNNNNNNNNNNNNNNNNNNNNNNNNNNNNNNNNNNNNNNNNNNNNNNNNNNN
NNNNNNNNNNNNNNNNNNNNNNNNNNNNNNNNNNNNNNNNNNNNNNNNNNNNNNNNNNNNNNNNNNNNNNNNNNNNNNNN
NNNNNNNNNNNNNNNNNNNNNNNNNNNNNNNNNNNNNNNNNNNNNNNNNNNNNNNNNNNNNNNNNNNNNNNNNNNNNNNN
NNNNNNNNNNNNNNNNNNNNNNNNNNNNNNNNNNNNNNNNNNNNNNNNNNNNNNNNNNNNNNNNNNNNNNNNNNNNNNNN
NNNNNNNNNNNNNNNNNNNNNNNNNNNNNNNNNNNNNNNNNNNNNNNNNNNNNNNNNNNNNNNNNNNNNNNNNNNNNNNN
NNNNNNNNNNNNNNNNNNNNNNNNNNNNNNNNNNNNNNNNNNNNNNNNNNNNNNNTTATAAATTGTAATAAATAATACAA
CAATTTAAATTACTTAAAATTTAACGACTTAAAAATATTTTTTAAAATGTATTAAAATTTTGGTTAATTGTCAAAACTTT
ACATGTGTCACATAAATTGGGACATGGACAGTCACACATATTTTTTTTTAAAAATTACATTAAAAGTATTCTATCAATTA
ACAACATATATTGTTTGAAATTGACGGAAAAAAATATAAATTACAATAATTAACAAAATAAATCTCTCGACTCCAACAAA
TCTATCAATTAATGCCACATAAATTGGGACATGTCAAATAACATATATTATTAAAAAATTAGGTTAAAAATGTACTATAA
AATACAATAATTAACAACTTTATATATTAAAGAGACATATAAAAAAGGGTTAATATTTGAAATTCTGTGTGTGACATATA
AATTAGAACAAACAGAGTAATAAATAGTATTTTCAAAATTATGTTAAAAAAAGTACTGCAAATCAGAATAGCTAAAAATT
TAAAATACTTTTAAAATCATATAAAAATTTCAATACCTTCTCAAATTCCATAATATGACATAAATTAAAATAAAAAAATA
ATATATATTGGGCCCCGTGCTGGCACGGATCCTATATCTAGTATCAATTATAAAAATTCCACTTTTCAAATAATGTATTT
TTTATTGAAAAAAGTGAATTAACATGTCCAAACAAACCTAGGTGTGATATCTATATTGGAGTCTGTTTGACATTACAGTT
GACAATTGCTTATTTTCAGAAGCATTTAAAAAAAAAAATTAGTTTTTCAGAAAAGTGTTTTTGAAAAATGCAATTTGTGT
TTGACTAATTTATTTGAAAAGTGTTTTTCATGAGCAAATTGTGTTTCACTATTTTTTTTTAAATTTTAAGGAAAAGTGCT
TTTGAGAGTCAAATTACGAAAAAAGGCAACTATGAATGTACTTTTAATATTAAAATTATTTTATAGAGAGAAACTATTTT
AAATATTTATTAAAATTTAATTTAATTTATTTTTTATTAAATTAAAATGTACACATTTAAATTTTCAATCAATATTTACC
TTTTTTTGGAGGGCTGAAATCTTTAATTGTTATTTTTTTTTTCTTTTTTCTAATCTTGAAAAATAATAAATAAAATAATA
ATGCATAACGTAAAATAAAACATACAATTTATTATATATAAAAAAAAAAATTCTTAAATAAATCTTGACCAAACTTATGA
GATATGCTGATTAACTAATAAGAGATATATTGGTAAATATGTATCTATGCAAGAGATATTTTAGTCTTGAAAAAAACATT
TTTCTGCTTCTGCTCCTGCGTTTTTAAGACGCAGAACTTTTTAGTTTCTTCCTAATTATAGAAAAACTACTTATGCTTCC
ATTGAAAAACAATTTTATGGTTTGCCAAACACCTAGGTTTTCGAAGATTTTTTATTTTTTTTTCAAACGAAGAATTTTTG
AGCTCCCAAGTCCCAACAACACTGTCAAACAAGCTCTTAGTCTAATGTTTATGTAATTAGGTGGTTTTCATAACCAAACA
AACAAGTATAGATTAAATTAGTATATACGGTATGAATACTTTAACTACAAAGCTACATCTATTATTAAAAAAATGATTAT
CTTTCAATAAAAGATATAACTCAAAAAATGATGATTTTACTTAAAAATGGTAAGTCATTAGACACATGATTTACTTCTAA
AATTTTGACATATTAATTACATTTCATTTTCAAGTTCAAATAATTACATTATTTGTTTCACATATATCCGAAATAAATGT
ATCTAAATACGTCTCTCTCACACACACATTATTTATCGAATTATGGACTATAGTTTTGAAAACACAAAAAAAAACGTTTG
TTTGCCCTTTTTTAAAAAATAAAATAAAATGAGAAAAAGGAATTTGAAAGTTGAGTGTGGGCCCAAAGAAGAGTGGCCCA
GTTTTAAAGCCAACTGTACATCTTTCTCTTCACCTCTTTTTGGTTCTCTCTTAACATTTTCCATTTCCTTCTTTACATAC
AGAGAGAGAAAAATTCTTTCCTCCTTTCTATACACAAACGAATCAATCCAACAAATAAAGGATTTTCCTCTCTCTCTTTC
TCCAAAACCTTATACTCATGGCGGTATGATTCTCAATTTTTTCTTCTTCATATATGTATATGTTGGGTCGAATTTTAATA
GCTATATCCGTATTATTTTGTTTGATTTTTGTGTCTTTGTAGAAAGAAACGAAACAGACTTCTAGGTTTTTTTTCCGGCT
ACAAATTTATTGATTCTCCATTTTGTGAAAGAAATCCGAGTCAATTCATCTAATTTATTATTATTTTTTGTGCCCTGCAA
CAACATATATCTGTCCATCCAGACTAGGAAATATATGGAGAAATCACCTTGTTTTGAACATGAGACGTTTCATTGATCAC
TGTGCCACACCCTTTTGGGGTGCTATATTTATATGTTTTTAGCTATATAAAATACTTCAAACTCGAGGCTTCTTATATGC
TTGTGGAGTTGTTGTGCAAGTGCCCTTTTTGAACTTCAATTGTTTTCTAGTCATATTGTTGTTCACCATAAATTGTTGAT
ATATTTGGTCTATTGTCATTCTCAACTTCTCTCCATAATAATATGAATATATGGTTGTTCTGTTTTTGATCACTATTTTA
ACTAGGAAGTAATTTGTGGTGGTGGTAGTGGTGAGGCTTCTTTTTAGCTTACAAATTATTATTATTCTATGCCTTTGCCT
TAGCGCGTCTTGGATGCTCTTCCCGTAGTGCCCCCTTCTTCCTCCTTGTCTCTTTCTCTGCGGCCTGCGTGGAACTGATC
CGGACTGATAACCCGAACCCTTCGTAGACTGAACTCTCTTCTCTTTAGGCTCGCGTATTATTCGAATATTAGAGTTAGTG
TATCTTAGGTTTTTCAAACAAATTTTTTATATATTTAAGAATTGCATAAAAGAAACACAACTCCTTGTGCTTTGGTTCTC
TTGACTCTGGATTAGTCAGGCCAGTGGTTTTCAATGGTTATACTCAAAAGAACTCATTCTTTCTCTCATTTTCAAGTTCC
CCTTCGAAGACAACTTTCATTTTCTTGTTCTTGAGTCGTTGACGGTTGAACTTCCATCTTCTACACTTTCTTCTTCTCTA
GGCTGAACCATAAACTGACGAGATCACGCTTCATCAAAAAATAAACTGACGAGATCATTTCTTCTTCTTCATCATTCTCC
TGATTTTCTTCAACCATTATTTGATTTTCTTTTTTTCTTTTCTGACGTGTCAGGATCCCTTTTTCCTCTACCACTTCATC
AATTACTTGATCATTTATTATTTGTTTTTCTTCCTCTGTTAGCTGAGCTATTTGGAGCCTATATGCATCTTCGACCAGAG
GAGACTCTTCTTCTGTTGTCCTAGCTTTTTTTTTCAAGGCCTTCTTTTATAAGCAACAAATGACTGTTTTTTCTTTGTCA
TTTTATCTTCATACATAAATCATCTCAAAATCGTCAACAACACAACAAATGAATAGTGTTCTCTAAGTTATAAATAACTA
CAGGTTGTTTAAACAATATTTACTTGTTTACACAAAAACTAATACAACCAATTAATATTTCCCCCAAAGTTAAATGTCTT
TATATATTGTTGTTTACACATGAAACCCGTGCAACTTCCATTTCAATATGTAAACAACATGTTGTTTGATAAATATGTTG
TTATTTACACATGAACTAGTAAATATATGGTATAAGTTATAACTTGTAGTTGTTTACAAATGAAACTTGTGTAAGTCAGT
TTCAATGTGTAAACAACATGCTTTTAAAGAAAGATTTGGTTGTTAATGCATGAAGCCTGTGCAAGTCAATTTCAATGTAT
AAACAACCACATGTTGCTTAGGAAATACGTTGTTAACAACAACATACCCATTGTGATCCCACAAGTTGATCTGGGGAGGG
TAGGAAATACCAAAGTTCATCCCTACCATTTGTGGGGGTAGAGAGATTGTTAGGAAATACGTTATTGTTTACATGAAATT
GTGCAAGTTCTGTTTCAATATGTATACATCACGAGTTTCTCCAAAATCAGATGCATCACACTTGAAGATTTGTTTGGTTC
CTTGTCACACCAATAAGAATAATAACACAAAAAGGGAACAATTGAAGAATCTATTGGCTTCTTCATTCTCACCAACACAA
ATAATAACACAACAAAGGAGAATGATTGAAGAATCTATTGGGTTCCTTCTCTACGCTAACAACAGTAATAAGAGAAAAGA
GAAATATACTTCAAACTTAGAAAATATGAGAAAATAAAATGAAATTTCCTTGAAAATAAAGTTGTCTTTGAAGGGAACTT
GAAGGTTGATAAAATAATGTTGATTGCACCTTCGATTTTCGAAGAAGGAAGAATATAGAGCATAGAAGAGAGAAGAAGGC
AATGGGGACCTATATATGAAAAAATGACGGGAAGACTTGGATTGGGATTTTGGGTTTATTAGAAGTTTTGCCTTTCAATT
CTTTGCACCAAGGGTGTGCCCTAGTGGTCAATGACTTGGTTGTGAATCCTGAGGACTCAGGTTCAAAACTCCGTGGAGAC
AAAAAACACTAGGTGATTCTTTCCATCTGTTTTAGCCTTGGTGGACAGAGTTACATGATACCTGTTGCTGGTAGGAGGTG
GAAGGTATCCTGTGGAATTAGTCGAGGTTCGGTGCACGAAAGCTGACCCAAACACCACGGTCATCAAAAAAAATTCTTTA
ACCTTAATTTTTCAATATTCTACTTCGGCCCCATATCCCTATAATTAAATTGTTGTAATAAAAGAATTGGAAATCCCTTA
TCCTCCGTTCCACTCTTACAGATTCCTTCTACCTTTTTTTTCTGAACTTCTTACCTGAAATTTGTCACTTCCCTTACCTC
ATAGTTAATTTCCTTTTTCCGTCGGTAAGGGTAGGTTGTCCATTTGGATATGGCTTTTAAATATTCAGATATTCATGTAA
GACTAGACTATTCTAGCATCTATCTTACTGTGTGATTAGATAGATTAGATAGTAACAGTGATAAATATTCATTATTTTAT
GATTGTAGCATTTAGATAATGCAAATAGTAGACTTGTAGTTTGAATTTTGTTGTGGAAACATGACAAAAAGTATAAGCCA
CATGCCTGGTATAATCTCACAAGTGAGGTTTGGGGAGGGTAAGATGTACGTAGACCTTACCCTACTTTTGTGGATAGAGA
GATTGGTTTTGATAGACGCTCAACTCAAAAAAGAGAAGATATTTGGAGAAGGGTAGCAAGAAAAAGATAACAACAAAATA
TCAAGACATAGAGCAAAATGAAGCAATAGATAGTATCATTTCTTGTCTAATCACCCCTCACCCCACCTAGTATTTTTTTC
GGGTTACCTCTACCTCTCCTAACTCTTGTTACAACTAATCTCTCAAATCTCCTAATTGCCACATCAACACACTTCCTCTT
CGCATGTTCGAACCATCTCAGTCTCGCTTTCTTCATCTTGTTCTCCACGGATGCCATCGTTCTTGATCATGTCTCTCTTA
GTGTGTATATACATCCATTTGAGCATCCTCATTTCCACTACATTCATCTTTCGAACATGGGTGTTATTGACTGCCAACAC
TTTGCCGCATACAACAATGTTGGTCTAACCACCACTTTATAGAACTTATCTTTAAGTCTTATCGACACATTCTTATCACA
TAGTACCCCAGATGCAAGCCTCTGTTTTTCTGACCTCGCTCCAATACGATATATGTCATCATCTTTAATCTCCCCATCTC
CTTGGATTATGGACTCAAGATACTTGAAGTTTCCTCTTTTGGGTATGACTTGTGCATCGATCTTCACTTCCACATCCGCC
TCATGTGTCATGTCACTAACTTGCACTTTGGGTACTCTATTTTAGTGGTGCTTAACTTAAAACCTTTAGATTCTAGCATT
TGTCTCCAAACTTCCTTTCTGTCATAGCTTTGTTGTGCGTCTCATCTATCAACACTGTGTTACATGTAAATAACATGCAT
CATGACACCTTCCTTTAAGTAGGTCATGTCAATTCATCCATCACTAAGGAAAATAGAAATGGGCTAAGGGATGACCCCTG
GTTCAATCCTATCATGACATAAAATTGTTCTGAGTCACCTCCCACTGGTCCAAGTTCTAACTAGGGTCTTGTCTCTCTTG
TACATGTCTTTAATCGCCCTAATATAATCTACCGATACATCTCCGGTGGACCTCCCTAGGAACTTTATCATATGTCCTTT
CTAAGTTGATGAATACCATGTGTAAGGCTCTTCCTATCCCTTTATTGCTCCAACAATCTTCTTATAAGGTGGATGGTTTC
TATAGTCTATCGTCCCAACATGAAGCCGAATTGGTTTTTGGATATAGACACACCCGTCCTTATTCTTATTTTGACCACCC
TTTCCCAAACTTTCATAGTATAACTTAGCAATTTGATACCCCTATAGTTGTTGTAATGTTGAATAGTGCCCTTGTTTCTT
GTACAACGACATCATTGTACTCTACCTTCATTCTTCTGACATTCTAGCCGTTCGAAAAATGACATTAAGCAACTTAGTGA
GTCGGCCACTCCATACCTGCCTCACTTTCGTTCTTCCAAAACTCCATTGGGGTCTTGTCTAGCCTAGTCACTCTTCCCCT
TCTCATCTTACGAATAACCCACTTAACCTCCGAAGCCTGTATGTACCTACAATACCCAAAATCTCTATGAATCTCGGAAT
GCTCCAACTCCCGGAAACGATATTTCTATCCCCTTCTTCATTCAAGAGCTTGTGGGAATACATATGCCTAGTGGCGTAGC
TAGAAAATTCGTGAAGGGTGTCCAAAGTCCAAACTATGGATAGGTAAATTAAAGCCAAAATAGAAAAAAAGTGGCCATGA
GGAATAGAACTTGAGTGACCAACAGATTTTTGTACAGTATTGCCACTGAGCTACTGCTCTATCCACATCAAAGTATCTCG
TTTTTTTAATAACTTTAAAATTTTAAAGCAGATCACATTAAACAAAATGTAGGTGCGAGGATTCGAACTTGGACATCCTG
CACATGTTGTCGCACCTTTGCCCTATGTTTCTCGGACTCTTCAAAAATGTCAATGGGTGCGTGTCGGATCCTCCAAAAAT
AGTGTATGTTTGAAGGATCCGACACGGATGTGGCAACATTTTTGGAGATTCCGAGCAACTTAGCTTTGCCACTGAGCTAC
TGTTCTTTATTGTTTTGGAGGGTGTCCAAAATTCTACATATATCAATATAAAGTAAGATTTGACCTATATATATATATAT
ATATATATATTTTGTAATTTTTCTGGCGAAGGGTGTCCGACTAGACACCCTCTTCGACCAACACTTCACCATTATCGTCC
TTGATACACTTTACGTGGTTCAGGTCAGCCGTCTTTTCTATATATGAATCCACAAAAATACATTAGATTTCAGTTCCGCA
TTGTATACCGAGGGGAGGTGGGAAAGCAAATAAAAAGAAGTGATTGTTTGGTAGTTAAGAAAAATCTATTTTTCAGGTTG
CTTCATGCTATCACACATTGCAAGGCATTTATGTGTAATATATATTGTTGAAAGTTTGTTTTTGCCTAAATGGACTTCTG
ATATGAAGGTTCCAATCAATTATTTTATTAGATGACAAATTAATTTTTGAGTTCCAGATATTCTGTATAGAAAGGTCCAG
CACTAGCTCCTTATTAGTTTTTAAAAGAGTCACCTATAAAATTGGTAATTTTGACCTCTTCCAAAAGAAAAAAGAAAAAA
AGGCAGCCCGGTGCACTAAGCTCCCACTATGCGTGGTGTCCAGGGAAGGGCCATACCACAAAGGTCTATTGTACGCATCT
TTACCCAGCATTTCTGCAAGGGTCTATTCTATTTTTCACCTCCACTCCTTAATTTAGTGCTAAACTGTTATCATTCTTCT
GTAATCTTTTTTATATATATATATATATATATATATATATATATTTAGGAATTCTACTTGGCAAAAGATATTTATACCAT
TGCTGATGTTTCTTTATCAGTAAAATGTTTTGCAGCCTTTTTCATATTAACATAGAATTGCAGCTCCGATAGTTATCTTT
TGATCTCTACAGGAAAAAGGCCACCCACTTCCTAAGTTTGGTGAGTGGGATGTTAATGACCCAGCTTCTGCTGAGGGTTA
CACGGTCATCTTTAACAAAGCTCGAAATGAGAAGAGAAGTGGTGGCAATACAAACTCTCCACCAAAGGGTGACCCTACAT
ATAAGCATGGAGCAACTCTTGGAAAGCTTCAATCAGTAAGTTGTGGGCCTTGTCTATGAGTCTTTGTCTAGCAGTGTGTG
CTAGACATGCATTTGTTTAAGTATTTTATGCCTCAGTTTTGATGATTGAGGAAATTGTTTCACAAAGTTTATACAAATAT
TAACATGTTGTGCTATTAGATTATCACTGAAAGCGTGATGTTTTATCTGCTGTTAGATTATTTGAAAGCATGAGCTTTTA
AATCTTATGTCCTAACAACTAACTGGCACGCGAAATATCATGTCATTTCCCTTGTAAAGTATGTGCATAAAGCAACATAG
TCATTTTCTGAAACAAAAATGACGAACATTTGTTTGGGTCCTTGGCATTTTAAATTGATAATGTGTGGATTATTTTTTAT
TATTGCATTCTAAGCTTTGCATTTTTATGATTTGCATCATAACGTGTTTGCGTTTTTATAATTTGCATTATTGTTCTTTT
CTTTTTGGTTTCCCAATTTCCTTCTCAATGTATCAATTTTTTTTTTGGCACCCTATCCTTTACAAAAAATCATAAAATAA
ATCATATGTGAAGGGTCAGGACATGAATAATATTTGTCCACGCCAGCAGAGCAACTTCTAGGCGTAATTGCTTGAGTACT
TGTTGGCTAGTTGCTCAGACTCTCCAAAAATGTTGCCGTACCCGTGTCAGATCCTTCAAAAATACGCTATTTTTTGAGGA
TCTGACACGCACCTCTCGACAATTTTTAAGAGTCTGTGCAAATAGCTTGCTGGCTTTACGAGTTTGTCTCTTGCATTCCT
TTTTACTAATTACTCCCTCTGTTTAAAAAAAGAATGACCCAATTTCCTTTTTAGTCTGTTTAAAAAAGAATGACCCCTTT
CCTTTTTTGGCAACACTTTAACTTCAACTTTTCACCTGGCATGTTTAAGCCCACAAGTTTAAAGGACATTTTGGTACATT
TGACATAACTTTAATTTAGAACCACAAGATTAAAAAGTTTCTTTCTTTTCTTAAACCCCGTTCCAAGTCAAACTAGGTCA
TTCTTTTTGAAACGGAGGGAGTTTTTTTTTTCTTCAACCAACCTATCACATCATTTATTTCAATTACATATATGCTCTTT
TTTGTGTCTTTCACTGTCAATTAGAATTGATTATTTCTTTTAGTTATGGTGCCAAAGACTATAGCCATTATTAAGTTTAG
TATTTTTCATGTTATCGTTGGGGTAGTATTGGACTTGTTCACCTTTTGTTCATGCAATTGTCTCCAATTCCAAATATTCT
TTTTTTGTGGCTAGTCAACAGTGTAGCTTTTGGAAAAGTAAGTCGCTATTACGAAACAAGCCAAAAGTTTTTTTTTGCTC
ACTTGGATTACCATAGTCAGATCGACGTGCCACTAACCTGTGTTGTTGTCTGCAAGCAGGATAAGTACCTTACACTTTGT
TGGAAAGATGCCTATGCCCCCTTGACAAATGAATTATTTCCTTCATAGTGATATAATGGTTTGAAATTGTATTACTTTTA
TTTTGTCCCATCACAAATGTATCATATGATGTTGCAAAGGATAGGATGTTAATTAGAAAATTGAACACATCATAAGGAGC
AAATCATGGAACTAGTAAAGGGTATTTCGCACATTAAGAAATACTGCATACATTGGGAGGCAAATCGGAAAAAACAATGG
ATGGAGTGCAACTCATAAAATGAAACATTATCGGTACAAAATGTAAAGAACTAACGTTCGTTAGTATATCTTCTAATTAT
TATATGATGGCTTTGTATGCAGTTACACTATCGCTTCTATAAGAGGCTTCTTACTTGAGCATTACAGTTTGAGCTGTGTT
TTGCCTTTGCTTGCTTTCTGTAATCATGAATCCTAGTTTGATTTTGATACTGATGCTAACATTGGAATTTTGTTGTACTA
CTGAATTCAAATGTAAGATAAACAACATGCATATAGCATCTACATAGTTGGTGCACACTCACGTATATAAGCTGCTCTTG
CTCGAGAAATTTCTCATAAGTGGGCAAACAGGAAACTATCTCATTGGCCCTTCAGTTATGCATTATCCAAGAACTGATTG
TGTTCATCAATTCTATACATAGGAGGTTCACATTATATTTATGTGCTTTTAGTCCTGGGAGAAGCTGTTAGTTTTGCCAA
TTGATAATCTTTTCGATCATCGAATTAGATTCATGAATTCCATATAATAACCTCTGTGTATGCAATTGCTTTTCAGAAAA
AATGGTTCTGCTGTATACAGTCTGCTGCTGCAGAATCGTGATCTCTCTTTGCTTCTACCCGCGACATTGGAGAGTGTTTG
ATCTGAAATCTTATGTCACAAATGTTCCTCAAGTTCATAGTTGTACTGGAATTTGTTCAGTTATGTTGTAGAATTTAAAA
AACTTTCGCCATCGGAAGATACTTTGCTACCGGTTTATTTATTTTTTGATGTTGATATTATTATTGTTGCCTCGAGTCAG
TTTCTTCCCATCTTCTTTCCAGTGCTAGGGCTGAGATTGCTTAATTGTGATTTCTTCTCTTATGTCCATACTAGTGTCAT
TTGGCACGTTCACAAACCAACATTAAAAAAAATAAATTTGTAAATATTTTTAATTTTTTTCGTGCTCTTTTTTTGTGTTT
TTGTGAAATTAGTTGAACACTTCTTAAGGACTTAAATATTCTGCCCATGGTTGTGCCCTCAAGTGACTTTAATAGTCTCA
TTGCTAACACAAAGAGGAAGGGGGACAAGAGATCCCCTAGTTTTTTTTTTTATGACAAGGAAAATTCGCAGCCGCTATTC
TTCTGGGTGTGCACAAGGTAAAATCTCCGCTACTATGCAATAGCTCGTAAACCACATAGGAGAAGTGACAAGAGATCTAC
TTGTCTCAAGCCTTTCTTGGCATTAAAGGGCTTTGTAGGTTCATCATTCACCATTAGAGAGTATGTTATTGTCATCAAAC
AGGTCATCATTTCTTTAAGAAACACCATGAGATAATCAAGTAATGCAATAATTTGCTCAATAAACACCCAATTTACTGAG
TCATAAGCCCTTTGTATATATACTTTATCATGCACCTAGGTGATATTCCTTTTTTCCCATAGCCTTTAACAAGCTTATAG
CTCATAATATTGTTGTCCAGAGTCAAGTCTTCAAGGAATTAACAAAACTACTTTAAGAGCCAGAAGAAGTGTTTCTATAT
ATAAATACAAAAGTTCTCTTTATTATTATCAATAAAGGAGAAAATTCCGATTTAAAATGTACTTAAAGCTACAAATATTC
TTCTATTTTTCATTCACACCTCCACCTTAACTCCAACAGTCAACAAACATATATTTGATCGAACTTATGTACAACTTCTA
CAAAACATTACTTTCATTCGGTAATAACTTCTTGTGTGCGACAATAAAAAGGAGGAGATTACAATTTTTAAGAAATAAGG
CAAAAACTTCAACACATGAAATTAGTTGTACCATTGCCAGTGTTCCCTTAAACTCATGTTTAACTTATGTATTATAGACA
TATAAAAATAAGAAATTATGCTCTAATATTATAAAACTTGCAGAATTGAACTAGGTCGAACATTACATTTCAAATTCATT
AATGGTAATTCTTCATATGATTAATGTAATAAATATCAATCAAATAAGCTCATCATACATAAATGAACTTGTAGTTTTTT
CTTTAATTTTTATACAATTGATCGCACACTTATTATAGTACTAGATATAGGAATCTGTGTCAGCACGACTTCACATAAGT
ACCCCTAGACTAAGATCGAAATCTCAGAGACACATCTAAACTTAACTAAGTTTCTATTACCCCCTCCCCCCCGACCCATT
TTAAATTAGTTTGGGGGTAATAAGACCCTAGTTAAGTTTAGGTGTGTCTCTGAGATTTCGGTTATAGTCTAGGGGGTATT
TGTGCCTTATCTCTACTTCTTTTGTTTCAATTTATGTGATACAAAGTCCATTTGGAGAGTCATTCAAATACTTATATAAT
TTTAAAATATTTTAATTTGTTTATTATTGTGATTTATAGTATATCTTTACGTAATTTTCAAATAGTATATATTAACCCCT
CCCCCCTCCCCGGTTCCAATTTATGTGACACAAATAATCAATCAATTTTGTATGTCTTTTAATATTTAAAGTCATTAATT
ATTACTATGATTTATAGTATTTTTTTAAACATAATTTTCAAATGTATAACAGACTAAAAAAGCAAGATAAACAAATTAAT
ATGATGTAGAAATTTCACAAATATCCTAGACTAAATGTGAAGAAGAAGTTCATTCTTTTGATATAGTAGTAATTTAAAAA
GGTTTATTCTAATTAGTATGGATGGAAAATTAGTACTCCTTCTGTTTAAAAAAGGAAGGGAAAAAGGATAAATATATTCC
CGTACTATCATAAATGATATGTCAATATCCTCCGTTATATTTTAAGGTTGTATATATTCTTACCGTCAATATTTTGGATC
GTCTATACCCTTAAAACTGACAGATTGACACATAACATCATCTAAATTATTTACCTCATTTTATTTATTCAAAAAATTGA
AAACCCACCAATTTTTCATAATTTACCCACCCATGACCCAAATTAAAATAGGACAAATTACTTAACTACACTCTTTTACT
TACCTTAATATCCTTTTATCCCTACTTATTTCAAAAATTTCAAAAATCCCTTATTTTACCTATGTATCCCGCATGTATCC
CGTGCACAACGCTATGTATCCTGCTATGTGGAATGTATCAAACGCTATGTATCCCGTGCACAACGCTCTGTATCCCGCTA
TGTGGAATGTGTCAAACCTAATGTATTCCATGCACAACGCTATGTATCCCGCTATGTGGAATGGATCAAACCTAATGTAT
CCCGTGCACAGCGCTATGTATCCCGCAAACATCATTTTTAAGGGATTTTTGGTAAATAAAAAACTAGAAGGGATAGGATG
TTATTTAGTACTTATAATATGTGGTTCCTATAATTTATACATTAAAATATCATGACATTTAAAATTAAAAATAAAAACAT
AGCTTATCATCTCCATTAGAAATAAAAAAAAAGGAAAAATGTTCTTCAATTCATTTTCCAAATCTCACAAACAAAATCCA
GAAACATATTATTTCAATCAAAATCATGAAATCAATTTCATTATTTTTTGTTCAAATCAAATTATTATTGTTGAAAGGGG
TTGGAAACAATATCACCATTGATGGACAAAAATTCAAGCTTAAAAATGGGTCGACAATCAAATAAAAAATTTCAAACTCA
AATTGATTTGTTATTATTAAAAGGGGTTGAGAAAATACTACCATTATTGATGGACAATGTTTCAAGCTTTAAAGTGGGTC
TACAATCAAATCGAAAATTTCAAGCTCAAATCCATTTGTTATTGTTGAAAGGGGTTGGAGAAAATACTACCACCATTGAT
GGACAAAGCTTCAAGCTTTAAAGTGGGTCTACAATCAAATCGAAAATTTCAAGCTCAAATCGATTTGTTATTATTGAAAG
GGGTTGAAAATATTCTTGGAGTACAAAACACCCAATAACCTAGATTCCTACTATGCTAAATGAAGATGAAGTTTTTTTTT
TATTGGTTAGCAAGCATAAAATCTACCTATTTAAAGAACTAGAAGCGATGAATTCAATAGTACTATCCAACATAATTTGC
GTAGATCAAATACTTGACAAGGAGGATCATATAAGGTAGTTCATGAGGTGAAGATTGTTTGAGTTCATATAAGCAAGTTA
CCCGTCCGATCCCAATCATGTGGGACTCTAACCCACTTTATCACCCTCCTTCATGCCCAATCTCAACTATACTGAGAGTC
CAAACATGGATGGACCCGACTCTAATACCATATAAAGATATGACAATTGAGTATAACTCAACCTCAAAAGCTAGTTCATG
ATCACGAGGGGAGGATTGTAAAGTCCATCTAAGCAAAGGACTCATCCATTCTCCAACCAACGTGTGAGACTCTAACCTAC
TTTAACATTTAGAAAGGGATTAGGGTCAATGATAAGAAAATTAAAACTTGATACTCATTTAGAGACCACTATTACATCAT
ACTCCCTCTGTCCCTAATTACTTGTCCACTTTTGAATTGACATACCAATTAAGAAATTAATAATTGACATAGTGAGTTTA
CCATTTTACTCTTATTAATTATGAAGTGGATGAATTAAAAACTTAATATTTTCAAGAAGTCCTACCTTTTTGAAGTAATT
AATTGAGGGTATAATAGGTAAAATTTTTTGTCCTTTCTTGATTTGTCAAAATGGACAAGTAATTAGGAACAACTAAAAAG
GAAAATGTGGGCAAGTAATTAGGGACAGAGAGAGTATTAATTAAGCAATACGTAATTATTATTATTGAATAGGTAACATA
AGCAATAAGTAAACACGAATACAACAACTATAACATATGCAATGTAATCTCATATTGAGAAGGGTAGCGTGTATGGTACG
GAGACCTTACCCTACCTTGTGATTTGTGAAAGCAGAAAGACTATTTCCAAAAGAAGACCCTCAGGTTGGGCTGTTTATAG
CAATGAATGAACGATCAAATGAACATCGATCCAAATACACAAATTTATGAAATATTGTCAAGGTTATCTTCTTCATGTTT
GATGTTATATTCAGAGCTTTGTTGAACACTTGATGATGATGTATGAGAGTTGTTAGACGTGCGCGTTAACACAATATATA
TATAGATCATTCTGTTCACTTATCATTTCTCCCATTTGTAGTTGAATATCGTTTTCTTGATCAAGATCATGAGCCCAAGA
ACGTATATTATATTTAGTGAATCCTTCCAATGCATTGACGACTTCTCTCATGGTAGGTCTTTCTTCACCTTTTATATTAA
GACATCTAATTAACGACAAGCTCACCCATAGCATTAAGTTGATCTTTCAAAACCCTATGATGGAGAATTTGAAACAATCG
ATTCTCCTTCATAGAAGCTATGAAATATGCGGCTAAGCTTTTCTCTTTGTTGGGTAAAGTGAGATGATCAATAGCTTTTC
GTCCTGTTAACAACTACACCAAAATTATAAACGTCACTCTTATCTGACAATCCCATTTGTATAGCTTCAGGGTCTACATA
ACCCGGTATAATTAGTGAACTCATGTCAGCTTGATCAAAAGGTCTTAACTTGGATGGATGCTCCGAAATCAACAATTTTT
GTTGTATAATAATCATCTAATAGAATATTAATTAGCGGATTTGATGTCTCTATGTAAGATAGAAGCTGCATAATGTAGAT
AACTAAAAGCATCTGCTGATTCTTAACCGATTTTGGAAAGAAAGCCAAGTCATTTCTCCGTTATTGGTATGTATATGATG
GTCAAGTGTACCATGAGATATGTATTCGTAGACTAATAAAGGCACCCCAACAATTTCACCACATTCTTGTGGTTAATCTG
AGTTAGTATTACGACTTCATTTATAAACTCTTCTATTTTGATCAATATATAATAGAATGTCAAAAAAAATATATATTGGG
AACATGTTTTTTTTTTCTCCTAACAAAAAGAAGAGACTTTATTTTCTCATATTAACATTAGGGATTTTTACGTAAATCTC
ATAGTGTTAAGAGCTAATTACATCATATCTCTATTCTTTTCCAAATTACAAAACGTACCCAATATACATCACGTCCCAAT
TTCAGATACATTGCTAACATTCCGATACATCGCGTCTTGATCGGATACATCACTCAATGTCTCGATACATCGCGTTAAAT
GATGTATCCGACCGATACATTGCGTAAAATGATATATCCGACCGATACATCCCGTAAAGTGATATATCCGAGAATAGGAG
GGAGTAAGGATTTTTGTAATTTTTTCAAATGGTGGAAAAATTTAAAAAATATGGTAAATAAGTTGTGTATCTAAGGAATA
GTGTGTGAGGAATTATGTCTCAAAAGAGGGGTTTTTTTTTTTTTTGAGAAAGGCTCAAATACGCCATCAAATTTTGAGAA
AAGACTCATTGATATCATCCGTTAAAAGTTTGGTTCATCTATGTCATTTCCACTTGAGAAAGGCTCATCCATGTCATTAT
CTGTTAACTGAAATGACATAGATGAACCAAACTTTTAACTGATGACATAGATGTGCCTTTTTTCAAAGTTTGATGACATA
TTTAAACTTTTTCCCTTTAAAAAAATGATTTAATTAGTGACGTGACCAAATCATAATTGACCATGTAAAAAAATAATTTT
GCAAAATTGGAACTGTTTTCCGTTAACAAATAATGGCATGAATGAACCTTCTTTCTCAAACAGAAATGACATAAATGAAC
CAAACTTTTAACCGATGGCATAGATGAATCTTTTCTGAAAGTTTGATGACATATTTGAGTTTTTTCCTATGTTAAAGATA
ATTTATGTTGATTATATAAGTTTGGAGAGTCTCCTCTCCACATGTACTGGTAACTGTAAAATCTCCCTATTATAGTGATA
TGCTTATTGACTAAGATAATTAAAGACTAAAACTACCTAAATCATTTTGAGCTTGGTTCTATAATTTCAAACCATATTGG
TTTGACAAATTGAAACTTCATGCCATTGTAATTGTGTTTACATACTAAGAGATAACTTTAAGATGGGGAAATCATGCTCC
TTCTGGCAACCACGTCCCTTCTTTCCATCGCCAAAATATCCCTTCGGGCACGAACACTCAAACCCTCCTGGAGTGTTTTT
GCAAATTCCATCACAAGGTCTCGTTGCACATTCATCGATATCTGTTACAAGAATGCTCAAATTAGTTCATCAGAAATTTA
ATGTACCTCTGACAGCTTAAGCTTTTAGATGAGATGGTCACACAGTTCAATATGATATTAGAGCAGACAAAACTCCTGAA
AGCACGTGCTTGACTCTTTCTAACAGTTTAAGCTTTTTGATGAGATGGACACACAAACTTTGACAGCCTGGACTAAGATA
AGGATTTCCGTCATATCCTTCCTCACAAATGCAACGATAACCTCCACGTCCACTTTCAGAATTAATACATAGACTATGTT
CCATACATGAATAAGTTGTTGAGTTTCTAACCACACTGCAATTTTTAGTCTCAATTACCCAGTCAATCACAATAGGAACA
TCATTCACTATTCTGTCCACAAAGTTTGGGTCCATGAAGTCTGATGTACCCCTAAATGTGAACTTTTCATGATCGCCAAG
GAACGCGTAGCTACAAGGGTTAAAGGACCATACATTAGTGTGGTTTCCGGGGCTATTTACAAAACCTAAATAAGTCGTCA
ACCCCTTAAGGATCGCGGCTTGACAACAACCAATCCCGGAACATGTCCCATTATTGCTCACATCCTGACCTCTTGAACAA
GTTGTCATACAACCAGTGCTGAAATTCTTCCCTTCATATAACGAAAAACCAAAAACCATAGCCAAATCATCACATCCTAT
AAGAATCAACTTGTTATCATTCTCAGATAACGTGAAAAACGACACTCCTGTATTGAGAAACACAAGTTGTTGAGCAGCTA
GTTCACCATTTTCTTCATAACATTTGCTTGCCAACACGTTTCTAATACGTATTTGGCTGTTGATATGTCGATGACCTCCA
TTGGTTTAGTTGTTATGTTGAGTACATTCGTGGCTCCGGTGTTGAGATAGGCAATAGGAGGGTTCGAGGAAGTGTTGCAC
CATATGTCAAATATAGGATGTATAGAGCAACCATCATCTATACCAATACAATGGATAAGGAACAGTCAAGCTCCCACATT
TTGTTTGGCAGCCAGGCTTTGCCATGTTGTTGCTCATCATGTTTGTGTTCTCTATTGACATAGCTAACATAGGTAGAACA
AGAAGCATAAAGGCAAGAAAAGCCATCTTGTTATACTTTAGGTTTAGCTAGTTTTTATTTGAAGTGATATAGCTATATTT
TCCCTCATCACACACACACACACACATATATATATATATATAGATAGATAATACTCCCACTGTTTTAAAAAGAATGATGA
CCTAGTTTGACTTGATACGAATTTTAAGAAAAATAGAATTTTTCAATCTTGTGATTCTAAATTAAAGTTGCGTCAAATGT
ACCAAAATGTTTTTCTAATCTTTGTGGTTTTAATTAAACATGTCAGGTAGAAAGTTGAAAATAAAGTGTTGTCAAAAAAA
GAAAGGAGTTATTCTTTTTTAAACAGAATAAAAAGGAAAGTAAATCATTTTTTTAAACGAAGGGAGAATATACATTTTGG
AAATCCACTTGAAATTGTTATAGAAGGTATCAAATTTCTTGTCATGTTAGATAGTTCTTTTGAATTCCTAAGCTTTAAAA
TAGTATAAGGTGTTGAAGACCCCTCGATTGCGATGGTGTTTGGCCGGTTACATAGTTTAAGAAAGAAAGACAGGCTTTCG
AAACCTATAACCTGAAACATCCATAAACATTTTAATGTGGCTACAAAATCATGTAATTATGTTTAAAATGAGAAATTTGA
AGTTCATTTCTAAATAGAGAGATGTAATAAAAACAAGAGTTTATGGTTTATTTATTTTGAGTTTCATATCTTAACCATCC
ATTGTTAGCTTTTACCTATCTAAACTATCACTCCCTTATATTAAAAACACATCTCAATTCTGAGTTGGCCAAATATTGTT
CCCACTGGACAACAGGCGCGTGTAGGTCAACTCAACATCGAAGTGTGTTGTAATACAAGGGAGTGATAGTTTAGATTGCT
AAATAGAACAATTGATAGTTAAAATATGAAACTCGTGAAAATATGATAGTTTAGATTTTTATTTTTATTTTAACTCCAAA
AACAATACAAGTGGGAACTATAGATATACTAGTACTAAAGTCTAATTCTTGAAAAAAAAGGAGGATAAGATTAGAACTAT
ATAAAAAATATAATTTTGTATATATAATTGTAACAACTTGTCTATAAACTTAAATAACGCAGACGACCATTGAGAGAAGT
TCGTGCTTTGCATATCAGGTAGATGCCTCACTGTTCATGGCCTAGTTGACACTAAAATATATATAGTTTAATTTCCAAAA
CACTTTGAAGGTGTGTGGATATCAATATAATATTTCTCGAGAAATTGTTAATTTTAGATAAGATTTTATTAATTTTAATT
ATAAAAAAGTTCACCTAAAATATTAAGCAAGTCAAATATTACTATATAGATTTTTTGAATTTAAAAAATATTCTTTCCTT
TTCAATGATTTTTCTTAAAAAGTTTTTCTACAGATAGTACTCTTAAAGAAAACATATAATTTTATGATTGCTAAAAAAAA
GATAGGGGCCCTTAAATTTGGGGTCTAAGACACATCCCTCACATTCTACCCTTTAGAATCGACCCTACAACTTGCTTTTT
AGAGAAAGGTAAATTTAAGATTTTTTATTTATGGATTCTGAACTATAATCCTTGATTAATGTATTTTAGATAACGAGACA
TAAATAATCTTTTATTATAAATATGGGGTTGAGCCAAATGTATTAGATTCTGCTAAACTCGTAACTAAAGCTAGCTCCAT
CCTTGTTTCAAAGTCCCCATTTGTTATAAATAATGATGTTATTGGTGAAGAGTTATGATTTGGTTGAATTAGTTGTTGGA
AAACATATATCAAGAACAAAAAATTATACGAAGAACAGAAAGACGAAGATTTGACAATATAAATAATGATGTTATTGGTG
AAGAATTTTGATTTGGCTGAAGTACCTATTATTGGCAAACATATATCAAGAACAGAAAAAAAAAAGGAACGGAAAGACGA
AGATTTGATAATATAAATAAAGAATTCAGAGAATTGAAGATTTGAAATACGTGTAAAACTAGAACAATATTTTCTCCCTC
TCTTCTGTGAGATTGTATGGGATTGTACGTAAATAAATTTAGTGGATATATGAATTTTTGCATTAAGCAAACAATAAAGA
AATATTATTAATAAGCAAGAATTTGAACTTAATTTTTTTTCAGAAGGTCGAAGAAGAAATTGTCTTTTGAAAAATTTAGT
AAAGAAACATTGTTGGTAAAAATATACACTAGAAATTACAAAAAGTAGGATTTAAATAAATGAGTGATAACCAAAGAATG
AAAGGACACATTTTTTTTTTTCATTCAAAAGACATTTCTTCATCTAAAATATTTATTACTCCATCAATTTTATTTAAAAC
AAAATTCCAACACTACCTCATTGTGGGAAGCCAATTCATTAGGAAAGAGAACTTGAAATTTTATGCCCCATTTCACAACA
CACCTTCATCCCATGACACTCAGAACGTACCCGTTCACGCTAAAATCAGTTTTGGGAGTTCTACTCTCCCGAAGTCAATT
CCGTAAAGTCATACGGGTTCCTTAACGTCTTAGCTATCTACTCATATGATCAAAATAATAATTAGATCACCCAATTGTTA
CTAAATTTCTCTAGACTCGCCTGACTCCGATTTCATCCAAATCTGGACTAGGCTAGGAGATCTCAAGTTACTACGGAAAA
GTTTTCTAGCCCCAATTCTTTTCCCATTGGCTTTTCCATAACGGCGGAGTCAGGTCATTACAATAGATACCAATTTACCC
ATCACTCATCCCCGAGTGATCAACTGGCTAAAATAAAGGTAGAGTAGTATCTGAAACGTCGAATTACTGGGATACTTGTC
TCATATGTCCTTAGCTTCCAGACATCGTGATCAAGAATTTCAGCCGGTTCTTCTTCATACCGAAGGTCTTGTTTAACAAT
ACTGAGTCTCACTTTATGATATAATCTCCGTCCCCAAACTAACCAAATTGAATACCTACACATCCTTACATACAAGGCCT
CAATGAAGTCATCACTATACTCAAGTGATAATTATTGTTGTATGTACACTTAGCTAACAACAAAGATATTCCCAATAAAC
ACCAAAGTTGGTCGTACACATGTCTGCAACATGTTATCAATTACTTTGACACAAACATTAGGACAAATCTTTTCTCACAG
AACCATGATAAAATCCTAAATCAAAACTAGCCACAATTAGACGTGAACCTGAACCAACCAACACACCATCATAATACCCA
AACCATCATAGTTCTTATCAACATCTCCATCTCACAACCCAATTTCCCATGAGTTTAAGTTATAAAAATTTTGGTCTTTA
GAAATCAGATACTCATCGATGGATATGTCCAAGCATACAAGCACTCCAACAACACTATCAAAATGCTAGATTTAGAAATT
GTAGATTACCTCGTAAGAACAGTAGAGTTGGACCCAATGATCCCACTTTCAACCACAAATAATCGATAGATGAACTAGAT
GACAAGATGAGTATTAAGATTGTCGGACAACCATAAATTCGCATGGTAGCTCTTCTATAAATTCTCATAAGCAAGATGGT
ACATGTAGAACCACTAAATAATTTAACAACTCCAAGACCACCAAATATGTCATTTGAAATAAACCAAATCTTCCCAATCT
TCCCACTTCATCAAGGGAACATCACAGGATTGGTATCCATGACAAGGGATCCACCCCCAAAAGTGAAAACACATGTAATC
ATAGCTAGTGAAACATACTCACTACCATGTACAAAACTAAATAGATGATCACATAGGAATTTTACGGAATAACACCAAAG
GTTTTCATCTGAAGCGTCAATACCAGTCATTTCCATTGAGTTGGCTGCACATACTCTTCACACCATTCCACTGAAGCCCA
CACTCTCAATACTAACGATCATTATGAACACTCCGACCATTTACCTTACTATAACCAATGTTTTTTAAATGAAAACCTTT
CTTAGATACTTTAACAATCAAAAGTAATAAACTTTACAACTCAACCCAGGTGTAAGTCCTTTCAAAGATTCAATACCTGA
TACAATTGATCATTTCTCGCCTTACAAATTCATACCTTGACAAAATATATCACTACGAATGTAGACACACAATGAAAAAT
ATGAATTGCAAATTTAACCGTATAACACAATCCCCTTCTCTATCAACATTAGATTGTACCTTGAAGATTTTTTTATGAAT
TCATGGATCTTCGTTTATCATTGATCGCATCTCCATCGATCTTACAATATCTTTCGCTAACAATTCAATCGTACTCATTA
CTAAACTTAAAACAAATACAAAGCACTTATCATCACACTTGAGCTAATGTCTGTACACTCCTTTCTCAAGTCCTTTCCAA
TAGTTTTTAACCAGTCTGACGACTTGTGACACTATTACCATAGCCACAACAAAACGAATGAATTCACGCGTCTCTGAACC
CAATTATCTACCGTTTGAAAATATCTCTTCAGCCTTTGCAATCAAATAGAATATTCTTGCTCTTGCCTCTTTCTCACGGC
TGTACTACATCACACTATTTTTCTTCATTACGACTCTAGCACTTTTAAATTCTATTCAAGTGGTGTCCCATAACCTTAGA
TACTCGCAAGTCGTAATTACTATACAAAAAATTGCTTACCCAACAATTTTATTATATAGTTGCATCTCATCACAATCCAA
TAAGAACTCTCATTACTATTACGCTCAGTCGGCCTTGACTATCACTATGAAGTCAACCTTTTCATCAACACGACGCCTCA
AACTCAGGTAAACTCATCAAATTGAATGGATTAACCCAATTTTATATGTACCTTCTTACTAAAATACTTCAATTTTCTTC
ACCCAAGTATAATCAATGGGACTTTGTTTATTCATACGTTGGTCATTTCGTTATGAATCGACTCCTTTATAGCTTAAGAT
AAAATCACTAGTCCTCGTACTATCATCCTTCTTCTTAACAAACAAGACAGGAACACCCCACAGGGAAGCACTAGGAGGGA
TGAAACCTTAATCAAGAAGCTCCTGGATTTGAGCTTTAAGGTCTATGAATTCTGACACCACATGAATAGACTCAATAGAG
GGAGATTCGACCTCAACATCCCGAATATGAGCCAATTATGCCTAACAATTCTGCCCCACCAGTTTCCTACCCGTACGAAA
GATATAACCTTAGCTGACTTAAGCTTGTACCCCCTTCCCACTCTAACCTTTCTCTACCTGGGATCTCTAGAGTTATAAAC
TTAGCATTACCATTAAGCACAACATAATTGGGGAACAACCAAGTCATGTCTAAGATTATATCAAGTCAGTCATATCCAGC
ATAATACAATCAACCCCAAATCTAAAAATCCATAAACACAACAGGACAACACGATATACAGGGGTGACTATGACATACTT
TTCAACTGGGGTAGAAACATGGATGGGGGCATCAAGTATATCACAAACCACATCAAATCCCAAGACAATTGAACTGAAAC
ATACAAATAAGTAGAACCCGGATCAAACAAAATAATAGCCATCCGGGCACAAACAAGAGTAGCACTTGTGACTACTACAT
CACACACCTCAACTCGGTCTTACCCGATAAAGCATATAACTGAGCCTTGTCATCTTGACGGGAAACCTCCTTGATATACA
ATCAATCCATGAAATCATAGAATAACTTTTAACCTCCATTGACATACCTTAATTTCGTCATTCGCTAAACAACTAATGTG
CCGTGAAATCTTGGCACATTTAATGCTTGAAAACTAAGGATTAAAACTAGAACTGAGTGTATTTATGTGGATATAGTGTG
TTTGGTAGTGTTTGTACAGGTGAAAGTGNNNNNNNNNNNNNNNNNNNNNNNNNNNNNNNNNNNNNNNNNNNNNNNNNNNN
NNNNNNNNNNNNNNNNNNNNNNNNNNNNNNNNNNNNNNNNNNNNNNNNNNNNNNNNNNNNNNNNNNNNNNNNNNNNNNNN
NNNNNNNNNNNNNNNNNNNNNNNNNNNNNNNNNNNNNNNNNNNNNNNNNNNNNNNNNNNNNNNNNNNNNNNNNNNNNNNN
NNNNNNNNNNNNNNNNNNNNNNNNNNNNNNNNNNNNNNNNNNNNNNNNNNNNNNNNNNNNNNNNNNNNNNNNNNNNNNNN
NNNNNNNNNNNNNNNNNNNNNNNNNNNNNNNNNNNNNNNNNNNNNNNNNNNNNNNNNNNNNNNNNNNNNNNNNNNNNNNN
NNNNNNNNNNNNNNNNNNNNNNNNNNNNNNNNNNNNNNNNNNNNNNNNNNNNNNNNNNNNNNNNNNNNNNNNNNNNNNNN
NNNNNNNNNNNNNNNNNNNNNNNNNNNNNNNNNNNNNNNNNNNNNNNNNNNNNNNNNNNNNNNNNNNNNNNNNNNNNNNN
NNNNNNNNNNNNNNNNNNNNNNNNNNNNNNNNNNNNNNNNNNNNNNNNNNNNNNNNNNNNNNNNNNNNNNNNNNNNNNNN
NNNNNNNNNNNNNNNNNNNNNNNNNNNNNNNNNNNNNNNNNNNNNNNNNNNNNNNNNNNNNNNNNNNNNNNNNNNNNNNN
NNNNNNNNNNNNNNNNNNNNNNNNNNNNNNNNNNNNNNNNNNNNNNNNNNNNNNNNNNNNNNNNNNNNNNNNNNNNNNNN
NNNNNNNNNNNNNNNNNNNNNNNNNNNNNNNNNNNNNNNNNNNNNNNNNNNNNNNNNNNNNNNNNNNNNNNNNNNNNNNN
NNNNNNNNNNNNNNNNNNNNNNNNNNNNNNNNNNNNNNNNNNNNNNNNNNNNNNNNNNNNNNNNNNNNNNNNNNNNNNNN
NNNNNNNNNNNNNNNNNNNNNNNNNNNNNNNNNNAAGTAAAGACCACGGACAGCTACACGGACTGTGGTCATCGTCACGA
GTCGTGGTGGTGTCCGTGGTAAATGATACAGTAAAAGAGCATTGGAAAGTTGAAGAGAGAATTCCACAAGTGAAGACCAC
AGACAACTACACGGCTCGTGGTCATTGTCACGAGTTGTGTTAGTGTCCGTGGTGATGATGCAGTGTACATGTCTTGAGTA
GCCTATCTTGGGTGAGTCCAAGGGAAGACCACGAAGGGCTTCACAGATAGTGAAACCTTCGACGGGTCGTAGAACTATCT
GTGAAGCTGTCGCATTTCAGTCCTACTTCGAGTAAGACTCTTTTTAAAACACATTATTTGAATTAATTAGGTCATTTTTT
ATGTTTTATCTTATCTTACCTTGAACGATGAACAAGTTTCCATTATTCTCAGGTTTTGATTATCGACTTTTACATTAAAT
TAAGTTCAAATTTTGGATTTTCGATTCTTGAATTTTTGAAGTGGCTTGTTGATATGCTTATTCTCGTAAGTACTTTCTAA
ACATGTTTTCATTGTATAATTTTGATTGTTTACGTGAAATCATGAGTGGCTAAATACCACAACTGGAATTGTGGGATCTA
TGACGTAAAACCAAAATTTAATGTCGTGAAATGAGTGAAAGGCGATTTATGCTTGCAAAATATATTCTAGCTTTCATTAT
TCATTTATTCTAATGAGTTCACACATTGGAATGAGCCCGTATCTATTATTTGTTCGAGAGAAAATAATAGTTGGGAAAAG
GCTAAGTTAACTGGAAGAAATGAAGTCAAAGTTTGAGTTCGAGAGAAAAGAACTTTAACACCATTGTAAATGAGGGTAAA
ATTAGTAACACTCTGGGACCGAGAGGACTTGAGTGAACATTATTTGATTAGATAGAGAAGTATCAGATATATCTAACTCG
TTTGCATTTTGTAGAGATAAATTGCCTGAACTTAAATACGGAATAGCATTCGGTGTAACGTTATAAGGAACACAATCTTG
GTTTCTTTTAATCAATGAAATTACTTGTGAACTGAAAACTTTGTTAATTGTTAATCTGGATTTCGATTAGAAATCTTAGT
TACTAGAACATCACAACTAAACCCATTTTACTTTCCGCAATTGTTTCTTCAGGAAATAATAACGATCATTGAGTAAAACG
CGACAGTGAAATTATTTCTGTAAAGAAATTCTCTGTGGGATCGACCTCAACTCACATTGAGTTCTATAAATTGACTTTGA
CCGTTTATATCTCTTAATTGAGGTGTAAGTTTGGACGTATCAAATTTTGGCACCGCTGCCGAGGAATTCCAATTCANNNN
NNNNNNNNNNNNNNNNNNNNNNNNNNNNNNNNNNNNNNNNNNNNNNNNNNNNNNNNNNNNNNNNNNNNNNNNNNNNNNNN
NNNNNNNNTGCCAAATACCAGAAATAAGGGATCCCCATTATTCCTAGATGATCCAGAACTTCGGAAAACAATTCACAAAA
TGGTGAACGCACAAGAACTCGAGGCACAAAGACAAATATTTGGATTAGAAGCTGAAACCGTCGCAAAAGGTATTCAACCA
AATGTTGTGAACAACCAACCTAGGGCAATGGACGAAAACATAGCAGTGGATGGAATCATTCCTACCCACCGTCAAACAAT
AGCTCCAAGAGGTAGAGCACAACCTCCAGCTCACATGATGTATGAAGGGGATGACTTAGACTTGGATGTAGCTGGAGCCA
CTGGAGCGATAGTGTTACCAGCACTACCTCCAGGTATTAAATTCACAACCACCAGCATTATGATTCAACTGCTGAATCTG
AAAGATATGTTCAGGGGTACAACTGGTGATGATGTAAGCCAACATTTGATGAACTTTGTGGTGATCTGCAAATCGCAATA
AATTCATGGGGTTAGCCAGACAACAATGAGACTGAAACTATTTTCTTTGTCCCATACTGGAGAGGCAACTAACTGGTTGA
ATGAGATGCCGATTGACTCAATCAGGACTTGTACTGAACTGAAAGAAGCTTTCCTGGAACGATTCTTTCCGGAATCAAAA
GAGCTGCAGATGAAAGATGAGATAAGTGCCCATAAGCAGCTACCAGGAGAAGTAATGCATGACACCTGGTGGAGATTCAG
CCAAAAGCTGAAGAAGTGTACAAACCATGGTCTTACTGAGAGACATCTAAAACAGGCATTTTATATATATTTAAATTATG
TGACTAAACCTATTTTTGATGCAGTGTGGAAGGATCTTTTATGAGGAAGCCATTCTCAGAGAGCATGCAACTAACATACG
AGGTGTCAAAGAATAACATGGCATGGTACACCAGGGATGCAGAAGGTACACATTTGAACCTTCAACTGAGCAAAGGAAAA
GAGAAGAAGAAAGGGATCAGGACATGGCACACATGAGGATCCAAATTGATCTACTTACGAAGCACATTGTCTCAAAGTCT
GAAAAGGTCAATCATGTGGGACAACCAAACATGTATGAAGATTAGGACATTGATCTAGATGAGGGGGCTAATTACCTGGG
CAACCAAGAAGGTTTCCAGAATTATAACTTGGGCAACCAGGGTTACAATTCTAGAAATGCAGGTCGAAACTATTCAAGAG
AAAGACAATATGATAGGCCAGCAAACAGAGAGCAGGGAAACTGGAAGAACAGAGATGGGTACAAAAATGATCGAAGTGGT
GTCTATGTTCCCCCATGTAATAGAGATCGAGCAAGTGGTAGTTACAACGGGTCTAAGCTAGAAGACATGTTGGACAAGGT
GCTACAAAAAGTTGAATTAACTAATGCAGGGGTGAAGGAGATGAAAAGTGATTTCTCCAGTATGAGTCAACTGGTAGACT
CTCATACCACCTCCATCAAGCAAATTGAGTAGCAGTTTGGGCAACTTTCAGCCTTATTAAATCAGAGGAAGAATGGGTCA
CTGCCAAGTGAAACAATCCAAAATCCTAAGAAGGACGGGCATTATATGGCTATCACTACCATGAGTGGTAAGATTCTTAC
TAACCCAATTTTTGCAGGTACTAAACATGAGCAGGTGTTGGAGCAATGTGGAAGAGAGGAGAATGAATCTGAATGTGTAG
ATGACTCGGAGGATGCTCATCCAATAGCACAATCTGCAAGAGGAAAAGAGAAAGAGGTTGAGGGAAACATGCCTTTACAA
CAGATCCCAAGACACCTCATTCTTGCCTCAATGGCTTAAAAAAAAAGATTAGGATGGTAAATTCGCTAAATTCATCATCA
TGCTGAGACAACTATCAGTGAATATCCCACTGGTAGAAGCACTAGAGCAGATGTCAGGATATGCCAAGTTTATGAAAGAC
TTGGTCACAAAGAAAAAAGCTGCAAGTATTGATTTGACTGACAATGTTCATCACGGCAGTGTTATTGCTACCATGTCTCT
GGTACATAAGATGGAGGATCCGGGTGCATTCACCATTTAGTGCACCATCGGATCAATTGAATTTGCAAAGGCCTTGTGTG
ACTTAGGGGTTTGTATAAACTTGATGCCGCTGGCCATCTACAAGCAATTGGGGTTAGGAGGTCCAAAACCCACATCCATG
AGGTTGATGATGACAGATAGGTCAGTGAAATGACCTGTGGGCATCCTATGTGATGTATTCGTAAAGGTGGACACGTTAAT
CTTTCCGGCAGACTTCTTGATCTTGGATTGTGAAGTAGATTTTGAGGTTCCCATTGTTTTGGGAAGACCATTTCTAGCCA
CGGGACGAGCATTGGTAGATGTTGAGTGAGGAGAGCTGAACTTCAGACTCAACAAAGAAGAGGTAAAGTTTAATATTTGC
AGGTCCATGAAGCAGCCACATGACATGAATGTGGTGTCTGTGATAACGATTTTTGATGAAGAAGAAATGGGAGCAACCAT
TGAAGAGAGGATGGCTGTCGAAACCTTAGCTGCAGTGGTGATGAATTTTGAAGCTGACTTCCGATTTGACTATGTAGAGA
CCGTGAATGCTTTGCAGGGTATAGAAGCACACTCTTATGCTACAAAGAAATTGGATCTGGATTTGAAAACAGGCCAAGTC
CTCCAGCAAAACCATCTATTGAGGAGCCACATGTGCTGGAACTATATTTATTTTTGGGAGCTAACAACACTTTACCCATT
ATTTTGGATGCAGATTTAAAGGATGAACATGTTCAAGCTGTGATCAAAGTGTTGGTAAGGTACAAAAGGGCCATTGGGTG
GACCATTGCTGACATCATCGGGATACCTCCATGTATATGCACCCATAAGATTCAACTTAAGGAGGACTGCAACCCAAGCA
TTGAACACCAACGGAGGCTAAGCCCACATATGCAAGAGCTGGTCAAAAAGGAGATAATCAAGTGGTTAGATGCTGGGGTG
GTATACCCCATTTCTGACAGTTACTGGGTCAACCCACTGCAATGTGTGCCAAAAAAGGGTGGTATGACTGTGGTTGCAAA
CACCAAGAATGAGTTGGTCCCATAGAGGCCAGTCACTGGATGGCGAGTGTGCATGGATTACATGAAACTGAACAAGTGGA
CTTTGAGGGATCATTTCCCCTTGCCTTTCATAGACCAGATACTTGACAGGTTGGTTGGAAAAGGGTGGTACTGGTTCTTA
GATGGATACCCTGGCTACAACCAGATATCAATTGCTCCTGAAGATTAGAAAAGACCAGCTGTACATGTCCTTATGGTACC
TTTGCGTTTAAACGCATGCCATTTGGACTATGTAAAGCACCAACGACTTTCCAGAGGTGTATGATGTCTATCTTTTCGGA
CATGGTGGAAGACACTCTTGAGGTCTTCATGGATGATTTCTCAATGGTAGGTGACACCTTTGATGACTGTTTGCTTAATC
TTAGCAGGGCCCTACACAGATGCGAGGAGGCCAACCTAGTGCTAAACTAGGAGAAGTGCTATTTTATAGTCAAAGAAGGC
ATAGTCCTTGGCACAAGGTGTCACAAAAGGGGATAGAGGTCGACAAGGCCAAAATTGAGGTGATTGAAAAGTTACTTCCA
CCTATTTACAGAAACTAGGACATGTTGGATTTTATAGGCGTTTCATCAAGGACTTTTTCAAAATTGCACACCCCATGTGC
AAGCTTTTGGAGAAGGAGGTGAAATTCATATTTGATGAGGCATGTATTAAAGCCTTTGAATGCCTGAAGGAGAAGTTGAT
TACTGCACTAGTGATCAGTGGCCCTGATTGGGTAGAGCCGTTTGAGGTAATGTGCGATGCTAGTGGTACTGCTTTAGGAG
TTGTGTTGGGGTAGAAGCTCAACAAGATGTTTCATCCGATTTACTATGCTAGTAAGTCACTGAATGAAGCACAACAAAAC
TACACAATTACTGAACAGGAAGTATTGGCTGTGGTGTATGCTTTCGAGAAATTTAGAGCTTACCTACTGCGTATTAGAGT
AATAGCCCATACGGATCATGTAGCTCTGAGATACCTCATAGCAAAGAAAGATGTCAAGACAAGGTTAATCAGATGAGTAT
TACTTCTGCATGGGTTTGATTTTGAAGTCAATGATAGGAAAGGTTGTGAGAACCAAGTGGCTGATAACCTATCTAGGTTG
CAGGATGAAAAGAAAGAAGAATGTGAACTAGATATCAATGATGCATTCCCGGATGAGCAGGTATTGGCTGTAACTCTTGA
TCTTATTCCTTGGTTTGCTAATTTTTCTAACTTTCTTGTTAGTGATTTGATGCATGAGGGGCTGACATTTCAGCAGAAGA
AGAGGTTCCTTCATGATGTGGGTAAGTATTTTTTGGATGAACCTTATCTGTACAGGGTGTGTGTTGATAACATCATCAAG
CGATGCATCCCAGAAGCTAAAAAGTTGCACATTCTAGAGGCATGTCACTCTTCTCCAGTAAGTGGCCATCATGGAGGTGC
TCGGACAACCCATAAGATACTTCAGTATGGGTACTATTGGCCCAATATTCATCACGATGCGATAGACATAGTAAGGAGAT
GTGATGTGTGCCAGTGGTCATGAGCCATCTCTCGACGCCATGAGTTACCCATGACACCTATTCTAGAGGTGGAGTTGTTT
GATGTGTGGGGAATTCATTTCCTGGGCCTATTTGTGAGCTCCTATGGGCAGAAGTACATATTGGTCGCAGTGCACTCTGT
GTCCAAATGGGTTGAGGTAGTCGTTTTGCCTGAGAATGATGGCAATAGTGTTGCTGGTTTTCTGAAGAAGAATATCTTCT
CAAGGTTCGACACACCCATAGATATCATCAGTGATGGAAGGTCCCATTTCTGCAACAAGGTATTCAGTGCGCTTCTGACC
AAATATGGGGTTAAACAACACAAGATTGTAACACCTTATCACCCGCAAACTAATGGCCAAGTAGAGGTGTCTATTAGGGA
AATAAAGGCGATCTTGACAAAAACAGTAAATGCCAACAGGACAGATTGGGCACGAAAGTTAGATGATGCTCTATGGGCAT
ATCAGACAGCTTTCAAGACACCTATTGGTATGTCTCCATATCAATTGGTGTTTGGAAAGGCATGTCATTTGTCGGTTGAG
CTTGAGCATAAAGCACTCTGGGCTCTAAAGAAGCTGAATCTCAGTTGGAGTGAAACAATAAACCTGAGACTAGATTAGAT
NNNNNNNNNNNNNNNNNNNNNNNNNNNNNNNNNNNNNNNNNNNNNNNNNNNNNNNNNNNNNNNNATATTGAAAAGAGAAC
CTTCACTCCTAGTGACTTGGTGTTACTTTTTGACTCCAGACTTCATCTATTTCTGGGAAAATTGAGATCCAAATAGTCTG
AACCTTTTAAGGTTACTCAGGTGTTCCAGTCGGGTGCTATTGTGCTTGAAAATGACAAGGGCGAGGGGTTCAAAGCCAAT
GGTCAACGAATCAAGAAATAATTGGGTGTTCGAGAAGATGTGAAGATTGTGGAGGAATGTAAACTTGATGAAGTCTGAGT
AATCAAGTCACCTGCATCGCGCCACGACATTAAATTGTGCCCTGCTTGGGAGGCAACTCAAGATTTAATTGTATTAGGTA
TTTTCCTTTTTCTTTAGTTTTATTTGTTTTTATAGAGTCACTGTGTTGATGTGTGCAAGAGAGACTGAGGTTAAAAATTA
TAAGAACTAGGTGCAGACTGCTCTTAATGAGTAGCCTCACGGACCGTGGTGCTCTTCACAGGAAACTTCACGGTCCGTCA
ATCTAAGCACCAACTTAAGGGAGTTACGGGAAGTTGCAAGAAAATGCTTCACGGAAGGGTTCACGGTCCGTCAAGATTTG
TACAGACCATCTAGCCTCCCGTGAACCACATGTAAGTTTTTTTTCCCAAGTCAGTTCCATAGACCACTGTACGGACCGTG
GTGACCTTCACAGACACTTTCACGGTCCGTCGTCCACAACCCAACAGTACCAGAACCCGACCCGACCCGCGTTAAACTTA
AATGTTTATAAGCCAAGCTAAGCACCAAGGGTCAATTTCTTTTCTCTTCCTCTCCACTATAACGATTATTAGTCATACAA
TTAAGAGTGTGCATTAGTAAAATTACCAATTGTCATCCTATAATCAATGCCCTAGTTCGATTTTGTCAAGGAATTCAACT
CAACAATTCTCTTCTTCTTTTAAAGCGAAAGTTCCATCTAATTTCGAAGTAAGTCTTTCTAACACTTGTTATAAGTTTAA
TCTTGTCGAAAAACAAGTGGGATATGCTTTGAATTAGTCGATTGTACCTTTATGATGAGCTACCATTGTTGATGTGAAAT
TATTGTGGGTTGTTGTAGGTTAATTTGAATTGTTTAACACTGATGATTTTTGTGTGGGTATGATTAGGGTATATGTGTGT
TTGATAAATATTGTCTTTTTAGCATCTTGTTTGTTGAAATTCAGTAGTATTAGTAGTTGCATTTTGATCCTGTGTAGAAA
AAGGTGTTGGTACTGTCAACCTGAACTATAGTGAAGTTGGGGAAGAAAAGATGGGATGAATGGTTTAAGTGTAAGATCAC
GAGAGGATTCACGGACCATGGAAGCCGCCACGAGCCATAAAACCACTTGTGGACCACACTTGAATTAAATCCACCGAGTA
GATAGGTTCACAAGCACTATCACGGACAGTGGTTCACTCCCGGCTCATGCTACCATCCGTGAACAATACTTTAGTTAAGC
CATTGTTGCACACTGAGTCTGTGCTAAATTCACGAGGGGTTTAACGAACTGTGGTACCTACCACGTCCCGTGAGAGATCT
CATAGAGTTTACTTGTTTTTGTAAAATTTTATTTTTTCTATACTTTTATTTATGTTCATCTTGTGATTCTATGGCCCTTT
CCAATGATAGATCAGGTGACGACATTCTTAAGGCAAAATGTCACGATGTAATTACACATGGGAAGTCTGAGTACCCGATA
GTGTGTCATTTTACGGATTTGTGTACTAATGAGTGTTGTGTCTCTCAGGTACTATGCCTCCCCGACGAAAGAACGCAACC
AAACATTCCTCCCCTACTGCATCTCAATTGGAAGGCCATAATGCTTCTGAATCTAGTAATTCGGAGGTCCAAATTAATGT
CACACCTGATGATCATCCACATCGGGCTACTAGATCCAGAGCAGCGAGGGCTATCCTCCAGGACACTCTTTCTTTGTCTG
AAGAGGGAGGTAGTAGTTCCGGTAGCGGGGAGGAATCGAGAAGTAAATCTGATGCTGCTTCGAGAAGCCAGTCGGATAAT
AGTTCGGGAAAAAGTGCAGAATCTGCTGGTGACTCTCTAAACAATGCTACTACTTCTCCACCTGCAGTGCATACAAAAGT
TGACAACGGAGCACGAGATGAGGCAGGTACTATAGAGGAGGATGTAGAGATCACCTTCGATGATACTATGGTCCAGTATG
TTCACATCCATGAACACGATCCCGCAGCGAGACAGTAGTTGATTGACTATTTCCGTTCGATGTGGACTGTGAACAGGTCC
GAGGATTTCTTTAATCATGGCATTGTAACTAAGTCTGGCGGTTTCAAGAAGCGAGCAATCATATCTGAAGCTAGAGTGGT
GGTAGCTGATATCAAAGCATTCCCTGACATTTATCAGATATTTCAGTTTCATCAGTTTAACTGGATGAACAATGCACCTG
GAGAATACTCTAGCCATCTGGACAGAGAGTTTAATTCATCTTATGCAACTACATTGATGAACTTTGTTGCGGAAACAGAT
ACAACTAAATGTGATCAGAATGATGTTGCCATTACCTGGGGTCCACTCAACTCAATTATGGTTTGGGGCACATTGATAGA
TATCTCTGAGGCAACTATTAACAGGATGTTGCATAGCCCAGAATACACTGCACCAGCTTCAGTTGGCCTTTTTAAGGGGA
AACAGCATGAGGTCACTAGTGATACTACGATGGAGATTCATAGTTCTCGAGAGAGGGTCTTGCGTTGGATTGCGAGGTAA
ATTGCCATAGATTGGGAGAATGCAGTTCGGGTCACAACAACTCCAACACTCATTACGAAAGCTTCACTAGCTTTTCCAGC
CAAGGTTTGGTGGGCTGTCGTTCGGGCACAATTGTGACCGACAGCTAATGATAACACTTTGTCCCCTTCAATGGCTTCTT
TCGTAGCATGTCTTATGGTTGGTTACCCGATAAATGTGGGGAGGATTATAGCCATCGAGATGAGAGACAGGGCACTGAAT
GAGAGAGCCGAACTTCCATTTCCCTGTCTGATCGGGAGATTATGTCGACAAGCGAACATTCCTCCAAACAAGTTGGTTGA
CATATGGGGTGAAATATTCAGACTCACCTAAGTTTCTAAGATCAAAGATGTTGCGAACCATCTCTTTAGTGCAAAATCTG
CAACTGTGGGTACTTTGGTTGTTGTTCCTCACGTACAAATTGACATTCCACATGCGGATAGAGGAACAAAACAGGGGGAT
CATCCCAGCCTTCCACAGAGGCACCACCACCACCAGTTCGACCTCACTGGTTTCAGGTACCTATGTCACTATCCCTATGC
TTTTTCTTGAGAAATTGGTTGCAGATCAGCGCCAAACCAGGACTTTAGTCGACCAGATTGTGAATCGGATGCCTCAGCTA
ATAGAGAGGGATGTGTTAGCTCCAACGAAAGAGATTAAAGATGAGATGCAGAAGGAGTTGGTTGTCTTAAAAGACAAAAT
GGATGGTTTGGAGTTCCTTGTCCAGGATCGATTCCAGGCTGCCGGTTCGGTAGATACTAAAGTGTTCAAATCACAATTGG
CCGAGATGCAAACTCAGGTTGCTAAACTGGCTAAAAAGCCAGTATAGGTTCCCACTCCGGTCATGCCAGGTTCTCTAATG
TAATTGCTTAGTCAGACACCCTCCACTCAATCACTTGATGATTTTTGGGGTGAACTACCCAAAAGTAAGTCTGGCAAGAG
GAAACACCAAGACGGAGAATCTGATGAGGAGCTGTCTACTGACCTGTCTAGAGAGGAAAAAAAGACACAAAAGAAAGCTC
ACAGGGCATCAAGGAGGGAAGCTCGAGAAAAAGAAGCACTGGAACAACAACAACGAGATGCATTGTTAGCTAGAGCTTCT
GGTAGCGGAGGACTTGCCCTGGCGAGTGGTTTCCAGCCTGATCATGTACTGAGTTCTGAGAGTGCACTCATTGATAAGGG
TGCTTATGCTGATCTGACTACCGGCGCCTAGAGCGCCGCAGGTATAACCCTTCATTATAGCCCTGTTTTGTTTTCTTTAT
TGACTTTGAGGGAAAAGTCTTTTGTTTGGGGAGGGGTGGTGAGTAACCTGCCATTCTAGCTATTAGAATGAATGGAGGTT
GACTCTGTGTTTACTGTGAAAATTGCTATGGTCTTGTGTTTGGGTTGGTGTGTTGAGCTGTGCATCAGCTAATCTGTGTG
TAATGATTACCTTGATCTGAGGTTTGATTGTTAGGATCTTTAGATGACATCTTAGATATTTACATATTGAGCATTGTTAG
TATGATCAATAAATTGGCAAACCAAGAAACTGGATATTGTAGTCCTGTGTCATGTGTGTTTGAAAGTTTTTACTTGAAGT
CTTAGGAACAGAAACTAGAACTTGCTTAAATCTGACAATAACTGGATAGGAAAGGATCAGTATGCCATTGTTGTTAAGCC
ATTAAAAAGCCAAAAATAAAACAACCAAATAAAAAATCTTACCACTTGAACCCAATTTGAGCCTGGAAATTAGTTTTTGT
TCTTACCCAGTAAATATCATTTCCTTTGGTCTCCAAAGATACGATGTCACAACTCAGACCAAAAGCCTAAGTTGAGGGTG
ATTTCAATTTGAGCAGAAAGAAGAAGTGAAAAAGAAAGTTCAATCAGTGAGCTGAGTGCATATAAAAATGCATATATATA
AAAATAAAGTGTGAAGGAAGAAAAGAAAAGGAAGAAAAGAAAAAGAAAAACAAAAAGAAAAAGGAAAATAATGGCTATTG
GGATGTGTTGAAATGAAGAAAAAGAGGGAATCGCTCAGAAAAGAGTTGTGTGAAAACAAAATTTTGGAAAACCAAGAGAC
TAGACACTCACAAACCCAAATATCCATTCCCTAGCCTGAGCCTATGTTACAAGCCGATAAAGTCCTATAGTGATCCTATT
CCGGGTGTTTGTAAGATAGAGTGTAGAAAGCAAGGGCAAGCCTATGGTTATTTAATGTTAGTGTTAGAAGTTCTTTGAGA
GTGTGAGCGTAATACTTAGTCCCAATTATCATGAGTGAGGGACTTCTTTGGTGTGAGGACACAATGATTACATTTTAGAG
TAGATTGTGTTAGCTGATAATTCACAGGCTTAAGCATGATCGACTGTGAGTAATGAGATGTCATAGATTGATCCTTGCAT
ATTAGATTCATGGTTTTGGTTACAAATTGTGTTTGAGATGGCTGCTGCGTAGTTTCAAAAGTGTTTGAATGATTTAAGGG
CTGAGTGTTTTGTTTTCTCATCACTTGAGGACAAGTAACAGTTCTAAGTTGAGGGTGTTGATGTGCCGTGAAATTTTGGC
ACATTTAATGCTTGAAAACTAAGGATTAAGACTAGAATCGAGTGTATTTATGTGGATATAATGTGTTTGGTAGTGTTTTT
ATAGGTGAAAGTGAAAGATGATAGAAAAGAAGAAGAATTCAGTAAAGGTGAATTGAAGGAAGTAAAGACCACGGACGACC
TCACGGGCCATGATCTTCACTATGGATCGTGGAGACGCTCGTAGAATTGAACCAGTGTTTAGGGTTAAGACAGGTGAAAG
ATGATTGAACCAAGTGAAGACCACGGACGCCTCTACGGACCGTGGTCCTCACAACGCTCCGTGGTGCCAGTCGTGAAGGT
GAACTAGTGGATGGGCAATGAAAAGTTGAAAAAGGAATTGACCAAGTGAAGACGACAGACAGCTACACAGACTGTGGTCA
TCGCCACGAGTTGTGGTGGTGTCCGTGGTAAATGATATAGTAAATGAGCATTGGAAAGTTGAAGAGAGAATTCCACAAGT
GAAGACCACGGACAACTACACGGCCCGTGGTCATTGTCATGAGTTGTGGTAGTGTCTGTGGTGATGATGAAATGTACAAG
GCTTGAGCAGCCAGCCTTGGGTGAGTCCAAGTGAAGCCCTCGAGACCGTGAAGCCCTTGATGGGTCGTAGAACTGTCCGT
GAAGCTTCCTCATTTCAGTCCTACTTCGAGTAGTACTCTTTTTAAAACACATTATTTGAATTAATTAGGTCATTTTTTTA
TGTTTTATCTTATCTTACCTTGAACGATGAACAAGTTTCCATTATTCTTAGCTTTTGATTATCGACTTTAACATTGAATT
AAGTTCGAAGTTTGGATTTCTGATTCTTGAATTATCGAAGTGGCTTGTTGATTTGCTTATTAGCATAAGTACTTTCTAAA
CATGTTTTCATTGTATAATTCTGATTGTTTACGTGAAATCATGAGTGGCTAAATACCACAATTGAGATTGTGAGATCTAT
GATGTAAAACCAAAACTTAATTTCGTGAAATGAGTGAAAGGCGATTTATGTTTGCAAAATATAATCTAGCTTTCATTATT
CATTTATTTTGATGAGTGCACACATTAGAATAAGCATGTATCTATTATTTGTTTGAGAGAAAAATAATAGTTGGGAAAAA
GCTAAGTTATCTGGAAGAAATGGAGTCAAAGTTTGAGTTCGAGAGAAAAGAACTTTAACACCACCGTAAACGAGGGTATA
ATTATTAACACTCTGGGACCGAGAGGACTTGAGTGAATATTATCTGATTAGACTGAGAAGTATCAGATATATCTAACTCG
TCTGCATTTTGTAGAGATAAATTGCCTGAACTTATATACAGAATAACATTCGGTGTAACGTTATGGTGAACCCAATCCTG
GTTTCTTTTAATTAATGAAATAACTTGTGAATTGAAAACTTTGTTAATTGTTAATCTGAATTTCGATTACAAATCTTAGT
TACTAGAACATCACAACTAAACCCATTTTACTTTCCGCAATTGTTTCTTTAGAAAATAATAACGACCATTGAGTAAAACG
CGACAGTGAAATTATTTATGTAAAGAAATTCTCTGTGGGATCGACCTTAACTCACGTTGAGCTCTATAAATTGACTTCGA
CCATTTATATCTCTTAATTGAGGTGTAAGTTTGAACGTATCAACAACCCATACATGTTATGAAAACAATACTAAATGCAT
TTTCTAAAGTAATGGTGTTCATTATCTAACCGTCCCTTACCAAAACTTCTCGAATGTTGTCACCTATAAACTTGAATCTA
CAAATCTGACCTTAATCCTTCACAAGCGACGATAGTAGCTAGCGAGCCCCACAAAACTCTTAATTTCAGTCATAAAACTA
TGTTGGACCCAATTTCTGACTGCTTTAATCTTTTGGGGATCTACCATTGCACCTTCCTTTGAAACTACATGCCCCAAAAG
GCAACCGAAGTCAACCAAAATTCACACTTAGAAAATTTTGCCTACCTCTTTTGTTTTTGTAAGCACATGGATGTTAATTT
TTCTGCTGTTTTTGACAACATTCGATTTATCACAAGGTTTTATAGTCTATCCTCGATTCCTGAACACTGATTGGATTGTA
GGGGTTAGTTTGGATTCGGTTCGGGTTCTATAAAGAGACCTGGGAAGAAAACAGAGGAGACATGGCTGAAGTTCTGTCTT
GCCCTGTCCCGCTCTGGCGATGAATTTCCGCTCTGGCGGCCTAGTACTGGCGGAAAAAATCCTGCCCCAGCGGCTCAGAA
GGAAACAGTACCCAGACAATAATTTTTTTGGGGGTTTTTCTCTTTTCTAAATCTCCCAACGATTTTCAACTTTACTGTGC
AATTTAGGATAATCCTCTTAACTATGATAATCATTGTCTACTCCGAGTCAATCCAACGAAAGGCAATCCAACTAATTCTC
ATTAATTCAACACCATAACCCACACATCCCCAGGATACACCCATACACTCATGCGGTTATAACTCAAGCACAAGACACGT
CCAGATCTTTCTTACGAATCACCTTGTACATTATCTAGACCTTGCATCGAACTTAGTTGTGACCTTCTTTTCACAGCAGT
TACAACTTGCATAGTTTCAATCAATTCAACCAGCATATTACACATATCAAAATTCAGACCCACACTTGTTGTGCACATGA
TCATATCATTACATCCAAGCAAATACAATTTCCACCTTCACAGTTAATTCAGGCAACAAGGAACACACATTCACAGTTTT
CAAGTTGCAACTCACAGACATGCCCGATTTCTAAAGTAGTTTGTTCCATAGATGACCATTACCGGTCTCCCAGTACAAGA
GCAAAAATGTAAACTGATGCACCCTGCAATTGGACAAAAGATCATTTATCCGAGGCAGTGGAACTTGTTCTGAATGGTGA
CCCTATTCAACTCTCGGTAATCTATACACATCCTCTCTTGCTAGTGATGGTGTTACCACTTTTGTTGCTCTAATCCGGAC
CATAGAGTGAAGGAGGAAAGATACCAATTTGTATCACCCAGATACCAATTGGACTCAAGTCATAGCACGAAGGAGTAGAG
CGAAGTGAGTTTTTCCTGAAGTCCTATAGCCTCTCGAAGAAAAGTACGGACGTCTTCGTACCGTTCCACAGGACTCTACT
AGACTCGTTTTGGTACAATGAGATCAACGAACCTAGGGCTCTGATACCAACTTTTTCACGACCCAAACTGTCATGATTGA
CACCCACACTAACCCTCCGGTGGGAGAACCATTACTACAACCCAAACTAACAAATTTCATGAAAATTAAGGCATTTAAAG
ATACGGAAGCAGGTTTAGATGACAATAAAATTGGAGTCCCCATAAACTCCAAAGGTTTAAACAATTAACTAACCAAGCTA
ATGCTAAAATTTAACCCCTAGAACCCGAAAGTCATTGTACCAAATCTCTACTAACGACAAGTCTAAGAACAAGGGGTGCA
ACCCCAAAACTAAACAACACCTTAAACAAAAGTTTGAGTCCGAAAAGAGTGGACTTAAACAAGAAAGATCCATGACAACC
CGAGGTATATCAATAGCCACCTAGCTGAGGTATATCAATAGCCACCTGAAGATACCTTGTACTTAACAATGAAAGAACAA
GTGCAGTATCAGTACACAACCACAGTGTACTGGTAGGATCACACGGCTATCCCATTAAGTACAACATACATAAGTCATTA
CAACAATATAATAACATGCATACACCGAATATAATATCGATATTATTTACGAACAACGAACAATTTCACATTTATCAAGA
TATACAGTTATGTCAAATCAATGGTCCTCTCATGGAACCCACACCCAAACTGTTAGCATACTGGAACGTGGTACTCGATC
CAATGTTTATGTCAGAATGTGGCAACCGATCCCATGTTTATGCCGGAACGTGGCAACCGATCCATATATTTATGCCGAAA
CGTGGCAACCGGTCCCAGTTAGTGTGTTGGAACGCAACACCTGATCCATTCAACAAGCCACAATCACAATCACAAGTATA
TTCTCAAAAGCATACAATCAAGTCATGATTTATGGCATTCAATCATTCAACTATCTTCATTTACAAGTAGTGTGATTAAT
AGAGCAACATTCACATACATACACATATTACAATGAAGCAAGAACAAATATATACACACAATCATGAAATCACAACCATC
ACCTACCTCGAATCCAAGCTTGAATCTCCTAAGGCACTTGAATCTTCCCTTTCCGGATTCTTCCCATTTGTTCGTGGTCT
AAAAATATACAATTAACGCAAGGATCAGTAAACGAGGCCTAATTACCCGGATTATAATCAACATTATCAACCCTAGGCCA
AGCCAAGATCCCAATACCCAAATTAGGGCTTTATCCAACATTGACTTCAGATCTAAACCTTCCCCCAATGATAATTACCC
ACTAGATTACAATCCAAGAGATCAAAAAACAGATTCGGGGAGTTAAATCCTTACCTTTAGCCTCACGAATGGTGAAAAAC
GGTCAAGAACTCGCTTGGGGTCGTCTCCTAGCTCTCAAAGTCAAAAATTGCAAAATAAAACACTTTTGAGATTTTATTTT
CGACTTAAGTCATGTTTGTCCCGCTACAGCGAGACCCATCCCGCTACAGCTGCCCCGTTATAGCGGCCCCGCTACAACGA
CATCCATCCCGCTACAACGACATGCACATAGACAGAATGTTAGAATTTGAATTTCAAGCCCCCATTTCACAACACACCTT
CATTCCATGACACTCAAAACATACTTGTTCACGCTAAGATCAATTTCGGGAGTTCTACTCGCCTGAATTCAATTCCGTAA
AGTTGTACGGGTTTCTTAACGTCTTAGTTATTTACTCATGTGATCAAAATAATAATTAGATCACCCAATTGTTACCAAAA
TTCTCTAGACTCGCCTGACTCTGATTTCGTCCAAATCTGGACTAGGCAAGGAAATCTCAAGTTACTACGAAAATGTTGTT
TAATCCCAATTCTTTCCCCATTGGCTTTTCCATAACGACGGAATTAGGTGGTTACAATTTACTCACTTATATATAATATT
TTGGAATAACTTTTTTATAGTTTTTCATTTTTGATCCAAAGAGAGTACAAAATTCTATCATAAACTAAAATAATTTTTTT
TATATTGTATTTTATTTTAGAAACTATTGACACCTAGAGATAACAACAAGGCGGGATGGATTTAACCTTATGCGGGGCGA
TATAGATTTGAAAACATGTAAGTATGATGTGGTGCGATGCCAATTGAAACAAATTTTTAAAAATTCAATATGGGATGAGG
TGCGCGTTGGAAGAATCAAAATCTAATCACTGTATATACAACGAGAATCATTGTGCAAATGGAGTGACAAACTTATAAGT
AAGGCTGGCAATTAGACAAGATTTTTTCGGGTCCAATCCAATTTTGGTCTGGCTCCCGTTTCGATAGATCCGGTACTGTT
TGATGAACTGGTAAGGAACCGATCAGATAGGGTACCAGAATAGGTACCAAAATGGATCTCAAATTTTTACCTGGTCGATC
CAAATCTAGTAGATTCGGTTTCGATCCAGCTTTTAGTTTGGTTCAAACGGTCAAATATATGTGTATATATATATAAAGAG
AATCCTAGGCCCGTCTACGTGTCACCACCACAATCTGAAATTTCTTTTTAAATTTATTTATTACCAAAAATAGCCTTCCC
CTTTCTTGAAAAGATGTGATGTTTATGAAAAGTTGTGACTTTTATGAAGAGTTGCGACTTTTATGAAAAACTATAACTTT
TATGAAAGGTTGTGACCTTTTCGAAGGGTTGTAACTTTTCCAAAGAGTTGTGACATTTCCGATAAGGAACAATAAGCATT
TGTTCACACTACCCTTTGTTGTCTATAAATAAAGGGATTTCCTCTCATTTTAAAACAACGAAAATTCTGAACTTCTTCTT
CTTCTTCTGCACAATTAATAATTCGTGTACTTTGCTCCTGTTGAGTGACTCACTGACACTATTGTTTTTGTATCAATACA
CTTGTGAATAGAATCGTTCCATCCTGAGCGGATCTATTTCCTTAAACCTCGGGTACTAGAGGGGAATAATTTCCTTAAGG
GGACACTGTGCATTCAGTGGACTCAATTTTTTCCTTTCTGTTTCATTCTATTGTTATAGATCCTGATATATTTTTTTACA
GTCATTAATTTATGTTTATGATATTAATTGGTATTTTTGATTACATGTTTTAAACTTTGTTGTTTATGTTTCTGTAAAGT
TATTGTTATAAGTATTTGTTAGTACAAATAAAGATTATTTAATTATTAAAAAAAATAATATCTCATGTTGATTTCCCAAA
AATATCAAATAGTAACACTTACTGGAGGCAAAAGGATAAATTATAAAATCAAATTAAAGATGATTGATTGAAGGATAAAT
GATAAGATGTTATAATTATCATTTTTTTTTATATTATTAATGTTCGTTACTATGTAATCTTGTATGTAAGACAACATAGT
GTTTTAGTTTTAATGACTGATAGATTTTAAGTATTATTTTATAAATTCCATGATATCAAATTCCCACGCGAAGCGCGGGT
AATTTTACTAGTATATATATATATATATATATATATATATATAATAGGAGAAGAAAAAGTATCACGTGTCAGTACCACAA
AGTTTTCAATTTTAAAAATTTAATTTTTAAATAATTTCAATTTGTGTTAGTTAGTTATTTTCAATTTAAAATGTTAAAAA
AATAAACGGAATTTTTTTAAAATTTTAAAATTGATTGTCAAAAAAAAAAATATGTAGTTAAAAAAATGAAAACAAATTTT
ATCCTACTTTTACACTATGCTAAAAATACCCACTACTATCATTTTTGAATTTTAAATTTGTGCATATAATTAAATAAATA
ACAGACAGAGAAACTATAGTAGTTTTTTTAGGATTTATTTTTTCAGTTTTTAAGAAATCAAATTGTGCACAATAACTATA
CATTTCTTTTTAAACTTTTTTCAAAATATAATATTTTAAAACAAAAAAGAGGAAAATAATTATGCACCATAATCATTTTA
CTGTTACAAAATTCGAATTTTTTAAAAAAATGTTTTACAAAAAATTTGTAGATCAACATTTTAAAATAAAAAAGAAATCC
AAAACTACCTAAACATGAGAATAACTTACTTAAACTATCTTGCATAATTTACACATCGTTTCAATTTCCTCATTTCCCAT
TGCAGGATCTCACGAGTCACGCCCATCATTTTCTCATGGGAATAGAAGATCTGCTCCTCTTTATAGATTACAAATCATAG
CAATAGCCTATATTCAAAACTAATTTGTATGAGGAAAAGCATATTATGAAAGAAACTTTTCCAACATGAAGGTGCTTCAT
GTATACCTTTCTTTTTTCTGCTAACATTAAAGAATTGTCTTTATTTGTCTACTTTTCAAACTTATATAATGTACTAATTC
CTAATCTATATTGGTGTATTAGTATTTGAAGGGAGATCAAATCCATGCAACCATTATAAGGTCCGTGAATTTATGTATTA
TGCTAACAGTTTTTATCTCTATAGTTACGTATTTTCATGTTAAGAGAATGAGATGTTGTTACTATTTGTTAACAATAGAT
AGGAGGATATTCAAATTAATATATCTATCTGTATATTACATTTTTGAATATTGAATTAAAATACTAAACTTAGAATGAGA
TATTGTAGTTATATATTGGTTAATAATTATTGCAAATTGTTAGATTTTGTTGATTATTATTTTTAAATATTTTAATGATT
TTAAGTTTTTTTTTTTTTTTTTTGCAGAATGGTTGGTGTTTTTTTGTTTATATTTGATATGACTTTTGTTAGGAATATTT
TAATTTAATCTAATGATTAAATTTTCTCATATCTTTATTATTTTAACCAGAGAATAATATTGATAGGTTAGAGCATTTAT
TATTTTGAATATTTTTAAAAAAAAATTTAAATAATGCAAAATAAATATTATCATCAAATTTAGATAATGAACTAAGTTTA
CATATTGCTAAATGTTCACCTTCTTTCAAACAAATTTACAATATTATCTTATAATAAGTTGTTTTTGATAAGCCCGTTTA
TATTAAGTCACAACTCCTTATTTATAGCAACATAAATGTTGATTTTCAACATTAATTGTTTTAATTTAAAATTTTAATAA
GCCTGTTTGTAATTCTATTTTTGTGGGAAGTTATCATATTTCAAAAACAAGCTTTTTAAAAATAATTAATATCTAAGAAT
AAAGATAAAAATTGCAAACACTAAAAAAGAAAGAAAAAAAAAACCGAAAATACTAAATTTCAAATTTTTACTATTACTTT
ATCTTTTTACAATTTTTTTAAATTCAACTTTAAATTTTTAATTTGAAATATTTTAACTATTTTTCCATAACTACGCCTTA
TTTATAGCAAAAAAAATGCAGAGTATTTTTAAAATCAGTCAATTTCACGTTTTCTTTGCCAATTTTAAAATTTTTGCATA
AAAAAGTAGTGAAAACAAATATACTTCCAATTCATTTTTCCTCAACATTTCAATTTATTTTGGTATGCAAAACAATAAGA
GAGGTAGAAATATATTTATGTAAAATGAATCTAGACATTATCCACTCCTCTAAATTGCACATTAAAAAAATTAAAAAGAA
AAAATATAAAAAAAAATCTAACTTCCCACTTCTAAATAGTTTCAAAAGGTGTTATAATGAAGTTTATTAAGATTAGTTTA
TACATAACTAAAAATTAAATAGTTTGAAACTTCAATTTAANNNNNNNNNNNNNNNNNNNNNNNNNNNNNNNNNNNNNNNN
NNNNNNNNNNNNNNNNNNNNNNNNNNNNNTTTAATATATGTGTCCACGTGGGCACATATATACCTTTAAAATACACTATT
AAATAGTTTAGGGGGTAAAAAATACACTATTAAATAGTTCAGGGGAGTAATATTAGGTCATCCATAAAGTTTGGTATCGT
AACAACAATTTCGGCCAAAATTGAGGTATTTTTCAGACCTTTATCCCTTATTATAAATATATATTGGTGCTCACGCGTTG
AATTAAAAATTATTTATTTTTATGATTTTTTTATATTTAAATATTCATCTATGTGACGTTAAAAATAAATAATTATCATG
AAAAAATAATAATCAATTTAACAAACGCACACATCGAGAGTTCAGCAGTTTTAAATTTATAAAATTAGATTTAAAAATAT
ATATTTAATATTTTAAAATTAGGTACTTCTAAGTGTCACTTTTTTCCGGTACGTGAGGAATTGGTCATTTTTTCTAAAAA
AATATTTATCTTTATTTTTACTTAGATAACAATTAGAGGAGTAGAAGAGTAAAAACTTGATCAATATGAAATGAATAAAG
AGTTGTGATGTATTTTTATACTCAGCTTTTTAACTGACTATTAACACAAGAATTTATTATTAGATAAATATTTTAATATT
GTTATGAGAAAAATTTAAAAATAAATAAATTATTTAGTTTACACAAAATCTATCCATTGAAAGAAAGAGTAATGAATAAT
TGTGTTTTTCTTTTTCATATTTGAATTTGAGAAAGTGTACCCATATATTTTCTTAATTAATGCATTCTTATTAAATTTTA
ATACTGATATATTTTTGAAATGTTTGTTTAAGAATATATAATTATAATATTTATTTTTATCAAAAATATTATTTGATGAT
CGTGCACAAGCATTTAGATGATTTGTTCCTTTGGTTATATAAAATTTATGTTATTAAGTACATTGCATCGAAAATAAGAT
GACAATTATATTTTTATAAAATCAAAATAGTGTAATGTATTCTAACAATTAAATATTTTTTAATAATTTTTGCGCAACGC
ATGGGCTATTACTATTATATTAGAAATGGCGCTTAATGTCTTTTATTTCAAATCTGAGGGTGTATTTGTGTTTTCAATTC
TTCATCATAGCTTACGTGTTTTTGTAGAGGTATCTTGATTGTTTATGTCTCCCTTCATCCTTTCACTCATTCATTCATTG
TTCTCTACGATTTCTTCTTGCTGTAGTTATTATATCAAGTGAACAATTGTTCCTTTATTGTTTCTTCCATCGTCTACTAA
AAAATCTCAGGTAATGTATAAAATTAATTAAAATTGGTTTTTGGCCCAATTTGATAATCTTGAGAAAAAATAGATTCAAG
TCTGTTGGAAAGTCCTCAGGTAACAACATTGCATCAGGTTCAACAATAGAGACTTTGTTCATGTGCTATATACATTCTCT
TCTTGTTCTTCCTAGATCTCCATTCTTCTGCTCTTCTTGACTATTCATAATATTGATATATGCATCTCCTCATTTGTATT
TCCTTCCAGTAATTCTTGCACACCCCGTAAAATAACCGAGATCATTTAACCTCAAGATCACTTCTTTTTTAATTCTTCTC
CGAATCTGAAATCAACAATATCGGTACTGAAACTGATCGAACAATCTAATGTTGCTAAAAAGGAAAGAAATCCTTTCAGA
TTTGCCCTTTTAATACTCCTGCTTTCTGCTATTGTTTTTGTGGCTTTTCTCTAGCCCCGGTAATTTTTACTAAAAATCTC
ACTATCTTTCTGTTTTTGATTCACCTGAATGTATGGCTGGCAATGGAACCGGAACCGGGACGATCGGTCCGGGATGCTTT
TAGTGCAGCAAGATTTCAAATTGGAGAGCATAGATATTCATTAGCAGCAGATAGCTTGTAGATCATCGGTACTATTTAGA
GATTTAATTAATGGCGAGAGAAGGAGTTATGGTCGTCCACCTTTACCGACCAAATTTGAAAATGACGTTGATGAAATAAT
GCAAGATTTTAGTGACGACGACATTGATGCAATGGAGGAACTAGCTAATCAACCAATTCCAGAGCATGTTACTAGAGAAA
TGTTAAATGATTTAAAAAAAGATTTCCTTGATAGCATGAACTATTAAATTTAAATGTCTATTAGTATGAGTATAATAATT
CGAGATCTAATTCAAACAGAATCCTTCCTAGAAGATGGCTGTGTAGATTAGATTTTTTAATACTGTACTAATATTTTGTA
ATTCAACTTGTACAATTTAATTAATATTAATACAAGTATAGGCTATTCGCCTTAATTTTTTTTTATTATTGTCTTGACTC
TTGAATTTAAATTTTCAAATTTTTAAAGTGTGAAATTTAAACTTTTATAGTTTTAAAGTTTGAATTTAAATTTTCAAACT
TTTAAAGGGTGAAATTTATAGTTTTATAGTTTTAAAGTTTGAATTTAAATTTTCAAACTTTTAAAGGGTGAAATTTAAAC
TTTTAAAGGGTGAAATTTAAACTTTTATAGTTTTAAAGTTTGAATTTAAATTTCAAACTTTTTAAGTGTGAAATTTAAAC
TTTTATAGTTTTAAAGTTTGAATTTTATTATTTAAATTTTCAAACTTTAAAAGTGTGAAATTTAAATTTCTATACTTTTA
AAGTTTCAAAGTTTGTATTTAAAACTTTAAAAGTATAAATTTTAACTTTAAAATTATAAAAGTTTTAATATTATTTGATT
AATGTTCCTAATTTTGTAATTTTAATAATTTTTTTAAAAAAATTATTTCATTGGGACTCGATTTCCGGTCCGGGATGGGT
ATGCCATATTTTTTCCGGAATTACCGGTTCCGGCTTGTGGTGACCAGTTTCGTTTCGGTTCCGGTCCGTCCCGGACCGGT
CGTCTCGGTTCCGGTTCCGTTGCCAGCCATAATATACATATATTTTCATTCTCCTCTCCCAGATCTCGCTCGCCACTCTC
CCAGATCTCACTCGCTAGTCTCTCCCTCGCCTCTCTCGCTTATACAAACAGAATGTATAAATTACGTTTCTGTTTGTATA
AAGCGAGAGAAAATTGTATATACACATGCAAATACATATATCTTCGTCATATACACTTATAATTATACAATACAAATATT
CCTCTGCCTAGTTCTCTTTTACCTTTCTCTCTTTCTCGCTTTATTCAAACACATATTATACAATTGATCTTTTGTATATG
TATACCGAAACATAACATATTATATACAACTGCTTTTTTTTATATATGTCTAGCGAAATATACATATTTATGTTTGCTAT
GGAACACAATTATGAAAACTATAGCTATAGCATACAAATATGATTTTTGTGTTTGTTATATGTGAAAGTTGCTCTTTTTT
AATTAGTTAAATTAATTATTATGGTAGCTAATAATTTTTTTTAGTAGCTAATAAAATAGTGACACGTCATTAGTGAATTT
ATTAGGTTGTTAAAGATGAGAGAAAAATACAGTGAAAAGGTTGACGTTAAGAACATTTTAGATCCGGTAGAATAATAATA
ATTTTGTACCAATTTACATAGTTGAAGGGTATTTTAGGCCGTTCACAAAGACCTCCGTTTTAAGTGGAGCTCTATCACAC
TTGGCATGCCGCAAGCGAATGCAATCCATTCCTCGTCAACCTCTGCTCATTGGAGAGGTCTACTTATACTTGTACAAATG
ATAATATTGCAAGTTTTAAAAAATTTCTCCATTATGTACTATTTTCCCCAAATTGATGAAACTTTTTTCAAATCCCTTAA
CCTCTACAACTAAATATGGTATCACATTTATCCTCTCTTTAAAGCAGAATATTAATGCCTTTAATAAAATCTCATCTTAA
TTCGATTACCAACTCTTCATATATTCTCTCCGTTTTAAAGATAAAATGAACTATTTTCTTTTTCGTATGTTTCTCTATTT
TCTTAAATTTTGTGTCAAATCAAATTATACTATTATAGAGTAATTAATTTCAATTCTTTCATAAATTTGTCTCTTTTCGA
TTCACTTTTCAAACCCACCCATTTAACCCATTCCCACACTTGGGGAAATGTTAAATTAATGAGTTAGTAAAGTGTTATTT
ATTTTAATTTTAATCTGGTCATGTGCCTGTTTGTTAAAAAGAAGGGTCAACATAAAAATATAATGAGAAATAAAAGATAA
ATATTTTAAAATTATTTTTGATAGTACAGACGTATATTTATCAAAACTTGGCAGGCTTAGGTTCAGGGGAGGATCCATGT
TGTATCCAGAGGTTCACCCGAACCCCCTCGGCAAAAAATTACACGATATATATAAGATAAATTTTCTGTATTTCTGTAGA
TATATATATATATTGAACCCCCTAAATAACAAAGAGAAATTGATGGCGCAGTGGCAAGTACCTCCAAAATTATGTTGTAC
GTCATTGGTTCAAATCCCAATGAAAGCATTTTATTTTTTACTTATTCAGTTTCAGTTTTTTTTAATTTAAAGTTATTTTT
TTCAAGTTTTTTTTTTACTTCAAAAAATGTGCTAAAAGTTTGGTTTTAAACCCAAAAGAATTCAAGGTTTCCATTTCTAA
AGGCTTATTTACACGTTTATACTTTTATTTTTCGAACCCTCTGAACGAAAATCTTGGGATCCGCCACTGCTTAGGTTGAT
GGTATATTTAAGTATTATTTTGGTTTGGATTGCAGGAGAAACGAAATCTATATTAGTAAGTGTGGTGGAGAAGAAGGTGA
CTCTAACTTGTGAATATGCAAAAGAAGAAGCTTCAACATTTGCTTTCCTCATGCGCTTCTTCCTCTCCTCTTGCACCTCT
TGACTCAATTTTATTAAAAACATTGTACCTTATTCCTCACTCCTTTACAATGATTTAAATCTTTCGATTATCATGCTCAT
CATCATTTGCCTAAAAAATCTTTTGCACTGATTAAAATATATATATATATTTTTTTTTTATATATATATATATATATGTG
TGTGTGTGTGTGTTGGCTTCTCTAACAAAATTAACAAAAACAAGTTTCATGAGTAACTTTGCATACTGGTACTTACTTCA
GCCTCTCTTGCTCATGTGATATTAATTCTCACTTATTCATTTATTGATGCAAAGAAACACAAAGTAAAATATGTTACAAA
GAGAATAAATTTTCCATTCCAAAACAAAACAAGAGTTTCTGTAGAATGTGATGCAATGGTCTTTAATGTCATTAAGATTT
ACAATGTGTTGTCAAAATTAACTCTTGAATCTACAATAACTCCTACAAAAGTTTCCTATATAAGTAGTGTCTTTTGTGAA
TGCTAAGACAACCAACAAAAAGGAAAGGAAAACATTTCCCTCATTCCTTCTTATTCTTAGAATATTTTTGGGCAATTTGT
TTTGGGCAACCTTCAAACTCTCAGTCACGAGGGCTCGTGTTTGAGAGTAACTGTGGAACATTGGGAAGCGACATGCTACA
ACGATTTGCATCGTAGTCAAGCTGAAATCACTTTCAAGGCAGTGGCTTGCCACGACACAGTGTTTGTGATAAGTTATTTA
CTACTTTATAATTCCAATCTAATATCAGCATTGTAGTATTTTCCCCAACAACTCCACCATCCGACCCCAATCCCTCACCC
TTGATGGCTTAAATTATACTATATAATATTTTATGTATATTTATCTAACAGTAGAAAATAAGTAGAAAAAATACTTCAAT
TTTTTTTAAAAATAATTTCCTTCATAACAAACACCCCCGTAATCGCTTCTTCTTTTTTGTTATTCCCCATAGTCTTTAAA
GACATCTATCATTTTTGATCACTTTTACCTTATCCTCTAACCCGATTAAAAGCATGTGGAATCAATCAAATATTTGATAG
TTTCTGGCCTAGCTATGAAATGGATCATTGATGAAAAATAGAAAGCCGACCAAAAATTAAGGGGTAAGGATTCAAAATTG
ATTTGGTTAAGGAATGACATTCCAAAAGCTTTAATAAGTTATAAGTGCTTTTTGAGTCAAATTTTAATTTCGAGCATTAA
GCTCAAAATACGTTTATCAAGTCTCAAGCACACACAGAGAATCGGGATGCTCTTTATGCTACAATTAAGATTATATTTAC
CTATTGAATGCCTATTGGGATTATTCCAATCATTCAAGTTACAAAAATGACATATGAAAGTTACTTTCATTTGTTTGCTT
TAATAAGTCATTTACATTTGATCCATATCCCGGAATATACTTGTTATATATTAGCACGACATAAATGGTCCTTTAAATTT
GAGATGGATGGGATTTAAAGTAGTCCTATATATATATATTTCAAAACTAAACATTTTTAATCTAACAATGACGATAATTA
GAAGTAAGAATTAGGTAAAATGAGCTTGTCACATTTCTTAATGGGTGTGGTTTGAGTTCAAGAAAAGAATGGAATTTTGA
TGAATCTAATATCAGGTAACACCTACCCTTGAAAAGGCCTAGTAAATTCTAATTGTGGTATGACGTAACGTAACCCTCAT
TCCAAAGGCTTCTTAGCGGGCCAAGTAATTAATAGAATGATTCCTCTAGCTAGTATTAGTATTATTACAAAAGGCTAAGG
TTCATATATCATCACTAAAAATTGAGGTTTTGTCCAAACATAACATTGTACCTTTATTTCATGTCAGGACAGGTAACTAC
TCCAATATATATCATATATAATTTTTGGAACGTACGTACATATATAATTATAATTGTAATTGATATATATATATATATAT
AATCGCAGCAGGTATGCATGGTGATGCGGGTTAATCTAGATTGCCCTTGTTGTTGCAAGAAAATGAGAAGAATCATTCTA
CGAATGAAAGGTAAGCTGGCATATATAATTCTTTATTGATGGATCTAAATTAAATTAAACTCTATTATATATGTGTAGAA
ATAGAGATGCATCTGATTGAGAAGCAAGAGAAGAGAATAAGCATAATGGGGCGGTTTGATCCGGCAGATATAGCCATAAG
AATCAGGAAAAAAATGAACCGGAGAGTAGAGATTTTGGACATTCAATTACCCCAACAGCCTGACGAGATGATGCATCATG
CCCCCATTATGCAACACACATAAACTACCTTAGCTTCTTTAATTCCCCTAATATTGGGATGCATGCTCTCATATTCAAAA
CAAACTCGTGCAAGATTAATAAAAAAGTCTAATACTCGATCAACAATGGAGTTTAGATTGTGTGAAGAACTTCTTGAGTT
TACATTTGAATGAAGAAAATAATCTTTGCAGTTACATTTCAAATAGTGATAACATTAACAAGAGAGCACAAAGTGGCCGT
CAGTTGTTGCATTTTTGCTTCACAGATGGACATGAATTAATGGTGTTGGTATATCTTATTATCCAATAATTACTTCCCCC
GAGTAATTACTAAATTCTAAAAGACATCCAATACAAAATTATTCTCACCTGAATCCAATCTGGGTATTTTTCACAGATCC
TAGTTGCCTCATCACAATATCACAGCATAGCAAAAAGAGTTAAATCAAAGCACACTAAGTTCGTGTTCTAATTACTAATT
ACTAATATATAGAAGAGTCTAGGAAGCAGCTGTTCTAATTCTGTTATATACTTTGCTGTGAATGCTTATACAATTCGCTT
TGGGAATTGTGCATTTCATGATTTTTTCCCTCTAATTCCTGTTGTGTCCTTTTGTTGATAATTTCCTAGACACGGGTAAT
TTGGTACATATTGGTAAATATATTGAAATGTGAGGCATTTTTCAATGCCTTAAAGGCATAAAAGTGCTGATGTTAGCACT
TACTCAGACCCACACGTCCCATCAATAATATTTAGTACTGTTCTTTTTTTTTGGTAGACATATTTAGTATTCATTTGTAG
TTATTTTAGGCTCTTTGTTATTGTGTTTCAGATCATGTAGAATAAAATTAACTAATAAAATTTAATATTTCATATTTCAT
TACTAAGGCTAAATTTAAATGATAATATGATTGTTCATTACTAATATTTAAAAATAGTATTAAAAAATTATTGACACTCA
AAATTCTATTAATGTCACATAAATTAGGATAGAAGAAATAACATATATTATTTAAAGTTTATATAAAAAGTACTATAAAT
TATTATAATTATTGAATTCAAATATTGAAAAATCATATAAAAAAATGATTAACTCTCTAAATTCTATTGTGCCACATAAA
TTAAGATAAAAGAAGAAACATATGTTATTTATAAAAATGATGTTAAAAACATAATAGTACTATAAGTTACAATAATTAAC
AACTTAATTTTAAAAAAATAATATATACAACACTTAGCTGCCTATTCAAATTTCATTTGCATCACATTAATTGACCATTA
ATTCTACACCTTTTTCCTTTTAATTTTGTCTTACATTTCTTTTTTAGCCTGTTATATATTTGAAAATTACAGTAATAATA
CTTTAAATCACAATAATTAATAAGTTAAAATATTTAAAATTAATATAAAAAAAAAACATTTGACTTTCAAAATTATATGT
GTGACACATTAAATGGGTTAGGGGAAATGACATATATTATTTGACAATGACATAAAAAGTATATAAATCACAATAATTAA
CAACTTCGAAATTTAAAAGACATAAACAAAATTGGCTAACTCTCGAAATTATATCAATACCACATAAATTGGGACATGAG
AAGTAACAAAAATTATTTAAAAATTACGTAAAAGGTACTACAAATTATAATAATTAACAATTTAAAATATTTAAAAGATA
TATAATTTATTTTTGAAATTATATCTATGCCGCATAAATTGGGAGAATGAAATAATATATATTACTTCAAAATCGCTTAA
AAAATTATAAATCACAGTATTAATAACTTAAAATATTTTTAAAAATCATATAAAATTTTGAATAACTTCTCAAGTTTCAA
CATGCCTGCTTGTAGCCAGGGGTAGTTTGACAATTTAAAGTTTTCGTTTTTTAAATTTGTCTTTTATCACTTTATAAATC
ATAATAATTAATAGCTTCAAAATATTTGAAAATATATAAAAAGATTTTGTTAACTCTCAAAATTTCATTTATACCACATA
AATTGAGATAAAGAGACAGAGATATTATATAAAATACATAAAATATATTGTAAACCACAATAATTAATACCTTAAATATC
AAAAAGAATTTATAAAAAAAAATGATTGACTTTTGAAACTTCATTTGTATCACATGATCAACACAAAAGGAGTAATATAT
ATTATATGAAAATTATGTAAAAAATACTATAAATCACAATAATTAGCAACTTAAAAAATTCTCTCTCTCTCTCTCTCTCT
CTCTCTCTCTATATATATATATATATATATATATATATATATATATATATTAAAAAAAATTGGTTGACTCTAATATATAA
AAACATGTTAAGAAATTGGTTAACTTCAAATTCCACATATATCACATAAATAAATTTAAACACAAAGAGTAATATATATT
GGACCCCGTGCTATATATCTAGCTAGTTGCTAGAATAAGCTCTTAGCCATTTTCTTGAACCAAATAGTTAAAAAAAAAAT
TAAAAAATACTGCCTTCAATAACATATTGTGCACAACATTATTTTACAAAACAATAAGTTATCTCTTCCAATGCAAACTC
TTAATTATGTATCTTATAACCTAAATATATTCTCACAATTAATACCACAACAACTCGTTCTTCTCATCATCTCCATTATG
TCAAATTCTAGAACATCTACACATAATAGTCCAAAATCCAATAATTCAATACGTAAATTTCAATCTCAATAGCAAATTTG
CAATTATTGTATCAAACAGGAATCAAAGACAAAATTAAACAATTAGAAAATGTATTGAAAAAAATTAGATGCAATAATAG
TTGCAATCGTTCAATTGCTGCCCTGCAAGAGAAACCTGCAAAGTTTTCTGGAGTCGACTTCAAGAGATGGCAGCAGAAGA
TGTTCTTCTTTCTGACTACGTTGAGTCTGCAGAGGTTCATTAATGAGAATGTTCCTGTTATGTCAGATGAAACTTCGACC
GAAGAACAATTCTTGGTGACAGAAGCATGGACACATTCAAATTTTTTGTGTAAAAACTATATTCTGAGTGACTTGCAAGA
TGATCTGTACAATGTGTACAATAGTGTCAAGACCACAAAAGAACTTTGGGATGCTCTAGAAAAGAAGTACAAAACAGAGG
ATGCCGGAATGAAGAAGTTCATTGTGGCAAAGTTTTTGGACTATAAGATGATAGACAGTAAGACCGTCGTCACCCAAGTT
CAAAAACTGCAGGTCATAATCCATGATCTCCTTGCTGAAGATATAAATTTATTTAATGCCTATGTTGAACATATTAAGTC
TATTCTTAATACTCACATAATCTTTAATGTAGGATTGATTGTGAATGATGATTTTCAAGTGGTGGCCATTATTGAGAAGT
TACCACCGTTGGGGAAGGACTTCAAAAACTACTTGAAACATAAACGCAAGGAGATGACTGTTGAAGATCTCATGGTAAGG
CTGAGAATCGAAGAGGATAACAAGGCCGCAGAAAAGAGGTCACGTGGTAATTCAACAATATCTGGAGTAAATATTGTTTA
AGAAGATCTCACAAAATCAAAGAAAATAAAGAAAACATCTGGTCCAAAGAGCAATCCTCCTAAGGAGAAATTCAATGAAA
ACTGTTTCAAATTGTGGCAAACGTGGTCATAGGGCTACTGAATGTCAGGGTCCCAAGAAGGACAAGAAGAAGAATCAAGC
AAATTTGACTGAATCCAAAGAAGAGATGGACGATCTTTGTGCAATGCTTTTAGAATGCAACTTGGTTGGAAATACAAGAG
AATGGTGGATAGATTTTGATGCCTCATGCCATATTTGTGCCAACAAAGAATTATTTGCATCATATACTCCAGCACCAGCA
GACGAGAAGTTATTTATGGCGAACTTTGCTGCAACAAAGGTTGAAGGAACTGGCAAGTCTACTTGAAGATGACATCGGGC
AAGGCGGTGACTTTGAATAGGGTCTTGTATGTTCTAGAATTGTGAAAGAACTTAGTTTCTCTACCAGTTCTTACCAAGAA
TGGATTCAAATGTGTATTTGTTTCTGATAAAGTTGTAGTCAGTAAGAATGAGATGTATGTAGGAAAATGTTACCTCACTG
AGGGCCTCTTCAAACTCAATGTAATAGCAGTTGATATGAATAAAGATTCTGCTTCTTCTTACTTGCTTGAGTCTAAATGT
TTATGACATGAACGTTTGGGACACATCAATAACAAAACCTTGCGAAAACTGATTAACTTAAATGTTTTGCCTAAATTTGA
GTGCAATAAATTAAAATGTCAAGTTTGCGTTGAATCTAAGTATGCTAAGCATCCTTATAAATCTGTTGAAAGGAATTCAT
ACCCCTTAGAACTGATTTACACTGACATTTGTGACATGAAGTCAACACCATCACGTGGTGGGAAAAAGTATTTCATAACT
TTTATTGACGATTGCACTAGATATTGTTATGTCTATTTGCTAAATGGTAAGGATGAAGCAATAGATGCATTTAGACAATA
TAAAACTGAAGTTGAAAATCAGTTGGATAAAAAGATCAAAATGATCAGAAGTGATAGAGGTGGAGAATATGAATCTCCAT
TTGCAGAAATATATTTGGAAAATGGAATCATCCATCAAACTACTGCTCCTTACTCTTCTCAATCTAATAGAATTGCGGAA
AGGAAAAACCAAACTGTAAAGGAGATGATAAATGCCTTACTTATAAGTTCAGGTTTACCACAAAACTTGTGGGGGGAATC
TATCTTTACAGCAAATCGAATACTCAATAGAGTGCCTCACACCAAGACACATGTTACTCTATATGAGAAATGGAAAGGTA
GAAAACTCAACTTTAAATATTTCAACGTGTGGGGGTGTCTAGCCAAAGTCCAAGTTCCTCTACCTAAGAGGGTGAAAATA
GGGCCTAAGACTGTAGATTGTGTATTCATTGGATATGCCACAAATAGCAAGGCATGTCGATTTTTGGTTCATAAGTCCGA
ACATCCGGATATTCATGACAATACGGTAATGGAATCAGATAATGCTGAATTTTTTGAACATATTTATCCGTATAAAACTA
GACTTGAGTCATCTAGTAGGGGGTCTAAACGACCTCGAGAAGAACCAAAAGAGAATGAACCTAGTGAAGAGAGTCGAAGG
CGTAGTAAACGTCAAAGGACAGCTACTTCATTTGGATATGATTTTGTAACATTCCTTCTTGAAAGTGATCCTCAAACATT
CAAGGAAGATATGATGTCTAGCGACTCAACCTCTTGGAAGGAGGTTGTCAATAGTGAGATTGAATCAATCTTAAGAAATC
ATACATGGGAGTTGGTTGATCTTCCTCCAGGGAACAAACCCTGGGGTTCGAAATGGGTCTTCAAAAGAAAGATGAAAGAT
GATGGAACTATTGACAAATACAAAGCAAGACTTATTGTCATAGGCTTTAGACATAAAGAAGGTCTTGATTATTTTGGCAC
ATACTCGCCAGTGACTAGGATTACATCAATTCGGATATTAATTGCCCTAACTACAGTATACGATCTTGAAACCCATCAAA
TGGATGTGAAAACTACCTTCTTAAATGGAGAGCTGGAGGAAGAGATTTACATGGAACAGCCTGAGGGCTTCGTAGTTCCC
GGTAAAGAAAATAAAGCATGCAAACTTGTTAAGTCACTTTATGGACTAAAACAAGCACCGAAACAATGGCATGCAAAATT
TGATCAAACCATGTTGTCAAATGAATTTAAGATCAATGAATGTGATAACTGTATCTACATTAAAGACACTCCGAATCAGG
AGGTCATTTCATGCCTATATTTGGATGACATTCTGATAATGAGCAAGGACATTGATAATGTAAAAGCTACTAAGCATATG
CTCACTAGTAAGTTTGATATGAAAGATCTAGGAGTTGCCGATTTGATATTGGGAATTAAGATTCACAAAACTCCTAACGG
TCTAGCATTGTCTCAATCTCATTATATTCAAAAGGTACTTGAAAAGTTCAAGTATTTGAATTTCAAAAGGGAAAAACCCC
AATTGATGTGAACCATAATCTTGCTAAGAATAAATGTGAAAGTCAGTCTCAATTGGATTATGCTAGAGTATTGGGAAGTT
TGATGTATGTCATGAATTGTACACGACCAGACATAGCCTGCGCTATAAGTAAACTGAGTCGATACACAAGTAATCCCAAT
CAAAATCATTGGATGGCAATGAAGAGAGTTTTGGGGTACTTAGATGACACTCAAAACTATGCTTTGCATTACAACAAATA
TCCAGCAGTTCTTGAAGGATATAATGATGCAAATTGGATTACTGGGTCACCTGAAACGAAATCCACGAGTGGATATATTT
TCACTATTGGTGGAGGAGCAATATCTTGGAAATCATTCAAACAAACATGTATAGCTCGCTCTACAATAGATCTGAATTCA
TCGCCTTAGACAAGGCAGGTGGAGAAGCTGAATGGCTCCGGAATTTCTTAGAAGATATTCTGTTTTGGCCCAAACCAATG
GCCCCTATATGCATACACTGTGATAGTCAAGCTACAATATGAAGGGATGGAAATGTTATGTATAACGGGAAGTCCCGTCA
CATATGATGAAGACATAACTCTGTTAGACAACTACTCTCTAGTGGAATTATCACAATTGACTATGTAAAGTCAAAGGATA
ATGTGTCAGATCCACTTACAAAAGGCCTAACTAGAGAGGGAGTTGAGAGATCATCGACGGGAATGGGACTATGGCTGAGA
ACAAGCATCGTGGCAATAACTCTACCTAGAAGACTGGAGATCCCAAGATCTAGGTTCAAGGAGATCAAACAAAATCATAG
ATGACGATTCAACATTGTCAAAATTTATTTTATGGTCCATTCTCATGATGAGACAATGTTCAGTAACAAGGATAAAGGCA
TAAAGACTGTTTAATGGTTTCTAAGTTTGATACAGGGTATATCAAATAGTGTATCTACAGAATAACATAGTTAGAAACTA
CTTATGTAAGTGTGAAGTGTAAGCCACTTCAAGGAGAATCTGGTAAGGCCAGTTCTCTAAGCACTTATTAACCAAGACGT
GTTCATGACTGAAACGAACAAAACAATGAGAATAAAAAAATAGTTCAAGGGTTGATTGTGTGACTTATGTTGTCTAGGTA
TACACCAAAGCTCGACGGTTCAAAGATATCAAATCTACCGATTGACCGGGTATATCCGATATATGTTTACTACGGAAAGT
TTAAAGGGAAACCTACTTATCCAGATGCGATTAACCCTTACTTACGAGACACACAGGTTTTTTCACGCATATGTTTTAAC
AATAGACATTTCCCATTCATGTGGGGGATTGTTGGGTTTTAGCAAGGTTTGAATGGGAAATAAGAAGAGAAAATGGAAAA
TGTGGGGGAACCAATTTTGGAGAGAAAATGAAAAGTCATTGCAAATTGCAAATTGCAAATGAAAAGTCATTTCTGCCATA
TTGGTAGAAGAAAGGAAAATTGTTGTCCTTATATTAGGAAACACTTCATTTAGTTCTTAAAGGGTTAAGAAGAAGGTGCC
CCCTCGCACCGTCGTCGTTGTTGCTCGCTCGGCTTCGGCTTCGGATTTGGCAAATGATGTGATTGATAATATTTTTGGAC
AAAATTTATTTAATCAATCTCATTAATTGATTTCCTTTCTCGTATAAATTAATTCAGGATATTAGTTAATTAACAAAATT
AATTTTGCGTAACAAGATTTATTTGAAATTCATGTGTAACGGTAACGTCGTTCTGAAGGGACCTGTTCCTTCTGAAAAGA
CGTTACTTTTCCCAAAAATATACAATGTTCTGGAAAGATACTACTGTCCGAACATACGCGTTCCTTGCTGCAATTGGCTA
TAAATAAGAGGTTTTTCCCGTTTTTCATTCACTAATTTTTTTTCCTCTCTGCATACATTTTCTTACATAAACAAAATTGT
CGATCGACTGAGTCTGTGTGCTCTTGTTGTTGTTCTTGCGTTCGCTGAAATTAGTGAAGTTTGAGGTACCACTACTTCTC
TAATAGTTGGTCCGTTTTATCTTGGACGAATTAATCTATAACCTCGGGTACTTGAGGGGATTAAATTTTTTAAGGAAACA
CAGTGAGTTCTATGCACTCGGATTATTATTTTTGTATGTTTCATCTATTTTCTCTTTCTGTTTTGCTAACCTTAATACAT
GAGATAACAAATTTTATATTGGATAACAAATAATAGTGTAAAATAAGCAAATAATGTATGAGTATGGATATTGCTTGAAG
TGCATTAAGCATGTTTTAGTCCTAAAATGCAAATATTCATTTACTTTGAAATTAAAAAAAAATTCCCCTTGTAATTACAT
AAATTTATTTTATATTGAAAAGTTATAGGATTTTTTGTTTTTAGTTTTATGATACAATATAACGAAATAAAGTATATTCA
ATATTTTTCATCTAAAAAGAGACTAAAACATTTTCTCCAAGTTGAATTCTTAAGTAGAATACTATTTACTAATGAGAATG
AGGGTAAACTAGTATTTTACCCAACTCATTTGTTACCCAATCCATATCAAATATGGGCGGGTGGAATTATTACCCATTTT
ATATTGACCCATTTCAATCCGCCCAAATTTGACCCAACCCGCCCATTTGCCACCACTAATTTGACACAAATTTGCAAGGA
AATGGGATGAAACCCCAAGAGGAAAAATAGTCTTTGCCTCTTTGGGCTGAGTGGTTTGAACTAGGCCGTGCAAAAATCGG
GTCAAACCATTAACCCGAACCGATTTTTGGTTTATTGGGATAACGGGTCGGGATATTGGGCAATTGGTTCGGGGCTCGGT
TCAGAAATTTTTTTTATTGGATTAACGGTTCGGGGGTCGGGTTGGGAAGGAAACATCTCGGGGTACCTGATACCCCGATA
AGACCCGTTGTTTTTTTTTCCCTAATTTCTAATTTCACATTTCTCATATCTCAGTTAGGGACTTAGGGTTTTAAATTTTT
AGGACTTGAAACTCTTCTCGACTTCTTGCCGCTCCTCTCGTTTCTCCAAATTTCAAACTACAAAGTTTCTCTAATTTCCA
AACTCAGGCGAGGCGACGACTTGACTCTAGTCACTCTCACTCAGGTTTCAGGCGTCCGGCGAGGCGACGACTACTCCAGT
CACTTAGGCGAGGACGCAACTCGCAAGGTAACGATTAACGATGACACCTCAAGCCTGCAATTTTTTTATTCGTTCCATTT
ATCATCATGTATGTCTATTTTCATGATTCAAACAAAGGAACATAATATTGACTATATTCAGTGCATTTGTGTACTATATT
CTAGTCTAATGGATGATTTTCGCGATAATGGAGTTCATTTGTAGAAGCCTGTTCTGCATTGGTGTTAAAATTTCCTCCTT
TAAATGTCATTTGTTGGTTGTCTAATAGGTGAACAAGCTCAAATTTCAGAAGTTAGAAGCTCGACTGCTCGAGAATAGAC
TTCGAGTCTCACTCTTCTCAGTTCTCACGACTTCCGCACAGACCTACTCGGCTCTCCAGTCTTAGGTTCTCACTTCTCAG
TCGTTCACTGCTCACGCCTCACAAGTAAGTCTCAAAATTTTAAATTCACTTAATTTCAAGATTTTACTATGAAGTGTGAT
GTTTGGATTTGATTTATGAGAAAATGATTGTGGCTGCACTTTAATTTCACGATGTTTGGATTTGAATAATGAGAAAACTA
CAACTGAAATAGTTGAATAGACATTACTGTTTTATTTGAATTGGCATTTGGTTTGTTTGGCACTTTGGCTCATTTGCTTG
TACTTGCTTTTTAGTTGCTGGTTTGTGTGATACTGTGATGTGTCTATTGTCATGACTCATGTGTGTAAAATCTGATTTTA
CTTAGCCAACTGATTGTACTTTGTAGTTCTTGCTTTAATAAAACTAATTACTCTTTGTTTAGTTCCTTCAAGGCTTCAAT
AGTTCATTGCTTCATCGACCTCTTATAAAAAATAGTTCAATAAACGATTATTTTATATCTTTTCGTAGTTTTTGGTGAAA
GTATCATGACTGAAAATATAATAATTGATAAGGTTGTTGGTGAAAGTGGAGCTTCTAATTCAAATGCAATAGGTCAAAGT
CAAACTGTTGAGTCCCAAGTAAAGAAAGGAAGAAAAAAAAGATCTCGTGCGTAGGAGCATTTTTCTCGTAAAACTGATTC
TGATGGAAGTGAAAAGGGTGTTTGCAACTACTGTAAGAGAGAGTATTTTGCTGACACAAAAGAACATGGTACGACGTCAA
TGCTTACTCATATAGCCAAATTCCCAAAGATGCCTTATAATATTGATATTAAACAATCAAAATGTTACATCTTGCAAGTT
GGGGACTGGGAAGAAGCTTAAAAACTTGGAAATAGTCTTTTTTTGGAAAGAATTAAAAATCTGGAAAATTTTGCTAAGTA
TGGAAAATAATGAATTTTTTGCCAATTTTGAACAGTTATAACTCCTAGCTCAGGATGATCTAGATGTGGTTCCAGTTTTG
GTTGCAAAGTTCGTGGATTGGTCTTTCCAACACCATTGAGTTTGCTCGATTCCGAGTTCGTATGAGCGAGTTATGCCCTT
TGAAAGTTGGGCAGTTGGCAGGGAATCCGTCCGGAAATTTGTAAGGGTATTTTGGTCTTTTCCCTAGCCTTGTCNNNNNN
NNNNNNNNNNNNNNNNNNNNNNNNNNNNNNNNNNNNNNNNNNNNNNNNNNNNNNNNNNNNNNNNNNNNNNNNNNNNNNNN
NNNNNNNNNNNNNNNNNNNNNNNNNNNNNNNNNNNNNNNNNNNNNNNNNNNNNNNNNNNNNNNNNNNNNNNNNNNNNNNN
NNNNNNNNNNNNNNNNNNNNNNNNNNNNNNNNNNNNNNNNNNNNNNNNNNNNNNNNNNNNNNNNNNNNNNNNNNNNNNNN
NNNNNNNNNNNNNNNNNNNNNNNNNNNNNNNNNNNNNNNNNNNNNNNNNNNNNNNNNNNNNNNNNNNNNNNNNNNNNNNN
NNNNNNNNNNNNNNNNNNNNNNNNNNTTGGAGAAAACTAAGGAGAAAAGTCAGTTTTCGGGGAAAAAGGGTGGGGCATCG
CGCCTGTCAGCGCGCCCCAAGAGGACCTCTGAACTTTCCCCCTTGGGGCGGCGCCCCCATCAGAGCGTCAGCAGGCCTCC
TCTTAAGTTTTTGGTTTGGCGCTCTGCGCCTCTCAGAGCGCCAAGTTTTTCCATTCTTTCCCCACTTTCTCATGCATGTT
CTTAGGTGTTGTACCTATGTTCCCTAGTTGTTTCCAACACCCCAAGGTACGTCTAAACGTAAAGAACTCATCCATAACAT
GTGATCGGACACCTTGAATTCACAATTCCAATTCAAGGAAAGTTAGTTTCCAAGTCAAGTGAAGTTAAGAGTTAAGCTTG
GAAGTTAAGAAGCAAGTCAAACAAGTTTTTAAAGTTATTCAAGAGTCTTTATTGAATGTTTTAACTTCATTTTAAGGCTC
AAGTCTCAAGTCAAGTAAGAGTTTCAAGTTAAGGCAAGAGTTTCAAGTTAAGGCAAGAGTTTCAAGTTGAGTAATGAGTT
TAAAGTTGAGTTCATTTCTCAAAAGTATTAGGGAACTATGTATTCCCAAAGAAGTTTCTAAATGTTTTTACATTTGAGTA
AGAAAGGAACTATGTTTCCAAAAGAGCCTTTGGGCTAGTTTTCAAGAAAAAGGAACATCGATTCCAAGTGAGCCTTCGGG
CAAAGTTTTGAGTAATTATCTCAAATAAAGAAAGATGTGTTTATAACACTTATGAGCTAAGTATTTTTGGGAGTAGTCTT
GAGCACCGAATTGGGGACACGAGTTCATATAAACTCAACTCTCCATAAGAACCATGCGCCAACATGGGAGTTAAAGGGTT
ATACTTTTTAGATGAATCCGTAAGATTAAGCTAGTGGATCCACTTAGTAAAGTTAGCTTCCTATATCACGGCAAGGTATA
TGATGGTCCTTGGGCAACGTGAGGTAAAACGTTGTATCACCACTAGGGCTCATAGTGGTGATTGTCGGATAAAGAATCTC
CCACTAAAGTTATATTACTTTTATATAAGTAAAGTTGAGTTTGTTATTGTTTTATCTTTAACAAGCTAAGTTAATTACAC
TATTTTACAAGCTTTATATATTGCATGTGTCTTATTGCTTTATATATTGAGTTCAGTTATTCACGAGTTGAACAGAGCCA
TGGTAAGAGTTCCTTTGTACTCCTTCCAAGATTTAAGTTGTGGTTTAGCTTTCCAGCTCGCATACTCATACATTCAATGT
ACTGATTCCAGTTGGCCTGCATCTTATTATGATGCAGACACAGGTACCCAGGGCCAGCATCCGGTTCGCCGTTGATCTAG
TTGAGTACTTCAGAGTCAGTGGTGAGCCTTTTTGCGTTCCAGAGGACTCGATTATTTTGTTCTCTTAGTTTTGTTTTATT
AGGATGTTGTGGGGTCTGTCCCAACATCCATCTCAGTATTATAGAGGTTTCATAGACAGTCAGTCAGTTGGTTTTAAGTA
TCTCATCTATGTATATATGTAAATATTCTATTTTGGGACTCGAGTTGCCTTTTTAGCCAGATTTTTATCAGTTAGGTTGT
TTTATGACCTTGCATTGCATTGAGTTGTTGTCGAGTTAAGTTTCCGTTGAGTTAAGAAAGCCAGACCAAGGGTTCGCTTG
GGGCAAGCAATGGTCTTCGAGTGCCGGCCACGTCCAGGGTGTAGGCTCGGGGCGTGACACGAAATTAGCATTTCAACCAA
TGATAGGGTGTAACAAGGGTGATGTAGTTGTTGTTCCATGGAAATTTGACCAGAAAGAGTATAGAAAGGCCTTTTGTCGT
ATGGTAATTATTGATGAACTTCCTTTCAGATTTGTTGAAAAGGAAGGTTTTAAACAATTTATGAAAGTAGCACAACCTTG
TTTCCACATTCCTTCCCGTACCACTGTGACTCGTGATTGTTTTGATCTTTTTGATGAAGAAAAACATAAGTTGATGGTTG
TTTTTAAGGAAACACAACAAATGGTGTCTTTAACCACGGATACTTGGACTTCCATTCAAATAATCAATTATATGGTCATT
ACTGCTCATTGGATTGATAAGAATTGGACTTTGCATAAACGTATTATCAATTTTTGTCCAATCTCTAGTCATAGAGGTGA
AGATCTTGGAAAGTCTATTAGTAAGTGCTTACATGAGTGGGGATTGCATCAAATTTTCACTGTTACAGTTGATAATGCTA
GTTCAAATAGTGTGGCAATAACTGAGTTGTCTAAGTAACTAACTAAATGGGGGACCAACCTAATGGGTGGTAGTCACCTT
CATATAAGGTGTATGACTCATATTGTAAATCTTATTGTTCAAGACGGTACAAAAGAAGCAAATGTGTGTATTGAACGGGT
TACGGGTTAGGCAAGCAGTGAGATACATCAGGCAATCCTGCTAGGTGGAAAAAGTTTCAAGAATGTTGTAAAGATGAAAA
TCTTGCTAAAAAATCTTTATGCTTGGATGTTCCTACAAGGTGGAATTCCACCTACATGATGTTGAATCAGGTTATTGAAT
ATGAAGGTACAATTATAGAGTACGCTAGGCATGTGCAAAAATCGGGTCAAACCATTAACCCGAACCAATTTTTGGTTTAT
TGGGATAACAGGTCGGGATATTGGGTAATTGGTTCGGGGCTCGGTTCAGTAATTTTTTTATTGGATTAACGATTCGGGGG
TCGTGTTGGGAAGGAAAAATCTCGGGGTACCTGATACCCCGATAAGACCCTCTATTTTTTCCCCCTAATTTCTAATTTCA
CAATTCCCATATCTCAGTTAGGGACTTAGGGTTTTTAATTTTTAGGACTTGAAACTCTTCTCGACTTCTCGCCGCTCCTC
TCGTTTCTCCAAATTCCAAACTCCAAAGTTTCTCCAATTTCCAAACTCAGGCGAGGCGACGACTTGACTCCAGTCACTCT
CACTCAGGTCTCAGGTGTCCGGCGAGGCGACGACTACTCCAGTCACTTAGGCGAGGACACAACTCGCAAGGTAACGATTA
ACGATGACACCTCAAGCCTGCAATTTTTTTATTCGTTCCATTTATCATCATGTATGTCTATTTTCATGATTCAAACGAAG
GAACAAAATATTGACTATATTTAGTGCATTTGTGTACTATATTCTAGTCTAATAGATGATTTTCGCGATGATGAAGTTCA
TTTGTAGCAGCCTATTATGCATTGGTGTTAAAATTCCCTCATTTAAATGTCATTTGTTGGTTGTCTAATAGGTGAACAAG
CTCAAATTTCAGAAGTTAGAAGCTCGACTGCTCGAGACTAGACTTCGAGTCTCACTCTTCTCATTTCTCACTTCTCACTT
CTCAGTTCTCACGACTTCCGCACAGACCTACTCGGCTCTCCAGTCTTAGGTTCTCACTTCTCAGTCGCTCACTGCTCACG
CCTCACAAGTAAGTCTCAAAATTTTAAATTCACTTAATTTCAAGATTTTACTATGAAGTGTGATGTTTGGATTTGATTTA
TGAGAAAATGATTGTGGCTGCACTTTAATTTCACGATGTTTGGATTTGAATAATGAGAAAACTACAACTGAAATAGTTGA
ATAGACATTATTGTTTTATTTGAATTGGCATTTGGTTTGTTTGGCACTTTGGCTCATTTGCTTGTACTTGCTTTTTAGTT
GCTGGTTTGTGTGATACTGTGATGTGTCTATTGTCATGACTCATGTGTGTAAAATCTGATTTTACTTAGCCAACTGATTG
TACTTTGTAGTTCTTGCTTTAATAAAACTAATTACTCTTTGTTTAGTTCCTTCAAGGCTTCAACAGTTCATTGCTTCATC
GACCTCTTATAAAAAATAGTTCAATAAACGATTATTTTATATCTTTTCGTAGTTTTTGGTGAAAGTATCATGACTGAAAA
TATAATAATTGATAAGGTTGTTGGTGAAAGTGGAGCTTCTAATTCAAATGCAATAGGTCAAAGTCAAACTGTTGAGTCCC
AAGTAAAGAAAGGAAGGAAAAAAAGATCTCGTGCATGGGATCATTTTTCTCGTAAAACTGATTCTGATGGAAGTGAAAGG
GGTATTTGCAACTACTGTAAGAGAGAGTATTTTGCTGACACAAAAGAACATGGTACGACGTCAATGCTTACTCATATAGC
CAAATGCCCAAAGATGCCTTATAATATTGATATTAAACAATCAAAACTAGCATTTCAACCAATGATAGGGGGTAATAAGG
GTGATGTAGTTGTTGTTCCATGGAAAGTTGACCAGGAAGAGTGTAGAAAGGCCTTATGTCGTATGGTAATTATTGATGAA
CTTCCTTTCAAATTTGTTGAAAAGAAAGGTTTTAAACAATTTATAAACGTAGCACAACCTTGTTTCACATTCCTTCCCAT
ACCACTGTGACTCGTGATTGTTTTGATCTTTTTGATGAAGAAAAACATAAGTTGATGGTTGTTTTTAAGGAAACACAACA
AATGGTGTCTTTAACCACGGATACTTGGACTTCCATTCAAATAATCAATTATATGGTCATTACTGCCCATTGGATTGATA
AGAATTGGACTTTGCATAAACGTATTATCAATTTTTGTCCAATCTCTAGTCATAGAGGTGAAGATCTTGGAAAGTCTATT
AGTAAGTGCTTACATGAGTGGGGATTGCATCAAATTTTCCCTGTTACAGTTGATAATGCTAGTTCAAATAGTGTGGTAAT
AACTGAGTTGTCTAAGCAACTAACTAAATGGGGGACCAACCTAATGGGTGGTAGTCACCTTCATATAAGGTGTATGACTC
ATATTGTAAATCTTATTGTTCAAGACGGTACAAAAGAAGCAAATGTGTGTATTGAATGGGTTACAGGTTAGGCAAGCAGT
GAGATACATCAGGCAATCTCTTGCTAGGTGGAAAAAGTTTCAAGAATGTTGTGAAGATGAAAATCTTGCTAAAAAGTCTT
TATGCTTGGATGTTCCTACAAGGTGGAATTTCACCAACATGATGTTGAATCGGGTTATTGAATATGAAGGTTCAATTGTA
GAGTATGCCGATCGTGATATTGGCTTGGCACTACATCTTAAGTTTGTTGATATTGTGGATAAAAATTCTACAGGTACACT
TTTGAGTAGTGATTGGGAGGGCGTAAAGAGAATTACAAAATTTCTTGAAATATTTTTTAATCTTACTTTGAAGATATATG
GATCACGATATGTTACATCAAATCTTCATTTTCTTGAAATTTGTCAAGTTGATGTTTACTTGAATCAATTGATATCAAAT
GACGATCATGTTTTGGCTAAAATGGCAGAAAATATGAAGGAGAAATTTGACAAATATTGGGGTGATACTGAAAAAATGAA
TAAGATGGTTTTCATACCATGTGTTTTGGATCCTCGTCACAAATTTAGCACTCTTGGCTTTGCACTTAAGAATATGTTTG
GAGAAAAGGGGGCTGCTGTAGAAATTGGTGTGTGAACGTACATGGAATCTTTGTTTAATGAGTATACAAAGCCTATTTCA
AATGATAAAAATGACCAATGTTCTTCAACTGAGGTGGATACTTCTGATTCAAGGTCTGTAGGAGGCTTGGGAATTTTTTT
TGAGGAATTACAAAAACATACATCTGAAAGGGGAGGATCAAGTTCAAAGTCAGAATTAGTTAAATATCTTGATGAAGAAA
TTGAAGTTGGAAAATCAAATTTTGATGTATTGCTTTGGTGGAAAGTTAACTCACCTAGATTTCCACTTCTTTCTGAGATG
GCTCGAGATGTGTTGGCTATTCCCGTTTCAAGTGTGGCGTCTGAATGTGCTTTTAGTACTGGAGGGCACATACTTAATTC
ATTTAGGATTTCATTAACTCCTAAACTGGTACAAGCTCTAGTGTGCCTTCAAGATTGGCTTCGGAGTGAGCCACAACCCA
TAAGTATTGAGGAAGATTTAGATTTTCTTGAGCAACTTGAAGAATGTAAGAAAATAATCTCATTGATGTAAAATTGTGAA
TAGTTTATTTAATATTTTTATTGTTTAAGCCTTGAGCCTTGACTTGTTATCATATTTCTCTTTAGATTTGGCTAAACTTG
GAAAAGAACTTTGCATTGATGACATGTAAAATTGGAGGTTTCCTTCACTAACTCTACTAAAGGAGAATGAAGGGAGATGT
CTTACTATTGAGGTGGATTTTTATATACATGTGTTATCTTGCCTTTATGTCTGATTTATGATTGACTTCTCTTTTCTGAT
GACTAATGAGTGTGTTAAATTATAGTTAATACAAATACTTGTGCAAAACAAGCTCCCTGTAGAACTTGGTGTTCTTCATC
AGTTTATCTTGACTTTTCTTTCATTTTTAGCCATCAAAATATCTAATACTTACTCTGTTTCTTTGTCAATCAGATTTCAT
CATGCCTCGACTTCATGGTTCTAATGCTCAATCACCTGTTTGGAATCACTACGAAAAGCATGAAGAAAAAAAAGATGAAT
CGTAGACAGTAAAATGTGTTCATTGTGGCCGTGTTACTTATTACCATTCACACAAAACTGGGACTGTGTAACGACCCAAA
AAAATGAACTAGTGAAACTAGAACCTCACATGTGAGTTTGGAGTTGAGAACTTGATGAAATGATGAGAAATGACAGTGAC
GTCCAGAAACTAGTCGTTTGAACTAGTAAGTTGTAAGGGTCTTGTCGTTGAAGTTTGGAGTGTTGTTTGAGGGATTAAGG
GGTTGATTATCTAGTTGATTAGTCACCTTTATAAGCTAGCAAGACCTTAAGCTAGGTCATGAAATCATTTAGAACCGAGA
CCCTCAAAACAGTCCCCTAAAAACAGTTTTTAGTTTTAAGTTAGGAGTGAGGGTCAACTTTAAATGGTCATATCTTTTAG
CTCAAAATGAATTAGGTGAATCATTACCTATCCAATTAAAGGTATCTGAGTCCTCTTTCCAACGCCACCGAGTTTGCCCT
TTTCCGATCTCGGAGTAAAAAGTTATGCCCAAAATAGTGAAGCACTGTCAGCAAGGACGAGCTTAGACGGGTTTAGTGGA
AACTTTTAAGTGGGTCCTTATTTCTTTTCCTAAGTTGAGCCCCTTTTATTATATGCCTTTCCTAGCAATTATAAAACCCT
TCTAGACCAAATTCTTCCATTTTAAGTCACTCCAATTAGAATTAAAAAGAACTCACCTCCTCTCAAATACTTTTCTCTCT
ACAATCCTCCATTTTTAGAAGGTCAAGAACTTGGAGCTAGGGCTTGGATTGAAGGTGGTTTATTCATCAATTTTCTTGGG
GAATCTTAACAAAGGTATGGTGACCCCTGATCCTTGAGTATCTTTCCTTCAAGGAGTCCATTCAAAAGGGTTTTAAAAAT
CTTCAAAGAACAAAACTTCTATTTTCTATTCTAGATATGGGTTCATGGGTAAAATGTTTTCAAAGTCATTATATTGGTGA
ATTGAAGTTCTATTTATGATTTTAAGATGATTTTTATATGAAACTTCTTCAAGAACCCATGTTTTCATTAAAAGCCTAGA
ATTTGCTAATGAAGTGGGTTTAGTGCCTATGATTTAATGTTGATGAAATTGTGTTTAGATTGGATTGTATTGTTGATTTA
TATGGTTTTCTATACCTATTTATGATGAATTGTTGGTATATGAATAATTGAGGATTGTGGCCTTATGGGCAAGTTATGGA
AGAATTCTCTTGTGGTAAGAAAAATGGTTGGGACTTGAGTGTTGTTGATTATGGCTTTGGGGGATGGTAAGTTGGCTTAA
TCTCATATTATGGATAAAAAAATTGTTCTTGCTTGGTTTGATCCACTTATGGTGGAGGTGTTTAATTATGGAATGTATTG
TGACCATGGCCTTGAAGGCATAGTATGAGAAATATAAGTGTTACATGACATTTTTATGAATGGACATTCAATGGAGCTAA
TGTGATCATGTTATGAACGTAAATGTGTTATTATTGAAAGGATTTTTCTCAATTTGACACTCATGAATGTTGATGATAGA
ATATGAAGGATTCTCCAATTTATTGCATATCTCGAATTGGTAGAGCTTGTGCATCATTTTCTTGTTTAAATGATTATATT
ATTGGTTGTTGAATCCTCGGATCGGTAGGCTAGTAGCACCCTTCCACTCATGATAATAATGAACCTTGGAATCGGTAGGC
TTATCGCACTTTTCCATTAATGATAGTAATGAACCTTGGAGTCGGTAGGCCTATGACACCTTTCCATGAAGGTTAATGAT
GAGACTTGAACCGGTAGGCCCATGGCACCCTTTCAAGAGGAGTTAATGAGCTTTCCTAAATGAACCTTGAAACGGTAGGC
TTAAAGTACCCTTTCACGTGTTAATGAATGTAATTTGGAGTTGGTAGGCCAATGGCACCTCTCATATGTGATAATGTCAA
GGTAACAAACTATTCTATGGGAATGTAGGCTAAGCACCGAGTAAATTTGGTTAGATGGAAACTCCCCCAATGGTTAGGCA
TGAGTTTCAATGATCGTCTACCTTATCCCATAAACTATGTGCCCGCATAGGTAGCTAGTGGATCCATTAAGCTATATATA
CCGGTCTTCCTTAGGCAAGTAGACCACCTCTTTACGGTGTGGGGACTTATGACACCGGATTCCATGACAAGCTCTCACGG
TCTATGTCGGTTAAATGCTTACTTCCCATCATGTGAGATTTCATTATGGTTTCTTGATAGGCTCTACAAAGTGTAGGTAG
TAGTATGGGATGCTACCTATACATTGCACGAGTAGGCTTGGAGAGGGTCATAGTGAGTTTCTCTAAATCCTAATGTATGT
GACACAATTGTGGCCTAAATAAGGTTATTAAAGAATGTGGCTCTCAAATACTTAATATGAGATGCATGCTATACTTGGGT
TATATTATGAGTTATTTTCCCTTGTCATGTCTTAATTAATGATATACCTCTTATGTATGAATATTGTGCAAAGGTGAAAG
AAAGGAATAATAAGTTACTTTAAGTGACCTAAATGTGGTGCCTTAGTATGGATGGTGGTATGGGACGCCATCCATACATT
GCACGAGGTATAGCATAAGGGTTGCTTGAGGTGAAGGTCCAAGGTAAAGGTTTTCATGTTGATATTGTTTAAAGGTGATA
TTATGACTTACTTGATGTTTATGCTTGTCTTGTATGTCTTTTATGCAACTGTTCATGATACTTCAAAAAGTGGCATAATG
CATGATTTCTAGCCAAAATGTCCCTTTTAAAGCATGTTTTGCATGGTCATCATACTTAGTACTTAATTGTGCTAATTCCA
TATTTCTCTATTTTCTACTAGTGTAGGTTCCGAAAAGTGAGCGGGTTCTATAGTAAGCTTGGAACTTGAAGTTCTTCCAA
GATCTTGTGGTATGTCCTCATATGTCGAGGACAAGACTTTTCTATTCTAATTTTATGATAAGGTTCTTGTAATAGACTTA
ATAGACTTCTTTTGATTGTAAAGGGCCGTGTCCCTACTTATGTTTTGTGATTGTGTCTAAGATGGCCATGTGAGACTTAG
ACTTCCGCTGTGTGTTTTTAAAGTTGTTTTAATGAAGCTTGAATGTTTGGATGTAAATAAGTTTTTAAATCCGCACTATT
ATCATTATTGAATGCAATGAATGACTATGTGGCTTGTATAAGACCCCTTCGGGGTCGAATACGCCTTGTTACGACTTGGG
GGTGCTCCCTGGTCGTGACAGACTGCCTCCTTAAGGAAGCATGTTAAGCGTTGTTTGGAAAACAGGAACCAGAATCATCA
ACTCTCAAGGATTGATGACTAGTTATTATTTTGTTTACTTGAACCTGAACTTTTAGTACTATGTTTGGACTTAATTTTCA
GGTTGTGTGACTGCTATTTTGAATTTTTGAAATTCTGTTTGTGCCTGTGTGGGCTGTGGCAGACTGGCAGTGACTTTATG
TTGTGCTGCATTTTGACTTCTGCAATGTTGTTGGCTTGCAACTTATAGTGCTGCTGTTTTATTCCGTCTTTGATAGATTG
ATGTGCTCTTTTAATTTCTTCTGCTGCTAAGTGTTTGTAATATTTTGCTATATTGTTGGAATTAAATTGCTTCCTTGAGT
CTAGTTTTGTCACCATACTATGGGGATCACTTTGCAGTAGTCTATAACATTTATTGTTTGAATAATGTTATGATGCTTAA
AATGCTTTCCATGATATGTGTCTGTCACAAATTTTCATGATGGACAGAAGTCCACCTTTGAGATGTTACTGCAGGTTAGT
AAAGGAACTAACTTCTTTGCCATCACTGTATCAGGTGAGGAAAGTCGATATGCTTGATGGGGTTACAATTGTCCTTTCTG
AAAAAGTTAAGTATGAATTGGTATTGGATGGAAATGACATAGAACTTGTTTCTCGGTCTGCTGCCCTCATAAACCAAGTA
GAGGTGACAGCCTTTAAAAAGAAAATGTTTTTCCTCTGTTTCGTTCGTGTTTCCAGTTTTCTGATTGCAAATTGCAGTCT
GTAGTAAATAATTACATGGAGTTTATTAGTTTAATTATATTGTCTTCAATTCTTCATGTGATTTTTTATTTTAAAAAATT
ATGTGATATGTTAACGGTTAACCCGATAACCGAACTGATAAGGATTGATAATCGATTAACCGATAACTTAATGGTTCTTT
AATGGTTTAGCTAGTCTACAAACAGATAACCGATAATTTTCAAAAACGAACCGACCGATATGCAGCCCTAGTTTGAACCT
TGCACGGGGGCGGAGCTACAAGTCTTGTTTACGCAGAGTGTGATATTATATACGAGCTCTATGCCTCCGCCCATCTCTGT
TTCAAGAATGAAGCCTCCGACCTTTCCTATGTTTTATTTTGTTTGATTAAAGCTTTTAATTTCTTTCATACAATATACAT
TTGGGTATTGCTTGCTATGAAAGAGTCAAGGTAACTTTGATAGTACAACTTACACATAGCTGCTAAATGTATTACCCCCT
CCGTTTCACAAAGAATGACCTCTTTTCCTTTTTAATCAGTTTAAAAAAGAATGACTTCTTTCCTTTTTTGGTAACATTTT
ACTTTTTGTTTTCCACGTGACATGTTTAAGACCACAAGATTAAGGGCAATTTTGTACATTTGACGTAACTTTAATTTAGG
ACCACAAGATTCAAAAGTCTTCTTTATTTAATTAAACTCTGTGCTAAGTCAAACCAGGTCATTCTTTATGAAACGGAGGG
AGTAAGATTTATAAATACTAGAATTTGTCTATATTACATTACATAGATGCCAAAAGAATGCTTTGCTTATGTTAAGACAC
AGATCTAATTTAGTGGTTAACATTTCTCTTTTTGTCTTTCCACCTAAAAAAGAGGACCCATTTAATCATTTAAATGAAAT
TACCAGCTTATTGCATTTGTGCGTTTTTTTCTAGTGATATTGACGATAAAATGATAATCTTTACTTGTAATTGTGTGTGT
TAATTTGTCTCTGTTTTGGTGACGTCGAAACAATTGTTATCGAGCTAGCCTCATCAGCCTTTTGTTTAGTACTTTTAAGT
TATATTATTATTGAAGTAATTTCATACTACTCTAAACATCTTTTACATTAGGCCTGTGCTGGCACCGGGCCTACACCCCT
AGTACTATAATAAGAAGAACTAGATTATCAACACATAAAAGTTAAAAAGAATCTTTTCAACTCATTATAATTTGGGTGAC
TTAAATAAAAGGTTAACTTTCTTTTGAACTTTAACCTCTATCTAGTAATTTTGACCAACAAAATTGTGAACTTTTTTATA
ATAAAATAAATTTATATTTTAAATACTTAACACAATATTTATTGGCCCGTACAGAATTGGCAAAACTTTATTGTTGTTGC
ATTTTTTTGGATCATATTTCTATCCCCATACAAATTATTTGGATTTTTGTTTTCAATATTGTGGTAGCTAAGTAGAGTTC
TTGCCCTAGTGATTTATAAAATACAGAAGGAGAAAATGATGCATGAATAATATAAAGGAACGTTTTAAAATTTGATTATG
AGGCTTTATGATCTATAAATTTCACCAGCCATAACCTGTAAGGGTGAAGGGTGACTGAGTTGGTTGAGCAGGTGATCTCC
GAAATGAGGTTCGAGACGCTCAATATGCTTTCTCGGTCAAGCTTGTTGCACGGAGCTTGCCTAGTGTAGTTTATCTCTCA
TGTGTAGTTTGCGGGGTAGGGGATTACCCTGTGTGCACCCTAAAGGTAGCGGCTACAGATTCCTTGCCATTAAAAAAGAA
AAAATTAACCAGCCATATTGCCTAGGGTATATTTGAAGATGCTTTTGTGGAGAAAGCATCTGTATGAGATGTTGAATGGA
CAAGATGTATTTACATTGAAATTTAATGTTAAATTTTTTATTTATTTTCAGGGAGGAGGTTGGTGCAATAATGTCACCAC
TTGTCTTTCCCGGAAGAATACTCACTTGGGATCATCTAAGCAGATGGTAGAAAATCTTGCTTTTTCAGGGATTCTCAGCA
ACAGGCCTCAGTTTAATCCAGGTAGAGCTTTCACTGATTTTCGTATTGCTGGCTCTCATGAATAACATTTTTCCTGTCTG
AATAACAGTGTTACATCTTATTTAAATTGTAGACTTGTATAACTGAACTGGAAATTGTGATGGATCATCCTTTACTGGTG
ATGTTCAATCCGGTAATTTTGAGTTAATACTGATACTCTTGATTCGTCCTAAACCATGATTCTCTCAAATCAAGTTCTAA
TGTTAGGCTATCCTGTCTGGATGTGGATTGACTTCAATTTTACATTGTGACAGATTCAAAGCACTCTTACCAATGGGTGC
AGTGCTTTTCGGATGCTGGTTGTTTGCTAGTGTAATTCTCTGCTTTATTGCAGGAAAGATATTTCTGGTGCGCCTCATAT
TGAAGAATACTTCAGAGATGTTGTTAGCTTACATGTATGTTTCTTTAACATCCTTCTCATGGGAGTTCCATTATAATTTT
GGTTGTAGCTAGCTCCACATTATTTCTTTCATCTTCTGGATATCTTACTGCCTACTGTGGCCAACCCCGACTCGATCTTA
TTTGTGAACATTGTTATGTCATCTTCCTTTTTCTCTCTGAAGAATAAAAATGTTGGGAATCTGTATTTTTATCTCCTTTA
CTATGTATGAACTACTATTTTCTAATGTTACTTGTACCTAGAAAAGGGAGAAATAGTGAAGTCAACAGATAAATTTCATG
TTCATTTTACCTTATATTGGCTTCAGGGTTCTGCCAAGAATCTGCCGTCAGTGTGTGTGCACCTCAAGATTGAAGCCGGA
TTTGGTAAGAGCTGTTGCTTTCATAATATGTTTTCTGCCTTTTGCGTTATTGCATCTTACACCAATAATCCAATACATCT
TGCAGTGTTTTTTCCCACAAAATGTTGCTCAACACGTGCAAACGCACACCACTTTTCCTAGTTATGATTCCTGGCAGGTA
AAGAGCATTTCTGGAAACTCCAACTCCTGTTGGATTATGCTATCTTCTCGGCTATATTTCAATCCTCGACTGTTTTATAG
TTATTGCCTTTTTTGCTTCATTGGATTTGAGAACTTTGCACTTCTGTGTTGTTGTGATGTATTTGTTAACTGATACAATA
CCTCACCTAAAACTATTACCGCGAGATTTGATATTTAAATGGGCAGCACGCTTTCAATTCGAATTGGGACTCTAGAAAGT
GTGTTCAATTTCAATTAGAATTCTAGGAGGCTACTCAATCCTAAACCCTAGTTTATGCCTATATAAAGGGTACTAAATTC
CCTAAAAAGGCATCTCAAAAATTCTATAAAGAGATCAAGACCTCGATATATTCCACAAAAGACATGGAATATTCATATAG
AGGTCAAATCTAAATCATCCTAGTTCGAGAAATACGCTACTAACGGCCCTCGAATCATGAATAAATCTTAGGAGAGTAGA
ATCAAGGGAGGAACAAAATTGTATCCGCATATTTATCAATATATTCATGTTTCTTCAAATTTTATTTTTGTGGTTTATTT
ATTTTCCATATATTTAAAATTTGTTGCAAACAACTATATGGTGACTTTTTAGGTCAAAGGTACTTGAAATCTGCTTTTCA
TCTTTTCCAAGTGATTTCATGCATTCGGGGACACAAATGTTGAACAAGATATGTCATTGTTGACACATAATAGCATGAAT
GATCTAAGAATAGGAAACACCATTAACAATCTGGTCAAGATTTTAAAGTTCCTGTGCTAAATATGGAGATGATCCTTTCA
AGACTCTGATCTAACCAGATTGCCTTGTTTATCCGATAACTTCGTATTACATGGATAAAAACACTGAATAAATGTATAAA
ACAAAGTGGAATTACTTGGTCATCCTGACTTAGTATTATCTGACTTCAGATGAAGAACACTTTGGCTCCTGGACTTGCTG
ATCCCCATGGGTCTGACACATTCGTTCGATAACTTAATACGCCATGAATAACAATAAATGTAGAAAACAGTATGAAATTA
CTTGATTTTCCTGACTTAAAAATATTTGAATTCAGATAAAGAACATTTTGACTCTTGGTGTTGCTGATCCCTATGGATTC
TGGCTCAACTGCAAACTTGACATACTGGAATGCTCTTCCAGGCAGCTTCAAATTATGCATGATCAGGATTCTAATCCCTC
AATACCTCTATGTTGAATTTGAATTTTAGATGATAAATATATGTCGAAGCTTTCATTCCAAAATAGAAAAGATACATTTT
TCATTTGTTCATGATGTCTGACAGTTAAGACTCATTCCTCAGGTTATAGAATATTGTTGTTTCTGAGAGCATTAAATGCG
CTCGGCCCTTCTTATCAACTCCTGCTATGCACACTGTCAAACTGAAGTTCAAGAAACATGGTACAGGGCTGATTCTCCTA
AGTTAGCTAACAAGGTAAGAAATTAACTCAACTCTCGTTTAACTTCTTGTTGGTGTAGACCATTCGTGTAGAACCACTGA
CTCTGCTATAAAAATGTGTCTTCTGCAGACTATAGCCAAAGCACTCGGAGACTGGTTTTACGACAAAAATCCATTCCAGA
AGATTGATTGCCCTTACCCTTGTGACAACCGTGTTTTTTATCCAAATGCCCATACTTTCGACATTGATAGAAGTTATTCT
TTGAGATCATTGATATGGAAATCAGAAACTCCCAAAGGGAAAGAAGCTTGTATTGATTTATTTGTTAAATATTTCACAAT
AAGGGAAAAGTTATCATGGCATGAAATTGTATGCTGTGGTGCCCTATACACTATACAGATACTATATAGGTAGAATAACC
TGGAAGAACCTTGTATTTGGCTCCGTTTGTTAGTTGGACCCTCCTCGTCACTTTGTCAACCAAACCCTTAAACTTATCAA
AACACAATATTTTAAACTCCTCAGACCATTGGCCGAGCATATGTGGCATTAATATTGGTGAGCTGGAAATATGCGTGATT
ACACAAGCTTGAAAGCGAGTAAAATCAATATTTTAGTTTTAACAAAATTAAAAAATAAAATTATCTTCTTCAACCCTCCT
TCACCCACACCCACCCTTTCTTCTTCTCCACCAGCCCTCTCTCCTCTACCCCTCACCACAGCCCTCAACTTTCTTCTTTC
TCCAGCCTCACATTCACTCTTCTCTGCCTCTTTTTTTTTTTTTTTTATACAAATCAGTAGCCTCAACTTCTTCTAAAATT
TTCGTTTTTTAGGTTTGAAAAATATTAGTATCATTCTTTTATTAGATGGTTTTAATGAGGAGATTCGGATAATGTGAAGG
ATGATTGTGACTATTGAAAATTTTAAAACTCCATTGATAAGCTTGAAAAAGCTTAAAAAATAATAAATGGGTCTTGTGAA
TTTGTAAAATTAATTAAAAATTTTGATTGGGGTTCATTGAGTTTGTGTTGATGAACTTGTAGTTGAATTTACAAGTTAAA
TTAAGAAGAATTTGATCTAATGGGTATGAATCTAGTGCTCAATTTGTGACCAAATATGAAGAAGATGACTATTTGAAAAG
TTTAAGAAATTAAAAAATTGATCTAATTGATTTTATTTTATTTTTTTAGCACTTAATTTCGCATGTGGCACTAAAAATGA
TGTGGAATTTCACGTGTAATCGCGTCCATTACACGCACACTGACCGGAGGAGAAAAGGGTTTAAAATGCTGTATTCTGAT
GGGTTTAAGGGTCTAGTTGGCAAAGTGATGAGTATGAGGATTCAACTGTCAAACGAAGCCAAATACAAGGGTTTTTCAGG
TCATTTCGCCTACTATATATGTATTCTTATGCAATTAGTAAAGATAATCTCAATAAAAGTGATTTTATACTTGTTTGTCT
TGTCAAATGCAATGTATATACATACATTATACACCGATGTAGATGATGCACTGAATTTGTATCCAACTGCCTAAATTGTC
AACAGGTCAAAGACAATACGCGGGAAGGACTCCACGGAAGTGGAAATGTATTCATATAGGGTGTGTTTGGTATCAAGGAA
AATCTTTTTCAATTTTCTCATGTTTGGTTGGGCAAAATGTTTTCCAAATCAACTCATTAGGAAATTGACTTCCCTTGTTT
TTTAAAAATACCAGTATACGTGCCCCCGCGTTGCGCGGATTTTAAAATTAAAAAAAAAAACTAATAAAATCTACTATTCA
CTTTGTACTGTATATTTTAAAAAATAATTATACAAATCAATTAACTTATTTATTTGTGCATATTACAGTATCATTTTTAT
TAATACACAATTTAATATTATGTTTATAGTTATAATTAGCTACAGTTATTGTTTTTTTAATATATTTTGTTGAAATTTTA
ATAAAGATAATATTACTTTCTTTTTGTTTATTTTAGTTTGATGAAAAAAAACAAAAACTTTATGCGTTTTACATGTTTGG
TCTACTATTTTTTATTATGTTTAATTAAAATAATATTATATTCTTGTTAGTAACTTTTTTTAAATCTAATTTTCACATGA
AATGATTAAATATTTAATTGTAGGCATGATATTCAAAATTTTAAATTGTGTCTTTCTATTTTTTTAGAACTCATATATTG
ATTACATGATTTTTTTAAAAAAAATCATCTAATTATAGTAATATTTTATTACTAAATAATTTTTAATTTCCAAATCAATT
TCGAAAAACACATTGAATCGAAAATGAATATAAAAAGATTAATCCTATAAGATTTAGTTGTTATTGCAAGAAAAAGTCAT
TAAAAAGAGTTGCAAAATCAGCGAGGAAAAAAAGTTGTTGTATATGTATTTTTCACAATTTGCATTCAAATATAATTTAT
AGTTACATTGACAGTTATATTTTTCAAATTTATTAATTTTATTGTCTAATAAATTTTTTAACAATGACATATTTTCATTA
ATAAAGTATAAAATAACATGAATTTTTTTAATATACTTTAAATAAAAATTATATAGTAAAAAAATATTCATCAGTTTTTG
TTCTTTCATATTCTATGAATTTTCAATCAAGAAAATCATAAATTAAAATTGAAATACATAACTAAAGAAAAATAATAAAT
TTCATTATCCCATGACCAACAAAAACATTCATCATGTTTCTCTCCACACAATCCATATTATTTGTCTCATCTCATGAACA
ACAAAAACATTCATCGTGTTTCTCTGTACACAATTCAACTATTTTACAATAAATCTCCTATACTAATGAAGGAGTAACAT
ATCTTATTTTGATATTAAAAAAATAAAATGTCATAAATCATGCTTTAAAAGAATTAAAAACACAACTATAACATAAATAA
AAAATTAAATAAGGCCAAACAGGATTTAAAAAATAAATAAATATGTATTGCTAAATTTAATAGTAACTATTGTAAAAAAA
AAGAAAAGAAGATAAATACGAATGGAAGACTCCATCATGCATGGAGCATTGTATTGATTAAATGTGTTTGTCCGCATGAA
TAAATAGTAATTAGTTAGTAAACATAAAATTTACTAAATTCTTAAAGTATGACATAAAATTATGATTAATAAATGAAAGA
AATAGTACCCCTCCTTCAAAATACTTGTCATATTTTATTTTTTTAGAGACAATTCAATTAATATTCAAAGCTAATTCAAT
TAGATTAAATCAATATTTTTAAAATTAATTTTTTAAATACATGAAAATTATAGAAAAAATAATATACATTATAATTCTTT
TCAAACAAACAAACGCAGTTCTCTCTTATTAATAGTAGAGTAGAATTGCATAGTTTACATAAAGTTCATTAAAATATGTG
AGATAATAAATAAATCAATTTATAAGCAAAAATAAATTTTGAAAAGTTAATTGTCCAATTAATGACTTCTTTTTTTGTAT
AATAGAAAAAAAAAAGTTTATTACTTCAATATCAGATAGAAAAAACTCAAAAGTACAGAAGCATAAAATACCTAATATAT
CTTGTGATGAATATAAATACCTAACATATTTTGTGATGACTATAAAAATTTGATGCTTTAGAAGCATGGCCTATGTAACA
ATGATGTTGTGTTGGGCCGTGCTTGTATACTTGGGAATAAAAGTGGCCATAATCCTATTCATTTTGATTGTTAATCATTT
CAAGTGATTGTGATTCACTTTAATCTCATCTTCTTTATGTAATGGGTCTCAATTTTATGGTTAAGAATCTCAAACTTGAA
GATACATAAGATTTTGTTATTTTATATTAATAAGATGTACAAAACTATTTTCTAAACTAGGCTCCCTTAGTAAATACTAT
CAAATAATTAATATATGTTTTTCTGTCATAAATGGCAGACAATTTTAATATGTGAAATACTAATAGTAAAGAATAAATCC
TTACACAACATGTTTCTGATTTAACGATAAAGTTTTTATGTTCTTTTAATCGTTAATCAAATGAATTTTAAAAATTCAAA
CATAGTAGAAAACCATAAATGTTTTAATCTCTAGAAACCTCAAATACAGAAACTATTAGATTTCTTAAGCTTGTTATCTC
TTGTATTAAGGTTAGCAAAACAGAAACAGAAAATAGATGAAACAAACAGAAATAATAATCCGAGTCCACAAAACCCACTG
TGTTTCCTTAAGAAATTTAATCCCCTAAAGTACCCGAGGTTACAGATTAATTCCTCCCAAGATAAAATGGATTAACTATT
AGAGAAGTAGCGGTACCTCAAACTTCACTAATTTCAGCGAACGCAAGAACAACAACAAGAGCACACACAGACTCAGTCGA
TCAACAATTTTGTTTATGTAAGAAAATGTATGCAGAGAGGACAAATTTTCAGTGAATGAAAAATGGGAAAAACCTCTTAT
TTATAGCCAATTGCAGTAAGGAACGCGTCTGTTCGGACAGTGGTGTCTTTCCAGAACGTTGTGTATTTTTGGGAAAAGTA
ACGTCTTTTCGAAAGGAACAGGTCCCGTTAGAACAATGTTATCATTACACGCGAATTTCAAATAAATCCTGTTATGCGAA
ATTAATTCTGTTAATTAACTAACATTCTGAATTAATTTATAAGAGAAAGGAAATCAATTAATGAGATTGATTAAATAAAT
TTTGTCCAAAAATATTATCAATGAATTATTTGCCGAAGTCGAAACCGAGCGAGCGACGACGACGACGACGGCGTGAGGGA
TAACAAATTATGCTATCCTAAAAAATGTTCCACGGTGTAAATTCTGTGCTGCAAAAAGATTTGAGTATGAGACACCATCA
TTTTGTTGTGGCAATGGTGTTGTGCGGCTTATTTCACATCAAGCACCAACAACTTTAAGAAATCTATATTTAGGAAATAC
TAATGAATCTGAACAGATTCAAACTTATATAAAAACTTACAACAACATTTTTGCGTTCACATCTCTTGGAGTTAGTTATG
ACAAAGAACTAGCAAAAAAGTATAAAGGTATATCCACCTTTCGAGTTCAGGAAAAAATGTATCACTTTATAGATGACTTA
GTACCAGCTACTGAAAAAGGAACATATTTACAATTATATTTCTTTGATAGTGAAAATGAATTGAGGAATCGATTGGGATG
TTCAAGCAAACTGAATGAAGGTACTGTACAAAAGCTGATGGAAATATTAAAAACTAATCCATACTCCATATTCCTAAAAT
CACTAATAAATATTCCACAATATCTGACTTCTACATTGCTCTAAAATCCGATGCTGATTTAGATCAAAGAGTATACAACT
TACCAACTGCATCAGAAGTCGCTGGAATATGGGTAGAGCAAGATGCTCAAAGTTATACACTCACCCCACATATTTGTGTA
TATACAAATAGCAATAAGAGTCAATTGATAAATTATTACTACGATTGTTATGATCCATTATAGTATCCATTGTTATTTTC
ATAAGGTCAAAATGGATGGCATTATGGTATTCAGAAAGTTGATCCTTTAGGTTCTTCTTCTTCTAGACAAAAATATTGTG
AAAATGAACAATTGCCAAGCATAACAAATATGGCTACAATTGATGGATTTCTTGATATAAAAGTTGAAGCTATGCAAAAA
GGAAAACGTAAGAGAAACACTGTCTCCTACCGTGAATATTACTGCTATCAGCTTCAAATGCGAGACGATGAAAATATAAT
TCTACATTCAAGAAGATTGTTTCAACAATACACTGTAGACCAATGTATAAAGATCGAAACTCAACGATTAGATTATGCTT
CTTTCAATCTGGATTTATATAGAACAGATGTATTAGGAGGATTGCTAGATGCTCTACGACGAGGTGAAATAGATTCTTCA
CAAGTAGGTAAACAAAATTTCTCCCACTTAGCTTTACAGGAGGGCCAAGAGATATGCGTAGACAACACATGGATGCAATT
GCATTGGTACATTGTTTTGGAAGACCTGATATATTTTTAACCATCACATGTAACCCCTTTAGGCCAGAGATCAAAGTAAA
TCTTCTAGCAATTGATGAAGCACAAAATAGACCCGATTTGATTTGTCAAGTATTTCGTGCAAAGTTAGAGGAACTAAAGA
AGGATTTATTAAAGAAACACATATTCGGTAAAGTTGTGGCATATATGTACATAATAGAATTTCAGAAACGAGGACTCCCT
CATGCTCATTTTCTAATTATACTTGATAAAATATTCAAAATACTTACACCTGAAGCCTATGATCGATTTGTTTGTACAGA
ATTACCAAATCCTAAAATAAATCCTCACTTATATTCACTCGTTACACAACACATGATTCATGGACCTTGTGGTGAAATAA
ATCCAACAAGTCCTTGTATGAAAAAAGGATATTGTAAGTTTAAGTATCCAAAAGAGCTTGCTAATGAAACGACAAAAGAA
AAAAGTTCATATCCTATTTATAGAAGACGCAATATAGGAAACTATGTGGAGATTAGAAAACATCACCATAACAATTCGTG
GGTTGTCCCTTATAATTCCTTTTTATTATCCAAATATAATTGTCATATAAATGTTGAGATTTGTTCGGCTATTAAAGTAG
TTAAATACATTTATAAGTACATATGCAAAGGACATGATAAAACCGCATTCAAGATTCATACTAATGATACAAATATAGAA
GTTGATGAGATAAAAGAATATCAATCAACTAGATGGGTTTCTGCACCTGAAGCAGCATGGCGTATATTTGATTTTAATAT
CAATGAAATGTCTCCTAATGTATACCATCTTCAACTACATCTCGATGGACAACAACTTGTTTCATTCAAAAGTATTGATA
ATATTAGTAAAATTATAAATAATCAAATGATATAAAACACAATGTTAACTGAATTTTTTGTAATGAACACAGTAAACGAC
ACCGCTAAAAGTTTAAAATTACTATATCAAGAATTTTCCGAATATTTTGTCTGGTCAAAAACGGATAAAATGTGGACAAT
TCGTAAGCGTGAAAATGCTATTGGACATGTCGTCACTTGCCATCCTACTGAAGGAGAAAGATACTACCTTAGATTACTTT
TAATGAACATAAGAGGACCAAAATCATAGCAAGACTTGCTAACGGTTAATGGCAAATTTTGTACAACATTTAGAGAAGCA
GCTGAAAAAAGAGGATTATTACTTTTAGTTAATAATTTAATAGAATGCATGTCCGAGGTAGTAGATTATCAAATGCCAGC
AAGTCTTAGACATTTGTTTGCTATGTTACTGATATACTGTAGCCCAAGTAATCCAAAAGAATTATGGAAAAAATTTGAAA
TATCCTTATCACAGGATTTTGTGAGAATTCCAAACATTAGTACGAAGGAAATTCGTTATAGGGTGTTAAAGCATATTAAT
GATATTCTTCATTTAGTTGGTCGTGATATTAATGAATTTAAACTAATTCCTGAAATAATTAAAGCATTTGCGCTATCAAA
AGAAGCTACAAATGTTTACTTTGAAAGAAATATTATTGTTAGTGAAGATGATCTGCTTCTACAAAATAAATTAAACATTG
CACAAAGAAGAGCTTATAATATAATCTTGGATAGAATATTTTCAAATAAATCCGATGCATTCTTTATAGATGGCCCTGGA
GGAACTGGTAAAAGCTTTTTATATCGTGCTTTAATAGCAACTGTTAGATATAGAGGATTTATAGCTTTGGCAACTGCAAG
TTCAGGTGTCGCAGCTTCGCTGCTTCCAGTTGGTCGCACTGCTCATCCTTTTTCAATAGCTGGTACTAAGTCATCTATAA
AGTGATACATTTTCCCTGAACTCAAAAGGTGGATATACCTTTATACTTTTTTGCTAGTTCTTTGTCATAATTAACTCCAA
GAGATGTGAATGCAAAAATGTTGTTGTAAGTTTTTATATAAGTTCGAAACTGTTCAGATTCATTAGTATTTCCTAAATAT
AGATTTCTTAAAATTGTTGGTGCTTGATGCGAAATAAGCCTCACAACACCATTGCCACAACAAAATGCTAGTGTCTCATA
CTCAATTTTTTTGCAGCGCAGAATTTATACCGAGGAACATTTTTAGGATAGCATAATTTGTTATCGGATGGATGGTTTTC
ATGTAATTAACTTCTCTTGAACTACATCCTGCACAATATAGTTACTTCTGAAACCAAATTTAGTGGGCAAAGATTATTGT
AGATTATAGCCTATCTAGTTACCTTACTTGTAATAAGAGTTTGCTCATGTGTAGATAATGTAGTGGTGCTGGAGCTAGCA
CCAATGGAGGCATTATTCTCGATGGCTGAGTTTGCCCGTTTGCCAGCTGAATAGACATCTTTCTTATTGGATTGTGTCAA
TTTATATAATTCACACCGTCTAGCTTTTTTATCTGTGTGAACTTTTTCAGAATTCAAATCATTTCTATTACTTTTGTCTG
ACATTTGGAGAATCCTTATCTATCCTGAATGTGAGATATAAATTATATGTTTAATTTTTTTTTCTTATTCATGCACAAAA
CACTTCAAAATAATTATAACAAATCAAACTATTCTTTGTAGAATTCAGTAAAGATGGAGAAAATTAATACATAAGGGAAA
AGAAAAATCATAATAACGGGTGGAAAAGAACATACCTGTAGCTGAAACTTTAATAGTAATAATTGCAGATTCTTAACATC
ACACTGCACGCAAAAATAATTGTAAAATGAATTTAGTATTTTCTACAATTTGTATCTATCAAATACCATCTGTAATAGTT
TACCTTAAATGTATGATATTAGTGCATAGCCATATGAATATATGAAAGCTTAGACAAACAAAACAACAGACCTATTAGAC
TTAAATACTGAAATGGAAATATTAGTGTCAAGCGACAATTCATAATGACATTGTTAACATATTGCAGTTTCTATGAGCTC
ATAATCACTATAGTTGCTTCTAGCATATATAAGCACAAGTTGATAGAAGTTCGCTGATCAGGATGCTAGAGCTCTTTTAA
AAGTTGGGAGAAAAAAAACCAAAAACTGATAAGAAAACTTCCATATGATTTTTTTCTTAAAGAAGCAAGGCATTTAGCTG
CTGTTATAGTTAAAAAATGTAAGCTGACTTAATTTATGACATGTATTACGAGCAGTTAAAAAAGGTAAACTGACTCCATT
TAGAAAATCTATTCATGTTTTCCAGCAAAATACATTGGCAATGTACAAATTACATTTTCTTAAATTTTTATCAAGTCATA
AACACAATGGCCATACTACCTATAATATAAATATTTAAACTCATGTTTCTGCCTTGGTCTTTCTTAGCTTCACTTTGGTT
CAATTCCTTTTTCAATTTTTCCTTGCCCATTCACTGGTTCAGCTTCATGACCAGCACCACGGTTCATGACAAGGACCACG
ACCCGTCTAGGTGCTCGTGGTCTTCACTTGGTCACCATCATTTCCTGCTTCTTTTTTCAGTTTTCCACGCAAGAAAGAAT
CTGTCTGCACATTCAACAAACACATCAAAACATACAAAAATGCACAATTCTAGTATTACTCCTTAGTTTTCAAGCATCAA
ATGTGCCAAGATTTCGCGGCACATCAGTAGGGGGTGACATATTTGTATTTATATAGTCATGGATTGAAGACGATTGAGCT
TGTCCACTCATTCAAGCTTCGTACATCTTCACCATTTGCTGTCTTAGTATCCTTACCTCTTCGGTTGACACTCTTTCTTG
TGGCATTATCTGGTTCTGGACCTCATCATTGTCCGACTCATTTCCGTCTTTGTGAGTCATTTTCTTTTTTCCTTTTGACC
TTGTATTGTAGGGATGAGATGCCAGCTTAACCACAAACCAACCACCTTAATTTAACTGTGCATGGATAATAATGCTTGTT
AGGGTTGGACATTTCTTAATTATTAGTTGTTTTTGTTTTTTTTCTAAAAAAAATGATTTGATAATGGATTGATCAAATCT
GTTTGGTATTGCGTATGTAACACGCTTGCGAACATGACTAGGATCTTTGCATATTTTTTTTCTAAAACTCAATAACTAAG
TTTATTTTTTGAGCTTTGAGATAAAGTCCTTTAGTTTTTTCTTAATTATTAAAAGAAAATTAAGGAAAACTTATTTTTGA
TAAAGATTAAAGCTTCTTGTTTTTCATTATTATTTTGTTTTGAATTTTTGAAAAAAGGATTTTTTTTTTTGAATAAAGAT
CACCGAACGCAAAGAGGGTTGCCTACATATATCAGTGAGATGAGAATCAAGTGTGGGCGGACCGATCGGCCCATCCCAAA
GTCCAACTACGAGCTTTTTAACTGCAACAACTTAAATATACGCTATTGGAGCTGGAATTACCACGGTTGTTGGCACCAGA
CTTGCCCTCCAATGGATCATCGTTAAGGGATTTAGATTGTACTCATTCCAATTACAAAACTCATAGAGCCCGATATTGTT
ATTTATTGTCACTACCTCCCCGTGTCGGGATTGGGTAATTTGTGCACCTGCTGCCTTTCTTGTATATGGTAGCTGTTTCT
CAGGCTCCCTCTCCGGAATCAAACCCTAATTCTCCATCACCCGTCACCACCATGGTAGGCCACTATCCTACCATCGAAAG
TTGATAGGGCATAAATTTGAATGATGCGTCACCGGCACGATGGTCGTGAGATCCGTCGAGTTATCATGAATCATCGCAGC
AGCGGGCAGAGCCCGCATCGACCTTTTATCTAATAAATGCATCCCTTCCAAAAGTCGGGGTTTGTTGCACGTATTAGCTC
TAGAATTACTACGGCTATCCGAGTAGTAGATACCATCAAACAAACTATAACTGATTTAATGAGCCATTTGCAGTTTCACA
GTCTGAATTTGTTCATACTTACATATGCATGGCTTAATCTTTGAGACAAGCATATTACTACTGGCAGGATCAACCAGGTA
GCATTCCTCAACGACGCCGTGCGCTGCATGAGCCCGGCGTGCCCGTTCGGGCACAGACGAGTCCAAGGCGAGCGCGACCA
TCATTCGCAAGGAGCATTTGTTTTGGGAAAATAGGAGCCGGTGAAGGCCCCATGCCCACTGCGTCTACCGAATCCGAGAA
TTCGAGCCGCTACTCGCGGACCACGCCATCGCACGATGAAGCGAGGATGGCGTGGGAACGCTTGTGGCTGCAGGAATTAC
AAAATGGTAAAATAGTTAAGCCCAAAGCCATTTTTTCATTCACGTTGGATGAGAAACGTGAAATTTGTGAGTGGGTTAAA
AATTTGAGGATGCCGGAGCACTATGCTTCGAATTTAGGAAAGCATGCATATATGAATGAAGGAAAATTGATAGGTATGAA
AAGTCATGATTGTCATGTATGAAAAGGAAACTTTAATTCCTATCGCTTTTAGCCATCTACCCGAAAGGATATGGAAACCA
ATCACAGAGATAAGTCTTTTCTTTAAAGATTTGTGTTCTGGAAAGTTGAGCCGTTTGGGTGCACTTTTTCTATTGTAACC
GTTTGGGGGGGGGGGGACACTAACGACTGACAGCCCCCACCCCCAACAACACTCCCTACCCCTCTTTAACCCCTTAACAC
TATAAATATACCCTTATTTCTATCATTTATCTCACAAATTCACAAACTATTTTATTAACATCTTACAAAATTTCTCAATT
CTAAATCTCTCTTATCAATTATAACTTTTATTTTGTGCTATTGATTTGTTGGAGTTCGGACTTCAGAGAATTTTTTGAAG
TAAATTGCAAGCTTTAATTGACATCTCTCAATTTTGACTTTTGTTTATACGTCTGCTTTTACGTAGACGTTCGGTACATT
TGTTCCAACTTTAATCTCTTTATTTGTTTATTTATTAAGTTACTTTATTTTTTAAATAATTATCTTGCTTGTTTTTCTTA
ATAATTAATTTATTTTAAACTTTAAAAATGAATTTGAAAAAAATAGTGGTAAAAAACCAATGTGTGCAAAAAATATTCTT
CTAGGGGAGGAACTAGTAGTTGTACTTCTAAATATTTGCCACCTAGATTTAGAATTAATACTGATGATAATATTCATGTT
GATAAAACTTATTTTATGTCACGGCCAAATATTATTGATTTTAATTCTGAAAATGAAATAGATCATACATAAATAGATGT
TTTACAAATTTTGAGGAAGAATGAGATGAGGAAGTAGAAATAGAAGTAGAAGAGGATGATAACACCCCTACCCCTACTAG
TCCGGCTACTGATTCACCACAACAAAATGATATCCCTTCTTTACCTACGTTTTCAAAGACGGTACGTGTTAAAAGATGTT
TAGTTTGAAATTTTTTGATACAAAATGAGGAAAAAACTACTACTACTTGCATAAAATGTAAAATTAATCATGAGTTATTT
GAATACGGGAGCACATGGGGGACGAACGGCTAAGAACACATTTGAGAGGGTGTAACAAAAAAAAATGTTCACCTAGATGA
TATTGAAAGGGCTAAAAGAAAGGCAACACCCATAACTGAAAAATCTATAGGAGGTTCTAATATAGTTTAAAGCGTGTTAA
GTATGTCTAAGGCGATTGTTGGGTTTTAAAAGGCGTGAATGCAAAATGAAGAGGTGCGACTTTTATGAAGAGTTGTGACT
TTTATGAAAAATTGCGAATTTTACGAAGAGTTGTGACTTTTATGAAAAGTTGTGACTTTTATGAAAGGTTGTGACCTTTC
CGAAAGATTGTGACTTTTTCAAAGGGTTGTGACCTTTTCGGTAAGGCACAATAAGCATCATTTCACACTACCCTTTGTTG
TCTATAAATAGAGAGTTTCCTTTTATTATTCAACAAAAAAATGAACCAATTTTCTGGACTTCTACTACTACTACTACTAA
ATCTAGTATTCTAAGTGTACTTTACTGTCGTTGCGTGGTTCTCTGACACCGTGGTTTTAGGTACCAATACACCGATAAGT
AAGATCATTCTATCCTGGGAGGATATATTTCATTAACCTCTGGTACTTGAGGGGAATAATTTCCTTTAGGGGACACTCTG
CATTCAATGGGCTCGATTTTCTTTCTTTGAGAAAAATATTTTGTATATTATTTCTAATCTGTTTCTGATTCTATTTTCTC
TGCTAGTTTTAATTTTCTAGTTTTGAAAATACTCTTTAAACATTGTTGTTTCTTACCAAGTTCTTCAAAGTTTTGTTCTA
AGTATCTTAGGAATATAAGATGAACAACAATCTTAAGGAAATTACTACACTGTTGGTATTTCTTGTATTCTACTGATTGA
GGGAAACAAATCATGGAAGTAGAAGATTAATGCACTACTTCTTCATAATTCAGTGCCTTGTTTAGTAAGATCGAATTGAG
AATGTACTAGAAAAATTGGTTGTATTCCGGTTAAAGATGACACCAGGTAACCTTCTTATTATTTATCTAAGGAGGAAAAT
AGTTTCTAAAAGTAAATTCTTTTGATAAAAAACTTGTTGCTCCCTAATATACACGCAAGTGTACGCGGTCGCGCAAGTAA
TATAGATTCTTTAAGAAATGAGTTATCATTCCCAAGGGACTTATGATCAATTTATATTCACTTAACTCTACAACTAAAAG
TAAAAAGTTACCTTTTCAAGAGTTGATGATTTATTGTTTATCTACTAATAATTATGCACTAAATGAAAGTAACTAATTGT
GAATGACTGTGATATAATGTTTCAAGCAAGTTAAACGAAATTCTAGGGCTGCAACATATACTGAATATCATGTATCATAT
TATTGGCTTAAAATTAATTTCAGTTGTCAAGTTACTGGTTTATAGGGTTAATGACATGATCCGGGTTATACGCCTCTAGT
CGCCTATCCCAGTTAGCTATCTAACTACATCGTTGAGCGGGAATAAATAGACTAACTTGCGAGCATTTATATTTCATCCT
ATTTCGTAACCTAGAAAGGTGTTCATCTGGGCGTCACTCTTGAACACTAATCACCTCAATCTAATGGGTGGACCGAGCTC
TCTATATTCTCTGGTCTATATAATCCCTCATCTCTCGATTTTAAGATTAGACAATGTATGTATCTTATGGTGATCAAGCA
TAACATACTAAAACAAGAATATAGAAGTAACTTATAATCACAAACAAGAATTAATTCATAAAGCCTTAAATAATCAACAT
TCAATCCGTAGCTACAACCCCAAAATTAGGGCGTTTAGCTACTCATGCTATTAGAAAACAAGAAAATACAATAGTTCATG
CAATTTCCGGAAAATAGAAGAGTTAAAGGATTAAAACCTATTACCAACTTGAATTCTTACTGGTTGCACACTAAATCAAA
AGTCAAACGCCCCTACAATGGAACCCAAGGAGTCTATTTATAAATTTAAGAAAATTGGAGACAAAATCTACTTCAACTAG
TAATCCTTTTTAACACAACTTAAGCTTGAAAAAAAGGGATTTCCTTGGCGTGTCGTGCCTCCTATCGCCCCACGAACATG
CTCCAGTTGTATCAGTGTTGGCGCGCCGCGCCTCTCAGGGTGACTGAGAAAGGCCCCAGAATGTTGGGCTTTGGCGCATC
GCGCCTCTCAACGCACCTGAGAGGCCTCTCTGAATGTTGGCCCTTGGCACCTCGCGCCTAGCAGTGCGCCTGGCCCTGGG
CCTTCATCCTTAGCCACTTTTCATGCTCTTTTGCATCTCTTTTCTTCAAGTTGACTCCAATTCCCTTGAGAGTTCCTGAA
ACAACTAATCACGTGTGTAAGTGCACAATCATCACAAGTTACACCAAAAATTAAGCTAATGACTAGAGATCATTCTTCAA
TCTAATAGATTCATGGGCAAATAATGACAACTTAGGCATATAAATATGCCTAAGATCACCACCCCACACTTAGAATTTTG
TTTGTCCTCAAACAATCTCTAGACTATCAACTCTTTTTCACAACCCTTGGACTAATCAACCCACCTTAAAATCATCCAAA
CATTTTTAATCATGATCTTGTAGTTCACAATGGATGCAACAATTCACAACATTTACACCAAGTACAACACATGCTCAAAG
AATGACCCTTTTATTATTTTTCTGGGCTAATGCAAACTCATACAAACACACCAATTAGATAATCCTACACATGCCATGAA
TGCCCTCACTTGTCTATGTTTAGTAAAGCCTTTCACTCAAACAATTTCAAACTCAACAAGGCCTGTTTTTTTAAAACAAT
CAACTCACTCTCACAAAAGAAATTCTTACTTGCCTCAACATACCATAATCTTTCCCATCGTGTGTTCTTACTTTCGCATT
ATACTTCTCAAGGAATCAAGAGGACTTTCATTTGGTTGTAATGTCGGCTTAAGGTAAGGGATGAAATATTTGGGAATCAT
TTTAGTGACTAGGCCTCCCTAATGCACATGCTATTATTTTGCCATCAATCTCCTTCATAGCTCTTCCTTCCTCCTAGTAT
ACACTTCATGACTATATACCCCCTTTGTTGCTCCATATTTGCCCTTTATTTCTTTTTCATCATATTTTTTTTTCATTTTT
TTCATGCCTTTGCACTAGCCATCCAAACTCTATATTTTAACATTCGAGTAAGGTATACATTATCCTTGATAGGATCAGGG
CCAACATTTTGAGCATAGCTCTAAATTAGTCACCCTCAATTTTAGTCGAGGTGCACATTGTCACTAAGGACCAGGGCCAA
AACAAAATTTTCTTTTCCACACAATGTAGCATTTCACCCTTACTATATTAACCAAAAATTTTCAACCCTTCTTCTTAACA
TAGTGCATTAAGGATTTTCATAGGATCAAAAGGCTTGGTATCAAAAAAAACGGGTTTCGACTTATCATGTGGTTTATCAA
TAAACAAGGCTAAAGGCTCAATGGGGCTTCACTAGGGATAATTTCAATAGTAGGCATACAAGTAGAGTCAAGAATTAGTT
AATTCAAAGAAACGCCTCAATCACATTCCCTAAGTCATACAAGCTACTAATTCAACACACACAAGGCAAGTTCTAGATAT
CAAGTTAAGCAAGAACCAATCAATTTTCACCACACATGGCATCATGACACATATAAGGATATATCAACTAACATGCTCAT
ACAATTTGCATTACGGTATTACTACACAATTAAGACCATTTTCATATTGTTTTGAGTGAAAACTTAAGAACACATGCTAG
TTACAAGGTCAACAATCTATTGCATTTTTCCAAATATGACTACCCATGACGTTTGGCTAACTTATTCAGACATAGCTTCA
AAAGACCAAGGTTGGTTTCTTAATCCTACTCTTCTATGTGACTAATTTTCCCTTAAGACGGTCGTCATCCATCCATTATT
GGGAACTGTCACTCTTAAGATGACTCTAAGACTCAATAAAGCAATAAACTAATCCTATTTAGTTCAAAGGGACAATCCTC
AGTAAAAGTACCAAAAACAAATGCTGAGGAACCCAAAATAAAAAATTTAAAAATTTACTAAAAACTAACACTAGACTCGA
TAAAGCAGTAAAAACTATTTACAACAGAGAATATTACCCCACCTCACACTTTAAAAATAAGCACTATCCTCAGTGCACAA
ATAAAACAAAGTATAAGGTTAGGAATACTCCCTGGGCCCTCTAGGCCTTGTCGTCACCACCATCGAACACCATCAAGGCA
TTCGTCTCCTCATCCACATCATCATCCTCCTCACCATCCATAGCCTCATTAACAGTAGCTTCATCATCATCCAAAGGCTC
CAAAAGACAGGACCAATCTTGCACAGAAATGTTGCACTCTCAAATAAAGGATAGCGTTCTGCCATTATTTCCATCTCATC
ATCAGTAACCAGACGTCCTTCGATCCGCAATTGCAACTCAGCCATCCTAAACATCTTAGCCATGACACTATCGTCACGGG
CTTGCCTCTCTTGAGCAGACATAATCGGTCTATGAGATGTGTCAAGTGCCTTAGTCCTCGTCACATCAAGTAGATTACCC
GTTAGATTCGGGTGAAAAGTAATGGTCAGGTCCACAACCTCTTCCTCAATACCCCAGGCCCTTCGAAACCGGGTAATCAA
ACCCCCATATCAAAATCGCCACCTCATATTATTCCTAAATTTCATCATGTTTTGTCTAAGAATCTCCCCTACATTAATGG
GCATCCCCTTCTTTAGCATATAAACCAACACCACCCTATCCCTTGTTACCTCTGTCAGATGTTTCACGAGTAGTAGCACA
CTACACACTATCTTTAACCACACCTTAGCAACTTGATTGAAATTAGCAAAATTTAGGGTATTTTGTCTCCCAGTATCCTT
GCTACACTCCTACCTAGCCGTGGACTCTACCTCACATAAAGTATGTCGGATATCCCTATAAGGAGGTTTATCCTTCAATG
TATTAAAGTCATCATAATCACAATTTGGGGTCCCCAAAAATTCATTTAGTATCGTAGCATTGAACTTCACATCCTTACCT
CTAATAGGAATAATTTTATATTTAGTTTCAGTGAGCTAATTTTCATAAAACTCACGAACTAAAGACAAATTACAATCTCC
CAGATGATAAAAAATAAATCTCAGCCCCAACTCAAGCATAGTCTGATAAATAACAGGAAATTGAGACTGCAACTTTACCT
CATGGATGTATTCGTTGCCCATATACTTTGGTTCGCGCTCACAGTCAAACCATTCCCAACCATACCGCTCCACCCCTTTA
TCCCAAATTTCCGGACTGGTTCCCAATTTTCGTACGCGGATGCTTCACCCTTCCTACTCCGCTTAAAGATCCTCAATGTC
GCATCAACCTGTAAATCAGATAATTCTACATAAAGTATAAATGCAAAGTTTCATTAGTACCCAAATATGCGTACCTTAGG
TGAGCCGGTAGAGTTTTTAGTTCCAACTTAGGGTCTTCTTCTATTGATGGCTTTGGTGGGGGGCCCAACTCGCGATCTAG
TGACTTCACTTGAGTCCTACGAGTGTCTACTAGTGCTAGATTTAAACATGATTCAATCTCTTGAGCTTCAGTATCTCCCT
TTATCTCATGACCCACTAACACTCTTTCTAAAAGATCTTCGAGCACAACAACTTGTGATTCTATTATGCGATCAACCACA
GTAATAGCAGAAAACTCTTCATAAATAAAAGGCAATTTTAAAGCGCGGTAAACATCAAATACCTCAACCTTATCATGTGC
ACTCATAGTTAGTTGACCAACTGCTATATCAATCAACTCCCTACTTGTGGCCAAGAAAGGTCGTCCCAAAATGAGTGGAA
CTTCAGAATCGGGTTCAAAGGCTAAGACCACAAAATCTACCGGAAAAATCAATGAACCTACTTGCACTAACACATCTTCT
ACCACCCTCTCTGGCCTAGCAATGGATCTATCAACGAGTTGGAGAATAATAATGGTTCATTTTGGACTACCCAACCCAAG
ATTTTGATACAAAGATAATGGCATCAAATTTATACTTGCCCCCAAATCACACAACCCCCGGGCATGAACACTTTGCCAAT
TGTAATCTGCACAGTAAAACTACCCGGATCTTTTGACTTTTTGGACAATCTGTTTTGGATCCTTGAGCTTCACTCCTCTG
TAAGTGCTACAGTTTCATATTTAGTGAGCCTAATTTTTCTAGCTACAATGTCCTTCACGTATTTAGCATAGTTCGGGATA
CCCTGCAAAATGTCAACCAAAGGTAGATTAATGTGAACCTGTTTAAGAAGAGAGAGAAACTTACCGAGACATTCATCTTC
ATTATGATTTTTCAGCCTTTGTGGAAATGGAGGCGGTAATTTCTTTTGAGGAATGGGTACCTCAACATTGGAGCTTTTTA
CTACGTCTTCCATCTTCTTTTCTTTGTTACTTACCTCAGTATCTCTCTTCTTTGGAGCTAGTTCCTCTAATTGTAACCCA
CTTCTAGTACTTACCGCATGTAATTGCTTTGGGTTGGGCTCAGTATCACTGGGCAACCCACCTTGGGGATGCAAGTTTAA
AGAATTAGCCACTTGCACAAATTGTTTATCTAAACTCATTTGGGACATCTGGATGTTTCTAATGTTCTCATCTTGCTTAT
CTATCCTAGCTTTTAATTTGGTCCCTATTTCAGTCATGAGGTTTTGGAGTAGCTCTTCATTGGTCATCCCTCCTCTTGGT
GCGCTAGGATTCGAGCCTTGGTTAGGATTGTAGTATTGTTGCCCAGCCCCTTGAGAACGGTATTGGTTAACCCCTTGCAC
CTGATTTTGGTTTTGGTTCCCACCCCATGAGAAGTTATGATGGTTCCTCCAACTAGGGTTGTAAGTATTGCCATAATTTT
GTTGAACTCTACCCTTTTGCGCATTTCCCTCATAATTTACGGAATCCGGGTTTGCCTCACATTGCTCAGTTTCATGAGTT
CCACTACCATATACCTCACACCAATTGGCTGCCTATTGTACAACATTTACCGGTGCCTGATTTAGCGCCATTTGTTTAAA
ATGTAGGGCCATGTTATGTTGCATTGCATCTAATTTGGCATTTATGTCAATAGCTTGGTCTACATCTAAAATCCTTGCAG
CCTTTTGGGTTGTGGTTCTAGACATTTGCCCCTCATACTCTTAGTTCCCTTCAGAAAGTTTATCGAGTAAGTCAAAGAAC
TCTTCACTTGTTCTAGATAGGGCCTGTCCACCTGCTGCACTATTAAGAAGAGCACGAGCATTATAGTCTAAGCCCTCAAA
GAATGTGTGAGAAAGTACCTCATTAGTTTGCATGTGGTGTGGGCAAGTATTCAACATTTATTTGAAACGCGCCCATGCTT
GGTACATGTCCTCCTATTGGTTTTGAACAAAGTTTATTATCTCACCCTTCAGCTTAGCGGTTTTCTTGGATGGAAAAAAT
CACTCAGGAATTTCTTTGCTAGATCATCCCAAGTAGTGATCGAGTTTGGTGGCTCAGAATCTAACCAACACCTTGCAGCT
CCTAATAATGAGTACGGAAACAAAGTCAGCCTTACATAGTCCGATGAGACTCCAATTAGGATGTATGTATTGGTAATATC
TATGAAGGTCATAAGATGTATTTGAGGATCCTCATGGGGGAGACCAGTGAATTACCCATTAGAATGGAGGATCTGTACCA
TGCTCTGCTTTAGTTCAAATCTACCCCCCGGTGGAGGTTTCCTAATAATAGATGCTAAATTGGTTGTGAGTGGGACTGCC
ACATCACGTACAAGCCTTGCTAGGGTGACATGAACGATAGTGGGTGCTCCTTAGTTATTCAAGTTCCCTCTGTTATTCAC
ATTTTCCGAGTTATTCAAGTTATCTTGATTATTCTCATCAACGCATCCCGAAAGACCTAAACCTAGTTCTCCTTGTCTTT
GCTCCATATGGTTCCTTTTTCTGCGCTCTCGTAGAGCTCGTTCGAATTCGTTGTATGGTTCGACAAGTTCTCATTTCCTA
GCCAGACCTGAAAGTCAAGTGTCTGCAATAAACAAGCTAAGATCAAGTAATTAATATCTAAATAATCTAATTGTAGAATA
AAAAAGATTGAATATAAACAAATTTCTAAGTCCCCGGCAGCGGCGCCAAAAACTTGTTGCTCCCTAATATACATGCAAGT
GTACATGGTCGTGCAAGTAATATAGATTCTTTAAGAACGAGCTATCGTTCCCAAGGGACTTATGATCAATTTATATTCAC
TTAACTCTACAATTAAAAGTAAAAAGTAACATTTTCAAAAGTTGATGATTTATTGTTTATCTACTAATAATTATGCACTA
AATGAAAGTAACTAATTGTGAATGACTTTGATATACTGTTTCAAGCAAGTTAAAATAAATTCCAGGGCTGCAGCATATAC
TGAATATCATGTATCATATTATTGGCTTAAAATTAATTTCAGTTGTCAAGTTACTAGTTTATAGGGTTGATGATATGATT
CGGGTTATACGCCTCTCGTCGCCTACCCCAGTTAGCTATCTAACTACATTGTTGAGCGGGGATAAATAGACTAACTGGCG
AGCATTTATATTTCACCTTATTTCGTAACCAAGTAAGGTGTTCATCTGGGCGTCACTCCTGAACACTAATCACCTCAATC
TAATGGGTGGACCGAGCTCTCTATATTCTCTGGTCTATCTAATCCCTCCTCTCTCGATTTTAAGATTAGACAATGTATTT
ATCTTATGGTGATCAAGCATAAAATGCTAAAATAAGAATATATAAGTAACTTATAATGAAAACCAAGAATTAATTCACAA
AGCCTTACATAATCAACATTCAATCCGTAGCTGCAACCCCAGAATTAGGGCGTTTAGCTACTCATGCTATTAGAAAACAA
GAAAATACAATAGTTCATGCAATTTCCAGAAAATAGAAGAGTTAAAGGATTAAAACCTATTACCAACTTGAATTCTTGCT
GGTTGCACACTAAATCAAAATTCGAACGCCCCCACAATGGAACCCAAGGGGTCTATTTATAAATTTAAGAAAATTGGAGA
CAAAATCTACTTCAACTAGGAATCCTTTTTAACACAACTTAAGCTTGAAAAAATGGGATTTCCTTGGCGTGTCGCGCCTC
CTATCACCCCATGAACATGCTCCAGTTGTATCAGTGTTGGCGCGCCGCGCCTCTCAGGGTGCCTGAGAAATGCCCCAGAA
TGTTGGGCTTTGGCGAGTTGCGCCTCTCAGCGCGCCTGAAAGGCCTCTCTGAATGTTGGCCCTTGGCGTCTCGCGCCTAG
AAGTGCGCTTGGCCGTGGGGCCTTCATCCTTAGCTGCTTTTCATGCTCTTTTGCATCTCTTTTCTTCTAGTTGACTCCAA
TTCCCTTGAGAGTTCCTGTAACAACTAATCATATGTGTAACTGCACAATCATCACAAGTTACACCAAAAATTAAGCTAAT
GACTAGAGATCATTCTTCAATCTAATAGATTCATGGGCAAATATTGACAACTTAGGCATATAAATATGCCTAAGATCAAT
ATTTATCATGTGTATCTTTGGAAAAATATCTACAAACCATATGTTTTGGAATGGATTTTCCTGGCAAATAGTGTTGCCTT
TAAAATTCTTTAGTTTGCAGAATGAGAGATGCAGATTTTTCTTTGATAAAATATTATGTCAAAATGTTATAGTTGGAAGG
CTATATGAAAAGAAAAGCATTTCTATGTGATAATCTAAGAATATGTTTTATTCTGTTTGGAGAAAAAAAAGTTTTGTAGT
TTTGTACTCCGTGTGAAATTTGATTGTGTCTGATTGTTGTGGACTAAAAACTTTTGTAGTTTCTACTCTAGATTAATTGG
ACTATGCAATTGGTTTGAAGATTATGAAAACTTCACCTAATAAGCCAGTGTTGTACTTTTGGTTTTCTACAAACTTCATT
ATTAAATAGAAACAAATTGTACAATTTTTTTGTCTTTATTATTAGTATTCTAAATACTAAGTGATATGTTTAACTGTGAT
AGGATAAAAAAAAAGACCAGTGACTTAAAGTGTGTGATTTTGTGCCTGCAATAGGTGCCTCTATGAAATGAACTTTATCA
CTATGTAAAGAGTGTCAAAGGGAATTGAAGCACTATAATTCTTTCGTAGAATAATATTTCCAAAAGAGGTTTCATGCTGC
CAATGACATTTTGATAGTCTAGGAAAATATGTGGAAAAATTATTTTCAACTATTTGAAAAGTATTTTTGAGATCATATTT
AAAATGTGGGGGTTTCTTTGCTTATGATAAAGATAAAATTAGACTTAGTGTCTAATTTAAATTTGGAGCACAAGATATGA
AATTCGATGATACTTTTGTATTATGTTAGACCCACAAAATTCTCGAAGTATATTTGATATTGTGGTCGTTGAATTTCTCT
TTTACTAGTATATGTATACTTGTTCAAAATGATTGTGTTCTTTTATGAAAAAGTGTCACTTAAAATGTTGTGATTTTTCA
TGAAAAGATATGTCTATTAAATATAGCTATTTGTATAGACATGAATATTGGTGATTAATCATTTGTCATGTTTTGTAAAG
AAGTATTTGGATTATATTGCCTTTATTGGACCCGATAAAACTTTGTTCATGGGTAATTCCATAATAATCAAATTGAAAGT
TATGGAAAGGTCCCTCTGAAAAGGACATTTGACAAGGCGATGACTCTAAACAATGTTTGTATCACACAAAATTGTAAGAA
ATAGGAACAAATATTTGTGAGAAAAAACTACCTCGCAGAGAGCTTTTCAAACTCATTATTTTTATTGGTTCTTACTTGCT
TGAGTCAAACTGTTTGTGACATGAACACTTGGGACATGTCAATTACAAAATCTTGTAAGGAAAACTGATCAAATTAAAAG
TTTTGTTTAACTTTGAGTGCAATAAATAAAAATGTCAAGTTTGTGTGGAATCTAGGTATGCTGAACATTCTTATAAATTT
GTTGAAAGAAATTCTAATCCCTTAGAGTTGATTTACACTGAAATTTTTTATATGAAGTCAACACCATATTGTGGTGGGAA
AAAGTATCTCATAACTTTCGTTGACAATTGCATTAGAAATGACTATGTCTATTTGCTGAATGGTAAGGCTGAAGCAATAG
AACCATCTAGAAGTGATAGGGATGGAGAGTATAAATCTCCTTTTAAAAAAATATGTTTGGAAAGTGGATTTATCCATCAA
ACTACTACCCTATTCACCTCAATCTAATGGAACTGCAGAATGAAAAAAAAAACCAAACTTTGAAGGAAATGATGGCTACA
AAGTTCAGATTTACCACTAAACTTGTGTGGAGAAGTTATCCTTACAGCAAAAGGGAACAACAAAAAGTTTTGTCTTTTCA
GAAAGAAAGCAATAAAAAGTTTTGTTTATTCAGGACACAATCTATTCCATATGAGAAATGGAAAGGAAATCCAACTTGAA
ATATTTCATAGTGTGGGGATATCTAGCCAAAGTCCAAGTTTCTATTCCTAAAAGGATTAAAATAGGACCTAAGAATTGTG
GACTGTAAAATTAGACTTGAGTAGTCTAGTGAAAGGTCTGAAATACCTTGGAAAGAACAAAAGGAGAATGTACTTAATAG
AGAGATTCAAAGGCGTAGTAAATGTCAAAGGACATCTACTACCTTCGGAGCTGATTTTGTAACATTTCTTATGTCTTATG
TGGACTCATCATTTTGGAAAGATGGTGTCAATAGTGAGATTGATTCAATCTTATTGAAAGTTGGTTGATCTTCCTCCGAG
AAATAAACCTTTGGGTTCAAAGTGAATCTTCAGAAGGAAAATGAAAATCGATGGAATTGTTGACAAATATAAAGCAAGAC
ATTTTGTCAAAGGCTTTAGACAAAAACCAGGTCTCGATCTTGTCAACATATACTCGTCAGTAACTAGAATTACATTCATT
CAGATGTTAATATTATTAGTTGCGGTATATGACCTCCAAATTCATCAAATAAATGTGAAAACAAATGGAGAATTGGAGGA
AATTTACATGGAACAGCCCCGAGGGTTTTGTGGTTCCTGGTAAAGAAAAGAAAGTGTGTGAACTTGTTAAGTCACTTTAT
GAACTAAAACAAGCACCCAAACAATGACATAAGAAATTTGACCAAACCATATTGGCAAATGGATTTAAGAATGATGGAAG
TGATATATGAGTTTACATTAAAATTACAAGGTCATTGTTTGTTTGTATATTGATGACATGTTGATCATCAGTAGAGACAC
TAATGACATAAATGCTACTAAACATATGCTAGTAAGCAAGTTTGATATGAAAGATCTTGGAGTTGCTGATGCGATCTTAG
GTATAAGAATTCTTAGAACTCCATAATGTTTAGCATTGTCACGGTCTCATTGCATTGAAAAGGTACTTTACTAGTTCAAA
TATTTGGATTTCAATATTGTCAAGACTCCAATAAATGTGAGCTTTGCATTTCGAAAGAGTGATGGCATAAGTGACTCACA
ATTGGATTGTGCTAGAGTATTGGGAAGTATGATGTACATCACGAAGTGTGCGCGATCAGATATAACATTTGCTATTAATG
AGCTTAGTTGGTTCATGAGTGATCCCAATCGAACTCATTAGATGACAATGAAAAGAGTTTTGGGTATGTAAAACATACTC
AAAACTATGTCTTGCATTATAACAATATCCAATAGTATTGCAAGGATATAGTGATGCAAATTGTATCACCGGGATCAAAT
AAAGTAAAATCCATGAGCGGATATGTATTTACTCTTGGTGGAGGAGCAATCTCTTGGAAATCTTCCAAACACCATGTATC
GCTAGCTCTACAATGATCTCTGAGTTAGGTGCTCTAGATAAGGCTAGTGAATAAGTTGAAAGACTCCAGAATTTCTTGAT
AGATATTCTTTTTTGGCCCGAACCCTTGGCATCAGTATGCATACACTTTGATAGTCAAAATGCAATAGGTAGGTCATGGA
GCATGATGTATAACATAAAGTCTCATCATATAAGACATAGACATAATACCGTTAGAAAACTACTCTCTAGTGGAATTATC
ACATTTGACTATGTAAAGTCAAAGGATAATATGCCGGATCCACTTACAAAAAGGCCTAACTAGAGAGAAGGTTGAAAGAT
CATCTAAGAGAATGGGTTTACGGCTTAGGACAAGTCATCATGGCGGTAACTCTACCTAACAGACTAGAGATCCCAAGAGA
AAGGTTCAAGGAGAAAAACAAAGTTGTGACTAATGGTTCGGCATTGTCAACCAACTCAATCCATTCTCATGATGATGACA
ATGCTCAGGAACAATGATACAACATTAAGGCTTGTTAATGAGTTAATAAAGCTTAAAGTTTTTAATGATTTGCTAAGTTT
GGCACATTTGACCAAATAGTGTATCTACGCGATAACACGCACTACAAGAAAAAAGGCCTCTAGGGACGGGAAAAATAGTC
CCTAAAATTCCAGTTCTAGTCCCTAAAAGTCATTTGCGACCAGAAATATCTGGTCGCCGCCCGTCTCAATAAGCTCCGTC
GCTATAAGTTAATAGCGACCGATAAAACTTTCTGGTCCTTAAAATGATTTTGCGACTGAAAAAGTTCTAGTCCCTAAACA
CATTTAGGGACTGCATTTCTGGTGCCTAAACATAAATCAAGTGGTGACTAATACCTTTTTTAAGACCAGTTCTGCTTGTC
CTTAACAGACTAGAAATCAATCAAAATATTTTGATCCTTACAGGTGTTTTAGGGACCATATATGTGGTCCATGAATTTAT
ATGTGCTCTTTAATTGATCTATTTTCAATATACATAATCAAATGCACATAGAAAATAATTATAAATAATAGGATGCTTTG
ATATATTATATAGACAAAACACCATGATACATAAGTATCAACGTTGTTTATACTTTCGCTTAGAGAAGAACATAACATCT
ATTAAAAATATATTGTATTTTCCAATAGTCCCTAGCTAAATAACAATCACTTTGTTAACTTGCAATGTCTTCAAATCTTG
CATCTCTTGAAAATCCTCAAGCCTTGAAAAAATGTAGGACATAATTTCTCTTTAGAAAAACTATAAAGTTAGAATTCAAA
AAACTGTTAAAAAGTTATTCTATTAATACAAGTTTAGCAGTGGCTTAGACGCTTACCAGAATAAAGTTTAAAAGTCAAAA
ATGATAAGTGTATATACTTCAAAAATTAAACACCAATAAGAAGGGGCTGCAAGAATTCAAACAATGACGATTAGGAAAAA
CATATATATAGAGGTGATAATTTTTTTAATTCTAGAACAGTAACTTATCTGAGTCATCAACATCAATACTATCATTTAAA
TCAAACATGTTCTAATTGATTTTGATATGAGAAAGCACAACATCCTAGTTGCAGAGAAAAACTTGAGATGGATGATAAAC
AGCTTTATGTGAGCATTTATTTAGTTTTAAAAAATTCTATAGGATATTCATTCTTTCAGAATTATGAAGGAGAATATCTT
ATACTTGTTTCATTCTTCCTACCATTAAAGCTTCTCTTAGTTTATTTGTTCATAGAACCAAAGTTCTTCTCCTAAGGCAA
ATGAATAACAATAAAGATAGAATGACATAACATACACAATCAAATGTTATATATATATAAGAAAATAAACGTGGAGAATG
ATCTCCACAATAATACCTTTTTGAAGTATAAAATAAATAAAGAAAAAAGGCGGGAAGAAGGGGGGTTTTGTGTGAGAAAG
TAAAAATTAGTGGGGTGTATATTCTAATGTCTTAAAAGACATTATGAAACATCATTTCAACCAATAGTTATACCTTCCGA
AAACACATAAGCTAAATAATGACTCCATCGTTGCACTAGAATCAAATTTCAGAAGAAAATAACTCAGTGATTTGTTTTCT
CTGAAGAACACCCATAATTGAAGAGTACATGAATATTCCAACCTTGTAAACATGATGCGAAGGATATAAACACATGAACA
TCATATTCAAGAATGTCATTCTAGAGACAAATAATTATAAAATTGGCTAGAAAAGAATAAAATTTTCACTTGATTTTTCA
TAAATATGAAGGTTATCAATTATGAAATAGAAAAAAACAACAAATAAAAGAAGGTTGCTGGTTTGTTAGAACAAAATTAA
AACTTCAAGATACTAGTGAGAATTTTTCAACTGCTAATCAACTGTTCAAGTTCTGTATGAAATAAATATTTGTGTAACTT
AATTTTTCTGGTTCAGTAGTTCTTTAAATTCATTTAGTAATACATGAGTTTAATAAGACTCCATATTGTAATGGACTTAT
TCTATTTAGAGGGTGTTTGACTTGACTTATTTTAAGTGTTTTTGCATTTTAAGCTCTATTTCCATTTTTTGTGGTGTTTG
GAAAAGATAAAAAAGAAAATTAAACTTGATAAAATGGCATGTTTAGTATCTCTAGCAGAACTCCATTACTGATCATGCAA
TAAGTCTTCAGAGGGTTCAAATATTTATCCAATGGCATAATAATCAAGACAACATACAAATGAGCCCTTTTGTTAAGAGT
AACAACAAACAAATCTCAATATCAAAACAAAACTTCAGATATACTTCTAGCTTTTAATAAACAAATAGCACACAAGGAAA
GGACCAAATTCATATAATATAACAATAATAAAATATACACATGAATTATAAATTAAAAAAGCTAGTATAAAGCCATATAT
AATTCTTATGGGAATCTATCCATACATCTATTCTGATAATCTTTGTATAGTAGTATAAGAGCTCACAGAAGTTGCAATAA
AGATGGTGTACTAGTATAGATATGCTACATCTTATTGGCACCATATAATACATTATCATTCATTGAATGACTTGTTTTGT
GTTGTATATATAATATGGAGAGTATTAACAAGGAATTTTTCACTCACTATATCTTTTACTACCAGACATAGAGTAAACTT
ATGATCAAAGTCATCATTACAGTTCGCAGACTATTACAAAATGACTGTTCGAAGAGAAAATCCAATTAGCTAAGTATTGA
GTCTTGTTATTCGTTCATGTTGTCCAAAATTCAAAAAACCAATTCAGATCCTTTATCAAAAATGACTTATATCTTGTGAT
TTATGGCAACCTTTTGTGTTATGATTTCATTACCGTGTTTCACATCGTCACCCAACCCATATCCCTGGAGGATTCACCGT
TACATCTTAGAATCCTAGTTCATTTATTCCTCTTTCATCCAAAAGTAAATTTTTCTATTTTTGTTTTTCAAATAAATGTA
AATCGTCAGTAATATGTATATTCGTTCAATAGTCTAACACCATATAATCATCTTCCTCTGTTTTTGTAAAACTCTTAGAG
CCTTTGCAGGTGCAATTAATGGAATATGCTACCAGGCCACTAATCCTCCATAAACAACCTATTTCTATTCGGAAGTTCAG
AAATTACTTATTTGCACACAAAAGAAAAATAAAGCAGTGTGAATAACAGTATATACTTCAATTGTACTTAAAATATACCT
TTTAACATGCCATTAAAATGCTTAATAGGAGCAATTTTACAGGACTTGATCTGAACAAGATATGGGTGTTTTTCGCGCAG
ATTCATAGGTGTTACTCTTTCAACCATTTGAGGTTTTGTTCATCTGCAACCAGAATGATTAAAAAACAGGGTGATTAAAA
AACCTAACTTTAACATGAAATCTAACTTTAGGAATACCCTGAAAAATAGATTAAGTTACCTCAAAAAAGAGATTATTCTA
GTTGGGCCAAATTAAACAACCTATACATACTAGCTGCTATAGGACAAGCAAATTATGATTCTGTATACAAGAAACCAAAA
ACACCGAAAGAAAATGCACTAACCAAGAAGAAAAGCTTAGCATTTGTGATAACCAGTGACCGACATAACAGAATAATGGC
ATACAGCAAAGGTGGAGGAAATAACTCTTCACTTTATTTGAGGAAATGGGCAAGAAAATGGCAGTGAAAACCAAGGAATA
GAGAGAAATCGCCACTTTGGTAACAAAAAGACGAGTTTAGGGTTTTTGGGGAAACAAAAAAATAAGAGACTTTGAGGGGT
CTTTCTTTTATTTCTTAAATTAAAACTGTTCAAAATAATTTAATTTTCATTTTTTTGAAAACCATTTTAGTGGCTTAAAA
TATTAGCGCGGTTAATCCCGCTCAATTTAGAGCCTCAGGGACCGGAACTGTACTATTCTGACGACCAAACTAATTCCTTT
CGCTAGTTAACCAAACAAAATAGAAAATTAGGGACCAATATAAAAACTAGTCCTTATATGTGTACTTTCAGGGACCATAT
TATTAACTCGTCACTAAATCTTGGTCTTTAATGAAGCATTTTCTTGTAGTGACGGTTAGAAATCACCTATGTGAGTGTGA
AGTGTAAACCACTTCAAAGAGGATGATTTTCAAAAACCCATCTCTCTATACACTCATGAAACCAGGAGTTGTTCATGGCT
GAAACGAACACAACCATAAGAACCATAAACGGTAAAGAGTTAATTGTGTGACATATGGTTGTCTAGGTATACACCAAATC
TTAACGGTTCAAAGATATCAAATCTACCGATTGACCGAGTATATCACTACGGAAAGTTCAAAGGGAAACCTACTTATTCA
GATGCAATTAATTCTTGCTTGTAAAGTACACCCACTTGTCTGTTTATTTATGTTGGAGTCATTCCCCATTCATGATGGGG
ATTGTTGGGTTTTAAAAGGTGTGAATGGAAAATGAAGAGTTGAGACTTTTATGAAGAGTTGTGACTTTTATGAAAAGTTG
CGAATTTTACGAAGAGTTGTGACTTTATATGAAAAGTTGTGACTTTTATGGAAGGTTGTGACCTTTTCGAAAGATTGTGA
ATTTTTCAAAGGGTTGTGACCTTTTCGGTAAGGCATAATAAGCACCATTTCACACTACCCTTTGTTGTCTATAAATAGAG
AGTTTCCTCTTATTTTTCAACAAAAAAAGAACCAATTTTCTGGACTTCTTCTACTACTACTAAATCAAGTATTCTAAGTT
TACTTTACTGCCGTTGAGTGGTTCGCTGACACCGTGGTTTTAGGTACCGATAAACCGGTGAGTAAGATCGTTCTATCCTA
GGAGGATATATTTCATTAACCTCGGGTTGAGGGGAATAATTTTCTTAAGGGGACATTGTGCATTCAGTGGGCTCGATTTT
CTTTCTTTTGAGAAAAATATTTTGTATATTGTTTCTAATCTGTTTCTGATTCTATTTTCTCTACTAGTATTAATTTTCTA
GTTTTGAAAATACTCTTTAAACTTTGTTGTTTCTTATCAAGTTCTTCAAAGTTTTGTTCTAAGTATCTTAGGAATAAAAG
ATAAACAACAACGACTGGCCCAAGTACACACCACACATATAGTAAAGAAAAAGATCGTAAAGAATTAGCTAAAATGGTTG
TTGTTTGCAGTTTGCCTCTTTCTTTTCCTTCACATCCTGATTTTATTCATTATATTCAGGAAATGTATAACCAATCTTTT
GAAGGTATTCTAAGAAGTATAATTAAAAATGATATTTTTAAATATAAAAAAGAACATTATCATTTTTTTCGTTGTTTATT
TATTTTGATGGTAGATTATCTATTACTTCTGATATGGGACGTAGTCCTAATGTTAATGATTATGTTACTGTTACTGTTCA
TTGGATTTACCATGATTGGAACATGCAAAAACTAATAATAGGCTATAAATATGTTGAAGAAACTAAAATTGGTTCTTATA
TAGTTTCAATAATAGGCGGTGTATGTGTCTAAAGTTTCGTCCCTGAAATACAGCAAACAAGAAAGGAAAATAGCAAGCAA
ACAATAGTATTTGTATTTGAATTTATGCGAAGGTTACAATCTTTAATAAAAGATATGTAATACCTTGATTCTTCTCTTCA
CGAATGTTCTTGATTTGATGGAATACTTGCGGCTCAACTTTTGGAGCGAAGACTTCTTTGTACTTGCAGCTCAACCCTTG
GAACGAAGACTTCTTTGTATGTGGAAGACTTACAGATCACCACTGAAGAGCAAGGATTCTCTATGTATTTCTCTATATGT
GTGTCTCCTTTTTGGGTCTTATGAAAACCTCTTTATATAGGCTTGAACTAGGGTTTTAGGGGTATTTTGGTCTAAGCAAT
TTTGACCCCTGGGCCTGAAGAACATGAGTTGGGCTCATCTTGTCAACTTAATGGACTGGCCCAAATGTTATTTGGACTTG
ATTTAAGTCATACAATTTGACTTAAATATTAATCCGACTTTATTAATTTGACTTGGTCAACGTATCATGAATTTAAGATT
TAATCCAAATTTAGTATGGATTTATCAATAAAACTTCATGTTTACAAATTCCCCCTGCTTCGAGGTTTGTTGGGGTGCTC
GATTTATCGAACTTGTAAAGACAAGCCTTGAAGTATTTGTGAAGCAAATGTTTTTTTTCCGTAGTTGATCTTTCACGAAA
CATTTGAAGTTTCATGAGAAATGACTGTCGATATGTTGATGTCAACATTTACCAGAGTCTTTATGACAACATTCTCTAAT
TTGTAAGATATCATTTGACTTTTGGTTGTTTATCAACTCATTTTCGACTTGAAGTGTTTCGAGCTCACGAAGACTTATCG
GTGACATATCTTCCTAGTTTGGTAATTTCGTTTAGGTCATCAACTACAAAACGTCCGCCAATTCGATGAGAAAGGATTAC
GTCTACAAGCTTGACTTGGTGATACAGAGCTTGTGATTTCGACGCAAATTTTAGGTGTTGCTTTCTTTGGGGTTGAATGC
CCTGCCGATGGTTTTTTTTCAACTTTGCTCATTCACTTGAATAAAACGCAAGGAATTCAAATTCTCATTACGCGAGTCTA
TTCTCATTCGGAGCCTAAACTTCATTTTTCACATCAAAAGGCTGGGCTACTATTGGCCAACAATGGTAATGGACTGCTTA
GAGAATGCTATAAGTGTCAAGCGTGTCAACTCCATGCTAACTACATCTATCAATCTCTAGAGGCTCTGCATCCAACTCTA
GCCTCTGTAACGACCCAAACCGTCATTATTTAGGAAAGGAAAAACATCGGGAGAACTGGGCCATTCATTTTGCCAGAGCG
GGGCAGATGCCGCTAGGGCAGAGGCGCTCCAACGGGACAAGGAGCGCCAGAGTGGGATAGTCAGGGAAGAACTTAAATGA
CGCGAAGCCTTATCTTTTTTTTTTCAAAACACCAAAAAGAGGCGAGGATCACCCATAAACCTTCAAAAGGTTGCTCTAGG
CTTGAAAAAAAAGGAGAAAGATATTTCTAGCGCAATGATGATGATAGCTTGTGGATTCTCGACCAAATCCACCGTCTCGA
GGTTCGGAAACCAAGATTGGAGCCATAATCCAATGCAGCTACTTGGCACCCAGGTAGGCTAGGTTTACCCTATTGAATAG
CTGTAAATCCATACTCACGGCGTAATGTAATGTTAATTGATGGTAGAATTCATGTTTAGGCCTTCGGGCACAGAAAATGG
GGATGATAATGCATATACCCTAGTTGCTAAGATGATGTGTACTATGGGGAAAAGTCTCTAGGGTTAGATGATGGTTTGAT
TTCCTGTTTGTGTGGCATATGCCAGTTAATTGCTTTGTGGTATACATGCATTTATGAGAATAAGGAATGTAAATAGAATC
TAATGCAAATCAGTATATGCATATGAATAATTACATGCCATGAACACATTACTTGATTGCATGACTATGAGCATTGTTCA
TTATGGGTGTGACTTGTGATTGCAGGTGTGCTGACTGGATTGGTGTCATGTTTCGACACATATATTGGATTGGGTGTCAC
GTTCCGACATATTTATTGGATCGGGTGTCACGTTTCGACATATGTATATTGGATCGGGTGTCACGTTCCAACACATTAAC
AATTTGGGTGTGGGTTCCATGAGAGGACCACTGTGATTATACATTCATGTCTAATTGTGGTTGATATTGGAAATTGTAGG
TTGCTCCTAAAATGATAACTGATCTATGTATCTTGTATATGTGTGTTTACGGTGTCATAATTAAATGGTTTAGGCCTAGT
CGTTAGAATTAATTGCGAATGAGCGGGCCCACCGATATGTGGTCTGGAAAGAGAAAACCAAGGGTCCAGGTATTATTATG
TAATATGGTTAGAGGGGTTGTATGTGTTCTTAAATAAGGAGAAGTGCAGTAGTGTTTATGATCTAAATAGTAGTTAGACT
CTACCTTGGGAAGGGGTTTCGTAGTTGAAACGGTTAGCGAGCTTGGATAGAGTATGCGATGTAGTTAAGATTTGAATTGT
GATGCAGAAGAAGCAAGGGTATGTCGTGACTGGCTGGCCAGATTGGAGGTAGTTGCAATTGGGGTCCTCCTCTATGAGCT
AGAATGGTTAAGTTATGATCAAGAAATGGAGTAAAGGAGGGAGATGAACTAGGGGGTTGTAGCCAAGTGTCAGTACGTTT
TAAGGTATATGATAATGGTAAGGGCAGGAGGATAAAGGTTGAAGGGTGTATGATTTTATTGCATGTTTTCTTCTAGTCGA
TTTCTTTACATTATGCGGTGGGTATCGGGTTGGCCAATGATGCCTACCAGTATGTGTGGTTTGTAATGATACTACTCTTG
CTTTGCCTTTTTGGCATAGTCTGGTTGCAAGGTCAGTGATGTTTCATAGGTGAAGGCGAAGACAATCTCCAACAACTCCT
ATTTTTTCTTCCATGTGGTGGGAGCTGTGTCATTTGTTATTTGGTTATTACTATGTAATCTTAGAAGCTCCTGTACCTAT
TTAGACTAGATTCCTGGGGTAGTAATTTATGTTATAAATTTTAACTTGGATTGTCAAAACTCTTATTTATGTAAAAATCA
CATGAATTTTCTTCTATCTCATGTTTTCTTAACCTTCCGCATGTTTTTAACTGTGTGGGAATTAAGGGTTCTCCTACTTA
GGTGTTGGAGTAGGTGCCTGCACAGTCCGGTGGGTTGGGTCGTGAAAGCCTCATGGCCTTTTGATGCATGGGGACTTGAT
GTTGTTGGACCTCTTCCAAAGTCGTCAAAAGGACAAATGTATATCTTGGATTCCTCTGACTATTTCTCTAGATGGGCTTA
AGTTGTGCCAATTAAAGAGGTGAAGAAGGATAATGTTGTTGATTTTATCAAATCAAACATAATTTTTAGATATGGCATAC
CAAGATGTATAGTTATTAATAATGGAACACCCTTCAACAATAAACTCATGAGTAGTTTGTGCGAGAAGTTCAGTTTTAAG
CAACATAAGTCTTCAATGTACAATGCACCCGCCAATGGTCTTGCTGAAGCTTTTAACAAGACACTTGGTAGCCTGTTGAA
AAAAGTAGTTGTGAAGAATAAAAGTGATTGGCATGACAAAATTGGTGAAGCTTTGTGGGCATATCGTACAACCTTTAGAA
CGGCTACATGAGCGACTCCGTTTTCATTGGTGTATTGCATAGAATCAGTCCTTCCATTGGAGAATCAAATTCCATCATTG
TGAATAGCAATCCAAGAGGTACTTACAACTGAAAGTAACACTCAACTTCGTCTAGCAGAGTTGGAAGCATTGGATGAGAA
GATATTGGAATCATAACAAAGATTGGAGTGTTATCAAGCTCGACTTGCGAGAGCATTCAACAAGAAGGTCCGACCTTGAT
CATTTCAAGTGGGAGACTTGTTCTTAGAAGTCAGGAGACCCATAATCCTCAACAAACGCATCGGTGACAAGCTTACATCA
AAATGGCATGGGCCGTATGTTGTGAAGGAAGCATATTCAAGGGGTGTATATAAAATTGTAGACCAAGAGGGTGTAAGAGT
TCATCCAATCAACGCCAAGTATCTAAAGCAATACTTCCCATAAAGGTTTCCTATGCTCCTTAAGGTATGAGCACAAAATG
CATGCTACTCCTAGCCCGCAAGAGTATAAACTGTGTACAGCCCAAAAAAATAATAAATAAATAAAAATCATCATCTTGAA
CTACGATATGACTTGATCCTCTTCATCGAGGTACGTAGGCTCTTGGAGTAATCACTTTAAGCTCAGTCACATGAGTAAAA
TAAGGGGGGGGGGTGGCATTGTGTGATCATCACACTAGCTCTTTAAAATTATGTAGCTAGCACGTGAGTTCACATGCATC
ATAGATGAACAAAAGAGAAGGGTTAAGCAAGGCATCTTAGCTGACTTCAAAGACGCATTTGTAAGAATCTGCAAAGGGTT
TGATAATGATTTTTGCATATATTGCAGTTCTTGGAGTCTACTTTGCAACATGAAAATCGACTCGTGATTAAGAGGTTTCT
ACGCTAAGTTATGAATTTTCTACCACGACCGCTTAAAGCTGGAATAAAAAGATCATCATATTTTGAAGTTGATCTGAGCA
TTTCAAAGACGTATTTGTGAAAATTCATAAAGATCTTGATCATCATTGTTACACATATTGAAGTTCTTGAATCCCTCTCC
GCAACAAAATAAGAAGCTCGTAATGCTAAAATTCCTACATCAAGTTATGGATATTCTACTATGATCGTTCAAAGTTGCAT
ATCAAACATGCTAGATTTGGAAGTCAACTTAGGGTATTAATTTGACAATTCAAAAGGAATTTTGATTTGAATTTTTGATA
TGAGATAGACTGATGAATTCCATTGGTATTGGATCAAGCGACTTGAGATTCAACTTGAGTTTTTTGCTTGCGATATAGAT
AATTTTGTGTAATTCACTAATGCTTCAATAAGTTATTCAAAATTAGGGGCATCTTTACCTACAACATCAAATTGGGATAT
CCTTCGGATCAAATCCCTACTTATGTTGAAATGGTGTACCCGCAAAGATCATGATGTGAACACTCCAAGCTCAAGAGACA
AGTTTTTTTGTCAAAAGCGCACAAAGTTGAGGAATTGGCATTCTGGACGTATAGTATACTTGAAAAATTTATTCTCATCA
ATTTGGAATGAATTTCGTTGTAACTTCTACAAATAGTGTTGTTCTTGATGCACTCGTCACAATGAAATAAGAAGCTCATA
GTTTCATCACTCTTACATCAAATTTTGGATTTCACACCAAAGACGCGCTCCTCACAATGAAACAAGAATCTCATAGTTGC
AGAATTCGAGCTAACTTTGAAAATATATCTGTTTTAATCTGGAAAGCTTTTGGCCATTATTTTTACATATGTTGTACGTC
TATAAGTTATGCTTCCAATGGAACAAGAATCACATCATTTTGAGGCTCCTACACCGAGTTATTGATTTTCTCCCAAAGTT
GCTCAAAGCTGAAGAGTTGGCGAGGCAGAATTAGAGCTAACTTTGAAAATATATCTGTACTAACCTGAAACGATTTTGGC
CATGATTTTTACATATGTTGTACGTCTATGAGTTATGCTTTCAATGGAACAAGAATCACATCATTTCAAGGCTCCTACGC
CGAGTTATTGATTTCTCCCAAAGTTGCTCAAAGCTGAAGAGTTGGCGAGGAAGAATTTGAGCTAACTTTGAAAATATATC
TGTACTAACCTGAAACGATTTTGGCCGTGATTTTTACATATATTGTACGTCTATGAGTTATTCTTCCAATGGAACAAGAA
TCGCATCATTTCGAGGCTCGTACGCCGAGTTATTGATTTTCTCGCAAAGTTGCTCAAAGCTGAAGAGTTGAGCAAGGCAG
AACTTGAGCTGACTTTAAAAAATACATCTGTACTAATCTGGAGATCTTTTGCCGATGATTTTTACAGATGTTGTATCTCT
ATAAGTTATGCTTCCAATGAAAGAAGAATCATATTATTTTGATGCTTCCACATCCAGTTATTGGTTTTTCTACCGCAGGT
GCTCGAAGCTGAAAAGTCTAATTAAGGCAACATTTGAGCTAACTTTGGAATAATAATTGTACTAACCCAGAGATTTTTCG
GTCATGAGTTTCACATAAATTGTATTTATGTGAGTTATCTTTCCAATGAAATGACACACTCATTATTTGAACATTTCTAT
TACGAGTTACTGAATTTCAAACATAAGAGCTCAAATATGACATGTTGGGGAAAGTTGTCCGGCATATAGAGAAAGTTACA
AATTACACGATGAGCATTTGAAATAGAGAAATAAAGAAGGCATTTGAGAAGAAAAAACAACACTTTTATTCATTCAAGAA
GGATTGTCACTACATCATAGCAATGTTCCAAAAAGAAAGACAAAAAAAAAAGCACACTAGAACAAGAAAATGAAAGAGAA
TGTCCTTGTGCAGGATAAAAGACTAAGGAAAAATCTTATGGCTAAGGATTTGATGACGACTTGTCTCAGCATCCTCCTTT
AGCTTAGCTAGTTCTTTTATTTATGTTTCCGACAAGGGAATGATTTTCTTGATGGCATGAATTTCATCTTCACATTTAGT
GCTAGTCTCATCAGTTTCAGACAACCTCTTTTGATGATCCTCAATAAGTGAGATGGTTTTCTTCTTCTTAGAAGTCCACA
CTTTTAGATCTTTTTCAGCCCTTGTAAGGACTTTTTGAAGCTCTTCCAACTGATTCTCCATATTGACTTTCTCCTCAATT
GCAGTTTCAAGACATTGTTGTGCAGCAGAAAGCAACTCTTGATGAGAATCCCTTGTTATCTTTTGAGAAGTAGACAGCCT
CGCAACATCGAAATGTCCATGTTTCTTGAAAAAATCTTCAAGCAGAACCTCTAAAAGAGAAAGGTTGATGATGTTAACTT
CTCGAAGCCCTTTAGGAATCAATCAACACCTGCCTCCAACTCTTTGAGGTTTTCCAAAGATTCAACAGAGAATTGAGTAA
TACAGTCACATAAGGTATGCCATATTCCAGAAATATAAGATAATTTGAAGCTAGAAATAGTTTTTTTTTTGTTCAAAATT
TGAGGTAATCCCCAGCATAGGGAAGACCGAATCCTTGGAGACATCTAAACATCCAATTTGATGTGCTCCAACCTCCACAT
TAGTAGTTGAGTTATTTTGAGAAGTTTCAACCTTTTCAGAATAAGGGACCATCAGCTTTGTCAGTTGAATCTCATTTGCA
GCTTGACTCTTAACTTCAGCAAGTGGGAGGTGAGAACTTTTCTCCACATTGAGGGATTTCGGGCTTGTGATGCAATCTTC
AAATGCATCTACATCGCTAGGGATGTCCTCTAAACAATAATTTTGTCCATTCTCTAAAGGAAACTTCATCGATGGCACCT
TTGGTAAGTCGGTAGAATGCCGAAAACAAGTAAGAACAACTTCTTGGGAGAAAAGACTTCCATTGATCATCTATAGGTGT
CAACTCCTTAGCCGAGGATATAACTTCATCATAAAGGAACCATGAACATGAAGGCCTCCAATGGTTCTCAAATCCCATAA
AGAAATAGATAACTCTCCGATGAAGGTAGAGACTGTATTGGTGGATGGACGTCAATTCTCGCAAAAGGCCTGGAGAACAT
TTTCGTTATGGTCATATGTGAACATTGAAGCAAAGATAACATCATAAGTCTTGATGTTATCCAAAGTCTCGTTGCAGGGG
GCAAGTACATCTTCTACCCACACCCAATAGCAAGACGTATGTCGAACCTCACCAAACCCGGAAGAAGGTACACGCCAACT
GCTAAGATTTTCATCACGACGAGGAGGGATGACAACAACATTTTGATAAGTGGAAGACTTAAGAGGAGAACTTTTGCAGT
TGTTACATTACCAGAATTTTTTTTGTGACATCATTCGTTTCTATTGACGACCACTCTGGGAGATGATGAGAAGTGTCCAT
CATCTTTCTAACAAGTGGGAGGTCACCGATCACCGAAGGATGAACTTTTAAGGTGAGAACTTTGGCGCGCGAATGTTGCA
TGTTCTCCATGATCTCAAGGGAAGGGCATGGCGCATCTCGGTCTCTAAAGTCCATTGTTTGTAACACCTCTCTAATTGAA
AGAACAAGACTTAAAAAGAAATCATTTTTGAAAATAATCAAATTTGGGAAGTTTGACAAAGTTAAGCAAAGTATGAGTTT
TGGGTCAACTTCAAACGACCATAACTCCTAGTACATGATGTGTTAGGTGTGCTACAAGATACTGTAGGAAAGGTCATTGA
ATTATCTTTCCAACGCCACCAAGTTTTTTCAATTTCGAGTTAGTGTGAGGGTGATATACCCAATTGAAGTCTGGATGTCT
AGATAAGGAAAGTCACAACCGGATTTTAGAAGGGTATTATGGTCTTTCCACTACCCAATTAATTAAATTCATTTTTGGTA
ATTAAGTTGGGGTCTAAACTGAATTGGTTCAGTTTAAACTTCATAAAATTAATTTAGGATTTTGAGCGAAGACAAAAAAA
GAGGAAAAGAAACAAGGATTCGTCGTGTTCTCGAAGTTAAGCTTGTGGATTTCGCCAAGGGTTGATCCCTATGAGGTATG
TAAGAATGCATAGCATTGGGTTAGTTCACCCACGCGCCAATCATGATTTAATTCAGCGAAATTATATTCTTGAAAGTATA
GAAATTGAGTTCTTGATGGATTGTGTTGAAGTTTCTATTGGGTTCTTGATTGTTGAAGTTATTGAGAAGTTCTTAAGTTA
GATTCATGAATGATGATGTTGTTTTGAGTATATTCTTGCATATTTTGGTTATGTATTCGAATCTGAGTGTTTGGGAAAGG
AACAGTTCTAATCTAGAGGGTTTAGAGTTGAAAAACGACCAAGAAAACTTGTCAAAAAAACTGGGAAAAGGCATGGGGCA
CCGCGCCACTTAGAAAACTGCACTTCAGTGTCTGAATTTTGGGCTCTGGGGTGCCACGCCACTCAGAGCGCCCTAACCCA
GACTCTAAAGTTTGGGCTCTGGCGCTCGGCGCCACTCAGAGCGCCAGGGACTCCAGGTCTTCTACCCTTTCCCACTTATT
TCCATTTGAGTTCCCTTGAATCGTACCTATGTTTCCTAGTTGATTTCTACACTCTAAGGTACGTCTTAACATCATGATAT
CATCTATAACATGAGCTAATGACCCTTGAATCCATAAATCAAATTAAAGGTAGAGCTAAGAGTCAAGTAAAGAGAGTTCT
TAGAATCTTTTCAAAGTCTATTACAATCATTTTAAACTTGTTTTTAAAGACTTAAGCATTGAGTTGAGAAAGAGTAGAGC
CGAGTTCATCTCTTTTAAAATGAAGTATGGGACTAAATACTCCCAAAGAGAAAATGTTTTCATATTTAAGATGAGAGGAA
ACACCGATTTCAAAATGAGTTTTTCATGAGTAGTTTTGAGTTCCATCTCTTTAAAAGATAAGCTTTTTGAGTAATAACCT
CAAATCACAGAGAAATAGTTATGAGTATTTTGGGAGTAGTATTGAGCACCGATATGGGGATTTGTCCATAATAACTCAAG
TCCCCATAAACCATGTAGCCAACGTGGGTAGAAAGGGTCATAGATGATTCCTTAATGCTTTTTAGCATAGACTAGTGGAT
CCACTTATTTGAGGCATTCTATATCCCGGTAAGTTATAGGACAGTTCTGGCAGCGTGGGCGAGACATTGTATCATCACAT
AGCTCATAGTGATGGTTGTCGGTTAGAGAAACTCCCACAAAATTATATTACTTTATTTGATGATTAAATTTTAGTTGATA
TTCACTATTTAAATGCTTTGTATAAACTGTAGCTTTATTGTTGTTTAATTCTGCATTTGAGTTGAATATCCATGAGTTGA
GTAAAGTTGAGATAAGTGTTCTTTTAGAATTCACTTCAAGCTTATGTCATGTTTAGTTTTCCCCTCGCATGCTCGTACAT
TCAATGTACTGATGACATTAGTCCTGCATCGTTTTATGATACAGATACAACTAACAAGGATCAGCATCCAGCACCTCGTT
CATCTAGTTGAGCACTCAAAGTCAGTTGGTGAGCCTTCTTGCTTTCCGAAGGATCCATTTTTATATTGTTTTAGTATTTC
ATATGTTAGGATGATCGGGGTCTTTTTCCAACATCCCTCATAGTTTTAGAGGCTTCATAGACTGATTGTGATAGTTTTTT
AGTCTTTTCACATTCAATTGTTTATGTTAAGACTTGAGTTGCCTTTTTGGCTAGTAGAATATTTCTTTAAGGCATTCTAA
GTTTAAGTTATTGCATGAGTTATCATTTGAGACTGTTTCTTGTTATTTAAGTCTTCCGCTAAGAGTTAAGTCATGCCAAG
GGTTCACTTGGGGCCAACAATGGCTCTCAAGTTCCAGTCCTGCCCAGGGTGTTGGCTCAGGGCATGACAAACTTTTTTTT
TTATTTTTTTATTTGAACGACCCTTGGGGGGGTCAGGGGCTTAGCAACACCCCCAGGCCTTAGCATAAATAAAACAAAAA
GGAGTACAAGGAGGGGGACATAAACCTAACCTCCAATCCTATGATGGTTCATAAGTCGACCTTCCTACTAAGGATAGTCA
ACTTATCCCCGTTCTAAAAAAGGAAAATCTAGAAACTAAGCACCTAAAAGAGAGGACTCCTCTCGATACAAAGAATCTAG
AAATCGTAAATAAGGGAGACTCTCCCCTTACACAATAAGAATGGAAACCTAAACCTATTCCAGAAAGCTATACTTATTCA
AACATAGCCCGGTTGAAGAGGTTGCACGTGACTTCAAGGAGGTTGTTTAATTCTTCTGAGTCTTTTTCTTCTAAAATTCT
GCATACCCATTTTTTCCAAGATGTAACTTCCTCGAGATGCGCCTGGTAGTTGCTGATAAGTGTAAAAATGTTGAATAATG
TCTTGTCTATGACTCCATTTAGATAGATGATCAGCTGTACAATTAGCTTCCCTATATGTATGCTTGCATTGGAAGTACTC
GCATTGACTACTGATATTTTTAAGTTCCTGTATGTACTGCTGAAGCTGCCACGGTGCTGGGCTGTTGTGGTTGAGCCATT
TGCTAAGTAGCTCGGAATCCACCTCCAAGATGATCTTCTTGTATCCATGTTGCACACACCAATTGACTCCATATGCAGCT
GCCTGTATCTCTGCTTTGTTGCTGGTACCAAATCCAAGAGGTATAGCATATGCATAAACTAATTTGCCTTGTCCATCTCT
TAGAATTCCTCCTCCCCCAATCTTTCCTGGATTGGTAAGAGCACTACCATCTGTATTCAGCTTGTACAATCCCATAATAG
GTTTGTCCCAGCCGACTGGAATTACCTTAATCGCATGACAAACTTGGTATCAGAGCACAGAGTTCACGAGTCCTAGGGAG
TCTATGAAGTTGTGTCTGTAGAGTTCTAGTTATCGGTGTTAAGCGCACCACATCTATAATTAGGAGGCTGCAACATTTAA
GAGCTATCTCACTTCTTACATATTCATGTCGTGCGATAAAGTTAATCTCTATAAATTTTCCTTCTAACTTGTGCTTGCTC
GTGTCTTTCAGATCATGCCTCCAGGAAGAGTTGTCTAAGGTCGTCCTGCTAGAAGGAATTTTGAGGAGCAAGGGGTACCT
AATGCACCAAAAGTGCAACCCCAAGAAGAGATCACTAGTGCTGAATTTCGGGAAGCAACCCGAATATTAAGTCAGGTTGT
GACCAACCAAATCGGATTACAAAGAAGGGCTCGACAAGAAGTGGCTGATACTTCAAGGATCCGTGAGTTCTTGAGGATGA
ATCCTCCAAGCTTCACTGGTTCAAGCACCGTAGAGGATCCGGAAAACTTTGTAGAGGAACTGCGGAAAGTGTTTGAGGTT
ATGCACGTTGCCGATACTGAGCAAGTGGAACTAGCTTCCTATCAACTGAAGAGGGTTACTAGGACTTGGTTTGACCAGTA
GAAGAAAAGTAGGGCTGAGGATGCACTGGTTTTGAGTTGGGTTATGTTCGAGAGTTCTTTCTTGGGGCGTTTCTTTCCCC
GTGAACTAAGAGAAGCCAAGGTACGGGAATTTCTTACCCTTAAGCATGAACCTATGAGTGTTCATGAGTACAGTTTGAAG
TTCACCCAACTTTCCCGATTTGCTTTGGAAGTGGTTGCTGATATGAGAAGCAGGATGAGTCTGTTAGTTGTTGGGTTGTC
TCGTCTGTCAAGTAAGGAGGGAAAGGCAGCTACGCTAATAGGGGACATGGACATAGCGAGACTTATGGTTAATGTGCAGC
AGGTTGAGGAAGAGAAGCTGAGTGATAGAGAAGAATTCAGAAACAAGAAAGCTAAGATAGGGAATGAATCCTAGAAGCAA
AAGAGTAATGTAAACCGATCTTCCTTTCACCATAAGCAAAAGGGACCTGCTCCATCAACTGCTAGTGCACCTGCACTAAG
GAACAAAGGTGAGTATAATAGTCAGAATTCGTAGAATTTCAGAGCTAGACTTGCTCAGTCTCAGGGTAGTGTGGCACAAG
GAGGTAATTGGGATCCTACATGTGCTAAGTGTGGTAGCAACCACCTAGGTGCTTGTCGTGATGGCTCTACTGGATGTTTT
AAGTCTGGTCAAGAGGGTCACTTCATAAAACAGTGTCCTAAGAACATGCAAGGAAATGGAAATAGGCGCAATAGAGCCCA
TTCTTTTTTAGTTGCTCCACCAGACAGGGTTGAACCTAGAGGATCTACTTCAGGGACTGGCGAAGGAGCAAACCACCTAT
ATGCGATAACTAGTCCTCAAAAGCAAGAGAATTCTCCAGATGTTGACACTGGTATGATCCAAGTCTTTACTTTTTATGTT
TATGCTTTGCTAGATCCAGGAGCGAGTCTATCTTTTGTGACTCCTTATGTTGCGATGAATTTTGATGTTCTTCCTCAGAA
ACTTTGTGAGACCTTTAGTGTTTCTACACCTGTTGGGGAGTCTATTCTAGCTGAGAAAATCTATCATTATTTGTACCATT
TCCGTCAATCACAAGAGCACCATGACTGATTTAGTGGAGTTAGACATGGTAGATTTTGATGTCATTCTAAGTATGGACTG
GTTTCAAGCTTGTTATGCCTGCATTGATTGTACCACTCGAGTTGTCAAGTTCCAATTTCCTAATGAGCCAGTCTTTGAAT
GGATGAGTAGTTCAGCAGTACCTAAGGGTCATTTCATTTCGTACCTTAAGGCAAGAAAGTTAGTTTCCAAGGGTTGTGTC
TATCACTTACACCGAGTTAATGACTCTAGTGGTGAGACACCTCCCATTGAGTCGGTTCCTTGTGTGAGTGAGTTTCCTGA
GGTCTTTCCTAATGATCTACCCGAAGTCTCTCCTAAGAGAGAAATAGACTTCGGTATAGATATTCTTCCCAATACTCGTC
CTATATCTATTCTACCCTATAGAATGGCACCAACAAAGTTGAAAGAGTTAAAATAGCAATTGAAAGATCTCCTTGAGAAG
GGTTTTATTCAACAAGTGTCTCACCTTGGGGAGCTCTGATCTTATTTGTGAGGAAGAAGGATGGTTCTCTAAATATGTGT
ATAGATTACCGTCAGTTGAACAAGGTCACTATCAATAATAAGTATCCTCTTCCGAGAATTGATGATCTCTTCGATCAACT
TCTGGGTGCCACTTGTTTCTCTAAGATAGACCTCAGATCTGGCGACCATCAGTTAAGAGTAAGGGAATGTTATATTCCAA
AGACAGCTTTCAGGACCCGTTATGGTCATTATGAGTTTCTGGTCATGTCGTTCGGTTTAACCAATGCACCTGCAGCGTTC
ATGGACCTTATGAATAGAGTATTCAAGCCTTATTTAGATATGTTTGTTATCGTGTTCATCAATGACATTCTAATCTATTC
GAAGAATGAGGAAGATCATGCTACTTAGGGGTGTACAAAACCAAACCGAAAACCAAACTAAACCGCAAACCGAGTCAAAC
TGGAAAAAAAAACAACTAGTGTTTGGTGTTGAGAAAAAAACAGACTATATTTGGGTTGGTTTGGTTTTAACTAAACAAAA
CCAACCCGAGACCAAACCAACCCGACATTATATATATAATTTTAAAATTTTATTTTATACATAAAATTATTTACTTTGAC
ATAATTTTTAAATATTTCTTATACTTTTTCATAATTTTTATCTTTTAATAAATTATTTCAAGTTTGAAATTTTGAATTTG
AATGATCCAATAAAGATTATAGTCCACAGATGTTTGTAATTATAATAAATCTTAAATCAAAATCAAATTAATACTAATGC
AAAAAGAAAATCAATTCAACATTAAGAATGACAATAATATTGAATATTTGTTCTTTAGTTTTACATCTGTTTAGACAATT
AAAATAAATAATCTAATTTTAATTTCCTTTAATATTTAGTCATGTAACTAATACTTATTAAACTTATTTTAGCATGATTT
AGTACTTTTAATTATGATCATTTAGTATTTATTTTACGCGATTTCATTATTATTATTTTTTTTGGATATTTTTGTGTCAT
TATTCATATCATATTTTGTGTTATTATTTTAAGAAACACCTTAGATAGTTGTATTTTGGTAGGACTAAAGAAATATTTGA
AGTACAAGTAAATTATATGTTTCTATGAATACTTTACCGGAAAAACCCGAAACAACCCAAAACACCAAAAAACCCAAAAA
AACCCGAGGTTGAAAAACCCAAGTTTTATTGGTTTGGTTTGATTTATAAATTTAAAAATCCAACACAAATGGTTTGGTTT
GATAGTTGAAAAATCCGAACCAACCCGGTCATGTACACCCCTAATGCTAGTCATCTCAAAATACTTCTCCAAACTCTGAG
AGATAAGGAGTTATATGCTAAGTTTTCTAAGTGTGAGTTTTGGCATGAGTCTGTGGCATTCTTAGGCCATGTTGTTTTCG
GTGATGGGATTCGAGTTGACACTCAAAAGATAGAAGCAGTGCACAATTGGCCCAGACTCACATCTCCAACTGATATTAGG
AGTTTCTTGGGGTTGGCTGGATATTATAGAAGGTTCATTGAGGGGTTCTCATCCATTTCATCCCCTTTAACCAAGTTGAC
TCAAAAAACAGTGAAGTTTCAATGGTCTGAAACTTGTGAGAAAAGCTTACAGGAATTGAAAACTAGGTTGACTACTGCCC
CAGTATTGAACTTACCAATGGGTACGCAAGGCATTGTTGTATATTGTAATGCATCCAGGGTTGGTTTGGGTTGTGTGTTA
ATGCAAAATGGTAAAATTATAGCTTATGCCTCCAGACAGCTGAAAGTTCACGAGAAGAATTATCCAACCCATGATCTAGA
GTTGGTTGTCATAGTATTTGCTTTGAAGATATGTCGTCATTATCTTTATGGTTTTCCTGTGGATCAGTTCACCGATCACA
AGAGTCTTTAGTATGTGTTTAGTCAGAAAGAGCTTAATCTCATACATAGGAGGTGGTTAGAGTTACTCAAGCATTGTGAC
ATGAGTATTCTCTATCACCCAGGTAAGGCTAATGTTGTTGCTAATGCCTTGAACAGGTTGTCTATGGGTAGTACCGTCCA
TATTGAGGAAGAAACGAGAGAGTTAGTGAAAGATGTGCACATACTTGCATGGTTAGGAGTTCGACTAATGGATTCCACAT
AAGGAGGAGTGGTGGTGATGAGTGGGGCTGAATCATCATTAGTGTCTGAAGTTAAAAAGAAACAAGACCAAGATCTTATT
TTGCTTGAATTGAAGGCAAATATTTATAAGCAAAAAGTAATGGCTTTGAACAAGGGGGAGATGGCGTATTGAGGTATCAA
GGTAGGTTGTGTGTACCAATGGTGGATGAACTCTAAGAGAGGATCATGGAGGAAGCTCATAGCTCCAGATATTCCATTCA
TCCAGGTTCCACAAAGATGTATCGTGACTTGAGGAAAGTATATTGGTAGAATAGTATAAAGAAAGGTATTGTTGAGTTCG
TTGCTAAATGCCCGAATTGTCAACAAGTTAAAGTAGAGCATCAAAGGCCCGATGGTATGGCTCAGAATATAGAGATTCCG
GAGTGGAAATGGGAGATGATCAACATGGACTTTATTACTGGTTTGTCATGGTCTCACAGGTAACATGATTCCATTTGGGT
GATTGTTGATCGAATGACAAAATCAGCCCACTTTGTGCCGGTAAAGACTACTCATTCAACAGAGGATTATGCCAAGTTGT
ATCTTCAAGAGGTAGTTAGACTTCATGGAGTTCTAGTTTCAATTATTTTAGATATAGGTGTCCAATTTACTGCACAATTT
TAAAAGTCATTCCAGAAAGGCATGGGGTCAAAGGTGAACTTGAGTACTGCTTTTCATCCTCAGACATATGGTCAAGAAGA
GCATACTATTCATACTTTAGGAGATATCTTGAGGGCTTATGTGATTCATTTCAAAGGAAATTGGGATGATCACCTACCTC
TGATTGAGTTTGCTTATAACAATAGTTATTACTCTAGCATCTAGATGGCTCCGTATGAGGTTCTTTATGGGAGAAGATGC
AGATCTCCTATTGGATGGTTCGAGGTTGGTAAACCTGGGCTGATAGGACCAGACTTAGTTCATCAAGCTATGGAGAAAGT
GAAAGTTATTCAAGAGAGGTTGAAAACAGCGTAAAGTCATCAGAAATCCTATATTGATGTTAGGAGTAGGGACTTAGAAT
TTGAAGTAGATGATTGGGTATACTTGAAAGTTTCACTCATTAAGGGTGTTATGAGATTTGGTAAGAAGGGGAAGCTTAGT
CCCCGGTATATTGGCCCTTACAAAATATCCAAGAGGATTGGTAATATAGCTTATGAGTTGGAGCTACCACAAGAGTTAGC
AGCAGTTCATCCAGTGTTCCACATTTCTATGTTGAAAAAGTGTATGGGCGATCCTTCACTGATTATACCTACTGAAGTTA
TTGATATTAAGGATAGCTTATCTTATGAGGAGATTCCTATTCAGATTGTAGATCGCCAAGTTCGCAAGTTGAGGACTAAA
GAAGTAGCATTAGTCAAAGTTTTGTGGAGAAATCAGTTTGTTGAGGAAGCTACTTGGGAAGTTGAGGAGGATATGAAAAA
GAGATACCCACATCTCTTCGAATTCGGAGAAATTCCAAACTAAGGTACTAATCCTTTTTTTGGCATTTGTTTTAAGTTGG
CATGTTGTATTTTTATTTTGCTTGTTGGGTGTTTGAGTTGAATGTTAGATGTTACACCCTTATCTCATTCGAGGACGAAT
GTTCCCAAGGGGGATATATTGTAACACCTCGCTACTTGAAAGAATAAGAATTATAAAGAAACCGTTTTTGGAAATAATCA
AATTTGGAAAGTTTGACAAAGTTAAGCAAAGTATGAGTTTTGGGTCAACTTCCAACGACCATAACTCCTAGCACAGGATG
AGTTAGGTGTGCTACAGCATACTGTAGGAAAGGTCTTTGAATTATCTTTCCAATGCCACCAAGTTTTCTCAATTTCAAGT
TCGTATAAGGGAGATATTCCCAATTAAATTCGGGTTTTCTAGATAAAGAAAGTCACAACCGGATTTTAGAAGGGTATTAT
GGTCTTTTCACTACCCAATTAATTAAATTCATTTTTGGTAATTAAGTCGGGCTCTAAACTGAATCGGTTCAGTTTACGCT
TCATAAAATTAAGTTAGAGTTTTGAGAAAAGAGAAAAGAGGAGGAGACGAAGCAAGGATTCGTTGCGTTATTGAAGTTAA
GCTTGTGCATTTCGCCAAGGGTTGATCCCTACTAGGTATGTGAGATCGCATAGCATTGGGTTAGTTCACCCACACGCGAA
TCATGATTTAATTCAGCAAAATTATGTTCTTGAAAGTATAAAAATTGAGTTCTAGATGGATTGTGTTGAAGTTTGTATTG
GGTTCTTGATTGTTGAAGTTGTTGAGAAGTTCTTGAGTTAGATTCATGAATGTTGATGTTTTTTGAGTAGATTCTTGCGT
ATTTTGGTTATGTATTCAAATCTGTGTGTTTAGGGAAGATACCATTTGAATCTAGAGGGTTTAGAGTTGAAAAACAATCA
AGAAAATTCGTCAAAAAAATTGGGAAAAGGCATGGGGATCCGCGCCACTCAGAGTGCCCCACTTCAGTGTCTGAAGTTTG
GGCTATGGGGATCCGTGCCACTCAGAGCACCCCAACCCAGACTCTGAATTTTGGGCTCTGGCGCCCAGCGCCACTCAGAG
CGCCAGGGACGCCAGATCTTCTACCCTTTCCCACTTCTTTCCGTTTGTGTTCCCCTGAATCGTACCTATGTTTTGTAGTT
TATTTCTACACTCTAAAGTAAGTTTAAACATCAATATATCATCTGTAACATGAGATCATGACCCTTGAATCCATAAATCA
AATTCAAGATAGAGCTAAGAGTCAAGTCAAGAGATTCTTAGAATCTTTTCAAAGTCTATTACAATCATTTTAAACTTGTT
TTTAAGACTTAAGCATTGAGTTGAGAAAGAGTAGAGCCGAGTTCATCTCTTTTAAAATGAAGTATGGGGACTAAGTACTC
CCAAAGAGCAAATGTTTTCACATTTAAGATGAGAGGAAACACTGATTCCCAAACGAGTCTTTCATGAGTAGTTTTGAGTT
CCATCTCTTTTAAGAGATAAGGTTTTTGAGTAATAACCTCAAATCACAAAGAAAGAGCTATGTTTTTAGACATATGAGCT
GAGTATTTTGGGAGTAGTATTGAGCACTGATATGGGACGAGTCCATAATAACTCAAGTCCCCATAAACCATGTAGCCAAC
GTGGGTAGAAAGGGTCATACTTTTTAGATGATTCCTTAATGCTTTTTTGCATAGACTAGTGGATCCACTTAGTTGAGGCG
TTTTATATCCCGACAAGTTATAGGACATTTCTGATAGCGTGGGAGAGACGATGTATCATCACATAGCTCATAGTGATAGT
TGTCGGTTAGAGAAACTCCCACAAAATTATATTACTTTATTATATGATTAAATTTAAGTTGATATTCACTGTTTAAATGC
TTTATATAAACTGCACTTTTTTCTGTTGTTTAATTCTTCATTTGAGTTGAGTATCCATGAGTTGAGTAAAGTTGAGGTAA
GTATTCTTTCAGAATTCAGTTCAAGCTTATATCGTGTTTATTTTTTCCCTCACATGCTCGTACACTCAATGTACTAATGT
CATTTGGTCTGCATCTTTTGATGCAGATACAAGTAACCAGGATCAGCATCCAATGCCTCGTTGATCCAGTTGAACACTCA
GAGTCAGTTGGTGAGCCTCTTTGCTTTCCAGAGCATCCCTTTTTATATTGTTTTAGTATTTCAGACGTTAGGATGATCGG
GGTCTTGTTCCGACATCCCTCATAGTTTTAGAGGCTTAATAAACGGATAGTTATTGTTCTTTAGTCTTTCCATTTTCAGT
TGTTTATGTTAAGACTTGAGTTGCCTTTTCGGCTAGTCAAATATTTCTTTAAGGCATTCTAAGTTTGAGTTATTGCATGA
ATTATCTTTTGAGATAGCTTCTTGTTATTTAAGTCTTCCGCTAAGAGTTAAGTCATGCCAAGGGTTCGCTTAGGGACAAC
AATGGTTCTCGAGTGTCAGTCCCACCCATGGAGTAGGCTGAGGGCTTGACATTATTGCTGCTGGAAATCAAGATTGCACA
ACGTGGCTCTGGAAAAAAAAGAGTTACATTGGCGAAAACACAATTGGAGTAATCAAAAGACAAAAAGATCTGACCATCAA
AACACGAGTTCAATATTAAAAATCAAAATTATAGCCATTGAAGAGGAATTTGGCTACAATATTTTATATGTCGTAATTCG
ATTTTCTAGCTTCAGAAAAATCAAACAGCTTGCGATTTTGATTTTTCTACAACAAGATATGAATTTTACACTACGAACGC
GCAAATCGATCAATCAAAAACGGGCTCAACATTGAAGATCAAAATTGTAGCAATTGAAGAGGAATTTGGCTAAAAATATT
TTATTTGTCGTAGTTTCATGTTTCTAGTTTCGGAAAAATCAAACGACTTGCAATTTCAATTTTTCTATAATGAGATATGA
ATTTTAGTACGGATGCGTAAATCTGACAATCAAAAACAGGTTCAATATTGAAGATTAAAACTGTAGCAATGGAATAGAAG
TTTGGTTGTAATTTCTTTTCTAAGTTATAGCCCCGTGTTTCAAGTTTCGGAAAATCAAATGGCTTGCGATTTTGATTTTT
CTACAATTAGATTTGAATTTTACACTACAAACGCGCAAAGCTAAACCCTCAAAATGGGTTACTGCTAAACAAGATTCAAA
GTTACCTGAGAAAGCAACAAGAATACTTTGGCTTGAAGTTTTTGTGATATGATGGAGGCTCGTCTCTCTATTTGATAAAA
AAACAAGTGATGCCACAGCTGAACAGTTAAATACACTCGGATAACTTGTGTTTTGCGTCTAAAATTTTGTGTGAATGAAA
TTCTTTGTGCATTCAAAAGGATCATATAGAGATTGTCGTGAAAGATTTCTAATCCTTCCACAAGGCATAATAAAGTGAAT
TTGGAAGAACAAAATCTGATTTGGGTTGAGATATTCACTATCTATTTTGAAGTCACACCAATATTGAAGGATGAACCAAA
GAGTTAAGGAAAGAAGAATATCTTTATTGACTTGGATACCAAAGGAAAGTTAATATTCTTTTTATTTTACTCAAAATTCC
AATCAATCTTCTTATTTTTCTGACACCTTGCAATGAAGATCACATGGAAAAAAAAATTACCACTCACTAGACCCATCTAT
TTGAAATCAATATAGAGGGGCTACGTGGTTGTCGAGCAAAAATGTTTTAAAAAAAGTTGAGATCACTACAAACAAATCAT
TTGTAGTGGCCTAGTTAGAATACAACGACAAGAAACAAATACTCTTAAAGTCTCAACAATGTATTCATGAAGACTTCAAC
TCTAGTCGTCATATTCGGCAAGCCTACACGTAGAGAAGTTTCAAAAAATGAAAATGCATTCACGAACACTTCAACTCTTA
TCTTCAAATTTAGCAAGCCTGCACGTAGAGAAGTCTCAAAAAATGAAAACACATTCGTGAAAACTTCAACTCTCGTGATC
AAAATTCGGCAAGCCTATACGATGAGAAGTCTCGAAAAATGAAAATGCATTCATGAAGACTTCAACTCTCGTCGTCAAAT
TTGGCAAGCCTACACGTAGAGAAGTGTCAAAAAATGAAACCACGTTCATGAAGACTTCAACTCTCGTCGGCAAAATTCGG
CAAGCATATACGTCGAAAAGTCTCGAAAAATGAAAACACATTCATGAGTACTTCGGCAAGCCTTGTAACTTCGGCAAGCC
TTCACGTCGACAAGTCTCGAAGTAAGGGAAATTTGTAGACACATAAGTTTTATTGGATTAAATTCTTACGAAATTTCAAT
TAAATCCATGCTCATTTGGGTTGAACGATTAATTTGGGTAGTAAATAAAGTCATTTTATTCAAATCCAAGGTCCATTTCA
CCTTGAAACCCAAAACTCATGCCACATGTCACAGAGACTTGGCATCCAAGACCAATAAGGTGGTGCCACGTGTCCAAATG
AGGTGGTAGTCCCAATCAAGTGCAAGAACCAATCACAACATGCCAAGTGTCAAAATGACATCCTTTGGCCAATCATATGA
AACCTTATCCACCCCCTACAACTATAAATAGGGGATGGAGATAACATTCTAGGGCATGAAGAAAATTCTTCAACAAGAAT
TCTGCAATTGGAGAAAGCTACAACATCAACTACATAGCTCTTCGAAAGAGTGATCAACAGAGTTCTTCCCGGAGATCGAA
TTGAGATGACGAAGTGCAAACCGATGTTCCCGGAGATCAAATACATCTCAAAGAGGTCTACATCTTTCTATCTTCGAGAA
ATACGCTACTGAAGGCCCTCGAATCATGAAGAATTTCAGGAGAGAAGAATCAAGAGAACACCAGAATTGTACTCACAAGA
TTCATTAATAAAAATCACATTTTTCTTTTATTTATTTTACTTGCAGTTAATTTTCAGCGCTTACGAAAATTTGTTGCAAA
CAATGATATGTTGAGAATGATTTGAAAGGCTTATTGATTCATTGTTGATGTTGTATCATGATTGTGTTGTTGTAAATTGT
GCATTGTTATGAAAATGGTCATCTCCTCATTATTTGTGTGAACGTGTCATTTGTATTGGTTCTGAGACATGATTGTGACA
AGTGTTATGTGAATTGAAGAAGAATAAGAAACTAAGGAGGATGTACCATTTTCGAGGGACGTGTCGCACGTCGCGATGTA
TATTATAATTCGAGGGATGTCTCGCACGCCGCGATAGATTCTATTATCGAGGAATGTGTCACACGCCATGATGGATTTTA
CTATCAAGGATCGTGTCACACGACGCGATGGATGCATGGACATATATGTCCCCCACTAATCCCGAACTGAGAGACATCGA
GTGTGTATCGCTAGGTTAGACATGCATCACTATACTTGGCATTACACTTCATTGCATTGTGTATCTATATCATTTGTGAA
CTTGTGAGTATCTTTCTATGGAACTTGTGATTGATGGACTTGATCATGTGTATTGTTGATCTGTAAATGTTGGAGTGTTG
TTATTGATCTATGTGCTACTGAAACTGTGAATTGTTAGGTTGAGCTGTTTTTATGCAGGTTGTAGTTGTGGAGGTTCGGT
TGGGGTGGTAGGAGTACCGTATTCTATATTCTTAACTTGTGTTTAGGAGTTCGCTTGCTGAGTACCTGTGGATCGGTACT
CACCCCTTGCTTTTACATTTGTGTAGGTTATGAGCCTGGATCTTCATGATATTCTCTCTTATCTTCTTGGCCGAGGCTTC
CTATGGATATTTGTGAGGTAGTTGATTGTCACCTCAGGAGACCTTTTCACTCTTGTTTATGATCTTGTTCTACTTTAGAG
ACAACATCATTTGAGACTTGTTTATTTCTTTCAAATCTATTGTAATACATTAGAGGTTCGTACACGTGACAACCAGGTTT
TGGGGGTTTTATTAAGTTAACTTAGTTATCCGCACTTATGATATTTTGAGATTTCAATTTGTAACTTCCGCATTTTTGTG
ATAATTGAGTTTTAGGCTGACTTGTCTTAGTGGATAAGAAGAGTATCATCACATTCAATTTTGGGTCGTGACAATTATAT
TTAAATTTCTATACGAAATTCATGCCAAAAGTAAACAATTTGCATTTATAAATTGAAAAGTATACACTAACAACATTGTT
GAAATAAAAGTTGATTACTATTCACTAAATTGAACAAAATTACATAGTTTTGTTGATATACACAATACAAAAAAAACATT
TGAAATAAATACTAACTTGAACAATCTCATCTACCACTGTTCTTTATTAATATTGATAAATTACCTTCCGTCACAAAGAA
AGATAATGGAGACACAAAAATATTGTGAGAGAAGACAATGACGACTACTTTTTTAGCAATGGTAGAGAAAGACATGAATA
TTGAGTAAAATATAATCAAATTACGTTTTGATAGACAATTAACATGTGAGAGAAAAAGTCAATAAGTATTTTGAGCTAAA
CAAGGAAAACAAATATTATGTTTGTTATGACTCTCCTAATTTTATGCCCATTATTAATTATCATTACAATTATTAATTTA
TTTATTAATTTATATTCCTTTTTTTTTTACTTTTTTATTTAACAAATGTTATAGCCCGTAATTTTTAAATGTTAAAACTT
GAAGATAAAGAATAATGTCATAACTTATAATTATTAGTCCTATAGATGTCAATTATAAAATTTTCACTTTAAGATTGACG
GAAAGGGTTTTGTATAAAAGAGATAGGACTAGTTCTCAAAATGACGGGTCATTACATTATCCACCACTAAAAACTATGTT
CGTCCTCAAACATAAAGAAGGAGAAGGAAAAATGACCGACGTTACCAGAAGTCTGAAGTATGATCTTCCAGAGTCGGTGT
TCATTTCTCCAAGTGAGCTCCTACTTAAAACCATTTCATCAAGATTAACTACTAAGAACTGAACTTTCGAATCAAAATTT
GGAAGATCTACAAATCAGGAATGATTACCAAGCTACAGACTAACCCATGAACCCAATATGAACTGAAACCTTGTGGACCA
TAACACAACCAACGAGACAAAGCTTTTCTCACATAACCACGATAAAATTCTGAATCAATACTGGCTACAACCAGAAGTAA
ACATGAACCAACCATCACACACTCATAATGCACAAATTATCACAATTGCACACAAACCACATATGAAAATCAATTATACT
CAACGTTTCGAACTCAATGGAATCGTCAAAACACGAATCTAAAGTCTCTTTGACCCGACTTTCGTGAAAACCAAAAGAAA
CTAACTCAACGCCAAAAAGGCTAAAACAAGCTTGGGACCTCACAAAAATCGACCAACACCTCACCTAGGCCTAAAATTAT
CCCCCAAATCCAACAAAACCCTCAGAATTCTGATCCAAGCATCCAAATCCCAAATGTTGACCAAAGTCAACCCAAAGGCT
AAATTTCAACAATTTCACAACTTTGGACTTCAAATCCTCAAAAAGACTCTGAAACTGAAACCGACAACTCTCACATATCA
GATTTCACATTTTTAGACTGATGGAATCAAAGGAATTCTATTCTGACACCCGAAACTCCAAAAGACACTAGAAACCACTT
TCTTAATAACTTAGCCTTTCAAACTCAAAACTTACAAAATTCTCAACTTTGAACACAAAGTTCGAAACCAACTTCCAAAA
CTCAAACATAAAAGACAGGGGTCGATATCGAAAGGGGTAAAATGATAATTTCACAGAACTTTCCATAAGTGACAGGCCGT
GTCATTAAAGTTTGTTAAGATCAATATAATTTATTTTCCCTTACAAACAAATATTTTATATTTTCTTCTTGTCACACTCT
TCTCCATTTCTTTTTGCATGAAATAGGGTTCATAATTTTCACAAGTTTCACAGACGACTTCATTCAATTCATCAACGTTC
TACATTTACTCTATTAGACTCCCACTTTGAATTCATCAATTCAAGTATTTTCACAGTTTTCGTGAGTTCTTACGATACTA
TACAATTGAATTGATTTGATGTTAACTTACATTGTTGTATTGCAGGATCTAGTTATGGAGCCCTTAAAAAAAGTGATTAC
TACTAAATCCAGATAATCCGGTGCCTGAAACATTGTCAAGGTTACCCATTAAATTCATTCTTCAATTTAAGGTTATCTCT
AATCAATCGCTAGTATCATAACATCTCCTAAATTCATTGGCTTACATGTGGAAAGATAGCATCAATCATATGACCTTGTT
ACCTATGGAATTTCTTTCAAGAATTATAGATATTTCTTTGTTCTTTGTATGAGGATGATCTTAATCGGTTAGCAACAATA
GATCATCCCTCATGAAATTGATGACAGATTGAATGTGTTCATATCTGAAAATACTTGAGTAGATCATTTGTTTAATAAAG
AGATTTGATACATTGATGATAGAGTGGATGAGCCTCTTCGGTAAGAAATGGAGAAGTTATTTGGTGGATAAAAATGATAG
AGGCGTAAGAAATGGGGAAGTTGTCTGGTGGATAAGAAAAAAGGTTTCTTGCCTTATATGATGTTGCCATAGAGAACACC
CCCACTATTAGACACATTCAAGTAGACGACGTACAACTCTTTCTAGATCCAATGCTTGTTGTTAAGTACAAGGAGTCCTT
TGTGGTACTATTAGAGGTTGATTTACAAAACTCTACACTAGCACCACAACCGACATTAGCATACAACAAAGTCAAAAGCA
ATTCTTTCATTGAATCGCTTCATCTACCACTAGATGGTCCCCTAGTTTTATTACTGGAAATCCAAGTTAATCTTTTCTTC
TCATTTATTGTTTTCGCATATTTTATGTTGTATTGATTTTATCATGTAATTATTGTTGTGTTTATTGTTGAATTGATGTT
TGTCAAAATGTATATCTTGGATGTTCAATTAAATAGAAACTAACGGATAAAAAAAATTTGATACACAACATAGTAGCATA
TGCTTATTGGAGCTGTTTACAACACATATTTTAGTTCTGTATCACATTTGGTCAAGTTAATCTTTATATTCATATAATTC
TTTGTGATAAATTATTCTATAATTTGTACAATTATTTTTTAATTGAAAAATAATATTCATTTTACATTTTAAACTAAAAA
ATAAATCCTCTTAATGTTAAATCAATGGCTAGAAATAAGCCGTATATTTTTAATATATGTCAAGAACAATCTCAGATTAA
ATAACACAAGAGATAAATGAGATGTTATTTTTTAATCTCAAAATTTTAGGATTGCAATGAAGATTACTCACTTATATATA
ATATTGTAGAATATTTGTTTGGTAGTTTTTCATGTTTGATTTGGAGAGAGTATAAAAATATCATAAATTAAAAGAACTTT
TTGAAATTGCATTTTAAAAAAAACTATTAGACAGAGATGGCAACAGATTTATTTTTATGCGAAGCAATATAGGTTTGACA
ACATGTGAATGTGATGCGGTGCCAGTTAGTCCAGTAAGCCTTATGCATAAATTTCTTTTCCAATCCATAACTCAAAAAAT
ATCTACTTTTTTCTTTTTATTTGGTCATTTCAATTTATAGTGCTCAAAATTTATCAATTAATTTTATATAACACCCATTC
ATAAAAAGAAAGAAGTATCCCCGGGGCTATGTTCCTATCTTTAGTCAGGTTTATAATTGCATAAAAATCATATTAGCGCT
CTATAGTTATAGTTTGTTATTTGAATAAATCGCGGTAATTTGTATAAATCAGGCGTTTGTGTCTATGAAAATTGTGTTTG
TATAAGTATATGTTATTTGTGTTAGGCTAGAGTGGCAAGCGAGATTAGGAAAGAAAGGAGAGAAGCGAGCGAGCGAGAGA
GGGCCGAGAGTGGAGAGAGTTGAATTGTATATGTATATCAGTTAGATAATTAATTGTATATATGTAACTACTATGTATAT
GTATCAATGATTGTGTTTGTATATCTGCATAAAATTTGAATTTGTATACAATTGAATCGAGTTAGTATATAATTGAATCG
AGTAAAAACATTTATATATATGAAATCTCTCTCCTGCTTTATATAAACACAAATTGTACATTGTATTGTATAATTTGTGT
TTGTATAAAGCGAGAGAGAAAGACAAAAGAGAATTGAGTAGAGGAAGATTTTTATTAGTATAATTATAAGTGTATAAGAT
AGAGAGATATGTATTTGTCTTTGTATATACTGTCTCTCTCGTTTTATACAAACACACACACAATTTTTACAATTGTATTT
GTATAAAAGTGAGAAAGGTGAGGGAGAGAACTGAGAGTGGCGAGCGAGATTCGTGAGAGAGAGGCGAGAATGGCAATGGG
TTTGATATGAATTGGAATTAAATGAAGGAAAAACTTCAGAATATGGCAAACATTCATATATATTCAAGAAAAATAACTAC
GTTTTAATTTTTTCATGATATATGGATATAATTAGACTATAAATAGCAAAGTTAATTATGTACAAATAAATAATTTTTAA
TATGTATATTTAATATAATAAATAAATATTGAATGCCTAATTAATTATGACATACACATTTGTGATCTTTTCCCATGTTA
ACCATCATCAAATTTTTCTCTTTCATCAATATTCATACATCACATACTTTCTAATTTTTTTCCCCCAAATTCATTCAAAT
TTAAGATCCATTACATCACTGTAGGAGCGATTTTTGTGATTTTGTATCCATCAGATATCTTCTAATTGCATATTTATCTC
ATTTTTATGAACATTATATATCTACACATCTACACTTTCTTCCATTTTCATAGGATTTTGATTCAAGAATTTGTTTATCC
ATTTCAATGGCTGAAATTGATACTCCGAGGAGGGTTACGAGAGATATACATTTATTTGACAAATTGTTGGGTGAACTACC
TTCTTTTGATTTGTGTATTACTCAACAAGTCAAAATTTCAGGTTCTATTGCTGCAATGGTAAACGAAAGAAGAACAAAAA
AGGTTAATGACCATATACCCTTAAATTTGCTTGAAGAAATCGAACATGCAAAATTAGTAAAGAGGAAAAAAGGTTCAAAA
GTGAAAACTAATCTTGTGATTCAAGTGGGTGTGAAAAAAGAGCAGTCGAGCAGGAACAAGAGGAAAATGAAATTGAGATT
TGTATGCTATATTTTTTTTAGTTTAATGTCATTTACTTATATATCTCAACACATGTATTGTGTGCCATTGTCATTATATT
ATGGATTGTCCTCTTGTATTGAAATTGTTAGAAAATTTGATTTCGTATGTATATAGTTGTTAAAAAATGAGTACAAGAAG
AACATGATCAAAAAAGAGATTAAGGGTTCTTTGATTGTCAATTTTGTATATAGTAGAATACTTATATACATAGACATTTG
TATTATTATATAACCACAAGTTGAATTGTTGATCTGTGAATACAATTATATTTGAATACATAAGTACTCGGTCAAATTTA
AAAAGTTGATTAGGGAATTCAAGTATAGTTGGATACATCAATACAATATTGTTGGCCCTTTCAAAATTTTATTTACAAGA
ATACTTATACAGTTTGATACCCACAAATTGTATAATTTTTTGCTCATGTGTCTAATGTATCCATACTTATACAGTTTTAT
ACCCACAAATTGTATCTTTTTTGCTCGTTTGTCTAATGTATTCATATTTTTGCTTAACAACAGTGTTGAAATGTATCCAT
ATTTATATACATAGATACTTGTATTGTTATATAAGCACAAGTTGAAATGTTGATTTGCGAATATAGTTATATCTAGATAG
ATAAGTACTATATCCAAGATAAAAAGTTGATTAGGGAATACAAGTATAGTTGTATCCAACATATTCATTTTTGTGTTTAA
CAACAACGTATTCATTGTATTCTATATTGATGTATTCATTTTTTGTTTAACAACTAGTGTATATTTTGCCATGTAGTTCA
CCTAATTCAAAATCGAAATACTTAACCTTCATTTACAAATTCAACAATTTGCTTACATACAATAACTTGAATTAACAAAA
AAAAATTATTAACACCTTCACGAGGCCAGAATAAGAATTATGGAGACAACAAGAAAATTGAGTATGATGTATCATATTTT
TTATTAAACTGATAAAGAATATGATATGATATGTCTTTAAATGAGTAATTTTCAGTTATAAAGTTAATTATGAGAAGTTG
CTCATTGTATGGACGTAATGTAAGGATAGTGGGTTATATTTAGAGTCAATTCCTTATTTAGTTTCTTGTACTTAAAGATG
TATTAATGTATAAAAAAAAAAAAAAAAAAACTATACAAAAATACAGCAAAAAAGTGATATAAATTGTAGTCATTTATTGT
AAATAGCATACTTATAGCTATTGATATTCATTAACCCTATAAATATAGTTATTTTTGTAAGTTGCTCAAATTGGGAAATT
TTCAAAAAAACAGCAAACATTAGGCCTTCAATAGGGCTCTATAACTATAGTTTGCTTAATTACGAATAATAGCAAAATGT
TAGAGGAGGAGTGGGGTTATTTTTTCACGAAATTTGAGTATAAAAATACAAATATAAACTGATTTGTATCCAAATGAATA
CATATTAAGAGGAGAGAGGAGAGAGGCGAGCGAGATCGAGAGAGGGAGGAGAGAAGCGAACAAAATTGAGAGAGGAAATA
GAGAGGATTATATTTTATATTATATATTTTTTTTGTATCAATTGTATTCGAAATACAACAAAATATATTTTGTATTTATT
TTGTATTGTATTAAGTATTTGTTTTGTATCAATTGTATTCAGAATAGAACGGTATTCATCCTCTCTTTGATTCTATACAA
ATACATATGATAGAGAGGATGAATGCATACTGTATTCTTATGAATACAAATACAATTGATACAAAAATATAAAATACAAC
TTTTTTTAATACAGTTAAATTAAAATACAAAAGGAAAAACTACATAAATGGGCCATAAAATCTAAAATAATTACAAGTTC
ATACCCAAATCCAAAGTAATTTCTATAATACCCATTCTCTCATAAATAATTACAGTTCATACCCCCGTTCATTAAGGGTG
ATATTTTTTGCTTAAGTGATACTAAATCGGTACCATATATTGTATTGGTATTATTAAGGTTGATAATTTTGCTTAACTGA
TACTAAATCAGTATATATATACTTTATTGGTATCATTAAGGTTTCGTGTTCAGAAATTATTTATAAGTCAATGATACTAT
ACTAGTATATATGTATATTGTTGTNNNNNNNNNNNNNNNNNNNNNNNNNNNNNNNNNNNNNNNNNNNNNNNNNNNNNNNN
NNNNNNNNNNNNNNNNNNNNNNNNNNNNNNNNNNNNNNNNNNNNNNNNNNNNNNNNNNNNNNNNNNNNNNNNNNNNNNNN
NNNNNNNNNNNNNNNNNNNNNNNNNNNNNNNNNNNNNNNNNNNNNNNNNNNNNNNNNNNNNNNNNNNNNNNNNNNNNNNN
NNNNNNNNNNNNNNNNNNNNNNNNNNNNNNNNNNTGTAAAGGGGTATATGTTTGTAATTATTTTGCTATTTTAGGATATT
TGCTTATTTTCCCCAATACAAAACTCACATATATTTGGTTGAATACATTTGAATGAATTTCTTCATATTGGCAGGAGAGA
AATAGAAAGAGAGAGAGAGAGAGAGAGAGGAGAGTGCGAGAGAGAGGGAGAGAGTTTTCTATAAAAATAACATATGAGTA
AATACATAAAAAAAAATGGAAAAGGGTCAAATATACCCATTTACTATTGAAAACAGTTTAAATATACCATTCGTTATACT
TTCGGTTCAAATATACCCTTCTGTTATACTTTAGTTCAAATATACCCCTAATTTTAACGAAAGGACACTTGTCAATTTAG
AAATCAAATAACCCACCTCCAATTTTAAATACCCAATTCCCTTTAGAAACCCATCTTGGTGCGAGGCTTGAGGGTGTTGT
AGAGGATGTTCTAGTGCAAGTATCGTTGATTTTCCTAATAGATTTTGTTGTGATGAATTTTGAGCCAGATCCTGAGGTCT
CATTCATCTTAGGAAGACCGTTCTTTGCGACTGGGAGGGCTATGATAGATGTAACAACTGGGCAACTTACTATGCGAGCA
TATTTCATCTAAGGACCCGTTAGAGCGAGTGTTAGTAGGGGACGATATTTATAGGGATGCTGAGGTACAGAAAATTGTGC
AATTTCTTGATATGGCACTTGTAGGTACATCTGGAGATCGATGAGAGCCTCTAAATAGGGTGATGGATCCTCCACCCAAG
CCCTTCATTGAAGAGTCACCCAAGTTGGAGTTAAAAGCATTGTCAGCCCACCTCAGGTATTCATTTTTGCTTTACCGGTT
ATTTTGTCTGCAGCATTGTCTGATGAATAGGTGGAAGCAACATTAATCATCATGAAGAAGAGGAAAGCAGCTTTGGGGTG
ACAAATGTCCGACATCCATGGAATTAGTCCCACACTATGCATGCATAAGATCTATATAGATGAAGGGCATAAACCGATTG
CACAGCATCAGCGGAGATTGAACCCATTGATGAAGGATGTGGTAAAAAAAGAGGTAATCAAGTAGTTGGATGCAGGGATT
GTGTACCTCATATCTGATAGCAAATGGGTAAGTTTGGTACAATGTGTGCACAAGAAGGGCGGAATGACGGTGGTAAATAA
TGAGAAGAATGAGTTAATCCCCACGAGGACAGTGACTGGGTGGCAGATCTGCATGGCCTACAAAAAGTTGAATGATGCCA
CCAGAAAGGACCATTATTCGGTAACTTTCATTGATCAAATGTTGGATAGGTTGGCTGGCCAGGAATATTATTGTTTCCTT
GATGGTTATTCAGGGTACAATCAGATCGACATTGCACCAAAGGATTTGGAGAAGACTACATTCACTTGCCCGAATGGCAC
GTATACGTTCAAGCGCATGCCATTCGGCTTGTGCATTGCCCCGGCCACATTTCAAAGATGTATGATGGCAATCTTTCATG
ATATGGTGGAAGATTTTGTTGAAGTGTTCATGGACGACTTCTCGGTGTTTGGTGAGTCTTTTGAACTTTGTTTGACTAAT
CTTGACAAAGTTCTTGCCAGGTGTGAAGAAACAAATATGGTACTAAACTGGGAGAAGTGTCACTTTCTAGTTCGAGAGGG
AATAGTGTTGGGGCACAAGATCTCCAAAAGTGGATTGGAAGTTGAAAAAGCTAAAGTGGAAGTTATTGAGAAGTTGCCAC
CTCCCATCACAGTAAAAGGAGTTAGAAGCTTCCTTGGACATGCTGGGTTCTATAGAAGGTTCATCAAGGACTTCTCTAAG
ACTGCAAGACCTATGTGCAGCCTGTTAGAGAGAGAGAGATGAAGTTTATTTTTGATGAAAAGTGTTTGCAGGCATTTGAG
TTACTGAAGAAGAAGTTGATAGAAGCTCATATTCTCATTGCTCCAAATTGGGAGCTTCCATTCGAGCTTATGTGTGATGC
CAGTGACATAGCGGTTAGGGCAGTGTTGGGGCAGTGAAAAGATAAGATGTTCCATTCCATATACTATGCGAGTAAAACAC
TTGATGCAGCCTAATTAAAGTATATTGTGACTGAAAAGAGATGATGGCATTAGTGTTCGCATTTGATAAGTTCAGATCAT
ACTTGGTGGGAACCAAAGTTATAGTCTACACTGATTATGCGGCAATCTGATATTTGTTTAACAAGAAGGATGCCAAGCTG
AGGCTGATTAGGTGGATTCTCCTACTACAAGAGTTTGATCTAGAGATAAGGGATAGGAAGGGAACTGAGAACCAGATAGT
TGATCATCTGTCCAGACTGGAGGATTCATCTCATGTGAAAAATGAGGGGAAGATTCGTGAAGAGTTTCCTGATGAGCAAT
TGTTTGCTTTGGACCTTGCTCAAGTGTCTTGGTATGATGATATTGTGAATTTTCTGGTGAGTGGCTTATTTCCAACAGAG
GCATCATCGCATCAAAAGCAGAGGCTGAAATATGATGCACGCTTCTATATATGGGATGAGCCAATGACCTGATCAGATGA
TGCAAAGGTGTATAGCTGAACAGCAGGCGACACAAGTGTTGGAGAGTTGTCACTCTTCACCATATGGTGGACACCATGGG
GGCGAACGAACTGCACATAAGGTATTACAATCTGGCTTCTTTTGGCCTACTATTTTTAAAGATGTTACTATGTTTGTGAA
GGGTTGTGATCAGTGTCAGAGGATGGGGATTATTTCGAGAAGGCATGAGATGCCCTTGAGCAATATATTAGAACAGGAAA
TCTTTGACGTCTGGGGGATAGACTTCATGGGACCATTCCCATTGTCTCGTGGTAATCAATACATCCTAGTCGCAGTGGAC
TACGTATCTAAGTGGGTGGATGCAGTTGCACTACCATCCAATGATGCAAAAGTGGTTGTGAAGTTCATTCGGAAACACAT
CTTCATCAGGTTCGGAACTCCAAGGGCTATGTTCAGTGATGGAGGTACGCACTTTATTAACAATTCAGTGCATAATTTGT
TAGCCAAATATGGGGTGAGACACAGAGTAGCTACAACATATCATCCTTAAACTAGTGGGCAGGTGGAAGTGTCGAATAGA
GAGGTCAAACAGATCCTCCAGAAGTCTGTTAATGTTCAAAGAAAAGATTGGGCTGACAAGCTAGATGATGCATTATGGGC
ATACCGGATTGCATACAGGACATCGATAGGGACTTCTCCTTATCGAATGGTGTTTGGCAAAGTGTGTCACTTACAAGCCG
AATTGGAGCATAAGGCATATTGGGCTATCAAAAAGCTAAATTTGGATGCTGAGTTAGCCGGAAGGAAGAGAATAACGCAG
TTGCATGAATTAGAGAAGTTCAGGCTTCACGCCTATGAGAATGTTAAGTCGTACAAAGAGAAGACCAAGAGGTGGAATGA
CAAGCATATTGTGTCACGCACCTTAGAGTCTGGTCAACTAGTGTTGTTGTTTAACTCAAGAATGAAGTTGTTCCCCAGAA
AGCTTTGGTCTAAGTGGAGTGGTCTGTTTGAAGTAGTGAGAATGACTCAACATGGTGTTGTGGAACTAAGGAACAAGGAT
AAGAGCTCTACTTTCCTTGTGAATGATCAAAGGGTCAAGCACTATTTCAGGAATGATGTGGATCGTGAGCTTGAAGCACT
CACATTGAATGACGAATGAGTCATGACATGGGTCGTGCCGCGACGTTAAATCAGACGCTACATGGGAGGCAACCCGTGAA
CCCTTGTAATAGTTAGGATTTATTTGATTTTGTTTTGTTATTTTAGTTCTTAGAAATTAGAAAAAAAATGATATATTTAG
AAAAATATAAAAATATGAGTCATGCCACGACCAAAACTAAGGCGCTAGATGGGAGGCAACCTATCGTGTTGGTACTAATG
AGTTTTGAGCTTACAATGTGTAGGGATCGAGTATTTTGACCCATGGCACGTCGTGGAGTCACTGCCTCAATTGGAATTAA
TTTTCCAATTTAAGGCAGAACACTCCGTGTAACTGCCGCATCGCGGAGGGATCCCCAAGTTTTGATTTTGACGGGACTTC
GTATTTACGTCAAGAAACAGGCTACTCCGTGCTAGACCCGCGTCGCGGAGCCAGTGCCTCATTTAGGAATTATTTTCCAA
TTTCAGGCAGAACACTCCGTGTAGCTGGCGCGTCGCGAAGGGGGCATGGAATTTTGGTTAAGACGGTGATTTACATTTAC
GTCAAGAATAGAGGGTCAGCGTGACAACTCCGCATTGCGGAGGTGGAATGAAATTTTGACGTTCGTCAAAATTTCAATTA
ATTTCGCGAAGGCAACACTCCGTGTCCTCCCCACGTCGCGGCCCATGTAAGGATTTTTTGGTTTTCATTAAATAAAATGG
GTTTTACCCATTTTAAATTGAAATAACCCAACCCATAATGCCTTATAACCCCTCATTCTCCAAAAATTCCCCATTTTTTC
ACCCTAACTCACGATTTTCTTCCCCCATTCTCTCCCTTGTTCAAATTTTGAAAGTTCCTCCATATCGCGAAGCAACTTCG
CTTCTTCTCCAGTCTGACTTTCACCCACTTCACCACTCCATGTATGTGTTTTATGTTTTCTTCTGTGTTAGTTGGGTGTT
GTAGCTATATATGGAGGAGGGCGTGTTGATGTATATTAGTTGTCAATGACTCTTGGTGGGATGAAATTGTTTATTTCGTG
TGGGTATGGTTGAACCCTTGAGTATAATGTGCCTTGGTAACTCGTTGGTTGATGTTGTGGGCGATATTGTGGTCATAGGT
GATTTCAAAGTCTTGAGTAAAAATCACCCAATGTTCATTGGTGTTGTTCTAACATTGATTTGGTTACAGGAATGGATTAT
GCATTATGGAGATTGGTTGTCTGAACTATCAAGTTATTGTGAATTCAAAATCTTAAGTAGAATTTTCTGATTCTTTTGTT
CCTGTGGATTTAGAGAAAGGATGGGGGTTTGATTGCTTCGCCTAGTGAGGTCTAATAAGTGTTTCAAGCTCTCATTGCAA
ATTGTATGCCTATAGTGTCAAATTCTTGAGTAGACATTATTTTGGTGATGAATGCGTGAATATTAGTGTTGCTTGGGAAT
ATGGATGGGTGATAGTTTATATTTAGGGGTCAATATTATTTTGTGTGAAGTCTTGAGTAACACTACCTAATTGTTGTGTG
GGTGTAACTGATATTGTGATGCCTATCTGGTTTGATGAACGTGATGATTACTTGAGTATGTTGTTGGTCATCATTGCAAA
TTGTATGCCTATAGTGTCAAATTCTTGAGTAGACATTATTTTGGTGATGAATGCGTGAATATTAGTGTTGCTTGGGAATG
TGGATGGGTGATAGTTTATATTTAGGGGTCAATATTATTTTGTGTGAAGTCTTGAGTAACACTACCTAATTGTTGTGTGG
GTGTAACTGATATTGTGATGCCTATCTGGTTTGATGAACGTGATGATTACTTGAGTATGTTGTTGGTCATCATTGCAAAT
TGTATGCCTATAGTGTCAAATTCTTGAGTAGACATTATTTTGGTGATGAATGCGTGAATATTAGTGTTGCTTGGGAATGT
GGATGGGTGATAGTTTATATTTAGGGGTCAATATTATTTTGTGTGAAGTCTTAAGTAACACTACCTAATTGTTGTGTGGG
TGTAACTAATATTGTGATGCCTATCCGGTTTGATGAACGTGATGATTACTTGAGTATGTTATTGGTCATTTTTGGGAAGT
CTGAGTACCTAAGATGAGACTACATTGAACTAAGTGTGGGGTGGTGTGTGCACACCACCCATATTTTTATAATTATTATA
TAGTCAATTGGGCTAAACTTTGTTATGTTTGGCATGTAATCATGTCAAGTTCACACAGACCCGGCAAAGAAGTGGCCACG
TCAAGCCATAAGAAACGTGCCCGAAGTGGGAATGTCCCACTCGCACCTGCAGTCCCCAAAGGCCAAACTAGGCGGTTCGG
AGTTAAAGTGGTAACCAAGGAAGGCAAGGCTTGGTACAAAAAGCACACTGTGGCCTCTTATTTCTCAGATGTGTGTATCG
ACAGGGACAGTCTGGCACGTGAGTTCCCACAGATCCCGAGGCGGATTAGGGAGCTAGGGATGGAGTTCATCTTCGCCGAT
CCGACAGGGTGCAACTTGCACTTGGTCCGGGAGTTTTACGCCAACTAGGTGCCCGAGGCACGATCCCACTATGTAACGGT
GCGAGGTAGGAATGTACCCATCACTCTCACATGTATAAATGAAATATTGGGTACACCACAAGACTCGGACCCACTTGTGC
TGACAGGGTTAATCATATGCCCTCCATACCAGGCTATCTGACACACACTGTGCAGTCCACAGTCTATGGCACAATGGACT
AAGCATAGAGGGAAGAGACATCACCAATCTCTTCCCTACGCTCACATGCTTTGGGAGACGCGCATTTAGTTGAAAGTTGT
AATGAACTATCTGATACTGGGGATCCACTACACCGACATTACTCATGACAGGGTGTGCTTGGTATATGCCTTGATGACCA
GCATGGAGCTGAACATTGAAGTTATTGTGAAATCTGATATGCGTAAGACCCGGGTTCACAAAGGGCACGTGTATGCTTTT
GGTGGTTTGATTACACAGATGTGTCATGCTGCAGGTATCCCTGAAGAAAGTTTAGACTATATGGCACCCTTATATCCAAT
GTCGGTGGACATTACTCAGACAAAGGGGCCTGACACTGAGTTTGGCCCAACTCTCACCACTGATGAGTGCCACTGACGTG
ATGAGTTGATTATGGCCAGGATGTATGGCTTAGAGATGTTGCGCCATCAGAATGGTTGCCATGCTTCTACTGATATGCAG
TTGGGCGAGGTCGCGAGGCGCTACCCTCTGAATGACCATGCCAAGGCCCTACTTGGCATTAGTCTTGTGTTTTGCGAGCC
GATTGATAATGATATTCCAACTGATGAGGAGCATGCGTATACTAGCTCAGATGTGGATTCTGACTTGGAGGAGGAGATAG
ACCCCGCTTAGGCCGGTGATGAGGCCGAAGGGGGTGATGCGATGGAAGATTGATCAAGGAGTGTTTTCACCTTACCTCTT
GAACTATTCTATTTTTTTTTGTAAAGCACTGGGATAGTGTTGTTGTATAAGTGTGGGGTGAGGGTGAAAAACACATGGTC
TGTACATATATTTCTATTGTTGAACATTGCTAGAGTCTATTTTTGTCTTTGTTTTGTTTTATTTTGGGTTCCTTGGAGGT
TGTTTTTGGTTCTTTGGCCAAGGATAGTCCCTTTGAACCGTACAAAATACAAAAAGATTTTGTCTTCGTAGGATTGAGTC
AGTAGTCGTAGTTGAGTCACGTTGCCCAATGATAGATGGATGACGACCGTCTTAAGGGAAATTTCGTCATTGAGTCTTAG
GTTTGGTTGTGTTGAAGCTGAAATTCTGAAAGGAATATGTATGAAAAGCATGTTTGAAATTGATGTATGAATGCAGTCGA
ATTCTTGTATATGATTTGAATGATGCAACTTAAGCTTAATTTGAACCTTGTGCATGATCTGATTGTGTTGCTGTGATTGA
TCCATTCTGAGTATAACTTGTGCCATGAGCGGTGAGTTTTGTGATATCCATGAATGCATCTGAGTCTAGAACTTGTCCGG
TTTGTAATTGAAGTGAAATACAAGTGTATTGTGTTTAGAAAATGATAATAGGCCTTCTTTGAATTGTCTGAAATTCTAGC
CTATTCAGAAAGAATATCCCTAGTATAGCCCAATTGAGCCTTTTTAGCCTTGATTTTGTTCTAACCCACATAATTAAGCC
GAATCCCTTTTATTGATATTGTTAGCTTTGATCCCAATCCCTAATGCACTATGTTAGGAGGAAAAGTGAAAACAGTGGAA
AGAGTAAACAGGATGGAAATGTTTAGTTGTTGGGGAAGAGTGGAAAGAGGAGGTAAAATGATACCCCATGAGTGTGAATC
TGAGATTGGCCCTAGTCCTTAGGACATTGTGCACTTTGACTAGGAGAAACCCAAGTTGAAGGTGGCTAACTTAGTAAATA
CCTTAATGATGGCCTTGGCCCTAACAAGGGCATTGTGCACCTTAACTCGAGAGAAATCTCTAAGTCAAGGGTGTCTATTG
TTGAGTGTCTAAAAAAAACAAAAAAAGAGTAGAAATAAAGGGGTAAGTAAGAAATAAAGGCAAGGTTGGTAACACTAGTG
GAAACCTATGAAGAAGGAGGGAGCTAACAAAAAGAAAAAGTTGTGAATGTAAGAGGAAAGTTGAATATGGTGCATTAGGG
AGGATAATTCACTAATTTTATCTAAACGAATCCTCCCTTACCTTAAGCCTACATTACAACCAGAACAAGTCTTGTTTGAT
TTTAAGCATAACACACTTTATAAGTAGAGATGTACATAATGGGCAAGCCTATGGTTCTCAATGCATATATGTTTGATGTT
TTTGTTGAGCGAGAGTGTACCTTGGTTGCAAAGTCCTTAAAATATATTCAGTTTGCTAAGTTGAGTGTGTGGACTATTTT
TTGGAGTGAAGGGCACTTGTTGTATAAAGGATAGGTGATATGTAATGGTGCACATGTTGTTGAATGCGTTGGTTGCTAAA
ACTTGTTCAGTCAATTACAGGAGTCATGCATACTTTGAATGAATCATGCCTGTGTTAACTAGTTACAGATCCTTGGAAGA
TAGTAGCGGATGCACAAATACCATAGTAGTGAGTCTAGGTTTAGGAGTAGTTAGTAAGTGGTTCGAGGACGAACAAAGCT
CTAAGTGTGGGATAGTGATCTTACGCATATATTTATATGCCTAGATAGCTAATTATGCCCGCAATTAAGCTTAGTTTGAA
TTCAATATGTGTGAGTTTATAGTTTTAGACTCCTAAAACCTTACTAAAAAATGCTTAAATCTGATTGGGTAAGGAAAAGA
TCAAAATACCCCTCATATTTTCGGGTAACTTTCCTTAATTGGACAGCTCGACTTCAAACGGGGATATCTCCCTCATACAA
GCTCCAAAATTAGCAAATTCAATGGCGTTGGAAAGAGGATTCCAAGACCTTTCATTTAATATCTTATGGGACACCTAAAT
CATTCTGTACTGAAATTCATGGTCATTTTAAGTTGACCCAAAACTTAGAAGAACCTACAAATGACTTGAATGAATTCTCT
TTAATTCTTTTTGGAACTCAAGGTGCTATATAGGTGATCTTAATACTTAAGAAATTTGAATTCCTTGGTAAAATCCTACT
CATAACGAAGGATGGTTTGAGTCTTAGTTAAAAAATTTCTAGGGTGCTACATCAATGATCAATACACACAAGCAATATCA
CACCACATAGAAGAGACAACAAATTACACAATTCAAGTCCACATTCATGCTTTCAAGTATTTCATCAATCAATTAACAAG
GGTTACAATAAAACAATTCACATCGTCATGATCAACACATAGCCTTTTTCATTTCAACCCATTATTATTCATTTAGGTAT
AACAAGTGGAAAATTTAACATTTCACCTCATCTTCGTTACTCCCAACACACAAGCAACAAAGGAAGAAAACAAATTCAAC
TAGAATACAAGGTTTAGGAAGCGACTTGCCTTAAATCAATCAACAATCACTCCAAGAGTTGAGTCTTCCCCTTTCGAATC
ACTTTCAAAGTCAAACGATCTAAAATAATCAAGTATTTACAGTCACCCATTGGAAACAACACTTCTCACATCAATCATGT
AAAGAAATGGGTCAATCAACTCTAAACCCAATATCAAATTGGTGGTTTGAATTCGGAAAACAATACTTGAAAATAATGTG
TCAGGCTTTAGGAACTCTTAGTGAAATCATTTCGAAAAAGAGATCAAAATAACTTCAAAAATCACCATTTTACTAAATTC
TTGGGTTCTTGAAATACCTTGTCATTAACCCACCAAAAACCCACATTTTGATATTAAAACTCATAATTAATCAATGGAAA
ATGAAGGCTTAGGATCAAGAAAACTTACCTAACTAATCTAGCACAAACAAGCCCTTCAAAATTTGCCACCAAGGGTCCCC
AAAGCTCGAAATTGAAAAAGACAAAGCTCTGATACCATTTTTCGATGCGGAATTGGTAACTGAGGAATTCATTGAAGTGG
TAGTGTGGTAGATGGTAGTGTGGTAGGTAAGTATTTTATTTTAAAGATTTTATTATAATATTCTTTTGCTAAGTGTCTTA
ATCTTGATATCTCTTTAATGTTATTTTTTGGTAGTGTAAAATTCATGGTAAAATGTAATAATATTTATTGTAATATTCTT
CCGATAGTTGTTTTAATCTGAATATTTCTTTAATATTATTTATGATATATTCTAGATATAACATATCTTCGGTTCTTTGG
TACATATATAAATTTTCCTCCATTAATTGTTTTAATAGTTTTATATCTTCCATAGATTTTATCCAATATTGTAAATATTT
GTAGTTCATTTTAATCTGAATTTATTTCTAAATCATACCATTCTATTCTTTCGAAGTCTAAATCATGTAGGTCTATTTCA
TACCATTCTTGATTTAATATATCTTTTGATTCGTAATCATTAAATATTTTTTCCCATATTATTCTTCTTAATTCGATTAT
TTCTATATTTTTAAGTACATATAAGATTAAAGTTTCGTAGTTTTTTATCATTTCATCATGCATGTATGTAGTCATGTTCT
TTATTATGCAGGTTTTTTATTACAAATTATTCCTTCCTATCATATTCATAATTGATTAAATTCATATTAGATCATTATGA
ACTAGATTATCTTTATCATGTTTTCCTGTCACTACTAGCATCGTACTTTAGCAGATACTTTCTTCTTATCATCGTCTCAA
CTTTGTTTACTCCCCTAAATGGCTTCCTTGCCTACCGGTTTCAACATTACGATGGCATAGTATAGATGTTTTCTCCCTGT
TTCCAGTGTGCTAATAAACTAAAAATCATGATTCAAATAACTCTAATACATAATAACTAACATAAATTTATTCAATCATA
TATATGATATTCAGGAATATATTAAATTAGTTCCGCATATTTTTTGAACAATATACCTTTGCTTCTTGCTTAGCCATGCT
ATCTGAAATATCTTATTGGATTTCAGATTTTTGCTCCATTTATCTAAATACTAAATTTTTTGTTGAGAGAGTTTTTTGAA
AGAAAGTTTTATATATTAGGCATTGCCTGCCTTTCATATTACTTATGAGTCCCTTTATATAGAAATGAGACGACTACTAC
TTTACAATTCCTATCTTATCTTCTACAGTAGTGCACAATAATGTGCACGTACTATACTACTTACTCTTATGACTTTCTTT
ACACTATCTGATGGCTTTCTTACAATCTCATACTTACTCTTTACACTTGTCTTACAATCCCATACCTACTACTTATGACA
CACCATACACTTGTCCACTTAATAAATTACACCCCCTACCATCCCTTACACATGCCCATCCTTATTATGACACACATTAT
GACTCACTACTTAACATTATGTCACACTACTATTCACACCGTACTTTATTGACTATTTTACAAGACAAATAATTTTACTC
TTATCTCATCTTTTTATTTTGTCCGCATCTCATCTTCATCATCTTATCTTCTTATCATCTGCTTCCGTCTTTATCTCTTT
ATTCCAGCTGGACGTCTGGGATTATATTATCTTCTCCGTTACATTTTGAGCATATATGGTCAGGGTATTTTTGACCAATT
AGCTTGCAATATCTGGTTAATAATTCTGCCGAAATAAATCCTTCTTTTAGTGCTCGTGTCGTAGGTCGTTCTTCTGGCTT
AAGTAGTGATAAAATCCATCTTTGGACTTCATCCATATCTGTTTTCCTTAGCTCCCTTGAATTGGAATAAATCATTAGCT
GGTCTCTTGCATAGTAGCTCCATATAGCGTTTCCGTTTAAATAGTTATTTGCTAGCTCTTGTATAATCGTTGATATGCCA
ATTATCCTTTTGATAGCATAAAAACTCGGTATCTCTATTTTGCATATCTCTTCTTGTTGTCTGATATCCTCGGGTATAAT
CATATCTTTAGTTAATCCTATCTTGATAACCTATATTGGAGGTTTTATTTCCTCGTATAATATCTCCGCGGGTGCTGTAT
AGAATTTTATATAAAATAAATTTCCTTTCGTAACTCTTTTGTATGTGACGAATGCTTTGTGTAGTTCTGGTATTCCACTA
ACTTCTTCTCCGTCGTATGTGTATACGGTATTTAACAATCCGTAGTTGTAACATGTTCTTACTAAATTAGCGTTAGTTTT
CGGTTGTGCAATTAACTTGTTATATCCTTATAACTTTTGTGTCAAATAATCCTGGTTTGGTTCTTTTGTAGTTGACCTGG
GGTTGCGGTTTAAATAGGTTTGGATTTTGTGGATATTTTCAATATAGGTTCGTGTGATATAGTTATATGTCTTTTTCTCA
TTTTGGTTTTGCAAACTATCTGCATATGTAGATGTTTGTGGTTCTATGGACATAGGTCTAGGTGTCCTTTGGGTAAATGA
TTTTTCGAATAGCTGGTTTAAGTTAGCATTTTTATGTTGTTTATCACTAACTTGTTTGCTTGTACCTGCAGCTATATTTA
AACAAATGTTATGGGTTTTAAGGAGTTTCCCATCGTCTCCTTTTAGCTCTGGGTTTTTTTCGTCTTCCGATTGACGTAGC
TCCACATTTTTATAATCATGCTGCTGACTAGCTTTAGACTTCAGATTATCTTCATTAGTCTTTAGCTTTTGTATCTCGTT
GTCCATACTGTCCACTTTTATACAAAGTGTAGTTATGGCTTTGAGTATTTCTTCCATTGTATTTTCGTTCTCAGTCTGAG
TAGTTTTGTCTTGATAAGTAATCTGCAATAACATTCTTATCAGTTTTTATTACTTCAATTGTAAATGTGAAATTTAATAT
ATTTAATACCAATCTCCTTATTTCTTTTGTTGTTACCGAATCTTGAATTTTTCTTGTTAGCCACCATTTTACTTGTGTAT
TATCTGTTCTTATAATAAATTTGTTATATACAATATATGGTTCAAATGATAATAAACATTTATATACTGAATATAATTCT
TTTCTATTTATTTCCCATTTTATTTCTGTATTATTAAATGTTCCTGAATAATACCTGCAATGATGTTCTATCGTAGTGTC
ATCATACCTGTATTTAAATATTCCTCCATAACTTTTTTCACTCGCATTTGATTCTATTATATAAGTAAATTTTTTGTTTT
CATCTGGAAAGTATAGTTTAGGTAAGTTTTTACATAATAATTTTACCTTTTATATTTGTATTTGGTCTTTTTTATCGAAC
TGATATTCTATATCTTTCTTTAATTTTTGTTGTAATGGTTTTAAATTCTCTGCTAATTTTGGTATGTATTCTCTTACTTG
ATTTACTAGTCCTAAGAATGACTGTAATTTCTTTTTTGTGTCTAGTTGTTCATTTGAGTTAATTATGTTTTGTACTATAT
GTGTTTGCATTTTTATTTCGTTTTTATCTATTTGTATTCCTAAGAATTCTATTTGATTTTTCATTATATCTGCTTTCTTT
TTACTTAGACTTATACCCGAATATTCTATGATATGTATAAATTTTTCTAATAATCTTATATGTTCATCTTGTGTTTTGGA
ATATAATAATATATCATCTATGTACACTACACAATTTTCTATTTGTTTAAAGTAATTGTTCATAAAATGTTGATATCTAC
CTAGTGCGTTTTTATATCCAAATGGTAATACATTTTATTCATAAAATCCTTGTGGTACAGTGAATGTTGTTAGTTCTTTA
GATTCTTCTTCTAGTTTTAAGTGATAAAATCCTGATTTACAATCAAATTTGCTAAAATAATTATATCCTTGTATTTGTCT
TATCTCTAGTATTTTATTTGGTATCGGATAATTATATGTTTTAGTTTTTGCATTTAAATTTCTATAATCAATAACCATTC
TGCTTTTTCCTCTTTTCTGTTCACTATGTTTATTTACGATAAATGTCGGGCTTGTGTGCTTACTATTGCTTTCTTGTATA
TATCCTTTTTCTAGTAATTCATCTATAGTACCTTAAATTCGGTTAAATCATTAAAATTATACTTTAATGGTTTTTGGGTT
ATTATACTATTATTATCAATTAGCTCAATTTTTACTTTTGTTTTATGTTTTTCTCATCCTTGTAAAGGATCCTCACTATA
TAATAATTCTAACTTATCTTGAATTATTTTTACTTTATCTATAGAGAATATAATTAATTCTATTTTAGGGTCTTCTTCTT
TTATATTTTCTAATTTTTGTGTAATTTTTTCACTTCCTTTTATCCATTCTGTTGTTTTTCGTTTTTTATTATTTACTCTT
TTTGCTCCTATTTTTTGTTTACACGGTGTAGTGAACCACCAGTGTGTTTTTGTTATTATATGTGGGTATAATTTTTCTAA
AAATGGCATTCTTAATAGCATATCTTTTGTAGTTAATTCAAAGTTATATATTTCTTCTATAGTTAATATCTTATCCCATA
TTTGTATTTTTATATTTTTTGCCTTATATGTGATCATGCTTCCTTCATTATTAAATCTTGTTACTACTATCGGTGTTTTT
AATTTTTCTCATTTATCTTCTGGTAAACAATTATATTTACATATATTAGCTTCTGCTCCCGTATCTATCATTGGTGTATA
ATATCGGTTGTAATATCCTTCTATTATTATCTTTGCAAGTATATATATTTTCATATTTTTATTATACTAAAGTCCTTTTT
ATTATTACTCTTTTATTTTCATAATTTATTGTTAACTGTTTGTCTTCTAGATTATATGGTTTTACTTGTTCTAGCCATTT
TATTCCTAAAATGATATTTTCATTTCCTTGATATATTTTGAATTTTATCTCTATTGGTACTCCTCCAATGATTATTTCCT
TTTCTGTAGTTTCTTCGGTATACATTAATGCTTTTGGTAGTTCGGGGCATGATTGTTCAATAGTTATTATTTCATCTTCC
GTCACTAATTCTCTTGTAATATAGTTTTCTTCTCGTCCTGTATCTATTAATATTAAATATTTTCGTTGTTCCATTATTCC
TGTTATGTAGTAATGATGTAGTTTTATATCTTCTTCCATTTATTTTTGTGGGGTTTTATCTATTCTCCTTGAGGTACTCA
TTTTTTATGATATTTGGGGTATCTCATTGTTTATTCTTTTCGATGTGCTTAGTCTTTCTTTTACTATTTCTAAATCTTCT
TCTATATCAATTTCATTATAACTATAATCATTTTTATCTATGACTGTAACTATTCTTTCAAAGGGATCTTCTATTTTTAT
TTATTTTATTTTATTTTTTGTTGTTATTTTATGTTTTGTCGTTAAAACATATAAGTTTTTACATTTAGCTGTAAATATTT
TACTTCCCGGGGCAAGTTCTATCCCTGACATTCGCCAGTATAATACTAGTGATTTATCTATTTTTTTGTCATTTATTGCT
ACTGAGTAGTTAGCACTTATTATAAACTTAAATTAATGGTATATGAGGTTAGCTCTTACTGCATTTATTATACTTTTTTC
TATGGGTTGTATAATTCTATCATCCACTAAGTATATTTTGATGGGTGTATCTATTTTGTAACACCCCGTATTCGAAACAG
ACAAAAATGCAGATTATGAGAAGTTGCAGGTGCAACTTACGGTCACCATCCACGAACCGTAGGTCAGACCACGGTCCGTG
CTGGTGGTCCGTGGTTCACCACTGCAACCCCTCCCCAAACCAGCTCAAAAAATTGGCTAAGTCCCGACTCACGGACAGAC
CCACGGTCCGTAGATCAGACCACGGTCCGTGGTCTGTGTCCGTGGATCGAGACTTCCCTAACCAGCCTCTGACACAAACT
ACGGTCGACCAACATGGACCGTCAATCGATCCACGGTCCGTAGGTCTGACCGTAGATGAGGATTAGCAGCCAGTTAGCTG
AAAATTGTTGATGGGTCAACTTCAGATGGTCATAACTCTTAGCACAAAATGAATTATGTGTCCCATAACCTATGGTTAGA
TAGATAATTGAATTATCTTTCCAACTCCACCGAGTTTGCTAAATTTTGACATCCGAGTAAAAAGTTATGCCCATTTTAGT
GAAGCCCTGTCGGGCAGACTTGACCTACGGACCCAATCGACGGAGCGTCGATTGATTGACGGACCGTCAGTCCATTCCGT
CAGTCACTCTGACAGCAGTTAATTCAGGGGTCTTTTGGTCTTTTTCTATTTCGTTTAACCCCTAAGATACGTCGTTTAGA
CCCTAAATCATGAGGTTTTAATCAGTTTAAGTCTAGAAACATAACTAGAACTTACCTTAGTCAAAATCATTAATCAAACT
CAGAAAATAGAAGCAAGAGAGGAGAAAAAGGTCAAGAACCCTAGTTCAAGAACGCAGCAAGGTTCCATCAATTCCAGCCC
CGAAATCAAAAGATTTCTCCGTGGAATTCGTCACCAGGTATGTGGGACTTCACTAGTGGGTTCCTTTCGCCCATTAGGTC
CCTAGAATTTAGTCAAATTCTTGATTCCATGATTATGAACAGACCTAGGGTTTCTAGAATTCCAGCAGATCATCATGAAT
TAGTTATTTAAATGTTCCAAATCAGATTATCATGTTATTGCTCAGTTTATCGCATGAATTTCAGAACCCTAGCTATGTAT
TTCTTTAGTTCTTGAATTACACATGCTAGGTCAGATATTTCAGTATTCAGTTTTACATGCCTCAGTTTATGAATGCATCA
TTATCAGATTAATTGTTGCATTCTCAGTTTGCATGTTCAGTTTCGAGCTATCCAGTATTTACAGAAATTCAGTCATAACC
AGTTAACTACTTAATTCATTGGGAGTAGCATAATACCGAGTTGGACTAGGGTTTCAGCGTACCCATATAGTCCCAGAACT
ACGAGCCACGTAGGTGTAAGTCCCCTATGTGGGCAACATCAGTTTAGTGATCACGCCAGCATGCCTCTATACCTCTGGCA
GGGTATATTGGGTCCTCTCGATGGGGCATATACATTGGACTCCACATTCAGCTCACGTGGTTTTATGTAAGTTATTAGTA
GCTCCCACAGTTCAGTCAGACTCTATTGCATTGACCATATTTCAGTACAGTCAGTATTCAGTCTCAGCATGTTATAAATT
TGGTCATTGCATTCAGTTAGCTCAGTATTCAGTATTTTCAGTATCTATATCATGTTCAGATTATATCATTGCTTAGTATG
CTTTGTTCAGTTATGTGTTATTTCAGCTTTACTCTATCCTGTATGCTCAGTACCTTGCAAGTACTGACGCATATGTGCGC
TACATCTTCTCGTAATATAGGTTCAAGTTCTCAGCATCCAGATCACGCTTAGATCAGTTCCCGATCTCCAGTTCAGCAGA
ATCAGTGGTGAGTCCTCATTCTCCGAGGACAATAGTCATGAGTTTCTTTTTAGTATTTTTAGTCTTTAGTTTCAGATTTT
CTAGACTTAGCTAGGGCATGTCCCAGCACTTCTAGTCAGTTTAGAGGTTTATTTCAGACATAGTTAGATTCAGCTTAGTA
TCTTGAGTTTGATATTTCTTTTGTATTAAACTCTCAGATTTGACTTGTTCAGTTATAGTATATGGGTATTCCCCATCTTT
TCAGATTTATTTATGAATTAGCTTCCGCATCAGTTTATTATCTTTAGTATGCTCATGATCATGCCAGCAGGGTTAGCTTG
GGATCACTTGTGGTCCTAGGTCCCGTGTCCGCATCTCGAGGGTAGCTCGGGGCGTGACATATTCCTTCTCTAAAACATGC
TTTTATTAATATTTATGTTCCTCCTAAATGTACATATTAAATTGGATTTTTAGCCTTAATATCTTGTATTTCTTTATTTA
TTATTGGTATTTTGGCCTTTCCTTTAGTGTATTTGCAATCTATGATATGTTTTTTTTGACTTACTACATAATATTCTTCT
TTTTGTCGTTTAAACCAGTTTTTTATTGTTGGTATTTCGAATATTTTTGCTATGCTTAGGTCTAATTCTTTTCCTTTTAT
TTGCTCAAATATATTATTATCAAATATTATTTTTTGTTCTGCCGATTCTTCATCTTGATATTTTTCTTTAGTTATTATTT
GTATATCTTTTTCAGTCATTGATATCGTATTCATTATTCGATTCTATTACTGGATTATTTTCCATTTCATTTTTCGATAA
TTCATATATACTATCATTGCTTTCTAATTCATAATCTACGTACTCTATTTGTATATATTTTTCATTGTCTATTATTATTT
CTGATATTTGTTTTTTCTTTGGATCTTTAGGTAATTTACAATCTCTAGCTATATGTCCTAATTTTCCACAATTATAACAA
GTACATTCCGTTAGTTTTCTTTTTGGTCTTTTGGTTTTGTAGTTTTTTACATAGTACCTTCTTCTTGGTTTTTTATATTT
ATATTTTGATCTATATTTTTTATTATATTTCTTTCTATTTTTATAATACCTATCCGTACAACCAAATTGGGGTGCGGTTT
TATTTTTACAACATGCTAAGTTTTTTACTAATATTTTTTCCATTTTTATTTCTTCTTTATGCTTTTCACATAGTTCCATA
AACCATCGTTGCAAGAATTTCATTCTAGCTCCTAAGGTGTCCATTAATTCTGCTTCATTCCAACTTTTTATTACTTTTGA
ATTAAAAGGTTCTGGTAATTTTGTAAAATATAATTTTCTTATTTCTTTACTTTCTTTTGTGTTATATGTTCCTTTATAAT
AGTATTCTCTAAATGCACATGTATATTCATCTATGTAACACATATTACATATTGCTAATTTTGTCATTAGATTCCGATTT
ATGATTTTTTCTTTATTTTGTTCTTCTACCTCTGTTGTCATACTACTAAATTCATTTCTGATAGCCATTTCGTATTTATA
TAATATTTCCATGGTTGTAGTGGCTATTCCACCATCAAATTTCTTATTATTTCTTAAAGTTATTAAGCTATCACTTGTTA
AATTTTGTAGCCATAATTTTACTGTTCCTATAAGTGTTCTTTCTATGTATCCTGGTGCCTCTGCTATTACTATCTTGTTA
TCTATTAATTGTTTTGATATGTATCCTATCCATAATTGGATTGTTTTATTTATATCTGCTACACAGTCTAAATCTAAAAA
ATCATGTTGTCCGGTTATTGATTTGGGCGTCCAGTTTCTACTTAATCTTTTATCCCATGTAGTTTTTTCTTTATCATATT
TTTCATAATTTTCATTATAATATTTTGGATTAAAATTTTTTGGATTTTTTACTCCTGATGTGCTAGGTTTTTCATCCATG
TCTACGTCTTCTGTATTTACTTCTAAATTCATTGTATTATCTATGTTTGCTAAAAGTTCCGTATATGTTTCGCTTGTTTT
CGAATGTTGTTCTAGATCATCGTCGTTTATTTCATCAACTCTTATTTCGGGTAGATTACCATTTTCTTCTTTTTCTTCTA
TTTCATCTTCTAGTTGCAATTTTTCTTTAAATTTAATTATCTCATTTGTTAATTTCGTTTTTTGTTCTTTTTCTTTTTGT
TTTATTTCATACATTTCTTTTAATATTGCTAGCTCTTTTTCTAGCTCTATTATTTTGGTATTTTTTACTTCTTCTAATTC
TTGTCGTTTTGCTATGATTATTTCATTAAGTTTTTGTCTATAGTCGCTATTCTTGTTATTCATTGTATTTTTAAGTATTG
AATATATTTATATTCTATTTTAGATATATTATCTATTAATTGATTTAATTTTTCGTTATCAGTCTTTGTGATATTAAGTT
ATTTATATTCGGATATAATTTGTTTAATTTTCTTCTTATTTTTCTTAATTTTCTACTCGTATGTTTCTTACCGTGTTTCT
TATTATCCATAGCAAAAATGACCTGGGGTTCGCTTATTCGAACTCTGCCTAAAACGTGGGCGTCGCTTAAGCAAAGCCTC
TTTCGCAAAATCGAAGGTCTCTTAAACGACAGGCCCATCGCTTAAGCGAAGGTCGCTTAAGCGGCTGGCCTTCGCAAAAG
CGAAGCCTGCAGACACCATCAATTTTAGCCAACTCTCAAAACATCGCAAGGACCCTCGGGCTTCGTTCGGAACCCCGTAA
ACACAAATCACATGTGCATATCAATTATACTTGATGTTCCTGACTCAATGAAACCATCAGAACATGAATATGAAGTCTAC
TTGACCCGACATCCGTGGGAACCACAAGAAACTAACGCAACGCCGAAAAGGCCAAAACAAGCTCGGGACCTCTTAATAGA
ACTCTCAGAATCTCGATCCGAGCATCCGAACCTCAAATGTTGACCAAAGGCAACCCAAAGGCTAAATTTCCACAATTTCA
CAACTTAGGACCTCAAATCCTTAAAAAGACTCAGAATCTGGAACAAACAACTCTCATAGTTCAGATTTCACATTGCAGGA
CTGATGGAACCGACGAAATTTTATTCCGAAACTCCGAAAGACCCCAAAAACCACTTTCTTAACATTAGCCTTTAAAACTC
ACAAATTTACCAAAATCTCATCTTTTAACTCAAATTTCAAAACCAACTTTTTAAACTCAATCATAAAAGACCCTTTTAAA
ACTCACAAATTTACCAAAATCTCATCTTTTAACTCAAATTTCAAAACCAACTTTTTAAACTCAATCATAAAAGACTCGGG
GTCGATATCAAGAGTGGGAAAAATGGTCAATTCACGAAACTTTTCAAAAATGATCGACCGAGTCATAACGCTAGCCATCA
GCCCACACCCCAACCACCAGAGGCAGATTCATATGGTGGATTGTGGATGCACATGCATCCGTTAACTTCGAAAAAAATTC
AGTATATATGTTTAAATACCTTGCAAAATTATCATATATTTTAAATGGACTTTTGAATATATCTGTTGGGTTCGATCTGT
TGGCCAACGGGCAGCTTAGGCTCATGAGCATCTGCTGTGCTAGCTACCTGAGTTTGAACCTTCGTTGGTACATCATTTTC
GCTTTTAGCTAGCTTGTAAAAAATGCATAAAATATATAGTTGACAAAGTTTCGAATACGCAGCCTAACCAATGCAAAGTG
GTGCCCAAACCGCCGGTCCGCAGAACAACTGGCCAATTATACAATTTAATTCATATTTATTCATTAGAACATCATTTCTT
TGGGTGTTTAATAAAATTTTCAGACAAGACTGTTTGTGACATCGCATCAACTAATTAGCATCTGCCTTTAGTGATGCCTT
TGTTATCTTCGAATCATGAATTAGCCTCTGTCAATTATTCCTTACCTCCATTTTTCATATTATTTGTCTAGATTATATAC
AAGTACTATTAAAATAACTAAGTCTAGCATACGTGCATTGCACATGTGTATCACATCAATCAATAAAATATTTTACATAC
TACATAAGAAGAAAGAATTATATAAAATAGCAATGTACGCTATAATATATGTGATTTTTTAAAAAAAAAACACAATAATT
GAATTTGAAATAACTGGAGGTTCAGAACTTCTTTTAACTTTTCACTCCACGACATGACGATTTTATTTTTGTAAAAGTTA
CAGAAGTCCTTGATGCCACATTTTGTAAGAGTCTTGAGAAAATATTGAAAAAAAAAAAAGTGAAGTTATGAACATTAACA
TTACAATGTCAGCATTACAATACATCTACATGTGTTACATTTACATACTCTTCCAATAAATTGATGTTATATTTGAAATT
TTTTATATCATATTTAAGATTATGCATTGTTTCCATGTATCAATAAGTCAAAAGAAGCTCATTTACTCTTTTATCTGTTG
AAATTATGGATTATATTTGTTCATAGACGTCTACTTAATTTTTCTTCCATCCTCTCTCTATATATTATTACTATATAGAA
ACGTGAAGAGATAGACGACCAATGGCAAAATGGTAATTAATGTATGAGATAGTGGCAAATTATATATAATCAATTTCTTG
TTTTTGACTTTTATTCCCACACATTCAGCATAGTTCTAGAAGCTCTCATATCACCTCTTTTAGATAGTTTCCAGAATAGT
CTTCAATTTGGCAAGCCTATTTCCAATTTCTTAAACTCATGCATAATCGTAATTATATTATTATTCAAGGGTAAATGATA
AACACTATGTCGGCTTCTAGATCATTTGTTCATATTCATCTCTTGTGTCAGTGTTCCTTCAAGTTTTTTCCCACGGTTCA
ATTAACATTCAAAAATTTGAAGGAACTTATTAAAGAGGACATCAAAATTTCAACAAAAAAAATTGAAACCTGGGTTGGCT
TATTACGATTTTTTTCTAATTCTGAACCAAAATTCCAGTTTCATTGACATTTCTTCTGTCATCGATTCAGCTATAAACAT
TAACATGGAGATTTGAATGGTTATAACCAGCTTAATCTGTGTAATAAATTGTTATTATCACCAAGTCAGACCCAAGCTTC
AACAATGGTGAATTTCAAAGCTTTCTACCAAAAAGTTTTTCGATTCCGTAGGTAAATTTCAAATTTCAACTTCAAAAGAC
AACACCAAACAATTTTCAACTACCAATTTCTCCTTTAGAGATTCTAACAGAGTGTCGAAATGCCTACCGACATGAAGCTT
CTCAGTTTAGTTTCTAATGATTAACTTTCTAAGGTACACTTATTTAGCTATGTTTAAATTAGATGCACTTACTGTTCTTT
TAAGAACCTAATAACAGTATAAGTGAAGTAACTCGAAGTTGATTAGTTTTCCTACATTGACAATCGATAATTCATGTATA
TATCAGAGTGAAGCCAAGAACAATCCAGGGTTAGCTGTAAATATCACAATAGAGAAAAGTTGTTAGTTGTAAGTATGAGA
ATGGTAATTATCTATGACTGATATTTTAGTTAATAACCTATTTCCTTTCCAACTACACTGCTTGAGCTTCCATTTGGTAA
TTGTCAGCTGCTTTTACTAAGCTTTTGTTTACTGTTTGTGCGAGTTGGGAATCTACAAAAATATCTTTCTTCAATAGTAA
ATTGTCTTTATGGATAGAAAAGGAGATTGAGAAATTAATGATATTGCAAGTAAAATGAAGTTGAAAAGGATGATTTATTT
ACAGTCAGACCAATATTTTGAAAAAACAAATCGATGACCAAAGACAAACCAAATGAGACCCGTTAACTATTGAATTTGGA
ACTATGTAACAATTGTGATTGATATACATAAATGATATTAACAATTGTGATTGATATACATAAATGATATTATTTGATTT
CGGTAGCTTAACTCTCGAGTCTGTCTATCAACAGACGATGTGCAGTTGACCATCTATAAGTAGGGTAACATTGTGCACAC
ATTACCCTTCGATTGAACAAAAAGACTCTTTCCTTTTTGTTCATTAGCATACAAGCACTTTGGTCAATCCAGCAAAGGAT
CACTTGATGGGATATCTCTTGCAGCAGCAAGGGAAGTTGTTTGACTATCCACAGAGAGACTAACATATTGTGTGTGAAAT
ATGTAGGACTAAGCAGTCTTCGCACATATAAAGAAGGAGCCTACTTCGGATATAATGAAATGTGAATGCTAGGATTGTCA
ACACACTTTCTCAACTGTAAGAGACTACAATTTACTAAATGTAGATAAAGTTTCATTTCATTTAAAAAACAGTTTCTTTT
GTGAAACTAGAAATCCATATCGCAAGTTCATTACAAGTTCGAGGAGAAATGCTTGTATAGCTAGCAACAGTTTTTGACCT
TAACCAAAGATACCATTGTATCAGGTTGTTGCCAAGAATAGATAGAATGGTTAATTGATAGTGATGAACTTTTGTATGAA
TAGCATGAAAGATACTGATATAAATAAAATAAATTAACATGCTAATCGAACTTCCTTGGAATCATTTCCTAACCGATAGC
TATATGAATAATAAAACTATTAGTTGACATTCTTTTATACCTCAGTTTATCAACAACTGAAAGAAAAATAATAATTAAAA
GCATAGATAAAGATAGTTTATTCAGAAAAAGTTGAACCATTTTCTCTTTGATTCACTAGCAATGACTAAGAATATTGTTT
TGATGGTCAGGTCCAGCAAAAACTATATGTTCTGTTTCTGTTCTTCCGCAGTCATATCATTTGGACCTCTTACTGTCACG
ACCCGGGATCACCCCCTAGTCGTAACCGGCGTACTCGACCTCGAAGAGGTCTAATACAAGCCTCTTAGCATTCATTCATC
GCATAGACACTAAAACCATAAGGAATTAAAAACTTTCTTTACCAAGAAAACATTTCATTAAAAAAAAAAAAAATAGCAAG
CGGAAGACTTTCTAGACTTTATACATGATGTCTCAAAACCATCTAATACTTTAGAGTACAAAATTCGGGACCAATCCCAT
ACACAACTTAAACAATACTAAAAAGACATAAAAGAACATATGGGGTATTGTCCTCGAATATATGAGGACTCACCAAGTCT
TCATCTTCAACACTTAGAAACCAATCAAATAGCCATGACATGTCACCATCTCCAAATCCCTACACTTTAGTCAAAAAGGG
AAAGAAAGGGGTTAGCACAATTAAGTACTAAGTATGGAAGCCATGCAAAAACATGCTAAAAGGGACGTTTATTGGAGAAA
CATGCTTTTATGCCATTGGTAAAACTTCATGAAAAAAATACAAGNNNNNNNNNNNNNNNNNNNNNNNNNNNNNNNNNNNN
NNNNNNNNNNNNNNNNNNNNNNNNNNNNNNNNNNNNNNNNNNNNNNNNNNNNNNNNNNNNNNNNNNNNNNNNNNNNNNNN
NNNNNNNNNNNNNNNNNNNNNNNNNNNNNNNNNNNNNNNNNNNNNNNNNNNNNNNNNNNNNNNNNNNNNNNNNNNNNNNN
NNNNNNNNNNNNNNNNNNNNNNNNNNNNNNNNNNNNNNNNNNNNNNNNNNNNNNNNNNNNNNNNNNNNNNNNNNNNNNNN
NNNNNNNNNNNNNNNNNNNNNNNNNNNNNNNNNNNNNNNNNNNNNNNNNNNNNNNNNNNNNNNNNNNNNNNNNNNNNNNN
NNNNNNNNNNNNNNNNNNNNNNNNNNNNNNNNNNNNNNNNNNNNNNNNNNNNNNNNNNNNNNNNNNNNNNNNNNNNNNNN
NNNNNNNNNNNNNNNNNNNNNNNNNNNNNNNNNNNNNNNNNNNNNNNNNNNNNNNNNNNNNNNNNNNNNNNNNNNNNNNN
NNNNNNNNNNNNNNNNNNNNNNNNNNNNNNNNNNNNNNNNNNNNNNNNNNNNNNNNNNNNNNNNNNNNNNNNNNNNNNNN
NNNNNNNNNNNNNNNNNNNNNNNNNNNNNNNNNNNNNNNNNNNNNNNNNNNNNNNNNNNNNNNNNNNNNNNNNNNNNNNN
NNNNNNNNNNNNNNNNNNNNNNNNNNNNNNNNNNNNNNNNNNNNNNNNNNNNNNNNNNNNNNNNNNNNNNNNNNNNNNNN
NNNNNNNNNNNNNNNNNNNNNNNNNNNNNNNNNNNNNNNNNNNNNNNNNNNNNNNNNNNNNNNNNNNNNNNNNNNNNNNN
NNNNNNNNNNNNNNNNNNNNNNNNNNNNNNNNNNNNNNNNNNNNNNNNNNNNNNNNNNNNNNNNNNNNNNNNNNNNNNNN
NNNNNNNNNNNNNNNNNNNNNNNNNNNNNNNNNNNNNNNNNNNNNNNNNNNNNNNNNNNNNNNNNNNNNNNNNNNNNNNN
NNNNNNNNNNNNNNNNNNNNNNNNNNNNNNNNNNNNNNNNNNNNNNNNNNNNNNNNNNNNNNNNNNNNNNNNNNNNNNNN
NNNNNNNNNNNNNNNNNNNNNNNNNNTTCACAATAATACCACACAAGAACAAGATATAACACTTCCACCAAAGGTGGATT
CAACCTACCAACAACAATTAATTCAATAAAGAGAGTTCAAGCTTTCTTACCATAATTCAAAGCCATAGCCAAAATCACCA
AAAATCCAAGCAATCACCAATACTTCACTCATAAGGCTTACCACCCTTAATTCACCCATTATCAACAATTAATCATGAAT
AAACATTAAACAACACAAGAGATATCAATACAATTCACTTTACACATAATTCCATCAACTTTGCATTTATAGAAATAGAC
CCACTTCATAAACACATTTTGGGGTTTTGTAGAATACAAGGATTCATGGAGTTTTTCATCTTAAAACATCAAATAAACAT
CAATAATATCATAACTTATCATTTGAAATCGTTTCATGCAAGAACCCATGAGTTTGAGTAGAAATTAGGCTTTTTCACAA
ACTTTGGAAAAGTTGAAAACCATTTGAAATTGGCTCTAGGGTGATAGATTGCCCTAGATAAAGAACTCACATACCTTTAC
TAAGATTCCCCAAGAAATTTGATGAAGAAAACGTCTTGCATCCACAACCCTAGCTCCCACTTCTTCTTCTTCTTCTCTTC
TTTCTCTCTTCTTCTCTTCTTCACTCAAGAACCCTAACTCTTACTCTTTTAAAATGGAACAAAAATGATCCACAATCAGC
CTAACACAACAATATAACCTCAAAAGAAATGATTTGTGAAAAGACCAAAATGCCCTTAAATTTCCGGACGGACTACCTGC
CAACTGCCCAACTTTCAAAGGGTATAACTCGCTCATACGAACTCGGAATCGAGCAAACTCGGTGGCGTTGGAAAGATCGT
TCCAAGGGATTTCCAAATATAACTGGAACTACTCCTGGATCATCCTGAACTAGGAGTGATGACTGCTCAAAGTTGGCCAA
AAACTCACTGATTTCCACACTTGGCCGAATTTCCAGATTCTGAATTTTTTTCCAAAAATGACTACTTCCAATTTCAAGTT
TCTTCATATTCATTTTAAATTGTCGGATGTTACAATATCTCCCCCTTGGGAACATTCGTCCTCGAATGACACTTAACACT
TTTCAAGGAAAACGACCAAAGTAAACAGCCCATATTCAAGCATACAACCATATAATCAATACACATAATAAGGAGGAACA
TCAACTCCACATAGAAAGTCCCACACAACTTCATGTGATTCAAGAAAGTAGGCACAACATTTACTAACTCCTTATGCATC
ATCTTTATCTTTTCTTATTTCTTATTTCATTTCATTGGAGGTACTTCCTTCTCCAAATCATCTCATGCTCATCATAACAT
CAAAGGACACAATATGCAATTTTCTCATTAAAGCACATCATGCAACCTTCTCCAAAACTCAAGTAAGCATGCTCACATTA
TCACCTCATAAAGCAAATAGACAACTTATGTTAATTGAACATTATGCAACTTTCTCATAGAAGCACTTTACGCAACATCA
TCATAGATGCAAGATAACATGAGGAACAAAATTTATGAAAACTCATTTTCTCATTTAATCAAGAATTCATTTACAACATG
CATGACATAAGGAGACCATGGAAAACTCTTTTTCACATAAGACTCCAAAACATAATCCAAGCTTCTAGGAACTCTTTGTT
TTAGGCTTGAGTAAGCACATAAAGAAGTAGGTAAGGATATCAACACTTCTCAACAACTTCACTACTCAACATACCATCAA
TCTTACCAAAACTATTATTACCCAACTCTTTAATTCACTAAACCTCTTGTAATGAAAATATCCTTCAAGCCTAACTCATA
GACATCAACCACACTTAAAGACCTTATCATCGAACCACATATATCCCCCACTTAGGAGAAACTCTTACTAGTTCTTTCAA
ATTCACCTCCTTCCATCCTAAGGTCGGATCAAAACAACACTAGGCTTTTATACTCATTACACCTAGCATTTCTAAATCAC
CACACATTTCACAAATTCCTTCAACACATCACAAAACTTCCTCATGACTAAGCCGGATACTACCAACAACACGCATAACC
AAAGGAATCCCATTCATACTAAAGTCATCACCACAATCTTTCACCTCACACCTACTAAGTCACCAAGTCATAGTTGGCAT
CACAACCAACATTCTCTCTCCCTCAATCCTTGCAACATTAAACTTCCTCAAAGGTTACACTCAAATGACCATCACCTACG
GAACAAGGGAAGACATTATAGAGAGAAACTTCATGGCACGACTAAAAGAATGAAGAAGTGAAACTTTCTTAGCATCCAAT
AGCCTCCTATTCATAATGTGGCGCGCTTCACATTATAAACAAGACTCTACTAGATGTGGTTTTGAGACAACCTAAGACCA
TCCCGGAAACTTATGCTCTGATACCAAGTTTGTCACGACCCGGGATCACCCCCGAGTCGTAACCAGCGTACTCGACCTCG
AAGAGGTCTAATACAAGCCTCTTAGCATTCATTCATCGCATAGACACTAAAACCATAAGGAATTAAAAACTTTCTTTACC
AAGAAAACATTTCATTAAAAAAAAAAAAAATAGCAAGCGGAAGACTTTCTAGACTTTATACATGATGTCTCAAAACCATC
TAATACTTTAGAGTACAAAATTCGGGACCAATCCCATACACAACTTAAACAATACTAAAAAGACATAAAAGAACATATGG
GGTATTGTCCTCGAATATATGAGGACTCACCAAGTCTTCATCTTCAACACTTAGAAACCAATCAAATAGCCATGACATGT
CACCATCTCCAAATCCCTACACTTTAGTCAAAAAGGGAAAGAAAGGGGTTAGCACAATTAAGTACTAAGTATGGAAGCCA
TGCAAAAA
>mtp2281.scaffold_2
AATATTATAATACAAGTTTAATTGATAGATAATACATTTATCACACATTTTAACATAATGTATCAATTTTATACCAAACA
AGCATAATATATTACGGAGTATATTGTAAAACAGTTATAATACACACATATATATATATATAATTCACTTTTAATACATA
TTACAGATATATCATAGTATTGTATAAATGATAATAAATAAAAAAATATCGGTAATTATTTATCAAAAGTAATTTTTCAT
ATAAACAATTACTATTATATGTCGAATATGTATGAGATTGACTCTCCCACAAATGTTAAGTCAATAAATAAAAAGATTGA
ACATTATGAAAAATCTTATCCATCTGACAACGCGTGAGTCAATGCCTTGAATAATGGAGACAATATATATATATAGCTCC
ATATATATGAAAGTGGTGGTCGAGTGGAAAGCTTCTTTCTAGTTAAACCTGTAAGAATCGTTAAAAATTACAAGTGGTGT
AGAAACACCCAACATAACGGTCAAAGAAAGGAAATCACATTCCATGATTTTTCCCTTGTCAAACTGGAAAACATGAACAC
AATTAAGTCATATCTTCCTCGCGGTGGAAACCCAAAGGATCACCTTTAATTACCCAATCTGCAATACCGGACACTTCGAC
GTGAACAACCAGAAATGTTATGAAGCAAATCTAATAGTCATTAGATATATGGAGAAGAAACAAAGGTAAAAAAAGAGAAG
TTCAGTTGGTCTCAAAATCTTACAGTAAGGTCTCGATGACACAGATAAGGTCCCAACTGCTCCATAAGGCCGACCACCAA
TCTGTCATTCTACCCTCGATCAAAGTCATGCTCGGAGTTTGTAATCAAGACTAACTAATTATTCTGGGAGATGATATGAA
TAATGCCACCTTGACAGGGAGAATATAAAGAAGTAGGTGGTCTAGGAAAAAGTTCAATCCTTTCCAGTCAGCCAGACGTT
GTATACATGCATATGATAAGCCTCCAAACTTGGGGAGAAAGTATAACCAGACACCTTTGATAAAATAAGAGAGTTTTAGG
AGAATATTGATGTCTAACGCCTCCTTTCCGACATATTTCAATGGACCACTAACAAAGGTCTTCGCTTCACTAAGACTTTG
TGAAGAAACTTTTGTTACATCTCATTCTTTGTCTAAACAATGCAAAGATGTGACATCCCAGATATTCTGTGATCCCCCAT
AACTTAAAGTACATGTGTGATGAATAAATATAAGATCAGAAAAATATGTTATGATTCGAGTCTATACCCCAGACGAGATA
TGGTACTTGAAATCAGGAATGACCCCATGTAATGACCCTTCAGGTTATTTTTGCCTTAATGCCTCCTTTTCATCGTTTAG
AGCGTTCCTATAGCAACCCCAAGTCATTTATGACTTGCTGGCACTGACTATTCGATCGCCTAGTCGTTTGTTTGGGTTTT
ATGCCCGTTTCGCTGTTTTGGAGCTTTTGAAACTTGAATAGTTGACTTTAGTCAAAATGTTAGGTAAACGACCTCAAAAT
GGAATTCTAACAGTTCCATCAGCTCTGGAATGACCAAATTAGTCTAGTAGCATGGTTGACACGAGTATCGAGGCCTTCAG
TGAGAGTTTGGACCATTAGACGTTTTAGCCATTGAAATTTGGCTTAAGGTTGACTTTGGTCAACATTCTTGGAAAACACG
CTCGGATGAAAATTCCGTTAGCGCGGTCAGTTCCAGAATGTCGAGTTTGGTCTAGAACGATCTTTCGTTTACTTCCCGAG
GCTTCCGGTCTAATCCCGAGGCCCGTTGTGGAATTGGGCTAAAAATGACATTTGGGTGTGGGACCCACTTTCAGTCAAAA
TGACCTCATATAGAAATTCTGACTGCACCATTGAGTCCGGAACATAGAATTTAGTGGGGTAGCATAGTCCGTTTGTGCGC
TCGGGGCAACGAACGGATCCCGAACACCCCATCAGAGACTTCAAAAATGGAAATAATCTGCTGGTGCACTGTATCTGGTG
TGCCCTCGCCTATAAGACAACAATTTTCAGCCGTTCTTCTAAATTTTAAAGTTGAACATCTTGAGCTATAGAGCTCCAAA
CTGGTAAGAGGCTAGGTTGTGAGATTTTTCGAGGAGAGCACGTTGGTGAGCTCGGAAGCTGCTTTGGGACATTCGTTTGA
GCTAAATTCTCGTTTTCACCATTTGTCATGGCTACTTTGTGAACTCAATTTGTGGGATATTTTGGGACTTGATTTCTCCC
TCATTCTAAGTCTGAATTTAATGATTCCAGTGGCTATTTCGAGTGGTTTTTCGAGAAGAACGTCGTGGTATTGTTGAAAT
TCACTGTAGACCTTCTGTTTCTGGTAAATTTACTGATTTCAGTTGCTGTCCCATTTCTAATTCTTGAGAAAATCTGGTTT
TTGGTTGCATGTTGATATTGTGATATTTCCGAGTTGCAAATTGTGTCCCATTTTGGGACATGATCTCGGGGAACTGATTA
TGACCTATTTTTGGGGTTAATTTCGGAATTTCTAGTGCGGGTCCCACTTTTCCTGTTTTGACCCCAAAATTGATCCATCT
CAGTTTTTGTGATTTTAGTGTCAAAACGACCGTAATAATGTTGTGATTCTATTTTTGATAACGTGGAAGCGTTTCGAGGT
TGTTCGTAAAGGGAAAGCTCCAGAGAAGTGATTTTAGAGCACGCGCGATCGACCTACAGGTAGGCTACAACTTCCCTCTC
TTAGATTGAGCTTGAGAATGTGAATGCATGTTGATTAGTTGGGATTTGGGTTGGGTAGTTATTGAATCATGCATAGGTGT
TTAGAAATCATGTTTTTTGCCTATTTTGGGAATTACCGAGTAACTATGAGCATGCTATGTGTTATTAATTGAACCTCTTT
GCTATATGGAATACTTGTATGCTTGATTACTGTTTATTTGAAACATATTGGGCCTTAGTTTAGGTTTGACTAGGGCTTGC
CTACGAAATGCATGATTCAGAACCGATAGACCTTAGTTTTACCCCGACGTCGCTCAGTTGACTTAGATCCCTGTAGACTG
GTGTAACAGACTTGAGTCTGATAGTTTGGGCCTTAGCTAGGGATATGCTTGCTCCGATGATAGTTATATTTATTTCTCCG
ATACTATGACTTCACGAGTTACGTCGGCGACACTGGGTTTCGCTCCGCGATTTGAAGTTGGTTTTCGATTCGGTTCCAAG
GACTTACATTGATTGGCTAAGTGTAGATGGTGTTCCATATACATTTATGATTATGGATCGATTGGGACTCTTTCAGCAGC
TACATTGGCACTTTTGTCGGGCATCCAGATCCAAGCTCCAACCTAGACCTCATTGATATTTTCAAAGAGCATCTGGTCAA
GATCCGGCCCCGATCACCCGGATACTTATATAGAGCATCCGGTTAGAAGTCCGGTCTCAGTTACTTGATACTTGTGATTG
GTTACTTGGGTACTTTTGGTGAGCATCCGGTTCGAGGTTCGGCCTTCGTACTATCAGATTCTACTAATCGGGGTTGACGT
TCTTGTTCGATGTTCTCCGGTCTTGGGTTCTAATATACAATTCTCTTTAGTTATAGTTATTTTGTGTACTCGCCGAGCTT
ATGGGGATCCGTTCGGGTTTTTATTTAAACTTGCACACGAGTGTACCTTCTGGGCTTATGGGGCCCCAGTTAGGTGTAGT
TAGCTTATAGATTACTTTCGTTAGTTCTTTCTACACTCGTGTGTATTCCATTGTTTACTTAGATTTCCGTTCTTGGCTTC
TGTTTGTGCTATTCCTTCTTTTTACATTGCCTTTACTTTTCAAGTGCAGTCGGCCTATGATGCCTACTGGGTACTTGTTG
TTTTGGTACTCATACTACGCTCTGCATCTGTTTTCGTGATGCAGGTTCGAGCACCTGTGGCTAGCGTTGATATCGAGCTT
GGAGTAGTCTGATTCGTAGACGGGGGTGAGCACACGACATTTTGTACTATTTCAGTCTCCATCTGTATATATAGATTTGT
CTTTTGCCTTTTGAGACAATCTAGTTTTTGTGGTCCACTTTTGGACTTGTACTCGTTTTGTTAGTAGCTCTGTACTAGTG
ACTTCAAGGTTTTGGGAGGGATCTTTATTTGTATATATATGTTTTGATTTGCTTCCGCTTATTTCTATTGTTATCTTAAA
TTTTGCCTACTCTTGTTTAGTTTTTGTCCTTAGACCCATTACTTGTTGTTTTGGATTACGGGTTGGCTTACCTACTGGTG
GGTTATAGTAGGTGCCATTATGACTCGTGAAATCGAGTCGTGACAAGTTGGTATCAGATCCCCAAGTTCATCGGTCTCAC
TTGTACAGAGCTAATGTCCAGTAGAGTTCTGCGGATCGATGCGAAAACGTATGTAACTTATCTTCGGGAGGCTAGATGAT
GTCTTTAGGAAGATTTCCTCTTTTGTTTCACTTTCGTGCAGCGTGTGTCTTATTGGTTCCTTGAAATCTCACTTGTTTCA
CTCTTTTGCAGGATGGCTCACACGCGAGGTGGCGCGGCCGAGGGTGATGCACCCGGGCCTGCAAATAGAGCCCTAGCTTG
GGGTAGACGCTGACCCCGAGGTCGAGGCAGGGCCGCAACACCGTCCCGAGATAGGGATGAGGAGTCCAGGCAACATATGT
ACCTCTACAACCAGTGGGGCCAGCCCAGCCACCACCCGCACTAGCTGCAAGTCTTGATCTTCATGCCATGATGGCTCATA
TACTAGCAGCTATTGGTGAGATGCGATAGGCACCAGCCCCAGCACCAACTCCAGCTCCTAGGGGTGTGCATCAGTAATTC
GGTTTGGTTTTATGTATTATCGGTTCAATTTATCAATTTTCGTTTTAAAATATGTTAAACCAATAAGATATTTTTTATGG
GTTTTTGGTTTATCGGTTTTGGTCCTTAACGGTTCTATTTTCGGTTTAACCAATAAGAAAATACTTATAAAATAAATATA
TGACTTTTCTAATAAATTTGATGCGAAAACACAATAATGTAACTTTACAAATGCTCATAAAATAGAAACAATAATAACAA
ACATGAAAAGAACTATAAAAGCGTAACACAAAGAAAAATTAAGAGGAATATAGTTCTTAATTTTAGATTTTAACGTTTAT
TATAATGTGAAATTGTGAACTCGAAGTCACTGTGAAGTGTGAATTGAAGGCTAAAAGACAAAGATAGTAACAACTAAGGT
ATTGAGATTAATATATAATATTTATGTACAGGTAAAAGTAGTAAATTACTAGTCTTAATGGGCTATCGGTTTACCCAATA
ATCCAATATTAAAACCAATACCGAATCGATAACCCAATAATTTTTTTATAAAACCATTAAAAACCGTTAACCCAATAACC
CAATAACCCAATAACCCAATAACAATAAACCAATAACAATAAACCAATAACACGTTTATCGATTCGGTTTATTTGTTGGT
TCAGTTTTTGCACACCCCTACCAGCTCCCGCTCCAGCACCGCAGGGTCAACCTGTCGCAGCGGCACTAGAGGTTCTGCCA
CCACCAGTTTATGTGGCCGCCCAGCCAGACTTAGCTGACGGGGAGATGCCACTGCGCGAGCAGAAGATGCTCGGGGTATT
CCAGAGGGTGGCACCGCAGATATTCTCAGGGGCAATTGGGGAGGATGCCCACGAGTTCCTGCTCACTTGCTAGGAGAAAC
TACAATCTTTAGGCATTGTGGAGTGGAGAGGATCCAACTTCACCGCCCATCAGTTTCGTGGGCCAGCCAGGCAATGGTGG
CGCACGTATCGACAGTCCAGGCCAGCTGGATCACCTTTTATATCTTGGGGTGAGTTCTAAGAGGCTTTCTTGGCCTGATT
CATACCACAGAGTGTCAGGGATAGGCTTCGTGATCAGTTCTCCAGATTGGAGCAGGGCCCTATGACCGTCTTAGAGTACG
AGGCGAGGTTCCATGAGTTGTCCCGCCATGATACCATGATCCTGCCCATGAAAGAGGAGGGAGTTCGTTGTTTTGTATGT
GGGTAATGCGGTACCATCTGAGGGTCGACACAGGGCATTTGCTTTCAGCCGACCCTTTATTTATTAATGTGGTCGACCAT
GCTCGATCCATGTAGCATATTCATCGCGAGACCCAAGGGGGCAGCGATAAGAGGGCACGCTCAGGGCGTTTATCTTCAAA
GTGTTATGATTGCAGTGCTCTTGACCATTGGTCAAAAGAGTGCCCCCGGCGAGGGCGATGGGCGATTGTACCAGCTCCCC
CTGCACCTAGACAAGTTTCAGCAGTGCCCTCTCTAGCTAGATGTGGTGGTCAGGACCAGGACCGTCGGGACAACCGACAG
GGTACCAGAGGTGGAGCACGAAGATACATGTTAAGTGGTAGATCGGATGCACCAGGCAAAGGTGCTCAAAGCCATTTCTA
CGCAGCCCCGACGAGAGTGGCGACTGAGTCAGGTACACTTTTATTATGCCGTTAGCCTGCTACAATATTGTTTGAACCAT
GGTCCACATTCTCGTATGTATCTGTTTATTTTGCTCCCCAATTGGGTATGAGGTCTGAGTCCTTGGCAGAGCTGGTTCAT
GTTTCGACCCTGGTGGATGAGTCCTTAGTAGCGGATCAGGTATTGTGATCTTGCTTAGTGACTATCCAGGGTTATGATAC
TAGAGTTAATCTTATTCTGCTAGATATGGTCGATTTCGATGTGATTCTGGGCATAGACTGGTTATCCCCCTACCATGCGG
TCTTGGATTGCTACGCCAAGACCGTTACCTTAGTGTCACGACCTAGACCGTCGTGATTGACACCCACACAAACCATCCGG
TGGGAGAACCATTACTACAACCCAAACAAAGAAATTTTATGAAAACTAAGGCATTTAAAGATACAAAAGCAGGTTTAAAT
GACAATAAAAATACGGAGTTCCCATAAATTCCAAAGGTTTTAACAAACAACTAACCAAACTAATGCGGAAGAACAACCCC
TAGAACCTGAAAGTCAATATACCAAAACTCTACTAACGACAAGTCTAAGAACAAAGGGTAAAACCCTAAAACTAAACAAA
CACCTTAAACAAATAGCCCGAGTCCGAAAAGAGTAAACTTAAATAAGAGAGATCCATGGCAGCCTGAAAGAATTGGCACA
CCCTTGAATCCGGTCACGCTCAATAGTCACCTAGCTGAGGTCTATCAATAGCTGCCTGAAGATGCCCTGCACTCAACAAA
GAACAAGCAAGTGTAGTATCAGTACACAACCACAGTGTACTAGTAGGATCACGTGGCTATCCCAATAAGTGAAACACATG
CAAGTAAGCAAAACATTATAAAACAGGCATATACCGAACATATACAATATTAGTCATCTTTTTAGGATCAATGTAGCATC
ACACGTTCTCAATAATACACATTGGTTATCAATTTAGAGCAATATACAGTCTTCCAATATCAATCATCATTAGATATGAA
CGTAATCATAACAAGTATATACACAACGCAATTCAATGGTCCTCTCACGGAATCCAATTCAATGGTCCTCTCATGGAACC
CACACCCAAACTGTTAGCATACCGGAACGTGGTACCCAATCTAATGTTTATGTCGGAATGTGGCAATCAATACCATGTTT
ATGCTTGAACGTGGCAATCGATCCCATGTTTATGCCGGAACGTGGCAACCGATCTCATGTTTATGCCGGAACGTGGCAAC
CGATCCATTCAACAAACCACAATTACAATCACAATGTATATTCTCACAATCATACAACAAAAGGTGATTCATGGCATACG
ATTATTCAATTATCCTCATTTTCAATTAGGGTGATCAATAATGCAACATTCACATACATACATGCATTATAATGAGCAAT
TACAAACATATATCATACCAACATGAAATCACAACCATCACCTACCTCAAATCCAAGCTTGAATCCCTTAAGACACTTGA
ATCATCCTTTCAGAATTCTTCCCGCTTGTTCGTGGTCTAAAAATATACAATTAACGCAAGGATCAACAATCAAAGGTCTT
ATTATCCGGATTATAACAAACCCAATAACCCTAGACCAAACCCAAGATCCTAATACCCAATTTAGGGCTTTTTCCACCAT
AGATTCTAGATCAAAACCCTCCCCCATCGATATTACCCATTAGATTACGTTCTACGGATCGAAAAATGGATTCGGGGAGT
TAAAATCTTACCTTTAGCCTCAAGAATGGTGGAAAACTGTCAGGAATCGCCTTGGTTAGTTCCTTAGCTCCAAAAATAAA
AAAGTACACAATAAAGACATTTTGGGGTTTATTTACGACCTTAAGTCGTGTCAGACCTGCCACAACGGTCTTCACCCCGC
TACAGCGTCCCCACCCTGGTGGCAGAAATTCCGCCCTAGCGGCTTGCACTTAACCAGTGAGCTATTTTAATAATTCCAAG
ACCTCTATTTCACAACACACCTTTAACCAACGACGCTCAGAAAATACCATTCACGCTAAGATCGATTTCGGGAGTTCTAC
TCACCCGAATTTAATTTCGTTAAGTCGTACAGAATCCTTAACGACTTATCTAACCAATCCTGTAATTGAAATCATAAATA
AGTCACCTGATTGTTACCATATTTCCCTACACCTTAACAACTCTGATTTTGTCCAAATTTGGACTAGGTTGGGACATCCC
AAGTTACTACGAAAAAATTTTTTGACCTAAATTTTTTCCCCATTGGCTTTTCTATAACGACGGGAACATGTCGTTACAAT
AGATACCAATTTACCCATCACTCATCCCTAAGTGACAAACTAGGAGAAAAGGGCTAAAGCAAGAATGAAGTAATATCTGA
ATCGTCGAATAACTGGTGATACTTGTCCCATATACTCTTTTTGTTGACTCTGGGCTGCTAGAAGCTTAGATTAGATACTT
CTCACCTTACCCTGAACATCTTTCACCAAATCAACTCTCAAAGGTTTCACATCTTCAACCTCAAACCAACCAATTGAACA
CCTACACATCCTCCCATATAATGCCTCAATGAATTCATCTCAATACTCGAGTGATAAATATTGTTGTATGTAAACTAAAC
TACAACAAAAGTGATTCCCAACAACTACCAAAGTTGATCGTACACACATATACAACATGTTATCAAGGACCTTGACACAA
TTATCCGAACGAATCCTTTAGCACTTAAGCATGATAAAATTCCAAGTCAATACTCGCTACAAATAGAAGTGAACCTGAAT
CAACCAACACACACTCATAATACCCAAACAATCATAATTCTTAACAATATCTCCATCCCACAACATAAATTCCCACGAGC
TTAAGTTATAACAAATTTGATCTTTAGAAATCAGATATTCATCGAGGGATATGTCTAAGCATACAACCCCTCTAGCAACA
CTATCGAAATGCTAGATTTAGTAATTGTAGATTACCTCTTAAGAACAATAGAATTGGACCCAACGATCCCTACATTCAAC
CACACATAATCGATACATGACCTCGACGACTAGAAAAATATTAAGATTGCCGGACAACCACAAATACTCATGGTAGCTCT
TCTATAAATTCTCATAAGTAAGGTGGTACATGTAGAACCGCTAAAATACTTTAACAACTCTAAGGCAACACCAATTATGC
CATTCGTGCTAACCAAATCTTCCCAATCTTCCCACTCAACCAAGAGAACATCGCAGGATTTGGTACCCCTGATCCACCAC
TAGGGATCCATCCACAAAAGTAATAACACACGAGAGCATAACTAGTGAATCATACTCACAATACTAACAACCATCATAAA
CACTCCGACCATTTACCTTACTATAAACCAACACTTTTAAATGAAAACCTTTCTTAGGTACTTAACAACAACAATAATAA
ACATTACGACTCAACCCAAGTGTAAGTTCTTTCAAAGGCTCAATACCTAATACAATTGATCATTTCTCACCTTGCAAATT
CATACCTTGACAAAATATATCACCACGAGGTAGACTTACCATGAAAAAAAATCTGAATTGTAACTCAACCGTATAACACA
ATCCCCTTATCTATCAACATTAGTTTATACCTTGAAGATTTTTATGAAATCATGGATCTTCGCTTATCATTAGTCGCATC
TCCATCGATCGTACAATATCTTTCCCTAACAATCCAATCGTACTCATTACTAAACTCAAAAACAAAAACAAGCATTTATC
ATCACGCTTAAGCTAATGTCTGCACAATCATTTCTCAAGTATTTTTCAATAGTTTTTGACCAATCTGACGGACTTGTGAC
ACTATTACCATAGCCATAACAAAACGAATGAAATCATGCGTTTCTGAACTTAATTATCTACCCCTCTGAAGATACTTCTT
TAGCCTTAAGAACCCAATAAAATATTCTTGCTCTCACCTCTCTCTAAAGTCTGTACTATATTCTTCTATATGTTCCTTCA
TTATAACTTTCGCTCTTTAACATTCTATTTGAGTAGTGTCCTACCATCTTTTATAACTTTTTATATAACCACGTTACTCA
CTAAATATTAGAAAACCAGACCCTTAGGTACTCGCAAGTCGTAATTACTATACAAAATTCGCTTAACCAACAATCTTATT
ATATAGTTGCATCTCGTCACAATCCATCACGACTCTTATTACCATTATACTCCGTCATCCTTGACTATCACTACCAAGTC
AACTTTTTCATCAACACGACACCTCAAACTCAGGTATACTCATCAAATTCAGAGGACTAACCCAATTTATACGCACTTTC
TTACTAAAATACTTCAATTTCCTTTACCCAAGTATACTCCTTGGGACCTTCCTTATCGATAAGTTTGTCATTCTGGTATC
AATTCACTTCTTTATGGCTTAAGATAAAATCACCAATCCTCATACTACCCTCCTTCTTCTTAATTAACAGGACAGGAGCA
CCCCATGGGGAAGCACTAGGACAGATGAAACCTTAATCAAAAAGCCCTTGGATTTGAGCTTTAAGCTCTCACAATTCTAA
CACCACAAGAATAGACTCAATAGAGGGAGACTCAACCTCAACATCCCAAACATGAGCCAAATAAGCCAAACAACCCTGCC
CTACTAGTTTCCTAGCCCGAATGAAGGATATGATCCTAGCTAGCTTAGGCTTGTACACCCTTTTCCACTCTAATCTTTCC
TTACCGAGGATCTTTAGAGTTACCGACTTAGTATTATAATTAAGCTCGGTATAATAGGGGGACAACCAAGTCATGCCTAA
GATTATGTCAAGTCAGTCATATCCATCATAACCAAATCAACCAAAATCTGAAAATCCATAACCACAACAAGACTACACGA
TACACATGGGTGACTATGACTGACTCTTCAATTGGGGTAGAAACATGGATGGGGGCATCAAGTATATCACGAATCACATC
AAATCCCAAGACAATTGAACTGACACATATGAATAAGTAGAACCCGGATCAAACAAAACAATAGCCATCCGGGCACAGAC
AAGAGTAGCACTTGTGACCACTGCATCACACCCTCAAACTTGGTCTTCCCAGAAAAACATAAAACTGAGCCCTGTCATCT
TGATGGGCAACCTCGTTGCCTGACTGCACTACTCCTCTACCTATATTACCATTTCCCTGGCCTCGCTGATTTCCTCCTCA
TATGCCCTGGTTCTCCACAATTTTAGCACACTTCATAACTTATATTCGATTGCTGAACACTGAGTTAGATCGCGGGGGTT
AGTTCGGGTACGACTCGGGGTCCATAATTGTGACTATGGAAAATAAATGAGACAAGGCTGAGATTATGTCTCGCCCTGTC
CCGCTCTGGGGGAGAAATCCCGCACTAGCGGTCTCGCCGTGGTAGGGAAAATTCTGCCCCAGCGGCCCTGACGGAAACAT
AACCCCTGCCAACAATTTCTGGGGTTCCTTTCTTTTCTATATTTCCCCTAGATTTCTCGGCTGTAACTAGGCATTTATGA
AACCCATTTAGCTAGGACAATCGTTGTCTACCCCCCGATCAACCCAACAAGTACGTACTTTAGAATCCTTTTACATCGTT
TCAACACTACAACACACATATCCCCAGGATATACCTAGACTCTCACATGATTATCAGTTGGTCGCAACGCACGTCCAAAT
TTCTCTCTTATGAACCACATCGTAATTTATCTAGACCCTTGCACCTAATCTCGTGATGACTTTCTTTTCACAACAAGTTT
CACGACACTCAAACACTTACAACTTGCAGACAAGTCCAAATAATGTAATTAGTTCGTTCCATACATGACCATTACTAATC
ATCTATGTCTTATACGACCCCTAAGGTCAGATACCAATTGGAACATTCTCAGTTCCAATTAACTTGCTTGTGTCCCTTCA
GCCAGGACTACGTTGTCTAGTTCACTCTGTTGAGATACCAATTGGAATCGGGAGATACCAATTGGACTCAACTCATACCA
CAAGCGACAATAGTATCTAGAGAGCCCCATAAAACTGCTAATTTCAATCATAGAACTTGGTCGAACCCAATTTTTAACCG
CCTCAATCTTTAATTAATGGTAACCAGACCTTAAATAAATCTTAGAGAAAGTCGATGCACATTGCAATTGGTCAAAAAAA
TCATCTATTCAAGGCAATGGATACTTGTTCTGCATGGTGACCCTATGCAATTGTCGGTAGTCCATACACATCATATTTTG
TTAGTGATGGTGTTATCACTTTTGTTGCTCTAGTTCGAACCATAGAGTGAAGGATGAAAGATACCAATTTGTATCACCCA
GATATCAATTGGATTCAAGTCATAGCACGAAAGAGTAGAAATAAGTGAGTTTTCCCTAAAGTCCGATAGCCTCTCGAAGA
AAAGTACGGACGTCATCGTACCGTTCCGTAAGACTCTACTAGACTTGTTTTGGTACAATGAGATCAACGAACCTAGGGCT
CTGATATCAACTTTTTCATGACCCAGACCATCGTGATTAACACCCACACAAACCCTCCGAGGAGAACCATTACTACAACC
CAAAAAAATAAATTTTATGAAAACTAAGACATTTAAAGATACGGAAGCATGTTTAAATGACAATAAAAATACGGAGTTCC
CATAAACTCCAAAGGTTTTAACAAACAACTAACCAAACCAGTGCGGAAGAACAACCCCTGAAACTTGAAAGTCAATGTAC
CTAAACTCTACTAACGATAAGTCTAAGAACATGGGGTACAACCCCGAAACTAAACAAACACCTTAAACAAATAATCTGAG
TCCGAAAAGAGTGGACTTAAATATGAGAGATCCACGGTAGCCTGAAAGAACTGGCTCACCCTTGAATCTGGTCACGCTCA
ATAGTCACCTAGCTGAGGTCTATCAATAGCCTCCTGAAGATGCCTTCTACTCAACAAAGAACAAGCAAGTGTAGTATCAG
TACACAACCACAGTGTACTGGTAGAATCACGCGGCTATCCCAATAAGTGAAACACATGCAAGTAAGCAAAACATTATAAA
ACAAGCATATACCGAACATATACAATATTAGTCATCTTTTCAGGATCAATGTAGCATCAAACGTTCTCAATAATACACAT
TGGTTATCAATTTAGAGCAACACACAGTCTTCTAATATCAATCATCATTAGCTATGAACGTAATTATCACAAGTAGATAC
ACAACCTAATTCAATGGTCCTCTCACGGAACCCAATTCAATGGTCCAGTCATGGAACCCACACCCAAACTGTTAGCATAC
CAGAACGTGGTACCCGATCTAATGTTTATGCTAGAATGTGGCAACTGATCCCATATTTATGCCAAAACATGGGAACTGAT
CCCATGTTTATGCCAGAACGTGGCAACCGATCCATTCAATAAACCACAATCACAATCACAATGTATATTCTCACAATCAT
ACAACAAAAGGTGATTCATGACATACGATTATTCAATTATCCTCATTTACGATTAAGGTGATAAATAATGCAACATTCGC
ATAAATACATGCATTAGAATAAGCAATTACAAACATATATCACACCAACATGAAATCACAACAATCACCTACCTCAAATC
CAAGCTTGAATCCTTTAAGACACTTGAACCATCCTTTTAGAATTCTTCCCGCTTGTTCGTGGTCTAAAAATATACAATTA
ACGCAAGGATCAACAATCAAAGGTCTAATTATCCGGATTATAACAAACCCAATAACCCTAGACCAAACCCAAGATCCTAA
TACCCAATTTAGGGCTTTTTCCACCATAGATTCTAGATCAAAACCCTCCCCTATTGATAATTACCCATTAGATTACGTTC
TACGGATCGAAAAAAGGATTTGGGGAGTTAAAATATTACCTTTAGCCTCAAGAATAGTGGAAAACTGTCAAGAATCGCAT
GATTTCGTTCCTTAGTTCCAAAAATTGAAAAGTACATAATAAAGACATTTGGGGTTTATTTACGACCTTAAGTCGCGTCG
GAGCTGCCACAACGGTCCTCACCCCGCTACAGCGGCCCCACCTTGGCGACAAAAATCCCACCCCAACGGCTTGCACGAAA
TGAGTGAGCTATTTTAATAATTCCAAGACCCCCATTTCACAACACACCTTTAACCAATAACGCTCAGAAAATACCTTTCA
CGCTAAGATCAATTCTAGGAGTTCTACTCACCCTAGTTCAATTCTGTATAGTCGTACAAATTCCTTAACGACTTATCTAA
CCACTCCGATTGTTATGAGATTTCCCTACACCTTAACACTCTAATTTCGTCCAAATCTGGACTAGGTTGGGAAATCCCAA
GTTAGTACGAAACAATTTTCTCACCCAAAAATTTTCCCCATTGGCTTTTCTATAACGACGGGAATAGGTCATTACACTTA
GCCATGCTTGGTATTCTCCCGGTGTTGTGGCAGGGTACTCATTTTGTTAGTAGCTCTGTACTAGTGACTTACATGTTCTG
GGAGGGATCTTTATTTGTATATATATGTTTTGGTTTGCTTCCGCCTGTTTATATTGTTATCTTAAATTTTGCCTACTCTT
GTTTAGTTTCTGCCCTCAGACCCATTACTTGTTGTTCTGGGTTACGGGTTGGCTTACCTACTGGTGGGTTATAGTAGGTG
CCATTATGACTCGTGAAATCGAGTTGTGACAAATTGGTATTAGATCTCCAGGTTTATCGGTCTCACTTGTATAGAGCTAA
GGTCTAGTAGAGTCCTGCAGATCGGTGCGGAGACGTCTGTAACTTATCTTCGGGAAGGTACATGATGTCTTTAGAAAGAT
TTCTTCTTTTGTTTCACTTTCGTGCAACGTGTCTTATTGGTTCCTTGAAATCTCACTTGTTTCACTCTTTCGCAGAATGG
CTCGCATGCGAAGTGGCACGGTCGGGGGTGATTCACCCGGGCCTGTAGAATGATCCCCAGCTTGGGGTAGACGCCAACCC
AGAGGTCGAGGCAGGGCCACAGTACCTGCCCGAGATAAAGAGGATGAGTCCTAAACAACATATGTACCTCCACAACAAGT
AGGGCCAGTCCAGCCACCACCCACACCAGCTGCAACTCTTGATCTTCATGCCATGATGGCTCAAATACTAGCAGCTATTG
GGGAGATGCGACAGACACCAGCCCCTGCACTAGCTCCAACTCCTAGGGGTGTGCATCGATCATTCAGTTCGATTAATGTA
TTATCTATTCTGTTTATCAATTTTTGGTTTTAAAATATGTTAAACTAATAACCAACCAATAAGATATTTTTTATAGGTTT
TGGTCCTTAACGGTTCGATTTTCGATTTAACCAATAAGAAAATACTTATAAAACAATTATATGACTTTTCTAATAAATTT
GATGTGAAAACACATTAATCTAACTTTACAAATGCTCATAAAATAGAAACAATAATAAAAAAACTTGAAAAGAACTATAC
AAGCGTAACATAAAGAGAAATTAAGAGGAATAAAGTTCTTATTTTAGATTTTAACGTTTATTATAATGTGAAATTGTGAA
ATTGTGAAATAGTGAAGTGTGAATTGAAGGCTAAAGGATAAAGATACTAACAACTAAGGTATTGAGATTAATATATAATA
TTTATGTACAAGTAAAAATAGTAAATTACTAGCTTAATGGGTTATCGGTATACCCAATAACCCAATATTAAAAACCAATA
CCGAACTGATAACCCAATAATTTTATTTATAAAACCATTAAAAACTGTTAACCCAATAACAATAAACTAATAACCCTTTT
ATCGCTTCGGTTTATTGGTCGGTTCGATTTTTGCACACCCCTATCAGCTCCTGCTCCAACGCTGTAGGGTTAGCCAGCCG
CATCAGCACCAGAAGTTCAGCCGCCACCAGTTCATGTGGCCGCCCAGCCAGACTTAGAGGACGGGAAGATGCCACTGCGC
GAGTAGAAGATGCTCGGGGTATTCTAGAGGTTGTCACTGTCGATATTCTAAGGGGCGATTAGGGAGGACACCCACAAGTT
CCTACTCATTTTCTAGGAGTAACTACAGTCATTAGGCCTCGTGGAGTCGACTTTACCGCCCATCAGTTTTGTGGTCCAGC
CAGGCAGTCGTGGCGCACGAATCGACAGTGCAGGCTAGCTGGATCGCCTCTTATATCTTAGGGTGAGTTCTAAGAGACTT
TCTTGGCCCGGTTCATACCTCAAAGTGTCATGGATAGGATTCATGATCAGTTCTCCAGATTGGAGCAGGGCCCTATGACT
GTCTCAGAGTACGAGGCGTGGTTCCATGAGTTATCCTGCCATGTTACCATGATCCTGCCCCCGATAGAAGAGAGAGGTCG
TTGTTTTGTATGTGGGTTGCGGTACCATCTGAGGGTCAACACAGAGCATTTGGTTTCTGCCGGCCTTTCATTTATTGATG
TGGTTGACCATGCTCGATCCATGAAGCATATTCATCGTGAGTCCCAAGAGGGCAGTGATAATAGGGCACGCTACCAGGGC
GTTCAGCTTCACAATATTATGATTGCGATACTCTTGACCATTGGTCCAGAGAGTGCCCTCGACGAGGGCGAGGGGCGATT
CTACTAGCTCCCCCTGCACCTACACCAGTTTCAGTAATTCCCTCTCCAGCTAGAAGCGATGGTCTGGACTAGGACCGTCG
GGACCGCCGATAGGGTACCAGAGGTAGATCTCGGGGAGGCAGGTCAGGTGGTGGATCGGATGCATCGGGTAGAGGTGCTC
AGGGACATTTCTATGCAGCGCCTGAGACATTTGACGATGTCATCACAGGTACGCTTTTATTATTCCATTAGCCTGCTAAA
ATATGATTTGATCTCGGGTCCACATTCTCGTATGTATTTGTTTATTTTGCTCCCTGATTGGGTATAAGGTTGTAGTCCTT
GGGAGAGCCGGTTCATGTTTCAACCCCGATGGGTGAGTCTTAAGTAGTGGATCAAGTATTGTGATCTTGCTTAGTGATTA
TCTAGGGTTATGATACTAGAATTGATCTTATTCTCCTAGATATGGTTAATTTAGATGTGATTCTGGGCATGAACTGGTTA
TCCCCTTACCATGCGTCTTGGATTGCTACACCAATACCGTTACCTTAGTGTCACGACTCAGTCCGTCGTGATTGGCACCC
ACACAAACATACCGGTGGGATAACCATTACTACAACCCAAACAAACAAATTTTATGAAAACTAAGGCATTTAAATATATA
GAAGCAGGTTTAAATGATAATAAAAATACGGAGTTCCCATAAAATTCAAAAGTTTTAACAAACAACTAACCAAACTAATG
CGGAAGAACAACCCCTAGAACCTGAAAGTCAATGTACCAAAACTCAACTAACGACAAGTCTAAGAACAAGGGGTACAACC
TCGAAACTAAACAAACACATTAAACAAATAGTCTTAGTACGAAAAAAGTGGACTTAAACAAGAGAGATCTATGGCATCTT
GAAAGAACAGGCTCACTATTGAATTCGGTCACGCTCAATAGTCACCTAACTGAGGTTTATCAATAGCTGCCTTAAGATGC
CCTGTACTCAACAAAGAACAAGCAATTGCAGTATCGGTTGTGAGTGTACTGGTAGGATCACACGGCTATCCCAATAAGTG
AAACATATGCAAGTAAACACAACATTATAAAACAATCATATTCCAAATATATACAATATTAGTCATATTTTCAGGATCAA
TGTAACATCACATGTTCTCAATAATACAAATTGGTTATCAATTTAGAGCAATATACAATCTTCCAATATAAATCATCATT
AGATATGAACGTAATCATCACAAGTAGATACACAACACAATTCAAAGGTCCTCTCATGGCACGTTAGTCAATGGTCCTCT
TATGGAACCCACACCCAAACTGTTAGCATACCGAAACGTGGTATTCGATCCAATATTTATGCCGAAACGTGGAAACCGAT
CCCATATCTATGCTGGAACATGGCAACCGATCCCATGTTTATGCCGGAACGTTGCAACCGATCCCATGTTTATGTCGGAA
CGTGACAACCGATCCATTTAACAAACCACAATCACAATCACAATGTATATTCTCACAATCATACAACAAAATGTGATTCA
TGGCATACAATTATTCTATTATCCTCATTTATGATCAGGGTGATCAATAATGCAACATTCGCATACATACATGCATTATA
ATGAGCAATTACAAACATATATCACACTAACATGAAATCACTACGATCACCTACATCGAACCCAAGCTTGAATCCCCTAA
GACACTTGAATCATCCTTTCCGGATTCTTCCCGCTTGTTCGTGGTCTAAAAATATGCAATTAATGCAAGGATCAACAATC
AAATGTGTAATTATCCGAATTATAACAAACCCAATAATCCTAGACCAAACCCAAGATCCTAATACCAAATTTAGGGCTTT
TTCCACTATAAATTCTAGATCAAAACCCTTCCTCATCGATAATTACCCATTATATTACGTTCTACAGATCGATAAATGGA
TTCGGGGAGTTAAAATATTACCTTTAGCCTCAAGAATGGTGGAAAACTGTCAAGAATTGCATGGGTATGTTCCTTAGCTC
CAAAAATTGAAAAGTGCAGAATAAAGACGTTTTGGGGTTTATTTACGACTTTAAGTCACGTCGGACCCGCCACAACGGTC
CTCACCCCGCTACAGCGGCCCCGCCCTAGCGACAGAAATTCCACCCCAGCGGCTTGCACGGAACAAGTTAGCTATTTTAT
TAATTTCAAGACCCCTATTTTATAACACACCGTTAACCAACGACGCTCAGAAAATATCGTTCACGTTAAGATCAATTTTG
GGAGTTCTACTCACCCGAATTCAATTCCGTAAAGTCGTACATATTTCTTAACGACTTATCTAACCACTCGTGTAATAAAA
ATTATAAATAAGTCACCTGATTGTTACCAGATTTCCCTACATCATAACGACTCCAATTTCATCCAAATTTGGACTAGGTT
GGCAAAATCCCAAGTTACTATGAAAAAGGTTTTCGACCCAAAATTTTTTCCAATTAGATTTTCTTTAATGACGGAAATAG
GTTGTTACACTTAGCCATGCCTGGCATTCCCCCGGTGTTGTGGCATGGTGCTTATAGTCACACACTGACGGAGATAATCT
CTTTTATGTGGGCTAGGCGGTTGGTTTCTTCTGGGTGTTTAGCTTATTTGGCCTATGTGTGAGATGTGAGTAGGGACAAC
TTTTTAGTTGACTCAGTTCTTGTGGTTAAAGAGTATGCAGATGTGTTCCCTACTGACCTACCTGGCCTACCCCCACACTG
TGACATTGATTTTGCCATAGATTTGGAGCCCGACACCCGTCCTATTTCTATTCCACCTTACCTGATGGCTCCTACAGAGC
TCAGGGAGCTCAGTGTTTAGTTAGAGGACCTCTTAGGTAAAGGGTTCATCCTTCCGAGTGTGTCGCCGTGGGTTGCTCCT
ATTCTGTTTGTGAAGAAGAAGGACGGGACTATGAGGATGTACATTGACAGACAGCTGAACAAGAGGTGACGGTGAGGAAC
TGTTACCCTATGCCTTGTATTGATGACTTGTTTGATCAGCTTCAGGGTGCCACCATTTTTTTAAAAATTGATTTGAGCTC
CGGGTACCATCAACTGAGGATTAGGGCAGTGAACATCCGTATGACCGCATTTAGGACTCGTTAGGGATACTATGAGTTCC
TTTTGATGTATTTTGGATTGACTAATTTCCCTGCCGCCTTCATGGACTTGATGACACATCTGTTCAAGCCATACCTTGAT
TCATTTATTATCATCTTCATTGATGACATACTAGTATACTCCCGGAGTTGAAGTGAGCATGAGCAGCATTTGAGGATAGT
GCTCTAGACTTTGAGAGATCAACAACTTTATGCCAAGTTCTCAAATTTTGAGTTTTGGATTGAGTATGTGGCATTCTTGG
GGCACGTGGTGTCCAAGAATGGTATTATGGTTGATCCGACGAAGATTGAGGCTATTCATGATTGGGACATATCCACTTCT
GTTACTGAGGTTCATAGCTTCGTCGGGTTAGCGAGTTACTACATACAGTTTGTTGAGGGCTTTAGTACTATTACAGCCCC
TTTGACTCAGTTGACTCGCCATGATGTTCCCTTTTTGTGGTCAGAGAAGTGTGAGATGATCTTTTTAAAGCTCAAAGAGT
TGCTTACTACCGCTTCTATATTGACCTTCTAGTTGAGGGCAAGAGCTTCACGGTATATTGTGATGCATTCGGCGTTGGTT
TGGGTTGTGTATTGATGCAGCGAGGCTGGGTTATAGCTTACGCGTTGAGGCAGCTTAAGCAACATGAGCGCAACCACCCC
ACCTATGACTTGGAGTTGGCGACGGTAGTTTTCGCGTTTAAGATTTGGAGGTACTATTTATATGAGGCTCGTTGTGAGAT
CTACACTGATCACCGGAGCCTCCAGTACCTTATGAGCCAAAGGGACCTTAATTTGAGGCAACGTCATTGGATTGAACTCC
TGAAAGATTATGACCTCTCTATTCTTTATCATCCGGGCAAGGTGAATGTAGTAGCGGACGCCTTGAGCTGGAAGGCGGGG
AGTATGGGTAGTTTGGCCTTTCTTTCTGTTTCGGAGTGACCGTTGGCTTTAGACATCCAGTCCTTAGCTAATCGGATGAT
CAAACTTGATATTTCATATTCCAGACGGGTGTTAGCCTATGTGAGAGTTCAGTCATCTTTTCTAGATCGGATCCGTGGTC
ATCAGTTCGAGGATGAGTCTTTGGTGGCACTCAGAGATAAGGTGTTGGCAGGTGATGCTAGATAGGCTACCTTAGATTCG
GATGGGGTTTTGAGATTTGATGGACGATTATGTGTTCCGAGAGTTGGGGGTTTGATTCAGCTGATCCTGAGCGAGGCTCA
TGATTCCAGATATTTTATCCATCCGGGCACAACTAAGATGTTTCATGATTTGAGGTAGTTTTATTGGTGGAACGGTATGA
TGAGAGATATTGACAACTATGTATCCCGTTGTTTGTGTTGCTTGCACGTTAATGCCGAGCATTTGAGGCCTGGTGGTGAG
TTCCAGAGATTACCCATTCCGGAGTGGAAGTGGGAGTGTATCACTATGGACTTCATTGTGGGGTTACCTCTGACTTCTAG
AGGTGTTGACAACATTTGGGTAATCGTAGACTGATTGACAAGTCAACACACTTCCTTCCTATTCATACTACCTTCAGTGC
CGAGATGTTGGCTCGTATCTACATTCGGGAGGTGGTTCGTCTTCATGGTGTGCCTGTTTTTATCATTTCAGACCGAGGTT
CACAGTTCACTTCCAGCTTTTGTAGGGCTTTTCAGGAGGAGTTTGGCACCCATGTCCACCTTAGCACATCATTTCACCCA
CAGACGGATGGCCAGTCGGAGCATACTATTCAGGTCCTTGAGGATATGTTGCAGGCCTGTGTTATTGATTTTGGAGGTCG
GTGGGACCAGTTCCTACCTTTGGCGGAGTTTGCGTACAACAACAATTACCACTCTAGTATTCAGATAGCCCCGTTCAAGG
CCTTATATGGAAGGCGTTGTCGCTCTCTTGTTGGTTGGCTTGAGTTTATAGAGCCTAGATCGCGTGGTACATATTTGCTT
CAGGAGGCCTTGGATCAGGTGAGTGTGATTCAGGATAGGCTCATGATAGGCTCAAGTTGGCTTAGAGTAGACATTAGAGT
TACACGGATCGTAGGCTTCGGCGTTGAGGTTTGCAGTTGGTGACTAGATATTTCTCCGAATATTGCCCATGAAGGGCGTG
ATGAGATTTGGGAGGCGAGGCAAGCTGGATCGTAGGTATATAGGCCCTTTTGAGATTTTAAGGGCAGTTGGCAAGGTTGC
CTATGAGTTAGCTTTACCTCCAACACTATCGGCTATCCACCCAGTTTTTCCATGTTTCGATGCTACGCCGATATGTGCCA
AATGAGTCTCATGTGCTCCAGTATGATTCAGTTGAGTTGGATGATCGTCTGACCTTTATAGAGGAGCTGGTTGCCATTCT
AGCCAAAGATGTCAGGCAGTTGCGGTCAAGAGCCATTCCTATTGTTAAGGTCCGTTGGAGGCATCGTCCAGTCGAGGAGG
CTACCTAGGAGATTGAGCAGGAGATGTGGGAGTAGTTCCCCGACTTATTTGAGCCTTCAGGTACTTCTTGACTCTTACTT
TCGCAGACGTAAGTCTTTTTTTAGTAGTGGATATTGTAATGACCCTCCAGGTTATTTTTGCCTTAATGCCTCATTTTCGT
CAATTAGAGCGTTCCTATAGCAACCCCAAGTCATTTATGACTTACTGGCACTGAATGTTCGGTCGCCTGGTCGTTCATTT
GGGTTTTCTGCCTGTTTCCCTGTTTTGGAGCTTTTAAAACTTGAATAGTTGACTTTAGTCAAAACATTAGGTAAACGACC
TCATAATAGAATTTTGACGGTTCCATAAGGGTTCAGAATGGCCAAAATAGGCGGGTAGCATGGTTGGCACGAGTATCGAG
GCCTTCGGTGCGAGTTTGGACCATTAGGCGTTTTAACCTTTGAAATTTAGCCTAAGGTTGACTTTGGTCAACATTCTTGG
AAAACACACTTGAATAAGAATTTCGTCAGCGCGGTTAGTTTCGAAATGTCGAGTTTGGTCTAGAATGACCTTTCATTTGC
TTCCTGAGTCTTCCGATCTAATCCCGAGGCTAATTGTGGAATTGAGCTAAAAATGACATTTGAGTGTGGGACCCACTTTC
AGTAAAAATGACCTCGTATGCATATTTCGAGTGCGCTATTGAGTCCGGAACATCGAATTTATTGCGGTAGCATAGTCCAT
TTGTGCTCTCGGGTCTACGAACAGATCCCGGATACCCCATCGGAGACTTCAAAAATGGAAATAATCTGCTGGTGCATTGT
ATCAGTATTTGGTCACCCTCGCCTATAAGGCAACCATTTTAAGCTTTTCTTCTAAATTTCAAAGTTGAACATCTTGAGCT
ATAGAGCTCCAAACTGGGTGATTCAAGAGGCTAGGTTGTGAGATTTTTTGAGGAGAACGCGTTGGTAAACTCAAAAACTG
CTTTGGGACCTTTGTTTGAGGTAAATTCTCATTTTCACCTGCTGCCATGACTACTTTGTGAATTCAATTTCTGGGATATT
TTGGTACTTGATTTCTCCCTCATTCTAAGTCCGAATTTGATGATTCTAGTTGCTATTTTGAGTGGTTTTTCAAGGAGAAC
ATCATGGTATTATAGGAATTCACTGTAGACCTTCTGTTTCTAGTAAATTTATTGATTTCAGCTGCTGTCCCATTTCTAGT
TCTTGAGAAAATCCAGGTTTTGGTTGCATGTTGATATTGTGATGTTTCCGAGCCATGAATTGTATCCCATTTTGGGACAT
GAGCTCAGGGAACTGATTAGGACTTATTTTTGGGGTTAATTCCAAAATTTCCAGCGCGGGTCCCACTTTCCCTATTTTGA
CCCCAAAATTTGTCCGTTTCCGTTTCCTGCGATTTTAGTGTTAAAACGACCGTATAACGTTGTGATTCTATTTTTGATAG
CGTGGAAGTGTTTCGAGGCCTTTTCTGAAAGGAAAAGCTCCGAAGAAGTGATTTTGGAGCGCGCTGATCGGCCTTCAGGT
AGGTTACAAATTTCCTCTCTTAGATTGAGCTCGAGAATGTGAATGCATGTTAATTAGTTGGGATTTTGGTTGGGTAATTA
TTGAATCATGCATAGGTGTTTAGAAATCATGTTTTCGGCCTATTTCAAAAATTACTGGGTAACTGTGTGCATGCTATGTG
TTATTAATTGACCTTCTTTGCTATATGGAGTACTTGTATGCTTGGTTACTTTTTATTTTAAGCATATTGGGCCTGAGTTT
AGGTTTGACTAGGGCTTGCCTTAGAAATGCATGATTTGAAATCGATAGACCTTAGTTTTGCCCCAACGTCGCTCGACCGA
CTTAGATCCCTGTAGACTGGTGTTGTAGATTTGAGTATGATAGTTTGGGCCTTAGCTAGGTGATACGCTTGCTCCGATGA
TAGTTATACTTATTTCTCCGATACTACGGCTTCACGAGTTATGTCGGCGACATTGGGTTCCGCTCCGCAATTTGAAGTTG
GTTTTTAATTCGGTTCCAAGGACTTACATTTATTGGCTAAGTGTAGACAACGTTCCACATATATTTATGAATATGGATTG
ATTAGGACTCTTTCAACAGCTACATTGGCACCTTTGTAGGGCATCCGAATCCAAGCTCTGACCTCGACCTCATTAATATT
TTCAAAGAGCATCTGGTTAAAGGTACGGCCTCGATCACCTGAATACTTTTATAGAGCATCCGGTTAGAGGTCCGGCCTCA
GTTTCTTGATACTTGTGATTGGTTACTTGGNNNNNNNNNNNNNNNNNNNNNNNNNNNNNNNNNNNNNNNNNNNNNNNNNN
NNNNNNNNNNNNNNNNNNNNNNNNNNNNNNNNNNNNNNNNNNNNNNNNNNNNNNNNNNNNNNNNNNNNNNNNNNNNNNNN
NNNNNNNNNNNNNNNNNNNNNNNNNNNNNNNNNNNNNNNNNNNNNNNNNNNNNNNNNNNNNNNNNNNNNNNNNNNNNNNN
NNNNNNNNNNNNNNNNNNNNNNNNNNNNNNNNNNNNNNNNNNNNNNNNNNNNNNNNNNNNNNNNNNNNNNNNNNNNNNNN
NNNNNNNNNNNNNNNNNNNNNNNNNNNNNNNNNNNNNNNNNNNNNNNNNNNNNNNNNNNNNNNNNNNNNNNNNNNNNNNN
NNNNNNNNNNNNNNNNNNNNNNNNNNNNNNNNNNNNNNTGATGCACGTTCGAGCACCAGTGGCTAGCGTTGATATTGAGC
TTGGAGTAGTCAGATCCGGAGATTGGGGTGAGCACATGATATTTTGTATTATTTTAGTCTCCATATGTATATATAGACTT
GTCTTTTGCCTTTTGAGACATTCTAGTTTCCGTGGTCCACTTTTGGGACTTGTACTCGTTTTGTTAGTAGCTCTGTATTA
GTGACTTCCAGGTTCTGGGAGGGATCTTTATTTGTATATATATGTTTTGGTTTGCTTCCGCCTGTTTATATTGTTATCTT
AAATTTTGCCTACTCTTGTTTAGTTTCTGCCCTCAGACCCATTACTTGTTTTTTCGGGTTACGGGTTGGCTTACCTACTG
GTGAGTTATAGTAGGTGCCATCATGACTCGTGAAAAAATCGAGTCGTGGCACCCCAAGTTAACCTTTGGCATAACATATC
AAAGTATATTTTTTCTTAATAAGAAAATTAATAAATTCATGATGTCTGAACAACTATAATGTCTGAAATAAGTTTCTAAT
ATTTTGACTGAAGAAATAAGTTTACTGTGGTATGGCCCCTAGTTACTTCAAACAAAATAAACAAATAAACTACTAAAATA
TGACTAAAAAATCTAGGTTGTCCCCGAATTAAGAGGACTCACCAACTACTGCAACCTCATTATCCACAAGTCTAAGTATG
ATGCCAAAATCTACATCATAAAAGGATGCACCACACAACAAAGTATGTGTCAGTACGTGCATTGTATTAAGTAAGTAAGG
GGCACTAGCATAATCGTAAAACTAGCATAATGAGGGCAGTGAAATAAGGTTCCCAAAATCATATACATAGTGAAAGAATT
GAAGAGAAAATAATCAGAATTCATGTCTAAATACCATTCACAATCTTCTTTCTAAAGCATATATAAATATGAGTATATCA
GTAGCCTTGCATAATCATAGTTGTAAATAGCATACTTAAAGTGAATCAAATAAATTTAAGAGCATATTGTATAAAAGTAC
ATAAACTTGGGAGTTATTTTTATAACCAACATACACCATGTGAACTCATGATGTCCAACCTACAATCCAGTTGGAAGGGC
TGCCCTACACCTTGACACATTATGGAACCTATCTATCTATGTGGACCCACTAATCTAAGCCTCTCAGGGCCAAATGGAGT
TGTTCGACAAAGTGGTATACTCAAAACCTATGGTGACACGTAGTTATGAGACTTGAGTTTTCTAAACCTGCATCCTTTTG
GTACTAAATAGTCCTCCCAAAATAACATGCATACATACTAATGCTCATAAGTCTAAAGAATATGTAACATGTCAAAACTT
GATAACTTGAGTTGGAAATGGATTTCTGAAATGGTTGTTGGTTCACTGTTGTAGTAGGCCACCTACGAACCATACAAGTT
CCTATGGTCCATGAAAACATAATCGTGGAAGAGCCTTGGAGAAATGGGAAAGGTGGAATATCTAAAGATTTCTCACGGTT
GACCAGTACGGTCCGTTGGANNNNNNNNNNNNNNNNNNNNNNNNNNNNNNNNNNNNNNNNNNNNNNNNNNNNNNNNNNNN
NNNNNNNNNNNNNNNNNNNNNNNNNNNNNNNNNNNNNNNNNNNNNNNNNNNNNNNNNNNNNNNNNNNNNNNNNNNNNNNN
NNNNNNNNNNNNNNNNNNNNNNNNNNNNNNNNNNNNNNNNNNNNNNNNNNNNNNNNNNNNNNNNNNNNNNNNNNNNNNNN
NNNNNNNNNNNNNNNNNNNNNNNNNNNNNNNNNNNNNNNNNNNNNNNNNNNNNNNNNNNNNNNNNNNNNNNNNNNNNNNN
NNNNNNNNNNNNNNNNNNNNNNNNNNNNNNNNNNNNNNNNNNNNNNNNNNNNNNNNNNNNNNNNNNNNNNNNNNNNNNNN
NNNNNNNNNNNNNNNNNNNNNNNNNNNNNNNNNNNNNNNNNNNNNNNNNNNNNNNNNNNNNNNNNNNNNNNNNNNNNNNN
NNNNNNNNNNNNNNNNNNNNNNNNNNNNNNNNNNNNNNNNNNNNNNNNNNNNNNNNNNNNNNNNNNNNNNNNNNNNNNNN
NNNNNNNNNNNNNNNNNNNNNNNNNNNNNNNNNNNNNNNNNNNNNNNNNNNNNNNNNNNNNNNNNNNNNNNNNNNNNNNN
NNNNNNNNNNNNNNNNNNNNNNNNNNNNNNNNNNNNNNNNNNNNNNNNNNNNNNNNNNNNNNNNNNNNNNNNNNNNNNNN
NNNNNNNNNNNNNNNNNNNNNNNNNNNNNNNNNNNNNNNNNNNNNNNNNNNNNNNNNNNNNNNNNNNNNNNNNNNNNNNN
NNNNNNNNNNNNNNNNNNNNNNNNNNNNNNNNNNNNNNNNNNNNNNNNNNNNNNNNNNNNNNNNNNNNNNNNNNNNNNNN
NNNNNNNNNNNNNNNNNNNNNNNNNNNNNNNNNNNNNNNNNNNNNNNNNNNNNNNNNNNNNNNNNNNNNNNNNNNNNNNN
NNNNNNNNNNNNNNNNNNNNNNNNNNNNNNNNNNNNNNNNNNNNNNNNNNNNNNNNNNNNNNNNNNNNNNNNNNNNNNNN
NNNNNNNNNNNNNNNNNNNNNNNNNNNNNNNNNNNNNNNNNNNNNNNNNNNNNNNNNNNNNNNNNNNNNNNNNNNNNNNN
NNNNNNNNNNNNNNNNNNNNNNNNNNNNNNNNNNNNNNNNNNNNNNNNNNNNNNNNNNNNNNNNNNNNNNNNNNNNNNNN
NNNNNNNNNNNNNNNNNNNNNNNNNNNNNNNNNNNNNNNNNNNNNNNNNNNNNNNNNNNNNNNNNNNNNNNNNNNNNNNN
NNNNNNNNNNNNNNNNNNNNNNNNNNNNNNNNNNNNNNNNNNNNNNNNNNNNNNNNNNNNNNNNNNNNNNNNNNNNNNNN
NNNNNNNNNNNNNNNNNNNNNNNNNNNNNNNNNNNNNNNNNNNNNNNNNNNNNNNNNNNNNNNNNNNNNNNNNNNNNNNN
NNNNNNNNNNNNNNNNNNNNNNNNNNNNNNNNNNNNNNNNNNNNNNNNNNNNNNNNNNNNNNNNNNNNNNNNNNNNNNNN
NNNNNNNNNNNNNNNNNNNNNNNNNNNNNNNNNNNNNNNNNNNNNNNNNNNNNNNNNNNNNNNNNNNNNNNNNNNNNNNN
NNNNNNNNNNNNNNNNNNNNNNNNNNNNNNNNNNNNNNNNNNNNNNNNNNNNNNNNNNNNNNNNNNNNNNNNNNNNNNNN
NNNNNNNNNNNNNNNNNNNNNNNNNNNNNNNNNNNNNNNNNNNNNNNNNNNNNNNNNNNNNNNNNNNNNNNNNNNNNNNN
NNNNNNNNNNNNNNNNNNNNNNNNNNNNNNNNNNNNNNNNNNNNNNNNNNNNNNNNNNNNNNNNNNNNNNNNNNNNNNNN
NNNNNNNNNNNNNNNNNNNNNNNNNNNNNNNNNNNNNNNNNNNNNNNNNNNNNNNNNNNNNNNNNNNNNNNNNNNNNNNN
NNNNNNNNNNNNNNNNNNNNNNNNNNNNNNNNNNNNNNNNNNNNNNNNNNNNNNNNNNNNNNNNNNNNNNNNNNNNNNNN
NNNNNNNNNNNNNNNNNNNNNNNNNNNNNNNNNNNNNNNNNNNNNNNNNNNNNNNNNNNNNNNNNNNNNNNNNNNNNNNN
NNNNNNNNNNNNNNNNNNNNNNNNNNNNNNNNNNNNNNNNNNNNNNNNNNNNNNNNNNNNNNNNNNNNNNNNNNNNNNNN
NNNNNNNNNNNNNNNNNNNNNNNNNNNNNNNNNNNNNNNNNNNNNNNNNNNNNNNNNNNNNNNNNNNNNNNNNNNNNNNN
NNNNNNNNNNNNNNNNNNNNNNNNNNNNNNNNNNNNNNNNNNNNNNNNNNNNNNNNNNNNNNNNNNNNNNNNNNNNNNNN
NNNNNNNNNNNNNNNNNNNNNNNNNNNNNNNNNNNNNNNNNNNNNNNNNNNNNNNNNNNNNNNNNNNNNNNNNNNNNNNN
NNNNNNNNNNNNNNNNNNNNNNNNNNNNNNNNNNNNNNNNNNNNNNNNNNNNNNNNNNNNNNNNNNNNNNNNNNNNNNNN
AAAACATTGTGGCTTAGACTTAGGAAGCATGGAAAAAAGATTGAAATAATCCTAATTAAAAGACTATCAGAAACCTTCCA
CGATGGTGATTTACGCTCCGTAGTTTGATCTATGGGACGTAGATCCCATCCATAGAAGTTAGGCTAAATTTTTGAGTTTT
TGAAGTTCACATTACGGGTCTAAATTATGTCTCGTAGTTAGGTTTATGACTCATAATCAAATTAATGAAAACCAGGCCCA
AATATTTTTTGAGCACTTCATTTTACGGGCCCAAATTATGGCCTGTATATAGATGTTTACGATCAATAATTGGGTCCGTG
AAAATCAGACAAAAAAAATGACTTTTTGAAGTTGAATTTACGTGTTCAAACTATGGGTTGTACTTCAATTTACGAGCTGT
AATTATTGTTCGTAGTAGTCAGTCTCTGAAAACTGTGTCTGGGTAGTCTCTGGTAAAACAATCATAACTTCTTACCCCGA
ACTATGATTGATGCAATTTTGGTGGAGTTGGAAAGAATACTCATAGACCTTTAATTTGATAGGTTATGGGCCACCAATTT
CATATGCTAAAACTTAGCCGATAGAAAGGTTTTGAGCTTAACTTAGTATTATAAGTATTTAATGAACCTAAACCACTTCC
AATAAACTTCTTATACATAAAAATGAATATTAAATTATATATAAGCACAAGTAGTACATCACCCGGTTCAAATTTATATT
CTTACGATGAAAGATTCAGATTCTAAGAGTAGAGTTACGAGGTGTTACAAAATAAAATTAAAATGAGTAATTATATCAAG
AAACTCTTATAGTTAGTCACTTTAAGTGTTAGACCAAAGTTAAAATCCAAAGGAATTCTTGGAACAATAATACAAGTTAA
ATGTTTCATGACAATGTAGTATTTTAAATAATCTCATTTATGATCTGACTTGAAATGGGCATATATCCCAATATAGAAGG
AGTTAGAGGGACTACCATATCAAATTAAAAATATTTGAGTCAGTTTTTAAGAAACCAAACCACTCATCAATTCGACTTCA
AATCAAAAGATATGAATATTTTACTACAGATTACGTAGAGGATAAAATTGATTGTGATGGCATGTTATAGCTGCATGTTA
AGTCGGTCAAAATGTGTTTATTTAGAAAATTATGATTTGAATTCATTAGCAAAATGTCTCGAGTCATTTTTGAAGTTGCT
CTTGGCAAGTTCTTCAACCCCATTTCTCTTCTAAAGCCCCAAGTAAGAAATCAACCAAGATCAAGTGTAACACTTCAACT
ATACCTAAAATTCACTCAAATACCTCTTTTGATTGAAAAGAAAATATTCCATATTAGTTTACACAATCTTAAGGATCTAT
ATTTTATTCAATGAAGGTATCGCTATGCTTTCTATTCTCATATATATCATGTTTTTAATGTTATAGCTCTATTCTACAAG
TAGGACGCACATGACGATGATTGGAAATCGCGAGTTCAAGTTTTCCCCTTGTGATTAATGTATGTGGTAAGGGGGAAGTG
TGTGGAGAGATATGATAGTTGTTGATTAATGTGTTGACTTCATATAAGGGGAGTATATTATTGTTAGTGATACAAATGAT
TGAGTACTAAGAACACCAATTGGTTTGAAGGTCTTGTGATCTTACGCTCATCTTGTGTTTGTTAAATTGATGATATGACT
TGGATGTGTTGTGTAATTGTAACACCTCGTATTTGAGAAGAAGAAAATTGCAGGTTTTCTAGAACTCGTGTCTGCACCGA
CGGACCGTAGGTTTACCTACGGACAATAGGTGGCAAGTTAAACAAATTTAACTTGTCAAGTCCCAGTACCTTTTTCCGGT
TCACCAAGACGGTCTGTCATTCAATGTACGAGTCATAGGTAAATCTCGTAGGTGAGTCCTAGAGTTAGTGAAATTTTGAG
GGTCAAAGTTGGGACCTACGGTTGACATGTATGGTCTGCAAGTGGACCAATGAACCATACATTGAAACTGTTGATGGGGG
TCCAAAAAGTATGTTCCCAGAACCCCACCGATGATTGGACAGGACGGTCCGTGGTTTGACCTACATACCGTAAGTCCAAT
CGTTGGTGGAGACCCGACAGTTATTTTTAAGGGCTTTTAGGTCTTTTACCAAATCGTTTTAACCCTATACTATGTCATTT
TGCCTTATACCCTAAGCCCTATATAATGATTTTTAACCCACAAATCACAAAATTTAATTCACTCTCCTAAATTCCTAAAA
GTTGATCAAGTTCATCATCTCAAATATTTCTCTCTCTAATGAAGAAGAAGAAGAGCTAGGGTTCCATTCATGTCTCAATT
TCCACCATAACTTTTGGGATTTGAACTCCAAGGTATGATAGTATTCACCTATGAAGCTCTTTCCTCCATGGGGTTCCTAA
AATCCCGATTTTTTTAAAGTTAGATTCCCCAATCAAATTGGGTTTCAATCAATTGACATGGGTTCCTTTCAATGTTGGTC
TAATTAATTGTTTTATGTATTTTTATGAATGAATTGAGGTAATTATATGTTTAAGTTAAATCCCCCATGAACCCATGCAT
AAACCATGATTTCTAGACTATGATGACATGAAGTGGGTTTTGAACTATGAAAGCTGAATGAAGATATGCATGTTTCTTTA
TGAAATTGATGAAAATGGTTTAAGGTTGCTTTGAGGGTAAATCATCAATGTTGTTGTTGTTTTTGTGAAAATATTTCTCA
TCTCACATACTACTCAATACATGAATGTGAAAGGGTTTTCTCACATAAATGATTCTTAGAGTTGAAAGATTTTCTCAACT
AAACTTTGAATCAAGACTTAAGAGTTATTCTAATGAACTTTAGCTTGGATTGGCTACTTGATGTTCCCTTCCATGGATAA
CAAAAAGAGTTAAGACTAATGAATATTCGGTGGGATTTATGCTTAGAACAGAAAGGATGTAACATCCGACAATTTGAAAT
AACTATAGTGAAGCTGGATATCGGAAATAGTCATTTTTGGAAGGAATTCAAAAATCTGGAAAATTTGGTTAAGTGTGGGA
AAAAGTGAGTTTTTGGCCAACTTTGAGCAGTCATAACTCCTAGATCAGGATGATTTAGGTGTAGCTATAGTTCTGTTTGG
AAAGCCTTTGGAATGATCTTTCCAATGCCGCCGAGTTTGCTCGATTCCGAGTTTGTATGAGGCAGTTATGCCCTTTGGAA
GTTGGGCAGTTGGCATGGAAATCCGTCCGGAAATTTTAAGGGTATTTTGGTCTTTTCCCTAACCAATTTTTTTTGTTATA
TTGTTGTGTTAGAATGATTTTTAGATCAGTTTGTACCATTTTAAAAGAGTGAGAGTGAGAGTTAGGTTCTTGAGAGAAGA
GGAGAAGAAGAGGAGAAAAGAGAAGAAAAAGCAAGGATTCGTCAAGATCATGGTGGATTTCGTCGGGGGTGATCGCTACT
AGGTATGTGAGTTCATAGTGTTGGGGTTGGTCCGTTTCCCCACACGCCAAACTCGTTTTATTTTCAAGAAAAGATTGATT
ATGTTTGTTGAAGTTGTTGGTTGTATTTGTTGAAGTTGTTGGTTGTGATTGTGTTGAAGTTCTAGTTGATTTGGGACTTG
TTTCCGGTTGTGTTTTTGAGTTGAAATCTATTGTATGTTGAGGGGTTTATGATTCTAAGTGTTTGGGGCTGGAACCAATG
AAGTTAAGGAGGTTTAGAGTTGGAAAAATGAAGAAGAAAAGTCGAGTTTTCTGGGGAAAAGGGGTGGCGCGTCGCGCCTG
CCAGCATGCCCCAAAGGAGCTTCTGAGCTTTCTCCCTTGGGGTGCCGCACCAAGCAGTGTGCCCCAGCAGTCCTTCTAAG
CTTCGAGGGCTGGCGGTCCGCGTCTTGCAGAGCGCCAAGTTTGCCAAGTTTCCCCATTCTTTTCATACTTTCTCATGCAT
GTTCCTTGGTATTGTACCTATGTTTCCTAGTTGTTCCCAACACTCCAAAGTACGTCTAAACGTCAAGAACTCATCCATAA
ACATGTGATCATATACCTTGAATCCACAATCCAATTCAAGGCGAGTTAGGATCAAGTCAAAGTGAAGTTAAGGGTCAAGT
CTAGAAGTTAAAGAAGTATGTCAAAGCTAGTTTTCAAAGTTGTTCAAGAGTCTTTATTGAACGTTCTAACTTCGTTTTAA
GGTTCGAGTTTCAAGTCAAGTAAAGAGTATCGAGTTTCAAGTTAAGTCAAGAGTTTAAAGTTGAGTTCATTTCTCAAAAG
CTATTAGGGAACTAAGTATTCCCAAAGAAGTTTATAAATGTTTTTACATTTGAGTAAGAGGGGAACCATGTTTTCCAAAA
GGGCCTTTGGGCAAAGTTTTGAGTAATTACCTCAACTAAAGCAAGATGTGTTTAAAGACACTTATGAGCCAAAGTATTTT
TGGGAGTAGTATTAAGCACCGAATTGGGGACACGAGTTCATATTAACCAACTCTCCATAAGAAACATGCGCCAACATGGG
ACTTGACGGGTCATTCTTTTTAGATGACCACGTAAGATTAAGCTAGTGGATCCACTAAGGAAAGTAAGGTCATATATCAC
AGAAAGGTATAGGATGGTCCTTGGGCAACATGAGGTAAAACGTTGTATCATCACTAGGGCTCATAGTGGTGGTTTTCGGT
TAAAGAATCTCCCACAAAAGATATATTACTTTTATATAAGTAAAGTTGAGTTGTTAGTGTTTTATCATTAACGAGCTAAG
TTGTTCAGATTGTTTTACAAGCTATTTATATATTGCATGTGTCTTATGCTTTATATATTGAGTTCAGTTATTCATGAATC
GAACAGAGCCAAGGTAAGTGTTCTCTTGTACTTCTTTCAAGCTTAAGTTGTGGTTTAGCTTTCCAGCTCGCATACTCGTA
CATTCCATGTACTGATGCCAATTGGCCTGTATCTTATTATGATGCAGACACAAGTACCCCGGATCAGCCTTTAGTACGTC
ATTGATCTAGCTGAGCACTCCAGAGTTAGTGGTGGGCCTCTTTGCATTCCAGAGGACTCGGTTATTTTGTTCTCTTAGTT
TGGTTTTATTAGGATGTTGCGGGGTCTGTCCCAACATCCATCTGAGTGTTATAGAGGCTTCATAGACAGTTAGTCTGTCA
GTTAGTTAGTTTTGAGTCTCTTATCTATGTAAATATGTAAATATTCTATTTTGGGACTCGAGTTGCCTTTTTGGCAAGAT
TTTATCAGTTAAGTTGTTTATGTCCTTGCTTTGCATGGAGTTATTCTGTTGAGTTAGGTTTCTGCTGAGTTAAGAAAGCC
AGGCCAAGGGTTCGCTTGGGGCTAACAATGGTCTCCATGTGCCGGCCACGTCCAGGGTGTAGGCTCGGAGTGTGACAAAC
TTGGTATCAGAGCACAGAGTTCAAGAGTTCTAGGGAGTCTATGAAGCCGTGTCTATAGAGTCCTAGTTATCGGTGTGAAG
CGCGCCACATCTATAATTAGGAGGCTAAACATTGAGGAAAATTTCTCACTTCTTTCACACTCATCATCGTGCGTTAGAGT
TCATCTCTAAAAGGTTCCTTTTTAATTCATGCTTGCACGTGTTTCAGATAGTCATGCCTCCACGAAGAGTTGGCAGAGGG
CGTCTTCCTAGATGCTATGTTGATGAGCAAGAGTTACCTCATGCACCTGGAGTGCAACATCAAGGGGAAGTTTCTAATGC
CGAGTTCAGAGAGGCAATTAGAATTCTAAGTCAAGCTGTAACTAATCAGATTGGTCAGCAAATAGGAGCTTGACATGAAT
GAGCTGACACTTCAAGGATTCGTGAGTTATTGGGGATGAATCCTCCGTGTTTCATGGGTTCGAGTACTACTGAGGATCTA
GAGAACTTTATTGAGGAGTTGAAGATGATTTTTGATGTGATGCATGTGGTAGATACTGAGCGGGTTGAACTAGCGGTGTA
TCAATTGAAGGATGTTGCTAGAACTTGTTTCGACCAGTGGAAAGGGGGAAGAGTTGAGAATGCACCACCTGCGAGTTGGG
CCGGTTTTGAGGAATCTTTCTTGGGGCATTTATTTTCTCGAGAATTGAGAGAGGCCAAGGTACGTGAGTTCCTCATACTT
AAGCAGGAGTCTTTGAGTGTTCATGAGTACAGTCTGAAGTTCACTCAACTATCCCGTTATGCTCCGGAGATGGTTGCGGA
CATGAGGAATAAAATGAGTTTGTTTGTTACTGGGCTGTCTCGGTTGTCAAGTAAGGAAGGTAGGGCTGCAATGCTTATCG
GGGACATGGACATATTAAGGTTGATGGTCTATGTGCAGCAGGTTGAGGAAGAGAAGCTGAGGGACAAAGAAGAGTTCAGA
AATAAGAGAGCTAAGACCGGTATCGACTCTGGGCAGCAGAAAGGTAATTCAAACCGTTCATCCTTTCAGCAAAGGGAAAA
GGGACCTGCTCCTTCATCTGCTAGAGCACCTGCACCCAGATACAGAGGTGAATTTAATGGCCAGAATTCGAAGGACTTCA
AGGCTAGACCAGCACAGTCTTCAGGTAGTGTGGCACAAGGAGGTAGTTTGTTTCCTGCATGTGCTAGGTATGGTAGAACC
CACCCGGGTAAATGTCGTGATGGCCATACAGGTTGTTTTAAGTGTGGACAGGAGGGTCACTTCATGAAGGAGTGCCCTAA
GAATAAGCAAAGTAGTGGAAATTTGGGCAGTAGGGCCCAATCTTCTTCAGTTGCTCCCCTAGACAGGGCGACACCTAGAT
GAGCTACTTCTAGTATCGACGGAGGAGCAAACCGCCTTTATACAATCACCAGTCGCCATGAGCAAGAGATTTCTCCAAAT
GTTGTCACTAGTATGATCAAAGTCTTTGCTATTGATGTGTATGCTTTGCTAGACCCAGGAGCAAGTTTATCTTTTGTAAC
TCCTTATGTTGCAAATAAGTTTGATGTTCTTCCTGAAAGACTTTGTGAACCCTTTTGTGTTTCTACACCTGTTGGGGAAT
CTATTCTAGCAGAAAGAGTCTATCGTGATTGTCCCGTTTCCATCAATCACAAGAGCACCATGACCGATTTGGTTGAGTTA
GACATGGTAGATTTCGATGTCATTTTAGGTATGGATTGGCTTCATGTCTGTTATGCATCATTAGATTGTAGAACTCGAGT
GGTCAAGTTTTAGTTTTCGAATGAGCCAGTCTTAGAGTGGGAGTAGTAGTTCAACAGTGCCTAAGGGTCGTTTCATTTCG
TACCTTAAGGTGAGAAAGTTAGTTTCGAAGGGTTGTATCTATCACTTAGTCCGAGTTAATGACTCTAGTGTTGGGATACC
TCTTTTTCAGTCAGTTCCTATAGTAAGAGACTTTCCTGATGATCTACCCGAAATTCTTCCTGAGAGAGAAATAGATTTCG
GCATAGATCTCATTCCAGATACTCGTCCTATCTCTATTCTGCCTTATGGAATGCCACCAGCAGAGTTGAAAGAGTTGAAA
GAGTAGTTGAAAGATCTCCTAGATAAGGGTTTCATTCGACCAAGTGTCTCACCTTGGGATGCTCCAGTCTTGTTTGTGAG
AAAGAATAATGGTTCCCTTAGAATGTGTATAGACTACCGCCAGTTGAATAAGGTTACCATCAAGAATAAGTACCCTCTTC
CGAGGATTGATGATCTTTTCGATCAGCTTCAGGGTGCTACCTATTTTTCAAAGATTGACCTCAGATCAGGCTATCATCAG
TTAATAGTAAGGGGATGTGATATTCCAAAGACAGCTTTCAGAACCAGATATGCTCATTACAAGTTTTTGGTCATGCCCTT
TTGGTTTGACCAATGCACCGACAACTTTCATGGACCTTATGAATAGAGTCTTCAAACCTTATTTAGATATGTTTGTTATC
GTCTTTATTGATGACATACTAATCTATTCAAGGAATGAAGAAGATCATGCTAGTCATCTGAGAATAGTTCTTCAGACTTT
GAAAGATAAAGAGTTGTATGCCAAGTTATCTAAGTGTGAGTTTTGGCTTAAGTCTGTGGCGTTCCTAGGCCACATTGTGT
CCGGTGATGGAATTAAAGTTGATACTCGAAAAATTGAGGCAGTGCAGAATGGGCCTAGACTCACATCTCCAACTGAAATT
AGGAGTTTCTTGGGATTAGCTGGCTATTATAGAAGGTTTGTTGAGGGGTTCTTGTCTATTGCATCTCTTTTGACAAAGTT
GACTCAGAAGACAGTGGAATTTCAATGGTCTGAAGCTTGTGAGAAAAGCTTTCAGGAATTGAAAAGGAGGTTGATTTATG
CTCCAGTTTTGACCGTACCAGAAGGTACTCAAGGTTTTGTGGTGTATTGTGACGCATCTAGAGTTGGTTTGGGTTATGTC
TTAATGCAGAATGACAAGGTTATAGCTTATGCCTCTAGACAGTTGAAGGTTCAGGAGAAGAATTACCCAACCCATGACTT
GGAGTTAGTTGCTGTAGTATTTGCTTTGAAGATTTGGCGTCTTTACTTGTATGGTGTGCATGTCGATGTATTTACTAATC
ACAAGAGCCTTCAATATGTGCTTACTCAGAAAGAGCTTAATCTCAGACAAATGAGGTGGTTAGAGTTACTCAAGGATTAT
GACCTGAGTATTCTTTACCACCCAGGTAAGGCTAACGTTGTTGTTGATTCTTTAAGCAGGTTGTCTATGGGTAGCTCCAC
CCATATTGAAGAAGGAAAGAGAGAGTTAGCAAAATATGTGCACAAACTGGCATACCTGAGAGTCAGATTTATAGATTCCG
CATAAGAATGAATAGCGGTGGCGAATGGGGCCCAGTCATCACTAGTGTCAGAAGTGAAAGAGAAACAAGATCAAGATCCC
ATTTTGCTTGAGTTGAAGGCAAATGTTCAAAAGCAAAAAGTATTAGATTTTGAACAAGGGGGAGATGGTGTTTTGAGATT
TCAAGGTAGATTGTGTGTACCTATGGTAGATGGACTTCAAGAGAGAATTATGGAGGAAGCTCATAGCTCTAGATATTCCA
TTCATCCGGGTTCCACAAAGATGTATCGTGATTTGAGGGAAGTTTATTGGTGGAATAACATGAAGAAAGGCATTGCTGAA
TTTGTTGCTAAGTGTCCAAATTACCAGCAAGTGAAAGTCGAACACCAAAGGCCCGGTGGTTTAGCTCAGAGGATAGAACT
TCCAGAATGGAAGTGGGAGATGATCAATATGGATTTCATCATAGGGTTGCCAAGGTCTCGCAAACGGCATGATTCTATTT
GGGTGATTGTCGACAGAATGACAAAATCAGCCCATTTTCTACCGGTAAAGACTACCCATTCAACAGAAGATTATGCCAAG
TTGTATCTTCAAGAGATAGTGAGACTTCCTGGAGTCCCAATCTCCATTATTCCCAATCTCTATTACTGCACAGTTCTGGA
AATCTTTTCAGAAAGTCTTGGGTTCAAAGGTGAACTTAAGTACTGCCTTTCATCCTCAGACTGATGGGCAAGTAAAGCAC
ACTATTCAGACTTTAGAAGATATGTTGAGGGCTTGTGTGATCGATTTCAAAGGTAATTGGGATGATCACCTACCTCTCAT
TGAGTTTGCCTATAACAACAATTATCACTCTAACATCCAAATGGCTCCATATGAAGCTCTTTATGGGAGAAGATATAGAT
CTCCTATTGGATGGTTTGAAGTTGGTGAAGCAGAGTTGATAGGACCAGATTTAGTTCACCAAGCTATGGAGAAGGTGAAA
GTGATTCAAGAGAGGTTGAAAACGGCACAGAGTCGTCAAAAATCCTACACTGATGTTAGGAGAAGAGCGTTAGAGTTTGA
AGTAGATGATTGGGTATATTTGAAAGTTTCACCCATTAAAGGGGTTATGAGGTTTGGTAAGAAGGGTAAACTCAGTCCCT
GGTATATTGGACCTTACCGCATAGCCAAGAGAATTGGCAATGTTGCTTATGAGTTGGAGCTACCACAGGAACTAGCAGCG
GTTCATCTGGTATTCCACATCTCCATGTTGAAGAAGTGCATATGCGATCCTTCATTGAATCTACCAACTGAAAGTATTAG
GATCAAGGATAACTTATCTTATGAGGAGATTCCTGTTCAGATTTTAGATCGCCAAGTTCGTAGACTGAGAACGAAAGATG
TAGCATCAGTCAAGGTCATTTGGAGGAACCAATTTGTTGAGGAAGCTACTTGGGAAGACGAAGAGGACATGAAGAAGAGA
TATCCTCATCTCTTTGAATCCGGAGGAAATGCAGATTAAGGTACTAATTTCCTTCTTAGTGCTCTTTAACTTATAGTGAG
CATGTTGTTGTTGTTGCATGATTGCTTGTTGGGTGTTTGAATCGATGTTACACCCTTAGCCTTGTAAGAGTAACCTCATT
CGAGGACGATTGTTCTCAAGGGGGAGATATTGTAACATCCGACAATTTGAAATAACTATAGAGAAGCTGGAAATCGGAAA
GTCATTTTTGGAAGGAATTCAAAAATCTGGAAAATTTGGTTAAGTGTGGGAAAAAGTGAGTTTTTGGCTAACNNNNNNNN
NNNNNNNNNNNNNNNNNNNNNNNNNNNNNNNNNNNNNNNNNNNNNNNNNNNNNNNNNNNNNNNNNNNNNNNNNNNNNNNN
NNNNNNNNNNNNNNNNNNNNNNNGGGGAGATATTGTAACATCCGACAATTTGAAATAACTATAGAGAAGCTGGAAATCGG
AAAGTCATTTTTGGAAGGAATTCAAAAATCTGGAAAATTTGGTTAAGTGTGGGAAAAAGTGAGTTTTTGGCTAACTTTGA
GCAGTCATAACTCCTAGCTCAGGATGAGTTAGGAGTAGTTCCAGTTATTTTTGGAAATCCCTTGGAATGATCTTTCCAAC
GCCACTGAGTTTGCTCGATTTTGAGTTCGTATGAGGGAGTAATGCCCTTTGGAAGTTGGGCAGTTGGCAGGGAAATCCGT
TCGGAAATTTTAAGGGTATTTTGGTCTTTTCTCTAACCAATTCTTTTGGTTATATTGTTGTGTTAGACTGATTTTTAGAT
CAGTTTGTCCCATTTTAAAAGAGTGAGAGTGAGAGTGAGAGTTAGGGTTCTTGAGAGAAGAGGAGAAGAAGAGGAGAAAA
GAGAAGAAGAACCAAGGATTCATCAAGATCGTCGTGGATTTCGTCGGGGGTGATCCCTACTAGATATGTGAGTTCATAGT
GTTGGGGTTGGTCCGTTCCCCCACACGCCAAACTCGTTTTATTTTCAAGAAAAGATTGATTATGTTTGTTGAAGTTGTTG
GTTGTATTTGTTGAAGTTGTTGGTTGTGATTGTATTGAAGTTCTTGTTGATTTGGGACTTGTTTCCAGTTGTGTTTTTGT
GTTGAAATCTATTGTATGTTGAGGGGTTTATGATTCTAAATATTTGGGGCTGGAACCAATGAAGTTAAGGAGGTTTAGAG
TTGGAAAAATGAAGAAGAAAAGTTGAGTTTTCTGGGGAAAAGAGGTGGCGCGTCGCGCCTGCCACCACGCCCCAAAGGAG
CTTATGAGCTTTTGATACGCTCAAATTACACCTCCCTAAAGAAGTATAAGCGATCGTTATCAAGTAAAGAACCCAACTAG
TAGGTTGGGGTCGATCCCACGAGGAAAATGGTTTAGACTTTACTTTAACCAACAATTATATTCAATTAGCCAAAGTACTT
CCAGAGACAAGAAATAAAATGGGGGAATTTGTGAAACAAATTGGAAGAATTCAGTAAGTAACCAATAAACAAAAGTCAAT
TTCGGTTGTTATCAAGATGAGAAAAATAACTAGGGTAGACGTGTTCCCCACAAGATCATAACGCAGTAATCCTAGTAATC
ACAATCCTTTCCTAGTGTGTTACATGCAAAGTGATAAGTTAGGTATCTCTAAATCCTTGATCCGGTATCTAGAGAATTTC
ACCCCGCACCTTGATCCGGCTACGTGTGTATAATTTACTAACCCTTACCTTTACCTCATATTAGACGTCATAATCGATGT
TTGGCTTAGTTATTACTTCACACCAATCGACACTAGCCTATTAGATAGTATCACACTAAATCTATGTTGATAATTCTTTT
CTTATTGATTACCTCCTTGATCCGGCAAGTAGTAACAAGACGAGTTCTAACATGTGCACTCGTTAAAAAGACTTTTAAAC
GAAAGAATTATCAATGCATGCAAAACACTATTCAAGAATTACTTATTTACTACTCATACCTTGTTAATCGCTCATGGTTC
CCACAACCCTAGTTGTGAAGTTTAGTTACCCATAATAGCAAGAACACAATTCATAATATTAGATGAAGAAATCGTTGAAC
TTACGTAACGAGAATAATAAACCCAGAATTTCACCTTGAATTGCAAAGCCAAAATCTTCAAAACGAATGTAGAAAATCAA
TAATTGCTAGGGTTGCAACTTAATCTCCAAAGTCACAAAGTAAAACTAGAATAATAATGTCTAACCCCAAAAACGAGGTT
TACATGCCCTATTTATAGAAAACAAATCCTAAATTAAAAGGGAAACAAATTAAGGAAAGTTTTGTTCAGGTACGCATCTT
CAATCCACGAGACCGACTTACGGACCGTCGATGGATCTACGGTCCGTAAGTCCCTTCCGTCAATCGAGACTTAGAAAATA
TTTCAACTTCCAAAAGTCAGCTTCTCTGAAGTTAACGACGGACTAGCAGGACGGACCGTAGATGGATCTACGGTCTGTCA
ATCCCCTCCGTAGCTCCATACTTAGAATCTTCAAAAATCAGGTACTGGAACCCTCGCAGTATCACTCTACGGATCAACAG
TATGGTCTGTAGATCAATCTACGGACCGTCAATGGGCACCGTGGTTCCACACTTGGTCAGATTTCCCTGATTTGTCCTAA
ATACCATCCCTGCTGATCTACGGTCATCACTTACGGACTGTGAATGGACATACGGTCCGTAGATCACCTTCGTGAATGCC
ATGTTTCTGCATTTCTTTCAGCTGTCTCTATACTTCTGCGTATGAACATCTTTCCTGCAAAACATGATAAAAACACATAA
AAACCAATATAAAAAGGCCCTCGACACACACAACTTGTAAGTGAAATGCATTAGAAATACCGTAAACTCACGGTATATTA
GCTTTCTCCCTTAGGGTGCCGCCCCCAGCAGTGCGCCCCAGCAGTCCTTCTGAGCTTTGAGGGCTGGCGCTCCGCGCCTT
GCAGAGTGCCAAGGACGCCAAGTTTCCCCATTCTTTTCATACTTTCTCATGTATGTTCCTTGGTATTGTACCTATGTTTC
CTAGTTGTTTCCAACACTCCAAAGTACGTCTAAACGTCAAGAACTCATCCATAAATGTGTGATCATATACCTTGAATCCA
TAATCCAATTCAAGGCAAGTTAGGATCAAGTCAAAGTGAAGTTAAGGGTCAAGTCTAGAAGTTAAAGAAATAAGTCAAAG
CAAGTTTTCAAAGTTGTTCAACAGTCTTTATTGAACGTTCTAACTTCGTTTTAAGGTTCGAGTTTCAAGTCAAGTAAAGA
TTATCTAGTTTCAAGTTAAGTCAAGAGTTTAAAGTTGAGTTCATTTCTCAAAAGCTATTAGGGAACTAATTATTCCCAAA
GAAGTTTATAAATGTTTTTACATTTGAGTAAGAGAGGAACCATGTTTTCCAAAAGAGCCTTTGGGCTAAGTTTTGAGTAA
TTACCTCAACTAAAGCAAGATGTGTTTAAAGACACTTATGAGCCAAAGTATTTTTGGGAGTAGTATTGAGCACCGAATTG
GGGACACGAGTTCATATTAACTCAACTCTCCATAAGAACCATGCGCCAACATGGGACTTGACGGGTCATTCTTTTTAGAT
GACCACGTAAGATTAAGCTAGTGGATCCACTATGTAAAGTAAGGTCATATATCACAGAAAGGTATGGGATGGTCCTTGGG
CAACGTGAGGTAAAACGTTGTATCATCACTAGGGTTCATAGTGGTGGTCGTCGGTTAAAGAATCTCCCACAAAAGATATA
TTACTTTTATATAAGCAAAGTTGAGTTGTTAGTGTTTTATCATTAACGAGCTAAGTTGTTCAGATTGTTGGACAAACAAT
TTATATATTGCATGTGTATTATGCTTTATTGAGTTCAGTTATTCATGAATCAAACAGAGCCAAGGTAAGTGTTCTCTTGT
ACTCATTTCAAGCTTAAGTTGTGGTTTAGCTTTCCAGCTCGCATACTCGTACATTCCATGTACTGATGCCAGTTGGCCTG
CATCTTATTATGATGCAGACACAAGTACCCCGGATCAACCTTTAGTACGCCGTTGATCCAGTTGAGCACTCCAGAGTCAG
TGGTGAGCCTCTTTGCATTTTGGAGGACTCAGTTATTTTGTTCTCTTAGTTTGGTTTTATTAGGATGTTGTGGGGTCTGT
CCCAACATCCATCTGAGTGTTATAGAGGCTTCATAGACAGTCAGTCAGTTAGTTAGTTTTGAGTCTCTCATCTATGTATA
TATGTAAATATTCTATTTTGGGACTTGAGTTGCCTTTTTGGCCAAATTTTATTAGTTAAGTTGTTTTATGTCCTTGCTTT
GCATGGAGTTATTCTGTTGAGTTAGGTTTTCGCTGAGTTAAGAAAGCCAGGCCAAGGGTTCGCTTGGGGCCAACAATGGT
CTCCAAGTGTCGGCCACGTCCAGGGTGTAGGCTCGGGGCGTGACAAAGGATATTGAGATGGAAGCTCTCCCGTAGTAGAG
GTCGGGTTTCTAGTAGTAATCTCCCTGTCCCATGACTATATGCCACCATAAGTTTGTCTTAGATATACATTATCTAGTGG
ATCCACTTAGGCTAGAAGTTTATGGTTCTTACATTGACAAGTCAGAACATCTCTTTTCGGTGTGGGATAGACACTAGATT
CCATGTTATTACTCACATGGTATATATGTCCTTTAAGGGATATTTCCCACAATAATATACTAATGGTACTTCTAGAAGTA
TCTCACATGTGTTCTAAAAATGATTTAACTTGCATTGACCATGATCACAATTTATGTTTTCTAACCTTTTATCTTTTGGT
TTAGCTTGGTCTTGTTATGTAAAGTCCCTTTTCACATGATTTCATAACTCTTATGCATTGCTATCGTACTTGGTACATTC
TATATACTAACACATATTCTTGCCTACATTGTTTCACTAATGTAAGGTTCGACGTAACTATTTCGCATACTCGTGGCTAG
TTGGTACCTTGTAGCTTTTAAAGATTGGTGAGTCCTCATGTTCCAAAGACTGAGACTCTTTTATCGCTTTATGTCTTTTT
TTCCAGATGTTTTCTATGATGTATGGGTTACGTCCCAATCACTCTTTGAAGTAATAGATGGCTTTAGGACTATGTTAGAC
TTCCTTTATGTTTTGTCAAACTCTTTTTGATATAAAACTATCTTTAAACTCTTTAAATTCTACTATCTTTGTATAATGTA
TGCTAAGTGGCTTATGTAGGGCCTCTAGAGGTCTTATACGCCATTTCATGTCTAGGGTGTACTTTGGGTCGTGATAAACT
TGGTATTTAGAGCACAAGGTTTAGAAAGGTCCTAGGAAGTCTCTAAGCCACGTCGAGTATAGTCTTGTTCATGAGTGTGC
AATGCACTACATTTATGAATAAGAAGCTATAAGATGATTAGGTAACTCTACTTCTTTCATTACTCTAAAGTCGTGAGATA
GAGTGTAACCCTATGTGTCCTTACCCTAATCCCTATCCGATGCTTTTCAGAATATGGCCCCTTAAAGAGCTAATGTTAAG
AGGAATGTGAATGAGAATATGGAACAAGAAGATTCTCAAGTTACGGTCGACCCTTTGGCCAAACAAGTGACTAATGTGGA
GTTTAGGGCTATTTTTCAAGTGTTTGCTTAAGCCAATAGGGAGTCTATGGTCCCATAAACCCAAATGTGGGTACGAATAC
ATCTAGAATGATGTAATTCACTAGAATGAATCCTCCACATTTTCATGGTTCTAAGGGTGAGGAAGATCCTCAAGAGTTCT
TTGATGAAGTGTACAAGGTGTTGTGATCATGTGAGTGACGCTGGTGGAAAGGCGAAATTGGCTACTTCTCAACTTAAGGG
TGTTTCTCAAGTTTGGTTCAATCAATGGAAAGAAGAGAGGGCCATTGATGCGGGTCCTTTTGGTTGGGAAAAGTTTAAGG
TTGCATTCCTTGATAGGTTCTTTCCCCTCGAGATGAGAGAGTTGAAGGTACTTAAATTCATCAACCTTCGTCAAGTAAAT
ATGAGTGTAAAAGAATATGCTTTGAAGTTCACACAATTGTCTAGGTATNNNNNNNNNNNNNNNNNNNNNNNNNNNNNNNN
NNNNNNNNNNNNNNNNNNNNNNNNNNNNNNNNNNNNNNNNNNNNNNNNNNNNNNNNNNNNNNNNNNNNNNNNNNNNNNNN
NNNNNNNNNNNNNNNNNNNNNNNNNNNNNNNNNNNNNNNNNNNNNNNNNNNNNNNNNNNNNNNNNNNNNNNNNNNNNNNN
NNNNNNNNNNNNNNNNNNNNNNNNNNNNNNNNNNNNNNNNNNNNNNNNNNNNNNNNNNNNNNNNNNNNNNNNNNNNNNNN
NNNNNNNNNNNNNNNNNNNNNNNNNNNNNNNNNNNNNNNNNNNNNNNNNNNNNNNNNNNNNNNNNNNNNNNNNNNNNNNN
NNNNNNNNNNNNNNNNNNNNNNNNNNNNNNNNNNNNNNNNNNNNNNNNNNNNNNNNNNNNNNNNNNNNNNNNNNNNNNNN
NNNNNNNNNNNNNNNNNNNNNNNNNNNNNNNNNNNNNNNNNNNNNNNNNNNNNNNNNNNNNNNNNNNNNNNNNNNNNNNN
NNNNNNNNNNNNNNNNNNNNNNNNNNNNNNNNNNNNNNNNNNNNNNNNNNNNNNNNNNNNNNNNNNNNNNNNNNNNNNNN
NNNNNNNNNNNNNNNNNNNNNNNNNNNNNNNNNNNNNNNNNNNNNNNNNNNNNNNNNNNNNNNNNNNNNNNNNNNNNNNN
NNNNNNNNNNNNNNNNNNNNNNNNNNNNNNNNNNNNNNNNNNNNNNNNNNNNNNNNNNNNNNNNNNNNNNNNNNNNNNNN
NNNNNNNNNNNNNNNNNNNNNNNNNNNNNNNNNNNNNNNNNNNNNNNNNNNNNNNNNNNNNNNNNNNNNNNNNNNNNNNN
NNNNNNNNNNNNNNNNNNNNNNNNNNNNNNNNNNNNNNNNNNNNNNNNNNNNNNNNNNNNNNNNNNNNNNNNNNNNNNNN
NNNNNNNNNNNNNNNNNNNNNNNNNNNNNNNNNNNNNNNNNNNNNNNNNNNNNNNNNNNNNNNNNNNNNNNNNNNNNNNN
NNNNNNNNNNNNNNNNNNNNNNNNNNNNNNNNNNNNNNNNNNNNNNNNNNNNNNNNNNNNNNNNNNNNNNNNNNNNNNNN
NNNNNNNNNNNNNNNNNNNNNNNNNNNNNNNNNNNNNNNNNNNNNNNNNNNNNNNNNNNNNNNNNNNNNNNNNNNNNNNN
NNNNNNNNNNNNNNNNNNNNNNNNNNNNNNNNNNNNNNNNNNNNNNNNNNNNNNNNNNNNNNNNNNNNNNNNNNNNNNNN
NNNNNNNNNNNNNNNNNNNNNNNNNNNNNNNNNNNNNNNNNNNNNNNNNNNNNNNNNNNNNNNNNNNNNNNNNNNNNNNN
NNNNNNNNNNNNNNNNNNNNNNNNNNNNNNNNNNNNNNNNNNNNNNNNNNNNNNNNNNNNNNNNNNNNNNNNNNNNNNNN
NNNNNNNNNNNNNNNNNNNNNNNNNNNNNNNNNNNNNNNNNNNNNNNNNNNNNNNNNNNNNNNNNNNNNNNNNNNNNNNN
NNNNNNNNNNNNNNNNNNNNNNNNNNNNNNNNNNNNNNNNNNNNNNNNNNNNNNNNNNNNNNNNNNNNNNNNNNNNNNNN
NNNNNNNNNNNNNNNNNNNNNNNNNNNNNNNNNNNNNNNNNNNNNNNNNNNNNNNNNNNNNNNNNNNNNNNNNNNNNNNN
NNNNNNNNNNNNNNNNNNNNNNNNNNNNNNNNNNNNNNNNNNNNNNNNNNNNNNNNNNNNNNNNNNNNNNNNNNNNNNNN
NNNNNNNNNNNNNNNNNNNNNNNNNNNNNNNNNNNNNNNNNNNNNNNNNNNNNNNNNNNNNNNNNNNNNNNNNNNNNNNN
NNNNNNNNNNNNNNNNNNNNNNNNNNNNNNNNNNNNNNNNNNNNNNNNNNNNNNNNNNNNNNNNNNNNNNNNNNNNNNNN
NNNNNNNNNNNNNNNNNNNNNNNNNNNNNNNNNNNNNNNNNNNNNNNNNNNNNNNNNNNNNNNNNNNNNNNNNNNNNNNN
NNNNNNNNNNNNNNNNNNNNNNNNNNNNNNNNNNNNNNNNNNNNNNNNNNNNNNNNNNNNNNNNNNNNNNNNNNNNNNNN
NNNNNNNNNNNNNNNNNNNNNNNNNNNNNNNNNNNNNNNNNNNNNNNNNNNNNNNNNNNNNNNNNNNNNNNNNNNNNNNN
NNNNNNNNNNNNNNNNNNNNNNNNNNNNNNNNNNNNNNNNNNNNNNNNNNNNNNNNNNNNNNNNNNNNNNNNNNNNNNNN
NNNNNNNNNNNNNNNNNNNNNNNNNNNNNNNNNNNNNNNNNNNNNNNNNNNNNNNNNNNNNNNNNNNNNNNNNNNNNNNN
NNNNNNNNNNNNNNNNNNNNNNNNNNNNNNNNNNNNNNNNNNNNNNNNNNNNNNNNNNNNNNNNNNNNNNNNNNNNNNNN
NNNNNNNNNNNNNNNNNNNNNNNNNNNNNNNNNNNNNNNNNNNNNNNNNNNNNNNNNNNNNNNNNNNNNNNNNNNNNNNN
NNNNNNNNNNNNNNNNNNNNNNNNNNNNNNNNNNNNNNNNNNNNNNNNNNNNNNNNNNNNNNNNNNNNNNNNNNNNNNNN
NNNNNNNNNNNNNNNNNNNNNNNNNNNNNNNNNNNNNNNNNNNNNNNNNNNNNNNNNNNNNNNNNNNNNNNNNNNNNNNN
NNNNNNNNNNNNNNNNNNNNNNNNNNNNNNNNNNNNNNNNNNNNNNNNNNNNNNNNNNNNNNNNNNNNNNNNNNNNNNNN
NNNNNNNNNNNNNNNNNNNNNNNNNNNNNNNNNNNNNNNNNNNNNNNNNNNNNNNNNNNNNNNNNNNNNNNNNNNNNNNN
NNNNNNNNNNNNNNNNNNNNNNNNNNNNNNNNNNNNNNNNNNNNNNNNNNNNNNNNNNNNNNNNTGACGGAAGGGACTTA
CGGACCGTAGATCCATTGACGGTCCGTGAGTTAGTCTCTTGGAATGAAGACGCGTGCCTGAACACACTTTCCTTAATTTG
TTTCCCTTTTAGTTTAGGACTTGTTTTTCTATAAATAGGGCATGAAAACCTCGTTTTTAGGGGTTAGATATTATTACTTT
TGTTTTACTTTCTGATTAGGGAATCAATTTTGCTACCTAAGCAATTCTTGATTTCCAAAGGTTAGTTTTGAAGATTTGGT
TTGAAATTCGAGTTGAATTTCAGGGTTTATTTTTCTCAACTACGTAAGTTCATAATTCTTTCATCTAAAACAATTAATTT
TTTTCATATGATTATGGGTCACTAAACTCCACAACTAGGGTTGTGGGATCGATGAGCGATTAACAAAGTATGACTAATAA
CTTAGCAATTCTTGAATAGTGTCTTGCATGCATTGATAATTCTTTCGTTTAGAAGTCTTTTTAACGAGTGCACGCGTTAG
AACTTGTCTTGTTGCTACTTGTCGGACCAAGGAGGTAATCAATAAGAAAAGAATTATCAACATAGATTTAGTGTGATACT
ATCTAATAGTCTAGTGTTGATTGGTGCGAAGTAATAACTAAACCAAACATCAATGACGATGTCTAATATGAGGTAAAGGT
AAGGGTTAGTAATTTATACACACGTAGCCGGACCAAGGTGCGGGGTGAAATTCTCTAGATGCCGGACCAAGGATTGAGAG
ATACCTAACTTATCACTTTGCATGTAATACACTAGGAAAGGATTGCTATTACTAGGATTACTGAGTTATGAGCTTGTGGT
GAACACGTATACCCTAGTTAATTCTCTCATCTTGATAACAACAAAACTTGACTTTTGTTTACTGATTACTTACTGAATTC
TTACAATTTGTTTCACAAATCCCCCCTTTTTATTACTTGTTTCTGGAAGTACTTTGACTAAACGAATATAAGTGTAAGTT
AAAGTAAAGTCTAAACCAGTGTCCTCATGGGATCGACCCCAACCTACAAGTTGGGTTCTTTACTTGATAACGATCGCTTA
TACTTCTTTATGGAGGTGTAATTTGAGCGTATCAAATTTTGGCACCGTTGCCGGGGAAACTTTGGCTTTTAGATTAATTT
CAACTACATTATTGAACTTTAGTCAAATATTTCCTAATTTTACTTTTTCTTTTTGTTCTTGTCTCTCTCAGGTTCTGACT
CTAGTGTATGCCAAGGACACGTAGCCAAGGTGAACCACTTACTCCTTACGATCTAGAGTTGAACAGAACTTTGCGAAGAA
TGAACAATCAAGGAATTCCAGTTAATCCTATCGGAGTAAATCTTGATGATACAATTGAGTTACAACAACCTAGAGTAGCT
GGTGGGGAAAACCGGGGTCTAGCTAAAAATCAGTTGGGAAATGCATGCCAACTACAGGGGCAACGCCAATATTGCTGACT
CTGACGGACCTCTAGTCTTACCTCCTCTGCCTCCGGGGAACACATTTGTGGTAACCAGTAGCTTGATGCAGATGTTTATA
GCGAGGGGCTTTCTCTCAGGGTTGCAATCGGAGGACCCATATGCTCACATAGCCAAGATAAGGGTAGTCTGCAAGAGCTG
TGTAGGTTGACCAGACTTGGATATGGATGTCATCGGATTGAGAGTGCTCCCTCTATCACTGACAGGCGATGCTGCTATAT
GGTTCACTGAGCTTCCTTATAACTCGATCTATACATGGAACCAACTGAGGGATGTGTTCTTAGCAAGGTATTATCCAGTG
TCCAAGAAGCTAAATCACAACGATAGGGTCAATAATTTTGTGGCATTACCTGGAGAGTCGGTAAGTAGCTCATGGGACAA
ATTCACTTCGTTCATAAGAGGTGTTCCGGATCACCGTATTGATGATAAGTCGCTGAAAGAATATTTCTATCGAGGTCAGG
ATGATAACAATAAAGCAATGCTGGATACTATTGCTGGAGGTTCATATAGTGAGTGCACATACGCACAGATCGCATAAAAA
CTGGAGAAGATCTCTCGCAATAATAAAGCATAGAGCACTAGGAGGTCGGATACTGGGAGAAACACATTTGCCGTTCATGC
TAAGAGATGTCTCAGATGAGGACAGAGTTGGGTTTGGTATTGAAACATGTGAGCGGAGGTGCAGAAAAGGTAAATGCTGT
GAACTACTTGACTAGAACTCCACCACCAGTGGAAGAGTGTTACTATGAAGAGGTTGCTTATGCTATGAATGATCAGACGT
TGGGTTTCTGACCCAATCCCCAAGGAAAATTAGCGCCAAGGTCAAGGAAACCAAGGTCAAAACTATGGAAATTACAATCA
AGAGGGTCAATATGTCCGAGATGGGAACTTCAATCGCGACAATAGCTACAACCGAAACAACTATGACAATAGAAATGATT
GAGTTGGACCTTATGTTCCCCCTCAAAATCGGGAATCTGGTACTAGGGAAGCTGGAGGAAGTATGGCGCATATTGAAGAT
ATGATGCAGAAGATGATGAGAAGGTTTGATGCAGCTGATGAGAATGTGATGAGATGAGAAATGACTTGTCTGGTATTGGT
CAAAAGGTTGATGCCCATGCAGTGTCAATAAAGCATCTACAGCAGCAGATGACCTAGTTGTCTACTACAGTGAACCCACG
TCAACCTGGTACTCTTCCTAACAACACCATCCAGAATCCAAAAAATGACGGCCATTGCATGGCAGTTACTACTCGAGGGG
GTAAGCAAATCATTGATCCACCTATGCCGGCTGTGGTGGAGGTTGAGATTAGAAAAAAATATGATGTGATAGAGGTTAGA
GAAAAGTCTAAGAATGCGACAAAGAAAGAAGTGGAGATATCTCAGAAAGTGGTCCCCATACCTAGACCTCCACCACCTTT
TCCACAGAGATTAGTGAAGAAGACTAAAGATGGTAAATATCGCAGGTTTATTACTATGTTGAAGCAACTTTCCATTAACG
TTCCGTTGATAGAAGCTTTGGAACAAATGCCTGGGTATGCAAAGTTTATGAAAGATATGGTAAGAAAGAAGAGGTCTGTG
AGTTTTGAAGATGACGATAATTTGCAACATTGTAGCGCTATTGCCACAAGGTCTCTTGTGCAAAAGAAAGAGGATCATGG
CGCCTTTACGATTCCATGTACTATCGGATTGTTACACTTTGCTAAGGCATTGTGTGATCTTAGTGCTAGCATCAACCTCA
TGCCATTGTCTATTTACAAGAAATTGGGTCTAGGGGACCTAAAGCCCGCTACAATGCGGTTACTGATGGTTGATCAGACT
GTGAAAAGGCCCATTGGTGTACTCTATGATGTGCTAGTACAAGTACAATCTTTCATTTTTTTGGCAGATTTTGTGATTCT
TGACTGTGAGGTTGATTTTGAGGTTCCCATCATCCTTGGGAGACCATTTCTTGCCACAAGGCGTGCGTTGGTTGATATGG
AAAAGGGACGGATGAAGTTTAGACTAAACAATGAAGAAGTAACTTTCAATATTTGTAGGTCCATGAAGCAGAGTGGTGAG
CTCCAAACAGTATCTGCTATAACTTACAGAGTGGAGAGTGGGACAGAAGTGCAAATTAAAGAGCGACTAGGTGTTGAGGC
ACTAGCAGCAGTTATGATGAATTTCGATAGTGATGGTATTGAAGAGTATGAAGAGTTGGTAGCCGCACTCGATAGATATG
AATATCGGTCCAAACCAAAGAAGTATGAGTTAGACATGAAAAATCACGAGTCCCCACCCGCAAGACCATCTATTGTGGAG
GCACCGAAAGTGGAACTTAAGGCTCTACCACCGCATTTGAGGTATGTATACTTGGGCAGAGAGAATACTTTGCCGGTCAT
CATTGCGGCAGATTTGAATGTGAGACAAGTAGAGTGCTTGGTGACTGTGTTAAAGAGGTTCAAGCGAGCTATTGGGTGGA
CTATTGCGGATATTATTGGGATTCCTCCCAGTATTTGCTCTCACAAAATCCAACTCATGCCAGATCATAATCCTAGTATC
GAGCACCAGAGAATATTAAGTCCACCTATGCAAGAGGTAGTTAAAAAGGAGATCATCAAGTGGCTGGATGCGGGAGTTAT
TTATCCCATTGCAGATAGTAGTTGGGTGTGTACTGTGCAGTCTGTGCCTAAAAAGGGTGGCATTACTGTGGTTCCAAATG
AAAGAAATGAGCTTGTTCCCATGAGGCCTGTGACTGGATGGAGAGTTTGTATGGATTACCGGAAGTTGAATGCATGGACA
AAAAAATACCACTTTCCTATGCCGTTCATGGACCAGATGTTGGATAGACTTGTAGGAAAGGGTTGGTATTTTTTTCTCGA
TGGGTATTTGGGCTACAATCAAATTTCTATAGCTCCAAAAGACCAAGAGAAGACCACTTTCACTTGCCCTTATGGGACTT
TTGCTTTCAAACGGATGTCATTTGGGTTGTGCAATGCTCCAACAACTTTCCAGCGCTGTATTATGTCGATATTTTTTTAT
ATGGTGGAGGATACTATTGAAGTGTTCATGGATGATTTTTCAGTTGTAGGTGATTCTTTTGATCGTTGTCTGGATCATTT
GGCCGAGGTGCTTAAAATGTGTGAAGACTGCAACTTGGTGCTGAATTGGGAGAAGTGTCATTTCATGCCTAAAGAAGGTA
TAATGTTGGGTCATCCAATTTCAGAGAAAGGTATTGAGGTTGATAGAGCTAAAGTTGAGGTAATAGAAAAACTTTCGCCA
CCTATTTCTGTAAAAGGTGTTAGAAGTTTTCTTGGGCATGTTGGGTTCTATAGGAGATTCATAAAAGACTTTTCAAAAAT
TGCACACCCATTGTGCAAACTGCTCGAAAAGGAGTATAAGTTTGACTTTGATGAGGCTTTTCTGAGAGCATTTGGAGAGT
TGAAGGAGAAGTTGGTCACTGTACCTATCATTATTTCACCTGATTGGGGACAACTGTTTGAGGTAATGCGTGATGCAAGT
GGAGTGGCGCTTGGTGTGGTACTAGGACAGAGGAAAGAGAAAATTCTTCACCCTATTTACTATGCTAGCAAAGCTCTAAA
TGTGGCCCAGAAGAATTATACTGTGACTGAACAAGAACTTCTTGCTGTGGTTTTTGCATTCGAGAAATTTCGATCCTACT
TGCTTGGTACTAAGGTCATAATGCATACTGACCATTCTACATTGAGGTATTTGATGGCAAAATTTGATGCAAAACCAAGA
TTGATTAGATGGGTATGGTTGTTGCAAGAGTTTGATTTTGTGGTAAAAGATAGAAATGGGACCGAAAATCAAGTTGCCGA
TCAGTTATCCAGATTAGAGGAAGAGGCTATGCTAAATCTTGGAGATAGGGCTGATATTAATGATGCTTTTCCAGATGAAC
AGGTATTGGCTGCTTCTCATGATTTGATTCCATGGTTGGCAGACTTTGCTAATTATTTGGCAAGCGATTTGGTGCCCCCG
GACTTGTCTTTTCACCAAAGGAGAACGTTTATGCATGACGTGAAGAAATTCTTTTGGGATGAACCTTACTTGTATCGTAG
TTGTGCTGATGGGATTATTCGTCGCCGTGTGCCCGAGGTTGAGATGTTGAGTGTATTTGAAGCATGTCGTTCATCGCCTG
TTGGTGGGCATCATAGTGGTATTCGGACTGCGCATAAGATTTTTCAGTATGGGTACTACTAGCCTACTATCCACCAAGAT
GCTCATGATTTCGCCAAGTCTTGTGATCGTTGCCAAAGAGAAGGAGGGATTTCAAAGAGGCAAGAGCTCCCTATGAATCC
GATATTGGTGATAGAGTTGTTTGATATATGGGGCATTGATTTTATGGGTCCATTTGTGAGTTCATATGGGATGAAGTATA
TTCTTGTTGCGGTTAATTATGTATCGAAGTGGGTGGAAACAGTTGCGCTCCCCAAAATGAAGGTAAAAGTGTCACCGCAT
TCTTGAAAAAGAATATCTTCTCCAGATTCGGTACACCGAGGGAAATTATCAGCGACGAAGGTTCTCACTTTTGTAATAAG
TTGTTCAAGGCACTACTTGAGAAATATGGTGTCCGCCATAATGTAGCCACTCCTTACCATCCACAGACTAGTGGGCAAGT
TAAGTGTCCAATAGAGAAATCAAACAGATTTTAGCAAAGACCGTGAATGCTAATAGAACGAATTGGTCAAGGAAGCTTGA
TGATGCTCTATGGGCCTATCGCATTGCATACAAGACCCTCATATGTATGTCTCCTTACCAACTTGTATATGGGAAGTCTT
GTCATTTACCGGTAGAGCTAGAGCATAAGGCCATGTGGGCAATGAANNNNNNNNNNNNNNNNNNNNNNNNNNNNNNNNNN
NNNNNNNNNNNNNNNNNNNNNNNNNNNNNNNNNNNNNNNNNNNNNNNNNNNNNNNNNNNNNNNNNNNNNNNNNNNNNNNN
NNNNNNNNNNNNNNNNNNNNNNNNNNNNNNNNNNNNNNNNNNNNNNNNNNNNNNNNNNNNNNNNNNNNNNNNNNNNNNNN
NNNNNNNNNNNNNNNNNNNNNNNNNNNNNNNNNNNNNNNNNNNNNNNNNNNNNNNNNNNNNNNNNNNNNNNNNNNNNNNN
NNNNNNNNNNNNNNNNNNNNNNNNNNNNNNNNNNNNNNNNNNNNNNNNNNNNNNNNNNNNCATGGTAAGGAACAAGGTTC
ATGGTAAACGGGCAAAGGATCAAGATCTATCTGGGAAATGCTGAAAGTGTGCAAGTGATTGAGGCCTACAATCTTGATGA
AGTCTGAGTAATCAAGAAACTTGCATTGTGCAGCGACGTTAAATCAAGAGTTGCTTGGGAGGCAACCAAAGATGTACAAT
CTAGCCAATGATAGGTTTCTGTTTCCCATTTAGTAGTTTTCTTTGTTTAATTGCGTCTCTATATTAATTTAGGTGTTTTA
GTTTTTTTTTAGTGTTGGCTAGAATTAGCATAGGGTCCATGTCTAACAAGTGTCCAGAAAATGTAAAAAAGATAGCCTAA
TGGTTGCTACATGTGTAGGTACGCTATGAAAAATCTGCAGAAAATGGTCTGGTGTAGAGGTCTACGGACCCCATCGACGG
TCCGTCGTTCTATCCACAGACCGTGGATGGTGTCCGTAGATCCCAGGTAAGCCCCTAAATTTTTCCAAGTGTAAGAGTGA
TCTACGGTCCCAACGTACGGACCGTAGACGGGGTCTCATAGGTCCAAAACCCTAAATCTGTCTGACCCGACCTGAACCCC
CTTATTTAAAACTCCCCTAATTTCAAAATCATTTCCACTTCCCTCCATTCACTCTCCAACCGTTTCAAACACCCTCAACT
CCCCTAAATCACGCCATAACTCCCCCATAAAATCATCCCTTCCATTCCCCCATCATTCCCACAACTCCTTCCCATTCCGA
ATACAACTCATTCCATATTCCACGAAAAGGGTCCGGTGTTAGGTTATTAACGAAGGGATGATTCTTTGGTCTTGCAAAAC
TTAGTGTCGTCACGATATCACCCCACTCTACATTGCTTGTAAGGTAATGGACTTTCCCTTCACTTTGAATTTTGGTTCAT
AGATTGAATATAGAAAGTTGGGAGTCGGGTCTTGACCTTGTGTAATTGTTAGATGAAATTGCATGATAAATTTTGAAGTT
ACTATACCCTTGGAATGATAGATAGTGATTGTGTTGCCTTGTTGTATGTGATTATAAGTCTACCTGTAAGTCTTGACTTA
GGGTTCCAAAATGTGTCTTAAATAATTGTTAAAATGATTAATCGGAATCCTGAGAATGACAAACTAGCATGATTCAATGT
TGAAATGCATGGTTAGAATAGGATATTGTTGAAAATTGTCTAAGATATGGACTTGATAATTGAGAATGGCTAAAACCTGG
CACATATCCCATCCACGATACCCCGTCTATGGACCGTAGATCAATCTACGAACCGTAGATTGGGTTCGTGGGTTGATGCT
CTTGAAAATTTCACCACGTGTGAAACCACGGATGTAAACTACGGTCCGTGGATAAATCTACAGACCGTTCTGTACATCCG
TGGTTTCCATTTGGGACCAAGATTGTTGGTCTTCTGATCCACGGAAGGGTTCCACGGACCGTAGGTCTCCTCCGTGGACA
ACCACTGTAGCCTCTGTCTAGAATTTTCATGGGACTTTGTTATTGTTCGTTTATAGTTTTAATTTTTTTTTTAGTTTGTT
TATGGTTAGTTTTGGCACTGATATCGCTTCCACAGGTACGATGACACCCAAGAAGCTAGTCACCTACTTAAAACAGGGCA
AGTCAAAATCTGTTGCTCCTAGCTTCAGGTTAATCGATGAGGACACAGACACGAAAAGAGATCCAACATACGTTCCTCCC
AACACAAAGACTTCTCCCACTGCACCCCGAGCCACCAGAGGTACCCCCCGGAAGGTGATTCTCGACGTAGTCATTGTCTC
CAGTCTGATGAGGAGCACACACTGATCGGGTCACCAACTGGGGCTACTTCCAGTTCCGCTACTGGGTCTGCGTCTGGCTC
CGAGTCTACCCATGCTTCGGGCTCTGAGTCCAGCCATGTTTCAGGGTCCGAGTCTGCCCATGCTTCGGGGTCCAACGCCA
AGTCAGCCACAGGGTCCAGCCAGAACGAACAAGCAGCATCATCTGATGAGGACACTAGCTCAGAGTCAATAACCATACCA
AGGAATGAGAACCCTACTCCAGTGGCCGGTAAGCCAAACATATGGTGTGTTGAAGGCCAATGGCAAATCTATCGGGATGC
CAATATGATTAATGATAAAGAGAAGATGGCCCGAATTGTTACAGAGGAGCGCAGAGTCCTCACAGGGAGCTTGCACACTG
TCCCCGACATCCACCGACTTTTTAACCTTCACAAGTGTGAATGGATGACTCGAGACCTAGGTACTTATAGTGAGGAGATG
GTATGGGAGTTCTATGCCTCCTATGCCGCCACTCTCCGTGGCTCGATCTCCAAGCGGTCAAAGCCCATAGCCCAGGATCC
TCTCACTTCCACGATGGTCCGGGGATGTTCGGTGGATATATCACATGCCACCATCAGCCGCTTTCTCTATGGGCCTACCA
CAGGTCACTCTTGGTCACTAAACACAACGGAGTTTGATTACAGATGGGACATCGTGCGGAGCAGTGCTTTCCAGAGGAAT
GCTGAGCGGTGAGAGGCTGTTATACTATGGTTGGCTAGGTACATTGCTACGAATGGCGAGCGTGTGGAGTGGGTCACCAC
ACCACGATTGGGTATCCGAAAGGCCACATTAAATTTTGCGGCCAAGTTCTTCTGGTTGTTGGTGCGTAACAGGGTGTTGC
CGACAAAAGCTGACAACTAACTCACTTAGGACAGAGCGGTCATGGTTGCAGCATTAGTAGCAGAACTGAAGATTGACTTT
GCCTGCATGCTGTTGGCAAAGATTCATGAGAGGGCATTCAAGACCTCCACTACTTACCCCTTTCTATGTTTGATTCTCCA
ATTGTGCAGGGACTCTAGAGCGCCGATCTGGCATTGTGATAGGTTGATCCACCCTACCGGGGCTTTGGATATAGGCCTCA
TCCGAGATGAGGAAAATGTGGCGGCACCTCGCAGAGAGCCCTAGGTTGAGGTACCTCCCTTGGGCGCCGATCTTGCAGAC
ACGGTGGGGCAGGCAAAAGGCGGTGACCCCATTATACCAGATCACTCTAATACTGTCCCGGCCTCCTCTTCCTAGGCCGC
TAGTATGGATCCTAGTTCATCCCGGTCCACACCACAGTTAGGAGCTACTGTTGTCCCGTTGGCCAGAGTACAGAAATTAG
AGGCTCAGATGGCCACATTGCTGCATCAATCCAACCTTGGATGCAAAAGTCTATAGTCGAGTCTGAGGCCAGAATGGAGC
GAAGGATGGAGGGCATGATGGACTGGAAAGTCTGGGCCATTAATAAGCGCCTTGATGCTTTTGAATTGCAAGCCCTCGAG
TGACTAACCTCGACCATAGATCTATCCTCTTTTCAGGCTGAATTAGCCAGTCTCCGGGCTGACGTTAGGGCCATTCTTGC
CACCCCTACAGTTGAGCCTCAGGCTGCACCTACTGCACTGGCTGATGATATGGTGCTGGATGCTTTATTCAGTGGGACCG
CCGAGGAGGAGCCTCCGCCTACACATACCAAAGGTAAGAGGCACCGTTCTAGTCGCACTGAGGAGGAAAAAGCTCAAAAG
AGACAGTGTAGGCAGGAGAAGGAGGATAAGAAGGCTTTGATTTTAGATGAAGAGTTGCGCCAGCAGAGGGTGTGTGAGAG
TATTGCAGAGGCATCGAGTTCTACCCAGTTGTAGAGGTCCCGTCTGTTGTGAGGGACGTTGTGAGCACCACTGATGGTGC
TATGATGGGTGATGTGGGCACTACTGAGGGTGACCCAACTATTGTTCTAGCGGGCTCCGGGAAATCGGACACACTCGCTC
GATCATGATTCTTCGGTGCTATGCGCCACAGGTTTGCTTTACCCAATCCATTATCTTTTACTATTTTTGTATGCATTGGG
GACAATCGCATCTATTTTTGTTGGGGGTGGGGTAAATGGATTGTGAGTAATAGGGTAAAGTGTGAGTAACCCAACTCATA
GATCCTCTCTTGGGGTTTTNNNNNNNNNNNNNNNNNNNNNNNNNNNNNNNNNNNNNNNNNNNNNNNNNNNNNNNNNNNNN
NNNNNNNNNNNNNNNNNNNNNNNNNNNNNNNNNNNNNNNNNNNNNNNNNNNNNNNNNNNNNNNNNNNNNNNNNNNNNNNN
NNNNNNNNNNNNNNNNNNNNNNNNNNNNNNNNNNNNNNNNNNNNNNNNNNNNNNNNNNNNNNNNNNNNNNNNNNNNNNNN
NNNNNNNNNNNNNNNNNNNNNNNNNNNNNNNNNNNNNNNNNNNNNNNNNNNNNNNNNNNNNNNNNNNNNNNNNNNNNNNN
NNNNNNNNNNNNNNNNNNNNNNNNNNNNNNNNNNNNNNNNNNNNNNNNNNNNNNNNNNNNNNNNNNNNNNNNNNNNNNNN
NNNNNNNNNNNNNNNNNNNNNNNNNNNNNNNNNNNNNNNNNNNNNNNNNNNNNNNNNNNNNNNNNNNNNNNNNNNNNNNN
NNNNNNNNNNNNNNNNNNNNNNNNNNNNNNNNNNNNNNNNNNNNNNNNNNNNNNNNNNNNNNNNNNNNNNNNNNNNNNNN
NNNNNNNNNNNNNNNNNNNNNNNNNNNNNNNNNNNNNNNNNNNNNNNNNNNNNNNNNNNNNNNNNNNNNNNNNNNNNNNN
NNNNNNNNNNNNNNNNNNNNNNNNNNNNNNNNNNNNNNNNNNNNNNNNNNNNNNNNNNNNNNNNNNNNNNNNNNNNNNNN
NNNNNNNNNNNNNNNNNNNNNNNNNNNNNNNNNNNNNNNNNNNNNNNNNNNNNNNNNNNNNNNNNNNNNNNNNNNNNNNN
NNNNNNNNNNNNNNNNNNNNNNNNNNNNNNNNNNNNNNNNNNNNNNNNNNNNNNNNNNNNNNNNNNNNNNNNNNNNNNNN
NNNNNNNNNNNNNNNNNNNNNNNNNNNNNNNNNNNNNNNNNNNNNNNNNNNNNNNNNNNNNNNNNNNNNNNNNNNNNNNN
NNNNNNNNNNNNNNNNNNNNNNNNNNNNNNNNNNNNNNNNNNNNNNNNNNNNNNNNNNNNNNNNNNNNNNNNNNNNNNNN
NNNNNNNNNNNNNNNNNNNNNNNNNNNNNNNNNNNNNNNNNNNNNNNNNNNNNNNNNNNNNNNNNNNNNNNNNNNNNNNN
NNNNNNNNNNNNNNNNNNNNNNNNNNNNNNNNNNNNNNNNNNNNNNNNNNNNNNNNNNNNNNNNNNNNNNNNNNNNNNNN
NNNNNNNNNNNNNNNNNNNNNNNNNNNNNNNNNNNNNNNNNNNNNNNNNNNNNNNNNNNNNNNNNNNNNNNNNNNNNNNN
NNNNNNNNNNNNNNNNNNNNNNNNNNNNNNNNNNNNNNNNNNNNNNNNNNNNNNNNNNNNNNNNNNNNNNNNNNNNNNNN
NNNNNNNNNNNNNNNNNNNNNNNNNNNNNNNNNNNNNNNNNNNNNNNNNNNNNNNNNNNNNNNNNNNNNNNNNNNNNNNN
NNNNNNNNNNNNNNNNNNNNNNNNNNNNNNNNNNNNNNNNNNNNNNNNNNNNNNNNNNNNNNNNNNNNNNNNNNNNNNNN
NNNNNNNNNNNNNNNNNNNNNNNNNNNNNNNNNNNNNNNNNNNNNNNNNNNNNNNNNNNNNNNNNNNNNNNNNNNNNNNN
NNNNNNNNNNNNNNNNNNNNNNNNNNNNNNNNNNNNNNNNNNNNNNNNNNNNNNNNNNNNNNNNNNNNNNNNNNNNNNNN
NNNNNNNNNNNNNNNNNNNNNNNNNNNNNNNNNNNNNNNNNNNNNNNNNNNNNNNNNNNNNNNNNNNNNNNNNNNNNNNN
NNNNNNNNNNNNNNNNNNNNNNNNNNNNNNNNNNNNNNNNNNNNNNNNNNNNNNNNNNNNNNNNNNNNNNNNNNNNNNNN
NNNNNNNNNNNNNNNNNNNNNNNNNNNNNNNNNNNNNNNNNNNNNNNNNNNNNNNNNNNNNNNNNNNNNNNNNNNNNNNN
NNNNNNNNNNNNNNNNNNNNNNNNNNNNNNNNNNNNNNNNNNNNNNNNNNNNNNNNNNNNNNNNNNNNNNNNNNNNNNNN
NNNNNNNNNNNNNNNNNNNNNNNNNNNNNNNNNNNNNNNNNNNNNNNNNNNNNNNNNNNNNNNNNNNNNNNNNNNNNNNN
NNNNNNNNNNNNNNNNNNNNNNNNNNNNNNNNNNNNNNNNNNNNNNNNNNNNNNNNNNNNNNNNNNNNNNNNNNNNNNNN
NNNNNNNNNNNNNNNNNNNNNNNNNNNNNNNNNNNNNNNNNNNNNNNNNNNNNNNNNNNNNNNNNNNNNNNNNNNNNNNG
GTTGTGGGATCCATTAGCAATTAACAAAGTATGACTAATAACTAAGCAATTCTTGAATAGTGTCTTGCATGTATTAATAA
ATCTTTCGTTTAGAAGTCTTTTTAACGAGTGCACGCGTTAGAACTCGCCTTGTTGCTACTTGCCGGACCAAGGAGGTAAT
CAATAAGAAAAGAATTATCAACATAGATTTAGTGTGATACTATCTAATAGTCTAGTGTCGATTGGTGCGAAGTAGTAACT
AAGCCAAACATCAATGACGATGTCTAATATGAGGTAAAGGTAAGGGTTAGTAATTTATACACACGTAGCCGGACCAAGGT
GCGGGGTGAAATTCTCTAGATGTCGGACCAAGGATTTAGAGATACCTAACTTATCACTTTGCATGTAATACACTAGGAAA
TGATTGTTATTACTAGGATTACTGAGTTATGAGCTTGTGCTGAACACGTATACCCTAGTTAATTCTCTCATCTTGATAAC
AACAAAAATTGACTTTTGTTTACTGATTACCTACTGAATTCTTACAATTTGTTTCACAAATCCCCCCTTTTTATTACTTG
TTTATGGAAGTACTTTGACTAAACAAATATAAGTGTAAGTTAAAGTTAAGTCTAAACCAGTTTCCTCGTGGGATTGACCC
CAATCTACAAGTTGGGTTTTTTACTTGATAACGATTGCTTATGCTTCTTTAGGGAGGTGTAATTTGAGCGTATCATTTAC
CGACCACAAAAGTTTGGAATATGTGTTTAAATAGAAGGACCTAAATCTTTGCCAAAAAAGGTGGCTTGAGTTATTAAAGG
ACTATTACATGAGTGTTCTCTATGACCCTGACAAAGAAAATGTGGTAGCAAATGCTCTTAGTCGGTTCTCAATGGGTAGT
GTTGCTAATATTGAGGATGGTAAGAAGGAGTTGGTTCAAGCTGTTCATATATTGGTCGGTTTGTGTGTTCGATTAGTTGA
TTCCACCAAAGGCAGTATTGTGGTCTATAATGGTTCAAATTCATCTTTTGTGTCAGATGTGAAATCCAATCAAGGTCTTG
ATCTGATCTTTGATTGAGTTGAAGGAGCGTTGCTTAAGAAATCTGTTGAGGCATTCTCCCAAGGGGGAGATGGAGTACTT
CGACATCAAGGTCGTTTGTGTGTTCCCAATGTAGATGACTTGAGAGAGAAAAACCTATTAAGAGCCCATAGTTCTCGATA
TTCCATTCACTCGGGAGCCACCAAGATGTACCATGATTTGCAGGAAGTCTATTGGTGAAATGGAATAAAGAAAGATATTG
CGGAATTTGTGGCTAAGTGTCCAAATTGTCAATAAGTGAAAGTTGAGCATCAAAAGTCGAGAAGCTTGTCTCAAGATATC
AGTATCTCCACTTGGAAGTGGGAAGATTTGAATATGGACGCCATTGTTGGGTTACCCCGTACCTGGTGACAATATGTGTC
GATTTGGGTTATTGTGGATCGAATGACAAAATTGGCTCATTTCATTCCCGTCAAGGTTTATTATTCGCAGAGGACTATGC
TAAGTTGTATCTAAGGGACATGGTTAGGTTACATGGAGTGCCCCTATCCATTATCTTCGATCGTGGTACCTAATTCATTT
TTCAGTTTTGGAAATCTTTCCAAAAGAGGATTGGTACTCATGTTAAGCTTAGTACGACCTTTCATCTGCAAACTGATGGG
CAAGAGGAGCGTACTTTCCAAACTTTGGAATATATTTTGAGAGCTTGTGTAATTGACTTCAAGGATAACTGGGGTGATCA
TTTGCCTTTGATTGAGCTCGCATATAATAATAGTTATCACTCAAGCATTGGTATGACTCCATTTAAGGCCCTATATGGTG
GATCTACTATAGGTTGGTTTTAAGTGGGTGAAGTTGCTTTGATAGGTCCCGAATTGGTACATGAAGCTATGGAGAAAGTT
TGGCTTATTAGAGAAAGTTTGAAAATGGCTCAAAGTCAAAAAAAGTCCTATGACGATGTTAGAAGAAGAGATCTTGAGTT
TGATGTGGATTATTGAGCCTATTTGAAAATTTTATCCATGAAGGGTGTGATGAGGTTTGGAAAGAAAGGTAAACTTAGTC
CCCGTCATGTGGGCCCATATCAGATTTTCAGGTGAATTGGTAAAGTTGCGTATGAACTTGATTTGCCTAATGACTTAGCA
TTGGTACATCTGGTTTTCTATGTCTCTTTGTTGAAGAAATGTAATGGTGATCCGATATCTATAGTACCATTGGAGAGTCT
TGGTAAAAAGGATAGCCTTTCTTATGAAGAAGTTCCGTTGAGATTCTGGATCGGCAAGTTCGGAAGTTGAGAAATAAAGA
AGTTGCTTCCGTAAAAGTTATTTGGATAAATTAGTTAGTTAAGGGTGCTACTTGGGAGGCTGAGGCCGATATGATATCCC
GTTATCCTCATCTCTTTCCCTCCGTTCCTACTCTAGCTTGAGGTATTTCAGTTCCTCATGGTTTACTCTTTTGGTTTCAC
GTGTCGTAGAAATTCCCATGATTCATTTATGCATGTTCATGAAAAAATTTATTTATGAGTTAACTTGATTTATTTCCTCA
TGTTTATGTGCATTTGAGTATGAGTTGCATATAGACCTTATGAAATGATGTTTTGAACATGCTCTAGGTTAGAGTTGATA
TTTCCTACTCAGATGTGTGCACTTATGTGATTGCATTCATGTTGGGCAGTTAGATCTAGTTGCTACCCTCCTTATGATGT
CTTGTGTTCCATTCGAGGATGAATGTTCCCAAGAGGGAGATATTGTAACACCTTGGATTAGAAAAGAAGGAAATTGCAAG
TTTTCTAGAAATAGTGTCAGATGAGATCACCGACGGATCGTAGGTTGACCTATAGACCGTAGGTGGCAAGCAAGTTAAAC
AATTTAACTTTTCAAGTCCCAGTACCTTTTTACGGTTCACCATGATGGTCCGTCGTTCAATGTGTACAAGTCGTAGGTAG
GTCTCGTAGGTGAGTCCCAAACTTAGTGAAATTTTGAGGGTTAAAGTAAGGACCTAGAGTTGGAATGTATGGTCAGTAAG
TGGACCAACGGACCGTATATTGCAATCGTCGATGGGGGTCCAAAAAGTACGGTCTTTGAACCCCACCGATGGTTGGACAC
GACGGTCCGTGGTTGGACCTACGGACTGTAAGTCCAACCATTGGTGGAGGTCCAACAGTTATTTTAAGGGTTTTTGGGTC
TTCTTCCTAATAATTTTAACCCTATACTATGTCGTTGTGCCTTCTACCCTAAGCCCTACATAATGATTTTTAACCCTCAA
ATCACTGAATTCAATTCACTCTCCTAGTTGCAATATCCCTATCCCATAACGATGTACCACCATAGATTTGTCTTATATAG
ATATTAGCTAGTGGATCCACTTAAGCTAGAAGTTTATGGTTCTTACCTTGGCAAGTAAGGACATCTCTTGTCGGTGTGGG
ATAGGCACCAGATTTCATATTATAGCTCACATGGTCTAATGTCGGTTAATGGCTACTTTCCATAATAATGAACTAAGGTT
ACTTCTAGAAGTATCTTGTCACTCCCCGAGCCTACACCTTGGACGTGCCCGACACTCGAGAACCATTGCTGGCCCCAAGC
GAAACCTTGGCCTGGCTCAACTCTCAGCGGAAGACTTACTCATCAATAAGAGAACTCAAAGGAAAGCTTTAAATCAAAAG
TCTAAAATACTTAAATTCAGAATATTTAGAAATAAACATTAAATTGGCCAAAGAGGGAACTTAAGTATCAACATAAACAA
AGGAAATGAAAAAGACTGATGAACTACTACTGTCTATCTATGAAGCCTCTACTAACTGATGGACGTCGGGACAAGACCCA
CCACATCCTAATAATAAAACTGAAAAGTAAATTCAATGTGAAACCCTACAGAAAGCAAATAGGCTCACCAACTCTACCTG
GAACACGACTGGATCAACGGAGCACCGGTTGATGATCCTGATTTCTTGTATCTGCATCATAAAAGATGCTGGCCAAATGG
CGTCAGTACATGGAATATATGAGCATGCAAGGGGAAATCTAAAACATGACATAAGCTTGAAATGGAACTGAAGAATAAAT
TTACCTTGTCTTATCTCAACTCAACCTCAACTCAATTCAATATAAAAGTAATGACAATAATGCAATATAAAGAAAGCCTT
TTAAAACAGTAGATATCAACTCAATGTATTGAAAAATACAATAATAACTCAATTTGTATGTAAAAATACAAAATAACTTT
GTTTGGGAGATTCTCTAACCGACAACCATCACTATGAGCTATGTGATGATACACCATCTCGCCCACACTGCCAGAACTAT
CCTATACCGTTTCGGGGTATAGAACTCCTCGACTAAGTTGATCCACCAAGCTATCCTTAAAAAATAGTAAGGAATCATCT
AAAAAATATGACATTTTCTACCCACGTTGGGTACATGGTTTTTGAGGACTTTGAGTTGTATGAACTCGTCCCCATATCGG
TGCTCAATACTACTCCCAAAATATACTCAGTTCATATGTTTAAAAATATTTCCTCATCTGCAAACTTTGAGATTATTACT
CAAAAGATTCCTCTTAAAAGAGATGATACTCAAAACTCCTCATAAACTCATTTGGAAATCGGTGTTTCCCCTCATTTTGA
ATGTAAAAACTTTACTCTTTGGGAATAATTAGTTCCCATATATTCATTTTCAAAAAATGAAACTCAACTCTACTCATCCT
CATACTCAAGTCTTAAAACAAGTTTTTAAAGATGCAAAAGACTTCTCAAGATGACTCGGAAGAACTCTCAAGACTTATCC
CTTAACTCTACCTTGAATTTGAATTATGAACTAAGGTTATGATTCATGTTATGAATGATCTCTCGATGTTTAAATGTAGT
TTAGAGGAGTTAGAATAAAAAAGGAGTAAAGGTATCCTTTAAAAGAACTCAGACGGGCCAAACGACAAAAAAAGGGTGGG
GGCAGGCGACCCTGGCGCACTGAGTGGCACAGAGCGCCAGCCCATGAACTACAAGAAGCTTTTTCAGGCGCACTGGTGGG
GAGGTGTGCCATCCTCTGCCTAGAATTTTCTGACGAATTTTCTTTCTTGTTTTCTGACCCTAATTCACCTAGAATCTAAT
AGTTTCTTCCGAACTCACTTAGATTTGAAAACCCAACATAAGTACACAAAAATCTACTCAAACAATCTTCAAATTAACCA
AAGGAATTTGATCTCTCCGCTCTCGGGTAACATTCATCCCAAGAATTCATCAAAACCTCAATAATCAAGATTAACGAATT
AAACTTTAAGAAAACTCATCAAGAACACAAATCCTTCAAACTCAAGAACGAAATTTCAATTAAAATCACGCGGTTGGTGT
GCGGGTGAACGAACCCAACACCATGAGAACTCACATACCTCTTAGGGATCAAACTTTTGGCGAAATTCCGCAACAAAACT
CAAGAATCTTGATGAACGCCTTGAACCTCCCCTTTTTTCTCTTCTTGAACTCTCTTCTAAACCCCTAAGAATAATTTAGG
TTTGTGGAACTGAACCAAATCAGTTTAGACCCCTAAAACCTTACTAAAAACGCTTTAAGCTGAAGGGGTAAGGAAAATAC
CATAAGACCCCTTATAAATCCAGGTAACTTTCCTTAACTGGATAGGCTGACTTCAAACGAGCATATGTCCCTAGACCAAA
GTCAAAACTTAGAAAACTCGGTGGCGTTGGAAAGAGGATTCTAAGACCTTTCATTTGATATCTTATGGGTCACCTAACTC
ATCCTGAACTAAAAGTTATGGTCGTTTGAAGTTGACCCAAAACTCACAACTTAAGCATAACTTGCAAAATTCTCAATTTA
GTTATTTCCAATTTAGCGCTTTCTAAATTTAGCTCTTTCTAAGGCGGGATGTTACAATATCTCCCATTTGGGAACATGCG
TCCTCGAATGAGATCACTCTAAAGTAGAACTAAGGTTGGAAACATCTAACACCCAACTCAAACACCCAACATGCAAATTT
ATACAACATTTCAACTAAAAAAAGTACTAAGAAAAGAATTAGTACCTTGATTTGAAGCTTCTACGGGAGCAAAGATATGT
GGCTATCTCTTTTTCATATCCTCCTCAGCCTCTCAAGTAGCTTCCTCAACAAACTCATTTCTCCAAAAGACCTTGACTGA
TGCTACATCCTTGGTTCTCAACTTGTGAACCTGACGATCCAGAATCTGAACGAAAATCTCCTCATAAGATAGGTTGTCCT
TAATACCAATATCTTCAGTAGGTATAATAAGTGAAGGATCACCCATACACTTTTTCAACATTAATACATGAAATACCGAA
TGGACTGCTGCTAACTCTAGCGGTAGCTCCAACTCATAGGCGACATTGTCAATCCTCTTGGATATCCTGTAAGGACAATT
ATATCGGGGACTAAGCTTCCCCTTCTTGCCAAACCTCATAACACCCTTCATGGGTGAAACATTCAAATAAACTCAATCAT
CCACCTCAAACTCTAAGTCTCTTCTCATAACATCTATATAGGATTTATGACGGCTCTGCGCTGTTTTCAACCTCTCTTGA
ATGATCTTCACTGTCTCCATAGCTTGATAAACTATGTCTGGTCCTATCAACCCAGCCTCACCAAGGTCAAACCATCCAAT
AGGAAATCTGCATNNNNNNNNNNNNNNNNNNNNNNNNNNNNNNNNNNNNNNNNNNNNNNNNNNNNNNNNNNNNNNNNNNN
NNNNNNNNNNNNNNNNNNNNNNNNNNNNNNNNNNNNNNNNNNNNNNNNNNNNNNNNNNNNNNNNNNNNNNNNNNNNNNNN
NNNNNNNNNNNNNNNNNNNNNNNNNNNNNNNNNNNNNNNNNNNNNNNNNNNNNNNNNNNNNNNNNNNNNNNNNNNNNNNN
NNNNNNNNNNNNNNNNNNNNNNNNNNNNNNNNNNNNNNNNNNNNNNNNNNNNNNNNNNNNNNNNNNNNNNNNNNNNNNNN
NNNNNNNNNNNNNNNNNNNNNNNNNNNNNNNNNNNNNNNNNNNNNNNNNNNNNNNNNNNNNNNNNNNNNNNNNNNNNNNN
NNNNNNNNNNNNNNNNNNNNNNNNNNNNNNNNNNNNNNNNNNNNNNNNNNNNNNNNNNNNNNNNNNNNNNNNNNNNNNNN
NNNNNNNNNNNNNNNNNNNNNNNNNNNNNNNNNNNNNNNNNNNNNNNNNNNNNNNNNNNNNNNNNNNNNNNNNNNNNNNN
NNNNNNNNNNNNNNNNNNNNTCTCCTAAATCACGATACATCTTTGTGGAACCCTGATGGATAGAATATCTAGAGCTATGA
GCTTCCTCCATGATCCTATCTTGGAGTTCATCCACCTTGGGTACGCACAATCTACCTTGATACTTTAATACACCATATTC
CCCATGTTCAAAAGCCATCACTTTCTGCTTATGACCATTTGCCTTCAATTCAAGCAAAACAGGGTCTTGGTCTTGTTCTC
TTTCACTTCGGACACTAGTGATGATTCAGCCTCATTCATCACCACCACTCCTCCTTCAGTGGAATCCATTAACTAGACTC
CCAATCGTGTAAGTCTGTGCACATCTTTGGTTAACTATTTCTTGCCTTCCTCAACATGGGACGCACTGCCCATAGACAAC
CTGGTCAACGCATCAACAACAACATTAGCCTTACCTGGGTGATAGAGAATACTCATGTTATAATCCTTGAGTAACTCCAA
CCACCTCCTCTGTTTGAGATTAAGCTCTTCCTGACTGAATACATACTGAAGACTCTTGTGGTCGGTGAACACATCTACAT
GAACACCATAAAGATAGTGACGCCATATTTTAAAAGTGAACACTACAACAGCCAACTCTAGATCATGGGTTGGGTAATTC
TTCTTGTGAACCTTAAGTTGTCTGGAGGCATAAGTTATAACATTGCTATTTTGCATTAATACACAACTCAACCCAACTTT
GGACGCATCACAATACACAACAAAACCTTGTGTACCCGTTGGTAAGGTCAACACTAGGCAGTAGTCAACCTAGTTTTCAA
TTCCTGAAAGCTCTTCTCACAAGATTCATACCATTGAAACTTTGATGTCTTCTGAGTCAACTTTGTCAACGGGGATGAAA
TAGATGAAAACCCCTCGAAAAACCTCCTATAATAACCAGCCAATCCCAAGAAACTCCTAATATCAGCTAGAGGTGTGGGT
CTACTGCACTGCCTCAATCTTTGAGTATCAACTAGAATCCCATCACCAGAAACAATGTGGCCTAAGAATGCCACAGACAC
AAGCCAAAACTCACACTTAGAAAATTTGGCATACAACTCTCTATCTCTGAGAGTTTGGAGAACTACTTTGAGTTGACTAG
CATGGTCCTCCTCATTCCTCGAATGAATTAGGATGTTATCAATGAAGACGATAACAAACATATTAAGATATGGTTTAAAC
ACTCTGTTCATAAGGTCCATGAACGTTGTAGGAGCATTAGACAAACCAAAAGACATAACTACAAACTCATAATGACCATA
ACGGGTCCTGAATACTGTCTTAGGGATGGCACTTTCTCTTACTCTCAACTGATGACCTCAGAAAGGCACGTGGCACCCTA
AAGTTGATAAAAAAGATCATCGATTCTTGGCAGGGGATACTTATTCTTTATGGTAACCTTGTTAAATTGGCGGTAATCGA
TACACATCCTAAGAGAACCATCTTTCTTTCTCACAAATAAGAATGGAGCTCCCCATGGTGAGACACTTGGTTGAATAAAA
CCTTTATGAAGAAGATCTTTCAACTGCTCTTTTGACTCTTTCAACTCAGTCGAAGCCATTATATATGGAGGAATAGAGAT
AGGACAAGTATCGGGAAAAATATCTATACCAAAGTCTATTTCTCTCTCAGGAGGGACTCTGGGAAGATCACCTGGAAAAA
CCTTTGGAAACTCACTCACAACTGGAACTAACTGAATAGGTGATGTTTCAACACTAGAGTCATTAAATCGGACTAAGTGA
TAGATGCACCCCTTGGAAACTAACTTTATCACCTTAAGGTACGAAATAAAACGACCCTTAGGCACTGTTGAACTACTCCA
CTCAATAAATGGCTCATTAGAAAATTGGAACTTAACTACTCGAGTTCTACAATCAACTGAGGCATCACAAGCATGAAGCC
AGTCCATATCTAGAATAACATCAAGTCCACCATATCTAGCTCAACTAAGTCAGCCATGGTGTCCTTGTGATTGACAAAAA
TGAAACAATCATGATAAACTCTCTCAGCTAGAATAGACTCACCAACTGGTGTAGAAACACTGAAGGGCTCAAAAAGTTGC
TCGAGAAGAATGTCAAAATTCGTAGCAATATATGTAGTCACAAAAAATAGACTCGCACCTGGATCTAGCAATGCATATAC
AACAAAAGTAAAGACTTTGATCATACGAGTGACAACATCAGGTGAATTCTCTTGCTCTTGAAGACTAGTGATAGCATACA
GACGGTTTGCTCCTCCTCTTGTCCCTGAAGTAGCTCCTTTAGGTGCAACTCTGTCTGACGGAGCCACTGAAGAAGATTGG
GCTTTATTCCCCCCATTGCCATTACATTGCCTGTTCTTAGGGCACTCTCTCATGAAGTGACAATTCTAACCACACTTGAA
GCAACCAGTAGAGCCATCACGATATGCTCCTGGGTGGTTCCTACCACACTTAGCACATGCAGGAGTCCAATTACTTCTTT
GTGCCACACTACCTTGAGATTGTGCAGGTCTAGCTCAGAAGTTCTGAGAATTCTGATTCTTGAACTCACTTCTGTTCTTT
GTTGCAGGTACACTAGCAAATGATGGAGCAGGTCCATTTGGCTTTTGTTGAAAAGATGACCGGTTCGCATTACCCTTCTA
CTGCGCGGACTCATTACCTGATGTTTTAGCCTTCTTGTTACGGAACTCTTCCCTATCTCTCAACTTGTCTTCCTCAACCT
GTTGCACATGGATCATCAGTCTTGCTATGTCTATGTCCCTTATCAACATTGCAACTTTACCCTTTTTGCTTGACAGATAA
GACAACTCAAACACAAACAAGCTCATCTTTCTCCTCATATCAGCAACCATCTCCGGAGCATAATGGGAAAGTTGGGTGAA
CTTGAGGTTGTACTCAGGTACACTCATGGATTACTGCTTAAGAGTGAGGAATTATCTTACCTTTGCCTCTCTCAGCTCAC
GGGGAAAGAAACGCCCCATAAAAGACTTTTCGAACACAACCCAACTCACAATTGGTGCACCCTTAGCTCTACCCTTTTTC
CATTGGTCATACTAGACTCTAGCAACACCCTTCAGTTGGTATGCAGCTAGTTCCACACGCTCAGCATCTGCAAAATGCAT
CACCTCAAACACTTTCTACAACTCTTCCACAAAGATTTTCGGACCCTCAGTGACACTTGAACTGGTAAAGTCTGGAGGAT
TCATCCTCAAGAACTCACGGATCCTGGATATATCAGCCACATCCTGTCAATTCCCTTTTTGTTGCCCAACTTGGTTGGTC
ACAACTTGACTCAACATCTGGATAGCATCCCGAAACTCAGCATCAGTGATCTCTCCTTGGGGTTGCACTTCTGGTGCATT
GGGAACCCCTTGATCCTGAGGATTAACATTCCTCCTAGCAGGATGACCTTGGACAACTCTTCGTGGAGGCATGATCTGAA
AGATACACAGAAGCATGAATTAGAAAGAAAGTTTATAGAGTTGAACTCTATCGCACGAAAATAGTATAAAATAAGTGAGA
TAGTTCCTAAATGTCGCAGCTTCCTCATTATATATGTGGCGCGCTTCACACCGATAACTAGGAATCTATAGACACGGCTT
CATAGACACCCTAGGACTCTTAAACTATGTGATCTGATACCAAGTTTGTCACACCCCAAGCCTACACCCTGGACGTGGCC
GACATTTGAGAACCATTACTAGCCCCAAAAGAACCCCTAGCCTAGATCAACTCTCAGCAAAAGACTTACTCATCAATAAA
AGAACCCAAAGGAAAGCTTTCACTCAAAAGTCTCAAATACTTAAATTCAGAATATTTAGAAATGAACATTCAGCTGGCCA
AAGAGGCAACTCAAGTCTCAATATAAATAAAGGAAATGAAAAAGACTCATGAACTACTATTGTCTATCTACGAAGTCTCT
ACTAATTGAGATGGACGTCAGGACAAGACCCTCGACATCCTAATAATAAATACAAAATAACTCTGTTTGGGAGATTCTCT
TACCAACAACCATCACTATGAGCTATGTGATGATATCGCGTCTCGCCCACGCTGCCAGAACTGTCCTATACCTTGCCGGG
GTATAGAAATCCTCAACTAAGTGGATCCACTAAGATATGCTTTAAAAAAATAAGGAATCATCTAAAAAGTATGACCCTTT
CTACCCACGTTGGCTATTTGGTTTATCAGGATTTTGATTTGTATAAACTCGTCCCCATATCGGTGCTCAATACTACTCCC
AAAATATACTCAGCTCATATGTTTAAAAACATTTCCTCATCCCCAAACTTTGAGATTATTACTCAAAAGATTTCTCTTAA
AAGAGATGGTACTCTAAAAACTCTTCATGAACTCATTTGGAAATCGGTGTTTCCCCTTATTTTGAATGTAAACGCATTTA
CTCTTTGGGAATACTTAGTTCCTATATATTCATTTTGAAATAATGAAACTCAACTCTACTCATCCTCATATTCAAGTACT
CAAGTCTTAAAACACGTTTTAAAATATGCAAAAGACTTCTCAAGATGACTCAGAAAAACTCTCAAGACTTAACCTTTAAC
TCTACCTTGAATTAGAATTATGAATTCAAGGTTATGTTTCATGTTATGAATGATCTCTCGATGTTTAAATGTACTTTAGA
TTAGTTAGAATCAAAAAGGAGTAAAGGTATCCTTTAAAAGAACTCATACGGGTCAAAAGACAAAATGGGTGGGGGCAGAC
AACCCTAGCGCACTGAGTGGCGCGGGACGCCAGCCCCTGAACTACATGAAGTTTTTTCTGGTGCACTGGTGGGGTGGCGC
GCCAGCCTCTTCCTAGAACTCCCTGACGAATTTTTTTTCTCGTTTTCTGACCCTAATTCGCCTAGAATTGAATAGTTTCT
TCCGAACTCACTTAGATTCGAATAACCAACATAAGTACACAAAAATCTACTCAAACAACCCTCAAATTACTAACATTCAT
CTCAAGAATTTGTCAAAATCTCAATAATCAAGATTAACAAATTAAACTTCAATAAAACTCATCACAAACGCAAATCCTTC
AAACTCAAGAACGAAATTTCAATTAAAATCACATGGTTGGCATTTGGGTGAACGAACCCAACACTATGAGAACTCACATA
CCTCTTAGGGATCAAACCCTTGGCAAAATTTCGCAACAAAACTCAAGAATCTTGACGAACGCCTTGAACCTCCCCTTTTT
TCTCCTCTTTTCTCTTCTTGAACTCTCTTCTAAAACCCTAAGCGTAATTTAAGTGTGTGAAAACTGAACCAAATCAGTTT
AGACCCCTAAAACCTTACTACAAATGTTTTAAGCTGAAAGGATAAGGAAAATACCAAAATACCCCTCATAAATCTGGGTA
ACTTTCTTTAACTGGATAGACTAACTTCAAACGAGCATATATCCCTCGTTCGAACTTGAAACTTAGCAAACTCAGTGGTG
TTGGAAAGAGTATTCCAAGACCTTTCATTTGATATCATATGGGCCACCTTACTCATCCTATACTGAAAGTTATTGTCGTT
TGAAGTTGACCCAAAACTCACAACTTAAGCATAACTTGCAAAATTCTCAATTTAGCTATTTCCAATTTAGCGCTTTCTAA
ATTTAGCTCTTTCTAAGGCGAGATGTTACATATATCGATGTGTTTAATAGATGATTTGACATGCATTGACCATGATCACG
ATTTATGTTGTCTAACCTTTTATCTTATCGTTTATCTTGGTCATTGCATGTCATGTAAAATTTTTTTAGCATTATTTCCT
AACTCTTATGCATTGCTATCATACTTGGTACATTCTATGTACTAACGCATACTCTTGCCTGCATTGTTTCACTAATGTAG
GGTCTGACACTCCTATTTCGCATACTCGTGGCTAGCTGTGGTATCTTGTAACTTTTGAAGATTGGTGAGTCCTCATGTTT
CGAGGACTGAGACTATTTTATCGGTTTATGTTTTTTCTTTCGGATGTTGTATGTGATGTATGTGTTACGTCCCAATCACT
CTTTGAAGTTATAGATGGCTTTGAGACTGTATTAGACTTTTGTCATACTCTTTATGATATAAAATTGTCTTTGAACTCTT
TAAATTCTATTGTCTTGTATAATGTATGCTAAATGACTTGTGTAGGGCCTCTCAGGGTCTTATACGCATGTCACATCTAG
AGTATTGTACTTTGTGTCAGTGACAATAACCTCTTAAAGTTGTCTTGTCATTAGTTGTTGTTTTAGATTGAATGATCAAA
GGATCATTCAACCATTGTAATACGCTAAAGAATTGATATCAAGATAAATGCAATTTCAATTAGTTTCGCACAAATTATCA
ATTTAACAATTTACATCGAGCAATAAGTTAAAGGAAGTGTTATCAAAAAGTACTCCAGTCCTTAAAAATTCATTGGGTTT
GATACACTCTTCTCTTGGTTTGTTGATACTCTTGAATGAGATATTCATAGAAATCAAAGAGTTTACATGTCTTTATTTAT
GACGTATTGAGGTCATAGAAATTGAGCTTATTGTTGAAATTTTTATAGAGAATAAGAATACGCCATGTTAAGAACGTTAG
TAAGGATTTAGTTATTGCCTTTGAAACTTATTTATATAGTTCATATATGTATTGCTTTATATTCTGTTAAAATCAAGCTA
GTCACACCCTTTTTTTTTATCATATTTATAGGGTTTGAAAAAGGTTTGTCTAATCAAAATGGCGTTTTGATAGGGATTAT
TTATTTACAGGGTCGCCACTTGAAATTGAGTTTTGGTGTTCCAAGTCACTTTATTGAAATCCCTAATCAAAATGAAGTTT
TGACTCTATTAATTAATGGTCTACGAACTAGCTAGAAATTTAGGTAAGAAATTTTGTTGACTGAGGGGAAAAGTATTAGA
CATCCCTCGAATTCCGTGGTTCTTGCACAACCACTTTATTAACTTATACTCTGCTTAAACCAATTTTTGAATAAATTGTG
TTATTAATTATGCCTATAATTCACATAAGATTTGCTGAACTTTCATTAATCTTACCCAAGACGCAATGTTGTGACCTCAA
TTTTGACATAGTCGATCAAGGCGCATAACTAA
>mtp2281.scaffold_3
TACCCAAAGCCACACTTAAGTGAAACATGAAGTGACCGCCCATACAATCTCTTCATATACACCTAACTGTTCCTAAGGGT
TACCATAGATAAGGAAATTTATCATTACAATATAGCATACTAAGTCAATGTTCACATATAAAACCATAGCTAACCGTATA
CATACTCAACATATATTCATATACAACCCATGCTTAACTTTAAAGGAACACATGCCATTTCATTACCATAGGATCTCTAC
CTAATATAACCTTAAGACACACTTGAGTAAGACAAGAAGTGACCGCCCATACAACCTCTTCAAGCACACTTAAGTGTTCC
TCAAGATTACCTTAGATAAGGACATTTCCTTTACAACATAACATCAATAGACCAACATTCTTTAAGAAACCATTTTTGGA
GACATTCAAGCACATAAGGGGACTTTCACATAATAGTCGTTAGACTTAGGGAACTCACTTTAGTATCTTCAAAGCCTACT
CGTGCCATGTGTAGATAGCATCCCATACTACTACCTACACATTGTAGAACCTATCCAATAACTAGAGTGCGCATCCCACA
TGATGGGAATAGGCATAACCGACATAGACCATACTAGCTAGGTATGGAATCCGGAGTCTATCCTACTCCGTGGAGGTTGT
TCTACTTGCCAAAGGTAGAACTAGTAAGCAACCCATGTAGGCACATGGTTTAGGGGATGTCCAAGGAAGTTCATTGTGCC
TAATCTCATACTCAACTAGGACACCTTCCTAACCACATCCACTCGGTGCTAGCCTTGTTTCCCATAGAGTATTCAATCAC
ATATGTACTTAGAGAAGGTTCCTTTTCTAGTTCAACCAACTCATAGTACCTCTTCCCAAGAAAGGCCCAATTTCTTAGTC
ATGGCCAATCAAGGTTCATAAGGATAGCTCATTAATCCCCCTNNNNNNNNNNNNNNNNNNNNNNNNNNNNNNNNNNNNNN
NNNNNNNNNNNNNNNNNNNNNNNNNNNNNNNNNNNNNNNNNNNNNNNNNNNNNNNNNNNNNNNNNNNNNNNNNNNNNNNN
NNNNNNNNNNNNNNNNNNNNNNNNNNNNNNNNNNNNNNNNNNNNNNNNNNNNNNNNNNNNNNNNNNNNNNNNNNNNNNNN
NNNNNNNNNNNNNNNNNNNNNNNNNNNNNNNNNNNNNNNNNNNNNNNNNNNNNNNNNNNNNNGGATACTTCATAATCCAA
CATCATTTCATATATACATCATGATAAATCATACTTTAACTCACAATGCTATCCACTTTACATAGGATCATCACAAGATC
ACATAAAACTCATTCACATCATACCTTCACATATAGCTTCATATAAAACTCATTCACATCATACCTTCACATATAGCTTC
ACATAAAACTTTACATATAGCTTCATATAGGACTTTACATATAGCCTCATTCATATATAATAATATAACAATACAATAAC
ACTCATATAATGCCCTTCATGGCCTCAATTCACAATAATACAATATTCCAATATTATGCAACAATTTCCCCAATGCCTTC
ATGGCTACAATTCACAATAATACCACACAAGAACAAGATATAACACTTCCACCAAAGGTGGATTCAACCTACCAACAACA
ATTAATTCAATAAAGAGAGTTCAAGCTTTCTTACCATAATTCAAAGCCATAGCCAAAATCACCAAAAATCCAAGCAATCA
CCAATACTTCACTCATAAGGCTTACCACCCTTAATTCACCCATTATCAATAATTAATCATGAATAAACATTAAACAACAC
AAGAGATTTCAATACAATTCACTTTACACATAATTCCATCAACTTTGAATTTATAGAAATAGACCCACTTCATAAACACA
TTTTGGGGTTTTGTAGAATACAAGGATTCATGGAGTTTTTCATCTTAAAACATCAAATAAACATTAATAATATCATAACT
TATCATTTGAAATCGTTTCATGCAAGAACCCATGAGTTTGAGTCGAAATTAGGTTTTTTTACAAACTTTGGAAAAGTTGA
AAACCATTTGAAATTGGCTCTAGGGTGATAGCTTGCCCTAGATAAAGAACTCCCATACCTTTACTAAGATTCCCCAAGAA
ATTTGATGAAGAAAACGTCTTGCATCCACAACCCTAGCTCCCACTTCTTCTTCTTCTTCTCTTCTTTCTCTCTTCTTCTC
TTCTTCACTCAAGAACCCTAACTCTTACTCTTTTAAAATGGAACAAAAATGATCCACAATCAGCCTAACACAACAATATA
ACCTCAAAAGAAATGATTTGTGAAAAGACCAAAATGCCCTTAAATTTCCGGACGGACTACCTGCCAACTGCCCAACTTTC
AAAGGGTATAAATCGCTCATACGAACTCGGAATCGAGCAAACTCGGTGGAGTTGGAAAGATCGTTCCAAGGGCTTTCCAA
ACATAACTGGAAATACTCCTGGATCATCCTGATCTAGGAGTTGTGACTGCTCAAAGTTGGCCAAAAACTCACTGATTTCC
ACACTTGGCCGAATTTCCAGATTCTGAATTTTTTTCCAAAAATGACTACTTCCAATTTCAAGTTTCTTCATATTCATTTT
AAATTGTCGGATGTTACACTTGCGCATTCTCCAAGATCCAGGCTTACTCTGGTTAGTGTTGGTTGAATTTTTGAAGTTCT
TGCCTAATAATATCTATTGGTGTTGATACATGTGTTGTATAGATGTAAGTCTCTATTCCTATACTGATCATTTGGAAGAA
ATTTTGGTGCATTTGATGCGAGAGAATAGGAAACAGTTGACAAGAGATATCAGAGGTTTTTCAGCGAGGAGTGTAGGAGT
GTGGGACAGGTCCACTTGAGTTTAGATCCAGCGAAAACGGTGAAAATGTGTGTTAGATGTTGTATTTGATAGTGTTGGCC
TTCTTCAATGAAGGAAAGAGTTCACAACAAAGGACTATAGTAATGTGGCGAAGCCTTGACGCCAACAGGTTCTTTAACCT
TCTTCACAGGTCGGTTCTTTGATGCTTTCTTTATTGCTCCTCTTCGTCGTGAATTTAATTTCTCCAATTTTGGGTCTCAC
AAGTATGCTTAAAATAGAAGAGTTTAACCTTGCTCCAATTTGTTGTGTAGACTACTTTTAACACTCCAATACTCCACATA
TTTAGGTAATACACAGAGGAGAGGTGAGTTAACTGTGAAAGAATTTTTGGATATAGTTTGTCTAAAGGATTGTTTACTTG
CTTTGTTTGTGTGGATTACATGGTGTAGAATATTTTTCAATGTTTCTTCCTAAAAAAGTATAGGAAGAGGAAGTTATGTT
GGCTGATCAAATAGCCAACAAATAAAGACTATAGAGAGGATATTAATGAATGAATTTAATTTGTCTTATGTTATCTGTTT
TTTATATAAATTGATTTCGTCTTTAAAATATTATCTCAATGGTGAAGGAAAAGAGAGATATTAACATGGATGCACTTTTA
AGAATGCAGAAACCCATGAAACAAATAACATGAAAGATGGGTGCGATAATGTACTTAAAGTAGAAAGGTCATAGAAATTA
TATCAGTTTACCATTGAAAAAAAATGTTTTAATGAGAAATGAAAACATGAAACCTTGCAAATGTTCAGTTGATAAAACTA
ATCAAATCACAAAGATAAAGAACAGTCAACTTTCACAAAGATAAAGAACAGTCAATTTTGTTCATACATTTCAACTTAGT
TGAAATTTGTCATTATTATGTTCAAGGGGCAGCAATTATTGAAACTTTTGATACACTTTAGATACTCCAATATAGATTTT
TCAAATGATATTTGAAAAGATCCATCAAATGAGTAACTGATGCAGCAAAGATTTTTGATAATACGTCCAAAATAACTAAA
TAGTTTTTCTTTGATGCTCTACAACTTGAAGCTAATTATTTTACTTCTCCCAATTTGATTTTATTATCTTAATTAGTTGA
GTTGTATTTTGTTAGTTGAGTTGATAATGAGGGTTAATGTATGGATTCATGTGCTCCATACTTGCTATTTGAATTTGATC
CACAACCAACATGGCCTCATCTCAATGATATCATTAGCAAGTATAGCAACTAATTGCATTCAACTTAACAGTGACAGATT
ATCTCGTAAGGGTCATTAGAATAGGATCGAGATATTGCCAGTGTATTTTGTTTTATATGATTTTGAAGTCACCAATAGAT
ATTACCGTCCAGGCCACAAGAGATGCCCTTTGATGTGAAGACTCATACTTCCACAAATATGACACATTTTTTTGTTCCAC
GAATTGGTGGTAAGGTTAGCTTACATTCTACCCTTCTCATACCTCACTGATCGGATTTCACTGAATATGTTGTTAGCCTC
CTCATCTTCTGAAGAGTCTGGAGGAGCTGAATGAATTTTCATGTGCGTTGTAGACAGATCTTTTGCCATTGTATTATCCA
[truncated: 58,703 more chars]
